# Supplementary material for: Picoplankton nitrogen guilds in the tropical and subtropical oceans: From the surface to the deep
Source: PLoS One. 2025 Nov 5;20(11):e0335222. doi: 10.1371/journal.pone.0335222 (PMC12588538; doi:10.1371/journal.pone.0335222)
Supplement: S1 File — (ZIP) [file pone.0335222.s001.zip]

Archive with 756 entries (698 files):
- supplementary info/
- supplementary info/2.RW.Supplementary.pdf
- __MACOSX/supplementary info/._2.RW.Supplementary.pdf
- supplementary info/tables/
- supplementary info/.DS_Store
- __MACOSX/supplementary info/._.DS_Store
- supplementary info/N_cycle/
- __MACOSX/supplementary info/._N_cycle
- supplementary info/tables/Table_S4.ods
- __MACOSX/supplementary info/tables/._Table_S4.ods
- supplementary info/tables/.DS_Store
- __MACOSX/supplementary info/tables/._.DS_Store
- supplementary info/tables/Table_S3.tsv
- __MACOSX/supplementary info/tables/._Table_S3.tsv
- supplementary info/tables/Table_S2.tsv
- __MACOSX/supplementary info/tables/._Table_S2.tsv
- supplementary info/tables/Table_S5.xlsm
- __MACOSX/supplementary info/tables/._Table_S5.xlsm
- supplementary info/tables/Table_S1.tsv
- __MACOSX/supplementary info/tables/._Table_S1.tsv
- supplementary info/N_cycle/G_hzsA_hydrazine_synthase_anammox/
- __MACOSX/supplementary info/N_cycle/._G_hzsA_hydrazine_synthase_anammox
- supplementary info/N_cycle/G_bztA_aapJ_General_aminoacid_transporter/
- __MACOSX/supplementary info/N_cycle/._G_bztA_aapJ_General_aminoacid_transporter
- supplementary info/N_cycle/G_nxrA_nitrate_oxidoreductase_narG_nitrate_reductase/
- __MACOSX/supplementary info/N_cycle/._G_nxrA_nitrate_oxidoreductase_narG_nitrate_reductase
- supplementary info/N_cycle/G_ureC_urease/
- __MACOSX/supplementary info/N_cycle/._G_ureC_urease
- supplementary info/N_cycle/.DS_Store
- __MACOSX/supplementary info/N_cycle/._.DS_Store
- supplementary info/N_cycle/G_nrtA_nitrate_transporter_assimilation/
- __MACOSX/supplementary info/N_cycle/._G_nrtA_nitrate_transporter_assimilation
- supplementary info/N_cycle/G_livJ_branched_amino_acid_transporter/
- __MACOSX/supplementary info/N_cycle/._G_livJ_branched_amino_acid_transporter
- supplementary info/N_cycle/G_nirK_nitrite reductase/
- __MACOSX/supplementary info/N_cycle/._G_nirK_nitrite reductase
- supplementary info/N_cycle/G_nasA_nitrate_assimilatory_reductase/
- __MACOSX/supplementary info/N_cycle/._G_nasA_nitrate_assimilatory_reductase
- supplementary info/N_cycle/G_amt_ammonium_transporter/
- __MACOSX/supplementary info/N_cycle/._G_amt_ammonium_transporter
- supplementary info/N_cycle/G_nifH/
- __MACOSX/supplementary info/N_cycle/._G_nifH
- supplementary info/N_cycle/G_uca_urea_carboxylase/
- __MACOSX/supplementary info/N_cycle/._G_uca_urea_carboxylase
- supplementary info/N_cycle/G_nirS_nitrite reductase d-cytocrome type/
- __MACOSX/supplementary info/N_cycle/._G_nirS_nitrite reductase d-cytocrome type
- supplementary info/N_cycle/G_amoA_ammonia_monooxygenase_nitrification/
- __MACOSX/supplementary info/N_cycle/._G_amoA_ammonia_monooxygenase_nitrification
- supplementary info/N_cycle/G_nosZ_nitrous_oxide_reductase/
- __MACOSX/supplementary info/N_cycle/._G_nosZ_nitrous_oxide_reductase
- supplementary info/N_cycle/G_tauA_taurine_tranporter_binding_protein/
- __MACOSX/supplementary info/N_cycle/._G_tauA_taurine_tranporter_binding_protein
- supplementary info/N_cycle/G_potF_like_polyamines/
- __MACOSX/supplementary info/N_cycle/._G_potF_like_polyamines
- supplementary info/N_cycle/G_ilvC/
- __MACOSX/supplementary info/N_cycle/._G_ilvC
- supplementary info/N_cycle/G_hzsA_hydrazine_synthase_anammox/tree_clusters.tsv
- __MACOSX/supplementary info/N_cycle/G_hzsA_hydrazine_synthase_anammox/._tree_clusters.tsv
- supplementary info/N_cycle/G_hzsA_hydrazine_synthase_anammox/PF18582.fasta
- __MACOSX/supplementary info/N_cycle/G_hzsA_hydrazine_synthase_anammox/._PF18582.fasta
- supplementary info/N_cycle/G_hzsA_hydrazine_synthase_anammox/ref_database.faln
- __MACOSX/supplementary info/N_cycle/G_hzsA_hydrazine_synthase_anammox/._ref_database.faln
- supplementary info/N_cycle/G_hzsA_hydrazine_synthase_anammox/hzsA_clusterdefinition.xlsx
- __MACOSX/supplementary info/N_cycle/G_hzsA_hydrazine_synthase_anammox/._hzsA_clusterdefinition.xlsx
- supplementary info/N_cycle/G_hzsA_hydrazine_synthase_anammox/hzsAclusters1.tsv
- __MACOSX/supplementary info/N_cycle/G_hzsA_hydrazine_synthase_anammox/._hzsAclusters1.tsv
- supplementary info/N_cycle/G_hzsA_hydrazine_synthase_anammox/ref_database_id_dict_645.pickle
- __MACOSX/supplementary info/N_cycle/G_hzsA_hydrazine_synthase_anammox/._ref_database_id_dict_645.pickle
- supplementary info/N_cycle/G_hzsA_hydrazine_synthase_anammox/ref_database.log
- __MACOSX/supplementary info/N_cycle/G_hzsA_hydrazine_synthase_anammox/._ref_database.log
- supplementary info/N_cycle/G_hzsA_hydrazine_synthase_anammox/ref_database.newick
- __MACOSX/supplementary info/N_cycle/G_hzsA_hydrazine_synthase_anammox/._ref_database.newick
- supplementary info/N_cycle/G_hzsA_hydrazine_synthase_anammox/hzsAclusterscore.tsv
- __MACOSX/supplementary info/N_cycle/G_hzsA_hydrazine_synthase_anammox/._hzsAclusterscore.tsv
- supplementary info/N_cycle/G_bztA_aapJ_General_aminoacid_transporter/ref_database_id_dict.pickle
- __MACOSX/supplementary info/N_cycle/G_bztA_aapJ_General_aminoacid_transporter/._ref_database_id_dict.pickle
- supplementary info/N_cycle/G_bztA_aapJ_General_aminoacid_transporter/bztA_id_dict.pickle
- __MACOSX/supplementary info/N_cycle/G_bztA_aapJ_General_aminoacid_transporter/._bztA_id_dict.pickle
- supplementary info/N_cycle/G_bztA_aapJ_General_aminoacid_transporter/ref_database.faln
- __MACOSX/supplementary info/N_cycle/G_bztA_aapJ_General_aminoacid_transporter/._ref_database.faln
- supplementary info/N_cycle/G_bztA_aapJ_General_aminoacid_transporter/K10013.fasta
- __MACOSX/supplementary info/N_cycle/G_bztA_aapJ_General_aminoacid_transporter/._K10013.fasta
- supplementary info/N_cycle/G_bztA_aapJ_General_aminoacid_transporter/ref_database_relabel.newick
- __MACOSX/supplementary info/N_cycle/G_bztA_aapJ_General_aminoacid_transporter/._ref_database_relabel.newick
- supplementary info/N_cycle/G_bztA_aapJ_General_aminoacid_transporter/cluster_score.tsv
- __MACOSX/supplementary info/N_cycle/G_bztA_aapJ_General_aminoacid_transporter/._cluster_score.tsv
- supplementary info/N_cycle/G_bztA_aapJ_General_aminoacid_transporter/K09969.fasta
- __MACOSX/supplementary info/N_cycle/G_bztA_aapJ_General_aminoacid_transporter/._K09969.fasta
- supplementary info/N_cycle/G_bztA_aapJ_General_aminoacid_transporter/bztA_aapJ_info_tree
- __MACOSX/supplementary info/N_cycle/G_bztA_aapJ_General_aminoacid_transporter/._bztA_aapJ_info_tree
- supplementary info/N_cycle/G_bztA_aapJ_General_aminoacid_transporter/cluster_ids.tsv
- __MACOSX/supplementary info/N_cycle/G_bztA_aapJ_General_aminoacid_transporter/._cluster_ids.tsv
- supplementary info/N_cycle/G_bztA_aapJ_General_aminoacid_transporter/aapJ_id_dict.pickle
- __MACOSX/supplementary info/N_cycle/G_bztA_aapJ_General_aminoacid_transporter/._aapJ_id_dict.pickle
- supplementary info/N_cycle/G_bztA_aapJ_General_aminoacid_transporter/ref_database.log
- __MACOSX/supplementary info/N_cycle/G_bztA_aapJ_General_aminoacid_transporter/._ref_database.log
- supplementary info/N_cycle/G_bztA_aapJ_General_aminoacid_transporter/ref_database.newick
- __MACOSX/supplementary info/N_cycle/G_bztA_aapJ_General_aminoacid_transporter/._ref_database.newick
- supplementary info/N_cycle/G_nxrA_nitrate_oxidoreductase_narG_nitrate_reductase/TIGR01580.fasta
- __MACOSX/supplementary info/N_cycle/G_nxrA_nitrate_oxidoreductase_narG_nitrate_reductase/._TIGR01580.fasta
- supplementary info/N_cycle/G_nxrA_nitrate_oxidoreductase_narG_nitrate_reductase/tree/
- __MACOSX/supplementary info/N_cycle/G_nxrA_nitrate_oxidoreductase_narG_nitrate_reductase/._tree
- supplementary info/N_cycle/G_nxrA_nitrate_oxidoreductase_narG_nitrate_reductase/Cluster_definition_nxr_narg_SACO.xlsx
- __MACOSX/supplementary info/N_cycle/G_nxrA_nitrate_oxidoreductase_narG_nitrate_reductase/._Cluster_definition_nxr_narg_SACO.xlsx
- supplementary info/N_cycle/G_nxrA_nitrate_oxidoreductase_narG_nitrate_reductase/info_nxr_nar.txt
- __MACOSX/supplementary info/N_cycle/G_nxrA_nitrate_oxidoreductase_narG_nitrate_reductase/._info_nxr_nar.txt
- supplementary info/N_cycle/G_nxrA_nitrate_oxidoreductase_narG_nitrate_reductase/pickle/
- __MACOSX/supplementary info/N_cycle/G_nxrA_nitrate_oxidoreductase_narG_nitrate_reductase/._pickle
- supplementary info/N_cycle/G_ureC_urease/tree/
- __MACOSX/supplementary info/N_cycle/G_ureC_urease/._tree
- supplementary info/N_cycle/G_ureC_urease/info_ureC.txt
- __MACOSX/supplementary info/N_cycle/G_ureC_urease/._info_ureC.txt
- supplementary info/N_cycle/G_ureC_urease/pickle_files/
- __MACOSX/supplementary info/N_cycle/G_ureC_urease/._pickle_files
- supplementary info/N_cycle/G_ureC_urease/Cluster_definition_ureC_SACO.xlsx
- __MACOSX/supplementary info/N_cycle/G_ureC_urease/._Cluster_definition_ureC_SACO.xlsx
- supplementary info/N_cycle/G_ureC_urease/TIGR01792.fasta
- __MACOSX/supplementary info/N_cycle/G_ureC_urease/._TIGR01792.fasta
- supplementary info/N_cycle/G_nrtA_nitrate_transporter_assimilation/tree/
- __MACOSX/supplementary info/N_cycle/G_nrtA_nitrate_transporter_assimilation/._tree
- supplementary info/N_cycle/G_nrtA_nitrate_transporter_assimilation/info_nrtA.txt
- __MACOSX/supplementary info/N_cycle/G_nrtA_nitrate_transporter_assimilation/._info_nrtA.txt
- supplementary info/N_cycle/G_nrtA_nitrate_transporter_assimilation/K15576_nrt.fasta
- __MACOSX/supplementary info/N_cycle/G_nrtA_nitrate_transporter_assimilation/._K15576_nrt.fasta
- supplementary info/N_cycle/G_nrtA_nitrate_transporter_assimilation/pickle/
- __MACOSX/supplementary info/N_cycle/G_nrtA_nitrate_transporter_assimilation/._pickle
- supplementary info/N_cycle/G_nrtA_nitrate_transporter_assimilation/Cluster_definition_SACO.xlsx
- __MACOSX/supplementary info/N_cycle/G_nrtA_nitrate_transporter_assimilation/._Cluster_definition_SACO.xlsx
- supplementary info/N_cycle/G_livJ_branched_amino_acid_transporter/tree/
- __MACOSX/supplementary info/N_cycle/G_livJ_branched_amino_acid_transporter/._tree
- supplementary info/N_cycle/G_livJ_branched_amino_acid_transporter/.DS_Store
- __MACOSX/supplementary info/N_cycle/G_livJ_branched_amino_acid_transporter/._.DS_Store
- supplementary info/N_cycle/G_livJ_branched_amino_acid_transporter/info_livJ.txt
- __MACOSX/supplementary info/N_cycle/G_livJ_branched_amino_acid_transporter/._info_livJ.txt
- supplementary info/N_cycle/G_livJ_branched_amino_acid_transporter/K01999.fasta
- __MACOSX/supplementary info/N_cycle/G_livJ_branched_amino_acid_transporter/._K01999.fasta
- supplementary info/N_cycle/G_livJ_branched_amino_acid_transporter/pickle/
- __MACOSX/supplementary info/N_cycle/G_livJ_branched_amino_acid_transporter/._pickle
- supplementary info/N_cycle/G_nirK_nitrite reductase/K00368_nirk.fasta
- __MACOSX/supplementary info/N_cycle/G_nirK_nitrite reductase/._K00368_nirk.fasta
- supplementary info/N_cycle/G_nirK_nitrite reductase/tree/
- __MACOSX/supplementary info/N_cycle/G_nirK_nitrite reductase/._tree
- supplementary info/N_cycle/G_nirK_nitrite reductase/.DS_Store
- __MACOSX/supplementary info/N_cycle/G_nirK_nitrite reductase/._.DS_Store
- supplementary info/N_cycle/G_nirK_nitrite reductase/clusters/
- __MACOSX/supplementary info/N_cycle/G_nirK_nitrite reductase/._clusters
- supplementary info/N_cycle/G_nirK_nitrite reductase/iTol/
- __MACOSX/supplementary info/N_cycle/G_nirK_nitrite reductase/._iTol
- supplementary info/N_cycle/G_nirK_nitrite reductase/pickle/
- __MACOSX/supplementary info/N_cycle/G_nirK_nitrite reductase/._pickle
- supplementary info/N_cycle/G_nirK_nitrite reductase/info_nirk_tree.txt
- __MACOSX/supplementary info/N_cycle/G_nirK_nitrite reductase/._info_nirk_tree.txt
- supplementary info/N_cycle/G_nasA_nitrate_assimilatory_reductase/tree/
- __MACOSX/supplementary info/N_cycle/G_nasA_nitrate_assimilatory_reductase/._tree
- supplementary info/N_cycle/G_nasA_nitrate_assimilatory_reductase/.DS_Store
- __MACOSX/supplementary info/N_cycle/G_nasA_nitrate_assimilatory_reductase/._.DS_Store
- supplementary info/N_cycle/G_nasA_nitrate_assimilatory_reductase/K00367_nasA.fasta
- __MACOSX/supplementary info/N_cycle/G_nasA_nitrate_assimilatory_reductase/._K00367_nasA.fasta
- supplementary info/N_cycle/G_nasA_nitrate_assimilatory_reductase/clusters/
- __MACOSX/supplementary info/N_cycle/G_nasA_nitrate_assimilatory_reductase/._clusters
- supplementary info/N_cycle/G_nasA_nitrate_assimilatory_reductase/pickle_files/
- __MACOSX/supplementary info/N_cycle/G_nasA_nitrate_assimilatory_reductase/._pickle_files
- supplementary info/N_cycle/G_nasA_nitrate_assimilatory_reductase/K00372_nasA.fasta
- __MACOSX/supplementary info/N_cycle/G_nasA_nitrate_assimilatory_reductase/._K00372_nasA.fasta
- supplementary info/N_cycle/G_nasA_nitrate_assimilatory_reductase/info_nasA.txt
- __MACOSX/supplementary info/N_cycle/G_nasA_nitrate_assimilatory_reductase/._info_nasA.txt
- supplementary info/N_cycle/G_amt_ammonium_transporter/tree/
- __MACOSX/supplementary info/N_cycle/G_amt_ammonium_transporter/._tree
- supplementary info/N_cycle/G_amt_ammonium_transporter/.DS_Store
- __MACOSX/supplementary info/N_cycle/G_amt_ammonium_transporter/._.DS_Store
- supplementary info/N_cycle/G_amt_ammonium_transporter/TIGR00836.fasta
- __MACOSX/supplementary info/N_cycle/G_amt_ammonium_transporter/._TIGR00836.fasta
- supplementary info/N_cycle/G_amt_ammonium_transporter/info_amt.txt
- __MACOSX/supplementary info/N_cycle/G_amt_ammonium_transporter/._info_amt.txt
- supplementary info/N_cycle/G_amt_ammonium_transporter/pickle/
- __MACOSX/supplementary info/N_cycle/G_amt_ammonium_transporter/._pickle
- supplementary info/N_cycle/G_amt_ammonium_transporter/Cluster_definition_amt_SACO.xlsx
- __MACOSX/supplementary info/N_cycle/G_amt_ammonium_transporter/._Cluster_definition_amt_SACO.xlsx
- supplementary info/N_cycle/G_nifH/tree/
- __MACOSX/supplementary info/N_cycle/G_nifH/._tree
- supplementary info/N_cycle/G_nifH/nifH_pipeline.sh
- __MACOSX/supplementary info/N_cycle/G_nifH/._nifH_pipeline.sh
- supplementary info/N_cycle/G_nifH/clusters/
- __MACOSX/supplementary info/N_cycle/G_nifH/._clusters
- supplementary info/N_cycle/G_nifH/Notes
- __MACOSX/supplementary info/N_cycle/G_nifH/._Notes
- supplementary info/N_cycle/G_nifH/pickle/
- __MACOSX/supplementary info/N_cycle/G_nifH/._pickle
- supplementary info/N_cycle/G_nifH/TIGR01287.fasta
- __MACOSX/supplementary info/N_cycle/G_nifH/._TIGR01287.fasta
- supplementary info/N_cycle/G_uca_urea_carboxylase/tree/
- __MACOSX/supplementary info/N_cycle/G_uca_urea_carboxylase/._tree
- supplementary info/N_cycle/G_uca_urea_carboxylase/K13777.fasta
- __MACOSX/supplementary info/N_cycle/G_uca_urea_carboxylase/._K13777.fasta
- supplementary info/N_cycle/G_uca_urea_carboxylase/dataset_type_UCA_small_tree.txt
- __MACOSX/supplementary info/N_cycle/G_uca_urea_carboxylase/._dataset_type_UCA_small_tree.txt
- supplementary info/N_cycle/G_uca_urea_carboxylase/clusters/
- __MACOSX/supplementary info/N_cycle/G_uca_urea_carboxylase/._clusters
- supplementary info/N_cycle/G_uca_urea_carboxylase/info_uca_tree.txt
- __MACOSX/supplementary info/N_cycle/G_uca_urea_carboxylase/._info_uca_tree.txt
- supplementary info/N_cycle/G_uca_urea_carboxylase/K01968.fasta
- __MACOSX/supplementary info/N_cycle/G_uca_urea_carboxylase/._K01968.fasta
- supplementary info/N_cycle/G_uca_urea_carboxylase/K01959.fasta
- __MACOSX/supplementary info/N_cycle/G_uca_urea_carboxylase/._K01959.fasta
- supplementary info/N_cycle/G_uca_urea_carboxylase/K01571.fasta
- __MACOSX/supplementary info/N_cycle/G_uca_urea_carboxylase/._K01571.fasta
- supplementary info/N_cycle/G_uca_urea_carboxylase/pickle/
- __MACOSX/supplementary info/N_cycle/G_uca_urea_carboxylase/._pickle
- supplementary info/N_cycle/G_uca_urea_carboxylase/K11263.fasta
- __MACOSX/supplementary info/N_cycle/G_uca_urea_carboxylase/._K11263.fasta
- supplementary info/N_cycle/G_uca_urea_carboxylase/K01958.fasta
- __MACOSX/supplementary info/N_cycle/G_uca_urea_carboxylase/._K01958.fasta
- supplementary info/N_cycle/G_uca_urea_carboxylase/K01965.fasta
- __MACOSX/supplementary info/N_cycle/G_uca_urea_carboxylase/._K01965.fasta
- supplementary info/N_cycle/G_uca_urea_carboxylase/K01941.fasta
- __MACOSX/supplementary info/N_cycle/G_uca_urea_carboxylase/._K01941.fasta
- supplementary info/N_cycle/G_uca_urea_carboxylase/K01961.fasta
- __MACOSX/supplementary info/N_cycle/G_uca_urea_carboxylase/._K01961.fasta
- supplementary info/N_cycle/G_nirS_nitrite reductase d-cytocrome type/tree/
- __MACOSX/supplementary info/N_cycle/G_nirS_nitrite reductase d-cytocrome type/._tree
- supplementary info/N_cycle/G_nirS_nitrite reductase d-cytocrome type/.DS_Store
- __MACOSX/supplementary info/N_cycle/G_nirS_nitrite reductase d-cytocrome type/._.DS_Store
- supplementary info/N_cycle/G_nirS_nitrite reductase d-cytocrome type/clusters/
- __MACOSX/supplementary info/N_cycle/G_nirS_nitrite reductase d-cytocrome type/._clusters
- supplementary info/N_cycle/G_nirS_nitrite reductase d-cytocrome type/K15864_nirS.fasta
- __MACOSX/supplementary info/N_cycle/G_nirS_nitrite reductase d-cytocrome type/._K15864_nirS.fasta
- supplementary info/N_cycle/G_nirS_nitrite reductase d-cytocrome type/iTol/
- __MACOSX/supplementary info/N_cycle/G_nirS_nitrite reductase d-cytocrome type/._iTol
- supplementary info/N_cycle/G_nirS_nitrite reductase d-cytocrome type/pickle/
- __MACOSX/supplementary info/N_cycle/G_nirS_nitrite reductase d-cytocrome type/._pickle
- supplementary info/N_cycle/G_nirS_nitrite reductase d-cytocrome type/info_nirS_tree.txt
- __MACOSX/supplementary info/N_cycle/G_nirS_nitrite reductase d-cytocrome type/._info_nirS_tree.txt
- supplementary info/N_cycle/G_amoA_ammonia_monooxygenase_nitrification/khadka2018amoa_id_dict.pickle
- __MACOSX/supplementary info/N_cycle/G_amoA_ammonia_monooxygenase_nitrification/._khadka2018amoa_id_dict.pickle
- supplementary info/N_cycle/G_amoA_ammonia_monooxygenase_nitrification/csamoa.tsv
- __MACOSX/supplementary info/N_cycle/G_amoA_ammonia_monooxygenase_nitrification/._csamoa.tsv
- supplementary info/N_cycle/G_amoA_ammonia_monooxygenase_nitrification/amoa_clusterdefinition.xlsx
- __MACOSX/supplementary info/N_cycle/G_amoA_ammonia_monooxygenase_nitrification/._amoa_clusterdefinition.xlsx
- supplementary info/N_cycle/G_amoA_ammonia_monooxygenase_nitrification/ref_database.faln
- __MACOSX/supplementary info/N_cycle/G_amoA_ammonia_monooxygenase_nitrification/._ref_database.faln
- supplementary info/N_cycle/G_amoA_ammonia_monooxygenase_nitrification/mp_query_amoabueno
- __MACOSX/supplementary info/N_cycle/G_amoA_ammonia_monooxygenase_nitrification/._mp_query_amoabueno
- supplementary info/N_cycle/G_amoA_ammonia_monooxygenase_nitrification/ref_database_relabel.newick
- __MACOSX/supplementary info/N_cycle/G_amoA_ammonia_monooxygenase_nitrification/._ref_database_relabel.newick
- supplementary info/N_cycle/G_amoA_ammonia_monooxygenase_nitrification/Alves_nature_curated_preprocessed_id_dict.pickle
- __MACOSX/supplementary info/N_cycle/G_amoA_ammonia_monooxygenase_nitrification/._Alves_nature_curated_preprocessed_id_dict.pickle
- supplementary info/N_cycle/G_amoA_ammonia_monooxygenase_nitrification/finalref_database_id_dict.pickle
- __MACOSX/supplementary info/N_cycle/G_amoA_ammonia_monooxygenase_nitrification/._finalref_database_id_dict.pickle
- supplementary info/N_cycle/G_amoA_ammonia_monooxygenase_nitrification/ref_database.log
- __MACOSX/supplementary info/N_cycle/G_amoA_ammonia_monooxygenase_nitrification/._ref_database.log
- supplementary info/N_cycle/G_amoA_ammonia_monooxygenase_nitrification/tree_clustersamoa.tsv
- __MACOSX/supplementary info/N_cycle/G_amoA_ammonia_monooxygenase_nitrification/._tree_clustersamoa.tsv
- supplementary info/N_cycle/G_amoA_ammonia_monooxygenase_nitrification/ref_database.newick
- __MACOSX/supplementary info/N_cycle/G_amoA_ammonia_monooxygenase_nitrification/._ref_database.newick
- supplementary info/N_cycle/G_nosZ_nitrous_oxide_reductase/tree/
- __MACOSX/supplementary info/N_cycle/G_nosZ_nitrous_oxide_reductase/._tree
- supplementary info/N_cycle/G_nosZ_nitrous_oxide_reductase/clusters/
- __MACOSX/supplementary info/N_cycle/G_nosZ_nitrous_oxide_reductase/._clusters
- supplementary info/N_cycle/G_nosZ_nitrous_oxide_reductase/info_nosZ_tree.txt
- __MACOSX/supplementary info/N_cycle/G_nosZ_nitrous_oxide_reductase/._info_nosZ_tree.txt
- supplementary info/N_cycle/G_nosZ_nitrous_oxide_reductase/TIGRNOSZ.fasta
- __MACOSX/supplementary info/N_cycle/G_nosZ_nitrous_oxide_reductase/._TIGRNOSZ.fasta
- supplementary info/N_cycle/G_nosZ_nitrous_oxide_reductase/pickle/
- __MACOSX/supplementary info/N_cycle/G_nosZ_nitrous_oxide_reductase/._pickle
- supplementary info/N_cycle/G_tauA_taurine_tranporter_binding_protein/tree/
- __MACOSX/supplementary info/N_cycle/G_tauA_taurine_tranporter_binding_protein/._tree
- supplementary info/N_cycle/G_tauA_taurine_tranporter_binding_protein/K15553.fasta
- __MACOSX/supplementary info/N_cycle/G_tauA_taurine_tranporter_binding_protein/._K15553.fasta
- supplementary info/N_cycle/G_tauA_taurine_tranporter_binding_protein/K15551.fasta
- __MACOSX/supplementary info/N_cycle/G_tauA_taurine_tranporter_binding_protein/._K15551.fasta
- supplementary info/N_cycle/G_tauA_taurine_tranporter_binding_protein/pickle/
- __MACOSX/supplementary info/N_cycle/G_tauA_taurine_tranporter_binding_protein/._pickle
- supplementary info/N_cycle/G_tauA_taurine_tranporter_binding_protein/info_tauA.txt
- __MACOSX/supplementary info/N_cycle/G_tauA_taurine_tranporter_binding_protein/._info_tauA.txt
- supplementary info/N_cycle/G_potF_like_polyamines/result2/
- __MACOSX/supplementary info/N_cycle/G_potF_like_polyamines/._result2
- supplementary info/N_cycle/G_potF_like_polyamines/.DS_Store
- __MACOSX/supplementary info/N_cycle/G_potF_like_polyamines/._.DS_Store
- supplementary info/N_cycle/G_potF_like_polyamines/potF_leaves_clustered.tsv
- __MACOSX/supplementary info/N_cycle/G_potF_like_polyamines/._potF_leaves_clustered.tsv
- supplementary info/N_cycle/G_potF_like_polyamines/K11073.hmm
- __MACOSX/supplementary info/N_cycle/G_potF_like_polyamines/._K11073.hmm
- supplementary info/N_cycle/G_potF_like_polyamines/potFclusters.tsv
- __MACOSX/supplementary info/N_cycle/G_potF_like_polyamines/._potFclusters.tsv
- supplementary info/N_cycle/G_potF_like_polyamines/tree_potF_labelled.newick
- __MACOSX/supplementary info/N_cycle/G_potF_like_polyamines/._tree_potF_labelled.newick
- supplementary info/N_cycle/G_potF_like_polyamines/results/
- __MACOSX/supplementary info/N_cycle/G_potF_like_polyamines/._results
- supplementary info/N_cycle/G_potF_like_polyamines/putrescine_transport.fasta
- __MACOSX/supplementary info/N_cycle/G_potF_like_polyamines/._putrescine_transport.fasta
- supplementary info/N_cycle/G_potF_like_polyamines/potF_cscore.tsv
- __MACOSX/supplementary info/N_cycle/G_potF_like_polyamines/._potF_cscore.tsv
- supplementary info/N_cycle/G_potF_like_polyamines/potF_pipeline.sh
- __MACOSX/supplementary info/N_cycle/G_potF_like_polyamines/._potF_pipeline.sh
- supplementary info/N_cycle/G_ilvC/tree/
- __MACOSX/supplementary info/N_cycle/G_ilvC/._tree
- supplementary info/N_cycle/G_ilvC/info_ilvC_tree.txt
- __MACOSX/supplementary info/N_cycle/G_ilvC/._info_ilvC_tree.txt
- supplementary info/N_cycle/G_ilvC/Lemaire_2021_biomolecules-11-01679.pdf
- __MACOSX/supplementary info/N_cycle/G_ilvC/._Lemaire_2021_biomolecules-11-01679.pdf
[truncated: 456 more entries]
