# Supplementary material for: Picoplankton nitrogen guilds in the tropical and subtropical oceans: From the surface to the deep
Source: PLoS One. 2025 Nov 5;20(11):e0335222. doi: 10.1371/journal.pone.0335222 (PMC12588538; doi:10.1371/journal.pone.0335222)
Supplement: S1 File — (ZIP) [file pone.0335222.s001.zip › supplementary info/tables/Table_S4.ods]

## Sheet: Sheet1
MP0310	MP0310.pair1.fastq.gz	pair1	extassembly=/media/disk5/tamames/Malaspina/assemblies/ICM0162MP0310.contigs.larger.than.500bp.fasta
MP0310	MP0310.pair2.fastq.gz	pair2
MP0311	MP0311.pair1.fastq.gz	pair1	extassembly=/media/disk5/tamames/Malaspina/assemblies/ICM0163MP0311.contigs.larger.than.500bp.fasta
MP0311	MP0311.pair2.fastq.gz	pair2
MP0313	MP0313.pair1.fastq.gz	pair1	extassembly=/media/disk5/tamames/Malaspina/assemblies/ICM0164MP0313.contigs.larger.than.500bp.fasta
MP0313	MP0313.pair2.fastq.gz	pair2
MP0315	MP0315.pair1.fastq.gz	pair1	extassembly=/media/disk5/tamames/Malaspina/assemblies/ICM0165MP0315.contigs.larger.than.500bp.fasta
MP0315	MP0315.pair2.fastq.gz	pair2
MP0317	MP0317.pair1.fastq.gz	pair1	extassembly=/media/disk5/tamames/Malaspina/assemblies/ICM0166MP0317.contigs.larger.than.500bp.fasta
MP0317	MP0317.pair2.fastq.gz	pair2
MP0319	MP0319.pair1.fastq.gz	pair1	extassembly=/media/disk5/tamames/Malaspina/assemblies/ICM0167MP0319.contigs.larger.than.500bp.fasta
MP0319	MP0319.pair2.fastq.gz	pair2
MP0320	MP0320.pair1.fastq.gz	pair1	extassembly=/media/disk5/tamames/Malaspina/assemblies/ICM0168MP0320.contigs.larger.than.500bp.fasta
MP0320	MP0320.pair2.fastq.gz	pair2
MP0321	MP0321.pair1.fastq.gz	pair1	extassembly=/media/disk5/tamames/Malaspina/assemblies/ICM0169MP0321.contigs.larger.than.500bp.fasta
MP0321	MP0321.pair2.fastq.gz	pair2
MP0322	MP0322.pair1.fastq.gz	pair1	extassembly=/media/disk5/tamames/Malaspina/assemblies/ICM0170MP0322.contigs.larger.than.500bp.fasta
MP0322	MP0322.pair2.fastq.gz	pair2
MP0323	MP0323.pair1.fastq.gz	pair1	extassembly=/media/disk5/tamames/Malaspina/assemblies/ICM0171MP0323.contigs.larger.than.500bp.fasta
MP0323	MP0323.pair2.fastq.gz	pair2
MP0528	MP0528.pair1.fastq.gz	pair1	extassembly=/media/disk5/tamames/Malaspina/assemblies/ICM0172MP0528.contigs.larger.than.500bp.fasta
MP0528	MP0528.pair2.fastq.gz	pair2
MP0530	MP0530.pair1.fastq.gz	pair1	extassembly=/media/disk5/tamames/Malaspina/assemblies/ICM0173MP0530.contigs.larger.than.500bp.fasta
MP0530	MP0530.pair2.fastq.gz	pair2
MP0532	MP0532.pair1.fastq.gz	pair1	extassembly=/media/disk5/tamames/Malaspina/assemblies/ICM0174MP0532.contigs.larger.than.500bp.fasta
MP0532	MP0532.pair2.fastq.gz	pair2
MP0534	MP0534.pair1.fastq.gz	pair1	extassembly=/media/disk5/tamames/Malaspina/assemblies/ICM0175MP0534.contigs.larger.than.500bp.fasta
MP0534	MP0534.pair2.fastq.gz	pair2
MP0536	MP0536.pair1.fastq.gz	pair1	extassembly=/media/disk5/tamames/Malaspina/assemblies/ICM0176MP0536.contigs.larger.than.500bp.fasta
MP0536	MP0536.pair2.fastq.gz	pair2
MP0538	MP0538.pair1.fastq.gz	pair1	extassembly=/media/disk5/tamames/Malaspina/assemblies/ICM0177MP0538.contigs.larger.than.500bp.fasta
MP0538	MP0538.pair2.fastq.gz	pair2
MP0540	MP0540.pair1.fastq.gz	pair1	extassembly=/media/disk5/tamames/Malaspina/assemblies/ICM0178MP0540.contigs.larger.than.500bp.fasta
MP0540	MP0540.pair2.fastq.gz	pair2
MP0778	MP0778.pair1.fastq.gz	pair1	extassembly=/media/disk5/tamames/Malaspina/assemblies/ICM0179MP0778.contigs.larger.than.500bp.fasta
MP0778	MP0778.pair2.fastq.gz	pair2
MP0780	MP0780.pair1.fastq.gz	pair1	extassembly=/media/disk5/tamames/Malaspina/assemblies/ICM0180MP0780.contigs.larger.than.500bp.fasta
MP0780	MP0780.pair2.fastq.gz	pair2
MP0782	MP0782.pair1.fastq.gz	pair1	extassembly=/media/disk5/tamames/Malaspina/assemblies/ICM0181MP0782.contigs.larger.than.500bp.fasta
MP0782	MP0782.pair2.fastq.gz	pair2
MP0784	MP0784.pair1.fastq.gz	pair1	extassembly=/media/disk5/tamames/Malaspina/assemblies/ICM0182MP0784.contigs.larger.than.500bp.fasta
MP0784	MP0784.pair2.fastq.gz	pair2
MP0786	MP0786.pair1.fastq.gz	pair1	extassembly=/media/disk5/tamames/Malaspina/assemblies/ICM0183MP0786.contigs.larger.than.500bp.fasta
MP0786	MP0786.pair2.fastq.gz	pair2
MP0788	MP0788.pair1.fastq.gz	pair1	extassembly=/media/disk5/tamames/Malaspina/assemblies/ICM0184MP0788.contigs.larger.than.500bp.fasta
MP0788	MP0788.pair2.fastq.gz	pair2
MP0790	MP0790.pair1.fastq.gz	pair1	extassembly=/media/disk5/tamames/Malaspina/assemblies/ICM0185MP0790.contigs.larger.than.500bp.fasta
MP0790	MP0790.pair2.fastq.gz	pair2
MP0878	MP0878.pair1.fastq.gz	pair1	extassembly=/media/disk5/tamames/Malaspina/assemblies/ICM0186MP0878.contigs.larger.than.500bp.fasta
MP0878	MP0878.pair2.fastq.gz	pair2
MP0880	MP0880.pair1.fastq.gz	pair1	extassembly=/media/disk5/tamames/Malaspina/assemblies/ICM0187MP0880.contigs.larger.than.500bp.fasta
MP0880	MP0880.pair2.fastq.gz	pair2
MP0882	MP0882.pair1.fastq.gz	pair1	extassembly=/media/disk5/tamames/Malaspina/assemblies/ICM0188MP0882.contigs.larger.than.500bp.fasta
MP0882	MP0882.pair2.fastq.gz	pair2
MP0884	MP0884.pair1.fastq.gz	pair1	extassembly=/media/disk5/tamames/Malaspina/assemblies/ICM0189MP0884.contigs.larger.than.500bp.fasta
MP0884	MP0884.pair2.fastq.gz	pair2
MP0886	MP0886.pair1.fastq.gz	pair1	extassembly=/media/disk5/tamames/Malaspina/assemblies/ICM0190MP0886.contigs.larger.than.500bp.fasta
MP0886	MP0886.pair2.fastq.gz	pair2
MP0888	MP0888.pair1.fastq.gz	pair1	extassembly=/media/disk5/tamames/Malaspina/assemblies/ICM0191MP0888.contigs.larger.than.500bp.fasta
MP0888	MP0888.pair2.fastq.gz	pair2
MP1104	MP1104.0.pair1.fastq.gz	pair1	extassembly=/media/disk5/tamames/Malaspina/assemblies/ICM0192MP1104.0.contigs.larger.than.500bp.fasta
MP1104	MP1104.0.pair2.fastq.gz	pair2
MP1154	MP1154.pair1.fastq.gz	pair1	extassembly=/media/disk5/tamames/Malaspina/assemblies/ICM0193MP1154.contigs.larger.than.500bp.fasta
MP1154	MP1154.pair2.fastq.gz	pair2
MP1162	MP1162.pair1.fastq.gz	pair1	extassembly=/media/disk5/tamames/Malaspina/assemblies/ICM0194MP1162.contigs.larger.than.500bp.fasta
MP1162	MP1162.pair2.fastq.gz	pair2
MP1164	MP1164.pair1.fastq.gz	pair1	extassembly=/media/disk5/tamames/Malaspina/assemblies/ICM0195MP1164.contigs.larger.than.500bp.fasta
MP1164	MP1164.pair2.fastq.gz	pair2
MP1166	MP1166.pair1.fastq.gz	pair1	extassembly=/media/disk5/tamames/Malaspina/assemblies/ICM0196MP1166.contigs.larger.than.500bp.fasta
MP1166	MP1166.pair2.fastq.gz	pair2
MP1174	MP1174.pair1.fastq.gz	pair1	extassembly=/media/disk5/tamames/Malaspina/assemblies/ICM0197MP1174.contigs.larger.than.500bp.fasta
MP1174	MP1174.pair2.fastq.gz	pair2
MP1176	MP1176.pair1.fastq.gz	pair1	extassembly=/media/disk5/tamames/Malaspina/assemblies/ICM0198MP1176.contigs.larger.than.500bp.fasta
MP1176	MP1176.pair2.fastq.gz	pair2
MP1178	MP1178.pair1.fastq.gz	pair1	extassembly=/media/disk5/tamames/Malaspina/assemblies/ICM0199MP1178.contigs.larger.than.500bp.fasta
MP1178	MP1178.pair2.fastq.gz	pair2
MP1226	MP1226.0.pair1.fastq.gz	pair1	extassembly=/media/disk5/tamames/Malaspina/assemblies/ICM0200MP1226.0.contigs.larger.than.500bp.fasta
MP1226	MP1226.0.pair2.fastq.gz	pair2
MP1337	MP1337.0.pair1.fastq.gz	pair1	extassembly=/media/disk5/tamames/Malaspina/assemblies/ICM0201MP1337.0.contigs.larger.than.500bp.fasta
MP1337	MP1337.0.pair2.fastq.gz	pair2
MP1387	MP1387.0.pair1.fastq.gz	pair1	extassembly=/media/disk5/tamames/Malaspina/assemblies/ICM0202MP1387.0.contigs.larger.than.500bp.fasta
MP1387	MP1387.0.pair2.fastq.gz	pair2
MP1409	MP1409.pair1.fastq.gz	pair1	extassembly=/media/disk5/tamames/Malaspina/assemblies/ICM0203MP1409.contigs.larger.than.500bp.fasta
MP1409	MP1409.pair2.fastq.gz	pair2
MP1411	MP1411.pair1.fastq.gz	pair1	extassembly=/media/disk5/tamames/Malaspina/assemblies/ICM0204MP1411.contigs.larger.than.500bp.fasta
MP1411	MP1411.pair2.fastq.gz	pair2
MP1413	MP1413.pair1.fastq.gz	pair1	extassembly=/media/disk5/tamames/Malaspina/assemblies/ICM0205MP1413.contigs.larger.than.500bp.fasta
MP1413	MP1413.pair2.fastq.gz	pair2
MP1415	MP1415.pair1.fastq.gz	pair1	extassembly=/media/disk5/tamames/Malaspina/assemblies/ICM0206MP1415.contigs.larger.than.500bp.fasta
MP1415	MP1415.pair2.fastq.gz	pair2
MP1417	MP1417.pair1.fastq.gz	pair1	extassembly=/media/disk5/tamames/Malaspina/assemblies/ICM0207MP1417.contigs.larger.than.500bp.fasta
MP1417	MP1417.pair2.fastq.gz	pair2
MP1419	MP1419.pair1.fastq.gz	pair1	extassembly=/media/disk5/tamames/Malaspina/assemblies/ICM0208MP1419.contigs.larger.than.500bp.fasta
MP1419	MP1419.pair2.fastq.gz	pair2
MP1421	MP1421.pair1.fastq.gz	pair1	extassembly=/media/disk5/tamames/Malaspina/assemblies/ICM0209MP1421.contigs.larger.than.500bp.fasta
MP1421	MP1421.pair2.fastq.gz	pair2
MP1455	MP1455.0.pair1.fastq.gz	pair1	extassembly=/media/disk5/tamames/Malaspina/assemblies/ICM0210MP1455.0.contigs.larger.than.500bp.fasta
MP1455	MP1455.0.pair2.fastq.gz	pair2
MP1517	MP1517.pair1.fastq.gz	pair1	extassembly=/media/disk5/tamames/Malaspina/assemblies/ICM0211MP1517.contigs.larger.than.500bp.fasta
MP1517	MP1517.pair2.fastq.gz	pair2
MP1519	MP1519.pair1.fastq.gz	pair1	extassembly=/media/disk5/tamames/Malaspina/assemblies/ICM0212MP1519.contigs.larger.than.500bp.fasta
MP1519	MP1519.pair2.fastq.gz	pair2
MP1521	MP1521.pair1.fastq.gz	pair1	extassembly=/media/disk5/tamames/Malaspina/assemblies/ICM0213MP1521.contigs.larger.than.500bp.fasta
MP1521	MP1521.pair2.fastq.gz	pair2
MP1523	MP1523.pair1.fastq.gz	pair1	extassembly=/media/disk5/tamames/Malaspina/assemblies/ICM0214MP1523.contigs.larger.than.500bp.fasta
MP1523	MP1523.pair2.fastq.gz	pair2
MP1525	MP1525.pair1.fastq.gz	pair1	extassembly=/media/disk5/tamames/Malaspina/assemblies/ICM0215MP1525.contigs.larger.than.500bp.fasta
MP1525	MP1525.pair2.fastq.gz	pair2
MP1527	MP1527.pair1.fastq.gz	pair1	extassembly=/media/disk5/tamames/Malaspina/assemblies/ICM0216MP1527.contigs.larger.than.500bp.fasta
MP1527	MP1527.pair2.fastq.gz	pair2
MP1529	MP1529.pair1.fastq.gz	pair1	extassembly=/media/disk5/tamames/Malaspina/assemblies/ICM0217MP1529.contigs.larger.than.500bp.fasta
MP1529	MP1529.pair2.fastq.gz	pair2
MP1599	MP1599.0.pair1.fastq.gz	pair1	extassembly=/media/disk5/tamames/Malaspina/assemblies/ICM0218MP1599.0.contigs.larger.than.500bp.fasta
MP1599	MP1599.0.pair2.fastq.gz	pair2
MP1639	MP1639.0.pair1.fastq.gz	pair1	extassembly=/media/disk5/tamames/Malaspina/assemblies/ICM0219MP1639.0.contigs.larger.than.500bp.fasta
MP1639	MP1639.0.pair2.fastq.gz	pair2
MP1671	MP1671.pair1.fastq.gz	pair1	extassembly=/media/disk5/tamames/Malaspina/assemblies/ICM0220MP1671.contigs.larger.than.500bp.fasta
MP1671	MP1671.pair2.fastq.gz	pair2
MP1672	MP1672.pair1.fastq.gz	pair1	extassembly=/media/disk5/tamames/Malaspina/assemblies/ICM0221MP1672.contigs.larger.than.500bp.fasta
MP1672	MP1672.pair2.fastq.gz	pair2
MP1673-1675m	MP1673-1675m.pair1.fastq.gz	pair1	extassembly=/media/disk5/tamames/Malaspina/assemblies/ICM0222MP1673-1675m.contigs.larger.than.500bp.fasta
MP1673-1675m	MP1673-1675m.pair2.fastq.gz	pair2
MP1674	MP1674.pair1.fastq.gz	pair1	extassembly=/media/disk5/tamames/Malaspina/assemblies/ICM0223MP1674.contigs.larger.than.500bp.fasta
MP1674	MP1674.pair2.fastq.gz	pair2
MP1676	MP1676.pair1.fastq.gz	pair1	extassembly=/media/disk5/tamames/Malaspina/assemblies/ICM0224MP1676.contigs.larger.than.500bp.fasta
MP1676	MP1676.pair2.fastq.gz	pair2
MP1677	MP1677.pair1.fastq.gz	pair1	extassembly=/media/disk5/tamames/Malaspina/assemblies/ICM0225MP1677.contigs.larger.than.500bp.fasta
MP1677	MP1677.pair2.fastq.gz	pair2
MP1678	MP1678.pair1.fastq.gz	pair1	extassembly=/media/disk5/tamames/Malaspina/assemblies/ICM0226MP1678.contigs.larger.than.500bp.fasta
MP1678	MP1678.pair2.fastq.gz	pair2
MP1679	MP1679.pair1.fastq.gz	pair1	extassembly=/media/disk5/tamames/Malaspina/assemblies/ICM0227MP1679.contigs.larger.than.500bp.fasta
MP1679	MP1679.pair2.fastq.gz	pair2
MP1680	MP1680.pair1.fastq.gz	pair1	extassembly=/media/disk5/tamames/Malaspina/assemblies/ICM0228MP1680.contigs.larger.than.500bp.fasta
MP1680	MP1680.pair2.fastq.gz	pair2
MP1681	MP1681.pair1.fastq.gz	pair1	extassembly=/media/disk5/tamames/Malaspina/assemblies/ICM0229MP1681.contigs.larger.than.500bp.fasta
MP1681	MP1681.pair2.fastq.gz	pair2
MP1682	MP1682.pair1.fastq.gz	pair1	extassembly=/media/disk5/tamames/Malaspina/assemblies/ICM0230MP1682.contigs.larger.than.500bp.fasta
MP1682	MP1682.pair2.fastq.gz	pair2
MP1683	MP1683.pair1.fastq.gz	pair1	extassembly=/media/disk5/tamames/Malaspina/assemblies/ICM0231MP1683.contigs.larger.than.500bp.fasta
MP1683	MP1683.pair2.fastq.gz	pair2
MP1684	MP1684.pair1.fastq.gz	pair1	extassembly=/media/disk5/tamames/Malaspina/assemblies/ICM0232MP1684.contigs.larger.than.500bp.fasta
MP1684	MP1684.pair2.fastq.gz	pair2
MP1845	MP1845.pair1.fastq.gz	pair1	extassembly=/media/disk5/tamames/Malaspina/assemblies/ICM0233MP1845.contigs.larger.than.500bp.fasta
MP1845	MP1845.pair2.fastq.gz	pair2
MP1847	MP1847.pair1.fastq.gz	pair1	extassembly=/media/disk5/tamames/Malaspina/assemblies/ICM0234MP1847.contigs.larger.than.500bp.fasta
MP1847	MP1847.pair2.fastq.gz	pair2
MP1849	MP1849.pair1.fastq.gz	pair1	extassembly=/media/disk5/tamames/Malaspina/assemblies/ICM0235MP1849.contigs.larger.than.500bp.fasta
MP1849	MP1849.pair2.fastq.gz	pair2
MP1851	MP1851.pair1.fastq.gz	pair1	extassembly=/media/disk5/tamames/Malaspina/assemblies/ICM0236MP1851.contigs.larger.than.500bp.fasta
MP1851	MP1851.pair2.fastq.gz	pair2
MP1853	MP1853.pair1.fastq.gz	pair1	extassembly=/media/disk5/tamames/Malaspina/assemblies/ICM0237MP1853.contigs.larger.than.500bp.fasta
MP1853	MP1853.pair2.fastq.gz	pair2
MP1855	MP1855.pair1.fastq.gz	pair1	extassembly=/media/disk5/tamames/Malaspina/assemblies/ICM0238MP1855.contigs.larger.than.500bp.fasta
MP1855	MP1855.pair2.fastq.gz	pair2
MP1857	MP1857.pair1.fastq.gz	pair1	extassembly=/media/disk5/tamames/Malaspina/assemblies/ICM0239MP1857.contigs.larger.than.500bp.fasta
MP1857	MP1857.pair2.fastq.gz	pair2
MP1879	MP1879.0.pair1.fastq.gz	pair1	extassembly=/media/disk5/tamames/Malaspina/assemblies/ICM0240MP1879.0.contigs.larger.than.500bp.fasta
MP1879	MP1879.0.pair2.fastq.gz	pair2
MP2000	MP2000.0.pair1.fastq.gz	pair1	extassembly=/media/disk5/tamames/Malaspina/assemblies/ICM0241MP2000.0.contigs.larger.than.500bp.fasta
MP2000	MP2000.0.pair2.fastq.gz	pair2
MP2043	MP2043.0.pair1.fastq.gz	pair1	extassembly=/media/disk5/tamames/Malaspina/assemblies/ICM0242MP2043.0.contigs.larger.than.500bp.fasta
MP2043	MP2043.0.pair2.fastq.gz	pair2
MP2231	MP2231.pair1.fastq.gz	pair1	extassembly=/media/disk5/tamames/Malaspina/assemblies/ICM0243MP2231.contigs.larger.than.500bp.fasta
MP2231	MP2231.pair2.fastq.gz	pair2
MP2233bis	MP2233bis.pair1.fastq.gz	pair1	extassembly=/media/disk5/tamames/Malaspina/assemblies/ICM0244MP2233bis.contigs.larger.than.500bp.fasta
MP2233bis	MP2233bis.pair2.fastq.gz	pair2
MP2235	MP2235.pair1.fastq.gz	pair1	extassembly=/media/disk5/tamames/Malaspina/assemblies/ICM0245MP2235.contigs.larger.than.500bp.fasta
MP2235	MP2235.pair2.fastq.gz	pair2
MP2237	MP2237.pair1.fastq.gz	pair1	extassembly=/media/disk5/tamames/Malaspina/assemblies/ICM0246MP2237.contigs.larger.than.500bp.fasta
MP2237	MP2237.pair2.fastq.gz	pair2
MP2239	MP2239.pair1.fastq.gz	pair1	extassembly=/media/disk5/tamames/Malaspina/assemblies/ICM0247MP2239.contigs.larger.than.500bp.fasta
MP2239	MP2239.pair2.fastq.gz	pair2
MP2241	MP2241.pair1.fastq.gz	pair1	extassembly=/media/disk5/tamames/Malaspina/assemblies/ICM0248MP2241.contigs.larger.than.500bp.fasta
MP2241	MP2241.pair2.fastq.gz	pair2
MP2243	MP2243.pair1.fastq.gz	pair1	extassembly=/media/disk5/tamames/Malaspina/assemblies/ICM0249MP2243.contigs.larger.than.500bp.fasta
MP2243	MP2243.pair2.fastq.gz	pair2
MP2376	MP2376.0.pair1.fastq.gz	pair1	extassembly=/media/disk5/tamames/Malaspina/assemblies/ICM0250MP2376.0.contigs.larger.than.500bp.fasta
MP2376	MP2376.0.pair2.fastq.gz	pair2
MP2654	MP2654.0.pair1.fastq.gz	pair1	extassembly=/media/disk5/tamames/Malaspina/assemblies/ICM0251MP2654.0.contigs.larger.than.500bp.fasta
MP2654	MP2654.0.pair2.fastq.gz	pair2
MP2658	MP2658.0.pair1.fastq.gz	pair1	extassembly=/media/disk5/tamames/Malaspina/assemblies/ICM0252MP2658.0.contigs.larger.than.500bp.fasta
MP2658	MP2658.0.pair2.fastq.gz	pair2
MP2809	MP2809.pair1.fastq.gz	pair1	extassembly=/media/disk5/tamames/Malaspina/assemblies/ICM0253MP2809.contigs.larger.than.500bp.fasta
MP2809	MP2809.pair2.fastq.gz	pair2
MP2811	MP2811.pair1.fastq.gz	pair1	extassembly=/media/disk5/tamames/Malaspina/assemblies/ICM0254MP2811.contigs.larger.than.500bp.fasta
MP2811	MP2811.pair2.fastq.gz	pair2
MP2813	MP2813.pair1.fastq.gz	pair1	extassembly=/media/disk5/tamames/Malaspina/assemblies/ICM0255MP2813.contigs.larger.than.500bp.fasta
MP2813	MP2813.pair2.fastq.gz	pair2
MP2815	MP2815.pair1.fastq.gz	pair1	extassembly=/media/disk5/tamames/Malaspina/assemblies/ICM0256MP2815.contigs.larger.than.500bp.fasta
MP2815	MP2815.pair2.fastq.gz	pair2
MP2817	MP2817.pair1.fastq.gz	pair1	extassembly=/media/disk5/tamames/Malaspina/assemblies/ICM0257MP2817.contigs.larger.than.500bp.fasta
MP2817	MP2817.pair2.fastq.gz	pair2
MP2819	MP2819.pair1.fastq.gz	pair1	extassembly=/media/disk5/tamames/Malaspina/assemblies/ICM0258MP2819.contigs.larger.than.500bp.fasta
MP2819	MP2819.pair2.fastq.gz	pair2
MP2821	MP2821.pair1.fastq.gz	pair1	extassembly=/media/disk5/tamames/Malaspina/assemblies/ICM0259MP2821.contigs.larger.than.500bp.fasta
MP2821	MP2821.pair2.fastq.gz	pair2
MP427	MP427.0.pair1.fastq.gz	pair1	extassembly=/media/disk5/tamames/Malaspina/assemblies/ICM0260MP427.0.contigs.larger.than.500bp.fasta
MP427	MP427.0.pair2.fastq.gz	pair2
MP464	MP464.0.pair1.fastq.gz	pair1	extassembly=/media/disk5/tamames/Malaspina/assemblies/ICM0262MP464.0.contigs.larger.than.500bp.fasta
MP464	MP464.0.pair2.fastq.gz	pair2
MP468	MP468.0.pair1.fastq.gz	pair1	extassembly=/media/disk5/tamames/Malaspina/assemblies/ICM0263MP468.0.contigs.larger.than.500bp.fasta
MP468	MP468.0.pair2.fastq.gz	pair2
MP46	MP46.0.pair1.fastq.gz	pair1	extassembly=/media/disk5/tamames/Malaspina/assemblies/ICM0261MP46.0.contigs.larger.than.500bp.fasta
MP46	MP46.0.pair2.fastq.gz	pair2
MP581	MP581.0.pair1.fastq.gz	pair1	extassembly=/media/disk5/tamames/Malaspina/assemblies/ICM0264MP581.0.contigs.larger.than.500bp.fasta
MP581	MP581.0.pair2.fastq.gz	pair2
MP692	MP692.0.pair1.fastq.gz	pair1	extassembly=/media/disk5/tamames/Malaspina/assemblies/ICM0265MP692.0.contigs.larger.than.500bp.fasta
MP692	MP692.0.pair2.fastq.gz	pair2
MP84	MP84.0.pair1.fastq.gz	pair1	extassembly=/media/disk5/tamames/Malaspina/assemblies/ICM0266MP84.0.contigs.larger.than.500bp.fasta
MP84	MP84.0.pair2.fastq.gz	pair2
MP860	MP860.0.pair1.fastq.gz	pair1	extassembly=/media/disk5/tamames/Malaspina/assemblies/ICM0267MP860.0.contigs.larger.than.500bp.fasta
MP860	MP860.0.pair2.fastq.gz	pair2

## Sheet: Sheet2
number	sample_name		available_metadata	SQMrun	assembly	Leg	Code MP####	Date	Station	missing samples	DEPTH Estadillo	DEPTH Megafile	MaxZ	Lat	Long	Longhurst Province	Sampling Method	Cast	Niskin	Barcode	Project	Zeros	Day	Nº OF REPLICATE	FILTER SIZE	VOLUME PER REPLICATE	Temp (°C)	Cond (S/m)	Ox (v)	Fluo	PAR	SPAR	Turb (FTU)	Batt (1/m)	Sal (PSU)	Ox (ml/L)	0.2 µm DNA	3 µm DNA	0.2 µm RNA	3 µm RNA
1	MP0310		0310		extassembly=/media/disk5/tamames/Malaspina/assemblies/ICM0162MP0310.contigs.larger.than.500bp.fasta	1	0310	04/01/11	019	no	3	3	5471	-7.283	-29.322	10	C	001	0	MH021C019001DA0310	MH	0	1483	2	3	6	27.11	5.74	2.75	0.03	340.14	1398.40	0.04	0.25	36.48	4.33	6_6	6_6	12	12
2	MP0311		0311		extassembly=/media/disk5/tamames/Malaspina/assemblies/ICM0163MP0311.contigs.larger.than.500bp.fasta	1	0311	04/01/11	019	no	3	3	5471	-7.283	-29.322	10	C	001	0	MH021C019001DA0311	MH	0	1483	2	0.2	6	27.11	5.74	2.75	0.03	340.14	1398.40	0.04	0.25	36.48	4.33	6_6	6_6	12	12
3	MP0313		0313		extassembly=/media/disk5/tamames/Malaspina/assemblies/ICM0164MP0313.contigs.larger.than.500bp.fasta	1	0313	04/01/11	019	no	3940	4000	5471	-7.283	-29.322	10	A	1	4	MH021A019104DA0313	MH	0	1483	2	0.2	6	1.96	3.22	1.53	0.02	0.00	183.00	0.00	0.20	34.85	5.40	6_6	6_6	12	12
4	MP0315		0315		extassembly=/media/disk5/tamames/Malaspina/assemblies/ICM0165MP0315.contigs.larger.than.500bp.fasta	1	0315	04/01/11	019	no	1588	1600	5471	-7.283	-29.322	10	A	1	10	MH021A019110DA0315	MH	0	1483	2	0.2	6	4.15	3.34	1.88	0.02	0.00	1427.90	0.02	0.21	34.96	5.05	6_6	6_6	12	12
5	MP0317		0317		extassembly=/media/disk5/tamames/Malaspina/assemblies/ICM0166MP0317.contigs.larger.than.500bp.fasta	1	0317	04/01/11	019	no	794	800	5471	-7.283	-29.322	10	A	1	14	MH021A019114DA0317	MH	0	1483	2	0.2	6	4.68	3.31	1.56	0.02	0.00	1862.60	0.00	0.21	34.46	3.44	6_6	6_6	12	12
6	MP0319		0319		extassembly=/media/disk5/tamames/Malaspina/assemblies/ICM0167MP0319.contigs.larger.than.500bp.fasta	1	0319	04/01/11	019	no	398	400	5471	-7.283	-29.322	10	A	1	18	MH021A019118DA0319	MH	0	1483	2	0.2	6	8.64	3.68	1.08	0.02	0.00	2159.00	0.03	0.22	34.78	1.61	6_6	6_6
7	MP0320		0320		extassembly=/media/disk5/tamames/Malaspina/assemblies/ICM0168MP0320.contigs.larger.than.500bp.fasta	1	0320	04/01/11	019	no	DSL (75)	75	5471	-7.283	-29.322	10	A	1	23	MH021A019123DA0320	MH	0	1483	2	3	6	26.60	5.70	2.75	0.06	28.08	1999.90	0.05	0.25	36.59	4.40	6_6	6_6	12	12
8	MP0321		0321		extassembly=/media/disk5/tamames/Malaspina/assemblies/ICM0169MP0321.contigs.larger.than.500bp.fasta	1	0321	04/01/11	019	no	DSL (75)	75	5471	-7.283	-29.322	10	A	1	23	MH021A019123DA0321	MH	0	1483	2	0.2	6	26.60	5.70	2.75	0.06	28.08	1999.90	0.05	0.25	36.59	4.40	6_6	6_6	12	12
9	MP0322		0322		extassembly=/media/disk5/tamames/Malaspina/assemblies/ICM0170MP0322.contigs.larger.than.500bp.fasta	1	0322	04/01/11	019	no	DCM (120)	120	5471	-7.283	-29.322	10	A	2	9	MH021A019209DA0322	MH	0	1483	2	3	6	21.73	5.16	2.31	0.18	2.96	1791.20	0.05	0.25	36.50	3.88	6_6	6_6	12	12
10	MP0323		0323		extassembly=/media/disk5/tamames/Malaspina/assemblies/ICM0171MP0323.contigs.larger.than.500bp.fasta	1	0323	04/01/11	019	no	DCM (120)	120	5471	-7.283	-29.322	10	A	2	9	MH021A019209DA0323	MH	0	1483	2	0.2	6	21.73	5.16	2.31	0.18	2.96	1791.20	0.05	0.25	36.50	3.88	6_6	6_6	12	12
11	MP0528		0528		extassembly=/media/disk5/tamames/Malaspina/assemblies/ICM0172MP0528.contigs.larger.than.500bp.fasta	2	0528	22/01/11	030	no	3	3	5073	-25.868	-27.567	10	C	001	0	MH039C030001DA0528	MH	0	1501	2	0.2	6	25.19	5.53	2.76	0.03	142.26	638.73	0.06	0.21	36.50	4.49	6_6	6_6	12	12
12	MP0530		0530		extassembly=/media/disk5/tamames/Malaspina/assemblies/ICM0173MP0530.contigs.larger.than.500bp.fasta	2	0530	22/01/11	030	no	4000	4000	5073	-25.868	-27.567	10	A	1	0	MH039A03010DA0530	MH	0	1501	2	0.2	6	1.63	3.19	1.47	0.02	0.00	132.57	0.02	0.15	34.81	5.14	6_6	6_6	12	12
13	MP0532		0532		extassembly=/media/disk5/tamames/Malaspina/assemblies/ICM0174MP0532.contigs.larger.than.500bp.fasta	2	0532	22/01/11	030	no	3300	3300	5073	-25.868	-27.567	10	A	1	0	MH039A03010DA0532	MH	0	1501	2	0.2	6	2.53	3.25	1.64	0.02	0.00	179.29	0.02	0.15	34.90	5.43	6_6	6_6	12	12
14	MP0534		0534		extassembly=/media/disk5/tamames/Malaspina/assemblies/ICM0175MP0534.contigs.larger.than.500bp.fasta	2	0534	22/01/11	030	no	2400	2400	5073	-25.868	-27.567	10	A	1	0	MH039A03010DA0534	MH	0	1501	2	0.2	6	2.98	3.26	1.78	0.00	0.00	355.92	0.00	0.16	34.93	5.34	6_6	6_6	12	12
15	MP0536		0536		extassembly=/media/disk5/tamames/Malaspina/assemblies/ICM0176MP0536.contigs.larger.than.500bp.fasta	2	0536	22/01/11	030	no	850	850	5073	-25.868	-27.567	10	A	1	0	MH039A03010DA0536	MH	0	1501	2	0.2	6	4.53	3.29	1.83	0.02	0.00	1800.60	0.02	0.16	34.35	4.39	6_6	6_6	12	12
16	MP0538		0538		extassembly=/media/disk5/tamames/Malaspina/assemblies/ICM0177MP0538.contigs.larger.than.500bp.fasta	2	0538	22/01/11	030	no	DSL	550	5073	-25.868	-27.567	10	A	1	0	MH039A03010DA0538	MH	0	1501	2	0.2	6	9.32	3.74	2.01	0.02	0.00	2543.50	0.02	0.00	34.72	4.29	6_6	6_6	12	12
17	MP0540		0540		extassembly=/media/disk5/tamames/Malaspina/assemblies/ICM0178MP0540.contigs.larger.than.500bp.fasta	2	0540	22/01/11	030	no	DCM	130	5073	-25.868	-27.567	10	A	2	0	MH039A03020DA0540	MH	0	1501	2	0.2	6	19.28	4.87	2.65	0.11	1.94	2609.20	0.03	0.19	36.21	4.80	6_6	6_6	12	12
18	MP0778		0778		extassembly=/media/disk5/tamames/Malaspina/assemblies/ICM0179MP0778.contigs.larger.than.500bp.fasta	2	0778	05/02/11	044	no	3	3	3665	-33.233	15.340	21	C	001	0	MH053C044001DA0778	MH	0	1515	2	0.2	6	20.66	4.93	2.76	0.03	673.41	2246.00	0.07	0.37	35.56	4.85	6_6	6_6	12	12
19	MP0780		0780		extassembly=/media/disk5/tamames/Malaspina/assemblies/ICM0180MP0780.contigs.larger.than.500bp.fasta	2	0780	05/02/11	044	no	3200	3200	3665	-33.233	15.340	21	A	1	0	MH053A04410DA0780	MH	0	1515	2	0.2	6	2.36	3.23	1.55	0.02	0.00	385.98	0.02	0.00	34.85	4.94	6_6	6_6	12	12
20	MP0782		0782		extassembly=/media/disk5/tamames/Malaspina/assemblies/ICM0181MP0782.contigs.larger.than.500bp.fasta	2	0782	05/02/11	044	no	2600	2600	3665	-33.233	15.340	21	A	1	0	MH053A04410DA0782	MH	0	1515	2	0.2	6	2.57	3.23	1.64	0.02	0.00	271.59	0.02	0.00	34.86	4.91	6_6	6_6	12	12
21	MP0784		0784		extassembly=/media/disk5/tamames/Malaspina/assemblies/ICM0182MP0784.contigs.larger.than.500bp.fasta	2	0784	05/02/11	044	no	1200	1200	3665	-33.233	15.340	21	A	1	0	MH053A04410DA0784	MH	0	1515	2	0.2	6	3.02	3.19	1.56	0.02	0.00	836.58	0.00	0.00	34.59	3.76	6_6	6_6	12	12
22	MP0786		0786		extassembly=/media/disk5/tamames/Malaspina/assemblies/ICM0183MP0786.contigs.larger.than.500bp.fasta	2	0786	05/02/11	044	no	725	725	3665	-33.233	15.340	21	A	1	0	MH053A04410DA0786	MH	0	1515	2	0.2	6	4.53	3.28	1.85	0.02	0.00	1423.90	0.00	0.28	34.37	4.37	6_6	6_6	12	12
23	MP0788		0788		extassembly=/media/disk5/tamames/Malaspina/assemblies/ICM0184MP0788.contigs.larger.than.500bp.fasta	2	0788	05/02/11	044	no	DSL	350	3665	-33.233	15.340	21	A	1	0	MH053A04410DA0788	MH	0	1515	2	0.2	6	9.41	3.74	2.13	0.02	0.00	1444.50	0.03	0.28	34.72	4.50	6_6	6_6	12	12
24	MP0790		0790		extassembly=/media/disk5/tamames/Malaspina/assemblies/ICM0185MP0790.contigs.larger.than.500bp.fasta	2	0790	05/02/11	044	no	DCM	56	3665	-33.233	15.340	21	A	2	0	MH053A04420DA0790	MH	0	1515	2	0.2	6	18.30	4.69	2.67	0.28	17.96	2240.00	0.08	0.40	35.53	4.90	6_6	6_6	12	12
25	MP0878		0878		extassembly=/media/disk5/tamames/Malaspina/assemblies/ICM0186MP0878.contigs.larger.than.500bp.fasta	3	0878	17/02/11	049	no	4000	4000	5304	-33.907	37.042	23	A	1	4	MH065A049104DA0878	MH	0	65	2	0.2	6	1.11	3.14	1.37	0.02	0.00	1135.90	0.02	0.00	34.74	4.67	6_6	6_6	12	12
26	MP0880		0880		extassembly=/media/disk5/tamames/Malaspina/assemblies/ICM0187MP0880.contigs.larger.than.500bp.fasta	3	0880	17/02/11	049	no	3000	3000	5304	-33.907	37.042	23	A	1	8	MH065A049108DA0880	MH	0	65	2	0.2	6	2.27	3.21			0.00	1582.30	0.02	1.36	34.81
27	MP0882		0882		extassembly=/media/disk5/tamames/Malaspina/assemblies/ICM0188MP0882.contigs.larger.than.500bp.fasta	3	0882	17/02/11	049	no	1200	1200	5304	-33.907	37.042	23	A	1	13	MH065A049113DA0882	MH	0	65	2	0.2	6	5.31	3.38	1.73	0.02	0.00	646.38	0.02	1.82	34.43	4.18	6_6	6_6	12	12
28	MP0884		0884		extassembly=/media/disk5/tamames/Malaspina/assemblies/ICM0189MP0884.contigs.larger.than.500bp.fasta	3	0884	17/02/11	049	no	800	800	5304	-33.907	37.042	23	A	1	18	MH065A049118DA0884	MH	0	65	2	0.2	6	10.08	3.83	2.11	0.02	0.00	771.07	0.02	2.04	34.82	4.65	6_6	6_6	12	12
29	MP0886		0886		extassembly=/media/disk5/tamames/Malaspina/assemblies/ICM0190MP0886.contigs.larger.than.500bp.fasta	3	0886	17/02/11	049	no	450	450	5304	-33.907	37.042	23	A	1	21	MH065A049121DA0886	MH	0	65	2	0.2	6	13.54	4.20	2.27	0.02	0.00	1227.50	0.00	2.17	35.29	4.56	6_6	6_6	12	12
30	MP0888		0888		extassembly=/media/disk5/tamames/Malaspina/assemblies/ICM0191MP0888.contigs.larger.than.500bp.fasta	3	0888	17/02/11	049	no	85	85	5304	-33.907	37.042	23	A	2	0	MH065A04920DA0888	MH	0	65	2	0.2	6	19.23	4.79	2.58	0.21	3.23	1029.60	0.05	2.34	35.57	4.64
31	MP1104		1104		extassembly=/media/disk5/tamames/Malaspina/assemblies/ICM0192MP1104.0.contigs.larger.than.500bp.fasta	3	1104	03/03/11	059	yes	720	720	4247	-29.811	82.623	23	A	3	0	MH079A05930DA1104	MH	0	79	2	0.2	6	9.02	3.71	2.16	0.02	0.00	823.02	0.02	7.72	34.65	4.87	6_6	6_6	6	6
32	MP1154		1154		extassembly=/media/disk5/tamames/Malaspina/assemblies/ICM0193MP1154.contigs.larger.than.500bp.fasta	3	1154	07/03/11	063	no	2600	2600	2765	-29.574	96.407	23	A	1	4	MH083A06314DA1154	MH	0	83	2	0.2	6	1.79	3.15	1.37	0.02	0.00	74.86	0.02	20.33	34.73	3.83	6_6	6_6	12	12
33	MP1162		1162		extassembly=/media/disk5/tamames/Malaspina/assemblies/ICM0194MP1162.contigs.larger.than.500bp.fasta	3	1162	07/03/11	063	no	1800	1800	2765	-29.574	96.407	23	A	1	8	MH083A06318DA1162	MH	0	83	2	0.2	6	2.69	3.19	1.36	0.00	0.00	138.29	0.02	0.00	34.68	3.31	6_6	6_6	12	12
34	MP1164		1164		extassembly=/media/disk5/tamames/Malaspina/assemblies/ICM0195MP1164.contigs.larger.than.500bp.fasta	3	1164	07/03/11	063	no	950	950	2765	-29.574	96.407	23	A	1	13	MH083A063113DA1164	MH	0	83	2	0.2	6	4.99	3.33	1.78	0.02	0.00	256.64	0.02	20.24	34.37	4.22	6_6	6_6	12	12
35	MP1166		1166		extassembly=/media/disk5/tamames/Malaspina/assemblies/ICM0196MP1166.contigs.larger.than.500bp.fasta	3	1166	07/03/11	063	no	650	650	2765	-29.574	96.407	23	A	1	21	MH083A063121DA1166	MH	0	83	2	0.2	6	9.21	3.73	2.23	0.02	0.00	0.00	0.02	20.16	34.67	5.01	6_6	6_6	12	12
36	MP1174		1174		extassembly=/media/disk5/tamames/Malaspina/assemblies/ICM0197MP1174.contigs.larger.than.500bp.fasta	3	1174	07/03/11	063	no	114	114	2765	-29.574	96.407	23	A	2	0	MH083A06320DA1174	MH	0	83	2	0.2	6	16.00	4.47	2.65	0.17	1.70	388.11	0.04	20.01	35.68	5.07	6_6	6_6	12	12
37	MP1176		1176		extassembly=/media/disk5/tamames/Malaspina/assemblies/ICM0198MP1176.contigs.larger.than.500bp.fasta	3	1176	07/03/11	063	no	3	3	2765	-29.574	96.407	23	C	001	0	MH083C063001DA1176	MH	0	83	2	0.2	6	21.74	5.07	2.70	0.03	131.80	406.41	0.03	19.99	35.79	4.64	6_6	6_6	12	12
38	MP1178		1178		extassembly=/media/disk5/tamames/Malaspina/assemblies/ICM0199MP1178.contigs.larger.than.500bp.fasta	3	1178	07/03/11	063	no	420	420	2765	-29.574	96.407	23	A	1	18	MH083A063118DA1178	MH	0	83	2	0.2	6	10.80	3.89	2.42	0.02	0.00	334.37	0.02	20.16	34.89	5.21	6_6	6_6	12	12
39	MP1226		1226		extassembly=/media/disk5/tamames/Malaspina/assemblies/ICM0200MP1226.0.contigs.larger.than.500bp.fasta	3	1226	09/03/11	066	no	2600	2600	5110	-30.811	107.237	23	A	1	0	MH086A06610DA1226	MH	0	86	2	0.2	12	1.83	3.15	1.36	0.02	0.00	427.26	0.02	21.53	34.73	3.76	12_12	12_12	12	-
40	MP1337		1337		extassembly=/media/disk5/tamames/Malaspina/assemblies/ICM0201MP1337.0.contigs.larger.than.500bp.fasta	4	1337	21/03/11	072	no	1060	1060	5599	-37.889	127.750	51	A	1	15	MH098A072115DA1337	MH	0	98	2	0.2	6	4.65	3.31	1.72	0.02	0.00	249.75	0.02	24.07	34.38	4.12	6_6	6_6
41	MP1387		1387		extassembly=/media/disk5/tamames/Malaspina/assemblies/ICM0202MP1387.0.contigs.larger.than.500bp.fasta	4	1387	24/03/11	075	no	555	555	5320	-39.867	138.735	51	A	1	0	MH0101A07510DA1387	MH	0	101	2	0.2	6	8.76	3.68	2.21	0.02	0.00	4.75	0.02	23.65	34.60	4.94	6_6	6_6	12
42	MP1409		1409		extassembly=/media/disk5/tamames/Malaspina/assemblies/ICM0203MP1409.contigs.larger.than.500bp.fasta	4	1409	25/03/11	076	no	3300	3300	3563	-40.550	142.497	51	A	1	0	MH0102A07610DA1409	MH	0	102	2	0.2	12	1.47	3.15	1.34	0.02	0.00	4.13	0.00	22.97	34.73	4.09	6_6	6_6	12
43	MP1411		1411		extassembly=/media/disk5/tamames/Malaspina/assemblies/ICM0204MP1411.contigs.larger.than.500bp.fasta	4	1411	25/03/11	076	no	2800	2800	3563	-40.550	142.497	51	A	1	0	MH0102A07610DA1411	MH	0	102	2	0.2	12	1.76	3.15	1.37	0.02	0.00	4.13	0.02	22.92	34.73	3.90	6_6	6_6	12
44	MP1413		1413		extassembly=/media/disk5/tamames/Malaspina/assemblies/ICM0205MP1413.contigs.larger.than.500bp.fasta	4	1413	25/03/11	076	no	865	865	3563	-40.550	142.497	51	A	1	0	MH0102A07610DA1413	MH	0	102	2	0.2	6	5.22	3.35	1.78	0.02	0.00	4.13	0.02	22.92	34.40	4.16	6_6	6_6
45	MP1415		1415		extassembly=/media/disk5/tamames/Malaspina/assemblies/ICM0206MP1415.contigs.larger.than.500bp.fasta	4	1415	25/03/11	076	no	550	550	3563	-40.550	142.497	51	A	1	0	MH0102A07610DA1415	MH	0	102	2	0.2	6	8.65	3.67	2.17	0.02	0.00	4.13	0.02	22.92	34.59	4.85	6_6	6_6	12
46	MP1417		1417		extassembly=/media/disk5/tamames/Malaspina/assemblies/ICM0207MP1417.contigs.larger.than.500bp.fasta	4	1417	25/03/11	076	no	275	275	3563	-40.550	142.497	51	A	1	0	MH0102A07610DA1417	MH	0	102	2	0.2	6	10.85	3.90	2.49	0.02	0.00	4.13	0.02	22.92	34.95	5.32	6_6	6_6
47	MP1419		1419		extassembly=/media/disk5/tamames/Malaspina/assemblies/ICM0208MP1419.contigs.larger.than.500bp.fasta	4	1419	25/03/11	076	no	70	70	3563	-40.550	142.497	51	A	2	0	MH0102A07620DA1419	MH	0	102	2	0.2	6	13.43	4.15	2.60	0.08	0.00	4.13	0.04	22.92	35.11	5.19	6_6	6_6	12	12
48	MP1421		1421		extassembly=/media/disk5/tamames/Malaspina/assemblies/ICM0209MP1421.contigs.larger.than.500bp.fasta	4	1421	25/03/11	076	no	3	3	3563	-40.550	142.497	51	C	001	0	MH0102C076001DA1421	MH	0	102	2	0.2	6	15.75	4.36	2.72	0.20	0.94	4.13	0.07	0.00	34.99	5.23	6_6	6_6	12	12
49	MP1455		1455		extassembly=/media/disk5/tamames/Malaspina/assemblies/ICM0210MP1455.0.contigs.larger.than.500bp.fasta	4	1455	28/03/11	078	no	385	385	4700	-36.642	151.006	49	A	1	22	MH0105A078122DA1455	MH	0	105	2	0.2	6	12.60	4.09	2.19	0.02	0.00	14.45	0.02	22.31	35.17	4.41	6_6	6_6
50	MP1517		1517		extassembly=/media/disk5/tamames/Malaspina/assemblies/ICM0211MP1517.contigs.larger.than.500bp.fasta	5	1517	20/04/11	083	no	3	3	2527	-23.377	-178.211	37	C	001	0	MH0127C083001DA1517	MH	0	1589	2	0.2	6	26.67	5.52	2.66	0.04	1.86	8.26	0.04	-0.01	35.28	4.22	6_6	6_6	12	12
51	MP1519		1519		extassembly=/media/disk5/tamames/Malaspina/assemblies/ICM0212MP1519.contigs.larger.than.500bp.fasta	5	1519	20/04/11	083	no	2500	2500	2527	-23.377	-178.211	37	A	1	0	MH0127A08310DA1519	MH	0	1589	2	0.2	6	2.39	3.19	1.23	0.02	0.00	4.13	0.02	0.00	34.62	3.12	6_6	6_6	12	12
52	MP1521		1521		extassembly=/media/disk5/tamames/Malaspina/assemblies/ICM0213MP1521.contigs.larger.than.500bp.fasta	5	1521	20/04/11	083	no	2000	2000	2527	-23.377	-178.211	37	A	1	0	MH0127A08310DA1521	MH	0	1589	2	0.2	6	2.45	3.17	1.29	0.02	0.00	4.13	0.00	-0.05	34.61	3.15	6_6	6_6	12	12
53	MP1523		1523		extassembly=/media/disk5/tamames/Malaspina/assemblies/ICM0214MP1523.contigs.larger.than.500bp.fasta	5	1523	20/04/11	083	no	750	750	2527	-23.377	-178.211	37	A	1	0	MH0127A08310DA1523	MH	0	1589	2	0.2	6	6.45	3.45	1.95	0.02	0.00	4.13	0.02	0.00	34.37	4.51	6_6	6_6	12	12
54	MP1525		1525		extassembly=/media/disk5/tamames/Malaspina/assemblies/ICM0215MP1525.contigs.larger.than.500bp.fasta	5	1525	20/04/11	083	no	DSL (350)	750	2527	-23.377	-178.211	37	A	1	0	MH0127A08310DA1525	MH	0	1589	2	0.2	6	6.45	3.45	1.95	0.02	0.00	4.13	0.02	0.00	34.37	4.51	6_6	6_6	12	12
55	MP1527		1527		extassembly=/media/disk5/tamames/Malaspina/assemblies/ICM0216MP1527.contigs.larger.than.500bp.fasta	5	1527	20/04/11	083	no	200	200	2527	-23.377	-178.211	37	A	1	0	MH0127A08310DA1527	MH	0	1589	2	0.2	6	20.86	4.97	2.26	0.02	0.00	4.13	0.02	0.00	35.63	3.84	6_6	6_6	12	12
56	MP1529		1529		extassembly=/media/disk5/tamames/Malaspina/assemblies/ICM0217MP1529.contigs.larger.than.500bp.fasta	5	1529	20/04/11	083	no	DCM	110	2527	-23.377	-178.211	37	A	2	0	MH0127A08320DA1529	MH	0	1589	2	0.2	6	23.62	5.26	2.54	0.09	0.00	6.19	0.03	-0.02	35.69	4.23	6_6	6_6	12	12
57	MP1599		1599		extassembly=/media/disk5/tamames/Malaspina/assemblies/ICM0218MP1599.0.contigs.larger.than.500bp.fasta	5	1599	24/04/11	087	no	300	300	4732	-13.531	-173.372	37	A	1	0	MH0131A08710DA1599	MH	0	1593	2	0.2	6	17.31	4.57	1.83	0.02	0.00	1989.50	0.02	0.00	35.34	3.13	6_6	6_6	12	12
58	MP1639		1639		extassembly=/media/disk5/tamames/Malaspina/assemblies/ICM0219MP1639.0.contigs.larger.than.500bp.fasta	5	1639	26/04/11	089	no	320	320	4170	-9.474	-172.298	37	A	1	0	MH0133A08910DA1639	MH	0	1595	2	0.2	6	12.76	4.08	1.32	0.02	0.00	2352.50	0.02	-0.03	34.88	2.08	6_6	6_6	12	12
59	MP1671		1671		extassembly=/media/disk5/tamames/Malaspina/assemblies/ICM0220MP1671.contigs.larger.than.500bp.fasta	5	1671	29/04/11	092	no	3	3	5577	-3.410	-169.463	40	C	001	0	MH0136C092001DA1671	MH	0	1598	2	3	6	28.13	5.69	2.71	0.12	135.79	365.21	0.04	0.07	35.39	4.22	6_6	6_6	12	12
60	MP1672		1672		extassembly=/media/disk5/tamames/Malaspina/assemblies/ICM0221MP1672.contigs.larger.than.500bp.fasta	5	1672	29/04/11	092	no	3	3	5577	-3.410	-169.463	40	C	001	0	MH0136C092001DA1672	MH	0	1598	2	0.2	6	28.13	5.69	2.71	0.12	135.79	365.21	0.04	0.07	35.39	4.22	6_6	6_6	12	12
61	MP1673-1675m		1673??		extassembly=/media/disk5/tamames/Malaspina/assemblies/ICM0222MP1673-1675m.contigs.larger.than.500bp.fasta	5	1673	29/04/11	092	no	4000	4000	5577	-3.410	-169.463	40	A	1	0	MH0136A09210DA1673	MH	0	1598	2	3	6	1.40	3.16	1.17	0.02	0.00	4.09	0.01	0.01	34.70	3.57	6_6	6_6	12	12
62	MP1674		1674		extassembly=/media/disk5/tamames/Malaspina/assemblies/ICM0223MP1674.contigs.larger.than.500bp.fasta	5	1674	29/04/11	092	no	4000	4000	5577	-3.410	-169.463	40	A	1	0	MH0136A09210DA1674	MH	0	1598	2	0.2	6	1.40	3.16	1.17	0.02	0.00	4.09	0.01	0.01	34.70	3.57	6_6	6_6	12	12
63	MP1676		1676		extassembly=/media/disk5/tamames/Malaspina/assemblies/ICM0224MP1676.contigs.larger.than.500bp.fasta	5	1676	29/04/11	092	no	1500	1500	5577	-3.410	-169.463	40	A	1	0	MH0136A09210DA1676	MH	0	1598	2	0.2	6	3.00	3.20	1.12	0.02	0.00	30.93	0.02	0.01	34.60	2.25	6_6	6_6	12	12
64	MP1677		1677		extassembly=/media/disk5/tamames/Malaspina/assemblies/ICM0225MP1677.contigs.larger.than.500bp.fasta	5	1677	29/04/11	092	no	650	650	5577	-3.410	-169.463	40	A	1	0	MH0136A09210DA1677	MH	0	1598	2	3	6	6.71	3.49	1.08	0.02	0.00	366.94	0.02	0.01	34.56	1.72	6_6	6_6	12	12
65	MP1678		1678		extassembly=/media/disk5/tamames/Malaspina/assemblies/ICM0226MP1678.contigs.larger.than.500bp.fasta	5	1678	29/04/11	092	no	650	650	5577	-3.410	-169.463	40	A	1	0	MH0136A09210DA1678	MH	0	1598	2	0.2	6	6.71	3.49	1.08	0.02	0.00	366.94	0.02	0.01	34.56	1.72	6_6	6_6	12	12
66	MP1679		1679		extassembly=/media/disk5/tamames/Malaspina/assemblies/ICM0227MP1679.contigs.larger.than.500bp.fasta	5	1679	29/04/11	092	no	580	580	5577	-3.410	-169.463	40	A	1	0	MH0136A09210DA1679	MH	0	1598	2	3	6	7.42	3.56	1.01	0.02	0.00	421.25	0.02	0.02	34.59	1.48	6_6	6_6	12	12
67	MP1680		1680		extassembly=/media/disk5/tamames/Malaspina/assemblies/ICM0228MP1680.contigs.larger.than.500bp.fasta	5	1680	29/04/11	092	no	580	580	5577	-3.410	-169.463	40	A	1	0	MH0136A09210DA1680	MH	0	1598	2	0.2	6	7.42	3.56	1.01	0.02	0.00	421.25	0.02	0.02	34.59	1.48	6_6	6_6	12	12
68	MP1681		1681		extassembly=/media/disk5/tamames/Malaspina/assemblies/ICM0229MP1681.contigs.larger.than.500bp.fasta	5	1681	29/04/11	092	no	450	450	5577	-3.410	-169.463	40	A	1	0	MH0136A09210DA1681	MH	0	1598	2	3	6	8.47	3.65	1.09	0.02	0.00	636.87	0.02	0.02	34.65	1.67	6_6	6_6	12	12
69	MP1682		1682		extassembly=/media/disk5/tamames/Malaspina/assemblies/ICM0230MP1682.contigs.larger.than.500bp.fasta	5	1682	29/04/11	092	no	450	450	5577	-3.410	-169.463	40	A	1	0	MH0136A09210DA1682	MH	0	1598	2	0.2	6	8.47	3.65	1.09	0.02	0.00	636.87	0.02	0.02	34.65	1.67	6_6	6_6	12	12
70	MP1683		1683		extassembly=/media/disk5/tamames/Malaspina/assemblies/ICM0231MP1683.contigs.larger.than.500bp.fasta	5	1683	29/04/11	092	no	DCM	65	5577	-3.410	-169.463	40	A	2	0	MH0136A09220DA1683	MH	0	1598	2	3	6	28.03	5.69	2.70	0.17	3.54	1010.10	0.04	0.07	35.42	4.22	6_6	6_6	12	12
71	MP1684		1684		extassembly=/media/disk5/tamames/Malaspina/assemblies/ICM0232MP1684.contigs.larger.than.500bp.fasta	5	1684	29/04/11	092	no	DCM	65	5577	-3.410	-169.463	40	A	2	0	MH0136A09220DA1684	MH	0	1598	2	0.2	6	28.03	5.69	2.70	0.17	3.54	1010.10	0.04	0.07	35.42	4.22	6_6	6_6	12	12
72	MP1845		1845		extassembly=/media/disk5/tamames/Malaspina/assemblies/ICM0233MP1845.contigs.larger.than.500bp.fasta	6	1845	14/05/11	101	no	4000	4000	5066	21.890	-155.664	38	A	1	0	MH0150A10110DA1845	MH	0	150	2	0.2	6	1.47	3.17	1.10	0.02	0.00	96.88	0.01	0.25	34.69	3.16	6_6	6_6	12	12
73	MP1847		1847		extassembly=/media/disk5/tamames/Malaspina/assemblies/ICM0234MP1847.contigs.larger.than.500bp.fasta	6	1847	14/05/11	101	no	2000	2000	5066	21.890	-155.664	38	A	1	0	MH0150A10110DA1847	MH	0	150	2	0.2	6	2.20	3.15	0.98	0.02	0.00	444.07	0.02	0.26	34.62	1.90	6_6	6_6	12	12
74	MP1849		1849		extassembly=/media/disk5/tamames/Malaspina/assemblies/ICM0235MP1849.contigs.larger.than.500bp.fasta	6	1849	14/05/11	101	no	730	730	5066	21.890	-155.664	38	A	1	0	MH0150A10110DA1849	MH	0	150	2	0.2	6	5.07	3.33	0.73	0.02	0.00	895.80	0.02	0.26	34.32	0.67	6_6	6_6	12	12
75	MP1851		1851		extassembly=/media/disk5/tamames/Malaspina/assemblies/ICM0236MP1851.contigs.larger.than.500bp.fasta	6	1851	14/05/11	101	no	500	500	5066	21.890	-155.664	38	A	1	0	MH0150A10110DA1851	MH	0	150	2	0.2	6	7.10	3.48	1.20	0.02	0.00	1912.00	0.00	0.00	34.09	2.05	6_6	6_6	12	12
76	MP1853		1853		extassembly=/media/disk5/tamames/Malaspina/assemblies/ICM0237MP1853.contigs.larger.than.500bp.fasta	6	1853	14/05/11	101	no	320	320	5066	21.890	-155.664	38	A	1	0	MH0150A10110DA1853	MH	0	150	2	0.2	6	12.83	4.01	1.75	0.02	0.00	1200.70	0.02	0.26	34.22	3.22	6_6	6_6	12	12
77	MP1855		1855		extassembly=/media/disk5/tamames/Malaspina/assemblies/ICM0238MP1855.contigs.larger.than.500bp.fasta	6	1855	14/05/11	101	no	DCM	125	5066	21.890	-155.664	38	A	2	0	MH0150A10120DA1855	MH	0	150	2	0.2	6	23.46	5.18	2.69	0.08	5.89	1335.80	0.03	0.29	35.23	4.57	6_6	6_6	12	12
78	MP1857		1857		extassembly=/media/disk5/tamames/Malaspina/assemblies/ICM0239MP1857.contigs.larger.than.500bp.fasta	6	1857	14/05/11	101	no	3	3	5066	21.890	-155.664	38	C	001	0	MH0150C101001DA1857	MH	0	150	2	0.2	6	24.65	5.24	2.72	0.02	858.30	1520.70	0.06	0.30	34.76	4.50	6_6	6_6	12	12
79	MP1879		1879		extassembly=/media/disk5/tamames/Malaspina/assemblies/ICM0240MP1879.0.contigs.larger.than.500bp.fasta	6	1879	15/05/11	102	no	500	500	4997	21.570	-153.418	38	A	1	0	MH0151A10210DA1879	MH	0	151	2	0.2	6	7.18	3.49	0.93	0.02	0.00	336.33	0.02	0.00	34.20	1.23	6_6	6_6	12	12
80	MP2000		2000		extassembly=/media/disk5/tamames/Malaspina/assemblies/ICM0241MP2000.0.contigs.larger.than.500bp.fasta	6	2000	21/05/11	108	no	216	213	5270	18.653	-136.178	38	A	1	0	MH0157A10810DA2000	MH	0	157	2	0.2	6	12.21	3.94	1.63	0.01	0.02	1488.10	0.02	0.22	34.13	2.91	6_6	6_6	12	12
81	MP2043		2043		extassembly=/media/disk5/tamames/Malaspina/assemblies/ICM0242MP2043.0.contigs.larger.than.500bp.fasta	6	2043	23/05/11	110	no	200	200	4566	17.370	-130.611	38	A	1	0	MH0159A11010DA2043	MH	0	159	2	0.2	6	11.46	3.86	1.95	0.01	0.00	193.16	0.02	0.21	34.05	3.79	6_6	6_6	12	12
82	MP2231		2231		extassembly=/media/disk5/tamames/Malaspina/assemblies/ICM0243MP2231.contigs.larger.than.500bp.fasta	6	2231	02/06/11	120	no	2800	2800	3271	10.759	-102.442	39	A	1	0	MH0169A12010DA2231	MH	0	169	2	0.2	6	1.85	3.16	1.02	0.00	0.00	10.32	0.02	0.20	34.67	2.32	6_6	6_6	12	12
83	MP2233bis		2233??		extassembly=/media/disk5/tamames/Malaspina/assemblies/ICM0244MP2233bis.contigs.larger.than.500bp.fasta	6	2233	02/06/11	120	no	2000	2000	3271	10.759	-102.442	39	A	1	0	MH0169A12010DA2233	MH	0	169	2	0.2	6	2.26	3.16	0.97	0.00	0.00	70.18	0.02	0.21	34.65	1.86	6_6	6_6	12	12
84	MP2235		2235		extassembly=/media/disk5/tamames/Malaspina/assemblies/ICM0245MP2235.contigs.larger.than.500bp.fasta	6	2235	02/06/11	120	no	780	780	3271	10.759	-102.442	39	A	1	0	MH0169A12010DA2235	MH	0	169	2	0.2	6	5.74	3.41	0.55	0.02	0.00	277.12	0.00	0.22	34.56	0.10	6_6	6_6	12	12
85	MP2237		2237		extassembly=/media/disk5/tamames/Malaspina/assemblies/ICM0246MP2237.contigs.larger.than.500bp.fasta	6	2237	02/06/11	120	no	600	600	3271	10.759	-102.442	39	A	1	0	MH0169A12010DA2237	MH	0	169	2	0.2	6	7.09	3.53	0.53	0.02	0.00	518.09	0.02	0.22	34.58	0.02	6_6	6_6	12	12
86	MP2239		2239		extassembly=/media/disk5/tamames/Malaspina/assemblies/ICM0247MP2239.contigs.larger.than.500bp.fasta	6	2239	02/06/11	120	no	280	280	3271	10.759	-102.442	39	A	1	0	MH0169A12010DA2239	MH	0	169	2	0.2	6	11.12	3.90	0.56	0.00	0.00	1150.70	0.02	0.22	34.75	0.12	6_6	6_6	12	12
87	MP2241		2241		extassembly=/media/disk5/tamames/Malaspina/assemblies/ICM0248MP2241.contigs.larger.than.500bp.fasta	6	2241	02/06/11	120	no	DCM (37)	37	3271	10.759	-102.442	39	A	2	0	MH0169A12020DA2241	MH	0	169	2	0.2	6	26.14	5.29	2.23	0.79	10.71	1242.50	0.04	0.26	34.02	3.40	6_6	6_6	12	12
88	MP2243		2243		extassembly=/media/disk5/tamames/Malaspina/assemblies/ICM0249MP2243.contigs.larger.than.500bp.fasta	6	2243	02/06/11	120	no	3	3	3271	10.759	-102.442	39	C	001	0	MH0169C120001DA2243	MH	0	169	2	0.2	6	29.28	5.53	2.71	0.15	72.27	1243.30	0.05	0.26	33.46	4.18	6_6	6_6	12	12
89	MP2376		2376		extassembly=/media/disk5/tamames/Malaspina/assemblies/ICM0250MP2376.0.contigs.larger.than.500bp.fasta	6	2376	08/06/11	126	yes	340	340	2458		-84.795	39	A	1	0	MHO175A12610DA2376	MH	O	175	2	0.2	6	11.95	3.99	0.58	0.01	0.00	265.93	0.02	0.00	34.84	0.17	6_6	6_6	12	12
90	MP2654		2654		extassembly=/media/disk5/tamames/Malaspina/assemblies/ICM0251MP2654.0.contigs.larger.than.500bp.fasta	7	2654	29/06/11	135	yes	1500	1500	4707	20.804	-50.143	7	A	1	11	MH0197A135111DA2654	MH	0	197	2	0.2	6	4.79	3.39	1.80	0.01	0.00	103.20	0.01	0.22	35.01	4.59	6_6	6_6	12	12
91	MP2658		2658		extassembly=/media/disk5/tamames/Malaspina/assemblies/ICM0252MP2658.0.contigs.larger.than.500bp.fasta	7	2658	29/06/11	135	yes	535	535	4707	20.804	-50.143	7	A	1	20	MH0197A135120DA2658	MH	0	197	2	0.2	6	12.30	4.12	1.49	0.00	0.00	333.72	0.00	0.23	35.63	2.63	6_6	6_6	12	12
92	MP2809		2809		extassembly=/media/disk5/tamames/Malaspina/assemblies/ICM0253MP2809.contigs.larger.than.500bp.fasta	7	2809	05/07/11	141		4000	4000	5345	26.911	-32.837	18	A	1	2	MH0203A141102DA2809	MH	0	203	2	0.2	6	2.44	3.27	1.51	0.01	0.00	4.13	0.01	0.23	34.91	5.22	6_6	6_6	12	12
93	MP2811		2811		extassembly=/media/disk5/tamames/Malaspina/assemblies/ICM0254MP2811.contigs.larger.than.500bp.fasta	7	2811	05/07/11	141		2500	2500	5345	26.911	-32.837	18	A	1	5	MH0203A141105DA2811	MH	0	203	2	0.2	6	3.18	3.29	1.75	0.01	0.00	24.77	0.01	0.24	34.99	5.25	6_6	6_6	12	12
94	MP2813		2813		extassembly=/media/disk5/tamames/Malaspina/assemblies/ICM0255MP2813.contigs.larger.than.500bp.fasta	7	2813	05/07/11	141		1000	1000	5345	26.911	-32.837	18	A	1	11	MH0203A141111DA2813	MH	0	203	2	0.2	6	7.63	3.65	1.66	0.01	0.00	0.00	0.02	0.24	35.25	3.59	6_6	6_6	12	12
95	MP2815		2815		extassembly=/media/disk5/tamames/Malaspina/assemblies/ICM0256MP2815.contigs.larger.than.500bp.fasta	7	2815	05/07/11	141		900	900	5345	26.911	-32.837	18	A	1	15	MH0203A141115DA2815	MH	0	203	2	0.2	6	8.40	3.72	1.61	0.01	0.00	167.18	0.02	0.00	35.27	3.35	6_6	6_6	12	12
96	MP2817		2817		extassembly=/media/disk5/tamames/Malaspina/assemblies/ICM0257MP2817.contigs.larger.than.500bp.fasta	7	2817	05/07/11	141		430	430	5345	26.911	-32.837	18	A	1	20	MH0203A141120DA2817	MH	0	203	2	0.2	6	14.52	4.37	2.08	0.01	0.00	162.77	0.02	0.25	35.99	3.98	6_6	6_6	12	12
97	MP2819		2819		extassembly=/media/disk5/tamames/Malaspina/assemblies/ICM0258MP2819.contigs.larger.than.500bp.fasta	7	2819	05/07/11	141		DCM	150	5345	26.911	-32.837	18	A	2	0	MH0203A14120DA2819	MH	0	203	2	0.2	6	20.05	5.05	2.61	0.45	0.19	154.80	0.03	0.28	36.99	4.62	6_6	6_6	12	12
98	MP2821		2821		extassembly=/media/disk5/tamames/Malaspina/assemblies/ICM0259MP2821.contigs.larger.than.500bp.fasta	7	2821	05/07/11	141		3	3	5345	26.911	-32.837	18	C	001	0	MH0203C141001DA2821	MH	0	203	2	0.2	6	23.87	5.52	2.73	0.07	62.76	196.08	0.03	0.29	37.53	4.49	6_6	6_6	12	12
99	MP427		0427		extassembly=/media/disk5/tamames/Malaspina/assemblies/ICM0260MP427.0.contigs.larger.than.500bp.fasta	1	0427	10/01/11	025		DSL (328)	330	4241	-21.093	-35.972	10	A	1	22	MH027A025122DA0427	MH	0	1489	2	0.2	6	14.35	4.28	2.28	0.02	0.00	2391.70	0.03	0.24	35.36	4.46	6_6	6_6	12	12
100	MP464		0464		extassembly=/media/disk5/tamames/Malaspina/assemblies/ICM0262MP464.0.contigs.larger.than.500bp.fasta	2	0464	19/01/11	027		700	750	4082	-24.315	-36.222	10	A	1	0	MH036A02710DA0464	MH	0	1498	2	0.2	6	5.51	3.37	1.89	0.02	0.00	1250.70	0.02	0.14	34.38	4.44	6_6	6_6	12	12
101	MP468		0468		extassembly=/media/disk5/tamames/Malaspina/assemblies/ICM0263MP468.0.contigs.larger.than.500bp.fasta	2	0468	19/01/11	027		DSL	320	4082	-24.315	-36.222	10	A	1	0	MH036A02710DA0468	MH	0	1498	2	0.2	6	13.69	4.20	2.26	0.02	0.00	1640.10	0.02	0.14	35.26	4.44	6_6	6_6	12	12
102	MP46		0046		extassembly=/media/disk5/tamames/Malaspina/assemblies/ICM0261MP46.0.contigs.larger.than.500bp.fasta	1	0046	17/12/10	002		1091	1100	4431	34.001	-12.781	18	A	1	9	MH003A002109DA0046	MH	0	1465	2	0.2	6	11.57	4.13	1.88	0.02	0.00	72.42	0.02	-0.03	36.25	3.96	6_6	6_6	12	12
103	MP581		0581		extassembly=/media/disk5/tamames/Malaspina/assemblies/ICM0264MP581.0.contigs.larger.than.500bp.fasta	2	0581	25/01/11	033		1120	1120	4342	-27.553	-18.089	10	A	1	0	MH042A03310DA0581	MH	0	1504	2	0.2	6	3.33	3.20	1.65	0.02	0.00	2089.00	0.02	0.17	34.46	4.04	6_6	6_6	12	12
104	MP692		0692		extassembly=/media/disk5/tamames/Malaspina/assemblies/ICM0265MP692.0.contigs.larger.than.500bp.fasta	2	0692	31/01/11	039		800	800	4427	-30.882	0.968	10	A	1	0	MH048A03910DA0692	MH	0	1510	2	0.2	6	4.65	3.29	1.90	0.02	0.00	1202.50	0.02	0.22	34.33	4.58	6_6	6_6	12	12
105	MP84		0084		extassembly=/media/disk5/tamames/Malaspina/assemblies/ICM0266MP84.0.contigs.larger.than.500bp.fasta	1	0084	22/12/10	006		1239	1250	4675	23.274	-22.222	7	A	1	10	MH008A006110DA0084	MH	0	1470	2	0.2	6	6.59	3.57	1.73	0.02	0.00	422.26	0.03	0.15	35.29	4.04	6_6	6_6	6	6
106	MP860		0860		extassembly=/media/disk5/tamames/Malaspina/assemblies/ICM0267MP860.0.contigs.larger.than.500bp.fasta	3	0860	15/02/11	047		430	430	4153	-34.440	31.112	24	A	3	0	MH063A04730DA0860	MH	0	63	2	0.2	6	14.91	4.35	2.25	0.02	0.00	1726.10	0.03	0.57	35.42	4.40	6_6	6_6	12	12
	missing?		0843			3	0843	14/02/11	046		415	415	4165	-34.837	27.549	24	A	1	21	MH062A046121DA0843	MH	0	62	2	3	6	14.07	4.26	2.24	0.02	0.00	1015.90	0.00	0.00	35.34	4.43	6_6	6_6	12	12
	missing?-single reads		0844			3	0844	14/02/11	046		415	415	4165	-34.837	27.549	24	A	1	21	MH062A046121DA0844	MH	0	62	2	0.2	6	14.07	4.26	2.24	0.02	0.00	1015.90	0.00	0.00	35.34	4.43	6_6	6_6	12	12
	missing?		1091			3	1091	03/03/11	059		4000	4000	4247	-29.811	82.623	23	A	1	ALL	MH079A0591ALLMG1091	MH	0	79	2	0.8	120	1.39	3.16	1.28	0.02	0.00	405.44	0.02	7.57	34.72	4.13
	missing?		1092			3	1092	03/03/11	059		4000	4000	4247	-29.811	82.623	23	A	1	ALL	MH079A0591ALLMG1092	MH	0	79	2	0.22	120	1.39	3.16	1.28	0.02	0.00	405.44	0.02	7.57	34.72	4.13
	missing?		1814			5	1814	05/05/11	098	600	600	5394	11.593	-162.410		38	A	1	0	MH0142A09810DA1814	MH	0	1604	2	3	6	7.01	3.51	0.80	0.02	0.00	378.86	0.02	0.03	34.54	0.87	6_6	6_6	12	12
	missing?		1815			5	1815	05/05/11	098	600	600	5394	11.593	-162.410		38	A	1	0	MH0142A09810DA1815	MH	0	1604	2	0.2	6	7.01	3.51	0.80	0.02	0.00	378.86	0.02	0.03	34.54	0.87	6_6	6_6	12	12
	missing?		2122			6	2122	28/05/11	115		DSL	352	4079	13.804	-115.756	39	A	3	0	MH0164A11530DA2122	MH	0	164	1	3	6	9.73	3.77	0.53	0.02	0.00	1458.80	0.02	0.21	34.65	0.02	6_6	6_6	12	12
	missing?		2123			6	2123	28/05/11	115		DSL	352	4079	13.804	-115.756	39	A	3	0	MH0164A11530DA2123	MH	0	164	1	0.2	6	9.73	3.77	0.53	0.02	0.00	1458.80	0.02	0.21	34.65	0.02	6_6	6_6	12	12
	missing?		2367			6	2367	08/06/11	126		2200	2200	2458	5.912	-84.795	39	A	1	0	MHO175A12610DA2367	MH	O	175	2	3	6	2.18	3.16	1.01	0.01	0.00	0.00	0.02	0.19	34.66	2.05	6_6	6_6	12	12
	missing?		2657			7	2657	29/06/11	135		535	535	4707	20.804	-50.143	7	A	1	20	MH0197A135120DA2657	MH	0	197	2	3.0	6	12.30	4.12	1.49	0.00	0.00	333.72	0.00	0.23	35.63	2.63	6_6	6_6	12	12

## Sheet: Sheet5
SAMPLE	Station	depth	Temp (°C)	Cond (S/m)	Ox (v)	Fluo	PAR	SPAR	Turb (FTU)	Batt (1/m)	Sal (PSU)	Ox (ml/L)
MP0311	019	3	27.11	5.74	2.75	0.03	340.14	1398.40	0.04	0.25	36.48	4.33
MP0313	019	4000	1.96	3.22	1.53	0.02	0.00	183.00	0.00	0.20	34.85	5.40
MP0315	019	1600	4.15	3.34	1.88	0.02	0.00	1427.90	0.02	0.21	34.96	5.05
MP0317	019	800	4.68	3.31	1.56	0.02	0.00	1862.60	0.00	0.21	34.46	3.44
MP0319	019	400	8.64	3.68	1.08	0.02	0.00	2159.00	0.03	0.22	34.78	1.61
MP0321	019	75	26.60	5.70	2.75	0.06	28.08	1999.90	0.05	0.25	36.59	4.40
MP0323	019	120	21.73	5.16	2.31	0.18	2.96	1791.20	0.05	0.25	36.50	3.88
MP0528	030	3	25.19	5.53	2.76	0.03	142.26	638.73	0.06	0.21	36.50	4.49
MP0530	030	4000	1.63	3.19	1.47	0.02	0.00	132.57	0.02	0.15	34.81	5.14
MP0532	030	3300	2.53	3.25	1.64	0.02	0.00	179.29	0.02	0.15	34.90	5.43
MP0534	030	2400	2.98	3.26	1.78	0.00	0.00	355.92	0.00	0.16	34.93	5.34
MP0536	030	850	4.53	3.29	1.83	0.02	0.00	1800.60	0.02	0.16	34.35	4.39
MP0538	030	550	9.32	3.74	2.01	0.02	0.00	2543.50	0.02	0.00	34.72	4.29
MP0540	030	130	19.28	4.87	2.65	0.11	1.94	2609.20	0.03	0.19	36.21	4.80
MP0778	044	3	20.66	4.93	2.76	0.03	673.41	2246.00	0.07	0.37	35.56	4.85
MP0780	044	3200	2.36	3.23	1.55	0.02	0.00	385.98	0.02	0.00	34.85	4.94
MP0782	044	2600	2.57	3.23	1.64	0.02	0.00	271.59	0.02	0.00	34.86	4.91
MP0784	044	1200	3.02	3.19	1.56	0.02	0.00	836.58	0.00	0.00	34.59	3.76
MP0786	044	725	4.53	3.28	1.85	0.02	0.00	1423.90	0.00	0.28	34.37	4.37
MP0788	044	350	9.41	3.74	2.13	0.02	0.00	1444.50	0.03	0.28	34.72	4.50
MP0790	044	56	18.30	4.69	2.67	0.28	17.96	2240.00	0.08	0.40	35.53	4.90
MP0878	049	4000	1.11	3.14	1.37	0.02	0.00	1135.90	0.02	0.00	34.74	4.67
MP0880	049	3000	2.27	3.21			0.00	1582.30	0.02	1.36	34.81
MP0882	049	1200	5.31	3.38	1.73	0.02	0.00	646.38	0.02	1.82	34.43	4.18
MP0884	049	800	10.08	3.83	2.11	0.02	0.00	771.07	0.02	2.04	34.82	4.65
MP0886	049	450	13.54	4.20	2.27	0.02	0.00	1227.50	0.00	2.17	35.29	4.56
MP0888	049	85	19.23	4.79	2.58	0.21	3.23	1029.60	0.05	2.34	35.57	4.64
MP1154	063	2600	1.79	3.15	1.37	0.02	0.00	74.86	0.02	20.33	34.73	3.83
MP1162	063	1800	2.69	3.19	1.36	0.00	0.00	138.29	0.02	0.00	34.68	3.31
MP1164	063	950	4.99	3.33	1.78	0.02	0.00	256.64	0.02	20.24	34.37	4.22
MP1166	063	650	9.21	3.73	2.23	0.02	0.00	0.00	0.02	20.16	34.67	5.01
MP1174	063	114	16.00	4.47	2.65	0.17	1.70	388.11	0.04	20.01	35.68	5.07
MP1176	063	3	21.74	5.07	2.70	0.03	131.80	406.41	0.03	19.99	35.79	4.64
MP1178	063	420	10.80	3.89	2.42	0.02	0.00	334.37	0.02	20.16	34.89	5.21
MP1409	076	3300	1.47	3.15	1.34	0.02	0.00	4.13	0.00	22.97	34.73	4.09
MP1411	076	2800	1.76	3.15	1.37	0.02	0.00	4.13	0.02	22.92	34.73	3.90
MP1413	076	865	5.22	3.35	1.78	0.02	0.00	4.13	0.02	22.92	34.40	4.16
MP1415	076	550	8.65	3.67	2.17	0.02	0.00	4.13	0.02	22.92	34.59	4.85
MP1417	076	275	10.85	3.90	2.49	0.02	0.00	4.13	0.02	22.92	34.95	5.32
MP1419	076	70	13.43	4.15	2.60	0.08	0.00	4.13	0.04	22.92	35.11	5.19
MP1421	076	3	15.75	4.36	2.72	0.20	0.94	4.13	0.07	0.00	34.99	5.23
MP1517	083	3	26.67	5.52	2.66	0.04	1.86	8.26	0.04	-0.01	35.28	4.22
MP1519	083	2500	2.39	3.19	1.23	0.02	0.00	4.13	0.02	0.00	34.62	3.12
MP1521	083	2000	2.45	3.17	1.29	0.02	0.00	4.13	0.00	-0.05	34.61	3.15
MP1523	083	750	6.45	3.45	1.95	0.02	0.00	4.13	0.02	0.00	34.37	4.51
MP1525	083	750	6.45	3.45	1.95	0.02	0.00	4.13	0.02	0.00	34.37	4.51
MP1527	083	200	20.86	4.97	2.26	0.02	0.00	4.13	0.02	0.00	35.63	3.84
MP1529	083	110	23.62	5.26	2.54	0.09	0.00	6.19	0.03	-0.02	35.69	4.23
MP1671	092	3	28.13	5.69	2.71	0.12	135.79	365.21	0.04	0.07	35.39	4.22
MP1672	092	3	28.13	5.69	2.71	0.12	135.79	365.21	0.04	0.07	35.39	4.22
MP1673-1675m	092	4000	1.40	3.16	1.17	0.02	0.00	4.09	0.01	0.01	34.70	3.57
MP1674	092	4000	1.40	3.16	1.17	0.02	0.00	4.09	0.01	0.01	34.70	3.57
MP1676	092	1500	3.00	3.20	1.12	0.02	0.00	30.93	0.02	0.01	34.60	2.25
MP1677	092	650	6.71	3.49	1.08	0.02	0.00	366.94	0.02	0.01	34.56	1.72
MP1678	092	650	6.71	3.49	1.08	0.02	0.00	366.94	0.02	0.01	34.56	1.72
MP1679	092	580	7.42	3.56	1.01	0.02	0.00	421.25	0.02	0.02	34.59	1.48
MP1680	092	580	7.42	3.56	1.01	0.02	0.00	421.25	0.02	0.02	34.59	1.48
MP1681	092	450	8.47	3.65	1.09	0.02	0.00	636.87	0.02	0.02	34.65	1.67
MP1682	092	450	8.47	3.65	1.09	0.02	0.00	636.87	0.02	0.02	34.65	1.67
MP1683	092	65	28.03	5.69	2.70	0.17	3.54	1010.10	0.04	0.07	35.42	4.22
MP1684	092	65	28.03	5.69	2.70	0.17	3.54	1010.10	0.04	0.07	35.42	4.22
MP1845	101	4000	1.47	3.17	1.10	0.02	0.00	96.88	0.01	0.25	34.69	3.16
MP1847	101	2000	2.20	3.15	0.98	0.02	0.00	444.07	0.02	0.26	34.62	1.90
MP1849	101	730	5.07	3.33	0.73	0.02	0.00	895.80	0.02	0.26	34.32	0.67
MP1851	101	500	7.10	3.48	1.20	0.02	0.00	1912.00	0.00	0.00	34.09	2.05
MP1853	101	320	12.83	4.01	1.75	0.02	0.00	1200.70	0.02	0.26	34.22	3.22
MP1855	101	125	23.46	5.18	2.69	0.08	5.89	1335.80	0.03	0.29	35.23	4.57
MP1857	101	3	24.65	5.24	2.72	0.02	858.30	1520.70	0.06	0.30	34.76	4.50
MP2231	120	2800	1.85	3.16	1.02	0.00	0.00	10.32	0.02	0.20	34.67	2.32
MP2233bis	120	2000	2.26	3.16	0.97	0.00	0.00	70.18	0.02	0.21	34.65	1.86
MP2235	120	780	5.74	3.41	0.55	0.02	0.00	277.12	0.00	0.22	34.56	0.10
MP2237	120	600	7.09	3.53	0.53	0.02	0.00	518.09	0.02	0.22	34.58	0.02
MP2239	120	280	11.12	3.90	0.56	0.00	0.00	1150.70	0.02	0.22	34.75	0.12
MP2241	120	37	26.14	5.29	2.23	0.79	10.71	1242.50	0.04	0.26	34.02	3.40
MP2243	120	3	29.28	5.53	2.71	0.15	72.27	1243.30	0.05	0.26	33.46	4.18
MP2809	141	4000	2.44	3.27	1.51	0.01	0.00	4.13	0.01	0.23	34.91	5.22
MP2811	141	2500	3.18	3.29	1.75	0.01	0.00	24.77	0.01	0.24	34.99	5.25
MP2813	141	1000	7.63	3.65	1.66	0.01	0.00	0.00	0.02	0.24	35.25	3.59
MP2815	141	900	8.40	3.72	1.61	0.01	0.00	167.18	0.02	0.00	35.27	3.35
MP2817	141	430	14.52	4.37	2.08	0.01	0.00	162.77	0.02	0.25	35.99	3.98
MP2819	141	150	20.05	5.05	2.61	0.45	0.19	154.80	0.03	0.28	36.99	4.62
MP2821	141	3	23.87	5.52	2.73	0.07	62.76	196.08	0.03	0.29	37.53	4.49
MP84	006	1250	6.59	3.57	1.73	0.02	0.00	422.26	0.03	0.15	35.29	4.04
MP860	047	430	14.91	4.35	2.25	0.02	0.00	1726.10	0.03	0.57	35.42	4.40
