# Supplementary material for: Picoplankton nitrogen guilds in the tropical and subtropical oceans: From the surface to the deep
Source: PLoS One. 2025 Nov 5;20(11):e0335222. doi: 10.1371/journal.pone.0335222 (PMC12588538; doi:10.1371/journal.pone.0335222)
Supplement: S1 File — (ZIP) [file pone.0335222.s001.zip › supplementary info/tables/Table_S3.tsv]

v	query_id	LWR	cluster_id	cluster_score	cluster_taxopath	Domain_GTDB	Phylum_GTDB	Class_GTDB	Order_GTDB	Family_GTDB	Genus_GTDB	Species_GTDB	gene_fun	MP	Domain_SQM	Phylum_SQM	Class_SQM	Order_SQM	Family_SQM	Genus_SQM	Species_SQM	TPM	Raw.read.count	Raw.base.count	Hits	Context
megahit_10_3-623	MP1517_megahit_10_3-623	0.8554	amt	1.0	Unspecified	d__Bacteria	p__Proteobacteria	c__Gammaproteobacteria	o__Burkholderiales	f__Burkholderiaceae	g__UBA7377	s__	amt	MP1517	k_Bacteria	p_Proteobacteria	p_Proteobacteria	p_Proteobacteria	p_Proteobacteria	p_Proteobacteria	p_Proteobacteria	0.294	36	3408	25	Epipelagic
megahit_10000_2-148	MP1413_megahit_10000_2-148	0.6797	ilvC	1.0	Unspecified	d__Bacteria	p__Actinobacteriota	c__Acidimicrobiia	o__Microtrichales	f__UBA11606	g__SZUA-87	s__SZUA-87 sp003231645	ilvC	MP1413	k_Bacteria	n_Terrabacteria group	p_Actinobacteria	c_Acidimicrobiia	o_Acidimicrobiales	o_Acidimicrobiales	o_Acidimicrobiales	0.416	10	540	25	Mesopelagic
megahit_100001_321-1199	MP1521_megahit_100001_321-1199	0.6327	out	0.0	Unspecified	d__Bacteria	p__Proteobacteria	c__Alphaproteobacteria	c__Alphaproteobacteria	c__Alphaproteobacteria	c__Alphaproteobacteria	c__Alphaproteobacteria	livJ	MP1521	k_Bacteria	k_Bacteria	k_Bacteria	k_Bacteria	k_Bacteria	k_Bacteria	k_Bacteria	0.447	62	5382	25	Bathypelagic
megahit_10001_2-685	MP1525_megahit_10001_2-685	0.8299	out	0.0	Unspecified	d__Bacteria	p__Chloroflexota	c__Dehalococcoidia	c__Dehalococcoidia	c__Dehalococcoidia	c__Dehalococcoidia	c__Dehalococcoidia	livJ	MP1525	k_Bacteria	n_Terrabacteria group	p_Chloroflexi	n_Chloroflexi incertae sedis	n_SAR202 cluster	s_SAR202 cluster	s_SAR202 cluster	0.271	23	2222	25	Mesopelagic
megahit_100016_3-953	MP1415_megahit_100016_3-953	0.5001	out	0.0	Unspecified	d__Bacteria	p__Proteobacteria	c__Alphaproteobacteria	o__Rhodobacterales	f__Rhodobacteraceae	g__Hwanghaeicola	s__Hwanghaeicola aestuarii	livJ	MP1415	k_Bacteria	p_Proteobacteria	c_Alphaproteobacteria	o_Rhodobacterales	f_Rhodobacteraceae	g_Pseudooceanicola	g_Pseudooceanicola	0.35	47	3839	25	Mesopelagic
megahit_100021_239-1063	MP1523_megahit_100021_239-1063	0.8097	amt	1.0	Unspecified	d__Bacteria	p__Proteobacteria	c__Alphaproteobacteria	o__Pelagibacterales	f__Pelagibacteraceae	g__Pelagibacter	s__	amt	MP1523	k_Bacteria	p_Proteobacteria	c_Alphaproteobacteria	o_Pelagibacterales	o_Pelagibacterales	o_Pelagibacterales	o_Pelagibacterales	0.498	52	4710	25	Mesopelagic
megahit_100022_188-583	MP1176_megahit_100022_188-583	0.6492	out	0.0	Unspecified	d__Bacteria	p__Proteobacteria	c__Alphaproteobacteria	o__Puniceispirillales	f__GCA-002684695	g__GCA-002684695	s__	livJ	MP1176	k_Bacteria	p_Proteobacteria	c_Alphaproteobacteria	c_Alphaproteobacteria	c_Alphaproteobacteria	c_Alphaproteobacteria	c_Alphaproteobacteria	0.404	32	2764	25	Epipelagic
megahit_100025_1-552	MP1847_megahit_100025_1-552	0.8222	amt	1.0	Unspecified	d__Bacteria	p__Proteobacteria	c__Gammaproteobacteria	o__Pseudomonadales	f__Saccharospirillaceae	g__Bacterioplanes	s__Bacterioplanes sanyensis	amt	MP1847	k_Bacteria	p_Proteobacteria	c_Gammaproteobacteria	o_Oceanospirillales	f_Oceanospirillaceae	f_Oceanospirillaceae	f_Oceanospirillaceae	0.289	24	2142	25	Bathypelagic
megahit_100026_1-801	MP2819_megahit_100026_1-801	0.4971	out	0.0	Unspecified	d__Bacteria	p__Proteobacteria	c__Alphaproteobacteria	o__Pelagibacterales	f__AG-422-B15	f__AG-422-B15	f__AG-422-B15	livJ	MP2819	k_Bacteria	p_Proteobacteria	p_Proteobacteria	p_Proteobacteria	p_Proteobacteria	p_Proteobacteria	p_Proteobacteria	0.303	40	3791	25	Epipelagic
megahit_100031_1-714	MP0311_megahit_100031_1-714	0.5513	amt	1.0	Unspecified	d__Bacteria	p__Proteobacteria	c__Alphaproteobacteria	o__Rhodobacterales	f__Rhodobacteraceae	f__Rhodobacteraceae	f__Rhodobacteraceae	amt	MP0311	k_Bacteria	p_Proteobacteria	c_Alphaproteobacteria	c_Alphaproteobacteria	c_Alphaproteobacteria	c_Alphaproteobacteria	c_Alphaproteobacteria	0.529	79	7409	25	Epipelagic
megahit_100034_164-817	MP2815_megahit_100034_164-817	0.6069	out	0.0	Unspecified	d__Bacteria	p__Proteobacteria	c__Alphaproteobacteria	o__Rhodobacterales	f__Rhodobacteraceae	g__Salipiger	g__Salipiger	livJ	MP2815	k_Bacteria	p_Proteobacteria	c_Alphaproteobacteria	c_Alphaproteobacteria	c_Alphaproteobacteria	c_Alphaproteobacteria	c_Alphaproteobacteria	0.605	42	3635	25	Mesopelagic
megahit_100036_36279-37760	MP0780_megahit_100036_36279-37760	0.6185	ilvC	1.0	Unspecified	d__Bacteria	p__Proteobacteria	c__Gammaproteobacteria	o__Enterobacterales	f__Alteromonadaceae	g__Alteromonas_C	s__Alteromonas_C pelagimontana	ilvC	MP0780	k_Bacteria	p_Proteobacteria	c_Gammaproteobacteria	o_Alteromonadales	f_Alteromonadaceae	f_Alteromonadaceae	f_Alteromonadaceae	2.133	531	45674	25	Bathypelagic
megahit_100048_1-321	MP1529_megahit_100048_1-321	0.634	ilvC	1.0	Unspecified	d__Bacteria	p__Proteobacteria	c__Gammaproteobacteria	o__Pseudomonadales	f__Pseudomonadaceae	f__Pseudomonadaceae	f__Pseudomonadaceae	ilvC	MP1529	k_Bacteria	p_Proteobacteria	c_Gammaproteobacteria	c_Gammaproteobacteria	c_Gammaproteobacteria	c_Gammaproteobacteria	c_Gammaproteobacteria	0.57	24	2171	25	Epipelagic
megahit_100048_2-1138	MP0786_megahit_100048_2-1138	0.5372	nas	1.0	Unspecified	d__Bacteria	p__Proteobacteria	c__Gammaproteobacteria	o__Enterobacterales	f__Psychromonadaceae_A	f__Psychromonadaceae_A	f__Psychromonadaceae_A	nasA	MP0786	k_Bacteria	p_Proteobacteria	c_Gammaproteobacteria	o_Pseudomonadales	f_Moraxellaceae	g_Psychrobacter	g_Psychrobacter	0.368	62	5846	25	Mesopelagic
megahit_100048_23215-23622	MP1849_megahit_100048_23215-23622	0.2895	uca	1.0	d__Bacteria	d__Bacteria	p__Actinobacteriota	c__Actinomycetia	o__Actinomycetales	f__Microbacteriaceae	g__Clavibacter	s__Clavibacter insidiosus	uca	MP1849	k_Bacteria	p_Proteobacteria	c_Gammaproteobacteria	o_Chromatiales	f_Ectothiorhodospiraceae	g_Oceanococcus	g_Oceanococcus	0.705	44	3095	25	Mesopelagic
megahit_100052_3-599	MP0878_megahit_100052_3-599	0.9511	amt	1.0	Unspecified	d__Bacteria	p__Proteobacteria	c__Alphaproteobacteria	o__Sphingomonadales	f__Sphingomonadaceae	g__Erythrobacter_B	s__Erythrobacter_B marinus	amt	MP0878	k_Bacteria	p_Proteobacteria	c_Alphaproteobacteria	o_Sphingomonadales	f_Erythrobacteraceae	f_Erythrobacteraceae	f_Erythrobacteraceae	0.781	59	4547	25	Bathypelagic
megahit_10006_248-691	MP1851_megahit_10006_248-691	0.6534	out	0.0	Unspecified	d__Bacteria	p__Proteobacteria	c__Alphaproteobacteria	o__Rhodobacterales	f__Rhodobacteraceae	g__Citreimonas	s__Citreimonas salinaria	livJ	MP1851	k_Bacteria	p_Proteobacteria	c_Alphaproteobacteria	o_Rhodobacterales	f_Rhodobacteraceae	g_Paracoccus	n_unclassified Paracoccus	0.454	29	2098	25	Mesopelagic
megahit_100068_81-1067	MP2233bis_megahit_100068_81-1067	0.7487	ilvC	1.0	Unspecified	d__Bacteria	p__Proteobacteria	c__Alphaproteobacteria	o__Caulobacterales	f__Caulobacteraceae	g__Brevundimonas	s__Brevundimonas abyssalis	ilvC	MP2233bis	k_Bacteria	p_Proteobacteria	c_Gammaproteobacteria	c_Gammaproteobacteria	c_Gammaproteobacteria	c_Gammaproteobacteria	c_Gammaproteobacteria	0.259	45	3809	25	Bathypelagic
megahit_100085_1-570	MP1162_megahit_100085_1-570	0.6524	out	0.0	Unspecified	d__Bacteria	p__Proteobacteria	c__Alphaproteobacteria	o__Rhizobiales	f__Hyphomicrobiaceae	g__Filomicrobium	s__Filomicrobium insigne	livJ	MP1162	k_Bacteria	p_Proteobacteria	c_Alphaproteobacteria	c_Alphaproteobacteria	c_Alphaproteobacteria	c_Alphaproteobacteria	c_Alphaproteobacteria	0.29	24	2299	25	Bathypelagic
megahit_100087_566-2266	MP0780_megahit_100087_566-2266	1.0	ureC	1.0	Unspecified	d__Bacteria	p__Proteobacteria	c__Gammaproteobacteria	o__Pseudomonadales	f__Pseudomonadaceae	g__Pseudomonas_D	g__Pseudomonas_D	ureC	MP0780	k_Bacteria	p_Proteobacteria	c_Gammaproteobacteria	o_Pseudomonadales	o_Pseudomonadales	o_Pseudomonadales	o_Pseudomonadales	2.009	574	48548	25	Bathypelagic
megahit_100088_1-378	MP0888_megahit_100088_1-378	0.6447	amt	1.0	Unspecified	d__Bacteria	p__Proteobacteria	c__Gammaproteobacteria	o__Pseudomonadales	f__Saccharospirillaceae	g__Bermanella	s__Bermanella marisrubri	amt	MP0888	k_Bacteria	p_Proteobacteria	c_Gammaproteobacteria	c_Gammaproteobacteria	c_Gammaproteobacteria	c_Gammaproteobacteria	c_Gammaproteobacteria	0.991	45	3317	25	Epipelagic
megahit_100088_2-1099	MP1166_megahit_100088_2-1099	0.5355	out	0.0	Unspecified	d__Bacteria	p__Chloroflexota	c__Dehalococcoidia	c__Dehalococcoidia	c__Dehalococcoidia	c__Dehalococcoidia	c__Dehalococcoidia	livJ	MP1166	k_Bacteria	n_Terrabacteria group	p_Chloroflexi	n_Chloroflexi incertae sedis	n_SAR202 cluster	s_SAR202 cluster	s_SAR202 cluster	0.712	108	9900	25	Mesopelagic
megahit_100090_688-870	MP1519_megahit_100090_688-870	0.8201	ssu	0.0	Unspecified	d__Bacteria	p__Actinobacteriota	c__Actinomycetia	o__Actinomycetales	f__Microbacteriaceae	g__Yonghaparkia	s__	tauA	MP1519	k_Bacteria	n_Terrabacteria group	p_Actinobacteria	c_Actinobacteria	o_Micrococcales	f_Microbacteriaceae	g_Microcella	0.18	5	290	25	Bathypelagic
megahit_100091_227-1228	MP0319_megahit_100091_227-1228	1.0	out	0.0	Unspecified	d__Bacteria	d__Bacteria	d__Bacteria	d__Bacteria	d__Bacteria	d__Bacteria	d__Bacteria	livJ	MP0319	k_Bacteria	p_Proteobacteria	c_Alphaproteobacteria	o_Rhodospirillales	n_unclassified Rhodospirillales	s_Rhodospirillales bacterium	s_Rhodospirillales bacterium	0.679	101	8736	25	Mesopelagic
megahit_100099_2209-2304	MP1162_megahit_100099_2209-2304	0.6616	ilvC	1.0	Unspecified	d__Bacteria	p__Proteobacteria	c__Alphaproteobacteria	o__HIMB59	f__GCA-002718135	g__MarineAlpha5-Bin7	s__	ilvC	MP1162	k_Bacteria	p_Proteobacteria	c_Alphaproteobacteria	c_Alphaproteobacteria	c_Alphaproteobacteria	c_Alphaproteobacteria	c_Alphaproteobacteria	0.933	13	865	25	Bathypelagic
megahit_100102_1-348	MP0884_megahit_100102_1-348	0.8202	ilvC	1.0	Unspecified	d__Bacteria	p__Proteobacteria	c__Gammaproteobacteria	o__Enterobacterales	f__Vibrionaceae	g__Aliivibrio	s__Aliivibrio fischeri	ilvC	MP0884	k_Bacteria	p_Proteobacteria	c_Gammaproteobacteria	o_Vibrionales	f_Vibrionaceae	g_Vibrio	g_Vibrio	0.239	13	1029	25	Mesopelagic
megahit_100102_3-773	MP1523_megahit_100102_3-773	0.6585	out	0.0	Unspecified	d__Bacteria	p__Proteobacteria	c__Alphaproteobacteria	o__Rhodobacterales	f__Rhodobacteraceae	g__GCA-002705045	s__	livJ	MP1523	k_Bacteria	p_Proteobacteria	c_Alphaproteobacteria	o_Rhodospirillales	o_Rhodospirillales	o_Rhodospirillales	o_Rhodospirillales	0.708	69	6405	25	Mesopelagic
megahit_100113_2-712	MP1519_megahit_100113_2-712	0.9357	nas	1.0	Unspecified	d__Bacteria	p__Proteobacteria	c__Gammaproteobacteria	o__Pseudomonadales	f__Halomonadaceae	g__Halomonas	s__Halomonas hydrothermalis	nasA	MP1519	k_Bacteria	p_Proteobacteria	c_Gammaproteobacteria	o_Oceanospirillales	f_Halomonadaceae	g_Halomonas	g_Halomonas	0.25	27	2443	25	Bathypelagic
megahit_100117_3-2138	MP2237_megahit_100117_3-2138	0.6886	Nxr	1.0	Unspecified	d__Bacteria	p__Planctomycetota	c__Brocadiae	o__Brocadiales	f__Scalinduaceae	g__Scalindua	s__Scalindua rubra_A	nxr	MP2237	k_Bacteria	p_Proteobacteria	n_delta/epsilon subdivisions	c_Deltaproteobacteria	o_Desulfobacterales	f_Desulfobacteraceae	g_Desulfobacter	0.471	168	15593	25	Mesopelagic
megahit_100133_260-607	MP1674_megahit_100133_260-607	0.4999	nrt	1.0	d__Bacteria	d__Bacteria	p__Proteobacteria	c__Gammaproteobacteria	o__Pseudomonadales	f__Oleiphilaceae	g__Marinobacter	s__Marinobacter psychrophilus	nrt	MP1674	k_Bacteria	p_Proteobacteria	c_Gammaproteobacteria	o_Alteromonadales	f_Alteromonadaceae	g_Marinobacter	g_Marinobacter	0.326	18	1310	25	Bathypelagic
megahit_100141_471-1499	MP1672_megahit_100141_471-1499	0.6708	ilvC	1.0	Unspecified	d__Bacteria	p__Verrucomicrobiota	c__Verrucomicrobiae	o__Verrucomicrobiales	f__DEV007	g__EC70	s__EC70 sp002684575	ilvC	MP1672	k_Bacteria	n_PVC group	p_Verrucomicrobia	c_Verrucomicrobiae	o_Verrucomicrobiales	n_unclassified Verrucomicrobiales	s_Verrucomicrobiales bacterium	0.296	62	5041	25	Epipelagic
megahit_100143_441-1388	MP1676_megahit_100143_441-1388	0.1067	no_uca	0.0	d__Bacteria	d__Bacteria	p__Proteobacteria	c__Alphaproteobacteria	o__Sphingomonadales	f__Sphingomonadaceae	g__Parasphingorhabdus	s__Parasphingorhabdus sp002776575	uca	MP1676	k_Bacteria	n_Terrabacteria group	p_Actinobacteria	c_Actinobacteria	o_Corynebacteriales	f_Gordoniaceae	g_Gordonia	0.631	90	7218	25	Bathypelagic
megahit_100147_3-530	MP2231_megahit_100147_3-530	0.6625	ureC	1.0	Unspecified	d__Bacteria	p__Verrucomicrobiota	c__Lentisphaeria	o__	f__	g__	s__	ureC	MP2231	k_Bacteria	n_FCB group	p_Candidatus Hydrogenedentes	n_unclassified Candidatus Hydrogenedentes	s_Candidatus Hydrogenedentes bacterium	s_Candidatus Hydrogenedentes bacterium	s_Candidatus Hydrogenedentes bacterium	0.264	22	1991	25	Bathypelagic
megahit_100154_333-566	MP0878_megahit_100154_333-566	0.5	out	0.0	Unspecified	d__Bacteria	p__Proteobacteria	c__Alphaproteobacteria	o__Rhodobacterales	f__Rhodobacteraceae	g__Hwanghaeicola	s__Hwanghaeicola aestuarii	livJ	MP0878	k_Bacteria	p_Proteobacteria	c_Alphaproteobacteria	o_Rhodobacterales	f_Rhodobacteraceae	f_Rhodobacteraceae	f_Rhodobacteraceae	0.405	12	881	25	Bathypelagic
megahit_100155_3-584	MP0778_megahit_100155_3-584	0.8977	nas	1.0	Unspecified	d__Bacteria	d__Bacteria	d__Bacteria	d__Bacteria	d__Bacteria	d__Bacteria	d__Bacteria	nasA	MP0778	k_Bacteria	p_Proteobacteria	c_Alphaproteobacteria	n_unclassified Alphaproteobacteria	s_Alphaproteobacteria bacterium	s_Alphaproteobacteria bacterium	s_Alphaproteobacteria bacterium	0.39	45	4020	25	Epipelagic
megahit_100156_1-765	MP2231_megahit_100156_1-765	0.9795	CladeII	1.0	d__Bacteria	d__Bacteria	p__Verrucomicrobiota	c__Verrucomicrobiae	o__Pedosphaerales	f__UBA1100	g__UBA6614	s__UBA6614 sp002721895	hzsA	MP2231	k_Bacteria	n_PVC group	p_Verrucomicrobia	c_Verrucomicrobiae	o_Verrucomicrobiales	n_unclassified Verrucomicrobiales	s_Verrucomicrobiales bacterium	0.306	37	3356	25	Bathypelagic
megahit_100166_1-1128	MP0880_megahit_100166_1-1128	0.6789	out	0.0	Unspecified	d__Bacteria	p__Actinobacteriota	c__Actinobacteria	o__Actinomycetales	f__Microbacteriaceae	g__Microbacterium	s__Microbacterium sp900098805	livJ	MP0880	k_Bacteria	n_Terrabacteria group	p_Actinobacteria	c_Actinobacteria	o_Micrococcales	f_Microbacteriaceae	g_Microbacterium	1.15	167	13865	25	Bathypelagic
megahit_100170_2-355	MP0534_megahit_100170_2-355	1.0	ilvC	1.0	Unspecified	d__Bacteria	p__Cyanobacteria	c__Cyanobacteriia	o__Synechococcales	f__Cyanobiaceae	g__Prochlorococcus_A	s__	ilvC	MP0534	k_Bacteria	n_Terrabacteria group	n_Cyanobacteria/Melainabacteria group	p_Cyanobacteria	o_Synechococcales	f_Prochloraceae	g_Prochlorococcus	0.751	40	3063	25	Bathypelagic
megahit_100170_271-882	MP1849_megahit_100170_271-882	0.9996	nrt	1.0	d__Bacteria	d__Bacteria	p__Proteobacteria	c__Gammaproteobacteria	o__Methylococcales	f__Cycloclasticaceae	g__Cycloclasticus	s__Cycloclasticus sp002700385	nrt	MP1849	k_Bacteria	p_Proteobacteria	c_Gammaproteobacteria	c_Gammaproteobacteria	c_Gammaproteobacteria	c_Gammaproteobacteria	c_Gammaproteobacteria	0.513	48	4138	25	Mesopelagic
megahit_100184_2-649	MP0784_megahit_100184_2-649	0.9993	nas	1.0	Unspecified	d__Bacteria	p__Proteobacteria	c__Alphaproteobacteria	o__Sphingomonadales	f__Sphingomonadaceae	g__Erythrobacter_A	s__Erythrobacter_A flavus	nasA	MP0784	k_Bacteria	p_Proteobacteria	c_Alphaproteobacteria	o_Sphingomonadales	f_Erythrobacteraceae	f_Erythrobacteraceae	f_Erythrobacteraceae	1.002	107	8031	25	Bathypelagic
megahit_100186_2-634	MP0780_megahit_100186_2-634	0.872	out	0.0	Unspecified	d__Bacteria	p__Proteobacteria	c__Alphaproteobacteria	o__Pelagibacterales	f__Pelagibacteraceae	g__Pelagibacter	s__	livJ	MP0780	k_Bacteria	p_Proteobacteria	c_Alphaproteobacteria	c_Alphaproteobacteria	c_Alphaproteobacteria	c_Alphaproteobacteria	c_Alphaproteobacteria	0.357	38	3711	25	Bathypelagic
megahit_100188_1402-1716	MP0319_megahit_100188_1402-1716	0.5526	out	0.0	Unspecified	d__Bacteria	p__Proteobacteria	c__Gammaproteobacteria	o__UBA10353	f__LS-SOB	g__REDSEA-S09-B13	s__REDSEA-S09-B13 sp003447825	livJ	MP0319	k_Bacteria	p_Proteobacteria	c_Alphaproteobacteria	o_Rhodospirillales	n_unclassified Rhodospirillales	s_Rhodospirillales bacterium	s_Rhodospirillales bacterium	0.706	33	2630	25	Mesopelagic
megahit_100191_347-556	MP1674_megahit_100191_347-556	0.9958	C3	C3	d__Bacteria	d__Bacteria	p__Proteobacteria	c__Gammaproteobacteria	o__UBA10353	f__LS-SOB	g__UBA11791	s__UBA11791 sp002714255	potF	MP1674	k_Bacteria	p_Proteobacteria	c_Gammaproteobacteria	c_Gammaproteobacteria	c_Gammaproteobacteria	c_Gammaproteobacteria	c_Gammaproteobacteria	0.42	14	1173	25	Bathypelagic
megahit_10020_3-143	MP1521_megahit_10020_3-143	0.1495	ilvC	1.0	Unspecified	d__Bacteria	p__Proteobacteria	c__Gammaproteobacteria	o__Thiomicrospirales	f__Thioglobaceae	g__Vesicomyosocius	s__Vesicomyosocius okutanii	ilvC	MP1521	k_Bacteria	p_Proteobacteria	c_Gammaproteobacteria	c_Gammaproteobacteria	c_Gammaproteobacteria	c_Gammaproteobacteria	c_Gammaproteobacteria	0.898	20	1221	25	Bathypelagic
megahit_100205_2-685	MP2231_megahit_100205_2-685	0.5361	cl_nirK	1.0	Unspecified	d__Bacteria	p__Bacteroidota	c__Rhodothermia	o__Rhodothermales	f__Rubricoccaceae	g__Rubrivirga	s__	nirK	MP2231	k_Bacteria	n_FCB group	n_Bacteroidetes/Chlorobi group	p_Bacteroidetes	n_unclassified Bacteroidetes	s_Bacteroidetes bacterium	s_Bacteroidetes bacterium	0.324	35	2887	25	Bathypelagic
megahit_100208_1-654	MP2233bis_megahit_100208_1-654	0.9934	Non_Nxr	0.0	Unspecified	Unspecified	Unspecified	Unspecified	Unspecified	Unspecified	Unspecified	Unspecified	nxr	MP2233bis	k_Bacteria	p_Proteobacteria	c_Gammaproteobacteria	n_unclassified Gammaproteobacteria	s_Gammaproteobacteria bacterium	s_Gammaproteobacteria bacterium	s_Gammaproteobacteria bacterium	0.2	23	2216	25	Bathypelagic
megahit_100208_416-676	MP0528_megahit_100208_416-676	0.8187	C3	C3	d__Bacteria	d__Bacteria	p__Proteobacteria	c__Gammaproteobacteria	o__Pseudomonadales	f__Pseudomonadaceae	g__Pseudomonas_E	s__Pseudomonas_E marincola	potF	MP0528	k_Bacteria	p_Proteobacteria	c_Alphaproteobacteria	o_Rhizobiales	o_Rhizobiales	o_Rhizobiales	o_Rhizobiales	0.364	22	1792	25	Epipelagic
megahit_100208_59-1072	MP2819_megahit_100208_59-1072	0.6915	cluster_IV	0.0	Unspecified	d__Bacteria	p__Bacteroidota	c__Bacteroidia	o__Flavobacteriales	f__Cryomorphaceae	g__UBA10364	g__UBA10364	nifH	MP2819	k_Bacteria	p_Proteobacteria	c_Alphaproteobacteria	o_Rhodobacterales	f_Rhodobacteraceae	f_Rhodobacteraceae	f_Rhodobacteraceae	0.627	105	8728	25	Epipelagic
megahit_100209_3-1172	MP1853_megahit_100209_3-1172	0.583	out	0.0	Unspecified	d__Bacteria	p__Proteobacteria	c__Alphaproteobacteria	o__Rhodobacterales	f__Rhodobacteraceae	g__Limimaricola	s__Limimaricola soesokkakensis	livJ	MP1853	k_Bacteria	p_Proteobacteria	c_Alphaproteobacteria	o_Rhodobacterales	f_Rhodobacteraceae	f_Rhodobacteraceae	f_Rhodobacteraceae	0.606	90	7645	25	Mesopelagic
megahit_100228_349-549	MP0317_megahit_100228_349-549	1.0	out	0.0	Unspecified	d__Bacteria	p__Proteobacteria	c__Alphaproteobacteria	o__Rhodospirillales_A	f__UBA2165	g__GCA-002721295	s__GCA-002721295 sp002937995	livJ	MP0317	k_Bacteria	p_Proteobacteria	c_Gammaproteobacteria	n_unclassified Gammaproteobacteria	s_Gammaproteobacteria bacterium	s_Gammaproteobacteria bacterium	s_Gammaproteobacteria bacterium	0.512	15	1021	25	Mesopelagic
megahit_100234_1073-2545	MP2239_megahit_100234_1073-2545	0.7428	ilvC	1.0	Unspecified	d__Bacteria	p__Bacteroidota	c__Bacteroidia	o__Flavobacteriales	f__Flavobacteriaceae	g__MED-G11	s__	ilvC	MP2239	k_Bacteria	k_Bacteria	k_Bacteria	k_Bacteria	k_Bacteria	k_Bacteria	k_Bacteria	0.806	211	19277	25	Epipelagic
megahit_100243_3-596	MP0880_megahit_100243_3-596	0.8757	ureC	1.0	Unspecified	d__Bacteria	p__Proteobacteria	c__Alphaproteobacteria	o__Rhizobiales	f__Xanthobacteraceae	g__Rhodopseudomonas	s__Rhodopseudomonas palustris_E	ureC	MP0880	k_Bacteria	p_Proteobacteria	c_Alphaproteobacteria	o_Rhizobiales	f_Methylobacteriaceae	f_Methylobacteriaceae	f_Methylobacteriaceae	0.301	23	1762	25	Bathypelagic
megahit_100247_1-1155	MP1523_megahit_100247_1-1155	0.5	out	0.0	Unspecified	d__Bacteria	p__Proteobacteria	c__Alphaproteobacteria	o__Thalassobaculales	f__Thalassobaculaceae	g__Endolissoclinum	g__Endolissoclinum	livJ	MP1523	k_Bacteria	p_Proteobacteria	c_Alphaproteobacteria	o_Rhodospirillales	f_Rhodospirillaceae	f_Rhodospirillaceae	f_Rhodospirillaceae	0.746	109	9021	25	Mesopelagic
megahit_100260_1-279	MP1851_megahit_100260_1-279	0.7145	out	0.0	Unspecified	d__Bacteria	p__Marinisomatota	c__Marinisomatia	o__Marinisomatales	f__S15-B10	g__S15-B10	s__S15-B10 sp002448795	livJ	MP1851	k_Bacteria	n_FCB group	p_Candidatus Marinimicrobia	p_Candidatus Marinimicrobia	p_Candidatus Marinimicrobia	p_Candidatus Marinimicrobia	p_Candidatus Marinimicrobia	0.549	22	1617	25	Mesopelagic
megahit_100260_2-280	MP2237_megahit_100260_2-280	0.7498	out	0.0	Unspecified	d__Bacteria	p__Proteobacteria	c__Gammaproteobacteria	o__Enterobacterales	f__Alteromonadaceae	g__Alteromonas	s__Alteromonas gracilis	livJ	MP2237	k_Bacteria	p_Proteobacteria	c_Gammaproteobacteria	o_Alteromonadales	f_Alteromonadaceae	g_Alteromonas	s_Alteromonas mediterranea	0.172	8	650	25	Mesopelagic
megahit_100272_3558-5285	MP0528_megahit_100272_3558-5285	0.7584	ureC	1.0	Unspecified	d__Bacteria	p__Proteobacteria	c__Gammaproteobacteria	o__Pseudomonadales	f__Moraxellaceae	g__Psychrobacter	s__Psychrobacter sp001435845	ureC	MP0528	k_Bacteria	p_Proteobacteria	c_Gammaproteobacteria	o_Pseudomonadales	f_Moraxellaceae	g_Psychrobacter	g_Psychrobacter	0.277	111	9651	25	Epipelagic
megahit_100293_770-949	MP0536_megahit_100293_770-949	0.7721	ilvC	1.0	Unspecified	d__Bacteria	p__Proteobacteria	c__Alphaproteobacteria	o__TMED127	f__TMED127	f__TMED127	f__TMED127	ilvC	MP0536	k_Bacteria	k_Bacteria	k_Bacteria	k_Bacteria	k_Bacteria	k_Bacteria	k_Bacteria	0.315	8	585	25	Mesopelagic
megahit_100298_124-765	MP2231_megahit_100298_124-765	0.9924	nas	1.0	Unspecified	d__Bacteria	d__Bacteria	d__Bacteria	d__Bacteria	d__Bacteria	d__Bacteria	d__Bacteria	nasA	MP2231	k_Bacteria	p_Proteobacteria	c_Gammaproteobacteria	c_Gammaproteobacteria	c_Gammaproteobacteria	c_Gammaproteobacteria	c_Gammaproteobacteria	0.444	45	3867	25	Bathypelagic
megahit_100306_1-534	MP0532_megahit_100306_1-534	0.6108	ureC	1.0	Unspecified	d__Bacteria	p__Proteobacteria	c__Alphaproteobacteria	o__Puniceispirillales	f__GCA-002684695	g__GCA-002684695	s__	ureC	MP0532	k_Bacteria	p_Proteobacteria	c_Alphaproteobacteria	c_Alphaproteobacteria	c_Alphaproteobacteria	c_Alphaproteobacteria	c_Alphaproteobacteria	0.291	23	2207	25	Bathypelagic
megahit_100313_936-1868	MP0534_megahit_100313_936-1868	0.9423	ilvC	1.0	Unspecified	d__Bacteria	p__Proteobacteria	c__Alphaproteobacteria	o__TMED127	f__TMED127	f__TMED127	f__TMED127	ilvC	MP0534	k_Bacteria	p_Proteobacteria	c_Alphaproteobacteria	n_unclassified Alphaproteobacteria	s_Alphaproteobacteria bacterium	s_Alphaproteobacteria bacterium	s_Alphaproteobacteria bacterium	0.413	58	5137	25	Bathypelagic
megahit_100316_321-647	MP1525_megahit_100316_321-647	0.3942	cl_nirS	1.0	Unspecified	d__Bacteria	p__Proteobacteria	c__Alphaproteobacteria	o__Rhodobacterales	f__Rhodobacteraceae	g__Thioclava	s__Thioclava arenosa	nirS	MP1525	k_Bacteria	k_Bacteria	k_Bacteria	k_Bacteria	k_Bacteria	k_Bacteria	k_Bacteria	0.271	11	794	25	Mesopelagic
megahit_100318_3-533	MP1417_megahit_100318_3-533	0.7758	ilvC	1.0	Unspecified	d__Bacteria	p__Proteobacteria	c__Gammaproteobacteria	o__AqS2	f__AqS2	g__AqS2	s__AqS2 sp001750625	ilvC	MP1417	k_Bacteria	p_Proteobacteria	c_Gammaproteobacteria	c_Gammaproteobacteria	c_Gammaproteobacteria	c_Gammaproteobacteria	c_Gammaproteobacteria	0.4	34	2820	25	Mesopelagic
megahit_100320_3-242	MP0313_megahit_100320_3-242	0.6277	out	0.0	Unspecified	d__Bacteria	p__SAR324	c__SAR324	o__SAR324	f__NAC60-12	g__Arctic96AD-7	s__Arctic96AD-7 sp002082305	livJ	MP0313	k_Bacteria	p_Proteobacteria	p_Proteobacteria	p_Proteobacteria	p_Proteobacteria	p_Proteobacteria	p_Proteobacteria	0.917	31	2171	25	Bathypelagic
megahit_100329_2611-3081	MP1409_megahit_100329_2611-3081	0.4997	ilvC	1.0	Unspecified	d__Bacteria	p__Bacteroidota	c__Bacteroidia	o__Flavobacteriales	f__GCA-002722245	g__	s__	ilvC	MP1409	k_Bacteria	n_FCB group	n_Bacteroidetes/Chlorobi group	p_Bacteroidetes	p_Bacteroidetes	p_Bacteroidetes	p_Bacteroidetes	0.375	27	2461	25	Bathypelagic
megahit_100358_17-1141	MP1415_megahit_100358_17-1141	1.0	eukaryotic	0.0	Unspecified	Unspecified	Unspecified	Unspecified	Unspecified	Unspecified	Unspecified	Unspecified	amt	MP1415	k_Eukaryota	k_Eukaryota	k_Eukaryota	k_Eukaryota	k_Eukaryota	k_Eukaryota	k_Eukaryota	0.447	71	6818	25	Mesopelagic
megahit_100361_681-1970	MP1680_megahit_100361_681-1970	0.7964	out	0.0	Unspecified	d__Bacteria	p__Proteobacteria	c__Alphaproteobacteria	o__Rhodobacterales	f__Rhodobacteraceae	g__Marinibacterium	s__Marinibacterium profundimaris	livJ	MP1680	k_Bacteria	p_Proteobacteria	c_Alphaproteobacteria	o_Rhodobacterales	f_Rhodobacteraceae	g_Ahrensia	n_unclassified Ahrensia	0.395	79	6631	25	Mesopelagic
megahit_100371_485-1795	MP0313_megahit_100371_485-1795	0.9999	out	0.0	Unspecified	d__Bacteria	p__Proteobacteria	c__Gammaproteobacteria	o__Pseudomonadales	f__Halomonadaceae	g__Halomonas	s__Halomonas titanicae	livJ	MP0313	k_Bacteria	p_Proteobacteria	c_Gammaproteobacteria	o_Oceanospirillales	f_Halomonadaceae	g_Halomonas	n_unclassified Halomonas	0.92	170	14715	25	Bathypelagic
megahit_100379_1-1020	MP1525_megahit_100379_1-1020	0.9934	livJ	1.0	d__Bacteria	d__Bacteria	p__Actinobacteriota	c__Actinobacteria	o__Mycobacteriales	f__Mycobacteriaceae	g__Mycolicibacterium	s__	livJ	MP1525	k_Bacteria	n_Terrabacteria group	p_Actinobacteria	c_Actinobacteria	o_Corynebacteriales	f_Mycobacteriaceae	f_Mycobacteriaceae	0.955	121	9930	25	Mesopelagic
megahit_100379_2-523	MP1417_megahit_100379_2-523	0.9528	amt	1.0	Unspecified	d__Bacteria	p__Proteobacteria	c__Alphaproteobacteria	o__Pelagibacterales	f__Pelagibacteraceae	g__Pelagibacter	s__	amt	MP1417	k_Bacteria	p_Acidobacteria	n_unclassified Acidobacteria	s_Acidobacteria bacterium	s_Acidobacteria bacterium	s_Acidobacteria bacterium	s_Acidobacteria bacterium	0.371	31	3028	25	Mesopelagic
megahit_100390_42-572	MP1680_megahit_100390_42-572	0.9814	amt	1.0	Unspecified	d__Bacteria	p__Proteobacteria	c__Alphaproteobacteria	o__Pelagibacterales	f__Pelagibacteraceae	g__Pelagibacter	s__	amt	MP1680	k_Bacteria	p_Proteobacteria	c_Alphaproteobacteria	o_Pelagibacterales	o_Pelagibacterales	o_Pelagibacterales	o_Pelagibacterales	0.438	36	3428	25	Mesopelagic
megahit_100394_2-526	MP1174_megahit_100394_2-526	0.6769	amt	1.0	Unspecified	d__Bacteria	p__Proteobacteria	c__Gammaproteobacteria	o__GCA-002705445	f__GCA-002705445	g__GCA-2705445	s__	amt	MP1174	k_Bacteria	p_Proteobacteria	p_Proteobacteria	p_Proteobacteria	p_Proteobacteria	p_Proteobacteria	p_Proteobacteria	0.37	29	2819	25	Epipelagic
megahit_100395_215-1285	MP0532_megahit_100395_215-1285	0.8198	ureC	1.0	Unspecified	d__Bacteria	p__Proteobacteria	c__Gammaproteobacteria	o__Pseudomonadales	f__HTCC2089	g__UBA11889	s__	ureC	MP0532	k_Bacteria	p_Proteobacteria	c_Gammaproteobacteria	n_unclassified Gammaproteobacteria	s_Gammaproteobacteria bacterium	s_Gammaproteobacteria bacterium	s_Gammaproteobacteria bacterium	0.366	58	5099	25	Bathypelagic
megahit_100405_2-520	MP2813_megahit_100405_2-520	0.6757	ilvC	1.0	Unspecified	d__Bacteria	p__Marinisomatota	c__Marinisomatia	o__SCGC-AAA003-L08	f__	g__	s__	ilvC	MP2813	k_Bacteria	n_FCB group	p_Candidatus Marinimicrobia	p_Candidatus Marinimicrobia	p_Candidatus Marinimicrobia	p_Candidatus Marinimicrobia	p_Candidatus Marinimicrobia	0.251	17	1553	25	Mesopelagic
megahit_100410_178-537	MP0530_megahit_100410_178-537	0.7207	uca	1.0	d__Bacteria	d__Bacteria	p__Actinobacteriota	c__Actinomycetia	o__Mycobacteriales	f__Micromonosporaceae	g__Glycomyces	s__Glycomyces paridis	uca	MP0530	k_Bacteria	p_Proteobacteria	c_Alphaproteobacteria	o_Rhodobacterales	f_Rhodobacteraceae	f_Rhodobacteraceae	f_Rhodobacteraceae	0.483	26	1779	25	Bathypelagic
megahit_100415_767-1849	MP1682_megahit_100415_767-1849	0.5915	aapJ	0.0	d__Bacteria;p__Proteobacteria;c__Alphaproteobacteria	d__Bacteria	p__Proteobacteria	c__Alphaproteobacteria	o__Rhizobiales	f__Rhizobiaceae	g__Fulvimarina	s__Fulvimarina manganoxydans	btzA	MP1682	k_Bacteria	p_Proteobacteria	c_Alphaproteobacteria	o_Rhizobiales	f_Aurantimonadaceae	f_Aurantimonadaceae	f_Aurantimonadaceae	0.492	86	7324	25	Mesopelagic
megahit_100417_1382-2485	MP1523_megahit_100417_1382-2485	0.9157	out	0.0	Unspecified	d__Bacteria	p__Desulfobacterota_A	c__Desulfovibrionia	o__Desulfovibrionales	f__Desulfovibrionaceae	g__Desulfovibrio_H	s__Desulfovibrio_H frigidus	livJ	MP1523	k_Bacteria	p_Proteobacteria	c_Alphaproteobacteria	o_Rhodospirillales	f_Rhodospirillaceae	g_Nisaea	g_Nisaea	0.759	106	9231	25	Mesopelagic
megahit_100417_172-1278	MP1523_megahit_100417_172-1278	0.7678	out	0.0	Unspecified	d__Bacteria	p__Desulfobacterota_A	c__Desulfovibrionia	o__Desulfovibrionales	f__Desulfovibrionaceae	g__Desulfovibrio_H	s__Desulfovibrio_H frigidus	livJ	MP1523	k_Bacteria	k_Bacteria	k_Bacteria	k_Bacteria	k_Bacteria	k_Bacteria	k_Bacteria	0.978	137	12059	25	Mesopelagic
megahit_100419_957-1169	MP1674_megahit_100419_957-1169	0.5	ssu	0.0	Unspecified	d__Bacteria	p__Actinobacteriota	c__Actinobacteria	o__Mycobacteriales	f__Mycobacteriaceae	g__Williamsia	s__Williamsia muralis	tauA	MP1674	k_Bacteria	n_Terrabacteria group	p_Actinobacteria	c_Actinobacteria	o_Corynebacteriales	f_Gordoniaceae	g_Gordonia	0.325	11	700	25	Bathypelagic
megahit_100422_2-559	MP0784_megahit_100422_2-559	0.5293	no_uca	0.0	d__Bacteria	d__Bacteria	p__Proteobacteria	c__Gammaproteobacteria	o__Pseudomonadales	f__Alcanivoracaceae	g__Alcanivorax	s__Alcanivorax nanhaiticus	uca	MP0784	k_Bacteria	p_Proteobacteria	c_Gammaproteobacteria	o_Oceanospirillales	f_Alcanivoracaceae	g_Alcanivorax	g_Alcanivorax	0.337	31	2671	25	Bathypelagic
megahit_100423_1068-1658	MP1413_megahit_100423_1068-1658	0.5685	out	0.0	Unspecified	d__Bacteria	p__Proteobacteria	c__Alphaproteobacteria	o__Rhodobacterales	f__Rhodobacteraceae	g__Hwanghaeicola	s__Hwanghaeicola aestuarii	livJ	MP1413	k_Bacteria	p_Proteobacteria	c_Alphaproteobacteria	o_Rhodobacterales	f_Rhodobacteraceae	g_Pseudooceanicola	s_Pseudooceanicola atlanticus	0.486	47	3892	25	Mesopelagic
megahit_100433_28-672	MP2815_megahit_100433_28-672	1.0	ureC	1.0	Unspecified	d__Bacteria	p__Proteobacteria	c__Alphaproteobacteria	o__Rhodobacterales	f__Rhodobacteraceae	g__GCA-002705045	s__	ureC	MP2815	k_Bacteria	k_Bacteria	k_Bacteria	k_Bacteria	k_Bacteria	k_Bacteria	k_Bacteria	0.657	45	4237	25	Mesopelagic
megahit_100438_318-674	MP0317_megahit_100438_318-674	0.9835	no_uca	0.0	d__Bacteria	d__Bacteria	p__Actinobacteriota	c__Actinomycetia	o__Mycobacteriales	f__Pseudonocardiaceae	g__Saccharopolyspora	s__Saccharopolyspora flava	uca	MP0317	k_Bacteria	n_Terrabacteria group	p_Actinobacteria	c_Actinobacteria	c_Actinobacteria	c_Actinobacteria	c_Actinobacteria	1.076	56	4096	25	Mesopelagic
megahit_100446_2-385	MP1411_megahit_100446_2-385	0.5002	uca	1.0	d__Bacteria	d__Bacteria	p__Verrucomicrobiota	c__Verrucomicrobiae	o__Verrucomicrobiales	f__Akkermansiaceae	g__UBA985	s__UBA985 sp009937455	uca	MP1411	k_Bacteria	n_PVC group	p_Verrucomicrobia	c_Verrucomicrobiae	o_Verrucomicrobiales	o_Verrucomicrobiales	o_Verrucomicrobiales	0.475	29	2160	25	Bathypelagic
megahit_100448_188-793	MP0315_megahit_100448_188-793	0.9765	amt	1.0	Unspecified	d__Bacteria	p__Chloroflexota	c__Dehalococcoidia	o__UBA3495	f__UBA3495	g__UBA9611	s__UBA9611 sp002746355	amt	MP0315	k_Bacteria	n_Terrabacteria group	p_Chloroflexi	p_Chloroflexi	p_Chloroflexi	p_Chloroflexi	p_Chloroflexi	1.079	95	7542	25	Bathypelagic
megahit_100449_15439-16455	MP0315_megahit_100449_15439-16455	0.9994	bztA	1.0	d__Bacteria	d__Bacteria	p__Proteobacteria	c__Alphaproteobacteria	o__Rhodobacterales	f__Rhodobacteraceae	g__Tritonibacter	s__Tritonibacter mobile	btzA	MP0315	k_Bacteria	p_Proteobacteria	c_Alphaproteobacteria	o_Rhodobacterales	f_Rhodobacteraceae	f_Rhodobacteraceae	f_Rhodobacteraceae	1.116	165	13340	25	Bathypelagic
megahit_100455_699-1439	MP1413_megahit_100455_699-1439	0.9485	c1b	c1b	d__Bacteria;p__Proteobacteria	d__Bacteria	p__Proteobacteria	c__Alphaproteobacteria	o__Rhodobacterales	f__Rhodobacteraceae	g__Puniceibacterium	g__Puniceibacterium	potF	MP1413	k_Bacteria	p_Proteobacteria	c_Alphaproteobacteria	o_Rhodobacterales	f_Rhodobacteraceae	g_Thalassococcus	s_Thalassococcus profundi	0.421	51	3964	25	Mesopelagic
megahit_10046_1-378	MP1164_megahit_10046_1-378	0.7782	out	0.0	Unspecified	d__Archaea	p__Halobacterota	c__Methanomicrobia	o__Methanomicrobiales	f__Methanospirillaceae	g__Methanospirillum	s__Methanospirillum lacunae	livJ	MP1164	GTDB:d__Archaea	GTDB:p__Halobacterota	GTDB:c__Methanomicrobia	GTDB:o__Methanomicrobiales	GTDB:f__Methanospirillaceae	GTDB:g__Methanospirillum	GTDB:s__Methanospirillum lacunae	0.505	29	2373	25	Mesopelagic
megahit_100460_1-543	MP2815_megahit_100460_1-543	1.0	amt	1.0	Unspecified	d__Bacteria	p__Chloroflexota	c__Dehalococcoidia	o__SAR202	f__GCA-2722455	g__GCA-2722455	s__GCA-2722455 sp002722455	amt	MP2815	k_Bacteria	n_Terrabacteria group	p_Chloroflexi	n_Chloroflexi incertae sedis	n_SAR202 cluster	s_SAR202 cluster	s_SAR202 cluster	0.347	20	1864	25	Mesopelagic
megahit_100460_468-746	MP1178_megahit_100460_468-746	0.8704	nas	1.0	Unspecified	d__Bacteria	d__Bacteria	d__Bacteria	d__Bacteria	d__Bacteria	d__Bacteria	d__Bacteria	nasA	MP1178	k_Bacteria	p_Proteobacteria	c_Gammaproteobacteria	c_Gammaproteobacteria	c_Gammaproteobacteria	c_Gammaproteobacteria	c_Gammaproteobacteria	0.354	13	928	25	Mesopelagic
megahit_100465_21-671	MP2231_megahit_100465_21-671	0.52	amt	1.0	Unspecified	d__Bacteria	p__Proteobacteria	c__Gammaproteobacteria	o__Acidiferrobacterales	f__Sulfurifustaceae	g__SM1-46	s__SM1-46 sp001304215	amt	MP2231	k_Bacteria	p_Proteobacteria	p_Proteobacteria	p_Proteobacteria	p_Proteobacteria	p_Proteobacteria	p_Proteobacteria	0.224	23	1979	25	Bathypelagic
megahit_100474_11-631	MP1517_megahit_100474_11-631	0.5343	amt	1.0	Unspecified	d__Bacteria	p__Verrucomicrobiota	c__Verrucomicrobiae	o__Verrucomicrobiales	o__Verrucomicrobiales	o__Verrucomicrobiales	o__Verrucomicrobiales	amt	MP1517	k_Bacteria	n_FCB group	p_Gemmatimonadetes	n_unclassified Gemmatimonadetes	s_Gemmatimonadetes bacterium	s_Gemmatimonadetes bacterium	s_Gemmatimonadetes bacterium	0.229	28	2532	25	Epipelagic
megahit_100475_1-636	MP1680_megahit_100475_1-636	0.5084	no_uca	0.0	d__Bacteria	d__Bacteria	p__Proteobacteria	c__Gammaproteobacteria	o__Pseudomonadales	f__Alcanivoracaceae	g__Alcanivorax	s__Alcanivorax nanhaiticus	uca	MP1680	k_Bacteria	p_Proteobacteria	c_Gammaproteobacteria	o_Oceanospirillales	f_Alcanivoracaceae	g_Alcanivorax	n_unclassified Alcanivorax	0.558	55	4727	25	Mesopelagic
megahit_100478_1960-3108	MP1674_megahit_100478_1960-3108	0.9999	out	0.0	Unspecified	d__Bacteria	p__Proteobacteria	c__Alphaproteobacteria	o__Rhodobacterales	f__Rhodobacteraceae	g__Puniceibacterium	s__	livJ	MP1674	k_Bacteria	p_Proteobacteria	c_Alphaproteobacteria	c_Alphaproteobacteria	c_Alphaproteobacteria	c_Alphaproteobacteria	c_Alphaproteobacteria	0.499	91	7675	25	Bathypelagic
megahit_100480_154-606	MP0313_megahit_100480_154-606	0.5519	out	0.0	Unspecified	d__Bacteria	p__Proteobacteria	c__Gammaproteobacteria	o__UBA10353	f__LS-SOB	g__REDSEA-S09-B13	s__REDSEA-S09-B13 sp003447825	livJ	MP0313	k_Bacteria	p_Proteobacteria	c_Alphaproteobacteria	o_Rhodospirillales	n_unclassified Rhodospirillales	s_Rhodospirillales bacterium	s_Rhodospirillales bacterium	0.407	26	2254	25	Bathypelagic
megahit_100481_2-601	MP0886_megahit_100481_2-601	0.703	nas	1.0	Unspecified	d__Bacteria	p__Proteobacteria	c__Gammaproteobacteria	o__Enterobacterales	f__Alteromonadaceae	g__Alteromonas	s__	nasA	MP0886	k_Bacteria	p_Proteobacteria	c_Gammaproteobacteria	o_Alteromonadales	f_Alteromonadaceae	g_Alteromonas	g_Alteromonas	0.384	31	2919	25	Mesopelagic
megahit_100482_128-1495	MP1413_megahit_100482_128-1495	0.7211	nrt	1.0	d__Bacteria	d__Bacteria	p__Proteobacteria	c__Alphaproteobacteria	o__Rhodobacterales	f__Rhodobacteraceae	g__Tritonibacter	s__Tritonibacter sp001874255	nrt	MP1413	k_Bacteria	p_Proteobacteria	c_Alphaproteobacteria	o_Rhodobacterales	f_Rhodobacteraceae	f_Rhodobacteraceae	f_Rhodobacteraceae	0.818	183	15283	25	Mesopelagic
megahit_100482_3-389	MP0534_megahit_100482_3-389	0.5138	uca	1.0	d__Bacteria	d__Bacteria	p__Actinobacteriota	c__Actinomycetia	o__Mycobacteriales	f__Micromonosporaceae	g__Glycomyces	s__Glycomyces paridis	uca	MP0534	k_Bacteria	k_Bacteria	k_Bacteria	k_Bacteria	k_Bacteria	k_Bacteria	k_Bacteria	0.309	18	1591	25	Bathypelagic
megahit_100490_702-1571	MP1417_megahit_100490_702-1571	0.6764	amt	1.0	Unspecified	d__Bacteria	p__Proteobacteria	c__Alphaproteobacteria	o__UBA8366	f__GCA-2696645	f__GCA-2696645	f__GCA-2696645	amt	MP1417	k_Bacteria	p_Proteobacteria	c_Alphaproteobacteria	c_Alphaproteobacteria	c_Alphaproteobacteria	c_Alphaproteobacteria	c_Alphaproteobacteria	0.337	47	4289	25	Mesopelagic
megahit_1005_664-1485	MP0884_megahit_1005_664-1485	0.6218	nas	1.0	Unspecified	d__Archaea	p__Halobacteriota	c__Halobacteria	o__Halobacteriales	f__Haloferacaceae	g__Haloferax	s__Haloferax mediterranei	nasA	MP0884	k_Bacteria	k_Bacteria	k_Bacteria	k_Bacteria	k_Bacteria	k_Bacteria	k_Bacteria	0.265	34	3081	25	Mesopelagic
megahit_100501_873-1808	MP1415_megahit_100501_873-1808	0.6342	uca	1.0	d__Bacteria	d__Bacteria	p__Actinobacteriota	c__Actinomycetia	o__Mycobacteriales	f__Micromonosporaceae	g__Glycomyces	s__Glycomyces paridis	uca	MP1415	k_Bacteria	p_Proteobacteria	c_Alphaproteobacteria	o_Rhodobacterales	f_Rhodobacteraceae	f_Rhodobacteraceae	f_Rhodobacteraceae	0.591	78	6309	25	Mesopelagic
megahit_100503_885-1484	MP1417_megahit_100503_885-1484	0.7279	ilvC	1.0	Unspecified	d__Bacteria	p__Proteobacteria	c__Gammaproteobacteria	o__Enterobacterales	o__Enterobacterales	o__Enterobacterales	o__Enterobacterales	ilvC	MP1417	k_Bacteria	p_Proteobacteria	c_Gammaproteobacteria	c_Gammaproteobacteria	c_Gammaproteobacteria	c_Gammaproteobacteria	c_Gammaproteobacteria	0.406	39	3319	25	Mesopelagic
megahit_100508_2-979	MP0319_megahit_100508_2-979	0.661	out	0.0	Unspecified	d__Bacteria	p__Proteobacteria	c__Gammaproteobacteria	o__Burkholderiales	f__Burkholderiaceae	g__Cupriavidus	s__Cupriavidus metallidurans	livJ	MP0319	k_Bacteria	p_Proteobacteria	c_Betaproteobacteria	o_Burkholderiales	f_Burkholderiaceae	g_Ralstonia	g_Ralstonia	0.441	64	5663	25	Mesopelagic
megahit_100517_2-754	MP2809_megahit_100517_2-754	0.7336	no_uca	0.0	d__Bacteria	d__Bacteria	p__Actinobacteriota	c__Actinomycetia	o__Mycobacteriales	f__Mycobacteriaceae	g__Mycobacterium	s__Mycobacterium thermoresistibile	uca	MP2809	k_Bacteria	n_Terrabacteria group	p_Actinobacteria	c_Actinobacteria	o_Corynebacteriales	f_Mycobacteriaceae	f_Mycobacteriaceae	0.473	42	3313	25	Bathypelagic
megahit_100524_167-499	MP1166_megahit_100524_167-499	0.4159	no_uca	0.0	d__Bacteria	d__Bacteria	p__Verrucomicrobiota	c__Verrucomicrobiae	o__Verrucomicrobiales	f__Akkermansiaceae	g__UBA985	s__UBA985 sp009937455	uca	MP1166	k_Bacteria	n_Terrabacteria group	p_Chloroflexi	c_Anaerolineae	o_Anaerolineales	f_Anaerolineaceae	n_unclassified Anaerolineaceae	0.326	15	1211	25	Mesopelagic
megahit_100532_1-321	MP1162_megahit_100532_1-321	0.2486	ilvC	1.0	Unspecified	d__Bacteria	p__Proteobacteria	c__Gammaproteobacteria	o__SAR86	f__D2472	g__SAR86A	s__	ilvC	MP1162	k_Bacteria	p_Proteobacteria	c_Gammaproteobacteria	n_unclassified Gammaproteobacteria	s_Gammaproteobacteria bacterium	s_Gammaproteobacteria bacterium	s_Gammaproteobacteria bacterium	0.3	14	1110	25	Bathypelagic
megahit_100533_1233-1430	MP0319_megahit_100533_1233-1430	0.9986	ureC	1.0	Unspecified	d__Bacteria	p__Proteobacteria	c__Gammaproteobacteria	o__Nitrosococcales	f__Methylophagaceae	g__Methylophaga	s__Methylophaga sp002706095	ureC	MP0319	k_Bacteria	p_Proteobacteria	c_Gammaproteobacteria	c_Gammaproteobacteria	c_Gammaproteobacteria	c_Gammaproteobacteria	c_Gammaproteobacteria	0.579	17	1273	25	Mesopelagic
megahit_100534_3-752	MP2239_megahit_100534_3-752	0.4695	bztA	1.0	d__Bacteria	d__Bacteria	p__SAR324	c__SAR324	o__SAR324	f__NAC60-12	g__UBA1014	s__UBA1014 sp001469005	btzA	MP2239	k_Archaea	n_TACK group	p_Thaumarchaeota	p_Thaumarchaeota	p_Thaumarchaeota	p_Thaumarchaeota	p_Thaumarchaeota	0.57	76	7369	25	Epipelagic
megahit_100534_676-801	MP2813_megahit_100534_676-801	0.7701	no_uca	0.0	d__Bacteria	d__Bacteria	p__Actinobacteriota	c__Actinomycetia	o__Propionibacteriales	f__Nocardioidaceae	g__Mumia	s__Mumia flava	uca	MP2813	k_Bacteria	n_Terrabacteria group	p_Actinobacteria	c_Actinobacteria	o_Propionibacteriales	f_Nocardioidaceae	g_Nocardioides	0.548	9	425	25	Mesopelagic
megahit_100535_3-782	MP1849_megahit_100535_3-782	0.6558	out	0.0	Unspecified	d__Bacteria	p__Proteobacteria	c__Alphaproteobacteria	o__Rhizobiales	f__Devosiaceae	f__Devosiaceae	f__Devosiaceae	livJ	MP1849	k_Bacteria	p_Proteobacteria	c_Alphaproteobacteria	o_Rhizobiales	f_Phyllobacteriaceae	g_Mesorhizobium	s_Mesorhizobium oceanicum	0.989	118	9434	25	Mesopelagic
megahit_100537_3-509	MP0884_megahit_100537_3-509	0.5692	amt	1.0	Unspecified	d__Bacteria	p__Proteobacteria	c__Alphaproteobacteria	o__Sphingomonadales	f__Sphingomonadaceae	g__Erythrobacter_B	g__Erythrobacter_B	amt	MP0884	k_Bacteria	p_Proteobacteria	c_Alphaproteobacteria	o_Hyphomonadales	f_Hyphomonadaceae	f_Hyphomonadaceae	f_Hyphomonadaceae	0.202	16	1343	25	Mesopelagic
megahit_100542_3-518	MP1519_megahit_100542_3-518	0.9189	nas	1.0	Unspecified	d__Bacteria	d__Bacteria	d__Bacteria	d__Bacteria	d__Bacteria	d__Bacteria	d__Bacteria	nasA	MP1519	k_Bacteria	p_Proteobacteria	c_Alphaproteobacteria	o_Rhodobacterales	f_Rhodobacteraceae	f_Rhodobacteraceae	f_Rhodobacteraceae	0.46	36	2886	25	Bathypelagic
megahit_100545_478-567	MP0780_megahit_100545_478-567	0.337	no_uca	0.0	d__Bacteria	d__Bacteria	p__Proteobacteria	c__Gammaproteobacteria	o__Pseudomonadales	f__Porticoccaceae	g__HTCC2207	s__HTCC2207 sp002685195	uca	MP0780	k_Bacteria	p_Proteobacteria	c_Alphaproteobacteria	o_Rhodobacterales	f_Rhodobacteraceae	g_Sulfitobacter	g_Sulfitobacter	0.595	9	404	9	Bathypelagic
megahit_100549_353-559	MP1525_megahit_100549_353-559	0.6145	amt	1.0	Unspecified	d__Bacteria	d__Bacteria	d__Bacteria	d__Bacteria	d__Bacteria	d__Bacteria	d__Bacteria	amt	MP1525	k_Bacteria	k_Bacteria	k_Bacteria	k_Bacteria	k_Bacteria	k_Bacteria	k_Bacteria	0.428	11	781	25	Mesopelagic
megahit_100558_265-1251	MP0530_megahit_100558_265-1251	0.7835	ilvC	1.0	Unspecified	d__Bacteria	p__Proteobacteria	c__Alphaproteobacteria	o__Caulobacterales	f__Caulobacteraceae	g__Brevundimonas	s__Brevundimonas abyssalis	ilvC	MP0530	k_Bacteria	p_Proteobacteria	c_Gammaproteobacteria	c_Gammaproteobacteria	c_Gammaproteobacteria	c_Gammaproteobacteria	c_Gammaproteobacteria	0.414	61	5153	25	Bathypelagic
megahit_100558_3-569	MP1409_megahit_100558_3-569	0.8859	nrt	1.0	d__Bacteria	d__Bacteria	p__Proteobacteria	c__Alphaproteobacteria	o__Rhizobiales	f__Rhizobiaceae	g__Ahrensia	s__Ahrensia sp002706335	nrt	MP1409	k_Bacteria	p_Proteobacteria	c_Alphaproteobacteria	o_Rhodobacterales	f_Rhodobacteraceae	f_Rhodobacteraceae	f_Rhodobacteraceae	0.554	48	4199	25	Bathypelagic
megahit_100559_564-1100	MP1851_megahit_100559_564-1100	0.8481	ilvC	1.0	Unspecified	d__Bacteria	p__Proteobacteria	c__Alphaproteobacteria	o__Rhizobiales	f__Rhizobiaceae	g__R2A130	s__R2A130 sp000179775	ilvC	MP1851	k_Bacteria	p_Proteobacteria	c_Alphaproteobacteria	o_Rhizobiales	o_Rhizobiales	o_Rhizobiales	o_Rhizobiales	0.402	31	2633	25	Mesopelagic
megahit_100565_3-584	MP1409_megahit_100565_3-584	0.5736	nas	1.0	Unspecified	d__Bacteria	p__Proteobacteria	c__Gammaproteobacteria	o__Pseudomonadales	f__Alcanivoracaceae	g__Alcanivorax	s__Alcanivorax sp900107995	nasA	MP1409	k_Bacteria	p_Proteobacteria	c_Gammaproteobacteria	o_Oceanospirillales	f_Alcanivoracaceae	g_Alcanivorax	g_Alcanivorax	0.27	24	2001	25	Bathypelagic
megahit_100572_1-864	MP2811_megahit_100572_1-864	0.5346	out	0.0	Unspecified	d__Bacteria	p__Proteobacteria	c__Alphaproteobacteria	o__Rhodobacterales	f__Rhodobacteraceae	g__Salipiger	s__Salipiger marinus	livJ	MP2811	k_Bacteria	p_Proteobacteria	c_Alphaproteobacteria	o_Rhizobiales	o_Rhizobiales	o_Rhizobiales	o_Rhizobiales	0.49	57	4572	25	Bathypelagic
megahit_100583_3-623	MP1672_megahit_100583_3-623	1.0	tauA	1.0	d__Bacteria	d__Bacteria	p__Proteobacteria	c__Alphaproteobacteria	o__Rhizobiales	f__Rhizobiaceae	g__Hoeflea	s__	tauA	MP1672	k_Bacteria	p_Proteobacteria	c_Alphaproteobacteria	o_Rhizobiales	f_Phyllobacteriaceae	g_Hoeflea	g_Hoeflea	0.166	21	1875	25	Epipelagic
megahit_100591_3-713	MP2233bis_megahit_100591_3-713	0.8993	amt	1.0	Unspecified	d__Bacteria	p__Proteobacteria	c__Gammaproteobacteria	o__Thiomicrospirales	f__Thioglobaceae	g__GCF1875585	s__GCF1875585 sp001875585	amt	MP2233bis	k_Bacteria	p_Proteobacteria	c_Gammaproteobacteria	n_Gammaproteobacteria incertae sedis	g_Candidatus Thioglobus	g_Candidatus Thioglobus	g_Candidatus Thioglobus	0.512	64	6017	25	Bathypelagic
megahit_100597_2-538	MP1411_megahit_100597_2-538	0.5611	out	0.0	Unspecified	d__Bacteria	p__Actinobacteriota	c__Actinobacteria	o__Actinomycetales	f__Microbacteriaceae	g__Homoserinimonas	s__Homoserinimonas sp003260275	livJ	MP1411	k_Bacteria	p_Proteobacteria	c_Alphaproteobacteria	c_Alphaproteobacteria	c_Alphaproteobacteria	c_Alphaproteobacteria	c_Alphaproteobacteria	0.305	26	2347	25	Bathypelagic
megahit_100599_1-546	MP1162_megahit_100599_1-546	0.823	ilvC	1.0	Unspecified	d__Bacteria	p__Verrucomicrobiota	c__Verrucomicrobiae	o__Verrucomicrobiales	f__DEV007	g__EC70	s__EC70 sp002684575	ilvC	MP1162	k_Bacteria	n_PVC group	p_Verrucomicrobia	c_Verrucomicrobiae	o_Verrucomicrobiales	o_Verrucomicrobiales	o_Verrucomicrobiales	0.58	46	4140	25	Bathypelagic
megahit_100600_1-552	MP1519_megahit_100600_1-552	0.9866	nas	1.0	Unspecified	d__Bacteria	p__Proteobacteria	c__Gammaproteobacteria	o__Pseudomonadales	f__Halomonadaceae	g__Halomonas	g__Halomonas	nasA	MP1519	k_Bacteria	p_Proteobacteria	c_Gammaproteobacteria	o_Oceanospirillales	f_Halomonadaceae	g_Halomonas	g_Halomonas	0.37	31	2258	25	Bathypelagic
megahit_100602_9807-11000	MP1164_megahit_100602_9807-11000	0.5896	out	0.0	Unspecified	d__Bacteria	p__Proteobacteria	c__Alphaproteobacteria	o__Rhizobiales	f__Rhizobiaceae	g__Fulvimarina	s__Fulvimarina pelagi	livJ	MP1164	k_Bacteria	p_Proteobacteria	c_Alphaproteobacteria	o_Rhizobiales	f_Aurantimonadaceae	f_Aurantimonadaceae	f_Aurantimonadaceae	1.08	196	14985	25	Mesopelagic
megahit_100603_993-2078	MP0888_megahit_100603_993-2078	0.7557	out	0.0	Unspecified	d__Bacteria	p__Marinisomatota	c__Marinisomatia	o__Marinisomatales	f__TCS55	g__TCS55	s__TCS55 sp002471845	livJ	MP0888	k_Bacteria	n_FCB group	p_Candidatus Marinimicrobia	s_Candidatus Marinimicrobia bacterium	s_Candidatus Marinimicrobia bacterium	s_Candidatus Marinimicrobia bacterium	s_Candidatus Marinimicrobia bacterium	0.843	110	10063	25	Epipelagic
megahit_100604_404-1576	MP1166_megahit_100604_404-1576	0.9983	out	0.0	Unspecified	d__Bacteria	p__Chloroflexota	c__Dehalococcoidia	c__Dehalococcoidia	c__Dehalococcoidia	c__Dehalococcoidia	c__Dehalococcoidia	livJ	MP1166	k_Bacteria	n_Terrabacteria group	p_Chloroflexi	p_Chloroflexi	p_Chloroflexi	p_Chloroflexi	p_Chloroflexi	0.562	91	7598	25	Mesopelagic
megahit_100609_2-595	MP0528_megahit_100609_2-595	0.8009	amt	1.0	Unspecified	d__Bacteria	p__Bacteroidota	c__Bacteroidia	o__Flavobacteriales	f__Flavobacteriaceae	f__Flavobacteriaceae	f__Flavobacteriaceae	amt	MP0528	k_Bacteria	n_FCB group	n_Bacteroidetes/Chlorobi group	p_Bacteroidetes	c_Flavobacteriia	o_Flavobacteriales	f_Flavobacteriaceae	0.204	28	2514	25	Epipelagic
megahit_100611_1324-3627	MP1853_megahit_100611_1324-3627	0.8117	CladeIII	0.5	d__Bacteria;p__Proteobacteria;c__Gammaproteobacteria	d__Bacteria	p__Proteobacteria	c__Gammaproteobacteria	o__Pseudomonadales	f__Oleiphilaceae	g__Marinobacter	s__Marinobacter salarius	hzsA	MP1853	k_Bacteria	p_Proteobacteria	c_Gammaproteobacteria	o_Alteromonadales	f_Alteromonadaceae	g_Marinobacter	g_Marinobacter	0.482	141	12153	25	Mesopelagic
megahit_100627_1026-1166	MP1176_megahit_100627_1026-1166	0.1449	cl_nirK	1.0	Unspecified	d__Bacteria	p__Proteobacteria	c__Gammaproteobacteria	o__Xanthomonadales	f__Xanthomonadaceae	g__Pseudoxanthomonas	s__Pseudoxanthomonas suwonensis_B	nirK	MP1176	k_Bacteria	n_FCB group	n_Bacteroidetes/Chlorobi group	p_Bacteroidetes	c_Flavobacteriia	o_Flavobacteriales	o_Flavobacteriales	0.532	15	1053	25	Epipelagic
megahit_100627_3-692	MP0540_megahit_100627_3-692	0.5032	amt	1.0	Unspecified	d__Bacteria	p__Proteobacteria	c__Gammaproteobacteria	o__Thiomicrospirales	f__Thioglobaceae	f__Thioglobaceae	f__Thioglobaceae	amt	MP0540	k_Bacteria	p_Proteobacteria	c_Gammaproteobacteria	o_Pseudomonadales	f_Moraxellaceae	g_Psychrobacter	g_Psychrobacter	0.352	40	3844	25	Epipelagic
megahit_100631_905-1441	MP1421_megahit_100631_905-1441	0.7651	out	0.0	Unspecified	d__Bacteria	p__Proteobacteria	c__Alphaproteobacteria	o__Rhodobacterales	f__Rhodobacteraceae	g__Marinibacterium	s__Marinibacterium profundimaris	livJ	MP1421	k_Bacteria	p_Proteobacteria	c_Alphaproteobacteria	c_Alphaproteobacteria	c_Alphaproteobacteria	c_Alphaproteobacteria	c_Alphaproteobacteria	0.371	34	2962	25	Epipelagic
megahit_100637_2-664	MP1527_megahit_100637_2-664	0.7737	out	0.0	Unspecified	d__Bacteria	p__Proteobacteria	c__Alphaproteobacteria	o__Rhodospirillales_A	f__UBA2165	g__GCA-002721295	s__GCA-002721295 sp002937995	livJ	MP1527	k_Bacteria	p_Proteobacteria	c_Alphaproteobacteria	o_Rhodospirillales	o_Rhodospirillales	o_Rhodospirillales	o_Rhodospirillales	0.237	21	1996	25	Epipelagic
megahit_100643_1-387	MP1419_megahit_100643_1-387	0.7976	ureC	1.0	Unspecified	d__Bacteria	p__Proteobacteria	c__Gammaproteobacteria	o__Pseudomonadales	f__Pseudohongiellaceae	g__UBA9145	s__UBA9145 sp002694855	ureC	MP1419	k_Bacteria	p_Proteobacteria	c_Gammaproteobacteria	n_unclassified Gammaproteobacteria	s_Gammaproteobacteria bacterium	s_Gammaproteobacteria bacterium	s_Gammaproteobacteria bacterium	0.453	23	2030	25	Epipelagic
megahit_100647_1620-2396	MP1419_megahit_100647_1620-2396	0.541	ilvC	1.0	Unspecified	d__Bacteria	p__Proteobacteria	c__Alphaproteobacteria	o__TMED109	f__TMED131	f__TMED131	f__TMED131	ilvC	MP1419	k_Bacteria	p_Proteobacteria	c_Alphaproteobacteria	c_Alphaproteobacteria	c_Alphaproteobacteria	c_Alphaproteobacteria	c_Alphaproteobacteria	0.697	71	6437	25	Epipelagic
megahit_100651_14-961	MP1855_megahit_100651_14-961	0.651	amt	1.0	Unspecified	d__Bacteria	p__Marinisomatota	c__Marinisomatia	o__Marinisomatales	f__TCS55	f__TCS55	f__TCS55	amt	MP1855	k_Bacteria	k_Bacteria	k_Bacteria	k_Bacteria	k_Bacteria	k_Bacteria	k_Bacteria	0.404	52	4970	25	Epipelagic
megahit_100653_2-256	MP1678_megahit_100653_2-256	0.5	out	0.0	Unspecified	d__Bacteria	p__Proteobacteria	c__Gammaproteobacteria	o__Pseudomonadales	f__Alcanivoracaceae	g__Alcanivorax	s__Alcanivorax jadensis	livJ	MP1678	k_Bacteria	p_Proteobacteria	c_Gammaproteobacteria	o_Oceanospirillales	f_Alcanivoracaceae	f_Alcanivoracaceae	f_Alcanivoracaceae	0.706	27	2000	25	Mesopelagic
megahit_100658_2-1039	MP1154_megahit_100658_2-1039	0.6919	out	0.0	Unspecified	d__Bacteria	p__Proteobacteria	c__Gammaproteobacteria	o__UBA10353	f__LS-SOB	g__REDSEA-S09-B13	s__REDSEA-S09-B13 sp003447825	livJ	MP1154	k_Bacteria	p_Proteobacteria	p_Proteobacteria	p_Proteobacteria	p_Proteobacteria	p_Proteobacteria	p_Proteobacteria	0.53	76	6851	25	Bathypelagic
megahit_100663_3-518	MP1517_megahit_100663_3-518	0.5908	amt	1.0	Unspecified	d__Bacteria	p__Proteobacteria	c__Gammaproteobacteria	o__SAR86	f__D2472	g__SAR86A	s__	amt	MP1517	k_Bacteria	p_Proteobacteria	p_Proteobacteria	p_Proteobacteria	p_Proteobacteria	p_Proteobacteria	p_Proteobacteria	0.265	27	2625	25	Epipelagic
megahit_100668_297-503	MP2811_megahit_100668_297-503	0.5584	amt	1.0	Unspecified	d__Bacteria	p__Bacteroidota	c__Chlorobia	o__Chlorobiales	f__Chloroherpetonaceae	g__Chloroherpeton	s__Chloroherpeton thalassium	amt	MP2811	k_Bacteria	k_Bacteria	k_Bacteria	k_Bacteria	k_Bacteria	k_Bacteria	k_Bacteria	0.287	8	510	25	Bathypelagic
megahit_100676_1-621	MP0532_megahit_100676_1-621	0.5711	out	0.0	Unspecified	d__Bacteria	p__Proteobacteria	c__Alphaproteobacteria	o__Rhodobacterales	f__Rhodobacteraceae	g__Defluviimonas	s__Defluviimonas denitrificans	livJ	MP0532	k_Bacteria	p_Proteobacteria	c_Alphaproteobacteria	c_Alphaproteobacteria	c_Alphaproteobacteria	c_Alphaproteobacteria	c_Alphaproteobacteria	0.413	38	3483	25	Bathypelagic
megahit_100679_1-507	MP0540_megahit_100679_1-507	0.9995	ilvC	1.0	Unspecified	d__Bacteria	p__Proteobacteria	c__Alphaproteobacteria	o__HIMB59	f__GCA-002718135	g__AG-337-I02	s__	ilvC	MP0540	k_Bacteria	k_Bacteria	k_Bacteria	k_Bacteria	k_Bacteria	k_Bacteria	k_Bacteria	0.611	51	4890	25	Epipelagic
megahit_100679_1-528	MP1847_megahit_100679_1-528	0.9929	ureC	1.0	Unspecified	d__Bacteria	p__Proteobacteria	c__Alphaproteobacteria	o__UBA7887	f__UBA7887	g__MarineAlpha9-Bin7	s__	ureC	MP1847	k_Bacteria	p_Proteobacteria	c_Alphaproteobacteria	n_unclassified Alphaproteobacteria	s_Alphaproteobacteria bacterium	s_Alphaproteobacteria bacterium	s_Alphaproteobacteria bacterium	0.604	48	4392	25	Bathypelagic
megahit_100680_1677-2069	MP0780_megahit_100680_1677-2069	0.6459	nas	1.0	Unspecified	d__Archaea	p__Halobacteriota	c__Halobacteria	o__Halobacteriales	f__Haloferacaceae	g__Haloferax	s__Haloferax mediterranei	nasA	MP0780	k_Bacteria	n_Terrabacteria group	p_Actinobacteria	c_Acidimicrobiia	c_Acidimicrobiia	c_Acidimicrobiia	c_Acidimicrobiia	0.909	60	4311	25	Bathypelagic
megahit_100680_2-253	MP1849_megahit_100680_2-253	0.5001	uca	1.0	d__Bacteria	Unspecified	Unspecified	Unspecified	Unspecified	Unspecified	Unspecified	Unspecified	uca	MP1849	k_Bacteria	p_Proteobacteria	c_Alphaproteobacteria	o_Rhizobiales	f_Rhizobiaceae	n_Rhizobium/Agrobacterium group	g_Agrobacterium	0.285	11	811	25	Mesopelagic
megahit_100684_470-982	MP1682_megahit_100684_470-982	0.9996	aapJ	0.0	d__Bacteria;p__Proteobacteria;c__Alphaproteobacteria	d__Bacteria	p__Proteobacteria	c__Alphaproteobacteria	o__Rhizobiales	f__Rhizobiaceae	g__Oricola	s__Oricola sp002706335	btzA	MP1682	k_Bacteria	p_Proteobacteria	c_Alphaproteobacteria	c_Alphaproteobacteria	c_Alphaproteobacteria	c_Alphaproteobacteria	c_Alphaproteobacteria	0.362	30	2658	25	Mesopelagic
megahit_100684_536-925	MP1419_megahit_100684_536-925	0.9923	ilvC	1.0	Unspecified	d__Bacteria	p__Actinobacteriota	c__Acidimicrobiia	o__Microtrichales	f__UBA11606	g__SZUA-87	s__SZUA-87 sp003231645	ilvC	MP1419	k_Bacteria	n_Terrabacteria group	p_Actinobacteria	c_Acidimicrobiia	o_Acidimicrobiales	f_Acidimicrobiaceae	n_unclassified Acidimicrobiaceae	0.997	51	3678	25	Epipelagic
megahit_100690_13346-16117	MP1162_megahit_100690_13346-16117	0.5533	nas	1.0	Unspecified	d__Bacteria	p__Proteobacteria	c__Gammaproteobacteria	o__Enterobacterales	f__Alteromonadaceae	g__Alteromonas_B	s__Alteromonas_B sp002729795	nasA	MP1162	k_Bacteria	p_Proteobacteria	c_Gammaproteobacteria	o_Alteromonadales	f_Alteromonadaceae	g_Alteromonas	s_Alteromonas confluentis	1.31	527	48150	25	Bathypelagic
megahit_100690_27803-29209	MP1162_megahit_100690_27803-29209	0.9804	nrt	1.0	d__Bacteria	d__Bacteria	p__Proteobacteria	c__Gammaproteobacteria	o__Enterobacterales	f__Alteromonadaceae	g__Alteromonas_B	s__Alteromonas_B confluentis	nrt	MP1162	k_Bacteria	p_Proteobacteria	c_Gammaproteobacteria	o_Alteromonadales	f_Alteromonadaceae	f_Alteromonadaceae	f_Alteromonadaceae	1.577	322	28969	25	Bathypelagic
megahit_100693_1-621	MP2813_megahit_100693_1-621	0.5701	out	0.0	Unspecified	d__Bacteria	p__Actinobacteriota	c__Actinobacteria	o__Propionibacteriales	f__Nocardioidaceae	g__Marmoricola	s__Marmoricola aequoreus	livJ	MP2813	k_Bacteria	n_Terrabacteria group	p_Actinobacteria	c_Actinobacteria	o_Corynebacteriales	f_Mycobacteriaceae	f_Mycobacteriaceae	0.433	35	3162	25	Mesopelagic
megahit_100699_271-633	MP1517_megahit_100699_271-633	0.9922	amt	1.0	Unspecified	d__Bacteria	p__Proteobacteria	c__Gammaproteobacteria	o__SAR86	f__AG-339-G14	g__	s__	amt	MP1517	k_Bacteria	p_Proteobacteria	c_Alphaproteobacteria	o_Rhizobiales	f_Rhodobiaceae	n_unclassified Rhodobiaceae	s_Rhodobiaceae bacterium	0.265	19	1463	25	Epipelagic
megahit_100700_1-981	MP0311_megahit_100700_1-981	0.8014	amt	1.0	Unspecified	d__Bacteria	p__Bacteroidota	c__Bacteroidia	o__Flavobacteriales	f__Flavobacteriaceae	f__Flavobacteriaceae	f__Flavobacteriaceae	amt	MP0311	k_Bacteria	n_FCB group	n_Bacteroidetes/Chlorobi group	p_Bacteroidetes	c_Flavobacteriia	o_Flavobacteriales	f_Flavobacteriaceae	0.351	72	6435	25	Epipelagic
megahit_100705_244-1302	MP0319_megahit_100705_244-1302	0.9166	cl_nirK	1.0	Unspecified	d__Bacteria	p__Acidobacteriota	c__Vicinamibacteria	o__Vicinamibacterales	f__UBA823	g__UBA8106	s__UBA8106 sp002696705	nirK	MP0319	k_Bacteria	k_Bacteria	k_Bacteria	k_Bacteria	k_Bacteria	k_Bacteria	k_Bacteria	0.732	115	9608	25	Mesopelagic
megahit_100705_282-551	MP0888_megahit_100705_282-551	8.2e-06	no_uca	0.0	d__Bacteria	Unspecified	Unspecified	Unspecified	Unspecified	Unspecified	Unspecified	Unspecified	uca	MP0888	k_Bacteria	p_Proteobacteria	c_Gammaproteobacteria	c_Gammaproteobacteria	c_Gammaproteobacteria	c_Gammaproteobacteria	c_Gammaproteobacteria	0.37	12	918	25	Epipelagic
megahit_100705_640-1413	MP1855_megahit_100705_640-1413	0.9996	ureC	1.0	Unspecified	d__Bacteria	p__Proteobacteria	c__Alphaproteobacteria	o__Rhodobacterales	f__Rhodobacteraceae	g__Sulfitobacter	s__Sulfitobacter pontiacus	ureC	MP1855	k_Bacteria	p_Proteobacteria	c_Alphaproteobacteria	o_Rhodobacterales	f_Rhodobacteraceae	f_Rhodobacteraceae	f_Rhodobacteraceae	0.628	66	5201	25	Epipelagic
megahit_100706_1-501	MP1409_megahit_100706_1-501	1.0	cl_nirK	1.0	Unspecified	d__Bacteria	p__Gemmatimonadota	c__Gemmatimonadetes	o__SG8-23	f__UBA6960	g__UBA822	s__UBA822 sp002731735	nirK	MP1409	k_Bacteria	n_FCB group	p_Gemmatimonadetes	n_unclassified Gemmatimonadetes	s_Gemmatimonadetes bacterium	s_Gemmatimonadetes bacterium	s_Gemmatimonadetes bacterium	0.679	52	4468	25	Bathypelagic
megahit_100711_1269-2438	MP2235_megahit_100711_1269-2438	1.0	out	0.0	Unspecified	d__Bacteria	p__Proteobacteria	p__Proteobacteria	p__Proteobacteria	p__Proteobacteria	p__Proteobacteria	p__Proteobacteria	livJ	MP2235	k_Bacteria	p_Proteobacteria	c_Alphaproteobacteria	o_Rhodobacterales	f_Rhodobacteraceae	f_Rhodobacteraceae	f_Rhodobacteraceae	0.772	134	12784	25	Mesopelagic
megahit_100712_3-392	MP2815_megahit_100712_3-392	0.8206	out	0.0	Unspecified	d__Bacteria	p__Proteobacteria	c__Alphaproteobacteria	o__Rhodobacterales	f__Rhodobacteraceae	g__GCA-002705045	s__	livJ	MP2815	k_Bacteria	p_Proteobacteria	c_Alphaproteobacteria	o_Rhodobacterales	o_Rhodobacterales	o_Rhodobacterales	o_Rhodobacterales	0.386	16	1410	25	Mesopelagic
megahit_100717_904-2199	MP1521_megahit_100717_904-2199	0.8648	amt	1.0	Unspecified	d__Bacteria	p__Proteobacteria	c__Gammaproteobacteria	o__Pseudomonadales	f__Alcanivoracaceae	g__Alcanivorax	s__Alcanivorax sp002706085	amt	MP1521	k_Bacteria	p_Proteobacteria	c_Gammaproteobacteria	o_Oceanospirillales	f_Alcanivoracaceae	f_Alcanivoracaceae	f_Alcanivoracaceae	0.474	97	8005	25	Bathypelagic
megahit_100720_284-709	MP0782_megahit_100720_284-709	0.7111	uca	1.0	d__Bacteria	Unspecified	Unspecified	Unspecified	Unspecified	Unspecified	Unspecified	Unspecified	uca	MP0782	k_Bacteria	p_Proteobacteria	c_Alphaproteobacteria	o_Rhodobacterales	f_Rhodobacteraceae	g_Sulfitobacter	g_Sulfitobacter	0.565	43	3215	25	Bathypelagic
megahit_100730_26-868	MP0784_megahit_100730_26-868	1.0	amt	1.0	Unspecified	Unspecified	Unspecified	Unspecified	Unspecified	Unspecified	Unspecified	Unspecified	amt	MP0784	k_Bacteria	k_Bacteria	k_Bacteria	k_Bacteria	k_Bacteria	k_Bacteria	k_Bacteria	0.374	52	4423	25	Bathypelagic
megahit_100732_3-329	MP1676_megahit_100732_3-329	0.5692	out	0.0	Unspecified	d__Bacteria	p__Proteobacteria	c__Gammaproteobacteria	o__Burkholderiales	f__Burkholderiaceae	g__Bordetella	s__Bordetella pertussis	livJ	MP1676	k_Bacteria	p_Proteobacteria	c_Betaproteobacteria	o_Rhodocyclales	f_Zoogloeaceae	g_Thauera	g_Thauera	0.264	13	996	25	Bathypelagic
megahit_100735_178-519	MP1676_megahit_100735_178-519	0.994	cl_nirS	1.0	Unspecified	d__Bacteria	p__Proteobacteria	c__Alphaproteobacteria	o__Kiloniellales	f__Fodinicurvataceae	g__	s__	nirS	MP1676	k_Bacteria	p_Proteobacteria	c_Alphaproteobacteria	c_Alphaproteobacteria	c_Alphaproteobacteria	c_Alphaproteobacteria	c_Alphaproteobacteria	0.233	12	814	25	Bathypelagic
megahit_100739_119-517	MP1857_megahit_100739_119-517	1.0	amt	1.0	Unspecified	d__Bacteria	p__Proteobacteria	c__Alphaproteobacteria	o__TMED127	f__TMED127	g__GCA-002690875	s__	amt	MP1857	k_Bacteria	p_Proteobacteria	p_Proteobacteria	p_Proteobacteria	p_Proteobacteria	p_Proteobacteria	p_Proteobacteria	0.27	21	1727	25	Epipelagic
megahit_100739_2546-3853	MP1676_megahit_100739_2546-3853	0.8643	out	0.0	Unspecified	d__Bacteria	p__Proteobacteria	c__Alphaproteobacteria	o__Rhodobacterales	f__Rhodobacteraceae	g__Sedimentitalea	s__Sedimentitalea nanhaiensis	livJ	MP1676	k_Bacteria	p_Proteobacteria	c_Alphaproteobacteria	o_Rhodobacterales	f_Rhodobacteraceae	f_Rhodobacteraceae	f_Rhodobacteraceae	0.534	105	8841	25	Bathypelagic
megahit_100749_525-1136	MP1521_megahit_100749_525-1136	0.4999	narG	0.0	Unspecified	Unspecified	Unspecified	Unspecified	Unspecified	Unspecified	Unspecified	Unspecified	nasA	MP1521	k_Bacteria	p_Proteobacteria	c_Betaproteobacteria	c_Betaproteobacteria	c_Betaproteobacteria	c_Betaproteobacteria	c_Betaproteobacteria	0.641	62	5140	25	Bathypelagic
megahit_100759_65-541	MP1176_megahit_100759_65-541	1.0	ilvC	1.0	Unspecified	d__Bacteria	p__Proteobacteria	c__Gammaproteobacteria	o__SAR86	f__	g__	s__	ilvC	MP1176	k_Bacteria	p_Proteobacteria	c_Gammaproteobacteria	c_Gammaproteobacteria	c_Gammaproteobacteria	c_Gammaproteobacteria	c_Gammaproteobacteria	0.157	15	1278	25	Epipelagic
megahit_10076_2-196	MP0538_megahit_10076_2-196	0.9606	out	0.0	Unspecified	d__Bacteria	p__Proteobacteria	c__Alphaproteobacteria	o__Rhodobacterales	f__Rhodobacteraceae	g__Sedimentitalea	s__Sedimentitalea nanhaiensis	livJ	MP0538	k_Bacteria	p_Proteobacteria	c_Alphaproteobacteria	o_Rhodobacterales	f_Rhodobacteraceae	f_Rhodobacteraceae	f_Rhodobacteraceae	0.424	13	961	25	Mesopelagic
megahit_10076_3-248	MP2819_megahit_10076_3-248	0.8145	ureC	1.0	Unspecified	d__Bacteria	p__Proteobacteria	c__Gammaproteobacteria	o__Enterobacterales	f__Enterobacteriaceae	f__Enterobacteriaceae	f__Enterobacteriaceae	ureC	MP2819	k_Bacteria	k_Bacteria	k_Bacteria	k_Bacteria	k_Bacteria	k_Bacteria	k_Bacteria	0.345	14	879	25	Epipelagic
megahit_100760_2293-4227	MP1855_megahit_100760_2293-4227	0.5938	narG	0.0	Unspecified	d__Bacteria	p__Proteobacteria	c__Gammaproteobacteria	o__Enterobacterales	f__Enterobacteriaceae	g__Escherichia	s__Escherichia flexneri	nasA	MP1855	k_Bacteria	p_Proteobacteria	c_Alphaproteobacteria	o_Rhodobacterales	f_Rhodobacteraceae	f_Rhodobacteraceae	f_Rhodobacteraceae	0.62	163	14629	25	Epipelagic
megahit_100761_3-350	MP2235_megahit_100761_3-350	0.6549	amt	1.0	Unspecified	d__Bacteria	p__Chloroflexota	c__Dehalococcoidia	o__UBA6952	f__QGNO01	g__QGNO01	s__QGNO01 sp003228195	amt	MP2235	k_Bacteria	n_Terrabacteria group	p_Chloroflexi	p_Chloroflexi	p_Chloroflexi	p_Chloroflexi	p_Chloroflexi	0.775	40	3151	25	Mesopelagic
megahit_100768_1-696	MP0878_megahit_100768_1-696	0.6954	out	0.0	Unspecified	d__Bacteria	p__Actinobacteriota	c__Actinobacteria	o__Actinomycetales	f__Microbacteriaceae	g__Microbacterium	s__Microbacterium sp900098805	livJ	MP0878	k_Bacteria	n_Terrabacteria group	p_Actinobacteria	c_Actinobacteria	o_Micrococcales	f_Microbacteriaceae	g_Microbacterium	0.602	53	4336	25	Bathypelagic
megahit_100769_3-503	MP0540_megahit_100769_3-503	0.7206	Non_Nxr	0.0	Unspecified	d__Bacteria	p__Firmicutes_A	c__Clostridia	o__Peptostreptococcales	f__Acidaminobacteraceae	g__Acidaminobacter	s__Acidaminobacter hydrogenoformans	nxr	MP0540	k_Bacteria	p_Proteobacteria	c_Gammaproteobacteria	n_unclassified Gammaproteobacteria	s_Gammaproteobacteria bacterium	s_Gammaproteobacteria bacterium	s_Gammaproteobacteria bacterium	0.545	45	4158	25	Epipelagic
megahit_100770_650-1555	MP1682_megahit_100770_650-1555	0.7942	Non_Nxr	0.0	Unspecified	d__Bacteria	p__Proteobacteria	c__Gammaproteobacteria	o__UBA10353	f__UBA5680	g__UBA5680	s__UBA5680 sp002420425	nxr	MP1682	k_Bacteria	k_Bacteria	k_Bacteria	k_Bacteria	k_Bacteria	k_Bacteria	k_Bacteria	0.533	78	6629	25	Mesopelagic
megahit_100773_3-353	MP1672_megahit_100773_3-353	0.5739	ilvC	1.0	Unspecified	d__Bacteria	p__Proteobacteria	c__Alphaproteobacteria	o__TMED127	f__TMED127	g__	s__	ilvC	MP1672	k_Bacteria	p_Proteobacteria	c_Gammaproteobacteria	o_Methylococcales	f_Methylococcaceae	n_unclassified Methylococcaceae	s_Methylococcaceae bacterium	0.224	16	1390	25	Epipelagic
megahit_100778_3-758	MP1682_megahit_100778_3-758	0.8486	ureC	1.0	Unspecified	d__Bacteria	p__Proteobacteria	c__Alphaproteobacteria	o__Rhizobiales	f__Rhizobiaceae	g__Hoeflea	s__	ureC	MP1682	k_Bacteria	p_Proteobacteria	c_Alphaproteobacteria	o_Rhizobiales	f_Phyllobacteriaceae	f_Phyllobacteriaceae	f_Phyllobacteriaceae	0.369	45	4093	25	Mesopelagic
megahit_100779_132-692	MP0311_megahit_100779_132-692	0.6758	bztA	1.0	d__Bacteria	d__Bacteria	d__Bacteria	d__Bacteria	d__Bacteria	d__Bacteria	d__Bacteria	d__Bacteria	btzA	MP0311	k_Bacteria	p_Proteobacteria	c_Alphaproteobacteria	c_Alphaproteobacteria	c_Alphaproteobacteria	c_Alphaproteobacteria	c_Alphaproteobacteria	0.417	49	3984	25	Epipelagic
megahit_100786_3-551	MP1682_megahit_100786_3-551	0.6594	nas	1.0	Unspecified	d__Bacteria	p__Proteobacteria	c__Alphaproteobacteria	o__Rhodobacterales	f__Rhodobacteraceae	g__Aestuariivita	s__	nasA	MP1682	k_Bacteria	p_Proteobacteria	c_Alphaproteobacteria	o_Rhodobacterales	f_Rhodobacteraceae	g_Thalassococcus	s_Thalassococcus profundi	0.259	23	1849	25	Mesopelagic
megahit_100795_2-949	MP1521_megahit_100795_2-949	0.8119	ilvC	1.0	Unspecified	d__Bacteria	p__Acidobacteriota	c__Vicinamibacteria	o__Vicinamibacterales	f__UBA823	g__UBA2161	s__UBA2161 sp002730525	ilvC	MP1521	k_Bacteria	k_Bacteria	k_Bacteria	k_Bacteria	k_Bacteria	k_Bacteria	k_Bacteria	0.187	28	2529	25	Bathypelagic
megahit_100807_2-523	MP1523_megahit_100807_2-523	0.9884	amt	1.0	Unspecified	d__Bacteria	p__Proteobacteria	c__Alphaproteobacteria	o__Pelagibacterales	f__Pelagibacteraceae	g__Pelagibacter	s__	amt	MP1523	k_Bacteria	p_Proteobacteria	c_Alphaproteobacteria	o_Pelagibacterales	o_Pelagibacterales	o_Pelagibacterales	o_Pelagibacterales	0.379	25	2414	25	Mesopelagic
megahit_100818_3-308	MP2815_megahit_100818_3-308	0.9373	Non_Nxr	0.0	Unspecified	Unspecified	Unspecified	Unspecified	Unspecified	Unspecified	Unspecified	Unspecified	nxr	MP2815	k_Bacteria	p_Proteobacteria	c_Gammaproteobacteria	n_unclassified Gammaproteobacteria	s_Gammaproteobacteria bacterium	s_Gammaproteobacteria bacterium	s_Gammaproteobacteria bacterium	0.954	31	2316	25	Mesopelagic
megahit_100821_151-735	MP0880_megahit_100821_151-735	0.9098	ilvC	1.0	Unspecified	d__Bacteria	p__Actinobacteriota	c__UBA9087	o__UBA9087	f__UBA3085	g__UBA3085	s__UBA3085 sp002366545	ilvC	MP0880	k_Bacteria	n_Nitrospinae/Tectomicrobia group	p_Nitrospinae	c_Nitrospinia	o_Nitrospinales	f_Nitrospinaceae	f_Nitrospinaceae	0.425	32	2728	25	Bathypelagic
megahit_100821_3-311	MP1845_megahit_100821_3-311	0.5	out	0.0	Unspecified	d__Bacteria	p__Desulfobacterota_A	c__Desulfovibrionia	o__Desulfovibrionales	f__Desulfovibrionaceae	g__Halodesulfovibrio	s__Halodesulfovibrio sp003252375	livJ	MP1845	k_Bacteria	n_Terrabacteria group	p_Actinobacteria	c_Actinobacteria	c_Actinobacteria	c_Actinobacteria	c_Actinobacteria	0.324	15	1211	25	Bathypelagic
megahit_100827_2921-4084	MP0780_megahit_100827_2921-4084	0.7048	out	0.0	Unspecified	d__Bacteria	p__Proteobacteria	c__Alphaproteobacteria	o__Rhodobacterales	f__Rhodobacteraceae	g__Mameliella	s__Mameliella alba	livJ	MP0780	k_Bacteria	p_Proteobacteria	c_Alphaproteobacteria	o_Rhodobacterales	f_Rhodobacteraceae	f_Rhodobacteraceae	f_Rhodobacteraceae	0.655	128	10536	25	Bathypelagic
megahit_100827_584-1690	MP0532_megahit_100827_584-1690	0.6071	out	0.0	Unspecified	d__Bacteria	p__Chloroflexota	c__Dehalococcoidia	o__UBA3495	f__UBA3495	g__UBA9611	s__UBA9611 sp002746355	livJ	MP0532	k_Bacteria	n_Terrabacteria group	p_Chloroflexi	p_Chloroflexi	p_Chloroflexi	p_Chloroflexi	p_Chloroflexi	0.464	76	6645	25	Bathypelagic
megahit_100828_377-832	MP0880_megahit_100828_377-832	0.9988	cl_nirK	1.0	Unspecified	Unspecified	Unspecified	Unspecified	Unspecified	Unspecified	Unspecified	Unspecified	nirK	MP0880	k_Archaea	n_TACK group	p_Thaumarchaeota	p_Thaumarchaeota	p_Thaumarchaeota	p_Thaumarchaeota	p_Thaumarchaeota	0.426	25	2026	25	Bathypelagic
megahit_100855_1-885	MP0780_megahit_100855_1-885	0.9477	nas	1.0	Unspecified	d__Bacteria	p__Proteobacteria	c__Gammaproteobacteria	o__Pseudomonadales	f__Halomonadaceae	g__Halomonas	s__Halomonas zhanjiangensis	nasA	MP0780	k_Bacteria	p_Proteobacteria	c_Gammaproteobacteria	o_Oceanospirillales	f_Halomonadaceae	g_Halomonas	g_Halomonas	0.451	67	5870	25	Bathypelagic
megahit_100862_3-581	MP0311_megahit_100862_3-581	0.174	cl_nirK	1.0	Unspecified	d__Bacteria	p__Proteobacteria	c__Gammaproteobacteria	o__Xanthomonadales	f__Xanthomonadaceae	g__Pseudoxanthomonas	s__Pseudoxanthomonas suwonensis_C	nirK	MP0311	k_Bacteria	n_PVC group	p_Verrucomicrobia	c_Opitutae	n_unclassified Opitutae	s_Opitutae bacterium	s_Opitutae bacterium	0.223	27	2472	25	Epipelagic
megahit_100863_1-1239	MP0880_megahit_100863_1-1239	0.9094	amt	1.0	Unspecified	d__Bacteria	p__Actinobacteriota	c__Actinobacteria	o__Mycobacteriales	f__Mycobacteriaceae	g__Corynebacterium	g__Corynebacterium	amt	MP0880	k_Bacteria	n_Terrabacteria group	p_Actinobacteria	c_Actinobacteria	o_Corynebacteriales	f_Nocardiaceae	g_Rhodococcus	1.455	232	18795	25	Bathypelagic
megahit_100875_1-198	MP0784_megahit_100875_1-198	0.9837	c1a	c1a	d__Bacteria	d__Bacteria	p__Proteobacteria	c__Alphaproteobacteria	o__Rhodospirillales_A	f__Thalassospiraceae	g__Thalassospira	g__Thalassospira	potF	MP0784	k_Bacteria	p_Proteobacteria	c_Alphaproteobacteria	o_Rhodospirillales	f_Rhodospirillaceae	g_Thalassospira	g_Thalassospira	0.552	18	1289	25	Bathypelagic
megahit_100879_1-579	MP1857_megahit_100879_1-579	0.7162	ilvC	1.0	Unspecified	d__Bacteria	p__Proteobacteria	c__Gammaproteobacteria	o__UBA4486	f__UBA4486	g__SZUA-592	s__SZUA-592 sp003250975	ilvC	MP1857	k_Bacteria	p_Proteobacteria	c_Gammaproteobacteria	n_unclassified Gammaproteobacteria	s_Gammaproteobacteria bacterium	s_Gammaproteobacteria bacterium	s_Gammaproteobacteria bacterium	0.442	50	4607	25	Epipelagic
megahit_10088_3-773	MP2815_megahit_10088_3-773	0.966	out	0.0	Unspecified	d__Archaea	p__Thermoplasmatota	c__Poseidoniia	o__Poseidoniales	f__Thalassoarchaeaceae	g__MGIIb-O5	s__MGIIb-O5 sp002499325	livJ	MP2815	k_Archaea	p_Euryarchaeota	n_unclassified Euryarchaeota	s_Euryarchaeota archaeon	s_Euryarchaeota archaeon	s_Euryarchaeota archaeon	s_Euryarchaeota archaeon	0.611	50	4461	25	Mesopelagic
megahit_100882_2-691	MP0782_megahit_100882_2-691	1.0	out	0.0	Unspecified	d__Bacteria	p__Proteobacteria	c__Alphaproteobacteria	o__Pelagibacterales	f__Pelagibacteraceae	g__AG-414-E02	s__	livJ	MP0782	k_Bacteria	p_Proteobacteria	c_Alphaproteobacteria	o_Pelagibacterales	o_Pelagibacterales	o_Pelagibacterales	o_Pelagibacterales	0.56	69	6725	25	Bathypelagic
megahit_100886_1-531	MP1851_megahit_100886_1-531	0.5272	cluster_IV	0.0	Unspecified	d__Bacteria	p__Proteobacteria	c__Alphaproteobacteria	o__Rhodobacterales	f__Rhodobacteraceae	g__Pseudaestuariivita	s__Pseudaestuariivita atlantica	nifH	MP1851	k_Bacteria	p_Proteobacteria	c_Alphaproteobacteria	o_Rhodobacterales	f_Rhodobacteraceae	f_Rhodobacteraceae	f_Rhodobacteraceae	0.459	35	3016	25	Mesopelagic
megahit_100890_1-285	MP2809_megahit_100890_1-285	0.5014	amt	1.0	Unspecified	d__Bacteria	p__Proteobacteria	c__Gammaproteobacteria	o__Thiomicrospirales	f__Thioglobaceae	g__Thioglobus_A	s__Thioglobus_A autotrophicus	amt	MP2809	k_Bacteria	p_Proteobacteria	c_Gammaproteobacteria	n_unclassified Gammaproteobacteria	s_Gammaproteobacteria bacterium	s_Gammaproteobacteria bacterium	s_Gammaproteobacteria bacterium	0.654	22	1935	25	Bathypelagic
megahit_100898_3-1028	MP2239_megahit_100898_3-1028	0.5	Nxr	1.0	Unspecified	d__Bacteria	p__Planctomycetota	c__Brocadiae	o__Brocadiales	f__Scalinduaceae	g__Scalindua	s__Scalindua rubra_B	nxr	MP2239	k_Bacteria	n_PVC group	p_Planctomycetes	c_Candidatus Brocadiae	o_Candidatus Brocadiales	o_Candidatus Brocadiales	o_Candidatus Brocadiales	0.619	113	10455	25	Epipelagic
megahit_100912_2-523	MP1672_megahit_100912_2-523	0.9462	amt	1.0	Unspecified	d__Bacteria	p__Bacteroidota	c__Bacteroidia	o__Flavobacteriales	f__Flavobacteriaceae	g__Flavivirga	s__Flavivirga eckloniae	amt	MP1672	k_Bacteria	n_FCB group	n_Bacteroidetes/Chlorobi group	p_Bacteroidetes	c_Flavobacteriia	o_Flavobacteriales	f_Flavobacteriaceae	0.311	33	3017	25	Epipelagic
megahit_100917_2-247	MP0778_megahit_100917_2-247	0.8438	amt	1.0	Unspecified	d__Bacteria	p__Verrucomicrobiota	c__Verrucomicrobiae	o__Opitutales	f__Puniceicoccaceae	g__Coraliomargarita	s__Coraliomargarita akajimensis	amt	MP0778	k_Bacteria	k_Bacteria	k_Bacteria	k_Bacteria	k_Bacteria	k_Bacteria	k_Bacteria	0.123	6	520	25	Epipelagic
megahit_100918_3-512	MP1413_megahit_100918_3-512	0.7535	uca	1.0	d__Bacteria	d__Bacteria	p__Actinobacteriota	c__Actinomycetia	o__Mycobacteriales	f__Micromonosporaceae	g__Glycomyces	s__Glycomyces paridis	uca	MP1413	k_Bacteria	p_Proteobacteria	c_Alphaproteobacteria	o_Rhodobacterales	f_Rhodobacteraceae	f_Rhodobacteraceae	f_Rhodobacteraceae	0.3	25	2254	25	Mesopelagic
megahit_100925_1396-1962	MP0878_megahit_100925_1396-1962	0.9301	amt	1.0	Unspecified	d__Bacteria	p__Proteobacteria	c__Alphaproteobacteria	o__Sphingomonadales	f__Sphingomonadaceae	g__Citromicrobium	s__Citromicrobium sp000186705	amt	MP0878	k_Bacteria	p_Proteobacteria	c_Alphaproteobacteria	o_Sphingomonadales	f_Sphingomonadaceae	g_Citromicrobium	n_unclassified Citromicrobium	0.516	37	2625	25	Bathypelagic
megahit_100929_379-717	MP1845_megahit_100929_379-717	0.9997	nrt	1.0	d__Bacteria	d__Bacteria	p__Proteobacteria	c__Gammaproteobacteria	o__Pseudomonadales	f__Porticoccaceae	g__Porticoccus	s__Porticoccus hydrocarbonoclasticus	nrt	MP1845	k_Bacteria	p_Proteobacteria	c_Gammaproteobacteria	o_Cellvibrionales	f_Porticoccaceae	g_Porticoccus	n_unclassified Porticoccus	0.315	16	1179	25	Bathypelagic
megahit_100931_3-770	MP1853_megahit_100931_3-770	0.9996	out	0.0	Unspecified	d__Bacteria	p__Proteobacteria	c__Alphaproteobacteria	o__Rhodobacterales	f__Rhodobacteraceae	g__Marinovum	s__Marinovum algicola	livJ	MP1853	k_Bacteria	p_Proteobacteria	c_Alphaproteobacteria	o_Rhodobacterales	f_Rhodobacteraceae	g_Marinovum	s_Marinovum algicola	0.789	77	6059	25	Mesopelagic
megahit_100933_97-645	MP1174_megahit_100933_97-645	0.9916	cluster_IV	0.0	Unspecified	d__Bacteria	p__Proteobacteria	c__Alphaproteobacteria	c__Alphaproteobacteria	c__Alphaproteobacteria	c__Alphaproteobacteria	c__Alphaproteobacteria	nifH	MP1174	k_Bacteria	p_Proteobacteria	c_Alphaproteobacteria	o_Rhodobacterales	o_Rhodobacterales	o_Rhodobacterales	o_Rhodobacterales	0.451	37	3297	25	Epipelagic
megahit_100936_1-480	MP0780_megahit_100936_1-480	0.5885	out	0.0	Unspecified	d__Bacteria	p__Proteobacteria	c__Alphaproteobacteria	o__Rhodobacterales	f__Rhodobacteraceae	g__Marinovum	s__Marinovum algicola	livJ	MP0780	k_Bacteria	p_Proteobacteria	c_Alphaproteobacteria	o_Rhodobacterales	f_Rhodobacteraceae	f_Rhodobacteraceae	f_Rhodobacteraceae	0.384	31	2605	25	Bathypelagic
megahit_100947_1-135	MP0536_megahit_100947_1-135	0.4845	ilvC	1.0	Unspecified	d__Bacteria	p__Chloroflexota	c__Dehalococcoidia	o__UBA1151	f__Bin127	g__GCA-002708145	s__GCA-002708145 sp002714425	ilvC	MP0536	k_Bacteria	n_Terrabacteria group	p_Chloroflexi	p_Chloroflexi	p_Chloroflexi	p_Chloroflexi	p_Chloroflexi	0.42	8	469	25	Mesopelagic
megahit_100952_2-613	MP2813_megahit_100952_2-613	0.9176	ureC	1.0	Unspecified	d__Bacteria	p__Actinobacteriota	c__Actinomycetia	o__Propionibacteriales	f__Nocardioidaceae	g__Nocardioides	s__Nocardioides sp001627335	ureC	MP2813	k_Bacteria	n_Terrabacteria group	p_Actinobacteria	c_Actinobacteria	o_Propionibacteriales	f_Nocardioidaceae	g_Nocardioides	0.865	69	5015	25	Mesopelagic
megahit_100954_3-566	MP1411_megahit_100954_3-566	0.9971	cl_nirK	1.0	Unspecified	d__Bacteria	d__Bacteria	d__Bacteria	d__Bacteria	d__Bacteria	d__Bacteria	d__Bacteria	nirK	MP1411	k_Bacteria	p_Proteobacteria	c_Alphaproteobacteria	o_Rhizobiales	o_Rhizobiales	o_Rhizobiales	o_Rhizobiales	0.435	39	2842	25	Bathypelagic
megahit_100955_1225-2031	MP2235_megahit_100955_1225-2031	0.6722	ilvC	1.0	Unspecified	d__Bacteria	p__Chloroflexota	c__Dehalococcoidia	o__UBA1151	f__Bin127	g__GCA-002708145	s__GCA-002708145 sp002714425	ilvC	MP2235	k_Bacteria	n_Terrabacteria group	p_Chloroflexi	p_Chloroflexi	p_Chloroflexi	p_Chloroflexi	p_Chloroflexi	0.485	58	4950	25	Mesopelagic
megahit_100962_1-858	MP1678_megahit_100962_1-858	1.0	no_uca	0.0	d__Bacteria	d__Bacteria	p__Proteobacteria	c__Alphaproteobacteria	o__Sphingomonadales	f__Sphingomonadaceae	g__Parasphingorhabdus	s__Parasphingorhabdus sp002776575	uca	MP1678	k_Bacteria	p_Proteobacteria	c_Alphaproteobacteria	o_Sphingomonadales	f_Erythrobacteraceae	f_Erythrobacteraceae	f_Erythrobacteraceae	0.396	51	4487	25	Mesopelagic
megahit_100963_3-593	MP1680_megahit_100963_3-593	0.7117	amt	1.0	Unspecified	d__Bacteria	p__Chloroflexota	c__Dehalococcoidia	o__UBA6952	f__QGNO01	g__QGNO01	s__QGNO01 sp003228195	amt	MP1680	k_Bacteria	n_Terrabacteria group	p_Chloroflexi	n_unclassified Chloroflexi	s_Chloroflexi bacterium	s_Chloroflexi bacterium	s_Chloroflexi bacterium	0.393	36	3051	25	Mesopelagic
megahit_100971_566-1585	MP0532_megahit_100971_566-1585	0.6378	ilvC	1.0	Unspecified	d__Bacteria	p__Proteobacteria	c__Alphaproteobacteria	o__Rhodospirillales	f__Rhodospirillaceae	g__Alpha-05	s__Alpha-05 sp003246625	ilvC	MP0532	k_Bacteria	p_Proteobacteria	c_Alphaproteobacteria	c_Alphaproteobacteria	c_Alphaproteobacteria	c_Alphaproteobacteria	c_Alphaproteobacteria	0.742	112	9310	25	Bathypelagic
megahit_100973_1-498	MP2241_megahit_100973_1-498	0.9918	amt	1.0	Unspecified	d__Bacteria	p__Proteobacteria	c__Alphaproteobacteria	o__Rhodobacterales	f__Rhodobacteraceae	g__Ascidiaceihabitans	s__Ascidiaceihabitans donghaensis	amt	MP2241	k_Bacteria	p_Proteobacteria	c_Alphaproteobacteria	o_Rhodobacterales	f_Rhodobacteraceae	f_Rhodobacteraceae	f_Rhodobacteraceae	0.368	28	2489	25	Epipelagic
megahit_100985_3-1058	MP1417_megahit_100985_3-1058	0.868	nas	1.0	Unspecified	d__Bacteria	p__Proteobacteria	c__Alphaproteobacteria	o__Rhizobiales	f__Rhizobiaceae	g__Fulvimarina	s__Fulvimarina manganoxydans	nasA	MP1417	k_Bacteria	p_Proteobacteria	c_Alphaproteobacteria	o_Rhizobiales	f_Aurantimonadaceae	g_Fulvimarina	s_Fulvimarina manganoxydans	0.502	85	6734	25	Mesopelagic
megahit_100985_54-1106	MP1178_megahit_100985_54-1106	0.05982	narG	0.0	Unspecified	Unspecified	Unspecified	Unspecified	Unspecified	Unspecified	Unspecified	Unspecified	nasA	MP1178	k_Bacteria	n_PVC group	p_Planctomycetes	p_Planctomycetes	p_Planctomycetes	p_Planctomycetes	p_Planctomycetes	0.368	51	4586	25	Mesopelagic
megahit_100990_3-206	MP0534_megahit_100990_3-206	0.9997	bztA	1.0	d__Bacteria	d__Bacteria	p__Proteobacteria	c__Alphaproteobacteria	o__Rhodospirillales	f__Casp-alpha2	g__Casp-alpha2	s__Casp-alpha2 sp002938315	btzA	MP0534	k_Bacteria	p_Proteobacteria	c_Alphaproteobacteria	c_Alphaproteobacteria	c_Alphaproteobacteria	c_Alphaproteobacteria	c_Alphaproteobacteria	0.554	17	1171	25	Bathypelagic
megahit_101002_3-230	MP1847_megahit_101002_3-230	0.6579	uca	1.0	d__Bacteria	d__Bacteria	p__Actinobacteriota	c__Actinomycetia	o__Mycobacteriales	f__Micromonosporaceae	g__Glycomyces	s__Glycomyces paridis	uca	MP1847	k_Bacteria	p_Proteobacteria	p_Proteobacteria	p_Proteobacteria	p_Proteobacteria	p_Proteobacteria	p_Proteobacteria	0.35	12	858	25	Bathypelagic
megahit_101005_1115-1480	MP0540_megahit_101005_1115-1480	0.8166	ilvC	1.0	Unspecified	d__Bacteria	p__Verrucomicrobiota	c__Verrucomicrobiae	c__Verrucomicrobiae	c__Verrucomicrobiae	c__Verrucomicrobiae	c__Verrucomicrobiae	ilvC	MP0540	k_Bacteria	n_Terrabacteria group	p_Actinobacteria	c_Acidimicrobiia	o_Acidimicrobiales	f_Acidimicrobiaceae	n_unclassified Acidimicrobiaceae	0.68	41	2879	25	Epipelagic
megahit_101006_3-563	MP1413_megahit_101006_3-563	0.5459	Non_Nxr	0.0	Unspecified	d__Bacteria	p__Firmicutes_A	c__Clostridia	o__Peptostreptococcales	f__Acidaminobacteraceae	g__Acidaminobacter	s__Acidaminobacter hydrogenoformans	nxr	MP1413	k_Bacteria	p_Proteobacteria	p_Proteobacteria	p_Proteobacteria	p_Proteobacteria	p_Proteobacteria	p_Proteobacteria	0.24	22	2040	25	Mesopelagic
megahit_101010_427-1671	MP0540_megahit_101010_427-1671	1.0	out	0.0	Unspecified	d__Bacteria	p__Proteobacteria	c__Alphaproteobacteria	o__Rhodobacterales	f__Rhodobacteraceae	g__GCA-002705045	s__	livJ	MP0540	k_Bacteria	p_Proteobacteria	c_Alphaproteobacteria	o_Rhodobacterales	f_Rhodobacteraceae	f_Rhodobacteraceae	f_Rhodobacteraceae	0.507	104	9411	25	Epipelagic
megahit_101014_2-508	MP2817_megahit_101014_2-508	0.3095	bztA	1.0	d__Bacteria	d__Bacteria	p__Proteobacteria	c__Gammaproteobacteria	o__HK1	f__HK1	g__	s__	btzA	MP2817	k_Bacteria	p_Proteobacteria	c_Alphaproteobacteria	o_Rhodospirillales	f_Rhodospirillaceae	g_Magnetovibrio	g_Magnetovibrio	0.306	19	1802	25	Mesopelagic
megahit_101017_1-462	MP2815_megahit_101017_1-462	0.5	ilvC	1.0	Unspecified	d__Bacteria	p__Proteobacteria	c__Gammaproteobacteria	o__GCA-002705445	f__GCA-002705445	g__GCA-2705445	s__	ilvC	MP2815	k_Bacteria	p_Proteobacteria	c_Gammaproteobacteria	n_unclassified Gammaproteobacteria	s_Gammaproteobacteria bacterium	s_Gammaproteobacteria bacterium	s_Gammaproteobacteria bacterium	0.469	23	2074	25	Mesopelagic
megahit_101019_587-847	MP1519_megahit_101019_587-847	0.7488	uca	1.0	d__Bacteria	Unspecified	Unspecified	Unspecified	Unspecified	Unspecified	Unspecified	Unspecified	uca	MP1519	k_Bacteria	p_Proteobacteria	c_Alphaproteobacteria	o_Hyphomonadales	f_Hyphomonadaceae	g_Hyphomonas	g_Hyphomonas	0.429	17	1275	25	Bathypelagic
megahit_101021_101-1303	MP0319_megahit_101021_101-1303	0.955	amt	1.0	Unspecified	d__Bacteria	p__Actinobacteriota	c__Acidimicrobiia	o__Microtrichales	f__TK06	g__UBA2110	s__UBA2110 sp002705305	amt	MP0319	k_Bacteria	n_Terrabacteria group	p_Actinobacteria	c_Actinobacteria	c_Actinobacteria	c_Actinobacteria	c_Actinobacteria	0.796	142	12009	25	Mesopelagic
megahit_101024_1-555	MP0888_megahit_101024_1-555	0.5582	bztA	1.0	d__Bacteria	d__Bacteria	p__Proteobacteria	c__Alphaproteobacteria	o__Rhodobacterales	f__Rhodobacteraceae	g__MED-G52	s__	btzA	MP0888	k_Bacteria	p_Proteobacteria	c_Alphaproteobacteria	o_Rhodobacterales	f_Rhodobacteraceae	f_Rhodobacteraceae	f_Rhodobacteraceae	0.6	40	3783	25	Epipelagic
megahit_101027_764-1399	MP1845_megahit_101027_764-1399	1.0	ilvC	1.0	Unspecified	d__Bacteria	d__Bacteria	d__Bacteria	d__Bacteria	d__Bacteria	d__Bacteria	d__Bacteria	ilvC	MP1845	k_Bacteria	p_Proteobacteria	c_Gammaproteobacteria	c_Gammaproteobacteria	c_Gammaproteobacteria	c_Gammaproteobacteria	c_Gammaproteobacteria	0.41	39	3357	25	Bathypelagic
megahit_101031_1250-1393	MP2231_megahit_101031_1250-1393	0.6026	ureC	1.0	Unspecified	d__Bacteria	p__Proteobacteria	c__Gammaproteobacteria	o__Pseudomonadales	f__HTCC2089	g__UBA11889	s__	ureC	MP2231	k_Bacteria	p_Proteobacteria	c_Gammaproteobacteria	n_unclassified Gammaproteobacteria	s_Gammaproteobacteria bacterium	s_Gammaproteobacteria bacterium	s_Gammaproteobacteria bacterium	0.615	14	766	25	Bathypelagic
megahit_101036_841-1158	MP1849_megahit_101036_841-1158	0.5065	out	0.0	Unspecified	d__Bacteria	p__Proteobacteria	c__Gammaproteobacteria	o__Pseudomonadales	f__Oleiphilaceae	g__Marinobacter	g__Marinobacter	livJ	MP1849	k_Bacteria	p_Proteobacteria	c_Gammaproteobacteria	o_Oceanospirillales	f_Alcanivoracaceae	g_Alcanivorax	n_unclassified Alcanivorax	0.555	27	2066	25	Mesopelagic
megahit_101037_807-896	MP0540_megahit_101037_807-896	0.3605	ilvC	1.0	Unspecified	d__Bacteria	p__Proteobacteria	c__Gammaproteobacteria	o__UBA4486	f__UBA4486	g__SZUA-592	s__SZUA-592 sp003250975	ilvC	MP0540	k_Bacteria	p_Proteobacteria	p_Proteobacteria	p_Proteobacteria	p_Proteobacteria	p_Proteobacteria	p_Proteobacteria	0.539	8	479	25	Epipelagic
megahit_101039_313-684	MP2813_megahit_101039_313-684	0.7407	out	0.0	Unspecified	d__Bacteria	p__SAR324	c__SAR324	o__SAR324	f__NAC60-12	g__Arctic96AD-7	s__Arctic96AD-7 sp002082305	livJ	MP2813	k_Bacteria	p_Proteobacteria	p_Proteobacteria	p_Proteobacteria	p_Proteobacteria	p_Proteobacteria	p_Proteobacteria	0.784	38	2951	25	Mesopelagic
megahit_101044_3-635	MP1682_megahit_101044_3-635	0.8216	amt	1.0	Unspecified	d__Bacteria	p__Proteobacteria	c__Alphaproteobacteria	o__Rhodobacterales	f__Rhodobacteraceae	g__Pseudaestuariivita	s__Pseudaestuariivita atlantica	amt	MP1682	k_Bacteria	p_Proteobacteria	c_Alphaproteobacteria	o_Rhodobacterales	f_Rhodobacteraceae	f_Rhodobacteraceae	f_Rhodobacteraceae	0.401	41	3660	25	Mesopelagic
megahit_101047_2-502	MP2237_megahit_101047_2-502	0.5	out	0.0	Unspecified	d__Bacteria	p__Desulfobacterota_A	c__Desulfovibrionia	o__Desulfovibrionales	f__Desulfovibrionaceae	g__Halodesulfovibrio	s__Halodesulfovibrio sp003252375	livJ	MP2237	k_Bacteria	p_Proteobacteria	n_delta/epsilon subdivisions	c_Deltaproteobacteria	n_unclassified Deltaproteobacteria	s_Deltaproteobacteria bacterium	s_Deltaproteobacteria bacterium	0.203	17	1412	25	Mesopelagic
megahit_101047_2-667	MP1529_megahit_101047_2-667	0.8613	nas	1.0	Unspecified	d__Bacteria	p__Proteobacteria	c__Alphaproteobacteria	o__Sphingomonadales	f__Sphingomonadaceae	g__Erythrobacter_A	s__Erythrobacter_A sp001635685	nasA	MP1529	k_Bacteria	p_Proteobacteria	c_Alphaproteobacteria	o_Sphingomonadales	f_Erythrobacteraceae	f_Erythrobacteraceae	f_Erythrobacteraceae	0.389	34	2970	25	Epipelagic
megahit_101049_3-557	MP2813_megahit_101049_3-557	0.7449	amt	1.0	Unspecified	d__Bacteria	p__Proteobacteria	c__Alphaproteobacteria	o__Rhodobacterales	f__Rhodobacteraceae	g__Ascidiaceihabitans	s__Ascidiaceihabitans donghaensis	amt	MP2813	k_Bacteria	p_Proteobacteria	c_Alphaproteobacteria	o_Rhodobacterales	f_Rhodobacteraceae	f_Rhodobacteraceae	f_Rhodobacteraceae	0.595	43	3460	25	Mesopelagic
megahit_101060_1-726	MP1154_megahit_101060_1-726	0.9065	nas	1.0	Unspecified	d__Bacteria	p__Proteobacteria	c__Alphaproteobacteria	o__Rhodobacterales	f__Rhodobacteraceae	g__Ascidiaceihabitans	s__	nasA	MP1154	k_Bacteria	p_Proteobacteria	c_Alphaproteobacteria	o_Rhodobacterales	f_Rhodobacteraceae	g_Thalassococcus	s_Thalassococcus halodurans	0.419	42	3493	25	Bathypelagic
megahit_101068_400-1683	MP0880_megahit_101068_400-1683	0.7439	ureC	1.0	Unspecified	d__Bacteria	p__Nitrospinota	c__Nitrospinia	o__Nitrospinales	f__Nitrospinaceae	g__LS-NOB	s__	ureC	MP0880	k_Bacteria	k_Bacteria	k_Bacteria	k_Bacteria	k_Bacteria	k_Bacteria	k_Bacteria	0.932	154	13181	25	Bathypelagic
megahit_101072_1-531	MP1682_megahit_101072_1-531	0.8362	amt	1.0	Unspecified	d__Archaea	p__Thermoplasmatota	c__Poseidoniia	o__MGIII	f__CG-Epi1	g__CG-Epi1	g__CG-Epi1	amt	MP1682	k_Bacteria	n_Terrabacteria group	p_Chloroflexi	n_unclassified Chloroflexi	s_Chloroflexi bacterium	s_Chloroflexi bacterium	s_Chloroflexi bacterium	0.338	29	2776	25	Mesopelagic
megahit_101072_1-822	MP0786_megahit_101072_1-822	0.8785	amt	1.0	Unspecified	d__Bacteria	p__Marinisomatota	c__Marinisomatia	o__Marinisomatales	f__TCS55	g__TMED108	s__TMED108 sp002724735	amt	MP0786	k_Bacteria	k_Bacteria	k_Bacteria	k_Bacteria	k_Bacteria	k_Bacteria	k_Bacteria	0.806	98	8905	25	Mesopelagic
megahit_101072_1415-1981	MP0788_megahit_101072_1415-1981	0.9996	out	0.0	Unspecified	d__Bacteria	p__Proteobacteria	c__Alphaproteobacteria	o__Rhodobacterales	f__Rhodobacteraceae	f__Rhodobacteraceae	f__Rhodobacteraceae	livJ	MP0788	k_Bacteria	p_Proteobacteria	c_Alphaproteobacteria	o_Rhodobacterales	f_Rhodobacteraceae	f_Rhodobacteraceae	f_Rhodobacteraceae	0.42	41	3486	25	Mesopelagic
megahit_101072_620-1003	MP1680_megahit_101072_620-1003	0.5773	uca	1.0	d__Bacteria	Unspecified	Unspecified	Unspecified	Unspecified	Unspecified	Unspecified	Unspecified	uca	MP1680	k_Bacteria	n_Terrabacteria group	p_Actinobacteria	c_Acidimicrobiia	o_Acidimicrobiales	f_Acidimicrobiaceae	n_unclassified Acidimicrobiaceae	0.403	24	1889	25	Mesopelagic
megahit_101074_3-968	MP1162_megahit_101074_3-968	1.0	amt	1.0	Unspecified	Unspecified	Unspecified	Unspecified	Unspecified	Unspecified	Unspecified	Unspecified	amt	MP1162	k_Bacteria	n_PVC group	p_Verrucomicrobia	n_unclassified Verrucomicrobia	s_Verrucomicrobia bacterium	s_Verrucomicrobia bacterium	s_Verrucomicrobia bacterium	0.678	95	8165	25	Bathypelagic
megahit_101077_2-808	MP1672_megahit_101077_2-808	0.5708	out	0.0	Unspecified	d__Bacteria	p__Actinobacteriota	c__Actinobacteria	o__Actinomycetales	f__Microbacteriaceae	g__UBA1487	s__UBA1487 sp002325245	livJ	MP1672	k_Bacteria	n_Terrabacteria group	p_Actinobacteria	c_Actinobacteria	o_Propionibacteriales	f_Nocardioidaceae	g_Nocardioides	0.311	51	4526	25	Epipelagic
megahit_101084_1-981	MP1421_megahit_101084_1-981	0.9487	eukaryotic	0.0	Unspecified	Unspecified	Unspecified	Unspecified	Unspecified	Unspecified	Unspecified	Unspecified	ureC	MP1421	k_Eukaryota	n_Viridiplantae	p_Chlorophyta	c_Mamiellophyceae	o_Mamiellales	f_Bathycoccaceae	g_Bathycoccus	0.215	36	3341	25	Epipelagic
megahit_101094_1-1521	MP1676_megahit_101094_1-1521	1.0	no_uca	0.0	d__Bacteria	d__Bacteria	p__Proteobacteria	c__Gammaproteobacteria	o__Pseudomonadales	o__Pseudomonadales	o__Pseudomonadales	o__Pseudomonadales	uca	MP1676	k_Bacteria	p_Proteobacteria	c_Gammaproteobacteria	o_Oceanospirillales	f_Alcanivoracaceae	g_Ketobacter	n_unclassified Ketobacter	0.804	184	16151	25	Bathypelagic
megahit_101095_2-691	MP1521_megahit_101095_2-691	0.6277	out	0.0	Unspecified	d__Bacteria	p__Actinobacteriota	c__Actinobacteria	o__Propionibacteriales	f__Nocardioidaceae	g__Marmoricola	s__Marmoricola aequoreus	livJ	MP1521	k_Bacteria	n_Terrabacteria group	p_Actinobacteria	c_Actinobacteria	o_Corynebacteriales	f_Mycobacteriaceae	g_Mycobacterium	0.496	54	4507	25	Bathypelagic
megahit_101100_1160-2290	MP0317_megahit_101100_1160-2290	0.6502	out	0.0	Unspecified	d__Bacteria	p__Chloroflexota	c__Dehalococcoidia	o__UBA3495	f__UBA3495	g__UBA9611	s__UBA9611 sp002746355	livJ	MP0317	k_Bacteria	n_Terrabacteria group	p_Chloroflexi	c_Dehalococcoidia	n_unclassified Dehalococcoidia	s_Dehalococcoidia bacterium	s_Dehalococcoidia bacterium	0.522	86	7287	25	Mesopelagic
megahit_101102_3-545	MP1851_megahit_101102_3-545	0.8949	nrt	1.0	d__Bacteria	d__Bacteria	p__Proteobacteria	c__Gammaproteobacteria	o__Pseudomonadales	f__Spongiibacteraceae	g__UBA5047	s__UBA5047 sp002710725	nrt	MP1851	k_Bacteria	p_Proteobacteria	c_Gammaproteobacteria	o_Cellvibrionales	f_Spongiibacteraceae	g_Spongiibacter	n_unclassified Spongiibacter	0.858	67	5457	25	Mesopelagic
megahit_101102_792-941	MP0528_megahit_101102_792-941	0.2565	no_uca	0.0	d__Bacteria	d__Bacteria	p__Proteobacteria	c__Alphaproteobacteria	o__Sphingomonadales	f__Sphingomonadaceae	g__Parasphingorhabdus	s__Parasphingorhabdus sp002776575	uca	MP0528	k_Bacteria	p_Proteobacteria	c_Alphaproteobacteria	o_Pelagibacterales	o_Pelagibacterales	o_Pelagibacterales	o_Pelagibacterales	0.288	10	579	25	Epipelagic
megahit_101105_309-1019	MP1178_megahit_101105_309-1019	1.0	amt	1.0	Unspecified	d__Bacteria	d__Bacteria	d__Bacteria	d__Bacteria	d__Bacteria	d__Bacteria	d__Bacteria	amt	MP1178	k_Bacteria	p_Proteobacteria	c_Alphaproteobacteria	c_Alphaproteobacteria	c_Alphaproteobacteria	c_Alphaproteobacteria	c_Alphaproteobacteria	0.46	43	3514	25	Mesopelagic
megahit_101106_1-654	MP0782_megahit_101106_1-654	0.7015	ilvC	1.0	Unspecified	d__Bacteria	p__Actinobacteriota	c__Acidimicrobiia	o__Microtrichales	f__UBA11606	g__SZUA-87	s__SZUA-87 sp003231645	ilvC	MP0782	k_Bacteria	n_Terrabacteria group	p_Actinobacteria	c_Actinobacteria	c_Actinobacteria	c_Actinobacteria	c_Actinobacteria	0.539	63	5196	25	Bathypelagic
megahit_10111_1-114	MP2241_megahit_10111_1-114	0.5125	ilvC	1.0	Unspecified	d__Bacteria	p__Proteobacteria	c__Gammaproteobacteria	o__Enterobacterales	f__Shewanellaceae	g__Ferrimonas	g__Ferrimonas	ilvC	MP2241	k_Bacteria	p_Proteobacteria	c_Gammaproteobacteria	o_Chromatiales	f_Woeseiaceae	f_Woeseiaceae	f_Woeseiaceae	0.459	8	456	25	Epipelagic
megahit_101116_688-969	MP0319_megahit_101116_688-969	1.0	cl_nirK	1.0	Unspecified	Unspecified	Unspecified	Unspecified	Unspecified	Unspecified	Unspecified	Unspecified	nirK	MP0319	k_Bacteria	p_Proteobacteria	c_Alphaproteobacteria	o_Rhodobacterales	f_Rhodobacteraceae	f_Rhodobacteraceae	f_Rhodobacteraceae	0.526	22	1408	25	Mesopelagic
megahit_101117_3-395	MP2243_megahit_101117_3-395	0.5	ilvC	1.0	Unspecified	d__Bacteria	p__Proteobacteria	c__Alphaproteobacteria	o__TMED127	f__TMED127	g__GCA-2691245	s__	ilvC	MP2243	k_Bacteria	p_Proteobacteria	c_Alphaproteobacteria	c_Alphaproteobacteria	c_Alphaproteobacteria	c_Alphaproteobacteria	c_Alphaproteobacteria	0.338	31	2535	25	Epipelagic
megahit_101119_1-825	MP1409_megahit_101119_1-825	0.9992	out	0.0	Unspecified	d__Bacteria	p__Proteobacteria	c__Alphaproteobacteria	c__Alphaproteobacteria	c__Alphaproteobacteria	c__Alphaproteobacteria	c__Alphaproteobacteria	livJ	MP1409	k_Bacteria	p_Proteobacteria	c_Alphaproteobacteria	c_Alphaproteobacteria	c_Alphaproteobacteria	c_Alphaproteobacteria	c_Alphaproteobacteria	0.555	70	5978	25	Bathypelagic
megahit_101119_273-626	MP2811_megahit_101119_273-626	0.5	ilvC	1.0	Unspecified	d__Bacteria	p__Proteobacteria	c__Alphaproteobacteria	o__Caulobacterales	f__Caulobacteraceae	g__Caulobacter	s__Caulobacter vibrioides_E	ilvC	MP2811	k_Bacteria	p_Proteobacteria	c_Alphaproteobacteria	o_Caulobacterales	f_Caulobacteraceae	g_Phenylobacterium	g_Phenylobacterium	0.336	16	1220	25	Bathypelagic
megahit_101119_717-2420	MP0319_megahit_101119_717-2420	0.7581	ureC	1.0	Unspecified	d__Bacteria	p__Proteobacteria	c__Gammaproteobacteria	o__Pseudomonadales	f__HTCC2089	g__UBA11889	s__	ureC	MP0319	k_Bacteria	p_Proteobacteria	c_Gammaproteobacteria	n_unclassified Gammaproteobacteria	s_Gammaproteobacteria bacterium	s_Gammaproteobacteria bacterium	s_Gammaproteobacteria bacterium	0.851	215	17710	25	Mesopelagic
megahit_101120_1459-1944	MP1411_megahit_101120_1459-1944	0.6948	uca	1.0	d__Bacteria	d__Bacteria	p__Actinobacteriota	c__Actinomycetia	o__Mycobacteriales	f__Micromonosporaceae	g__Glycomyces	s__Glycomyces paridis	uca	MP1411	k_Bacteria	p_Proteobacteria	c_Alphaproteobacteria	c_Alphaproteobacteria	c_Alphaproteobacteria	c_Alphaproteobacteria	c_Alphaproteobacteria	0.57	44	3553	25	Bathypelagic
megahit_101131_1749-2033	MP0534_megahit_101131_1749-2033	0.9943	uca	1.0	d__Bacteria	Unspecified	Unspecified	Unspecified	Unspecified	Unspecified	Unspecified	Unspecified	uca	MP0534	k_Bacteria	n_Terrabacteria group	p_Chloroflexi	p_Chloroflexi	p_Chloroflexi	p_Chloroflexi	p_Chloroflexi	0.629	27	1778	25	Bathypelagic
megahit_101133_2-787	MP1855_megahit_101133_2-787	0.7613	bztA	1.0	d__Bacteria	d__Bacteria	p__Proteobacteria	c__Alphaproteobacteria	o__Rhodobacterales	f__Rhodobacteraceae	g__Tateyamaria	s__Tateyamaria sp000814025	btzA	MP1855	k_Bacteria	p_Proteobacteria	c_Alphaproteobacteria	o_Rhodobacterales	f_Rhodobacteraceae	f_Rhodobacteraceae	f_Rhodobacteraceae	0.515	55	4491	25	Epipelagic
megahit_101134_2-259	MP1519_megahit_101134_2-259	0.6432	ilvC	1.0	Unspecified	d__Bacteria	p__Proteobacteria	c__Alphaproteobacteria	o__Caulobacterales	f__Caulobacteraceae	g__Brevundimonas	s__Brevundimonas abyssalis	ilvC	MP1519	k_Bacteria	p_Proteobacteria	c_Alphaproteobacteria	o_Sphingomonadales	o_Sphingomonadales	o_Sphingomonadales	o_Sphingomonadales	0.306	12	932	25	Bathypelagic
megahit_101135_2-763	MP2231_megahit_101135_2-763	0.8961	out	0.0	Unspecified	d__Bacteria	p__Proteobacteria	p__Proteobacteria	p__Proteobacteria	p__Proteobacteria	p__Proteobacteria	p__Proteobacteria	livJ	MP2231	k_Bacteria	k_Bacteria	k_Bacteria	k_Bacteria	k_Bacteria	k_Bacteria	k_Bacteria	0.474	57	4139	25	Bathypelagic
megahit_101144_249-677	MP1519_megahit_101144_249-677	0.6062	nas	1.0	Unspecified	d__Bacteria	p__Proteobacteria	c__Alphaproteobacteria	o__Rhodobacterales	f__Rhodobacteraceae	g__Ascidiaceihabitans	s__	nasA	MP1519	k_Bacteria	p_Proteobacteria	c_Alphaproteobacteria	o_Rhodobacterales	f_Rhodobacteraceae	f_Rhodobacteraceae	f_Rhodobacteraceae	0.399	26	1981	25	Bathypelagic
megahit_101151_29-631	MP0782_megahit_101151_29-631	0.9622	ilvC	1.0	Unspecified	d__Bacteria	p__Bacteroidota	c__Bacteroidia	o__Flavobacteriales	f__Flavobacteriaceae	g__Gramella	s__Gramella flava	ilvC	MP0782	k_Bacteria	n_FCB group	n_Bacteroidetes/Chlorobi group	p_Bacteroidetes	c_Flavobacteriia	o_Flavobacteriales	f_Flavobacteriaceae	0.928	100	9182	25	Bathypelagic
megahit_101159_207-650	MP1855_megahit_101159_207-650	0.8504	bztA	1.0	d__Bacteria	d__Bacteria	p__Proteobacteria	c__Alphaproteobacteria	o__Puniceispirillales	f__AAA536-G10	g__AAA536-G10	s__	btzA	MP1855	k_Bacteria	p_Proteobacteria	c_Alphaproteobacteria	c_Alphaproteobacteria	c_Alphaproteobacteria	c_Alphaproteobacteria	c_Alphaproteobacteria	0.862	52	4434	25	Epipelagic
megahit_101161_2-523	MP1409_megahit_101161_2-523	0.9153	napA	0.0	d__Bacteria	d__Bacteria	p__Proteobacteria	c__Alphaproteobacteria	o__Rhodobacterales	f__Rhodobacteraceae	g__Paracoccus	s__Paracoccus pantotrophus	nasA	MP1409	k_Bacteria	p_Proteobacteria	c_Alphaproteobacteria	o_Rhodobacterales	f_Rhodobacteraceae	f_Rhodobacteraceae	f_Rhodobacteraceae	0.201	16	1524	25	Bathypelagic
megahit_101162_2-640	MP1684_megahit_101162_2-640	0.7428	ilvC	1.0	Unspecified	d__Bacteria	p__Marinisomatota	c__Marinisomatia	o__SCGC-AAA003-L08	f__GCA-002719095	g__GCA-002719095	g__GCA-002719095	ilvC	MP1684	k_Bacteria	n_FCB group	p_Candidatus Marinimicrobia	p_Candidatus Marinimicrobia	p_Candidatus Marinimicrobia	p_Candidatus Marinimicrobia	p_Candidatus Marinimicrobia	0.206	22	2041	25	Epipelagic
megahit_101165_1018-1485	MP0532_megahit_101165_1018-1485	0.7334	ilvC	1.0	Unspecified	d__Bacteria	p__Bacteroidota	c__Bacteroidia	o__Flavobacteriales	f__Flavobacteriaceae	g__MED-G11	s__	ilvC	MP0532	k_Bacteria	k_Bacteria	k_Bacteria	k_Bacteria	k_Bacteria	k_Bacteria	k_Bacteria	0.26	18	1609	25	Bathypelagic
megahit_101165_2-277	MP1409_megahit_101165_2-277	0.9993	nrt	1.0	d__Bacteria	d__Bacteria	p__Proteobacteria	c__Alphaproteobacteria	o__Rhodobacterales	f__Rhodobacteraceae	g__Puniceibacterium	g__Puniceibacterium	nrt	MP1409	k_Bacteria	p_Proteobacteria	c_Alphaproteobacteria	o_Rhodobacterales	f_Rhodobacteraceae	f_Rhodobacteraceae	f_Rhodobacteraceae	1.02	43	3093	25	Bathypelagic
megahit_101168_2-1066	MP0319_megahit_101168_2-1066	0.9534	amt	1.0	Unspecified	d__Bacteria	p__Proteobacteria	c__Alphaproteobacteria	o__Pelagibacterales	f__Pelagibacteraceae	g__Pelagibacter	s__	amt	MP0319	k_Bacteria	p_Proteobacteria	c_Alphaproteobacteria	c_Alphaproteobacteria	c_Alphaproteobacteria	c_Alphaproteobacteria	c_Alphaproteobacteria	0.589	93	8490	25	Mesopelagic
megahit_101171_910-2226	MP1845_megahit_101171_910-2226	0.7182	out	0.0	Unspecified	d__Bacteria	p__Proteobacteria	c__Alphaproteobacteria	c__Alphaproteobacteria	c__Alphaproteobacteria	c__Alphaproteobacteria	c__Alphaproteobacteria	livJ	MP1845	k_Bacteria	p_Proteobacteria	c_Alphaproteobacteria	o_Rhodospirillales	f_Rhodospirillaceae	f_Rhodospirillaceae	f_Rhodospirillaceae	0.558	110	9754	25	Bathypelagic
megahit_101173_4074-5288	MP1409_megahit_101173_4074-5288	1.0	out	0.0	Unspecified	d__Bacteria	p__Proteobacteria	c__Alphaproteobacteria	o__Rhizobiales	o__Rhizobiales	o__Rhizobiales	o__Rhizobiales	livJ	MP1409	k_Bacteria	p_Proteobacteria	c_Alphaproteobacteria	o_Rhodospirillales	f_Rhodospirillaceae	f_Rhodospirillaceae	f_Rhodospirillaceae	0.506	94	8303	25	Bathypelagic
megahit_101173_6476-7684	MP1409_megahit_101173_6476-7684	1.0	out	0.0	Unspecified	d__Bacteria	p__Proteobacteria	c__Alphaproteobacteria	o__Rhizobiales	o__Rhizobiales	o__Rhizobiales	o__Rhizobiales	livJ	MP1409	k_Bacteria	p_Proteobacteria	c_Alphaproteobacteria	o_Rhodospirillales	f_Rhodospirillaceae	f_Rhodospirillaceae	f_Rhodospirillaceae	0.666	123	10411	25	Bathypelagic
megahit_101176_2-640	MP1682_megahit_101176_2-640	0.5189	out	0.0	Unspecified	d__Bacteria	p__Proteobacteria	c__Alphaproteobacteria	o__Rhodobacterales	f__Rhodobacteraceae	g__Albimonas	s__Albimonas pacifica	livJ	MP1682	k_Bacteria	p_Proteobacteria	p_Proteobacteria	p_Proteobacteria	p_Proteobacteria	p_Proteobacteria	p_Proteobacteria	0.446	46	4309	25	Mesopelagic
megahit_101182_3-593	MP1415_megahit_101182_3-593	0.6062	amt	1.0	Unspecified	d__Bacteria	p__Proteobacteria	c__Alphaproteobacteria	o__Sphingomonadales	f__Sphingomonadaceae	g__Croceicoccus	g__Croceicoccus	amt	MP1415	k_Bacteria	p_Proteobacteria	c_Alphaproteobacteria	o_Sphingomonadales	o_Sphingomonadales	o_Sphingomonadales	o_Sphingomonadales	0.252	21	1643	25	Mesopelagic
megahit_101186_2-190	MP0888_megahit_101186_2-190	1.0	ureC	1.0	Unspecified	d__Bacteria	p__Proteobacteria	c__Alphaproteobacteria	o__Rhodobacterales	f__Rhodobacteraceae	g__GCA-002705045	s__	ureC	MP0888	k_Bacteria	p_Proteobacteria	c_Alphaproteobacteria	o_Rhizobiales	o_Rhizobiales	o_Rhizobiales	o_Rhizobiales	0.749	17	1051	25	Epipelagic
megahit_101188_1-597	MP1421_megahit_101188_1-597	0.5059	ureC	1.0	Unspecified	d__Bacteria	p__Verrucomicrobiota	c__Verrucomicrobiae	o__Opitutales	f__MB11C04	g__MB11C04	s__MB11C04 sp002364975	ureC	MP1421	k_Bacteria	n_PVC group	p_Verrucomicrobia	p_Verrucomicrobia	p_Verrucomicrobia	p_Verrucomicrobia	p_Verrucomicrobia	0.245	25	2253	25	Epipelagic
megahit_101192_708-1325	MP1847_megahit_101192_708-1325	0.4995	amt	1.0	Unspecified	d__Bacteria	p__Proteobacteria	c__Gammaproteobacteria	o__Methylococcales	f__Cycloclasticaceae	g__Cycloclasticus	s__Cycloclasticus pugetii	amt	MP1847	k_Bacteria	p_Proteobacteria	c_Gammaproteobacteria	o_Thiotrichales	f_Piscirickettsiaceae	g_Cycloclasticus	g_Cycloclasticus	0.365	34	2913	25	Bathypelagic
megahit_101195_2-502	MP0536_megahit_101195_2-502	0.9995	ureC	1.0	Unspecified	d__Bacteria	p__Proteobacteria	c__Gammaproteobacteria	o__Enterobacterales	f__Alteromonadaceae	g__Alteromonas	s__Alteromonas australica	ureC	MP0536	k_Bacteria	p_Proteobacteria	c_Gammaproteobacteria	o_Alteromonadales	o_Alteromonadales	o_Alteromonadales	o_Alteromonadales	0.24	17	1570	25	Mesopelagic
megahit_101204_1-414	MP2239_megahit_101204_1-414	0.723	out	0.0	Unspecified	d__Bacteria	p__Proteobacteria	c__Alphaproteobacteria	o__Rhodobacterales	f__Rhodobacteraceae	f__Rhodobacteraceae	f__Rhodobacteraceae	livJ	MP2239	k_Bacteria	p_Proteobacteria	p_Proteobacteria	p_Proteobacteria	p_Proteobacteria	p_Proteobacteria	p_Proteobacteria	0.272	20	1829	25	Epipelagic
megahit_101206_3-1079	MP0317_megahit_101206_3-1079	0.9998	ureC	1.0	Unspecified	d__Bacteria	p__Proteobacteria	c__Gammaproteobacteria	o__Pseudomonadales	f__Oleiphilaceae	g__Marinobacter	s__Marinobacter hydrocarbonoclasticus	ureC	MP0317	k_Bacteria	p_Proteobacteria	c_Gammaproteobacteria	o_Alteromonadales	f_Alteromonadaceae	g_Marinobacter	g_Marinobacter	0.471	74	6474	25	Mesopelagic
megahit_101208_1-1077	MP1527_megahit_101208_1-1077	0.7089	amt	1.0	Unspecified	d__Bacteria	p__Myxococcota	c__UBA9160	o__UBA9160	f__UBA4427	g__MED660	s__MED660 sp002691205	amt	MP1527	k_Bacteria	p_Proteobacteria	n_delta/epsilon subdivisions	c_Deltaproteobacteria	c_Deltaproteobacteria	c_Deltaproteobacteria	c_Deltaproteobacteria	0.375	54	4788	25	Epipelagic
megahit_101216_405-701	MP2237_megahit_101216_405-701	0.8798	livJ	1.0	d__Bacteria	d__Bacteria	p__Myxococcota	c__Polyangia	o__Haliangiales	f__Haliangiaceae	g__Haliangium	s__Haliangium ochraceum	livJ	MP2237	k_Bacteria	p_Proteobacteria	c_Alphaproteobacteria	o_Rhodospirillales	f_Rhodospirillaceae	n_unclassified Rhodospirillaceae	s_Rhodospirillaceae bacterium	0.201	10	731	25	Mesopelagic
megahit_101217_204-800	MP0540_megahit_101217_204-800	0.9994	ureC	1.0	Unspecified	d__Bacteria	p__Proteobacteria	c__Alphaproteobacteria	o__Rhodobacterales	f__Rhodobacteraceae	g__GCA-002705045	s__GCA-002705045 sp003331935	ureC	MP0540	k_Bacteria	p_Proteobacteria	p_Proteobacteria	p_Proteobacteria	p_Proteobacteria	p_Proteobacteria	p_Proteobacteria	0.508	50	4385	25	Epipelagic
megahit_101219_177-500	MP1529_megahit_101219_177-500	0.8216	amt	1.0	Unspecified	d__Bacteria	p__Chloroflexota	c__Dehalococcoidia	o__SAR202	f__GCA-2722455	g__GCA-2722455	s__GCA-2722455 sp002722455	amt	MP1529	k_Bacteria	n_Terrabacteria group	p_Chloroflexi	n_unclassified Chloroflexi	s_Chloroflexi bacterium	s_Chloroflexi bacterium	s_Chloroflexi bacterium	0.612	26	2226	25	Epipelagic
megahit_101239_2-274	MP0790_megahit_101239_2-274	0.8386	nas	1.0	Unspecified	d__Bacteria	d__Bacteria	d__Bacteria	d__Bacteria	d__Bacteria	d__Bacteria	d__Bacteria	nasA	MP0790	k_Bacteria	p_Proteobacteria	c_Gammaproteobacteria	c_Gammaproteobacteria	c_Gammaproteobacteria	c_Gammaproteobacteria	c_Gammaproteobacteria	0.473	21	1462	25	Epipelagic
megahit_101249_253-540	MP1853_megahit_101249_253-540	0.9963	amt	1.0	Unspecified	d__Bacteria	p__Proteobacteria	c__Alphaproteobacteria	o__Sphingomonadales	f__Sphingomonadaceae	f__Sphingomonadaceae	f__Sphingomonadaceae	amt	MP1853	k_Bacteria	p_Proteobacteria	c_Alphaproteobacteria	o_Sphingomonadales	o_Sphingomonadales	o_Sphingomonadales	o_Sphingomonadales	0.437	16	1191	25	Mesopelagic
megahit_101250_1-693	MP0780_megahit_101250_1-693	0.9184	ureC	1.0	Unspecified	d__Bacteria	p__Proteobacteria	c__Gammaproteobacteria	o__Pseudomonadales	f__Halomonadaceae	g__Halomonas	s__Halomonas sp000235725	ureC	MP0780	k_Bacteria	p_Proteobacteria	c_Gammaproteobacteria	o_Oceanospirillales	f_Halomonadaceae	g_Halomonas	g_Halomonas	0.687	80	6926	25	Bathypelagic
megahit_101251_1-657	MP1849_megahit_101251_1-657	0.5137	out	0.0	Unspecified	d__Bacteria	p__Proteobacteria	c__Gammaproteobacteria	o__Pseudomonadales	f__Oleiphilaceae	g__Marinobacter	g__Marinobacter	livJ	MP1849	k_Bacteria	p_Proteobacteria	c_Alphaproteobacteria	o_Rhodospirillales	f_Rhodospirillaceae	n_unclassified Rhodospirillaceae	s_Rhodospirillaceae bacterium	0.338	34	2924	25	Mesopelagic
megahit_101254_308-664	MP0313_megahit_101254_308-664	0.8073	out	0.0	Unspecified	d__Bacteria	p__Proteobacteria	c__Alphaproteobacteria	o__Rhodobacterales	f__Rhodobacteraceae	g__Leisingera	s__Leisingera methylohalidivorans	livJ	MP0313	k_Bacteria	p_Proteobacteria	c_Alphaproteobacteria	o_Rhodobacterales	f_Rhodobacteraceae	f_Rhodobacteraceae	f_Rhodobacteraceae	0.318	16	1092	25	Bathypelagic
megahit_101255_143-529	MP1845_megahit_101255_143-529	0.7861	amt	1.0	Unspecified	d__Bacteria	p__Bacteroidota	c__Bacteroidia	o__Chitinophagales	f__Saprospiraceae	g__Lewinella	s__Lewinella sp003045895	amt	MP1845	k_Bacteria	n_FCB group	n_Bacteroidetes/Chlorobi group	p_Bacteroidetes	c_Saprospiria	o_Saprospirales	f_Lewinellaceae	0.242	14	1186	25	Bathypelagic
megahit_101256_398-730	MP0882_megahit_101256_398-730	0.5	out	0.0	Unspecified	d__Bacteria	p__Desulfobacterota_A	c__Desulfovibrionia	o__Desulfovibrionales	f__Desulfovibrionaceae	g__Halodesulfovibrio	s__Halodesulfovibrio sp003252375	livJ	MP0882	k_Bacteria	p_Proteobacteria	c_Alphaproteobacteria	c_Alphaproteobacteria	c_Alphaproteobacteria	c_Alphaproteobacteria	c_Alphaproteobacteria	0.579	25	2181	25	Bathypelagic
megahit_101259_2-634	MP1421_megahit_101259_2-634	0.6341	ilvC	1.0	Unspecified	d__Bacteria	p__Bacteroidota	c__Bacteroidia	o__Flavobacteriales	f__Crocinitomicaceae	g__UBA952	s__	ilvC	MP1421	k_Bacteria	n_FCB group	n_Bacteroidetes/Chlorobi group	p_Bacteroidetes	c_Flavobacteriia	o_Flavobacteriales	f_Crocinitomicaceae	0.398	43	4161	25	Epipelagic
megahit_101263_2-673	MP1521_megahit_101263_2-673	1.0	out	0.0	Unspecified	Unspecified	Unspecified	Unspecified	Unspecified	Unspecified	Unspecified	Unspecified	livJ	MP1521	k_Archaea	k_Archaea	k_Archaea	k_Archaea	k_Archaea	k_Archaea	k_Archaea	0.292	31	3037	25	Bathypelagic
megahit_101264_1071-2129	MP0780_megahit_101264_1071-2129	0.5631	uca	1.0	d__Bacteria	Unspecified	Unspecified	Unspecified	Unspecified	Unspecified	Unspecified	Unspecified	uca	MP0780	k_Bacteria	p_Proteobacteria	c_Alphaproteobacteria	o_Sphingomonadales	f_Erythrobacteraceae	f_Erythrobacteraceae	f_Erythrobacteraceae	0.63	112	8749	25	Bathypelagic
megahit_101266_1-681	MP0315_megahit_101266_1-681	1.0	out	0.0	Unspecified	d__Bacteria	p__Proteobacteria	c__Alphaproteobacteria	c__Alphaproteobacteria	c__Alphaproteobacteria	c__Alphaproteobacteria	c__Alphaproteobacteria	livJ	MP0315	k_Bacteria	p_Proteobacteria	p_Proteobacteria	p_Proteobacteria	p_Proteobacteria	p_Proteobacteria	p_Proteobacteria	0.344	34	2831	25	Bathypelagic
megahit_101269_2-580	MP1417_megahit_101269_2-580	0.6281	ureC	1.0	Unspecified	d__Bacteria	p__Proteobacteria	c__Gammaproteobacteria	o__Woeseiales	f__Woeseiaceae	g__GCA-2685275	s__	ureC	MP1417	k_Bacteria	p_Proteobacteria	p_Proteobacteria	p_Proteobacteria	p_Proteobacteria	p_Proteobacteria	p_Proteobacteria	0.485	45	4175	25	Mesopelagic
megahit_10127_407-907	MP2243_megahit_10127_407-907	0.6303	amt	1.0	Unspecified	d__Bacteria	p__Actinobacteriota	c__Actinobacteria	o__Mycobacteriales	f__Mycobacteriaceae	g__Corynebacterium	s__Corynebacterium sp001942345	amt	MP2243	k_Bacteria	n_Terrabacteria group	p_Actinobacteria	c_Actinobacteria	o_Corynebacteriales	f_Nocardiaceae	g_Rhodococcus	0.35	41	3505	25	Epipelagic
megahit_101279_3-104	MP1162_megahit_101279_3-104	0.1035	no_uca	0.0	d__Bacteria	d__Bacteria	p__Verrucomicrobiota	c__Verrucomicrobiae	o__Verrucomicrobiales	f__Akkermansiaceae	g__UBA985	s__UBA985 sp009937455	uca	MP1162	k_Bacteria	p_Proteobacteria	c_Gammaproteobacteria	o_Oceanospirillales	f_Alcanivoracaceae	g_Alcanivorax	g_Alcanivorax	0.946	14	813	25	Bathypelagic
megahit_101279_3-266	MP0880_megahit_101279_3-266	0.05584	no_uca	0.0	d__Bacteria	d__Bacteria	p__Proteobacteria	c__Alphaproteobacteria	o__Sphingomonadales	f__Sphingomonadaceae	g__Parasphingorhabdus	s__Parasphingorhabdus sp002776575	uca	MP0880	k_Bacteria	n_FCB group	n_Bacteroidetes/Chlorobi group	p_Bacteroidetes	c_Flavobacteriia	o_Flavobacteriales	f_Flavobacteriaceae	0.441	15	1071	25	Bathypelagic
megahit_101281_1-564	MP1413_megahit_101281_1-564	0.5	out	0.0	Unspecified	d__Bacteria	p__Proteobacteria	c__Alphaproteobacteria	o__Rhodobacterales	f__Rhodobacteraceae	g__Marinibacterium	s__Marinibacterium profundimaris	livJ	MP1413	k_Bacteria	p_Proteobacteria	c_Alphaproteobacteria	c_Alphaproteobacteria	c_Alphaproteobacteria	c_Alphaproteobacteria	c_Alphaproteobacteria	0.358	33	3037	25	Mesopelagic
megahit_101281_1220-2074	MP0882_megahit_101281_1220-2074	0.5796	out	0.0	Unspecified	d__Bacteria	p__Actinobacteriota	c__Actinobacteria	o__Actinomycetales	f__Microbacteriaceae	g__Homoserinimonas	s__Homoserinimonas sp003260275	livJ	MP0882	k_Bacteria	p_Proteobacteria	c_Alphaproteobacteria	c_Alphaproteobacteria	c_Alphaproteobacteria	c_Alphaproteobacteria	c_Alphaproteobacteria	0.749	83	7841	25	Bathypelagic
megahit_101281_1282-1476	MP1521_megahit_101281_1282-1476	0.6897	ureC	1.0	Unspecified	d__Bacteria	p__Poribacteria	c__WGA-4E	o__WGA-4E	f__UBA9662	g__UBA9662	s__UBA9662 sp002697225	ureC	MP1521	k_Bacteria	n_Bacteria incertae sedis	n_Bacteria candidate phyla	p_Candidatus Poribacteria	s_Candidatus Poribacteria bacterium	s_Candidatus Poribacteria bacterium	s_Candidatus Poribacteria bacterium	0.357	11	775	25	Bathypelagic
megahit_101284_1042-2130	MP1529_megahit_101284_1042-2130	0.7525	out	0.0	Unspecified	d__Bacteria	p__Proteobacteria	c__Alphaproteobacteria	o__Rhodobacterales	f__Rhodobacteraceae	g__Citreimonas	s__Citreimonas salinaria	livJ	MP1529	k_Bacteria	p_Proteobacteria	c_Alphaproteobacteria	o_Rhodobacterales	f_Rhodobacteraceae	f_Rhodobacteraceae	f_Rhodobacteraceae	0.427	61	5130	25	Epipelagic
megahit_101285_3-596	MP0882_megahit_101285_3-596	0.6693	nas	1.0	Unspecified	d__Archaea	p__Halobacteriota	c__Halobacteria	o__Halobacteriales	f__Haloferacaceae	g__Haloferax	s__Haloferax mediterranei	nasA	MP0882	k_Bacteria	n_Terrabacteria group	p_Actinobacteria	c_Actinobacteria	c_Actinobacteria	c_Actinobacteria	c_Actinobacteria	1.312	101	8168	25	Bathypelagic
megahit_101292_1025-1264	MP0311_megahit_101292_1025-1264	0.5	out	0.0	Unspecified	d__Bacteria	p__Proteobacteria	c__Alphaproteobacteria	o__Pelagibacterales	f__Pelagibacteraceae	g__Pelagibacter	s__	livJ	MP0311	k_Bacteria	p_Proteobacteria	c_Alphaproteobacteria	c_Alphaproteobacteria	c_Alphaproteobacteria	c_Alphaproteobacteria	c_Alphaproteobacteria	0.378	19	1299	25	Epipelagic
megahit_101294_246-653	MP0536_megahit_101294_246-653	0.8619	out	0.0	Unspecified	d__Bacteria	p__Proteobacteria	c__Alphaproteobacteria	o__HIMB59	f__HIMB59	g__HIMB59	s__	livJ	MP0536	k_Bacteria	k_Bacteria	k_Bacteria	k_Bacteria	k_Bacteria	k_Bacteria	k_Bacteria	0.677	39	3273	25	Mesopelagic
megahit_101300_2-475	MP0536_megahit_101300_2-475	0.9513	out	0.0	Unspecified	d__Bacteria	p__Proteobacteria	c__Gammaproteobacteria	o__UBA10353	f__LS-SOB	g__REDSEA-S09-B13	s__REDSEA-S09-B13 sp003447825	livJ	MP0536	k_Bacteria	p_Proteobacteria	c_Gammaproteobacteria	c_Gammaproteobacteria	c_Gammaproteobacteria	c_Gammaproteobacteria	c_Gammaproteobacteria	0.433	29	2379	25	Mesopelagic
megahit_101307_3-890	MP1525_megahit_101307_3-890	0.9109	amt	1.0	Unspecified	d__Bacteria	p__Proteobacteria	c__Alphaproteobacteria	o__Caulobacterales	f__Caulobacteraceae	g__Brevundimonas	s__Brevundimonas sp002341585	amt	MP1525	k_Bacteria	p_Proteobacteria	c_Alphaproteobacteria	o_Caulobacterales	f_Caulobacteraceae	g_Brevundimonas	g_Brevundimonas	0.454	50	4229	25	Mesopelagic
megahit_101308_343-1398	MP0880_megahit_101308_343-1398	0.5325	ureC	1.0	Unspecified	d__Bacteria	p__Proteobacteria	c__Alphaproteobacteria	o__Rhizobiales	f__Rhizobiaceae	g__Martelella	s__Martelella mediterranea	ureC	MP0880	k_Bacteria	p_Proteobacteria	c_Alphaproteobacteria	o_Rhizobiales	f_Methylobacteriaceae	f_Methylobacteriaceae	f_Methylobacteriaceae	0.405	55	4396	25	Bathypelagic
megahit_101310_1-822	MP1523_megahit_101310_1-822	1.0	out	0.0	Unspecified	d__Bacteria	p__Proteobacteria	p__Proteobacteria	p__Proteobacteria	p__Proteobacteria	p__Proteobacteria	p__Proteobacteria	livJ	MP1523	k_Bacteria	p_Proteobacteria	c_Alphaproteobacteria	o_Rhodospirillales	f_Rhodospirillaceae	f_Rhodospirillaceae	f_Rhodospirillaceae	0.779	81	6673	25	Mesopelagic
megahit_101315_2625-3656	MP2819_megahit_101315_2625-3656	0.6251	ilvC	1.0	Unspecified	d__Bacteria	p__Proteobacteria	c__Alphaproteobacteria	o__Caulobacterales	f__Caulobacteraceae	g__Brevundimonas	s__Brevundimonas abyssalis	ilvC	MP2819	k_Bacteria	p_Proteobacteria	c_Alphaproteobacteria	o_Sphingomonadales	o_Sphingomonadales	o_Sphingomonadales	o_Sphingomonadales	0.945	161	11997	25	Epipelagic
megahit_101319_1-450	MP0540_megahit_101319_1-450	0.487	no_uca	0.0	d__Bacteria	d__Bacteria	p__Proteobacteria	c__Alphaproteobacteria	o__Sphingomonadales	f__Sphingomonadaceae	g__Parasphingorhabdus	s__Parasphingorhabdus sp002776575	uca	MP0540	k_Bacteria	p_Proteobacteria	c_Gammaproteobacteria	o_Oceanospirillales	f_Alcanivoracaceae	g_Alcanivorax	g_Alcanivorax	0.553	41	3222	25	Epipelagic
megahit_101321_1-342	MP1409_megahit_101321_1-342	1.0	nrt	1.0	d__Bacteria	d__Bacteria	p__Proteobacteria	c__Gammaproteobacteria	o__Pseudomonadales	f__Oleiphilaceae	g__Marinobacter	s__	nrt	MP1409	k_Bacteria	p_Proteobacteria	c_Gammaproteobacteria	o_Alteromonadales	f_Alteromonadaceae	g_Marinobacter	g_Marinobacter	0.191	10	764	25	Bathypelagic
megahit_101324_44-700	MP1682_megahit_101324_44-700	0.9164	amt	1.0	Unspecified	d__Bacteria	p__Actinobacteriota	c__Actinobacteria	o__Actinomycetales	f__Microbacteriaceae	g__Agrococcus	g__Agrococcus	amt	MP1682	k_Bacteria	n_Terrabacteria group	p_Actinobacteria	c_Actinobacteria	o_Micrococcales	f_Microbacteriaceae	g_Microbacterium	0.311	33	2811	25	Mesopelagic
megahit_101331_1-513	MP0788_megahit_101331_1-513	0.7621	amt	1.0	Unspecified	d__Bacteria	p__Proteobacteria	c__Alphaproteobacteria	o__Pelagibacterales	f__Pelagibacteraceae	g__Pelagibacter	g__Pelagibacter	amt	MP0788	k_Bacteria	p_Proteobacteria	c_Alphaproteobacteria	o_Pelagibacterales	o_Pelagibacterales	o_Pelagibacterales	o_Pelagibacterales	0.362	32	3039	25	Mesopelagic
megahit_101331_255-512	MP1672_megahit_101331_255-512	0.443	amt	1.0	Unspecified	d__Bacteria	p__Proteobacteria	c__Alphaproteobacteria	o__Pelagibacterales	f__Pelagibacteraceae	g__Pelagibacter	s__	amt	MP1672	k_Bacteria	p_Proteobacteria	c_Alphaproteobacteria	o_Pelagibacterales	o_Pelagibacterales	o_Pelagibacterales	o_Pelagibacterales	0.152	8	689	25	Epipelagic
megahit_101343_502-1524	MP1847_megahit_101343_502-1524	0.885	out	0.0	Unspecified	d__Bacteria	p__Proteobacteria	c__Alphaproteobacteria	o__Rhizobiales	f__Rhizobiaceae	g__Ahrensia	s__Ahrensia sp002706335	livJ	MP1847	k_Bacteria	p_Proteobacteria	c_Alphaproteobacteria	c_Alphaproteobacteria	c_Alphaproteobacteria	c_Alphaproteobacteria	c_Alphaproteobacteria	0.416	64	5488	25	Bathypelagic
megahit_101347_422-823	MP0315_megahit_101347_422-823	0.537	ilvC	1.0	Unspecified	d__Bacteria	p__Acidobacteriota	c__Vicinamibacteria	o__Vicinamibacterales	f__UBA823	g__UBA2161	s__UBA2161 sp002730525	ilvC	MP0315	k_Bacteria	p_Acidobacteria	n_unclassified Acidobacteria	s_Acidobacteria bacterium	s_Acidobacteria bacterium	s_Acidobacteria bacterium	s_Acidobacteria bacterium	0.668	39	2752	25	Bathypelagic
megahit_10136_1-585	MP1680_megahit_10136_1-585	0.6793	napA	0.0	d__Bacteria	d__Bacteria	p__Proteobacteria	p__Proteobacteria	p__Proteobacteria	p__Proteobacteria	p__Proteobacteria	p__Proteobacteria	nasA	MP1680	k_Bacteria	p_Proteobacteria	n_delta/epsilon subdivisions	c_Deltaproteobacteria	n_unclassified Deltaproteobacteria	s_Deltaproteobacteria bacterium	s_Deltaproteobacteria bacterium	0.419	38	3458	25	Mesopelagic
megahit_101374_1-153	MP1857_megahit_101374_1-153	0.8601	ilvC	1.0	Unspecified	d__Bacteria	p__Cyanobacteria	c__Cyanobacteriia	o__Synechococcales	f__Cyanobiaceae	g__Synechococcus_C	s__Synechococcus_C sp003208835	ilvC	MP1857	k_Bacteria	n_Terrabacteria group	n_Cyanobacteria/Melainabacteria group	p_Cyanobacteria	o_Synechococcales	o_Synechococcales	o_Synechococcales	0.502	15	1002	25	Epipelagic
megahit_101387_2-664	MP2819_megahit_101387_2-664	0.9979	ureC	1.0	Unspecified	d__Bacteria	p__Proteobacteria	c__Alphaproteobacteria	o__TMED109	f__TMED131	g__	s__	ureC	MP2819	k_Bacteria	p_Proteobacteria	c_Alphaproteobacteria	o_Pelagibacterales	o_Pelagibacterales	o_Pelagibacterales	o_Pelagibacterales	0.338	37	3625	25	Epipelagic
megahit_101388_2-328	MP1409_megahit_101388_2-328	0.9628	out	0.0	Unspecified	d__Bacteria	p__Proteobacteria	c__Alphaproteobacteria	o__Rhizobiales	f__Rhizobiaceae	g__Aurantimonas	s__Aurantimonas coralicida	livJ	MP1409	k_Bacteria	p_Proteobacteria	c_Alphaproteobacteria	o_Rhizobiales	f_Aurantimonadaceae	g_Aurantimonas	g_Aurantimonas	0.3	15	1039	25	Bathypelagic
megahit_101395_663-1556	MP1682_megahit_101395_663-1556	0.5	out	0.0	Unspecified	d__Bacteria	p__Proteobacteria	c__Alphaproteobacteria	o__Rhodobacterales	f__Rhodobacteraceae	g__Maliponia	s__Maliponia aquimaris	livJ	MP1682	k_Bacteria	p_Proteobacteria	c_Alphaproteobacteria	o_Rhodobacterales	f_Rhodobacteraceae	f_Rhodobacteraceae	f_Rhodobacteraceae	0.422	61	4840	25	Mesopelagic
megahit_101397_1-306	MP1857_megahit_101397_1-306	0.9228	amt	1.0	Unspecified	d__Bacteria	p__Bacteroidota	c__Bacteroidia	o__Flavobacteriales	f__Flavobacteriaceae	g__MS024-2A	s__	amt	MP1857	k_Bacteria	n_FCB group	n_Bacteroidetes/Chlorobi group	p_Bacteroidetes	c_Flavobacteriia	o_Flavobacteriales	o_Flavobacteriales	0.268	16	1186	25	Epipelagic
megahit_101399_1-258	MP1849_megahit_101399_1-258	0.4918	amt	1.0	Unspecified	d__Bacteria	p__Verrucomicrobiota	c__Verrucomicrobiae	o__Opitutales	f__Puniceicoccaceae	g__Coraliomargarita	s__Coraliomargarita akajimensis	amt	MP1849	k_Bacteria	p_Proteobacteria	c_Gammaproteobacteria	c_Gammaproteobacteria	c_Gammaproteobacteria	c_Gammaproteobacteria	c_Gammaproteobacteria	0.38	15	985	25	Mesopelagic
megahit_101402_2-292	MP0315_megahit_101402_2-292	0.9477	amt	1.0	Unspecified	d__Bacteria	p__Proteobacteria	c__Gammaproteobacteria	o__Thiomicrospirales	f__Thioglobaceae	f__Thioglobaceae	f__Thioglobaceae	amt	MP0315	k_Bacteria	p_Proteobacteria	c_Alphaproteobacteria	c_Alphaproteobacteria	c_Alphaproteobacteria	c_Alphaproteobacteria	c_Alphaproteobacteria	0.591	25	1778	25	Bathypelagic
megahit_101403_3-770	MP2239_megahit_101403_3-770	0.8743	ureC	1.0	Unspecified	d__Bacteria	p__Nitrospinota	c__Nitrospinia	o__Nitrospinales	f__Nitrospinaceae	g__SCGCAAA288-L16	s__	ureC	MP2239	k_Bacteria	k_Bacteria	k_Bacteria	k_Bacteria	k_Bacteria	k_Bacteria	k_Bacteria	1.084	148	13688	25	Epipelagic
megahit_101408_3-524	MP0886_megahit_101408_3-524	0.7583	amt	1.0	Unspecified	d__Bacteria	p__Chloroflexota	c__Dehalococcoidia	c__Dehalococcoidia	c__Dehalococcoidia	c__Dehalococcoidia	c__Dehalococcoidia	amt	MP0886	k_Bacteria	n_Terrabacteria group	p_Chloroflexi	p_Chloroflexi	p_Chloroflexi	p_Chloroflexi	p_Chloroflexi	0.385	27	2368	25	Mesopelagic
megahit_101408_315-680	MP2819_megahit_101408_315-680	0.5987	amt	1.0	Unspecified	d__Archaea	p__Thermoplasmatota	c__Poseidoniia	o__MGIII	f__CG-Epi1	g__CG-Epi1	s__	amt	MP2819	k_Archaea	k_Archaea	k_Archaea	k_Archaea	k_Archaea	k_Archaea	k_Archaea	0.199	12	1047	25	Epipelagic
megahit_101409_1314-1490	MP2241_megahit_101409_1314-1490	0.7998	ilvC	1.0	Unspecified	d__Bacteria	p__Actinobacteriota	c__Actinobacteria	o__Propionibacteriales	f__Nocardioidaceae	g__Aeromicrobium	s__Aeromicrobium erythreum	ilvC	MP2241	k_Bacteria	n_Terrabacteria group	p_Actinobacteria	c_Actinobacteria	o_Propionibacteriales	f_Nocardioidaceae	g_Nocardioides	0.554	15	940	25	Epipelagic
megahit_101413_3-824	MP1847_megahit_101413_3-824	1.0	out	0.0	Unspecified	d__Bacteria	p__Proteobacteria	c__Alphaproteobacteria	c__Alphaproteobacteria	c__Alphaproteobacteria	c__Alphaproteobacteria	c__Alphaproteobacteria	livJ	MP1847	k_Bacteria	p_Proteobacteria	c_Alphaproteobacteria	c_Alphaproteobacteria	c_Alphaproteobacteria	c_Alphaproteobacteria	c_Alphaproteobacteria	0.517	64	5063	25	Bathypelagic
megahit_101422_477-809	MP2243_megahit_101422_477-809	0.6745	amt	1.0	Unspecified	d__Bacteria	p__Proteobacteria	c__Gammaproteobacteria	o__Pseudomonadales	f__Porticoccaceae	g__HB2-32-21	s__HB2-32-21 sp002431545	amt	MP2243	k_Bacteria	p_Proteobacteria	c_Gammaproteobacteria	n_unclassified Gammaproteobacteria	s_Gammaproteobacteria bacterium	s_Gammaproteobacteria bacterium	s_Gammaproteobacteria bacterium	0.206	16	1327	25	Epipelagic
megahit_101431_380-529	MP1166_megahit_101431_380-529	0.4963	ilvC	1.0	Unspecified	d__Bacteria	p__Proteobacteria	c__Alphaproteobacteria	o__TMED109	f__TMED131	f__TMED131	f__TMED131	ilvC	MP1166	k_Bacteria	p_Proteobacteria	c_Alphaproteobacteria	c_Alphaproteobacteria	c_Alphaproteobacteria	c_Alphaproteobacteria	c_Alphaproteobacteria	0.917	19	1057	25	Mesopelagic
megahit_10144_459-647	MP0528_megahit_10144_459-647	0.9994	amt	1.0	Unspecified	d__Bacteria	p__Proteobacteria	c__Gammaproteobacteria	o__Enterobacterales	f__Alteromonadaceae	g__Alteromonas_B	s__Alteromonas_B confluentis	amt	MP0528	k_Bacteria	p_Proteobacteria	c_Gammaproteobacteria	o_Alteromonadales	f_Alteromonadaceae	g_Alteromonas	g_Alteromonas	0.183	8	701	25	Epipelagic
megahit_101444_2-931	MP1684_megahit_101444_2-931	0.5	amt	1.0	Unspecified	d__Bacteria	p__Cyanobacteria	c__Cyanobacteriia	o__Synechococcales	f__Cyanobiaceae	g__Synechococcus_C	s__Synechococcus_C sp000012505	amt	MP1684	k_Bacteria	n_Terrabacteria group	n_Cyanobacteria/Melainabacteria group	p_Cyanobacteria	o_Synechococcales	f_Synechococcaceae	g_Synechococcus	0.213	33	3075	25	Epipelagic
megahit_101446_1-975	MP1421_megahit_101446_1-975	0.9444	amt	1.0	Unspecified	d__Bacteria	p__Dadabacteria	c__UBA1144	o__UBA1144	f__UBA1144	g__TMED58	s__TMED58 sp002167555	amt	MP1421	k_Bacteria	p_Proteobacteria	n_delta/epsilon subdivisions	c_Deltaproteobacteria	c_Deltaproteobacteria	c_Deltaproteobacteria	c_Deltaproteobacteria	0.349	58	5514	25	Epipelagic
megahit_101453_139-1242	MP0315_megahit_101453_139-1242	1.0	out	0.0	Unspecified	d__Bacteria	p__Proteobacteria	c__Alphaproteobacteria	c__Alphaproteobacteria	c__Alphaproteobacteria	c__Alphaproteobacteria	c__Alphaproteobacteria	livJ	MP0315	k_Bacteria	p_Proteobacteria	p_Proteobacteria	p_Proteobacteria	p_Proteobacteria	p_Proteobacteria	p_Proteobacteria	0.873	140	12523	25	Bathypelagic
megahit_101466_1-546	MP1421_megahit_101466_1-546	0.775	amt	1.0	Unspecified	d__Bacteria	p__Cyanobacteria	c__Cyanobacteriia	o__Synechococcales	f__Cyanobiaceae	g__Prochlorococcus_A	s__	amt	MP1421	k_Bacteria	n_Terrabacteria group	n_Cyanobacteria/Melainabacteria group	p_Cyanobacteria	o_Synechococcales	o_Synechococcales	o_Synechococcales	0.204	19	1608	25	Epipelagic
megahit_101473_3-623	MP1674_megahit_101473_3-623	0.6156	out	0.0	Unspecified	d__Bacteria	p__Proteobacteria	c__Gammaproteobacteria	o__Burkholderiales	f__Burkholderiaceae	g__Pseudoduganella	s__Pseudoduganella sp003293715	livJ	MP1674	k_Bacteria	p_Proteobacteria	p_Proteobacteria	p_Proteobacteria	p_Proteobacteria	p_Proteobacteria	p_Proteobacteria	0.274	27	2200	25	Bathypelagic
megahit_101479_2-532	MP1176_megahit_101479_2-532	0.9471	amt	1.0	Unspecified	d__Bacteria	p__Proteobacteria	c__Alphaproteobacteria	o__Rhodobacterales	f__Rhodobacteraceae	g__GCA-002705045	s__GCA-002705045 sp002704385	amt	MP1176	k_Bacteria	p_Proteobacteria	c_Alphaproteobacteria	c_Alphaproteobacteria	c_Alphaproteobacteria	c_Alphaproteobacteria	c_Alphaproteobacteria	0.424	45	3968	25	Epipelagic
megahit_101484_799-1812	MP0534_megahit_101484_799-1812	0.5125	ilvC	1.0	Unspecified	d__Bacteria	p__Acidobacteriota	c__Vicinamibacteria	o__Vicinamibacterales	f__UBA823	g__UBA2161	s__UBA2161 sp002730525	ilvC	MP0534	k_Bacteria	p_Acidobacteria	n_unclassified Acidobacteria	s_Acidobacteria bacterium	s_Acidobacteria bacterium	s_Acidobacteria bacterium	s_Acidobacteria bacterium	0.793	121	9648	25	Bathypelagic
megahit_101485_37-732	MP1419_megahit_101485_37-732	0.6759	ilvC	1.0	Unspecified	d__Bacteria	p__Acidobacteriota	c__Vicinamibacteria	o__Vicinamibacterales	f__UBA823	g__UBA2161	s__UBA2161 sp002730525	ilvC	MP1419	k_Bacteria	k_Bacteria	k_Bacteria	k_Bacteria	k_Bacteria	k_Bacteria	k_Bacteria	0.482	44	3974	25	Epipelagic
megahit_101485_482-850	MP0878_megahit_101485_482-850	0.5553	amt	1.0	Unspecified	d__Bacteria	p__Chloroflexota	c__Anaerolineae	o__SBR1031	f__A4b	f__A4b	f__A4b	amt	MP0878	k_Bacteria	p_Proteobacteria	p_Proteobacteria	p_Proteobacteria	p_Proteobacteria	p_Proteobacteria	p_Proteobacteria	0.9	42	3587	25	Bathypelagic
megahit_101499_1-921	MP1154_megahit_101499_1-921	0.8048	out	0.0	Unspecified	d__Bacteria	p__Proteobacteria	c__Alphaproteobacteria	c__Alphaproteobacteria	c__Alphaproteobacteria	c__Alphaproteobacteria	c__Alphaproteobacteria	livJ	MP1154	k_Bacteria	p_Proteobacteria	c_Gammaproteobacteria	c_Gammaproteobacteria	c_Gammaproteobacteria	c_Gammaproteobacteria	c_Gammaproteobacteria	0.409	52	4679	25	Bathypelagic
megahit_1015_251-562	MP1676_megahit_1015_251-562	0.5	out	0.0	Unspecified	d__Bacteria	p__Chloroflexota	c__Dehalococcoidia	o__UBA3495	f__UBA3495	g__UBA9611	s__UBA9611 sp002746355	livJ	MP1676	k_Bacteria	n_Terrabacteria group	p_Chloroflexi	c_Dehalococcoidia	n_unclassified Dehalococcoidia	s_Dehalococcoidia bacterium	s_Dehalococcoidia bacterium	0.277	13	1029	25	Bathypelagic
megahit_1015_823-1299	MP2233bis_megahit_1015_823-1299	0.7036	amt	1.0	Unspecified	d__Bacteria	p__Myxococcota	c__Polyangia	o__Nannocystales	f__Nannocystaceae	g__Enhygromyxa	s__Enhygromyxa salina_C	amt	MP2233bis	k_Bacteria	k_Bacteria	k_Bacteria	k_Bacteria	k_Bacteria	k_Bacteria	k_Bacteria	0.322	27	2430	25	Bathypelagic
megahit_101500_3-692	MP1521_megahit_101500_3-692	0.6978	cl_nirK	1.0	Unspecified	d__Bacteria	p__Proteobacteria	c__Gammaproteobacteria	o__Methylococcales	f__Methylomonadaceae	f__Methylomonadaceae	f__Methylomonadaceae	nirK	MP1521	k_Bacteria	k_Bacteria	k_Bacteria	k_Bacteria	k_Bacteria	k_Bacteria	k_Bacteria	0.248	27	2647	25	Bathypelagic
megahit_101504_2-844	MP1162_megahit_101504_2-844	0.7038	nas	1.0	Unspecified	d__Bacteria	p__Proteobacteria	c__Alphaproteobacteria	o__Rhizobiales	f__Rhizobiaceae	g__Fulvimarina	s__Fulvimarina manganoxydans	nasA	MP1162	k_Bacteria	p_Proteobacteria	c_Alphaproteobacteria	o_Rhizobiales	f_Aurantimonadaceae	g_Fulvimarina	g_Fulvimarina	0.613	75	6278	25	Bathypelagic
megahit_101507_458-2173	MP1674_megahit_101507_458-2173	0.9996	ureC	1.0	Unspecified	d__Bacteria	p__Proteobacteria	c__Gammaproteobacteria	o__Pseudomonadales	f__Saccharospirillaceae	g__Oleibacter	s__Oleibacter sp002724925	ureC	MP1674	k_Bacteria	p_Proteobacteria	c_Gammaproteobacteria	o_Oceanospirillales	f_Oceanospirillaceae	f_Oceanospirillaceae	f_Oceanospirillaceae	0.565	154	12608	25	Bathypelagic
megahit_101540_1-420	MP1680_megahit_101540_1-420	0.6803	out	0.0	Unspecified	d__Bacteria	p__Proteobacteria	c__Alphaproteobacteria	o__Pelagibacterales	f__AG-422-B15	g__	s__	livJ	MP1680	k_Bacteria	p_Proteobacteria	c_Alphaproteobacteria	c_Alphaproteobacteria	c_Alphaproteobacteria	c_Alphaproteobacteria	c_Alphaproteobacteria	0.338	22	2025	25	Mesopelagic
megahit_101540_2-661	MP0780_megahit_101540_2-661	0.9224	amt	1.0	Unspecified	d__Bacteria	p__Proteobacteria	c__Gammaproteobacteria	o__SAR86	f__AG-339-G14	g__	s__	amt	MP0780	k_Bacteria	p_Proteobacteria	c_Alphaproteobacteria	c_Alphaproteobacteria	c_Alphaproteobacteria	c_Alphaproteobacteria	c_Alphaproteobacteria	0.712	79	7213	25	Bathypelagic
megahit_101546_2-673	MP1174_megahit_101546_2-673	0.5673	amt	1.0	Unspecified	d__Bacteria	p__Actinobacteriota	c__Acidimicrobiia	o__TMED189	f__TMED189	g__TMED189	s__	amt	MP1174	k_Bacteria	n_Terrabacteria group	p_Actinobacteria	c_Actinobacteria	c_Actinobacteria	c_Actinobacteria	c_Actinobacteria	0.349	35	3295	25	Epipelagic
megahit_101546_925-1230	MP1176_megahit_101546_925-1230	0.932	out	0.0	Unspecified	d__Bacteria	p__Proteobacteria	c__Alphaproteobacteria	o__Rhodobacterales	f__Rhodobacteraceae	g__Yoonia	s__Yoonia sediminilitoris	livJ	MP1176	k_Bacteria	p_Proteobacteria	c_Alphaproteobacteria	o_Rhodobacterales	f_Rhodobacteraceae	g_Aestuariivita	n_unclassified Aestuariivita	0.491	30	2212	25	Epipelagic
megahit_101548_347-736	MP2237_megahit_101548_347-736	0.7126	bztA	1.0	d__Bacteria	d__Bacteria	p__Proteobacteria	c__Gammaproteobacteria	o__UBA10353	f__LS-SOB	g__GCA-2724185	s__GCA-2724185 sp002724185	btzA	MP2237	k_Bacteria	p_Proteobacteria	c_Gammaproteobacteria	c_Gammaproteobacteria	c_Gammaproteobacteria	c_Gammaproteobacteria	c_Gammaproteobacteria	0.383	25	2261	25	Mesopelagic
megahit_101558_3-845	MP2231_megahit_101558_3-845	0.7058	napA	0.0	d__Bacteria	d__Bacteria	p__Proteobacteria	c__Alphaproteobacteria	o__Rhodobacterales	f__Rhodobacteraceae	g__Paracoccus	s__Paracoccus pantotrophus	nasA	MP2231	k_Bacteria	p_Proteobacteria	c_Alphaproteobacteria	o_Rhodobacterales	f_Rhodobacteraceae	f_Rhodobacteraceae	f_Rhodobacteraceae	0.443	59	5202	25	Bathypelagic
megahit_101561_3-641	MP0315_megahit_101561_3-641	0.9355	out	0.0	Unspecified	d__Bacteria	p__Chloroflexota	c__Dehalococcoidia	c__Dehalococcoidia	c__Dehalococcoidia	c__Dehalococcoidia	c__Dehalococcoidia	livJ	MP0315	k_Bacteria	n_Terrabacteria group	p_Chloroflexi	p_Chloroflexi	p_Chloroflexi	p_Chloroflexi	p_Chloroflexi	0.355	33	2853	25	Bathypelagic
megahit_101572_317-700	MP0782_megahit_101572_317-700	0.9177	ilvC	1.0	Unspecified	d__Bacteria	p__Actinobacteriota	c__Acidimicrobiia	o__Microtrichales	f__UBA11606	g__SZUA-87	s__SZUA-87 sp003231645	ilvC	MP0782	k_Bacteria	n_Terrabacteria group	p_Actinobacteria	c_Actinobacteria	c_Actinobacteria	c_Actinobacteria	c_Actinobacteria	0.539	37	2980	25	Bathypelagic
megahit_101574_2-973	MP0321_megahit_101574_2-973	0.7185	nas	1.0	Unspecified	d__Bacteria	p__Proteobacteria	c__Gammaproteobacteria	o__Enterobacterales	f__Alteromonadaceae	g__Alteromonas	s__	nasA	MP0321	k_Bacteria	p_Proteobacteria	c_Gammaproteobacteria	o_Alteromonadales	f_Alteromonadaceae	g_Alteromonas	g_Alteromonas	0.217	43	4077	25	Epipelagic
megahit_101587_3-1313	MP2237_megahit_101587_3-1313	0.7136	cl_nirS	1.0	Unspecified	d__Bacteria	p__Proteobacteria	c__Gammaproteobacteria	o__Pseudomonadales	f__HTCC2089	g__GCA-002726655	s__GCA-002726655 sp002725995	nirS	MP2237	k_Bacteria	p_Proteobacteria	c_Gammaproteobacteria	n_unclassified Gammaproteobacteria	s_Gammaproteobacteria bacterium	s_Gammaproteobacteria bacterium	s_Gammaproteobacteria bacterium	0.625	137	11900	25	Mesopelagic
megahit_101596_3-446	MP1409_megahit_101596_3-446	0.5353	amt	1.0	Unspecified	d__Bacteria	p__Proteobacteria	c__Gammaproteobacteria	o__Pseudomonadales	f__Alcanivoracaceae	g__Alcanivorax	s__Alcanivorax hongdengensis	amt	MP1409	k_Bacteria	p_Proteobacteria	c_Gammaproteobacteria	o_Oceanospirillales	f_Alcanivoracaceae	g_Alcanivorax	g_Alcanivorax	0.206	14	1192	25	Bathypelagic
megahit_101597_1-345	MP0888_megahit_101597_1-345	0.5	out	0.0	Unspecified	d__Bacteria	p__Proteobacteria	c__Alphaproteobacteria	o__Rhodobacterales	f__Rhodobacteraceae	g__Litoreibacter	s__Litoreibacter ponti	livJ	MP0888	k_Bacteria	p_Proteobacteria	c_Alphaproteobacteria	o_Rhodobacterales	f_Rhodobacteraceae	f_Rhodobacteraceae	f_Rhodobacteraceae	0.893	37	2840	25	Epipelagic
megahit_101597_2-703	MP1680_megahit_101597_2-703	0.621	ilvC	1.0	Unspecified	d__Bacteria	p__Marinisomatota	c__Marinisomatia	o__Marinisomatales	f__UBA1611	g__UBA2134	s__UBA2134 sp002718285	ilvC	MP1680	k_Bacteria	k_Bacteria	k_Bacteria	k_Bacteria	k_Bacteria	k_Bacteria	k_Bacteria	0.285	31	2933	25	Mesopelagic
megahit_101608_1-660	MP2809_megahit_101608_1-660	1.0	AioA	0.0	d__Bacteria;p__Proteobacteria;c__Gammaproteobacteria;o__Burkholderiales;f__Burkholderiaceae	d__Bacteria	p__Proteobacteria	c__Gammaproteobacteria	o__Burkholderiales	f__Burkholderiaceae	f__Burkholderiaceae	f__Burkholderiaceae	nasA	MP2809	k_Bacteria	p_Proteobacteria	c_Alphaproteobacteria	o_Rhizobiales	f_Phyllobacteriaceae	f_Phyllobacteriaceae	f_Phyllobacteriaceae	0.501	39	3033	25	Bathypelagic
megahit_101613_229-579	MP0319_megahit_101613_229-579	0.7123	ureC	1.0	Unspecified	d__Bacteria	p__Planctomycetota	c__UBA8108	o__UBA8108	f__UBA8108	g__UBA8108	s__UBA8108 sp002320775	ureC	MP0319	k_Bacteria	k_Bacteria	k_Bacteria	k_Bacteria	k_Bacteria	k_Bacteria	k_Bacteria	0.634	33	2371	25	Mesopelagic
megahit_101614_1868-2254	MP0782_megahit_101614_1868-2254	0.555	ilvC	1.0	Unspecified	d__Bacteria	p__Proteobacteria	c__Alphaproteobacteria	o__Pelagibacterales	f__Pelagibacteraceae	g__AG-414-E02	s__	ilvC	MP0782	k_Bacteria	p_Proteobacteria	c_Alphaproteobacteria	c_Alphaproteobacteria	c_Alphaproteobacteria	c_Alphaproteobacteria	c_Alphaproteobacteria	0.839	58	5113	25	Bathypelagic
megahit_101615_7299-8522	MP0886_megahit_101615_7299-8522	1.0	amt	1.0	Unspecified	d__Bacteria	d__Bacteria	d__Bacteria	d__Bacteria	d__Bacteria	d__Bacteria	d__Bacteria	amt	MP0886	k_Bacteria	p_Proteobacteria	c_Alphaproteobacteria	c_Alphaproteobacteria	c_Alphaproteobacteria	c_Alphaproteobacteria	c_Alphaproteobacteria	0.851	140	12006	25	Mesopelagic
megahit_101615_8716-10032	MP0886_megahit_101615_8716-10032	0.5551	amt	1.0	Unspecified	d__Bacteria	p__Proteobacteria	c__Alphaproteobacteria	o__Rhizobiales	o__Rhizobiales	o__Rhizobiales	o__Rhizobiales	amt	MP0886	k_Bacteria	p_Proteobacteria	c_Alphaproteobacteria	c_Alphaproteobacteria	c_Alphaproteobacteria	c_Alphaproteobacteria	c_Alphaproteobacteria	0.966	171	14499	25	Mesopelagic
megahit_101616_1-339	MP1676_megahit_101616_1-339	0.6035	out	0.0	Unspecified	d__Bacteria	p__Proteobacteria	c__Gammaproteobacteria	o__Pseudomonadales	o__Pseudomonadales	o__Pseudomonadales	o__Pseudomonadales	livJ	MP1676	k_Bacteria	p_Proteobacteria	c_Alphaproteobacteria	n_unclassified Alphaproteobacteria	s_Alphaproteobacteria bacterium	s_Alphaproteobacteria bacterium	s_Alphaproteobacteria bacterium	0.294	15	1282	25	Bathypelagic
megahit_101628_3-662	MP0317_megahit_101628_3-662	1.0	out	0.0	Unspecified	d__Bacteria	p__Chloroflexota	c__Anaerolineae	o__SBR1031	f__A4b	g__UBA6055	s__UBA6055 sp002428985	livJ	MP0317	k_Archaea	n_TACK group	p_Thaumarchaeota	n_unclassified Thaumarchaeota	s_Thaumarchaeota archaeon	s_Thaumarchaeota archaeon	s_Thaumarchaeota archaeon	0.468	45	4252	10	Mesopelagic
megahit_101632_1-435	MP0886_megahit_101632_1-435	0.2674	narG	0.0	Unspecified	Unspecified	Unspecified	Unspecified	Unspecified	Unspecified	Unspecified	Unspecified	nasA	MP0886	k_Bacteria	p_Proteobacteria	c_Alphaproteobacteria	o_Sphingomonadales	f_Sphingomonadaceae	f_Sphingomonadaceae	f_Sphingomonadaceae	0.564	33	2342	25	Mesopelagic
megahit_101639_3-476	MP1851_megahit_101639_3-476	0.9272	out	0.0	Unspecified	d__Bacteria	p__Proteobacteria	c__Alphaproteobacteria	o__Rhizobiales	f__Stappiaceae	g__Labrenzia	s__Labrenzia sp003075075	livJ	MP1851	k_Bacteria	p_Proteobacteria	c_Alphaproteobacteria	o_Rhodospirillales	o_Rhodospirillales	o_Rhodospirillales	o_Rhodospirillales	0.587	40	3463	25	Mesopelagic
megahit_101640_1-396	MP2817_megahit_101640_1-396	0.7006	amt	1.0	Unspecified	d__Bacteria	p__Proteobacteria	c__Alphaproteobacteria	o__Sphingomonadales	f__Sphingomonadaceae	g__Altererythrobacter_B	s__Altererythrobacter_B troitsensis	amt	MP2817	k_Bacteria	p_Proteobacteria	c_Alphaproteobacteria	o_Sphingomonadales	f_Erythrobacteraceae	f_Erythrobacteraceae	f_Erythrobacteraceae	0.99	48	3394	25	Mesopelagic
megahit_101644_1-117	MP1684_megahit_101644_1-117	0.8083	out	0.0	Unspecified	d__Bacteria	p__SAR324	c__SAR324	o__SAR324	f__NAC60-12	g__Arctic96AD-7	s__Arctic96AD-7 sp002082305	livJ	MP1684	k_Bacteria	p_Proteobacteria	c_Alphaproteobacteria	o_Rhizobiales	o_Rhizobiales	o_Rhizobiales	o_Rhizobiales	0.256	5	327	11	Epipelagic
megahit_101645_3-503	MP1521_megahit_101645_3-503	0.8992	ilvC	1.0	Unspecified	d__Bacteria	p__Proteobacteria	c__Alphaproteobacteria	o__Pelagibacterales	f__Pelagibacteraceae	g__Pelagibacter	s__	ilvC	MP1521	k_Bacteria	p_Proteobacteria	c_Alphaproteobacteria	o_Pelagibacterales	o_Pelagibacterales	o_Pelagibacterales	o_Pelagibacterales	0.265	21	1988	25	Bathypelagic
megahit_101653_1-483	MP0878_megahit_101653_1-483	0.9978	amt	1.0	Unspecified	d__Bacteria	p__Proteobacteria	c__Alphaproteobacteria	o__Rhodobacterales	f__Rhodobacteraceae	f__Rhodobacteraceae	f__Rhodobacteraceae	amt	MP0878	k_Bacteria	p_Proteobacteria	c_Alphaproteobacteria	o_Rhodobacterales	f_Rhodobacteraceae	f_Rhodobacteraceae	f_Rhodobacteraceae	0.442	27	1931	25	Bathypelagic
megahit_101656_2-475	MP1678_megahit_101656_2-475	1.0	amt	1.0	Unspecified	d__Bacteria	p__Campylobacterota	c__Campylobacteria	o__Campylobacterales	o__Campylobacterales	o__Campylobacterales	o__Campylobacterales	amt	MP1678	k_Archaea	n_TACK group	p_Thaumarchaeota	n_Thaumarchaeota incertae sedis	n_Marine Group I	s_Marine Group	s_Marine Group	0.464	33	2820	25	Mesopelagic
megahit_101656_6-968	MP0313_megahit_101656_6-968	0.5	ssu	0.0	Unspecified	d__Bacteria	p__Proteobacteria	c__Gammaproteobacteria	o__Burkholderiales	f__Burkholderiaceae	g__Pelomonas	s__	tauA	MP0313	k_Bacteria	p_Proteobacteria	c_Betaproteobacteria	o_Burkholderiales	o_Burkholderiales	o_Burkholderiales	o_Burkholderiales	0.678	92	7493	25	Bathypelagic
megahit_101661_510-1193	MP1523_megahit_101661_510-1193	0.9696	out	0.0	Unspecified	d__Bacteria	p__Proteobacteria	c__Gammaproteobacteria	o__UBA10353	f__LS-SOB	g__REDSEA-S09-B13	s__REDSEA-S09-B13 sp003447825	livJ	MP1523	k_Bacteria	p_Proteobacteria	c_Gammaproteobacteria	n_unclassified Gammaproteobacteria	s_Gammaproteobacteria bacterium	s_Gammaproteobacteria bacterium	s_Gammaproteobacteria bacterium	0.462	40	3599	25	Mesopelagic
megahit_101662_592-1191	MP2815_megahit_101662_592-1191	0.9091	bztA	1.0	d__Bacteria	d__Bacteria	p__Proteobacteria	c__Gammaproteobacteria	o__UBA10353	f__LS-SOB	g__GCA-2724185	s__GCA-2724185 sp002724185	btzA	MP2815	k_Bacteria	p_Proteobacteria	p_Proteobacteria	p_Proteobacteria	p_Proteobacteria	p_Proteobacteria	p_Proteobacteria	0.8	51	4467	25	Mesopelagic
megahit_101673_2-631	MP1845_megahit_101673_2-631	1.0	amt	1.0	Unspecified	d__Bacteria	p__Proteobacteria	c__Alphaproteobacteria	c__Alphaproteobacteria	c__Alphaproteobacteria	c__Alphaproteobacteria	c__Alphaproteobacteria	amt	MP1845	k_Bacteria	n_PVC group	p_Planctomycetes	c_Planctomycetia	o_Planctomycetales	f_Planctomycetaceae	g_Gimesia	0.233	22	2061	25	Bathypelagic
megahit_101694_925-1182	MP1523_megahit_101694_925-1182	0.9996	out	0.0	Unspecified	d__Bacteria	p__Proteobacteria	c__Alphaproteobacteria	o__Rhizobiales	f__Rhizobiaceae	g__Ahrensia	s__Ahrensia sp002706335	livJ	MP1523	k_Bacteria	p_Proteobacteria	c_Alphaproteobacteria	o_Rhodobacterales	f_Rhodobacteraceae	g_Ahrensia	n_unclassified Ahrensia	0.582	19	1504	25	Mesopelagic
megahit_101699_136-1182	MP0786_megahit_101699_136-1182	1.0	out	0.0	Unspecified	d__Bacteria	p__Proteobacteria	p__Proteobacteria	p__Proteobacteria	p__Proteobacteria	p__Proteobacteria	p__Proteobacteria	livJ	MP0786	k_Bacteria	p_Proteobacteria	c_Gammaproteobacteria	n_unclassified Gammaproteobacteria	s_Gammaproteobacteria bacterium	s_Gammaproteobacteria bacterium	s_Gammaproteobacteria bacterium	0.691	107	9102	25	Mesopelagic
megahit_101699_567-1166	MP0538_megahit_101699_567-1166	0.889	nrt	1.0	d__Bacteria	d__Bacteria	p__Proteobacteria	c__Gammaproteobacteria	o__Pseudomonadales	f__Alcanivoracaceae	g__Alcanivorax	s__Alcanivorax sp000155615	nrt	MP0538	k_Bacteria	p_Proteobacteria	c_Gammaproteobacteria	o_Oceanospirillales	f_Alcanivoracaceae	g_Alcanivorax	g_Alcanivorax	0.699	66	4985	25	Mesopelagic
megahit_101709_1394-1675	MP0313_megahit_101709_1394-1675	0.703	out	0.0	Unspecified	d__Bacteria	p__Proteobacteria	c__Alphaproteobacteria	o__Rhodobacterales	f__Rhodobacteraceae	g__Salipiger	s__Salipiger thiooxidans	livJ	MP0313	k_Bacteria	p_Proteobacteria	c_Alphaproteobacteria	o_Rhodobacterales	f_Rhodobacteraceae	f_Rhodobacteraceae	f_Rhodobacteraceae	0.428	17	1323	25	Bathypelagic
megahit_101709_67-1305	MP0313_megahit_101709_67-1305	0.6178	out	0.0	Unspecified	d__Bacteria	p__Proteobacteria	c__Alphaproteobacteria	o__Rhizobiales	f__Rhizobiaceae	g__Ahrensia	s__Ahrensia sp002706335	livJ	MP0313	k_Bacteria	p_Proteobacteria	c_Alphaproteobacteria	o_Rhodobacterales	f_Rhodobacteraceae	f_Rhodobacteraceae	f_Rhodobacteraceae	0.372	65	5775	25	Bathypelagic
megahit_101712_3-611	MP1166_megahit_101712_3-611	0.7958	amt	1.0	Unspecified	d__Bacteria	p__Proteobacteria	c__Alphaproteobacteria	o__HIMB59	f__GCA-002718135	g__AG-337-I02	s__AG-337-I02 sp002938205	amt	MP1166	k_Bacteria	p_Proteobacteria	c_Alphaproteobacteria	n_unclassified Alphaproteobacteria	s_Alphaproteobacteria bacterium	s_Alphaproteobacteria bacterium	s_Alphaproteobacteria bacterium	0.582	49	4503	25	Mesopelagic
megahit_101717_3-728	MP1678_megahit_101717_3-728	0.5682	amt	1.0	Unspecified	d__Bacteria	p__Proteobacteria	c__Gammaproteobacteria	o__SAR86	f__D2472	f__D2472	f__D2472	amt	MP1678	k_Bacteria	p_Proteobacteria	c_Gammaproteobacteria	c_Gammaproteobacteria	c_Gammaproteobacteria	c_Gammaproteobacteria	c_Gammaproteobacteria	0.771	84	7707	25	Mesopelagic
megahit_101719_3-1061	MP2809_megahit_101719_3-1061	0.8554	amt	1.0	Unspecified	d__Bacteria	p__Proteobacteria	c__Alphaproteobacteria	o__Rhizobiales	f__Rhizobiaceae	g__Fulvimarina	s__Fulvimarina manganoxydans	amt	MP2809	k_Bacteria	p_Proteobacteria	c_Alphaproteobacteria	o_Rhizobiales	f_Aurantimonadaceae	g_Fulvimarina	s_Fulvimarina manganoxydans	0.48	60	4870	25	Bathypelagic
megahit_101721_167-979	MP2813_megahit_101721_167-979	0.9666	cl_nirK	1.0	Unspecified	d__Bacteria	p__Acidobacteriota	c__Vicinamibacteria	o__Vicinamibacterales	f__UBA823	g__UBA8106	s__UBA8106 sp002696705	nirK	MP2813	k_Bacteria	k_Bacteria	k_Bacteria	k_Bacteria	k_Bacteria	k_Bacteria	k_Bacteria	0.33	35	2947	25	Mesopelagic
megahit_101724_1-171	MP2237_megahit_101724_1-171	0.907	out	0.0	Unspecified	d__Bacteria	p__Proteobacteria	c__Alphaproteobacteria	o__Rhodobacterales	f__Rhodobacteraceae	g__Yoonia	g__Yoonia	livJ	MP2237	k_Bacteria	p_Proteobacteria	p_Proteobacteria	p_Proteobacteria	p_Proteobacteria	p_Proteobacteria	p_Proteobacteria	0.245	7	370	25	Mesopelagic
megahit_101724_192-1217	MP2237_megahit_101724_192-1217	0.7771	out	0.0	Unspecified	d__Bacteria	p__Proteobacteria	c__Alphaproteobacteria	c__Alphaproteobacteria	c__Alphaproteobacteria	c__Alphaproteobacteria	c__Alphaproteobacteria	livJ	MP2237	k_Bacteria	p_Proteobacteria	p_Proteobacteria	p_Proteobacteria	p_Proteobacteria	p_Proteobacteria	p_Proteobacteria	0.42	72	6360	25	Mesopelagic
megahit_101728_1-1119	MP1178_megahit_101728_1-1119	0.9977	out	0.0	Unspecified	d__Bacteria	p__Proteobacteria	c__Alphaproteobacteria	c__Alphaproteobacteria	c__Alphaproteobacteria	c__Alphaproteobacteria	c__Alphaproteobacteria	livJ	MP1178	k_Bacteria	p_Proteobacteria	c_Gammaproteobacteria	n_unclassified Gammaproteobacteria	s_Gammaproteobacteria bacterium	s_Gammaproteobacteria bacterium	s_Gammaproteobacteria bacterium	0.673	99	8698	25	Mesopelagic
megahit_101729_1-723	MP1417_megahit_101729_1-723	0.8901	out	0.0	Unspecified	d__Bacteria	p__Proteobacteria	c__Alphaproteobacteria	o__Puniceispirillales	f__GCA-002684695	g__GCA-002684695	s__	livJ	MP1417	k_Bacteria	p_Proteobacteria	c_Alphaproteobacteria	c_Alphaproteobacteria	c_Alphaproteobacteria	c_Alphaproteobacteria	c_Alphaproteobacteria	0.207	24	2393	25	Mesopelagic
megahit_101731_1-582	MP2231_megahit_101731_1-582	0.8543	amt	1.0	Unspecified	d__Bacteria	p__Actinobacteriota	c__Acidimicrobiia	o__TMED189	f__TMED189	g__TMED189	s__TMED189 sp003282445	amt	MP2231	k_Bacteria	n_Terrabacteria group	p_Actinobacteria	c_Actinobacteria	c_Actinobacteria	c_Actinobacteria	c_Actinobacteria	0.185	17	1606	25	Bathypelagic
megahit_101737_3-428	MP1411_megahit_101737_3-428	0.9997	cl_nirK	1.0	Unspecified	d__Bacteria	p__Proteobacteria	c__Alphaproteobacteria	o__Rhizobiales	f__Rhizobiaceae	g__Allorhizobium	s__	nirK	MP1411	k_Bacteria	p_Proteobacteria	c_Alphaproteobacteria	o_Rhizobiales	f_Rhizobiaceae	f_Rhizobiaceae	f_Rhizobiaceae	0.443	30	2497	25	Bathypelagic
megahit_101738_448-789	MP1176_megahit_101738_448-789	0.5	out	0.0	Unspecified	d__Bacteria	p__Desulfobacterota_A	c__Desulfovibrionia	o__Desulfovibrionales	f__Desulfovibrionaceae	g__Halodesulfovibrio	s__Halodesulfovibrio sp003252375	livJ	MP1176	k_Bacteria	p_Proteobacteria	c_Alphaproteobacteria	o_Pelagibacterales	f_Pelagibacteraceae	g_Candidatus Pelagibacter	g_Candidatus Pelagibacter	0.337	23	1609	25	Epipelagic
megahit_101739_111-569	MP1527_megahit_101739_111-569	0.5674	out	0.0	Unspecified	d__Bacteria	p__Proteobacteria	c__Gammaproteobacteria	o__UBA10353	f__LS-SOB	g__REDSEA-S09-B13	s__REDSEA-S09-B13 sp003447825	livJ	MP1527	k_Bacteria	k_Bacteria	k_Bacteria	k_Bacteria	k_Bacteria	k_Bacteria	k_Bacteria	0.228	14	1199	25	Epipelagic
megahit_101742_138-524	MP1523_megahit_101742_138-524	0.909	amt	1.0	Unspecified	d__Bacteria	p__Chloroflexota	c__Dehalococcoidia	o__SAR202-VII-2	f__SAR202-VII-2	g__SAR202-VII-2	s__SAR202-VII-2 sp003228115	amt	MP1523	k_Bacteria	n_Terrabacteria group	p_Chloroflexi	p_Chloroflexi	p_Chloroflexi	p_Chloroflexi	p_Chloroflexi	0.409	20	1646	25	Mesopelagic
megahit_101747_288-551	MP0540_megahit_101747_288-551	0.4055	cl_nirK	1.0	Unspecified	d__Bacteria	p__Proteobacteria	c__Gammaproteobacteria	o__Methylococcales	f__Methylomonadaceae	g__Methylomarinum	s__Methylomarinum vadi	nirK	MP0540	k_Bacteria	n_PVC group	p_Verrucomicrobia	c_Verrucomicrobiae	o_Verrucomicrobiales	n_unclassified Verrucomicrobiales	s_Verrucomicrobiales bacterium	0.23	10	689	25	Epipelagic
megahit_101747_594-686	MP1419_megahit_101747_594-686	0.4896	ilvC	1.0	Unspecified	d__Bacteria	p__Proteobacteria	c__Alphaproteobacteria	o__UBA8366	f__GCA-2696645	f__GCA-2696645	f__GCA-2696645	ilvC	MP1419	k_Bacteria	p_Proteobacteria	c_Alphaproteobacteria	c_Alphaproteobacteria	c_Alphaproteobacteria	c_Alphaproteobacteria	c_Alphaproteobacteria	0.492	6	257	25	Epipelagic
megahit_101749_1905-3053	MP0538_megahit_101749_1905-3053	0.7178	cl_nirK	1.0	Unspecified	d__Bacteria	p__Proteobacteria	c__Alphaproteobacteria	o__Rhodobacterales	f__Rhodobacteraceae	g__Tritonibacter	s__Tritonibacter mobile	nirK	MP0538	k_Bacteria	p_Proteobacteria	c_Alphaproteobacteria	o_Rhodobacterales	f_Rhodobacteraceae	f_Rhodobacteraceae	f_Rhodobacteraceae	0.675	122	10238	25	Mesopelagic
megahit_101750_1-747	MP1166_megahit_101750_1-747	1.0	out	0.0	Unspecified	d__Bacteria	p__Proteobacteria	c__Alphaproteobacteria	o__Rhodobacterales	f__Rhodobacteraceae	g__Maritimibacter	s__Maritimibacter alkaliphilus	livJ	MP1166	k_Bacteria	p_Proteobacteria	p_Proteobacteria	p_Proteobacteria	p_Proteobacteria	p_Proteobacteria	p_Proteobacteria	0.581	60	5059	25	Mesopelagic
megahit_101751_429-665	MP1674_megahit_101751_429-665	0.5989	out	0.0	Unspecified	d__Bacteria	p__Desulfobacterota	c__Desulfobacteria	o__Desulfobacterales	f__Desulfatibacillaceae	g__Desulfatibacillum	s__Desulfatibacillum alkenivorans	livJ	MP1674	k_Bacteria	k_Bacteria	k_Bacteria	k_Bacteria	k_Bacteria	k_Bacteria	k_Bacteria	0.159	6	497	25	Bathypelagic
megahit_101752_1-729	MP0880_megahit_101752_1-729	1.0	amt	1.0	Unspecified	d__Bacteria	p__Campylobacterota	c__Campylobacteria	o__Campylobacterales	o__Campylobacterales	o__Campylobacterales	o__Campylobacterales	amt	MP0880	k_Archaea	n_TACK group	p_Thaumarchaeota	n_Thaumarchaeota incertae sedis	n_Marine Group I	s_Marine Group	s_Marine Group	0.618	58	5190	25	Bathypelagic
megahit_101761_1-537	MP0886_megahit_101761_1-537	0.4475	amt	1.0	Unspecified	d__Bacteria	p__Chloroflexota	c__Dehalococcoidia	c__Dehalococcoidia	c__Dehalococcoidia	c__Dehalococcoidia	c__Dehalococcoidia	amt	MP0886	k_Archaea	n_TACK group	p_Thaumarchaeota	n_unclassified Thaumarchaeota	s_Thaumarchaeota archaeon	s_Thaumarchaeota archaeon	s_Thaumarchaeota archaeon	0.485	35	3006	25	Mesopelagic
megahit_101765_187-639	MP0790_megahit_101765_187-639	1.0	eukaryotic	0.0	Unspecified	Unspecified	Unspecified	Unspecified	Unspecified	Unspecified	Unspecified	Unspecified	amt	MP0790	GTDB:Unspecified	GTDB:Unspecified	GTDB:Unspecified	GTDB:Unspecified	GTDB:Unspecified	GTDB:Unspecified	GTDB:Unspecified	0.326	24	2277	25	Epipelagic
megahit_101766_276-524	MP0317_megahit_101766_276-524	0.5	out	0.0	Unspecified	d__Bacteria	p__Proteobacteria	c__Gammaproteobacteria	o__Pseudomonadales	o__Pseudomonadales	o__Pseudomonadales	o__Pseudomonadales	livJ	MP0317	k_Bacteria	p_Proteobacteria	c_Alphaproteobacteria	n_unclassified Alphaproteobacteria	s_Alphaproteobacteria bacterium	s_Alphaproteobacteria bacterium	s_Alphaproteobacteria bacterium	0.413	15	1057	25	Mesopelagic
megahit_101770_1-498	MP0884_megahit_101770_1-498	0.954	amt	1.0	Unspecified	d__Bacteria	p__Proteobacteria	c__Alphaproteobacteria	o__Pelagibacterales	f__Pelagibacteraceae	g__Pelagibacter	s__	amt	MP0884	k_Bacteria	p_Proteobacteria	c_Alphaproteobacteria	c_Alphaproteobacteria	c_Alphaproteobacteria	c_Alphaproteobacteria	c_Alphaproteobacteria	0.334	26	2487	25	Mesopelagic
megahit_101771_37-684	MP1411_megahit_101771_37-684	0.9996	aapJ	0.0	d__Bacteria;p__Proteobacteria;c__Alphaproteobacteria	d__Bacteria	p__Proteobacteria	c__Alphaproteobacteria	o__Rhizobiales	f__Rhizobiaceae	g__Oricola	s__Oricola sp002706335	btzA	MP1411	k_Bacteria	p_Proteobacteria	c_Alphaproteobacteria	o_Rhodobacterales	f_Rhodobacteraceae	g_Ahrensia	n_unclassified Ahrensia	0.301	31	2742	25	Bathypelagic
megahit_101781_2-196	MP0315_megahit_101781_2-196	0.5344	out	0.0	Unspecified	d__Bacteria	p__Actinobacteriota	c__Actinobacteria	o__Actinomycetales	f__Microbacteriaceae	g__Salinibacterium	s__Salinibacterium sp000153145	livJ	MP0315	k_Bacteria	p_Proteobacteria	c_Alphaproteobacteria	c_Alphaproteobacteria	c_Alphaproteobacteria	c_Alphaproteobacteria	c_Alphaproteobacteria	0.353	10	791	25	Bathypelagic
megahit_101791_1-750	MP0790_megahit_101791_1-750	0.9538	out	0.0	Unspecified	d__Bacteria	p__Actinobacteriota	c__Actinobacteria	o__Actinomycetales	f__Microbacteriaceae	g__Microbacterium	s__Microbacterium sp900098805	livJ	MP0790	k_Bacteria	n_Terrabacteria group	p_Actinobacteria	c_Actinobacteria	o_Micrococcales	f_Microbacteriaceae	g_Microbacterium	0.312	38	3036	25	Epipelagic
megahit_101796_2-748	MP2243_megahit_101796_2-748	0.6911	ilvC	1.0	Unspecified	d__Bacteria	p__Bacteroidota	c__Bacteroidia	o__Flavobacteriales	f__Flavobacteriaceae	g__MED-G13	s__	ilvC	MP2243	k_Bacteria	n_FCB group	n_Bacteroidetes/Chlorobi group	p_Bacteroidetes	c_Flavobacteriia	o_Flavobacteriales	o_Flavobacteriales	0.212	37	3525	25	Epipelagic
megahit_101796_215-1432	MP2811_megahit_101796_215-1432	0.5326	out	0.0	Unspecified	d__Bacteria	p__Proteobacteria	c__Gammaproteobacteria	o__Pseudomonadales	f__Alcanivoracaceae	g__Alcanivorax	s__Alcanivorax xenomutans	livJ	MP2811	k_Bacteria	p_Proteobacteria	c_Gammaproteobacteria	o_Oceanospirillales	f_Alcanivoracaceae	g_Alcanivorax	n_unclassified Alcanivorax	0.525	86	7095	25	Bathypelagic
megahit_101798_3-722	MP1684_megahit_101798_3-722	0.6315	amt	1.0	Unspecified	d__Bacteria	p__Proteobacteria	c__Gammaproteobacteria	o__Pseudomonadales	f__Saccharospirillaceae	g__Bermanella	s__Bermanella marisrubri	amt	MP1684	k_Bacteria	p_Proteobacteria	c_Gammaproteobacteria	c_Gammaproteobacteria	c_Gammaproteobacteria	c_Gammaproteobacteria	c_Gammaproteobacteria	0.325	39	3198	25	Epipelagic
megahit_101799_1-513	MP0317_megahit_101799_1-513	0.4872	bztA	1.0	d__Bacteria	d__Bacteria	p__SAR324	c__SAR324	o__SAR324	f__NAC60-12	g__UBA1014	s__UBA1014 sp001469005	btzA	MP0317	k_Bacteria	p_Proteobacteria	c_Alphaproteobacteria	c_Alphaproteobacteria	c_Alphaproteobacteria	c_Alphaproteobacteria	c_Alphaproteobacteria	0.989	74	6767	25	Mesopelagic
megahit_10180_1-696	MP1849_megahit_10180_1-696	0.5855	ilvC	1.0	Unspecified	d__Bacteria	p__Bacteroidota	c__Bacteroidia	o__Flavobacteriales	f__Flavobacteriaceae	g__Flavobacterium	g__Flavobacterium	ilvC	MP1849	k_Bacteria	n_FCB group	n_Bacteroidetes/Chlorobi group	p_Bacteroidetes	c_Flavobacteriia	o_Flavobacteriales	o_Flavobacteriales	0.366	39	3629	25	Mesopelagic
megahit_101806_690-896	MP0784_megahit_101806_690-896	0.8803	ilvC	1.0	Unspecified	d__Bacteria	p__Proteobacteria	c__Alphaproteobacteria	o__Pelagibacterales	f__Pelagibacteraceae	g__Pelagibacter	s__	ilvC	MP0784	k_Bacteria	p_Proteobacteria	c_Alphaproteobacteria	o_Pelagibacterales	o_Pelagibacterales	o_Pelagibacterales	o_Pelagibacterales	0.762	26	1633	25	Bathypelagic
megahit_101824_145-660	MP0532_megahit_101824_145-660	0.7651	amt	1.0	Unspecified	d__Bacteria	p__Chloroflexota	c__Dehalococcoidia	o__UBA6952	f__QGNO01	g__QGNO01	s__QGNO01 sp003228195	amt	MP0532	k_Bacteria	n_Terrabacteria group	p_Chloroflexi	c_Dehalococcoidia	n_unclassified Dehalococcoidia	s_Dehalococcoidia bacterium	s_Dehalococcoidia bacterium	0.406	31	2710	25	Bathypelagic
megahit_101825_2-304	MP0532_megahit_101825_2-304	0.6565	ilvC	1.0	Unspecified	d__Bacteria	p__Proteobacteria	c__Alphaproteobacteria	o__UBA7985	f__UBA7985	g__UBA7985	s__UBA7985 sp002708995	ilvC	MP0532	k_Bacteria	p_Proteobacteria	c_Alphaproteobacteria	c_Alphaproteobacteria	c_Alphaproteobacteria	c_Alphaproteobacteria	c_Alphaproteobacteria	0.245	11	955	25	Bathypelagic
megahit_101827_2-838	MP0880_megahit_101827_2-838	0.7983	amt	1.0	Unspecified	d__Bacteria	p__Actinobacteriota	c__Actinobacteria	o__Actinomycetales	f__Dermatophilaceae	g__Dermacoccus	s__Dermacoccus sp001021715	amt	MP0880	k_Bacteria	n_Terrabacteria group	p_Actinobacteria	c_Actinobacteria	o_Propionibacteriales	f_Nocardioidaceae	g_Nocardioides	0.984	106	8418	25	Bathypelagic
megahit_101845_2-307	MP1162_megahit_101845_2-307	0.9138	amt	1.0	Unspecified	d__Bacteria	p__Proteobacteria	c__Gammaproteobacteria	o__GCA-002705445	f__GCA-002705445	g__GCA-2705445	s__	amt	MP1162	k_Bacteria	p_Proteobacteria	c_Gammaproteobacteria	n_unclassified Gammaproteobacteria	s_Gammaproteobacteria bacterium	s_Gammaproteobacteria bacterium	s_Gammaproteobacteria bacterium	0.338	15	1173	25	Bathypelagic
megahit_101846_243-821	MP1676_megahit_101846_243-821	0.9704	amt	1.0	Unspecified	d__Archaea	p__Thermoplasmatota	c__Poseidoniia	o__MGIII	f__CG-Epi1	g__CG-Epi1	g__CG-Epi1	amt	MP1676	k_Bacteria	p_Proteobacteria	p_Proteobacteria	p_Proteobacteria	p_Proteobacteria	p_Proteobacteria	p_Proteobacteria	0.482	42	3510	25	Bathypelagic
megahit_101848_484-723	MP2231_megahit_101848_484-723	0.456	ssu	0.0	Unspecified	d__Bacteria	p__Actinobacteriota	c__Actinobacteria	o__Mycobacteriales	f__Pseudonocardiaceae	f__Pseudonocardiaceae	f__Pseudonocardiaceae	tauA	MP2231	k_Bacteria	n_Terrabacteria group	p_Actinobacteria	c_Actinobacteria	o_Corynebacteriales	o_Corynebacteriales	o_Corynebacteriales	0.369	14	1015	25	Bathypelagic
megahit_10185_2-124	MP1419_megahit_10185_2-124	0.9855	uca	1.0	d__Bacteria	d__Bacteria	p__Actinobacteriota	c__Actinomycetia	o__Mycobacteriales	f__Pseudonocardiaceae	g__Pseudonocardia	s__Pseudonocardia thermophila	uca	MP1419	k_Archaea	k_Archaea	k_Archaea	k_Archaea	k_Archaea	k_Archaea	k_Archaea	0.496	8	372	25	Epipelagic
megahit_101858_110-559	MP1419_megahit_101858_110-559	0.5931	amt	1.0	Unspecified	d__Bacteria	p__Verrucomicrobiota	c__Verrucomicrobiae	o__Verrucomicrobiales	o__Verrucomicrobiales	o__Verrucomicrobiales	o__Verrucomicrobiales	amt	MP1419	k_Bacteria	k_Bacteria	k_Bacteria	k_Bacteria	k_Bacteria	k_Bacteria	k_Bacteria	0.237	14	1212	25	Epipelagic
megahit_10186_3-872	MP1411_megahit_10186_3-872	0.65	nas	1.0	Unspecified	d__Bacteria	p__Proteobacteria	c__Alphaproteobacteria	o__Rhizobiales	f__Rhizobiaceae	g__Hoeflea	s__Hoeflea sp000759435	nasA	MP1411	k_Bacteria	p_Proteobacteria	c_Alphaproteobacteria	o_Rhizobiales	o_Rhizobiales	o_Rhizobiales	o_Rhizobiales	0.398	55	4910	25	Bathypelagic
megahit_101862_1-135	MP1674_megahit_101862_1-135	0.8884	out	0.0	Unspecified	d__Bacteria	p__Proteobacteria	c__Alphaproteobacteria	o__Rhodobacterales	f__Rhodobacteraceae	g__Halocynthiibacter	s__Halocynthiibacter namhaensis	livJ	MP1674	k_Bacteria	p_Proteobacteria	c_Alphaproteobacteria	o_Rhodobacterales	f_Rhodobacteraceae	f_Rhodobacteraceae	f_Rhodobacteraceae	0.14	3	117	25	Bathypelagic
megahit_101862_3-521	MP0880_megahit_101862_3-521	0.5392	out	0.0	Unspecified	d__Bacteria	p__Proteobacteria	c__Alphaproteobacteria	o__HIMB59	f__GCA-002718135	g__MarineAlpha5-Bin7	s__	livJ	MP0880	k_Bacteria	p_Proteobacteria	p_Proteobacteria	p_Proteobacteria	p_Proteobacteria	p_Proteobacteria	p_Proteobacteria	0.404	27	2346	25	Bathypelagic
megahit_101865_1-453	MP1529_megahit_101865_1-453	1.0	eukaryotic	0.0	Unspecified	Unspecified	Unspecified	Unspecified	Unspecified	Unspecified	Unspecified	Unspecified	amt	MP1529	k_Eukaryota	n_Viridiplantae	p_Chlorophyta	c_Mamiellophyceae	o_Mamiellales	f_Bathycoccaceae	g_Bathycoccus	0.488	29	2634	25	Epipelagic
megahit_101868_1065-1214	MP0784_megahit_101868_1065-1214	0.9986	ureC	1.0	Unspecified	d__Bacteria	p__Proteobacteria	c__Alphaproteobacteria	o__Rhodospirillales	f__Thalassospiraceae	g__Thalassospira	s__Thalassospira lucentensis	ureC	MP0784	k_Bacteria	p_Proteobacteria	c_Alphaproteobacteria	o_Rhodospirillales	f_Rhodospirillaceae	g_Thalassospira	g_Thalassospira	0.485	12	730	25	Bathypelagic
megahit_101872_910-1407	MP0784_megahit_101872_910-1407	0.4358	nas	1.0	Unspecified	d__Bacteria	p__Proteobacteria	c__Alphaproteobacteria	o__Rhodospirillales_A	f__Magnetovibrionaceae	g__Magnetovibrio	s__Magnetovibrio blakemorei	nasA	MP0784	k_Bacteria	p_Proteobacteria	c_Alphaproteobacteria	o_Rhodospirillales	f_Rhodospirillaceae	g_Thalassospira	g_Thalassospira	0.573	47	3892	25	Bathypelagic
megahit_101876_2-466	MP1519_megahit_101876_2-466	0.6817	ssu	0.0	Unspecified	d__Bacteria	p__Actinobacteriota	c__Actinobacteria	o__Mycobacteriales	f__Mycobacteriaceae	g__Gordonia	s__Gordonia lacunae	tauA	MP1519	k_Bacteria	n_Terrabacteria group	p_Actinobacteria	c_Actinobacteria	o_Corynebacteriales	f_Gordoniaceae	g_Gordonia	0.496	35	2849	25	Bathypelagic
megahit_101879_3-464	MP1162_megahit_101879_3-464	0.788	cl_nirK	1.0	Unspecified	d__Bacteria	p__Gemmatimonadota	c__Gemmatimonadetes	o__SG8-23	f__UBA6960	g__	s__	nirK	MP1162	k_Bacteria	k_Bacteria	k_Bacteria	k_Bacteria	k_Bacteria	k_Bacteria	k_Bacteria	0.597	40	3178	25	Bathypelagic
megahit_101888_3-944	MP0790_megahit_101888_3-944	1.0	out	0.0	Unspecified	d__Bacteria	p__Proteobacteria	p__Proteobacteria	p__Proteobacteria	p__Proteobacteria	p__Proteobacteria	p__Proteobacteria	livJ	MP0790	k_Bacteria	p_Proteobacteria	c_Alphaproteobacteria	o_Rhodospirillales	f_Rhodospirillaceae	n_unclassified Rhodospirillaceae	s_Rhodospirillaceae bacterium	0.274	42	3653	25	Epipelagic
megahit_101891_2-961	MP2241_megahit_101891_2-961	0.9778	ureC	1.0	Unspecified	d__Bacteria	p__Actinobacteriota	c__Actinomycetia	o__Propionibacteriales	f__Nocardioidaceae	g__Nocardioides	s__Nocardioides sp001627335	ureC	MP2241	k_Bacteria	n_Terrabacteria group	p_Actinobacteria	c_Actinobacteria	o_Propionibacteriales	f_Nocardioidaceae	g_Nocardioides	0.429	63	5086	25	Epipelagic
megahit_101892_3-239	MP1857_megahit_101892_3-239	0.7638	uca	1.0	d__Bacteria	Unspecified	Unspecified	Unspecified	Unspecified	Unspecified	Unspecified	Unspecified	uca	MP1857	k_Bacteria	k_Bacteria	k_Bacteria	k_Bacteria	k_Bacteria	k_Bacteria	k_Bacteria	0.735	34	2539	25	Epipelagic
megahit_101893_1-309	MP1178_megahit_101893_1-309	0.4586	ilvC	1.0	Unspecified	d__Bacteria	p__Chloroflexota	c__Dehalococcoidia	o__SAR202	f__UBA826	g__GCA-2717465	s__GCA-2717465 sp002717465	ilvC	MP1178	k_Bacteria	n_Terrabacteria group	p_Chloroflexi	p_Chloroflexi	p_Chloroflexi	p_Chloroflexi	p_Chloroflexi	0.32	13	1181	25	Mesopelagic
megahit_10190_2-208	MP2231_megahit_10190_2-208	0.9998	ilvC	1.0	Unspecified	d__Bacteria	p__Acidobacteriota	c__UBA6911	o__UBA6911	f__RPQK01	g__	s__	ilvC	MP2231	k_Bacteria	k_Bacteria	k_Bacteria	k_Bacteria	k_Bacteria	k_Bacteria	k_Bacteria	0.367	12	677	25	Bathypelagic
megahit_101909_163-624	MP1519_megahit_101909_163-624	0.7703	no_uca	0.0	d__Bacteria	d__Bacteria	p__Firmicutes_A	c__Clostridia	c__Clostridia	c__Clostridia	c__Clostridia	c__Clostridia	uca	MP1519	k_Bacteria	n_Terrabacteria group	p_Chloroflexi	p_Chloroflexi	p_Chloroflexi	p_Chloroflexi	p_Chloroflexi	0.385	27	2215	25	Bathypelagic
megahit_101929_1016-1576	MP1174_megahit_101929_1016-1576	0.9992	ilvC	1.0	Unspecified	d__Bacteria	p__Bacteroidota	c__Bacteroidia	o__Flavobacteriales	f__Flavobacteriaceae	g__MED-G11	s__MED-G11 sp002457075	ilvC	MP1174	k_Bacteria	n_FCB group	n_Bacteroidetes/Chlorobi group	p_Bacteroidetes	c_Flavobacteriia	o_Flavobacteriales	o_Flavobacteriales	0.334	28	2538	25	Epipelagic
megahit_101938_317-598	MP0886_megahit_101938_317-598	0.8211	ilvC	1.0	Unspecified	d__Bacteria	p__Chloroflexota	c__Dehalococcoidia	o__SAR202	f__UBA826	g__GCA-2717465	s__GCA-2717465 sp002717465	ilvC	MP0886	k_Bacteria	n_Terrabacteria group	p_Chloroflexi	p_Chloroflexi	p_Chloroflexi	p_Chloroflexi	p_Chloroflexi	0.343	13	878	25	Mesopelagic
megahit_101938_372-560	MP0532_megahit_101938_372-560	0.4211	amt	1.0	Unspecified	d__Bacteria	p__Proteobacteria	c__Gammaproteobacteria	o__Pseudomonadales	f__Spongiibacteraceae	g__Dasania	s__Dasania marina	amt	MP0532	k_Bacteria	p_Proteobacteria	c_Gammaproteobacteria	o_Pseudomonadales	f_Moraxellaceae	g_Psychrobacter	g_Psychrobacter	0.322	9	693	25	Bathypelagic
megahit_10194_3-611	MP0315_megahit_10194_3-611	0.8111	out	0.0	Unspecified	d__Bacteria	p__Proteobacteria	p__Proteobacteria	p__Proteobacteria	p__Proteobacteria	p__Proteobacteria	p__Proteobacteria	livJ	MP0315	k_Bacteria	k_Bacteria	k_Bacteria	k_Bacteria	k_Bacteria	k_Bacteria	k_Bacteria	0.508	45	3973	25	Bathypelagic
megahit_101943_756-887	MP1529_megahit_101943_756-887	0.678	uca	1.0	d__Bacteria	d__Bacteria	p__Actinobacteriota	c__Actinomycetia	o__Mycobacteriales	f__Micromonosporaceae	g__Glycomyces	s__Glycomyces paridis	uca	MP1529	k_Bacteria	p_Proteobacteria	c_Gammaproteobacteria	n_unclassified Gammaproteobacteria	s_Gammaproteobacteria bacterium	s_Gammaproteobacteria bacterium	s_Gammaproteobacteria bacterium	0.462	8	555	25	Epipelagic
megahit_101945_2-499	MP1523_megahit_101945_2-499	0.6854	no_uca	0.0	d__Bacteria	d__Bacteria	p__Proteobacteria	c__Alphaproteobacteria	o__Rhizobiales	f__Beijerinckiaceae	g__Methylocella	s__Methylocella tundrae	uca	MP1523	k_Bacteria	p_Proteobacteria	c_Alphaproteobacteria	c_Alphaproteobacteria	c_Alphaproteobacteria	c_Alphaproteobacteria	c_Alphaproteobacteria	0.54	34	2884	25	Mesopelagic
megahit_101958_2-2035	MP1676_megahit_101958_2-2035	0.3406	narG	0.0	Unspecified	d__Bacteria	p__Proteobacteria	c__Gammaproteobacteria	o__Enterobacterales	f__Enterobacteriaceae	g__Escherichia	s__Escherichia flexneri	nasA	MP1676	k_Bacteria	p_Proteobacteria	c_Gammaproteobacteria	c_Gammaproteobacteria	c_Gammaproteobacteria	c_Gammaproteobacteria	c_Gammaproteobacteria	0.575	176	15202	25	Bathypelagic
megahit_101964_1-444	MP0538_megahit_101964_1-444	0.7217	nas	1.0	Unspecified	d__Bacteria	p__Proteobacteria	c__Gammaproteobacteria	o__Pseudomonadales	f__Alcanivoracaceae	g__Alcanivorax	s__Alcanivorax borkumensis	nasA	MP0538	k_Bacteria	p_Proteobacteria	c_Gammaproteobacteria	o_Oceanospirillales	f_Alcanivoracaceae	g_Alcanivorax	g_Alcanivorax	0.745	52	3860	25	Mesopelagic
megahit_101966_2-586	MP1166_megahit_101966_2-586	0.6529	out	0.0	Unspecified	d__Bacteria	p__Actinobacteriota	c__Actinobacteria	o__Actinomycetales	f__Microbacteriaceae	g__Homoserinimonas	s__Homoserinimonas sp003260275	livJ	MP1166	k_Bacteria	p_Proteobacteria	c_Alphaproteobacteria	c_Alphaproteobacteria	c_Alphaproteobacteria	c_Alphaproteobacteria	c_Alphaproteobacteria	0.532	43	4220	25	Mesopelagic
megahit_101967_3-383	MP1680_megahit_101967_3-383	1.0	no_uca	0.0	d__Bacteria	d__Bacteria	p__Proteobacteria	c__Alphaproteobacteria	o__Sphingomonadales	f__Sphingomonadaceae	g__Parasphingorhabdus	s__Parasphingorhabdus sp002776575	uca	MP1680	k_Bacteria	p_Proteobacteria	c_Alphaproteobacteria	o_Sphingomonadales	f_Erythrobacteraceae	f_Erythrobacteraceae	f_Erythrobacteraceae	0.746	44	3439	25	Mesopelagic
megahit_101971_152-715	MP0886_megahit_101971_152-715	0.7071	ilvC	1.0	Unspecified	d__Bacteria	p__Proteobacteria	c__Gammaproteobacteria	o__UBA11654	f__UBA11654	g__UBA11654	s__	ilvC	MP0886	k_Bacteria	p_Proteobacteria	c_Gammaproteobacteria	c_Gammaproteobacteria	c_Gammaproteobacteria	c_Gammaproteobacteria	c_Gammaproteobacteria	0.435	33	2892	25	Mesopelagic
megahit_101971_1948-2838	MP1849_megahit_101971_1948-2838	0.9995	cl_nirK	1.0	Unspecified	d__Bacteria	p__Proteobacteria	c__Alphaproteobacteria	o__Rhizobiales	f__Rhizobiaceae	g__Ahrensia	s__Ahrensia sp002706335	nirK	MP1849	k_Bacteria	p_Proteobacteria	c_Alphaproteobacteria	o_Rhodobacterales	f_Rhodobacteraceae	g_Ahrensia	n_unclassified Ahrensia	0.381	52	4736	25	Mesopelagic
megahit_101975_1-669	MP1176_megahit_101975_1-669	0.6295	out	0.0	Unspecified	d__Bacteria	p__Proteobacteria	c__Alphaproteobacteria	o__Puniceispirillales	f__Puniceispirillaceae	g__	s__	livJ	MP1176	k_Bacteria	p_Proteobacteria	c_Alphaproteobacteria	c_Alphaproteobacteria	c_Alphaproteobacteria	c_Alphaproteobacteria	c_Alphaproteobacteria	0.441	59	5219	25	Epipelagic
megahit_101984_545-670	MP1411_megahit_101984_545-670	0.9235	out	0.0	Unspecified	d__Bacteria	p__Proteobacteria	c__Alphaproteobacteria	o__Puniceispirillales	f__AAA536-G10	g__AAA536-G10	s__	livJ	MP1411	k_Bacteria	p_Proteobacteria	p_Proteobacteria	p_Proteobacteria	p_Proteobacteria	p_Proteobacteria	p_Proteobacteria	0.35	7	442	25	Bathypelagic
megahit_101991_1-123	MP2811_megahit_101991_1-123	0.7037	out	0.0	Unspecified	d__Bacteria	p__Proteobacteria	c__Alphaproteobacteria	o__Rhizobiales	f__Stappiaceae	g__Labrenzia	s__Labrenzia aggregata_A	livJ	MP2811	k_Bacteria	p_Proteobacteria	p_Proteobacteria	p_Proteobacteria	p_Proteobacteria	p_Proteobacteria	p_Proteobacteria	0.302	5	336	25	Bathypelagic
megahit_101998_185-769	MP1164_megahit_101998_185-769	0.6824	amt	1.0	Unspecified	d__Bacteria	p__Actinobacteriota	c__Actinobacteria	o__Actinomycetales	f__Microbacteriaceae	g__Agrococcus	g__Agrococcus	amt	MP1164	k_Bacteria	n_Terrabacteria group	p_Actinobacteria	c_Actinobacteria	o_Micrococcales	f_Microbacteriaceae	g_Microbacterium	0.663	59	4856	25	Mesopelagic
megahit_101999_1-447	MP2815_megahit_101999_1-447	0.6385	out	0.0	Unspecified	d__Bacteria	p__Proteobacteria	c__Alphaproteobacteria	o__Puniceispirillales	f__Puniceispirillaceae	g__	s__	livJ	MP2815	k_Bacteria	p_Proteobacteria	p_Proteobacteria	p_Proteobacteria	p_Proteobacteria	p_Proteobacteria	p_Proteobacteria	0.78	37	3245	25	Mesopelagic
megahit_102011_1-744	MP2237_megahit_102011_1-744	0.5675	amt	1.0	Unspecified	d__Bacteria	p__Myxococcota	c__UBA9160	o__UBA9160	f__UBA4427	g__MED660	s__MED660 sp002691205	amt	MP2237	k_Bacteria	p_Proteobacteria	n_delta/epsilon subdivisions	c_Deltaproteobacteria	n_unclassified Deltaproteobacteria	s_Deltaproteobacteria bacterium	s_Deltaproteobacteria bacterium	0.547	68	5885	25	Mesopelagic
megahit_102012_3-812	MP1676_megahit_102012_3-812	0.5737	out	0.0	Unspecified	d__Bacteria	p__Proteobacteria	c__Gammaproteobacteria	o__Pseudomonadales	f__Oleiphilaceae	g__Tamilnaduibacter	s__Tamilnaduibacter bohaiensis	livJ	MP1676	GTDB:d__Bacteria	GTDB:p__Proteobacteria	GTDB:c__Gammaproteobacteria	GTDB:o__Pseudomonadales	GTDB:f__Oleiphilaceae	GTDB:g__Tamilnaduibacter	GTDB:s__Tamilnaduibacter bohaiensis	0.295	36	3518	25	Bathypelagic
megahit_102013_2-541	MP1411_megahit_102013_2-541	0.7569	amt	1.0	Unspecified	d__Bacteria	p__Verrucomicrobiota	c__Verrucomicrobiae	o__Verrucomicrobiales	f__Akkermansiaceae	g__UBA4581	s__UBA4581 sp002386905	amt	MP1411	k_Bacteria	n_PVC group	p_Verrucomicrobia	c_Verrucomicrobiae	o_Verrucomicrobiales	n_unclassified Verrucomicrobiales	s_Verrucomicrobiales bacterium	0.198	17	1683	25	Bathypelagic
megahit_102016_3-305	MP0540_megahit_102016_3-305	0.7095	out	0.0	Unspecified	d__Bacteria	p__Proteobacteria	c__Alphaproteobacteria	o__Rhodobacterales	f__Rhodobacteraceae	g__Defluviimonas_C	s__Defluviimonas_C aquaemixtae	livJ	MP0540	k_Bacteria	p_Proteobacteria	c_Alphaproteobacteria	o_Rhodobacterales	f_Rhodobacteraceae	n_unclassified Rhodobacteraceae	s_Rhodobacteraceae bacterium	0.501	25	1992	25	Epipelagic
megahit_102019_363-662	MP1845_megahit_102019_363-662	0.8993	ilvC	1.0	Unspecified	d__Bacteria	p__Proteobacteria	c__Gammaproteobacteria	o__Acidiferrobacterales	o__Acidiferrobacterales	o__Acidiferrobacterales	o__Acidiferrobacterales	ilvC	MP1845	k_Bacteria	p_Proteobacteria	c_Alphaproteobacteria	o_Pelagibacterales	n_unclassified Pelagibacterales	s_Pelagibacterales bacterium	s_Pelagibacterales bacterium	0.29	13	1013	25	Bathypelagic
megahit_102019_64-576	MP1421_megahit_102019_64-576	0.7673	ilvC	1.0	Unspecified	d__Bacteria	p__Bacteroidota	c__Bacteroidia	o__Flavobacteriales	f__Flavobacteriaceae	g__MED-G11	s__MED-G11 sp002457075	ilvC	MP1421	k_Bacteria	n_FCB group	n_Bacteroidetes/Chlorobi group	p_Bacteroidetes	c_Flavobacteriia	o_Flavobacteriales	o_Flavobacteriales	0.32	28	2581	25	Epipelagic
megahit_102033_1-1044	MP1164_megahit_102033_1-1044	0.9918	amt	1.0	Unspecified	d__Bacteria	p__Proteobacteria	p__Proteobacteria	p__Proteobacteria	p__Proteobacteria	p__Proteobacteria	p__Proteobacteria	amt	MP1164	k_Bacteria	p_Proteobacteria	c_Alphaproteobacteria	c_Alphaproteobacteria	c_Alphaproteobacteria	c_Alphaproteobacteria	c_Alphaproteobacteria	0.536	85	7798	25	Mesopelagic
megahit_102037_426-623	MP0530_megahit_102037_426-623	0.6093	ilvC	1.0	Unspecified	d__Bacteria	p__Proteobacteria	c__Gammaproteobacteria	o__Enterobacterales	f__Shewanellaceae	g__Ferrimonas	g__Ferrimonas	ilvC	MP0530	k_Bacteria	k_Bacteria	k_Bacteria	k_Bacteria	k_Bacteria	k_Bacteria	k_Bacteria	0.338	10	612	25	Bathypelagic
megahit_102051_2-133	MP1529_megahit_102051_2-133	0.9516	out	0.0	Unspecified	d__Bacteria	p__SAR324	c__SAR324	o__SAR324	f__NAC60-12	g__Arctic96AD-7	s__Arctic96AD-7 sp002082305	livJ	MP1529	k_Bacteria	p_Proteobacteria	c_Alphaproteobacteria	o_Rhizobiales	o_Rhizobiales	o_Rhizobiales	o_Rhizobiales	0.462	8	471	25	Epipelagic
megahit_102052_2-307	MP1521_megahit_102052_2-307	0.5	out	0.0	Unspecified	d__Bacteria	p__Proteobacteria	c__Alphaproteobacteria	o__Rhodobacterales	f__Rhodobacteraceae	g__Sedimentitalea	s__Sedimentitalea nanhaiensis	livJ	MP1521	k_Bacteria	p_Proteobacteria	c_Alphaproteobacteria	o_Rhodobacterales	f_Rhodobacteraceae	g_Sulfitobacter	g_Sulfitobacter	0.497	24	1967	25	Bathypelagic
megahit_102057_354-596	MP1517_megahit_102057_354-596	0.7204	amt	1.0	Unspecified	d__Bacteria	p__Bacteroidota	c__Bacteroidia	o__Flavobacteriales	f__Flavobacteriaceae	g__MAG-121220-bin8	s__MAG-121220-bin8 sp002702895	amt	MP1517	k_Bacteria	k_Bacteria	k_Bacteria	k_Bacteria	k_Bacteria	k_Bacteria	k_Bacteria	0.647	31	2549	25	Epipelagic
megahit_102058_549-1442	MP0317_megahit_102058_549-1442	0.6995	out	0.0	Unspecified	d__Bacteria	p__Proteobacteria	c__Alphaproteobacteria	o__Thalassobaculales	f__Thalassobaculaceae	g__BAL199	s__BAL199 sp000171835	livJ	MP0317	k_Bacteria	p_Proteobacteria	c_Alphaproteobacteria	o_Rhodospirillales	f_Rhodospirillaceae	n_unclassified Rhodospirillaceae	s_Rhodospirillaceae bacterium	0.376	49	4256	25	Mesopelagic
megahit_102061_1-597	MP0882_megahit_102061_1-597	0.699	amt	1.0	Unspecified	d__Bacteria	p__Proteobacteria	c__Gammaproteobacteria	o__Beggiatoales	f__Beggiatoaceae	g__Marithrix	s__Marithrix sp001723685	amt	MP0882	k_Bacteria	p_Proteobacteria	p_Proteobacteria	p_Proteobacteria	p_Proteobacteria	p_Proteobacteria	p_Proteobacteria	0.414	32	2916	25	Bathypelagic
megahit_102064_1-315	MP1162_megahit_102064_1-315	0.3175	amt	1.0	Unspecified	d__Bacteria	p__Proteobacteria	c__Gammaproteobacteria	o__Pseudomonadales	o__Pseudomonadales	o__Pseudomonadales	o__Pseudomonadales	amt	MP1162	k_Bacteria	k_Bacteria	k_Bacteria	k_Bacteria	k_Bacteria	k_Bacteria	k_Bacteria	0.459	21	1427	25	Bathypelagic
megahit_102078_2-436	MP1853_megahit_102078_2-436	0.5263	ilvC	1.0	Unspecified	d__Bacteria	p__Proteobacteria	c__Alphaproteobacteria	o__UBA7985	f__UBA7985	g__UBA7985	s__UBA7985 sp002708995	ilvC	MP1853	k_Bacteria	p_Proteobacteria	c_Alphaproteobacteria	c_Alphaproteobacteria	c_Alphaproteobacteria	c_Alphaproteobacteria	c_Alphaproteobacteria	0.344	19	1729	25	Mesopelagic
megahit_102078_3-632	MP1672_megahit_102078_3-632	0.871	ilvC	1.0	Unspecified	d__Bacteria	p__Proteobacteria	c__Alphaproteobacteria	o__Rhodobacterales	f__Rhodobacteraceae	g__Pseudodonghicola	s__Pseudodonghicola xiamenensis	ilvC	MP1672	k_Bacteria	p_Proteobacteria	c_Alphaproteobacteria	o_Rhodobacterales	f_Rhodobacteraceae	f_Rhodobacteraceae	f_Rhodobacteraceae	0.328	42	3929	25	Epipelagic
megahit_102086_1-567	MP2243_megahit_102086_1-567	0.6007	amt	1.0	Unspecified	d__Bacteria	p__Proteobacteria	c__Gammaproteobacteria	o__SAR86	f__D2472	g__SAR86A	s__	amt	MP2243	k_Bacteria	p_Proteobacteria	p_Proteobacteria	p_Proteobacteria	p_Proteobacteria	p_Proteobacteria	p_Proteobacteria	0.302	40	3869	25	Epipelagic
megahit_102100_2820-3908	MP0538_megahit_102100_2820-3908	0.937	c1b	c1b	d__Bacteria;p__Proteobacteria	d__Bacteria	p__Proteobacteria	c__Alphaproteobacteria	o__Rhodobacterales	f__Rhodobacteraceae	g__Tritonibacter	s__Tritonibacter mobile	potF	MP0538	k_Bacteria	p_Proteobacteria	c_Alphaproteobacteria	o_Rhodobacterales	f_Rhodobacteraceae	f_Rhodobacteraceae	f_Rhodobacteraceae	0.893	153	12862	25	Mesopelagic
megahit_102109_194-604	MP2819_megahit_102109_194-604	0.8588	amt	1.0	Unspecified	d__Bacteria	p__Proteobacteria	c__Alphaproteobacteria	o__Rhodobacterales	f__Rhodobacteraceae	g__Marivivens	s__Marivivens sp001908835	amt	MP2819	k_Bacteria	p_Proteobacteria	c_Alphaproteobacteria	o_Rhodobacterales	o_Rhodobacterales	o_Rhodobacterales	o_Rhodobacterales	0.31	21	1624	25	Epipelagic
megahit_10211_3-623	MP1176_megahit_10211_3-623	0.5884	out	0.0	Unspecified	d__Bacteria	p__Desulfobacterota	c__Desulfobacteria	o__Desulfobacterales	f__Desulfatibacillaceae	g__Desulfatibacillum	g__Desulfatibacillum	livJ	MP1176	k_Bacteria	p_Proteobacteria	p_Proteobacteria	p_Proteobacteria	p_Proteobacteria	p_Proteobacteria	p_Proteobacteria	0.314	39	3472	25	Epipelagic
megahit_102118_3-1007	MP1857_megahit_102118_3-1007	0.636	no_uca	0.0	d__Bacteria	d__Bacteria	p__Proteobacteria	c__Gammaproteobacteria	o__Pseudomonadales	f__Halieaceae	g__Luminiphilus	s__Luminiphilus sp902547755	uca	MP1857	k_Bacteria	p_Proteobacteria	c_Gammaproteobacteria	n_unclassified Gammaproteobacteria	s_Gammaproteobacteria bacterium	s_Gammaproteobacteria bacterium	s_Gammaproteobacteria bacterium	0.372	73	6913	25	Epipelagic
megahit_102118_3-2294	MP0880_megahit_102118_3-2294	1.0	nas	1.0	Unspecified	d__Bacteria	p__Proteobacteria	c__Gammaproteobacteria	o__Pseudomonadales	f__Pseudomonadaceae	g__Pseudomonas_E	s__Pseudomonas_E hunanensis	nasA	MP0880	k_Bacteria	n_Terrabacteria group	p_Actinobacteria	c_Actinobacteria	o_Corynebacteriales	f_Nocardiaceae	g_Rhodococcus	1.214	358	29346	25	Bathypelagic
megahit_102119_2-703	MP1847_megahit_102119_2-703	0.8566	amt	1.0	Unspecified	d__Bacteria	p__Proteobacteria	c__Alphaproteobacteria	o__Rhizobiales	f__Rhizobiaceae	g__Fulvimarina	s__Fulvimarina manganoxydans	amt	MP1847	k_Bacteria	p_Proteobacteria	c_Alphaproteobacteria	o_Rhizobiales	f_Aurantimonadaceae	g_Fulvimarina	s_Fulvimarina manganoxydans	0.435	46	3783	25	Bathypelagic
megahit_10212_58-504	MP0534_megahit_10212_58-504	0.3636	amt	1.0	Unspecified	d__Bacteria	p__Proteobacteria	c__Gammaproteobacteria	o__Pseudomonadales	f__Porticoccaceae	g__HB2-32-21	s__HB2-32-21 sp002431545	amt	MP0534	k_Bacteria	p_Proteobacteria	p_Proteobacteria	p_Proteobacteria	p_Proteobacteria	p_Proteobacteria	p_Proteobacteria	0.327	22	1821	25	Bathypelagic
megahit_102126_2-1090	MP1849_megahit_102126_2-1090	0.9999	out	0.0	Unspecified	d__Bacteria	p__Proteobacteria	c__Alphaproteobacteria	o__Rhodobacterales	f__Rhodobacteraceae	g__Puniceibacterium	s__	livJ	MP1849	k_Bacteria	p_Proteobacteria	c_Alphaproteobacteria	c_Alphaproteobacteria	c_Alphaproteobacteria	c_Alphaproteobacteria	c_Alphaproteobacteria	0.504	84	6847	25	Mesopelagic
megahit_10213_120-770	MP0888_megahit_10213_120-770	0.6529	out	0.0	Unspecified	d__Bacteria	p__Proteobacteria	c__Alphaproteobacteria	o__Rhodobacterales	f__Rhodobacteraceae	g__Cribrihabitans	s__Cribrihabitans marinus	livJ	MP0888	k_Bacteria	p_Proteobacteria	c_Alphaproteobacteria	o_Rhodobacterales	f_Rhodobacteraceae	n_unclassified Rhodobacteraceae	s_Rhodobacteraceae bacterium	0.601	47	3949	25	Epipelagic
megahit_102132_283-894	MP1845_megahit_102132_283-894	0.7952	out	0.0	Unspecified	d__Bacteria	p__Actinobacteriota	c__Actinobacteria	o__Mycobacteriales	f__Mycobacteriaceae	g__Gordonia	s__Gordonia sp002009645	livJ	MP1845	k_Bacteria	n_Terrabacteria group	p_Actinobacteria	c_Actinobacteria	o_Pseudonocardiales	f_Pseudonocardiaceae	g_Pseudonocardia	0.557	51	3888	25	Bathypelagic
megahit_102133_1-639	MP0886_megahit_102133_1-639	0.5963	amt	1.0	Unspecified	d__Bacteria	p__Proteobacteria	c__Alphaproteobacteria	o__Pelagibacterales	f__Pelagibacteraceae	g__GCA-002704185	s__GCA-002704185 sp003280495	amt	MP0886	k_Bacteria	p_Proteobacteria	c_Alphaproteobacteria	o_Pelagibacterales	o_Pelagibacterales	o_Pelagibacterales	o_Pelagibacterales	0.279	24	2346	25	Mesopelagic
megahit_102134_415-504	MP0790_megahit_102134_415-504	0.5509	uca	1.0	d__Bacteria	d__Bacteria	p__Proteobacteria	c__Gammaproteobacteria	o__Pseudomonadales	f__Cellvibrionaceae	g__Cellvibrio	s__Cellvibrio sp003524365	uca	MP0790	k_Bacteria	n_FCB group	n_Bacteroidetes/Chlorobi group	p_Bacteroidetes	c_Flavobacteriia	o_Flavobacteriales	f_Flavobacteriaceae	0.205	3	129	25	Epipelagic
megahit_102136_3-347	MP0311_megahit_102136_3-347	0.6065	out	0.0	Unspecified	d__Bacteria	p__Proteobacteria	c__Alphaproteobacteria	o__TMED109	f__TMED131	g__TMED62	s__	livJ	MP0311	k_Bacteria	p_Proteobacteria	c_Alphaproteobacteria	c_Alphaproteobacteria	c_Alphaproteobacteria	c_Alphaproteobacteria	c_Alphaproteobacteria	0.429	31	2727	20	Epipelagic
megahit_102137_469-759	MP1527_megahit_102137_469-759	0.8548	out	0.0	Unspecified	d__Bacteria	p__Proteobacteria	c__Alphaproteobacteria	o__Rhodobacterales	f__Rhodobacteraceae	f__Rhodobacteraceae	f__Rhodobacteraceae	livJ	MP1527	k_Bacteria	p_Proteobacteria	c_Alphaproteobacteria	o_Rhizobiales	o_Rhizobiales	o_Rhizobiales	o_Rhizobiales	0.334	13	1004	25	Epipelagic
megahit_102138_1-480	MP1676_megahit_102138_1-480	0.8029	amt	1.0	Unspecified	d__Bacteria	p__Proteobacteria	c__Gammaproteobacteria	o__Burkholderiales	f__Burkholderiaceae	g__UBA7377	s__	amt	MP1676	k_Bacteria	p_Proteobacteria	p_Proteobacteria	p_Proteobacteria	p_Proteobacteria	p_Proteobacteria	p_Proteobacteria	0.305	22	1766	25	Bathypelagic
megahit_102139_1-270	MP1413_megahit_102139_1-270	0.6865	amt	1.0	Unspecified	d__Bacteria	p__Proteobacteria	c__Alphaproteobacteria	o__Rhizobiales	f__Stappiaceae	g__Breoghania	s__Breoghania corrubedonensis	amt	MP1413	k_Bacteria	p_Proteobacteria	c_Alphaproteobacteria	o_Rhodospirillales	o_Rhodospirillales	o_Rhodospirillales	o_Rhodospirillales	0.34	15	1191	25	Mesopelagic
megahit_102154_1-687	MP1521_megahit_102154_1-687	0.9996	ureC	1.0	Unspecified	d__Bacteria	p__Proteobacteria	c__Alphaproteobacteria	o__TMED109	f__TMED109	g__MarineAlpha9-Bin2	s__MarineAlpha9-Bin2 sp002937675	ureC	MP1521	k_Bacteria	p_Proteobacteria	c_Alphaproteobacteria	n_unclassified Alphaproteobacteria	s_Alphaproteobacteria bacterium	s_Alphaproteobacteria bacterium	s_Alphaproteobacteria bacterium	0.175	19	1824	25	Bathypelagic
megahit_102154_2-838	MP1415_megahit_102154_2-838	0.8125	ilvC	1.0	Unspecified	d__Bacteria	p__Proteobacteria	c__Alphaproteobacteria	o__Puniceispirillales	o__Puniceispirillales	o__Puniceispirillales	o__Puniceispirillales	ilvC	MP1415	k_Bacteria	p_Proteobacteria	c_Alphaproteobacteria	o_Rhizobiales	f_Rhodobiaceae	n_unclassified Rhodobiaceae	s_Rhodobiaceae bacterium	0.525	62	5932	25	Mesopelagic
megahit_102158_1-1029	MP0538_megahit_102158_1-1029	0.8426	nas	1.0	Unspecified	d__Bacteria	d__Bacteria	d__Bacteria	d__Bacteria	d__Bacteria	d__Bacteria	d__Bacteria	nasA	MP0538	k_Bacteria	n_Terrabacteria group	p_Actinobacteria	c_Acidimicrobiia	o_Acidimicrobiales	f_Acidimicrobiaceae	n_unclassified Acidimicrobiaceae	0.451	73	6294	25	Mesopelagic
megahit_102161_751-1059	MP2239_megahit_102161_751-1059	1.0	cl_nirK	1.0	Unspecified	d__Bacteria	p__Proteobacteria	c__Alphaproteobacteria	o__Puniceispirillales	f__GCA-002684695	g__GCA-002684695	s__	nirK	MP2239	k_Bacteria	p_Proteobacteria	p_Proteobacteria	p_Proteobacteria	p_Proteobacteria	p_Proteobacteria	p_Proteobacteria	0.692	38	3245	25	Epipelagic
megahit_102165_1-600	MP1413_megahit_102165_1-600	0.5726	ureC	1.0	Unspecified	d__Bacteria	p__Planctomycetota	c__UBA8108	o__UBA8108	f__UBA8108	g__UBA8108	s__UBA8108 sp002320775	ureC	MP1413	k_Bacteria	n_PVC group	p_Planctomycetes	c_Planctomycetia	c_Planctomycetia	c_Planctomycetia	c_Planctomycetia	0.408	40	3319	25	Mesopelagic
megahit_102166_3-722	MP1413_megahit_102166_3-722	0.773	out	0.0	Unspecified	d__Bacteria	p__Proteobacteria	c__Alphaproteobacteria	o__Pelagibacterales	f__AG-422-B15	g__	s__	livJ	MP1413	k_Bacteria	p_Proteobacteria	c_Alphaproteobacteria	o_Pelagibacterales	f_Pelagibacteraceae	f_Pelagibacteraceae	f_Pelagibacteraceae	0.348	41	3984	25	Mesopelagic
megahit_10217_360-848	MP0536_megahit_10217_360-848	0.9994	amt	1.0	Unspecified	d__Bacteria	p__Proteobacteria	c__Gammaproteobacteria	o__Enterobacterales	f__Alteromonadaceae	g__Alteromonas_B	s__Alteromonas_B confluentis	amt	MP0536	k_Bacteria	p_Proteobacteria	c_Gammaproteobacteria	o_Alteromonadales	f_Alteromonadaceae	g_Alteromonas	g_Alteromonas	0.319	22	1767	25	Mesopelagic
megahit_102173_1-141	MP1680_megahit_102173_1-141	0.3575	no_uca	0.0	d__Bacteria	d__Bacteria	p__Verrucomicrobiota	c__Verrucomicrobiae	o__Verrucomicrobiales	f__Akkermansiaceae	g__UBA985	s__UBA985 sp009937455	uca	MP1680	k_Bacteria	p_Proteobacteria	c_Gammaproteobacteria	n_unclassified Gammaproteobacteria	s_Gammaproteobacteria bacterium	s_Gammaproteobacteria bacterium	s_Gammaproteobacteria bacterium	0.504	11	753	25	Mesopelagic
megahit_102176_3-632	MP2231_megahit_102176_3-632	0.8035	amt	1.0	Unspecified	d__Bacteria	p__Chloroflexota	c__Dehalococcoidia	o__SAR202	f__GCA-2722455	g__GCA-2722455	s__GCA-2722455 sp002722455	amt	MP2231	k_Bacteria	n_Terrabacteria group	p_Chloroflexi	n_Chloroflexi incertae sedis	n_SAR202 cluster	s_SAR202 cluster	s_SAR202 cluster	0.311	31	2800	25	Bathypelagic
megahit_102178_3-626	MP2231_megahit_102178_3-626	0.7186	amt	1.0	Unspecified	d__Bacteria	p__Proteobacteria	c__Alphaproteobacteria	o__Pelagibacterales	f__Pelagibacteraceae	g__Pelagibacter	s__	amt	MP2231	k_Bacteria	p_Proteobacteria	c_Alphaproteobacteria	o_Pelagibacterales	o_Pelagibacterales	o_Pelagibacterales	o_Pelagibacterales	0.375	37	3457	25	Bathypelagic
megahit_10218_3-500	MP1678_megahit_10218_3-500	0.6561	amt	1.0	Unspecified	d__Bacteria	p__Bacteroidota	c__Rhodothermia	o__Balneolales	f__Balneolaceae	f__Balneolaceae	f__Balneolaceae	amt	MP1678	k_Bacteria	k_Bacteria	k_Bacteria	k_Bacteria	k_Bacteria	k_Bacteria	k_Bacteria	0.308	23	1985	25	Mesopelagic
megahit_102181_122-1495	MP1857_megahit_102181_122-1495	0.8544	amt	1.0	Unspecified	d__Bacteria	p__Actinobacteriota	c__Actinobacteria	o__Actinomycetales	f__Dermatophilaceae	g__Dermacoccus	s__Dermacoccus sp001021715	amt	MP1857	k_Bacteria	n_Terrabacteria group	p_Actinobacteria	c_Actinobacteria	o_Corynebacteriales	f_Mycobacteriaceae	f_Mycobacteriaceae	0.499	134	10806	25	Epipelagic
megahit_102200_3-260	MP1174_megahit_102200_3-260	0.7043	ilvC	1.0	Unspecified	d__Bacteria	p__Proteobacteria	c__Gammaproteobacteria	o__UBA11654	f__UBA11654	f__UBA11654	f__UBA11654	ilvC	MP1174	k_Bacteria	p_Proteobacteria	c_Gammaproteobacteria	n_unclassified Gammaproteobacteria	s_Gammaproteobacteria bacterium	s_Gammaproteobacteria bacterium	s_Gammaproteobacteria bacterium	0.285	11	727	25	Epipelagic
megahit_102208_2-610	MP1678_megahit_102208_2-610	0.59	ureC	1.0	Unspecified	d__Bacteria	p__Nitrospinota	c__Nitrospinia	o__Nitrospinales	f__Nitrospinaceae	g__LS-NOB	s__	ureC	MP1678	k_Bacteria	k_Bacteria	k_Bacteria	k_Bacteria	k_Bacteria	k_Bacteria	k_Bacteria	0.821	75	7297	25	Mesopelagic
megahit_102212_382-723	MP1411_megahit_102212_382-723	0.5272	out	0.0	Unspecified	d__Bacteria	p__Proteobacteria	c__Gammaproteobacteria	o__Thiomicrospirales	f__Thioglobaceae	g__Thioglobus	g__Thioglobus	livJ	MP1411	k_Bacteria	p_Proteobacteria	c_Gammaproteobacteria	n_Gammaproteobacteria incertae sedis	g_Candidatus Thioglobus	g_Candidatus Thioglobus	g_Candidatus Thioglobus	0.239	13	1037	25	Bathypelagic
megahit_102214_91-618	MP1519_megahit_102214_91-618	0.79	ilvC	1.0	Unspecified	d__Bacteria	p__Proteobacteria	c__Gammaproteobacteria	o__UBA11654	f__UBA11654	g__UBA11654	s__	ilvC	MP1519	k_Bacteria	p_Proteobacteria	c_Gammaproteobacteria	n_unclassified Gammaproteobacteria	s_Gammaproteobacteria bacterium	s_Gammaproteobacteria bacterium	s_Gammaproteobacteria bacterium	0.225	18	1637	25	Bathypelagic
megahit_102215_1695-1916	MP0886_megahit_102215_1695-1916	0.5739	ilvC	1.0	Unspecified	d__Bacteria	p__Proteobacteria	c__Alphaproteobacteria	o__TMED109	f__TMED131	f__TMED131	f__TMED131	ilvC	MP0886	k_Bacteria	p_Proteobacteria	c_Alphaproteobacteria	o_Rhizobiales	f_Rhodobiaceae	n_unclassified Rhodobiaceae	s_Rhodobiaceae bacterium	0.905	27	1992	25	Mesopelagic
megahit_102219_3-689	MP2811_megahit_102219_3-689	0.6323	amt	1.0	Unspecified	d__Bacteria	p__Proteobacteria	c__Alphaproteobacteria	o__Sphingomonadales	f__Sphingomonadaceae	f__Sphingomonadaceae	f__Sphingomonadaceae	amt	MP2811	k_Bacteria	p_Proteobacteria	c_Alphaproteobacteria	o_Hyphomonadales	f_Hyphomonadaceae	g_Hyphomonas	g_Hyphomonas	0.303	28	2601	25	Bathypelagic
megahit_102233_1-267	MP1672_megahit_102233_1-267	0.9451	c1b	c1b	d__Bacteria;p__Proteobacteria	d__Bacteria	p__Proteobacteria	c__Alphaproteobacteria	o__Puniceispirillales	f__Puniceispirillaceae	g__UBA8309	s__UBA8309 sp002457745	potF	MP1672	k_Bacteria	p_Proteobacteria	c_Alphaproteobacteria	c_Alphaproteobacteria	c_Alphaproteobacteria	c_Alphaproteobacteria	c_Alphaproteobacteria	0.589	32	2584	25	Epipelagic
megahit_102239_33-863	MP0536_megahit_102239_33-863	0.9631	C3	C3	d__Bacteria	d__Bacteria	p__Proteobacteria	c__Gammaproteobacteria	o__Woeseiales	f__Woeseiaceae	g__	s__	potF	MP0536	k_Bacteria	p_Proteobacteria	c_Gammaproteobacteria	c_Gammaproteobacteria	c_Gammaproteobacteria	c_Gammaproteobacteria	c_Gammaproteobacteria	0.366	43	3717	25	Mesopelagic
megahit_102244_2-754	MP0530_megahit_102244_2-754	0.8877	cl_nirK	1.0	Unspecified	d__Bacteria	p__Acidobacteriota	c__Vicinamibacteria	o__Vicinamibacterales	f__UBA8438	g__UBA8438	s__UBA8438 sp002712885	nirK	MP0530	k_Bacteria	p_Acidobacteria	n_unclassified Acidobacteria	s_Acidobacteria bacterium	s_Acidobacteria bacterium	s_Acidobacteria bacterium	s_Acidobacteria bacterium	0.409	46	3929	25	Bathypelagic
megahit_102251_385-687	MP2235_megahit_102251_385-687	0.9995	amt	1.0	Unspecified	d__Bacteria	p__Proteobacteria	c__Gammaproteobacteria	o__Thiomicrospirales	f__Thioglobaceae	f__Thioglobaceae	f__Thioglobaceae	amt	MP2235	k_Bacteria	p_Proteobacteria	c_Gammaproteobacteria	n_Gammaproteobacteria incertae sedis	g_Candidatus Thioglobus	g_Candidatus Thioglobus	g_Candidatus Thioglobus	1.624	73	6138	25	Mesopelagic
megahit_102253_169-528	MP1517_megahit_102253_169-528	0.9994	amt	1.0	Unspecified	d__Bacteria	p__Proteobacteria	c__Gammaproteobacteria	o__Enterobacterales	f__Alteromonadaceae	g__Alteromonas_B	s__Alteromonas_B confluentis	amt	MP1517	k_Bacteria	p_Proteobacteria	c_Gammaproteobacteria	o_Alteromonadales	f_Alteromonadaceae	f_Alteromonadaceae	f_Alteromonadaceae	0.211	15	1251	25	Epipelagic
megahit_102255_3-140	MP0786_megahit_102255_3-140	0.422	ilvC	1.0	Unspecified	d__Bacteria	p__Proteobacteria	c__Gammaproteobacteria	o__GCA-002705445	f__GCA-002716945	g__	s__	ilvC	MP0786	k_Bacteria	p_Proteobacteria	c_Alphaproteobacteria	c_Alphaproteobacteria	c_Alphaproteobacteria	c_Alphaproteobacteria	c_Alphaproteobacteria	1.322	27	1662	25	Mesopelagic
megahit_102257_1-588	MP0538_megahit_102257_1-588	0.7266	uca	1.0	d__Bacteria	d__Bacteria	p__Proteobacteria	c__Gammaproteobacteria	o__Pseudomonadales	f__Alcanivoracaceae	g__Alcanivorax	s__Alcanivorax nanhaiticus	uca	MP0538	k_Bacteria	p_Proteobacteria	c_Gammaproteobacteria	o_Oceanospirillales	f_Alcanivoracaceae	g_Alcanivorax	n_unclassified Alcanivorax	0.314	29	2614	25	Mesopelagic
megahit_102258_1208-2098	MP0784_megahit_102258_1208-2098	1.0	livJ	1.0	d__Bacteria	d__Bacteria	d__Bacteria	d__Bacteria	d__Bacteria	d__Bacteria	d__Bacteria	d__Bacteria	livJ	MP0784	k_Bacteria	p_Proteobacteria	c_Alphaproteobacteria	o_Rhodospirillales	f_Rhodospirillaceae	g_Thalassospira	g_Thalassospira	0.572	84	7369	25	Bathypelagic
megahit_102261_1-201	MP0313_megahit_102261_1-201	0.3096	cl_nirK	1.0	Unspecified	d__Bacteria	p__Verrucomicrobiota	c__Verrucomicrobiae	o__Opitutales	f__Opitutaceae	f__Opitutaceae	f__Opitutaceae	nirK	MP0313	k_Bacteria	n_FCB group	n_Bacteroidetes/Chlorobi group	p_Bacteroidetes	c_Flavobacteriia	o_Flavobacteriales	f_Flavobacteriaceae	0.565	16	1065	25	Bathypelagic
megahit_102262_583-1044	MP1176_megahit_102262_583-1044	0.6217	amt	1.0	Unspecified	d__Bacteria	p__Bacteroidota	c__Bacteroidia	o__Flavobacteriales	f__Flavobacteriaceae	f__Flavobacteriaceae	f__Flavobacteriaceae	amt	MP1176	k_Bacteria	n_FCB group	n_Bacteroidetes/Chlorobi group	p_Bacteroidetes	c_Flavobacteriia	o_Flavobacteriales	f_Flavobacteriaceae	0.39	36	3410	25	Epipelagic
megahit_102265_3-428	MP0784_megahit_102265_3-428	0.9966	out	0.0	Unspecified	d__Bacteria	p__Proteobacteria	c__Alphaproteobacteria	o__Pelagibacterales	f__Pelagibacteraceae	g__Pelagibacter	s__	livJ	MP0784	k_Bacteria	p_Proteobacteria	c_Alphaproteobacteria	o_Pelagibacterales	o_Pelagibacterales	o_Pelagibacterales	o_Pelagibacterales	0.612	43	3695	25	Bathypelagic
megahit_102267_1-564	MP0538_megahit_102267_1-564	0.5	out	0.0	Unspecified	d__Bacteria	p__Proteobacteria	c__Alphaproteobacteria	o__HIMB59	f__GCA-002718135	g__MarineAlpha5-Bin7	s__	livJ	MP0538	k_Bacteria	p_Proteobacteria	c_Alphaproteobacteria	o_Pelagibacterales	o_Pelagibacterales	o_Pelagibacterales	o_Pelagibacterales	0.598	53	5020	25	Mesopelagic
megahit_102270_3-92	MP1178_megahit_102270_3-92	0.4955	ilvC	1.0	Unspecified	d__Bacteria	p__Chloroflexota	c__Dehalococcoidia	o__UBA1151	f__Bin127	g__GCA-002708145	s__GCA-002708145 sp002714425	ilvC	MP1178	k_Bacteria	n_Terrabacteria group	p_Chloroflexi	p_Chloroflexi	p_Chloroflexi	p_Chloroflexi	p_Chloroflexi	0.422	5	352	25	Mesopelagic
megahit_102270_381-701	MP1517_megahit_102270_381-701	0.6312	ilvC	1.0	Unspecified	d__Bacteria	p__Actinobacteriota	c__Acidimicrobiia	o__Microtrichales	f__SZUA-35	g__SZUA-35	s__SZUA-35 sp003231975	ilvC	MP1517	k_Bacteria	n_Terrabacteria group	p_Actinobacteria	c_Actinobacteria	c_Actinobacteria	c_Actinobacteria	c_Actinobacteria	0.237	15	1134	25	Epipelagic
megahit_102277_1-606	MP1855_megahit_102277_1-606	0.6802	amt	1.0	Unspecified	d__Bacteria	p__Bacteroidota	c__Bacteroidia	o__Flavobacteriales	f__Flavobacteriaceae	g__MS024-2A	s__	amt	MP1855	k_Bacteria	n_FCB group	n_Bacteroidetes/Chlorobi group	p_Bacteroidetes	c_Flavobacteriia	o_Flavobacteriales	f_Flavobacteriaceae	0.352	29	2863	25	Epipelagic
megahit_10228_356-1000	MP0319_megahit_10228_356-1000	0.5261	out	0.0	Unspecified	d__Bacteria	p__Proteobacteria	c__Gammaproteobacteria	o__Burkholderiales	f__Burkholderiaceae	g__Achromobacter	s__Achromobacter pulmonis	livJ	MP0319	k_Bacteria	p_Proteobacteria	c_Betaproteobacteria	o_Burkholderiales	f_Burkholderiaceae	g_Ralstonia	g_Ralstonia	0.282	27	1980	25	Mesopelagic
megahit_102284_1-525	MP1529_megahit_102284_1-525	0.8441	bztA	1.0	d__Bacteria	d__Bacteria	d__Bacteria	d__Bacteria	d__Bacteria	d__Bacteria	d__Bacteria	d__Bacteria	btzA	MP1529	k_Bacteria	p_Proteobacteria	c_Alphaproteobacteria	o_Rhodospirillales	f_Rhodospirillaceae	g_Magnetovibrio	g_Magnetovibrio	0.305	21	1998	25	Epipelagic
megahit_102284_3-539	MP1853_megahit_102284_3-539	0.7053	out	0.0	Unspecified	d__Bacteria	p__Proteobacteria	c__Alphaproteobacteria	o__Rhodobacterales	f__Rhodobacteraceae	f__Rhodobacteraceae	f__Rhodobacteraceae	livJ	MP1853	k_Bacteria	p_Proteobacteria	c_Alphaproteobacteria	o_Rhodospirillales	f_Rhodospirillaceae	n_unclassified Rhodospirillaceae	s_Rhodospirillaceae bacterium	0.235	16	1534	25	Mesopelagic
megahit_102287_1-489	MP0884_megahit_102287_1-489	0.8446	amt	1.0	Unspecified	d__Bacteria	p__Verrucomicrobiota	c__Verrucomicrobiae	o__Opitutales	f__Puniceicoccaceae	g__Coraliomargarita	s__Coraliomargarita akajimensis	amt	MP0884	k_Bacteria	p_Proteobacteria	c_Alphaproteobacteria	n_unclassified Alphaproteobacteria	s_Alphaproteobacteria bacterium	s_Alphaproteobacteria bacterium	s_Alphaproteobacteria bacterium	0.576	44	3708	25	Mesopelagic
megahit_102296_617-919	MP2809_megahit_102296_617-919	0.5325	out	0.0	Unspecified	d__Bacteria	p__Proteobacteria	c__Alphaproteobacteria	c__Alphaproteobacteria	c__Alphaproteobacteria	c__Alphaproteobacteria	c__Alphaproteobacteria	livJ	MP2809	k_Bacteria	p_Proteobacteria	c_Alphaproteobacteria	c_Alphaproteobacteria	c_Alphaproteobacteria	c_Alphaproteobacteria	c_Alphaproteobacteria	0.503	18	1294	25	Bathypelagic
megahit_102298_542-895	MP2813_megahit_102298_542-895	0.9764	no_uca	0.0	d__Bacteria	d__Bacteria	p__Proteobacteria	c__Alphaproteobacteria	o__Sphingomonadales	f__Sphingomonadaceae	g__Parasphingorhabdus	s__Parasphingorhabdus sp002776575	uca	MP2813	k_Bacteria	n_FCB group	p_Candidatus Marinimicrobia	s_Candidatus Marinimicrobia bacterium	s_Candidatus Marinimicrobia bacterium	s_Candidatus Marinimicrobia bacterium	s_Candidatus Marinimicrobia bacterium	0.412	19	1641	25	Mesopelagic
megahit_102306_1-414	MP0538_megahit_102306_1-414	0.9148	amt	1.0	Unspecified	d__Bacteria	p__Myxococcota	c__Polyangia	o__Nannocystales	f__Nannocystaceae	g__Enhygromyxa	s__Enhygromyxa salina_C	amt	MP0538	k_Bacteria	k_Bacteria	k_Bacteria	k_Bacteria	k_Bacteria	k_Bacteria	k_Bacteria	0.369	24	1848	25	Mesopelagic
megahit_102313_265-840	MP1415_megahit_102313_265-840	0.5401	out	0.0	Unspecified	d__Bacteria	p__Chloroflexota	c__Dehalococcoidia	o__UBA2979	f__UBA2979	g__UBA6955	s__UBA6955 sp002707835	livJ	MP1415	k_Bacteria	n_Terrabacteria group	p_Chloroflexi	p_Chloroflexi	p_Chloroflexi	p_Chloroflexi	p_Chloroflexi	0.381	31	2935	25	Mesopelagic
megahit_102313_3-386	MP1682_megahit_102313_3-386	0.9795	ilvC	1.0	Unspecified	d__Bacteria	p__Proteobacteria	c__Gammaproteobacteria	o__Thiomicrospirales	f__Thioglobaceae	g__Thioglobus	s__	ilvC	MP1682	GTDB:d__Bacteria	GTDB:p__Proteobacteria	GTDB:c__Gammaproteobacteria	GTDB:o__Thiomicrospirales	GTDB:f__Thioglobaceae	GTDB:g__Thioglobus	GTDB:s__	0.355	22	2061	25	Mesopelagic
megahit_102315_27-881	MP0784_megahit_102315_27-881	0.2047	narG	0.0	Unspecified	d__Bacteria	p__Proteobacteria	c__Gammaproteobacteria	o__Enterobacterales	f__Enterobacteriaceae	g__Escherichia	s__Escherichia flexneri	nasA	MP0784	k_Bacteria	p_Proteobacteria	p_Proteobacteria	p_Proteobacteria	p_Proteobacteria	p_Proteobacteria	p_Proteobacteria	0.575	81	7237	25	Bathypelagic
megahit_102319_2-460	MP1672_megahit_102319_2-460	0.5546	ureC	1.0	Unspecified	d__Bacteria	p__Proteobacteria	c__Alphaproteobacteria	o__Puniceispirillales	f__Puniceispirillaceae	g__UBA5951	s__	ureC	MP1672	k_Bacteria	p_Proteobacteria	c_Alphaproteobacteria	c_Alphaproteobacteria	c_Alphaproteobacteria	c_Alphaproteobacteria	c_Alphaproteobacteria	0.482	45	3827	25	Epipelagic
megahit_102325_1-306	MP1853_megahit_102325_1-306	0.908	ureC	1.0	Unspecified	d__Bacteria	p__Proteobacteria	c__Gammaproteobacteria	o__Pseudomonadales	f__HTCC2089	g__UBA11889	s__	ureC	MP1853	k_Bacteria	p_Proteobacteria	c_Gammaproteobacteria	n_unclassified Gammaproteobacteria	s_Gammaproteobacteria bacterium	s_Gammaproteobacteria bacterium	s_Gammaproteobacteria bacterium	0.566	22	1473	25	Mesopelagic
megahit_10234_2-643	MP0532_megahit_10234_2-643	0.7188	out	0.0	Unspecified	d__Bacteria	p__Actinobacteriota	c__Rubrobacteria	o__Rubrobacterales	f__Rubrobacteraceae	g__Rubrobacter_B	s__	livJ	MP0532	k_Bacteria	n_FCB group	p_Gemmatimonadetes	n_unclassified Gemmatimonadetes	s_Gemmatimonadetes bacterium	s_Gemmatimonadetes bacterium	s_Gemmatimonadetes bacterium	0.368	35	2740	25	Bathypelagic
megahit_102340_434-997	MP1154_megahit_102340_434-997	0.8447	bztA	1.0	d__Bacteria	d__Bacteria	p__Proteobacteria	c__Gammaproteobacteria	o__UBA10353	o__UBA10353	o__UBA10353	o__UBA10353	btzA	MP1154	k_Bacteria	p_Proteobacteria	c_Gammaproteobacteria	c_Gammaproteobacteria	c_Gammaproteobacteria	c_Gammaproteobacteria	c_Gammaproteobacteria	0.475	37	3233	25	Bathypelagic
megahit_102349_1-735	MP2235_megahit_102349_1-735	0.6616	out	0.0	Unspecified	d__Bacteria	p__SAR324	c__SAR324	o__SAR324	f__NAC60-12	g__	s__	livJ	MP2235	k_Bacteria	p_Proteobacteria	p_Proteobacteria	p_Proteobacteria	p_Proteobacteria	p_Proteobacteria	p_Proteobacteria	0.431	47	4120	25	Mesopelagic
megahit_102351_3-446	MP1680_megahit_102351_3-446	0.7327	out	0.0	Unspecified	d__Bacteria	p__Proteobacteria	c__Alphaproteobacteria	o__Thalassobaculales	f__Thalassobaculaceae	g__BAL199	s__BAL199 sp000171835	livJ	MP1680	k_Bacteria	p_Proteobacteria	c_Alphaproteobacteria	c_Alphaproteobacteria	c_Alphaproteobacteria	c_Alphaproteobacteria	c_Alphaproteobacteria	0.436	30	2607	25	Mesopelagic
megahit_102352_2-208	MP1415_megahit_102352_2-208	0.6986	c1b	c1b	d__Bacteria;p__Proteobacteria	d__Bacteria	p__Proteobacteria	c__Alphaproteobacteria	o__Rhodobacterales	f__Rhodobacteraceae	g__Pseudooceanicola	s__Pseudooceanicola sp002709085	potF	MP1415	k_Bacteria	p_Proteobacteria	c_Alphaproteobacteria	o_Rhodobacterales	f_Rhodobacteraceae	g_Pseudooceanicola	s_Pseudooceanicola flagellatus	0.582	17	1226	25	Mesopelagic
megahit_102357_146-721	MP1851_megahit_102357_146-721	0.9997	nrt	1.0	d__Bacteria	d__Bacteria	p__Proteobacteria	c__Alphaproteobacteria	o__Sphingomonadales	f__Sphingomonadaceae	g__Erythrobacter	s__Erythrobacter sp002706445	nrt	MP1851	k_Bacteria	p_Proteobacteria	c_Alphaproteobacteria	o_Sphingomonadales	f_Erythrobacteraceae	n_unclassified Erythrobacteraceae	s_Erythrobacteraceae bacterium	0.399	33	2509	25	Mesopelagic
megahit_102365_1-849	MP1678_megahit_102365_1-849	1.0	out	0.0	Unspecified	d__Bacteria	p__Proteobacteria	p__Proteobacteria	p__Proteobacteria	p__Proteobacteria	p__Proteobacteria	p__Proteobacteria	livJ	MP1678	k_Bacteria	p_Proteobacteria	c_Alphaproteobacteria	o_Rhodobacterales	f_Rhodobacteraceae	f_Rhodobacteraceae	f_Rhodobacteraceae	0.659	84	8076	25	Mesopelagic
megahit_102367_3-1355	MP0878_megahit_102367_3-1355	0.5866	nas	1.0	Unspecified	d__Bacteria	p__Actinobacteriota	c__Actinomycetia	o__Mycobacteriales	f__Mycobacteriaceae	g__Mycobacterium	s__Mycobacterium smegmatis	nasA	MP0878	k_Bacteria	n_Terrabacteria group	p_Actinobacteria	c_Actinobacteria	o_Corynebacteriales	f_Mycobacteriaceae	g_Mycolicibacterium	0.783	134	10199	25	Bathypelagic
megahit_102385_1-387	MP0888_megahit_102385_1-387	0.9902	amt	1.0	Unspecified	d__Bacteria	p__Proteobacteria	c__Gammaproteobacteria	o__Acidiferrobacterales	f__Sulfurifustaceae	g__SM1-46	s__SM1-46 sp001304215	amt	MP0888	k_Bacteria	p_Proteobacteria	c_Gammaproteobacteria	o_Legionellales	n_unclassified Legionellales	s_Legionellales bacterium	s_Legionellales bacterium	0.559	26	2270	25	Epipelagic
megahit_102393_1-123	MP0532_megahit_102393_1-123	0.7479	uca	1.0	d__Bacteria	d__Bacteria	p__Actinobacteriota	c__Actinomycetia	o__Mycobacteriales	f__Pseudonocardiaceae	g__Pseudonocardia	s__Pseudonocardia thermophila	uca	MP0532	k_Archaea	k_Archaea	k_Archaea	k_Archaea	k_Archaea	k_Archaea	k_Archaea	0.769	14	693	25	Bathypelagic
megahit_102396_1385-2059	MP0313_megahit_102396_1385-2059	0.9999	ilvC	1.0	Unspecified	d__Bacteria	d__Bacteria	d__Bacteria	d__Bacteria	d__Bacteria	d__Bacteria	d__Bacteria	ilvC	MP0313	k_Bacteria	p_Proteobacteria	c_Alphaproteobacteria	o_Hyphomonadales	f_Hyphomonadaceae	g_Hyphomonas	g_Hyphomonas	0.515	49	3981	25	Bathypelagic
megahit_102398_3-563	MP1680_megahit_102398_3-563	0.9996	out	0.0	Unspecified	d__Bacteria	p__Proteobacteria	c__Alphaproteobacteria	o__Rhizobiales	f__Rhizobiaceae	g__Ahrensia	s__Ahrensia sp002706335	livJ	MP1680	k_Bacteria	p_Proteobacteria	c_Alphaproteobacteria	o_Rhodobacterales	f_Rhodobacteraceae	f_Rhodobacteraceae	f_Rhodobacteraceae	0.472	41	3619	25	Mesopelagic
megahit_102405_1-561	MP0888_megahit_102405_1-561	0.6277	amt	1.0	Unspecified	d__Bacteria	p__Proteobacteria	c__Gammaproteobacteria	o__Burkholderiales	f__SG8-40	g__SG8-40	s__SG8-40 sp001304425	amt	MP0888	k_Bacteria	p_Proteobacteria	c_Betaproteobacteria	o_Nitrosomonadales	o_Nitrosomonadales	o_Nitrosomonadales	o_Nitrosomonadales	0.668	45	3617	25	Epipelagic
megahit_102411_1-102	MP2239_megahit_102411_1-102	0.7737	ilvC	1.0	Unspecified	d__Bacteria	p__Proteobacteria	c__Gammaproteobacteria	o__Thiomicrospirales	f__Thioglobaceae	g__Vesicomyosocius	s__Vesicomyosocius okutanii	ilvC	MP2239	k_Bacteria	p_Proteobacteria	c_Gammaproteobacteria	c_Gammaproteobacteria	c_Gammaproteobacteria	c_Gammaproteobacteria	c_Gammaproteobacteria	1.158	21	1128	25	Epipelagic
megahit_102413_1-312	MP0780_megahit_102413_1-312	0.5954	no_uca	0.0	d__Bacteria	d__Bacteria	p__Proteobacteria	c__Gammaproteobacteria	o__Pseudomonadales	f__Halomonadaceae	g__Halomonas_E	s__Halomonas_E taeanensis	uca	MP0780	k_Bacteria	p_Proteobacteria	c_Gammaproteobacteria	o_Oceanospirillales	f_Halomonadaceae	g_Halomonas	g_Halomonas	0.61	32	2462	25	Bathypelagic
megahit_102416_1-702	MP1682_megahit_102416_1-702	0.9633	amt	1.0	Unspecified	d__Bacteria	p__Actinobacteriota	c__Acidimicrobiia	o__Microtrichales	f__TK06	g__UBA2110	s__UBA2110 sp002705305	amt	MP1682	k_Bacteria	n_Terrabacteria group	p_Actinobacteria	c_Acidimicrobiia	c_Acidimicrobiia	c_Acidimicrobiia	c_Acidimicrobiia	0.194	22	2001	25	Mesopelagic
megahit_102420_3-764	MP0319_megahit_102420_3-764	0.5767	out	0.0	Unspecified	d__Bacteria	p__Proteobacteria	c__Alphaproteobacteria	o__Rhodobacterales	f__Rhodobacteraceae	g__Marinibacterium	s__Marinibacterium profundimaris	livJ	MP0319	k_Bacteria	p_Proteobacteria	p_Proteobacteria	p_Proteobacteria	p_Proteobacteria	p_Proteobacteria	p_Proteobacteria	0.752	85	7687	25	Mesopelagic
megahit_102422_601-834	MP1521_megahit_102422_601-834	0.531	ilvC	1.0	Unspecified	d__Bacteria	p__Myxococcota	c__UBA9160	o__UBA9160	f__UBA4427	g__MED660	s__MED660 sp002691205	ilvC	MP1521	k_Bacteria	p_Proteobacteria	c_Alphaproteobacteria	o_Hyphomonadales	f_Hyphomonadaceae	g_Henriciella	g_Henriciella	0.676	25	1426	25	Bathypelagic
megahit_102437_24-572	MP2811_megahit_102437_24-572	0.7677	out	0.0	Unspecified	d__Bacteria	p__Proteobacteria	c__Gammaproteobacteria	o__Pseudomonadales	f__Oleiphilaceae	f__Oleiphilaceae	f__Oleiphilaceae	livJ	MP2811	k_Bacteria	p_Proteobacteria	c_Gammaproteobacteria	o_Salinisphaerales	f_Salinisphaeraceae	g_Salinisphaera	g_Salinisphaera	0.365	27	2285	25	Bathypelagic
megahit_102439_3-566	MP1421_megahit_102439_3-566	0.7045	amt	1.0	Unspecified	d__Bacteria	p__Proteobacteria	c__Gammaproteobacteria	c__Gammaproteobacteria	c__Gammaproteobacteria	c__Gammaproteobacteria	c__Gammaproteobacteria	amt	MP1421	k_Bacteria	n_PVC group	p_Verrucomicrobia	c_Verrucomicrobiae	o_Verrucomicrobiales	o_Verrucomicrobiales	o_Verrucomicrobiales	0.197	19	1723	25	Epipelagic
megahit_102450_700-1104	MP1847_megahit_102450_700-1104	0.5785	amt	1.0	Unspecified	d__Bacteria	p__Proteobacteria	c__Gammaproteobacteria	o__Pseudomonadales	f__Porticoccaceae	g__HB2-32-21	s__HB2-32-21 sp002431545	amt	MP1847	k_Bacteria	p_Proteobacteria	c_Gammaproteobacteria	c_Gammaproteobacteria	c_Gammaproteobacteria	c_Gammaproteobacteria	c_Gammaproteobacteria	0.558	34	2995	25	Bathypelagic
megahit_10246_3-779	MP2819_megahit_10246_3-779	0.6198	out	0.0	Unspecified	d__Bacteria	p__Proteobacteria	c__Alphaproteobacteria	c__Alphaproteobacteria	c__Alphaproteobacteria	c__Alphaproteobacteria	c__Alphaproteobacteria	livJ	MP2819	k_Bacteria	p_Proteobacteria	c_Alphaproteobacteria	o_Rhizobiales	f_Phyllobacteriaceae	g_Aliihoeflea	g_Aliihoeflea	0.398	51	4226	25	Epipelagic
megahit_10246_527-799	MP1162_megahit_10246_527-799	0.5785	amt	1.0	Unspecified	d__Bacteria	p__Firmicutes_B	c__Desulfotomaculia	o__Desulfotomaculales	f__Desulfotomaculaceae_A	g__Desulfotomaculum_C	s__Desulfotomaculum_C arcticum	amt	MP1162	k_Bacteria	k_Bacteria	k_Bacteria	k_Bacteria	k_Bacteria	k_Bacteria	k_Bacteria	0.353	14	1127	25	Bathypelagic
megahit_102462_1-291	MP0878_megahit_102462_1-291	0.8274	ilvC	1.0	Unspecified	d__Archaea	p__Crenarchaeota	c__Nitrososphaeria	o__Nitrososphaerales	f__Nitrosopumilaceae	g__Cenarchaeum	s__Cenarchaeum symbiosum	ilvC	MP0878	k_Archaea	n_TACK group	p_Thaumarchaeota	p_Thaumarchaeota	p_Thaumarchaeota	p_Thaumarchaeota	p_Thaumarchaeota	0.38	14	1199	25	Bathypelagic
megahit_102465_1-402	MP2813_megahit_102465_1-402	0.8775	out	0.0	Unspecified	d__Bacteria	p__Actinobacteriota	c__Actinobacteria	o__Actinomycetales	f__Microbacteriaceae	g__UBA1487	s__UBA1487 sp002325245	livJ	MP2813	k_Bacteria	n_Terrabacteria group	p_Actinobacteria	c_Actinobacteria	o_Propionibacteriales	f_Nocardioidaceae	g_Nocardioides	0.592	31	2713	25	Mesopelagic
megahit_102472_131-514	MP0538_megahit_102472_131-514	0.8362	ilvC	1.0	Unspecified	d__Archaea	p__Crenarchaeota	c__Nitrososphaeria	o__Nitrososphaerales	f__Nitrosopumilaceae	g__Cenarchaeum	s__Cenarchaeum symbiosum	ilvC	MP0538	k_Archaea	n_TACK group	p_Thaumarchaeota	p_Thaumarchaeota	p_Thaumarchaeota	p_Thaumarchaeota	p_Thaumarchaeota	0.48	29	2363	25	Mesopelagic
megahit_102481_3-674	MP2815_megahit_102481_3-674	0.6826	out	0.0	Unspecified	d__Bacteria	p__Proteobacteria	c__Alphaproteobacteria	c__Alphaproteobacteria	c__Alphaproteobacteria	c__Alphaproteobacteria	c__Alphaproteobacteria	livJ	MP2815	k_Bacteria	p_Proteobacteria	n_unclassified Proteobacteria	s_Proteobacteria bacterium	s_Proteobacteria bacterium	s_Proteobacteria bacterium	s_Proteobacteria bacterium	0.757	54	4940	25	Mesopelagic
megahit_102482_6554-8029	MP1855_megahit_102482_6554-8029	0.781	amt	1.0	Unspecified	d__Bacteria	p__Proteobacteria	c__Alphaproteobacteria	o__Rhodospirillales	f__Rhodospirillaceae	g__Alpha-05	s__Alpha-05 sp003246625	amt	MP1855	k_Bacteria	p_Proteobacteria	c_Alphaproteobacteria	c_Alphaproteobacteria	c_Alphaproteobacteria	c_Alphaproteobacteria	c_Alphaproteobacteria	0.534	107	9489	25	Epipelagic
megahit_102482_83-595	MP0882_megahit_102482_83-595	0.6391	amt	1.0	Unspecified	d__Bacteria	p__Actinobacteriota	c__Acidimicrobiia	o__Microtrichales	f__MedAcidi-G1	g__UBA3125	s__UBA3125 sp002501135	amt	MP0882	k_Bacteria	n_Terrabacteria group	p_Actinobacteria	c_Actinobacteria	c_Actinobacteria	c_Actinobacteria	c_Actinobacteria	0.421	28	1937	25	Bathypelagic
megahit_102484_420-740	MP0311_megahit_102484_420-740	0.5259	amt	1.0	Unspecified	d__Bacteria	p__Proteobacteria	c__Gammaproteobacteria	o__SAR86	f__D2472	g__SAR86A	s__	amt	MP0311	k_Bacteria	p_Proteobacteria	c_Gammaproteobacteria	n_Gammaproteobacteria incertae sedis	n_SAR86 cluster	s_SAR86 cluster	s_SAR86 cluster	0.447	30	2420	25	Epipelagic
megahit_102485_149-1453	MP2233bis_megahit_102485_149-1453	0.9997	amt	1.0	Unspecified	d__Bacteria	p__Proteobacteria	c__Alphaproteobacteria	o__Sphingomonadales	f__Sphingomonadaceae	g__Citromicrobium	g__Citromicrobium	amt	MP2233bis	k_Bacteria	p_Proteobacteria	c_Alphaproteobacteria	o_Sphingomonadales	f_Sphingomonadaceae	g_Citromicrobium	n_unclassified Citromicrobium	0.684	157	13302	25	Bathypelagic
megahit_102485_3-428	MP1682_megahit_102485_3-428	0.9999	amt	1.0	Unspecified	d__Archaea	p__Crenarchaeota	c__Nitrososphaeria	o__Nitrososphaerales	f__Nitrosopumilaceae	g__Nitrosoarchaeum	s__Nitrosoarchaeum limnia	amt	MP1682	k_Archaea	n_TACK group	p_Thaumarchaeota	p_Thaumarchaeota	p_Thaumarchaeota	p_Thaumarchaeota	p_Thaumarchaeota	0.407	28	2265	25	Mesopelagic
megahit_102491_284-1288	MP2241_megahit_102491_284-1288	0.7131	ilvC	1.0	Unspecified	d__Bacteria	p__Planctomycetota	c__Planctomycetes	o__Pirellulales	f__Pirellulaceae	g__Blastopirellula	s__Blastopirellula marina	ilvC	MP2241	k_Bacteria	n_PVC group	p_Planctomycetes	c_Planctomycetia	c_Planctomycetia	c_Planctomycetia	c_Planctomycetia	0.384	59	4926	25	Epipelagic
megahit_102492_1-651	MP2815_megahit_102492_1-651	1.0	ilvC	1.0	Unspecified	d__Bacteria	p__Proteobacteria	c__Gammaproteobacteria	o__SAR86	f__D2472	g__	s__	ilvC	MP2815	k_Bacteria	p_Proteobacteria	c_Gammaproteobacteria	c_Gammaproteobacteria	c_Gammaproteobacteria	c_Gammaproteobacteria	c_Gammaproteobacteria	0.448	31	3010	25	Mesopelagic
megahit_102492_1048-1215	MP1154_megahit_102492_1048-1215	0.6811	ilvC	1.0	Unspecified	d__Bacteria	p__Proteobacteria	c__Gammaproteobacteria	o__Thiomicrospirales	f__Thioglobaceae	g__Vesicomyosocius	s__Vesicomyosocius okutanii	ilvC	MP1154	k_Bacteria	p_Proteobacteria	c_Gammaproteobacteria	n_unclassified Gammaproteobacteria	s_Gammaproteobacteria bacterium	s_Gammaproteobacteria bacterium	s_Gammaproteobacteria bacterium	0.259	6	446	25	Bathypelagic
megahit_102493_365-3061	MP1521_megahit_102493_365-3061	0.9998	nas	1.0	Unspecified	d__Bacteria	p__Proteobacteria	c__Alphaproteobacteria	o__Caulobacterales	f__Hyphomonadaceae	g__Hyphomonas	s__Hyphomonas sp000682775	nasA	MP1521	k_Bacteria	p_Proteobacteria	c_Alphaproteobacteria	o_Hyphomonadales	f_Hyphomonadaceae	g_Hyphomonas	n_unclassified Hyphomonas	0.632	269	24070	25	Bathypelagic
megahit_102500_2-751	MP2231_megahit_102500_2-751	0.9996	out	0.0	Unspecified	d__Bacteria	p__Proteobacteria	c__Alphaproteobacteria	c__Alphaproteobacteria	c__Alphaproteobacteria	c__Alphaproteobacteria	c__Alphaproteobacteria	livJ	MP2231	k_Bacteria	p_Proteobacteria	c_Gammaproteobacteria	n_unclassified Gammaproteobacteria	s_Gammaproteobacteria bacterium	s_Gammaproteobacteria bacterium	s_Gammaproteobacteria bacterium	0.295	35	3186	25	Bathypelagic
megahit_102501_22-993	MP2819_megahit_102501_22-993	0.9909	ilvC	1.0	Unspecified	d__Bacteria	p__Proteobacteria	c__Gammaproteobacteria	o__Pseudomonadales	f__Porticoccaceae	g__AAA300-D14	s__	ilvC	MP2819	k_Bacteria	p_Proteobacteria	c_Gammaproteobacteria	o_Cellvibrionales	f_Porticoccaceae	n_unclassified Porticoccaceae	n_SAR92 clade	0.486	78	7348	25	Epipelagic
megahit_102502_449-691	MP1855_megahit_102502_449-691	1.0	out	0.0	Unspecified	d__Bacteria	p__Proteobacteria	c__Alphaproteobacteria	o__Rhizobiales	f__Stappiaceae	g__Labrenzia	s__Labrenzia aggregata_A	livJ	MP1855	k_Bacteria	p_Proteobacteria	c_Alphaproteobacteria	c_Alphaproteobacteria	c_Alphaproteobacteria	c_Alphaproteobacteria	c_Alphaproteobacteria	0.364	12	839	25	Epipelagic
megahit_102508_1-945	MP2817_megahit_102508_1-945	0.7256	amt	1.0	Unspecified	d__Bacteria	p__Proteobacteria	c__Alphaproteobacteria	o__Pelagibacterales	f__Pelagibacteraceae	g__Pelagibacter	s__	amt	MP2817	k_Bacteria	p_Proteobacteria	p_Proteobacteria	p_Proteobacteria	p_Proteobacteria	p_Proteobacteria	p_Proteobacteria	0.614	71	6665	25	Mesopelagic
megahit_10251_3-314	MP1409_megahit_10251_3-314	0.5657	out	0.0	Unspecified	d__Bacteria	p__Proteobacteria	c__Alphaproteobacteria	o__Rhodobacterales	f__Rhodobacteraceae	f__Rhodobacteraceae	f__Rhodobacteraceae	livJ	MP1409	k_Bacteria	p_Proteobacteria	c_Alphaproteobacteria	c_Alphaproteobacteria	c_Alphaproteobacteria	c_Alphaproteobacteria	c_Alphaproteobacteria	0.462	22	1630	25	Bathypelagic
megahit_102510_1-672	MP1413_megahit_102510_1-672	0.7219	amt	1.0	Unspecified	d__Bacteria	p__Actinobacteriota	c__Actinobacteria	o__Actinomycetales	f__Microbacteriaceae	g__Agrococcus	g__Agrococcus	amt	MP1413	k_Bacteria	n_Terrabacteria group	p_Actinobacteria	c_Actinobacteria	o_Micrococcales	f_Microbacteriaceae	f_Microbacteriaceae	0.282	31	2388	25	Mesopelagic
megahit_102516_4514-5677	MP1411_megahit_102516_4514-5677	0.5012	out	0.0	Unspecified	d__Bacteria	p__Proteobacteria	c__Alphaproteobacteria	c__Alphaproteobacteria	c__Alphaproteobacteria	c__Alphaproteobacteria	c__Alphaproteobacteria	livJ	MP1411	k_Bacteria	p_Proteobacteria	c_Alphaproteobacteria	o_Rhizobiales	f_Phyllobacteriaceae	g_Aliihoeflea	g_Aliihoeflea	0.595	110	8959	25	Bathypelagic
megahit_102520_435-581	MP1857_megahit_102520_435-581	1.0	out	0.0	Unspecified	d__Bacteria	p__Proteobacteria	c__Alphaproteobacteria	o__Rhodobacterales	f__Rhodobacteraceae	g__GCA-002705045	s__	livJ	MP1857	k_Bacteria	p_Proteobacteria	c_Alphaproteobacteria	o_Rhodobacterales	f_Rhodobacteraceae	f_Rhodobacteraceae	f_Rhodobacteraceae	0.314	9	517	25	Epipelagic
megahit_102525_205-675	MP2817_megahit_102525_205-675	0.7364	out	0.0	Unspecified	d__Bacteria	p__Proteobacteria	c__Gammaproteobacteria	o__Burkholderiales	f__Burkholderiaceae	g__Pseudoduganella	s__Pseudoduganella sp003293715	livJ	MP2817	k_Bacteria	p_Proteobacteria	c_Gammaproteobacteria	n_unclassified Gammaproteobacteria	s_Gammaproteobacteria bacterium	s_Gammaproteobacteria bacterium	s_Gammaproteobacteria bacterium	0.641	37	3083	25	Mesopelagic
megahit_102527_622-696	MP1166_megahit_102527_622-696	0.1116	uca	1.0	d__Bacteria	d__Bacteria	p__Actinobacteriota	c__Actinomycetia	o__Mycobacteriales	f__Pseudonocardiaceae	g__Pseudonocardia	s__Pseudonocardia thermophila	uca	MP1166	GTDB:d__Bacteria	GTDB:p__Actinobacteriota	GTDB:c__Actinomycetia	GTDB:o__Mycobacteriales	GTDB:f__Pseudonocardiaceae	GTDB:g__Pseudonocardia	GTDB:s__Pseudonocardia thermophila	0.483	5	196	0	Mesopelagic
megahit_102537_2-574	MP1519_megahit_102537_2-574	0.9996	out	0.0	Unspecified	d__Bacteria	p__Proteobacteria	c__Alphaproteobacteria	o__Rhodobacterales	f__Rhodobacteraceae	g__Salipiger	s__Salipiger marinus	livJ	MP1519	k_Bacteria	p_Proteobacteria	c_Alphaproteobacteria	o_Rhodobacterales	f_Rhodobacteraceae	f_Rhodobacteraceae	f_Rhodobacteraceae	0.31	27	2220	25	Bathypelagic
megahit_102546_349-759	MP2809_megahit_102546_349-759	0.6496	out	0.0	Unspecified	d__Bacteria	p__Proteobacteria	c__Alphaproteobacteria	c__Alphaproteobacteria	c__Alphaproteobacteria	c__Alphaproteobacteria	c__Alphaproteobacteria	livJ	MP2809	k_Bacteria	k_Bacteria	k_Bacteria	k_Bacteria	k_Bacteria	k_Bacteria	k_Bacteria	0.309	15	1234	25	Bathypelagic
megahit_102569_3-959	MP0788_megahit_102569_3-959	0.8942	ilvC	1.0	Unspecified	d__Bacteria	p__Actinobacteriota	c__Acidimicrobiia	o__Microtrichales	f__UBA11606	g__SZUA-87	s__SZUA-87 sp003231645	ilvC	MP0788	k_Bacteria	n_Terrabacteria group	p_Actinobacteria	c_Actinobacteria	c_Actinobacteria	c_Actinobacteria	c_Actinobacteria	0.553	91	7731	25	Mesopelagic
megahit_102572_1379-1621	MP1676_megahit_102572_1379-1621	0.9993	Non_Nxr	0.0	Unspecified	d__Bacteria	p__Proteobacteria	c__Gammaproteobacteria	o__Enterobacterales	f__Alteromonadaceae	g__Alteromonas_A	s__Alteromonas_A sp002993365	nxr	MP1676	k_Bacteria	p_Proteobacteria	c_Gammaproteobacteria	o_Alteromonadales	f_Alteromonadaceae	f_Alteromonadaceae	f_Alteromonadaceae	0.492	18	1529	25	Bathypelagic
megahit_102573_944-1159	MP1525_megahit_102573_944-1159	0.8265	ilvC	1.0	Unspecified	d__Bacteria	p__Verrucomicrobiota	c__Lentisphaeria	o__UBA12247	f__	g__	s__	ilvC	MP1525	GTDB:d__Bacteria	GTDB:p__Verrucomicrobiota	GTDB:c__Lentisphaeria	GTDB:o__UBA12247	GTDB:f__	GTDB:g__	GTDB:s__	0.41	11	751	25	Mesopelagic
megahit_102587_1-225	MP0538_megahit_102587_1-225	0.8391	nas	1.0	Unspecified	d__Bacteria	d__Bacteria	d__Bacteria	d__Bacteria	d__Bacteria	d__Bacteria	d__Bacteria	nasA	MP0538	k_Bacteria	n_Terrabacteria group	p_Actinobacteria	c_Actinobacteria	c_Actinobacteria	c_Actinobacteria	c_Actinobacteria	0.791	28	2078	25	Mesopelagic
megahit_102592_1-756	MP0880_megahit_102592_1-756	0.6301	amt	1.0	Unspecified	d__Bacteria	p__Proteobacteria	c__Alphaproteobacteria	o__Pelagibacterales	f__Pelagibacteraceae	g__Pelagibacter	s__	amt	MP0880	k_Bacteria	p_Proteobacteria	c_Alphaproteobacteria	c_Alphaproteobacteria	c_Alphaproteobacteria	c_Alphaproteobacteria	c_Alphaproteobacteria	0.617	60	5463	25	Bathypelagic
megahit_102593_2-886	MP0536_megahit_102593_2-886	1.0	amt	1.0	Unspecified	Unspecified	Unspecified	Unspecified	Unspecified	Unspecified	Unspecified	Unspecified	amt	MP0536	k_Bacteria	n_FCB group	p_Gemmatimonadetes	n_unclassified Gemmatimonadetes	s_Gemmatimonadetes bacterium	s_Gemmatimonadetes bacterium	s_Gemmatimonadetes bacterium	0.44	55	4665	25	Mesopelagic
megahit_102596_1-495	MP2815_megahit_102596_1-495	0.9995	cl_nirK	1.0	Unspecified	d__Bacteria	p__Acidobacteriota	c__Vicinamibacteria	o__Vicinamibacterales	f__UBA823	g__UBA11600	s__	nirK	MP2815	k_Bacteria	p_Acidobacteria	n_unclassified Acidobacteria	s_Acidobacteria bacterium	s_Acidobacteria bacterium	s_Acidobacteria bacterium	s_Acidobacteria bacterium	0.304	16	1341	25	Mesopelagic
megahit_102596_502-1038	MP2811_megahit_102596_502-1038	0.5729	ilvC	1.0	Unspecified	d__Bacteria	p__Proteobacteria	c__Alphaproteobacteria	o__TMED109	f__TMED131	f__TMED131	f__TMED131	ilvC	MP2811	k_Bacteria	p_Proteobacteria	c_Alphaproteobacteria	n_unclassified Alphaproteobacteria	s_Alphaproteobacteria bacterium	s_Alphaproteobacteria bacterium	s_Alphaproteobacteria bacterium	0.498	36	2968	25	Bathypelagic
megahit_102599_1-219	MP1845_megahit_102599_1-219	0.9862	ureC	1.0	Unspecified	d__Bacteria	p__Proteobacteria	c__Alphaproteobacteria	o__Rhodobacterales	f__Rhodobacteraceae	g__Paracoccus	s__Paracoccus sp002294185	ureC	MP1845	k_Bacteria	p_Proteobacteria	c_Alphaproteobacteria	o_Rhodobacterales	f_Rhodobacteraceae	g_Paracoccus	g_Paracoccus	0.336	11	822	25	Bathypelagic
megahit_10260_2-442	MP1162_megahit_10260_2-442	0.6299	out	0.0	Unspecified	d__Bacteria	p__Proteobacteria	c__Alphaproteobacteria	o__Rhodobacterales	f__Rhodobacteraceae	g__Yoonia	s__Yoonia maritima	livJ	MP1162	k_Bacteria	p_Proteobacteria	c_Alphaproteobacteria	o_Rhodobacterales	f_Rhodobacteraceae	f_Rhodobacteraceae	f_Rhodobacteraceae	0.5	32	2384	25	Bathypelagic
megahit_10260_62-784	MP1672_megahit_10260_62-784	0.8977	ureC	1.0	Unspecified	d__Bacteria	p__Proteobacteria	c__Alphaproteobacteria	o__Rhodobacterales	f__Rhodobacteraceae	g__MED-G52	s__MED-G52 sp001627925	ureC	MP1672	k_Bacteria	p_Proteobacteria	c_Alphaproteobacteria	o_Rhodobacterales	f_Rhodobacteraceae	f_Rhodobacteraceae	f_Rhodobacteraceae	0.197	29	2592	25	Epipelagic
megahit_102600_3-1025	MP0313_megahit_102600_3-1025	0.8086	amt	1.0	Unspecified	d__Bacteria	p__Actinobacteriota	c__Acidimicrobiia	o__Microtrichales	f__MedAcidi-G1	g__UBA3125	s__UBA3125 sp002501135	amt	MP0313	k_Bacteria	n_Terrabacteria group	p_Actinobacteria	c_Actinobacteria	c_Actinobacteria	c_Actinobacteria	c_Actinobacteria	0.971	140	11806	25	Bathypelagic
megahit_102604_3-380	MP0878_megahit_102604_3-380	0.7709	cluster_IV	0.0	Unspecified	d__Bacteria	d__Bacteria	d__Bacteria	d__Bacteria	d__Bacteria	d__Bacteria	d__Bacteria	nifH	MP0878	k_Bacteria	p_Proteobacteria	c_Alphaproteobacteria	o_Rhizobiales	f_Aurantimonadaceae	f_Aurantimonadaceae	f_Aurantimonadaceae	2.949	141	10315	25	Bathypelagic
megahit_102606_1-699	MP0886_megahit_102606_1-699	0.5307	ilvC	1.0	Unspecified	d__Bacteria	p__Poribacteria	c__WGA-4E	o__WGA-4E	f__WGA-3G	g__WGA-3G	g__WGA-3G	ilvC	MP0886	k_Bacteria	n_Bacteria incertae sedis	n_Bacteria candidate phyla	p_Candidatus Poribacteria	s_Candidatus Poribacteria bacterium	s_Candidatus Poribacteria bacterium	s_Candidatus Poribacteria bacterium	0.383	36	3280	25	Mesopelagic
megahit_102610_148-561	MP0888_megahit_102610_148-561	0.6528	out	0.0	Unspecified	d__Bacteria	p__Proteobacteria	c__Alphaproteobacteria	o__Puniceispirillales	f__GCA-002684695	g__GCA-002684695	s__	livJ	MP0888	k_Bacteria	p_Proteobacteria	c_Alphaproteobacteria	n_Alphaproteobacteria incertae sedis	n_SAR116 cluster	n_SAR116 cluster	n_SAR116 cluster	0.784	39	3235	25	Epipelagic
megahit_102615_3-521	MP2241_megahit_102615_3-521	0.9252	nas	1.0	Unspecified	d__Bacteria	d__Bacteria	d__Bacteria	d__Bacteria	d__Bacteria	d__Bacteria	d__Bacteria	nasA	MP2241	k_Bacteria	p_Proteobacteria	c_Alphaproteobacteria	c_Alphaproteobacteria	c_Alphaproteobacteria	c_Alphaproteobacteria	c_Alphaproteobacteria	0.164	13	1184	25	Epipelagic
megahit_102626_1-510	MP1674_megahit_102626_1-510	1.0	livJ	1.0	d__Bacteria	d__Bacteria	p__Actinobacteriota	c__Acidimicrobiia	o__Microtrichales	o__Microtrichales	o__Microtrichales	o__Microtrichales	livJ	MP1674	k_Bacteria	n_Terrabacteria group	p_Actinobacteria	c_Actinobacteria	c_Actinobacteria	c_Actinobacteria	c_Actinobacteria	0.296	24	2025	25	Bathypelagic
megahit_102626_2-310	MP0532_megahit_102626_2-310	0.6356	nas	1.0	Unspecified	d__Bacteria	p__Proteobacteria	c__Gammaproteobacteria	o__Pseudomonadales	f__Alcanivoracaceae	g__Alcanivorax	s__Alcanivorax sp900107995	nasA	MP0532	k_Bacteria	p_Proteobacteria	c_Gammaproteobacteria	o_Oceanospirillales	f_Alcanivoracaceae	g_Alcanivorax	g_Alcanivorax	0.35	16	1307	25	Bathypelagic
megahit_102627_2-1054	MP1857_megahit_102627_2-1054	0.521	ureC	1.0	Unspecified	d__Bacteria	p__Proteobacteria	c__Gammaproteobacteria	o__Nitrosococcales	f__Methylophagaceae	g__GCA-002733105	s__	ureC	MP1857	k_Bacteria	p_Proteobacteria	c_Gammaproteobacteria	o_Thiotrichales	f_Piscirickettsiaceae	f_Piscirickettsiaceae	f_Piscirickettsiaceae	0.311	64	5907	25	Epipelagic
megahit_102635_3-644	MP1521_megahit_102635_3-644	0.9339	out	0.0	Unspecified	d__Bacteria	p__Proteobacteria	c__Alphaproteobacteria	o__Rhizobiales	f__Stappiaceae	g__Labrenzia	s__Labrenzia sp003075075	livJ	MP1521	k_Bacteria	p_Proteobacteria	c_Alphaproteobacteria	o_Rhodospirillales	o_Rhodospirillales	o_Rhodospirillales	o_Rhodospirillales	0.266	27	2430	25	Bathypelagic
megahit_102638_623-1147	MP1682_megahit_102638_623-1147	0.7068	cluster_IV	0.0	Unspecified	d__Bacteria	p__Proteobacteria	c__Alphaproteobacteria	o__Rhodobacterales	f__Rhodobacteraceae	g__Pseudaestuariivita	s__Pseudaestuariivita atlantica	nifH	MP1682	k_Bacteria	p_Proteobacteria	c_Alphaproteobacteria	o_Rhodobacterales	f_Rhodobacteraceae	f_Rhodobacteraceae	f_Rhodobacteraceae	0.46	39	3045	25	Mesopelagic
megahit_102652_401-631	MP1678_megahit_102652_401-631	0.5136	ilvC	1.0	Unspecified	d__Bacteria	p__Proteobacteria	c__Alphaproteobacteria	o__Sphingomonadales	f__Sphingomonadaceae	g__Erythrobacter_A	s__Erythrobacter_A nanhaisediminis	ilvC	MP1678	k_Bacteria	p_Proteobacteria	c_Alphaproteobacteria	o_Sphingomonadales	f_Erythrobacteraceae	f_Erythrobacteraceae	f_Erythrobacteraceae	0.75	26	1799	25	Mesopelagic
megahit_102658_3-620	MP1421_megahit_102658_3-620	0.6176	out	0.0	Unspecified	d__Bacteria	p__Proteobacteria	c__Alphaproteobacteria	o__Rhizobiales	f__Stappiaceae	g__Labrenzia	s__Labrenzia sp000521215	livJ	MP1421	k_Bacteria	p_Proteobacteria	c_Alphaproteobacteria	o_Rhodobacterales	f_Rhodobacteraceae	f_Rhodobacteraceae	f_Rhodobacteraceae	0.427	45	4211	25	Epipelagic
megahit_102662_1-195	MP0786_megahit_102662_1-195	0.9627	out	0.0	Unspecified	d__Bacteria	p__Proteobacteria	c__Alphaproteobacteria	o__Rhodobacterales	f__Rhodobacteraceae	g__HIMB11	s__HIMB11 sp001510135	livJ	MP0786	k_Bacteria	p_Proteobacteria	c_Gammaproteobacteria	n_unclassified Gammaproteobacteria	s_Gammaproteobacteria bacterium	s_Gammaproteobacteria bacterium	s_Gammaproteobacteria bacterium	0.52	15	996	25	Mesopelagic
megahit_102664_115-1197	MP1166_megahit_102664_115-1197	0.5915	aapJ	0.0	d__Bacteria;p__Proteobacteria;c__Alphaproteobacteria	d__Bacteria	p__Proteobacteria	c__Alphaproteobacteria	o__Rhizobiales	f__Rhizobiaceae	g__Fulvimarina	s__Fulvimarina manganoxydans	btzA	MP1166	k_Bacteria	p_Proteobacteria	c_Alphaproteobacteria	o_Rhizobiales	f_Aurantimonadaceae	f_Aurantimonadaceae	f_Aurantimonadaceae	0.481	72	5588	25	Mesopelagic
megahit_102676_3-674	MP0313_megahit_102676_3-674	0.7367	no_uca	0.0	d__Bacteria	d__Bacteria	p__Proteobacteria	c__Gammaproteobacteria	o__Pseudomonadales	f__Halieaceae	g__Luminiphilus	s__Luminiphilus sp902547755	uca	MP0313	k_Bacteria	p_Proteobacteria	c_Gammaproteobacteria	o_Pseudomonadales	o_Pseudomonadales	o_Pseudomonadales	o_Pseudomonadales	0.444	42	3588	25	Bathypelagic
megahit_102681_1-888	MP1413_megahit_102681_1-888	0.3469	narG	0.0	Unspecified	d__Bacteria	p__Proteobacteria	c__Gammaproteobacteria	o__Enterobacterales	f__Enterobacteriaceae	g__Escherichia	s__Escherichia flexneri	nasA	MP1413	k_Bacteria	p_Proteobacteria	c_Alphaproteobacteria	o_Rhodobacterales	f_Rhodobacteraceae	g_Thalassococcus	s_Thalassococcus profundi	0.406	59	4890	25	Mesopelagic
megahit_102685_1-405	MP1674_megahit_102685_1-405	0.7047	amt	1.0	Unspecified	d__Bacteria	p__Proteobacteria	c__Gammaproteobacteria	o__Pseudomonadales	f__Porticoccaceae	g__HB2-32-21	s__HB2-32-21 sp002431545	amt	MP1674	k_Bacteria	p_Proteobacteria	c_Gammaproteobacteria	c_Gammaproteobacteria	c_Gammaproteobacteria	c_Gammaproteobacteria	c_Gammaproteobacteria	0.389	25	1953	25	Bathypelagic
megahit_102687_1-750	MP2811_megahit_102687_1-750	0.5619	amt	1.0	Unspecified	d__Bacteria	p__Proteobacteria	c__Alphaproteobacteria	o__Caulobacterales	f__Caulobacteraceae	g__Brevundimonas	g__Brevundimonas	amt	MP2811	k_Bacteria	p_Proteobacteria	c_Alphaproteobacteria	o_Caulobacterales	f_Caulobacteraceae	g_Brevundimonas	g_Brevundimonas	0.505	51	4315	25	Bathypelagic
megahit_102700_2-511	MP1521_megahit_102700_2-511	0.7539	ilvC	1.0	Unspecified	d__Bacteria	p__Proteobacteria	c__Gammaproteobacteria	o__Burkholderiales	o__Burkholderiales	o__Burkholderiales	o__Burkholderiales	ilvC	MP1521	k_Bacteria	p_Proteobacteria	c_Gammaproteobacteria	c_Gammaproteobacteria	c_Gammaproteobacteria	c_Gammaproteobacteria	c_Gammaproteobacteria	0.236	19	1707	25	Bathypelagic
megahit_10271_234-1214	MP0886_megahit_10271_234-1214	0.9993	Non_Nxr	0.0	Unspecified	d__Bacteria	p__Proteobacteria	c__Gammaproteobacteria	o__Enterobacterales	f__Alteromonadaceae	g__Alteromonas_A	s__Alteromonas_A sp002993365	nxr	MP0886	k_Bacteria	p_Proteobacteria	c_Gammaproteobacteria	o_Alteromonadales	f_Alteromonadaceae	f_Alteromonadaceae	f_Alteromonadaceae	0.319	42	3808	25	Mesopelagic
megahit_102714_1-537	MP1519_megahit_102714_1-537	0.9995	nrt	1.0	d__Bacteria	d__Bacteria	p__Proteobacteria	c__Gammaproteobacteria	o__Enterobacterales	f__Alteromonadaceae	g__Alteromonas	s__Alteromonas australica	nrt	MP1519	k_Bacteria	p_Proteobacteria	c_Gammaproteobacteria	o_Alteromonadales	f_Alteromonadaceae	g_Alteromonas	g_Alteromonas	0.233	19	1751	25	Bathypelagic
megahit_102744_3-677	MP1174_megahit_102744_3-677	0.746	out	0.0	Unspecified	d__Bacteria	p__Proteobacteria	c__Alphaproteobacteria	o__Puniceispirillales	f__Puniceispirillaceae	f__Puniceispirillaceae	f__Puniceispirillaceae	livJ	MP1174	k_Bacteria	p_Proteobacteria	n_delta/epsilon subdivisions	c_Deltaproteobacteria	c_Deltaproteobacteria	c_Deltaproteobacteria	c_Deltaproteobacteria	0.516	52	4769	25	Epipelagic
megahit_102749_243-2798	MP0882_megahit_102749_243-2798	0.8494	nas	1.0	Unspecified	d__Bacteria	p__Proteobacteria	c__Alphaproteobacteria	o__Rhizobiales	f__Rhizobiaceae	g__Fulvimarina	s__Fulvimarina manganoxydans	nasA	MP0882	k_Bacteria	p_Proteobacteria	c_Alphaproteobacteria	o_Rhizobiales	f_Aurantimonadaceae	g_Fulvimarina	s_Fulvimarina manganoxydans	0.743	246	19825	25	Bathypelagic
megahit_10275_529-681	MP1845_megahit_10275_529-681	1.0	nrt	1.0	d__Bacteria	d__Bacteria	p__Proteobacteria	c__Gammaproteobacteria	o__Pseudomonadales	f__Pseudohongiellaceae	g__UBA5078	s__	nrt	MP1845	k_Bacteria	p_Proteobacteria	p_Proteobacteria	p_Proteobacteria	p_Proteobacteria	p_Proteobacteria	p_Proteobacteria	0.481	11	683	25	Bathypelagic
megahit_10276_1-591	MP1419_megahit_10276_1-591	0.5299	out	0.0	Unspecified	d__Bacteria	p__Proteobacteria	c__Alphaproteobacteria	o__Rhodobacterales	f__Rhodobacteraceae	g__GCA-002705045	s__	livJ	MP1419	k_Bacteria	p_Proteobacteria	c_Alphaproteobacteria	c_Alphaproteobacteria	c_Alphaproteobacteria	c_Alphaproteobacteria	c_Alphaproteobacteria	0.206	16	1583	25	Epipelagic
megahit_102761_1-555	MP0540_megahit_102761_1-555	0.9858	amt	1.0	Unspecified	d__Bacteria	p__Proteobacteria	c__Alphaproteobacteria	o__Pelagibacterales	f__Pelagibacteraceae	g__Pelagibacter	s__	amt	MP0540	k_Bacteria	p_Proteobacteria	p_Proteobacteria	p_Proteobacteria	p_Proteobacteria	p_Proteobacteria	p_Proteobacteria	0.612	56	5329	25	Epipelagic
megahit_102761_2-295	MP1682_megahit_102761_2-295	0.9981	amt	1.0	Unspecified	d__Bacteria	p__Proteobacteria	c__Alphaproteobacteria	o__Rhodobacterales	f__Rhodobacteraceae	g__Boseongicola	s__Boseongicola aestuarii	amt	MP1682	k_Bacteria	p_Proteobacteria	c_Alphaproteobacteria	o_Rhodobacterales	f_Rhodobacteraceae	f_Rhodobacteraceae	f_Rhodobacteraceae	0.421	20	1286	25	Mesopelagic
megahit_102762_3-560	MP1409_megahit_102762_3-560	0.7089	out	0.0	Unspecified	d__Bacteria	p__Proteobacteria	c__Gammaproteobacteria	o__Burkholderiales	f__Burkholderiaceae	g__Cupriavidus	s__Cupriavidus metallidurans	livJ	MP1409	k_Bacteria	p_Proteobacteria	c_Alphaproteobacteria	o_Rhodospirillales	f_Rhodospirillaceae	f_Rhodospirillaceae	f_Rhodospirillaceae	0.516	44	3889	25	Bathypelagic
megahit_102778_2-214	MP1845_megahit_102778_2-214	0.5478	nrt	1.0	d__Bacteria	d__Bacteria	p__Proteobacteria	c__Alphaproteobacteria	o__Rhizobiales	f__Rhizobiaceae	g__Fulvimarina	s__Fulvimarina sp002700095	nrt	MP1845	k_Bacteria	p_Proteobacteria	c_Alphaproteobacteria	o_Rhizobiales	f_Aurantimonadaceae	g_Aurantimonas	g_Aurantimonas	0.596	19	1362	25	Bathypelagic
megahit_102779_904-1431	MP2809_megahit_102779_904-1431	0.9872	cl_nirS	1.0	Unspecified	d__Bacteria	p__Proteobacteria	c__Gammaproteobacteria	o__Burkholderiales	f__Thiobacillaceae	g__Thiobacillus	s__Thiobacillus denitrificans_E	nirS	MP2809	k_Bacteria	p_Proteobacteria	c_Alphaproteobacteria	o_Rhodobacterales	f_Rhodobacteraceae	g_Thalassococcus	s_Thalassococcus profundi	0.497	31	2036	25	Bathypelagic
megahit_102785_1-423	MP2815_megahit_102785_1-423	0.4997	ilvC	1.0	Unspecified	d__Archaea	p__Crenarchaeota	c__Nitrososphaeria	o__Nitrososphaerales	f__Nitrosopumilaceae	g__Nitrosopelagicus	s__	ilvC	MP2815	k_Archaea	n_TACK group	p_Thaumarchaeota	p_Thaumarchaeota	p_Thaumarchaeota	p_Thaumarchaeota	p_Thaumarchaeota	0.824	37	3062	25	Mesopelagic
megahit_102786_322-792	MP1857_megahit_102786_322-792	0.5776	bztA	1.0	d__Bacteria	d__Bacteria	p__Proteobacteria	c__Alphaproteobacteria	o__Rhodobacterales	f__Rhodobacteraceae	g__Maritimibacter	s__Maritimibacter sp002695005	btzA	MP1857	k_Bacteria	p_Proteobacteria	c_Alphaproteobacteria	o_Rhodobacterales	f_Rhodobacteraceae	g_Maritimibacter	g_Maritimibacter	0.315	29	2211	25	Epipelagic
megahit_102789_3-800	MP0532_megahit_102789_3-800	0.6402	out	0.0	Unspecified	d__Bacteria	p__Proteobacteria	c__Alphaproteobacteria	o__Rhizobiales	o__Rhizobiales	o__Rhizobiales	o__Rhizobiales	livJ	MP0532	k_Bacteria	p_Proteobacteria	p_Proteobacteria	p_Proteobacteria	p_Proteobacteria	p_Proteobacteria	p_Proteobacteria	0.398	47	4245	25	Bathypelagic
megahit_102790_694-1350	MP0313_megahit_102790_694-1350	0.7295	amt	1.0	Unspecified	d__Bacteria	p__Myxococcota	c__Polyangia	o__Nannocystales	f__Nannocystaceae	g__Enhygromyxa	s__Enhygromyxa salina_C	amt	MP0313	k_Bacteria	k_Bacteria	k_Bacteria	k_Bacteria	k_Bacteria	k_Bacteria	k_Bacteria	0.572	53	4751	25	Bathypelagic
megahit_102797_3-188	MP1523_megahit_102797_3-188	0.6255	ilvC	1.0	Unspecified	d__Bacteria	p__Chloroflexota	c__Dehalococcoidia	o__SAR202	f__UBA826	g__GCA-2717465	s__GCA-2717465 sp002717465	ilvC	MP1523	k_Bacteria	n_Terrabacteria group	p_Chloroflexi	p_Chloroflexi	p_Chloroflexi	p_Chloroflexi	p_Chloroflexi	0.51	12	720	25	Mesopelagic
megahit_102801_3-854	MP2231_megahit_102801_3-854	0.5167	nas	1.0	Unspecified	d__Bacteria	p__Proteobacteria	c__Alphaproteobacteria	o__Sphingomonadales	f__Sphingomonadaceae	g__Blastomonas	s__Blastomonas delafieldii	nasA	MP2231	k_Bacteria	p_Proteobacteria	c_Alphaproteobacteria	o_Sphingomonadales	f_Sphingomonadaceae	f_Sphingomonadaceae	f_Sphingomonadaceae	0.513	69	5673	25	Bathypelagic
megahit_102817_346-915	MP0313_megahit_102817_346-915	0.5245	ilvC	1.0	Unspecified	d__Bacteria	p__Bacteroidota	c__Bacteroidia	o__Flavobacteriales	f__Flavobacteriaceae	g__Gramella	s__Gramella flava	ilvC	MP0313	k_Bacteria	n_FCB group	n_Bacteroidetes/Chlorobi group	p_Bacteroidetes	c_Flavobacteriia	o_Flavobacteriales	f_Flavobacteriaceae	0.797	64	5462	25	Bathypelagic
megahit_102818_13-804	MP2233bis_megahit_102818_13-804	0.7306	amt	1.0	Unspecified	d__Bacteria	p__Actinobacteriota	c__Actinobacteria	o__Mycobacteriales	f__Mycobacteriaceae	f__Mycobacteriaceae	f__Mycobacteriaceae	amt	MP2233bis	k_Bacteria	n_Terrabacteria group	p_Actinobacteria	c_Actinobacteria	o_Corynebacteriales	f_Mycobacteriaceae	f_Mycobacteriaceae	0.689	96	8020	25	Bathypelagic
megahit_102821_2-349	MP0313_megahit_102821_2-349	0.8477	ilvC	1.0	Unspecified	d__Bacteria	p__Proteobacteria	c__Gammaproteobacteria	o__Pseudomonadales	f__Halomonadaceae	g__Chromohalobacter	s__Chromohalobacter salexigens	ilvC	MP0313	k_Bacteria	p_Proteobacteria	c_Gammaproteobacteria	o_Oceanospirillales	f_Halomonadaceae	g_Halomonas	g_Halomonas	0.387	19	1474	25	Bathypelagic
megahit_102826_1-468	MP0778_megahit_102826_1-468	0.8409	out	0.0	Unspecified	d__Bacteria	p__Proteobacteria	c__Alphaproteobacteria	o__Rhodobacterales	f__Rhodobacteraceae	g__Jhaorihella	s__Jhaorihella thermophila	livJ	MP0778	k_Bacteria	p_Proteobacteria	c_Alphaproteobacteria	o_Rhodobacterales	f_Rhodobacteraceae	f_Rhodobacteraceae	f_Rhodobacteraceae	0.388	36	2849	25	Epipelagic
megahit_102829_1798-3543	MP1409_megahit_102829_1798-3543	0.03195	narG	0.0	Unspecified	d__Bacteria	p__Proteobacteria	c__Gammaproteobacteria	o__Enterobacterales	f__Enterobacteriaceae	g__Escherichia	s__Escherichia flexneri	nasA	MP1409	k_Bacteria	p_Proteobacteria	c_Gammaproteobacteria	o_Alteromonadales	f_Alteromonadaceae	g_Alteromonas	s_Alteromonas confluentis	0.499	133	11824	25	Bathypelagic
megahit_102829_2-1405	MP1409_megahit_102829_2-1405	0.5492	nas	1.0	Unspecified	d__Bacteria	p__Proteobacteria	c__Gammaproteobacteria	o__Enterobacterales	f__Alteromonadaceae	g__Alteromonas_B	s__Alteromonas_B sp002729795	nasA	MP1409	k_Bacteria	p_Proteobacteria	c_Gammaproteobacteria	o_Alteromonadales	f_Alteromonadaceae	g_Alteromonas	s_Alteromonas confluentis	0.527	113	10177	25	Bathypelagic
megahit_10284_76-645	MP1421_megahit_10284_76-645	0.6027	amt	1.0	Unspecified	d__Bacteria	p__Proteobacteria	c__Alphaproteobacteria	o__Rhizobiales	o__Rhizobiales	o__Rhizobiales	o__Rhizobiales	amt	MP1421	k_Bacteria	p_Proteobacteria	c_Alphaproteobacteria	o_Rhizobiales	f_Rhodobiaceae	f_Rhodobiaceae	f_Rhodobiaceae	0.35	34	2740	25	Epipelagic
megahit_102840_1-513	MP2239_megahit_102840_1-513	1.0	Non_Nxr	0.0	Unspecified	Unspecified	Unspecified	Unspecified	Unspecified	Unspecified	Unspecified	Unspecified	nxr	MP2239	k_Bacteria	p_Proteobacteria	c_Gammaproteobacteria	n_unclassified Gammaproteobacteria	s_Gammaproteobacteria bacterium	s_Gammaproteobacteria bacterium	s_Gammaproteobacteria bacterium	0.822	75	7139	25	Epipelagic
megahit_102840_2867-3919	MP0786_megahit_102840_2867-3919	0.7556	ilvC	1.0	Unspecified	d__Bacteria	p__Verrucomicrobiota	c__Verrucomicrobiae	o__Verrucomicrobiales	f__DEV007	g__EC70	s__EC70 sp002684575	ilvC	MP0786	k_Bacteria	n_PVC group	p_Verrucomicrobia	c_Verrucomicrobiae	o_Verrucomicrobiales	o_Verrucomicrobiales	o_Verrucomicrobiales	0.501	78	6300	25	Mesopelagic
megahit_102854_3-95	MP0540_megahit_102854_3-95	0.5689	no_uca	0.0	d__Bacteria	d__Bacteria	p__Proteobacteria	c__Gammaproteobacteria	o__Pseudomonadales	f__Porticoccaceae	g__HTCC2207	s__HTCC2207 sp002685195	uca	MP0540	k_Bacteria	n_FCB group	n_Bacteroidetes/Chlorobi group	p_Bacteroidetes	c_Flavobacteriia	o_Flavobacteriales	f_Flavobacteriaceae	1.044	16	846	25	Epipelagic
megahit_102855_79-558	MP1178_megahit_102855_79-558	1.0	nas	1.0	Unspecified	d__Bacteria	d__Bacteria	d__Bacteria	d__Bacteria	d__Bacteria	d__Bacteria	d__Bacteria	nasA	MP1178	k_Bacteria	k_Bacteria	k_Bacteria	k_Bacteria	k_Bacteria	k_Bacteria	k_Bacteria	0.285	18	1496	25	Mesopelagic
megahit_102862_1-558	MP1419_megahit_102862_1-558	0.7692	amt	1.0	Unspecified	d__Bacteria	p__Proteobacteria	c__Alphaproteobacteria	o__Puniceispirillales	f__AAA536-G10	g__TMED54	s__	amt	MP1419	k_Bacteria	p_Proteobacteria	c_Alphaproteobacteria	o_Rhodospirillales	f_Rhodospirillaceae	f_Rhodospirillaceae	f_Rhodospirillaceae	0.301	22	2165	25	Epipelagic
megahit_102862_1-729	MP0788_megahit_102862_1-729	0.8873	nas	1.0	Unspecified	d__Bacteria	d__Bacteria	d__Bacteria	d__Bacteria	d__Bacteria	d__Bacteria	d__Bacteria	nasA	MP0788	k_Bacteria	p_Proteobacteria	c_Gammaproteobacteria	c_Gammaproteobacteria	c_Gammaproteobacteria	c_Gammaproteobacteria	c_Gammaproteobacteria	0.741	93	8668	25	Mesopelagic
megahit_102864_1-315	MP0536_megahit_102864_1-315	0.5478	ilvC	1.0	Unspecified	d__Bacteria	p__Chloroflexota	c__Dehalococcoidia	o__SAR202	f__UBA826	g__GCA-2717465	s__GCA-2717465 sp002717465	ilvC	MP0536	k_Bacteria	n_Terrabacteria group	p_Chloroflexi	p_Chloroflexi	p_Chloroflexi	p_Chloroflexi	p_Chloroflexi	0.18	8	655	25	Mesopelagic
megahit_102864_1-639	MP0888_megahit_102864_1-639	0.9112	nas	1.0	Unspecified	d__Bacteria	d__Bacteria	d__Bacteria	d__Bacteria	d__Bacteria	d__Bacteria	d__Bacteria	nasA	MP0888	k_Bacteria	p_Proteobacteria	c_Alphaproteobacteria	c_Alphaproteobacteria	c_Alphaproteobacteria	c_Alphaproteobacteria	c_Alphaproteobacteria	0.639	49	4469	25	Epipelagic
megahit_102864_3031-4362	MP2239_megahit_102864_3031-4362	0.5	out	0.0	Unspecified	d__Bacteria	p__SAR324	c__SAR324	o__SAR324	f__NAC60-12	g__	s__	livJ	MP2239	k_Bacteria	p_Proteobacteria	n_delta/epsilon subdivisions	c_Deltaproteobacteria	n_unclassified Deltaproteobacteria	s_Deltaproteobacteria bacterium	s_Deltaproteobacteria bacterium	0.688	163	13938	25	Epipelagic
megahit_102865_1021-1401	MP1682_megahit_102865_1021-1401	0.5103	ilvC	1.0	Unspecified	d__Archaea	p__Crenarchaeota	c__Nitrososphaeria	o__Nitrososphaerales	f__Nitrosopumilaceae	g__Nitrosopelagicus	s__	ilvC	MP1682	k_Archaea	n_TACK group	p_Thaumarchaeota	p_Thaumarchaeota	p_Thaumarchaeota	p_Thaumarchaeota	p_Thaumarchaeota	0.455	28	2647	25	Mesopelagic
megahit_102866_1-576	MP0778_megahit_102866_1-576	0.8394	amt	1.0	Unspecified	d__Bacteria	p__Proteobacteria	c__Alphaproteobacteria	o__Pelagibacterales	f__Pelagibacteraceae	g__Pelagibacter	s__	amt	MP0778	k_Bacteria	p_Proteobacteria	c_Alphaproteobacteria	o_Rhodobacterales	f_Rhodobacteraceae	n_unclassified Rhodobacteraceae	s_Rhodobacteraceae bacterium	0.237	27	2516	25	Epipelagic
megahit_102871_2-619	MP1855_megahit_102871_2-619	1.0	ilvC	1.0	Unspecified	d__Bacteria	p__Bacteroidota	c__Bacteroidia	o__Flavobacteriales	f__Flavobacteriaceae	g__MS024-2A	s__	ilvC	MP1855	k_Bacteria	n_FCB group	n_Bacteroidetes/Chlorobi group	p_Bacteroidetes	n_unclassified Bacteroidetes	s_Bacteroidetes bacterium	s_Bacteroidetes bacterium	0.477	40	3713	25	Epipelagic
megahit_102871_3-686	MP0888_megahit_102871_3-686	0.8059	amt	1.0	Unspecified	d__Bacteria	p__Proteobacteria	c__Gammaproteobacteria	o__Pseudomonadales	f__Halieaceae	g__Luminiphilus	s__	amt	MP0888	k_Bacteria	p_Proteobacteria	c_Gammaproteobacteria	c_Gammaproteobacteria	c_Gammaproteobacteria	c_Gammaproteobacteria	c_Gammaproteobacteria	0.548	45	4001	25	Epipelagic
megahit_102880_725-895	MP0778_megahit_102880_725-895	0.7	out	0.0	Unspecified	d__Bacteria	p__Proteobacteria	c__Alphaproteobacteria	o__Rhodobacterales	f__Rhodobacteraceae	g__Marinibacterium	s__Marinibacterium profundimaris	livJ	MP0778	k_Bacteria	p_Proteobacteria	c_Alphaproteobacteria	o_Rhodobacterales	o_Rhodobacterales	o_Rhodobacterales	o_Rhodobacterales	0.266	9	643	25	Epipelagic
megahit_102882_3341-4501	MP1519_megahit_102882_3341-4501	0.7542	out	0.0	Unspecified	d__Bacteria	p__Proteobacteria	c__Alphaproteobacteria	o__Rhizobiales	f__Cohaesibacteraceae	g__Cohaesibacter	s__Cohaesibacter marisflavi	livJ	MP1519	k_Bacteria	p_Proteobacteria	c_Alphaproteobacteria	o_Rhodobacterales	f_Rhodobacteraceae	g_Phaeobacter	s_Phaeobacter inhibens	0.766	135	10978	25	Bathypelagic
megahit_102898_2-193	MP1417_megahit_102898_2-193	0.7402	amt	1.0	Unspecified	d__Bacteria	p__Proteobacteria	c__Gammaproteobacteria	o__Burkholderiales	f__SG8-40	f__SG8-40	f__SG8-40	amt	MP1417	k_Bacteria	n_PVC group	p_Planctomycetes	c_Planctomycetia	o_Planctomycetales	f_Planctomycetaceae	n_unclassified Planctomycetaceae	0.228	7	570	25	Mesopelagic
megahit_1029_1-738	MP2237_megahit_1029_1-738	0.7095	CladeI	1.0	d__Bacteria	d__Bacteria	p__Verrucomicrobiota	c__Lentisphaeria	o__UBA1407	f__YB12-FULL-65-16	g__	s__	hzsA	MP2237	k_Bacteria	k_Bacteria	k_Bacteria	k_Bacteria	k_Bacteria	k_Bacteria	k_Bacteria	0.422	52	4698	25	Mesopelagic
megahit_1029_185-751	MP1411_megahit_1029_185-751	0.6146	out	0.0	Unspecified	d__Bacteria	p__Proteobacteria	c__Alphaproteobacteria	o__Rhizobiales	f__Stappiaceae	g__Labrenzia	s__Labrenzia alba_A	livJ	MP1411	k_Bacteria	p_Proteobacteria	c_Alphaproteobacteria	o_Rhizobiales	f_Phyllobacteriaceae	g_Hoeflea	n_unclassified Hoeflea	0.389	35	3011	25	Bathypelagic
megahit_1029_188-1486	MP0538_megahit_1029_188-1486	0.999	ureC	1.0	Unspecified	d__Bacteria	p__Proteobacteria	c__Gammaproteobacteria	o__Enterobacterales	f__Alteromonadaceae	g__Alteromonas	s__Alteromonas mediterranea	ureC	MP0538	k_Bacteria	p_Proteobacteria	c_Gammaproteobacteria	o_Alteromonadales	o_Alteromonadales	o_Alteromonadales	o_Alteromonadales	0.406	83	7489	25	Mesopelagic
megahit_102906_3-422	MP1680_megahit_102906_3-422	0.942	ureC	1.0	Unspecified	d__Bacteria	p__Verrucomicrobiota	c__Verrucomicrobiae	o__Pedosphaerales	f__UBA1096	g__UBA1096	s__	ureC	MP1680	k_Bacteria	n_PVC group	p_Verrucomicrobia	p_Verrucomicrobia	p_Verrucomicrobia	p_Verrucomicrobia	p_Verrucomicrobia	0.646	42	3524	25	Mesopelagic
megahit_102910_1-1212	MP1853_megahit_102910_1-1212	0.6953	amt	1.0	Unspecified	d__Bacteria	p__Proteobacteria	c__Alphaproteobacteria	o__Sphingomonadales	f__Sphingomonadaceae	g__Altererythrobacter	s__Altererythrobacter epoxidivorans	amt	MP1853	k_Bacteria	p_Proteobacteria	c_Alphaproteobacteria	o_Sphingomonadales	f_Erythrobacteraceae	f_Erythrobacteraceae	f_Erythrobacteraceae	0.695	107	8852	25	Mesopelagic
megahit_102912_177-962	MP1847_megahit_102912_177-962	0.7301	cl_nirK	1.0	Unspecified	d__Bacteria	p__Proteobacteria	c__Alphaproteobacteria	o__Rhodobacterales	f__Rhodobacteraceae	g__Maritimibacter	s__Maritimibacter alkaliphilus	nirK	MP1847	k_Bacteria	p_Proteobacteria	c_Alphaproteobacteria	o_Rhodobacterales	f_Rhodobacteraceae	g_Maritimibacter	g_Maritimibacter	0.532	63	5142	25	Bathypelagic
megahit_102916_650-1297	MP0780_megahit_102916_650-1297	0.9992	nas	1.0	Unspecified	d__Bacteria	p__Proteobacteria	c__Alphaproteobacteria	o__Sphingomonadales	f__Sphingomonadaceae	g__Erythrobacter_A	s__Erythrobacter_A sp001635685	nasA	MP0780	k_Bacteria	p_Proteobacteria	c_Alphaproteobacteria	o_Sphingomonadales	f_Erythrobacteraceae	f_Erythrobacteraceae	f_Erythrobacteraceae	0.845	92	7285	25	Bathypelagic
megahit_102920_297-728	MP1674_megahit_102920_297-728	0.8277	ilvC	1.0	Unspecified	d__Bacteria	p__Proteobacteria	c__Gammaproteobacteria	o__AqS2	f__AqS2	g__AqS2	s__AqS2 sp001750625	ilvC	MP1674	k_Bacteria	p_Proteobacteria	c_Gammaproteobacteria	c_Gammaproteobacteria	c_Gammaproteobacteria	c_Gammaproteobacteria	c_Gammaproteobacteria	0.291	20	1657	25	Bathypelagic
megahit_102922_1385-2149	MP1162_megahit_102922_1385-2149	0.8187	amt	1.0	Unspecified	d__Bacteria	p__Proteobacteria	c__Alphaproteobacteria	o__Rhizobiales	f__Rhizobiaceae	g__Fulvimarina	s__Fulvimarina manganoxydans	amt	MP1162	k_Bacteria	p_Proteobacteria	c_Alphaproteobacteria	o_Rhizobiales	f_Aurantimonadaceae	g_Fulvimarina	s_Fulvimarina manganoxydans	0.775	86	7005	25	Bathypelagic
megahit_102925_381-632	MP0536_megahit_102925_381-632	0.5744	no_uca	0.0	d__Bacteria	d__Bacteria	p__Verrucomicrobiota	c__Verrucomicrobiae	o__Verrucomicrobiales	f__Akkermansiaceae	g__UBA985	s__UBA985 sp009937455	uca	MP0536	k_Bacteria	p_Proteobacteria	c_Gammaproteobacteria	o_Oceanospirillales	f_Alcanivoracaceae	g_Alcanivorax	g_Alcanivorax	0.45	16	1136	25	Mesopelagic
megahit_102928_1-1008	MP0315_megahit_102928_1-1008	0.545	ureC	1.0	Unspecified	d__Bacteria	p__Nitrospinota	c__Nitrospinia	o__Nitrospinales	f__Nitrospinaceae	g__LS-NOB	s__	ureC	MP0315	k_Bacteria	k_Bacteria	k_Bacteria	k_Bacteria	k_Bacteria	k_Bacteria	k_Bacteria	0.601	88	8153	25	Bathypelagic
megahit_102928_1151-2344	MP1847_megahit_102928_1151-2344	0.8031	out	0.0	Unspecified	d__Bacteria	p__Proteobacteria	c__Alphaproteobacteria	o__Rhodobacterales	f__Rhodobacteraceae	g__Maritimibacter	s__Maritimibacter alkaliphilus	livJ	MP1847	k_Bacteria	p_Proteobacteria	c_Alphaproteobacteria	o_Rhizobiales	f_Phyllobacteriaceae	g_Mesorhizobium	s_Mesorhizobium oceanicum	0.695	125	10559	25	Bathypelagic
megahit_10295_2-670	MP1527_megahit_10295_2-670	0.6151	nas	1.0	Unspecified	d__Bacteria	p__Firmicutes_A	c__Clostridia	o__Clostridiales	f__Clostridiaceae	g__Clostridium_P	s__Clostridium_P perfringens	nasA	MP1527	k_Bacteria	n_PVC group	p_Planctomycetes	p_Planctomycetes	p_Planctomycetes	p_Planctomycetes	p_Planctomycetes	0.335	30	2906	25	Epipelagic
megahit_102956_1-489	MP1521_megahit_102956_1-489	0.9993	ureC	1.0	Unspecified	d__Bacteria	p__Proteobacteria	c__Gammaproteobacteria	o__Pseudomonadales	f__Pseudohongiellaceae	g__UBA9145	s__UBA9145 sp002694855	ureC	MP1521	k_Bacteria	p_Proteobacteria	c_Gammaproteobacteria	n_unclassified Gammaproteobacteria	s_Gammaproteobacteria bacterium	s_Gammaproteobacteria bacterium	s_Gammaproteobacteria bacterium	0.207	16	1427	25	Bathypelagic
megahit_102965_3-524	MP1415_megahit_102965_3-524	0.8736	ureC	1.0	Unspecified	d__Bacteria	p__Proteobacteria	c__Alphaproteobacteria	o__UBA7887	f__UBA7887	g__GCA-2712985	s__GCA-2712985 sp002712985	ureC	MP1415	k_Bacteria	p_Proteobacteria	c_Alphaproteobacteria	c_Alphaproteobacteria	c_Alphaproteobacteria	c_Alphaproteobacteria	c_Alphaproteobacteria	0.258	19	1778	25	Mesopelagic
megahit_102965_321-695	MP1409_megahit_102965_321-695	1.0	out	0.0	Unspecified	d__Bacteria	p__Proteobacteria	c__Alphaproteobacteria	o__Micavibrionales	f__TMED2	g__TMED2	s__TMED2 sp002168225	livJ	MP1409	k_Bacteria	p_Proteobacteria	c_Alphaproteobacteria	o_Rhizobiales	f_Aurantimonadaceae	g_Aurantimonas	g_Aurantimonas	0.297	17	1260	25	Bathypelagic
megahit_102970_3-647	MP1523_megahit_102970_3-647	0.8104	out	0.0	Unspecified	d__Bacteria	p__Proteobacteria	c__Alphaproteobacteria	o__Rhodobacterales	f__Rhodobacteraceae	g__Marinibacterium	s__Marinibacterium profundimaris	livJ	MP1523	k_Bacteria	p_Proteobacteria	c_Alphaproteobacteria	o_Rhodobacterales	f_Rhodobacteraceae	f_Rhodobacteraceae	f_Rhodobacteraceae	0.785	64	4851	25	Mesopelagic
megahit_102978_827-1063	MP0536_megahit_102978_827-1063	0.9996	ureC	1.0	Unspecified	d__Bacteria	p__Poribacteria	c__WGA-4E	o__WGA-4E	f__UBA9662	g__UBA9662	s__UBA9662 sp002697225	ureC	MP0536	k_Bacteria	n_Bacteria incertae sedis	n_Bacteria candidate phyla	p_Candidatus Poribacteria	s_Candidatus Poribacteria bacterium	s_Candidatus Poribacteria bacterium	s_Candidatus Poribacteria bacterium	0.568	19	1150	25	Mesopelagic
megahit_102981_581-970	MP0786_megahit_102981_581-970	0.5672	amt	1.0	Unspecified	d__Bacteria	p__Proteobacteria	c__Gammaproteobacteria	o__Thiomicrospirales	f__Thioglobaceae	g__Vesicomyosocius	s__Vesicomyosocius okutanii	amt	MP0786	k_Bacteria	p_Proteobacteria	c_Gammaproteobacteria	n_unclassified Gammaproteobacteria	s_Gammaproteobacteria bacterium	s_Gammaproteobacteria bacterium	s_Gammaproteobacteria bacterium	1.178	68	5361	25	Mesopelagic
megahit_102983_3-818	MP0880_megahit_102983_3-818	1.0	out	0.0	Unspecified	Unspecified	Unspecified	Unspecified	Unspecified	Unspecified	Unspecified	Unspecified	livJ	MP0880	k_Bacteria	n_Terrabacteria group	p_Actinobacteria	c_Actinobacteria	n_unclassified Actinobacteria (class)	s_Actinobacteria bacterium	s_Actinobacteria bacterium	0.2	21	2041	25	Bathypelagic
megahit_102985_1-315	MP0790_megahit_102985_1-315	1.0	out	0.0	Unspecified	d__Bacteria	p__Proteobacteria	c__Alphaproteobacteria	o__Rhodobacterales	f__Rhodobacteraceae	g__Marinibacterium	s__Marinibacterium profundimaris	livJ	MP0790	k_Bacteria	p_Proteobacteria	c_Alphaproteobacteria	o_Rhodobacterales	f_Rhodobacteraceae	f_Rhodobacteraceae	f_Rhodobacteraceae	0.254	13	1134	25	Epipelagic
megahit_102994_1-837	MP0528_megahit_102994_1-837	0.1733	narG	0.0	Unspecified	Unspecified	Unspecified	Unspecified	Unspecified	Unspecified	Unspecified	Unspecified	nasA	MP0528	k_Bacteria	p_Proteobacteria	c_Alphaproteobacteria	c_Alphaproteobacteria	c_Alphaproteobacteria	c_Alphaproteobacteria	c_Alphaproteobacteria	0.31	60	5727	25	Epipelagic
megahit_103_854-1030	MP0313_megahit_103_854-1030	0.6619	ilvC	1.0	Unspecified	d__Bacteria	p__Acidobacteriota	c__Vicinamibacteria	o__Vicinamibacterales	f__UBA823	g__UBA2161	s__UBA2161 sp002730525	ilvC	MP0313	k_Bacteria	p_Acidobacteria	n_unclassified Acidobacteria	s_Acidobacteria bacterium	s_Acidobacteria bacterium	s_Acidobacteria bacterium	s_Acidobacteria bacterium	0.441	11	877	25	Bathypelagic
megahit_10300_1-588	MP0528_megahit_10300_1-588	0.9118	out	0.0	Unspecified	d__Bacteria	p__Proteobacteria	c__Alphaproteobacteria	o__Pelagibacterales	f__AG-422-B15	g__AG-422-B15	s__	livJ	MP0528	k_Bacteria	p_Proteobacteria	c_Alphaproteobacteria	o_Pelagibacterales	f_Pelagibacteraceae	f_Pelagibacteraceae	f_Pelagibacteraceae	0.22	30	2841	25	Epipelagic
megahit_103000_1839-2381	MP2237_megahit_103000_1839-2381	0.917	uca	1.0	d__Bacteria	d__Bacteria	p__Actinobacteriota	c__Actinomycetia	o__Mycobacteriales	f__Micromonosporaceae	g__Glycomyces	s__Glycomyces paridis	uca	MP2237	k_Bacteria	p_Proteobacteria	p_Proteobacteria	p_Proteobacteria	p_Proteobacteria	p_Proteobacteria	p_Proteobacteria	0.496	45	3664	25	Mesopelagic
megahit_103005_3-521	MP0886_megahit_103005_3-521	0.7294	amt	1.0	Unspecified	d__Bacteria	p__Chloroflexota	c__Dehalococcoidia	o__SAR202	f__GCA-2722455	g__GCA-2722455	s__GCA-2722455 sp002722455	amt	MP0886	k_Bacteria	n_Terrabacteria group	p_Chloroflexi	p_Chloroflexi	p_Chloroflexi	p_Chloroflexi	p_Chloroflexi	0.215	15	1215	25	Mesopelagic
megahit_103005_92-655	MP1178_megahit_103005_92-655	0.989	cl_nirK	1.0	Unspecified	d__Archaea	p__Thermoproteota	c__Nitrososphaeria	o__Nitrososphaerales	f__UBA57	g__	s__	nirK	MP1178	k_Bacteria	k_Bacteria	k_Bacteria	k_Bacteria	k_Bacteria	k_Bacteria	k_Bacteria	0.297	22	1885	25	Mesopelagic
megahit_103019_333-1550	MP1682_megahit_103019_333-1550	0.6496	out	0.0	Unspecified	d__Bacteria	p__Chloroflexota	c__Dehalococcoidia	c__Dehalococcoidia	c__Dehalococcoidia	c__Dehalococcoidia	c__Dehalococcoidia	livJ	MP1682	k_Bacteria	k_Bacteria	k_Bacteria	k_Bacteria	k_Bacteria	k_Bacteria	k_Bacteria	0.346	68	5838	25	Mesopelagic
megahit_103019_490-1401	MP2239_megahit_103019_490-1401	0.8086	out	0.0	Unspecified	d__Bacteria	p__Proteobacteria	c__Alphaproteobacteria	o__Rhodobacterales	f__Rhodobacteraceae	f__Rhodobacteraceae	f__Rhodobacteraceae	livJ	MP2239	k_Bacteria	n_Terrabacteria group	p_Chloroflexi	c_Dehalococcoidia	o_Dehalococcoidales	n_unclassified Dehalococcoidales	s_Dehalococcoidales bacterium	0.425	69	5604	25	Epipelagic
megahit_103029_349-732	MP1164_megahit_103029_349-732	0.9155	ilvC	1.0	Unspecified	d__Bacteria	p__Planctomycetota	c__UBA8108	o__UBA8108	f__UBA8108	g__UBA8108	s__UBA8108 sp003509045	ilvC	MP1164	k_Bacteria	n_PVC group	p_Planctomycetes	n_unclassified Planctomycetes	s_Planctomycetes bacterium	s_Planctomycetes bacterium	s_Planctomycetes bacterium	0.514	30	2544	25	Mesopelagic
megahit_103042_10-1335	MP1162_megahit_103042_10-1335	0.8209	out	0.0	Unspecified	d__Bacteria	p__Proteobacteria	c__Alphaproteobacteria	o__Rhizobiales	f__Amorphaceae	g__Acuticoccus	s__Acuticoccus yangtzensis	livJ	MP1162	k_Bacteria	p_Proteobacteria	c_Gammaproteobacteria	n_unclassified Gammaproteobacteria	s_Gammaproteobacteria bacterium	s_Gammaproteobacteria bacterium	s_Gammaproteobacteria bacterium	0.639	123	11094	25	Bathypelagic
megahit_103043_1-1038	MP0790_megahit_103043_1-1038	0.04967	narG	0.0	Unspecified	d__Bacteria	p__Proteobacteria	c__Gammaproteobacteria	o__Enterobacterales	f__Enterobacteriaceae	g__Escherichia	s__Escherichia flexneri	nasA	MP0790	k_Bacteria	n_PVC group	p_Planctomycetes	p_Planctomycetes	p_Planctomycetes	p_Planctomycetes	p_Planctomycetes	0.48	81	7328	25	Epipelagic
megahit_103043_1-153	MP0888_megahit_103043_1-153	0.6775	ureC	1.0	Unspecified	d__Bacteria	p__Proteobacteria	c__Alphaproteobacteria	o__Puniceispirillales	f__GCA-002684695	g__GCA-002684695	s__	ureC	MP0888	k_Bacteria	p_Proteobacteria	c_Alphaproteobacteria	n_Alphaproteobacteria incertae sedis	n_SAR116 cluster	n_SAR116 cluster	n_SAR116 cluster	0.599	11	727	25	Epipelagic
megahit_103047_1-1299	MP0780_megahit_103047_1-1299	0.8148	ureC	1.0	Unspecified	d__Bacteria	p__Acidobacteriota	c__Vicinamibacteria	o__Vicinamibacterales	f__UBA8438	g__UBA8438	s__	ureC	MP0780	k_Bacteria	p_Acidobacteria	n_unclassified Acidobacteria	s_Acidobacteria bacterium	s_Acidobacteria bacterium	s_Acidobacteria bacterium	s_Acidobacteria bacterium	0.834	182	15310	25	Bathypelagic
megahit_103052_1-549	MP1166_megahit_103052_1-549	0.7373	ilvC	1.0	Unspecified	d__Bacteria	p__Proteobacteria	c__Gammaproteobacteria	o__AqS2	f__AqS2	g__AqS2	s__AqS2 sp001750625	ilvC	MP1166	k_Bacteria	p_Proteobacteria	c_Gammaproteobacteria	c_Gammaproteobacteria	c_Gammaproteobacteria	c_Gammaproteobacteria	c_Gammaproteobacteria	0.475	36	3298	25	Mesopelagic
megahit_103054_1-729	MP0782_megahit_103054_1-729	0.9996	ilvC	1.0	Unspecified	d__Bacteria	p__Proteobacteria	c__Alphaproteobacteria	o__Sphingomonadales	f__Sphingomonadaceae	g__Erythrobacter_B	s__Erythrobacter_B atlanticus	ilvC	MP0782	k_Bacteria	p_Proteobacteria	c_Alphaproteobacteria	o_Sphingomonadales	f_Sphingomonadaceae	g_Sphingomonas	g_Sphingomonas	0.53	69	5459	25	Bathypelagic
megahit_103055_3-596	MP0886_megahit_103055_3-596	0.5858	ilvC	1.0	Unspecified	d__Bacteria	p__Chloroflexota	c__Dehalococcoidia	o__SAR202	f__UBA826	g__GCA-2717465	s__GCA-2717465 sp002717465	ilvC	MP0886	k_Bacteria	n_Terrabacteria group	p_Chloroflexi	p_Chloroflexi	p_Chloroflexi	p_Chloroflexi	p_Chloroflexi	0.276	22	1997	25	Mesopelagic
megahit_103057_3-683	MP0880_megahit_103057_3-683	0.9969	aapJ	0.0	d__Bacteria;p__Proteobacteria;c__Alphaproteobacteria	d__Bacteria	p__Proteobacteria	c__Alphaproteobacteria	o__Rhizobiales	f__Rhizobiaceae	g__Agrobacterium	s__Agrobacterium tumefaciens_F	btzA	MP0880	k_Bacteria	p_Proteobacteria	c_Alphaproteobacteria	o_Rhizobiales	f_Rhizobiaceae	f_Rhizobiaceae	f_Rhizobiaceae	0.502	44	3902	25	Bathypelagic
megahit_103058_1218-2015	MP1851_megahit_103058_1218-2015	0.5	amt	1.0	Unspecified	d__Bacteria	p__Proteobacteria	c__Alphaproteobacteria	o__Rhizobiales	f__Rhizobiaceae	g__Fulvimarina	s__Fulvimarina manganoxydans	amt	MP1851	k_Bacteria	p_Proteobacteria	c_Alphaproteobacteria	c_Alphaproteobacteria	c_Alphaproteobacteria	c_Alphaproteobacteria	c_Alphaproteobacteria	0.61	70	5671	25	Mesopelagic
megahit_10306_2-277	MP1855_megahit_10306_2-277	1.0	out	0.0	Unspecified	d__Bacteria	p__Actinobacteriota	c__Actinobacteria	o__Mycobacteriales	o__Mycobacteriales	o__Mycobacteriales	o__Mycobacteriales	livJ	MP1855	k_Bacteria	n_Terrabacteria group	p_Actinobacteria	c_Actinobacteria	o_Corynebacteriales	f_Nocardiaceae	g_Rhodococcus	0.347	13	849	25	Epipelagic
megahit_103071_3-401	MP2235_megahit_103071_3-401	0.9768	Non_Nxr	0.0	Unspecified	Unspecified	Unspecified	Unspecified	Unspecified	Unspecified	Unspecified	Unspecified	nxr	MP2235	k_Bacteria	p_Proteobacteria	c_Gammaproteobacteria	c_Gammaproteobacteria	c_Gammaproteobacteria	c_Gammaproteobacteria	c_Gammaproteobacteria	0.574	34	2822	25	Mesopelagic
megahit_103077_3-236	MP1415_megahit_103077_3-236	0.6744	ilvC	1.0	Unspecified	d__Bacteria	p__Chloroflexota	c__Dehalococcoidia	o__UBA1151	f__Bin127	g__GCA-002708145	s__GCA-002708145 sp002714425	ilvC	MP1415	GTDB:d__Bacteria	GTDB:p__Chloroflexota	GTDB:c__Dehalococcoidia	GTDB:o__UBA1151	GTDB:f__Bin127	GTDB:g__GCA-002708145	GTDB:s__GCA-002708145 sp002714425	0.485	16	1146	25	Mesopelagic
megahit_103089_350-703	MP0528_megahit_103089_350-703	0.4311	ilvC	1.0	Unspecified	d__Bacteria	p__Proteobacteria	c__Gammaproteobacteria	o__Enterobacterales	f__Alteromonadaceae	g__Pseudoalteromonas	s__Pseudoalteromonas ruthenica	ilvC	MP0528	k_Bacteria	p_Proteobacteria	c_Gammaproteobacteria	o_Alteromonadales	f_Pseudoalteromonadaceae	g_Pseudoalteromonas	g_Pseudoalteromonas	0.195	16	1266	25	Epipelagic
megahit_103093_357-1160	MP0780_megahit_103093_357-1160	0.8253	tauA	1.0	d__Bacteria	d__Bacteria	p__Proteobacteria	c__Alphaproteobacteria	o__Rhodobacterales	f__Rhodobacteraceae	g__Sulfitobacter	s__Sulfitobacter indolifex	tauA	MP0780	k_Bacteria	p_Proteobacteria	c_Alphaproteobacteria	o_Rhodobacterales	f_Rhodobacteraceae	g_Sulfitobacter	g_Sulfitobacter	0.437	59	5212	25	Bathypelagic
megahit_103094_1-552	MP2809_megahit_103094_1-552	0.6705	ilvC	1.0	Unspecified	d__Bacteria	p__Proteobacteria	c__Alphaproteobacteria	o__TMED127	f__TMED127	f__TMED127	f__TMED127	ilvC	MP2809	k_Bacteria	p_Proteobacteria	c_Alphaproteobacteria	c_Alphaproteobacteria	c_Alphaproteobacteria	c_Alphaproteobacteria	c_Alphaproteobacteria	0.583	38	3549	25	Bathypelagic
megahit_103096_1-1224	MP1417_megahit_103096_1-1224	0.5053	amt	1.0	Unspecified	d__Bacteria	p__Verrucomicrobiota	c__Verrucomicrobiae	o__Verrucomicrobiales	o__Verrucomicrobiales	o__Verrucomicrobiales	o__Verrucomicrobiales	amt	MP1417	k_Bacteria	k_Bacteria	k_Bacteria	k_Bacteria	k_Bacteria	k_Bacteria	k_Bacteria	0.444	87	7735	25	Mesopelagic
megahit_1031_3-548	MP1154_megahit_1031_3-548	0.9999	amt	1.0	Unspecified	d__Archaea	p__Crenarchaeota	c__Nitrososphaeria	o__Nitrososphaerales	f__Nitrosopumilaceae	f__Nitrosopumilaceae	f__Nitrosopumilaceae	amt	MP1154	k_Archaea	n_TACK group	p_Thaumarchaeota	p_Thaumarchaeota	p_Thaumarchaeota	p_Thaumarchaeota	p_Thaumarchaeota	0.438	33	2750	25	Bathypelagic
megahit_103100_170-568	MP0888_megahit_103100_170-568	0.1311	cl_nirK	1.0	Unspecified	d__Bacteria	p__Bacteroidota	c__Bacteroidia	o__Flavobacteriales	f__Weeksellaceae	g__UBA3376	s__	nirK	MP0888	k_Bacteria	n_FCB group	n_Bacteroidetes/Chlorobi group	p_Bacteroidetes	c_Flavobacteriia	o_Flavobacteriales	o_Flavobacteriales	0.96	46	3420	25	Epipelagic
megahit_103101_3-542	MP1419_megahit_103101_3-542	0.5028	bztA	1.0	d__Bacteria	d__Bacteria	p__SAR324	c__SAR324	o__SAR324	f__NAC60-12	g__UBA1014	s__UBA1014 sp001469005	btzA	MP1419	k_Bacteria	n_unclassified Bacteria	s_bacterium TMED264	s_bacterium TMED264	s_bacterium TMED264	s_bacterium TMED264	s_bacterium TMED264	0.226	16	1592	25	Epipelagic
megahit_103112_1-234	MP0778_megahit_103112_1-234	0.9992	ilvC	1.0	Unspecified	d__Bacteria	p__Bacteroidota	c__Bacteroidia	o__Flavobacteriales	f__UBA10066	g__MED-G20	s__MED-G20 sp002699745	ilvC	MP0778	k_Bacteria	n_FCB group	n_Bacteroidetes/Chlorobi group	p_Bacteroidetes	c_Flavobacteriia	o_Flavobacteriales	o_Flavobacteriales	0.734	34	2725	25	Epipelagic
megahit_103113_447-539	MP1849_megahit_103113_447-539	0.775	ilvC	1.0	Unspecified	d__Bacteria	p__Proteobacteria	c__Alphaproteobacteria	o__UBA8366	f__GCA-2696645	f__GCA-2696645	f__GCA-2696645	ilvC	MP1849	k_Bacteria	p_Proteobacteria	c_Alphaproteobacteria	c_Alphaproteobacteria	c_Alphaproteobacteria	c_Alphaproteobacteria	c_Alphaproteobacteria	0.562	8	402	25	Mesopelagic
megahit_103117_1-726	MP0538_megahit_103117_1-726	0.5799	out	0.0	Unspecified	d__Bacteria	p__Proteobacteria	c__Alphaproteobacteria	o__Pelagibacterales	f__Pelagibacteraceae	g__Pelagibacter_A	s__	livJ	MP0538	k_Bacteria	p_Proteobacteria	c_Alphaproteobacteria	o_Pelagibacterales	n_unclassified Pelagibacterales	s_Pelagibacterales bacterium	s_Pelagibacterales bacterium	0.736	84	7563	25	Mesopelagic
megahit_103118_134-508	MP0790_megahit_103118_134-508	0.3125	cl_nirK	1.0	Unspecified	d__Bacteria	p__Proteobacteria	c__Gammaproteobacteria	o__Xanthomonadales	f__Xanthomonadaceae	g__Pseudoxanthomonas	s__Pseudoxanthomonas suwonensis_B	nirK	MP0790	k_Bacteria	n_FCB group	n_Bacteroidetes/Chlorobi group	p_Bacteroidetes	c_Flavobacteriia	o_Flavobacteriales	f_Flavobacteriaceae	0.344	21	1399	25	Epipelagic
megahit_103119_267-1028	MP0878_megahit_103119_267-1028	0.5842	out	0.0	Unspecified	d__Bacteria	p__Proteobacteria	c__Alphaproteobacteria	o__Pelagibacterales	f__Pelagibacteraceae	g__Pelagibacter	s__	livJ	MP0878	k_Bacteria	p_Proteobacteria	p_Proteobacteria	p_Proteobacteria	p_Proteobacteria	p_Proteobacteria	p_Proteobacteria	0.612	59	4858	25	Bathypelagic
megahit_103124_5936-7186	MP1682_megahit_103124_5936-7186	0.839	out	0.0	Unspecified	d__Bacteria	p__Proteobacteria	c__Alphaproteobacteria	o__Rhodobacterales	f__Rhodobacteraceae	g__Maritimibacter	s__Maritimibacter sp001626765	livJ	MP1682	k_Bacteria	p_Proteobacteria	c_Alphaproteobacteria	o_Rhodobacterales	f_Rhodobacteraceae	g_Pseudooceanicola	g_Pseudooceanicola	0.822	166	12972	25	Mesopelagic
megahit_103125_1-615	MP1519_megahit_103125_1-615	0.1122	nas	1.0	Unspecified	d__Bacteria	d__Bacteria	d__Bacteria	d__Bacteria	d__Bacteria	d__Bacteria	d__Bacteria	nasA	MP1519	k_Bacteria	n_Terrabacteria group	p_Actinobacteria	c_Actinobacteria	o_Corynebacteriales	f_Gordoniaceae	g_Gordonia	0.289	27	2241	25	Bathypelagic
megahit_103138_891-1406	MP0780_megahit_103138_891-1406	0.5482	no_uca	0.0	d__Bacteria	d__Bacteria	p__Proteobacteria	c__Gammaproteobacteria	o__Pseudomonadales	f__Halomonadaceae	g__Halomonas_E	s__Halomonas_E taeanensis	uca	MP0780	k_Bacteria	p_Proteobacteria	c_Gammaproteobacteria	o_Oceanospirillales	f_Halomonadaceae	g_Halomonas	g_Halomonas	0.761	66	5653	25	Bathypelagic
megahit_103140_3-572	MP0878_megahit_103140_3-572	0.5129	nas	1.0	Unspecified	d__Bacteria	p__Proteobacteria	c__Gammaproteobacteria	o__Pseudomonadales	f__Pseudomonadaceae	g__Azotobacter	s__Azotobacter vinelandii	nasA	MP0878	k_Bacteria	p_Proteobacteria	c_Gammaproteobacteria	o_Pseudomonadales	o_Pseudomonadales	o_Pseudomonadales	o_Pseudomonadales	0.499	36	3033	25	Bathypelagic
megahit_103141_1-756	MP1415_megahit_103141_1-756	0.8064	out	0.0	Unspecified	d__Bacteria	p__Actinobacteriota	c__Acidimicrobiia	o__TMED189	f__TMED189	g__TMED189	s__	livJ	MP1415	k_Bacteria	n_Terrabacteria group	p_Actinobacteria	c_Actinobacteria	c_Actinobacteria	c_Actinobacteria	c_Actinobacteria	0.328	35	3130	25	Mesopelagic
megahit_103141_366-1127	MP0878_megahit_103141_366-1127	0.5283	no_uca	0.0	d__Bacteria	d__Bacteria	p__Proteobacteria	c__Alphaproteobacteria	o__Sphingomonadales	f__Sphingomonadaceae	g__Parasphingorhabdus	s__Parasphingorhabdus sp002776575	uca	MP0878	k_Bacteria	p_Proteobacteria	c_Alphaproteobacteria	o_Rhizobiales	f_Rhizobiaceae	n_Rhizobium/Agrobacterium group	g_Agrobacterium	0.726	70	5474	25	Bathypelagic
megahit_103148_388-696	MP1413_megahit_103148_388-696	0.7357	amt	1.0	Unspecified	d__Bacteria	p__Proteobacteria	c__Gammaproteobacteria	o__SAR86	f__D2472	f__D2472	f__D2472	amt	MP1413	k_Bacteria	p_Proteobacteria	c_Gammaproteobacteria	c_Gammaproteobacteria	c_Gammaproteobacteria	c_Gammaproteobacteria	c_Gammaproteobacteria	0.238	12	1043	25	Mesopelagic
megahit_103151_211-618	MP1525_megahit_103151_211-618	0.9908	amt	1.0	Unspecified	d__Bacteria	p__Proteobacteria	c__Alphaproteobacteria	o__Pelagibacterales	f__Pelagibacteraceae	g__Pelagibacter	s__	amt	MP1525	k_Bacteria	p_Proteobacteria	c_Alphaproteobacteria	o_Pelagibacterales	o_Pelagibacterales	o_Pelagibacterales	o_Pelagibacterales	0.336	17	1382	25	Mesopelagic
megahit_103153_1207-1377	MP0317_megahit_103153_1207-1377	0.6882	amt	1.0	Unspecified	Unspecified	Unspecified	Unspecified	Unspecified	Unspecified	Unspecified	Unspecified	amt	MP0317	k_Archaea	n_TACK group	p_Thaumarchaeota	p_Thaumarchaeota	p_Thaumarchaeota	p_Thaumarchaeota	p_Thaumarchaeota	0.682	17	1127	25	Mesopelagic
megahit_103156_54-635	MP1676_megahit_103156_54-635	0.9996	amt	1.0	Unspecified	d__Bacteria	p__Proteobacteria	c__Alphaproteobacteria	o__Rhizobiales	f__Rhizobiaceae	g__Aurantimonas	s__Aurantimonas coralicida	amt	MP1676	k_Bacteria	p_Proteobacteria	c_Alphaproteobacteria	o_Rhizobiales	f_Aurantimonadaceae	g_Aurantimonas	g_Aurantimonas	0.468	41	3489	25	Bathypelagic
megahit_103163_3-557	MP1415_megahit_103163_3-557	0.9636	ureC	1.0	Unspecified	d__Bacteria	p__Proteobacteria	c__Alphaproteobacteria	o__Rhodobacterales	f__Rhodobacteraceae	g__Pseudooceanicola	s__Pseudooceanicola marinus	ureC	MP1415	k_Bacteria	p_Proteobacteria	c_Alphaproteobacteria	o_Rhodobacterales	f_Rhodobacteraceae	f_Rhodobacteraceae	f_Rhodobacteraceae	0.434	34	2580	25	Mesopelagic
megahit_103171_69-818	MP1678_megahit_103171_69-818	0.5584	out	0.0	Unspecified	d__Bacteria	p__Proteobacteria	c__Alphaproteobacteria	o__Puniceispirillales	f__Puniceispirillaceae	g__	s__	livJ	MP1678	k_Bacteria	p_Acidobacteria	n_unclassified Acidobacteria	s_Acidobacteria bacterium	s_Acidobacteria bacterium	s_Acidobacteria bacterium	s_Acidobacteria bacterium	0.444	50	4597	25	Mesopelagic
megahit_103175_2-373	MP0884_megahit_103175_2-373	0.8911	ilvC	1.0	Unspecified	d__Bacteria	p__Proteobacteria	c__Alphaproteobacteria	o__TMED127	f__TMED127	f__TMED127	f__TMED127	ilvC	MP0884	k_Bacteria	p_Proteobacteria	c_Alphaproteobacteria	o_Hyphomonadales	f_Hyphomonadaceae	f_Hyphomonadaceae	f_Hyphomonadaceae	0.447	26	2013	25	Mesopelagic
megahit_103185_2-364	MP1676_megahit_103185_2-364	0.9998	tauA	1.0	d__Bacteria	d__Bacteria	p__Proteobacteria	c__Alphaproteobacteria	o__Rhodobacterales	f__Rhodobacteraceae	g__Roseovarius	s__Roseovarius nubinhibens	tauA	MP1676	k_Bacteria	p_Proteobacteria	c_Alphaproteobacteria	o_Rhodobacterales	f_Rhodobacteraceae	g_Roseovarius	g_Roseovarius	0.33	18	1389	25	Bathypelagic
megahit_103188_72-815	MP2815_megahit_103188_72-815	0.5056	out	0.0	Unspecified	d__Bacteria	p__Proteobacteria	c__Alphaproteobacteria	o__Puniceispirillales	f__Puniceispirillaceae	g__	s__	livJ	MP2815	k_Bacteria	p_Proteobacteria	n_delta/epsilon subdivisions	c_Deltaproteobacteria	c_Deltaproteobacteria	c_Deltaproteobacteria	c_Deltaproteobacteria	0.987	78	7112	25	Mesopelagic
megahit_103191_1083-1967	MP0882_megahit_103191_1083-1967	0.7308	nrt	1.0	d__Bacteria	d__Bacteria	p__Proteobacteria	c__Gammaproteobacteria	o__Pseudomonadales	f__Pseudomonadaceae	g__Pseudomonas_D	s__Pseudomonas_D pachastrellae	nrt	MP0882	k_Bacteria	p_Proteobacteria	c_Gammaproteobacteria	o_Pseudomonadales	f_Pseudomonadaceae	g_Pseudomonas	g_Pseudomonas	0.61	70	5633	25	Bathypelagic
megahit_103197_499-657	MP2815_megahit_103197_499-657	0.9982	c1b	c1b	d__Bacteria;p__Proteobacteria	d__Bacteria	p__Proteobacteria	c__Alphaproteobacteria	o__Puniceispirillales	f__Puniceispirillaceae	g__UBA5951	s__	potF	MP2815	k_Bacteria	p_Proteobacteria	c_Alphaproteobacteria	c_Alphaproteobacteria	c_Alphaproteobacteria	c_Alphaproteobacteria	c_Alphaproteobacteria	1.007	17	1145	25	Mesopelagic
megahit_103207_3-389	MP0532_megahit_103207_3-389	0.7829	amt	1.0	Unspecified	d__Bacteria	p__Proteobacteria	c__Gammaproteobacteria	o__Pseudomonadales	f__Alcanivoracaceae	g__Alcanivorax	s__Alcanivorax hongdengensis	amt	MP0532	k_Bacteria	p_Proteobacteria	c_Gammaproteobacteria	o_Oceanospirillales	f_Alcanivoracaceae	g_Alcanivorax	g_Alcanivorax	0.384	22	1671	25	Bathypelagic
megahit_103209_1-651	MP1523_megahit_103209_1-651	0.459	AioA	0.0	d__Bacteria;p__Proteobacteria;c__Gammaproteobacteria;o__Burkholderiales;f__Burkholderiaceae	d__Bacteria	p__Proteobacteria	c__Gammaproteobacteria	o__Burkholderiales	f__Burkholderiaceae	g__Herminiimonas	s__Herminiimonas arsenicoxydans	nasA	MP1523	k_Bacteria	p_Proteobacteria	c_Alphaproteobacteria	c_Alphaproteobacteria	c_Alphaproteobacteria	c_Alphaproteobacteria	c_Alphaproteobacteria	0.583	48	4232	25	Mesopelagic
megahit_103212_14161-15369	MP0538_megahit_103212_14161-15369	0.6338	amt	1.0	Unspecified	d__Bacteria	p__Proteobacteria	c__Gammaproteobacteria	o__Pseudomonadales	f__Oleiphilaceae	g__GCA-2695345	s__GCA-2695345 sp002695345	amt	MP0538	k_Bacteria	p_Proteobacteria	c_Gammaproteobacteria	o_Alteromonadales	f_Alteromonadaceae	g_Marinobacter	g_Marinobacter	0.968	184	15174	25	Mesopelagic
megahit_103215_493-978	MP2243_megahit_103215_493-978	0.945	amt	1.0	Unspecified	d__Bacteria	p__Proteobacteria	c__Gammaproteobacteria	o__Pseudomonadales	f__Cellvibrionaceae	g__GCA-2746115	s__GCA-2746115 sp002746115	amt	MP2243	k_Bacteria	p_Proteobacteria	c_Gammaproteobacteria	o_Cellvibrionales	f_Halieaceae	f_Halieaceae	f_Halieaceae	0.37	42	3306	25	Epipelagic
megahit_103224_1-567	MP0313_megahit_103224_1-567	0.996	out	0.0	Unspecified	d__Bacteria	p__Proteobacteria	c__Gammaproteobacteria	o__Enterobacterales	f__Alteromonadaceae	g__Alteromonas	g__Alteromonas	livJ	MP0313	k_Bacteria	p_Proteobacteria	c_Gammaproteobacteria	o_Alteromonadales	f_Alteromonadaceae	g_Alteromonas	g_Alteromonas	0.851	68	6027	25	Bathypelagic
megahit_103224_2571-4046	MP1162_megahit_103224_2571-4046	0.9977	ilvC	1.0	Unspecified	d__Bacteria	p__Bacteroidota	c__Bacteroidia	o__Flavobacteriales	f__Flavobacteriaceae	g__SHLJ01	s__	ilvC	MP1162	k_Bacteria	n_FCB group	n_Bacteroidetes/Chlorobi group	p_Bacteroidetes	c_Flavobacteriia	o_Flavobacteriales	f_Flavobacteriaceae	0.513	110	9729	25	Bathypelagic
megahit_103225_1-546	MP1527_megahit_103225_1-546	0.8495	amt	1.0	Unspecified	d__Bacteria	p__Proteobacteria	c__Gammaproteobacteria	o__SAR86	f__AG-339-G14	f__AG-339-G14	f__AG-339-G14	amt	MP1527	k_Bacteria	p_Proteobacteria	c_Gammaproteobacteria	n_unclassified Gammaproteobacteria	s_Gammaproteobacteria bacterium	s_Gammaproteobacteria bacterium	s_Gammaproteobacteria bacterium	0.356	26	2370	25	Epipelagic
megahit_103233_2-943	MP2817_megahit_103233_2-943	0.7174	out	0.0	Unspecified	d__Bacteria	p__Proteobacteria	c__Alphaproteobacteria	o__Rhodobacterales	f__Rhodobacteraceae	g__Marinibacterium	s__Marinibacterium profundimaris	livJ	MP2817	k_Bacteria	p_Proteobacteria	c_Alphaproteobacteria	o_Rhodobacterales	f_Rhodobacteraceae	g_Paracoccus	g_Paracoccus	1.153	133	10577	25	Mesopelagic
megahit_103235_1-282	MP1680_megahit_103235_1-282	0.9446	nas	1.0	Unspecified	d__Bacteria	d__Bacteria	d__Bacteria	d__Bacteria	d__Bacteria	d__Bacteria	d__Bacteria	nasA	MP1680	k_Bacteria	n_PVC group	p_Planctomycetes	n_unclassified Planctomycetes	s_Planctomycetes bacterium	s_Planctomycetes bacterium	s_Planctomycetes bacterium	0.733	32	2103	25	Mesopelagic
megahit_103235_331-1185	MP1680_megahit_103235_331-1185	0.03067	narG	0.0	Unspecified	d__Bacteria	p__Proteobacteria	c__Gammaproteobacteria	o__Enterobacterales	f__Enterobacteriaceae	g__Escherichia	s__Escherichia flexneri	nasA	MP1680	k_Bacteria	n_PVC group	p_Planctomycetes	n_unclassified Planctomycetes	s_Planctomycetes bacterium	s_Planctomycetes bacterium	s_Planctomycetes bacterium	0.868	115	9584	25	Mesopelagic
megahit_103240_1-456	MP2811_megahit_103240_1-456	0.8804	amt	1.0	Unspecified	d__Bacteria	p__Proteobacteria	c__Alphaproteobacteria	o__Rhizobiales	f__Rhizobiaceae	g__Fulvimarina	g__Fulvimarina	amt	MP2811	k_Bacteria	p_Proteobacteria	c_Alphaproteobacteria	c_Alphaproteobacteria	c_Alphaproteobacteria	c_Alphaproteobacteria	c_Alphaproteobacteria	0.407	25	2168	25	Bathypelagic
megahit_103241_152-754	MP1519_megahit_103241_152-754	0.8761	amt	1.0	Unspecified	d__Bacteria	p__Proteobacteria	c__Alphaproteobacteria	o__Sphingomonadales	f__Sphingomonadaceae	g__Citromicrobium	s__Citromicrobium sp000186705	amt	MP1519	k_Bacteria	p_Proteobacteria	c_Alphaproteobacteria	o_Sphingomonadales	o_Sphingomonadales	o_Sphingomonadales	o_Sphingomonadales	0.328	30	2449	25	Bathypelagic
megahit_103241_2-376	MP1162_megahit_103241_2-376	0.7266	ilvC	1.0	Unspecified	d__Bacteria	p__Actinobacteriota	c__Actinobacteria	o__Euzebyales	f__Euzebyaceae	g__Euzebya	s__Euzebya tangerina	ilvC	MP1162	k_Bacteria	n_FCB group	p_Gemmatimonadetes	n_unclassified Gemmatimonadetes	s_Gemmatimonadetes bacterium	s_Gemmatimonadetes bacterium	s_Gemmatimonadetes bacterium	0.349	19	1676	25	Bathypelagic
megahit_103242_1-1131	MP1164_megahit_103242_1-1131	0.6272	out	0.0	Unspecified	d__Bacteria	p__Proteobacteria	c__Alphaproteobacteria	o__Rhizobiales	f__Rhizobiaceae	g__Ahrensia	s__Ahrensia sp002706335	livJ	MP1164	k_Bacteria	p_Proteobacteria	c_Alphaproteobacteria	o_Rhodobacterales	f_Rhodobacteraceae	f_Rhodobacteraceae	f_Rhodobacteraceae	0.529	91	7427	25	Mesopelagic
megahit_103245_1-555	MP1419_megahit_103245_1-555	0.642	amt	1.0	Unspecified	d__Bacteria	p__Marinisomatota	c__Marinisomatia	o__Marinisomatales	f__TCS55	g__TMED108	s__TMED108 sp002724735	amt	MP1419	k_Bacteria	n_FCB group	p_Candidatus Marinimicrobia	p_Candidatus Marinimicrobia	p_Candidatus Marinimicrobia	p_Candidatus Marinimicrobia	p_Candidatus Marinimicrobia	0.481	35	2833	25	Epipelagic
megahit_103246_2-502	MP1174_megahit_103246_2-502	0.9563	C3	C3	d__Bacteria	d__Bacteria	p__Proteobacteria	c__Alphaproteobacteria	o__Rhodobacterales	f__Rhodobacteraceae	g__HIMB11	s__	potF	MP1174	k_Bacteria	p_Proteobacteria	c_Alphaproteobacteria	o_Rhodobacterales	o_Rhodobacterales	o_Rhodobacterales	o_Rhodobacterales	0.481	36	2977	25	Epipelagic
megahit_103248_187-1494	MP2233bis_megahit_103248_187-1494	0.6731	out	0.0	Unspecified	d__Bacteria	p__Proteobacteria	c__Alphaproteobacteria	o__Rhizobiales	o__Rhizobiales	o__Rhizobiales	o__Rhizobiales	livJ	MP2233bis	k_Bacteria	p_Proteobacteria	p_Proteobacteria	p_Proteobacteria	p_Proteobacteria	p_Proteobacteria	p_Proteobacteria	0.504	116	10412	25	Bathypelagic
megahit_10325_2-907	MP1676_megahit_10325_2-907	0.6276	Non_Nxr	0.0	Unspecified	d__Bacteria	p__Proteobacteria	c__Alphaproteobacteria	o__Rhodobacterales	f__Rhodobacteraceae	g__Amaricoccus	s__Amaricoccus sp003241785	nxr	MP1676	k_Bacteria	p_Proteobacteria	c_Alphaproteobacteria	o_Rhodobacterales	f_Rhodobacteraceae	f_Rhodobacteraceae	f_Rhodobacteraceae	0.418	57	4930	25	Bathypelagic
megahit_103255_1-609	MP0536_megahit_103255_1-609	0.8516	ilvC	1.0	Unspecified	d__Bacteria	p__Planctomycetota	c__Planctomycetes	o__Pirellulales	f__UBA7805	g__	s__	ilvC	MP0536	k_Bacteria	n_PVC group	p_Planctomycetes	c_Planctomycetia	c_Planctomycetia	c_Planctomycetia	c_Planctomycetia	0.302	26	2278	25	Mesopelagic
megahit_103255_265-4401	MP1164_megahit_103255_265-4401	0.7153	nas	1.0	Unspecified	d__Bacteria	p__Actinobacteriota	c__Actinomycetia	o__Mycobacteriales	f__Mycobacteriaceae	g__Mycobacterium	s__Mycobacterium smegmatis	nasA	MP1164	k_Bacteria	n_Terrabacteria group	p_Actinobacteria	c_Actinobacteria	o_Corynebacteriales	f_Nocardiaceae	g_Rhodococcus	1.137	715	59032	25	Mesopelagic
megahit_103256_1-288	MP2809_megahit_103256_1-288	0.6842	ilvC	1.0	Unspecified	d__Bacteria	p__Proteobacteria	c__Alphaproteobacteria	o__Caulobacterales	f__Caulobacteraceae	g__Brevundimonas	s__Brevundimonas viscosa	ilvC	MP2809	k_Bacteria	p_Proteobacteria	c_Alphaproteobacteria	o_Caulobacterales	f_Caulobacteraceae	g_Brevundimonas	g_Brevundimonas	0.324	11	823	25	Bathypelagic
megahit_103258_3392-4519	MP1521_megahit_103258_3392-4519	0.9998	out	0.0	Unspecified	d__Bacteria	p__Proteobacteria	c__Alphaproteobacteria	o__Rhizobiales	f__Rhizobiaceae	g__Ahrensia	s__Ahrensia sp002706335	livJ	MP1521	k_Bacteria	p_Proteobacteria	c_Alphaproteobacteria	o_Rhodobacterales	f_Rhodobacteraceae	g_Ahrensia	n_unclassified Ahrensia	0.735	131	11463	25	Bathypelagic
megahit_103262_2-220	MP1529_megahit_103262_2-220	0.7878	amt	1.0	Unspecified	d__Bacteria	p__Poribacteria	c__WGA-4E	o__WGA-4E	f__WGA-3G	g__WGA-3G	g__WGA-3G	amt	MP1529	k_Bacteria	n_Bacteria incertae sedis	n_Bacteria candidate phyla	p_Candidatus Poribacteria	s_Candidatus Poribacteria bacterium	s_Candidatus Poribacteria bacterium	s_Candidatus Poribacteria bacterium	0.522	15	1108	25	Epipelagic
megahit_103264_2-136	MP0311_megahit_103264_2-136	0.5687	uca	1.0	d__Bacteria	d__Bacteria	p__Proteobacteria	c__Gammaproteobacteria	o__Pseudomonadales	f__Cellvibrionaceae	g__Cellvibrio	s__Cellvibrio sp003524365	uca	MP0311	k_Bacteria	p_Proteobacteria	c_Alphaproteobacteria	o_Rickettsiales	n_unclassified Rickettsiales	s_Rickettsiales bacterium	s_Rickettsiales bacterium	0.531	15	968	25	Epipelagic
megahit_103267_3-737	MP1674_megahit_103267_3-737	1.0	cl_nirS	1.0	Unspecified	Unspecified	Unspecified	Unspecified	Unspecified	Unspecified	Unspecified	Unspecified	nirS	MP1674	k_Bacteria	p_Proteobacteria	p_Proteobacteria	p_Proteobacteria	p_Proteobacteria	p_Proteobacteria	p_Proteobacteria	0.197	23	2140	25	Bathypelagic
megahit_103276_598-1617	MP0786_megahit_103276_598-1617	0.8444	ilvC	1.0	Unspecified	d__Bacteria	p__Proteobacteria	c__Gammaproteobacteria	o__Pseudomonadales	f__UBA6940	g__UBA6940	s__UBA6940 sp002450655	ilvC	MP0786	k_Bacteria	p_Proteobacteria	c_Gammaproteobacteria	n_unclassified Gammaproteobacteria	s_Gammaproteobacteria bacterium	s_Gammaproteobacteria bacterium	s_Gammaproteobacteria bacterium	0.835	126	10347	25	Mesopelagic
megahit_103277_26-826	MP0536_megahit_103277_26-826	0.9989	ureC	1.0	Unspecified	d__Bacteria	p__Firmicutes	c__Bacilli	o__Staphylococcales	f__Staphylococcaceae	g__Staphylococcus	s__Staphylococcus pasteuri	ureC	MP0536	k_Bacteria	n_Terrabacteria group	p_Firmicutes	c_Bacilli	o_Bacillales	f_Staphylococcaceae	g_Staphylococcus	0.274	31	2983	25	Mesopelagic
megahit_10328_4-1014	MP1166_megahit_10328_4-1014	0.7593	out	0.0	Unspecified	d__Bacteria	p__Proteobacteria	c__Gammaproteobacteria	c__Gammaproteobacteria	c__Gammaproteobacteria	c__Gammaproteobacteria	c__Gammaproteobacteria	livJ	MP1166	k_Bacteria	p_Proteobacteria	c_Gammaproteobacteria	o_Alteromonadales	f_Alteromonadaceae	f_Alteromonadaceae	f_Alteromonadaceae	0.408	57	5402	25	Mesopelagic
megahit_103286_34899-37634	MP1851_megahit_103286_34899-37634	1.0	nas	1.0	Unspecified	d__Bacteria	p__Proteobacteria	c__Gammaproteobacteria	c__Gammaproteobacteria	c__Gammaproteobacteria	c__Gammaproteobacteria	c__Gammaproteobacteria	nasA	MP1851	k_Bacteria	p_Proteobacteria	c_Gammaproteobacteria	o_Chromatiales	f_Ectothiorhodospiraceae	g_Oceanococcus	g_Oceanococcus	1.399	550	48118	25	Mesopelagic
megahit_103289_3-650	MP0782_megahit_103289_3-650	0.7848	c2b	c2b	d__Bacteria;p__Proteobacteria;c__Gammaproteobacteria	d__Bacteria	p__Proteobacteria	c__Gammaproteobacteria	o__Pseudomonadales	f__Pseudomonadaceae	g__Pseudomonas_D	s__Pseudomonas_D pachastrellae	potF	MP0782	k_Bacteria	p_Proteobacteria	c_Gammaproteobacteria	o_Pseudomonadales	o_Pseudomonadales	o_Pseudomonadales	o_Pseudomonadales	1.261	146	13119	25	Bathypelagic
megahit_103294_2-994	MP1164_megahit_103294_2-994	0.686	amt	1.0	Unspecified	d__Bacteria	p__Actinobacteriota	c__Acidimicrobiia	o__Microtrichales	f__MedAcidi-G1	g__UBA3125	s__UBA3125 sp002501135	amt	MP1164	k_Bacteria	n_Terrabacteria group	p_Actinobacteria	c_Acidimicrobiia	c_Acidimicrobiia	c_Acidimicrobiia	c_Acidimicrobiia	0.371	56	4764	25	Mesopelagic
megahit_103295_3-101	MP2811_megahit_103295_3-101	0.9999	out	0.0	Unspecified	d__Bacteria	p__Proteobacteria	c__Gammaproteobacteria	o__Pseudomonadales	f__Halomonadaceae	g__Halomonas	s__Halomonas zhanjiangensis	livJ	MP2811	k_Bacteria	p_Proteobacteria	c_Alphaproteobacteria	o_Rhizobiales	f_Phyllobacteriaceae	g_Mesorhizobium	g_Mesorhizobium	0.375	5	294	14	Bathypelagic
megahit_103296_1-1302	MP0540_megahit_103296_1-1302	0.7075	uca	1.0	d__Bacteria	d__Bacteria	p__Proteobacteria	c__Gammaproteobacteria	o__Pseudomonadales	f__Alcanivoracaceae	g__Alcanivorax	s__Alcanivorax nanhaiticus	uca	MP0540	k_Bacteria	p_Proteobacteria	c_Gammaproteobacteria	o_Oceanospirillales	f_Alcanivoracaceae	g_Alcanivorax	n_unclassified Alcanivorax	0.513	110	9456	25	Epipelagic
megahit_103299_2-394	MP1529_megahit_103299_2-394	0.7153	ilvC	1.0	Unspecified	d__Bacteria	p__Proteobacteria	c__Gammaproteobacteria	o__SAR86	f__SAR86	g__GCA-2730855	s__	ilvC	MP1529	k_Bacteria	p_Proteobacteria	c_Gammaproteobacteria	n_unclassified Gammaproteobacteria	s_Gammaproteobacteria bacterium	s_Gammaproteobacteria bacterium	s_Gammaproteobacteria bacterium	0.407	21	1782	25	Epipelagic
megahit_103303_304-870	MP1849_megahit_103303_304-870	0.7655	nas	1.0	Unspecified	d__Bacteria	p__Proteobacteria	c__Alphaproteobacteria	o__Rhodobacterales	f__Rhodobacteraceae	g__Pararhodobacter	s__	nasA	MP1849	k_Bacteria	p_Proteobacteria	c_Alphaproteobacteria	o_Rhodobacterales	f_Rhodobacteraceae	g_Pseudooceanicola	s_Pseudooceanicola flagellatus	0.323	28	2296	25	Mesopelagic
megahit_103314_2-508	MP0530_megahit_103314_2-508	1.0	out	0.0	Unspecified	d__Bacteria	d__Bacteria	d__Bacteria	d__Bacteria	d__Bacteria	d__Bacteria	d__Bacteria	livJ	MP0530	k_Bacteria	p_Proteobacteria	c_Alphaproteobacteria	o_Rhizobiales	f_Methylobacteriaceae	f_Methylobacteriaceae	f_Methylobacteriaceae	0.29	22	1866	25	Bathypelagic
megahit_103317_770-1207	MP1853_megahit_103317_770-1207	0.9171	amt	1.0	Unspecified	d__Bacteria	p__Proteobacteria	c__Alphaproteobacteria	o__Rhodobacterales	f__Rhodobacteraceae	g__Citreimonas	s__Citreimonas salinaria	amt	MP1853	k_Bacteria	p_Proteobacteria	c_Alphaproteobacteria	o_Rhodobacterales	f_Rhodobacteraceae	f_Rhodobacteraceae	f_Rhodobacteraceae	0.413	23	1825	25	Mesopelagic
megahit_103318_326-727	MP0536_megahit_103318_326-727	0.8914	amt	1.0	Unspecified	d__Bacteria	p__Chloroflexota	c__Dehalococcoidia	o__UBA3495	f__UBA3495	g__UBA9611	s__UBA9611 sp002746355	amt	MP0536	k_Bacteria	n_Terrabacteria group	p_Chloroflexi	p_Chloroflexi	p_Chloroflexi	p_Chloroflexi	p_Chloroflexi	0.493	28	2291	25	Mesopelagic
megahit_103335_637-960	MP1672_megahit_103335_637-960	0.7334	amt	1.0	Unspecified	d__Bacteria	p__Proteobacteria	c__Alphaproteobacteria	o__UBA8366	f__GCA-2696645	f__GCA-2696645	f__GCA-2696645	amt	MP1672	k_Bacteria	p_Proteobacteria	c_Alphaproteobacteria	o_Rhizobiales	f_Rhodobiaceae	n_unclassified Rhodobiaceae	s_Rhodobiaceae bacterium	0.303	20	1909	25	Epipelagic
megahit_103336_3-440	MP0538_megahit_103336_3-440	0.5127	ilvC	1.0	Unspecified	d__Bacteria	p__Acidobacteriota	c__Vicinamibacteria	o__Vicinamibacterales	f__UBA823	g__UBA2161	s__UBA2161 sp002730525	ilvC	MP0538	k_Bacteria	p_Acidobacteria	n_unclassified Acidobacteria	s_Acidobacteria bacterium	s_Acidobacteria bacterium	s_Acidobacteria bacterium	s_Acidobacteria bacterium	0.523	36	2981	25	Mesopelagic
megahit_10334_2-1054	MP0878_megahit_10334_2-1054	1.0	AioA	0.0	d__Bacteria;p__Proteobacteria;c__Gammaproteobacteria;o__Burkholderiales;f__Burkholderiaceae	d__Bacteria	p__Proteobacteria	c__Gammaproteobacteria	o__Burkholderiales	f__Burkholderiaceae	f__Burkholderiaceae	f__Burkholderiaceae	nasA	MP0878	k_Bacteria	p_Proteobacteria	c_Alphaproteobacteria	o_Rhizobiales	o_Rhizobiales	o_Rhizobiales	o_Rhizobiales	0.713	95	7866	25	Bathypelagic
megahit_103344_1292-2671	MP0780_megahit_103344_1292-2671	1.0	tauA	1.0	d__Bacteria	d__Bacteria	p__Actinobacteriota	c__Acidimicrobiia	o__Acidimicrobiales	f__MedAcidi-G1	g__UBA9410	s__	tauA	MP0780	k_Bacteria	n_Terrabacteria group	p_Actinobacteria	c_Actinobacteria	c_Actinobacteria	c_Actinobacteria	c_Actinobacteria	1.035	240	20400	25	Bathypelagic
megahit_103345_179-988	MP1525_megahit_103345_179-988	1.0	out	0.0	Unspecified	d__Bacteria	p__Proteobacteria	c__Alphaproteobacteria	c__Alphaproteobacteria	c__Alphaproteobacteria	c__Alphaproteobacteria	c__Alphaproteobacteria	livJ	MP1525	k_Bacteria	k_Bacteria	k_Bacteria	k_Bacteria	k_Bacteria	k_Bacteria	k_Bacteria	0.438	44	3825	25	Mesopelagic
megahit_103348_1-321	MP1857_megahit_103348_1-321	0.7314	amt	1.0	Unspecified	d__Archaea	p__Thermoplasmatota	c__Poseidoniia	o__MGIII	f__CG-Epi1	g__CG-Epi1	s__CG-Epi1 sp002506485	amt	MP1857	k_Archaea	k_Archaea	k_Archaea	k_Archaea	k_Archaea	k_Archaea	k_Archaea	0.287	18	1522	25	Epipelagic
megahit_103364_2-1579	MP0878_megahit_103364_2-1579	1.0	no_uca	0.0	d__Bacteria	d__Bacteria	p__Proteobacteria	c__Alphaproteobacteria	o__Sphingomonadales	f__Sphingomonadaceae	g__Parasphingorhabdus	s__Parasphingorhabdus sp002776575	uca	MP0878	k_Bacteria	p_Proteobacteria	c_Alphaproteobacteria	o_Sphingomonadales	f_Erythrobacteraceae	f_Erythrobacteraceae	f_Erythrobacteraceae	0.666	133	11242	25	Bathypelagic
megahit_103366_2-703	MP1409_megahit_103366_2-703	0.6321	tauA	1.0	d__Bacteria	d__Bacteria	p__Proteobacteria	c__Gammaproteobacteria	c__Gammaproteobacteria	c__Gammaproteobacteria	c__Gammaproteobacteria	c__Gammaproteobacteria	tauA	MP1409	k_Bacteria	p_Proteobacteria	p_Proteobacteria	p_Proteobacteria	p_Proteobacteria	p_Proteobacteria	p_Proteobacteria	0.224	24	2266	25	Bathypelagic
megahit_103368_2-790	MP1411_megahit_103368_2-790	0.8495	out	0.0	Unspecified	d__Bacteria	p__Proteobacteria	c__Alphaproteobacteria	o__Rhizobiales	f__Amorphaceae	g__Acuticoccus	s__Acuticoccus sp003258595	livJ	MP1411	k_Bacteria	p_Proteobacteria	c_Alphaproteobacteria	o_Rhodobacterales	o_Rhodobacterales	o_Rhodobacterales	o_Rhodobacterales	0.399	50	4143	25	Bathypelagic
megahit_103370_1-540	MP1519_megahit_103370_1-540	1.0	nas	1.0	Unspecified	d__Bacteria	p__Proteobacteria	c__Alphaproteobacteria	o__Caulobacterales	f__Hyphomonadaceae	g__Hyphomonas	s__	nasA	MP1519	k_Bacteria	p_Proteobacteria	c_Alphaproteobacteria	o_Hyphomonadales	f_Hyphomonadaceae	f_Hyphomonadaceae	f_Hyphomonadaceae	0.22	18	1630	25	Bathypelagic
megahit_103377_2-1054	MP1411_megahit_103377_2-1054	0.8892	out	0.0	Unspecified	d__Bacteria	p__Proteobacteria	c__Alphaproteobacteria	o__Rhizobiales	f__Amorphaceae	g__Acuticoccus	s__Acuticoccus sp003258595	livJ	MP1411	k_Bacteria	p_Proteobacteria	c_Alphaproteobacteria	o_Rhodobacterales	f_Acuticoccaceae	g_Acuticoccus	s_Acuticoccus sediminis	0.341	57	4968	25	Bathypelagic
megahit_103386_1-423	MP0528_megahit_103386_1-423	0.7943	amt	1.0	Unspecified	d__Bacteria	p__Proteobacteria	c__Gammaproteobacteria	o__SAR86	f__D2472	g__SAR86A	s__	amt	MP0528	k_Bacteria	p_Proteobacteria	c_Gammaproteobacteria	c_Gammaproteobacteria	c_Gammaproteobacteria	c_Gammaproteobacteria	c_Gammaproteobacteria	0.296	29	2392	25	Epipelagic
megahit_103387_3-674	MP0313_megahit_103387_3-674	1.0	amt	1.0	Unspecified	d__Bacteria	p__Chloroflexota	c__Dehalococcoidia	o__SAR202	f__GCA-2722455	g__GCA-2722455	s__GCA-2722455 sp002722455	amt	MP0313	k_Bacteria	n_Terrabacteria group	p_Chloroflexi	p_Chloroflexi	p_Chloroflexi	p_Chloroflexi	p_Chloroflexi	0.507	48	4377	25	Bathypelagic
megahit_103387_983-2017	MP0530_megahit_103387_983-2017	0.6618	bztA	1.0	d__Bacteria	d__Bacteria	p__Proteobacteria	c__Gammaproteobacteria	o__UBA10353	f__LS-SOB	g__GCA-2724185	s__GCA-2724185 sp002724185	btzA	MP0530	k_Bacteria	p_Proteobacteria	c_Gammaproteobacteria	c_Gammaproteobacteria	c_Gammaproteobacteria	c_Gammaproteobacteria	c_Gammaproteobacteria	0.77	119	10312	25	Bathypelagic
megahit_103392_1726-1968	MP1176_megahit_103392_1726-1968	0.454	no_uca	0.0	d__Bacteria	d__Bacteria	p__Proteobacteria	c__Alphaproteobacteria	o__Sphingomonadales	f__Sphingomonadaceae	g__Parasphingorhabdus	s__Parasphingorhabdus sp002776575	uca	MP1176	k_Bacteria	p_Proteobacteria	c_Gammaproteobacteria	o_Methylococcales	f_Methylococcaceae	n_unclassified Methylococcaceae	s_Methylococcaceae bacterium	0.206	10	835	25	Epipelagic
megahit_103392_2-478	MP1174_megahit_103392_2-478	0.8347	no_uca	0.0	d__Bacteria	d__Bacteria	p__Firmicutes_A	c__Clostridia	o__Lachnospirales	f__Lachnospiraceae	g__CAG-411	s__CAG-411 sp000437275	uca	MP1174	k_Bacteria	k_Bacteria	k_Bacteria	k_Bacteria	k_Bacteria	k_Bacteria	k_Bacteria	0.491	35	3118	25	Epipelagic
megahit_103402_1-774	MP2815_megahit_103402_1-774	1.0	out	0.0	Unspecified	d__Bacteria	p__Proteobacteria	c__Alphaproteobacteria	c__Alphaproteobacteria	c__Alphaproteobacteria	c__Alphaproteobacteria	c__Alphaproteobacteria	livJ	MP2815	k_Bacteria	p_Proteobacteria	c_Gammaproteobacteria	c_Gammaproteobacteria	c_Gammaproteobacteria	c_Gammaproteobacteria	c_Gammaproteobacteria	1.083	89	8014	25	Mesopelagic
megahit_103417_478-1779	MP1857_megahit_103417_478-1779	1.0	out	0.0	Unspecified	d__Bacteria	p__Proteobacteria	c__Alphaproteobacteria	o__Rhodobacterales	f__Rhodobacteraceae	f__Rhodobacteraceae	f__Rhodobacteraceae	livJ	MP1857	k_Bacteria	p_Proteobacteria	c_Alphaproteobacteria	o_Rhodobacterales	f_Rhodobacteraceae	g_Mameliella	s_Mameliella alba	0.303	77	6259	25	Epipelagic
megahit_103417_790-1107	MP1849_megahit_103417_790-1107	0.9997	ureC	1.0	Unspecified	d__Bacteria	p__Proteobacteria	c__Alphaproteobacteria	o__GCA-2731375	f__GCA-2731375	g__GCA-2731375	s__	ureC	MP1849	k_Bacteria	p_Proteobacteria	c_Alphaproteobacteria	c_Alphaproteobacteria	c_Alphaproteobacteria	c_Alphaproteobacteria	c_Alphaproteobacteria	0.288	14	1012	25	Mesopelagic
megahit_103438_3-482	MP0778_megahit_103438_3-482	0.8076	no_uca	0.0	d__Bacteria	d__Bacteria	p__Firmicutes_A	c__Clostridia	o__Lachnospirales	f__Lachnospiraceae	g__CAG-411	s__CAG-411 sp000437275	uca	MP0778	k_Bacteria	p_Proteobacteria	n_delta/epsilon subdivisions	c_Deltaproteobacteria	c_Deltaproteobacteria	c_Deltaproteobacteria	c_Deltaproteobacteria	0.316	30	2548	25	Epipelagic
megahit_103440_3-359	MP2815_megahit_103440_3-359	0.5423	uca	1.0	d__Bacteria	Unspecified	Unspecified	Unspecified	Unspecified	Unspecified	Unspecified	Unspecified	uca	MP2815	k_Bacteria	p_Proteobacteria	p_Proteobacteria	p_Proteobacteria	p_Proteobacteria	p_Proteobacteria	p_Proteobacteria	0.818	31	2658	25	Mesopelagic
megahit_103445_536-616	MP1529_megahit_103445_536-616	0.2528	no_uca	0.0	d__Bacteria	d__Bacteria	p__Proteobacteria	c__Gammaproteobacteria	o__Pseudomonadales	f__Cellvibrionaceae	g__Cellvibrio	s__Cellvibrio sp003524365	uca	MP1529	k_Bacteria	p_Proteobacteria	c_Alphaproteobacteria	c_Alphaproteobacteria	c_Alphaproteobacteria	c_Alphaproteobacteria	c_Alphaproteobacteria	0.659	7	247	8	Epipelagic
megahit_103447_3-350	MP2233bis_megahit_103447_3-350	0.5585	amt	1.0	Unspecified	d__Bacteria	p__Proteobacteria	c__Alphaproteobacteria	o__Sphingomonadales	f__Sphingomonadaceae	f__Sphingomonadaceae	f__Sphingomonadaceae	amt	MP2233bis	k_Bacteria	n_Terrabacteria group	p_Chloroflexi	c_Dehalococcoidia	o_Dehalococcoidales	n_unclassified Dehalococcoidales	s_Dehalococcoidales bacterium	0.18	11	941	25	Bathypelagic
megahit_103453_1681-2412	MP0878_megahit_103453_1681-2412	0.7815	amt	1.0	Unspecified	d__Bacteria	p__Proteobacteria	c__Alphaproteobacteria	o__Sphingomonadales	f__Sphingomonadaceae	g__Citromicrobium	s__Citromicrobium sp000186705	amt	MP0878	k_Bacteria	p_Proteobacteria	c_Alphaproteobacteria	o_Sphingomonadales	o_Sphingomonadales	o_Sphingomonadales	o_Sphingomonadales	0.54	50	3639	25	Bathypelagic
megahit_103463_917-1405	MP2237_megahit_103463_917-1405	0.5463	uca	1.0	d__Bacteria	d__Bacteria	p__Verrucomicrobiota	c__Verrucomicrobiae	o__Verrucomicrobiales	f__Akkermansiaceae	g__UBA985	s__UBA985 sp009937455	uca	MP2237	k_Bacteria	n_PVC group	p_Verrucomicrobia	p_Verrucomicrobia	p_Verrucomicrobia	p_Verrucomicrobia	p_Verrucomicrobia	0.306	25	1962	25	Mesopelagic
megahit_103470_208-570	MP2809_megahit_103470_208-570	0.6755	uca	1.0	d__Bacteria	d__Bacteria	p__Actinobacteriota	c__Actinomycetia	o__Mycobacteriales	f__Micromonosporaceae	g__Glycomyces	s__Glycomyces paridis	uca	MP2809	k_Bacteria	p_Proteobacteria	p_Proteobacteria	p_Proteobacteria	p_Proteobacteria	p_Proteobacteria	p_Proteobacteria	0.397	17	1340	25	Bathypelagic
megahit_103470_3-503	MP2815_megahit_103470_3-503	0.985	amt	1.0	Unspecified	d__Bacteria	p__Proteobacteria	c__Gammaproteobacteria	o__Methylococcales	f__Methylomonadaceae	g__Methyloprofundus	s__Methyloprofundus sp002189065	amt	MP2815	GTDB:d__Bacteria	GTDB:p__Proteobacteria	GTDB:c__Gammaproteobacteria	GTDB:o__Methylococcales	GTDB:f__Methylomonadaceae	GTDB:g__Methyloprofundus	GTDB:s__Methyloprofundus sp002189065	0.508	27	2617	25	Mesopelagic
megahit_103476_855-1409	MP1421_megahit_103476_855-1409	0.7439	amt	1.0	Unspecified	d__Bacteria	p__Bacteroidota	c__Bacteroidia	o__Flavobacteriales	f__Flavobacteriaceae	g__MAG-121220-bin8	s__MAG-121220-bin8 sp002702895	amt	MP1421	k_Bacteria	n_FCB group	n_Bacteroidetes/Chlorobi group	p_Bacteroidetes	c_Flavobacteriia	o_Flavobacteriales	o_Flavobacteriales	0.454	43	3795	25	Epipelagic
megahit_103480_269-577	MP1178_megahit_103480_269-577	0.8792	ilvC	1.0	Unspecified	d__Bacteria	p__Proteobacteria	c__Gammaproteobacteria	o__UBA4486	f__UBA4486	g__SZUA-592	s__SZUA-592 sp003250975	ilvC	MP1178	k_Bacteria	p_Proteobacteria	c_Gammaproteobacteria	o_Legionellales	n_unclassified Legionellales	s_Legionellales bacterium	s_Legionellales bacterium	0.468	19	1660	25	Mesopelagic
megahit_103482_1501-1908	MP1176_megahit_103482_1501-1908	0.6198	amt	1.0	Unspecified	d__Bacteria	p__Bacteroidota	c__Bacteroidia	o__Flavobacteriales	f__Flavobacteriaceae	g__Aureitalea	s__Aureitalea marina	amt	MP1176	k_Bacteria	n_FCB group	n_Bacteroidetes/Chlorobi group	p_Bacteroidetes	c_Flavobacteriia	o_Flavobacteriales	o_Flavobacteriales	0.356	29	2727	25	Epipelagic
megahit_103487_2-559	MP1413_megahit_103487_2-559	0.5	bztA	1.0	d__Bacteria	d__Bacteria	p__Proteobacteria	c__Alphaproteobacteria	o__Rhodospirillales_A	f__UBA2165	g__GCA-002721295	s__GCA-002721295 sp002937995	btzA	MP1413	k_Bacteria	p_Proteobacteria	c_Alphaproteobacteria	o_Rhodospirillales	o_Rhodospirillales	o_Rhodospirillales	o_Rhodospirillales	0.417	38	3260	25	Mesopelagic
megahit_103489_3-611	MP2811_megahit_103489_3-611	0.9436	livJ	1.0	d__Bacteria	d__Bacteria	p__Proteobacteria	c__Alphaproteobacteria	o__Rhizobiales	f__Amorphaceae	g__Acuticoccus	s__Acuticoccus sp003258595	livJ	MP2811	k_Bacteria	p_Proteobacteria	c_Alphaproteobacteria	o_Rhizobiales	f_Phyllobacteriaceae	g_Mesorhizobium	g_Mesorhizobium	0.476	39	3295	25	Bathypelagic
megahit_103496_3-185	MP0778_megahit_103496_3-185	0.9441	ilvC	1.0	Unspecified	d__Bacteria	p__Proteobacteria	c__Gammaproteobacteria	o__Thiomicrospirales	f__Thioglobaceae	g__Vesicomyosocius	s__Vesicomyosocius okutanii	ilvC	MP0778	k_Bacteria	p_Proteobacteria	c_Gammaproteobacteria	o_Cellvibrionales	f_Porticoccaceae	n_unclassified Porticoccaceae	s_Porticoccaceae bacterium	0.331	12	909	25	Epipelagic
megahit_103504_1788-2015	MP1857_megahit_103504_1788-2015	0.9999	ilvC	1.0	Unspecified	d__Bacteria	p__Marinisomatota	c__Marinisomatia	o__Marinisomatales	f__UBA1611	g__TMED80	s__	ilvC	MP1857	GTDB:d__Bacteria	GTDB:p__Marinisomatota	GTDB:c__Marinisomatia	GTDB:o__Marinisomatales	GTDB:f__UBA1611	GTDB:g__TMED80	GTDB:s__	0.449	20	1722	25	Epipelagic
megahit_103505_2-931	MP2231_megahit_103505_2-931	0.9164	nas	1.0	Unspecified	d__Bacteria	d__Bacteria	d__Bacteria	d__Bacteria	d__Bacteria	d__Bacteria	d__Bacteria	nasA	MP2231	k_Bacteria	p_Proteobacteria	c_Alphaproteobacteria	n_unclassified Alphaproteobacteria	s_Alphaproteobacteria bacterium	s_Alphaproteobacteria bacterium	s_Alphaproteobacteria bacterium	0.299	44	4079	25	Bathypelagic
megahit_103508_1472-2626	MP1678_megahit_103508_1472-2626	0.5296	out	0.0	Unspecified	d__Bacteria	p__Proteobacteria	c__Alphaproteobacteria	c__Alphaproteobacteria	c__Alphaproteobacteria	c__Alphaproteobacteria	c__Alphaproteobacteria	livJ	MP1678	k_Bacteria	p_Proteobacteria	c_Gammaproteobacteria	c_Gammaproteobacteria	c_Gammaproteobacteria	c_Gammaproteobacteria	c_Gammaproteobacteria	0.935	162	13485	25	Mesopelagic
megahit_103508_6753-8468	MP1678_megahit_103508_6753-8468	0.984	ureC	1.0	Unspecified	d__Bacteria	p__Proteobacteria	c__Gammaproteobacteria	o__Pseudomonadales	f__Pseudomonadaceae	g__Pseudomonas_D	s__	ureC	MP1678	k_Bacteria	p_Proteobacteria	c_Gammaproteobacteria	c_Gammaproteobacteria	c_Gammaproteobacteria	c_Gammaproteobacteria	c_Gammaproteobacteria	0.792	204	17679	25	Mesopelagic
megahit_103509_43-984	MP0788_megahit_103509_43-984	0.512	amt	1.0	Unspecified	d__Bacteria	p__Verrucomicrobiota	c__Verrucomicrobiae	o__Opitutales	f__Puniceicoccaceae	g__Coraliomargarita	s__Coraliomargarita akajimensis	amt	MP0788	k_Bacteria	n_PVC group	p_Verrucomicrobia	c_Verrucomicrobiae	o_Verrucomicrobiales	f_Verrucomicrobiaceae	g_Roseibacillus	0.561	91	7809	25	Mesopelagic
megahit_103510_2-709	MP0530_megahit_103510_2-709	1.0	out	0.0	Unspecified	d__Bacteria	p__Proteobacteria	p__Proteobacteria	p__Proteobacteria	p__Proteobacteria	p__Proteobacteria	p__Proteobacteria	livJ	MP0530	k_Bacteria	p_Proteobacteria	c_Alphaproteobacteria	c_Alphaproteobacteria	c_Alphaproteobacteria	c_Alphaproteobacteria	c_Alphaproteobacteria	0.359	38	3698	25	Bathypelagic
megahit_103514_79-693	MP0534_megahit_103514_79-693	0.9999	nrt	1.0	d__Bacteria	d__Bacteria	p__Proteobacteria	c__Gammaproteobacteria	o__Pseudomonadales	f__Alcanivoracaceae	g__Alcanivorax	s__Alcanivorax sp002354605	nrt	MP0534	k_Bacteria	p_Proteobacteria	c_Gammaproteobacteria	o_Oceanospirillales	f_Alcanivoracaceae	g_Alcanivorax	n_unclassified Alcanivorax	0.465	43	3505	25	Bathypelagic
megahit_103514_922-1056	MP1411_megahit_103514_922-1056	0.484	no_uca	0.0	d__Bacteria	d__Bacteria	p__Proteobacteria	c__Alphaproteobacteria	o__Sphingomonadales	f__Sphingomonadaceae	g__Parasphingorhabdus	s__Parasphingorhabdus sp002776575	uca	MP1411	k_Bacteria	p_Proteobacteria	c_Alphaproteobacteria	o_Rhodobacterales	f_Rhodobacteraceae	f_Rhodobacteraceae	f_Rhodobacteraceae	0.187	4	261	25	Bathypelagic
megahit_103515_1340-2533	MP2239_megahit_103515_1340-2533	0.5378	out	0.0	Unspecified	d__Bacteria	p__Proteobacteria	c__Alphaproteobacteria	o__Rhodobacterales	f__Rhodobacteraceae	g__GCA-002705045	s__	livJ	MP2239	k_Bacteria	k_Bacteria	k_Bacteria	k_Bacteria	k_Bacteria	k_Bacteria	k_Bacteria	0.65	138	11860	25	Epipelagic
megahit_103529_1-294	MP2231_megahit_103529_1-294	0.7016	out	0.0	Unspecified	d__Bacteria	p__Proteobacteria	c__Alphaproteobacteria	o__Puniceispirillales	f__AAA536-G10	f__AAA536-G10	f__AAA536-G10	livJ	MP2231	k_Bacteria	p_Proteobacteria	p_Proteobacteria	p_Proteobacteria	p_Proteobacteria	p_Proteobacteria	p_Proteobacteria	0.194	9	518	25	Bathypelagic
megahit_103532_1-1131	MP0888_megahit_103532_1-1131	0.878	amt	1.0	Unspecified	d__Bacteria	p__Proteobacteria	c__Gammaproteobacteria	o__SAR86	f__AG-339-G14	f__AG-339-G14	f__AG-339-G14	amt	MP0888	k_Bacteria	p_Proteobacteria	p_Proteobacteria	p_Proteobacteria	p_Proteobacteria	p_Proteobacteria	p_Proteobacteria	0.405	55	5161	25	Epipelagic
megahit_103538_42-1181	MP1684_megahit_103538_42-1181	0.6266	out	0.0	Unspecified	d__Bacteria	p__SAR324	c__SAR324	o__SAR324	f__NAC60-12	f__NAC60-12	f__NAC60-12	livJ	MP1684	k_Bacteria	p_Proteobacteria	n_delta/epsilon subdivisions	c_Deltaproteobacteria	n_unclassified Deltaproteobacteria	s_Deltaproteobacteria bacterium	s_Deltaproteobacteria bacterium	0.326	62	5661	25	Epipelagic
megahit_103549_35-514	MP1849_megahit_103549_35-514	0.7452	out	0.0	Unspecified	d__Bacteria	p__Proteobacteria	c__Alphaproteobacteria	o__Rhizobiales	f__Kaistiaceae	g__Bauldia	s__Bauldia litoralis	livJ	MP1849	k_Bacteria	p_Proteobacteria	c_Alphaproteobacteria	o_Rhodobacterales	f_Rhodobacteraceae	g_Pseudooceanicola	s_Pseudooceanicola lipolyticus	0.231	17	1457	25	Mesopelagic
megahit_103563_2-1048	MP1154_megahit_103563_2-1048	0.732	out	0.0	Unspecified	d__Bacteria	p__Proteobacteria	c__Alphaproteobacteria	o__Rhodobacterales	f__Rhodobacteraceae	g__Yoonia	s__Yoonia maritima	livJ	MP1154	k_Bacteria	p_Proteobacteria	c_Alphaproteobacteria	o_Rhodobacterales	f_Rhodobacteraceae	g_Thalassococcus	s_Thalassococcus halodurans	0.353	51	4393	25	Bathypelagic
megahit_103568_384-512	MP1674_megahit_103568_384-512	0.326	no_uca	0.0	d__Bacteria	d__Bacteria	p__Verrucomicrobiota	c__Verrucomicrobiae	o__Verrucomicrobiales	f__Akkermansiaceae	g__UBA985	s__UBA985 sp009937455	uca	MP1674	k_Bacteria	n_Terrabacteria group	p_Actinobacteria	c_Actinobacteria	o_Micrococcales	f_Microbacteriaceae	g_Leifsonia	0.293	6	297	25	Bathypelagic
megahit_103572_3-653	MP1674_megahit_103572_3-653	0.9609	amt	1.0	Unspecified	d__Bacteria	p__Proteobacteria	c__Gammaproteobacteria	o__SAR86	f__AG-339-G14	g__	s__	amt	MP1674	GTDB:d__Bacteria	GTDB:p__Proteobacteria	GTDB:c__Gammaproteobacteria	GTDB:o__SAR86	GTDB:f__AG-339-G14	GTDB:g__	GTDB:s__	0.416	43	3948	25	Bathypelagic
megahit_103582_1-525	MP0530_megahit_103582_1-525	0.6841	out	0.0	Unspecified	d__Bacteria	p__Proteobacteria	c__Alphaproteobacteria	o__Rhizobiales	f__Anderseniellaceae	g__Anderseniella	s__Anderseniella sp900149695	livJ	MP0530	k_Bacteria	p_Proteobacteria	p_Proteobacteria	p_Proteobacteria	p_Proteobacteria	p_Proteobacteria	p_Proteobacteria	0.663	52	4430	25	Bathypelagic
megahit_103590_290-898	MP2239_megahit_103590_290-898	0.6997	cl_nirK	1.0	Unspecified	d__Bacteria	p__Nitrospinota	c__Nitrospinia	o__Nitrospinales	o__Nitrospinales	o__Nitrospinales	o__Nitrospinales	nirK	MP2239	k_Bacteria	k_Bacteria	k_Bacteria	k_Bacteria	k_Bacteria	k_Bacteria	k_Bacteria	1.339	145	11713	25	Epipelagic
megahit_103598_3-614	MP0786_megahit_103598_3-614	0.5798	ilvC	1.0	Unspecified	d__Bacteria	p__Proteobacteria	c__Gammaproteobacteria	o__GCA-002705445	f__GCA-002716945	g__	s__	ilvC	MP0786	k_Bacteria	p_Proteobacteria	p_Proteobacteria	p_Proteobacteria	p_Proteobacteria	p_Proteobacteria	p_Proteobacteria	0.309	28	2699	25	Mesopelagic
megahit_103599_128-1030	MP1523_megahit_103599_128-1030	0.5117	nrt	1.0	d__Bacteria	d__Bacteria	p__Proteobacteria	c__Alphaproteobacteria	o__Rhodobacterales	f__Rhodobacteraceae	g__Tritonibacter	s__Tritonibacter sp001874255	nrt	MP1523	k_Bacteria	p_Proteobacteria	c_Alphaproteobacteria	o_Rhodobacterales	f_Rhodobacteraceae	f_Rhodobacteraceae	f_Rhodobacteraceae	0.587	67	5400	25	Mesopelagic
megahit_103601_393-2666	MP0880_megahit_103601_393-2666	0.6447	nas	1.0	Unspecified	d__Bacteria	p__Proteobacteria	c__Alphaproteobacteria	o__Sphingomonadales	f__Sphingomonadaceae	g__Blastomonas	s__Blastomonas delafieldii	nasA	MP0880	k_Bacteria	p_Proteobacteria	c_Alphaproteobacteria	o_Sphingomonadales	f_Sphingomonadaceae	n_unclassified Sphingomonadaceae	s_Sphingomonadaceae bacterium	1.271	372	30205	25	Bathypelagic
megahit_103608_3-833	MP1413_megahit_103608_3-833	0.8525	c1b	c1b	d__Bacteria;p__Proteobacteria	d__Bacteria	p__Proteobacteria	c__Alphaproteobacteria	o__Rhodobacterales	f__Rhodobacteraceae	g__Pseudooceanicola	s__Pseudooceanicola batsensis	potF	MP1413	k_Bacteria	p_Proteobacteria	c_Alphaproteobacteria	o_Rhodobacterales	f_Rhodobacteraceae	g_Pseudooceanicola	g_Pseudooceanicola	0.523	71	5221	25	Mesopelagic
megahit_103616_149-508	MP1674_megahit_103616_149-508	0.8032	no_uca	0.0	d__Bacteria	d__Bacteria	p__Firmicutes_A	c__Clostridia	o__Lachnospirales	f__Lachnospiraceae	g__CAG-411	s__CAG-411 sp000437275	uca	MP1674	k_Bacteria	n_FCB group	n_Bacteroidetes/Chlorobi group	p_Bacteroidetes	p_Bacteroidetes	p_Bacteroidetes	p_Bacteroidetes	0.332	19	1609	25	Bathypelagic
megahit_103620_149-865	MP1672_megahit_103620_149-865	0.9968	amt	1.0	Unspecified	d__Bacteria	p__Proteobacteria	c__Alphaproteobacteria	o__Sphingomonadales	f__Sphingomonadaceae	g__Citromicrobium	g__Citromicrobium	amt	MP1672	k_Bacteria	p_Proteobacteria	c_Alphaproteobacteria	o_Sphingomonadales	f_Sphingomonadaceae	g_Citromicrobium	n_unclassified Citromicrobium	0.418	61	4925	25	Epipelagic
megahit_103626_159-500	MP2233bis_megahit_103626_159-500	0.7485	no_uca	0.0	d__Bacteria	d__Bacteria	p__Firmicutes_A	c__Clostridia	o__Lachnospirales	f__Lachnospiraceae	g__CAG-411	s__CAG-411 sp000437275	uca	MP2233bis	k_Bacteria	p_Proteobacteria	c_Alphaproteobacteria	n_unclassified Alphaproteobacteria	s_Alphaproteobacteria bacterium	s_Alphaproteobacteria bacterium	s_Alphaproteobacteria bacterium	0.549	33	2769	25	Bathypelagic
megahit_103629_1-354	MP2241_megahit_103629_1-354	0.5176	c1b	c1b	d__Bacteria;p__Proteobacteria	d__Bacteria	p__Proteobacteria	c__Alphaproteobacteria	o__Puniceispirillales	f__Puniceispirillaceae	g__UBA4588	s__	potF	MP2241	k_Bacteria	p_Proteobacteria	c_Alphaproteobacteria	c_Alphaproteobacteria	c_Alphaproteobacteria	c_Alphaproteobacteria	c_Alphaproteobacteria	0.259	14	1130	25	Epipelagic
megahit_103637_3-380	MP1680_megahit_103637_3-380	0.9654	no_uca	0.0	d__Bacteria	d__Bacteria	p__Firmicutes_A	c__Clostridia	o__Lachnospirales	f__Lachnospiraceae	g__CAG-411	s__CAG-411 sp000437275	uca	MP1680	k_Bacteria	p_Proteobacteria	c_Alphaproteobacteria	c_Alphaproteobacteria	c_Alphaproteobacteria	c_Alphaproteobacteria	c_Alphaproteobacteria	0.598	35	2945	25	Mesopelagic
megahit_103638_221-745	MP2815_megahit_103638_221-745	0.7925	out	0.0	Unspecified	d__Bacteria	p__Proteobacteria	c__Gammaproteobacteria	o__UBA10353	f__LS-SOB	g__LS-SOB	s__LS-SOB sp001543005	livJ	MP2815	k_Bacteria	p_Proteobacteria	p_Proteobacteria	p_Proteobacteria	p_Proteobacteria	p_Proteobacteria	p_Proteobacteria	0.592	33	2738	25	Mesopelagic
megahit_103648_3-353	MP1682_megahit_103648_3-353	0.8697	ilvC	1.0	Unspecified	d__Bacteria	p__Proteobacteria	c__Alphaproteobacteria	o__Sphingomonadales	f__Sphingomonadaceae	g__Erythrobacter_A	s__Erythrobacter_A nanhaisediminis	ilvC	MP1682	k_Bacteria	p_Proteobacteria	c_Alphaproteobacteria	o_Sphingomonadales	o_Sphingomonadales	o_Sphingomonadales	o_Sphingomonadales	0.282	16	1235	25	Mesopelagic
megahit_10365_1-738	MP1178_megahit_10365_1-738	0.878	out	0.0	Unspecified	d__Bacteria	p__Proteobacteria	c__Alphaproteobacteria	o__UBA828	f__UBA828	g__PTKB01	s__	livJ	MP1178	k_Bacteria	p_Proteobacteria	p_Proteobacteria	p_Proteobacteria	p_Proteobacteria	p_Proteobacteria	p_Proteobacteria	0.371	36	3521	25	Mesopelagic
megahit_103656_386-694	MP0315_megahit_103656_386-694	0.7062	out	0.0	Unspecified	d__Bacteria	p__Proteobacteria	c__Alphaproteobacteria	o__TMED109	f__TMED131	f__TMED131	f__TMED131	livJ	MP0315	k_Bacteria	p_Proteobacteria	c_Alphaproteobacteria	n_unclassified Alphaproteobacteria	s_Alphaproteobacteria bacterium	s_Alphaproteobacteria bacterium	s_Alphaproteobacteria bacterium	0.356	16	1251	25	Bathypelagic
megahit_103663_743-862	MP1845_megahit_103663_743-862	0.9544	ilvC	1.0	Unspecified	d__Bacteria	p__Actinobacteriota	c__Actinobacteria	o__Propionibacteriales	f__Propionibacteriaceae	g__Aestuariimicrobium	s__Aestuariimicrobium kwangyangense	ilvC	MP1845	k_Bacteria	n_Terrabacteria group	p_Actinobacteria	c_Actinobacteria	c_Actinobacteria	c_Actinobacteria	c_Actinobacteria	0.278	5	220	25	Bathypelagic
megahit_103666_1-477	MP0311_megahit_103666_1-477	0.9336	amt	1.0	Unspecified	d__Bacteria	p__Proteobacteria	c__Gammaproteobacteria	o__SAR86	f__AG-339-G14	f__AG-339-G14	f__AG-339-G14	amt	MP0311	k_Bacteria	p_Proteobacteria	p_Proteobacteria	p_Proteobacteria	p_Proteobacteria	p_Proteobacteria	p_Proteobacteria	0.371	37	3068	25	Epipelagic
megahit_103666_1-519	MP0784_megahit_103666_1-519	0.7622	amt	1.0	Unspecified	d__Bacteria	p__Proteobacteria	c__Gammaproteobacteria	o__Pseudomonadales	f__Alcanivoracaceae	g__Alcanivorax_A	s__Alcanivorax_A pacificus	amt	MP0784	k_Bacteria	p_Proteobacteria	c_Gammaproteobacteria	c_Gammaproteobacteria	c_Gammaproteobacteria	c_Gammaproteobacteria	c_Gammaproteobacteria	0.538	46	4140	25	Bathypelagic
megahit_103668_2-997	MP1162_megahit_103668_2-997	0.8137	amt	1.0	Unspecified	d__Bacteria	p__Actinobacteriota	c__Actinobacteria	o__Actinomycetales	f__Microbacteriaceae	g__Agrococcus	g__Agrococcus	amt	MP1162	k_Bacteria	n_Terrabacteria group	p_Actinobacteria	c_Actinobacteria	o_Micrococcales	f_Microbacteriaceae	f_Microbacteriaceae	0.491	71	5547	25	Bathypelagic
megahit_103672_1-672	MP1409_megahit_103672_1-672	0.6163	out	0.0	Unspecified	d__Bacteria	p__Proteobacteria	p__Proteobacteria	p__Proteobacteria	p__Proteobacteria	p__Proteobacteria	p__Proteobacteria	livJ	MP1409	k_Bacteria	k_Bacteria	k_Bacteria	k_Bacteria	k_Bacteria	k_Bacteria	k_Bacteria	0.38	39	3263	16	Bathypelagic
megahit_103677_2-1105	MP0880_megahit_103677_2-1105	0.5876	nas	1.0	Unspecified	d__Bacteria	p__Proteobacteria	c__Gammaproteobacteria	o__Pseudomonadales	f__Pseudomonadaceae	g__Azotobacter	s__Azotobacter vinelandii	nasA	MP0880	k_Bacteria	p_Proteobacteria	c_Gammaproteobacteria	o_Pseudomonadales	o_Pseudomonadales	o_Pseudomonadales	o_Pseudomonadales	0.922	131	11105	25	Bathypelagic
megahit_103680_1-441	MP2231_megahit_103680_1-441	0.6922	ilvC	1.0	Unspecified	d__Bacteria	p__Proteobacteria	c__Gammaproteobacteria	o__Pseudomonadales	f__Cellvibrionaceae	g__Marinagarivorans	s__Marinagarivorans algicola	ilvC	MP2231	k_Bacteria	p_Proteobacteria	c_Gammaproteobacteria	o_Pseudomonadales	f_Moraxellaceae	g_Psychrobacter	g_Psychrobacter	0.316	22	2044	25	Bathypelagic
megahit_103683_3-407	MP0321_megahit_103683_3-407	0.9995	out	0.0	Unspecified	d__Bacteria	p__Proteobacteria	c__Alphaproteobacteria	o__Puniceispirillales	f__AAA536-G10	g__AAA536-G10	s__	livJ	MP0321	k_Bacteria	p_Proteobacteria	c_Alphaproteobacteria	o_Rhodobacterales	f_Rhodobacteraceae	g_Marinovum	n_unclassified Marinovum	0.242	20	1367	25	Epipelagic
megahit_103694_3-407	MP1851_megahit_103694_3-407	0.4056	no_uca	0.0	d__Bacteria	d__Bacteria	p__Proteobacteria	c__Alphaproteobacteria	o__Sphingomonadales	f__Sphingomonadaceae	g__Parasphingorhabdus	s__Parasphingorhabdus sp002776575	uca	MP1851	k_Bacteria	p_Proteobacteria	c_Alphaproteobacteria	o_Caulobacterales	f_Caulobacteraceae	g_Brevundimonas	g_Brevundimonas	0.481	28	1998	25	Mesopelagic
megahit_103695_3-149	MP1851_megahit_103695_3-149	0.9131	ilvC	1.0	Unspecified	d__Bacteria	p__Planctomycetota	c__UBA8108	o__UBA8108	f__UBA8108	g__UBA8108	s__UBA8108 sp003509045	ilvC	MP1851	k_Bacteria	n_PVC group	p_Planctomycetes	n_unclassified Planctomycetes	s_Planctomycetes bacterium	s_Planctomycetes bacterium	s_Planctomycetes bacterium	0.615	13	752	25	Mesopelagic
megahit_103709_3-797	MP0319_megahit_103709_3-797	0.5739	amt	1.0	Unspecified	d__Bacteria	p__Proteobacteria	c__Gammaproteobacteria	o__GCA-002705445	f__GCA-002705445	g__GCA-2705445	s__	amt	MP0319	k_Bacteria	p_Proteobacteria	p_Proteobacteria	p_Proteobacteria	p_Proteobacteria	p_Proteobacteria	p_Proteobacteria	0.509	60	5236	25	Mesopelagic
megahit_103714_3-122	MP0880_megahit_103714_3-122	0.9996	ureC	1.0	Unspecified	d__Bacteria	p__Proteobacteria	c__Gammaproteobacteria	o__Pseudomonadales	f__Saccharospirillaceae	g__Oleibacter	s__Oleibacter sp002724925	ureC	MP0880	k_Bacteria	p_Proteobacteria	c_Gammaproteobacteria	c_Gammaproteobacteria	c_Gammaproteobacteria	c_Gammaproteobacteria	c_Gammaproteobacteria	0.453	7	449	25	Bathypelagic
megahit_103715_525-1001	MP1154_megahit_103715_525-1001	0.8777	out	0.0	Unspecified	d__Bacteria	p__Proteobacteria	c__Alphaproteobacteria	o__Rhodobacterales	f__Rhodobacteraceae	g__Actibacterium	s__Actibacterium ureilyticum	livJ	MP1154	k_Bacteria	p_Proteobacteria	c_Alphaproteobacteria	o_Rhodobacterales	f_Rhodobacteraceae	f_Rhodobacteraceae	f_Rhodobacteraceae	0.622	41	3316	25	Bathypelagic
megahit_103717_93-812	MP1847_megahit_103717_93-812	1.0	nas	1.0	Unspecified	d__Bacteria	d__Bacteria	d__Bacteria	d__Bacteria	d__Bacteria	d__Bacteria	d__Bacteria	nasA	MP1847	k_Bacteria	k_Bacteria	k_Bacteria	k_Bacteria	k_Bacteria	k_Bacteria	k_Bacteria	0.489	53	4657	25	Bathypelagic
megahit_103728_3-200	MP1855_megahit_103728_3-200	0.4991	uca	1.0	d__Bacteria	d__Bacteria	p__Verrucomicrobiota	c__Verrucomicrobiae	o__Verrucomicrobiales	f__Akkermansiaceae	g__UBA985	s__UBA985 sp009937455	uca	MP1855	k_Bacteria	n_FCB group	n_Bacteroidetes/Chlorobi group	p_Bacteroidetes	c_Flavobacteriia	o_Flavobacteriales	o_Flavobacteriales	0.558	15	1063	25	Epipelagic
megahit_103730_1-732	MP1154_megahit_103730_1-732	0.6672	nas	1.0	Unspecified	d__Bacteria	p__Proteobacteria	c__Gammaproteobacteria	o__Enterobacterales	f__Alteromonadaceae	g__RQJ05	s__RQJ05 sp003286125	nasA	MP1154	k_Bacteria	p_Proteobacteria	p_Proteobacteria	p_Proteobacteria	p_Proteobacteria	p_Proteobacteria	p_Proteobacteria	0.307	31	2823	25	Bathypelagic
megahit_103732_710-973	MP1845_megahit_103732_710-973	0.07709	no_uca	0.0	d__Bacteria	d__Bacteria	p__Proteobacteria	c__Alphaproteobacteria	o__Sphingomonadales	f__Sphingomonadaceae	g__Parasphingorhabdus	s__Parasphingorhabdus sp002776575	uca	MP1845	k_Bacteria	n_FCB group	p_Candidatus Marinimicrobia	s_Candidatus Marinimicrobia bacterium	s_Candidatus Marinimicrobia bacterium	s_Candidatus Marinimicrobia bacterium	s_Candidatus Marinimicrobia bacterium	0.532	21	1561	25	Bathypelagic
megahit_103736_2-562	MP2809_megahit_103736_2-562	0.3482	no_uca	0.0	d__Bacteria	d__Bacteria	p__Firmicutes_A	c__Clostridia	c__Clostridia	c__Clostridia	c__Clostridia	c__Clostridia	uca	MP2809	k_Bacteria	n_Terrabacteria group	p_Chloroflexi	p_Chloroflexi	p_Chloroflexi	p_Chloroflexi	p_Chloroflexi	0.68	45	3708	25	Bathypelagic
megahit_103745_256-1338	MP0886_megahit_103745_256-1338	0.5915	aapJ	0.0	d__Bacteria;p__Proteobacteria;c__Alphaproteobacteria	d__Bacteria	p__Proteobacteria	c__Alphaproteobacteria	o__Rhizobiales	f__Rhizobiaceae	g__Fulvimarina	s__Fulvimarina manganoxydans	btzA	MP0886	k_Bacteria	p_Proteobacteria	c_Alphaproteobacteria	o_Rhizobiales	f_Aurantimonadaceae	f_Aurantimonadaceae	f_Aurantimonadaceae	0.639	93	7694	25	Mesopelagic
megahit_103755_284-1570	MP1678_megahit_103755_284-1570	0.5815	out	0.0	Unspecified	d__Bacteria	p__Proteobacteria	c__Alphaproteobacteria	o__Rhodobacterales	f__Rhodobacteraceae	g__Marinibacterium	s__Marinibacterium profundimaris	livJ	MP1678	k_Bacteria	p_Proteobacteria	c_Alphaproteobacteria	o_Rhodobacterales	f_Rhodobacteraceae	g_Pseudooceanicola	g_Pseudooceanicola	0.632	122	9804	25	Mesopelagic
megahit_103758_3-716	MP0878_megahit_103758_3-716	0.8851	C3	C3	d__Bacteria	d__Bacteria	p__Proteobacteria	c__Gammaproteobacteria	o__UBA10353	f__LS-SOB	g__UBA11791	s__UBA11791 sp002714255	potF	MP0878	k_Bacteria	p_Proteobacteria	c_Gammaproteobacteria	c_Gammaproteobacteria	c_Gammaproteobacteria	c_Gammaproteobacteria	c_Gammaproteobacteria	0.664	60	4920	25	Bathypelagic
megahit_103762_381-773	MP1178_megahit_103762_381-773	0.8162	out	0.0	Unspecified	d__Bacteria	p__Proteobacteria	c__Gammaproteobacteria	o__Thiomicrospirales	f__Thioglobaceae	g__Thioglobus	g__Thioglobus	livJ	MP1178	k_Bacteria	k_Bacteria	k_Bacteria	k_Bacteria	k_Bacteria	k_Bacteria	k_Bacteria	0.31	16	1194	25	Mesopelagic
megahit_103765_1-633	MP0315_megahit_103765_1-633	0.7432	amt	1.0	Unspecified	d__Bacteria	p__Proteobacteria	c__Alphaproteobacteria	o__Pelagibacterales	f__Pelagibacteraceae	g__Pelagibacter	s__	amt	MP0315	k_Bacteria	p_Proteobacteria	c_Alphaproteobacteria	o_Pelagibacterales	o_Pelagibacterales	o_Pelagibacterales	o_Pelagibacterales	0.467	43	3975	25	Bathypelagic
megahit_103767_221-1069	MP1672_megahit_103767_221-1069	0.605	ilvC	1.0	Unspecified	d__Bacteria	p__Verrucomicrobiota	c__Verrucomicrobiae	o__Opitutales	f__MB11C04	g__MB11C04	s__	ilvC	MP1672	k_Bacteria	n_PVC group	p_Verrucomicrobia	p_Verrucomicrobia	p_Verrucomicrobia	p_Verrucomicrobia	p_Verrucomicrobia	0.249	43	3894	25	Epipelagic
megahit_103768_3-608	MP2231_megahit_103768_3-608	0.8913	out	0.0	Unspecified	d__Bacteria	p__Proteobacteria	c__Gammaproteobacteria	o__Pseudomonadales	f__Halomonadaceae	g__Halomonas	s__Halomonas hydrothermalis	livJ	MP2231	k_Bacteria	p_Proteobacteria	c_Gammaproteobacteria	o_Oceanospirillales	f_Halomonadaceae	g_Halomonas	g_Halomonas	0.303	29	2579	25	Bathypelagic
megahit_103775_1-270	MP0528_megahit_103775_1-270	0.8799	amt	1.0	Unspecified	d__Bacteria	p__Proteobacteria	c__Gammaproteobacteria	o__Pseudomonadales	f__Alcanivoracaceae	g__Alcanivorax_A	s__Alcanivorax_A sp003259185	amt	MP0528	k_Bacteria	p_Proteobacteria	c_Gammaproteobacteria	c_Gammaproteobacteria	c_Gammaproteobacteria	c_Gammaproteobacteria	c_Gammaproteobacteria	0.384	24	1880	25	Epipelagic
megahit_103776_2003-2218	MP1847_megahit_103776_2003-2218	0.9971	out	0.0	Unspecified	d__Bacteria	p__Actinobacteriota	c__Actinobacteria	o__Actinomycetales	f__Microbacteriaceae	g__UBA1487	s__UBA1487 sp002325245	livJ	MP1847	k_Bacteria	n_Terrabacteria group	p_Actinobacteria	c_Actinobacteria	o_Micrococcales	f_Microbacteriaceae	g_Leifsonia	0.492	16	1066	25	Bathypelagic
megahit_103778_1-540	MP2817_megahit_103778_1-540	0.9818	amt	1.0	Unspecified	d__Bacteria	p__Proteobacteria	c__Alphaproteobacteria	o__Pelagibacterales	f__Pelagibacteraceae	g__Pelagibacter	s__	amt	MP2817	k_Bacteria	p_Proteobacteria	c_Alphaproteobacteria	o_Pelagibacterales	o_Pelagibacterales	o_Pelagibacterales	o_Pelagibacterales	0.439	29	2674	25	Mesopelagic
megahit_103778_3-1070	MP0317_megahit_103778_3-1070	0.8305	ureC	1.0	Unspecified	d__Bacteria	p__Proteobacteria	c__Alphaproteobacteria	o__Rhodospirillales	f__UBA2165	g__GCA-2712665	s__GCA-2712665 sp002938035	ureC	MP0317	k_Bacteria	p_Proteobacteria	c_Alphaproteobacteria	o_Rhodospirillales	n_unclassified Rhodospirillales	s_Rhodospirillales bacterium	s_Rhodospirillales bacterium	0.681	106	8598	25	Mesopelagic
megahit_103778_67-690	MP1166_megahit_103778_67-690	0.9984	amt	1.0	Unspecified	d__Bacteria	p__Proteobacteria	c__Alphaproteobacteria	o__Pelagibacterales	f__Pelagibacteraceae	g__Pelagibacter	s__	amt	MP1166	k_Bacteria	p_Proteobacteria	c_Alphaproteobacteria	o_Pelagibacterales	o_Pelagibacterales	o_Pelagibacterales	o_Pelagibacterales	0.568	49	4453	25	Mesopelagic
megahit_103785_966-1625	MP1849_megahit_103785_966-1625	1.0	out	0.0	Unspecified	d__Bacteria	p__Proteobacteria	c__Alphaproteobacteria	o__Rhizobiales	o__Rhizobiales	o__Rhizobiales	o__Rhizobiales	livJ	MP1849	k_Bacteria	p_Proteobacteria	c_Alphaproteobacteria	o_Rhodospirillales	f_Rhodospirillaceae	f_Rhodospirillaceae	f_Rhodospirillaceae	0.347	35	3076	25	Mesopelagic
megahit_103786_1-369	MP2817_megahit_103786_1-369	0.7981	amt	1.0	Unspecified	d__Bacteria	p__Proteobacteria	c__Gammaproteobacteria	o__UBA11654	f__UBA11654	g__	s__	amt	MP2817	k_Bacteria	p_Proteobacteria	p_Proteobacteria	p_Proteobacteria	p_Proteobacteria	p_Proteobacteria	p_Proteobacteria	0.553	25	2094	25	Mesopelagic
megahit_103787_2-613	MP0315_megahit_103787_2-613	0.5083	out	0.0	Unspecified	d__Bacteria	p__Proteobacteria	c__Alphaproteobacteria	c__Alphaproteobacteria	c__Alphaproteobacteria	c__Alphaproteobacteria	c__Alphaproteobacteria	livJ	MP0315	k_Bacteria	p_Proteobacteria	c_Alphaproteobacteria	o_Rhodospirillales	f_Rhodospirillaceae	n_unclassified Rhodospirillaceae	s_Rhodospirillaceae bacterium	0.506	45	3794	25	Bathypelagic
megahit_103792_1-576	MP1164_megahit_103792_1-576	0.6131	ureC	1.0	Unspecified	d__Bacteria	p__Chloroflexota	c__Dehalococcoidia	o__UBA3495	f__UBA3495	g__UBA11650	s__UBA11650 sp002708395	ureC	MP1164	k_Bacteria	k_Bacteria	k_Bacteria	k_Bacteria	k_Bacteria	k_Bacteria	k_Bacteria	0.731	64	5629	25	Mesopelagic
megahit_103801_556-744	MP1178_megahit_103801_556-744	0.6702	ilvC	1.0	Unspecified	d__Bacteria	p__Firmicutes_A	c__Clostridia	o__Clostridiales	f__Clostridiaceae	g__Clostridium_S	s__Clostridium_S acetobutylicum	ilvC	MP1178	k_Bacteria	k_Bacteria	k_Bacteria	k_Bacteria	k_Bacteria	k_Bacteria	k_Bacteria	0.402	10	676	25	Mesopelagic
megahit_103802_400-501	MP1178_megahit_103802_400-501	0.9998	ilvC	1.0	Unspecified	d__Bacteria	p__Verrucomicrobiota	c__Verrucomicrobiae	o__Verrucomicrobiales	f__DEV007	g__EC70	s__EC70 sp002684575	ilvC	MP1178	k_Bacteria	n_PVC group	p_Verrucomicrobia	p_Verrucomicrobia	p_Verrucomicrobia	p_Verrucomicrobia	p_Verrucomicrobia	0.298	4	199	25	Mesopelagic
megahit_103804_572-691	MP0780_megahit_103804_572-691	0.4283	ilvC	1.0	Unspecified	d__Bacteria	p__Bacteroidota	c__Bacteroidia	o__Flavobacteriales	f__Flavobacteriaceae	g__UBA3537_A	s__	ilvC	MP0780	k_Bacteria	n_FCB group	n_Bacteroidetes/Chlorobi group	p_Bacteroidetes	c_Flavobacteriia	o_Flavobacteriales	f_Flavobacteriaceae	0.794	16	876	23	Bathypelagic
megahit_10381_3-629	MP0880_megahit_10381_3-629	0.8206	out	0.0	Unspecified	d__Bacteria	p__Proteobacteria	c__Alphaproteobacteria	o__Pelagibacterales	f__Pelagibacteraceae	f__Pelagibacteraceae	f__Pelagibacteraceae	livJ	MP0880	k_Bacteria	p_Proteobacteria	c_Alphaproteobacteria	o_Pelagibacterales	n_unclassified Pelagibacterales	s_Pelagibacterales bacterium	s_Pelagibacterales bacterium	0.285	23	2258	25	Bathypelagic
megahit_103812_1-369	MP1674_megahit_103812_1-369	0.909	amt	1.0	Unspecified	d__Bacteria	p__Proteobacteria	c__Alphaproteobacteria	o__Sphingomonadales	f__Sphingomonadaceae	g__Citromicrobium	s__Citromicrobium sp000186705	amt	MP1674	k_Bacteria	p_Proteobacteria	c_Alphaproteobacteria	o_Sphingomonadales	o_Sphingomonadales	o_Sphingomonadales	o_Sphingomonadales	0.324	19	1586	25	Bathypelagic
megahit_103821_1668-1997	MP1413_megahit_103821_1668-1997	0.8102	ilvC	1.0	Unspecified	d__Bacteria	p__Proteobacteria	c__Alphaproteobacteria	o__Rhodobacterales	f__Rhodobacteraceae	g__Pseudodonghicola	s__Pseudodonghicola xiamenensis	ilvC	MP1413	k_Bacteria	p_Proteobacteria	c_Alphaproteobacteria	o_Rhodobacterales	f_Rhodobacteraceae	f_Rhodobacteraceae	f_Rhodobacteraceae	0.593	32	2814	25	Mesopelagic
megahit_103821_31-576	MP1529_megahit_103821_31-576	0.6136	ilvC	1.0	Unspecified	d__Bacteria	p__Proteobacteria	c__Alphaproteobacteria	o__TMED109	f__TMED131	g__GCA-2732015	s__	ilvC	MP1529	k_Bacteria	p_Proteobacteria	c_Alphaproteobacteria	c_Alphaproteobacteria	c_Alphaproteobacteria	c_Alphaproteobacteria	c_Alphaproteobacteria	0.237	17	1695	25	Epipelagic
megahit_103825_3-890	MP1857_megahit_103825_3-890	0.8163	out	0.0	Unspecified	d__Bacteria	p__Proteobacteria	c__Alphaproteobacteria	o__Rhodobacterales	f__Rhodobacteraceae	g__Maritimibacter	s__Maritimibacter sp002695005	livJ	MP1857	k_Bacteria	p_Proteobacteria	c_Alphaproteobacteria	o_Rhodobacterales	f_Rhodobacteraceae	g_Maritimibacter	n_unclassified Maritimibacter	0.15	26	2273	25	Epipelagic
megahit_103827_424-585	MP1527_megahit_103827_424-585	0.9733	ureC	1.0	Unspecified	d__Bacteria	p__Proteobacteria	c__Alphaproteobacteria	o__UBA828	f__UBA828	f__UBA828	f__UBA828	ureC	MP1527	k_Bacteria	p_Proteobacteria	p_Proteobacteria	p_Proteobacteria	p_Proteobacteria	p_Proteobacteria	p_Proteobacteria	0.461	10	702	25	Epipelagic
megahit_103831_3-533	MP0538_megahit_103831_3-533	0.7636	amt	1.0	Unspecified	d__Bacteria	p__Proteobacteria	c__Gammaproteobacteria	o__Beggiatoales	f__Beggiatoaceae	g__Marithrix	s__Marithrix sp001723685	amt	MP0538	k_Bacteria	k_Bacteria	k_Bacteria	k_Bacteria	k_Bacteria	k_Bacteria	k_Bacteria	0.611	51	4316	25	Mesopelagic
megahit_103832_1-690	MP0882_megahit_103832_1-690	0.7562	amt	1.0	Unspecified	d__Bacteria	p__Actinobacteriota	c__Acidimicrobiia	o__Microtrichales	f__MedAcidi-G1	g__UBA3125	s__UBA3125 sp002501135	amt	MP0882	k_Bacteria	n_Terrabacteria group	p_Actinobacteria	c_Actinobacteria	c_Actinobacteria	c_Actinobacteria	c_Actinobacteria	0.38	34	2872	25	Bathypelagic
megahit_103841_523-774	MP0319_megahit_103841_523-774	0.778	ilvC	1.0	Unspecified	d__Bacteria	p__Desulfobacterota	c__Desulfarculia	o__Desulfarculales	f__Desulfarculaceae	g__Dethiosulfatarculus	s__Dethiosulfatarculus sandiegensis	ilvC	MP0319	k_Bacteria	n_Nitrospinae/Tectomicrobia group	p_Nitrospinae	p_Nitrospinae	p_Nitrospinae	p_Nitrospinae	p_Nitrospinae	0.589	22	1587	25	Mesopelagic
megahit_103851_1-579	MP2813_megahit_103851_1-579	0.9995	tauA	1.0	d__Bacteria	d__Bacteria	p__Proteobacteria	c__Alphaproteobacteria	o__Rhodobacterales	f__Rhodobacteraceae	g__Puniceibacterium	s__Puniceibacterium sp003344785	tauA	MP2813	k_Bacteria	p_Proteobacteria	c_Alphaproteobacteria	o_Rhodobacterales	f_Rhodobacteraceae	f_Rhodobacteraceae	f_Rhodobacteraceae	0.358	27	2301	25	Mesopelagic
megahit_103853_486-668	MP2237_megahit_103853_486-668	0.9978	ilvC	1.0	Unspecified	Unspecified	Unspecified	Unspecified	Unspecified	Unspecified	Unspecified	Unspecified	ilvC	MP2237	k_Bacteria	n_PVC group	p_Lentisphaerae	c_Lentisphaeria	n_unclassified Lentisphaeria	s_Lentisphaeria bacterium	s_Lentisphaeria bacterium	0.229	7	555	25	Mesopelagic
megahit_103855_1-222	MP2231_megahit_103855_1-222	0.4999	amt	1.0	Unspecified	d__Bacteria	p__Proteobacteria	c__Alphaproteobacteria	o__Rhodobacterales	f__Rhodobacteraceae	g__Citreimonas	s__Citreimonas salinaria	amt	MP2231	k_Bacteria	p_Proteobacteria	c_Alphaproteobacteria	o_Rhodobacterales	f_Rhodobacteraceae	f_Rhodobacteraceae	f_Rhodobacteraceae	0.485	17	1179	25	Bathypelagic
megahit_103856_3-506	MP2815_megahit_103856_3-506	0.8942	ilvC	1.0	Unspecified	d__Bacteria	p__Firmicutes_A	c__Clostridia	o__Clostridiales	f__Clostridiaceae	g__Clostridium	s__Clostridium botulinum_B	ilvC	MP2815	k_Bacteria	n_FCB group	p_Gemmatimonadetes	n_unclassified Gemmatimonadetes	s_Gemmatimonadetes bacterium	s_Gemmatimonadetes bacterium	s_Gemmatimonadetes bacterium	0.617	33	2828	25	Mesopelagic
megahit_103860_1-288	MP1417_megahit_103860_1-288	0.8364	no_uca	0.0	d__Bacteria	d__Bacteria	p__Actinobacteriota	c__Actinomycetia	o__Mycobacteriales	f__Pseudonocardiaceae	g__Kibdelosporangium	s__Kibdelosporangium sp000720375	uca	MP1417	k_Archaea	k_Archaea	k_Archaea	k_Archaea	k_Archaea	k_Archaea	k_Archaea	0.737	34	2532	25	Mesopelagic
megahit_103861_1-624	MP0886_megahit_103861_1-624	1.0	out	0.0	Unspecified	Unspecified	Unspecified	Unspecified	Unspecified	Unspecified	Unspecified	Unspecified	livJ	MP0886	k_Bacteria	p_Proteobacteria	c_Gammaproteobacteria	o_Acidiferrobacterales	f_Acidiferrobacteraceae	f_Acidiferrobacteraceae	f_Acidiferrobacteraceae	0.787	66	5697	25	Mesopelagic
megahit_103863_1-936	MP1678_megahit_103863_1-936	0.5786	amt	1.0	Unspecified	d__Bacteria	p__Proteobacteria	c__Alphaproteobacteria	o__Pelagibacterales	f__Pelagibacteraceae	g__Pelagibacter	s__	amt	MP1678	k_Bacteria	p_Proteobacteria	c_Alphaproteobacteria	c_Alphaproteobacteria	c_Alphaproteobacteria	c_Alphaproteobacteria	c_Alphaproteobacteria	0.52	73	7075	25	Mesopelagic
megahit_103865_1197-1409	MP1682_megahit_103865_1197-1409	0.9136	nas	1.0	Unspecified	d__Bacteria	p__Proteobacteria	c__Alphaproteobacteria	o__Rhizobiales	f__Rhizobiaceae	g__Fulvimarina	s__Fulvimarina manganoxydans	nasA	MP1682	k_Bacteria	p_Proteobacteria	c_Alphaproteobacteria	o_Rhizobiales	f_Aurantimonadaceae	g_Fulvimarina	s_Fulvimarina manganoxydans	0.523	18	899	25	Mesopelagic
megahit_10387_3-200	MP0784_megahit_10387_3-200	0.4962	out	0.0	Unspecified	d__Bacteria	p__Proteobacteria	c__Alphaproteobacteria	o__Rhodobacterales	f__Rhodobacteraceae	g__Salipiger	s__Salipiger aestuarii	livJ	MP0784	k_Bacteria	p_Proteobacteria	c_Alphaproteobacteria	o_Rhodobacterales	f_Rhodobacteraceae	f_Rhodobacteraceae	f_Rhodobacteraceae	0.245	8	539	21	Bathypelagic
megahit_103870_659-1078	MP0780_megahit_103870_659-1078	0.9995	c1b	c1b	d__Bacteria;p__Proteobacteria	d__Bacteria	p__Proteobacteria	c__Alphaproteobacteria	o__Rhodobacterales	f__Rhodobacteraceae	g__Salipiger	s__Salipiger marinus	potF	MP0780	k_Bacteria	p_Proteobacteria	c_Alphaproteobacteria	o_Rhodobacterales	f_Rhodobacteraceae	f_Rhodobacteraceae	f_Rhodobacteraceae	0.624	44	3626	25	Bathypelagic
megahit_103874_1-468	MP0878_megahit_103874_1-468	0.5	out	0.0	Unspecified	d__Bacteria	p__Desulfobacterota_A	c__Desulfovibrionia	o__Desulfovibrionales	f__Desulfovibrionaceae	g__Halodesulfovibrio	s__Halodesulfovibrio sp003252375	livJ	MP0878	k_Bacteria	p_Proteobacteria	c_Alphaproteobacteria	o_Rhizobiales	f_Rhizobiaceae	n_Rhizobium/Agrobacterium group	g_Agrobacterium	0.693	41	2905	25	Bathypelagic
megahit_103875_2-640	MP1176_megahit_103875_2-640	0.7753	amt	1.0	Unspecified	d__Bacteria	p__Bacteroidota	c__Bacteroidia	o__Flavobacteriales	f__Flavobacteriaceae	f__Flavobacteriaceae	f__Flavobacteriaceae	amt	MP1176	k_Bacteria	n_FCB group	n_Bacteroidetes/Chlorobi group	p_Bacteroidetes	c_Flavobacteriia	o_Flavobacteriales	f_Flavobacteriaceae	0.321	41	3549	25	Epipelagic
megahit_103877_444-593	MP1419_megahit_103877_444-593	0.9926	Non_Nxr	0.0	Unspecified	d__Bacteria	p__Proteobacteria	c__Gammaproteobacteria	o__Pseudomonadales	f__Oleiphilaceae	g__Marinobacter	s__Marinobacter flavimaris	nxr	MP1419	k_Bacteria	p_Proteobacteria	c_Gammaproteobacteria	o_Alteromonadales	f_Alteromonadaceae	g_Marinobacter	g_Marinobacter	0.407	8	384	25	Epipelagic
megahit_103878_2-691	MP1162_megahit_103878_2-691	1.0	no_uca	0.0	d__Bacteria	d__Bacteria	p__Proteobacteria	c__Alphaproteobacteria	o__Sphingomonadales	f__Sphingomonadaceae	g__Parasphingorhabdus	s__Parasphingorhabdus sp002776575	uca	MP1162	k_Bacteria	p_Proteobacteria	c_Alphaproteobacteria	o_Sphingomonadales	f_Erythrobacteraceae	f_Erythrobacteraceae	f_Erythrobacteraceae	0.529	53	4500	25	Bathypelagic
megahit_103880_598-1806	MP1676_megahit_103880_598-1806	0.5167	out	0.0	Unspecified	d__Bacteria	p__Proteobacteria	c__Alphaproteobacteria	o__Rhizobiales	f__Rhizobiaceae	g__Hoeflea	s__Hoeflea sp001011155	livJ	MP1676	k_Bacteria	p_Proteobacteria	c_Alphaproteobacteria	o_Rhodobacterales	f_Rhodobacteraceae	f_Rhodobacteraceae	f_Rhodobacteraceae	0.649	118	9104	25	Bathypelagic
megahit_103887_2-589	MP2233bis_megahit_103887_2-589	0.9636	amt	1.0	Unspecified	d__Bacteria	p__Proteobacteria	c__Alphaproteobacteria	o__Rhizobiales	o__Rhizobiales	o__Rhizobiales	o__Rhizobiales	amt	MP2233bis	k_Bacteria	p_Proteobacteria	c_Alphaproteobacteria	c_Alphaproteobacteria	c_Alphaproteobacteria	c_Alphaproteobacteria	c_Alphaproteobacteria	0.348	36	3461	25	Bathypelagic
megahit_10389_365-508	MP0790_megahit_10389_365-508	0.6738	ilvC	1.0	Unspecified	d__Bacteria	p__Proteobacteria	c__Gammaproteobacteria	o__GCA-002705445	f__GCA-002705445	g__GCA-2705445	s__	ilvC	MP0790	k_Bacteria	p_Proteobacteria	c_Gammaproteobacteria	n_unclassified Gammaproteobacteria	s_Gammaproteobacteria bacterium	s_Gammaproteobacteria bacterium	s_Gammaproteobacteria bacterium	0.427	10	582	25	Epipelagic
megahit_103897_1-537	MP1672_megahit_103897_1-537	0.7814	amt	1.0	Unspecified	d__Bacteria	p__Proteobacteria	c__Alphaproteobacteria	o__Rhodospirillales	f__Rhodospirillaceae	g__Alpha-05	s__Alpha-05 sp003246625	amt	MP1672	k_Bacteria	p_Proteobacteria	c_Alphaproteobacteria	o_Rhizobiales	f_Rhodobiaceae	n_unclassified Rhodobiaceae	s_Rhodobiaceae bacterium	0.21	23	2257	25	Epipelagic
megahit_103898_1-441	MP0786_megahit_103898_1-441	0.5685	out	0.0	Unspecified	d__Bacteria	p__Proteobacteria	c__Alphaproteobacteria	o__Rhizobiales	f__Beijerinckiaceae	g__Methylobacterium	s__Methylobacterium purpurogeneiscleroticus	livJ	MP0786	k_Bacteria	p_Proteobacteria	c_Alphaproteobacteria	o_Rhodobacterales	f_Rhodobacteraceae	f_Rhodobacteraceae	f_Rhodobacteraceae	0.552	36	3042	25	Mesopelagic
megahit_103899_58-528	MP1853_megahit_103899_58-528	0.588	out	0.0	Unspecified	d__Bacteria	p__Proteobacteria	c__Gammaproteobacteria	o__UBA10353	f__LS-SOB	g__REDSEA-S09-B13	s__REDSEA-S09-B13 sp003447825	livJ	MP1853	k_Bacteria	p_Proteobacteria	p_Proteobacteria	p_Proteobacteria	p_Proteobacteria	p_Proteobacteria	p_Proteobacteria	0.384	23	1901	25	Mesopelagic
megahit_103907_1-306	MP0782_megahit_103907_1-306	0.7533	bztA	1.0	d__Bacteria	d__Bacteria	d__Bacteria	d__Bacteria	d__Bacteria	d__Bacteria	d__Bacteria	d__Bacteria	btzA	MP0782	k_Bacteria	p_Proteobacteria	c_Alphaproteobacteria	o_Pelagibacterales	o_Pelagibacterales	o_Pelagibacterales	o_Pelagibacterales	0.951	52	4207	25	Bathypelagic
megahit_103909_2-499	MP1411_megahit_103909_2-499	0.7151	out	0.0	Unspecified	d__Bacteria	p__Proteobacteria	c__Alphaproteobacteria	o__Rhodobacterales	f__Rhodobacteraceae	g__Marinibacterium	s__Marinibacterium profundimaris	livJ	MP1411	k_Bacteria	p_Proteobacteria	c_Alphaproteobacteria	o_Rhodobacterales	f_Rhodobacteraceae	f_Rhodobacteraceae	f_Rhodobacteraceae	0.354	28	2322	25	Bathypelagic
megahit_103910_569-655	MP1523_megahit_103910_569-655	0.3704	ilvC	1.0	Unspecified	d__Bacteria	p__Proteobacteria	c__Alphaproteobacteria	o__Pelagibacterales	f__Pelagibacteraceae	g__Pelagibacter_A	s__	ilvC	MP1523	k_Bacteria	p_Proteobacteria	c_Alphaproteobacteria	o_Pelagibacterales	o_Pelagibacterales	o_Pelagibacterales	o_Pelagibacterales	1.363	15	701	25	Mesopelagic
megahit_103921_1-438	MP1409_megahit_103921_1-438	0.5671	out	0.0	Unspecified	d__Bacteria	p__Proteobacteria	c__Alphaproteobacteria	o__Rhizobiales	f__Rhizobiaceae	g__Hoeflea	s__Hoeflea sp001011155	livJ	MP1409	k_Bacteria	p_Proteobacteria	c_Alphaproteobacteria	o_Rhodobacterales	f_Rhodobacteraceae	f_Rhodobacteraceae	f_Rhodobacteraceae	0.374	25	2086	25	Bathypelagic
megahit_103924_149-514	MP1164_megahit_103924_149-514	0.8308	ilvC	1.0	Unspecified	d__Archaea	p__Crenarchaeota	c__Nitrososphaeria	o__Nitrososphaerales	f__Nitrosopumilaceae	g__Nitrosoarchaeum	s__Nitrosoarchaeum limnia	ilvC	MP1164	k_Archaea	n_TACK group	p_Thaumarchaeota	p_Thaumarchaeota	p_Thaumarchaeota	p_Thaumarchaeota	p_Thaumarchaeota	0.503	28	2432	25	Mesopelagic
megahit_103924_5268-5762	MP1678_megahit_103924_5268-5762	0.4996	cluster_IV	0.0	Unspecified	d__Bacteria	p__Proteobacteria	c__Alphaproteobacteria	o__Sphingomonadales	f__Sphingomonadaceae	g__Blastomonas	s__Blastomonas delafieldii	nifH	MP1678	k_Bacteria	p_Proteobacteria	c_Alphaproteobacteria	o_Sphingomonadales	o_Sphingomonadales	o_Sphingomonadales	o_Sphingomonadales	0.983	73	6236	25	Mesopelagic
megahit_103929_1-540	MP2237_megahit_103929_1-540	0.9529	amt	1.0	Unspecified	d__Bacteria	p__Chloroflexota	c__Dehalococcoidia	o__SAR202	f__GCA-2722455	g__GCA-2722455	s__GCA-2722455 sp002722455	amt	MP2237	k_Bacteria	n_Terrabacteria group	p_Chloroflexi	p_Chloroflexi	p_Chloroflexi	p_Chloroflexi	p_Chloroflexi	0.277	25	2269	25	Mesopelagic
megahit_10394_2-838	MP2239_megahit_10394_2-838	0.9998	CladeI	1.0	d__Bacteria	d__Bacteria	p__Proteobacteria	c__Gammaproteobacteria	o__UBA10353	f__UBA5680	g__UBA5680	s__UBA5680 sp002420425	hzsA	MP2239	k_Bacteria	p_Proteobacteria	c_Gammaproteobacteria	o_Acidiferrobacterales	f_Acidiferrobacteraceae	n_unclassified Acidiferrobacteraceae	s_Acidiferrobacteraceae bacterium	0.349	52	4489	25	Epipelagic
megahit_103949_280-1260	MP2817_megahit_103949_280-1260	1.0	amt	1.0	Unspecified	Unspecified	Unspecified	Unspecified	Unspecified	Unspecified	Unspecified	Unspecified	amt	MP2817	k_Bacteria	n_PVC group	p_Planctomycetes	n_unclassified Planctomycetes	s_Planctomycetes bacterium	s_Planctomycetes bacterium	s_Planctomycetes bacterium	0.649	78	6081	25	Mesopelagic
megahit_103951_1-717	MP2815_megahit_103951_1-717	0.9671	amt	1.0	Unspecified	d__Bacteria	p__Proteobacteria	c__Alphaproteobacteria	o__Pelagibacterales	f__Pelagibacteraceae	g__Pelagibacter	s__	amt	MP2815	k_Bacteria	p_Proteobacteria	c_Alphaproteobacteria	c_Alphaproteobacteria	c_Alphaproteobacteria	c_Alphaproteobacteria	c_Alphaproteobacteria	0.683	52	5032	25	Mesopelagic
megahit_103951_483-974	MP0532_megahit_103951_483-974	0.7352	uca	1.0	d__Bacteria	d__Bacteria	p__Proteobacteria	c__Gammaproteobacteria	o__Pseudomonadales	f__Alcanivoracaceae	g__Alcanivorax	s__Alcanivorax nanhaiticus	uca	MP0532	k_Bacteria	p_Proteobacteria	c_Gammaproteobacteria	o_Oceanospirillales	f_Alcanivoracaceae	g_Alcanivorax	n_unclassified Alcanivorax	0.865	63	5330	25	Bathypelagic
megahit_103952_850-1104	MP2819_megahit_103952_850-1104	0.7032	uca	1.0	d__Bacteria	Unspecified	Unspecified	Unspecified	Unspecified	Unspecified	Unspecified	Unspecified	uca	MP2819	k_Bacteria	n_Terrabacteria group	p_Actinobacteria	c_Actinobacteria	c_Actinobacteria	c_Actinobacteria	c_Actinobacteria	0.38	16	1310	25	Epipelagic
megahit_103953_574-735	MP1525_megahit_103953_574-735	0.7553	ilvC	1.0	Unspecified	d__Bacteria	p__Aquificota	c__Desulfurobacteriia	o__Desulfurobacteriales	f__Desulfurobacteriaceae	g__Desulfurobacterium_A	s__Desulfurobacterium_A atlanticum	ilvC	MP1525	k_Bacteria	n_FCB group	p_Gemmatimonadetes	p_Gemmatimonadetes	p_Gemmatimonadetes	p_Gemmatimonadetes	p_Gemmatimonadetes	0.398	8	598	25	Mesopelagic
megahit_103954_2-1216	MP1421_megahit_103954_2-1216	0.6462	out	0.0	Unspecified	d__Bacteria	p__Proteobacteria	c__Alphaproteobacteria	o__Puniceispirillales	f__Puniceispirillaceae	g__	s__	livJ	MP1421	k_Bacteria	p_Proteobacteria	c_Alphaproteobacteria	c_Alphaproteobacteria	c_Alphaproteobacteria	c_Alphaproteobacteria	c_Alphaproteobacteria	0.362	75	6672	25	Epipelagic
megahit_103958_2-523	MP0538_megahit_103958_2-523	0.8525	nrt	1.0	d__Bacteria	d__Bacteria	p__Proteobacteria	c__Gammaproteobacteria	o__Enterobacterales	f__Alteromonadaceae	g__Alteromonas	s__Alteromonas macleodii	nrt	MP0538	k_Bacteria	p_Proteobacteria	c_Gammaproteobacteria	o_Alteromonadales	f_Alteromonadaceae	g_Alteromonas	g_Alteromonas	0.353	29	2566	25	Mesopelagic
megahit_103964_1696-1917	MP2231_megahit_103964_1696-1917	0.5665	uca	1.0	d__Bacteria	Unspecified	Unspecified	Unspecified	Unspecified	Unspecified	Unspecified	Unspecified	uca	MP2231	k_Bacteria	n_Terrabacteria group	p_Chloroflexi	p_Chloroflexi	p_Chloroflexi	p_Chloroflexi	p_Chloroflexi	0.314	11	746	25	Bathypelagic
megahit_103971_1-564	MP1421_megahit_103971_1-564	1.0	eukaryotic	0.0	Unspecified	Unspecified	Unspecified	Unspecified	Unspecified	Unspecified	Unspecified	Unspecified	amt	MP1421	k_Eukaryota	n_Sar	n_Stramenopiles	c_Pelagophyceae	o_Pelagomonadales	g_Aureococcus	g_Aureococcus	0.28	27	2172	25	Epipelagic
megahit_103971_546-1019	MP1676_megahit_103971_546-1019	0.9303	amt	1.0	Unspecified	d__Bacteria	p__Proteobacteria	c__Alphaproteobacteria	o__UBA998	f__UBA3002	g__UBA3002	s__UBA3002 sp002346425	amt	MP1676	k_Bacteria	p_Proteobacteria	c_Alphaproteobacteria	c_Alphaproteobacteria	c_Alphaproteobacteria	c_Alphaproteobacteria	c_Alphaproteobacteria	0.477	34	2743	25	Bathypelagic
megahit_103974_1118-1867	MP1178_megahit_103974_1118-1867	0.9997	ilvC	1.0	Unspecified	d__Bacteria	p__Actinobacteriota	p__Actinobacteriota	p__Actinobacteriota	p__Actinobacteriota	p__Actinobacteriota	p__Actinobacteriota	ilvC	MP1178	k_Bacteria	n_Terrabacteria group	p_Actinobacteria	c_Actinobacteria	o_Corynebacteriales	f_Nocardiaceae	g_Rhodococcus	0.456	45	3714	25	Mesopelagic
megahit_103977_3-998	MP0528_megahit_103977_3-998	0.755	amt	1.0	Unspecified	d__Bacteria	p__Proteobacteria	c__Alphaproteobacteria	o__Rhodobacterales	f__Rhodobacteraceae	g__Ascidiaceihabitans	s__Ascidiaceihabitans donghaensis	amt	MP0528	k_Bacteria	p_Proteobacteria	c_Alphaproteobacteria	o_Rhodobacterales	f_Rhodobacteraceae	f_Rhodobacteraceae	f_Rhodobacteraceae	0.308	71	6303	25	Epipelagic
megahit_103982_1-678	MP1672_megahit_103982_1-678	0.9997	amt	1.0	Unspecified	d__Bacteria	p__Proteobacteria	c__Alphaproteobacteria	o__Pelagibacterales	f__Pelagibacteraceae	g__Pelagibacter	s__	amt	MP1672	k_Bacteria	p_Proteobacteria	p_Proteobacteria	p_Proteobacteria	p_Proteobacteria	p_Proteobacteria	p_Proteobacteria	0.21	29	2843	25	Epipelagic
megahit_103998_126-590	MP1411_megahit_103998_126-590	0.6816	napA	0.0	d__Bacteria	d__Bacteria	p__Proteobacteria	c__Alphaproteobacteria	o__Rhodobacterales	f__Rhodobacteraceae	g__Paracoccus	s__Paracoccus pantotrophus	nasA	MP1411	k_Bacteria	p_Proteobacteria	c_Alphaproteobacteria	o_Rhodobacterales	f_Rhodobacteraceae	g_Ahrensia	n_unclassified Ahrensia	0.379	28	2227	25	Bathypelagic
megahit_104000_3-965	MP2237_megahit_104000_3-965	0.5302	out	0.0	Unspecified	d__Bacteria	p__Actinobacteriota	c__Actinobacteria	o__Mycobacteriales	f__Mycobacteriaceae	g__Gordonia	s__Gordonia sp002009645	livJ	MP2237	k_Bacteria	n_Terrabacteria group	p_Actinobacteria	c_Actinobacteria	o_Corynebacteriales	f_Nocardiaceae	g_Rhodococcus	0.559	90	7142	25	Mesopelagic
megahit_104013_60-1229	MP1521_megahit_104013_60-1229	0.6316	out	0.0	Unspecified	d__Bacteria	p__Proteobacteria	c__Alphaproteobacteria	o__Rhodobacterales	f__Rhodobacteraceae	f__Rhodobacteraceae	f__Rhodobacteraceae	livJ	MP1521	k_Bacteria	p_Proteobacteria	c_Gammaproteobacteria	c_Gammaproteobacteria	c_Gammaproteobacteria	c_Gammaproteobacteria	c_Gammaproteobacteria	0.563	104	8956	25	Bathypelagic
megahit_104016_293-823	MP1176_megahit_104016_293-823	0.9994	ilvC	1.0	Unspecified	d__Bacteria	p__Proteobacteria	c__Gammaproteobacteria	o__SAR86	f__D2472	g__SAR86A	s__SAR86A sp000252525	ilvC	MP1176	k_Bacteria	p_Proteobacteria	p_Proteobacteria	p_Proteobacteria	p_Proteobacteria	p_Proteobacteria	p_Proteobacteria	0.528	56	4688	25	Epipelagic
megahit_104017_332-1813	MP0788_megahit_104017_332-1813	0.9173	ilvC	1.0	Unspecified	d__Bacteria	p__Proteobacteria	c__Gammaproteobacteria	o__Enterobacterales	f__Alteromonadaceae	g__Alteromonas_A	s__Alteromonas_A lipolytica	ilvC	MP0788	k_Bacteria	p_Proteobacteria	c_Gammaproteobacteria	o_Alteromonadales	f_Alteromonadaceae	f_Alteromonadaceae	f_Alteromonadaceae	0.596	152	13570	25	Mesopelagic
megahit_104022_2002-3087	MP1855_megahit_104022_2002-3087	0.9631	c1b	c1b	d__Bacteria;p__Proteobacteria	d__Bacteria	p__Proteobacteria	c__Alphaproteobacteria	o__Rhodobacterales	f__Rhodobacteraceae	g__Puniceibacterium	g__Puniceibacterium	potF	MP1855	k_Bacteria	p_Proteobacteria	c_Alphaproteobacteria	o_Rhodobacterales	f_Rhodobacteraceae	g_Thalassococcus	s_Thalassococcus profundi	0.969	143	12154	25	Epipelagic
megahit_104032_137-841	MP0780_megahit_104032_137-841	0.8942	nas	1.0	Unspecified	d__Bacteria	d__Bacteria	d__Bacteria	d__Bacteria	d__Bacteria	d__Bacteria	d__Bacteria	nasA	MP0780	k_Bacteria	p_Proteobacteria	c_Alphaproteobacteria	o_Rhodobacterales	f_Rhodobacteraceae	g_Sulfitobacter	g_Sulfitobacter	0.464	55	4892	25	Bathypelagic
megahit_104044_964-1479	MP1847_megahit_104044_964-1479	1.0	amt	1.0	Unspecified	d__Bacteria	p__Proteobacteria	c__Alphaproteobacteria	o__Sphingomonadales	f__Sphingomonadaceae	g__Croceicoccus	g__Croceicoccus	amt	MP1847	k_Bacteria	p_Proteobacteria	c_Alphaproteobacteria	o_Sphingomonadales	f_Sphingomonadaceae	f_Sphingomonadaceae	f_Sphingomonadaceae	0.669	52	4029	25	Bathypelagic
megahit_104054_2-547	MP1419_megahit_104054_2-547	0.5021	amt	1.0	Unspecified	d__Bacteria	p__Proteobacteria	c__Gammaproteobacteria	o__Acidiferrobacterales	f__SZUA-150	g__SZUA-150	s__SZUA-150 sp003228915	amt	MP1419	k_Bacteria	p_Proteobacteria	c_Gammaproteobacteria	c_Gammaproteobacteria	c_Gammaproteobacteria	c_Gammaproteobacteria	c_Gammaproteobacteria	0.321	23	2031	25	Epipelagic
megahit_104058_269-1423	MP1849_megahit_104058_269-1423	0.822	amt	1.0	Unspecified	d__Bacteria	p__Bacteroidota	c__Bacteroidia	o__Flavobacteriales	f__Flavobacteriaceae	g__Flavobacterium	s__Flavobacterium sp002715085	amt	MP1849	k_Bacteria	n_FCB group	n_Bacteroidetes/Chlorobi group	p_Bacteroidetes	c_Flavobacteriia	o_Flavobacteriales	f_Flavobacteriaceae	0.373	66	6229	25	Mesopelagic
megahit_104061_3-662	MP0878_megahit_104061_3-662	0.5754	amt	1.0	Unspecified	d__Bacteria	p__Proteobacteria	c__Alphaproteobacteria	o__Sphingomonadales	f__Sphingomonadaceae	g__Porphyrobacter_A	s__Porphyrobacter_A atlanticus	amt	MP0878	k_Bacteria	p_Proteobacteria	c_Alphaproteobacteria	o_Sphingomonadales	f_Erythrobacteraceae	f_Erythrobacteraceae	f_Erythrobacteraceae	0.527	44	3625	25	Bathypelagic
megahit_104074_49-3228	MP0780_megahit_104074_49-3228	0.2552	narG	0.0	Unspecified	Unspecified	Unspecified	Unspecified	Unspecified	Unspecified	Unspecified	Unspecified	nasA	MP0780	k_Bacteria	p_Proteobacteria	c_Gammaproteobacteria	o_Pseudomonadales	f_Moraxellaceae	g_Psychrobacter	g_Psychrobacter	0.459	245	22370	25	Bathypelagic
megahit_104075_1-585	MP2817_megahit_104075_1-585	1.0	ilvC	1.0	Unspecified	d__Bacteria	p__Chloroflexota	c__Dehalococcoidia	o__SAR202	f__UBA826	g__GCA-2717465	s__GCA-2717465 sp002717465	ilvC	MP2817	k_Bacteria	n_Terrabacteria group	p_Chloroflexi	p_Chloroflexi	p_Chloroflexi	p_Chloroflexi	p_Chloroflexi	0.279	20	1844	25	Mesopelagic
megahit_104079_3-581	MP1674_megahit_104079_3-581	0.5083	ilvC	1.0	Unspecified	d__Bacteria	p__Bacteroidota	c__Bacteroidia	o__Flavobacteriales	f__Flavobacteriaceae	g__Flavobacterium	s__Flavobacterium sp000967805	ilvC	MP1674	k_Bacteria	n_FCB group	n_Bacteroidetes/Chlorobi group	p_Bacteroidetes	c_Flavobacteriia	o_Flavobacteriales	o_Flavobacteriales	0.217	20	1978	25	Bathypelagic
megahit_104086_1-618	MP0534_megahit_104086_1-618	0.5798	ilvC	1.0	Unspecified	d__Bacteria	p__Proteobacteria	c__Alphaproteobacteria	o__HIMB59	f__GCA-002718135	f__GCA-002718135	f__GCA-002718135	ilvC	MP0534	k_Bacteria	p_Proteobacteria	c_Alphaproteobacteria	c_Alphaproteobacteria	c_Alphaproteobacteria	c_Alphaproteobacteria	c_Alphaproteobacteria	0.484	45	3997	25	Bathypelagic
megahit_104091_436-765	MP0886_megahit_104091_436-765	0.507	ilvC	1.0	Unspecified	d__Bacteria	p__Poribacteria	c__WGA-4E	o__WGA-4E	f__WGA-3G	g__WGA-3G	g__WGA-3G	ilvC	MP0886	k_Bacteria	n_Bacteria incertae sedis	n_Bacteria candidate phyla	p_Candidatus Poribacteria	s_Candidatus Poribacteria bacterium	s_Candidatus Poribacteria bacterium	s_Candidatus Poribacteria bacterium	0.316	14	1016	25	Mesopelagic
megahit_104096_1483-1710	MP0788_megahit_104096_1483-1710	0.6533	uca	1.0	d__Bacteria	Unspecified	Unspecified	Unspecified	Unspecified	Unspecified	Unspecified	Unspecified	uca	MP0788	k_Bacteria	p_Proteobacteria	c_Gammaproteobacteria	c_Gammaproteobacteria	c_Gammaproteobacteria	c_Gammaproteobacteria	c_Gammaproteobacteria	0.79	31	2072	25	Mesopelagic
megahit_104097_1172-1393	MP1527_megahit_104097_1172-1393	0.7703	uca	1.0	d__Bacteria	Unspecified	Unspecified	Unspecified	Unspecified	Unspecified	Unspecified	Unspecified	uca	MP1527	k_Bacteria	p_Acidobacteria	p_Acidobacteria	p_Acidobacteria	p_Acidobacteria	p_Acidobacteria	p_Acidobacteria	0.707	21	1590	25	Epipelagic
megahit_10410_1-522	MP1164_megahit_10410_1-522	0.9933	out	0.0	Unspecified	d__Bacteria	p__Proteobacteria	c__Gammaproteobacteria	o__Enterobacterales	f__Alteromonadaceae	g__Alteromonas	g__Alteromonas	livJ	MP1164	k_Bacteria	p_Proteobacteria	c_Gammaproteobacteria	o_Alteromonadales	f_Alteromonadaceae	g_Alteromonas	g_Alteromonas	0.139	11	1108	25	Mesopelagic
megahit_10410_71-553	MP2815_megahit_10410_71-553	0.6902	c2b	c2b	d__Bacteria;p__Proteobacteria;c__Gammaproteobacteria	d__Bacteria	p__Proteobacteria	c__Gammaproteobacteria	o__Pseudomonadales	f__Halomonadaceae	g__Halomonas	s__Halomonas sp002696125	potF	MP2815	k_Bacteria	p_Proteobacteria	c_Gammaproteobacteria	o_Oceanospirillales	f_Halomonadaceae	g_Halomonas	g_Halomonas	0.565	29	2483	25	Mesopelagic
megahit_104102_3-578	MP0534_megahit_104102_3-578	0.9306	ilvC	1.0	Unspecified	d__Bacteria	p__Chloroflexota	c__Dehalococcoidia	o__SAR202	f__UBA11138	g__UBA2160	s__UBA2160 sp002328865	ilvC	MP0534	k_Bacteria	n_Terrabacteria group	p_Chloroflexi	p_Chloroflexi	p_Chloroflexi	p_Chloroflexi	p_Chloroflexi	0.323	28	2354	25	Bathypelagic
megahit_104102_80-724	MP0540_megahit_104102_80-724	0.8852	amt	1.0	Unspecified	d__Bacteria	p__Bacteroidota	c__Bacteroidia	o__Cytophagales	f__Flammeovirgaceae	g__Flexithrix	s__Flexithrix dorotheae	amt	MP0540	k_Bacteria	k_Bacteria	k_Bacteria	k_Bacteria	k_Bacteria	k_Bacteria	k_Bacteria	0.32	34	3173	25	Epipelagic
megahit_104114_1-618	MP1521_megahit_104114_1-618	0.5	out	0.0	Unspecified	d__Bacteria	p__Proteobacteria	c__Alphaproteobacteria	o__Rhodobacterales	f__Rhodobacteraceae	g__Sedimentitalea	s__Sedimentitalea nanhaiensis	livJ	MP1521	k_Bacteria	p_Proteobacteria	c_Alphaproteobacteria	o_Rhodobacterales	f_Rhodobacteraceae	g_Sulfitobacter	g_Sulfitobacter	0.297	29	2716	25	Bathypelagic
megahit_104116_1-339	MP0532_megahit_104116_1-339	0.1581	uca	1.0	d__Bacteria	d__Bacteria	p__Actinobacteriota	c__Actinomycetia	o__Mycobacteriales	f__Micromonosporaceae	g__Glycomyces	s__Glycomyces paridis	uca	MP0532	k_Bacteria	p_Proteobacteria	c_Alphaproteobacteria	n_unclassified Alphaproteobacteria	s_Alphaproteobacteria bacterium	s_Alphaproteobacteria bacterium	s_Alphaproteobacteria bacterium	0.179	9	748	25	Bathypelagic
megahit_104120_636-887	MP1521_megahit_104120_636-887	0.6041	ilvC	1.0	Unspecified	d__Bacteria	p__Proteobacteria	c__Gammaproteobacteria	o__Enterobacterales	o__Enterobacterales	o__Enterobacterales	o__Enterobacterales	ilvC	MP1521	k_Bacteria	p_Proteobacteria	c_Gammaproteobacteria	c_Gammaproteobacteria	c_Gammaproteobacteria	c_Gammaproteobacteria	c_Gammaproteobacteria	0.151	6	424	25	Bathypelagic
megahit_104121_3-209	MP0784_megahit_104121_3-209	0.534	nrt	1.0	d__Bacteria	d__Bacteria	p__Proteobacteria	c__Gammaproteobacteria	o__Pseudomonadales	f__Alcanivoracaceae	g__Alcanivorax	s__Alcanivorax sp000155615	nrt	MP0784	k_Bacteria	p_Proteobacteria	c_Gammaproteobacteria	o_Oceanospirillales	f_Alcanivoracaceae	g_Alcanivorax	n_unclassified Alcanivorax	0.352	12	836	25	Bathypelagic
megahit_104122_775-891	MP2235_megahit_104122_775-891	0.3567	no_uca	0.0	d__Bacteria	d__Bacteria	p__Verrucomicrobiota	c__Verrucomicrobiae	o__Verrucomicrobiales	f__Akkermansiaceae	g__UBA985	s__UBA985 sp009937455	uca	MP2235	k_Bacteria	p_Proteobacteria	p_Proteobacteria	p_Proteobacteria	p_Proteobacteria	p_Proteobacteria	p_Proteobacteria	0.576	10	593	25	Mesopelagic
megahit_104125_37-546	MP1417_megahit_104125_37-546	0.8329	amt	1.0	Unspecified	d__Bacteria	p__Proteobacteria	c__Gammaproteobacteria	o__Pseudomonadales	f__Marinomonadaceae	g__	s__	amt	MP1417	k_Bacteria	p_Proteobacteria	c_Gammaproteobacteria	n_unclassified Gammaproteobacteria	s_Gammaproteobacteria bacterium	s_Gammaproteobacteria bacterium	s_Gammaproteobacteria bacterium	0.294	24	2312	25	Mesopelagic
megahit_104130_1-600	MP1415_megahit_104130_1-600	0.9994	nrt	1.0	d__Bacteria	d__Bacteria	p__Proteobacteria	c__Alphaproteobacteria	o__Rhodobacterales	f__Rhodobacteraceae	g__Sulfitobacter	s__Sulfitobacter pontiacus	nrt	MP1415	k_Bacteria	p_Proteobacteria	c_Alphaproteobacteria	o_Rhodobacterales	f_Rhodobacteraceae	f_Rhodobacteraceae	f_Rhodobacteraceae	0.65	55	4896	25	Mesopelagic
megahit_104133_1-306	MP0536_megahit_104133_1-306	0.9326	ilvC	1.0	Unspecified	d__Bacteria	p__Acidobacteriota	c__Vicinamibacteria	o__Vicinamibacterales	f__UBA823	g__UBA2161	s__UBA2161 sp002730525	ilvC	MP0536	k_Bacteria	p_Acidobacteria	n_unclassified Acidobacteria	s_Acidobacteria bacterium	s_Acidobacteria bacterium	s_Acidobacteria bacterium	s_Acidobacteria bacterium	0.162	7	568	25	Mesopelagic
megahit_104134_530-787	MP0321_megahit_104134_530-787	0.7412	no_uca	0.0	d__Bacteria	d__Bacteria	p__Proteobacteria	c__Alphaproteobacteria	o__Acetobacterales	f__Acetobacteraceae	g__Granulibacter	s__Granulibacter bethesdensis	uca	MP0321	k_Bacteria	p_Proteobacteria	c_Alphaproteobacteria	c_Alphaproteobacteria	c_Alphaproteobacteria	c_Alphaproteobacteria	c_Alphaproteobacteria	0.342	18	1407	25	Epipelagic
megahit_104135_3-212	MP1525_megahit_104135_3-212	0.8203	uca	1.0	d__Bacteria	Unspecified	Unspecified	Unspecified	Unspecified	Unspecified	Unspecified	Unspecified	uca	MP1525	k_Bacteria	n_FCB group	n_Bacteroidetes/Chlorobi group	p_Bacteroidetes	c_Flavobacteriia	o_Flavobacteriales	f_Flavobacteriaceae	0.345	9	678	25	Mesopelagic
megahit_104138_1111-2010	MP1847_megahit_104138_1111-2010	0.5366	amt	1.0	Unspecified	d__Bacteria	p__Proteobacteria	c__Gammaproteobacteria	o__Pseudomonadales	f__Cellvibrionaceae	g__Teredinibacter	s__Teredinibacter sp900177435	amt	MP1847	k_Bacteria	p_Proteobacteria	c_Gammaproteobacteria	c_Gammaproteobacteria	c_Gammaproteobacteria	c_Gammaproteobacteria	c_Gammaproteobacteria	0.399	54	4747	25	Bathypelagic
megahit_104140_2-451	MP0888_megahit_104140_2-451	0.8087	out	0.0	Unspecified	d__Bacteria	p__Proteobacteria	c__Alphaproteobacteria	o__Rhodobacterales	f__Rhodobacteraceae	g__GCA-002705045	s__	livJ	MP0888	k_Bacteria	p_Proteobacteria	c_Alphaproteobacteria	o_Rhodobacterales	f_Rhodobacteraceae	n_unclassified Rhodobacteraceae	s_Rhodobacteraceae bacterium	0.925	50	4058	25	Epipelagic
megahit_104140_475-660	MP0788_megahit_104140_475-660	0.9772	no_uca	0.0	d__Bacteria	d__Bacteria	p__Verrucomicrobiota	c__Verrucomicrobiae	o__Verrucomicrobiales	f__Akkermansiaceae	g__UBA985	s__UBA985 sp009937455	uca	MP0788	k_Bacteria	n_FCB group	n_Bacteroidetes/Chlorobi group	p_Bacteroidetes	c_Flavobacteriia	o_Flavobacteriales	o_Flavobacteriales	0.5	16	1210	25	Mesopelagic
megahit_104147_181-573	MP0317_megahit_104147_181-573	0.1405	bztA	1.0	d__Bacteria	d__Bacteria	d__Bacteria	d__Bacteria	d__Bacteria	d__Bacteria	d__Bacteria	d__Bacteria	btzA	MP0317	k_Bacteria	p_Proteobacteria	p_Proteobacteria	p_Proteobacteria	p_Proteobacteria	p_Proteobacteria	p_Proteobacteria	0.803	46	4000	25	Mesopelagic
megahit_104162_447-647	MP1162_megahit_104162_447-647	0.8063	ilvC	1.0	Unspecified	d__Bacteria	p__Verrucomicrobiota	c__Verrucomicrobiae	o__Verrucomicrobiales	f__DEV007	g__EC70	s__EC70 sp002684575	ilvC	MP1162	k_Bacteria	n_PVC group	p_Verrucomicrobia	p_Verrucomicrobia	p_Verrucomicrobia	p_Verrucomicrobia	p_Verrucomicrobia	0.72	21	1520	25	Bathypelagic
megahit_104165_153-872	MP1674_megahit_104165_153-872	0.6069	out	0.0	Unspecified	d__Bacteria	p__Proteobacteria	c__Alphaproteobacteria	o__Pelagibacterales	f__Pelagibacteraceae	g__Pelagibacter	s__	livJ	MP1674	k_Bacteria	p_Proteobacteria	p_Proteobacteria	p_Proteobacteria	p_Proteobacteria	p_Proteobacteria	p_Proteobacteria	0.56	64	5414	25	Bathypelagic
megahit_104166_193-993	MP1178_megahit_104166_193-993	0.5442	amt	1.0	Unspecified	d__Bacteria	p__Marinisomatota	c__Marinisomatia	o__Marinisomatales	f__TCS55	f__TCS55	f__TCS55	amt	MP1178	k_Bacteria	k_Bacteria	k_Bacteria	k_Bacteria	k_Bacteria	k_Bacteria	k_Bacteria	0.816	86	7592	25	Mesopelagic
megahit_104167_223-552	MP1678_megahit_104167_223-552	0.7475	amt	1.0	Unspecified	d__Bacteria	p__Bacteroidota	c__Chlorobia	o__Chlorobiales	f__Chloroherpetonaceae	g__Chloroherpeton	s__Chloroherpeton thalassium	amt	MP1678	k_Bacteria	n_FCB group	p_Candidatus Marinimicrobia	s_Candidatus Marinimicrobia bacterium	s_Candidatus Marinimicrobia bacterium	s_Candidatus Marinimicrobia bacterium	s_Candidatus Marinimicrobia bacterium	0.687	34	2610	25	Mesopelagic
megahit_104174_3-68	MP1849_megahit_104174_3-68	0.122	no_uca	0.0	d__Bacteria	d__Bacteria	p__Verrucomicrobiota	c__Verrucomicrobiae	o__Verrucomicrobiales	f__Akkermansiaceae	g__UBA985	s__UBA985 sp009937455	uca	MP1849	GTDB:d__Bacteria	GTDB:p__Verrucomicrobiota	GTDB:c__Verrucomicrobiae	GTDB:o__Verrucomicrobiales	GTDB:f__Akkermansiaceae	GTDB:g__UBA985	GTDB:s__UBA985 sp009937455	0.594	6	193	0	Mesopelagic
megahit_104177_153-1148	MP1421_megahit_104177_153-1148	0.5273	amt	1.0	Unspecified	d__Bacteria	p__Cyanobacteria	c__Cyanobacteriia	o__Synechococcales	f__Cyanobiaceae	g__Synechococcus_C	s__Synechococcus_C sp000012505	amt	MP1421	k_Bacteria	n_Terrabacteria group	n_Cyanobacteria/Melainabacteria group	p_Cyanobacteria	o_Synechococcales	f_Synechococcaceae	g_Synechococcus	0.253	43	3668	25	Epipelagic
megahit_104177_3-551	MP1851_megahit_104177_3-551	0.9997	ureC	1.0	Unspecified	d__Bacteria	p__Proteobacteria	c__Alphaproteobacteria	o__GCA-2731375	f__GCA-2731375	g__GCA-2731375	s__	ureC	MP1851	k_Bacteria	p_Proteobacteria	c_Alphaproteobacteria	c_Alphaproteobacteria	c_Alphaproteobacteria	c_Alphaproteobacteria	c_Alphaproteobacteria	0.203	16	1504	25	Mesopelagic
megahit_104186_326-1411	MP0319_megahit_104186_326-1411	0.9523	c1b	c1b	d__Bacteria;p__Proteobacteria	d__Bacteria	p__Proteobacteria	c__Alphaproteobacteria	o__Rhodobacterales	f__Rhodobacteraceae	g__Sulfitobacter	s__Sulfitobacter pontiacus	potF	MP0319	k_Bacteria	p_Proteobacteria	c_Alphaproteobacteria	o_Rhodobacterales	f_Rhodobacteraceae	f_Rhodobacteraceae	f_Rhodobacteraceae	0.478	77	6098	25	Mesopelagic
megahit_104187_764-1552	MP1672_megahit_104187_764-1552	0.7573	nrt	1.0	d__Bacteria	d__Bacteria	p__Proteobacteria	c__Alphaproteobacteria	o__Rhizobiales	f__Rhizobiaceae	g__Fulvimarina	s__Fulvimarina manganoxydans	nrt	MP1672	k_Bacteria	p_Proteobacteria	c_Alphaproteobacteria	o_Rhizobiales	f_Aurantimonadaceae	g_Fulvimarina	s_Fulvimarina manganoxydans	0.405	65	5168	25	Epipelagic
megahit_104188_319-783	MP2243_megahit_104188_319-783	0.5535	bztA	1.0	d__Bacteria	d__Bacteria	d__Bacteria	d__Bacteria	d__Bacteria	d__Bacteria	d__Bacteria	d__Bacteria	btzA	MP2243	k_Bacteria	p_Proteobacteria	c_Alphaproteobacteria	o_Pelagibacterales	f_Pelagibacteraceae	g_Candidatus Pelagibacter	n_unclassified Candidatus Pelagibacter	0.23	25	2051	25	Epipelagic
megahit_104189_2-577	MP1178_megahit_104189_2-577	0.6678	ureC	1.0	Unspecified	d__Bacteria	p__Acidobacteriota	c__Vicinamibacteria	o__Vicinamibacterales	f__UBA8438	g__UBA8438	s__	ureC	MP1178	k_Bacteria	p_Acidobacteria	p_Acidobacteria	p_Acidobacteria	p_Acidobacteria	p_Acidobacteria	p_Acidobacteria	0.33	25	2427	25	Mesopelagic
megahit_104189_256-1062	MP1174_megahit_104189_256-1062	1.0	amt	1.0	Unspecified	d__Bacteria	p__Actinobacteriota	c__Acidimicrobiia	o__Microtrichales	o__Microtrichales	o__Microtrichales	o__Microtrichales	amt	MP1174	k_Bacteria	n_Terrabacteria group	p_Actinobacteria	c_Actinobacteria	c_Actinobacteria	c_Actinobacteria	c_Actinobacteria	0.456	55	4812	25	Epipelagic
megahit_104190_1-522	MP2237_megahit_104190_1-522	0.6359	amt	1.0	Unspecified	d__Bacteria	p__Proteobacteria	c__Gammaproteobacteria	o__Xanthomonadales	f__Xanthomonadaceae	g__Arenimonas	s__Arenimonas donghaensis	amt	MP2237	k_Bacteria	p_Proteobacteria	c_Gammaproteobacteria	c_Gammaproteobacteria	c_Gammaproteobacteria	c_Gammaproteobacteria	c_Gammaproteobacteria	0.378	33	3064	25	Mesopelagic
megahit_104192_8-706	MP1413_megahit_104192_8-706	0.5625	amt	1.0	Unspecified	d__Bacteria	p__Marinisomatota	c__Marinisomatia	o__Marinisomatales	f__TCS55	f__TCS55	f__TCS55	amt	MP1413	k_Bacteria	k_Bacteria	k_Bacteria	k_Bacteria	k_Bacteria	k_Bacteria	k_Bacteria	0.376	43	4000	25	Mesopelagic
megahit_104198_398-532	MP0540_megahit_104198_398-532	0.6239	ilvC	1.0	Unspecified	d__Bacteria	p__Proteobacteria	c__Alphaproteobacteria	o__TMED127	f__TMED127	g__GCA-2691245	s__	ilvC	MP0540	k_Bacteria	p_Proteobacteria	c_Alphaproteobacteria	c_Alphaproteobacteria	c_Alphaproteobacteria	c_Alphaproteobacteria	c_Alphaproteobacteria	0.405	9	591	25	Epipelagic
megahit_104202_3-788	MP1857_megahit_104202_3-788	0.5703	out	0.0	Unspecified	d__Bacteria	p__Proteobacteria	c__Gammaproteobacteria	o__Pseudomonadales	f__Oleiphilaceae	g__Marinobacter	g__Marinobacter	livJ	MP1857	k_Bacteria	p_Proteobacteria	c_Alphaproteobacteria	o_Rhizobiales	n_unclassified Rhizobiales	s_Rhizobiales bacterium	s_Rhizobiales bacterium	0.378	58	5624	25	Epipelagic
megahit_104203_3-431	MP0782_megahit_104203_3-431	1.0	out	0.0	Unspecified	d__Bacteria	p__Proteobacteria	c__Alphaproteobacteria	o__Pelagibacterales	f__Pelagibacteraceae	g__AG-414-E02	s__	livJ	MP0782	k_Bacteria	p_Proteobacteria	c_Alphaproteobacteria	c_Alphaproteobacteria	c_Alphaproteobacteria	c_Alphaproteobacteria	c_Alphaproteobacteria	1.618	124	9788	25	Bathypelagic
megahit_104204_1-357	MP0534_megahit_104204_1-357	0.9152	out	0.0	Unspecified	d__Bacteria	p__Proteobacteria	c__Gammaproteobacteria	o__Enterobacterales	f__Alteromonadaceae	g__Alteromonas	s__Alteromonas stellipolaris	livJ	MP0534	k_Bacteria	p_Proteobacteria	c_Gammaproteobacteria	o_Alteromonadales	f_Alteromonadaceae	g_Alteromonas	g_Alteromonas	0.651	35	2759	25	Bathypelagic
megahit_104214_204-566	MP1415_megahit_104214_204-566	0.813	amt	1.0	Unspecified	d__Bacteria	p__Proteobacteria	c__Gammaproteobacteria	o__Beggiatoales	f__Beggiatoaceae	g__Marithrix	s__Marithrix sp001723685	amt	MP1415	k_Bacteria	n_PVC group	p_Verrucomicrobia	c_Verrucomicrobiae	o_Verrucomicrobiales	o_Verrucomicrobiales	o_Verrucomicrobiales	0.566	29	2477	25	Mesopelagic
megahit_104220_3-218	MP0786_megahit_104220_3-218	0.7374	out	0.0	Unspecified	d__Bacteria	p__Proteobacteria	c__Alphaproteobacteria	o__Thalassobaculales	f__Thalassobaculaceae	g__BAL199	s__BAL199 sp000171835	livJ	MP0786	k_Bacteria	p_Proteobacteria	c_Alphaproteobacteria	o_Rhodospirillales	f_Rhodospirillaceae	n_unclassified Rhodospirillaceae	s_Rhodospirillaceae bacterium	0.469	15	962	25	Mesopelagic
megahit_104221_1-210	MP1855_megahit_104221_1-210	0.8748	nas	1.0	Unspecified	d__Bacteria	p__Proteobacteria	c__Alphaproteobacteria	o__Rhodobacterales	f__Rhodobacteraceae	g__Marinovum	s__Marinovum algicola	nasA	MP1855	k_Bacteria	p_Proteobacteria	c_Alphaproteobacteria	o_Rhodobacterales	f_Rhodobacteraceae	g_Pseudooceanicola	s_Pseudooceanicola lipolyticus	0.421	12	904	25	Epipelagic
megahit_104221_2-655	MP0886_megahit_104221_2-655	0.7834	out	0.0	Unspecified	d__Bacteria	p__Proteobacteria	c__Alphaproteobacteria	o__HIMB59	f__GCA-002718135	f__GCA-002718135	f__GCA-002718135	livJ	MP0886	k_Bacteria	p_Proteobacteria	p_Proteobacteria	p_Proteobacteria	p_Proteobacteria	p_Proteobacteria	p_Proteobacteria	0.535	47	4472	25	Mesopelagic
megahit_104223_2-502	MP0786_megahit_104223_2-502	1.0	amt	1.0	Unspecified	Unspecified	Unspecified	Unspecified	Unspecified	Unspecified	Unspecified	Unspecified	amt	MP0786	k_Bacteria	n_FCB group	p_Gemmatimonadetes	n_unclassified Gemmatimonadetes	s_Gemmatimonadetes bacterium	s_Gemmatimonadetes bacterium	s_Gemmatimonadetes bacterium	0.297	22	1664	25	Mesopelagic
megahit_104229_3-464	MP1674_megahit_104229_3-464	0.5	out	0.0	Unspecified	d__Bacteria	p__Desulfobacterota_A	c__Desulfovibrionia	o__Desulfovibrionales	f__Desulfovibrionaceae	g__Halodesulfovibrio	s__Halodesulfovibrio sp003252375	livJ	MP1674	k_Bacteria	p_Acidobacteria	n_unclassified Acidobacteria	s_Acidobacteria bacterium	s_Acidobacteria bacterium	s_Acidobacteria bacterium	s_Acidobacteria bacterium	0.45	33	2515	25	Bathypelagic
megahit_10423_3-998	MP1164_megahit_10423_3-998	0.8435	out	0.0	Unspecified	d__Bacteria	p__Proteobacteria	p__Proteobacteria	p__Proteobacteria	p__Proteobacteria	p__Proteobacteria	p__Proteobacteria	livJ	MP1164	k_Bacteria	k_Bacteria	k_Bacteria	k_Bacteria	k_Bacteria	k_Bacteria	k_Bacteria	0.337	51	4623	25	Mesopelagic
megahit_104232_1-567	MP1680_megahit_104232_1-567	0.9999	amt	1.0	Unspecified	d__Bacteria	d__Bacteria	d__Bacteria	d__Bacteria	d__Bacteria	d__Bacteria	d__Bacteria	amt	MP1680	k_Bacteria	p_Proteobacteria	c_Alphaproteobacteria	c_Alphaproteobacteria	c_Alphaproteobacteria	c_Alphaproteobacteria	c_Alphaproteobacteria	0.398	35	3366	25	Mesopelagic
megahit_104238_1-810	MP1847_megahit_104238_1-810	0.9996	Non_Nxr	0.0	Unspecified	d__Bacteria	p__Proteobacteria	c__Alphaproteobacteria	o__Rhodobacterales	f__Rhodobacteraceae	g__EhC02	s__	nxr	MP1847	k_Bacteria	p_Proteobacteria	c_Alphaproteobacteria	o_Rhodobacterales	f_Rhodobacteraceae	f_Rhodobacteraceae	f_Rhodobacteraceae	0.369	45	3852	25	Bathypelagic
megahit_104239_3-353	MP1176_megahit_104239_3-353	0.4972	ilvC	1.0	Unspecified	d__Bacteria	p__Proteobacteria	c__Alphaproteobacteria	o__Puniceispirillales	o__Puniceispirillales	o__Puniceispirillales	o__Puniceispirillales	ilvC	MP1176	k_Bacteria	p_Proteobacteria	c_Alphaproteobacteria	c_Alphaproteobacteria	c_Alphaproteobacteria	c_Alphaproteobacteria	c_Alphaproteobacteria	0.385	27	2379	25	Epipelagic
megahit_104250_131-625	MP0780_megahit_104250_131-625	0.949	ilvC	1.0	Unspecified	d__Bacteria	p__Proteobacteria	c__Alphaproteobacteria	o__Rhodobacterales	f__Rhodobacteraceae	g__Pseudodonghicola	s__Pseudodonghicola xiamenensis	ilvC	MP0780	k_Bacteria	p_Proteobacteria	c_Alphaproteobacteria	o_Rhodobacterales	f_Rhodobacteraceae	f_Rhodobacteraceae	f_Rhodobacteraceae	1.443	120	10419	25	Bathypelagic
megahit_10426_400-1116	MP2811_megahit_10426_400-1116	0.8527	out	0.0	Unspecified	d__Bacteria	p__Proteobacteria	c__Alphaproteobacteria	o__Rhodobacterales	f__Rhodobacteraceae	g__Confluentimicrobium	s__Confluentimicrobium sp001305615	livJ	MP2811	k_Bacteria	p_Proteobacteria	c_Alphaproteobacteria	o_Rhizobiales	f_Rhizobiaceae	n_Rhizobium/Agrobacterium group	g_Agrobacterium	0.373	36	2773	25	Bathypelagic
megahit_104260_1285-1509	MP1847_megahit_104260_1285-1509	0.6616	amt	1.0	Unspecified	d__Bacteria	p__Proteobacteria	c__Gammaproteobacteria	o__Pseudomonadales	f__Cellvibrionaceae	g__Teredinibacter	s__Teredinibacter sp000966245	amt	MP1847	k_Bacteria	p_Proteobacteria	c_Gammaproteobacteria	c_Gammaproteobacteria	c_Gammaproteobacteria	c_Gammaproteobacteria	c_Gammaproteobacteria	0.384	13	1095	25	Bathypelagic
megahit_104260_3-185	MP1855_megahit_104260_3-185	0.4914	ilvC	1.0	Unspecified	d__Bacteria	p__Deferribacterota	c__Deferribacteres	o__Deferribacterales	f__Denitrovibrionaceae	g__Denitrovibrio	s__Denitrovibrio acetiphilus	ilvC	MP1855	k_Bacteria	k_Bacteria	k_Bacteria	k_Bacteria	k_Bacteria	k_Bacteria	k_Bacteria	0.241	6	412	25	Epipelagic
megahit_104269_139-681	MP1517_megahit_104269_139-681	0.9993	out	0.0	Unspecified	d__Bacteria	p__Proteobacteria	c__Alphaproteobacteria	o__Rhodobacterales	f__Rhodobacteraceae	g__Marinovum	s__Marinovum algicola	livJ	MP1517	k_Bacteria	p_Proteobacteria	c_Alphaproteobacteria	o_Rhodobacterales	f_Rhodobacteraceae	f_Rhodobacteraceae	f_Rhodobacteraceae	0.28	30	2599	25	Epipelagic
megahit_104279_537-1298	MP1413_megahit_104279_537-1298	0.7445	out	0.0	Unspecified	d__Bacteria	p__Marinisomatota	c__Marinisomatia	o__Marinisomatales	f__UBA1611	g__UBA2134	s__UBA2134 sp002718285	livJ	MP1413	k_Bacteria	n_FCB group	p_Candidatus Marinimicrobia	s_Candidatus Marinimicrobia bacterium	s_Candidatus Marinimicrobia bacterium	s_Candidatus Marinimicrobia bacterium	s_Candidatus Marinimicrobia bacterium	0.409	51	4501	25	Mesopelagic
megahit_104281_873-1157	MP2243_megahit_104281_873-1157	0.9986	out	0.0	Unspecified	d__Bacteria	p__Proteobacteria	c__Alphaproteobacteria	o__Pelagibacterales	f__Pelagibacteraceae	g__Pelagibacter	s__	livJ	MP2243	k_Bacteria	p_Proteobacteria	c_Alphaproteobacteria	o_Pelagibacterales	f_Pelagibacteraceae	g_Candidatus Pelagibacter	g_Candidatus Pelagibacter	0.18	12	965	25	Epipelagic
megahit_104286_3-518	MP1521_megahit_104286_3-518	0.6094	out	0.0	Unspecified	d__Bacteria	p__Desulfobacterota	c__Desulfobacteria	c__Desulfobacteria	c__Desulfobacteria	c__Desulfobacteria	c__Desulfobacteria	livJ	MP1521	k_Bacteria	n_FCB group	p_Gemmatimonadetes	n_unclassified Gemmatimonadetes	s_Gemmatimonadetes bacterium	s_Gemmatimonadetes bacterium	s_Gemmatimonadetes bacterium	0.172	14	1320	25	Bathypelagic
megahit_104286_474-599	MP1851_megahit_104286_474-599	0.8777	uca	1.0	d__Bacteria	d__Bacteria	p__Proteobacteria	c__Gammaproteobacteria	o__Pseudomonadales	f__Alcanivoracaceae	g__Alcanivorax	s__Alcanivorax nanhaiticus	uca	MP1851	k_Bacteria	p_Proteobacteria	c_Gammaproteobacteria	o_Oceanospirillales	f_Alcanivoracaceae	g_Alcanivorax	g_Alcanivorax	0.607	11	506	25	Mesopelagic
megahit_104289_2-562	MP1519_megahit_104289_2-562	0.9983	amt	1.0	Unspecified	d__Bacteria	p__Bacteroidota	c__Bacteroidia	o__Flavobacteriales	f__Flavobacteriaceae	f__Flavobacteriaceae	f__Flavobacteriaceae	amt	MP1519	k_Bacteria	n_FCB group	n_Bacteroidetes/Chlorobi group	p_Bacteroidetes	p_Bacteroidetes	p_Bacteroidetes	p_Bacteroidetes	0.728	62	5330	25	Bathypelagic
megahit_104290_5015-6265	MP0784_megahit_104290_5015-6265	0.8884	out	0.0	Unspecified	d__Bacteria	p__Proteobacteria	c__Alphaproteobacteria	o__Rhodobacterales	f__Rhodobacteraceae	g__Salipiger	s__Salipiger thiooxidans	livJ	MP0784	k_Bacteria	p_Proteobacteria	c_Alphaproteobacteria	o_Rhodobacterales	f_Rhodobacteraceae	f_Rhodobacteraceae	f_Rhodobacteraceae	1.091	225	19272	25	Bathypelagic
megahit_104290_6361-6582	MP0784_megahit_104290_6361-6582	0.5685	out	0.0	Unspecified	d__Bacteria	p__Proteobacteria	c__Alphaproteobacteria	o__Rhizobiales	f__Rhizobiaceae	g__Ahrensia	s__Ahrensia sp002706335	livJ	MP0784	k_Bacteria	p_Proteobacteria	c_Alphaproteobacteria	o_Rhodobacterales	f_Rhodobacteraceae	f_Rhodobacteraceae	f_Rhodobacteraceae	0.984	36	2457	25	Bathypelagic
megahit_104303_3-647	MP0317_megahit_104303_3-647	0.5192	out	0.0	Unspecified	d__Bacteria	p__Proteobacteria	c__Alphaproteobacteria	o__Rhodobacterales	f__Rhodobacteraceae	g__GCA-002705045	s__	livJ	MP0317	k_Bacteria	p_Proteobacteria	c_Alphaproteobacteria	o_Rhodospirillales	o_Rhodospirillales	o_Rhodospirillales	o_Rhodospirillales	0.723	68	6161	25	Mesopelagic
megahit_104306_206-1552	MP0313_megahit_104306_206-1552	0.9912	amt	1.0	Unspecified	d__Bacteria	p__Proteobacteria	c__Alphaproteobacteria	o__Sphingomonadales	f__Sphingomonadaceae	f__Sphingomonadaceae	f__Sphingomonadaceae	amt	MP0313	k_Bacteria	p_Proteobacteria	c_Alphaproteobacteria	o_Sphingomonadales	f_Erythrobacteraceae	f_Erythrobacteraceae	f_Erythrobacteraceae	0.616	117	9707	25	Bathypelagic
megahit_104310_2-565	MP0786_megahit_104310_2-565	0.9996	ilvC	1.0	Unspecified	d__Bacteria	p__Proteobacteria	c__Alphaproteobacteria	o__Pelagibacterales	f__Pelagibacteraceae	g__Pelagibacter	s__	ilvC	MP0786	k_Bacteria	p_Proteobacteria	c_Alphaproteobacteria	o_Pelagibacterales	o_Pelagibacterales	o_Pelagibacterales	o_Pelagibacterales	4.649	388	37752	25	Mesopelagic
megahit_104318_2157-3032	MP1847_megahit_104318_2157-3032	0.5814	cluster_I	1.0	d__Bacteria	d__Bacteria	p__Proteobacteria	c__Gammaproteobacteria	o__Pseudomonadales	f__Pseudomonadaceae	g__Pseudomonas_A	s__Pseudomonas_A stutzeri_AD	nifH	MP1847	k_Bacteria	p_Proteobacteria	c_Gammaproteobacteria	c_Gammaproteobacteria	c_Gammaproteobacteria	c_Gammaproteobacteria	c_Gammaproteobacteria	0.546	72	5961	25	Bathypelagic
megahit_104323_1-78	MP2241_megahit_104323_1-78	0.5981	ilvC	1.0	Unspecified	d__Bacteria	p__Cyanobacteria	c__Cyanobacteriia	o__Synechococcales	f__Cyanobiaceae	g__Synechococcus_C	s__Synechococcus_C sp003208835	ilvC	MP2241	k_Bacteria	n_Terrabacteria group	n_Cyanobacteria/Melainabacteria group	p_Cyanobacteria	o_Synechococcales	f_Prochloraceae	g_Prochlorococcus	0.335	4	210	7	Epipelagic
megahit_104327_160-558	MP0532_megahit_104327_160-558	0.9959	amt	1.0	Unspecified	d__Bacteria	p__Proteobacteria	c__Alphaproteobacteria	c__Alphaproteobacteria	c__Alphaproteobacteria	c__Alphaproteobacteria	c__Alphaproteobacteria	amt	MP0532	k_Bacteria	p_Proteobacteria	c_Alphaproteobacteria	c_Alphaproteobacteria	c_Alphaproteobacteria	c_Alphaproteobacteria	c_Alphaproteobacteria	0.305	18	1740	25	Bathypelagic
megahit_10433_2-874	MP2235_megahit_10433_2-874	0.9996	cl_nosZ	1.0	Unspecified	d__Bacteria	p__Acidobacteriota	c__Vicinamibacteria	o__Vicinamibacterales	f__UBA823	g__UBA11600	s__UBA11600 sp002730735	nosZ	MP2235	k_Bacteria	p_Acidobacteria	n_unclassified Acidobacteria	s_Acidobacteria bacterium	s_Acidobacteria bacterium	s_Acidobacteria bacterium	s_Acidobacteria bacterium	0.378	49	4366	25	Mesopelagic
megahit_104331_2895-3914	MP1678_megahit_104331_2895-3914	0.6338	ilvC	1.0	Unspecified	d__Bacteria	p__Proteobacteria	c__Gammaproteobacteria	c__Gammaproteobacteria	c__Gammaproteobacteria	c__Gammaproteobacteria	c__Gammaproteobacteria	ilvC	MP1678	k_Bacteria	p_Proteobacteria	c_Gammaproteobacteria	c_Gammaproteobacteria	c_Gammaproteobacteria	c_Gammaproteobacteria	c_Gammaproteobacteria	0.889	136	11329	25	Mesopelagic
megahit_104333_690-1451	MP0878_megahit_104333_690-1451	0.5096	amt	1.0	Unspecified	d__Bacteria	p__Actinobacteriota	c__Actinobacteria	o__Mycobacteriales	f__Mycobacteriaceae	g__Corynebacterium	s__Corynebacterium sp001942345	amt	MP0878	k_Bacteria	n_Terrabacteria group	p_Actinobacteria	c_Actinobacteria	o_Corynebacteriales	f_Nocardiaceae	g_Rhodococcus	0.737	71	5545	25	Bathypelagic
megahit_104340_2-646	MP1684_megahit_104340_2-646	0.9997	nas	1.0	Unspecified	d__Bacteria	p__Proteobacteria	c__Alphaproteobacteria	o__Rhodobacterales	f__Rhodobacteraceae	g__Marinovum	s__Marinovum algicola	nasA	MP1684	k_Bacteria	p_Proteobacteria	c_Alphaproteobacteria	o_Rhodobacterales	f_Rhodobacteraceae	g_Marinovum	s_Marinovum algicola	0.232	25	2156	25	Epipelagic
megahit_104344_3-704	MP1174_megahit_104344_3-704	1.0	ureC	1.0	Unspecified	d__Bacteria	p__Proteobacteria	c__Alphaproteobacteria	o__Rhodobacterales	f__Rhodobacteraceae	g__GCA-002705045	s__	ureC	MP1174	k_Bacteria	p_Proteobacteria	c_Alphaproteobacteria	o_Rhodobacterales	f_Rhodobacteraceae	n_unclassified Rhodobacteraceae	s_Rhodobacteraceae bacterium	0.324	34	2852	25	Epipelagic
megahit_104345_1-216	MP2811_megahit_104345_1-216	0.9459	out	0.0	Unspecified	d__Bacteria	p__Proteobacteria	c__Gammaproteobacteria	o__Enterobacterales	f__Vibrionaceae	f__Vibrionaceae	f__Vibrionaceae	livJ	MP2811	k_Bacteria	p_Proteobacteria	c_Alphaproteobacteria	o_Rhizobiales	f_Phyllobacteriaceae	f_Phyllobacteriaceae	f_Phyllobacteriaceae	0.654	19	1469	25	Bathypelagic
megahit_104355_3-383	MP1162_megahit_104355_3-383	0.6845	amt	1.0	Unspecified	d__Bacteria	p__Proteobacteria	c__Gammaproteobacteria	o__Thiomicrospirales	f__Thioglobaceae	g__Vesicomyosocius	s__Vesicomyosocius okutanii	amt	MP1162	k_Bacteria	p_Proteobacteria	c_Gammaproteobacteria	n_unclassified Gammaproteobacteria	s_Gammaproteobacteria bacterium	s_Gammaproteobacteria bacterium	s_Gammaproteobacteria bacterium	0.615	34	2691	25	Bathypelagic
megahit_104363_643-1209	MP2233bis_megahit_104363_643-1209	0.9913	ilvC	1.0	Unspecified	d__Bacteria	p__Proteobacteria	c__Alphaproteobacteria	o__Caulobacterales	f__Caulobacteraceae	g__Brevundimonas	s__Brevundimonas abyssalis	ilvC	MP2233bis	k_Bacteria	p_Proteobacteria	c_Gammaproteobacteria	c_Gammaproteobacteria	c_Gammaproteobacteria	c_Gammaproteobacteria	c_Gammaproteobacteria	0.311	31	2550	25	Bathypelagic
megahit_104368_1137-2270	MP0778_megahit_104368_1137-2270	0.5676	c1b	c1b	d__Bacteria;p__Proteobacteria	d__Bacteria	p__Proteobacteria	c__Alphaproteobacteria	o__Puniceispirillales	f__Puniceispirillaceae	g__UBA5951	s__	potF	MP0778	k_Bacteria	p_Proteobacteria	c_Alphaproteobacteria	c_Alphaproteobacteria	c_Alphaproteobacteria	c_Alphaproteobacteria	c_Alphaproteobacteria	0.392	88	7795	25	Epipelagic
megahit_104377_1-369	MP2809_megahit_104377_1-369	0.9995	c1b	c1b	d__Bacteria;p__Proteobacteria	d__Bacteria	p__Proteobacteria	c__Alphaproteobacteria	o__Rhodobacterales	f__Rhodobacteraceae	g__Puniceibacterium	g__Puniceibacterium	potF	MP2809	k_Bacteria	p_Proteobacteria	c_Alphaproteobacteria	o_Rhodobacterales	f_Rhodobacteraceae	g_Thalassococcus	s_Thalassococcus profundi	0.574	25	1941	25	Bathypelagic
megahit_104393_2-898	MP1517_megahit_104393_2-898	0.6849	ilvC	1.0	Unspecified	d__Bacteria	p__Marinisomatota	c__Marinisomatia	o__SCGC-AAA003-L08	f__GCA-2689995	g__GCA-2689995	s__GCA-2689995 sp002689995	ilvC	MP1517	k_Bacteria	n_FCB group	p_Candidatus Marinimicrobia	p_Candidatus Marinimicrobia	p_Candidatus Marinimicrobia	p_Candidatus Marinimicrobia	p_Candidatus Marinimicrobia	0.249	44	3819	25	Epipelagic
megahit_104395_2-1645	MP1519_megahit_104395_2-1645	0.9998	nas	1.0	Unspecified	d__Bacteria	p__Proteobacteria	c__Alphaproteobacteria	o__Caulobacterales	f__Hyphomonadaceae	g__Hyphomonas	s__Hyphomonas sp000682775	nasA	MP1519	k_Bacteria	p_Proteobacteria	c_Alphaproteobacteria	o_Hyphomonadales	f_Hyphomonadaceae	g_Hyphomonas	n_unclassified Hyphomonas	0.445	111	9745	25	Bathypelagic
megahit_104404_558-1766	MP0786_megahit_104404_558-1766	0.9399	out	0.0	Unspecified	d__Bacteria	p__Proteobacteria	c__Alphaproteobacteria	o__Rhizobiales	f__Rhizobiaceae	g__Fulvimarina	s__Fulvimarina manganoxydans	livJ	MP0786	k_Bacteria	p_Proteobacteria	c_Alphaproteobacteria	o_Rhizobiales	f_Aurantimonadaceae	g_Fulvimarina	s_Fulvimarina manganoxydans	1.129	202	15020	25	Mesopelagic
megahit_104410_3-1052	MP0530_megahit_104410_3-1052	0.9125	out	0.0	Unspecified	d__Bacteria	p__Proteobacteria	c__Alphaproteobacteria	o__UBA828	f__UBA828	g__PTKB01	s__PTKB01 sp002937555	livJ	MP0530	k_Bacteria	p_Proteobacteria	c_Alphaproteobacteria	o_Rhodospirillales	f_Rhodospirillaceae	n_unclassified Rhodospirillaceae	s_Rhodospirillaceae bacterium	0.51	80	7152	25	Bathypelagic
megahit_104413_3-554	MP1413_megahit_104413_3-554	0.5615	ureC	1.0	Unspecified	d__Archaea	p__Thermoproteota	c__Nitrososphaeria	o__Nitrososphaerales	f__Nitrosopumilaceae	g__Nitrosopelagicus	s__Nitrosopelagicus sp002698885	ureC	MP1413	k_Archaea	n_TACK group	p_Thaumarchaeota	p_Thaumarchaeota	p_Thaumarchaeota	p_Thaumarchaeota	p_Thaumarchaeota	0.399	36	3364	25	Mesopelagic
megahit_104426_344-553	MP0888_megahit_104426_344-553	0.667	uca	1.0	d__Bacteria	Unspecified	Unspecified	Unspecified	Unspecified	Unspecified	Unspecified	Unspecified	uca	MP0888	k_Bacteria	p_Proteobacteria	p_Proteobacteria	p_Proteobacteria	p_Proteobacteria	p_Proteobacteria	p_Proteobacteria	0.912	23	1765	25	Epipelagic
megahit_104426_895-1071	MP0528_megahit_104426_895-1071	0.7827	nrt	1.0	d__Bacteria	d__Bacteria	p__Proteobacteria	c__Gammaproteobacteria	o__Pseudomonadales	f__Alcanivoracaceae	g__Alcanivorax	s__Alcanivorax sp000155615	nrt	MP0528	k_Bacteria	p_Proteobacteria	c_Gammaproteobacteria	o_Oceanospirillales	f_Alcanivoracaceae	g_Alcanivorax	g_Alcanivorax	0.171	7	471	25	Epipelagic
megahit_104428_1-690	MP0880_megahit_104428_1-690	0.6864	nas	1.0	Unspecified	d__Bacteria	p__Actinobacteriota	p__Actinobacteriota	p__Actinobacteriota	p__Actinobacteriota	p__Actinobacteriota	p__Actinobacteriota	nasA	MP0880	k_Bacteria	n_Terrabacteria group	p_Actinobacteria	c_Actinobacteria	o_Propionibacteriales	f_Nocardioidaceae	g_Nocardioides	0.619	55	4279	25	Bathypelagic
megahit_104433_1-165	MP1853_megahit_104433_1-165	0.5893	out	0.0	Unspecified	d__Bacteria	p__Proteobacteria	c__Alphaproteobacteria	o__Rhodobacterales	f__Rhodobacteraceae	g__Maritimibacter	s__Maritimibacter alkaliphilus	livJ	MP1853	k_Bacteria	p_Proteobacteria	p_Proteobacteria	p_Proteobacteria	p_Proteobacteria	p_Proteobacteria	p_Proteobacteria	0.62	13	959	25	Mesopelagic
megahit_104439_167-760	MP2231_megahit_104439_167-760	1.0	ilvC	1.0	Unspecified	d__Bacteria	p__Acidobacteriota	c__UBA6911	o__UBA6911	f__RPQK01	g__	s__	ilvC	MP2231	k_Bacteria	k_Bacteria	k_Bacteria	k_Bacteria	k_Bacteria	k_Bacteria	k_Bacteria	0.394	37	3026	25	Bathypelagic
megahit_104439_2-526	MP1178_megahit_104439_2-526	0.6655	out	0.0	Unspecified	d__Bacteria	p__Proteobacteria	c__Alphaproteobacteria	o__Sneathiellales	f__Sneathiellaceae	g__Sneathiella	s__Sneathiella sp002163135	livJ	MP1178	k_Bacteria	p_Proteobacteria	p_Proteobacteria	p_Proteobacteria	p_Proteobacteria	p_Proteobacteria	p_Proteobacteria	0.666	46	4176	25	Mesopelagic
megahit_104439_837-1235	MP0538_megahit_104439_837-1235	0.9901	bztA	1.0	d__Bacteria	d__Bacteria	d__Bacteria	d__Bacteria	d__Bacteria	d__Bacteria	d__Bacteria	d__Bacteria	btzA	MP0538	k_Bacteria	p_Proteobacteria	p_Proteobacteria	p_Proteobacteria	p_Proteobacteria	p_Proteobacteria	p_Proteobacteria	0.765	48	3812	25	Mesopelagic
megahit_104448_135-500	MP2811_megahit_104448_135-500	0.9359	tauA	1.0	d__Bacteria	d__Bacteria	p__Proteobacteria	c__Alphaproteobacteria	o__Rhodobacterales	f__Rhodobacteraceae	g__Paracoccus	s__Paracoccus sp002294185	tauA	MP2811	k_Bacteria	p_Proteobacteria	c_Alphaproteobacteria	o_Rhodobacterales	f_Rhodobacteraceae	g_Paracoccus	n_unclassified Paracoccus	0.365	18	1502	25	Bathypelagic
megahit_104452_1918-3141	MP0317_megahit_104452_1918-3141	0.9153	amt	1.0	Unspecified	d__Bacteria	p__Proteobacteria	c__Gammaproteobacteria	o__Enterobacterales	f__Alteromonadaceae	g__Salinimonas	s__Salinimonas sp003056425	amt	MP0317	k_Bacteria	p_Proteobacteria	c_Gammaproteobacteria	o_Alteromonadales	f_Alteromonadaceae	g_Alteromonas	g_Alteromonas	0.65	116	10282	25	Mesopelagic
megahit_104452_778-1377	MP1680_megahit_104452_778-1377	0.6934	amt	1.0	Unspecified	d__Bacteria	p__Proteobacteria	c__Gammaproteobacteria	o__Pseudomonadales	f__Cellvibrionaceae	g__Teredinibacter	g__Teredinibacter	amt	MP1680	k_Bacteria	p_Proteobacteria	c_Gammaproteobacteria	c_Gammaproteobacteria	c_Gammaproteobacteria	c_Gammaproteobacteria	c_Gammaproteobacteria	0.85	79	6344	25	Mesopelagic
megahit_104457_3-539	MP0538_megahit_104457_3-539	0.9997	out	0.0	Unspecified	d__Bacteria	p__Proteobacteria	c__Gammaproteobacteria	o__Pseudomonadales	f__Halomonadaceae	g__Halomonas	s__	livJ	MP0538	k_Bacteria	p_Proteobacteria	c_Gammaproteobacteria	o_Oceanospirillales	f_Halomonadaceae	g_Halomonas	g_Halomonas	0.332	28	2313	25	Mesopelagic
megahit_10446_1-591	MP1413_megahit_10446_1-591	0.9997	nrt	1.0	d__Bacteria	d__Bacteria	p__Proteobacteria	c__Gammaproteobacteria	o__Enterobacterales	f__Alteromonadaceae	g__Alteromonas_B	s__Alteromonas_B confluentis	nrt	MP1413	k_Bacteria	p_Proteobacteria	c_Gammaproteobacteria	c_Gammaproteobacteria	c_Gammaproteobacteria	c_Gammaproteobacteria	c_Gammaproteobacteria	0.186	18	1674	25	Mesopelagic
megahit_104463_364-540	MP0536_megahit_104463_364-540	1.0	out	0.0	Unspecified	d__Bacteria	p__Proteobacteria	p__Proteobacteria	p__Proteobacteria	p__Proteobacteria	p__Proteobacteria	p__Proteobacteria	livJ	MP0536	k_Bacteria	k_Bacteria	k_Bacteria	k_Bacteria	k_Bacteria	k_Bacteria	k_Bacteria	0.36	9	638	25	Mesopelagic
megahit_104467_3328-4638	MP1847_megahit_104467_3328-4638	0.9995	amt	1.0	Unspecified	d__Bacteria	p__Bacteroidota	c__Rhodothermia	o__Balneolales	f__Balneolaceae	g__Balneola	s__Balneola sp002364085	amt	MP1847	k_Bacteria	n_FCB group	n_Bacteroidetes/Chlorobi group	p_Balneolaeota	c_Balneolia	o_Balneolales	f_Balneolaceae	0.588	116	9918	25	Bathypelagic
megahit_104474_2-769	MP2237_megahit_104474_2-769	0.999	ureC	1.0	Unspecified	d__Bacteria	p__Proteobacteria	c__Gammaproteobacteria	o__Enterobacterales	f__Alteromonadaceae	g__Alteromonas	s__Alteromonas mediterranea	ureC	MP2237	k_Bacteria	p_Proteobacteria	c_Gammaproteobacteria	o_Alteromonadales	o_Alteromonadales	o_Alteromonadales	o_Alteromonadales	0.351	45	4253	25	Mesopelagic
megahit_104474_3-278	MP1527_megahit_104474_3-278	0.7322	uca	1.0	d__Bacteria	d__Bacteria	p__Actinobacteriota	c__Actinomycetia	o__Actinomycetales	f__Microbacteriaceae	g__Clavibacter	s__Clavibacter insidiosus	uca	MP1527	k_Bacteria	p_Proteobacteria	c_Gammaproteobacteria	c_Gammaproteobacteria	c_Gammaproteobacteria	c_Gammaproteobacteria	c_Gammaproteobacteria	0.488	18	1343	25	Epipelagic
megahit_104476_3-113	MP0886_megahit_104476_3-113	0.2296	no_uca	0.0	d__Bacteria	d__Bacteria	p__Proteobacteria	c__Alphaproteobacteria	o__Sphingomonadales	f__Sphingomonadaceae	g__Parasphingorhabdus	s__Parasphingorhabdus sp002776575	uca	MP0886	k_Bacteria	p_Proteobacteria	c_Alphaproteobacteria	o_Sphingomonadales	f_Sphingomonadaceae	g_Sphingobium	g_Sphingobium	0.737	11	712	25	Mesopelagic
megahit_104486_2-469	MP1853_megahit_104486_2-469	1.0	nrt	1.0	d__Bacteria	d__Bacteria	p__Proteobacteria	c__Gammaproteobacteria	o__Pseudomonadales	f__Spongiibacteraceae	g__	s__	nrt	MP1853	k_Bacteria	p_Proteobacteria	c_Gammaproteobacteria	c_Gammaproteobacteria	c_Gammaproteobacteria	c_Gammaproteobacteria	c_Gammaproteobacteria	0.488	29	2235	25	Mesopelagic
megahit_104497_616-717	MP2811_megahit_104497_616-717	0.7393	uca	1.0	d__Bacteria	d__Bacteria	p__Proteobacteria	c__Gammaproteobacteria	o__Pseudomonadales	f__Alcanivoracaceae	g__Alcanivorax	s__Alcanivorax nanhaiticus	uca	MP2811	k_Bacteria	p_Proteobacteria	c_Gammaproteobacteria	o_Oceanospirillales	f_Alcanivoracaceae	g_Alcanivorax	n_unclassified Alcanivorax	0.583	8	429	25	Bathypelagic
megahit_104499_1-222	MP0790_megahit_104499_1-222	0.3036	no_uca	0.0	d__Bacteria	d__Bacteria	p__Proteobacteria	c__Alphaproteobacteria	o__Sphingomonadales	f__Sphingomonadaceae	g__Parasphingorhabdus	s__Parasphingorhabdus sp002776575	uca	MP0790	k_Bacteria	n_FCB group	n_Bacteroidetes/Chlorobi group	p_Bacteroidetes	c_Flavobacteriia	o_Flavobacteriales	f_Flavobacteriaceae	0.526	19	1214	25	Epipelagic
megahit_104499_3-566	MP1523_megahit_104499_3-566	0.5569	no_uca	0.0	d__Bacteria	d__Bacteria	p__Proteobacteria	c__Gammaproteobacteria	o__Pseudomonadales	f__Alcanivoracaceae	g__Alcanivorax	s__Alcanivorax nanhaiticus	uca	MP1523	k_Bacteria	p_Proteobacteria	c_Gammaproteobacteria	o_Oceanospirillales	f_Alcanivoracaceae	g_Alcanivorax	n_unclassified Alcanivorax	0.435	31	2749	25	Mesopelagic
megahit_104500_138-605	MP1411_megahit_104500_138-605	0.6741	out	0.0	Unspecified	d__Bacteria	p__Proteobacteria	c__Alphaproteobacteria	o__UBA8366	f__GCA-2696645	g__GCA-2696645	s__GCA-2696645 sp002709955	livJ	MP1411	k_Bacteria	p_Proteobacteria	c_Alphaproteobacteria	o_Rhodospirillales	f_Rhodospirillaceae	g_Tistrella	g_Tistrella	0.282	21	1729	25	Bathypelagic
megahit_104501_605-1006	MP2231_megahit_104501_605-1006	0.5095	ilvC	1.0	Unspecified	d__Bacteria	p__Chloroflexota	c__Dehalococcoidia	o__SAR202	f__UBA826	g__GCA-2717465	s__GCA-2717465 sp002717465	ilvC	MP2231	k_Bacteria	n_Terrabacteria group	p_Chloroflexi	p_Chloroflexi	p_Chloroflexi	p_Chloroflexi	p_Chloroflexi	0.268	17	1296	25	Bathypelagic
megahit_104503_2561-3562	MP1672_megahit_104503_2561-3562	1.0	ilvC	1.0	Unspecified	d__Bacteria	p__Actinobacteriota	p__Actinobacteriota	p__Actinobacteriota	p__Actinobacteriota	p__Actinobacteriota	p__Actinobacteriota	ilvC	MP1672	k_Bacteria	n_Terrabacteria group	p_Actinobacteria	c_Actinobacteria	o_Corynebacteriales	f_Nocardiaceae	g_Rhodococcus	0.642	131	11038	25	Epipelagic
megahit_104506_3-602	MP2231_megahit_104506_3-602	0.6606	amt	1.0	Unspecified	d__Bacteria	p__Proteobacteria	c__Gammaproteobacteria	o__Methylococcales	f__Methylomonadaceae	g__Methyloprofundus	s__Methyloprofundus sp002189065	amt	MP2231	k_Bacteria	p_Proteobacteria	c_Gammaproteobacteria	c_Gammaproteobacteria	c_Gammaproteobacteria	c_Gammaproteobacteria	c_Gammaproteobacteria	0.528	50	3978	25	Bathypelagic
megahit_104512_1-630	MP1421_megahit_104512_1-630	0.8313	livJ	1.0	d__Bacteria	d__Bacteria	p__Proteobacteria	c__Alphaproteobacteria	o__Pelagibacterales	f__Pelagibacteraceae	g__Pelagibacter_A	s__	livJ	MP1421	k_Bacteria	p_Proteobacteria	c_Alphaproteobacteria	c_Alphaproteobacteria	c_Alphaproteobacteria	c_Alphaproteobacteria	c_Alphaproteobacteria	0.26	28	2675	25	Epipelagic
megahit_104514_1-627	MP0884_megahit_104514_1-627	0.5114	bztA	1.0	d__Bacteria	d__Bacteria	p__Proteobacteria	c__Gammaproteobacteria	o__UBA10353	o__UBA10353	o__UBA10353	o__UBA10353	btzA	MP0884	k_Bacteria	p_Proteobacteria	c_Gammaproteobacteria	c_Gammaproteobacteria	c_Gammaproteobacteria	c_Gammaproteobacteria	c_Gammaproteobacteria	0.347	34	3035	25	Mesopelagic
megahit_104515_3-674	MP2239_megahit_104515_3-674	0.5859	ilvC	1.0	Unspecified	d__Bacteria	p__Verrucomicrobiota	c__Verrucomicrobiae	o__Verrucomicrobiales	f__DEV007	g__EC70	s__EC70 sp002684575	ilvC	MP2239	k_Bacteria	n_PVC group	p_Verrucomicrobia	p_Verrucomicrobia	p_Verrucomicrobia	p_Verrucomicrobia	p_Verrucomicrobia	0.787	94	7657	25	Epipelagic
megahit_104517_3-656	MP0784_megahit_104517_3-656	0.6145	out	0.0	Unspecified	d__Bacteria	p__Actinobacteriota	c__Actinobacteria	o__Actinomycetales	f__Microbacteriaceae	g__Microbacterium	s__Microbacterium ginsengisoli	livJ	MP0784	k_Bacteria	n_Terrabacteria group	p_Actinobacteria	c_Actinobacteria	o_Propionibacteriales	f_Nocardioidaceae	g_Nocardioides	0.482	52	4148	25	Bathypelagic
megahit_104527_2-514	MP1676_megahit_104527_2-514	1.0	out	0.0	Unspecified	d__Bacteria	p__Proteobacteria	c__Alphaproteobacteria	o__Rhizobiales	o__Rhizobiales	o__Rhizobiales	o__Rhizobiales	livJ	MP1676	k_Bacteria	p_Proteobacteria	c_Alphaproteobacteria	c_Alphaproteobacteria	c_Alphaproteobacteria	c_Alphaproteobacteria	c_Alphaproteobacteria	0.233	18	1705	25	Bathypelagic
megahit_104539_213-641	MP1154_megahit_104539_213-641	0.8708	amt	1.0	Unspecified	d__Bacteria	p__Marinisomatota	c__Marinisomatia	o__Marinisomatales	f__TCS55	f__TCS55	f__TCS55	amt	MP1154	k_Bacteria	n_FCB group	p_Gemmatimonadetes	n_unclassified Gemmatimonadetes	s_Gemmatimonadetes bacterium	s_Gemmatimonadetes bacterium	s_Gemmatimonadetes bacterium	0.371	22	1790	25	Bathypelagic
megahit_104542_48-1100	MP0315_megahit_104542_48-1100	0.5436	ilvC	1.0	Unspecified	d__Archaea	p__Crenarchaeota	c__Nitrososphaeria	o__Nitrososphaerales	f__Nitrosopumilaceae	f__Nitrosopumilaceae	f__Nitrosopumilaceae	ilvC	MP0315	k_Archaea	k_Archaea	k_Archaea	k_Archaea	k_Archaea	k_Archaea	k_Archaea	0.346	53	4931	25	Bathypelagic
megahit_104544_417-938	MP2241_megahit_104544_417-938	0.9942	ilvC	1.0	Unspecified	d__Bacteria	p__Proteobacteria	c__Alphaproteobacteria	c__Alphaproteobacteria	c__Alphaproteobacteria	c__Alphaproteobacteria	c__Alphaproteobacteria	ilvC	MP2241	k_Bacteria	p_Proteobacteria	c_Alphaproteobacteria	o_Rhodospirillales	f_Rhodospirillaceae	n_unclassified Rhodospirillaceae	s_Rhodospirillaceae bacterium	0.363	29	2352	25	Epipelagic
megahit_104548_1-942	MP0784_megahit_104548_1-942	0.5577	no_uca	0.0	d__Bacteria	d__Bacteria	p__Proteobacteria	c__Gammaproteobacteria	o__Pseudomonadales	f__Alcanivoracaceae	g__Alcanivorax	s__Alcanivorax nanhaiticus	uca	MP0784	k_Bacteria	p_Proteobacteria	c_Gammaproteobacteria	o_Oceanospirillales	f_Alcanivoracaceae	g_Alcanivorax	g_Alcanivorax	0.316	49	4214	25	Bathypelagic
megahit_104556_658-1980	MP0790_megahit_104556_658-1980	0.9928	amt	1.0	Unspecified	d__Bacteria	p__Proteobacteria	c__Gammaproteobacteria	o__Pseudomonadales	f__Moraxellaceae	g__Acinetobacter	s__Acinetobacter venetianus	amt	MP0790	k_Bacteria	p_Proteobacteria	c_Gammaproteobacteria	o_Pseudomonadales	f_Moraxellaceae	g_Acinetobacter	g_Acinetobacter	0.358	77	6894	25	Epipelagic
megahit_104557_1-813	MP2239_megahit_104557_1-813	0.6178	nas	1.0	Unspecified	d__Bacteria	p__Firmicutes	c__Bacilli	c__Bacilli	c__Bacilli	c__Bacilli	c__Bacilli	nasA	MP2239	k_Bacteria	n_PVC group	p_Verrucomicrobia	p_Verrucomicrobia	p_Verrucomicrobia	p_Verrucomicrobia	p_Verrucomicrobia	0.436	63	5636	25	Epipelagic
megahit_104557_3-644	MP0540_megahit_104557_3-644	1.0	no_uca	0.0	d__Bacteria	d__Bacteria	p__Proteobacteria	c__Alphaproteobacteria	o__Sphingomonadales	f__Sphingomonadaceae	g__Parasphingorhabdus	s__Parasphingorhabdus sp002776575	uca	MP0540	k_Bacteria	p_Proteobacteria	c_Alphaproteobacteria	o_Sphingomonadales	f_Erythrobacteraceae	f_Erythrobacteraceae	f_Erythrobacteraceae	0.454	48	3898	25	Epipelagic
megahit_104558_3-365	MP1166_megahit_104558_3-365	0.9171	no_uca	0.0	d__Bacteria	d__Bacteria	p__Proteobacteria	c__Alphaproteobacteria	o__Sphingomonadales	f__Sphingomonadaceae	g__Parasphingorhabdus	s__Parasphingorhabdus sp002776575	uca	MP1166	k_Bacteria	n_Terrabacteria group	p_Actinobacteria	c_Actinobacteria	o_Corynebacteriales	f_Mycobacteriaceae	f_Mycobacteriaceae	0.578	29	1862	25	Mesopelagic
megahit_104559_309-623	MP0317_megahit_104559_309-623	1.0	out	0.0	Unspecified	d__Bacteria	p__Proteobacteria	c__Alphaproteobacteria	o__Pelagibacterales	f__Pelagibacteraceae	g__Pelagibacter	s__	livJ	MP0317	k_Bacteria	p_Proteobacteria	c_Alphaproteobacteria	o_Pelagibacterales	o_Pelagibacterales	o_Pelagibacterales	o_Pelagibacterales	0.501	23	1952	25	Mesopelagic
megahit_104565_2631-2846	MP1678_megahit_104565_2631-2846	0.4788	amt	1.0	Unspecified	d__Bacteria	p__Proteobacteria	c__Gammaproteobacteria	o__Thiohalomonadales	f__Thiohalomonadaceae	g__SZUA-493	s__SZUA-493 sp003251535	amt	MP1678	k_Bacteria	p_Proteobacteria	c_Gammaproteobacteria	o_Oceanospirillales	f_Halomonadaceae	g_Halomonas	g_Halomonas	0.586	19	1157	25	Mesopelagic
megahit_104566_1268-2218	MP0315_megahit_104566_1268-2218	0.7794	ilvC	1.0	Unspecified	d__Bacteria	p__Proteobacteria	c__Alphaproteobacteria	o__Puniceispirillales	o__Puniceispirillales	o__Puniceispirillales	o__Puniceispirillales	ilvC	MP0315	k_Bacteria	p_Proteobacteria	c_Alphaproteobacteria	o_Rhizobiales	f_Rhodobiaceae	n_unclassified Rhodobiaceae	s_Rhodobiaceae bacterium	0.564	78	7223	25	Bathypelagic
megahit_104567_249-1460	MP1164_megahit_104567_249-1460	0.5814	out	0.0	Unspecified	d__Bacteria	p__Proteobacteria	c__Alphaproteobacteria	o__Pelagibacterales	f__AG-422-B15	g__	s__	livJ	MP1164	k_Bacteria	p_Proteobacteria	c_Alphaproteobacteria	c_Alphaproteobacteria	c_Alphaproteobacteria	c_Alphaproteobacteria	c_Alphaproteobacteria	0.505	93	8369	25	Mesopelagic
megahit_10457_2-148	MP1417_megahit_10457_2-148	0.9687	nas	1.0	Unspecified	d__Bacteria	p__Proteobacteria	c__Alphaproteobacteria	o__Rhizobiales	f__Rhizobiaceae	g__Fulvimarina	s__Fulvimarina manganoxydans	nasA	MP1417	k_Bacteria	p_Proteobacteria	c_Alphaproteobacteria	o_Rhizobiales	f_Aurantimonadaceae	g_Fulvimarina	s_Fulvimarina manganoxydans	0.552	13	823	7	Mesopelagic
megahit_104576_2-85	MP0540_megahit_104576_2-85	0.9999	ilvC	1.0	Unspecified	d__Bacteria	p__Proteobacteria	c__Alphaproteobacteria	o__Rhodobacterales	f__Rhodobacteraceae	g__GCA-002705045	s__	ilvC	MP0540	k_Bacteria	p_Proteobacteria	c_Alphaproteobacteria	c_Alphaproteobacteria	c_Alphaproteobacteria	c_Alphaproteobacteria	c_Alphaproteobacteria	0.939	13	714	25	Epipelagic
megahit_104585_3-302	MP1176_megahit_104585_3-302	0.5	out	0.0	Unspecified	d__Bacteria	p__Proteobacteria	c__Alphaproteobacteria	o__Rhodobacterales	f__Rhodobacteraceae	g__Jannaschia	g__Jannaschia	livJ	MP1176	k_Bacteria	p_Proteobacteria	c_Alphaproteobacteria	o_Rhodobacterales	f_Rhodobacteraceae	f_Rhodobacteraceae	f_Rhodobacteraceae	0.417	25	1916	25	Epipelagic
megahit_104586_1-588	MP0786_megahit_104586_1-588	0.9992	nas	1.0	Unspecified	d__Bacteria	p__Proteobacteria	c__Alphaproteobacteria	o__Sphingomonadales	f__Sphingomonadaceae	g__Erythrobacter_A	s__Erythrobacter_A sp001635685	nasA	MP0786	k_Bacteria	p_Proteobacteria	c_Alphaproteobacteria	o_Sphingomonadales	f_Erythrobacteraceae	f_Erythrobacteraceae	f_Erythrobacteraceae	0.345	30	2569	25	Mesopelagic
megahit_104599_3-257	MP2243_megahit_104599_3-257	1.0	amt	1.0	Unspecified	d__Bacteria	p__Proteobacteria	c__Alphaproteobacteria	o__TMED127	f__TMED127	g__GCA-002690875	s__	amt	MP2243	k_Bacteria	p_Proteobacteria	p_Proteobacteria	p_Proteobacteria	p_Proteobacteria	p_Proteobacteria	p_Proteobacteria	0.218	13	1067	25	Epipelagic
megahit_1046_1-492	MP1680_megahit_1046_1-492	0.7685	nas	1.0	Unspecified	d__Bacteria	p__Proteobacteria	c__Alphaproteobacteria	o__Rhodobacterales	f__Rhodobacteraceae	g__Pararhodobacter	s__	nasA	MP1680	k_Bacteria	p_Proteobacteria	c_Alphaproteobacteria	o_Rhodobacterales	f_Rhodobacteraceae	g_Pseudooceanicola	s_Pseudooceanicola flagellatus	0.21	16	1102	25	Mesopelagic
megahit_104601_101-1090	MP0534_megahit_104601_101-1090	0.5196	out	0.0	Unspecified	d__Bacteria	p__Proteobacteria	c__Gammaproteobacteria	o__Pseudomonadales	f__Alcanivoracaceae	g__Alcanivorax	s__Alcanivorax sp002337465	livJ	MP0534	k_Bacteria	p_Proteobacteria	c_Gammaproteobacteria	o_Oceanospirillales	f_Alcanivoracaceae	g_Alcanivorax	n_unclassified Alcanivorax	0.604	90	7565	25	Bathypelagic
megahit_104602_1-489	MP1415_megahit_104602_1-489	0.861	livJ	1.0	d__Bacteria	d__Bacteria	p__Proteobacteria	c__Alphaproteobacteria	o__Rhizobiales	f__Rhizobiaceae	g__Fulvimarina	s__Fulvimarina manganoxydans	livJ	MP1415	k_Bacteria	p_Proteobacteria	c_Alphaproteobacteria	o_Rhizobiales	f_Aurantimonadaceae	g_Fulvimarina	s_Fulvimarina manganoxydans	0.71	49	3843	25	Mesopelagic
megahit_104602_1167-1589	MP2815_megahit_104602_1167-1589	1.0	amt	1.0	Unspecified	d__Bacteria	p__Actinobacteriota	c__Acidimicrobiia	o__TMED189	f__TMED189	g__TMED189	s__	amt	MP2815	k_Bacteria	n_Terrabacteria group	p_Actinobacteria	c_Actinobacteria	c_Actinobacteria	c_Actinobacteria	c_Actinobacteria	0.712	32	2598	25	Mesopelagic
megahit_104602_505-1437	MP0319_megahit_104602_505-1437	0.7343	ilvC	1.0	Unspecified	d__Bacteria	p__Proteobacteria	c__Gammaproteobacteria	o__GCA-002705445	f__GCA-002716945	g__	s__	ilvC	MP0319	k_Bacteria	p_Proteobacteria	p_Proteobacteria	p_Proteobacteria	p_Proteobacteria	p_Proteobacteria	p_Proteobacteria	0.665	92	8354	25	Mesopelagic
megahit_104603_1-390	MP1845_megahit_104603_1-390	0.7845	ureC	1.0	Unspecified	d__Bacteria	p__Actinobacteriota	c__Actinomycetia	o__Mycobacteriales	f__Mycobacteriaceae	g__Mycobacterium	s__Mycobacterium smegmatis	ureC	MP1845	k_Bacteria	n_Terrabacteria group	p_Actinobacteria	c_Actinobacteria	o_Corynebacteriales	f_Mycobacteriaceae	f_Mycobacteriaceae	0.274	16	1365	25	Bathypelagic
megahit_104603_2-937	MP1853_megahit_104603_2-937	1.0	ilvC	1.0	Unspecified	d__Bacteria	p__Bacteroidota	c__Bacteroidia	o__Cytophagales	f__Cyclobacteriaceae	g__Fabibacter	s__	ilvC	MP1853	k_Bacteria	n_FCB group	n_Bacteroidetes/Chlorobi group	p_Bacteroidetes	c_Cytophagia	c_Cytophagia	c_Cytophagia	0.32	38	3480	25	Mesopelagic
megahit_104608_2-709	MP0880_megahit_104608_2-709	0.5224	cl_nirK	1.0	Unspecified	d__Bacteria	p__Gemmatimonadota	c__Gemmatimonadetes	o__SG8-23	f__UBA6960	g__UBA822	s__UBA822 sp002731735	nirK	MP0880	k_Bacteria	n_FCB group	p_Gemmatimonadetes	n_unclassified Gemmatimonadetes	s_Gemmatimonadetes bacterium	s_Gemmatimonadetes bacterium	s_Gemmatimonadetes bacterium	0.79	72	5921	25	Bathypelagic
megahit_10461_339-566	MP1174_megahit_10461_339-566	0.6284	uca	1.0	d__Bacteria	d__Bacteria	p__Actinobacteriota	c__Actinomycetia	o__Streptosporangiales	f__Streptosporangiaceae	g__Nocardiopsis	s__Nocardiopsis flavescens	uca	MP1174	k_Bacteria	p_Proteobacteria	c_Alphaproteobacteria	o_Sphingomonadales	f_Sphingomonadaceae	g_Citromicrobium	g_Citromicrobium	0.411	14	957	25	Epipelagic
megahit_104616_205-765	MP1529_megahit_104616_205-765	0.9988	ilvC	1.0	Unspecified	d__Bacteria	p__Proteobacteria	c__Gammaproteobacteria	o__Pseudomonadales	f__Pseudohongiellaceae	g__UBA9145	s__	ilvC	MP1529	k_Bacteria	p_Proteobacteria	c_Gammaproteobacteria	c_Gammaproteobacteria	c_Gammaproteobacteria	c_Gammaproteobacteria	c_Gammaproteobacteria	0.435	32	2727	25	Epipelagic
megahit_104631_475-738	MP1519_megahit_104631_475-738	0.9051	c1a	c1a	d__Bacteria	d__Bacteria	p__Proteobacteria	c__Alphaproteobacteria	o__Rhizobiales	f__Devosiaceae	g__Devosia	s__	potF	MP1519	k_Bacteria	p_Proteobacteria	c_Alphaproteobacteria	o_Rhizobiales	f_Hyphomicrobiaceae	f_Hyphomicrobiaceae	f_Hyphomicrobiaceae	0.399	16	1258	25	Bathypelagic
megahit_104634_125-1288	MP0532_megahit_104634_125-1288	0.72	out	0.0	Unspecified	d__Bacteria	p__Proteobacteria	c__Gammaproteobacteria	o__Pseudomonadales	o__Pseudomonadales	o__Pseudomonadales	o__Pseudomonadales	livJ	MP0532	k_Bacteria	p_Proteobacteria	c_Alphaproteobacteria	n_unclassified Alphaproteobacteria	s_Alphaproteobacteria bacterium	s_Alphaproteobacteria bacterium	s_Alphaproteobacteria bacterium	1.091	188	15639	25	Bathypelagic
megahit_104638_6017-6448	MP1851_megahit_104638_6017-6448	0.8751	cl_nirK	1.0	Unspecified	d__Bacteria	p__Spirochaetota	c__Leptospirae	o__Leptospirales	f__Leptospiraceae	g__Leptospira_A	s__Leptospira_A biflexa	nirK	MP1851	k_Bacteria	n_FCB group	n_Bacteroidetes/Chlorobi group	p_Bacteroidetes	c_Cytophagia	o_Cytophagales	f_Roseivirgaceae	0.918	57	4214	25	Mesopelagic
megahit_10464_1-522	MP0319_megahit_10464_1-522	0.5557	amt	1.0	Unspecified	d__Bacteria	p__Chloroflexota	c__Dehalococcoidia	o__UBA6952	f__QGNO01	g__QGNO01	s__QGNO01 sp003228195	amt	MP0319	k_Bacteria	n_Terrabacteria group	p_Chloroflexi	p_Chloroflexi	p_Chloroflexi	p_Chloroflexi	p_Chloroflexi	0.323	25	2201	25	Mesopelagic
megahit_104643_3435-4037	MP1847_megahit_104643_3435-4037	0.734	out	0.0	Unspecified	d__Bacteria	p__Proteobacteria	c__Alphaproteobacteria	o__Rhizobiales	o__Rhizobiales	o__Rhizobiales	o__Rhizobiales	livJ	MP1847	k_Bacteria	p_Proteobacteria	c_Alphaproteobacteria	o_Rhodobacterales	f_Rhodobacteraceae	g_Paracoccus	g_Paracoccus	0.485	44	3858	25	Bathypelagic
megahit_104651_2-736	MP1417_megahit_104651_2-736	0.6014	out	0.0	Unspecified	d__Bacteria	p__Proteobacteria	c__Alphaproteobacteria	o__Rhodobacterales	f__Rhodobacteraceae	g__Marinibacterium	s__Marinibacterium profundimaris	livJ	MP1417	k_Bacteria	p_Proteobacteria	c_Alphaproteobacteria	c_Alphaproteobacteria	c_Alphaproteobacteria	c_Alphaproteobacteria	c_Alphaproteobacteria	0.195	23	2248	25	Mesopelagic
megahit_104651_305-550	MP1174_megahit_104651_305-550	0.8794	ilvC	1.0	Unspecified	d__Bacteria	p__Actinobacteriota	c__Acidimicrobiia	o__Microtrichales	f__UBA11606	g__SZUA-87	s__SZUA-87 sp003231645	ilvC	MP1174	k_Bacteria	n_Terrabacteria group	p_Actinobacteria	c_Actinobacteria	c_Actinobacteria	c_Actinobacteria	c_Actinobacteria	0.626	23	1497	25	Epipelagic
megahit_104655_1-507	MP1853_megahit_104655_1-507	0.6413	ureC	1.0	Unspecified	d__Bacteria	p__Proteobacteria	c__Alphaproteobacteria	o__Rhodobacterales	f__Rhodobacteraceae	g__Thalassococcus	s__Thalassococcus halodurans	ureC	MP1853	k_Bacteria	p_Proteobacteria	c_Alphaproteobacteria	o_Rhodobacterales	f_Rhodobacteraceae	f_Rhodobacteraceae	f_Rhodobacteraceae	0.621	40	3542	25	Mesopelagic
megahit_104658_2-742	MP1523_megahit_104658_2-742	0.8919	out	0.0	Unspecified	d__Bacteria	p__Proteobacteria	c__Gammaproteobacteria	o__Pseudomonadales	f__Alcanivoracaceae	g__Alcanivorax	s__Alcanivorax jadensis	livJ	MP1523	k_Bacteria	p_Proteobacteria	c_Gammaproteobacteria	o_Oceanospirillales	f_Alcanivoracaceae	g_Alcanivorax	g_Alcanivorax	0.491	46	4323	25	Mesopelagic
megahit_104658_780-1427	MP1529_megahit_104658_780-1427	0.7184	amt	1.0	Unspecified	d__Bacteria	p__Bacteroidota	c__Bacteroidia	o__Flavobacteriales	f__Flavobacteriaceae	g__MS024-2A	s__	amt	MP1529	k_Bacteria	n_FCB group	n_Bacteroidetes/Chlorobi group	p_Bacteroidetes	c_Flavobacteriia	o_Flavobacteriales	f_Flavobacteriaceae	0.635	54	4771	25	Epipelagic
megahit_10466_3-524	MP0880_megahit_10466_3-524	0.4589	ilvC	1.0	Unspecified	d__Bacteria	p__Chloroflexota	c__Dehalococcoidia	o__UBA1151	f__Bin127	g__GCA-002708145	s__GCA-002708145 sp002714425	ilvC	MP0880	k_Bacteria	n_Terrabacteria group	p_Chloroflexi	p_Chloroflexi	p_Chloroflexi	p_Chloroflexi	p_Chloroflexi	0.164	11	1029	25	Bathypelagic
megahit_104664_1-543	MP2811_megahit_104664_1-543	1.0	out	0.0	Unspecified	d__Bacteria	p__Proteobacteria	c__Gammaproteobacteria	o__Pseudomonadales	f__Halieaceae	g__Halioglobus	s__Halioglobus japonicus	livJ	MP2811	k_Bacteria	k_Bacteria	k_Bacteria	k_Bacteria	k_Bacteria	k_Bacteria	k_Bacteria	0.438	32	2349	25	Bathypelagic
megahit_104664_1-555	MP1527_megahit_104664_1-555	0.6611	out	0.0	Unspecified	d__Bacteria	p__Proteobacteria	c__Alphaproteobacteria	o__Puniceispirillales	f__Puniceispirillaceae	f__Puniceispirillaceae	f__Puniceispirillaceae	livJ	MP1527	k_Bacteria	k_Bacteria	k_Bacteria	k_Bacteria	k_Bacteria	k_Bacteria	k_Bacteria	0.444	33	2966	25	Epipelagic
megahit_104672_94-903	MP1154_megahit_104672_94-903	0.6797	out	0.0	Unspecified	d__Bacteria	p__Proteobacteria	c__Alphaproteobacteria	o__Nisaeales	f__Nisaeaceae	g__UBA7326	s__	livJ	MP1154	k_Bacteria	p_Proteobacteria	c_Alphaproteobacteria	o_Rhodospirillales	f_Rhodospirillaceae	g_Nisaea	g_Nisaea	0.42	47	4055	25	Bathypelagic
[truncated: 90,081 more rows]
