# Supplementary material for: Picoplankton nitrogen guilds in the tropical and subtropical oceans: From the surface to the deep
Source: PLoS One. 2025 Nov 5;20(11):e0335222. doi: 10.1371/journal.pone.0335222 (PMC12588538; doi:10.1371/journal.pone.0335222)
Supplement: S1 File — (ZIP) [file pone.0335222.s001.zip › supplementary info/tables/Table_S1.tsv]

Protein	Gene	Protein Model	Metabolic route
Ammonia monooxygenase subunit A	amoA	PF12942; PF02461; TIGR03080	Aerobic ammonia oxidation
Nitrogenase subunit H	nifH	TIGR01287	Nitrogen fixation
Ammonia transporter subunit A	amt	TIGR00836	Ammonia transporter
Nitrite reductase subunit K	nirK	K00368	Reduction of nitrite/Unknown role in the archaeal pathway of aerobic ammonia oxidation
Urease subunit C	ureC	TIGR01792	Urea degradation
Urea carboxylase	uca	TIGR02712; K01941	Urea degradation
Nitrate reductase subunit G	narG	TIGR01580	Denitrification (dissimilatory nitrate reduction)
Nitrite oxidoreductase	nxrA	TIGR01580	Oxidation of nitrite to nitrate
Nitrite reductase (NO-forming) subunit S	nirS	K15864	Denitrification (nitrite oxidation)
Assimilatory nitrate reductase subunit A	nasA	K00372; K00367	Nitrate assimilation
Nitrate transport system subunit A	nrtA	K15576	Nitrate transport
Taurine transport system subunit A	tauA	TIGR01729	Taurine transport
Putrescine transport system subunit F	potF	K11073	Putrescine transport
Branched amino acid transport system subunit J	livJ	K01999	Amino acid transport
Glutamate amino acid transport system subunit A	bztA	TIGR01096	Amino acid transport
Nitrous oxide reductase subunit Z	nosZ	TIGR04244; TIGR04246	Denitrification (nitrous oxide reduction)
Hydrazine synthase subunit A	hzsA	PF18582	Anaerobic ammonia oxidation
Ketol-acid reductoisomerase	ilvC	K00053	Amino acid degradation
