# Supplementary material for: Picoplankton nitrogen guilds in the tropical and subtropical oceans: From the surface to the deep
Source: PLoS One. 2025 Nov 5;20(11):e0335222. doi: 10.1371/journal.pone.0335222 (PMC12588538; doi:10.1371/journal.pone.0335222)
Supplement: S1 File — (ZIP) [file pone.0335222.s001.zip › supplementary info/N_cycle/G_hzsA_hydrazine_synthase_anammox/tree_clusters.tsv]

id	cluster
346	CladeI
390	CladeI
157	CladeI
17	CladeI
152	CladeI
38	CladeI
530	CladeI
247	CladeI
317	CladeI
175	CladeI
296	CladeI
144	CladeI
199	CladeI
381	CladeI
386	CladeI
83	CladeI
231	CladeI
567	CladeI
12	CladeI
539	CladeI
332	CladeI
1	CladeI
136	CladeI
283	CladeI
216	CladeI
66	CladeI
460	CladeI
342	CladeI
348	CladeI
155	CladeI
218	CladeI
305	CladeI
589	CladeI
477	CladeI
257	CladeI
401	CladeI
426	CladeI
469	CladeI
287	CladeI
28	CladeI
362	CladeI
563	CladeI
53	CladeI
462	CladeI
201	CladeI
163	CladeI
222	CladeI
221	CladeI
482	CladeI
553	CladeI
304	CladeI
261	CladeI
212	CladeI
358	CladeI
146	CladeI
436	CladeI
76	CladeI
451	CladeI
588	CladeI
158	CladeI
306	CladeI
395	CladeI
25	CladeI
240	CladeI
190	CladeI
197	CladeI
585	CladeI
602	CladeI
73	CladeI
566	CladeI
557	CladeI
159	CladeI
415	CladeI
463	CladeI
211	CladeI
51	CladeI
55	CladeI
324	CladeI
402	CladeI
382	CladeI
328	CladeI
627	CladeI
470	CladeI
23	CladeI
513	CladeI
242	CladeI
238	CladeI
548	CladeI
384	CladeI
134	CladeI
255	CladeI
465	CladeI
336	CladeI
191	CladeI
370	CladeI
485	CladeI
607	CladeI
62	CladeI
30	CladeI
270	CladeI
388	CladeI
345	CladeI
49	CladeI
619	CladeI
171	CladeI
274	CladeI
368	CladeI
80	CladeI
29	CladeI
605	CladeI
584	CladeI
114	CladeI
223	CladeI
56	CladeI
440	CladeI
244	CladeI
544	CladeI
15	CladeI
435	CladeI
117	CladeI
541	CladeI
210	CladeI
72	CladeI
205	CladeI
119	CladeI
104	CladeI
483	CladeI
230	CladeI
431	CladeI
478	CladeI
361	CladeI
466	CladeI
173	CladeI
380	CladeI
467	CladeI
291	CladeI
243	CladeI
443	CladeI
70	CladeI
311	CladeI
565	CladeI
615	CladeI
54	CladeI
598	CladeI
409	CladeI
133	CladeI
200	CladeI
60	CladeI
43	CladeI
253	CladeI
473	CladeI
148	CladeI
215	CladeI
141	CladeI
533	CladeI
220	CladeI
63	CladeI
194	CladeI
204	CladeI
310	CladeI
366	CladeI
481	CladeI
369	CladeI
168	CladeI
492	CladeI
531	CladeI
322	CladeI
561	CladeI
587	CladeI
172	CladeI
532	CladeI
313	CladeI
520	CladeI
610	CladeI
417	CladeI
528	CladeI
67	CladeI
37	CladeI
107	CladeI
516	CladeI
162	CladeI
385	CladeI
429	CladeI
560	CladeI
355	CladeI
438	CladeI
625	CladeI
580	CladeI
225	CladeI
433	CladeI
454	CladeI
525	CladeI
147	CladeI
75	CladeI
325	CladeI
214	CladeI
357	CladeI
613	CladeII
448	CladeII
121	CladeII
540	CladeII
612	CladeII
22	CladeII
611	CladeII
36	CladeII
154	CladeII
286	CladeII
187	CladeII
644	CladeII
9	CladeII
494	CladeII
47	CladeII
86	CladeII
546	CladeII
192	CladeII
359	CladeII
237	CladeII
383	CladeII
7	CladeII
203	CladeII
515	CladeII
252	CladeII
579	CladeII
315	CladeII
475	CladeII
126	CladeII
79	CladeII
635	CladeII
437	CladeII
582	CladeII
58	CladeII
226	CladeII
167	CladeII
643	CladeII
239	CladeII
591	CladeII
441	CladeII
500	CladeII
273	CladeII
590	CladeII
145	CladeII
398	CladeII
219	CladeII
526	CladeII
597	CladeII
447	CladeII
285	CladeII
603	CladeII
21	CladeII
508	CladeII
428	CladeII
118	CladeII
241	CladeII
484	CladeII
184	CladeII
189	CladeII
269	CladeII
535	CladeII
425	CladeII
599	CladeII
46	CladeII
638	CladeII
149	CladeII
502	CladeII
511	CladeII
142	CladeII
281	CladeII
418	CladeII
564	CladeII
115	CladeII
130	CladeII
430	CladeII
581	CladeII
260	CladeII
284	CladeII
123	CladeII
354	CladeII
176	CladeII
550	CladeII
636	CladeII
527	CladeII
120	CladeII
341	CladeII
419	CladeII
404	CladeII
641	CladeII
127	CladeII
495	CladeII
491	CladeII
498	CladeII
100	CladeII
397	CladeII
82	CladeII
594	CladeII
188	CladeII
298	CladeII
474	CladeII
294	CladeII
129	CladeII
301	CladeII
376	CladeII
600	CladeII
583	CladeII
344	CladeII
143	CladeII
505	CladeII
559	CladeII
164	CladeII
378	CladeII
595	CladeII
640	CladeII
468	CladeII
459	CladeII
575	CladeII
94	CladeII
449	CladeII
174	CladeII
642	CladeII
367	CladeII
256	CladeII
90	CladeII
179	CladeII
233	CladeII
349	CladeII
363	CladeII
302	CladeII
609	CladeII
33	CladeII
293	CladeII
335	CladeII
471	CladeII
65	CladeII
353	CladeII
446	CladeII
596	CladeII
343	CladeII
536	CladeII
26	CladeII
27	CladeII
393	CladeII
236	CladeII
501	CladeIV
44	CladeIV
314	CladeIV
614	CladeIV
512	CladeIV
206	CladeIV
110	CladeIV
334	CladeIV
112	CladeIV
457	CladeIV
292	CladeIV
57	CladeIV
621	CladeIV
606	CladeIV
630	CladeIV
373	CladeIV
278	CladeIV
69	CladeIV
18	CladeIV
71	CladeIV
102	CladeIV
232	CladeIV
323	CladeIV
303	CladeIV
267	CladeIV
217	CladeIV
95	CladeIV
407	CladeIV
356	CladeIV
208	CladeIV
91	CladeIV
444	CladeIV
391	CladeIV
105	CladeIV
420	CladeIV
506	CladeIV
546	CladeII
192	CladeII
359	CladeII
237	CladeII
383	CladeII
7	CladeII
203	CladeII
524	Incertae_sedis
623	Incertae_sedis
633	Incertae_sedis
181	A1
628	A2
479	A3
487	A4
645	Kuste2861
464	Kuste2861
538	Kuste2861
209	Kuste2861
280	Kuste2861
169	CladeIII
249	CladeIII
493	CladeIII
195	CladeIII
132	CladeIII
412	CladeIII
300	CladeIII
534	CladeIII
193	CladeIII
229	CladeIII
89	CladeIII
547	CladeIII
578	CladeIII
135	CladeIII
510	CladeIII
456	CladeIII
19	CladeIII
427	CladeIII
228	CladeIII
442	CladeIII
577	CladeIII
312	CladeIII
264	CladeIII
307	CladeIII
234	CladeIII
279	CladeIII
39	CladeIII
329	CladeIII
308	CladeIII
543	CladeIII
387	CladeIII
618	CladeIII
246	CladeIII
503	CladeIII
125	CladeIII
392	CladeIII
523	CladeIII
637	CladeIII
31	CladeIII
156	CladeIII
519	CladeIII
608	CladeIII
290	CladeIII
421	CladeIII
52	CladeIII
360	CladeIII
399	CladeIII
497	CladeIII
151	CladeIII
276	CladeIII
622	CladeIII
626	CladeIII
472	CladeIII
161	CladeIII
489	CladeIII
186	CladeIII
333	CladeIII
250	CladeIII
568	CladeIII
137	CladeIII
245	CladeIII
517	CladeIII
198	CladeIII
20	CladeIII
318	CladeIII
207	CladeIII
518	CladeIII
3	CladeIII
558	CladeIII
396	CladeIII
180	CladeIII
295	CladeIII
375	CladeIII
5	CladeIII
48	CladeIII
265	CladeIII
177	CladeIII
629	CladeIII
111	CladeIII
624	CladeIII
620	CladeIII
4	CladeIII
507	CladeIII
45	CladeIII
81	CladeIII
461	CladeIII
0	CladeIII
108	CladeIII
165	CladeIII
297	CladeIII
556	CladeIII
10	CladeIII
634	CladeIII
139	CladeIII
224	CladeIII
64	CladeIII
178	CladeIII
593	CladeIII
97	CladeIII
573	CladeIII
122	CladeIII
416	CladeIII
24	CladeIII
263	CladeIII
258	CladeIII
592	CladeIII
282	CladeIII
170	CladeIII
554	CladeIII
569	CladeIII
99	CladeIII
424	CladeIII
251	CladeIII
272	CladeIII
92	CladeIII
13	CladeIII
248	CladeIII
521	CladeIII
213	CladeIII
529	CladeIII
632	CladeIII
406	CladeIII
41	CladeIII
365	CladeIII
445	CladeIII
84	CladeIII
372	CladeIII
235	CladeIII
570	CladeIII
488	CladeIII
96	CladeIII
555	CladeIII
350	CladeIII
16	CladeIII
340	CladeIII
319	CladeIII
450	CladeIII
414	CladeIII
182	CladeIII
331	CladeIII
166	CladeIII
432	CladeIII
227	CladeIII
490	CladeIII
352	CladeIII
326	CladeIII
78	CladeIII
299	CladeIII
364	CladeIII
140	CladeIII
288	CladeIII
542	CladeIII
183	CladeIII
14	CladeIII
2	CladeIII
551	CladeIII
268	CladeIII
576	CladeIII
586	CladeIII
499	CladeIII
423	CladeIII
271	CladeIII
453	CladeIII
34	CladeIII
549	CladeIII
6	CladeIII
351	CladeIII
452	CladeIII
309	CladeIII
101	CladeIII
109	CladeIII
377	CladeIII
330	CladeIII
128	CladeIII
74	CladeIII
480	CladeIII
50	CladeIII
338	CladeIII
321	CladeIII
374	CladeIII
103	CladeIII
160	CladeIII
42	CladeIII
266	CladeIII
604	CladeIII
59	CladeIII
124	CladeIII
262	CladeIII
394	CladeIII
196	CladeIII
552	CladeIII
11	CladeIII
371	CladeIII
400	CladeIII
275	CladeIII
8	CladeIII
68	CladeIII
337	CladeIII
458	CladeIII
32	CladeIII
572	CladeIII
277	CladeIII
405	CladeIII
408	CladeIII
486	CladeIII
202	CladeIII
320	CladeIII
85	CladeIII
504	CladeIII
77	CladeIII
185	CladeIII
571	CladeIII
537	CladeIII
88	CladeIII
40	CladeIII
434	CladeIII
410	CladeIII
379	CladeIII
522	CladeIII
35	CladeIII
639	CladeIII
439	CladeIII
93	CladeIII
150	CladeIII
113	CladeIII
87	CladeIII
476	CladeIII
98	CladeIII
562	CladeIII
61	CladeIII
339	CladeIII
411	CladeIII
514	CladeIII
422	CladeIII
327	CladeIII
413	CladeIII
403	Vibrio
347	Vibrio
631	Vibrio
106	Vibrio
617	Vibrio
509	Vibrio
389	Vibrio
259	Vibrio
574	Vibrio
616	Vibrio
254	Vibrio
153	Vibrio
455	Acidothiobacillales
138	Acidothiobacillales
496	Acidothiobacillales
131	Acidothiobacillales
601	Acidothiobacillales
289	Acidothiobacillales
545	Acidothiobacillales
116	Acidothiobacillales
316	Acidothiobacillales
