# Supplementary material for: Picoplankton nitrogen guilds in the tropical and subtropical oceans: From the surface to the deep
Source: PLoS One. 2025 Nov 5;20(11):e0335222. doi: 10.1371/journal.pone.0335222 (PMC12588538; doi:10.1371/journal.pone.0335222)
Supplement: S1 File — (ZIP) [file pone.0335222.s001.zip › supplementary info/N_cycle/G_hzsA_hydrazine_synthase_anammox/PF18582.fasta]

>MP0311_megahit_53582_2-751
LSEEEFLISYQPDYGFDPHWHFELYQGYRSSNHYGLYWMNADGERELLWRAPDLGVQRMVSMRQKAPTKTIPDTVDYTKDTGIYYVHDVYAGLGLKDIPRGEAKTLRVVELDYRAAPVGAKTNGGPGGGSMNSTPVSIGNATWDVKRILGDAEIHEDGSVRFEVPAMVSQYHQILNAKGQVIQTTRTWDTIRPGEQKSCMGCHVKEDANFHPYQEEDTIAWSREPQKLKAFYGEARGFSFIKEIQPILDR
>MP0313_megahit_205340_2-2773
MKHLLITTIAAVLLVGCGSVLAAPKEPLFLKNLNTKIRPIASDNSVKWDYDIVYVRAPRAGDEIHKRFYTDFSAPITMEPGADLMLLRPDGSEELLVKGGDGSITDPVVSLDGEWVFFVKIHNLIKTSQWNPPAAGADIFKIHLKSRRIVRLTNQQFTPNLGAGDWASDFRNESRKENRKHHFAYGVYNMGPCPLPGGRVAFTSNREGFKPSKGYPAVALQLFVMDDRDSDLPMNEAHPANLEKIGHLNIAGALHPVVLADGRIMFSTLESQGIRSQISWGIWTIHPDGSNWAPLVSAFDPGGASNGFHFQTQLSDGSLVIEEYYNQNNSGFGAYIKMPAQVTFSPAYRNDLRNPALRFGRHYNGKGKYYRMAFMPEQAVSLTPFVLNGEGPADPSVLGDKKSPAVGKFTHPSGAPDNHLLTIYSPGPANHQYKYLPQIDGGIYLLKNGKVIDEPSKLLLIKNDNKYNESWPRAVVPYKRIYGIDEPKQLVPVANDGKTHKALPAGTPFGLVGASSMYKRESYPNGVVPEGSVTSTYAGGNQPWRDLDAFTSHGNGMPRNWHNQGADVGLYENSDIHAIRVLAMEPTTDRHRGANNGRGFFNHAMERLRILGEIPVRKFQNGKQPTDPDGNPDTSFLAKIPADTAFTFQTLDRDGMVLNMSQTWHQLRPGELRANCGGCHAHSQKPTEFKLTLASKPDYKIWDLTEITPLLTDRARDESKVQWDITKAAGLRTVKHPATTVEYFRDIQPILKTHCTACHTKNWKKPAGNLVLDDDENWINVPNRGKFPGTYFRLAVDERAQFGHKPIGYPSWGYPNASRYIRKLQSRRSLLTWKIYGERLDGFSNDDHPSEPKPGIGHFEHRGKRVDTSYARARYDLDYLGTAMPPPDAIRGAFKGPDCKPIKVPPLTDEAKRTLTRWIDLGCP
>MP0315_megahit_85951_3-692
GSSSMYKRESYPNGVVPKGSVTSTYAGGNRPWRDLDAFTSHGNGMPRNWHNQGADVGLYENSDIHAIRVLAMEPTTDRHRGANNGRGFFNHAMERLRILGEIPVRKFQNGKQPTDPDGNPDTSFLAKIPADTAFTFQTLDRDGMVLNMSQTWHQLRPGELRANCGGCHAHSQKPTEFKLTLASKPDYKIWDLTKITPLLTNHARDESKVRWDITKATGLRTVKQPATTVE
>MP0319_megahit_39047_2-1171
PSLVTPQERQVRFLRITKGVLIPDDDVRDIAGAQFGRAANFGMREIVGYVPVEPDGSVRAQVPADAPLGLQLVDATGKAVYSRHGAWINLRPGETLQCQGCHANNSPLPHGRNDGMAPSINAGAPLTGQPFPNTRTDVVGFADAGETMAQALTRLYPEREIPAIDMRDFDAWSDPAPVEDLLLAYADLQTLAPAPVPCQQQWQAECRTVIHYQDHIQPLWDLPRQADVGGNLEDVTCSSCHNRRDAMNALQVPPAQLELTGEASADQPLQPTSYRELLFNDNELVLEDGALVDRLEIVTDGDGNVVYQTDEDGELILDNMGNPVPVTETVPVSAPIRAGQARNSDAFFDTFAQGAVHDSWLTVEELRLLAEWADLGAQLYNDPFRVPEN*
>MP0321_megahit_129417_2-733
MNSTPVSIGNATWDVKRILGDAEIHEDGSVRFEVPAMVSQYHQILNAKGQVIQTTRTWDTIRPGEQKSCMGCHVKEDANFHPYQEEDTIAWSREPQKLKAFYGEARGFSFIKEIQPILDRNCIDCHDGSQDECMDLRGIAVDGANKNKRKWTRSYLNLTEAEQDDRGSYLTRRPEKGFVSWISMMSVPDEIPPYFAGSAKSPMVKMLEEGHHDVALTEEDYHKLFAWIDLLVPFSGDHREGHAW
>MP0528_megahit_49183_1-711
QGLPEAPPAFGLWILDPAEGTQRPVVSPRDNLWVTELAVATPRSLPSQALDSVRDEALAEENLARLDIRSVYDMDSRFVTFNTPGLPGIASLEQYRDPSLVTPSQRRVRFLRITKGVLIPDEDVRDIAGAQFGRAANFGMREIVGYVPVEPDGSVRVQVPADAPLGLQLVDADGKSVYNRHGAWINVRPGETLQCQGCHANNSPLPHGRTDGMAPSINTGAPSTGQPFPNTRTDVVG
>MP0528_megahit_151476_414-2396
MRVPVLLGLLVGISGCGGMDGGDQQKDPTVTDIPVAYVQRSLPRDDDGEIVVESLEEPAAFQAGARLMVRDSASSRAVARDVTTTIFGAGHDVRDLTMSYDGSRLLFSARAPEIVDADEDEQPTWNLWEYGFQTGVARRLISSDLRAEEGQDRYPAYLPDGRIVFASTRQRQARARLLDEGKPQFTPLEEGRDTYAFALHVMSADGVEIEQITFNMSHDVAPLVGRDGRVIFLRWDNKDNDNRFDLYRINPDGTSLTPLYGADSHDAGNNRTREFLPLSLMGDGRLLTAARLREAGAGQLQPLAIDIGNFVNRDGPLFGRVGSQAEQTLPGPASSLTDAVAVEGRLADLVSMDDGSGRFLMAWSPCRLLEGQTLRPCTDEYLNQGLPEAPPAFGLWILDPAEGTQRPVVTPQDDLWVTELAVATARSLPSQALDSERDDALAEDNLARLDIRSVYDMDSRFVSFNNPRLPGISTLEQFRDPSLVTPQERQVRFLRITKGVLIPDDDVRDIAGAQFGRAANFGMREIVGYVPVEPDGSVRAQVPADAPLGLQLVDATGKAVYSRHGAWINLRPGETLQCQGCHANNSPLPHGRNDGMAPSINAGAPLTGQPFPNTRTDVVGFADAGETMAQALTRLYPEREIPAIDMRDFDAWSDPAPVEDL
>MP0530_megahit_304264_2-1987
IEQITFNMSHDVAPLVGRDGRVIFLRWDNKDNENRFDLYRVNPDGTGLTPLYGADSHDAGNNRTREFLPLSLMGDGRLLTAARLREAGAGQMQPLAIHIGNFVNREGPLFGRVGSQAEQALPGPASSLGDAVAVEGRLADLVSMDDGSGRFLIAWSPCRLREGQTLRPCTAEYLNQGLPEAPPAFGLWILDPAEGTQRPVVTPQANLWVTELAVATSRTLPTQAVANERDDALAEDNLARLDIRSVYDMDSRFVSFNNPRLPGISTLEQFRDPSLVAPEERQVRFLRITKGVLIPDEDVRDIAGAQFGRAANFGMREIVGYVPVEPDGSVRARVPADAPLGLQLVDATGKAVYSRHGAWINLRPGETLQCQGCHANNSPLPHGRTDGMAPSINAGAPLTGQPFPNTRTDVVGFADAGETMAQALTRLYPEREIPAIDMRGFDAWSDPAPAEDLLLAYADLQTLAPAPVPCQQQWQAECRTVIHYQDHIQPLWDLPRQADVGGSLQDVTCSSCHNRRDAMNALQVPPAQLELTGEASADQPLQPTSYRELLFNDNELVLEDGALVDRLEIVTDGDGNVVYQTDEDGELILDNMGNPVPVTETVPVSAPIRAGQARNSDAFFDTFAQGAVHDSWLTVEELRLLAEWADLGAQLYNDPFRVPEN*
>MP0530_megahit_311145_3831-6443
IMRVPVLLGLLMGMSGCGGMDGGDQQKDPTVTDIPVAYVQRDLPRDEDGGIVMESLEEPVSFQAGARLMVRDSASSRAVARDITTAILGDGHDIRDLTVSYDGSRLLFSARAPEIEDADEDEQPTWNLWEYDFQSGAARRLISSDLRAEEGQDRYPAYLPDGRIVFASTRQRQARARLLDEGKPQFTPLEEGRDNAAFALHVMSADGVEIEQITFNMSHDVAPLVGRDGRILFLRWDNKDNENRFDLYRVNPDGSGLSPLYGADSHDAGDDRTREFLPLSLMGDGRLLTAARLREAGAGQMQPLAIDIDNFVNREGPLHGRVASQPEQVLPGPAATLDDTVAVEGRLADLVSMDDGSGRFLMAWSPCRLLEGDTLRPCTADYLGQGLPEAPPAFGLWILDPAEGTQRPVVSPRDNLWVTELAVATPRSLPSQALDSVRDEALAEENLARLDIRSVYDMDSRFVTFNTPGLPGIASLEQYRDPSLVTPSQRRVRFLRITKGVLIPDEDVRDIAGAQFGRAANFGMREIVGYVPVEPDGSVRVQVPADAPLGLQLVDADGKSVYNRHGAWINVRPGETLQCQGCHANNSPLPHGRTDGMAPSINTGAPSTGQPFPNTRTDVVGFADAGETMAQALTRLYPEREIPSIDMRDFDAWSDPAPSEDWLLAYADLETLAPATVQCQQQWQAECRTVIHYEDHIQPLWDLPRQADVDGNLQDVTCSSCHNRRDAMNALQVPPAQLELTGEASADQPLQPTSYRELLFNDNEQILEDGALVDRLVIVTDGEGNVVYQTDEDGELILDNMGNPVPVTETVPVASVIRAGQARNSAAFFDTFTGGGVHDGWLTAEELRLLAEWIDLGAQLYNDPFRVPEN*
>MP0530_megahit_315684_1-1893
RLISSDLRAEEGQDRYPAYLPDGRIVFASTRQRQARARLLDEGKPQFTPLEEGRDTYAFALHVMSADGVEIEQITFNMSHDVAPLVGRDGRVIFLRWDNKDNDNRFDLYRINPDGTSLTPLYGADSHDAGNNRTREFLPLSLMGDGRLLTAARLREAGAGQLQPLAIDIGNFVNRDGPLFGRVGSQAEQTLPGPASSLTDAVAVEGRLADLVSMDDGSGRFLMAWSPCRLLEGQTLRPCTDEYLNQGLPEAPPAFGLWILDPAEGTQRPVVTPQDDLWVTELAVATARSLPSQALDSERDDALAEDNLARLDIRSVYDMDSRFVSFNNPRLPGISTLEQFRDPSLVTPQERQVRFLRITKGVLIPDDDVRDIAGAQFGRAANFGMREIVGYVPVEPDGSVRAQVPADAPLGLQLVDATGKAVYSRHGAWINLRPGETLQCQGCHANNSPLPHGRNDGMAPSINAGAPLTGQPFPNTRTDVVGFADAGETMAQALTRLYPEREIPAIDMRDFDAWSDPAPVEDLLLAYADLQTLAPAPVPCQQQWQAECRTVIHYQDHIQPLWDLPRQADVGGNLEDVTCSSCHNRRDAMNALQVPPAQLELTGEASADQPLQPTSYRELLFNDNELVLEDG
>MP0532_megahit_47737_637-1737
DVRDISGAQFGRAANFGMREIVGYVPVEPDGSVRARVPADAPLGLQLVDADGKAVFSRHGAWLNLRPGETLQCQGCHRTNNPQPHGRTDGMAPSIHDGAPATGQPFPSSRADVVPFADAGETMAQALARFLPDSEWPAINMQAFDAWSDPAPDPADELLLSYDDLETPAPATAGCQAQWQPECRTVIHYEDHIQPIWDLPRVADVGGVMEDRTCSSCHNRRDAMNALQVPPAQLELTGEASPDQQDQLTSYRELLFNDNELVLEDGALVDNLIIVTDGEGNVVYQTDEDGELILDNNGNPIPVTDTVAVSATLRAGQARNSGAFFDRFATGGVHEGWLSAAEQRLIAEWIDLGAQLYNDPFRVPEN*
>MP0532_megahit_58002_2-1477
LEDGTGRFLMAWSPCRLLDGASLRPCTPEYLQQGLPEAPPAFGLWVFDPAEGTQRPVVKPQDNLWVTELVAATPRTLPPLIVAAGRDEDLAEDNLARLDIRSVYDLDGGFNSFHDPALPGVSTLEAFRDPSVITPGDRRVRFLRITKGVLIPDDDVRLIVGAHIGRAPNFGMREIVGYVPVEPDGSVRVQVPANAPLGLQLVDAQGKAVYSRHGAWLNLRPGETLQCQGCHERGSSLPHGRDNGLAPSVNPGAPLDGLPFPNTRTDVVAFANAGETMAQALTRLHPEREIPAMDMLAFDAWSDPATADEMLPRYADLQTPAPATPDCQQQWQPECRTVIHYEDHIQPIWDRPRQAMVGGALTDVTCSSCHNRRDASNALQVPPAQLELTGDASPDLVLQPISYRELLFDDDEVVLVNGALVDRLVVATDDDGNVVYQTDEDGELILDSQGNPIPELETVELDPPIRFGRARTSTAFFDIFAAGGSHEGWLDA
>MP0532_megahit_120492_2-1891
GGDGSITDPVVSLDGEWVFFVKIHNLIKTSQWNPPAAGADIFKIHLKSRRIVRLTNQQFTPNLGAGDWASDFRNESRKENRKHHFAYGVYNMGPCPLPGGRVAFTSNREGFKPSKGYPAVALQLFVMDDRDSDLPMNEAHPANLEKIGHLNIAGALHPVVLADGRIMFSTLESQGIRSQISWGIWTIHPDGSNWAPLVSAFDPGGASNGFHFQTQLSDGSLVIEEYYNQNNSGFGAYIKMPAQVTFSPAYRNDLRNPALRFGRHYNGKGKYYRMAFMPEQAVSLTPFVLNGEGPADPSVLGDKKSPAVGKFTHPSGAPDNHLLTIYSPGPANHQYKYLPQIDGGIYLLKNGKVIDEPGKLLLIKNDNKYNESWPRAVVPYKRIYGIDEPKQLVPVANDGKTHKALPAGTPFGLVGASSMYKRESYPNGVVPEGSVTSTYAGGNQPWRDLDAFTSHGNGMPRNWHNQGADVGLYENSDIHAIRVLAMEPTTDRHRGANNGRGFFNHAMERLRILGEIPVRKFQNGKQPTDPDGNPDTSFLAKIPADTAFTFQTLDRDGMVLNMSQTWHQLRPGELRANCGGCHAHSQKPTEFNLTLASKPDYKIWDLTKITPLLTDHARDESKVRWDITKA
>MP0534_megahit_278_3-509
IPESQFSGDAATLAEDGLGILQIQSVYDIDGVDTSPAGIRQTADPAIVSPDNLPRRFLRLEKPVSIPDEEVRDFDNTAFGRSQAQSMREILGYVPVEPDGSVRVAVPANVAFAISVLDDEGRRIGPRHQNWLNVRPGETLACSGCHNPGSAVPHGRADAGPAPAYTGAL
>MP0534_megahit_89433_4223-5824
SERVALQGRLSDLVSLEDGTGRFLMAWSPCRLLDGASLRPCTPEYLQQGLPEAPPAFGLWVFDPAEGTQRPVVKPQDNLWVTELVAATPRTLPPLIVAAGRDEDLAEDNLARLDIRSVYDLDGGFNSFHDPALPGVSTLEAFRDPSVITPGDRRVRFLRITKGVLIPDDDVRLIVGAHIGRAPNFGMREIVGYVPVEPDGSVRVQVPANAPLGLQLVDAQGKAVYSRHGAWLNLRPGETLQCQGCHERGSSLPHGRDNGLAPSVNPGAPLDGLPFPNTRTDVVAFANAGETMAQALTRLHPEREIPAMDMLAFDAWSDPATADEMLPRYADLQTPAPATPDCQQQWQPECRTVIHYEDHIQPIWDRPRQAMVGGALTDVTCSSCHNRRDASNALQVPPAQLELTGDASPDLVLQPISYRELLFDDDEVVLVNGALVDRLVVATDDDGNVVYQTDEDGELILDSQGNPIPELETVELDPPIRFGRARTSTAFFDIFAAGGSHEGWLDAQEHRLLAEWIDLGAQLYNDPFRVPEN*
>MP0534_megahit_214692_1347-4502
QMKHLLLTTIAAVVLVGCGSVLAAPKEPLFLKNLNTKIRPIASDNSVKWDYDIVYVRAPRAGDEIHKRFYTDFSAPITMEPGADLMLLRPDGSEELLVKGGDGSITDPVVSLDGEWVFFVKIHNLIKTSQWNPPAAGADIFKIHLKSRRIVRLTNQQFTPNLGAGDWASDFRNESRKENRKHHFAYGVYNMGPCPLPGGRVAFTSNREGFKPSKGYPAVALQLFVMDDRDSDLPMNEAHPANLEKIGHLNIAGALHPVVLADGRIMFSTLESQGIRSQISWGIWTIHPDGSNWAPLVSAFDPGGASNGFHFQTQLSDGSLVIEEYYNQNNSGFGAYIKMPAQVTFSPAYRNDLRNPALRFGRHYNGKGKYYRMAFMPEQAVSLTPFVLNGEGPADPSVLGDKKSPAVGKFTHPSGAPDNHLLTIYSPGPANHQYKYLPQIDGGIYLLKNGKVIDEPGKLLLIKNDNKYNESWPRAVVPYKRIYGIDEPKQLVPVANDGKTHKALPAGTPFGLVGTSSMYKRESYPNGVVPEGSVTSTYAGGNQPWRDLDAFTSHGNGMPRNWHNQGADVGLYENSDIHAIRVLAMEPTTDRHRGANNGRGFFNHAMERLRILGEIPVRKFQNGKQPTDPDGNPDTSFLAKIPADTAFTFQTLDRDGMVLNMSQTWHQLRPGELRANCGGCHAHSQKPTEFKLTLASKPDYKIWDLTEITPLLTDRARDESKVQWDITKAAGLRTVKHPATTVEYFRDIQPILKTHCTACHTKNWKKPAGNLVLDDDENWINVPNRGKFPGTYFRLAVDERAQFGHKPIGYPSWGYPNASRYIRKLQSRRSLLTWKIYGERLDGFSNDEHPSEPKPGIGHFEHRGKRVDTSYARARYDLDYLGTAMPPPDAIRGAFKGPDCKPIKVPPLTDEAKRTLTRWIDLGCPIDLNPKYGWHLDDDRPVLTLAEPIPSHNGPLHRLRIGMNDYGSGLDLSTLTVTSTAGINGHLPGENLAPHFKQTAKGVWELPFKKPLTYLAIKAARWTVSIRDKQGNETRLIRMLEVPLAPRAVPK*
>MP0534_megahit_224300_3750-6359
MRVPVLLGLLMGMSGCGGMDGGDQQKDPTVTDIPVAYVQRDLPRDEDGGIVMESLEEPVSFQAGARLMVRDSASSRAVARDITTAILGDGHDIRDLTVSYDGSRLLFSARAPEIEDADEDEQPTWNLWEYDFQSGAARRLISSDLRAEEGQDRYPAYLPDGRIVFASTRQRQARARLLDEGKPQFTPLEEGRDNAAFALHVMSADGVEIEQITFNMSHDVAPLVGRDGRILFLRWDNKDNENRFDLYRVNPDGSGLSPLYGADSHDAGDDRTREFLPLSLMGDGRLLTAARLREAGAGQMQPLAIDIDNFVNREGPLHGRVASQPEQVLPGPAATLDDTVAVEGRLADLVSMDDGSGRFLMAWSPCRLLEGDTLRPCTADYLGQGLPEAPPAFGLWILDPAEGTQRPVVSPRDNLWVTELAVATPRSLPSQALDSVRDEALAEENLARLDIRSVYDMDSRFVTFNTPGLPGIASLEQYRDPSLVTPSQRRVRFLRITKGVLIPDEDVRDIAGAQFGRAANFGMREIVGYVPVEPDGSVRVQVPADAPLGLQLVDADGKSVYNRHGAWINVRPGETLQCQGCHANNSPLPHGRTDGMAPSINTGAPSTGQPFPNTRTDVVGFADAGETMAQALTRLYPEREIPSIDMRDFDAWSDPAPSEDWLLAYADLETLAPATVQCQQQWQAECRTVIHYEDHIQPLWDLPRQADVDGNLQDVTCSSCHNRRDAMNALQVPPAQLELTGEASADQPLQPTSYRELLFNDNEQILEDGALVDRLVIVTDGEGNVVYQTDEDGELILDNMGNPVPVTETVPVASVIRAGQARNSAAFFDTFTGGGVHDGWLTAEELRLLAEWIDLGAQLYNDPFRVPEN*
>MP0538_megahit_154112_3382-6084
MDFQAKQGSLVVTKHYENKMFSCVSGLRYHLAVLGRVFALLPVALAAGCLQSGDSQSSDPVVVENPVVFVKRPLLFDEDNGALIGDNLAEPAEFRPGARLFLKDRASPDAPSRDITSSAFPGPLGYDVKDLTVSYDGTRVLFAMRAPEIEDADEDEQPTWNIWEYDVSSGTLRRVIESNVTAEAGQDIAPAYLPDDRIVFSSTRQRVSRAILLDEGKPQYPALDEEREVPAFVLHVMDADGDNIEQITFNQSHDLDPLVTDEGAIVFSRWDNAGQTQGNGFNLYKVNPDGTGLSYLYGRHSHGSVSDDVNIEYLRPQATDSGRLLAQLRPTETNNFGAVPVEIDVERYVEAGIRVDGNPGSAQTPLVSGLSLGNEISLRGNYSSVSPFLDGTRRYLVSWSPCRLRLATGNGDILNCTQERIASGAYRAAAPVYGLWLLDMASGTQRPIQSPEEGQQFDEAVLMTERSLPTFIPESQFSGDAATLAEDGLGILQIQSVYDIDGVDTSPAGIRQTADPAIVSPDNLPRRFLRLEKPVSIPDEEVRDFDNTAFGRSQAQSMREILGYVPVEPDGSVRVAVPANVAFAISVLDDEGRRIGPRHQNWLNVRPGETLACSGCHNPGSAVPHGRADAGPAPAYTGALTDIEFPNADPALVAMMGETMAETWARINGTRRLGPDAVYVDQWTDPGDASLTPGTAFSLSYADLETAAPIRPECADDWRAACRTVINYEQHIHPLWGLERLIDDGNGNVIDDYSCTGCHSNTAADETTQLPEAQLDLSDGPSSDEPDHFKSYRELLFNDNEQELVGDQLVDVQVQDGFLLDENGEQILDDDGNPIPVFVNVNVPPTMSVNGARASGNFFNLFREGGLHQGFLSPDELRLIAEWLDIGGQYYNNPFDAPAD*
>MP0538_megahit_171276_1-783
EDNLARLDIRSVYDMDSRFVSFNNPGLPGISTLEQFRDPSLVAPEERQVRFLRITKGVLIPDEDVRDIAGAQFGRAANFGMREIVGYVPVEPDGSVRARVPADAPLGLQLVDATGKAVYSRHGAWINLRPGETLQCQGCHANNSPLPHGRTDGMAPSINAGAPLTGQPFPNTRTDVVGFADAGETMAQALTRLYPEREIPAIDMRGFDAWSDPAPAEDLLLAYADLQTLAPAPVPCQQQWQAECRTVIHYQDHIQPLWDLP
>MP0538_megahit_178013_10646-13255
MRGVVLLGLLGVLGGCGGMDGGDQKQAVTVTEVPLAYVMRSLPRDEDGELAVSSLEAPADFQAGARLMVRGSVSSRSEAQDISTPLLGAGHDIRDLSVSYDGQRLLFAARAPAIEDADEDEQPTWNLWEYDFRGQATRRLISSDLLAEEGQDRYPAYLPDGRIVFASTRQRQAGARLLDEGKPRFMPLEEGRDTHAFALHVMNADGDDIEQITFNMSHDVAPLVGRDGRVIFQRWDNKDSVDRFDLYRVNPDGTALEPLYGANSHDERNDEERQFLPLSLMGDGRLLTAVRLREARGGEMEPRAIDIEHYVNRDGPLYGSVAGQPEQSLPAPGGAWSERVALQGRLSDLVSLEDGTGRFLMAWSPCRLLDGASLRPCTPEYLQQGLPEAPPAFGLWVFDPAEGTQRPVVKPQDNLWVTELVAATPRTLPPLIVAAGRDEDLAEDNLARLDIRSVYDLDGGFNSFHDPALPGVSTLEAFRDPSVITPGDRRVRFLRITKGVLIPDDDVRLIVGAHIGRAPNFGMREIVGYVPVEPDGSVRVQVPANAPLGLQLVDAQGKAVYSRHGAWLNLRPGETLQCQGCHERGSSLPHGRDNGLAPSVNPGAPLDGLPFPNTRTDVVAFANAGETMAQALTRLHPEREIPAMDMLAFDAWSDPATADEMLPRYADLQTPAPATPDCQQQWQPECRTVIHYEDHIQPIWDRPRQAMVGGALTDVTCSSCHNRRDASNALQVPPAQLELTGDASPDLVLQPISYRELLFDDDEVVLVNGALVDRLVVATDDDGNVVYQTDEDGELILDSQGNPIPELETVELDPPIRFGRARTSTAFFDIFAAGGSHEGWLDAQEHRLLAEWIDLGAQLYNDPFRVPEN*
>MP0538_megahit_182493_1-2196
RLISSDLRAEEGQDRYPAYLPDGRIVFASTRQRQARARLLDEGKPQFTPLEEGRDTYAFALHVMSADGVEIEQITFNMSHDVAPLVGRDGRVIFLRWDNKDNDNRFDLYRINPDGTSLTPLYGADSHDAGNNRTREFLPLSLMGDGRLLTAARLREAGAGQMQPLAIDIGNFVNRDGPMFGRVGSQAEQTLPGPASSLTDAVAVEGRLADLVSMDDGSGRFLMAWSPCRLLEGQTLRPCTAEYLNQGLPEAPPAFGLWILDPAEGTQRPVVTPQDDLWVTELAVATARSLPSQALDSERDDALAEDNLARLDIRSVYDMDSRFVSFNNPRLPGISTLEQFRDPSLVTPQERQVRFLRITKGVLIPDDDVRDIAGAQFGRAANFGMREIVGYVPVEPDGSVRAQVPADAPLGLQLVDATGKAVYSRHGAWINLRPGETLQCQGCHANNSPLPHGRNDGMAPSINAGAPLTGQPFPNTRTDVVGFADAGETMAQALTRLYPEREIPAIDMRDFDAWSDPAPAEDLLLAYADLQTLAPAPVPCQQQWQAECRTVIHYQDHIQPLWDLPRQADVGGNLEDVTCSSCHNRRDAMNALQVPPAQLELTGEASADQPLQPTSYRELLFNDNELVLEDGALVDRLEIVTDGDGNVVYQTDEDGELILDNMGNPVPVTETVPVSAPIRAGQARNSDAFFDTFAQGAVHDSWLSVEELRLLAEWADLGAQLYNDPFRVPEN*
>MP0538_megahit_184384_16347-18956
MRVPVLLGLLMGMSGCGGMDGGDQQKDPTVTDIPVAYVQRDLPRDEDGGIVMESLEEPVSFQAGARLMVRDSASSRAVARDITTAILGDGHDIRDLTVSYDGSRLLFSARAPEIEDADEDEQPTWNLWEYDFQSGAARRLISSDLRAEEGQDRYPAYLPDGRIVFASTRQRQARARLLDEGKPQFTPLEEGRDNAAFALHVMSADGVEIEQITFNMSHDVAPLVGRDGRILFLRWDNKDNENRFDLYRVNPDGSGLSPLYGADSHDAGDDRTREFLPLSLMGDGRLLTAARLREAGAGQMQPLAIDIDNFVNREGPLHGRVASQPEQVLPGPAATLDDTVAVEGRLADLVSMDDGSGRFLMAWSPCRLLEGDTLRPCTADYLGQGLPEAPPAFGLWILDPAEGTQRPVVSPRDNLWVTELAVATPRSLPSQALDSVRDEALAEENLARLDIRSVYDMDSRFVTFNTPGLPGIASLEQYRDPSLVTPSQRRVRFLRITKGVLIPDEDVRDIAGAQFGRAANFGMREIVGYVPVEPDGSVRVQVPADAPLGLQLVDADGKSVYNRHGAWINVRPGETLQCQGCHANNSPLPHGRTDGMAPSINTGAPSTGQPFPNTRTDVVGFADAGETMAQALTRLYPEREIPSIDMRDFDAWSDPAPSEDWLLAYADLETLAPATVQCQQQWQAECRTVIHYEDHIQPLWDLPRQADVDGNLQDVTCSSCHNRRDAMNALQVPPAQLELTGEASADQPLQPTSYRELLFNDNEQILEDGALVDRLVIVTDGEGNVVYQTDEDGELILDNMGNPVPVTETVPVASVIRAGQARNSAAFFDTFTGGGVHDGWLTAEELRLLAEWIDLGAQLYNDPFRVPEN*
>MP0540_megahit_65888_1317-2447
LRITKGVLIPDEDVRDIAGAQFGRAANFGMREIVGYVPVEPDGSVRVQVPADAPLGLQLVDADGKSVYNRHGAWINVRPGETLQCQGCHANNSPLPHGRTDGMAPSINTGAPSTGQPFPNTRTDVVGFADAGETMAQALTRLYPEREIPSIDMRDFDAWSDPAPSEDWLLAYADLETLAPATVQCQQQWQAECRTVIHYEDHIQPLWDLPRQADVDGNLQDVTCSSCHNRRDAMNALQVPPAQLELTGEASADQPLQPTSYRELLFNDNEQILEDGALVDRLVIVTDGEGNVVYQTDEDGELILDNMGNPVPVTETVPVASVIRAGQARNSAAFFDTFTGGGVHDGWLTAEELRLLAEWIDLGAQLYNDPFRVPEN*
>MP0780_megahit_27840_3-605
ERLRILGEIPLRKYLNGKQPLDPDGNPDTSFLAKIPADTAFTFQTIDRDGMVLNMAQTWHQLRPGELRMDCGGCHAHSQKPTDIALTAAGRKDYRIWDLTRTTPLLAGPTKPETSEVEWEEKISKVEFVDSAVVNVEYFRDIRPILDRSCVACHTEKKEKPAGNLVLDADHEEVRLPNRGTYPGTYYRLAMDGRAQFGHKP
>MP0780_megahit_160012_59040-61649
MRVPVLLGLLMGMSGCGGMDGGDQQKDPTVTDIPVAYVQRDLPRDEDGGIVMESLEEPVSFQAGARLMVRDSASSRAVARDITTAILGDGHDIRDLTVSYDGSRLLFSARAPEIEDADEDEQPTWNLWEYDFQSGAARRLISSDLRAEEGQDRYPAYLPDGRIVFASTRQRQARARLLDEGKPQFTPLEEGRDNAAFALHVMSADGVEIEQITFNMSHDVAPLVGRDGRILFLRWDNKDNENRFDLYRVNPDGSGLSPLYGADSHDAGDDRTREFLPLSLMGDGRLLTAARLREAGAGQMQPLAIDIDNFVNREGPLHGRVASQPEQVLPGPAATLDDTVAVEGRLADLVSMDDGSGRFLMAWSPCRLLEGDTLRPCTADYLGQGLPEAPPAFGLWILDPAEGTQRPVVSPRDNLWVTELAVATPRSLPSQALDSVRDEALAEENLARLDIRSVYDMDSRFVTFNTPGLPGIASLEQYRDPSLVTPSQRRVRFLRITKGVLIPDEDVRDIAGAQFGRAANFGMREIVGYVPVEPDGSVRVQVPADAPLGLQLVDADGKSVYNRHGAWINVRPGETLQCQGCHANNSPLPHGRTDGMAPSINTGAPSTGQPFPNTRTDVVGFADAGETMAQALTRLYPEREIPSIDMRDFDAWSDPAPSEDWLLAYADLETLAPATVQCQQQWQAECRTVIHYEDHIQPLWDLPRQADVDGNLQDVTCSSCHNRRDAMNALQVPPAQLELTGEASADQPLQPTSYRELLFNDNEQILEDGALVDRLVIVTDGEGNVVYQTDEDGELILDNMGNPVPVTETVPVASVIRAGQARNSAAFFDTFTGGGVHDGWLTAEELRLLAEWIDLGAQLYNDPFRVPEN*
>MP0784_megahit_40822_2-1363
EGKPQFTPLEEGRDNAAFALHVMSADGVEIEQITFNMSHDVAPLVGRDGRILFLRWDNKDNENRFDLYRVNPDGSGLSPLYGADSHDAGDDRTREFLPLSLMGDGRLLTAARLREAGAGQMQPLAIDIDNFVNREGPLHGRVASQPEQVLPGPAATLDDTVAVEGRLADLVSMDDGSGRFLMAWSPCRLLEGQTLRPCTDEYLNQGLPEAPPAFGLWILDPAEGTQRPVVTPQDDLWVTELAVATARSLPSQALDSERDDALAEDNLARLDIRSVYDMDSRFVSFNNPRLPGISTLEQFRDPSLVTPQERQVRFLRITKGVLIPDDDVRDIAGAQFGRAANFGMREIVGYVPVEPDGSVRAQVPADAPLGLQLVDATGKAVYSRHGAWINLRPGETLQCQGCHANNSPLPHGRNDGMAPSINAGAPLTGQPFPNTRTDVVGFADAGETMAQALT
>MP0786_megahit_52964_2-967
GIRQTADPAIVSPDNLPRRFLRLEKPVSIPDEEVRDFDNTAFGRSQAQSMREILGYVPVEPDGSVRVAVPANVAFAISVLDDEGRRIGPRHQNWLNVRPGETLACSGCHNPGSAVPHGRADAGPAPAYTGALTDIEFPNADPALVAMMGETMAETWARINGTRRLGPDAVYVDQWTDPGDASLTPGTAFSLSYADLETAAPIRPECADDWRAACRTVINYEQHIHPLWGLERLIDDGNGNVIDDYSCTGCHSNTAADETTQLPEAQLDLSDGPSSDEPDHFKSYRELLFNDNEQELVGDQLVDVQVQDGFLLDENGEQILDD
>MP0880_megahit_37807_2-1075
PGKLLLIKNDPKYNESWPRAVVPYKRIYGIEEPKRLVPVANTGKTHNALPAGSPFGLVGSSSMYKRESYPNGVVPEGSVTSTYAGGNQPWRDLDAFTSHGNGMPRNWHNQGADVGLYENSDIHAIRVLAMEPTTDRHRGANNGRGFFNHAMERLRILGEIPVRKFQNGKQPTDPDGNPDTSFLAKIPADTAFTFQTLDRDGMVLNMSQTWHQLRPGELRANCGGCHAHSQKPTEFKLTLASKPDYKIWDLTEITPLLTDRARDESKVQWDITKAAGLRTVKHPATTVEYFRDIQPILKTHCTACHTKNWKKPAGNLVLDDDENWINVPNRGKFPGTYFRLAVDERAQFGHKPIGYPSW
>MP0884_megahit_69007_2-673
RPGVDHWFNQGSDCGLYENEDVHAIRIIAQEPTSQRKRRFWNWGDERYRILGEIPVRKFQPDGSQPIDPDGNPDTSFLVRIPADTSYTFQMLDKHGMMLNMAQTWHQVRPGEVRHDCGGCHAHSQQPTEFSLTRAARADYPVLDLASQTPLLTSKKHDESGKRWDSENTTGIRFEKTGAVNVEFFRHVLPIFVRSCAACHGKDIARPAAKLVLNDLEMVKGRGG
>MP1154_megahit_84182_1-648
RLVPVANTGKTHKALPAGSPFGLVGSSSMYKRESYPNGVVPKGSVTSTYAGGNRPWRDLDAFTSHGNGMPRNWHNQGADVGLYENSDIHAIRVLAMEPTTDRHRGANNGRGFYSHAMERLRILGEIPVRKFQNGKQPTDPDGNPDTSFLAKIPADTAFTFQTLDRDGMVLNMSQTWHQLRPGELRANCGGCHAHSQKPTEFKLTLASKPDYKIWDL
>MP1162_megahit_1451_1-615
PCTDEYLQQGLPEAEPAFGLWILNPSEGTQLPVVQPQQGLWVTELAVATASRMATVVPASDRDEALADANMARIDIRSVYDLDGGFSDFMNPGLPGINSIADFSDPAQVTPDQRRVRFLRITKGVLIPDEDVRDISGAQFGRAANFGMREIVGYVPVEPDGSVRARVPADAPLGLQLVDADGKAVFSRHGAWLNLRPGETLQCQG
>MP1162_megahit_63069_2-2308
GSRLLFSARAPEIEDADEDEQPTWNLWEYDFQSGAARRLISSDLRAEEGQDRYPAYLPDGRIVFASTRQRQARARLLDEGKPQFTPLEEGRDNAAFALHVMSADGVEIEQITFNMSHDVAPLVGRDGRILFLRWDNKDNENRFDLYRVNPDGSGLSPLYGADSHDAGDDRTREFLPLSLMGDGRLLTAARLREAGAGQMQPLAIDIDNFVNREGPLHGRVASQPEQVLPGPAATLDDTVAVEGRLADLVSMDDGSGRFLMAWSPCRLLEGDTLRPCTADYLGQGLPEAPPAFGLWILDPAEGTQRPVVSPRDNLWVTELAVATPRSLPSQALDSVRDEALAEENLARLDIRSVYDMDSRFVTFNTPGLPGIASLEQYRDPSLVTPSQRRVRFLRITKGVLIPDEDVRDIAGAQFGRAANFGMREIVGYVPVEPDGSVRVQVPADAPLGLQLVDADGKSVYNRHGAWINVRPGETLQCQGCHANNSPLPHGRTDGMAPSINTGAPSTGQPFPNTRTDVVGFADAGETMAQALTRLYPEREIPSIDMRDFDAWSDPAPSEDWLLAYADLETLAPATVQCQQQWQAECRTVIHYEDHIQPLWDLPRQADVDGNLQDVTCSSCHNRRDAMNALQVPPAQLELTGEASADQPLQPTSYRELLFNDNEQILEDGALVDRLVIVTDGEGNVVYQTDEDGELILDNMGNPVPVTETVPVASVIRAGQARNSAAFFDTFTGGGVHDGWLTAEELRLLAEWIDLGAQLYNDPFRVPEN*
>MP1176_megahit_357431_1-2382
EGSLYGIARPLIEDPHGMMRDVDISFDHKRLAFAWKKSDRLDDYHVYEYYLATGDTKQLTFGLGRADYEPIYLPDGDLVFVSTRPEQSVPCWKSEISNLYRMDGEGRYVRRLAIDQVHTIYPQLLTNGRLSYTRWDYSDRGQVFPHPIFSMNPDGQGQRVYYGGNSWFPTSLLHMRPIPGSHKTMAIAAGHHTHQNGKLVIIDVNEGRDEGVGLHLIAPRREHGYEVGAGRASPVVKDRWGQEGAQFRFPYPLSEEEFLISYQPDYGFDPHWHFELYQGYRSSNHYGLYWMNADGERELLWRAPDLGVQRMVSLRQKAPTQTITDTVDYTKDTGTYYVHDVYAGLGLKDIPRGEAKTLRVVELDYRAAPVGAKTNGGPGGGSMNSTPVSIGNATWDVKRILGDAEIHEDGSVRVEVPAMVSQYHQILNEKGQVIQTTRTWDTIRPGEQKSCMGCHVKEDANFYPYKKEDTIAWSREPQKLKPFYGEARGFSFMKEIQPILDRNCIDCHNGSDDCMDLRGIAVDGANKNKRKWALSYLNLTDAERDDRGSYFKRKPEEGIVSWINMASRPTEIPPYFAGSAKSSLVKMLEDGHYDVQLAEEDLHKIYAWIDLLVPFSGDHREGHAWSENEMAFYDYYESKRKAQHAEEAQNIVDYLAQSGEHPMECDTTEPFTRGYYRSLFTEVTLSPDDERRYSFEGEVALLETLTLRSDATERVHVRVRDIDSNKTHKGVNLQPGETVTIRFHQPIHTGNSFIESTVDGVNLTIVEALGVRFEELPSNAGYRRHRYALGPQE*
>MP1409_megahit_60018_5011-7956
MVNKLSVTVLLLLLVASWREAQAQINYDIVYVRQARFGDMVNTTWPEIFHPGRMDPGADLMLLHPDGSEEVLVDCEFCGVTDPVVSFDANWVYYSLFHDLSPGSLNTQRGDLPYQGADIYRINLHSRVIEQLTFGEFTPNTGAGHWDETNPLDPDSQYNRLGYGILNLGPMPLPGGKLAFTSNRNGLVPTKGFTNPAMQLYVMDIDGNNVEAIAPMTLGSALHPTILNDGRLMFSSYEAQGIRDRRLWGIWLIEPDGRQWEPLVSAMTSPNAFHFMTQNSAGEVIIEQYYNLNNNGFGALYKMPLDVPPGTPKFGSPYPGLNPPIEQTVSQSIGLQPFQMSFTPWGYEAVTPMTHPGDSAAPIGDNNVDRVGKFTQPSAAPGNDLLVVWTPGPANDLNRPTTLPYYDGGLYVIENTEQVWRPEDLVLIKNDPDFNEAWPRAVVPWSAIHGQAEPDQRPWLPNDGGEHVNLPAGTPFGLVGSSSLYKRDTFPGRGDADFDGLDPFNTSENRASSNWSWQGADAGKYDDTDIWAIRLLAMEPNSDRRYGPNAAHHGTATDYYNHANERLRIMGEIPVRKFNSDGSPVLDAEGNPDTSFLVKIPADTPFTFQTIDRLGMALNMSQTWHQVRPGEVRADCGGCHAHSQQPLDFGTTAANQPDYSVLDFSKTTPLVTRDLGGENGINEVPSAVVDVEFFQDIRPILQSHCISCHNNTQLAGQLDLSDLSLEDDLPGDYRRLARDEGAEYGHPPVIQNGSWRQTNASRYVRKFQSRRSLLTWVLFGERLDGWSNADHPTESVPGDANTLPVGANPNEADLDYVPSVAHPAGGMTSLSMAEKMAVARWIDLGAPIDQSVIRGNPGMGWFLDDLKPTLTISLPRPNVNLDPVQVLRFGLADGNSGIDLNSLSIQANFVVNGRPAMTELSDLVINTTDGVYEINLDNPLSVNQSERHILAEIADNQGNIKRVNLRFYTESLDLIFADGFD*
>MP1409_megahit_165791_1-990
KTHKALPAGSPFGLVGSSSMYKRESYPNGVVPKGSVTSTYAGGNRPWRDLDAFTSHGNGMPRNWHNQGADVGLYENSDIHAIRVLAMEPTTDRHRGANNGRGFYSHAMERLRILGEIPVRKFQNGKQPTDPDGNPDTSFLAKIPADTAFTFQTLDRDGMVLNMSQTWHQLRPGELRTNCGGCHAHSQKPTEFKLTLASKPDYKVWDLTKITPLLTDHARDESKVRWDITKAAGLRTVKQPATTVEYFRDIQPILKTHCTACHTKNWQKPAGNLVLDDDENWINVPNRGKFPGTYFRLAVDERAQFGHKPIGYPSWGYPNASRYIRKLQSR
>MP1411_megahit_90982_2-2092
MVNKLSVTVLLLLLVASWREAQAQINYDIVYVRQARFGDMVNTTWPEIFHPGRMDPGADLMLLHPDGSEEVLVDCEFCGVTDPVVSFDANWVYYSLFHDLSPGSLNTQRGDLPYQGADIYRINLHSRVIEQLTFGEFTPNTGAGHWDETNPLDPDSQYNRLGYGILNLGPMPLPGGKLAFTSNRNGLVPTKGFTNPAMQLYVMDIDGNNVEAIAPMTLGSALHPTILNDGRLMFSSYEAQGIRDRRLWGIWLIEPDGRQWEPLVSAMTSPNAFHFMTQNSAGEVIIEQYYNLNNNGFGALYKMPLDVPPGTPKFGSPYPGLNPPIEQTVSQSIGLQPFQMSFTPWGYEAVTPMTHPGDSAAPIGDNNVDRVGKFTQPSAAPGNDLLVVWTPGPANDLNRPTTLPYYDGGLYVIENTEQVWRPEDLVLIKNDPDFNEAWPRAVVPWSAIHGQAEPDQRPWLPNDGGEHVNLPAGTPFGLVGSSSLYKRDTFPGRGDADFDGLDPFNTSENRASSNWSWQGADAGKYDDTDIWAIRLLAMEPNSDRRYGPNAAHHGTATDYYNHANERLRIMGEIPVRKFNSDGSPVLDAEGNPDTSFLVKIPADTPFTFQTIDRLGMALNMSQTWHQVRPGEVRADCGGCHAHSQQPLDFGTTAANQPDYSVLDFSKTTPLVTRDLGGENGINEVPSAVVDVEFFQDI
>MP1411_megahit_142872_1-1098
RLVPVANTGKTHKALPAGSPFGLVGSSSMYKRESYPNGVVPKGSVTSTYAGGNQPWRDLDAFTSHGNGMPRNWHNQGADVGLYENSDIHAIRVLAMEPTTDRHRGANNGRGFYSHAMERLRILGEIPVRKFQNGKQPTDPDGNPDTSFLAKIPADTAFTFQTLDRDGMVLNMSQTWHQLRPGELRTNCGGCHAHSQKPTEFKLTLASKPDYKIWDLTKITPLLTDHARDESKVRWDITKAAGLRTVKQPATTVEYFRDIQPILKTHCTACHTKDWKNPAGNLVLDDDENWINVPNRGKFPGTYFRLAVDERAQFGHKPIGYPSWGYPNASRYIRKLQSRRSVFTWKIYGERLDGFSNDDHPSEPKP
>MP1411_megahit_156361_2-1063
RAPNFGMREIVGYVPVEPDGSVRVQVPANAPLGLQLVDAQGKAVYSRHGAWLNLRPGETLQCQGCHERGSSLPHGRDNGLAPSVNPGAPLDGLPFPNTRTDVVAFANAGETMAQALTRLHPEREIPAMDMLAFDAWSDPATADEMLPRYADLQTPAPATPDCQQQWQPECRTVIHYEDHIQPIWDRPRQAMVGGALTDVTCSSCHNRRDASNALQVPPAQLELTGDASPDLVLQPISYRELLFDDDEVVLVNGALVDRLVVATDDDGNVVYQTDEDGELILDSQGNPIPELETVELDPPIRFGRARTSTAFFDIFAAGGSHEGWLDAQEHRLLAEWIDLGAQLYNDPFRVPEN*
>MP1411_megahit_216265_704-2752
LEEGRDNAAFALHVMSADGVEIEQITFNMSHDVAPLVGRDGRILFLRWDNKDNENRFDLYRVNPDGSGLSPLYGADSHDAGDDRTREFLPLSLMGDGRLLTAARLREAGAGQMQPLAIDIDNFVNREGPLHGRVASQPEQVLPGPAATLDDTVAVEGRLADLVSMDDGSGRFLMAWSPCRLLEGDTLRPCTADYLGQGLPEAPPAFGLWILDPAEGTQRPVVSPRDNLWVTELAVATPRSLPSQALDSVRDEALAEENLARLDIRSVYDMDSRFVTFNTPGLPGIASLEQYRDPSLVTPSQRRVRFLRITKGVLIPDEDVRDIAGAQFGRAANFGMREIVGYVPVEPDGSVRVQVPADAPLGLQLVDADGKSVYNRHGAWINVRPGETLQCQGCHANNSPLPHGRTDGMAPSINTGAPSTGQPFPNTRTDVVGFADAGETMAQALTRLYPEREIPSIDMRDFDAWSDPAPSEDWLLAYADLETLAPATVQCQQQWQAECRTVIHYEDHIQPLWDLPRQADVDGNLQDVTCSSCHNRRDAMNALQVPPAQLELTGEASADQPLQPTSYRELLFNDNEQILEDGALVDRLVIVTDGEGNVVYQTDEDGELILDNMGNPVPVTETVPVASVIRAGQARNSAAFFDTFTGGGVHDGWLTAEELRLLAEWIDLGAQLYNDPFRVPEN*
>MP1421_megahit_1388_2-1381
AIDQVHTIYPQLLTNGRLSYTRWDYSDRGQTFPHPIFSMNPDGQGQRVYYGGNSWFPTSLLHMRPIPGSHKTMAIAAGHHTHQNGKLVIIDVDEGSDEGVGLHLIAPKREHGYEAGLGRASPVVKDRWGQEGDQFRFPYPLSEDEFLISYQPDYGFDPHWHYTLYQGFRSSNHYGLYWMNADGERELLWRAPDLGVQRMVSMRQKAPTELIPDTVDYTKDTGTYYVHDVYAGFGLKGIPRGEAKTLRVVGIDYRAAPVGEKTNGGPGGGSMNSTPVSIGNATWDVKRILGDAEIHEDGSVRVDVPAMVSQYHQVLNAKGQVIQTTRTWDTIRPGEQKSCMGCHVKEDANFYPYEEKDTIAWTREPQKLKPFYGESRGFSFKKEVQPILDRNCIDCHDGNDDCIDLRGIAVDGANKNKRKWTRSYLNLTEAERDDRGSYFKRKPEEGIVSWINMMSRPTEI
>MP1519_megahit_50724_1992-3410
MPIPFAFQSHSQLARVGGDLIRYDDDEICGVRILGVMPNREEDEREGNGSRLGERVVILGEVPARHREGGAPIIDSMGNPDTSFLLRMPANMPYLMQSVDCDGRALSTDQVWQSVRPGEKKVCGGCHVHSQESMPFEGTVASRDDFVPARLGEGYVPLMDGLDADGDVVVREVEGQGLAVQLERDVMPILERRCASCHGETDPAGGLRLDDAEEVVRCVFRDADQSCVPEARRVPGAREGRSTLDWPNYSYYARFMNARGSLLYWKATNRRTDGIADDERESDIDFGADHPTEITPEELDTLAMWIELGGPVGPRYLHDTQPPTLNVFGQVEGGALVSFRLGTTDLGTGVDVSSLSVCQLEGDGCAWTETPEAAPHGIVDLSLPAPVTEPSTRFRFTVLDAAGNERTFVRNARWFFALAIGWEDGMVPPLPGPDGGAPVPRTDGSLPGADGGTGEETVMGDCACRAAPGKPSG
>MP1519_megahit_85177_3-2726
EIFHPGRMDPGADLMLLHPDGSEEVLVDCEFCGVTDPVVSFDANWVYYSLFHDLSPGSLNTQRGDLPYQGADIYRINLHSRVIEQLTFGEFTPNTGAGHWDETNPLDPDSQYNRLGYGILNLGPMPLPGGKLAFTSNRNGLVPTKGFTNPAMQLYVMDIDGNNVEAIAPMTLGSALHPTILNDGRLMFSSYEAQGIRDRRLWGIWLIEPDGRQWEPLVSAMTSPNAFHFMTQNSAGEVIIEQYYNLNNNGFGALYKMPLDVPPGTPKFGSPYPGLNPPIEQTVSQSIGLQPFQMSFTPWGYEAVTPMTHPGDSAAPIGDNNVDRVGKFTQPSAAPGNDLLVVWTPGPANDLNRPTTLPYYDGGLYVIENTEQVWRPEDLVLIKNDPDFNEAWPRAVVPWSAIHGQAEPDQRPWLPNDGGEHVNLPAGTPFGLVGSSSLYKRDTFPGRGDADFDGLDPFNTSENRASSNWSWQGADAGKYDDTDIWAIRLLAMEPNSDRRYGPNAAHHGTATDYYNHANERLRIMGEIPVRKFNSDGSPVLDAEGNPDTSFLVKIPADTPFTFQTIDRLGMALNMSQTWHQVRPGEVRADCGGCHAHSQQPLDFGTTAANQPDYSVLDFSKTTPLVTRDLGGENGINEVPSAVVDVEFFQDIRPILQSHCISCHNNTQLAGQLDLSDLSLEDDLPGDYRRLARDEGAEYGHPPVIQNGSWRQTNASRYVRKFQSRRSLLTWVLFGERLDGWSNADHPTESVPGDANTLPVGANPNEADLDYVPSVAHPAGGMTSLSMAEKMAVARWIDLGAPIDQSVIRGNPGMGWFLDDLKPTLTISLPRPNVNLDPVQVLRFGLADGNSGIDLNSLSIQANFVVNGRPAMTELSDLVINTTDGVYEINLDNPLSVNQSERHILAEIA
>MP1519_megahit_128582_1-1461
GGASNGFHFQTQLSDGSLVIEEYYNQNNSGFGAYIKMPAQVTFSPAYRNDLRNPALRFGRHYNGKGKYYRMAFMPEQAVSLTPFVLNGEGPADPSVLGDKKSPAVGKFTHPSGAPDNHLLTIYSPGPANHQYKYLPQIDGGIYLLKDGKVIDEPGKLLLIKNDPKYNESWPRAVVPYKRIYGIEEPKRLVPVANTGKTHKALPAGSPFGLVGSSSMYKRESYPNGVVPKGSVTSTYAGGNRPWRDLDAFTSHGNGMPRNWHNQGADVGLYENSDIHAIRVLAMEPTTDRHRGANNGRGFYSHAMERLRILGEIPVRKFQNGKQPTDPDGNPDTSFLAKIPADTAFTFQTLDRDGMVLNMSQTWHQLRPGELRTNCGGCHAHSQKPTEFKLTLASKPDYKIWDLTKITPLLTDHARDESKVRWDITKAAGLRTVKQPATTVEYFRDIQPILKTHCTACHTKNWQKPAGNLVLDDDENWINVPNRGKFP
>MP1519_megahit_134185_2-1654
PTVTDIPVAYVQRDLPRDEDGGIVMESLEEPVSFQAGARLMVRDSASSRAVARDITTAILGDGHDIRDLTVSYDGSRLLFSARAPEIEDADEDEQPTWNLWEYDFQSGAARRLISSDLRAEEGQDRYPAYLPDGRIVFASTRQRQARARLLDEGKPQFTPLEEGRDNAAFALHVMSADGVEIEQITFNMSHDVAPLVGRDGRILFLRWDNKDNENRFDLYRVNPDGSGLSPLYGADSHDAGDDRTREFLPLSLMGDGRLLTAARLREAGAGQMQPLAIDIDNFVNREGPLHGRVASQPEQVLPGPAATLDDTVAVEGRLADLVSMDDGSGRFLMAWSPCRLLEGDTLRPCTADYLGQGLPEAPPAFGLWILDPAEGTQRPVVSPRDNLWVTELAVATPRSLPSQALDSVRDEALAEENLARLDIRSVYDMDSRFVTFNTPGLPGIASLEQYRDPSLVTPSQRRVRFLRITKGVLIPDEDVRDIAGAQFGRAANFGMREIVGYVPVEPDGSVRVQVPADAPLGLQLVDADGKSVYNRHGAWINVRPGETLQC
>MP1521_megahit_12935_3-1046
DYRDPNQVSPEQRAVRFLRITKGVLIPDDDVRDISGAQFGRAPNFGMREIVGYIPVEPDGSVRVQVPADAPLGLQLVDAEGKAVYSRHGAWINLRPGETLQCQGCHSNNSPLPHGRIDGMAPSLNAGAPFTGQPFPNTRSDVVGFADAGETMAQALTRLYPERAMPSVDLRAFDAWSDPAPDPDTEVLLSYEDLNTPTPVTPECQGAWAPGCRATIHYEDHIQPLWDLPRVADVDGSMQDVTCSVCHNRRDSMNALQVPPGQLELTGDPSPDQPDQLTSYRELLFNDNELELQDGALVDRLVIVFDDEGNIVYQTDEEGELVLDGDDNPVPVTEPVPVAAAIRAGQAR
>MP1521_megahit_141714_1-789
VLAMEPTTDRHRGANNGRGFYSHAMERLRILGEIPVRKFQNGKQPTDPDGNPDTSFLAKIPADTAFTFQTLDRDGMVLNMSQTWHQLRPGELRTNCGGCHAHSQKPTEFKLTLASKPDYKIWDLTKITPLLTDPARDESKVQWDNTKAAGLRTVKQPATTVEYFRDIQPILKTHCTACHTKNWQKPAGNLVLDDDENWINVPNRGKFPGTYFRLAVDERAQFGHKPIGYPSWGYPNASRYIRKLQSRRSLLTWKIYGQRLDGF
>MP1525_megahit_145759_1-771
VGTSSFYKRESYPNGVVPEGSVTAVYSGSGRDKHAGGKAHPWKALDAFTSHGNGMPLNWHNQGGDAGLYENGAIHAVRILAMSPTTDRHRGDHSGRGFFNHAMERLRILGEVPLRKFRDGKQPIDPDGNPDTSFLARIPADTAFTFQTIDRHGMVLNMSQTWHQLRPGEMRADCGGCHSHSQEPTDFSDTAAAAADYKVWDLTETTPLVESRAAGDAGRQWGSDKSTGLREEKQATVTVEYFRDIRPILEAHCVACH
>MP1527_megahit_26902_2-736
PEAPPAFGLWILDPAEGTQRPVVSPRDNLWVTELAVATPRSLPSQALDSVRDEALAEENLARLDIRSVYDMDSRFVTFNTPGLPGIASLEQYRDPSLVTPSQRRVRFLRITKGVLIPDEDVRDIAGAQFGRAANFGMREIVGYVPVEPDGSVRVQVPADAPLGLQLVDADGKSVYNRHGAWINVRPGETLQCQGCHANNSPLPHGRTDGMAPSINTGAPSTGQPFPNTRTDVVGFADAGETMAQA
>MP1527_megahit_85954_1-612
VPVVNKGTTHKALPAGTPTGLVGTSSFYKRESYPNGVVPEGSVTAVYSGSGRDKHAGGKAHPWKALDAFTSHGNRMPLNWHNQGADAGLYENGAIHAVRILAMSPTTDRHRGDHSGRGFFNHAMERLRILGEVPLRKFRDGKQPIDPDGNPDTSFLARIPADTVFTFQTIDRHGMVLNMSQTWHQLRPGEMRADCGGCHSHSQE
>MP1529_megahit_2708_3-1064
PAGIRQTADPAIVSPDNLPRRFLRLEKPVSIPDEEVRDFDNTAFGRSQAQSMREILGYVPVEPDGSVRVAVPANVAFAISVLDDEGRRIGPRHQNWLNVRPGETLACSGCHNPGSAVPHGRADAGPAPAYTGALTDIEFPNADPALVAMMGETMAETWARINGTRRLGPDAVYVDQWTDPGDASLTPGTAFSLSYADLETAAPIRPECADDWRAACRTVINYEQHIHPLWGLERLIDDGNGNVIDDYSCTGCHSNTAADETTQLPEAQLDLSDGPSSDEPDHFKSYRELLFNDNEQELVGDQLVDVQVQDGFLLDENGEQILDDDGNPIPVFVNVNVPPTMSVNGARASGNFFN
>MP1529_megahit_225268_23400-26009
MRGVVLLGLLGVLGGCGGMDGGNQKQAVTVTEVPLAYVMRSLPRDEDGELAVTSLEAPADFQAGARLMVRGSVSSRSEAQDISTPLLGAGHDIRDLSVSYDGQRLLFAARAPAIEDADEDEQPTWNLWEYDFRGQAARRLISSDLLAEEGQDRYPAYLPDGRIVFASTRQRQAGARLLDEGKPRFMPLEEGRDTHAFALHVMNADGDDIEQITFNMSHDVAPLVGRDGRVIFQRWDNKDSVDRFDLYRVNPDGTALEPLYGANSHDERNDEERQFLPLSLMGDGRLLTAVRLREARGGEMEPRAIDIEHYVNRDGPLYGSVAGQPEQSLPAPGGAWSERVALQGRLSDLVSLEDGTGRFLMAWSPCRLLDGASLRPCTPEYLQQGLPEAPPAFGLWVFDPAEGTQRPVVKPQDNLWVTELVAATPRTLPPLIVAAGRDEDLAEDNLARLDIRSVYDLDGGFNSFHDPALPGVSTLEAFRDPSVITPGDRRVRFLRITKGVLIPDDDVRLIVGAHIGRAPNFGMREIVGYVPVEPDGSVRVQVPANAPLGLQLVDAQGKAVYSRHGAWLNLRPGETLQCQGCHERGSSLPHGRDNGLAPSVNPGAPLDGLPFPNTRTDVVAFANAGETMAQALTRLHPEREIPAMDMLAFDAWSDPATADEMLPRYADLQTPAPATPDCQQQWQPECRTVIHYEDHIQPIWDRPRQAMVGGALTDVTCSSCHNRRDASNALQVPPAQLELTGDASPDLVLQPISYRELLFDDDEVVLVNGALVDRLVVATDDDGNVVYQTDEDGELILDSQGNPIPELETVELDPPIRFGRARTSTAFFDIFAAGGSHEGWLDAQEHRLLAEWIDLGAQLYNDPFRVPEN*
>MP1529_megahit_403492_14544-17153
MRVPVLLGLLMGMSGCGGMDGGDQQKDPTVTDIPVAYVQRDLPRDEDGGIVMESLEEPVSFQAGARLMVRDSASSRAVARDITTAILGDGHDIRDLTVSYDGSRLLFSARAPEIEDADEDEQPTWNLWEYDFQSGAARRLISSDLRAEEGQDRYPAYLPDGRIVFASTRQRQARARLLDEGKPQFTPLEEGRDNAAFALHVMSADGVEIEQITFNMSHDVAPLVGRDGRILFLRWDNKDNENRFDLYRVNPDGSGLSPLYGADSHDAGDDRTREFLPLSLMGDGRLLTAARLREAGAGQMQPLAIDIDNFVNREGPLHGRVASQPEQVLPGPAATLDDTVAVEGRLADLVSMDDGSGRFLMAWSPCRLLEGDTLRPCTADYLGQGLPEAPPAFGLWILDPAEGTQRPVVSPRDNLWVTELAVATPRSLPSQALDSVRDEALAEENLARLDIRSVYDMDSRFVTFNTPGLPGIASLEQYRDPSLVTPSQRRVRFLRITKGVLIPDEDVRDIAGAQFGRAANFGMREIVGYVPVEPDGSVRVQVPADAPLGLQLVDADGKSVYNRHGAWINVRPGETLQCQGCHANNSPLPHGRTDGMAPSINTGAPSTGQPFPNTRTDVVGFADAGETMAQALTRLYPEREIPSIDMRDFDAWSDPAPSEDWLLAYADLETLAPATVQCQQQWQAECRTVIHYEDHIQPLWDLPRQADVDGNLQDVTCSSCHNRRDAMNALQVPPAQLELTGEASADQPLQPTSYRELLFNDNEQILEDGALVDRLVIVTDGEGNVVYQTDEDGELILDNMGNPVPVTETVPVASVIRAGQARNSAAFFDTFTGGGVHDGWLTAEELRLLAEWIDLGAQLYNDPFRVPEN*
>MP1674_megahit_52571_3-1022
QRPVVKPRDGIWITELAVATATRLPAQPLLPERETTLADSNLAVLDIRSIYDLDGAFSGFMDPLPAGGESFANFANPARVAPEQRAVRFLRVIKGVPIPGDEVRNIPASQIGRMPAFGMREIVGYVPVQPDGSVRVRVPADAPLGLQLVGADGQSVYGRHGAWITLRPGETLHCKGCHGSSSPLPHGRQQGMAASLNPGAPLTGSPFPNTRSDVVSFADAGETMAQALTRLYPERELPMMDMVAEDVWTDPAPDPATELQLRYSDLGTEIPVDPVCLADWQPGCRTIINYPDHIQPIWDLPRNAMVGGVATEVTCTQCHNRRDASNAIQVPLGQLELTGD
>MP1674_megahit_63401_2-1768
PVVVENPVAYVERALLFDENTGALVEDNLADPSAFRPGARLLLKARATPDAETQDIASRAFAGPQFLDDNGQLRYDVKDLHVSHDGSKLLFAMRAPEIEDADDEDQPTWNIWEYDVSTDALRRIIDSDVTARAGQDVAPAYLPDGRIVFSSTRQRISKAVLLDEGKPQYSGLDEEGDSPAFVLHVMDDDGQNIEQITFNQSHDLDPMVADDGTIVFSRWDNAGQTRNNGVNLYRVNPDGTGLSYLFGRHSHDSVPEANDIQYLQPRKSDSGNLLVQLRPFESDDYASVLAEVDVDQFVEANLRIDGTEASGQRSLVPGVGLDGQLSLKGSYASVSPLLDGTNRYLVSWTPCRLRETATDRIVNCTEDRLQSEDYQPAEPVYGLWLLDITSETQRPVVPPVEGIQFDEAVLMKERPLEGFIPESQFTGDEGALGDAGYGVLHIRSVYDIDGVDTTPAGIAAMADPLKTPPEDRPARFLRLEKPVAIPDENVRDFDNSAFGRSRAQLMREILGYVPIEPDGSVKVAVPANVAFAISVLDEQGQRIGARHQNWLTVRPGETLECSGCHNPNSPTPHGRPDAGPESVWGGAAT
>MP1674_megahit_67127_1-1083
GSFGLSNTQRMKEIIGYAPIEPDGSVKVRVPANVPLMISVTDKDGKRLNGRHQNWISLRPGEVLECKGCHSRNSTAPHGRYDAQADSTNQGLPAGSSYPGADPAITAPFDYATMAEAKAAATMDRPEDSMILNPDLIYVDTWRAGSTPDASLMLQYSDMLSSADTSFYTAPANTNCSPWNARCRITIHYQEHIQPLWEYPRDNLASDGNPATCIRCHNRTTGSGNPRIPSANLELTGEVDGTNGVRNRAYIDLFFADVEMVADGSGGVTDCTQEEPRLDENGDPVLDDMNNPITDTVLCPPTLAPVMSSAGAMSSPGFFDKFEAGASHDGYMTPGELRLIAEWLDIGGQYYNNHFDAPDN*
>MP1674_megahit_218749_883-3423
QQKDPTVTDIPVAYVQRSLPRDDDGEIVVESLEEPAAFQAGARLMVRDSASSRAVTRDVSTTIFGSGHDVRDLTMSYDGSRLLFSARAPEIVDADEDEQPTWNLWEYDFQTGVARRLISSDLRAEEGQDRYPAYLPDGRIVFASTRQRQARARLLDEGKPQFTPLEEGRDTYAFALHVMSADGVEIEQITFNMSHDVAPLVGRDGRVIFLRWDNKDNENRFDLYRVNPDGTGLTPLYGADSHDAGNNRTREFLPLSLMGDGRLLTAARLREAGAGQMQPLAIHIGNFVNREGPLFGRVGSQAEQALPGPASSLGDAVAVEGRLADLVSMDDGSGRFLIAWSPCRLREGQTLRPCTAEYLNQGLPEAPPAFGLWILDPAEGTQRPVVTPQANLWVTELAVATSRTLPTQAVANERDDALAEDNLARLDIRSVYDMDSRFVSFNNPRLPGISTLEQFRDPSLVAPEERQVRFLRITKGVLIPDEDVRDIAGAQFGRAANFGMREIVGYVPVEPDGSVRARVPADAPLGLQLVDATGKAVYSRHGAWINLRPGETLQCQGCHANNSPLPHGRTDGMAPSINAGAPLTGQPFPNTRTDVVGFADAGETMAQALTRLYPEREIPAIDMRGFDAWSDPAPAEDLLLAYADLQTLAPAPVPCQQQWQAECRTVIHYQDHIQPLWDLPRQADVGGSLQDVTCSSCHNRRDAMNALQVPPAQLELTGEASADQPLQPTSYRELLFNDNELVLEDGALVDRLEIVTDGEGNVVYQTDEDGELILDNMGNPVPVTETVPVSALIRAGQARNSDAFFDIFVQGGAHDDWLKVEELRLLAEWADLGAQLYNDPFRVPEN*
>MP1674_megahit_238767_9321-11849
MTDIPVAYVERTVPVADMEMDMEPDSLEQPAAFMAGARLMVRDGLSSGAVARDISTPLLGGGHDIRDLVVSPAGDRLLFSARAPEIEDADEDEQPTWNLWEYDFNSRVARRLVTSDLIAEQGQDRYPAYLPGGGIVFASTRQRQARARLLDEGKPQFAPLEEGRDSYAFALHVMGEDGNDIEQITFNMSHDVAPLVMDDGRIVFQRWDNKDNEDRFDLYRVNPDGTSLTPLYGADSHAREDQEDRQFLPMTMMGDGRVLTAVRLRELVAGNSLVPVAIDVARFVNQDTPLFGIVGAQAEQPLPIPVTRLSGDITSGTVADVLDLGDGTGRYLMAWSPCRLLEGQTLRPCTDEYLSQDLPAAPPAYGLWVFDPAEGTQRPVVNPRDGLWVTELAVATPQPSAAPAVLPERDDALAEDNMAMLDIRSVHDRDGAFATFDGGVAGVNTIADYRDPNQVSPEQRAVRFLRITKGVLIPDDDVRDISGAQFGRAPNFGMREIVGYIPVEPDGSVRVQVPADAPLGLQLVDAEGKAVYSRHGAWINLRPGETLQCQGCHSNNSPLPHGRIDGMAPSLNAGAPFTGQPFPNTRSDVVGFADAGETMAQALTRLYPERAMPSVDLRAFDAWSDPAPDPDTEVLLSYEDLNTPTPVTPECQGAWAPGCRATIHYEDHIQPLWDLPRVADVDGSMQDVTCSVCHNRRDSMNALQVPPGQLELTGDPSPDQPDQLTSYRELLFNDNELELQDGALVDRLVIVFDDEGNIVYQTDEEGELVLDGDDNPVPVTEPVPVAAAIRAGQARNSDRFFDTFAVDGGHEEWLSAQELRLIAEWIDIGAQLYNDPFRVPEN*
>MP1674_megahit_258223_5106-7715
MRVPVLLGLLMGMSGCGGMDGGDQQKDPTVTDIPVAYVQRDLPRDEDGGIVMESLEEPVSFQAGARLMVRDSASSRAVARDITTAILGDGHDIRDLTVSYDGSRLLFSARAPEIEDADEDEQPTWNLWEYDFQSGAARRLISSDLRAEEGQDRYPAYLPDGRIVFASTRQRQARARLLDEGKPQFTPLEEGRDNAAFALHVMSADGVEIEQITFNMSHDVAPLVGRDGRILFLRWDNKDNENRFDLYRVNPDGSGLSPLYGADSHDAGDDRTREFLPLSLMGDGRLLTAARLREAGAGQMQPLAIDIDNFVNREGPLHGRVASQPEQVLPGPAATLDDTVAVEGRLADLVSMDDGSGRFLMAWSPCRLLEGDTLRPCTADYLGQGLPEAPPAFGLWILDPAEGTQRPVVSPRDNLWVTELAVATPRSLPSQALDSVRDEALAEENLARLDIRSVYDMDSRFVTFNTPGLPGIASLEQYRDPSLVTPSQRRVRFLRITKGVLIPDEDVRDIAGAQFGRAANFGMREIVGYVPVEPDGSVRVQVPADAPLGLQLVDADGKSVYNRHGAWINVRPGETLQCQGCHANNSPLPHGRTDGMAPSINTGAPSTGQPFPNTRTDVVGFADAGETMAQALTRLYPEREIPSIDMRDFDAWSDPAPSEDWLLAYADLETLAPATVQCQQQWQAECRTVIHYEDHIQPLWDLPRQADVDGNLQDVTCSSCHNRRDAMNALQVPPAQLELTGEASADQPLQPTSYRELLFNDNEQILEDGALVDRLVIVTDGEGNVVYQTDEDGELILDNMGNPVPVTETVPVASVIRAGQARNSAAFFDTFTGGGVHDGWLTAEELRLLAEWIDLGAQLYNDPFRVPEN*
>MP1674_megahit_281269_11360-14305
MVNKLSVTVLLLLLVASWREAQAQINYDIVYVRQARFGDMVNTTWPEIFHPGRMDPGADLMLLHPDGSEEVLVDCEFCGVTDPVVSFDANWVYYSLFHDLSPGSLNTQRGDLPYQGADIYRINLHSRVIEQLTFGEFTPNTGAGHWDETNPLDPDSQYNRLGYGILNLGPMPLPGGKLAFTSNRNGLVPTKGFTNPAMQLYVMDIDGNNVEAIAPMTLGSALHPTILNDGRLMFSSYEAQGIRDRRLWGIWLIEPDGRQWEPLVSAMTSPNAFHFMTQNSAGEVIIEQYYNLNNNGFGALYKMPLDVPPGTPKFGSPYPGLNPPIEQTVSQSIGLQPFQMSFTPWGYEAVTPMTHPGDSAAPIGDNNVDRVGKFTQPSAAPGNDLLVVWTPGPANDLNRPTTLPYYDGGLYVIENTEQVWRPEDLVLIKNDPDFNEAWPRAVVPWSAIHGQAEPDQRPWLPNDGGEHVNLPAGTPFGLVGSSSLYKRDTFPGRGDADFDGLDPFNTSENRASSNWSWQGADAGKYDDTDIWAIRLLAMEPNSDRRYGPNAAHHGTATDYYNHANERLRIMGEIPVRKFNSDGSPVLDAEGNPDTSFLVKIPADTPFTFQTIDRLGMALNMSQTWHQVRPGEVRADCGGCHAHSQQPLDFGTTAANQPDYSVLDFSKTTPLVTRDLGGENGINEVPSAVVDVEFFQDIRPILQSHCISCHNNTQLAGQLDLSDLSLEDDLPGDYRRLARDEGAEYGHPPVIQNGSWRQTNASRYVRKFQSRRSLLTWVLFGERLDGWSNADHPTESVPGDANTLPVGANPNEADLDYVPSVAHPAGGMTSLSMAEKMAVARWIDLGAPIDQSVIRGNPGMGWFLDDLKPTLTISLPRPNVNLDPVQVLRFGLADGNSGIDLNSLSIQANFVVNGRPAMTELSDLVINTTDGVYEINLDNPLSVNQSERHILAEIADNQGNIKRVNLRFYTESLDLIFADGFD*
>MP1676_megahit_1764_1-1686
GDGRVLTAVRLRELVAGNSLVPVAIDVARFVNQDTPLFGIVGAQAEQPLPIPVTRLSGDITSGTVADVLDLGDGTGRYLMAWSPCRLLEGQTLRPCTDEYLSQDLPAAPPAYGLWVFDPAEGTQRPVVNPRDGLWVTELAVATPQPSAAPAVLPERDDALAEDNMAMLDIRSVHDRDGAFATFDGGVAGVNTIADYRDPNQVSPEQRAVRFLRITKGVLIPDDDVRDISGAQFGRAPNFGMREIVGYIPVEPDGSVRVQVPADAPLGLQLVDAEGKAVYSRHGAWINLRPGETLQCQGCHSNNSPLPHGRIDGMAPSLNAGAPFTGQPFPNTRSDVVGFADAGETMAQALTRLYPERAMPSVDLRAFDAWSDPAPDPDTEVLLSYEDLNTPTPVTPECQGAWAPGCRATIHYEDHIQPLWDLPRVADVDGSMQDVTCSVCHNRRDSMNALQVPPGQLELTGDPSPDQPDQLTSYRELLFNDNELELQDGALVDRLVIVFDDEGNIVYQTDEEGELVLDGDDNPVPVTEPVPVAAAIRAGQARNSDRFFDTFAVDGGHEEWLS
>MP1676_megahit_51866_2-541
SSEIGSVGQFGLTMHEGAAILGETPIYEDGSWRAAVPAYLPYHLQPIDRYGLAIRNQMLWIQAMPGETRTCGGCHESRSETVEPRMGATTIAQQVGPDMNTHIAIPDRTELPWYGAASRQNVQDVLDRNCASCHDGGAMDPYAGRFYTVEVTTMEGEMLTFEVPYLDLSNRLIEAYYEDE
>MP1676_megahit_65624_1-702
PDVLVTYNGPLWEMSPVEVVARTVAPYTEETLLSPEAQIFAEENIDVEFFKGFLKTYGLAVAVMRDVTTRDELDLQQPYNLKVAGSPHQTTGNNGLLYEVSHMQFVQGDQIRGYGGVSSPEAGQRVIAQFLHNQQAMNHNIPLSTAPPGSAEVYADGSVAFFVPARRAISWQTLSPTGEPVVRERYWINFQPGEIRACGGCHGVNQVDQAGQLPSMIKPEAFRQLLLHWNANFE
>MP1676_megahit_181468_1-594
LIPNEDVRDISGAQFGRAANFGMREIVGYVPVEPDGSVRARVPADAPLGLQLVDADGKAVFSRHGAWLNLRPGETLQCQGCHRTNNPQPHGRTDGMAPSIHDGAPATGQPFPSSRADVVPFADAGETMAQALARFLPDSEWPAINMQAFDAWSDPAPDPADELLLSYDDLETPAPATAACQTQWQPECRTVIHYEDHI
>MP1676_megahit_210914_8443-11139
MKIYSLSAGKTKQARLKTKAVLAFVLSLMLATLYGCGSDERLPGSETAGESDPLAAGTPMFYVQRLISEETDQLNDPLRFVGSARLMMKERASQNAKETNLSGRVYSGNYDVRDLDVSSDGQFVLFSMRAPQLENADEEEQPTWNIWEYDVENDALRRVIPDDITAERGHDITPRYLPTGDIVFASTRQQKTRAVLLDEGKPAFANREESGRQAALSLHVMEEDGSSIRQITFNMSHDFYPVVTLDGRIVYSRWDRYARNAVSLYRTNADGTGNELLYGLHSHDSGHNDSDLHFVKADILPDGSLYVLARPMNSTSNGGDFITIDVDSYIDNYTPTATTNGNGPAQTSITDHVVETDNPLSPGGYYSAYFALWDDTSRALTSWNQCRVHLDSKTLPCLADNLDDPAATAPAPMYNVWMVDYDNKTQVPVLKGEPGFYFSDLAMAAPKEVPQPYYDDDSLTGVTDGKISAATYIELKDAQNEEAVIHIRNVYETDGWVHASYPNWSNPSVSNAEDRPARFLRVIKGAYEPPRNVKQPANGSFGLSNTQRMKEIIGYAPIEPDGSVKVRVPANVPLMISVTDKDGKRLNGRHQNWISLRPGEVLECKGCHSRNSTAPHGRYDAQADSTNQGLPAGSSYPGADPAITAPFDYATMAEAKAAATMDRPEDSMILNPDLIYVDTWRAGSTPDASLMLQYSDMLSSADTSFYTAPANTNCSPWNARCRITIHYQEHIQPLWEYPRDNLASDGNPATCIRCHNRTTGSGNPRIPSANLELTGEVDGTNGVRNRAYIDLFFADVEMVADGSGGVTDCTQEEPRLDENGDPVLDDMNNPITDTVLCPPTLAPVMSSAGAMSSPGFFDKFEAGASHDGYMTPGELRLIAEWLDIGGQYYNNHFDAPDN*
>MP1676_megahit_243297_2-625
PDQRPWLPNDGGEHVNLPAGTPFGLVGSSSLYKRDTFPGRGDADFDGLDPFNTSENRASSNWSWQGADAGKYDDTDIWAIRLLAMEPNSDRRYGPNAAHHGTATDYYNHANERLRIMGEIPVRKFNSDGSPVLDAEGNPDTSFLVKIPADTPFTFQTIDRLGMVLNMSQTWHQVRPGEVRADCGGCHAHSQQPLAFGATAANQPDYSV
>MP1676_megahit_245953_879-2078
GISTLEQFRDPSLVTPQERQVRFLRITKGVLIPDDDVRDIAGAQFGRAANFGMREIVGYVPVEPDGSVRAQVPADAPLGLQLVDATGKAVYSRHGAWINLRPGETLQCQGCHANNSPLPHGRNDGMAPSINAGAPLTGQPFPNTRTDVVGFADAGETMAQALTRLYPEREIPAIDMRDFDAWSDPAPAEDLLLAYADLQTLAPAPVPCQQQWQAECRTVIHYQDHIQPLWDLPRQADVGGNLEDVTCSSCHNRRDAMNALQVPPAQLELTGEASADQPLQPTSYRELLFNDNELVLEDGALVDRLEIVTDGDGNVVYQTDEDGELILDNMGNPVPVTETVPVSAPIRAGQARNSDAFFDTFAQGAVHDSWLSVEELRLLAEWADLGAQLYNDPFRVPEN*
>MP1676_megahit_251026_1-2178
LRAEEGQDRYPAYLPDGRIVFASTRQRQARARLLDEGKPQFTPLEEGRDNAAFALHVMSADGVEIEQITFNMSHDVAPLVGRDGRILFLRWDNKDNENRFDLYRVNPDGSGLSPLYGADSHDAGDDRTREFLPLSLMGDGRLLTAARLREAGAGQMQPLAIDIDNFVNREGPLHGRVASQPEQVLPGPAATLDDTVAVEGRLADLVSMDDGSGRFLMAWSPCRLLEGDTLRPCTADYLGQGLPEAPPAFGLWILDPAEGTQRPVVSPRDNLWVTELAVATPRSLPSQALDSVRDEALAEENLARLDIRSVYDMDSRFVTFNTPGLPGIASLEQYRDPSLVTPSQRRVRFLRITKGVLIPDEDVRDIAGAQFGRAANFGMREIVGYVPVEPDGSVRVQVPADAPLGLQLVDADGKSVYNRHGAWINVRPGETLQCQGCHANNSPLPHGRTDGMAPSINTGAPSTGQPFPNTRTDVVGFADAGETMAQALTRLYPEREIPSIDMRDFDAWSDPAPSEDWLLAYADLETLAPATVQCQQQWQAECRTVIHYEDHIQPLWDLPRQADVDGNLQDVTCSSCHNRRDAMNALQVPPAQLELTGEASADQPLQPTSYRELLFNDNEQILEDGALVDRLVIVTDGEGNVVYQTDEDGELILDNMGNPVPVTETVPVASVIRAGQARNSAAFFDTFTGGGVHDGWLTAEELRLLAEWIDLGAQLYNDPFRVPEN*
>MP1676_megahit_251610_1-1143
VRKFNSDGSPVLDAEGNPDTSFLVKIPADTPFTFQTIDRLGMALNMSQTWHQVRPGEVRADCGGCHAHSQQPLDFGTTAANQPDYSVLDFSKTTPLVTRDLGGENGINEVPSAVVDVEFFQDIRPILQSHCISCHNNTQLAGQLDLSDLSLEDDLPGDYRRLARDEGAEYGHPPVIQNGSWRQTNASRYVRKFQSRRSLLTWVLFGERLDGWSNADHPTESVPGDANTLPVGANPNEADLDFIPSVAHPAGGMTSLSMAEKMAVARWIDLGAPIDQSVIRGNPGLGWFLDDLKPTLTISMPRPNVNLDPIEVLRFGMADGNSGIDLNSFSVQANFVVNGRPAMTELSDLVVNASDGIYEINLDNPLPVNQTERHLLAEVAD
>MP1676_megahit_315819_14020-16629
MRGVVLLGLLGVLGGCGGMDGGDQKQAVTVTEVPLAYVMRSLPRDEDGELAVSSLEAPADFQAGARLMVRGSVSSRSEAQDISTPLLGAGHDIRDLSVSYDGQRLLFAARAPAIEDADEDEQPTWNLWEYDFRGQATRRLISSDLLAEEGQDRYPAYLPDGRIVFASTRQRQAGARLLDEGKPRFMPLEEGRDTHAFALHVMNADGDDIEQITFNMSHDVAPLVGRDGRVIFQRWDNKDSVDRFDLYRVNPDGTALEPLYGANSHDERNDEERQFLPLSLMGDGRLLTAVRLREARGGEMEPRAIDIEHYVNRDGPLYGSVAGQPEQSLPAPGGAWSERVALQGRLSDLVSLEDGTGRFLMAWSPCRLLDGASLRPCTPEYLQQGLPEAPPAFGLWVFDPAEGTQRPVVKPQDNLWVTELVAATPRTLPPLIVAAGRDEDLAEDNLARLDIRSVYDLDGGFNSFHDPALPGVSTLEAFRDPSVITPGDRRVRFLRITKGVLIPDDDVRLIVGAHIGRAPNFGMREIVGYVPVEPDGSVRVQVPANAPLGLQLVDAQGKAVYSRHGAWLNLRPGETLQCQGCHERGSSLPHGRDNGLAPSVNPGAPLDGLPFPNTRTDVVAFANAGETMAQALTRLHPEREIPAMDMLAFDAWSDPATADEMLPRYADLQTPAPATPDCQQQWQPECRTVIHYEDHIQPIWDRPRQAMVGGALTDVTCSSCHNRRDASNALQVPPAQLELTGDASPDLVLQPISYRELLFDDDEVVLVNGALVDRLVVATDDDGNVVYQTDEDGELILDSQGNPIPELETVELDPPIRFGRARTSTAFFDIFAAGGSHEGWLDAQEHRLLAEWIDLGAQLYNDPFRVPEN*
>MP1678_megahit_55025_1-1284
GRLMFSSYEAQGIRDRRLWGIWLIEPDGRQWEPLVSAMTSPNAFHFMTQNSAGEVIIEQYYNLNNNGFGALYKMPLDVPPGTPKFGSPYPGLNPPIEQTVSQSIGLQPFQMSFTPWGYEAVTPMTHPGDSAAPIGDNNVDRVGKFTQPSAAPGNDLLVVWTPGPANDLNRPTTLPYYDGGLYVIENTEQVWRPEDLVLIKNDPDFNEAWPRAVVPWSAIHGQAEPDQRPWLPNDGGEHVNLPAGTPFGLVGSSSLYKRDTFPGRGDADFDGLDPFNTSENRASSNWSWQGADAGKYDDTDIWAIRLLAMEPNSDRRYGPNAAHHGTATDYYNHANERLRIMGEIPVRKFNSDGSPVLDAEGNPDTSFLVKIPADTPFTFQTIDRLGMALNMSQTWHQVRPGEVRADCGGCHAHSQQPLDFGTTAANQP
>MP1678_megahit_65800_3-1586
DGRVLTAVRLRELVAGNSLVPVAIDVARFVNQDTPLFGIVGAQAEQPLPIPVTRLSGDITSGTVADVLDLGDGTGRYLMAWSPCRLLEGQTLRPCTDEYLSQDLPAAPPAYGLWVFDPAEGTQRPVVNPRDGLWVTELAVATPQPSAAPAVLPERDDALAEDNMAMLDIRSVHDRDGAFATFDGGVAGVNTIADYRDPNQVSPEQRAVRFLRITKGVLIPDDDVRDISGAQFGRAPNFGMREIVGYIPVEPDGSVRVQVPADAPLGLQLVDAEGKAVYSRHGAWINLRPGETLQCQGCHSNNSPLPHGRIDGMAPSLNAGAPFTGQPFPNTRSDVVGFADAGETMAQALTRLYPERAMPSVDLRAFDAWSDPAPDPDTEVLLSYEDLNTPTPVTPECQGAWAPGCRATIHYEDHIQPLWDLPRVADVDGSMQDVTCSVCHNRRDSMNALQVPPGQLELTGDPSPDQPDQLTSYRELLFNDNELELQDGALVDRLVIVFDDEGNIVYQTDEEGELVLDGDDNPVPVTEP
>MP1678_megahit_131446_607-3216
MRVPVLLGLLMGMSGCGGMDGGDQQKDPTVTDIPVAYVQRDLPRDEDGGIVMESLEEPVSFQAGARLMVRDSASSRAVARDITTAILGDGHDIRDLTVSYDGSRLLFSARAPEIEDADEDEQPTWNLWEYDFQSGAARRLISSDLRAEEGQDRYPAYLPDGRIVFASTRQRQARARLLDEGKPQFTPLEEGRDNAAFALHVMSADGVEIEQITFNMSHDVAPLVGRDGRILFLRWDNKDNENRFDLYRVNPDGSGLSPLYGADSHDAGDDRTREFLPLSLMGDGRLLTAARLREAGAGQMQPLAIDIDNFVNREGPLHGRVASQPEQVLPGPAATLDDTVAVEGRLADLVSMDDGSGRFLMAWSPCRLLEGDTLRPCTADYLGQGLPEAPPAFGLWILDPAEGTQRPVVSPRDNLWVTELAVATPRSLPSQALDSVRDEALAEENLARLDIRSVYDMDSRFVTFNTPGLPGIASLEQYRDPSLVTPSQRRVRFLRITKGVLIPDEDVRDIAGAQFGRAANFGMREIVGYVPVEPDGSVRVQVPADAPLGLQLVDADGKSVYNRHGAWINVRPGETLQCQGCHANNSPLPHGRTDGMAPSINTGAPSTGQPFPNTRTDVVGFADAGETMAQALTRLYPEREIPSIDMRDFDAWSDPAPSEDWLLAYADLETLAPATVQCQQQWQAECRTVIHYEDHIQPLWDLPRQADVDGNLQDVTCSSCHNRRDAMNALQVPPAQLELTGEASADQPLQPTSYRELLFNDNEQILEDGALVDRLVIVTDGEGNVVYQTDEDGELILDNMGNPVPVTETVPVASVIRAGQARNSAAFFDTFTGGGVHDGWLTAEELRLLAEWIDLGAQLYNDPFRVPEN*
>MP1678_megahit_272007_13150-15759
MRGVVLLGLLGVLGGCGGMDGGDQKQAVTVTEVPLAYVMRSLPRDEDGELAVSSLEAPADFQAGARLMVRGSVSSRSEAQDISTPLLGAGHDIRDLSVSYDGQRLLFAARAPAIEDADEDEQPTWNLWEYDFRGQATRRLISSDLLAEEGQDRYPAYLPDGRIVFASTRQRQAGARLLDEGKPRFMPLEEGRDTHAFALHVMNADGDDIEQITFNMSHDVAPLVGRDGRVIFQRWDNKDSVDRFDLYRVNPDGTALEPLYGANSHDERNDEERQFLPLSLMGDGRLLTAVRLREARGGEMEPRAIDIEHYVNRDGPLYGSVAGQPEQSLPAPGGAWSERVALQGRLSDLVSLEDGTGRFLMAWSPCRLLDGASLRPCTPEYLQQGLPEAPPAFGLWVFDPAEGTQRPVVKPQDNLWVTELVAATPRTLPPLIVAAGRDEDLAEDNLARLDIRSVYDLDGGFNSFHDPALPGVSTLEAFRDPSVITPGDRRVRFLRITKGVLIPDDDVRLIVGAHIGRAPNFGMREIVGYVPVEPDGSVRVQVPANAPLGLQLVDAQGKAVYSRHGAWLNLRPGETLQCQGCHERGSSLPHGRDNGLAPSVNPGAPLDGLPFPNTRTDVVAFANAGETMAQALTRLHPEREIPAMDMLAFDAWSDPATADEMLPRYADLQTPAPATPDCQQQWQPECRTVIHYEDHIQPIWDRPRQAMVGGALTDVTCSSCHNRRDASNALQVPPAQLELTGDASPDLVLQPISYRELLFDDDEVVLVNGALVDRLVVATDDDGNVVYQTDEDGELILDSQGNPIPELETVELDPPIRFGRARTSTAFFDIFAAGGSHEGWLDAQEHRLLAEWIDLGAQLYNDPFRVPEN*
>MP1680_megahit_9844_2-559
EIVGYVPVEPDGSVRVQVPANAPLGLQLVDAQGKAVYSRHGAWLNLRPGETLQCQGCHERGSSLPHGRDNGLAPSVNPGAPLDGLPFPNTRTDVVAFANAGETMAQALTRLHPEREIPAMDMLAFDAWSDPATADEMLPRYADLQTPAPATPDCQQQWQPECRTVIHYEDHIQPIWDRPRQAMVGG
>MP1680_megahit_11757_3-647
ETLLSPEAQIFAEENIDVEFFKGFLKTYGLAVAVMRDVTTRDELDLQQPYNLKVAGSPHQTTGNNGLLYEVSHMQFVQGDQIRGYGGVSSPEAGQRVIAQFLHNQQAMNHNIPLSTAPPGSAEVYADGSVAFFVPARRAISWQTLSPTGEPVVRERYWINFQPGEIRACGGCHGVNQVDQAGQLPSMIKPEAFRQLLLHWNANFEDLIFADGLD*
>MP1680_megahit_47074_1-900
MQPLAIDIGNFVNRDGPLFGRVGSQAEQTLPGPVSSLTDAVAVEGRLADLVSMDDGSGRFLMAWSPCRLLEGQTLRPCTAEYLNQGLPEAPPAFGLWILDPAEGTQRPVVTPQGDLWVTELAVATARSLPSQALDSERDDALAEDNLARLDIRSVYDMDSRFVSFNNPRLPGISTLEQFRDPSLVTPQERQVRFLRITKGVLIPDDDVRDIAGAQFGRAANFGMREIVGYVPVEPDGSVRAQVPADAPLGLQLVDATGKAVYSRHGAWINLRPGETLQCQGCHANNSPLPHGRNDGMAPS
>MP1680_megahit_49596_3-1118
PQPSAAPAVLPERDDALAEDNMAMLDIRSVHDRDGAFATFDGGVAGVNTIADYRDPNQVSPEQRAVRFLRITKGVLIPDDDVRDISGAQFGRAPNFGMREIVGYIPVEPDGSVRVQVPADAPLGLQLVDAEGKAVYSRHGAWINLRPGETLQCQGCHSNNSPLPHGRIDGMAPSLNAGAPFTGQPFPNTRSDVVGFADAGETMAQALTRLYPERAMPSVDLRAFDAWSDPAPDPDTEVLLSYEDLNTPTPVTPECQGAWAPGCRATIHYEDHIQPLWDLPRVADVDGSMQDVTCSVCHNRRDSMNALQVPPGQLELTGDPSPDQPDQLTSYRELLFNDNELELQDGALVDRLVIVFDDEGNIVYQTDEEGEL
>MP1680_megahit_263820_1-2004
GSPYPGLNPPIEQTVSQSIGLQPFQMSFTPWGYEAVTPMTHPGDSAAPIGDNNVDRVGKFTQPSAAPGNDLLVVWTPGPANDLNRPTTLPYYDGGLYVIENTEQVWRPEDLVLIKNDPDFNEAWPRAVVPWSAIHGQAEPDQRPWLPNDGGEHVNLPAGTPFGLVGSSSLYKRDTFPGRGDADFDGLDPFNTSENRASSNWSWQGADAGKYDDTDIWAIRLLAMEPNSDRRYGPNAAHHGTATDYYNHANERLRIMGEIPVRKFNSDGSPVLDAEGNPDTSFLVKIPADTPFTFQTIDRLGMALNMSQTWHQVRPGEVRADCGGCHAHSQQPLDFGTTAANQPDYSVLDFSKTTPLVTRDLGGENGINEVPSAVVDVEFFQDIRPILQSHCISCHNNTQLAGQLDLSDLSLEDDLPGDYRRLARDEGAEYGHPPVIQNGSWRQTNASRYVRKFQSRRSLLTWVLFGERLDGWSNADHPTESVPGDANTLPVGANPNEADLDYVPSVAHPAGGMTSLSMAEKMAVARWIDLGAPIDQSVIRGNPGMGWFLDDLKPTLTISLPRPNVNLDPVQVLRFGLADGNSGIDLNSLSIQANFVVNGRPAMTELSDLVINTTDGVYEINLDNPLSVNQSERHILAEIADNQGNIKRVNLRFYTESLDLIFADGFD*
>MP1680_megahit_285671_390-2999
MRVPVLLGLLMGMSGCGGMDGGDQQKDPTVTDIPVAYVQRDLPRDEDGGIVMESLEEPVSFQAGARLMVRDSASSRAVARDITTAILGDGHDIRDLTVSYDGSRLLFSARAPEIEDADEDEQPTWNLWEYDFQSGAARRLISSDLRAEEGQDRYPAYLPDGRIVFASTRQRQARARLLDEGKPQFTPLEEGRDNAAFALHVMSADGVEIEQITFNMSHDVAPLVGRDGRILFLRWDNKDNENRFDLYRVNPDGSGLSPLYGADSHDAGDDRTREFLPLSLMGDGRLLTAARLREAGAGQMQPLAIDIDNFVNREGPLHGRVASQPEQVLPGPAATLDDTVAVEGRLADLVSMDDGSGRFLMAWSPCRLLEGDTLRPCTADYLGQGLPEAPPAFGLWILDPAEGTQRPVVSPRDNLWVTELAVATPRSLPSQALDSVRDEALAEENLARLDIRSVYDMDSRFVTFNTPGLPGIASLEQYRDPSLVTPSQRRVRFLRITKGVLIPDEDVRDIAGAQFGRAANFGMREIVGYVPVEPDGSVRVQVPADAPLGLQLVDADGKSVYNRHGAWINVRPGETLQCQGCHANNSPLPHGRTDGMAPSINTGAPSTGQPFPNTRTDVVGFADAGETMAQALTRLYPEREIPSIDMRDFDAWSDPAPSEDWLLAYADLETLAPATVQCQQQWQAECRTVIHYEDHIQPLWDLPRQADVDGNLQDVTCSSCHNRRDAMNALQVPPAQLELTGEASADQPLQPTSYRELLFNDNEQILEDGALVDRLVIVTDGEGNVVYQTDEDGELILDNMGNPVPVTETVPVASVIRAGQARNSAAFFDTFTGGGVHDGWLTAEELRLLAEWIDLGAQLYNDPFRVPEN*
>MP1684_megahit_265356_5819-8080
ADEDEQPTWNLWEYDFRGQAARRLISSDLLAEEGQDRYPAYLPDGRIVFASTRQRQAGARLLDEGKPRFMPLEEGRDTHAFALHVMNADGDDIEQITFNMSHDVAPLVGRDGRVIFQRWDNKDSVDRFDLYRVNPDGTALEPLYGANSHDERNDEERQFLPLSLMGDGRLLTAVRLREARGGEMEPRAIDIEHYVNRDGPLYGSVAGQPEQSLPAPGGAWSERVALQGRLSDLVSLEDGTGRFLMAWSPCRLLDGASLRPCTPEYLQQGLPEAPPAFGLWVFDPAEGTQRPVVKPQDNLWVTELVAATPRTLPPLIVAAGRDEDLAEDNLARLDIRSVYDLDGGFNSFHDPALPGVSTLEAFRDPSVITPGDRRVRFLRITKGVLIPDDDVRLIVGAHIGRAPNFGMREIVGYVPVEPDGSVRVQVPANAPLGLQLVDAQGKAVYSRHGAWLNLRPGETLQCQGCHERGSSLPHGRDNGLAPSVNPGAPLDGLPFPNTRTDVVAFANAGETMAQALTRLHPEREIPAMDMLAFDAWSDPATADEMLPRYADLQTPAPATPDCQQQWQPECRTVIHYEDHIQPIWDRPRQAMVGGALTDVTCSSCHNRRDASNALQVPPAQLELTGDASPDLVLQPISYRELLFDDDEVVLVNGALVDRLVVATDDDGNVVYQTDEDGELILDSQGNPIPELETVELDPPIRFGRARTSTAFFDIFAAGGSHEGWLDAQEHRLLAEWIDLGAQLYNDPFRVPEN*
>MP1684_megahit_470242_11646-14255
MRVPVLLGLLMGMSGCGGMDGGDQQKDPTVTDIPVAYVQRDLPRDEDGGIVMESLEEPVSFQAGARLMVRDSASSRAVARDITTAILGDGHDIRDLTVSYDGSRLLFSARAPEIEDADEDEQPTWNLWEYDFQSGAARRLISSDLRAEEGQDRYPAYLPDGRIVFASTRQRQARARLLDEGKPQFTPLEEGRDNAAFALHVMSADGVEIEQITFNMSHDVAPLVGRDGRILFLRWDNKDNENRFDLYRVNPDGSGLSPLYGADSHDAGDDRTREFLPLSLMGDGRLLTAARLREAGAGQMQPLAIDIDNFVNREGPLHGRVASQPEQVLPGPAATLDDTVAVEGRLADLVSMDDGSGRFLMAWSPCRLLEGDTLRPCTADYLGQGLPEAPPAFGLWILDPAEGTQRPVVSPRDNLWVTELAVATPRSLPSQALDSVRDEALAEENLARLDIRSVYDMDSRFVTFNTPGLPGIASLEQYRDPSLVTPSQRRVRFLRITKGVLIPDEDVRDIAGAQFGRAANFGMREIVGYVPVEPDGSVRVQVPADAPLGLQLVDADGKSVYNRHGAWINVRPGETLQCQGCHANNSPLPHGRTDGMAPSINTGAPSTGQPFPNTRTDVVGFADAGETMAQALTRLYPEREIPSIDMRDFDAWSDPAPSEDWLLAYADLETLAPATVQCQQQWQAECRTVIHYEDHIQPLWDLPRQADVDGNLQDVTCSSCHNRRDAMNALQVPPAQLELTGEASADQPLQPTSYRELLFNDNEQILEDGALVDRLVIVTDGEGNVVYQTDEDGELILDNMGNPVPVTETVPVASVIRAGQARNSAAFFDTFTGGGVHDGWLTAEELRLLAEWIDLGAQLYNDPFRVPEN*
>MP1845_megahit_20540_1-795
GQLSLKGSYASVSPLLDGTNRYLVSWTPCRLRETATDRIVNCTEDRLQSEDYQPAEPVYGLWLLDINSETQRPVVPPVEGVQFDEAVLMKERPLEGFIPESQFTGDEGALGDAGYGVLHIRSVYDIDGVDTTPTGIAAMADPLQTPPEDRPARFLRLEKPVAIPDENVRDFDNSAFGRSRAQLMREILGYVPIEPDGSVKVAVPANVAFAISILDEKGQRVGGAMGNRHQNWLTVRPGETLECSGCHNPNSPTPHGRPDAGPSSV
>MP1845_megahit_31894_1-567
ARHREGGAPIIDSMGNPDTSFLLRMPANMPYLMQSVDCDGRALSTDQVWQSVRPGEKKVCGGCHVHSQESMPFEGTVASRDDFVPARLGEGYVPLMDGLDADGDVVVREVEGQGLAVQLERDVMPILERRCASCHGETDPAGGLRLDDAEEVVRCVFRDADQSCVPEARRVPGAREGRSTLDWPNYSYY
>MP1845_megahit_41735_3-578
LGETPIYEDGSWRAAVPAYLPYHLQPIDRYGLAIRNQMLWIQAMPGETRTCGGCHESRSETVEPRMGATTIAQQVGPDMNTHIAIPDRTELPWYGAASRQNVQDVLDRNCASCHDGGAMDPYAGRFYTVEVTTMEGEMLTFEVPYLDLSNRLIEAYYEDEVVNYPASYVSLLYPSAMMGDSMALGDVPPEWI
>MP1845_megahit_161327_2465-5089
MKTTSLSGLLCLLGVISGCGGVDGGEQGQDPTVTDIPVAYVERTVPVADMEMDMEPDSLEQPAAFMAGARLMVRDGLSSGAVARDISTPLLGGGHDIRDLVVSPAGDRLLFSARAPEIEDADEDEQPTWNLWEYDFNSRVARRLVTSDLIAEQGQDRYPAYLPGGGIVFASTRQRQARARLLDEGKPQFAPLEEGRDSYAFALHVMGEDGNDIEQITFNMSHDVAPLVMDDGRIVFQRWDNKDNEDRFDLYRVNPDGTSLTPLYGADSHAREDQEDRQFLPMTMMGDGRVLTAVRLRELVAGNSLVPVAIDVARFVNQDTPLFGIVGAQAEQPLPIPVTRLSGDITSGTVADVLDLGDGTGRYLMAWSPCRLLEGQTLRPCTDEYLSQDLPAAPPAYGLWVFDPAEGTQRPVVNPRDGLWVTELAVATPQPSAAPAVLPERDDALAEDNMAMLDIRSVHDRDGAFATFDGGVAGVNTIADYRDPNQVSPEQRAVRFLRITKGVLIPDDDVRDISGAQFGRAPNFGMREIVGYIPVEPDGSVRVQVPADAPLGLQLVDAEGKAVYSRHGAWINLRPGETLQCQGCHSNNSPLPHGRIDGMAPSLNAGAPFTGQPFPNTRSDVVGFADAGETMAQALTRLYPERAMPSVDLRAFDAWSDPAPDPDTEVLLSYEDLNTPTPVTPECQGAWAPGCRATIHYEDHIQPLWDLPRVADVDGSMQDVTCSVCHNRRDSMNALQVPPGQLELTGDPSPDQPDQLTSYRELLFNDNELELQDGALVDRLVIVFDDEGNIVYQTDEEGELVLDGDDNPVPVTEPVPVAAAIRAGQARNSDRFFDTFAVDGGHEEWLSAQELRLIAEWIDIGAQLYNDPFRVPEN*
>MP1845_megahit_219690_3-890
DRRYGPNAAHHGTATDYYNHANERLRIMGEIPVRKFNSDGSPVLDAEGNPDTSFLVKIPADTPFTFQTIDRLGMVLNMSQTWHQVRPGEVRADCGGCHAHSQQPLAFGATAANQPDYSVQDFSKTTPLVTRDLGGENGINEVPSAVVDVEFFQDIRPILQNHCISCHNDTQLAGQLDLSDLSMEDDLPGDYRRLARDESAEHGHPPVIQNGSWRQTNASRYIRKFQSRRSLLTWKLFGERLDGWSNADHPTESVPGDANTLPVGANPNEADLDFIPSVAHPAGGMTSLSMAEKMAV
>MP1845_megahit_224591_1-2535
KDPTVTDIPVAYVQRSLPRDDDGEIVVESLEEPAAFQAGARLMVRDSASSRAVARDVTTTIFGAGHDVRDLTMSYDGSRLLFSARAPEIVDADEDEQPTWNLWEYDFQTGVARRLISSDLRAEEGQDRYPAYLPDGRIVFASTRQRQARARLLDEGKPQFTPLEEGRDTYAFALHVMSADGVEIEQITFNMSHDVAPLVGRDGRVIFLRWDNKDNDNRFDLYRINPDGTSLTPLYGADSHDAGNNRTREFLPLSLMGDGRLLTAARLREAGAGQMQPLAIDIGNFVNRDGPMFGRVGSQAEQTLPGPASSLTDAVAVEGRLADLVSMDDGSGRFLMAWSPCRLLEGQTLRPCTAEYLNQGLPEAPPAFGLWILDPAEGTQRPVVTPQDDLWVTELAVATARSLPSQALDSERDDALAEDNLARLDIRSVYDMDSRFVSFNNPRLPGISTLEQFRDPSLVTPQERQVRFLRITKGVLIPDDDVRDIAGAQFGRAANFGMREIVGYVPVEPDGSVRAQVPADAPLGLQLVDATGKAVYSRHGAWINLRPGETLQCQGCHANNSPLPHGRNDGMAPSINAGAPLTGQPFPNTRTDVVGFADAGETMAQALTRLYPEREIPAIDMRDFDAWSDPAPAEDLLLAYADLQTLAPAPVPCQQQWQAECRTVIHYQDHIQPLWDLPRQADVGGNLEDVTCSSCHNRRDAMNALQVPPAQLELTGEASADQPLQPTSYRELLFNDNELVLEDGALVDRLEIVTDGDGNVVYQTDEDGELILDNMGNPVPVTETVPVSAPIRAGQARNSDAFFDTFAQGAVHDSWLSVEELRLLAEWADLGAQLYNDPFRVPEN*
>MP1845_megahit_230132_3-728
RYGPNAAHHGTATDYYNHANERLRIMGEIPVRKFNSDGSPVLDAEGNPDTSFLVKIPADTPFTFQTIDRLGMALNMSQTWHQVRPGEVRADCGGCHAHSQQPLDFGTTAANQPDYSVLDFSKTTPLVTRDLGGENGINEVPSAVVDVEFFQDIRPILQSHCISCHNNTQLAGQLDLSDLSLEDDLPGDYRRLARDEGAEYGHPPVIQNGSWRQTNASRYVRKFQSRRSLLTWVLFGERLDGW
>MP1845_megahit_238434_12558-15167
MRVPVLLGLLMGMSGCGGMDGGDQQKDPTVTDIPVAYVQRDLPRDEDGGIVMESLEEPVSFQAGARLMVRDSASSRAVARDITTAILGDGHDIRDLTVSYDGSRLLFSARAPEIEDADEDEQPTWNLWEYDFQSGAARRLISSDLRAEEGQDRYPAYLPDGRIVFASTRQRQARARLLDEGKPQFTPLEEGRDNAAFALHVMSADGVEIEQITFNMSHDVAPLVGRDGRILFLRWDNKDNENRFDLYRVNPDGSGLSPLYGADSHDAGDDRTREFLPLSLMGDGRLLTAARLREAGAGQMQPLAIDIDNFVNREGPLHGRVASQPEQVLPGPAATLDDTVAVEGRLADLVSMDDGSGRFLMAWSPCRLLEGDTLRPCTADYLGQGLPEAPPAFGLWILDPAEGTQRPVVSPRDNLWVTELAVATPRSLPSQALDSVRDEALAEENLARLDIRSVYDMDSRFVTFNTPGLPGIASLEQYRDPSLVTPSQRRVRFLRITKGVLIPDEDVRDIAGAQFGRAANFGMREIVGYVPVEPDGSVRVQVPADAPLGLQLVDADGKSVYNRHGAWINVRPGETLQCQGCHANNSPLPHGRTDGMAPSINTGAPSTGQPFPNTRTDVVGFADAGETMAQALTRLYPEREIPSIDMRDFDAWSDPAPSEDWLLAYADLETLAPATVQCQQQWQAECRTVIHYEDHIQPLWDLPRQADVDGNLQDVTCSSCHNRRDAMNALQVPPAQLELTGEASADQPLQPTSYRELLFNDNEQILEDGALVDRLVIVTDGEGNVVYQTDEDGELILDNMGNPVPVTETVPVASVIRAGQARNSAAFFDTFTGGGVHDGWLTAEELRLLAEWIDLGAQLYNDPFRVPEN*
>MP1847_megahit_24046_3-1586
QRYYGYHSQNTGPADTPATFWKAVSLGDGRLLTNMRDRISQHWGGDIVAVDTEGFTDINQANPQNPGTGNAQQSLAPNAVNITEGDDEIFSTGGFYNSAFHLNDGTGRLLVSWSPCQVESLEDNKRYPCTRSFLSRPNIRPAAPAYGVWVLDNTGGTQLPIKIAESGSDIVYTEAVAFTTPAPAANIAPSTSTDLAAQGLALVHIRNIYDIDGTLAESVAPMPHLAERSAKPERFLRLVRAVPIPHPDEFEDDFDRNIAFGVNGGDYMREIIGYVPIEPDGSVKFVTAADAAFSFSLVDASGKRLNGGFHSNWLSLKPGENFECVGCHDANSTLPHGRKDAEPSSGYLGAPFIGMELLDADDQPVIGPITGQSMAEHFARRLGARVPSTDLLYRDVWTQNIANREADIAIAYNQLPVTEESTLPPVTSAANCLTPSEPVNWPLPVAPATCLSNGNPSPYQTTPWVSNCRITLNYETHIQPLWERDRRSCDDMGMEIPNENRTCVSCHSADNTDELGMAVVPAANLYLT
>MP1847_megahit_62801_2293-3336
MREIVGYVPVEPDGSVRVQVPANAPLGLQLVDAQGKAVYSRHGAWLNLRPGETLQCQGCHERGSSLPHGRDNGLAPSVNPGAPLDGLPFPNTRTDVVAFANAGETMAQALTRLHPEREIPAMDMLAFDAWSDPATADEMLPRYADLQTPAPATPDCQQQWQPECRTVIHYEDHIQPIWDRPRQAMVGGALTDVTCSSCHNRRDASNALQVPPAQLELTGDASPDLVLQPISYRELLFDDDEVVLVNGALVDRLVVATDDDGNVVYQTDEDGELILDSQGNPIPELETVELDPPIRFGRARTSTAFFDIFAAGGSHEGWLDAQEHRLLAEWIDLGAQLYNDPFRVPEN*
>MP1847_megahit_93026_3-1190
HKALPAGSPFGLVGSSSMYKRESYPNGVVPKGSVTSTYAGGNRPWRDLDAFTSHGNGMPRNWHNQGADVGLYENSDIHAIRVLAMEPTTDRHRGANNGRGFYSHAMERLRILGEIPVRKFQNGKQPTDPDGNPDTSFLAKIPADTAFTFQTLDRDGMVLNMSQTWHQLRPGELRTNCGGCHAHSQKPTEFNLTLASKPDYKIWDLTKITPLLTDHARDESKVRWDITKAAGLRTVKQPATTVEYFRDIQPILKTHCTACHTKNWQKPAGNLVLDDDENWINVPNRGKFPGTYFRLAVDERAQFGHKPIGYPSWGYPNASRYIRKLQSRRSVFTWKIYGERLDGFSNDDHPSEPKPGIGHFEHHGKRVETKWARHRYDLDLLGAQMPPPTAIKGTFK
>MP1847_megahit_265061_5186-7714
MTDIPVAYVERTVPVADMEMDMEPDSLEQPAAFMAGARLMVRDGLSSGAVARDISTPLLGGGHDIRDLVVSPAGDRLLFSARAPEIEDADEDEQPTWNLWEYDFNSRVARRLVTSDLIAEQGQDRYPAYLPGGGIVFASTRQRQARARLLDEGKPQFAPLEEGRDSYAFALHVMGEDGNDIEQITFNMSHDVAPLVMDDGRIVFQRWDNKDNEDRFDLYRVNPDGTSLTPLYGADSHAREDQEDRQFLPMTMMGDGRVLTAVRLRELVAGNSLVPVAIDVARFVNQDTPLFGIVGAQAEQPLPIPVTRLSGDITSGTVADVLDLGDGTGRYLMAWSPCRLLEGQTLRPCTDEYLSQDLPAAPPAYGLWVFDPAEGTQRPVVNPRDGLWVTELAVATPQPSAAPAVLPERDDALAEDNMAMLDIRSVHDRDGAFATFDGGVAGVNTIADYRDPNQVSPEQRAVRFLRITKGVLIPDDDVRDISGAQFGRAPNFGMREIVGYIPVEPDGSVRVQVPADAPLGLQLVDAEGKAVYSRHGAWINLRPGETLQCQGCHSNNSPLPHGRIDGMAPSLNAGAPFTGQPFPNTRSDVVGFADAGETMAQALTRLYPERAMPSVDLRAFDAWSDPAPDPDTEVLLSYEDLNTPTPVTPECQGAWAPGCRATIHYEDHIQPLWDLPRVADVDGSMQDVTCSVCHNRRDSMNALQVPPGQLELTGDPSPDQPDQLTSYRELLFNDNELELQDGALVDRLVIVFDDEGNIVYQTDEEGELVLDGDDNPVPVTEPVPVAAAIRAGQARNSDRFFDTFAVDGGHEEWLSAQELRLIAEWIDIGAQLYNDPFRVPEN*
>MP1847_megahit_272700_11340-14285
MVNKLSVTVLLLLLVASWREAQAQINYDIVYVRQARFGDMVNTTWPEIFHPGRMDPGADLMLLHPDGSEEVLVDCEFCGVTDPVVSFDANWVYYSLFHDLSPGSLNTQRGDLPYQGADIYRINLHSRVIEQLTFGEFTPNTGAGHWDETNPLDPDSQYNRLGYGILNLGPMPLPGGKLAFTSNRNGLVPTKGFTNPAMQLYVMDIDGNNVEAIAPMTLGSALHPTILNDGRLMFSSYEAQGIRDRRLWGIWLIEPDGRQWEPLVSAMTSPNAFHFMTQNSAGEVIIEQYYNLNNNGFGALYKMPLDVPPGTPKFGSPYPGLNPPIEQTVSQSIGLQPFQMSFTPWGYEAVTPMTHPGDSAAPIGDNNVDRVGKFTQPSAAPGNDLLVVWTPGPANDLNRPTTLPYYDGGLYVIENTEQVWRPEDLVLIKNDPDFNEAWPRAVVPWSAIHGQAEPDQRPWLPNDGGEHVNLPAGTPFGLVGSSSLYKRDTFPGRGDADFDGLDPFNTSENRASSNWSWQGADAGKYDDTDIWAIRLLAMEPNSDRRYGPNAAHHGTATDYYNHANERLRIMGEIPVRKFNSDGSPVLDAEGNPDTSFLVKIPADTPFTFQTIDRLGMALNMSQTWHQVRPGEVRADCGGCHAHSQQPLDFGTTAANQPDYSVLDFSKTTPLVTRDLGGENGINEVPSAVVDVEFFQDIRPILQSHCISCHNNTQLAGQLDLSDLSLEDDLPGDYRRLARDEGAEYGHPPVIQNGSWRQTNASRYVRKFQSRRSLLTWVLFGERLDGWSNADHPTESVPGDANTLPVGANPNEADLDYVPSVAHPAGGMTSLSMAEKMAVARWIDLGAPIDQSVIRGNPGMGWFLDDLKPTLTISLPRPNVNLDPVQVLRFGLADGNSGIDLNSLSIQANFVVNGRPAMTELSDLVINTTDGVYEINLDNPLSVNQSERHILAEIADNQGNIKRVNLRFYTESLDLIFADGFD*
>MP1847_megahit_309566_11554-14163
MRVPVLLGLLMGMSGCGGMDGGDQQKDPTVTDIPVAYVQRDLPRDEDGGIVMESLEEPVSFQAGARLMVRDSASSRAVARDITTAILGDGHDIRDLTVSYDGSRLLFSARAPEIEDADEDEQPTWNLWEYDFQSGAARRLISSDLRAEEGQDRYPAYLPDGRIVFASTRQRQARARLLDEGKPQFTPLEEGRDNAAFALHVMSADGVEIEQITFNMSHDVAPLVGRDGRILFLRWDNKDNENRFDLYRVNPDGSGLSPLYGADSHDAGDDRTREFLPLSLMGDGRLLTAARLREAGAGQMQPLAIDIDNFVNREGPLHGRVASQPEQVLPGPAATLDDTVAVEGRLADLVSMDDGSGRFLMAWSPCRLLEGDTLRPCTADYLGQGLPEAPPAFGLWILDPAEGTQRPVVSPRDNLWVTELAVATPRSLPSQALDSVRDEALAEENLARLDIRSVYDMDSRFVTFNTPGLPGIASLEQYRDPSLVTPSQRRVRFLRITKGVLIPDEDVRDIAGAQFGRAANFGMREIVGYVPVEPDGSVRVQVPADAPLGLQLVDADGKSVYNRHGAWINVRPGETLQCQGCHANNSPLPHGRTDGMAPSINTGAPSTGQPFPNTRTDVVGFADAGETMAQALTRLYPEREIPSIDMRDFDAWSDPAPSEDWLLAYADLETLAPATVQCQQQWQAECRTVIHYEDHIQPLWDLPRQADVDGNLQDVTCSSCHNRRDAMNALQVPPAQLELTGEASADQPLQPTSYRELLFNDNEQILEDGALVDRLVIVTDGEGNVVYQTDEDGELILDNMGNPVPVTETVPVASVIRAGQARNSAAFFDTFTGGGVHDGWLTAEELRLLAEWIDLGAQLYNDPFRVPEN*
>MP1849_megahit_227407_6082-8238
RYPAYLPGGGIVFASTRQRQARARLLDEGKPQFAPLEEGRDSYAFALHVMGEDGNDIEQITFNMSHDVAPLVMDDGRIVFQRWDNKDNEDRFDLYRVNPDGTSLTPLYGADSHAREDQEDRQFLPMTMMGDGRVLTAVRLRELVAGNSLVPVAIDVARFVNQDTPLFGIVGAQAEQPLPIPVTRLSGDITSGTVADVLDLGDGTGRYLMAWSPCRLLEGQTLRPCTDEYLSQDLPAAPPAYGLWVFDPAEGTQRPVVNPRDGLWVTELAVATPQPSAAPAVLPERDDALAEDNMAMLDIRSVHDRDGAFATFDGGVAGVNTIADYRDPNQVSPEQRAVRFLRITKGVLIPDDDVRDISGAQFGRAPNFGMREIVGYIPVEPDGSVRVQVPADAPLGLQLVDAEGKAVYSRHGAWINLRPGETLQCQGCHSNNSPLPHGRIDGMAPSLNAGAPFTGQPFPNTRSDVVGFADAGETMAQALTRLYPERAMPSVDLRAFDAWSDPAPDPDTEVLLSYEDLNTPTPVTPECQGAWAPGCRATIHYEDHIQPLWDLPRVADVDGSMQDVTCSVCHNRRDSMNALQVPPGQLELTGDPSPDQPDQLTSYRELLFNDNELELQDGALVDRLVIVFDDEGNIVYQTDEEGELVLDGDDNPVPVTEPVPVAAAIRAGQARNSDRFFDTFAVDGGHEEWLSAQELRLIAEWIDIGAQLYNDPFRVPEN*
>MP1849_megahit_269722_1189-3606
ARLMVRDSASSRAVARDITTAILGDGHDIRDLTVSYDGSRLLFSARAPEIEDADEDEQPTWNLWEYDFQSGAARRLISSDLRAEEGQDRYPAYLPDGRIVFASTRQRQARARLLDEGKPQFTPLEEGRDNAAFALHVMSADGVEIEQITFNMSHDVAPLVGRDGRILFLRWDNKDNENRFDLYRVNPDGSGLSPLYGADSHDAGDDRTREFLPLSLMGDGRLLTAARLREAGAGQMQPLAIDIDNFVNREGPLHGRVASQPEQVLPGPAATLDDTVAVEGRLADLVSMDDGSGRFLMAWSPCRLLEGDTLRPCTADYLGQGLPEAPPAFGLWILDPAEGTQRPVVSPRDNLWVTELAVATPRSLPSQALDSVRDEALAEENLARLDIRSVYDMDSRFVTFNTPGLPGIASLEQYRDPSLVTPSQRRVRFLRITKGVLIPDEDVRDIAGAQFGRAANFGMREIVGYVPVEPDGSVRVQVPADAPLGLQLVDADGKSVYNRHGAWINVRPGETLQCQGCHANNSPLPHGRTDGMAPSINTGAPSTGQPFPNTRTDVVGFADAGETMAQALTRLYPEREIPSIDMRDFDAWSDPAPSEDWLLAYADLETLAPATVQCQQQWQAECRTVIHYEDHIQPLWDLPRQADVDGNLQDVTCSSCHNRRDAMNALQVPPAQLELTGEASADQPLQPTSYRELLFNDNEQILEDGALVDRLVIVTDGEGNVVYQTDEDGELILDNMGNPVPVTETVPVASVIRAGQARNSAAFFDTFTGGGVHDGWLTAEELRLLAEWIDLGAQLYNDPFRVPEN*
>MP1851_megahit_5010_3-812
EGQQFDEAVLMTERSLPTFIPESQFSGDAATLAEDGLGILQIQSVYDIDGVDTSPAGIRQTADPAIVSPDNLPRRFLRLEKPVSIPDEEVRDFDNTAFGRSQAQSMREILGYVPVEPDGSVRVAVPANVAFAISVLDDEGRRIGPRHQNWLNVRPGETLACSGCHNPGSAVPHGRADAGPAPAYTGALTDIEFPNADPALVAMMGETMAETWARINGTRRLGPDAVYVDQWTDPGDASLTPGTAFSLSYADLETPAPIRPECADDWRAAC
>MP1851_megahit_117714_2004-3500
MPIPFAFQSHSQLARVGGDLIRYDDDEICGVRILGVMPNREEDEREGNGSRLGERVVILGEVPARHREGGAPIIDSMGNPDTSFLLRMPANMPYLMQSVDCDGRALSTDQVWQSVRPGEKKVCGGCHVHSQESMPFEGTVASRDDFVPARLGEGYVPLMDGLDADGDVVVREVEGQGLAVQLERDVMPILERRCASCHGETDPAGGLRLDDAEEVVRCVFRDADQSCVPEARRVPGAREGRSTLDWPNYSYYARFMNARGSLLYWKATNRRTDGIADDERESDIDFGADHPTEITPEELDTLAMWIELGGPVGPRYLHDTQPPTLNVFGQVEGGALVSFRLGTTDLGTGVDVSSLSVCQLEGDGCAWTETPEAAPHGIVDLSLPAPVTEPSTRFRFTVLDAAGNERTFVRNARWFFALAIGWEDGMVPPLPGPDGGAPVPRTDGSLPGADGGTGEETVMGDCACRAAPGKPSGWPVGLALGSVLLALRTRRRRSRRAQ*
>MP1851_megahit_135455_1-1716
KDPTVTDIPVAYVQRSLPRDDDGEIVVESLEEPAAFQAGARLMVRDSASSRAVARDVTTTIFGAGHDVRDLTMSYDGSRLLFSARAPEIVDADEDEQPTWNLWEYDFQTGVARRLISSDLRAEEGQDRYPAYLPDGRIVFASTRQRQARARLLDEGKPQFTPLEEGRDTYAFALHVMSADGVEIEQITFNMSHDVAPLVGRDGRVIFLRWDNKDNDNRFDLYRINPDGTSLTPLYGADSHDAGNNRTREFLPLSLMGDGRLLTAARLREAGAGQMQPLAIDIGNFVNRDGPLFGRVGSQAEQTLPGPVSSLTDAVAVEGRLADLVSMDDGSGRFLMAWSPCRLLEGQTLRPCTAEYLNQGLPEAPPAFGLWILDPAEGTQRPVVTPQGDLWVTELAVATARSLPSQALDSERDDALAEDNLARLDIRSVYDMDSRFVSFNNPRLPGISTLEQFRDPSLVTPQERQVRFLRITKGVLIPDDDVRDIAGAQFGRAANFGMREIVGYVPVEPDGSVRAQVPADAPLGLQLVDATGKAVYSRHGAWINLRPGETLQCQGCHANNSPLPHGRNDGMA
>MP1851_megahit_140601_9970-12225
MMRWISKGATATLAAVIGTFGLAATGCGTSPTDSVVPNVEALVFVSRAFERDDGSHNVLGGNGQTIDYLRYQPGGGLMVLSPPTPDGELRDLTAEGGFEGVDINGVDVSFDATQVVFSMRHAGDNRYHVYLANLEGDAAIRQITFGDYHDVKPLFMPGDRVAFVTNEPYTAMGTRADEYNHSRVVTQIATVSIAAGDADRRLCSQNLSHSATPFLLADGTIGFSRWEHLGPVNDVKLFRMNPDCTNMQAIAGQFGKSFNSIVQSQEVPGQPGTFVTVATSRRGTIQAGAVMHVDARSQTSTNPDLYIDVQQARFTNLTPDVPTGMGSPPSGVGRYRTPRPLGDGLLLVSWADGDVNERNELADTAPNFGIYLFDPDTQRRTLVYDNPDMWDVYAIPVRVRDEPPVITPTVDANPDPSEPAIIGSIDITATSLRENVSGAQFDGVPLGEALGQATRMRIIEGFSSEIGSVGQFGLTMHEGAAILGETPIYEDGSWRAAVPAYLPYHLQPIDRYGLAIRNQMLWIQAMPGETRTCGGCHESRSETVEPRMGATTIAQQVGPDMNTHIAIPDRTELPWYGAASRQNVQDVLDRNCASCHDGGAMDPYAGRFYTVEVTTMEGEMLTFEVPYLDLSNRLIEAYYEDEVVNYPASYVSLLYPSAMMGDSMALGDVPPEWIVPGEARASRVIEVMNVMADGDAGDLAWADRPLHPEDQGVTVSREDRMVLIQAADLGGQYYSRWNVEGGYDWSSVTDY*
>MP1851_megahit_195011_61623-64568
MVNKLSVTVLLLLLVASWREAQAQINYDIVYVRQARFGDMVNTTWPEIFHPGRMDPGADLMLLHPDGSEEVLVDCEFCGVTDPVVSFDANWVYYSLFHDLSPGSLNTQRGDLPYQGADIYRINLHSRVIEQLTFGEFTPNTGAGHWDETNPLDPDSQYNRLGYGILNLGPMPLPGGKLAFTSNRNGLVPTKGFTNPAMQLYVMDIDGNNVEAIAPMTLGSALHPTILNDGRLMFSSYEAQGIRDRRLWGIWLIEPDGRQWEPLVSAMTSPNAFHFMTQNSAGEVIIEQYYNLNNNGFGALYKMPLDVPPGTPKFGSPYPGLNPPIEQTVSQSIGLQPFQMSFTPWGYEAVTPMTHPGDSAAPIGDNNVDRVGKFTQPSAAPGNDLLVVWTPGPANDLNRPTTLPYYDGGLYVIENTEQVWRPEDLVLIKNDPDFNEAWPRAVVPWSAIHGQAEPDQRPWLPNDGGEHVNLPAGTPFGLVGSSSLYKRDTFPGRGDADFDGLDPFNTSENRASSNWSWQGADAGKYDDTDIWAIRLLAMEPNSDRRYGPNAAHHGTATDYYNHANERLRIMGEIPVRKFNSDGSPVLDAEGNPDTSFLVKIPADTPFTFQTIDRLGMALNMSQTWHQVRPGEVRADCGGCHAHSQQPLDFGTTAANQPDYSVLDFSKTTPLVTRDLGGENGINEVPSAVVDVEFFQDIRPILQSHCISCHNNTQLAGQLDLSDLSLEDDLPGDYRRLARDEGAEYGHPPVIQNGSWRQTNASRYVRKFQSRRSLLTWVLFGERLDGWSNADHPTESVPGDANTLPVGANPNEADLDYVPSVAHPAGGMTSLSMAEKMAVARWIDLGAPIDQSVIRGNPGMGWFLDDLKPTLTISLPRPNVNLDPVQVLRFGLADGNSGIDLNSLSIQANFVVNGRPAMTELSDLVINTTDGVYEINLDNPLSVNQSERHILAEIADNQGNIKRVNLRFYTESLDLIFADGFD*
>MP1851_megahit_259730_1959-4568
MRVPVLLGLLMGMSGCGGMDGGDQQKDPTVTDIPVAYVQRDLPRDEDGGIVMESLEEPVSFQAGARLMVRDSASSRAVARDITTAILGDGHDIRDLTVSYDGSRLLFSARAPEIEDADEDEQPTWNLWEYDFQSGAARRLISSDLRAEEGQDRYPAYLPDGRIVFASTRQRQARARLLDEGKPQFTPLEEGRDNAAFALHVMSADGVEIEQITFNMSHDVAPLVGRDGRILFLRWDNKDNENRFDLYRVNPDGSGLSPLYGADSHDAGDDRTREFLPLSLMGDGRLLTAARLREAGAGQMQPLAIDIDNFVNREGPLHGRVASQPEQVLPGPAATLDDTVAVEGRLADLVSMDDGSGRFLMAWSPCRLLEGDTLRPCTADYLGQGLPEAPPAFGLWILDPAEGTQRPVVSPRDNLWVTELAVATPRSLPSQALDSVRDEALAEENLARLDIRSVYDMDSRFVTFNTPGLPGIASLEQYRDPSLVTPSQRRVRFLRITKGVLIPDEDVRDIAGAQFGRAANFGMREIVGYVPVEPDGSVRVQVPADAPLGLQLVDADGKSVYNRHGAWINVRPGETLQCQGCHANNSPLPHGRTDGMAPSINTGAPSTGQPFPNTRTDVVGFADAGETMAQALTRLYPEREIPSIDMRDFDAWSDPAPSEDWLLAYADLETLAPATVQCQQQWQAECRTVIHYEDHIQPLWDLPRQADVDGNLQDVTCSSCHNRRDAMNALQVPPAQLELTGEASADQPLQPTSYRELLFNDNEQILEDGALVDRLVIVTDGEGNVVYQTDEDGELILDNMGNPVPVTETVPVASVIRAGQARNSAAFFDTFTGGGVHDGWLTAEELRLLAEWIDLGAQLYNDPFRVPEN*
>MP1851_megahit_288140_1178-3787
MRGVVLLGLLGVLGGCGGMDGGDQKQAVTVTEVPLAYVMRSLPRDEDGELAVTSLEAPADFQAGARLMVRGSVSSRSEAQDISTPLLGAGHDIRDLSVSYDGQRLLFAARAPAIEDADEDEQPTWNLWEYDFRGQATRRLISSDLLAEEGQDRYPAYLPDGRIVFASTRQRQAGARLLDEGKPRFMPLEEGRDTHAFALHVMNADGDDIEQITFNMSHDVAPLVGRDGRVIFQRWDNKDSVDRFDLYRVNPDGTALEPLYGANSHDERNDEERQFLPLSLMGDGRLLTAVRLREARGGEMEPRAIDIEHYVNRDGPLYGSVAGQPEQSLPAPGGAWSERVALQGRLSDLVSLEDGTGRFLMAWSPCRLLDGASLRPCTPEYLQQGLPEAPPAFGLWVFDPAEGTQRPVVKPQDNLWVTELVAATPRTLPPLIVAAGRDEDLAEDNLARLDIRSVYDLDGGFNSFHDPALPGVSTLEAFRDPSVITPGDRRVRFLRITKGVLIPDDDVRLIVGAHIGRAPNFGMREIVGYVPVEPDGSVRVQVPANAPLGLQLVDAQGKAVYSRHGAWLNLRPGETLQCQGCHERGSSLPHGRDNGLAPSVNPGAPLDGLPFPNTRTDVVAFANAGETMAQALTRLHPEREIPAMDMLAFDAWSDPATADEMLPRYADLQTPAPATPDCQQQWQPECRTVIHYEDHIQPIWDRPRQAMVGGALTDVTCSSCHNRRDASNALQVPPAQLELTGDASPDLVLQPISYRELLFDDDEVVLVNGALVDRLVVATDDDGNVVYQTDEDGELILDSQGNPIPELETVELDPPIRFGRARTSTAFFDIFAAGGSHEGWLDAQEHRLLAEWIDLGAQLYNDPFRVPEN*
>MP1853_megahit_10659_512-2026
LVGSSSLYKRDTFPGRGDADFDGLDPFNTSENRASSNWSWQGADAGKYDDTDIWAIRLLAMEPNSDRRYGPNAAHHGTATDYYNHANERLRIMGEIPVRKFNSDGSPVLDAEGNPDTSFLVKIPADTPFTFQTIDRLGMALNMSQTWHQVRPGEVRADCGGCHAHSQQPLDFGTTAANQPDYSVLDFSKTTPLVTRDLGGENGINEVPSAVVDVEFFQDIRPILQSHCISCHNNTQLAGQLDLSDLSLEDDLPGDYRRLARDEGAEYGHPPVIQNGSWRQTNASRYVRKFQSRRSLLTWVLFGERLDGWSNADHPTESVPGDANTLPVGANPNEADLDYVPSVAHPAGGMTSLSMAEKMAVARWIDLGAPIDQSVIRGNPGMGWFLDDLKPTLTISLPRPNVNLDPVQVLRFGLADGNSGIDLNSLSIQANFVVNGRPAMTELSDLVINTTDGVYEINLDNPLSVNQSERHILAEIADNQGNIKRVNLRFYTESLDLIFADGFD*
>MP1853_megahit_60508_598-1773
PNQVSPEQRAVRFLRITKGVLIPDDDVRDISGAQFGRAPNFGMREIVGYIPVEPDGSVRVQVPADAPLGLQLVDAEGKAVYSRHGAWINLRPGETLQCQGCHSNNSPLPHGRIDGMAPSLNAGAPFTGQPFPNTRSDVVGFADAGETMAQALTRLYPERAMPSVDLRAFDAWSDPAPDPDTEVLLSYEDLNTPTPVTPECQGAWAPGCRATIHYEDHIQPLWDLPRVADVDGSMQDVTCSVCHNRRDSMNALQVPPGQLELTGDPSPDQPDQLTSYRELLFNDNELELQDGALVDRLVIVFDDEGNIVYQTDEEGELVLDGDDNPVPVTEPVPVAAAIRAGQARNSDRFFDTFAVDGGHEEWLSAQELRLIAEWIDIGAQLYNDPFRVPEN*
>MP1853_megahit_69967_2001-3497
MPIPFAFQSHSQLARVGGDLIRYDDDEICGVRILGVMPNREEDEREGNGSRLGERVVILGEVPARHREGGAPIIDSMGNPDTSFLLRMPANMPYLMQSVDCDGRALSTDQVWQSVRPGEKKVCGGCHVHSQESMPFEGTVASRDDFVPARLGEGYVPLMDGLDADGDVVVREVEGQGLAVQLERDVMPILERRCASCHGETDPAGGLRLDDAEEVVRCVFRDADQSCVPEARRVPGAREGRSTLDWPNYSYYARFMNARGSLLYWKATNRRTDGIADDERESDIDFGADHPTEITPEELDTLAMWIELGGPVGPRYLHDTQPPTLNVFGQVEGGALVSFRLGTTDLGTGVDVSSLSVCQLEGDGCAWTETPEAAPHGIVDLSLPAPVTEPSTRFRFTVLDAAGNERTFVRNARWFFALAIGWEDGMVPPLPGPDGGAPVPRTDGSLPGADGGTGEETVMGDCACRAAPGKPSGWPVGLALGSVLLALRTRRRRSRRAQ*
>MP1853_megahit_100611_1324-3627
MDFQAKQGSLVVTKHYENKMFSCVSGLRYHLAVLGRVFALLPVALAAGCLQSGDSQSRDPVVVENPVVFVKRPLLFDEDNGALIGDNLAEPAEFRPGARLFLKDRASPDAPSRDITSSAFPGPLGYDVKDLTVSYDGTRVLFAMRAPEIEDADEDEQPTWNIWEYDVSSGTLRRVIESNVTAEAGQDIAPAYLPDDRIVFSSTRQRVSRAILLDEGKPQYPALDEEREVPAFVLHVMDADGDNIEQITFNQSHDLDPLVTDEGAIVFSRWDNAGQTQGNGFNLYKVNPDGTGLSYLYGRHSHGSVSDDVNIEYLRPQATDSGRLLAQLRPTETNNFGAVPVEIDVERYVEAGIRVDGNPGSAQTPLVSGLSLGNEISLRGNYSSVSPFLDGTRRYLVSWSPCRLRLATGNGDILNCTQERIASGAYRAAAPVYGLWLLDMASGTQRPIQSPEEGQQFDEAVLMTERSLPTFIPESQFSGDAATLAEDGLGILQIQSVYDIDGVDTSPAGIRQTADPAIVSPDNLPRRFLRLEKPVSIPDEEVRDFDNTAFGRSQAQSMREILGYVPVEPDGSVRVAVPANVAFAISVLDDEGRRIGPRHQNWLNVRPGETLACSGCHNPGSAVPHGRPDAGPAPVYAGAPTTGLEFPNTDPALFADMGETMAETWARINGTRRLGPDAVYVDQWTDPDDASLTPGTAFSLSYADLETPAPIRPECADDWRAACRTVINYEQHIHPLWGLERLVDDGNGNVENYTCTGCHSNTDAADAT
>MP1853_megahit_132423_7178-9433
MMRWISKGATATLAAVIGTFGLAATGCGTSPTDSVVPNVEALVFVSRAFERDDGSHNVLGGNGQTIDYLRYQPGGGLMVLSPPTPDGELRDLTAEGGFEGVDINGVDVSFDATQVVFSMRHAGDNRYHVYLANLEGDAAIRQITFGDYHDVKPLFMPGDRVAFVTNEPYTAMGTRADEYNHSRVVTQIATVSIAAGDADRRLCSQNLSHSATPFLLADGTIGFSRWEHLGPVNDVKLFRMNPDCTNMQAIAGQFGKSFNSIVQSQEVPGQPGTFVTVATSRRGTIQAGAVMHVDARSQTSTNPDLYIDVQQARFTNLTPDVPTGMGSPPSGVGRYRTPRPLGDGLLLVSWADGDVNERNELADTAPNFGIYLFDPDTQRRTLVYDNPDMWDVYAIPVRVRDEPPVITPTVDANPDPSEPAIIGSIDITATSLRENVSGAQFDGVPLGEALGQATRMRIIEGFSSEIGSVGQFGLTMHEGAAILGETPIYEDGSWRAAVPAYLPYHLQPIDRYGLAIRNQMLWIQAMPGETRTCGGCHESRSETVEPRMGATTIAQQVGPDMNTHIAIPDRTELPWYGAASRQNVQDVLDRNCASCHDGGAMDPYAGRFYTVEVTTMEGEMLTFEVPYLDLSNRLIEAYYEDEVVNYPASYVSLLYPSAMMGDSMALGDVPPEWIVPGEARASRVIEVMNVMADGDAGDLAWADRPLHPEDQGVTVSREDRMVLIQAADLGGQYYSRWNVEGGYDWSSVTDY*
>MP1853_megahit_292302_2-2110
TRQRQARARLLDEGKPQFTPLEEGRDNAAFALHVMSADGVEIEQITFNMSHDVAPLVGRDGRILFLRWDNKDNENRFDLYRVNPDGSGLSPLYGADSHDAGDDRTREFLPLSLMGDGRLLTAARLREAGAGQMQPLAIDIDNFVNREGPLHGRVASQPEQVLPGPAATLDDTVAVEGRLADLVSMDDGSGRFLMAWSPCRLLEGDTLRPCTADYLGQGLPEAPPAFGLWILDPAEGTQRPVVSPRDNLWVTELAVATPRSLPSQALDSVRDEALAEENLARLDIRSVYDMDSRFVTFNTPGLPGIASLEQYRDPSLVTPSQRRVRFLRITKGVLIPDEDVRDIAGAQFGRAANFGMREIVGYVPVEPDGSVRVQVPADAPLGLQLVDADGKSVYNRHGAWINVRPGETLQCQGCHANNSPLPHGRTDGMAPSINTGAPSTGQPFPNTRTDVVGFADAGETMAQALTRLYPEREIPSIDMRDFDAWSDPAPSEDWLLAYADLETLAPATVQCQQQWQAECRTVIHYEDHIQPLWDLPRQADVDGNLQDVTCSSCHNRRDAMNALQVPPAQLELTGEASADQPLQPTSYRELLFNDNEQILEDGALVDRLVIVTDGEGNVVYQTDEDGELILDNMGNPVPVTETVPVASVIRAGQARNSAAFFDTFTGGGVHDGWLTAEELRLLAEWIDLGAQLYNDPFRVPEN*
>MP1853_megahit_348642_1-2487
MKIIKRIGGLGLLGMLAALGGCGGLDGSEQAKDPTVTEIPVAYVQRTPPQGDMDAMAQETLEDPAVFQAGARLMVRDSASSRAQARDVTTARLGAGHDIRDLSVSPDGTRLLFAARAPEIPDADEDEQPTWNVWEYDFQGGGIHRLISSDLLAEEGQDRYPAYLPDGRIVFSSTRQRQARARLLDEGKPQFYPLEEGRDVSAFALHVMQPDGSDIQQITFNMSHDVAPLVKADGRVVFLRWDNKDNEDRFDLYRVNPDGTALTPLYGAESHALTDDTRREFMPLSFMGDGRLLTAIRLRETAAGQMEPVAIDIDNFVNREGPLFGRVAGQAEQALPGPDTTLTGDISVTGRMADLVSLNDGTGRYLMAWSPCRLQDGAVLRPCTDEYLQQGLPEAEPAFGLWILNPSEGTQLPVVQPQQGLWVTELAVATASRMATVVPASDRDEALADANMARIDIRSVYDLDGGFSDFMNPGLPGINSIADFSDPAQVTPDQRRVRFLRITKGVLIPDEDVRDISGAQFGRAANFGMREIVGYVPVEPDGSVRARVPADAPLGLQLVDADGKAVFSRHGAWLNLRPGETLQCQGCHRTNNPQPHGRIDGMAPSIHDGAPVTGQPFPNSRADVVPFADAGETMAQALARFLPDSEWPAINMQAFDAWSDPAPDPADELLLSYDDLETPAPATAGCQAQWQPECRTVIHYEDHIQPIWDLPRVADVGGVMEDRTCSSCHNRRDAMNALQVPPAQLELTGEASPDQQDQLTSYRELLFNDNELVLEDGALVDNLIIVTDGEGNVVYQTDEDGELILDNNGNPIPVTDTVAVSATLRAGQA
>MP1855_megahit_1502_2-535
RETGHHSIGRDGVVPIPFAFQSHSQLARVGGDLIRYDDDEICGVRILGVMPNREEDEREGNGSRLGERVVILGEVPARHREGGAPIIDSMGNPDTSFLLRMPANMPYLMQSVDCDGRALSTDQVWQSVRPGEKKVCGGCHVHSQESMPFEGTVASRDDFVPARLGEGYVPLMDGLDAD
>MP1855_megahit_286444_5383-8328
MVNKLSVTVLLILLVTSWREAQAQITYDIVYVRQARFGDMVNTTWPEIFHPGRMDPGADLMLLHPDGSEEVLVDCEFCGVTDPVVSFDANWVYYSLFHDLSTGSLNTQRGDLPYQGADIYRINLHSRVIEQLTFGEFTPNTGAGHWDETNPLDPDSQYNRLGYGILNLGPMPLPGGRLAFTSNRNGLVPTKGFTNPAMQLYVMDIDGNNVEAIAPMTLGSALHPTILNDGRLMFSSYEAQGIRDRRLWGIWIIEPDGRQWEPLVSAMTSPNAFHFMTQNSAGEVIVEQYYNLNNNGFGALYKMPLDVPQGTAKFGSPYPGLNPPIEQTVSQSIGLQPFQMSFTPWGYEAVTPMTHPGDSAAPIGDNNVDRVGKFTQPSAAPGNDLLVVWTPGPANDLNRPTTLPYYDGGLYVIENTEQVWRPEDLVLIKNDPDFNEAWPRAVVPWSAIHGQAEPDQRPWLPNDGGEHASLPAGTPYGLVGSSSLYKRDTFPGRGDADFDGLDPFNTSENRASSNWSWQGADAGKYDDTDIWAIRLLAMEPNTDRRYGPNAAHHGTATDYYNHANERLRIMGEIPVRKFNSDGSPVLDAEGNPDTSFLVKIPADTPFTFQTIDRLGMVLNMSQTWHQVRPGEVRADCGGCHAHSQQPLAFGATAANQPDYSVQDFSKTTPLVTRDLGGENGINEVPSAVVDVEFFQDIRPILQNHCISCHNDTQLAGQLDLSDLSMEDDLPGDYRRLARDESAEHGHPPVIQNGSWRQTNASRYIRKFQSRRSLLTWKLFGERLDGWSNADHPTESVPGDANTLPVGANPNEADLDFIPSVAHPAGGMTSLSMAEKMAVARWIDLGAPIDQSVIRGNPGLGWFLDDLKPTLTISMPRPNVNLDPIEVLRFGMADGNSGIDLNSFSVQANFVVNGRPAMTELSDLVVNASDGIYEINLDNPLPVNQTERHLLAEVADYQGNIKRVDLRFYTDSLDLIFVDGFE*
>MP1855_megahit_312753_883-3417
KDPTVTDIPVAYVQRSLPRDDDGEIVVESLEEPAAFQAGARLMVRDSASSRAVARDVTTTIFGAGHDVRDLTMSYDGSRLLFSARAPEIVDADEDEQPTWNLWEYDFQTGVARRLISSDLRAEEGQDRYPAYLPDGRIVFASTRQRQARARLLDEGKPQFTPLEEGRDTYAFALHVMSADGVEIEQITFNMSHDVAPLVGRDGRVIFLRWDNKDNDNRFDLYRINPDGTSLTPLYGADSHDAGNNRTREFLPLSLMGDGRLLTAARLREAGAGQMQPLAIDIGNFVNRDGPLFGRVGSQAEQTLPGPVSSLTDAVAVEGRLADLVSMDDGSGRFLMAWSPCRLLEGQTLRPCTAEYLNQGLPEAPPAFGLWILDPAEGTQRPVVTPQGDLWVTELAVATARSLPSQALDSERDDALAEDNLARLDIRSVYDMDSRFVSFNNPRLPGISTLEQFRDPSLVTPQERQVRFLRITKGVLIPDDDVRDIAGAQFGRAANFGMREIVGYVPVEPDGSVRAQVPADAPLGLQLVDATGKAVYSRHGAWINLRPGETLQCQGCHANNSPLPHGRNDGMAPSINAGAPLTGQPFPNTRTDVVGFADAGETMAQALTRLYPEREIPAIDMRDFDAWSDPAPAEDLLLAYADLQTLAPAPVPCQQQWQAECRTVIHYQDHIQPLWDLPRQADVGGNLEDVTCSSCHNRRDAMNALQVPPAQLELTGEASADQPLQPTSYRELLFNDNELVLEDGALVDRLEIVTDGDGNVVYQTDEDGELILDNMGNPVPVTETVPVSAPIRAGQARNSDAFFDTFAQGAVHDSWLTVEELRLLAEWADLGAQLYNDPFRVPEN*
>MP1855_megahit_370930_16316-18925
MRVPVLLGLLMGMSGCGGMDGGDQQKDPTVTDIPVAYVQRDLPRDEDGGIVMESLEEPVSFQAGARLMVRDSASSRAVARDITTAILGDGHDIRDLTVSYDGSRLLFSARAPEIEDADEDEQPTWNLWEYDFQSGAARRLISSDLRAEEGQDRYPAYLPDGRIVFASTRQRQARARLLDEGKPQFTPLEEGRDNAAFALHVMSADGVEIEQITFNMSHDVAPLVGRDGRILFLRWDNKDNENRFDLYRVNPDGSGLSPLYGADSHDAGDDRTREFLPLSLMGDGRLLTAARLREAGAGQMQPLAIDIDNFVNREGPLHGRVASQPEQVLPGPAATLDDTVAVEGRLADLVSMDDGSGRFLMAWSPCRLLEGDTLRPCTADYLGQGLPEAPPAFGLWILDPAEGTQRPVVSPRDNLWVTELAVATPRSLPSQALDSVRDEALAEENLARLDIRSVYDMDSRFVTFNTPGLPGIASLEQYRDPSLVTPSQRRVRFLRITKGVLIPDEDVRDIAGAQFGRAANFGMREIVGYVPVEPDGSVRVQVPADAPLGLQLVDADGKSVYNRHGAWINVRPGETLQCQGCHANNSPLPHGRTDGMAPSINTGAPSTGQPFPNTRTDVVGFADAGETMAQALTRLYPEREIPSIDMRDFDAWSDPAPSEDWLLAYADLETLAPATVQCQQQWQAECRTVIHYEDHIQPLWDLPRQADVDGNLQDVTCSSCHNRRDAMNALQVPPAQLELTGEASADQPLQPTSYRELLFNDNEQILEDGALVDRLVIVTDGEGNVVYQTDEDGELILDNMGNPVPVTETVPVASVIRAGQARNSAAFFDTFTGGGVHDGWLTAEELRLLAEWIDLGAQLYNDPFRVPEN*
>MP1857_megahit_67625_3-515
PDQRRVRFLRITKGVLIPDEDVRDISGAQFGRAANFGMREIVGYVPVEPDGSVRARVPADAPLGLQLVDADGKAVFSRHGAWLNLRPGETLQCQGCHRTNNPQPHGRIDGMAPSIHDGAPVTGQPFPNSRADVVPFADAGETMAQALARFLPDSEWPAINMQAFDAWSDPA
>MP1857_megahit_270738_6740-9268
MTDIPVAYVERTVPVADMEMDMEPDSLEQPAAFMAGARLMVRDGLSSGAVARDISTPLLGGGHDIRDLVVSPAGDRLLFSARAPEIEDADEDEQPTWNLWEYDFNSRVARRLVTSDLIAEQGQDRYPAYLPGGGIVFASTRQRQARARLLDEGKPQFAPLEEGRDSYAFALHVMGEDGNDIEQITFNMSHDVAPLVMDDGRIVFQRWDNKDNEDRFDLYRVNPDGTSLTPLYGADSHAREDQEDRQFLPMTMMGDGRVLTAVRLRELVAGNSLVPVAIDVARFVNQDTPLFGIVGAQAEQPLPIPVTRLSGDITSGTVADVLDLGDGTGRYLMAWSPCRLLEGQTLRPCTDEYLSQDLPAAPPAYGLWVFDPAEGTQRPVVNPRDGLWVTELAVATPQPSAAPAVLPERDDALAEDNMAMLDIRSVHDRDGAFATFDGGVAGVNTIADYRDPNQVSPEQRAVRFLRITKGVLIPDDDVRDISGAQFGRAPNFGMREIVGYIPVEPDGSVRVQVPADAPLGLQLVDAEGKAVYSRHGAWINLRPGETLQCQGCHSNNSPLPHGRIDGMAPSLNAGAPFTGQPFPNTRSDVVGFADAGETMAQALTRLYPERAMPSVDLRAFDAWSDPAPDPDTEVLLSYEDLNTPTPVTPECQGAWAPGCRATIHYEDHIQPLWDLPRVADVDGSMQDVTCSVCHNRRDSMNALQVPPGQLELTGDPSPDQPDQLTSYRELLFNDNELELQDGALVDRLVIVFDDEGNIVYQTDEEGELVLDGDDNPVPVTEPVPVAAAIRAGQARNSDRFFDTFAVDGGHEEWLSAQELRLIAEWIDIGAQLYNDPFRVPEN*
>MP1857_megahit_301148_15130-18075
MVNKLSVTVLLLLLVASWREAQAQINYDIVYVRQARFGDMVNTTWPEIFHPGRMDPGADLMLLHPDGSEEVLVDCEFCGVTDPVVSFDANWVYYSLFHDLSPGSLNTQRGDLPYQGADIYRINLHSRVIEQLTFGEFTPNTGAGHWDETNPLDPDSQYNRLGYGILNLGPMPLPGGKLAFTSNRNGLVPTKGFTNPAMQLYVMDIDGNNVEAIAPMTLGSALHPTILNDGRLMFSSYEAQGIRDRRLWGIWLIEPDGRQWEPLVSAMTSPNAFHFMTQNSAGEVIIEQYYNLNNNGFGALYKMPLDVPPGTPKFGSPYPGLNPPIEQTVSQSIGLQPFQMSFTPWGYEAVTPMTHPGDSAAPIGDNNVDRVGKFTQPSAAPGNDLLVVWTPGPANDLNRPTTLPYYDGGLYVIENTEQVWRPEDLVLIKNDPDFNEAWPRAVVPWSAIHGQAEPDQRPWLPNDGGEHVNLPAGTPFGLVGSSSLYKRDTFPGRGDADFDGLDPFNTSENRASSNWSWQGADAGKYDDTDIWAIRLLAMEPNSDRRYGPNAAHHGTATDYYNHANERLRIMGEIPVRKFNSDGSPVLDAEGNPDTSFLVKIPADTPFTFQTIDRLGMALNMSQTWHQVRPGEVRADCGGCHAHSQQPLDFGTTAANQPDYSVLDFSKTTPLVTRDLGGENGINEVPSAVVDVEFFQDIRPILQSHCISCHNNTQLAGQLDLSDLSLEDDLPGDYRRLARDEGAEYGHPPVIQNGSWRQTNASRYVRKFQSRRSLLTWVLFGERLDGWSNADHPTESVPGDANTLPVGANPNEADLDYVPSVAHPAGGMTSLSMAEKMAVARWIDLGAPIDQSVIRGNPGMGWFLDDLKPTLTISLPRPNVNLDPVQVLRFGLADGNSGIDLNSLSIQANFVVNGRPAMTELSDLVINTTDGVYEINLDNPLSVNQSERHILAEIADNQGNIKRVNLRFYTESLDLIFADGFD*
>MP1857_megahit_382867_7018-9627
MRVPVLLGLLMGMSGCGGMDGGDQQKDPTVTDIPVAYVQRDLPRDEDGGIVMESLEEPVSFQAGARLMVRDSASSRAVARDITTAILGDGHDIRDLTVSYDGSRLLFSARAPEIEDADEDEQPTWNLWEYDFQSGAARRLISSDLRAEEGQDRYPAYLPDGRIVFASTRQRQARARLLDEGKPQFTPLEEGRDNAAFALHVMSADGVEIEQITFNMSHDVAPLVGRDGRILFLRWDNKDNENRFDLYRVNPDGSGLSPLYGADSHDAGDDRTREFLPLSLMGDGRLLTAARLREAGAGQMQPLAIDIDNFVNREGPLHGRVASQPEQVLPGPAATLDDTVAVEGRLADLVSMDDGSGRFLMAWSPCRLLEGDTLRPCTADYLGQGLPEAPPAFGLWILDPAEGTQRPVVSPRDNLWVTELAVATPRSLPSQALDSVRDEALAEENLARLDIRSVYDMDSRFVTFNTPGLPGIASLEQYRDPSLVTPSQRRVRFLRITKGVLIPDEDVRDIAGAQFGRAANFGMREIVGYVPVEPDGSVRVQVPADAPLGLQLVDADGKSVYNRHGAWINVRPGETLQCQGCHANNSPLPHGRTDGMAPSINPGAPSTGQPFPNTRTDVVGFADAGETMAQALTRLYPEREIPSIDMRDFDAWSDPAPSEDWLLAYADLETLAPATVQCQQQWQAECRTVIHYEDHIQPLWDLPRQADVDGNLQDVTCSSCHNRRDAMNALQVPPAQLELTGEASADQPLQPTSYRELLFNDNEQILEDGALVDRLVIVTDGEANVVYQTDEDGELILDNMGNPVPVTETVPVASVIRAGQARNSAAFFDTFTGGGVHDGWLTAEELRLLAEWIDLGAQLYNDPFRVPEN*
>MP2231_megahit_50765_3-1739
SNRDGFIPPKHPAPCLQLFTMDDDGKNVEKIGHLNIGVALHPVVLKDGRIMFSSLESQGLRSGILWGLWHINPDGTYWGPLYSAFLPGGAPDAFHFQTQLSDESIVVEQYYNQNNNGFGSYHKIPPRPPEGALAFGPGWRDDPRNTALRFGRFYNAKPKLQRLPFTPAGAESLTPFVTISDRASDTSVLNDKDSPRVGKFTHPSGAPDNHMLTVWSPGPVNHQNGLKLPASDGGIYLIVGGKAVQEPAQMRLIKNDPRYNEQWPRAVVPYRRIFGVDEPARLEPLANDGSIHDALPEGTPFGLVGTSSFYKRESYPNGRVYEGEVTARYSGERDGHGFQGHEPFNTSENGASMNWTNQGADAGLYSNDEIHAVRILAMEATTHRHRGNYPKNGRRFASHATERLRILGEIPLRKYLNGKQPLDPDGNPDTSFLAKIPADTAFTFQTIDRDGMVLNMAQTWHQLRPGELRMDCGGCHAHSQKPTDIALTAAGRKDYRIWDLTRTTPLLAGPTKPETSEVEWEEKISKVELADSAVVNVEYFRDIRPILDRSCVACHTEKKEKPAGNLVLDADHEEVRLPN
>MP2231_megahit_100156_1-765
GFYSHAMERLRILGEIPVRKFQNGKQPTDPDGNPDTSFLAKIPADTAFTFQTLDRDGMVLNMSQTWHQLRPGELRTNCGGCHAHSQKPTEFKLTLASKPDYKIWDLTKITPLLTDHARDESKVRWDITKAAGLRTVKQPATTVEYFRDIQPILKTHCTACHTKDWKNPAGNLVLDDDENWINVPNRGKFPGTYFRLAVDERAQFGHKPIGYPSWGYPNASRYIRKLQSRRSLLTWKIYGQRLDGFTNDDHPSEPK
>MP2237_megahit_1029_1-738
KFVLYLMDVDGNRELIYEGDNHIFHAMPLKARARPAVLTDTVAWPDRENRDQPEPGVIYSNNIYEGAPKELQGKVKYLRIIKIDPKTYTHWHKRPYISTGPVVSIVQSDGVKRVLGTVPVEEDGSMAFYAPPSEALHFQLLDDQYRALQTMRSFTGVMPGEWRGCLGCHEQHSKAPEQTYHKTPISLIRGPRKITPPPWDDHTVSFDRYVQPVLDQYCGECHQGDGEATKVLDLTSRPGFLMFKEP
>MP2237_megahit_2464_2-811
RRPPALTTLYESPNSALHSPVYLGPMPRPPQLPRQHDPPKANDVGTTGFLFCQNARFTKNTTAGWPHVRAIRVLAAEGLTTRSGHSYIVHSGSDVTELGTVPLAPDGSFHIEVPADTAIALQAVDADGRSELNEMSWIYVRPGETRSCLGCHESSQVAPQRSRAPTMALQTPPLKLLPYGQPHRFRGNNAAVTGLMELQFDRFREVAGINRYSDTADPRAAGAKEVATLLAHLRGDDTGLKISSAQRLSIFREPSAAVALAECLKDKSRE
>MP2237_megahit_26768_2-523
KGISRGTVKSLRVYSYNFAMRRMGGQADRVGLDGPWDVRAILGTVPVEEDGSANFTVPAMTPIAIQPLDEEGKAVQLMRSWFSCRPGEVLSCVGCHENKNTTPEPQTAIAALREPSDIKPWYGPARGFSFNREVQPVLDEYCVSCHNSKTDRKGVDGRKIADLTLRPDVVVSGN
>MP2237_megahit_29196_1-585
PNVDVRTEHGYFHKRNGRWRRDYKGPLYTDPYPLDDKFFLVTCNPDREFNDLSAYGIYLLDEFGNRVLIHRDSSISCWQPIRAQPRKTPPVAISSRDSANTAATLIMSDVYVGLNGVERGTIKYLRVMETLARPWAARRFWDGDSSYQQHAVVSMNGSLHAKRMLGIVPVEADGSAHFTVPPDRNLYFQALDKDF
>MP2237_megahit_33269_2-508
VQPQMNNPRLGISREETGKFILGTVPVEKDGSAYFGVPSGMSVFFQALNAQGQTVQTMRSLTYVQPGQTLGCVGCHESRHATPGIARAPQALLSDPAKLRPDPPGTWPLRFDTLVQPVLDKHCVSCHNPDSKAPEAAKLDLSAAKSYDNLLSFGGNDLHNLVRERDRSL
>MP2237_megahit_40523_1-615
PGREIYFQTLDERGLAVQSMRSGTYVHPGENLTCIGCHEQKRRPPILSNNTPLALRRAPSKIRPDVDGSNPFNYVRLVQPVLDRHCVGCHQEKKALDLTGVIEGPNGWTRSYNNLAGKYGFYFHVSNGSINAGIHGGSRTTVGRFGARASRLLEYLDEDHHGVKLPEEDFHRLTLWLDSNSEFYGAYENTPAQSRGQVVRPSLD*
>MP2237_megahit_45531_2-904
GDSCEPWPLNEETVLFSGRLPGRKRNAIQLLNRTGHRTTLLDDPDICLHSPMLVKPRPLPVFIPSSIDRKATTGRFLVQDIYQGLDGVKRGEVKRLRVIEETSRVSSSTMGGSPYNQTFLVSAALAFSAKNYLGTVPVTEEGSAYFEVPAGRALYLQALDRDGRLVQSMRTFIQAVPGTTRTCVGCHEDRTSAPQTDPRFQQLLASPPSQLKPESWGSGAIDYPSMVQPILDRHCIRCHGGAEGLEAGLDLTGGWTQHFSISYENLVSRRRSQLVATLIAGIDCMNGTALWSSRIFPPRTH
>MP2237_megahit_49106_1-2379
DEILVHRILLEVDNGALVFNWRNGGSRQKLITKPLVWEPGRWYHVVFVNNRKSGKSILRTNDLLWKTHANNRAPADFRSPIERVGIGSLNGEYPFNGCIDDVRLFDSALSVPEQLALYEASTGTPHDPKWLSAKKAMIEKHRRVELARRARKLFLKEEAPHLTERELQHKTEWIFQAEEDDLSTRTAKEIVWTGEMIDRLQNRADAPDLADELIALKNIEQAVSNVKADASRIRKLYFDIRALKRRVMLKSPEIDFSAIICVDAPYPNRSLDTHGTFQQTEWVHESRFRSEMCASHGAKLLVLDDFADTPAPRELAPTDDFGQPAAMMSFDLSFDGQKALFSMKPEDEKAYHLYEVGLDGSNFRQITSGGYSDIDPIYLPGNRYLFLSTRAETYAQCGMWARSYIQTRCDADGKNIHILTPGTEPEFSPSLLDDGRVLSTRWEYVDKSPMHIQSLWTMRPDGTGAATFWGNQSERPDHLGEARQIPGSTKVIFNGFGHHDVWVGCIGMVDPKEGLNFPGGVWKVTQEMHWPEVGDGPVPTPVVTNKYHSSGKYAAYKTPYPLSEELFLVSARTGGIWVGGMRSGHDPTIGQFKLYLMDIYGNRELIYQGDNNVLYAQPVRSRKTPPQLPDLADMPGSEKDNPTIQPGVFFSNDIFDDAPQEVRKLGKYLRVVESMPKNYSVGIVHSGGKPFGSKGPNTAWGVWGDRFLQGKTPTPTTDLSWGDGAVIQGPVVSVTGPLSVKQIHGTVPIHEDGSVNFEVPPCRMLYFQVLDEDYRAVHTMRSWVSARPGEYRG
>MP2237_megahit_49209_1-630
TWPKFLHPYPLAEPVTHRGAGNYFLVSMQPSRDAPWGIYLIDSFDNVVPILLDPKWDFFEPIPVQKTTRPRIVPNRIDESRSDAVIYLHDIYQGEGLADVPRGEIEKLRLVAYDFGFPGLAGPDKIGLGGPWDAMRILGTVPVHADGSAVFRVPANTPLSLQALDSEGKAVQLMRSWYTAMPGEAVSCVGCHEKAEDAPAVRFSEVIGRK
>MP2237_megahit_56503_2-766
PARGAIGIIDRSQGNNAPEAITNLTPDTPLAPVDRGNGNTDGSKLYSSPVPLDGTRFLLSCRGPVAVRTLSGECQSTVLAEPDDGMQYFAAQPIRSRKRPPLIPSRLKDDAKPVATVFLQNVYDGLEEYVERGEIQSIRVVREMPKTVRIDPKYRAFGFQFPVISCGATYAGKDVLGEVPVGKDGSVCFHVPAGVPVSFMPLDRQGRAVQRMRSFAHFQPGEVHGCVGCHADRNQQSPRLQLVGAVSRPPVKLTP
>MP2237_megahit_57619_3-656
MNSGWDMRSVLGTVPVEADGSVHFQVPADRQIFFEALDKDYLEIRRMRNFMSVKRGEVTSCIGCHEPYGSTLGKRDTPPLALQRVASTIEAPPWGADRLGFESVVQPVLRQNCVHCHDGTKGPRKSFNLRGGRMVVAPAGFDRDAGPQHHVSDSYLKLLPYVSYIRVGSYQGEKLPLAPRATGSLQSKLMLLLKTGHHDVNLALADWRALAAWIDCNA
>MP2237_megahit_74527_522-1877
DGRDPRSLHGNYPVKRESRPWMEMSIRAIPGSHKYVATAAAHHGHAFGSLVLIDPSIIDDRAMSQLERLTPEVPFPETDGKRSIRQYQQYATAWPLSEDDYLCAYDRDSKNHGIYWIDRDGNKALIYRDPKIPCLSPIPLRARPTPPMIPDKTVPMGVLTKQSKKSTDDEKNDEVQVKPATISIINIYDSDFEWPKDTTIKGLRIIQVLPKSTAPPNVPRIGVAQQTNARAVLGTVPVESDGSVHFEVPPGKAIYFQALDEQSMAIQSMRSVTYAHAGEHLTCQGCHAPKNRAPVQLTSGPRAFRKPPKKIEPDVSGSNPFNYPRLVQPVLDRNCVECHQQKKAIDLSGKLDGQFTRSYNSLAEKFGFYFDVTNGSINSEIHGGSRTIAGKFGARAAPLLKYLGPEHHGVKLSEEDFHRMTLWLDCNSEFLGAYENAAAQARGEIVHPSLQ*
>MP2237_megahit_79748_327-1478
FPRPIIVRLKEKARTHQKFAPRTDGEKAKWVDGVQRMPDHLMAELECYDYPLLQSFLTHFAPVGSRDFRVGAEGPVSGEADPDRTFRYVRIIAQVPPNKEETQLTKCSSGDSDPFATPVSQGVHARKQIVTEVPLESDGTFYAEIPPETPLIVQGLNHHKMALHSMNRWFYVQPGEKLTFSIPRKIFPATCTGCHGSLTGNPQHVLGPPDVVSSASRVMATWDIATNRRRRPYNGDTKRSEYLTVDYRRDVQPILDQHCISCHDGSGPKAAGLDLRGTPTEHYTVSYETLHMLRDPASGNHADKRFINEREALSVESYLIEKLLGRELEAPQELDTVGVHHPSTNGLSKEELLTLIRWIDLGATFIGGNNEHQEPELETAQTQ*
>MP2237_megahit_85294_1-705
GGTTMIDAKPIPGTNKVVASFSPHHGLPEHMGTITIVDPDFGPDLLGSTKQVSRGNELYRDPYAISEDCFLAVDREGICVLDGKGQREVVYRLPKKDAPMECHEPRPLTSRPRERVIPARIDCTKKTGHVVLGDIYHGRAMQGVRRGEIKKLLVLEQLPKPVNFSGGQEPISIGGTFTLARIQGTVPVEPDGSAYMELPASRSLFFVALDENDMSVKRMQSFVTVQPGERTSCVG
>MP2237_megahit_90412_1-1005
LQGIQRGEAKWLRVVEETSRISASPGTPNNFNQTFLVSASLSFSTKIYHGQVPINEDGSIYFNAPSGRALYFQVLDKDKRLIQSMRTFVQAAPGVTRSCIGCHERKSTSGTMAYAKPIKAQSDGPKDLKPESWGTGFMDYPSMIQPLWNEHCVSCHGGEKGFAGRLDLSGGWTKHFNISYENLVDRRESQLTAHLIAGIDTMNGTAYWSAPVQAPRSHGSAVAPLADVVMSDHHGATKNLSEPERDLIMAWIDSNGLYSGTWNYTKYGYGLSDWDGIREQLSAQMAEAGCTSCHEKSVGSDWFNLETPERSRILRAPLAADEQGHGLAICQNHKM
>MP2237_megahit_91963_1-1830
GKVTTLLELPEGVARDPEISFDGRKILFSMRRDGKDDYHLYEMAADGSGLTQITTGTEVADIDPIYLPDGTILFGSTREPKYCLCNRHIMCNLYTINADGSGMQQIGHSTLHEGHPALLPDGRVIYDRWEYVDRNFGDAQGTWVVYPDGTNHAIYYGNNTNSPGGVIDARPIPGTQKFIATFTSCHDRPWGALAIVDRRLGLNGRPPVQRIWPAGAIDLVGRGNYDTFKQVYPKYEDPYPMSDTYFLCSRMTGKNQQMGIYLLDLFGNETLIHSETKGCFDPMPLAARNAPPRVAPRVDLANPEGYFYVADVYVGSGMDRVERGSIKSLRVVESPEKRFWTRQAWIGSGAQAPGMAFDDFSNKRILGTVPVERDGSAYFCVPADRFVYFQLLDERGMMVQSMRSGTIVRPGETAGCIGCHDRQQQTVEPYTAPLALKRTPSKLVPWHDPARKFNYALDVQPAFDKHCVSCHDYGKPAGKKLNLAGDRGLMFNASYFDLRTKHYIRVVGAGPALTQPPLSWGSHVSRLTKVLLEGHGDPKIDAEVKLDAESFDRIVTWIDINAPYYPEYASAYPANRYGRSPLDVDQLERLGALTKTDFSNQKMSAHISFT
>MP2237_megahit_92502_449-1429
HANHANALGLYLIDTFGNRELLYRDPKIGSTNPCPLVARTRPPVIASSLPKRPPAHGQMTLSDVYQGLGDIPRGSVKQLRIIQIFPKTTPIANDPRIGVAGEENTRAILGTVPVEPDGSANFLLPASKPVLFQVLDKDGYALQTMRSTTYVQPGERVSCIGCHERRATAPPQNDAMALHRQPSTIDPGTLGGRPFSFVQMVQPVLDRHCTTCHNSEKTSENIDLTATPSRGFTKSYWSLVQDSQLVPRFPARNQIQSTAPGGQFGALGSRLMKILRDGHQGATLSDEELRTVAAWIDCNAVFYGSYDPDDNEKELRGERIDMPALQ*
>MP2237_megahit_92571_2-607
CNQPVPLAPRPLPPQPPYPTDWRKKTGAFTVQDIYRGPGLKGIARGTVKKVRVVALDFMATDIGRKHGPSTISDLAAWDVKVVLGEASVYEDGSAAFEVPARTPVYFQAIDADGHVVQTMRSWSTLMPGEVSSCVGCHENKNETVATKSTTMALKAGIQSLKPFYDITGKGFSFPKVIQPILDAKCVRCHNGSEPPDLRATP
>MP2237_megahit_95097_1-846
WTVNPDGTSVQLYFGNTVRDPAVMWQARPIPGRNTVIATFAPHHGWPLGAIGTVTNRFGVETERGKGYKWISREYPRIGDNAGLTEWAYRDPFPLTSNEFLVSYGGGLKSRDHRFKIYLLNDADEKKLVWEDKTVSCIYPVPLRPRKRPPVRVKPRWQDSASKGTFLLQDVYTGMGDTVKRGEIVQLRIMEQVPKFPINESSGRVYEMTPVMGRRSYYTKRCLGTVPVEEDGSAHFKVPAFRELYFQALDADGLAVQSMGSAVNLAPGEKQSCIGCHEDRQM
>MP2237_megahit_96240_3-668
KVEPVINDRLVVGSWPKFLHPFPLSDKYFLVSCRMSEESRWGIYLVDVFDNMLPLYEDEDHDLLEPIPVRARSQPAVIPDRVDRNRKDAIINLGDIYAGPGLAGVPRGTVKNLRVIAYHYAYQDMADDSRAIGVDSSWDTVKMVLGTAPVHKDGSAMFRVPANTPITVQPLDHQGKAVQLMRSWMTAMPGETLSCVGCHAPPNAVPSARQTLAVQHGPSAIK
>MP2237_megahit_98621_2-2059
LHYDGRTLLFSWKRTMEDHFQVYSIGIDGGNLKQITNHDSNNFNACWLPDGGIAFLSDRKPAYAYCWKTTTPILWRCDADGSRPVRLSANYLNDFTPVVFSDGRIVYSRWEYVDRPAIPIQSLWSINPDGTGLAGVFGNRILSPATFMDAREIPGSDGTILCVLTSHNGPCRGAIGIVDPKLGSNAQAAIRNITPEIDIGRIDDARRGNGMRGPYLNPFPVNGTYYLVSKAGEIELRDYGMQYTARILGKSGELGFYAPQPVRARSRERLLASSLREPEDEEQGWGTIFMQDVYEGLGGKVERGSVKRLAVVQEVEKPLGIDPSKRAFGFQFPVVSAGATYAPKKIWGYAKVEQDGSAHFRVPAREPIYFLPIDGEGRAVQRMRTFTHLMPGEVQSCVGCHADRNNATPRRERKSTVAQSRQVEELTPPEWGVSGFSYAQLVQPVLDQHCVSCHSHEEQAGDLELTGDKTDFFNVSYDNLIRKGRDRYVQWISTYNGQESNILEIEPGRWGAKASLLGQVVATGHPDQEGKKRIDLPPDQKHRLYAWMDLNSPYYRSSDSAYRENKGCRQIVPDGLPGVFADVAKRRCVSCHAGLQDVFKSPGRDSFFIRLDHPERNGFLRAPLARKAGGTEACGAAVYAGTDDPDYRRLLETFEETRKMLEARPRMDMHPMGTPFKCLPAAETP*
>MP2237_megahit_106122_3-665
RAVLGTVPVEKDGSANFIVPARSELFFQVLDDEGLAVQSMRSSTYVQPGERLVCAGCHEPRHRTPELQFELPLALSREPSRIVPDVDGTNPFSYPRLVQPVLDRHCVKCHAENPDTSPRLDKEVIVKGRQKWYASYHSLASKFGFWSYGDRHRTTPGKFGARASKLYQILRDGHYEVKLSQEEMHRITVWLDSCSVFYGVYEKEGGEAQLRGEVVKPTLE*
>MP2237_megahit_109605_3-668
FMQDVYNGLEPDVKRGEIKQIAVVQELEKSTYTPQNNHKLDGPGMRNIAVFGFQFPLVSCGATYAPKKVWGFADVDKDGSSAFKVPSEVPIYFMALDKEGRALQRMRTFTHLMPGEVQGCIGCHSDRNSSTPISSSHLRFQAIPQDLETPDWGVKGFSYPEVVQPVLDRHCVQCHNEREQPGEVDLSGDKTDFFNVSYDVLARKGTQGERNWRNHGSPSGRK
>MP2237_megahit_110760_1-1761
EKILFVKRQPFEPSHNYSVILDGKFRGGGGVCVLNLPRRHGRLEVTEGKLDVLFDARGGMVRDPMANFDATQVYFSFRPTEKDHWHIYVMDTDGSGVRQLTTGPFHDYYPCPLPDGGVAFISTRCKGRFLCWRPQAFVMFRMEADGSKIQPLSYANLSEWAPSVMRDGRIIWTRSEYIDKGADFGHTLWAMRPDGTHPTLIFGNNTINCYANGREVPGTQEICSTLISHGGDLNGPIALIDVSKGRSNPESIKNITPDVQFHTHMSWARKECFRDPVPVSRDYFLVSHAPADKFGLYVIDRYGNREVLYLDPAVGSMCPTLLRQVPTPPVLRSTIDPDLAEEHLGQFIVLDVYQGLRPHVKHGEVKYLRVCQEVRADLIQLADGTYQNDHRSYLDWYATPIHKVRGPHGWPSYVAKATWGTVPVETDGSANFLAPAGKVLYFQALDKDFNEVQRMRSVVQLQSGEKRSCIGCHENRVSAASVQNGIATGRAPSRLQPPPWGAGPFSYEKIVQPVWDAKCVDCHDSGDKHKINLTGTLDHDKVPASYRTLVSGGWVHYVDCNYGEEHTKADPKTFGTLKSKLWQVLDE
>MP2237_megahit_115370_1-942
RNGKFRLYLMDVDGNRELVYEGEHHIFHAIPLRKRSVPMVRPDLVDWPESNERSKPKGGIFYSSNVYENTTGKLEGRAKFLRVLSIDHKTYTYWHKRPYLSTGPVVSGVQSEGVKRVLGTVPVERDGSVAFHVPAGIPLHFQLLDAEHRALQTMRSFTGVMPGERRGCVGCHESHSTAPANAAPALAFSRQPSRITAPSWGEDTVSYPRYVRPVLDQYCSSCHEGEGEGRAVFDTTPRPGRLGFDETYWLLTGRPAWGKAYKKPVDPPPGFGIADMIMVEGYHQRDPVAYRTPEPMTRLSYKSRFIDLVSSGDH
>MP2237_megahit_117133_2-1657
PLFIDSRELPQGLEIRLCLDPRNFWGGGALMLADHGFGVHIESDNPVDNIPLSDSDDVLGKPLRSSSRRYLPALVPFFPETGKRAVTATGQSPGGSLRDAFPLPNGTILVSRAAPGFDHLNKQADPNWDVHLLRFRKSLQDEQDIHKVGPFGLVKIAGASTPEWAEYNPRPIVVRLKEKPRPHQKFAPRPDGIKAKWVDGVQRMPANLAGEIECYDYPLLQSFLTHFAPVGPRNFRIGPEGPVVGASDPDRTFRYVRILAQEPPNKEQSRPVSSASANSDPFATPVSMGVHARKRIVTEVPLEPDGTFYAQVPTEVPLIVQGLNHRKMALHSMNRWFYLQPGEKLTFSIPRKIFPNLCTGCHGSLTGNSHHALGPPDVVSSASRVMATWDFATKRRLPAYNAGQTESDYMAIDFRRDVQPILDQRCVSCHDGSGPKAAGLDLRGTPTKHYTVAYETLHALRDPASGNHADKRFINEREAMAVESYLIEKLLGRELDAPQQLNTVGAPHPVQGGVTEEEMLTLIRWIDLGATFVGGGPQKLGSSITRVKEKQ*
>MP2237_megahit_124648_1-852
QRIPGRGKKVEPIISDGLTEDSWPKFLHPYPLSEKYFLVSCKPSPESLWGIYLVDVFDNRTLIKQLPGYALFEPVPLRKTNRPPVIAEKIKPGSQNGEVYISDIYAGDGLQGIPRGTVKALRLFSYHYAYQNMGGLLGVVGMDGPWDVKRIIGTVPVYEDGSAKFVVPANTPISLQPLDAEGKALQLMRSWMTAMPGEAVSCIGCHQSEQKAPRPRMTLAQSKPMAKIEPWYGPTRGFSYAREVQPVIDEHCVGCHNGKPQKDGSQIPDLRGTVKLTDWKSITP
>MP2237_megahit_135658_161-2182
MNRQLLGVLVLVLAKVAPISPAWSNPKAGDAALPKQNEAAVAAQPSHAPKKEWEIQFSALERDMRNRVRFARVATQAYHPQATIWETDRDPVDIVLRRTAALLEHLEKMSDRPDLTAQKDELAALQLANSRVKIEEKSARRELFKKVCDVRRRIAFANPLLNFDEILFLKRHRADYSHMCDQYYGVTAQAGGGIFILSDPFSGRARVRNMLDGKVVESGRLAGKKLSGGSFIAPDLSYDASKIAFAYVECSDDTRHRYHTDPSKGHWHVGRSYHVFSMNVDGSELVQLTDGTWNDIDPCWLPGGRIAFVSERRGGYLRCGRVCPTYTLFDMDSDGHNMRCLSYHETNEWHPSVTHDGRILYTRWDYVDRHGLTAHMPWVTTLDGRDSRAVHGNFAPREFRPDMELDCRAIPGSHRFVATAAPHHGQSFGSLVVVDPHIPDDDKMAPVARITPEILFPETQGGAQAYGTPWPLSEAFYLCAYDAAMQPGEGMEGGKYLRGDYGLYLVDVFGNKELIYRDPSIACQNPVPLSPRPMPPDVSDRSAQVYKNQRYVIQAPEGKEPAEATVSVLNVYDSLKPWPEQTKISALRVVQILPMTVPSGKPPHEIGHRLPSGQDSVILARAVLGTVPVEKDGSTHFKVPAHKEVYFQALDERGLAVQSMRSSVYFQAGEKRVC
>MP2237_megahit_136373_3-1433
ISDRKPAYAYCYVVTSPVVYRMDGDGKKQKRLSANYLMDFTPSVLEDGRIIYTRWEYVDRPACPIQSLWAINPDGTGLTGVYGNRVIEPGTFMDAQPIPGTGKIIATATNHNGPCRGGIVAIDPSKGANAKESVTNLTPEVNVYAHREGSGNYGNGMLGLRNPGTYEKPFAIDEHRFLVSKAGHLQLRDFDGNAATLLSPQDGMGFYSAQPIRETPVPPVLTGGHQDRKAVLPEDGSVTGAWATVLLQDVYNGLEPHVKRGEIKQIAVVQEVEKNTHTPQNNLKLDGHGMRNIAVFGFQFPLVSCGATYAPKKLWGFADVKQNGSAAFKVPAEVPIYFLALDDEGRALQRMRSFTHLMPGEVQSCVGCHSDRNSVTPRPQTKLAVHNKVQDLKPPQWGVTGFSYADVVQPVLDRNCTECHNEREQPSGVDLSGDKTDFFNVSYDNLCRKGTLGEKEWIRHGTRSGSKYDKVRGMSPY
>MP2237_megahit_268576_2-1678
QIPGRPEILTIFGPHHAKLAGLLGLVWNGKGKESRDGLGFRRITQDTASVGDSPQAWSYQDSYPLNEQLFLVSFGGRRHNHAALYLYDRSGNRKCIIEGSNLGIHTAQPFIARTVPPLIPSRIVAKNWNAREDLHQRLLDDPDWTQKATLMLQDVYQGLEPEIQRGQIKYLAVMEQPAQSHGRGGAIGVGTIWYVNRFLGLVPVEKDGSALFEVPAMRSLFFHALDKDGKMLMTQGSDFHTMPGEVRSCIGCHEQRKGASAPPRNYSENPIALRKPPVHPELPDWGTRGVIEYETVVQPVFDKYCVSCHRGENPDGHLDLTGDRTTAYNMSYMQLTDGGHVHFQPGTGSTHAQPTNDSDEQAPLSRGSVISKLTKYIEDAEHCGKSISFDEQLRVFLWVDSNVPFFSHYRQVPPASLNKTAINSLRTVYARRCASCHNQSMPDTASGLNAHHIARHVGGPAGQWGISNSGMRVRHINLSNPSHSASALAPLAKDAGGWGLCGDSIEPVFKNKDDADYKKILSSIKDGIQLRKGIEVKGIKKLLQEEIAKKQSTRVSNL*
>MP2237_megahit_268576_2102-4927
MKIRITFALGLLLTLSTPIASGASPSESVMTPQRIEDDWLLQDTVRQPIAMTTQRDAAGGCDGIKDVTYGFHTSRDKNPWWQVDLGESLPLNHVVIYNRCDRTAANRAERLLALLSDDGRNWTEFYRHDGTTFFGQPDGKPLVIPVDGAKARFVRVQLSVAEYFHLDEVEVYQTGNQANLALGKPADQSSVSKWWSARAEETGYRTTEAVQSGLELVDDLRHRGADVEAEAGTLRQVADALSSLSPDASEEIRRSLYFQARHATRRVAMKNPLLDFDDLLLVKRAPGSFTHMSDQYYGWYSRPGGGLYILEDFKTDTPNLLCLTDQMAPGSILRPDISYNGRRVLFAHCKHYPGLKDEPNKLDKANVPEDAFYHLYEMNLDGSGLRQLTYGKYDDFDGRYLPDGRIVFLSTRRGRHIQCGKETACIDGSSPDVYVRCGGGPERPVAVYTLHVMGLDGRNIEQISPFEMFEWTPSIDHDGRILYSRWDYIDRHNMPYMSLWSTMPDGTAPLAVFGNYTRNPHCFFEARSIPGSRKIIFTASAHHAMTGGSLVLLDPQRGTDGLAPMTRLTPEVCFPESEGWPSTYFVNPYPLAEEHYLTAWSDSPLPSGVPQPPERPAWAMPGPTNDLGVYLFDTFGNMNLIYRDPAISSMYPLPIRPRRRPPTIGSLVKIDGPQEAEMLLQDVYQGLETIPRGTIRRLRLVGVPPKTHPTMNNPAIGVTRDDPGKFVMGTVPVEKDGSAYFRAPSGVTFFLQALDKQGMAVQTMRSATYLQPGERRSCIGCHEHRQTAPPNVATAAARRDPSKITPGPEGTWPLDFRILVQPVLKNRCVGCHKSGGKDPQFDLTASHSYDSLLDYGKPSLRQHIQTRYHEGRSSPGECASRMNPLWELLGSGHYDVKLTQDDRRRLIVWMDTYGQRLGSFDQGQEEQLRQLWQKMAAILED*
>MP2237_megahit_277148_2-2716
MKRLSPILTLLVLLSCAMFFSRAGNAELPQLLFQPWDVKPPEPLKTAPVYIQKDTWHESLRASLEATFAPSLEKDLETGPSGFRPEIVQLTAGAQPVQLTFRVDGLKRLVFATLGRWLEHGSAYFLSPRLFDAQGNSIELKLDGAMVEGKVNTKKAKAMTLTIDGTTHRGFALAPREVNIPFALSPGEVSFKLDGKYERLEVLVHYEPQQGLPPHAAVDCRPIVASARERKRVRAALWDLVARDFRDRQSQIEMEMERREDLWNEYTTGSSGASDAYYLARAKERLALARKTLDFVQQTEPRPKMAEELRALERHFAKETKDRTSSNGRELFAQALQLRRRIIFSHPATDFDRLLLTKRPPPSLSAPGDNYYGIHNGTGPGLVILDQWKTDRPKETELLKGKLPPGCAMHPDVSFDGKRVVFAYADHTPPRERWQFFLYEIDIDGAGLRQITGRDDDPMTGAGGRMTVITEDYDPCYLPDGGIAFISTRNQGGVRCHHGERYCPTYLLYRCDADGTNVRQLSFGEANEWDPIVMPDGRILWTRWDYINRPVIPTLGLWTIWPNGLTASHYYGNYTPNPCRVSQARPIPGSNKLVATASGHHTMHAGSLILVDRKIAEDGMEAITRLTPEAPFPESEANSPVSFGSPFPLSEDLFLASYCPDPYSGNMVHAPRSNGYGIYLVDTLGGRELIYRDPQNSCFAPMPVRPRPMPPALSSPVPENTAQATGVFHLQDVYQSTQEIPRGTIRRIRVNELIPQPSQRVPYSSHVRFEVLKRILGTVPVDENGSVSFEAPAGVPLQFQALDEDGMAVMTMRSFTHLQPGEQASCVGCHESRSSSPVIRQSPATGKVRELEPPVGPRYPGGLSFAKTVQPVLDRYCIDCHGLEETDGEIDLLGTIDSTEQNIAN
>MP2237_megahit_284772_58-1902
ARRIDSLPSGSFLHPEVSWDGKRVLVAFCETDPGGVRPSAQTNQYYHLFEMSVDGSNLRQLTEGPFDDFSARYLPNGKIMFISTRRGGYHRCGRGPCPTHTLALASKDGSDPRVISFHETHEWDPSVLNDGRVIYTRWDYVDRHAVHYQQLWTVRPDGSAVESFYGNNTLNPVGVWEARAIPGSQRVMATAAAHHAMTSGSIILLDIKKKSDGLQPVTRLTPDALFPESEFPVGHWHAKAGVPVRPEVPVEEKRWPGHSYRTPHPLSEDFFLAAYSFDPLIGEPLANAANMFGVYLVDRFGNKELIYRDVSIGSLWPTPLRPRRRPPALASLLVKGQPNEGTFFMQNVYASWPRLKKTEGVVRHLRIVQVLPKTTPHSNTPRVGLANASPGKQVLGTVPVESDGSAYFRAPARIPLNFQALDDRGMAIQTMRSLTYLQPGEQARCVGCHAHHNAAPPVANATLASRREPSRITPGPDGSKPLNYAILVQPILDKHCIKCHGDKNPDGGIDLTSAPAGQFTRSYNALAPLVPYSEWKGTPQANHEPVTYPNQFGSWASRLMQLLSEGHEGIQLSEGEYKRLIIWMDTNALFYGTFDPADQRRQQRGERIAGPKLE*
>MP2237_megahit_315138_1-2046
PGGRGFIGKISLSFDATKIIFDFRQDPNSGFRIWEVNADGTGLRQISFPPEDEAEKARRWRNGWHTDDIHPCYLPNGMIIFSSTRCEHTVLCGGSGHLVAPGLHRMNADGSHVEQLTNSPVSEFCPVVLDDGRVMYHRWEYIDKGARVGKTIWSMNPDGTQPRELYGLADDTTTVYMYPQAVPGSDHRLVCVGTCHFPQGGCLGAIMLIDYGKGVRVRGPDPHQPDYVQNDDQYAVVNVTPHVFIERRTEPGWHFLTPQGQYVHDRKGQRGHLYTHPYPVSEKEFLVSCKANPADHYKDVANAYSLYLIDTDGNHRVVHKADQLSFWHPTPLVARFVPPTIQPSRHPKYAASNQAVCILSNIYHGMRGIEPGTVKWLRINEALPRYWSTGRRWSSSLSSSSWKAALWPRVQWGVVPVEEDGSAHFLVPANRSIFLQALDKNFREVQRERTYVNYAPGEVRSCTGCHGQANHVGASIKSAMPLAVTRPPSIPQPQPCDLVENGGDGRAGQVIHYPTDIQPIFNAKCVSCHSGDVPVGGLKLTGAVTQYYNTSYEELARKELAGPIIPEFTSFRRGDQGNYNGAFLSPRSLGCSKSPLMELLSKPEHPKNSEEDHSRMLTETELMILSRWVDANYQFYGTYFGRHHPKWTQLDSEVPSYNPTDFRRRPTFKEATSFTAPEWHR*
>MP2237_megahit_315824_2-3172
ATSSFSAPPIDSVCWEFDGSLKDSAGTHSDTAKSVGRVRFLSAAELPGTIGKAAAFGLIPGDAAYLHAAASTDFQLPSAYTIEAWVLPMWRGNAPEWNRLVLNWGVAPNYAYHLAFHRGRLSLYHAQADGEFAVAEGGQIQAGRWQHVAAVARRNDAEPGNSRLEIYLNGKQVGAAAYDGTIAVLDGEGLGIGDSAGVSSAGARFTGYIDHISIRKHPLSAAEISAMHQVRAGALAKLKPLAPPQPAQVAQVARPVQPLPKELGVEEIVFSERHPGRDVGGHYYANFGYNCTDGNYWMHGADGTRLCRLRVATGEVKVILEDHGGAVRDPQVHYDAKKILFSYRKGGTHHYDLYEINIDGSGLRQITYGPWDDVEPTYLPDGAIIFCSSRAKRYIPCWQAPTALLYRCDADGTDMRMLSSGSATENTPAVLPDGRVIYTRWEYVNRDAVVFHHLWMTNPDGTGQKIYYGNMNPGGVFIDAKPIPGTDKVLFINSPGHGQNEHMGSVAVVSNSQGPDSRSALRAITKQGYRDPYPLSEDTFLAASGNKLMLFNSGGKMRVLYQAPMMLHEPQPLRRRDRERVIPSRVDTASDSGTLIMEDVYVGRNMEGIKRGSIKKLLVLEDLPKPANYHGGGSSPLGHGVTSTLKRILGTVPVEEDGSAHFQVPASRSVYFAALDDQDRSVKQMRSFVTLQPGETMSCVGCHEHRVYAPEVGRRNQSLASVRPASKITPIPEVPDVLDFPRDVQPILDRHCVSCHGNDKRDGGVSLAGDHGPVFSHSYYELLLFWQVKDTAGTPGYGSGRQKGNDKPNSTYSSASPLMNKIDGRHHQVKLSAKELLTIRLWIDVSAQYPGTVAAIGTGQIGGMWGNNKPVREMTDAWPSTKQAGEAMQRRCGSCHGKTMPRHVTDRTSLSFGDFLSWERPLSRYSRHRIFNLSNPDKSLALRATLAKAADGLAEGAATKKASDVREPPKPIVHPIVFKDKQDPDYQKILAHLQDAKKRLEEIKRFDMAGFKPRAEYVREMKRYGVIRADFDLSKDKIDVYEVDRKYWSSMWHSPK*
>MP2237_megahit_315824_12586-14940
MKPMCHWLVLLMVLWAILEPLGAAESCVEEIGKQTQILVQSDWLARDGESSLSKTHEVIRRGQDLLERLQPRIEEASHQHFNTRLRLIAKRVASLQSSIEVSSVIQRELWLEAHQLVRQIVFCNPVLREMDKLLFITRHDSKGVFHMVDQFYGFNARSGGRLLVLIEPLSDSPKLLDVLADSMVKQGRLKGQKLEGGSFLSPELSFDGKTILFAWAEGKGKDLEWSERASYHIFKVNSDGSDLIQLTDGPWNDFDPCFLPGGRIVFVSERRGGYLRCGRHCPTYTLFGMEQDGSDIVCLSFHETHEWQPSITEDGLIIYTRWDYVDRDTNIAHHPWTCRPDGGDPRAIHGNYPLRRESRPWMEMDIRAIPGSRKFVATAAAHHGHAFGSLVMIDPQVEDDDAQAPLTRLTPEVPFPEAEKHLRSIEQCMVYGTAWPLSEDDFLCAYDQAAKNRGIYWIDRFGNKELLYRDSTISSLSPIPLKPRSAPTVIPDTTLATAHAKQQADDPDRSATIALMNVYDSDFVWPAQTRLSALRIIQVLPKSTPAPNDPRIGVAEQSNARAVLGTVPVEEDGSAYFEAPAGKALYFQALDQYGLAAQSMRSATYLHAGEQLTCQGCHEPRHRAPRRTDHMPIALGRAPSKIQPEVAGSNPFNFVRLVQPVLDRNCVACHLEKHALDLRGIVEGKHGWTRSYSNLAGEYGFYFHVFNGAIKTGVHGGSRTTPGQFGAAASPLLPYLDQRHYGLKLSTNDWHRLTLWLDCNSEFYGSYENTTAQARGEIIRPTLE*
>MP2237_megahit_317478_4745-7219
MKPFEQDSTGSGYLMMSIGIKLLFACLTTMTEVTTLASSFTEQLQAEWEHQYRTLEQDMGRRDQCASYAHQTAHPSSLILDSDRDPVDIVLRRTSSLLQDIQSMSGKHRLDRLETSLDRLRTRGTETVPRDGNARFELFVEICSLRRTIALSNPLLNFNKLLFIKRHRASFNHMCDQYYGVNAVSGGGIFVLENPWGNHPRATNLLADTTVQRGRLKGRKLTEGSFLSPDLSYDGTRIVFAYVECGKDTAHRMHTDPSRGHWSEERSYHLFKVHSDGEGLEQLTDGTWNDFDPCWLPNGRVAFISERRGGYLRCGRVCPTYTLYDMEPDGSDIRCLSPHETNEWHPSVNQDGMIVYTRWDYVDRHGCTAHLPWVTTQDGRDARAIHGNFAPREHRPDMELDIRAVPGSNKYVATAAPHHGQAFGSIVLVDPSVKDDDAMSPVTRLTPEVAFPETQGGAQVYGSPWPLSETYHLCVYDADMRSDMGSQSHGYVPGNYGIYLVDAFGNKELLYRDPDIACLNPMPLRARTTPASPPSASERLLPGASREGTLAVVNVYDSHLPWPKNTKIESLRVFQIVPMSVPSGNPPHEIGMRLPTGLDSVILARYILGTVPVEEDGSAYFKAPAQKELFFQLLDQDGLAVQSMRSSTYLQPGENLTCQGCHEPKSQAPEIPKSSPRAFNRAPSTIEPSFDGTNPFSYPRLVQPVLERHCLKCHSEHPETAPRLDREVVALGRKKWFASYHSLAPKYGFWQYGNRHRTLPGKFGARASKLYNLLQEGHYDVDLPEEDMERIVLWLDACSIFYGVYEQEGGEAQLRGEIVRPTLE*
>MP2237_megahit_321024_1-2445
IRSDNFFDRGKVETHLHVIRPDGTGGLTGIGANVGADYGVRLRAFGYGSPAPLPDGRLAFISNRGNFVATPGGHESDFHRLPGRLGDLAPMPDGRLLATVLRSWGERWRIPRRGSSGQRMASDILAVVDPKDNKLYPVFESRHGAIHSPVCLGSRSRPPIIPDYVDADRARQQGSTGFLFCQNARFTTKNKAGWDRIRAIRVLGAKALTIRSSHSHIVHVGNETVELGTVPLAPDGSFFVEVPADMPLALQAVDAEGRSELNEMSWIYVRPGERRSCLGCHHPREATPPIIGRDASALGAAPLKLVGQGEPHHFRGNNSGVTGMMDLQFERFRETASLNRHGLQRKPLASGRDEIAALLRQLSGDDDALKISAAQRLGIFRTSEAGKLLALNLKEPMREVRVAAALALASCGTRESVPALLEALEDSKPIVAQAAAGALENLTGHAERFDACAQITERKKQAEAWKHWFRVNSWEAIEEAMIARLHREKLAEPGEESLQRTAVIALGHVGGDAARAALRGFVAKKAMRNPYPVFEKNNRTDTFTFSAGSPLNPRTLQEAVRALGRLRDADAVPLLGELLRNNIEPKTANLFLAESAVEALGQVGTPETEALLIDTFASLKDYWQYVGWYSDHPALYACHASPVHARIIEALDLMGSDCAADIVPQLIRSVPTDPDRALFPGNDDYETMVGRLVCRSGRGSEVVDSCLRILGDATVKPNAETSADLFATHAAWAGHPDRENRAAQILSLVCRGRENEARVRAAFERYRDQSEEPVHRELGNPDWTPVRHWVLFYLARTLGQIADSSSVETLVSVLG
>MP2237_megahit_325119_2095-5322
MRALVFLSLLIALPLTAADYNEWQLQALSSSITDLQQKYPDDYKGQDYLARLKALQKAGTSSANFQAKLRRLKRDALLAHPLLAGQSIVAIKVTMVKRLTKNDSNSMAAIGLPETHLSLSNYLNAGAAGSIVKLSSLGMKEKSIVPARPKTLIADLDLHWDTKRLLFARPHENSWKIFEIGTDGSGLRQVSKNENDVNVYDPCYLPNGQIIFASDAPVQGVPCWHGIEKKVANLYVMNADGGGVRRLCYDQDHDMQPSVLNDGRVVFNRWDYTGMNRLFNRQLIAMHPDGSGQKALFGSNTWYPNSIYSPKAIPGSKKIVGIIGGYHRSSRCGYLAVLNPSRGNGGKKMIETVVTGRPGKHKEVIMDRLTENVFPKFSHAFPIDEQYALVSVRLRKETMNFSICLADVHGNVTMIKTDPRHSYLKPALLRERPVPQVLPERVDLSKDSASVYIQNVYTGPGLDGVPAGTITKLRVISYDFGYPTLAGVDKIGMSGPWDVMRVIGEANVHKDGSALFQVPADTPIAFQLLDDHGQALQLMRSWVTAMPGERMSCLGCHEDSQEAPVPLVSMALRNAPQQLQDCFGPPRGFDFGREIQPLLNRNCVSCHDEKQAPDLRPKAERKNYVGREPSYLDYTRLNDAYKVPFNGKTIIPYTPAYEALVPYLRRVNVGDDVSMLTPGEYAANTSPLIQMLQKEHHGVGLTTDDMRRLYLWIDLNGPCHGRWEDVFDRAPLGNVYDLRKKYRSLYGSKQKNMDEIHKQRYDDSPKAVSPPKPHPQLTGKGRKQKTISVDVGRIPFPGGLDIPLRRIPAGSFMMGAGNSLRDEGPMTPITIGKGFLMSSTEISNAQFRLFRPGHDSRYYGRRHLQRSDDQGVTLNADEQPALRVSWDDAQAFCAWLSKKIGKAVRLPTEAQWEYACRAGSEQDFFFGSLQEDFAVYANMADRSFADKGITGKSKGRELFVVGGDAEMLISEGRQFAERRFDDGKVVTASVSSYSPNAFGLHNMHGNVAEWTRSVYRPYPYREADGRNDPGAEGERVVRGGSCYDAPRRCRAAFRLGYPSWQRVHNTGFRIVIEDE*
>MP2237_megahit_344781_1111-3450
TGGWGPEQDEFIMGTDMWSRDQEWNLVRFEFPACKKGPHTLRIRSLEDGSNLNTDGFLVSQKPVQDPHEVRERIRERTQGADRAKLLAPHMDKIRRIVFTKHFDMGGSHYAYTDAVSNEDTLNPSGQVKEFNYRGGSSLCLLEIGDDYAIKETVLLHEKDGVFRDPDVSYDGKRVLFSMKKSARGDDYHLYEMDVETRKVRQLTSGLGFADYEGIYLPDGNIMCSSTRCVQNVDCWHVSVSNMYLMNKDGKQMRRVGFDQVHSNYPQVHPETGLVTYTRWEYNDRGQIYPQPLFRMYPNGTQQTEFYGNNSYFPTTILHARGIPGTGKVLAVLSGHHTHQRGKLAIIDPSNGRQETSGVTLVAPVKKLEGIIKIDRYGQSGDQWQYPYPLDENNYLVTFRPQGQQRFGVYFMNSRGERVLLASDPTISCNQPVPLAPRPAPPRPSYPTDWRKKTGVYTIQDIYHGQGLKGIARGTVKKVRVVKLDFMATDIGRKQGPSAISDLAAWDVKIVLGESPVYEDGSAAFEVPARTPMYFQAIDAKGHVVQTMRSWSTLMPGETFGCIGCHEDKDDAVPNKAITMALKEGVKPLEPFYDITGKGFSFPKMIQPILNAKCVKCHQGGESRLPDLRATPVWDQEARKFWNQSYHVLISTDRPRPQANDANQRLGVIAEKSRYLNWIGRWSVPVMIPPYSHGSSRSPLVALLEKGHENVKMTREEMDKISCWIDLALPHSGKWTEGMKPEDKEIYMRVYKRRLDWEKQEALNIQEYIKNQTRNKASP*
>MP2237_megahit_350679_241-2901
MRLFFSLLLFFPGLFALRAEQASVPAHALSVRSPNVAPEYAAFDNLTLCEGKNGFMEWTVHVQGGLYSVHFYYCSGEQRPCQLSINGKDHPDKVLNKSTGGFFTPDLRWQTYGPLELNHGRNTIRITSAGFMPHLKGLTVSTSQSPPKKNPFRDPTAESRERLAELNIAGTRKAISYLGERYDYPEHQDYLERLTMLEGKLKTLPQAAEEIERLKTEALVTNNPLIRFNKLLFVKRYTYQSNHYYTDFINGCKHFGGNLCVLSLADGTVTELAPELNGGIFGRVDLSFDGKRAVFGYKPKVGRGFRIWEVGVDGKGLHQITFDPPDEASRINKYKIDQAYQHHTDDMHPCYLPDGGICFVSTRCERGVLCDAPDLFTTTALYRMDADGGNMEVLSSGPLSEASPSIMNDGRILYTRWEYVDKPDVVIKCLWAVYPDGSGSTEIFGNNITFPDTMLHGRAIPGMNNRFVVIGAPHMPLGVGTVIRLDTRQSIRTRNAMTYITPNVDVRTEYGYFHRRNGHWRRDTKGPLYTDACPLDDKFYLVVCNPDREFNDLAGYGIYLLDEFGNRVPIHRDPSISCWQPLPIRPRKAPPVVASSRDSGKAAAPLVMSDVYMGLNGVERGRIKYLRVMETLARPWAARRFWSGDSKYQQHAVISMNGSLHAKRVLGIVPVEADGSAHFTVPPDRNLFFQALDADFMEVQRMRTFVNLRPGESRSCIGCHTSQQWTPGNKPLLALRHGPNKLEPQPGDSGPRPIHYVTDVQPILDRHCVRCHNAVKEEGDVDLSGDLTTLFNRSYENLLSRNFVQVFHENEPKTGDASPIAPYTLGSHVSKLVRLIREGHEGVDLSKPEFIKLVTWIDANSPYYGSYFGRRNVKYRDHPDFRPVPK*
>MP2237_megahit_350679_5609-9376
MRKITCSSLFLVCCCFTQQIQGEDLSLHQTHIRKLRVQLSSSDEKLRSAAAEKLGFLRAYEAADELSKAMGDSSVDARRNACLSLGWCGGREQLPVLLKALDDSDWSVRQAAWVALTNLTGMEFPFASHAAEKQRRQQAEVWRTWYRNLPDAGVAPSQLSGLLQSLSPDLAQNCSVSASSTYKGPPTVLTDGSAAFWQTKQVDFPQHCTVDLGSLKSISSVSVEQYGKGFCMTDCGLSVSTDGIEFRELFRQKALTPPKLTVDFKQTDARFVRITSYASERPIYPTTFFSLSVFEKRQESAPVLSFLARERTLRALGSLGGKGAAETVRGTLTPYVSRTVGKEEEKLMVQAAIRATGRLNSAKGQELLIALLQNPQWARYAADALGDIGGEASAEALIAVYPHYAMSIVRKSPAKIPKDDKPGFEPIDRMYETAYVITLALSRFPLRSEEIRAKLLRIAPLLPVNMASDFDGAMIYDRQAFQEICIYLLDRAGLRKEICEIAFQALGFDSSPTFHFSLPEQTRSQLLAQAKQSPGGSSFAATWMSALCRDRSQLPRLIKCLQHDNGWVRINAAKTLMFMKEKSAVSRIEALLKNSKTEADYGYFGDFLFKNGGKYGQDEYKAPSPCWREAFTRALGELGSAEQVPLLIGMLTDDRNVLEVQYSAALSLDKIGNPTAIAALKTAAAHHPFHSIRLLAREALWKRNLQWDNSLPASVRDNRAASAAPPTGAEPEALVFIKGSNDMPNDFQIDIWRQTYSTTDSGPTYRLGENLYLLKPVGPTGKVSALTTFTEGYVADCELSWNGERAVFARRGKTNPWWHVYELEIKTRRLRQLTKGPYHDVQPAYLPDGRIVFSSSRVGLRDEYHGYPATGLTVMNRDGSGMHCIGFNLGRDNEPAIMPDGGIVFSRLDLFYSRLKTEITVQTTRPDGTMNQTVYGPERREFWRNITQQSGERGWGEVPSRHRVLRLTQPQGLQNGTVMVATTGGATIVGPNRMSERVLPRHQDMAVTSPFPLDGKRALCAATRRAKSRKDVDLGLYLMDLATGGLDLIYNDPKRADFEARPVMRRARPPVLPQMVRSNSFTARLMCSSARTSQEELTRTRGKLLRIIEGQPVTGRHHTHTNSSGEAWKNHTGTHARVLGTVPLASDGSFFVEIPADRLVHCQVLDSDRRVVGNQLVWMYARPGETRSCVGCHETPDTTTSRISLPVSAKFTPLKCLPTGDAFSYRAKAWQKGHLRSETEERTRTVNAINLPGRM*
>MP2237_megahit_351350_43-2541
MHMILSISNSHHPQVDDPRIPAANLTMSANGITRYEEWLLEQRTTPTTPPLKSKFLSTILLVVVAGLALMLPSSLIGEGEQEGAALVPESESLRTTLYSGELGFNQLMLIKRPSIDPSHVYTYHQEGLKPGGGLYRLTLNEEGGLLEQFVDATEGVILDANISFDGKTMMFSWKKSMSETFQIYTITIDGTDLKQVTVHDSNNFNGCWLPDGGIAFLSDRKPAFAYCWKTTTPILYRSKVDGSELVRLSANYLNDFTPAVMNDGRILYSRWEYVDKPAIPIQSLWTINQDGTGLSGYFGNRVLSPATFMEARQIPGTRKVLCVLTSHNGPCRGGIGIVDYSKGGNAQEAIENITPEIDIGQVNRGNDGNRIRGPYESPYPLDDKYFLVSRDGTVLLRDYQGTGQVSILRKEGELGYYTARPVVARLRPPVRPSLVSKNAEEWATLAMQDVYVGLEPHVKRGEIKKIAVVQEMEKSKLAPLERRAFGFQFPVVSCGATYAPKKIWGYAKVEEDGSAHFKVPPGLPLYFMALDKHGRALQRMRSFTHLMPGEKQSCIGCHADRNYAVPINNPRPTATLRLARDLEKPEWGVRGFSFAHIVQPVLDKHCVECHNAREKSGDVDLSRDRTDFFNVAYETLARQGRPGENPYTKWIPTFNGMEDNILQVTPKYWGSPASKLADIVLTGHPDKKQQQRVELDDDSKRRIFAWIDLDVPYYGASTSRHENLMGCRQLYPETFGKVMEEVAARRCVSCHEKGVPLESYMRITRVENNSFLLAPLAKESGGTQLCGKPVFKSKSDPDYQSIMKTFDSMTRLIRTKPRIDMDEVQIAGCDQQ*
>MP2237_megahit_351652_9144-11294
MHEFYNGASANLRFTLICLFLILSADAAVPQDPVLPEGVHEVIFSTRPYGPDNHYYANFGYYCQDPEQKAYPQGGSLCRLDLRTGEVTDLLNDPTGGVRDPQLHYNGRKVLFSYRKSGSEHYHLYEINIDGSGLVQLTDGPYDDVEPTYLPDDEIVFCSTRCNRWVMCWKVPVAILYRCGPNGENIRALSSNAVTENTPSVLPDGRILYTRWEYVERSQLCYHHLWTVNPDGTGQMTYYGNMYPHGMHQNIARQTGNVVDYNNVPGAVAMLDAKPIPGTRNVIAIFSPGHGRKEHQGYVTVIDPRKGPDDQTSARRIHSAAGWRDPFPVAKDRFLVAKERELHLMDEQGHTRLLHRLEDARPHMRLHEPIPLRPRPRERKPSERTVPSEVVGRMVLANVTLGRNMEGVQPGEIKKLLVLEQLPGPFHVSPGFDGISLWGAFTLMRIVGTVPVEPDGSAYFEVPALRSVFFVALDENDLSVKKMQSFVTVQPGEVLSCVGCHEPRTMAPPNLKQSALMAVGRAPSKIEPIPDMPQIIDFRRHIQPILDQHCVECHSRQRSDGNLRLDAGRSMASHGSGRVLTSYVELVRRLGEIADGRNAHGNRAPRTMGSSAAKLMQRIDGSHYDVKVSPHENRLVRLWLDSGAVANGTYAIMDGGTPQRPSPNYIREMKRYGVLPEDFQLGRDPIDVYALDEAYWQTLWHRPHGVKQGAATNTSE*
>MP2237_megahit_351652_11540-14512
MKIHWIKTTTILAFSSAVCSPAEVIHNLAPKATVSASSEYSADYLARWAVDGKIPALECKADLKQAWCVRGQEGLKGEFTLKWKTPVEVAEIVYFGRTGMIVEECFKDYEVYLDDSTTPATKGAFEMRHGSQRIPVPKTTVRKIRLKFLSAHKGAVNPGASEIAVFGVTPSDLQLARLSLPTEERTAASQALREELFSGRMGFRDILLVKRHPLNISHVYVYHVEGYQPGGGLYIFRPDAKGGKLHRIVDSSEGMILTADLSYDGKEVVFSWKKGGLERCNPVALNEDIDRSVPDNNYQIYRVNVDGSGLKQLTTGKSNNLDPCWLPDGGIAFISDRKPAYAYCYVVTSPVVYRMDRNGSKQKRLSSNYLMDFTPSVLNDGRIIYTRWEYVDRAACPIQSLWAINVDGTGLTGFYGNRVISPGTFMDAQPVPGTGKVLSTVANHNGPCRGGIVLIDPAKGANSKEAIKNLTPEVDIYAHRIGGGPWGNGMLDMRIGGTYEKPCAIDGTRFLVSKAGAIQVRDFDSNAATLLQPQKGMGFYCAQPIHRTTRPPVLGGGPSDKLAVLPEDGSVSGAWATVFVQDVYNGLEPSVKRGEIKQIAVVQELEKNTYTPQNNHRPDGPGMRNIAVFGFQFPLVSCGATYAPKKVWGFADVAEDGSSAFKVPSEVPIYFMALDGEGRAVQRMRSFTHMMPGEVQGCVGCHSDRNSATPLSTGHMTMRGTPQELKSPDWGVKGFSYPEVVQPVLNRNCVKCHNEREQPGDVDLTGDKTDFFNVSYDILARKGTQGEMNWRNHGSPSGRKYDHVRGMSPYTEWIWTINGAGHNILDIQPRRWGSPASQLAEIIRTGHPDKDGKPRVDVPDADRRRVFLWIDLNVPYYGTSSSSYKEHLGSRRMYPYKLDATLKEVASRRCVECHKDRIPRKFYTRMLKPENNSFMLAPLAKSAGGTAKCGLAIFQSKDDPDYRRLMALFQPLQKILNQTPRADMELSTTR*
>MP2237_megahit_352023_8319-11105
MTVCQIGNHRRSKVFIFAWAVMGATVTYAEEPAVPHRIDKPLVAQWHFDQPNTAKSLDSSDNANHAVSKQGTGIRRVPGLFGDALRLSGNHMLHVPGRPDFGKLKRISFSAWTRPTRWDGYNEIFRKEDGNRRVLFSFQENGRILSLGLNIGGYIECDAPIDLATLMDGRWHHCAATFDGQVMRVYLDGRQIGSRTRRGDIVAGGTAPGCIGSSNGHECFQGSMDDLRIYSAALTADEVVQVYRSGGGVLREVDRRYETERLIELLVEFMPLTDAQWARQSPVDRKKWQQVKAIREEYKQLKKLGDDAKPETWAALLLQAEKHKNLIQERPRQHEAVAPYIEPTTPETRDLSRGEARDALERDWMHQASNRPSPTNIRNEIRYARQIAGRIRVAVKDELAELDILEKKAAQQQGDGRELYLRVRQVKRRIMFKNPVLDFDRVLLVDMPYPGGSEWRHETRHRLGYMAVPGARLLVLKGLSPGGKLKQLMPIEPLHGSFWRPDVSYDGKHVLFCFKPHNEKSFHLYEIHADGTHLRQLTDSVYDDLDPIYLPDGKHILFSTSRGHTYVRCMPPTNAYVLGRCDTDGNNIYLISRNNEPDYLPSVMNDGRVIYTRWEYTDKPLWRAQGLWTVNPDGTQVNVFWGNQSVWPDLLKDARSIPNSNRIMFTGSAHHDWFSGSIGIIDSAKGFNFPNGVTKVTAEMPWPESGNGPVDPIESPSYHASGKYDGYYSPYPIGPADFLVSANRGGKFILYLMDVDGNRELIYEGHHNILHAMPLKPRMVPPVRPDGVIWPTGKQRDKPKDGIIFSNNVYDGVADALRDKARFLRVLTIDAKTYTYWYKRPYISTGPVVSGVQSEGVKRILGTVPIEKDGSLSFFAPSGIPLHFQLLDEQYRALQTMRSFTGVMPGERRGCVGCHESRSSTPQSYTRVA
>MP2237_megahit_357968_1917-4721
MNRNWVRTRIRYRKQVAVITPIAVLAMCLVSAVATGEQQPTQLLDAPLLFVKRHSYTGIHIYDTYYKWPPGGGGIYVLENPAASRSQWRIRAVIDPDTPNTLGFGVYSHPELSWDAKKLLFCFKGKPDGNTSIYEINVDGQNLRQVTDPSPTCATYKGSHSGQHDISPAYLPDGRIVFLSTRQSGLVPCNNTGVGILHVMNADGSDIHPISVNFVNEFDPVVLPDGRILFGRWEYVDKNALTIQSLWSINPDGTHETAVFANNLVFPEGILDARPVTGSPLIMGTLAKHNGPPRGSIAFIDPRLGKNNIQAITNLEHPNQPTFDRGNSCEPWPLSEDTVIFSGRPAHAKRNVLELINRKGIRFTLLADSDICLHSPMLIKPRPVPPVIPRTLDRTARTGRFLLQDIYQGLEGVRRGEIKWLRVIEEMSRVSPSTMGGSPYNQTFLVSAALAFSAKNYLGVVPVSEDGSAYFEAPAGRALYFQALDGGGRLVQSMRSFVQAAPGTTRACIGCHEHRSTAPPDGFGTPISIAREPTRLQPESWGGGYLDYPTMVQPVLDRHCVRCHGGEKGIAAGIDLTGGWTEHFSISYENLVSRSESQLVAHWIAGIDCMNGTAFWSSQIFQPRTHGSGAAPLASLLVDGHVGRVRDMTRTERDLMLAWIDSNGLYHGTWDSTDAGCAIKEWKPARKALVTEMGKAGCLRCHGDDTGKIQFFEEDWINLQQPELSRLLRAPLPPGQEGHGLGLCRDHRVDSRRQRIRQLVNGYAHAVQPIKAFARRELPSPDTSGASIISFGSIHDKAYQAMFAIIRRTRDQALAHPRVDMPGARIVPGQSRQGSALEFPDMLPVLHADPRPDGSVMLSWDHRADLAGMIFELHRGATPEFVPEDTTRIASTTLFDFVDPHVPLEARHYALVIVLDQSRSEPVRASLARRRFTH*
>MP2237_megahit_357968_8945-11542
MINVKQIGLILAAFVVADSAECAPKPGKISNEDPGLLAKFLNGPMSGAEEVVFAARALNMRDGHWYANFGYYSHDPVRKAYAEGTKLYRLNLRTQELTTLLEDPLGGVRDPQVSYDGKKILFSYRPGKTEHYHLYELNLESPVTPGQHKSPSGVTGDAVRLRRDTARLKQLTFGPYDDIECSYLPDGGIVFVSSRCKRWVNCWLTQVAVLHRCDADGSNIRVLSSNNEHDNTPWPLPDGRVLYTRWEYVDRSQVHFHHLWAMNPDGTRQMTWYGNFHPGITMIDAKPIPNTDKIVASFSPGHGRREHDGVVTIVDPKSGPDAKEFAKTISRRADYRDPWAFSEDCFLAASRGSLVVMDENGRTEEVFRLPPEDIKAKLECHEPRPIMSRSRERVIQSQVKPEQSAGRMFLADVNHGRNMSSVKRGEIKKLLVLETLPMPIHYTGGMEPISYGGTFTLERILGTVPVEDDGSAYFEVPALRSVFFVALDEDDMAVKRMQSFTSVQPGEMIGCVGCHEHRAQTPGTSLHSTHALSKPPAKIEPINDVPDVIDFPRDVQPVLDALCVDCHGYEETARGGPRAARLLLTGDRGPIYSHSYYMLTVAGLFADGRNQPKSNYAPRALGSSASKLLTMLDGSHYGVTATGHQKKLLRLWIETAAAYPGTYAALGCGMIGNYNENNQANTGHDWLETKAAAKVVRQRCTSACHKQPSRLLPYSLADERGVSFWQPSLDDPRLLTSRHIVFNLSRPEKSLVLLAPLAEESGGWGLCRTASTKRSAVFLTKADPGYKALLALVTAGRDYLDQNKRFDMSDFIPRVDWVREMKRYGVLSSRTKPEDITSAYEVEQDYWESLWHQPVQTSSPVRAAH*
>MP2237_megahit_358380_1070-2293
FAAVGPVVLVDTRRGRRTTEAMNCITPEVGYPTSMGYPKSKFGTFMDPYPLSEKFFLVSHGLSEKHKSDKQEGYALYALDAWGNRTEIYRDPELSCFEPFPLRPRQKPTVVGTLDAEETELATLFMQDIYEGMKGIERGRVKYVRVMGALPWPWDQHGISWRLGMNADPHRKKIYGVAKVHKDGSSHFSVPPGENLFFQALDEDFMALQQMSTFVNLRAGEQRSCIGCHEGRTQAPNMARDRVMAMNHPPQTLVPQPGDTGPRMIHYASDVQPILDKHCISCHSGEKPTARLDLTGEPTAKWNRSHESLINNRLVSYADCRYGSANFVSVPPLSRGSHRSKLSTQLRKDPCKGNITREEYIRIVTWIDANVPYYGTYRGKRDLRDKDDPKFRLAPLAIETSYRSPLK*
>MP2237_megahit_361969_1-747
NSGIGNLARVSWTTPHAKTQSRLSNDGRLYRSPHPLPDGRIMVSSAERRDFGIHWFSAEKGTVSELVYDDPEWNDHQPQPVYPRYKPRWINAFVAGDSFGVTTVTYQPFDQVKVEGYPHSWSTTICFDTTLTNLPIGPYPHQRAKEVGHGDIKAIRVLNAVTTNEPDANRFVQGAGSHLLGGAKSSSNSGTSFSQRRMFGYQYVEDDGSVVSSHPGDEPYCTQILDDRGMAVQTQLAWAYVRPYGGRIC
>MP2237_megahit_375156_449-3553
MNRTIFDRIIPPAIYKTPTQKIPMKDIVPFRCAASWIPALALLFPFQSASATEPTNRTDQGRREITEEAFAAHAAKSTLDRQTNTLATSIEFAVQEARFVRLVIRRSHGNEPCIDELEVYGPDSPANLALASRGAVPRASSLLPGYAIHAVAHLNDGLYGNDHSWIAATTGEEWAQIELPKPARVARVVLSRDRNSRFTDRQILEAEVCLSPDGQTWQKAGALKRTVSELRLPEPNLRFPMMELPEPTWAGAVTYAFLRERDTWSRMDAKDYLSPFVNDRSAVPDGPPYWGRLSRLAPLERTLVQFEEMLARLTTLGLDVNREQAELTEFRRQAEDPARAGSDALFLAARKAKRRLFFRDPGLAPLERVLFAKRHPLHPSHNYSEHMDSLFASGGGICVLRIPHDGDGRLNPARAEVETLFDGGAGIVRDPVADFDAQTIYFAYRPDKPEVNGWQSYWHLMSVRADSSGLRQLTEGPFHDFDPVSLPDGALGFMSTRCVARFLCWEPQAYVLHRMQPDGTDLRRLSHANLSEWDPAMMRDGRILWTRSEYLDKGADFGHTLWSIRPDGTHPKLVFGNNTPYCYGHAREVPGSREIVCTLISHGDHQGPIALVNPNKGLFDTAAITSITPDTRPCYQMDRSHHETFRDPEPISRDHFLVSHNPGRQSHWGLYVIDRFGNRELLYFDPSISSKRPSPLHARTRPPVLPETRDPVLAQQGLGQFMVQDVYEGLGSTVARGQAKYLQVSQELPAPLEKLDYGEYRSSHPSFQDFYATPIHLVHGPRQNYSTRTANALQPHAFRVGSAARAEDGSATVTERNGWPSYVAKTLLGTVPIAADGSVSFTAPAGKVLYFHLLDEDFNEVQRMRSVVQLQPGEQRSCVGCHNARHATPLRHTGQALAKTVQTLTPPPWGAVPFDYERIVQPVLDANCVHCHDTKSESKFDLRGIRDTHRVPASYRSLITGGWVHYFDWHYGSRHFKAEPLSFGTSQSRLFKILGDKQHERVTLKSEELRVLKGWVDLNCPLWPDYRFRKDRSL*
>MP2239_megahit_608_1-594
PRKAPPVVASSRDSGKAAAPLVMSDVYMGLNGVERGRIKYLRVMETLARPWAARRFWSGDSKYQQHAVISMNGSLHAKRVLGIVPVEADGSAHFTVPPDRNLFFQALDADFMEVQRMRTFVNLRPGESRSCIGCHTSQQWTPGNKPLLALRHGPNKLEPQPGDSGPRPIHYVTDVQPILDRHCVRCHNAVKEEGDVDL
>MP2239_megahit_1717_2679-4070
ILHARGIPGTGKVLAVLSGHHTHQRGKLAIIDPSNGRQETSGVTLVAPVKKLEGIIKIDRYGQSGDQWQYPYPLDENNYLVTFRPQGQQRFGVYFMNSRGERVLLASDPTISCNQPVPLAPRPAPPRPSYPTDWRKKTGVYTIQDIYHGQGLKGIARGTVKKVRVVKLDFMATDIGRKQGPSAISDLAAWDVKIVLGESPVYEDGSAAFEVPARTPMYFQAIDAKGHVVQTMRSWSTLMPGETFGCIGCHEDKDDAVPNKAITMALKEGVKPLEPFYDITGKGFSFPKMIQPILNAKCVKCHQGGESRLPDLRATPVWDQEARKFWNQSYHVLISTDRPRPQANDANQRLGVIAEKSRYLNWIGRWSVPVMIPPYSHGSSRSPLVALLEKGHENVKMTREEMDKISCWIDLALPHSGKWTEGMKPEDKEIYMRVYKRRLDWEKQEALNIQEYIKNQTRNKASP*
>MP2239_megahit_10394_2-838
PVFESRHGAIHSPVCLGSRSRPPIIPDYVDADRARQQGSTGFLFCQNARFTTKNKAGWDRIRAIRVLGAKALTIRSSHSHIVHVGNETVELGTVPLAPDGSFFVEVPADMPLALQAVDAEGRSELNEMSWIYVRPGERRSCLGCHHPREATPPIIGRDASALGAAPLKLVGQGEPHHFRGNNSGVTGMMDLQFERFRETASLNRHGLQRKPLASGRDEIAALLRQLSGDDDALKISAAQRLGIFRTSEAGKLLALNLKEPMREVRVAAALALASCGTRE
>MP2239_megahit_11375_1-918
DGSAHFQVPASRSVYFAALDDQDRSVKQMRSFVTLQPGETMSCVGCHEHRVYAPEVGRRNQSLASVRPASKITPIPEVPDVLDFPRDVQPILDRHCVSCHGNDKRDGGVSLAGDHGPVFSHSYYELLLFWQVKDTAGTPGYGSGRQKGNDKPNSTYSSASPLMNKIDGRHHQVKLSAKELLTIRLWIDVSAQYPGTVAAIGTGQIGGMWGNNKPVREMTDAWPSTKQAGEAMQRRCGSCHGKTMPRHVTDRTSLSFGDFLSWERPLSRYSRHRIFNLSNPDKSLALRATLAKAADGLAEGAATKKA
>MP2239_megahit_12208_677-2641
VDRRTVYTIEKLQASNLPAFDVWRCFPDKKDDARAAFKNTVRRMTFTSAQERRPSMRTTGEVMFTSVRNAGFQADRPVFNGAIFRVMAGGFDYHIQGGNRSRYPLFIDSRELPQGLEIRLCLDPRNFWGGGALMLADHGFGVHIESDNPVDNIPLSDSDDVLGKPLRSSSRRYLPALVPFFPETGKRAVTATGQSPGGSLRDAFPLPNGTILVSRAAPGFDHLNKQADPNWDVHLLRFRKSLQDEQDIHKVGPFGLVKIAGASTPEWAEYNPRPIVVRLKEKPRPHQKFAPRPDGIKAKWVDGVQRMPANLAGEIECYDYPLLQSFLTHFAPVGPRNFRIGPEGPVVGASDPDRTFRYVRILAQEPPNKEQSRPVSSASANSDPFATPVSMGVHARKRIVTEVPLEPDGTFYAQVPTEVPLIVQGLNHRKMALHSMNRWFYLQPGEKLTFSIPRKIFPNLCTGCHGSLTGNSHHALGPPDVVSSASRVMATWDFATKRRLPAYNAGQTESDYMAIDFRRDVQPILDQRCVSCHDGSGPKAAGLDLRGTPTKHYTVAYETLHALRDPASGNHADKRFINEREAMAVESYLIEKLLGRELDAPQQLNTVGAPHPVQGGVTEEEMLTLIRWIDLGATFVGGGPQKLGSSITRVKEKQ*
>MP2239_megahit_18792_382-3609
MRALVFLSLLIALPLTAADYNEWQLQALSSSITDLQQKYPDDYKGQDYLARLKALQKAGTSSANFQAKLRRLKRDALLAHPLLAGQSIVAIKVTMVKRLTKNDSNSMAAIGLPETHLSLSNYLNAGAAGSIVKLSSLGMKEKSIVPARPKTLIADLDLHWDTKRLLFARPHENSWKIFEIGTDGSGLRQVSKNENDVNVYDPCYLPNGQIIFASDAPVQGVPCWHGIEKKVANLYVMNADGGGVRRLCYDQDHDMQPSVLNDGRVVFNRWDYTGMNRLFNRQLIAMHPDGSGQKALFGSNTWYPNSIYSPKAIPGSEKIVGIIGGYHRSSRCGYLAVLNPSRGNGGKKMIETVVTGRPGKHKEVIMDRLTENVFPKFSHAFPIDEQYALVSVRLRKETMNFSICLADVHGNVTMIKTDPRHSYLKPALLRERPVPQVLPERVDLSKDSASVYIQNVYTGPGLDGVPAGTITKLRVISYDFGYPTLAGVDKIGMSGPWDVMRVIGEANVHKDGSALFQVPADTPIAFQLLDDHGQALQLMRSWVTAMPGERMSCLGCHEDSQEAPVPLVSMALRNAPQQLQDCFGPPRGFDFGREIQPLLNRNCVSCHDEKQAPDLRPKAERKNYVGREPSYLDYTRLNDAYKVPFNGKTIIPYTPAYEALVPYLRRVNVGDDVSMLTPGEYAANTSPLIQMLQKEHHGVGLTTDDMRRLYLWIDLNGPCHGRWEDVFDRAPLGNVYDLRKKYRSLYGSKQKNMDEIHKQRYDDSPKAVSPPKPHPQLTGKGRKQKTISVDVGRIPFPGGLDIPLRRIPAGSFMMGAGNSLRDEGPMTPITIGKGFLMSSTEISNAQFRLFRPGHDSRYYGRRHLQRSDDQGVTLNADEQPALRVSWDDAQAFCAWLSKKIGKAVRLPTEAQWEYACRAGSEQDFFFGSLQEDFAVYANMADRSFADKGITGKSKGRELFVVGGDAEMLISEGRQFAERRFDDGKVVTASVSSYSPNAFGLHNMHGNVAEWTRSVYRPYPYREADGRNDPGAEGERVVRGGSCYDAPRRCRAAFRLGYPSWQRVHNTGFRIVIEDE*
>MP2239_megahit_31107_2-1735
MHEFYNGASANLRFTLICLFLILSADAAVPQDPVLPEGVHEVIFSTRPYGPDNHYYANFGYYCQDPEQKAYPQGGSLCRLDLRTGEVTDLLNDPTGGVRDPQLHYNGRKVLFSYRKSGSEHYHLYEINIDGSGLVQLTDGPYDDVEPTYLPDDEIVFCSTRCNRWVMCWKVPVAILYRCGPNGENIRALSSNAVTENTPSVLPDGRILYTRWEYVERSQLCYHHLWTVNPDGTGQMTYYGNMYPHGMHQNIARQTGNVVDYNNVPGAVAMLDAKPIPGTRNVIAIFSPGHGRKEHQGYVTVIDPRKGPDDQTSARRIHSAAGWRDPFPVAKDRFLVAKERELHLMDEQGHTRLLHRLEDARPHMRLHEPIPLRPRPRERKPSERTVPSEVVGRMVLANVTLGRNMEGVQPGEIKKLLVLEQLPGPFHVSPGFDGISLWGAFTLMRIVGTVPVEPDGSAYFEVPALRSVFFVALDENDLSVKKMQSFVTVQPGEVLSCVGCHEPRTMAPPNLKQSALMAVGRAPSKIEPIPDMPQIIDFRRHIQPILDQHCVECHSRQRSDGNLRLDAGRSMASHGSGR
>MP2239_megahit_31919_3-881
YTYWYKRPYISTGPVVSGVQSEGVKRILGTVPIEKDGSLSFFAPSGIPLHFQLLDEQYRALQTMRSFTGVMPGERRGCVGCHESRSSTPQSYTRVALARHPTRITPPPWGEDTVSFERYVRPVLKRYCSECHEGDGDATKTLDLSARPGKLGFDQTYWLLTGNPTWGKPYRQPANAPPGFGIAGMLMVEGYDTRDPVAYQTPKPMTRLSYKSPLIDLASSGKHYKVKVDALSLRKLIAWVDTMCPYRGDEEVRQINDPKFQGVDWLSIKPRIKTAPRVIRPGPVDEKTYSHR*
>MP2239_megahit_32206_199-1527
TRPPVLGGGPSDKLAVLPEDGSVSGAWATVFVQDVYNGLEPSVKRGEIKQIAVVQELEKNTYTPQNNHRPDGPGMRNIAVFGFQFPLVSCGATYAPKKVWGFADVAEDGSSAFKVPSEVPIYFMALDGEGRAVQRMRSFTHMMPGEVQGCVGCHSDRNSATPLSTGHMTMRGTPQELKSPDWGVKGFSYPEVVQPVLNRNCVKCHNEREQPGDVDLTGDKTDFFNVSYDILARKGTQGEMNWRNHGSPSGRKYDHVRGMSPYTEWIWTINGAGHNILDIQPRRWGSPASQLAEIIRTGHPDKDGKPRVDVPDADRRRVFLWIDLNVPYYGTSSSSYKEHLGSRRMYPYKLDATLKEVASRRCVECHKDRIPRKFYTRMLKPENNSFMLAPLAKSAGGTAKCGLAIFQSKDDPDYRRLMALFQPLQKILNQTPRADMELSTTR*
>MP2239_megahit_41041_3910-6633
LALASRGAVPRASSLLPGYAIHAVAHLNDGLYGNDHSWIAATTGEEWAQIELPKPARVARVVLSRDRNSRFTDRQILEAEVCLSPDGQTWQKAGALKRTVSELRLPEPNLRFPMMELPEPTWAGAVTYAFLRERDTWSRMDAKDYLSPFVNDRSAVPDGPPYWGRLSRLAPLERTLVQFEEMLARLTTLGLDVNREQAELTEFRRQAEDPARAGSDALFLAARKAKRRLFFRDPGLAPLERVLFAKRHPLHPSHNYSEHMDSLFASGGGICVLRIPHDGDGRLNPARAEVETLFDGGAGIVRDPVADFDAQTIYFAYRPDKPEVNGWQSYWHLMSVRADSSGLRQLTEGPFHDFDPVSLPDGALGFMSTRCVARFLCWEPQAYVLHRMQPDGTDLRRLSHANLSEWDPAMMRDGRILWTRSEYLDKGADFGHTLWSIRPDGTHPKLVFGNNTPYCYGHAREVPGSREIVCTLISHGDHQGPIALVNPNKGLFDTAAITSITPDTRPCYQMDRSHHETFRDPEPISRDHFLVSHNPGRQSHWGLYVIDRFGNRELLYFDPSISSKRPSPLHARTRPPVLPETRDPVLAQQGLGQFMVQDVYEGLGSTVARGQAKYLQVSQELPAPLEKLDYGEYRSSHPSFQDFYATPIHLVHGPRQNYSTRTANALQPHAFRVGSAARAEDGSATVTERNGWPSYVAKTLLGTVPIAADGSVSFTAPAGKVLYFHLLDEDFNEVQRMRSVVQLQPGEQRSCVGCHNARHATPLRHTGQALAKTVQTLTPPPWGAVPFDYERIVQPVLDANCVHCHDTKSESKFDLRGIRDTHRVPASYRSLITGGWVHYFDWHYGSRHFKAEPLSFGTSQSRLFKILGDKQHERVTLKSEELRVLKGWVDLNCPLWPDYRFRKDRSL*
>MP2239_megahit_71826_1-2355
FILRAPEADRRQSGLRTGRYKCLLNGKEIIHWNGHGDMPKARKVMLSAGVNHFLGKVTNNRHAYGFAFSITGLHPKLRHEVGFERMWRPHVKDLPTELPYHSYNAAELMFTEDQLYADGLKRLRAINFYPHAMPGVESAALDSKGRVVPAMEAELENYPTSPAGDRHTARLAELEKRVVPLLAKIDEATGDPMKDQVIAAVRELDQLWDETIKDLPKLIYLERETYVYDSMMYEGAGSGNASLKIFDPQTKKVETIVDFKAAKLRARPNEFNLSWDGKTIFIGGGGMVSAIDSDGTNFRTITTGQSPSQMPDGRIIFFDNDSGQAPCKGNGSRRLLFICDPDGANRKLVSANNTIDTAPTVMNDGKIIFTRWDYGVNKNVFNRHALWTQNPDGSGIDLYYGNTVIDPRSLCRPRQIPGRPEILTIFGPHHAKLAGLLGLVWNGKGKESRDGLGFRRITQDTASVGDSPQAWSYQDSYPLNEQLFLVSFGGRRHNHAALYLYDRSGNRKCIIEGSNLGIHTAQPFIARTVPPLIPSRIVAKNWNAREDLHQRLLDDPDWTQKATLMLQDVYQGLEPEIQRGQIKYLAVMEQPAQSHGRGGAIGVGTIWYVNRFLGLVPVEKDGSALFEVPAMRSLFFHALDKDGKMLMTQGSDFHTMPGEVRSCIGCHEQRKGASAPPRNYSENPIALRKPPVHPELPDWGTRGVIEYETVVQPVFDKYCVSCHRGENPDGHLDLTGDRTTAYNMSYMQLTDGGHVHFQPGTGSTHAQPTNDSDEQAPLSRGSVIS
>MP2239_megahit_73908_538-2586
MNRNWVRTRIRYRKQVAVITPIAVLAMCLVSAVATGEQQPTQLLDAPLLFVKRHSYTGIHIYDTYYKWPPGGGGIYVLENPAASRSQWRIRAVIDPDTPNTLGFGVYSHPELSWDAKKLLFCFKGKPDGNTSIYEINVDGQNLRQVTDPSPTCATYKGSHSGQHDISPAYLPDGRIVFLSTRQSGLVPCNNTGVGILHVMNADGSDIHPISVNFVNEFDPVVLPDGRILFGRWEYVDKNALTIQSLWSINPDGTHETAVFANNLVFPEAILDARPVTGSPLIMGTLAKHNGPPRGSIAFIDPRLGKNNIQAITNLEHPNQPTFDRGNSCEPWPLSEDTVIFSGRPAHAKRNVLELINRKGIRFTLLADSDICLHSPMLIKPRPVPPVIPRTLDRTARTGRFLLQDIYQGLEGVRRGEIKWLRVIEEMSRVSPSTMGGSPYNQTFLVSAALAFSAKNYLGVVPVSEDGSAYFEAPAGRALYFQALDSGGRLVQSMRSFVQAAPGTTRACIGCHEHRSTAPPDGFGTPISIAREPTRLQPESWGGGYLDYPTMVQPVLDRHCVRCHGGEKGIAAGIDLTGGWTEHFSISYENLVSRSESQLVAHWIAGIDCMNGTAFWSSQIFQPRTHGSGAAPLASLLVDGHGGRVRDMTRTERDLMLAWIDSNGLYHGTWDSTDAGCAIKEWK
>MP2239_megahit_77360_308-1228
LNPMPLRARTTPASPPSASERLLPGASREGTLAVVNVYDSHLPWPKNTKIESLRVFQIVPMSVPSGNPPHEIGMRLPTGLDSVILARYILGTVPVEEDGSAYFKAPAQKELFFQLLDQDGLAVQSMRSSTYLQPGENLTCQGCHEPKSQAPEIPKSSPRAFNRAPSTIEPSFDGTNPFSYPRLVQPVLERHCLKCHSEHPETAPRLDREVVALGRKKWFASYHSLAPKYGFWQYGNRHRTLPGKFGARASKLYNLLQEGHYDVDLPEEDMERIVLWLDACSIFYGVYEQEGGEAQLRGEIVRPTLE*
>MP2239_megahit_91226_2366-3088
PAPNDPRIGVAEQSNARAVLGTVPVEEDGSAYFEAPAGKALYFQALDQYGLAAQSMRSATYLHAGEQLTCQGCHEPRHRAPRRTDHMPIALGRAPSKIQPEVAGSNPFNFVRLVQPVLDRNCVACHLEKHALDLRGIVEGKHGWTRSYSNLAGEYGFYFHVFNGAIKTGVHGGSRTTPGQFGAAASPLLPYLDQRHYGLKLSTNDWHRLTLWLDCNSEFYGSYENTTAQARGEIIRPTLE*
>MP2239_megahit_119432_1-1140
LEPHVKRGEIKKIAVVQEMEKSKLAPLERRAFGFQFPVVSCGATYAPKKIWGYAKVEEDGSAHFKVPPGLPLYFMALDKHGRALQRMRSFTHLMPGEKQSCIGCHADRNYAVPINNPRPTATLRLARDLEKPEWGVRGFSFAHIVQPVLDKHCVECHNAREKSGDVDLSSDRTDFFNVAYETLARQGRPGENPYTKWIPTFNGMEDNILQVTPKYWGSPASKLADIVLTGHPDKKQQQRVELDDDSKRRIFAWIDLDVPYYGASTSRHENLMGCRQLYPETFGKVMEEVAARRCVSCHEKGVPLESYMRITRVENNSFLLAPLAKESGGTQLCGKPVFKSKSDPDYQSIMKTFDSMTRLIRTKPRIDMDEVQIAGCDQQ*
>MP2239_megahit_126141_2-1264
GNILYSSTQANGTHNNSNGSTCLLVNNWTGAYPRHIYGNEVSEQPDAPKIQAKESSDGYLYYIEALDSNSGIGNLARVSWTTPHAKTQSRLSNDGRLYRSPHPLPDGRIMVSSAERRDFGIHWFSAEKGTVSELVYDDPEWNDHQPQPVYPRYKPRWINAFVAGDSFGVTTVTYQPFDQVKVEGYPHSWSTTICFDTTLTNLPIGPYAHQRAKEVGHGDIKAIRVLNAVETNEPDASRYVQGAGSHLLGGAKSSSNSGTSYSQRRMFGYQYVEDDGSVVSSHPGDEPYCTQILDDRGMAVQTQLAWAYVRPYGGRICTGCHWGSYDKKGYLNIHTKALYNWWYSDLSHYDSPFMWEFLKVDKNGKYAGVKHGESVMVPADVYYGGASGTTSATVEGLYIDKLRTVDFRRDIQPIIDAKCAS
>MP2239_megahit_153820_1-1884
MKVEKKVKTQLLQRSSTTHIAARLKHPLRHASSTLAMILAAPPLVWLSVMLVGVTHWTAVAVNAGETTGLPVVTSALSQSPVDADMLGFEEIVFIKRKPYSSDHYYTDINNGTSPDRFVPENGIYIFNVRTQSERPVVTADKLPGGRGFIGKISLSFDATKIIFDFRQDPNSGFRIWEVNADGTGLRQISFPPEDEAEKARRWRNGWHTDDIHPCYLPNGMIIFSSTRCEHTVLCGGSGHLVAPGLHRMNADGSHVEQLTNSPVSEFCPVVLDDGRVMYHRWEYIDKGARVGKTIWSMNPDGTQPRELYGLADDTTTVYMYPQAVPGSDHRLVCVGTCHFPQGGCLGAIMLIDYGKGVRVRGPDPHQPDYVQNDDQYAVVNVTPHVFIERRTEPGWHFLTPQGQYVHDRKGQRGHLYTHPYPVSEKEFLVSCKANPADHYKDVANAYSLYLIDTDGNHRVVHKADQLSFWHPTPLVARFVPPTIQPSRHPKYAASNQAVCILSNIYHGMRGIEPGTVKWLRINEALPRYWSTGRRWSSSLSSSSWKAALWPRVQWGVVPVEEDGSAHFLVPANRSIFLQALDKNFREVQRERTYVNYAPGEVRSCTGCHGQANHVGASIKSAMPLAVT
>MP2239_megahit_154157_311-940
AYFRAPARIPLNFQALDDRGMAIQTMRSLTYLQPGEQARCVGCHAHHNAAPPVANATLASRREPSRITPGPDGSKPLNYAILVQPILDKHCIKCHGDKNPDGGIDLTSAPAGQFTRSYNALAPLVPYSEWKGTPQANHEPVTYPNQFGSWASRLMQLLSEGHEGVQLSEGEYKRLIIWMDTNALFYGTFDPADQRRQQRGERIAGPKLE*
>MP2239_megahit_154461_1661-4258
MINVKQIGLILAAFVVADSAECAPKPGKISNEDPGLLAKFLNGPMSGAEEVVFAARALNMRDGHWYANFGYYSHDPVRKAYAEGTKLYRLNLRTQELTTLLEDPLGGVRDPQVSYDGKKILFSYRPGKTEHYHLYELNLESPVTPGQHKSPSGVTGDAVRLRRDTARLKQLTFGPYDDIECSYLPDGGIVFVSSRCKRWVNCWLTQVAVLHRCDADGSNIRVLSSNNEHDNTPWPLPDGRVLYTRWEYVDRSQVHFHHLWAMNPDGTRQMTWYGNFHPGITMIDAKPIPNTDKIVASFSPGHGRREHDGVVTIVDPKSGPDAKEFAKTISRRADYRDPWAFSEDCFLAASRGSLVVMDENGRTEEVFRLPPEDIKAKLECHEPRPIMSRSRERVIQSQVKPEQSAGRMFLADVNHGRNMSSVKRGEIKKLLVLETLPMPIHYTGGMEPISYGGTFTLERILGTVPVEDDGSAYFEVPALRSVFFVALDEDDMAVKRMQSFTSVQPGEMIGCVGCHEHRAQTPGTSLHSTHALSKPPAKIEPINDVPDVIDFPRDVQPVLDALCVDCHGYEETARGGPRAARLLLTGDRGPIYSHSYYMLTVAGLFADGRNQPKSNYAPRALGSSASKLLTMLDGSHYGVTATGHQKKLLRLWIETAAAYPGTYAALGCGMIGNYNENNQANTGHDWLETKAAAKVVRQRCTSACHKQPSRLLPYSLADERGVSFWQPSLDDPRLLTSRHIVFNLSRPEKSLVLLAPLAEESGGWGLCRTASTKRSAVFLTKADPGYKALLALVTAGRDYLDQNKRFDMSDFIPRVDWVREMKRYGVLSSRTKPEDITSAYEVEQDYWESLWHQPVQTSSPVRAAH*
>MP2231_megahit_50765_3-1739
SNRDGFIPPKHPAPCLQLFTMDDDGKNVEKIGHLNIGVALHPVVLKDGRIMFSSLESQGLRSGILWGLWHINPDGTYWGPLYSAFLPGGAPDAFHFQTQLSDESIVVEQYYNQNNNGFGSYHKIPPRPPEGALAFGPGWRDDPRNTALRFGRFYNAKPKLQRLPFTPAGAESLTPFVTISDRASDTSVLNDKDSPRVGKFTHPSGAPDNHMLTVWSPGPVNHQNGLKLPASDGGIYLIVGGKAVQEPAQMRLIKNDPRYNEQWPRAVVPYRRIFGVDEPARLEPLANDGSIHDALPEGTPFGLVGTSSFYKRESYPNGRVYEGEVTARYSGERDGHGFQGHEPFNTSENGASMNWTNQGADAGLYSNDEIHAVRILAMEATTHRHRGNYPKNGRRFASHATERLRILGEIPLRKYLNGKQPLDPDGNPDTSFLAKIPADTAFTFQTIDRDGMVLNMAQTWHQLRPGELRMDCGGCHAHSQKPTDIALTAAGRKDYRIWDLTRTTPLLAGPTKPETSEVEWEEKISKVELADSAVVNVEYFRDIRPILDRSCVACHTEKKEKPAGNLVLDADHEEVRLPN
>MP2231_megahit_100156_1-765
GFYSHAMERLRILGEIPVRKFQNGKQPTDPDGNPDTSFLAKIPADTAFTFQTLDRDGMVLNMSQTWHQLRPGELRTNCGGCHAHSQKPTEFKLTLASKPDYKIWDLTKITPLLTDHARDESKVRWDITKAAGLRTVKQPATTVEYFRDIQPILKTHCTACHTKDWKNPAGNLVLDDDENWINVPNRGKFPGTYFRLAVDERAQFGHKPIGYPSWGYPNASRYIRKLQSRRSLLTWKIYGQRLDGFTNDDHPSEPK
>MP2809_megahit_28390_1-621
QLMREILGYVPVEPDGSVKVAVPANVSFAISVLDGQGRRLGPRHENWLSVRPGETRECSGCHDPDSSAPHGRTDAGPAPAWAGAPTTGRPFPNTDPALFADMGETMAEVYGRINGIRRPLPDLVYEDEWTDPNVAPLGASFAYAYGDLDTAPPISGVCAGEWSPNCRIVINYEQHIHPLWGKLRQEVDPVTMDVISDSTCTGCHTTA
>MP2809_megahit_123189_2-640
VVPEGSVTAVYSGAGRDKHAHGKAHPWKALDAFTSHGNGMPLNWHNQGGDAGLYENGAIHAVRILAMSPTTDRHRGDHSGRGFFNHAMERLRILGEVPLRKFRDGKQPIDPDGNPDTSFLARIPADTVFTFQTIDRHGMVLNMSQTWHQLRPGEMRADCGGCHSHSQEPTDFSDTAASAADYKVWDLTETTPLVESRGAGEAGRQWDSDNSTG
>MP2811_megahit_199453_4333-5451
KGVLIPDEDVRDIAGAQFGRAANFGMREIVGYVPVEPDGSVRVQVPADAPLGLQLVDADGKSVYNRHGAWINVRPGETLQCQGCHANNSPLPHGRTDGMAPSINTGAPSTGQPFPNTRTDVVGFADAGETMAQALTRLYPEREIPSIDMRDFDAWSDPAPSEDWLLAYADLETLAPATVQCQQQWQAECRTVIHYEDHIQPLWDLPRQADVDGNLQDVTCSSCHNRRDAMNALQVPPAQLELTGEASADQPLQPTSYRELLFNDNEQILEDGALVDRLVIVTDGEGNVVYQTDEDGELILDNMGNPVPVTETVPVASVIRAGQARNSAAFFDTFTGGGVHDGWLTAEELRLLAEWIDLGAQLYNDPFRVPEN*
>MP2811_megahit_221983_3-755
TEDRLASDQYRPAPPVYGLWLLDAAESTRRPIVTAVEGVQFDEALLMRSRPLERFIPEAQFPGDAGALADDGYGILHIRSVYDLDGTDTTPAGIPAMANPVQTPPEQRPARFLRLEKPVAIPDDDVWDFDNSAYGRSRGQLMREILGYVPVEPDGSVKVAVPANVSFAISVLDGQGRRLGPRHENWLSVRPGETRECSGCHDPDSSAPHGRTDAGPAPAWAGAPTTGRPFPNTDPALFADMGETMAEVYGR
>MP2811_megahit_236577_642-3266
MKTTSLSGLLCLLGVISGCGGVDGGEQGQDPTVTDIPVAYVERTVPVADMEMDMEPDSLEQPAAFMAGARLMVRDGLSSGAVARDISTPLLGGGHDIRDLVVSPAGDRLLFSARAPEIEDADEDEQPTWNLWEYDFNSRVARRLVTSDLIAEQGQDRYPAYLPGGGIVFASTRQRQARARLLDEGKPQFAPLEEGRDSYAFALHVMGEDGNDIEQITFNMSHDVAPLVMDDGRIVFQRWDNKDNEDRFDLYRVNPDGTSLTPLYGADSHAREDQEDRQFLPMTMMGDGRVLTAVRLRELVAGNSLVPVAIDVARFVNQDTPLFGIVGAQAEQPLPIPVTRLSGDITSGTVADVLDLGDGTGRYLMAWSPCRLLEGQTLRPCTDEYLSQDLPAAPPAYGLWVFDPAEGTQRPVVNPRDGLWVTELAVATPQPSAAPAVLPERDDALAEDNMAMLDIRSVHDRDGAFATFDGGVAGVNTIADYRDPNQVSPEQRAVRFLRITKGVLIPDDDVRDISGAQFGRAPNFGMREIVGYIPVEPDGSVRVQVPADAPLGLQLVDAEGKAVYSRHGAWINLRPGETLQCQGCHSNNSPLPHGRIDGMAPSLNAGAPFTGQPFPNTRSDVVGFADAGETMAQALTRLYPERAMPSVDLRAFDAWSDPAPDPDTEVLLSYEDLNTPTPVTPECQGAWAPGCRATIHYEDHIQPLWDLPRVADVDGSMQDVTCSVCHNRRDSMNALQVPPGQLELTGDPSPDQPDQLTSYRELLFNDNELELQDGALVDRLVIVFDDEGNIVYQTDEEGELVLDGDDNPVPVTEPVPVAAAIRAGQARNSDRFFDTFAVDGGHEEWLSAQELRLIAEWIDIGAQLYNDPFRVPEN*
>MP2811_megahit_248150_612-3206
MLLGVLAGVSGCGGVDGGDQGKDPTVTDIPVAYVERTAPVSGMGMGMADSLEAPAQFMAGARLMVRDGLSSGSDARDVTTALLGAGHDIRDLVVSPDGTRLLFSARAPEIEDADEDEQPTWNLWEYDFVSGIARRLISSNLLAEQGQDRYPAYLPDGRIVFASTRQRQARARLLDEGKPQFAPLEEGRDTYAFALHVMGRDGADIEQITFNMSHDVAPLVAADGRIVFQRWDNKDNEDRFDLYRVNPDGTALTPLYGANSHDREDEEDRHFLPMAIMGDGRVLTAIRLREMQAGNSLAAVAIDVNRFVNEDTPLHGVIGAQPEQTLPIPVTSLSPEVTSGRIADVISLGDGTGRYLMAWSPCRLLEGDTLRPCTDQYLSQGLPSAPPAFGLWVLDPAEGTQRPVVNPRDGLWVTELAVAIPQVLPGLAVLPERDEALAEDSMAMLDIRSVHDLDGSFSTFGAGIPGINNIADYRDPALVTPEQHGVRFLRITKGVLIPDDDVRDISGAQFGRAPNFGMREIVGYIPVEPDGSVRVQVPADAPLGLQLVDAEGKSVYSRHGAWITLRPGEELKCQGCHRNDSPLPHGRVDGMAPSINDGAPFTGQPFPNTRSDVVGFADAGETMAQALTRLYPERTVPSVDLRAFDAWTNPAPDSELLLSYDDLETPAPVTAECQTAWVPGCRVIIHYEDHIQPLWDLPRTAEVEGAMQDVTCSACHSRRDSMNALQVPPGQLELTGEPSPDQTDQLMSYRELLFNDNELELQDGALIDRMVIVFDGEGNIVYQTDEDGELVRDGDGNPVPVTQRVPVAASIRAGQARNSARFFDIFAAEGAHEGWLSPQELRLLAEWIDIGAQLYNDPFRVPEN*
>MP2811_megahit_304788_4772-7654
MFHRMRTLALCSPLAVLLGCAGCDVSNGQGPGQSQDPDPVVVDIPIAFVARTLPRDEDGNVVAQNILAPHAFHPGASLIFKERAKTSAREFNLTEGLFPDVPEDPDDADSDLIPAEIDIKDLVVSPDGERLLFALRAPQPLDDEDPVPTWNLWEYDTITGQLYRIISDDNGAEEGDDVAPQYLPDGRIVFSSNRQTRTRAVLLDEGPGKPQYSGITEIDDGPDGEQTKAFNLHVVDPDTGDITQLTFNPSHDLQPTILDNGRIAFLRWDTRNQNRISFYSVRPDGTNIQRYYGYHSQNTGPADTPATFWKAVSLGDGRLLTNMRDRISQHWGGDIVAVDTEGFTDINQANPQNPGTGNAQQSLAPNAVNITEGDDEIFSTGGFYNSAFHLNDGTGRLLVSWSPCQVESLEDNKRYPCTRSFLSRPNIRPAAPAYGVWVLDNTGGTQLPIKIAESGSDIVYTEAVAFTTPAPAANIAPSTSTDLAAQGLALVHIRNIYDIDGTLAESVAPMPHLAERSAKPERFLRLVRAVPIPHPDEFEDDFDRNIAFGVNGGDYMREIIGYVPIEPDGSVKFVTAADAAFSFSLVDASGKRLNGGFHSNWLSLKPGENFECVGCHDANSTLPHGRKDAEPSSGYLGAPFIGMELLDADDQPVIGPITGQSMAEHFARRLGARVPSTDLLYRDVWTQNIANREADIAIAYNQLPVTEESTLPPVTSAANCLTPSEPVNWPLPVAPATCLSNGNPSPYQTTPWVSNCRITLNYETHIQPLWERDRRSCDDMGMEIPNENRTCVSCHSADNTDELGMAVVPAANLYLTREMPIVASRTGDDETTRYADNCSQVQRVGFVASYHQLLNRRLQLEYEDGMLRGVLEDEPTIELVFDDVTPDAPPTEVTVYDCLRVPGTAMTANGAASSRFFDLFEGNDAIHSGILSPTELRIIAEWLDLGGQYYNNPFDAPVDD*
>MP2817_megahit_245563_1-2217
LQLFVMDDRDSDLPEDEAHPVNLEKIGHLNIAGALHPVVLVDGRIMFSTLESQGIRSRISWGVWTIHPDGSNWAPLLSAFDPGGASNGFHFQTQLSDGSLVIEEYYNQNNSGFGAYIKLPERVSFSPAYSGSPDNPALRFGRHYNGKGKYYRMPFMPREAVSLTPFALNGEGPANPSVLADKKSPAVGKVTHPSGAPDNHLLTIYSPGPANHQYKYLPQIDGGIYLLKNGEVIDEPGDLLLIKNDPRYNESWPRAVVPFKRIYGVSEPRRLAPVANKGTTHKSLPAGTPTGLVGTSSFYKRESYPNGVVPEGSVTAVYSGSGRDKHAGGKAHPWKALDAFTSHGNRMPLNWHNQGADAGLYENGAIHAVRILAMSPTTDRHRGDHRGRGFFSHAMERLRVLGEVPLRKFRDGRQPIDPDGNPDTSFLARIPADTAFTFQTIDRHGMVLNMSQTWHQLRPGEMRADCGGCHSHSQEPTDFSDTAASAADYKVWDLTETTPLVESRGAGEAGRQWDSDNSTGLREEKKTTVTVEYFRDIRPILEAHCVACHTRDWQKPAGNLVLDDDATLVQVDRHGKFPATYVRLALDEKAKFGHKPIGYSSWGYPNASRYIRKLQSRRSLLTWKIFGRRLDGFSNEDHPSEPEPGAGYFTHKGERVETDWARARYDIDYLGSSMPPPAAVAGTYKGPEGRTIKVPPLSDESRRTLVRWIDLGCPIDLDPRYGWFLDDDRPVVTLAEPAA
