# Supplementary material for: Picoplankton nitrogen guilds in the tropical and subtropical oceans: From the surface to the deep
Source: PLoS One. 2025 Nov 5;20(11):e0335222. doi: 10.1371/journal.pone.0335222 (PMC12588538; doi:10.1371/journal.pone.0335222)
Supplement: S1 File — (ZIP) [file pone.0335222.s001.zip › supplementary info/N_cycle/G_hzsA_hydrazine_synthase_anammox/ref_database.faln]

>181
------------------------------------------------------------
------------------------------------------------------------
------------------------------------------------------------
------------------------------------------------------------
------------------------------------------------------------
------------------------------------------------------------
------------------------------------------------------------
------------------------------------------------------------
------------------------------------------------------------
------------------------------------------------------------
------------------------------------------------------------
------------------------------------------------------------
------------------------------------------------------------
------------------------------------------------------------
------------------------------------------------------------
------------------------------------------------------------
------------------------------------------------------------
------------------------------------------------------------
------------------------------------------------------------
------------------------------------------------------------
------------------------------------------------------------
------------------------------------------------------------
------------------------------------------------------------
------------------------------------------------------------
------------------------------------------MTGVTNSAGAAGINVAEG
AV-------------------------------------ADIKVTLSNESKT--------
------------------------------------ATTVDLTLSSGTADKN-----VDF
TGT---------------------------------------------------------
------------------------------------------------------------
------------------------------------------------------------
------------------------------------------------------------
------------------------------------------------------------
------------------------------------------------------------
------------------------------------------------------------
------------------------------------------------------------
-----------------------------------QV-----------------------
------------------------------------------------------------
--------DIVLSNGTVLK-DVAVASDGSFQVSLP--AG---------------------
--------------------------------------------------QTDFTVKV--
------------------------------------------------------------
------------------------------------------------------------
----QITQD----SIFEGDETFTVTAKTSTQQAA------------------ESGTVTIQ
DNDGT-----------------------------------------PTVT----------
------------------------------------------------------------
------------------------------------------------------------
------------------------------------------------------------
------------------------------------------------------------
------------------------------------------------------------
------------------------------------------------------------
---------------------------------------------------------GVT
NSAGAAGINVAEGAIADIKV----------------------------------------
------------------------------------------------------------
------------------------------------------------------------
------------------------------------------------------------
----------------------------------------------------TLSNESKT
ATTVDLT--------LNSGTAD--------KNVDFTGTQVDIVLSNGT------------
-------------VLKDVAVASDGSFQVS--LPAGQTDFTVKVQTTQDSIFEGDETFTVT
AKTS------------------TQQAAESGTVTIQDNDGTPTV-----------------
------------------------------------------------------------
------------------------------------------------------------
------------------------------------------------------------
------------------------------------------------------------
------------TGVTNSAGAAGINIAEGAVADIKVTLSNESKTATTVELTLNSGTADKN
-VDFTGTQVDIVLS-NGTVLKDVAVAS------------DGSFQVSLPAGQTDFTVKVQT
TQDSIFE-----------------------------GDETFTVTAKTST-----------
------------------------------------------------------------
------------------------------------------------------------
------------------------------------------------------------
------------------------------------------------------------
------------------------------------------------------------
-----------------------------------------------QQAAESGTVTIQD
N----------------------------DG-----------TPTVTGV-----------
----------------------------------------------------------TN
SAGAAGINVAEGAV----------ADI-KVTLSNESKTATT------------------V
DLT---LNSGTA-D----------KNVDF-----------------------------TG
T--------------QVDIVLSNGTVLKDVA-----VASD-----GSFQVSLPA----G-
------------------------------------------------------------
------------------------------------------------------------
----------------------------------------QTDFTVKVQT-TQDSIFEGD
ETFTVT---------------------------AKTS-----------------------
------------------------------------TQQAAES-----------------
---GTVTI-------------QDNDGTPTVTGVTNSAGAAGINIAEGAIADIKVTLSNES
K----------TATTVDLTLNSGTADKNVDFT---------GTKVTII----LGDGTELK
DVAVANDGSFQVSLPA--GQTDFTVKVQTTQDSIFEGDETF-----------TVTAKTPT
QS----------------------------------------------------------
------------------------------------------------------------
------------------TAQTGTVTIQD----NDGTPTVTGVTNSAGAAGINVAEGAVA
DIKVTLSNESK-------------TATTVDLTLNSGTADKNVDFTGTKVTIILGDGTELK
DVAVANDGSFQVSLPAGQTDFTVKVQTTQDTIFEGDETFTVTAKTSTQQAAESGTVTIQD
N-------DGTP--TV------------------------TGVKPAVDS-QGTQVDEG-E
GAVFEVSLSNPSSTDMTFDFALA------------------EGTAIEADFDKDPSNVTFS
NG------VTYDP-----VTKQITVPAGVTTFTATVATTQDTIDEANETFTLTVGTQ---
----SNTATIIDHDV--------------------TIKVHDAVPVNEGDKASFKVTLN--
--------EASSEKQYVKFEATTNGYDT---------------------E------F--D
DIDT------------NSL-TYEYKDANGVFQVANVV----NGY----------------
---VEIP-----------------------------------------------------
------------------------------------------------------------
------------------------------------------------------------
------------------------------------------------------------
---------AGRTELRVTVQTVQDDK----FEWTE-------------------------
---RFGLHIVDTKSQVGGTSSIDEANSDLKGQGTIK------------------------
------------------------------------------------------------
------------------------LDHTDNPTLTLTNANAVDEGSTAVFDGQLSKVS---
---------EASIEMKVEFEFSNGVGKANLEDLAADS----SKPFSGVTVTYVSGGVIK-
---TIP---VNEVDGTF---------TLP--------AKVTDFKVNVDTINDNRFETSED
FGIKLSEIPFQSSTDASKDVIINHGQHGVSASGSIN--------EDAADKPTVNVANARS
VIEGGTLEYS----------VLLTG---------------------------------SS
DV----------------------------------------------------------
------------------DVTYSINLP----NSSDVKKSD-------I------------
-----------------------------------SFTNG--------------------
------------------------------------------------------------
------------------------------------------------------------
------------------------------------------------------------
------------------------------------------------------------
------------------------------------------------------------
------------------------------------------------------------
------------------------------------------------------------
------------------------------------------------------------
------------------------------------------------VTL---------
----------------------------SADGQ-SIVVPK--GVYYFKVIVP--------
-------TLD-DVLV------------------E----NTENYTITIGRD----------
------TGTGFILDNEV---A-----PVIKNQS-VSVSEEGLNGGITDTIGLPTDSTDGH
SIQGNLVITDANNNLSDTVFS--------------------ETS-----SINIT------
-----------------------TSTGQPLTSEGHTIDW-AVSP----------------
----DGHA-----------------------------LTGTANGKVVIEATLDRNGH---
---YDIQLKAPVDHPNTNGEDNLVIQIPVIA-----------------------------
--------KDTSGLKSSGGQIT-----------------VSIEDDQPVATAIDVPVTPET
KSDT------------------------------NIQLVIDVSGSMGYDSGVA------G
KTR---------------------------------------------------------
--------------------------------------------------------LAIL
-----------------------KESLAKMLQQYDTLGD--------VKVQIVTFTGNAK
LIHDGSKSWFSVSEAITEINKLKPKNNTDYDDALR-------------------------
--KARTSWD------HDE-----------------------DSK----------------
----------LPDANNVS------------------------------------------
---YFITDGIP-----NQDDRIDYWEAKTWTKHL------------DDNGITSQAI----
------------------------------------------------------------
--------------------GITGGYLDK----------------------------GQI
DLVSHDGLTGTDSSAIVIDSSSQLT-------------DILTQPIIQTV----------N
GSL---------------------------------------------------------
---------VTNGGF--------------GADGGYVSQLVIDGVTFNFDGS---------
----TISSTGQNSKISFTKNE---------------------------------STNE--
-----------LKVTVDGKYTLSIDMDT----------------------GSYKFGGKPQ
ARPETVDFD-----------------------------YTLKDGD---------------
------------------------------------------------------------
------------------------------------------------------GDTSSS
HISFDVMGSKGSVDVSSTGKMIDSV-----------------KVLHDNL------SWIGS
PAVTNGQAGYNKIV--DNVDINKGVS------------------------INVGDAGDAV
WTGQGDDVIY--------LGDSHAVLDQNTGQASNQDAINTYIKDVFTQGRDSNVILNPN
QG------EDSEIAATNNSTANLDVAHGGGGSDYIYGEGGSDVIFGGSGDDVIDGGEGND
GLRGG--------TGHDTL-----------------------------------------
------------------------------------------------------------
------------------------------------------------------------
------------------------------------------------------------
------KGGSGDDILIGG-IGND---ILTGGSDD-DIFKFVDQGSGVRHGE---------
--KDTITDFTKGDDKIDISDLLHTDSSDSINSLLQSSKIGISLE----------------
---GADN------------------MSTADLKLTVT-DGGKT--QEIILQDSAEQFDSYI
TNGSISDVSGLLNDILKIYDN---------------------------------------
------------------------------------------------------------
------------------------------------------------------------
------------------------------------------------------------
------------------------------------------------------------
------------------------------------------------------------
----------------------------
>403
------------------------------------------------------------
------------------------------------------------------------
------------------------------------------------------------
------------------------------------------------------------
------------------------------------------------------------
------------------------------------------------------------
------------------------------------------------------------
------------------------------------------------------------
------------------------------------------------------------
------------------------------------------------------------
------------------------------------------------------------
------------------------------------------------------------
------------------------------------------------------------
------------------------------------------------------------
------------------------------------------------------------
------------------------------------------------------------
------------------------------------------------------------
------------------------------------------------------------
------------------------------------------------------------
------------------------------------------------------------
------------------------------------------------------------
---------------------------------------------------------MDN
ATLRSLMGQIVVIG---LDGNLRELGQGESP-------------AQGEVVINELSASSEP
----------TIQVVSQENSEPVNITED---VASVFEAIEQGDDPTQLGEEFEPAAG---
-----------ESDGSSPQATGVIDRT----------GAERLAATDFETIGLESLGLSET
QI----------------LSLLELYFGGFFSQP-S----QIADVIIQDISSPTVNE----
-------------------GEDVNFDVTLDAPTSD-ETELVFSLDDGSASGGQEDSGADF
LNN---------------------------------------------------------
------------------------------------------------------------
------------------------------------------------------------
------------------------------------------------------------
------------------------------------------------------------
------------------------------------------------------------
------------------------------------------------------------
------------------------------------------------------------
-----------------------------------IV-----------------------
------------------------------------------------------------
--------TITFEDGTEQ--QVSVDENGDFIIVVP--SE---------------------
--------------------------------------------------TTTFTVTV--
------------------------------------------------------------
------------------------------------------------------------
----QTFND----ELLEGDETFTLSGSTPNQQAP------------------VTGTATIS
DDGDG---PGEN-----------------------------PDDDRPTVL----------
------------------------------------------------------------
------------------------------------------------------------
------------------------------------------------------------
------------------------------------------------------------
------------------------------------------------------------
------------------------------------------------------------
---------------------------------------------------------SIS
DVTVNEG---EP---AVFEV----------------------------------------
------------------------------------------------------------
------------------------------------------------------------
------------------------------------------------------------
----------------------------------------------------VLSNQSES
ETSVTLT--------LADGSAT--------GGSDFDNTSVLVTFSDGT------------
--------------SQSVSVAEDGSFTVM--VPANDTDFSITVVTNNDEILEGDETFTLT
ASTP------------------TQEEPAEGTATISDDGDGPGQ-----------------
------------------------------------------------------------
------------------------------------------------------------
------------------------------------------------------------
------------------------------------------------------------
---------NPDDDRPNVASITNTTVNEGEAATLVVNLSNPSTTSTVVTMQLA-GDTAKS
GVDFSDTTVTITFS-DNTSE--VVLLNP-----------DGTFEVNVPENTTTFSVTVDT
FNDDILE-----------------------------GAETFT--LTGTTSTQS-------
TPAQGTGTIVDDGTGPGPEPDDDRPVVASITDATVSEGDPATLDVTLSNPSTTDTVVSMT
LVDGT---AD-GGVDYTDTSVTITYADNSTQVVAVNPDGTFD------------------
------------------------------------------------------------
------------------------------------------VTVPANDTTYSV------
--------------------TVNTTSDDVFEG---------------PETFTLS-GSTST
-----------------------------------------------QNTPVQGTGTIVD
DGT----GP----------GPE---P--DDD-----------RPTVASI-----------
----------------------------------------------------------SN
ATV------NEGDP----------ATL-NVTMSNPSTTDTA------------------V
SMT---LADGTA-D----------GGVDY-----------------------------TD
T--------------SVTITYAD-NSTQVVA-----VNPD-----GTFDVTVPA----N-
------------------------------------------------------------
------------------------------------------------------------
----------------------------------------DTTYSVTVNT-TSDDVFEGP
ETFTLS---------------------------GSTS-----------------------
------------------------------------TQNTPAQ-----------------
---GTGTIVDDGSGPGP----EPDDDRPVVAAISSATV------NEGDPATLDVTLSNPS
T----------TDTVVSMTLADGTADGGVDYT---------ETSVTIT----YAD-NSTQ
VVAVNPDGTFDVNVPA--NNTTYSVTVNTNDDDVFEGPETF-----------TLSGSTST
QN----------------------------------------------------------
------------------------------------------------------------
------------------TPAQGTGTIVDDGSGPGPEPDDDRPVVAAISN-ATVNEGDPA
TLDVTLSNSST-------------TDTVVSMTLADGTADGGVDYTDTSVTITYADNST-Q
VVAVNSDGTFDVTVPANDTTYTVTVNTTDDDVFEGPETFILSGSTSTQNAPAQGTGTIVD
DG-----SGPGP--EP------------------------DDDRPVVASISNATVNEG-E
PATLDVTLSNPSTTDTVVSMTLA------------------DGTA-DGGVDYTDTSVTIT
YADNSTQVVAVNPDGTFDVT----VPANDTTYSVTVNTTDDNVFEGPETFTLSGATSTQN
IPA-QGTGTIVDDGSGPGP---------DPDDDRPVVASISNATVNEGDPATLDITLS--
--------NPSTTDTVVSMTLADGTADG---------------------G------V--D
YTDT-------------SV-TITYADN--STQVVAVN---PDGT----------------
-FDVTVP-----------------------------------------------------
------------------------------------------------------------
------------------------------------------------------------
------------------------------------------------------------
---------ANDTTYSVTVSTADDDV----FEGPE-------------------------
---TFTLS-GSTSTQNISAQGTGTIVDDGSGPGPNP------------------------
------------------------------------------------------------
--------------------------DDDRPVVAAISSATVNEGDPATLDVTLSNPS---
-----------TTETVVGMTLADGTADGGV-----------DYTDTSVTITYADNSTQV-
-----I---AVNPDGTFD-------VTVP--------ANDTSYSVTVNTIGDDVFEGPET
FTLSGATSTQNTPVQGTGTIV-----DD--GSGPGP--------DPDDDRPVVASISNAT
VNEGDPATLD----------VIMSN---------------------------------PS
TT----------------------------------------------------------
------------------DTVVSMTLA----DGTADGGVDYTETSVTI------------
-----------------------------------TFADN--------------------
------------------------------------------------------------
------------------------------------------------------------
------------------------------------------------------------
------------------------------------------------------------
------------------------------------------------------------
------------------------------------------------------------
------------------------------------------------------------
------------------------------------------------------------
--------------------------------------------STQVVAV---------
----------------------------NPDGTFDVTVPA--NDTTYSVTVN--------
-------TIN-DTVF------------------E----SSETFTLAGATST---------
-QNTPVQGIGTILDNDA---P-----PAIGNVVDAIVSEEGLPDGIADTMGTPSDSTNSA
SFVGSFTVSDPDTTNVSVVLSGPNG----LASGGEPVTWSWSAN-----TQTLT------
-----------------------ASTASIASVATVVLTEPNAAG----------------
----QGTWGYTITLLEPLDHPVNDVEDLVDFDLQISVSDGQATSSQSINVVVEDDCP---
---HVPMSSQAVDVSLADIPEILTGNISFVG-----------------------------
--------NESDAFSRTFGDVEVTALGFLSNESTDLGAAEINQTSSGIGVKSVGNNGYPL
ANEV--------------------DYRFANDTGVSEQLIIDLGDKIAFGAEIEFEKMFGG
ELE---------------------------------------------------------
--------------------------------------------------------EGLA
SFYRDGVLIAQQAFNSDAASGDYAANFSVQQGGFDKVILEATGNGNGPNTADNSDFTVKS
ITFTGADSAIPIATAEGNLGALYGADGPGSIVLNGAESGLETLDGKAISVAIDPQNPNRL
VGEANGELA------FEVQLTPSTGKWEFFQYVPLTSPSGDGDIDFSYTITDNDGDSKAG
SFAVNPYAPPIVEGVTLNVSEEGL------------------------------------
--GNAIADDFALNGFMDTTDSTLDMDQLTLGQTV------------DSVALN--------
------------------------------------------------------------
---------------------VPTANLTS-------------------------------
-NGEAITWALSNNDQLLVGSADGE--------------EVIKISVNDTGAISTELLGPID
HPD---------------------------------------------------------
---------TSGEDS------LNIEVPVVVSNALGLTNSAVANVVIEDDSP---------
----DSTSIVHDVVAETKESA---------------------------------NVQLIM
DVSGSMRTGNRLQIMKDSATQLLNQYESIGQTRVQIIKYSGSATTYAIAGATWLTVDEAK
AYIDTLTAGGATNYNRAINEAKDSWDDAGKLPSASNVSYFLSDGQ---------------
------------------------------------------------------------
------------------------------------------------------PNPASS
FIN-DARENSWIDHLTDSDNQITALAYGMG------------VNLMPDQLDRVAYDGFLN
QDLDGVVVPDVTQL--PPVMLQSVIQ-----------PVGGNLMYTTSPDTGIGADGGYI
SEIEHDGVTYSF------DGTNLTVVDNNNDISHAFDDITML------------------
--------LTIYIDSKHT----LEVDLNDGAYAFYGAVGDTV---ETLDFDYVLADNDGD
QSENTLQFVIDENGGVNAA-----------------------------------------
------------------------------------------------------------
------------------------------------------------------------
------------------------------------------------------------
------SGGAANIIEAEVDVSHD---ILIGNDNEADIFRWVNDSLDSG------------
--TDLVRGFERDLDILDLNQVVEDAGHNTIEELLNSI-----------------------
----DLN------------------VDGEDLSLEITHNEGNSI-QTIVIEKGASEFSDLI
IG--NMDFERDVLSALTKVNLDS-------------------------------------
------------------------------------------------------------
------------------------------------------------------------
------------------------------------------------------------
------------------------------------------------------------
------------------------------------------------------------
----------------------------
>347
------------------------------------------------------------
------------------------------------------------------------
------------------------------------------------------------
------------------------------------------------------------
------------------------------------------------------------
------------------------------------------------------------
------------------------------------------------------------
------------------------------------------------------------
------------------------------------------------------------
------------------------------------------------------------
------------------------------------------------------------
------------------------------------------------------------
------------------------------------------------------------
------------------------------------------------------------
------------------------------------------------------------
------------------------------------------------------------
------------------------------------------------------------
------------------------------------------------------------
------------------------------------------------------------
------------------------------------------------------------
------------------------------------------------------------
---------------------------------------------------------MNN
ATLRSLLGQTVVIG---LDGNLRELEQGEAP-------------AQGEVLVSDLSNESTP
----------NVRIVTQESQEPIEITDD---VARVVEAIAQGDDPTLLGTEFEPAAG---
-----------ESEGSSPQASGVIDRT----------GAESLAATDFETVGLASLGLSET
QI----------------LTLLELYFSGFVSQP-S----QIADVIIQDISSPTVSE----
-------------------GEDVNFDVTLDGTTSE-ETELAFSLDDGSASGGQEDSDADF
LNN---------------------------------------------------------
------------------------------------------------------------
------------------------------------------------------------
------------------------------------------------------------
------------------------------------------------------------
------------------------------------------------------------
------------------------------------------------------------
------------------------------------------------------------
-----------------------------------IV-----------------------
------------------------------------------------------------
--------TITFEDGTEQ--QVSVDENGDFIIVLP--SE---------------------
--------------------------------------------------TTTFTVTV--
------------------------------------------------------------
------------------------------------------------------------
----QTFND----ELLEGDETFTLSGSTPNQQAP------------------VTGTATIS
DDGGG---PGEN-----------------------------PDDDRPTVL----------
------------------------------------------------------------
------------------------------------------------------------
------------------------------------------------------------
------------------------------------------------------------
------------------------------------------------------------
------------------------------------------------------------
---------------------------------------------------------SIS
DVTVNEG---EP---AVFEV----------------------------------------
------------------------------------------------------------
------------------------------------------------------------
------------------------------------------------------------
----------------------------------------------------VLSNQSES
ETSVTLT--------LADGSAT--------GGSDFDNTSVLVTFSDGT------------
--------------SQSVSVAEDGSFTVM--VPANDTNFSVTVVTNNDEILEGDETFTLT
ASTP------------------TQEEPAEGTATVSDDGDGPGQ-----------------
------------------------------------------------------------
------------------------------------------------------------
------------------------------------------------------------
------------------------------------------------------------
---------NPDDDRPNVASITDATVNEGEAATLVVNLSNPSTTNTVVTMQLA-GDTATS
GVDFSDTTVTITFS-DNTSE--VVLLNP-----------DGTFEVNVPENTTTFSVTVDT
FDDDILE-----------------------------GAETFT--LTGTTSTQS-------
TPAQGTGTIVDNGTGPGPEPDDDRPVVASISNATVNEGDPATLDVTLSNPSTTDTV----
------------------------------------------------------------
------------------------------------------------------------
------------------------------------------------------------
------------------------------------------------------------
------------------------------------------------------------
------------------------------------------------------------
------------------------------------------------------------
-----------------------------------------------------------V
SMT---LADGTA-D----------GGVDY-----------------------------TD
T--------------SVTITYAD-NSTQVVA-----VNPD-----GTFYVSVPA----N-
------------------------------------------------------------
------------------------------------------------------------
----------------------------------------DTTYSVTVDT-TGDDVFEGP
ETFILS---------------------------GSTS-----------------------
------------------------------------TQNTPAQ-----------------
---GTGTIVDDGSGSGP----DPDDDRPVVASISNATV------NEGDLATLDVTLSNPS
T----------TDTVVSMTLADGTADGGVDYT---------DTSVIIT----YAD-NSTQ
VVAVNPDGTFDVNVPA--NDTTYSVTVNTTNDDVFEGPETF-----------TLSGATST
QN----------------------------------------------------------
------------------------------------------------------------
------------------TPVQGTGTIIDDGSGPGPNPDDDRPVVASISN-TTVNEGDPA
TLDVTLSNPST-------------TDTVVSMTLADGTADGGVDYTDTSVTITYADNST-Q
VVAVSPDGTFDVTVPANDTTYSVTVNTIGDDVFEGPEAFTLSGSTSVQTTPAQGTGTIVD
DG-----SGPGP--DP------------------------DDDRPVVASISNATVNEG-D
PATLDVTLSNPSTTDTVVSMTLA------------------DGTA-DGGVDYTETSVTIT
YADNSTQVVAVNPDGTFDVT----VPANDTTYSVTVNTTNDDVFEGPETFTLSGSTSTQN
TPA-QGTGTIVDDGSGPGP---------DPDDDRPVVASISNATVNEGDPATLDVTLS--
--------NPSTTDTVVSMTLADGTADG---------------------G------M--D
YTDT-------------SV-TITYADN--STQVVVVN---PDGT----------------
-FDVTVP-----------------------------------------------------
------------------------------------------------------------
------------------------------------------------------------
------------------------------------------------------------
---------ANDTTYSVTVNTTDDDV----FEGPE-------------------------
---TFTLT-GSTSTQNTPVQGTGTIVDDGSGPGSEP------------------------
------------------------------------------------------------
--------------------------DDDRPVVASISNATVNEGDPATLDVTLSNPS---
-----------TTDTVVSMTLADGTADGGV-----------DYTDTSVTITYADNSTQV-
-----V---AVSPDGTFD-------VTVP--------ANDTTYSVTVNTIGDDVFEGPET
FTLSGSTSVQTIPAQGTGTIV-----DD--GSGPGP--------EPDDDRPVVASISNAT
VNEGDPATLD----------VTLSN---------------------------------PS
TT----------------------------------------------------------
------------------DTVVSMTLA----DGTADGGVDYTETSVTI------------
-----------------------------------TYADN--------------------
------------------------------------------------------------
------------------------------------------------------------
------------------------------------------------------------
------------------------------------------------------------
------------------------------------------------------------
------------------------------------------------------------
------------------------------------------------------------
------------------------------------------------------------
--------------------------------------------STQVVAV---------
----------------------------NPDGTFDVTVPA--NDTTYSVSVN--------
-------TIN-DTDF------------------E----SSETFTLDGATSI---------
-QNTPVQGTGTILDNDA---P-----PAIGNVVDAIVSEEGLPDGIADTMGTPSDSTNSA
SFVGSFTVGDPDTTNVSVVLSGPNG----LASGGEPVTWSWNAN-----TQTLT------
-----------------------ASTASIASVATVVLTEPNAAG----------------
----QGTWGYTITLLEPLDHPVNDVEDLIDFDVQISVSDGQTTSSQSMNVVVEDDCP---
---HVPTSSQAVDVSLADIPEILTGNISFVG-----------------------------
--------NESDAFSRTFGDVEVTALGFLSNESTDLGAAEINQTSSGIGVKSVGNNGYPL
ANEV--------------------DYRFANDTGVSEQLVIDLGDKIAFGAEIEFEKMFGG
ELE---------------------------------------------------------
--------------------------------------------------------EGLA
SFYRDGVLIAQQAFNSDTASGDYAANFSVQQGGFDKVILEATGNGNGPNTADNSDFTVKS
ITFTGADSAIPIATAEGNLGALYGADGPGSIVLNGAESGLETLDGMAISVAIDPQNPNRL
VGEANGELA------FEVQLTPSTGKWEFFQYVPLTSPSGDGDIDFSYTITDNDGDSKTG
NFAVNPYAPPIVEGVTLNVSEEGL------------------------------------
--GNAIADDFALNGFMDTTDSTLDMDQLTLGQTV------------DSVALN--------
------------------------------------------------------------
---------------------VPTANLTS-------------------------------
-NGEAITWVLSNDDQLLVGSADGE--------------EVIKITVNDTGAISTELLGPID
HPD---------------------------------------------------------
---------TSGEDS------LNIEVPVVVSNALGLTNSAVANVVIEDDSP---------
----DSTSIVHDVVAETKESA---------------------------------NVQLIM
DVSGSMRTGNRLQIMKDSATQLLNQYESIGQTRVQIIKYSGSATTYAIAGATWLTVDEAK
AYIDTLTAGGATNYNRAINEAKDSWDDAGKLPSASNVSYFLSDGQ---------------
------------------------------------------------------------
------------------------------------------------------PNPASS
FIN-DARENSWIEHLTDSDNQITALAYGMG------------VNLMPDQLDRVAYDGFLN
QDLDGVVVPDVTQL--PPVMLQSVIQ-----------PVGGNLMYTTSPDTGIGADGGYI
SEIEHDGATYSF------DGTDLTVVDNNNDISHAFDDITML------------------
--------LTIYIESKHT----LEVDLNDGAYAFYGAVGDTV---ETLDFDYVLTDNDGD
QSENTLQFVIDENGGVNAA-----------------------------------------
------------------------------------------------------------
------------------------------------------------------------
------------------------------------------------------------
------SGGTANIIEAEVDVSHD---ILIGNDNEADIFRWVNDSLDSG------------
--TDLVRGFERDLDTLDLNQVVEDAGHNTIEELLNSI-----------------------
----DLN------------------VDGEDLSLEITHNEGNSI-QTIVIEKGASEFSDLI
IG--NMDFERDVLSALTKVNLDS-------------------------------------
------------------------------------------------------------
------------------------------------------------------------
------------------------------------------------------------
------------------------------------------------------------
------------------------------------------------------------
----------------------------
>631
------------------------------------------------------------
------------------------------------------------------------
------------------------------------------------------------
------------------------------------------------------------
------------------------------------------------------------
------------------------------------------------------------
------------------------------------------------------------
------------------------------------------------------------
------------------------------------------------------------
------------------------------------------------------------
------------------------------------------------------------
------------------------------------------------------------
------------------------------------------------------------
------------------------------------------------------------
------------------------------------------------------------
------------------------------------------------------------
------------------------------------------------------------
------------------------------------------------------------
------------------------------------------------------------
------------------------------------------------------------
------------------------------------------------------------
---------------------------------------------------------MNN
ATLRSLLGQTVVIG---LDGNLRELEQGEAP-------------AQGEVLVSDLSNESTP
----------NVRIVTQESQDPIEITDD---VARVVEAIAQGDDPTLLGTEFEPAAG---
-----------ESDGSSPQASGVIDRT----------GAESLAATDFETVGLTSLGLSET
QI----------------LTLLELYFSGFVSQP-S----QIADVIIQDISSPTVSE----
-------------------GEDVNFDVTLDGPTSD-ETELVFSLDDGSASGGQEDSGFDF
LNN---------------------------------------------------------
------------------------------------------------------------
------------------------------------------------------------
------------------------------------------------------------
------------------------------------------------------------
------------------------------------------------------------
------------------------------------------------------------
------------------------------------------------------------
-----------------------------------IV-----------------------
------------------------------------------------------------
--------TITFEDGTEQ--QVSVDENGDFIIVVP--SE---------------------
--------------------------------------------------TTTFTVTV--
------------------------------------------------------------
------------------------------------------------------------
----RTFND----ELLEGDETFTLSGSTPNQQAP------------------VTGTATIS
DDGDG---PGEN-----------------------------PDDDRPTVL----------
------------------------------------------------------------
------------------------------------------------------------
------------------------------------------------------------
------------------------------------------------------------
------------------------------------------------------------
------------------------------------------------------------
---------------------------------------------------------SIS
DVTVNEG---EP---AVFEV----------------------------------------
------------------------------------------------------------
------------------------------------------------------------
------------------------------------------------------------
----------------------------------------------------VLSNQSES
ETSVTLA--------LADGSAT--------GGSDFDNTSVLVTFSDGT------------
--------------SQSVSVAEDGSFTVM--VPANDTDFSITVVTNNDEILEGDETFTLT
ASTP------------------TQEEPAEGTATISDDGDGPGQ-----------------
------------------------------------------------------------
------------------------------------------------------------
------------------------------------------------------------
------------------------------------------------------------
---------NPDDDRPNVASITDATVNEGEAATLVVNLSNPSTTNTVVTMQLA-GDTATS
GVDFSDTTVTITFS-DNTSE--VVLLNP-----------DGTFEVNVPENTTTFSVTVDT
FDDDILE-----------------------------GAETFT--LTGTTSTQS-------
TPAQGTGTIVDDGTGPGPEPDDDRPVVASISNATVNEGDPATLDVTLSNPSTTDTV----
------------------------------------------------------------
------------------------------------------------------------
------------------------------------------------------------
------------------------------------------------------------
------------------------------------------------------------
------------------------------------------------------------
------------------------------------------------------------
-----------------------------------------------------------V
SMT---LADGSA-D----------GGVDY-----------------------------TE
T--------------SVTITYAD-NSTQVVA-----VNPD-----GTFDVTVPA----N-
------------------------------------------------------------
------------------------------------------------------------
----------------------------------------DTTYSVTVNT-INDDIFEGP
ETFTLS---------------------------GSNS-----------------------
------------------------------------TQNTPAQ-----------------
---GTGTIVDDGSGPGP----EPDDDRPVVAAISSATV------NEGDLATVNVTLSNPS
T----------TDTVVSMTLADGTADGGVDYT---------ETSVTIT----YAD-NSTQ
VVAVNPDGTFDVNVPA--NDTTYSVTVNTADDDVFEGPETF-----------TLSGSTST
QN----------------------------------------------------------
------------------------------------------------------------
------------------TPAQGTGTIVDDGSGPGPDPDDDRPVVASISS-AAVNEGDPA
TLDVTLSNPST-------------TDTVVSITLADGTADGGMDYTDTSVTITYADNST-Q
VVAVNPDGTFDVTVPANDTTYSVTVNTTGDDVFEGPETFTLSGSTSTQNTPAQGTGTFVD
DG-----TGSGP--EP------------------------DDDRPTVASITDTTVNEG-D
PAALDVTLSNSSTTDTVVSMTLA------------------DGTA-DGGVDYTDTSVTIT
YADNSTQVVAVNPDGTFDVT----VPANDTTYSVTVNTTNDDVFEGPETFTLSGSTSTQN
TPA-QGTGTIVDDGSGPGP---------EPDDDRPVVASISNATVNEGDPATLDVTLS--
--------NLSTTDTVVSMTLADGTADG---------------------G------V--D
YTDT-------------SV-TITYADN--STQVVAVN---PDGT----------------
-FDVTVP-----------------------------------------------------
------------------------------------------------------------
------------------------------------------------------------
------------------------------------------------------------
---------ANNTTYSVIVNTTDDDV----FEGPE-------------------------
---TFTLS-GATLTQNT-------------------------------------------
------------------------------------------------------------
------------------------------------------------------------
------------------------------------------------------------
------------------------------------------------------------
------------PAQGTGTIV-----DD--GSGPGP--------DPDDDRPVIASISSAT
VNEGDPATLD----------VTLSN---------------------------------PS
TT----------------------------------------------------------
------------------DTVVSMTLA----DGTADGGVDYTDSSVTI------------
-----------------------------------TYADN--------------------
------------------------------------------------------------
------------------------------------------------------------
------------------------------------------------------------
------------------------------------------------------------
------------------------------------------------------------
------------------------------------------------------------
------------------------------------------------------------
------------------------------------------------------------
--------------------------------------------STQVVAV---------
----------------------------NPDGTFDVTVPA--NDTTYSVTVN--------
-------TIN-DTDF------------------E----SSETFTLDGATFT---------
-QNTPVQGTGTILDNDA---P-----PAIGNVVDAIVSEEGLPDGIADTMGTPSDSTNSA
SFVGSFTVSDPDTTNVSVVLSGPNG----LASGGEPVTWSWNAN-----TQTLT------
-----------------------ASTASIASVATVVLTEPNAAG----------------
----QGTWGYTITLLEPLDHPVNDVEDLIDFDLQISVSDGQTTSSQSMNVVVEDDCP---
---HVPTSSQAVDVSLADIPEILTGNISFVG-----------------------------
--------NESDAFSRTFGDVEVTALGFLSNESTDLGAAEINQTSSGIGVKSVGNNGYPL
ANEV--------------------DYRFANDTGVSEQLVIDLGDKIAFGAEIEFEKMFGG
ELE---------------------------------------------------------
--------------------------------------------------------EGLA
SFYRDGVLIAQQAFNSDAASGDYAANFSVQQGGFDKVILEATGNGNGPNTADNSDFTVKS
ITFTGADSSIPIATAEGNLGALYGADGPGSIVLNGAESGLETLDGMAISVAIDPQNPNRL
VGEANGELA------FEVQLTPSTGKWEFFQYVPLTAPSGDGDIDFSYTITDNDGDSKAG
NFAVNPYAPPIVEGVTLNVSEEGL------------------------------------
--GNAIADDFALNGFMDTTDSTLDMDQLTLGQTV------------DSVALN--------
------------------------------------------------------------
---------------------VPTANLTS-------------------------------
-NGEAITWTLANNDQLLVGSADGE--------------EVIKISVSDTGAISTELLGPID
HPD---------------------------------------------------------
---------TSGEDS------LNIEVPVVVSNALGLTNSAVANVVIEDDSP---------
----DSTSIVHDVVAETKESA---------------------------------NVQLIM
DVSGSMRTGNRLQIMKDSATQLLNQYESIGQTRVQIIKYSGSATTYAIAGATWLSVDEAK
AYIDTLTAGGATNYNRAINEAKDSWDDAGKLPSASNVSYFLSDGQ---------------
------------------------------------------------------------
------------------------------------------------------PNPASS
FIN-DARENSWIDHLTDSDNQITALAYGMG------------VNLMPDQLDRVAYDGFLN
QDLDGVVVPDVTQL--PPVMLQSVIQ-----------PVGGNLMYTTSPDTGIGADGGYI
SEIEHDGVTYSF------DGTDLTVVDNNNDISHAFDDITKL------------------
--------LTIYIDSKHS----LEVDLNDGAYAFYGAVGDTV---ETLDFDYVLTDNDGD
QSENTLQFVIDENGGVNAA-----------------------------------------
------------------------------------------------------------
------------------------------------------------------------
------------------------------------------------------------
------SGGTANIIEAEVDVSHD---ILIGNDNEADIFRWVNDSLDSG------------
--TDLVRGFERDLDTLDLNQVVEDAGHNTIEELLNSI-----------------------
----DLN------------------VDGEDLSLEITHKEGNSI-QTIVIEKGASEFSDLI
IG--NMDFERDVLSALTKVNLDS-------------------------------------
------------------------------------------------------------
------------------------------------------------------------
------------------------------------------------------------
------------------------------------------------------------
------------------------------------------------------------
----------------------------
>106
------------------------------------------------------------
------------------------------------------------------------
------------------------------------------------------------
------------------------------------------------------------
------------------------------------------------------------
------------------------------------------------------------
------------------------------------------------------------
------------------------------------------------------------
------------------------------------------------------------
------------------------------------------------------------
------------------------------------------------------------
------------------------------------------------------------
------------------------------------------------------------
------------------------------------------------------------
------------------------------------------------------------
------------------------------------------------------------
------------------------------------------------------------
------------------------------------------------------------
------------------------------------------------------------
------------------------------------------------------------
------------------------------------------------------------
---------------------------------------------------------MDR
VTFSSLASNIVVIG---IDGEIRTLEPGQVP-------------ASGELVITEVSDISQL
----------NFEQIAPDGS-SINVTDD---ITALIEAIAAGQDPAQLEGDFETAAG---
-----------ESSGSSPQTTGAVDRT----------GAEALASTDFETVG-TAIPLSET
QE----------------LSLLD-----FINQQII----IPAQVIVQDISSPTINE----
-------------------GDQASFEVTLDQPTQQ-ETEVTLSLSDDSATGG-----ADY
DNS---------------------------------------------------------
------------------------------------------------------------
------------------------------------------------------------
------------------------------------------------------------
------------------------------------------------------------
------------------------------------------------------------
------------------------------------------------------------
------------------------------------------------------------
-----------------------------------VI-----------------------
------------------------------------------------------------
--------TITFEDGSTD--QINVGEDGTFSVSIP--IG---------------------
--------------------------------------------------DESFIITV--
------------------------------------------------------------
------------------------------------------------------------
----DTIDD----DVFEGNETFTLSGGTENQPDP------------------VTGVATIT
DDGTG---PGEE-----------------------------PDDDRPTVA----------
------------------------------------------------------------
------------------------------------------------------------
------------------------------------------------------------
------------------------------------------------------------
------------------------------------------------------------
------------------------------------------------------------
---------------------------------------------------------SVS
DTTVNEG---EE---AVLEV----------------------------------------
------------------------------------------------------------
------------------------------------------------------------
------------------------------------------------------------
----------------------------------------------------TLSNPSTS
ETTVNMT--------LSDGTAE--------GGLDYTNTSVTITFEDNS------------
--------------TQIVNVNPDGSFAVT--VPANEVSYNVTINTIDDDLFEGTETFTLS
GSTE------------------NQNDTTSGTGTIVDDGSGPGL-----------------
------------------------------------------------------------
----------------------------------------------------NPDDDRPT
VASISDTTVNEGDLATLDVTLSNLSTTDTVVSMNLADGSAEGGIDYTNTSVTITFEDNST
QVVNVNPDGSFDVSVPANNVSYSVTISTIDDDLFEGSETFTLS-GNTGNQAILQTGIGTI
IDDGTGPGPDPDDDRPTVSISDAGVVNEGDTANFVVSLTNASEAPVEVQLDLNLGDTEAG
DLG------TLEYN-TGSGW--VAVPV------------GGV--VSVPAGLTEFDVRIDS
IDDEVYE-----------------------------GPENFTVDVTGLGPVQG-------
TDT-GTATIVDDGTGPDPDPDDDRPTVSISDAGTINEGDTANFIVSLTNVSEDDVQVELG
LNLGD---TEVGDLGTLEYNAGSGWLAVPVDGVVTVPAGLTEFDVRIASIDDEVYEGPEN
FTVDVTGLGAVQGADTGTATIVDDGTGPGPDPDDDRPTVSINDAGTINEGDTANFVVSLT
NASEDDVQVELGLNLGDTEVGDLGTLEYNAGSGWLSVPNDGVVTVPAGLTEFDV------
--------------------RIASIDDEVFEG---------------PENFTVDVTGLGA
-----------------------------------------------VQGADTGTATIVD
DGS----GP----------GPD---P--DDD-----------RPTVTSI-----------
----------------------------------------------------------TS
TTV------NEGEV----------ATS-DVTLSNVSTTPTV------------------V
NMI---LADGSA-E----------GGVDY-----------------------------TN
T--------------LVTITYED-NTSEVIN-----VEPD-----GSFVVTVPA----N-
------------------------------------------------------------
------------------------------------------------------------
----------------------------------------DSAYSVTMST-TDDELTENA
ETFTLS---------------------------GATD-----------------------
------------------------------------VQGVPAI-----------------
---GTTTII--------------DNDAQLVASISNELI------NEGEAGTFDVTLSNAS
D----------TDSTVSMTLADGTADGGVDYT---------DTQVTIT----YAD-NSTE
VVAVNPDGSFDVTVPA--NDTTYSITVSTT------------------------------
------------------------------------------------------------
------------------------------------------------------------
------------------------------------------------------------
------------------------------------------------------------
----------------------------DDDLFEGPETFTLSGATAVQTTPAEGTGTIVD
DG-----SGPGP--DP------------------------DDDRPTVASISSTTVNEG-D
PATLDVTMSNASTTDTVVSMTLT------------------DGTA-DGGVDYTDTQVAIT
YADNSTEVVAVNPDGSFNVT----VPANDTTYSITVSTTDDDLFEGPETFTLSGATDVQT
TPA-EGKGTIVDDGSGPGP---------DPDDDRPTVASISSTTVNEGDPATLDVTMS--
--------NASTTDTVVSMTLADGTADG---------------------G------V--D
YTDT-------------QV-TITYADN--STEVVAVN---PDGS----------------
-FDVTVP-----------------------------------------------------
------------------------------------------------------------
------------------------------------------------------------
------------------------------------------------------------
---------ANDTTYSITVSTTDDDL----FEGPE-------------------------
---TFTLS-GATAVQTTPAEGTGTIVDDGSGPGPDP------------------------
------------------------------------------------------------
--------------------------DDDRPTVASISSTTVNEGDPATLDVTMSNAS---
-----------TTDIAVSMTLADGTADGGV-----------DYTDTQVTITYADSSTEV-
-----V---AVNPDGSFD-------VTVP--------ANDTTYSITVSTADDDLFEGPET
FTLSGATDVQTTPAEGTGTIV-----DD--GSGPGP--------DPDDDRPTVASISSTT
VNEGDPATLD----------VTMSN---------------------------------AS
TT----------------------------------------------------------
------------------DTVVSMTLA----DGTADGGVDYTDTQVTI------------
-----------------------------------TYADN--------------------
------------------------------------------------------------
------------------------------------------------------------
------------------------------------------------------------
------------------------------------------------------------
------------------------------------------------------------
------------------------------------------------------------
------------------------------------------------------------
------------------------------------------------------------
--------------------------------------------STEVVAV---------
----------------------------NPDGSFDVSVPA--MDTTFSVTME--------
-------TLN-DDIY------------------E----GDETFTLSGSTSV---------
-QTTPAVGTVTIDDEAD---R-----PSVADITDIQVTEG-----------------EDA
TF--NVTLSNASTVAILVSMSLLDG----TALAGD----DFNAT-----SATIT------
-----------------------YADNTTEVV--------NVAP----------------
----DGTF-------------------------DVSVPANDTTFSVTVNTLEDQ------
-----------------------------VY-----------------------------
--------EQSENFTLT-GEIQ-----------------GQNVAASGIGTILDDDNTPPT
VEDF--------------------N------------IIIDLNDP--------------G
--E---------------------------------------------------------
--------------------------------------------------------DALI
DF------------------GPYAQDL---EDDFD-------------------------
-PFDDKETSICITTLP-EYGYLYYFD----------------------------------
--EQNNEVV------LEI-----------------------GDV----------------
----------IPESTEVR------------------------------------------
---YALTEDFFDEQSFDSQDLLGEFDKDFIADTV------------DVNGLS--------
------------------------------------------------------------
---------------------FFGGTIDS-------------------------------
-NGDFV-----NNAQIKVDFANQQV-------------GLVVVSPGETG----------Q
GDE---------------------------------------------------------
---------ISTSEF------IAIEL---------------------DEGL---------
----EA------------EEA---------------------------------RLNL--
-------------------ASLNNQFNN---------------------GAAWINV----
--------------------------------------YFYMDGV---------------
------------------------------------------------------------
------------------------------------------------------L-----
-----------------AETQVIQTS---D------------IVFTGNQ------EGFAT
VAITNGSFDEIRLF--PE------------------------------------------
TNSSSDKASFTL------VGTQITSFNNVND-SFDYKAIDSD------------------
--------GLISADIA-T----VDIDFTNVSVDTVEAFGIQV---GALQFNTVEGTGQND
TLVGT-----DSN---DIL-----------------------------------------
------------------------------------------------------------
------------------------------------------------------------
------------------------------------------------------------
------IGG----------LGDD---VLTGGAGD-DIFKWLE--MDTA------------
--TDTVTDFESG-DSLDFVDLFDDVSESDISILLDDLSS---------------------
---GDYA------------------GQVDDITVSVTEDGGNS---TLTINKDGQQLEVNF
DGASAADIANSIITNLEQLRE---------------------------------------
------------------------------------------------------------
------------------------------------------------------------
------------------------------------------------------------
------------------------------------------------------------
------------------------------------------------------------
----------------------------
>617
------------------------------------------------------------
------------------------------------------------------------
------------------------------------------------------------
------------------------------------------------------------
------------------------------------------------------------
------------------------------------------------------------
------------------------------------------------------------
------------------------------------------------------------
------------------------------------------------------------
------------------------------------------------------------
------------------------------------------------------------
------------------------------------------------------------
------------------------------------------------------------
------------------------------------------------------------
------------------------------------------------------------
------------------------------------------------------------
------------------------------------------------------------
------------------------------------------------------------
------------------------------------------------------------
------------------------------------------------------------
------------------------------------------------------------
---------------------------------------------------------MDR
VTFSSLFTNIVVIG---VDGEIKTLGPGQLP-------------APGELIITEVSDTSEL
----------NFEQVTPDGS-SINVTDD---ITALIEAIAAGEDPAQLEGDFETAAG---
-----------ELSGSSPQTTGAVDRT----------GAESLASTDFETVG-TAIALSET
QE----------------LSLLE-----FIREQ-I----IPVQAIVQEISSPTISE----
-------------------GQQATFDVTLDQPLPQ-QTDVVLSLGEDTATGG-----TDY
NDT---------------------------------------------------------
------------------------------------------------------------
------------------------------------------------------------
------------------------------------------------------------
------------------------------------------------------------
------------------------------------------------------------
------------------------------------------------------------
------------------------------------------------------------
-----------------------------------AV-----------------------
------------------------------------------------------------
--------TITFEDGSLE--AVNVDENGAFTVTIP--AG---------------------
--------------------------------------------------NDTFSISV--
------------------------------------------------------------
------------------------------------------------------------
----DTIND----DLFEGSETFTLAGGTQGQSEP------------------ATGVATII
DDGSG---PGSS-----------------------------PDDDRPTVA----------
------------------------------------------------------------
------------------------------------------------------------
------------------------------------------------------------
------------------------------------------------------------
------------------------------------------------------------
------------------------------------------------------------
---------------------------------------------------------SIT
DTTVNEG---DA---ATLDV----------------------------------------
------------------------------------------------------------
------------------------------------------------------------
------------------------------------------------------------
----------------------------------------------------TLSNPSST
DTTVIMN--------LADGTAE--------GGIDYTNTSVTITFEDDS------------
--------------TQVIALNPDGSFEVS--VPANDTSYSVTINTTDDDIFEGAETFELS
GSTL------------------NQNGEQSGAVTILDDGTGPGSDPDDDRPKVSISDAGTI
NEGDTANFVVSLTNASEDDVQVELGLNLGDTEVGDLGTLEYNTDSGWVAVPNDGVVTVPA
GLTEFDVRIASIDDEVFEGPENFTVDVTGLGAVQGTDTGSATIVDDNTGPGPDPDDDRPT
VSINDAGTINEGDTANFVVSLTNASEDDVKVELGLNLGDTEVG--------DLGTLEYNT
GSGWVAVPNDGVVTVPAGLTEFDVRIASIDDEAYEGPENFTVDVTGLGAVQGADTGTATI
VDDNTGPGPDPDDDRPTVSISDAGTINEGDTANFVVSLTNASEDDVQVELGLNLGDTEVG
DLG------TLEYN-TGSGW--LAVPN------------DGV--VTVPAGLTEFDVRIAS
IDDEVYE-----------------------------GPENFTVDVAGLGVVQG-------
IDT-GTATIVDDNTGPGPDPDDDRPTVSISDAGTINEGDTANFVVSLTNASEDDVQVELG
LNLGD---TEVGDLGTLEYNTGSGWVAVSNDGVVTVPAGLTEFDVRIASIDDEVFEGPEN
FTVDVTGLGAVQGADTSTATIVDDNTGPGPDPDDDRPTVSISDAGTINEGDMANFIVSLT
NASEDDVQVELGLNLGDTEVGDLGTLEYNTGSGWLAVPNDGVVTVPAGLTEFDV------
--------------------RIASIDDEVYEG---------------PENFTVDVTGLGA
-----------------------------------------------VQGADTGTATILD
DGS----GP----------GPD---P--DDD-----------RPTVTSI-----------
----------------------------------------------------------TS
TTV------NEGEV----------ATL-DVTLSNVSTTPTV------------------V
NMT---LADGSA-E----------GGVDY-----------------------------TN
T--------------LVTITYED-NTTEVIN-----VEPD-----GSFVVTVPA----N-
------------------------------------------------------------
------------------------------------------------------------
----------------------------------------DSAYSVTMST-TDDELTENA
ETFTLS---------------------------GVTD-----------------------
------------------------------------VQGVPAI-----------------
---GTTTII--------------DNDAQLVASISNELI------NEGEAGTFDVTLSNAS
D----------TDSIVSMTLADGTADGGVDYT---------DTQVTIT----YAD-NSTE
VVAVNPDGSFDVTVPA--NDTTYSITVSTTDDDLFEGPETF-----------TLSGATAV
QTTPAEGTGTIVDDGSGPGPDPDDDRPTVASISSTTVNEGDPATLDVTMSNASTTDTVVG
MTLADGTADGGVDYTDTQVTITYADNSTEVVAVNPDDSFDVTVPANDTTYSITVSTTDDD
LFEGPETFTLSGATAVQTTPAEGTGTIVDDGSGPGPDPDDDRPTVASISS-TTINEGDPA
TLDVTMSNAST-------------TDTVVSMTLADGTADGGVDYTDTQVTITYADNST-E
VVAVNPDGSFDVTVPANDTTYSITVSTTDDDLFEGPETFTLSGATAVQTTPAEGTGTIVD
DG-----SGPGP--DP------------------------DDDRPTVASISSTTVNEG-D
PATLDVTMSNASTTDTVVSMTLA------------------DGTA-DGGVDYTDTQVTII
YADNSTEVVAVNPDGSFDVT----VPANDTTYSITVSTTDDDLFEGPETFTLNGATAVQT
TPA-EGTGTIVDDGSGPGP---------DPDDDRPTVASISSTTVNEGDPATLDVTMS--
--------NASTTDTVVSMTLADGTADG---------------------G------V--D
YTDT-------------QV-TITYADN--STEVVAVN---PDGS----------------
-FDVTVP-----------------------------------------------------
------------------------------------------------------------
------------------------------------------------------------
------------------------------------------------------------
---------ANDTTYSITVSTTDDDL----FEGPE-------------------------
---TFTLS-GATAVQTTPAEGTGTIVDDGSGPGPDP------------------------
------------------------------------------------------------
--------------------------DDDRPTVASISSTTINEGDPATLDVTMSNAS---
-----------TTDTVVSMTLADGTADGGV-----------DYTDTQVTITYADNSTEV-
-----V---AVNPDGSFD-------VTVP--------ANDTTYSITVSTTDDDLFEGPET
FTLSGATAVQTTPAEGTGTIV-----DD--GSGPGP--------DPDDDRPTVASISSTT
INEGDPATLD----------VTMSN---------------------------------AS
TT----------------------------------------------------------
------------------DTVVSMTLA----DGTADGGVDYTDTQVTI------------
-----------------------------------TYADNSTEVVAVNPDGSFNVTVPAN
DTTYSITVNTTDDELFEGPETFKLSGSTAVQTTSAEGTGTIVDDGSGPGPDPDDDRPTVA
SISSTTVNEGDPATLDVTMSNASATDTVVSMTLADGTADGGVDYTDTQVTITYADSSTEV
VAVNPDGSFNVTVPANDTTYSITVSTTDDDLFEGPETFTLSGATAVQTTPAEGTGTIVDD
GSGPGPDPDDDRPTVASISSTTVNEGDPATLDVTMSNASTTDTVVSMTLADGTADGGVDY
TDTQVTITYADNSTEVVAVNPDGSFDVTVPANDTTYSITVSTTDDDLFEGPETFTLSGST
AVQTTPAEGTGTIVDDGSGPGPDPDDDRPTVASISSTTVNEGDPATLDVTMSNASTTDTV
VSMTLADGTADGGVDYTDTQVTITYADNSTEVVAVNPDGSFDVTVPANDTTYSVTVSTTD
DDLFEGPETFTLSGATSVQTTPAEGTGTIVDDGSGPGPDPDDDRPTVASISSTTVNEGDQ
ATLDVTMSNASTTDTVVSMTLADGTADGGVDYTDTQVTITYADSSTEVVAV---------
----------------------------NPDGSFDVTVPA--MDTTFSVTME--------
-------TLN-DAIY------------------E----GDETFTLSGSTSV---------
-QTTPAVGTVTIDDEAD---R-----PSVADITDIQVTEG-----------------EDA
TF--NVTLSNASTVAILVSMSLLDG----TALAGD----DFNAT-----SVTIT------
-----------------------YADNTTEVV--------NVAP----------------
----DGTF-------------------------DVSVPANDTTFSVTVNTLEDQ------
-----------------------------VY-----------------------------
--------EQSENFTLT-GEIQ-----------------GQNVAASGIGTILDDDNTPPT
VEDF--------------------N------------IIIDLNDP--------------G
--E---------------------------------------------------------
--------------------------------------------------------DALI
DF------------------GPYAQDL---EDDFD-------------------------
-PFDDKETSICITTLP-EYGYLYYFD----------------------------------
--DQNNEVV------LEI-----------------------GDV----------------
----------IPESTEVR------------------------------------------
---YALTEDFFDEQSFDSQDLLNEFDKDFIADTV------------DVNGLS--------
------------------------------------------------------------
---------------------FFGGTIDS-------------------------------
-NGDFV-----NNAQIKVDFANQQV-------------GLVVVSPGETG----------Q
GDE---------------------------------------------------------
---------ISTSEF------IAIEL---------------------DEGL---------
----EA------------EEA---------------------------------RLDL--
-------------------ASLNDRFNS---------------------GAAWINV----
--------------------------------------YFYMDGV---------------
------------------------------------------------------------
------------------------------------------------------L-----
-----------------AETQVIQTS---D------------IVFTGNQ------EGFAT
VAITNGSFDEIRLF--PE------------------------------------------
TNSSSDKASFTL------VGTQITSFNNVND-SFDYKAIDSD------------------
--------GLTSADSA-T----VDIDFTNVSVDAVEAFGVQV---GALQVNTIQGTDQND
NLVGT-----DSN---DIL-----------------------------------------
------------------------------------------------------------
------------------------------------------------------------
------------------------------------------------------------
------IGG----------LGDD---VLTGGGGN-DVFKWTE--MDTA------------
--TDTVTDFESG-DSLDFTDLFDDVSESDISVLLDDLSS---------------------
---GDYA------------------GQVDDISVSVTEDGGNS---TLTINKDGQQLEVNF
DGASAADIANSIITNLEQLRE---------------------------------------
------------------------------------------------------------
------------------------------------------------------------
------------------------------------------------------------
------------------------------------------------------------
------------------------------------------------------------
----------------------------
>153
------------------------------------------------------------
------------------------------------------------------------
------------------------------------------------------------
------------------------------------------------------------
------------------------------------------------------------
------------------------------------------------------------
------------------------------------------------------------
------------------------------------------------------------
------------------------------------------------------------
------------------------------------------------------------
------------------------------------------------------------
------------------------------------------------------------
------------------------------------------------------------
------------------------------------------------------------
------------------------------------------------------------
------------------------------------------------------------
------------------------------------------------------------
------------------------------------------------------------
------------------------------------------------------------
------------------------------------------------------------
------------------------------------------------------------
---------------------------------------------------------MDR
VAFSSLMSNIVVIG---NNGEIKTLEPGQLP-------------APGELVITEISDTSEL
----------VFEQITPQGS-SINVTDD---ITALIEAIAAGEDPAQVEGDFETAAG---
-----------ESSGSSPQTTGAVDRI----------GAESLASTDFETVG-TSIALSET
QE----------------LSLLD-----FLREQ-T----IPAQTIVQEISSPTISE----
-------------------GQQATFDVTLDQPLLE-DTDVVLTLNEGTAEGG-----TDY
DDN---------------------------------------------------------
------------------------------------------------------------
------------------------------------------------------------
------------------------------------------------------------
------------------------------------------------------------
------------------------------------------------------------
------------------------------------------------------------
------------------------------------------------------------
-----------------------------------IV-----------------------
------------------------------------------------------------
--------TIVFEDGTSE--DVSVDENGAFTVTIP--AG---------------------
--------------------------------------------------EQSFSVSV--
------------------------------------------------------------
------------------------------------------------------------
----NTTDD----ALFEGNEVFTLNGGTEGQSEP------------------ATGVATII
DDGSG---PGPT-----------------------------PDDDRPTVV----------
------------------------------------------------------------
------------------------------------------------------------
------------------------------------------------------------
------------------------------------------------------------
------------------------------------------------------------
------------------------------------------------------------
---------------------------------------------------------SIT
DTTVNEG---DA---ATLDV----------------------------------------
------------------------------------------------------------
------------------------------------------------------------
------------------------------------------------------------
----------------------------------------------------TLSNPSSI
DTTVIMN--------LADGTAE--------GGIDYTNTSVTITFEDNS------------
--------------SQVIAVNPDGSFEVS--VPANDTSYSVTINTTDDGIFEGAETFELS
GSTP------------------NQNGTQSGTVTIVDDGTGPGS-----------------
------------------------------------------------------------
------------------------------------------------------------
------------------------------------------------------------
------------------------------------------------------------
---------DPDDDRPTVLISDVGTINEGDTANFVVSLTNASEDDVQIELGLNLGDTEAG
DLG------TLEYN-TGSGW--LAVPN------------NGV--VTVPAGLTEFDVRISS
IDDEVFE-----------------------------GPENFTVDVTGLGAVQG-------
ADA-GTATIVDDNTGLGPDPDDDRPTVSISDAGSINEGDTANFVVSLTNASEDDVQVELG
LNLGD---TESGDLGTLEYNTGSGWLAVPNDGVVTVPAGLTEFDVRIASIDDEVF-----
------------------------------------------------------------
------------------------------------------------------------
------------------------------EG---------------PENFTVDVAGLGV
-----------------------------------------------VQGVDTGTATIVD
DGT----GP----------GPD---P--DDD-----------RPTVTSI-----------
----------------------------------------------------------TS
TTV------NEGEV----------ATL-DVTLSNVSTTPTV------------------V
NMT---LADESA-E----------GGVDY-----------------------------TN
T--------------QVTITYAD-SSTEVVT-----VNPD-----GSFNVTVPA----N-
------------------------------------------------------------
------------------------------------------------------------
----------------------------------------DTTYSITVST-TDDDLFEGP
ETFTLS---------------------------GATA-----------------------
------------------------------------VQTTPAE-----------------
---GTGTIVDDGSGPGP----DPDDDRPTVASISSTTV------NEGDPATLDVTMSNAS
T----------TDTVVNMTLADGTADGGVDYT---------DTQVTIT----YAD-SSTE
VVAVNPDGSFNVTVPA--NDTTYSITVSTTDDDLFEGPEAF-----------TLSGATAV
QTAPAEGTGTIVDDGSGPGPGPDDDRPTVASISSTTVNEGDPVTLDVTMSNASTTDTVVS
MTLADGTADGGVDYTDTQVTITYADNSTEVVAVNPDGSFNVTVPASDTKYSITVSTTDDD
LFEGPETFTLSGATAVQTTPAEGTGTIVDDGSGPGPDPDDDRPTVASISS-TTVNEGDPA
TLDVTMSNAST-------------TDTVVSMTLADGTADGGVDYTDTQVTITYADNST-E
VVAVNPDGSFNVTVPANDTKYSITVSTTDDDLFEGPETFTLSGATAVQTTPAEGTGTIVD
DG-----SGPGP--DP------------------------DDDRPTVVSISSTTANEG-D
PATLDVTMSNASTTDTVVNMTLA------------------DGTA-DGGVDYTDTQVTIT
YADSSTEVVAVNPDGSFDVT----VPANDTTYSITVSTTDDDLFEGPETFTLSGATAVQT
TPA-EGTGTIVDDGSGPGP---------DPDDDRPTVASISSTTVNEGDPATLDVTVS--
--------NASTTDIVVSMTLADGTADG---------------------G------V--D
YTNT-------------QV-TITYADS--STEVVAVN---PDGS----------------
-FDVTVP-----------------------------------------------------
------------------------------------------------------------
------------------------------------------------------------
------------------------------------------------------------
---------ANDTTYSITVSTTDDDL----FEGPE-------------------------
---TFTLS-GATAVQTTSAEGTGTIVDDGSGPGPDP------------------------
------------------------------------------------------------
--------------------------DDDRPTVASIGSTTVNEGDPATLDVTMSNAS---
-----------TTDTVVSMTLADGTADGGV-----------DYTDTQVTITYADNSTEV-
-----V---AVNPDGSFD-------VTVP--------ANDTTYSITVSTTDDELFEGPET
FTLSGATAVQATPAEGTGTIV-----DD--GSGPGP--------DPDDDRPTVASISSTT
VNEGDPATLD----------VTMSN---------------------------------AS
TT----------------------------------------------------------
------------------DTVVNMTLA----DGTADGGVDYTDTQVTI------------
-----------------------------------TYADN--------------------
------------------------------------------------------------
------------------------------------------------------------
------------------------------------------------------------
------------------------------------------------------------
------------------------------------------------------------
------------------------------------------------------------
------------------------------------------------------------
------------------------------------------------------------
--------------------------------------------STELVAV---------
----------------------------NPDGSFDVTVPA--MDTTFSVTME--------
-------TLN-DAIY------------------E----GDETFTLSGSTSV---------
-QTTPAVGTVTIDDEAD---R-----PSVADITDIQVTEG-----------------EDA
TF--NVTLSNASTVAILVSMSLLDG----TALAGD----DFNAT-----SVTIT------
-----------------------YADNTTEVV--------NVAP----------------
----DGTF-------------------------DVSVPANDTTFSVTVNTLEDQ------
-----------------------------VY-----------------------------
--------EQSESFTLT-GEIQ-----------------GQNVAASGIGTILDDDNTPPT
VEDF--------------------N------------IIIDLNDP--------------G
--E---------------------------------------------------------
--------------------------------------------------------DALI
DF------------------GPYAQDL---EDDFD-------------------------
-PFDDKETSICITTLP-EYGYLYYFD----------------------------------
--DQNNEVV------LEI-----------------------GDV----------------
----------IPESTEVR------------------------------------------
---YALTEDFFDEQSFDSQDLLDEFDKDFIADTV------------DVNGLS--------
------------------------------------------------------------
---------------------FFGGTIDS-------------------------------
-NGDFV-----NNAQIKVDFANQQV-------------GLVVVSPGETG----------Q
GDE---------------------------------------------------------
---------ISTSEF------IAIEL---------------------DEGL---------
----EA------------EEA---------------------------------RLNL--
-------------------ASLNDQFNN---------------------GAAWINV----
--------------------------------------YFYMDGV---------------
------------------------------------------------------------
------------------------------------------------------L-----
-----------------AETQVIQTS---D------------IVFTGNQ------EGFAT
VAITNGSFDEIRLF--PE------------------------------------------
TNSASDKASFTL------VGTQITSFNNVND-SFDYKAIDSD------------------
--------GLTSADTA-T----VDIDFTNVSVDTVEAFGIQV---GALQVNTIQGTDQND
NLVGT-----DSN---DIL-----------------------------------------
------------------------------------------------------------
------------------------------------------------------------
------------------------------------------------------------
------IGG----------LGDD---VLTGGGGN-DVFKWTE--MDTA------------
--TDTVTDFESG-DSLDFTDLFDDVSESDISVLLDDLSS---------------------
---GDYA------------------GQVDDITVSVTEDGGNS---TLTINKDGQQLEVNF
DGASAADIANSIITNLEQLRE---------------------------------------
------------------------------------------------------------
------------------------------------------------------------
------------------------------------------------------------
------------------------------------------------------------
------------------------------------------------------------
----------------------------
>389
------------------------------------------------------------
------------------------------------------------------------
------------------------------------------------------------
------------------------------------------------------------
------------------------------------------------------------
------------------------------------------------------------
------------------------------------------------------------
------------------------------------------------------------
------------------------------------------------------------
------------------------------------------------------------
------------------------------------------------------------
------------------------------------------------------------
------------------------------------------------------------
------------------------------------------------------------
------------------------------------------------------------
------------------------------------------------------------
------------------------------------------------------------
------------------------------------------------------------
------------------------------------------------------------
------------------------------------------------------------
------------------------------------------------------------
---------------------------------------------------------MDR
VAFSSLMSNIVVIG---NNGEIKTLEPGQLP-------------APGELVITEISDTSEL
----------VFEQITPQGS-SINVTDD---ITALIEAIAAGEDPAQVEGDFETAAG---
-----------ESSGSSPQTTGAVDRI----------GAESLASTDFETVG-TSIALSET
QE----------------LSLLD-----FLREQ-T----IPAQTIVQEISSPTISE----
-------------------GQQATFDVTLDQPLLE-DTNVVLTLNEGTAEGG-----TDY
DDN---------------------------------------------------------
------------------------------------------------------------
------------------------------------------------------------
------------------------------------------------------------
------------------------------------------------------------
------------------------------------------------------------
------------------------------------------------------------
------------------------------------------------------------
-----------------------------------IV-----------------------
------------------------------------------------------------
--------TIVYEDGTSE--DVGVDENGAFTVTIP--AG---------------------
--------------------------------------------------ERSFSVSV--
------------------------------------------------------------
------------------------------------------------------------
----NTIDD----DLFEGNEIFTLNGGIEGQSEP------------------ATGVATII
DDGSG---SGPT-----------------------------PDDDRPTVV----------
------------------------------------------------------------
------------------------------------------------------------
------------------------------------------------------------
------------------------------------------------------------
------------------------------------------------------------
------------------------------------------------------------
---------------------------------------------------------SIT
DTTVNEG---DA---AILDV----------------------------------------
------------------------------------------------------------
------------------------------------------------------------
------------------------------------------------------------
----------------------------------------------------TLSNPSSI
DTTVIMN--------FADGTAE--------GGIDYTNTSVTITFEDNS------------
--------------SQVIAVNPDGSFEVS--VPANDTSYSVTINTTDDDIFEGAETFELS
GSTP------------------NQNGTQSGTVTIVDDGTGPGS-----------------
------------------------------------------------------------
------------------------------------------------------------
------------------------------------------------------------
------------------------------------------------------------
---------DPDDDRPMVSISDAGTINEGDAANFVVSLTNASEDDVQVELSLNLGDTEAG
DLG------TLEYN-TGSGW--LAVPN------------NGV--VTVPAGLTEFDVRISS
IDDEVFE-----------------------------GPENFTVDITGLGAVQG-------
ADA-GTATIVDDNTGPGPDPDDDRPTVSISDAGTINEGDTANFIVSLTNASEDDVQVELG
LNLGD---TESGDLGTLEYNTGSGWLAVPNDGVVTVPAGLTEFDVRVASIDDEVF-----
------------------------------------------------------------
------------------------------------------------------------
------------------------------EG---------------PENFTVDVTGLGA
-----------------------------------------------VQGADTGTATIVD
DGT----GP----------GPD---P--DDD-----------RPTVTSI-----------
----------------------------------------------------------TS
TTV------NEGEV----------ATL-DVTLSKVSTTPTV------------------V
NMT---LADGSA-E----------GGVDY-----------------------------TN
T--------------LVTITYED-NTTEVIN-----VEPD-----GSFVVTVPA----N-
------------------------------------------------------------
------------------------------------------------------------
----------------------------------------DSAYSVTMST-IDDELTENA
ETFTLS---------------------------GATD-----------------------
------------------------------------VQGVPAI-----------------
---GTTTII--------------DNDAQLVASISNELI------NEGEAGTFDVTLSNAS
D----------TDSIVSMTLADGTADGGVDYT---------DTQVTIT----YAD-NSTE
VVAVNPDGSFDVTVPA--NDTTYSITVSTTDDDLFEGPETF-----------TLNGATAV
QT----------------------------------------------------------
------------------------------------------------------------
------------------TPAEGTGTIVDDGSGPGPDPDDDRPTVASISS-ATVNEGDPA
TLDVTMSNAST-------------TDTVVSMTLADGTADGGVDYTDTQVTITYADNST-E
VVAVNPDGSFDVTVPANDTTYSITVSTTNDDLFEGPETFTLSGTTAVQTTPAQGTGTIVD
DG-----SGPGP--AP------------------------DDDRPTVASISSTTVNEG-D
PATLDVTMSNASTTDTVVSMTLA------------------DGTA-DGGVDYTDTQVTIT
YADNSSEVVTVNPDGSFDVT----VPANDTTYSITVSTTDDDLFEGPETFTLSGTTAVQT
TPA-EGTGTIVDDGSGPGP---------DPDDDRPTVASISSTTVNEGDPVTFDVTMN--
--------NASTTDTVVSMTLADGTADG---------------------G------V--D
YTDT-------------QV-TITYADN--STEVVAVN---PDGS----------------
-FDVTVP-----------------------------------------------------
------------------------------------------------------------
------------------------------------------------------------
------------------------------------------------------------
---------VNDTTYSITVSTTNDDL----FEGPE-------------------------
---TFTLS-GATAVQTTSAEGTGTIVDDGSGPGPDP------------------------
------------------------------------------------------------
--------------------------DDDRPTVASISSTTVNEGDPATLDVTMSNAS---
-----------TTDTVVSMTLADGTADGGV-----------DYTDTQVTITYADNSTEV-
-----V---AVNPDGSFD-------VTVP--------ANDTTYSITVSTADDDLFEGPET
FTLSGATAVQTTPAEGAGTIV-----DD--GSGPGP--------DPDDDRPTVASISSTT
VNEGDPATLD----------VTMSN---------------------------------AS
TT----------------------------------------------------------
------------------DTVVSMTLA----DGTADGGLDYTDTQVTV------------
-----------------------------------TYADN--------------------
------------------------------------------------------------
------------------------------------------------------------
------------------------------------------------------------
------------------------------------------------------------
------------------------------------------------------------
------------------------------------------------------------
------------------------------------------------------------
------------------------------------------------------------
--------------------------------------------STEVVAV---------
----------------------------NPDGSFDVTVPA--MDTTFSVTME--------
-------TLN-DDIY------------------E----GDETFTLSGSTSV---------
-QTTPAIGTVTIDDEAD---R-----PSVADITDIQVTEG-----------------EDA
TF--NVTLSNASTVAILVSMSLLDG----TALAGD----DFNAT-----SVTIT------
-----------------------YADNTTEVV--------NVAP----------------
----DGTF-------------------------DVSVPANDTTFSVTVNTLEDQ------
-----------------------------VY-----------------------------
--------EQSENFTLT-GEIQ-----------------GQNVAASGVGTILDDDNTPPT
VEDF--------------------N------------IIIDLNDP--------------G
--E---------------------------------------------------------
--------------------------------------------------------DALI
DF------------------GPYAQDL---EDDFD-------------------------
-PFDDKETSICITTLP-EYGYLYYFD----------------------------------
--DQNNEVV------LEI-----------------------GDV----------------
----------IPESTEVR------------------------------------------
---YALTEDFFDEQSFDSQDLLDEFDKDFIADTV------------DVNGLS--------
------------------------------------------------------------
---------------------FFGGTIDS-------------------------------
-NGGFV-----NNAQIKVDFANQQV-------------GLVVVSPGETG----------Q
GDE---------------------------------------------------------
---------ISTSEF------IAIEL---------------------DEGL---------
----EA------------EEA---------------------------------RLNL--
-------------------ASLNDQFNN---------------------GAAWINV----
--------------------------------------YFYMDGV---------------
------------------------------------------------------------
------------------------------------------------------L-----
-----------------AETQVIQTS---D------------IVFTGNQ------EGFAT
VAITNGSFDEIRLF--PE------------------------------------------
TNSASDKASFTL------VGTQITSFNNVND-SFDYKAIDSD------------------
--------GLTSADTA-T----VDIDFTNVSVDTVEAFGIQV---GALQFNTVEGTDQND
TLVGT-----DSN---DIL-----------------------------------------
------------------------------------------------------------
------------------------------------------------------------
------------------------------------------------------------
------IGG----------LGDD---VLTGGAGD-DIFKWLE--MDTA------------
--TDTVTDFESG-DSLDFVDLFDDVSESDISILLDDLSS---------------------
---GDYA------------------GQVDDITVSVTEDGGNS---TLTINKDGQQLEVNF
DGASAADIANSIITNLEQLRE---------------------------------------
------------------------------------------------------------
------------------------------------------------------------
------------------------------------------------------------
------------------------------------------------------------
------------------------------------------------------------
----------------------------
>574
------------------------------------------------------------
------------------------------------------------------------
------------------------------------------------------------
------------------------------------------------------------
------------------------------------------------------------
------------------------------------------------------------
------------------------------------------------------------
------------------------------------------------------------
------------------------------------------------------------
------------------------------------------------------------
------------------------------------------------------------
------------------------------------------------------------
------------------------------------------------------------
------------------------------------------------------------
------------------------------------------------------------
------------------------------------------------------------
------------------------------------------------------------
------------------------------------------------------------
------------------------------------------------------------
------------------------------------------------------------
------------------------------------------------------------
---------------------------------------------------------MDR
VAFSSLMSNIVVIG---NNGEIKTLEPGQLP-------------APGELVITEISDTSEL
----------VFEQITPQGS-SINVTDD---ITALIEAIAAGEDPAQVEGDFETAAG---
-----------ESSGSSPQTTGAVDRI----------GAESLASTDFETVG-TSIALSET
QE----------------LSLLD-----FLREQ-T----IPAQTIVQEISSPTISE----
-------------------GQQATFDVTLDQPLLE-DTNVVLTLNEGTAEGG-----TDY
DDN---------------------------------------------------------
------------------------------------------------------------
------------------------------------------------------------
------------------------------------------------------------
------------------------------------------------------------
------------------------------------------------------------
------------------------------------------------------------
------------------------------------------------------------
-----------------------------------IV-----------------------
------------------------------------------------------------
--------TILFEDGTSE--DVSVDENGAFTVTIP--AG---------------------
--------------------------------------------------ERSFSVSV--
------------------------------------------------------------
------------------------------------------------------------
----NTTDD----DLFEGNEIFTLNGGIEGQSEP------------------ATGVATII
DDGSG---PGPT-----------------------------PDDDRPIVV----------
------------------------------------------------------------
------------------------------------------------------------
------------------------------------------------------------
------------------------------------------------------------
------------------------------------------------------------
------------------------------------------------------------
---------------------------------------------------------SIT
DTTVNEG---DA---ATLDV----------------------------------------
------------------------------------------------------------
------------------------------------------------------------
------------------------------------------------------------
----------------------------------------------------TLSNPSSI
DTTVIMN--------FADGTAE--------GGIDYTNTSVTITFEDNS------------
--------------SQVIAVNPDGSFEVS--VPANDTSYSVTINTTDDDIFEGEETFELS
GSTP------------------NQNGTQSGTVTIVDDGTGPGS-----------------
------------------------------------------------------------
------------------------------------------------------------
------------------------------------------------------------
------------------------------------------------------------
---------DPDDDRPTVLISDVGTINEGDTANFVVSLTNASEDDVQVELGLNLGDTEAG
DLG------TLEYN-TGSGW--VAVPV------------DGV--VTVPAGLTEFDVRIAS
IADEVF------------------------------------------------------
------------------------------------------------------------
------------------------------------------------------------
------------------------------------------------------------
------------------------------------------------------------
------------------------------EG---------------PENFTVDVTGFGS
-----------------------------------------------VQGADTGTATIVD
DGT----GP----------GPD---P--DDD-----------RPTVTSI-----------
----------------------------------------------------------TS
TTV------NEGEV----------ATL-DVTLSNVSTTPTV------------------V
NMT---LADESA-E----------GGVDY-----------------------------NN
T--------------LVTITYED-NTTEVIN-----AEPD-----GSFVVTVPA----N-
------------------------------------------------------------
------------------------------------------------------------
----------------------------------------DSAYSVTMIT-TDDELTENT
ETFTLS---------------------------GATD-----------------------
------------------------------------VQGVPAI-----------------
---GTTTII--------------DNDAQLVASISNELI------NEGEAGTFDVTLSNAS
D----------TDSIVSMTLADGTADGGVDYT---------DTQMTIT----YAD-NSTE
VVAVNPDGSFDVTVPA--NDTTYSITVSTTDDDLFEGPETF-----------TLSGATAV
QTTPAEGTGTIVDDGSGPGPDPDDDRPTVASISSTTVNESDPVTLYVTMSNASTTDIVVS
MTLTDGTADGGVDYTNTQVTITYADSSTEVVTVNPDGSFDVTVPANDTTYSITVSTTDDE
LFEGPETFTLSGATAVQTTPAEGTGTIVDDGSGPGPDPDDDRPTVASISS-TTVNEGDSA
TLDVTMSNAST-------------TDIVVSMTLADGTADGGVDYTDTQVTITYADSST-E
VVAVNPDGSFDVTVPANDTTYSITVSTTDDDLFEGPETFTLSGATAVQTTPAEGTGTIVD
DG-----SGPGP--DP------------------------DDDRPTVASISSTTVNEG-D
SATLDVTMSNASTTDIVVSMTLA------------------DGTA-DGGVDYTDTQVTIT
YADSSTEVVAVNPDGSFDVT----VPANDTTYSITVSTTDDDLFEGPETFTLSGATAVQT
APA-EGTGTIVDDGSGPGP---------DPDDDRPTVASISSTTVNEGEPAILDVTMS--
--------NASTTDTVVSMTLADGTADG---------------------G------V--D
YTDT-------------QV-TITYADS--STEVVAVN---PDGS----------------
-FDVTIP-----------------------------------------------------
------------------------------------------------------------
------------------------------------------------------------
------------------------------------------------------------
---------ANDTTYSITVSTTGDDL----FEGPE-------------------------
---TFTLS-GATALQTTSAEGTGTIVDDGSGPGPDP------------------------
------------------------------------------------------------
--------------------------DDDRPTVASISSTTVNEGDPATLDVTMSNAS---
-----------TTDAVVNMTLADGTADGGV-----------DYTDTQVTITYADSSTEV-
-----V---AVNPDGSFD-------VTIP--------ANDTTYSITVSTTGDDLFEGPET
FTLSGATALQTTSAEGTGTIV-----DD--GSGPGP--------DPDDDRPTVASISSTT
VNEGDPATLD----------VTMSN---------------------------------AS
TT----------------------------------------------------------
------------------DAVVNMTLA----DGTADGGVDYTDTQVTI------------
-----------------------------------TYADS--------------------
------------------------------------------------------------
------------------------------------------------------------
------------------------------------------------------------
------------------------------------------------------------
------------------------------------------------------------
------------------------------------------------------------
------------------------------------------------------------
------------------------------------------------------------
--------------------------------------------STEVVAV---------
----------------------------NPDGSFDVTVPA--MDTTFSVTME--------
-------TLN-DDIY------------------E----GDETFTLSGSTFV---------
-QTTPAVGTVTIDDEAD---R-----PSVADITDIQVTEG-----------------EDA
TF--NVTLSNASTVAILVSMSLLDG----TALAGD----DFNAT-----SVTIT------
-----------------------YADNTTEVV--------NVAP----------------
----DGTF-------------------------DVSVPANDTTFSVTVNTLEDQ------
-----------------------------VY-----------------------------
--------EQSENFTLT-GEIQ-----------------GQNVAASGIGTILDDDNTPPT
VEDF--------------------N------------IIIDLNNP--------------G
--E---------------------------------------------------------
--------------------------------------------------------DALI
DF------------------GPYAQDL---EDDFD-------------------------
-PFDDKETSICITTLP-EYGYLYYFD----------------------------------
--DQNNEVV------LEI-----------------------GDV----------------
----------IPESTEVR------------------------------------------
---YALTEDFLDEQSFDSQDLLDEFDKDFIADTV------------DVNGLS--------
------------------------------------------------------------
---------------------FFGGTIDS-------------------------------
-NGDFV-----NNVQIKVDFANQQV-------------GLVVVSPGETG----------Q
GDE---------------------------------------------------------
---------ISTSEF------IAIEL---------------------DEGL---------
----EA------------EEA---------------------------------RLDL--
-------------------ASLNDRFNS---------------------GAAWINV----
--------------------------------------YFYMDGV---------------
------------------------------------------------------------
------------------------------------------------------L-----
-----------------AETQVIQTS---D------------IVFTGNQ------EGFAT
VAITNGSFDEIRLF--PE------------------------------------------
TNSASDKASFTL------VGTQITSFNNVND-SFDYKAIDSD------------------
--------GLTSADTA-T----VDIDFTNVSVDAVEAFGVQV---GALQVNTIQ------
---GT-----DSN---DIL-----------------------------------------
------------------------------------------------------------
------------------------------------------------------------
------------------------------------------------------------
------IGG----------LGDN---VLTGGGGN-DVFKWTE--MDTA------------
--TDTVTDFESG-DSLDFTDLFDDVSESDISVLLDDLSS---------------------
---GDYA------------------GQVDDISVSVTEDGGNS---TLTINKDGQQLEVNF
DGASAADIVNSIITNLEQLRDLTTTY----------------------------------
------------------------------------------------------------
------------------------------------------------------------
------------------------------------------------------------
------------------------------------------------------------
------------------------------------------------------------
----------------------------
>259
------------------------------------------------------------
------------------------------------------------------------
------------------------------------------------------------
------------------------------------------------------------
------------------------------------------------------------
------------------------------------------------------------
------------------------------------------------------------
------------------------------------------------------------
------------------------------------------------------------
------------------------------------------------------------
------------------------------------------------------------
------------------------------------------------------------
------------------------------------------------------------
------------------------------------------------------------
------------------------------------------------------------
------------------------------------------------------------
------------------------------------------------------------
------------------------------------------------------------
------------------------------------------------------------
------------------------------------------------------------
------------------------------------------------------------
---------------------------------------------------------MDR
VAFSSLMSNIVVIG---NNGEIKTLEPGQLP-------------APGELVITEISDTSEL
----------VFEQITPQGS-SINVTDD---ITALIEAIAAGEDPAQVEGDFETAAG---
-----------ESSGSSPQTTGAVDRI----------GAESLASTDFETVG-TSIALSET
QE----------------LSLLD-----FLREQ-T----IPAQTIVQEISSPTISE----
-------------------GQQATFDVTLDQPLLE-DTNVVLTLNEGTAEGG-----TDY
DDN---------------------------------------------------------
------------------------------------------------------------
------------------------------------------------------------
------------------------------------------------------------
------------------------------------------------------------
------------------------------------------------------------
------------------------------------------------------------
------------------------------------------------------------
-----------------------------------IV-----------------------
------------------------------------------------------------
--------TILFEDGTSE--DVSVDENGAFTVTIP--AG---------------------
--------------------------------------------------ERSFSVSV--
------------------------------------------------------------
------------------------------------------------------------
----NTTDD----DLFEGNEIFTLNGGIEGQSEP------------------ATGVATII
DDGSG---PGPT-----------------------------PDDDRPTVV----------
------------------------------------------------------------
------------------------------------------------------------
------------------------------------------------------------
------------------------------------------------------------
------------------------------------------------------------
------------------------------------------------------------
---------------------------------------------------------SIT
DTTVNEG---DA---ATLDV----------------------------------------
------------------------------------------------------------
------------------------------------------------------------
------------------------------------------------------------
----------------------------------------------------TLSNPSSI
DTTVIMN--------FADGTAE--------GGIDYTNTSVTITFEDNS------------
--------------SQVIAVNPDGSFEVS--VPANDTSYSVTINTTDDDIFEGAETFELS
GSTP------------------NQNGTQSGTVTIVDDGTGPGT-----------------
------------------------------------------------------------
------------------------------------------------------------
------------------------------------------------------------
------------------------------------------------------------
---------DPDDDRPTVSISDAGTINEGDTANFVVSLTNASEDDVQVELGLDLGDTEVG
DLG------TFEYN-TGSGW--LAVPN------------DGV--VTVPAGLTEFDVRIAS
IDDEVFE-----------------------------GPENFTVDVAGLGVVQG-------
VDT-GTATIVDDGTGPGPDPDDDRPTVSISDAGTINEGDTANFVVSLTNASEDDVQVELG
LNLGD---TESGDLGTLEYSTGSGWLAVPNDGVVTVPAGLTEFDVRIASIDDEVFEGPEN
FTVDVAGLGVVQGVDTGTATIVDDNTGPGPDPDDDRPTVSISDAGSINEGDTANFSVSLT
NASEDDVQVELGLNLGDTEVGDLGTLEYNTGSGWLAVPNDGVVTVPAGLTEFDV------
--------------------RIASIDDAVYEG---------------PENFTVDVTGLGP
-----------------------------------------------VQGSDTGSATIVD
DGT----GP----------GPD---P--DDD-----------RPTVTSI-----------
----------------------------------------------------------TS
TTV------NEGEV----------ATL-DVTLSNVSTTPTV------------------V
NMT---LADESA-E----------GGVDY-----------------------------TN
T--------------LVTITYED-NTTEVIN-----AEPD-----GSFVVTVPA----N-
------------------------------------------------------------
------------------------------------------------------------
----------------------------------------DSTYSVTMST-TDDELTENT
ETFILS---------------------------GVTD-----------------------
------------------------------------VQGVPAI-----------------
---GTTTII--------------DNDAQLVASISNELI------NEGEAGTFDVTLSNAS
D----------TDSIVRMTLTDGTADGGVDYT---------DTQVTVT----YAD-NSTE
VVAVNPDGSFDITVPA--NDTTYSITVSTTDDDLFEGPEAF-----------TLSGATAV
QTAPAEGTGTIVDDGSGPGPGPDDDRPTVASISSTTVNEGDPVTFDITMSNASTTDIVVS
MTLADGTADGGVDYTDTQVTITYADNSTEVVAVNPDGAFDVTVPANDTTYSITVSTTDDD
LFEGPETFTLSGETAVQITPAEGTGTIVDDGSGPGPDPDDDRPTVASISS-TTVNEGDPA
TLDVTMNNAST-------------TDTVVSMTLDDGTADGGVDYTNTQVTVTYADSST-E
VVAVNPDGSFDVTVPANDTTYSITVSTEDDDLFEGPETFTLSGATAVQTTPAEGTGTIVD
DG-----SGPGP--DP------------------------DDDRPTVASISSTTVNEG-D
PATLDVTMSNTSTTDTVVSMTLA------------------DGTA-DGGVDYTDTQVTIT
YADSSTEVVAVNPDGSFDVT----VPANDTTYSITVSTTDDDLFEGPETFTLSGATAVQT
TPA-EGTGTIVDDGSGPGP---------DPDDDRPTVASISSTTVNEGDPATLDVTMS--
--------NASTTDTVVSMTLADGTADG---------------------G------V--D
YTDT-------------QV-TITYADS--STEVVAVN---PDGS----------------
-FDVTVP-----------------------------------------------------
------------------------------------------------------------
------------------------------------------------------------
------------------------------------------------------------
---------ANDTTYSITVSTTDDDL----YEGPE-------------------------
---TFTLS-GATAVQTTPAEGTGTIVDDGSGPGPDP------------------------
------------------------------------------------------------
--------------------------DDDRPTVASISSTTVNEGDPATLDVTMSNAS---
-----------TTDIVVSMTLADGTADGGV-----------DYTNTQVTVTYADSSTEV-
-----V---AVNPDGSFD-------VTVP--------ANDTTYSITVSTTDDDLYEGPET
FTLSGATAVQTTPAEGTGTIV-----DD--GSGPGP--------DPDDDRPTVASISSTT
VNEGDPATLD----------VTMSN---------------------------------AS
TT----------------------------------------------------------
------------------DTVVSMTLA----DGTADGGVDYTDTQVTI------------
-----------------------------------TYADN--------------------
------------------------------------------------------------
------------------------------------------------------------
------------------------------------------------------------
------------------------------------------------------------
------------------------------------------------------------
------------------------------------------------------------
------------------------------------------------------------
------------------------------------------------------------
--------------------------------------------STEVVAV---------
----------------------------NPDGSFDVTVPA--MDTTFSVTME--------
-------TLN-DDIY------------------E----GDETFTLSGSTSV---------
-QTTPAVGTVTIDDEAD---R-----PSVADITDIQVTEG-----------------EDA
TF--NVTLSNASTVAILVSMSLLDG----TALAGD----DFNAA-----SVTIT------
-----------------------YADNTTEVV--------NVAP----------------
----DGTF-------------------------DVSVPANDTTFSVTVNTLDDQ------
-----------------------------VY-----------------------------
--------EQSENFTLT-GEIQ-----------------GQNVAASGVGTILDDDNTPPT
VEDF--------------------N------------IIIDLNNP--------------G
--E---------------------------------------------------------
--------------------------------------------------------DALI
DF------------------GPYAQDL---EDDFD-------------------------
-PFDDKETSICITTLP-EYGYLYYFD----------------------------------
--DQNNEVV------LEI-----------------------GDV----------------
----------IPESTEVR------------------------------------------
---YGLTEDFFDEQSFDSQDLLDEFDKDFIADTV------------DVNGLS--------
------------------------------------------------------------
---------------------FFGGTIDS-------------------------------
-NGDFV-----NNAQIKVDFANQQV-------------GLVVVSPGETG----------Q
GDE---------------------------------------------------------
---------ISTSEF------IAIEL---------------------DEGL---------
----EA------------EEA---------------------------------RLNL--
-------------------ASLNDQFNN---------------------GAAWINV----
--------------------------------------YFYMDGV---------------
------------------------------------------------------------
------------------------------------------------------L-----
-----------------AETQVIQTS---D------------IVFTGNQ------EGFAT
VAITNGSFDEIRLF--PE------------------------------------------
TNSASDKASFTL------VGTQITSFNNVND-SFDYKAIDSD------------------
--------GLTSADTA-T----VDIDFTNVSVDTVEAFGIQV---GALQFNTVEGTDQND
TLVGT-----DSN---DIL-----------------------------------------
------------------------------------------------------------
------------------------------------------------------------
------------------------------------------------------------
------IGG----------LGDD---VLTGGAGD-DIFKWLE--MDTA------------
--TDTVTDFESG-DSLDFVDLFDDVSESDISILLDDLSS---------------------
---GDYA------------------GQVDDITVSVTEDGGNS---TLTINKDGQQLEVNF
DGASAADIANSIITNLEQLRE---------------------------------------
------------------------------------------------------------
------------------------------------------------------------
------------------------------------------------------------
------------------------------------------------------------
------------------------------------------------------------
----------------------------
>616
------------------------------------------------------------
------------------------------------------------------------
------------------------------------------------------------
------------------------------------------------------------
------------------------------------------------------------
------------------------------------------------------------
------------------------------------------------------------
------------------------------------------------------------
------------------------------------------------------------
------------------------------------------------------------
------------------------------------------------------------
------------------------------------------------------------
------------------------------------------------------------
------------------------------------------------------------
------------------------------------------------------------
------------------------------------------------------------
------------------------------------------------------------
------------------------------------------------------------
------------------------------------------------------------
------------------------------------------------------------
------------------------------------------------------------
---------------------------------------------------------MDR
VAFSSLMSNIVVIG---NNGEIKTLEPGQLP-------------APGELVITEISDTSEL
----------VFEQITPQGS-SINVTDD---ITALIEAIAAGEDPAQVEGDFETAAG---
-----------ESSGSSPQTTGAVDRI----------GAESLASTDFETVG-TSIALSET
QE----------------LSLLD-----FLREQ-T----IPAQTIVQEISSPTISE----
-------------------GQQATFDVTLDQPLLE-DTNVVLTLNEGTAEGG-----TDY
DDN---------------------------------------------------------
------------------------------------------------------------
------------------------------------------------------------
------------------------------------------------------------
------------------------------------------------------------
------------------------------------------------------------
------------------------------------------------------------
------------------------------------------------------------
-----------------------------------IV-----------------------
------------------------------------------------------------
--------TIVFEDGTSE--DVGVDENGAFTVTIP--AG---------------------
--------------------------------------------------ERSFSVSV--
------------------------------------------------------------
------------------------------------------------------------
----NTTDD----DLFEGNEIFTLNGGIEGQSEP------------------ATGVATII
DDGSG---PGPT-----------------------------PDDDRPTVV----------
------------------------------------------------------------
------------------------------------------------------------
------------------------------------------------------------
------------------------------------------------------------
------------------------------------------------------------
------------------------------------------------------------
---------------------------------------------------------SIT
DTTVNEG---DA---ATLDV----------------------------------------
------------------------------------------------------------
------------------------------------------------------------
------------------------------------------------------------
----------------------------------------------------TLSNPSSI
DTTVIMN--------FADGTAE--------GGIDYTNTSVTITFEDNS------------
--------------SQVIAVNPDGSFEVS--VPANDTSYSVTINTTDDDIFEGAETFELS
GSTP------------------NQNGTQSGTVTIVDDGTGPGS-----------------
------------------------------------------------------------
------------------------------------------------------------
------------------------------------------------------------
------------------------------------------------------------
---------DPDDDRQTVLISDVGTINEGDTANFVVSLTNASEDDVQVELGLNLGDTEAG
DLG------TLEYN-TGSGW--VAVPV------------DGV--VTVPAGLTEFDVRIAS
IADEVF------------------------------------------------------
------------------------------------------------------------
------------------------------------------------------------
------------------------------------------------------------
------------------------------------------------------------
------------------------------EG---------------PENFTVDVTGLGA
-----------------------------------------------VQGSDTGTATIVD
DGS----GP----------GPD---P--DDD-----------RPTVTSI-----------
----------------------------------------------------------TS
TNV------NEGEA----------ATL-DVTLSNVSTTPTV------------------V
NMT---LADGSA-E----------GGVDY-----------------------------TN
T--------------LVTITYED-NTTEVIN-----VEPD-----GSFSVTVPA----N-
------------------------------------------------------------
------------------------------------------------------------
----------------------------------------DSTYSVTMST-TDDELTENT
ETFILS---------------------------GATD-----------------------
------------------------------------VQGVPAI-----------------
---GTTTII--------------DNDAQLVASISNELI------NEGEAGTFDVTLSNAS
D----------TDSIVRMTLTDGTADGGVDYT---------DTQVTVT----YAD-NSTE
VVAVNPDGSFDVTVPA--NDTTYSITVSTT------------------------------
------------------------------------------------------------
------------------------------------------------------------
------------------------------------------------------------
------------------------------------------------------------
----------------------------DDELFEGPETFTLNGATAVQTTPAEGTGTIVD
DG-----SGPGP--DP------------------------DDDRPTVASISSTTVNEG-D
PATLDVTMSNASTTDTVVSMTLA------------------DGTA-DGGVDYTDTQVTIT
YADNSTEVVAVNPDGSFDVT----VPANDTTYSITVSTTDDDLYEGPETFTLSGATAVQT
TPA-EGTGTIVDDGSGPGP---------DPDDDRPTVASISSTTVNEGDPATLDVTMS--
--------NASTTDTVVSMTLADGTADG---------------------G------V--D
YTDT-------------QV-TITYADS--STEVVAVN---PDGS----------------
-FDVTVP-----------------------------------------------------
------------------------------------------------------------
------------------------------------------------------------
------------------------------------------------------------
---------ANDTTYSITVSTTDDDL----FEGPE-------------------------
---TFTLS-GATAVQTTPAEGTGTIVDDGSGPGPDP------------------------
------------------------------------------------------------
--------------------------DDDRPTVASISSTTVNEGDPATLDVTMSNAS---
-----------TTDIVVSMTLADGTADGGV-----------DYTNTQVTVTYADSSTEV-
-----V---AVNPDGSFD-------VTVP--------ANDTTYSITVSTTDDDLFEGPET
FTLSGATAVQTTPAEGTGTIV-----DD--GSGPGP--------DPDDDRPTVASISSTT
VNEGDSATLD----------VTMSN---------------------------------AS
TT----------------------------------------------------------
------------------DIVVSMTLA----DGTADGGVDYTDTQVTI------------
-----------------------------------TYADN--------------------
------------------------------------------------------------
------------------------------------------------------------
------------------------------------------------------------
------------------------------------------------------------
------------------------------------------------------------
------------------------------------------------------------
------------------------------------------------------------
------------------------------------------------------------
--------------------------------------------STEVVAV---------
----------------------------NPDGSFDVTVPA--MDTTFSVTME--------
-------TLN-DDIY------------------E----GDETFTLSGSTSV---------
-QTTPAIGTVTIDDEAD---R-----PSVADITDIQVTEG-----------------EDA
TF--NVTLSNASTVAILVSMSLFDG----TALAGD----DFNAT-----SVTIT------
-----------------------YADNTTEVV--------NVAP----------------
----DGTF-------------------------DVSVPANDTTFSVTVNTLEDQ------
-----------------------------VY-----------------------------
--------EQSENFTLT-GEIQ-----------------GQNVAASGIGTILDDDNTPPT
VEDF--------------------N------------IIIDLNNP--------------G
--E---------------------------------------------------------
--------------------------------------------------------DALI
DF------------------GPYAQDL---EDDFD-------------------------
-PFDDKETSICITTLP-EYGYLYYFD----------------------------------
--DQNNEVV------LEV-----------------------GDV----------------
----------IPESTEVR------------------------------------------
---YGLTEDFFDEQSFDSQDLLDEFDKDFIADTV------------DVNGLS--------
------------------------------------------------------------
---------------------FFGGTIDS-------------------------------
-NGDFV-----NNAQIKVDFANQQV-------------GLVVVSPGETG----------Q
GDE---------------------------------------------------------
---------ISTSEF------IAIEL---------------------DEGL---------
----EA------------EEA---------------------------------RLDL--
-------------------ASLNDRFNS---------------------GAAWINV----
--------------------------------------YFYMDGV---------------
------------------------------------------------------------
------------------------------------------------------L-----
-----------------AETQVIQTS---D------------IVFTGNQ------EGFAT
VAITNGSFDEIRLF--PE------------------------------------------
TNSASDKASFTL------VGTQITSFNNVND-SFDYKAIDSD------------------
--------GLTSADTA-T----VDIDFTNVSVDAVEAFGVQV---GALQVNTIQGTDQND
NLVGT-----DSN---DIL-----------------------------------------
------------------------------------------------------------
------------------------------------------------------------
------------------------------------------------------------
------IGG----------LGDD---VLTGGGGN-DVFKWTE--MDTA------------
--TDTVTDFESG-DSLDFTDLFDDVSESDISVLLDDLSS---------------------
---GDYA------------------GQVDDISVSVTEDGGNS---TLTINKDGQQLEVNF
DGASAADIANSIITNLEQLRE---------------------------------------
------------------------------------------------------------
------------------------------------------------------------
------------------------------------------------------------
------------------------------------------------------------
------------------------------------------------------------
----------------------------
>509
------------------------------------------------------------
------------------------------------------------------------
------------------------------------------------------------
------------------------------------------------------------
------------------------------------------------------------
------------------------------------------------------------
------------------------------------------------------------
------------------------------------------------------------
------------------------------------------------------------
------------------------------------------------------------
------------------------------------------------------------
------------------------------------------------------------
------------------------------------------------------------
------------------------------------------------------------
------------------------------------------------------------
------------------------------------------------------------
------------------------------------------------------------
------------------------------------------------------------
------------------------------------------------------------
------------------------------------------------------------
------------------------------------------------------------
---------------------------------------------------------MDR
VAFSSLVSNIVVIG---NNGEIKTLEPGQLP-------------APGELVITEISDTSEL
----------VFEQITPQGS-SINVTDD---ITALIEAIAAGEDPAQVEGDFETAAG---
-----------ESSGSSPQTTGAVDRI----------GAESLASTDFETVG-TSIALSET
QE----------------LSLLD-----FLREQ-T----IPAQTIVQEISSPTISE----
-------------------GQQATFDVTLDQPLLE-DTDVVLTLNEGTAEGG-----TDY
DDN---------------------------------------------------------
------------------------------------------------------------
------------------------------------------------------------
------------------------------------------------------------
------------------------------------------------------------
------------------------------------------------------------
------------------------------------------------------------
------------------------------------------------------------
-----------------------------------IV-----------------------
------------------------------------------------------------
--------TIVFEDGTSE--DVSVDENGAFTVTIP--AG---------------------
--------------------------------------------------EQSFSVSV--
------------------------------------------------------------
------------------------------------------------------------
----NTTDD----DLFEGNEVFTLNGGTEGQSEP------------------ATGVATII
DDGSG---PGPT-----------------------------PDDDRPTVV----------
------------------------------------------------------------
------------------------------------------------------------
------------------------------------------------------------
------------------------------------------------------------
------------------------------------------------------------
------------------------------------------------------------
---------------------------------------------------------SIT
DTTVNEG---DA---ATLDV----------------------------------------
------------------------------------------------------------
------------------------------------------------------------
------------------------------------------------------------
----------------------------------------------------TLSNPSSI
DTTVIMN--------LADGTAE--------GGIDYTNTSVTITFEDNS------------
--------------SQVIAVNPDGSFEVS--VPANDTSYNVTINTTDDDIFEGAETFELS
GSTP------------------NQNGTQSGTVTIVDDGTGPGS-----------------
------------------------------------------------------------
----------------------------------------------------DPDDDRPT
VSISDVGTINEGDTASFVVSLTNASEDDVQVELGLNLGDTESG--------DLGTLEYNT
GSGWLAVPNDGVVTVPAGLTEFDVRIASIADEVFEGPENFTVDVTGLGAVQGSDTGTATI
VDDGSGPGPDPDDDRPTVSISDAGSINEGDTANFIVSLTNASEDDVQVELGLNLGDTEVG
DLG------TLEYN-TGSGW--LAVPN------------DGV--VTVPAGLTEFDVRIAS
IDDEVFE-----------------------------GPENFTVDVTGLGVVQG-------
ADT-GTATIVDDNTGPGPDPDDDRPTVSISDAGTINEGDTANFVVSLTNASEDDVQVELG
LNLGD---TEVGDLGTLEYNTGSGWLAVPNDGVVTVPAGLTEFDVRIASIADEVFEGPEN
FKVNVAGLGLVQGADTGTATIVDDGTGPGPDPDDDRPTVSISDAGTINEGDTANFVVSLT
NASEAPVEVQLDFNLGDTEAGDLGTLEYNTGSGWVAVSNDGVVTVPAGLTEFDV------
--------------------RIASIDDEVFEG---------------PENFTVDVTGLGA
-----------------------------------------------VQGADTGTATIVD
DGS----GP----------GPD---P--DDD-----------RPTVTSI-----------
----------------------------------------------------------TS
TTV------NEGEV----------ATL-DVTLSNVSTTPTV------------------V
NMT---LVDGSA-E----------GGVDY-----------------------------TN
T--------------LVTITYED-NTTEVIN-----VEPD-----GSFVVTVPA----N-
------------------------------------------------------------
------------------------------------------------------------
----------------------------------------DSAHSVTMST-TDDELTENA
ETFTLS---------------------------GATD-----------------------
------------------------------------GQGVPAI-----------------
---GTTTII--------------DNDAQLVASISNELI------NEGEAGTFDVTLSNAS
D----------TDSIVSMTLADGTADGGVDYT---------DTQVTIT----YAD-NSTE
VVAVNPDGSFDVTVPA--NDTTYSITVSTT------------------------------
------------------------------------------------------------
------------------------------------------------------------
------------------------------------------------------------
------------------------------------------------------------
----------------------------DDDLFEGPETFTLSGATAVQTTPAEGTGTIVD
DG-----SGPGP--DP------------------------DDDRPTVASISSTTVNEG-D
PATLDVTMSNASTTDTVVSMTLA------------------DGTA-DGGVDYTDTQVTIT
YADSSTEVVAVNPDGSFDVT----VPANDTKYSITVSTADDDLFEGPETFTLSGATAVQT
TPAEEGTGTIVDDGSGPGP---------DPDDDLPTVASISSTTVNEGDPATLDVTMS--
--------NASTTDIVVSMTLADGTADG---------------------G------V--D
YTDT-------------QV-TITYADN--STEVVAVN---PDGS----------------
-FDVTVP-----------------------------------------------------
------------------------------------------------------------
------------------------------------------------------------
------------------------------------------------------------
---------ANDTTYSITVSTTDDDL----FEGPE-------------------------
---TFTLS-GATAVQTTPTEGTGTIVDDGSGPGPDP------------------------
------------------------------------------------------------
--------------------------DDDRPTVASISSTTVNEGDPVTFDVTMNNAS---
-----------TTDTVVSMTLADGTADGGV-----------DYTDTQVTITYADSSTEV-
-----V---AVNSDGSFD-------VTVP--------ANDTTYSIIVSTTDDDLFEGPET
FTLSGATAVQTTPAEGTGTIV-----DD--GSGPGP--------DPDDDRPTVASISSTT
VNEGDPATLD----------VTMSN---------------------------------AS
TT----------------------------------------------------------
------------------DIVVSMTLA----DGTADGGVDYTDTQVTI------------
-----------------------------------TYADN--------------------
------------------------------------------------------------
------------------------------------------------------------
------------------------------------------------------------
------------------------------------------------------------
------------------------------------------------------------
------------------------------------------------------------
------------------------------------------------------------
------------------------------------------------------------
--------------------------------------------STEVVVV---------
----------------------------NLDGSFDVTVPA--LDTTFSVTME--------
-------TLN-DDIY------------------E----GDETFTLSGSTSV---------
-QTTPAIGMVTIDDETD---R-----PSVADITDIQVTEG-----------------EDA
TF--NVTLSNASTVAILVSMSLLDG----TALAGD----DFNAT-----SVTIT------
-----------------------YADNTTEVV--------NVAP----------------
----DGAF-------------------------DVSVPENDTTFSVTVNTLEDQ------
-----------------------------VY-----------------------------
--------EQSENFTLT-GEIQ-----------------GQNVAASGVGTILDDDNTPPT
VEDF--------------------N------------IIIDLNDP--------------G
--E---------------------------------------------------------
--------------------------------------------------------DALI
DF------------------GPYAQDL---EDDLD-------------------------
-PFDDKETSICITTLP-EYGYLYYFD----------------------------------
--DQNNEVV------LEI-----------------------GDV----------------
----------ILESTEVR------------------------------------------
---YGLTEDFFNEQSFDSQDLLNEFDKDFIADSV------------DVNGLS--------
------------------------------------------------------------
---------------------FFGGTIDN-------------------------------
-NGDFV-----NNAQIKVDFANQQI-------------GLVVVSPGETG----------Q
GDE---------------------------------------------------------
---------ISTSEF------IAIEL---------------------DEGL---------
----EA------------EEA---------------------------------RLNL--
-------------------ASLNDQFNN---------------------GAAWINV----
--------------------------------------YFYMDGV---------------
------------------------------------------------------------
------------------------------------------------------L-----
-----------------AETQVIQTS---D------------IVFTGNQ------EGFAT
VAITNGSFDEIRLF--PD------------------------------------------
TNSSSDKASFTL------VGTQITSFNNVND-SFDYKAIDSD------------------
--------GLTSADTA-T----VDIDFTNVSVDTVEAFGIQV---GALQFNTVEGTDQND
TLVGT-----DSN---DIL-----------------------------------------
------------------------------------------------------------
------------------------------------------------------------
------------------------------------------------------------
------IGG----------LGDD---VLTGGAGD-DIFKWLE--LDTA------------
--TDTVTDFESG-DSLDFVDLFDDVSESDISILLDDLSS---------------------
---GDYT------------------GQVDDITVSVTEDGGNS---TLTINKDGQQLEVNF
DGASAADIANSIITNLEQLRE---------------------------------------
------------------------------------------------------------
------------------------------------------------------------
------------------------------------------------------------
------------------------------------------------------------
------------------------------------------------------------
----------------------------
>254
------------------------------------------------------------
------------------------------------------------------------
------------------------------------------------------------
------------------------------------------------------------
------------------------------------------------------------
------------------------------------------------------------
------------------------------------------------------------
------------------------------------------------------------
------------------------------------------------------------
------------------------------------------------------------
------------------------------------------------------------
------------------------------------------------------------
------------------------------------------------------------
------------------------------------------------------------
------------------------------------------------------------
------------------------------------------------------------
------------------------------------------------------------
------------------------------------------------------------
------------------------------------------------------------
------------------------------------------------------------
------------------------------------------------------------
---------------------------------------------------------MDR
VAFSSLMSNIVVIG---NNGEIKTLEPGQLP-------------APGELVITEISDTSEL
----------VFEQITPQGS-SINVTDD---ITALIEAIAAGEDPAQVEGDFETAAG---
-----------ESSGSSPQTTGAVDRI----------GAESLASTDFETVG-TSIALSET
QE----------------LSLLD-----FLREQ-T----IPAQTIVQEISSPTISE----
-------------------GQQATFDVTLDQPLLE-DTNVVLTLNEGTAEGG-----TDY
DDN---------------------------------------------------------
------------------------------------------------------------
------------------------------------------------------------
------------------------------------------------------------
------------------------------------------------------------
------------------------------------------------------------
------------------------------------------------------------
------------------------------------------------------------
-----------------------------------IV-----------------------
------------------------------------------------------------
--------TIVFEDGTSE--DVSVDENGAFTVTIP--AG---------------------
--------------------------------------------------ERSFSVSV--
------------------------------------------------------------
------------------------------------------------------------
----NTTDD----DLFEGNEIFTLNGGIEGQSEP------------------ATGVATII
DDGSG---PGPT-----------------------------PDDDRPIVV----------
------------------------------------------------------------
------------------------------------------------------------
------------------------------------------------------------
------------------------------------------------------------
------------------------------------------------------------
------------------------------------------------------------
---------------------------------------------------------SIT
DTTVNEG---DA---ATLDV----------------------------------------
------------------------------------------------------------
------------------------------------------------------------
------------------------------------------------------------
----------------------------------------------------TLSNPSSI
DTTVIMN--------FADGTAE--------GGIDYTNTSVTITFEDNS------------
--------------SQVIAVNPDGSFEVS--VPANDTSYSVTINTTDDDIFEGEETFELS
GSTP------------------NQNGTQSGTVTIVDDGTGPGS-----------------
------------------------------------------------------------
----------------------------------------------------DPDDDRPT
VLISDVGTINEGDTANFVVSLTNASEDDVQVELGLNLGDTEAG--------DLGTLEYNT
GSGWVAVPVDGVVTVPAGLTEFDVRIASIADEVFEGPENFTVDVTGFGSVQGVDTGTATI
VDDGTGPGPDPDDDRPTVSISDAGTINEGDTANFIVSLTNASEGDVQVELGLNLGDTESG
DLG------TLEYN-TGSGW--VAVPV------------DGV--VTVPAGLTEFDVRIAS
IADEVFE-----------------------------GPENFTVDVTGFGSVQG-------
ADT-GTATIVDDGTGPGPDPDDDRPTVSISDAGTINEGDTANFVVSLTNASEDDVQVELG
LDLGD---TEVGDLGTFEYNTGSDWSAVPNDGVVTVPAGLTEFDVRIASIDDEVFEGPEN
FTVDVTGLGAVQGADTGTATIVDDNTGPGPDPDDDRPKVSISDAGTINEGDRANFIVSLT
NASEDDVQVELGLNLGDTEAGDLGTLEYNTGSSWVAVPVDGVVTVPAGLTEFDV------
--------------------RIASIADEVFEG---------------PENFTVDVTGLGA
-----------------------------------------------VQGSDTGTATIVD
DGS----GP----------GPD---P--DDD-----------RPTVTSI-----------
----------------------------------------------------------TS
TTV------NEGEV----------ATL-DVTLSNVSTTPTV------------------V
NMT---LADESA-E----------GGVDY-----------------------------TN
T--------------LVTITYED-NTTEVIN-----VEPD-----GSFSVTVPA----N-
------------------------------------------------------------
------------------------------------------------------------
----------------------------------------DSTYSVTMST-TDDELTENT
ETFILS---------------------------GATD-----------------------
------------------------------------VQGVPAI-----------------
---GTTTII--------------DNDAQLVASISNELI------NEGEAGTFDVTLSNAS
D----------TDSIVRMTLTDGTADGGVDYT---------DTQVTVT----YAD-NSTE
VVAVNPDGSFDVTVPA--NDTTYSITVSTK------------------------------
------------------------------------------------------------
------------------------------------------------------------
------------------------------------------------------------
------------------------------------------------------------
----------------------------DDDLFEGPETFTLSGATAVQTTPAEGTGTIVD
DG-----SGPGP--DP------------------------DDDR----------------
------------------------------------------------------------
------------------------------------------------------------
----------------------------------PTVASISSTTVNEGDSATLDVTMS--
--------NASTTDIVVSMKLADGTADG---------------------G------V--D
YTDT-------------QV-TITYADS--STEVVAVN---PDGS----------------
-FDVTVP-----------------------------------------------------
------------------------------------------------------------
------------------------------------------------------------
------------------------------------------------------------
---------ANDTTYSITVSTTDDDL----FEGPE-------------------------
---TFTLS-GATAVQTTPAEGTGTIVDDGSGPGPDP------------------------
------------------------------------------------------------
--------------------------DDDRPTVASISSTTVNEGDPATLDVTMSNAS---
-----------TTDIVVSMTLADGTADGGV-----------DYTNTQVTVTYADSSTEV-
-----V---AVNPDGSFD-------VTVP--------ANDTTYSITVSTTDDDLFEGPET
FTLSGATAVQTTPAEGTGTIV-----DD--GSGPGP--------DPDDDRPTVASISSTT
VNEGDSATLD----------VTMSN---------------------------------AS
TT----------------------------------------------------------
------------------DIVVSMTLA----DGTADGGVDYTDTQVTI------------
-----------------------------------TYADN--------------------
------------------------------------------------------------
------------------------------------------------------------
------------------------------------------------------------
------------------------------------------------------------
------------------------------------------------------------
------------------------------------------------------------
------------------------------------------------------------
------------------------------------------------------------
--------------------------------------------STEVVAV---------
----------------------------NPDGSFDVTVPA--MDTTFSVTME--------
-------TLN-DDIY------------------E----GDETFTLSGSTSV---------
-QTTPAIGTVTIDDEAD---R-----PSVADITDIQVTEG-----------------EDA
TF--NVTLSNASTVAILVSMSLLDG----TALAGD----DFNAA-----SVTIT------
-----------------------YADNTTEVV--------NVAP----------------
----DGTF-------------------------DVSVPANDTTFSVTVNTLDDQ------
-----------------------------VY-----------------------------
--------EQSENFTLT-GEIQ-----------------GQNVAASGVGTILDDDNTPPT
VEDF--------------------N------------IIIDLNNP--------------G
--E---------------------------------------------------------
--------------------------------------------------------DALI
DF------------------GPYAQDL---EDDFD-------------------------
-PFDDKETSICITTLP-EYGYLYYFD----------------------------------
--DQNNEVV------LEI-----------------------GDV----------------
----------IPESTEVR------------------------------------------
---YGLTEDFFDEQSFDSQDLLDEFDKDFIADTV------------DVNGLS--------
------------------------------------------------------------
---------------------FFGGTIDS-------------------------------
-NGDFV-----NNAQIKVDFANQQV-------------GLVVVSPGETG----------Q
GDE---------------------------------------------------------
---------ISTSEF------IAIEL---------------------DEGL---------
----EA------------EEA---------------------------------RLDL--
-------------------ASLNDRFNS---------------------GAAWINV----
--------------------------------------YFYMDGV---------------
------------------------------------------------------------
------------------------------------------------------L-----
-----------------AETQVIQTS---D------------IVFTGNQ------EGFAT
VAITNGSFDEIRLL--PE------------------------------------------
TNSASDKASFTL------VGTQITSFNNVND-SFDYKAIDSD------------------
--------GLTSADTA-T----VDIDFTNVSVDAVEAFGVQV---GALQVNTIQGTDQND
NLVGT-----DSN---DIL-----------------------------------------
------------------------------------------------------------
------------------------------------------------------------
------------------------------------------------------------
------IGG----------LGDD---VLTGGGGN-DVFKWTE--MDTA------------
--TDTVTDFESG-DSLDFTDLFDDVSESDISVLLDDLSS---------------------
---GDYA------------------GQVDDISVSVTEDGGNS---TLTINKDGQQLEVNF
DGASAADIANSIITNLEQLRE---------------------------------------
------------------------------------------------------------
------------------------------------------------------------
------------------------------------------------------------
------------------------------------------------------------
------------------------------------------------------------
----------------------------
>524
------------------------------------------------------------
------------------------------------------------------------
------------------------------------------------------------
------------------------------------------------------------
------------------------------------------------------------
------------------------------------------------------------
------------------------------------------------------------
------------------------------------------------------------
------------------------------------------------------------
------------------------------------------------------------
------------------------------------------------------------
------------------------------------------------------------
------------------------------------------------------------
------------------------------------------------------------
------------------------------------------------------------
------------------------------------------------------------
------------------------------------------------------------
------------------------------------------------------------
------------------------------------------------------------
------------------------------------------------------------
------------------------------------------------------------
--------------------------------------------------------MKIQ
LIIKDSNGNIIAKHALKPGQSLALKSTPQAA----SYEVHSVDGQPPQKIVTSKANGQM-
------KFKLVDDVTGEQYD--IVLQNV--SADELPIMTASGPDGVAYAYNYDAANGVYE
LASTTADPLITDNVYLAGGVLGGLAAIIG--------VAAASNSGGSSSRNNNTAAANED
NS----------------TASVVAGTTPFLVDDAG----NPVAGRPTSDSTPTISGNGMQ
PGSTVVITDGDTELGTATVGEDGSWTFTPDAPLADGEHALVVDGTDASGNPASSTVDVII
DTG---------------------------------------------------------
------------------------------------------------------------
------------------------------------------------------------
------------------------------------------------------------
------------------------------------------------------------
------------------------------------------------------------
------------------------------------------------------------
------------------------------------------------------------
-----------------------------------DTTPGASDDAGSPAEDNGSASVPGA
GDDAGNPAEDNGNDSTPGTGDDAGNPAEGDTSATAPGITDDAGNPVADGSSTSDSTPTIG
GGGMQPGSTVVITDGDTELGTATVGEDGSWTFTPDAPLD---------------------
--------------------------------------------------DGEHALVV--
------------------------------------------------------------
------------------------------------------------------------
----DGTDASGNASSSTVDVTVDTSATSPGITDD---------AGNPIADGSSTSDSTPT
IGGGG-MQPGSTVTISDGDTELGTATVGEDGSWTFTPDAPLDDGDHALVI----------
------------------------------------------------------------
------------------------------------------------------------
------------------------------------------------------------
------------------------------------------------------------
------------------------------------------------------------
------------------------------------------------------------
---------------------------------------------------------DGT
DASGNAS---------SSTV----------------------------------------
------------------------------------------------------------
------------------------------------------------------------
------------------------------------------------------------
----------------------------------------------------DVNVDTSA
TTPGLTDDAGNP---VADGSSTSDSTPTINGGGMQPGSTVTVSDGDTE------------
--------------LGTATVGEDGSWTFTPETPLTDGEHALVVDGTGADGN--AVSDTVN
VNVD------------------TSATAP----GLTDDAGNPI------------------
------------------------------------------------------------
------------------------------------------------------------
----ADGSSTSDSTPTINGDGMQPGSTVTVSDGDTELGTATVGEDGSWTFTPDAPLDDGE
HALVVDGTDASGNASSSTV-----DVTV--------------------------------
---------DTSATAPGLTDDAGNPVADGATTSDSTPTIGGGGMQPGSTVVITDGDTELG
---------TATVG-EDGSW--TFTPD-----------------APLDDGEHALVVDGTD
ADGNA-------------------------------VSDTVNVNVDTSATVPG-------
ITDDAGNPVADGSSTSDSTPTIGGGGMQPGSTVVITDGDTELGTATVGEDGSWTFTPDAP
LDDGEHALVVDGTDANGNASSST--VDVTVDTSATAPGL-------TDDAGNAIADGATT
SDSTPTINGGGMQPGSTVTVSDGDTELGTATVGEDGSWTFTPDAPLDDGEHALVVDGTDA
SGNASSSTVDVTVDTSATAP------GLTDDAGN---PVADGATTSDSTPTLSG------
--------------------------DGMQPG----------------STVTVS------
-----------------------------------------------DGDTELGTATVGE
DGSWTFTPD----------APL---T--DGE-----------HALVIDG-----------
----------------------------------------------------------TD
ASG------NA--V----------SDAVNVNVDTSATTPGI-------TDDAGNPVADGA
TTS---DSTPTI-N----------GGGMQ-----------------------------PG
S--------------TVTVSDGD-TELGTAT-----VGED-----GSWTFTPEAPLDDG-
------------------------------------------------------------
------------------------------------------------------------
----------------------------------------DHALVIDGTG-ADGNAVSDT
VNVNVDTSATV-PG-----LTDDAGNPVAD---GATT-----------------------
------------------------------------SDSTPTINGSGMQPGSTVVITDGD
TELGTATVGEDGSWTFTPENPLDDGEHALVVDGTDANG------NA-SSSTVDVTVDTSA
TAPG----LTDDAGN---AIADGTTTSDTTPTINGDG-MQPGSTVTVS----DGD-TELG
TATVGEDGSWTFTPDAPLDDGEHALVIDGTDANGNA--VND-----------TINVVVQT
APSMEI------------------------------------------------------
------------------------------------------------------------
-------------------VDDNGTAILDGDTVSDSTPTFNGKNFEPGTN-IVIADGETT
LTTVTVGEDGSWTFTPENPLAEGAHAIKVTVTDSEGVSNDGIFNVTIDTTAPDGVDIT-T
VALTDEDGNA---ITAADVTSENMPTFSGKNLEAGATVVIRDGETVLGETTVNEDGSWSF
T-------PSTA--LD------------------------DGDHHFTFEVTDAVGNSSGM
SEALDLSVSATKGINTGVVITDD----AGRVIVDGDAINDTTPTF-SGKDQTPGTTVTIA
DGETVLGSVVVAEDGSWSFTPEAALAEGDHALIVTVTDAEGNTSS--DTVNVVVDTVAPE
VI--DVAAMVVSDDAGNALVAGSAIGDTTPTFSASGQEAGTTIIVRNNGTVLGEAQVA--
--------DDGSWSFTPSEALTDGDHSF---------------------T------F--E
TVDA-------------AG-NSSGESDAVSYVVDSVA---PEGVDIAAVVITDEVGAA--
-INTAET-----------------------------------------------------
------------------------------------------------------------
------------------------------------------------------------
------------------------------------------------------------
---------QSDSKLTFSGSDLEPGATVTIYDKGQIVGETTVADDGSWKFTAEDGLYDGT
HEVTFTVT-DAAGNSSAPSDALDLNVQAIVLTASDNVSSGAAVGFTYPVDVSQDLGTVLE
DSGLVSFNNKIVSDPIVVADGTIIDLDVTATSSAFLNVASSSTLVLQKYDSSTSTWVTVS
EENSGNLFGLFGLGASTSTITLTGLTAGQYQLVYTTGGINVGASFNLNASKTVYTLAEQG
TPTDYTTATGNVITDVDTVYGADGIPHSAYTSVSAASVTSSDGTVTSVTLDATTKTATLV
GQYGTL---VINADGSYV-------YTPISSMDSIGKVDSFTYTITDSATGQSSSAQI-H
VQIGTTNAALDLSWDPTDPTA-----AAITDIASSN--------EANASVTVIYNKTSDT
MPEALLTAQS----------AAIYT---------------------------------DS
FTLNSADDIVTGEFKL-------------STQYDFWGNNF--------------------
---SQDMTLVYEVQKLGEDGSWSTVTT----NELVVKAGNHSDEVLLL------------
-----------------------------------TDMSS--------------------
------------------------------------------------------------
------------------------------------------------------------
------------------------------------------------------------
------------------------------------------------------------
------------------------------------------------------------
------------------------------------------------------------
------------------------------------------------------------
------------------------------------------------------------
--------------------------LVSEA----------GTYRIAVSKT---------
----------------------------GATNTIRVNMNVDVLSTTDYVITA--------
-------NEL-ATGN------------------V----LTDE-GTDGAVDK---------
-LSSIYTRIYAKAGDST---S-----DVTIDDSYTWVTESGVSIAG--QYGTLVIY-NNG
AYTYTPV-----------TTTLPAGSEDVFTYALKGANGEVVTA-----TVTIHLGVEVN
-----------------------GSNGGALVFHG------TEAD-------DVFDVYDTN
FASVDGAA-------------------------GDDTLAWHGNGQLVLSDVAAKVSNIES
IMLTSTTSSDNLVLDAQSVEDVTSESNALYI-----------------------------
--------KGIAGDSVT-LQGT-----------------WVDSGTVIVDSITYTHYTSTT
AAGTVVDIYVQQGVNLSSTTYTDSQNGTEYTVTAAQDVTGTASDDTFNVSDSSFTHIDGG
EGL---------------------------------------------------------
--------------------------------------------------------DTLV
WS------------------GTGTLTLSDLQSKISNIEEIELVNDSAVNNLVVTTQNIA-
-DITDADNTLFVKGAITDTLTLSGRWTLSGSEVVNNVDYVHYVGTTAD------------
--GQTVNLY------VDR-----------------DMKLSSTET----------------
----------APENNAADVTGDV-------------------------------------
---ALLSDSVAQTTTMNTATSSFTSESFTVNSISDL----------QEINVS--------
------------------------------------------------------------
---------------------VTGASINASNTVSV----------------NWSLQVYNE
QTLRWDNVTNGTQAVTSGSPLNVSL------EGQSAGTYRIVVDSTQSG----------H
PGF---------------------------------------------------------
---------LWSTNYDALTVKVAVNIVSTTDYKVSSSSSVNGSVFTSDSAS---------
----DSSLLVKSITAGIVTGA---------------------------------ASYTLV
AAAGTTIAGTYGTLTIHTDGSYTYTLNS---------------------DSVIKLTGSED
SFTYILADGTTKNLVMTLGVSVDGSEGGALIFA-----GTVGDDS---------------
------------------------------------------------------------
------------------------------------------------------FTVHDT
QFT-SVDGKSGQDTLVWNGTSELNLSEIAGKVNN--------IEIIDLQ------DNAQA
TALLIGADDIEKIT--DASNVLYVRG----GSNDSLSLQGVWTVNGVETLNNITYTLYTS
TALDGSAVKLYVQQGLHFNEVTEHLAGSIADVSADLTVVSVSLNGETTAITDDSAVSVKG
AY------GTLVIDEAGHYSYEVDDAFAHSGNTDTFTYALSD---GSNASLSFNVGVDVD
GSAGG-----EI---TFTG-----------------------------------------
------------------------------------------------------------
------------------------------------------------------------
------------------------------------------------------------
------TSGADVFEVYDTDFI-----SINGADGN-DTLAWHGTG----------------
--TLNLSDISARVNNIETIDLMTDAGKDNLVVSAESLLKV--------------------
---TDNDNTLFVRGEN---------GD------TVTLNGNWEQ-AEGLVANGVNYNHYTS
SAADGSVVQLYIEDDVTIG-----------------------------------------
------------------------------------------------------------
------------------------------------------------------------
------------------------------------------------------------
------------------------------------------------------------
------------------------------------------------------------
----------------------------
>623
------------------------------------------------------------
------------------------------------------------------------
------------------------------------------------------------
------------------------------------------------------------
------------------------------------------------------------
------------------------------------------------------------
------------------------------------------------------------
------------------------------------------------------------
------------------------------------------------------------
------------------------------------------------------------
------------------------------------------------------------
------------------------------------------------------------
------------------------------------------------------------
------------------------------------------------------------
------------------------------------------------------------
------------------------------------------------------------
------------------------------------------------------------
------------------------------------------------------------
------------------------------------------------------------
------------------------------------------------------------
------------------------------------------------------------
---------------------------------------------------------MNN
ISVTPKGGTLTSQL---SGNQVNLTAPSVVKLNLNQSDIKSFARSNNDLVITTKSGEVVV
----------IHNFYGPNGDSDLVLQDDRGALWWVEDPADGGHFVA-----IDSTDG--L
LAENSTNNNAIAAFGLGGAALAGIAAMFAGAHKDGGSGGEQNNGGGDNGGGNNGGGDNGG
GNNGGGDNGGGDNGGGSDTTPPNAAANLVLTDDVGTIQGAITNGTVTDDSTPTLTGTA-E
AGAVVKVYDGSTLLGSVTVGADGTWSFTTP-GLSDGQHSLTATVTDAAGNVSTATSPITF
TVD---------------------------------------------------------
------------------------------------------------------------
------------------------------------------------------------
------------------------------------------------------------
------------------------------------------------------------
------------------------------------------------------------
------------------------------------------------------------
------------------------------------------------------------
-----------------------------------TVAPEAVGDV-TASNNNGETSV---
--------------------------------------------PIAAGGVTNDNTPEIS
GKG-EPGSIITITDGTTVLGSVTAGADGSWSFTSP-ALS---------------------
--------------------------------------------------DGSHTLSI--
------------------------------------------------------------
------------------------------------------------------------
----TSTDA-AGNVSAATTITFTVDATAPDAASDLQLENNNGDVFTPIAAGGETNDNTPV
LSGKAE--AGSTVSIYDGTTLLGTVLVGSDGTWSFTS-PQLGEGEHSLTT----------
------------------------------------------------------------
------------------------------------------------------------
------------------------------------------------------------
------------------------------------------------------------
------------------------------------------------------------
------------------------------------------------------------
---------------------------------------------------------TVT
DAAGNVSPASDP---ISFTV----------------------------------------
------------------------------------------------------------
------------------------------------------------------------
------------------------------------------------------------
----------------------------------------------------DTIAPEAA
TGLTVTDNVGDSQGELASGATTDDNTPTLAGQA-EAGSLVTIYDGDTL------------
--------------LGSVTVGSDGSWSFTTQA-LSNGAHSFTVTVTDAAGNVSPATDAFD
INIE------------------ASLPPATSSLEVTDDTGATLV-----------------
------------------------------------------------------------
------------------------------------------------------------
--QLANGAFTHDNTPTLSGLA-SANATIVIYNGDVVIGNATADANGQWVFDTST-LPDGT
YSFHAVATDAAGNSADSITISITIDTVA--------------------------------
---------PEAAGDLALDNDDGVAITDGSATNDSTPVLTGTA-EAGSTVSIYDGTTLLG
---------TVTVG-SDGTW--SFTSP------------------KLTDGEHSLTTTVTD
EAGNVSP-----------------------------ASDPISFTVDTVAPVAASDLQLEN
NNGETLVPISAGGETNDNTPELSGKA-EAGSTVSIYDGSTLLGTVLVGSDGTWHFTS-PE
LGEGAHSLTTTVTDAAGNVSPASDPISFTVDTIAPVAATGLTVTDNVGDSQGELASGATT
DDNTPTLAGEA-EAGSIVKIYDGDTLLGSVTAGSDGSWSFTTQA-LSNGAHSFTVTVTDA
AGNVSPATDAFDINIEASLPPATSSLEVTDDTGATLVQLANGAFTHDNTPTLSGLASANA
TIVIYNGDVVIGNATADANGQWVFDTSTLPDGTYSFHAVATDAAGNSADSITISITIDTV
APEAAGNLVLDNNDGTAPVAIAEGSSTNDNTPVLSGTAEAGSIVSVYDGSTLLGTVTVGS
DGSWSFTTP----------A-L---T--EGE-----------HSLTTTV-----------
----------------------------------------------------------TD
AAG------NVSPA----------SDPISFTVDTIAPAAATGLTVTDNVGDSQGELANGA
TTD---DNTPTL-A----------GEA-E-----------------------------AG
S--------------IVTIYDGD-TLLGSVT-----AGSD-----GSWSFTTQA-LSNG-
------------------------------------------------------------
------------------------------------------------------------
----------------------------------------AHSFTVTVTD-AAGNVSPAT
DAFDINIEASLPPATSSLEVTDDTGATLVQLANGAFT-----------------------
------------------------------------HDNTPTLSGLA-TANASIVIYNGD
VVIGTATADADGQWVFPTST-LPDGVYSFHAVATDAAG------NSADSITLSITIDTVA
PEAAGNLALTNDDGATPVTIADGASTNDNTPVLSGTAE--AGSIVSVY----DGS-TLLG
TVTVGSDGSWSFTSP-QLGEGAHSLTTTVTDAAGNVSPASD-----------PVNFTVDT
IAPVAATGLTVTD-----------------------------------------------
------------------------------------------------------------
------------------NVGDSQGELASGATTDDNTPTLAGEA-EAGSI-VTIYDGDTL
LGSVTAGSDGSWSFTTQ-ALSNGAHSFTVTVTDAAGNVSPATDAFDINIEASLPPATS-S
LEVTDDTGATLVQLANGAFTHENTPTLSGLA-TANASIVIYNGDQIIGSATADADGQWVF
D-------T-SA--LP------------------------DGEYSFHAVATDVAGNTA-D
SITINITIDTTAPDAAGDLALVNDNGAEPLAVAEGGATNDSTPTL-SGTAEA-GAIVKVY
DGSTLLGSVTADAEGKWSFT-TPTLTDGEHSLTTTVTDAAGNTSAASDAFNFSVDTVPPA
AV--SELALLNNNGSVDVPIAANGITNDNTPELTGTAEAGAVITISNGDTVLGSVIAG--
--------SDGSWSFTSST-LADGTYTL---------------------S------V--T
ATDA-------------AG-NVGPATD-ITFTIDTVA---PEAATL--VSVTDDVGDAQG
PLASGDT-----------------------------------------------------
------------------------------------------------------------
------------------------------------------------------------
------------------------------------------------------------
---------TDDSTPILRGTA-EPDSIVKIYDGETLLGSATVGTDGNWVFTP-DALSNGV
HSFTVTVT-DAAGNVSAATPAFDLTVEASLPPATSS------------LEVTDDTGASLV
QLADGAFTHDNTP-----------TLSGLATANASIVIYNGDVVIGSATADATGQWV---
-------------------FDTTTLPDGSYAFHAVATDVAGNSADSVTINITIDTVA---
-PEAAGDQSLVNDNGTAPVVIANGSATNDSTPTLSGTAE--AGTVVKV----YDGDTLL-
---GSA---AVDADGNWS-------FTTP-ELND--GSHSLTTTVTDAAGNVSAASDPIT
FTLDTVAPAAASDLQLTNDSG-----STVVPITAGS--------DTNDSTPVLSGTAE--
------AGDT----------VSIFD---------------------------------GT
TLLGTVTVGQDGNWSFTVPALDDGAHSLTTTVSDAAGNVS--------------------
---TASDPIAFTVDTVAPEAITGLTVT----DDVGDAQGQLASGATTD------------
-----------------------------------DNTPT--------------------
------------------------------------------------------------
------------------------------------------------------------
------------------------------------------------------------
------------------------------------------------------------
------------------------------------------------------------
------------------------------------------------------------
------------------------------------------------------------
------------------------------------------------------------
--------------------------FAGQAEAGTTVKIYDGEVLLGSATV---------
----------------------------GSDGSWSF-TPVALSNGAHSFTTT--------
-------VTD-AAGN------------------V----SSASAAFELNIDG---------
-NPPAATSSLEVTDDTG---A-----TLVQLADGAFTHDNTPTLSGVAPAGSAITL-YNG
TEVIGSATADADGQWVFDTTTLPDGTYAFHAVAVDPTGNTADSI-----TINITIDTVAP
EAAGDQTLVNDNGAAPVAIADGSATNDNTPTLSG------TAEAGSVVTVSDNGNVIGST
TAGDDGSW-------------------------SFTTPA-LTDGEHSLTTTVTDAAG---
---NSSPASDPIGFTVDT------------------------------------------
-----------QAPAAA-GDET-----------------LTNADGAAIADGGATNDSAPT
LSGT-------------------AEAGSVVTVSDNGNVIGSTTVGT--DGSWSFTTPSLG
DGS---------------------------------------------------------
--------------------------------------------------------HSL-
-----------------------TTTVTDAAGNVSSASD---PISFTVDTVAPEAAGNE-
-ALTNADGGAIVDGGATNDSAPVLSGAAEAGSTVSVYDGTELLGTVTV------------
--GQDGSWS------FTT-----------------PS-LGDGAH----------------
----------SLTTTVTDAAGNV-------------------------------------
---SSASDPIS--FTVDTVAPEAATDLQLANDSGSLVVPIAAGGDTNDSTPV--------
------------------------------------------------------------
---------------------LSGKA-EAGSTVSVYDGTALLGSVTVGQDGNWSFTVPAL
DDGAHSLTTTVTDAAGNVGPASEAIGFTVDTVAPEGVSGVTVTDNVGDS----------Q
GEL---------------------------------------------------------
---------ASGATTDDNTPTFAGQAEAGGVVKVYDGDTLLGSVTAGQDGSWSFTPDALT
NGPHSFTSTVTDAAGNVSAAS---------------------------------PAFDLT
IAAGVPPTTSSLVVTDDTGATLVQLADG---------------------ASTHDNTPTLN
GLAGANAAITLYNGDVVIGNTTADADGQWVFDT-----STLPDGT---------------
------------------------------------------------------------
------------------------------------------------------YAFHAV
A-T-DAAGNS-SDSVTITITIDTVVPEAAGDQTLVNDNGTTPVVIADGS------STNDN
TPTLSGTAEAGSVV--TVSDNGNVIGSTTTGDDGSWSFTTPTLSDGDHSLTTTVTDAAGN
SSPASDPIGFTVDTVAPDAVSGVTVTDNVGDSQGELASGATTDDNTPTFAGQAEAGAVVS
IYDGDTLLGSVTAGQDGSWSF-TPDALTNGAHSFTTTVTDAA---GNVSAASPAFDLTID
AGAPP-----VTTTLVVTD-----------------------------------------
------------------------------------------------------------
------------------------------------------------------------
------------------------------------------------------------
------DTGATLVDLADGAFTHDSTPTLSGTASA-SALITLYNGNAVIGFATADTDGKWV
FDTSALPDGTYAFHAVATDSTGNNTDSDTINITIDTVVPEGVSGVTVTDNVGDSQGELAS
GATTDDNTPTFAGQAEAGAVVSIYDGDTLLGSVTAGTDGSWSF-TPDALTNGPHSFTTTV
TDAAGNVSAESPAFDLTIAAGVPPTTSSLVVTD---------------------------
------------------------------------------------------------
------------------------------------------------------------
------------------------------------------------------------
------------------------------------------------------------
------------------------------------------------------------
----------------------------
>633
------------------------------------------------------------
------------------------------------------------------------
------------------------------------------------------------
------------------------------------------------------------
------------------------------------------------------------
------------------------------------------------------------
------------------------------------------------------------
------------------------------------------------------------
------------------------------------------------------------
------------------------------------------------------------
------------------------------------------------------------
------------------------------------------------------------
------------------------------------------------------------
------------------------------------------------------------
------------------------------------------------------------
------------------------------------------------------------
------------------------------------------------------------
------------------------------------------------------------
------------------------------------------------------------
------------------------------------------------------------
------------------------------------------------------------
-----------------------------------------------------------M
LNVTNVTGEVIIRL---PNGE----ERPVVAGDVIPSDAEIIA-ENGGQIMTEELGNVVL
SAGVPQRVETLENFTAATSDDEFVVYDD--SLDDVLSMVDGGTDAT-----FDDASG--E
V---------------------DIDALLSG-------DGDILDALEETAAGLGGGGGGGG
AS-------------------------------------FVQLSRIAEDVDP--------
------------------------LAFEFE-PTTGNEATLED--TDAAGNEAEA-EPTTL
E-D---------------------------------------------------------
------------------------------------------------------------
------------------------------------------------------------
------------------------------------------------------------
------------------------------------------------------------
------------------------------------------------------------
------------------------------------------------------------
------------------------------------------------------------
-----------------------------------VVISGDFPPV-VSGQSNLAPDT---
--------------------------------------------PVTI------------
--------IVTDENGTETTIDVPVAEDGSFTVTLPDTLE---------------------
--------------------------------------------------DGTFDIVV--
------------------------------------------------------------
------------------------------------------------------------
----EAPDPQTGTVTFSD--TFVVDTTAPNITVD------------PVDV---TNDPFIE
ITGSSDLPAGSEVSV---------------------------------------------
------------------------------------------------------------
------------------------------------------------------------
------------------------------------------------------------
------------------------------------------------------------
------------------------------------------------------------
------------------------------------------------------------
---------------------------------------------------------TIV
DAAGNTQ-----------------------------------------------------
------------------------------------------------------------
------------------------------------------------------------
------------------------------------------------------------
------------------------------------------------------------
-------------------------------------TVVAV------------------
-------------------VADDGSFSVVPDAPLAEGAFDISVSATDEAGN----TTTVE
SSGE------------------ADFTPPTVTFDVTTTPGEPAV-----------------
------------------------------------------------------------
------------------------------------------------------------
--VNGNTDLAPGSTVTVT------------------------------------------
------VTDANGDAFDLVA-----------------------------------------
------------------------------------------------------------
-----------DVQ-ADGSF--AATLP-----------------ADLAEGDYTVSVEATD
PAGNQTQ-----------------------------TSS--EFTVEADAPVAE-------
-------------ETTEPTPPPAAEE-ET-------------------------------
--------TTPPEEEAGTTEPAPGEEAATPGTEEPAPDT-------------EAPDGTTG
AETAPTLT----------------------------------------------------
---IDPATPG-----------------------------------NDATPTVSG------
-------------------------STDLPAG----------------ETVSINVT----
--DANG-----------------------------------------DDQTF--TATVQP
DGSFSADVP----------ADL---A--EGA-----------YTVDVTA-----------
----------------------------------------------------------TD
AAG------NTTTA----------TEA-GGEVDTAAPTVTV---------DPQN------
TGN---DATPTV-S----------GTT-D-----------------------------LP
A--------------------GE-TV----------------------------------
------------------------------------------------------------
------------------------------------------------------------
--------------------------------------------SITVTD-ANGDAQTFT
--------ATVQPG-------------------GSFS-----------------------
------------------------------------AD----------------------
----------------VPAD-LAEGAYTVDVTATDAAG------NT-----------TTA
TEAGGEV----DTAAPTVTVDPQNSGNDVTPTVSGTTDLPAGETVTITVTDANGD-AQTF
TATVQPDGSFSADVPADLAEGAYTVDVTATDAAGNATTATQ-----------AGG-EVDT
AAPTVT------------------------------------------------------
------------------------------------------------------------
--------------------------VDPQNTGNDATPTVSGTT-DLPA-------GETV
---------------------------SITVTDANG----AAQTF---------------
------------------------------------------------TATVQPDGTFSA
D-------VPTA--LA------------------------EGAYTVEATATDASGNTA-I
TTEVGGEVDTTAPTVTLDAQTTD---------------NDATPTV-SGTTD---------
------------------------LPAGE-TVSITVTDANG------DAQTFTATVQPDG
SF------------SADVP-----------------------------------------
-----------------AD-MADGAYTV---------------------E------A--T
ATDA-------------AG-NATTATN-NSGEIDTAA---PTIT----------------
-LDAQTT-----------------------------------------------------
------------------------------------------------------------
------------------------------------------------------------
------------------------------------------------------------
---------SNDATPTVSGTT-DLPV------GETV------------------------
---SITVT-DANGDAQ--------TFTATVQP----------------------------
---DGSFSADVPA-----------DMA---------------------------------
--------------------------DGAYTVEVTATDASGNATTATDNNGEIDTAA---
-PT---------------ITLDAQTTGNDATPTVSGSTDLPVGETVSITVTDSNGDEQT-
---FTA---TVQPDGSFS-------ADVPADLAD--GAYTVDATATDAAGNVTTATDN-N
GEIDTAAPTVTLDPQNTG----------------------------NDATPTVSGTTD--
----LPVGET----------VSI-------------------------------------
------------------------------------------------------------
------------------------TVT----DANGDAQ----------------------
---------------------------------------T--------------------
------------------------------------------------------------
------------------------------------------------------------
------------------------------------------------------------
------------------------------------------------------------
------------------------------------------------------------
------------------------------------------------------------
------------------------------------------------------------
------------------------------------------------------------
--------------------------F--------------------TATV---------
----------------------------QPDGSFSADVPADMADGAYTVDAT--------
-------ATD-AAGN------------------A----TTAT-------DN---------
-NGEI---------DTA---A-----PTITLDAQTMGNDATPTVSG--------------
------------------TTDLPVG----------------ETV-----SITVT------
-----------------------DANGDAQTFTA------TVQP----------------
----DGSF-------------------------SADVPADLADGTYTVEATATDAAG---
---NATTATDNNG-EIDT------------------------------------------
-----------AAPTIT-LDAQ-----------------TTG------------NDATPT
VSGT-------------------TDL-------------------------------PVG
E-----------------------------------------------------------
---------------------------------------------------------TI-
-----------------------SITVTDSNGDAQTF-----------------------
--------------------------------------------TATV------------
--QPDGSFS------ADV-----------------PADMADGAY----------------
----------TVEATATDAADNA-------------------------------------
---TTASDNNG---EVDTAAPTVTLDPQ---NTG------------NDATPT--------
------------------------------------------------------------
---------------------VSGTT-DL-------------------------------
-------------------PTGETI-------------SITVTDANGDA----------Q
------------------------------------------------------------
------------------------------------------------------------
----TFTATV-QPDGSFSADV---------------------------------PA----
------------------------------------------------------------
---------------------------------------DMADGA---------------
------------------------------------------------------------
------------------------------------------------------YTVEAT
A-T-DAAGNA-TTATDNNGEIDTAAPT---------------ITLDAQT------TGNDA
TPTVSGSTDL--------------------------------------------------
------PVGETV---------SITVTDSNGDAQ--------------TF-----------
---------TATVQPDGSFSADVPADMADGVYTVEATATDAA---GNATTATDN-NGEID
TAAPT-----VT---LDPQ-----------------------------------------
------------------------------------------------------------
------------------------------------------------------------
------------------------------------------------------------
------NTG------------NDATPTVSG------------------------------
--TTDLPTG------------------ETISITV--------------------------
---TDAN------------------GDAQIFTATVQPDGSFSADVPVDIEEGAYTVEATA
T-----------------------------------------------------------
------------------------------------------------------------
------------------------------------------------------------
------------------------------------------------------------
------------------------------------------------------------
------------------------------------------------------------
----------------------------
>628
------------------------------------------------------------
------------------------------------------------------------
------------------------------------------------------------
------------------------------------------------------------
------------------------------------------------------------
------------------------------------------------------------
------------------------------------------------------------
------------------------------------------------------------
------------------------------------------------------------
------------------------------------------------------------
------------------------------------------------------------
------------------------------------------------------------
------------------------------------------------------------
------------------------------------------------------------
------------------------------------------------------------
------------------------------------------------------------
------------------------------------------------------------
------------------------------------------------------------
------------------------------------------------------------
------------------------------------------------------------
------------------------------------------------------------
------------------------------------------------------------
------------------------------------------------------------
------------------------------------------------------------
------------------------------------------------------------
------------------------------------------------------------
------------------------------------------------------------
------------------------------------------------------------
------------------------------------------------------------
------------------------------------------------------------
------------------------------------------------------------
------------------------------------------------------------
------------------------------------------------------------
------------------------------------------------------------
------------------------------------------------------------
------------------------------------------------------------
------------------------------------------------------------
-------------------------MGDNRLKVFKRGIL---------------------
--------------------------------------------------YSILMTLM--
------------------------------------------------------------
------------------------------------------------------------
--------------------LHPVLTGFANTMEA------------------AVSNPITT
IENSPGMVEVTAAESTVENGKIKVTATVINHSEESKYAGILLSGQDTAER----------
------------------------------------------------------------
------------------------------------------------------------
------------------------------------------------------------
------------------------------------------------------------
------------------------------------------------------------
------------------------------------------------------------
---------------------------------------------------------MIE
TVGIYE------------------------------------------------------
------------------------------------------------------------
------------------------------------------------------------
------------------------------------------------------------
------------------------------------------------------------
----------------------------------------ENSWEKPV------------
-------------------------KLAPGQSITLEGYLQSASLISSVVVSPTGNSSQVS
LLS-------------------SAYRYENGKVLVTAVVENGTN-----------------
------------------------------------------------------------
------------------------------------------------------------
------------------------------------------------------------
------------------------------------------------------------
---------AAKPLGMVITGVDAEGN--AIETRSAYKEDRWGKAVAIEPNSTASLSVTLE
SGSQIAEIQEPILSGFSEET--SLLSYGVRQENGNVIVTGVIENGNESSEVVELQMITFD
QNGKEID-------------------------------NVTKRSI---------------
------------DPIFHNDKAIEPGVTYSFEHSFDELNVRQV----------KIDTPSMI
NTTEN-------------------------------------------------------
------------------------------------------------------------
------------------------------------------------------------
------------------------------------------------------------
------------------------------------------------------------
IVQVQDITP----------------P-----------------LILSSH-----------
----------------------------------------------------------PE
KNDQSVDV---QDD----------ITLAFNENVTKGN-----------------------
EYQ---SIRLTSKD----------G--GS-----------------------------VE
A--------------AITLENQT-LTIQPTS----PLDFN-----KEYLL-TVPENSLS-
------------------------------------------------------------
-------DE---------------------------------------------------
--------------------------------SGNSLAEYQLSFRTTSEG-SDIKSTQII
QQTET----------------------------WNES-----------------------
------------------------------------------------------------
-----------------------------------VTIEKPLIIAPNTTLTINEGANITL
QDDLIIYGKLINNG----TIE---GPD--------------STLYANV----YK--QGSI
VMT----GDP----------------DYM-NDGLFETVRQPLLPTI------MTKG----
------------------------------------------------------------
------------------------------------------------------------
---------------------------PDYY-------------PIPPITVSTPAET---
------------------------------------------------------------
--------------------------TKEKVTLEGKTIPGFTVIAENEEFTTDSEGAF--
-------SIPLT--LS------------------------EGENTIYVQVKDNFNRTYTV
AKHFMLL-----------------------------------KEG---------------
------------------------TELPSAPVVDEVTDQAAFVTGTADPGSHIKVMAEDQ
LIGEGTVNEDGNFSIEIPKQTAGTDLIVFAEDEGGNVSEEVRLTVID-------------
----A---T-PPHMPVVDEVTDQSTSLT---------------------G------TAEP
GSHI------------KVLAADQLIGEGTVNEDG--NFSIE-------------------
-----IP-----------------------------------------------------
------------------------------------------------------------
------------------------------------------------------------
------------------------------------------------------------
------------------------------------------------------------
---KQTAGTDLIVFAEDEGGNVSEEVVMTVTEASAPIMLML-------------------
------------------------------------------------------------
---------------------------------------NEVTDRSTAVTGMAGAGS---
------------------------------------------------------------
-----LIRVWVNGKQIGE-------GSADE------------------------------
------SGNFTVSIPLQEAGTELMVTAVNKEGTLSE--------EAA-------------
--------VK----------VTASI---------------------------------PP
------------------------------------------------------------
---AT-----------------PEIYGDVTDQSTFIYGKTTAGSLVKV------------
-----------------------------------SIENT--------------------
------------------------------------------------------------
------------------------------------------------------------
------------------------------------------------------------
------------------------------------------------------------
------------------------------------------------------------
------------------------------------------------------------
------------------------------------------------------------
------------------------------------------------------------
--------------------------------------------VIGESTA---------
----------------------------YEDGYFYVMIPVQQAGTTLTVTAT--------
-------DQN-GLAS------------------ESV--ELTVIDGMPPPKPRVDKVNDQS
EV-----ISGSAEAGST---I--------LVKRDDQLIGDGITDGDGLFSIEIKKQPADS
--------------VLIITAVDQSG--------------NASDEVSITVEDG--------
------------------------------------------------------------
----------------------TPPHLPVIDEVTDQSTSISGTAEAGSTIKVAVEDLQLA
NGKADDKGHFSFT-----------------------------------------------
--------IP----------------KQRASTEIIVTATDLAGNTSERAIIIVKDVTPPV
FTG------------------------------------LNEITDQSTSVDGMVDNAELV
RVHVDG------------------------------------------------------
------------------------------------------------------------
------------------------------------------------------------
---------ALISETSPDPGGQFKLNFPLQKAGIKMVFTAI-------------------
--DAAGNISDEVTKIV------------------------TDVT----------------
----------PPSTPEAEQITDQS------------------------TSI---------
------------------NGTAEAGAVIELKIDG------------EVSGEVTVND----
------------------------------------------------------------
--------------------EGQFSFEIP-------------------------------
-----------ELKVDTIVSLTAVDKS---------------------------------
-GNTSEPLT---------------------------------------------------
---------------------------------------------IKVKDGTPPAKPEVN
EVTDQSTEITGTAEAWSTVIA---------------------------------KMN---
---------GELLGKAEAENGQFSIPVS--------------------------------
--------------------------------------NLKAGSE---------------
------------------------------------------------------------
------------------------------------------------------------
-----------------VIFTAIDEAGNISEETKLIVKDVTVPMIPDVQEVTEKTEFITG
KAEKNSTIQVYVNR--ELIGEGQTDEEGSFSIRIPLQKPGTELFITSTDSAGNVSETIVV
VSDTIAPGAPKVDPIYEIGLWITGKTEPFALVKVKLGGKDGNVLESAKADKNGDFTVVTP
AYPNPGLTFYVTATDASGNESDAAVVVTESTSSLRGWKKIDN---IWYFFNRTSGQITKG
WAKINDDWYYFNDQGNMLT-----------------------------------------
------------------------------------------------------------
------------------------------------------------------------
------------------------------------------------------------
---------GWVYTGHHWYFLNHNGEMKTGWVKSNNKWYYLQSDGVMKTGWIKYQTQWYY
LDKSGEMKTGWVYTDGKWYFLNSNGAMKVGWLFSNQKWYYLQSDGSMKTEWKKINNKWYY
FYNNGIMASNTTVQGYKLGKDGAWIQ----------------------------------
------------------------------------------------------------
------------------------------------------------------------
------------------------------------------------------------
------------------------------------------------------------
------------------------------------------------------------
------------------------------------------------------------
----------------------------
>613
------------------------------------------------------------
------------------------------------------------------------
------------------------------------------------------------
------------------------------------------------------------
------------------------------------------------------------
------------------------------------------------------------
------------------------------------------------------------
------------------------------------------------------------
------------------------------------------------------------
------------------------------------------------------------
------------------------------------------------------------
------------------------------------------------------------
------------------------------------------------------------
------------------------------------------------------------
------------------------------------------------------------
------------------------------------------------------------
------------------------------------------------------------
------------------------------------------------------------
------------------------------------------------------------
------------------------------------------------------------
----------------------------------------------------MHDFNPRA
ALSIGAVALCFAAGCSEESAPGRTYYDRNVEPILLQTCASNVSGCHAANDDDPFAFAAGN
FDVTSFENVQKRRDLLEPFGVYPVPLLLIKSTGASDELEFAYGGEFQSLRVQHAGGTVLE
VGSEAYLTLLRWMENGATESGLPPVTPPESGSGGCSNIIAQDFDPAPYVADASFNQFVAE
VQPVLVNSCATGNCHGAPQSDFYVTCGDSEQARAYNFAQVQAFVDE--------------
------------------------------------------------------------
------------------------------------------------------------
------------------------------------------------------------
------------------------------------------------------------
------------------------------------------------------------
------------------------------------------------------------
------------------------------------------------------------
------------------------------------------------------------
------------------------------------------------------------
------------------------------------------------------------
------------------------------------------------------------
---------------------------------------------------------PAE
NSPLLLYPLAVSAGGYFHTGGEFFGSRNNGDYKALASWA---------------------
--------------------------------------------------EAAGAVDF--
------------------------------------------------------------
------------------------------------------------------------
----GADDAGKAFFADYVQPMLLRRGCQFEACHS------------------PAATNDFK
LRSGSQGFFSAVALEKNYELARKDFMSMEVPDARRSRIASKTMLRSSGGI----------
------------------------------------------------------------
------------------------------------------------------------
------------------------------------------------------------
------------------------------------------------------------
------------------------------------------------------------
------------------------------------------------------------
--------------------------------------------------------AHRG
GPLLED------------------------------------------------------
------------------------------------------------------------
------------------------------------------------------------
------------------------------------------------------------
----------------------------------------------ARLDSKVADISSAC
AAFAPEDAPPLCILQQWVELERQDAIDAGAILPLAAGDTVPLVYVERE------------
----------------------------------TEHVATPLEF----------------
----------------------DTYQP--GSDLLVADATLDE------------------
------------------------------------------------------------
------------------------------------------------------------
------------------------------------------------------------
------------------------------------------------------------
----------------------RGAITALSEPRSLLAGCP------------------GA
GDTASVDVRAPDLR-HDGTT--IAFAMR--------------------------------
-TAQSDP------------------------------LGVYKVNI---------------
---------D--------GGG--------C---------QRL-T--------PAEAPVG-
------------------------------------------------------------
------------------------------------------------------------
------------------------------------------------------------
------------------------------------------------------------
------------------------------------------------------------
GIAIHNFDP----------AWS---P--D-G----------ASIVFAST-----------
----------------------------------------------R-----------GG
ANAPSL------------------SRQLFLPQSD--------------------------
------IWRMRA-D----------G--SA-----------------------------PE
Q--------------V-TY-LTN-SELSPQM-----I-RE-----GRIILST--------
------------------------------------------------------------
-------EK---------------------------------------------------
---------------------------------VSSGFYQVAGRRINWDR-TDYHPL---
----L----------------------------AQRA-----------------------
------------------------------------------------------------
-----------------------------------ESPFVDLDDLDEFAPSVG-------
-----------YAQ----ATDIREALN--------------GNFLFIL----SD--AGAR
GGA----GTL----------------AVF-N---------------------RSVGTFE-
------------------------------------------------------------
------------------------------------------------------------
---------------------------AGRE---------------QAGYLESMSIP---
------------------------------------------------------------
----------------------DTAATGRAGS--------------------ATQGAY--
-------RTPYP--LL------------------------DG--RVLVSYASFSGDLATA
NALD--------------------------------------------------------
------------------------------------------------------------
----------------------------------------WDLVAVD---------PR--
--------TGAREVLLDS-------------------------------D------K--A
LVDA------------VLA-VPY-------------E---P-------------------
------------------------------------------------------------
------------------------------------------------------------
------------------------------------------------------------
------------------------------------------------------------
------------------------------------------------------------
------------------------------------------------------------
------------------------------------------------------------
------------------------------------------------------REL---
------------------------------------------------------------
-----Y---FNRRQLVFG------------------------------------------
------GGVDTQATGGEGFSI-----------IHFP--------DAPVVFTL-LN-----
--------AN----------LRRGR---------------------------------PV
------------------------------------------------------------
--------------DTFREASHLAVYR----EAPAPAGTTSGSGEGGI------------
-----------------------------------FEQRE--------------------
------------------------------------------------------------
------------------------------------------------------------
------------------------------------------------------------
------------------------------------------------------------
------------------------------------------------------------
------------------------------------------------------------
------------------------------------------------------------
------------------------------------------------------------
--------------------------------------------LLGRAAL---------
----------------------------AADGSVRIRVP---AGVGVILELQ--------
-------TED-GGAV------------------E----TMREEHQVGPGEV-------V-
-------SIGV---------------P---------------------------------
------------------------G-----------------------------------
------------------------------------------------------------
------------------------------------------------------------
------------------------------------------------------------
----------------------------------------------------------DL
FDG----------------------------------------------------VC--G
GCH---------------------------------------------------------
------------------------------------------------------------
------------------------------------------------------------
------------------------------------------------------------
-----GSIS---------------------------------------------------
------------------------------------------------------------
------------------------------------------------------------
------------------------------------------------------------
------------------------------------------------------------
------------------------------------------------------------
------------------------------------------------------------
------------------------------------------------------------
----GQELDAT-------------------------------------------------
------------------------------------------------------------
------------------------------------------------------------
------------------------------------------------------------
------------------------------------------------------------
--------------------------------------------LSPDVL-TGASESI--
---AADNAPVDLTR----------------------------------------------
------------------------------------------------------------
------------------------------------------------------------
------------------------------------------------------------
------------------------------------------------------------
------------------------------------------------------------
------------------------------------------------------------
------------------------------------------------------------
------------------------------------------------------------
------------------------------------------------------------
------------------------------------------------------------
------------------------------------------------------------
------------------------------------------------------------
------------------------------------------------------------
------------------------------------------------------------
------------------------------------------------------------
----------------------------
>487
------------------------------------------------------------
------------------------------------------------------------
------------------------------------------------------------
------------------------------------------------------------
------------------------------------------------------------
------------------------------------------------------------
------------------------------------------------------------
------------------------------------------------------------
------------------------------------------------------------
------------------------------------------------------------
------------------------------------------------------------
------------------------------------------------------------
------------------------------------------------------------
------------------------------------------------------------
------------------------------------------------------------
------------------------------------------------------------
------------------------------------------------------------
------------------------------------------------------------
------------------------------------------------------------
------------------------------------------------------------
------------------------------------------------------------
------------------------------------------------------------
------------------------------------------------------------
------------------------------------------------------------
------------------------------------------------------------
------------------------------------------------------------
------------------------------------------------------------
------------------------------------------------------------
------------------------------------------------------------
------------------------------------------------------------
------------------------------------------------------------
------------------------------------------------------------
------------------------------------------------------------
------------------------------------------------------------
------------------------------------------------------------
------------------------------------------------------------
------------------------------------------------------------
------------------------------------------------------------
--------------------------------------------------CERELVLG--
------------------------------------------------------------
------------------------------------------------------------
------------------------------------------------------------
--AQDD------------------------------------------------------
------------------------------------------------------------
------------------------------------------------------------
------------------------------------------------------------
------------------------------------------------------------
------------------------------------------------------------
------------------------------------------------------------
------------------------------------------------------------
RFRLTD------------------------------------------------------
------------------------------------------------------------
------------------------------------------------------------
------------------------------------------------------------
------------------------------------------------------------
----------------------------------------PIPLRPRP------------
------------------------------------------------------------
------------------------RPPAIPSGTGMGAGRRPD------------------
------------------------------------------------------------
------------------------------------------------------------
------------------------------------------------------------
------------------------------------------------------------
----------------------------QRTARISV------------------------
-----ANVYDTDIPLPKGTR--ITYLRV--------------------------------
------------------------------------LQNFLKTNH---------------
------------------AMG------------------RPL------------------
------------------------------------------------------------
------------------------------------------------------------
------------------------------------------------------------
------------------------------------------------------------
------------------------------------------------------------
CGYQNEAVP---------RMPLGLVPVEADG-----------SVYFHAP-----------
----------------------------------------------------------PG
KELIFQL-----------------VDKDFMAVHTMRS-----------------------
------VAYVHP------------G--EN-----------------------------LS
C----------------AGCHEP-TQSSPLR-----AKRA-----PKAMT----------
------------------------------------------------------------
------------------------------------------------------------
----------------------------------------RAPSRPIPEL-ARLEPI---
---------------------------------SYYR-----------------------
------------------------------------------------------------
------------------------------------------------------------
-----------QVK----PLV-----D--------------SSCLPCH----RQHEKAPA
KLGYADLKPY----------------VFHFAGGMSRTTVKP-----------MYGG----
------------------------------------------------------------
------------------------------------------------------------
---------------------------SRSI----------------PGHVGARASR---
------------------------------------------------------------
----------------------------------------------------LGKAML--
-------SHRKQARVP------------------------ELTYRTMVLWM--------D
ANA---------------------------------------------------------
------------------------------------------------------------
-------------------------------------PRLTALHRER-------------
----D-----QLAGQLVW---------P---------------------K------LDVL
PSDP------------LGL-EGE----------PGEN-----------------------
-----TP-----------------------------------------------------
------------------------------------------------------------
------------------------------------------------------------
------------------------------------------------------------
---------ERIL-----------------------------------------------
---HAAALQHP--------------------AGPERLLGTR-------------------
------------------------------------------------------------
------------------------------------------------------RRF---
------------------------------------------------------------
-----VVSDHT-ADKVFI-----VGA----------------------------------
------DGEVEWEYACEHPQD----------VWMLP--------NGN--VLV-AW-----
--------YR----------AVQEI-----------------------------------
------------------------------------------------------------
----------------------QPDFAKGKGGAVV--------WEHRV------------
-----------------------------------EAPNE--------------------
------------------------------------------------------------
------------------------------------------------------------
------------------------------------------------------------
------------------------------------------------------------
------------------------------------------------------------
------------------------------------------------------------
------------------------------------------------------------
------------------------------------------------------------
--------------------------------------------IPTCQPL---------
-----------------------------PDGRVLVGVC---G--PCELREV--------
-------DRD-GKIV------------------G----RIPLQSKAKLHSQ---------
-------FRFCRKTAQGTYLV------------------------------------PFI
---------------------------------------EERKV-----QEV--------
------------------------------------------------------------
----------------------DA------------------------------------
------------------------------------------------------------
---------------------------------------------TGRVLHELTWPH-PV
VSA--------------------------------------------------------T
RLP---------------------------------------------------------
------------------------------------------------------------
------------------------------------------------------------
------------------------------------------------------------
-----NGNT------L------------------------IGGG----------------
----------K-------------------------------------LIR---------
--EYDPK-----------WNVVWEMDQDDL------------------------------
------------------------------------------------------------
--------------------GYQLNLALIA------------------------------
------------------------------------------------------------
-GT---------------------------------------------------------
---------------------------------------------RRLPNG---------
----NTSVANY-GAKGDTRET---------------------------------------
---------ANL------------------------------------------------
------------------------------------------------------------
------------------------------------------------------------
------------------------------------------------------------
------------------------------------------FEISPDFR-IVWRAWDAP
RLGSLAQAQFLGPR----------------------------------------------
----ENRR----------------------------------------------------
------------------------------------------------------------
------------------------------------------------------------
------------------------------------------------------------
------------------------------------------------------------
------------------------------------------------------------
------------------------------------------------------------
------------------------------------------------------------
------------------------------------------------------------
------------------------------------------------------------
------------------------------------------------------------
------------------------------------------------------------
------------------------------------------------------------
------------------------------------------------------------
------------------------------------------------------------
----------------------------
>479
------------------------------------------------------------
------------------------------------------------------------
------------------------------------------------------------
------------------------------------------------------------
------------------------------------------------------------
------------------------------------------------------------
------------------------------------------------------------
------------------------------------------------------------
------------------------------------------------------------
------------------------------------------------------------
------------------------------------------------------------
------------------------------------------------------------
------------------------------------------------------------
------------------------------------------------------------
------------------------------------------------------------
------------------------------------------------------------
------------------------------------------------------------
------------------------------------------------------------
------------------------------------------------------------
------------------------------------------------------------
------------------------------------------------------------
------------------------------------------------------------
------------------------------------------------------------
------------------------------------------------------------
------------------------------------------------------------
------------------------------------------------------------
------------------------------------------------------------
------------------------------------------------------------
------------------------------------------------------------
------------------------------------------------------------
------------------------------------------------------------
------------------------------------------------------------
------------------------------------------------------------
------------------------------------------------------------
------------------------------------------------------------
------------------------------------------------------------
------------------------------------------------------------
------------------------------------------------------------
--------------------------------------------------VLESSIAE--
------------------------------------------------------------
------------------------------------------------------------
------------------------------------------------------------
--GND-------------------------------------------------------
------------------------------------------------------------
------------------------------------------------------------
------------------------------------------------------------
------------------------------------------------------------
------------------------------------------------------------
------------------------------------------------------------
------------------------------------------------------------
------------------------------------------------------------
------------------------------------------------------------
------------------------------------------------------------
------------------------------------------------------------
------------------------------------------------------------
----------------------------------------SIFRVRVI------------
------------------------------------------------------------
----------------------EGFSTEEG---------VPN------------------
------------------------------------------------------------
------------------------------------------------------------
------------------------------------------------------------
------------------------------------------------------------
----------------------DFGL--TEADGAIL------------------------
-------LGEAPVY-WQTDH--SFAAFV-----------------------------PED
RPLHLQT------------------------------LDQYGMRV---------------
------------------TNE------------------DRW------------------
------------------------------------------------------------
------------------------------------------------------------
------------------------------------------------------------
------------------------------------------------------------
------------------------------------------------------------
----FSAAP---------------------G-----------EQRFCGG-----------
----------------------------------------------------------CH
EQRG--------------------------------------------------------
ATQ-----VVDP------------G---------------------------------LS
D--------------A--------------------V-GA-----GPANFAL----PYD-
------------------------------------------------------------
-------SR---------------------------------------------------
-------------------------------------------RMADPET-KDWAAL---
------------------------------------------------------------
------------------------------------------------------------
------------------------------------------------------------
--------------------------A--------------GKLLFPD----DP--TYAD
A------GRI--------------------T-----------------------------
------------------------------------------------------------
------------------------------------------------------------
------------------------------------------------------------
------------------------------------------------------------
------------------------------------------------------------
-------GVPWDMAVQ----------------------------QVLDNAGCGTCHDGTP
GPAN--------------------------------------------------------
------------------------------------------------------------
----------------------------------------PSVQITD-------------
--------T-MSENPMAT-------------------------------E------WTFD
LTGR------------MVT-----------------------------------------
-----VE-----------------------------------------------------
------------------------------------------------------------
------------------------------------------------------------
------------------------------------------------------------
------------------------------------------------------------
------------------------------------------------------------
------------------------------------------------------------
------------------------------------------------------YGM---
------------------------------------------------------------
-----M------TG-EYT------------------------------------------
--------------------------------------------ASH----I-TM-----
--------LL----------MAGMM-----------------------------------
------------------------------------------------------------
------------------------------------------------------------
------------------------------------------------------------
------------------------------------------------------------
------------------------------------------------------------
------------------------------------------------------------
------------------------------------------------------------
------------------------------------------------------------
------------------------------------------------------------
------------------------------------------------------------
------------------------------------------------------------
------------------------------------------------------------
----------------------------NEEGVEITQVD---PNNPFQAYMV--------
-------PQS-----------------------A----RESVIVQYIQPEQ---------
-------VFPTHDPSNL----------------------------------------AFA
---------------------------------------GTMRD-----DGQ--------
------------------------------------------------------------
----------------------TY------------------------------------
------------------------------------------------------------
--------AP----------------------------------------QHPSETT-PG
YD---------------------------------------------------------A
AIH---------------------------------------------------------
------------------------------------------------------------
------------------------------------------------------------
------------------------------------------------------------
------------------------------------------------------------
------------------------------------------------------------
------------------------------------------------------------
------------------------------------------------------------
------------------------------------------------------------
------------------------------------------------------------
------------------------------------------------------------
------------------------------------------------------------
------------------------------------------------------------
------------------------------------------------------------
------------------------------------------------------------
------------------------------------------------------------
------------------------------------------------------------
------------------------------------------RPLTAEEK-YILILAA--
---DLG-GQYYSLE----------------------------------------------
----NAPGQTGYEGQ---------------------------------------------
------------------------------------------------------------
------------------------------------------------------------
------------------------------------------------------------
------------------------------------------------------------
------------------------------------------------------------
------------------------------------------------------------
------------------------------------------------------------
------------------------------------------------------------
------------------------------------------------------------
------------------------------------------------------------
------------------------------------------------------------
------------------------------------------------------------
------------------------------------------------------------
------------------------------------------------------------
----------------------------
>169
------------------------------------------------------------
------------------------------------------------------------
------------------------------------------------------------
------------------------------------------------------------
------------------------------------------------------------
------------------------------------------------------------
------------------------------------------------------------
------------------------------------------------------------
------------------------------------------------------------
------------------------------------------------------------
------------------------------------------------------------
------------------------------------------------------------
------------------------------------------------------------
------------------------------------------------------------
------------------------------------------------------------
------------------------------------------------------------
------------------------------------------------------------
------------------------------------------------------------
------------------------------------------------------------
------------------------------------------------------------
------------------------------------------------------------
------------------------------------------------------------
------------------------------------------------------------
------------------------------------------------------------
------------------------------------------------------------
------------------------------------------------------------
------------------------------------------------------------
------------------------------------------------------------
------------------------------------------------------------
------------------------------------------------------------
------------------------------------------------------------
------------------------------------------------------------
------------------------------------------------------------
------------------------------------------------------------
------------------------------------------------------------
------------------------------------------------------------
------------------------------------------------------------
-------------------------------MKILKQKL---------------------
--------------------------------------------------LYTEILTG--
------------------------------------------------------------
------------------------------------------------------------
--------------------SLMLAGC---------------------------------
--GADVSVEDS----------------------------ENTGSSLTQDA----------
------------------------------------------------------------
------------------------------------------------------------
------------------------------------------------------------
------------------------------------------------------------
------------------------------------------------------------
------------------------------------------------------------
------------------------------------------------------------
------------------------------------------------------------
------------------------------------------------------------
------------------------------------------------------------
------------------------------------------------------------
------------------------------------------------------------
----------------------------------------PFAYVSRS------------
-----------------------------------LNDNSATG-----------------
----------------------LAYQG--GAKLLVRERVSSA------------------
------------------------------------------------------------
------------------------------------------------------------
------------------------------------------------------------
------------------------------------------------------------
----------------------ASDE--EILANAIGTSD---------------------
-----NDVRDLNVS-PDGKN--MVFSAR--------------------------------
---TADS-----------------------------SWNIYQYNF---------------
------------------AAG-------------------------------TVTRLIED
DNTAE-------------------------------------------------------
------------------------------------------------------------
------------------------------------------------------------
------------------------------------------------------------
------------------------------------------------------------
AG--HDTSP----------VYT---V--D-G-----------DIVFAST-----------
------------------------------------------------------------
------------------------RPHGGDENA---------------------------
NSV---LYRIAA-G----------S--DQ-----------------------------LE
Q--------------L-TD-SEY-SDSDPTA-----L-AD-----GGLVFIRTVTGTDA-
------------------------------------------------------------
-------KR---------------------------------------------------
----------------------------------------FELTYLDTET-GALDVLATT
EVSGK----------------------------DATT-----------------------
------------------------------------------------------------
----------------------------------------------LDLMNMV-------
-----------QDT------------D--------------GHLQVLV----AS--KEQP
LRG----GDV----------------VVL-SESSNVQIQASNGDSANRMVTESHTG----
------------------------------------------------------------
------------------------------------------------------------
---------------------------GNV--------------TVYPDNV---------
------------------------------------------------------------
----------------------------------------------------SDAGWY--
-------SAFSP--YR------------------------DGSGRMLVSWT--------Q
CLSQ--------------------------------------QSS---------------
------------------------LTKPCDSNTAL-------------------------
----------------------------------DSIQARYGIWTYD---------PV--
--------S-GTRQPVIN-------------------------------GKAGVVYTEVA
VAYP------------FSLANLKLDEADENADDPTEN---P-------------------
-----AD-----------------------------------------------------
------------------------DDDDDQ------------------------------
------------------------------------PTDPGTGGGDDGSDDGSDDGSDDG
SDDGSDDGSDDGSDDGSDDGSDDGSDDGSDDGSDDGSDDGSDDGSDDGSDDGSDDGSDDG
SDDGSDDGSDDGSDDGSDDGSDDGSD----------------------------------
---DGSDDGSDDGSDDGSDDGSDDGSDDGSDDGSDDGSDDGS------------------
------------------------------------------------------------
------DDG----------SDDGSD--------DGSDDGSDDGSDDGSDNTTAAYGI---
------------------------------------------------------------
-----V---NI-RS-VYE-----YQGADM-------------------------------
------KHAEGGIEAVRDPSA-----------YPMD--------QRS----E-RF-----
--------IR----------VTETA-----------------------------------
------------------------------------------------------------
------------------------------------------------------------
-------------------------------------TQA--------------------
------------------------------------------------------------
------------------------------------------------------------
------------------------------------------------------------
------------------------------------------------------------
------------------------------------------------------------
------------------------------------------------------------
------------------------------------------------------------
------------------------------------------------------------
--------------------------------------------LLGYAEI---------
----------------------------NPDGSALFRVP---ADTSFTMEVV--------
-------NAN-LKAI-----------ASKDSSYNYLQDISAQSYSVAADETLAYFQSPQ-
-VNPGAEAAGVAFENTD---------A------------------------------TLV
--------------------ASAAG--------------QTMAE-----VLA--------
------------------------------------------------------------
----------------------ENTGEIEAISAEVHY-TDVWSVGYPSMDIDYSYSNLGT
TAPVSAACLNDWT-----------------------------------------------
-------------------------------------------ADCSADISYLQNIQ-PI
WEMAGRDG--------------------------------------------EGRSC--V
ACH---------------------------------------------------------
------------------------------------------------------------
------------------------------------------------------------
-------------------DNSGA------------------------------------
-----TGLD------L------------------------TWDG----------------
----------VASTPA--------------------------------EVA---------
--SY--------------SELLSARATY--------------------------------
------------------------------------------------------------
--------------------MYLANSFETV------------------------------
-----------KASHCATYAELPLTSQ---------------------------------
------------------------------------------------------------
---------------------------------------------PHNDCF---------
----TCFARVLMSTDGALESA---------------------------------NFY---
---------EVF------------------------------------------------
-----------------------------------------GDGD---------------
------------------------------------------------------------
------------------------------------------------------------
------------GDDDNYVFTADEDALSYDHS----------GMLSKDEL-RMISEWL--
---DKG-APLN-------------------------------------------------
------------------------------------------------------------
------------------------------------------------------------
------------------------------------------------------------
------------------------------------------------------------
------------------------------------------------------------
------------------------------------------------------------
------------------------------------------------------------
------------------------------------------------------------
------------------------------------------------------------
------------------------------------------------------------
------------------------------------------------------------
------------------------------------------------------------
------------------------------------------------------------
------------------------------------------------------------
------------------------------------------------------------
----------------------------
>249
------------------------------------------------------------
------------------------------------------------------------
------------------------------------------------------------
------------------------------------------------------------
------------------------------------------------------------
------------------------------------------------------------
------------------------------------------------------------
------------------------------------------------------------
------------------------------------------------------------
------------------------------------------------------------
------------------------------------------------------------
------------------------------------------------------------
------------------------------------------------------------
------------------------------------------------------------
------------------------------------------------------------
------------------------------------------------------------
------------------------------------------------------------
------------------------------------------------------------
------------------------------------------------------------
------------------------------------------------------------
------------------------------------------------------------
------------------------------------------------------------
------------------------------------------------------------
------------------------------------------------------------
------------------------------------------------------------
------------------------------------------------------------
------------------------------------------------------------
------------------------------------------------------------
------------------------------------------------------------
------------------------------------------------------------
------------------------------------------------------------
------------------------------------------------------------
------------------------------------------------------------
------------------------------------------------------------
------------------------------------------------------------
------------------------------------------------------------
------------------------------------------------------------
-------------------------------MKILKQKL---------------------
--------------------------------------------------LYTGILTG--
------------------------------------------------------------
------------------------------------------------------------
--------------------SLMLAGC---------------------------------
--GADVSVEDS----------------------------ENTGSSLTQDA----------
------------------------------------------------------------
------------------------------------------------------------
------------------------------------------------------------
------------------------------------------------------------
------------------------------------------------------------
------------------------------------------------------------
------------------------------------------------------------
------------------------------------------------------------
------------------------------------------------------------
------------------------------------------------------------
------------------------------------------------------------
------------------------------------------------------------
----------------------------------------PFAYVSRS------------
-----------------------------------LNDNSATG-----------------
----------------------LAYQG--GAKLLVRERVSSA------------------
------------------------------------------------------------
------------------------------------------------------------
------------------------------------------------------------
------------------------------------------------------------
----------------------ASDE--EILANAIGTSD---------------------
-----YDVRDLNVS-PDGKN--MVFSAR--------------------------------
---TADS-----------------------------SWNIYQYNF---------------
------------------AAG-------------------------------TVTRLIED
DNTAE-------------------------------------------------------
------------------------------------------------------------
------------------------------------------------------------
------------------------------------------------------------
------------------------------------------------------------
AG--HDTSP----------VYT---V--D-G-----------DIVFAST-----------
------------------------------------------------------------
------------------------RPHGGDENA---------------------------
NSV---LYRIAA-G----------S--DQ-----------------------------LE
Q--------------L-TD-SEY-SDSDPTA-----L-AD-----GGLVFIRTVTGTDA-
------------------------------------------------------------
-------KR---------------------------------------------------
----------------------------------------FELTYLDTET-GALDVLATT
EVSGK----------------------------DATT-----------------------
------------------------------------------------------------
----------------------------------------------LDLMNMV-------
-----------QDT------------D--------------GHLQVLV----AS--KEQP
LRG----GDV----------------VVL-SESSNVQIQASNGDSANRMVTESHTG----
------------------------------------------------------------
------------------------------------------------------------
---------------------------GNV--------------TVYPDNV---------
------------------------------------------------------------
----------------------------------------------------SDAGWY--
-------SAFSP--YR------------------------DGSGRMLVSWT--------Q
CLSQ--------------------------------------QSS---------------
------------------------LTKPCDSNTAL-------------------------
----------------------------------DSIQARYGIWTYD---------PV--
--------S-GTRQPVIN-------------------------------GKAGVVYTEVA
VAYP------------FSLANLKLDEADENADDPTEN---P-------------------
-----AD-----------------------------------------------------
------------------------DDDDDQ------------------------------
------------------------------------PTDPGTGGG---------------
-------------------------------------------------DDGSDDGSDDG
SDDGSDDGSDDGSDDGSDDGSDDGSD----------------------------------
---DGSDDGSDDGSDDGSDDGSDDGSDDGSDDGSDDGSDDGS------------------
------------------------------------------------------------
------DDG----------SDDGSD--------DGSDDGSDDGSDDGSDNTTAAYGI---
------------------------------------------------------------
-----V---NI-RS-VYE-----YQGADM-------------------------------
------KHAEGGIEAVRDPSA-----------YPMD--------QRS----E-RF-----
--------IR----------VTETA-----------------------------------
------------------------------------------------------------
------------------------------------------------------------
-------------------------------------TQA--------------------
------------------------------------------------------------
------------------------------------------------------------
------------------------------------------------------------
------------------------------------------------------------
------------------------------------------------------------
------------------------------------------------------------
------------------------------------------------------------
------------------------------------------------------------
--------------------------------------------LLGYAEI---------
----------------------------NPDGSALFRVP---ADTSFTMEVV--------
-------NAN-LKAI-----------ASKDSSYNYLQDISAQSYSVAADETLAYFQSPQ-
-VNPGAEAAGVAFENTD---------A------------------------------TLV
--------------------ASAAG--------------QTMAE-----VLA--------
------------------------------------------------------------
----------------------ENTGEIEAISAEVHY-TDVWSVGYPSMDIDYSYSNLGT
TAPVSAACLNDWT-----------------------------------------------
-------------------------------------------ADCSADISYLQNIQ-PI
WEMAGRDG--------------------------------------------EGRSC--V
ACH---------------------------------------------------------
------------------------------------------------------------
------------------------------------------------------------
-------------------DNSGA------------------------------------
-----TGLD------L------------------------TWDG----------------
----------VASTPA--------------------------------EVA---------
--SY--------------SELLSARATY--------------------------------
------------------------------------------------------------
--------------------MYLANSFETV------------------------------
-----------KASHCATYAELPLTSQ---------------------------------
------------------------------------------------------------
---------------------------------------------PHNDCF---------
----TCFARVLMSTDGALESA---------------------------------NFY---
---------EVF------------------------------------------------
-----------------------------------------GDGD---------------
------------------------------------------------------------
------------------------------------------------------------
------------GDDDNYVFTADEDALSYDHS----------GMLSKDEL-RMISEWL--
---DKG-APLN-------------------------------------------------
------------------------------------------------------------
------------------------------------------------------------
------------------------------------------------------------
------------------------------------------------------------
------------------------------------------------------------
------------------------------------------------------------
------------------------------------------------------------
------------------------------------------------------------
------------------------------------------------------------
------------------------------------------------------------
------------------------------------------------------------
------------------------------------------------------------
------------------------------------------------------------
------------------------------------------------------------
------------------------------------------------------------
----------------------------
>493
------------------------------------------------------------
------------------------------------------------------------
------------------------------------------------------------
------------------------------------------------------------
------------------------------------------------------------
------------------------------------------------------------
------------------------------------------------------------
------------------------------------------------------------
------------------------------------------------------------
------------------------------------------------------------
------------------------------------------------------------
------------------------------------------------------------
------------------------------------------------------------
------------------------------------------------------------
------------------------------------------------------------
------------------------------------------------------------
------------------------------------------------------------
------------------------------------------------------------
------------------------------------------------------------
------------------------------------------------------------
------------------------------------------------------------
------------------------------------------------------------
------------------------------------------------------------
------------------------------------------------------------
------------------------------------------------------------
------------------------------------------------------------
------------------------------------------------------------
------------------------------------------------------------
------------------------------------------------------------
------------------------------------------------------------
------------------------------------------------------------
------------------------------------------------------------
------------------------------------------------------------
------------------------------------------------------------
------------------------------------------------------------
------------------------------------------------------------
------------------------------------------------------------
-------------------------------MKILKQKL---------------------
--------------------------------------------------LYTGILTG--
------------------------------------------------------------
------------------------------------------------------------
--------------------SLMLAGC---------------------------------
--GADVSVEDS----------------------------ENTGSSLTQDA----------
------------------------------------------------------------
------------------------------------------------------------
------------------------------------------------------------
------------------------------------------------------------
------------------------------------------------------------
------------------------------------------------------------
------------------------------------------------------------
------------------------------------------------------------
------------------------------------------------------------
------------------------------------------------------------
------------------------------------------------------------
------------------------------------------------------------
----------------------------------------PFAYVSRS------------
-----------------------------------LNDNSATG-----------------
----------------------LAYQG--GAKLLVRERVSSA------------------
------------------------------------------------------------
------------------------------------------------------------
------------------------------------------------------------
------------------------------------------------------------
----------------------ASDE--EILANAIGTSD---------------------
-----YDVRDLNVS-PDGKN--MVFSAR--------------------------------
---TADS-----------------------------SWNIYQYNF---------------
------------------AAG-------------------------------TVTRLIED
DNTAE-------------------------------------------------------
------------------------------------------------------------
------------------------------------------------------------
------------------------------------------------------------
------------------------------------------------------------
AG--HDTSP----------VYT---V--D-G-----------DIVFAST-----------
------------------------------------------------------------
------------------------RPHGGDENA---------------------------
NSV---LYRIAA-G----------S--DQ-----------------------------LE
Q--------------L-TD-SEY-SDSDPTA-----L-AD-----GGLVFIRTVTGTDA-
------------------------------------------------------------
-------KR---------------------------------------------------
----------------------------------------FELTYLDTET-GALDVLATT
EVSGK----------------------------DATT-----------------------
------------------------------------------------------------
----------------------------------------------LDLMNMV-------
-----------QDT------------N--------------GHLQVLV----AS--KEQP
LRG----GDV----------------VVL-SESSNVQIQASNGDSANRMVTESHTG----
------------------------------------------------------------
------------------------------------------------------------
---------------------------GNV--------------TVYPDNV---------
------------------------------------------------------------
----------------------------------------------------SDAGWY--
-------SAFSP--YR------------------------DGSGRMLVSWT--------Q
CLSQ--------------------------------------QSS---------------
------------------------LTKPCDSNTAL-------------------------
----------------------------------DSIQARYGIWTYD---------PV--
--------S-GTRQPVIN-------------------------------GKAGVVYTEVA
VAYP------------FSLANLKLDEADENADDPTEN---P-------------------
-----AD-----------------------------------------------------
------------------------DDDDDQ------------------------------
------------------------------------PTDPGTGGG---------------
------------------------------------------------------------
------------------------------------------------------------
--------------DDGSDDGSDDGSDDGSDDGSDDGSDDGS------------------
------------------------------------------------------------
------DDG----------SDDGSD--------DGSDDGSDDGSDDGSDNTTAAYGI---
------------------------------------------------------------
-----V---NI-RS-VYE-----YQGADM-------------------------------
------KHAEGGIEAVRDPSA-----------YPMD--------QRS----E-RF-----
--------IR----------VTETA-----------------------------------
------------------------------------------------------------
------------------------------------------------------------
-------------------------------------TQA--------------------
------------------------------------------------------------
------------------------------------------------------------
------------------------------------------------------------
------------------------------------------------------------
------------------------------------------------------------
------------------------------------------------------------
------------------------------------------------------------
------------------------------------------------------------
--------------------------------------------LLGYAEI---------
----------------------------NPDGSALFRVP---ADTSFTMEVV--------
-------NAN-LKAI-----------ASKDSSYNYLQDISAQSYSVAADETLAYFQSPQ-
-VNPGAEAAGVAFENTD---------A------------------------------TLV
--------------------ASAAG--------------QTMAE-----VLA--------
------------------------------------------------------------
----------------------ENTGEIEAISAEVHY-TDVWSVGYPSMDIDYSYSNLGT
TAPVSAACLNDWT-----------------------------------------------
-------------------------------------------ADCSADISYLQNIQ-PI
WEMAGRDG--------------------------------------------EGRSC--V
ACH---------------------------------------------------------
------------------------------------------------------------
------------------------------------------------------------
-------------------DNSGA------------------------------------
-----TGLD------L------------------------TWDG----------------
----------VASTPA--------------------------------EVA---------
--SY--------------SELLSARATY--------------------------------
------------------------------------------------------------
--------------------MYLANSFETV------------------------------
-----------KASHCATYAELPLTSQ---------------------------------
------------------------------------------------------------
---------------------------------------------PHNDCF---------
----TCFARVLMSTDGALESA---------------------------------NFY---
---------EVF------------------------------------------------
-----------------------------------------GDGD---------------
------------------------------------------------------------
------------------------------------------------------------
------------GDDDNYVFTADEDALSYDHS----------GMLSKDEL-RMISEWL--
---DKG-APLN-------------------------------------------------
------------------------------------------------------------
------------------------------------------------------------
------------------------------------------------------------
------------------------------------------------------------
------------------------------------------------------------
------------------------------------------------------------
------------------------------------------------------------
------------------------------------------------------------
------------------------------------------------------------
------------------------------------------------------------
------------------------------------------------------------
------------------------------------------------------------
------------------------------------------------------------
------------------------------------------------------------
------------------------------------------------------------
----------------------------
>195
------------------------------------------------------------
------------------------------------------------------------
------------------------------------------------------------
------------------------------------------------------------
------------------------------------------------------------
------------------------------------------------------------
------------------------------------------------------------
------------------------------------------------------------
------------------------------------------------------------
------------------------------------------------------------
------------------------------------------------------------
------------------------------------------------------------
------------------------------------------------------------
------------------------------------------------------------
------------------------------------------------------------
------------------------------------------------------------
------------------------------------------------------------
------------------------------------------------------------
------------------------------------------------------------
------------------------------------------------------------
------------------------------------------------------------
------------------------------------------------------------
------------------------------------------------------------
------------------------------------------------------------
------------------------------------------------------------
------------------------------------------------------------
------------------------------------------------------------
------------------------------------------------------------
------------------------------------------------------------
------------------------------------------------------------
------------------------------------------------------------
------------------------------------------------------------
------------------------------------------------------------
------------------------------------------------------------
------------------------------------------------------------
------------------------------------------------------------
------------------------------------------------------------
-------------------------------MKLLKQKL---------------------
--------------------------------------------------LYTGILAG--
------------------------------------------------------------
------------------------------------------------------------
--------------------SLMLAGC---------------------------------
--GADVSVDSS----------------------------ENTDSSLTEDV----------
------------------------------------------------------------
------------------------------------------------------------
------------------------------------------------------------
------------------------------------------------------------
------------------------------------------------------------
------------------------------------------------------------
------------------------------------------------------------
------------------------------------------------------------
------------------------------------------------------------
------------------------------------------------------------
------------------------------------------------------------
------------------------------------------------------------
----------------------------------------PFAYVSRS------------
-----------------------------------LDGSTTSG-----------------
----------------------LSYQG--GAKLLVRDRVSSS------------------
------------------------------------------------------------
------------------------------------------------------------
------------------------------------------------------------
------------------------------------------------------------
----------------------AGDT--EVLANAIGSAD---------------------
-----YDVRDLNVS-PDGKR--MVFSAR--------------------------------
---TANS-----------------------------TWSVYQYIF---------------
------------------ANG-------------------------------TVAPLIKD
TETAE-------------------------------------------------------
------------------------------------------------------------
------------------------------------------------------------
------------------------------------------------------------
------------------------------------------------------------
AG--HDTSP----------VYT---V--D-G-----------DIVFAST-----------
------------------------------------------------------------
------------------------RPQGSNENA---------------------------
NSV---LYRASA-D----------G--ST-----------------------------LE
Q--------------L-TD-SEF-SDSDPAA-----L-AD-----GGLVFIRTVTTDTA-
------------------------------------------------------------
-------KR---------------------------------------------------
----------------------------------------FELTYLNMET-HAVDVLATT
EVTGE----------------------------GAST-----------------------
------------------------------------------------------------
----------------------------------------------LELMNMV-------
-----------QDT------------D--------------GRLQLLV----SS--KKQP
LRG----GDI----------------VVL-TESQSIQIQSSDGEVANRMVTQSNTG----
------------------------------------------------------------
------------------------------------------------------------
---------------------------GNV--------------TVFADNI---------
------------------------------------------------------------
----------------------------------------------------SEAGWY--
-------SAFSP--YR------------------------DGSGRMLVSWT--------Q
CLSK--------------------------------------ENS---------------
------------------------LTVPCKTDSAL-------------------------
----------------------------------ETVQARYGIWAYD---------PA--
--------A-GTRQPVIG-------------------------------GKADVVYTDVA
IAYP------------YSLTNLIIDEADENADDPTEY---P-------------------
-----VD-----------------------------------------------------
------------------------EDDDDDQSNPVDPTDPTDPTDPTDPTDPTDPTDPTD
PTDPTDPTDPTDPTDPTDPTDPTDPTDPTDPTDPTDPTDPTDPTDPTDPTDPTDPTDPTD
PTDPTDPTDPTDPTDPTDPTDPTDPTDPTDPTDPTDPTDPTDPTDPTDPTDPTDPTDPTD
PTDPTDPTDPTDPTDPTDPTDPTDPT----------------------------------
---DPTDPTDPTDPTDPTDPTDPTDPTDPTDPGDLDTPTAGSCYSGQGYWKNHNIYADVA
SQTFAWPEVVSGSLSEDLPMCGSTWLNNLNTEVLGDAVYILSHQWIAAKLNVANGAPVSD
TIAAALADGEALLASCSISSADRQQAVDIASLLDDYNNSEDCSYTEPEPDTSADYAT---
------------------------------------------------------------
-----V---NI-RS-VYE-----YQGSDM-------------------------------
------TAANGGISAMRDPSL-----------NPMD--------QRS----E-RF-----
--------IR----------VL-TA-----------------------------------
------------------------------------------------------------
------------------------------------------------------------
-------------------------------------DKA--------------------
------------------------------------------------------------
------------------------------------------------------------
------------------------------------------------------------
------------------------------------------------------------
------------------------------------------------------------
------------------------------------------------------------
------------------------------------------------------------
------------------------------------------------------------
--------------------------------------------LIGYADI---------
----------------------------QPDGSALFKVP---ANTDFTLEVV--------
-------NAN-LKAV-----------ASKNADYNYLQAVGSQTYNLEIGETLNYQSGST-
-VNPGADSAGSAFANTD---------P------------------------------ELT
--------------------ATTAG--------------QTMAE-----VLA--------
------------------------------------------------------------
----------------------DNTSGAVAVSTDVHY-SDVWSVGYGSADIDYSYSNLST
PAPASSACLNDWS-----------------------------------------------
-------------------------------------------ADCTADISYLENIQ-PI
WEMAGRDG--------------------------------------------EGRSC--A
ACH---------------------------------------------------------
------------------------------------------------------------
------------------------------------------------------------
-------------------DNSGA------------------------------------
-----TGLD------L------------------------TWDG----------------
----------VATTPA--------------------------------EVK---------
--SY--------------SELLSARATY--------------------------------
------------------------------------------------------------
--------------------MYLANSFETV------------------------------
-----------NASHCATYQELPLASQ---------------------------------
------------------------------------------------------------
---------------------------------------------PANDCF---------
----TCYSRVLMSVDGALESA---------------------------------NFF---
---------EVF------------------------------------------------
-----------------------------------------ADGD---------------
------------------------------------------------------------
------------------------------------------------------------
------------ADDDAYIFTADEEALSYDHS----------GMLSKDEL-RMISEWL--
---DKG-APLN-------------------------------------------------
------------------------------------------------------------
------------------------------------------------------------
------------------------------------------------------------
------------------------------------------------------------
------------------------------------------------------------
------------------------------------------------------------
------------------------------------------------------------
------------------------------------------------------------
------------------------------------------------------------
------------------------------------------------------------
------------------------------------------------------------
------------------------------------------------------------
------------------------------------------------------------
------------------------------------------------------------
------------------------------------------------------------
----------------------------
>132
------------------------------------------------------------
------------------------------------------------------------
------------------------------------------------------------
------------------------------------------------------------
------------------------------------------------------------
------------------------------------------------------------
------------------------------------------------------------
------------------------------------------------------------
------------------------------------------------------------
------------------------------------------------------------
------------------------------------------------------------
------------------------------------------------------------
------------------------------------------------------------
------------------------------------------------------------
------------------------------------------------------------
------------------------------------------------------------
------------------------------------------------------------
------------------------------------------------------------
------------------------------------------------------------
------------------------------------------------------------
------------------------------------------------------------
------------------------------------------------------------
------------------------------------------------------------
------------------------------------------------------------
------------------------------------------------------------
------------------------------------------------------------
------------------------------------------------------------
------------------------------------------------------------
------------------------------------------------------------
------------------------------------------------------------
------------------------------------------------------------
------------------------------------------------------------
------------------------------------------------------------
------------------------------------------------------------
------------------------------------------------------------
------------------------------------------------------------
------------------------------------------------------------
-------------------------------MKLLKQKL---------------------
--------------------------------------------------LYTGILAG--
------------------------------------------------------------
------------------------------------------------------------
--------------------SLMLAGC---------------------------------
--GADVSVDSA----------------------------ENTDSSLTEDV----------
------------------------------------------------------------
------------------------------------------------------------
------------------------------------------------------------
------------------------------------------------------------
------------------------------------------------------------
------------------------------------------------------------
------------------------------------------------------------
------------------------------------------------------------
------------------------------------------------------------
------------------------------------------------------------
------------------------------------------------------------
------------------------------------------------------------
----------------------------------------PFAYVSRS------------
-----------------------------------LDGSTASG-----------------
----------------------LSYQG--GAKLLVRDRVSSS------------------
------------------------------------------------------------
------------------------------------------------------------
------------------------------------------------------------
------------------------------------------------------------
----------------------AGDT--EVLANAIGSAD---------------------
-----YDVRDLNVS-PDGKR--MVFSAR--------------------------------
---TANS-----------------------------TWNIYQYIF---------------
------------------ANG-------------------------------TVAPLIKD
TETAE-------------------------------------------------------
------------------------------------------------------------
------------------------------------------------------------
------------------------------------------------------------
------------------------------------------------------------
AG--HDTSP----------VYT---V--D-G-----------DIVFAST-----------
------------------------------------------------------------
------------------------RPQGSNENA---------------------------
NSV---LYRASA-D----------G--ST-----------------------------LE
Q--------------L-TD-SEF-SDSDPAA-----L-AD-----GGLVFIRTVTTDTA-
------------------------------------------------------------
-------KR---------------------------------------------------
----------------------------------------FELTYLNMET-HAVDVLATT
EVTGE----------------------------GAST-----------------------
------------------------------------------------------------
----------------------------------------------LELMNMV-------
-----------QDT------------D--------------GRLQLLV----AS--KKQP
LRG----GDI----------------VVL-TESQSIQIQSSDGDVANRMVTQSNTG----
------------------------------------------------------------
------------------------------------------------------------
---------------------------GNV--------------TVFADNI---------
------------------------------------------------------------
----------------------------------------------------SEAGWY--
-------SAFSP--YR------------------------DGSGRMLVSWT--------Q
CLSK--------------------------------------ENS---------------
------------------------LTVPCKTDSAL-------------------------
----------------------------------ETVQARYGIWAYD---------PA--
--------A-GTRQPVIG-------------------------------GKADVVYTDVA
IAYP------------YSLTNLIIDEADENADDPTEY---P-------------------
-----VD-----------------------------------------------------
------------------------EDDDDDQSNPV-------------------------
-----------------------------DPTDPTDPTDPTDPTDPTDPTDPTDPTDPTD
PTDPTDPTDPTDPTDPTDPTDPTDPTDPTDPTDPTDPTDPTDPTDPTDPTDPTDPTDPTD
PTDPTDPTDPTDPTDPTDPTDPTDPT----------------------------------
---DPTDPTDPTDPTDPTDPTDPTDPTDPTDPGDLDTPTAGSCYTGQGYWKNHNIYADVE
SQTFAWPEVVAGSLSEDLPMCGSTWLNTLKTEVLGDAVYILSTQWIAAKLNVANGAPVSD
TIAAALADGEALLASCSISSDDRQEAVDIASLLDDYNNSEDCSYTEPEPDTSADYAT---
------------------------------------------------------------
-----V---NI-RS-VYE-----YQGSDM-------------------------------
------TAANGGITAMRDPSL-----------NPMD--------QRS----E-RF-----
--------IR----------VL-TA-----------------------------------
------------------------------------------------------------
------------------------------------------------------------
-------------------------------------DKA--------------------
------------------------------------------------------------
------------------------------------------------------------
------------------------------------------------------------
------------------------------------------------------------
------------------------------------------------------------
------------------------------------------------------------
------------------------------------------------------------
------------------------------------------------------------
--------------------------------------------LIGYADI---------
----------------------------QPDGSALFKVP---ANTDFTLEVV--------
-------NAN-LKAV-----------SSKNADYNYLQELGAQTYNLEIGETLNYQSGST-
-VNPGADAAGSAFANTD---------P------------------------------ELT
--------------------ATTAG--------------QTMAE-----VLA--------
------------------------------------------------------------
----------------------DNTSGAVAVSSDVHY-SDVWSVGYGSADIDYSYSNLST
PAPASSACLNDWS-----------------------------------------------
-------------------------------------------ADCTADISYLENIQ-PI
WEMAGRDG--------------------------------------------EGRSC--A
ACH---------------------------------------------------------
------------------------------------------------------------
------------------------------------------------------------
-------------------DNSGA------------------------------------
-----TGLD------L------------------------TWDG----------------
----------VATTPA--------------------------------EVK---------
--SY--------------SELLSARATY--------------------------------
------------------------------------------------------------
--------------------MYLANSFETV------------------------------
-----------NASHCATYQELPLASQ---------------------------------
------------------------------------------------------------
---------------------------------------------PANDCF---------
----TCYSRVLMSVDGALESA---------------------------------NFF---
---------EVF------------------------------------------------
-----------------------------------------ADGD---------------
------------------------------------------------------------
------------------------------------------------------------
------------ADDDAYIFTADEEALSYDHS----------GMLSKDEL-RMISEWL--
---DKG-APLN-------------------------------------------------
------------------------------------------------------------
------------------------------------------------------------
------------------------------------------------------------
------------------------------------------------------------
------------------------------------------------------------
------------------------------------------------------------
------------------------------------------------------------
------------------------------------------------------------
------------------------------------------------------------
------------------------------------------------------------
------------------------------------------------------------
------------------------------------------------------------
------------------------------------------------------------
------------------------------------------------------------
------------------------------------------------------------
----------------------------
>412
------------------------------------------------------------
------------------------------------------------------------
------------------------------------------------------------
------------------------------------------------------------
------------------------------------------------------------
------------------------------------------------------------
------------------------------------------------------------
------------------------------------------------------------
------------------------------------------------------------
------------------------------------------------------------
------------------------------------------------------------
------------------------------------------------------------
------------------------------------------------------------
------------------------------------------------------------
------------------------------------------------------------
------------------------------------------------------------
------------------------------------------------------------
------------------------------------------------------------
------------------------------------------------------------
------------------------------------------------------------
------------------------------------------------------------
------------------------------------------------------------
------------------------------------------------------------
------------------------------------------------------------
------------------------------------------------------------
------------------------------------------------------------
------------------------------------------------------------
------------------------------------------------------------
------------------------------------------------------------
------------------------------------------------------------
------------------------------------------------------------
------------------------------------------------------------
------------------------------------------------------------
------------------------------------------------------------
------------------------------------------------------------
------------------------------------------------------------
------------------------------------------------------------
-------------------------------MKLLKQKL---------------------
--------------------------------------------------LYTGILAG--
------------------------------------------------------------
------------------------------------------------------------
--------------------SLMLAGC---------------------------------
--GADVSVDSA----------------------------ENTDSSLTEDV----------
------------------------------------------------------------
------------------------------------------------------------
------------------------------------------------------------
------------------------------------------------------------
------------------------------------------------------------
------------------------------------------------------------
------------------------------------------------------------
------------------------------------------------------------
------------------------------------------------------------
------------------------------------------------------------
------------------------------------------------------------
------------------------------------------------------------
----------------------------------------PFAYVSRS------------
-----------------------------------LDGSTASG-----------------
----------------------LSYQG--GAKLLVRDRVSSS------------------
------------------------------------------------------------
------------------------------------------------------------
------------------------------------------------------------
------------------------------------------------------------
----------------------AGDT--EVLANAIGSAD---------------------
-----YDVRDLNVS-PDGKR--MVFSAR--------------------------------
---TANS-----------------------------TWNIYQYIF---------------
------------------ANG-------------------------------TVAPLIKD
TETAE-------------------------------------------------------
------------------------------------------------------------
------------------------------------------------------------
------------------------------------------------------------
------------------------------------------------------------
AG--HDTSP----------VYT---V--D-G-----------DIVFAST-----------
------------------------------------------------------------
------------------------RPQGSNENA---------------------------
NSV---LYRASA-D----------G--ST-----------------------------LE
Q--------------L-TD-SEF-SDSDPAA-----L-AD-----GGLVFIRTVTTDTA-
------------------------------------------------------------
-------KR---------------------------------------------------
----------------------------------------FELTYLNMET-HAVDVLATT
EVTGE----------------------------GAST-----------------------
------------------------------------------------------------
----------------------------------------------LELMNMV-------
-----------QDT------------D--------------GRLQLLV----AS--KKQP
LRG----GDI----------------VVL-TESQSIQIQSSDGDVANRMVTQSNTG----
------------------------------------------------------------
------------------------------------------------------------
---------------------------GNV--------------TVFADNI---------
------------------------------------------------------------
----------------------------------------------------SEAGWY--
-------SAFSP--YR------------------------DGSGRMLVSWT--------Q
CLSK--------------------------------------ENS---------------
------------------------LTVPCKTDSAL-------------------------
----------------------------------ETVQARYGIWAYD---------PA--
--------A-GTRQPVIG-------------------------------GKADVVYTDVA
IAYP------------YSLTNLIIDEADENADDPTEY---P-------------------
-----VD-----------------------------------------------------
------------------------EDDDDDQSNPV-------------------------
------------------------------------------------------------
--DPTDPTDPTDPTDPTDPTDPTDPTDPTDPTDPTDPTDPTDPTDPTDPTDPTDPTDPTD
PTDPTDPTDPTDPTDPTDPTDPTDPT----------------------------------
---DPTDPTDPTDPTDPTDPTDPTDPTDPTDPGDLDTPTAGSCYTGQGYWKNHNIYADVE
SQTFAWPEVVAGSLSEDLPMCGSTWLNTLKTEVLGDAVYILSTQWIAAKLNVANGAPVSD
TIAAALADGEALLASCSISSDDRQEAVDIASLLDDYNNSEDCSYTEPEPDTSADYAT---
------------------------------------------------------------
-----V---NI-RS-VYE-----YQGSDM-------------------------------
------TAANGGITAMRDPSL-----------NPMD--------QRS----E-RF-----
--------IR----------VL-TA-----------------------------------
------------------------------------------------------------
------------------------------------------------------------
-------------------------------------DKA--------------------
------------------------------------------------------------
------------------------------------------------------------
------------------------------------------------------------
------------------------------------------------------------
------------------------------------------------------------
------------------------------------------------------------
------------------------------------------------------------
------------------------------------------------------------
--------------------------------------------LIGYADI---------
----------------------------QPDGSALFKVP---ANTDFTLEVV--------
-------NAN-LKAV-----------SSKNADYNYLQELGAQTYNLEIGETLNYQSGST-
-VNPGADAAGSAFANTD---------P------------------------------ELT
--------------------ATTAG--------------QTMAE-----VLA--------
------------------------------------------------------------
----------------------DNTSGAVAVSSDVHY-SDVWSVGYGSADIDYSYSNLST
PAPASSACLNDWS-----------------------------------------------
-------------------------------------------ADCTADISYLENIQ-PI
WEMAGRDG--------------------------------------------EGRSC--A
ACH---------------------------------------------------------
------------------------------------------------------------
------------------------------------------------------------
-------------------DNSGA------------------------------------
-----TGLD------L------------------------TWDG----------------
----------VATTPA--------------------------------EVK---------
--SY--------------SELLSARATY--------------------------------
------------------------------------------------------------
--------------------MYLANSFETV------------------------------
-----------NASHCATYQELPLASQ---------------------------------
------------------------------------------------------------
---------------------------------------------PANDCF---------
----TCYSRVLMSVDGALESA---------------------------------NFF---
---------EVF------------------------------------------------
-----------------------------------------ADGD---------------
------------------------------------------------------------
------------------------------------------------------------
------------ADDDAYIFTADEEALSYDHS----------GMLSKDEL-RMISEWL--
---DKG-APLN-------------------------------------------------
------------------------------------------------------------
------------------------------------------------------------
------------------------------------------------------------
------------------------------------------------------------
------------------------------------------------------------
------------------------------------------------------------
------------------------------------------------------------
------------------------------------------------------------
------------------------------------------------------------
------------------------------------------------------------
------------------------------------------------------------
------------------------------------------------------------
------------------------------------------------------------
------------------------------------------------------------
------------------------------------------------------------
----------------------------
>501
------------------------------------------------------------
------------------------------------------------------------
------------------------------------------------------------
------------------------------------------------------------
------------------------------------------------------------
------------------------------------------------------------
------------------------------------------------------------
------------------------------------------------------------
------------------------------------------------------------
------------------------------------------------------------
------------------------------------------------------------
------------------------------------------------------------
------------------------------------------------------------
------------------------------------------------------------
------------------------------------------------------------
------------------------------------------------------------
------------------------------------------------------------
------------------------------------------------------------
------------------------------------------------------------
------------------------------------------------------------
------------------------------------------------------------
------------------------------------------------------------
------------------------------------------------------------
------------------------------------------------------------
------------------------------------------------------------
------------------------------------------------------------
------------------------------------------------------------
------------------------------------------------------------
------------------------------------------------------------
------------------------------------------------------------
------------------------------------------------------------
------------------------------------------------------------
------------------------------------------------------------
------------------------------------------------------------
------------------------------------------------------------
------------------------------------------------------------
------------------------------------------------------------
------------------------------------------------------------
--------------------------------------------------MRTLVGLL--
------------------------------------------------------------
------------------------------------------------------------
---------------------LGTAAC---------------------------------
--SPSAAVPIS-------------------------------FCTTASGP----------
------------------------------------------------------------
------------------------------------------------------------
------------------------------------------------------------
------------------------------------------------------------
------------------------------------------------------------
------------------------------------------------------------
------------------------------------------------------------
TSQLAN------------------------------------------------------
------------------------------------------------------------
------------------------------------------------------------
------------------------------------------------------------
------------------------------------------------------------
----------------------------------------PILFITQV------------
--------------------------------PVPQDFATIGSVFANHQATM--------
----------------------QSAPR--GGDLWEL---FPD------------------
------------------------------------------------------------
------------------------------------------------------------
------------------------------------------------------------
------------------------------------------------------------
------------------------GTLCNLTAAGGFGMD-------------------GM
QLGDAIAVRDPDVH-YAGDR--ALFSMV------------------------VGAPEQQF
QVIDP-------------------------------RWQIYEITG---------------
---------------LALGTA------------------VTI-T--------LVP-----
---GQ-------------------------------------------------------
------------------------------------------------------------
------------------------------------------------------------
------------------------------------------------------------
------------------------------------------------------------
PSDANNIMP----------IYA---P--D-D-----------SIVFVSD-----------
----------------------------------------------R-----------PH
N------------G----------QPHLYPPLDEYES-----------------------
TPTPSGLWRLNGDD--------------------------------------------LT
L--------------M-QH-SPS-GSFDPLI-----D-SS-----GRVVF-T----RWDH
LQRDQQGDSPDEMQPFQPL-----------------------------------------
-------DF---------------------------------------------------
-ASEAPGAAQLATLTEVFPEPRPVAELVAGTNFVGHRFNHFFPWMINLDG-TEEETLNH-
----I----------------------------GRHE-----------------------
------------------------------------------------------------
-------------------------------------------LHDYFAQSFNDDPALIE
FIAAGSGRTNAFDVFNLLQLAEDPLTP--------------GRFIAVD----AP--EFQT
HAA----GQI----------------FAF-T---------------------AAPD----
------------------------------------------------------------
------------------------------------------------------------
---------------------------TNPD-------------DIVIDYLTHPDTE---
------------------------------------------------------------
------------------------TVNSSPGP--------------------DHSGHY--
-------RNPVP--MS------------------------DG--VLLASHTSETGAAANI
GTG---------------------------------------TNP---------------
------------------------VPAYDFQIKPLVTAPNTFLEAGAS------------
----------------------------------LTGGIVETVSWYN---------PDTL
ITYSGPLWELNATEVVVRTP-------P---------------------P---------V
LTEP------------TLA-----------------Q---PEQN----------------
-V---FD-----------------------------------------------------
------------------------------------------------------------
------------------------------------------------------------
------------------------------------------------------------
------------------------------------------------------------
-----NAGVDV----------------------TEFRAYLR-------------------
------------------------------------------------------------
------------------------------------------------DHN---LAL---
------------------------------------------------------------
-----M---VA-RD-VTS------------------------------------------
------RDDADLQQPYNLSVP-----------GGVQTVG-----SGGQIYDV-DH-----
--------LQ----------YVQGD---------------------------------MI
------------------------------------------------------------
--------------RGYGIRDGRRILSRFMHDPAV--------LEANP------------
-----------------------------------PAPGA--------------------
------------------------------------------------------------
------------------------------------------------------------
------------------------------------------------------------
------------------------------------------------------------
------------------------------------------------------------
------------------------------------------------------------
------------------------------------------------------------
------------------------------------------------------------
--------------------------------------------PEGGVPV---------
----------------------------FPDGSVAAFVP---VQRAMAWQLT--------
-------SPD-DTPV------------------V----RERVWITFQPGEI-------R-
-V-----CDGCHGVNTV---N-----Q------------------------------AGA
------------------------G--------------PAMNE-----SQA--------
-----------------------------------------------------------L
----------------------EA------------------------------------
------------------------------------------------------------
-----------------------------------------------LLGHWQTVLS-NI
LHK---------------------------------------------------------
------------------------------------------------------------
------------------------------------------------------------
------------------------------------------------------------
------------------------------------------------------------
------------------------------------------------------------
-----------------------D------------------------------------
--GF--------------EEL---------------------------------------
------------------------------------------------------------
------------------------------------------------------------
------------------------------------------------------------
------------------------------------------------------------
------------------------------------------------------------
------------------------------------------------------------
------------------------------------------------------------
------------------------------------------------------------
------------------------------------------------------------
------------------------------------------------------------
------------------------------------------------------------
------------------------------------------------------------
------------------------------------------------------------
------------------------------------------------------------
------------------------------------------------------------
------------------------------------------------------------
------------------------------------------------------------
------------------------------------------------------------
------------------------------------------------------------
------------------------------------------------------------
------------------------------------------------------------
------------------------------------------------------------
------------------------------------------------------------
------------------------------------------------------------
------------------------------------------------------------
------------------------------------------------------------
------------------------------------------------------------
----------------------------
>44
------------------------------------------------------------
------------------------------------------------------------
------------------------------------------------------------
------------------------------------------------------------
------------------------------------------------------------
------------------------------------------------------------
------------------------------------------------------------
------------------------------------------------------------
------------------------------------------------------------
------------------------------------------------------------
------------------------------------------------------------
------------------------------------------------------------
------------------------------------------------------------
------------------------------------------------------------
------------------------------------------------------------
------------------------------------------------------------
------------------------------------------------------------
------------------------------------------------------------
------------------------------------------------------------
------------------------------------------------------------
------------------------------------------------------------
------------------------------------------------------------
------------------------------------------------------------
------------------------------------------------------------
------------------------------------------------------------
------------------------------------------------------------
------------------------------------------------------------
------------------------------------------------------------
------------------------------------------------------------
------------------------------------------------------------
------------------------------------------------------------
------------------------------------------------------------
------------------------------------------------------------
------------------------------------------------------------
------------------------------------------------------------
------------------------------------------------------------
------------------------------------------------------------
------------------------------------------------------------
-----------------------------------------------------MGTML--
------------------------------------------------------------
------------------------------------------------------------
--------------------WIAPV-----------------------------------
--PAGAATPT--------------------------------------------------
------------------------------------------------------------
------------------------------------------------------------
------------------------------------------------------------
------------------------------------------------------------
------------------------------------------------------------
------------------------------------------------------------
------------------------------------------------------------
PGRTPY------------------------------------------------------
------------------------------------------------------------
------------------------------------------------------------
------------------------------------------------------------
------------------------------------------------------------
----------------------------------------PLLFVTQV------------
--------------------------------PVRSDAAARLSAFANHLPAA--------
----------------------DSVPR--GGDLMLR---YPD------------------
------------------------------------------------------------
------------------------------------------------------------
------------------------------------------------------------
------------------------------------------------------------
------------------------GALRALTREAGFGNAG------------------P-
QGAGAIAVRDPAVH-RSGRR--ALFSML-------------------------IGAPTGP
GQANGV-------------------------------WQLYEVS----------------
------------------GLG-------------------------------RGERAVIV
KIKGQ-------------------------------------------------------
------------------------------------------------------------
------------------------------------------------------------
------------------------------------------------------------
------------------------------------------------------------
PAGYNNLSP----------LYG---S--D-E-----------SILFTSD-----------
----------------------------------------------M-----------PR
DGASRP------------------VSHLYPALDEYEA-----------------------
APTTTGIWKLDP-A----------G--GA-----------------------------LR
I--------------L-NH-AVS-GAFTPIL-----D-SY-----GRVVF-T----RWDH
QQQDQLAQRDRDAARNGVALPFKSMNFAGEARDARALATRDEPFPESRS----------G
SRGPYGE-----------------------------------------------------
--------------------------------VSAFTTNFFTLWQMEEDG-RNEETLNH-
----V----------------------------GQHE-----------------------
------------------------------------------------------------
-----------------------------------LAFGFLTPSFKDDPALSNRTVDRYH
ANR-----LALRREGGLFHAREEPARR--------------GSYVATA----AR--ESST
GAATFTTGQL----------------VRL-T---------------------GGPA----
------------------------------------------------------------
------------------------------------------------------------
---------------------------LNGE-------------RMTLTALTA-------
------------------------------------------------------------
------------------------GDAGDALA--------------------G--GRY--
-------RNPVP--LA------------------------DG--RLVASHT--------S
AVR---------------------------------------------------------
---------------------------PPEEGQGLP----DLRLRMLVKGN---------
----------------------------------------KGLYKAG-------------
----AALTAGIDADVRWWTPAGPQAFKG---------------------S------L--W
ELDA------------VEL-RPL----------A--R---A--V----------------
-QARHVA-----------------------------------------------------
------------------------------------------------------------
------------------------------------------------------------
------------------------------------------------------------
---------GFEAP----------------------------------------------
---ELAVLREE--------------------QVKPAALRDWL------------------
------------------------------------------------------------
-----------------------------------------------LRKD---LAL---
------------------------------------------------------------
-----I---VT-RD-QSS------------------------------------------
------RD----RADLQQPFNLHVPGGVKTISKTAP--------QAKV-YDI-SH-----
--------FQ----------LFQAD---------------------------------AV
------------------------------------------------------------
-------------R--AYPG------RPGRRALAQPLHEGAALAAN-P------------
-----------------------------------ANPGG--------------------
------------------------------------------------------------
------------------------------------------------------------
------------------------------------------------------------
------------------------------------------------------------
------------------------------------------------------------
------------------------------------------------------------
------------------------------------------------------------
------------------------------------------------------------
--------------------------------------------PAGSVRI---------
----------------------------ARDGSTAAFVP---ARRALTWQST--------
-------DPA-GTPV------------------V----RERNWITFQAGEM-------R-
-T-----CASCHGTNTV-------------------------------------------
---------------------------------------NQAGL----------------
------------------------------------------------------------
------------------------------------------------------------
------------------------------------------------------------
------------------------------------------------------------
------------------------------------------------------------
------------------------------------------------------------
------------------------------------------------------------
------------------------------------------------------------
------------------------------------------------------------
------------------------------------------------------------
------------------------------------------------------------
------------------------------------------------------------
------------------------------------------------------------
------------------------------------------------------------
------------------------------------------------------------
------------------------------------------------------------
------------------------------------------------------------
----AAPANKP-------------------------------------------------
---------EAL------------------------------------------------
------------------------------------------------------------
------------------------------------------------------------
------------------------------------------------------------
---------------------------------------------------RELLRHW--
---KTL-NK---------------------------------------------------
------------------------------------------------------------
------------------------------------------------------------
------------------------------------------------------------
------------------------------------------------------------
------------------------------------------------------------
------------------------------------------------------------
------------------------------------------------------------
------------------------------------------------------------
------------------------------------------------------------
------------------------------------------------------------
------------------------------------------------------------
------------------------------------------------------------
------------------------------------------------------------
------------------------------------------------------------
------------------------------------------------------------
----------------------------
>206
------------------------------------------------------------
------------------------------------------------------------
------------------------------------------------------------
------------------------------------------------------------
------------------------------------------------------------
------------------------------------------------------------
------------------------------------------------------------
------------------------------------------------------------
------------------------------------------------------------
------------------------------------------------------------
------------------------------------------------------------
------------------------------------------------------------
------------------------------------------------------------
------------------------------------------------------------
------------------------------------------------------------
------------------------------------------------------------
------------------------------------------------------------
------------------------------------------------------------
------------------------------------------------------------
------------------------------------------------------------
------------------------------------------------------------
------------------------------------------------------------
------------------------------------------------------------
------------------------------------------------------------
------------------------------------------------------------
------------------------------------------------------------
------------------------------------------------------------
------------------------------------------------------------
------------------------------------------------------------
------------------------------------------------------------
------------------------------------------------------------
------------------------------------------------------------
------------------------------------------------------------
------------------------------------------------------------
------------------------------------------------------------
------------------------------------------------------------
------------------------------------------------------------
------------------------------------------------------------
--------------------------------------------------MQLLALPI--
------------------------------------------------------------
------------------------------------------------------------
--------------------GMALL-----------------------------------
---ACPLASQ--------------------------------------------------
------------------------------------------------------------
------------------------------------------------------------
------------------------------------------------------------
------------------------------------------------------------
------------------------------------------------------------
------------------------------------------------------------
------------------------------------------------------------
GSDLAN------------------------------------------------------
------------------------------------------------------------
------------------------------------------------------------
------------------------------------------------------------
------------------------------------------------------------
----------------------------------------PILFCTQV------------
--------------------------------PNPSNYLTITSTFGNHRAKP--------
----------------------NAVVR--GGDLMIR---YPD------------------
------------------------------------------------------------
------------------------------------------------------------
------------------------------------------------------------
------------------------------------------------------------
------------------------GTLRNLTREAGFGEPR------------------IA
QTNRAIAVREPCVH-WSGTR--ALFAMV-------------------------DGAPPL-
GSDPELR------------------------------WQIYEVQ----------------
------------------GLG-------------------------------QGQTAVIY
RVPNQ-------------------------------------------------------
------------------------------------------------------------
------------------------------------------------------------
------------------------------------------------------------
------------------------------------------------------------
PFATNNVSP----------FYL---S--D-G-----------RVGFTSD-----------
----------------------------------------------R-----------PR
NGA----------------------PHLYPQLDEYEE-----------------------
APTNTGLWSLDV-F----------T--GE-----------------------------LF
P--------------L-TH-NPS-GAFRPTL-----D-SF-----GRIIY-T----RWDH
LERDQQTDLELM-----GLGTYGTFNYSDESANAVNTGSNFEWFPEPRSQWIGFVNQNPG
YAGPLNGYE---------------------------------------------------
------------------------------SFLIGNDFNDFLPWQVNQDG-TGEETVNH-
----V----------------------------GRHE-----------------------
------------------------------------------------------------
-----------------------------------LFPSFQRAREDDPALGNFGTFAPWV
--------VNGQSVKSLHQIREDPNVP--------------GLYYAVD----CR--RFDT
HAA----GQI----------------VSF-F---------------------APEG----
------------------------------------------------------------
------------------------------------------------------------
---------------------------RDGH-------------EFDVRYLTHPATR---
------------------------------------------------------------
------------------------DPSLNPAA--------------------GHSGLY--
-------RSPLR--TS------------------------NG--VALAVHT--------P
QTRKD-------------------------------------QD----------------
-------------------------TGGFAYGMYWPRSTYDFRIKRL-EFN---------
----------------------------------------GNYWVPG-------------
----QPLTSGIPRVVVWADPWNVRAWFG---------------------T------L--W
ELDP------------VEV-VAR----------P--L---P--P----------------
-D-TSEP-----------------------------------------------------
------------------------------------------------------------
------------------------------------------------------------
------------------------------------------------------------
---------ALETP----------------------------------------------
---EAQMLTAA--------------------GVSEAALRSYL------------------
------------------------------------------------------------
-----------------------------------------------EAND---LGL---
------------------------------------------------------------
-----L---VV-RD-ATS------------------------------------------
------RD----RGDAQQPYNLRVAAS--GHQTTGP--------SVPVLWDV-SH-----
--------MQ----------LFQAD---------------------------------LL
------------------------------------------------------------
-------------RSLTFGG---IYPALGRRALAWPLH-----DAPIP------------
-----------------------------------PSVGA--------------------
------------------------------------------------------------
------------------------------------------------------------
------------------------------------------------------------
------------------------------------------------------------
------------------------------------------------------------
------------------------------------------------------------
------------------------------------------------------------
------------------------------------------------------------
--------------------------------------------PPGAVEI---------
----------------------------AADGSVAALVP---AQRGMTWQLT--------
-------APG-GDPV------------------V----RERYWITVQPGEI-------R-
-T-----CHGCHGVNDV-------------------------------------------
---------------------------------------DQAGD----------------
------------------------------------------------------------
------------------------------------------------------------
------------------------------------------------------------
------------------------------------------------------------
------------------------------------------------------------
------------------------------------------------------------
------------------------------------------------------------
------------------------------------------------------------
------------------------------------------------------------
------------------------------------------------------------
------------------------------------------------------------
------------------------------------------------------------
------------------------------------------------------------
------------------------------------------------------------
------------------------------------------------------------
------------------------------------------------------------
------------------------------------------------------------
----PADQTPP-------------------------------------------------
---------QAL------------------------------------------------
------------------------------------------------------------
------------------------------------------------------------
------------------------------------------------------------
---------------------------------------------------ANLVNWL--
---QSV-GEL--------------------------------------------------
------------------------------------------------------------
------------------------------------------------------------
------------------------------------------------------------
------------------------------------------------------------
------------------------------------------------------------
------------------------------------------------------------
------------------------------------------------------------
------------------------------------------------------------
------------------------------------------------------------
------------------------------------------------------------
------------------------------------------------------------
------------------------------------------------------------
------------------------------------------------------------
------------------------------------------------------------
------------------------------------------------------------
----------------------------
>512
------------------------------------------------------------
------------------------------------------------------------
------------------------------------------------------------
------------------------------------------------------------
------------------------------------------------------------
------------------------------------------------------------
------------------------------------------------------------
------------------------------------------------------------
------------------------------------------------------------
------------------------------------------------------------
------------------------------------------------------------
------------------------------------------------------------
------------------------------------------------------------
------------------------------------------------------------
------------------------------------------------------------
------------------------------------------------------------
------------------------------------------------------------
------------------------------------------------------------
------------------------------------------------------------
------------------------------------------------------------
------------------------------------------------------------
------------------------------------------------------------
------------------------------------------------------------
------------------------------------------------------------
------------------------------------------------------------
------------------------------------------------------------
------------------------------------------------------------
------------------------------------------------------------
------------------------------------------------------------
------------------------------------------------------------
------------------------------------------------------------
------------------------------------------------------------
------------------------------------------------------------
------------------------------------------------------------
------------------------------------------------------------
------------------------------------------------------------
------------------------------------------------------------
------------------------------------------------------------
--------------------------------------------------MRRALSFL--
------------------------------------------------------------
------------------------------------------------------------
--------------------FLLFVLLACAGENG------------------ANEPSGDG
RAPSETPTPA--------------------------------------------------
------------------------------------------------------------
------------------------------------------------------------
------------------------------------------------------------
------------------------------------------------------------
------------------------------------------------------------
------------------------------------------------------------
------------------------------------------------------------
GSATEY------------------------------------------------------
------------------------------------------------------------
------------------------------------------------------------
------------------------------------------------------------
------------------------------------------------------------
----------------------------------------PILFVTQI------------
--------------------------------PIPEDFATVASTFGNHRADL--------
----------------------YSAGR--GGDLWIR---YPD------------------
------------------------------------------------------------
------------------------------------------------------------
------------------------------------------------------------
------------------------------------------------------------
------------------------GELKNLTRAAGYGDDA------------------L-
QGDNAISVRDPEVH-WDGTK--AIFSMV-------------------------MGGPSRL
YEYEDYY------------------------------WQLFEIT----------------
------------------GLG-------------------------------KDDLPVVT
KVPGQ-------------------------------------------------------
------------------------------------------------------------
------------------------------------------------------------
------------------------------------------------------------
------------------------------------------------------------
PETYNNLSP----------TYL---S--D-D-----------SIVFTSD-----------
----------------------------------------------L-----------PF
NRQ----------------------AHLYPQLDEYEM-----------------------
TPTNTGLWHLDP-G----------S--AQ-----------------------------VT
L--------------Y-DH-SPS-GNFTPLV-----D-SF-----GRIVF-T----RWDH
LQRDQMADADAYLASQGQACQYCTFNYSSEAVNSVPTISNEEIFPEKRP--------DNT
YADELASQG---------------------------------------------------
--------------------------------LAGHRFNHFMPWMINQDG-TGLETLNH-
----I----------------------------GRHE-----------------------
------------------------------------------------------------
-----------------------------------LHSYFPVSRVDDDNLQEWYYDPTNV
QYPSPYARSNSNNVQNVFQMSEDPSQP--------------GRYLGTN----AP--EFFT
HSA----GQL----------------VAL-N---------------------ALPG----
------------------------------------------------------------
------------------------------------------------------------
---------------------------TPAD-------------DIVIEHLTHPATA---
------------------------------------------------------------
---------------------EGVDPEATPPA--------------------EHSGLW--
-------RDPVA--LT------------------------NG--TLVAADA--------G
TALYE-------------------------------------YNY---------------
-------------------------SDSPGSRER-PQSRYSFRLRELVK-E---------
----------------------------------------GDYYVGG-------------
----GYLTGGISKDITYYSPDFEVTYSG---------------------D------L--W
ELQP------------VEL-RPR----------S--R---P--P----------------
---TTNA-----------------------------------------------------
------------------------------------------------------------
------------------------------------------------------------
------------------------------------------------------------
---------SLPQL----------------------------------------------
---EQNVFSDV--------------------GVSLSELKRYL------------------
------------------------------------------------------------
-----------------------------------------------RDND---LAL---
------------------------------------------------------------
-----V---VS-RD-VTV------------------------------------------
------RD----DGDKQQPFNLRVAGT--ATESVGA--------AGKV-YDV-SY-----
--------MQ----------FFEAQ---------------------------------LL
------------------------------------------------------------
-------------R--GREG------TEGRRPIAQ------IMDASLN------------
-----------------------------------SSAG---------------------
------------------------------------------------------------
------------------------------------------------------------
------------------------------------------------------------
------------------------------------------------------------
------------------------------------------------------------
------------------------------------------------------------
------------------------------------------------------------
------------------------------------------------------------
--------------------------------------------PEGSVAL---------
----------------------------GSDGSMAAFVP---AGRALSWQLT--------
-------DET-GNGV------------------V----LERNWLTFQAGEV-------R-
-V-----CASCHGLSGV-------------------------------------------
---------------------------------------SQTGT----------------
------------------------------------------------------------
------------------------------------------------------------
------------------------------------------------------------
------------------------------------------------------------
------------------------------------------------------------
------------------------------------------------------------
------------------------------------------------------------
------------------------------------------------------------
------------------------------------------------------------
------------------------------------------------------------
------------------------------------------------------------
------------------------------------------------------------
------------------------------------------------------------
------------------------------------------------------------
------------------------------------------------------------
------------------------------------------------------------
------------------------------------------------------------
----GEPENEP-------------------------------------------------
---------EAL------------------------------------------------
------------------------------------------------------------
------------------------------------------------------------
------------------------------------------------------------
---------------------------------------------------RDLLSNW--
---KNR------------------------------------------------------
------------------------------------------------------------
------------------------------------------------------------
------------------------------------------------------------
------------------------------------------------------------
------------------------------------------------------------
------------------------------------------------------------
------------------------------------------------------------
------------------------------------------------------------
------------------------------------------------------------
------------------------------------------------------------
------------------------------------------------------------
------------------------------------------------------------
------------------------------------------------------------
------------------------------------------------------------
------------------------------------------------------------
----------------------------
>314
------------------------------------------------------------
------------------------------------------------------------
------------------------------------------------------------
------------------------------------------------------------
------------------------------------------------------------
------------------------------------------------------------
------------------------------------------------------------
------------------------------------------------------------
------------------------------------------------------------
------------------------------------------------------------
------------------------------------------------------------
------------------------------------------------------------
------------------------------------------------------------
------------------------------------------------------------
------------------------------------------------------------
------------------------------------------------------------
------------------------------------------------------------
------------------------------------------------------------
------------------------------------------------------------
------------------------------------------------------------
------------------------------------------------------------
------------------------------------------------------------
------------------------------------------------------------
------------------------------------------------------------
------------------------------------------------------------
------------------------------------------------------------
------------------------------------------------------------
------------------------------------------------------------
------------------------------------------------------------
------------------------------------------------------------
------------------------------------------------------------
------------------------------------------------------------
------------------------------------------------------------
------------------------------------------------------------
------------------------------------------------------------
------------------------------------------------------------
------------------------------------------------------------
------------------------------------------------------------
--------------------------------------------------MNKKLTGL--
------------------------------------------------------------
------------------------------------------------------------
--------------------SLALL-----------------------------------
---AQLSLPA--------------------------------------------------
------------------------------------------------------------
------------------------------------------------------------
------------------------------------------------------------
------------------------------------------------------------
------------------------------------------------------------
------------------------------------------------------------
------------------------------------------------------------
QAAITS------------------------------------------------------
------------------------------------------------------------
------------------------------------------------------------
------------------------------------------------------------
------------------------------------------------------------
----------------------------------------PIAFVTQV------------
--------------------------------PIPQDFCTINATFCNHQASI--------
----------------------DISGR--GGDLWIR---YPD------------------
------------------------------------------------------------
------------------------------------------------------------
------------------------------------------------------------
------------------------------------------------------------
------------------------GTLKNLTAAAGYGQNG------------------L-
QGNQAIQVRDPAVH-WNGKK--IIFSMV-------------------------IGAPQH-
YQVKTYR------------------------------WQLYEIT----------------
------------------GLG-------------------------------KNDTPVIA
KVANQ-------------------------------------------------------
------------------------------------------------------------
------------------------------------------------------------
------------------------------------------------------------
------------------------------------------------------------
PSNYNNINP----------TYG---T--D-G-----------RIIFVSD-----------
----------------------------------------------Q-----------PR
NGQ----------------------AHLYPQLDEYEE-----------------------
APSNTGLWSLNP-N----------T--GN-----------------------------QV
M--------------L-TH-APS-GDFNPFI-----D-SY-----GRVIF-T----RWDH
LQQDQQAAGDR------NGEHYGTFNYSSEAANAKILNSRKEVFPEPLT--------FDT
IS--LAGTN---------------------------------------------------
--------------------------------LHGHSFNHFFPWQAHEDG-SELELVNH-
----I----------------------------GRHE-----------------------
------------------------------------------------------------
-----------------------------------LGGSFVDAVFTDDPVLTYLTNP---
--------SNPNKISNFFQIKQDPTNP--------------NYFIGIN----AP--EFGT
HAS----GQI----------------VRLTN---------------------VAPT----
------------------------------------------------------------
------------------------------------------------------------
---------------------------HNAD-------------EMKVDYLTDKSTS---
------------------------------------------------------------
---------------------SIVGDNETPLP--------------------ENSGHY--
-------RDPTI--LS------------------------DG--TLLAAHT--------F
ETRQD-------------------------------------RNE---------------
------------------------GTNSPDYADTYPQARYAFRIRTLKQLP---------
----------------------------------------NGTWAAD-------------
----QPLTNGISKNITYYSPDTLIHYTS---------------------E------L--W
ELQP------------VEV-KAR----------P--K---P--A----------------
---KLLP-----------------------------------------------------
------------------------------------------------------------
------------------------------------------------------------
------------------------------------------------------------
---------TLGPP----------------------------------------------
---EMQVLQEE--------------------GVSEASLRQYL------------------
------------------------------------------------------------
-----------------------------------------------KSKR---LAL---
------------------------------------------------------------
-----A---VM-RN-VTQ------------------------------------------
------RD----HSDKQQPFNLAVAGS--GTQTATN--------NGKI-YEV-AH-----
--------FQ----------AFQAD---------------------------------QI
------------------------------------------------------------
-------------R--GLTGCCSSTPKAGRRVLAQPLH---SVNANPP------------
-----------------------------------LSAGA--------------------
------------------------------------------------------------
------------------------------------------------------------
------------------------------------------------------------
------------------------------------------------------------
------------------------------------------------------------
------------------------------------------------------------
------------------------------------------------------------
------------------------------------------------------------
--------------------------------------------PKGSVKI---------
----------------------------ANDGSVAMLLP---TRRALSWQLT--------
-------DPQ-GKFV------------------V----RERNWLSMQPGEI-------R-
-T-----CPACHGINTK-------------------------------------------
---------------------------------------DQIGQ----------------
------------------------------------------------------------
------------------------------------------------------------
------------------------------------------------------------
------------------------------------------------------------
------------------------------------------------------------
------------------------------------------------------------
------------------------------------------------------------
------------------------------------------------------------
------------------------------------------------------------
------------------------------------------------------------
------------------------------------------------------------
------------------------------------------------------------
------------------------------------------------------------
------------------------------------------------------------
------------------------------------------------------------
------------------------------------------------------------
------------------------------------------------------------
----PTPTNKP-------------------------------------------------
---------EAL------------------------------------------------
------------------------------------------------------------
------------------------------------------------------------
------------------------------------------------------------
---------------------------------------------------RELLTYL--
---KAN-GSL--------------------------------------------------
------------------------------------------------------------
------------------------------------------------------------
------------------------------------------------------------
------------------------------------------------------------
------------------------------------------------------------
------------------------------------------------------------
------------------------------------------------------------
------------------------------------------------------------
------------------------------------------------------------
------------------------------------------------------------
------------------------------------------------------------
------------------------------------------------------------
------------------------------------------------------------
------------------------------------------------------------
------------------------------------------------------------
----------------------------
>614
------------------------------------------------------------
------------------------------------------------------------
------------------------------------------------------------
------------------------------------------------------------
------------------------------------------------------------
------------------------------------------------------------
------------------------------------------------------------
------------------------------------------------------------
------------------------------------------------------------
------------------------------------------------------------
------------------------------------------------------------
------------------------------------------------------------
------------------------------------------------------------
------------------------------------------------------------
------------------------------------------------------------
------------------------------------------------------------
------------------------------------------------------------
------------------------------------------------------------
------------------------------------------------------------
------------------------------------------------------------
------------------------------------------------------------
------------------------------------------------------------
------------------------------------------------------------
------------------------------------------------------------
------------------------------------------------------------
------------------------------------------------------------
------------------------------------------------------------
------------------------------------------------------------
------------------------------------------------------------
------------------------------------------------------------
------------------------------------------------------------
------------------------------------------------------------
------------------------------------------------------------
------------------------------------------------------------
------------------------------------------------------------
------------------------------------------------------------
------------------------------------------------------------
------------------------------------------------------------
--------------------------------------------------MIKKLTGL--
------------------------------------------------------------
------------------------------------------------------------
--------------------SLVLL-----------------------------------
---AQLSDPC--------------------------------------------------
------------------------------------------------------------
------------------------------------------------------------
------------------------------------------------------------
------------------------------------------------------------
------------------------------------------------------------
------------------------------------------------------------
------------------------------------------------------------
AAAISN------------------------------------------------------
------------------------------------------------------------
------------------------------------------------------------
------------------------------------------------------------
------------------------------------------------------------
----------------------------------------PIAFVTEV------------
--------------------------------PIPGDFCALTSTFCNHQGGI--------
----------------------DSTGR--GGDLWIR---YPD------------------
------------------------------------------------------------
------------------------------------------------------------
------------------------------------------------------------
------------------------------------------------------------
------------------------GTLKNLTEAAGFGQAG------------------L-
QGEQSIQVRDPSVH-WDGKK--IIFSMV-------------------------IGAPAH-
FQVKTFN------------------------------WQLYEIT----------------
------------------GLG-------------------------------KNETPVIT
KVLKQ-------------------------------------------------------
------------------------------------------------------------
------------------------------------------------------------
------------------------------------------------------------
------------------------------------------------------------
PAGYNNVSP----------VYG---T--D-N-----------NIIFTSD-----------
----------------------------------------------R-----------PR
NGL----------------------DHLYPQLDEYED-----------------------
APTVSGLWKLNP-S----------T--GV-----------------------------VF
P--------------L-SH-APS-GDFSPIV-----D-SF-----GRVIF-T----RWDH
MQQDQQAAADR------RGGNFGTFNYSSESATAKILNSRTEVFPEPIR--------GDE
VS--LAGTN---------------------------------------------------
--------------------------------LNGLVFNQFFPWQVNEDG-TEMETVNH-
----V----------------------------GRHE-----------------------
------------------------------------------------------------
-----------------------------------LGGSFVEAVFTDDPDLTFQINS---
--------LNQNKIENFFQIKQDPTNP--------------NFLVGVN----AP--EFGT
HAA----GQI----------------VRLTN---------------------VSPT----
------------------------------------------------------------
------------------------------------------------------------
---------------------------HNAD-------------EMRIDYLTDPSTF---
------------------------------------------------------------
---------------------IPTGEGETPLP--------------------ENSGHY--
-------RDPSV--LS------------------------DG--TLIAAHT--------P
ETRRD-------------------------------------KNE---------------
------------------------GTTSADNADSFPKSRYDFRLRTLKQLP---------
----------------------------------------NGTWTAD-------------
----QPLTNGITKEISYFSPDTLRHYST---------------------Q------L--W
ELQP------------VEV-KPR----------T--R---P--A----------------
-R-RVAS-----------------------------------------------------
------------------------------------------------------------
------------------------------------------------------------
------------------------------------------------------------
---------ALSAP----------------------------------------------
---EKQILQEE--------------------GVSEASLRQYL------------------
------------------------------------------------------------
-----------------------------------------------SSKR---LAL---
------------------------------------------------------------
-----A---IM-RN-VTQ------------------------------------------
------RD----HSDKQQPYNLAVAGS--ATQTLGN--------QGKL-YEV-AH-----
--------FQ----------AFQAD---------------------------------QI
------------------------------------------------------------
-------------RGLGLTG-SSTTPKPGRRILGVPVHNVTAVTANPP------------
-----------------------------------LSAGA--------------------
------------------------------------------------------------
------------------------------------------------------------
------------------------------------------------------------
------------------------------------------------------------
------------------------------------------------------------
------------------------------------------------------------
------------------------------------------------------------
------------------------------------------------------------
--------------------------------------------PKGSVKI---------
----------------------------ANDGSVAMLLP---TRRALSWQIT--------
-------DPA-GKFV------------------V----RERNWLTLQPGEI-------R-
-T-----CPACHAPNTA-------------------------------------------
---------------------------------------DQAGH----------------
------------------------------------------------------------
------------------------------------------------------------
------------------------------------------------------------
------------------------------------------------------------
------------------------------------------------------------
------------------------------------------------------------
------------------------------------------------------------
------------------------------------------------------------
------------------------------------------------------------
------------------------------------------------------------
------------------------------------------------------------
------------------------------------------------------------
------------------------------------------------------------
------------------------------------------------------------
------------------------------------------------------------
------------------------------------------------------------
------------------------------------------------------------
----PAASNPP-------------------------------------------------
---------EAL------------------------------------------------
------------------------------------------------------------
------------------------------------------------------------
------------------------------------------------------------
---------------------------------------------------RQLLIFL--
---KAK-GSL--------------------------------------------------
------------------------------------------------------------
------------------------------------------------------------
------------------------------------------------------------
------------------------------------------------------------
------------------------------------------------------------
------------------------------------------------------------
------------------------------------------------------------
------------------------------------------------------------
------------------------------------------------------------
------------------------------------------------------------
------------------------------------------------------------
------------------------------------------------------------
------------------------------------------------------------
------------------------------------------------------------
------------------------------------------------------------
----------------------------
>335
------------------------------------------------------------
------------------------------------------------------------
------------------------------------------------------------
------------------------------------------------------------
------------------------------------------------------------
------------------------------------------------------------
------------------------------------------------------------
------------------------------------------------------------
------------------------------------------------------------
------------------------------------------------------------
------------------------------------------------------------
------------------------------------------------------------
------------------------------------------------------------
------------------------------------------------------------
------------------------------------------------------------
------------------------------------------------------------
------------------------------------------------------------
------------------------------------------------------------
------------------------------------------------------------
------------------------------------------------------------
------------------------------------------------------------
-------------------------------------------------MKMFL------
-AIIALTIAALV-AGQFWH---------------AEPVPGGPTPSLTPRELFDT---QVS
AVLDRHCSA-CHGIPTEAYGAHAAGPESALLLRWPVDPS-GRIS-NAELREVAYQRCSA-
---AGATAPP--MIDREGPALASPILI---------------------------------
------------------------------------------------------------
------------------------------------------------------------
------------------------------------------------------------
------------------------------------------------------------
------------------------------------------------------------
------------------------------------------------------------
------------------------------------------------------------
------------------------------------------------------------
------------------------------------------------------------
------------------------------------------------------------
------------------------------------------------------------
------------------------------------------------------------
------APLSETYAGRSVVHPPSFPSPDDPDFVVLRRWV---------------------
--------------------------------------------------QAEIDAAP--
------------------------------------------------------------
------------------------------------------------------------
SSQKGQRTAAERFFGEEVVPVLTRKTCFGANCHG------------------AAAFNDLR
LHSGVPALEGR------FTDAMHRRNRLSMLGEVTGQTRMVHVAGDVEQS----------
------------------------------------------------------------
------------------------------------------------------------
------------------------------------------------------------
------------------------------------------------------------
------------------------------------------------------------
------------------------------------------------------------
------------------------------------------------------RQLLKN
IPIAQG------------------------------------------------------
------------------------------------------------------------
------------------------------------------------------------
------------------------------------------------------------
----------------------------------------------GILHKGGNE-FLER
-GDPDYDTLVRWLELEASEARQRT---GAPL-----GEERGLVFVRRP------------
----------------------------------RDTPQRYFED----------------
----------------------DAFLA--GGDLFWFH-QGRE------------------
------------------------------------------------------------
------------------------------------------------------------
------------------------------------------------------------
------------------------------------------------------------
-------------------------------LNLTAALHP--------------------
-D-GPADIRAPDVS-YDARR--VVFSMR--------------------------------
-RAASEP------------------------------FDVWELEL---------------
----------D------TGAA------------------RQLTF--------SSDPT---
------------------------------------------------------------
------------------------------------------------------------
------------------------------------------------------------
------------------------------------------------------------
------------------------------------------------------------
---VHFQDP----------QYV---PDPQ-DAS--GEQLDRVALVMVSNRSGEWAMSSPE
GILGEAEGGDRLRIV------------DEQLSEKPGTYDGHMIRVVR-----------GT
NRGQTRRVEHQTVGE-------VVVDQPFHEPCDSTTHYVIEV-EPRVAA----------
SYD---LYAMKMAASGQERETFERS---------------------------------LS
R--------------L-TF-GLG-QIRRPSV-----R-SS-----GEIMFTTLRT-GWQ-
------------------------------------------------------------
-------SE---------------------------------------------------
-------------------------------RPFYN----GAIFRTFHNG-ANYHTH---
----Y----------------------------GNRS-----------------------
------------------------------------------------------------
-----------------------------------------------VVPILS-------
-----------DDR----ELP-----N--------------GLQVRVG----RD--ADSY
W-G----GAL----------------IIS-DHQFGPAIDPA-----------NPSDDLDH
PF----------------------------------------------------------
------------------------------------------------------------
------------------AG-----GLPE-NSLH----------QFFRGWIALDE-----
------------------------------------------------------------
-------------------------RVMTHGV--------------------SPGGAY--
-------RDPCP--LP------------------------DG--SLLVARA--------P
GPV---------------------------------------DLA---------------
------------------------DAGAA-------------------------------
--------------------------------------PDFDIVRLV---------PDPA
FQSAD---GLG-AGTFWSEVVVG--GED----------------------------S--S
ELWP------------RPV-VVR----------AKEG---P-------------------
-----MK-----------------------------------------------------
------------------------------------------------------------
------------------------------------------------------------
------------------------------------------------------------
------------------------------------------------------------
---KLKWATAL--------------------FG-EPETEPGR------------------
------------------------------------------------------------
-----------------------------------------------SGYP---QGT---
------------------------------------------------------------
-----P---SQ-LL-VFD------------------------------------------
---LILLDAFFEQNLPAGVRHLREAICTVCGEPQER--------DEQ----V-RF-----
--------AR----------VIGAK---------------------------------PL
------------------------------------------------------------
----------------------REGQSGP-------------------------------
------------------------------------PGRY--------------------
------------------------------------------------------------
------------------------------------------------------------
------------------------------------------------------------
------------------------------------------------------------
------------------------------------------------------------
------------------------------------------------------------
------------------------------------------------------------
------------------------------------------------------------
--------------------------------------------VIAEVPL---------
----------------------------EEDGSFNVVIP---SEVSFDLQSL--------
-------NAD-RMAL------------------S----SPNRWLYTLPGEKHTLSIP-R-
-TLYAQTCNGCHGMLSG---E-----K------------------------------TTG
--------------FGRPDALTSAS--------------KTLAVWDAPAHRE--------
------------------------------------------------------------
----------------------RP---------PANYDVGARRY----------------
------------------------------------------------------------
-------------------------------------------LTDPYSVGFDEDIR-PI
LER----------------------------------------------------RC--V
RCH---------------------------------------------------------
------------------------------------------------------------
------------------------------------------------------------
-------------------PGSKG-D----------------------------------
-----AGLD------L------------------------EREG----------------
------------------------------------------------------------
--AF--------------EALR--------------------------------------
------------------------------------------------------------
------------------------RFV---------------------------------
-----------DHRQALAIKSSLVEILL--------------------------------
------------------------------------------------------------
------------------------------------------------------------
----GRELSAPEVP-SDLELH---------------------------------PRE---
------------------------------------------------------------
------------------------------------------------------------
------------------------------------------------------------
------------------------------------------------------------
------------------------------------------ARLEPEEL-RQIIRWI--
---DLG-ARRE-RV----------------------------------------------
----MIR-----------------------------------------------------
------------------------------------------------------------
------------------------------------------------------------
------------------------------------------------------------
------------------------------------------------------------
------------------------------------------------------------
------------------------------------------------------------
------------------------------------------------------------
------------------------------------------------------------
------------------------------------------------------------
------------------------------------------------------------
------------------------------------------------------------
------------------------------------------------------------
------------------------------------------------------------
------------------------------------------------------------
----------------------------
>471
------------------------------------------------------------
------------------------------------------------------------
------------------------------------------------------------
------------------------------------------------------------
------------------------------------------------------------
------------------------------------------------------------
------------------------------------------------------------
------------------------------------------------------------
------------------------------------------------------------
------------------------------------------------------------
------------------------------------------------------------
------------------------------------------------------------
------------------------------------------------------------
------------------------------------------------------------
------------------------------------------------------------
------------------------------------------------------------
------------------------------------------------------------
------------------------------------------------------------
------------------------------------------------------------
------------------------------------------------------------
------------------------------------------------------------
-----------------------------------------MNVTRGRIRTVLLLIVFAL
FGTLAFAACSYI-ARQLNPLPSSLSSSLPSSLSSQETTLNATTTGEARFDFFSE---HVV
PILNRRCGN-CHGHTADAYYAMNKEPSLRTHLHWIVDES-GRVR-SE-HQELAYQRCTTE
RVEAEKHFRP---IDRANPPLASLLLR---------------------------------
------------------------------------------------------------
------------------------------------------------------------
------------------------------------------------------------
------------------------------------------------------------
------------------------------------------------------------
------------------------------------------------------------
------------------------------------------------------------
------------------------------------------------------------
------------------------------------------------------------
------------------------------------------------------------
------------------------------------------------------------
------------------------------------------------------------
------EPLATSYSGSL--HPEVFGTLDDPDLKTLTRWV---------------------
--------------------------------------------------EMEIAADP--
------------------------------------------------------------
------------------------------------------------------------
QQPKPLSPGAEQFFAEKVVPILSRKTCFGANCHG------------------PMAFMDLK
LDPGLPALESR------FTNDIHRANRKAMLGNA---TRLVNLVGDLEQS----------
------------------------------------------------------------
------------------------------------------------------------
------------------------------------------------------------
------------------------------------------------------------
------------------------------------------------------------
------------------------------------------------------------
------------------------------------------------------KQLLKN
IPLEQG------------------------------------------------------
------------------------------------------------------------
------------------------------------------------------------
------------------------------------------------------------
----------------------------------------------GIVHKGGNN-FFEK
-GDPDYLVLRRWLELESAELSRRI---GIPL----DGQEQGIVFVRRP------------
----------------------------------RDTPQRFFED----------------
----------------------GEFLP--GADLIWKR-GEEE------------------
------------------------------------------------------------
------------------------------------------------------------
------------------------------------------------------------
------------------------------------------------------------
-------------------------------TNLTAALHP--------------------
-E-GPADIRAPSVS-YNARQ--VAFAMR--------------------------------
-RTKNEP------------------------------FNIWELEL---------------
----------D------SGKA------------------RQLTF--------STEPG---
------------------------------------------------------------
------------------------------------------------------------
------------------------------------------------------------
------------------------------------------------------------
------------------------------------------------------------
---IHFLDP----------LYV---PDPE-DTS--SNDLNRVCLVMTSNRAKHWCASSPA
GFLGEVDEAAEQVLI------------DHQLTQHPGTFDGQIVRIVR-----------GT
NVGEQRTVVRQESGR-------LHLDRPFPELCDSTTHYVIAT-SERMAP----------
KYD---AYRMRIAPAGEERDTFDGT---------------------------------LK
Q--------------M-SF-ATS-QVRRPTM-----R-ST-----GEVVFTALRT-GWQ-
------------------------------------------------------------
-------DG---------------------------------------------------
-------------------------------RPLFN----GTLFRTHVDG-SNVHIH---
----N----------------------------GSRS-----------------------
------------------------------------------------------------
-----------------------------------------------AVPIFA-------
-----------DDR----EMP-----D--------------GLEIRIG----QS--ADSW
W-G----GIL----------------MLS-DHQFGPSIEPD-----------NPSDNLDH
PY----------------------------------------------------------
------------------------------------------------------------
------------------RS-----GRPD-SSQH----------RFVPAWLSLNP-----
------------------------------------------------------------
-------------------------DVTFRGV--------------------SPGGVY--
-------RDPYP--MP------------------------DG--SILVAYA--------K
GPV---------------------------------------DLA---------------
------------------------NRNAA-------------------------------
--------------------------------------PNFDIIRLV---------PDPS
FQSAD---GYR-PGNFKQQLIAA--G-S----------------------------Q--S
ELWP------------RPV-VVR----------LKEP---V-------------------
-----KK-----------------------------------------------------
------------------------------------------------------------
------------------------------------------------------------
------------------------------------------------------------
------------------------------------------------------------
---QLKLQEDL--------------------FG-SPTRIRGF------------------
------------------------------------------------------------
-----------------------------------------------SGYK---SGT---
------------------------------------------------------------
-----P---AV-LK-VFD------------------------------------------
---LPLLESFFEQIAPAGQHHLAVGTCPSCGDLTPQ--------LDQ----V-SA-----
--------VR----------IIGAS---------------------------------PQ
------------------------------------------------------------
----------------------HEGDTGP-------------------------------
------------------------------------PIRS--------------------
------------------------------------------------------------
------------------------------------------------------------
------------------------------------------------------------
------------------------------------------------------------
------------------------------------------------------------
------------------------------------------------------------
------------------------------------------------------------
------------------------------------------------------------
--------------------------------------------IIAEVPL---------
----------------------------EKDGSFYVELP---SKTSFDMQSL--------
-------NAE-GMAL------------------R----FPHRWLYCHPGEKHTLSIP-R-
-TLFAQTCSGCHGGFTG---S-----P------------------------------SDT
--------------LRRPDVITSAS--------------RTLAQWDPEHQRQ--------
------------------------------------------------------------
----------------------RL---------PANYSGGDGPQ----------------
------------------------------------------------------------
-------------------------------------------IT---TIDFDQNVR-PI
LEN----------------------------------------------------KC--V
SCH---------------------------------------------------------
------------------------------------------------------------
------------------------------------------------------------
-------------------SQEKR-A----------------------------------
-----ADLD------L------------------------SGEG----------------
------------------------------------------------------------
--AF--------------ESLR--------------------------------------
------------------------------------------------------------
------------------------RFV---------------------------------
-----------EHRESLAIKSYLIEKLY--------------------------------
------------------------------------------------------------
------------------------------------------------------------
----GRELHAPQKL-RGESPH---------------------------------PTE---
------------------------------------------------------------
------------------------------------------------------------
------------------------------------------------------------
------------------------------------------------------------
------------------------------------------TPLTKEEL-RTLIRWI--
---DLG-ANRR-GV----------------------------------------------
----TSP-----------------------------------------------------
------------------------------------------------------------
------------------------------------------------------------
------------------------------------------------------------
------------------------------------------------------------
------------------------------------------------------------
------------------------------------------------------------
------------------------------------------------------------
------------------------------------------------------------
------------------------------------------------------------
------------------------------------------------------------
------------------------------------------------------------
------------------------------------------------------------
------------------------------------------------------------
------------------------------------------------------------
----------------------------
>65
------------------------------------------------------------
------------------------------------------------------------
------------------------------------------------------------
------------------------------------------------------------
------------------------------------------------------------
------------------------------------------------------------
------------------------------------------------------------
------------------------------------------------------------
------------------------------------------------------------
------------------------------------------------------------
------------------------------------------------------------
------------------------------------------------------------
------------------------------------------------------------
------------------------------------------------------------
------------------------------------------------------------
------------------------------------------------------------
------------------------------------------------------------
------------------------------------------------------------
------------------------------------------------------------
------------------------------------------------------------
------------------------------------------------------------
-----------------------------------------MKEETDNQGGGRI------
-NILSAGILLSV-GLAAAVLIA------LPGHHRAPPVPDTPPKAVVSGGLYERFCVDIV
PVLERRCSS-CHGVLQEESGILADSTQSKDFLRWPVNAG-GRIK-TRSRLRQTYDIVTA-
RPESAATSSG--FIDFVSDPGVSPFLR---------------------------------
------------------------------------------------------------
------------------------------------------------------------
------------------------------------------------------------
------------------------------------------------------------
------------------------------------------------------------
------------------------------------------------------------
------------------------------------------------------------
------------------------------------------------------------
------------------------------------------------------------
------------------------------------------------------------
------------------------------------------------------------
------------------------------------------------------------
------APLASGFSAST--HPEVFSSPEDPDYRVLFHWI---------------------
--------------------------------------------------EEEIESGQ--
------------------------------------------------------------
------------------------------------------------------------
EAKLTLSSGAELYFAEKVTPILVRKTCFG--CHG------------------PLAFNDLK
LDPGIPGQDTR------FSPRTHKHNRREMLGTV---TRMVHLSGDVRQS----------
------------------------------------------------------------
------------------------------------------------------------
------------------------------------------------------------
------------------------------------------------------------
------------------------------------------------------------
------------------------------------------------------------
------------------------------------------------------KQLLKN
FPVEEG------------------------------------------------------
------------------------------------------------------------
------------------------------------------------------------
------------------------------------------------------------
----------------------------------------------GIVHKGGNN-FFRK
-DDPDYQVLLHWLKLEAQEAREHS---GAAL-----GELEGIVFVRRP------------
----------------------------------KNSPERFFED----------------
----------------------ISFLP--GGDLFLLK-DGRE------------------
------------------------------------------------------------
------------------------------------------------------------
------------------------------------------------------------
------------------------------------------------------------
-------------------------------VNLTASLHP--------------------
-A-GPADVRAPEVS-YDARH--VVFAMR--------------------------------
-RSEGEP------------------------------FNVWEIEL---------------
----------A------SGKA------------------RQMTF--------SEVRA---
------------------------------------------------------------
------------------------------------------------------------
------------------------------------------------------------
------------------------------------------------------------
------------------------------------------------------------
---THFMDP----------IYV---PDPD-DVG--GDDLERVCLVMVSNVDGEWCESSPS
HVLGEAEGGTKRSII------------DHELTEAPGRFNGRTLQIVT-----------GT
NAGETRMITQHEFGE-------LVVDRPFPLPCDTSTHYTIMV-EPRFTP----------
KFE---AYRMRRAARGEEKKIFDES---------------------------------LK
R--------------M-TY-SAS-QVRRPAM-----R-SS-----GEIMFTCLRS-GWQ-
------------------------------------------------------------
-------SG---------------------------------------------------
-------------------------------RPFYN----GAVFRTHVDG-SNFHTH---
----N----------------------------GNRS-----------------------
------------------------------------------------------------
-----------------------------------------------AVPIHA-------
-----------DNR----EMP-----N--------------GLEIRIG----RD--ADSH
W-G----GML----------------MLA-DHQFGPTIENN-----------NPLDDLDH
PY----------------------------------------------------------
------------------------------------------------------------
------------------GE-----GTPT-TAMF----------KFVPGWIGLDE-----
------------------------------------------------------------
-------------------------HVTCRGQ--------------------SPGGVY--
-------RDPYP--MP------------------------DG--GILVAHA--------R
GPL---------------------------------------DLH---------------
------------------------DPAAA-------------------------------
--------------------------------------PDFNIVILR---------PDPA
FQSSD---GFK-AGKSNREVVVA--G-H----------------------------H--A
ELWP------------RPV-VAR----------LKEP---V-------------------
-----KK-----------------------------------------------------
------------------------------------------------------------
------------------------------------------------------------
------------------------------------------------------------
------------------------------------------------------------
---KMKLETDL--------------------FG-PPARVRGF------------------
------------------------------------------------------------
-----------------------------------------------TGYR---QET---
------------------------------------------------------------
-----P---AV-VQ-VYD------------------------------------------
---MVLLDAFFEQSTPTGVRHLGSPVCPSCMDPTPD--------LEQ----V-RY-----
--------AR----------IIATE---------------------------------PQ
------------------------------------------------------------
----------------------DEGDRGE-------------------------------
------------------------------------PRRV--------------------
------------------------------------------------------------
------------------------------------------------------------
------------------------------------------------------------
------------------------------------------------------------
------------------------------------------------------------
------------------------------------------------------------
------------------------------------------------------------
------------------------------------------------------------
--------------------------------------------MIGEVPL---------
----------------------------ETDGSFAMQVP---SGISFDIQSL--------
-------NGM-QMAL------------------R----SPNRWLYCHPGEKHGLSIP-R-
-PLYAQTCSGCHGGLTG---K-----S------------------------------EDT
--------------LRRPDAISSAS--------------RTQAIWDLPNHHK--------
------------------------------------------------------------
----------------------RN---------PANYGKSNEAM----------------
------------------------------------------------------------
-------------------------------------------LT---AVSYQRDIL-PI
VRA----------------------------------------------------KC--V
ACH---------------------------------------------------------
------------------------------------------------------------
------------------------------------------------------------
-------------------AGPVP-A----------------------------------
-----AKLD------L------------------------AGET----------------
------------------------------------------------------------
--GY--------------DALT--------------------------------------
------------------------------------------------------------
------------------------THV---------------------------------
-----------NLHDKLAIRSYLIEKLH--------------------------------
------------------------------------------------------------
------------------------------------------------------------
----GRELHATRAL-SGDHPH---------------------------------PSQ---
------------------------------------------------------------
------------------------------------------------------------
------------------------------------------------------------
------------------------------------------------------------
------------------------------------------QRLTREEL-LAFVRWV--
---DLG-ARKE-------------------------------------------------
------------------------------------------------------------
------------------------------------------------------------
------------------------------------------------------------
------------------------------------------------------------
------------------------------------------------------------
------------------------------------------------------------
------------------------------------------------------------
------------------------------------------------------------
------------------------------------------------------------
------------------------------------------------------------
------------------------------------------------------------
------------------------------------------------------------
------------------------------------------------------------
------------------------------------------------------------
------------------------------------------------------------
----------------------------
>353
------------------------------------------------------------
------------------------------------------------------------
------------------------------------------------------------
------------------------------------------------------------
------------------------------------------------------------
------------------------------------------------------------
------------------------------------------------------------
------------------------------------------------------------
------------------------------------------------------------
------------------------------------------------------------
------------------------------------------------------------
------------------------------------------------------------
------------------------------------------------------------
------------------------------------------------------------
------------------------------------------------------------
------------------------------------------------------------
------------------------------------------------------------
------------------------------------------------------------
------------------------------------------------------------
------------------------------------------------------------
------------------------------------------------------------
------------------------------------------------------------
-------MCLFV-VALAWRLVG------PSARN------DSTASGRRAFAVFEE---TVV
PVLNRRCSN-CHGVDAATDALMRETSDNEHLLRWVIGDD-GRIA-TPVQVELAYTRSRI-
GWNEAAEFKP---LDLDSPAPASPFAR---------------------------------
------------------------------------------------------------
------------------------------------------------------------
------------------------------------------------------------
------------------------------------------------------------
------------------------------------------------------------
------------------------------------------------------------
------------------------------------------------------------
------------------------------------------------------------
------------------------------------------------------------
------------------------------------------------------------
------------------------------------------------------------
------------------------------------------------------------
------APLAPGYSGYMRGHPAVFASPDEADYHAIVSWI---------------------
--------------------------------------------------DAEREARG--
------------------------------------------------------------
------------------------------------------------------------
QAPLRVESEAERFFSEQVTPILVRKTCFGANCHG------------------PLAFNDLK
LDAGIPALRER------FTPVINHFNRQAMLGDV---TRLVHLAGDVTQS----------
------------------------------------------------------------
------------------------------------------------------------
------------------------------------------------------------
------------------------------------------------------------
------------------------------------------------------------
------------------------------------------------------------
------------------------------------------------------KQLLKN
IPVSQG------------------------------------------------------
------------------------------------------------------------
------------------------------------------------------------
------------------------------------------------------------
----------------------------------------------GIVHKGGND-FFDT
-ADPDYRVLETWLRLEAQELGGRT---GAEL-----GENRGLLFVRRP------------
----------------------------------RSTPERFFED----------------
----------------------TAFMP--GGDLFLRA-ADGE------------------
------------------------------------------------------------
------------------------------------------------------------
------------------------------------------------------------
------------------------------------------------------------
-------------------------------TNLTAALHP--------------------
-D-GPADVRAPDVS-YDATK--VAFAMR--------------------------------
-REEAEP------------------------------FNIWELDL---------------
----------A------SRAA------------------RQLTY--------STDRD---
------------------------------------------------------------
------------------------------------------------------------
------------------------------------------------------------
------------------------------------------------------------
------------------------------------------------------------
---VHFLEP----------LYV---PDPD-DDA--GNDLSRVSLVIVSNLADEWSQSSPD
GILGEAEGGTRSSIL------------DRQLRERPGTFDGRRVRVVR-----------GT
NAGEERRIATQEVGR-------LVVDRPFARASDSTTHYVIES-APRMAP----------
KYD---AYRMRLAEPGGEVEAFSET---------------------------------LT
R--------------M-TF-SPS-QTRRPVI-----R-SS-----GEIMFTFLRT-GWQ-
------------------------------------------------------------
-------SG---------------------------------------------------
-------------------------------RPFFN----ASLFRQHVDG-SNFHTH---
----N----------------------------GNRS-----------------------
------------------------------------------------------------
-----------------------------------------------GVPIHA-------
-----------DSR----ELP-----N--------------GLEIRIG----RD--ADSY
W-G----GML----------------MLS-DHQFGINIEPD-----------NPTDDLDH
PW----------------------------------------------------------
------------------------------------------------------------
------------------AG-----GPPT-SSQH----------RFVPGWLSLDP-----
------------------------------------------------------------
-------------------------AATFRGV--------------------SPGGVY--
-------RDPRP--LP------------------------DG--SVLVAHA--------P
GPV---------------------------------------DLA---------------
------------------------DPEAD-------------------------------
--------------------------------------PNFDIVRLV---------PDPA
FQSDD---GFQ-AGRYRREVAVS--G-P----------------------------A--A
ELWP------------TPI-VAR----------PKES---V-------------------
-----AK-----------------------------------------------------
------------------------------------------------------------
------------------------------------------------------------
------------------------------------------------------------
------------------------------------------------------------
---QLKTEEGV--------------------FG-PIQTVRSF------------------
------------------------------------------------------------
-----------------------------------------------AGYP---DGT---
------------------------------------------------------------
-----P---AV-IQ-VFD------------------------------------------
---HFLLDAFFEQITPAGRRRLALPVNPATGEVTPE--------LDR----V-EY-----
--------VR----------IVGVR---------------------------------PQ
------------------------------------------------------------
----------------------HEGDSGP-------------------------------
------------------------------------PQRF--------------------
------------------------------------------------------------
------------------------------------------------------------
------------------------------------------------------------
------------------------------------------------------------
------------------------------------------------------------
------------------------------------------------------------
------------------------------------------------------------
------------------------------------------------------------
--------------------------------------------MIAEVPL---------
----------------------------EADGSFQAMTP---SGVGFDLQSL--------
-------NSR-RMAL------------------R----SPNRWLYAHPGEKHTLAIP-R-
-ALFPQTCGGCHGALTG---E-----P------------------------------VDT
--------------FRQPDGVTSAS--------------LTEATWDLERLRK--------
------------------------------------------------------------
----------------------RR---------PVNDAPDGVVQ----------------
------------------------------------------------------------
-------------------------------------------LT---TVDFDRDIR-PI
LQA----------------------------------------------------RC--V
ACH---------------------------------------------------------
------------------------------------------------------------
------------------------------------------------------------
-------------------APDGT-G----------------------------------
-----ATLN------L------------------------TGER----------------
------------------------------------------------------------
--AF--------------DALR--------------------------------------
------------------------------------------------------------
------------------------EHV---------------------------------
-----------EHREALSSRSYLVERLT--------------------------------
------------------------------------------------------------
------------------------------------------------------------
----GLELHSARTL-SGDAPH---------------------------------PSA---
------------------------------------------------------------
------------------------------------------------------------
------------------------------------------------------------
------------------------------------------------------------
------------------------------------------RPLDEEEL-LTIVRWI--
---DLG-AMRRARE----------------------------------------------
----ATP-----------------------------------------------------
------------------------------------------------------------
------------------------------------------------------------
------------------------------------------------------------
------------------------------------------------------------
------------------------------------------------------------
------------------------------------------------------------
------------------------------------------------------------
------------------------------------------------------------
------------------------------------------------------------
------------------------------------------------------------
------------------------------------------------------------
------------------------------------------------------------
------------------------------------------------------------
------------------------------------------------------------
----------------------------
>446
------------------------------------------------------------
------------------------------------------------------------
------------------------------------------------------------
------------------------------------------------------------
------------------------------------------------------------
------------------------------------------------------------
------------------------------------------------------------
------------------------------------------------------------
------------------------------------------------------------
------------------------------------------------------------
------------------------------------------------------------
------------------------------------------------------------
------------------------------------------------------------
------------------------------------------------------------
------------------------------------------------------------
------------------------------------------------------------
------------------------------------------------------------
------------------------------------------------------------
------------------------------------------------------------
------------------------------------------------------------
------------------------------------------------------------
-----------------------------------------MPADVSRLHRVAL------
-GVAALAACLFI-GALTWRLAG------PSGGD------DPTASGRTAFAIFER---TVV
PVLNRRCSN-CHGVDTATDALMRETSDNEHLLRWVVGDD-GRIA-TPAHVELAYTRSRV-
GWNEAAEFKP---LDLESPAPASPFAR---------------------------------
------------------------------------------------------------
------------------------------------------------------------
------------------------------------------------------------
------------------------------------------------------------
------------------------------------------------------------
------------------------------------------------------------
------------------------------------------------------------
------------------------------------------------------------
------------------------------------------------------------
------------------------------------------------------------
------------------------------------------------------------
------------------------------------------------------------
------APLAPGYSGYMRGHPTMFSSPDDADYQAIVAWI---------------------
--------------------------------------------------DAEREVRG--
------------------------------------------------------------
------------------------------------------------------------
EALRQAESEAERFFSEQVTPILTRKTCFGANCHG------------------PLAFNDLK
LDAGIPALRER------FTPAINHFNRQAMLGDV---TRLVHLAGDITQS----------
------------------------------------------------------------
------------------------------------------------------------
------------------------------------------------------------
------------------------------------------------------------
------------------------------------------------------------
------------------------------------------------------------
------------------------------------------------------KQLLKN
IPVSQG------------------------------------------------------
------------------------------------------------------------
------------------------------------------------------------
------------------------------------------------------------
----------------------------------------------GIVHKGGNN-FFDK
-GDPDYRVLESWLRLEAQELSDRT---GTTI-----GEQRGLLFVRRP------------
----------------------------------RSTPERFFED----------------
----------------------ASFMP--GGDLFWLA-ADGE------------------
------------------------------------------------------------
------------------------------------------------------------
------------------------------------------------------------
------------------------------------------------------------
-------------------------------INLTAALHP--------------------
-G-RPADVRAPEVS-YDATK--VAFAMR--------------------------------
-RGDAEP------------------------------FNVWEIDL---------------
----------A------SRAA------------------RQLTY--------SADPD---
------------------------------------------------------------
------------------------------------------------------------
------------------------------------------------------------
------------------------------------------------------------
------------------------------------------------------------
---VHFLEP----------LYV---PDPD-DDA--GDDLSRVSLVVVSNLADEWAQSSPE
GILGEADGGTRSSIV------------DGQLRERPGTFDGRHVRIVR-----------GT
NAGEVRRITAQDIGS-------LTVDRPFSRASDSTTHYVIES-GPRMAP----------
KYD---AYRMRLAEPGGEVEAFNDT---------------------------------LA
R--------------M-TF-SPS-QTRRPVM-----R-SS-----GEVMFTFLRT-GWQ-
------------------------------------------------------------
-------SG---------------------------------------------------
-------------------------------RPFFN----ASLFRQHVDG-SNFHTH---
----N----------------------------GNRS-----------------------
------------------------------------------------------------
-----------------------------------------------GVPIHA-------
-----------DSR----ELP-----N--------------GLEIRVG----RD--ADSY
W-G----GML----------------ILS-DHQFGINIEPD-----------NPVDDLDH
PW----------------------------------------------------------
------------------------------------------------------------
------------------AD-----GPPA-SSQH----------RFVPGWLALDP-----
------------------------------------------------------------
-------------------------DVTFRGV--------------------SPGGAY--
-------RDPRP--LP------------------------DG--SVVVAHA--------P
GPV---------------------------------------DLA---------------
------------------------DPEAS-------------------------------
--------------------------------------PNFDIVRLV---------PDPA
FQSDD---GFR-AGQYRREVVVS--G-P----------------------------A--A
ELWP------------TPI-VVR----------PKES---V-------------------
-----AK-----------------------------------------------------
------------------------------------------------------------
------------------------------------------------------------
------------------------------------------------------------
------------------------------------------------------------
---KLKTEESV--------------------FG-PIQTVRSF------------------
------------------------------------------------------------
-----------------------------------------------AGYP---EGT---
------------------------------------------------------------
-----P---AV-VQ-VFD------------------------------------------
---HFLLDAFFEQITPAGRRRLALPVNPATGEVTPE--------VDR----V-EY-----
--------VR----------IVGVR---------------------------------PQ
------------------------------------------------------------
----------------------HEGDSGP-------------------------------
------------------------------------PQRF--------------------
------------------------------------------------------------
------------------------------------------------------------
------------------------------------------------------------
------------------------------------------------------------
------------------------------------------------------------
------------------------------------------------------------
------------------------------------------------------------
------------------------------------------------------------
--------------------------------------------MIAEAPL---------
----------------------------EADGSFYAMTP---SGVGFDLQSL--------
-------NSR-RMAL------------------R----SPNRWLYAHPGEKHTLAIP-R-
-ALFPQTCGGCHGALTG---E-----P------------------------------VDT
--------------LRQPDGVTSAS--------------LTEASWDLERHRK--------
------------------------------------------------------------
----------------------RR---------PVNDAPDGVVQ----------------
------------------------------------------------------------
-------------------------------------------LT---TVYFDRDIR-PI
LQA----------------------------------------------------RC--V
SCH---------------------------------------------------------
------------------------------------------------------------
------------------------------------------------------------
-------------------SPGRA-G----------------------------------
-----TTLN------L------------------------NGEQ----------------
------------------------------------------------------------
--AF--------------EALR--------------------------------------
------------------------------------------------------------
------------------------ELV---------------------------------
-----------DHREALSSRSYLVEKLT--------------------------------
------------------------------------------------------------
------------------------------------------------------------
----GLELYAARTL-SGDAPH---------------------------------PSE---
------------------------------------------------------------
------------------------------------------------------------
------------------------------------------------------------
------------------------------------------------------------
------------------------------------------RPLAEEEL-VTIIRWI--
---DLG-ASRHNDE----------------------------------------------
----ATP-----------------------------------------------------
------------------------------------------------------------
------------------------------------------------------------
------------------------------------------------------------
------------------------------------------------------------
------------------------------------------------------------
------------------------------------------------------------
------------------------------------------------------------
------------------------------------------------------------
------------------------------------------------------------
------------------------------------------------------------
------------------------------------------------------------
------------------------------------------------------------
------------------------------------------------------------
------------------------------------------------------------
----------------------------
>596
------------------------------------------------------------
------------------------------------------------------------
------------------------------------------------------------
------------------------------------------------------------
------------------------------------------------------------
------------------------------------------------------------
------------------------------------------------------------
------------------------------------------------------------
------------------------------------------------------------
------------------------------------------------------------
------------------------------------------------------------
------------------------------------------------------------
------------------------------------------------------------
------------------------------------------------------------
------------------------------------------------------------
------------------------------------------------------------
------------------------------------------------------------
------------------------------------------------------------
------------------------------------------------------------
------------------------------------------------------------
------------------------------------------------------------
------------------------------------------------------------
--MGKCLKCIFISASIVLMSCNK-----TSDDT---------------F--FTT---KVV
PILENKCAT-CHGIEQDSYDKFMASGN-EGYFYFPLKE--GRIV----DVETIYKVSISD
D-----------RVDFDEKARFSRLLR---------------------------------
------------------------------------------------------------
------------------------------------------------------------
------------------------------------------------------------
------------------------------------------------------------
------------------------------------------------------------
------------------------------------------------------------
------------------------------------------------------------
------------------------------------------------------------
------------------------------------------------------------
------------------------------------------------------------
------------------------------------------------------------
------------------------------------------------------------
------NPLTEDYGGIPHKGLDIFYSTDDKDYQTLHTWV---------------------
--------------------------------------------------AQEIAKNP--
------------------------------------------------------------
------------------------------------------------------------
NTTPELSAH-IQFFKDEVQPVFIRNGCFLSSCHG------------------PLTFTDLK
LQPPMP--DGV------FSEAMVRSNRASFLGKV---THFVNLDGDLNRS----------
------------------------------------------------------------
------------------------------------------------------------
------------------------------------------------------------
------------------------------------------------------------
------------------------------------------------------------
------------------------------------------------------------
------------------------------------------------------RLITKN
IPIKEG------------------------------------------------------
------------------------------------------------------------
------------------------------------------------------------
------------------------------------------------------------
----------------------------------------------GIHQRGGNNQFFES
FADEDVKTILKWLEMEKAEVAAHLVSEGEPL--SGLGETQGIVFIRAP------------
----------------------------------RHTPRKYFEM----------------
----------------------EPFYP--GGNIFLLAKKTGK------------------
------------------------------------------------------------
------------------------------------------------------------
------------------------------------------------------------
------------------------------------------------------------
----------------------FSS----TPVKLT-------------------------
-DFENAEIQALDVR-YDAKK--LVFSMR--------------------------------
-KTEPNG------------------------------FRIYELDI---------------
----------A------TKQI------------------TQMSF--------APSKLKD-
------------------------------------------------------------
------------------------------------------------------------
------------------------------------------------------------
------------------------------------------------------------
------------------------------------------------------------
GTLIHHIDP----------IYA---PANE-EHTQFGEDLSKVSIVYASNQAGAYISSDVF
GIIGEADSATMLSISGEVEHTTKQLLYDKQRPEKAGTFTGRRIYFVK-----------GK
NAGEWRTIVQHQRQA-------LILDSALPYEVDKNTVYVIEQPHSNYQS----------
AYD---LWRFMPGKYE-------KS---------------------------------NV
R--------------M-TY-GLS-QERRPTL-----R-TS-----GAVMVTTVRNLGYQ-
------------------------------------------------------------
-------DD---------------------------------------------------
-------------------------------KPIFN----GAIYRMQAGG-FDFHPH---
----G----------------------------GERS-----------------------
------------------------------------------------------------
-----------------------------------------------RFQLQS-------
-----------DSR----EMP-----E--------------GIEVRLL----HD--PRNY
WAG----GNI----------------ALV-DHGMGTSTEAD-----------NPMDDI--
PL----------------------------------------------------------
------------------------------------------------------------
------------------SE---KYDEVEFSSLP----------RHISEVMKFD------
------------------------------------------------------------
-------------------------GYTHTGV--------------------SPKGAF--
-------KDHYP--LT------------------------DG--NILVAYT--------K
EKL---------------------------------------DHL---------------
------------------------DPNAD-------------------------------
--------------------------------------PNWDIYTIQ---------FKGS
PQSEN---RRN-VGAYELVKIEAASSEE----------------------------L--A
EYNP------------RPV-MVR----------LKEH---P-------------------
-----NN-----------------------------------------------------
------------------------------------------------------------
------------------------------------------------------------
------------------------------------------------------------
------------------------------------------------------------
---PQHHQKFV--------------------KGHQPKEVDGV------------------
------------------------------------------------------------
-----------------------------------------------LRMP---EGT---
------------------------------------------------------------
-----P---AE-IE-IYD------------------------------------------
---FGLLASFLTNFTQTGDRNPLPHDA------------------------I-KY-----
--------VR----------VIGIF---------------------------------PL
------------------------------------------------------------
----------------------SKADVQPIDD----DDPFATAVSKGV------------
-----------------------------------HTKKG--------------------
------------------------------------------------------------
------------------------------------------------------------
------------------------------------------------------------
------------------------------------------------------------
------------------------------------------------------------
------------------------------------------------------------
------------------------------------------------------------
------------------------------------------------------------
--------------------------------------------IVGEVPL---------
----------------------------EADGSLYVEVP---PNVAWIVQAL--------
-------DAN-KRAV------------------Y----TLQRMFSTQAGEKYTLSIP-R-
-SRFAGSCGGCHGSLTE---K-----P------------------------------TDG
--------------IGPFDIVTEAS--------------KVMATWNKQEHKR--------
------------------------------------------------------------
----------------------RN---------PAAKGAKMTDF----------------
------------------------------------------------------------
-------------------------------------------IS----IDYVKDVQ-PI
LDK----------------------------------------------------QC--V
KCH---------------------------------------------------------
------------------------------------------------------------
------------------------------------------------------------
-------------------GS----H----------------------------------
-----TALD------L------------------------TGEK----------------
----------TKH-----------------------------------YTR---------
--SY--------------ETLH---------RLK------------EPDSGNFADK----
------------------------------------------------------------
------------------------KYI---------------------------------
-----------NEREALSSQSALIDLLM--------------------------------
------------------------------------------------------------
------------------------------------------------------------
----TQQ-------------------------------------------------H---
------------------------------------------------------------
------------------------------------------------------------
------------------------------------------------------------
------------------------------------------------------------
------------------------------------------RYLTDEEL-LTLIRWI--
---DIG-ATFKGVF----------------------------------------------
------------------------------------------------------------
------------------------------------------------------------
------------------------------------------------------------
------------------------------------------------------------
------------------------------------------------------------
------------------------------------------------------------
------------------------------------------------------------
------------------------------------------------------------
------------------------------------------------------------
------------------------------------------------------------
------------------------------------------------------------
------------------------------------------------------------
------------------------------------------------------------
------------------------------------------------------------
------------------------------------------------------------
----------------------------
>343
------------------------------------------------------------
------------------------------------------------------------
------------------------------------------------------------
------------------------------------------------------------
------------------------------------------------------------
------------------------------------------------------------
------------------------------------------------------------
------------------------------------------------------------
------------------------------------------------------------
------------------------------------------------------------
------------------------------------------------------------
------------------------------------------------------------
------------------------------------------------------------
------------------------------------------------------------
------------------------------------------------------------
------------------------------------------------------------
------------------------------------------------------------
------------------------------------------------------------
------------------------------------------------------------
------------------------------------------------------------
------------------------------------------------------------
------------------------------------------------------------
----------ML-LPFALLGCAE-----EPAPR--EIDSG--------FARFRD---EVV
PVLERRCAAGCHGV-PDDAWPPQEEGEVRG-LHFPVDLD-GHIP--AGQLRVAYERVCDP
TH----------RIEPGAGPDFSPLLR---------------------------------
------------------------------------------------------------
------------------------------------------------------------
------------------------------------------------------------
------------------------------------------------------------
------------------------------------------------------------
------------------------------------------------------------
------------------------------------------------------------
------------------------------------------------------------
------------------------------------------------------------
------------------------------------------------------------
------------------------------------------------------------
------------------------------------------------------------
------HPLADDCGGLPHGGWDVFADDEDPDYRTLRRWV---------------------
--------------------------------------------------AAEAARLP--
------------------------------------------------------------
------------------------------------------------------------
ADA-PPPPE-EVFFRDNVLGVMVRNGCFLQSCHG------------------PDAFNDLK
LMPPLPRADVALDPPAGFSPRMVHHDRLQMLGKK---ARFANLGGDLRLS----------
------------------------------------------------------------
------------------------------------------------------------
------------------------------------------------------------
------------------------------------------------------------
------------------------------------------------------------
------------------------------------------------------------
------------------------------------------------------RLLVKN
LPIGAG------------------------------------------------------
------------------------------------------------------------
------------------------------------------------------------
------------------------------------------------------------
----------------------------------------------GVHQRGGNGQFFSG
ADDPDVVVLLDWLRLERDALRGRLHSGGRSV--GDVGVLRGMAFVRRP------------
----------------------------------EAARRRFFEV----------------
----------------------DPYQP--GAELWIAP-EGGA------------------
------------------------------------------------------------
------------------------------------------------------------
------------------------------------------------------------
------------------------------------------------------------
----------------------PFR------LDLF-------------------------
-D-APVDIQGLDVR-YDARA--IVFSAR--------------------------------
-RGADDV------------------------------FRLYEVEL---------------
----------DDALA--AGAV------------------RVLTE--------GPPRAAD-
------------------------------------------------------------
------------------------------------------------------------
------------------------------------------------------------
------------------------------------------------------------
------------------------------------------------------------
GTPVHHLDP----------LYI---PGPR-DP----DALDDVAIAYASNAAGEWALSAQH
GLLGEPDGGDPLTVV------------DAQRTEAPGTFTGRRVAFVD-----------GP
LTGERRRIVAHEADPRSVVGARLSLDRPLPDAPDRRSTYVIEVPEPLWRP----------
AYD---IWRVMPGQPQ--------T---------------------------------AR
R--------------M-TH-TSA-QERRPTL-----R-ST-----GEVMFTSVRNVGDQ-
------------------------------------------------------------
-------GG---------------------------------------------------
-------------------------------RPVFN----GAIFRVMAGG-FDYHIH---
----G----------------------------GNRS-----------------------
------------------------------------------------------------
-----------------------------------------------RHALYA-------
-----------DAR----ELP-----Q--------------GLEVRLA----TD--PRGW
WGG----GLL----------------VLA-DHGFGINLEPD-----------NPVDRN--
PF----------------------------------------------------------
------------------------------------------------------------
------------------TE-----GDLSHTATQ----------RYLAAQLALSPEI---
------------------------------------------------------------
----------------------GARAVTSVGQ--------------------SPGGSF--
-------RDPYP--LP------------------------DG--SVLVAHA--------A
HAV---------------------------------------DHL---------------
------------------------DPTRA-------------------------------
--------------------------------------PDWDLYRLT---------FPDG
LQSQD---GRH-AGPIALRRLPG-STAG----------------------------A--A
EYLP------------RPI-LVR----------PKEK---A-------------------
-----HT-----------------------------------------------------
------------------------------------------------------------
------------------------------------------------------------
------------------------------------------------------------
------------------------------------------------------------
---EQKFAWRA--------------------DGRKPEDVDGV------------------
------------------------------------------------------------
-----------------------------------------------LRMP---AGT---
------------------------------------------------------------
-----P---AV-VE-CYD------------------------------------------
---YPLLESFLTDFAPRGARTLRPDLAG--------------------------------
--------VR----------VVAQQ---------------------------------PP
------------------------------------------------------------
----------------------GRADLHPTPGA---PDSFATPVGIGV------------
-----------------------------------HAPSR--------------------
------------------------------------------------------------
------------------------------------------------------------
------------------------------------------------------------
------------------------------------------------------------
------------------------------------------------------------
------------------------------------------------------------
------------------------------------------------------------
------------------------------------------------------------
--------------------------------------------IVAEVPL---------
----------------------------EPDGSFYVEVP---AEVPLKLQGL--------
-------DAD-GMAL------------------H----SMNRWFYVQPGEKLTFAIP-R-
-SVFPLRCAGCHGALTG---D-----R------------------------------TDA
--------------LGPPDIVTSAS--------------RVMATWNPEARRR--------
------------------------------------------------------------
----------------------RP---------PHRQAA---------------------
------------------------------------------------------------
-------------------------------------------VT----VDFRRDVQ-PI
LDR----------------------------------------------------AC--V
RCH---------------------------------------------------------
------------------------------------------------------------
------------------------------------------------------------
-------------------D-----R----------------------------------
-----APLD------L------------------------RGEA----------------
----------TAL-----------------------------------YTV---------
--AY--------------GTTQVRALTAASRAVY------------DAPPAGFAEH----
------------------------------------------------------------
------------------------PLL---------------------------------
-----------TPRGELVVD------FT--------------------------------
------------------------------------------------------------
------------------------------------------------------------
----GDSAELQRQFASGKASV---------------------------------PEM---
------------------------------------------------------------
------------------------------------------------------------
------------------------------------------------------------
------------------------------------------------------------
------------------------------------------RLLSADEA-CV-------
------------------------------------------------------------
------------------------------------------------------------
------------------------------------------------------------
------------------------------------------------------------
------------------------------------------------------------
------------------------------------------------------------
------------------------------------------------------------
------------------------------------------------------------
------------------------------------------------------------
------------------------------------------------------------
------------------------------------------------------------
------------------------------------------------------------
------------------------------------------------------------
------------------------------------------------------------
------------------------------------------------------------
------------------------------------------------------------
----------------------------
>536
------------------------------------------------------------
------------------------------------------------------------
------------------------------------------------------------
------------------------------------------------------------
------------------------------------------------------------
------------------------------------------------------------
------------------------------------------------------------
------------------------------------------------------------
------------------------------------------------------------
------------------------------------------------------------
------------------------------------------------------------
------------------------------------------------------------
------------------------------------------------------------
------------------------------------------------------------
------------------------------------------------------------
------------------------------------------------------------
------------------------------------------------------------
------------------------------------------------------------
------------------------------------------------------------
------------------------------------------------------------
------------------------------------------------------------
------------------------------------------------------------
----MFGFCCFL-VAFLWSGCDR-----APQEKSGSVVAGLKESELRSYEQFRD---TIV
PILESRCAAQCHGVSPTDFEEFSHSADHAGFFHFPVNPNTGKIPTDAASLVEAFLVTRGA
TQEGGDHGGGATRIEYGEASAFSHLLR---------------------------------
------------------------------------------------------------
------------------------------------------------------------
------------------------------------------------------------
------------------------------------------------------------
------------------------------------------------------------
------------------------------------------------------------
------------------------------------------------------------
------------------------------------------------------------
------------------------------------------------------------
------------------------------------------------------------
------------------------------------------------------------
------------------------------------------------------------
------APLAVSLGGSPHRGLDVFNTANDPDYLVLRDWV---------------------
--------------------------------------------------EAELALRP--
------------------------------------------------------------
------------------------------------------------------------
VEKHEPPRE-EVFFRDEMLPLLVRNGCFINSCHG------------------PHVFNDLK
YVLPLPSVDGRFDPKRDFSSKDVTANRKLMLGAK---SRFANLGGNLRLS----------
------------------------------------------------------------
------------------------------------------------------------
------------------------------------------------------------
------------------------------------------------------------
------------------------------------------------------------
------------------------------------------------------------
------------------------------------------------------RLLAKN
LPLSEG------------------------------------------------------
------------------------------------------------------------
------------------------------------------------------------
------------------------------------------------------------
----------------------------------------------GVHQRGGNIQFFDS
YNDPDVKIIIKWLRLEKTALASRLKSRGKPIPTKDLGRLQGIAFIRGP------------
----------------------------------RHQPRKFFDL----------------
----------------------DEFWP--GSDIFLRRLTAGE------------------
------------------------------------------------------------
------------------------------------------------------------
------------------------------------------------------------
------------------------------------------------------------
----------------------ALKEARSEPINLTAGFHP--------------------
-D-GPTEIQSFDVR-YDGKA--IVFSMR--------------------------------
-TNRETG------------------------------FRLYELQL---------------
----------DDDLNYLEGSL------------------RQVSF--------FDNHRKD-
------------------------------------------------------------
------------------------------------------------------------
------------------------------------------------------------
------------------------------------------------------------
------------------------------------------------------------
GELVHCIDP----------IYA---PGPK-DAK--GNVLDDVVVAFVSNVAGDYAPSDTY
ALLGEADGGDAGTIV------------DAQRTEAPGTFDGRRIHFVD-----------GP
NKGEWRTITHHRQDKPSVVGARLELDRPLPKAVDRRTVYTIEKLQASNLP----------
AFD---VWRCFPDKKDDARAAFKNT---------------------------------VR
R--------------M-TF-TSA-QERRPSM-----R-TT-----GEVMFTSVRNAGFQ-
------------------------------------------------------------
-------AD---------------------------------------------------
-------------------------------RPVFN----GAIFRVMAGG-FDYHIQ---
----G----------------------------GNRS-----------------------
------------------------------------------------------------
-----------------------------------------------RYPLFI-------
-----------DSR----ELP-----Q--------------GLEIRLC----LD--PRNF
WGG----GAL----------------MLV-DHGFGVHIESD-----------NPVDNI--
PL----------------------------------------------------------
------------------------------------------------------------
------------------SDSDDVLGKPLRSSSR----------RYLPALVPFFPET---
------------------------------------------------------------
----------------------GKRAVTATGQ--------------------SPGGSL--
-------RDAFP--LP------------------------NG--TILVSRA--------A
PGF---------------------------------------DHL---------------
------------------------NKQAD-------------------------------
--------------------------------------PNWDVHLLR---------FRKS
LQDEQ---DIHKVGPFGLVKIAGASTPE----------------------------W--A
EYNP------------RPI-VVR----------LKEK---P-------------------
-----RP-----------------------------------------------------
------------------------------------------------------------
------------------------------------------------------------
------------------------------------------------------------
------------------------------------------------------------
---HQKFAPRP--------------------DGIKAKWVDGV------------------
------------------------------------------------------------
-----------------------------------------------QRMP---ANL---
------------------------------------------------------------
-----A---GE-IE-CYD------------------------------------------
---YPLLQSFLTHFAPVGPRNFRIGPEGPVVGASDP--------DRT----F-RY-----
--------VR----------ILAQE---------------------------------PP
------------------------------------------------------------
----------------------NKEQSRPVSSASANSDPFATPVSMGV------------
-----------------------------------HARKR--------------------
------------------------------------------------------------
------------------------------------------------------------
------------------------------------------------------------
------------------------------------------------------------
------------------------------------------------------------
------------------------------------------------------------
------------------------------------------------------------
------------------------------------------------------------
--------------------------------------------IVTEVPL---------
----------------------------EPDGTFYAQVP---TEVPLIVQGL--------
-------NHR-KMAL------------------H----SMNRWFYLQPGEKLTFSIP-R-
-KIFPNLCTGCHGSLTG---N-----S------------------------------HHA
--------------LGPPDVVSSAS--------------RVMATWDFATKRR--------
------------------------------------------------------------
----------------------LP---------AYNAGQTESDY----------------
------------------------------------------------------------
-------------------------------------------MA----IDFRRDVQ-PI
LDQ----------------------------------------------------RC--V
SCH---------------------------------------------------------
------------------------------------------------------------
------------------------------------------------------------
-------------------DGSGPKA----------------------------------
-----AGLD------L------------------------RGTP----------------
----------TKH-----------------------------------YTV---------
--AY--------------ETLH---------ALR------------DPASGNHADK----
------------------------------------------------------------
------------------------RFI---------------------------------
-----------NEREAMAVESYLIEKLL--------------------------------
------------------------------------------------------------
------------------------------------------------------------
----GRELDAPQQLNTVGAPH---------------------------------PVQ---
------------------------------------------------------------
------------------------------------------------------------
------------------------------------------------------------
------------------------------------------------------------
------------------------------------------GGVTEEEM-LTLIRWI--
---DLG-ATFVGGG----------------------------------------------
----PQKLGSSITRVKEKQ-----------------------------------------
------------------------------------------------------------
------------------------------------------------------------
------------------------------------------------------------
------------------------------------------------------------
------------------------------------------------------------
------------------------------------------------------------
------------------------------------------------------------
------------------------------------------------------------
------------------------------------------------------------
------------------------------------------------------------
------------------------------------------------------------
------------------------------------------------------------
------------------------------------------------------------
------------------------------------------------------------
----------------------------
>448
------------------------------------------------------------
------------------------------------------------------------
------------------------------------------------------------
------------------------------------------------------------
------------------------------------------------------------
------------------------------------------------------------
------------------------------------------------------------
------------------------------------------------------------
------------------------------------------------------------
------------------------------------------------------------
------------------------------------------------------------
------------------------------------------------------------
------------------------------------------------------------
------------------------------------------------------------
------------------------------------------------------------
------------------------------------------------------------
------------------------------------------------------------
------------------------------------------------------------
------------------------------------------------------------
------------------------------------------------------------
------------------------------------------------------------
------------------------------------------------------------
------------------------------------------------------------
------------------------------------------------------------
------------------------------------------------------------
------------------------------------------------------------
------------------------------------------------------------
------------------------------------------------------------
------------------------------------------------------------
------------------------------------------------------------
------------------------------------------------------------
------------------------------------------------------------
------------------------------------------------------------
------------------------------------------------------------
------------------------------------------------------------
------------------------------------------------------------
------------------------------------------------------------
--------------------DNMNIYEILLDDDFNYVKG---------------------
--------------------------------------------------SMRRLTYG--
------------------------------------------------------------
------------------------------------------------------------
--------------------PEEVNGIKVHY-----------------------------
------------------------------------------------------------
------------------------------------------------------------
------------------------------------------------------------
------------------------------------------------------------
------------------------------------------------------------
------------------------------------------------------------
------------------------------------------------------------
------------------------------------------------------------
-------------------T----------------------------------------
------------------------------------------------------------
------------------------------------------------------------
------------------------------------------------------------
------------------------------------------------------------
[truncated: 6,005,629 more chars]
