# Supplementary material for: Picoplankton nitrogen guilds in the tropical and subtropical oceans: From the surface to the deep
Source: PLoS One. 2025 Nov 5;20(11):e0335222. doi: 10.1371/journal.pone.0335222 (PMC12588538; doi:10.1371/journal.pone.0335222)
Supplement: S1 File — (ZIP) [file pone.0335222.s001.zip › supplementary info/N_cycle/G_hzsA_hydrazine_synthase_anammox/hzsA_clusterdefinition.xlsx]

## Sheet: Sheet1
Internal_name	Cluster_name	Evidence
IN_200_80	CladeI	Topological=1; Taxonomical=1;Experimental="https://doi.org/10.1038/ncomms7878","Stevens, H., & Ulloa, O. (2008). Bacterial diversity in the oxygen minimum zone of the eastern tropical South Pacific. Environmental microbiology, 10(5), 1244-1259."
IN_21_97	CladeII	Topological=1; Taxonomical=1;Experimental="https://journals.asm.org/doi/full/10.1128/AEM.02774-06"
IN_165_80	CladeIV	Topological=1; Taxonomical=0.2;Experimental="https://doi.org/10.3390/ijerph16040563", "MIXED_GROUP"
IN_42_100	AOB	Topological=0; Taxonomical=1;Experimental="https://sfamjournals.onlinelibrary.wiley.com/doi/10.1111/j.1462-2920.2008.01642.x"
IN_13_100	Incertae_sedis	Topological=0; Taxonomical=0;Experimental=0
181	A1	Topological=0.4; Taxonomical=0;Experimental=0
628	A2	Topological=0.4; Taxonomical=0;Experimental=0
479	A3	Topological=0.4; Taxonomical=0;Experimental=0
487	A4	Topological=0.4; Taxonomical=0;Experimental=0
IN_396_100	Kuste2861	Swissprott=1
IN_401_99	CladeIII	Topological=0.8; Taxonomical=1;Experimental=" https://doi.org/10.3389/fmicb.2013.00219","https://www.nature.com/articles/s42003-021-02112-2"
IN_1_100	Vibrio	Topological=0.5; Taxonomical=0.5;Experimental=0
IN_636_100	Acidothiobacillales	Topological=0.5; Taxonomical=0.5;Experimental=0
