# Supplementary material for: Picoplankton nitrogen guilds in the tropical and subtropical oceans: From the surface to the deep
Source: PLoS One. 2025 Nov 5;20(11):e0335222. doi: 10.1371/journal.pone.0335222 (PMC12588538; doi:10.1371/journal.pone.0335222)
Supplement: S1 File — (ZIP) [file pone.0335222.s001.zip › supplementary info/N_cycle/G_hzsA_hydrazine_synthase_anammox/hzsAclusters1.tsv]

CladeI	IN_200_80
CladeII	IN_21_97
CladeIV	IN_165_80
AOB	IN_42_100
Incertae_sedis	IN_13_100
A1	181
A2	628
A3	479
A4	487
Kuste2861	IN_396_100
CladeIII	IN_401_99
Vibrio	IN_1_100
Acidothiobacillales	IN_636_100
