# Supplementary material for: Picoplankton nitrogen guilds in the tropical and subtropical oceans: From the surface to the deep
Source: PLoS One. 2025 Nov 5;20(11):e0335222. doi: 10.1371/journal.pone.0335222 (PMC12588538; doi:10.1371/journal.pone.0335222)
Supplement: S1 File — (ZIP) [file pone.0335222.s001.zip › supplementary info/N_cycle/G_hzsA_hydrazine_synthase_anammox/ref_database.log]

IQ-TREE multicore version 2.1.4-beta COVID-edition for Linux 64-bit built Jun 24 2021
Developed by Bui Quang Minh, James Barbetti, Nguyen Lam Tung,
Olga Chernomor, Heiko Schmidt, Dominik Schrempf, Michael Woodhams.

Host:    zobel1 (AVX, 251 GB RAM)
Command: iqtree -s /media/disk3/jrivas/TRAITS-main/hszA/ref_database.faln -st AA -nt AUTO -m TEST -bb 1000 -mset raxml -nm 1000 -pre /media/disk3/jrivas/TRAITS-main/hszA/ref_database -redo
Seed:    107627 (Using SPRNG - Scalable Parallel Random Number Generator)
Time:    Wed May 25 17:50:05 2022
Kernel:  AVX - auto-detect threads (24 CPU cores detected)

Reading alignment file /media/disk3/jrivas/TRAITS-main/hszA/ref_database.faln ... Fasta format detected
Alignment most likely contains protein sequences
Alignment has 646 sequences with 9748 columns, 6678 distinct patterns
4274 parsimony-informative, 2067 singleton sites, 3407 constant sites
     Gap/Ambiguity  Composition  p-value
   1  181   78.26%    failed      0.00%
   2  403   72.18%    failed      0.00%
   3  347   73.57%    failed      0.00%
   4  631   74.97%    failed      0.00%
   5  106   76.20%    failed      0.00%
   6  617   66.59%    failed      0.00%
   7  153   76.04%    failed      0.00%
   8  389   77.53%    failed      0.00%
   9  574   77.50%    failed      0.00%
  10  259   74.82%    failed      0.00%
  11  616   80.25%    failed      0.00%
  12  509   76.27%    failed      0.00%
  13  254   77.68%    failed      0.00%
  14  524   65.61%    failed      0.00%
  15  623   63.33%    failed      0.00%
  16  633   82.36%    failed      0.00%
  17  628   82.19%    failed      0.00%
  18  613   89.77%    failed      0.00%
  19  487   93.61%    failed      0.00%
  20  479   96.34%    failed      0.22%
  21  169   89.97%    failed      0.00%
  22  249   90.62%    failed      0.00%
  23  493   91.12%    failed      0.00%
  24  195   88.25%    failed      0.00%
  25  132   88.81%    failed      0.00%
  26  412   89.15%    failed      0.00%
  27  501   92.45%    failed      0.00%
  28  44    92.60%    failed      0.00%
  29  206   92.44%    failed      0.00%
  30  512   92.30%    failed      0.00%
  31  314   92.53%    failed      0.00%
  32  614   92.48%    failed      0.00%
  33  335   88.79%    failed      0.00%
  34  471   88.54%    failed      0.00%
  35  65    88.72%    failed      0.00%
  36  353   88.91%    failed      0.00%
  37  446   88.72%    failed      0.00%
  38  596   88.80%    failed      0.00%
  39  343   88.81%    failed      0.00%
  40  536   87.59%    failed      0.00%
  41  448   93.24%    failed      0.00%
  42  546   92.10%    failed      0.79%
  43  192   92.14%    passed     14.68%
  44  359   91.99%    passed      7.44%
  45  121   84.25%    failed      0.00%
  46  540   89.76%    failed      0.00%
  47  22    90.10%    failed      0.00%
  48  612   90.19%    failed      0.06%
  49  611   90.57%    failed      0.00%
  50  187   86.78%    failed      0.31%
  51  36    87.64%    failed      0.00%
  52  154   97.07%    failed      1.21%
  53  286   87.27%    failed      0.00%
  54  644   90.94%    failed      1.32%
  55  9     90.48%    failed      0.00%
  56  494   96.53%    passed     11.82%
  57  47    90.51%    failed      0.00%
  58  86    86.46%    failed      0.20%
  59  237   91.26%    failed      0.36%
  60  383   91.23%    failed      0.00%
  61  7     90.92%    failed      0.03%
  62  203   90.90%    failed      0.00%
  63  515   92.11%    failed      0.13%
  64  252   91.03%    failed      0.00%
  65  579   91.32%    failed      0.57%
  66  315   87.05%    failed      0.01%
  67  475   87.07%    failed      0.00%
  68  126   96.67%    passed      6.29%
  69  79    91.38%    failed      0.32%
  70  635   87.22%    failed      0.00%
  71  437   91.84%    failed      0.00%
  72  582   92.14%    failed      0.19%
  73  58    91.35%    failed      0.03%
  74  226   91.89%    failed      0.12%
  75  167   92.41%    failed      0.01%
  76  643   92.54%    failed      0.00%
  77  300   88.10%    failed      0.00%
  78  455   89.94%    failed      0.00%
  79  138   89.73%    failed      0.00%
  80  496   90.47%    failed      0.00%
  81  116   90.15%    failed      0.00%
  82  316   89.90%    failed      0.00%
  83  534   94.44%    passed      5.59%
  84  193   95.03%    failed      2.77%
  85  229   95.86%    failed      0.13%
  86  89    90.04%    failed      0.00%
  87  547   90.03%    failed      0.00%
  88  578   90.42%    failed      0.00%
  89  411   89.10%    failed      0.00%
  90  514   89.53%    failed      0.00%
  91  422   88.25%    failed      0.00%
  92  327   89.99%    failed      0.00%
  93  413   90.25%    failed      0.00%
  94  87    90.32%    failed      0.00%
  95  476   90.37%    failed      0.00%
  96  98    90.42%    failed      0.00%
  97  562   90.34%    failed      0.00%
  98  339   90.68%    failed      0.00%
  99  61    90.79%    failed      0.00%
 100  399   94.61%    failed      0.00%
 101  497   90.71%    failed      0.00%
 102  45    88.57%    failed      0.00%
 103  632   90.39%    failed      0.00%
 104  64    90.18%    failed      0.00%
 105  178   90.17%    failed      0.00%
 106  593   92.10%    failed      0.00%
 107  40    90.49%    failed      0.00%
 108  645   91.70%    failed      0.00%
 109  464   94.44%    failed      2.63%
 110  538   96.51%    passed      8.49%
 111  209   91.73%    failed      0.01%
 112  280   91.72%    failed      0.04%
 113  97    90.38%    failed      0.00%
 114  573   90.63%    failed      0.00%
 115  139   89.83%    failed      0.00%
 116  224   89.80%    failed      0.00%
 117  439   90.36%    failed      0.00%
 118  434   88.92%    failed      0.00%
 119  379   90.71%    failed      0.00%
 120  410   95.31%    failed      0.00%
 121  522   90.37%    failed      0.00%
 122  35    93.89%    failed      0.00%
 123  639   90.62%    failed      0.00%
 124  103   91.95%    failed      0.00%
 125  160   91.13%    failed      0.00%
 126  42    90.62%    failed      0.00%
 127  125   90.84%    failed      0.00%
 128  406   90.83%    failed      0.00%
 129  14    91.25%    failed      0.00%
 130  41    91.10%    failed      0.00%
 131  365   91.10%    failed      0.00%
 132  84    91.10%    failed      0.00%
 133  445   91.09%    failed      0.00%
 134  372   91.09%    failed      0.00%
 135  235   91.10%    failed      0.00%
 136  570   91.04%    failed      0.00%
 137  488   91.10%    failed      0.00%
 138  96    91.10%    failed      0.00%
 139  555   91.22%    failed      0.00%
 140  350   91.06%    failed      0.00%
 141  16    91.06%    failed      0.00%
 142  416   90.35%    failed      0.00%
 143  472   91.05%    failed      0.00%
 144  517   91.08%    failed      0.00%
 145  161   91.36%    failed      0.00%
 146  489   91.06%    failed      0.00%
 147  186   91.11%    failed      0.00%
 148  333   90.99%    failed      0.00%
 149  250   91.09%    failed      0.00%
 150  568   91.01%    failed      0.00%
 151  137   91.09%    failed      0.00%
 152  245   94.91%    failed      0.00%
 153  626   91.10%    failed      0.00%
 154  622   90.91%    failed      0.00%
 155  151   91.14%    failed      0.00%
 156  276   90.97%    failed      0.00%
 157  135   90.44%    failed      0.00%
 158  19    90.26%    failed      0.00%
 159  427   90.33%    failed      0.00%
 160  228   90.51%    failed      0.00%
 161  442   90.61%    failed      0.00%
 162  456   90.31%    failed      0.00%
 163  510   90.44%    failed      0.00%
 164  24    90.33%    failed      0.00%
 165  263   90.40%    failed      0.00%
 166  198   94.91%    failed      0.00%
 167  81    91.13%    failed      0.00%
 168  461   88.96%    failed      0.00%
 169  340   90.52%    failed      0.00%
 170  122   92.55%    failed      0.00%
 171  577   90.61%    failed      0.00%
 172  392   90.93%    failed      0.00%
 173  523   90.58%    failed      0.00%
 174  637   90.58%    failed      0.00%
 175  608   90.64%    failed      0.00%
 176  31    90.51%    failed      0.00%
 177  156   90.52%    failed      0.00%
 178  519   90.52%    failed      0.00%
 179  290   91.95%    failed      0.00%
 180  421   90.59%    failed      0.00%
 181  52    93.44%    failed      0.00%
 182  360   90.61%    failed      0.00%
 183  20    90.77%    failed      0.00%
 184  318   90.80%    failed      0.00%
 185  2     90.88%    failed      0.00%
 186  551   91.03%    failed      0.00%
 187  319   90.78%    failed      0.00%
 188  450   90.82%    failed      0.00%
 189  414   90.98%    failed      0.00%
 190  182   90.84%    failed      0.00%
 191  331   90.84%    failed      0.00%
 192  166   90.91%    failed      0.00%
 193  432   90.90%    failed      0.00%
 194  227   90.74%    failed      0.00%
 195  490   90.56%    failed      0.00%
 196  352   90.79%    failed      0.00%
 197  326   90.66%    failed      0.00%
 198  78    90.59%    failed      0.00%
 199  299   90.81%    failed      0.00%
 200  364   90.73%    failed      0.00%
 201  140   90.77%    failed      0.00%
 202  288   90.73%    failed      0.00%
 203  542   90.77%    failed      0.00%
 204  0     89.95%    failed      0.00%
 205  634   90.31%    failed      0.00%
 206  108   89.01%    failed      0.00%
 207  10    89.77%    failed      0.00%
 208  165   89.60%    failed      0.00%
 209  297   89.64%    failed      0.00%
 210  556   89.56%    failed      0.00%
 211  569   90.71%    failed      0.00%
 212  312   90.60%    failed      0.00%
 213  258   90.06%    failed      0.00%
 214  592   90.87%    failed      0.00%
 215  282   90.87%    failed      0.00%
 216  170   90.83%    failed      0.00%
 217  554   90.84%    failed      0.00%
 218  39    90.98%    failed      0.00%
 219  329   91.00%    failed      0.00%
 220  308   91.00%    failed      0.00%
 221  543   90.98%    failed      0.00%
 222  629   90.78%    failed      0.00%
 223  529   90.14%    failed      0.00%
 224  246   91.05%    failed      0.00%
 225  387   91.01%    failed      0.00%
 226  618   91.02%    failed      0.00%
 227  264   90.70%    failed      0.00%
 228  307   90.89%    failed      0.00%
 229  234   91.86%    failed      0.00%
 230  279   92.10%    failed      0.00%
 231  503   90.97%    failed      0.00%
 232  268   90.81%    failed      0.00%
 233  499   90.80%    failed      0.00%
 234  423   90.69%    failed      0.00%
 235  271   90.69%    failed      0.00%
 236  453   90.69%    failed      0.00%
 237  576   91.91%    failed      0.00%
 238  586   90.44%    failed      0.00%
 239  6     90.81%    failed      0.00%
 240  351   96.61%    failed      1.31%
 241  452   90.73%    failed      0.00%
 242  309   90.84%    failed      0.00%
 243  34    90.77%    failed      0.00%
 244  549   91.02%    failed      0.00%
 245  101   90.89%    failed      0.00%
 246  109   90.76%    failed      0.00%
 247  377   90.80%    failed      0.00%
 248  374   90.66%    failed      0.00%
 249  330   90.70%    failed      0.00%
 250  128   90.70%    failed      0.00%
 251  74    90.86%    failed      0.00%
 252  480   90.92%    failed      0.00%
 253  50    90.90%    failed      0.00%
 254  338   90.90%    failed      0.00%
 255  321   90.70%    failed      0.00%
 256  99    91.06%    failed      0.00%
 257  92    90.70%    failed      0.00%
 258  13    90.78%    failed      0.00%
 259  248   90.70%    failed      0.00%
 260  521   90.75%    failed      0.00%
 261  424   91.04%    failed      0.00%
 262  251   91.01%    failed      0.00%
 263  272   91.00%    failed      0.00%
 264  183   94.69%    failed      0.00%
 265  93    89.90%    failed      0.00%
 266  150   90.50%    failed      0.00%
 267  213   90.80%    failed      0.00%
 268  207   90.64%    failed      0.00%
 269  3     90.70%    failed      0.00%
 270  518   90.43%    failed      0.00%
 271  375   90.61%    failed      0.00%
 272  396   90.77%    failed      0.00%
 273  558   90.69%    failed      0.00%
 274  180   90.47%    failed      0.00%
 275  295   93.38%    failed      0.00%
 276  5     90.56%    failed      0.00%
 277  48    90.75%    failed      0.00%
 278  265   90.49%    failed      0.00%
 279  177   91.27%    failed      0.00%
 280  111   90.88%    failed      0.00%
 281  624   90.80%    failed      0.00%
 282  620   90.57%    failed      0.00%
 283  4     90.77%    failed      0.00%
 284  507   95.10%    failed      0.01%
 285  266   90.76%    failed      0.00%
 286  604   90.76%    failed      0.00%
 287  59    90.80%    failed      0.00%
 288  124   90.77%    failed      0.00%
 289  262   90.97%    failed      0.00%
 290  394   90.90%    failed      0.00%
 291  196   90.94%    failed      0.00%
 292  552   90.83%    failed      0.00%
 293  11    90.95%    failed      0.00%
 294  371   90.95%    failed      0.00%
 295  400   91.12%    failed      0.00%
 296  8     90.94%    failed      0.00%
 297  275   93.43%    failed      0.00%
 298  68    90.69%    failed      0.00%
 299  337   90.90%    failed      0.00%
 300  458   90.86%    failed      0.00%
 301  32    90.76%    failed      0.00%
 302  572   90.76%    failed      0.00%
 303  113   94.78%    failed      0.00%
 304  277   93.56%    failed      0.00%
 305  405   96.39%    failed      0.17%
 306  486   90.29%    failed      0.00%
 307  202   92.79%    failed      0.00%
 308  320   89.73%    failed      0.00%
 309  85    90.35%    failed      0.00%
 310  504   90.48%    failed      0.00%
 311  77    90.32%    failed      0.00%
 312  185   92.63%    failed      0.00%
 313  571   93.14%    failed      0.00%
 314  408   96.18%    failed      0.62%
 315  537   90.16%    failed      0.00%
 316  88    90.24%    failed      0.00%
 317  346   94.80%    failed      0.00%
 318  390   95.25%    failed      0.00%
 319  239   89.16%    failed      0.00%
 320  591   88.75%    failed      0.00%
 321  441   89.64%    failed      0.00%
 322  500   89.22%    failed      0.00%
 323  273   89.99%    failed      0.00%
 324  590   86.30%    failed      0.00%
 325  145   86.59%    failed      0.00%
 326  398   88.19%    failed      0.00%
 327  219   87.53%    failed      0.00%
 328  526   84.87%    failed      0.00%
 329  597   84.05%    failed      0.00%
 330  26    94.43%    failed      0.00%
 331  27    90.93%    failed      0.00%
 332  349   89.10%    failed      0.02%
 333  363   89.81%    failed      0.03%
 334  302   86.92%    failed      0.00%
 335  609   84.52%    failed      0.00%
 336  293   89.66%    failed      0.00%
 337  33    94.54%    failed      0.20%
 338  217   90.73%    failed      0.00%
 339  95    92.95%    failed      0.00%
 340  407   92.72%    failed      0.00%
 341  393   95.28%    failed      0.00%
 342  144   84.78%    failed      0.00%
 343  236   90.32%    failed      0.00%
 344  447   87.29%    failed      0.00%
 345  283   86.76%    failed      0.00%
 346  216   88.51%    failed      0.03%
 347  110   91.26%    failed      0.00%
 348  334   91.13%    failed      0.00%
 349  621   90.50%    failed      0.00%
 350  57    89.79%    failed      0.00%
 351  292   92.01%    failed      0.00%
 352  112   92.59%    failed      0.00%
 353  457   92.59%    failed      0.00%
 354  18    98.24%    failed      0.09%
 355  606   91.93%    failed      0.00%
 356  630   94.47%    failed      0.00%
 357  303   92.54%    failed      0.00%
 358  267   92.55%    failed      0.00%
 359  373   91.89%    failed      0.00%
 360  278   91.71%    failed      0.00%
 361  69    98.69%    passed     43.82%
 362  71    92.34%    failed      0.00%
 363  102   92.25%    failed      0.00%
 364  232   92.30%    failed      0.00%
 365  323   92.36%    failed      0.00%
 366  90    85.60%    failed      0.00%
 367  179   83.86%    failed      0.00%
 368  233   88.85%    failed      0.00%
 369  428   91.48%    failed      0.00%
 370  484   89.44%    failed      0.00%
 371  184   89.23%    failed      0.00%
 372  189   89.34%    failed      0.01%
 373  118   88.98%    failed      0.00%
 374  241   90.59%    failed      0.07%
 375  269   91.59%    failed      0.00%
 376  535   89.58%    failed      0.00%
 377  425   89.56%    failed      0.00%
 378  599   89.63%    failed      0.00%
 379  46    89.43%    failed      0.00%
 380  638   93.14%    failed      0.00%
 381  149   92.25%    failed      0.02%
 382  502   95.02%    passed      6.23%
 383  176   89.44%    failed      0.00%
 384  404   89.32%    failed      0.00%
 385  127   88.97%    failed      0.00%
 386  491   89.27%    failed      0.00%
 387  498   92.13%    failed      0.00%
 388  495   89.24%    failed      0.00%
 389  82    93.89%    failed      0.02%
 390  594   95.41%    failed      0.03%
 391  397   89.40%    failed      0.00%
 392  100   89.36%    failed      0.00%
 393  188   94.71%    failed      0.02%
 394  298   89.35%    failed      0.00%
 395  550   89.75%    failed      0.00%
 396  636   89.55%    failed      0.00%
 397  527   89.42%    failed      0.00%
 398  641   93.87%    failed      0.05%
 399  120   92.44%    failed      0.02%
 400  341   89.45%    failed      0.00%
 401  419   92.54%    failed      0.00%
 402  115   89.24%    failed      0.00%
 403  430   89.24%    failed      0.00%
 404  130   94.96%    failed      0.00%
 405  581   89.21%    failed      0.00%
 406  260   89.17%    failed      0.00%
 407  284   89.10%    failed      0.00%
 408  123   89.24%    failed      0.00%
 409  354   89.27%    failed      0.00%
 410  142   89.33%    failed      0.02%
 411  281   89.19%    failed      0.00%
 412  511   89.33%    failed      0.00%
 413  418   89.28%    failed      0.00%
 414  564   90.57%    failed      0.00%
 415  474   89.80%    failed      0.00%
 416  294   89.85%    failed      0.00%
 417  301   89.92%    failed      0.00%
 418  129   89.98%    failed      0.00%
 419  376   94.05%    failed      0.00%
 420  583   93.39%    failed      0.00%
 421  600   94.13%    failed      0.00%
 422  344   89.72%    failed      0.00%
 423  143   88.17%    failed      0.00%
 424  505   88.20%    failed      0.00%
 425  559   85.53%    failed      0.00%
 426  595   86.58%    failed      0.00%
 427  164   92.39%    failed      0.01%
 428  378   88.25%    failed      0.00%
 429  640   90.04%    failed      0.00%
 430  468   93.59%    failed      0.00%
 431  459   91.81%    failed      0.00%
 432  575   91.89%    failed      0.00%
 433  94    90.59%    failed      0.00%
 434  449   89.90%    failed      0.00%
 435  174   89.69%    failed      0.00%
 436  642   89.94%    failed      0.00%
 437  367   89.94%    failed      0.00%
 438  256   89.95%    failed      0.00%
 439  285   90.11%    failed      0.03%
 440  603   90.30%    failed      0.00%
 441  21    90.19%    failed      0.00%
 442  508   87.35%    failed      0.00%
 443  131   89.83%    failed      0.00%
 444  601   92.60%    failed      0.00%
 445  289   92.70%    failed      0.01%
 446  545   94.30%    failed      0.00%
 447  199   90.06%    failed      0.00%
 448  201   88.08%    failed      0.03%
 449  163   89.71%    failed      0.00%
 450  261   85.40%    failed      0.00%
 451  212   87.75%    failed      0.00%
 452  358   88.67%    failed      0.00%
 453  304   89.74%    failed      0.00%
 454  222   91.48%    failed      0.00%
 455  553   91.71%    failed      0.00%
 456  221   90.78%    failed      0.00%
 457  482   86.52%    failed      0.00%
 458  356   92.31%    failed      0.00%
 459  208   92.47%    failed      0.00%
 460  91    92.29%    failed      0.00%
 461  444   92.47%    failed      0.00%
 462  391   92.51%    failed      0.00%
 463  105   92.49%    failed      0.00%
 464  141   88.61%    failed      0.00%
 465  533   88.97%    failed      0.00%
 466  220   88.64%    failed      1.46%
 467  194   88.02%    failed      0.00%
 468  63    88.50%    failed      0.00%
 469  369   87.45%    failed      0.00%
 470  366   85.73%    failed      0.00%
 471  204   91.53%    failed      0.00%
 472  310   89.12%    failed      0.00%
 473  322   83.71%    failed      0.00%
 474  561   87.25%    failed      0.00%
 475  168   85.99%    failed      0.00%
 476  492   87.91%    failed      0.00%
 477  587   88.76%    failed      0.00%
 478  481   92.68%    failed      0.00%
 479  417   85.15%    failed      0.00%
 480  528   87.22%    failed      0.01%
 481  531   85.87%    failed      0.00%
 482  172   92.20%    failed      0.04%
 483  532   86.05%    failed      0.00%
 484  162   85.38%    failed      0.00%
 485  385   85.89%    failed      0.00%
 486  313   92.23%    failed      0.04%
 487  520   86.56%    failed      0.00%
 488  610   92.11%    failed      0.00%
 489  67    88.61%    failed      0.00%
 490  37    89.67%    failed      0.02%
 491  107   86.99%    failed      0.00%
 492  516   92.41%    failed      0.49%
 493  567   88.03%    failed      0.00%
 494  136   87.28%    failed      0.00%
 495  12    87.05%    failed      0.00%
 496  539   97.19%    failed      0.01%
 497  332   92.81%    failed      0.00%
 498  1     87.13%    failed      0.00%
 499  420   92.75%    failed      0.00%
 500  506   92.92%    failed      0.00%
 501  381   85.69%    failed      0.00%
 502  386   92.06%    failed      0.00%
 503  83    86.58%    failed      0.00%
 504  231   86.47%    failed      0.00%
 505  157   93.90%    passed     14.22%
 506  17    98.52%    failed      3.94%
 507  152   95.08%    failed      0.00%
 508  38    95.13%    failed      0.00%
 509  175   95.10%    failed      0.00%
 510  296   95.10%    failed      0.84%
 511  530   95.23%    failed      0.00%
 512  247   95.18%    failed      0.00%
 513  317   95.42%    failed      0.00%
 514  615   90.88%    failed      0.21%
 515  215   91.41%    failed      0.48%
 516  54    91.22%    failed      0.07%
 517  43    91.86%    failed      0.00%
 518  253   92.06%    failed      0.03%
 519  473   93.57%    failed      0.03%
 520  148   91.55%    passed      5.85%
 521  60    92.04%    failed      0.00%
 522  598   91.57%    failed      0.21%
 523  200   87.12%    failed      0.00%
 524  409   91.35%    failed      0.96%
 525  133   91.43%    failed      0.01%
 526  146   91.75%    passed     23.39%
 527  436   91.55%    failed      2.19%
 528  557   88.22%    failed      0.00%
 529  159   90.60%    failed      0.00%
 530  28    87.02%    failed      0.00%
 531  362   90.40%    failed      1.69%
 532  563   94.27%    failed      2.49%
 533  53    90.42%    failed      0.00%
 534  462   90.54%    failed      0.00%
 535  66    91.85%    failed      2.21%
 536  460   95.02%    failed      0.10%
 537  342   90.73%    failed      0.00%
 538  348   93.20%    failed      1.19%
 539  244   88.53%    failed      0.00%
 540  544   89.29%    failed      0.00%
 541  15    89.17%    failed      0.00%
 542  70    91.00%    failed      0.00%
 543  435   88.79%    failed      0.00%
 544  117   91.76%    failed      1.32%
 545  541   91.69%    failed      0.27%
 546  431   89.96%    failed      0.00%
 547  478   94.93%    failed      0.02%
 548  173   90.13%    failed      0.76%
 549  380   89.94%    failed      0.01%
 550  467   89.94%    failed      0.00%
 551  361   91.89%    failed      0.00%
 552  466   76.37%    failed      0.00%
 553  311   95.36%    failed      1.08%
 554  565   89.08%    failed      0.00%
 555  291   91.75%    failed      0.36%
 556  72    92.65%    failed      0.04%
 557  205   92.65%    failed      0.00%
 558  243   93.28%    failed      0.02%
 559  443   88.57%    failed      0.00%
 560  119   91.13%    failed      0.13%
 561  104   91.31%    failed      0.00%
 562  483   91.44%    failed      0.02%
 563  230   91.51%    failed      0.00%
 564  210   92.63%    failed      0.00%
 565  76    88.16%    failed      0.00%
 566  415   91.55%    failed      0.20%
 567  463   88.56%    failed      0.00%
 568  324   88.92%    failed      0.00%
 569  402   94.42%    failed      0.00%
 570  155   91.52%    failed      0.09%
 571  218   89.72%    failed      0.02%
 572  305   89.84%    failed      0.03%
 573  589   89.82%    failed      0.02%
 574  477   92.93%    failed      0.01%
 575  257   91.46%    failed      0.62%
 576  401   91.37%    failed      0.00%
 577  426   91.99%    failed      0.10%
 578  469   91.94%    failed      0.00%
 579  211   91.56%    failed      0.00%
 580  51    89.74%    failed      0.00%
 581  55    89.69%    failed      0.00%
 582  429   94.43%    failed      0.05%
 583  560   92.57%    passed      7.41%
 584  355   90.48%    failed      0.25%
 585  438   97.10%    passed      7.26%
 586  625   91.14%    failed      0.78%
 587  580   86.23%    failed      0.00%
 588  225   89.82%    failed      0.00%
 589  433   90.32%    failed      0.01%
 590  454   89.97%    failed      0.00%
 591  525   90.15%    failed      0.28%
 592  147   90.15%    failed      0.00%
 593  75    90.00%    failed      0.00%
 594  214   90.03%    failed      0.01%
 595  325   95.25%    failed      1.71%
 596  357   92.62%    failed      1.10%
 597  62    91.31%    failed      0.02%
 598  287   90.05%    failed      0.00%
 599  274   87.40%    failed      0.00%
 600  368   91.41%    failed      0.00%
 601  29    91.55%    failed      0.16%
 602  80    91.68%    failed      0.00%
 603  605   92.78%    failed      0.02%
 604  49    91.96%    failed      0.15%
 605  171   91.57%    failed      0.00%
 606  619   91.99%    passed      6.35%
 607  30    90.36%    failed      0.00%
 608  270   95.36%    failed      0.04%
 609  388   94.41%    failed      0.00%
 610  345   89.85%    failed      0.00%
 611  451   90.91%    failed      0.06%
 612  588   90.76%    failed      0.00%
 613  158   87.80%    failed      0.00%
 614  306   92.34%    failed      0.00%
 615  395   88.11%    failed      0.00%
 616  25    88.56%    failed      0.00%
 617  240   88.27%    failed      0.00%
 618  190   90.44%    failed      0.00%
 619  197   89.83%    failed      0.00%
 620  585   89.95%    failed      0.00%
 621  602   90.03%    failed      0.00%
 622  73    89.94%    failed      0.00%
 623  566   93.48%    failed      0.03%
 624  584   90.78%    failed      0.00%
 625  114   86.63%    failed      0.00%
 626  223   92.14%    failed      0.00%
 627  440   91.62%    failed      2.18%
 628  56    86.97%    failed      0.00%
 629  382   93.59%    failed      0.09%
 630  370   92.07%    failed      0.01%
 631  485   86.79%    failed      0.00%
 632  607   96.61%    failed      0.03%
 633  242   93.87%    failed      0.81%
 634  255   90.06%    failed      0.00%
 635  465   93.98%    failed      0.00%
 636  191   89.98%    failed      0.00%
 637  336   89.89%    failed      0.00%
 638  548   90.23%    failed      0.00%
 639  238   90.35%    failed      0.00%
 640  134   97.16%    failed      0.61%
 641  384   90.12%    failed      0.00%
 642  328   88.46%    failed      0.00%
 643  627   88.43%    failed      0.00%
 644  513   88.48%    failed      0.00%
 645  470   88.48%    failed      0.00%
 646  23    93.18%    failed      0.00%
WARNING: 646 sequences contain more than 50% gaps/ambiguity
****  TOTAL   90.34%  632 sequences failed composition chi2 test (p-value<5%; df=19)


Create initial parsimony tree by phylogenetic likelihood library (PLL)... 8.976 seconds
Measuring multi-threading efficiency up to 24 CPU cores
2 trees examined
Threads: 1 / Time: 69.467 sec / Speedup: 1.000 / Efficiency: 100% / LogL: -1445155
Threads: 2 / Time: 43.306 sec / Speedup: 1.604 / Efficiency: 80% / LogL: -1445155
Threads: 3 / Time: 30.161 sec / Speedup: 2.303 / Efficiency: 77% / LogL: -1445155
Threads: 4 / Time: 23.550 sec / Speedup: 2.950 / Efficiency: 74% / LogL: -1445155
Threads: 5 / Time: 19.030 sec / Speedup: 3.650 / Efficiency: 73% / LogL: -1445155
Threads: 6 / Time: 15.977 sec / Speedup: 4.348 / Efficiency: 72% / LogL: -1445155
Threads: 7 / Time: 14.410 sec / Speedup: 4.821 / Efficiency: 69% / LogL: -1445155
Threads: 8 / Time: 12.687 sec / Speedup: 5.476 / Efficiency: 68% / LogL: -1445155
Threads: 9 / Time: 12.531 sec / Speedup: 5.544 / Efficiency: 62% / LogL: -1445155
Threads: 10 / Time: 13.306 sec / Speedup: 5.221 / Efficiency: 52% / LogL: -1445155
Threads: 11 / Time: 12.242 sec / Speedup: 5.675 / Efficiency: 52% / LogL: -1445155
Threads: 12 / Time: 12.998 sec / Speedup: 5.344 / Efficiency: 45% / LogL: -1445155
BEST NUMBER OF THREADS: 8

Perform fast likelihood tree search using LG+I+G model...
Estimate model parameters (epsilon = 5.000)
Perform nearest neighbor interchange...
Estimate model parameters (epsilon = 1.000)
1. Initial log-likelihood: -900861.740
2. Current log-likelihood: -900859.912
Optimal log-likelihood: -900859.189
Proportion of invariable sites: 0.000
Gamma shape alpha: 1.971
Parameters optimization took 2 rounds (30.622 sec)
Time for fast ML tree search: 313.190 seconds

NOTE: ModelFinder requires 2700 MB RAM!
ModelFinder will test up to 144 protein models (sample size: 9748) ...
 No. Model         -LnL         df  AIC          AICc         BIC
  1  LG            923638.938   1289 1849855.877  1850249.069  1859117.106
  2  LG+I          923638.796   1290 1849857.592  1850251.441  1859126.007
  3  LG+G4         900858.560   1290 1804297.120  1804690.969  1813565.534
  4  LG+I+G4       900858.620   1291 1804299.240  1804693.747  1813574.840
  7  LG+F+G4       903433.615   1309 1809485.230  1809891.675  1818890.156
  8  LG+F+I+G4     903433.623   1310 1809487.246  1809894.360  1818899.357
 11  WAG+G4        896992.095   1290 1796564.191  1796958.040  1805832.605
 12  WAG+I+G4      896992.116   1291 1796566.233  1796960.739  1805841.832
 15  WAG+F+G4      899722.417   1309 1802062.835  1802469.279  1811467.761
 16  WAG+F+I+G4    899722.435   1310 1802064.870  1802471.984  1811476.981
 19  JTT+G4        904310.974   1290 1811201.947  1811595.796  1820470.362
 20  JTT+I+G4      904311.040   1291 1811204.081  1811598.587  1820479.680
 23  JTT+F+G4      906959.915   1309 1816537.830  1816944.275  1825942.756
 24  JTT+F+I+G4    906959.945   1310 1816539.891  1816947.005  1825952.002
 27  JTTDCMut+G4   904121.500   1290 1810823.000  1811216.848  1820091.414
 28  JTTDCMut+I+G4 904121.569   1291 1810825.137  1811219.644  1820100.737
 31  JTTDCMut+F+G4 906633.120   1309 1815884.240  1816290.684  1825289.166
 32  JTTDCMut+F+I+G4 906633.152   1310 1815886.303  1816293.417  1825298.414
 35  DCMut+G4      909133.506   1290 1820847.011  1821240.860  1830115.426
 36  DCMut+I+G4    909133.540   1291 1820849.080  1821243.586  1830124.679
 39  DCMut+F+G4    906798.528   1309 1816215.056  1816621.501  1825619.982
 40  DCMut+F+I+G4  906798.570   1310 1816217.139  1816624.253  1825629.250
 43  VT+G4         897766.314   1290 1798112.628  1798506.476  1807381.042
 44  VT+I+G4       897766.350   1291 1798114.700  1798509.206  1807390.299
 47  VT+F+G4       900899.738   1309 1804417.476  1804823.921  1813822.402
 48  VT+F+I+G4     900899.774   1310 1804419.549  1804826.663  1813831.659
 51  PMB+G4        902010.082   1290 1806600.164  1806994.013  1815868.578
 52  PMB+I+G4      902010.119   1291 1806602.239  1806996.745  1815877.838
 55  PMB+F+G4      902956.199   1309 1808530.398  1808936.842  1817935.324
 56  PMB+F+I+G4    902956.198   1310 1808532.397  1808939.511  1817944.507
 59  Blosum62+G4   902772.545   1290 1808125.089  1808518.938  1817393.504
 60  Blosum62+I+G4 902772.547   1291 1808127.093  1808521.599  1817402.692
 63  Blosum62+F+G4 902621.771   1309 1807861.542  1808267.987  1817266.468
 64  Blosum62+F+I+G4 902621.784   1310 1807863.569  1808270.683  1817275.680
 67  Dayhoff+G4    909193.135   1290 1820966.270  1821360.119  1830234.685
 68  Dayhoff+I+G4  909193.176   1291 1820968.352  1821362.858  1830243.951
 71  Dayhoff+F+G4  906865.737   1309 1816349.474  1816755.919  1825754.400
 72  Dayhoff+F+I+G4 906865.779   1310 1816351.557  1816758.671  1825763.668
 75  mtREV+G4      956242.273   1290 1915064.545  1915458.394  1924332.960
 76  mtREV+I+G4    956242.280   1291 1915066.559  1915461.065  1924342.159
 79  mtREV+F+G4    926497.111   1309 1855612.223  1856018.667  1865017.149
 80  mtREV+F+I+G4  926497.135   1310 1855614.270  1856021.384  1865026.381
 83  mtART+G4      981538.285   1290 1965656.571  1966050.420  1974924.985
 84  mtART+I+G4    981538.272   1291 1965658.544  1966053.050  1974934.143
 87  mtART+F+G4    943991.874   1309 1890601.747  1891008.192  1900006.673
 88  mtART+F+I+G4  943991.878   1310 1890603.757  1891010.871  1900015.868
 91  mtZOA+G4      952433.749   1290 1907447.498  1907841.347  1916715.912
 92  mtZOA+I+G4    952433.756   1291 1907449.512  1907844.018  1916725.111
 95  mtZOA+F+G4    928816.449   1309 1860250.898  1860657.342  1869655.824
 96  mtZOA+F+I+G4  928816.457   1310 1860252.915  1860660.029  1869665.026
 99  mtMAM+G4      984595.641   1290 1971771.283  1972165.132  1981039.697
100  mtMAM+I+G4    984595.646   1291 1971773.291  1972167.797  1981048.891
103  mtMAM+F+G4    950312.918   1309 1903243.836  1903650.281  1912648.762
104  mtMAM+F+I+G4  950312.887   1310 1903245.773  1903652.887  1912657.884
107  HIVb+G4       930138.000   1290 1862855.999  1863249.848  1872124.414
108  HIVb+I+G4     930138.013   1291 1862858.026  1863252.533  1872133.626
111  HIVb+F+G4     928588.506   1309 1859795.012  1860201.457  1869199.938
112  HIVb+F+I+G4   928588.532   1310 1859797.064  1860204.178  1869209.175
115  HIVw+G4       967150.431   1290 1936880.861  1937274.710  1946149.276
116  HIVw+I+G4     967150.448   1291 1936882.896  1937277.402  1946158.495
119  HIVw+F+G4     947996.197   1309 1898610.394  1899016.839  1908015.320
120  HIVw+F+I+G4   947996.227   1310 1898612.455  1899019.568  1908024.565
123  FLU+G4        923872.529   1290 1850325.057  1850718.906  1859593.472
124  FLU+I+G4      923872.547   1291 1850327.095  1850721.601  1859602.694
127  FLU+F+G4      915746.595   1309 1834111.189  1834517.634  1843516.115
128  FLU+F+I+G4    915746.607   1310 1834113.214  1834520.327  1843525.324
131  rtREV+G4      908027.025   1290 1818634.050  1819027.899  1827902.465
132  rtREV+I+G4    908027.058   1291 1818636.116  1819030.622  1827911.715
135  rtREV+F+G4    906975.902   1309 1816569.804  1816976.248  1825974.730
136  rtREV+F+I+G4  906975.930   1310 1816571.859  1816978.973  1825983.970
139  cpREV+G4      907128.276   1290 1816836.553  1817230.401  1826104.967
140  cpREV+I+G4    907128.298   1291 1816838.596  1817233.102  1826114.195
143  cpREV+F+G4    907608.789   1309 1817835.578  1818242.023  1827240.504
144  cpREV+F+I+G4  907608.823   1310 1817837.646  1818244.759  1827249.756
Akaike Information Criterion:           WAG+G4
Corrected Akaike Information Criterion: WAG+G4
Bayesian Information Criterion:         WAG+G4
Best-fit model: WAG+G4 chosen according to BIC

All model information printed to /media/disk3/jrivas/TRAITS-main/hszA/ref_database.model.gz
CPU time for ModelFinder: 83391.418 seconds (23h:9m:51s)
Wall-clock time for ModelFinder: 11811.560 seconds (3h:16m:51s)
Generating 1000 samples for ultrafast bootstrap (seed: 107627)...

NOTE: 2700 MB RAM (2 GB) is required!
Estimate model parameters (epsilon = 0.100)
1. Initial log-likelihood: -896992.095
Optimal log-likelihood: -896992.081
Gamma shape alpha: 2.197
Parameters optimization took 1 rounds (21.084 sec)
Computing ML distances based on estimated model parameters...
Computing ML distances took 14.422708 sec (of wall-clock time) 98.464294 sec(of CPU time)
WARNING: Some pairwise ML distances are too long (saturated)
Computing RapidNJ tree took 2.191122 sec (of wall-clock time) 6.953745 sec (of CPU time)
Log-likelihood of RapidNJ tree: -901537.860
--------------------------------------------------------------------
|             INITIALIZING CANDIDATE TREE SET                      |
--------------------------------------------------------------------
Generating 98 parsimony trees... 1084.008 second
Computing log-likelihood of 98 initial trees ... 846.027 seconds
Current best score: -896992.081

Do NNI search on 20 best initial trees
Estimate model parameters (epsilon = 0.100)
BETTER TREE FOUND at iteration 1: -896972.123
Estimate model parameters (epsilon = 0.100)
BETTER TREE FOUND at iteration 3: -896829.819
Estimate model parameters (epsilon = 0.100)
BETTER TREE FOUND at iteration 4: -896772.234
Estimate model parameters (epsilon = 0.100)
BETTER TREE FOUND at iteration 5: -896751.690
Iteration 10 / LogL: -896810.246 / Time: 1h:32m:36s
Iteration 20 / LogL: -896894.802 / Time: 4h:55m:18s
Finish initializing candidate tree set (20)
Current best tree score: -896751.690 / CPU time: 17374.652
Number of iterations: 20
--------------------------------------------------------------------
|               OPTIMIZING CANDIDATE TREE SET                      |
--------------------------------------------------------------------
Estimate model parameters (epsilon = 0.100)
BETTER TREE FOUND at iteration 21: -896748.272
Estimate model parameters (epsilon = 0.100)
BETTER TREE FOUND at iteration 24: -896710.404
Estimate model parameters (epsilon = 0.100)
BETTER TREE FOUND at iteration 28: -896698.431
Iteration 30 / LogL: -896754.783 / Time: 8h:26m:9s (28h:30m:28s left)
Iteration 40 / LogL: -896771.757 / Time: 11h:57m:2s (26h:57m:56s left)
Estimate model parameters (epsilon = 0.100)
BETTER TREE FOUND at iteration 49: -896695.538
Iteration 50 / LogL: -896835.269 / Time: 14h:52m:19s (30h:2m:52s left)
Log-likelihood cutoff on original alignment: -896952.915
Iteration 60 / LogL: -896724.078 / Time: 18h:11m:17s (27h:26m:10s left)
Estimate model parameters (epsilon = 0.100)
BETTER TREE FOUND at iteration 61: -896691.517
Iteration 70 / LogL: -896911.720 / Time: 21h:50m:6s (28h:47m:49s left)
Estimate model parameters (epsilon = 0.100)
BETTER TREE FOUND at iteration 71: -896677.941
Iteration 80 / LogL: -896734.061 / Time: 25h:8m:53s (28h:58m:5s left)
Estimate model parameters (epsilon = 0.100)
BETTER TREE FOUND at iteration 90: -896676.100
Iteration 90 / LogL: -896676.100 / Time: 27h:28m:53s (30h:52m:41s left)
Estimate model parameters (epsilon = 0.100)
BETTER TREE FOUND at iteration 92: -896674.341
Estimate model parameters (epsilon = 0.100)
BETTER TREE FOUND at iteration 93: -896671.934
Estimate model parameters (epsilon = 0.100)
BETTER TREE FOUND at iteration 95: -896653.813
Iteration 100 / LogL: -896745.568 / Time: 28h:8m:7s (26h:59m:55s left)
Log-likelihood cutoff on original alignment: -896952.915
NOTE: Bootstrap correlation coefficient of split occurrence frequencies: 0.994
Iteration 110 / LogL: -896828.278 / Time: 29h:28m:58s (24h:20m:37s left)
Estimate model parameters (epsilon = 0.100)
BETTER TREE FOUND at iteration 118: -896642.426
Iteration 120 / LogL: -896669.030 / Time: 30h:53m:2s (25h:26m:1s left)
Iteration 130 / LogL: -896719.278 / Time: 31h:22m:58s (21h:24m:30s left)
Iteration 140 / LogL: -896675.743 / Time: 32h:16m:1s (18h:6m:23s left)
Estimate model parameters (epsilon = 0.100)
BETTER TREE FOUND at iteration 141: -896627.815
Iteration 150 / LogL: -896657.670 / Time: 32h:43m:15s (19h:59m:2s left)
Log-likelihood cutoff on original alignment: -896952.915
Iteration 160 / LogL: -896818.722 / Time: 33h:0m:53s (16h:49m:8s left)
Iteration 170 / LogL: -896664.280 / Time: 33h:18m:48s (13h:59m:44s left)
Iteration 180 / LogL: -896661.935 / Time: 33h:36m:20s (11h:27m:8s left)
Iteration 190 / LogL: -896681.239 / Time: 33h:53m:52s (9h:8m:49s left)
Iteration 200 / LogL: -896733.031 / Time: 34h:10m:49s (7h:2m:32s left)
Log-likelihood cutoff on original alignment: -896952.915
NOTE: Bootstrap correlation coefficient of split occurrence frequencies: 0.986
NOTE: UFBoot does not converge, continue at least 100 more iterations
Iteration 210 / LogL: -896639.786 / Time: 34h:28m:25s (14h:50m:42s left)
Iteration 220 / LogL: -896771.282 / Time: 34h:45m:27s (12h:41m:48s left)
Estimate model parameters (epsilon = 0.100)
BETTER TREE FOUND at iteration 223: -896623.771
Iteration 230 / LogL: -896852.500 / Time: 35h:3m:42s (14h:14m:20s left)
Iteration 240 / LogL: -896679.851 / Time: 35h:21m:10s (12h:16m:38s left)
Iteration 250 / LogL: -896690.658 / Time: 35h:38m:40s (10h:26m:59s left)
Log-likelihood cutoff on original alignment: -896830.808
Iteration 260 / LogL: -896669.472 / Time: 35h:56m:7s (8h:44m:27s left)
Iteration 270 / LogL: -896748.926 / Time: 36h:13m:32s (7h:8m:14s left)
Estimate model parameters (epsilon = 0.100)
BETTER TREE FOUND at iteration 271: -896622.450
Iteration 280 / LogL: -896682.544 / Time: 36h:31m:23s (11h:54m:45s left)
Iteration 290 / LogL: -896686.307 / Time: 36h:53m:44s (10h:20m:27s left)
Iteration 300 / LogL: -896631.024 / Time: 37h:11m:56s (8h:49m:59s left)
Log-likelihood cutoff on original alignment: -896830.808
NOTE: Bootstrap correlation coefficient of split occurrence frequencies: 0.992
Iteration 310 / LogL: -896658.728 / Time: 37h:30m:18s (10h:55m:25s left)
Iteration 320 / LogL: -896652.317 / Time: 37h:48m:21s (9h:28m:52s left)
Iteration 330 / LogL: -896672.346 / Time: 38h:5m:58s (8h:6m:22s left)
Estimate model parameters (epsilon = 0.100)
BETTER TREE FOUND at iteration 335: -896602.141
Iteration 340 / LogL: -896812.496 / Time: 38h:23m:54s (10h:45m:38s left)
Iteration 350 / LogL: -896643.454 / Time: 38h:41m:39s (9h:25m:26s left)
Log-likelihood cutoff on original alignment: -896830.808
Iteration 360 / LogL: -896650.548 / Time: 39h:0m:39s (8h:8m:59s left)
Iteration 370 / LogL: -896648.623 / Time: 39h:19m:16s (6h:55m:35s left)
Iteration 380 / LogL: -896665.266 / Time: 39h:37m:24s (5h:45m:0s left)
Iteration 390 / LogL: -896625.095 / Time: 39h:58m:10s (4h:37m:25s left)
Iteration 400 / LogL: -896669.197 / Time: 40h:18m:25s (3h:32m:8s left)
Log-likelihood cutoff on original alignment: -896821.239
NOTE: Bootstrap correlation coefficient of split occurrence frequencies: 0.997
Iteration 410 / LogL: -896666.274 / Time: 40h:37m:59s (8h:56m:28s left)
Iteration 420 / LogL: -896611.613 / Time: 40h:59m:2s (7h:49m:30s left)
Iteration 430 / LogL: -896727.524 / Time: 41h:28m:28s (6h:46m:2s left)
TREE SEARCH COMPLETED AFTER 436 ITERATIONS / Time: 41h:46m:51s

--------------------------------------------------------------------
|                    FINALIZING TREE SEARCH                        |
--------------------------------------------------------------------
Performs final model parameters optimization
Estimate model parameters (epsilon = 0.010)
1. Initial log-likelihood: -896602.141
Optimal log-likelihood: -896602.136
Gamma shape alpha: 2.183
Parameters optimization took 1 rounds (21.603 sec)
BEST SCORE FOUND : -896602.136
Creating bootstrap support values...
Split supports printed to NEXUS file /media/disk3/jrivas/TRAITS-main/hszA/ref_database.splits.nex
Total tree length: 387.642

Total number of iterations: 436
CPU time used for tree search: 741927.043 sec (206h:5m:27s)
Wall-clock time used for tree search: 150066.909 sec (41h:41m:6s)
Total CPU time used: 744674.904 sec (206h:51m:14s)
Total wall-clock time used: 150436.874 sec (41h:47m:16s)

Computing bootstrap consensus tree...
Reading input file /media/disk3/jrivas/TRAITS-main/hszA/ref_database.splits.nex...
646 taxa and 2112 splits.
Consensus tree written to /media/disk3/jrivas/TRAITS-main/hszA/ref_database.contree
Reading input trees file /media/disk3/jrivas/TRAITS-main/hszA/ref_database.contree
Log-likelihood of consensus tree: -896614.300

Analysis results written to: 
  IQ-TREE report:                /media/disk3/jrivas/TRAITS-main/hszA/ref_database.iqtree
  Maximum-likelihood tree:       /media/disk3/jrivas/TRAITS-main/hszA/ref_database.treefile
  Likelihood distances:          /media/disk3/jrivas/TRAITS-main/hszA/ref_database.mldist

Ultrafast bootstrap approximation results written to:
  Split support values:          /media/disk3/jrivas/TRAITS-main/hszA/ref_database.splits.nex
  Consensus tree:                /media/disk3/jrivas/TRAITS-main/hszA/ref_database.contree
  Screen log file:               /media/disk3/jrivas/TRAITS-main/hszA/ref_database.log

Date and Time: Fri May 27 14:56:23 2022
