# Supplementary material for: Picoplankton nitrogen guilds in the tropical and subtropical oceans: From the surface to the deep
Source: PLoS One. 2025 Nov 5;20(11):e0335222. doi: 10.1371/journal.pone.0335222 (PMC12588538; doi:10.1371/journal.pone.0335222)
Supplement: S1 File — (ZIP) [file pone.0335222.s001.zip › supplementary info/N_cycle/G_hzsA_hydrazine_synthase_anammox/ref_database.newick]

(181:1.0033501811,((403:0.0229575750,(347:0.0200623417,631:0.0166899853)100:0.0114998607)100:0.3092845377,((((((106:0.0892406727,617:0.0260909651)64:0.0146023058,509:0.0233189906)57:0.0032956731,389:0.0167242930)46:0.0022321190,259:0.0185002066)49:0.0059334044,(574:0.0179286773,(616:0.0048171819,254:0.0087127382)100:0.0082927413)100:0.0064239457)64:0.0207956699,153:0.0120299304)100:0.2643235294)100:0.3545925633,((524:0.7783581019,(623:0.3953048941,633:0.6192350616)100:0.3144826263)100:1.0741714070,(628:3.0553216108,(((((((613:2.1806538513,(((((448:4.1810920770,(121:0.8246883092,(((540:0.1609394415,612:0.1364337472)100:0.0464403611,22:0.1019649127)100:0.7991627162,(((611:0.2569616388,(36:0.2043801170,(154:0.1996985366,286:0.1756618777)77:0.0606330412)100:0.1442832240)100:0.0920116615,187:0.3165018810)100:0.1508201207,(644:0.3288327753,(9:0.2679745815,(494:0.1928292608,(47:0.1668257750,86:0.1842937715)100:0.1121820287)100:0.0929941638)100:0.1220268411)100:0.3601711612)100:0.1751744301)100:0.3400736453)100:0.4880188436)98:0.3913270819,(((546:0.3843599611,(192:0.2926829069,359:0.2909702136)100:0.4753130995)100:0.7603616579,(237:0.1381605967,(383:0.1953220810,(7:0.0851603841,203:0.1060065692)100:0.0473846390)100:0.0617265375)100:0.5653429631)100:0.3608384845,((515:0.7409307193,(252:0.2540514094,((579:0.0660046756,(315:0.0652154658,475:0.0415260636)100:0.0355321837)100:0.0307757051,(126:0.1342839862,79:0.0862385699)97:0.0310423320)100:0.2505393139)100:0.2140963364)91:0.0875866644,(635:0.4075817586,(437:0.4138983795,(582:0.3548878097,((58:0.1227555322,226:0.0993835965)100:0.2479318661,(167:0.1438080283,643:0.1024831138)100:0.2205461394)100:0.0732813110)100:0.1339527767)100:0.1385584944)99:0.0605992886)99:0.3011948038)99:0.2607131973)99:0.9995088550,(239:0.7169292402,(591:0.5156156284,((441:0.4042693851,500:0.2264205148)100:0.0897999401,(273:0.3777468910,((590:0.2602453755,(145:0.0700275106,398:0.0429286348)100:0.2191671201)100:0.2299977395,(219:0.2057910036,(526:0.1290835086,597:0.1251386430)100:0.1484859281)100:0.1901587706)100:0.1680296366)100:0.2017253975)100:0.2416755965)76:0.1417696682)100:0.9332168234)99:0.5145498767,(((447:1.0688957140,(285:0.5418590639,((603:0.5592416219,21:0.4626340908)100:0.1287699738,508:0.4093168289)100:0.1457545662)100:0.5281234807)100:0.5474097541,((((428:3.8150372559,(118:0.1490635548,241:0.1741501855)100:0.3129119812)49:0.0585444044,((484:0.4050770117,(184:0.2880014433,189:0.2070021005)100:0.2216715773)100:0.2300065577,(269:0.1527045679,(535:0.1477431571,(425:0.1480366265,599:0.1562959824)100:0.0408295824)100:0.0535451359)100:0.3653800425)52:0.0620399434)99:0.0593150825,(((46:0.1750054922,638:0.1435710589)100:0.3106026696,149:0.3217653973)96:0.1294958534,((((502:0.2869438765,511:0.2065140931)100:0.0741421131,((142:0.2507297815,281:0.2413616755)96:0.0537486635,(418:0.2050984740,564:0.2375960783)97:0.0485983766)96:0.0379188900)98:0.0316371577,(((((115:0.0693510003,130:0.0596634414)100:0.0199321801,430:0.0636386293)100:0.1280327392,(581:0.2091225430,(260:0.0696140846,284:0.0669990504)100:0.1326465998)100:0.0547787179)100:0.1609234501,123:0.2943526862)100:0.0621851099,354:0.2564068212)99:0.0399854527)100:0.1747361633,((((176:0.1503104309,(((((550:0.2935243080,636:0.2562261418)100:0.0778241558,527:0.2354437485)100:0.0687252976,120:0.2083036816)100:0.0993808200,341:0.0625997352)100:0.2016656452,419:0.0004998413)100:0.4467462808)100:0.1118436287,404:0.3404799604)92:0.0424849217,641:0.3033665756)94:0.0234795364,(((((127:0.2510713425,495:0.2155533075)95:0.0369215290,((491:0.1655870414,498:0.2237078582)100:0.0625950301,100:0.1630066029)100:0.0437312257)100:0.0447527198,397:0.1944278112)99:0.0380319847,(82:0.0629539948,594:0.0866349738)100:0.1657138591)81:0.0128483464,(188:0.1470607823,298:0.1671588181)100:0.0906354802)100:0.1031167723)96:0.0764682328)90:0.0487100743)98:0.0476800345)100:0.2137971590,(((474:0.2905740336,((294:0.2129507430,129:0.2320676961)98:0.0558352415,301:0.1956944482)98:0.0432888378)100:0.1482409911,((376:0.2810111535,600:0.2177293823)100:0.1150987992,583:0.2690998937)100:0.1663081639)96:0.0843277009,((344:0.5305280192,((143:0.1163878758,505:0.1597318398)100:0.2528894157,((559:0.3508126346,(164:0.0020914551,378:0.0000021230)100:0.3549907232)100:0.0678525044,595:0.3953833336)100:0.1238157896)100:0.0984493471)100:0.1233455081,(((640:0.0966299149,(468:0.0330306062,459:0.0000026568)100:0.1116127641)100:0.2777057330,(575:0.2721324224,94:0.3102795978)53:0.0615560504)52:0.0364308732,(449:0.3393499504,(174:0.3003976067,(642:0.1356913069,(367:0.1448937240,256:0.1374644715)100:0.0391887963)100:0.1378005743)100:0.1002206955)100:0.1362079633)100:0.1127873781)100:0.2455042179)100:0.1536696218)100:0.4786942716)98:0.1985756741,(90:0.4479952819,(179:0.1415598692,233:0.1495626735)100:0.2105525018)100:1.3499582370)99:0.3943068574)98:0.3649313459,((349:0.3470501201,363:0.4285748143)100:0.1990215760,(((302:0.1145862248,609:0.1118414925)100:0.5461840059,33:0.3541487118)100:0.0890486124,293:0.4613729611)100:0.2502088745)100:2.5527287798)100:0.7076916939)95:0.1907326526,(((335:0.3874250698,(471:0.3494430577,(65:0.4111479704,(353:0.0716732188,446:0.0662001474)100:0.2903246771)98:0.0741874458)98:0.0784659691)100:0.3441824861,(596:0.5774616762,(343:0.4821788993,536:0.3644170625)100:0.1535864956)100:0.3106068228)100:1.1174871806,(((26:0.8784788807,27:0.6189836139)100:0.7383001366,393:1.5096915103)95:0.3450096880,236:1.5341358737)100:0.5576847210)100:0.4258059916)97:0.3158109826,((((501:0.6817150385,((((44:0.9246473542,(314:0.1715325848,614:0.2134626236)100:0.3353098104)67:0.1129484296,512:0.6200336736)91:0.1139271940,206:0.7290543293)100:0.3395547440,((((((((110:0.2790790949,334:0.2877363873)100:0.8930480455,(112:0.0873895711,457:0.0793996812)100:0.4613325900)60:0.1325680008,292:0.4889697045)100:0.3361117226,57:0.8423924041)65:0.1149169682,((621:0.8072390169,606:0.6347361608)99:0.1613986976,630:0.7281299271)97:0.1056932284)61:0.0837954215,(373:0.4788177680,(278:0.3808719460,69:0.7322181353)99:0.0446603493)99:0.1408804220)62:0.1059150555,((18:1.3700875012,71:0.2576521017)100:0.1483723091,(102:0.2139826681,(232:0.1689001477,323:0.2376210571)100:0.1432813481)100:0.1678512265)100:0.1562742768)62:0.0930700032,(303:0.4581887760,267:0.4497789477)100:0.0937476076)100:0.5803506946)100:0.2775000376)100:1.7859812049,(217:0.5301305907,(95:0.0000021605,407:0.0000025603)100:0.4367190338)100:1.2714221847)100:0.6406875442,(((356:0.2881819967,(208:0.3548372429,(91:0.1978112442,444:0.1473225099)100:0.1036641143)96:0.1123250952)96:0.4515524655,(391:0.3309826274,105:0.4902672103)100:0.8561350937)72:0.3558546409,(420:0.0174967787,506:0.0085295083)100:2.2868460935)100:0.8734271899)80:0.2475809102,((((346:0.5603336480,390:0.4586404951)100:1.1703750498,((157:0.1627506994,17:1.3552484473)100:1.2476572308,(152:0.7726467860,((38:0.8613504377,(530:0.4327650411,(247:0.3469928424,317:0.2736434272)100:0.0594900096)100:0.1303966759)100:0.0997225763,(175:0.3659218722,296:0.3182939134)100:0.3699870580)100:0.2341827220)100:0.7555008487)100:0.4965865010)100:0.6111247974,((((144:1.2915979999,199:1.1303265049)100:0.5172292284,((381:0.2659906978,386:0.2883895317)100:0.1868271645,(83:0.2766220339,231:0.3062999368)100:0.1220924986)100:1.2568500421)100:0.6042844157,(((567:0.7358612146,(12:0.1492362432,539:0.2651641399)100:0.1981595247)100:0.0757956244,(332:0.2558834131,1:0.2773347266)100:0.1165811844)100:0.1836057876,136:0.3360697730)100:1.0941160537)100:0.4164722216,283:2.2343675112)99:0.2753935411)100:0.4250428463,(((((((216:1.6791726533,(66:1.1053482487,(460:0.5191023011,(342:0.4721360057,348:0.4873257369)100:0.1978455150)100:0.5520651381)64:0.0810346914)100:0.3121658735,(155:0.4598122890,((((218:0.1788711761,(305:0.1137554586,589:0.1252897565)100:0.1230261301)100:0.3363733215,477:0.5124525473)100:0.1321564995,((257:0.3202801735,401:0.2011287960)100:0.1553102379,(426:0.3501725641,469:0.4529525608)100:0.2950662359)100:0.0777296892)100:0.1691110792,287:0.5361896849)90:0.0997626313)100:0.8451911216)98:0.1596262302,(28:0.5499287651,(362:0.4610276632,(563:0.4750499152,(53:0.2398487974,462:0.3119154897)100:0.1097351269)100:0.0902155366)100:0.1204121583)100:1.1746396708)97:0.1462553311,((201:0.8001724713,(((163:0.6271812219,((222:0.2792783790,(221:0.1131725452,482:0.1217086467)100:0.1676548187)100:0.0751241446,553:0.1914574585)100:0.3343723421)93:0.1312423624,304:0.4197370837)93:0.0835393619,(261:0.2520392595,(212:0.2560439716,358:0.2011591606)100:0.1047045941)100:0.3069450782)93:0.2417465291)100:1.2391087299,(((((146:0.2898769853,436:0.2855665697)100:1.1186645352,76:0.8190514899)93:0.3808013380,((451:0.1382503631,588:0.1265905010)100:0.4117615061,(158:0.2873079138,306:0.3142842875)100:0.5406187682)98:0.1181813612)93:0.1927632185,(((395:0.4698060209,(25:0.4873387333,240:0.3110279027)100:0.0727229053)100:0.2271870165,((190:0.1716868403,197:0.1753917700)100:0.2770913870,(585:0.1842534058,602:0.1333735245)100:0.1480242434)100:0.1529422480)99:0.0891173347,(73:0.3289676120,566:0.4215340900)100:0.0754691266)100:0.3647400346)100:0.5568988787,((((557:0.5258049663,159:0.4452720119)100:1.1428030179,((415:0.5295160929,463:0.5067574121)100:0.7298421147,(211:0.5939022073,(51:0.2981792434,55:0.3831277945)100:0.1836182618)100:0.5406144088)100:0.3748095767)99:0.1843699008,((((((324:0.4433483296,402:0.2877864764)100:0.9611121524,382:0.6783536031)100:0.6164313086,(((328:0.0833330236,627:0.0707547205)100:0.3348634623,(470:0.4308359495,23:0.5328665489)100:0.1471650053)100:0.0864708155,513:0.3931797000)100:0.3835370271)95:0.1633508085,(((242:0.6026765141,238:0.3429891112)90:0.0947159947,((548:0.4426759248,384:0.4487266294)99:0.0448805741,134:0.5019030521)94:0.0653038860)51:0.0507000586,(((255:0.1265174150,465:0.1313803031)100:0.3640494502,336:0.3179577916)52:0.1010333012,191:0.2643301501)100:0.1906417512)100:0.5371094637)95:0.1024603638,(370:0.3717986486,(485:0.4703616946,607:0.4575586714)100:0.2362427377)100:0.5765758286)99:0.1421400733,((((62:1.2529265829,(30:0.4653525669,(270:0.6393202565,(388:0.4853468170,345:0.3236704027)100:0.1138636779)100:0.1392729624)100:0.1603570816)96:0.1135888935,((49:0.4317566015,619:0.3406497113)100:0.0565019790,171:0.2655398594)100:0.3002182032)96:0.1336624758,(((274:0.4800340377,368:0.3651172580)84:0.0935610860,80:0.2260070725)82:0.1099098820,29:0.3063021601)100:0.3184532613)95:0.1151777680,605:0.8505682399)100:0.6257926749)100:0.2973258798)92:0.1674142302,(584:0.5200436713,(((114:0.4440153288,223:0.3952050810)100:0.2246732032,56:0.3325227588)100:0.0893182137,440:0.3730285901)100:0.0997030486)100:1.0875944239)80:0.1671609544)70:0.1356787292)95:0.1784353321)86:0.1468883391,((244:0.0943206051,544:0.1306990921)100:0.6886965736,((((((((15:0.7624502455,(435:0.6469719606,(117:0.2601871458,541:0.3348475245)100:0.1127326720)100:0.0991753873)100:0.1687599771,210:0.5040809070)97:0.0567475020,(72:0.1313125630,205:0.1529238322)100:0.5535037300)86:0.0837267949,((119:0.3113911901,104:0.2380027796)100:0.2547899056,(483:0.4254223191,230:0.3157850265)100:0.1029700813)100:0.0771188079)73:0.0523175232,(431:0.6133429040,(478:0.5117059769,(361:0.0918733429,466:0.1067874421)100:0.5583348709)99:0.1335969970)99:0.1813288412)73:0.0501656512,(((173:0.3229497396,380:0.2408177510)100:0.3031480671,467:0.5348297428)100:0.1142405839,291:0.7245817713)95:0.1410283593)81:0.0926551357,(243:0.2492937479,443:0.2506196771)100:0.4708122364)99:0.1409092996,(70:0.4676641546,(311:0.1871602571,565:0.2982504894)100:0.2127100446)100:0.2245302980)100:0.1725447106)100:0.8339743222)73:0.1119779357,((((((((615:0.8473999392,54:0.4718340007)99:0.2001269322,598:0.4065025956)98:0.0995703085,409:0.3619104937)98:0.0692969718,133:0.3448953200)96:0.0669047908,200:0.4350048314)97:0.0681446934,60:0.5876070649)50:0.0485384908,((43:0.2902773868,253:0.3963069880)100:0.2873339543,(473:0.6058443906,148:0.4176008830)98:0.0881681983)99:0.0801582727)99:0.2693328144,215:0.7994232396)100:0.9087081411)52:0.1230058413,(((((141:0.3748327154,533:0.3549220876)100:0.5024783630,220:0.5676132847)99:0.0889518833,63:0.5064976406)100:0.1645775476,(((((((194:0.6511297956,(204:0.0762889899,310:0.0985699588)100:0.5278084989)34:0.1006749830,(366:0.7456467766,481:0.7190065088)62:0.1590717458)64:0.1250482366,(369:0.7043333655,(168:0.2581824799,492:0.2581505202)100:0.2086346526)100:0.1246134299)59:0.0739539472,531:0.4546446735)58:0.0577965581,(322:0.3988068647,561:0.3367115928)100:0.5719858600)84:0.0674710188,(((587:0.6878456636,(172:0.3231235814,532:0.3217972534)100:0.2454798595)100:0.0921023729,(313:0.4284784731,(520:0.3995090181,610:0.2933329440)100:0.1748502437)100:0.2389237979)99:0.0982874633,((417:0.2919838285,528:0.2154568017)100:0.3206289553,(67:0.4056388895,(37:0.3423917629,(107:0.2344866916,516:0.2449884046)100:0.0392832966)100:0.0552377998)100:0.1073953557)100:0.0985509296)100:0.1526741859)89:0.0820431821,(162:0.1310441545,385:0.1225045688)100:0.4003102124)100:0.1776293559)100:1.0574874360,(((429:0.5670172315,((560:0.1395754338,(355:0.1501787876,438:0.1519451885)100:0.0861091270)100:0.6942993197,625:0.4614635603)100:0.1057704042)97:0.0605286485,(580:0.6090114005,225:0.4931642475)100:0.1566713626)98:0.1812336429,(433:0.5467788185,((454:0.3773619581,525:0.3534661263)100:0.1731290705,(147:0.3583907432,((75:0.2181543472,325:0.0900707411)100:0.0538387088,(214:0.1156007259,357:0.0730497090)100:0.0901000350)100:0.1397373123)100:0.2173916325)100:0.1731355322)100:0.3683844506)100:0.9611918806)100:0.3220902908)100:0.5735592092)80:0.2094705684)98:0.2496357609)96:0.3581969594,(645:0.4457386800,((464:0.0000024436,538:2.9106914735)100:0.0798560490,(209:0.0355052936,280:0.1033185091)100:0.0626745906)100:0.2109276784)100:2.7399311695)77:0.2186911333,((((((((169:0.0028753857,249:0.0000025874)70:0.0000026444,493:0.0013614947)100:0.4926374011,(195:0.0215558619,(132:0.0000025874,412:0.0000025874)93:0.0000022199)99:0.0372204326)100:0.9632801718,300:0.8156854700)100:0.2159846992,((534:0.5200149544,193:0.5887110172)100:0.4746803246,229:0.6539315449)100:0.5313536993)99:0.2372272315,(89:0.1524329078,547:0.0441815563)100:0.9204429839)100:0.6402472206,(((((((578:0.9598780165,(((135:0.5286949078,510:0.3128778572)100:0.1440940946,456:0.3232842716)100:0.1360157091,((19:0.1547883027,427:0.1405605001)100:0.1767254381,(228:0.1869167998,442:0.2246989240)100:0.1191093138)100:0.1236996970)100:0.4433630736)78:0.1817602419,((577:0.7445987950,(312:0.6706701899,((264:0.1069639754,307:0.0978182938)100:0.4436447764,(234:0.2613505157,279:0.1474498781)100:0.3503395705)98:0.0469177964)99:0.0679035734)94:0.0550605519,(((39:0.2002254035,(329:0.0837861366,(308:0.0753915408,543:0.1044620017)100:0.0418785240)100:0.1380609806)100:0.3463965190,(387:0.1885753907,618:0.1908095606)100:0.3285039030)100:0.1069470785,(246:0.4506126319,503:0.6879792772)95:0.1136246144)89:0.0624613577)99:0.0707802660)77:0.0510034220,(125:0.8986005081,(392:0.5233153386,(((((523:0.0524250464,637:0.0917172425)100:0.3467657212,(31:0.2151117238,(156:0.0762688017,519:0.0684044207)100:0.2146325431)100:0.0644308722)98:0.0538023291,608:0.2954890556)100:0.2246561161,290:0.3031920835)98:0.0735450968,(421:0.2154730055,(52:0.0838350662,360:0.0552714729)100:0.1343553924)100:0.1572857307)100:0.1936184683)100:0.1058016660)99:0.1027929818)77:0.0773969669,(((((((399:0.3107037685,497:0.3542560913)100:0.2197862061,(151:0.1746956714,276:0.2150867437)100:0.2808329264)99:0.0995554246,622:0.5001603382)56:0.0792566854,626:0.5549395274)100:0.1019506269,(((472:0.4508243982,(161:0.1377289438,489:0.1166471940)100:0.1110641742)100:0.0929483173,((186:0.1136070741,333:0.0613217333)100:0.1799377929,(250:0.0920178277,(568:0.0903017793,(137:0.0000025638,245:0.0137124811)100:0.0751216916)100:0.0256331687)100:0.1189232729)100:0.0384118399)100:0.1642575668,517:0.2340567800)100:0.3316828243)100:0.4170659937,(((198:0.6734517472,(20:0.2276279810,318:0.1599912932)100:0.2762853113)100:0.2801538511,((((207:0.2854411930,518:0.1676983135)100:0.0883665955,((((3:0.2068192010,558:0.1804838787)100:0.0405218126,396:0.1850335574)100:0.0299845476,(180:0.2018799226,295:0.1301148505)99:0.0681054698)98:0.0363359831,375:0.2553923262)95:0.0346984876)93:0.0350738519,(5:0.2663258755,48:0.1404182971)100:0.1341918561)100:0.1083167160,(265:0.3001046579,177:0.2188319679)100:0.0836958126)100:0.1843742193)100:0.1258709237,((629:0.6202048969,111:0.4458932221)75:0.0601279257,(624:0.3350287000,(620:0.2499452706,(4:0.1255754602,507:0.1677990624)100:0.1239132805)100:0.1406616214)100:0.2106011028)75:0.0668187462)45:0.0303073483)86:0.0587802569,(((((((((45:0.6830933930,(81:0.4749256491,461:0.3109708856)100:0.4176140893)100:0.2473528261,((0:0.5266555754,(((108:0.3681050926,165:0.1808745953)100:0.0473656149,(297:0.2126193488,556:0.1874874776)100:0.0700464311)100:0.0650654305,10:0.2191457569)100:0.2506810042)100:0.1021148635,634:0.4931089183)100:0.1020889481)99:0.0539589936,(139:0.1354883600,224:0.1295713445)100:0.8455960486)99:0.1141571774,((64:0.4002651986,(178:0.1006283575,593:0.1014851337)100:0.3505770502)100:0.6809277487,(97:0.6477227963,573:0.3911919135)100:0.1671047293)97:0.1193176914)98:0.1070285736,122:0.7882855425)60:0.0519322750,(((416:0.6499408497,(24:0.1725281388,263:0.1918472908)100:0.4379426542)100:0.1547909932,(258:0.5216260116,(592:0.2009986755,(282:0.1497157269,(170:0.0861325441,554:0.1332850180)100:0.0542462894)100:0.2595767592)100:0.2614757259)100:0.1524844627)100:0.1333044891,569:0.6905669750)98:0.1256313721)55:0.0549623762,(((99:0.3834249373,(424:0.1933775734,(251:0.1645961952,272:0.1329719578)99:0.0709054924)100:0.0598397668)100:0.0819323455,(92:0.1305615484,(13:0.1024526561,(248:0.1246065049,521:0.0568266186)100:0.0396321634)100:0.0306376642)100:0.2135765234)100:0.3581962676,213:0.4909352814)96:0.1060727692)87:0.0333085676,529:0.7063330277)94:0.0573489400,(((((632:0.9204248475,406:0.6348474581)100:0.3567306530,(((((41:0.1308947146,365:0.1292453908)100:0.0496402753,445:0.0945789483)100:0.0324664494,84:0.1016033112)100:0.2332373059,(372:0.3431240033,((235:0.2152888518,570:0.1894077926)100:0.0768365586,((488:0.2040457374,96:0.1796189395)100:0.0378870256,(555:0.1641484994,(350:0.1539170055,16:0.1379300543)100:0.0693351650)100:0.0388088274)100:0.0311357912)100:0.1372819954)100:0.1359541401)100:0.3903115147,(340:0.8890003614,((319:0.3330040523,450:0.3945593167)100:0.1601637210,((414:0.6546803915,(((182:0.1181435796,331:0.1486180625)100:0.1436304839,(166:0.0890076155,432:0.0929183116)100:0.1292566451)86:0.0441333212,(227:0.1485394286,490:0.1201019841)100:0.1244139826)100:0.0585366178)81:0.0965686014,(352:0.3169086389,(326:0.2553753111,(78:0.2061450075,(((299:0.1439618378,364:0.0796105389)100:0.0439206944,140:0.0884236547)97:0.0203785913,(288:0.0919469396,542:0.0733727582)100:0.0312464265)100:0.0938294090)100:0.1480017177)100:0.0726214817)100:0.0573060508)81:0.1385800626)100:0.1711657429)100:0.2194813063)100:0.1467973092)100:0.1017708015,183:0.5974680142)89:0.0943524879,((14:0.7953867027,(2:0.4120791205,551:0.3387577922)100:0.1692283419)100:0.3400727058,(((((268:0.3616356106,(576:0.1502253584,586:0.1872441537)100:0.2043563345)100:0.0884147292,(499:0.4196911279,(423:0.0545731767,(271:0.0943854286,453:0.0739597372)100:0.0615458234)100:0.2381290996)100:0.0656199654)100:0.1473736181,(34:0.2629836603,549:0.2549930841)100:0.2257027921)98:0.0828111986,((6:0.3798281138,(351:0.2224668607,452:0.2166794355)100:0.1419150832)100:0.1516901617,309:0.3887340419)86:0.0465296929)100:0.1086872321,(101:0.5384060971,(((109:0.2395871142,377:0.1952754088)100:0.1505216994,(330:0.2019543128,((128:0.1150039227,(74:0.0638634813,480:0.0803359050)100:0.0576473823)100:0.0177973552,((50:0.1385289471,338:0.0707838829)100:0.0261122168,321:0.0919152985)100:0.0244240685)100:0.1117451285)100:0.1227905329)100:0.0664166732,374:0.3008627960)100:0.1064544618)99:0.0980349099)98:0.0613703769)100:0.1239510338)87:0.0955022563,(((103:0.3454578469,160:0.2944558898)100:0.6171131463,42:0.7664130900)90:0.1353226631,((266:0.0924821268,604:0.1025214736)100:0.3801923441,(((59:0.5587931338,(124:0.2714817675,262:0.2897069660)100:0.0964307769)100:0.0686977969,((((394:0.1714214072,196:0.1191386363)100:0.0478063529,(552:0.1667921402,(11:0.0670078913,371:0.1173391404)100:0.0416961271)100:0.0374515488)100:0.1685242779,((400:0.2544993674,275:0.2465641822)100:0.0455366556,(8:0.2935906141,(68:0.0646441623,337:0.0774311340)100:0.1038107373)100:0.0767084977)74:0.0440034371)100:0.1611102955,(458:0.3071517563,(32:0.0590365498,572:0.0763387365)100:0.1676621770)100:0.1338524762)100:0.0809007514)100:0.1436730539,((277:0.3794608293,(405:1.4011013201,408:1.6205238449)95:1.3428492382)90:0.2205101021,(((486:0.1561397315,((202:0.0825196954,320:0.0956292629)100:0.0371033661,(85:0.0741344564,504:0.1057286923)100:0.0633676172)100:0.0541950554)100:0.0901013289,(77:0.1911010183,185:0.1406219902)100:0.0646291850)100:0.0895929816,(571:0.1991872909,(537:0.1212830800,88:0.1212831897)100:0.0727131017)95:0.1639285004)93:0.1720908981)100:0.1368797122)100:0.1643896589)91:0.1106712307)97:0.0649239855)65:0.0547996358)44:0.0393185999)93:0.0755609197)75:0.0784044045,((40:0.7789770201,((434:0.6697386175,410:0.4119920641)51:0.0582627572,(379:0.5343366528,(522:0.3403095363,(35:0.3577769044,639:0.3759050965)100:0.1256326715)100:0.1124521835)100:0.1255191692)88:0.1427955098)100:0.4870010924,(439:0.7332541178,((93:0.1336587801,150:0.1388549530)100:0.3054835777,113:0.6005153439)100:0.3215369902)100:0.2748076702)95:0.1375985940)71:0.0759990105,(((87:0.2120089039,(476:0.2277621022,(98:0.1872103206,562:0.0979977431)100:0.1157054778)100:0.0681672044)100:0.4240051602,61:0.4097356289)98:0.1191181281,339:0.4107816672)100:0.6593399996)86:0.0789472234,(((411:0.3179484522,514:0.3073542510)100:0.7013458231,422:0.8250098504)100:0.1751822343,(327:0.5043645136,413:0.3718302937)100:0.9059261641)98:0.1852999416)85:0.1046715951)99:0.3958550472,((455:0.6799820787,138:0.6385469531)100:0.1484388908,(((496:0.4942624975,(131:0.1631617659,(601:0.0695643693,(289:0.0285398210,545:0.0284032470)100:0.0401979980)100:0.0980875676)100:1.3346658991)82:0.1223443179,116:0.3344537759)82:0.0786478135,316:0.4579233700)99:0.0822534301)100:0.5279643423)98:0.5782999021)86:0.2855196666,487:4.3396900401)72:0.1232670050,479:3.8726493573)98:0.6552119130)100:3.3993771985)99:0.4450901045);
