# Supplementary material for: Picoplankton nitrogen guilds in the tropical and subtropical oceans: From the surface to the deep
Source: PLoS One. 2025 Nov 5;20(11):e0335222. doi: 10.1371/journal.pone.0335222 (PMC12588538; doi:10.1371/journal.pone.0335222)
Supplement: S1 File — (ZIP) [file pone.0335222.s001.zip › supplementary info/N_cycle/G_hzsA_hydrazine_synthase_anammox/hzsAclusterscore.tsv]

cluster	score
CladeI	1
CladeII	1
CladeIV	0.5
Incertae_sedis	0
A1	0
A2	0
A3	0
A4	0
Kuste2861	1
CladeIII	0.5
Vibrio	0.5
Acidothiobacillales	0.5
