# Supplementary material for: Picoplankton nitrogen guilds in the tropical and subtropical oceans: From the surface to the deep
Source: PLoS One. 2025 Nov 5;20(11):e0335222. doi: 10.1371/journal.pone.0335222 (PMC12588538; doi:10.1371/journal.pone.0335222)
Supplement: S1 File — (ZIP) [file pone.0335222.s001.zip › supplementary info/N_cycle/G_bztA_aapJ_General_aminoacid_transporter/ref_database.faln]

>ref_201
------------------------------------------------------------
------------------------------------------------------------
------------------------------------------------------------
------------------------------------------------------------
------------------------------------------------------------
------------------------------------------------------------
------------------------------------------------------------
------------------------------------------------------------
------------------------------------------------------------
-----------------------------------------------------------G
GIFNLSGTTNISNSIVSGNFANNSGEEVSNSLGIIIANNNNLFGHSGVFNSDAFLNFTPG
DNDLILTANWINNTLPLANILDPNGLQDNGGLTKTIALVTGSPAINNGSNPNNLTTDQRG
LARNDGNGVDIGAVEVVNGNGVVVNGYLAGATVFLDINFNYIQDDNEPVTITD----FQG
------------------------QY----S-----------------------------
------------------------------------------------------------
--------FT-----------------------L-------------------AQ-----
L-------------FPFDTNNNNQIDPQEGQIIVIGGTDTTTGQSSVIPLLSQGFSTTQT
NATSPLTTLKTVFNNQGMDADTLLNKIEGLNLASLETNLDNYDPYTAIAEGDNEAINIIS
GHIQVMNLLINGASLLDASGYNGSDNQIQTIIALGNVL-ENV------------------
-----------------------DT-----------------------------------
------------------------------------------------------F--N--
------L-----------------------------------------------------
-----------------------------------------------------------S
------------------------------------------------------------
----------NS------------------------------------------------
------------------------------------------------------------
------------------------------------------------------------
------------------------------------------------DN-L--------
------------------------------------------------------------
------------------SQLFTQLDNQ------L-------------------------
--------------------------------NL--------------------------
------N-IDSTII-----TAIANIIAQSNQQIDELVANGLNQGA---------------
---------N-TLL----------------------------------------------
-----------SS-----INPIKQALYDNLPALTEQLIKGEITPE--------SAQNQVN
QL----------------------------------------------------------
----------VNRDSYLLEYALSPNHTVSV------------------------------
-------------------------------------------FANDNVTE-----GS--
------------------------------------------------D--T--------
------------------------------------------------------------
------------------------------------------------------------
------------------------------------------------------------
-----------------N------G-----------------------------------
------------------------------------------------------------
------------------------------------------------------------
----------------------------------------------QF--TIQLGETAPN
QGL---TIL------YT--LS---------------------------------------
------------------------------------------------------------
--------------------------GTATIGEDYTLDGS-------------I------
---------MGEII----------------------------------------------
------------------------------------------------------------
------------------------------------------------------------
-------INGG--------ENQALLDVTILDDEIGEIPESITLNLQYVGDGFILDPIYNT
AIVEIIDNDEYSNETNQTGIIQSGG---YGD-----------------------------
-----------------------------------------------DTII------GS-
------------------------------------------------------------
------------------D----QND-------LIQGSYGDD------------------
------------------------------------------------------------
------------------------------------------------------------
------------------------------------------------------------
--------------------------------------------------VI--------
-----DS----------L------------------------------------------
------------------------------------------------------------
------------------------------------------------------------
------------------------------------------------------------
-----------------ES-N--------DFL--QGGA----------------------
----------GE-D--------------------TVIAGAGSDRVEGNFGDDSLTGNAG-
-------DDY------------------------------------------------IQ
GGSGDDVIIGNEGQDQLLGNAGDDSIEGNQGNDVIEGGFGKDLL--QGNEDND----WLL
GDAD--------NDI----LIGGL------------------------------------
-----------------------------------------------------GNDVL--
-------------------------------------------------NGGSG------
------------------------------------------------------------
------------------------------------------------------------
------------------------------------------------------------
------------------------------------------------------------
------------------------ADVFYFNTPAEANDLILDFNPEEGDIIQISSTGFGI
DNLDNFTFLAGQLQYNGETLALIQNNGQTYNTFADLTQIISLVNQPTGVNLEIQSPEESQ
TLY-------------------------------NS------------------------
------------------------------------------------------------
-------A--TLDMVA--------------------N-----------------------
-------------------------------------P--E-----VT------------
--------I-YD------------------------------------------------
-----D------------------------------------------------------
---------------------------IIERGYLK--VATAVSG----------------
------------------------------------------------------------
------------------------------------------------------------
----------------------------A----------------EFDLEFTNAMAAAIF
GD---------------------------------------------------ATKVELV
NPSFTEGFEMVATGAVDISARRITKTSGRDATLNIDFSPIYFYDYQ--------------
------------------------------------------------------------
-------------G--V-------LV-----RQQSG-IDNALELDGHTIGVIEGSTALTN
LEILLSSNGV----EFEPRFYESTS-AM--------------------------------
------------------------------------------------------------
------------------------------------------------------------
------------------------------------------------------------
------------------------------------------------------------
----------------------------F-------------------------------
-------------------------A------------------DYDA-------GNIDA
LSTDRSLI----------------------------------------------------
------------------------------------------------------------
------------------------------------------------------------
------------------------------------------------------------
------------------------------------------------------------
------------------------------------------------------------
------------------------------------------------------------
----------------------------YGR-LDTLSEPDAHHILDVEFSSEPIAM-VLP
------------------------------------------------------------
------------------------------------------------------------
---------------------------------------------------EDDSQWNNV
VKWVI----------------------------NATIE-AEELGLNSDNIEQILAVNKDE
NPNNDSDPAIRRFLGIESQLGEA---LGLPNDFAYNIVKLVGNYDEIYDRHFPDLERDRN
LLYSDGG-LLYSPPFSGSFDEDNATIIDNDDRDLLQEIKDRGIL----------------
----------------------------------------------------KL-----G
INGQNPGFSFPDENGSYIGFDVDLGKAIAVAVFNDSNKIEFVEREDRVTWLTNVANGVVD
VTAAQVTQNLVRDGKAGVDFISPYLYTGQGFLVRKDSG-ILNLATLNGHEVGLFSGTTAE
QNLQDAMKEYGGTFIPVYYDNLDEMLAGYAQGDIDAIINDLPLLGGLIDTFSNPDEHLLL
DDVISKEPLSMVVDENQSDWKDAVSWVQYGLLQAEEYGITQDNIDQILADNTD-------
------------------------------------------------------------
------------------------------------------------------------
------------------------------------------------------------
------------------------------------------------------------
-----------------------SNPDNDSDISTRIFLGIEGNAGELLGLENDYMVNVIK
AVGNYGEIYERHFDSDILPRDFNQLSGDFGLQIPYPQGITVNPTNDVS------INNEPP
VFGSLGNETLDAGIDPGFDGTDDIVFGGSGNDLIDTVAGTGGNRVYGQSGNDTLTLGGND
RAFGGTGDDRFFLLGGDNIVTGGAGADQFWIANAEIPESPHTVTDFDLEDDLLNIAGLGV
GSFNELTLSNEDGNALIAFEENKLAQLIGVNADSLSADHFGLIQ----------------
------------------------------------------------------------
------------------------------------------------------------
------------------------------------------------------------
------------------------------------------------------------
------------------------------------------------------------
------------------------------------------------------------
--------------------
>ref_415
------------------------------------------------------------
------------------------------------------------------------
------------------------------------------------------------
------------------------------------------------------------
------------------------------------------------------------
------------------------------------------------------------
------------------------------------------------------------
------------------------------------------------------------
------------------------------------------------------------
------------------------------------------------------------
--------------------------------MKRIAVYLLTLFLAVLPHLSAAQQKIES
CPRSQTPAVTVDLTEEEICWLGTHT-----------------------------------
-VLKVGIEVDWPPFQYA-ENG---------------------EEKGHSIDLLR----LAG
------------------------QK----V-----------------------------
------------------------------------------------------------
--------GL-----------------------A-------------------IE-----
S-------------ISGPTWSQLMAMLSNGEIDILPAIVKTKERAKFIAF----------
-TSAYMSGPVVIVSQQNDRSVRNIGDLNGKRLAMVNDYY---------------------
-YEESLRRSYPDINLLPVTGMLEGLKAVLSGSADAFIG--NR------------------
-----------------------TV-----------------------------------
------------------------------------------------------I--D--
------A-----------------------------------------------------
-----------------------------------------------------------L
------------------------------------------------------------
----------VR------------------------------------------------
------------------------------------------------------------
------------------------------------------------------------
------------------------------------------------RH-L--------
------------------------------------------------------------
------------------ISGLQIVGQT------G-------------------------
--------------------------------IE--------------------------
------N-IDRFSL-----HM------------------GVAKQ----------------
---------Q-TIL----------------------------------------------
------------------ASIIDKAILAINDEEKQALYDRWIGIGISMH----SQTQSAH
LT----------------------------------------------------------
----------EDEKSFIRAHPIIRASNELN------------------------------
-------------------------------------------WAPFNFVD------N--
------------------------------------------------G--Q--------
------------------------------------------------------------
------------------------------------------------------------
------------------------------------------------------------
-----------------A------A-----------------------------------
------------------------------------------------------------
------------------------------------------------------------
----------------------------------------------GF--SVEY------
--L---KLV------AA--KM---------------------------------------
------------------------------------------------------------
--------------------------DIKLEFVS-GKWDE-------------L------
---------LHKSF----------------------------------------------
------------------------------------------------------------
------------------------------------------------------------
-------NREL--------D-------------------------------VMLNIIKTE
PRTEYLNFTKPYANSPMAIFSRSEDQP-LKN-----------------------------
-----------------------------------------------LDDL------LG-
------------------------------------------------------------
------------------K----RVA-------VIDSFYTHQ------------------
------------------------------------------------------------
------------------------------------------------------------
------------------------------------------------------------
--------------------------------------------------YL--------
-----EQ----------H------------------------------------------
------------------------------------------------------------
------------------------------------------------------------
------------------------------------------------------------
-----------------YP-L--------IEL--IPLS----------------------
----------SS-L--------------------AGL--------------KAVSSGEV-
-------DAV------------------------------------------------LN
RLAVGNYLIAYNFIHNVLPTGTTG-------------------I--DELDKAG----WRF
GVRK--------DWP----ELAAI------------------------------------
-----------------------------------------------------LEKGM--
-------------------------------------------------NLVSG------
------------------------------------------------------------
------------------------------------------------------------
------------------------------------------------------------
------------------------------------------------------------
------------------------EEFSTLVRK---------------------------
-----WYLYGAP--IVQPVVNLNKE----EKAWLKAHPVIRVSSEADYYPFDF-RIDEQP
SGY-------------------------------SI------------------------
------------------------------------------------------------
-------D--YVELLA--------------------E-----------------------
-------------------------------------R--L-----GI------------
--------R-LE------------------------------------------------
-----Y------------------------------------------------------
---------------------------V-HDTWDN--LQKKAEN----------------
------------------------------------------------------------
------------------------------------------------------------
----------------------------R----------------ELDL----------V
HS---------------------------------------------------IFNTP--
----------------------------KERENYLSFSKPYKTVFT--------------
------------------------------------------------------------
-------------A--I-------IV-----KNETDDIAGVEDLAARKVAIIKGDSLVES
LKIAQPEAQH----ILFDSYGEALR-AV--------------------------------
------------------------------------------------------------
------------------------------------------------------------
------------------------------------------------------------
------------------------------------------------------------
----------------------------A-------------------------------
-------------------------F------------------GLAD-------AHITE
LPAASYY-----------------------------------------------------
------------------------------------------------------------
------------------------------------------------------------
------------------------------------------------------------
------------------------------------------------------------
------------------------------------------------------------
------------------------------------------------------------
-----------------------------MR-KLSLTN----------------LK-IAA
------------------------------------------------------------
------------------------------------------------------------
---------------------------------------------------EAPSLGNRD
QQYRL----------------------------AV----RKDWQPLIPILEK--------
--------------AMDTLTADE---LKLL---DDRWLSPPEASKVKALL----------
LSAQEKA-WL----------------------------AKHPKL----------------
----------------------------------------------------SL-----A
YDTEWPPIEFTDSKGQYAGITADFFVHMQKL------LAIEIKPLSPRSWTEMLNASKQG
KADIISALSHTEERGEFLNFTSPYLKIPIVIVTRKEESFIVDIKELKNKRVAVVKNHYS-
---HDILKSKHPDIEPFLVNDTQEGLLAVNQQRAFAFVGGLAVVGHVIGHSGLSEGQVSG
ETPYQY-ALAMGTRKDEPILAGIMQKALDAIPQEERNAIFRKWFRVTYEHKVD----YTL
IWQLLFIAMLIFLAFLFWNRKLSGLNQQLVIAKEAEKNS---------------------
------------------------------------------------------------
----------------------------------------------RMSAESANRAKSIF
LANMSHEIRTPMNAILGFSEILQKDAATTDEQQEALSIINNAGNHLLALINDILDISKIE
ARRMTLVKADVDLKSMLNDMEKMFRVRTHEKGLELVFDGIQHLPDAISIDAGKLRQILIN
LLGNAVKFTNTGRITCLCVVEIVADC-SFKISIAVSDTGPGIDQKEKDKVFSIFEQTTSG
LTTQ-GGTGLGLAISREYARLMGGDITFTSRVGEGTTFSF-YMLAKKGKVSGPLNPEQEI
IGLAEGQPQYRILVVDDVEPNRKLVNAILSPLGFTVVEVVNGKDAVDSFEN-IQADLILM
DFRMPIMNGVEATKLIKETEKGKNTPIIAMTASVLENQKHDILEYGADDFLPKPFQQHQL
LEMIKKHLGIEYRYGERTGPDKSPIKSDIKSQKDRIENISHKKFCVLIVDDNIVNRTIAN
KILSKQGYHCEEASNGQEAIKAIETQQPDVMLLDMQMPVMNGYEVLASLKTLPLKKELPV
IASTAENSADEEEKILNLGAVAICEKPLSSKHLIETVKRLTQ------------------
------------------------------------------------------------
------------------------------------------------------------
------------------------------------------------------------
--------------------
>out_137
------------------------------------------------------------
------------------------------------------------------------
------------------------------------------------------------
------------------------------------------------------------
------------------------------------------------------------
------------------------------------------------------------
------------------------------------------------------------
------------------------------------------------------------
------------------------------------------------------------
------------------------------------------------------------
------------------------------------------------------------
------------------------------------------------------------
------------------------------------------------------------
------------------------MR----F-----------------------------
------------------------------------------------------------
--------GK-----------------------V-------------------VL-----
A-------------AALS------------------------------------------
------------------------------------------------------------
--TALLAGCASTGGDAGSGSSEGG---------------EGQ------------------
-----------------------KT-----------------------------------
------------------------------------------------------I--Y--
------L-----------------------------------------------------
-----------------------------------------------------------V
------------------------------------------------------------
----------SK------------------------------------------------
------------------------------------------------------------
------------------------------------------------------------
------------------------------------------------------------
------------------------------------------------------------
--------------------GFQH---R------F-------------------------
--------------------------------WQ--------------------------
------A-VKEGAE-----KA------------------GAENGY---------------
---------K-VEF----------------------------------------------
------------------VGPEN-------------------------------------
------------------------------------------------------------
------------------------------------------------------------
------------------------------------------------------------
------------------------------------------------E--Q--------
------------------------------------------------------------
------------------------------------------------------------
------------------------------------------------------------
-----------------Q------V-----------------------------------
------------------------------------------------------------
------------------------------------------------------------
----------------------------------------------NQ--QLDQ------
--L---KIA------LN--SK---------------------------------------
------------------------------------------------------------
--------------------------PAAI-----------------------G------
---------FAALD----------------------------------------------
------------------------------------------------------------
------------------------------------------------------------
-------SG---------------------------------------------------
----------------------------AAE-----------------------------
-----------------------------------------------PILM------QI-
------------------------------------------------------------
------------------K----AAG-------IPVVAFD--------------------
------------------------------------------------------------
------------------------------------------------------------
------------------------------------------------------------
------------------------------------------------------------
------------------------------------------------------------
------------------------------------------------------------
------------------------------------------------------------
------------------------------------------------------------
-----------------------------------SGV----------------------
----------DS-D--------------------IPV--------------TTVQTDNK-
-------AAA------------------------------------------------AA
AAEKMAEKLGNQGTVGLVCHDQTS-------------------Q--TG---KE----RCF
G-------------------FKDW------------------------------------
-----------------------------------------------------LKENA--
-------------------------------------------------PNIKV------
------------------------------------------------------------
------------------------------------------------------------
------------------------------------------------------------
------------------------------------------------------------
------------------------IDEQY-------------------------------
------------------------------------------------------------
------------------------------------------------------------
------------------------------------------------------------
------------------------------------------------------------
------------------------------------------------------------
------------------------------------------------------------
------------------------------------------------------------
------------------------------------------------------------
------------------------------------------------------------
------------------------------------------------------------
-----------------------------------------------------------A
GE---------------------------------------------------AGKAA--
-----------------------------DAAKALLTANPDIVG----------------
------------------------------------------------------------
----------------I-------YG-----TNEAA------------------------
----------------ATGVVQGVQ-EA--------------------------------
------------------------------------------------------------
------------------------------------------------------------
------------------------------------------------------------
------------------------------------------------------------
----------------------------G-------------------------------
-------------------------K------------------TGNV-------MIIGF
DSGKAQID----------------------------------------------------
------------------------------------------------------------
------------------------------------------------------------
------------------------------------------------------------
------------------------------------------------------------
------------------------------------------------------------
------------------------------------------------------------
----------------------------AIR-SGLEAG----------------AI-TQS
------------------------------------------------------------
------------------------------------------------------------
---------------------------------------------------PVKMGYETV
MSAIK----------------------------AI----KGE--SLEKVIDS--------
--------------GF--------------------------------------------
VYYDKDN-MD----------------------------SDEVKP----------------
----------------------------------------------------NL------
-------YE---------------------------------------------------
------------------------------------------------------------
------------------------------------------------------------
------------------------------------------------------------
------------------------------------------------------------
------------------------------------------------------------
------------------------------------------------------------
------------------------------------------------------------
------------------------------------------------------------
------------------------------------------------------------
------------------------------------------------------------
------------------------------------------------------------
------------------------------------------------------------
------------------------------------------------------------
------------------------------------------------------------
------------------------------------------------------------
------------------------------------------------------------
------------------------------------------------------------
------------------------------------------------------------
--------------------
>out_24
------------------------------------------------------------
------------------------------------------------------------
------------------------------------------------------------
------------------------------------------------------------
------------------------------------------------------------
------------------------------------------------------------
------------------------------------------------------------
------------------------------------------------------------
------------------------------------------------------------
------------------------------------------------------------
------------------------------------------------------------
---------------------MPDP-----------------------------------
-VLTCTYLPVNLARTVRPVGG---------------------RTKGKVMRSYV----KWL
------------------------RP----L-----------------------------
------------------------------------------------------------
--------AV-----------------------L-------------------LA-----
L-------------VLVT------------------------------------------
------------------------------------------------------------
----AACGDSDDGDTVAVQTDDAPSTDDSSDDS------AGP------------------
-----------------------SD-----------------------------------
------------------------------------------------------T--G--
------E-----------------------------------------------------
-----------------------------------------------------------A
------------------------------------------------------------
----------TG------------------------------------------------
------------------------------------------------------------
------------------------------------------------------------
------------------------------------------------EP-I--------
------------------------------------------------------------
------------------KIGFQN---P------E-------------------------
--------------------------------GD--------------------------
------P-NGSFPE-----YS------------------AAARA----------------
---------A-ADY----------------------------------------------
------------------INTELGGLG---------------------------------
------------------------------------------------------------
------------------------------------------------------------
------------------------------------------------------------
------------------------------------------------G--R--------
------------------------------------------------------------
------------------------------------------------------------
------------------------------------------------------------
-----------------P------I-----------------------------------
------------------------------------------------------------
------------------------------------------------------------
----------------------------------------------EL--VVCE------
--M---AIS------PD--DS---------------------------------------
------------------------------------------------------------
--------------------------QR-------------------------C------
---------ANELV----------------------------------------------
------------------------------------------------------------
------------------------------------------------------------
-------AEGV--------E-------------------------------L--------
----------------------------VVS-----------------------------
-----------------------------------------------SLNF------FG-
------------------------------------------------------------
------------------N----HIS-------ILNGAGV--------------------
------------------------------------------------------------
------------------------------------------------------------
------------------------------------------------------------
------------------------------------------------------------
------------------------------------------------------------
------------------------------------------------------------
------------------------------------------------------------
------------------------------------------------------------
------------------------------------------------------------
----------------------------------------------------PVIVGTP-
-------ITV------------------------------------------------AD
FTSPDTFSIGA----------------------------------------GG----GCF
GVHT--------G-------LVQF------------------------------------
-----------------------------------------------------VTQDL--
-------------------------------------------------PGIEG------
------------------------------------------------------------
------------------------------------------------------------
------------------------------------------------------------
------------------------------------------------------------
------------------------IEVNRVAVP---------------------------
-----WADTP---------------------------PGVVCYYDLESKPLDV------I
KGV-------------------------------IP------------------------
------------------------------------------------------------
-------G--TGALAG--------------------S-----------------------
-------------------------------------N--P-----NL------------
--------E-HI------------------------------------------------
-----G------------------------------------------------------
---------------------------IPVL-----------------------------
------------------------------------------------------------
------------------------------------------------------------
-----------------------------------------------------------P
AA---------------------------------------------------ADVTP--
-----------------------------QATAILDF------NPD--------------
------------------------------------------------------------
-------------A--I-------IF-----SAQGSDCWNMVDALGRLGWTP--------
----------------QDIPLVLSG-AC--------------------------------
------------------------------------------------------------
------------------------------------------------------------
------------------------------------------------------------
------------------------------------------------------------
----------------------------T-------------------------------
-------------------------D------------------FTAM-------AAAGD
LAVGIYLT----------------------------------------------------
------------------------------------------------------------
------------------------------------------------------------
------------------------------------------------------------
------------------------------------------------------------
------------------------------------------------------------
------------------------------------------------------------
----------------------------ATE-NGVLAP----------------LD-AVS
------------------------------------------------------------
------------------------------------------------------------
---------------------------------------------------GQNLDNATI
YQTK-----------------------------------AAEYGLSQDNLFK--------
--------------GFSTQGFAV---MMALDEIAAAIFAAGGDVTG--------------
ESLKAGF-AA----------------------------TDGSQP----------------
----------------------------------------------------SF-----G
GSPL-----------NCAGAPVPYIAVCS--------APITISQWNGEMLVPVMGGATVV
GIDL-----------------------------------VAGTELMPGPY----------
------------------------------------------------------------
------------------------------------------------------------
------------------------------------------------------------
------------------------------------------------------------
------------------------------------------------------------
------------------------------------------------------------
------------------------------------------------------------
------------------------------------------------------------
------------------------------------------------------------
------------------------------------------------------------
------------------------------------------------------------
------------------------------------------------------------
------------------------------------------------------------
------------------------------------------------------------
------------------------------------------------------------
------------------------------------------------------------
------------------------------------------------------------
--------------------
>ref_872
------------------------------------------------------------
------------------------------------------------------------
------------------------------------------------------------
------------------------------------------------------------
------------------------------------------------------------
------------------------------------------------------------
------------------------------------------------------------
------------------------------------------------------------
------------------------------------------------------------
----------------------------------------------------VPSVDADL
ASFGIRGVLTRSEKILFSNYVQPAVRKGETALLELINEGFRKVSIDRLHELEKLWMSSPS
DHFYAGAGGQVEFTLEEEAWLDANP-----------------------------------
-AITLAVTTFIQPVDVIDEAG---------------------NYSGMNADLIN----MLN
------------------------QK----L-----------------------------
------------------------------------------------------------
--------GI-----------------------N-------------------IV-----
P-------------EFFDSWGKVVKATTGGTVDGAFSLSITPEREKSVLF----------
-TKPYAFDPIIAIVPRTSNDILDWKDLNGKNVSVVKGAS---------------------
-IIEEIQGMLGDGALITVESEADGLKQVESGAADIHVSWLLP------------------
-----------------------YG-----------------------------------
------------------------------------------------------------
------N-----------------------------------------------------
-----------------------------------------------------------A
------------------------------------------------------------
----------QR------------------------------------------------
------------------------------------------------------------
------------------------------------------------------------
------------------------------------------------SD-P--------
------------------------------------------------------------
------------------VDGLKI---A------L-------------------------
--------------------------------TR--------------------------
------N-SEGGSL-----RI------------------GIHKD----------------
---------R-PEL----------------------------------------------
------------------LGILRKGLNAISREELTAVRNKWLFPKDA------SMDMPVT
LR----------------------------------------------------------
----------ADELGWMQAHPIIRLAVLKD------------------------------
-------------------------------------------YAPFDFTN-----ND--
------------------------------------------------G--T--------
------------------------------------------------------------
------------------------------------------------------------
------------------------------------------------------------
-----------------H------S-----------------------------------
------------------------------------------------------------
------------------------------------------------------------
----------------------------------------------GL--HSDL------
--L---KLI------NK--HL---------------------------------------
------------------------------------------------------------
--------------------------GANIVAIPFDTWKE-------------A------
---------YDKAA----------------------------------------------
------------------------------------------------------------
------------------------------------------------------------
-------SGDL--------D-------------------------------GIMSLGWTK
EREKTFLFSTPYHYDPADMVVQDIDGS-VKS-----------------------------
-----------------------------------------------WRAL------NG-
------------------------------------------------------------
------------------K----TIW-------VRNSSSLIR------------------
------------------------------------------------------------
------------------------------------------------------------
------------------------------------------------------------
--------------------------------------------------KI--------
-----KK----------D------------------------------------------
------------------------------------------------------------
------------------------------------------------------------
------------------------------------------------------------
-----------------LP-D--------ANI--IEAD----------------------
----------SE-A--------------------YAL--------------EQLASGNG-
-------DAY------------------------------------------------LA
WISADKSKLRSMGLKVAASVDTRQ---------------------------GE----LLI
GVHR--------SRP----LVAGI------------------------------------
-----------------------------------------------------IQKGL--
-------------------------------------------------GSISA------
------------------------------------------------------------
------------------------------------------------------------
------------------------------------------------------------
------------------------------------------------------------
------------------------KEMAALRSK---------------------------
-----WL-------FSEQQMADLTA----EEWAWVENRTIKVGVEQ-WAPLVFLDNSGNL
QGL-------------------------------AG------------------------
------------------------------------------------------------
-------G--FLRRVS--------------------N-----------------------
-------------------------------------A--T-----GL------------
--------K-FE------------------------------------------------
-----I------------------------------------------------------
---------------------------V-GDEWAS--LLGDFKE----------------
------------------------------------------------------------
------------------------------------------------------------
----------------------------R----------------KIDL----------L
PA---------------------------------------------------TYFTE--
-----------------------------ERATYGLYSDPFFYMRE--------------
------------------------------------------------------------
-------------Y--V-------YV-----KDGSTDISSIKDIADKRIAVVKGYGTIPK
IRAKYPKATI----VETNNLMTSID-AV--------------------------------
------------------------------------------------------------
------------------------------------------------------------
------------------------------------------------------------
------------------------------------------------------------
----------------------------L-------------------------------
-------------------------N------------------SEVD-------ALIEA
QMVVEHT-----------------------------------------------------
------------------------------------------------------------
------------------------------------------------------------
------------------------------------------------------------
------------------------------------------------------------
------------------------------------------------------------
------------------------------------------------------------
-----------------------------IK-TNAIIG----------------LK-GIS
------------------------------------------------------------
------------------------------------------------------------
---------------------------------------------------QSVFPASPL
HFFS-----------------------------------RIDEPILQSILQK--------
--------------GLDAITEEE---ERAE---IGKWISATKTERQKLG-----------
LSIDEQG-WL----------------------------SEHENI----------------
----------------------------------------------------RL-----G
VDTSWPPFEFVDEDGKYSGVSSGYIDVISKR------LELSMQAVPGINWSQAIEKIKFG
ELDVLPAVARTPEREAFLNFTKPYVKVPMVIATHKDGPVVGEVGDLEGKSVGVVTGYAS-
---AELLRADFPKLNFIEMNSVAALLLALSEGKIDTAFENLWVISYEKERLSLDDVKIAV
PTSYNI-DLSMGVRKDWPELVPILDKALASIDKQQSTTIRNAWMAVEVKFGLDMKTVLIW
AVPAGGGVLLIIAFVVGWNRRLGAEIDERKRAEEELAKRTNLIQAVLGSLTQGIVAFDKD
LKLIAWNNHYKEIRDYPSELLEEGRDFRDFMQYDVEREEFYYDNPDLGIEEQLKRAKLFE
PHAFERQRPDGSFIDVSGGPIPGGGFVSTFTDVTNRKRDELELKIAKVRAEEATKAKASF
LAAMSHEIRTPMNGVIGMIDLLQQTDLNTDQQQMSSTVR-DSAYALLTIINDILDFSKIE
AGKLDLEAIPVSISELVDGVADMLAPNVRAKGIRIKTFVDPDIPDAVISDPVRLRQILFN
IGGNAVKFTESGKVLIRADKMLSPDPDNINLRFQVIDNGIGIPKKAQAKLFQAFSQVDAS
TTRRFGGTGLGLTICQRLVEIMKGKIGVESEEGEGATFNVTVILPVAAEHDID----NDG
HDLKDINILLALKDDDTRGLYARYLEHCKATVTTTEAIENIEQMALDATKNESPFQIIGI
GSGWPIDAQIKLVKSLQGMDELASTNFVVSCASRDRADRPEIDKTIYLDADPMRRSNYIR
SFAVAAGRASPDTGHEDNQGGVEKSKVPTIEEAEAAGQLILVA-----------------
------------------------------------------------------------
------------------------------------------------------------
------------------------------------------------------------
------------------------------------------------------------
------------------------------------------------------------
--------------------
>ref_903
------------------------------------------------------------
------------------------------------------------------------
------------------------------------------------------------
------------------------------------------------------------
------------------------------------------------------------
------------------------------------------------------------
-------------------------------------MTLLSGKLVSPKRALGLLSLIAM
LFGLSPLATAQEATDAPAPLRIAIDRAYSPYSLIGPTGEATGLAVEMWRAWSEATGTPVE
FVASGWEETLEALRTGKVDAHFGMFKYASRAEWADFAEPIHQIHTALFFRAGEDEMVPLK
DLAGEKVGVWAETYQHQFLKDNFPDIKAVASKSDDQLILKLLNGDVRAILNEVPSVDADL
ASFGIRGVLTRSEKILFSNYVQPAVRKGETALLELINEGFRKVSIDRLHELEKLWMSSPS
DHFYAGAGGQVEFTLEEEAWLDANP-----------------------------------
-AITLAVTTFIQPVDVIDEAG---------------------NYSGMNADLIN----MLN
------------------------QK----L-----------------------------
------------------------------------------------------------
--------GI-----------------------N-------------------IV-----
P-------------EFFDSWGKVVKATTGGTVDGAFSLSITPEREKSVLF----------
-TKPYAFDPIIAIVPRTSNDILDWKDLNGKNVSVVKGAS---------------------
-IIEEIQGMLGDGALITVESEADGLKQVESGAADIHVSWLLP------------------
-----------------------YG-----------------------------------
------------------------------------------------------------
------N-----------------------------------------------------
-----------------------------------------------------------A
------------------------------------------------------------
----------QR------------------------------------------------
------------------------------------------------------------
------------------------------------------------------------
------------------------------------------------SD-P--------
------------------------------------------------------------
------------------VDGLKI---A------L-------------------------
--------------------------------TR--------------------------
------N-SEGGSL-----RI------------------GIHKD----------------
---------R-PEL----------------------------------------------
------------------LGILRKGLNAISREELTAVRNKWLFPKDA------SMDMPVT
LR----------------------------------------------------------
----------ADELGWMQAHPIIRLAVLKD------------------------------
-------------------------------------------YAPFDFTN-----ND--
------------------------------------------------G--T--------
------------------------------------------------------------
------------------------------------------------------------
------------------------------------------------------------
-----------------H------S-----------------------------------
------------------------------------------------------------
------------------------------------------------------------
----------------------------------------------GL--HSDL------
--L---KLI------NK--HL---------------------------------------
------------------------------------------------------------
--------------------------GANIVAIPFDTWKE-------------A------
---------YDKAA----------------------------------------------
------------------------------------------------------------
------------------------------------------------------------
-------SGDL--------D-------------------------------GIMSLGWTK
EREKTFLFSTPYHYDPADMVVQDIDGS-VKS-----------------------------
-----------------------------------------------WRAL------NG-
------------------------------------------------------------
------------------K----TIW-------VRNSSSLIR------------------
------------------------------------------------------------
------------------------------------------------------------
------------------------------------------------------------
--------------------------------------------------KI--------
-----KK----------D------------------------------------------
------------------------------------------------------------
------------------------------------------------------------
------------------------------------------------------------
-----------------LP-D--------ANI--IEAD----------------------
----------SE-A--------------------YAL--------------EQLASGNG-
-------DAY------------------------------------------------LA
WISADKSKLRSMGLKVAASVDTRQ---------------------------GE----LLI
GVHR--------SRP----LVAGI------------------------------------
-----------------------------------------------------IQKGL--
-------------------------------------------------GSISA------
------------------------------------------------------------
------------------------------------------------------------
------------------------------------------------------------
------------------------------------------------------------
------------------------KEMAALRSK---------------------------
-----WL-------FSEQQMADLTA----EEWAWVENRTIKVGVEQ-WAPLVFLDNSGNL
QGL-------------------------------AG------------------------
------------------------------------------------------------
-------G--FLRRVS--------------------N-----------------------
-------------------------------------A--T-----GL------------
--------K-FE------------------------------------------------
-----I------------------------------------------------------
---------------------------V-GDEWAS--LLGDFKE----------------
------------------------------------------------------------
------------------------------------------------------------
----------------------------R----------------KIDL----------L
PA---------------------------------------------------TYFTE--
-----------------------------ERATYGLYSDPFFYMRE--------------
------------------------------------------------------------
-------------Y--V-------YV-----KDGSTDISSIKDIADKRIAVVKGYGTIPK
IRAKYPKATI----VETNNLMTSID-AV--------------------------------
------------------------------------------------------------
------------------------------------------------------------
------------------------------------------------------------
------------------------------------------------------------
----------------------------L-------------------------------
-------------------------N------------------SEVD-------ALIEA
QMVVEHT-----------------------------------------------------
------------------------------------------------------------
------------------------------------------------------------
------------------------------------------------------------
------------------------------------------------------------
------------------------------------------------------------
------------------------------------------------------------
-----------------------------IK-TNAIIG----------------LK-GIS
------------------------------------------------------------
------------------------------------------------------------
---------------------------------------------------QSVFPASPL
HFFS-----------------------------------RIDEPILQSILQK--------
--------------GLDAITEEE---ERAE---IGKWISATKTERQKLG-----------
LSIDEQG-WL----------------------------SEHENI----------------
----------------------------------------------------RL-----G
VDTSWPPFEFVDEDGKYSGVSSGYIDVISKR-----------------------------
------------------------------------------------------------
------------------------------------------------------------
------------------------------------------------------------
------------------------------------------------------------
------------------------------------------------------------
------------------------------------------------------------
------------------------------------------------------------
------------------------------------------------------------
------------------------------------------------------------
------------------------------------------------------------
------------------------------------------------------------
------------------------------------------------------------
------------------------------------------------------------
------------------------------------------------------------
------------------------------------------------------------
------------------------------------------------------------
------------------------------------------------------------
------------------------------------------------------------
--------------------
>ref_82
------------------------------------------------------------
------------------------------------------------------------
------------------------------------------------------------
------------------------------------------------------------
------------------------------------------------------------
------------------------------------------------------------
------------------------------------------------------------
------------------------------------------------------------
------------------------------------------------------------
------------------------------------------------------------
---------------------------------------MTFINTRRLLPVLAMAA----
---YVCSLSAMDPRPAAAAEGGKPD-----------------------------------
-RISVAYCADCVQFHFQDKDG---------------------KAAGLIIDMWH----LWS
------------------------ER----T-----------------------------
------------------------------------------------------------
--------GI-----------------------A-------------------ID-----
F-------------KAGT-WEETLKMVGEGRADAHAGLFYNDERAKFLEY----------
-GTSLTETDTQFFVHKDLPGIDKMENLAAYKVGVLSGDY---------------------
-VEGFLKKRLPPENIVGFASYEAIMEALSKGNLQVFAA-DTP------------------
-----------------------TG-----------------------------------
------------------------------------------------------I--F--
------H-----------------------------------------------------
-----------------------------------------------------------L
------------------------------------------------------------
----------QK------------------------------------------------
------------------------------------------------------------
------------------------------------------------------------
------------------------------------------------AG-L--------
------------------------------------------------------------
------------------GYVFET---P------A-------------------------
--------------------------------SK--------------------------
------P-LYTEKW-----FV------------------AATKG----------------
---------N-TEL----------------------------------------------
------------------IKVINGGMALVSKSERREIERSWDSISEPGAHEATISEGRLN
LT----------------------------------------------------------
----------VQERRWLADHPVIRVHNETD------------------------------
-------------------------------------------WPPFNFFE------N--
------------------------------------------------G--K--------
------------------------------------------------------------
------------------------------------------------------------
------------------------------------------------------------
-----------------P------Q-----------------------------------
------------------------------------------------------------
------------------------------------------------------------
----------------------------------------------GF--SIDY------
--M---NLL------AS--MI---------------------------------------
------------------------------------------------------------
--------------------------GVEAYYVTGPTWNE-------------F------
---------LGKMK----------------------------------------------
------------------------------------------------------------
------------------------------------------------------------
-------SGDL--------D-------------------------------VMLNIVKTP
ERQKYLLYTKPYAYNPNSILSRREAP--YND-----------------------------
-----------------------------------------------LEQL------FG-
------------------------------------------------------------
------------------K----TVA-------LPKGFFYEE------------------
------------------------------------------------------------
------------------------------------------------------------
------------------------------------------------------------
--------------------------------------------------IL--------
-----KR----------D------------------------------------------
------------------------------------------------------------
------------------------------------------------------------
------------------------------------------------------------
-----------------FP-R--------IKL--HLVK----------------------
----------DV-R--------------------ESM--------------KAVVFGKA-
-------DAA------------------------------------------------LG
ELAVFSHLIGREMMAGLVLSGEVN-------------------L--GGSNYSQ----LNI
ATRK--------DQP----VLISI------------------------------------
-----------------------------------------------------LRKAM--
-------------------------------------------------DAVSP------
------------------------------------------------------------
------------------------------------------------------------
------------------------------------------------------------
------------------------------------------------------------
------------------------EEVKLLRQR---------------------------
-----WIDVTTAVSH-RPKIGLTDQ----EKTWLVEHKNIRLGVDPSYPPFDFVDNSGKH
TGM-------------------------------GA------------------------
------------------------------------------------------------
-------D--YVALIG--------------------K-----------------------
-------------------------------------R--L-----GI------------
--------D-MK------------------------------------------------
-----M------------------------------------------------------
---------------------------VPGLTWSQ--VLEGAKN----------------
------------------------------------------------------------
------------------------------------------------------------
----------------------------R----------------EIDL----------I
PV---------------------------------------------------AGETE--
-----------------------------ERRAYLDFTRPYIEMPV--------------
------------------------------------------------------------
-------------V--I-------MT-----RKEHTAVSGLGDFANKPVAMTKGYYYIEY
ISQNHPDIKQ----VIVETPLEGLR-AV--------------------------------
------------------------------------------------------------
------------------------------------------------------------
------------------------------------------------------------
------------------------------------------------------------
----------------------------S-------------------------------
-------------------------T------------------GRAD-------AVVVN
IASGSYLS----------------------------------------------------
------------------------------------------------------------
------------------------------------------------------------
------------------------------------------------------------
------------------------------------------------------------
------------------------------------------------------------
------------------------------------------------------------
-----------------------------L--KHNLVN----------------LQ-VAA
------------------------------------------------------------
------------------------------------------------------------
---------------------------------------------------ELDL---KV
SALSM----------------------------GV----RKDWPEFAVILNK--------
--------------AIDSITHDE---HQAI---RSKWV-SVGGAKKKTGLVE--------
LTTEEKA-WL----------------------------ADHPNI----------------
----------------------------------------------------RF-----G
FDPGYPPFEFIDDNGVFSGMSSDYVRLVGER------LGITMEVVPGLSWVENITGIKER
TLDLLPAVAKTPERVKTMNFSRPHMAFPVVIVTRDDYAFVAGLEDLRGFKAALVKEFAV-
---TDNIKARHPDITSHMVDTPLQALQSVALGNTEAAVMNLAVATYLIKKHNLANLKVAA
PADIELPGLSFAVRKDWPELVGILDKALASITPEEESAIRAKWAPVSYSTGID----IML
VMQVGGAATLVVIVIVLWNRRLSREVSQRKQAEDGLRKSTELVQMLL-------------
------------------------------------------------------------
------------------------------------------------------------
------------------------------------------------------------
-----------------------LIARDANQASSLKEVMGNAIEEVCRYNGWPVGHAYFL
SPDDPDLLVPSGIWHLDHPERFSNFV-KITESITFRKGVGLPGQVMASG--------KPE
WISDVTSDPNFPRAATGADIAVKAAFACPVVVGPDVIAVMEFFVPEALEPDELLLDALIQ
VGGQLGQVAERERAEAALVAAKNVAADAQVRLTDAIENISEGFALFDADDRMVMCNSVYR
EIYGYSEADAEPGTPISKLLQLDIERGTTANDTDGEDAA---------------------
------------------------------------------------------------
------------------------------------------------------------
------------------------------------------------------------
------------------------------------------------------------
------------------------------------------------------------
------------------------------------------------------------
--------------------
>ref_167
------------------------------------------------------------
------------------------------------------------------------
------------------------------------------------------------
------------------------------------------------------------
------------------------------------------------------------
------------------------------------------------------------
------------------------------------------------------------
------------------------------------------------------------
------------------------------------------------------------
------------------------------------------------------------
---------------------------------------------MTRFLIAALFV----
---VFSWAGGLAPNTPALAA----D-----------------------------------
-AVRIAIGQDFKPFEFVDNKG---------------------QATGLTAEIWR----FWS
------------------------KK----T-----------------------------
------------------------------------------------------------
--------GI-----------------------P-------------------IE-----
F-------------KPAP-WSDTLEMMKDGRADIHAGLNLTDERQTFLDY----------
-GDPLLSTNSYVFSPIGMQLSGSIKQLAGFRIGVLKGSL---------------------
-EESVLSKQVPAAELIAFKGIDDLYDAIAANKIRLFAD-VEQ------------------
-----------------------TG-----------------------------------
------------------------------------------------------L--Y--
------F-----------------------------------------------------
-----------------------------------------------------------L
------------------------------------------------------------
----------NQ------------------------------------------------
------------------------------------------------------------
------------------------------------------------------------
------------------------------------------------RN-L--------
------------------------------------------------------------
------------------VPKFRF---D------A-------------------------
--------------------------------ST--------------------------
------P-LDANHL-----YA------------------AVAKG----------------
---------K-ADL----------------------------------------------
------------------LKKVKIGMSQISARERGQIIRRWLNP---------A------
------------------------------------------------------------
---------------QAKKAGTLVIAISRN------------------------------
-------------------------------------------YPPFTIID-----GN--
------------------------------------------------G--Q--------
------------------------------------------------------------
------------------------------------------------------------
------------------------------------------------------------
-----------------P------A-----------------------------------
------------------------------------------------------------
------------------------------------------------------------
----------------------------------------------GM--LIDI------
--W---RLW------SK--KT---------------------------------------
------------------------------------------------------------
--------------------------GKKIEFRQ-SSWAN-------------T------
---------LNNLG----------------------------------------------
------------------------------------------------------------
------------------------------------------------------------
-------SGDA--------D-------------------------------IHSGLFRST
ERDRWIDFSRPIYEIASSYFIRPG----GNA-----------------------------
-----------------------------------------------PTDL------DG-
------------------------------------------------------------
------------------K----KVG-------VVAGAFQES------------------
------------------------------------------------------------
------------------------------------------------------------
------------------------------------------------------------
--------------------------------------------------YV--------
-----RK----------N------------------------------------------
------------------------------------------------------------
------------------------------------------------------------
------------------------------------------------------------
-----------------HP-Q--------AAI--VALK----------------------
----------DD-E--------------------ELV--------------RALAAGKL-
-------DTF------------------------------------------------LS
EDLPIEDMLGRLGMRGQIAKFGAP-------------------I--FK---NE----LYF
GVRK--------GEA----ELRAL------------------------------------
-----------------------------------------------------IEKGL--
-------------------------------------------------DEITP------
------------------------------------------------------------
------------------------------------------------------------
------------------------------------------------------------
------------------------------------------------------------
------------------------DDFAKIEQS---------------------------
-----WIERPESRYFTKNPLALSSK----ERAWLAANPKIRVHNEMDWPPFNF-NEEGEA
KGF-------------------------------SI------------------------
------------------------------------------------------------
-------D--YMKLLA--------------------L-----------------------
-------------------------------------K--I-----DI------------
--------D-VE------------------------------------------------
-----F------------------------------------------------------
---------------------------ISGPTWNE--FLGMMKK----------------
------------------------------------------------------------
------------------------------------------------------------
----------------------------R----------------ELEV----------M
LN---------------------------------------------------IVRTP--
-----------------------------DRLKYMHYTRPYIDNPN--------------
------------------------------------------------------------
-------------T--I-------IS-----RKDQPY-DSLEQLFGKTISVPKGFFYEEI
LKRDFPQIKL----HLVKNTLETMK-AV--------------------------------
------------------------------------------------------------
------------------------------------------------------------
------------------------------------------------------------
------------------------------------------------------------
----------------------------T-------------------------------
-------------------------F------------------GKAD-------AALGE
LAVFNYL-----------------------------------------------------
------------------------------------------------------------
------------------------------------------------------------
------------------------------------------------------------
------------------------------------------------------------
------------------------------------------------------------
------------------------------------------------------------
-----------------------------MG-KHFMTE----------------LV-LSG
------------------------------------------------------------
------------------------------------------------------------
---------------------------------------------------EVKLGSPEF
ALLNI----------------------------SA----RQELPQLASILNK--------
--------------AVKSVDQAE---LRTL---RQKWFGAATAPTKRRPVIK--------
FTEAERK-WL----------------------------SNHKEI----------------
----------------------------------------------------RL-----G
IDPDYPPFEFVTKDGVYAGISSDYTKLVSER------LGIKITRVPNLKWSEVLADTKAK
KIDLLPAITNTIERRKYLDFTQAHLKHPNVILTRDDFPFITGLADLKEQLVAMNKNYSA-
---TSYVKSQFPAI----------------------------------------------
------------------------------------------------------------
------------------------------------------------------------
------------------------------------------------------------
------------------------------------------------------------
------------------------------------------------------------
--------------KLME------------------------------------------
------------------------------------------------------------
------------------------------------------------------------
------------------------------------------------------------
------------------------------------------------------------
------------------------------------------------------------
------------------------------------------------------------
------------------------------------------------------------
------------------------------------------------------------
------------------------------------------------------------
------------------------------------------------------------
--------------------
>ref_360
------------------------------------------------------------
------------------------------------------------------------
------------------------------------------------------------
------------------------------------------------------------
------------------------------------------------------------
------------------------------------------------------------
------------------------------------------------------------
------------------------------------------------------------
------------------------------------------------------------
------------------------------------------------------------
-------------------------------------------------MLGALVA----
---L----AVLLPASAIWAQ----D-----------------------------------
-KITVATGQDFRPFEFVDEDG---------------------KAAGLVVDLWK----LWS
------------------------EK----T-----------------------------
------------------------------------------------------------
--------GI-----------------------P-------------------IE-----
F-------------KPAP-WSDTLKMMQDGRADIHAGLNLTEERQKFLDY----------
-GEALLSTNSYVFSPAGMQLSGSIQQLTGFRIGVLKGSL---------------------
-EESVLSKQVPGAELVPFKGIDELYDAILANKVRLFAD-VEQ------------------
-----------------------TG-----------------------------------
------------------------------------------------------L--F--
------F-----------------------------------------------------
-----------------------------------------------------------L
------------------------------------------------------------
----------NQ------------------------------------------------
------------------------------------------------------------
------------------------------------------------------------
------------------------------------------------RN-L--------
------------------------------------------------------------
------------------VSNFRF---D------A-------------------------
--------------------------------SA--------------------------
------P-LDANHL-----FA------------------AVAKG----------------
---------K-TEL----------------------------------------------
------------------LEKVNAGMGSITPRERAQIVRRWLNP---------I------
------------------------------------------------------------
---------------QPRKAGTLVIAMSRN------------------------------
-------------------------------------------YPPFTLID-----AN--
------------------------------------------------G--Q--------
------------------------------------------------------------
------------------------------------------------------------
------------------------------------------------------------
-----------------P------A-----------------------------------
------------------------------------------------------------
------------------------------------------------------------
----------------------------------------------GM--LVDI------
--W---RLW------AK--KT---------------------------------------
------------------------------------------------------------
--------------------------GRKIEFRQ-SSWAD-------------T------
---------LNNLG----------------------------------------------
------------------------------------------------------------
------------------------------------------------------------
-------NDDA--------D-------------------------------VHSGLFQSE
ERSRWIDFSRPIYEIASSYFHRTG----ASS-----------------------------
-----------------------------------------------PKKL------SS-
------------------------------------------------------------
------------------N----RIG-------VVAGSFQES------------------
------------------------------------------------------------
------------------------------------------------------------
------------------------------------------------------------
--------------------------------------------------YI--------
-----RK----------N------------------------------------------
------------------------------------------------------------
------------------------------------------------------------
------------------------------------------------------------
-----------------YP-T--------AKI--ISLA----------------------
----------DD-E--------------------ELI--------------RALADGRL-
-------DTF------------------------------------------------LS
EDRPIEDMLGRLGMRGRITRSGAP-------------------I--LK---NE----LFF
GVRK--------GEA----ELLAL------------------------------------
-----------------------------------------------------IEKGL--
-------------------------------------------------DEIST------
------------------------------------------------------------
------------------------------------------------------------
------------------------------------------------------------
------------------------------------------------------------
------------------------EELAEIEGR---------------------------
-----WVELPENRYFAKNPLAFTAE----ERAWLAANPVIRVHNEMDWPPFNF-NRDGKP
QGF-------------------------------SI------------------------
------------------------------------------------------------
-------D--YMNLLA--------------------A-----------------------
-------------------------------------K--V-----GV------------
--------K-IE------------------------------------------------
-----F------------------------------------------------------
---------------------------ISGPTWSE--FLGMMKK----------------
------------------------------------------------------------
------------------------------------------------------------
----------------------------R----------------ELDV----------M
LN---------------------------------------------------IVRTP--
-----------------------------DRLKYMHYTRPYIDNPN--------------
------------------------------------------------------------
-------------T--I-------TS-----RKDQPY-DNLEQLFGKTISVPKGFFYEEI
LKRNFPQIKL----HLVKNTLEALK-AV--------------------------------
------------------------------------------------------------
------------------------------------------------------------
------------------------------------------------------------
------------------------------------------------------------
----------------------------T-------------------------------
-------------------------F------------------GKAD-------AAVGE
LAVLSYL-----------------------------------------------------
------------------------------------------------------------
------------------------------------------------------------
------------------------------------------------------------
------------------------------------------------------------
------------------------------------------------------------
------------------------------------------------------------
-----------------------------ME-KHFMTD----------------LV-LSG
------------------------------------------------------------
------------------------------------------------------------
---------------------------------------------------EVKLGSPEF
ALLNI----------------------------SA----RQELPILASILDK--------
--------------GVKSMDQTV---LRKL---RQKWLGGTGGGAKRRPILK--------
LTKNERE-WL----------------------------SNHKKV----------------
----------------------------------------------------RL-----G
IDRLYPPFEFVDENGTYSGMASDYVKLISER------LGITMEVVPGLLWEEVLDGVKKR
TIDVLPAAIDSPERKLFVNFSNPHMEFPIVIVTRDKYPFVAGLNDLNGKVVALTKGYAV-
---TSHIETNYPVISRHLVDDPLNALRAVAVGEAEAAVLNLAVATFLIEKHNLANLKVAA
PADIDLPGLSFAVRKDWPLLVGIFNKTLASISPEEKSAIRAKWISVRYEHTVDRAELLRV
ALTVGGIALVIVLIIVAWNRRLGREIRNREAAQRELANKESLLRLALDQMSDGLYQLDEK
LRFTLFNDRYKALLGVPDRLIQVGEPADGLLHYLAERGDYGEGEVGNLVQRRIAEFRNRD
PVSVDVNTP-GGHVEFRQTPTADGGVVVVASDITERKRAEEILRTAKEEAEASAQAKSDF
IAEVSHEVRTPMNGVLGMARLMLESPLSTEQREFAQTIV-YSGEALMTILNDLLDISKLE
AGKLDLEAIPFAPRRLVEDAVNVMASRAKEKALNLRCQVAVDVPEALIGDANRLRQILFN
LLSNAIKFTDEGDVTVELTGNVVAES-VFHLGVSVTDSGVGIAPEVAEKLFAPYVQAAAG
VAREYGGTGLGLSICRRLADLMGGAIDLESKLGAGSTFTLTAPFEITDQAPSEMTPESFV
PTAAAMGAKLRVLLVEDNLVNRKVAVGMVSRMGHEVAAAEHGREALQCMQEDGPFDAILM
DRHMPVMDGIEATKRIRAMDGDAASIPIIALTAAVTPREVETCLDAGMNSVVTKPVDPVE
LAAALAGIAPVMTPEDDLDGGAGEAPVLDRRVLDKLRAEFDADMVAELIDDFRRIAPEGA
SGFLAAAEADDQEAMMRHAHDLKSSAATIGLMRLSGLCREMELACAEGLYDEARDIADDL
RGELERALQALAGDAGGGEADAEADVGTDSDRARFLAKMSHDLRNTMNTSLGYIMMLHEF
ANGGASPEEMEDFASELHESGVDLLDMTDDILTLFRIETERYKPSPEAIGAAQLVRSSAG
AMEKTAAGRGVDIAIDCGDENASFEADGWAAKRMLANLLANAVLASPEGGTVAVSLDGGG
GKLAISVADQGPGISAEEMARAESPYGRVWEADGRRGLPALRYSTAHRLAGLNGGSLNLG
NGPDGGTVAVLEFPAQPSVI
>out_150
------------------------------------------------------------
------------------------------------------------------------
------------------------------------------------------------
------------------------------------------------------------
------------------------------------------------------------
------------------------------------------------------------
------------------------------------------------------------
------------------------------------------------------------
------------------------------------------------------------
------------------------------------------------------------
------------------------------------------------------------
------------------------------------------------------------
------------------------------------------------------------
------------------------------------------------------------
------------------------------------------------------------
------------------------------------------------------------
------------------------------------------------------------
------------------------------------------------------------
------------------------------------------------------------
------------------------------------------------------------
------------------------------------------------------------
------------------------------------------------------------
------------------------------------------------------------
------------------------------------------------------------
------------------------------------------------------------
------------------------------------------------------------
------------------------------------------------------------
------------------------------------------------------------
------------------------------------------------------------
------------------------------------------------------------
------------------------------------------------------------
------------------------------------------------------------
------------------------------------------------------------
-------------------MNPT--------------LRKWLPW---------I------
------------------------------------------------------------
------------------------------------------------------------
------------------------------------------------------------
------------------------------------------------------------
------------------------------------------------------------
------------------------------------------------------------
------------------------------------------------------------
------------------------------------------------------------
------------------------------------------------------------
------------------------------------------------------------
------------------------------------------------------------
------------------------------------------------------------
------------------------------------------------------------
-----------------------------------------------------A------
---------VAAVA----------------------------------------------
------------------------------------------------------------
------------------------------------------------------------
------------------------------------------------------------
------------------------------------------------------------
------------------------------------------------------------
------------------------------------------------------------
------------------------------------------------------------
------------------------------------------------------------
------------------------------------------------------------
------------------------------------------------------------
------------------------------------------------------------
------------------------------------------------------------
------------------------------------------------------------
------------------------------------------------------------
------------------------------------------------------------
------------------------------------------------------------
------------------------------------------------------------
------------------------------------------------------------
------------------------------------------------------------
------------------------------------------------------------
------------------------------------------------------------
------------------------------------------------------------
------------------------------------------------------------
------------------------------------------------------------
------------------------------------------------------------
------------------------------------------------------------
------------------------------------------------------------
------------------------------------------------------------
------------------------------------------------------------
------------------------------------------------------------
------------------------------------------------------------
------------------------------------------------------------
------------------------------------------------------------
------------------------------------------------------------
------------------------------------------------------------
------------------------------------------------------------
------------------------------------------------------------
------------------------------------------------------------
------------------------------------------------------------
-------------------------------LVVIIVIVVNSGGDD--------------
------------------------------------------------------------
-------------T--A-------SS-----STTAPE-T---------------------
----------------TTTTVDETT-TT--------------------------------
------------------------------------------------------------
------------------------------------------------------------
------------------------------------------------------------
------------------------------------------------------------
----------------------------T-------------------------------
-------------------------E------------------ETTT-------TTEGP
TFAP--IP----------------------------------------------------
------------------------------------------------------------
------------------------------------------------------------
------------------------------------------------------------
------------------------------------------------------------
------------------------------------------------------------
------------------------------------------------------------
-----------------------------MN-LGSILP----------------Q-----
------------------------------------------------------------
------------------------------------------------------------
------------------------------------------------------------
---------------------------------------TGALAAIIDALEQ--------
--------------PVR------------M---AVDEINAVS------------------
PDLVTIT-YA----------------------------DSGTDP----------------
----------------------------------------------------AI------
------------------------------------------------------------
-----------------------------ASTNIDEF--LNG--EYNAIIGPAATGVTL-
---GVFDKVSGSSL----------------------------------------------
------------------------------------------------------------
------------------------------------------------------------
------------------------------------------------------------
------------------------------------------------------------
------------------------------------------------------------
------------------------------------------------------------
--------------------------------------TMCSGSNTGA------------
---ALSAATYDPYY-------------------------VRTAPSDDIQAPTL-------
------------------------------------------------------------
------------------------------------------------------------
------------------------------------------------------------
------------------------------------------------------------
------------------------------------------------------------
------------------------------------------------------------
------------------------------------------------------------
------------------------------------------------------------
--------------------
>out_109
------------------------------------------------------------
------------------------------------------------------------
------------------------------------------------------------
------------------------------------------------------------
------------------------------------------------------------
------------------------------------------------------------
------------------------------------------------------------
------------------------------------------------------------
------------------------------------------------------------
------------------------------------------------------------
-----DLESGAMSPCVWDADSNPACSGGAEAAPALAPPEVTDISICTAPTYTGLPV----
---FVAGDMGVFESFGFTSY----E-----------------------------------
-YVTCASGPANAAALVAGEVD---------------------FVANTPDNMLG----LRD
------------------------SG----F-----------------------------
------------------------------------------------------------
--------DV-----------------------V-------------------MF-----
S-------------QAID-GHFFDILVSSDQEVVEGDWEATMQALEGTNV----------
-GVVARGAAAEQMARELYEQAGVDPESSTYIATGLGGTT---------------------
-VAAMESGEIDWAITFEPGMTMGVVNGIGTRPFSLVAG-DGP------------------
-----------------------ST-----------------------------------
------------------------------------------------------L--N--
------W-----------------------------------------------------
-----------------------------------------------------------P
------------------------------------------------------------
----------SL------------------------------------------------
------------------------------------------------------------
------------------------------------------------------------
------------------------------------------------VN-T--------
------------------------------------------------------------
------------------TSR-EF---A------A-------------------------
--------------------------------AN--------------------------
------P-NTVAAY-----SA------------------ALEAA----------------
---------S-AWI----------------------------------------------
------------------MDDAN--------------IDGVLQV---------MADNVGL
VG----------------------------------------------------------
----------SDMAADVHAANKQYFSTDST------------------------------
-------------------------------------------LDPERLMN-----NV--
------------------------------------------------N--Y--------
------------------------------------------------------------
------------------------------------------------------------
------------------------------------------------------------
-----------------A------V-----------------------------------
------------------------------------------------------------
------------------------------------------------------------
----------------------------------------------GR--GIIS------
--E---SMN------FA--DF---------------------------------------
------------------------------------------------------------
--------------------------AVSSAGVP-PKLVT-------------A------
---------LAAAC----------------------------------------------
------------------------------------------------------------
------------------------------------------------------------
-------PSPL--------V-------------------------------IQTDWFPES
EHGALYEMIGAGYTIDADNMVVTGPGQIGGA-----------------------------
-----------------------------------------------PLGI------DI-
------------------------------------------------------------
------------------E----VRT-------GGPAIGWSP------------------
------------------------------------------------------------
------------------------------------------------------------
------------------------------------------------------------
--------------------------------------------------VA--------
-----SY----------M------------------------------------------
------------------------------------------------------------
------------------------------------------------------------
------------------------------------------------------------
-----------------YT-D--------DSI--HIGY----------------------
----------AN-T--------------------EAQ--------------AQLVDTPL-
-------ISV------------------------------------------------MA
PLEKNPQMIMWDPNTYPDVNSIAD-------------------L--GA---QG----VTI
NVFA--------GGV----FIEVW------------------------------------
-----------------------------------------------------IAEGV--
-------------------------------------------------VDAAN------
------------------------------------------------------------
------------------------------------------------------------
------------------------------------------------------------
------------------------------------------------------------
------------------------IDPSYDGGP---------------------------
-----AMFIAADGAIAQQGFASAEP----YQYLNEFSDWGKQVEYQLLHDTGF-EVYSQT
LGV-------------------------------RP------------------------
------------------------------------------------------------
-------D--DMEDMR--------------------A-----------------------
-------------------------------------C--L-----EL------------
--------F-VP------------------------------------------------
-----V------------------------------------------------------
---------------------------VQQSVVNF--SSNPARA----------------
------------------------------------------------------------
------------------------------------------------------------
----------------------------N----------------AIIVDAVDTFGSFWV
YS---------------------------------------------------MELGE--
-----------------------------YSVATMNELGLHGNGPD--------------
------------------------------------------------------------
-------------S--T-------VG-----NMEES--R---------------------
----------------IQGVIDKMV-AA--------------------------------
------------------------------------------------------------
------------------------------------------------------------
------------------------------------------------------------
------------------------------------------------------------
----------------------------G-------------------------------
-------------------------M------------------EVTT-------TNASD
LFTNEFID----------------------------------------------------
------------------------------------------------------------
------------------------------------------------------------
------------------------------------------------------------
------------------------------------------------------------
------------------------------------------------------------
------------------------------------------------------------
-----------------------------MS-IGFAEP----------------EP-VAE
------------------------------------------------------------
------------------------------------------------------------
---------------------------------------------------PEPVAGFDG
NTIKI----------------------------GVVNDFSGPAAIIGLPLQS--------
--------------GVA------------T---YYEWVNAQGGIAGKYPVELIDADSTYN
PSVAVQA-YN----------------------------DMKDDI----------------
----------------------------------------------------ALIGNLFG
TPVVTALLESLNEDGLMAVPASLESGWVRESNLMPWGAPYQIQVINGIDWWLNEGGGSTD
QVYCSLIQDDPYGEAGQAGLEWIAPKVGITITEVARY--VPGDADFSAQIGQLQGSGCE-
---VVWLTALPSAV----------------------------------------------
------------------------------------------------------------
------------------------------------------------------------
------------------------------------------------------------
------------------------------------------------------------
------------------------------------------------------------
------------------------------------------------------------
--------------------------------------GGIGGAAAGAGFAPTWIGQSPV
WINAFAASALAPYLEANLIIVGEGSTWGDTSMPGAVAMMERMATYAPEQAPDYYFAAGYV
MGMAGAGILEQAVANGDLSREGILQASTQASIDFEGLSGDYHYGPVDERQPSISNTIFRV
NPEVPNGVEAVEVGYESAYASDYDF-----------------------------------
------------------------------------------------------------
------------------------------------------------------------
------------------------------------------------------------
------------------------------------------------------------
------------------------------------------------------------
------------------------------------------------------------
--------------------
>out_181
------------------------------------------------------------
------------------------------------------------------------
------------------------------------------------------------
------------------------------------------------------------
------------------------------------------------------------
------------------------------------------------------------
------------------------------------------------------------
------------------------------------------------------------
------------------------------------------------------------
------------------------------------------------------------
------------------------------------------------------------
------------------------------------------------------------
------------------------------------------------------------
------------------------------------------------------------
------------------------------------------------------------
------------------------------------------------------------
------------------------------------------------------------
------------------------------------------------------------
------------------------------------------------------------
------------------------------------------------------------
------------------------------------------------------------
------------------------------------------------------------
------------------------------------------------------------
------------------------------------------------------------
------------------------------------------------------------
------------------------------------------------------------
------------------------------------------------------------
------------------------------------------------------------
------------------------------------------------------------
------------------------------------------------------------
------------------------------------------------------------
------------------------------------------------------------
------------------------------------------------------------
-------------------MKKK--------------LVGLLAV---------L------
------------------------------------------------------------
------------------------------------------------------------
------------------------------------------------------------
------------------------------------------------------------
------------------------------------------------------------
------------------------------------------------------------
------------------------------------------------------------
------------------------------------------------------------
------------------------------------------------------------
------------------------------------------------------------
------------------------------------------------------------
-------LS------FA-------------------------------------------
------------------------------------------------------------
-----------------------------------------------------M------
---------IAAAC----------------------------------------------
------------------------------------------------------------
------------------------------------------------------------
------------------------------------------------------------
------------------------------------------------------------
------------------------------------------------------------
------------------------------------------------------------
------------------------------------------------------------
------------------------------------------------------------
------------------------------------------------------------
------------------------------------------------------------
------------------------------------------------------------
------------------------------------------------------------
------------------------------------------------------------
------------------------------------------------------------
------------------------------------------------------------
------------------------------------------------------------
------------------------------------------------------------
------------------------------------------------------------
------------------------------------------------------------
------------------------------------------------------------
------------------------------------------------------------
------------------------------------------------------------
------------------------------------------------------------
------------------------------------------------------------
------------------------------------------------------------
------------------------------------------------------------
------------------------------------------------------------
------------------------------------------------------------
------------------------------------------------------------
------------------------------------------------------------
------------------------------------------------------------
------------------------------------------------------------
------------------------------------------------------------
------------------------------------------------------------
------------------------------------------------------------
------------------------------------------------------------
------------------------------------------------------------
------------------------------------------------------------
------------------------------------------------------------
------------------------------------------GGDD--------------
------------------------------------------------------------
-------------D--S-------SS-----SASSS--S---------------------
----------------TEG-----------------------------------------
------------------------------------------------------------
------------------------------------------------------------
------------------------------------------------------------
------------------------------------------------------------
------------------------------------------------------------
------------------------------------------------------------
------------------------------------------------------------
------------------------------------------------------------
------------------------------------------------------------
------------------------------------------------------------
------------------------------------------------------------
------------------------------------------------------------
------------------------------------------------------------
-----------------------------LN-IGTLLP----------------E-----
------------------------------------------------------------
------------------------------------------------------------
------------------------------------------------------------
---------------------------------------TGPLAFLSQPMLQ--------
--------------GVN------------M---AIRDINAAGGVNG--------------
-----------------------------------------ADV----------------
----------------------------------------------------TL------
------------------------------------------------------------
------------------------------------------------------------
------------------------------------------------------------
------------------------------------------------------------
------------------------------------------------------------
------------------------------------------------------------
------------------------------------------------------------
------------------------------------------------------------
------------------------------------------------------------
------------------------------------------------------------
------------------------------------------------------------
------------------------------------------------------------
------------------------------------------------------------
------------------------------------------------------------
------------------------------------------------------------
------------------------------------------------------------
------------------------------------------------------------
------------------------------------------------------------
------------------------------------------------------------
--------------------
>out_139
------------------------------------------------------------
------------------------------------------------------------
------------------------------------------------------------
------------------------------------------------------------
------------------------------------------------------------
------------------------------------------------------------
------------------------------------------------------------
------------------------------------------------------------
------------------------------------------------------------
------------------------------------------------------------
------------------------------------------------------------
------------------------------------------------------------
-------------------------------------------MRNLTYAQKF----RTT
------------------------AT----L-----------------------------
------------------------------------------------------------
--------IL-----------------------A-------------------LI-----
L------------------------LVGCGGAELPNLVDAPPASQSALTVETLLEAPVNQ
SDPINPEILPN-------------------------------------------------
------------------------------------------------------------
-----------------------RV-----------------------------------
------------------------------------------------------L--D--
------I-----------------------------------------------------
-----------------------------------------------------------D
------------------------------------------------------------
----------TI------------------------------------------------
------------------------------------------------------------
------------------------------------------------------------
------------------------------------------------SE-N--------
------------------------------------------------------------
------------------SRGISDETIA------I-------------------------
--------------------------------AI--------------------------
------V-KSGDVF-----QD------------------VEI-GV---------------
---------E-ARV----------------------------------------------
-----------FR-----LN----------E------------------------NGG--
-I----------------------------------------------------------
----------NS------R-K---------------------------------------
-------------------------------------------VEIVQVFD-----DF--
------------------------------------------------G--D--------
------------------------------------------------------------
------------------------------------------------------------
------------------------------------------------------------
-----------------E------E-----------------------------------
------------------------------------------------------------
------------------------------------------------------------
----------------------------------------------NL--ETIV------
--K---EVV------EQ--DI---------------------------------------
------------------------------------------------------------
--------------------------FGIIL----------------------L------
---------STAVS----------------------------------------------
------------------------------------------------------------
------------------------------------------------------------
-------PETT--------D----------------------------------------
----------------------------VLA-----------------------------
---------------------------------------------------------EN-
------------------------------------------------------------
------------------N----VPF-------FGWGF-SEG------------------
------------------------------------------------------------
------------------------------------------------------------
------------------------------------------------------------
--------------------------------------------------FC--------
-----EP----------N------------------------------------------
------------------------------------------------------------
------------------------------------------------------------
------------------------------------------------------------
-----------------KW-G--------FGFNGCMNL----------------------
----------ST-S--------------------TF------------------SDQNL-
-------DTS--------------------------------------------------
-VMR--LLSIFYGR-------IPQ-------------------V--ISVTT-N----DPA
G-IS--------VTT----HNETL------------------------------------
-----------------------------------------------------W------
-----------------------------------------------------G------
------------------------------------------------------------
------------------------------------------------------------
------------------------------------------------------------
------------------------------------------------------------
------------------------ENLVKAIK----------------------------
--------------------------------------------------LDR-------
SEI-------------------------------SA------------------------
------------------------------------------------------------
-------SAILQEISS--------------------I-----------------------
-------------------------------------K--A-----DV------------
--------L-LL------------------------------------------------
-----S------------------------------------------------------
---------------------------VGLDKTVE--IKKELIS----------------
------------------------------------------------------------
------------------------------------------------------------
----------------------------N----------------F------------SG
MV---------------------------------------------------LD-----
-------------------------------DVTYL--------PG--------------
------------------------------------------------------------
-------------I--L-------QN-----FEMSEEL-------EGGYVLSQVP-----
PQEEYRGAAT--------QIMTGLS-Q---------------------------------
------------------------------------------------------------
------------------------------------------------------------
------------------------------------------------------------
------------------------------------------------------------
----------------------------I-------------------------------
-------------------------G------------------G--------------P
--QI-YSQ----------------------------------------------------
------------------------------------------------------------
------------------------------------------------------------
------------------------------------------------------------
------------------------------------------------------------
------------------------------------------------------------
------------------------------------------------------------
----------------------------AIS-IGY--W----------------ST-DLL
------------------------------------------------------------
------------------------------------------------------------
---------------------------------------------------IAIL-----
----D----------------------------SI------ESELSVSSFFE--------
--------------KANVEGYLY--------------------DPEFSGGP---------
--CPLQTALS----------------------------HQNSSG----------------
------------------------------------------------------------
-----GAALLQVRGGV---------------------FRPV--VNFNCP-----------
------------------------------------------------------------
------------------------------------------------------------
------------------------------------------------------------
------------------------------------------------------------
------------------------------------------------------------
------------------------------------------------------------
------------------------------------------------------------
------------------------------------------------------------
------------------------------------------------------------
------------------------------------------------------------
------------------------------------------------------------
------------------------------------------------------------
------------------------------------------------------------
------------------------------------------------------------
------------------------------------------------------------
------------------------------------------------------------
------------------------------------------------------------
------------------------------------------------------------
--------------------
>out_73
------------------------------------------------------------
------------------------------------------------------------
------------------------------------------------------------
------------------------------------------------------------
------------------------------------------------------------
------------------------------------------------------------
------------------------------------------------------------
------------------------------------------------------------
------------------------------------------------------------
------------------------------------------------------------
------------------------------------------------------------
------------------------------------------------------------
-----------------------------------------------MATIQD----VAE
------------------------RA----G-----------------------------
------------------------------------------------------------
--------CA-----------------------I-------------------ST-----
V-------------SRV--------LNGSPHTTAGMR-----------------------
------------------------------------------------------------
------------------------------------------------------------
-----------------------ER-----------------------------------
------------------------------------------------------V--M--
------------------------------------------------------------
-----------------------------------------------------------A
------------------------------------------------------------
----------AV------------------------------------------------
------------------------------------------------------------
------------------------------------------------------------
------------------------------------------------AD-L--------
------------------------------------------------------------
------------------GYE------V------N-------------------------
--------------------------------TI--------------------------
----------GRSL-----KT------------------KQTRAL---------------
---------G-VLI----------------------------------------------
-----------PS-----IT----------N---------------------PVFASS--
-L----------------------------------------------------------
----------AGLEEAARERG---------------------------------------
-------------------------------------------FDII-VTT-----SS--
------------------------------------------------Y--D--------
------------------------------------------------------------
------------------------------------------------------------
------------------------------------------------------------
-----------------P------A-----------------------------------
------------------------------------------------------------
------------------------------------------------------------
----------------------------------------------RD--AEAV------
--R---ALF------SR-------------------------------------------
------------------------------------------------------------
---------------------------GVEG----------------------V------
---------LLTVT----------------------------------------------
------------------------------------------------------------
------------------------------------------------------------
-------DPVA--------S----------------------------------------
----------------------------AAR-----------------------------
-----------------------------------------------ERLA------ES-
------------------------------------------------------------
------------------N----VPF-------VLLYNQPAE------------------
------------------------------------------------------------
------------------------------------------------------------
------------------------------------------------------------
--------------------------------------------------AG--------
-----TA-----------------------------------------------------
------------------------------------------------------------
------------------------------------------------------------
------------------------------------------------------------
----------------------------------AVT-----------------------
----------VD-N--------------------RQ------------------ATAEL-
-------TCE--------------------------------------------------
-ALR-------LG--------HTR-------------------I--GYV---S----GAF
GSSD--------RARIRYRGYCDA------------------------------------
-----------------------------------------------------M--EA--
-------------------------------------------------AG--L------
------------------------------------------------------------
------------------------------------------------------------
------------------------------------------------------------
------------------------------------------------------------
------------------------APLPAV-E----------------------------
--------------------------------------------------VPFLGG--D-
ADF-------------------------------AA------------------------
------------------------------------------------------------
-------A--VAAVLD--------------------E-----------------------
-------------------------------------APRP-----TA------------
--------L-LC------------------------------------------------
-----S------------------------------------------------------
------------------------------NDLLAIRVIAAARG----------------
------------------------------------------------------------
------------------------------------------------------------
----------------------------L----------------G--------------
-V---------------------------------------------------VV-----
--------------------------------------------PD--------------
------------------------------------------------------------
-------------D--L-------SV-----AGF-----------DGIDIGRLIA-----
------------------PSLATIE-Q---------------------------------
------------------------------------------------------------
------------------------------------------------------------
------------------------------------------------------------
------------------------------------------------------------
------------------------------------------------------------
-----------------------------------------------------------P
------------------------------------------------------------
------------------------------------------------------------
------------------------------------------------------------
------------------------------------------------------------
------------------------------------------------------------
------------------------------------------------------------
------------------------------------------------------------
-----------------------------AAAMGR--Q----------------AVSLLF
------------------------------------------------------------
------------------------------------------------------------
---------------------------------------------------ELMT-----
----G----------------------------AR------EPATVIMPH----------
-----------------------------------------------TFRP---------
--GGSLA-SP----------------------------RSNHEA----------------
----------------------------------------------------AA-----L
R----AAPAEDLTGNPIS------------------------------------------
------------------------------------------------------------
------------------------------------------------------------
------------------------------------------------------------
------------------------------------------------------------
------------------------------------------------------------
------------------------------------------------------------
------------------------------------------------------------
------------------------------------------------------------
------------------------------------------------------------
------------------------------------------------------------
------------------------------------------------------------
------------------------------------------------------------
------------------------------------------------------------
------------------------------------------------------------
------------------------------------------------------------
------------------------------------------------------------
------------------------------------------------------------
------------------------------------------------------------
--------------------
>out_135
------------------------------------------------------------
------------------------------------------------------------
------------------------------------------------------------
------------------------------------------------------------
------------------------------------------------------------
------------------------------------------------------------
------------------------------------------------------------
------------------------------------------------------------
------------------------------------------------------------
------------------------------------------------------------
------------------------------------------------------------
------------------------------------------------------------
-------------------------------------------------MRHS----IAV
------------------------WL----G-----------------------------
------------------------------------------------------------
--------AL-----------------------L-------------------IS-----
A-------------ATG---------ASAAAAGLR-------------------------
------------------------------------------------------------
------------------------------------------------------------
-----------------------EV-----------------------------------
------------------------------------------------------Q--A--
------L-----------------------------------------------------
-----------------------------------------------------------Y
------------------------------------------------------------
----------LQ------------------------------------------------
------------------------------------------------------------
------------------------------------------------------------
------------------------------------------------IA-Q--------
------------------------------------------------------------
------------------P-E------R------P-------------------------
--------------------------------VL--------------------------
------S-NLDPIP-----DD------------------LGQAGA---------------
---------H-LAI----------------------------------------------
-----------AD-----NN----------T------------------------TGG--
-F----------------------------------------------------------
----------MG------------------------------------------------
-------------------------------------------YRFVL--D-----VV--
------------------------------------------------R--V--------
------------------------------------------------------------
------------------------------------------------------------
------------------------------------------------------------
-----------------A------E-----------------------------------
------------------------------------------------------------
------------------------------------------------------------
----------------------------------------------GD--LQAA------
--R---AAL------AD-------------------------------------------
------------------------------------------------------------
--------------------------STAQY----------------------V------
---------LLDMN----------------------------------------------
------------------------------------------------------------
------------------------------------------------------------
-------AAQM--------S----------------------------------------
----------------------------ELV-----------------------------
-----------------------------------------------GDDA------AR-
------------------------------------------------------------
------------------------LY-------FNVRSYDDA------------------
------------------------------------------------------------
------------------------------------------------------------
------------------------------------------------------------
--------------------------------------------------LR--------
-----GA----------D------------------------------------------
------------------------------------------------------------
------------------------------------------------------------
------------------------------------------------------------
-----------------CR-A--------SLM--HTL-----------------------
----------PS-Y--------------------AM------------------RADAL-
-------MQF--------------------------------------------------
-AL------------------KKR-------------------WTDIVMVEGN----APE
D-AL--------FAA----ALRRS------------------------------------
-----------------------------------------------------A--TK--
-------------------------------------------------FG--L------
------------------------------------------------------------
------------------------------------------------------------
------------------------------------------------------------
------------------------------------------------------------
------------------------KIAAEKTW----------------------------
--------------------------------------------------IFD--G--DL
RRQ-------------------------------AG------------------------
------------------------------------------------------------
---------------A--------------------E-----------------------
-------------------------------------V--P-------------------
--------L-FT------------------------------------------------
-----Q------------------------------------------------------
---------------------------DFGDYDVML-VADEHND----------------
------------------------------------------------------------
------------------------------------------------------------
----------------------------F----------------ARYLSYNT-----WL
AR---------------------------------------------------PVLGG--
-------------------------------DGLRA--------TG--------------
------------------------------------------------------------
-------------W--D-------RV-----NEQW----------GAAQLQS--------
------------------RFTDLAA-R---------------------------------
------------------------------------------------------------
------------------------------------------------------------
------------------------------------------------------------
------------------------------------------------------------
----------------------------D-------------------------------
-------------------------M---------------------------------L
--DVDY------------------------------------------------------
------------------------------------------------------------
------------------------------------------------------------
------------------------------------------------------------
------------------------------------------------------------
------------------------------------------------------------
------------------------------------------------------------
--------------------------------AAW--A----------------AL-RAV
------------------------------------------------------------
------------------------------------------------------------
---------------------------------------------------DEAL---IR
T---K----------------------------FA------ERDAIRSYLLS--------
---------------DLELAGFK-------------------------------------
--GRPLS-FR----------------------------AWNGQL----------------
----------------------------------------------------RQ-----P
IGLTHASALVAMAPLEGF-------------------LHSVNELDSLGADAPESQCKAFG
G-----------------------------------------------------------
------------------------------------------------------------
------------------------------------------------------------
------------------------------------------------------------
------------------------------------------------------------
------------------------------------------------------------
------------------------------------------------------------
------------------------------------------------------------
------------------------------------------------------------
------------------------------------------------------------
------------------------------------------------------------
------------------------------------------------------------
------------------------------------------------------------
------------------------------------------------------------
------------------------------------------------------------
------------------------------------------------------------
------------------------------------------------------------
------------------------------------------------------------
--------------------
>out_41
------------------------------------------------------------
------------------------------------------------------------
------------------------------------------------------------
------------------------------------------------------------
------------------------------------------------------------
------------------------------------------------------------
------------------------------------------------------------
------------------------------------------------------------
------------------------------------------------------------
------------------------------------------------------------
------------------------------------------------------------
------------------------------------------------------------
-------------------------------------------------MRRI----FGA
------------------------LL----A-----------------------------
------------------------------------------------------------
--------AV--------------------------------------------------
-------------------------IAPATAYAQI-------------------------
------------------------------------------------------------
------------------------------------------------------------
-----------------------DI-----------------------------------
------------------------------------------------------P--V--
------I-----------------------------------------------------
-----------------------------------------------------------Y
------------------------------------------------------------
----------LK------------------------------------------------
------------------------------------------------------------
------------------------------------------------------------
------------------------------------------------QE-Q--------
------------------------------------------------------------
------------------E-Q------P------P-------------------------
--------------------------------VL--------------------------
------S-NLDPIP-----ED------------------RGLAGA---------------
---------Q-LGL----------------------------------------------
-----------SD-----NA----------T------------------------TGG--
-F----------------------------------------------------------
----------MG------------------------------------------------
-------------------------------------------HNYTL--E-----II--
------------------------------------------------D--V--------
------------------------------------------------------------
------------------------------------------------------------
------------------------------------------------------------
-----------------P------L-----------------------------------
------------------------------------------------------------
------------------------------------------------------------
----------------------------------------------DGDLQAAA------
--Q---DAL------TR-------------------------------------------
------------------------------------------------------------
----------------------------SPY----------------------I------
---------ILDAP----------------------------------------------
------------------------------------------------------------
------------------------------------------------------------
-------AASQ--------L----------------------------------------
----------------------------SVA-----------------------------
-----------------------------------------------DLPE------AQ-
------------------------------------------------------------
------------------N----AIL-------FNGSAYDSD------------------
------------------------------------------------------------
------------------------------------------------------------
------------------------------------------------------------
--------------------------------------------------LR--------
-----GD----------N------------------------------------------
------------------------------------------------------------
------------------------------------------------------------
------------------------------------------------------------
-----------------CR-A--------NLL--HTL-----------------------
----------PS-N--------------------AM------------------RADAL-
-------MQF--------------------------------------------------
-VL------------------FKR-------------------WDDLVMVKGA----HAD
D-VT--------FAD----SLNAS------------------------------------
-----------------------------------------------------A--TK--
-------------------------------------------------FG--L------
------------------------------------------------------------
------------------------------------------------------------
------------------------------------------------------------
------------------------------------------------------------
------------------------KIDKTKDW----------------------------
--------------------------------------------------IFD--A--DM
RRN-------------------------------AA------------------------
------------------------------------------------------------
---------------Q--------------------E-----------------------
-------------------------------------V--P-------------------
--------L-FT------------------------------------------------
-----Q------------------------------------------------------
---------------------------ELGDYDLLL-LADELHD----------------
------------------------------------------------------------
------------------------------------------------------------
----------------------------F----------------GRYIAYNT-----WE
PR---------------------------------------------------PVAGS--
-------------------------------EGLVP--------VA--------------
------------------------------------------------------------
-------------W--A-------PV-----VEQW----------GAAQLQS--------
------------------RFVDQSA-R---------------------------------
------------------------------------------------------------
------------------------------------------------------------
------------------------------------------------------------
------------------------------------------------------------
----------------------------D-------------------------------
-------------------------M---------------------------------T
--PRDY------------------------------------------------------
------------------------------------------------------------
------------------------------------------------------------
------------------------------------------------------------
------------------------------------------------------------
------------------------------------------------------------
------------------------------------------------------------
--------------------------------GAW--A----------------AM-RAI
------------------------------------------------------------
------------------------------------------------------------
---------------------------------------------------GEAV---TR
T---N----------------------------SA------DPATLRDFILS--------
--------------DQFELAGFK-------------------------------------
--GRPLS-FR----------------------------TWNGQL----------------
----------------------------------------------------RQ-----P
IPLVTERALVAQAPLPGY-------------------LHQRTELDTLGIDEPESTCEAFK
------------------------------------------------------------
------------------------------------------------------------
------------------------------------------------------------
------------------------------------------------------------
------------------------------------------------------------
------------------------------------------------------------
------------------------------------------------------------
------------------------------------------------------------
------------------------------------------------------------
------------------------------------------------------------
------------------------------------------------------------
------------------------------------------------------------
------------------------------------------------------------
------------------------------------------------------------
------------------------------------------------------------
------------------------------------------------------------
------------------------------------------------------------
------------------------------------------------------------
--------------------
>out_37
------------------------------------------------------------
------------------------------------------------------------
------------------------------------------------------------
------------------------------------------------------------
------------------------------------------------------------
------------------------------------------------------------
------------------------------------------------------------
------------------------------------------------------------
------------------------------------------------------------
------------------------------------------------------------
------------------------------------------------------------
------------------------------------------------------------
---------------------------------------------MGGTVRSR----FAA
------------------------LA----L-----------------------------
------------------------------------------------------------
--------AC-----------------------A-------------------LV-----
A-------------PYALGAVISAAVSTAANAAEP-------------------------
------------------------------------------------------------
------------------------------------------------------------
-----------------------VT-----------------------------------
------------------------------------------------------I--A--
------I-----------------------------------------------------
-----------------------------------------------------------G
------------------------------------------------------------
----------YL------------------------------------------------
------------------------------------------------------------
------------------------------------------------------------
------------------------------------------------IP-E--------
------------------------------------------------------------
------------------R-R------E------L-------------------------
--------------------------------TL--------------------------
------S-LMDRPA-----AD------------------LGAAGA---------------
---------A-LAI----------------------------------------------
-----------DD-----NN----------T------------------------TGR--
-F----------------------------------------------------------
----------TG------------------------------------------------
-------------------------------------------QSYELLTE-----TA--
------------------------------------------------A--T--------
------------------------------------------------------------
------------------------------------------------------------
------------------------------------------------------------
-----------------P------E-----------------------------------
------------------------------------------------------------
------------------------------------------------------------
----------------------------------------------EA---AAA------
--V---DRL------AA-------------------------------------------
------------------------------------------------------------
--------------------------AGAHW----------------------V------
---------IADMP----------------------------------------------
------------------------------------------------------------
------------------------------------------------------------
-------GEAL--------V----------------------------------------
----------------------------TLA-----------------------------
-----------------------------------------------AAAD------AK-
------------------------------------------------------------
------------------G----MLV-------FNVGARDDA------------------
------------------------------------------------------------
------------------------------------------------------------
------------------------------------------------------------
--------------------------------------------------LR--------
-----TE----------T------------------------------------------
------------------------------------------------------------
------------------------------------------------------------
------------------------------------------------------------
-----------------CL-A--------NVV--HIV-----------------------
----------PS-R--------------------AM------------------LADAL-
-------AQY--------------------------------------------------
-LA------------------WKK-------------------WTRWFLVAGS----HPE
D-IA--------FAD----AIRRA------------------------------------
-----------------------------------------------------A--AR--
-------------------------------------------------FG--A------
------------------------------------------------------------
------------------------------------------------------------
------------------------------------------------------------
------------------------------------------------------------
------------------------RIVEDRTF----------------------------
--------------------------------------------------EDT--G--GA
RTT-------------------------------DS------------------------
------------------------------------------------------------
-------G--HVQVQR--------------------R-----------------------
-------------------------------------L--P-------------------
--------V-FL------------------------------------------------
-----Q------------------------------------------------------
---------------------------DAPEHDIVV-VADENEV----------------
------------------------------------------------------------
------------------------------------------------------------
----------------------------F----------------GTHVPYHT-----WT
PR---------------------------------------------------PVAGS--
-------------------------------AGLMP--------TA--------------
------------------------------------------------------------
-------------W--S-------PV-----HEQW----------GGIQLQN--------
------------------RFLDKVG-R---------------------------------
------------------------------------------------------------
------------------------------------------------------------
------------------------------------------------------------
------------------------------------------------------------
----------------------------R-------------------------------
-------------------------M---------------------------------E
--EEDM------------------------------------------------------
------------------------------------------------------------
------------------------------------------------------------
------------------------------------------------------------
------------------------------------------------------------
------------------------------------------------------------
------------------------------------------------------------
--------------------------------LAW--M----------------AV-RSV
------------------------------------------------------------
------------------------------------------------------------
---------------------------------------------------GEAA---TR
A---A----------------------------SG------DPETIDDYLLG--------
--------------PDFSLAAFK-------------------------------------
--GEALT-LR----------------------------SWNRQL----------------
----------------------------------------------------RQ-----P
ILLADGKSVVSVSPQEGF-------------------LHPSSFLDTLGYDRAESACDF--
------------------------------------------------------------
------------------------------------------------------------
------------------------------------------------------------
------------------------------------------------------------
------------------------------------------------------------
------------------------------------------------------------
------------------------------------------------------------
------------------------------------------------------------
------------------------------------------------------------
------------------------------------------------------------
------------------------------------------------------------
------------------------------------------------------------
------------------------------------------------------------
------------------------------------------------------------
------------------------------------------------------------
------------------------------------------------------------
------------------------------------------------------------
------------------------------------------------------------
--------------------
>out_189
------------------------------------------------------------
------------------------------------------------------------
------------------------------------------------------------
------------------------------------------------------------
------------------------------------------------------------
------------------------------------------------------------
------------------------------------------------------------
------------------------------------------------------------
------------------------------------------------------------
------------------------------------------------------------
------------------------------------------------------------
------------------------------------------------------------
-------------------------------------------------MRSQ----LAR
------------------------AM----A-----------------------------
------------------------------------------------------------
--------GL-----------------------G-------------------LL-----
V-------------AVWLGA------SPAVMAAEA-------------------------
------------------------------------------------------------
------------------------------------------------------------
-----------------------DR-----------------------------------
------------------------------------------------------I--S--
------I-----------------------------------------------------
-----------------------------------------------------------G
------------------------------------------------------------
----------YI------------------------------------------------
------------------------------------------------------------
------------------------------------------------------------
------------------------------------------------FP-A--------
------------------------------------------------------------
------------------E-R------E------L-------------------------
--------------------------------TL--------------------------
------S-ILDRPT-----AD------------------FGLAGA---------------
---------E-LAI----------------------------------------------
-----------AD-----NN----------T------------------------TGR--
-F----------------------------------------------------------
----------TG------------------------------------------------
-------------------------------------------QEYKLLPA-----PV--
------------------------------------------------E--A--------
------------------------------------------------------------
------------------------------------------------------------
------------------------------------------------------------
-----------------V------E-----------------------------------
------------------------------------------------------------
------------------------------------------------------------
----------------------------------------------DA---FAA------
--I---DAF------AE-------------------------------------------
------------------------------------------------------------
--------------------------AGAAA----------------------A------
---------VVDLP----------------------------------------------
------------------------------------------------------------
------------------------------------------------------------
-------AEEL--------V----------------------------------------
----------------------------EVA-----------------------------
-----------------------------------------------AAAA------ER-
------------------------------------------------------------
------------------D----MLV-------FNVGAPDDR------------------
------------------------------------------------------------
------------------------------------------------------------
------------------------------------------------------------
--------------------------------------------------LR--------
-----VE----------T------------------------------------------
------------------------------------------------------------
------------------------------------------------------------
------------------------------------------------------------
-----------------CP-A--------NVV--HIV-----------------------
----------PS-R--------------------AM------------------LADAL-
-------AQF--------------------------------------------------
-LA------------------WKK-------------------WNRWFLVTGS----HPE
D-AA--------FAA----AIKRA------------------------------------
-----------------------------------------------------A--AR--
-------------------------------------------------FG--G------
------------------------------------------------------------
------------------------------------------------------------
------------------------------------------------------------
------------------------------------------------------------
------------------------RIVEERVF----------------------------
--------------------------------------------------EDT--G--GA
RTT-------------------------------DS------------------------
------------------------------------------------------------
-------G--HVQVQR--------------------R-----------------------
-------------------------------------L--P-------------------
--------V-FL------------------------------------------------
-----Q------------------------------------------------------
---------------------------GAPEHDVVI-VADESEV----------------
------------------------------------------------------------
------------------------------------------------------------
----------------------------F----------------GTYVPYNT-----WS
PR---------------------------------------------------PVAGT--
-------------------------------AGLVP--------TA--------------
------------------------------------------------------------
-------------W--S-------PA-----HEQW----------AGIQVQN--------
------------------RFRDAFN-R---------------------------------
------------------------------------------------------------
------------------------------------------------------------
------------------------------------------------------------
------------------------------------------------------------
----------------------------R-------------------------------
-------------------------M---------------------------------Q
--AVDM------------------------------------------------------
------------------------------------------------------------
------------------------------------------------------------
------------------------------------------------------------
------------------------------------------------------------
------------------------------------------------------------
------------------------------------------------------------
--------------------------------LAW--M----------------AV-RAV
------------------------------------------------------------
------------------------------------------------------------
---------------------------------------------------GEAA---TR
A---S----------------------------TS------DPAAIRQYILG--------
--------------PDFELAAFK-------------------------------------
--GEALT-IR----------------------------DWNRQL----------------
----------------------------------------------------RQ-----P
ILLTSDKFVVSVSPQEGF-------------------LHPTSFLDTLGYDRAESRCAS--
------------------------------------------------------------
------------------------------------------------------------
------------------------------------------------------------
------------------------------------------------------------
------------------------------------------------------------
------------------------------------------------------------
------------------------------------------------------------
------------------------------------------------------------
------------------------------------------------------------
------------------------------------------------------------
------------------------------------------------------------
------------------------------------------------------------
------------------------------------------------------------
------------------------------------------------------------
------------------------------------------------------------
------------------------------------------------------------
------------------------------------------------------------
------------------------------------------------------------
--------------------
>out_140
------------------------------------------------------------
------------------------------------------------------------
------------------------------------------------------------
------------------------------------------------------------
------------------------------------------------------------
------------------------------------------------------------
------------------------------------------------------------
------------------------------------------------------------
------------------------------------------------------------
------------------------------------------------------------
------------------------------------------------------------
------------------------------------------------------------
----------------------------------------------MRGYIKT----LAV
------------------------IS----V-----------------------------
------------------------------------------------------------
--------VL-----------------------L-------------------FS-----
A------------------------SCGGGGDRDVSAPAESQSSETSDNEDSAVQRETES
SETAESQSSSNTTNSDAAPAVPMEEEADYEMFGDIEWPCNPGSASGSTDQGVTD------
------------------------------------------------------------
-----------------------SS-----------------------------------
------------------------------------------------------I--L--
------I-----------------------------------------------------
-----------------------------------------------------------G
------------------------------------------------------------
----------GG------------------------------------------------
------------------------------------------------------------
------------------------------------------------------------
------------------------------------------------DD-R--------
------------------------------------------------------------
--------------------G------Y------A-------------------------
--------------------------------AS--------------------------
--------L-GLNI-----TQ------------------TD--TL---------------
---------S-AFV----------------------------------------------
-----------EK-----CN----------E------------------------LGG--
-I----------------------------------------------------------
----------NG------R-E---------------------------------------
-------------------------------------------VLVE-LYD-----AK--
------------------------------------------------IFEV--------
------------------------------------------------------------
------------------------------------------------------------
------------------------------------------------------------
-----------------S------N-----------------------------------
------------------------------------------------------------
------------------------------------------------------------
----------------------------------------------VW--LDAC------
--P---RVF------MM--VS---------------------------------------
------------------------------------------------------------
--------------------------EGF------------------------A------
---------VDSLG----------------------------------------------
------------------------------------------------------------
------------------------------------------------------------
-------EETR--------V----------------------------------------
----------------------------QCE-----------------------------
---------------------------------------------------------LA-
------------------------------------------------------------
------------------H----IPT-------YTVSA----------------------
------------------------------------------------------------
------------------------------------------------------------
------------------------------------------------------------
------------------------------------------------------------
-----AA----------A------------------------------------------
------------------------------------------------------------
------------------------------------------------------------
------------------------------------------------------------
-----------------HG-P--------MMI--QPVP----------------------
----------NP-S--------------------DR------------------NPLSM-
-------ASF--------------------------------------------------
-IAETYP----NS--------ITK-------------------S--ATMYG-N----FAA
T-IE--------TKD----KTLSS------------------------------------
-----------------------------------------------------Y--PL--
-------------------------------------------------LG--F------
------------------------------------------------------------
------------------------------------------------------------
------------------------------------------------------------
------------------------------------------------------------
------------------------DFIANL-E----------------------------
--------------------------------------------------YNIVGE----
DDW-------------------------------TP------------------------
------------------------------------------------------------
-------F--VLELKN--------------------A-----------------------
-------------------------------------G--V-----EH------------
--------I-YF------------------------------------------------
-----T------------------------------------------------------
---------------------------GTCLPNYQ--AFRAAAS----------------
------------------------------------------------------------
------------------------------------------------------------
----------------------------V----------------N------------GF
DA---------------------------------------------------IY-TT--
-------------------------------DANFY--------EN--------------
------------------------------------------------------------
-------------S--C-------RE-----ANSDGVM-------DNTYVRMAFI-----
PFEERDYAPG----VN--DYLTIME-E---------------------------------
------------------------------------------------------------
------------------------------------------------------------
------------------------------------------------------------
------------------------------------------------------------
----------------------------K-------------------------------
-------------------------G------------------G---------------
--EIAL------------------------------------------------------
------------------------------------------------------------
------------------------------------------------------------
------------------------------------------------------------
------------------------------------------------------------
------------------------------------------------------------
------------------------------------------------------------
-----------------------------LGMQAA--S----------------AF-LLW
------------------------------------------------------------
------------------------------------------------------------
---------------------------------------------------ATAA---KA
C---G----------------------------SN---------LTRSCVLD--------
--------------EASKIDEWSGGGMHVASDPGVNEPPPCGIVIELKGTS---------
--YKRI--FP----------------------------SEPGTY----------------
----------------------------------------------------EC-----N
ESWNAGFTNRWTDDAELD-------------------------GNRVSRKFTAE------
------------------------------------------------------------
------------------------------------------------------------
------------------------------------------------------------
------------------------------------------------------------
------------------------------------------------------------
------------------------------------------------------------
------------------------------------------------------------
------------------------------------------------------------
------------------------------------------------------------
------------------------------------------------------------
------------------------------------------------------------
------------------------------------------------------------
------------------------------------------------------------
------------------------------------------------------------
------------------------------------------------------------
------------------------------------------------------------
------------------------------------------------------------
------------------------------------------------------------
--------------------
>out_143
------------------------------------------------------------
------------------------------------------------------------
------------------------------------------------------------
------------------------------------------------------------
------------------------------------------------------------
------------------------------------------------------------
------------------------------------------------------------
------------------------------------------------------------
------------------------------------------------------------
------------------------------------------------------------
------------------------------------------------------------
------------------------------------------------------------
--------------------MSTETLRKRPEGGPARDGGALRKTARLLGENGA----LAG
------------------------LV----I-----------------------------
------------------------------------------------------------
--------LV-----------------------L-------------------AL-----
A-------------VASDDFLTVTNLLNVGVQAAVVAILAFGSTFVIVTAGIDLSVGSVA
ALSAVVLAWTATEQGMPWPVALLFAIVAGIAAGLVNGLLITY------------------
------------------------------------------------------------
-----------------------GK-----------------------------------
------------------------------------------------------L--PPF
IATLAML-----------------------------------------------------
-----------------------------------------------------------G
------------------------------------------------------------
----------IA------------------------------------------------
------------------------------------------------------------
------------------------------------------------------------
------------------------------------------------RG-L--------
------------------------------------------------------------
------------------A-L------V------I-------------------------
--------------------------------SD--------------------------
----------GSPI-----AF------------------PG--AV---------------
---------T-HLG----------------------------------------------
-----------DT-----IG----------EYLPVPVLVMIVMGLLTALILARTYSGRAM
YA----------------------------------------------------------
----------IGGNEEAARLSGIRVDR---------------------------------
-------------------------------------------QKLV-TYA-----LS--
------------------------------------------------GAFA--------
------------------------------------------------------------
------------------------------------------------------------
------------------------------------------------------------
-----------------A------V-----------------------------------
------------------------------------------------------------
------------------------------------------------------------
----------------------------------------------AG--IVLA------
--S---RLA------SA--QP---------------------------------------
------------------------------------------------------------
--------------------------QAAEGYELDAIAAVVIGGASLSGGKGRA------
---------FGTLV----------------------------------------------
------------------------------------------------------------
------------------------------------------------------------
-------GALI--------L----------------------------------------
----------------------------AVL-----------------------------
---------------------------------------------------------RN-
------------------------------------------------------------
------------------G----LNL-------LSVSAFWQQ------------------
------------------------------------------------------------
------------------------------------------------------------
------------------------------------------------------------
--------------------------------------------------VV--------
-----IGVVIALAVLLDT------------------------------------------
------------------------------------------------------------
------------------------------------------------------------
------------------------------------------------------------
-----------------VR-R--------RGV--KFG-----------------------
----------PR-T--------------------FWA--------------GGGAAVAV-
-------IVA--------------------------------------------------
-LSA--GLALTGGNGGGAAGGGTK-------------------VGLSVSTL-N----NPF
F-VQ--------FRD----GAQAE------------------------------------
-----------------------------------------------------A--ER--
-------------------------------------------------RG--V------
------------------------------------------------------------
------------------------------------------------------------
------------------------------------------------------------
------------------------------------------------------------
------------------------DLTVSDAQ----------------------------
--------------------------------------------------NDA-------
SQQ-------------------------------VN------------------------
------------------------------------------------------------
-------Q--VQNYVS--------------------Q-----------------------
-------------------------------------G--M-----EA------------
--------I-IV------------------------------------------------
-----N------------------------------------------------------
---------------------------PVDSDAAAP-AVQAANR----------------
------------------------------------------------------------
------------------------------------------------------------
----------------------------A----------------DIPVIAADRTVNGAD
VA---------------------------------------------------QLVAS--
-------------------------------DNVEG---GRLAADE--------------
------------------------------------------------------------
-------------M--A-------EL-----LGD-----------EGKIVILQG------
QPGASASRER----GQ--GFAEGIA-E---------------------------------
------------------------------------------------------------
------------------------------------------------------------
------------------------------------------------------------
------------------------------------------------------------
----------------------------H-------------------------------
-------------------------P------------------GIEV-------VAKQP
--AD-F------------------------------------------------------
------------------------------------------------------------
------------------------------------------------------------
------------------------------------------------------------
------------------------------------------------------------
------------------------------------------------------------
------------------------------------------------------------
-----------------------------DRTKGL--N----------------VM-TNL
------------------------------------------------------------
------------------------------------------------------------
---------------------------------------------------LQSHPDIDG
V---F----------------------------AE------NDEMALGAV-K--------
--------------ALGDRAGDD-------VKVVGFDGTPAGIEAVQGGTM---------
--NASVAQQP----------------------------ALLGKM----------------
------------------------------------------------------------
-----AVDSALKAAGGED-------------------LPADAPVPVKIATRENASQFVTD
------------------------------------------------------------
------------------------------------------------------------
------------------------------------------------------------
------------------------------------------------------------
------------------------------------------------------------
------------------------------------------------------------
------------------------------------------------------------
------------------------------------------------------------
------------------------------------------------------------
------------------------------------------------------------
------------------------------------------------------------
------------------------------------------------------------
------------------------------------------------------------
------------------------------------------------------------
------------------------------------------------------------
------------------------------------------------------------
------------------------------------------------------------
------------------------------------------------------------
--------------------
>out_38
------------------------------------------------------------
------------------------------------------------------------
------------------------------------------------------------
------------------------------------------------------------
------------------------------------------------------------
------------------------------------------------------------
------------------------------------------------------------
------------------------------------------------------------
------------------------------------------------------------
------------------------------------------------------------
------------------------------------------------------------
-------------------------------------------------MHIIVLRLRGQ
LSEGVQAALEWRTEGSFQTQGTLLGTLTPNTDLTTLYADWHGYYCNLGEATRL----EFE
------------------------AA----S-----------------------------
------------------------------------------------------------
--------AQ-----------------------S-------------------LN-----
L-------------RRKKQQAKQQCDAAAQQLESRFRQWLNASGDFQRITRQLSEVYGAS
EDIRLLIRTDNPELQRLPWHLWDQLQRHDRQIPISLGSLEYQQGQASTLTSPVRVLAILG
CDRNLNLTPDLEILNAIPHIELTCLEQPNRHQVAQALMHEQGWDILFFAGHSRTEDQRGI
LSINETDSFTSKELHHHLRIAAASG-----------------------------------
------------------------------------------------------L--K--
------ICIFNSCDGLGLARHLSDLKIPYVIYMREPVPDPVAHRFFQSFIQQFSIAGRSI
HHAVLAAQHDLEALQDRFPYATWLPTLFQQPQATALTWPQAPTVPNRLLKPLRLWAKCGG
------------------------------------------------------------
----------IL------------------------------------------------
------------------------------------------------------------
------------------------------------------------------------
------------------------------------------------GA-V--------
------------------------------------------------------------
------------------AAG------I------L-------------------------
--------------------------------LV--------------------------
----------AQPW-----RN------------------PL--TH---------------
---------P-LQG----------------------------------------------
-----------DY-----IS----------TGEEILGSRPVHKVKAVRLLAQAKYQEGIQ
KL----------------------------------------------------------
----------LESWQDDGADPETLIYLNNAIIDASQIKHHTIAVSVPFLHRQDNNQISSH
ALAYQLLRGIAQAQTEANLNLGKLPKPLDVSFLKPNPVGDQIGLKVV-IAD-----DW--
------------------------------------------------N--V--------
------------------------------------------------------------
------------------------------------------------------------
------------------------------------------------------------
-----------------A------D-----------------------------------
------------------------------------------------------------
------------------------------------------------------------
----------------------------------------------QA--QQRA------
--R---DLV------SN-------------------------------------------
------------------------------------------------------------
--------------------------PRIMG----------------------V------
---------VGHYA----------------------------------------------
------------------------------------------------------------
------------------------------------------------------------
-------SDMS--------E----------------------------------------
----------------------------PTI-----------------------------
-----------------------------------------------PIYR------EH-
------------------------------------------------------------
------------------Q----VPV-------ISPGS-TAK------------------
------------------------------------------------------------
------------------------------------------------------------
------------------------------------------------------------
--------------------------------------------------DL--------
-----VQ----------M------------------------------------------
------------------------------------------------------------
------------------------------------------------------------
------------------------------------------------------------
-----------------GG-G--------YFF--RTV-----------------------
----------PV-T--------------------TV------------------EATSV-
-------ANH--------------------------------------------------
-LIK-------TN--------QKK-------------------V--MIYYNPQ----SPF
T-HS--------FWD----DFKDI------------------------------------
-----------------------------------------------------Y--QQ--
-------------------------------------------------AG--G------
------------------------------------------------------------
------------------------------------------------------------
------------------------------------------------------------
------------------------------------------------------------
------------------------QIVRQVQQ----------------------------
--------------------------------------------------NDPLSDLAS-
PGF-------------------------------DP------------------------
------------------------------------------------------------
-------EDAIATLAQ--------------------Y-----------------------
-------------------------------------GNPS-----EIAI----------
--------L-LV------------------------------------------------
-----P------------------------------------------------------
---------------------------DGEVSPAQENAFQLIAA----------------
------------------------------------------------------------
------------------------------------------------------------
----------------------------N----------------A------------GR
HA---------------------------------------------------IV-GS--
-------------------------------WGIHN--------AK--------------
------------------------------------------------------------
-------------T--L-------EV-----LPNVRQ--------PSLVVSVPWHPATSP
NPDFPKHTAQ--------LWGTSIQ-G---------------------------------
------------------------------------------------------------
------------------------------------------------------------
------------------------------------------------------------
------------------------------------------------------------
------------------------------------------------------------
-----------------------------------------------------------Q
------------------------------------------------------------
------------------------------------------------------------
------------------------------------------------------------
------------------------------------------------------------
------------------------------------------------------------
------------------------------------------------------------
------------------------------------------------------------
-----------------------------TA-LTY--D----------------AT-RAM
------------------------------------------------------------
------------------------------------------------------------
---------------------------------------------------IAAL---RT
Q---T----------------------------QP------SPTGTRNALAD--------
--------------PSFSVWGAT-------------------------------------
--GK-IA-FE-----------------------------KSGDR----------------
----------------------------------------------------KF-----P
P----QVLIEPLQCNSKI-------------------DFVP--LDNTCQTETQKQESFS-
------------------------------------------------------------
------------------------------------------------------------
------------------------------------------------------------
------------------------------------------------------------
------------------------------------------------------------
------------------------------------------------------------
------------------------------------------------------------
------------------------------------------------------------
------------------------------------------------------------
------------------------------------------------------------
------------------------------------------------------------
------------------------------------------------------------
------------------------------------------------------------
------------------------------------------------------------
------------------------------------------------------------
------------------------------------------------------------
------------------------------------------------------------
------------------------------------------------------------
--------------------
>out_89
------------------------------------------------------------
------------------------------------------------------------
------------------------------------------------------------
------------------------------------------------------------
------------------------------------------------------------
------------------------------------------------------------
------------------------------------------------------------
------------------------------------------------------------
------------------------------------------------------------
------------------------------------------------------------
------------------------------------------------------------
------------------------------------------------------------
----------------------------MTSHEDLEYSFIQRNAHNDIGRRRF----MQW
------------------------LT----K-----------------------------
------------------------------------------------------------
--------TG-----------------------L-------------------SL-----
A-------------TAATLSSSILAGCEFEGSTPDLEKEPAPNP----------------
------------------------------------------------------------
------------------------------------------------------------
-----------------------DT-----------------------------------
------------------------------------------------------L--K--
------I-----------------------------------------------------
-----------------------------------------------------------G
------------------------------------------------------------
----------LA------------------------------------------------
------------------------------------------------------------
------------------------------------------------------------
------------------------------------------------GP-F--------
------------------------------------------------------------
------------------S-G------I------G-------------------------
--------------------------------SF--------------------------
--------L-GVSM-----HR----------------------TA---------------
---------N-TVV----------------------------------------------
-----------AQ-----VN----------A--------E----------------GG--
-I----------------------------------------------------------
----------KG------R-K---------------------------------------
-------------------------------------------LEII-SKD-----IS--
------------------------------------------------S--M--------
------------------------------------------------------------
------------------------------------------------------------
------------------------------------------------------------
-----------------H------E-----------------------------------
------------------------------------------------------------
------------------------------------------------------------
----------------------------------------------GN--VIQA------
--Y---KEL------AS--LP---------------------------------------
------------------------------------------------------------
--------------------------DLMGI----------------------V------
---------LGAPS----------------------------------------------
------------------------------------------------------------
------------------------------------------------------------
-------LQSL--------V----------------------------------------
----------------------------TLQ-----------------------------
-----------------------------------------------KEID------RK-
------------------------------------------------------------
------------------R----LML-------VTVFG-DLH------------------
------------------------------------------------------------
------------------------------------------------------------
------------------------------------------------------------
--------------------------------------------------DH--------
-----GE-----LYPDNE------------------------------------------
------------------------------------------------------------
------------------------------------------------------------
------------------------------------------------------------
-----------------KM-R--------SVF--QFA-----------------------
----------VP-D--------------------SW------------------NMPLL-
-------ADY--------------------------------------------------
-AAA-------RG--------LSR-------------------I--GLVY--D----GHF
A-EN--------ARH----SFEKS------------------------------------
-----------------------------------------------------L--QD--
-------------------------------------------------TP--L------
------------------------------------------------------------
------------------------------------------------------------
------------------------------------------------------------
------------------------------------------------------------
------------------------NSAGAA-P----------------------------
--------------------------------------------------YDT-----NE
TDF-------------------------------AS------------------------
------------------------------------------------------------
-------I--LHPLER--------------------A-----------------------
-------------------------------------Q--A-------------------
--------I-WT------------------------------------------------
-----W------------------------------------------------------
---------------------------GLAPDLAR--LTKHLDT----------------
------------------------------------------------------------
------------------------------------------------------------
----------------------------T----------------GQAYTGLEKALETER
PQ---------------------------------------------------LI-GN--
-------------------------------QTGIG--------HS--------------
------------------------------------------------------------
-------------H--W-------KA-----LAEEHIA-------PGTITVG--------
TVQGIRHWPD----YKMDKWVKKFT-Q---------------------------------
------------------------------------------------------------
------------------------------------------------------------
------------------------------------------------------------
------------------------------------------------------------
----------------------------D-------------------------------
-------------------------K---------------------------------P
TGEEHV------------------------------------------------------
------------------------------------------------------------
------------------------------------------------------------
------------------------------------------------------------
------------------------------------------------------------
------------------------------------------------------------
------------------------------------------------------------
-----------------------------IA------D----------------AI-ASI
------------------------------------------------------------
------------------------------------------------------------
---------------------------------------------------FKAV---EK
T---G----------------------------NI-----AERNDILEYTEK--------
--------------AGRQRYSTL----DWEFHKKSHIGRHPDDLVLLSFEHPKKPANMHY
SIGEEYALSG----------------------------EEETAL----------------
----------------------------------------------------GM-----T
P----VWLVHPTLKANTR-------------------RYPDLIPQLTAKNYGLQNNPADT
LH----------------------------------------------------------
------------------------------------------------------------
------------------------------------------------------------
------------------------------------------------------------
------------------------------------------------------------
------------------------------------------------------------
------------------------------------------------------------
------------------------------------------------------------
------------------------------------------------------------
------------------------------------------------------------
------------------------------------------------------------
------------------------------------------------------------
------------------------------------------------------------
------------------------------------------------------------
------------------------------------------------------------
------------------------------------------------------------
------------------------------------------------------------
------------------------------------------------------------
--------------------
>out_162
------------------------------------------------------------
------------------------------------------------------------
------------------------------------------------------------
------------------------------------------------------------
------------------------------------------------------------
------------------------------------------------------------
------------------------------------------------------------
------------------------------------------------------------
------------------------------------------------------------
------------------------------------------------------------
------------------------------------------------------------
------------------------------------------------------------
-----------------------------------------MRFLGVGGCRRI----GFL
------------------------SF----V-----------------------------
------------------------------------------------------------
--------CV-----------------------L-------------------VL-----
A------------------------SCGSDRTEEGAGEDR--------------------
------------------------------------------------------------
------------------------------------------------------------
-----------------------QI-----------------------------------
------------------------------------------------------V--K--
------I-----------------------------------------------------
-----------------------------------------------------------G
------------------------------------------------------------
----------LI------------------------------------------------
------------------------------------------------------------
------------------------------------------------------------
------------------------------------------------AP-L--------
------------------------------------------------------------
------------------S-G------E------L-------------------------
--------------------------------SA--------------------------
--------I-GLGI-----KN----------------------GA---------------
---------K-LAI----------------------------------------------
-----------IE-----VN----------K--------S----------------GR--
-I----------------------------------------------------------
----------PG------W-K---------------------------------------
-------------------------------------------IELV-SED-----DS--
------------------------------------------------A--K--------
------------------------------------------------------------
------------------------------------------------------------
------------------------------------------------------------
-----------------P------D-----------------------------------
------------------------------------------------------------
------------------------------------------------------------
----------------------------------------------VG--ATAA------
--S---KLV------SD-------------------------------------------
------------------------------------------------------------
--------------------------KKVVG----------------------V------
---------VGTFN----------------------------------------------
------------------------------------------------------------
------------------------------------------------------------
-------SSVA--------Q----------------------------------------
----------------------------QVQ-----------------------------
-----------------------------------------------PILA------KA-
------------------------------------------------------------
------------------G----IAM-------VSPAN-TSP------------------
------------------------------------------------------------
------------------------------------------------------------
------------------------------------------------------------
--------------------------------------------------TL--------
-----TQ----------G------------------------------------------
------------------------------------------------------------
------------------------------------------------------------
------------------------------------------------------------
-----------------GD-PKKKERPYPNYF--RVS-----------------------
----------TT-D--------------------AV------------------QGPFG-
-------ADF--------------------------------------------------
-AYKEHE--------------ARR-------------------V--AIIHD-K----KSY
G-EG--------LAL----AFQDH------------------------------------
-----------------------------------------------------F--KK--
-------------------------------------------------LG--G------
------------------------------------------------------------
------------------------------------------------------------
------------------------------------------------------------
------------------------------------------------------------
------------------------KIVALETI----------------------------
--------------------------------------------------NPG--D----
KDF-------------------------------SA------------------------
------------------------------------------------------------
-------V--LSKIQV--------------------R-----------------------
-------------------------------------K--P-----DL------------
--------I-YY------------------------------------------------
-----G------------------------------------------------------
---------------------------GEYPEASL--LSHQIDQ----------------
------------------------------------------------------------
------------------------------------------------------------
----------------------------I----------------G------------LN
IP---------------------------------------------------LM-GG--
-------------------------------DGVFD--------RS--------------
------------------------------------------------------------
-------------F--V-------KV-----AGKAS---------EGDYVTSIG------
APA--GSLPR----GR--SFLESYK-DA--------------------------------
------------------------------------------------------------
------------------------------------------------------------
------------------------------------------------------------
------------------------------------------------------------
----------------------------G-------------------------------
-------------------------F---------------------------------A
EESGAY------------------------------------------------------
------------------------------------------------------------
------------------------------------------------------------
------------------------------------------------------------
------------------------------------------------------------
------------------------------------------------------------
------------------------------------------------------------
-----------------------------GA-YAY--D----------------AT-NVL
------------------------------------------------------------
------------------------------------------------------------
---------------------------------------------------IDVL---AG
LLDGQ----------------------------TE------FSESLRANIVV--------
--------------GLNE--------------------------VEHDGVT---------
--GE-VS-FD-----------------------------EYGDT----------------
----------------------------------------------------H------M
K----LLTVYVVKDGEFE-------------------PVRT--VTFQ-------------
------------------------------------------------------------
------------------------------------------------------------
------------------------------------------------------------
------------------------------------------------------------
------------------------------------------------------------
------------------------------------------------------------
------------------------------------------------------------
------------------------------------------------------------
------------------------------------------------------------
------------------------------------------------------------
------------------------------------------------------------
------------------------------------------------------------
------------------------------------------------------------
------------------------------------------------------------
------------------------------------------------------------
------------------------------------------------------------
------------------------------------------------------------
------------------------------------------------------------
--------------------
>out_83
------------------------------------------------------------
------------------------------------------------------------
------------------------------------------------------------
------------------------------------------------------------
------------------------------------------------------------
------------------------------------------------------------
------------------------------------------------------------
------------------------------------------------------------
------------------------------------------------------------
------------------------------------------------------------
------------------------------------------------------------
------------------------------------------------------------
--------------------------------------------------MKK----VLI
------------------------AI----M-----------------------------
------------------------------------------------------------
--------AT-----------------------F-------------------VL-----
V------------------------AAACGGSSDSGSQSSESGQEQSSSASTSGESSSTE
ESSASDNEVSESGNARETLLAFIGSAFPVDNDDFFECLVDGVADALGVTYEELLSSILED
DGSTDDAAEVASLACIGNLSPEELLQLSGLEESDEPVAADDSL-----------------
-----------------------PA-----------------------------------
------------------------------------------------------V--R--
------I-----------------------------------------------------
-----------------------------------------------------------G
------------------------------------------------------------
----------LM------------------------------------------------
------------------------------------------------------------
------------------------------------------------------------
------------------------------------------------NQ-E--------
------------------------------------------------------------
------------------N-D------P------I-------------------------
--------------------------------GS--------------------------
----------FPEI-----RL----------------------GI---------------
---------E-GAV----------------------------------------------
-----------DY-----IN----------S-----------------------ELGG--
-I----------------------------------------------------------
----------GG------H-P---------------------------------------
-------------------------------------------VELVVCLQ-----N---
---------------------------------------------------S--------
------------------------------------------------------------
------------------------------------------------------------
------------------------------------------------------------
-----------------V------P-----------------------------------
------------------------------------------------------------
------------------------------------------------------------
----------------------------------------------AA--QECA------
--Q---DLA------TR-------------------------------------------
------------------------------------------------------------
--------------------------DLTSV----------------------I------
---------NGVNI----------------------------------------------
------------------------------------------------------------
------------------------------------------------------------
-------WTVA--------F----------------------------------------
----------------------------DFY-----------------------------
-----------------------------------------------GTMG---------
------------------------------------------------------------
------------------D----TPI-------IGGLPLFAA------------------
------------------------------------------------------------
------------------------------------------------------------
------------------------------------------------------------
--------------------------------------------------DY--------
-----NQ----------P------------------------------------------
------------------------------------------------------------
------------------------------------------------------------
------------------------------------------------------------
-----------------NA-R--------YFN----------------------------
----------GG-S--------------------VQ------------------VYSAA-
-------ARF--------------------------------------------------
-VAE--D----LG--------AGK-------------------V--AVLVNQN----PAA
T-AA--------LDS----GLAPI------------------------------------
-----------------------------------------------------F--DD--
-------------------------------------------------YGIEY------
------------------------------------------------------------
------------------------------------------------------------
------------------------------------------------------------
------------------------------------------------------------
------------------------EAIDVP------------------------------
--------------------------------------------------IPL-------
TDA-------------------------------IP------------------------
------------------------------------------------------------
-------P--VSQANA--------------------A-----------------------
-------------------------------------D--A-----DI------------
--------V-ML------------------------------------------------
-----L------------------------------------------------------
---------------------------AAGNECVP--VIRAASQ----------------
------------------------------------------------------------
------------------------------------------------------------
----------------------------L----------------G------------IP
AE---------------------------------------------------NMFLS--
-------------------------------STCDT--------ED--------------
------------------------------------------------------------
-------------I--Y-------AE-----VGEL--MVGSYIHKGGYTIREVWA-----
PEEVLNEFDS----RD--GLLETYA-P---------------------------------
------------------------------------------------------------
------------------------------------------------------------
------------------------------------------------------------
------------------------------------------------------------
----------------------------E-------------------------------
-------------------------A---------------------------------P
--EASF------------------------------------------------------
------------------------------------------------------------
------------------------------------------------------------
------------------------------------------------------------
------------------------------------------------------------
------------------------------------------------------------
------------------------------------------------------------
-----------------------------TG-LGW--A----------------TM-LDI
------------------------------------------------------------
------------------------------------------------------------
---------------------------------------------------HDLY---EE
IGYEN----------------------------LD------DPNNIISTMDD--------
--------------GSTRGSIGS---------------------------F---------
--GWSCV-YQ----------------------------DVGLQS----------------
----------------------------------------------------LC-----Q
G----SALFVEIGDLDGT-------------------SLPP--DIIGPEGYVNGLDLLQ-
------------------------------------------------------------
------------------------------------------------------------
------------------------------------------------------------
------------------------------------------------------------
------------------------------------------------------------
------------------------------------------------------------
------------------------------------------------------------
------------------------------------------------------------
------------------------------------------------------------
------------------------------------------------------------
------------------------------------------------------------
------------------------------------------------------------
------------------------------------------------------------
------------------------------------------------------------
------------------------------------------------------------
------------------------------------------------------------
------------------------------------------------------------
------------------------------------------------------------
--------------------
>out_48
------------------------------------------------------------
------------------------------------------------------------
------------------------------------------------------------
------------------------------------------------------------
------------------------------------------------------------
------------------------------------------------------------
------------------------------------------------------------
------------------------------------------------------------
------------------------------------------------------------
------------------------------------------------------------
------------------------------------------------------------
------------------------------------------------------------
--------------------------------------------------MKY----LTT
------------------------LA----I-----------------------------
------------------------------------------------------------
--------AT-----------------------L-------------------MT-----
F-----------------------HIVACAPEDNDQEVQSDVTVTTSDDPATVFQDTSEI
FVERIREE----------------------------------------------------
------------------------------------------------------------
-----------------------DT-----------------------------------
------------------------------------------------------I--V--
------V-----------------------------------------------------
-----------------------------------------------------------G
------------------------------------------------------------
----------VI------------------------------------------------
------------------------------------------------------------
------------------------------------------------------------
------------------------------------------------ID-E--------
------------------------------------------------------------
------------------E-N------L------M-------------------------
--------------------------------SP--------------------------
--------H-DRQP-----GV----------------------AF---------------
---------V-GEI----------------------------------------------
-----------ER-----LN----------E--------A----------------GG--
-L----------------------------------------------------------
----------LG------K-K---------------------------------------
-------------------------------------------ITII-RVN-----SE--
------------------------------------------------S--R--------
------------------------------------------------------------
------------------------------------------------------------
------------------------------------------------------------
-----------------L------S-----------------------------------
------------------------------------------------------------
------------------------------------------------------------
----------------------------------------------VI--DNAT------
--K---KLI------EA-------------------------------------------
------------------------------------------------------------
---------------------------GAQL----------------------L------
---------VLTCE----------------------------------------------
------------------------------------------------------------
------------------------------------------------------------
-------LDYA--------V----------------------------------------
----------------------------PAV-----------------------------
-----------------------------------------------TRAK------EA-
------------------------------------------------------------
------------------E----VLV-------ISPCATETQ------------------
------------------------------------------------------------
------------------------------------------------------------
------------------------------------------------------------
--------------------------------------------------WG--------
-----TG----------A------------------------------------------
------------------------------------------------------------
------------------------------------------------------------
------------------------------------------------------------
-----------------VD-K--------LAF--SMT-----------------------
----------TQ-S--------------------QK------------------YGVEL-
-------ANL--------------------------------------------------
-LWD-------EG--------KRN-------------------I--GVLWDNS----APE
P-IQ--------ECS----AFRNR------------------------------------
-----------------------------------------------------W--RQ--
-------------------------------------------------LG--G------
------------------------------------------------------------
------------------------------------------------------------
------------------------------------------------------------
------------------------------------------------------------
------------------------RTTIDS-A----------------------------
--------------------------------------------------INMVTA----
TDI-------------------------------IN------------------------
------------------------------------------------------------
-------A--GDRART--------------------L-----------------------
-------------------------------------D--A-----DS------------
--------I-VL------------------------------------------------
-----C------------------------------------------------------
---------------------------SFNRVGTL--ALQRIRG----------------
------------------------------------------------------------
------------------------------------------------------------
----------------------------A----------------G------------WL
TP---------------------------------------------------VI--A--
-------------------------------GVTMD--------SA--------------
------------------------------------------------------------
-------------A--F-------RP-----LDVSG---------IGDFRMFSFASTYND
DPF-----PE----VR--DAAINFV-S---------------------------------
------------------------------------------------------------
------------------------------------------------------------
------------------------------------------------------------
------------------------------------------------------------
----------------------------I-------------------------------
-------------------------D------------------G----------V---P
PASGRF------------------------------------------------------
------------------------------------------------------------
------------------------------------------------------------
------------------------------------------------------------
------------------------------------------------------------
------------------------------------------------------------
------------------------------------------------------------
-----------------------------IL--GA--D----------------LA-KLW
------------------------------------------------------------
------------------------------------------------------------
---------------------------------------------------VYAV---NE
A---G----------------------------TA------NSLAVADEI-K--------
--------------SIENFDAAS-------------------------------------
--GP-IS-FE----------------------------GTQAVI----------------
-----------------------------------------------------------T
R----VLRVLQQVEGEMV----------------YQKVWEY-------------------
------------------------------------------------------------
------------------------------------------------------------
------------------------------------------------------------
------------------------------------------------------------
------------------------------------------------------------
------------------------------------------------------------
------------------------------------------------------------
------------------------------------------------------------
------------------------------------------------------------
------------------------------------------------------------
------------------------------------------------------------
------------------------------------------------------------
------------------------------------------------------------
------------------------------------------------------------
------------------------------------------------------------
------------------------------------------------------------
------------------------------------------------------------
------------------------------------------------------------
--------------------
>out_128
------------------------------------------------------------
------------------------------------------------------------
------------------------------------------------------------
------------------------------------------------------------
------------------------------------------------------------
------------------------------------------------------------
------------------------------------------------------------
------------------------------------------------------------
------------------------------------------------------------
------------------------------------------------------------
------------------------------------------------------------
------------------------------------------------------------
---------------------------------------------MKFFKSLW----FWL
------------------------VL----I-----------------------------
------------------------------------------------------------
--------GL-----------------------V-------------------LA-----
A-------------IVYWTTQKKQALSTTEQHTSQDQTNTDKSN----------------
------------------------------------------------------------
------------------------------------------------------------
-----------------------AE-----------------------------------
------------------------------------------------------K--VLS
DKNAQYF-----------------------------------------------------
-----------------------------------------------------------P
------------------------------------------------------------
----------LQ------------------------------------------------
------------------------------------------------------------
------------------------------------------------------------
------------------------------------------------SY-R--------
------------------------------------------------------------
------------------V-G------P------Y-------------------------
--------------------------------AA--------------------------
--------G-GTGF-----FG----------------------GF---------------
---------I-DYM----------------------------------------------
-----------KA-----VN----------A-----------------------Q-GG--
-V----------------------------------------------------------
----------NG------V-K---------------------------------------
-------------------------------------------LVWS-ECE-----TE--
------------------------------------------------Y--V--------
------------------------------------------------------------
------------------------------------------------------------
------------------------------------------------------------
-----------------V------E-----------------------------------
------------------------------------------------------------
------------------------------------------------------------
----------------------------------------------KG--VECY------
--E---RLK------NG--LN---------------------------------------
------------------------------------------------------------
--------------------------GAPAA----------------------A------
---------TNPLS----------------------------------------------
------------------------------------------------------------
------------------------------------------------------------
-------VGIA--------Y----------------------------------------
----------------------------ATL-----------------------------
-----------------------------------------------ERST------KD-
------------------------------------------------------------
------------------K----LPL-------ITINHGRTD------------------
------------------------------------------------------------
------------------------------------------------------------
------------------------------------------------------------
--------------------------------------------------ST--------
-----DG----------S------------------------------------------
------------------------------------------------------------
------------------------------------------------------------
------------------------------------------------------------
-----------------VF-P--------YVF--PLQ-----------------------
----------LN-P--------------------YS------------------EVSAI-
-------VNY--------------------------------------------------
-LGQQSGGLDHLK--------GKK-------------------I--VVLYH-G----SPY
G-KE--------TIP----VIDQL------------------------------------
-----------------------------------------------------S--KK--
-------------------------------------------------YH--F------
------------------------------------------------------------
------------------------------------------------------------
------------------------------------------------------------
------------------------------------------------------------
------------------------EVTHIEVP----------------------------
--------------------------------------------------HPG-------
NEQ-------------------------------QS------------------------
------------------------------------------------------------
-------Q--WLKIRQ--------------------I-----------------------
-------------------------------------Q--P-----DW------------
--------V-IL------------------------------------------------
-----R------------------------------------------------------
---------------------------GWGVMNPV--ALKTAQK----------------
------------------------------------------------------------
------------------------------------------------------------
----------------------------V----------------G------------YP
VN---------------------------------------------------KIIGN--
-------------------------------IWSNS--------EE--------------
------------------------------------------------------------
-------------D--A-------AP-----AGDAA---------KGFISITTHPSGTNF
PVL-----------QQIKQLVVDKG-QS--------------------------------
------------------------------------------------------------
------------------------------------------------------------
------------------------------------------------------------
------------------------------------------------------------
----------------------------D-------------------------------
-------------------------L------------------TDLK-----------R
FGTVYY------------------------------------------------------
------------------------------------------------------------
------------------------------------------------------------
------------------------------------------------------------
------------------------------------------------------------
------------------------------------------------------------
------------------------------------------------------------
-----------------------------NL-GVV--N----------------GI--LN
------------------------------------------------------------
------------------------------------------------------------
---------------------------------------------------VEAVRVAQE
KYGHR----------------------------PL------TGEEVRWGF-E--------
--------------HLNLSDERL-------------------KQLGAYGLVQPLKLSCSD
HEGGGAVRFQ----------------------------QWDGT-----------------
-----------------------------------------------------K-----W
N----VISNWIQADRG---------------------FLRPIIEESSHKYAKEQGIKIRD
CATEG-------------------------------------------------------
------------------------------------------------------------
------------------------------------------------------------
------------------------------------------------------------
------------------------------------------------------------
------------------------------------------------------------
------------------------------------------------------------
------------------------------------------------------------
------------------------------------------------------------
------------------------------------------------------------
------------------------------------------------------------
------------------------------------------------------------
------------------------------------------------------------
------------------------------------------------------------
------------------------------------------------------------
------------------------------------------------------------
------------------------------------------------------------
------------------------------------------------------------
--------------------
>out_10
------------------------------------------------------------
------------------------------------------------------------
------------------------------------------------------------
------------------------------------------------------------
------------------------------------------------------------
------------------------------------------------------------
------------------------------------------------------------
------------------------------------------------------------
------------------------------------------------------------
------------------------------------------------------------
------------------------------------------------------------
------------------------------------------------------------
---------------------------------------------MK------------K
------------------------TL----A-----------------------------
------------------------------------------------------------
--------TL-----------------------A-------------------LG-----
A-------------AM----------------------AAGPAA----------------
------------------------------------------------------------
------------------------------------------------------------
-----------------------AD-----------------------------------
------------------------------------------------------L--V--
------F-----------------------------------------------------
-----------------------------------------------------------P
------------------------------------------------------------
----------DL------------------------------------------------
------------------------------------------------------------
------------------------------------------------------------
------------------------------------------------SY-R--------
------------------------------------------------------------
------------------T-G------P------Y-------------------------
--------------------------------AA--------------------------
--------G-GIPF-----SD----------------------GY---------------
---------Q-DYF----------------------------------------------
-----------AL-----VN----------A-----------------------RDGG--
-I----------------------------------------------------------
----------GG------V-P---------------------------------------
-------------------------------------------AKVI-ECE-----TG--
------------------------------------------------Y--N--------
------------------------------------------------------------
------------------------------------------------------------
------------------------------------------------------------
-----------------T------E-----------------------------------
------------------------------------------------------------
------------------------------------------------------------
----------------------------------------------KG--VECY------
--E---ATK---------------------------------------------------
------------------------------------------------------------
--------------------------GEGAL----------------------I------
---------YQPLS----------------------------------------------
------------------------------------------------------------
------------------------------------------------------------
-------TGIT--------Y----------------------------------------
----------------------------QLI-----------------------------
-----------------------------------------------PKVT------AD-
------------------------------------------------------------
------------------G----IPL-------HTLGYGRTS------------------
------------------------------------------------------------
------------------------------------------------------------
------------------------------------------------------------
--------------------------------------------------AA--------
-----NG----------K------------------------------------------
------------------------------------------------------------
------------------------------------------------------------
------------------------------------------------------------
-----------------VF-S--------NVF--NYP-----------------------
----------AN-Y--------------------WD------------------GASVA-
-------INY--------------------------------------------------
-LLSENGG--SLD--------GKT-------------------I--TLLYH-N----SAY
G-KE--------PIR----TLEEL------------------------------------
-----------------------------------------------------S--KK--
-------------------------------------------------HG--F------
------------------------------------------------------------
------------------------------------------------------------
------------------------------------------------------------
------------------------------------------------------------
------------------------TLTTIAVD----------------------------
--------------------------------------------------HPG-------
QEQ-------------------------------KS------------------------
------------------------------------------------------------
-------Q--WLQIRR--------------------E-----------------------
-------------------------------------R--P-----DY------------
--------V-VM------------------------------------------------
-----W------------------------------------------------------
---------------------------GWGVMNQV--AIQEAAN----------------
------------------------------------------------------------
------------------------------------------------------------
----------------------------I----------------R------------FP
ME---------------------------------------------------NFIGN--
-------------------------------WWAGA--------EH--------------
------------------------------------------------------------
-------------D--V-------TP-----AGEAA---------NGYKALNMNRIG-DL
PVF-----------ADIKQYVHDAG-NA--------------------------------
------------------------------------------------------------
------------------------------------------------------------
------------------------------------------------------------
------------------------------------------------------------
----------------------------A-------------------------------
--------------------------------------------GDGS-----------N
VGSVLY------------------------------------------------------
------------------------------------------------------------
------------------------------------------------------------
------------------------------------------------------------
------------------------------------------------------------
------------------------------------------------------------
------------------------------------------------------------
-----------------------------TR-GMY--A----------------AM--LA
------------------------------------------------------------
------------------------------------------------------------
---------------------------------------------------VEAAKTAQE
IHGTP----------------------------DI------TAAMMRDGM-E--------
--------------ALEMTDAKM-------------------EALGVPGIGPEFNVDCAN
HGGSGMAIVQ----------------------------QWDASA----------------
----------------------------------------------------QT-----W
T----PLTDYLESDAE---------------------VIDPLVLEDSAAFAAENNIAER-
CN----------------------------------------------------------
------------------------------------------------------------
------------------------------------------------------------
------------------------------------------------------------
------------------------------------------------------------
------------------------------------------------------------
------------------------------------------------------------
------------------------------------------------------------
------------------------------------------------------------
------------------------------------------------------------
------------------------------------------------------------
------------------------------------------------------------
------------------------------------------------------------
------------------------------------------------------------
------------------------------------------------------------
------------------------------------------------------------
------------------------------------------------------------
------------------------------------------------------------
--------------------
>out_129
------------------------------------------------------------
------------------------------------------------------------
------------------------------------------------------------
------------------------------------------------------------
------------------------------------------------------------
------------------------------------------------------------
------------------------------------------------------------
------------------------------------------------------------
------------------------------------------------------------
------------------------------------------------------------
------------------------------------------------------------
------------------------------------------------------------
---------------------------------------------MK------------M
------------------------KI----A-----------------------------
------------------------------------------------------------
--------TL-----------------------A-------------------VG-----
A-------------VM----------------------AAAPAM----------------
------------------------------------------------------------
------------------------------------------------------------
-----------------------AD-----------------------------------
------------------------------------------------------L--V--
------F-----------------------------------------------------
-----------------------------------------------------------P
------------------------------------------------------------
----------SL------------------------------------------------
------------------------------------------------------------
------------------------------------------------------------
------------------------------------------------SY-R--------
------------------------------------------------------------
------------------T-G------P------Y-------------------------
--------------------------------AA--------------------------
--------G-GIPF-----AD----------------------GY---------------
---------A-DYF----------------------------------------------
-----------TL-----LN----------E-----------------------RDGG--
-I----------------------------------------------------------
----------GG------V-P---------------------------------------
-------------------------------------------TRLV-ECE-----TG--
------------------------------------------------Y--N--------
------------------------------------------------------------
------------------------------------------------------------
------------------------------------------------------------
-----------------T------E-----------------------------------
------------------------------------------------------------
------------------------------------------------------------
----------------------------------------------KG--VECY------
--E---ATK---------------------------------------------------
------------------------------------------------------------
--------------------------GEGSL----------------------V------
---------YQPLS----------------------------------------------
------------------------------------------------------------
------------------------------------------------------------
-------TGIT--------Y----------------------------------------
----------------------------QLI-----------------------------
-----------------------------------------------PKTA------AD-
------------------------------------------------------------
------------------G----IPL-------HTMGYGRTS------------------
------------------------------------------------------------
------------------------------------------------------------
------------------------------------------------------------
--------------------------------------------------AA--------
-----NG----------K------------------------------------------
------------------------------------------------------------
------------------------------------------------------------
------------------------------------------------------------
-----------------VF-G--------NVF--NYP-----------------------
----------AN-Y--------------------WD------------------GASIA-
-------VNH--------------------------------------------------
-LLDLNGG--DIG--------GKK-------------------I--SLVYH-N----SAY
G-KE--------PIR----TLEEL------------------------------------
-----------------------------------------------------S--KK--
-------------------------------------------------HG--F------
------------------------------------------------------------
------------------------------------------------------------
------------------------------------------------------------
------------------------------------------------------------
------------------------DFKAIPVD----------------------------
--------------------------------------------------HPG-------
QEQ-------------------------------KS------------------------
------------------------------------------------------------
-------Q--WLQIRR--------------------E-----------------------
-------------------------------------R--P-----DY------------
--------V-LM------------------------------------------------
-----W------------------------------------------------------
---------------------------GWGVMNQV--AIQEAAN----------------
------------------------------------------------------------
------------------------------------------------------------
----------------------------I----------------R------------FP
ME---------------------------------------------------NFIGI--
-------------------------------WWSGS--------EN--------------
------------------------------------------------------------
-------------D--V-------LP-----AGDGA---------NGYKSLALHGTGSNY
PIY-----------TDIQKFVVDAG-KA--------------------------------
------------------------------------------------------------
------------------------------------------------------------
------------------------------------------------------------
------------------------------------------------------------
----------------------------A-------------------------------
--------------------------------------------GAGD-----------Q
IGTVLY------------------------------------------------------
------------------------------------------------------------
------------------------------------------------------------
------------------------------------------------------------
------------------------------------------------------------
------------------------------------------------------------
------------------------------------------------------------
-----------------------------SR-GMY--A----------------AM--LA
------------------------------------------------------------
------------------------------------------------------------
---------------------------------------------------AEAVKKAQA
IHGTG----------------------------DI------TPAQMRDGM-E--------
--------------ALEISAETL-------------------EANGMPGFGPEFSVSCEN
HGGPGLGMVQ----------------------------QWDASA----------------
----------------------------------------------------QS-----W
S----LITDFIGSDKD---------------------VIGPLIAEDSAAFAAENNISER-
CN----------------------------------------------------------
------------------------------------------------------------
------------------------------------------------------------
------------------------------------------------------------
------------------------------------------------------------
------------------------------------------------------------
------------------------------------------------------------
------------------------------------------------------------
------------------------------------------------------------
------------------------------------------------------------
------------------------------------------------------------
------------------------------------------------------------
------------------------------------------------------------
------------------------------------------------------------
------------------------------------------------------------
------------------------------------------------------------
------------------------------------------------------------
------------------------------------------------------------
--------------------
>out_46
------------------------------------------------------------
------------------------------------------------------------
------------------------------------------------------------
------------------------------------------------------------
------------------------------------------------------------
------------------------------------------------------------
------------------------------------------------------------
------------------------------------------------------------
------------------------------------------------------------
------------------------------------------------------------
------------------------------------------------------------
----------------------------------------------------MNPSAVS-
-----------------LVLAAVLV--LPACGLGNRAEGVAPGNLDASAARGR----DIY
------------------------LR----G-----------------------------
------------------------------------------------------------
--------ES-----------------------P-------------------SA-----
E-----PIVAVLEEQQVEIPATAIPCASCHGRDGKGRPEGGVVPASLVWRQMTRPFE--R
TDGRRRPAYTERSFIRAVTLGVDSGGETLHSVMPRYRLSHADGQDLLAYIQQLGYHLDPG
LTE---------------------------------------------------------
-----------------------NR-----------------------------------
------------------------------------------------------I--R--
------L-----------------------------------------------------
-----------------------------------------------------------A
------------------------------------------------------------
----------TL------------------------------------------------
------------------------------------------------------------
------------------------------------------------------------
------------------------------------------------VP-E--------
------------------------------------------------------------
------------------G-P------E------G-------------------------
------------------------------------------------------------
-----------EAI-----RQ----------------------LL---------------
---------E-ARL----------------------------------------------
-----------AQ-----VN----------A--------E----------------GG--
-L----------------------------------------------------------
----------YG------R-Q---------------------------------------
-------------------------------------------LELS-TIT-----YS--
------------------------------------------------E--G--------
------------------------------------------------------------
------------------------------------------------------------
------------------------------------------------------------
-----------------S------T-----------------------------------
------------------------------------------------------------
------------------------------------------------------------
----------------------------------------------SR--IELL------
--E---RRL------AE-------------------------------------------
------------------------------------------------------------
--------------------------EPAFA----------------------L------
---------LAPSF----------------------------------------------
------------------------------------------------------------
------------------------------------------------------------
-------GEEA--------A----------------------------------------
----------------------------RVA-----------------------------
-----------------------------------------------YFAE------SH-
------------------------------------------------------------
------------------E----IPV-------LTPFA-TRP------------------
------------------------------------------------------------
------------------------------------------------------------
------------------------------------------------------------
--------------------------------------------------VK--------
-----NA----------A------------------------------------------
------------------------------------------------------------
------------------------------------------------------------
------------------------------------------------------------
-----------------SN-R--------YLF--YLY-----------------------
----------GG-S--------------------LE------------------QSRVL-
-------VEL--------------------------------------------------
-AAR--N---PEP----------R-------------------T--VIVYPKG----QEA
G-AR--------LRA----VVDQA------------------------------------
-----------------------------------------------------R------
------------------------------------------------------------
------------------------------------------------------------
------------------------------------------------------------
------------------------------------------------------------
------------------------------------------------------------
---------------------------RSGLQ----------------------------
--------------------------------------------------AEL-------
LEL-------------------------------AE------------------------
------------------------------------------------------------
-------------PTP--------------------E-----------------------
-------------------------------------L--PWAPDTGR------------
--------L-LV------------------------------------------------
-----V------------------------------------------------------
---------------------------GAPPFASE--VVKHAAR----------------
------------------------------------------------------------
------------------------------------------------------------
----------------------------S----------------D------------WH
GE---------------------------------------------------IWLAG--
-------------------------------DDAAA--------MP--------------
------------------------------------------------------------
-------------G--L-------AS-----SGFR----------GSLLVALPTL-----
PSL--DHQPK----GV--ASWQALA-D---------------------------------
------------------------------------------------------------
------------------------------------------------------------
------------------------------------------------------------
------------------------------------------------------------
----------------------------Q-------------------------------
-------------------------Y------------------DLTR-----------E
HRPLQY------------------------------------------------------
------------------------------------------------------------
------------------------------------------------------------
------------------------------------------------------------
------------------------------------------------------------
------------------------------------------------------------
------------------------------------------------------------
--------------------------------AAL--A----------------TT-ELL
------------------------------------------------------------
------------------------------------------------------------
---------------------------------------------------LEAL---RR
A---G----------------------------HN-----LTREHLIEAL-E--------
--------------QL--------------------------------------------
------------------------------------------------------------
------------------------------------------------------------
------------------------------------------------------------
------------------------------------------------------------
------------------------------------------------------------
------------------------------------------------------------
------------------------------------------------------------
------------------------------------------------------------
------------------------------------------------------------
------------------------------------------------------------
------------------------------------------------------------
------------------------------------------------------------
------------------------------------------------------------
------------------------------------------------------------
------------------------------------------------------------
------------------------------------------------------------
------------------------------------------------------------
------------------------------------------------------------
------------------------------------------------------------
------------------------------------------------------------
------------------------------------------------------------
--------------------
>out_72
------------------------------------------------------------
------------------------------------------------------------
------------------------------------------------------------
------------------------------------------------------------
------------------------------------------------------------
------------------------------------------------------------
------------------------------------------------------------
------------------------------------------------------------
------------------------------------------------------------
------------------------------------------------------------
------------------------------------------------------------
----------------------------------------------------MIPAPKTK
RPVPPETEGQAARRYGLLVVAVALVATLSTAAIEDK-----HGELTKAEARGK----LLY
------------------------TA----G-----------------------------
------------------------------------------------------------
--------TS-----------------------S-------------------EG-----
R-----KIIAVLGEGGTEIPASALPCVGCHGRRGEGNAEGGLTPSNLQWEILVRPYSGRA
TGGRQHPAYTEALFKRAVAMGIDSGGQPLHAAMPLYRLTHQENADLIAYLQKISSERDPG
VTT---------------------------------------------------------
-----------------------RT-----------------------------------
------------------------------------------------------L--R--
------L-----------------------------------------------------
-----------------------------------------------------------G
------------------------------------------------------------
----------VI------------------------------------------------
------------------------------------------------------------
------------------------------------------------------------
------------------------------------------------LP----------
------------------------------------------------------------
--------------------P------P------G-------------------------
--------------------------------VL--------------------------
------D-SMSSAI-----RA----------------------VI---------------
---------E-ARF----------------------------------------------
-----------AQ-----LN----------K--------A----------------GG--
-I----------------------------------------------------------
----------YG------R-S---------------------------------------
-------------------------------------------LEPR-FLS-----PP--
------------------------------------------------E--E--------
------------------------------------------------------------
------------------------------------------------------------
------------------------------------------------------------
-----------------G------W-----------------------------------
------------------------------------------------------------
------------------------------------------------------------
----------------------------------------------RR--RAEV------
--A---RFV------EE-------------------------------------------
------------------------------------------------------------
--------------------------EEIFA----------------------L------
---------LASYM----------------------------------------------
------------------------------------------------------------
------------------------------------------------------------
-------AGAE--------A----------------------------------------
----------------------------ELA-----------------------------
-----------------------------------------------AFAS------AE-
------------------------------------------------------------
------------------G----VPS-------VGPFS-LHP------------------
------------------------------------------------------------
------------------------------------------------------------
------------------------------------------------------------
--------------------------------------------------RV--------
-----ET----------P------------------------------------------
------------------------------------------------------------
------------------------------------------------------------
------------------------------------------------------------
-----------------VN-P--------FVF--YLL-----------------------
----------SG-L--------------------EQ------------------QARAL-
-------VQF--------------------------------------------------
-AGD--RWLATGG----------R-------------------L--LILHANI----DSL
A-TV--------VAA----CQEQA------------------------------------
-----------------------------------------------------AIHPA--
-------------------------------------------------TTWSS------
------------------------------------------------------------
------------------------------------------------------------
------------------------------------------------------------
------------------------------------------------------------
------------------------VEVRSVAH----------------------------
--------------------------------------------------NEV-------
LDL-------------------------------AS------------------------
------------------------------------------------------------
-------L--ATHPTS--------------------Q-----------------------
-------------------------------------G--DDASN-DQ------------
--------L-LF------------------------------------------------
-----L------------------------------------------------------
---------------------------GSEEQTAS--LLATIAR----------------
------------------------------------------------------------
------------------------------------------------------------
----------------------------S----------------D------------WR
PR---------------------------------------------------ILLLG--
-------------------------------PLAGG--------AL--------------
------------------------------------------------------------
-------------A--E-------PP-----TALV----------DLLFVAQPTL-----
PS---DRSRR----AR--ELYRSLR-L---------------------------------
------------------------------------------------------------
------------------------------------------------------------
------------------------------------------------------------
------------------------------------------------------------
----------------------------E-------------------------------
-------------------------T------------------ASTP-----------A
NLAVEF------------------------------------------------------
------------------------------------------------------------
------------------------------------------------------------
------------------------------------------------------------
------------------------------------------------------------
------------------------------------------------------------
------------------------------------------------------------
--------------------------------AAL--A----------------AT-ETL
------------------------------------------------------------
------------------------------------------------------------
---------------------------------------------------IEAL---MR
G---G----------------------------RA-----ISRQKLVQAL-E--------
--------------GFHDLQTGL-------------------------------------
--TPPLT-FN----------------------------PNRRIG----------------
------------------------------------------------------------
-----ALGAYIVTPETTT-------------------DAGPRQGPWVALR----------
------------------------------------------------------------
------------------------------------------------------------
------------------------------------------------------------
------------------------------------------------------------
------------------------------------------------------------
------------------------------------------------------------
------------------------------------------------------------
------------------------------------------------------------
------------------------------------------------------------
------------------------------------------------------------
------------------------------------------------------------
------------------------------------------------------------
------------------------------------------------------------
------------------------------------------------------------
------------------------------------------------------------
------------------------------------------------------------
------------------------------------------------------------
------------------------------------------------------------
--------------------
>out_165
------------------------------------------------------------
------------------------------------------------------------
------------------------------------------------------------
------------------------------------------------------------
------------------------------------------------------------
------------------------------------------------------------
------------------------------------------------------------
------------------------------------------------------------
------------------------------------------------------------
------------------------------------------------------------
------------------------------------------------------------
------------------------------------------------------------
---------------------------------------------MFINRRKL----LKS
------------------------AA----S-----------------------------
------------------------------------------------------------
--------AG-----------------------L-------------------AA-----
G-------------ASG--------LALPAYAAS--------------------------
------------------------------------------------------------
------------------------------------------------------------
-----------------------RP-----------------------------------
------------------------------------------------------I--K--
------I-----------------------------------------------------
-----------------------------------------------------------G
------------------------------------------------------------
----------FV------------------------------------------------
------------------------------------------------------------
------------------------------------------------------------
------------------------------------------------SP-Q--------
------------------------------------------------------------
------------------T-G------P------L-------------------------
--------------------------------AI--------------------------
--------F-AEPD-----NH----------------------VL---------------
---------N-TFR----------------------------------------------
-----------KQ-----IG----------D-------------------------GIM-
-I----------------------------------------------------------
----------NG-----SKHP---------------------------------------
-------------------------------------------VEFI-VKD-----SQ--
------------------------------------------------S--S--------
------------------------------------------------------------
------------------------------------------------------------
------------------------------------------------------------
-----------------S------N-----------------------------------
------------------------------------------------------------
------------------------------------------------------------
----------------------------------------------RA--STVA------
--Q---ELI------FE-------------------------------------------
------------------------------------------------------------
--------------------------DEVDL----------------------L------
---------AATST----------------------------------------------
------------------------------------------------------------
------------------------------------------------------------
-------PDTT--------N----------------------------------------
----------------------------PVA-----------------------------
-----------------------------------------------DQAE------LN-
------------------------------------------------------------
------------------G----VPC-------ITNDTPWQP------------------
------------------------------------------------------------
------------------------------------------------------------
------------------------------------------------------------
--------------------------------------------------HF--------
-----FG----------R------------------------------------------
------------------------------------------------------------
------------------------------------------------------------
------------------------------------------------------------
-----------------QG-DPAVGFDYTYHF--FWG-----------------------
----------LE-D--------------------IV-------------------EVFM-
-------AQW------------------------------------------------A-
-AVS--T--------------NKV-------------------V--GAMWP-N----DPD
G-NG--------WAH-PELGFPPV------------------------------------
-----------------------------------------------------M--AA--
-------------------------------------------------NG--F------
------------------------------------------------------------
------------------------------------------------------------
------------------------------------------------------------
------------------------------------------------------------
------------------------ELVDTGRY----------------------------
--------------------------------------------------QNL--S----
DDF-------------------------------SA------------------------
------------------------------------------------------------
-------Q--ISAFKN--------------------A-----------------------
-------------------------------------G--V-----EI------------
--------V-SG------------------------------------------------
-----V------------------------------------------------------
---------------------------MIPPDFTT--FWTQAAQ----------------
------------------------------------------------------------
------------------------------------------------------------
----------------------------Q----------------G------------FN
PK---------------------------------------------------VVNVG--
-------------------------------KASEF--------PQ--------------
------------------------------------------------------------
-------------A--M-------AA-----LGDRA---------DGLSVEVWWHRTSPF
NSSFTGQTSA--------DIADAFE-A---------------------------------
------------------------------------------------------------
------------------------------------------------------------
------------------------------------------------------------
------------------------------------------------------------
----------------------------D-------------------------------
-------------------------T------------------G--A-----------P
--ST--------------------------------------------------------
------------------------------------------------------------
------------------------------------------------------------
------------------------------------------------------------
------------------------------------------------------------
------------------------------------------------------------
------------------------------------------------------------
-----------------------------MP-LGFKHS----------------LF-EVA
------------------------------------------------------------
------------------------------------------------------------
---------------------------------------------------LDAL---QR
TE--D----------------------------PT------SPESIAKAI-G--------
--------------ETKLDTCVG--------------------RIDFSAGP---------
--VPNIAKTP----------------------------LVGGQW----------------
----------------------------------------------------TI-----D
SKGNPHLDITLNLGHTDI-------------------ATTAEMRPIG-------------
------------------------------------------------------------
------------------------------------------------------------
------------------------------------------------------------
------------------------------------------------------------
------------------------------------------------------------
------------------------------------------------------------
------------------------------------------------------------
------------------------------------------------------------
------------------------------------------------------------
------------------------------------------------------------
------------------------------------------------------------
------------------------------------------------------------
------------------------------------------------------------
------------------------------------------------------------
------------------------------------------------------------
------------------------------------------------------------
------------------------------------------------------------
------------------------------------------------------------
--------------------
>out_195
------------------------------------------------------------
------------------------------------------------------------
------------------------------------------------------------
------------------------------------------------------------
------------------------------------------------------------
------------------------------------------------------------
------------------------------------------------------------
------------------------------------------------------------
------------------------------------------------------------
------------------------------------------------------------
------------------------------------------------------------
------------------------------------------------------------
---------------------------------------------MTEQEQRH----AER
------------------------LF----P-----------------------------
------------------------------------------------------------
--------AP-----------------------A-------------------DH-----
G-------------IALPDRAVSTVRSGTDTGGDHSNELWYQGSGRIGEKAVESIVIYPP
TGGLQTQGDPF-------------------------------------------------
------------------------------------------------------------
-----------------------EP-----------------------------------
------------------------------------------------------V--K--
------I-----------------------------------------------------
-----------------------------------------------------------G
------------------------------------------------------------
----------LL------------------------------------------------
------------------------------------------------------------
------------------------------------------------------------
------------------------------------------------ID-M--------
------------------------------------------------------------
------------------DLG------Q------L-------------------------
--------------------------------LS--------------------------
------------DT-----ID----------------------PI---------------
---------I-LAV----------------------------------------------
-----------ED-----AL----------N-------------------------EG--
-V----------------------------------------------------------
----------YD------R-P---------------------------------------
-------------------------------------------VEIL-TVD-----AR--
------------------------------------------------G--L--------
------------------------------------------------------------
------------------------------------------------------------
------------------------------------------------------------
-----------------P------R-----------------------------------
------------------------------------------------------------
------------------------------------------------------------
----------------------------------------------EN--YLKV------
--RKGYQRL------VD-------------------------------------------
------------------------------------------------------------
--------------------------AGCVV----------------------V------
---------IGPFI----------------------------------------------
------------------------------------------------------------
------------------------------------------------------------
-------SDNS--------L----------------------------------------
----------------------------NLC-----------------------------
-----------------------------------------------ATIN------AT-
------------------------------------------------------------
------------------G----VPC-------LGWTG-TTL------------------
------------------------------------------------------------
------------------------------------------------------------
------------------------------------------------------------
--------------------------------------------------FH--------
-----GE-----------------------------------------------------
------------------------------------------------------------
------------------------------------------------------------
------------------------------------------------------------
-----------------------------YCF--TVAN----------------------
----------GD-I--------------------PV------------------EGGMA-
-------ANW--------------------------------------------------
-CFQ-------SG--------HEK-------------------V--GFFWE-Q----GSS
G-DL--------YAD----HFRAA------------------------------------
-----------------------------------------------------A--RQ--
-------------------------------------------------YD--L------
------------------------------------------------------------
------------------------------------------------------------
------------------------------------------------------------
------------------------------------------------------------
------------------------EVVKEVRL----------------------------
--------------------------------------------------GPN--P----
RNF-------------------------------QR------------------------
------------------------------------------------------------
-------H--LETMRE--------------------Q-----------------------
-------------------------------------G--A-----QA------------
--------L-VY------------------------------------------------
-----M------------------------------------------------------
---------------------------GYGYSTFH--FAAAFKE----------------
------------------------------------------------------------
------------------------------------------------------------
----------------------------L----------------D--W---------DP
PR---------------------------------------------------FMGTA--
-------------------------------FMFYS--------NS--------------
------------------------------------------------------------
-------------N--T-------WA-----EGL-----------EGWHGVDQL------
GED--GANPN----YE--AMMERFQ-A---------------------------------
------------------------------------------------------------
------------------------------------------------------------
------------------------------------------------------------
------------------------------------------------------------
----------------------------R-------------------------------
-------------------------F------------------GRTS------------
--RNVV------------------------------------------------------
------------------------------------------------------------
------------------------------------------------------------
------------------------------------------------------------
------------------------------------------------------------
------------------------------------------------------------
------------------------------------------------------------
-----------------------------VA-LSY--D----------------TA-RAA
------------------------------------------------------------
------------------------------------------------------------
---------------------------------------------------IHGI---GN
A---R----------------------------IA------TPEEVKIGL-E--------
--------------KIKWMPCTN-------------------------GGP---------
--GCHLT-FA----------------------------EYDHRG----------------
----------------------------------------------------YK-----G
D----FLTIRELRGGELH-------------------FRGYHRPTWPSNTRSPLLKADG-
------------------------------------------------------------
------------------------------------------------------------
------------------------------------------------------------
------------------------------------------------------------
------------------------------------------------------------
------------------------------------------------------------
------------------------------------------------------------
------------------------------------------------------------
------------------------------------------------------------
------------------------------------------------------------
------------------------------------------------------------
------------------------------------------------------------
------------------------------------------------------------
------------------------------------------------------------
------------------------------------------------------------
------------------------------------------------------------
------------------------------------------------------------
------------------------------------------------------------
--------------------
>out_55
------------------------------------------------------------
------------------------------------------------------------
------------------------------------------------------------
------------------------------------------------------------
------------------------------------------------------------
------------------------------------------------------------
------------------------------------------------------------
------------------------------------------------------------
------------------------------------------------------------
------------------------------------------------------------
------------------------------------------------------------
------------------------------------------------------------
---------------------------------------------------MA----LGW
------------------------LP----G-----------------------------
------------------------------------------------------------
--------CQ-----------------------L-------------------PR-----
Q------------------------TIPNEGASG--------------------------
------------------------------------------------------------
------------------------------------------------------------
-----------------------ST-----------------------------------
------------------------------------------------------I--T--
------F-----------------------------------------------------
-----------------------------------------------------------G
------------------------------------------------------------
----------SV------------------------------------------------
------------------------------------------------------------
------------------------------------------------------------
------------------------------------------------LA-L--------
------------------------------------------------------------
------------------A-G------Q------E-------------------------
--------------------------------EG--------------------------
--------L-GNRM-----KI----------------------GL---------------
---------E-TAL----------------------------------------------
-----------KD-----QK----------------------------------------
-V----------------------------------------------------------
----------KG------R-S---------------------------------------
-------------------------------------------IRLI-FKN-----DY--
------------------------------------------------Y--E--------
------------------------------------------------------------
------------------------------------------------------------
------------------------------------------------------------
-----------------P------A-----------------------------------
------------------------------------------------------------
------------------------------------------------------------
----------------------------------------------ST--RQAT------
--Q---EII------Q--------------------------------------------
------------------------------------------------------------
--------------------------DQIFL----------------------M------
---------IGNVG----------------------------------------------
------------------------------------------------------------
------------------------------------------------------------
-------TPTA--------K----------------------------------------
----------------------------VSL-----------------------------
-----------------------------------------------PILA------EQ-
------------------------------------------------------------
------------------N----IPA-------VGFFT-GSG------------------
------------------------------------------------------------
------------------------------------------------------------
------------------------------------------------------------
--------------------------------------------------IL--------
-----RP----------G------------------------------------------
------------------------------------------------------------
------------------------------------------------------------
------------------------------------------------------------
-----------------KG-P---------IV--NYR-----------------------
----------AS-Y--------------------AQ------------------EIKAV-
-------VQL--------------------------------------------------
-AIR-------NGVT------PEQ-------------------I--CAYVQ-N----DSY
G-MS--------GLA----GLKSA------------------------------------
-----------------------------------------------------LIAAK--
-------------------------------------------------GD--A------
------------------------------------------------------------
------------------------------------------------------------
------------------------------------------------------------
------------------------------------------------------------
------------------------AIIQSFEK----------------------------
--------------------------------------------------ILTMAGDNPQ
RNH-------------------------------IG------------------------
------------------------------------------------------------
-------P--VGVYAR--------------------N-----------------------
-------------------------------------T--P-----NVVPGYQSIKAWEK
TSGVKCRLI-VT------------------------------------------------
-----V------------------------------------------------------
---------------------------GSYSNIAR--FASHLQQ----------------
------------------------------------------------------------
------------------------------------------------------------
----------------------------Q----------------GEKR--II-----SA
VS---------------------------------------------------FTGGD--
-------------------------------DFMLD------------------------
------------------------------------------------------------
----------------L-------EE-----YGIR----------DRVIMTHV-------
APLLDSNLPI----VQ--EARTKLE-N---------------------------------
------------------------------------------------------------
------------------------------------------------------------
------------------------------------------------------------
------------------------------------------------------------
----------------------------E-------------------------------
-------------------------F------------------G---------------
-----H------------------------------------------------------
------------------------------------------------------------
------------------------------------------------------------
------------------------------------------------------------
------------------------------------------------------------
------------------------------------------------------------
------------------------------------------------------------
-----------------------------VSLEGY--I----------------VG-KMT
------------------------------------------------------------
------------------------------------------------------------
---------------------------------------------------LRIL---KD
I----------------------------------------PGEITRESFMQ--------
--------------QVARSQFDL------------------------GGVT---------
--INFVE-NH-----------------------------NQGSN----------------
------------------------------------------------------------
-----LVILSYLTPEGFR-------------------TLDA--ATFKAMLQ---------
------------------------------------------------------------
------------------------------------------------------------
------------------------------------------------------------
------------------------------------------------------------
------------------------------------------------------------
------------------------------------------------------------
------------------------------------------------------------
------------------------------------------------------------
------------------------------------------------------------
------------------------------------------------------------
------------------------------------------------------------
------------------------------------------------------------
------------------------------------------------------------
------------------------------------------------------------
------------------------------------------------------------
------------------------------------------------------------
------------------------------------------------------------
------------------------------------------------------------
--------------------
>out_50
------------------------------------------------------------
------------------------------------------------------------
------------------------------------------------------------
------------------------------------------------------------
------------------------------------------------------------
------------------------------------------------------------
------------------------------------------------------------
------------------------------------------------------------
------------------------------------------------------------
------------------------------------------------------------
------------------------------------------------------------
------------------------------------------------------------
-----------------------------------------------MVIRRN----LL-
------------------------RL----L-----------------------------
------------------------------------------------------------
--------AV-----------------------L-------------------FT-----
F-------------AMV--------AAACGSSDDDDSSSSSSGSSSATAEDHGDDDHDHE
EEETGGGLSQDAVEKAVSGDDEAEEEVDEEAPSFDTSTMEGLEESWAYNREKLVAMISEK
MDSGEWGVGSDNILRGPTGFEIDLNDCPSDWSDTGGLTA---------------------
-----------------------DA-----------------------------------
------------------------------------------------------I--R--
------I-----------------------------------------------------
-----------------------------------------------------------G
------------------------------------------------------------
----------HT------------------------------------------------
------------------------------------------------------------
------------------------------------------------------------
------------------------------------------------TA-Q--------
------------------------------------------------------------
------------------S-G------N------L-------------------------
--------------------------------AA--------------------------
--------Y-GNIA-----Y-----------------------GW---------------
---------D-SYN----------------------------------------------
-----------NY-----VN----------E--------N----------------GG--
-I----------------------------------------------------------
----------AG------R-D---------------------------------------
-------------------------------------------IELI-VKD-----DG--
------------------------------------------------Y--V--------
------------------------------------------------------------
------------------------------------------------------------
------------------------------------------------------------
-----------------A------A-----------------------------------
------------------------------------------------------------
------------------------------------------------------------
----------------------------------------------QT--IEFI------
--D---ELI------ES-------------------------------------------
------------------------------------------------------------
--------------------------ENVFM----------------------I------
---------V-TLG----------------------------------------------
------------------------------------------------------------
------------------------------------------------------------
-------SPNT--------L----------------------------------------
----------------------------AVY-----------------------------
-----------------------------------------------DTIN------AE-
------------------------------------------------------------
------------------C----IPQ-------PFVMT-GHP------------------
------------------------------------------------------------
------------------------------------------------------------
------------------------------------------------------------
--------------------------------------------------AW--------
-----GD-------P--E------------------------------------------
------------------------------------------------------------
------------------------------------------------------------
------------------------------------------------------------
-----------------IH-P--------WTS--GMI-----------------------
----------MS-Y--------------------ST------------------EAVLW-
-------GTW--------------------------------------------------
-IKQ--NLADQLP--------VKV-------------------A--GLVM--D----NDF
G-LA--------YEL----GFEAY------------------------------------
-----------------------------------------------------A--EG--
-------------------------------------------------N---P------
------------------------------------------------------------
------------------------------------------------------------
------------------------------------------------------------
------------------------------------------------------------
------------------------DIVSEY------------------------------
--------------------------------------------------LPVRHDPAA-
PTL-------------------------------TN------------------------
------------------------------------------------------------
-------E--VTTIAA--------------------F-----------------------
-------------------------------------A--P-----DV------------
--------F-IS------------------------------------------------
-----M------------------------------------------------------
---------------------------TAGNPCLL--AIQEVEA----------------
------------------------------------------------------------
------------------------------------------------------------
----------------------------S----------------G--L--LDTLSAAFT
PS---------------------------------------------------VCKGI--
--------------------------------------------AA--------------
------------------------------------------------------------
-------------Y--M-------AP-----AGMAA---------DGWWIAGGGWIDSTD
ANY--VDAPY----IK--FLNDTLA-A---------------------------------
------------------------------------------------------------
------------------------------------------------------------
------------------------------------------------------------
------------------------------------------------------------
------------------------------------------------------------
--------------------------------------------DGLD-----------P
--TVSL------------------------------------------------------
------------------------------------------------------------
------------------------------------------------------------
------------------------------------------------------------
------------------------------------------------------------
------------------------------------------------------------
------------------------------------------------------------
-----------------------------YG-TGF--G----------------DYGWSY
------------------------------------------------------------
------------------------------------------------------------
---------------------------------------------------NEVL---RV
A---A----------------------------EL------PGGLSRSNFIL--------
--------------ALRTFSGHH--------------------PKLQEGIE---------
-----FGAWG----------------------------ASDGYF----------------
----------------------------------------------------VE-----G
S----DFSQFDATDQAWE-------------------QVGDLVDANGLSPNCAWDKDNGG
CR----------------------------------------------------------
------------------------------------------------------------
------------------------------------------------------------
------------------------------------------------------------
------------------------------------------------------------
------------------------------------------------------------
------------------------------------------------------------
------------------------------------------------------------
------------------------------------------------------------
------------------------------------------------------------
------------------------------------------------------------
------------------------------------------------------------
------------------------------------------------------------
------------------------------------------------------------
------------------------------------------------------------
------------------------------------------------------------
------------------------------------------------------------
------------------------------------------------------------
--------------------
>out_21
------------------------------------------------------------
------------------------------------------------------------
------------------------------------------------------------
------------------------------------------------------------
------------------------------------------------------------
------------------------------------------------------------
------------------------------------------------------------
------------------------------------------------------------
------------------------------------------------------------
------------------------------------------------------------
------------------------------------------------------------
------------------------------------------------------------
---------------------------------------MKAGMHTGSTPSRV----LLS
------------------------AG----L-----------------------------
------------------------------------------------------------
--------GL-----------------------L-------------------LT-----
A------------------------ATACSGGSDQPSDDPALTG----------------
------------------------------------------------------------
------------------------------------------------------------
-----------------------AP-----------------------------------
------------------------------------------------------I--K--
------V-----------------------------------------------------
-----------------------------------------------------------G
------------------------------------------------------------
----------LF------------------------------------------------
------------------------------------------------------------
------------------------------------------------------------
------------------------------------------------NP-D--------
------------------------------------------------------------
------------------K-G------P------V-------------------------
--------------------------------AV--------------------------
------P-AVKSGM-----DA----------------------GV---------------
---------S-YVA----------------------------------------------
-----------KE-----LK----------G-----------------------------
-V----------------------------------------------------------
----------DG------R-P---------------------------------------
-------------------------------------------IVVE-ACS-----VD--
------------------------------------------------G--T--------
------------------------------------------------------------
------------------------------------------------------------
------------------------------------------------------------
-----------------P------E-----------------------------------
------------------------------------------------------------
------------------------------------------------------------
----------------------------------------------ST--IGCA------
--N---KFV------QA-------------------------------------------
------------------------------------------------------------
---------------------------GVVA----------------------A------
---------FDGFN----------------------------------------------
------------------------------------------------------------
------------------------------------------------------------
-------LSSS--------A----------------------------------------
----------------------------GI------------------------------
-----------------------------------------------GILQ------AA-
------------------------------------------------------------
------------------K----IPL-------IGQIP--FD------------------
------------------------------------------------------------
------------------------------------------------------------
------------------------------------------------------------
--------------------------------------------------QT--------
-----TG----------S------------------------------------------
------------------------------------------------------------
------------------------------------------------------------
------------------------------------------------------------
-----------------AA-P--------GRV--YFGA----------------------
----------PQ-A--------------------SF------------------LVGAL-
-------QGF--------------------------------------------------
-KAE-----------------GKT-------------------S--ATLTLVD----TPA
S-HK--------TVD---TQLKPL------------------------------------
-----------------------------------------------------S--GA--
-------------------------------------------------IG--I------
------------------------------------------------------------
------------------------------------------------------------
------------------------------------------------------------
------------------------------------------------------------
------------------------KATGLY------------------------------
--------------------------------------------------FSP-----TN
PNF-------------------------------SA------------------------
------------------------------------------------------------
-------L--AATIAS--------------------T-----------------------
-------------------------------------K--P-----DV------------
--------A-GL------------------------------------------------
-----I------------------------------------------------------
---------------------------ASPNASVCTQLIKNLRS----------------
------------------------------------------------------------
------------------------------------------------------------
----------------------------V----------------G------------YS
GA---------------------------------------------------IF-----
-------------------------------VAACT---------S--------------
------------------------------------------------------------
-------------F--I-------KS-----DPASA---------PGATLYSSVW-----
LPGTERYAPKTAVDNL--KAATKYI-SQ--------------------------------
------------------------------------------------------------
------------------------------------------------------------
------------------------------------------------------------
------------------------------------------------------------
----------------------------T-------------------------------
-------------------------S------------------G--------------P
--ADFY------------------------------------------------------
------------------------------------------------------------
------------------------------------------------------------
------------------------------------------------------------
------------------------------------------------------------
------------------------------------------------------------
------------------------------------------------------------
-----------------------------AH-AQF--A----------------TV-VDF
------------------------------------------------------------
------------------------------------------------------------
---------------------------------------------------AKAL---AA
APSLD----------------------------NL------TGPTVLSTL-Q--------
--------------GLKNFPTFL-------------------------------------
--GPTIT-CG-----------------------------KTTTP----------------
----------------------------------------------------NC-----T
T----QMLLFTVQKDLS--------------------LKPVTGTWITPVPAIMATIPGAS
------------------------------------------------------------
------------------------------------------------------------
------------------------------------------------------------
------------------------------------------------------------
------------------------------------------------------------
------------------------------------------------------------
------------------------------------------------------------
------------------------------------------------------------
------------------------------------------------------------
------------------------------------------------------------
------------------------------------------------------------
------------------------------------------------------------
------------------------------------------------------------
------------------------------------------------------------
------------------------------------------------------------
------------------------------------------------------------
------------------------------------------------------------
------------------------------------------------------------
--------------------
>out_59
------------------------------------------------------------
------------------------------------------------------------
------------------------------------------------------------
------------------------------------------------------------
------------------------------------------------------------
------------------------------------------------------------
------------------------------------------------------------
------------------------------------------------------------
------------------------------------------------------------
------------------------------------------------------------
------------------------------------------------------------
------------------------------------------------------------
-------------------------------------------------MRP--------
------------------------LI----I-----------------------------
------------------------------------------------------------
--------GL-----------------------L-------------------VV-----
A------------------------LAGCAARGGETAGEDDAGTRGGGTAVSVPKTDFGT
LKNVCGPGEAKPSDAQGVTD----------------------------------------
------------------------------------------------------------
-----------------------TE-----------------------------------
------------------------------------------------------I--K--
------V-----------------------------------------------------
-----------------------------------------------------------G
------------------------------------------------------------
----------VF------------------------------------------------
------------------------------------------------------------
------------------------------------------------------------
------------------------------------------------TD-Q--------
------------------------------------------------------------
------------------G---------------F-------------------------
--------------------------------TK--------------------------
----------KPEM-----VD----------------------AA---------------
---------E-VFT----------------------------------------------
-----------EW-----CN----------A--------A----------------GG--
-I----------------------------------------------------------
----------NG------R-K---------------------------------------
-------------------------------------------LVPV-VHD-----AK--
------------------------------------------------F-----------
------------------------------------------------------------
------------------------------------------------------------
------------------------------------------------------------
------------------------------------------------------------
------------------------------------------------------------
------------------------------------------------------------
--------------------------------------------------TEVR------
--Q---RMM---------------------------------------------------
------------------------------------------------------------
--------------------------EACRS----------------------D------
---------FALVG----------------------------------------------
------------------------------------------------------------
------------------------------------------------------------
-------GSAA--------L----------------------------------------
----------------------------DGQ-----------------------------
-----------------------------------------------GVET------RL-
------------------------------------------------------------
------------------E----CLL-------PSFPA-QTS------------------
------------------------------------------------------------
------------------------------------------------------------
------------------------------------------------------------
--------------------------------------------------SV--------
-----NA----------D------------------------------------------
------------------------------------------------------------
------------------------------------------------------------
------------------------------------------------------------
-----------------GA-D--------LQVLGVGS-----------------------
----------NS-G--------------------HN------------------DYAGM-
-------YSW--------------------------------------------------
-LMK--EKYPDSA---------GA-------------------T--GIIAG-D----SPV
T-KV--------MTE----QHRET------------------------------------
-----------------------------------------------------L--EG--
-------------------------------------------------LG--G------
------------------------------------------------------------
------------------------------------------------------------
------------------------------------------------------------
------------------------------------------------------------
------------------------KVVYTG-L----------------------------
--------------------------------------------------YPP--R--GI
PDW-------------------------------TP------------------------
------------------------------------------------------------
-------F--AQAIKE--------------------K-----------------------
-------------------------------------N--V-----KG------------
--------L-VY------------------------------------------------
-----L------------------------------------------------------
---------------------------GGWEQLAK--LMQSLDN----------------
------------------------------------------------------------
------------------------------------------------------------
----------------------------I----------------G------------YK
LD---------------------------------------------------WIDTT--
-------------------------------NNAYG--------PA--------------
------------------------------------------------------------
-------------F--I-------KL-----AG-KSLGS------QNAYADLSGVA----
PLETAKDNPA----TQ--QVIDMFK-Q---------------------------------
------------------------------------------------------------
------------------------------------------------------------
------------------------------------------------------------
------------------------------------------------------------
----------------------------Y-------------------------------
-------------------------K---------------------------------P
DAEVNL------------------------------------------------------
------------------------------------------------------------
------------------------------------------------------------
------------------------------------------------------------
------------------------------------------------------------
------------------------------------------------------------
------------------------------------------------------------
-----------------------------PVLRAF--S----------------GW-LLF
------------------------------------------------------------
------------------------------------------------------------
---------------------------------------------------ADAA-----
----G----------------------------DC------AE-LTRKCVFE--------
--------------QAQKRTEWTAGGLQSPVDESDPASPRTCWNAVQATTD---------
--GWKPAEFG----------------------------ANEGPY----------------
----------------------------------------------------RC-----G
D----VIHKYKGDYGE---------------------GTKL--EDVGKSMADLK------
------------------------------------------------------------
------------------------------------------------------------
------------------------------------------------------------
------------------------------------------------------------
------------------------------------------------------------
------------------------------------------------------------
------------------------------------------------------------
------------------------------------------------------------
------------------------------------------------------------
------------------------------------------------------------
------------------------------------------------------------
------------------------------------------------------------
------------------------------------------------------------
------------------------------------------------------------
------------------------------------------------------------
------------------------------------------------------------
------------------------------------------------------------
------------------------------------------------------------
--------------------
>out_9
------------------------------------------------------------
------------------------------------------------------------
------------------------------------------------------------
------------------------------------------------------------
------------------------------------------------------------
------------------------------------------------------------
------------------------------------------------------------
------------------------------------------------------------
------------------------------------------------------------
------------------------------------------------------------
------------------------------------------------------------
------------------------------------------------------------
-------------------------------------------------MKPQ----KTL
------------------------AV----I-----------------------------
------------------------------------------------------------
--------AA-----------------------I-------------------AL-----
L------------------------AAGCGRSG---SGGEETPP-DAGQAVT---GDFGD
LKGICKPGSAKGSPAQGVTD----------------------------------------
------------------------------------------------------------
-----------------------KE-----------------------------------
------------------------------------------------------I--K--
------L-----------------------------------------------------
-----------------------------------------------------------G
------------------------------------------------------------
----------VF------------------------------------------------
------------------------------------------------------------
------------------------------------------------------------
------------------------------------------------SD-V--------
------------------------------------------------------------
------------------G---------------F-------------------------
--------------------------------TK--------------------------
----------QSEF-----ID----------------------AA---------------
---------K-AFT----------------------------------------------
-----------SW-----CN----------A--------A----------------GG--
-I----------------------------------------------------------
----------NG------R-K---------------------------------------
-------------------------------------------LVAN-TRD-----SK--
------------------------------------------------L-----------
------------------------------------------------------------
------------------------------------------------------------
------------------------------------------------------------
------------------------------------------------------------
------------------------------------------------------------
------------------------------------------------------------
--------------------------------------------------MEVR------
--Q---RML---------------------------------------------------
------------------------------------------------------------
--------------------------ESCRE----------------------D------
---------FAVVG----------------------------------------------
------------------------------------------------------------
------------------------------------------------------------
-------GGSA--------L----------------------------------------
----------------------------DAL-----------------------------
-----------------------------------------------GVKD------RL-
------------------------------------------------------------
------------------T----CLM-------PAFPA-QTS------------------
------------------------------------------------------------
------------------------------------------------------------
------------------------------------------------------------
--------------------------------------------------QV--------
-----GN----------L------------------------------------------
------------------------------------------------------------
------------------------------------------------------------
------------------------------------------------------------
-----------------GS-D--------LQIETVAG-----------------------
----------GP-S--------------------YS------------------PYAGY-
-------FNW--------------------------------------------------
-LLK--EAYPGSA---------KN-------------------V--GIIYG-D----SPV
A-KV--------IEA----HTRQG------------------------------------
-----------------------------------------------------I--QG--
-------------------------------------------------SG--G------
------------------------------------------------------------
------------------------------------------------------------
------------------------------------------------------------
------------------------------------------------------------
------------------------TISYSE-A----------------------------
--------------------------------------------------YSP--Q--GV
PDW-------------------------------TP------------------------
------------------------------------------------------------
-------Y--AQAIKS--------------------R-----------------------
-------------------------------------G--V-----KG------------
--------L-IF------------------------------------------------
-----L------------------------------------------------------
---------------------------GSFADLAK--LEQVLTN----------------
------------------------------------------------------------
------------------------------------------------------------
----------------------------I----------------N------------YK
LD---------------------------------------------------WIDTN--
-------------------------------SNAYG--------PA--------------
------------------------------------------------------------
-------------F--L-------KL-----AGPAALAA------QNNLADIGGVY----
PLENAAQNPA----TK--QATELFA-K---------------------------------
------------------------------------------------------------
------------------------------------------------------------
------------------------------------------------------------
------------------------------------------------------------
----------------------------Y-------------------------------
-------------------------A---------------------------------P
GKPVTL------------------------------------------------------
------------------------------------------------------------
------------------------------------------------------------
------------------------------------------------------------
------------------------------------------------------------
------------------------------------------------------------
------------------------------------------------------------
-----------------------------QMIRGF--V----------------AW-TLF
------------------------------------------------------------
------------------------------------------------------------
---------------------------------------------------AKAA-----
----S----------------------------SC------GDNLTRKCVFE--------
--------------AGMKETAWTGGGLQAPVDLSKPDAPAQCFNVEKATPQ---------
--GWKPADFK----------------------------PNQGAY----------------
----------------------------------------------------RC-----N
A----PAIKFSNPMGK---------------------PVTL--ADVGKSMNDVK------
------------------------------------------------------------
------------------------------------------------------------
------------------------------------------------------------
------------------------------------------------------------
------------------------------------------------------------
------------------------------------------------------------
------------------------------------------------------------
------------------------------------------------------------
------------------------------------------------------------
------------------------------------------------------------
------------------------------------------------------------
------------------------------------------------------------
------------------------------------------------------------
------------------------------------------------------------
------------------------------------------------------------
------------------------------------------------------------
------------------------------------------------------------
------------------------------------------------------------
--------------------
>out_17
------------------------------------------------------------
------------------------------------------------------------
------------------------------------------------------------
------------------------------------------------------------
------------------------------------------------------------
------------------------------------------------------------
------------------------------------------------------------
------------------------------------------------------------
------------------------------------------------------------
------------------------------------------------------------
------------------------------------------------------------
------------------------------------------------------------
-------------------------------------------------MKPK----TSV
------------------------VA----L-----------------------------
------------------------------------------------------------
--------VA-----------------------L-------------------AL-----
L------------------------AAGCGRSG---SGAEEEPTGGAGQVVS---GDFGD
LKDVCGPGKVTSSPAQGVTA----------------------------------------
------------------------------------------------------------
-----------------------SQ-----------------------------------
------------------------------------------------------I--E--
------L-----------------------------------------------------
-----------------------------------------------------------G
------------------------------------------------------------
----------VF------------------------------------------------
------------------------------------------------------------
------------------------------------------------------------
------------------------------------------------SD-V--------
------------------------------------------------------------
------------------G---------------F-------------------------
--------------------------------TK--------------------------
----------NPEY-----LD----------------------TA---------------
---------K-VFT----------------------------------------------
-----------SW-----CN----------A--------A----------------GG--
-I----------------------------------------------------------
----------NG------R-K---------------------------------------
-------------------------------------------LVAN-IRD-----AK--
------------------------------------------------F-----------
------------------------------------------------------------
------------------------------------------------------------
------------------------------------------------------------
------------------------------------------------------------
------------------------------------------------------------
------------------------------------------------------------
--------------------------------------------------MEVR------
--Q---RMI---------------------------------------------------
------------------------------------------------------------
--------------------------ESCRE----------------------D------
---------FALVG----------------------------------------------
------------------------------------------------------------
------------------------------------------------------------
-------GSAG--------L----------------------------------------
----------------------------DGL-----------------------------
-----------------------------------------------GVKD------RL-
------------------------------------------------------------
------------------S----CLL-------PALPA-QVV------------------
------------------------------------------------------------
------------------------------------------------------------
------------------------------------------------------------
--------------------------------------------------QL--------
-----EN----------N------------------------------------------
------------------------------------------------------------
------------------------------------------------------------
------------------------------------------------------------
-----------------GS-D--------LQLSQI-G-----------------------
----------GA-S--------------------YN------------------RYTGY-
-------FSW--------------------------------------------------
-LVK--EAHPSSA---------GA-------------------V--GIAVG-D----SPA
T-KV--------LGA----QTKET------------------------------------
-----------------------------------------------------F--EA--
-------------------------------------------------IG--G------
------------------------------------------------------------
------------------------------------------------------------
------------------------------------------------------------
------------------------------------------------------------
------------------------KVVYEG-L----------------------------
--------------------------------------------------FPA--Q--GV
TNW-------------------------------AP------------------------
------------------------------------------------------------
-------Y--AQAVKS--------------------K-----------------------
-------------------------------------G--V-----KG------------
--------L-VF------------------------------------------------
-----F------------------------------------------------------
---------------------------GSFADLAK--LAQALTN----------------
------------------------------------------------------------
------------------------------------------------------------
----------------------------I----------------N------------YK
LD---------------------------------------------------WIDAN--
-------------------------------SNSYG--------PA--------------
------------------------------------------------------------
-------------F--V-------KL-----AG-TSLDF------QNALADLSGVY----
PLENASANPA----TK--QVLDLFA-R---------------------------------
------------------------------------------------------------
------------------------------------------------------------
------------------------------------------------------------
------------------------------------------------------------
----------------------------Y-------------------------------
-------------------------A---------------------------------P
KGQVTL------------------------------------------------------
------------------------------------------------------------
------------------------------------------------------------
------------------------------------------------------------
------------------------------------------------------------
------------------------------------------------------------
------------------------------------------------------------
-----------------------------QAVRAF--S----------------SW-LLF
------------------------------------------------------------
------------------------------------------------------------
---------------------------------------------------AKSA-----
----K----------------------------AC------GDALTRKCLYE--------
--------------TARKEAAWTGGGLMAPVDFTKQDAPLSCFNVEKASSQ---------
--GWKPADFK----------------------------PNQGAY----------------
----------------------------------------------------RC-----G
A----PAHKFTGTYIK---------------------PVTL--ADVGKSMNDLK------
------------------------------------------------------------
------------------------------------------------------------
------------------------------------------------------------
------------------------------------------------------------
------------------------------------------------------------
------------------------------------------------------------
------------------------------------------------------------
------------------------------------------------------------
------------------------------------------------------------
------------------------------------------------------------
------------------------------------------------------------
------------------------------------------------------------
------------------------------------------------------------
------------------------------------------------------------
------------------------------------------------------------
------------------------------------------------------------
------------------------------------------------------------
------------------------------------------------------------
--------------------
>out_123
------------------------------------------------------------
------------------------------------------------------------
------------------------------------------------------------
------------------------------------------------------------
------------------------------------------------------------
------------------------------------------------------------
------------------------------------------------------------
------------------------------------------------------------
------------------------------------------------------------
------------------------------------------------------------
------------------------------------------------------------
------------------------------------------------------------
-------------------------------------------------MKRV----LLV
------------------------LL----A-----------------------------
------------------------------------------------------------
--------LF-----------------------G-------------------TF-----
A------------------------LAGCTEKTEATVDSLVVVTPITKTEYVLNENLDLT
GFEVKAIMSDGTEKVLTSSDFAVTGFDSTQAGQVLITVSYGGEAVTFNVTVFDPTAEKEL
LYIEVLDLPNQQDYSVDEAFNATGLVVQAVYNNGDKEIVTDYTISGFDSTALTNVGVATI
NWGGMTATFSYRVRDILVQGITETT-----------------------------------
------------------------------------------------------I--T--
------V-----------------------------------------------------
-----------------------------------------------------------G
------------------------------------------------------------
----------NT------------------------------------------------
------------------------------------------------------------
------------------------------------------------------------
------------------------------------------------AA-T--------
------------------------------------------------------------
------------------S-G------Y------F-------------------------
--------------------------------SV--------------------------
--------V-GVPF-----ND----------------------GI---------------
---------L-AYF----------------------------------------------
-----------NK-----VN----------T------------------------AGG--
-I----------------------------------------------------------
----------AG-----RTLN---------------------------------------
-------------------------------------------FI---HYD-----DT--
------------------------------------------------F--D--------
------------------------------------------------------------
------------------------------------------------------------
------------------------------------------------------------
-----------------A------T-----------------------------------
------------------------------------------------------------
------------------------------------------------------------
----------------------------------------------TG--LNYT------
--K---QLV------EE-------------------------------------------
------------------------------------------------------------
--------------------------DKVFA----------------------L------
---------VGHFG----------------------------------------------
------------------------------------------------------------
------------------------------------------------------------
-------TPTV--------G----------------------------------------
----------------------------ATI-----------------------------
-----------------------------------------------DYIQ------EV-
------------------------------------------------------------
------------------G----VPM-------VYAATGINA------------------
------------------------------------------------------------
------------------------------------------------------------
------------------------------------------------------------
--------------------------------------------------LY--------
-----FQ-------E--S------------------------------------------
------------------------------------------------------------
------------------------------------------------------------
------------------------------------------------------------
-----------------VG-N--------PVM--AVQ-----------------------
----------PI-Y--------------------KT------------------DGRIM-
-------AAR--------------------------------------------------
-ALN--ESLYGTNNDQQLSATAK--------------------I--GVLYT-P----DDV
G-NS--------IMA----GVQVE------------------------------------
-----------------------------------------------------AITEG--
-------------------------------------------------RE--S------
------------------------------------------------------------
------------------------------------------------------------
------------------------------------------------------------
------------------------------------------------------------
------------------------SFIYKS-F----------------------------
--------------------------------------------------TAA-DT----
AAL-------------------------------NL------------------------
------------------------------------------------------------
-------A--VLDLIS--------------------A-----------------------
-------------------------------------G--V-----EA------------
--------V-IV------------------------------------------------
-----A------------------------------------------------------
---------------------------SNQLPFKA--AVAALQD----------------
------------------------------------------------------------
------------------------------------------------------------
----------------------------N----------------S------------LA
VP---------------------------------------------------VF-TS--
-------------------------------YVNAD--------AT--------------
------------------------------------------------------------
-------------S--V-------DP-----SVT---------------YDFPMYADAWL
DIFDPTTESGFSVDYE--TFAADMV-A---------------------------------
------------------------------------------------------------
------------------------------------------------------------
------------------------------------------------------------
------------------------------------------------------------
----------------------------A-------------------------------
-------------------------G------------------YSEY-----------A
--ANAY------------------------------------------------------
------------------------------------------------------------
------------------------------------------------------------
------------------------------------------------------------
------------------------------------------------------------
------------------------------------------------------------
------------------------------------------------------------
-----------------------------AM-AGY--I----------------AA-AVF
------------------------------------------------------------
------------------------------------------------------------
---------------------------------------------------VAGL---DR
V---G----------------------------TD------T--LTWESYIK--------
--------------AMETAP-IQ------------------------IPMG---------
--GTIDY--------------------------------TGGKR----------------
----------------------------------------------------WG-----I
A----SMSLLQLDLTSGS--------------PAWIKVRDI--ETIAEIEAK--------
------------------------------------------------------------
------------------------------------------------------------
------------------------------------------------------------
------------------------------------------------------------
------------------------------------------------------------
------------------------------------------------------------
------------------------------------------------------------
------------------------------------------------------------
------------------------------------------------------------
------------------------------------------------------------
------------------------------------------------------------
------------------------------------------------------------
------------------------------------------------------------
------------------------------------------------------------
------------------------------------------------------------
------------------------------------------------------------
------------------------------------------------------------
------------------------------------------------------------
--------------------
>out_2
------------------------------------------------------------
------------------------------------------------------------
------------------------------------------------------------
------------------------------------------------------------
------------------------------------------------------------
------------------------------------------------------------
------------------------------------------------------------
------------------------------------------------------------
------------------------------------------------------------
------------------------------------------------------------
------------------------------------------------------------
------------------------------------------------------------
---------------------------------------------MRRTLPTS----GAA
------------------------AL----A-----------------------------
------------------------------------------------------------
--------VL-----------------------L-------------------T------
-------------------------LTACSSK----------AT----------------
-----------------------------------------GTQGA--------------
------DG----------------------------------------DGPSTGPGVT--
D----------------------TT-----------------------------------
------------------------------------------------------I--R--
------L-----------------------------------------------------
-----------------------------------------------------------G
------------------------------------------------------------
----------AL------------------------------------------------
------------------------------------------------------------
------------------------------------------------------------
------------------------------------------------TD-L--------
------------------------------------------------------------
------------------T-G------P------Y-------------------------
--------------------------------AA--------------------------
--------L-STSI-----VN----------------------SQ---------------
---------Q-LAV----------------------------------------------
-----------EQ-----IN----------D------------------------EGG--
-V----------------------------------------------------------
----------CG-----RDLE---------------------------------------
-------------------------------------------IV---VRD-----HG--
------------------------------------------------Y--D--------
------------------------------------------------------------
------------------------------------------------------------
------------------------------------------------------------
-----------------V------Q-----------------------------------
------------------------------------------------------------
------------------------------------------------------------
----------------------------------------------RA--TAGY------
--G---EIA------PE-------------------------------------------
------------------------------------------------------------
----------------------------VAA----------------------M------
---------PQLLG----------------------------------------------
------------------------------------------------------------
------------------------------------------------------------
-------APML--------A----------------------------------------
----------------------------ALS-----------------------------
-----------------------------------------------DDIV------RD-
------------------------------------------------------------
------------------G----L-L-------TFPQSWASS------------------
------------------------------------------------------------
------------------------------------------------------------
------------------------------------------------------------
--------------------------------------------------LL--------
-----GH-------R--E------------------------------------------
------------------------------------------------------------
------------------------------------------------------------
------------------------------------------------------------
------------------------------IQ--VPG-----------------------
----------NV-Y--------------------DI------------------DLVNG-
-------VDF--------------------------------------------------
-LLR--TGRVE--PG------ER--------------------I--GHVYL-D----DDY
G-QN--------AVL----GARHA------------------------------------
-----------------------------------------------------A--ED--
-------------------------------------------------AG--L------
------------------------------------------------------------
------------------------------------------------------------
------------------------------------------------------------
------------------------------------------------------------
------------------------TLVEQR-V----------------------------
--------------------------------------------------RA--GE----
SDL-------------------------------TG------------------------
------------------------------------------------------------
-------Q--AAALRS--------------------A-----------------------
-------------------------------------G--V-----TA------------
--------I-LT------------------------------------------------
-----S------------------------------------------------------
---------------------------VGPAQLAS--LVGVTAS----------------
------------------------------------------------------------
------------------------------------------------------------
----------------------------S----------------G------------DP
VP---------------------------------------------------VV-GN--
-------------------------------TPSYA--------SQ--------------
------------------------------------------------------------
-------------L--L-------ET-----PVAE----------A---LEDHFFLISGA
PAA-SSDLPG----VR--ELVAAYQ-E---------------------------------
------------------------------------------------------------
------------------------------------------------------------
------------------------------------------------------------
------------------------------------------------------------
----------------------------R-------------------------------
-------------------------Y------------------PGDD-----------I
--DGGA------------------------------------------------------
------------------------------------------------------------
------------------------------------------------------------
------------------------------------------------------------
------------------------------------------------------------
------------------------------------------------------------
------------------------------------------------------------
-----------------------------LS--GY--S----------------TM-RSL
------------------------------------------------------------
------------------------------------------------------------
---------------------------------------------------AETL---AA
A---C----------------------------EH------GD-LTREGIVE--------
--------------AHRSQDLVD------------------------VGLG---------
--MPMDF--------------------------------SDPAQ----------------
----------------------------------------------------PP-----S
S----DSYVLAPARGADG----------------GLVEVEA--ASTADAVADYPLPTS--
------------------------------------------------------------
------------------------------------------------------------
------------------------------------------------------------
------------------------------------------------------------
------------------------------------------------------------
------------------------------------------------------------
------------------------------------------------------------
------------------------------------------------------------
------------------------------------------------------------
------------------------------------------------------------
------------------------------------------------------------
------------------------------------------------------------
------------------------------------------------------------
------------------------------------------------------------
------------------------------------------------------------
------------------------------------------------------------
------------------------------------------------------------
------------------------------------------------------------
--------------------
>out_49
------------------------------------------------------------
------------------------------------------------------------
------------------------------------------------------------
------------------------------------------------------------
------------------------------------------------------------
------------------------------------------------------------
------------------------------------------------------------
------------------------------------------------------------
------------------------------------------------------------
------------------------------------------------------------
------------------------------------------------------------
------------------------------------------------------------
---------------------------------------------MKLNIRMS----A-A
------------------------VL----A-----------------------------
------------------------------------------------------------
--------VL-----------------------L-------------------A------
A------------------------ATGCSDK----------AT----------------
----------------------------------------GGSGGT--------------
------GK----------------------------------------DGVKHGPGVT--
D----------------------TT-----------------------------------
------------------------------------------------------I--K--
------L-----------------------------------------------------
-----------------------------------------------------------G
------------------------------------------------------------
----------VI------------------------------------------------
------------------------------------------------------------
------------------------------------------------------------
------------------------------------------------TD-L--------
------------------------------------------------------------
------------------T-G------P------Y-------------------------
--------------------------------AP--------------------------
--------L-GKGL-----TQ----------------------AE---------------
---------Q-LYV----------------------------------------------
-----------EE-----IN----------K------------------------AGG--
-I----------------------------------------------------------
----------CG-----RKLE---------------------------------------
-------------------------------------------LV---VRD-----AG--
------------------------------------------------Y--D--------
------------------------------------------------------------
------------------------------------------------------------
------------------------------------------------------------
-----------------V------Q-----------------------------------
------------------------------------------------------------
------------------------------------------------------------
----------------------------------------------KS--MSAY------
--S---ELQ------GS-------------------------------------------
------------------------------------------------------------
----------------------------TLA----------------------I------
---------PQLIG----------------------------------------------
------------------------------------------------------------
------------------------------------------------------------
-------SHVA--------S----------------------------------------
----------------------------ALK-----------------------------
-----------------------------------------------TRIN------SD-
------------------------------------------------------------
------------------K----V-L-------TIPMAWSNT------------------
------------------------------------------------------------
------------------------------------------------------------
------------------------------------------------------------
--------------------------------------------------LL--------
-----GS-------E--Y------------------------------------------
------------------------------------------------------------
------------------------------------------------------------
------------------------------------------------------------
------------------------------LQ--ITG-----------------------
----------PT-Y--------------------DV------------------DMING-
-------IDW--------------------------------------------------
-LVK--TGAVK--KG------GT--------------------L--GHIYF-D----NDY
G-AS--------ALL----GTKYA------------------------------------
-----------------------------------------------------A--DK--
-------------------------------------------------HG--L------
------------------------------------------------------------
------------------------------------------------------------
------------------------------------------------------------
------------------------------------------------------------
------------------------KVVEQK-I----------------------------
--------------------------------------------------KP--TD----
TDL-------------------------------TN------------------------
------------------------------------------------------------
-------Q--AGALAK--------------------Q-----------------------
-------------------------------------K--V-----DG------------
--------I-LL------------------------------------------------
-----S------------------------------------------------------
---------------------------VGPAQSAS--AAGVARV----------------
------------------------------------------------------------
------------------------------------------------------------
----------------------------A----------------G------------FK
GP---------------------------------------------------IL-GS--
-------------------------------NSAYA--------KQ--------------
------------------------------------------------------------
-------------L--L-------AT-----KAKP----------A---LLQGFYIATAG
IPI-QEDLPA----LK--KIRDGYA-A---------------------------------
------------------------------------------------------------
------------------------------------------------------------
------------------------------------------------------------
------------------------------------------------------------
----------------------------K-------------------------------
-------------------------F------------------PGQP-----------Q
--DSAV------------------------------------------------------
------------------------------------------------------------
------------------------------------------------------------
------------------------------------------------------------
------------------------------------------------------------
------------------------------------------------------------
------------------------------------------------------------
-----------------------------VT--GY--S----------------SG-EII
------------------------------------------------------------
------------------------------------------------------------
---------------------------------------------------GNAI---KK
A---C----------------------------AS------KD-LTREGLIK--------
--------------AHRSTNAFD------------------------NGQG---------
--GTLDF--------------------------------TYFDK----------------
----------------------------------------------------PP-----T
L----QTFIVQPDEQAIS----------------GTKIVQN--RTESELVKGYKVPLA--
------------------------------------------------------------
------------------------------------------------------------
------------------------------------------------------------
------------------------------------------------------------
------------------------------------------------------------
------------------------------------------------------------
------------------------------------------------------------
------------------------------------------------------------
------------------------------------------------------------
------------------------------------------------------------
------------------------------------------------------------
------------------------------------------------------------
------------------------------------------------------------
------------------------------------------------------------
------------------------------------------------------------
------------------------------------------------------------
------------------------------------------------------------
------------------------------------------------------------
--------------------
>out_186
------------------------------------------------------------
------------------------------------------------------------
------------------------------------------------------------
------------------------------------------------------------
------------------------------------------------------------
------------------------------------------------------------
------------------------------------------------------------
------------------------------------------------------------
------------------------------------------------------------
------------------------------------------------------------
------------------------------------------------------------
------------------------------------------------------------
---------------------------------------------MKRKVRVT----AAA
------------------------AL----A-----------------------------
------------------------------------------------------------
--------MI-----------------------L-------------------PL-----
G------------------------MTACSEK----------AT----------------
----------------------------------------GGSGGT--------------
------DA----------------------------------------SGVKVGVGVT--
D----------------------DV-----------------------------------
------------------------------------------------------I--K--
------I-----------------------------------------------------
-----------------------------------------------------------G
------------------------------------------------------------
----------VE------------------------------------------------
------------------------------------------------------------
------------------------------------------------------------
------------------------------------------------TD-L--------
------------------------------------------------------------
------------------T-G------V------Y-------------------------
--------------------------------AP--------------------------
--------L-GKSL-----TQ----------------------AQ---------------
---------Q-MYV----------------------------------------------
-----------EE-----VN----------K------------------------AGG--
-V----------------------------------------------------------
----------CG-----RDLE---------------------------------------
-------------------------------------------LV---VRD-----HG--
------------------------------------------------Y--D--------
------------------------------------------------------------
------------------------------------------------------------
------------------------------------------------------------
-----------------V------Q-----------------------------------
------------------------------------------------------------
------------------------------------------------------------
----------------------------------------------KA--VSAY------
--S---ELQ------GE-------------------------------------------
------------------------------------------------------------
----------------------------VVG----------------------M------
---------PQFIG----------------------------------------------
------------------------------------------------------------
------------------------------------------------------------
-------SPMV--------S----------------------------------------
----------------------------ALK-----------------------------
-----------------------------------------------QRIE------TD-
------------------------------------------------------------
------------------K----M-F-------IIPNAWSTT------------------
------------------------------------------------------------
------------------------------------------------------------
------------------------------------------------------------
--------------------------------------------------LL--------
-----GS-------K--Y------------------------------------------
------------------------------------------------------------
------------------------------------------------------------
------------------------------------------------------------
------------------------------IQ--VTG-----------------------
----------TT-Y--------------------DI------------------DMING-
-------VSW--------------------------------------------------
-LMD--EGMIE--KG------DK--------------------I--GHVYF-E----GDY
G-ES--------ALN----GSKHA------------------------------------
-----------------------------------------------------A--EK--
-------------------------------------------------YG--L------
------------------------------------------------------------
------------------------------------------------------------
------------------------------------------------------------
------------------------------------------------------------
------------------------ELVEQK-I----------------------------
--------------------------------------------------KA--TA----
TDM-------------------------------TA------------------------
------------------------------------------------------------
-------Q--ASALES--------------------A-----------------------
-------------------------------------D--V-----KA------------
--------I-LM------------------------------------------------
-----S------------------------------------------------------
---------------------------AGPRQSAS--LAGIVRS----------------
------------------------------------------------------------
------------------------------------------------------------
----------------------------R----------------G------------VT
AP---------------------------------------------------IV-AS--
-------------------------------NSGFS--------PQ--------------
------------------------------------------------------------
-------------L--L-------KT-----EAAP----------A---LLKGFYLTSAG
API-GSDLPA----VK--KLADAYG-K---------------------------------
------------------------------------------------------------
------------------------------------------------------------
------------------------------------------------------------
------------------------------------------------------------
----------------------------K-------------------------------
-------------------------Y------------------PGQP-----------L
--DNAV------------------------------------------------------
------------------------------------------------------------
------------------------------------------------------------
------------------------------------------------------------
------------------------------------------------------------
------------------------------------------------------------
------------------------------------------------------------
-----------------------------VN--GY--T----------------NA-AIF
------------------------------------------------------------
------------------------------------------------------------
---------------------------------------------------VDAL---KE
A---C----------------------------KA------KD-LTRESVIN--------
--------------LHRARKSYD------------------------TGYG---------
--TPMDF--------------------------------STFTE----------------
----------------------------------------------------PA-----T
R----KTYILRADKEALG----------------GLVVERA--AEASEAATTYTVPAGK-
------------------------------------------------------------
------------------------------------------------------------
------------------------------------------------------------
------------------------------------------------------------
------------------------------------------------------------
------------------------------------------------------------
------------------------------------------------------------
------------------------------------------------------------
------------------------------------------------------------
------------------------------------------------------------
------------------------------------------------------------
------------------------------------------------------------
------------------------------------------------------------
------------------------------------------------------------
------------------------------------------------------------
------------------------------------------------------------
------------------------------------------------------------
------------------------------------------------------------
--------------------
>out_178
------------------------------------------------------------
------------------------------------------------------------
------------------------------------------------------------
------------------------------------------------------------
------------------------------------------------------------
------------------------------------------------------------
------------------------------------------------------------
------------------------------------------------------------
------------------------------------------------------------
------------------------------------------------------------
------------------------------------------------------------
------------------------------------------------------------
---------------------------------------------MVRRGRRT----GAG
------------------------AV----L-----------------------------
------------------------------------------------------------
--------AA-----------------------L-------------------AL-----
V------------------------LTGCGNAGN--------AA----------------
----------------------------------------AAPGVS--------------
------DE-------------------------------------PCPRSAHKDRGC---
------------------------------------------------------------
------------------------------------------------------I--Y--
------L-----------------------------------------------------
-----------------------------------------------------------G
------------------------------------------------------------
----------VL------------------------------------------------
------------------------------------------------------------
------------------------------------------------------------
------------------------------------------------TD-R--------
------------------------------------------------------------
------------------SAG------P------F-------------------------
--------------------------------RE--------------------------
--------L-ALKA-----VE----------------------SQ---------------
---------R-AFW----------------------------------------------
-----------KR-----VN----------E------------------------QGG--
-I----------------------------------------------------------
----------GG-----RDID---------------------------------------
-------------------------------------------VTTY-VRD-----NK--
------------------------------------------------Y--D--------
------------------------------------------------------------
------------------------------------------------------------
------------------------------------------------------------
-----------------P------A-----------------------------------
------------------------------------------------------------
------------------------------------------------------------
----------------------------------------------VQ--RRVY------
--Q---EIQ------GK-------------------------------------------
------------------------------------------------------------
----------------------------VLA----------------------I------
---------AQTLG----------------------------------------------
------------------------------------------------------------
------------------------------------------------------------
-------TPTT--------N----------------------------------------
----------------------------AIL-----------------------------
-----------------------------------------------PYLR------AD-
------------------------------------------------------------
------------------R----M-L-------AVPASFTSA------------------
------------------------------------------------------------
------------------------------------------------------------
------------------------------------------------------------
--------------------------------------------------WN--------
-----FE-------D--F------------------------------------------
------------------------------------------------------------
------------------------------------------------------------
------------------------------------------------------------
------------------------------IV--YSG-----------------------
----------AN-Y--------------------CF------------------DAMNS-
-------VDY--------------------------------------------------
-AV-------DQYKI------KS--------------------V--LVVHY-A----GDY
G-AD--------AAA----GIKIA------------------------------------
-----------------------------------------------------A--A---
--------------------------------------------------G--R------
------------------------------------------------------------
------------------------------------------------------------
------------------------------------------------------------
------------------------------------------------------------
------------------------KLQFAR-L----------------------------
--------------------------------------------------ETPAGP----
ERQ-------------------------------KA------------------------
------------------------------------------------------------
-------A--VDAVLR--------------------I-----------------------
-------------------------------------K--P-----DL------------
--------V-YL------------------------------------------------
-----G------------------------------------------------------
---------------------------TGPAEVGA--IVGQTTA----------------
------------------------------------------------------------
------------------------------------------------------------
----------------------------R----------------G------------YR
GR---------------------------------------------------FI-GS--
-------------------------------GPSWD--------KA--------------
------------------------------------------------------------
-------------L--L-------AT-----SAGP----------A---LKARYEQSTTF
KPF-HTDSPG----HQ--ALRQALG-P---------------------------------
------------------------------------------------------------
------------------------------------------------------------
------------------------------------------------------------
------------------------------------------------------------
----------------------------V-------------------------------
-------------------------E------------------P---------------
--SDSY------------------------------------------------------
------------------------------------------------------------
------------------------------------------------------------
------------------------------------------------------------
------------------------------------------------------------
------------------------------------------------------------
------------------------------------------------------------
-----------------------------IA--GW--A----------------LS-YPL
------------------------------------------------------------
------------------------------------------------------------
---------------------------------------------------KAAL---QR
A---A----------------------------AD------GN-LTRDGLFR--------
--------------AVKQLTSVD------------------------YEGV---------
--LPSGAGNF----------------------------SGDPDT----------------
----------------------------------------------------AA-----L
R----KSTIAAVDAAALT----------------GVVVRRE--PFTGPTAEAYRFTAPCY
RSL---------------------------------------------------------
------------------------------------------------------------
------------------------------------------------------------
------------------------------------------------------------
------------------------------------------------------------
------------------------------------------------------------
------------------------------------------------------------
------------------------------------------------------------
------------------------------------------------------------
------------------------------------------------------------
------------------------------------------------------------
------------------------------------------------------------
------------------------------------------------------------
------------------------------------------------------------
------------------------------------------------------------
------------------------------------------------------------
------------------------------------------------------------
------------------------------------------------------------
--------------------
>out_190
------------------------------------------------------------
------------------------------------------------------------
------------------------------------------------------------
------------------------------------------------------------
------------------------------------------------------------
------------------------------------------------------------
------------------------------------------------------------
------------------------------------------------------------
------------------------------------------------------------
------------------------------------------------------------
------------------------------------------------------------
------------------------------------------------------------
------------------------------------------------MRKRL----SFL
------------------------VM----V-----------------------------
------------------------------------------------------------
--------IV-----------------------I-------------------AM-----
V------------------------AAACGSSTDDT---TTTTT----------------
----------------------------------------TGPGDG--------------
------GTSTT--------------------------------TTAAPVELKTDYGVDVE
N----------------------KV-----------------------------------
------------------------------------------------------I--K--
------L-----------------------------------------------------
-----------------------------------------------------------G
------------------------------------------------------------
----------LL------------------------------------------------
------------------------------------------------------------
------------------------------------------------------------
------------------------------------------------AD-L--------
------------------------------------------------------------
------------------T-G------I------F-------------------------
--------------------------------SP--------------------------
--------L-VIDI-----TD----------------------AQ---------------
---------K-VYW----------------------------------------------
-----------DN-----VN----------A------------------------AGG--
-I----------------------------------------------------------
----------DG-----WTVE---------------------------------------
-------------------------------------------LV---IED-----TN--
------------------------------------------------Y--N--------
------------------------------------------------------------
------------------------------------------------------------
------------------------------------------------------------
-----------------V------D-----------------------------------
------------------------------------------------------------
------------------------------------------------------------
----------------------------------------------QH--LEKY------
--E---NLR------NQ-------------------------------------------
------------------------------------------------------------
----------------------------VLA----------------------I------
---------TQSTG----------------------------------------------
------------------------------------------------------------
------------------------------------------------------------
-------SPTN--------V----------------------------------------
----------------------------QAL-----------------------------
-----------------------------------------------PKYV------ED-
------------------------------------------------------------
------------------D----M-L-------VIPLSWYSG------------------
------------------------------------------------------------
------------------------------------------------------------
------------------------------------------------------------
--------------------------------------------------WP--------
-----FS-------D--F------------------------------------------
------------------------------------------------------------
------------------------------------------------------------
------------------------------------------------------------
-----------------DS-G--------VML--EQN-----------------------
----------TN-Y--------------------CL------------------EAMNL-
-------VEY--------------------------------------------------
-AK-------DQ-GA------QS--------------------F--ALATF-P----GDY
G-QD--------AAA----GVKYA------------------------------------
-----------------------------------------------------L--DY--
-------------------------------------------------YG--L------
------------------------------------------------------------
------------------------------------------------------------
------------------------------------------------------------
------------------------------------------------------------
------------------------DLAYDG-E----------------------------
--------------------------------------------------GAVIPG----
QDQ-------------------------------TA------------------------
------------------------------------------------------------
-------V--IQGIAG--------------------S-----------------------
-------------------------------------G--A-----DW------------
--------T-FL------------------------------------------------
-----T------------------------------------------------------
---------------------------TNPSIGAE--ILAGSVQ----------------
------------------------------------------------------------
------------------------------------------------------------
----------------------------A----------------G------------YQ
GR---------------------------------------------------FT-GS--
-------------------------------GPTYN--------PA--------------
------------------------------------------------------------
-------------L--L-------DT-----AAGP----------L---YDAVYTATNYN
VSW-GTDTPG----NN--EMMAALA-A---------------------------------
------------------------------------------------------------
------------------------------------------------------------
------------------------------------------------------------
------------------------------------------------------------
----------------------------A-------------------------------
-------------------------Y------------------PDRR-----------P
--SDSF------------------------------------------------------
------------------------------------------------------------
------------------------------------------------------------
------------------------------------------------------------
------------------------------------------------------------
------------------------------------------------------------
------------------------------------------------------------
-----------------------------AA--GW--N----------------ES-IAM
------------------------------------------------------------
------------------------------------------------------------
---------------------------------------------------HEVI---KA
A---L----------------------------AN------ND-LTHAGMVA--------
--------------AANSLAGVS------------------------FGGS---------
--QPDQS--W----------------------------AGTPND----------------
----------------------------------------------------FV-----Q
R----TSLISDVDLAAYTAAGGADQTLSTEGATSGSIFLEE--R-TSEAAAGYDFSGPCY
VLP---------------------------------------------------------
------------------------------------------------------------
------------------------------------------------------------
------------------------------------------------------------
------------------------------------------------------------
------------------------------------------------------------
------------------------------------------------------------
------------------------------------------------------------
------------------------------------------------------------
------------------------------------------------------------
------------------------------------------------------------
------------------------------------------------------------
------------------------------------------------------------
------------------------------------------------------------
------------------------------------------------------------
------------------------------------------------------------
------------------------------------------------------------
------------------------------------------------------------
--------------------
>out_130
------------------------------------------------------------
------------------------------------------------------------
------------------------------------------------------------
------------------------------------------------------------
------------------------------------------------------------
------------------------------------------------------------
------------------------------------------------------------
------------------------------------------------------------
------------------------------------------------------------
------------------------------------------------------------
------------------------------------------------------------
------------------------------------------------------------
------------------------------------------------MKLKR----MF-
------------------------AL----L-----------------------------
------------------------------------------------------------
--------MA-----------------------F-------------------GL-----
I------------------------AAACGGDGDDVDAGTATTA----------------
----------------------------------------AAPDEE--------------
------DAMTDEEMEAMEDEDAMTDEEMEAMEDEDAMEDEGEGAMEEAAEVLTDFGVT--
E----------------------TT-----------------------------------
------------------------------------------------------I--R--
------I-----------------------------------------------------
-----------------------------------------------------------G
------------------------------------------------------------
----------LN------------------------------------------------
------------------------------------------------------------
------------------------------------------------------------
------------------------------------------------AD-L--------
------------------------------------------------------------
------------------S-G------P------F-------------------------
--------------------------------AS--------------------------
--------L-VSEI-----VE----------------------AQ---------------
---------V-VYW----------------------------------------------
-----------EA-----VN----------D------------------------AGG--
-I----------------------------------------------------------
----------AG-----RQVE---------------------------------------
-------------------------------------------TV---ILD-----SG--
------------------------------------------------Y--A--------
------------------------------------------------------------
------------------------------------------------------------
------------------------------------------------------------
-----------------T------D-----------------------------------
------------------------------------------------------------
------------------------------------------------------------
----------------------------------------------KG--IENY------
--L---ELA------QE--SE---------------------------------------
------------------------------------------------------------
--------------------------EGVVM----------------------I------
---------SENTG----------------------------------------------
------------------------------------------------------------
------------------------------------------------------------
-------SPIT--------A----------------------------------------
----------------------------AIA-----------------------------
-----------------------------------------------EDAA------ED-
------------------------------------------------------------
------------------N----M-L-------VIPLSWASL------------------
------------------------------------------------------------
------------------------------------------------------------
------------------------------------------------------------
--------------------------------------------------WP--------
--------------D--P------------------------------------------
------------------------------------------------------------
------------------------------------------------------------
------------------------------------------------------------
-----------------AN-A--------NIL--EKQ-----------------------
----------TT-Y--------------------CA------------------ESMNG-
-------VSW--------------------------------------------------
-LKS--KVEADG-KE------AK--------------------L--AIISR-P----GEY
G-AD--------GAA----GAVIA------------------------------------
-----------------------------------------------------A--EL--
-------------------------------------------------LD--I------
------------------------------------------------------------
------------------------------------------------------------
------------------------------------------------------------
------------------------------------------------------------
------------------------EVVYSG-I----------------------------
--------------------------------------------------GEV-AG----
DDR-------------------------------TA------------------------
------------------------------------------------------------
-------V--IAQLVA--------------------S-----------------------
-------------------------------------G--A-----TM------------
--------V-WT------------------------------------------------
-----T------------------------------------------------------
---------------------------LTPGELAD--VFGNAVA----------------
------------------------------------------------------------
------------------------------------------------------------
----------------------------Q----------------G------------FE
AD---------------------------------------------------WS-GN--
-------------------------------GPSFS-------YPA--------------
------------------------------------------------------------
-------------L--L-------SS-----DLAP----------L---FDQYYWQSGYA
VPWNGNDSEG----MK--TLVAAMV-E---------------------------------
------------------------------------------------------------
------------------------------------------------------------
------------------------------------------------------------
------------------------------------------------------------
----------------------------R-------------------------------
-------------------------R------------------PDAV-----------L
--SDSY------------------------------------------------------
------------------------------------------------------------
------------------------------------------------------------
------------------------------------------------------------
------------------------------------------------------------
------------------------------------------------------------
------------------------------------------------------------
-----------------------------IT--GW--I----------------EG-IMV
------------------------------------------------------------
------------------------------------------------------------
---------------------------------------------------ETIL---LQ
A---A----------------------------EN------GD-MTRAGVVA--------
--------------ASQQVS-ID------------------------FQGI---------
--SPNQS--Y----------------------------NGTFDE----------------
----------------------------------------------------IV-----V
R----ESYIFDVDATTFDL-----QPVSAGTGSSGLTLIEG--PFVADITADYQFGGPCI
------------------------------------------------------------
------------------------------------------------------------
------------------------------------------------------------
------------------------------------------------------------
------------------------------------------------------------
------------------------------------------------------------
------------------------------------------------------------
------------------------------------------------------------
------------------------------------------------------------
------------------------------------------------------------
------------------------------------------------------------
------------------------------------------------------------
------------------------------------------------------------
------------------------------------------------------------
------------------------------------------------------------
------------------------------------------------------------
------------------------------------------------------------
------------------------------------------------------------
--------------------
>out_57
------------------------------------------------------------
------------------------------------------------------------
------------------------------------------------------------
------------------------------------------------------------
------------------------------------------------------------
------------------------------------------------------------
------------------------------------------------------------
------------------------------------------------------------
------------------------------------------------------------
------------------------------------------------------------
------------------------------------------------------------
------------------------------------------------------------
-------------------------------------------------MGLR----SGT
------------------------PL----R-----------------------------
------------------------------------------------------------
--------LS-----------------------A-------------------AM-----
I-------------------------ALI-------------------------------
----------------------------------------TGTNLA--------------
------AA--------------------------------------------QDPGIDTA
N----------------------KT-----------------------------------
------------------------------------------------------V--T--
------V-----------------------------------------------------
-----------------------------------------------------------G
------------------------------------------------------------
----------AF------------------------------------------------
------------------------------------------------------------
------------------------------------------------------------
------------------------------------------------TP-I--------
------------------------------------------------------------
------------------T-G------P------V-------------------------
--------------------------------PF--------------------------
----------YAIL-----TH----------------------AA---------------
---------D-AFY----------------------------------------------
-----------RN-----LN----------E------------------------NGG--
-I----------------------------------------------------------
----------DG-----WTVN---------------------------------------
-------------------------------------------YV---TKD-----DG--
------------------------------------------------Y--E--------
------------------------------------------------------------
------------------------------------------------------------
------------------------------------------------------------
-----------------P------A-----------------------------------
------------------------------------------------------------
------------------------------------------------------------
----------------------------------------------RS--VAVT------
--R---QMV------DD-------------------------------------------
------------------------------------------------------------
--------------------------DGIFA----------------------L------
---------SAAVG----------------------------------------------
------------------------------------------------------------
------------------------------------------------------------
-------TATN--------V----------------------------------------
----------------------------AVI-----------------------------
-----------------------------------------------PYAK------EA-
------------------------------------------------------------
------------------G----LPM-------ISPIGGASQ------------------
------------------------------------------------------------
------------------------------------------------------------
------------------------------------------------------------
--------------------------------------------------FF--------
-----AE-------P--N------------------------------------------
------------------------------------------------------------
------------------------------------------------------------
------------------------------------------------------------
-----------------IF-P--------L------L-----------------------
----------PD-Y--------------------GW------------------SAASN-
-------VDY--------------------------------------------------
-AVN--DL-----GL------QK--------------------V--ALLWE-N----DEL
G-RS--------AKR----GFDAV------------------------------------
-----------------------------------------------------M--AD--
-------------------------------------------------LK--L------
------------------------------------------------------------
------------------------------------------------------------
------------------------------------------------------------
------------------------------------------------------------
------------------------EPAASV-S----------------------------
--------------------------------------------------FDV-KT----
TNF-------------------------------AP------------------------
------------------------------------------------------------
-------Q--IRRIAN--------------------S-----------------------
-------------------------------------G--A-----EA------------
--------V-IL------------------------------------------------
-----F------------------------------------------------------
---------------------------GSNANLAA--ALKAADL----------------
------------------------------------------------------------
------------------------------------------------------------
----------------------------Q----------------G------------VE
TT---------------------------------------------------WF-AP--
-------------------------------FFAAD------------------------
------------------------------------------------------------
-------------------------P-----STYR----------LAGDLLDGVYFSSWL
MP-VAADDPN----VA--AYRESIA-E---------------------------------
------------------------------------------------------------
------------------------------------------------------------
------------------------------------------------------------
------------------------------------------------------------
----------------------------H-------------------------------
-------------------------Y------------------PD-D-----------P
--VGVF------------------------------------------------------
------------------------------------------------------------
------------------------------------------------------------
------------------------------------------------------------
------------------------------------------------------------
------------------------------------------------------------
------------------------------------------------------------
-----------------------------GL-NGW--S----------------NA-ALF
------------------------------------------------------------
------------------------------------------------------------
---------------------------------------------------AAGF---KA
L---L----------------------------DS------GNELTRENLVA--------
--------------AMDTLSDAA------------------------VGGA---------
---RGVS-FK------------------------------PGDH----------------
----------------------------------------------------RG-----T
R----QEGIIQAKDADFV-------------------L--V--KDFRPYPAVVFDAPAD-
------------------------------------------------------------
------------------------------------------------------------
------------------------------------------------------------
------------------------------------------------------------
------------------------------------------------------------
------------------------------------------------------------
------------------------------------------------------------
------------------------------------------------------------
------------------------------------------------------------
------------------------------------------------------------
------------------------------------------------------------
------------------------------------------------------------
------------------------------------------------------------
------------------------------------------------------------
------------------------------------------------------------
------------------------------------------------------------
------------------------------------------------------------
------------------------------------------------------------
--------------------
>out_85
------------------------------------------------------------
------------------------------------------------------------
------------------------------------------------------------
------------------------------------------------------------
------------------------------------------------------------
------------------------------------------------------------
------------------------------------------------------------
------------------------------------------------------------
------------------------------------------------------------
------------------------------------------------------------
------------------------------------------------------------
------------------------------------------------------------
-------------------------------------------------MRLR----TAK
------------------------QW----A-----------------------------
------------------------------------------------------------
--------LP-----------------------A-------------------AT-----
V------------------------AALL-------------------------------
----------------------------------------AGVTIA--------------
------TA--------------------------------------------QDPGIDEA
S----------------------KT-----------------------------------
------------------------------------------------------V--T--
------I-----------------------------------------------------
-----------------------------------------------------------G
------------------------------------------------------------
----------AF------------------------------------------------
------------------------------------------------------------
------------------------------------------------------------
------------------------------------------------TP-I--------
------------------------------------------------------------
------------------T-G------P------V-------------------------
--------------------------------PF--------------------------
----------YAIL-----TH----------------------AA---------------
---------D-AYY----------------------------------------------
-----------RH-----LN----------E------------------------AGG--
-I----------------------------------------------------------
----------DG-----WTVK---------------------------------------
-------------------------------------------YV---TAD-----DG--
------------------------------------------------Y--D--------
------------------------------------------------------------
------------------------------------------------------------
------------------------------------------------------------
-----------------P------A-----------------------------------
------------------------------------------------------------
------------------------------------------------------------
----------------------------------------------RS--VAVT------
--R---QMV------DD-------------------------------------------
------------------------------------------------------------
--------------------------DGIFA----------------------L------
---------SAAVG----------------------------------------------
------------------------------------------------------------
------------------------------------------------------------
-------TATN--------V----------------------------------------
----------------------------AVI-----------------------------
-----------------------------------------------PYAK------EV-
------------------------------------------------------------
------------------G----LPM-------VSPIGGASA------------------
------------------------------------------------------------
------------------------------------------------------------
------------------------------------------------------------
--------------------------------------------------FF--------
-----VE-------P--N------------------------------------------
------------------------------------------------------------
------------------------------------------------------------
------------------------------------------------------------
-----------------IF-P--------L------L-----------------------
----------PE-Y--------------------GW------------------SAASN-
-------VDY--------------------------------------------------
-AVH--DL-----GL------SK--------------------V--ALLWE-N----DEL
G-RS--------AKR----GFDRY------------------------------------
-----------------------------------------------------M--EE--
-------------------------------------------------LK--L------
------------------------------------------------------------
------------------------------------------------------------
------------------------------------------------------------
------------------------------------------------------------
------------------------EPAESV-S----------------------------
--------------------------------------------------FDV-KT----
TNF-------------------------------SP------------------------
------------------------------------------------------------
-------H--IRRIAN--------------------S-----------------------
-------------------------------------G--A-----EA------------
--------V-IL------------------------------------------------
-----F------------------------------------------------------
---------------------------GSNANLAA--ALKAADL----------------
------------------------------------------------------------
------------------------------------------------------------
----------------------------Q----------------G------------LD
VK---------------------------------------------------WF-AP--
-------------------------------FFAAD------------------------
------------------------------------------------------------
-------------------------P-----STFK----------LAGDLLNGVYFSSWL
LP-VSADEPG----VA--DYRDAIQ-E---------------------------------
------------------------------------------------------------
------------------------------------------------------------
------------------------------------------------------------
------------------------------------------------------------
----------------------------Y-------------------------------
-------------------------Y------------------PD-D-----------P
--VGVF------------------------------------------------------
------------------------------------------------------------
------------------------------------------------------------
------------------------------------------------------------
------------------------------------------------------------
------------------------------------------------------------
------------------------------------------------------------
-----------------------------GL-NGW--S----------------NA-AVF
------------------------------------------------------------
------------------------------------------------------------
---------------------------------------------------AAGF---KA
L---L----------------------------DS------GNELTRENLLA--------
--------------ALETLDGAT------------------------VGGA---------
---QSVT-FK------------------------------PGDH----------------
----------------------------------------------------RG-----T
R----QEGIIQAQDGKFV-------------------L--V--KEFRPYPDVVFELPAN-
------------------------------------------------------------
------------------------------------------------------------
------------------------------------------------------------
------------------------------------------------------------
------------------------------------------------------------
------------------------------------------------------------
------------------------------------------------------------
------------------------------------------------------------
------------------------------------------------------------
------------------------------------------------------------
------------------------------------------------------------
------------------------------------------------------------
------------------------------------------------------------
------------------------------------------------------------
------------------------------------------------------------
------------------------------------------------------------
------------------------------------------------------------
------------------------------------------------------------
--------------------
>out_167
------------------------------------------------------------
------------------------------------------------------------
------------------------------------------------------------
------------------------------------------------------------
------------------------------------------------------------
------------------------------------------------------------
------------------------------------------------------------
------------------------------------------------------------
------------------------------------------------------------
------------------------------------------------------------
------------------------------------------------------------
------------------------------------------------------------
-------------------------------------------------MKPR----YLT
------------------------AL----G-----------------------------
------------------------------------------------------------
--------LS-----------------------A-------------------VL-----
L------------------------LAGCGSSGDEEPQAA--G-----------------
----------------------------------------GGVVTA--------------
------DD-----------------------------------------CADPAAAKEKI
T----------------------GT-----------------------------------
------------------------------------------------------L--K--
------V-----------------------------------------------------
-----------------------------------------------------------G
------------------------------------------------------------
----------WS------------------------------------------------
------------------------------------------------------------
------------------------------------------------------------
------------------------------------------------GA-T--------
------------------------------------------------------------
------------------S-G------P------L-------------------------
--------------------------------AQ--------------------------
--------A-VGLV-----IE----------------------GM---------------
---------R-TRF----------------------------------------------
-----------AV-----AN----------A------------------------AGG--
-V----------------------------------------------------------
----------NG-----VKLE---------------------------------------
-------------------------------------------MV---VKD-----DA--
------------------------------------------------F--N--------
------------------------------------------------------------
------------------------------------------------------------
------------------------------------------------------------
-----------------P------E-----------------------------------
------------------------------------------------------------
------------------------------------------------------------
----------------------------------------------KA--KTNV------
--N---EMI------QK-------------------------------------------
------------------------------------------------------------
--------------------------DKVH-----------------------V------
---------LETFG----------------------------------------------
------------------------------------------------------------
------------------------------------------------------------
-------SGQL--------N----------------------------------------
----------------------------AVA-----------------------------
-----------------------------------------------DDQN------EA-
------------------------------------------------------------
------------------C----VPL-------LFGQASVPA------------------
------------------------------------------------------------
------------------------------------------------------------
------------------------------------------------------------
---------------------------------------------------Y--------
-----RD-------A--K------------------------------------------
------------------------------------------------------------
------------------------------------------------------------
------------------------------------------------------------
-----------------NF-P--------WTT--EYL-----------------------
----------PS-S--------------------DI------------------EMAAI-
-------VEQ--------------------------------------------------
-IKK--KY-----PN------GTE-------------------V--ALAVN-Q----TES
G-QG--------YAT----GFKNA------------------------------------
-----------------------------------------------------I--KG--
-------------------------------------------------TN--I------
------------------------------------------------------------
------------------------------------------------------------
------------------------------------------------------------
------------------------------------------------------------
------------------------KIAKEA-P----------------------------
----------------------------------------------------S-TD----
PNA---------------------------------------------------------
------------------------------------------------------------
-------A--ITTLKT--------------------S-----------------------
-------------------------------------N--A-----KV------------
--------L-VN------------------------------------------------
-----A------------------------------------------------------
---------------------------VITGDCLP--LTQALGR----------------
------------------------------------------------------------
------------------------------------------------------------
----------------------------S----------------G------------WK
PE---------------------------------------------------AV-FQ--
-------------------------------PANCV-------DGK--------------
------------------------------------------------------------
-------------M--L-------YE-----PAGA----------AADGQQIMVWLKDPG
NP-LYAGDAA----VK--QYLADTA-K---------------------------------
------------------------------------------------------------
------------------------------------------------------------
------------------------------------------------------------
------------------------------------------------------------
------------------------------------------------------------
-------------------------H------------------GNKH-----------A
--LNNY------------------------------------------------------
------------------------------------------------------------
------------------------------------------------------------
------------------------------------------------------------
------------------------------------------------------------
------------------------------------------------------------
------------------------------------------------------------
-----------------------------TV-NGW--A----------------IG-DLM
------------------------------------------------------------
------------------------------------------------------------
---------------------------------------------------IDAF---TK
A---A----------------------------QS------PDGLSKLGIMK--------
--------------VARTQSY-Q------------------------PPMF---------
--IDGVK-WT----------------------------MTPAQS----------------
----------------------------------------------------LG-----I
V----SFRPFAWNAGKKV-------------------FEPT--GDVIDMSSRYK------
------------------------------------------------------------
------------------------------------------------------------
------------------------------------------------------------
------------------------------------------------------------
------------------------------------------------------------
------------------------------------------------------------
------------------------------------------------------------
------------------------------------------------------------
------------------------------------------------------------
------------------------------------------------------------
------------------------------------------------------------
------------------------------------------------------------
------------------------------------------------------------
------------------------------------------------------------
------------------------------------------------------------
------------------------------------------------------------
------------------------------------------------------------
------------------------------------------------------------
--------------------
>out_152
------------------------------------------------------------
------------------------------------------------------------
------------------------------------------------------------
------------------------------------------------------------
------------------------------------------------------------
------------------------------------------------------------
------------------------------------------------------------
------------------------------------------------------------
------------------------------------------------------------
------------------------------------------------------------
------------------------------------------------------------
------------------------------------------------------------
------------------------------------------------MLKAR----IIG
------------------------LS----A-----------------------------
------------------------------------------------------------
--------LL-----------------------L-------------------L------
--------------------------SACGGAGETD------------------------
----------------------------------------PGGGGA--------------
------AS-----------------------------------------GVKNETAGITD
T-----------------------S-----------------------------------
------------------------------------------------------I--V--
------I-----------------------------------------------------
-----------------------------------------------------------G
------------------------------------------------------------
----------TH------------------------------------------------
------------------------------------------------------------
------------------------------------------------------------
------------------------------------------------QP-L--------
------------------------------------------------------------
------------------T-G------P------A-------------------------
--------------------------------AS--------------------------
--------G-YASI-----SA----------------------GS---------------
---------R-AVY----------------------------------------------
-----------SY-----VN----------D------------------------AGG--
-I----------------------------------------------------------
----------NG-----RKID---------------------------------------
-------------------------------------------YR---VED-----DG--
------------------------------------------------Y--N--------
------------------------------------------------------------
------------------------------------------------------------
------------------------------------------------------------
-----------------P------T-----------------------------------
------------------------------------------------------------
------------------------------------------------------------
----------------------------------------------KT--VEVV------
--K---KLV------LQ-------------------------------------------
------------------------------------------------------------
--------------------------DQVFA----------------------V------
---------VGGLG----------------------------------------------
------------------------------------------------------------
------------------------------------------------------------
-------TPTH--------S----------------------------------------
----------------------------KVL-----------------------------
-----------------------------------------------DFLT------AE-
------------------------------------------------------------
------------------G----VPD-------VLVSSGALA------------------
------------------------------------------------------------
------------------------------------------------------------
------------------------------------------------------------
---------------------------------------------------W--------
-----DD-------P--A------------------------------------------
------------------------------------------------------------
------------------------------------------------------------
------------------------------------------------------------
-----------------AR-P--------MTY--GFQ-----------------------
----------VD-Y--------------------TR------------------ESKIL-
-------GKY--------------------------------------------------
-VKK--NL-----AG------KK--------------------V--GVLYQ-N----DDV
G-RD--------AQA----GLDQF------------------------------------
-----------------------------------------------------V--KD--
-------------------------------------------------A----------
------------------------------------------------------------
------------------------------------------------------------
------------------------------------------------------------
------------------------------------------------------------
-------------------------VVSRQ-P----------------------------
--------------------------------------------------YDS-AN----
TDV-------------------------------LP------------------------
------------------------------------------------------------
-------Q--LTALKG--------------------A-----------------------
-------------------------------------G--A-----EV------------
--------V-VC------------------------------------------------
-----E------------------------------------------------------
---------------------------CVPAFTAL--AVLTSAR----------------
------------------------------------------------------------
------------------------------------------------------------
----------------------------L----------------G------------YK
PQ---------------------------------------------------FV-VN--
-------------------------------SIGADTRTLSGLLSA--------------
------------------------------------------------------------
-------------F--S-------KQ-----AGAE----------VSPSALLTGMIGAGY
LPGVDTDDPW----IT--LFKEIHQ-R---------------------------------
------------------------------------------------------------
------------------------------------------------------------
------------------------------------------------------------
------------------------------------------------------------
----------------------------Y-------------------------------
-------------------------I------------------PDVP-----------L
--TNTL------------------------------------------------------
------------------------------------------------------------
------------------------------------------------------------
------------------------------------------------------------
------------------------------------------------------------
------------------------------------------------------------
------------------------------------------------------------
-----------------------------VS--GM--A----------------QA-YTF
------------------------------------------------------------
------------------------------------------------------------
---------------------------------------------------AQAV---KL
A---G----------------------------RD---------LTRSKLLE--------
--------------AMSSGSLSG------------------------PGMTPFAFSKDSH
AGYTGAF-VF----------------------------TVSPDL----------------
----------------------------------------------------TP-----K
V----VQEPMVTDRGTGP-------------------I------TAAPTARRTPAEVALV
G-----------------------------------------------------------
------------------------------------------------------------
------------------------------------------------------------
------------------------------------------------------------
------------------------------------------------------------
------------------------------------------------------------
------------------------------------------------------------
------------------------------------------------------------
------------------------------------------------------------
------------------------------------------------------------
------------------------------------------------------------
------------------------------------------------------------
------------------------------------------------------------
------------------------------------------------------------
------------------------------------------------------------
------------------------------------------------------------
------------------------------------------------------------
------------------------------------------------------------
--------------------
>out_148
------------------------------------------------------------
------------------------------------------------------------
------------------------------------------------------------
------------------------------------------------------------
------------------------------------------------------------
------------------------------------------------------------
------------------------------------------------------------
------------------------------------------------------------
------------------------------------------------------------
------------------------------------------------------------
------------------------------------------------------------
------------------------------------------------------------
---------------------------------------------MHPRPKIM----LMA
------------------------AA----L-----------------------------
------------------------------------------------------------
--------GA-----------------------V-------------------GL-----
A------------------------AGACGGGAVNDTSGA--AA----------------
----------------------------------------GGSGLT--------------
------RN-----------------------------------------CPDNGTTGLTD
T-----------------------T-----------------------------------
------------------------------------------------------I--K--
------L-----------------------------------------------------
-----------------------------------------------------------G
------------------------------------------------------------
----------LS------------------------------------------------
------------------------------------------------------------
------------------------------------------------------------
------------------------------------------------QP-L--------
------------------------------------------------------------
------------------S-G------P------Y-------------------------
--------------------------------VS--------------------------
----------VGGQ-----LY----------------------GM---------------
---------Q-AYF----------------------------------------------
-----------GY-----IN----------S------------------------QGG--
-I----------------------------------------------------------
----------KGPDGKRRKVE---------------------------------------
-------------------------------------------LV---YKD-----DA--
------------------------------------------------Y--T--------
------------------------------------------------------------
------------------------------------------------------------
------------------------------------------------------------
-----------------A------T-----------------------------------
------------------------------------------------------------
------------------------------------------------------------
----------------------------------------------KA--KANV------
--D---QLI------NR-------------------------------------------
------------------------------------------------------------
--------------------------DKVFA----------------------L------
---------LGQFG----------------------------------------------
------------------------------------------------------------
------------------------------------------------------------
-------TAGN--------L----------------------------------------
----------------------------AAR-----------------------------
-----------------------------------------------PVIA------QQ-
------------------------------------------------------------
------------------C----VPS-------LFATTGAPE------------------
------------------------------------------------------------
------------------------------------------------------------
------------------------------------------------------------
---------------------------------------------------L--------
-----AN-------P--K------------------------------------------
------------------------------------------------------------
------------------------------------------------------------
------------------------------------------------------------
------------------Y-P--------WAI--AGS-----------------------
[truncated: 9,298,213 more chars]
