# Supplementary material for: Picoplankton nitrogen guilds in the tropical and subtropical oceans: From the surface to the deep
Source: PLoS One. 2025 Nov 5;20(11):e0335222. doi: 10.1371/journal.pone.0335222 (PMC12588538; doi:10.1371/journal.pone.0335222)
Supplement: S1 File — (ZIP) [file pone.0335222.s001.zip › supplementary info/N_cycle/G_bztA_aapJ_General_aminoacid_transporter/K10013.fasta]

>MP0536_megahit_193521_2374-2655
VWQDLATGRLDAQLSDSLQALEGFLKLDAGKGFDFLGGAIDDPQCQGIGAGFAVRKKDTTLRDALSKAIGDIRADGTYKTLNDKYFEIDVYGS*
>MP1419_megahit_328425_3-539
GDADYALGDAPVLALEGTLLTTFSDETFGIAVREDSGDLLDALDVALTAMIESGTYDSIFGDWFEGAVVLTDDRTVDTATAYPALTEGTTLHSALQSGSLRFCTDPYYPPFENLDADGNAEGFDVDIGNAIVSQLSGQYTQPAPAPATTKIGLLNPLTGPIAVYAPPFTVAAQMAIADL
>MP1845_megahit_241833_9946-10233
QEDVFADLATGRLDLQLNNTLGALDGFLNTPQGDGFAFYGEDVDDPECLGEGTGIAVRKGDPLAAELSEAIAAIRADGTYATINDKYFDVDIYGK*
>MP1847_megahit_277697_1010-1471
LAADNLNFGTDPFYPPFESYDNGTVVGFDADIGNAIGAKIAAAYEQNLSVTFVEKTWDEILTFQYDGYDATLSAMTKTAQRAENTDFSRAYYSSKQGILASADSPTISGVADLNGTYEVADPVVEEEEDDSPSVTLVISALTVGLIAVARRKH*
