# Supplementary material for: Picoplankton nitrogen guilds in the tropical and subtropical oceans: From the surface to the deep
Source: PLoS One. 2025 Nov 5;20(11):e0335222. doi: 10.1371/journal.pone.0335222 (PMC12588538; doi:10.1371/journal.pone.0335222)
Supplement: S1 File — (ZIP) [file pone.0335222.s001.zip › supplementary info/N_cycle/G_bztA_aapJ_General_aminoacid_transporter/ref_database_relabel.newick]

(ref_201:3.1560947311,(((ref_415:1.0534843749,(ref_872:0.0000027158,ref_903:0.0000022808)100:1.1271127727)96:0.2766839419,(ref_167:0.2625404398,ref_360:0.0948764483)100:0.5522362075)49:0.2292362654,ref_82:0.7490529311)91:0.6759891273,(((out_137:1.9595736218,((((((((((((out_139:2.6787751309,out_21:2.1935123227)89:0.1745837405,(out_46:0.8080277222,out_72:0.6393297192)100:2.1283064674)87:0.3302292841,(((out_135:0.4698485877,out_41:0.4066113940)100:0.5228298078,(out_37:0.2231278859,out_189:0.2468377507)100:0.3103149091)100:2.1751282798,((out_38:2.5479669484,out_195:2.4930471455)75:0.2737831070,out_165:1.9566070326)54:0.2112245809)51:0.1210652588)71:0.1113865353,((((out_23:1.2337452035,out_125:1.0926320865)70:0.0979528588,out_95:1.3092082084)63:0.1428600283,out_170:1.4604220231)79:0.2032310919,(out_31:1.2912529512,(out_175:1.0847377086,(out_26:0.5395492613,out_192:0.6181762513)100:0.4036462121)100:0.2674498150)100:0.2790958130)100:0.4077640019)68:0.1013542220,(((((((out_162:0.7083044998,out_35:0.9426662146)100:0.2962759077,(out_56:0.2238682791,out_115:0.3377873647)100:1.3962021540)100:0.1583891938,(out_103:0.9756886990,(out_82:0.3216567159,out_185:0.3106987917)100:0.7500635536)100:0.4131116131)99:0.1839413486,(((out_105:1.2205935719,(out_13:0.4438710580,out_106:0.2663212455)100:0.6716313245)100:0.3951721000,(out_61:1.1158019419,(out_161:0.4971870522,out_6:0.4561696990)100:0.4191021042)90:0.1436636378)45:0.0485988947,out_67:1.2764282377)34:0.0548847688)66:0.0764712603,out_104:1.3148070492)92:0.1218865962,(out_4:1.3076987436,((out_32:0.7796691197,out_12:0.8642193913)100:0.2618183010,out_1:1.1074402672)80:0.1300719493)98:0.1716287143)99:0.0920678212,(((out_160:0.1020174241,out_174:0.2783384692)100:2.5253151498,((out_168:2.1550415589,((((out_138:0.3877902801,(out_78:0.0717535783,out_99:0.0943301885)100:0.2786059571)99:0.0372000530,(out_97:0.2431919111,out_166:0.3077253661)100:0.0697049321)100:1.0053175829,(((out_51:0.5805366445,out_197:0.8138990136)100:0.2914601386,out_157:0.8879362799)100:0.4365633380,(((out_69:0.4583778177,out_80:0.2439805872)100:0.1723457597,out_182:0.3328531689)100:0.2780964211,(out_0:0.6240030482,out_176:0.4330575038)100:0.4306475549)100:0.2748548046)100:0.1673050322)100:0.1682881884,(out_133:1.2808090335,(out_107:0.9273064456,(out_151:0.9175766763,out_179:0.8996256967)100:0.3279597691)100:0.2250322545)94:0.2052933123)59:0.0943198090)72:0.2500621207,((out_5:1.5623357957,out_118:1.1932970414)100:0.2690967752,out_100:0.8939779506)98:0.2152020171)37:0.0669774060)39:0.0557122360,(out_101:1.6622259304,(out_45:0.0402710020,out_60:0.1291833393)100:1.1541343948)66:0.3920160619)70:0.0797082309)71:0.1712703525)69:0.0789542740,(out_75:2.3181591772,(out_134:1.5502399392,(out_19:1.5859659560,(out_30:0.7229100314,out_70:0.5748684165)100:0.3963943339)100:0.3424108037)100:0.3208757950)96:0.3023947171)67:0.0848288048,(((out_98:1.9360845902,out_28:1.2583633001)65:0.3017313384,((out_8:0.6893294060,(out_158:0.2956210631,out_53:0.3734569466)100:0.2971140635)100:1.1795124057,(out_199:0.6769249216,out_194:1.1414873960)100:0.6870322562)83:0.1546461827)36:0.0712424330,((out_119:0.8585635982,out_27:0.8418801416)100:0.8938705625,out_114:1.2228284870)85:0.1824791952)63:0.1426523453)73:0.1120967513,(((((out_89:2.4630222471,out_42:1.7366990371)83:0.3352642756,(((out_187:0.5864402725,out_47:0.8818964820)100:0.5824464389,((out_120:0.6952545855,(((out_15:0.9743207364,(out_77:0.2076778921,out_146:0.4475146927)100:0.2343163731)100:0.2890584102,(out_110:0.1250865589,out_121:0.0986983648)100:0.7137268077)50:0.1129174887,(out_63:0.0654238691,out_74:0.0833378429)100:0.4101474254)50:0.1309600343)100:0.2162731867,(out_184:0.8773983088,(out_14:0.6484626151,out_117:0.7056507840)100:0.1504848792)100:0.3105922305)100:0.3572042374)100:0.1783301658,out_177:0.9968708465)100:0.5707741431)58:0.2277568815,((((out_193:1.2353226516,((out_54:0.5693476972,out_116:0.6798313357)100:0.2019874628,(out_92:0.7332260734,out_87:0.5201100298)100:0.3417264723)100:0.6786841030)99:0.2263352745,(out_81:0.4066272174,out_156:0.3457175365)100:1.2697220284)66:0.2428184640,((out_111:0.9085320947,(out_147:0.0976018599,out_169:0.0918035505)100:0.8417982359)100:0.8767362094,(out_66:1.2420907419,(((((((out_141:0.7483724453,out_62:0.6176394151)62:0.0992801912,(out_153:0.4804002124,(out_71:0.3894628969,(out_149:0.5412766143,(out_11:0.4102449852,(out_173:0.3889231144,out_18:0.2350469130)100:0.0740989892)100:0.0915623356)99:0.2094633221)99:0.0887679204)73:0.0463508824)75:0.0796312884,out_126:0.3762998240)75:0.0353771180,out_163:0.7822032338)76:0.1117239552,out_44:0.4979789805)98:0.2148398340,out_132:0.4271203061)100:0.8358497588,(out_76:0.8829739593,(out_136:0.3037955348,out_164:0.2065112783)100:0.5735393542)100:0.5544703498)100:0.2023579914)100:0.2700587993)100:0.1865086893)62:0.1923841386,out_84:1.5765766092)57:0.0812907111)70:0.0933631064,(out_159:2.1407346201,out_172:1.7448514794)65:0.1321720339)92:0.0826747403,((out_3:0.6000798838,out_124:1.0260846000)100:1.2393222544,(((out_68:0.7384914123,(out_16:0.7199487090,out_94:0.6450101478)98:0.1750414586)63:0.1076743955,out_43:0.4539820562)100:0.3736126599,(out_65:0.7051213293,out_33:0.7949199335)100:0.3129762253)100:0.3479830900)97:0.4163928485)72:0.1852807856)67:0.0908988622,((((out_73:2.3892565699,out_48:2.2501369848)96:0.4015626255,out_22:1.3202166396)51:0.1353501135,(out_140:1.6729556803,(out_59:0.2290246748,(out_9:0.3006787106,out_17:0.2234796784)100:0.3662565002)100:1.2902257358)100:1.0780250774)27:0.1079193006,(((((out_128:0.9031616428,(out_10:0.1785423695,out_129:0.1942860204)100:0.3694820847)100:1.3961804368,out_91:1.5962992372)100:0.3093747730,(out_20:0.1131744060,out_96:0.0730001299)100:1.8062098237)100:0.4613448144,(out_55:2.4782854879,((((out_50:1.8551217698,((out_167:1.4804301663,out_148:0.8772799320)100:0.3719560879,(out_79:0.8152279574,(out_86:0.2095915915,out_131:0.1305865286)100:0.3670354493)75:0.1666651113)98:0.2898411950)78:0.1367646465,out_152:1.0728384122)99:0.3752278503,(out_123:1.9483899877,(out_57:0.1653410785,out_85:0.0985159063)100:1.1376117963)99:0.2898317308)98:0.1762642341,((out_2:0.6989294080,(out_49:0.5062035110,out_186:0.2962474692)100:0.1629199335)100:0.7092627336,(out_178:0.9240089747,(out_190:0.6864664804,out_130:0.7775659995)100:0.3579596529)100:0.3827560469)100:0.6589567936)97:0.1578908036)100:0.2388357060)83:0.1184859275,(out_144:3.2534646366,((((out_108:2.9214131831,(out_25:0.2669561744,out_113:0.1403896325)100:2.3883368556)96:0.5850424601,((out_58:2.5692131543,(out_154:0.2967225758,out_155:0.0591259243)100:2.8608135618)95:0.2151134135,(out_64:0.1076572940,out_93:0.4418239816)100:3.0765442062)76:0.3285091917)43:0.1623408095,((out_88:3.4269096775,((((out_39:2.6718442554,out_36:2.4483354189)93:0.1462882469,((out_196:0.0375803384,(out_90:0.2401520150,out_198:0.1956489702)99:0.2347973258)100:1.9725269945,out_183:2.7495176443)96:0.4470209557)98:0.3504668737,(out_145:2.5792293813,(out_102:3.1326499850,(out_122:2.6706277404,out_29:3.0002061017)47:0.0000021644)87:0.3500883680)75:0.1559120816)98:0.3261146505,(((out_180:2.6027754216,out_188:3.0003057454)89:0.4031704053,out_171:3.4184657176)87:0.4617639722,(((((((((ref_818:2.5367427208,ref_241:0.1200890630)97:0.2103393782,(((((((((out_34:2.6839983129,(out_40:1.1090362795,out_112:1.3136577780)100:1.0687618011)97:0.6155887873,(ref_352:0.2003204739,ref_822:0.1960437863)100:0.1349870072)86:0.0640775643,ref_711:0.3452916004)79:0.0797711356,(((((bztA_GORG_SAMEA6074540_SAGS_AG918C11_055_001_000002_004600_pos_d_Bacteria_p_SAR324_c_SAR324_o_SAR324_f_NAC60_12_g_UBA1014_s_UBA1014_sp0014690051.4327547496,(((bztA_TARA_SAMN05326641_METAG_ANW00032_178_03_01141_02157_pos_d_Bacteria_p_Proteobacteria_c_Alphaproteobacteria_o_Rhodobacterales_f_Rhodobacteraceae_g_GCA_002705045_s_0.3560096022,bztA_Rhodobacteraceae_bacterium_NORP23_MMP07568837_NVXA01000001_1_MMP07568837_138_151431_152447_neg_d_Bacteria_p_Proteobacteria_c_Alphaproteobacteria_o_Rhodobacterales_f_Rhodobacteraceae_g_UBA3077_s_UBA3077_sp0027463950.1991911878)100:0.1275478910,(((((((bztA_OceanDNA_b26640_017_006_004651_005682_neg_d_Bacteria_p_Proteobacteria_c_Alphaproteobacteria_o_Rhizobiales_f_Amorphaceae_g_Acuticoccus_s_0.2143692314,bztA_Acuticoccus_yangtzensis_JL1095_MMP05818643_NZ_0MJUX01000001_1_276_0319543_0320562_pos_d_Bacteria_p_Proteobacteria_c_Alphaproteobacteria_o_Rhizobiales_f_Amorphaceae_g_Acuticoccus_s_Acuticoccus_yangtzensis0.2256803909)100:0.1236475942,(((bztA_OceanDNA_b26772_084_04_03518_04534_neg_d_Bacteria_p_Proteobacteria_c_Alphaproteobacteria_o_Rhizobiales_f_Rhizobiaceae_g__s_0.0744300284,bztA_OceanDNA_b26773_078_03_02407_03423_neg_d_Bacteria_p_Proteobacteria_c_Alphaproteobacteria_o_Rhizobiales_f_Rhizobiaceae_g__s_0.0714071715)100:0.1877873357,bztA_OceanDNA_b26775_130_04_03080_04099_pos_d_Bacteria_p_Proteobacteria_c_Alphaproteobacteria_o_Rhizobiales_f_Rhizobiaceae_g__s_0.0998200777)100:0.0909638411,(((bztA_Ahrensia_R2A130_MMP00010388_NZ_AEEB01000003_1_520_546043_547221_neg_d_Bacteria_p_Proteobacteria_c_Alphaproteobacteria_o_Rhizobiales_f_Rhizobiaceae_g_R2A130_s_R2A130_sp0001797750.1906460760,(bztA_OceanDNA_b26766_024_05_05215_06237_neg_d_Bacteria_p_Proteobacteria_c_Alphaproteobacteria_o_Rhizobiales_f_Rhizobiaceae_g__s_0.1151129759,bztA_OceanDNA_b26767_047_03_01851_02873_pos_d_Bacteria_p_Proteobacteria_c_Alphaproteobacteria_o_Rhizobiales_f_Rhizobiaceae_g__s_0.1141473321)100:0.0186823111)100:0.0262172013,(bztA_OceanDNA_b26777_339_02_0719_01741_neg_d_Bacteria_p_Proteobacteria_c_Alphaproteobacteria_o_Rhizobiales_f_Rhizobiaceae_g__s_0.0748379246,(bztA_OceanDNA_b26913_138_03_01740_02762_neg_d_Bacteria_p_Proteobacteria_c_Alphaproteobacteria_o_Rhizobiales_f_Rhizobiaceae_g_R2A130_s_0.0299932769,bztA_OceanDNA_b26918_0666_02_00460_01482_neg_d_Bacteria_p_Proteobacteria_c_Alphaproteobacteria_o_Rhizobiales_f_Rhizobiaceae_g_R2A130_s_0.1258341099)100:0.1025070405)90:0.0154894130)100:0.0744914988,bztA_OceanDNA_b26763_0151_2_0718_1737_neg_d_Bacteria_p_Proteobacteria_c_Alphaproteobacteria_o_Rhizobiales_f_Rhizobiaceae_g__s_0.1167836644)100:0.0639038758)100:0.1034801887)99:0.0500377042,bztA_Rhizobiales_bacterium_SY3_13_MMP08043188_PHIG01000032_1_MMP08043188_165_182920_183936_neg_d_Bacteria_p_Proteobacteria_c_Alphaproteobacteria_o_NRL2_f_NRL2_g_NRL2_s_NRL2_sp0027984350.2122631198)95:0.0342987128,bztA_OceanDNA_b26769_0451_01_00318_01337_pos_d_Bacteria_p_Proteobacteria_c_Alphaproteobacteria_o_Rhizobiales_f_GCA_2746425_g__s_0.2144214875)82:0.0450911946,(bztA_TARA_SAMEA4398387_METAG_BCDKIJNL_156_01_00221_01237_pos_d_Bacteria_p_Proteobacteria_c_Alphaproteobacteria_o_Rhodobacterales_f_Rhodobacteraceae_g__s_0.1358122880,(bztA_Rhodobacteraceae_bacterium_NAT_33_MMP07619887_NZXQ01000064_1_0MMP07619887_39_024056_025075_pos_d_Bacteria_p_Proteobacteria_c_Alphaproteobacteria_o_Rhodobacterales_f_Rhodobacteraceae_g_Albimonas_s_Albimonas_donghaensis0.1759585720,bztA_OceanDNA_b27616_166_005_005217_006239_neg_d_Bacteria_p_Proteobacteria_c_Alphaproteobacteria_o_Rhodobacterales_f_Rhodobacteraceae_g_Albimonas_s_0.0829826218)100:0.0908466859)96:0.0360944638)85:0.0786089826,bztA_Oceanicella_SM1341_MMP09759695_NZ_0QRGC01000005_1_MMP09759695_30_028209_029228_neg_d_Bacteria_p_Proteobacteria_c_Alphaproteobacteria_o_Rhodobacterales_f_Rhodobacteraceae0.1336674700)80:0.0467548397,(((((((((((bztA_Paracoccus_seriniphilus_LS_1_MMP05444959_FZQB01000010_1_0MMP05444959_90_090423_091439_pos_d_Bacteria_p_Proteobacteria_c_Alphaproteobacteria_o_Rhodobacterales_f_Rhodobacteraceae_g_Paracoccus_s_Paracoccus_seriniphilus0.3842935472,bztA_Paracoccus_SP_169_MMP07619595_PAPG01000012_1_0MMP07619595_37_022443_023459_pos_d_Bacteria_p_Proteobacteria_c_Alphaproteobacteria_o_Rhodobacterales_f_Rhodobacteraceae_g_Paracoccus_s_Paracoccus_sp0022941850.0567734780)98:0.0443653665,bztA_Paracoccus_sp_MMP08010293_CP025408_1_0MMP08010293_709_0708211_0709239_neg_d_Bacteria_p_Proteobacteria_c_Alphaproteobacteria_o_Rhodobacterales_f_Rhodobacteraceae_g_Paracoccus_s_Paracoccus_sp0028473050.1076335582)48:0.0178928854,(bztA_Paracoccus_halophilus_CGMCC_1_6117_MMP04487972_FOJO01000011_1_077_069674_070699_pos_d_Bacteria_p_Proteobacteria_c_Alphaproteobacteria_o_Rhodobacterales_f_Rhodobacteraceae_g_Paracoccus_s_Paracoccus_halophilus0.1585265522,bztA_Paracoccus_aestuarii_DSM_19484_MMP09989090_NZ_0QZEV01000005_1_MMP09989090_17_015425_016453_neg_d_Bacteria_p_Proteobacteria_c_Alphaproteobacteria_o_Rhodobacterales_f_Rhodobacteraceae_g_Paracoccus0.1350340424)48:0.0229999977)99:0.0363812792,bztA_OceanDNA_b30708_0319_02_00517_01542_neg_d_Bacteria_p_Proteobacteria_c_Alphaproteobacteria_o_Rhodobacterales_f_Rhodobacteraceae_g_Cypionkella_s_0.2153964803)99:0.0347167329,(bztA_Thioclava_SK_1_MMP05567575_NZ_0MDHA01000086_1_38_023064_024212_pos_d_Bacteria_p_Proteobacteria_c_Alphaproteobacteria_o_Rhodobacterales_f_Rhodobacteraceae_g_Thioclava_s_Thioclava_sp0017056650.1096449994,bztA_OceanDNA_b27577_0324_02_0371_1387_pos_d_Bacteria_p_Proteobacteria_c_Alphaproteobacteria_o_Rhodobacterales_f_Rhodobacteraceae_g_Thioclava_s_0.0910522148)100:0.0261385932)99:0.0594095322,((bztA_OceanDNA_b30590_009_03_02016_03032_neg_d_Bacteria_p_Proteobacteria_c_Alphaproteobacteria_o_Rhodobacterales_f_Rhodobacteraceae_g_UBA10365_s_UBA10365_sp0035362950.2166372448,bztA_Gemmobacter_YJ_T1_11_MMP09939799_NZ_QXXQ01000002_1_MMP09939799_280_278896_279912_neg_d_Bacteria_p_Proteobacteria_c_Alphaproteobacteria_o_Rhodobacterales_f_Rhodobacteraceae_g_Gemmobacter0.0760518252)100:0.0492632022,bztA_Rhodobacter_aestuarii_DSM_19945_MMP05421580_NZ_FTOG01000002_1_MMP05421580_388_396506_397522_neg_d_Bacteria_p_Proteobacteria_c_Alphaproteobacteria_o_Rhodobacterales_f_Rhodobacteraceae_g_Rhodobacter_s_Rhodobacter_aestuarii0.1753503437)100:0.1298161270)100:0.0584492882,bztA_OceanDNA_b29546_011_14_13487_14503_neg_d_Bacteria_p_Proteobacteria_c_Alphaproteobacteria_o_Rhodobacterales_f_Rhodobacteraceae_g_NCEA01_s_0.0678142337)100:0.0417887267,bztA_OceanDNA_b27537_083_07_05370_06389_neg_d_Bacteria_p_Proteobacteria_c_Alphaproteobacteria_o_Rhodobacterales_f_Rhodobacteraceae_g__s_0.1647401015)100:0.0237055583,((bztA_Pseudorhodobacter_ferrugineus_A7_MMP02441236_NZ_0ATVN01000016_1_17_013182_014204_pos_d_Bacteria_p_Proteobacteria_c_Alphaproteobacteria_o_Rhodobacterales_f_Rhodobacteraceae_g_Pseudorhodobacter_s_Pseudorhodobacter_ferrugineus0.1233729366,bztA_OceanDNA_b30033_207_03_01152_02186_pos_d_Bacteria_p_Proteobacteria_c_Alphaproteobacteria_o_Rhodobacterales_f_Rhodobacteraceae_g_Pseudorhodobacter_s_0.0576124669)100:0.0548211581,bztA_Gemmobacter_megaterium_CF17_MMP05421774_NZ_FTOT01000002_1_MMP05421774_191_200442_201458_pos_d_Bacteria_p_Proteobacteria_c_Alphaproteobacteria_o_Rhodobacterales_f_Rhodobacteraceae_g_Gemmobacter_A_s_Gemmobacter_A_megaterium0.0968959755)100:0.0458037407)99:0.0420800183,bztA_Defluviimonas_20V17_MMP02749527_NZ_0AYXI01000048_1_12_009163_010179_pos_d_Bacteria_p_Proteobacteria_c_Alphaproteobacteria_o_Rhodobacterales_f_Rhodobacteraceae_g_Defluviimonas_A_s_Defluviimonas_A_indica0.1794686645)99:0.0317907622,(((((((((((bztA_Aquimixticola_soesokkakensis_CECT_8620_MMP102344668_FWFS01000008_1_0MMP102344668_50_053033_054049_pos_d_Bacteria_p_Proteobacteria_c_Alphaproteobacteria_o_Rhodobacterales_f_Rhodobacteraceae_g_Aquimixticola_s_Aquimixticola_soesokkakensis0.2487833779,bztA_Pacificibacter_maritimus_DSM_104731_MMP10362856_NZ_0RKQK01000005_1_MMP10362856_237_0220210_0221244_pos_d_Bacteria_p_Proteobacteria_c_Alphaproteobacteria_o_Rhodobacterales_f_Rhodobacteraceae_g_Pacificibacter0.1673843419)100:0.0482485444,bztA_Celeribacter_halophilus_ZXM137_MMP04432131_NZ_0LRUD01000009_1_18_014148_015173_pos_d_Bacteria_p_Proteobacteria_c_Alphaproteobacteria_o_Rhodobacterales_f_Rhodobacteraceae_g_Celeribacter_s_Celeribacter_halophilus0.0927854510)100:0.1297922391,bztA_OceanDNA_b45110_0141_05_03649_04674_neg_d_Bacteria_p_SAR324_c_SAR324_o_SAR324_f_NAC60_12_g_JCVI_SCAAA005_s_JCVI_SCAAA005_sp0024502950.1742652003)100:0.0668369309,(bztA_OceanDNA_b28985_0184_02_0743_1759_pos_d_Bacteria_p_Proteobacteria_c_Alphaproteobacteria_o_Rhodobacterales_f_Rhodobacteraceae_g_LFER01_s_LFER01_sp0016429450.2409915339,bztA_OceanDNA_b27563_212_01_00053_01069_pos_d_Bacteria_p_Proteobacteria_c_Alphaproteobacteria_o_Rhodobacterales_f_Rhodobacteraceae_g__s_0.1285176253)100:0.0564996956)100:0.0319336624,bztA_OceanDNA_b29269_0157_02_00783_01799_neg_d_Bacteria_p_Proteobacteria_c_Alphaproteobacteria_o_Rhodobacterales_f_Rhodobacteraceae_g_CPC320_s_CPC320_sp0026843750.2034224134)98:0.0177152531,(bztA_Rhodobacteraceae_bacterium_MMP09939831_NZ_0CP032125_1_MMP09939831_147_0148138_0149154_pos_d_Bacteria_p_Proteobacteria_c_Alphaproteobacteria_o_Rhodobacterales_f_Rhodobacteraceae_g_Marinosulfonomonas0.0648354127,bztA_Rhodobacterales_bacterium_DOLJORAL78_59_82_MMP07757495_PDSA01000029_1_MMP07757495_102_099820_100836_neg_d_Bacteria_p_Proteobacteria_c_Alphaproteobacteria_o_Rhodobacterales_f_Rhodobacteraceae_g_Marinosulfonomonas_s_Marinosulfonomonas_sp0027482850.1151388386)100:0.0853504645)98:0.0245009561,((((((((((((((bztA_OceanDNA_b28539_032_01_00003_01040_pos_d_Bacteria_p_Proteobacteria_c_Alphaproteobacteria_o_Rhodobacterales_f_Rhodobacteraceae_g_GCA_2697345_s_GCA_2697345_sp0026973450.3280797233,bztA_OceanDNA_b29508_045_010_009375_010394_neg_d_Bacteria_p_Proteobacteria_c_Alphaproteobacteria_o_Rhodobacterales_f_Rhodobacteraceae_g_Marinibacterium_s_0.1261261006)89:0.0190801651,(bztA_OceanDNA_b27571_007_07_05240_06256_pos_d_Bacteria_p_Proteobacteria_c_Alphaproteobacteria_o_Rhodobacterales_f_Rhodobacteraceae_g_Donghicola_s_0.1820006868,bztA_Aestuariivita_atlantica_22II_S11_z3_MMP03323757_NZ_0AQQZ01000010_1_43_025072_026091_pos_d_Bacteria_p_Proteobacteria_c_Alphaproteobacteria_o_Rhodobacterales_f_Rhodobacteraceae_g_Pseudaestuariivita_s_Pseudaestuariivita_atlantica0.0388802042)83:0.0302354543)81:0.0160666960,(((bztA_Dinoroseobacter_shibae_MMP02598387_CP000830_1_0315_0306292_0307308_pos_d_Bacteria_p_Proteobacteria_c_Alphaproteobacteria_o_Rhodobacterales_f_Rhodobacteraceae_g_Dinoroseobacter_s_Dinoroseobacter_shibae0.1656072652,((bztA_Jannaschia_sp_MMP02598279_CP000264_1_0641_0599442_0600458_pos_d_Bacteria_p_Proteobacteria_c_Alphaproteobacteria_o_Rhodobacterales_f_Rhodobacteraceae_g_EhC01_s_EhC01_sp0000135650.1177327404,bztA_OceanDNA_b29556_031_28_16527_17558_pos_d_Bacteria_p_Proteobacteria_c_Alphaproteobacteria_o_Rhodobacterales_f_Rhodobacteraceae_g_Nioella_s_Nioella_sp0027103050.0877390578)99:0.0394807870,(bztA_OceanDNA_b27597_008_19_17462_18478_neg_d_Bacteria_p_Proteobacteria_c_Alphaproteobacteria_o_Rhodobacterales_f_Rhodobacteraceae_g_Roseicyclus_s_0.1367917925,bztA_OceanDNA_b29555_021_08_05655_06671_pos_d_Bacteria_p_Proteobacteria_c_Alphaproteobacteria_o_Rhodobacterales_f_Rhodobacteraceae_g_Nioella_s_Nioella_sediminis0.0278948263)99:0.0300461948)96:0.0432855864)96:0.0103988356,(bztA_OceanDNA_b29545_015_10_08673_09689_neg_d_Bacteria_p_Proteobacteria_c_Alphaproteobacteria_o_Rhodobacterales_f_Rhodobacteraceae_g_Monaibacterium_s_0.1048901271,bztA_Pontivivens_insulae_DSM_103361_MMP09074945_NZ_00QRDO01000002_1_MMP09074945_27_0026542_0027558_neg_d_Bacteria_p_Proteobacteria_c_Alphaproteobacteria_o_Rhodobacterales_f_Rhodobacteraceae_g_Pontivivens_s_Pontivivens_insulae0.0769579921)100:0.0943454647)81:0.0264340442,(bztA_Tropicimonas_IMCC34011_MMP09478201_NZ_0QMEJ01000005_1_MMP09478201_321_0357290_0358315_pos_d_Bacteria_p_Proteobacteria_c_Alphaproteobacteria_o_Rhodobacterales_f_Rhodobacteraceae_g_HLUCCA090.1201733347,bztA_Rhodobacterales_bacterium_DOLJORAL78_64_13_MMP07757499_PDRY01000017_1_0MMP07757499_17_011663_012676_pos_d_Bacteria_p_Proteobacteria_c_Alphaproteobacteria_o_Rhodobacterales_f_Rhodobacteraceae_g_GCA_2748265_s_GCA_2748265_sp0027482650.1525926792)100:0.0593908118)81:0.0377159037)73:0.0123921142,(bztA_Aliiroseovarius_sediminilitoris_M_M10_MMP05444851_FOJB01000001_1_0609_0605996_0607015_pos_d_Bacteria_p_Proteobacteria_c_Alphaproteobacteria_o_Rhodobacterales_f_Rhodobacteraceae_g_Aliiroseovarius_s_Aliiroseovarius_sediminilitoris0.1236315856,bztA_Roseovarius_sp_EL261_MMP1059311_NZ_0OUMZ01000006_1_MMP1059311_352_0393283_0394308_pos_d_Bacteria_p_Proteobacteria_c_Alphaproteobacteria_o_Rhodobacterales_f_Rhodobacteraceae_g_Roseovarius0.0662035115)94:0.0264238504)68:0.0044368801,bztA_Oceanicola_sp_22II_s10i_MMP07274259_AQQU01000006_1_0MMP07274259_289_0294717_0295736_neg_d_Bacteria_p_Proteobacteria_c_Alphaproteobacteria_o_Rhodobacterales_f_Rhodobacteraceae_g_Pseudooceanicola_s_Pseudooceanicola_sp0022101050.1158229759)94:0.0135389687,(((((bztA_OceanDNA_b29385_359_02_01179_02210_neg_d_Bacteria_p_Proteobacteria_c_Alphaproteobacteria_o_Rhodobacterales_f_Rhodobacteraceae_g_Hasllibacter_s_0.2601898530,bztA_Hasllibacter_halocynthiae_strain_DSM_29318_MMP05421851_PVTT01000002_1_0MMP05421851_963_0969517_0970539_pos_d_Bacteria_p_Proteobacteria_c_Alphaproteobacteria_o_Rhodobacterales_f_Rhodobacteraceae_g_Hasllibacter_s_Hasllibacter_halocynthiae0.1921620542)99:0.0442764660,bztA_Hwanghaeicola_aestuarii_strain_DSM_22009_MMP05660475_QKZL01000025_1_0MMP05660475_28_025525_026553_neg_d_Bacteria_p_Proteobacteria_c_Alphaproteobacteria_o_Rhodobacterales_f_Rhodobacteraceae_g_Hwanghaeicola_s_Hwanghaeicola_aestuarii0.1217948536)91:0.0529048338,(bztA_Maribius_MOLA_401_MMP02997978_NZ_0JQEY01000010_1_91_093971_094990_neg_d_Bacteria_p_Proteobacteria_c_Alphaproteobacteria_o_Rhodobacterales_f_Rhodobacteraceae_g_Palleronia_s_Palleronia_sp0007437150.1620806881,bztA_Maribius_pelagius_B5_6_MMP04488011_FOCM01000002_1_501_510292_511311_neg_d_Bacteria_p_Proteobacteria_c_Alphaproteobacteria_o_Rhodobacterales_f_Rhodobacteraceae_g_Maribius_s_Maribius_pelagius0.0338763802)77:0.0231475238)91:0.0280663012,bztA_Poseidonocella_pacifica_KMM_9010_MMP05421688_FOJU01000003_1_0517_0536033_0537052_neg_d_Bacteria_p_Proteobacteria_c_Alphaproteobacteria_o_Rhodobacterales_f_Rhodobacteraceae_g_Poseidonocella_s_Poseidonocella_pacifica0.1667716865)100:0.0362186452,bztA_Roseovarius_atlanticus_R12b_MMP03480902_NZ_0LAXJ01000006_1_88_084926_085945_pos_d_Bacteria_p_Proteobacteria_c_Alphaproteobacteria_o_Rhodobacterales_f_Rhodobacteraceae_g_Roseovarius_s_Roseovarius_atlanticus0.0684435208)93:0.0173712366)91:0.0201540249,((bztA_Roseovarius_GCL_8_MMP09279561_NZ_0QITQ01000015_1_MMP09279561_42_041922_042941_pos_d_Bacteria_p_Proteobacteria_c_Alphaproteobacteria_o_Rhodobacterales_f_Rhodobacteraceae_g_Roseovarius_s_Roseovarius_sp0032602650.0919100459,bztA_OceanDNA_b30082_005_018_016506_017525_neg_d_Bacteria_p_Proteobacteria_c_Alphaproteobacteria_o_Rhodobacterales_f_Rhodobacteraceae_g_Roseovarius_s_0.0853344477)74:0.0146847260,(bztA_Rhodobacteraceae_bacterium_AsT_22_MMP09425313_QLIW01000003_1_0MMP09425313_37_022910_023929_pos_d_Bacteria_p_Proteobacteria_c_Alphaproteobacteria_o_Rhodobacterales_f_Rhodobacteraceae_g_HLUCCO07_s_HLUCCO07_sp0032589250.0830311388,bztA_Roseovarius_HN_E21_MMP10130764_NZ_00RAPE01000005_1_MMP10130764_33_0031734_0032753_neg_d_Bacteria_p_Proteobacteria_c_Alphaproteobacteria_o_Rhodobacterales_f_Rhodobacteraceae_g_Roseovarius0.0856456491)75:0.0114590457)83:0.0122900315)75:0.0075002988,((bztA_Brevirhabdus_pacifica_22DY15_MMP06216425_NZ_0MTCO01000278_1_MMP06216425_34_20966_21991_pos_d_Bacteria_p_Proteobacteria_c_Alphaproteobacteria_o_Rhodobacterales_f_Rhodobacteraceae_g_Brevirhabdus_s_Brevirhabdus_pacifica0.0958788489,bztA_OceanDNA_b27549_0329_03_01412_02431_pos_d_Bacteria_p_Proteobacteria_c_Alphaproteobacteria_o_Rhodobacterales_f_Rhodobacteraceae_g_Brevirhabdus_s_0.1178649742)100:0.0319947619,((bztA_Pseudoruegeria_sabulilitoris_GJMS_35_MMP04297160_NZ_LOAS01000010_1_150_164368_165387_neg_d_Bacteria_p_Proteobacteria_c_Alphaproteobacteria_o_Rhodobacterales_f_Rhodobacteraceae_g_Pseudoruegeria_C_s_Pseudoruegeria_C_sabulilitoris0.0877636931,bztA_Pseudoruegeria_haliotis_strain_DSM_29328_MMP07621391_PVTD01000005_1_00MMP07621391_35_0027881_0028900_pos_d_Bacteria_p_Proteobacteria_c_Alphaproteobacteria_o_Rhodobacterales_f_Rhodobacteraceae_g_Pseudoruegeria_D_s_Pseudoruegeria_D_haliotis0.0649674334)100:0.0496154930,bztA_Oceanicola_MCTG156_1a_MMP02744758_NZ_0JQMY01000001_1_960_0997885_0998904_pos_d_Bacteria_p_Proteobacteria_c_Alphaproteobacteria_o_Rhodobacterales_f_Rhodobacteraceae_g_Actibacterium_s_Actibacterium_sp0007449550.0983020368)88:0.0148727682)99:0.0381130441)75:0.0203571814,(((bztA_OceanDNA_b28111_029_08_05749_06768_pos_d_Bacteria_p_Proteobacteria_c_Alphaproteobacteria_o_Rhodobacterales_f_Rhodobacteraceae_g_Pacificitalea_s_0.2074026928,bztA_Epibacterium_ulvae_U95_MMP08054670_NZ_0PHJF01000016_1_MMP08054670_29_019374_020393_pos_d_Bacteria_p_Proteobacteria_c_Alphaproteobacteria_o_Rhodobacterales_f_Rhodobacteraceae_g_Epibacterium_s_Epibacterium_ulvae0.2242266498)99:0.0640695933,bztA_OceanDNA_b30482_025_07_04654_05673_pos_d_Bacteria_p_Proteobacteria_c_Alphaproteobacteria_o_Rhodobacterales_f_Rhodobacteraceae_g_Tateyamaria_s_0.0848825148)99:0.0178821104,((bztA_Pseudooceanicola_CY03_MMP09269650_NZ_QWJJ01000005_1_MMP09269650_231_248474_249493_neg_d_Bacteria_p_Proteobacteria_c_Alphaproteobacteria_o_Rhodobacterales_f_Rhodobacteraceae_g_Pseudooceanicola0.1096960255,bztA_OceanDNA_b27564_031_37_22210_23229_pos_d_Bacteria_p_Proteobacteria_c_Alphaproteobacteria_o_Rhodobacterales_f_Rhodobacteraceae_g__s_0.0556881251)100:0.0202183725,(((bztA_OceanDNA_b28157_308_02_00759_01853_neg_d_Bacteria_p_Proteobacteria_c_Alphaproteobacteria_o_Rhodobacterales_f_Rhodobacteraceae_g_Actibacterium_s_Actibacterium_sp0013056150.1493332946,bztA_OceanDNA_b28157_308_02_00759_01853_neg_d_Bacteria_p_Proteobacteria_c_Alphaproteobacteria_o_Rhodobacterales_f_Rhodobacteraceae_g_Actibacterium_s_Actibacterium_sp0013056150.0553261798)98:0.0328530990,(bztA_OceanDNA_b30017_051_04_02541_03560_pos_d_Bacteria_p_Proteobacteria_c_Alphaproteobacteria_o_Rhodobacterales_f_Rhodobacteraceae_g_Pseudooceanicola_s_Pseudooceanicola_sp0027090850.1054885130,bztA_Oceanicola_litoreus_M_M22_MMP05444002_NZ_00FSRL01000002_1_48_0030342_0031361_pos_d_Bacteria_p_Proteobacteria_c_Alphaproteobacteria_o_Rhodobacterales_f_Rhodobacteraceae_g_Oceanicola_B_s_Oceanicola_B_litoreus0.0962011516)94:0.0122112264)98:0.0303891446,bztA_OceanDNA_b30043_396_02_00755_01774_neg_d_Bacteria_p_Proteobacteria_c_Alphaproteobacteria_o_Rhodobacterales_f_Rhodobacteraceae_g_Rhodobacter_B_s_0.1292434124)98:0.0329325598)75:0.0238395258)96:0.0216758423)69:0.0089307219,(bztA_Roseovarius_sp_KCTC_62452_MMP09507747_NZ_QNQP01000003_1_MMP09507747_207_211835_212854_pos_d_Bacteria_p_Proteobacteria_c_Alphaproteobacteria_o_Rhodobacterales_f_Rhodobacteraceae_g_Roseovarius0.1676342496,bztA_Pelagicola_litorisediminis_CECT_8287_MMP102326668_FWFL01000005_1_MMP102326668_309_313446_314465_pos_d_Bacteria_p_Proteobacteria_c_Alphaproteobacteria_o_Rhodobacterales_f_Rhodobacteraceae_g_Roseovarius_s_Roseovarius_litorisediminis0.0761352314)96:0.0341544904)47:0.0054029823,((bztA_OceanDNA_b27543_0127_03_1521_2588_neg_d_Bacteria_p_Proteobacteria_c_Alphaproteobacteria_o_Rhodobacterales_f_Rhodobacteraceae_g__s_0.1143512017,bztA_OceanDNA_b29542_023_008_007379_008398_pos_d_Bacteria_p_Proteobacteria_c_Alphaproteobacteria_o_Rhodobacterales_f_Rhodobacteraceae_g_Marivita_s_0.0631682448)99:0.0227907233,bztA_OceanDNA_b30000_0033_01_00167_01186_neg_d_Bacteria_p_Proteobacteria_c_Alphaproteobacteria_o_Rhodobacterales_f_Rhodobacteraceae_g_Planktotalea_s_Planktotalea_frisia0.0613324532)97:0.0352285316)95:0.0224012307,((((((((((((bztA_OceanDNA_b30058_149_02_00521_01540_neg_d_Bacteria_p_Proteobacteria_c_Alphaproteobacteria_o_Rhodobacterales_f_Rhodobacteraceae_g_Roseicyclus_s_0.1697753955,bztA_OceanDNA_b30711_035_11_09490_10509_neg_d_Bacteria_p_Proteobacteria_c_Alphaproteobacteria_o_Rhodobacterales_f_Rhodobacteraceae_g_Yoonia_s_0.1002075253)100:0.1396778111,bztA_Loktanella_marina_CECT_8899_MMP104102533_FXZK01000001_1_0MMP104102533_514_0525193_0526212_neg_d_Bacteria_p_Proteobacteria_c_Alphaproteobacteria_o_Rhodobacterales_f_Rhodobacteraceae_g_Flavimaricola_s_Flavimaricola_marinus0.0943789278)100:0.0566034297,(((bztA_Pseudooceanicola_marinus_CECT_7751_MMP102123418_FWFN01000013_1_0MMP102123418_31_024783_025802_neg_d_Bacteria_p_Proteobacteria_c_Alphaproteobacteria_o_Rhodobacterales_f_Rhodobacteraceae_g_Pseudooceanicola_s_Pseudooceanicola_marinus0.0944432813,bztA_OceanDNA_b28239_047_05_03211_04227_pos_d_Bacteria_p_Proteobacteria_c_Alphaproteobacteria_o_Rhodobacterales_f_Rhodobacteraceae_g_Flavimaricola_s_0.1422938735)75:0.0329268589,bztA_OceanDNA_b29543_057_04_03573_04592_neg_d_Bacteria_p_Proteobacteria_c_Alphaproteobacteria_o_Rhodobacterales_f_Rhodobacteraceae_g_Marivivens_s_0.0704352419)74:0.0208635277,((bztA_OceanDNA_b30148_0004_02_00735_01754_pos_d_Bacteria_p_Proteobacteria_c_Alphaproteobacteria_o_Rhodobacterales_f_Rhodobacteraceae_g_Salipiger_s_Salipiger_pacificus_A0.0953666359,bztA_Pelagibaca_bermudensis_HTCC260_MMP02436105_NZ_0DS022276_1_377_0409512_0410531_pos_d_Bacteria_p_Proteobacteria_c_Alphaproteobacteria_o_Rhodobacterales_f_Rhodobacteraceae_g_Salipiger_s_Salipiger_bermudensis0.0660006613)89:0.0097170739,bztA_Citreicella_marina_DSM_26424_MMP04487993_FNEJ01000002_1_209_210408_211430_neg_d_Bacteria_p_Proteobacteria_c_Alphaproteobacteria_o_Rhodobacterales_f_Rhodobacteraceae_g_Salipiger_s_Salipiger_marinus0.0879278483)100:0.0356801094)75:0.0093965792)36:0.0185516479,bztA_Donghicola_JL3646_MMP04633453_LZFQ01000034_1_391_388043_389062_neg_d_Bacteria_p_Proteobacteria_c_Alphaproteobacteria_o_Rhodobacterales_f_Rhodobacteraceae_g_Marivivens_s_Marivivens_sp0019088350.1572106397)52:0.0075335377,((((bztA_OceanDNA_b30723_258_02_00563_01585_pos_d_Bacteria_p_Proteobacteria_c_Alphaproteobacteria_o_Rhodobacterales_f_Rhodobacteraceae_g_Yoonia_s_0.1387239442,bztA_Loktanella_litorea_DPG_5_MMP05444714_FOZM01000001_1_0041_0027934_0029112_pos_d_Bacteria_p_Proteobacteria_c_Alphaproteobacteria_o_Rhodobacterales_f_Rhodobacteraceae_g_Yoonia_s_Yoonia_litorea0.0864602536)100:0.0572836037,bztA_Loktanella_D2R18_MMP09522135_NZ_QOCG01000004_1_MMP09522135_253_244985_246004_neg_d_Bacteria_p_Proteobacteria_c_Alphaproteobacteria_o_Rhodobacterales_f_Rhodobacteraceae_g_Yoonia0.1002646794)55:0.0307835538,(bztA_Loktanella_koreensis_GA2_M3_MMP04488515_FOIZ01000003_1_0076_0051371_0052390_pos_d_Bacteria_p_Proteobacteria_c_Alphaproteobacteria_o_Rhodobacterales_f_Rhodobacteraceae_g_Cognatiyoonia_s_Cognatiyoonia_koreensis0.0714897278,bztA_OceanDNA_b30666_154_04_03062_04156_neg_d_Bacteria_p_Proteobacteria_c_Alphaproteobacteria_o_Rhodobacterales_f_Rhodobacteraceae_g_Yoonia_s_0.1064044971)46:0.0360671541)87:0.0307799462,(((bztA_OceanDNA_b29492_015_029_028118_029137_neg_d_Bacteria_p_Proteobacteria_c_Alphaproteobacteria_o_Rhodobacterales_f_Rhodobacteraceae_g_Loktanella_s_0.1039434129,bztA_TARA_SAMEA4397330_METAG_MFIBPPLM_131_06_03176_04195_pos_d_Bacteria_p_Proteobacteria_c_Alphaproteobacteria_o_Rhodobacterales_f_Rhodobacteraceae_g_UBA3435_s_0.0766193787)53:0.0134917231,bztA_OceanDNA_b30682_160_02_00568_01662_neg_d_Bacteria_p_Proteobacteria_c_Alphaproteobacteria_o_Rhodobacterales_f_Rhodobacteraceae_g_Yoonia_s_Yoonia_sp0023786650.0811210394)66:0.0228207705,bztA_OceanDNA_b30720_051_04_3335_4354_neg_d_Bacteria_p_Proteobacteria_c_Alphaproteobacteria_o_Rhodobacterales_f_Rhodobacteraceae_g_Yoonia_s_0.0560140022)82:0.0304218930)88:0.0435005012)68:0.0111616068,bztA_OceanDNA_b30707_061_03_02634_03653_neg_d_Bacteria_p_Proteobacteria_c_Alphaproteobacteria_o_Rhodobacterales_f_Rhodobacteraceae_g_UBA996_s_0.0834275756)92:0.0108261962,((bztA_OceanDNA_b29384_001_22_14695_15714_pos_d_Bacteria_p_Proteobacteria_c_Alphaproteobacteria_o_Rhodobacterales_f_Rhodobacteraceae_g_Hasllibacter_s_0.1215168089,bztA_Oceaniovalibus_sp_YLY08_MMP08779877_NZ_QAGK01000002_1_MMP08779877_448_469499_470518_neg_d_Bacteria_p_Proteobacteria_c_Alphaproteobacteria_o_Rhodobacterales_f_Rhodobacteraceae_g_YLY08_s_YLY08_sp0030578850.0998548697)99:0.0601271901,((bztA_OceanDNA_b30119_076_013_011881_012924_neg_d_Bacteria_p_Proteobacteria_c_Alphaproteobacteria_o_Rhodobacterales_f_Rhodobacteraceae_g_Roseovarius_s_Roseovarius_mucosus_A0.0633444430,bztA_Roseovarius_marisflavi_H50_MMP05444414_NZ_0FRBN01000008_1_38_037008_038027_pos_d_Bacteria_p_Proteobacteria_c_Alphaproteobacteria_o_Rhodobacterales_f_Rhodobacteraceae_g_Roseovarius_s_Roseovarius_marisflavi0.0982684899)95:0.0273881213,bztA_Donghicola_tyrosinivorans_strain_DSM_100212_MMP07621402_PVTQ01000002_1_MMP07621402_120_112944_113960_pos_d_Bacteria_p_Proteobacteria_c_Alphaproteobacteria_o_Rhodobacterales_f_Rhodobacteraceae_g_Donghicola_s_Donghicola_tyrosinivorans0.1077077424)81:0.0135944706)79:0.0186883091)73:0.0094728711,((bztA_Aliiroseovarius_crassostreae_CV919_312_MMP03952659_NZ_LKBA01000004_1_278_274451_275470_pos_d_Bacteria_p_Proteobacteria_c_Alphaproteobacteria_o_Rhodobacterales_f_Rhodobacteraceae_g_Aliiroseovarius_s_Aliiroseovarius_crassostreae0.1692279127,bztA_OceanDNA_b27548_132_04_03393_04415_neg_d_Bacteria_p_Proteobacteria_c_Alphaproteobacteria_o_Rhodobacterales_f_Rhodobacteraceae_g__s_0.1173173009)100:0.0332558918,(bztA_OceanDNA_b30121_12_057_060965_061984_neg_d_Bacteria_p_Proteobacteria_c_Alphaproteobacteria_o_Rhodobacterales_f_Rhodobacteraceae_g_Roseovarius_s_Roseovarius_nitratireducens0.0905925024,bztA_OceanDNA_b30134_11_062_058313_059332_neg_d_Bacteria_p_Proteobacteria_c_Alphaproteobacteria_o_Rhodobacterales_f_Rhodobacteraceae_g_Roseovarius_s_Roseovarius_sp0027204750.0536403456)98:0.0282019536)94:0.0130833556)98:0.0444327352,((bztA_OceanDNA_b29535_297_01_00046_01062_neg_d_Bacteria_p_Proteobacteria_c_Alphaproteobacteria_o_Rhodobacterales_f_Rhodobacteraceae_g_Maritimibacter_s_Maritimibacter_sp0026950050.1291054464,bztA_MALA_SAMN05422140_METAG_CNMPDOKM_608_01_00177_01193_pos_d_Bacteria_p_Proteobacteria_c_Alphaproteobacteria_o_Rhodobacterales_f_Rhodobacteraceae_g_Maritimibacter_s_Maritimibacter_alkaliphilus0.0481218149)100:0.0744322943,bztA_Rhodobacteraceae_bacterium_SP_126_MMP07619912_PAQV01000092_1_0MMP07619912_53_070090_071202_neg_d_Bacteria_p_Proteobacteria_c_Alphaproteobacteria_o_Rhodobacterales_f_Rhodobacteraceae_g_Marinibacterium_s_Marinibacterium_sp0027094050.1246275739)73:0.0285871000)19:0.0050313875,(((((bztA_Primorskyibacter_sp_PX7_MMP09298635_NZ_0QJSD01000023_1_MMP09298635_10_006768_007784_neg_d_Bacteria_p_Proteobacteria_c_Alphaproteobacteria_o_Rhodobacterales_f_Rhodobacteraceae_g_Pseudooceanicola_A_s_Pseudooceanicola_A_sp0033132450.2704295123,bztA_Puniceibacterium_antarcticum_SM1211_MMP07981259_AWWI01000117_1_0MMP07981259_25_024561_025652_neg_d_Bacteria_p_Proteobacteria_c_Alphaproteobacteria_o_Rhodobacterales_f_Rhodobacteraceae_g_Puniceibacterium_s_Puniceibacterium_antarcticum0.1570472190)49:0.0176827573,(bztA_Roseivivax_22II_s10s_MMP02597437_NZ_AQQW01000007_1_149_171384_172400_pos_d_Bacteria_p_Proteobacteria_c_Alphaproteobacteria_o_Rhodobacterales_f_Rhodobacteraceae_g_Roseivivax_s_Roseivivax_marinus0.1186246216,bztA_Roseivivax_isoporae_sw_2_MMP02641562_NZ_0JAME01000024_1_25_026715_027731_neg_d_Bacteria_p_Proteobacteria_c_Alphaproteobacteria_o_Rhodobacterales_f_Rhodobacteraceae_g_Roseivivax_s_Roseivivax_isoporae0.0211262128)100:0.0422079506)88:0.0213645310,((bztA_Salinihabitans_flavidus_ISL_46_MMP04490248_FODS01000030_1_013_015208_016263_neg_d_Bacteria_p_Proteobacteria_c_Alphaproteobacteria_o_Rhodobacterales_f_Rhodobacteraceae_g_Salinihabitans_s_Salinihabitans_flavidus0.0898234398,bztA_Rhodobacteraceae_bacterium_WDS1C4_MMP06174327_NZ_0MSIT01000016_1_MMP06174327_26_025091_026107_neg_d_Bacteria_p_Proteobacteria_c_Alphaproteobacteria_o_Rhodobacterales_f_Rhodobacteraceae_g_HLUCCA08_s_HLUCCA08_sp0020948850.1673336185)99:0.0398568938,(bztA_Roseovarius_TE539_MMP09508687_NZ_0QNGB01000004_1_MMP09508687_85_079251_080267_pos_d_Bacteria_p_Proteobacteria_c_Alphaproteobacteria_o_Rhodobacterales_f_Rhodobacteraceae_g_Roseovarius_s_Roseovarius_sp0032985050.0886255356,bztA_OceanDNA_b30097_057_15_15094_16113_pos_d_Bacteria_p_Proteobacteria_c_Alphaproteobacteria_o_Rhodobacterales_f_Rhodobacteraceae_g_Roseovarius_s_Roseovarius_halotolerans0.1078464503)99:0.0456041310)90:0.0303623030)71:0.0205718582,bztA_Celeribacter_manganoxidans_MMP07150770_CP021404_1_MMP07150770_2674_2956722_2957738_neg_d_Bacteria_p_Proteobacteria_c_Alphaproteobacteria_o_Rhodobacterales_f_Rhodobacteraceae_g_Celeribacter_B_s_Celeribacter_B_manganoxidans0.0885177672)53:0.0131417583,((((bztA_Rhodovulum_120000000000000_MMP09245960_NZ_0QPLK01000024_1_MMP09245960_36_020711_021730_pos_d_Bacteria_p_Proteobacteria_c_Alphaproteobacteria_o_Rhodobacterales_f_Rhodobacteraceae_g_HLUCCA090.1366226972,bztA_Rhodosalinus_sediminis_WDN1C137_MMP09522149_NZ_0QOHR01000023_1_MMP09522149_35_021268_022284_pos_d_Bacteria_p_Proteobacteria_c_Alphaproteobacteria_o_Rhodobacterales_f_Rhodobacteraceae_g_Rhodosalinus0.1147764298)86:0.0418547816,bztA_Rhodosalinus_E84_MMP09522150_NZ_QNTQ01000011_1_MMP09522150_153_144555_145571_neg_d_Bacteria_p_Proteobacteria_c_Alphaproteobacteria_o_Rhodobacterales_f_Rhodobacteraceae_g_Rhodosalinus_s_Rhodosalinus_sp0032987750.0864695288)100:0.0704236668,((bztA_Rhodovulum_robiginosum_strain_DSM_12329_MMP10523751_RWGU01000038_1_0MMP10523751_38_023337_024356_pos_d_Bacteria_p_Proteobacteria_c_Alphaproteobacteria_o_Rhodobacterales_f_Rhodobacteraceae_g_Rhodovulum0.1046253313,bztA_Rhodovulum_imhoffii_strain_DSM_18064_MMP08779093_QAAA01000008_1_00MMP08779093_8_005877_006896_neg_d_Bacteria_p_Proteobacteria_c_Alphaproteobacteria_o_Rhodobacterales_f_Rhodobacteraceae_g_Rhodovulum_s_Rhodovulum_imhoffii0.1107531565)83:0.0286301185,bztA_Rhodovulum_sp_MMP04579687_CP015039_1_MMP04579687_1223_1240426_1241445_neg_d_Bacteria_p_Proteobacteria_c_Alphaproteobacteria_o_Rhodobacterales_f_Rhodobacteraceae_g_Rhodovulum_s_Rhodovulum_sp0020793050.0495428523)100:0.0753485201)75:0.0432279427,(bztA_Roseivivax_pacificus_strain_DSM_29329_MMP08777458_QBKN01000009_1_0MMP08777458_43_026652_027668_pos_d_Bacteria_p_Proteobacteria_c_Alphaproteobacteria_o_Rhodobacterales_f_Rhodobacteraceae_g_Roseivivax_B_s_Roseivivax_B_pacificus0.1279941062,((bztA_Citreimonas_salinaria_CL_SP20_MMP05444340_FNPF01000009_1_139_147898_148914_pos_d_Bacteria_p_Proteobacteria_c_Alphaproteobacteria_o_Rhodobacterales_f_Rhodobacteraceae_g_Citreimonas_s_Citreimonas_salinaria0.0875957165,bztA_OceanDNA_b29524_275_04_02180_03196_pos_d_Bacteria_p_Proteobacteria_c_Alphaproteobacteria_o_Rhodobacterales_f_Rhodobacteraceae_g_Marinovum_s_Marinovum_algicola0.1108150413)71:0.0078234974,(bztA_Oceanicola_HL_35_MMP02584927_NZ_0JAFT01000005_1_633_0633410_0634426_neg_d_Bacteria_p_Proteobacteria_c_Alphaproteobacteria_o_Rhodobacterales_f_Rhodobacteraceae_g_Lutimaribacter_s_Lutimaribacter_sp0005262750.0728983926,bztA_OceanDNA_b27569_004_17_18268_19287_neg_d_Bacteria_p_Proteobacteria_c_Alphaproteobacteria_o_Rhodobacterales_f_Rhodobacteraceae_g__s_0.0748568427)73:0.0173869718)85:0.0104078343)43:0.0169990026)40:0.0144697453)24:0.0148911951)66:0.0236588779,((bztA_Tropicimonas_IMCC34043_MMP09478215_NZ_0QMEK01000003_1_MMP09478215_225_0232330_0233346_pos_d_Bacteria_p_Proteobacteria_c_Alphaproteobacteria_o_Rhodobacterales_f_Rhodobacteraceae0.1041845992,bztA_Pseudoruegeria_SF_16_MMP04193328_NZ_0LNCI01000014_1_64_070889_071905_neg_d_Bacteria_p_Proteobacteria_c_Alphaproteobacteria_o_Rhodobacterales_f_Rhodobacteraceae_g_Pseudoruegeria_B_s_Pseudoruegeria_B_marinistellae0.0731407072)99:0.0653456999,((bztA_OceanDNA_b28547_080_08_06197_07213_pos_d_Bacteria_p_Proteobacteria_c_Alphaproteobacteria_o_Rhodobacterales_f_Rhodobacteraceae_g_Octadecabacter_s_0.0966381139,(bztA_OceanDNA_b29585_153_06_04033_05049_pos_d_Bacteria_p_Proteobacteria_c_Alphaproteobacteria_o_Rhodobacterales_f_Rhodobacteraceae_g_Octadecabacter_s_0.0683296994,bztA_OceanDNA_b29578_379_03_01012_02028_pos_d_Bacteria_p_Proteobacteria_c_Alphaproteobacteria_o_Rhodobacterales_f_Rhodobacteraceae_g_Octadecabacter_s_0.0907340775)100:0.0108626342)100:0.0200609305,bztA_Rhodobacteraceae_bacterium_WDS4C29_MMP08998300_QETF01000001_1_MMP08998300_260_239138_240154_pos_d_Bacteria_p_Proteobacteria_c_Alphaproteobacteria_o_Rhodobacterales_f_Rhodobacteraceae_g_HLUCCA08_s_HLUCCA08_sp0031295650.0502773286)100:0.0455152798)93:0.0047922842)67:0.0078020689,(((bztA_Halocynthiibacter_PAMC_20958_MMP03252591_NZ_0JWIE01000146_1_21_018910_019926_neg_d_Bacteria_p_Proteobacteria_c_Alphaproteobacteria_o_Rhodobacterales_f_Rhodobacteraceae_g_Halocynthiibacter_B_s_Halocynthiibacter_B_arcticus0.1296705858,bztA_TARA_SAMEA4397023_METAG_CJMNMLBC_31_045_030993_032009_pos_d_Bacteria_p_Proteobacteria_c_Alphaproteobacteria_o_Rhodobacterales_f_Rhodobacteraceae_g_Sulfitobacter_C_s_0.1086191987)93:0.0337864078,((((((bztA_OceanDNA_b30167_065_04_03120_04304_neg_d_Bacteria_p_Proteobacteria_c_Alphaproteobacteria_o_Rhodobacterales_f_Rhodobacteraceae_g_Sulfitobacter_s_0.0847047746,bztA_OceanDNA_b30210_003_27_17072_18187_po_d_Bacteria_p_Proteobacteria_c_Alphaproteobacteria_o_Rhodobacterales_f_Rhodobacteraceae_g_Sulfitobacter_s_0.1137516340)100:0.0660659618,bztA_Sulfitobacter_MM_124_MMP02721582_NZ_JASE01000005_1_3362_3524811_3525902_neg_d_Bacteria_p_Proteobacteria_c_Alphaproteobacteria_o_Rhodobacterales_f_Rhodobacteraceae_g_Sulfitobacter_s_Sulfitobacter_geojensis0.0688678638)99:0.0228221223,bztA_Roseobacter_litoralis_MMP02603624_CP002623_1_3265_3419281_3420297_neg_d_Bacteria_p_Proteobacteria_c_Alphaproteobacteria_o_Rhodobacterales_f_Rhodobacteraceae_g_Roseobacter_s_Roseobacter_litoralis0.1015016504)99:0.0179312573,bztA_Leisingera_nanhaiensis_NH52F_MMP02440717_NZ_00KI421509_1_3237_3315636_3316652_pos_d_Bacteria_p_Proteobacteria_c_Alphaproteobacteria_o_Rhodobacterales_f_Rhodobacteraceae_g_Sedimentitalea_s_Sedimentitalea_nanhaiensis0.1132267566)99:0.0344450005,(bztA_Oceanibulbus_HI0021_MMP04580763_NZ_0LWEP01000010_1_2_00904_01953_neg_d_Bacteria_p_Proteobacteria_c_Alphaproteobacteria_o_Rhodobacterales_f_Rhodobacteraceae_g_Sulfitobacter_s_Sulfitobacter_sp0016347750.0601903177,bztA_TARA_SAMEA4397445_METAG_BLPLEFBJ_481_01_00002_01129_pos_d_Bacteria_p_Proteobacteria_c_Alphaproteobacteria_o_Rhodobacterales_f_Rhodobacteraceae_g_Sulfitobacter_s_0.1155031889)100:0.0549916354)71:0.0129122711,bztA_Sulfitobacter_sp_MMP08329231_NZ_0CP025804_1_MMP08329231_689_0680668_0681684_pos_d_Bacteria_p_Proteobacteria_c_Alphaproteobacteria_o_Rhodobacterales_f_Rhodobacteraceae_g_Sulfitobacter0.0807877552)92:0.0253795422)98:0.0319776910,((bztA_Rhodobacteraceae_bacterium_KLH11_MMP02436222_NZ_DS999531_1_1515_1510124_1511140_pos_d_Bacteria_p_Proteobacteria_c_Alphaproteobacteria_o_Rhodobacterales_f_Rhodobacteraceae_g_Ruegeria_s_Ruegeria_sp0001581350.1094735788,bztA_Ruegeria_CECT_5091_MMP3542132_NZ_0CYUD01000014_1_84_090973_091992_neg_d_Bacteria_p_Proteobacteria_c_Alphaproteobacteria_o_Rhodobacterales_f_Rhodobacteraceae_g_Ruegeria_s_Ruegeria_denitrificans0.0820419952)100:0.0292495387,(bztA_OceanDNA_b28605_001_27_25047_26063_neg_d_Bacteria_p_Proteobacteria_c_Alphaproteobacteria_o_Rhodobacterales_f_Rhodobacteraceae_g_HIMB11_s_0.1223877556,bztA_OceanDNA_b30136_140_05_03416_04432_pos_d_Bacteria_p_Proteobacteria_c_Alphaproteobacteria_o_Rhodobacterales_f_Rhodobacteraceae_g_Ruegeria_B_s_0.0584374871)98:0.0183608105)97:0.0146727944)91:0.0180889544)65:0.0144481834)77:0.0179838376,(((((bztA_Alphaproteobacteria_MedPE_Swcel_MMP05219281_MPDC01000023_1_030_031059_032075_pos_d_Bacteria_p_Proteobacteria_c_Alphaproteobacteria_o_Rhodobacterales_f_Rhodobacteraceae_g_Tritonibacter_s_Tritonibacter_sp0018742550.0577986357,bztA_Epibacterium_mobile_MMP4921595_NZ_0LR027553_1_MMP4921595_408_0414891_0415907_pos_d_Bacteria_p_Proteobacteria_c_Alphaproteobacteria_o_Rhodobacterales_f_Rhodobacteraceae_g_Tritonibacter_s_Tritonibacter_mobile0.0872049080)100:0.0344058083,bztA_Leisingera_aquimarina_R_26159_MMP02441453_NZ_000KI421504_1_1180_1178253_1179296_pos_d_Bacteria_p_Proteobacteria_c_Alphaproteobacteria_o_Rhodobacterales_f_Rhodobacteraceae_g_Leisingera_s_Leisingera_aquimarina0.0732647798)100:0.0251997886,bztA_Phaeobacter_11ANDIMAR09_MMP03996103_NZ_0LIKT01000026_1_29_030213_031229_neg_d_Bacteria_p_Proteobacteria_c_Alphaproteobacteria_o_Rhodobacterales_f_Rhodobacteraceae_g_Pseudophaeobacter_s_Pseudophaeobacter_sp0012944550.0862691275)100:0.0153161272,(bztA_Aliiroseovarius_pelagivivens_strain_CECT_8811_MMP104628693_OMOI01000001_1_MMP104628693_2385_2483666_2484694_neg_d_Bacteria_p_Proteobacteria_c_Alphaproteobacteria_o_Rhodobacterales_f_Rhodobacteraceae_g_Aliiroseovarius_s_Aliiroseovarius_pelagivivens0.1398961966,bztA_OceanDNA_b27542_135_07_03975_04991_pos_d_Bacteria_p_Proteobacteria_c_Alphaproteobacteria_o_Rhodobacterales_f_Rhodobacteraceae_g_Marinibacterium_s_0.0650677093)83:0.0277206145)82:0.0244927687,(((bztA_Tateyamaria_sp_Alg231_49_strain_Tateyamaria_sp_Alg231_49_MMP19236418_NZ_0FRFA01000017_1_MMP19236418_43_041152_042219_neg_d_Bacteria_p_Proteobacteria_c_Alphaproteobacteria_o_Rhodobacterales_f_Rhodobacteraceae_g_Tateyamaria_s_Tateyamaria_sp9001435350.0915929050,bztA_Tateyamaria_ANG_S1_MMP03246068_NZ_0JWLL01000009_1_192_0207403_0208446_neg_d_Bacteria_p_Proteobacteria_c_Alphaproteobacteria_o_Rhodobacterales_f_Rhodobacteraceae_g_Tateyamaria_s_Tateyamaria_sp0008140250.0665116212)96:0.0078004435,bztA_OceanDNA_b27518_627_01_00002_01015_neg_d_Bacteria_p_Proteobacteria_c_Alphaproteobacteria_o_Rhodobacterales_f_Rhodobacteraceae_g_56_14_T64_s_0.0793839092)85:0.0052009839,bztA_Shimia_marina_CECT_7688_MMP3528422_NZ_CYPW01000004_1_121_111234_112250_pos_d_Bacteria_p_Proteobacteria_c_Alphaproteobacteria_o_Rhodobacterales_f_Rhodobacteraceae_g_Shimia_s_Shimia_marina0.0849987140)79:0.0066860829)94:0.0191804593)94:0.0292959367,((((bztA_Rhodobacteraceae_bacterium_HTCC2150_MMP02436158_NZ_AAXZ01000001_1_581_650043_651059_pos_d_Bacteria_p_Proteobacteria_c_Alphaproteobacteria_o_Rhodobacterales_f_Rhodobacteraceae_g_HTCC2150_s_HTCC2150_sp0001693950.1100764816,bztA_OceanDNA_b28077_708_01_00052_01071_neg_d_Bacteria_p_Proteobacteria_c_Alphaproteobacteria_o_Rhodobacterales_f_Rhodobacteraceae_g_Ascidiaceihabitans_s_Ascidiaceihabitans_sp0024787450.0770481112)100:0.0323533553,bztA_OceanDNA_b28637_483_01_0003_01100_pos_d_Bacteria_p_Proteobacteria_c_Alphaproteobacteria_o_Rhodobacterales_f_Rhodobacteraceae_g_LFER01_s_0.1108913019)85:0.0234491388,((bztA_TARA_SAMEA2620756_METAG_NKIADMFC_102_05_03659_04765_neg_d_Bacteria_p_Proteobacteria_c_Alphaproteobacteria_o_Rhodobacterales_f_Rhodobacteraceae_g_HIMB11_s_HIMB11_sp0016273750.1118908725,(bztA_OceanDNA_b28580_053_005_003025_004044_pos_d_Bacteria_p_Proteobacteria_c_Alphaproteobacteria_o_Rhodobacterales_f_Rhodobacteraceae_g_HIMB11_s_0.1668443686,bztA_OceanDNA_b28582_007_027_017345_018502_pos_d_Bacteria_p_Proteobacteria_c_Alphaproteobacteria_o_Rhodobacterales_f_Rhodobacteraceae_g_HIMB11_s_0.0379315339)100:0.1139679035)100:0.0487596094,bztA_OceanDNA_b27553_002_044_044545_045561_pos_d_Bacteria_p_Proteobacteria_c_Alphaproteobacteria_o_Rhodobacterales_f_Rhodobacteraceae_g_MYP11_s_0.0998444719)89:0.0242395201)79:0.0119997725,(((((((bztA_Jannaschia_aquimarina_GSW_M26_MMP03329626_NZ_0JYFE01000080_1_27_032464_033483_neg_d_Bacteria_p_Proteobacteria_c_Alphaproteobacteria_o_Rhodobacterales_f_Rhodobacteraceae_g_Jannaschia_s_Jannaschia_aquimarina0.1042377036,bztA_Jannaschia_12N15_MMP09580375_NZ_QPLJ01000002_1_MMP09580375_139_113257_114276_pos_d_Bacteria_p_Proteobacteria_c_Alphaproteobacteria_o_Rhodobacterales_f_Rhodobacteraceae_g_Jannaschia0.0664264706)99:0.0225178041,(bztA_Jannaschia_rubra_4SM3_MMP04488517_FOOS01000005_1_119_120177_121196_neg_d_Bacteria_p_Proteobacteria_c_Alphaproteobacteria_o_Rhodobacterales_f_Rhodobacteraceae_g_Jannaschia_s_Jannaschia_rubra0.1644093698,bztA_OceanDNA_b29387_021_40_25416_26435_pos_d_Bacteria_p_Proteobacteria_c_Alphaproteobacteria_o_Rhodobacterales_f_Rhodobacteraceae_g_Jannaschia_s_0.0690449217)100:0.1065533103)100:0.0329007458,bztA_Jannaschia_helgolandensis_Hel10_MMP04488526_FNZQ01000007_1_0046_0027776_0028795_pos_d_Bacteria_p_Proteobacteria_c_Alphaproteobacteria_o_Rhodobacterales_f_Rhodobacteraceae_g_Jannaschia_s_Jannaschia_helgolandensis0.0592008063)100:0.1528731073,(bztA_OceanDNA_b29893_154_04_02136_03152_pos_d_Bacteria_p_Proteobacteria_c_Alphaproteobacteria_o_Rhodobacterales_f_Rhodobacteraceae_g_Planktomarina_s_Planktomarina_sp0026836850.1234226970,(bztA_Loktanella_sediminum_DSM_28715_MMP05444003_NZ_0FQXB01000007_1_106_0099585_0100604_neg_d_Bacteria_p_Proteobacteria_c_Alphaproteobacteria_o_Rhodobacterales_f_Rhodobacteraceae_g_Cognatiyoonia_s_Cognatiyoonia_sediminum0.0832028325,bztA_OceanDNA_b28145_238_03_01932_02951_neg_d_Bacteria_p_Proteobacteria_c_Alphaproteobacteria_o_Rhodobacterales_f_Rhodobacteraceae_g_Cognatishimia_s_0.0880162099)75:0.0322100213)74:0.0171036501)96:0.0178697943,bztA_Sulfitobacter_sp_MMP08329264_NZ_0CP025815_1_MMP08329264_495_0477935_0478951_pos_d_Bacteria_p_Proteobacteria_c_Alphaproteobacteria_o_Rhodobacterales_f_Rhodobacteraceae0.1108703625)92:0.0242285770,((((bztA_OceanDNA_b28679_010_12_10374_11456_neg_d_Bacteria_p_Proteobacteria_c_Alphaproteobacteria_o_Rhodobacterales_f_Rhodobacteraceae_g_MED_G52_s_0.1305621167,(((bztA_OceanDNA_b29756_221_02_00531_01553_pos_d_Bacteria_p_Proteobacteria_c_Alphaproteobacteria_o_Rhodobacterales_f_Rhodobacteraceae_g_Planktomarina_s_0.1444856706,bztA_OceanDNA_b29922_044_17_13577_14599_neg_d_Bacteria_p_Proteobacteria_c_Alphaproteobacteria_o_Rhodobacterales_f_Rhodobacteraceae_g_Planktomarina_s_Planktomarina_temperata0.0432548310)100:0.0277381021,bztA_OceanDNA_b29913_240_04_01738_02772_pos_d_Bacteria_p_Proteobacteria_c_Alphaproteobacteria_o_Rhodobacterales_f_Rhodobacteraceae_g_Planktomarina_s_Planktomarina_sp0026981650.0692504292)100:0.0746180861,bztA_OceanDNA_b29236_131_02_00345_01367_neg_d_Bacteria_p_Proteobacteria_c_Alphaproteobacteria_o_Rhodobacterales_f_Rhodobacteraceae_g_CPC320_s_CPC320_sp0026843750.0628786112)100:0.0827203166)99:0.0211513227,(bztA_OceanDNA_b28614_016_02_00369_01385_pos_d_Bacteria_p_Proteobacteria_c_Alphaproteobacteria_o_Rhodobacterales_f_Rhodobacteraceae_g_LFER01_s_0.0398925901,bztA_OceanDNA_b29013_076_02_00537_01553_neg_d_Bacteria_p_Proteobacteria_c_Alphaproteobacteria_o_Rhodobacterales_f_Rhodobacteraceae_g_LFER01_s_LFER01_sp0016429450.1042066476)100:0.0626831387)100:0.0580879502,bztA_OceanDNA_b30549_071_016_014048_015055_neg_d_Bacteria_p_Proteobacteria_c_Alphaproteobacteria_o_Rhodobacterales_f_Rhodobacteraceae_g_Thalassobacter_s_0.1558062846)60:0.0358694034,((bztA_Nereida_ignava_2SM4_MMP02745667_FORZ01000004_1_207_196651_197670_neg_d_Bacteria_p_Proteobacteria_c_Alphaproteobacteria_o_Rhodobacterales_f_Rhodobacteraceae_g_Nereida_s_Nereida_ignava0.1396562898,((bztA_OceanDNA_b28086_364_01_00105_01181_neg_d_Bacteria_p_Proteobacteria_c_Alphaproteobacteria_o_Rhodobacterales_f_Rhodobacteraceae_g_Boseongicola_s_0.1009405053,bztA_OceanDNA_b28106_075_02_01421_02533_neg_d_Bacteria_p_Proteobacteria_c_Alphaproteobacteria_o_Rhodobacterales_f_Rhodobacteraceae_g__s_0.1080345078)100:0.0528738391,bztA_OceanDNA_b30066_03_192_189924_190952_pos_d_Bacteria_p_Proteobacteria_c_Alphaproteobacteria_o_Rhodobacterales_f_Rhodobacteraceae_g_Roseovarius_s_0.0583269879)100:0.0526001266)99:0.0239947119,bztA_Litoreibacter_meonggei_DSM_29466_MMP05421843_NZ_0RCCE01000006_1_MMP05421843_34_031223_032404_neg_d_Bacteria_p_Proteobacteria_c_Alphaproteobacteria_o_Rhodobacterales_f_Rhodobacteraceae_g_Litoreibacter0.1709299268)63:0.0712025218)65:0.0051594138)97:0.0488942603,bztA_OceanDNA_b28159_052_19_12738_13754_pos_d_Bacteria_p_Proteobacteria_c_Alphaproteobacteria_o_Rhodobacterales_f_Rhodobacteraceae_g_Dinoroseobacter_s_0.1498941017)89:0.0124121201)80:0.0249360893)94:0.0217613642)99:0.0252789130,bztA_OceanDNA_b32980_31_009_009587_010603_pos_d_Bacteria_p_Proteobacteria_c_Alphaproteobacteria_o_UBA8366_f_GCA_2696645_g_GCA_2696645_s_0.1462085616)95:0.0157499146,((bztA_OceanDNA_b27627_163_02_1298_2317_neg_d_Bacteria_p_Proteobacteria_c_Alphaproteobacteria_o_Rhodobacterales_f_Rhodobacteraceae_g_Amylibacter_s_0.1041579085,(bztA_OceanDNA_b27743_59_001_00002_001024_pos_d_Bacteria_p_Proteobacteria_c_Alphaproteobacteria_o_Rhodobacterales_f_Rhodobacteraceae_g_Amylibacter_s_Amylibacter_sp0001537450.1002964623,bztA_OceanDNA_b27913_065_05_03443_04462_pos_d_Bacteria_p_Proteobacteria_c_Alphaproteobacteria_o_Rhodobacterales_f_Rhodobacteraceae_g_Amylibacter_s_Amylibacter_sp0024695450.0819650422)99:0.0300436793)100:0.0606617025,(bztA_OceanDNA_b30689_029_025_21016_22230_neg_d_Bacteria_p_Proteobacteria_c_Alphaproteobacteria_o_Rhodobacterales_f_Rhodobacteraceae_g_UBA5972_s_UBA5972_sp0024301250.1921865478,((bztA_OceanDNA_b30633_0168_02_00435_01454_pos_d_Bacteria_p_Proteobacteria_c_Alphaproteobacteria_o_Rhodobacterales_f_Rhodobacteraceae_g_Amylibacter_s_Amylibacter_sp0034475150.0886244248,bztA_Rhodobacteraceae_CY02_MMP05582966_NZ_0MDVX01000019_1_39_025161_026180_pos_d_Bacteria_p_Proteobacteria_c_Alphaproteobacteria_o_Rhodobacterales_f_Rhodobacteraceae_g_Neptunicoccus_s_Neptunicoccus_sediminis0.0908793556)97:0.0206398388,bztA_Amylibacter_4G11_MMP05567576_MDGM01000012_1_00MMP05567576_37_0022853_0023872_pos_d_Bacteria_p_Proteobacteria_c_Alphaproteobacteria_o_Rhodobacterales_f_Rhodobacteraceae_g_Amylibacter_A_s_Amylibacter_A_kogurei0.0670445322)97:0.0346626512)96:0.0567950344)72:0.0576840839)65:0.0319755921,bztA_OceanDNA_b27593_0394_02_00396_01412_neg_d_Bacteria_p_Proteobacteria_c_Alphaproteobacteria_o_Rhodobacterales_f_Rhodobacteraceae_g__s_0.1934813997)65:0.0427379386,((bztA_Rhodobacterales_bacterium_strain_SZUA_151_MMP09240135_QIGK01000117_1_011_008589_009605_neg_d_Bacteria_p_Proteobacteria_c_Alphaproteobacteria_o_Rhodobacterales_f_Rhodobacteraceae_g_UBA3077_s_UBA3077_sp0032288750.2612650340,((bztA_Rhodobacteraceae_bacterium_O448_MMP09209463_NZ_0QGNX01000002_1_MMP09209463_417_0443041_0444057_neg_d_Bacteria_p_Proteobacteria_c_Alphaproteobacteria_o_Rhodobacterales_f_Rhodobacteraceae_g_O448_s_O448_sp0032653250.1909222120,bztA_OceanDNA_b27580_042_04_2323_3339_pos_d_Bacteria_p_Proteobacteria_c_Alphaproteobacteria_o_Rhodobacterales_f_Rhodobacteraceae_g__s_0.1097862490)84:0.0328255047,(bztA_OceanDNA_b27535_795_02_00237_01253_neg_d_Bacteria_p_Proteobacteria_c_Alphaproteobacteria_o_Rhodobacterales_f_Rhodobacteraceae_g__s_0.1280917604,bztA_OceanDNA_b27525_024_11_07673_08689_pos_d_Bacteria_p_Proteobacteria_c_Alphaproteobacteria_o_Rhodobacterales_f_Rhodobacteraceae_g__s_0.0583644389)100:0.0784959795)73:0.0253136285)64:0.0306102900,(((bztA_Roseicitreum_antarcticum_CGMCC_1_8894_MMP04488238_FNOM01000007_1_098_089011_090027_pos_d_Bacteria_p_Proteobacteria_c_Alphaproteobacteria_o_Rhodobacterales_f_Rhodobacteraceae_g_Roseicitreum_s_Roseicitreum_antarcticum0.2268074327,bztA_Pararhodobacter_sp_AM505_MMP08970161_QDKM01000002_1_MMP08970161_108_102628_103644_pos_d_Bacteria_p_Proteobacteria_c_Alphaproteobacteria_o_Rhodobacterales_f_Rhodobacteraceae_g_Pararhodobacter_s_Pararhodobacter_sp0030767550.0688711447)82:0.0287603885,bztA_OceanDNA_b29611_047_09_07075_08091_neg_d_Bacteria_p_Proteobacteria_c_Alphaproteobacteria_o_Rhodobacterales_f_Rhodobacteraceae_g_Pararhodobacter_s_0.0635271603)82:0.0337786428,bztA_Pararhodobacter_sp_CIC4N_9_MMP09080319_QEYD01000009_1_0MMP09080319_47_044074_045090_pos_d_Bacteria_p_Proteobacteria_c_Alphaproteobacteria_o_Rhodobacterales_f_Rhodobacteraceae_g_Pararhodobacter_s_Pararhodobacter_sp0031222150.0482664254)100:0.0864920698)33:0.0204573458)65:0.0224898316)87:0.0633114197)79:0.0434462102)83:0.0474903223,(bztA_Pseudovibrio_Ad14_MMP04147118_NZ_LMCD01000020_1_333_345523_346545_neg_d_Bacteria_p_Proteobacteria_c_Alphaproteobacteria_o_Rhizobiales_f_Stappiaceae_g_Pseudovibrio_s_Pseudovibrio_sp9001435650.1956815931,bztA_Nesiotobacter_exalbescens_strain_COD_22_MMP07184436_NZ_0NKQT01000002_1_MMP07184436_787_0885115_0886293_neg_d_Bacteria_p_Proteobacteria_c_Alphaproteobacteria_o_Rhizobiales_f_Stappiaceae_g_Nesiotobacter_s_Nesiotobacter_exalbescens0.2706022332)81:0.1699208665)55:0.0424117356)45:0.0201394621,((bztA_OceanDNA_b38658_201_04_03137_04162_neg_d_Bacteria_p_Proteobacteria_c_Gammaproteobacteria_o_Pseudomonadales_f_Nitrincolaceae_g_ASP10_02a_s_0.3567143532,(bztA_OceanDNA_b33004_0359_01_00003_01028_pos_d_Bacteria_p_Proteobacteria_c_Alphaproteobacteria_o_UBA8366_f_GCA_2696645_g_GCA_2696645_s_GCA_2696645_sp0026966450.0934076338,bztA_OceanDNA_b32984_002_34_33898_34914_pos_d_Bacteria_p_Proteobacteria_c_Alphaproteobacteria_o_UBA8366_f_GCA_2696645_g_GCA_2696645_s_0.0701180876)100:0.1720485325)99:0.0810133865,((bztA_OceanDNA_b45173_008_04_03437_04456_neg_d_Bacteria_p_SAR324_c_SAR324_o_SAR324_f_NAC60_12_g_UBA8110_s_0.1688064114,(((bztA_TARA_SAMEA2620217_METAG_CFLLCNOJ_014_07_08630_09652_neg_d_Bacteria_p_Proteobacteria_c_Alphaproteobacteria_o_Rhodospirillales_A_f_UBA2165_g_GCA_002721295_s_GCA_002721295_sp0029379950.2357806285,(bztA_OceanDNA_b30804_078_04_02452_03471_pos_d_Bacteria_p_Proteobacteria_c_Alphaproteobacteria_o_Rhodospirillales_f_Casp_alpha2_g_Casp_alpha2_s_Casp_alpha2_sp0029380750.1027353066,bztA_OceanDNA_b30822_242_02_01405_02424_pos_d_Bacteria_p_Proteobacteria_c_Alphaproteobacteria_o_Rhodospirillales_f_Casp_alpha2_g_Casp_alpha2_s_Casp_alpha2_sp0029380750.0467864082)100:0.0442401307)88:0.0397767513,bztA_OceanDNA_b30837_517_01_00409_01428_pos_d_Bacteria_p_Proteobacteria_c_Alphaproteobacteria_o_Rhodospirillales_f_Casp_alpha2_g_PTLJ01_s_0.0635942475)100:0.0649933665,(((bztA_TARA_SAMEA2619907_METAG_OBBLGNKP_084_07_06230_07261_neg_d_Bacteria_p_Proteobacteria_c_Gammaproteobacteria_o_UBA10353_f_LS_SOB_g_GCA_2724185_s_GCA_2724185_sp0027241850.1156283345,bztA_Proteobacteria_bacterium_UBA5680_MMP06455110_DIIC01000007_1_014_012739_013758_neg_d_Bacteria_p_Proteobacteria_c_Gammaproteobacteria_o_UBA10353_f_UBA5680_g_UBA5680_s_UBA5680_sp0024204250.0791864626)100:0.0381990006,bztA_OceanDNA_b43692_019_06_05249_06268_neg_d_Bacteria_p_Proteobacteria_c_Gammaproteobacteria_o_UBA10353_f_LS_SOB_g_UBA868_s_0.0497173289)100:0.0565899387,bztA_OceanDNA_b43805_313_02_00242_01261_neg_d_Bacteria_p_Proteobacteria_c_Gammaproteobacteria_o_UBA10353_f_LS_SOB_g_UBA868_s_0.0505782605)100:0.0922917422)100:0.0608849013)100:0.2177399005,((bztA_TARA_SAMN05326641_METAG_ANW00020_083_017_011439_012461_pos_d_Bacteria_p_Proteobacteria_c_Alphaproteobacteria_o_Rhodospirillales_A_f_UBA4479_g_UBA4479_s_0.0928433854,(bztA_OceanDNA_b31239_023_003_001689_002711_pos_d_Bacteria_p_Proteobacteria_c_Alphaproteobacteria_o_Rhodospirillales_f_UBA4479_g_UBA4479_s_0.0950537528,bztA_OceanDNA_b31279_016_037_031838_032857_pos_d_Bacteria_p_Proteobacteria_c_Alphaproteobacteria_o_Rhodospirillales_f_UBA4479_g_UBA4479_s_UBA4479_sp0023891750.0647279269)100:0.0757631364)100:0.1165203740,((bztA_OceanDNA_b30823_045_02_00896_01918_neg_d_Bacteria_p_Proteobacteria_c_Alphaproteobacteria_o_Rhodospirillales_f_Casp_alpha2_g_Casp_alpha2_s_Casp_alpha2_sp0029383150.1938948620,bztA_OceanDNA_b30966_017_010_006729_007748_pos_d_Bacteria_p_Proteobacteria_c_Alphaproteobacteria_o_Rhodospirillales_f_UBA1479_g_UBA1479_s_0.1237431290)99:0.0314021966,bztA_OceanDNA_b31003_303_03_02463_03482_neg_d_Bacteria_p_Proteobacteria_c_Alphaproteobacteria_o_Rhodospirillales_f_UBA1479_g_UBA1479_s_UBA1479_sp0026962050.0962125443)100:0.2435162077)81:0.0515900027)98:0.0425007434)99:0.0731634507)63:0.0574191395,(((bztA_OceanDNA_b32679_273_03_01434_02459_neg_d_Bacteria_p_Proteobacteria_c_Alphaproteobacteria_o_UBA2966_f__g__s_0.0944782958,bztA_OceanDNA_b32681_0078_02_0618_1643_neg_d_Bacteria_p_Proteobacteria_c_Alphaproteobacteria_o_UBA2966_f__g__s_0.0764437349)100:0.1224032316,((bztA_OceanDNA_b23288_005_032_031920_032951_pos_d_Bacteria_p_Proteobacteria_c_Alphaproteobacteria_o_Bin95_f_Bin95_g__s_0.1935026097,((bztA_OceanDNA_b32705_245_01_00234_01265_pos_d_Bacteria_p_Proteobacteria_c_Alphaproteobacteria_o_UBA6615_f_UBA6615_g__s_0.1098022220,bztA_OceanDNA_b32765_149_06_04698_05729_pos_d_Bacteria_p_Proteobacteria_c_Alphaproteobacteria_o_UBA6615_f_UBA6615_g_UBA8079_s_0.0609423192)100:0.0590810448,(bztA_OceanDNA_b32723_24_024_024175_025206_pos_d_Bacteria_p_Proteobacteria_c_Alphaproteobacteria_o_UBA6615_f_UBA6615_g_GCA_2727315_s_GCA_2727315_sp0027273150.0719136685,bztA_Rhodospirillaceae_bacterium_RS_361_MMP07619970_PBPM01000108_1_0MMP07619970_14_011881_012912_neg_d_Bacteria_p_Proteobacteria_c_Alphaproteobacteria_o_UBA6615_f_UBA6615_g_UBA8079_s_UBA8079_sp0027246350.1279509237)100:0.0908368511)99:0.0492486375)97:0.0462046305,(((((bztA_OceanDNA_b31153_098_05_04688_05764_pos_d_Bacteria_p_Proteobacteria_c_Alphaproteobacteria_o_Rhodospirillales_f_UBA2165_g_TMED23_s_TMED23_sp0021681150.2406122364,(bztA_OceanDNA_b24091_012_04_03914_04930_pos_d_Bacteria_p_Proteobacteria_c_Alphaproteobacteria_o_Defluviicoccales_f_Defluviicoccaceae_g__s_0.0649715649,bztA_OceanDNA_b24096_035_16_17468_18484_neg_d_Bacteria_p_Proteobacteria_c_Alphaproteobacteria_o_Defluviicoccales_f_Defluviicoccaceae_g__s_0.1144040998)100:0.1053060957)85:0.0435615992,bztA_OceanDNA_b32724_353_01_00012_01034_neg_d_Bacteria_p_Proteobacteria_c_Alphaproteobacteria_o_UBA6615_f_UBA6615_g_NAT5454_s_0.0671012714)69:0.0249386590,bztA_Alphaproteobacteria_bacterium_MarineAlpha12_Bin1_MMP07286234_PTJY01000001_1_MMP07286234_248_267198_268220_pos_d_Bacteria_p_Proteobacteria_c_Alphaproteobacteria_o_UBA6615_f_UBA6615_g_UBA6615_s_UBA6615_sp0029375050.0806178176)100:0.1437855456,bztA_Rhodospirillaceae_bacterium_Spongia_Bin9_strain_Spongia_Bin9_MMP104144055_NZ_FZLR01000002_1_MMP104144055_27_29519_30541_neg_d_Bacteria_p_Proteobacteria_c_Alphaproteobacteria_o_Bin65_f_Bin65_g_Bin65_s_Bin65_sp9001976150.1096373475)43:0.0271717663,(bztA_OceanDNA_b24099_255_02_00637_01650_neg_d_Bacteria_p_Proteobacteria_c_Alphaproteobacteria_o_Defluviicoccales_f_Defluviicoccaceae_g_GCA_2689465_s_0.0871926298,bztA_OceanDNA_b24141_245_04_02854_03861_neg_d_Bacteria_p_Proteobacteria_c_Alphaproteobacteria_o_Defluviicoccales_f_Defluviicoccaceae_g__s_0.1108498234)100:0.0918251532)54:0.0413116917)47:0.0375302395)100:0.1365992476,(bztA_OceanDNA_b26041_148_04_02876_03898_neg_d_Bacteria_p_Proteobacteria_c_Alphaproteobacteria_o_Puniceispirillales_f_AAA536_G10_g_AAA536_G10_s_0.3447004842,((bztA_OceanDNA_b24137_058_14_10165_11190_pos_d_Bacteria_p_Proteobacteria_c_Alphaproteobacteria_o_Defluviicoccales_f_Defluviicoccaceae_g_GCA_2689465_s_0.1214578935,(bztA_OceanDNA_b24125_0086_06_03744_04772_pos_d_Bacteria_p_Proteobacteria_c_Alphaproteobacteria_o_Defluviicoccales_f_Defluviicoccaceae_g_GCA_2689465_s_0.0889008612,bztA_OceanDNA_b24113_066_11_10095_11111_neg_d_Bacteria_p_Proteobacteria_c_Alphaproteobacteria_o_Defluviicoccales_f_Defluviicoccaceae_g_GCA_2689465_s_0.0651000337)100:0.1410212150)100:0.1479137684,((bztA_OceanDNA_b24065_062_02_00505_01530_pos_d_Bacteria_p_Proteobacteria_c_Alphaproteobacteria_o_Defluviicoccales_f__g__s_0.2023243788,(bztA_OceanDNA_b31041_021_03_02270_03292_neg_d_Bacteria_p_Proteobacteria_c_Alphaproteobacteria_o_Rhodospirillales_f_UBA2165_g_GCA_2687515_s_0.1072531946,bztA_OceanDNA_b31074_153_06_04593_05615_pos_d_Bacteria_p_Proteobacteria_c_Alphaproteobacteria_o_Rhodospirillales_f_UBA2165_g_GCA_2687515_s_GCA_2687515_sp0026875150.0819152566)100:0.0539019719)85:0.0304129850,bztA_OceanDNA_b24064_149_03_02190_03209_neg_d_Bacteria_p_Proteobacteria_c_Alphaproteobacteria_o_Defluviicoccales_f_UBA2964_g__s_0.1409523490)100:0.0601150665)100:0.0510622715)100:0.1170618571)89:0.0584370387)99:0.0680746945,(bztA_Rhodospirillales_BBD_1991_14_MMP04939355_LYSY01000001_1_0801_0895051_0896073_neg_d_Bacteria_p_Proteobacteria_c_Alphaproteobacteria_o_Kiloniellales_f_Kiloniellaceae_g_BBD_1991_14_s_BBD_1991_14_sp0016573950.2449900024,bztA_OceanDNA_b35897_035_10_10254_11267_neg_d_Bacteria_p_Proteobacteria_c_Gammaproteobacteria_o_HK1_f_HK1_g__s_0.2535598864)99:0.0654818373)100:0.0723427570,(bztA_OceanDNA_b23312_282_04_04622_05629_pos_d_Bacteria_p_Proteobacteria_c_Alphaproteobacteria_o_Bin95_f_Bin95_g__s_0.0992457741,(bztA_OceanDNA_b23304_0692_01_00278_01285_pos_d_Bacteria_p_Proteobacteria_c_Alphaproteobacteria_o_Bin95_f_Bin95_g__s_0.1103460998,bztA_OceanDNA_b23299_042_11_08571_09578_neg_d_Bacteria_p_Proteobacteria_c_Alphaproteobacteria_o_Bin95_f_Bin95_g__s_0.1034979700)100:0.0653062036)100:0.1574753116)90:0.0352909915)79:0.0689784760,(ref_268:0.0950350335,ref_905:0.0591081596)100:0.2658017170)97:0.0684106719,(((ref_928:0.3248049803,(ref_164:0.0888639025,ref_791:0.1333709012)100:0.1379357436)100:0.0671757758,ref_919:0.2714650244)93:0.0484370904,((ref_79:0.1709883387,(((ref_408:0.2716542635,ref_796:0.0402018299)96:0.0600334082,ref_310:0.1420841789)93:0.0263041179,ref_752:0.1895702536)100:0.0918871779)100:0.0730869671,(ref_917:0.1801967364,((ref_472:0.0846323205,ref_924:0.0900466552)100:0.0901603445,(ref_198:0.0629648298,ref_747:0.1163338574)100:0.0631738999)100:0.1612044121)96:0.0394557489)96:0.0483598438)90:0.0598910482)96:0.0490316353,(ref_1:0.2127419500,(ref_169:0.1557367179,ref_655:0.0878889752)100:0.1441901964)100:0.0983900133)100:0.0826734893,ref_256:0.4262222095)58:0.0495812105,(ref_139:0.1540404976,ref_416:0.0534855907)100:0.4326978451)93:0.0316549551)94:0.0630307332,ref_151:0.2911114655)97:0.0307169882,(((((((((aapJ_bacterium_BMS3Bbin10_MMP00081387_BDTT01000059_1_00MMP00081387_3_002492_003571_pos_d_Bacteria_p_Proteobacteria_c_Alphaproteobacteria_o_Rhizobiales_f_Methyloligellaceae_g_UBA2767_s_UBA2767_sp0028979950.4927508631,aapJ_Rhizobiales_bacterium_KCTC_52945_MMP09236930_NZ_0QKVK01000004_1_MMP09236930_55_058054_059100_pos_d_Bacteria_p_Proteobacteria_c_Alphaproteobacteria_o_Rhizobiales_f_Anderseniellaceae_g_QKVK01_s_QKVK01_sp0032349650.3377892401)97:0.0736261835,(aapJ_Devosia_sp_CM5_1_MMP08781006_NZ_PYVW01000009_1_MMP08781006_141_138957_139973_neg_d_Bacteria_p_Proteobacteria_c_Alphaproteobacteria_o_Rhizobiales_f_Devosiaceae_g_Devosia_s_Devosia_sp0030563550.1017529932,(aapJ_OceanDNA_b26682_273_02_00845_01861_pos_d_Bacteria_p_Proteobacteria_c_Alphaproteobacteria_o_Rhizobiales_f_Devosiaceae_g_Devosia_s_0.0732043353,aapJ_OceanDNA_b26698_048_17_16648_17670_neg_d_Bacteria_p_Proteobacteria_c_Alphaproteobacteria_o_Rhizobiales_f_Devosiaceae_g_Devosia_s_Devosia_sp0029490850.0767458539)100:0.0588446798)100:0.3833599036)96:0.0646323234,aapJ_Anderseniella_sp_MMP19229668_NZ_0LT703004_1_MMP19229668_393_0409202_0410224_neg_d_Bacteria_p_Proteobacteria_c_Alphaproteobacteria_o_Rhizobiales_f_Anderseniellaceae_g_Anderseniella_s_Anderseniella_sp9001496950.2382706589)94:0.0578819108,((((((aapJ_OceanDNA_b26664_175_02_00954_02018_neg_d_Bacteria_p_Proteobacteria_c_Alphaproteobacteria_o_Rhizobiales_f_Beijerinckiaceae_g_Lichenihabitans_s_0.3713539358,((aapJ_OceanDNA_b27498_035_010_008746_009759_neg_d_Bacteria_p_Proteobacteria_c_Alphaproteobacteria_o_Rhizobiales_f_Xanthobacteraceae_g_Ga0077548_s_0.2837937668,aapJ_Rhodopseudomonas_palustris_BAL398_MMP03072170_NZ_0JXXE01000699_1_4_04113_05129_neg_d_Bacteria_p_Proteobacteria_c_Alphaproteobacteria_o_Rhizobiales_f_Xanthobacteraceae_g_Rhodopseudomonas_s_Rhodopseudomonas_palustris_E0.2034668976)100:0.0884639767,aapJ_OceanDNA_b27513_387_03_01524_02534_pos_d_Bacteria_p_Proteobacteria_c_Alphaproteobacteria_o_Rhizobiales_f_Xanthobacteraceae_g_Pseudolabrys_s_0.2069915375)100:0.0893558652)84:0.0588300231,aapJ_Rhizobiales_bacterium_YIM_77505_MMP02745209_NZ_JQNH01000001_1_1653_1766756_1767775_neg_d_Bacteria_p_Proteobacteria_c_Alphaproteobacteria_o_Rhizobiales_f_Beijerinckiaceae_g_Microvirga_s_Microvirga_sp0007451350.1843833521)100:0.1257490950,aapJ_Filomicrobium_sp_MMP3234138_NZ_0LN829118_1_272_0280631_0281659_pos_d_Bacteria_p_Proteobacteria_c_Alphaproteobacteria_o_Rhizobiales_f_Hyphomicrobiaceae_g_Filomicrobium_s_Filomicrobium_insigne0.3620518177)66:0.1066402156,((((aapJ_OceanDNA_b26888_014_012_12450_13502_pos_d_Bacteria_p_Proteobacteria_c_Alphaproteobacteria_o_Rhizobiales_f_Rhizobiaceae_g_Notoacmeibacter_s_0.1381374000,aapJ_Notoacmeibacter_marinus_HMA008_MMP09273368_NZ_QHKP01000005_1_MMP09273368_205_203771_204823_pos_d_Bacteria_p_Proteobacteria_c_Alphaproteobacteria_o_Rhizobiales_f_Rhizobiaceae_g_Notoacmeibacter_s_Notoacmeibacter_marinus0.1073584202)100:0.1789034373,(aapJ_Nitratireductor_basaltis_UMTGB225_MMP02739848_NZ_JMQM01000001_1_1494_1535410_1536540_neg_d_Bacteria_p_Proteobacteria_c_Alphaproteobacteria_o_Rhizobiales_f_Rhizobiaceae_g_Nitratireductor_A_s_Nitratireductor_A_basaltis0.1460278582,((aapJ_Fulvimarina_pelagi_HTCC_2506_MMP00028750_NZ_BBWO01000008_1_281_306511_307557_pos_d_Bacteria_p_Proteobacteria_c_Alphaproteobacteria_o_Rhizobiales_f_Rhizobiaceae_g_Fulvimarina_s_Fulvimarina_pelagi0.1670914982,aapJ_Fulvimarina_manganoxydans_CGMCC_1_10972_MMP06297251_FWXR01000002_1_0MMP06297251_16_015962_016981_pos_d_Bacteria_p_Proteobacteria_c_Alphaproteobacteria_o_Rhizobiales_f_Rhizobiaceae_g_Fulvimarina_s_Fulvimarina_manganoxydans0.0390177354)100:0.0386411254,(aapJ_Aurantimonas_sp_22II_16_19i_MMP03097527_AQQS01000004_1_0MMP03097527_75_069100_070119_pos_d_Bacteria_p_Proteobacteria_c_Alphaproteobacteria_o_Rhizobiales_f_Rhizobiaceae_g_Fulvimarina_s_Fulvimarina_sp0020882750.0893512614,aapJ_Aurantimonas_manganoxydans_SI85_9A1_MMP00028747_NZ_BBWP01000016_1_178_193761_194780_neg_d_Bacteria_p_Proteobacteria_c_Alphaproteobacteria_o_Rhizobiales_f_Rhizobiaceae_g_Aurantimonas_s_Aurantimonas_manganoxydans0.0645322762)100:0.0385054207)100:0.1685829102)61:0.0232859016)100:0.2165849045,aapJ_Amorphus_coralli_R5_Sph_026_MMP02440442_NZ_KB894570_1_712_795418_796437_neg_d_Bacteria_p_Proteobacteria_c_Alphaproteobacteria_o_Rhizobiales_f_Amorphaceae_g_Amorphus_s_Amorphus_coralli0.2312650133)66:0.0501245337,((((((aapJ_Agrobacterium_tumefaciens_UBA6735_MMP06451997_DKHV01000031_1_004_003906_004928_neg_d_Bacteria_p_Proteobacteria_c_Alphaproteobacteria_o_Rhizobiales_f_Rhizobiaceae_g_Agrobacterium_s_Agrobacterium_tumefaciens_F0.2144511313,(aapJ_OceanDNA_b26904_0020_14_11230_12252_pos_d_Bacteria_p_Proteobacteria_c_Alphaproteobacteria_o_Rhizobiales_f_Rhizobiaceae_g_Pseudorhizobium_s_Pseudorhizobium_pelagicum0.0877487787,(aapJ_OceanDNA_b26802_0402_02_00736_01764_neg_d_Bacteria_p_Proteobacteria_c_Alphaproteobacteria_o_Rhizobiales_f_Rhizobiaceae_g_Allorhizobium_s_0.0767707245,aapJ_OceanDNA_b26793_155_02_01098_02189_pos_d_Bacteria_p_Proteobacteria_c_Alphaproteobacteria_o_Rhizobiales_f_Rhizobiaceae_g_Allorhizobium_s_0.1098325299)99:0.0451729101)100:0.1167396598)99:0.0679566088,(((((aapJ_Pseudochrobactrum_B5_MMP05891804_NZ_0MOYL01000002_1_765_0811146_0812177_neg_d_Bacteria_p_Proteobacteria_c_Alphaproteobacteria_o_Rhizobiales_f_Rhizobiaceae_g_Pseudochrobactrum_s_Pseudochrobactrum_sp0019397850.1942042850,aapJ_Brucella_F8_99_MMP00811224_NZ_0KB850761_1_15_014582_015613_pos_d_Bacteria_p_Proteobacteria_c_Alphaproteobacteria_o_Rhizobiales_f_Rhizobiaceae_g_Brucella_s_Brucella_melitensis0.0494480043)100:0.0632941301,aapJ_Brucellaceae_bacterium_UBA6728_MMP06457014_DKIC01000015_1_124_116660_117691_neg_d_Bacteria_p_Proteobacteria_c_Alphaproteobacteria_o_Rhizobiales_f_Rhizobiaceae_g_Ochrobactrum_A_s_Ochrobactrum_A_sp0022780350.0485851832)100:0.1326618651,aapJ_OceanDNA_b26823_095_08_07332_08363_neg_d_Bacteria_p_Proteobacteria_c_Alphaproteobacteria_o_Rhizobiales_f_Rhizobiaceae_g_Mesorhizobium_E_s_Mesorhizobium_E_oceanicum0.1609192769)93:0.0360111938,aapJ_OceanDNA_b26897_183_02_01089_02117_pos_d_Bacteria_p_Proteobacteria_c_Alphaproteobacteria_o_Rhizobiales_f_Rhizobiaceae_g_RCIZ01_s_0.1493302191)88:0.0234001671,(aapJ_Phyllobacteriaceae_bacterium_X9_2_2_MMP07809790_PDVP01000009_1_00MMP07809790_5_004265_005296_neg_d_Bacteria_p_Proteobacteria_c_Alphaproteobacteria_o_Rhizobiales_f_Rhizobiaceae_g_Notoacmeibacter_s_Notoacmeibacter_sp0027270650.1363095312,(aapJ_Nitratireductor_indicus_C115_MMP02471165_NZ_AMSI01000005_1_226_239947_240975_pos_d_Bacteria_p_Proteobacteria_c_Alphaproteobacteria_o_Rhizobiales_f_Rhizobiaceae_g_Nitratireductor_s_Nitratireductor_indicus0.0671282527,aapJ_Nitratireductor_aquibiodomus_EBB_35_1_MMP05348542_NZ_MAYB01000006_1_357_376447_377475_neg_d_Bacteria_p_Proteobacteria_c_Alphaproteobacteria_o_Rhizobiales_f_Rhizobiaceae_g_Nitratireductor_s_Nitratireductor_aquibiodomus0.1031076190)100:0.1328004191)93:0.0459356983)97:0.0389273707)100:0.0857382793,aapJ_Ahrensia_LZD062_MMP03285044_NZ_0JXMU01000028_1_13_009078_010097_neg_d_Bacteria_p_Proteobacteria_c_Alphaproteobacteria_o_Rhizobiales_f_Rhizobiaceae_g_Ahrensia_s_Ahrensia_marina0.1855778124)74:0.0225857014,(aapJ_OceanDNA_b26845_256_02_00608_01630_pos_d_Bacteria_p_Proteobacteria_c_Alphaproteobacteria_o_Rhizobiales_f_Rhizobiaceae_g_Hoeflea_s_0.1151872656,(aapJ_OceanDNA_b26841_08_095_101098_102120_pos_d_Bacteria_p_Proteobacteria_c_Alphaproteobacteria_o_Rhizobiales_f_Rhizobiaceae_g_Hoeflea_s_0.0637181731,aapJ_OceanDNA_b26866_150_003_002355_003377_neg_d_Bacteria_p_Proteobacteria_c_Alphaproteobacteria_o_Rhizobiales_f_Rhizobiaceae_g_Pseudohoeflea_s_Pseudohoeflea_sp0027090050.1154511008)97:0.0485745121)100:0.0884081866)97:0.0685764033,(aapJ_Stappia_SP_245_MMP07620131_PBLF01000001_1_0MMP07620131_14_012531_013547_neg_d_Bacteria_p_Proteobacteria_c_Alphaproteobacteria_o_Rhizobiales_f_Stappiaceae_g_Stappia_s_Stappia_sp0027222950.0499273063,(aapJ_Stappia_indica_SBBC_49_MMP05382876_NZ_0MBQE01000001_1_494_0542335_0543351_neg_d_Bacteria_p_Proteobacteria_c_Alphaproteobacteria_o_Rhizobiales_f_Stappiaceae_g_Stappia_s_Stappia_indica0.0690281461,aapJ_Stappia_stellulata_2M_E_MMP02441158_NZ_0AUIM01000004_1_707_0761166_0762182_neg_d_Bacteria_p_Proteobacteria_c_Alphaproteobacteria_o_Rhizobiales_f_Stappiaceae_g_Stappia_s_Stappia_stellulata0.0705782370)100:0.0503142737)100:0.0932720222)63:0.0200952207,aapJ_Bauldia_litoralis_524_16_MMP02982931_FMXQ01000002_1_332_374357_375373_neg_d_Bacteria_p_Proteobacteria_c_Alphaproteobacteria_o_Rhizobiales_f_Kaistiaceae_g_Bauldia_s_Bauldia_litoralis0.3107951034)92:0.0479576391)66:0.0349417698)98:0.0634021668,aapJ_Rhodobium_orientis_strain_DSM_11290_MMP07424250_NPEV01000047_1_0MMP07424250_14_014621_015637_neg_d_Bacteria_p_Proteobacteria_c_Alphaproteobacteria_o_Rhizobiales_f_Rhodobiaceae_g_Rhodobium_s_Rhodobium_orientis0.1443851393)93:0.0144059331,((aapJ_OceanDNA_b26792_054_11_006640_007656_pos_d_Bacteria_p_Proteobacteria_c_Alphaproteobacteria_o_Rhizobiales_f_Rhizobiaceae_g_RCIO01_s_0.1676554511,(aapJ_OceanDNA_b26779_046_006_005897_006916_neg_d_Bacteria_p_Proteobacteria_c_Alphaproteobacteria_o_Rhizobiales_f_Rhizobiaceae_g__s_0.2270548906,(aapJ_OceanDNA_b26788_0022_01_0001_1032_pos_d_Bacteria_p_Proteobacteria_c_Alphaproteobacteria_o_Rhizobiales_f_Rhizobiaceae_g_Oricola_s_Oricola_sp0027063350.1266564755,aapJ_Oricola_Bin5_MMP10255230_RHLI01000003_1_MMP10255230_561_580722_581741_neg_d_Bacteria_p_Proteobacteria_c_Alphaproteobacteria_o_Rhizobiales_f_Rhizobiaceae_g_Ahrensia0.0753103895)100:0.0491394513)100:0.0499925955)100:0.0638587348,(aapJ_Afifella_marina_BN_126_MMP03080610_FMVW01000010_1_040_0043059_0044075_pos_d_Bacteria_p_Proteobacteria_c_Alphaproteobacteria_o_Rhizobiales_f_Afifellaceae_g_Afifella_s_Afifella_marina0.0693081302,aapJ_Afifella_pfennigii_AR2102_MMP02743903_NZ_0JHZK01000015_1_36_038069_039085_pos_d_Bacteria_p_Proteobacteria_c_Alphaproteobacteria_o_Rhizobiales_f_Afifellaceae_g_Afifella_s_Afifella_pfennigii0.1058361239)100:0.1208239379)92:0.0227179185)90:0.0466772606)95:0.0376364056,(((aapJ_OceanDNA_b26756_0496_01_00121_01134_neg_d_Bacteria_p_Proteobacteria_c_Alphaproteobacteria_o_Rhizobiales_f_OSC116_g__s_0.1821591879,aapJ_OceanDNA_b26831_374_01_0068_1087_neg_d_Bacteria_p_Proteobacteria_c_Alphaproteobacteria_o_Rhizobiales_f_Rhizobiaceae_g_GCA_2401155_s_0.1052469646)96:0.0401681727,((aapJ_OceanDNA_b26671_10_094_093601_094617_pos_d_Bacteria_p_Proteobacteria_c_Alphaproteobacteria_o_Rhizobiales_f_GCA_2746425_g__s_0.1754035585,aapJ_OceanDNA_b26922_010_03_2154_3173_pos_d_Bacteria_p_Proteobacteria_c_Alphaproteobacteria_o_Rhizobiales_f_OSC116_g__s_0.1465720861)96:0.0228076561,(aapJ_Breoghania_corrubedonensis_strain_DSM_23382_MMP08776944_QAYG01000003_1_0MMP08776944_208_0242590_0243606_pos_d_Bacteria_p_Proteobacteria_c_Alphaproteobacteria_o_Rhizobiales_f_Stappiaceae_g_Breoghania_s_Breoghania_corrubedonensis0.1585734434,(aapJ_Labrenzia_OB1_MMP03107784_NZ_JSEP01000008_1_218_245457_246476_neg_d_Bacteria_p_Proteobacteria_c_Alphaproteobacteria_o_Rhizobiales_f_Stappiaceae_g_Labrenzia_s_Labrenzia_sp0016246950.1101159541,aapJ_Roseibium_TrichSKD4_MMP02436310_NZ_0GL476304_1_308_0285566_0286582_neg_d_Bacteria_p_Proteobacteria_c_Alphaproteobacteria_o_Rhizobiales_f_Stappiaceae_g_Labrenzia_s_Labrenzia_sp0001487250.0600276998)50:0.0204612483)97:0.0397124581)93:0.0117564078)92:0.0259114087,(aapJ_Cohaesibacter_marisflavi_CGMCC_1_9157_MMP04488056_FOVR01000008_1_171_204793_205809_neg_d_Bacteria_p_Proteobacteria_c_Alphaproteobacteria_o_Rhizobiales_f_Cohaesibacteraceae_g_Cohaesibacter_s_Cohaesibacter_marisflavi0.1367743557,(aapJ_Cohaesibacter_gelatinilyticus_DSM_18289_MMP06265368_OBEL01000001_1_MMP06265368_1017_1159225_1160241_pos_d_Bacteria_p_Proteobacteria_c_Alphaproteobacteria_o_Rhizobiales_f_Cohaesibacteraceae_g_Cohaesibacter_s_Cohaesibacter_gelatinilyticus0.1066854989,aapJ_Cohaesibacter_sp_MMP04515647_LT907844_1_MMP04515647_3788_4097089_4098105_neg_d_Bacteria_p_Proteobacteria_c_Alphaproteobacteria_o_Rhizobiales_f_Cohaesibacteraceae_g_Cohaesibacter_s_Cohaesibacter_sp9002155050.1013353444)100:0.0327257227)100:0.0623296704)94:0.0118011073)94:0.0369658679,aapJ_Thermopetrobacter_TC_1_MMP02746018_NZ_0JQKX01000020_1_74_0088786_0089805_pos_d_Bacteria_p_Proteobacteria_c_Alphaproteobacteria_o_Rhizobiales_f_Thermopetrobacteraceae_g_Thermopetrobacter_s_Thermopetrobacter_sp0007462750.1924809520)87:0.0382191808,(((((aapJ_Primorskyibacter_sp_PX7_MMP09298635_NZ_0QJSD01000009_1_MMP09298635_25_028657_029670_pos_d_Bacteria_p_Proteobacteria_c_Alphaproteobacteria_o_Rhodobacterales_f_Rhodobacteraceae_g_Pseudooceanicola_A_s_Pseudooceanicola_A_sp0033132450.1495379801,(aapJ_Tropicibacter_naphthalenivorans_C02_MMP3532112_NZ_0CYSE01000018_1_23_020780_021793_pos_d_Bacteria_p_Proteobacteria_c_Alphaproteobacteria_o_Rhodobacterales_f_Rhodobacteraceae_g_Tropicibacter_s_Tropicibacter_naphthalenivorans0.0839870886,aapJ_OceanDNA_b30137_016_009_008050_009063_neg_d_Bacteria_p_Proteobacteria_c_Alphaproteobacteria_o_Rhodobacterales_f_Rhodobacteraceae_g_Sagittula_s_Sagittula_sp0028140950.1123428386)100:0.0772883972)100:0.0623331940,aapJ_Tropicibacter_phthalicicus_CECT_8649_MMP104098305_FXXP01000002_1_0MMP104098305_197_0216064_0217077_pos_d_Bacteria_p_Proteobacteria_c_Alphaproteobacteria_o_Rhodobacterales_f_Rhodobacteraceae_g_Tropicibacter_C_s_Tropicibacter_C_phthalicicus0.0533393379)100:0.3131881700,aapJ_OceanDNA_b26066_140_02_00615_01631_neg_d_Bacteria_p_Proteobacteria_c_Alphaproteobacteria_o_Puniceispirillales_f_GCA_002684695_g__s_0.2278835237)66:0.0168176189,(((((((aapJ_OceanDNA_b26302_288_02_01032_02108_neg_d_Bacteria_p_Proteobacteria_c_Alphaproteobacteria_o_Puniceispirillales_f_Puniceispirillaceae_g_UBA4588_s_UBA4588_sp0023876050.0959049944,aapJ_OceanDNA_b26291_179_03_01592_02665_neg_d_Bacteria_p_Proteobacteria_c_Alphaproteobacteria_o_Puniceispirillales_f_Puniceispirillaceae_g_UBA4588_s_UBA4588_sp0023876050.0672324296)100:0.1661521074,aapJ_OceanDNA_b26158_060_04_02909_03985_pos_d_Bacteria_p_Proteobacteria_c_Alphaproteobacteria_o_Puniceispirillales_f_Puniceispirillaceae_g_HIMB100_s_HIMB100_sp0027004850.1142353831)99:0.0593442139,((aapJ_GORG_SAMEA6077355_SAGS_AG325I21_056_10_008261_009343_neg_d_Bacteria_p_Proteobacteria_c_Alphaproteobacteria_o_Puniceispirillales_f_Puniceispirillaceae_g_Puniceispirillum_s_Puniceispirillum_sp0032828650.1106315706,aapJ_TARA_SAMEA2621859_METAG_EDIOGBHM_004_08_07237_08313_neg_d_Bacteria_p_Proteobacteria_c_Alphaproteobacteria_o_Puniceispirillales_f_Puniceispirillaceae_g_Puniceispirillum_s_0.0628794371)99:0.0360339956,aapJ_OceanDNA_b26238_001_06_03977_05050_pos_d_Bacteria_p_Proteobacteria_c_Alphaproteobacteria_o_Puniceispirillales_f_Puniceispirillaceae_g_Puniceispirillum_s_0.0603943331)97:0.0472762855)92:0.0486020134,((aapJ_OceanDNA_b26239_012_09_09003_10031_pos_d_Bacteria_p_Proteobacteria_c_Alphaproteobacteria_o_Puniceispirillales_f_Puniceispirillaceae_g_Puniceispirillum_s_0.0779605953,(aapJ_OceanDNA_b26191_551_06_04452_05471_neg_d_Bacteria_p_Proteobacteria_c_Alphaproteobacteria_o_Puniceispirillales_f_Puniceispirillaceae_g_Puniceispirillum_s_0.1063147282,aapJ_OceanDNA_b26218_129_02_00286_01305_pos_d_Bacteria_p_Proteobacteria_c_Alphaproteobacteria_o_Puniceispirillales_f_Puniceispirillaceae_g_Puniceispirillum_s_0.0561029573)97:0.0341082969)97:0.0481539626,(aapJ_OceanDNA_b26248_025_04_03370_04401_neg_d_Bacteria_p_Proteobacteria_c_Alphaproteobacteria_o_Puniceispirillales_f_Puniceispirillaceae_g_Puniceispirillum_s_Puniceispirillum_sp0023786050.1170408993,aapJ_OceanDNA_b26240_015_07_06941_07966_pos_d_Bacteria_p_Proteobacteria_c_Alphaproteobacteria_o_Puniceispirillales_f_Puniceispirillaceae_g_Puniceispirillum_s_0.0560388733)80:0.0454760009)77:0.0476635804)73:0.0465421476,(aapJ_OceanDNA_b26606_149_2_0293_01351_neg_d_Bacteria_p_Proteobacteria_c_Alphaproteobacteria_o_Puniceispirillales_f_UBA1172_g_UBA12202_s_0.0819632407,aapJ_TARA_SAMEA2619766_METAG_NPLFICJK_180_04_02921_03925_pos_d_Bacteria_p_Proteobacteria_c_Alphaproteobacteria_o_Puniceispirillales_f_UBA1172_g_UBA12202_s_UBA12202_sp0026917250.1259530963)100:0.1121357613)78:0.0272390995,(aapJ_OceanDNA_b26573_206_03_01526_02554_neg_d_Bacteria_p_Proteobacteria_c_Alphaproteobacteria_o_Puniceispirillales_f_UBA1172_g_UBA1172_s_0.1116795718,aapJ_OceanDNA_b26587_034_02_00974_02002_pos_d_Bacteria_p_Proteobacteria_c_Alphaproteobacteria_o_Puniceispirillales_f_UBA1172_g_UBA1172_s_UBA1172_sp0024571350.1206266271)95:0.0542606033)99:0.0588081305,(((aapJ_OceanDNA_b26154_016_02_01353_02369_neg_d_Bacteria_p_Proteobacteria_c_Alphaproteobacteria_o_Puniceispirillales_f_Puniceispirillaceae_g_HIMB100_s_0.1544081445,aapJ_OceanDNA_b26125_012_03_01188_02204_pos_d_Bacteria_p_Proteobacteria_c_Alphaproteobacteria_o_Puniceispirillales_f_Puniceispirillaceae_g__s_0.1198915753)73:0.0225040943,aapJ_OceanDNA_b26173_274_01_00003_01031_pos_d_Bacteria_p_Proteobacteria_c_Alphaproteobacteria_o_Puniceispirillales_f_Puniceispirillaceae_g_HIMB100_s_HIMB100_sp0027223850.0443244740)100:0.1285992083,aapJ_GORG_SAMEA6073167_SAGS_AG911J17_04_029_030679_031689_pos_d_Bacteria_p_Proteobacteria_c_Alphaproteobacteria_o_Puniceispirillales_f_Puniceispirillaceae_g_Puniceispirillum_s_0.1097531767)80:0.0345964730)98:0.0374087122)100:0.1056218357,aapJ_Aestuariispira_insulae_AH_MY2_MMP09074965_NZ_0QRDW01000001_1_MMP09074965_735_0742772_0743785_pos_d_Bacteria_p_Proteobacteria_c_Alphaproteobacteria_o_UBA8366_f_GCA_26966450.2789919093)95:0.0502785679)72:0.0176180768,((((((aapJ_OceanDNA_b25111_005_125_133015_134049_neg_d_Bacteria_p_Proteobacteria_c_Alphaproteobacteria_o_Parvibaculales_f_RS24_g_UBA8337_s_0.0396237473,aapJ_OceanDNA_b25115_168_02_00966_02000_neg_d_Bacteria_p_Proteobacteria_c_Alphaproteobacteria_o_Parvibaculales_f_RS24_g_UBA8337_s_0.1017562754)100:0.1890649126,(aapJ_OceanDNA_b25102_031_13_09629_10651_neg_d_Bacteria_p_Proteobacteria_c_Alphaproteobacteria_o_Parvibaculales_f_RS24_g_UBA8337_s_0.1226819282,(aapJ_OceanDNA_b25058_025_08_05225_06265_neg_d_Bacteria_p_Proteobacteria_c_Alphaproteobacteria_o_Parvibaculales_f_RS24_g_UBA8337_s_0.0909196231,aapJ_OceanDNA_b25098_185_03_01620_02648_neg_d_Bacteria_p_Proteobacteria_c_Alphaproteobacteria_o_Parvibaculales_f_RS24_g_UBA8337_s_0.0581933287)100:0.0943141150)92:0.0413460811)100:0.1379438138,aapJ_OceanDNA_b25123_003_23_14638_15669_pos_d_Bacteria_p_Proteobacteria_c_Alphaproteobacteria_o_Parvibaculales_f_RS24_g_UBA8337_s_0.2237013007)86:0.0229507576,aapJ_OceanDNA_b25020_002_13_11806_12834_neg_d_Bacteria_p_Proteobacteria_c_Alphaproteobacteria_o_Parvibaculales_f_RS24_g_UBA7378_s_0.1507693467)86:0.0201743306,aapJ_OceanDNA_b25040_64_02_01118_02143_neg_d_Bacteria_p_Proteobacteria_c_Alphaproteobacteria_o_Parvibaculales_f_RS24_g_UBA8337_s_0.1561324128)100:0.1833944008,aapJ_OceanDNA_b24964_010_27_028345_029406_neg_d_Bacteria_p_Proteobacteria_c_Alphaproteobacteria_o_Parvibaculales_f_Phaeomarinobacteraceae_g_Phaeomarinobacter_s_0.2967601279)92:0.1049200875)91:0.0417867290,(aapJ_OceanDNA_b30743_096_07_04922_05992_pos_d_Bacteria_p_Proteobacteria_c_Alphaproteobacteria_o_Rhodospirillales_f_2_02_FULL_58_16_A_g__s_0.4133547006,aapJ_OceanDNA_b23263_0721_02_00483_01502_neg_d_Bacteria_p_Proteobacteria_c_Alphaproteobacteria_o_Rhodospirillales_f__g__s_0.2256580071)90:0.0707324811)95:0.0583028203)89:0.0432373555,((((ref_432:0.3599883551,((ref_199:0.0989599153,ref_489:0.1086540455)100:0.2024481303,((ref_605:0.1096946559,ref_954:0.0767597403)97:0.0288103857,(ref_633:0.0962684142,ref_907:0.0944061333)97:0.0203330183)100:0.0375022312)100:0.0597969424)98:0.0362869902,(ref_25:0.2093894991,ref_328:0.1064715859)92:0.0584493643)92:0.0762052311,(ref_722:0.2262374896,ref_330:0.2442457506)92:0.0719032997)96:0.0419091515,ref_553:0.2057083458)100:0.0976930545)83:0.0188367119,((ref_219:0.5812560947,(((((((((((((ref_292:0.3416525493,(ref_296:0.0927126152,ref_691:0.1002423620)100:0.0939479469)100:0.0630359035,((ref_176:0.0929329781,ref_282:0.0642753929)100:0.2449003555,ref_953:0.1386619174)97:0.0283600992)100:0.2374340611,ref_992:0.2338149317)65:0.0441283840,ref_769:0.1361162627)100:0.1122134204,((ref_702:0.0706996545,(ref_563:0.0607066319,ref_685:0.1194703676)100:0.0706812650)100:0.2456745838,ref_78:0.2840940350)67:0.0739135338)79:0.0337615388,((ref_937:0.2014683036,ref_55:0.1425499007)100:0.2659752176,(ref_183:0.0924027907,(ref_817:0.0911257361,(ref_313:0.1095501479,ref_559:0.0899618995)100:0.0698592010)100:0.0520138812)100:0.0727237184)34:0.0214672496)61:0.0193492250,(((ref_810:0.2927726934,(((((((((((((ref_221:0.2456443310,ref_181:0.0919368850)93:0.0213902349,ref_447:0.1152275279)93:0.0331846971,ref_353:0.0991032229)92:0.0299256990,ref_409:0.1763788925)89:0.0275459986,ref_963:0.0716530973)51:0.0166978912,ref_265:0.0831407419)30:0.0000021701,(((ref_47:0.1455901799,ref_234:0.0370857307)27:0.0141423377,(ref_247:0.0884625751,ref_503:0.0720179083)38:0.0270004139)55:0.0114743430,ref_291:0.0943644817)27:0.0110420412)49:0.0342512935,((ref_205:0.0589553603,ref_775:0.0762308872)100:0.2395858261,ref_99:0.1438859989)40:0.0306509289)71:0.0523450812,ref_598:0.1048903716)100:0.1596934144,ref_763:0.0497525548)90:0.0750244136,ref_52:0.0488502162)88:0.0567908124,ref_966:0.0704786982)100:0.0714679255,(ref_308:0.0741702608,ref_566:0.1894415248)100:0.1838655394)91:0.0514391979)100:0.1555022182,(ref_558:0.3121273771,(ref_785:0.1912764520,(ref_545:0.0463703356,ref_772:0.1199328322)100:0.1290839178)100:0.0850977351)66:0.0538532088)58:0.0430870639,((ref_513:0.3520701915,(ref_982:0.1902058973,ref_547:0.2330145370)85:0.0446833744)82:0.0152751539,(ref_110:0.1694599946,ref_492:0.1244167534)100:0.0648233983)91:0.0569853984)59:0.0320861334)88:0.0326328937,(ref_67:0.2135971820,(ref_238:0.0858598225,ref_484:0.0783289009)100:0.0825729683)94:0.0404697008)82:0.0208712862,(((((ref_754:0.2007818663,((ref_258:0.1606873776,(ref_459:0.0949395160,(ref_420:0.1659196188,ref_515:0.1163419787)100:0.1100453431)67:0.0223824907)47:0.0399142565,(ref_132:0.0731865553,ref_444:0.0719568366)100:0.0648509631)46:0.0100804948)56:0.0336316546,ref_984:0.0333339002)58:0.0341664625,((ref_63:0.0764979864,ref_518:0.0763194873)100:0.0437892810,ref_774:0.0671725558)100:0.0443694077)100:0.2778308908,((ref_625:0.2222905126,(ref_516:0.1031444112,ref_672:0.1380752550)100:0.0987630649)90:0.0240748255,(((ref_88:0.2737720837,ref_783:0.1083278937)100:0.0528151881,(ref_222:0.1418283399,ref_363:0.1364568885)100:0.0554439122)85:0.0242790335,ref_569:0.0970152624)100:0.1063334352)98:0.0554936552)98:0.0371814159,((ref_387:0.0907764710,ref_852:0.0942908039)100:0.1182355000,((ref_170:0.0969178680,ref_575:0.0799270894)100:0.0816079535,(ref_20:0.0912002759,ref_629:0.1010228668)100:0.0424282484)100:0.0697275497)100:0.1090332021)95:0.0433991986)66:0.0183947415,ref_455:0.1597251691)92:0.0304110127,((((ref_677:0.3394063304,ref_665:0.3077755599)99:0.0783758011,(ref_309:0.1853761933,((((((((((ref_147:0.2431633535,ref_760:0.1738527226)98:0.0476277974,ref_804:0.1306899671)90:0.0265650754,(ref_35:0.1239174240,ref_101:0.1125343093)85:0.0228537463)80:0.0178779332,ref_592:0.1393494834)97:0.0355094269,ref_18:0.0899795732)89:0.0205678089,ref_448:0.0774639586)97:0.0427332994,ref_758:0.0526104623)98:0.0398443016,ref_307:0.1564595681)99:0.0447378987,ref_433:0.1652070139)100:0.1184667877,(ref_600:0.1480732838,ref_797:0.1289659234)100:0.0437873078)100:0.0902727552)100:0.1274447546)94:0.0685320445,ref_214:0.2673363428)84:0.0479167969,(((ref_270:0.2184510348,(((ref_0:0.2090080307,ref_319:0.0795166567)83:0.0224736999,ref_802:0.0921499077)100:0.0692703635,ref_371:0.1432827748)100:0.1197469864)100:0.0726160713,(ref_2:0.2384121395,(ref_634:0.1538339458,(ref_17:0.1786063441,(ref_895:0.1305535375,(ref_511:0.0392291970,ref_688:0.1176110239)100:0.0736561569)84:0.0319948127)100:0.0585333944)100:0.0799428515)100:0.0464897736)91:0.0367330170,(((((((ref_349:0.2134849454,ref_816:0.0728907926)98:0.0369338129,ref_652:0.1022438653)76:0.0352368570,(ref_885:0.1586753363,(ref_42:0.0994940457,ref_531:0.0621085837)100:0.0548562998)99:0.0301060608)100:0.2511307937,((ref_477:0.2431548840,ref_767:0.1043415421)100:0.0819227792,ref_719:0.1068457384)89:0.0480256414)70:0.0463494806,(ref_820:0.1748727226,ref_148:0.1858618338)65:0.0451564165)99:0.0551308084,ref_542:0.1768697825)99:0.0425329973,ref_735:0.1990431726)97:0.0572741962)73:0.0158928163)92:0.0352255834)82:0.0214981983,(ref_468:0.2848112271,ref_674:0.1920941095)58:0.0761189718)57:0.0353642968,(ref_865:0.2179193389,(ref_123:0.2122629209,ref_834:0.1175259659)99:0.0510009300)100:0.1177686446)100:0.1193943537)66:0.0378371876,((ref_264:0.5163839086,ref_509:0.3196083909)50:0.1113304508,((((ref_145:0.0469562709,(ref_645:0.0875202855,ref_318:0.1256831263)99:0.0528275461)100:0.3045658753,(ref_150:0.3176916671,ref_873:0.2260697563)99:0.0777287468)99:0.0330477854,(ref_899:0.3019819436,ref_965:0.2784143388)98:0.0720139352)100:0.0979839472,(ref_43:0.1168133508,ref_859:0.0979166569)100:0.2625697955)39:0.0344910912)79:0.0559027746)71:0.0405357318)66:0.0267649816,(ref_469:0.4087464010,(ref_766:0.0987331546,(ref_226:0.0545227032,(ref_344:0.1021873545,ref_365:0.1165076048)100:0.0828060075)100:0.0860879618)100:0.2465831018)99:0.0652677211)96:0.1204848567,((((((ref_125:0.1287053135,ref_456:0.1317906417)100:0.1504984246,((ref_438:0.2927850948,(ref_177:0.1151986400,ref_510:0.1212225834)100:0.0661615855)99:0.0367871917,ref_718:0.1377403992)99:0.0705590080)100:0.1883065054,ref_350:0.2831371140)92:0.0517803412,(ref_896:0.2773369070,((ref_109:0.2642376659,ref_343:0.1234039210)100:0.1120819759,(ref_423:0.2025864542,ref_603:0.1862815867)98:0.0581824488)98:0.0397604571)100:0.1086957152)90:0.0247832205,(((ref_410:0.1776380140,(ref_611:0.0918473109,ref_647:0.1725194918)100:0.0609115457)100:0.2760455237,ref_486:0.2912044517)90:0.0362997860,(ref_582:0.1098905670,ref_597:0.0857213219)100:0.2190951673)99:0.1098120924)99:0.0556944905,(ref_452:0.1236729414,ref_951:0.2479081975)100:0.2292457499)86:0.0572574921)77:0.1001224805,((ref_153:0.3175346712,((ref_366:0.1809451553,ref_737:0.1578115132)100:0.1628008961,(ref_476:0.1857068566,ref_610:0.2925532218)100:0.0637256008)100:0.0698482841)99:0.0514884685,(ref_404:0.2011821823,ref_922:0.2138359438)100:0.0914647703)97:0.1284450348)87:0.2714475214)79:0.2150718017)55:0.0948209244)61:0.1534065759,out_52:2.8315850201)54:0.1779822279)46:0.2646532144,(((((((ref_606:2.1870591813,((((ref_619:0.4671912421,(ref_430:0.0000025679,ref_725:0.0000029135)100:0.3066396259)100:2.7558376325,ref_470:1.5243007638)100:0.5048929626,ref_34:3.0904476971)100:0.4553512448,(ref_421:2.5422070490,ref_152:1.8846502487)99:0.2814507157)100:0.4902770105)99:0.5110976133,((ref_263:1.8602494933,ref_159:2.3258543767)93:0.1044516854,ref_551:2.2217680042)98:0.5280156700)54:0.4037285676,ref_135:3.1447113555)49:0.0924970623,(ref_174:2.2634576570,ref_62:1.6549551654)100:0.8802898498)58:0.2859578443,ref_326:3.2451805014)85:0.3056136455,ref_290:4.1521471251)53:0.1802227718,((((((((ref_121:2.4537689705,((((ref_891:0.3524576849,(((ref_673:0.1685606350,ref_529:0.1515874903)96:0.0391421608,ref_618:0.1713189289)96:0.0847748824,ref_779:0.3457752824)100:0.0967566778)100:0.1641880901,(ref_940:0.3116244248,ref_36:0.3444216497)92:0.1144871031)100:1.2892661516,(((ref_267:0.1495659179,ref_933:0.1560234714)100:0.2876039253,(ref_841:0.2030911771,((ref_306:0.1749414223,ref_332:0.1420820700)100:0.0643588290,((ref_520:0.0779372713,(ref_336:0.1029472218,(ref_599:0.1155558296,ref_373:0.0875622943)100:0.0384022238)100:0.0559084554)97:0.0265346466,ref_550:0.1005817173)100:0.0548664061)100:0.0746002247)100:0.2005812764)100:0.1932981694,((ref_426:0.2011246865,ref_969:0.2740684846)100:0.1333664608,(ref_771:0.4209972288,ref_972:0.3040964529)100:0.2612824224)74:0.1001969123)100:0.4549143523)100:0.6018946000,(((ref_572:0.5889380919,(((ref_39:0.2953354628,(ref_13:0.0715879414,ref_467:0.1091997967)100:0.1033177175)100:0.3863879981,(ref_778:0.3163349105,((ref_642:0.2946417990,ref_487:0.1363990281)75:0.0589135798,ref_77:0.2334785584)99:0.1290327423)100:0.1563297199)58:0.1147611614,(ref_162:0.1279593593,(ref_897:0.1649292324,ref_736:0.0581972665)100:0.0662196209)100:0.2022106169)97:0.1502683564)100:0.2888465796,(ref_191:0.6904751415,ref_602:0.4521540324)95:0.0908333910)100:0.3056098523,((ref_756:0.1398932065,ref_764:0.1142054331)100:0.5668430589,(ref_712:0.2421900587,ref_716:0.3396311958)100:0.3189199316)98:0.1635404489)99:0.1684072929)96:0.2052330952)42:0.0859501168,ref_995:0.8524243867)38:0.1055334016,((ref_54:0.7641692479,ref_97:0.6138592667)100:0.2682030156,(ref_664:0.2798900484,(ref_33:0.2289429602,ref_462:0.2982376277)100:0.2677255325)100:0.1848362004)93:0.1710993697)54:0.1410227872,((ref_439:1.5288791399,ref_526:0.6180237825)100:0.3270113395,(ref_757:0.5391870977,ref_131:0.5117242636)100:0.5346835117)90:0.2164707755)77:0.2804062254,((ref_457:0.0747888250,ref_845:0.0829578491)100:0.7475071708,ref_325:0.7288067465)100:0.3536193459)55:0.1192113729,(((((((((((((((((((ref_261:0.6375115666,ref_945:0.0674748371)86:0.0445772493,(ref_269:0.0604682589,ref_322:0.1035765122)100:0.0252136439)86:0.1033593655,ref_739:0.1605339316)85:0.0649504736,ref_391:0.0858253150)83:0.0380421228,ref_887:0.1437084265)82:0.0102914798,(((((((ref_571:0.2517481659,ref_721:0.0676544857)98:0.1180460996,ref_212:0.0527986831)98:0.0329952339,(ref_403:0.2000205536,((((((ref_931:0.0902001685,(ref_376:0.0561046696,(ref_435:0.0725455123,ref_197:0.0735355401)100:0.0633725825)53:0.0276107071)79:0.0833935929,ref_460:0.0934967178)81:0.0495147690,(((ref_853:0.1720288893,ref_669:0.0146331822)100:0.0785908235,ref_508:0.0743913552)99:0.0379767217,((ref_107:0.1416198572,ref_229:0.1103171822)78:0.0041726158,ref_786:0.0218797819)80:0.0549709459)78:0.0259812165)84:0.0325144663,ref_15:0.0793207848)85:0.0616822718,ref_23:0.0432941607)85:0.0569727124,ref_753:0.0705405087)85:0.0457997331)85:0.0428199680)84:0.0427624842,ref_252:0.0553705268)81:0.0091791831,((ref_293:0.1536856879,((ref_686:0.1872671683,ref_286:0.0450253192)67:0.0564520164,ref_58:0.0853397968)74:0.0568351079)98:0.0774954489,ref_356:0.1776825609)97:0.0978669711)84:0.0691674093,ref_884:0.0683434294)58:0.0148756537,(((((ref_579:0.1291907824,ref_698:0.0685617706)100:0.1241750732,ref_156:0.1068811994)100:0.1059022707,ref_414:0.1155144393)93:0.0646261817,ref_548:0.0344518599)100:0.1162139937,(ref_705:0.1023494163,ref_103:0.0566885259)100:0.0158550846)58:0.0149806586)98:0.0249032290)85:0.0563072399,ref_142:0.0594029465)80:0.0109182017,(ref_105:0.1674937890,ref_463:0.0546666943)91:0.0383288789)82:0.0821930459,((ref_216:0.1064204531,(ref_635:0.1022189004,ref_329:0.0677189436)96:0.0439717336)100:0.1754360803,(ref_246:0.0599072653,ref_765:0.0947132363)100:0.1372283710)74:0.0297041240)83:0.0775456628,ref_225:0.0641475114)92:0.1261270157,ref_475:0.1963257626)100:0.5396417127,((((ref_906:0.1157317477,((ref_837:0.1583243687,ref_762:0.1262861388)97:0.0603806888,ref_843:0.0117426276)97:0.1076128009)100:0.4822921898,ref_730:0.1824124238)95:0.2095179418,ref_975:0.3558486411)98:0.1582976202,(((ref_846:0.2639645703,ref_568:0.0460656750)100:0.0536317043,(ref_726:0.0742965297,ref_998:0.0728830893)100:0.0734333716)100:0.1113010336,ref_864:0.0283926143)100:0.5688405078)100:0.1810324557)97:0.1137636388,(ref_973:0.7778568281,(ref_689:0.3380951648,(ref_612:0.2775903299,ref_704:0.2816294926)100:0.4107853675)100:0.2504612336)72:0.0887993894)97:0.1179668920,(ref_523:0.3197662799,ref_894:0.4583784737)100:0.4584245231)72:0.0856830241,(ref_208:1.0355462879,(ref_687:0.3983226430,(ref_921:0.2937976374,ref_948:0.1818421353)100:0.4024748120)100:0.4315097108)70:0.1667454134)64:0.0884964900,((ref_671:0.2748588007,(ref_93:0.2279507087,ref_385:0.1468201663)100:0.3135816403)100:0.1762449074,(ref_561:0.3489499093,(ref_654:0.1993500184,(ref_113:0.0652988723,ref_909:0.0797866556)100:0.1652974209)100:0.2580108403)100:0.1040685526)100:0.7166653754)48:0.0951660679,(ref_999:1.0935912850,((ref_195:0.5141521939,ref_883:0.8251648880)100:0.2910970738,(ref_442:0.3689245830,(ref_168:0.1623251577,ref_979:0.3585870180)100:0.1340374109)100:0.7204093449)99:0.1827641652)97:0.1421411269)100:0.1728301716,(ref_377:0.7019858979,ref_560:0.7358501629)100:0.5366306080)42:0.0475499558,((((((((((((((ref_341:1.0382793708,((ref_11:0.0981375695,ref_847:0.1714349218)100:0.0695791372,((ref_482:0.0773379867,ref_483:0.0981902414)100:0.0922442355,ref_768:0.1533455120)100:0.0934924582)100:0.0575692458)100:0.0888316261,((ref_299:0.0781500185,(ref_94:0.0885671737,ref_395:0.0666050805)100:0.0444797068)100:0.1976534081,(ref_335:0.1507106428,ref_863:0.1053440369)100:0.1671618772)100:0.1053968934)98:0.0590138853,(ref_532:0.6091051091,ref_189:0.4919693018)91:0.2302427535)87:0.0395832092,ref_184:0.4031711091)90:0.1206013323,(ref_636:0.5940728817,((ref_623:0.5014178205,(ref_663:0.1902925316,ref_781:0.2272902824)100:0.1346856077)100:0.1406649118,(ref_397:0.3247277631,(ref_272:0.0705597717,ref_419:0.1111192508)100:0.1855425925)100:0.1317635628)100:0.2153389548)87:0.0920859160)100:0.3231459750,ref_359:1.0170165203)100:0.2259657332,(ref_116:0.1173261613,ref_898:0.0330534982)100:1.0166439353)96:0.0992038409,ref_780:0.9397205827)68:0.1444006972,(((((ref_280:0.5636684971,ref_857:0.3833309003)100:0.7545055372,((ref_505:0.9170649477,(ref_357:0.1295002852,ref_615:0.2004886342)100:0.5086848001)87:0.2094379757,((((ref_250:0.0932446469,ref_870:0.1332858308)100:0.1717345447,ref_855:0.1371420943)99:0.0864977483,(ref_723:0.0965574940,(ref_659:0.0726619366,(ref_278:0.0839323763,ref_777:0.0573398720)100:0.0423035955)100:0.1013314467)100:0.0745285350)100:0.3805712124,(ref_994:0.5841020658,(ref_194:0.4298566028,ref_294:0.2542716810)100:0.2539464954)84:0.1179259694)83:0.0710717565)96:0.0573489585)99:0.1441394543,ref_192:0.9479815836)96:0.1559072370,ref_978:0.6813609203)92:0.0903974667,(ref_187:0.6982860119,ref_631:0.5721884857)94:0.1216089808)96:0.1111424511)55:0.0526068810,((ref_880:0.4875129413,ref_930:0.4234458236)96:0.0893013868,ref_31:0.8278621598)79:0.1148092409)69:0.1043368760,(((((((((ref_793:0.5327861700,(ref_16:0.0922102183,ref_819:0.1163462738)100:0.4348125958)100:0.3759078801,(((ref_478:0.2553624833,ref_620:0.3005657887)100:0.4295288876,(ref_990:0.1668260170,(ref_501:0.2367789905,ref_959:0.2144188253)100:0.1350860035)100:0.1651022141)100:0.3063914898,((ref_588:0.2781320248,(ref_118:0.0702628469,ref_621:0.0896726509)100:0.2464366709)98:0.0824392881,ref_89:0.1193162554)100:0.2127517245)100:0.1512927142)96:0.0698013860,((ref_823:0.5636668021,ref_427:0.2587836370)88:0.0633350166,((((((ref_540:0.2243933840,ref_901:0.1759114086)100:0.2145460008,(ref_104:0.1926540115,(ref_876:0.0918625412,(ref_200:0.1059210026,ref_708:0.1031158057)100:0.0436281012)100:0.0674946243)100:0.1030859100)92:0.0979782521,((ref_696:0.2434085850,((ref_565:0.1741658371,((ref_494:0.1002815286,ref_304:0.0789004537)100:0.0435784518,ref_595:0.0343112443)100:0.0623050871)92:0.0233153204,ref_172:0.1205758025)92:0.0447134456)99:0.0287457116,ref_466:0.1056386825)100:0.0888323926)88:0.0368247461,(ref_499:0.1131987042,ref_813:0.0554754907)100:0.0807717948)88:0.0423164090,ref_567:0.2370174734)88:0.0370742094,ref_402:0.1686754784)65:0.0362450303)100:0.3187662392)99:0.1167558776,ref_787:0.3179333720)92:0.0940477611,(((ref_399:0.5191983726,(ref_749:0.1168100649,(ref_120:0.0888456340,ref_856:0.0905134814)86:0.0223529006)99:0.1937216442)96:0.1481881488,((ref_331:0.2072652364,(ref_12:0.0607383578,ref_958:0.1243535664)100:0.0882644283)100:0.1976350345,ref_869:0.3159998358)97:0.0417535036)98:0.1040848387,((ref_369:0.2823049822,(((ref_488:0.1641582309,ref_773:0.0597505314)100:0.0926281833,ref_90:0.1326155786)83:0.0266225089,(((((((((ref_449:0.1399565866,ref_28:0.1031993405)100:0.0386147873,ref_980:0.0985022761)99:0.0517172704,(((ref_570:0.1266681314,ref_445:0.1045900039)98:0.0299065413,ref_301:0.0606836729)98:0.0198739654,ref_178:0.0834524582)98:0.0145421496)95:0.0261188327,ref_934:0.0757930848)100:0.0651927789,ref_188:0.0558419572)95:0.0375937694,(ref_458:0.1365035195,ref_517:0.0965746707)83:0.0807342717)48:0.0203966333,(ref_30:0.1358804978,ref_589:0.0935235897)53:0.0543016621)97:0.0305213985,ref_367:0.1453386449)44:0.0036814212,(ref_637:0.0754493483,ref_936:0.1263680461)59:0.0276704270)79:0.0473692837)100:0.1873672622)100:0.0761807549,ref_72:0.1958791691)100:0.1041564528)87:0.0313853692)97:0.0999929982,(ref_446:0.3744591387,ref_690:0.2538820110)100:0.3029960643)100:0.3999526910,ref_273:0.2336840594)100:0.3123788993,((ref_19:0.6295310627,(((ref_165:0.1824506954,ref_821:0.0981061545)100:0.2374093338,(ref_320:0.0988374646,ref_874:0.0553189601)100:0.2559952700)82:0.0630849084,(ref_138:0.3563169239,((ref_87:0.4804939525,ref_220:0.2540272707)92:0.0763763772,ref_106:0.2542503263)100:0.1984699802)73:0.0759357705)72:0.0841502113)71:0.0637197992,(ref_160:0.0931274684,ref_697:0.1565223983)100:0.2071753557)74:0.0757868657)55:0.0607015415,((ref_616:0.1970816092,ref_720:0.1470180905)100:0.1922537081,((ref_213:0.1151900166,ref_614:0.0492749484)100:0.2939074702,(ref_312:0.2463438795,ref_670:0.1512269192)100:0.2010459477)100:0.0936623518)100:0.2055988497)68:0.1000383969)67:0.0559702207,(((ref_524:0.2052166688,(ref_210:0.1665337446,ref_345:0.1062012641)71:0.0609868036)100:0.3695366103,(ref_587:0.2104864508,ref_622:0.1949160623)100:0.3015148989)100:0.1719498996,((ref_807:0.5330769891,ref_858:0.6532678716)95:0.1518758873,(ref_378:0.4306867653,ref_910:0.3898302911)96:0.1097096122)90:0.0420084178)98:0.1897993498)75:0.0608174271,(((ref_295:1.0306961498,(ref_950:0.4801606499,(((ref_626:0.2893108193,ref_583:0.2155480081)100:0.0601698277,ref_223:0.2149164181)100:0.0577728221,((ref_83:0.3916161937,ref_237:0.2473690787)100:0.1032601611,((ref_946:0.3298026999,(ref_70:0.1327937233,ref_193:0.1221912302)100:0.0491253670)81:0.0469029842,ref_962:0.1538970484)81:0.0637397112)100:0.1999693345)100:0.2231643840)100:0.2902048293)99:0.1846865978,(((((((ref_275:0.3510725671,ref_418:0.3443403909)100:0.4809590656,ref_806:0.2007422979)99:0.1362263538,(ref_607:0.3630049443,(ref_471:0.1753905254,ref_624:0.1350039179)100:0.0783624533)100:0.0946906854)99:0.1155611732,(((ref_211:0.4814350669,ref_186:0.4791581560)99:0.1707855868,ref_877:0.6561878473)99:0.1529382853,(ref_340:0.2397912341,ref_60:0.3500564633)100:0.1330999818)47:0.0341830212)65:0.0783318854,(ref_530:0.2565843995,(ref_860:0.3476205109,(((ref_745:0.3875554961,ref_667:0.1065065604)76:0.0530013871,((ref_244:0.1770525179,ref_276:0.0814448665)100:0.0532946545,ref_639:0.0860287093)100:0.0445224318)76:0.0603987713,(ref_126:0.3063373002,ref_927:0.2200802196)93:0.0589969709)98:0.0957853908)100:0.1524497131)100:0.0994502211)100:0.1896529150,((ref_92:0.1855046383,ref_829:0.3438812934)100:0.0947345156,(ref_695:0.4445370426,ref_262:0.4421896605)100:0.2174038936)62:0.1204720576)58:0.1108345937,ref_305:0.9053218694)98:0.0730042369)100:0.3502350290,(((((((ref_249:0.5536548873,(((ref_158:0.3812257918,ref_493:0.1242396618)72:0.0276872746,(ref_742:0.2561358846,ref_74:0.0668704188)91:0.0266293711)78:0.0780972011,ref_580:0.2305345366)100:0.1960439055)91:0.0491940444,((ref_285:0.2457912906,(ref_839:0.2290224184,(ref_347:0.1095608382,ref_544:0.1601964690)100:0.0677140766)100:0.0745654191)100:0.0914609617,(ref_358:0.2841128193,ref_543:0.2365495032)100:0.2502755618)100:0.1447588419)98:0.2333609406,ref_507:0.7677627737)96:0.1119629213,((((((ref_908:0.6909521174,ref_495:0.3887343787)97:0.0428065134,ref_826:0.2912479870)98:0.0627343495,((((ref_32:0.0680525472,ref_660:0.1056839311)100:0.6778692037,ref_555:0.1928506135)94:0.0464577117,(ref_4:0.2054210703,(ref_10:0.1215116388,ref_630:0.0429049450)100:0.1019885353)99:0.0582997626)95:0.0591547552,((ref_608:0.2332642855,((ref_889:0.1193235007,ref_302:0.1021079055)100:0.0421487702,ref_989:0.0983361037)99:0.0764990672)100:0.1725841319,(((ref_956:0.1943815961,ref_381:0.1117821573)100:0.0415567176,ref_590:0.0974812947)100:0.0964904646,ref_245:0.1099449562)100:0.0790062586)89:0.0431124933)90:0.0473900404)100:0.1362945616,(((((ref_283:0.3084423329,ref_596:0.1046098050)100:0.0759888157,(ref_504:0.0860543914,ref_717:0.1600558913)97:0.0337237235)97:0.0579394492,ref_893:0.1261942892)100:0.1270429667,ref_521:0.1489836712)100:0.2305679013,(ref_379:0.2572982181,ref_914:0.2651701838)100:0.1024252733)100:0.1581977389)100:0.1404014269,(ref_700:0.1987815768,(ref_453:0.1260508747,ref_803:0.2259748138)100:0.0942306964)100:0.2612403567)100:0.1289534975,ref_362:0.4768156547)100:0.1919233560)82:0.0547487928,ref_368:0.4092731232)87:0.0901874758,((ref_938:0.3548824396,ref_944:0.1999620846)98:0.1142583729,ref_440:0.2296411660)100:0.7389145101)57:0.0580079053,(((ref_949:0.1554198045,(ref_997:0.0454536194,(ref_128:0.0285275086,ref_952:0.1332261312)99:0.1812913379)68:0.1124230884)100:0.5371726965,((((((ref_651:0.5656246080,ref_333:0.2385050086)100:0.1987932860,((ref_190:0.2504616492,ref_888:0.2321342890)55:0.0510534518,ref_29:0.1333376966)100:0.3148547649)80:0.0932035676,(((((((ref_668:0.2326796921,ref_871:0.2481210637)100:0.1822164509,(ref_5:0.1280058946,(ref_204:0.1608813385,ref_528:0.1518781188)100:0.0782782440)99:0.0746080803)74:0.0208669429,ref_51:0.1605958214)100:0.1633402125,ref_75:0.3013044174)96:0.0856921100,(ref_240:0.1367630134,ref_814:0.0368650782)100:0.3538893490)71:0.0431034388,(ref_585:0.1788510750,(((ref_527:0.1498119673,ref_974:0.0705789140)100:0.1202061383,ref_573:0.0971637147)51:0.0221216792,ref_207:0.1604759787)71:0.0246737983)61:0.0512579226)48:0.0764271903,(ref_428:0.1604045739,(ref_398:0.0696402989,ref_734:0.0908478865)100:0.0695984133)100:0.1253397017)74:0.0706307466)50:0.0261395959,(ref_578:0.4974539509,(ref_45:0.2470977490,(ref_392:0.1466887473,(ref_581:0.1338224918,ref_920:0.1330736624)98:0.0425242604)98:0.0566887965)98:0.0726888646)100:0.0792413693)35:0.0535035312,ref_417:0.2644483837)33:0.0487676079,(ref_253:0.5987145830,ref_800:0.2284143160)70:0.0894603920)98:0.1125126070)76:0.1003021947,ref_311:0.3721659422)84:0.1048256286)65:0.0839978074)57:0.0634084400)73:0.1002363931,ref_591:0.7096496395)89:0.1150836128)98:0.3351853732)66:0.3356219924,(((((((ref_248:2.2221883034,ref_866:0.0771645827)71:0.0788866458,ref_751:0.0725332104)71:0.1734186613,ref_929:0.2086455356)68:0.0683317798,ref_761:0.3685189918)90:0.2057011752,ref_144:0.0691255834)100:1.4918721756,ref_556:0.8205636209)100:0.2567286344,(ref_957:0.4526802717,(ref_878:0.2776378874,ref_911:0.2981404038)99:0.1859166688)100:2.1350651927)69:0.2404365063)99:0.5451289322,ref_808:2.5681987793)95:0.2214866453)48:0.2323547214)65:0.5902557338)98:2.6596464644)71:0.1716489949)40:0.0679236385)40:0.1155097384,(out_83:2.2589298727,out_191:2.3962891530)48:0.3501546773)88:0.4328711307,(out_127:1.2190186789,(out_7:0.1911916400,out_142:0.1633603995)100:0.8843286981)100:0.6547900150)90:0.6301111591,out_143:3.1541436021)100:3.3527291602)75:0.2649280500,((out_150:0.9994067764,out_181:0.2673177333)96:0.4165709785,out_109:0.9943932075)100:2.4600047298)90:0.3232374236,out_24:2.4458882616)98:0.5184291515);
