# Supplementary material for: Picoplankton nitrogen guilds in the tropical and subtropical oceans: From the surface to the deep
Source: PLoS One. 2025 Nov 5;20(11):e0335222. doi: 10.1371/journal.pone.0335222 (PMC12588538; doi:10.1371/journal.pone.0335222)
Supplement: S1 File — (ZIP) [file pone.0335222.s001.zip › supplementary info/N_cycle/G_bztA_aapJ_General_aminoacid_transporter/K09969.fasta]

>MP0311_megahit_6223_67-570
VPIETNEEARKAYLAERCDVYTTDASGLAATKSTFADAQNHMVFPEIISKEPLGPLVRQGDDAWADIARWTLNALINAEEYGVTKANVDDMAKGTKNPEINRLLGSEGTLGEMLGLKKDWAVHALKAGGNYGEIFDRYVGDKTPLGLSRGLNALWKNGGILYAPPMR*
>MP0311_megahit_18042_3-665
YGEIFENNLGLNSPLGLKRNLNSLWNNGGLLYSPPLGSVSSTDAYSTSSTNTLSEVKNRGYIKCGVSTGLLGFSKQYSDDSWSGLDVDYCRALAAAIFDDPTQVMFISLTGKERFPALNDGMVDILSRNSTWTMGRETGLKLEWAGISFYDGQGFLIPKNLGIDNASQLAGKSICVQSGSTSEENVKNFLNNDFTQVNGNQDDYLNGSCEVFSSDASGLLS
>MP0311_megahit_35065_152-826
MKYVTSLVTSVALAGIAFATSVSASTLEEVQNRGELRCGVSGGVPGFSAPNDAGKMVGIDAAVCDAVAAAVLGDASKVTYIPLNAKERFTALSSGEIDVLSRNTTHTLTREASLGLNFTYYNYIDGQGFMVMKDAGISSALELDGASICVQAGTTTELNMADYFRNNNMDYTPVGYETSTQTREGFEGGACDVLTSDKSQLAALSTEMADPSSILILPETISKEP
>MP0311_megahit_51969_140-991
LDVDFCRAMSAAVFGDANKVKYTPLSARARFEALRSGEIDVLARNTTWTMQRDATLGLEFVGVNYYDGQGFMVRKTLGVNSAMELDGASACTNTGTTTELNLTDFFRANGMQFELVAFERADEVVAAYDAGRCDVYTTDRSGLAAQRTKLSNPGDHKVLPEIISKEPLGPVVRQDDPQWADLARWTLNAMINAEEMGIDSSNVDSKRSDSNPAVKRLMGTEGDLHEAIGVNNDWAYKIVKQVGNYGEVYERHVGANTPLQLGRGGTVNDLWTNGGLIYAPPVR*
>MP0311_megahit_84273_237-503
MKKALKLICGFSIFAFLLASCGGDSSKNNTLEATKKQGFVKCGVSQGLPGFSNADEAGKWSGIDVDVCRAVAAAVLGDASKVKYTPLSA
>MP0311_megahit_85480_764-1108
MKMLAFQFRVATVLVCACVFFQSAVAAETLSIVKKRGHVQCGVSQGLPGFSNPDDKGNWVGMDVDICRAVAAAVFGDSEKVKFTPLSAKERFTALQSGEVDMLARNTTWSMHRDT
>MP0311_megahit_100594_179-877
TQLGLNFTAVNFYDGQGFMVRKDSGIKSAMELKGATVCVATGTTTELNLTDFSRMNKLDIQPVVFSDNNVRNESYLKGNCDAITNDKSGLAAILAGFPDKEAHIILPETISKEPLAPAVRKGDSQWFDIVRWTVFALISAEELGITQANVDEMRKNPPNPEIARFMGVEKEMNKGLGLSKDWAYNIIKSVGNYGEVYDKYMGFGKEGIGIARKGSPNDLWTRGGLMYSPPFR*
>MP0311_megahit_100779_132-692
TTTELNMADFFKSKGVKYEPVVFEKADEVVQAYDSGRCDTYTTDKSGLAAQRTKLSKPDDHVVLPETISKEPLGPVVRQGDAKWEDVVRWSLNVWIEAEEYGVNSSNVDSMKSSKNPAIQRIVGAEGTKNGEALGLDQEWSYRIIKQIGNYGESYKKNIADTGILPDRGPNNLWTKGGILYVPPVR*
>MP0311_megahit_106343_3-191
VDGTFGENMGIGNDWAYHIIRTVGNYSETFERNVGKSTPLGIARGVNALWTQGGLQYAPPVR*
>MP0311_megahit_119734_3-518
VEYTPLTAAARFEALGAGEIDLLIRNTTWTASRDRELEQDFTVTTFYDGQGMMVYADSGYDSIDDMEGATICVLQGTTTELNLDDRFTGTGMSYTPLTFETNDPLQAAFEEKRCDGWTTDKSGLASKRAEFPESAGGPEALKVLPETLSKEPLGPLTRDNDSEFYDVVQWVV
>MP0311_megahit_137676_1164-1574
MKNLIKTICSISVFALILTSCGDGGKKASTVDATKKQGFVKCGVSQGLPGFSNADESGKWTGIDVDVCRAVAAAVLGDANKVKYTPLSAKERFTALQAGEIDVLSRNTTWTLERDAAIGLTFVGVNFYDGQGFMVRK
>MP0311_megahit_154978_3-749
AFSGGHSVTLDDVKARGNLLCGVSTGAPGFATIDDSGKDVGFDVDYCRALAAAIFGDPMAVKFVGLTSAVRFTALAAGEVDILARNTTWTYSRDTDLKQTFLGVNYYDGQGFMVKKDLGVNSTLELDGATVCIQVGTTTELNLADYFKENGMSYEPVPTADNAESQQQYLAGACDTYTTDASALHGTRVNLENPDDHLVLPEIISKEPLGPLVRHGDDNWADIGRWVLNALIIAEEKGITKANIDSWKD
>MP0311_megahit_163640_2-226
NSNNPEIRRMLGTDGSQGAELGLSNDWAYQIIKQVGNYGEIFERNIGVNTPLGIARGLNALWTKGGLMYSPPFR*
>MP0311_megahit_165576_3-335
MKKLKLSLLTVALVATTLFSVACAEEEVVVEETVSEMNTLETIIDRGMLKCGVNDNLTGFGVVTSDGSFEGFDIDFCKAVAAAILGDSTKVEYTPLTAAARFEALGAGEID
>MP0311_megahit_167095_635-1024
NPDEHIVLPETISKEPLGPVVRQGDSVWEDIVRWSLNTMIEAEEYGITSANADSMKTSDNPAIKRLVGAEGELGAAFGLDNEWSLRIIKQVGNYGESYKRNIADPGILPDRGPNELWTKGGILYVPPAR*
>MP0311_megahit_167918_1-606
MKCGVKESQYGMGYLDSATGVRSGLDISYCRAVAAALGLNPDTDVEYIPASGSDRFEKLASGTIDVLIRTTTWTTSRDADLNADFAGMNFYDGQGILVRGDRYAYGTGSADQLNGANICVGIGTTTEGNMQDWFSSRSIDFTSVPVADAAEATQKFRDGECDAFTGDMSAMVAKKWQLDNDDTWTDAPTEGIWIAQELMSKE
>MP0311_megahit_169974_2-964
ESTLEQVQERGFLKCGVSGSAVAFSETQADGSVTGIDADYCYAVAAAIFGDYSKVEFTALTAAERFTALSAGEVDLLVRNTTWTQSRDTELGNDFGPTTYYDGQQLMGRNSDGLSASSTLKDIDGLRVCTNAGTTTEKNITEGARLAGAAIELVTVEAFPEAMEKFKAGECDLVTTDGSGLVGNRAKEGALNDWAIFPASPISKEPLGPVYRSNDSQWADIVNWTVYATFIADEYGVGRANVDSFDYDANPEMGRLMGKNDGELQTVMGLSADAFYNVIKQVGNYDEIYSKNLNPVGLYREGSANAPWTEGGLIYAPPAR*
>MP0311_megahit_172320_2-502
VAFEKADEVVAAYDAGRCDVYTTDRSGLAAQRTKLSNPGDHKVLPEIISKEPLGPVVAQGDDQWMDIVAFTLYALINAEELGVTSANIDDLVANPGNPSVGRLVGAEGDTGEKLGLAADWSYQVIKQVGNYGEIYEATVEPIGIPRAGSVNDLWTRGGILYAPPIR*
>MP0311_megahit_179745_1-840
DVCRAVAAAVFGDASKVEYVPLTSKVRFTSLQSGEVDMLSRNTTWTLQRDVELGLEFVGVNYYDGQGFMVRKDLGVSSATELDGASVCIQVGTTTEMNLADYFSANGMSYESIPVETNAEADAAYLAGRCDIYTTDASGLYASRAGYPDPSAHVVLPEIVSKEPLGPSVRGNDSEWADVVRWSLNAMIIAEEKGITSGNVDDMIANSPDPETQRLLGVKAGYGAWLGLSDDWAANIIRQVGNYSESFEKHIGVNTPINIARGLNALYKDGGILYAPPFR*
>MP0311_megahit_187724_1928-2266
GPVVRQGDSVWEDIVRWSLNTMIEAEEYGITSANADSMKTSDNPAIKRLVGAEGELGAAFGLDNDWSLRIIKQVGNYGESYKRNIADTGILPDRGPNELWTKGGILYVPPAR*
>MP0311_megahit_199288_2-328
MKKLSLLGLGAGLLAAFSFTAVPAMAESTLEMVKKRGHLRCQVGQPTPGFYNLKADGTWVGSDVSICRAVAAAIFGDPQKVEFQSVSSTVRFTALANGESDMLSRTATW
>MP0311_megahit_208896_3-374
MMKSIKTWILVGFASLLLVACGQGGGGTSKKSKTLENTKKAGFVKCGVSQGLPGFSNADASGNWTGIDVDVCRAVAAAVLGDADKVKYTPLSAKERFTALTSGEIDVLARNTTWTLSRDADIGL
>MP0311_megahit_209718_124-645
SKGISYEPVAFEKADEVVAAYDAGRCDTYTTDKSGLAAQRTKLSAPDDHVVLPETISKEPLGPVVRQGDSVWEDIVRWSLNTMIEAEEYGINSSNADMMKTSNNPAIKRLVGAEGELGAAFGLDNDWNLRIIKQVGNYGESYKRNIADTGILPDRGPNELWTKGGILYVPPAR*
>MP0311_megahit_214815_3-605
LDYLLTNINNKRIITMFKHMKKLFAVIAAFSLLFVYACEQGGGQQSKGKSKTLKNTQKKGFVRCGVSQGLPGFSNADASGNWTGVDVDVCRAVAAAVLGDANKVKYTPLSAKERFTALTSGEIDILSRNTTWTLSRDADIGLTFVGVNFYDGQGFMVRKGSGMKSVDDFKNGISACTNIGTTTELNMRDFFNSRGISYEPV
>MP0311_megahit_215830_1-390
ILPEIISKEPLGPAVKYGDQKWSDIARWVVYVLFIAEEWEINSQNIDSFKENKDPKIQRFMGERDGEDFPHLGAKLDLSSDWAYQVIKQIGNYREIYEKNVGPKTDLGLKRGMNKLYTKGGLLYAPPLR*
>MP0311_megahit_225449_54-830
PLSAKERFTALNSGEIDILSRNTTWTLSRDADIGLTFVGVNFYDGQGFMVRKSSGINSVNEFKDGIVACTNIGTTTELNMRDFFNSKNVKYEPLGFESADEVVQAYDAGRCDTYTTDKSGLAAQRTKMKDPSEHKVLPETISKEPLGPVVRQGDNVWEDIVRWSLNTFIEAEEYGVTSSNASSLKDSDNPAIKRLVGAEGELGAAFGLDNEWSLRIIEQVGNYGESYKKHLGDTGIMPNRGPNQLWTKGGILYVPPAR*
>MP0311_megahit_228704_690-1025
PVVRQGDSVWEDIVRWSLNVMIEAEEYGVNSGNADSMKTSDNPAIKRLVGAEGELGAAFGLDNEWSLRIIKQVGNYGESYKRNIADTGILPDRGPNQLWTKGGILYVPPAR*
>MP0311_megahit_230871_1-318
DAVWEDIVRWSLNVMIEAEEYGITSANADSMKSSDNPAVKRLVGAEGELGAAFGLDNDWSLRIIKQVGNYGESYKRNIADTGILPDRGPNQLWTKGGILYVPPAR*
>MP0311_megahit_231285_1-78
TGILPDRGPNELWTKGGILYVPPAR*
>MP0311_megahit_250745_3-566
GTTTELNLAEYFKGNNIKYNPVPIETNAEAQELYKAGRCDVYTTDASGLYATMMSFDNPSDHMVLPEIVSKEPLGPVVRHGDDQWADIVSWVLRAMMAAEEKGITSKNVKELAAKDNKDKEINRLLGKDPLQGLSKLGLSPDWAVNVISQVGNYQESFEKHLFPLTIKRGMNALYRDGGLHYIPPIK*
>MP0311_megahit_257526_3-167
MKKLLSIFAVLAFAFTANAGTLDDVKNRGFLKCGVTTGLIGFAAPDDAGNWAGFD
>MP0311_megahit_261687_3-497
AFEKADEVVQAYDAGRCDTYTTDKSGLAAQRTKMSNPDEHKVLPETISKEPLGPVVRQGDSVWEDIVRWSLNTMIEAEEYGVNSSNASSLKDSENPAIKRLVGSEGELGAAFGLDNEWSLRIIEQVGNYGESYKKHIADTGILPNRGPNQLWTKGGILYVPPAR*
>MP0311_megahit_262379_1540-1671
IKQVGNYSESFDRNIGPDTPLGIGRNLNALWTDGGILYAPPFR*
>MP0311_megahit_263678_454-1470
MKKSVIISAVTVAGLTAGAAFAGTLDDVQARGKLNCGVSTGVPGFAEPDANGVWQGFDVAVCRAVAAAVLNDSDAIEFVPTTGKTRFTALASGEIDMLARNTTWTFSRDVDLKFEFVGVNYYDGQGFMAKADLGVSSATELDGATVCIQTGTTTELNLADFFRSNNMSYEPVPVETGSEAVTNYMAGACDVFTTDRSALAARRANMENPEEHVVLPEIVSKEPLGPLVRHGDNNWGDVVRWTLNALITAEELGVTQANLEEMSKGTNNPEMNRLLGSEGTLGEMLGLDAEWAKRAIAVSGNYGEIFENNIGESTNIGLARGVNAKWTDGGLIYSPPFR*
>MP0311_megahit_263795_1-123
ISQVGNYAESFERNLYPLTIVRGMNALYRDGGLHYIPPIK*
>MP0311_megahit_265420_330-1349
MKKISLLLGAVALIGFTYSSVATASTLEEVQARGELVCGVDGGVAGFAAPNNAGKMVGIDASVCDAVAAAVLGDANAVKYVPLTAAERFTALSAGEVDLLSRNTTHTLTRDATLGINFTYYNFIDGQGFMVAKADGLSSVMDLDGASICVQAGTTTELNMADYFRNKGLDYTPVGYSTSVGTREGLEGGACDAITSDASQLAAIRSETADPSAWTMLPEIISKEPLGPAVRQGDDQWMDIVTWTLHAMINAEELGIDSSNVDAMRADSPNPSVARIVGSEGETGPSLGLSQDWAYQIIKQVGNYGEVYERTVEPLGIARAGSVNDLWTRGGIIYSPPLR*
>MP0311_megahit_265508_2672-2881
MIKSIKTWILVGLASLLLVACGQGGGGAGSKKSKTLDNTKKAGFVKCGVSQGLPGFSNADASGNWSGIDV
>MP0311_megahit_271008_802-1320
YEPVVFEKADEVVAAYDSGRCDTYTTDKSGLAAQRTKMKNPDEHVVLPETISKEPLGPVVREGDSAWEDVVRWSLNVMIEAEEYGVTSKNIDSMMSTENPAIQRIIGAEGSKTGAGLGLDNKWSYRIIKQVGNYGEIYEKHVGANTPIALPRKGSANASWRNGGALYAPPVR*
>MP0311_megahit_272837_2-94
NLGATSGINIERGVNASWTKGGILYSPPFR*
>MP0311_megahit_280810_817-1632
MRAILVLSLTMIFFGSELFAGGHSSTLQDVKARGKLRCVVTTGLPGFAAPDANGVWRGFDWDFCRATAAAVLGDANAVDPITSTGKTRFTKLNAGEGDVLWRNTTITFSRDVSVKLRFLGVNYYDGQGFMVNKSLGVSSAKELDGASVCIQTGTTTELNLADYFSSNNMSYEAVTIETNDEARQNYEAGRCDIYTTDASGLASTRSSLPNPNDHMVLPEIISKEPLGPAVRQGDDAWADIITWVLAATITAEELGVTSSNVDQMKNSNNPEI
>MP0311_megahit_281504_3-1016
MRKSLFMILSSIILIVGGQAAFSGGHSVTLDDVKARGNLLCGVSTGAPGFATVDDSGKDVGFDVDYCRALAAAIFGDPMAVKFVGLTSAVRFTALAAGEVDILARNTTWTYSRDTDLKQTFLGVNYYDGQGFMVKKDLGVNSTLELDGATVCIQVGTTTELNLADYFKENGMSYEPVPTADNAESQQQYLAGACDTYTTDASALHGTRVNLENPDDHLVLPEIISKEPLGPLVRHGDDNWADIGRWVLNALIIAEEKGITQANIDSWKDTKDAEIHRLLGTGDDDILAMVGLPKNAMYNAIKAGGNYGEIFENNLGATSGINIERGVNASWTKGGILY
>MP0311_megahit_282231_1-456
MFKLIKQLTSFVAMVTVLFAFTTETMAAKKSKTLKNTQKKGFVRCGVSQGLPGFSNADASGNWTGIDVDVCRAVAAAVLGDANKVKFTPLSAKERFTALTSGEIDILSRNTTWTLSRDADIGLTFVGVNFYDGQGFMVRKSSGITSTSQFKD
>MP0311_megahit_284281_3-962
MFKLIKQLTSFVAMLAVLFAFSTETMAAKKSKTLKNTQKKGFVRCGVSQGLPGFSNADASGNWTGVDVDVCRAVAAAVLGDANKVKFTPLSAKERFTALTSGEIDVLSRNTTWTLSRDADIGLTFVGVNFYDGQGFMVRKSSGITSTNQFKDGISACTNIGTTTELNMRDFFNSKGISYEPVAFEKADEVVAAYDAGRCDTYTTDKSGLAAQRTKMSNPDEHIVLPETISKEPLGPVVRQGDSVWEDIVRWSLNTMIEAEEYGITSANADSMKTSDNPAIKRLVGAEGELGAAFGLDNEWSLRIIKQVGNYGESYKRNIA
>MP0311_megahit_289907_645-1025
MFKYLKQLTSLVAMVAVLFTFTTESMAAKKSKTLKNTQKKGFVRCGVSQGLPGFSNADAAGNWTGIDVDVCRAVAAAVLGDANKVKFTPLSAKERFTALTSGEIDILSRNTTWTLSRDADIGLTFVG
>MP0311_megahit_290664_1-1002
LAAFSFTAVPAMAESTLDIVKKRGHLRCQVGQPAPGFYNLKADGTWVGSDVSVCRAVAAAIFGDPQKVEFQSVSSTVRFTALANGESDMLSRTATWTIFRDTQLGLNFTAVNFYDGQGFMVRKDSGIKSAMELKGATVCVATGTTTELNLTDFSRMNKLDIQPVVFSDNNVRNESYLKGNCDALTNDKSGLASNLAGFPDKSAHVILPETISKEPLAPAVRKGDDQWFDIVRWTVFALISAEELGITQANVDEMRKNPPNPEVARFMGVEKEMNKGLGLGKDWAYNIIKGVGNYGEIYDKYMGFGKEGIGIAREGSANDLWTRGGLMYSPPFR*
>MP0311_megahit_291219_3-509
SICVGSGTTTEQNINDTFESLSLPYVPIKYQDLNQVVAGYLQGRCQAMTSDRSQLAAARSGFKNAKDHIILDDVLSKEPLAPASDGSEQKLADAMRWTVFALIAAEEQGITQSNIADKVQLAKNNPQLKSLRRFLGVDGGLGEKIGLRDDFVVNVIKATGNYGEIYDRN
>MP0311_megahit_292813_2-739
MFNLIKRFTSFVAMIAVLFAFTTETMAAKKSKTLKNTQKKGFVRCGVSQGLPGFSNADASGNWTGIDVDVCRAVAAAVLGDANKVKFTPLSAKERFTALTSGEIDILSRNTTWTLSRDADIGLTFVGVNFYDGQGFMVRKSSGITSTSQFKDGISACTNIGTTTELNMRDFFNSRGISYEPVAFEKADEVVAAYDAGRCDTYTTDKSGLAAQRTKMSNPDEHIVLPETVSKEPLGPVVRQGDSVWE
>MP0311_megahit_292856_2-316
MFKLVKRLTSVVAMFAVLFTFTTETMAAKKSKTLKNTQKKGFVRCGVSQGLPGFSNADAAGNWTGVDVDVCRAVAAAVLGDSSKVKFTPLSAKERFTALTSNEID
>MP0311_megahit_293198_1-816
PDDKGNWQGFDVDFCKAVAAAVLGDANKVSYTTATGKTRFTKLAAGEGEILSRNTTWTFSRDVDLAQTFIGVNYYDGQGFMVPKKLGVKSAKELDGASVCIQTGTTTELNLAEFFAGNNMKYNPVPIETNAEAQELYKAGRCDVYTTDASGLYATKMSFDNPSAHVVLPEIVSKEPLGPVVRHGDDQWADIVSWVLRAMMSAEEKGITSKNVKKLAAQDNKDKEINRLLGKDPLQGLSKLGLSADWAVNVISQVGNYAESFERNLYPLTIVR
>MP0311_megahit_296994_440-661
TSENPAIKRLVGAEGELGAAFGLDNDWSLRIIKQVGNYGESYKRNIADTGILPDRGPNQLWTKGGILYVPPAR*
>MP0311_megahit_311986_251-736
MIKSIKTWILIGFASILLVACGQGGGSGSKKSKTLENTKKAGFVKCGVSQGLPGFSNADASGNWTGIDVDVCRAVAAAVLGDADKVKYTPLSAKERFTALTSGEIDVLARNTTWTLSRDADIGLTFVGVNFYDGQGFMVRKNSGINSVNDFKNGISACTNTG
>MP0311_megahit_312797_136-948
VLNDSDAIEFVPTTGKTRFTALASGEIDMLARNTTWTFSRDVDLKFEFVGVNYYDGQGFMAKADLGVSSATELDGATVCIQTGTTTELNLADFFRSNNMSYEAVPVETGSEAVTNYLAGACDVFTTDRSALAARRANFEVPTDHVVLPEIVSKEPLGPLVRHGDNNWGDVVRWTLNALITAEELGVTSANLEEMSKGTNNPEMNRLLGSEGNLGEMLGLDAEWAKRAIAVSGNYGEIFENNIGAATIIGLARGVNAKWTDGGLIYSPPFR*
>MP0311_megahit_315084_3-170
MIKSIKTWILVGFASLLLVACGQGGGGAGSKKSKTLDNTKKAGFVKCGVSQGLPGF
>MP0311_megahit_317592_3-362
MFKLIKQFTSFLAMVAVLFTFTTETMAAKKSKTLKNTQKKGFVRCGVSQGLPGFSNADASGNWTGVDVDVCRAVAAAVLGDANKVKFTPLSAKERFTALTSGEIDVLSRNTTWTLSRDAD
>MP0311_megahit_320288_3-305
GRWVLNALVIAEEKGITKGNIDSWKDTKDAEIHRLLGTGDDDILAMVGLPKNAMYNAIKAGGNYGEIFENNLGATSGINIERGVNASWTKGGILYSPPFR*
>MP0311_megahit_320676_228-563
PVVRQGDSVWEDIVRWSLNTMIEAEEYGVNSSNASSLKDSDNPAIKRLVGAEGELGAAFGLDNEWSLRIIEQVGNYGESYKKHIADTNILPNRGPNELWTKGGILYVPPAR*
>MP0311_megahit_321224_3-599
MKTKILLAGVTAGVMFAGSVLASTLDDVRARGKLNCIINTGLAGFAAPDDKGNWTGFDVDFCKAVAAATLGDASKVNYTTATGKTRFTKLAAGEGEILSRNTTWTFSRDVDLSQTFIGVNYYDGQGFMVPKSLGVKSAKGLDGASVCIQTGTTTELNLAEYFKGNNIKYNPVPIETNAEAQELYKAGRCDVYTTDASGL
>MP0311_megahit_323898_172-687
EPVVFEKADEVVNAYDEGRCDTYTTDKSGLAAQRTKLADPDAHVVLPETISKEPLGPVVREGDGDWADVVRWSLNAMIEAEEFGLSQSNAQTTCAMTSNPVVARLCGKEGGTGAGLNLGESWSYDIVTMVGNYGDVYEKHVGENTPVGLARAGSPNASYKDGGVLYAPPAR*
>MP0311_megahit_325399_3-950
MKKLFLGVLTALALAAGGTFAGTLDDVKARGNLLCGVSTGAPGFATVDDSGKDVGFDVDYCRALAAAIFGDPMAVKFVGLTSAVRFTALAAGEVDILARNTTWTYSRDTDLKQTFLGVNYYDGQGFMVKKELGVKSTTELDGATVCIQVGTTTELNLADYFKENGMSYEPVPTADNAESQQQYLAGACDTYTTDASALHGTRVNLENPDDHLVLPEIISKEPLGPLVRHGDDNWADIGRWVLNALVIAEEKGITKGNIDSWKDTKDAEIHRLLGTGDDDILAMVGLPKNAMYNAIKAGGNYGEIFENNLGATSGIN
>MP0311_megahit_333736_117-1139
MFKKFFTVFGLVGSLFASNAFADGHATLKQVQDRGHLQCGVSQGLFGFSNPDDAGNWTGLDVDFCRAMAAAIFNDPQAVKFTPLSSKQRFTALSSGEIDVLARNTTWTMTRDASLGLNFSVVNYYDGQGMMVPKSLGVTSGTELDGANVCTQTGTTTELNITDYFRMNNMSINVVAYEDAADVIAAYGEGRCDVYTTDKSGVAAQRLRLSNPDDHMLLPEVISKEPLGPVVRQGDDNWLNIVKWTHFAMLNAEEMGVTQANIDSHMNSTDPAMLRLLGKEGTFGEYIGLSNDWAVRIIKAVGNYSESYERNVGPNTPLQLDRGVNALWTNGGLQYGPPIR*
>MP0311_megahit_337055_1-510
AGNWTGVDVDVCRAVAAAVLGDASKVKFTPLSAKERFTALTSGEIDVLSRNTTWTLSRDADIGLTFVGVNFYDGQGFMVRKNSGINSVNDFKDGISACTNIGTTTELNMRDFFNSKGISYEPVAFEKADEVVAAYDAGRCDTYTTDKSGLAAQRTKMSNPDDHMVLPETI
>MP0311_megahit_343735_2-376
KVLPETISKEPLGPVVRQGDSVWEDIVRWSLNTMIEAEEYGVNSSNASSLKDSDNPAIKRLVGAEGELGAAFGLDNDWSLRIIEQVGNYGESYKKHIADTGILPNRGPNELWTKGGILYVPPAR*
>MP0311_megahit_346125_2-73
ILPDRGPNELWTKGGILYVPPAR*
>MP0311_megahit_348372_252-599
MFKHLKQLTSLVAMIAVVFAFTTEAMAKKSKTLKNTQKKGFVRCGVSQGLPGFSNADASGNWTGIDVDVCRAVAAAVLGDANKVKFTPLSAKERFTALTSGEIDILSRNTTWTLSR
>MP0311_megahit_348606_248-775
MMKSIKTWILVGFASLLLVACGQGGGGAGSKKSKTLDNTKKAGFVKCGVSQGLPGFSNADASGNWSGIDVDVCRAVAAAVLGDADKVKYTPLSAKERFTALTSGEIDVLARNTTWTLSRDADIGLTFVGVNFYDGQGFMVRKNSGINSVNDFKNGISACTNTGTTTELNMRDFFNS
>MP0311_megahit_350108_143-505
MKCHDNFYGGLKMKIKALLAASVAGVMFAGSVLAGTLDDVRARGKLNCIINTGLAGFAAPDDKGNWQGFDVDFCKAVAAAVLGDANKVSYTTATGKTRFTKLAAGEGEILSRNTTWTFSRD
>MP0311_megahit_351294_937-1341
MNTFKMWILSLIASIIMMPAAFAGTLDTVKSQGFFNCGVSQGVPGFSNPDENGNWSGIDVDVCRAVSAAVFGDPDKVKYVPLTAKERFTALQAGEIDVLSRNTTWTLSRDAQIGLEFAGVNFYDGQGFMVRKDSG
>MP0311_megahit_352707_1-825
HDHEGESTLEQVQERGFLKCGVSTGATGFTEVGDDGSYSGFDVDYCYAVAAAIFGDYSKVEFKQLTAAERFTALSAGEIDVLIRNTTWTQSRDTELGNDFGPTTYFDGQQLMGRVSDGLSSSSTLADIDGLRVCTNAGTTTEKNITEGAGLVGATIELVTVEAFSEAIDKFIAGECDIVTTDGSGLVGRRAVNDALNDWAIFPQSPISKEPLGPTYRSNDSQWADIVNWTVYATIIADEYGVTRANIDSFDYDAAPEMGRLFGKNDGELQTKMGL
>MP0311_megahit_354694_2-424
SGLAAQRTKMSNPDEHIVLPETISKEPLGPVVRQGDSVWEDIVRWSLNTMIEAEEYGITSANADSMKTSDNPAIKRLVGAEGELGAAFGLDNEWSLRIIKQVGNYGESYKRNIADPGILPDRGPNELWTKGGILYVPPAR*
>MP0311_megahit_359946_1513-2670
MLAMTMMMLMTTAALAGCAGSDLTDEDVDAAREEGRLAGIAEATPVSTLDTIHDRGMMKCGVKDSQWGMGFADADGVRSGLDIEYCRAVAAAIGLNPDTQIEYILASAGDRFEKLASGEIDVLIRTTTWTTSRDVGLNADFAGMNFFDGQGILIRGDAYPQDAMDNSALNLENAKVCVGTGTTTEGNIADWNTVNSVGMEIVPVADAAEATAELVSGSCDAFTGDMSAMVAKKYTLEAANDCTDCDLWIAPELLSKEPLGAAVRDMDSDWKDVVTWVWFGMVTAEEMGIDSENYMDADTSNPAVDRLLNQNLGLGTDANPLPATWMQNVLSTSGNYGEAWDNSFCDGSYDGTSGSAAMTGCVLSRVGTANALVSEGGLQFAPPMR*
>MP0311_megahit_360094_3-746
VDVDVCRAVAAAVLGDANKVKFTPLSAKERFTALTSNEIDILSRNTTWTLSRDADIGLTFVGVNFYDGQGFMVRKNSGISSVNDFKAGVSACTNLGTTTELNMRDFFNSKGIQYEPVTFEKADEVVAAYDAGRCDTYTTDKSGLAAQRIKLSNPDDHMVLPETISKEPLGPVVRQGDSVWEDIVRWSLNTMIEAEEYGVTSANADSMKTSDNPAVKRLVGAEGELGAALGLDNEWSLRIIKQVGNYGE
>MP0311_megahit_361168_3-74
ILPDRGPNQLWTKGGILYVPPAR*
>MP0311_megahit_366882_382-954
CTNIGTTTELNMRDFFNSRGISYEPVAFEKADEVVAAYDAGRCDTYTTDKSGLAAQRTKMKNPDEHIVLPETISKEPLGPVVRQGDSVWEDIVRWSLNTMIEAEEYGITSANADSMKTSDNPAIKRLVGAEGEMGAAFGLDNEWNLRIIKQVGNYGESYKRNIADTGILPDRGPNQLWTKGGILYVPPSR*
>MP0311_megahit_370663_35-838
MFKLVKQLTSLVAMFAVLFAFSTETMAAKKSKTLENTKKRGFVRCGVSQGLPGFSNADESGNWTGIDVDVCRAVAAATLGDATKVKFTPLSAKERFTALTSGEIDILSRNTTWTLSRDADIGLTFVGVNFYDGQGFMVRKGSGIKSTSEFKNGTSVCTNLGTTTELNMRDFFDSRGISYEPVVFEKADEVVAAYDAGRCDTYTTDKSGLAAQRTKLSAPDDHVVLPETISKEPLGPVVRQGDSVWEDIVRWSLNTMIEAEEYGVNSSN
>MP0311_megahit_372386_2-505
EPIAFEKADEVVQAYDAGRCDTYTTDKSGLAAQRTKMSNPDEHKVLPETISKEPLGPVVRQGDSVWEDIVRWSLNTMIEAEEYGVNSSNASSLKDSDNPAIKRLVGAEGELGAAFGLDNDWSLRIIEQVGNYGESYKKHIADTGILPNRGPNELWTKGGILYVPPAR*
>MP0311_megahit_378563_721-912
VGAEGELGAALGLDNEWSLRIIKQVGNYGESYKRNIADTGILPDRGPNQLWTKGGILYVPPAR*
>MP0311_megahit_378961_3-959
MMKSIKTWIFVGFASLLLVACGQGGGGAGSKKSKTLENTKKAGFVKCGVSQGLPGFSNADASGNWTGIDVDVCRAVAAAVLGDADKVKYTPLSAKERFTALTSGEIDVLARNTTWTLSRDADIGLTFVGVNFYDGQGFMVRKASGINSVNDFRDGISACTNTGTTTELNMRDFFNSKNIKYEPIAFEKADEVVQAYDAGRCDTYTTDKSGLAAQRTKLSNPDEHKVLPETISKEPLGPVVRQGDSVWEDIVRWSLNTMIEAEEYGVNSSNASSLKDSDNPAIKRLVGAEGELGAAFGLDNDWSLRIIEQVGNYGESYKK
>MP0311_megahit_379901_2-511
DNTKKAGFVKCGVSQGLPGFSNADASGNWSGIDVDVCRAVAAAVLGDADKVKYTPLSAAERFTALTSGEIDVLARNTTWTLSRDADIGLTFVGVNFYDGQGFMVRKNSGINSVNDFRDGISACTNTGTTTELNMRDFFNSKNIKYEPIAFEKADEVVQAYDAGRCDTYTT
>MP0311_megahit_379939_2947-3723
PLSAKERFTALTSGEIDILSRNTTWTLSRDADIGLTFVGVNFYDGQGFMVRKSSGITSTSQFKDGISACTNIGTTTELNMRDFFNSKGISYEPVAFEKADEVVAAYDAGRCDTYTTDKSGLAAQRTKMSNPDEHIVLPETVSKEPLGPVVRQGDSVWEDIVRWSLNTMIEAEEYGITSANADSMKTSDNPAIKRLVGAEGELGAAFGLDNDWSLRIIKQVGNYGESYKRNIADTGILPDRGPNELWTKGGILYVPPAR*
>MP0311_megahit_380064_1-750
ENTKKRGFVRCGVSQGLPGFSNADESGNWTGIDVDVCRAVAAATLGDATKVKFTPLSAKERFTALTSGEIDILSRNTTWTLSRDADIGLTFVGVNFYDGQGFMVRKGSGIKSTSEFKNGTSVCTNLGTTTELNMRDFFDSRGISYEPVVFEKADEVVAAYDAGRCDTYTTDKSGLAAQRTKLSAPDDHVVLPETISKEPLGPVVRQGDSVWEDIVRWSLNTMIEAEEYGVNSSNADMMKTSNNPAIKRLV
>MP0311_megahit_380976_573-950
MLRTLKTLMYLLTSIALLVSFETGAFAAKKSKTLKKTQKMGFVRCGVSQGLPGFSNADASGNWTGVDVDLCRAVAAATLGDSGKVKFFPLSAKERFTALTSGEIDVLSRNTTWTLSRDADIGLTFV
>MP0311_megahit_383456_2-706
FTALTSGEIDILSRNTTWTLSRDADIGLTFVGVNFYDGQGFMVRKGSGIKSTSEFKNGTSVCTNLGTTTELNMRDFFDSRGISYEPVVFEKADEVVAAYDAGRCDTYTTDKSGLAAQRTKLSAPDDHVVLPETISKEPLGPVVRQGDSVWEDIVRWSLNTMIEAEEYGVNSSNADMMKTSNNPAIKRLVGAEGELGAAFGLDNDWNLRIIKQVGNYGESYKRNIADTGILPDRGP
>MP0311_megahit_384519_559-1506
STLDLVKERGKLMCGSNTGLAGFGAPNDAGVWEGIDVDVCRAVAAAVFGDASKVEYVPVTTKVRFTVLQSGEVDLLSRNTTWTLSRDVDLGLEFVGVNYYDGQGFMVPAALGVSSATELDGASVCIQVGTTTEMNLADYFKANGMSYESVPVETNSEADAAYIAGRCDVYTTDASGLYSSRAGYADPSAHVVLPEIISKEPLGPAVRHGDSEWADIVRWSLNAMIIGEELGITSTNVEEMKGSKNPEVLRLLGVEPGYGAYLGLDNEWAVNILSQVGNYSESFEKHIGPNTPINIQRGLNALYKDGGILYAPPFR*
>MP0311_megahit_385629_482-691
PAVKRLVGAEGELGAALGLDNEWSLRIIKQVGNYGESYKRNIADTGILPDRGPNQLWTKGGILYVPPAR*
>MP0311_megahit_386705_2-325
MLRTLKALVYLLTSIALLVSFETSAFAKKSKTLKKTQKMGFVRCGVSQGLPGFSNADASGNWTGVDVDLCRAVAAATLGDSGKVKFFPLSAKERFTALTSGEIDVLSR
>MP0311_megahit_387518_436-735
IVRWSLNVMIEAEEYGITSANADSMKSSENPAVKRLVGAEGELGAAFGLDNDWSLRIIKQVGNYGESYKRNIADTGILPDRGPNQLWTKGGILYVPPAR*
>MP0311_megahit_387915_711-788
TPLEIARGLNALWTQGGILYAPPFR*
>MP0311_megahit_388310_3-584
DSGKVKFFPLSAKERFTALTSGEIDVLSRNTTWTLSRDADIGLTFVGVNFYDGQGFMVRKSSGITSVNQFKAGVSACTNLGTTTELNMRDFFNSKGIKYEPVTFEKADEVVAAYDAGRCDTYTTDKSGLAAQRIKLSKPDDHIVLPETISKEPLGPVVRQGDAVWEDIVRWSLNVMIEAEEYGITSANADSMKS
>MP0311_megahit_389450_3-545
LADFFKANGMSYESVPVETNSEADAAYLAGRCDIYTTDASGLYASRAGYPDPSAHMVLPEIISKEPLGPSVRHGDSEWADIVRWSLNAMIIGEELGITSGNVEEMKGSKNPEVLRLLGVDAGYGAMLGLSDDWAANILTQVGNYSESFEKHIGPNTPINIQRGLNALYKDGGILYAPPFR*
>MP0311_megahit_390536_785-1708
RGKLMCGSNTGLAGFGAPNDAGVWEGIDVDVCRAVAAAVLGDASKVEYVPTTSKVRFTVLQSGEIDMLSRNTTWTLSRDVDLGLEFVGVNYYDGQGFMVNKSLGVSSAMDLDGASVCIQVGTTTEMNLADFFKANGMSYESVPVETNSEADAAYLAGRCDIYTTDASGLYASRAGYPDPSAHVVLPEIISKEPLGPAVRHGDSEWADIVRWSLNAMIIGEELGINSGNVEEMKGSKNPEVLRLLGVDAGYGAMLGLSDDWAANILTQVGNYSESFEKHIGPNTPINIQRGLNALYKDGGILYAPPFR*
>MP0311_megahit_392413_1-1023
KKLTSFMAMFAVLFAFSTEAMAKKSKTLKNTQKKGFVRCGVSQGLPGFSNADASGNWTGVDVDVCRAVAAAVLGDANKVKFTPLSAKERFTALTSGEIDILSRNTTWTLSRDADIGLTFVGVNFYDGQGFMVRKNSGITSVNQFKNGISACTNIGTTTELNMRDFFNSRGISYEPVAFEKADEVVAAYDAGRCDTYTTDKSGLAAQRTKMKNPDEHIVLPETISKEPLGPVVRQGDAVWEDIVRWSLNTMIEAEEYGITSSNADSMKTSDNPAIKRLVGAEGELGAAFGLDNDWSLRIIKQVGNYGESYKRNIADPGILPDRGPNQLWTKGGILYVPPAR*
>MP0311_megahit_392422_1-978
HDHEGESTLEQVQERGFLKCGVSTGATGFTEVGDDGSYSGFDVDYCYAVAAAIFGDYSKVEFKQLTAAERFTALSAGEVDVLIRNTTWTQSRDTELGNDFGPTTYFDGQQLMGRVSDGLSSSSTLADIDGLRVCTNAGTTTEKNITEGAGLVGATIELVTVEAFSEAIDKFIAGECDIVTTDGSGLVGRRAVNDALNDWAIFPQSPISKEPLGPTYRSNDSQWADIINWTVYATIIADEYGVTRANIDSFDYDAAPEMGRLFGKNDGELQTKMGLSADAYYNVVKQIGNYDEIFSRNLNPLGLYREGGANARWTEGGLVYAPPAR*
>MP0311_megahit_396075_1-648
DGQGFMVRKSSGITSTSQFKDGISACTNIGTTTELNMRDFFNSKGISYEPVAFEKADEVVAAYDAGRCDTYTTDKSGLAAQRTKMKNPDEHIVLPETISKEPLGPVVRQGDAVWEDIVRWSLNTMIEAEEYGITSANADMMKTSDNPAIKRLVGAEGELGAAFGLDNDWSLRIIKQVGNYGESYKRNIADTGILPDRGPNQLWTKGGILYVPPAR*
>MP0311_megahit_396670_115-687
IQVGTTTEMNLADFFKANGMSYESVPVETNSEADAAYTAGRCDVYTTDASGLYASRAGYPDPSAHVVLPEIVSKEPLGPAVRHGDSEWADIVRWSLNAMIIGEELGITSANVDEMKSSKNPEVLRLLGVDAGYGAMLGLSDDWAYNILSQVGNYSESFEKHIGPNTPINIQRGLNALYKDGGILYAPPFR*
>MP0311_megahit_398971_4030-4188
GLDNEWSLRIIKQVGNYGESYKRNIADPGILPDRGPNELWTKGGILYVPPAR*
>MP0311_megahit_399149_363-593
SMKTSDNPQIKRLVGAEGEMGAAFGLDNEWNLRIIKQVGNYGESYKRNIADTGILPDRGPNQLWTKGGILYVPPAR*
>MP0311_megahit_399753_1-372
LPEIISKEPLGPLVRHGDHQWGDVVRWSLNAMIIAEELGITSENVDAQMSSNVPEVLRLLGVEGNYGEMLELSNDWAYQIIKQIGNYSESYEANVGPDTPLEIARGLNALWTQGGILYAPPFR*
>MP0311_megahit_400368_3-254
MFKLIKQFTSFVAMVAVLFAFTTETMAAKKSKTLKNTQKKGFVRCGVSQGLPGFSNADASGNWTGVDVDVCRAVAAAVLGDANK
>MP0311_megahit_402254_1493-2569
MSKKAIVSLLILSMIAVACATEEAVEEVAVEEEHDHSDESTLDEVKERGFLKCGISTGATGFSEQADDGSFGGFDVDFCYAVAAAVFGDYSKVEFKQLTSAERFTSLAAGEVDVLFRNTTWTQSRDTELGNDFGPTTYFDGQQLLGRKADGITESSTLADIDGLRVCTNAGTTTEKNITEGAGLAGATIELVTVEAFAEAVDKFIAGECDIITTDGSALVGRRAVNDALNDWVIFPTSPISKEPLGPTYRSNDSAWADVVNWTVYATIIADEYGVTSANVDSVDTDALPELGRLFGANDGELQTKMGLDADAFYNVIKQVGNYDQIYSRNLNPLGLFREGGANDRWTNGGLIYAPPAR*
>MP0311_megahit_402581_2-676
QGGGGAGSKKSKTLDNTKKAGFVKCGVSQGLPGFSNADASGNWSGIDVDVCRAVAAAVLGDADKVKYTPLSAKERFTALTSGEIDVLARNTTWTLSRDADIGLTFVGVNFYDGQGFMVRKNSGINSVNDFKNGISACTNTGTTTELNMRDFFNSKNIKYEPIAFEKADEVVQAYDAGRCDTYTTDKSGLAAQRTKMSNPDEHKVLPETISKEPLGPVVRQGDAVW
>MP0311_megahit_405877_1-819
KSIIGINLLICYREAIFEKRYLNNYLNGENNMKKLLSIFAVVAFAFSAHAGTLDDVKNRGFLKCGVTTGLAGFAAPDDSGEWAGLDADMCRAVAVAVFGDRSKVEFITTTGKSRFPTLASGEVDMLARNTTWTISRDVNLGFEFVGVNFYDGQGFMVPSALGVSSATELDGATVCIQTGTTTELNLADFFRLNGISYEALPIETNDEGKENLFAGRCDVYTTDASGLSSTRAAASNPDKWVVLPEIISKEPLGPLVRHGDHQWGDVVRWSLNA
>MP0311_megahit_407090_530-691
MTKIKSLFISLVLTLGVSTAIAGSHGSTLDLVKERGKLMCGSNTGLAGFGAPND
>MP0311_megahit_407259_2-262
EYGITSANADMMKTSDNPAIKRLVGAEGELGAAFGLDNDWSLRIIKQVGNYGESYKRNIADTGILPDRGPNQLWTKGGILYVPPAR*
>MP0311_megahit_407724_434-607
LGAAFGLDNDWNLRIIKQVGNYGESYKRNIADTGILPDRGPNELWTKGGILYVPPAR*
>MP0313_megahit_27537_182-1231
MHHLKGPKSITSVAAFAAAFAITTALSGDLTAKADRLADVKKAGILHCGVVPGVPGYAFPNKQGKMVGFDIDLCRAIAAAVLGDADKIKTTKMRLPVAFNAMKAGTVDVVTHRFTWTFGRDVGQGLDFTRVMVFDGQGFMVRKTLGVTSGKQLDGATFCLTTGATTEANVSDFFRVHGMKFKQVTFGSMGEAQKAYDQGRCDVFVTDKFGLGARRLAMTNPNDHIILPETISNEPISPMVAHGDQVWKDIVVWTFNALISAEELGITSKNIDQLRDSSKNPWIHRLLGKSGKFGSKIGLGKDWAYRAIKAVGNYGEIWENNLGKHGLGMARGKNELYTNGGLIIAPPFR*
>MP0313_megahit_45350_3-221
MLRLTVALVALSAGTAMAGTLDEVKERGKLICGVYPGLPGFAFLSEDGTWMGSEVAFCRALAAAVLKDPTAVE
>MP0313_megahit_45827_3-395
MKKLLMLNALLLGVSFSIDAKTILKTVSERKELTCGVTQGVPGFSTPNSKGNWSGLEVDICRAVATSVLGDKNKVKFVPLSAHSRFTALQSGEIDLLSRVTTWSLTRDTALGLNFAPTTYYDGQGFMVRKS
>MP0313_megahit_80882_1-315
MKQLLKLSVASFLIAGALAVQASTLSDVQSKGYLSCGVSKGLAGFSAADSSGTWTGVDVDVCRAVAAATLGDATKVQFVPLTAKERFTALQSGEIDMLSRNTTWT
>MP0313_megahit_89426_1-546
KPELNAASMTNEGADGATSVIGTQAYRTGFGVDTQVGRVLMLEDSDDKIINETDGTDGFAAEDFTTDASGLASARAGADNPEDWIVLPEIISKEPLGPLVRQGDQEWEDVVRWTLFAMINAEEMGITSKNVDMMLTSKSKEVKRLLGVEGYMGPMLGLGMKFGYNIIKQVGNYGESFDKHIG
>MP0313_megahit_99380_3-1007
VFFGALTVAGLAAGAAAAGTLDDVKARDKLNCGVSTGLVGFSAPNANGEWEGFDIAVCRAVAAAVLGDPSKVEYVPTTGKTRFTALASGEVDVLARNTTWTFSRDVDLKFEFIGVNYYDGQGFMIPKELGVSSAKELDGATVCIQTGTTTELNLADFFRANNISYEPVPIETNAEARQQYLAGACDVYTTDASGLAATRATFDDPSNHVILPEIISKEPLGPLVRHGDNEWGDVVRWTLNALVAAEELGITSANMSEKAAGTDNPEINRLLGSEGNLGEMLGLDADWAQKALAAGGNYGEIFAKTIGEDTPVGLARGLNAQWTDGGLLYAPPFR*
>MP0313_megahit_105004_40-891
MKTLKLMAIATTMAVALGPNVAGAGTLDDVKARGMLNCVVNTGLAGFSFTDSAGKWQGFDADFCRGLAAAVVGNPNKVKFIPATGKTRFTLLNSKEGDVIFRNTTWTFVRDVDVKLNFIGTTYYDGQGFMIRKKSGVTSAKQLDGATVCIQTGTTTELNLADYFRSNNIKYEPVPIETNEEARTSYLAERCDVYTTDASGLAATRASFNNPGDHLLLPEIISKEPLGGVVRHGDDNWADVVRWMVSAVVSAEEYGVTQGNVDALAKGTNNPNINRLLGSEGNLG
>MP0313_megahit_106285_1-717
MYFLRYFLFFSVFFIQIFPLQAFVLDEVKNRGHLICGVSELRTGFASIDDNSIWEGFDVDMCRAVAAAIFGDSNKVEFIMTTSRSRFPILAGGEVDMLSRITTWTFSRDVNLGFEFIGVNFYDGQGLMIRSSLGVLSAKDLDGVSICIISGTTSAFNIDVFFNNNNISYVPIYLEYDDEAFENFVLDRCDVYSNTVTELANKRIFLPNSTDYIILPELLSKEPLGPLVRHGDDQWRDVV
>MP0313_megahit_107051_188-1207
MKKTVFLGALTVAGLAAGASAAATLDDVKARGKLNCGVTTGLVGFAAPDANGVWEGFDVAICRAVAAAVLGDGNAVEFVPTTGKTRFTALASGEIDMLARNTTWTFSRDTDLKFDFVGVNYYDGQGFLVPKSLGVSSAKELDGATVCIQTGTTTELNLADFFRANNISYEPVPIETNAEGQQQYLAGACDTYTTDASGLASTRAAFEAPGDHVILPEIISKEPLGPLVRHGDNDWGDIVRWTFYALVAAEEMGITSANIGELSAAPGANPEINRILGTEGELGAMIGLDNEWAKRAIAVGGNYGEIFEKNIGEKTPIGLARGLNAQWTQGGIMYAPPFR*
>MP0313_megahit_108179_581-1645
MNSFAMFRASAVSCCAALVISLTACTSGPTSGEESSAFSGSTLAKVKARGTLNCAIHTGQLGMSYLDKRGRWQGFFVDYCRALAAAVLGDANKVKFMPVASNKRFTIVQTGEADVLSRTTTWTLTRDTELGVNFVGIMYYDGQSFLVPKSSGVAKANDLDGASICITKGTTSELNTADYFQRNGIRFKSIVFENPEEAKLAFFAGRCDAMTTDAFTLTVIRLADTENPDDYVVLNERLTKEPVGPVVRSDDEQWFEINKWVLNALIAAEEMGVSQANAAKMRANSPDPETRRMLGGLPGFGKSLGLDDDWAFRAIRATGNYEEIFTRHITPLGVDRGQNKLYKDGGLIYPLPMR*
>MP0313_megahit_112896_750-1037
MKRLTTAIAITALAVALWPTYTLAGPTVDSIKKRGKVICGVNGNRAGFSALDSKGQWQGMDVDTCKAVAAAILGDKNKVQFVKTTTQTRFTALQTG
>MP0313_megahit_118041_1-795
CRAVAAAVFGDAEAIEYEIIDGVTRFTHLIDGTIDVLSAATTFTFTRNVLKKFEFLPTTYYDGQGFITKRTLGVSSAKQMHGAKICFKGSGTAAKNIADFMELHEIKYIPIIVPENEKSQNVYLRGECDMYGTDRSGLASNRLGFNNPELHIILPEIISKEPLGPVVRYGDQKWSDIVRWTVYVLFIAEEMGINSKNIDTFIDNIDPNVQRFMGEKNGADHPNLGAKLGLTATWSYDIIKQVGNYEEIFTRNIINKLGLKRGLNQ
>MP0313_megahit_121943_2-523
KYLKQLTSLVAVLAVLFAFTTESMAAKEGKTLKNTKKKGYVKCGVSQGVPGFSHQDESGNWTGIDVDVCRAVAAAVLGDASKVKFWPVSAKERFESLKSKEYDVLSRNTTWTLSRDGGIGLTFNGVNFYDGQGFMVTKASGITSVNGLNGVSACVNIGTTTELNMRDFFNSKGF
>MP0313_megahit_123732_190-699
MIPVGKVVVILIWFFWLSVIDNSAIGQDKKPMQIMDHSKMTLDEIEKIKSMVMVRDRIIKKPEYNPTYGTTYQRVIKRGYLICGTNDEFPGFSEEIFDDDDGLLMRGFDVDICRAVAAAVFGDEEAIEYEIVDGVTRFTYLIDGTIDVLSAATTYTFTRNVLKKLEFLL*
>MP0313_megahit_123938_177-542
TPISKEPLGPTYRSNDSQWADIINWTVYATIIADEYGVTSATVDSFDYDAAPEMGRLMGKNDGELQTAMGLTADAYYNVIKQVGNYDEIYSRNLNPVGLYREGSANAGWQDGGLIYSPPAR*
>MP0313_megahit_124803_2-517
NGIDYQSVVSDTNAQTLTNYDSGRCDVLTTDASGLYSMRAAANDPSEHVVLPEIISKEPLGPVVRQGDDQWFNIVRWSLNAMITAEELGVTSATVDDVTNNPERERLMGRSGNTHEYVGLTPDWTYNIISQVGNYSESFERNIGINTPIGIARGVNALWTQGGILYSPPFR*
>MP0313_megahit_128570_3-152
MNVADYQEEVKMKKTVIFGALTVAGLAAGAAGAATLDDVKARGKLNCGVT
>MP0313_megahit_133784_366-1457
MQIKFLLVIPSMLLLLLMLAVACGGDDDDTDQASAEHAHGGRLQEVKDRGKLICASRNDVPGYGSLDASGNNVGFDIDLCRAVATAVLGDSSAIEIRYISASERGPTIQSGEVDLLVRTVTWTTSRDAQWGNYVQTMFFDGQGFMVNKSLGISSALELKGATVCVTQGTTTELNLQDFSNQNNLNISALTFEDTDAVVAAYTSAQCDAFTNDRSQLAALGSAFSNRADHVILPETISEEPLGPVVPHGDDQWFDVVKTVMAILIYGEAYGVTSGSVPSSSTGDTKVDRLLGFEGSYGQDSLGISQTAAQDILRAVGNYGEIYNRNLGPGGINLPREGGRNALWADATCTDCPRGGQIYAAPLR*
>MP0313_megahit_136024_1344-2360
MNKSVFFGALTVAGLAAGAAAASTLDDVKARGKLNCGVTTGLAGFAAPNANGEWEGFDVAVCRAVAAAVLGDPAAVEFIPTTGKTRFTALASGEIDFLARNTTWTFSRDVDLKFDFIGVNYYDGQGFMVPKELGVSSAKDLDGATVCIQTGTTTELNLADFFRNNNISYEPVPVETNAEGQQQYLAGACDTYTTDASGLAATRATFENPGEHIILPEIISKEPLGPLVRHGDNDWGDVTRWVLYALIAAEELGVTSANVEEMTTNTTNPEVARLLGTEGTLGEMLGLEADWAKKAIASQGNYGEIFAKNIGEETPIGLARGLNAQWTDGGLMYAPPFR*
>MP0313_megahit_137005_3-1175
ATAAGNDAGYAAGETAGYTAGFTAGSGDPNATVITPADVAAALAEGEAAGYTAGMAAGLDTGSTLDAVIAAGTMKCGVKTSQFAMGYLDDDGVRSGLDIEYCRALAAAIGLDPDTDIEYVLATGSNRFALLASGDIDVLIRTTTWTTSRDADLNADFAGINFFDGQGMLVNLDAHPGATSIMQLDGATVCVGIGTTTEGNLADYFTVNSLSYTAVNSADADTAKASFINEECTTWTGDMSAMVAQKYGLEQGEGQSFTMGIMSELMSKEPLAAATRDNDDAWNDVVTWVWYGMLTAEELGINSGNYAAADLSDPSLNRLLNNTLGLGTETNPLSPTWMQSVLATSGNYYEAYDRSFCDGTGTMSNCLIDRAGTYNAPHWEGGLQYAPPMR*
>MP0313_megahit_140653_1-954
NAFVLDEVKERGYLKCGVSEPFFGFANVDAKGNWSGFDVDVCRAVSSAIFSDPDKVEYIPTTNRSRFPILAGGDVDLLSRVTTWTFSRDVNLGFEFTGINFFDGQGFMVKSSLGVISAKELDGASICIITGTSFKFNIDMFFKKNNISYTPVLVEFNDEAFENYLSDRCDVYSDYITELTNKRITLPDSNKHIILPELISKEPLSPLVRHGDDQWRDVVSWSLKVMIIAEELNINSQNIDDFKETENKEILRLLGLLGPYGTMIELDDLWAYQIIKHVGNYEESFKRNLGSESLLNLKRGFNRLYNKGGLLYAPPFR*
>MP0313_megahit_145008_2-187
MKISNVLKLLTSVLILSFGASAIADTLSDTKARGHVRCGVSQGLPGFSNPDADGNWVGLDVD
>MP0313_megahit_151459_2-655
GQQLMARASDGFTGSSKVSDIDGAIVCTNAGTTTEKNIAEAAEMAGAEITLLAFETSDEVWETFIAGGCDITTTDGSALVGRKVKNQPADQEWVIFPATPISKEPLGPTYGQNDSAWADAVNWTVYAMIIMDEYGITSATVDSHVGDAGEVGRLLGGDGELQTVMGLSADAFYQVIKQVGNYGEVYDANLNPVGLYREGSSNAGWLDGGLIYSPPAR*
>MP0313_megahit_153659_347-1246
MKKLILILVLFLFAFTAKSNTLDDVKNRGYLICGISENLTGFATPNDKGMWTGFDVDMCRAVAAAVFGDFNKVEFITTTSRSRFPILASGEIDLLARNTTWTFSRDANLGFEYAGINFYDGQGFMVSKSLGIDSVKDLEGATVCIEIGSTKEFNINNFFLKNNISFKALLVEIDDDAVENYLAGRCDVYTNLISELAVLRIKIPKPSNHIILPEIISKEPLGPLVRHGDNEWGDIIRWSLNTMIIAEELGLTSENVDEHFESNNNEVLRLLGVVGSYGDMLELDYNWAYNIIKQVGDYSS
>MP0313_megahit_153867_2-904
YGYDEGYNEGYLNGTEYGYDEGHNEGYNEGYLNGTEYGYGEGHNEGYLNGTEYGYDEGYNEGYLNGTQYGYDEGYYEGYYERYYEGYNDGYNDGHASATSTLDTITERGFLKCGVKGSQYGMGYWDEDSEVYTGLDIEYCKAIAAAIGLNPETDIEYVLATGSNRFALLAYGNIDVLIRTTTWTTSRDAGLNADFAGINFYDGQGLLVNTDAIDATSALDLDGATICVGIGTTTEGNLADYFEVNNMEYTAVNSDDADKAREKFINGECDVWTGDMSAMISQKWAMEEDGVDFEMAIMPEL
>MP0313_megahit_160690_2548-3465
LNCIVSTGLPGFSYTDKSGRWKGFDADMCRSVAAAVLGDGEKVKFIPATGKTRFTLLNSKEGDVIFRNTTWTFVRDVDVKLNYIHTTYYDGQGFIIRKSKGVKSAKELDGATICIQTGTTTELNLADYFRANKISYKPVPIESNEEARKNYLADRCDSYTTDASGLAATRATFDDPDKHVVLPEIISKEPLGPVVRHGDDQWADIVRWTVYALIAGEEHGITAANADKMASSSGNPNVKRLLGSEGNLGKMIGLDKEWARRAIKAQGNYEEIFERNVGMKTPVGLARGLNAHYLDGGLQYSPPFR*
>MP0313_megahit_163210_1-702
DAKIGLTFNGVNFYDGQGFMVPKSLGITSALELDGASVCVNTGTTTELNLADYFRANGMSYEPVVFEKADEVRNAYDSGRCDVHTTDKSGLAAQRTQLAQPEDHMVLPETISKEPLGPVTREGDEPWSDIVFWVLNALITADELGVTSAEVEAVRADPNSTPEWKRILGTEGATGEHLGLGAKWAYNAIQQVGNYGEMYERHVGANTPLALARAGSPNASWKNGGLLYAPPIR*
>MP0313_megahit_171470_116-532
MKKTLKHLFSLFAVFAFVFAIGTEAMAAKKGKTLKNTIKKDFVKCGVSQGVPGFSNADASGNWTGIDVDVCRAVAAAVLGDAGKVKFTPLSAKERFTALKSKEIDVLSRNTTWTLSRDGGIGLTFNGVNFYDGQGFMVT
>MP0313_megahit_176360_1-645
KICVGTGTTTEGNLADYFTFNGIAFEAINVENAEQATEKFVAGECDAFTGDMSAMVARKWMLDQDTYVEGDALYAGTWIAKELLSKEPLGAATRDNDDDWNDVVAWVWYGMITAEEFGITSANYAAEATTAAADGGDPGINRLLNQNLGLGTSSNPLADTWMQAVLGAVGNYAEAYDRSFCDGDGGMNNCLIDRAGTANDLAANGGLQYAPPMR*
>MP0313_megahit_178994_2-898
TAEVEVVAGGSLLDTVQARGTLNCGVSGSAVAFSETQADGSVTGIDADFCRAVAAAVLGDAGAVNFVALTASERFTAVQTGDVDVLMRNTTWTQSRDSSVGMDFGPTTYYDGQQLMARVSDGFSGSSSVADIDGSVVCTNVGTTTEKNIAEAALLAGAEITLLGFETSDEVYETFIAGGCDITTTDGSALVGRKAKQQPADQEWVIFPATPISKEPLGPTYGQNDSAWADAVNWTVYAMIIMDEYGVTSANVDATCATAEAEVARLCGGDGELQTAMGLSADAFHQVIKQVGSYGEVYD
>MP0313_megahit_181522_1-558
AATTAAPATTTAQVEVVQGGSLLDTVQARGMLHCGVSGSAVAFSETQADGSVTGFDADYCRAVAAAVLGDANAVMFMSLTASERFIAVQSGDVDVLMRNSTWTQSRDTDVGMDFGPTTYYDGQQLMGRVSDGFSGNSGIADLEGAIVCTNAGTTTEKNIAEAALLAGAEITLLGFETSDEVYETFI
>MP0313_megahit_191310_667-1701
MRLKTTVTLAAVALALGVTSGAQAGTLEDVQARGVLRCVVSTGIAGFAKPDANGVWGGFDIDFCRATAAAVLGDAGAIEAVTSTGKTRFTKLNAGEGDVLWRNTTITFSRDVGVKLRFHGINYYDGQGFMVKKSLGISSALELDGASVCIQTGTTTELNLADYFAENGMSYEAVTIETNDEARQNYESDRCDVYTTDASGLSSTRSALPDPDAHMVLPEIISKEPLGPATRHGDDQWSDIITWVLNATITAEELGVTQANVDAKAGKQGQPSKNPETRRMLGLDGSQGSELGLSNDWAYQIIKQVGNYSDIFERNIGPNTPLGIERGLNALWTNGGLQYSPPFR*
>MP0313_megahit_196803_2-628
YNEGYDYGYGLGYNEGYDYGYDDGYDDGYADGLWYSGPSGASTLDAILERGSMKCGVKDSQYGMGYLEADGTHTGLDIEYCRAIAAAIGLNPDNEIEYVLATGSNRFELLASGEVDVLIRTTTWTTSRDADLNADFAGINFYDGQGILVNLDAYTDEDGTGAPTSALELDGAKICVGIGTTTEGNIADYFAVNNMEYTAVNSDDAATAK
>MP0313_megahit_197924_3-575
RKGKKMFKYIKQLASLFAVVAVLFAFTTETMAAKKSKTLKNTLKKGFVRCGVSQGLPGFSNADASGNWTGVDVDVCRAVAAAVLGDANKVKFTPLSAKERFTALTAGEIDILSRNTTWTLSRDADIGLTFVGVNFYDGQGFMVRKSSGITSTSDFKSGLSACVNIGTTTELNMRDFFTANGITYEPVVFEK
>MP0313_megahit_201727_1-921
MRLKSTLIASAAVVAMGVVSGAQAGTLEDVQNRGTLRCVVSTGIAGFAYTDSSGTWKGFDIDFCRATAAAVVGDADKFSTVKSTGKTRFTLLNAGEGDVLWRNTTITFSRDVGVKLRFHGVNYYDGQGFMVKKGLGVKSATELDGASVCIQTGTTTELNLADYFHANGMKYEAVTIETNDEARQNYISDRCDVYTTDASGLAATRSTLPEPDNHVVLPEIISKEPLGPATRHGDDQWSDIITWVLNATITAEEKGVTSANVDQMKSSKDPEILRLLGVEGNQGGELGLKKDWAYQIIKQVGNYGEIF
>MP0313_megahit_215759_908-1297
PELLSKEPLGAATRDNDADWNDVVAWVWYGMITAEEFGIDGSNYGDFVNSENPGINRLLNSNLGLGTDANPLSDTWMQAVLGAVGNYYDAYDRSFCDGDGGMNNCLIDRAGTLNDLVANGGIQYAPPMR*
>MP0313_megahit_218557_3-491
MKKIFKRLFSLFTVFVVVMFVMGTETMAAKKSKTLKNTIKKGFVRCGVSQGLPGFSNADASGNWTGVDVDVCRAVAAAVLGDAGKVKFTPLSAKERFTALTAGEIDILSRNTTWTLSRDADIGLTFVGVNFYDGQGFMVRKASGITSTSQFKSGLSACVNIGT
>MP0313_megahit_220951_1769-1939
GELGLKKDWAYQIIKQVGNYGEIFERNIGVDTPIGLARGLNALWTNGGLQYSPPFR*
>MP0313_megahit_221575_1384-2445
MKKKYLLLFTPFILLFFACATGDESSSVPSDTLATVVERGILHCGIKDSQPGFGYLQPDGTYAGQDVEYCKAVAAAVLGDANKVKYVPATAKARFEMLKAGEIDVLIRTTTWTASRDASLKSSFAVTTFYDGQGMMVKSDSGITSMKDLTGATICVTTGTTTEQNLDDWFTERNLAYQQLAVENDAGSQAAFIAGRCDGWTGDKSNLAGQRSKYPSDAGGSDALTILPITLSKEPLGPVTRDNDSKWFDVVNWIVIGTIAAEEMGISSQNLQAHIANPKNKNQARLLGVGWDGGEVTDLGLGISADFMQKVLYQVGNYGEIYARTIEPIGIPRSGSLNALWTQGGIIYAPPMR*
>MP0313_megahit_226673_290-928
MLAAMMMLLMTTAALAGCAGSDVSQDDVDAAYDNGYAAGTADAASVSTLDTIIARGSLKCGVKDSQFGMGYLNADGTYSGLDIEYCKAVAAAIGIDNIEYILATGSNRFELLASAEIDVLIRTTTWTTSRDAGLNADFAGMNFYDGQGMLVNLAQFDGATSALDLDGANICVGIGTTTEGNLLDYYDLHGMTMTTINTENAAAAQENFLDGSC
>MP0313_megahit_235228_851-1225
LSKEPLAAATRDNDDDWNDVVTWVWYGMLTAEELGITSANYASADMSIPANDRLLNNNLGLGTETNPLAATWMQSVLAAVGNYEEAYTESFCTFDDSGDCLIDRAGSQNAPYWEGGLQYSPPMR*
>MP0313_megahit_240897_3-530
SYEPVVFEKADEVIAAYDSGRCDVHTTDKSGLAAQRTKLAQPDDHMVLGETISKEPLGPVTREGDEPWSDIVFWTLNALITWDELGLEAGEGIKNIVGDTSQTPEVKRILGVEGDQGGHLGLEKDWAYWALFEVGHYGDMYERHVGANTPLALAREGSPNASWKNGGLIYAPPIR*
>MP0313_megahit_247150_57-596
ADYFHANGMKYEAVTIETNDEARQNYSSGRCDVYTADASALAATRSTFSDPQNHIILPEIISKEPLGPATRQGDDQWSDIITWVLNATITAEEKGITQANVDKMKSSKDPEVLRLLGVEGSQGKELGLSNDWAYNIIKSVGNYGEIFERNIGVNTPIGLPRGLNALWTKGGLQYSPPFR*
>MP0313_megahit_248553_2793-3815
MKKLSIALAACAVTALTLTPQAAKAGTLEDVKARGVLNCIVNTGLPGFSYTDASGRWKGFDADMCRSVAAAVLGDGEKVKYIPATGKTRFTLLNSKEGDVIFRNTTWTFVRDVSVKLNFIHTTYYDGQGFMIRKSKGVKSTKELDGATVCIQTGTTTELNLADYFRANKISYKPVPIESNEEARKNYIADRCDTYTTDASGLAATRASFTKPEDHLILPEIISKEPLGPVVRHGDDQWADIIRWTVFALIAAEEHGVTAANADAMAAKKTPATARLLGGEGELGKMLGLDKDWAKRAIKAQGNYAEIFERNVGTKTNIGLARGLNAHYTNGGLQYSPPFR*
>MP0313_megahit_249442_3-575
TNIGTTTELNMRDFFNSRGISYEPVAFEKADEVVAAYDAGRCDTYTTDKSGLAAQRTKLADPSAHVVLPETISKEPLGPVTREGDENWSDIVRWSLNVMIEAEELGITSANADAMKTSENPAIKRLVGSEGETGAALHLDQEWSLRIIKQVGNYGESYERNVGPDTPVGLSRGPNAQWINGGLLYANPTR*
>MP0313_megahit_254123_3-962
MINKKHLVLLASAGAITLAGIATAQANTLEETRSRGAVQCGVSDGLPGFSAPDDSGEWQGLDVDVCRAVAAAVLGDADAVNYISLNAVERFTALQSGEVDVLSRNTTWTTTRDTTLGLNFTGVNFYDGQGFMVSRDLGITSAAELDGAAICIQSGTTTELNLADYFRANGMEFDPIVFDTSEQTVGGFQAGRCDVLTSDTSQLAALRIQLDDPAGAMILPDVISKEPLGPVVRQGDDLWFNIVKWSLFAMINGEEYGVTSENAEEMLSSENPDVARLLGQDGNYGEGMGLDADWAYNILSQVGNYGESFERNVGMGSPLE
>MP0313_megahit_254882_2-532
MTTTRWLGLGITLLAPTLWVPATAMADTLEAVRERDSVRCGVNAAQPGFSSLDDNDQYRGLDTDVCRAIAAAALGDASKVNFVPLDSVERFAALQSGEVDVLSRTTTWTSSRDTTLGMNFTGVSYYDGQAFMVASDLGVQSAKELDGAAICTQSGTTSELNLSDYFRINNMTYDAVV
>MP0313_megahit_254901_903-1685
YISLNAVERFTALQSGEVDVLSRNTTWTTTRDTTLGLNFTGVTFYDGQGFLVSRDLGISSASELDGAAICIQSGTTTELNLADYFRANGMEFDPIVFDTSEQTVGGFQAGRCDVLTSDTSQLAALRIQLDDPASAMILPDVISKEPLGPVVRQGDDLWFNIVKWSLFAMINGEEYGVTSENAEEMLSSENPDVARLLGQDGNYGEGMGLEADWAYNILSQVGNYGESFERNVGMGSPLEIERGVNALWNQGGFQYAPPIR*
>MP0313_megahit_258469_2-634
MYKYIKQLTSLLAVFVVLFAFANEAMAKKKSKTLKNTIKKGFVRCGVSQGLPGFSNADAAGNWSGVDVDVCRAVAAAVLGDASKVKFTPLSAKERFTALTSGEIDILSRNTTWTLSRDADIGLTFVGVNFYDGQGFMVRKASGITSTDDFKSGLSACVNIGTTTELNMRDFFTSKGITYEPVVFEKADEVVAAYDSGRCDTYTTDKSGLAA
>MP0313_megahit_263344_256-1272
MAFKTLILAGAILAASLSTTFAGTLEDVKSRGILNCGASEGVPGFSNPDANGNWAGLDSDICRAIAAAIFNDPTKVNFVPLASKQKILAVVTGQVDLTSRTTTWTMKRDTKEGVDFTTIVFYDGQGFMVRKDLGVTDARQLKGATVCVTTGTTTELNLADFALANNIKMEAVVFEGKKEAVNAYKSGRCDAFTTDSSQLAAFRTTFKNPGDHLILKELISKEPLSPLVRHGDNKWKDLVTWVINGLITAEELGVTSKNATDMAANTKNPTIKRLLGTSGEYGVYIGLEKDWMLRAITKVGNYGEIFERNLGQGTPLKLKRGVNALPSDGGLLYAPAFR*
>MP0313_megahit_265170_1-225
MRALAKIALTAVAVGAMAFTATAGTLEDVKARGVLRCVVSTGIAGFAYPDSSGTWKGFDIDFCRATAAAVLGDSS
>MP0313_megahit_268222_1204-2526
MTKIKRRHLGALSGLLVFLAVFAVACGGEPTPVPTTAAAPQAGGPEAMSMMMEKMGPEDVRAMMGEMMPQVMEKMGPDGVAAMMAEMMPQMMEAMGPENMAMMMEKMQPGGMAKMEGSRLDTVKKRGKLICASRNDVPGYGSLDASGNNVGFDIDLCRAVASAVLGDPKAIEIRYISASERGPTIQSGEVDMLVRTVTWTTSRDSQWGNYVQTMFFDGQGFMVNKALGISSALELNDAVVCVTQGTTTELNLQDFSNQNNLNISALTFEDTDAVVAAYQSGQCDAFTNDRSQLAALGSAFDKRDDHIILPETISEEPLGPVVPHGDDQWFDVVKTVMAVLIYGEAYGVTSGNVASSATGDTKVDRLLGIEGSYGQESLGISQTAAQDILKAVGNYGEIYDRNLGPGGINLPRENGRNALWADATCTDCPKGGQIYAAPLS*
>MP0313_megahit_269570_115-573
MRALSIIALTLTAVGAMAFTATAGILEDVKARGVLRCVVSTGIAGFAYPDADGTWKGFDIDFCRATAAAVLGDSSKIKAVTSTGKTRFTKLNAGEGDVLWRNTTITFSRDVGVKLTFVGVNYYDGQGFMVNKSLGVNSAKELDGASVCIQTGT
>MP0313_megahit_269895_1-468
AAYDSGRCDTYTTDKSGLAAQRTKLSNPADHIVLPETISKEPLGPVVRQGDSVWEDIVRWSLYVMIEAEEYGVNSTNASAMKTSENPQIKRLVGAEGELGAALGLENDWSYNIITQVGNYGESYKRNIADTGILPDRGPNELWTKGGILYVAPAR*
>MP0313_megahit_274829_3442-4482
MKVMKLLAAAAVMMGMAFAGSSTAVAESTLDIVKKRGHLRCQVGQPSPGFYNLDKDGNWYGSDVAVCQTIAAAIFGDSSKVEYQSVSTPQRFTAMANGESDVLSRTTTWTLLRDTQLGLDFTTVNFYDGQGFMVRVDSGIKSSLELEGATVCVATGTTTELNLADYSRANNLDIEPVTFEDKNVRNETFYKGGCDAVTNDKSGLASTKAEFPDPENFVILPETISKEPLGPVVRQGDSNWNDIVMWSVFALIAAEELGLNSGNVESVRSSTTNAEIKRMLGVEGNLHEGLGLSKDWAYDIVSQVGNYAEVYEAYMGGGERGIGITRAGSQNALWNQGGLMYSPPFR*
>MP0313_megahit_275392_1-546
MIMVGKVIVSIIWAFWMMAMSTAEGNPADLIEPVVVIKEEYNPTYSTTYNRVKERGYVVCGTNDEFPGFSQEMWHIEDGNRWEGFDVDICRAIAAAMFGDAAAIEFTIVNGKTRFEFLIDGSIDVLSATTTFTYTRNVTKKLEFLPTTFYDGQGFIVRKTLGVSSAKQLEGAKICFSSTGTA
>MP0313_megahit_275826_3-638
NISGIAMIMIGKIVVSLIWAFWMMAMSSVEGQDSKTMTTMDHSKMTLEEIEKVKQMVMDKKNASKPEYNPTYGTTFNRVKKRGNVICGTNDEFPGFSQESWSTEDGSRWEGFDVDICRAVAAAMFGDADAIEFTIVNGKTRFEFLIDGSIDVLSATTTFTFTRNVAKKLEFLPTTFYDGQGFIVRKTLGVSSAKQLEGAKICFSGTSTAAKN
>MP0313_megahit_276748_1-804
MIMIGKIIISLVWVFWILAMSTVEGQDPSAVSQDDYDSLHAEVVELRKIKEIHQQMLPQGEKNYKMKDEYFPTYGSTLARVKKRGYIICGTYPDFPGFSEEVEEAEESKVWVGFDIDICRAVASAVFGNQWRIQFIGINGRTRFERLIDGSIDVLSAATTWTFSRDVEKKLEYVATTYFDGQGFMVRKNLGVSSAKQLVGASVCFSGASTAAQNIRDFFEYHEIRFVPIEISADQDVKELYAAGECDMYGTDRSGLASNRLSFDDPDR
>MP0313_megahit_276871_2-199
MKKMFKHLFSFFAIFAVVMLVLGTESMAAKKSKTLKNTIKKGFVRCGVSQGLPGFSNADASGNWTG
>MP0313_megahit_278115_116-610
DVKELYAAGECDMYGTDRSGLASNRLSFDDPDRHMILPEVISKEPLGPVVKYGDQQWADIVRWSVFVLFLAEEMGITQDNIDGFKQHKNPSIQRFMGERNGEEYPNLGIKLGLDKLWAYYIIKQLGNYKEIYERNVGINTPIGLNRGLNKLYIHGGLLYAPPLR*
>MP0313_megahit_280542_76-540
MRALAKIVLTLTAVGAMAFTATAGTLEDVKARGVLRCVVSTGIAGFAYPDADGTWKGFDIDFCRATAAAVLGDSSKIKAITSTGKTRFTKLNSGEGDVLWRNTTITFSRDVGVKLTFVGVNYYDGQGFMVNKSLGVNSAKELDGASVCIQTGTTT
>MP0313_megahit_280610_3-707
MIMIGKVVISLIWAFWMMAMSSAEGNPTDKSEPVVVIKEEYNPTYSSTFDRVKKRGYVICGTNDEFPGFSQESWSTEDGGRWEGFDVDICRAIAAALFGDADAIEFTIVNGKTRFEFLIDGSIDVLSATTTFTYTRNVTKKLEFLPTTFYDGQGFIVRKTLGVSSAKQLEGAKICFSSTGTAAKNIADFFELHGISYIPVAVKPSEKTKNVYKRGDCDMYGTDRSGLASNRLSFD
>MP0313_megahit_286692_3-533
MIMVGKVVVSIIWAFWMMAMSTAEGNPSDQTEPVVVIKEEYSPTYSSTFDRVKKRGHVICGTNDEFPGFSQEIWSDEDGDRWYGFDIDICRAVAAALFGDADAIEFTVVNGKTRFTFLIEGSIDVLSATTTFTYTRNVAKKLEFLPTTYYDGQGFIVRKTLGVSSAKQMEGARICFS
>MP0313_megahit_287560_1-516
MRALEKIALTLIAVGALAFTATAGTLEDVKARGELRCVVSTGIAGFAYPDSSGTWKGFDIDFCRATAAAVLGDSNAIKAVTSTGKTRFTKLNSGEGDVLWRNTTITFSRDVGVKLTFVGINYYDGQGFMVNKNLGVNSAKELDGASVCIQTGTTTELNLADFFRANKMSYEA
>MP0313_megahit_288095_3-176
MLKYIKQLTSLVAVIAVLFAFTTESMAAKKSKTLKNTIKKGFVRCGVSQGLPGFSNAD
>MP0313_megahit_288323_319-1332
MRYLKRFFIFLIFHILSLPVIAFTLDDVKSRGYLNCGISETRVGFADINSDNIWIGFDVDMCRAVAAAVFSDSSQVNFILTTSRSRFPILASGEIDLLSRMTTWTFSRDVNLGFEFAGINFYDGQGFMYKSELGIQTPNDLNGATICIIEGTQMAFNINNFFNKNILTYQSIPVEFDDEAFESFNSGRCDIYSSYMTELANKRIAFNRPEDYSIYSEIISKEPLGPVVRHGDDQWRDVVSWSLKVMIIAEELNITSKNIDDFLDSDNNEILRLLGMVGAYGDMIELDEKWAYYIIKQVGNYSEVFNKNLGPETRLNLNRGLNRLYIDGGLLYAPPFR*
>MP0313_megahit_288323_3300-3965
MKISSVLKLLTSLLMLSFGTAAIADTLSDTKARGHVRCGVSQGLPGFSNPDADGNWVGLDVDVCRAVAAAIFGQGGDEKVEYFPVSAKERFTKLTAGEYDILSRNTTWTLSRDAKIGLTFNGVNFYDGQGFMVPKALGITSALELDGASVCVNTGTTTELNLADYFRANGMSYEPVVFEKADEVIAAYDSGRCDVHTTDKSGLAAQRTKLAQPDDHMVLGET
>MP0313_megahit_290441_166-588
RLSFDDPERHMILPEIISKEPLGPVVKYGDQKWSDVIRWVVYVLFIAEEMGINSKNIDSFRNHIDPNIQRFMGEKNGEDYPHLGSKLGLSATWSYDIVKQVGNYKEIYERNVGENTPLGLKRGLNRLYNHGGLLYAPPLK*
>MP0313_megahit_290677_171-611
SGLASNRLSFDDPDRHMILPEIISKEPLGPVVKYGDQKWSDVIRWTIYVLFIAEEMGINSKNIDGFRNHIDPYIQRFMGEKNGKDYPHLGAKLGLSATWSYDIIKQIGNYKEIYERNVGENTPLGLQRGLNRLYNHGGLLYAPPLK*
>MP0313_megahit_296419_2-166
MLKYLKQLTSLVAVIAVLFAFTTESMAAKKSKTLKNTIKKGFVRCGVSQGLPGFS
>MP0313_megahit_296622_3-533
MLIIVNNKQKEEMIMKRTFKHLLSLIAVVAVLFALGTEAMAAKKSKTLKNTIKKGFVRCGVSQGLPGFSNADAAGNWTGVDVDVCRAVAAAVLGDSGKVKFTPLSAKERFTALTAGEIDILSRNTTWTLSRDADIGLTFVGVNFYDGQGFMVRKASGITSTSQFKSGLSACVNIGTT
>MP0313_megahit_300824_1-93
RNIADTGILPTRGPNELWTKGGLLYVPPAR*
>MP0313_megahit_301401_122-1147
MINKKHLVLLASAGAISLAGIATAQANTLEDTRARGAVQCGVSDGLPGFSAPDDSGNWQGLDVDVCRAVAAAVLGDADAVNYISLNAVERFTALQSGEVDVLSRNTTWTTTRDTTLGLNFTGVTFYDGIGFMVNKDLGISSADELDGAAICIQSGTTTELNVADYFRANGMEFDPIVFDTSEQTVGGFQAGRCDVLTSDTSQLAALRIQLDDPASAMILPDIISKEPLGPVVRQGDDEWFNIVKWSLFAMINGEEYGITSENVDEMLNSDNPDIARLLGQDGNYGEGMGLEADWAYNILSQVGNYGESFDRNVGMGSPLEIERGINALWTQGGIQYAPPIR*
>MP0313_megahit_304511_201-908
TWTSSRDTTLGMNFTGVSYYDGQAFMVASDLGVQSAKELDGAAVCTQSGTTSELNLSDYFRINNMTYDAVVFDSPEQSIAGFEAGRCDVLSSDASQLYAQRIQLADPNMAVVLPEIISKEPLGPAVRQGDDQWFNIVKWSLFAMLNAEELGVSQANVDEQLSSDNPDVMRLLGQDGDFGEAMGLSSDWAYQIVKQVGNYADIYDRNVGADSDFNIARGLNALWKDGGIQYAPPIR*
>MP0313_megahit_304869_233-610
VVLPEIISKEPLGPAVRQGDDQWFNIVKWSLFAMLNAEELGVSQANVDEQLSSDNPDVMRLLGQDGDFGEAMGLQPDWAYQIVKQVGNYADIYDRNVGTGSDFKIARGLNALWKDGGIQYAPPIR*
>MP0313_megahit_307474_3-989
FFKLNIVNNKKEIIMKKMFKHLFSFFAIFAVVMLALGTESMAAKKSKTLKNTIKKGFVRCGVSQGLPGFSNADASGNWTGVDVDVCRAVAAAVLGDAGKVKFTPLSAKERFTALTAGEIDILSRNTTWTLSRDADIGLTFVGVNFYDGQGFMVRKASGITSTSQFKSGLSACVNIGTTTELNMRDFFTANGITYEPVVFEKADEVVAAYDSGRCDTYTTDKSGLAAQRTKLSNPDDHIVLPETISKEPLGPVVRQGDAVWEDIVRWSLNVMIEAEEYGINSSNADSMKTSKNPQIKRLVGAEGELGAALGLDNDWSLRIIKQVGNYGES
>MP0313_megahit_308872_1-792
MAAKKSKTLKNTIKKGFVRCGVSQGLPGFSNADASGNWTGVDVDVCRAVAAAVLGDASKVKFTPLSAKERFTALTAGEIDILSRNTTWTLSRDADIGLTFVGVNFYDGQGFMVRKSSGITSTSDFKSGLSACVNIGTTTELNMRDFFTANGITYEPVVFEKADEVVAAYDSGRCDTYTTDKSGLAAQRTKLSNPDDHIVLPETISKEPLGPVVRQGDAVWEDIVRWSLNIMIEAEEYGINSSNADAMKTSENPQIKRLVGAEGE
>MP0313_megahit_310397_312-695
DDHIVLPETISKEPLGPVVRQGDAVWEDIVRWSLNVMIEAEEYGINSSNADAMKTSENPQIKRLVGAEGELGASLGLDNDWSLRIIKQVGNYGESYKRNISDTGILPDRGPNELWTKGGILYVPPAR*
>MP0313_megahit_311177_538-1167
MIMMGKVVISLVWAFWMMAMSTAEGQMTLEERLSLTLSLVMDKENIPKAEYNPTYGSTYQRVKERGNVICGTNDEFPGFSQEIWSDEDGSRWEGFDVDICRAVAAALFGDADAIEFTVVNGKTRFEFLIDGSIDVLSATTTFTFTRNVAKKLEFLPTTFYDGQGFIVRKTLGVSSAKQLEGAKICFSGTSTAAKNIADFFELHGISYIPV
>MP0315_megahit_38830_54-1118
MNSFAMFRASAVSCCAALVISLTACTSGPTSGEESSAFSGSTLAKVKARGTLNCAIHTGQLGMSYLDKRGRWQGFFVDYCRALAAAVLGDANKVKFMPVASNKRFTIVQTGEADVLSRTTTWTLTRDTELGVNFVGIMYYDGQSFLVPKSSGVAKANDLDGASICITKGTTSELNTADYFQRNGIRFKSIVFENPEEAKLAFFAGRCDAMTTDAFTLTVIRLADTENPDDYVVLNERLTKEPVGPVVRSDDEQWFEINKWVLNALIAAEEMGVSQANAAKMRANSPDPETRRMLGGLPGFGKSLGLDDDWAFRAIRATGNYEEIFTRHITPLGVDRGQNKLYKDGGLIYPLPMR*
>MP0315_megahit_39163_3-587
SQIESIEDLSNKTICVKNDTLVHKNLINYFSVLEINVSIDNHSSFSEAVDNYLNGGCDAVSHTSSILASNKSSFSDSSSHKIIDTTIGKFPFGPVVSDNDPVWKDIVTWSLNTMISAEELGITSNNISSFSNSDNYKIRKILGIDGDFGQPLGLSTDFMYEIINQVGNYGEIYENNLGVNTSLGLNRGLNALWTE
>MP0315_megahit_48948_2-214
MKYLGFIAAAATAAVVSTGALAGTLEDVKKAGVLRCVVSTGIAGFAYPDDSGKWKGFDIDFCRATAAAVLG
>MP0315_megahit_58355_296-580
MKRLTTAIAITALAVALWPTYTLAGPTVDSIKKRGKVICGVNGNRAGFSALDSKGQWQGMDVDTCKAVAAAILGDKNKVQFVKTTTQTRFTALQT
>MP0315_megahit_62754_1-636
DGTYTGLDIEYCKAVAAAIGLDPDTDVEYVLATGSNRFELLAYGEIDVLIRTTTWTTGRDADLNADYAAINFYDGQGLIVRSDAFAYANGSATELDGANICVGTSTTSEGNLDDWFMTNGISFTSISVDDHFEAMEMLKDGSCDAYTGDMSAMIAVKWEMENDSDWTSSNDYSELWIATELMAKEPLAAATRDYDTEWNEIVSWVWYGMLTA
>MP0315_megahit_63879_115-1233
MRKKTMWRLLATLFAITLAASACGGSDSSSDDSTASDAGAAEETEVTLAASGGSLLETIIDRGTVNCGVSGSAVAFSELQADGSMAGFDADYCRVVAAAILGDANKVNFVSLTAAERFTAVQTGDVDLLMRNTTWTQSRDSEVGMDFGPTTYYDGQQLMGRASDGFTGSSQVSDVGGSVICTSAGTTTEKNIADAASEAGVSIELQTFEDFDTVTNNFISGACDIITTDGSGLVGRKAKQQPDGENWVIFPATPISKEPLGPTYGQNDSAFADAVNWAVYATIIADEKGINSSNVDAMLASGDTETIRLLGGEGELQSGMGLPADAFYQVIKQVGNYDEIYSRSLNPVGLSREGSANAAWTDGGLVYAPPAR*
>MP0315_megahit_66666_541-1503
AGASAQTLDTVKERGTLRCGVNTGLPGFASQNDQGEWQGLDVDYCKAIAAAVFGDVSKVQYSPLSAVQRFPALQNNEIDVLARNTTWTMDRDTTLGLAFAGVNYYDGQGFMVKNDLGVTSALELSGATVCVQSGTTTELNLADYFATNNMEYNPVVIESQSDVNSAYDSGRCDVLTTDASGLAASRLEMANPDNHTILPEIISKEPLGPAVRQGDDQWFNVVKWTHYALLNAEELGVTQENVDEMMKSENPEIRRLLGQDKNYGEAIGLGQDWVVNIIKGVGNYGEIFERNIGVNTPLKIQRGQNALWTDGGLQYGMPIR*
>MP0315_megahit_72137_3-590
DSGVYSGLDVEYCRAVAAAIGLNPNTDIEYVVASAGDRFTKLANEDIDVLIRTTTWTTSRDADLNADFAGINFYDGQGMLVNLGAHEGADSIEDLNNAKICTTTGTTTEGNLADYFTNAGLEYEVVGVSGDAQAKIKFVNEDCTAWTGDMSNMVAQQYGINQDGNATFSMGIMPELLSKEPLGAATRDNDDDWNDV
>MP0315_megahit_85003_3-650
NTTITFSRDVGVKLTFLGVNYYDGQGFMVKNSMGIKSAKDLDGASVCIQTGTTTELNLADYFRSNGMKYEAVAIETNEEARQCYLSGRGDVYTTDASGLAATRSTFKDPKNHTILPEIISKEPLGPAVRQGDDQWADVVRWVLYATVTAEELGITQANVDSIGMKTKNPEIKRFVGMEGSQGEELGLNKDWAKNIIKAVGNYGEIFERNIGSKTAI
>MP0315_megahit_93536_1-351
PLGPLVRHGDNHWGDIIRWVLNVLIIAEEKNLNSQNVDEYLNIGDSETLRMLGEVGNYGDMLELDNKWAYNIIKQIGNYSTIYEKNIGINSVLGIKKRGLNNLWSNGGLLYAPPYR*
>MP0315_megahit_94340_158-1171
MYFLKFLLFFFFILFHFHPINAFVLDEVKERGYLKCGVSEPFIGFSNVDTEGNWSGFDVDVCRAVSSAIFSDPDKVEYITTTNRSRFPVLAGGEVDLLSRVTTWTFSRDVNLGFEFTGINFFDGQGFMVKSSLGVISAKELDGASICIITGTSFQFNIDMFFKKNNINYTPVIVEFNDEAFENFLSGRCDVYSDYITELAKKRVTLPDSNKHIILPELISKEPLSPLVRHGDDQWRDVVSWSLKVMIIAEELNINSKNIDDFKESQNKEILRLLGLLGPYGTMIELDDLWAYQIIKHVGNYEESFKRNLGSKSLLNLKRGFNKLYNKGGLLYAPPFR*
>MP0315_megahit_100449_15439-16455
MNNSVFFGALTVAGLAAGAAAAGTLDDVKARDKLNCGVSTGLVGFSAPNANGEWEGFDIAVCRAVAAAVLGDPSKVEYVPTTGKTRFTALASGEVDVLARNTTWTFSRDVDLKFEFIGVNYYDGQGFMIPKELGVSSAKELDGATVCIQTGTTTELNLADFFRANNISYEPVPIETNAEARQQYLAGACDVYTTDASGLAATRATFDDPSNHVILPEIISKEPLGPLVRHGDNEWGDVVRWTLNALVAAEELGITSANMSEKAAGTDNPEINRLLGSEGNLGEMLGLDADWAQKALAAGGNYGEIFAKTIGEDTPVGLARGLNAQWTDGGLLYAPPFR*
>MP0315_megahit_115047_3-386
NHIILPEIISKEPLGPATRHGDDQWSDIVTWVYYATVTAEEKGVTQANVDKMKSSKDPEILRLLGVEGAQGQELGLSKDWAYNIIKQVGNYGEIFERNIGASTPIGLARGLNDLWTRGGLQYSPPFR*
>MP0315_megahit_122384_3-509
MRLKSTLIASVAVVAMGVVSGAQAGTLEDVQNRGTLRCVVSTGIAGFAYTDSSGTWKGFDIDFCRATAAAVVGNADKFSTVKSTGKTRFTLLNAGEGDVLWRNTTITFSRDVGVKLRFHGVNYYDGQGFMVKKGLGVKSATELDGASVCIQTGTTTELNLADYFHANGM
>MP0315_megahit_138966_1-312
WSDIITWVLNATVTAEEKGVTQANVDKMKGSKDPEILRLLGVEGSQGKELGLSNDWAYNIIKLVGNYGEIFERNIGTKTPIGLARGQNALWTNGGLQYSPPFR*
>MP0315_megahit_144559_3-524
RQGQGTYTWTDGLEYEGGWKNNKANGQGTFTYPDGVKVVGEFKEGKDWNTILYDKNENILLTYVNGVKKKVEKKQKGIYKATAGTLEDVKARGELRCVVSTGVPGFAYPDSSGTWKGFDIDFCRATAAAVLGDASKIKTVTSTGRTRFTKLNSGEGDVLWRNTTETFSRDVGVK
>MP0315_megahit_147360_3-155
MKKTLKHLFSLFAVFALVFAIGTEAMAAKAGKTLKNTMKKGFVKCGVSQGV
>MP0315_megahit_148212_3-593
MRNKITSVIAALGTAAIMSATANAGTLDDVKKRGALRCVVSTGVAGFAYPDKSGVWKGFDIDFCRATAAAVLGDAKKIKAVTSTGKTRFTKLNSGEGDVLWRNTTITFSRDVGVKLRFHGVNYYDGQGFMVNKKLGVKSAKDLGGASVCIQTGTTTELNLADYFHEHGMKYEAVTIETNDEARQNYMSGRCDVYTTD
>MP0315_megahit_151302_811-915
MYKYIKQLTSLLAVFAVLFAFANEAMAAKKSKTLK
>MP0315_megahit_151689_2-208
MKKTLKNLFSFLAVFALVFAIGTEAMAAKAGKTLKNTIKKDFVKCGVSQGVPGFSNADASGNWTGIDVD
>MP0315_megahit_159399_1-360
LAAATRDNDDDWNDVVTWVWYGMLTAEELGITSANYADANMSIPANSRLLNNNLGLGTEANPLAATWMQSVLAAVGNYEEAYTESFCTFDSSGDCLIDRAGSQNAPYWEGGLQYAPPMR*
>MP0315_megahit_169770_442-678
MKQLLKLSVASFLIAGALAVQASTLSDVQSQGYVTCGVSKGLAGFSAADSAGTWTGVDVDVCRAVAAATLGDATKVKFV
>MP0315_megahit_171161_167-1183
MAFKTLILAGAILAASLSTTFAGTLEDVKSRGILNCGASEGVPGFSNPDANGNWAGLDSDICRAIAAAIFNDPTKVNFVPLASKQKILAVVTGQVDLTSRTTTWTMKRDTKEGVDFTTIVFYDGQGFMVRKDLGVTDARQLKGATVCVTTGTTTELNLADFALANNIKMEAVVFEGKKEAVNAYKSGRCDAFTTDSSQLAAWRTTMKNPGDHLILKELISKEPLSPLVRHGDNKWKDLVTWVINGLITAEELGVTSKNATDMAANTKNPTIKRLLGTSGEFGVYIGLEKDWMLRAITKVGNYGEIFERNLGQGTPLKLKRGVNALPRDGGLLYAPAFR*
>MP0315_megahit_173840_1-948
TLDDVKARGKLNCGVTTGLAGFAAPNANGEWEGFDVAVCRAVAAAVLGDPAAVEFIPTTGKTRFTALASGEIDFLARNTTWTFSRDVDLKFDFIGVNYYDGQGFMVPKELGVSSAKDLDGATVCIQTGTTTELNLADFFRNNNISYEPVPVETNAEGQQQYLAGACDTYTTDASGLAATRATFENPGEHIILPEIISKEPLGPLVRHGDNDWGDVTRWVLYALIAAEELGVTSANVEEMTTNTTNPEVARLLGTEGTLGEMLGLEADWAKKAIASQGNYGEIFAKNIGEETPIGLARGLNAQWTDGGLMYAPPFR*
>MP0315_megahit_185045_755-1423
FHGVNYYDGQGFLVKKALGVKSAKELNGASVCIQTGTTTELNLADYFHANGMKYEAVTIETNDEARQNYTSGRCDVYTTDASGLAATRSTFSDPQNHIVLPEIISKEPLGPATRHGDDQWSDIITWVLNATITAEEKGITQANVDKMKSSKDPEVLRLLGVEGSQGKELGLSNDWAYNIIKSVGNYGEIFERNIGAKTPIGLQRGLNALWTKGGLQYSPPFR*
>MP0315_megahit_185939_785-1147
MTRSVGTLVCAISIGLAVSATTLFSSSVYADRLASVKKAGVLHCGIVPGLPGYGAPNKAGKVVGFDIDLCKAIAAAILGDPEKVKLTKQNLPTAFGAMKAGTVDVVTHRFTWVFTRDVGQG
>MP0315_megahit_186290_466-765
MKKTLKHLFSFLAVFTLVFAIGTEAMAAKAGKTLKNTKKKDFVKCGVSQGVPGFSNADASGNWTGIDVDVCRAVAAAVLGDAGKVKFTPLSAKERFTALK
>MP0315_megahit_186997_1-594
MTSKLLKLFAMVLAIGVVAAACGSDDAEETVATTAAPATTAQVEVVASGSLLDTVQARGTLNCGVSGSAVAFSDTQPDGSITGFDADYCRAVAAAVLGDASAVSFTALTASERFTAVQTGDVDVLMRNTTWTQSRDSSVGMDFGPTTYYDGQQLMARASDGFTGSSQVADIDGSVVCTNVGTTTEKNIAEAALLAGAD
>MP0315_megahit_189062_1-288
YGVTSGSVPSSSTGDTKVDRLLGFEGSYGQDSLGISQTAAQDILRAVGNYGEIYNRNLGPGGINLPREGGRNALWADATCTDCPRGGQIYAAPLR*
>MP0315_megahit_189372_1-819
AAAIFSDSNQVNFISTTSRSRFPLLASGEIDLLSRMTTWTFSRDVNLGFEFAGINFYDGQGFMYKSELGIQTPNDLNGATICIIEGTQMAFNINTFFNKNILTYQSIPVEFDDEAFESFNSGRCDIYSNYITELANKRIAFNKPDNYSIYPEMISKEPLGPVVRHGDDQWRDVVSWCLKVMILAEELNITSKNIDDFLDSDNNEILRLLGMVGAYGDMIELDEKWAYYIIKHVGNYSEVFNKNLGPETRLNLNRGLNRLYIDGGLMYAPPFR*
>MP0315_megahit_190756_2-358
SKEPLGPAVRQGDDQWFNIVKWSLFAMLNAEELGVSQANVDEQLSSDNPDVMRLLGQDGDFGEAMGLQPDWAYQIVKQVGNYADIYDRNVGTESDFNIARGLNALWNDGGIQYAPPIR*
>MP0315_megahit_194610_3-752
GPSGTSTLDVILERGSMKCGVKTSQFGMGYLDDDGTRSGLDIEYCRAVAAAIGLNPDTDIEYVLATGSNRFELLASGDIDVLIRTTTWTTSRDADLNADFAGINFYDGQGMLVNLDSHPGATSIMDLDGATVCVGIGTTTEGNLADYFQVNSLNYTAVNSADADAAKASFTNGECSAWTGDMSAMVAQKYGLEQGAGQSFDMAIMSELMSKEPLAAATRDNDDDWNDVVTWVWFGMLTAEELGITSANYA
>MP0315_megahit_195112_321-587
MIMVGKVIVSIIWAFWMMAMSTAEGQVIEDNSTTEYTPTYSSTFDRVKKRGYVVCGTNDEFPGFSQEIWSAEDGSKWEGFDVDICRAVA
>MP0315_megahit_195826_1-186
GDGELQTAMGLSADAFHQVIKQVGSYGEVYDRNLNPVGLYREGSANAGWLDGGLIYSPPAR*
>MP0315_megahit_196316_1-459
DDSMGGVDIWIASELMSKEPLGAATRDMDSDFKDVVAWVWYGMVTAEEMGVTAANAAASAAAACDGSDPGMCRLLTENLGLGTATNPLAGDWMQAVLATAGNYGEAYDDAFCDGTYDGVSGSAAMTGCLISRVGTLNALVSEGGIQYAPAMR*
>MP0315_megahit_197370_521-874
MKKTLKHLFSFLAVFALVFAIGTEAMAAKAGKTLKNTIKKDFVKCGVSQGVPGFSNADASGNWTGIDVDVCRAVAAAVLGDAGKVKFTPLSAKERFTALKSKEIDVLSRNTTWTLSRD
>MP0315_megahit_199565_1-336
ATRHGDDQWSDIITWVYYATVTAEELGVTSANVDKMKSSKNPEILRMLGVEGNQGEELGLSKDWAYQIIKQVGNYGEIFERNIGKKTPIGLARGLNALWTKGGLQYSPPFR*
>MP0315_megahit_201674_463-1176
MQIKSLLVIPSMLLLLLMLAVACGDDDDDTDQASAGQATGGRLQEVKDRGKLICASRNDVPGYGSLDASGNNVGFDIDLCRAVATAVLGDSSAIEIRYISASERGPTIQSGEVDLLVRTVTWTTSRDAQWGNYVQTMFFDGQGFMVNKSLGISSALELKGATVCVTQGTTTELNLQDFSNQNNLNISALTFEDTDAVVAAYTSAQCDAFTNDRSQLAALGSAFSNRADHVILPETISE
>MP0315_megahit_207477_498-659
MFKYIKQLTSIVAVFAILFAFTTETMAAKKSKTLKNTQKKGFVRCGVSQGLPGF
>MP0315_megahit_210472_3-512
MTKYKLILLVLSVVSLAIFIACTSDTETVTEEASTQTLKTVQDRGTLKCGVNDNLTGFGVLTSGGTFEGFDIDYCKAVAAAILGDASKVEYIPLTASARFEALSSGEIDMLVRNTTWTASRDRDLGNDFTATTFYDGQGMMVYADSGYKTIEDMNGSTVCVLQGTTTELN
>MP0315_megahit_213344_1-654
YSSTFDRVKKRGHVICGTNDEFPGFSQEIWSDEDGDRWYGFDIDICRAVAAALFGDANAIEFTVVNGKTRFTFLIEGSIDVLSATTTFTYTRNVAKKLEFLPTTFYDGQGFIVRKTLGVSSAKQLEGAKICFSGTSTAAKNIADFFELHGISYIPVSVKPTEKTKNVYKRGDCDMYGTDRSGLASNRLSFDDPERHMILPEIISKEPLGPVVKYGDQK
>MP0315_megahit_214764_103-555
MIMVGKLVVSLIWVFWMMALSPAEGQDPMKEKLGVGIPKSEYNPTYSSTYNRVIERGNVICGTNDEFPGFSQEIWNNEDGDRWEGFDVDICRAVAAAMFGDADAIEFTIVNGKTRFEFLIDGTIDVLSATTTFTFTRNVAKKLEFMPTTYY
>MP0315_megahit_215941_3294-4400
MRKEFYIVVMAILVLLVALGACTKEVEVIKEVEVIKEVEVEKSKTSRLDTVKARGKLICASRNDVPGYGSLDASGNNVGFDIDLCRAVASAVLGDPSAIEVRYISASERGPTIQSGEVDVLVRTVTWTTSRDSQWGNYVQTMFYDGQGFMVNKSLGISSALELKDAAVCVTQGTTTELNLQDYSNQNNLNISALTFEDTDAVVAAYQSGQCDAFTNDRSQLAALGSAFDNRDDHVILPETISEEPLGPVVPHGDDQWFDVVKTVMAVLVYGEAYGVSSGSVPSSATGDTKVDRLLGIEGSFGQESLGISQTAAQDILKAVGNYGEIYDRNLGPGGINLPRENGRNALWADATCTDCPKGGQIYAAPLR*
>MP0315_megahit_220153_2-154
MKLSNVLKLFASILIVSFGTSAIADTLSDTQARGHVRCGVSQGLPGFSNPD
>MP0315_megahit_221621_1-519
TGVDVDVCRAVAAATLGDATKVQFVPLTAKERFTALQSGEIDMLSRNTTWTITRDASLGLNFAGVNYYDGQGFMVKSSLGVSSALELGGAAICIQAGTTTELNLADWGKQYGIDYQSVVSDTNSQTLSNYDSGRCDVLTTDASGLYSMRAASSDPSEHVVLPEIISKEPLGPV
>MP0315_megahit_223284_1-342
GPATRHGDDQWSDIVTWVLNATITAEEKGVTSANVDQMKSSKDPEILRLLGVEGNQGGELGLKKDWAYQIIKQVGNYGEIFERNIGVDTPIGLARGLNALWTNGGLQYSPPFR*
>MP0315_megahit_223687_2-442
TYTTDKSGLAAQRTKMKDPDAHIVLPETISKEPLGPVVRQGDSVWEDIVRWSLNVMIEAEEYGITSSNADAMKTSENPQIKRLVGSEGELGAALGLSNEWSYNIITQVGNYGESYKRNIADTGILPDRGPNQLWTKGGILYVPPAR*
>MP0315_megahit_225908_3-515
AVKPTEKTKNVYKRGDCDMYGTDRSGLASNRLSFDDPDRHMILPEIISKEPLGPVVKYGDQKWSDVIRWTIYVLFIAEEMGINSKNIDGFRNHIDPYIQRFMGEKNGEDHPHLGDKLGLSATWSYDIIKQIGNYKEIYERNVGEKTPLGLQRGLNRLYNHGGLLYAPPLK*
>MP0315_megahit_225991_3-362
MLKYIKQLTSLVAMIMVLFAFTTETMAAKKSKTLKNTIKKGFVRCGVSQGLPGFSNADASGNWTGVDVDVCRAVAAAVLGDANKVKFTPLSAKERFTALTAGEIDILSRNTTWTLSRDAD
>MP0315_megahit_238555_2-418
KLAQPDEHMVLGETISKEPLGPVTREGDEPWSDIVFWTLNALITWDELGLAGGDAVKNIVGDTSQTPEVKRILGVEGDTGGHLGLAKDWAYWALFEVGNYGEMYERHVGANTPLALAREGSPNAGWKNGGLIYAPPIR*
>MP0315_megahit_239070_3-374
SKEPLGPVVKYGDQQWADIVRWSIFVLFLAEEMGITQDNIDGFKQHKNPSIQRFMGERNGEEYPNLGIKLGLDKLWAYYIIKQLGNYKEIYERNVGINTPIGLNRGLNKLYIHGGLLYAPPLR*
>MP0315_megahit_240484_1196-1828
RKKLGVKSVKELSGATVCLSAGSTTQGNVADYFKANGMTYKEVTFASMGESQKGYDAGRCDVFSSDKFGLGARTRSMKDPSEHMILPEQISNEPIGPMVAHGDDNWRDVVFWVLNALVAAEEMGITSSNVDKMRSTSKNAFVQRLLGVKAKFGSKIGLSKDWAYNAIKAVGNYGEIWENHLGSRGLGMPRGRNDLAVNGKGGLMISMPFR*
>MP0315_megahit_240674_231-1052
LGDAGAIEAVTSTGKTRFTKLNAGEGDVLWRNTTITFSRDVGVKLRFHGINYYDGQGFMVKKSLGIGSALELDGASVCIQTGTTTELNLADYFAENGMSYEAVTIETNDEARQNYESDRCDVYTTDASGLSSTRSALPDPDAHMVLPEIISKEPLGPATRHGDDQWSDIITWVLNATITAEELGVTQANVDAKAGKQGQPSKNPEIRRMLGLDGSQGSELGLSNDWAYQIIKQVGNYSDIFERNIGPNTPLGIERGLNALWTNGGLQYSPPFR*
>MP0315_megahit_245055_2-634
KKRGYIICGTYPDFPGFSEEVEEAEESLIWVGFDIDICRAVASAVFGNQWRIQFIGINGRTRFERLIDGSIDVLSAATTWTFSRDVEKKLEYVATTYFDGQGFMVRKNLGVSSAKQLVGASVCFSGSSTAAQNIRDFFEYHEIKFVPIEISADQSVKELYAAGECDMYGTDRSGLASNRLSFDDPERHMILPEVISKEPLGPVVKYGDQQW
>MP0315_megahit_246342_1-777
VNGKTRFEFLIDGSIDVLSATTTFTYTRNVAKKLEFLPTTYYDGQGFIVRKTLGVSSAKQMEGARICFSGTGTAAKNIADFFELHGINYIPVAVPPNEKTKNVYKRGECDMYGTDRSGLASNRLSFDDPDRHMILPEIISKEPLGPVVKYGDQKWSDIVRWTIYVLFIAEEMGINSKNIDSFKNHIDPYIQRFMGEKNGEDYPHLGAKLGLEATWSYNIIKQVGNYREIYERNVGINTPIGLDRGLNKLYIHGGLLYAP
>MP0315_megahit_249673_1-222
IQRFMGEKNGEDHPHLGAKLGLSATWSYDIIKQVGNYKEIYERNVGPDTPIGLQRGLNQLYNHGGLLYAPPLK*
>MP0315_megahit_253212_1-684
LVIQFNNIIKKEKIHMKISSVLKLFTSLLMLSFGTAAIADTLSDTQARGHVRCGVSQGLPGFSNPDADGNWVGIDVDVCRAVAAAIFGKGGDEKVEYFPVSAKERFTKLTAGEYDILSRNTTWTLSRDAKIGLTFNGVNFYDGQGFMVPKSLGITSALELDGASVCVNTGTTTELNLADYFRDNGMSYEPVVFEKADEVLAAYDSGRCDVHTTDKSGLAAQRTKLAQP
>MP0315_megahit_253803_473-1198
MLMMASVAFTGCVSDDGDDTDVDDTVDPVGTESTSTLDTVIARGSLKCGVKDSQYGMGYLEADGTYTGLDIEYCKAVAAAIGVDTIEYVLATGSNRFELLASEEIDVLIRTTTWTTSRDADLNADFAGINFYDGQGILVNTDAYETAPTSALQLDGAKICVGIGTTTEGNIADYFAVNNMEYTAVNSDDAATAKAQFEDGSCDAWTGDMSAMVAQKFGLDTEAVPNSAIMPELLSKEPLAAA
>MP0315_megahit_255918_73-621
DYFRANGMSYEPVVFEKADEVIAAYDSGRCDVHTTDKSGLAAQRTKLAQPDDHMVLGETISKEPLGPVTREGDEPWSDIVFWVLNALITADELGVTSADVEGVRADPNSTPEWKRILGTEGATGEHLGLGAKWAYNAIQQVGNYGEIYERHVGANTPLALARAGSPNAGWKNGGLLYAPPIR*
>MP0315_megahit_258124_6500-7507
MLRLTVALVALSAGTAMAGTLDEVKERGKLICGVYPGLPGFAFLSEDGTWMGSEVAFCRALAAAVLKDPTAVEFVPTPSKTRFTALASGEVDVLARNTTWTFSRDVDLKFEFAGVNYYDGQGFLVPKELGVTSAKELDGATVCIQTGTTTELNLADFFRANGISYEPVPVETNAESQQQYLAGACDVYTTDKAGLAATRSAFADPQNHLILPETISKEPLGPLVRHGDNQWGDVVRWTLNALIIAEELGITQDNVTTLAASATNNPEINRMLGTEGTYGEMLGLDQDWAVAAISAGGNYGEIFARFLGEDTLIGLDRGLNALYRDGGILYAPPFR*
>MP0315_megahit_259701_72-563
MKKTFKRLFSLFAVFVVVMFVMGTETMAAKKSKTLKNTIKKGFVRCGVSQGLPGFSNADASGNWTGVDVDVCRAVAAAVLGDAGKVKFTPLSAKERFTALTAGEIDILSRNTTWTLSRDADIGLTFVGVNFYDGQGFMVRKASGITSTSQFKSGLSACVNIGTT
>MP0315_megahit_260180_1-570
MIMVGKVVVSIIWAFWMMAMSTAEGNPTDLSEPVVVIKEDYSPTYSSTFDRVKKRGHVICGTNDEFPGFSQETWHLEDGDRWYGFDVDICRAVAAAMFGDADAIEFTIVNGKTRFEFLIDGSIDVLSATTTFTFTRNVAKKLEFMPTTYYDGQGFIVRKTLGVSSAKQMEGARICFSGTGTAAKNIADFM
>MP0315_megahit_266141_509-661
DNDWSLRIIKQVGNYGESYKRNISDTGILPDRGPNQLWTKGGILYVPPAR*
>MP0315_megahit_276027_242-565
MYKYIKQLTSLLAVFVVLFAFANEAMAAKKSKTLKNTIKKGFVRCGVSQGLPGFSNADASGNWTGVDVDVCRAVAAAVLGDASKVKFTPLSAKERFTALTSGEIDILS
>MP0315_megahit_276153_3-194
MFKYLKQLTSLVAVIAVLFAFTTESMAAKKSKTLKNTIKKGFVRCGVSQGLPGFSNADASGNWT
>MP0315_megahit_276388_619-1635
MRALAKFALVVVAAGAMAFTATAGTLEDVKARGVLRCVVSTGIAGFAYPDDSGNWKGFDIDFCRATAAAVLGDASKIKAVTSTGKTRFTKLNSGEGDVLWRNTTITFTRDVGVKLTFVGVNYYDGQGFMVKKNMGIKSARELDGASVCIQTGTTTELNLADFFRTNNMKYEAVTYEQNSEVRPSYLSGRCDVYTTDASGLAATRSTFPNPGNHMILPEIISKEPLGPATRQGDDQWADIIRWVYNATVTAEEKGITSANVQSMMTANDPEILRLLGVEGSQGEELGLNKDWAYQVIKQIGNYGEIFERNIGINTPIGLARGLNDLWTRGGLQYSPPFR*
>MP0315_megahit_279209_3-464
MYKYIKQITSLFAVLAVLFAFANEAMAAKKSKTLKNTQKKGFVRCGVSQGLPGFSNADASGNWTGVDVDVCRAVAAAVLGDASKVKFTPLSAKERFTALTAGEIDILSRNTTWTLSRDADIGLTFVGVNFYDGQGFMVRKSSGITSTSDFKSGL
>MP0315_megahit_281600_1-534
PLSAKERFTALKSKEIDVLSRNTTWTLSRDGGIGLTFNGVNFYDGQGFMVTKASGITSVNGLNGVSACVNIGTTTELNMRDFFNSKGFTYEPVVFEHADEVVAAYDSGRCDTYTTDKSGLAAQRTKLSDPSAHVVLPETISKEPLGPVTREGDENWSDIVRWSLNVMIEAEELGITSA
>MP0315_megahit_284149_166-576
MTTTRWLGLGITLLAPTLWVPATAMADTLEAVRERDSVRCGVNAAQPGFSSLDDNDQYRGLDTDVCRAIAAAALGDASKVNFVPLDSVERFAALQSGEVDVLSRTTTWTSSRDTTLGMNFTGVSYYDGQAFMVASDL
>MP0315_megahit_286453_1653-2678
MINKKHLVLLASAGAITLAGIATAQANTLEETRSRGAVQCGVSDGLPGFSAPDDSGEWQGLDVDVCRAVAAAVLGDADAVNYISLNAVERFTALQSGEVDVLSRNTTWTTTRDTTLGLNFTGVNFYDGQGFMVSRDLGITSAAELDGAAICIQSGTTTELNLADYFRANGMEFDPIVFDTSEQTVGGFQAGRCDVLTSDTSQLAALRIQLDDPAGAMILPDVISKEPLGPVVRQGDDLWFNIVKWSLFAMINGEEYGVTSENAEEMLSSENPDVARLLGQDGNYGEGMGLDADWAYNILSQVGNYGESFERNVGMGSPLEIERGINALWTQGGIQYAPPIR*
>MP0315_megahit_286469_3-461
MRALSIIALTLTAVGAMAFTATAGILEDVKARGVLRCVVSTGIAGFAYPDADGTWKGFDIDFCRATAAAVLGDSSKIKAVTSTGKTRFTKLNANEGDVLWRNTTITFSRDVGVKLTFVGVNYYDGQGFMVNKSLGVNSAKELDGASVCIQTGT
>MP0315_megahit_288103_3-122
MFKYLKQLTSLVAVVAVLFAFTTESMAAKKSKTLKNTQKK
>MP0315_megahit_288877_2-391
MNTTRWLGLGITLLAPALWLPATAMADTLEAIQERDSVRCGVNAAQPGFSSLDDNDQYRGLDTDVCRAIAAAALGDASKVNFVPLDSVERFAALQSGEVDVLSRTTTWTSSRDTTLGMNFTGVSYYDGQA
>MP0315_megahit_290959_3-572
FGDADAIEFTIVNGRTRFEFLIDGSIDVLSATTTFTFTRNVAKKLEFMPTTYYDGQGFIVRKTLGVSSAKQMEGARICFSGSGTAAKNIADFMELHGINYIPVAVKPSEKTKNVYKRGDCDMYGTDRSGLASNRLSFSDPDRHMILPEIISKEPLGPVVKYGDQKWSDVVRWTIYVLFIAEEMGINSKNI
>MP0315_megahit_293254_91-1131
MKKTLKHLFSLFAVFAFVFAIGTEAMAAKKGKTLKNTIKKDFVKCGVSQGVPGFSNADAAGNWTGIDVDVCRAVAAAVLGDATKVKFTPLSAKERFTALKSKEIDVLSRNTTWTLSRDGGIGLTFNGVNFYDGQGFMVTKASGITSVNGLNGVSACVNIGTTTELNMRDFFNSKGFSYEPVVFEHADEVVAAYDAGRCDTYTTDKSGLAAQRTKLADPSAHVVLPETISKEPLGPVTREGDENWSDIVRWSLNVMIEAEELGITSANADSMKTSENPAIKRLVGSEGETGAALALDQEWSLRIIKQVGNYGESYERNVGPDTPVGLSRGPNAQWINGGLLYANPTR*
>MP0315_megahit_295770_175-603
DKSGLAAQRTKLSNPDDHIVLPETISKEPLGPVVRQGDAVWEDIVRWSLNVMIEAEEYGINSSNADAMKTSENPQIKRLVGAEGELGASLGLDNDWSLRIIKQVGNYGESYKRNISDTGILPDRGPNELWTKGGILYVPPAR*
>MP0315_megahit_295977_365-1405
MKAMKLLAAAAVMTGMAFAGASTALAESTLDIVKKRGHLRCQVGQPSPGFYNLDKDGNWYGSDVAICQTIAAAIFGDSSKVEYQSVSTPQRFTAMANGESDVLSRTTTWTLLRDTQLGLDFTTVNFYDGQGFMVRVDSGIKSSLELAGATVCVATGTTTELNLADYSRANNLDIEPVTFEDKNVRNETFYKGGCDAVTNDKSGLASTKAEFPDPENFVILPETISKEPLGPVVRQGDSNWNDIVMWSVFALVAAEELGLNSGNVESVRSSTTNAEVKRMLGVEGNLHEGLGLSKDWAYDIVSQVGNYAEVYEAYMGGGERGIGITRAGSQNALWNQGGLMYSPPFR*
>MP0315_megahit_295988_3-524
RNTTWTLSRDADIGLTFVGVNFYDGQGFMVRKSSGITSTSDFKSGLSACVNIGTTTELNMRDFFTANGITYEPVVFEKADEVVAAYDSGRCDTYTTDKSGLAAQRTKLSNPDDHIVLPETISKEPLGPVVRQGDAVWEDIVRWSLNVMIEAEEYGINSSNADAMKTSENPQIKR
>MP0315_megahit_297740_1-555
MAAKKSKTLKNTIKKGFVRCGVSQGLPGFSNADASGNWSGVDVDVCRAVAAAVLGDASKVKFTPLSAKERFTALTSGEIDILSRNTTWTLSRDADIGLTFVGVNFYDGQGFMVRKASGITSTDDFKSGLSACVNIGTTTELNMRDFFTSKGITYEPVVFEKADEVVAAYDSGRCDTYTTDKSGLA
>MP0315_megahit_297769_249-839
MRALAKIALTAVAVGAMAFTATAGTLEDVKARGVLRCVVSTGIAGFAYPDSSGTWKGFDIDFCRATAAAVLGDSSKIKAITSTGKTRFTKLNSGEGDVLWRNTTITFSRDVGVKLTFVGVNYYDGQGFMVNKSLGVNSAKELDGASVCIQTGTTTELNLADFFRANNMSYEAVTIEKNSEARAAYLSGRCDIYTTDA
>MP0315_megahit_300363_66-512
MDHLLRTRVCCTGTNISSNVILFPYKLWLYTTRLVRVNMRQAYAATLMMVLTTVALSGCLGGGDDSGLTQEDVDAAYDEGYAEGVADTAPVSTLDTILARGSMKCGVKESQFGMGYLSEDGVRSGLDVEYCRAVAAAIGLNPDTDITYV
>MP0315_megahit_303079_3-710
VLSRNTTWTLSRDGGIGLTFNGVNFYDGQGFMVTKASGITSVNGLNGVSACVNIGTTTELNMRDFFNSKGFKYEPVVFEHADEVVAAYDSGRCDTYTTDKSGLAAQRTKLADPSAHVVLPETISKEPLGPVTREGDENWSDIVRWSLNVMIEAEELGITSANADAMKTSENPAIKRLVGSEGETGAALGLDQEWSLRIIKQVGNYGESYERNVGPDTPVGLSRGPNAQWINGGILY
>MP0315_megahit_305808_177-1211
MKKLLMILIATLFLVGCAPTKNFIVEKELGLLDVVKDRGYVVCGVNAGLPGFSAKDEEGNWSGLDVDFCRAVAAGIFGDSNKVEFIGLNAAQRFPTLASGSIDLLARNTTWTISRDVNLMFEFAGVNYYDGQGFLVPTDLDIENATELNGAFVCITAETTSELNLNDYFAENNMTYRPIYVEGNKDAKAKLFAGECDVFTTDASGLASARAGAENPDDWVVLPEIISKEPLGPLVRQGDQEWEDVVRWTMFIMINAEEAGITSKNVDLMLTSKSKEVKRILGVEGYIGPMLGLGMKFGYNIIKQVGNYGESFERNVGEETPLALERGLNNLWNNGGILYVPPIR*
>MP0315_megahit_307026_1-585
MKRTFKHLLSLIAVVAVLFALGTEAMAAKKSKTLKNTIKKGFVRCGVSQGLPGFSNADAAGNWTGVDVDVCRAVAAAVLGDSGKVKFTPLSAKERFTALTAGEIDILSRNTTWTLSRDADIGLTFVGVNFYDGQGFMVRKASGITSTSQFKSGLSACVNIGTTTELNMRDFFTSKGITYEPVVFEKADEVVAAYD
>MP0315_megahit_307878_3-578
CTQSGTTSELNLSDYFRINNMTYDAVVFDSPEQSIAGFEAGRCDVLSSDASQLYAQRIQLADPNMAVVLPEIISKEPLGPAVRQGDDQWFNIVKWSLFAMLNAEELGVSQANVDEQLSSDNPDVMRLLGQDGDFGEAMGLSSDWAYQIVKQVGNYADIYDRNVGADSDFNIARGLNALWKDGGIQYAPPIR*
>MP0315_megahit_307878_804-1802
MINKKHLVLLASAGAISLAGIATAQANTLEDTRARGAVQCGVSDGLPGFSAPDDSGNWQGLDVDVCRAVAAAVLGDADAVNYISLNAVERFTALQSGEVDVLSRNTTWTTTRDTTLGLNFTGVTFYDGIGFMVNKDLGISSADELDGAAICIQSGTTTELNVADYFRANGMEFDPIVFDTSEQTVGGFQAGRCDVLTSDTSQLAALRIQLDDPASAMILPDIISKEPLGPVVRQGDDEWFNIVKWSLFAMINGEEYGITSENVDEMLNSDNPDIARLLGQDGNYGEGMGLEADWAYNILSQVGNYGESFERNVGMGSPLEIERGINALWTQGG
>MP0315_megahit_308675_216-500
MRALAKIALTLTAVGAMAFTATAGTLEDVKERGVLRCVVSTGIAGFAYPDSDGTWKGFDIDFCRATAAAVLGDSSKIKAITSTGKTRFTKLNSGE
>MP0315_megahit_313660_1-138
LRIIKQVGNYGESYKRNIADTGILPTRGPNELWTKGGILYVPPAR*
>MP0315_megahit_314069_1-102
SYKRNIADTGILPDRGPNELWTKGGILYVPPAR*
>MP0315_megahit_323534_1-528
GVSQGLPGFSNADASGNWTGVDVDVCRAVAAAVLGDSGKVKFTPLSAKERFTALTAGEIDILSRNTTWTLSRDADIGLTFVGVNFYDGQGFMVRKASGITSTSQFKSGLSACVNIGTTTELNMRDFFTANGITYEPVVFEKADEVVAAYDSGRCDTYTTDKSGLAAQRTKLSNPDD
>MP0317_megahit_8720_60-605
MKRTTRCNRIIGIAAGTLFAAAVFSQNAVADRLEEVQKAGILHCAVVPGVPGYAYPDASGKLVGFDIELCRAVAAAVLGDADKVKTTKMNLPTSFGALQAGEVDIVTHRFTWTFSRDVGTGMNYTRVMVWDGQGFLVRKSLGVKSLSELSGATFCLASGSTTEANAADYFRTHNMDFKSVTF
>MP0317_megahit_31065_3-650
DDDDTDQASAGQATGGRLQEVKDRGKLICASRNDVPGYGSLDASGNNVGFDIDLCRAVATAVLGDSSAIEIRYISASERGPTIQSGEVDLLVRTVTWTTSRDAQWGNYVQTMFFDGQGFMVNKSLGISSALELKGATVCVTQGTTTELNLQDFSNQNNLNISALTFEDTDAVVAAYTSAQCDAFTNDRSQLAALGSAFSNRADHVILPETISEEPL
>MP0317_megahit_34978_3-257
IDDFKEHIDPNIQRFMGELNEADHPNLGSKLGLSAEWSYNIIKQVGNYEEIYERNVGEDTPLGLARGLNKLYTKGGLLYAPPLR*
>MP0317_megahit_51777_3-389
MKYLGFIAAAATAAVVSAGALAGTLEDVKKAGVLRCVVSTGIAGFAYPDDSGKWKGFDIDFCRATAAAVLGDASKIKAVTSTGKTRFTKLNSGEGDVLWRNTTITFSRDVGVKLTFLGVNYYDGQGFMV
>MP0317_megahit_55280_16-537
NNINFNKLLVEIDEDALENYLAKRCDVYTNLISELAVLRTTIPRSSDHVILSEIISKEPLGPLVRHGDNEWGDIVRWSLNTLIIAEELGVTSENVDDHLVSNNHEILRLLGVEGSFGDMVDLEYNWAYNIIKQVGNYGTIFEENIGPNTILGLKRGLNSLWTDGGILYSPPFR*
>MP0317_megahit_55535_2620-2865
DTKVDRLLGIEGSFGQESLGISQTAAQDILKAVGNYGEIYDRNLGPGGINLPRENGRNALWADATCTDCPKGGQIYAAPLR*
>MP0317_megahit_56678_3-656
DTVKARGKLICASRNDVPGYGSLDASGNNVGFDIDLCRAVASAVLGDPSAIEVRYISASERGPTIQSGEVDVLVRTVTWTTSRDSQWGNYVQTMFYDGQGFMVNKSLGISSALELKDAAVCVTQGTTTELNLQDYSNQNNLNISALTFEDTDAVVAAYQSGQCDAFTNDRSQLAALGSAFDNRDDHVILPETISEEPLGPVVPHGDDQWFDVVKTVMA
>MP0317_megahit_60004_65-1183
MRKKTMWRLLATLFAITLAASACGGSDSSSDDSTASDAGAAEETEVTLAASGGSLLETIIDRGTVNCGVSGSAVAFSELQADGSMAGFDADYCRVVAAAILGDANKVNFVSLTAAERFTAVQTGDVDLLMRNTTWTQSRDSEVGMDFGPTTYYDGQQLMGRASDGFTGSSQVSDVGGSVICTSAGTTTEKNIADAASEAGVSIELQTFEDFDTVTNNFISGACDIITTDGSGLVGRKAKQQPDGENWVIFPATPISKEPLGPTYGQNDSAFADAVNWAVYATIIADEKGINSSNVDAMLASGDTETIRLLGGEGELQSGMGLPADAFYQVIKQVGNYDEIYSRSLNPVGLSREGSANAAWTDGGLVYAPPAR*
>MP0317_megahit_64349_1-597
DLGNDFTATTFYDGQGMMVYADSGYKTIEDMNGSTVCVLQGTTTELNLDDRFTSAGLDYTPLTFETNDPLQAAFEEKRCDGWTTDKSGLASKRAEFPASAGGPDSLVVLAETLSKEPLGPLTRDNDSNFYDVVQWVVFGLIQAEESGITSANVAAMAANPTDPGMARLLGVAFGDGKVADFNFGVNPTFIQHAIAAVGN
>MP0317_megahit_83404_1433-1582
DWAYQIIKQVGNYGEIFERNIGVDTPIGLARGLNALWTNGGLQYSPPFR*
>MP0317_megahit_90389_491-925
MKRLTAATAIAALAVALWPADTVAGPTVDAIKKRGKVICGVNGNRAGFSALDSKGQWQGMDVDTCKAVAAAVLGDNNKVQFVKTTTQTRFTALQTGEVDVLTRNVTWTLSRDSKLGIDFVAPTFYDGQGFMVNKNTGAKSVKDLA
>MP0317_megahit_101799_1-513
MYFLKFLLFFFFILFHFHPINAFVLDEVKERGYLKCGVSESFIGFSNVDTEGNWSGFDVDVCRAVSSAIFSDPDKVEYITTTNRSRFPVLAGGEVDLLSRVTTWTFSRDVNLGFEFTGINFFDGQGFMVKSSLGVISAKELDGASICIITGTSFQFNIDMFFKKNNINYTP
>MP0317_megahit_104147_181-573
FVILPETISKEPLGPVVRQGDSNWNDIVMWTVFALVAAEELGLNSGNVASVRSSSTNAEVKRMLGVEGNLHEGLGLSKDWAYNIVSQVGNYDEVYEAYMGGGELGIGIARAGSQNALWTQGGLMYSPPFR*
>MP0317_megahit_108082_427-888
SSGRCDVYTTDASGLAATRSTFPDPKNHIIMPEIISKEPLGPATRHGDDQWSDIVTWVYYATVTAEEKGVTQANVDKMKSSKDPEILRLLGVEGAQGKELGLSKDWAYNIIKQVGNYGEIFERNIGTSTPIGLARGLNDLWTRGGLQYSPPFR*
>MP0317_megahit_112138_1-783
IEKVKSMVVVRDRIIKKPEYNPTYGTTYQRVIERGAVICGTNDEFPGFSEEIFDDDGSLIMRGFDVDICRAVAVAVFGNVEAIEYEIVDGVSRFTYLIDGTIDILSAATTYTFTRNVLKKFEFLPTTYYDGQGFITKRTLGVSSAKQMHGAKICFSGSGTAAKNIKDFFELHEIKYIPIVVGVDEKSKDVYLRGECDMYGTDRSGLASNRLGFNNPELHIILPEIISKEPLGPVVKYGDQKWSDIVRWTVYVLFIAEEMGI
>MP0317_megahit_119780_335-553
GMARLLGVAFGGGEIADFSFGVDPTFIQNAIAAVGNYGEIYERHLTPLGLTRSGSLNALWTNGGLIYAPPFR*
>MP0317_megahit_120698_1-639
LHAEVIELRKIKEIHQQQHPQGEKHYKMKDEYFPAYGTTLERVKKRGYIVCGTYPDFPGFSEEQEGAEESLIWIGFDVDICRAVASAVFGNQSSIHFIGINGRTRFDRLMDGSIDVLSAATTWTFSRDVEKKLEYVATTYFDGQGFMVRKNLGVSSAKQLVGASVCFSGSSTAAQNIRDFFEYHEIRFVPIEIPADQSVKELYAAGKCDMYGT
>MP0317_megahit_124521_285-620
ATRHGDDQWSDIVTWVYYATVTAEELGVTSANVDKMKSSKNPEILRMLGVEGNQGEELGLSKDWAYQIIKQVGNYGEIFERNIGKKTPIGLARGLNALWTKGGLQYSPPFR*
>MP0317_megahit_129312_421-1125
MRNKITSVIAALGTAAIMSATANAGTLDDVKKRGALRCVVSTGIAGFAYPDKSGVWKGFDVDFCRATAAAVLGDAKKIKAVTSTGKTRFTKLNSGEGDVLWRNTTITFSRDVGVKLRFHGVNYYDGQGFMVNKKLGVKSAKELGGASVCIQTGTTTELNLADYFHEHGMKYEAVTIETNDEARQNYMSGRCDVYTTDASGLAATRSTFPDPQNHIILPEIISKEPLGPATRHGDD
>MP0317_megahit_130339_709-882
GEGMGLDADWAYNILSQVGNYGESFERNVGMGSPLEIERGVNALWNQGGFQYAPPIR*
>MP0317_megahit_133013_1443-2327
GAPNKAGKVVGFDIDLCKAIAAAILGDPEKVKLTKQNLPTAFGAMKAGTVDVVTHRFTWVFTRDVGQGLNYTKVMVWDGQGFMVRKKLGVKSVKELSGATVCLSAGSTTQGNVADYFKANGMTYKEVTFASMGESQKGYDAGRCDVFSSDKFGLGARTRSMKDPSEHMILPEQISNEPIGPMVAHGDDNWRDVVFWVLNALVAAEEMGITSSNVDKMRSTSKNAFVQRLLGVKAKFGSKIGLSKDWAYNAIKAVGNYGEIWENHLGSRGLGMPRGRNDLAVNGKGGLMISMPFR*
>MP0317_megahit_133051_1-486
MKKLLMILIATLFLVGCQSTKNIKIEKEVGLLKTVQERGYVICGVNAGLPGFSAQDENGNWSGLDVDFCKAVAAGIFGDSSKVEFVGLNASQRFPTLASGNIDVLARNTTWTISRDVNLMFEFAGVNYYDGQGFLIPTDLDIKSATELNGAFVCITAETTSE
>MP0317_megahit_135252_3-203
MKTSNVLKIFASILVVLLGGSAVADTLSDTQARGHVRCGVSQGLPGFSNPDADGNWVGIDVDVCRAV
>MP0317_megahit_137600_1-459
SGRCDVYSDYITDLANKRISLPNSNNFIILPEIISKEPLGPLVRHGDDQWRDVVSWSLKVMIIAEELNITSKNIDNYLESNNNEILRLLGIVGAYGDMIELDEKWAYNIIKQVGNYKEVFNRHLGSKTLINLDRGLNNLYTEGGLLFAPPFR*
>MP0317_megahit_141341_1-930
FGDKPNKIEVIKETGLLETVKERGYIVCGVNSGLPGFAAQDEEGNWTGLDVDFCRAVSAAVFGDADKVEYIGLNSAQRFPTLASKSIDILSRNTTWTISRDVNLMFEFAGVSYYDGQGFLIPTELGITSATQLNGAFVCITPETTSELNLNDYFAEQNMAYMPVYVEGNKDAKAKLFAGECDVFTTDASGLASARAGADNPEDWVVLPEIISKEPLGPLVRQGDQEWEDVVRWTLFAMINAEEMGITSKNVDLMLTSKSKEVKRLLGVEGYMGPMLGLGMKFGYNIIKQVGNYGESFDKHIGLGTPLNLE
>MP0317_megahit_142210_3-443
MKKTFKRLFSLFAVFVVVMFVMGTETMAAKKSKTLKNTIKKGFVRCGVSQGLPGFSNADASGNWTGVDVDVCRAVAAAVLGDAGKVKFTPLSAKERFTALTAGEIDILSRNTTWTLSRDADIGLTFVGVNFYDGQGFMVRKDSGITS
>MP0317_megahit_145058_3-359
MIMIGKIIISLVWVFWILAMSTVEGQDPSAVSQDDYDSLHAEVIELRKIKKIHQQMLPQGEKNYKMKDEYFPAYGSTLARVKKRGYIICGTYPDFPGFSEEIEEAEESKIWVGFDIDIC
>MP0317_megahit_147602_241-1257
MAFKTLILAGAILAASLSTTFAGTLEDVKSRGILNCGASEGVPGFSNPDANGNWAGLDSDICRAIAAAIFNDPTKVNFVPLASKQKILAVVTGQVDLTSRTTTWTMKRDTKEGVDFTTIVFYDGQGFMVRKDLGVTDARQLKGATVCVTTGTTTELNLADFALANNIKMEAVVFEGKKEAVNAYKSGRCDAFTTDSSQLAAWRTTMKNPGDHLILKELISKEPLSPLVRHGDNKWKDLVTWVINGLITAEELGVTSKNATDMAANTKNPTIKRLLGTSGEFGVYIGLEKDWMLRAITKVGNYGEIFERNLGQGTPLKLKRGVNALPRDGGLLYAPAFR*
>MP0317_megahit_152645_1-597
MAIRYGLVVPSILILLLMLAVACGSDGGDADQTSTEQATSDRLQVVKDRGNLICASRNDVPGYGSLDASGNNVGFDIDLCRAVATAVLGDSSAIEIRYISASERGPTIQSGEVDLLVRTVTWTTSRDAQWGNYVQTMFYDGQGFLVNKSLGVSSALDLKDATVCVTQGTTTELNLQDFSNQHRLNISALTFEDTDAVNA
>MP0317_megahit_153542_10-501
EVIAAYDSGRCDVHTTDKSGLAAQRTKLAQPDDHMVLGETISKEPLGPVTREGDEPWSDIVFWVLNALITADELGVTSADVEGVRSDPNSTPEWKRILGTEGATGEHLGLGAKWAYNAIQQVGNYGEMYERNVGANTPLALARAGSPNAGWKNGGLIYAPPIR*
>MP0317_megahit_160284_95-637
IDMFFKKNNINYTPVIVEFNDEAFENFLSGRCDVYSDYITELAKKRITLPDSNKHIILPELISKEPLSPLVRHGDDQWRDVVSWSLKVMIIAEELNINSQNIDDHKESENKEILRLLGLLGPYGTKIELDDLWAYQIIKHVGNYEESFKRNLGSESLLNLKRGFNKLYNKGGLLYAPPFR*
>MP0317_megahit_164780_283-693
LPDPDAHMVLPEIISKEPLGPATRHGDDAWSDIITWVLNATITAEELGVNQANVDSLSGKTGSSDNPEVRRMLGVDGSQGSELGLSNDWAYQIIKQVGNYSDIFERNIGPNTPLGIERGLNALWTDGGLQYSPPFR*
>MP0317_megahit_166851_46-603
IADFFELHGISYIPVAVKPTEKTKNVYKSGECDMYGTDRSGLASNRLSFADPERHMILPEIISKEPLGPVVKYGDQKWSDVIRWTVYVLFIAEEMGIDSKNIDNFRDNIDPYIQRFMGEKNGKDYPHLGDKLGLSATWSYNIIKQVGNYKEIYERNVGINTPLGLKRGLNRLYIHGGLLYAPPLK*
>MP0317_megahit_168326_294-668
ISKEPLGPVVKYGDQKWSDVIRWTIYVLFIAEEMGINSKNIDGFRNHIDPYIQRFMGEKNGEDHPHLGDKLGLSATWSYNIIKQVGNYKEIYERNVGENTPLGLQRGLNRLYNHGGLLYAPPLK*
>MP0317_megahit_174732_1-849
MTSKLLKLFAMVLAIGVVAAACGSDDAEETVATTAAPATTAQVEVVASGSLLDTVQARGTLNCGVSGSAVAFSDTQPDGSITGFDADYCRAVAAAVLGDASAVSFTALTASERFTAVQTGDVDVLMRNTTWTQSRDSSVGMDFGPTTYYDGQQLMARASDGFTGSSQVADIDGSVVCTNVGTTTEKNIAEAALLAGADITLLGFETSDEVYETYISGGCDVTTTDGSALVGRKVRMQPADQEWVIFPATPISKEPLGPTYGQNDSAWADAVNWTVYATIIMDE
>MP0317_megahit_178400_42-659
MRALVKITLTLIAVGALAFTATAGTLEDVKARGELRCVVSTGIAGFAYPDSGGTWRGFDIDFCRATAAAILGDASRFKAVTSTGKTRFTKLNSGEGDVLWRNTTITFSRDVNIKLTFVGVNYYDGQGFMVKKSLGVKSAKDLDGASVCIQTGTTTELNLADFFRTHKMKYEAVTYEQNSEVRPSYLSGRCDVYTTDASGLAATRST
>MP0317_megahit_178761_3-968
PATAMADTLEAIQERDSVRCGVNAAQPGFSSLDDNDQYRGLDTDVCRAIAAAALGDASKVNFVPLDSVERFAALQSGEVDVLSRTTTWTSSRDTTLGMNFTGVSYYDGQAFMVASDLGVQSAKELDGAAVCTQSGTTSELNLSDYFRINNMTYDAVVFDSPEQSIAGFEAGRCDVLSSDASQLYAQRIQLADPNMAVVLPEIISKEPLGPAVRQGDDQWFNIVKWSLFAMLNAEELGVSQANVDEQLSSDNPDVMRLLGQDGDFGEAMGLQPDWAYQIVKQVGNYADIYDRNVGTGSDFKIARGLNALWKDGGIQYAPPIR*
>MP0317_megahit_180550_1-183
MYKYIKQLTSLFAVIAVLFAFAGEAMAAKKSKTLKNTQKKGFVRCGVSQGLPGFSNADASG
>MP0317_megahit_183878_1-477
KRGDCDMYGTDRSGLASNRLSFDDPERHMILPEIISKEPLGPVVKYGDQKWSDVVRWTIYVLFIAEEMGINSKNIDSFKENIDPNIQRFMGEKNGEDHPHLGAKLGLSETWSYDIIKQVGNYKEIYERNVGENTPIGLSRGLNQLYSHGGLLYAPPLK*
>MP0317_megahit_185674_245-676
MKKMFKHLFSLFAVFAVVMLVLGTEAMAAKKSKTLKNTIKKGFVRCGVSQGLPGFSNADASGNWTGVDVDVCRAVAAAVLGDAGKVKFTPLSAKERFTALTSGEIDILSRNTTWTLSRDADIGLTFVGVNFYDGQGFMVRKASG
>MP0317_megahit_189348_2-616
NTTWTLSRDADIGLTFVGVNFYDGQGFMVRKDSGITSTDQFKSGLSACVNIGTTTELNMRDFFTSKGISYEPVVFEKADEVVAAYDSGRCDTYTTDKSGLAAQRTKMQDPDAHIVLPETISKEPLGPVVRQGDSVWEDIVRWSLNVMIEAEEYGITSANAGSMKTSENPQIKRLVGAEGELGAALGLDNDWSFNIITQVGNYGES
>MP0317_megahit_189915_1-138
NIIKLVGNYGESFNKHIGPGTPLNLERGLNNLWNNGGILYVPPFR*
>MP0317_megahit_194927_2-865
DVEYILASGSNRFELLAYEEIDVLIRTTTWTTSRDADLDADYAAINFYDGQGLIVRSDAFAYANGSATELDGANICVGTGTTSEGNLDDWFMTNGISFTSISVDDHFEAMEMLKDGSCDAWTGDMSAMIAVKWEMENDSDWTSSNDYSELWIATELMAKEPLASATRDYDTEWNEIVSWVWYGMLTAEELGIDSTNYEEAAAECGGGEEDILVCRLLTVNFGLGTDENQLSMTWMQSVLATTGNYYEAYDRAFCDGDGTMTNCLMDRAGTANAPYWEGGLQYAPPMR*
>MP0317_megahit_196929_458-619
WMQSVLAAVGNYEEAYTESFCTFDDSGDCLIDRAGSQNAPYWEGGLQYAPPMR*
>MP0317_megahit_197387_442-549
MYKYIKQITSLFAVLAVLFAFANEAMAAKKSKTLKN
>MP0317_megahit_198241_3-428
MKSKYWKLLAVFLSIGIVAAACGSDDDGGSTTTTAAPTTAAPTTQVEVVQDGSLLDTVKARGTLHCGVSGSAVAFSETQPDGSVTGIDADFCRAVAAAVTGSADNVEFSALTASERFTAVQTGDVDVLMRNTTWTQSRDSSV
>MP0317_megahit_204963_2-517
QGLPGFSNADASGNWTGVDVDVCRAVAAAVLGDSGKVKFTPLSAKERFTALTSGEIDILSRNTTWTLSRDADIGLTFVGVNFYDGQGFMVRKDSGITSTSQFKSGLSACVNIGTTTELNMRDFFTSKGISYEPVVFEKADEVVAAYDSGRCDTYTTDKSGLAAQRTKMKDPD
>MP0317_megahit_207208_306-599
MKISSVLKLFTSLLMLSFGTAAIADTLSDTQARGHVRCGVSQGLPGFSNPDADGNWVGIDVDVCRAVAAAIFGKGGDDKVEYFPVSAKERFTKLTAGE
>MP0317_megahit_208930_266-589
MKKTLKHLFSFLAVFTLVFAIGTEAMAAKAGKTLKNTKKKDFVKCGVSQGVPGFSNADASGNWTGIDVDVCRAVAAAVLGDAGKVKFTPLSAKERFTALKSKEIDVLS
>MP0317_megahit_209100_685-1071
MLKYIKQLTSLVAMIMVLFAFTTETMAAKKSKTLKNTIKKGFVRCGVSQGLPGFSNADASGNWTGVDVDVCRAVAAAVLGDANKVKFTPLSAKERFTALTAGEIDILSRNTTWTLSRDADIGLTFVGVN
>MP0317_megahit_211229_143-598
MKKLLMLLIATFFLVSCAPTKSFKVERELGLLDVVKDRGYVVCGVNAGLPGFSAKDEEGNWSGLDVDFCRAVAAGIFGDSNKVEFIGLNAAQRFPTLASGEIDLLARNTTWTISRDVNLMFEFAGVNYYDGQGFLVPTDLDIENATELNGAF
>MP0317_megahit_211449_1-513
RWEGFDIDICRAIAAALFGDAEAIEFTIVNGKTRFEFLIDGTIDVLSATTTFTYTRNVAKKLEFLPTTYYDGQGFIVRKTLGVSSAKQMEGARICFSGTGTAAKNIADFMELHEINYIPVAVPPNEKTKNVYKRGECDMYGTDRSGLASNRLSFEDPGRHMILPEIISKEP
>MP0317_megahit_212385_3-788
SAKERFTKLTAGEYDILSRNTTWTLSRDAKIGLTFNGVNFYDGQGFMVPKALGITSALELDGASVCVNTGTTTELNLADYFRANGMSYEPVVFEKADEVIAAYDSGRCDVHTTDKSGLAAQRTKLAQPDDHMVLGETISKEPLGPVTREGDEPWSDIVFWTLNALITWDELGLEAGDALKNTVGDTSQTPEVKRILGVEGDQGGHLGLDKDWAYWALFEVGHYGDMYERHVGANTPLALARAGSPNAGWKNGGLIYAPPIR*
>MP0317_megahit_214161_2-529
LGITSARGLDGAFVCIASETTSELNLNDYFAENNMAYRPIYVEGNKDAKAKLFAGECDVFTTDASGLASARAGADNPDDWVVLPEIISKEPLGPLVRQGDQEWEDIVRWTLFAMINAEEMGITSRNVDDMLAAQSKEIKRLLGVEGYMGPMLGLGMKFGYNIIKLVGNYGESFNKH
>MP0317_megahit_214435_3-647
SRDADLNADFAGINFYDGQGILVNTDAYETAPTSALDLNNAKICVGIGTTTEGNIADYFAVNGMEYTAVNSDDAATAKAQFEDGSCDAWTGDMSAMVAQKFGLDTAAVPNSAIMPELLSKEPLAAATRDNDDDWNDVVTWVWFGMLTAEELGITSANYADANMSIPANSRLLNNNLGLGTEANPLSATWMQSVLAAVGNYEEAYTESFCTFDSSG
>MP0317_megahit_217361_1-183
MKQLLKLSVASFLIAGALAVQASTLSDVQSKGYVSCGVSKGLAGFSAADSSGTWTGVDVDV
>MP0317_megahit_218669_23-622
MRLKTTVTLAAVALALGVTSGAQAGTLEDVQARGVLRCVVSTGIAGFAKPDANGVWGGFDIDFCRATAAAVLGDAGAIEAVTSTGKTRFTKLNAGEGDVLWRNTTITFSRDVGVKLRFHGVNYYDGQGFMVKKSLGIGSALELDGASVCIQTGTTTELNLADYFASNGMSYEAVTIETNDEARQNYESDRCDVYTTDASG
>MP0317_megahit_218740_2-535
CVNIGTTTELNMRDFFNSKGFKYEPVVFEHADEVVAAYDSGRCDTYTTDKSGLAAQRTKLKDPSAHVVLPETISKEPLGPVTREGDENWSDIVRWSLNVMIEAEELGITSANADAMKTSENPAIKRLVGSEGETGAALALDQEWSLRIIKQVGNYGESYERNVGPDTPVGLSRGPNAQ
>MP0317_megahit_220100_3-782
SRDADLNADFAGMNFFDGQGILVREDAFGAAASGNSAGALDGANICVGIGTTTEGNMVDWFSSRGIAFTSVPVADAAEATAKFIDGSCDAFTGDMSAMVAKKWQLDGDDSMGGVDIWIASELMSKEPLGAATRDMDSDFKDVVAWVWYGMVTAEEMGVTAANAAASAAAACDGSDPGMCRLLTENLGLGTATNPLAGDWMQAVLATAGNYGEAYDDAFCDGTYDGVSGSAAMTGCLISRVGTLNALVSEGGIQYAPAMR*
>MP0317_megahit_220381_1-393
KPDNYSIYPEMISKEPLGPVVRHGDDQWRDVVSWCLKVMILAEELNITSKNIDDFLDSDNNEILRLLGMVGAYGDMIELDEKWAYYIIKHVGNYSEVFNKNLGPETRLNLNRGLNRLYIDGGLLYAPPFR*
>MP0317_megahit_225328_1-552
TDLDIENATELNGAFVCITAETTSELNLNDYFAENNMAYKPVYVEGNKDAKAKLFAGECDVFTTDASGLASARAGAENPDDWMVLPEIISKEPLGPLVRQGDQEWEDVVRWTMFIMINAEEAGITSKNVDLMLTSKSKEVKRILGVEGYIGPMLGLGMKFGYNIIKQVGNYGESFERNVGEETP
>MP0317_megahit_231646_3-626
EDGSKWEGFDVDICRAVAAAMFGDADAIEFTIVNGKTRFEYLIDGSIDILSAATTFTFTRNVTKKLEFLPTTYYDGQGFIVRKTLGVSSAKQMEGARICFSGSGTAAKNIADFMELHGINYIPVAVPPNEKTKNVYKRGDCDMYGTDRSGLASNRLSFADPDRHMILPEIISKEPLGPVVKYGDQRWSDIVRWTIYVLFIAEEMGINS
>MP0317_megahit_235487_269-571
MIMVGKVIVSIIWAFWMMAMSTAEGQPLTDNVTEYNPTYSSTFDRVKKRGHVICGTNDEFPGFSQERWHLEDGHRWEGFDVDICRAVAAAMFGDADAIEFT
>MP0317_megahit_236145_2-391
MLKYIKQLTSLVAVFAILFAFTTETMAAKKSKTLKNTQKKGFVRCGVSQGLPGFSNADASGNWTGVDVDVCRAVAAAVLGDANKVKFTPLSAKERFTALTSGEIDILSRNTTWTLSRDADIGLTFVGVNF
>MP0317_megahit_237556_3-617
MHYLKRLFIFFIFHFLSFPIIAFTLDDVKNRGSLNCGISEIRVGFADIDSDNIWIGFDVDMCRAVAAAIFSDSNQVNFISTTSRSRFPLLASGEIDLLSRMTTWTFSRDVNLGFEFAGINFYDGQGFMYKSELGIQTPNDLNGATICIIEGTQMAFNINTFFNKNILTYQSIPVEFDDEAFESFNSGRCDIYSNYITELANKRIA
>MP0317_megahit_238244_3739-4281
LNISALTFEDTDAVNAAYNSGQCDAFTNDRSQLAALRGAYDNPDDHVILPETISEEPLGPVVPHGDDQWFDVVKTVMSILVYGEAYSVTSGNIPSSATGDTKVDRLLGFEGSYGQESLGISQTAAQDVLRAVGNYGEIYDRNLGPGGIDLPRENGRNALWADATCTDCPKGGQIYAAPLR*
>MP0317_megahit_240592_1-591
KSGLSACVNIGTTTELNMRDFFTSKGISYEPVVFEKADEVVAAYDSGRCDTYTTDKSGLAAQRTKMKDPDAHIVLPETISKEPLGPVVRQGDAVWEDIVRWSLNVMIEAEEYGINSSNADSMKTSENPQIKRLVGAEGELGAALGLDNDWSLRIIKQVGNYGESYKRNISDTGILPDRGPNQLWTKGGILYVPPAR*
>MP0317_megahit_242469_627-1280
MKRTFKHLLSLIAVVAVLFALGTEAMAAKKSKTLKNTIKKGFVRCGVSQGLPGFSNADAAGNWTGVDVDVCRAVAAAVLGDSGKVKFTPLSAKERFTALTAGEIDILSRNTTWTLSRDADIGLTFVGVNFYDGQGFMVRKASGITSTSQFKSGLSACVNIGTTTELNMRDFFTANGITYEPVVFEKADEVVAAYDSGRCDTYTTDKSGLAAQRTKLSN
>MP0317_megahit_242771_1-543
GSAVAFSETQADGSVTGIDADFCRAVAAAVLGDAGAVNFVALTASERFTAVQTGDVDVLMRNTTWTQSRDSSVGMDFGPTTYYDGQQLMARVSDGFSGSSQVADIDGSVVCTNVGTTTEKNIAEAALLAGADITLLGFETSDEVYETFIAGGCDITTTDGSALVGRKAKQMPADQEWVIFP
>MP0317_megahit_246634_195-638
MKQIYALIVMLMMASVAFTGCVSDDGDDTDVDDTVDPVGTESTSTLDTVIARGSLKCGVKDSQYGMGYLEADGTYTGLDIEYCKAVAAAIGVDTIEYVLATGSNRFELLASEEIDVLIRTTTWTTSRDADLNADFAGINFYDGQGILV
>MP0317_megahit_247007_3-392
MNKSKLLKLLALFLSIGVVAAACGSDSDGDDAAPATTAAAPATTAEVEVVAGGSLLDTVQARGTLNCGVSGSAVAFSETQADGSVTGIDADFCRAVAAAVLGDAGAVNFVALTASERFTAVQTGDVDVLM
>MP0317_megahit_248456_383-529
WSYNIIKQVGNYKEIYERNVGINTPIGLDRGLNKLYIHGGLLYAPPLK*
>MP0317_megahit_249831_1-336
PTYGQNDSAWADAVNWTVYAMIIMDEYGVTSANVDATCATAEAEVSRLCGGDGELQTGMGLAADAFHQVIKQVGSYGEVYDRNLNPVGLYREGSANAGWLDGGLIYSPPAR*
>MP0317_megahit_252311_1287-1505
EVKRMLGVEGNLHEGLGLSKDWAYDIVSQVGNYAEVYEAYMGGGERGIGITRAGSQNALWNQGGLMYSPPFR*
>MP0317_megahit_253341_3-491
HADEVVAAYDSGRCDTYTTDKSGLAAQRTKLADPSAHVVLPETISKEPLGPVTREGDENWSDIVRWSLNVMIEAEELGITSANADAMKTSENPAIKRLVGSEGETGAALGLDQEWSLRIIKQVGNYGESYERNVGPDTPVGLSRGPNAQWINGGILYANPTR*
>MP0317_megahit_253893_1-414
ATRSTFPNPGNHKILPEIISKEPLGPAVRQGDDQWADIVRWIYNATVTAEELGVTSSNVDSMKGSNNPEILRLLGVEGSQGEELGLSKDWAYQVIKQLGNYGEIFERNIGTNTPIGLARGLNDQWNKGGLQYSPPFR*
>MP0317_megahit_254430_1-348
MKKTLKNLFSFLAVFALVFAIGTEAMAAKAGKTLKNTIKKDFVKCGVSQGVPGFSNADASGNWTGIDVDVCRAVAAAVLGDAGKVKFTPLSAKERFTALKSKEIDVLSRNTTWTLS
>MP0317_megahit_254479_2-748
GFVRCGVSQGLPGFSNADASGNWTGVDVDVCRAVAAAVLGDSGKVKFTPLSAKERFTALTAGEIDILSRNTTWTLSRDADIGLTFVGVNFYDGQGFMVRKASGITSTSQFKSGLSACVNIGTTTELNMRDFFTANGITYEPVVFEKADEVVAAYDSGRCDTYTTDKSGLAAQRTKLSNPDDHIVLPETISKEPLGPVVRQGDSVWEDIVRWSLYVMIEAEEYGVNSSNADAMKTSENPQIKRLVGAEGE
>MP0317_megahit_255174_2-754
CGVSKGLAGFSAADSSGTWTGVDVDVCRAVAAATLGDATKVQFVPLTAKERFTALQSGEIDMLSRNTTWTITRDASLGLNFAGVNYYDGQGFMVKSSLGVSSALELGGAAVCIQAGTTTELNLADWGKSNGIDYQSVVSDTNSQTLTNYDSGRCDVLTTDASGLYSMRAASNDPSEHVVLPEIISKEPLGPVVRQGDDQWFNIVRWSLNAMITAEEVGVTSATVDDVSNNPERERLMGRSGNTHEYVGLTP
>MP0317_megahit_255321_3-506
MYKYIKQITSLFAVLAVLFAFANEAMAAKKSKTLKNTQKKGFVRCGVSQGLPGFSNADASGNWTGVDVDVCRAVAAAVLGDASKVKFTPLSAKERFTALTSGEIDILSRNTTWTLSRDADIGLTFVGVNFYDGQGFMVRKSSGITSTSDFKSGLSACVNIGTTTELNM
>MP0317_megahit_258853_90-1106
MRALAKFALVVVAAGAMAFTATAGTLEDVKARGVLRCVVSTGIAGFAYPDDSGNWKGFDIDFCRATAAAVLGDASKIKAVTSTGKTRFTKLNSGEGDVLWRNTTITFTRDVGVKLTFVGVNYYDGQGFMVKKNMGIKSARELDGASVCIQTGTTTELNLADFFRTNNMKYEAVTYEQNSEVRPSYLSGRCDVYTTDASGLAATRSTFPNPGNHMILPEIISKEPLGPATRQGDDQWADIIRWVYNATVTAEEKGITSANVQSMMTANDPEILRLLGVEGSQGEELGLNKDWAYQVIKQIGNYGEIFERNIGINTPIGLARGLNDLWTRGGLQYSPPFR*
>MP0317_megahit_262017_1-111
KEIYERNVGINTPIGLDRGLNKLYIHGGLLYAPPLK*
>MP0317_megahit_263280_1-912
MKAMKLLAAAAVMTGMAFAGASTALAESTLDIVKKRGHLRCQVGQPSPGFYNLDKDGNWYGSDVAICQTIAAAIFGDSSKVEYQSVSTPQRFTAMANGESDVLSRTTTWTLLRDTQLGLDFTTVNFYDGQGFMVRVDSGIKSSLELAGATVCVATGTTTELNLADYSRANNLDIEPVTFEDKNVRNETFYKGGCDAVTNDKSGLASTKAEFPDPENFMILPETISKEPLGPVVRQGDSNWNDIVMWSVFALVAAEELGLNSGNVESVRSSTTNAEVKRMLGVEGNLHEGLGLSKDWAYDIVSQV
>MP0317_megahit_264514_564-692
KQVGNYGESFERNVGEETPLALERGLNNLWNNGGILYVPPIR*
>MP0317_megahit_265943_3-347
PLGPVVRQGDAVWEDIVRWSLNVMIEAEEYGINSSNADSMKTSENPQIKRLVGAEGELGASLGLDNDWSLRIIKQVGNYGESYKRNISDTGILPDRGPNQLWTKGGILYVPPAR*
>MP0317_megahit_267541_3-212
PQIKRLVGAEGELGASLGLDNDWSLRIIKQVGNYGESYKRNISDTGILPDRGPNQLWTKGGILYVPPAR*
>MP0317_megahit_267557_3-593
TLLRDTQLGLDFTTVNFYDGQGFMVRVDSGIKSSLELAGATVCVATGTTTELNLADYSRANNLDIEPVTFEDKNVRNETFYKGGCDAVTNDKSGLASTKAEFPDPENFVILPETISKEPLGPVVRQGDSNWNDIVMWSVFALVAAEELGLDSGNVESVRSSTTNAEIKRMLGVEGNLHEGLGLSKDWAYDIVSQVGN
>MP0317_megahit_268654_1-651
KMYKYIKQLTSLLAVFVVLFAFANEALAAKKSKTLKNTIKKGFVRCGVSQGLPGFSNADAAGNWSGVDVDVCRAVAAAVLGDASKVKFTPLSAKERFTALTSGEIDILSRNTTWTLSRDADIGLTFVGVNFYDGQGFMVRKASGITSTNDFKSGLSACVNIGTTTELNMRDFFTSKGITYEPVVFEKADEVVAAYDSGRCDTYTTDKSGLAAQRTKL
>MP0317_megahit_269346_3-200
LVGSEGETGAALALDQEWSLRIIKQVGNYGESYERNVGPDTPVGLSRGPNAQWINGGILYANPTR*
>MP0317_megahit_269729_3-566
ALELGGAAVCIQAGTTTELNLADWGKSNGIDYNSVVSDTNAQTLSNYEAGRCDVLTTDASGLYSMRAASNDPSEHVVLPEIISKEPLGPVVRQGDDQWFNIVRWSLNAMITAEEVGVTSATVDDVSNNPERERLMGRSGNTHEYVGLTPDWTYNIISQVGNYSESFERNIGLNTPIGIARGVNALWTD
>MP0317_megahit_270578_1-621
MINKKHLVLLASAGAITLAGIATAQANTLEETRSRGAVQCGVSDGLPGFSAPDDNGNWQGLDVDVCRAVAAAVLGDADAVNYISLNAVERFTALQSGEVDVLSRNTTWTTTRDTTLGLNFTGVTFYDGQGFLVSRDLGISSASELDGAAICIQSGTTTELNLADYFRANGMEFDPIVFDTSEQTVGGFQAGRCDVLTSDTSQLAALR
>MP0317_megahit_271315_140-565
NRLSFADPERHMILPEIISKEPLGPVVKYGDQKWSDVVRWTIYVLFIAEEMGINSKNVDSFKNHIDPNIQRFMGEKNGEDHPHLGDKLGLGATWSYDIIKQIGNYKQIYERNVGPDTPIGLQRELNQLYSHGGLLYAPPLK*
>MP0317_megahit_272734_523-807
MKNKIASLIGFLLVIAVFVAVPISNQWNKSKITIEKEVGLLDTVKERGYLVCGVNAGLPGFASEDDEGNWSGLDVDFCRAVSAAVFGDADKVEYL
>MP0317_megahit_272872_3-575
TTELNLADYFRDNGMSYEPVVFEKADEVLAAYDSGRCDVHTTDKSGLAAQRTKLAQPNDHMVLGETISKEPLGPVTREGDEPWSDIVFWTLNALITWDELGLEAGDGIKNIVGDTSQGAEVKRILGVEGETGAHLGLPKDWAYWALFEVGHYGDMYERHVGINSPLELARDGSPNAGWKNGGLIYAPPIR*
>MP0317_megahit_276961_3-155
DNNWSYNIITQVGNYGESYKRNIADTGILPDRGPNELWTKGGILYVSPAR*
>MP0317_megahit_277327_59-1084
MINKKHLVLLASAGAISLAGIATAQANTLEDTRARGAVQCGVSDGLPGFSAPDDSGNWQGLDVDVCRAVAAAVLGDADAVNYISLNAVERFTALQSGEVDVLSRNTTWTTTRDTTLGLNFTGVTFYDGIGFMVNKGLGISSADELDGAAICIQSGTTTELNVADYFRANGMEFDPIVFDTSEQTVGGFQAGRCDVLTSDTSQLAALRIQLDDPASAMILPDIISKEPLGPVVRQGDDEWFNIVKWSLFAMINGEEYGITSENVDEMLNSDNPDIARLLGQDGNYGEGMGLEADWAYNILSQVGNYGESFDRNVGMGSPLEIERGINALWTQGGIQYAPPIR*
>MP0317_megahit_282048_2-358
ISKEPLGPTYGQNDSAWADAVNWTVYATIIMDEYGINSANVDAKCAGAEAEVARLCGGDGELQTGMGLAADAFYQVIKQVGNYSDIYNSNLNPVGLYREGSANAGWLDGGLIYSPPAR*
>MP0317_megahit_287160_549-950
MTTTRWLGLGITLLAPTLWVPATAMADTLEAVRERDSVRCGVNAAQPGFSSLDDNDQYRGLDTDVCRAIAAAALGDASKVNFVPLDSVERFAALQSGEVDVLSRTTTWTSSRDTTLGMNFTGVSYYDGQAFMVA
>MP0317_megahit_289404_3-464
YDSGRCDTYTTDKSGLAAQRTKLSNPDDHIVLPETISKEPLGPVVRQGDSVWEDIVRWSLYVMIEAEEYGVNSSNASAMKTSENPQIKRLVGAEGELGAALGLENDWSYNIITQVGNYGESYKRNIADTGILPDRGPNELWTKGGILYVAPAR*
>MP0317_megahit_289942_61-555
MFKYLKQLTSLVAVIMVLFAFTTESMAAKKSKTLKNTQKKGFVRCGVSQGLPGFSNADASGNWTGVDVDVCRAVAAAVLGDASKVKFTPLSAKERFTALTAGEIDILSRNTTWTLSRDADIGLTFVGVNFYDGQGFMVRKSSGITSTSDFKSGLSACVNIGTTTE
>MP0317_megahit_296543_255-599
MRALAKIVLTLTAVGAMAFTATAGTLEDVKQRDVLRCVVSTGIAGFAYPDSSGTWKGFDIDFCRATAAAVLGDSSKIKAITSTGKTRFTKLNSGEGDVLWRNTTITFSRDVGVKL
>MP0317_megahit_298558_1-819
MRRTLKNLFSLLAAFAVMFAIGTEAMAAKKSKTLKNTIKKDTVRCGVSQGLPGFSNADASNNWTGVDVDVCRAVAAAVLGDANKVTFYPLSAKERFTALTSGEIDILSRNTTWTLSRDADIGLTFVGVNFYDGQGFMVRRDSGITSTSQFKSGLSACVNIGTTTELNMRDFFTSKGISYEPVVFEKADEVVAAYDSGRCDTYTTDKSGLAAQRTKMKDPDAHIVLPETISKEPLGPVVRQGDSVWEDIVRWSLNVMIEAEEYGITSSNADAMK
>MP0319_megahit_7224_333-611
MNKSVFFGALTVAGLAAGAAAASTLDDVKARGKLNCGVTTGLAGFAAPNANGEWEGFDVAVCRAVAAAVLGDPAAVEFIPTTGKTRFTALASG
>MP0319_megahit_35616_421-606
GGEVQDFSFGIPKDFMQKVISQVGNYGEVYDRHLVPLGLERAGSLNAQWTEGGLIYAPPFR*
>MP0319_megahit_40398_3-503
VNYYDGQGFMVPKKLGVKSAKDLDGASVCIQTGTTTELNLADYFHAHGMKYEAVTIETNDEARQNYISGRCDVYTTDASGLASTRSTFSDPDNHMLLPEIISKEPLGPATRHGDDQWSDIITWVLNATITAEERGVTQANVDKMKGSKDPEILRLLGVEGSQGEELG
>MP0319_megahit_42888_1-120
GNYSESFERNIGLNTPIGIARGVNALWSDGGILYSAPFR*
>MP0319_megahit_48846_3-497
SDMKAAAQAYNAGRCDVYSTDKFGLGARRLTFDDPSEHVILPEVISKEPISPMVAHGEDHWRDIAFWVFNALIAAEELGITQANVDQMRSSSNNPEVQRILGVTGKFAAKLKLSDSWAYDAIKGVGNYGEIWDRHLGPNTKIGADRGLNNLWTNGGLMISPPFR*
>MP0319_megahit_56014_177-533
MFKFRLIGIISLFAVLFVLAACSDESTSSGSSEASSNTLEVIKDRGTLNCGVNDNLTGFGVVTPDGSFEGFDIDFCKAIAAAILGDASKVEYTPLTASARFEALGSGEVDVLIRNTTWT
>MP0319_megahit_62670_3-446
YTTDASGLAATRATFENPGEHIILPEIISKEPLGPLVRHGDNDWGDVTRWVLYALIAAEELGVTSANVEEMTTNTTNPEVARLLGTEGTLGEMLGLEADWAKKAIASQGNYGEIFAKNIGEETPIGLARGLNAQWTDGGLMYAPPFR*
>MP0319_megahit_65345_1-594
VGTGTTTEGNIADWNTVHAVGMEIVPVADAAEATSKFVDGSCDAFTGDMSAMVAKKYTLEASGDCADCDMWIAPELLSKEPLGAATRDMDSDWKDVVAWVWYGMVTAEEMGIDSENYMDADMSNPSVDRLLNQNLGLGTDANPLSATWMQAVLSTSGNYGEAWDNSFCDGNYDGTSGSAAMTNCVLSRVGTANALVSE
>MP0319_megahit_77434_465-590
QVGNYGEIFERNIGKKTPIGLARGLNALWTKGGLQYSPPFR*
>MP0319_megahit_97190_274-540
VPSAATGDTKVDRLLGFTGSYGQESLGLSQAAAQNVLKAVGNYGEIYDRNLGPGGINLPRENGRNALWADAACTSCPKGGQIYAAPLR*
>MP0319_megahit_100256_1-852
MRQAYVASLMMVLTTVAFSGCLSDDDSGITQADVDAARTEGNDAGYAAGFAAGSGDPNATVITPGDVAAAGTANYTAGFAAGEAAAVSVSTLDTVIAAGTLKCGVKTSQFAMGYLDENGVRSGLDIEYCKALAAAIGLDPSTDIEYVLATGSNRFALLSSGDIDVLIRTTTWTTSRDADLNADFAGTNFFDGQGMLVNLDAHPGATSISQLDGATVCVGIGTTTEGNLADYFTVNNLAYTAVNSADADTAKASFINEDCTAWTGDMSAMVAQKYGLEQGAGQSF
>MP0319_megahit_115683_1751-2776
MINKKHLVLLASAGAISLAGIATAQANTLEDTRARGAVQCGVSDGLPGFSAPDDSGNWQGLDVDVCRAVAAAVLGDADAVNYISLNAVERFTALQSGEVDVLSRNTTWTTTRDTTLGLNFTGVTFYDGIGFMVNKDLGISSADELDGAAICIQSGTTTELNVADYFRANGMEFDPIVFDTSEQTVGGFQAGRCDVLTSDTSQLAALRIQLDDPASAMILPDIISKEPLGPVVRQGDDEWFNIVKWSLFAMINGEEYGITSENVDEMLNSDNPDIARLLGQDGNYGEGMGLEADWAYNILSQVGNYGESFDRNVGMGSPLEIERGINALWTQGGIQYAPPIR*
>MP0319_megahit_115683_3002-3262
LGVSQANVDEQLSSDNPDVMRLLGQDGDFGEAMGLSSDWAYQIVKQVGNYADIYDRNVGADSDFNIARGLNALWKDGGIQYAPPIR*
>MP0319_megahit_115712_3-413
MKKLLSIVAVSVFALSANAGTLDDVKNRGFLKCGVTTGLAGFAAPDDSGNWTGLDVDMCRAVAAAVFGDSSKVEFTTTTGKSRFPTLASGEIDMLARNTTWTLSRDVNLGFEFVGVNFYDGQGFMVPSSLGVSSATE
>MP0319_megahit_123104_2-925
VLHCGIVPGLPGYGAPNKAGKIVGFDIDLCKAIAAAILGDPEKVKLTKQNLPTAFGAMKAGTVDVVTHRFTWVFTRDVGQGLNYTKVMVWDGQGFMVRKKLGVKSVKELSGATVCLSAGSTTQGNVADYFKANGMTYKEVTFASMGESQKGYDAGRCDVFSSDKFGLGARTRSMKDPSEHMILPEQISNEPIGPMVAHGDDNWRDVVFWVLNALVAAEEMGITSSNVDKMRSTSKNAFVQRLLGVKAKFGSKIGLSKDWAYNAIKAVGNYGEIWENHLGSRGLGMPRGRNDLAVNGKGGLMISMPFR*
>MP0319_megahit_124779_3165-4271
MWRMLATLFAITLAASACGGSDSSGDDSTASDAGAAEEETEVTLAASGESLLDTIKSRGTVNCGVSGSAVAFSELQADGSMAGFDADYCRVVAAAILGDANKVNFVSLTAAERFTAVQTGDVDLLMRNTTWTQSRDSEVGMDFGPTTYYDGQQLMGRASDGFSGSSQVSDVGGSVICTSAGTTTEKNIADAAAEAGVSIELQTFEDFDTVTNNFISGACDIITTDGSGLVGRKAKQQPDGENWVIFPATPISKEPLGPTYGQNDSAFADAVNWAVYATIIADEKGVNSGNVDEMLAGGDTETIRLLGGEGELQTGMGLPADAFYQVIKQVGNYDEIYSRSLNPVGLSREGSANAAWTAGGLVYAPPAR*
>MP0319_megahit_132802_1-384
MNYLKRFFIFLIFHILSLSANAYTLDDVKSRGFLNCGISETRVGFADINSDNIWIGFDVDMCRAVAAAIFSDSNQVNFIPTTNRSRFPILAVGEIDLLSRMTTWTFSRDVNLGFEFGGINFYDGQGFM
>MP0319_megahit_137785_2-649
DGQAFMVASDLGVQSAKELDGAAICTQSGTTSELNLSDYFRINNMTYDAVVFDSPEQSIAGFEAGRCDVLSSDASQLYAQRIQLADPNMAVVLPEIISKEPLGPAVRQGDDQWFNIVKWSLFAMLNAEELDVSQANVDEQLSSDNPDVMRLLGQDGDFGEAMGLQPDWAYQIVKQVGNYADIYDRNVGTESDFNIARGLNALWNDGGIQYAPPIR*
>MP0319_megahit_141092_859-1083
MYFCRQFLLIFVFFIKFFPLNALVLDEVKDRGYLICGVSEPRIGFANIDDNNNWIGFDVDMCRAVATAIFADPSK
>MP0319_megahit_141878_198-590
MRLKTTVTMAAVALALGMTSGAQAGTLEDVQARGVLRCVVSTGIAGFAKPDANGVWGGFDIDFCRATAAAVLGDAGAIEAVTSTGKTRFTKLNAGEGDVLWRNTTITFSRDVGVKLRFHGVNYYDGQGFMV
>MP0319_megahit_148639_1-381
DHIVLPETISKEPLGPVVRQGDSVWEDIVRWSLNVMIEAEEYGVNSSNADAMKTSENPAIKRLVGAEGELGAALGIDNDWSLRIIKQVGNYGESYKRNIADTGILPDRGPNELWTKGGILYVPPAR*
>MP0319_megahit_151738_503-802
IVRWSLNVMIEAEEYGITSSNADSMKTSENPAIKRLVGAEGELGAAFGLDNEWSLRIIKQVGNYGESYKRNIADTGILPDRGPNQLWTKGGILYVPPAR*
>MP0319_megahit_153692_3-818
EYIPASGSDRFDKLASGTIDVLIRTTTWTTSRDADLNADFAGINFYDGQGILVNTDAFPAATSVLDLDGANICVGIGTTTEGNIADYFAVNGMAYTAVNSDNAGAAKASFEAGECDAWTGDMSAMVAQKWGLDTTAVPNSAIMPELLSKEPLGAATRDNDDDWNDVVAWVWYGMITAEEYGLTMANHGAADMTIPANDRLLAQNLGLGTEDNPLPSDWMGRVLDAVGNYGEAYDRSFCDGDGTHSNCLIDRAGTANDLAGNGGLQFAPPMR*
>MP0319_megahit_157744_2-670
RDADLDADYAAINFYDGQGILVNKDVFPDATSALHLDGAKICVAIGSTSAGNIADYFSANNIQYDAVQSDYEEDDFKNGNCDAITGDMSFLVASKWTLGQDDEVEFEMAIMPELLSKEPLASVTRDYDSEWNEVVSWVWYGMLTAEELGVNSTNYEELAENSCDGEDYDAAICRLLTQNLGLGTDVNPLSETWMQDVLAAVGNYQEAYTEAFCTYDESGDCLI
>MP0319_megahit_160048_1057-1530
MKSKYWKLLAVFLSIGIVAAACGSDDDGGSTTTTAAPTTAAPTTQVEVVQDGSLLDTVKARGTLNCGVSGSAVAFSETQPDGSVTGIDADFCRAVAAAVTGSADNVEFSALTASERFTAVQTGDVDVLMRNTTWTQSRDSSVGMDFGPTTYYDGQQLM
>MP0319_megahit_162869_207-539
VRHGDDQWRDVVSWSLKVMIIAEELNINSQNIDDFKESENKEILRLLGLLGPYGTMIELDDLWAYQIIKHVGNYEESFKRNLGSESLLNLKRGLNKLYNKGGLLYSPPFR*
>MP0319_megahit_169682_2-511
MVKSSLGVISAKELNGASICIITGTTFQFNIDMFFKKNNINYIPVFVEFNDEAFENYLSGRCDVYSDYITELANKRITLPDSNKHIILPELISKEPLSPLVRHGDDQWRDVVSWSLKVMIIAEELNINSQNIDDHKESENKEILRLLGLLGPYGTMIELDDLWAYQIIKH
>MP0319_megahit_172095_2-439
MKKTLKHLFSLFAVFAFVFAIGTEAMAAKAGKTLKNTKKKDFVKCGVSQGVPGFSNADASGNWTGIDVDVCRAVAAAVLGDSGKVKFTPLSAKERFTALKSKEIDVLSRNTTWTLSRDGGIGLTFNGVNFYDGQGFMVTKASGITS
>MP0319_megahit_181044_1-681
TFYDGQGMMVYADSGYKTIEDMNGSTVCVLQGTTTELNLDDRFTSAGLDYTPLTFETNDPLQAAFEEKRCDGWTTDKSGLASKRAEFPASAGGPDSLVVLAETLSKEPLGPLTRDNDSNFYDVVQWVVFGLIQAEESGITSANVSAMAANPTDPGMARLLGVAFGDGKVADFSFGVDPTFIQNAISAVGNYGEIYERHLTPLGLTRSGSLNALWTNGGLIYAPPFR*
>MP0319_megahit_184633_1-402
MKKTFKRLFSLFAVFAVVMLTMGTEVMAAKKSKTLKNTIKKGFVRCGVSQGLPGFSNADASGNWTGVDVDVCRAVAAAVLGDAGKVKFTPLSAKERFTALTAGEIDILSRNTTWTLSRDADIGLTFVGVNFYDG
>MP0319_megahit_190813_41-655
MRALVKITLTLIAVGALAFTATAGTLEDVKARGELRCVVSTGIAGFAYPDSGGTWRGFDIDFCRATAAAILGDASRFKAVTSTGKTRFTKLNSGEGDVLWRNTTITFSRDVNIKLTFVGVNYYDGQGFMVKKSLGVKSALDLDGASVCIQSGTTTELNLADYFRTNNMKYEAVVYEQNSEVRPSYLSGRCDVYTTDASGLAATRS
>MP0319_megahit_192077_3-272
MYKYIKQLTSLLAVFVVLFAFANEAMAAKKSKTLKNTIKKGFVRCGVSQGLPGFSNADASGNWTGVDVDVCRAVAAAVLGDASKVKFTPL
>MP0319_megahit_192128_1-576
PGFSNADAAGNWTGVDVDVCRAVAAAVLGDASKVKFTPLSAKERFTALTSNEIDILSRNTTWTLSRDADIGLTFVGVNFYDGQGFMVRKSSGMTSVNDFKDGVSACTNIGTTTELNMRDFFNSKGISYEPVAFEKADEVVAAYDSGRCDTYTTDKSGLAAQRTKLANPDDHIVLPETISKEPLGPVVRQGDS
>MP0319_megahit_198114_3-641
MYKYIKRITSLFAMIAVLFAFAGEAMAAKKSKTLKNTIKKDTVRCGVSQGLAGFSQADAAGNWEGVDVDVCRAVAAAVLGDSGKVTFTGVTAKERFVKLNSGEYDILSRNTTWTLTRDAELNLTFVGVNFYDGQGFMVRKDSGITSTDGFKSGMAVCTNIGTTTELNLADFMASKGLTYKLVGFEKADEARDTYGAGRCDAYTTDKSGLAAQR
>MP0319_megahit_198729_226-1335
MTSKLWKLLAMVLAVGVVAAACGSDDAEETVATTTAAPATTAQVEVVASGSLLDTVQARGTLNCGVSGSAVAFSDTQPDGSITGFDADYCRAVAAAVLGDAGAVDFTALTASERFTAVQTGDVDVLMRNTTWTQSRDSSVGMDFGPTTYYDGQQLMARASDGFTGSSQVADIDGSVVCTNVGTTTEKNIAEAALLAGADITLLGFETSDEVYETYISGGCDVTTTDGSALVGRKVRMQPADQEWVIFPATPISKEPLGPTYGQNDSAWADAVNWTVYATIIMDEYGINSANVDAKCAGAEAEVARLCGGDGELQTGMGLAADAFYQVIKQVGNYSDIYNSNLNPVGLYREGSANAGWLDGGLIYSPPAR*
>MP0319_megahit_207958_3-692
DFAGINFYDGQGMLVNTDAHPDATSVSHLDGANVCVGVGTTTEGNLADYFAVNNIAYNATNSADADAAKTSFTNQDCTAWTGDMSAMVAQKYGMEQGEGQSFGMAIMPELMSKEPLAAATRDNDDDWNDVVTWVWYGMLTAEEFGIDSTNYQSADLSNPSYNRLLNSTLGLGTEANPLSATWMQSVLATSGNYYEAYDRSFCDGTGAMANCLIDRAGTQNAPHWEGGLQY
>MP0319_megahit_212434_3-185
MYKYIKQITSLFAVLAVLFAFANEAMAAKKSKTLKNTQKKGFVRCGVSQGLPGFSNADASG
>MP0319_megahit_216692_187-645
MKKMFKHLFSLFAVFAVVMLVLGTEAMAAKKSKTLKNTIKKGFVRCGVSQGLPGFSNADASGNWTGVDVDVCRAVAAAVLGDAGKVKFTPLSAKERFTALTAGEIDILSRNTTWTLSRDADIGLTFVGVNFYDGQGFMVRKDSGITSTSQFKS
>MP0319_megahit_217030_65-1090
MNNIRITILSVICSLAMLPSAFAGTLDTVKSQGFFNCGVSQGVPGFSNPDSDGNWSGIDVDVCRAVSAAIFGNPDKVKYVPLTAKERFTALQSGEIDVLSRNTTWTLSRDAQIGLEFAGVNFYDGQGFMVRKDSGITSAMELDGASVCTNLGTTTELNMADFFRANGLAYEPVVFEVADEVVAAYDEGRCDTYTTDKSGLAAQRTKLADPDAHVVLPETISKEPLGPVVREGDGDWADVVRWSLNAMIEAEEFGLTQSNAQTTCAMTSNPVVARLCGKEGATGAGLNLGESWSYDIVTQVGNYGDVYEKHVGENTPVGLARAGSPNASYKNGGVLYAPPAR*
>MP0319_megahit_219968_227-910
DIGLTFVGVNFYDGQGFMVRKDSGITSTSQFKSGLSACVNIGTTTELNMRDFFTSKGISYEPVVFEKADEVVAAYDSGRCDTYTTDKSGLAAQRTKMKDPDAHIVLPETISKEPLGPVVRQGDSVWEDIVRWSLNVMIEAEEYGITSSNADAMKSSENPQIKRLVGAEGELGAAFGLDNDWSLRIIKQVGNYGESYKRNIADTGILPDRGPNQLWTKGGILYVPPAR*
>MP0319_megahit_224108_1-690
DVNLGFEFTGINFFDGQGFMVKSSLDVSTAKELDGASVCVIPGETSSFNIDVFFNKNDIKYTPVPLELNDEAFESFISGRCDVYSDYITELANKRISLPNSNNFIILPEIISKEPLGPLVRHGDDQWRDVVSWSLKVMIIAEELNITSKNIDNYLESNNNEILRLLGIVGAYGDMIELDEKWAYNIIKQVGNYKEVFNRHLGSKTLINLDRGLNSLYTEGGLLFAPPFR*
>MP0319_megahit_224310_459-2315
MGSDDLEELTEVSGENILGCTYSLADNFQSNATVDDGSCLFEDSLEAEYDEGYDDGYDDGSLGNDYYWDCPDSATAISMTGSYQEDDGLAGISADALDDFTEESFEAAWLEQPGSPDWCGTEFNYDSLELGESVVPAIEDEVPEYFHWYEEGFGARSDRYYWDDYYTEDECEEYFDGVWKSINGHGFCGEYLEWETDRDANLVYEQSSGYTWWGKYEIIGDYMYLGWASPLPNEFYDDGYDAGYIEGYDYGYNEGWSEGFYEGYDDGWSDGLSVGSSVSTLDTIIERGYLICGVKSSQYGMGYQEDDGTFSGLDIEYCRAIAAAIGLDPDEDVEYILASGSNRFELLAYEEIDVLIRTTTWTTSRDADLDADYAAINFYDGQGLIVRSDAFAYANGSATELDGANICVGTGTTSEGNLDDWFMTNGISFTSISVDDHWESMEMLKDGSCDAYTGDMSAMIAVKWEIENDSDWTSSNDYSELWIATELMAKEPLAAATRDYDTEWNEIVSWVWYGMLTAEELGIDSTNYEEAAAECGGGEEDILVCRLLTVNFGLGTDENQLSMTWMQSVLATTGNYYEAYDRAFCDGDGTMTNCLMDRAGTANAPWWEGGLQYAPPMR*
>MP0319_megahit_225473_3-296
MLKVIKRLTSFVAMVVVLFAFTTETMAAKKSKTLKNTQKKGFVRCGVSQGLPGFSNADASGNWTGVDVDVCRAVAAAVLGDANKVKFTPLSAKERFTA
>MP0319_megahit_227957_2-583
TGLDIEYCKAVAAAIGVDTIEYVLATGSNRFELLASEEIDVLIRTTTWTTSRDADLNADFAGINFYDGQGILVNKDAFPNATSALHLDGAKICVGIGTTTEGNIADYFAVNGMTYEAVNSDDAATAKLQFEDGSCDAWTGDMSAMVAQKFGLDTTAVPNSAIMPELLSKEPLAAATRDNDDDWNDVVTWVWFGM
>MP0319_megahit_228075_197-697
MNKSKLLKLLALFLSIGVVAAACGSDSDGDDAAPATTAAAPATTAEVEVVAGGSLLDTVQARGTLNCGVSGSAVAFSETQADGSVTGIDADFCRAVAAAVLGDAGAVNFVALTASERFTAVQTGDVDVLMRNTTWTQSRDSSVGMDFGPTTYYDGQQLMARVSDGFS
>MP0319_megahit_229634_1-498
DEVLAAYDSGRCDVHTTDKSGLAAQRTKLAQPDDHMVLGETISKEPLGPVTREGDEPWSDIVFWTLNALITWDELGLEAGDALKNIVGDTSQTPEVKRILGVEGDQGGHLGLDKDWAYWALFEVGHYGDMYERHVGANTPLALARAGSPNAGWKNGGLIYAPPIR*
>MP0319_megahit_231681_88-501
FADPDRHMILPEIISKEPLGPVVRYGDQKWSDVIRWTIYVLFIAEEMGINSKNIDSFKNHINPNIQRFMGEKNGEDHPHLGAKLGLKESWSYNIIKQVGNYKEIYERNVGENTPIGLKRGLNKLYSHGGLLYAPPLK*
>MP0319_megahit_231682_1-258
MKKMFKHLFSFFAIFAVVMLALGTESMAAKKSKTLKNTIKKGFVRCGVSQGLPGFSNADASGNWTGVDVDVCRAVAAAVLGDSGKV
>MP0319_megahit_232311_1097-2311
MIWVGGKIITALIFWIFIGVNVSEGQDSSTISQEDYESLHAEVIELRKIKEIHQQQHSMGEKNYQMGEEYFPTYGTTLERVKKRGFIVCGTYPDFPGFSEEKEFDSPLAERRGKIWIGFDVEICRAVAAAVFGNHQRIEFIGVNGRTRFDRLIDGSIDVLSAATTWTFSRDVEKKLEYVATTYYDGQGFMVRKNLGVSSAKQLVGASVCFSETSTAAQNIKDFFEYHEIRYVPIPVAPHENVKELYAAGECDMYGTDRSGLASNRLSFDDPERHMILPEVISKEPLGPVVKYGDQQWADIVRWSIFVLFIGEEMGITQNNIDGLKNHKNPSIQRFMGERNGEKYPNLGIKLGLDKLWSYFIIKQLGNYGEIYERNVGINTPIGLNRGLNKLYRHGGLIYAPPLR*
>MP0319_megahit_232351_95-685
MKAMKLLAAAAVMTGMAFAGASTALAESTLDIVKKRGHLRCQVGQPSPGFYNLDKDGNWYGSDVAVCQTIAAAIFGDSSKVEYQSVSTPQRFTAMANGESDVLSRTTTWTLLRDTQLGLDFTTVNFYDGQGFMVRVDSGIKSSLELAGATVCVATGTTTELNLADYSRANNLDIEPVTFEDKNVRNETFYKGGCDAV
>MP0319_megahit_235086_65-817
TALTAGEIDILSRNTTWTLSRDADIGLTFVGVNFYDGQGFMVRKDSGITSTDQFKSGLSACVNIGTTTELNMRDFFTSKGISYEPVVFEKADEVVAAYDSGRCDTYTTDKSGLAAQRTKMQDPDAHIVLPETISKEPLGPVVRQGDSVWEDIVRWSLNVMIEAEEYGINSSNASAMKASENPQIKRLVGAEGELGAALGIGNDWSFNIITQVGNYGESYKRNIADTGILPDRGPNELWTKGGILYVAPAR*
>MP0319_megahit_235811_1-522
AVPIANQGNKSKITIEKETALLDTVKERGYLICGVNAGLPGFAAQDEEGNWSGLDVDFCRAVSAAVFGDADKVEYLGLNSAQRFPTLASGSIDILSRNTTWTISRDVNLMFEFAGVSYYDGQGFLVPAALGITSARGLDGAFVCIASETTSELNLNDYFAENNMAYRPIYVEGN
>MP0319_megahit_243554_1013-1795
AVTSTGKTRFTKLNSGEGDVLWRNTTITFSRDVGVKLTFVGVNYYDGQGFMVNKSLGVKSAKELDGASVCIQTGTTTELNLADFFRQHNMKYEAVTIEKNSEARAAYLSGRCDIYTTDASGLAATRSTFPSPNDHMILPEIISKEPLGPATRQGDDQWADIIRWVYNATVTAEELGVTSSNVDSMKSSNNPEILRMLGVEGSQGEELGLSKDWAYQIIKQVGNYSEIFERNIGENTPIGLARGLNDLWTRGGLQYSPPFR*
>MP0319_megahit_245537_231-581
MFKYLKQLTSLVAVIMVLFAFTTESMAAKKSKTLKNTQKKGFVRCGVSQGLPGFSNADASGNWTGVDVDVCRAVAAAVLGDASKVKFTPLSAKERFTALTAGEIDILSRNTTWTLSR
>MP0319_megahit_246226_737-817
NTPIGLDRGLNKLYIHGGLLYAPPLK*
>MP0319_megahit_247828_1330-2130
MKQIYALIVMLMMASVAFTGCVSDDGDDTDDVDDTVDPVGTESTSTLDTVITRGVLKCGVKDSQYGMGYLEADGTYTGLDIEYCKAVAAAIGVDTIEYVLATGSNRFELLASEEIDVLIRTTTWTTSRDADLNADFAGINFYDGQGILVNTDAYETAPTSALQLDGAKICVGIGTTTEGNIADYFAVNGMEYTAVNSDDAATAKAQFEDGSCDAWTGDMSAMVAQKFGLDTTAVPNSAIMPELLSKEPLAAATRDNDDDWNDVVTWV
>MP0319_megahit_248095_689-1441
DVLIRNTTWTASRDRDLGNDFTAPTFYDGQGMMVYADSGYDSIESMSGATVCVLQGTTTELNLDDRFTGSGIPYTPLTFETNDPLQAAFEAKQCEGWTTDKSGLASKRAGFPAASGGPEALVVLAETLSKEPLGPLTRDNDSELYDVVQWVVFGMMQAEESGITSSNVSSMAANPADPGMARLLGVGFEGGEVQDFGFGISPDFMQNVLYQVGNYGEVYDRHLVPLGLTREGSLNAQWTDGGLIYAPPFR*
>MP0319_megahit_251263_2-517
MKYEAVTYEQNSEVRPSYLSGRCDVYTTDASGLAATRSTFPNPNNHMILPEIISKEPLGPATRQGDDNWADIIRWVYNATVTAEEKGITSANVNSMKTANDPEILRLLGVEGSQGAELGLSKDWAYQIIKQVGNYGEIFERNIGINTDIGLARGLNDLWTRGGLQYSPPFR*
>MP0319_megahit_251879_206-544
GPVVRQGDAVWEDIVRWSLNAMIEAEEYGINSSNADSMKTSENPQIKRLVGAEGELGAALGLDNDWSLRIIKQVGNYGESYKRNISDTGILPDRGPNQLWTKGGILYVPPAR*
>MP0319_megahit_253157_1-678
WEGFDVDICRAVAAAMFGDADAIEFTIVNGKTRFEFLIDGSIDVLSATTTFTFTRNVAKKLEFMPTTYYDGQGFIVRKTLGVSSAKQMEGARICFSGSGTAAKNIADFMELHGINYIPVSVKPTEKTKNVYKRGDCDMYGTDRSGLASNRLSFNDPDRHMILPEIISKEPLGPVVRYGDQKWSDIIRWTVYVLFIAEEMGINSKNIDSFKNHIDPNIQRFMGEKNG
>MP0319_megahit_254008_367-909
MRALLKSALALIAIGALVLPVSAGTLEDVKSRGELRCVVSTGIAGFAYPDESGTWKGFDIDFCRATAAAILGDASRIKAVTSTGKTRFTKLNSGEGDVLWRNTTITFSRDVGVKLTFVGVNYYDGQGFMVNKSLGVNSAKELDGASVCIQTGTTTELNLADFFRANNMKYEAVTIEKNSEA
>MP0319_megahit_254799_734-1111
MTTTRWLGLGITLLAPTLWVPATAMADTLEAVQERDSVRCGVNAAQPGFSSLDDNDQYRGLDTDVCRAIAAAALGDASKVNFVPLDSVERFAALQSGEVDVLSRTTTWTSSRDTTLGMNFTGVSYY
>MP0319_megahit_257067_2-715
NTTWTLSRDADIGLTFVGVNFYDGQGFMVRKSSGITSTSQFKSGISACTNIGTTTELNMRDFFTSKGISYEPVAFEKADEVVAAYDAGRCDTYTTDKSGLAAQRTKLSNPDDHIVLPETISKEPLGPVVRQGDSVWEDIVRWSLNVMIEAEEYGVNSANADAMKTSENPAIKRLVGAEGELGAAFGLDNEWSLRIIKQVGNYGESYKRNIADTGILPDRGPNELWTKGGILYVPPAR*
>MP0319_megahit_259900_1049-2140
MAIRYGLVVPSILILLLMLVVACGSDGGDADQTSTEQATSDRLQVVKDRGNLICASRNDVPGYGSLDASGNNVGFDIDLCRAVATAVLGDSSAIEVRYISASERGPTIQSGEVDLLVRTVTWTTSRDAQWGNYVQTMFYDGQGFLVNKSLGMSSALDLKDATVCVTQGTTTELNLQDFSNQNRLNISALTFEDTDAVNAAYNSGQCDAFTNDRSQLAALRGAYDNPDDHVILPETISEEPLGPVVPHGDDQWFDVVKTVMSILVYGEAYSVTSGNIPSSATGDTKVDRLLGFEGSYGQESLGISQTAAQDVLRAVGNYGEIYDRNLGPGGIDLPRENGRNALWADATCTDCPKGGQIYAAPLR*
>MP0319_megahit_265406_176-601
MFKLIKQLTSLVALVAVLFAFTTESMAAKKSKTLKNTQKKGFVRCGVSQGLPGFSNADASGNWTGVDVDVCRAVAAAVLGDAGKVKFTPLSAKERFTALTSGEIDILSRNTTWTLSRDADIGLTFVGVNFYDGQGFMVRKDS
>MP0319_megahit_267659_299-607
SDIVRWSLNVMIEAEELGITSSNADAMKTSENPAIKRLVGSEGETGAALALDQEWSLRIIKQVGNYGESYERNVGPDTPVGLSRGPNAQWINGGILYANPTR*
>MP0319_megahit_269429_2-538
MIMLGKIFLSLVWVFWLIVIDSTASGQPLSDNETEYNPTYSSTFDRVKKRGYVICGTNDEFPGFSQEIWHLEDGNRWEGFDVDICRAVAAAVFGDADAIEFTIVNGKTRFDFLIDGTIDVLSATTTFTYTRNVAKKLEFLPTTFYDGQGFIVRKTLGVSSAKQMEGARICFSGTGTAAK
>MP0319_megahit_271134_3-563
MIMVGKVFIALIWTFWLFASGSVADGQNVSPEYNPTYGSTYDRVVKRGYLICGTNDEFPGFSQETYDTEDGDRWEGFDVDICRAVAAAVFGDATNIEFTVVNGKTRFEFLRDGSIDILSAATTFTYTRNVLKKFEFMPTTYYDGQGFIVRKTLGVSSAKQMEGARICFSGSGTAAKNIADFMKLHGI
>MP0319_megahit_271665_1-258
NIDSFKNHIDPYIQRFMGEKNGADYPHLGAKLGLSASWSYNIIKQVGNYKEIYERNVGPDTPIGLQRGLNRLYIHGGLLYAPPLK*
>MP0319_megahit_272708_2-286
MKISNVLKLFTSVLMLSFGTSAIADTLSDTKDRGHVRCGVSQGLPGFSNPDADGNWVGIDVDVCRAVAAAIFGKGGDEKVEYFPVSAKERFTKLT
>MP0319_megahit_274014_2-382
ETISKEPLGPVTREGDEPWSDIVFWVLNALITWDELGLEAGDGIKNIVGDTSQGAEVKRILGVEGETGAHLGLPKDWAYWALFEVGHYGDMYERHVGINSPLELARDGSPNAGWKNGGLIYAPPIR*
>MP0319_megahit_274202_1-621
CGVSQGLPGFSNADAAGNWSGVDVDVCRAVAAAVLGDASKVKFTPLSAKERFTALTSGEIDILSRNTTWTLSRDADIGLTFVGVNFYDGQGFMVRKDSGITSTSQFKSGLSACVNIGTTTELNMRDFFTSKGISYEPVVFEKADEVVAAYDSGRCDTYTTDKSGLAAQRTKMKDPDAHIVLPETISKEPLGPVVRQGDSVWEDIVRW
>MP0319_megahit_275729_249-809
MFKYLKQLASLVAMIAVVCVFTTESMAAKKSKTLKNTQKKGFVRCGVSQGLPGFSNADASGNWTGVDVDVCRAVAAAVLGDANKVKFTPLSAKERFTALTSGEIDILSRNTTWTLSRDADIGLTFVGVNFYDGQGFMVRKSSGITSTSDFKSGLSACVNIGTTTELNMRDFFTANGITYEPVVFEKA
>MP0319_megahit_278541_655-1017
MKVMKLLAAAAVMTGMAFAGTSTAVAESTLDIVKKRGHLRCQVGQPSPGFYNLDKDGNWYGSDVAVCRAIAAAVLGDASKVEFQSVSTPQRFTAMANGESDVLSRTTTWTLLRDTQLGLDF
>MP0319_megahit_279129_1-378
MKISNVLKLIASILTLSFGTSAIADTLSDTQDRGHVRCGVSQGLPGFSNPDADGNWVGIDVDVCRAVAAAIFGKGGDEKVEYFPVSAKERFTKLTAGEYDILSRNTTWTLSRDAKIGLTFNGVNFY
>MP0319_megahit_279827_1-201
KRLVGAEGELGAALGLSNDWSYNIITQVGNYGESYKRNIADTGILPDRGPNQLWTKGGILYVAPAR*
>MP0319_megahit_280748_75-602
LDIEPVTFEDKNVRNETFYKGGCDAVTNDKSGLASTKAEFPDPENFMILPETISKEPLGPVVRQGDSNWNDIVMWSVFALVAAEELGLNSGNVESVRSSTTNAEVKRMLGVEGNLHEGLGLSKDWAYDIVSQVGNYAEVYEAYMGGGERGIGITRAGSQNALWNQGGLMYSPPFR*
>MP0319_megahit_283406_1-351
VVKYGDQKWSDIIRWTVYVLFIAEEMGINSKNIDSFKNHIDPNIQRFMGEKNGKDHPHLGDKLGLSASWSYNIIKQVGNYKEIYERNVGPDTPIGLERGLNRLYNHGGLLYAPPLK*
>MP0319_megahit_283667_495-914
MKNKIASLIGFLLVIAVFVAVPIANQGNKSKIVIEKETALLQTVKERGYLICGVNAGLPGFASEDDEGNWSGLDVDFCRAVSAAVFGDADKVEYLGLNSAQRFPTLASGSIDILSRNTTWTISRDVNLMFEFAGVSYYDG
>MP0319_megahit_284577_3-596
SRNIAFTSVPVADAAEATAKFIDGSCDAFTGDMSAMVAKKWQLDGDDSMGGVDIWIASELMSKEPLGAATRDMDSDFKDVVAWVWYGMVTAEEMGVTAANAAASAAAACDGSDPGMCRLLTENLGLGTAANPLAGDWMQAVLATAGNYGEAYDDAFCDGTYDGVSGSAAMTGCLISRVGTLNALVSEGGIQYAPAMR*
>MP0319_megahit_286381_496-621
QVGNYKEIYERNVGINTPIGLDRGLNKLYIHGGLLYAPPLK*
>MP0319_megahit_286670_419-823
MIMVGKIVVSIIWVFWMMAMSSAEGQVIGDNSTSEYNPTYSSTFDRVKKRGNVICGTNDEFPGFSQEMWHLEDGNRWEGFDVDICRAVAAAMFGDANAIEFTIVNGKTRFEFLIDGSIDVLSATTTFTYTRNVAK
>MP0319_megahit_288515_1-108
ESYERNVGPDTPVGLSRGPNAQWINGGILYANPTR*
>MP0319_megahit_291798_454-1269
MIMVGKLVVSLIWVFWIFVIDSTAEGQNVSVDYNPSYSTTYDRVKARGYVICGTNDEFPGFSQEHWSNEDGNKWTGFDVDICRAIAAAIFGDAERIEFEVVNGKTRFTYLIDGTIDVLSATTTFTYSRNVLKKLEFMPTTYYDGQGFIVRKTLGVSSAKQMEGARICFSSTGTGAKNIADFMELHGINYIPVAVPPTEKTKNVYKRGDCDMYGTDRSGLASNRLSFADPDRHMILPEIISKEPLGPVVKYGDQKWSDIIRWTVYVLFIAEEM
>MP0319_megahit_294767_2-493
MKISKILMSLVATFVLVFLMGTESMAAKKSKTLKNTIKKGFVRCGVSQGLPGFSNADASGNWTGVDVDVCRAVAAAVLGDASKVKFTPLSAKERFTALTSGEIDILSRNTTWTLSRDADIGLTFVGVNFYDGQGFMVRKNSGIKSTNDFKSGLSACVNIGTTTE
>MP0319_megahit_296378_2-514
FFNSKGFKYEPVVFEHADEVVAAYDSGRCDTYTTDKSGLAAQRTKLADPSAHVVLPETISKEPLGPVTREGDENWSDIVRWSLNVMIEAEELGITSANADAMKTSENPAIKRLVGSEGETGAALGLDQEWSLRIIKQVGNYGESYERNVGPDTPVGLSRGPNAQWINGGIL
>MP0319_megahit_297855_1-612
QLGLDFTTVNFYDGQGFMVRVDSGIKSSLELEGATVCVMTGTTTELNLADYSRANNLGMEPTTFEDKNVRNETFYKGGCDAITNDKSGLASNKAEFPDPENFVILPETISKEPLGPVVRQGDSNWNDIVMWSVFALVAAEELGLDSGNVESVRSSTTNAEIKRMLGVEGNLHEGLGLSKDWAYDIVSQVGNYAEVYEAYMGGGE
>MP0319_megahit_298047_1-234
DSMKTSENPQIKRLVGAEGELGASLGLDNDWSLRIIKQVGNYGESYKRNISDTGILPDRGPNQLWTKGGILYVPPAR*
>MP0319_megahit_299116_2-577
MLKIIRNLVLFFSASLLLLSCGQQGGSKTLANTKKAGFVKCGVSQGLPGFSNADASGNWSGVDVDVCRAVAAAVLGDSQKVKFFPLSAKERFTALISGEIDVLSRNTTWTLSRDADIGLTFVGVNFYDGQGFMVRKDSGITSTSQFKSGLSACVNIGTTTELNMRDFFTSKGISYEPVVFEKADEVVAAYDS
>MP0319_megahit_304524_3-467
MFKYLKQLTSLVAVVAVLFAFTTETMAAKKSKTLKNTQKKGFVRCGVSQGLPGFSNADASGNWTGVDVDVCRAVAAAVLGDANKVKFTPLSAKERFTALTSGEIDILSRNTTWTLSRDADIGLTFVGVNFYDGQGFMVRKSSGITSTSDFKSGLS
>MP0319_megahit_305826_1-417
SFDDPSRHMILPEIISKEPLGPVVKYGDQKWSDIVRWTIYVLFVAEELGINSKNIDGFKNHIDPYIQRFMGEKNGSDYPHLGAKLGLSATWSYSVIKQVGNYKEIYERNVGPDTPIGLERGLNRLYIHGGLLYAPPLK*
>MP0319_megahit_306374_1-447
DKSGLAAQRTKLAQPNDHMVLGETISKEPLGPVTREGDEPWSDIVFWVLNALITWDELGLEAGDALKNTVGDTSQGAEVKRILGVEGETGAHLGLDKGWAYWALFEVGHYGDMYERHVGINSPLELARDGSPNAGWKNGGLLYAPPIR*
>MP0319_megahit_307282_467-895
MRRTLKNLFSLLAVFAVMFAIGTEAMAAKKSKTLKNTIKKDTVRCGVSQGLPGFSNADASNNWTGVDVDVCRAVAAAVLGDANKVTFYPLSAKERFTALTSGEIDILSRNTTWTLSRDADIGLTFVGVNFYDGQGFMVRKDSG
>MP0319_megahit_308018_894-1499
MKSKLLRLLALFLTIGVVAAACGSDSDDAPAAPATTAAEVEVVASGSLLDAVQARGTLNCGVSGSAVAFSETQADGSVTGIDADFCRAVAAAVLGDAGAVNFVALTASERFTAVQTGDVDVLMRNTTWTQSRDSSVGMDFGPTTYYDGQQLMARVSDGFSGSSQVADIDGSVVCTNVGTTTEKNIAEAALLAGADITLLGFE
>MP0319_megahit_310684_121-1155
MKKILMSLLVALFLVGCNTTKSIKIEQEVGLLKTVQERGYVICGVNAGLPGFSAQDENGNWSGLDVDFCKAVAAGIFGDSSKVEFVGLNASQRFPTLASGNIDVLARNTTWTISRDVNLMFEFAGVNYYDGQGFLIPTDLDIKSATELDGAFVCITKETTSELNLNDYFAEQNMAYMPVYVEGNKDAKAKLFAGDCDVFTTDASGLASARAGAEDPSKWLVLPEIISKEPLGPLVRQGDQEWEDIVRWTHFIMINAEEAGITMYNVDLMLTSKNKEVKRILGVEGYIGPMLGLGMKFGYNIIKQVGNYGESFERNVGPNTPLALERGLNNLWKNGGVMYVPPIR*
>MP0319_megahit_312083_19-699
MKISSVLKLFTSLLMLSFGTAAIADTLSDTQARGHVRCGVSQGLPGFSNPDADGNWVGIDVDVCRAVAAAIFGKGGDEKVEYFPVSAKERFTKLTAGEYDILSRNTTWTLSRDAKIGLTFNGVNFYDGQGFMVPKALGITSALELDGASVCVNTGTTTELNLADYFRDNGMSYEPVVFEKADEVLAAYDSGRCDVHTTDKSGLAAQRTKLAQPNDHMVLGETISKEP
>MP0319_megahit_313412_308-667
MKVMKLLAAAAVMTGMAFAGTSTAVAESTLDIVKKRGHLRCQVGQPSPGFYNLDKDGNWYGSDVAVCRAIAAAVLGDANKVEFQSVSTPQRFTAMANGESDVLSRTTTWTLLRDTQLGLD
>MP0319_megahit_316913_3-572
GLSACVNIGTTTELNMRDFFTSKGISYEPVVFEKADEVVAAYDSGRCDTYTTDKSGLAAQRTKMKDPDAHIVLPETISKEPLGPVVRQGDAVWEDIVRWSLNVMIEAEEYGINSSNADSMKTSENPQIKRLVGAEGELGAALGLDNDWSLRIIKQVGNYGESYKRNISDTGILPDRGPNQLWTKGGILYV
>MP0319_megahit_317604_222-1235
MHYLKRLFIFFIFHFLSFPIIAFTLDDVKNRGSLNCGISEIRVGFADIDSDNIWIGFDVDMCRAVAAAIFSDSNQVNFISTTSRSRFPLLESGEIDLLSRMTTWTFSRDVNLGFEFAGINFYDGQGFMYKSELGIQTPNDLNGATICIIEGTQMAFNINTFFNKNILTYQSIPVEFDDEAFESFNSGRCDIYSNYITELANKRIAFNKPDDYSIYPEMISKEPLGPVVRHGDDQWRDVVSWCLKVMILAEELNITSKNIDDFLDSDNNEILRLLGMVGAYGDMIELDEKWAYYIIKHVGNYSEVFNKNLGPETRLNLNRGLNSLYLDGGLLYAPPFR*
>MP0319_megahit_325027_234-860
RKSSGITSTSDFKSGLSACVNIGTTTELNMRDFFTANGITYEPVVFEKADEVVAAYDSGRCDTYTTDKSGLAAQRTKLSSPDDHIVLPETISKEPLGPVVRQGDAVWEDIVRWSLNVMIEAEEYGINSGNADASKTSENPQIKRLVGAEGELGASLGLDNDWSLRIIKQVGNYGESYKRNISDTGILPDRGPNELWTKGGILYVPPAR*
>MP0319_megahit_325672_1-207
MLKYVKQLTSLVAVIAVLFAFTTESMAAKKSKTLKNTQKKGFVRCGVSQGLPGFSNADASGNWTGVDVD
>MP0319_megahit_326934_3-530
KSSGITSTSDFKSGLSACVNIGTTTELNMRDFFTANGITYEPVVFEKADEVVAAYDSGRCDTYTTDKSGLAAQRTKLSNPDDHIVLPETISKEPLGPVVRQGDAVWEDIVRWSLNVMIEAEEYGINSANADSMKTSENPQIKRLVGAEGELGAALGLDNDWSLRIIKQVGNYGESY
>MP0321_megahit_4432_1-597
EVDVLIRNTTWNFTREASLNVLFPAVIFYDGQAVLVRKSVDVQTIHELRNASICLVQGTTSEINLDSYMTQNRAKFKPIYFERSEQMIRSYEAGRCDAISSDRSQLHVLQSVMSQPDAHIILDQIISKEPLSPVVRDDDVDFFKVVRWVILATIQAEEWGLNKENYLSMSRENPDIQQFLGMTKNAASAIGLPQRFAAQ
>MP0321_megahit_9204_1-555
SRDVDLKFEFVGVNYYDGQGFMVPADLGVSSAKELDGATVCIQTGTTTELNLADFFRSNNISYEPVPTETNAESQQQLLAGACDVFTTDASGLAATRATFENPDSYVVLPEIISKEPLGPLVRHGDNEWGDVVRWTLNALISAEELGITSANMAEMAAGTNNPEINRMMGTEGNLGEMLGLDSGW
>MP0321_megahit_25016_2-586
ADYAGVNFYDGQGMMVRGDRYAYGNGSLHQLENANICVGIGTTSEGNLLGWFETHDINIYPISVNDVWEAQQKFRDGDCDAWTGDTSALVAMKWQMDNDEDWADSDTHSEVWIGAEQMSKEPLAAVTRDYDSEWNEIVSWVWYGMITAEELGVTSENYGTLDYSCNSGDSNYNIWLCRLLTQNFGLGTATNPLAG
>MP0321_megahit_50609_3-761
MKTSFVLGALTVAGLAAGAAVAGTLDDVKARGTLNCGVSTGLVGFAAPNASGEWEGFDVGMCRAVAAAVLGDASAVEFVPTTGKTRFTALASGEVDMLARNTTWTFSRDVDLKFEFTGVNYYDGQGFMVPSDLGVSSAKELDGATVCIQTGTTTELNLADFFRSNNMSYEPVPIETNAEAQQQYLAGACDVYTTDASGLAATRATFENPGAHVVLPEIISKEPLGPLVRHGDNNWGDIVRWTLNALITAEELG
>MP0321_megahit_81961_691-1518
IRTTTWTTSRDADLNADFAGINFYDGQAILVNGEKIANDGTPSVYDMGGAAICVATGTTTEGNIQDFISDWDSSWGATPTAFVADDATAARAAFVGGECDAYTGDNSAMAAYKWQLDGEGGASECAMKQSDGTTCVDLWIGAEYLSKEPLTAAVRDYDTEWKEVVQWVWHGMVTAEEMGLTSTNLADAPTDSATTRFLTGSPWLGTEANSLAPDFMTHVLTAVGNYGEAYDRSFCDGTYDGTSGSDAMTGCVLPRANTENALVSEGGLMYAPAWR*
>MP0321_megahit_82255_738-1739
RVIFIITSLFLTSHIQAGSTLDAIKKRGNLICGVSTGLPGFSSPDSKGNWKGLDVDFCKAVSVALFGNKFRVKYVSLNAQQRFTALQSGEIDLLSRNTTNTLSRDTSTGLNFTYPIYFDGQAFMVKKASGVKSAKELSGASVCTQQGTTTELNMADYFRANKMKLRPVVFESNDEGVQAFVKGRCDVLTNDASGLAAERSKFKKPEDYIILPEIISKEPLAPAVRHGDDEWYDVVKWTIFALINAEELGITSKNLDTFKRSKDPKIKRFLGKTPGVGKSIGLDEKWVYNVISKVGNYGEIFERNVGSETPLNLERGLNNLWTKGGLLYSPPFK*
>MP0321_megahit_83564_2-307
ARWTLNAMINAEEMGINSGNVDSKRNDSNPAVKRLMGTEGNLHEAVGVNNDWAYNIVKQVGNYGEIYERHVGANTPLQLGRGGTVNDLWTNGGLIYAPPLR*
>MP0321_megahit_89286_1-501
SPKLYYLDNDCDMYGTDMSALAGHKARFQHPERHVILPEIISKEPLGPAVKYGDQRWSDITRWTVNVLFLAEELDITSQNIDDYMENIDPVIQRFMGERNGNTPETDNLGAKLGLASNWSIEIIKQLGNYEEIYEKHVGPNTDLGLKRGYNKLYTDGGLLYAPPLK*
>MP0321_megahit_89718_3-509
MMKLAGYTQRGDFLTEMEKSTGDRDWDRNVEKGQTFVIPSMHKPERQFNEDGINYREMMALNPQPDNETEPEVNSIIAKDELDALKKELERLKKVEEQHKQKHMGDMYVVGDEYKPTYESTVNRIKERGYVVCGTYADTPGFSEEFLKRHDGQPAGWYGFDIDICRAFA
>MP0321_megahit_105691_396-716
MMKSIRTWILVGFSALLLASCGQGGGGAGSKKSKTLDNTKKAGFVKCGVSQGLPGFSNADASGNWTGIDVDVCRAVAAAVLGDADKVKYTPLSAKERFTALTSGEID
>MP0321_megahit_111418_58-597
DYFSANGMSYESIPVETNAEADAAYLAGRCDIYTTDASGLYASRAGYPDPSAHVVLPEIVSKEPLGPSVRGNDSEWADVVRWSLNAMIIAEEKGITSGNVDDMIANSPDPETQRLLGVKAGYGAWLGLSDDWAANIIRQVGNYSESFEKHIGVNTPINIARGLNALYKDGGILYAPPFR*
>MP0321_megahit_126724_3-590
ISFYDGQGFLIPKNFGIDNASQLAGKSICVQSGSTSEENVKNFLNNDFTQVNGNQDDYLNGSCEVFSSDASGLLSKRAEFQNPDAHIILDERISKEPLGPLVRNSDPQWSDIARWTLNTLIIAEEKGISSSNIEDHRNGSDEEIKTILGLNDDLGNYLGLSKDFAYRIVKHVGNYKEIFDRNLGSESTLNMERGLN
>MP0321_megahit_127068_1-564
VAAAVFGDSEKVKFTPLSAKERFTALQSGEVDMLARNTTWSMHRDTALGVDFTGVNYYDGQGFMVRKELGITSSLELDGASLCTNLGTTTELNAADYFRTNNMEYEIVAFEKADEAVAAYNTGRCDAYTTDQSALYAQRLKLTEPSAHVVLPEIISKEPLGPVVRQGDDQWGDIVRWAHFAMVNAEEL
>MP0321_megahit_131291_2-355
GMVTAEEMGVTSGNYAAMAETACAVNDAGSAADPGMCRLLTENLGLGTATNPLAGTWMQAVLSAAGNYGEAYDDAFCAGDYDGVSGSAAMNNCLISRAGTLNALVSEGGIQYAPPMR*
>MP0321_megahit_135439_1-93
NIGESTPIGLARGLNAQWKNGGLLYSPPFR*
>MP0321_megahit_137101_1-171
NFGKELGLSNDWAYNILMQVGNYAESYEANVTPLGLARGVNALWSDGGILYAAPIR*
>MP0321_megahit_145103_690-974
MIKSIRTWILVGFSALLLASCGQGGGGAGSKKSKTLDNTKKAGFVKCGVSQGLPGFSNADASGNWTGIDVDVCRAVAAAVLGDADKVKYTPLSAK
>MP0321_megahit_147088_3-467
GRCDTYTTDKSGLAAQRTKMKNPDEHVVLPETISKEPLGPVVREGDSAWEDVVRWSLNVMIEAEEYGVTSKNIDSMMSTENPAIQRIIGAEGSKTGAGLGLDNKWSYRIIKQVGNYGEIYEKHVGANTPIALPRKGSANASWRNGGALYAPPVR*
>MP0321_megahit_157076_3-146
WSLRIIEQVGNYGESYKKHIADTGILPNRGPNELWTKGGILYVPPAR*
>MP0321_megahit_178623_3-341
MFKLIKQLTSFVAMVTVLFAFTTETMAAKKSKTLKNTQKKGFVRCGVSQGLPGFSNADASGNWTGIDVDVCRAVAAAVLGDANKVKFTPLSAKERFTALTSGEIDILSRNTTW
>MP0321_megahit_178692_242-763
VPVEVPVDKKPKDLYIDGKCDMYGTDASGLASNRHGFKHPERHVILPEIISKEPLGPVVRYGDQQWSDIVRWTVYVLFLAEELGITSENIEEFKEHKNPTIQRFMGELNGKEDAYLGSKLGLYKEWAADIIRYIGNYEEIYERNVGENTPLRLKRGLNKLYTKGGLLYSPPLK*
>MP0321_megahit_184604_1-675
LLILIIIKEGEQMKKALKLICGFSIFAFLLASCGGDSSKNNTLEATKKQGFVKCGVSQGLPGFSNADEAGKWSGIDVDVCRAVAAAVLGDASKVKYTPLSAKERFTALQAGDIDVLSRNTTWTLERDAGIGLTFVGVNFYDGQGFMVRKNSGITSVNGLNNTKVCTNTGTTTELNMRDFFKSKGFSYEPVVFEKADEVVAAYDSGRCDTYTTDKSGLAAQRTKMK
>MP0321_megahit_189273_1-546
GNWTGVDVDVCRAVAAAVLGDANKVKFTPLSAKERFTALTSGEIDILSRNTTWTLSRDADIGLTFVGVNFYDGQGFMVRKSSGITSTSQFKDGISACTNLGTTTELNMRDFFNSKGISYTPVTFEKADEVVAAYDAGRCDTYTTDKSGLAAQRIKLSSPDDHVVLPETISKEPLGPVVRQGD
>MP0321_megahit_191574_240-1259
MKKISLLLGAVALIGFTYSSVATASTLEEVQARGELVCGVDGGVAGFAAPNNAGKMVGIDASVCDAVAAAVLGDANAVKYVPLTAAERFTALSAGEVDLLSRNTTHTLTRDATLGINFTYYNFIDGQGFMVAKADGLSSVMDLDGASICVQAGTTTELNMADYFRNKGLDYTPVGYSTSVGTREGLEGGACDAITSDASQLAAIRSETADPSAWTMLPEIISKEPLGPAVRQGDDQWMDIVTWTLHAMINAEELGIDSSNVDAMRADSPNPSVARIVGSEGETGPSLGLSQDWAYQIIKQVGNYGEVYERTVEPLGIARAGSVNDLWTRGGIIYSPPLR*
>MP0321_megahit_194018_1-972
VKESQYGMGYLDSATGVRSGLDISYCRAVAAALGLNPDTDVEYIPASGSDRFEKLASGTIDVLIRTTTWTTSRDADLNADFAGMNFYDGQGILVRGDRYAYGTGSADQLNGANICVGIGTTTEGNMQDWFSSRSIDFTSVPVADAAEATQKFRDGECDAFTGDMSAMVAKKWQLDNDDTWTDAPTEGIWIAQELMSKEPLGAATRDYDSDFKDVVAWVWYGMVTAEENGVTSGNYAQMQTDACATVDGGGTADPGVCRLLTENLGLGTATNPLAGTWMQAVLQAAGNYGEAYDDAFCAGDYDGVSGSDAMNDCLISRAGTLNAL
>MP0321_megahit_199982_3-179
ELGAAFGLDNDWSLRIIKQVGNYGESYKRNIADTGILPDRGPNELWTKGGILYVPPAR*
>MP0321_megahit_206008_1-999
SLFMVLSSILLIVGGQAAFSGGHSVTLDDVKARGNLLCGVSTGAPGFATIDDSGKDVGFDVDYCRALAAAIFGDPMAVKFVGLTSAVRFTALAAGEVDILARNTTWTYSRDTDLKQTFLGVNYYDGQGFMVKKDLGVNSTLELDGATVCIQVGTTTELNLADYFKENGMSYEPVPTADNAESQQQYLAGACDTYTTDASALHGTRVNLENPDDHLVLPEIISKEPLGPLVRHGDDNWADIGRWVLNALIIAEEKGITKANIDSWKDTKDAEIHRLLGTGDDDILAMVGLPKNAMYNAIKAGGNYGEIFENNLGATSGINIERGVNASWTKGGI
>MP0321_megahit_209385_3-731
ALHAQITDLDSQISDYEYQVSLLNQQNITKDLQIDLILAQLSVLNSTKTSLERQLSALENEKSDLEIQVSSLTAANQISASKLSDLQDLASELNETIEQLQNIIPHPTSTLDIIISRGWMKCGVKESQYGMGYLDSATGVRSGLDISYCRALAAAIGLDPDTDVEYILASGSDRFEKLASGTIDVLIRTTTWTTSRDADLNADFAGMNFYDGQGILVRGDRYAYGTGSADQLNGANICVGIGT
>MP0321_megahit_210365_245-634
PSDHMVLPEIVSKEPLGPVVRHGDDQWADIVSWVLRAMMAAEEKGITSKNVKELAAKDNKDKEINRLLGKDPLQGLSKLGLSPDWAVNVISQVGNYQESFEKHLFPLTIKRGMNALYRDGGLHYIPPIK*
>MP0321_megahit_215010_3-527
MMKSIKTWILVGFASLLLVACGQGGGGTSKKSKTLENTKKAGFVKCGVSQGLPGFSNADASGNWTGIDVDVCRAVAAAVLGDADKVKYTPLSAKERFTALTSGEIDVLARNTTWTLSRDADIGLTFVGVNFYDGQGFMVRKNSGINSVNDFKDGISACTNTGTTTELNMRDFFNS
>MP0321_megahit_215260_1-519
MLARNTTWTFSRDVDLKFEFVGVNYYDGQGFMAKADLGVSSATELDGATVCIQTGTTTELNLADFFRSNNMSYEPVPVETGSEAVTNYMAGACDVFTTDRSALAARRANMENPEEHVVLPEIVSKEPLGPLVRHGDNNWGDVVRWTLNALITAEELGVTQANLEEMSKGTNNP
>MP0321_megahit_218332_152-601
MKKSVIISAVTVAGLTAGAAFAGTLDDVQARGKLNCGVSTGVPGFAEPDANGVWQGFDVAVCRAVAAAVLNDSDAIEFVPTTGKTRFTALASGEIDMLARNTTWTFSRDVDLKFEFVGVNYYDGQGFMAKADLGVSSATELDGATVCIQT
>MP0321_megahit_222659_1-243
MIKSIKTWILIGFASILLVACGQGGGSGSKKSKTLENTKKAGFVKCGVSQGLPGFSNADASGNWTGIDVDVCRAVAAAVLG
>MP0321_megahit_223475_2-523
MQRLLATTMMLLMMTAALAGCAGSDVTQDDVDTAREEGRAAGIAEATPVSTLDTIIDRGSMKCGVKESQYGMGYLDAATGVRSGLDISYCKAVAAALGLDPATDVEYIPASGSDRFEKLAAGTIDVLIRTTTWTTSRDASLNADFAGMNFFDGQGILVREDRFAASAAGNSASG
>MP0321_megahit_224475_2-139
LRIIKQVGNYGESYKRNIADTGILPDRGPNEIWTNGGLLYTPPAR*
>MP0321_megahit_229396_596-1039
YTTDASALHGTRVNLENPDDHLVLPEIISKEPLGPLVRHGDDNWADIGRWVLNALIIAEEKGITKANIDSWKDTKDAEIHRLLGTGDDDILAMVGLPKNAMYNAIKAGGNYGEIFENNLGATSGINIERGVNASWTKGGILYSPPFR*
>MP0321_megahit_232414_1-600
RGKVICGTYNDVYGFSIKRDEVWKGFDVDICRAFAVAMFGDKDKIDFVEVDGRTRFEMLFDGTIDILSATTTWTYSRNVKWRIEFLPTTFYDGQGFIVRKNLGVISAKQLVGARVCVQEESTASQNVQDFFELWNIKYIPINLYPDESPEDFYIDGDCDMYGTDRSALASKKATFMYPEEHIILPEIISKEPLGPAVKYG
>MP0321_megahit_239878_3-785
MKIKALLAASVAGVMFAGSVLAGTLDDVRARGKLNCIINTGLAGFAAPDDKGNWQGFDVDFCKAVAAAVLGDANKVSYTTATGKTRFTKLAAGEGEILSRNTTWTFSRDVDLAQTFIGVNYYDGQGFMVPKKLGVKSAKELDGASVCIQTGTTTELNLAEFFAGNKMKYNPVPIETNAEAQELYKAGRCDVYTTDASGLYATKMSFDNPDAHIVLPEIVSKEPLGPVVRHGDDQWADIVSWVLRAMMSAEEKGITSKNVKK
>MP0321_megahit_246292_1-351
EPLGPVVRHGDDQWADIVSWVLRAMMSAEEKGITSKNVKKLAAQDNKDKEINRLLGKDPLQGLSKLGLSADWAVNVISQVGNYAESFERNLYPLTIVRGMNALYRDGGLHYIPPIK*
>MP0321_megahit_248018_2-127
KQVGNYGESYKRNIADPGILPDRGPNELWTKGGILYVPPAR*
>MP0321_megahit_248316_3-80
TGILPDRGPNELWTKGGILYVPPSR*
>MP0321_megahit_259193_1001-2017
MKTSFILGAVTVAGLTAGAAFAGTLDDVKARGKLNCGVSTGVPGFAEPDANGVWQGFDVAVCRAVAAAVLNDSDAIEFVPTTGKTRFTALASGEIDMLARNTTWTFSRDVDLKFEFVGVNYYDGQGFMAKADLGVSSATELDGATVCIQTGTTTELNLADFFRSNNMSYEAVPVETGSEAVTNYLAGACDVFTTDRSALAARRANFEVPTDHVVLPEIVSKEPLGPLVRHGDNNWGDVVRWTLNALITAEELGVTSANLEEMSKGTNNPEMNRLLGSEGNLGEMLGLDADWAKRAIAVSGNYGEIFENNIGAATIIGLARGVNAKWTDGGLIYSPPFR*
>MP0321_megahit_261901_1108-1317
PAIKRLVGAEGELGAAFGLDNDWSLRIIKQVGNYGESYKRNIADTGILPDRGPNELWTKGGILYVPPAR*
>MP0321_megahit_262910_746-910
MFNVIRKLTSFVAMVAVLFAFTTEAMAKKSKTLKNTQKKGFVRCGVSQGLPGFSN
>MP0321_megahit_265909_3-560
GLTFVGVNFYDGQGFMVRKSSGITSTSQFKDGISACTNIGTTTELNMRDFFNSRGISYEPVAFEKADEVVAAYDAGRCDTYTTDKSGLAAQRTKMSNPDEHIVLPETVSKEPLGPVVRQGDSVWEDIVRWSLNTMIEAEEYGITSANADSMKTSDNPAIKRLVGAEGELGAAFGLDNDWSLRIIKQ
>MP0321_megahit_268562_2-1039
MIAVACATEEAVEEVAVEEEHDHSDESTLDMVLERGFVKCGVSGSATAFSETGADGSITGFDADYCYAVAAALFGDYSKVEFKSLTSAERFTSLAAGDIDVLIRNTTWTQSRDTELGNDFGPTTYFDGQQLMGRNSDGISSSSTLADIDGLSVCTNAGTTTEKNITEGAGLVGATITLVTVEKFSEAMDKFIAGECDIVTTDGSALVGRRAVNDALNDWSIFPTSPISKEPLGPVYRSNDSKWGDVINWVVYATIIADEYGVTSANVDSVDTDALPELGRLFGANDGELQSVMGLDKKAFYNVIKQIGNYDEIYSRNLNPVGLFREGGANDRWTNGGLIYAPPAR*
>MP0321_megahit_268962_1-423
MFNLIKRFTSFVAMIAVLFAFTTETMAAKKSKTLKNTQKKGFVRCGVSQGLPGFSNADASGNWTGIDVDVCRAVAAAVLGDANKVKFTPLSAKERFTALTSGEIDILSRNTTWTLSRDADIGLTFVGVNFYDGQGFMVRKS
>MP0321_megahit_271474_606-1622
MNKSVFFGALTVAGLAAGAAAASTLDDVKARGKLNCGVTTGLAGFAAPNANGEWEGFDVAVCRAVAAAVLGDPAAVEFIPTTGKTRFTALASGEIDFLARNTTWTFSRDVDLKFDFIGVNYYDGQGFMVPKELGVSSAKDLDGATVCIQTGTTTELNLADFFRNNNISYEPVPVETNAEGQQQYLAGACDTYTTDASGLAATRATFENPGEHIILPEIISKEPLGPLVRHGDNDWGDVTRWVLYALIAAEELGVTSANVEEMTTNTTNPEVARLLGTEGTLGEMLGLEADWAKKAIASQGNYGEIFAKNIGEETPIGLARGLNAQWTDGGLMYAPPFR*
>MP0321_megahit_271840_1394-1750
GPAVRYGDQLWTDITRWSVYVFFIAEELGITSQNIDTFKENKDPKIQRFMGERDGDKFPHLGAKLGLNADWAYQIVKQIGNYEEIYEKYLGTETPLNLKRGYNKLYTEGGLLYAPPLR*
>MP0321_megahit_276415_3-455
MLKIVRNFVLFFSAAILLAACQQGGGSGKKSKTLDNTKKAGFVKCGVSQGLPGFSNADASGNWTGIDVDVCRAVAAAVLGDSEKVKYFPLSAKERFTALTSGEIDVLSRNTTWTLSRDADIGLTFVGVNFYDGQGFMVRKNSGINSVKDFK
>MP0321_megahit_278632_1-384
SEHKVLPETISKEPLGPVVRQGDNVWEDIVRWSLNTFIEAEEYGVTSSNASSLKDSDNPAIKRLVGAEGELGAAFGLDNEWSLRIIEQVGNYGESYKKHLGDTGIMPNRGPNQLWTKGGILYVPPAR*
>MP0321_megahit_279427_1301-2407
MTHKSKLIKLLAVLFAFTLVAAACGDDDGGDSSASSSDEVTLTAEGGSLLETVKERGTLNCGVSGAAVAFSTLDPAGKMVGFDADFCRAVAAAVLGDAEAVNFVALTAAERFTAVQSGDIDVLMRNTTWTQSRDTDVGMDFGPTTYYDGQQLMGKASDGFSGSSTVADLDGATICTNAGTTTEKNIGDAAEAAGITINLQTYEDFDIVTDNFISGACDVVTTDGSALVGRKAQQQPEGEEWVIFPGAPISKEPLGPTYGQNDSQWADVVNWTVYATIIASEKGINSSNASSVVGNDSYDAEAQRLMGGEGELQSLMGLSADAFQQVISQVGNYDEIYSRNLNPVGLTRDGSSNAGWEDGGLIYAPPAR*
>MP0321_megahit_281355_296-1372
MFYLRNKLVALMVLLMAIFIFAACSSEEESSASTSDSSSNTLTTVLERGELVCGVNDNLTGFGVVNSAGEFEGFDIDFCKAVAAAILGDSSKVEYVPLTASARFEALAANEIDLLIRNTTWTASRDRDLGNDFTAPTFYDGQGMMVKASSGYDSIESMAGTTVCVLQGTTTELNLDDRFTSAGIPYTPLTFETNDPLQAAYEEGRCDGWTTDKSGLASKRAGFANPNDHVVLAETLSKEPLGPLTRDNDSEFYDVVQWVVFGMMQAEESGIDSSNVAAMAANPTDPGMARLLGVGFDGGEAPDFSFGIPVDFMQNVISQVGNYGEVYDKHLVPLGLTREGSLNAQWTEGGLIYAPPFR*
>MP0321_megahit_286448_3-884
GSYKGLDVDICKAFAAAIIGDSEKIQFRPLTAAERFLAIKTGDIDLLSRNTTLTLSRDSFGGNGLTFAPVVFHDGQGLMVKKNSGIESIQDLANKSICVGSGTTTEQNINDTFESLSLPYLPIKYQDLNQVVAGYLQGRCQAMTSDRSQLAAARSGFKNAKDHIILDDVLSKEPLAPASDGSEQKLADAMRWTVFALIAAEEEGITQSNIADKVQLAKNNPQLKSLRRFLGVDGGLGEKIGLRNDFVVNVIKATGNYGEIYDRNLGIDSDVPIPRGLNETYSKGGLHISPPFN*
>MP0321_megahit_289757_2-673
DGQGMMVYADSGYDSIDDMEGATICVLQGTTTELNLDDRFTGTGMSYTPLTFETNDPLQAAFEEKRCDGWTTDKSGLASKRAEFPESAGGPEALKVLPETLSKEPLGPLTRDNDSEFYDVVQWVVFGMMQAEESGITSSNVAEMAANPSDPGMARLLGASFEGGEVQDFNFGIPKDFMQKVIAQVGNYGEVYDKHLVPLGLERAGSLNALWTEGGLIYPPPFR*
>MP0321_megahit_290633_1012-1143
IIEQVGNYGESYKKHLGDTGIMPNRGPNQLWTKGGILYVPPAR*
>MP0321_megahit_293637_1-801
PGFSNADAAGNWTGVDVDVCRAVAAAVLGDASKVKFTPLSAKERFTALTSGEIDILSRNTTWTLSRDADIGLTFVGVNFYDGQGFMVRKSSGITSTSQFKDGISACTNIGTTTELNMRDFFNSKGISYEPVAFEKADEVVAAYDAGRCDTYTTDKSGLAAQRTKMSNPDEHIVLPETVSKEPLGPVVRQGDSVWEDIVRWSLNTMIEAEEYGITSANADSMKTSDNPAIKRLVGAEGELGAAFGLDNDWSLRIIKQVGNYGESYKRN
>MP0321_megahit_293885_1-852
EGIDVDVCRAVAAAVLGDASKVEYVPTTSKVRFTVLQSGEIDMLSRNTTWTLSRDVDLGLEFVGVNYYDGQGFMVNKSLGVSSAMDLDGASVCIQVGTTTEMNLADFFKANGMSYESVPVETNSEADAAYLAGRCDIYTTDASGLYASRAGYPDPSAHVVLPEIISKEPLGPAVRHGDSEWADIVRWSLNAMIIGEELGINSGNVEEMKGSKNPEVLRLLGVDAGYGAMLGLSDDWAANILTQVGNYSESFEKHIGPNTPINIQRGLNALYKDGGILYAPPFR*
>MP0321_megahit_296442_3-680
GLTFVGVNFYDGQGFMVRKNSGMNSVNDFKDGISACTNIGTTTELNMRDFFNSKGISYEPVAFEKADEVVAAYDAGRCDTYTTDKSGLAAQRTKMSNPDDHMVLPETISKEPLGPVVRQGDAVWEDIVRWSLNTMIEAEEYGITSANADMMKTSDNPAIKRLVGAEGELGAAFGLDNEWSLRIIKQVGNYGESYERNIAAPGILPDRGPNQLWTKGGILYVPPAR*
>MP0321_megahit_299434_1-462
YDAGRCDTYTTDKSGLAAQRTKMSNPDEHKVLPETISKEPLGPVVRQGDAVWEDIVRWSLNTMIEAEEYGVNSSNASSLKDSENPAIKRLVGSEGELGAAFGLDNEWSLRIIEQVGNYGESYKKHIADTGILPNRGPNQLWTKGGILYVPPAR*
>MP0321_megahit_300304_2892-4007
MKNLIVILVFVSSFLVTESLGQKVYSDSNGNLKVIDEVREASIRTLQDEINMLVERRDDPKTDIGNRLSLQAEIDELAQQREAIFSGIVGPDIEVVPKKEYDALQAEVIRLKEVESQHIQMQEESEDEYSGGDEYNPIYGSTVNKIKERGYVICGVYDNQWGFSERTGQRITSPEGDMYHIWEGFDADICKSFAIALFGDKDKIKFKTINGRTRFERLKDGSIDVLSATTTWTYTRDVIHGIEFLPTTFYDGQGFMVRRTLGAKSAKDLSRATVCYSIDTTAEQNIKDFFELWGMDYTPVGVYPDEDIVELYLDGNCDMYGIDRSALAGDRTKYPEPDKHMILPEVISKEPLGPAVRYGDQLWTDITRWSVY
>MP0321_megahit_304305_245-730
MRAILILSLTMIFFGSELFAGGHSSTLQDVKARGKLRCVVTTGLPGFAAPDANGVWRGFDWDFCRATAAAVLGDANAVDPITSTGKTRFTKLNAGEGDVLWRNTTITFSRDVSVKLRFLGVNYYDGQGFMVNKSLGVSSAKELDGASVCIQTGTTTELNLAD
>MP0321_megahit_307418_1-627
ASTLDDVRARGKLNCIINTGLAGFAAPDDKGNWTGFDVDFCKAVAAATLGDASKVNYTTATGKTRFTKLAAGEGEILSRNTTWTFSRDVDLSQTFIGVNYYDGQGFMVPKSLGVKSAKGLDGASVCIQTGTTTELNLAEYFKGNNIKYNPVPIETNAEAQELYKAGRCDVYTTDASGLYATMMSFDNPSDHMVLPEIVSKEPLGPVVRH
>MP0321_megahit_307656_2-553
AAAIFGDYSKVEFKQLTAAERFTALSAGEIDVLIRNTTWTQSRDTELGNDFGPTTYFDGQQLMGRVSDGLSSSSTLADIDGLRVCTNAGTTTEKNITEGAGLVGATIELVTVEAFSEAIDKFIAGECDIVTTDGSGLVGRRAVNDALNDWAIFPQSPISKEPLGPTYRSNDSQWADIINWTVYA
>MP0321_megahit_310705_516-905
PSAHMVLPEIISKEPLGPSVRHGDSEWADIVRWSLNAMIIGEELGITSGNVEEMKGSKNPEVLRLLGVDAGYGAMLGLSDDWAANILTQVGNYSESFEKHIGPNTPINIQRGLNALYKDGGILYAPPFR*
>MP0321_megahit_313932_750-923
MIKSIKTWILVGFASLLLVACGQGGGGAGSKKSKTLDNTKKAGFVKCGVSQGLPGFSN
>MP0321_megahit_314568_3-365
MTKIKSLFISLVLTLGVSTAIAGSHGSTLDLVKERGKLMCGSNTGLAGFGAPNDAGVWEGIDVDVCRAVAAAVLGDASKVEYVPLTSKVRFTVLQSGEVDMLSRNTTWTLSRDVDLGLEFV
>MP0321_megahit_315187_543-641
YKRNIADTGILPDRGPNELWTKGGILYVPPAR*
>MP0321_megahit_316504_3-884
VACGQGGGGAGSKKSKTLDNTKKAGFVKCGVSQGLPGFSNADASGNWSGIDVDVCRAVAAAVLGDADKVKYTPLSAAERFTALTSGEIDVLARNTTWTLSRDADIGLTFVGVNFYDGQGFMVRKNSGINSVNDFKDGISACTNTGTTTELNMRDFFNSKNIKYEPIAFEKADEVVQAYDAGRCDTYTTDKSGLAAQRTKLSAPDDHKVLPETISKEPLGPVVRQGDSVWEDIVRWSLNTMIEAEEYGVNSSNASSLKESDNPAIKRLVGAEGELGAAFGLDNDWSLRIIEQVGN
>MP0321_megahit_317660_173-1252
PSFFLKLIGMGFYMKKLSLLGLGAGLLAAFSFTAVPAMAESTLDIVKKRGHLRCQVGQPAPGFYNLKADGTWVGSDVSVCRAVAAAIFGDPQKVEFQSVSSTVRFTALANGESDMLSRTATWTIFRDTQLGLNFTAVNFYDGQGFMVRKDSGIKSAMELKGATVCVATGTTTELNLTDFSRMNKLDIQPVVFSDNNVRNESYLKGNCDALTNDKSGLASNLAGFPDKSAHVILPETISKEPLAPAVRKGDDQWFDIVRWTVFALISAEELGITQANVDEMRKNPPNPEVARFMGVEKEMNKGLGLGKDWAYNIIKGVGNYGEIYDKYMGFGKEGIGIAREGSANDLWTRGGLMYSPPFR*
>MP0321_megahit_318610_1-501
VAYEDAADVIAAYGEGRCDVYTTDKSGVAAQRLRLSNPDDHMLLPEVISKEPLGPVVRQGDDNWLNIVKWTHFAMLNAEEMGVTQANIDSHMNSTDPAMLRLLGKEGTFGEYIGLSNDWAVRIIKAVGNYSESYERNVGPNTPLQLDRGVNALWTNGGLQYGPPIR*
>MP0321_megahit_318830_3-155
DNEWSLRIIKQVGNYGESYKRNIADPGILPDRGPNELWTKGGILYVPPAR*
>MP0321_megahit_319302_3-749
KNTQKKGFVRCGVSQGLPGFSNADAAGNWTGVDVDVCRAVAAAVLGDANKVKFTPLSAKERFTALTSGEIDVLSRNTTWTLSRDADIGLTFVGVNFYDGQGFMVRKSSGITSTNQFKDGISACTNIGTTTELNMRDFFNSKGISYEPVAFEKADEVVAAYDAGRCDTYTTDKSGLAAQRTKMSNPDEHIVLPETISKEPLGPVVRQGDSVWEDIVRWSLNTMIEAEEYGITSANADSMKTSDNPAIKRL
>MP0321_megahit_321765_3-308
MTIIKTLFASMILTLGLATANAGTLDVVKERGNLICGSNTGLAGFGNPNDAGVWEGIDVDVCRAVAAAVFGDASKVEYVPLTSKVRFTSLQSGEVDMLSRNT
>MP0321_megahit_322457_852-1223
MIKSIKTWILVGFASLLLVACGQGGGGAGSKKSKTLDNTKKAGFVKCGVSQGLPGFSNADEAGNWTGIDVDVCRAVAAAVLGDADKVKYTPLSAKERFTALTSGEIDVLARNTTWTLSRDADIG
>MP0321_megahit_323768_3-518
LASTLDDVRARGKLNCIINTGLAGFAAPDDKGNWTGFDVDFCRAVAAATLGDADKVNYTTATGKTRFTKLAAGEGELLSRNTTWTFSRDVDLSQTFIGVNYYDGQGFMVPKALGVKSAKGLDGASVCIQTGTTTELNLAEFFAGNNIKYNPVPIETNAEAQELYKAGRCDVY
>MP0321_megahit_325152_3-602
GDATKVKFTPLSAKERFTALTSGEIDILSRNTTWTLSRDADIGLTFVGVNFYDGQGFMVRKGSGIKSTSEFKNGTSVCTNLGTTTELNMRDFFDSRGISYEPVVFEKADEVVAAYDAGRCDTYTTDKSGLAAQRTKLSAPDDHVVLPETISKEPLGPVVRQGDSVWEDIVRWSLNTMIEAEEYGVNSSNADMMKTSNNPA
>MP0321_megahit_330288_1239-2279
MFKLIKQLTSFVAMVAVLFVFTTETMAAKKSKTLKNTQKKGFVRCGVSQGLPGFSNADAAGNWTGVDVDVCRAVAAAVLGDANKVKFTPLSAKERFTALTSGEIDILSRNTTWTLSRDADIGLTFVGVNFYDGQGFMVRKSSGITSTSQFKDGISACTNLGTTTELNMRDFFNSKGISYTPVTFEKADEVVAAYDAGRCDTYTTDKSGLAAQRIKLSSPDDHIVLPETISKEPLGPVVRQGDAVWEDIVRWSLNTMIEAEEYGITSSNADSMKTSDNPAIKRLVGAEGEMGAAFGLDNEWNLRIIKQVGNYGESYKRNIADTGILPDRGPNELWTKGGILYVPPSR*
>MP0321_megahit_334748_1-807
GNWTGIDVDVCRAVAAAVLGDANKVKFTPLSAKERFTALTSGEIDVLARNTTWTLSRDADIGLTFVGVNFYDGQGFMVRKSSGITSVDQFKNGISACTNIGTTTELNMRDFFNSRGISYEPVAFEKADEVVAAYDAGRCDTYTTDKSGLAAQRTKMKNPDEHIVLPETISKEPLGPVVRQGDAVWEDIVRWSLNTMIEAEEYGITSANADSMKTSDNPQIKRLVGAEGEMGAAFGLDNEWNLRIIKQVGNYGESYKRNIADTGILPDRG
>MP0321_megahit_335804_927-1532
MFKKFFTVFGLVGSLFASNAFADGHATLKQVQDRGHLQCGVSQGLFGFSNPDDAGNWTGLDVDFCRAMAAAIFNDPQAVKFTPLSSKQRFTALSSGEIDVLARNTTWTMTRDASLGLNFSVVNYYDGQGMMVPKSLGVTSGTELDGANVCTQTGTTTELNITDYFRMNNMSINVVAYEDAADVIAAYGEGRCDVYTTDKSGV
>MP0321_megahit_337259_509-574
PDRGPNELWTKGGILYVPPAR*
>MP0321_megahit_338654_28-528
MMKSIKTWILVGFASLLLVACGQGGGGSGSKKSKTLDNTKKAGFVKCGVSQGLPGFSNADASGNWSGIDVDVCRAVAAAVLGDADKVKYTPLSAAERFTALTSGEIDVLARNTTWTLSRDADIGLTFVGVNFYDGQGFMVRKNSGINSVNDFKDGISACTNTGTTTE
>MP0321_megahit_338999_1327-1515
VDGGLGEKIGLRNDFVVNVIKATGNYGEIYNRNLGIDSDVPIPRGLNKIYSKGGLHISPPFN*
>MP0321_megahit_340833_275-754
DEVVAAYDAGRCDTYTTDKSGLAAQRTKLSAPDDHVVLPETISKEPLGPVVRQGDSVWEDIVRWSLNTMIEAEEYGINSSNADMMKTSNNPAIKRLVGAEGELGAAFGLDNDWNLRIIKQVGNYGESYKRNIADTGILPDRGPNELWTKGGILYVPPAR*
>MP0321_megahit_340955_3-908
VSTGAPGFATVDDSGKDVGFDVDYCRALAAAIFGDPMAVKFVGLTSAVRFTALAAGEVDILARNTTWTYSRDTDLKQTFLGVNYYDGQGFMVKKELGVKSTTELDGATVCIQVGTTTELNLADYFKENGMSYEPVPTADNAESQQQYLAGACDTYTTDASALHGTRVNLENPDDHLVLPEIISKEPLGPLVRHGDDNWADIGRWVLNALVIAEEKGITKGNIDSWKDTKDAEIHRLLGTGDDDILAMVGLPKNAMYNAIKAGGNYGEIFENNLGATSGINIERGVNASWTKGGILYSPPFR*
>MP0321_megahit_344538_1-240
NASSLKDSDNPAIKRLVGAEGELGAAFGLDNDWSLRIIEQVGNYGESYKKHIADTGILPNRGPNELWTKGGILYVPPAR*
>MP0321_megahit_347840_281-1285
MKKLLSIFAVLAFAFSANAGTLDDVKNRGFLKCGVTTGLIGFAAPDDAGNWAGFDVDVCRAVAAAIFGDSSKVEFTTTTGKSRFPTLASGEIDMLARNTTWTLSRDVNLGFEFVGVNYYDGQGFMIPSALGVDDATGLDGATVCIQTGTTTELNLADFFRANGIGYEALPIETNDEARENLFAGRCDVYTTDASGLSATRAQADDPDKWVVLPNIISKEPLGPLVRHGDHQWGDVVRWSLNTLIIAEELGINSSNVDDMKSSNVPEVLRVLGVEGGYGEMLELSNDFAYNIIKQVGNYSESFDRNIGPDTPLGIGRNLNALWTDGGILYAPPFR*
>MP0321_megahit_350662_1-480
MNTMRITFLGLVCSVLMVPAAFAGTLDTVKSQGFFNCGVSQGVPGFSNPDENGNWSGIDVDVCRAVSAAIFGDPDKVKYVPLTAKERFTALQAGEIDVLSRNTTWTLSRDAQIGLEFAGVNFYDGQGFMVRKDSGISSAMELDGASVCTNLGTTTELNMA
>MP0321_megahit_350878_3-647
LVKERGKLMCGSNTGLAGFGAPNDAGVWEGIDVDVCRAVAAAVLGDASKVEYVPLTSKVRFTVLQSGEVDMLSRNTTWTLSRDVDLGLEFVGVNYYDGQGFMVRKDLGVSSAMELDGASVCIQVGTTTEMNLADFFKANGMSYESVPVETNSEADAAYLAGRCDIYTTDASGLYASRAGYPDPSAHMVLPEIISKEPLGPSVRHGDSEWADIVRW
>MP0321_megahit_351520_355-576
SKNPEVLRLLGVDAGYGAMLGLSDDWAYNILSQVGNYSESFEKHIGPNTPINIQRGLNALYKDGGILYAPPFR*
>MP0321_megahit_351902_77-556
MIKSIKTWILVGFASLLLVACGQGGGGSGSKKSKTLDNTKKAGFVKCGVSQGLPGFSNADASGNWSGIDVDVCRAVAAAVLGDADKVKYTPLSAKERFTALTSGEIDVLARNTTWTLSRDADIGLTFVGVNFYDGQGFMVRKNSGINSVNDFKNGISACT
>MP0321_megahit_353878_136-858
LWRNTTITFSRDVSVKLRFLGVNYYDGQGFMVNKSLGVKSAKELDGASVCIQTGTTTELNLADFFSSNNMSYEAVTIETNDEARQNYEAGRCDIYTTDASGLASTRSSLPNPNDHMVLPEIISKEPLGPAVRQGDDAWADIITWVLAATITAEELGVNSSNVDQMKNSNNPEIRRMLGTDGSQGAELGLSNDWAYQIIKQVGNYGEIFERNIGVNTPLGIARGLNALWTKGGLMYSPPFR*
>MP0321_megahit_356017_426-1505
MNKKAIVFLLVFAMVIVACGDTTDEAAVEATEEEHDHEGESTLEQVQERGFLKCGVSTGATGFTEVGDDGSYSGFDVDYCYAVAAAIFGDYSKVEFKQLTAAERFTALSAGEVDVLIRNTTWTQSRDTELGNDFGPTTYFDGQQLMGRVSDGLSSSSTLADIDGLRVCTNAGTTTEKNITEGAGLVGATIELVTVEAFSEAIDKFIAGECDIVTTDGSGLVGRRAVNDALNDWAIFPQSPISKEPLGPTYRSNDSQWADIINWTVYATIIADEYGVTRANIDSFDYDAAPEMGRLFGKNDGELQTKMGLSADAYYNVVKQIGNYDEIFSRNLNPLGLYREGGANARWTEGGLVYAPPAR*
>MP0321_megahit_361873_2-271
EAEEYGITSANADSMKTSDNPAIKRLVGAEGEMGAAFGLDNEWNLRIIKQVGNYGESYKRNIADTGILPDRGPNQLWTKGGILYVPPAR*
>MP0321_megahit_362460_1-435
TTDKSGLAAQRIKLSSPDDHIVLPETISKEPLGPVVRQGDSVWEDIVRWSLNTMIEAEEYGVTSANADSMKTSDNPAVKRLVGAEGELGAALGLDNDWSLRIIKQVGNYGESYKRNIADTGILPDRGPNELWTKGGILYVPPAR*
>MP0321_megahit_362871_1-759
KKRGFVRCGVSQGLPGFSNADESGNWTGIDVDVCRAVAAATLGDATKVKFTPLSAKERFTALTSGEIDILSRNTTWTLSRDADIGLTFVGVNFYDGQGFMVRKGSGIKSTSEFKNGTSVCTNLGTTTELNMRDFFDSRGISYEPVVFEKADEVVAAYDAGRCDTYTTDKSGLAAQRTKLSAPDDHVVLPETISKEPLGPVVRQGDSVWEDIVRWSLNTMIEAEEYGVNSSNADMMKTSNNPAIKRLVGAEGEL
>MP0321_megahit_363746_233-541
MLRTLKALVYLLTSIALLVSFETSAFAKKSKTLKKTQKMGFVRCGVSQGLPGFSNADASGNWTGVDVDLCRAVAAATLGDSGKVKFFPLSAKERFTALTSGEI
>MP0321_megahit_366320_543-842
IVRWSLNTMIEAEEYGITSSNADSMKTSDNPAIKRLVGAEGELGAAFGLDNDWSLRIIKQVGNYGESYKRNIADPGILPDRGPNQLWTKGGILYVPPAR*
>MP0321_megahit_369214_1-318
DSVWEDIVRWSLNTMIEAEEYGITSANADSMKTSDNPAIKRLVGAEGELGAAFGLDNEWSLRIIKQVGNYGESYKRNIADPGILPDRGPNELWTKGGILYVPPAR*
>MP0321_megahit_369807_1149-1364
DNPAVKRLVGAEGELGAALGLDNEWSLRIIKQVGNYGESYKRNIADTGILPDRGPNELWTKGGILYVPPAR*
>MP0321_megahit_372983_1-96
KRNIADTGILPDRGPNQLWTKGGILYVPPAR*
>MP0321_megahit_373455_1-576
YDGQGFMVRKDSGITSVDDFQDGISACTNIGTTTELNMRDFFNSRGISYEPVAFEKADEVVAAYDAGRCDTYTTDKSGLAAQRTKMSNPDEHIVLPETVSKEPLGPVVRQGDSVWEDIVRWSLNAMIEAEEYGITSANADSMKTSDNPAIKRLVGAEGELGAAFGLDNDWSLRIIKQVGNYGESYKRNIADT
>MP0321_megahit_375000_1-201
KRLVGAEGEMGAAFGLDNEWNLRIIKQVGNYGESYKRNIADTGILPDRGPNELWTKGGILYVPPSR*
>MP0321_megahit_375544_1-111
SESYEANVGPDTPLEIARGLNALWTQGGILYAPPFR*
>MP0321_megahit_377773_310-1515
MLATTMMLLMMTAALAGCAGSDITQDDVDQARADGKAEGIAEATTVSTLDVIMARDPPMMNCGVKSEQWGMGYLNTESEYTGLDVEYCKAIAAAIGLDPENDITYVYSSGSERFNLLRDEEIDVLIRTTTWTTSRDADLNADFAGINFFDGQAILVNGNKLANDGTPSVYDLAGTVICVATGTTTEGNIQDFISDWDASWGAAPSTFVADDATAARAAFVGEECDAYTGDNSAMAAYKWQLDGSGDPTACAIAHADDSTQCADLWIGAEYLSKEPLTAAVRDYDTEWKEVVQWVWFGMVTAEEMGLTSNNLDSAPTDSATTRFLTGSSWLGTEANPLDADFMTDVLTAVGNYGEAYDRSFCDGTYDGVSGSDAMTGCVLPRANTENALVSEGGLMYAPAWR*
>MP0321_megahit_380731_2-598
GLPGFSNADASGNWSGIDVDVCRAVAAAVLGDADKVKYTPLSAKERFTALTSGEIDVLARNTTWTLSRDADIGLTFVGVNFYDGQGFMVRKNSGINSVNDFKNGISACTNTGTTTELNMRDFFNSKNIKYEPIAFEKADEVVQAYDAGRCDTYTTDKSGLAAQRTKMSNPDEHKVLPETISKEPLGPVVRQGDAVWEDI
>MP0321_megahit_381704_618-1643
MNTFKMWILGLVASIVMMPAAFAGTLDTVKSQGFFNCGVSQGVPGFSNPDENGNWSGIDVDVCRAVSAAVFGDPDKVKYVPLTAKERFTALQAGEIDVLSRNTTWTLSRDAQIGLEFAGVNFYDGQGFMVRKDSGISSAMELDGASVCTNLGTTTELNMADFFRANGMAYEPVVFEKADEVVNAYDEGRCDTYTTDKSGLAAQRTKLADPDAHVVLPETISKEPLGPVVREGDGDWADVVRWSLNAMIEAEEFGLTKSNAKTECALTSNPVVARLCGKEGATGAGLNLGESWSYDIVTMVGNYGDVYETHVGENTPVGLARAGSPNASYKNGGVLYAPPAR*
>MP0321_megahit_382625_1-501
SNADASGNWTGVDVDVCRAVAAAVLGDANKVKFTPLSAKERFTALTSGEIDVLSRNTTWTLSRDADIGLTFVGVNFYDGQGFMVRKSSGITSTSQFKDGISACTNIGTTTELNMRDFFNSKGISYEPVAFEKADEVVAAYDAGRCDTYTTDKSGLAAQRTKMSNPDE
>MP0321_megahit_383667_592-1122
MRKSLFMILSSIILIVGGQAAFSGGHSVTLDDVKARGNLLCGVSTGAPGFATVDDSGKDVGFDVDYCRALAAAIFGDPMAVKFVGLTSAVRFTALAAGEVDILARNTTWTYSRDTDLKQTFLGVNYYDGQGFMVKKDLGVNSTLELDGATVCIQVGTTTELNLADYFKENGMSYEPV
>MP0321_megahit_385040_220-705
KADEVVAAYDAGRCDTYTTDKSGLAAQRTKMKNPDEHIVLPETISKEPLGPVVRQGDSVWEDIVRWSLNTMIEAEEYGITSANADSMKTSDNPAIKRLVGAEGEMGAAFGLDNEWNLRIIKQVGNYGESYKRNIADTGILPDRGPNQLWTKGGILYVPPSR*
>MP0321_megahit_388211_1-627
GEVDMLARNTTWTISRDVNLGFEFVGVNFYDGQGFMVPSALGVSSATELDGATVCIQTGTTTELNLADFFRLNGISYEALPIETNDEGKENLFAGRCDVYTTDASGLSSTRAAASNPDKWVVLPEIISKEPLGPLVRHGDHQWGDVVRWSLNAMIIAEELGITSENVDAQMSSNVPEVLRLLGVEGNYGEMLELSNDWAYQIIKQIGNY
>MP0321_megahit_388871_338-568
MMKSIKTWILVGFASLLLVACGQGGGGAGSKKSKTLDNTKKAGFVKCGVSQGLPGFSNADASGNWSGIDVDVCRAVA
>MP0321_megahit_388891_2-382
EHIVLPETVSKEPLGPVVRQGDSVWEDIVRWSLNAMIEAEEYGITSANADSMKTSDNPAVKRLVGAEGELGAAFGLDNEWSLRIIKQVGNYGESYKRNIADTGILPDRGPNELWTKGGILYVPPAR*
>MP0321_megahit_389161_3-107
ESYKRNIADTGILPDRGPNELWTKGGILYVPPSR*
>MP0321_megahit_392292_1-381
EHKVLPETISKEPLGPVVRQGDAVWEDIVRWSLNTMIEAEEYGVNSSNASSLKDSDNPAIKRLVGAEGELGAAFGLDNDWSLRIIEQVGNYGESYKKHIADTGILPNRGPNQLWTKGGILYVPPAR*
>MP0321_megahit_392459_3-521
GQGFMVRKSSGITSTSQFKDGISACTNIGTTTELNMRDFFNSKGIKYEPVAFEKADEVVAAYDAGRCDTYTTDKSGLAAQRTKMSNPDEHIVLPETVSKEPLGPVVRQGDSVWEDIVRWSLNTMIEAEEYGITSSNADMMKTSDNPAIKRLVGAEGELGAAFGLDNDWSLRII
>MP0321_megahit_394234_3-950
MLRTLKTLMYLLTSIALLVSFETGAFAAKKSKTLKKTQKMGFVRCGVSQGLPGFSNADASGNWTGVDVDLCRAVAAATLGDSGKVKFFPLSAKERFTALTSGEIDVLSRNTTWTLSRDADIGLTFVGVNFYDGQGFMVRKSSGITSVNQFKAGVSACTNLGTTTELNMRDFFNSKGIKYEPVTFEKADEVVAAYDAGRCDTYTTDKSGLAAQRIKLSKPNDHIVLPETISKEPLGPVVRQGDPVWEDIVRWSLNVMIEAEEYGITSANADSMKSSENPAVKRLVGAEGELGAAFGLDNDWSLRIIKQVGNYGESYK
>MP0321_megahit_394391_258-1415
MLAMTMMMLMTTAALAGCAGSDLTDEDVDAAREEGRLAGIAEATPVSTLDTIHDRGMMKCGVKDSQWGMGFADADGVRSGLDIEYCRAVAAAIGLNPDTQIEYILASAGDRFEKLASGEIDVLIRTTTWTTSRDVGLNADFAGMNFFDGQGILIRGDAYPQDAMDNSALNLENAKVCVGTGTTTEGNIADWNTVNSVGMEIVPVADAAEATAELVSGSCDAFTGDMSAMVAKKYTLEAANDCTDCDLWIAPELLSKEPLGAAVRDMDSDWKDVVTWVWFGMVTAEEMGIDSENYMDADTSNPAVDRLLNQNLGLGTDANPLPATWMQNVLSTSGNYGEAWDNSFCDGSYDGTSGSAAMTGCVLSRVGTANALVSEGGLQFAPPMR*
>MP0321_megahit_395540_64-786
MFKVIKKLTSFMAMFAVLFAFSTEAMAKKSKTLKNTQKKGFVRCGVSQGLPGFSNADASGNWTGVDVDVCRAVAAAVLGDANKVKFTPLSAKERFTALTSGEIDILSRNTTWTLSRDADIGLTFVGVNFYDGQGFMVRKNSGITSVNQFKNGISACTNIGTTTELNMRDFFNSRGISYEPVAFEKADEVVAAYDAGRCDTYTTDKSGLAAQRTKMKNPDEHIVLPETISKEPLGPVVRQGD
>MP0321_megahit_399440_3-842
VYTAEAYIYKEETMTKIKSLFISLVLTLGVSTAIAGSHGSTHDLVKERGKLMCGSNTGLAGFGAPNDAGVWEGIDVDVCRAVAAAVFGDASKVEYVPTTSKVRFTVLQSGEIDMLSRNTTWTLSRDVDLGLEFVGVNYYDGQGFMVNKSLGVSSAMELDGASVCIQVGTTTEMNLADFFKANGMSYESVPVETNSEADAAYTAGRCDVYTTDASGLYASRAGYPDPSAHVVLPEIVSKEPLGPAVRHGDSEWADIVRWSLNAMIIGEELGITSANVDEMK
>MP0321_megahit_402217_224-526
MFKVIKKLTSFVAMVAVLFAFTTEAMAKKSKTLKNTQKKGFVRCGVSQGLPGFSNADASGNWTGIDVDVCRAVAAAVLGDANKVKFTPLSAKERFTALTSG
>MP0321_megahit_403727_180-689
KYEPVAFEKADEVVAAYDAGRCDTYTTDKSGLAAQRTKMKNPDEHIVLPETISKEPLGPVVRQGDSVWEDIVRWSLNTMIEAEEYGITSANADMMKTSDNPAIKRLVGAEGELGAAFGLDNDWSLRIIKQVGNYGESYKRNIADTGILPDRGPNQLWTKGGILYVPPAR*
>MP0321_megahit_404868_165-1241
MSKKAIVSLLILSMIAVACATEEAVEEVAVEEEHDHSDESTLDEVKERGFLKCGISTGATGFSEQADDGSFGGFDVDFCYAVAAAVFGDYSKVEFKQLTSAERFTSLAAGEVDVLFRNTTWTQSRDTELGNDFGPTTYFDGQQLLGRKADGITESSTLADIDGLRVCTNAGTTTEKNITEGAGLAGATIELVTVEAFAEAVDKFIAGECDIITTDGSALVGRRAVNDALNDWVIFPTSPISKEPLGPTYRSNDSAWADVVNWTVYATIIADEYGVTSANVDSVDTDALPELGRLFGANDGELQTKMGLDADAFYNVIKQVGNYDQIYSRNLNPLGLFREGGANDRWTNGGLIYAPPAR*
>MP0321_megahit_406895_2-733
IDILSRNTTWTLSRDADIGLTFVGVNFYDGQGFMVRKSSGITSTSQFKDGISACTNIGTTTELNMRDFFNSKGISYEPVAFEKADEVVAAYDAGRCDTYTTDKSGLAAQRTKMKNPDEHIVLPETISKEPLGPVVRQGDAVWEDIVRWSLNTMIEAEEYGITSANADMMKTSDNPAIKRLVGAEGELGAAFGLDNDWSLRIIKQVGNYGESYKRNIADTGILPDRGPNQLWTKGGILYVPPAR*
>MP0321_megahit_409430_636-827
GKNDGELQTKMGLSADAYYNVVKQIGNYDEIFSRNLNPLGLYREGGANARWTEGGLVYAPPAR*
>MP0321_megahit_410493_3-656
FYDGQGFMVRKNSGISSVNDFKAGVSACTNLGTTTELNMRDFFNSKGIQYEPVTFEKADEVVAAYDAGRCDTYTTDKSGLAAQRIKLSNPDDHVVLPETISKEPLGPVVRQGDSVWEDIVRWSLNTMIEAEEYGVTSANADSMKTSDNPAVKRLVGAEGELGAALGLDNEWSLRIIKQVGNYGESYKRNIADTGILPDRGPNELWTKGGILYVPPAR*
>MP0528_megahit_10152_406-675
MQTKFSSLILTFLIFVSSFANPGQTIREIKKRGHLKCGVSTGLPGFSYIDEKGTWQGFDVDFCRAVAAAILGDGKKVEFSPLDSKSRFAA
>MP0528_megahit_13230_365-622
LTADNYLKIANTNPDVRKFLGMSRNTASSLGLADNFVSMVLLEVGNYGQIYDRNLGKDSSIDIARGKNSLWDNPQQGLMYAMPSR*
>MP0528_megahit_32847_148-813
GVNYYDGQGFMATKALGVSSATELDGATVCIQTGTTTELNLADFFRSNNMSYEAVPVETGSEAVAQYLAGACDVFTTDASALAARRANFEVPGDHVLLPEIVSKEPLGPLVRHGDNNWGDVVRWTLNALITAEELGITSANIEEMSKGTNNPEMNRLLGSEGNLGEMLGLDSEWAKRAIMVGGNYGEIFENNIGSGTIIGLARGLNAQWTNGGLIYSPPFR*
>MP0528_megahit_38826_2-727
NYISLNAVERFTALQSGEVDVLSRNTTWTTTRDTTLGLNFTGVTFYDGIGFMVNKGLGISSADELDGAAICIQSGTTTELNVADYFRANGMEFDPIVFDTSEQTVGGFQAGRCDVLTSDTSQLAALRIQLDDPASAMILPDIISKEPLGPVVRQGDDEWFNIVKWSLFAMINGEEYGITSENVDEMLNSDNPDIARLLGQDGNYGEGMGLEADWAYNILSQVGNYGESFERNVGMGSPLEIE
>MP0528_megahit_74274_3-824
CGVSEGVPGFSNADASGNWSGIDVDVCRAVAAAVLKDADKVKYTPLSAKERFTALNSGEIDILSRNTTWTLSRDADIGLTFVGVNFYDGQGFMVRKSSGINSVNDFKDGIVACTNIGTTTELNMRDFFNSKNVKYEPLGFESADEVVQAYDAGRCDTYTTDKSGLAAQRTKMKDPSEHKVLPETISKEPLGPVVRQGDNVWEDIVRWSLNTFIEAEEYGVNSANASSLKDSDNPAIKRLVGAEGELGAAFGLDNEWSLRIIEQVGNYGESYKKH
>MP0528_megahit_74760_361-597
MKKALKLICGFSIFAFLLASCGGDSSKNNTLEATKKQGFVKCGVSQGLPGFSNADEAGKWSGIDVDVCRAVAAAVLGDA
>MP0528_megahit_77731_325-609
MKNLIKTICSISVFALILTSCGDGGKKASTVDATKKQDFVKCGVSQGLPGFSNADESGKWTGIDVDVCRAVAAAVLGDANKVKYTPLSAKERFTA
>MP0528_megahit_88571_1-615
IKSVNDFKNGVKVCTNTGTTTELNMADFFKSKGVKYEPVVFEKADEVVQAYDSGRCDTYTTDKSGLAAQRTKLSKPDDHVVLPETISKEPLGPVVRQGDSKWEDVVRWSLNVWIEAEEYGVNSSNIDSMKSSKNPAIQRIVGAEGTKNGEALGLDQEWSYRIIKQIGNYGESYKKNIADTGILPDRGPNNLWTKGGILYVPPVR*
>MP0528_megahit_102366_1-168
MIKSIKTWILIGFASILLVACGQGGGSGSKKSKTLENTKKAGFVKCGVSQGLPGFS
>MP0528_megahit_112888_671-1108
MKTSFVLGALTVAGLAAGAAAAGTLDDVKARGTLNCGVSTGLVGFAAPNASGEWEGFDVGMCRAVAAAVLGDASAVEFVPTTGKTRFTALASGEVDMLARNTTWTFSRDVDLKFEFTGVNYYDGQGFMVPSDLGVSSAKELDGATV
>MP0528_megahit_128814_267-1343
NIMKDSVKYALALTGLGTILSFVNNSNSRSIGQGGGGGAKFSRTERKTKRSKYVRGGVSQGLPGFSNVDSSGEWTGIDVDIIRAVAAAVLGDSTKVKFTPLSAKERFTALTSGEIDILARNTTWTLSRDADIGLTYAGINFYDGQGFMVRKSSGIKSVKDFKNKKIKACTNIGTTTEINMRDYFEENNISYEPINYEKADDVVAAYDQGKCDTYTTDKSGLAAQRTKMKNPDDHIILPEVISKEPLGPVVRQGDSVWEDIVRWSLNTMIEAEELGITSKNIDSFKGSKNPKVRRLLGEEGELYKGLGLDKKWSYNIIKQVGNYGESYKRNLIDTGILKERGLNELWTKGGLLYSPPLR*
>MP0528_megahit_138229_1270-1992
TLSRDAVGGNGLRFGPVVFHDGQGLMVNAASGVRSLADLSGKSICVGSGTTTEQNLNDAFASQGLPYTPIKYQDLNQVVGGYLQGRCEAMTSDRSQLAAARSGFRDPQAHQILDDRISKEPLAPAVVGGDQLMGDAMTWVINALIEAEERGITQANVEAVVKQAAADPSQTALRRFLGVDPGLGRKLGLADDFVVQVIRATGNYGEIYNRHLGPDSAVAIPRGANRLAGEGGLMISPPFT*
>MP0528_megahit_149166_418-513
KRNIADTGILPDRGPNELWTKGGILYVPPSR*
>MP0528_megahit_149179_1-645
GQGFMVPKKLGVKSAKELDGASVCIQTGTTTELNLAEFFAGNKMKYNPVPIETNAEAQELYKAGRCDVYTTDASGLYATKMSFDNPDAHAVLPEIVSKEPLGPVVRHGDDQWADIVSWVLRAMMAAEEKGITSKNVKKLASQDNKDKEINRLLGKDPLQGISKLGLSADWAVNVISQVGNYAESFERNLFPLTIVRGMNALYRDGGLHYIPPIK*
>MP0528_megahit_159028_1-717
TYIYKEETMTIIKTLFASLVLTFGLATANAGTLDVVKDRGNLICGSNTGLAGFGNPNDAGVWEGIDVDVCRAVAAAVFGDASKVEYVPLTSKVRFTSLQSGEVDMLSRNTTWTLQRDVELGLEFVGVNYYDGQGFMVRKDLGVSSATELDGASVCIQVGTTTEMNLADYFGANGMSYESIPVETNSEADAAYLAGRCDIYTTDASGLYASRAGYPDPSAHIVLPEIVSKEPLGPSVRGN
>MP0528_megahit_159318_478-579
FEKHIGPNTPINIQRGLNALYKDGGILYAPPFR*
>MP0528_megahit_174947_451-606
LDNEWNLRIIKQVGNYGESYKRNIADTGILPDRGPNQLWTKGGILYVPPSR*
>MP0528_megahit_176965_745-1101
PLGPVVREGDGDWADVVRWSLNAMIEAEEFGLTQSNAQTTCAMTSNPVVARLCGKEGGTGAGLNLGDSWSYDIITMVGNYGDVYEKHVGENTPVGLARAGSPNASYKNGGVLYAPPAR*
>MP0528_megahit_181039_2-727
LARNTTWTFSRDVDLKFEFVGVNYYDGQGFMAKADLGVSSATELDGATVCIQTGTTTELNLADFFRSNNMSYEAVPVETGSEAVTNYLAGACDVFTTDRSALAARRANFEVPTDHVVLPEIVSKEPLGPLVRHGDNNWGDVVRWTLNALITAEELGVTSANLEEMSKGTNNPEMNRLLGSEGNLGEMLGLDAEWAKRAIAVSGNYGEIFENNIGAATIIGLARGVNAKWTDGGLIYSPPFR*
>MP0528_megahit_181930_121-753
VGDGFSSSSGVADIDGAVVCTNAGTTTEKNIAEAAELLGITITLNTFEDFDIVTQNYIEGACDVITTDGSGLVGRKAEQQPADQEWVIFPGQPISKEPLGPTYGQNQSRFADAVNWTVFAMLIADEYGVNQSNVDDFVGADAELGRLLGGEGEVQSAMGLAPDAFYQVIKQVGSYSDLWERHLAPLGLTLEGTVNDLWTNGGLMYPPPAR*
>MP0528_megahit_183697_2-796
TNKRTKRGIIMFKLIKQLTSFVAMVAVLFAFTTETMAAKKSKTLKNTQKKGFVRCGVSQGLPGFSNADANGNWTGVDVDVCRAVAAAVLGDANKVKFTPLSAKERFTALTSGEIDILSRNTTWTLSRDADIGLTFVGVNFYDGQGFMVRKNSGITSTSQFKDGISACTNLGTTTELNMRDFFNSKGISYTPVTFEKADEVVAAYDAGRCDTYTTDKSGLAAQRIKLSSPDDHVVLPETISKEPLGPVVRQGDSVWEDIVRWSLNT
>MP0528_megahit_185665_269-709
MNNIKNAILGLFCSVLMVPAAYAGTLDTVKDQGFFNCGVSQGVPGFSNPDENGNWSGIDVDVCRAVSAAIFGDADKVKYVPLTAKERFTALQAGEIDVLSRNTTWTLSRDAQIGLEFAGVNFYDGQGFMVRKDSGITSAMELDGASV
>MP0528_megahit_188926_1042-1284
NVEEMKSSKNPEVLRLLGVEPGYGAYLGLDNDWAVNILSQVGNYSESFEKHIGPNTPINIQRGLNALYKDGGILYAPPFR*
>MP0528_megahit_190617_1141-1602
MIKSIKTWILIGFASLLLVACGQGGGGAGSKKSKTLENTKKAGFVKCGVSQGLPGFSNADESGNWSGIDVDVCRAVAAAVLGDADKVKYTPLSAKERFTALTSGEIDVLARNTTWTLSRDADIGLTFVGVNFYDGQGFMVRKNSGINSVNDFKN
>MP0528_megahit_202799_1-471
QYLAGACDVYTTDASGLAATRATFENPGAHVVLPEIISKEPLGPLVRHGDNNWGDIVRWTLNALITAEELGVTSANMAEMASGTNNPEINRLMGTEGTLGEMLGLDATWAQRVLAVGGNYGEMFEANIGESTPIGLARGLNAQWKNGGLLYSPPFR*
>MP0528_megahit_206366_3-641
VRFTVLQSGEVDMLSRNTTWTLSRDVDLGLEFVGVNYYDGQGFMVRKDLGVSSAMELDGASVCIQVGTTTEMNLADFFKANGMSYESVPVETNSEADAAYLAGRCDIYTTDASGLYASRAGYPDPSAHMVLPEIISKEPLGPSVRHGDSEWADIVRWSLNAMIIGEELGITSGNVEEMKGSKNPEVLRLLGVDAGYGAMLGLSDDWAANILTQ
>MP0528_megahit_207041_3-155
DNEWSLRIIEQVGNYGESYKKHIADTGILPNRGPNQLWTKGGILYVPPAR*
>MP0528_megahit_208557_349-633
LNTMIEAEEYGVNSSNASSLKDSENPAIKRLVGSEGELGAAFGLDNEWSLRIIEQVGNYGESYKKHIADTGILPNRGPNQLWTKGGILYVPPAR*
>MP0528_megahit_209866_507-617
YGESYKRNIADTGILPDRGPNELWTKGGILYVPPAR*
>MP0528_megahit_210007_3-728
ILSRNTTWTLSRDADIGLTFVGVNFYDGQGFMVRKSSGISSVNDFKDGIVACTNIGTTTELNMRDFFNSKNVKYEPLGFESADEVVQAYDAGRCDTYTTDKSGLAAQRTKMKDPSEHKVLPETISKEPLGPVVRQGDNVWEDIVRWSLNTFIEAEEYGVNSANASSLKDSDNPAIKRLVGAEGELGAAFGLDNEWSLRIIEQVGNYGESYKKHLGDTGIMPNRGPNQLWTKGGILYVPPAR*
>MP0528_megahit_213050_482-556
GILPDRGPNELWTKGGILYVPPSR*
>MP0528_megahit_213534_1354-1755
MKTSFILGAVTVAGLTAGAAFAGTLDDVKARGKLNCGVSTGVPGFAEPDANGVWQGFDVAVCRAVAAAVLNDSDAIEFVPTTGKTRFTALASGEIDMLARNTTWTFSRDVDLKFEFVGVNYYDGQGFMAKADLG
>MP0528_megahit_214290_526-1539
MKTKMLLAGVTAGVMFAGSVLASTLDDVRARGKLNCIINTGLAGFAAPDDKGNWTGFDVDFCKAVAAATLGDASKVNYTTATGKTRFTKLAAGEGEILSRNTTWTFSRDVDLSQTFIGVNYYDGQGFMVPKSLGVKSAKGLDGASVCIQTGTTTELNLAEYFKGNNIKYNPVPIETNAEAQELYKAGRCDVYTTDASGLYATMMSFDNPSDHMVLPEIVSKEPLGPVVRHGDDQWADIVSWVLRAMMAAEEKGITSKNVKELAAKDNKDKEINRLLGKDPLQGLSKLGLSPDWAVNVISQVGNYQESFEKHLFPLTIKRGMNALYRDGGLHYIPPIK*
>MP0528_megahit_221939_2-448
CDTYTTDKSGLAAQRIKLSKPDDHVVLPETISKEPLGPVVRQGDAVWEDIVRWSLNTMIEAEEYGITSANADSMKTSDNPAIKRLVGAEGEMGAAFGLDNDWNLRIIKQVGNYGESYKRNIADTGILPDRGPNQLWTKGGILYVPPAR*
>MP0528_megahit_226941_3-326
MIKSIKTWILIGFASLLLVACGQGGGGAGSKKSKTLDNTKKAGFVKCGVSQGLPGFSNADASGNWSGIDVDVCRAVAAAVLGDADKVKYTPLSAAERFTALTSGEIDV
>MP0528_megahit_227663_276-536
MFNVIRKLTSFAAMVAVLFVFTTETMAAKKSKTLKNTQKKGFVRCGVSQGLPGFSNADASGNWTGIDVDVCRAVAAAVLGDANKVKF
>MP0528_megahit_232527_3-926
MTIIKTLFASMILTLGLATANAGTLDVVKERGNLICGSNTGLAGFGNPNDAGVWEGIDVDVCRAVAAAVFGDASKVEYVPLTSKVRFTSLQSGEVDMLSRNTTWTLQRDVELGLEFVGVNYYDGQGFMVRKDLGVSSATELDGASVCIQVGTTTEMNLADYFSANGMSYESIPVETNAEADAAYLAGRCDIYTTDASGLYASRAGYPDPSAHIVLPEIVSKEPLGPSVRGNDSEWADVVRWSLNAMIIAEEKGITSGNVDDMIANSPDPETQRLLGVKAGYGAWLGLSDDWAANIIRQVGNYSESFEK
>MP0528_megahit_238253_497-658
FGLDNEWSLRIIEQVGNYGESYKKHLGDTGIMPNRGPNQLWTKGGILYVPPAR*
>MP0528_megahit_248679_3-674
AAVLNDSDAIEFVPTTGKTRFTALASGEIDMLARNTTWTFSRDVDLKFEFVGVNYYDGQGFMAKADLGVSSATELDGATVCIQTGTTTELNLADFFRSNNMSYEPVPVETGSEAVTNYLAGACDVFTTDRSALAARRANFEVPTDHVVLPEIVSKEPLGPLVRHGDNNWGDVVRWTLNALITAEELGVTQANLDEMSKGTNNPEMNRLLGSEGTLGEMLGLDAE
>MP0528_megahit_248977_2249-2734
NDEGKENLFAGRCDVYTTDASGLSSTRAAASNPDKWVVLPEIISKEPLGPLVRHGDHQWGDVVRWSLNAMIIAEELGVTSENVDAQLGSNVPEVLRLLGVEGSYGEMLELAPDWAYQIIKQIGNYSESYEANVGPDTPLEIARGLNALWTQGGILYAPPFR*
>MP0528_megahit_254714_321-500
GELGAAFGLDNDWSLRIIEQVGNYGESYKKHIADTGILPNRGPNELWTKGGILYVPPAR*
>MP0528_megahit_255895_1-129
IKQVGNYGESYKRNIADTGILPDRGPNELWTKGGILYVPPSR*
>MP0528_megahit_261534_227-529
MIKSIKTWILVGFASLLLVACGQSGGGAGSKKSKTLENTKKAGFVKCGVSQGLPGFSNADASGNWTGIDVDVCRAVAAAVLGDADKVKYTPLSAKERFTAL
>MP0528_megahit_262220_3-770
MIKSIKTWILVGFASLLLVACNQGGGGAGSKKSKTLENTKKAGFVKCGVSQGLPGFSNADASGNWSGIDVDVCRAVAAAVLGDADKVKYTPLSAKERFTALTSGEIDVLSRNTTWTLSRDADIGLTFVGVNFYDGQGFMVRKNSGINSVNDFKNGISACTNTGTTTELNMRDFFNSKNIKYEPIAFEKADEVVQAYDAGRCDTYTTDKSGLAAQRTKMSNPDEHKVLPETISKEPLGPVVRQGDSVWEDIVRWSLN
>MP0528_megahit_275351_159-668
EPVPTADNAESQQQYLAGACDTYTTDASALHGTRVNLENPDDHLVLPEIISKEPLGPLVRHGDDNWADIGRWVLNALVIAEEKGITKANIDSWKDTKDAEIHRLLGTGDDDILAMVGLPKNAMYNAIKAGGNYGEIFENNLGATSGINIERGVNASWTKGGILYSPPFR*
>MP0528_megahit_277293_2-265
MIKSIKTWILVGFASLLLVACGQSGGGAGSKKSKTLDNTKKAGFVKCGVSQGLPGFSNADEAGNWTGIDVDVCRAVAAAVLGDADKVK
>MP0528_megahit_278055_264-851
MRKSLFMVLSSILLIVGGQAAFSGGHSVTLDDVKARGNLLCGVSTGAPGFATIDDSGKDVGFDVDYCRALAAAIFGDPMAVKFVGLTSAVRFTALAAGEVDILARNTTWTYSRDTDLKQTFLGVNYYDGQGFMVKKDLGVNSTLELDGATVCIQVGTTTELNLADYFKENGMSYEPVPTADNAESQQQYLAGACDT
>MP0528_megahit_283029_2-499
FLRCGVSQGVPGFSNADAAGNWTGIDVDVCRAVAAAVLGDASKVKFTGLTAKERFTTLNSGEIDMLSRNTTWTLTRDADLSLTFVGVNFYDGQGFMVRKNSGITSVDQFKSGISACTNTGTTTELNMRDFFDSRGISYEPVAFEKADEVVAAYDAGRCDTYTTDKS
>MP0528_megahit_283437_258-1274
MKTSFILGAVTVAGLTAGAAFAGTLDDVKARGKLNCGVSTGVPGFAEPDANGVWQGFDVAVCRAVAAAVLNDSDAIEFVPTTGKTRFTALASGEIDMLARNTTWTFSRDVDLKFEFVGVNYYDGQGFMAKADLGVSSATELDGATVCIQTGTTTELNLADFFRSNNMSYEAVPVETGSEAVTNYLAGACDVFTTDRSALAARRANFEVPTDHVVLPEIVSKEPLGPLVRHGDNNWGDVVRWTLNALITAEELGVTSANLEEMSKGTNNPEMNRLLGSEGNLGEMLGLDAEWAKRAIAVSGNYGEIFENNIGAATIIGLARGVNAKWTDGGLIYSPPFR*
>MP0528_megahit_284769_176-508
MIRSIKTWILVGFTSLLLVACGQGGGGSGSKKSKTLDNTKKAGFVKCGVSQGLPGFSNADASGNWSGIDVDVCRAVAAAVLGDADKVKYTPLSAAERFTALTSGEIDVLAR
>MP0528_megahit_287594_596-715
VGNYGESYKRNIADTGILPDRGPNELWTKGGILYVPPSR*
>MP0528_megahit_289356_1-348
MNTIRNTFLGLVCSVLMVPAAFAGTLDTVKSQGFFNCGVSQGVPGFSNPDADGNWSGIDVDVCRAVSAAIFGDPDKVKYVPLTAKERFTALQAGEIDVLSRNTTWTLSRDAQIGLE
>MP0528_megahit_289643_1-69
LPNRGPNELWTKGGILYVPPAR*
>MP0528_megahit_294421_2-286
MIKSIKTWILVGFASLLLVACGQGGGGSGSKKSKTLDNTKKAGFVKCGVSQGLPGFSNADASGNWSGIDVDVCRAVAAAVLGDADKVKYTPLSAA
>MP0528_megahit_296020_482-589
GESYKRNIADTGILPDRGPNELWTKGGILYVPPAR*
>MP0528_megahit_299026_3-503
DAGVWEGIDVDVCRAVAAAVLGDASKVEYVPTTSKVRFTVLQSGEIDMLSRNTTWTLSRDVDLGLEFVGVNYYDGQGFMVNKSLGVSSAMDLDGASVCIQVGTTTEMNLADFFKANGMSYESVPVETNSEADAAYLAGRCDIYTTDASGLYASRAGYPDPSAHVVLP
>MP0528_megahit_300142_1-486
VVNAYDEGRCDTYTTDKSGLAAQRTKLADPDAHVVLPETISKEPLGPVVREGDGDWADVVRWSLNAMIEAEEFGLTQSNAQTTCAMTSNPVVARLCGKEGGTGAGLNLGESWSYDIVTMVGNYGDVYEKHVGENTPVGLARAGSPNASYKDGGVLYAPPAR*
>MP0528_megahit_307482_1-549
VDVCRAVAAATLGDATKVKFTPLSAKERFTALTSGEIDILSRNTTWTLSRDADIGLTFVGVNFYDGQGFMVRKGSGIKSTSEFKNGTSVCTNLGTTTELNMRDFFDSRGISYEPVVFEKADEVVAAYDAGRCDTYTTDKSGLAAQRTKLSAPDDHVVLPETISKEPLGPVVRQGDSVWEDIVR
>MP0528_megahit_309017_277-522
NLEEMSKGTNNPEMNRLLGSEGTLGEMLGLDAEWAKRAIAVSGNYGEIFENNIGAGTIIGLARGVNAKWTDGGLIYSPPFR*
>MP0528_megahit_310572_1513-1602
MFKYIKQLTSLVAMVAVLFTFTTESMAAKK
>MP0528_megahit_311305_3-155
DNDWSLRIIKQVGNYGESYKRNIADTGILPDRGPNELWTKGGILYVPPAR*
>MP0528_megahit_314029_2-694
RDADIGLTFVGVNFYDGQGFMVRKSSGITSTSQFKDGISACTNIGTTTELNMRDFFNSKGISYEPVAFEKADEVVAAYDAGRCDTYTTDKSGLAAQRTKMSNPDEHIVLPETISKEPLGPVVRQGDSVWEDIVRWSLNTMIEAEEYGITSANADSMKTSDNPAIKRLVGAEGELGAAFGLDNEWSLRIIKQVGNYGESYKRNIADPGILPDRGPNELWTKGGILYVPPAR*
>MP0528_megahit_316809_3-512
MLRTLKTLMYLLTSIALLVSFETGAFAAKKSKTLKKTQKMGFVRCGVSQGLPGFSNADASGNWTGVDVDLCRAVAAATLGDSGKVKFFPLSAKERFTALTSGEIDVLSRNTTWTLSRDADIGLTFVGVNFYDGQGFMVRKSSGITSVNQFKAGVSACTNLGTTTELNMRD
>MP0528_megahit_320220_761-874
NYGESYKRNIADTGILPDRGPNELWTKGGILYVPPAR*
>MP0528_megahit_322451_1-429
DKSGLAAQRIKLSKPNDHIVLPETISKEPLGPVVRQGDAVWEDIVRWSLNVMIEAEEYGITSANADSMKSSDNPAVKRLVGAEGELGAAFGLDNDWSLRIIKQVGNYGESYKRNIADTGILPDRGPNQLWTKGGILYVPPAR*
>MP0528_megahit_324837_1-600
GITSAMELDGASVCTNLGTTTELNMADFFRANGMAYEPVVFEKADEVVNAYDEGRCDTYTTDKSGLAAQRTKLADPDAHVVLPETISKEPLGPVVREGDGDWADVVRWSLNAMIEAEEFGLTQSNAKTECALTSNPVVARLCGKEGGTGAGLNLGDSWSYDIVTMVGNYGDVYEKHVGENTPVGLARAGSPNASYKDGGV
>MP0528_megahit_325261_400-618
MMKSIKTWILVGFASLLLVACGQGGGGAGSKKSKTLDNTKKAGFVKCGVSQGLPGFSNADASGNWSGIDVDVC
>MP0528_megahit_325806_610-864
MLRTLKTLMYLLTSVALLVSFETGAMAAKKSKTLKKTQKMGFVRCGVSQGLPGFSNADASGNWTGVDVDLCRAVAAATLGDSGKV
>MP0528_megahit_328305_3-695
RNTTWTLSRDVDLGLEFVGVNYYDGQGFMVPASLGVNSAMELDGASVCIQVGTTTEMNLADFFKANGMSYESVPVETNSEADAAYTAGRCDVYTTDASGLYASRAGYPDPSAHVVLPEIVSKEPLGPAVRHGDSEWADIVRWSLNAMIIGEELGITSGNVDEMMSSNNPEVLRLLGAEPGYGAMLGLSDDWAANILSQVGNYSESFEKHIGPNTPINIQRGLNALYKDGGI
>MP0528_megahit_337867_83-1123
MFKIVKQLTSLVAVFAVLFAFTTETMAAKKSKTLKNVLKKDFLRCGVSQGVPGFSNADAAGNWTGIDVDVCRAVAAAVLGDASKVKFTGLTAKERFTTLNSGEIDMLSRNTTWTLTRDADLSLTFVGVNFYDGQGFMVRKNSGITSVDQFKNGISACTNTGTTTELNMRDFFDSRGISYEPVAFEKADEVVAAYDAGRCDTYTTDKSALAAQRTKMSNPDDHVTLPETISKEPLGPVVRQGDHVWEDIVRWSLNTMIEAEEYGITSGNADMMKTSENPAIKRLVGVEGGLGEKIGLDNEWSLRIIKQVGNYGESYQRNLGDTGILPDRGPNQLWTKGGILYVPPAR*
>MP0528_megahit_338675_728-1180
GRCDTYTTDKSGLAAQRTKMKNPDEHIVLPETISKEPLGPVVRQGDAVWEDIVRWSLNTMIEAEEYGITSANADMMKTSDNPAIKRLVGAEGELGAAFGLDNDWSLRIIKQVGNYGESYKRNIADTGILPDRGPNQLWTKGGILYVPPAR*
>MP0528_megahit_340527_349-666
DSVWEDIVRWSLNTMIEAEEYGVNSSNASSLKESDNPAIKRLVGAEGELGAAFGLDNDWSLRIIEQVGNYGESYKKHIADTGILPNRGPNELWTKGGILYVPPAR*
>MP0528_megahit_342316_3-314
VWEDIVRWSLNTMIEAEEYGITSSNADMMKTSDNPAIKRLVGAEGEMGAAFGLDNDWNYRIITQVGNYGESYKRNIADTGILPDRGPNELWTKGGILYVPPAR*
>MP0528_megahit_343667_630-1646
MNKSVFFGALTVAGLAAGAAAASTLDDVKARGKLNCGVTTGLAGFAAPNANGEWEGFDVAVCRAVAAAVLGDPAAVEFIPTTGKTRFTALASGEIDFLARNTTWTFSRDVDLKFDFIGVNYYDGQGFMVPKELGVSSAKDLDGATVCIQTGTTTELNLADFFRNNNISYEPVPVETNAEGQQQYLAGACDTYTTDASGLAATRATFENPGEHIILPEIISKEPLGPLVRHGDNDWGDVTRWVLYALIAAEELGVTSANVEEMTTNTTNPEVARLLGTEGTLGEMLGLEADWAKKAIASQGNYGEIFAKNIGEETPIGLARGLNAQWTDGGLMYAPPFR*
>MP0528_megahit_344677_3-428
SGLSATRAQADDPDKWVVLPNIISKEPLGPLVRHGDHQWGDVVRWSLNTMIIAEELGVSSSNVDDSKGSNIPEVLRLLGVEGGYGEMLELSNDFAYNIIKQVGNYSESFDRNIGPDTPLGIGRNLNALWTDGGILYAPPFR*
>MP0528_megahit_349035_2-91
NIADTGILPDRGPNELWTKGGILYVPPAR*
>MP0528_megahit_353648_206-649
DTYTTDKSGLAAQRTKMSNPDEHIVLPETVSKEPLGPVVRQGDSVWEDIVRWSLNTMIEAEEYGITSANADSMKTSDNPAIKRLVGAEGELGAAFGLDNDWSLRIIKQVGNYGESYKRNIADTGILPDRGPNELWTKGGILYVPPAR*
>MP0528_megahit_353912_1-1080
PKDDEPKDDEPKDDEPKEPEPKDDEPKDPEPKEIMQPMKCNPCSLNDLKSKILRVGISKSPGVRGFSKKNEDGDYEGMDVHLATCVAIAIYGPEKFADKIEFLETSSRERFEMLKNDEIDLLCRNTTWTHSRDNNDLTFCGINCYDGQGFMMHKGNEVKDTLEETLNGKRISVTRNTTTYDNLIDYIKEKKLSVTVIPHNSNGESIQRYVNNRSDVITSDKSALAGLRIDSGKPNDHILHPEVISKEPLGPVVKEGQDVLADIVRWVLNSQIECAENGINSQNIISRELSPSQQTYLSRAYLAQSESKNRWQTKETFDAIIALGNYNEMYDVYLKNILGEPTQNKPWNMGGLLYSPPNK*
>MP0528_megahit_354455_1-534
DATGLDGATVCIQTGTTTELNLADFFRANGIGYEALPIETNDEARENLFAGRCDVYTTDASGLSATRAQADDPDKWVVLPNIISKEPLGPLVRHGDHQWGDVVRWSLNTLIIAEELGINSSNVDDMKSSNIPEVLRVLGVEGGYGEMLELSNDFAYNIIKQVGNYSESFDRNIGPDTP
>MP0528_megahit_362274_1-831
MFKYIKQLTSLVAMVAVLFTFTTESMAAKKSKTLKNTQKKGFVRCGVSQGLPGFSNADAAGNWTGVDVDVCRAVAAAVLGDANKVKFTPLSAKERFTALTSGEIDILSRNTTWTLSRDADIGLTFVGVNFYDGQGFMVRKSSGITSTSQFKNGISACTNLGTTTELNMRDFFNSKGISYEPVTFEKADEVVAAYDAGRCDTYTTDKSGLAAQRIKLSKPDDHIVLPETISKEPLGPVVRQGDAVWEDIVRWSLNTMIEAEEYGITSANADMMKTSDN
>MP0528_megahit_363567_531-1019
MIKSIKTWILVGFASLLLVACGQGGGGAGSKKSKTLDNTKKAGFVKCGVSEGVPGFSNADASGNWSGIDVDVCRAVAAAVLGDADKVKYTPLSAKERFTALNSGEIDILSRNTTWTLSRDADIGLTFVGVNFYDGQGFMVRKSSGISSVNDFKDGIVACTNIG
>MP0528_megahit_365924_1-411
SRAGYPDPSAHVVLPEIISKEPLGPSVRHGDSEWADVVRWSLNAMIIGEELGINSGNVEEMKGSNNPEVLRLLGVDAGYGAMLGLTDDWAANILTQVGNYSESFEKHIGPNTPINIQRGLNALYKDGGILYAPPFR*
>MP0528_megahit_366144_1-495
MFKHLKQLTSLVAMIAVVFAFTTEAMAKKSKTLKNTQKKGFVRCGVSQGLPGFSNADASGNWTGIDVDVCRAVAAAVLGDANKVKFTPLSAKERFTALTSGEIDILSRNTTWTLSRDADIGLTFVGVNFYDGQGFMVRKSSGITSTSQFKDGISACTNIGTTTEL
>MP0528_megahit_367346_443-556
NYGESYKKHIADTGILPNRGPNQLWTKGGILYVPPAR*
>MP0528_megahit_367369_494-625
IIEQVGNYGESYKKHIADTGILPNRGPNQLWTKGGILYVPPAR*
>MP0528_megahit_372551_1-585
TVCIQVGTTTELNLADYFKENGMSYEPVPTADNAESQQQYLAGACDTYTTDASALHGTRVNLENPDDHLVLPEIISKEPLGPLVRHGDDNWADIGRWVLNALIIAEEKGITKANIDSWKDTKDAEIHRLLGTGDDDILAMVGLPKNAMYNAIKAGGNYGEIFENNLGATSGINIERGVNASWTKGGILYSPPFR*
>MP0528_megahit_375468_2-349
EPLGPVVRQGDAVWEDIVRWSLNTMIEAEEYGITSANADMMKTSDNPQIKRLVGAEGEMGAAFGLDNEWNLRIIKQVGNYGESYKRNIADTGILPDRGPNQLWTKGGILYVPPAR*
>MP0528_megahit_376840_3-989
TLGVSTAIAGSHGSTHDLVKERGKLMCGSNTGLAGFGAPNDAGVWEGIDVDVCRAVAAAVFGDASKVEYVPTTSKVRFTVLQSGEIDMLSRNTTWTLSRDVDLGLEFVGVNYYDGQGFMVNKSLGVSSAMELDGASVCIQVGTTTEMNLADFFKANGMSYESVPVETNSEADAAYTAGRCDVYTTDASGLYASRAGYPDPSAHVVLPEIVSKEPLGPAVRHGDSEWADIVRWSLNAMIIGEELGITSANVDEMKSSKNPEVLRLLGVDAGYGAMLGLSDDWAYNILSQVGNYSESFEKHIGPNTPINIQRGLNALYKDGGILYAPPFR*
>MP0528_megahit_381995_3-530
CYREAIFEKRYLNNYLNGENNMKKLLSIFAVLAFAFSANAGTLDDVKNRGFLKCGVTTGLIGFAAPDDAGNWAGFDVDVCRAVAAAIFGDSSKVEFTTTTGKSRFPTLASGEIDMLARNTTWTLSRDVNLGFEFVGVNYYDGQGFMIPSALGVDDATGLDGATVCIQTGTTTELNL
>MP0528_megahit_383168_313-567
MNKKAIVFLLVFAMVIVACGDTTEEAAVEATEEEHDHEGESTLEQVQERGFLKCGVSTGATGFTEVGDDGSYSGFDVDYCYAVAA
>MP0528_megahit_384792_583-732
NDWSLRIIKQVGNYGESYKRNIADTGILPDRGPNELWTKGGILYVPPAR*
>MP0528_megahit_388788_2-550
YDGQGFMVPSALGVSSATELDGATVCIQTGTTTELNLADFFRLNGISYEALPIETNDEGKENLFAGRCDVYTTDASGLSSTRAAASNPDKWKVLPEIISKEPLGPLVRHGDHQWGDVVRWSLNAMIIAEELGVTSENVDAQMSSNVPEVLRLLGVEGNYGEMLELSNDWAYQIIKQIGNYSES
>MP0528_megahit_392036_248-1312
YREAIFEKRYLNNYLNGENNMKKLLSIFAVVAFAFSAHAGTLDDVKNRGFLKCGVTTGLAGFAAPDDSGEWAGLDADMCRAVAVAVFGDRSKVEFITTTGKSRFPTLASGEVDMLARNTTWTISRDVNLGFEFVGVNFYDGQGFMVPSALGVSSATELDGATVCIQTGTTTELNLADFFRLNGISYEALPIETNDEGKENLFAGRCDVYTTDASGLSSTRAAASNPDKWVVLPEIISKEPLGPLVRHGDHQWGDVVRWSLNAMIIAEELGITSENVDAQTSSNVPEVLRLLGVEGNYGEMLELSNDWAYQIIKQIGNYSESYEANVGPDTPLEIARGLNALWTQGGILYAPPFR*
>MP0528_megahit_392113_885-1619
MNNIRISILAVICSVFMVPAAYAGTLDTVKSQGFFNCGVSQGVPGFSNPDESGNWSGIDVDVCRAVSAAVFGNPDNVKYVPLTAKERFTALQSGEIDVLSRNTTWTLSRDAQIGLEFAGVNFYDGQGFMVRKDSGITSAMELDGASVCTNLGTTTELNMADFFRANSMAYEPVVFEKADEVVNAYDEGRCDTYTTDKSGLAAQRTKLADPDAHVVLPETISKEPLGPVVREGDGDWADVVRWSLN
>MP0528_megahit_392170_1-531
VRCGVSQGLPGFSNADASGNWTGIDVDVCRAVAAAVLGDANKVKFTPLSAKERFTALTSGEIDILARNTTWTLSRDADIGLTFVGVNFYDGQGFMVRKSSGITSTSQFKNGISACTNIGTTTELNMRDFFNSRGISYEPVAFEKADEVVAAYDAGRCDTYTTDKSGLAAQRTKLSSP
>MP0528_megahit_396765_1-567
ADIGLTFVGVNFYDGQGFMVRKSSGITSVDQFKNGISACTNIGTTTELNMRDFFNSRGISYEPVAFEKADEVVAAYDAGRCDTYTTDKSGLAAQRTKMKNPDEHIVLPETISKEPLGPVVRQGDAVWEDIVRWSLNTMIEAEEYGITSANADSMKTSDNPQIKRLVGAEGEMGAAFGLDNEWNLRIIKQ
>MP0528_megahit_399694_3-596
GFSNADAAGNWTGVDVDVCRAVAAAVLGDASKVKFTPLSAKERFTALTSNEIDILSRNTTWTLSRDADIGLTFVGVNFYDGQGFMVRKNSGISSVNDFKAGVSACTNLGTTTELNMRDFFNSKGIKYEPVTFEKADEVVAAYDAGRCDTYTTDKSGLAAQRIKLSNPDDHMVLPETISKEPLGPVVRQGDSVWEDIVR
>MP0528_megahit_399865_1-741
SGEIDMLSRNTTWTLSRDVDLGLEFVGVNYYDGQGFMVSKDLGVSSASELDGASVCIQVGTTTEMNLADFFKANGMSYESVPVETNSEADAAYLAGRCDIYTTDASGLYASRAGYPDPSAHVVLPEIISKEPLGPAVRHGDSEWADIVRWSLNAMIIGEELGINSGNVDEMKGSNNPEVLRLLGVDAGYGAMLGLSDDWAYNILSQVGNYSESFEKHIGPNTPINIQRGLNALYKDGGILYAPPFR*
>MP0528_megahit_400835_3-509
MSYEPVPTADNAESQQQYLAGACDTYTTDASALHGTRVNLENPDDHLVLPEIISKEPLGPLVRHGDDNWADIGRWVLNALIIAEEKGITQSNIDSWKDTKDAEIHRLLGTGDDDILAMVGLPKNAMYNAIKAGGNYGEIFENNLGATSGINIERGVNASWTKGGILYSP
>MP0528_megahit_402521_321-599
TMIEAEEYGVTSANADMMKTSDNPAVKRLVGAEGELGAALGLDNEWSLRIIKQVGNYGESYKRNIADTGILPDRGPNQLWTKGGILYVPPAR*
>MP0528_megahit_404479_2-142
MTKIKSLFISLVLTLGVSTAIAGSHGSTHDLVKERGKLMCGSNTGLA
>MP0528_megahit_407677_986-2017
MRKSLFMILSSIILIVGGQAAFSGGHSVTLDDVKARGNLLCGVSTGAPGFATVDDSGKDVGFDVDYCRALAAAIFGDPMAVKFVGLTSAVRFTALAAGEVDILARNTTWTYSRDTDLKQTFLGVNYYDGQGFMVKKDLGVNSTLELDGATVCIQVGTTTELNLADYFKENGMSYEPVPTADNAESQQQYLAGACDTYTTDASALHGTRVNLENPDDHLVLPEIISKEPLGPLVRHGDDNWADIGRWVLNALIIAEEKGITKANIDSWKDTKDAEIHRLLGTGDDDILAMVGLPKNAMYNAIKAGGNYGEIFENNLGATSGINIERGVNASWTKGGILYSPPFR*
>MP0528_megahit_408019_3-734
LTSLVAMVAVLFTFTTETMAAKKSKTLKNTQKKGFVRCGVSQGLPGFSNADAAGNWTGIDVDVCRAVAAAVLGDASKVKFTPLSAKERFTALTSGEIDILSRNTTWTLSRDADIGLTFVGVNFYDGQGFMVRKSSGITSTDQFKNGISACTNIGTTTELNMRDFFNSRGISYEPVAFEKADEVVAAYDAGRCDTYTTDKSGLAAQRTKMSNPDEHIVLPETISKEPLGPVVRQGDSVWEDIVRW
>MP0528_megahit_408513_332-676
PLGPVVRQGDSVWEDIVRWSLNTMIEAEEYGITSANADMMKTSDNPAIKRLVGAEGEMGAAFGLDNEWNLRIIKQVGNYGESYKRNIADTGILPDRGPNELWTKGGILYVPPSR*
>MP0528_megahit_408582_3-341
GPVVRQGDSVWEDIVRWSLNTMIEAEEYGITSANADMMKTSDNPAIKRLVGAEGELGAAFGLDNDWSLRIIKQVGNYGESYKRNIADTGILPDRGPNQLWTKGGILYVPPAR*
>MP0528_megahit_410601_1-534
GISACTNIGTTTELNMRDFFNSKGIKYEPVAFEKADEVVAAYDAGRCDTYTTDKSGLAAQRTKMSNPDEHLVLPETVSKEPLGPVVRQGDSVWEDIVRWSLNTMIEAEEYGITSANADMMKTSDNPAIKRLVGAEGEMGAAFGLDNEWNLRIIKQVGNYGESYKRNIADTGILPDRGP
>MP0528_megahit_418588_12-788
MNKKAIVFLLVFAMVIVACGDTAEEAAVEATEEEHDHEDESTLEQVQERGFLKCGVSTGATGFTEVGDDGSYSGFDVDYCYAVAAAIFGDYSKVEFKQLTAAERFTALSAGEVDVLIRNTTWTQSRDTELGNDFGPTTYFDGQQLMGRVSDGLSSSSTLADIDGLRVCTNAGTTTEKNITEGAGLVGATIELVTVEAFSEAIDKFIAGECDIVTTDGSGLVGRRAVNDALNDWAIFPQSPISKEPLGPTYRSNDSQWAD
>MP0528_megahit_420553_648-743
MFKYLKQLTSLVAMVAVLFTFTTESMAAKKSK
>MP0528_megahit_420816_3-680
MSKKAIVSLLILSMIAVACATEEAVEEVAVEEEHDHSDESTLDEVIERGFLKCGISTGATGFSEQADDGSFGGFDVDFCYAVAAAVFGDYSKVEFKQLTSAERFTSLAAGEVDVLFRNTTWTQSRDTELGNDFGPTTYFDGQQLLGRKADGITESSTLADIDGLRVCTNAGTTTEKNITEGAGLAGATIELVTVEAFAEAVDKFIAGECDIITTDGSALVGRRAVN
>MP0528_megahit_421510_100-591
AFAEAVDKFIAGECDIITTDGSALVGRRAVNDALNDWVIFPTSPISKEPLGPTYRSNDSAWADVVNWTVYATIIADEYGVTSANVDSVDTDALPELGRLFGANDGELQTKMGLDADAFYNVIKQVGNYDQIYSRNLNPLGLFREGGANDRWTNGGLIYAPPAR*
>MP0528_megahit_422513_1-522
SKGISYEPVAFEKADEVVAAYDAGRCDTYTTDKSGLAAQRTKMKNPDEHIVLPETISKEPLGPVVRQGDAVWEDIVRWSLNTMIEAEEYGITSANADMMKTSDNPAIKRLVGAEGELGAAFGLDNDWSLRIIKQVGNYGESYKRNIADTGILPDRGPNQLWTKGGILYVPPAR*
>MP0528_megahit_428963_576-1079
MSKKAIVSLLVLSMVAVACATDTAEEEVAVEEEHDHSDESTLEMVLERGFVKCGVSGSATAFSETGADGSITGFDADYCYAVAAALFGDYSKVEFKSLTSAERFTSLAAGDIDVLIRNTTWTQSRDTELGNDFGPTTYFDGQQLMGRNSDGISSSSTLADIDGLSVCT
>MP0528_megahit_429065_53-526
MFKYLKQLTSLVAMVAVLFTFTTESMAAKKSKTLKNTQKKGFVRCGVSQGLPGFSNADAAGNWTGVDVDVCRAVAAAVLGDANKVKFTPLSAKERFTALTSGEIDILSRNTTWTLSRDADIGLTFVGVNFYDGQGFMVRKSSGITSTSQFKDGISACT
>MP0528_megahit_430251_1-777
MNKKAIVFLLVFAMVIVACGDTTDEAAVEATEEEHDHEGESTLEQVQERGFLKCGVSTGATGFTEVGDDGSYSGFDVDYCYAVAAAIFGDYSKVEFKQLTAAERFTALSAGEVDVLIRNTTWTQSRDTELGNDFGPTTYFDGQQLMGRVSDGLSSSSTLADIDGLRVCTNAGTTTEKNITEGAGLVGATIELVTVEAFSEAIDKFIAGECDIVTTDGSGLVGRRAVNDALNDWAIFPQSPISKEPLGPTYRSNDSQWAD
>MP0530_megahit_250_3-344
MSLPPFVDDSPTQNKPNREKQMKLNLLTAALGLSVAALATAGASAQTLDTVKERGTLRCGVNTGLPGFASQNDQGEWQGLDVDYCKAIAAAVFGDVSKVQYSPLSAVQRFPALQ
>MP0530_megahit_2041_2-481
MSLTMKLALATTALVAAGQVASAQVAEGSKLNTVLERGSLLCSGHNGSFLGFAEVDDQGNWKGVDIDLCKALAAGLFGTSEGNLEIVPISWAQRWPALQSGDIDVVIKVSGWTQSRDTELNLAYSTPYFIGAFQAMAKADLGAEKIADLDGGSLCVAAGT
>MP0530_megahit_22283_3-647
IHTGQLGMSYLDKRGRWQGFFVDYCRALAAAVLGDANKVKFMPVASNKRFTIVQTGEADVLSRTTTWTLTRDTELGVNFVGIMYYDGQSFLVPKSSGVAKANDLDGASICITKGTTSELNTADYFQRNGIRFKSIVFENPEEAKLAFFAGRCDAMTTDAFTLTVIRLADTENPDDYVVLNERLTKEPVGPVVRSDDEQWFEINKWVLNALIAAEE
>MP0530_megahit_22927_499-768
MLRLTVALVALSAGTAMAGTLDEVKERGKLICGVYPGLPGFAFLSEDGTWMGSEVAFCRALAAAVLKDPTAVEFVPTPSKTRFTALASGE
>MP0530_megahit_23757_2-631
GFMVNKSLGVKSVKDLGGATVCVLPGTSSEKVAEDVFKKNGLKYTAVVIESKKELNTAFFGGRCDVHVQSTSGLSSARATVASNPDDYIILPGIVGKDPMGPVVRQGDPQFKDIVAWSVYAMMEAEESGVTSKNVDEMKKSKDANIARLLGTKDKLGEALGLDNDWAYRIIKQVGNYGEVFERNVGKGSPLKLSRGLNNLWTRGGLLYSP
>MP0530_megahit_42553_3-329
MRKTKSIALGIALAVGTFSATGAMAATTLENVKEKGHLQCGVTSGLPGFSQPDEKGNWTGIDVDTCRAVAAAIFGDANAVEFTPLTAKERFTALQSGEIDMLSRNTTWT
>MP0530_megahit_55602_454-1146
RDASLGLNFAGVNYYDGQGFLINKGIGVDDATQLDGATICIQAGTTTELNLSDYFRAKGMEFKPIVFDTSEQTVQGFAAGRCDVLTSDRSQLAALRSKLSDPSSAKILPNTISKEPLGPVVRQGDDQWFNIVKWVLSVQINAEELGVTSANADDMLKSDNPNIQRLLGTDGDMGAKLGLPDDFGYQAVKLVGNYGEMYDRNVGPDTPLGLDRGINALWTEGGIMYAPPVR*
>MP0530_megahit_63875_810-1334
MKFLLTAAAALGLMAGAASAQSRLETVQERGKLLCSGHNGSYLGFAEVDDQGNWEGLDIDLCRGLAASLFGKAEGHLDIVPISWAQRWPALQSGDIDVIIKLSGWSQSRDTELNLAFSNPYFVAGFHVMTNADLGVESVAGLDGGSICVSAGTTTERFLAAYVEKLGIDVEIIVF
>MP0530_megahit_67042_2-1003
MHHLKGPKSITSVAAFAAAFAITTALSGDLTAKADRLADVKKAGILHCGVVPGVPGYAFPNKQGKMVGFDIDLCRAIAAAVLGDADKIKTTKMRLPVAFNAMKAGTVDVVTHRFTWTFGRDVGQGLDFTRVMVFDGQGFMVRKKLGVKSGMELDGATFCLTTGATTEANVSDFFRVHGMKFKQVTFGSMGEAQKAYDQGRCDVFVTDKFGLGARRLAMTNPNDHIILPETISNEPISPMVAHGDQVWKDIVVWTFNALISAEELGITSKNIDQLRDSSKNPWIHRLLGKSGKFGSKIGLGKDWAYRAIKAVGNYGEIWENNLGKHGLGMARGKN
>MP0530_megahit_67671_3-767
SNTLDDVKNRGYLICGISENLTGFATPNDKGMWTGFDVDMCRAVAAAVFGDFNKVEFITTTSRSRFPILASGEIDLLARNTTWTFSRDANLGFEYAGINFYDGQGFMVSKSLGIDSVKDLEGATVCIEIGSTKEFNINNFFLKNNISFKALLVEIDDDAVENYLAGRCDVYTNLISELAVLRIKIPKPSNHIILPEIISKEPLGPLVRHGDNEWGDIIRWSLNTMIIAEELGLTSENVDEHFESNNNEVLRLLGV
>MP0530_megahit_68605_3-620
TDQASAEHAHGGRLQEVKDRGKLICASRNDVPGYGSLDASGNNVGFDIDLCRAVATAVLGDSSAIEIRYISASERGPTIQSGEVDLLVRTVTWTTSRDAQWGNYVQTMFFDGQGFIVNKSLGISSALELKGATVCVTQGTTTELNLQDFSNQNNLNISALTFEDTDAVVAAYTSAQCDAFTNDRSQLAALGSAFSNRADHVILPET
>MP0530_megahit_73833_2-304
VRWTLNALVAAEELGITSANMSEKAAGTDNPEINRLLGSEGNLGEMLGLDADWAQKALAAGGNYGEIFAKTIGEDTPVGLARGLNAQWTDGGLLYAPPFR*
>MP0530_megahit_88506_3-677
FIIVLAIPVSGYFGKQESIVITKENGLLQTVKDRGYLICGVNAGLPGFSAADDEGNWTGLDVDFCRAVSAAVFGDASKVEFVGLNSAQRFPTLASREIDLLARNTTWTISRDVNLMFEFAGVNFYDGQGFMLPADLGITSATELDGAFVCITPETTSELNLNDYFAENNMQYVSVPVEGNKEAKSKLFAGECDVFTTDASGLSSARAGAETPSDWVVLPEIISKE
>MP0530_megahit_103387_983-2017
MRLKTTVTLAAVALALGVTSGAQAGTLEDVQARGVLRCVVSTGIAGFAKPDANGVWGGFDIDFCRATAAAVLGDAGAIEAVTSTGKTRFTKLNAGEGDVLWRNTTITFSRDVGVKLRFHGINYYDGQGFMVKKSLGIGSALELDGASVCIQTGTTTELNLADYFAENGMSYEAVTIETNDEARQNYESDRCDVYTTDASGLSSTRSALPDPDAHMVLPEIISKEPLGPATRHGDDQWSDIITWVLNATITAEELGVTQANVDAKAGKQGQPSKNPETRRMLGLDGSQGSELGLSNDWAYQIIKQVGNYSDIFERNIGPNTPLGIERGLNALWTNGGLQYSPPFR*
>MP0530_megahit_115672_656-1672
MKKTVIFGALTVAGLAAGAAGAATLDDVKARGKLNCGVTTGLAGFAAPNANGEWEGFDVAVCRAVAAAVLSDKNAVEFVPTTGKTRFTALASGEIDFLARNTTWTFSRDTDLKFDFIGVNYYDGQGFMVPKALGVSSAKDLDGATVCIQTGTTTELNLADFFRKNNISYEPVPVETNAEGQQQYLAGACDTYTTDASGLAATRATFENPGEHVLLPEIISKEPLGPLVRHGDNDWGDITRWVLNALIAAEELGVTSANIEEMTGNTNNPEIARLLGTEGTLGEMIGLDAEWAKRAIMAEGNYGEIFAKNIGEETPIGLARGLNAQWTDGGLLYAPPFR*
>MP0530_megahit_119018_488-1504
MKKSVFFGALTVAGLAAGASAAATLDDVKARGTLNCGVTTGLVGFAAPDANGNWDGFDVGICRAVAAAVLNDPTAVEFVPTTGKTRFTALASGEIDLLARNTTWTFSRDVDLKFEFVGVNYYDGQGFMIPKDMGVSSAKELDGATVCIQTGTTTELNLADFFRKNNISYEPVPIETNAEAQPLYLEGGCDVYTTDASGLAATRAAFENPGDHVVLPEIISKEPLGPLVRHGDNEWGDVNRWVLNALIAAEELGVTSANIDEMMSGTENPEINRLLGTEGNLGEMLGLDADWAARAIKAGGNYGELFEKHIGENTPVGLSRGLNAQWTDGGLLYAPPFR*
>MP0530_megahit_124640_1-309
MLMMASVAFAGCVSDDGDDTDDIDDTVDPVGGETESTLDTVIARGSLKCGVKDSQYGMGYLEADGTYTGLDIEYCKAVAAALGLDPATDIEYVLATGSNRFEL
>MP0530_megahit_125160_329-937
AKELDGATVCIQTGTTTELNLADFFRANGISYEPVPVETNAESQQQYLAGACDVYTTDKAGLAATRSAFADPQNHLILPETISKEPLGPLVRHGDNQWGDVVRWTLNALIIAEELGITQDNVTTLAASATNNPEINRMLGTEGTYGEMLGLDQDWAVAAISAGGNYGEIFARFLGEDTLIGLDRGLNALYRDGGILYAPPFR*
>MP0530_megahit_132310_1091-1543
DAMVEWAPSLAAGRVDAPDGADNHVILPDVIALEAEGIIVPEGDADWLDVQNWMLSSLWFAEMEGITSENIDEIKASPPSETIAKFLGNTPGYGDRLGLSNDWAYNMIKEVGNMAEIYDRNVGDGSPYGLPRGINSLYNAGGVFYPFIID*
>MP0530_megahit_135122_79-1212
APGREGKLLTQRKFGNILYDSTCVPKYGTMGKSIMSKFLAAGAIVAASLAAPQMAAAQSETVKQIEERGTLLCSGHNGSYFGFVEVNDNNEWKGLDIDLCRALTTAILGDPTKNQIVPLSWAQRFPALQSGDVDVIIKATGWTMGRDTEQGLQFSLPYFFGGAQLMAHGDLGVTEASGLAGGTICVEAGTTIERLVANYLNTENIEHNMVSYESAAELRSAYLANRCDAFAAWGPFLAVLRATEIDNPDAHVILDDQLSAEPIAAAMRQGDENFVDVVNWMLAALLIAEEEGVTSENVEEMAATPPNPRVARLLGAEPGIGERLGMRDSWAREMIAAVGNFGEIYDRNLGKDSPYKLERGLNNLWSHGGVLYAPILD*
>MP0530_megahit_136365_1-186
VGSYGDMLELDYNWAYNIIKQVGDYSSVFNRNIGPDTALGLERGLNALWSKGGILYAPPFK*
>MP0530_megahit_138717_3-611
ITFSRDVGVKLTFVGINYYDGQGFMVKKSLGVNSAKELDGASVCIQTGTTTELNLADYFRTNNMKYEAVTIEKNSEARAAYLAGRCDVYTTDASGLAATRSTFPDPTAHKILPEIVSKEPLGPAVRQGDDQWADIIRWIYNATVTAEELGVTSSNVDSMKSANNPEILRMLGVEGSQGEELGLSKDWAYQIIKQIGNYGEIFE
>MP0530_megahit_146855_3-257
MKKLAIALAAAALSFGPQTAKAGTLGDVKARGVLNCIVSTGLPGFSYTDASGRWKGFDADMCRSVAAAVLGDGEKVKFIPATGKT
>MP0530_megahit_148450_1-996
ASAAVVAMGVVSGAQAGTLEDVQNRGTLRCVVSTGIAGFAYTDSSGTWKGFDIDFCRATAAAVVGDADKFSTVKSTGKTRFTLLNAGEGDVLWRNTTITFSRDVGVKLRFHGVNYYDGQGFMVKKGLGVKSATELDGASVCIQTGTTTELNLADYFHANGMKYEAVTIETNDEARQNYISDRCDVYTTDASGLAATRSTLPEPDNHVVLPEIISKEPLGPATRHGDDQWSDIITWVLNATITAEEKGVTSANVDQMKSSKDPEILRLLGVEGNQGGELGLKKDWAYQIIKQVGNYGEIFERNIGVDTPIGLARGLNALWTNGGLQYSPPFR*
>MP0530_megahit_148976_2789-3277
ESGDEVRTAYFNGRCDGLTLLAPPLAAARATSENPEAHVILPDVIALEPEGIIVPEGDPKWLDVMNWMLSSLWFAELNGITSENVDEIKANPPSAQIGKFLGVTPGYGSRLGLSDDWAYNLITEVGNYAEIYDRNIGVPYALPRAKNNLYTNGGLFYPLMVD*
>MP0530_megahit_174407_1-546
YFRANGMSYEPVVFEKADEVRNAYDSGRCDVHTTDKSGLAAQRTMLAQPEDHMVLPETISKEPLGPVTREGDEPWSDIVFWVLNALITADELGVTSAEVEAVRADPNSTPEWKRILGTEGATGEHLGLGAKWAYNAIQQVGNYGEIYERHVGANTPLALAREGSPNASWKNGGLLYAPPIR*
>MP0530_megahit_177480_963-2024
MKKIYLLLFTPFILLFFACATGDESSSVPSDTLATVVERGILHCGIKDSQPGFGYLQPDGTYAGQDVEYCKAVAAAVLGDANKVKYVPATAKARFEMLKAGEIDVLIRTTTWTASRDASLKSSFAVTTFYDGQGMMVKSDSGITSMKDLTGATICVTTGTTTEQNLDDWFTERNLAYQQLAVENDAGSQAAFIAGRCDGWTGDKSNLAGQRSKYPSDAGGSDALTILPITLSKEPLGPVTRDNDSKWFDVVNWIVIGTIAAEEMGISSQNLQAHIANPKNKNQARLLGVGWDGGEVTDLGLGISADFMQKVLYQVGNYGEIYARTIEPIGIPRSGSLNALWTQGGIIYAPPMR*
>MP0530_megahit_177975_93-557
GECDMYGTDRSGLASNRLGFRNPELHMILPEIISKEPLGPVVRYGDQKWSDIVRWTVYVLFIAEEMGINSKNIDTFKNHKDPNIQRFMGEKNGKDYPHLGSKLGLSATWAYDIIKQVGNYKEIFTRNIINKLGLKRGLNQLYSHGGLLYAPPLK*
>MP0530_megahit_181641_2-427
SGLAATRATFTKPEDHLILPEIISKEPLGPVVRHGDDQWADIIRWTVFALIAAEEHGVTAANADAMAAKKAPATARLLGGEGDLGKMLGLDKDWAKRAIKAQGNYAEIFERNVGTKTNIGLARGLNAHYTNGGLQYSPPFR*
>MP0530_megahit_182922_464-1324
GFDADYCRAVAAAVLGDANAVNFVALTASERFTAVQTGDVDVLIRNTTWTQSRDSDVGMDFGPTTYYDGQQLMARASDGFTGSSKVSDIDGAIVCTNAGTTTEKNIAEAALLAGAEITLLGFETSDEVYETFIAGGCDITTTDGSALVGRKAKQQPADQEWVIFPATPISKEPLGPTYGQNDSAWADAVNWTVYAMIIMDEYGVTSANVDATCATAEAEVARLCGGDGELQTAMGLSADAFHQVIKQVGSYGEVYDRNLNPVGLYREGSANAGWLDGGLIYSPPAR*
>MP0530_megahit_185455_304-603
MNKTAITLAAVAAAALTLGAPAAKAGTLEDVQKRGVLNCIVNTGLPGFSYTDKSGRWKGFDADMCRSVAAAVLGDGEKVKYIPATGKTRFTLLNSKEGDV
>MP0530_megahit_188723_3-959
FAGTLEDVKSRGILNCGASEGVPGFSNPDANGNWAGLDSDICRAIAAAIFNDPTKVNFVPLASKQKILAVVTGQVDLTSRTTTWTMKRDTKEGVDFTTIVFYDGQGFMVRKDLGVTDARQLKGATVCVTTGTTTELNLADFALANNIKMEAVVFEGKKEAVNAYKSGRCDAFTTDSSQLAAFRTTFKNPGDHLILKELISKEPLSPLVRHGDNKWKDLVTWVINGLITAEELGVTSKNATDMAANTKNPTIKRLLGTSGEYGVYIGLEKDWMLRAITKVGNYGEIFERNLGQGTPLKLKRGVNALPRDGGLLYAPAFR*
>MP0530_megahit_189982_398-589
MKKLSIALAACAVTALTLTPQAAKAGTLEDVKARGVLNCIVNTGLPGFSYTDPSGRWKGFDADM
>MP0530_megahit_192997_415-1560
MHKSKLVRLLALFLTIGVVAAACGSDGDDSAATTTAAPAATTAAATTAAPATTTAQVEVVQGGSLLDTVQARGMLHCGVSGSAVAFSETQADGSVTGFDADYCRAVAAAVLGDANAVMFMSLTASERFIAVQSGDVDVLMRNSTWTQSRDTDVGMDFGPTTYYDGQQLMGRVSDGFSGNSGIADLEGAIVCTNAGTTTEKNIAEAAELGGVNITLNSFETGDEVWQQFIDGACDISTTDGSALVGRKVKQQPADEEWVIFPPTPISKEPLGPVYGQNDSKWADAVNWTVYATIILDEYGINKANVDDWLDEPGEVGRLLGGDGELQTTMGLSADAFYQVVKQVGNYSDIYNSNLNPVGLYREGSANAGWKAGGLIYSPPAR*
>MP0530_megahit_205141_605-1150
LADYFRANKISYKPVPIESNEEARKNYLADRCDSYTTDASGLAATRATFDDVDKHVILPEIISKEPLGPVVRHGDDQWADIVRWTVYALIAGEEHGITAANADKMASSSGNPNVKRLLGSEGNLGKMIGLDKEWARRAIKAQGNYEEIFERNVGMKTPVGLARGLNAHYLDGGLQYSPPFR*
>MP0530_megahit_207584_3-752
VVILIWFFWLSVIDNSAIGQDKKPMQIMDHSKMTLDEIEKIKSMVMVRDRIIKKPEYNPTYGITYQRVIKRGYLICGTNDEFPGFSEEIFDDDDGLLMRGFDVDICRAVAAAVFGDEEAIEYEIVDGVTRFTYLIDGTIDVLSAATTYTFTRNVLKKLEFLPTTYYDGQGFITKRTLGVSSAKQMHGAKICFSASGTAAKNIADFFELHEIKYIPVIVGEKEKSKDLYLRGECDMYGTDRSGLASNRLGF
>MP0530_megahit_214488_225-1010
MIKKTLKHLFSLFAVFAFVFAIGTEAMAAKAGKTLKNTIKKDFVKCGVSQGVPGFSNADASGNWTGIDVDVCRAVAAAVLGDASKVKFTPLSAKERFTALKSKEIDVLSRNTTWTLSRDGGIGLTFNGVNFYDGQGFMVTKASGITSVNGLNGVSACVNIGTTTELNMRDFFNSKGFTYEPVVFEHADEVIAAYDSGRCDTYTTDKSGLAAQRTKLKDPSAHIVLPETISKEPLGPVTREGDENWSDIVRWSLNVMIEAEEL
>MP0530_megahit_215252_1903-2928
MKNAKSIAVGAAMLCGVFTASVASAATTLESVKEKGHLQCGVTSGLPGFSQPDDKGNWTGIDVDTCRAVAAAVFGDAQAVEFTPLTAKERFTALQSGEIDMLSRNTTWTLTRDASLGLNFAGVNYYDGQGFLINKGIGVDDATQLDGATVCIQAGTTTELNLSDYFRAKGMEYKPIVFDTSEQTVQGFASGRCDVLTSDRSQLAALRSKLSDPDSAKILPNTISKEPLGPVVRQGDDQWFNIVKWVLSVQINAEELGVTSDNVDDMMKSDNPSVQRLLGTDGDMGAKLGLPDDFGAKAIKQVGNYGEMYDRNVGPDTPLGLDRGINALWTEGGVMYAPPVR*
>MP0530_megahit_232716_42-1055
MRYLKRFFIFLIFHILSLPVIAFTLDDVKSRGYLNCGISETRVGFADINSDNIWIGFDVDMCRAVAAAVFSDSSQVNFILTTSRSRFPILASGEIDLLSRMTTWTFSRDVNLGFEFAGINFYDGQGFMYKSELGIQTPNDLNGATICIIEGTQMAFNINNFFNKNILTYQSIPVEFDDEAFESFNSGRCDIYSSYMTELANKRIAFNRPEDYSIYSEIISKEPLGPVVRHGDDQWRDVVSWSLKVMIIAEELNITSKNIDDFLDSDNNEILRLLGMVGAYGDMIELDEKWAYYIIKQVGNYSEVFNKNLGPETRLNLNRGLNRLYIDGGLLYAPPFR*
>MP0530_megahit_232716_3024-3212
MKISSVLKLLTSLLMLSFGTAAIADTLSDTKARGHVRCGVSQGLPGFSNPDADGNWVGIDVDV
>MP0530_megahit_239867_363-1382
MKKTAIALAVIAAALTIGPQVATAGTLDDVKSRGVLRCVVSTGVPGFAYPDASGAWKGFDIDFCRATAAAVLGDASKIKAVTSTGKTRFTKLNAGEGDVLWRNTTITFSRDVGVKLRFHGVNYYDGQGFLVKKALGVKSAKELNGASVCIQTGTTTELNLADYFHANGMKYEAVTIETNDEARQNYTSGRCDVYTTDASGLAATRSTFSDPQNHIVLPEIISKEPLGPATRQGDDQWSDIVTWVLNATITAEEKGITQANVDKMKSSKDPEVLRLLGVEGSQGKELGLSNDWAYNIIKSVGNYGEIFERNIGAKTPIGLQRGLNALWTKGGLQYSPPFR*
>MP0530_megahit_245724_2-475
MKKTFKRLFSLFAVFVVVMFVMGTETMAAKKSKTLKNTIKKGFVRCGVSQGLPGFSNADASGNWTGVDVDVCRAVAAAVLGDAGKVKFTPLSAKERFTALIAGEIDILSRNTTWTLSRDADIGLTFVGVNFYDGQGFMVRKASGITSTSQFKSGLSAC
>MP0530_megahit_251027_1-789
SLDASGNNVGFDIDLCRAVASAVLGDPKAIEIRYISASERGPTIQSGEVDMLVRTVTWTTSRDSQWGNYVQTMFFDGQGFMVNKALGISSALELNDAVVCVTQGTTTELNLQDFSNQNNLNISALTFEDTDAVVAAYQSGQCDAFTNDRSQLAALGSAFDKRDDHIILPETISEEPLGPVVPHGDDQWFDVVKTVMAVLIYGEAYGVTSGNVASSATGDTKVDRLLGIEGSYGQESLGISQTAAQDILKAVGNYGEIYDRNLG
>MP0530_megahit_251454_389-889
MTKIKRRHLGALSGLLVFLAVFAVACGGEPTPVPTTAAAPQAGGPEAMSMMMEKMGPEDVRAMMDEMMPQVMEKMGPDGVAAMMAEMMPQMMEAMGPENMAMMMEKMQPGGMAKMEGSRLDTVKKRGKLICASRNDVPGYGSLDASGNNVGFDIDLCRAVASAVLGD
>MP0530_megahit_252084_89-1129
MKVMKLLAAAAVMMGMAFAGSSTAVAESTLDIVKKRGHLRCQVGQPSPGFYNLDKDGNWYGSDVAVCQTIAAAIFGDSSKVEYQSVSTPQRFTAMANGESDVLSRTTTWTLLRDTQLGLDFTTVNFYDGQGFMVRVDSGIKSSLELEGATVCVATGTTTELNLADYSRANNLDIEPVTFEDKNVRNETFYKGGCDAVTNDKSGLASTKAEFPDPENFVILPETISKEPLGPVVRQGDSNWNDIVMWSVFALIAAEELGLNSGNVESVRSSTTNAEIKRMLGVEGNLHEGLGLSKDWAYDIVSQVGNYAEVYEAYMGGGERGIGITRAGSQNALWNQGGLMYSPPFR*
>MP0530_megahit_263287_1-567
MIMIGKIVVSLIWAFWMMAMSTVEGQDNKSMPMMDHSKMTLEEIEKVKQMVMDKKNALKPEYIPTYGTTYNRVKERGNVICGTNDEFPGFSQEAWSNEDGSRWEGFDVDVCRAIAAAMFGNADAIEFTIVNGKTRFEFLIDGTIDVLSATTTFTYTRNVAKKLEFLPTTYYDGQGFIVRKTLGVSSAKQ
>MP0530_megahit_263524_3-719
TLSRDAKIGLTFNGVNFYDGQGFMVPKALGITSALELDGASVCVNTGTTTELNLADYFRANGMSYEPVVFEKADEVIAAYDSGRCDVHTTDKSGLAAQRTKLAQPDDHMVLGETISKEPLGPVTREGDEPWSDIVFWTLNALITWDELGLEAGEGIKNIVGDTSQTPEVKRILGVEGDQGGHLGLEKDWAYWALFEVGHYGDMYERHVGANTPLALAREGSPNASWKNGGLIYAPPIR*
>MP0530_megahit_264848_338-1069
MIMIGKIVVSLIWAFWMMAMSSVEGQDSKTMTTMDHSKMTLEEIEKVKQMVMDKKNASKPEYNPTYGTTFNRVKKRGNVICGTNDEFPGFSQESWSTEDGSRWEGFDVDICRAVAAAMFGDADAIEFTIVNGKTRFEFLIDGSIDVLSATTTFTYTRNVAKKLEFMPTTYYDGQGFIVRKTLGVSSAKQMEGARICFSGTGTAAKNIADFMELHGINYIPVAVPPNEKTKNVYKRGDCDMYGTD
>MP0530_megahit_269760_3-329
WSDVVRWTIYVLFIAEEMGINSKNIDSFKNHIDPYIQRFMGEKNGEDHPHLGAKLGLSESWSYDIIKQVGNYKEIYERNVGPNTPIGLQRGLNRLYNHGGLLYAPPLK*
>MP0530_megahit_275222_1-504
VNFYDGQGFMVRKASGITSTDDFKSGLSACVNIGTTTELNMRDFFTSKGITYEPVVFEKADEVVAAYDSGRCDTYTTDKSGLAAQRTKLANPDDHIVLPETISKEPLGPVVRQGDAVWEDIVRWSLNIMIEAEEYGITSTNADAMKTSENPQIKRLVGAEGELGAALG
>MP0530_megahit_275997_234-626
MLIIVNNKQKEEMIMKRTFKHLLSLIAVVAVLFALGTEAMAAKKSKTLKNTIKKGFVRCGVSQGLPGFSNADAAGNWTGVDVDVCRAVAAAVLGDSGKVKFTPLSAKERFTALTAGEIDILSRNTTWTLSR
>MP0530_megahit_278927_2-538
YDGQGFIVRKTLGVSSAKQLEGAKICFSSTGTAAKNIADFFELHGISYIPVAVKPTEKTKNVYKRGDCDMYGTDRSGLASNRLSFDDPERHMILPEIISKEPLGPVVKYGDQKWSDVVRWTIYVLFIAEEMGINSKNIDSFKNNIDPYIQRFMGEKNGEDYPHLGSKLGLSATWSYDII
>MP0530_megahit_284898_301-1314
MYFLKFLLFFFFILFHFHPINAFVLDEVKERGYLKCGVSEPFFGFANVDAKGNWSGFDVDVCRAVSSAIFSDPDKVEYIPTTNRSRFPILAGGDVDLLSRVTTWTFSRDVNLGFEFTGINFFDGQGFMVKSSLGVISAKELDGASICIITGTSFKFNIDMFFKKNNISYTPVLVEFNDEAFENYLSDRCDVYSDYITELTNKRITLPDSNKHIILPELISKEPLSPLVRHGDDQWRDVVSWSLKVMIIAEELNINSQNIDDFKETENKEILRLLGLLGPYGTMIELDDLWAYQIIKHVGNYEESFKRNLGSESLLNLKRGFNRLYNKGGLLYAPPFR*
>MP0530_megahit_284898_3293-3700
MKTSNVLKIFASILVVLLGGSAVADTLSDTKARGHVRCGVSQGLPGFSNPDADGNWVGIDVDVCRAVAAAIFGKGGDDKVEYFPVSAKERFTKLTAGEYDILSRNTTWTLSRDAKIGLTFNGVNFYDGQGFMVPKA
>MP0530_megahit_285037_262-1278
MRALSIIALTLTAVGAMAFTATAGILEDVKARGVLRCVVSTGIAGFAYPDADGTWKGFDIDFCRATAAAVLGDSSKIKAVTSTGKTRFTKLNAGEGDVLWRNTTITFSRDVGVKLTFVGVNYYDGQGFMVNKSLGVNSAKELDGASVCIQTGTTTELNLADFFRANNMSYEAVTIEKNSEARAAYLSGRCDIYTTDASGLAATRSTFPNPGNHKILPEIISKEPLGPAVRQGDDQWADIVRWIYNATVTAEELGVTSSNVDSMKGSNNPEILRLLGVEGSQGEELGLSKDWAYQVIKQLGNYGEIFERNIGTNTPIGLARGLNDQWNKGGLQYSPPFR*
>MP0530_megahit_286615_769-1239
MYKYIKQLTSLLAVFVVLFAFANEAMAKKKSKTLKNTIKKGFVRCGVSQGLPGFSNADASGNWSGVDVDVCRAVAAAVLGDASKVKFTPLSAKERFTALTSGEIDILSRNTTWTLSRDADIGLTFVGVNFYDGQGFMVRKASGITSTDDFKSGLSAC
>MP0530_megahit_291917_3915-4154
MRALAKIALTLVAVGAMAFTATAGTLEDVKARGVLRCVVSTGIAGFAYPDSSGTWKGFDIDFCRATAAAVLGDSSKIKAI
>MP0530_megahit_293100_2-169
MLKYIKQLTSLVAVIAVLFAFTTESMAAKKSKTLKNTIKKGFVRCGVSQGLPGFSN
>MP0530_megahit_294811_1042-2058
MNKSVFFGALTVAGLAAGAAAASTLDDVKARGKLNCGVTTGLAGFAAPNANGEWEGFDVAVCRAVAAAVLGDPAAVEFIPTTGKTRFTALASGEIDFLARNTTWTFSRDVDLKFDFIGVNYYDGQGFMVPKELGVSSAKDLDGATVCIQTGTTTELNLADFFRNNNISYEPVPVETNAEGQQQYLAGACDTYTTDASGLAATRATFENPGEHIILPEIISKEPLGPLVRHGDNDWGDVTRWVLYALIAAEELGVTSANVEEMTTNTTNPEVARLLGTEGTLGEMLGLEADWAKKAIASQGNYGEIFAKNIGEETPIGLARGLNAQWTDGGLMYAPPFR*
>MP0530_megahit_295979_2-199
MKKMFKHLFSFFAIFAVVMLVLGTESMAAKKSKTLKNTIKKGFVRCGVSQGLPGFSNADASGNWTG
>MP0530_megahit_298750_276-593
VIRWVVYVLFIAEEMGINSKNIDSFRNHIDPNIQRFMGEKNGEDYPHLGSKLGLSATWSYDIVKQVGNYKEIYERNVGENTPLGLKRGLNRLYNHGGLLYAPPLK*
>MP0530_megahit_299411_1049-1150
FDRNVGMGSPLEIERGINALWTQGGIQYAPPIR*
>MP0530_megahit_300524_523-1071
FFEYHEIRFVPIEISADQDVKELYAAGKCDMYGTDRSGLASNRLSFDDPERHMILPEVISKEPLGPVVKYGDQQWADIVRWSIFVLFLAEEMEITQNNIDGFKQHKNPSIQRFMGERNGEEHPNLGIKLGLDKLWAYYIIKQLGNYKEIYERNVGINTPIGLNRGLNKLYIHGGLLYAPPLR*
>MP0530_megahit_300904_1222-1413
MNTTRWLGLGITLLAPALWLPATAMADTLEAIQERDSVRCGVNAAQPGFSSLDDNDQYRGLDL*
>MP0530_megahit_300904_1385-2107
MTNTAAWTSSRDTTLGMNFTGVSYYDGQAFMVASDLGVQSAKELDGAAVCTQSGTTSELNLSDYFRINNMTYDAVVFDSPEQSIAGFEAGRCDVLSSDASQLYAQRIQLADPNMAVVLPEIISKEPLGPAVRQGDDQWFNIVKWSLFAMLNAEELGVSQANVDEQLSSDNPDVMRLLGQDGDFGEAMGLSSDWAYQIVKQVGNYADIYDRNVGADSDFNIARGLNALWKDGGIQYAPPIR*
>MP0530_megahit_300904_2333-3343
MINKKHLVLLASAGAISLAGIATAQANTLEDTRARGAVQCGVSDGLPGFSAPDDSGNWQGLDVDVCRAVAAAVLGDADAVNYISLNAVERFTALQSGEVDVLSRNTTWTTTRDTTLGLNFTGVTFYDGIGFMVNKDLGISSADELDGAAICIQSGTTTELNVADYFRANGMEFDPIVFDTSEQTVGGFQAGRCDVLTSDTSQLAALRIQLDDPASAMILPDIISKEPLGPVVRQGDDEWFNIVKWSLFAMINGEEYGITSENVDEMLNSDNPDIARLLGQDGNYGEGMGLEADWAYNILSQVGNYGESFDRNVGMGSPLEIERGINALWTQGGIQYA
>MP0530_megahit_304382_3-449
MIMVGKVVVSIIWAFWMMAMSTAEGNPSDQTEPVVVIKEEYSPTYSSTFDRVKKRGHVICGTNDEFPGFSQEIWSDEDGDRWYGFDIDICRAVAAALFGDADAIEFTVVNGKTRFTFLIEGSIDVLSATTTFTYTRNVAKKLEFLPTTF
>MP0530_megahit_305520_14980-15996
MRALEKIALTLIAVGALAFTATAGTLEDVKARGELRCVVSTGIAGFAYPDADGTWKGFDIDFCRATAAAVLGDSSKIKAITSTGKTRFTKLNSGEGDVLWRNTTITFSRDVGVKLTFVGVNYYDGQGFMVNKSLGVNSAKELDGASVCIQTGTTTELNLADFFRANKMSYEAVTIEKNSEARAAYLSGRCDVYTTDASGLAATRSTFPNPDNHKILPEIISKEPLGPAVRQGDDQWADIIRWVYNATVTAEELGVSSSNVDSMKGSNNPEILRLLGVEGSQGEELGLSKDWAYQIIKQIGNYSEIFERNIGTSTEIGLERGINALWTNGGLQYSPPFR*
>MP0530_megahit_305862_1-420
MIMVGKVFIALAWSFWMMAMSTAEGQDNKSMQMMDHSKMTLAEIEKVKQMVMDKENAPKPEYNPTYGFTFERVKKRGHVICGTNDEFPGFSQEMWHLEDGHRWEGFDIDICRAVAAAMFGDADAIEFTIVNGKTRFEFLI
>MP0530_megahit_310732_169-696
MVSKVIISLVWVFWILAMSTVEGQDPSAVSQDDYDSLHAEVVELRKIKEIHQQMLPQGEKNYKMKDEYFPTYGSTLARVKKRGYIICGTYPDFPGFSEEVEEAEESKVWVGFDIDICRAVASAVFGNQWRIQFIGINGRTRFERLIDGSIDVLSAATTWTFSRDVEKKLEYVATTY
>MP0530_megahit_312627_94-807
MLKYLKQLTSLVAVIAVLFAFTTESMAAKKSKTLKNTIKKGFVRCGVSQGLPGFSNADASGNWTGVDVDVCRAVAAAVLGDASKVKFTPLSAKERFTALIAGEIDILSRNTTWTLSRDADIGLTFVGVNFYDGQGFMVRKSSGITSTSDFKSGLSACVNIGTTTELNMRDFFTANGITYEPVVFEKADEVVAAYDSGRCDTYTTDKSGLAAQRTKLSNPDDHIVLPETISKEPLGPVV
>MP0530_megahit_313821_482-853
SKEPLGPVVKYGDQKWSDVIRWTIYVLFIAEEMGINSKNIDSFKNHIDPYIQRFMGEKNGKDYPHLGAKLGLSATWSYDIIKQVGNYKEIYERNVGENTPLGLQRGLNRLYNHGGLLYAPPLK*
>MP0530_megahit_315600_3-572
MKKMFKHLFSFFAIFAVVMLALGTESMAAKKSKTLKNTIKKGFVRCGVSQGLPGFSNADASGNWTGVDVDVCRAVAAAVLGDAGKVKFTPLSAKERFTALTAGEIDILSRNTTWTLSRDADIGLTFVGVNFYDGQGFMVRKASGITSTSQFKSGLSACVNIGTTTELNMRDFFTANGITYEPVVFEKADE
>MP0530_megahit_316988_3-1067
MIMIGKVVISLIWAFWMMAMSSAEGNPTDKSEPVVVIKEEYNPTYSSTFDRVKKRGYVICGTNDEFPGFSQETWGNEEGNRWKGFDVDICRAIAAALFGDADAIEFTIVNGKTRFEFLIDGSIDVLSATTTFTYTRNVTKKLEFLPTTFYDGQGFIVRKTLGVSSAKQLEGAKICFSSTGTAAKNIADFFELHGISYIPVAVKPSEKTKNVYKRGDCDMYGTDRSGLASNRLSFDDPDRHMILPEIISKEPLGPVVKYGDQKWSDVIRWTIYVLFIAEEMGINSKNIDGFRNHIDPYIQRFMGEKNGKDYPHLGAKLGLSATWSYDIIKQVGNYKEIYERNVGENTPLGLQRGLN
>MP0532_megahit_9532_1-546
KMVGFDIDLCRAIAAAVLGDADKIKTTKMRLPVAFNAMKAGTVDVVTHRFTWTFGRDVGQGLDFTRVMVFDGQGFMVRKKLGVKSGMELDGATFCLTTGATTEANVSDFFRIHGMKFKQVTFGSMGEAQKAYDQGRCDVFVTDKFGLGARRLAMTNPNDHIILPETISNEPISPMVAHGDQV
>MP0532_megahit_30314_2-406
MAPVAAQPTEQMAAPADEQSRLDIIKARGKVVCAGRTDLAGFGYLDDAGVNQGFDIDLCRAVAAAVFGDASSLEIIPISASERGPTIQAGEVDLLSRNVTWTSTRDAQWGNYTNVMFYDGQGFMTCEDTGFTSAM
>MP0532_megahit_39928_153-620
MKAKSILKLLLTMSVTTLFAASVFAVSPTLQQIKAKGFVQCGVSQGLPGFSMADEQGNWSGLDVDMCRALSAAIFGDADKVKYTPLSAKERFVALTSGEIDVLSRNTTWTLTRDAKLGLTFAGVNYYDGQGFMVRKDSGIKSAMELNGASVCVNTG
>MP0532_megahit_41130_867-1016
EWSYNIIKQVGNYEEIYERNVGENTSLGLARGLNKLYTKGGLLYAPPLR*
>MP0532_megahit_41451_3-566
TTTEKNITEGAGLVGATIELVTVEKFGEAVDKFIAGECDIVTTDGSGLVGRRAVNDALNDWAIFPATPISKEPLGPTYRSNDSQWADIINWTVYATIIADEYGVTSATVDSFDYDAAPEMGRLMGKNDGELQTAMGLTADAYYNVIKQVGNYDEIYSRNLNPVGLYREGSANAGWQDGGLIYSPPAR*
>MP0532_megahit_49810_103-603
MYFLRYFLFFSVFFIQIFPLQAFVLDEVKNRGHLICGVSEPRTGFASIDDNSNWEGFDVDMCRAVAAAIFGDSNKVEFIMTTSRSRFPILAGGEVDMLSRITTWTFSRDVNLGFEFIGVNFYDGQGLMIRSSLGVLSAKDLDGVSICIISGTTSAFNIDVFFNNNNI
>MP0532_megahit_52596_1-504
MIPVGKIVVILIWFFWLSVIDNSAIGQDKKPMQIMEHSKMTLDEVEKIKKMVMVRDRIIKKPEYNPTYGTTYQRVIKRGYLICGTNDEFPGFSEEIFDDDDGLLMRGFDVDICRAVAAAVFGDEEAIEYEIVDGVTRFTYLIDGTIDVLSAATTYTFTRNVLKKLEFL
>MP0532_megahit_53367_1-597
TEGNMVDWFSSRGIAFTSVPVADAAEATAKFIDGSCDAFTGDMSAMVAKKWQLDGDDSMGGVDIWIASELMSKEPLGAATRDMDSDFKDVVAWVWYGMVTAEEMGVTAANAAASAAAACDGSDPGMCRLLTENLGLGTTANPLAGDWMQAVLGAAGNYGEAYDDAFCDGSYSGNVEDLPMTDCLISRAGTLNDLVQFGG
>MP0532_megahit_69517_376-1149
TGKTRFTALASGEIDFLARNTTWTFSRDTDLKFDFIGVNYYDGQGFMVPKALGVSSAKDLDGATVCIQTGTTTELNLADFFRKNNISYEPVPVETNAEGQQQYLAGACDTYTTDASGLAATRATFENPGEHVLLPEIISKEPLGPLVRHGDNDWGDITRWVLNALIAAEELGVTSANIEEMTGNTNNPEIARLLGTEGTLGEMIGLDAEWAKRAIMAEGNYGEIFAKNIGEETPIGLARGLNAQWTDGGLLYAPPFR*
>MP0532_megahit_72718_33-548
YGIDYQSVVSDTNSQTLSNYDSGRCDVLTTDASGLYSMRAASSDPSEHVVLPEIISKEPLGPVVRQGDDQWFNIVRWSLNAMITAEELGVTSATVDDVTNNPERERLMGRSGNTHEYVGLTPDWTYNIISQVGNYSESFERNIGINTPIGIARGVNALWTQGGILYSPPFR*
>MP0532_megahit_81993_2-292
MVLYFLYKKENKLNKKTIISLIVLALVAVACATDTAAEEVVEEVAAQTTLEMVQERGFLKCGVSGSATAFSETQADGSITGMDADYCYAVAAAVFGD
>MP0532_megahit_87730_1-633
MNFFGKVIIALIWIFWLMNIDNSAMGKEEYFPTYGSTFDRVKERGIVNCGTKEDFKGFSEAIWSESVGELIWFGFDVDICRIVAAAVLGDASAVEYIDVNGETRFEYLIDGTIDMLSAATTYTFTRNVTKKLEFLPTTFYDGQGFITKKVLGVSSVKQMVGAKICFSSTGTAAKNIADYFQLHEIEYIPVVVPVGEKSKDWYIRGDCDMYG
>MP0532_megahit_88368_1-648
AVFGDPQAVSFTPLTAKERFTALQSGEIDVLSRNTTWTATRDNSLGLNFAGTSFYDGQGFLIRKELGINSATELDGASICVQSGTTTELNMADYFKANDMQFQQVAFDTTDQTAQGFDSGRCDVLTSDSSQLAALRLQLQDPSSVKILPERISKEPLGPVVRQGDDQWFDIVKWSLFAMLNAEELGVTSENVDDMKANPPNPDVARLLGTDGRYGE
>MP0532_megahit_113231_1-624
INFFDGQGFIVKSSLGVISAKELDGASICIITGTSFKFNIDMFFKKNNISYTPVLVEFNDEAFENYLSDRCDVYSDYITELTNKRITLPDSNKHIILPELISKEPLSPLVRHGDDQWRDVVSWSLKVMIIAEELNINSQNIDDFKETENKEILRLLGLLGPYGTMIELDDLWAYQIIKHVGNYEESFKRNLGSESLLNLKRGFNKLYN
>MP0532_megahit_118978_3-773
MKRLTTAIAITALAVALWPTYTLAGPTVDSIKKRGKVICGVNGNRAGFSALDSKGQWQGMDVDTCKAVAAAILGDKNKVQFVKTTTQTRFTALQTGEVDVLTRNVTWTLSRDSKLGIDFVAPTFYDGQGFMVNKSLGVKSVKDLGGATVCVLPGTSSEKVAEDVFKKNGLKYTAVVIESKKELNTAFFGGRCDVHVQSTSGLSSARATVASNPDDYIILPGIVGKDPMGPVVRQGDPQFKDIVAWSVYAMMEAEESG
>MP0532_megahit_122638_1-732
MKKLILILVLFLFAFTAKSNTLDDVKNRGYLICGISENLTGFATPNDKGMWTGFDVDMCRAVAAAVFGDFNKVEFITTTSRSRFPILASGEIDLLARNTTWTFSRDANLGFEYAGINFYDGQGFMVSKSLGIDSVKDLEGATVCIEIGSTKEFNINNFFLKNNISFKALLVEIDDDAVENYLAGRCDVYTNLISELAVLRIKIPKPSNHIILPEIISKEPLGPLVRHGDNEWGDIVRWSLNTMI
>MP0532_megahit_131497_2-544
YDQGYAAADDYAYDQGYANGVAAASVSTLDTVIAAGTMKCGVKTSQFAMGYLDENGVRSGLDIEYCRALAAAIGLDPDTDIEYVLATGSNRFALLASGDIDVLIRTTTWTTSRDADLNADFAGINFFDGQGMLVNLDAHPSATSIMELDGATVCVGIGTTTEGNLADYFTVNSLSYTAVNS
>MP0532_megahit_137847_359-508
VGNYGEIYDRNLGPGGINLPRENGRNALWADATCTDCPKGGQIYAAPLS*
>MP0532_megahit_143337_1-1059
PEAMSMMMEKMGPEGVRAMMGEMMPQVMEKMGPDGVAAMMAEMMPQMMEAMGPENMAMMMEKMQPGGMAKMEGSRLDTVKKRGKLICASRNDVPGYGSLDASGNNVGFDIDLCRAVASAVLGDPKAIEIRYISASERGPTIQSGEVDMLVRTVTWTTSRDSQWGNYVQTMFFDGQGFMVNKALGISSALELNDAVVCVTQGTTTELNLQDFSNQNNLNISALTFEDTDAVVAAYQSGQCDAFTNDRSQLAALGSAFDKRDDHIILPETISEEPLGPVVPHGDDQWFDVVKTVMAVLIYGEAYGVTSGNVASSATGDTKVDRLLGIEGSYGQESLGISQTAAQDILKAVGNYGE
>MP0532_megahit_149089_3-461
LDRCDVYSNTVTELANKRIFLPNSTDYIILPELLSKEPLGPLVRHGDDQWRDVVSWSLKVMVIAEELNITSQNIDEYLDTDNNEILRLLGMVGSYGDMIELEEKWAYNIIKLVGNYKEVFNRNLGPETILNLSRGLNKLYTEGGLLYAPPFR*
>MP0532_megahit_157228_2-409
RISLPNSNNFIILPEIISKEPLGPLVRHGDDQWRDVVSWSLKVMIIAEELNITSKNIDNHLESNNNEILRLLGIVGAYGDMIELDEKWAYNIIKQVGNYKEVFDRNLGPKTLLNLDRGLNKLYTEGGLLYAPPFR*
>MP0532_megahit_159869_1180-1521
GPVVRHGDDQWADIIRWTVFALIAAEEHGVTAANADAMAAKKTPATARLLGGEGELGKMLGLDKDWAKRAIKAQGNYAEIFERNVGTKTNIGLARGLNAHYTNGGLQYSPPFR*
>MP0532_megahit_159915_2-184
MRHKNKSLLLLSAAVLAASVASQAQAAMLDDVKSNGEFRCGVSTGLPGFSAPDENGNWQGL
>MP0532_megahit_167246_93-689
DLEGAIVCTNAGTTTEKNIAEAAELGGVNITLNSFETGDEVWQQFIDGACDISTTDGSALVGRKVKQQPADEEWVIFPPTPISKEPLGPVYGQNDSKWADAVNWTVYATIILDEYGINKANVDDWLDEPGEVGRLLGGDGELQTTMGLSADAFYQVVKQVGNYSDIYNSNLNPVGLYREGSANAGWKAGGLIYSPPAR*
>MP0532_megahit_168169_445-753
SDIITWVLNATITAEEKGVTQANVDKMKSSKDPEVLRLLGVEGSQGKELGLSNDWAYNIIKFVGNYGEIFERNIGTKTPIGLSRGQNALWTNGGLQYSPPFR*
>MP0532_megahit_172349_3-563
TAEVEVVAGGSLLDAVQARGTLNCGVSGSAVAFSETQADGSVTGIDADFCRAVAAAVLGDAGAVNFVALTASERFTAVQTGDVDVLMRNTTWTQSRDSSVGMDFGPTTYYDGQQLMARVSDGFTGSSSVADIDGSVVCTNVGTTTEKNIAEAALLAGAEITLLGFETSDEVYETFIAGGCDITTTDG
>MP0532_megahit_173777_1-555
DEEGNWSGLDVDFCRAVAAGIFGDSNKVEFIGLNAAQRFPTLASGSIDLLARNTTWTISRDVNLMFEFAGINYYDGQGFLVPTDLDIENATELNGAFVCITAETTSELNLNDYFAENNMAYRPVYVEGNKDAKAKLFASECDVFTTDASGLASARAGAENPDDWVVLPEIISKEPLGPLVRQGDQ
>MP0532_megahit_178482_3-614
MKQIYALIVMLMMASVAFAGCVSDDGDDTDDIDDTVDPVGGETESTLDTVIARGSLKCGVKDSQYGMGYLEADGTYTGLDIEYCKAVAAAIGVDTIEYVLATGSNRFELLASEEIDVLIRTTTWTTSRDADLNADFAGINFYDGQGILVNLDAYTDEDGTGAPTSALELDGAKICVGIGTTTEGNIADYFAVNNMEYTAVNSDD
>MP0532_megahit_180099_2-331
YGQNDSKWADAVNWTVYAMIIMDEYGVTSANVDATCATAEAEVARLCGGDGELQTAMGLSADAFHQVIKQVGSYGEVYDRNLNPVGLYREGSANAGWLDGGLIYSPPAR*
>MP0532_megahit_195165_189-521
MHYLKRLFIFFIFHLLSFPIIAFTLDDVKNRGSLNCGISEIRVGFADIDSDNIWIGFDVDMCRAVAAAIFSDSNQVNFISTTSRSRFPLLASGEIDLLSRMTTWTFSRDVN
>MP0532_megahit_202485_1679-1972
MYKYIKQITSLFAVLVVLFAFANEAMAAKKSKTLKNTQKKGFVRCGVSQGLPGFSNADASGNWTGVDVDVCRAVAAAVLGDASKVKFTPLSAKERFTA
>MP0532_megahit_204500_539-928
PKNHIIMPEIISKEPLGPATRHGDDQWSDIVTWVYYATVTAEEKGVTQANVDKMKSSKDPEILRLLGVEGAQGQELGLSKDWAYNIIKQVGNYGEIFERNIGASTPIGLARGLNDLWTRGGLQYSPPFR*
>MP0532_megahit_205681_1-561
EFLPTTYYDGQGFITKRTLGVSSAKQMHGAKICFKGSGTAAKNIADFMELHEIKYIPIIVPENEKSQNVYLRGECDMYGTDRSGLASNRLGFNNPELHIILPEIISKEPLGPVVRYGDQKWSDIVRWTVYVLFIAEEMGINSKNIDTFIDNIDPNVQRFMGEKNGADHPNLGAKLGLTATWSYDIIK
>MP0532_megahit_207461_299-565
MKKLLMILIATLFLVGCAPTKNFIVEKELGLLDVVKDRGYVVCGVNAGLPGFSAKDEEGNWSGLDVDFCRAVAAGIFGDSSKVEFIGLN
>MP0532_megahit_209141_2-523
MKKLSIALAACAVTALTLTPQAAKAGTLEDVKARGVLNCIVNTGLPGFSYTDASGRWKGFDADMCRSVAAAVLGDGEKVKYIPATGKTRFTLLNSKEGDVIFRNTTWTFVRDVSVKLNFIHTTYYDGQGFIIRKSKGVKSTKELDGATVCIQTGTTTELNLADYFRANKISYKP
>MP0532_megahit_210804_619-1005
MKVSNVLKLFASVLMLSFGASAIADTLSDTKDRGHVRCGVSQGLAGFSFADADGNWSGIDVDVCRAVSAAIFGDADKVEYFGVSAKERFTKLTAGEYDILSRNTTWTLSRDAKIGLTFNGVNFYDGQGF
>MP0532_megahit_213423_256-723
MFKYIKQLTSIVAVFAILFAFTTETMAAKKSKTLKNTLKKGFVRCGVSQGLPGFSNADASGNWTGVDVDVCRAVAAAVLGDANKVKFTPLSAKERFTALTAGEIDILSRNTTWTLSRDADIGLTFVGVNFYDGQGFMVRKSSGITSTSDFKSGLSA
>MP0532_megahit_222014_3-506
DDAATAKAQFEDGSCDAWTGDMSAMVAQKFGLDTTAVPNSAIMPELLSKEPLAAATRDNDDDWNDVVTWVWYGMLTAEELGITSANYASADMSIPANDRLLNNNLGLGTETNPLAATWMQSVLAAVGNYEEAYTESFCTFDDSGDCLIDRAGSQNAPYWEGGLQYSPP
>MP0532_megahit_227111_1-1050
LSPSVMDRELLNFKLTLTREEILMNKTAITLAAVAAAALTLGAPAAKAGTLEDVQKRGVLNCIVNTGLPGFSYTDKSGRWKGFDADMCRSVAAAVLGDGEKVKFIPATGKTRFTLLNSKEGDVIFRNTTWTFVRDVDVKLNYIHTTYYDGQGFIIRKSKGVKSAKELDGATICIQTGTTTELNLADYFRANKISYKPVPIESNEEARKNYLADRCDSYTTDASGLAATRATFDDADKHVVLPEIISKEPLGPVVRHGDDQWADIVRWTVYALIAGEEHGITAANADKMASSSGNPNVKRLLGSEGNLGKMIGLDKEWARRAIKAQGNYEEIFERNVGMKTPVGLARGLNA
>MP0532_megahit_228367_162-659
MRQAYAATLMMVLTTVALSGCLGGGDDSGLTQEDVDAAYDEGYAEGVADTAPVSTLDTILARGSMKCGVKESQFGMGYLSEDGVRSGLDIEYCRAVAAAIGLNPDTDITYVPASSSDRFEKLASEEIDVLIRTTTWTTSRDAGLNADFAGMNFYDGQGILISENSF
>MP0532_megahit_231184_760-1278
MRYKNKSLIVLPAAMLTAAAMNPVQAATLDDVKSSGEFTCGVSTGLTGFSSPDENGKWTGIDVEVCRAVSAAVLGDPDAVVFSPLTAKERFTALQSGEVDVLSRNTTWTATRDNSLGLNFTGVNFYDGQGFLVRKDLGIKSATELDGASVCVQSGTTTELNLADYFRSHDMQF
>MP0532_megahit_231973_1-477
MLQNKNAKLNKIVFYYMYFLKFLLIFFIILFYFHPINAFVLDEVKDRGYLKCGISEPFVGFANVDANGNWSGFDVDVCRAVSSAIFSDPDKVEYIPTTNRSRFPILAGGDVDLLSRVTTWTFSRDVNLGFEFTGINFFDGQGFMVKSSLGVISAKELDG
>MP0532_megahit_237188_743-1195
RCDTYTTDKSGLAAQRTKLADPSAHVVLPETISKEPLGPVTREGDENWSDIVRWSLNVMIEAEELGITSANADAMKTSENPAIKRLVGSEGETGAALGLDQEWSLRIIKQVGNYGESYERNVGPDTPVGLSRGPNAQWINGGILYANPTR*
>MP0532_megahit_238802_3-392
MKKTLKHLFSFLAVFTLVFAIGTEAMAAKAGKTLKNTIKKDFVKCGVSQGVPGFSNADASGNWTGIDVDVCRAVAAAVLGDAGKVKFTPLSAKERFTALKSKEIDVLSRNTTWTLSRDGGIGLTFNGVNF
>MP0532_megahit_241537_270-533
SKNIDSFKNHIDPYIQRFMGEKNGKEYPHLGAKLGLSATWSYNIIKQVGNYKEIYERNVGPDTPIGLQRGLNRLYNHGGLLYAPPLK*
>MP0532_megahit_242299_2-559
NLADYFRANGMSYEPVVFEKADEVRNAYDSGRCDVHTTDKSGLAAQRTQLAQPEDHMVLPETISKEPLGPVTREGDEPWSDIVFWVLNALITADELGVTSAEVEAVRADPNSTPEWKRILGTEGATGEHLGLGAKWAYNAIQQVGNYGEIYERHVGANTPLALAREGSPNASWKNGGLLYAPPIR*
>MP0532_megahit_243190_593-1633
MKVMKLLAAAAVMMGMAFAGSSTAVAESTLDIVKKRGHLRCQVGQPSPGFYNLDKDGNWYGSDVAVCQTIAAAIFGDSSKVEYQSVSTPQRFTAMANGESDVLSRTTTWTLLRDTQLGLDFTTVNFYDGQGFMVRVDSGIKSSLELEGATVCVATGTTTELNLADYSRANNLDIEPVTFEDKNVRNETFYKGGCDAVTNDKSGLASTKAEFPDPENFVILPETISKEPLGPVVRQGDSNWNDIVMWSVFALIAAEELGLNSGNVESVRSSTTNAEIKRMLGVEGNLHEGLGLSKDWAYDIVSQVGNYAEVYEAYMGGGERGIGITRAGSQNALWNQGGLMYSPPFR*
>MP0532_megahit_243288_229-1263
MRLKTTVTLAAVALALGVTSGAQAGTLEDVQARGVLRCVVSTGIAGFAKPDANGVWGGFDIDFCRATAAAVLGDAGAIEAVTSTGKTRFTKLNAGEGDVLWRNTTITFSRDVGVKLRFHGINYYDGQGFMVKKSLGIGSALELDGASVCIQTGTTTELNLADYFAENGMSYEAVTIETNDEARQNYESDRCDVYTTDASGLSSTRSALPDPDAHMVLPEIISKEPLGPATRHGDDQWSDIITWVLNATITAEELGVTQANVDAKAGKQGQPSKNPETRRMLGLDGSQGSELGLSNDWAYQIIKQVGNYSDIFERNIGPNTPLGIERGLNALWTNGGLQYSPPFR*
>MP0532_megahit_245847_401-802
TLPEPDNHVVLPEIISKEPLGPATRHGDDQWSDIVTWVLNATITAEEKGVTSANVDQMKSSKDPEILRLLGVEGNQGGELGLKKDWAYQIIKQVGNYGEIFERNIGVDTPIGLARGLNALWTNGGLQYSPPFR*
>MP0532_megahit_247154_3-581
DGQGILVNKDTFPNATSALHLDGAKICVAAGSTSAGNIADYFAANNMQYDEFESDYEDDDFKNEECDAITGDMSALVASKWALQQDDEVEFEMAIMPELLSKEPLASVTRDYDSEWNEVVSWVWYGMLTAEELGVNSTNYEELAENSCDGEDYDAAICRLLTQNLGLGTDANPLSETWMQDVLAAVGNYEEAY
>MP0532_megahit_259253_36-641
GTTTEGNLADYFTVNGLSYTAVNSADADTAKASFINEECTAWTGDMSAMVAQKYGLEQGDGQSFDMAIMSELMSKEPLAAATRDNDDDWNDVVAWVWYGMLTAEELGIDSTNYGEAAAECDDGGIPAVCRLLTQNLGLGTDANPLSETWMQDVLAAVGNYEEAYTEAFCTYDETGDCLIDRAGTLNAPWWEGGLQYAPPMR*
>MP0532_megahit_259827_2-244
IVGDTSQTPEVKRILGVEGDQGGHLGLEKDWAYWALFEVGHYGDMYERHVGANTPLALAREGSPNASWKNGGLIYAPPIR*
>MP0532_megahit_259853_2822-3841
MRNKITSVIAALGAAAIMSASANAGTLDDVKKRGALRCVVSTGVAGFAYPDKSGVWKGFDIDFCRATAAAVLGDAKKIKAVTSTGKTRFTKLNSGEGDVLWRNTTITFSRDVGVKLRFHGVNYYDGQGFMVNKKLGVKSAKDLGGASVCIQTGTTTELNLADYFHEHGMKYEAVTIETNDEARQNYMSGRCDVYTTDASGLAATRSTFPDPQNHIILPEIISKEPLGPATRHGDDQWSDIITWVYYATVTAEELGVTSANVDKMKSSKNPEILRMLGVEGNQGEELGLNKDWAYQIIKQVGNYGEIFERNIGKKTPVGLARGMNALWTKGGLQYSPPFR*
>MP0532_megahit_261767_2592-3290
MRLKSTLIASVAVVAMGVVSGAQAGTLEDVQNRGTLRCVVSTGIAGFAYTDSSGTWKGFDIDFCRATAAAVVGNADKFSTVKSTGKTRFTLLNAGEGDVLWRNTTITFSRDVGVKLRFHGVNYYDGQGFMVKKGLGVKSATELDGASVCIQTGTTTELNLADYFHANGMKYEAVTIETNDEARQNYISDRCDVYTTDASGLAATRSTLPEPDNHVVLPEIISKEPLGPATRHG
>MP0532_megahit_263010_252-1268
MAFKTLILAGAILAASLSTTFAGTLEDVKSRGILNCGASEGVPGFSNPDANGNWAGLDSDICRAIAAAIFNDPTKVNFVPLASKQKILAVVTGQVDLTSRTTTWTMKRDTKEGVDFTTIVFYDGQGFMVRKDLGVTDARQLKGATVCVTTGTTTELNLADFALANNIKMEAVVFEGKKEAVNAYKSGRCDAFTTDSSQLAAWRTTMKNPGDHLILKELISKEPLSPLVRHGDNKWKDLVTWVINGLITAEELGVTSKNATDMAANTKNPTIKRLLGTSGEYGVYIGLEKDWMLRAITKVGNYGEIFERNLGQGTPLKLKRGVNALPRDGGLLYAPAFR*
>MP0532_megahit_263699_1-159
MLKYIKQLTSLVAVIAVLFAFTTESMAAKKSKTLKNTIKKGFVRCGVSQGLPG
>MP0532_megahit_266319_2-142
MKKTFKHLLSLIAIVAVLFALGTEAMAAKKSKTLKNTIKKGFVRCGV
>MP0532_megahit_271546_172-1278
MRKEFYIVVMAILVLLVALGACTKEVEVIKEVEVIKEVEVEKSKTSRLDTVKARGKLICASRNDVPGYGSLDASGNNVGFDIDLCRAVASAVLGDPSAIEVRYISASERGPTIQSGEVDVLVRTVTWTTSRDSQWGNYVQTMFYDGQGFMVNKSLGISSALELKDAAVCVTQGTTTELNLQDYSNQNNLNISALTFEDTDAVVAAYQSGQCDAFTNDRSQLAALGSAFDNRDDHVILPETISEEPLGPVVPHGDDQWFDVVKTVMAVLVYGEAYGVSSGSVPSSATGDTKVDRLLGIEGSFGQESLGISQTAAQDILKAVGNYGEIYDRNLGPGGINLPRENGRNALWADATCTDCPKGGQIYAAPLR*
>MP0532_megahit_275159_3-1052
VLMTRSVGTLVCAISIGLAVSATTLFSSSVYADRLASVKKAGVLHCGIVPGLPGYGAPNKAGKVVGFDIDLCKAIAAAILGDPEKVKLTKQNLPTAFGAMKAGTVDVVTHRFTWVFTRDVGQGLNYTKVMVWDGQGFMVRKKLGVKSVKELSGATVCLSAGSTTQGNVADYFKANGMTYKEVTFASMGESQKGYDAGRCDVFSSDKFGLGARTRSMKDPSEHMILPEQISNEPIGPMVAHGDDNWRDVVFWVLNALVAAEEMGITSSNVDTMRSTSKNAFVQRLLGVKAKFGSKIGLSKDWAYNAIKAVGNYGEIWENHLGSRGLGMPRGRNDLAVNGKGGLMISMPFR*
>MP0532_megahit_280067_601-876
MFKYLKQLTSLVAVIAVLFAFTTESMAAKKSKTLKNTIKKGFVRCGVSQGLPGFSNADASGNWTGVDVDVCRAVAAAVLGDASKVKFTPLSA
>MP0532_megahit_283784_1371-1445
GILPDRGPNELWTKGGILYVPPAR*
>MP0532_megahit_284213_2-622
STAEGNPTDLSEPVVVIKEEYNPTYSTTFNRVKERGNVICGTNDEFPGFSQEMWHLEDGNRWEGFDVDICRAVAAAMFGDADAIEFTIVNGKTRFEFLIDGSIDVLSATTTFTFTRNVAKKLEFMPTTYYDGQGFIVRKTLGVSSAKQMEGARICFSGSGTAAKNIADFMELHGINYIPVSVKPTEKTKNVYKRGDCDMYGTDRSGL
>MP0532_megahit_288423_359-1420
MKKIYLLLFTPFILLFFACATGDESTSVPSDTLATVVERGILHCGIKDSQPGFGYLQPDGTYAGQDVEYCKAVAAAVLGDANKVKYVPATAKARFEMLKAGEIDVLIRTTTWTASRDASLKSSFAVTTFYDGQGMMVKSDSGITSMKDLTGATICVTTGTTTEQNLDDWFTERNLAYQQLAVENDAGSQAAFIAGRCDGWTGDKSNLAGQRSKYPSDAGGSDALTILPITLSKEPLGPVTRDNDSKWFDVVNWVVIGTIAAEEMGISSQNLQAHIANPKNKNQARLLGVGWDGGEVTDLGLGISADFMQKVLYQVGNYGEIYARTIEPIGIPRSGSLNALWTQGGIIYAPPMR*
>MP0532_megahit_292890_165-548
DDHIVLPETISKEPLGPVVRQGDAVWEDIVRWSLNVMIEAEEYGIDSSNADAMKTSENPQIKRLVGAEGELGASLGLDNDWSLRIIKQVGNYGESYKRNIADTGILPTRGPNELWTKGGILYVPPAR*
>MP0532_megahit_293961_1-597
SIIWAFWMMAMSTAEGNPTDLSEPVVVIKEDYSPTYSSTFDRVKKRGHVICGTNDEFPGFSQETWHLEDGDRWYGFDVDICRAVAAAMFGDADAIEFTIVNGKTRFEFLIDGSIDVLSATTTFTFTRNVAKKLEFMPTTYYDGQGFIVRKTLGVSSAKQMEGARICFSGTGTAAKNIADFMELHGINYIPVAVPPNEKT
>MP0532_megahit_295005_2-457
MRALSIIALTLTAVGAMAFTATAGILEDVKARGVLRCVVSTGIAGFAYPDADGTWKGFDIDFCRATAAAVLGDSSKIKAVTSTGKTRFTKLNAGEGDVLWRNTTITFSRDVGVKLTFVGVNYYDGQGFMVNKSLGVNSAKELDGASVCIQTG
>MP0532_megahit_295800_587-784
MKISSVLKLLTSLLMFSFGTAAIADTLSDTKARGHVRCGVSQGLPGFSNPDADGNWVGIDVDVCRA
>MP0532_megahit_297426_1-285
AEEMGINSKNIDSFKNHIDPYIQRFMGEKNGEDHPHLGAKLGLSESWSYDIIKQVGNYKEIYERNVGPNTPIGLQRGLNRLYNHGGLLYAPPLK*
>MP0532_megahit_298431_3-491
MIMVGKVIVSIIWAFWMMAMSTAEGNPADLIEPVVVIKEEYNPTYSTTYNRVKERGYVVCGTNDEFPGFSQEMWHIEDGNRWEGFDVDICRAIAAAMFGDAAAIEFTIVNGKTRFEFLIDGSIDVLSATTTFTYTRNVAKKLEFLPTTYYDGQGFIVRKTLGV
>MP0532_megahit_298944_419-619
MKKMFKHLFSFFAIFAVVMLVLGTESMAAKKSKTLKNTIKKGFVRCGVSQGLPGFSNADASGNWTGV
>MP0532_megahit_302404_2786-3796
MRYLKRFFIFLIFHILSLPVIAFTLDDVKSRGYLNCGISETRVGFADINSDNIWIGFDVDMCRAVAAAVFSDSSQVNFILTTSRSRFPILASGEIDLLSRMTTWTFSRDVNLGFEFAGINFYDGQGFMYKSELGIQTPNDLNGATICIIEGTQMAFNINNFFNKNILTYQSIPVEFDDEAFESFNSGRCDIYSSYMTELANKRIAFNRPEDYSIYSEIISKEPLGPVVRHGDDQWRDVVSWSLKVMIIAEELNITSKNIDDFLDSDNNEILRLLGMVGAYGDMIELDEKWAYYIIKQVGNYSEVFNKNLGPETRLNLNRGLNRLYIDGGLLYAPPFR
>MP0532_megahit_303898_2-895
MRALAKIALTAVAVGAMAFTATAGTLEDVKARGVLRCVVSTGIAGFAYPDSSGTWKGFDIDFCRATAAAVLGDSSKIKAITSTGKTRFTKLNSGEGDVLWRNTTITFSRDVGVKLTFVGVNYYDGQGFMVNKSLGVNSAKELDGASVCIQTGTTTELNLADFFRANNMSYEAVTIEKNSEARAAYLSGRCDIYTTDASGLAATRSTFPNPGNHKILPEIISKEPLGPAVRQGDDQWADIVRWIYNATVTAEELGVTSSNVDSMKGSNNPEILRLLGVEGSQGEELGLSKDWAYQVIKQ
>MP0532_megahit_304636_76-1104
MRHKNKSLSLLSIAALGTLAVTQVQAATLDDVKSNGTLRCGVNAGLTGFSAPDQDGHWTGIDADFCRAMAAATLGKSESVAFTPLTAKERFTALQSGEVDVLSRNTTWTAMRDNALGLNFTGVTFYDGQAFMVSKDLGVSSLKELNGATICIQSGTTHELNIADYFPANNLDYQLVTFDTPDQTAQGFDSGRCDVLTSDSSQLAALRLQLKDPDSVTILPERISKEPLGPVVRQGDDQWFDIAKWTLFAMLNAEELGVTSDNVDEMRDNPPNPGVARLLGKDGKYGEQLGLDNAWAYNIVKQVGNYGEIYARNVGADSPLKIDRGINALWNDGGIQYAPPVR*
>MP0532_megahit_306174_1-771
FEFLIDGSIDVLSATTTFTYTRNVAKKLEFLPTTYYDGQGFIVRKTLGVSSAKQMEGARICFSGTGTAAKNIADFFELHGINYIPIAVPPNEKTKNVYKRGECDMYGTDRSGLASNRLSFDDPDRHMILPEIISKEPLGPVVKYGDQKWSDIVRWTIYVLFIAEEMGINSKNIDSFKNHIDPYIQRFMGEKNGEDYPHLGAKLGLEATWSYNIIKQVGNYREIYERNVGINTPIGLDRGLNKLYIHGGLLYAPPLK*
>MP0532_megahit_306608_71-868
DAVVFSPLTAKERFTALQSGEVDVLSRNTTWTATRDNSLGLNFTGVNFYDGQGFLVRKDLGISSATELDGASVCVQSGTTTELNLADYFRSHDMQFQQVAFDTSDQSAQGFDSGRCDVLTSDSSQLAALRLQLADPEGVVILPERISKEPLGPVVRQGDDQWFNIVKWSLFAMLNAEELGVTSENVDQMRDNPPNPDVARLLGKDGNFGEQMGISNDWAYNIVKMVGNYGEVFERTVGMDSPMELERGINALWTDGGIQYAPPVR*
>MP0532_megahit_307952_1065-1553
MKKTFKRLFSLFAVFVVVMFVMGTETMAAKKSKTLKNTIKKGFVRCGVSQGLPGFSNADASGNWTGVDVDVCRAVAAAVLGDAGKVKFTPLSAKERFTALTAGEIDILSRNTTWTLSRDADIGLTFVGVNFYDGQGFMVRKASGITSTSQFKSGLSACVNIGT
>MP0532_megahit_310322_1700-2791
MRIKYLFVIPSMLLLLLMLAVACGDDDDDTDQASAGQATGGRLQEVKDRGKLICASRNDVPGYGSLDASGNNVGFDIDLCRAVATAVLGDSSAIEIRYISASERGPTIQSGEVDLLVRTVTWTTSRDAQWGNYVQTMFFDGQGFMVNKSLGISSALELKGATVCVTQGTTTELNLQDFSNQNNLNISALTFEDTDAVVAAYTSGQCDAFTNDRSQLAALGSAFSNRADHVILPETISEEPLGPVVPHGDDQWFDVVKTVMAILIYGEAYGVTSGSVPSSSTGDTKVDRLLGFEGSYGQDSLGISQTAAQDILRAVGNYGEIYNRNLGPGGINLPREGGRNALWADATCTDCPRGGQIYAAPLR*
>MP0532_megahit_310868_2-490
MFKYLKQLASLVAVIAVVFVFTTESMAAKKSKTLKNTLKKGFVRCGVSQGLPGFSNADASGNWTGVDVDVCRAVAAAVLGDANKVKFTPLSAKERFTALTAGEIDILSRNTTWTLSRDADIGLTFVGVNFYDGQGFMVRKSSGITSTSDFKSGLSACVNIGTT
>MP0532_megahit_313971_254-511
MLIIVNNKQKEEMIMKRTFKHLLSLIAVVAVLFALGTEAMAAKKSKTLKNTIKKGFVRCGVSQGLPGFSNADAAGNWTGVDVDVCR
>MP0532_megahit_314009_3-761
AEGNPTDLSEPVVVIKEEYNPTYSSTFNRVKERGNVICGTNDEFPGFSQEMWHLEDGNRWEGFDVDICRAVAAAMFGDANAIEFTIVNGKTRFEFLIDGSIDVLSATTTFTYTRNVAKKLEFLPTTYYDGQGFIVRKTLGVSSAKQMEGARICFSGTGTAAKNIADFMELHGINYIPVAVPPNEKTKNVYKRGDCDMYGTDRSGLASNRLSFDDPDRHMILPEIISKEPLGPVVKYGDQKWSDVIRWTIYVLF
>MP0532_megahit_316355_2-586
SGTGTAAKNIADFMELHGINYIPVAVKPSEKTKNVYKRGDCDMYGTDRSGLASNRLSFSDPDRHMILPEIISKEPLGPVVKYGDQKWSDVVRWTIYVLFIAEEMGINSKNIDSFKNHIDPYIQRFMGEKNGKDYPHLGAKLGLSATWSYNIIKQVGNYKEIYERNVGENTPLGLQRGLNRLYNHGGLLYAPPLK*
>MP0532_megahit_316732_492-1106
MYKYIKQLTSLLAVFVVLFAFANEAMAKKKSKTLKNTIKKGFVRCGVSQGLPGFSNADAAGNWSGVDVDVCRAVAAAVLGDASKVKFTPLSAKERFTALTSGEIDILSRNTTWTLSRDADIGLTFVGVNFYDGQGFMVRKASGITSTDDFKSGLSACVNIGTTTELNMRDFFTSKGITYEPVVFEKADEVVAAYDSGRCDTYTTD
>MP0532_megahit_316787_3-524
MKKTTIALAVIAAALTIGPQVATAGTLDDVKSRGVLRCVVSTGVPGFAYPDASGAWKGFDIDFCRATAAAVLGDASKIKAVTSTGKTRFTKLNAGEGDVLWRNTTITFSRDVGVKLRFHGVNYYDGQGFLVKKALGVKSAKELNGASVCIQTGTTTELNLADYFHANGMKYEAV
>MP0532_megahit_318674_3747-3848
FDRNVGMGSPLEIERGINALWTQGGIQYAPPIR*
>MP0532_megahit_321731_2-577
VRCGVSQGLPGFSNPDADGNWVGIDVDVCRAVAAAIFGKGGDDKVEYFPVSAKERFTKLTAGEYDILSRNTTWTLSRDAKIGLTFNGVNFYDGQGFMVPKALGITSALELDGASVCVNTGTTTELNLADYFRANGMSYEPVVFEKADEVIAAYDSGRCDVHTTDKSGLAAQRTKLAQPDDHMVLGETISKEP
>MP0532_megahit_321933_566-958
MIMIGKVVISLIWAFWMMAMSSVEGQDNKSMSMMDHSKMTLTEIEEVKQMVMEKENAPKPEYIPTYGTTYNRVRERGNVICGTNDEFPGFSQEVWSTEDGSKWEGFDVDICRAVAAAMFGDADAIEFTIVN
>MP0532_megahit_323860_63-746
TLGMNFTGVSYYDGQAFMVASDLGVQSAKELDGAAICTQSGTTSELNLSDYFRINNMTYDAVVFDSPEQSIAGFEAGRCDVLSSDASQLYAQRIQLADPNMAVVLPEIISKEPLGPAVRQGDDQWFNIVKWSLFAMLNAEELGVSQANVDEQLSSDNPDVMRLLGQDGDFGEAMGLQPDWAYQIVKQVGNYADIYDRNVGTGSDFKIARGLNALWKDGGIQYAPPIR*
>MP0532_megahit_324804_1-588
ICGTNDEFPGFSQESWSTEDGGRWEGFDVDICRAIAAALFGDADAIEFTIVNGKTRFEFLIDGSIDVLSATTTFTYTRNVTKKLEFLPTTFYDGQGFIVRKTLGVSSAKQLEGAKICFSSTGTAAKNIADFFELHGISYIPVAVKPSEKTKNVYKRGDCDMYGTDRSGLASNRLSFDDPDRHMILPEIISKEPLGP
>MP0532_megahit_325869_1-420
MIMMGKVVISLVWAFWMMAMSTAEGQMTLEERLSLTLSLVMDKENIPKAEYNPTYGSTYQRVKERGNVICGTNDEFPGFSQEIWSYEDGSRWEGFDIDVCRAVAAAMFGDADAIEFTVVNGKTRFEFLIDGSIDVLSATT
>MP0532_megahit_326383_1-600
AKICFSGTSTAAKNIADFFELHGISYIPVSVKPTEKTKNVYKRGDCDMYGTDRSGLASNRLSFDDPERHMILPEIISKEPLGPVVKYGDQKWSDVIRWVVYVLFIAEEMGINSKNIDSFRNHIDPNIQRFMGEKNGEDYPHLGSKLGLSATWSYDIVKQVGNYKEIYERNVGENTPLGLKRGLNRLYNHGGLLYAPPLK*
>MP0532_megahit_327195_855-1880
MINKKHLVLLASAGAITLAGIATAQANTLEETRSRGAVQCGVSDGLPGFSAPDDSGEWQGLDVDVCRAVAAAVLGDADAVNYISLNAVERFTALQSGEVDVLSRNTTWTTTRDTTLGLNFTGVNFYDGQGFMVSRDLGITSAAELDGAAICIQSGTTTELNLADYFRANGMEFDPIVFDTSEQTVGGFQAGRCDVLTSDTSQLAALRIQLDDPAGAMILPDVISKEPLGPVVRQGDDLWFNIVKWSLFAMINGEEYGVTSENAEEMLSSDNPDVARLLGQDGNYGEGMGLDADWAYNILSQVGNYGESFERNVGMGSPLEIERGVNALWNQGGFQYAPPIR*
>MP0532_megahit_329050_3-935
MINKKHLVLLASAGAISLAGIATAQANTLEDTRARGAVQCGVSDGLPGFSAPDDSGNWQGLDVDVCRAVAAAVLGDADAVNYISLNAVERFTALQSGEVDVLSRNTTWTTTRDTTLGLNFTGVTFYDGIGFMVNKDLGISSADELDGAAICIQSGTTTELNVADYFRANGMEFDPIVFDTSEQTVGGFQAGRCDVLTSDTSQLAALRIQLDDPASAMILPDIISKEPLGPVVRQGDDEWFNIVKWSLFAMINGEEYGITSENVDEMLNSDNPDIARLLGQDGNYGEGMGLEADWAYNILSQVGNYGESFDR
>MP0532_megahit_329050_1161-1526
EIISKEPLGPAVRQGDDQWFNIVKWSLFAMLNAEELGVSQANVDEQLSSDNPDVMRLLGQDGDFGEAMGLSSDWAYQIVKQVGNYADIYDRNVGADSDFNIARGLNALWKDGGIQYAPPIR*
>MP0532_megahit_330106_3-506
PTEKTKNVYKRGDCDMYGTDRSGLASNRLSFDDPERHMILPEIISKEPLGPVVKYGDQKWSDVIRWTVYVLFIAEEMGINSKNIDSFRNHIDPNIQRFMGEKNGENYPHLGSKLGLSATWSYDIIKQVGNYKEIYERNVGENTPLGLQRGLNRLYNHGGLLYAPPLK*
>MP0532_megahit_330762_302-763
YDSGRCDTYTTDKSGLAAQRTKLSNPDDHIVLPETISKEPLGPVVRQGDAVWEDIVRWSLNVMIEAEEYGINSSNADSMKTSKNPQIKRLVGAEGELGAALGLDNDWSLRIIKQVGNYGESYKRNIADTGILPTRGPNELWTKGGLLYVPPAR*
>MP0532_megahit_332512_180-788
MIMVGKVVVSIIWAFWMMAMSTAEGNPSDQTEPVVVIKEEYSPTYSSTFDRVKKRGHVICGTNDEFPGFSQEIWSDEDGDRWYGFDIDICRAVAAALFGDADAIEFTVVNGKTRFTFLIEGSIDVLSATTTFTYTRNVAKKLEFLPTTFYDGQGFIVRKTLGVSSAKQLEGAKICFSGTSTAAKNIADFFELHGISYIPVSVK
>MP0532_megahit_334776_1-678
MKKMFKHLFSFFAIFAVVMLALGTESMAAKKSKTLKNTIKKGFVRCGVSQGLPGFSNADASGNWTGVDVDVCRAVAAAVLGDAGKVKFTPLSAKERFTALTAGEIDILSRNTTWTLSRDADIGLTFVGVNFYDGQGFMVRKASGITSTSQFKSGLSACVNIGTTTELNMRDFFTANGITYEPVVFEKADEVVAAYDSGRCDTYTTDKSGLAAQRTKLSNPDDHIVL
>MP0532_megahit_334812_2841-3857
MNKSVFFGALTVAGLAAGAAAASTLDDVKARGKLNCGVTTGLAGFAAPNANGEWEGFDVAVCRAVAAAVLGDPAAVEFIPTTGKTRFTALASGEIDFLARNTTWTFSRDVDLKFDFIGVNYYDGQGFMVPKELGVSSAKDLDGATVCIQTGTTTELNLADFFRNNNISYEPVPVETNAEGQQQYLAGACDTYTTDASGLAATRATFENPGEHIILPEIISKEPLGPLVRHGDNDWGDVTRWVLYALIAAEELGVTSANVEEMTTNTTNPEVARLLGTEGTLGEMLGLEADWAKKAIASQGNYGEIFAKNIGEETPIGLARGLNAQWTDGGLMYAPPFR*
>MP0532_megahit_334827_3-221
NNPEILRLLGVEGSQGEELGLSKDWAYQVIKQLGNYGEIFERNIGTNTPIGLARGLNDQWNKGGLQYSPPFR*
>MP0534_megahit_950_3-467
WTTDKSGLASKRAEFPAEFGGPKALVVLAETMSKEPLGPLTRDNDSLWYDVVQWVVFGIIQAEESGITQSNVSSMASNPSDPGMARLLGVSFEGGEIQDFGFGVSPDFIQKAIAAVGNYGEIYDRHLVPLGLTREGSLNALWIDGGLVYAPPFR*
>MP0534_megahit_8071_1-534
SKADDSGNWSGFDVDLCRAVAVATLGDKNSVEFIPLSGGERFEAVDNGSVDMLSRNTTWSLLRDSSLGVSYAGINFYDGQSFIVRSSSQIETVEDLSGKTICVNGNSRLQNNIENYFSLIQVNVVIDNTSSNNEALEKYLNGNCDAYSTDSSALAAKKSEFADPANHKILNQLISKEP
>MP0534_megahit_49003_3-467
WTTDKSGLASKRAEFPASAGGPESLVVLAETLSKEPLGPLTRDNDSKFYDVVQWVVFGLIQAEESGITSANVASMAANPTDPGMARLLGVAFGDGKVADFNFGVDPTFIQHAIAAVGNYGEIYERHLTPLGLTRSGSLNALWTNGGLIYAPPFR*
>MP0534_megahit_62230_114-1130
MAFKTLILAGAILAASLSTTFAGTLEDVKSRGILNCGASEGVPGFSNPDANGNWAGLDSDICRAIAAAIFNDPTKVNFVPLASKQKILAVVTGQVDLTSRTTTWTMKRDTKEGVDFTTIVFYDGQGFMVRKDLGVTDARQLKGATVCVTTGTTTELNLADFALANNIKMEAVVFEGKKEAVNAYKSGRCDAFTTDSSQLAAWRTTMKNPGDHLILKELISKEPLSPLVRHGDNKWKDLVTWVINGLITAEELGVTSKNATDMAANTKNPTIKRLLGTSGEFGVYIGLEKDWMLRAITKVGNYGEIFERNLGQGTPLKLKRGVNALPRDGGLLYAPAFR*
>MP0534_megahit_77157_1049-2149
MVLYFLYKKENKLNKKTIISLIVLALVAVACATDTAAEEVVEEVAAQTTLEMVQERGFLKCGVSGSATAFSETQADGSITGMDADYCYAVAAAVFGDYSKVEFKSLTSAERFTSLAAGDVDVLIRNTTWTQSRDTELGNDFGPTTYYDGQQLMGRNSDGLSASSSLKDIDGLRVCTNAGTTTEKNITEGAGLVGATIELVTVEKFGEAVDKFIAGECDIVTTDGSGLVGRRAVNDALNDWAIFPATPISKEPLGPTYRSNDSQWADIINWTVYATIIADEYGVTSATVDSFDYDAAPEMGRLMGKNDGELQTAMGLTADAYYNVIKQVGNYDEIYSRNLNPVGLYREGSANAGWQDGGLIYSPPAR*
>MP0534_megahit_78199_352-705
TRDNDDDWNDVVAWVWYGMITAEEFGIDGSNYGDFVNSENPGINRLLNSNLGLGTDANPLSDTWMQAVLGAVGNYYDAYDRSFCDGDGEMANCLINRAGTLNALVSEGGIQYAPPMR*
>MP0534_megahit_86798_1-201
LLGTDGRYGEQLGLSNDWAYNIIKLVGNYGEIYDRYMGPDGEAFTLPRELNELWSDGGLIYAPPLR*
>MP0534_megahit_92229_403-873
MNVADYQEEVKMKKTVIFGALTVAGLAAGAAGAATLDDVKARGKLNCGVTTGLAGFAAPNANGEWEGFDVAVCRAVAAAVLSDKNAVEFVPTTGKTRFTALASGEIDFLARNTTWTFSRDTDLKFDFIGVNYYDGQGFMVPKALGVSSAKDLDGATV
>MP0534_megahit_98348_3-611
ATTAAATTAAPAATTAAQVEVVQGGSLLDTVQARGTLNCGVSGSAVAFSETQPDGSVTGIDADFCRAVAAAVLGDAGAVNFVALTASERFTAVQTGDVDVLMRNTTWTQSRDSSVGMDFGPTTYYDGQQLMARVSDGFTGSSSVADIDGSVVCTNVGTTTEKNIAEAALLAGAEITLLGFETSDEVYETFIAGGCDITTTDGS
>MP0534_megahit_100990_3-206
ARLLGGEGELGKMLGLDKDWAKRAIKAQGNYAEIFERNVGTKTNIGLARGLNAHYTNGGLQYSPPFR*
>MP0534_megahit_101764_1-456
GCDVTTTDGSALVGRKAKQQPADQEWVIFPATPISKEPLGPTYGQNDSAWADAVNWTVYATIIMDEYGINQANVDAKCAGAEAEVGRLCGGDGELQTGMGLAADAFYQVIKQVGNYSDIYNNNLNPVGLYREGSANAGWKDGGLIYSPPAR*
>MP0534_megahit_113419_2-433
SSQLAALRLQLADPEGVVILPERISKEPLGPVVRQGDDQWFNIVKWSLFAMLNAEELGVTSENVDQMRDNPPNPDVARLLGKDGNFGEQMGISNDWAYNIVKMVGNYGEVFERTVGMDSPMELERGINALWTDGGIQYAPPVR*
>MP0534_megahit_114325_1-180
PYGTMIELDDLWAYQIIKHVGNYEESFNRNLGSESLLKLKRGFNKLYNKGGLLYAPPFR*
>MP0534_megahit_165269_1816-2856
MKAKSILKLLLTMSVTTLFAASVFAVSPTLQQIKAKGFVQCGVSQGLPGFSMADEQGNWSGLDVDMCRALSAAIFGDADKVKYTPLSAKERFVALTSGEIDVLSRNTTWTLTRDAKLGLTFAGVNYYDGQGFMVRKDSGIKSAMELNGASVCVNTGTTTELNMADFFRSNGFDYEPVVFEKADEVRVAYDTGRCDVHTTDRSGLAAQRIRLNNPNDHLVLPETISKEPLGPVVREGDEEWADIVAWTLYAQKEAEEYGLNSGNAGQMRSNPKSNPTIKRLLGVEGNTGEHLGLSNDWAYNVISMIGNYGEMYERHVGANTPLKLTREGSTNALWTKGGLHYPMPFR*
>MP0534_megahit_165438_725-1417
MKKTTIALAVIAAALTIGPQVATAGTLDDVKSRGVLRCVVSTGVPGFAYPDASGAWKGFDIDFCRATAAAVLGDASKIKAVTATGKTRFTKLNAGEGDVLWRNTTITFSRDVGVKLRFHGVNYYDGQGFLVKKALGVKSAKELNGASVCIQTGTTTELNLADYFHANGMKYEAVTIETNDEARQNYTSGRCDVYTTDASGLAATRSTFSDPQNHIVLPEIISKEPLGPATR
>MP0534_megahit_174521_1166-2185
MRLKSTLIASVAVVAMGVVSGAQAGTLEDVQNRGTLRCVVSTGIAGFAYTDSSGTWKGFDIDFCRATAAAVVGDADKFSTVKSTGKTRFTLLNAGEGDVLWRNTTITFSRDVGVKLRFHGVNYYDGQGFMVKKGLGVKSATELDGASVCIQTGTTTELNLADYFHANGMKYEAVTIETNDEARQNYISDRCDVYTTDASGLAATRSTLPEPDNHVVLPEIISKEPLGPATRHGDDQWSDIVTWVLNATITAEEKGVTSANVDQMKSSKDPEILRLLGVEGNQGGELGLKKDWAYQIIKQVGNYGEIFERNIGVDTPIGLARGLNALWTNGGLQYSPPFR*
>MP0534_megahit_181717_2232-3260
MRHKNKSLSLLSIAALGTLAVTQVQAATLDDVKSNGTLRCGVNAGLTGFSAPDQDGHWTGIDADFCRAMAAATLGKSESVAFTPLTAKERFTALQSGEVDVLSRNTTWTAMRDNALGLNFTGVTFYDGQAFMVSKDLGVSSLKELNGATICIQSGTTHELNIADYFPANNLDYQLVTFDTPDQTAQGFDSGRCDVLTSDSSQLAALRLQLKDPDSVTILPERISKEPLGPVVRQGDDQWFDIAKWTLFAMLNAEELGVTSDNVDEMRDNPPNPGVARLLGKDGKYGEQLGLDNAWAYNIVKQVGNYGEIYARNVGADSPLKIDRGINALWNDGGIQYAPPVR*
>MP0534_megahit_184622_3-512
AGLLQSGAFIALKRRYIPTVCCSKAMRSLLATTMMLLMMTAALAGCAGSDITQEDVDAAREEGRAAGIAEATPVSTLDTIIDRGSMKCGVKESQYGMGYLDAGTGVRSGLDISYCRGVAAALGLNPDTDIEYIPASGSDRFDKLASGTIDVLIRTTTWTTSRDADLNADF
>MP0534_megahit_186382_2864-3646
MRYLKRFFIFLIFHILSLPVIAFTLDDVKSRGYLNCGISETRVGFADINSDNIWIGFDVDMCRAVAAAVFSDSSQVNFILTTSRSRFPILASGEIDLLSRMTTWTFSRDVNLGFEFAGINFYDGQGFMYKSELGIQTPNDLNGATICIIEGTQMAFNINNFFNKNILTYQSIPVEFDDEAFESFNSGRCDIYSSYMTELANKRIAFNKPDDYSIYPEMISKEPLGPVVRHGDDQWRDVVSWSLKVMIIAEELNITSKNIDD
>MP0534_megahit_187886_3-281
MFKYIKQLTSIVAVFAILFAFTTETMAAKKSKTLKNTLKKGFVRCGVSQGLPGFSNADASGNWTGVDVDVCRAVAAAVLGDANKVKFTPLSAK
>MP0534_megahit_189074_145-519
SKEPLAAATRDNDDDWNDVVTWVWYGMLTAEELGITSTNYASADMSIPALNRLLNSNLGLGTQSNPLSHTWMQDVLATSGNYYEAYDRSFCDGAGTMSNCLIERAGTQNAPHWQGGLQYAPPMR*
>MP0534_megahit_189193_1-939
GSLLDTVQARGMLHCGVSGSAVAFSETQADGSVTGFDADYCRAVAAAVLGDANAVMFMSLTASERFIAVQSGDVDVLMRNSTWTQSRDTDVGMDFGPTTYYDGQQLMGRVSDGFSGNSGIADLEGAIVCTNAGTTTEKNIAEAAELGGVNITLNSFETGDEVWQQFIDGACDISTTDGSALVGRKVKQQPADEEWVIFPPTPISKEPLGPVYGQNDSKWADAVNWTVYATIILDEYGINKANVDDWLDEPGEVGRLLGGDGELQTTMGLSADAFYQVVKQVGNYSDIYNSNLNPVGLYREGSANAGWKAGGLI
>MP0534_megahit_189613_456-701
KNIDDFLDSDNNEILRLLGMVGAYGDMIELDEKWAYYIIKQVGNYSEVFNKNLGPETRLNLNRGLNRLYIDGGLLYAPPFR*
>MP0534_megahit_196878_2-331
YGQNDSKWADAVNWTVYAMIIMDEYGVTSANVDATCATAEAEVARLCGGDGELQTAMGLSADAFHQVIKQVGSYGEVYDRNLNPVGLYREGSANAGWLDGGLIYSPPAR*
>MP0534_megahit_200750_1-330
PWSDIVFWTLNALITWDELGLEAGEGIKNIVGDTSQTPEVKRILGVEGDQGGHLGLEKDWAYWALFEVGHYGDMYERHVGANTPLALAREGSPNASWKNGGLIYAPPIR*
>MP0534_megahit_209455_848-1402
ADYFAENGMSYEAVTIETNDEARQNYESDRCDVYTTDASGLSSTRSALPDPDAHMVLPEIISKEPLGPATRHGDDQWSDIITWVLNATITAEELGVTQANVDAKAGKQGQPSKNPETRRMLGLDGSQGSELGLSNDWAYQIIKQVGNYSDIFERNIGPNTPLGIERGLNALWTNGGLQYSPPFR*
>MP0534_megahit_210837_3-158
SATWSYDIVKQVGNYKEIYERNVGPDTPIGLQRGLNQLYNHGGLLYAPPLK*
>MP0534_megahit_214067_830-976
MYKYIKQLTSLLAVFVVLFAFANEALAAKKSKTLKNTIKKGFVRCGVSQ
>MP0534_megahit_222358_3-608
MRLKTTVTLAAVALALGVTSGAQAGTLEDVQARGVLRCVVSTGIAGFAKPDANGVWGGFDIDFCRATAAAVLGDAGAIEAVTSTGKTRFTKLNAGEGDVLWRNTTITFSRDVGVKLRFHGINYYDGQGFMVKKSLGIGSALELDGASVCIQTGTTTELNLADYFAENGMSYEAVTIETNDEARQNYESDRCDVYTTDASGLS
>MP0534_megahit_229332_59-430
MKIVNFLLLISVIFLVIGCVQPVAKKTVAKKIKEYDEGFLVKKSLGVSSAKDLDGASVCFIEGSKEEKIIKEYFKKYGMSLEIVTMEKNNELFEGYQSGRCDTILVKLNEKVPDSNSIILELK*
>MP0534_megahit_229903_1-588
MKQIYALIVMLMMASVAFAGCVSDDGDDTDDIDDTVDPVGGETESTLDTVIARGSLKCGVKDSQYGMGYLEADGTYTGLDIEYCKAVAAALGLDPATDIEYVLATGSNRFELLASEEIDVLIRTTTWTTSRDADLNADFAGINFYDGQGILVNLDAYTDENGTGAPTSALELDGAKICVGIGTTTEGNIADYFAVN
>MP0534_megahit_236652_858-1892
MKKLLMILIATLFLVGCAPTKNFIVEKELGLLDVVKDRGYVVCGVNAGLPGFSAKDEEGNWSGLDVDFCRAVAAGIFGDSSKVEFIGLNAAQRFPTLASGSIDLLARNTTWTISRDVNLMFEFAGINYYDGQGFLVPTDLDIENATELNGAFVCITAETTSELNLNDYFAENNMAYRPVYVEGNKDAKAKLFSGECDVFTTDASGLASARAGAENPDDWMVLPEIISKEPLGPLVRQGDQEWEDVVRWTHNIMVNAEEAGITSKNVDLMLTSKSKEVKRILGVEGYIGPMLGLGMKFGYNIIKQVGNYGESFERNVGEETPLALERGLNNLWNNGGILYVPPIR*
>MP0534_megahit_240215_2513-3619
MRKEFYIVVMAILVLLVALGACTKEVEVIKEVEVIKEVEVEKSKTSRLDTVKARGKLICASRNDVPGYGSLDASGNNVGFDIDLCRAVASAVLGDPSAIEVRYISASERGPTIQSGEVDVLVRTVTWTTSRDSQWGNYVQTMFYDGQGFMVNKSLGISSALELKDAAVCVTQGTTTELNLQDYSNQNNLNISALTFEDTDAVVAAYQSGQCDAFTNDRSQLAALGSAFDNRDDHVILPETISEEPLGPVVPHGDDQWFDVVKTVMAVLVYGEAYGVSSGSVPSSATGDTKVDRLLGIEGSFGQESLGISQTAAQDILKAVGNYGEIYDRNLGPGGINLPRENGRNALWADATCTDCPKGGQIYAAPLR*
>MP0534_megahit_246276_584-1003
MTTTRWLGLGITLLAPTLWVPATAMADTLEAVRERDSVRCGVNAAQPGFSSLDDNDQYRGLDTDVCRAIAAAALGDASKVNFVPLDSVERFAALQSGEVDVLSRTTTWTSSRDTTLGMNFTGVSYYDGQAFMVASDLGVQ
>MP0534_megahit_246912_3-737
AGYEEGFAAGSGDPNATVITPADVDAATAAGYTDGFAAGGAAAASVSTLDTVIAAGTMKCGVKTSQFAMGYLDENGVRSGLDIEYCRALAAAIGLDPDTDIEYVLATGSNRFALLASGDIDVLIRTTTWTTSRDAGLNADFAGINFFDGQGMLVNLDAHPGATSIMELDGATVCVGIGTTTEGNLADYFTVNSLSYTAVNSADADTAKASFINEECTAWTGDMSAMVAQKYGLEQGSGQSFAMGI
>MP0534_megahit_257669_2-541
FKRLFSLFAVFVVVMFVMGTETMAAKKSKTLKNTIKKGFVRCGVSQGLPGFSNADASGNWTGVDVDVCRAVAAAVLGDAGKVKFTPLSAKERFTALTAGEIDILSRNTTWTLSRDADIGLTFVGVNFYDGQGFMVRKASGITSTSQFKSGLSACVNIGTTTELNMRDFFTSKGITYEPVV
>MP0534_megahit_267037_1-432
MFKYLKQLTSLVAVIAVLFAFTTESMAAKKSKTLKNTIKKGFVRCGVSQGLPGFSNADASGNWTGVDVDVCRAVAAAVLGDASKVKFTPLSAKERFTALTAGEIDILSRNTTWTLSRDADIGLTFVGVNFYDGQGFMVRKSSGI
>MP0534_megahit_272761_379-1359
VPSDTLATVVERGILHCGIKDSQPGFGYLQPDGTYAGQDVEYCKAVAAAVLGDANKVKYVPATAKARFEMLKAGEIDVLIRTTTWTASRDASLKSSFAVTTFYDGQGMMVKSDSGITSMKDLTGATICVTTGTTTEQNLDDWFTERNLAYQQLAVENDAGSQAAFIAGRCDGWTGDKSNLAGQRSKYPSDAGGSDALTILPITLSKEPLGPVTRDNDSKWFDVVNWVVIGTIAAEEMGISSQNLQAHIANPKNKNQARLLGVGWDGGEVTDLGLGISADFMQKVLYQVGNYGEIYARTIEPIGIPRSGSLNALWTQGGIIYAPPMR*
>MP0534_megahit_274495_2446-3471
MINKKHLVLLASAGAISLAGIATAQANTLEDTRARGAVQCGVSDGLPGFSAPDDSGNWQGLDVDVCRAVAAAVLGDADAVNYISLNAVERFTALQSGEVDVLSRNTTWTTTRDTTLGLNFTGVTFYDGIGFMVNKDLGISSADELDGAAICIQSGTTTELNVADYFRANGMEFDPIVFDTSEQTVGGFQAGRCDVLTSDTSQLAALRIQLDDPASAMILPDIISKEPLGPVVRQGDDEWFNIVKWSLFAMINGEEYGITSENVDEMLNSDNPDIARLLGQDGNYGEGMGLEADWAYNILSQVGNYGESFERNVGMGSPLEIERGINALWTQGGIQYAPPIR*
>MP0534_megahit_274495_3697-4419
MTNTAAWTSSRDTTLGMNFTGVSYYDGQAFMVASDLGVQSAKELDGAAVCTQSGTTSELNLSDYFRINNMTYDAVVFDSPEQSIAGFEAGRCDVLSSDASQLYAQRIQLADPNMAVVLPEIISKEPLGPAVRQGDDQWFNIVKWSLFAMLNAEELGVSQANVDEQLSSDNPDVMRLLGQDGDFGEAMGLSSDWAYQIVKQVGNYADIYDRNVGADSDFNIARGLNALWKDGGIQYAPPIR*
>MP0534_megahit_274495_4391-4522
PATAMADTLEAIQERDSVRCGVNAAQPGFSSLDDNDQYRGLDL*
>MP0534_megahit_274549_3017-4339
MTKIKRRHLGALSGLLVFLAVFAVACGGEPTPVPTTAAAPQAGGPEAMSMMMEKMGPEGVRAMMGEMMPQVMEKMGPDGVAAMMAEMMPQMMEAMGPENMAMMMEKMQPGGMAKMEGSRLDTVKKRGKLICASRNDVPGYGSLDASGNNVGFDIDLCRAVASAVLGDPKAIEIRYISASERGPTIQSGEVDMLVRTVTWTTSRDSQWGNYVQTMFFDGQGFMVNKALGISSALELNDAVVCVTQGTTTELNLQDFSNQNNLNISALTFEDTDAVVAAYQSGQCDAFTNDRSQLAALGSAFDKRDDHIILPETISEEPLGPVVPHGDDQWFDVVKTVMAVLIYGEAYGVTSGNVASSATGDTKVDRLLGIEGSYGQESLGISQTAAQDILKAVGNYGEIYDRNLGPGGINLPRENGRNALWADATCTDCPKGGQIYAAPLR*
>MP0534_megahit_274880_2-517
VVISLIWAFWMMAMSSAEGNPTDKSEPVVVIKEEYNPTYSSTFDRVKKRGYVICGTNDEFPGFSQETWGNEEGNRWKGFDVDICRAIAAALFGDADAIEFTIVNGKTRFEFLIDGSIDVLSATTTFTYTRNVTKKLEFLPTTFYDGQGFIVRKTLGVSSAKQLEGAKICFSS
>MP0534_megahit_275585_3-374
MKRTFKHLLSLIAVVAVLFALGTEAMAAKKSKTLKNTIKKGFVRCGVSQGLPGFSNADAAGNWTGVDVDVCRAVAAAVLGDSGKVKFTPLSAKERFTALTAGEIDILSRNTTWTLSRDADIGLT
>MP0534_megahit_276988_82-525
RSGLASNRLSFDDPDRHMILPEIISKEPLGPVVKYGDQKWSDVIRWTIYVLFIAEEMGINSKNIDSFKNNIDPYIQRFMGEKNGKDYPHLGAKLGLSATWSYDIIKQIGNYKEIYERNVGEKTPLGLQRGLNRLYNHGGLLYAPPLK*
>MP0534_megahit_277118_61-756
MINKKHLVLLASAGAITLAGIATAQANTLEETRSRGAVQCGVSDGLPGFSAPDDSGEWQGLDVDVCRAVAAAVLGDADAVNYISLNAVERFTALQSGEVDVLSRNTTWTTTRDTTLGLNFTGVNFYDGQGFMVSRDLGITSAAELDGAAICIQSGTTTELNLADYFRANGMEFDPIVFDTSEQTVGGFQAGRCDVLTSDTSQLAALRIQLDDPAGAMILPDVISKEPLGPVV
>MP0534_megahit_286938_130-579
MIMVGKIVVSIIWVFWMMAMSSAEGNPTDLSEPVVVIKEEYNPTYSSTFNRVKERGNVICGTNDEFPGFSQEMWHLEDGNRWEGFDVDICRAVAAAMFGDANAIEFTIVNGKTRFEFLIDGSIDVLSATTTFTYTRNVAKKLEFLPTTYY
>MP0534_megahit_287204_2-166
LGLSATWSYNIIKQVGNYKEIYERNVGENTPLGLQRGLNRLYNHGGLLYAPPLK*
>MP0534_megahit_288891_213-680
MRALSIIALTLTAVGAMAFTATAGILEDVKARGVLRCVVSTGIAGFAYPDADGTWKGFDIDFCRATAAAVLGDSSKIKAVTSTGKTRFTKLNANEGDVLWRNTTITFSRDVGVKLTFVGVNYYDGQGFMVNKSLGVNSAKELDGASVCIQTGTTTE
>MP0534_megahit_290561_3-488
MYKYIKQITSLFAVLVVLFAFANEAMAAKKSKTLKNTQKKGFVRCGVSQGLPGFSNADASGNWTGVDVDVCRAVAAAVLGDASKVKFTPLSAKERFTALTAGEIDILSRNTTWTLSRDADIGLTFVGVNFYDGQGFMVRKSSGITSTSDFKSGLSACVNIGT
>MP0534_megahit_296633_2-133
IIKQVGNYGESYKRNISDTGILPDRGPNELWTKGGILYVPPAR*
>MP0534_megahit_302130_244-546
IYVLFIAEEMGINSKNIDSFKNNIDPYIQRFMGEKNGEDHPHLGAKLGLSESWSYDIIKQVGNYKEIYERNVGPNTPIGLQRGLNRLYNHGGLLYAPPLK*
>MP0534_megahit_303113_3-503
KGRIMFKYLKQLTSLVAMVAVLFTFTTETMAAKKSKTLKNTQKKGFVRCGVSQGLPGFSNADAAGNWTGVDVDVCRAVAAAVLGDANKVKFTPLSAKERFTALTSGEIDILSRNTTWTLSRDADIGLTFVGVNFYDGQGFMVRKSSGITSTSDFKSGLSACVNIGTT
>MP0534_megahit_304325_3-644
KRGYIICGTYPDFPGFSEEVEEAEESKVWIGFDIDICRTVASAVFGNQWRIQFIGINGRTRFERLIDGSIDVLSAATTWTFSRDVEKKLEYVATTYFDGQGFMVRKNLGVSSAKQLVGASVCFSGASTAAQNIRDFFEYHEIRFVPIEISADQDVKELYAAGKCDMYGTDRSGLASNRLSFDDPERHMILPEVISKEPLGPVVKYGDQQWADIV
>MP0534_megahit_304533_9071-10111
MKVMKLLAAAAVMMGMAFAGSSTAVAESTLDIVKKRGHLRCQVGQPSPGFYNLDKDGNWYGSDVAVCQTIAAAIFGDSSKVEYQSVSTPQRFTAMANGESDVLSRTTTWTLLRDTQLGLDFTTVNFYDGQGFMVRVDSGIKSSLELEGATVCVATGTTTELNLADYSRANNLDIEPVTFEDKNVRNETFYKGGCDAVTNDKSGLASTKAEFPDPENFVILPETISKEPLGPVVRQGDSNWNDIVMWSVFALIAAEELGLNSGNVESVRSSTTNAEIKRMLGVEGNLHEGLGLSKDWAYDIVSQVGNYAEVYEAYMGGGERGIGITRAGSQNALWNQGGLMYSPPFR*
>MP0534_megahit_307537_901-1992
MRIKYLFVIPSMLLLLLMLAVACGDDDDDTDQASAGQATGGRLQEVKDRGKLICASRNDVPGYGSLDASGNNVGFDIDLCRAVATAVLGDSSAIEIRYISASERGPTIQSGEVDLLVRTVTWTTSRDAQWGNYVQTMFFDGQGFMVNKSLGISSALELKGATVCVTQGTTTELNLQDFSNQNNLNISALTFEDTDAVVAAYTSGQCDAFTNDRSQLAALGSAFSNRADHVILPETISEEPLGPVVPHGDDQWFDVVKTVMAILIYGEAYGVTSGSVPSSSTGDTKVDRLLGFEGSYGQDSLGISQTAAQDILRAVGNYGEIYNRNLGPGGINLPREGGRNALWADATCTDCPRGGQIYAAPLR*
>MP0534_megahit_308454_1-480
DEVVAAYDSGRCDTYTTDKSGLAAQRTKLSNPDDHIVLPETISKEPLGPVVRQGDAVWEDIVRWSLNVMIEAEEYGINSSNADAMKTSENPQIKRLVGAEGELGASLGLDNDWSLRIIKQVGNYGESYKRNISDTGILPDRGPNELWTKGGILYVPPAR*
>MP0534_megahit_313019_97-906
DAIEFTVVNGKTRFEFLIDGSIDVLSATTTFTFTRNVAKKLEFLPTTFYDGQGFIVRKTLGVSSAKQLEGAKICFSGTSTAAKNIADFFELHGISYIPVSVKPTEKTKNVYKRGDCDMYGTDRSGLASNRLSFDDPERHMILPEIISKEPLGPVVKYGDQKWSDVIRWVVYVLFIAEEMGINSKNIDSFRNHIDPNIQRFMGEKNGEDYPHLGSKLGLSATWSYDIVKQVGNYKEIYERNVGENTPLGLKRGLNRLYNHGGLLYAPPLK*
>MP0534_megahit_316030_1809-2825
MNKSVFFGALTVAGLAAGAAAASTLDDVKARGKLNCGVTTGLAGFAAPNANGEWEGFDVAVCRAVAAAVLGDPAAVEFIPTTGKTRFTALASGEIDFLARNTTWTFSRDVDLKFDFIGVNYYDGQGFMVPKELGVSSAKDLDGATVCIQTGTTTELNLADFFRNNNISYEPVPVETNAEGQQQYLAGACDTYTTDASGLAATRATFENPGEHIILPEIISKEPLGPLVRHGDNDWGDVTRWVLYALIAAEELGVTSANVEEMTTNTTNPEVARLLGTEGTLGEMLGLEADWAKKAIASQGNYGEIFAKNIGEETPIGLARGLNAQWTDGGLMYAPPFR*
>MP0534_megahit_318276_1-636
FMVKKSLGVRSAKDLNDASVCIQTGTTTELNLADFFRTNNMKYKAVPYEQNSEVRPSYLADRCDVYTTDASGLAATRSAFPDPGNHMILPEIISKEPLGPAVRQGDDKWADIIRWIYNATVTAEEKGVTSANVNSMKTANDPEIKRLLGEEGSQGKELGLSKDWAYQVIKQVGNYGEIFERNIGINTPIGLARGLNDLWTRGGLQYSPPFR*
>MP0534_megahit_322635_2-340
MKKMFKHLFSFFAIFAVVMLALGTESMAAKKSKTLKNTIKKGFVRCGVSQGLPGFSNADASGNWTGVDVDVCRAVAAAVLGDAGKVKFTPLSAKERFTALTAGEIDILSRNTT
>MP0534_megahit_323507_15-536
NNMSYEAVTIEKNSEARAAYLSGRCDIYTTDASGLAATRSTFPNPGNHKILPEIISKEPLGPAVRQGDDQWADIVRWIYNATVTAEELGVTSSNVDSMKGSNNPEILRLLGVEGSQGEELGLSKDWAYQVIKQLGNYGEIFERNIGTNTPIGLARGLNDQWNKGGLQYSPPFR*
>MP0534_megahit_323902_3-251
MRALAKIVLTLTAVGAMAFTATAGTLEDVKARGVLRCVVSTGIAGFAYPDADGTWKGFDIDFCRATAAAVLGDSSKIKAITST
>MP0534_megahit_324089_605-1030
MIMMGKVVISLVWAFWMMAMSTAEGQMTLEERLSLTLSLVMDKENIPKAEYNPTYGSTYQRVKERGNVICGTNDEFPGFSQEIWSDEDGSRWEGFDVDICRAVAAALFGDADAIEFTVVNGKTRFEFLIDGSIDVLSATTTF
>MP0536_megahit_42100_452-700
MKAKSILKLLLTMSVTTLFAASVFAVSPTLQQIKAKGFVQCGVSQGLPGFSMPDEQGNWSGLDIDMCRALSAAIFGDPDKVKY
>MP0536_megahit_51815_3-578
SFSDSSSHKIIDTTIGKFPFGPVVSDNDPVWKDIVTWSLNTMISAEELGITSNNISSFSNSDNYKIRKILGIDGDFGQPLGLSTDFMYEIINQVGNYGEIYENNLGVNTSLGLNRGLNALWTEGGLLYSPPLGGSTSSNVDFQTDTLSEVISRGKIICGVSRGLYGFSSQADNGSWMGFDVDYCRALAAAIF
>MP0536_megahit_52778_3-686
TWTFSRDVNLGFEFTGINFYDGQGFMIRSSLGVSSAKDLDGASICIIQGATSTFNIDMFFKKNNINYTPVLVEFNDEAFENFLSGRCDVYSDYITELANKRITLPDSNKHIILPELISKEPLSPLVRHGDDQWRDVVSWSLKVMIIAEELNINSQNIDDHKESENKEILRLLGLLGPYGTMIELDDLWAYQIIKHVGNYEESFKRNLGSESLLNLKRGFNKLYNKGGL
>MP0536_megahit_69244_159-611
RCDVFTTDASGLSSTRAQSSDPSKWIVLPEIISKEPLGPLVRHGDHQWGDVVRWSLNTMIIAEEFALTQGNVDDNMSSNIPEVLRILGVEGGYGEMLELGNDFAYNIIKQIGNYSESYERNVGPDTPLAIGRGLNALWTDGGILYAPPFR*
>MP0536_megahit_90885_3-542
TTTWTTSRDAGLNADFAGMNFYDGQGILISENSFAAANASNSVSGLDGANICVGTGTTTEGNLADYFTFNNIAFTAINVENAEQATEKFVAGECDAFTGDMSAMVARKWSLDQGTYVEGDALYAGTWIAKELLSKEPLGAATRDNDDDWNDVVAWVWYGMITAEEFGVTNANYAAEAATA
>MP0536_megahit_99899_3-566
MKYLGFIAAAATAAVVSAGALAGTLEDVKKAGVLRCVVSTGIAGFAYPDDSGKWKGFDIDFCRATAAAVLGDASKIKAVTSTGKTRFTKLNSGEGDVLWRNTTITFSRDVGVKLTFLGVNYYDGQGFMVKNSMGIKSAKDLDGASVCIQTGTTTELNLADYFRSNGMKYEAVAIETNEEARQCYLSGR
>MP0536_megahit_119805_1-528
LNCGVNDNLTGFGVVTPDGSFEGFDIDFCKAIAAAILGDASKVEYTPLTASARFEALGSGEVDVLIRNTTWTASRDRDLGNDFTAPTFYDGQGMMVYADSNYDSIESMSGATVCVLQGTTTELNLDDRFTGSGIPYTPLTFETNDPLQAAFEAKQCEGWTTDKSGLASKRAGFPAA
>MP0536_megahit_122258_1-363
IISKEPLGPLVRHGDDQWRDVVSWSLKVMIIAEELNITSKNIDNYLESNNNEILRLLGIVGAYGDMIELDEKWAYNIIKQVGNYKEVFNRHLGSKTLLNLDRGLNKLYTEGGLLFAPPFR*
>MP0536_megahit_139948_196-555
MAFKTLILAGAILAASLSTTFAGTLEDVKSRGILNCGASEGVPGFSNPDANGNWAGLDSDICRAIAAAIFNDPTKVNFVPLASKQKILAVVTGQVDLTSRTTTWTMKRDTKEGVDFTTIV
>MP0536_megahit_142767_2-685
MFYDGQGFLVNKSLGVSSALDLKDATVCVTQGTTTELNLQDFSNQHRLNISALTFEDTDAVNAAYNSGQCDAFTNDRSQLAALRGAYDNPDDHVILPETISEEPLGPVVPHGDDQWFDVVKTVMSILVYGEAYSVTSGNIPSSATGDTKVDRLLGFEGSYGQESLGISQTAAQDVLRAVGNYGEIYDRNLGPGGIDLPRENGRNALWADATCTDCPKGGQIYAAPLR*
>MP0536_megahit_147683_192-500
MKKLLSIVAVSVFALSANAGTLDDVKNRGFLKCGVTTGLAGFAAPDDSGNWTGLDVDMCRAVAAAIFGDSSKVEFTTTTGKSRFPTLASGEIDMLARNTTWTL
>MP0536_megahit_148655_1-189
NTTRWLGLGITLLAPALWLPATAMADTLEAIQERDSVRCGVNAAQPGFSSLDDNDQYRGLDL*
>MP0536_megahit_148655_161-883
MTNTAAWTSSRDTTLGMNFTGVSYYDGQAFMVASDLGVQSAKELDGAAICTQSGTTSELNLSDYFRINNMTYDAVVFDSPEQSIAGFEAGRCDVLSSDASQLYAQRIQLADPNMAVVLPEIISKEPLGPAVRQGDDQWFNIVKWSLFAMLNAEELGVSQANVDEQLSSDNPDVMRLLGQDGDFGEAMGLSSDWAYQIVKQVGNYADIYDRNVGADSDFNIARGLNALWKDGGIQYAPPIR*
>MP0536_megahit_148655_1109-2134
MINKKHLVLLASAGAISLAGIATAQANTLEDTRARGAVQCGVSDGLPGFSAPDDSGNWQGLDVDVCRAVAAAVLGDADAVNYISLNAVERFTALQSGEVDVLSRNTTWTTTRDTTLGLNFTGVTFYDGIGFMVNKDLGISSADELDGAAICIQSGTTTELNVADYFRANGMEFDPIVFDTSEQTVGGFQAGRCDVLTSDTSQLAALRIQLDDPASAMILPDIISKEPLGPVVRQGDDEWFNIVKWSLFAMINGEEYGITSENVDEMLNSDNPDIARLLGQDGNYGEGMGLEADWAYNILSQVGNYGESFDRNVGMGSPLEIERGINALWTQGGIQYAPPIR*
>MP0536_megahit_160910_223-660
MKSKYWKLLAVFLSIGIVAAACGSDDDGGTTTTAAPTTQVEVVQDGSLLDTVQARGTLNCGVSGSAVAFSETQPDGSVTGIDADFCRAVAAAVTGSADNVEFSALTASERFTAVQTGDVDVLMRNTTWTQSRDSSVGMDFGPTTYY
>MP0536_megahit_166981_2-235
NPADPGMARLLGVGFEGGEVQDFGFGISPDFMQNVLYQVGNYGEVYDRHLVPLGLTREGSLNAQWTDGGLIYAPPFR*
>MP0536_megahit_169544_2-439
MRRLTAAITITAVTMAFWPTDTLAGPTVDAIKKRGSVICGVNGNRAGFSALDSKGQWKGMDIDTCKAVAAAVLGDSTKIQPVKTTSQTRFTALQTGEVDVLTRNVTWTLGRDTKLGIDFVAPTFYDGQGFMVNKRTGAKTVKDLGG
>MP0536_megahit_180812_149-1546
MLLLTGCMGSDDLEELTEVSGENILGCTYSLADNFQSNATVDDGSCLFEDSLEAEYDEGYDDGYDDGSLGNDYYWDCPDSATAISMTGSYQEDDGLAGISADALDDFTEESFEAAWLEQPGSPDWCGTEFNYDSLELGESVVPAIEDEVPEYFHWYEEGFGARSDRYYWDDYYTEDECEEYFDGVWKSINGHGFCGEYLEWETDRDANLVYEQSSGYTWWGKYEIIGDYMYLGWASPLPNEFYDDGYDAGYIEGYDYGYNEGWSEGYYEGYDDGWSDGLSVGSSVSTLDTIIERGYLICGVKSSQYGMGYQEDDGTFSGLDIEYCRAIAAAIGLDPDEDVEYILASGSNRFELLAYEEIDVLIRTTTWTTSRDADLDADYAAINFYDGQGLIVRSDAFAYANGSATELDGANICVGTGTTSEGNLDDWFMTNGISFTSISVDDHWESMEMLKDGSCDAYTGDMSAM
>MP0536_megahit_185230_207-503
MKKMFKHLFSLFAVFAVVMLVLGTEAMAAKKSKTLKNTIKKGFVRCGVSQGLPGFSNADASGNWTGVDVDVCRAVAAAVLGDAGKVKFTPLSAKERFTA
>MP0536_megahit_185304_3-551
MTKLKLSLLFLSVISLAIFIACTSETETVTGEASSQTSTLKTVQDRGTLKCGVNDNLTGFGVLTSGGTFEGFDIDYCKAVAAAILGDASKVEYTPLTASARFEALSSGEIDMLVRNTTWTASRDRDLGNDFTATTFYDGQGMMVYADSGYKTIEDMNGSTVCVLQGTTTELNLDDRFTSAGLD
>MP0536_megahit_185491_3-371
MRLKSTLIASVAVVAMGVVSGAQAGTLEDVQNRGTLRCVVSTGIAGFAYTDSSGTWKGFDIDFCRATAAAVVGNADKFSTVKSTGKTRFTLLNAGEGDVLWRNTTITFSRDVGVKLRFHGVNY
>MP0536_megahit_185695_2-676
MKKTAIALAVITAVLTFGPLAATAGTLEDVKARGVLRCVVSTGIAGFAYPDKSGVWKGFDIDFCRATAAAVLGDASKIKAVTSTGKTRFTKLNSGEGDVLWRNTTITFTRDVGVKLRFHGVNYYDGQGFMAKKDLGVKSAKELNGASVCIQTGTTTELNLADYFHANGMKYEAVAIETNDEARQNYISGRCDVYTTDASGLAATRSTFPNPKNHIIMPEIISKEP
>MP0536_megahit_186967_1-597
CVGIGTTTEGNIADYFTVNGMTYEAVNSDDAATAKLQFEDGSCDAWTGDMSAMVAQKFGLDTAAVPNSAIMPELLSKEPLAAATRDNDDDWNDVVTWVWFGMLTAEELGITSANYADANMSIPANGRLLNNNLGLGTEANPLSATWMQSVLAAVGNYEEAYTESFCTFDDSGDCLIDRAGSQNAPYWEGGLQYAPPMR*
>MP0536_megahit_187620_361-765
MNKIGLILALIIVLAIPVSGYFGDKPNKFEVIKETGLLETVKERGYIVCGVNSGLPGFAAQDEEGNWTGLDVDFCRAVSAAVFGDADKVEYIGLNSAQRFPTLASKSIDILSRNTTWTISRDVNLMFEFAGVSYY
>MP0536_megahit_187692_78-539
MTSKFWKLFAMVLAISVVAAACGSDDAEETVATTAAPATTAQVEVVASGSLLDTVQARGTLNCGVSGSAVAFSDTQPDGSITGFDADYCRAVAAAVLGDASAVSFTALTASERFTAVQTGDVDVLMRNTTWTQSRDSSVGMDFGPTTYYDGQQL
>MP0536_megahit_188245_3-512
DAYTGDMSAMIAVKWEIENDSDWTSSNDYSELWIATELMAKEPLAAATRDYDTEWNEIVSWVWYGMLTAEELGIDSTNYEEAAAECGGGEEDILVCRLLTVNFGLGTDENQLSMTWMQSVLATTGNYYEAYDRAFCDGDGTMTNCLMDRAGTANAPWWEGGLQYAPPMR*
>MP0536_megahit_190060_2-514
MKKLLMLLIATFFLVSCAPTKSFKVERELGLLDVVKDRGYVVCGVNAGLPGFSAKDEEGNWSGLDVDFCRAVAAGIFGDSSKVEFVGLNASQRFPTLASGNIDVLARNTTWTISRDVNLMFEFAGVNYYDGQGFLIPTDLDIKSATELNGAFVCITAETTSELNLNDYFAE
>MP0536_megahit_193619_925-1122
MKISKILMSLVATFVLVFLMGTESMAAKKSKTLKNTIKKGFVRCGVSQGLPGFSNADASGNWTGVD
>MP0536_megahit_195017_3-371
PEIISKEPLGPATRHGDDQWSDIVTWVLNATITAEEKGVTSANVDQMKSSKDPEILRLLGVEGNQGGELGLQKDWAYQIIKQVGNYGEIFERNIGVDTPIGLARGLNALWTNGGLQYSPPFR*
>MP0536_megahit_218914_372-749
MRNKITSVIAALGTAAIMSATANAGTLDDVKKRGALRCVVSTGIAGFAYPDKSGVWKGFDVDFCRATAAAVLGDAKKIKAVTSTGKTRFTKLNSGEGDVLWRNTTITFSRDVGVKLRFHGVNYYDG
>MP0536_megahit_219137_3-722
LVRNTTWTASRDRDLANDFTATTFYDGQGMMVYADSGYKTIEDMAGATVCVLQGTTTELNLDDRFTSAGLDYTPLTFETNDPLQAAFEEKRCDGWTTDKSGLASKRAEFPASAGGPDSLVVLAETLSKEPLGPLTRDNDSNFYDVVQWVVFGLIQAEESGITSANVAAMAANPTDPGMARLLGVAFGDGKVADFNFGVNPTFIQHAIAAVGNYGEIYERHLTPLGLTRSGSLNALWTNGG
>MP0536_megahit_219923_709-843
IIKQVGNYGEVFDRNVGKGSPLKLPRGLNDLWTKGGLLYSPPFK*
>MP0536_megahit_228578_3-761
SSFRHQTYMKQIYALIVMLMMASVAFTGCVSDDGDDTDVDDTVDPVGTESTSTLDTVIARGSLKCGVKDSQYGMGYLEADGTYTGLDIEYCKAVAAAIGVDTIEYVLATGSNRFELLASEEIDVLIRTTTWTTSRDADLNADFAGINFYDGQGILVNKDAFPDATSALHLDGAKICVGIGTTTEGNLADYFAYHDLEYEAVNVDDSSVARQNFENGECEAWTGDMSAMVAMKWFMIQDGSADFEMAIMPELLS
>MP0536_megahit_228925_1-678
FGDSNKVEFIGLNAAQRFPTLASGEIDLLARNTTWTISRDVNLMFEFAGVNYYDGQGFLVPTDLDIENATELNGAFVCITAETTSELNLNDYFAENNMAYKPVYVEGNKDAKAKLFNGECDVFTTDASGLASARAGAENPDDWMVLPEIISKEPLGPLVRQGDQEWEDVVRWTMFIMINAEEAGITSKNVDLMLTSKSKEVKRILGVEGYIGPMLGLGMKFGYNII
>MP0536_megahit_230183_2040-2219
YIGPMLGLGMKFGYNIIQQVGNYGESFERNVGPNTPLALERGLNQLWNKGGILYVPPIR*
>MP0536_megahit_233353_633-863
MKKTLKNLFSFLAVFALVFAIGTEAMAAKAGKTLKNTIKKDFVKCGVSQGVPGFSNADASGNWTGIDVDVCRAVAAA
>MP0536_megahit_238019_3-611
DSSVGMDFGPTTYYDGQQLMARASDGFTGSSQVADIDGSVVCTNVGTTTEKNIAEAALLAGADITLLGFETSDEVYETYISGGCDVTTTDGSALVGRKVRMQPADQEWVIFPATPISKEPLGPTYGQNDSAWADAVNWTVYAMIIMDEYGVTSANVDATCATAEAEVSRLCGGDGELQTGMGLAADAFHQVIKQVGSYGEVYD
>MP0536_megahit_239999_429-1064
FMVRKSSGITSTSQFKSGISACTNIGTTTELNMRDFFTSKGISYEPVAFEKADEVVAAYDAGRCDTYTTDKSGLAAQRTKLSNPDDHIVLPETISKEPLGPVVRQGDSVWEDIVRWSLNVMIEAEEYGINSANADAMKTSENPAIKRLVGAEGELGAAFGLDNEWSLRIIKQVGNYGESYKRNIADTGILPDRGPNELWTKGGILYVPPAR*
>MP0536_megahit_241193_2-301
DIDLCRAVAAAVLGDPKGIEIRFISASERGPTIQSGEVDVLTRTVTWTTSRDAQWGNYVQTIFYDGQGFPESSNSPRARNATENHAIRRTYFGVGPGND*
>MP0536_megahit_241194_247-639
MVLGETISKEPLGPVTREGDEPWSDIVFWTLNALITWDELGLAGGESIKNIVGDTTQTPEVKRILGVEGDTGGHLGLDKDWAYWAIFEVGSYGEMYERHVGANTPLALARAGSPNAGWKDGGLLYAPPIR*
>MP0536_megahit_241760_359-1090
MIPVGKVFVVLIWLFWMMVVDNTAIGQDNNSMSIMDHSKMTLAEIEKVKSMVVVRDRIIKKPEYNPTYGTTYQRVIERGAVICGTNDEFPGFSEQIFDDDGELIMRGFDVDICRAVAAAVFGDVEAIEYEIVDGVSRFTHLIDGTIDMLSAATTYTFTRNVLKKFEFLPTTYYDGQGFITKRTLGVSSAKQMHGAKICFSGSGTAAKNIKDFFELHEIKYIPIVVGVDEKSKDVYLRGECDMYG
>MP0536_megahit_243596_1665-1955
VYYATVTAEEKGVTQANVDKMKSSKDPEILRLLGVEGAQGKELGLSKDWAYNIIKQVGNYGEIFERNIGASTPIGLARGLNDLWTRGGLQYSPPFR*
>MP0536_megahit_246207_1114-1377
MTKLKLSLLFLSVMSLAIFVACSSETETITKEVEVIKEVMVEGKSTLKTVQDRGTLKCGVNDNLTGFGVLTSGGTFEGFDIDYCKAVA
>MP0536_megahit_249752_1-561
VAFTGCVSDDGDDTDVDDTVDPVGVESTSTLDDIIAAGSMKCGVKTSQFGMGYLDDDGTRSGLDIEYCRAVAAALGLNPDTDIEYVLATGSNRFELLASGDIDVLIRTTTWTTSRDADLNADFAGINFYDGQGMLVNLDSHPGATSIMDLDGATVCVGIGTTTEGNLADYFQVNSLEYTAVNSADAD
>MP0536_megahit_253014_1-699
FSRDVGVKLRFHGVNYYDGQGFMVNKKLGVKSAKDLGGASVCIQTGTTTELNLADYFHEHGMKYEAVTIETNDEARQNYMSGRCDVYTTDASGLAATRSTFPDPQNHIILPEIISKEPLGPATRHGDDQWSDIVTWVYYATVTAEELGVTSANVDKMKSSKNPEILRMLGVEGNQGEELGLSKDWAYQIIKQVGNYGEIFERNIGKKTPIGLARGLNALWTKGGLQYSPPFR*
>MP0536_megahit_258486_3-461
MKKTFKHLLSLIAVVAVLFALGTEAMAAKKSKTLKNTIKKGFVRCGVSQGLPGFSNADAAGNWTGVDVDVCRAVAAAVLGDSGKVKFTPLSAKERFTALTAGEIDILSRNTTWTLSRDADIGLTFVGVNFYDGQGFMVRKASGITSTSQFKSG
>MP0536_megahit_259560_43-552
MIMVGKVIVSIIWAFWMMAMSTAEGNPADTGVVVPEPVGEEYIPTYSSTFDRVNKRGYIVCGTNDEFPGFSQNSWNSEDGSRWEGFDIDICRAVAAAMFGDADAIEFTIVNGKTRFEFLIDGSIDVLSAATTYTYTRNVLKKLEFMPTTYYDGQGFIVRKTLGVSSAKQL
>MP0536_megahit_259932_649-720
ILPDRGPNELWTKGGILYVAPAR*
>MP0536_megahit_262104_3-482
MKSKLLRLLALFLTIGVVAAACGSDSDDAPAAPATTAAEVEVVASGSLLDAVQARGTLNCGVSGSAVAFSETQADGSVTGIDADFCRAVAAAVLGDAGAVNFVALTASERFTAVQTGDVDVLMRNTTWTQSRDSSVGMDFGPTTYYDGQQLMARVSDGFS
>MP0536_megahit_264680_137-511
MTAALAGCAGSDITQEDVDAAREEGRAAGIAEATPVSTLDTIIARGSMKCGVKESQYGMGYLDAGTGVRSGLDISYCRGVAAALGLNPDTDVEYIPASGSDRFDKLASGTIDVLIRTTTWTTSRD
>MP0536_megahit_269437_3-665
SRDGGIGLTFNGVNFYDGQGFMVTKASGITSVNGLNGVSACVNIGTTTELNMRDFFNSKGFKYEPVVFEHADEVVAAYDSGRCDTYTTDKSGLAAQRTKLSDPTAHVVLPETISKEPLGPVTREGDENWSDIVRWSLNVMIEAEELGITSSNADAMKTSENPAIKRLVGSEGETGAALALDQEWSLRIIKQVGNYGESYERNVGPDTPVGLSRGPNAQWIN
>MP0536_megahit_272100_3-464
MYKYIKQLTSLLAVFVVLFAFANEAMAKKKSKTLKNTIKKGFVRCGVSQGLPGFSNADAAGNWSGVDVDVCRAVAAAVLGDASKVKFTPLSAKERFTALTSGEIDILSRNTTWTLSRDADIGLTFVGVNFYDGQGFMVRKASGITSTSQFKSGL
>MP0536_megahit_274519_113-1156
MTRSVGTLVCAISIGLAVSVTTLFSSSVYADRLASVKKAGVLHCGIVPGLPGYGAPNKAGKVVGFDIDLCKAIAAAILGDPEKVKLTKQNLPTAFGAMKAGTVDVVTHRFTWVFTRDVGQGLNYTKVMVWDGQGFMVRKKLGVKSVKELSGATVCLSAGSTTQGNVADYFKANGMTYKEVTFASMGESQKGYDAGRCDVFSSDKFGLGARTRSMKDPSEHMILPEQISNEPIGPMVAHGDDNWRDVVFWVLNALVAAEEMGITSSNVDKMRSTSKNAFVQRLLGVKAKFGSKIGLSKDWAYNAIKAVGNYGEIWENHLGSRGLGMPRGRNDLAVNGKGGLMISMPFR*
>MP0536_megahit_275213_661-867
GEKNGEDHPHLGAKLGLKASWSYNIIKQVGNYKEIYERNVGENTPLGLKRGLNQLYNHGGLLYAPPLK*
>MP0536_megahit_278897_1-498
MNKSKLLKLLAMFLTIGVVAAACGSDSDGDDAAPATTAAAPATTAEVEVVAAGSLLDAVQARGTLNCGVSGSAVAFSETQADGSVTGIDADFCRAVAAAVLGDAGAVNFVALTASERFTAVQTGDVDVLMRNTTWTQSRDSSVGMDFGPTTYYDGQQLMARVSDGF
>MP0536_megahit_280210_449-1261
MIFFGKTIACLAWIFWIMIVDNSAIGKDNKSMSMMDHSKMTLSEVEKVKKMVVVRDSYIKKPEYVPTYGTTFQRVKARGKVICGTNPDFRGFSVLRGEAVGFDVDICRAVAAAVFGDSKAIEFIATNGKTRFEFLRDGTIDVLSAATTYTFTRNVIKKFEFLPTTYYDGQGFIVRKTLGVSSAKQLGGAKICFSSTGTGAKNIADFFTKHEINYIPIPVPPDKNAKNVYLAGDCDMYGTDMSGLASNRLGFNEPDRHMILPEIISKEPLGP
>MP0536_megahit_281240_555-1478
RCVVSTGIAGFAKPDANGVWGGFDIDFCRATAAAVLGDAGAIEAVTSTGKTRFTKLNAGEGDVLWRNTTITFSRDVGVKLRFHGVNYYDGQGFMVKKSLGIGSALELDGASVCIQTGTTTELNLADYFASNGMSYEAVTIETNDEARQNYESDRCDVYTTDASGLSSTRSALPDPDAHMVLPEIISKEPLGPATRHGDDAWSDIITWVLNATITAEELGVNQANVDSLSGKTGSSDNPEVRRMLGVDGSQGSELGLSNDWAYQIIKQVGNYSDIFERNIGPNTPLGIERGLNALWTDGGLQYSPPFR*
>MP0536_megahit_282392_412-723
MRLKTTVTMAAVALALGITSGAQAGTLEDVQARGVLRCVVSTGIAGFAKPDANGVWGGFDIDFCRATAAAVLGDAGAIEAVTSTGKTRFTKLNAGEGDVLWRNT
>MP0536_megahit_286227_1-336
DQKWSDVVRWTIYVLFIAEEMGINSKNIDSFKNHIDPYIQRFMGEKNGKEYPHLGAKLGLKATWSYNIIKQVGNYREIYERNVGINTPIGLDRGLNKLYIHGGLLYAPPLK*
>MP0536_megahit_288535_1-636
GIDVDVCRAVAAAVLGDSGKVKFTPLSAKERFTALKSKEIDVLSRNTTWTLSRDGGIGLTFNGVNFYDGQGFMVTKASGITSVNGLNGVSACVNIGTTTELNMRDFFNSKGFKYEPVVFEHADEVVAAYDSGRCDTYTTDKSGLAAQRTKLSDPSAHVVLPETISKEPLGPVTREGDENWSDIVRWSLNVMIEAEELGITSANADAMKTSEN
>MP0536_megahit_289061_370-543
GAKLGLSATWSYNIIKQVGNYKEIYERNVGENTPLGLQRGLNRLYNHGGLLYAPPLK*
>MP0536_megahit_295802_65-787
LSRNTTWTLSRDGGIGLTFNGVNFYDGQGFMVTKASGITSVNGLNGVSACVNIGTTTELNMRDFFNSKGFSYEPVVFEHADEVVAAYDAGRCDTYTTDKSGLAAQRTKLADPSAHVVLPETISKEPLGPVTREGDENWSDIVRWSLNVMIEAEELGITSANADAMKTSENPAIKRLVGSEGETGAALHLDQEWSLRIIKQVGNYGESYERNVGPDTPVGLSRGPNAQWINGGLLYANPTR*
>MP0536_megahit_296649_1-906
MKKMFKHLFSFFAIFAVVMLTLGTEAMAAKKSKTLKNTIKKGFVRCGVSQGLPGFSNADASGNWTGVDVDVCRAVAAAVLGDSGKVKFTPLSAKERFTALTAGEIDILSRNTTWTLSRDADIGLTFVGVNFYDGQGFMVRKDSGITSTSQFKSGLSACVNIGTTTELNMRDFFTSKGISYEPVVFEKADEVVAAYDSGRCDTYTTDKSGLAAQRTKMKDPDAHIVLPETISKEPLGPVVRQGDAVWEDIVRWSLNVMIEAEEYGINSSNADSMKTSENPQIKRLVGAEGELGAALGLDNDWS
>MP0536_megahit_299950_411-563
WAYWALFEVGHYGDMYERHVGANTPLALARAGSPNAGWKNGGLIYAPPIR*
>MP0536_megahit_300584_133-525
RHMILPEIISKEPLGPVVKYGDQQWSDIVRWSVFVLFIAEEMGINSKNIDSFIENIDPNIQRFMGEKNGADHPNLGAKFGLDATWSYNIIKQVGNYKEIYDRNITKILGLKRGLNKLYSHGGLLYAPPLK*
>MP0536_megahit_301673_2-865
EGQDPMKERLGVGAPKSEYNPTYSSTYQRVVERGSVICGINDEFPGFSQEIWNTEDGDRWEGFDVDICRAVAAAMFGDADAIEFTVVNGKTRFEFLIDGTIDILSAATTYTFTRNVIKKLEFLPTTYYDGQGFIVRKTLGVSSAKQLEGAKICFSSTGTGAKNIADFFELHGINYIPVAVPPNEKTKNVYKRGDCDMYGTDRSGLASNRLSFDDPERHMILPEIISKEPLGPVVKYGDQKWSDVVRWTIYVLFIAEEMGINSKNIDSFKENIDPNIQRFMGEKNGKDH
>MP0536_megahit_302420_2-280
VMIEAEEYGINSGNADASKASENPQIKRLVGAEGELGASLGLDNNWSYNIITQVGNYGESYKRNIADTGILPDRGPNELWTKGGILYVPPAR*
>MP0536_megahit_303722_876-1004
MLKYVKQLTSLVAVIAILFTFTTEVMAAKKSKTLKNTIKKGFV
>MP0536_megahit_303973_91-747
FYDGQGFMVRKDLGVTDARQLKGATVCVTTGTTTELNLADFALANNIKMEAVVFEGKKEAVNAYKSGRCDAFTTDSSQLAAWRTTMKNPGDHLILKELISKEPLSPLVRHGDNKWKDLVTWVINGLITAEELGVTSKNATDMAANTKNPTIKRLLGTSGEFGVYIGLEKDWMLRAITKVGNYGEIFERNLGQGTPLKLKRGVNALPRDGGLLYAPAFR*
>MP0536_megahit_304422_565-1047
EVYETFIAGGCDITTTDGSALVGRKAKMQPADQEWAIFPATPISKEPLGPTYGQNDSAWADAVNWTVYAMIIMDEYGVTSANVDATCATAEAEVARLCGGDGELQTAMGLSADAFHQVIKQVGSYGEVYDRNLNPVGLYREGSANAGWLDGGLIYSPPAR*
>MP0536_megahit_307372_250-1209
DAGTGVRSGLDISYCRAVAAALGLNPDTDVEYIPASGSDRFDKLASGTIDVLIRTTTWTTSRDADLNADFAGMNFFDGQGILVREDAFGAAASGNSAGALDGANICVGIGTTTEGNMVDWFSSRGIAFTSVPVADAAEATAKFIDGSCDAFTGDMSAMVAKKWQLDGDDSMGGVDIWIASELMSKEPLGAATRDMDSDFKDVVAWVWYGMVTAEEMGVTAANAAASAAAACDGSDPGMCRLLTENLGLGTATNPLAGDWMQAVLATAGNYGEAYDDAFCDGTYDGVSGSAAMTGCLISRVGTLNALVSEGGIQYAPAMR*
>MP0536_megahit_309935_125-721
ELDGASVCIQTGTTTELNLADFFRANNMSYEAVTIEKNSEARAAYLSGRCDIYTTDASGLAATRSTFPNPGNHKILPEIISKEPLGPAVRQGDDQWADIVRWIYNATVTAEELGVTSSNVDSMKGSNNPEILRLLGVEGSQGEELGLSKDWAYQVIKQLGNYGEIFERNIGTNTPIGLARGLNDQWNKGGLQYSPPFR*
>MP0536_megahit_312075_1-507
LNMRDFFNSKGFTYEPVVFEQADEVVAAYDSGRCDTYTTDKSGLAAQRTKLKDPNAHVVLPETISKEPLGPVTREGDENWSDIVRWSLNVMIEAEELGITSANADAMKTSENPAIKRLVGSEGETGAALALDQEWSLRIIKQVGNYGESYERNVGPDTPVGLSRGPNAQ
>MP0536_megahit_312368_1-654
TESMAAKKSKTLKNTQKKGFVRCGVSQGLPGFSNADASGNWTGVDVDVCRAVAAAVLGDANKVKFTPLSAKERFTALTSGEIDILSRNTTWTLSRDADIGLTFVGVNFYDGQGFMVRKSSGITSTSDFKSGLSACVNIGTTTELNMRDFFTANGITYEPVVFEKADEVVAAYDSGRCDTYTTDKSGLAAQRTKLSNPDDHIVLPETISKEPLGPVVRQ
>MP0536_megahit_314481_1-525
FVRCGVSQGLPGFSNADASGNWTGVDVDVCRAVAAAVLGDAGKVKFTPLSAKERFTALTAGEIDILSRNTTWTLSRDADIGLTFVGVNFYDGQGFMVRKASGITSTSQFKSGLSACVNIGTTTELNMRDFFTANGITYEPVVFEKADEVVAAYDSGRCDTYTTDKSGLAAQRTKL
>MP0536_megahit_315719_296-547
MRALAKIALTLTAVGAMAFTATAGTLEDVKERGVLRCVVSTGIAGFAYPDSDGTWKGFDIDFCRATAAAVLGDSSKIKAITSTG
>MP0536_megahit_318546_1-555
MRRTLKNLFSFLAVFAVLFAIGTEAMAAKKSKTLKNTIKKDTVRCGVSQGLPGFSNADASNNWTGVDVDVCRAVAAAVLGDANKVTFYPLSAKERFTALTSGEIDILSRNTTWTLSRDADIGLTFVGVNFYDGQGFMVRRDSGITSTSQFKSGLSACVNIGTTTELNMRDFFTSKGISYEPVVFE
>MP0536_megahit_318992_222-1238
MRALAKFALVVVAAGAMAFTATAGTLEDVKARGVLRCVVSTGIAGFAYPDDSGNWKGFDIDFCRATAAAVLGDASKIKAVTSTGKTRFTKLNSGEGDVLWRNTTITFTRDVGVKLTFVGVNYYDGQGFMVKKNMGIKSARELDGASVCIQTGTTTELNLADFFRTNNMKYEAVTYEQNSEVRPSYLSGRCDVYTTDASGLAATRSTFPNPGNHMILPEIISKEPLGPATRQGDDQWADIIRWVYNATVTAEEKGITSANVQSMMTANDPEILRLLGVEGSQGEELGLNKDWAYQVIKQIGNYGEIFERNIGINTPIGLARGLNDLWTRGGLQYSPPFR*
>MP0536_megahit_323177_3-386
NYSIYPEMISKEPLGPVVRHGDDQWRDVVSWCLKVMILAEELNITSKNIDDFLDSDNNEILRLLGMVGAYGDMIELDEKWAYYIIKHVGNYSEVFNKNLGPETRLNLNRGLNRLYIDGGLLYAPPFR*
>MP0536_megahit_326441_3-155
MFKYLKQLTSLVAVVAVLFAFTTESMAAKKSKTLKNTQKKGFVRCGVSQGL
>MP0536_megahit_330309_3-620
MFKYIKQLTSLVAVFAILFAFTTETMAAKKSKTLKNTQKKGFVRCGVSQGLPGFSNADASGNWTGVDVDVCRAVAAAVLGDANKVKFTPLSAKERFTALTSGEIDILSRNTTWTLSRDADIGLTFVGVNFYDGQGFMVRKSSGITSTSDFKSGLSACVNIGTTTELNMRDFFTANGITYEPVVFEKADEVVAAYDSGRCDTYTTDK
>MP0536_megahit_331169_175-1215
MKISSVLKLFTSLLMLSFGTAAIADTLSDTQARGHVRCGVSQGLPGFSNPDADGNWVGIDVDVCRAVAAAIFGKGGDEQVEYFPVSAKERFTKLTAGEYDILSRNTTWTLSRDAKIGLTFNGVNFYDGQGFMVPKSLGITSALELDGASVCVNTGTTTELNLADYFRDNGMSYEPVVFEKADEVLAAYDSGRCDVHTTDKSGLAAQRTKLAQPNDHMVLGETISKEPLGPVTREGDEPWSDIVFWTLNALITWDELGLEAGDGIKNIVGDTSQGAEVKRILGVEGETGAHLGLPKDWAYWALFEVGHYGDMYERHVGINSPLELARDGSPNAGWKNGGLIYAPPIR*
>MP0536_megahit_332559_3-476
MKAMKLLAAAAVMTGMAFAGASTALAESTLDIVKKRGHLRCQVGQPSPGFYNLDKDGNWYGSDVAVCQTIAAAIFGDSSKVEYQSVSTPQRFTAMANGESDVLSRTTTWTLLRDTQLGLDFTTVNFYDGQGFMVRVDSGIKSSLELAGATVCVATGTT
>MP0536_megahit_332559_1055-1399
VRQGDSNWNDIVMWSVFALVAAEELGLNSGNVESVRSSTTNAEIKRMLGVEGNLHEGLGLSKDWAYDIVSQVGNYAEVYEAYMGGGERGIGITRAGSQNALWNQGGLMYSPPFR*
>MP0536_megahit_335180_20-733
MHYLKRLFIFFIFHFLSFPIIAFTLDDVKNRGSLNCGISEIRVGFADIDSDNIWIGFDVDMCRAVAAAIFSDSNQVNFISTTSRSRFPLLASGEIDLLSRMTTWTFSRDVNLGFEFAGINFYDGQGFMYKSELGIQTPNDLNGATICIIEGTQMAFNINTFFNKNILTYQSIPVEFDDEAFESFNSGRCDIYSNYITELANKRIAFNKPDNYSIYPEMISKEPLGPVVRHGDDQWRDV
>MP0536_megahit_335266_422-976
MKQLLKLSVASFLIAGALAVQASTLSDVQSKGYVSCGVSKGLAGFSAADSSGTWTGVDVDVCRAVAAATLGDATKVQFVPLTAKERFTALQSGEIDMLSRNTTWTITRDASLGLNFAGVNYYDGQGFMVKSSLGVSSALELGGAAVCIQAGTTTELNLADWGKSNGIDYQSVVSDTNAQTLSNYD
>MP0536_megahit_337076_229-711
ADEVVAAYDSGRCDTYTTDKSGLAAQRTKLSNPDDHIVLPETISKEPLGPVVRQGDSVWEDIVRWSLYVMIEAEEYGVNSSNASAMKTSENPQIKRLVGAEGELGAALGLENDWSYNIITQVGNYGESYKRNIADTGILPDRGPNELWTKGGILYVAPAR*
>MP0536_megahit_337224_530-1546
MNKSVFFGALTVAGLAAGAAAASTLDDVKARGKLNCGVTTGLAGFAAPNANGEWEGFDVAVCRAVAAAVLGDPAAVEFIPTTGKTRFTALASGEIDFLARNTTWTFSRDVDLKFDFIGVNYYDGQGFMVPKELGVSSAKDLDGATVCIQTGTTTELNLADFFRNNNISYEPVPVETNAEGQQQYLAGACDTYTTDASGLAATRATFENPGEHIILPEIISKEPLGPLVRHGDNDWGDVTRWVLYALIAAEELGVTSANVEEMTTNTTNPEVARLLGTEGTLGEMLGLEADWAKKAIASQGNYGEIFAKNIGEETPIGLARGLNAQWTDGGLMYAPPFR*
>MP0536_megahit_342329_2-712
FTPLSAKERFTALKSKEIDVLSRNTTWTLSRDGGIGLTFNGVNFYDGQGFMVTKASGITSVNGLNGVSACVNIGTTTELNMRDFFNSKGFKYEPVVFEHADEVVAAYDSGRCDTYTTDKSGLAAQRTKLADPSAHVVLPETISKEPLGPVTREGDENWSDIVRWSLNVMIEAEELGITSSNADAMKTSENPAIKRLVGSEGETGAALGLDQEWSLRIIKQVGNYGESYERNVGPDTP
>MP0536_megahit_346708_3-776
PLSAKERFTALKSKEIDVLSRNTTWTLSRDGGIGLTFNGVNFYDGQGFMVTKASGITSVNGLNGVSACVNIGTTTELNMRDFFNSKGFKYEPVVFEQADEVVAAYDSGRCDTYTTDKSGLAAQRTKLSDPNAHVVLPETISKEPLGPVTREGDENWSDIVRWSLNVMIEAEELGITSANADAMKTSENPAIKRLVGSEGETGAALALDQEWSLRIIKQVGNYGESYERNVGPDTPVGLSRGPNAQWINGGILYANPTR
>MP0536_megahit_350352_370-777
QRTKLSNPDDHIVLPETISKEPLGPVVRQGDAVWEDIVRWSLNVMIEAEEYGINSGNADAMKTSENPQIKRLVGAEGELGASLGLDNDWSLRIIKQVGNYGESYKRNISDTGILPDRGPNELWTKGGILYVPPAR*
>MP0538_megahit_3030_3-200
MNVADYQEEVKMKKTVIFGALTVAGLAAGAAGAATLDDVKARGKLNCGVTTGLAGFAAPNANGEWE
>MP0538_megahit_7470_412-594
MKKLLVLNAFLLAFSFSIDAKSILKTVSERKEITCGVTQGVPGFSSPDSNGNWSGLEVDIC
>MP0538_megahit_15656_1-279
MKFLFASLLLTTASLAAPAVQAGAALDDIKSGDALVCLVSPNAPGFSVPDSQGVFQGFNADFCRMAAAAVLGDAAKADIRGVGFSDSMKTLVA
>MP0538_megahit_17862_2-346
GPVTRSSDRQWSQAVKYIVHALILAEENGVTKANVDDLVQTTRDPEIRRLLGVTGSLGPDAGLPQDWALNAIRSVGNYGEIFERNLGPDTIFKIERGLNALWSDGGLMFAPPFK*
>MP0538_megahit_24461_1-342
MNRSHPLRRRLPALLVAGALLLAGCEGEPAGTGNHEIAAAQGSTLARIRARGTLNCAIHTGQLGMSYLDKRGRWQGFFVDYCRALAAAVLGDARKVRFMPVASNKRFTIVQTGE
>MP0538_megahit_37217_344-502
LPKDWAVQIIKQVGNYGEIFDRNVGAGSELKIERGLNALWNNGGVQYAPPVR*
>MP0538_megahit_52223_2-1009
MKVMKLLAAAAVMTGMAFAGTSTAVAESTLDIVKKRGHLRCQVGQPSPGFYNLDKDGNWYGSDVAVCRAIAAAVLGDANKVEFQSVSTPQRFTAMANGESDVLSRTTTWTLLRDTQLGLDFTTVNFYDGQGFMVRIDSGIKSALELEGATVCVATGTTTELNLADYSRANNLSIEPVTFEDKNVRNETFYKGGCDAVTNDKSGLASTKAEFPDAENFVILPETISKEPLGPVVRQGDSNWNDIVMWTVFALVAAEELGLNSGNVASVRSSSTNAEVKRMLGVEGNLHEGLGLSKDWAYNIVSQVGNYDEVYEAYMGGGELGIGIARAGSQNALWTQ
>MP0538_megahit_52646_3-314
MLRLTVALVALSAGTAMAGTLDEVKERGKLICGVYPGLPGFAFLSEDGTWMGSEVAFCRALAAAVLKDPTAVEFVPTPSKTRFTALASGEVDVLARNTTWTFSR
>MP0538_megahit_67013_2-844
VAVCRAVAAAVLSDKNAVEFVPTTGKTRFTALASGEIDFLARNTTWTFSRDTDLKFDFIGVNYYDGQGFMVPKALGVSSAKDLDGATVCIQTGTTTELNLADFFRKNNISYEPVPVETNAEGQQQYLAGACDTYTTDASGLAATRATFENPGEHVLLPEIISKEPLGPLVRHGDNDWGDITRWVLNALIAAEELGVTSANIEEMTGNTNNPEIARLLGTEGTLGEMIGLDAEWAKRAIMAEGNYGEIFAKNIGEETPIGLARGLNAQWTDGGLLYAPPFR*
>MP0538_megahit_72679_5259-6275
MNNSVFFGALTVAGLAAGAAAAGTLDDVKARDKLNCGVSTGLVGFSAPNANGEWEGFDIAVCRAVAAAVLGDPSKVEYVPTTGKTRFTALASGEVDVLARNTTWTFSRDVDLKFEFIGVNYYDGQGFMIPKELGVSSAKELDGATVCIQTGTTTELNLADFFRANNISYEPVPIETNAEARQQYLAGACDVYTTDASGLAATRATFDDPSNHVILPEIISKEPLGPLVRHGDNEWGDVVRWTLNALVAAEELGITSANMSEKAAGTDNPEINRLLGSEGNLGEMLGLDADWAQKALAAGGNYGEIFAKTIGEDTPVGLARGLNAQWTDGGLLYAPPFR*
>MP0538_megahit_81783_34790-35821
MSKFLAAGAIVAASLAAPQMAAAQSETVKQIEERGTLLCSGHNGSYFGFVEVNDNNEWKGLDIDLCRALTTAILGDPTKNQIVPLSWAQRFPALQSGDVDVIIKATGWTMGRDTEQGLQFSLPYFFGGAQLMAHGDLGVTEASGLAGGTICVEAGTTIERLVANYLNTENIEHNMVSYESAAELRSAYLANRCDAFAAWGPFLAVLRATEIDNPDAHVILDDQLSAEPIAAAMRQGDENFVDVVNWMLAALLIAEEEGVTSENVEEMAATPPNPRVARLLGAEPGIGERLGMRDSWAREMIAAVGNFGEIYDRNLGKDSPYKLERGLNNLWSHGGVLYAPILD*
>MP0538_megahit_86069_506-976
MKQLLKLSVASFLIAGALAVQASTLSDVQSKGYVSCGVSKGLAGFSAADSSGTWTGVDVDVCRAVAAATLGDATKVQFVPLTAKERFTALQSGEIDMLSRNTTWTITRDASLGLNFAGVNYYDGQGFMVKSSLGVSSALELGGAAVCIQAGTTTELN
>MP0538_megahit_102304_21-854
MTSKLWKLLAMVLAIGVVAAACGSDDDGETVATTTAAPATTAQVEVVASGSLLDTVQARGTLNCGVSGSAVAFSDTQPDGSITGFDADYCRAVAAAVLGDASAVSFTALTASERFTAVQTGDVDVLMRNTTWTQSRDSSVGMDFGPTTYYDGQQLMARASDGFTGSSQVADIDGSVVCTNVGTTTEKNIAEAALLAGADITLLGFETSDEVYETFISGGCDVTTTDGSALVGRKVRMQPADQEWVIFPATPISKEPLGPTYGQNDSAWADAVNWTVYA
>MP0538_megahit_104439_837-1235
FPNPGNHKILPEIISKEPLGPAVRQGDDQWADIVRWIYNATVTAEELGVTSSNVDSMKGSNNPEILRLLGVEGSQGEELGLSKDWAYQVIKQLGNYGEIFERNIGTNTPIGLARGLNDQWNKGGLQYSPPFR*
>MP0538_megahit_105381_1169-1441
MRIRTSILLILVSLLTSYSAPGNVNAETIDEIRSRGHLKCGVLSTYPGFGFLDAHGNYQGFDIEFCRAIGAALNVDVQYTELSGKTRFPAL
>MP0538_megahit_105538_1-672
NFYDGQGFMVPKALGITSALELDGASVCVNTGTTTELNLADYFRDNGMSYEPVVFEKADEVLAAYDSGRCDVHTTDKSGLAAQRTKLAQPNDHMVLGETISKEPLGPVTREGDEPWSDIVFWVLNALITWDELGLEAGDGIKNIVGDTSQGAEVKRILGVEGETGAHLGLDKGWAYWALFEVGHYGDMYERHVGINSPLELARDGSPNAGWKNGGLIYAPPIR*
>MP0538_megahit_117756_310-603
MKKILMSLLVALFLVGCSTTQNIKIEQEVGLLKTVQERGYLICGVNANLPGFSAQDESGNWSGLDVDFCKAVSAGIFGDASKVEFVGLNASQRFPTLA
>MP0538_megahit_125658_3-566
VTGIDADFCRAVAAAVLGDAGAVNFVALTASERFTAVQTGDVDVLMRNTTWTQSRDSSVGMDFGPTTYYDGQQLMARVSDGFSGSSQVADIDGSIVCTNVGTTTEKNIAEAALLAGADITLLGFETSDEVYETFIAGGCDITTTDGSALVGRKAKQMPADQEWVIFPATPISKEPLGPTYGQNDSAWA
>MP0538_megahit_127713_3-494
MRRTLKNLFSLLAVFAVMFAIGTEAMAAKKSKTLKNTIKKDTVRCGVSQGLPGFSNADASNNWTGVDVDVCRAVAAAVLGDANKVTFYPLSAKERFTALTSGEIDILSRNTTWTLSRDADIGLTFVGVNFYDGQGFMVRKDSGITSTSQFKSGLSACVNIGTTT
>MP0538_megahit_130219_177-755
MKKMFKHLFSFFAIFAVVMLALGTESMAAKKSKTLKNTIKKGFVRCGVSQGLPGFSNADASGNWTGVDVDVCRAVAAAVLGDSGKVKFTPLSAKERFTALTAGEIDILSRNTTWTLSRDADIGLTFVGVNFYDGQGFMVRKASGITSTSQFKSGLSACVNIGTTTELNMRDFFTSKGITYEPVVFEKADEVVA
>MP0538_megahit_130645_3456-4481
MKNAKSIAVGAAMLCGVFTASVASAATTLESVKEKGHLQCGVTSGLPGFSQPDDKGNWTGIDVDTCRAVAAAVFGDAQAVEFTPLTAKERFTALQSGEIDMLSRNTTWTLTRDASLGLNFAGVNYYDGQGFLINKGIGVDDATQLDGATVCIQAGTTTELNLSDYFRAKGMEYKPIVFDTSEQTVQGFASGRCDVLTSDRSQLAALRSKLSDPDSAKILPNTISKEPLGPVVRQGDDQWFNIVKWVLSVQINAEELGVTSDNVDDMMKSDNPSVQRLLGTDGDMGAKLGLPDDFGAKAIKQVGNYGEMYDRNVGPDTPLGLDRGINALWTEGGVMYAPPVR*
>MP0538_megahit_131172_3-755
MTTTRWLGLGITLLAPTLWVPATAMADTLEAVRERDSVRCGVNAAQPGFSSLDDNDQYRGLDTDVCRAIAAAALGDASKVNFVPLDSVERFAALQSGEVDVLSRTTTWTSSRDTTLGMNFTGVSYYDGQAFMVASDLGVQSAKELDGAAVCTQSGTTSELNLSDYFRINNMTYDAVVFDSPEQSIAGFEAGRCDVLSSDASQLYAQRIQLADPNMAVVLPEIISKEPLGPAVRQGDDQWFNIVKWSLFAML
>MP0538_megahit_136440_194-781
MRALAKIVLTLTAVGAMAFTATAGTLEDVKARGELRCVVSTGIAGFAYPDADGTWKGFDIDFCRATAAAVLGDSSKIKAITSTGKTRFTKLNSGEGDVLWRNTTITFSRDVGVKLTFVGVNYYDGQGFMVNKSLGVNSAKELDGASVCIQTGTTTELNLADFFRANNMSYEAVTIEKNSEARAAYLSGRCDIYTTD
>MP0538_megahit_137073_3-98
KRNIADTGILPTRGPNELWTKGGILYVPPAR*
>MP0538_megahit_138414_4756-5781
MINKKHLVLLASAGAISLAGIATAQANTLEDTRARGAVQCGVSDGLPGFSAPDDSGNWQGLDVDVCRAVAAAVLGDADAVNYISLNAVERFTALQSGEVDVLSRNTTWTTTRDTTLGLNFTGVTFYDGIGFMVNKDLGISSADELDGAAICIQSGTTTELNVADYFRANGMEFDPIVFDTSEQTVGGFQAGRCDVLTSDTSQLAALRIQLDDPASAMILPDIISKEPLGPVVRQGDDEWFNIVKWSLFAMINGEEYGITSENVDEMLNSDNPDIARLLGQDGNYGEGMGLEADWAYNILSQVGNYGESFDRNVGMGSPLEIERGINALWTQGGIQYAPPIR*
>MP0538_megahit_138414_6007-6342
AVRQGDDQWFNIVKWSLFAMLNAEELGVSQANVDEQLSSDNPDVMRLLGQDGDFGEAMGLSSDWAYQIVKQVGNYADIYDRNVGADSDFNIARGLNALWKDGGIQYAPPIR*
>MP0538_megahit_138992_1-498
EKTKNVYKRGDCDMYGTDRSGLASNRLSFADPDRHMILPEIISKEPLGPVVKYGDQKWSDVVRWTIYVLFIAEEMGINSKNIDNFKNHIDPYIQRFMGEKNGENHPHLGAKLGLRESWSYDIIKQIGNYKEIYERNVGENTPIGLKRGLNKLYIHGGLLYAPPLK*
>MP0538_megahit_139888_3-620
LFTFTTEVMAAKKSKTLKNTIKKGFVRCGVSQGLPGFSNADASGNWTGVDVDVCRAVAAAVLGDANKVKFTPLSAKERFTALTAGEIDILSRNTTWTLSRDADIGLTFVGVNFYDGQGFMVRKSSGITSTSDFKSGLSACVNIGTTTELNMRDFFTANGITYEPVVFEKADEVVAAYDSGRCDTYTTDKSGLAAQRTKLSNPDDHI
>MP0538_megahit_140137_2-652
EDDEGNWSGLDVDFCRAVSAAVFGDADKVEYIGLNSAQRFPTLASGSIDILSRNTTWTISRDVNLMFEFAGVSYYDGQGFLVPASLGITSARGLDGAFVCIASETTSELNLNDYFAENNMAYRPIYVEGNKEAKAKLFAGECDVFTTDASGLASARAGAENPDDWVVLPEIISKEPLGPLVRQGDQEWEDVVRWTLFAMINAEEMGITSRNVDDMLA
>MP0538_megahit_141893_3-287
NVMIEAEELGITSANADAMKTSENPAIKRLVGSEGETGAALALDQEWSLRIIKQVGNYGESYERNVGPDTPVGLSRGPNAQWINGGILYANPTR*
>MP0538_megahit_142630_1-270
EAEEYGINSSNADSMKTSENPQIKRLVGAEGELGAALGLDNDWSLRIIKQVGNYGESYKRNISDTGILPDRGPNQLWTKGGILYVPPAR*
>MP0538_megahit_144314_3-911
DYDTLHAEVLELRKIKEIHQQQHSMGEKNYQMKEEYFPTYGSTLERVKKRGYIICGTYPEFPGFSEEKEFETTLPERQSKIWVGFDVEICRAVASAVFGNLQRIEFIGINGRTRFDRLIDGSIDVLSAATTWTFSRDVEKKLEYVATTYYDGQGFMVRKNLGVSSAKQLVGASVCFSETSTAAQNIRDFFEYHEIRYVPISVAPHENVKELYAAGECDMYGTDRSGLASNRLSFDDPERHMILPEVISKEPLGPVVKYGDQQWADIVRWSIFVLFIGEEMGITQGNIDRLKNHKNPSIQRFMG
>MP0538_megahit_144579_3-434
TDKSGLAAQRTKLSSPDDHIVLPETISKEPLGPVVRQGDAVWEDIVRWSLNVMIEAEEYGINSSNADASKTSENPQIKRLVGAEGELGASLGLDNDWSLRIIKQVGNYGESYKRNISDTGILPDRGPNELWTKGGILYVPPAR*
>MP0538_megahit_146175_59004-60020
MKKSVFFGALTVAGLAAGASAAATLDDVKARGTLNCGVTTGLVGFAAPDANGNWDGFDVGICRAVAAAVLNDPTAVEFVPTTGKTRFTALASGEIDLLARNTTWTFSRDVDLKFEFVGVNYYDGQGFMIPKDMGVSSAKELDGATVCIQTGTTTELNLADFFRKNNISYEPVPIETNAEAQPLYLEGGCDVYTTDASGLAATRAAFENPGDHVVLPEIISKEPLGPLVRHGDNEWGDVNRWVLNALIAAEELGVTSANIDEMMSGTENPEINRLLGTEGNLGEMLGLDADWAARAIKAGGNYGELFEKHIGENTPVGLSRGLNAQWTDGGLLYAPPFR*
>MP0538_megahit_147000_106-585
YKRGDCDMYGTDRSGLASNRLSFADPERHMILPEIISKEPLGPVVKYGDQKWSDVVRWTIYVLFIAEEMGINSKNVDSFKNHIDPNIQRFMGEKNGKDHPHLGDKLGLGATWSYDIIKQIGNYKQIYERNVGPDTPIGLQRELNQLYSHGGLLYAPPLK*
>MP0538_megahit_150110_2-544
FSNADASGNWTGVDVDVCRAVAAAVLGDANKVKFTPLSAKERFTALTSGEIDILSRNTTWTLSRDADIGLTFVGVNFYDGQGFMVRKSSGITSTSQFKDGTSACTNIGTTTELNMRDFFNSKGISYEPVAFEKADEVVAAYDAGRCDTYTTDKSGLAAQRTKLSNPDDHIVLPETISKEPL
>MP0538_megahit_150716_3-545
AGNWTGVDVDVCRAVAAAVLGDANKVKFTPLSAKERFTALTSGEIDILSRNTTWTLSRDADIGLTFVGVNFYDGQGFMVRKNSGITSTNDFKSGLSACVNIGTTTELNMRDFFTSKGISYEPVVFEKADEVVAAYDSGRCDTYTTDKSGLAAQRTKMQNPDDHIVLPETISKEPLGPVVRQ
>MP0538_megahit_153013_1-564
MKKTLKHLFSFLAVFTLVFAIGTEAMAAKAGKTLKNTKKKDFVKCGVSQGVPGFSNADASGNWTGIDVDVCRAVAAAVLGDAGKVKFTPLSAKERFTALKSKEIDVLSRNTTWTLSRDGGIGLTFNGVNFYDGQGFMVTKASGITSVNGLNGVSACVNIGTTTELNMRDFFNSKGFKYEPVVFEKADE
>MP0538_megahit_155500_1-474
VVAAYDSGRCDTYTTDKSGLAAQRTKMQDPDAHIVLPETISKEPLGPVVRQGDSVWEDIVRWSLNVMIEAEEYGINSSNANAMKASENPQIKRLVGAEGELGAALGIGNEWSYNIITQVGNYGESYKRNIADTGILPDRGPNELWTKGGILYVAPAR*
>MP0538_megahit_165751_3-956
EVGLLKTVQERGYVICGVNAGLPGFSAQDENGNWSGLDVDFCKAVAAGIFGDSSKVEFVGLNASQRFPTLASGNIDVLARNTTWTISRDVNLMFEFAGVNYYDGQGFLIPTDLDIKSATELDGAFVCITKETTSELNLNDYFAEQNMAYMPVYVEGNKDAKAKLFAGDCDVFTTDASGLASARAGAEDPSKWIVLPEIISKEPLGPLVRQGDQEWEDIVRWTHFIMINAEEAGITMYNVDLMLTSKNKEVKRILGVEGYIGPMLGLGMKFGYNIIKQVGNYGESFERNVGPNTPLALERGLNNLWKNGGVMYVPPIR*
>MP0538_megahit_166379_173-853
FEFAGVNYYDGQGFLVPKELGVTSAKELDGATVCIQTGTTTELNLADFFRANGISYEPVPVETNAESQQQYLAGACDVYTTDKAGLAATRSAFADPQNHLILPETISKEPLGPLVRHGDNQWGDVVRWTLNALIIAEELGITQDNVTTLAASATNNPEINRMLGTEGTYGEMLGLDQDWAVAAISAGGNYGEIFARFLGEDTLIGLDRGLNALYRDGGILYAPPFR*
>MP0538_megahit_166564_3-518
KMLKYVKQLTSLVAVIAILFTFTTEVMAAKKSKTLKNTQKKGFVRCGVSQGLPGFSNADASGNWTGVDVDVCRAVAAAVLGDANKVKFTPLSAKERFTALTSGEIDILSRNTTWTLSRDADIGLTFVGVNFYDGQGFMVRKSSGITSTSDFKSGLSACVNIGTTTELNMRDF
>MP0538_megahit_170635_2-514
MFKYIKQLTSLVAVFAILFAFTTETMAAKKSKTLKNTQKKGFVRCGVSQGLPGFSNADASGNWTGVDVDVCRAVAAAVLGDANKVKFTPLSAKERFTALTSGEIDILSRNTTWTLSRDADIGLTFVGVNFYDGQGFMVRKSSGITSTSDFKSGLSACVNIGTTTELNMRDF
>MP0538_megahit_173259_3-455
MKTIGILLAIMLVLTGCGVDKSKITIEKEVGLLQTVKERGYLVCGVNSGLPGFASEDEEGNWSGLDVDFCRAVSAAVFGDADKVEYLGLNSAQRFPTLASGSIDILSRNTTWTISRDVNLMFEFAGVSYYDGQGFLVPAALEITSALGLDG
>MP0538_megahit_176397_9788-10813
MNKTKSIVLGMALVSGAFAASSAMAATTLENVKEKGHLQCGVTSGLPGFSQPDEKGNWTGIDVDTCRAVAAAVFGDPKAVEFTPLTAKERFTALQSGEIDMLSRNTTWTLTRDASLGLNFAGVNYYDGQGFLINKDIGVDDATQLDGATVCIQSGTTTELNLSDYFRAKGMEFKPIVFDTSEQTVQGFSAGRCDVLTSDRSQLAALRSKLADPESAKILPNTISKEPLGPVVRQGDDQWFNIVKWVLSVQINAEELGVTSANADDMLKSDNPNIQRLLGTDGDMGAKLGLPADFGHKVVKLVGNYGEMYDRNVGPDTPLGLDRGINALWTEGGIMYAPPVR*
>MP0538_megahit_177872_3-269
AEEYGINSGNADASKTSENPQIKRLVGAEGELGASLGLDNNWSYNIITQVGNYGESYKRNIADTGILPDRGPNELWTKGGILYVPPAR*
>MP0538_megahit_182506_80449-81462
MKFLLTAAAALGLMAGAASAQSRLETVQERGKLLCSGHNGSYLGFAEVDDQGNWEGLDIDLCRGLAASLFGKAEGHLDIVPISWAQRWPALQSGDIDVIIKLSGWSQSRDTELNLAFSNPYFVAGFHVMTNADLGVESVAGLDGGSICVSAGTTTERFLAAYVEKLGIDVEIIVFESGDEVRTAYFNGRCDGLTLLAPPLAAARATSENPEAHVILPDVIALEPEGIIVPEGDPKWLDVMNWMLSSLWFAELNGITSENVDEIKANPPSAQIGKFLGVTPGYGSRLGLSDDWAYNLITEVGNYAEIYNRNIGVPYALPRAKNNLYINGGLFYPLMVD*
>MP0538_megahit_184680_6664-7728
MNSFAMFRASAVSCCAALVISLTACTSGPTSGEESSAFSGSTLAKVKARGTLNCAIHTGQLGMSYLDKRGRWQGFFVDYCRALAAAVLGDANKVKFMPVASNKRFTIVQTGEADVLSRTTTWTLTRDTELGVNFVGIMYYDGQSFLVPKSSGVAKANDLDGASICITKGTTSELNTADYFQRNGIRFKSIVFENPEEAKLAFFAGRCDAMTTDAFTLTVIRLADTENPDDYVVLNERLTKEPVGPVVRSDDEQWFEINKWVLNALIAAEEMGVSQANAAKMRANSPDPETRRMLGGLPGFGKSLGLDDDWAFRAIRATGNYEEIFTRHITPLGVDRGQNKLYKDGGLIYPLPMR*
>MP0538_megahit_187027_1051-2067
MNKSVFFGALTVAGLAAGAAAASTLDDVKARGKLNCGVTTGLAGFAAPNANGEWEGFDVAVCRAVAAAVLGDPAAVEFIPTTGKTRFTALASGEIDFLARNTTWTFSRDVDLKFDFIGVNYYDGQGFMVPKELGVSSAKDLDGATVCIQTGTTTELNLADFFRNNNISYEPVPVETNAEGQQQYLAGACDTYTTDASGLAATRATFENPGEHIILPEIISKEPLGPLVRHGDNDWGDVTRWVLYALIAAEELGVTSANVEEMTTNTTNPEVARLLGTEGTLGEMLGLEADWAKKAIASQGNYGEIFAKNIGEETPIGLARGLNAQWTDGGLMYAPPFR*
>MP0540_megahit_9806_128-532
MNISWLKRGVLLAVLAFASLAVVACSDDDDSASASTANGDSHEHADTLQTVKDRGVLKCGISGSLPGFSQLEADGSYTGFDADYCRAVAAAVFGDSSKVEFVETTGANRFETLASGEVDVLIRNTTWTLSRDSDL
>MP0540_megahit_18019_643-906
MKINTKIILIFIYFLSFPINAGTLDKVKDRGYLNCGVAENFPGFASLDDEGNWRGFDIDFCKAISLAIFNDSKKVNFVPTSSRSRFPL
>MP0540_megahit_21591_1-204
LGVPYGDGKVADFSFGVDPTFIQHAIKAVGNYGEIYEKHLTPLGLTREGSLNAMWTNGGLIYAPPFR*
>MP0540_megahit_24985_3-515
MFVPVGKLIVALVWAFWMMSVDSSLGAEYFPTYGSTLKKVQEKGFVNCGTKLDFAGFSEKYWDDESGLEWHGFDVDICRAVAAAVFGDKTSVEFTEVDGRTRFEFLIDGEIDVLSAATTYTFSRNVTKKLEFLPTTYYDGQGFITKRTLGVSSAKQMDGARICMSSTGTAK
>MP0540_megahit_35431_350-661
TAEELGVSSQNYQSADTSVPSIDRLLNSNLGLGTEDNPISNTWMQAVLAAVGNYGEAYDDAFCDGSYDGVSGSEDMANCLMPRSGTLNALQSEGGLQYAPPMR*
>MP0540_megahit_52637_3-89
KEGIGIAREGSANDLWTRGGLMYSPPFR*
>MP0540_megahit_61996_2-352
MFKKTMMIAAFIGSLAFSSAFASTLEDVKAKGHIQCGVSQGLFGFSNPDDAGVWSGLDVDLCRAVAAAVFGDAKAVKFTPLSAKERFTALASGEIDILSRNTTWTATRDTSLGLNFS
>MP0540_megahit_87354_42-521
MKISNVLKIFASILVVSMGGSAVADTLADTKARGHVRCGVSQGLPGFSNPDENGNWTGIDVDVCRAVAAAIFGKGGDEKVEYFPTSAKERFTKLTAGEYDILSRNTTWTLSRDAKIGLTFNGVNFYDGQGFMVRKSLGVSSALELDGASVCVNTGTTTEL
>MP0540_megahit_88525_1-507
DICRAVAAAIFGDANAIEYVIVNGKTRFEFLIDGSIDMLSAATTFTFTRNVQKNLEFLPTTYYDGQGFIVRKTLGVSSAKQMEGARICFSGSGTAAKNIADFMKLHGINYIPVDVPPNQKTRDVYKKGDCDMYGTDRSGLASNRLSFDDPERHMILPEIISKEPLGPVV
>MP0540_megahit_92558_229-1242
MRKLTFVILSAVLTFAGGLTAATLDDVKARGNLLCGVSTGAPGFATIDDSGKDVGFDVDYCRALAAAIFGDPMAVKFVGLTSAVRFTALAAGEVDILARNTTWTYSRDTDLKQTFLGVNYYDGQGFMVKKDLGVSSTTELDGATVCIQVGTTTELNLADYFKENGMSYEPVPTADNAESQQQYLAGACDTYTTDASALHGTRVNLENPDDHLVLPEIISKEPLGPLVRHGDDNWADIGRWVLNALVIAEEKGITQGNIDSWKDTKDAEIHRLLGTGDDDMMAMVGMPKNAMYNAIKAGGNYGEIFENNLGATSGINIERGVNASWTKGGILYSPPFR*
>MP0540_megahit_93296_1-321
SGNYAQMATDACATVDGGGTADPGVCRLLTENLGLGTATNPLAGTWMQAVLGAAGNYGEAYDDAFCAGDYDGVSGSDAMNDCLISRAGTLNALVSEGGIQYAPAMR*
>MP0540_megahit_106550_171-1343
MIMTGKLIVAIIFSIWILMVDNPVYGSPPDVSLDENIKFMEWQLKKLKEKKLRVTGEFKEEYFPSYGSTLKKVQENGYVTCGTKDEFPGFSEEAFDAEEGIVVWKGFDVDICRAVSAAIFGTAEDVEYVVVDGKTRFEYLIDGSIDMLSAATTYTFSRNVLKKLEFLPTTFYDGQGFITKKTLGVSSAKQMVGAKICFSGSGTAAKNIADFFQLHEIKYIPVVVPVGEKSKDWYLRGDCDMYGTDRSGLASNRLSFESPERHMILPEIISKEPLGPVVKYGDQIWSDIVRWTVYVLFIAEELGINSENIDDFIEHKDPSIQRFMGELNGKDHPHLGAKLGLLPSWSYDIIKEVGNYREIYERNIVKKLGLKRGLNKLYKEGGLLYAPPLR*
>MP0540_megahit_108567_344-520
PHLGAKLGLTENWSYDIIKQVGNYEEIFDRNIKKKLGLNRGLNRLYIHGGLLYAPPLK*
>MP0540_megahit_111141_2-253
GMCRLLTENLGLGTASNPLAGTWMQAVLEASGNYGEAYDDAFCDGSYDGTSGSDSMVDCLISRAGTLNALVSEGGIQYAPPMR*
>MP0540_megahit_112025_1-81
TSGINIERGVNASWTKGGILYSPPFR*
>MP0540_megahit_118377_1-501
CRAVAAAVLGDANKVSYTTATGKTRFTKLAAGEGEILSRNTTWTFSRDVDLAQTFIGVNYYDGQGFMVPKKLGVKSAKDLDGASVCIQTGTTTELNLAEFFAGNNMKYNPVPIETNSEAQELYKAGRCDVYTTDASGLYATKMSFDNPDAHMVLPEIVSKEPLGPVV
>MP0540_megahit_125568_2-571
MKLNFKKNIQNIIGVLMLAAVLLAVAFTSNSNKGSKVVVEKEIGLLQQVKERGYIICGVNANLPGFSAQDESGTWSGLDVDFCKAVAAAIFGDSTKVEYVGLNAAQRFPTLASGNIDVLARNTTWTISRDVNLMFEFAGVNYYDGQGFLIPVELGIKSAKGLDGAFVCITKETTSELNLNDYFAENNMAY
>MP0540_megahit_128500_2-178
ELQTLMGLSADAFQNVISQVGNYDEIYSRNLNPVGLSRSGSSNAGWTDGGLIYAPPAR*
>MP0540_megahit_129770_175-681
MKKLFLGVLTAVALAAGGTFAGTLDDVKARGNLLCGVSTGAPGFATVDDSGKDVGFDVDYCRALAAAIFGDPMAVKFVGLTSAVRFTALAAGEVDILARNTTWTYSRDTDLKQTFLGVNYYDGQGFMVKKELGVKSTTELDGATVCIQVGTTTELNLADYFKENGMSYE
>MP0540_megahit_135931_1-516
PLTFETNDPLQAAYEEGRCDGWTTDKSGLASKRAGFSNPSDHVVLAETLSKEPLGPLTRDNDSELYDVVQWVVFGMMQAEESGISSSNVSSMAANPTDPGMARLLGVGFDGGEPTDFGFGIPVDFMQNVISQVGNYGEVYDKHLVPLGLTREGSLNAQWTEGGLIYAPPFR*
>MP0540_megahit_137300_3-608
TEETTEETTEETTEETTEETTEEETEEETEEEETVDPVGADTQSTLDAVIAAGEMKCGVKTSQFGMGYLADDGSRSGLDIEYCRAVAAAIGLDPDTEITYVLATGSNRFDLLAAGDIDVLIRTTTWTTSRDADLNADFAGINFYDGQGMLVNTDSHPGATSVMDLDGATVCVGIGTTTEGNLADYFQVNSLTYTAVNSADAA
>MP0540_megahit_141944_1-147
FAYNIIKQVGNYSESFDRNIGPDTPLGIGRNLNALWTDGGILYAPPFR*
>MP0540_megahit_145320_1-312
MKKIFAILAVATFAFSANAGTLDDVKARGFLKCGVTTGLIGFAAPDDSGNWAGFDVDVCRAVAAAVFGDSSKVEFTTTTGKSRFPTLASGEIDMLARNTTWTLS
>MP0540_megahit_146346_2-559
MKSRISSIIAGIGVASLLSFSVAAGTLDDVKKRGVVRCVVTTGLAGFAYPDKSGVWKGFDVDFCRATAAAVLGDANKIKAVTSTGKTRFTKLNAGEGDVLWRNTTITFSRDNGVPLRFHGVNYYDGQGFIVKKKLGVKSAKELNGASICIQTGTTTELNLADYFKTNGMKYEAVPIETNDEARQNY
>MP0540_megahit_146479_3-605
MMASVAFTGCVSDDSDDATDTTTDTTTDDTTTDDSTTDDSTTDDSTTDDTIAPVGADTQSTLDVIMERGKLKCGIKTSQYGMGYLDSDTGVYSGLDVEYCRAIAAAIGLDPAADIEFIVASAGDRFTKLEDKEIDVLIRTTTWTTSRDADLNADFAGINFYDGQGMLVNTEAHSGAASISDLDGANICTTTGTTTEGNLAD
>MP0540_megahit_165279_1-201
MFKKSMIMAAFICSFAFSSVFAGTLDDVKAKGHLQCGVSQGLFGFSNPDDAGNWTGLDVEFCRAVAA
>MP0540_megahit_165840_3-329
MILLLTITRGKKMRKTLKNLFSFLAVFAFVFAIGTEAMAAKAGKTLKTTKKKGFVKCGVSQGVPGFSNADASGNWTGIDVDVCRAVAAAVLGDAGKVKFTPLSAKERFT
>MP0540_megahit_173742_227-1300
MNKKSIVYLLVFALVAVACATEAAEEVTVEDDHDHEGESTLEQVQERGFLKCGVSGSAVAFSETQADGSVTGIDADYCYAVAAAIFGDYSKVEFTALTAAERFTALSAGEVDLLVRNTTWTQSRDTELGNDFGPTTYYDGQQLMGRNSDGLSASSTLKDIDGLRVCTNAGTTTEKNITEGARLAGAAIELVTVEAFPEAMEKFKAGECDLVTTDGSGLVGNRAKEGALNDWAIFPASPISKEPLGPVYRSNDSQWADIVNWTVYATFIADEYGVGRANVDSFDYDANPEMGRLMGKNDGELQTVMGLSADAFYNVIKQVGNYDEIYSKNLNPVGLYREGSANAPWTEGGLIYAPPAR*
>MP0540_megahit_175492_2-526
YTPIKYQDLNQVVAGYLQGRCSAMTSDRSQLAAARSGFKNPKEHIILDDVLSKEPLAPASDGQDQKLADAMRWVVFSLISAEEQGITKSNINEKVLLAKNNPQLKPLRRFLGIDGGLGEKLGLSNDFVVQVIKATGNYGEIYERNLGQNSEVSIPRGLNELYNKGGIHFSPPFN*
>MP0540_megahit_177088_448-789
YGDQKFSDIVRWTVYVLFIAEELGITSENIEDFIEHKDPNIQRFMGELNGKDHPHLGAKLGLNSTWASDIIREVGNYREIYERNLGEKTPLNLSRGLNKLYSDGGLLYAPPLR*
>MP0540_megahit_185297_1-405
MIMSGKVVVCLVWLFWVMVINSSVEGSPPSERIDDNINKLVQQLEKLKAIKLRDTGELEEYNPTYGTTFNRVMKRGYIICGTNDEFPGFSEETYDNEDEGWKGFDVDMCRAVAAAVFGDSDAVEYEIVNGVTRFT
>MP0540_megahit_188418_1-786
DGKTRFSYLIDGTIDVLSAATTYTFSRNVLKKLEFLPTTFYDGQGFIVRKTLGVSSAKQMDGARICFSTTGTAAKNIKDFFKKHFISYVPVEVESPSRPKNVYLKGECDMYGTDRSGLASNRLQFDDPEWHIILPEIISKEPLGPVVKYGDQQWSDIVRWSVFVLFIAEEMGLNSENIDRFKNNIDPNIQRFMGELNGKNHPHLGSKLGLGETWSYDIIKQVGNYKEIYERNVGENTPLGLKRGLNKLYNHGGLLYAPPLK*
>MP0540_megahit_198895_280-624
MFSKIMRRLFSGIVGLSMLLASCATPNQKNQSRLDLIKKRNELICGVSGKIPGFSFLERDGSYQGLDVDICKAFAAGIIGDSERVQYRPLTAAERFTAIKTGEIDLLSRNTTFTL
>MP0540_megahit_201021_1-132
IKQVGNYEEIYERNVGPDTPIGLQRGLNRLYSHGGLLYAPPLK*
>MP0540_megahit_203992_3958-5148
MHGLLTEQKSGRAAGNRNREGLKQMRKNIMWRLLATLFAIALAASACGGSDSSDDSSASGSSSDAEETEVTLAASGESLLDTIKSRGTVNCGVSGSAVAFSELQADGSMAGFDADYCRVVAAAILGDANKVNFVSLTAAERFTAVQTGDVDLLMRNTTWTQSRDSEVGMDFGPTTYYDGQQLMGRESDGFSGSSQVSDVGGSVICTSAGTTTEKNIADAAAEAGVSIELQTFEDFDTVTNNFISGACDIITTDGSGLVGRKAKQQPDGENWVIFPATPISKEPLGPTYGQNDSAFADAVNWAVYATIIADEKGLNSSNVDMMLTGGDTETIRLLGGEGELQSGMGLPADAFYQVIKQVGNYDEIYSRNLNPVGLSREGSANAAWTAGGLVYAPPAR*
>MP0540_megahit_204831_458-610
DNDWSLRIIKQVGNYGESYKRNIADTGILPDRGPNQLWTKGGILYVPPAR*
>MP0540_megahit_219466_860-1039
GELGAAFGLDNDWSLRIIQQVGNYGESYKKHIADTGILPKRGPNQLWTKGGILYVPPAR*
>MP0540_megahit_222875_189-1304
MRKNIMWRLLATLFAVALAASACGGSDSDDDSASTASSAAEETEVTLAASGESLLETVKSRGTVNCGVSGSAVAFSELQADGSMAGFDADYCRVVAAAILGDANKVNFVSLTAAERFTAVQTGDVDLLMRNTTWTQSRDSEVGMDFGPTTYYDGQQLLGRAGDGFSGSSQVADIGGSVVCTSAGTTTEKNIADAASEAGVSIELQTFEDFDTVTNNFISGACDIITTDGSALVGRKAKQQPEGENWVIFPATPISKEPLGPTYGQNDSAFSDAVNWAVYATIIADEKGVNSGNVDEMLASGDTETIRLLGGEGELQTGMGLPADAFYQVIKQVGNYDEIYSRNLNPVGLSREGSANAAWTAGGLVYAPPAR*
>MP0540_megahit_227396_2-460
MKKLFLGVLTALTLVAGSSIAATLDDVKARGNLLCGVSTGAPGFATVDDSGKNVGFDVDYCRALAAAIFGDPMAVKFVPLTSAVRFTALAAGEVDILARNTTWTYSRDTDLKQTFLGVNYYDGQGFMVKKDLGVKSTLELDGATVCIQVGTTT
>MP0540_megahit_227786_234-1154
GKLRCVVTTGLPGFAAPDANGVWRGFDWDFCRATAAAVFGDANAVDPITSTGKTRFTKLNAGEGDVLWRNTTITFSRDVSVKLRFLGVNYYDGQGFMVNKSLGVRSAKELDGASVCIQTGTTTELNLADFFSSNNMSYEAVTIETNDEARQNYEAGRCDIYTTDASGLASTRSSLPNPNDHMVLPEIISKEPLGPAVRQGDDAWADIITWVLNTTITAEELGVNSSNVDQMRNSNNPEIRRMLGTDGSQGAELGLSNDWAYQIIKQVGNYGEIFERNIGVNTPLGISRGLNDLWTKGGLLYSPPFR*
>MP0540_megahit_228445_2-490
MRRLFPGIASLTILLAGCATLNQENQSRLELIQKRNELICGVSGKIPGFSFLESDGSYKGLDVDICKAFAAAIIGDSTKIQYRPLTAAERFIAIKTGEIDLLSRNTTFTLNRDSLGGNGLTFAPVVFHDGQGLMVKKGSGINSLNGLANKSICVGSGTTTEQN
>MP0540_megahit_230318_824-1027
GRLFGANDGELQTKMGLDAKAYYNVIKQVGNYDEIFSRNLNPLGLFREGGDNDRWADGGLIYAPPAR*
>MP0540_megahit_234961_3-212
MKKTLKTLFSFFAVFSLLFVLGTEAMAAKKSKTLKNTQKKGFVRCGVSQGLPGFSNADAAGNWTGVDVDV
>MP0540_megahit_235340_273-617
MNTMRITFLGLVCSVLMIPAAFAGTLDTVKSQGFFNCGVSQGVPGFSNPDENGNWSGIDVDVCRAVSSAIFGDPDKVKYVPLTAKERFTALQAGEIDVLSRNTTWTLSRDAQIGL
>MP0540_megahit_236144_3-545
IKKRNELICGVSGKIPGFSFLERDGSYQGLDVDICKAFAAAIIGDSEKVQYRPLTAAERFTAIKTGEIDLLSRNTTFTLSRDSSGGNGLTFAPVVFHDGQGLMVKKGSGINSFEDLANKSICVGSGTTTEQNINDAFDSSSLPYTPIKYQDLNQVVAGYLQGRCSAMTSDRSQLAAARSGF
>MP0540_megahit_237718_733-1023
WSLNVMIEAEEYGVTSANADASKTSNNPAIKRLVGAEGELGLALGLDNDWSLRIIKQVGNYGESYKRNLGDTGILPDRGPNELWTKGGILYVSPAR*
>MP0540_megahit_242317_1812-2213
NDALNDWVIFPTSPISKEPLGPTYRSNDSEWADVVNWTVYATIIADEYGVTSANVDSVDTDALPELGRLFGANDGELQTKMGLSADAFYNVIKQVGNYDQIYSRNLNPLGLFREGGANDRWTNGGLIYAPPAR*
>MP0540_megahit_243126_2-763
MSKKAIVSLLILSMIAVACATEEAVEEVAVEEEHDHSDESTLDEVIERGFLKCGISTGATGFSEQADDGSFGGFDVDFCYAVAAAVFGDYSKVEFKQLTSAERFTSLAAGEVDVLFRNTTWTQSRDTELGNDFGPTTYFDGQQLLGRKADGITESSTLADIDGLRVCTNAGTTTEKNITEGAGLAGATIELVTVEAFAEAVDKFIAGECDIITTDGSALVGRRAVNDALNDWVIFPTSPISKEPLGPTYRSNDS
>MP0540_megahit_243537_368-682
DVVRWSLNAMIEAEEFGLSQSNAQTTCAMTSNPVVARLCGKEGATGAGLNLGESWSYDIVTMVGNYGDVYEKHVGENTPVGLARAGSPNASYKNGGVLYAPPAR*
>MP0540_megahit_244831_220-975
LTSSVIDILSRNTTWTFSREVDIGVTFVGILFYDGQGFIVRKKSNISSVNDFTEKNSICSNLGTTTELTVKDYFQLNGIKITTKDYDTLIPSAIVDAYKMEECDTYSTDKSGLVAQKSKFSNPEEHIILPETISKEPLGPLVRLDDSQWINICRWVLNALILAEELGITSKNIDQLKKDVNINDTKINQFLNPPAYINNSLGLEEGWTYRIIKQVGNYGEIYDKYIKPLGISRGLNNLWNKGGLLYSPPFV*
>MP0540_megahit_244964_1-522
EATTPSTLDVIMERGSMKCGVKESQYGMGYLDSATGVRSGLDISYCMAVAAALGLNPSTDVEYIPASGSDRFEKLASGTIDVLIRTTTWTTSRDADLNADFAGMNFFDGQGILIRGDRYAAADAGNSAAGLNGANICVGIGTTTEGNMQDWFSSRSIDFTSVPVADAAEATQKF
>MP0540_megahit_245605_20-577
IKDFFKLHNLDYVPVEVPVGKSVKDFYIDGKCDMYGTDASGLASNRYGFKHPERHVILPEIISKEPLGPVVRYGDQQWSDIVRWTVYVLFLAEELGITSENIDEFKEHKNPTIQRFMGELNGKEDAYLGSKLGLYKEWAADIIRYIGNYEEIYERNVGENTPLRLKRGLNKLYTEGGLFYSPPLK*
>MP0540_megahit_247143_3-542
MFLPVGKLVIALVWAFWMMSVDSSLGREHNDTEEQIKKIIKVTDDDENPEYFPTYGSTFDRIMENGTLNCGTKLDFAGFSERGFDEETGLEWHGFDVDICRAVSAAIFGDKTYVEFIDVDGKTRFEYLIDGTIDMLSAATTYTFSRNVTKKLEFLPTTYYDGQGFITKKTLGVSSAKQME
>MP0540_megahit_247856_233-529
VRWSLNTMIEAEEYGITSANADMMKTSDNPAIKRLVGAEGELGAAFGLDNDWSLRIIKQVGNYGESYKRNIADTGILPDRGPNELWTKGGILYVPPAR*
>MP0540_megahit_248475_3-332
VRQGDAVWEDIVRWSLNTMIEAEEYGINSGNADSMKTSENPAIKRLVGSEGELGASLGLDNDWSLRIIKQVGNYGESYKRNIADPGILPDRGPNQIWTKGGLLYTPPAR*
>MP0540_megahit_248675_1-354
SKEPLGPVVRQGDSVWEDIVRWSLNTMIEAEEYGITSSNADSMKDNENPQIKRLVGSEGELGAAFGLDNEWSLRIIKQVGNYGESYKRHIADTGILPKRGPNQLWTKGGILYVPPAR*
>MP0540_megahit_249215_704-997
RWSLNVMIEAEEYGVNSGNADAMKTSDNPAVKRLVGAEGELGAALGLDNDWSLRIIKQVGNYGESYKRNIADTGILPDRGPNELWTKGGILYVPPAR*
>MP0540_megahit_251184_2-847
TEEEHDHEDESTLEQVQERGFLKCGVSTGATGFTEVGDDGSYSGFDVDYCYAVAAAIFGDYSKVEFKQLTSAERFTALSAGEIDVLIRNTTWTQSRDTELGNDFGPTTYYDGQQLMGRVADGLSNSSTVADIDGLRVCTNAGTTTEKNITERVGLAGGTIQLITVEAFSEAIDKFIAGECDIVTTDGSGLVGRRAVNDALNDWVIFPTSPISKEPLGPTYRSNDSQWADIINWTVYATIIADEYGVTKANVDSADLEANPELGRLFGANDGELQTKMGLDAK
>MP0540_megahit_252444_3-758
MKRTLKNLFSFLAVFAVVFSIGTEAMAAKKSKTLKNTIKKDTVRCGVSQGLPGFSNADASNNWTGVDVDVCRAVAAAVLGDANKVTFYPLSAKERFTALTSGEIDILSRNTTWTLSRDADIGLTFVGVNFYDGQGFMVRKDSGITSTSQFKSGISACTNIGTTTELNMRDFFNSKGISYEPVAFEKADEVVAAYDAGRCDTYTTDKSGLAAQRTKMKDPDAHIVLPETISKEPLGPVVRQGDNVWEDIVRWS
>MP0540_megahit_252525_1-171
GAAFGLDNDWSLRIIKQVGNYGESYKRNIADPGILPDRGPNQLWTKGGILYVPPAR*
>MP0540_megahit_254258_1602-1781
GELGAAFGLDNDWSLRIIQQVGNYGESYKKHIADTGILPKRGPNQLWTKGGILYVPPAR*
>MP0540_megahit_256279_1-669
MKKLLSIFAVVAFAFTANAGTLDDVKNRGFLKCGVTTGLIGFAAPDDAGNWTGFDVDVCRAVAAAIFGDSSKVEFTTTTGKSRFPTLASGEIDMLARNTTWTLSRDVNLGFEFVGVNYYDGQGFMIPSALGVDDATGLDGATVCIQTGTTTELNLADFFRANNISYEALPIETNDEARENLFAGRCDVYTTDASGLSATRAQADDPDKWVVLPNIISKEPLGP
>MP0540_megahit_256377_508-885
ILPEIISKEPLGPATRHGDDQWSDIVTWVLNATITAEELGVTSKNVDQMKSSKNLEILRLLGVNELSGRKKLGLSKDWAYNIIKSVGNYGEIFERNVGVNTPLALKRGLNQLWNKGGLQYSPPFR*
>MP0540_megahit_263984_3-281
VIAEEKGITKANIDSWGSTKDAEIHRLLGTGDTDILAMMGMPKNALYNAIKAGGNYGEIFENNLGATGGINIERGVNASWTKGGILYSPPFR*
>MP0540_megahit_264056_671-934
MRKTLKHLVYLLTSIALLVSFETGAFAAKKSKTLKKTQKMGYVRCGVSQGLPGFSNADTAGNWTGVDVDVCRAVAAATLGDSGKVKFY
>MP0540_megahit_264715_385-567
GGYGEMLELSNDFAYNIIKQVGNYSESFDRNIGPDTPLGIGRNLNALWTDGGILYAPPFR*
>MP0540_megahit_265507_97-645
ECDAFTGDMSAMVAKKWQLDNDDTWTDAPTEGIWIAQELMSKEPLGAATRDYDSDFKDVVTWVWYGMVTAEEHGVTSGNYAQMATDACATVDGGGTADPGVCRLLTENLGLGTATNPLAGTWMQAVLGAAGNYGEAYDDAFCDGTYDGVSGSDAMSNCLISRSGTLNALVSEGGIQYAPAMR*
>MP0540_megahit_266055_1-336
MLKYIKQLTSMVAVLAVLFAFGTEAMAAKKSKTLKNTQKKGFVRCGVSQGLPGFSNADASGNWTGVDVDVCRAVAAATLGDANKVKFTPLSAKERFTALTSGEIDILSRNTT
>MP0540_megahit_267872_370-513
WSLRIIEQVGNYGESYKKHIADTNILPNRGPNELWTKGGILYVPPAR*
>MP0540_megahit_272191_792-1826
MIYSKLRFVFSALLGIIVATSFLVPAAKADRLASVKKAGVLHCGIVPGLPGYGAPNKSGKIVGFDIDLCHAIAAAILGDATKVKLTKQNLPTAFGAMKAGTVDVVTHRFTWTFGRDVGQGLNYTKVMVWDGQGFMVRKKLGVKSVKDLSGATVCLSAGSTTQGNVADYFKANGMTYKEVTFASMGESQKGYDAGRCDVFSSDKFGLGARTRSMKNPGEHMILPEQISNEPIGPMVAHGDDNWRDLVFWVLNALVAAEELGITKGNVDQMKSSSKNAFAQRLLGVKGKFASKIGLSKDWAYNAIKAVGNYGEIWENHLGSKGLGMPRGRNELVKNGGLMISMPFR*
>MP0540_megahit_274380_1-498
FFNSRGISYEPVAFEKADEVVAAYDAGRCDTYTTDKSGLAAQRIKLSAPDDHIVLPETISKEPLGPVVRQGDAVWEDIVRWSLNTMIEAEEYGITSANADSMKTSDNPQIKRLVGAEGEMGAAFGLDNEWNLRIIKQVGNYGESYKRNIADTGILPDRGPNELWTK
>MP0540_megahit_282330_1-378
HIVLPETISKEPLGPVVRQGDSVWEDIVRWSLNTMIEAEEYGITSGNADMMKTSDNPAIKRLVGAEGEMGAAFGLDNDWNYRIITQVGNYGESYKRNIADTGILPDRGPNELWTKGGILYVPPAR*
>MP0540_megahit_282882_372-542
LNLGDSWSYDIVSKVGNYGDVYEKHVGENTPVGLARAGSPNASYKNGGVLYAPPAR*
>MP0540_megahit_283453_1230-1322
RNIADTGILPDRGPNQLWTKGGILYVPPAR*
>MP0540_megahit_284645_3-143
SLRIIKQVGNYGESYKRNIADTGILPDRGPNELWTKGGILYVPPAR*
>MP0540_megahit_285114_1-909
DTTGDTGGDDTSGDDPVDPVGSESVSTLDTIIERGSLKCGVKDSQYGMGYLQADGTYTGLDIEYCKAVAAAIGVDTIEYVLATGSNRFELLASEEIDVLIRTTTWTTSRDADLNADFAGINFYDGQGILVNKDAFPDATSALDLDGAKICVGIGTTTEGNIADYFTVNGMEYEAVNSDDAATAKAQFEDGSCDAWTGDMSAMVAQKFGLDTEAVPNSAIMPELLSKEPLAAATRDNDDDWNDVVTWVWFGMLTAEELGITSANYADADTTIPAVDRLLNNNLGLGTEANPLSDTWMQSVLAAV
>MP0540_megahit_288962_1-522
VNFYDGQGFMVRKNSGITSVNQFKNGISACTNIGTTTELNMRDFFNSRGISYEPVAFEKADEVVAAYDAGRCDTYTTDKSGLAAQRTKMKNPDEHIVLPETISKEPLGPVVRQGDAVWEDIVRWSLNTMIEAEEYGITSANADSMKTSDNPAIKRLVGAEGEMGAAFGLDNDWN
>MP0540_megahit_292398_1-699
DVDVCRAVAAAVLGDANKVKFTPLSAKERFTALTSGEIDVLARNTTWTLSRDADIGLTFVGVNFYDGQGFMVRKSSGITSVDQFKNGISACTNIGTTTELNMRDFFNSRGISYEPVAFEKADEVVAAYDAGRCDTYTTDKSGLAAQRTKLSSPDDHIVLPETISKEPLGPVVRQGDSVWEDIVRWSLNTMIEAEEYGITSANADSMKTSDNPQIKRLVGAEGEMGAAFGLDNE
>MP0540_megahit_293337_354-539
AEGEMGAAFGLDNDWNLRIIKQVGNYGESYKRNIADTGILPDRGPNQLWTKGGILYVPPAR*
>MP0540_megahit_293808_200-1060
MRALLKSALALIAVGALVLPVSAGTLEDVKSRGELRCVVSTGIAGFAYPDESGTWKGFDIDFCRATAAAVLGDSSKMKAVTSTGKTRFTKLNSGEGDVLWRNTTITFSRDVGVKLTFVGVNYYDGQGFMVNKSLGVKSAKELDGASVCIQTGTTTELNLADYFRTNNMSYEAVAIEKNSEARAAYLAGRCDVYTTDASGLAATRSTFPSPNDHMILPEIISKEPLGPAVRQGDDKWADIVRWVYLATVTAEELGVTSSNVDSMKSANNPEILRMLGVEGSQGEELGL
>MP0540_megahit_295314_265-498
MMKSIKTWILVVLASSLLVACGQGGGGSGSKKSKTLDNTKKAGFVKCGVSQGLPGFSNADASGNWTGIDVDVCRAVAA
>MP0540_megahit_295508_1079-1399
MFKQLNKVFAFVLLSLMAFVYSCDQMGGQQGKGQSKTLKNTKSKGFVRCGVSQGLPGFSNADASGNWTGVDVDVCRAVAAAVLGDANKVKYTPLSAKERFTALTAGE
>MP0540_megahit_299753_2-553
TELNMRDFFNSKGIKYEPVTFEKADEVVAAYDAGRCDTYTTDKSGLAAQRIKLSNPDDHMVLPETISKEPLGPVVRQGDSVWEDIVRWSLNVMIEAEEYGVNSANADSMKTSDNPAVKRLVGAEGELGAALGLDNDWSLRIIKQVGNYGESYKRNIADPGILPDRGPNQLWTKGGILYVPPAR*
>MP0540_megahit_301266_432-545
NYGESYKRNIADTGILPDRGPNELWTKGGILYVPPAR*
>MP0540_megahit_302813_1-804
GDANKVKYTPLSAKERFTALTAGEIDVLSRNTTWTLSRDADIGLTFVGVNFYDGQGFMVRKDSGITSVDDFSDGISACTNIGTTTELNMRDFFNSRNISYEPVAFEKADEVVAAYDAGRCDTYTTDKSGLAAQRTKMSNPDDHMVLPETISKEPLGPVVRQGDSVWEDIVRWSLNVMIEAEEYGITSSNADSMKNSDNPAIKRLVGAEGELGAAFGLDNEWSLRIIKQVGNYGESYQRNIADPGILPDRGPNQLWTKGGILYVPPAR*
>MP0540_megahit_304624_2-115
NYGESYKRNIADTGILPDRGPNELWTKGGILYVPPAR*
>MP0540_megahit_304823_355-1398
MIKTIKSLVLLFSASLLLFACAQQGGGSGKKSKTLENTKKAGFVKCGVSQGLPGFSNADASGNWTGIDVDVCRAVAAATLGDADKVKYFPLSAKERFTALTSGEIDVLSRNTTWTLSRDADIGLTFVGVNFYDGQGFMVRKNSGITSTSQFKSGISACTNIGTTTELNMRDFFNSKGISYEPVAFEKADEVVAAYDAGRCDTYTTDKSGLAAQRTKMKDPNAHIVLPETISKEPLGPVVRQGDSVWEDIVRWSLNVMIEAEEYGVNSGNADSMKDSENPAIKRLVGAEGELGAAFGLDNEWSLRIIKQVGNYGESYKKHIADTGILPKRGPNQLWTKGGILYVPPAR*
>MP0540_megahit_304931_446-595
MFKYLKQLTSLVAVVAVLFAFTTETMAAKKSKTLKNTQKKGFVRCGVSQG
>MP0540_megahit_307466_161-832
MFLPVGKLVIALVWAFWMMSVDSSLGREHNDTEEQIKKIIKVTEEDNPEYNPTYGSTLERVLDNGVVNCGTKMDFAGFSEKGWDEETGLEWSGFDVDICRAVASAVFGDMTMIEFVVVDGNTRFSYLIDGTIDVLSAATTYTFTRNVSKKLEFLPTTYYDGQGFITRKTLGVSSAKQMEGAKICFSSTGTAAKNIQDFFQLHEINYIPVVVPVGEKSKDWYLDG
>MP0540_megahit_309027_1875-2435
MTQKSKLIKLLAVLFAFTLVTAACGGDDSDDGSASSSDEVTLTAEGGSLLETVQERGTLNCGVSGAAVAFSTLDPQGNMVGFDADYCRAVAAAVLGDADAVNFVSLTAAERFTAVQSGDIDVLMRNTTWTQSRDTDVGMDFGPTTYYDGQQLMGKAADGFSGSSTVADLDGATICTNAGTTTEKNIG
>MP0540_megahit_311413_605-1621
MNKSVFFGALTVAGLAAGAAAASTLDDVKARGKLNCGVTTGLAGFAAPNANGEWEGFDVAVCRAVAAAVLGDPAAVEFIPTTGKTRFTALASGEIDFLARNTTWTFSRDVDLKFDFIGVNYYDGQGFMVPKELGVSSAKDLDGATVCIQTGTTTELNLADFFRNNNISYEPVPVETNAEGQQQYLAGACDTYTTDASGLAATRATFENPGEHIILPEIISKEPLGPLVRHGDNDWGDVTRWVLYALIAAEELGVTSANVEEMTTNTTNPEVARLLGTEGTLGEMLGLEADWAKKAIASQGNYGEIFAKNIGEETPIGLARGLNAQWTDGGLMYAPPFR*
>MP0540_megahit_311417_2-610
MRRTLKHLVYLLTSIALLVSFETGAFAAKKSKTLKKTQKMGFVRCGVSQGLPGFSNADASGNWTGVDVDLCRAVAAATLGDSGKVKFYPLSAKERFTALTSGEIDVLSRNTTWTLSRDADIGLTFVGVNFYDGQGFMVRKSSGITSTSQFKSGISACTNIGTTTELNMRDFFNSKGIKYEPVAFEKADEVVAAYDAGRCDTYT
>MP0540_megahit_312481_1-768
MSKYVKQLTSLVAMVLMMFVFASETMAAKKSKTMKNVLKKGFLRCGVSQGVPGFSNPDASGNWTGIDVDVCRAVAAAVLGDANKVKFTGLTAKERFTALNAGEIDMLSRNTTWTLSRDADLSLTFVGVNFYDGQGFMVRKSSGITSVDQFKNGISACTNTGTTTELNMRDFFDSRGIKYEPVAFEKADEVVAAYDAGRCDTYTTDKSALAAQRTKMSNPDDHITLPETISKEPLGPVVRQGDHVWEDIVRWSLNVM
>MP0540_megahit_314616_1-150
MLKYIKQLTSLFAVLAVLFAFGTEAMAAKKSKTLKNTQKKGFVRCGVSQG
>MP0540_megahit_316823_3-575
MIKSLKSLVLIICASLLLVACGQQGGGAGSKKSKTLANTKKAGFVKCGVSQGLPGFSNADASGNWTGIDVDLCRAVAAATLGDADKVKYFPLSAKERFTALTSGEIDVLSRNTTWTLSRDADIGLTFVGVNFYDGQGFMVRKDSGITSTSQFKSGISACTNIGTTTELNMRDFFNSKGISYEPVAFEKADE
>MP0540_megahit_321548_1-387
MMKSIKTWILVVLASSLLVACGQSGGGAGSKKSKTLDNTKKAGFVKCGVSQGLPGFSNADASGNWTGIDVDVCRAVAAAVLGDADKVKYTPLSAKERFTALTSGEIDVLSRNTTWTLSRDADIGLTFVG
>MP0540_megahit_323907_862-1005
WSLRIIKQVGNYGESYKRNIADTGILPDRGPNELWTKGGILYVPPAR*
>MP0540_megahit_324383_61-825
KERFTALTSGEIDVLSRNTTWTLSRDADIGLTFVGVNFYDGQGFMVRKDSGITSTSQFKSGISACTNIGTTTELNMRDFFNSKGIKYEPVAFEKADEVVAAYDAGRCDTYTTDKSGLAAQRTKLKDPNAHRVLPETISKEPLGPVVRQGDAVWEDIVRWSLNTMIEAEEYGITSSNADSMKESENPAVKRLVGVEGELGAAFGLDNEWSLRIIKQVGNYGESYKKHIADTDILPKRGPNQLWTKGGILYVPPAR*
>MP0540_megahit_327250_1-507
KAGFVKCGVSQGLPGFSNADEAGNWTGIDVDVCRAVAAAVLGDADKVKYTPLSAKERFTALTSGEIDVLARNTTWTLSRDADIGLTFVGVNFYDGQGFMVRKASGINSVNDFKNGISACTNTGTTTELNMRDFFNSKNISYEPIAFEKADEVVQAYDAGRCDTYTTDKS
>MP0540_megahit_327567_205-1164
MFKLIKQFTSFVAMVAVLFAFTTETMAAKKSKTLKNTQKKGFVRCGVSQGLPGFSNADASGNWTGVDVDVCRAVAAAVLGDANKVKFTPLSAKERFTALTSGEIDVLSRNTTWTLSRDADIGLTFVGVNFYDGQGFMVRKNSGITSTSQFKDGISACTNIGTTTELNMRDFFNSKGISYEPVAFEKADEVVAAYDAGRCDTYTTDKSGLAAQRTKMSNPDEHIVLPETISKEPLGPVVRQGDSVWEDIVRWSLNTMIEAEEYGITSANADSMKTSDNPAIKRLVGAEGELGAAFGLDNDWSLRIIKQVGNYGESYKRNIA
>MP0540_megahit_332827_3-299
MLKMIRNFVLFLSAVLLLAACQQQGGSGKKSKTLSNTKKAGFVKCGVSQGLPGFSNADASGNWTGIDVDVCRAVAAAVLGDSEKVKYFPLSAKERFTAL
>MP0540_megahit_335596_2-688
EFLPTTYYDGQGFITRKTLGVSSAKQMEGAKICFSSTGTAAKNIQDFFQLHEINYIPVVVPVGEKSKDWYLDGKCDMYGTDRSGLASNRTTFKDSDWHIVLPEVISKEPLGPVVKYGDQKWSDIVRWTVYVLFIAEELGIRSDNIDAFSEHKNPAIQRFMGERDGKDFPNLGAKLGLRSTWASDIIREVGNYAEIYERNLGPKTKLGLNRGLNKLYTDGGLLYAPPLR*
>MP0540_megahit_335624_1-165
AFGLDNEWSLRIIKQVGNYGESYKKHIADTGILPKRGPNQLWTKGGILYVPPAR*
>MP0540_megahit_339708_3-332
MNKKAIVFLLVFAMVIVACGDTTEEVAVEATEEEHDHEDESTLEQVQERGFLKCGVSTGATGFTEVGDDGSYSGFDVDYCYAVAAAVFGDYSKVEFKQLTAAERFTALSA
>MP0540_megahit_341553_637-1665
MKKSILFGITAALGLSAGAVFADGHGSTLDVVKERGNLLCGVSTGSPGFSGVDDSGMNVGFDVDYCRALAAAIFNDPMAVSFVPLSSAVRFTALASGEVDILARNTTWTYSRDTDLKQTFLGVTYYDGQGFMVKKDLGVSSTLELDGATVCIQVGTTTELNLADYFKANNMSYEPVPTTDNAESKQQYLAGACDTYTTDASALHGTRINLENPDDHMVLPEIISKEPLGPLVRHGDDNWADIGRWVLNALVIAEEKGITSANIDSFADTADAEIHRLLGTGDDDILAMMNMPKDAMYNAIKATGNYGEIFERNLGASSGINIVRGVNNSWTNGGILYSPPFR*
>MP0540_megahit_341951_2-622
IMRKTLKHLVYLLTSIALLLSFETGAMAAKKSKTLKKTQKMGYVRCGVSQGLPGFSNADASGNWSGVDVDVCRAVAAATLGDSGKVKFYPLSAKERFTALTSGEIDVLSRNTTWTLSRDADIGLTFVGVNFYDGQGFMVRKGSGITSTSQFKSGISACTNIGTTTELNMRDFFNSKGIKYEPVAFEKADEVVAAYDAGRCDTYTTDK
>MP0540_megahit_342884_913-1680
MKKSVIISAVTVAGLTAGAAFAGTLDDVQARGKLNCGVSTGVPGFAEPDANGVWQGFDVAVCRAVAAAVLNDSDAIEFVPTTGKTRFTALASGEIDMLARNTTWTFSRDVDLKFEFVGVNYYDGQGFMAKADLGVSSATELDGATVCIQTGTTTELNLADFFRSNNMSYEPVPVETGSEAVTNYMAGACDVFTTDRSALAARRANMENPDEHVVLPEIVSKEPLGPLVRHGDNNWGDVVRWTLNALITAEELGVTQ
>MP0540_megahit_342938_3-305
MFKVIKRLTSFVAMVAVLFAFTTETMAAKKSKTLKNTQKKGFVRCGVSQGLPGFSNADASGNWTGIDVDVCRAVAAAVLGDANKVKFTPLSAKERFTALTS
>MP0540_megahit_344913_1-738
MKKLLSIVAVSVFALSANAGTLDDVKNRGFLKCGVTTGLAGFAAPDDSGNWTGLDVDMCRAVAAAVFGDSSKVEFTTTTGKSRFPTLASGEIDMLARNTTWTLSRDVNLGFEFVGVNFYDGQGFMVPTSLGVSSATELDGATVCIQTGTTTELNLADFFRANNIGYEALPIETNDEARENLFAGRCDVFTTDASGLSSTRAQSDNPAKWVVLPEIISKEPLGPLVRHGDHQWGDVVRWSLNTMIIA
>MP0540_megahit_345999_3-242
MFKIMKQLTSIVALFAVLFAFTTEAMAAKKSKTLKNTQKKGFVRCGVSQGLPGFSNADASGNWTGVDVDVCRAVAAAVLG
>MP0540_megahit_347579_235-528
MIKKSRILQLLAVLFAFTLITAACGDDDDSGSSSASESSESAESTEDEVTLTQDGDSLLDTVKARGTLNCGVSGAAVAFSTLDPSGEMVGFDADFCRA
>MP0540_megahit_347935_3-158
MFKLIKQLTSLATVVAVLFAFTTETMAAKKSKTLKNTQKKGFVRCGVSQGLP
>MP0540_megahit_348152_301-774
VVQAYDAGRCDTYTTDKSGLAAQRTKLSAPDDHKVLPETISKEPLGPVVRQGDSVWEDIVRWSLNVMIEAEEYGVNSSNASSLKDSDNPAIKRLVGAEGELGAAFGLDNEWSLRIIEQVGNYGEIYKKHIADTNILPNRGPNQLWTKGGILYVPPAR*
>MP0540_megahit_348209_3-197
MRRLVSVLVGLAALSAGCATTNQDNSSRLNLIKNRNELICGVSGKIPGFSFLKSDGTYQGLDVDI
>MP0540_megahit_350478_3-521
PLSAKERFTALTSNEIDILSRNTTWTLSRDADIGLTFVGVNFYDGQGFMVRKNSGISSVNDFKAGVSACTNLGTTTELNMRDFFNSKGIKYEPVTFEKADEVVAAYDAGRCDTYTTDKSGLAAQRIKLSNPDDHVVLPETISKEPLGPVVRQGDSVWEDIVRWSLNVMIEAEE
>MP0540_megahit_351103_568-1032
AYDNGRCDTYTTDKSGLAAQRTKMKNPDEHIVLPETISKEPLGPVVRQGDSVWEDIVRWSLNTMIEAEEYGITSANADSMKTSENPAIKRLVGAEGELGAAFGLDNEWNLRIIKQVGNYGESYKRNIADTGILPDRGPNQLWTKGGILYVPPAR*
>MP0540_megahit_351744_663-995
VVRQGDSVWEDIVRWSLNVMIEAEEYGVNSANADSMKTSDNPAVKRLVGAEGELGAAFGLDNDWSLRIIKQVGNYGESYKRNIADTGILPDRGPNQLWTKGGILYVPPAR*
>MP0540_megahit_352060_2-835
AAVLGDASAVNFVSLTAAERFTAVQSGDIDVLMRNTTWTQSRDTDVGMDFGPTTYYDGQQLMGKASDGFTGSSTVADLADATICTNAGTTTEKNIGDAAEAAGININLQTYEDFDIVTENFISGACDVVTTDGSALVGRKAQQQPEGEEWVIFPGAPISKEPLGPTYGQNDSTWADVVNWTVYATIIASEKGIDSGNAASVVGNEAFDAEAQRLMGGEGELQTLMGLNADAFQQVIAQVGNYDEIYTRNLGPVGLTRAGSSNAGWEDGGLIYAPPAR*
>MP0540_megahit_352358_3-179
MNKLRITILSVICSLAMVPSAFAGTLDTVKDQGFFNCGVSQGVPGFSNPDSNGNWSGID
>MP0540_megahit_353624_3-599
EFKNGTSVCTNLGTTTELNMRDFFDSKGISYEPVVFEKADEVVAAYDAGRCDTYTTDKSGLAAQRTKLSAPDDHVVLPETISKEPLGPVVRQGDSVWEDIVRWSLNTMIEAEEYGVNSSNADMMKTSNNPAIKRLVGAEGELGAAFGLDNEWNLRIIKQVGNYGESYKRNIADTGILPDRGPNELWTKGGILYVPPAR*
>MP0540_megahit_354799_2-115
NYGESYKRNIADTGILPDRGPNELWTKGGILYVPPAR*
>MP0540_megahit_354835_817-957
MFKYLKQLTSLVAVVAVMFTFTTETMAAKKSKTLKNTQKKGFVRCGV
>MP0540_megahit_358022_338-829
MSKKAIVSLLVLSMVAVACATDTAEEEVAVEEEHDHSDESTLEMVLERGFVKCGVSGSATAFSETGADGSITGFDADYCYAVAAALFGDYSKVEFKSLTSAERFTSLAAGDIDVLIRNTTWTQSRDTELGNDFGPTTYFDGQQLMGRNSDGISSSSTLADIDGL
>MP0540_megahit_358342_279-632
SKEPLGPVVRQGDSVWEDIVRWSLNVMIEAEEYGITSSNADSMKTSDNPAIKRLVGAEGELGAAFGLDNEWSLRIIKQVGNYGESYKRNIADTGILPDRGPNQLWTKGGILYVPPAR*
>MP0540_megahit_361469_2-124
MKKLLSIIAVTVFAFSANAGTLDDVKNRGFLKCGVTTGLAG
>MP0540_megahit_364106_764-1669
GVSQGLPGFSNADASGNWTGIDVDVCRAVAAAVLGDADKVKYTPLSAKERFTALTSGEIDVLARNTTWTLSRDADIGLTFVGVNFYDGQGFMVRKGSGINSVNDFKDGISACTNTGTTTELNMRDFFNSKNIKYEPIAFEKADEVVQAYDAGRCDTYTTDKSGLAAQRTKLSAPDDHKVLPETISKEPLGPVVRQGDSVWEDIVRWSLNAMIEAEEYGVNSSNASSLKDSDNPAIKRLVGAEGELGAAFGLDNEWSLRIIEQVGNYGESYKKHIADTNILPNRGPNELWTKGGILYVPPAR*
>MP0540_megahit_364695_2-766
MNKKAIVFLLVFAMVIVACGDTAEEAAVEATEEEHDHEDESTLEQVQERGFLKCGVSTGATGFTEVGDDGSYSGFDVDYCYAVAAAIFGDYSKVEFKQLTAAERFTALSAGEVDVLIRNTTWTQSRDTELGNDFGPTTYFDGQQLMGRVSDGLSSSSSLADIDGLRVCTNAGTTTEKNITEGAGLVGATIELVTVEAFSEAIDKFIAGECDIVTTDGSGLVGRRAVNDALNDWAIFPQSPISKEPLGPTYRSNDS
>MP0540_megahit_365270_401-766
PETISKEPLGPVVRQGDSVWEDIVRWSLNTMIEAEEYGVNSSNASSLKDSDNPAIKRLVGAEGELGAAFGLDNEWSLRIIEQVGNYGESYKKHIADTNILPNRGPNELWTKGGILYVPPAR*
>MP0540_megahit_367565_168-1103
TLNCGVSGAAVAFSTLDPEGKMVGFDADFCRAVAAAVLGDAEAVNFVALTAAERFTAVQSGDIDVLMRNTTWTQSRDTDVGMDFGPTTYYDGQQLMGKASDGFSGSSSVADLDGATICTNAGTTTEKNIGDAAEAAGITINLQTYEDFDIVTDNFISGACDVVTTDGSALVGRKAQQQPEGEEWVIFPGAPISKEPLGPTYGQNDSQWADVVNWTVYATIIASEKGIDSGNAAGVVGNDAYDAEAQRLMGGEGELQSLMGLSADAFQQVITQVGNYDEIYSRNLNPVGLTREGSSNAGWEDGGLIYAPPAR*
>MP0540_megahit_367882_2-394
MLKTLKNLVYLLTSIALLVSFETSAFAKKSKTLKKTQKMGFVRCGVSQGLPGFSNADSAGNWTGVDVDLCRAVAAATLGDSGKVKFYPLSAKERFTALTSGEIDVLSRNTTWTLSRDADIGLTFVGVNFYD
>MP0540_megahit_368372_117-1157
MFKVIKRLTSLVAILAVTFTFTAETMAAKKSKTLKNTQKKGFVRCGVSQGLPGFSNADASGNWTGVDVDVCRAVAAAVLGDANKVKFTPLSAKERFTALTSGEIDILSRNTTWTLSRDADIGLTFVGVNFYDGQGFMVRKSSGITSTSQFKDGISACTNLGTTTELNMRDFFNSKGISYTPVTFEKADEVVAAYDAGRCDTYTTDKSGLAAQRIKLSSPDDHVVLPETISKEPLGPVVRQGDAVWEDIVRWSLNTMIEAEEYGITSANADSMKTSDNPAIKRLVGAEGEMGAAFGLDNEWNLRIIKQVGNYGESYKRNIADTGILPDRGPNELWTKGGILYVPPSR*
>MP0540_megahit_368403_263-661
KMKNPDEHIVLPETISKEPLGPVVRQGDAVWEDIVRWSLNTMIEAEEYGITSANADMMKTSDNPAIKRLVGAEGELGAAFGLDNDWSLRIIKQVGNYGESYKRNIADTGILPDRGPNQLWTKGGILYVPPAR*
>MP0540_megahit_369016_3-74
ILPDRGPNQLWTKGGILYVPPAR*
>MP0540_megahit_369185_1-123
MRRLVSGIVGLAALLAGCATTNQDNSSRLNLIKNRNELICG
>MP0540_megahit_369206_584-961
IFPQSPISKEPLGPTYRSNDSQWADIINWVVYATVIADEYGVTRANIDSFDYDAAPEMGRLFGKNDGELQTKMGLSADAYYNVVKQIGNYDEIFSRNLNPLGLYREGGANARWTEGGLVYAPPAR*
>MP0540_megahit_369459_3-206
MIKSLKSLVLVISASLLLFACGQQGGGAGSKKSKTLDNTKKAGFVKCGVSQGLPGFSNADASGNWTGI
>MP0540_megahit_370801_265-657
MLRTLKTLMYLLTSVALLVSFETGAMAAKKSKTLKKTQKMGFVRCGVSQGLPGFSNADASGNWTGVDVDLCRAVAAATLGDSGKVKFFPLSAKERFTALTSGEIDVLSRNTTWTLSRDADIGLTFVGVNFY
>MP0540_megahit_371115_1-651
NAGTLDDVKNRGFLKCGVTTGLAGFAAPDDSGEWAGLDADMCRAVAVAVFGDRSKVEFITTTGKSRFPTLASGEVDMLARNTTWTISRDVNLGFEFVGVNFYDGQGFMIPSSLGVSSATELDGATVCIQTGTTTELNLADFFRLNGISYEALPIETNDEGKENLFAGRCDVYTTDASGLSSTRAAAANPNKWVVLPEIISKEPLGPLVRHGDHQWGD
>MP0540_megahit_371221_2-145
WNLRIIKQVGNYGESYKRNIADTGILPDRGPNELWTKGGILYVPPSR*
>MP0540_megahit_373061_327-500
GEMLELSNDFAYNIIKQIGNYSESYERNVGPDTPLAIGRGLNALWTDGGILYAPPFR*
>MP0540_megahit_374198_2-400
MMLLMMTAALAGCAGDDDDSTGFTQEDIDTAREEGRAAGIAEATTPSTLDVIMERGSMKCGVKESQYGMGYLDSATGVRSGLDISYCRAVAAALGLNPDTDVEYIPASGSDRFEKLASGTIDVLIRTTTWTTS
>MP0540_megahit_377281_3-620
IDVLSRNTTWTLSRDADIGLTFVGVNFYDGQGFMVRKSSGITSTSQFKSGISACTNIGTTTELNMRDFFNSKGIKYEPVAFEKADEVVAAYDAGRCDTYTTDKSGLAAQRTKLSKPDDHIVLPETISKEPLGPVVRQGDSVWEDIVRWSLNVMIEAEEYGITSANADSMKSSENPAIKRLVGAEGELGAAFGLDNDWSLRIIKQVG
>MP0540_megahit_377395_2-580
MFKLIKQLTSLVAMVAVLFAFTTETMAAKKSKTLKNTQKKGFVRCGVSQGLPGFSNADASGNWTGVDVDVCRAVAAAVLGDANKVKFTPLSAKERFTALTSGEIDILSRNTTWTLSRDADIGLTFVGVNFYDGQGFMVRKSSGITSTSQFKDGISACTNLGTTTELNMRDFFNSKGISYTPVTFEKADEVVAA
>MP0540_megahit_377447_3-317
SVWEDIVRWSLNVMIEAEEYGVNSGNADSMKTSDNPAIKRLVGAEGELGAAFGLDNDWSLRIIKQVGNYGESYKRNIADTGILPDRGPNELWTKGGILYVPPAR*
>MP0540_megahit_379221_3-986
MFKLIKQLTSFVAMVAVLFVFTTETMAAKKSKTLKNTQKKGFVRCGVSQGLPGFSNADAAGNWTGVDVDVCRAVAAAVLGDANKVKFTPLSAKERFTALTSGEIDILSRNTTWTLSRDADIGLTFVGVNFYDGQGFMVRKSSGITSTSQFKDGISACTNLGTTTELNMRDFFNSKGISYTPVTFEKADEVVAAYDAGRCDTYTTDKSGLAAQRIKLSSPDDHIVLPETISKEPLGPVVRQGDAVWEDIVRWSLNTMIEAEEYGITSSNADSMKTSDNPAIKRLVGAEGEMGAAFGLDNEWNLRIIKQVGNYGESYKRNIADTGILPDR
>MP0540_megahit_384902_593-769
ELGAALGLDNDWSLRIIKQVGNYGESYKRNIADTGILPDRGPNELWTKGGILYVPPAR*
>MP0540_megahit_385043_326-1438
MTSKFVKLLAVALAIGVVAAACGSDEEEAPAAAPATTAAAVATTAQVEMVADGSLLDTVQARGTLHCGVSGSAVAFSETQADGSVTGFDADYCRAVAAAVLGDANAVKFTSLTASERFTAVQSGDVDVLIRNTTWTQSRDTDVGMDFGPTTYYDGQQLMGRASDGFTANSGAADLEGAVVCTNAGTTTEKNVSEYASLAGVNITLKTFETSDEYWQGFIDGACDISTTDGSALVGRKVKQQPADEEWVIFPATPISKEPLGPTYGQNDSKWADAVNWTVYATIIADEYGVNQSNVDSAVKEGELGRLLGGDGELQTTMGLSADAFHQVIKQVGNYSDIYNRNLNPVGLYREGSANAGWKDGGLIYAPPAR*
>MP0540_megahit_385851_506-1537
MRKSLFMVLSSILLIVGGQAAFSGGHSVTLDDVKARGNLLCGVSTGAPGFATIDDSGKDVGFDVDYCRALAAAIFGDPMAVKFVGLTSAVRFTALAAGEVDILARNTTWTYSRDTDLKQTFLGVNYYDGQGFMVKKDLGVNSTLELDGATVCIQVGTTTELNLADYFKENGMSYEPVPTADNAESQQQYLAGACDTYTTDASALHGTRVNLENPDDHLVLPEIISKEPLGPLVRHGDDNWADIGRWVLNALIIAEEKGITQSNIDSWKDTKDAEIHRLLGTGDDDILAMVGLPKNAMYNAIKAGGNYGEIFENNLGATSGINIERGVNASWTKGGILYSPPFR*
>MP0540_megahit_386366_1-297
VRWSLNVMIEAEEYGVNSSNADAMKTSDNPAVKRLVGAEGELGAALGLDNDWSLRIIKQVGNYGESYKRNIADTGILPDRGPNELWTKGGILYVPPAR*
>MP0540_megahit_392292_149-1216
MKRKTIVSLIVLALVAVACATDTAAEEEVVEEAVAMTTLEMVQDRGFLKCGVSGSATAFSETQADGSVTGIDADYCYAVAAAIFGDYSKVEFKSLTSAERFTSLAAGDVDVLIRNTTWTQSRDTELGNDFGPTTYFDGQQLMGRVSDGLSASSTLKDIDGLRVCTNAGTTTEKNITEGAGLVGATIELVTVEKFGEAVDKFIAGECDIVTTDGSGLVGRRAVNDALNDWAIFPASPISKEPLGPTYRSNDSQWADVINWVVYATIIADEYGVTKANVDSFDYDAAPEMGRLMGKNDGELQTAMGLSADAYYNVIKQVGNYDEIYSRNLNPVGLYREGSANARWTEGGLIYAPPAR*
>MP0540_megahit_394791_1449-1580
VVKQIGNYDEIFSRNLNPLGLYREGSYNDYWNNGGLVYAPPAR*
>MP0540_megahit_396211_2-754
NWTGVDVDVCRAVAAAVLGDASKVKFTPLSAKERFTALTSNEIDILSRNTTWTLSRDADIGLTFVGVNFYDGQGFMVRKNSGYSSVNDFKDGISACTNLGTTTELNMRDFFNSKGIKYEPVTFEKADEVVAAYDAGRCDTYTTDKSGLAAQRIKLSNPDDHIVLPETISKEPLGPVVRQGDSVWEDIVRWSLNVMIEAEEYGVNSGNADSMKSSDNPAVKRLVGAEGELGAALGLDNDWSLRIIKQVGNYG
>MP0540_megahit_404382_1-651
NELICGVSGKIPGFSFLKSDGTYQGLDVDICKAFAAAIIGDSEKIQYRPLTAAERFTAIKTGEIDLLSRNTTFTLSRDSSGGNGLTFAPVVFHDGQGLMVKKESKISGLKDLANKSICVGSGTTTEQNINDAFESASLPYTPIKYQDLNQVVAGYLQGRCSAMTSDRSQLAAARSGFKNPKEHIILDDVLSKEPLAPASDGQDQKLADAMRWVVYSL
>MP0540_megahit_404512_1-507
RNTTWTQSRDTELGNDFGPTTYYDGQQLMGRKSDGLSDSSTLADVDGLRVCTNAGTTTEKNITEGAGLVGATIELVTVEAFSEAIDKFIAGECDIVTTDGSGLVGRRAVNDALNDWAIFPASPISKEPLGPTYRSNDSQWADIVNWTVYATIIADEYGVTRANIDSFDY
>MP0540_megahit_405347_3-215
KPLRRFLGIDGGLGEKIGLSNDFVVKVISSTGNYGEIYERHLGQNSEVPIPRGQNELYKNGGVHISPPFN*
>MP0778_megahit_3085_1-471
LDAGRCDVLTTDASALAAQRSAMKDPSNWVILPEIISKEPLGPAVRQGDDAWADLVRWVLYGVIAAEEMGITSANVDSFDSNVKNPQMKRMLGLDDTDLGAMLGLDKEWLKRAIKQVGNYGEIFERHIGVNTPVGLERGVNAQWTDGGLIYAPPFN*
>MP0778_megahit_20537_1-552
FLGFAEVDDQGNWKGVDIDLCRALAAGLFGQSEGNLEIVPISWAQRWPALQSGDIDVVIKVSGWTQSRDTELNLAYSRPYFIGAFQAMARVDLGAESMSDIAGGTICVGAGTSTERATATYLDTHGIEAELLTFENGDELRNSYYEGRCDALVEWAPSLAAGRVDAPDGADNHVILPDVIALEA
>MP0778_megahit_33357_3-566
TPLSARARFEALRSGEIDVLARNTTWTMQRDATLGLEFVGVNYYDGQGFMVRKTLGVNSAMELDGASACTNTGTTTELNLTDFFRANGMQFELVAFERADEVVAAYDAGRCDVYTTDRSGLAAQRTKLSNPDDHKVLPEIISKEPLGPVVRQDDPQWADLARWTLNAMINAEEMGINSGNVDSKRSDS
>MP0778_megahit_42393_607-759
MKKSIILGIFAAVGLTAGIATAGTLDDVKAKGFVQCGVSTGAPGFAFPNDA
>MP0778_megahit_45150_484-1689
MLQGYRRNLYQIGIRIQWASDMFIPVGKLVIALVWAFWMMSVDSSLGREHNDTEEQIKKIIKVTDDDENPEYLPTYGSTFDRIMENGALNCGTKLDFAGFSERNFDEETGLEWHGFDVDICRAVAAAIFGDKTYVEFIDVDGKTRFEYLIDGTIDMLSAATTYTFSRNVSKKLEFLPTTYYDGQGFITKKTLGVSSAKQMDGAKICMSSTGTSRKNIQDFFQLHEINYIPVVVPVGQKSKDWYLRGDCDMYGTDRSGLASNRTTFQDAEWHIILPEIISKEPLGPVVKYGDQKFSDIVRWTVYVLFIAEELGITSENIEDFIEHKDPNIQRFMGELNGKDHPHLGAKLGLNSTWASDIIREVGNYREIYEKNLGEKTPLNLSRGLNKLYSDGGLLYAPPLR*
>MP0778_megahit_53208_429-827
MKKITSLLTGVAFAGIAFANAAYATTLEEVQSRGELRCGVDGGVAGFSAPNDAGKMVGIDASVCDAVAAAVFGDASKVTYIPLTAAERFTALTAGEIDMLSRNTTHTLTRDATLGVNFTYYNFIDGQGFMVAK
>MP0778_megahit_57623_1-543
TDYFRSNNMKFNLVAFEKADEVVAAYDSGRCDVYTTDRSGLAAQRTKLTKPDDHMVLPEIISKEPLGPVVRQGDDQWFNVVRWTLRALINAEEMGVTKANASSKAGSSKDPALLRLLGKEGKFGEELGLSNDWALNAIKAVGNYSESYEANVGPNTPLKLDRGVNALWSDGGILYAAPIR*
>MP0778_megahit_69366_1740-2753
MLARIISTLFLIISVTSLTTQASKIDEIKTRGHLKCGVSSGLPGFSYVDDQGVWRGFDVDFCRATAAAIFGDPDKVDFTPLTSKTRFSALQSGEIDVLIRNTTWNFSRDVSLGLGFSAINFYDGQAFMVPKSLKVKHVYDLDGASICMVQGTTTEMNTQQYFEKRGLEYKAVYFEKTDQMVVSYQAGRCDAMTGDASAMLGLKSILQEPSEQIILPERISKEPLAIMVKDDDPQWLKLTRWVVWATLEAEELVITQGNIEDKLIQPDQHTSDFLEVDADAARQVGVPVNFTEHIIRAVGNFGEIYDRHFGKGSAFQMDRGQNALWLNGGLMYPPPFN*
>MP0778_megahit_69832_3-530
VPASGSDRFEKLSSGTIDVLIRTTTWTTSRDTDLNSDYAGINFYDGQGILVNTDNFPNATSTLDLNGATICVAQGSTSAGNIADYFFENNLDYEAVNSWSDGDDFRNELCDAVTGDISSLIAMKWQYEQDVSLDFDMKIMQEVISKEPLAAVTRDYDSEWNEVVSWVWYAMITAEE
>MP0778_megahit_79092_3-410
MKFDVKKNLQNIIAVVMVLAVVLAVAFAGSKKEKIEVTKEIGLLQQVKERGYVICGVNANLPGFSAQDENGNWSGLDVDFCKAVSAAIFGDASKVEFVGLNAAQRFPTLASGSIDLLARNTTWTISRDVNLMFEFA
>MP0778_megahit_118790_1-240
MKKINLILGAIALVGFTFSSVATASTLEEVQARGELVCGVDGGVAGFAAPNNAGKMVGIDASTCDAIAAAVLGDANAVKY
>MP0778_megahit_135794_2-817
GFVKCGVSQGLAGFSNVDEAGNWEGVDVDVCRAVAAAVLGDSNKVKFTPLSAKERFTALNAGQIDVLARNTTWTLTRDADLNLTFVGVNFYDGQGFMVRKDSGMKSTNDFVSGMSVCTNIGTTTELNLADFMAAKGLDYKLVGFEKADEARDTYGAGRCDAYTTDKSGLAAQRTVLPNPDDHIVLPETISKEPLGPVVRQGDAVWEDIVRWSLNVMIEAEEYGVTSANADMMKTSNNPSIKKIVGAEPGMGEKLGLDNDWSLRIIKQVGNYG
>MP0778_megahit_145881_1-501
KEGKNMKKLFFGVLTALALAAGGTFAGTLDDVKARGNLLCGVSTGAPGFATIDDSGKDVGFDVDYCRAMAAAIFGDPMAVKFVGLTSAVRFTALAAGEVDILARNTTWTYSRDTDLKQTFLGVNYYDGQGFMVKKDLGVKSTTELDGATVCIQVGTTTELNLADYFK
>MP0778_megahit_154494_1-399
AWVWYGMVTAEEMGVTAANAAQMATDSCALTVDDPETPDFDESGAITNPGMCRLLTSDLGLGTTDNALAGTWMQAVLAASGNYGEAYDDAFCDGTYDGTSGSDAMTGCLISRAGTANALVSEGGLQFAPPMR*
>MP0778_megahit_174484_206-538
MKKFSILSAICGAAIGFGAVASANAATTLEAVKAKGFVQCGVSQGLPGFSNADDSGKWTGLDVDLCRAVAAAVFGDAEKVKYSPLSAKQRFTALSSGEVDILSRNTTWTMT
>MP0778_megahit_176168_2-544
GMMVPKGLGVKAATELDGANICTNTGTTTELNITDYFRSNGMSFNLVAFEKADEVVAAYDAGRCDVYTTDRSGLAAQRGKLTKPDDHVVLSEIISKEPLGPVVRQGDDQWFNIVRWSLNAMINAEEMGVSSKNVNNMKYDSKLAPGTARLIGKEGKFGEELGLSNDWAYNIILKVGNYGES
>MP0778_megahit_176350_85-1035
VCGTYADTPGFSEEFLKRHDGQPPGWYGFDIDICRAFAVALFLDKTKIKFIEINGRTRFERLFDGSIDILSATTTWTFSRDVDWRIEFLPTVFYDGQGFMVRKNLGVKSAKDMMNARVCFNTGSTAAQNIRDFFDKWQITFVPVAIPPTDSPKLYYLDNDCDMYGTDMSALAGHKARFQYPERHVILPEIISKEPLGPAVKYGDQRWADITRWTVNVLFLAEELKITSQNIDDYIENIDPVIQRFMGERNGNTPDTDNLGVKLGLAPNWSIEIIRQLGNYEEIYEKHVGPNTDLGLKRGYNKLYTKGGLLYAPPLK*
>MP0778_megahit_180354_1320-2345
MKKLFLSCLSVALLGGIAMAGGHEKGTLGTVKDRGSLNCGVSTGLVGFAAPDANGKWAGFDVDMCRAVATAVLGDPQAVVFVPLTTQTRFTALASSEVDMLARNTTWTFSRDVDLKFEFTGINYYDGQGFMVPKSLGVSSATELDGATVCIQTGTTTELNLADFFRVNGMNYEPVPVETNSEAQQQYLANACDVYTTDASGLAATRASFENPGDHVVLPEIISKEPLGPLVRHGDHEWGDVVRWSLNAMVAAEEYGVTSQNVADMAKGTNNPEINRLLGSEGNLGEMLGLSSDWARNIISNIGNYEESFERNIGSSTPIGLARGLNAQWTNGGLLYSPPFR*
>MP0778_megahit_190278_3-527
ANNIKYEAVPIETNSEAQELYKAGRCDVYTTDASGLYSTRASMPVPSDHIVFAEIISKEPLGPVVRHGDDQWADIVGWTLRAMMAGEELGITSANVKSLAGKDNKNKEINRLLGKDPLQGLSKLGLSADWAVQVISQVGNYEEVFEKNLGMSTPLKIARGANSLYRDGGLFYIPP
>MP0778_megahit_193076_872-1378
FSDNNVRNESYLKGNCDAMTNDKSGLASSMAGFPDKSAHVILPETISKEPLAPAVRKGDDQWHDIVKWTVFALISAEELGITQANVDSMAKNPPNPEVARFLGVEKEMNKGLGLDKKWAHWIIKSVGNYGEIYEKYMGSGPEGIGIARKGSPNDLWTRGGLMYSPPFR*
>MP0778_megahit_194327_2-577
LFGLGAGLIAALSFTPELAIADGHKMSTLETVKKRGHLRCQVGQPSPGFYNLKKDGTWVGSDVSVCRAVAAAIFGDPNKVEFQSVTSTVRFTALANGESDMLSRTATWTIFRDTQLGLNFTATNFYDGQGFIVRKDSGIKSAMELKGATVCVATGTTTELNLTDFSRMNNLDIQPVVFSDNNVRNESYLKGN
>MP0778_megahit_199895_213-599
MFRTCNRLLVGATVGLAALVSGCASMDGASVSRLELVKQRGELLCGVSGKIPGFSFLSAEGAYTGLDVDICRAMAAAFVGDAEKVQYRPLTAPERFTALRSGEIDLLSRNTTWTLSRDSAGGNGLSFGP
>MP0778_megahit_205451_79-570
STSVGTREGLEGGACDAITSDASQLAAIRSETSNPSDWTMLPEIISKEPLGPVVRQGDDQWLDIVTWTLHALINAEELGINSSNVDEMRDNSPNPSVARIVGSEGETGPSLGLSQDWAYQAIKQVGNYGEIYERTVEPLGIARAGSVNDLWTRGGIIYSPPIR*
>MP0778_megahit_208537_235-1254
MKKLTSLLTGVALAGIAFATAANATTLEDVQSRGELRCGVDGGVAGFSAPNDAGKMVGIDASVCDAVAAAVLGDASKVTYVPLTAAERFTALTAGEIDMLSRNTTHTLTRDATLGVNFTYYNFIDGQGFMVAKDAGLSSVKDLDGASICVQTGTTTELNMADYFRNEGMDYTPVGYSTSVQTREGLEGGACDALSSDASQLAAIRSETANPGAWTMLPEIISKEPLGPVVRQGDDQWMDIVAWTLYALINAEELGITSANVDAMKADSPNPNVGRIVGSEGETGASLGLSADWAYNAIKQVGNYGEIYERTVEPLGIPRAGSVNDLWTRGGILYAPPVR*
>MP0778_megahit_212033_524-928
PQQHVILEDRLSKEPLAPAVVGGDQRMADATNWVVYALIEAEERGITQANLDDVLERAVADPSQAALRRFLGVDGGLGAKLGLPDDFVVQVIRATGNYGEIYNRHLGPGSAVTIPRGPNRLGRDGGLMIAPPFT*
>MP0778_megahit_213301_590-913
DHVWGDIVRWSLNTMIIAEEKGLTSANVDSMISSTNDPEVLRLTGNEGEYGVMFGLPNNFGYNIIKQVGNYGEVFERNIGSNTPLKLARGLNAPWTGGGILYSPPFR*
>MP0778_megahit_216075_291-800
TLVTVEKFSEAMDKFIAGECDIVTTDGSALVGRRAVNDALNDWSIFPQSPISKEPLGPVYRSNDSMWGDVINWVVYATIIADEYGVTSANVDSVDTDAFPELGRLFGANDGELQTVMGLSNDAFYNVIKQVGNYDEIYSRNLNPVGLFREGGANDRWTNGGLIYAPPAR*
>MP0778_megahit_223561_1-660
KAFAAAIIGDSEKIQFRPLTAAERFLAIKTGDIDLLSRNTTLTLSRDSFGGNGLTFAPVVFHDGQGLMVKKNSGIESIQELANKSICVGSGTTTEQNINDTFESLSLPYVPIKYQDLNQVVAGYLQGRCQAMTSDRSQLAAARSGFKNAKDHIILDDVLSKEPLAPASDGSEQKLADAMRWTVFALIAAEEQGITQSNIDDKVQLAKNNPQLKSLRRFLG
>MP0778_megahit_237997_2516-3271
MSKKAIVSLLVLSMVAVACATDTAEEEVAVEEEHDHSDESTLEMVLERGFVKCGVSGSATAFSETGADGSITGFDADYCYAVAAALFGDYSKVEFKSLTSAERFTSLAAGDIDVLIRNTTWTQSRDTELGNDFGPTTYFDGQQLMGRNSDGISSSSTLADIDGLSVCTNAGTTTEKNITEGAGLVGATITLVTVEKFSEAMDKFIAGECDIVTTDGSALVGRRAVNDALNDWSIFPTSPISKEPLGPVYRSN
>MP0778_megahit_239856_3-236
MSRPISSRLIGAVGGLIGLISGCATLSDGTSSRLDLVQSRGELLCGVSGKIPGFSFLSPEGRYAGLDVDICKAMAAAF
>MP0778_megahit_241099_3-503
QGGGQQSKGKSKTLKNTQKKGFVRCGVSQGLPGFSNADASGNWSGVDVDVCRAVAAAVLGDASKVKYTPLSAKERFTALTSGEIDILSRNTTWTLSRDADIGLTFVGVNFYDGQGFMVRKSSGMTSVNDFKNGISACTNIGTTTELNMRDFFNSRGISYEPVAFEKA
>MP0778_megahit_248550_3-734
LKCGVTTGLAGFAAPDDSGEWAGLDADMCRAVAVAVFGDRSKVEFITTTGKSRFPTLASGEVDMLARNTTWTISRDVNLGFEFVGVNFYDGQGFMIPSSLGVSSATELDGATVCIQTGTTTELNLADFFRLNGIGYEALPIETNDEGKENLFAGRCDVYTTDASGLSSTRAAAANPNKWLVLPEIISKEPLGPLVRHGDHQWGDVVRWSLNAMIIAEELGVSSENVDASLSSNVPEVLRLLGVE
>MP0778_megahit_249502_91-1143
MTKRRSLISLLSACLAISACATLGDGDASRVDLIRKRGELRCGVSGKIPGFSFLQRDGSYAGLDVDLCKAFAAAIIDDPSKVQYRPLTAPERFTALKTGEIDLLSRNTTFNLSRDAAGGNGVSFAPVVFHDGQGLLVQRNSGIRSLKDLKGQSICVGSGTTTEQNLNDAFQSLGLPYKPIKYQDLNQVVAGYLQGRCQAMTSDRSQLASARSGFERPEQHVILGDILSKEPLAPLSSGGDQQLSDAMRWVVYAVITAEEMGITQANVDNKLQEAQNNPDLTKLRRFLGVEGDLGDKLGLSNDFVVNVIRATGNYGEIYNRHLGPDSAVPIPRGLNQLHRDGGVITAPPFQ*
>MP0778_megahit_251778_847-1593
ALASGEVDILSRNTTWTMTRDTQLGLNFAGVNYYDGQGMMVPTSLGVTSATELDGANICTNTGTTTELNITDFFRANGMSFNLVAFEKADEVVAAYDAGRCDVYTTDRSGLAAQRGKLTAPDAHMVLSEIISKEPLGPVVRQGDDQWFNIVRWSLNAMINAEEMGVSSSNVNNLKFDGNITPAVARLIGKEGNFGEELGLSNDWAYNILMQVGNYAESYEANVTPLGLARGVNALWSDGGILYAAPIR*
>MP0778_megahit_258999_2-328
RQGDSVWEDIVRWSLNVMIEAEEYGVNSGNADSMKTSDNPAIKRLVGAEGELGAAFGLDNEWSLRIIKQVGNYGESYKRNIADTGILPDRGPNELWTKGGILYVPPAR*
>MP0778_megahit_267920_1872-2906
MKNLIKTICSISVFAFILASCGDGGKKASTVDATKKQGFVKCGVSQGLPGFSNADESGKWTGIDVDVCRAVAAAVLGDADKVKYTPLSAKERFTALQAGEIDVLSRNTTWTLERDAAIGLTFVGVNFYDGQGFMVRKATGIKSVNDFKNGVKVCTNTGTTTELNMADFFKSKGVKYEPVVFEKADEVVQAYDSGRCDTYTTDKSGLAAQRTKLTKPDDHVVLPETISKEPLGPVVRQGDAKWEDVVRWSLNVWIEAEEYGVNSGNIDAMKDSKNPAIQRIVGAEGTKNGEALGLDQEWSYRIIKQIGNYGESYKKNIADTGILPDRGPNNLWTKGGILYVPPVR*
>MP0778_megahit_269198_568-684
MKKLFFGALAALALAAGGTFAGTLDDVKARGSLLCGVST
>MP0778_megahit_270710_3-611
MRRLVSVIVGLAALSAGCATTNQDNSSRLNLIKNRNELICGVSGKIPGFSFLKSDGTYQGLDVDICKAFAAAIIGDSEKIQYRPLTAAERFTAIKTGEIDLLSRNTTFTLSRDSSGGNGLTFAPVVFHDGQGLMVKKESKISSLKDLANKSICVGSGTTTEQNINDAFESASLPYTPIKYQDLNQVVAGYLQGRCSAMTSDRS
>MP0778_megahit_272995_361-888
MKKLFFGALAALTLAAGGTFAGTLDDVKARGSLLCGVSTGAPGFATVDDSGKDIGFDVDYCRAVAAAVFGDPMAVKFVGLTSAVRFTALAAGEVDILARNTTWTYSRDTDLKQTFLGVNYYDGQGFMVKKELGVSSAKELDGATVCVQVGTTTELNLSDFFKENGMSYEPVPTADN
>MP0778_megahit_273249_1020-2036
MKYSVILGTMTAAGLAAGAAMAGTLDDVQARGKLNCGVSTGLTGFAEPDASGVWQGFDVGVCRAVAAAVLGDPMAVEFVPLTTKVRFTALNSGEIDMLARNTTWTFQRDVELKLEFVGVNYYDGQGFMVPSELGVSSASELDGATVCIQTGTTTELNLADFFRVNNISYEPVPVETGGEAQQQYFAGACDVYTTDASALASTRAAASDPSQHVVLPEIISKEPLGPLVRHGDNEWGDVVRWTLNALITAEELGVTSGNLAEMVAGTNNPEINRLLGTEGTLGEWLGLSADWAQNVLAAGGNYGELFEANIGVNTPLGIARGLNAQWTDGGLIYSPPFR*
>MP0778_megahit_273681_3-404
NDALNDWAIFPQSPISKEPLGPTYRSNDSQWADIINWVVYATIIADEYGVTRANIDSFDYDAAPEMGRLFGKNDGELQTKMGLSADAYYNVVKQIGNYDEIFSRNLNPLGLYREGGANARWTEGGLVYAPPAR*
>MP0778_megahit_277084_343-828
KADEVVAAYDAGRCDTYTTDKSGLAAQRTKLSSPDDHVVLPETISKEPLGPVVRQGDAVWEDIVRWSLNTMIEAEEYGITSANADSMKTSDNPQIKRLVGAEGEMGAAFGLDNEWNLRIIKQVGNYGESYKRNIADTGILPDRGPNQLWTKGGILYVPPAR*
>MP0778_megahit_282764_2-490
GSEAVTNYMAGACDVFTTDRSALAARRANMENPNDHVVLPEIVSKEPLGPLVRHGDNNWGDVVRWTLNALITAEELGVTAANVAEMAKGTKIPEMNRLLGSEGNLGEMLGLDADWAHRAIAVSGNYGEIFENNIGAGTIIGLARGVNAKWTDGGLIYSPPFR*
>MP0778_megahit_284621_1-636
SKTLKNTQKKGFVRCGVSQGLPGFSNADASGNWTGIDVDVCRAVAAAVLGDANKVKFTPLSAKERFTALTSGEIDILARNTTWTLSRDADIGLTFVGVNFYDGQGFMVRKSSGITSVDQFKNGISACTNIGTTTELNMRDFFNSRGISYEPVAFEKADEVVAAYDAGRCDTYTTDKSGLAAQRTKMKNPDEHIVLPETISKEPLGPVVRQGD
>MP0778_megahit_287215_1-456
AGRCDTYTTDKSGLAAQRTKMTNPDDHMVLPETISKEPLGPVVRQGDSVWEDIVRWSLNTMIEAEEYGVNSSNASSLKDSDNPAIKRLVGAEGELGAAFGLDNDWSLRIIEQVGNYGESYKKHIADTGILPNRGPNELWTKGGILYVPPAR*
>MP0778_megahit_290813_392-625
MLKKILMVAGLVGSLAASNAFADGHATLKQVQEKGHLQCGVSQGLFGFSNPDDAGNWTGLDVDFCRAMAAAIFNDPQA
>MP0778_megahit_290820_298-1125
AVAAAVLNDSDAIEFVPTTGKTRFTALASGEIDMLARNTTWTFSRDVDLKFEFVGVNYYDGQGFMAKADLGVSSATELDGATVCIQTGTTTELNLADFFRSNNMSYEPVPVETGSEAVTNYLAGACDVFTTDRSALAARRANFEVPTDHVVLPEIVSKEPLGPLVRHGDNNWGDVVRWTLNALITAEELGVTSANLEEMAKGTNNPEMNRLLGSEGTLGEMLGLDAEWAKRAIAVSGNYGEIFENNIGAGTIIGLARGVNAKWTDGGLIYSPPFR*
>MP0778_megahit_291847_747-1430
FGPVVFHDGQGLLVPEAAGIRSLKDLSGKAICVGSGTTTEQNLNDTFAAEGIPYTPIKYQDLNQVVGGYLQGRCAAMTSDRSQLASARSGFADPEKHVILADRLSKEPLAPAVVGGDQTMADAMTWVVLALIEAEERGITQANVNAMVEQAEADASQTALRRFLGIDGALGSKLGLPDDFVVQVIRATGNYGEIYDRHLGPATPVAIPRGANRLAEDGGLMIAPPFT*
>MP0778_megahit_294069_3-599
PKSEPEPKSEPEPKSEPEPKSEPEPKSEPEPKSEPEPKSEPEPKEIMQPMKCNPCSLNDLKSKTLRVGISKSPGVRGFSKKNKDGDYEGMDVHLATCVAIAIHGPKNFADKIEFLETSSTERFEMLLKGEIDLLCRNTTWTHSRDNNDLTFCGINCYDGQGFMMHKGNEVKNTLEETLNGKRISVSRNTTTFDNLINFI
>MP0778_megahit_296552_114-632
NMAINIVAYEDAADVIAAYGEGRCDVYTTDKSGVAAQRLKLANPDDHMLLPEVISKEPLGPVVRQGDDNWLNIVKWTHFAMLNAEEMGVTQANIDSHMNSTDPAMLRLLGVEGTFGEYIGLSNDWAVRIIKAVGNYQESYERNVGPNTPLQLDRGVNALWSQGGVQYAPPVR*
>MP0778_megahit_298987_3-371
MIKSIKTWILIGFASLLLVACGQGGGGAGSKKSKTLDNTKKAGFVKCGVSQGLPGFSNADASGNWTGIDVDVCRAVAAAVLGDADKVKYTPLSAKERFTALTSGEIDVLARNTTWTLSRDADI
>MP0778_megahit_302679_768-1247
AKYCCCASAFDAYTTDRSALAATRTSFEKPDDHVVLPEIVSKEPLGPVVRHGDNEWGDIVRWTLNAMITAEEFGVTAANAADLAANSNIPEVKRLLGTEGKLADYLGLDASWALRAIQAVGNYGESFDRNIGESTPIKLNRGVNSLWTDGGLIYSPPFR*
>MP0778_megahit_305483_299-727
MKKSIILGFLTAAGLVAGMAGAATLDDVKARGNLNCGVSTGAPGFATVDDSGKNVGFDVDYCRALAAGIFGDPMAVKFVPLTSAVRFTALAAGEVDILARNTTWTYSRDTDLKQTFLGVNYYDGQGFMVPKALGVASATELDG
>MP0778_megahit_306015_95-814
MTKIKSLFISLLLTLGVSSAIAGSHGSTLDLVKERGKLMCGSNTGLAGFGAPNDAGVWEGIDVDVCRAVAAAVFGDASKVEYVPTTSKVRFTVLQSGEIDMLSRNTTWTLSRDVDLGLEFVGVNYYDGQGFMVPASLGVNSAMELDGASVCIQVGTTTEMNLADFFKANGMSYESVPVETNSEADAAYTAGRCDVYTTDASGLYASRAGYPDPSAHVVLPEIVSKEPLGPAVRHGDSEWA
>MP0778_megahit_308859_1-348
SDGQDQKLADAMRWVVFSLISAEEQGITKSNIDKKVQIAKNNPQLKPLRRFLGIDGGLGEKIGLSNDFVVKVISSTGNYGEIYERHLGQNSEVPIPRGQNELYKNGGVHISPPFN*
>MP0778_megahit_312337_79-1317
MRSLLATTMMLLMMTAALAGCAGSDVTQTDVDDAFANGEAAGIAAATPVSTLDTIHDRGTMKCGVKIDQWGMGWLNPDGSREGLDIAYCRAVAAAIGLNPDTDIEYVLATGSTRFDLLANEDIDVLIRTTTWTASRDAELTADFAGINFFDGQGILIRGDMVPDDGDYSPQDLDGLAVCVGTGTTTEGNLADWALVNNISITSVNVATGTEGAQKFVAGECSAFTGDMSAMVARKYVLENDLLDENGNVTSPAQCGVVADSTDEDCDGLWIAPETLSKEPLAAAVRDMDTEWKDVVQWVWWGMVTAEEMGIHSGNYMDHLDSDNPAVMRLLGTHADSPFGLGTADNALPADWMQKVLAAVGNYGEAWDDAFCDGTYDGHSGSDAMDGCKLSRAGTQNALVSEGGLQYAAPIR*
>MP0778_megahit_312743_3-656
LLLTLGVSSAIAGSHGSTLDLVKDRGLLKCGSNTGLAGFGLPNDDGVWEGIDVDVCRAVAAAVFGDASKVEYVPTTSKVRFTVLQSGEVDMLSRNTTWTLQRDVELGLEFVGVNYYDGQGFMVPASLGVSSATELDGASVCIQVGTTTEMNLADFFSANGMSYEAVPVETNSEADAAYTAGRCDVYTTDASGLYASRAGYPDPSAHVVLPEIVSKEPL
>MP0778_megahit_313745_1-237
ADSMKTSDNPQIKRLVGAEGEMGAAFGLDNEWNLRIIKQVGNYGESYKRNIADTGILPDRGPNQLWTKGGILYVPPAR*
>MP0778_megahit_314037_3-245
SNADSMKSSDNPAVKRLVGAEGELGAAFGLDNEWSLRIIKQVGNYGESYDRNIADTGILPDRGPNQLWTKGGILYVPPAR*
>MP0778_megahit_316341_2-154
DNEWSLRIIKQVGNYGESYKRNIADTGILPDRGPNQLWTKGGILYVPPAR*
>MP0778_megahit_317242_1-540
SGFDVDYCYAVAAAVFGDYSKVEFKQLTAAERFTALSAGEIDVLIRNTTWTQSRDTELGNDFGPTTYFDGQQLMGRVSDGLSSSSTLADIDGLRVCTNAGTTTEKNITEGAGLVGATIELVTVEAFSEAIDKFIAGECDIVTTDGSGLVGRRAVNDALNDWAIFPQSPISKEPLGPTYRS
>MP0778_megahit_331824_3-77
GILPDRGPNELWTKGGILYVPPAR*
>MP0778_megahit_337948_444-1460
MIKSIIISAVTVAGLTAGAAFAGTLDDVQARGKLNCGVSTGVPGFAEPDANGVWQGFDVAVCRAVAAAVLGDSDAIEFVPTTGKTRFTALASGEIDMLARNTTWTFSRDVDLKFEFVGVNYYDGQGFMAKADLGVSSATELDGATVCIQTGTTTELNLADFFRANNMSYEAVPVETGSEAVTNYMAGACDVFTTDRSALAARRANMENPNEHVVLPEIVSKEPLGPLVRHGDNNWGDVVRWTLNALITAEELGVTAANVAEMAKGTKIPEMNRLLGSEGNLGEMLGLDAEWAHRAIAVSGNYGEIFENNIGASTIIGLARGVNAKWTDGGLIYSPPFR*
>MP0778_megahit_338018_349-660
WSLNAMIIGEEKGITSANVDEMKNSNDPEVLRLLGVNQVGDTGAGYGQWLNLSDDWAYNILQQVGNYSESFERHIGPNTPINIQRGLNALYKDGGILYAPPFR*
>MP0778_megahit_339715_2539-2640
FENNIGASTIIGLARGVNAKWTDGGLIYSPPFR*
>MP0778_megahit_339958_396-599
MTKIKSLFISLLLTLGVSSAIAGSHGSTLDLVKERGKLMCGSNTGLAGFGAPNDAGVWEGIDVDVCRA
>MP0778_megahit_342360_41-1054
MRNLTIIILSSFLALAGGLTAATLDDVKARGNLLCGVSTGAPGFATIDDSGKDVGFDVDYCRALAAAIFGDPMAVKFVGLTSAVRFTALAAGEVDILARNTTWTYSRDTDLKQTFLGVNYYDGQGFMVKKDLGVSSTTELDGATVCIQVGTTTELNLADYFKENGMSYEPVPTADNAESQQQYLAGACDTYTTDASALHGTRVNLENPDNHLVLPEIISKEPLGPLVRHGDDNWADIGRWVLNALVIAEEKGITQSNIDSWKDTKDAEIHRLLGTGDDDMMAMVGMPKDAMYNAIKAGGNYGEIFENNLGATSGINIERGVNASWTKGGILYSPPFR*
>MP0778_megahit_344322_1-627
LGLEFVGVNYYDGQGFMVPASLGVTSAMDLDGASVCIQVGTTTEMNLADFFKANGMSYESVPVETNSEADAAYTAGRCDVYTTDASGLYASRAGYPDPSAHVVLPEIVSKEPLGPAVRHGDSEWADIARWSLNAMIIGEELGITSGNVDEMMTSNNPEVLRLLGAEPGYGAMLGLSDDWAYNILSQVGNYSESFEKHIGPNTPINIQRG
>MP0778_megahit_346707_197-547
GPVVRHGDDQWADIVAWTLRAMMAGEELNITSSNVKSLAAKDNKNKEINRLLGKDPLQGLSKLGLSADWAVQVISQVGNYEEVFEKNLGMSTPLKIARGANQLYKDGGLFYIPPIK*
>MP0778_megahit_350127_1-390
LPEIVSKEPLGPSVRHGDSAWADIVRWSLNAMIIGEEKGITSANVDEMKNSKDPEVLRLLGVNQVGDTGAGYGQWLNLSDDWAYNILQQVGNYSESFERHIGPNTPINIQRGLNALYKDGGILYAPPFR*
>MP0778_megahit_351395_3-362
ISKEPLGPTYRSNDSQWADIVNWTVYATIIADEYGVTAANVDSADLEANPELGRLFGANDGELQTKMGLSADAYYNVIKQVGNYDEIFSRNLNPLGLFREGGDNDRWVDGGLIYAPPAR*
>MP0778_megahit_353586_276-821
LNMRDFFNSKNIKYEPIAFEKADEVVQAYDAGRCDTYTTDKSGLAAQRTKLSAPDDHKVLPETISKEPLGPVVRQGDSVWEDIVRWSLNVMIEAEEYGVNSSNASSLKDSDNPAIKRLVGAEGELGAAFGLDNEWSLRIIEQVGNYGEIYKKHIADTNILPNRGPNQLWTKGGILYVPPAR*
>MP0778_megahit_360221_3-236
MMKSIKTWILVVLASSLLVACGQGGGGSGSKKSKTLDNTKKAGFVKCGVSQGLPGFSNADASGNWTGIDVDVCRAVAA
>MP0778_megahit_366621_2-139
QIIKQIGNYSESYEANVGPDTPLEIARGLNALWTQGGILYAPPFR*
>MP0778_megahit_368985_3-626
KNSGINSVNDFKNGISACTNTGTTTELNMRDFFNSKNISYEPIAFEKADEVVQAYDAGRCDTYTTDKSGLAAQRTKMSNPDEHKVLPETISKEPLGPVVRQGDAVWEDIVRWSLNTMIEAEEYGINSSNASSLKDSENPQIKRLVGSEGELGAAFGLDNEWSLRIIEQVGNYGESYKKHIADTGILPNRGPNELWTKGGILYVPPAR*
>MP0778_megahit_370725_3-638
LGDANKVKFTPLSAKERFTALTSGEIDILSRNTTWTLSRDADIGLTFVGVNFYDGQGFMVRKSSGITSTSQFKNGISACTNIGTTTELNMRDFFNSRGISYEPVAFEKADEVVAAYDAGRCDTYTTDKSGLAAQRTKMKNPDEHIVLPETISKEPLGPVVRQGDAVWEDIVRWSLNTMIEAEEYGITSSNADSMKTSDNPQIKRLVGAEGEM
>MP0778_megahit_376657_3-527
NGMSYEPVPTADNAESQQQYLAGACDTYTTDASALHGTRVNLENPDDHLVLPEIISKEPLGPLVRHGDDNWADIGRWVLNALVIAEEKGVTKANIDSFGDTKDAEIHRLLGTGSDDILAMVGLPKNAMYNAIKASGNYGEIFENNLGATSGINIERGVNASWTKGGILYSPPFR*
>MP0778_megahit_377838_1-93
KHIADTGILPNRGPNQLWTKGGILYVPPAR*
>MP0778_megahit_384010_3-605
KTRFTALASGEIDMLARNTTWTFSRDVDLKFEFVGVNYYDGQGFMAKADLGVSSATELDGATVCIQTGTTTELNLADFFRSNNMSYEAVPVETGSEAVTNYMAGACDVFTTDRSALAARRANMENPNDHVVLPEIVSKEPLGPLVRHGDNNWGDVVRWTLNALITAEELGVTAGNVAEMAKGTNNPEMNRLLGAEGNLGEM
>MP0778_megahit_386861_1-546
IDSIQGLANKSICVGSGTTTEQNINDTFESLSLPYIPIKYQDLNQVVAGYLQGRCQAMTSDRSQLAAARSGFKNAKDHIILDDVLSKEPLAPASDGSEQKLADAMRWTVFALIAAEEQGITQSNIDDKVQLAKNNPQLKSLRRFLGIDGGLGEKIGLSNDFVVKVIKATGNYGEIYDRNLGK
>MP0778_megahit_387871_2-97
KRNIADTGILPDRGPNELWTKGGILYVPPSR*
>MP0778_megahit_392433_38-1102
MNKKTIVSLLVLALVAVACATDTTEDAAVEVVVEKTTLETVTERGFLKCGVSGSAVAFSETQADGSVTGIDADYCYAVAAAVFGDYSKVEFTALTAAERFTALSAGEVDLLIRNTTWTQSRDTDLGNDFGPTTYYDGQQLMGRNSDGLSGSSTLADIDGLRVCTNAGTTTEKNITEGAGLVGATIELVTVEAFPEAMEKFKAGECDLVTTDGSGLVGNRAKEDKMNDWAIFPATPISKEPLGPVYRSNDSQWADIVNWTVYATFIADEYGVTRANVDSFDYEANPEMGRLTGKNDGELQTSMGLSADAYYNVIKQVGNYDEIYSKNLNPVGLYREGSANAPWTDGGLIYAPPAR*
>MP0778_megahit_397183_3-635
GDANKVKFTPLSAKERFTALTSGEIDILSRNTTWTLSRDADIGLTFVGVNFYDGQGFMVRKNSGITSVDDFQNGVSACTNIGTTTELNMRDFFNSRNISYEPVAFEKADEVVAAYDSGRCDTYTTDKSGLAAQRTKMSNPDEHMVLPETISKEPLGPVVRQGDSVWEDIVRWSLNVMIEAEEYGVTSSNADSMKSSDNPAVKRLVGAEGEL
>MP0778_megahit_397431_2-181
GELGAALGLDNDWSLRIIKQVGNYGESYKRNIADTGILPDRGPNELWTKGGILYVPPAR*
>MP0778_megahit_398676_1-339
MFKHSSKLFAVLAAFALLFVYACEPGGNKQSKGKSKTLKQTQSKGFVRCGVSQGLPGFSNADASGNWTGVDVDVCRAVAAAVLGDANKVKFTPLSAKERFTALTSGEIDILSR
>MP0778_megahit_398930_4802-5818
MNKSVFFGALTVAGLAAGAAAASTLDDVKARGKLNCGVTTGLAGFAAPNANGEWEGFDVAVCRAVAAAVLGDPAAVEFIPTTGKTRFTALASGEIDFLARNTTWTFSRDVDLKFDFIGVNYYDGQGFMVPKELGVSSAKDLDGATVCIQTGTTTELNLADFFRNNNISYEPVPVETNAEGQQQYLAGACDTYTTDASGLAATRATFENPGEHIILPEIISKEPLGPLVRHGDNDWGDVTRWVLYALIAAEELGVTSANVEEMTTNTTNPEVARLLGTEGTLGEMLGLEADWAKKAIASQGNYGEIFAKNIGEETPIGLARGLNAQWTDGGLMYAPPFR*
>MP0778_megahit_399533_204-521
MFKIIKQLTSMVAMFAVLFAFSTETMAAKKSKTLENTKKRGFVRCGVSQGLPGFSNADESGNWTGIDVDVCRAVAAATLGDATKVKFTPLSAKERFTALTSGEIDI
>MP0778_megahit_402945_1-438
MKKSLVLGAVTLAAMSAGSVFAGTADDVKARGTLNCGVSTGVPGFAQPDADGVWQGFDVAVCRAVAAAVLGDGNAVEFVPTTGKTRFTALASGEIDMLARNTTWTFSRDVDLKFEFTGVNYYDGQGFMVPKALGVASATELDGATV
>MP0778_megahit_405180_566-637
ILPDRGPNELWTKGGILYVPPSR*
>MP0778_megahit_405890_547-888
MKTSFILGAVTVAGLTAGAAFAGTLDDVKARGKLNCGVSTGVPGFAEPDANGVWQGFDVAVCRAVAAAVLSDSDAIEFVPTTGKTRFTALASGEIDMLARNTTWTFSRDVDLKF
>MP0778_megahit_408778_37-555
MINRLFFGIAAFGLLLTGCASNKQENISRLSLIQERDELICGVSGKIPGFSFIERDGNFKGLDVDICKAFAASIIGDSEKIQFRPLTAAERFLAIKTGDIDLLSRNTTFTLSRDSSGGNGLTFAPVVFHDGQGLMVKKESGIDSIQGLANKSICVGSGTTTEQNINDTFESLS
>MP0778_megahit_413814_294-890
GASVCIQTGTTTELNLAEFFAGNGMKYNPVPIETNAEAQELYKAGRCDVYTTDASGLYATMSSFDKPGDHMVLPEIVSKEPLGPVVRHGDDQWADIVAWTLRAMMAGEELNITSSNVKSLAAKDNKNKEINRLLGKDPLQGLSKLGLSADWAVQVISQVGNYEEVFEKNLGMSTPLKIARGANQLYKDGGLFYIPPIK*
>MP0778_megahit_415285_3-335
MKTSFILGAVTVAGLTAGAAFAGTLDDVKARGKLNCGVSTGVPGFAEPDANGVWQGFDVAVCRAVAAAVLSDSDAIEFVPTTGKTRFTALASGEIDMLARNTTWTFSRDVD
>MP0778_megahit_416149_4711-5787
MNKKTIVFLLVLALVAVACATDTATEEVAVEEEHDHEDHSTLEEVQERGFLKCGVSGSAVAFSETQADGSVTGIDADYCYAVAAAVFGDYSKVEFTALTAAERFTALSAGEVDLLIRNTTWTQSRDTELGNDFGPTTYYDGQQLMGRNSDGLSASSTLKDIDGLRVCTNAGTTTEKNITEGARLAGAAIELVTVEAFPEAMEKFKAGECDLVTTDGSGLVGNRAKEGALNDWAIFPASPISKEPLGPVYRSNDSQWADVVNWTVYATFIADEYGVGRANVDSFDYDANPEMGRLMGKNDGELQTVMGLSADAFYNVIKQVGNYDEIYSKNLNPVGLYREGSANAPWTDGGLIYAPPAR*
>MP0778_megahit_416487_69-572
MNKKAIVFLLVFAMVIVACGDTTDDAAVEATEEEHDHEGESTLEQVQERGFLKCGVSTGATGFTEVGDDGSYSGFDVDYCYAVAAAIFGDYSKVEFKQLTSAERFTALSAGEIDVLIRNTTWTQSRDTELGNDFGPTTYYDGQQLMGRVADGLSNSSTVADIDGLRVC
>MP0778_megahit_416850_626-760
MKKLLSILAVSVFAFTANAGTLDDVKNRGFLKCGVTTGLAGFAAP
>MP0778_megahit_418307_3-317
MKTKILLAAATAGVMFAGSVLASTLDDVRARGKLNCIINTGLAGFAAPDDKGNWTGFDVDFCKAVAAATLGDASKVNYTTATGKTRFTKLAAGEGEILSRNTTWT
>MP0778_megahit_422219_1-798
TLDTVKDQGFFNCGVSQGVPGFSNPDENGNWSGIDVDVCRAVSAAIFGDADKVKYVPLTAKERFTALQAGEIDVLSRNTTWTLSRDAQIGLEFAGVNFYDGQGFMVRKDSGITSAMELDGASVCTNLGTTTELNMADFFRANSMAYEPVVFEKADEVVNAYDEGRCDTYTTDKSGLAAQRTKLADPDAHVVLPETISKEPLGPVVREGDGDWADVVRWSLNAMIEAEEFGLTNSNVKTTCAMTSNPVVARLCGKEGGTGAGLNLGD
>MP0778_megahit_423958_103-615
YEAVPVETGSEAVTNYMAGACDVFTTDRSALAARRANMENPNDHVVLPEIVSKEPLGPLVRHGDNNWGDVVRWTLNALITAEELGVTAGNVAEMAKGTNNPEMNRLLGAEGNLGEMLGLDADWAHRAISVSGNYGEIFENNIGASTIIGLARGVNAKWTDGGLIYSPPFR*
>MP0778_megahit_426888_3-449
VYTTDASGLAATAAQADNPADWILLPEIISKEPLGPLVRHGDHVWGDIVRWSLNTMIIAEEKGLTSSNVDSMVSSTNDPEVLRLTGNEGEYGVMFGLPNDFGYNIIKQVGNYGEVFERNIGSSTPLALARGLNAPWTAGGILYSPPFR*
>MP0778_megahit_427465_517-1533
MTIIKTLFASLVLTFGLATANAGTLDVVKDRGNLICGSNTGLAGFGNPNDAGVWEGIDVDVCRAVAAAVFGDASKVEYVPLTSKVRFTSLQSGEVDMLSRNTTWTLQRDVELGLEFVGVNYYDGQGFMVRKDLGVSSATELDGASVCIQVGTTTEMNLADYFGANGMSYESIPVETNSEADAAYLAGRCDIYTTDASGLYASRAGYPDPSAHVVLPEIVSKEPLGPSVRGNDSEWADVVRWSLNAMIIAEEKGITSGNVDDMIANSPDPETQRLLGVKAGYGAWLGLDDAWAANIIRQVGNYSESFEKHIGVNTPINIERGLNALYKDGGILYAPPFR*
>MP0778_megahit_428156_339-503
LGLSADWAVNIIGQVGNYEEVFEKNLGMSTPLKIARGMNQLYRDGGLFYIPPIK*
>MP0778_megahit_429591_1-366
MIKSLKTWIFVGLASLLLVACGQGGGGAGSKKSKTLDNTKKAGFVKCGVSQGLPGFSNADASGNWTGIDVDVCRAVAAAVLGDADKVKYTPLSAKERFTALTSGEIDVLARNTTWTLSRDAD
>MP0778_megahit_433921_1-558
TTTELNMRDFFNSKGISYEPVTFEKADEVVAAYDAGRCDTYTTDKSGLAAQRIKLSSPDDHIVLPETISKEPLGPVVRQGDSVWEDIVRWSLNVMIEAEEYGVNSANADSMKTSDNPAVKRLVGAEGELGAALGLDNDWSLRIIKQVGNYGESYKRNIADTGILPDRGPNELWTKGGILYVPPAR*
>MP0778_megahit_435311_3615-4631
MKTSFILGAVTVAGLTAGAAFAGTLDDVKARGKLNCGVSTGVPGFAEPDANGVWQGFDVAVCRAVAAAVLNDSDAIEFVPTTGKTRFTALASGEIDMLARNTTWTFSRDVDLKFEFVGVNYYDGQGFMAKADLGVSSATELDGATVCIQTGTTTELNLADFFRSNNMSYEAVPVETGSEAVTNYLAGACDVFTTDRSALAARRANFEVPTDHVVLPEIVSKEPLGPLVRHGDNNWGDVVRWTLNALITAEELGVTSANLEEMSKGTNNPEMNRLLGSEGNLGEMLGLDAEWAKRAIAVSGNYGEIFENNIGAATIIGLARGVNAKWTDGGLIYSPPFR*
>MP0778_megahit_436957_2-1006
MNKKTIVSLLVLALVAVACATDTADDAAVEVVVEKTTLETVTERGFLKCGVSGSAVAFSETQADGSVTGIDADYCYAVAAAVFGDYSKVEFTALTAAERFTALSAGEVDLLIRNTTWTQSRDTDLGNDFGPTTYYDGQQLMGRNSDGLSGSSSLADIDGLRVCTNAGTTTEKNITEGAGLVGATIELVTVEAFPEAMEKFKAGECDLVTTDGSGLVGNRAKEDKMNDWAIFPATPISKEPLGPVYRSNDSQWADIVNWTVYATFIADEYGVTRANVDSFDYEANPEMGRLTGKNDGELQTSMGLTADAYYNVIKQVGNYDEIYSKNLNPVGLYRE
>MP0778_megahit_437963_3-680
MRSLLATTMMLLMMTAALAGCAGSDVTQDDVDSSYDEGYAAGVADTTPVSTLDTIVDRGSMKCGVKESQYGMGYLDATSGVRSGLDIAYCRAVAAAIGLDPDTGVEYIPASGSDRFDKLSSGTIDVLIRTTTWTTSRDADLNADFAGMNFFDGQGILVREDAFSAAEAGNSATGLNNSNICVGVGTTTEGNMQDWFSSRGIDFTSVGTADAAEATDKLISGECDAF
>MP0778_megahit_438256_58-597
DFFRVNNISYEAIPVETNDESRENLFAGRCDVYTTDASGLAATAAQADNPADWVLLPEIISKEPLGPLVRHGDHVWGDIVRWSLNTMIIAEEKGLTSSNVDSMVSSTNDPEVLRLTGNEGEYGVMFGLPNDFGYNIIKQVGNYGEVFERNIGSSTPLALARGLNAPWTAGGILYSPPFR*
>MP0778_megahit_438466_1-939
RARGKLNCIINTGLAGFAAPDDKGKWTGFDVDFCRAVAAATLGDADKVNYTTATGKTRFTKLAAGEGEILSRNTTWTFSRDVDLSQTFVGVSYYDGQGFMVPKALGVKSAKGLDGASVCIQTGTTTELNLAEFFAGNGMKYNPVPIETNAEAQELYKAGRCDVYTTDASGLYATMSSFDNPADHMVLPEIVSKEPLGPVVRHGDDQWADIVAWTLKAMMAGEELGITSANVKSLAGKDNKNKEINRLLGKDPLQGISKLGLSADWAVNIIGQVGNYEEVFEKNLGMSTPLKIARGMNQLYRDGGLFYIPPIK*
>MP0778_megahit_440385_2-166
AFGLDNEWNLRIIKQVGNYGESYKRNIADTGILPDRGPNELWTKGGILYVPPSR*
>MP0778_megahit_440802_2-586
VKFTPLSAKERFTALTSGEIDILSRNTTWTLSRDADIGLTFVGVNFYDGQGFMVRKSSGITSTSQFKNGISACTNIGTTTELNMRDFFNSRGISYEPVAFEKADEVVAAYDAGRCDTYTTDKSGLAAQRTKMKNPDEHIVLPETISKEPLGPVVRQGDSVWEDIVRWSLNTMIEAEEYGITSANADSMKTSDNPQ
>MP0778_megahit_441165_483-566
ADTGILPDRGPNELWTKGGILYVPPSR*
>MP0778_megahit_441336_3-266
MNKKAIVFLLVFAMVIVACGDTTEEVAVEATEEEHDHEDESTLEQVQERGFLKCGVSTGATGFTEVGDDGSYSGFDVDYCYAVAAAIF
>MP0778_megahit_441998_3-89
IADTGILPDRGPNELWTKGGILYVPPSR*
>MP0778_megahit_443532_1-723
TTWTQSRDTELGNDFGPTTYYDGQQLMGRVADGLSNSSTVADIDGLRVCTNAGTTTEKNITERVGLAGGTIQLITVEAFSEAIDKFIAGECDIVTTDGSGLVGRRAVNDALNDWVIFPTSPISKEPLGPTYRSNDSQWADIINWTVYATIIADEYGVTAANVDSADLEANPELGRLFGANDGELQTKMGLSADAYYQVIKQVGNYDEIFSRNLNPLGLYREGGDNDRWADGGLIYAPPAR*
>MP0778_megahit_446753_3-359
MFKYVKQLTSLVAMVAVLFTFTTETMAAKKSKTLKNTQKKGFVRCGVSQGLPGFSNADAAGNWTGVDVDVCRAVAAAVLGDANKVKFTPLSAKERFTALTSGEIDILSRNTTWTLSRDA
>MP0780_megahit_5825_3-572
LNFAPTTFYDGQGFLVRKKDKVSKIKDLNGATICTQQGTTSELNLADYFRANRIKMKQVVFESNDEVTQAFFKGRCDAFTNDKSGLVAERSKTKNPEDYIILEESISKEPLSPAVVHGDDQWFDIVKWSVFAMISAEEFGITSKNVDEIKKKSKVPNVKRLLGVTEGNGAALGLKEEWAYNIIKLVGNYG
>MP0780_megahit_17452_448-741
MKGILFITFILLSTQSFGAGILEKVKKRGSLNCGTTMGVVGFSSADSKGNWSGLEVDICRAVAAAVFGDPKKVKFIPLSGQARFTALQSGEIDILSRV
>MP0780_megahit_17661_601-1050
CDAFTNDTSGLVAERSKVKNAEDYVILKEVISKEPLSPAVRHGDDQWFDIVKWSIFSLIEAEENQITSENIDSFKNSKNPVIKRFLGLTKGNGKALGLSEDWAYQIIKQVGNYAEVFERNMGMKSPLKLERGLNALWKNGGLMYSPPMR*
>MP0780_megahit_17685_2-850
NGSFLGFAEVDDQGNWKGVDIDLCKALAAGLFGTSEGNLEIVPISWAQRWPALQSGDIDVVIKVSGWTQSRDTELNLAYSTPYFIGAFQAMAKADLGAEKIADLDGGSLCVAAGTSTERALATFLESNDIEAEMLTFENGDELRNSYYEGRCDAMVEWAPSLAAGRVDAPDGADNHVILPDVIALEAEGIIVPEGDADWLDVQNWMLSSLWFAEMEGITSENIDEIKASPPSETIAKFLGNTPGYGDRLGLSNDWAYNMIKEVGNMAEIYDRNVGDGSPYGLP
>MP0780_megahit_46465_663-974
MLRLTVALVALSAGTAMAGTLDEVKERGKLICGVYPGLPGFAFLSEDGTWMGSEVAFCRALAAAVLKDPTAVEFVPTPSKTRFTALASGEVDVLARNTTWTFSR
>MP0780_megahit_50657_1088-1654
MNNSVFFGALTVAGLAAGAAAAGTLDDVKARDKLNCGVSTGLVGFSAPNANGEWEGFDIAVCRAVAAAVLGDPSKVEYVPTTGKTRFTALASGEVDVLARNTTWTFSRDVDLKFEFIGVNYYDGQGFMIPKELGVSSAKELDGATVCIQTGTTTELNLADFFRANNISYEPVPIETNAEARQQYLAGAC
>MP0780_megahit_51071_2-538
MKFLFASLLLTTASLAAPAVQAGAALDDIKSGDALVCLVSPNAPGFSVPDSQGVFQGFNADFCRMAAAAVLGDAAKADIRGVGFSDSMKTLVARGGHLASRSITATGTRDADAGMAFIATTFFDGQGFMVPAALGVSAAADLQGATVCAEDGSTTLLTLADWFADRGMSYRVENIADKT
>MP0780_megahit_58384_433-633
MKRTVTLGALAVAGLTAAGAAGAATLDDVKARGTLNCGVATGLPGFAAPDANGVWQGFDVALCRAVA
>MP0780_megahit_63457_2-586
MMLLMTTAALAGCAGSDVSQDDVDAAYDNGYAAGTADAASVSTLDTIIARGALKCGVKDSQFGMGYLNADGTYSGLDIEYCKAVAAAIGVDTIEYVLATGSNRFELLASEEIDVLIRTTTWTTSRDADLNADFAGINFYDGQGILVNLDAYTDEDGTGAPTSALELDGAKICVGIGTTTEGNIADYFAVNNMEYT
>MP0780_megahit_64767_281-1321
MKVMKLLAAAAVMMGMAFAGSSTAVAESTLDIVKKRGHLRCQVGQPSPGFYNLDKDGNWYGSDVAVCQTIAAAIFGDSSKVEYQSVSTPQRFTAMANGESDVLSRTTTWTLLRDTQLGLDFTTVNFYDGQGFMVRVDSGIKSSLELEGATVCVATGTTTELNLADYSRANNLDIEPVTFEDKNVRNETFYKGGCDAVTNDKSGLASTKAEFPDPENFVILPETISKEPLGPVVRQGDSNWNDIVMWSVFALIAAEELGLNSGNVESVRSSTTNAEIKRMLGVEGNLHEGLGLSKDWAYDIVSQVGNYAEVYEAYMGGGERGIGITRAGSQNALWNQGGLMYSPPFR*
>MP0780_megahit_65737_407-1210
PMAVEFVPTTGQTRFTALASGEIDMLARNTTWTFSRDVDLKFEFVGVNYYDGQGFMIPKALGVSSAKELDGATVCIQTGTTTELNLADFFRVNNLSYEPVPIETNAEAQQQYLAGACDVYTTDASGLAATRATFEAPGDHVILPEIISKEPLGPLVRHGDSEWGDVVRWTLNALVAAEEYGVTSANIGELSTTAGDNPEINRLLGTEGELGAMLGLDAAWAKNAIMAGGNYAEVFEKNIGENTPIGLSRGLNAQWTEGGLLYAPPFR*
>MP0780_megahit_68504_1813-2313
ARLEAFFSGKCDVYASDVTALNSDRMLAANPDDYVILPDVISAEPLTLVSQPDQELESAVFWAFQVMLNADKFGITSGTIDDVIADLDSQPQEVARLFAADGAGADMAAKLGLPADWAYQVVKQVGSYSEVFDRHLGMNSPFRLDRTKTLNASVEEGGLMYPYPIR*
>MP0780_megahit_79122_3-338
VRHGDNEWGDVVRWTLNALVAAEELGITSANMSEKAAGTDNPEINRLLGSEGNLGEMLGLDADWAQKALAAGGNYGEIFAKTIGEDTPVGLARGLNAQWTDGGLLYAPPFR*
>MP0780_megahit_80875_451-690
ENPGINRLLNSNLGLGTDANPLSDTWMQAVLGAVGNYYDAYDRSFCDGNGEMSNCLIDRAGTLNALVSEGGIQYAPPMR*
>MP0780_megahit_82816_3-152
MFNKKHLALLASAGSLSLAGMATAQADTLEDTIERGAVQCGVSDGLPGFS
>MP0780_megahit_83454_3-1010
AAPAATTAAQVEVVQGGSLLDTVQARGMLHCGVSGSAVAFSETQADGSVTGFDADYCRAVAAAVLGDANAVMFMSLTASERFIAVQSGDVDVLMRNSTWTQSRDTDVGMDFGPTTYYDGQQLMGRVSDGFSGNSGIADLEGAIVCTNAGTTTEKNIAEAAELGGVNITLNSFETGDEVWQQFIDGACDISTTDGSALVGRKVKQQPADEEWVIFPPTPISKEPLGPVYGQNDSKWADAVNWTVYATIILDEYGINKANVDDWLDEPGEVGRLLGGDGELQTTMGLSADAFYQVVKQVGNYSDIYNSNLNPVGLYREGSANAGWKAGGLIYSPPAR*
>MP0780_megahit_84440_636-1286
QQLMARASDGFTGSSKVSDIDGAIVCTNAGTTTEKNIAEAAEMAGAEITLLAFETSDEVWETFIAGGCDITTTDGSALVGRKVKNQPADQEWVIFPATPISKEPLGPTYGQNDSAWADAVNWTVYAMIIMDEYGITSATVDSHVGDAGEVGRLLGGDGELQTVMGLSADAFYQVIKQVGNYGEVYDSNLNPVGLYREGSSNAGWLDGGLIYSPPAR*
>MP0780_megahit_84493_3302-4315
MKFLLTAAAALGLMAGAASAQSRLETVQERGKLLCSGHNGSYLGFAEVDDQGNWEGLDIDLCRGLAASLFGKAEGHLDIVPISWAQRWPALQSGDIDVIIKLSGWSQSRDTELNLAFSNPYFVAGFHVMTNADLGVESVAGLDGGSICVSAGTTTERFLAAYVEKLGIDVEIIVFESGDEVRTAYFNGRCDGLTLLAPPLAAARATSENPEAHVILPDVIALEPEGIIVPEGDPKWLDVMNWMLSSLWFAELNGITSENVDEIKANPPSAQIGKFLGVTPGYGSRLGLSDDWAYNLITEVGNYAEIYNRNIGVPYALPRAKNNLYINGGLFYPLMVD*
>MP0780_megahit_85900_1569-2531
MNVADYQEEVKMKKTVIFGALTVAGLAAGAAGAATLDDVKARGKLNCGVTTGLAGFAAPNANGEWEGFDVAVCRAVAAAVLSDKNAVEFVPTTGKTRFTALASGEIDFLARNTTWTFSRDTDLKFDFIGVNYYDGQGFMVPKALGVSSAKDLDGATVCIQTGTTTELNLADFFRKNNISYEPVPVETNAEGQQQYLAGACDTYTTDASGLAATRATFENPGEHVLLPEIISKEPLGPATRQGDDQWSDIVTWVLNATITAEEKGITQANVDKMKSSKDPEVLRLLGVEGSQGKELGLSNDWAYNIIKSVGNYGEIFERNIG
>MP0780_megahit_86277_3-716
PTLASGSIDLLARNTTWTISRDVNLMFEFAGVNYYDGQGFLVPTDLDIENATELNGAFVCITAETTSELNLNDYFAENNMTYRPIYVEGNKDAKAKLFAGECDVFTTDASGLASARAGAENPDDWMVLPEIISKEPLGPLVRQGDQEWEDVVRWTHNIMVNAEEAGITSKNVDLMLTSKSKEVKRILGVEGYIGPMLGLGMKFGYNIIKQVGNYGESFERNVGEETPLALERGLNNLW
>MP0780_megahit_89007_2190-3206
MKKSVFFGALTVAGLAAGASAAATLDDVKARGTLNCGVTTGLVGFAAPDANGNWDGFDVGICRAVAAAVLNDPTAVEFVPTTGKTRFTALASGEIDLLARNTTWTFSRDVDLKFEFVGVNYYDGQGFMIPKDMGVSSAKELDGATVCIQTGTTTELNLADFFRKNNISYEPVPIETNAEAQPLYLEGGCDVYTTDASGLAATRAAFENPGDHVVLPEIISKEPLGPLVRHGDNEWGDVNRWVLNALIAAEELGVTSANIDEMMSGTENPEINRLLGTEGNLGEMLGLDADWAARAIKAGGNYGELFEKHIGENTPVGLSRGLNAQWTDGGLLYAPPFR*
>MP0780_megahit_95778_1369-1590
TNNPERERLMGRSGNTHEYVGLTPDWTYNIISQVGNYSESFERNIGINTPIGIARGVNALWTQGGILYSPPFR*
>MP0780_megahit_100889_1029-2060
MSKFLAAGAIVAASLAAPQMAAAQSETVKQIEERGTLLCSGHNGSYFGFVEVNDNNEWKGLDIDLCRALTTAILGDPTKNQIVPLSWAQRFPALQSGDVDVIIKATGWTMGRDTEQGLQFSLPYFFGGAQLMAHGDLGVTEASGLAGGTICVEAGTTIERLVANYLNTENIEHNMVSYESAAELRSAYLANRCDAFAAWGPFLAVLRATEIDNPDAHVILDDQLSAEPIAAAMRQGDENFVDVVNWMLAALLIAEEEGVTSENVEEMAATPPNPRVARLLGAEPGIGERLGMRDSWAREMIAAVGNFGEIYDRNLGKDSPYKLERGLNNLWSHGGVLYAPILD*
>MP0780_megahit_103662_36-695
MIPVGKIVVILIWFFWLSVIDNSAIGQDKKPMQIMEHSKMTLDEVEKIKKMVMVRDRIIKKPEYNPTYGTTYQRVIERGVVICGTNDEFPGFSEEIFDDDDGLLMRGFDVDICRAVAAAVFGDEEAIEYEIVDGVTRFTYLIDGTIDVLSAATTYTFTRNVLKKLEFLPTTYYDGQGFITKRTLGVSSAKQMHGAKICFSASGTAAKNIADFFELHEIKY
>MP0780_megahit_105119_1-483
DEVVAAYDSGRCDTYTTDKSGLAAQRTKLSDPTAHVVLPETISKEPLGPVTREGDENWSDIVRWSLNVMIEAEELGITSANADAMKTSENPAIKRLVGSEGETGAALALDQEWSLRIIKQVGNYGESYERNVGPDTPVGLSRGPNAQWINGGLLYANPTR*
>MP0780_megahit_115502_765-866
YERNVGPDTPIGLQRGLNQLYNHGGLLYAPPLK*
>MP0780_megahit_117164_7948-9030
MSLPPFVDDSPTQNKPNREKQMKLNLLTAALGLSVAALATAGASAQTLDTVKERGTLRCGVNTGLPGFASQNDQGEWQGLDVDYCKAIAAAVFGDVSKVQYSPLSAVQRFPALQNNEIDVLARNTTWTMDRDTTLGLAFAGVNYYDGQGFMVKNDLGVTSALELSGATVCVQSGTTTELNLADYFATNNMEYNPVVIESQSDVNSAYDSGRCDVLTTDASGLAASRLEMANPDNHTILPEIISKEPLGPAVRQGDDQWFNVVKWTHYALLNAEELGVTQENVDEMMKSENPEIRRLLGQDKNYGEAIGLGQDWVVNIIKGVGNYGEIFERNIGVNTPLKIQRGQNALWTDGGLQYGMPIR*
>MP0780_megahit_122491_3-458
MYKYIKQLTSLLAVFVVLFAFANEAMAKKKSKTLKNTIKKGFVRCGVSQGLPGFSNADASGNWSGVDVDVCRAVAAAVLGDASKVKFTPLSAKERFTALTSGEIDILSRNTTWTLSRDADIGLTFVGVNFYDGQGFMVRKASGITSTDDFKS
>MP0780_megahit_124320_209-673
MKRTFKHLLSLIAVVAVLFALGTEAMAAKKSKTLKNTIKKGFVRCGVSQGLPGFSNADAAGNWTGVDVDVCRAVAAAVLGDSGKVKFTPLSAKERFTALTAGEIDILSRNTTWTLSRDADIGLTFVGVNFYDGQGFMVRKASGITSTSQFKSGLS
>MP0780_megahit_125560_2-109
EIYERNVGPDTPIGLQRGLNQLYSHGGLLYAPPLK*
>MP0780_megahit_131393_3-620
ASKVKFTPLSAKERFTALTAGEIDILSRNTTWTLSRDADIGLTFVGVNFYDGQGFMVRKSSGITSTSDFKSGLSACVNIGTTTELNMRDFFTANGITYEPVVFEKADEVVAAYDSGRCDTYTTDKSGLAAQRTKLSNPDDHIVLPETISKEPLGPVVRQGDAVWEDIVRWSLNIMIEAEEYGINSANADAMKTSENPQIKRLVGAE
>MP0780_megahit_138981_3-302
RWVLNALIAAEELGVTSANIEEMTGNTNNPEIARLLGTEGTLGEMIGLDAEWAKRAIMAEGNYGEIFAKNIGEETPIGLARGLNAQWTDGGLLYAPPFR*
>MP0780_megahit_139260_1-384
DDHIVLPETISKEPLGPVVRQGDSVWEDIVRWSLYVMIEAEEYGVNSSNASAMKTSENPQIKRLVGAEGELGAALGLENDWSYNIITQVGNYGESYKRNIADTGILPDRGPNELWTKGGILYVAPAR*
>MP0780_megahit_140919_322-642
MFKYLKQLTSLVAVIAVLFAFTTESMAAKKSKTLKNTIKKGFVRCGVSQGLPGFSNADASGNWTGVDVDVCRAVAAAVLGDASKVKFTPLSAKERFTALTAGEIDIL
>MP0780_megahit_144514_1-912
AVQCGVSDGLPGFSAPDDDGNWQGLDVDVCRAVAAAVLGDADAVNYISLNAVERFTALQSGEVDVLSRNTTWTTTRDTTLGLNFTGVNFYDGQGFMVSRDLGITGADELNGASICIQSGTTTELNLADYFRANDMEFNPIVFDTSEQTVGGYQAGRCDVLTSDTSQLAALRIQLDDPEGSMILSDVISKEPLGPVVRQGDDLWFNIVKWSLFAMINAEEYGVTSENAEEMLNSENPDVARLLGQDGNYGEGMNLEADWAYNIISQVGNYAESFERNVGMGSPLEIERGVNALWNDGGFQYAPPI
>MP0780_megahit_148001_6869-7939
MNRSHPLRRRLPALLVAGALLLAGCEGEPAGTGNHEIAAAQGSTLARIRARGTLNCAIHTGQLGMSYLDKRGRWQGFFVDYCRALAAAVLGDARKVRFMPVASNKRFTIVQTGEADVLSRTTTWTLTRDTDLGVNFVGTMYYDGQSFLVPRRSGVRLPADLDGASICITKGTTSELNTAEYFERKGLRFQSVVFENPEEAKLAFFAGRCDAMTTDAFTLTVIRLADAAHPDDYVVLPERLTKEPVGPVVRSDDEQWFEINKWVLNALFAAEEMGVTKDNAARMRSGSRDPEVRKMLGGLPGFGKSLGLDDDWAYRAIEATGNYSEIFDRHIAPLGVERGQNRLYRDGGLIYPLPMR*
>MP0780_megahit_148994_266-1291
MTTTRWLGLGITLLAPALWVPATAMADTLEAIQERDSVRCGVNAAQPGFSSLDDNDQYRGLDTDVCRAIAAAALGDASKVNFVPLDSVERFAALQSGEVDVLSRTTTWTSSRDTTLGMNFTGVSYYDGQAFMVASDLGVQSAKELDGAAICTQSGTTSELNLSDYFRINNMTYDAVVFDSPEQSIAGFEAGRCDVLSSDASQLYAQRIQLADPNMAVVLPEIISKEPLGPAVRQGDDQWFNIVKWSLFAMLNAEELGVSQANVDEQLSSDNPDVMRLLGQDGDFGEAMGLSSDWAYQIVKQVGNYADIYDRNVGADSDFNIARGLNALWKDGGIQYAPPIR*
>MP0780_megahit_148994_1517-2542
MINKKHLVLLASAGAISLAGIATAQANTLEDTRARGAVQCGVSDGLPGFSAPDDSGNWQGLDVDVCRAVAAAVLGDADAVNYISLNAVERFTALQSGEVDVLSRNTTWTTTRDTTLGLNFTGVTFYDGIGFMVNKGLGISSADELDGAAICIQSGTTTELNVADYFRANGMEFDPIVFDTSEQTVGGFQAGRCDVLTSDTSQLAALRIQLDDPASAMILPDIISKEPLGPVVRQGDDEWFNIVKWSLFAMINGEEYGITSENVDEMLNSDNPDIARLLGQDGNYGEGMGLEADWAYNILSQVGNYGESFDRNVGMGSPLEIERGINALWTQGGIQYAPPIR*
>MP0780_megahit_149767_2-370
KEPLGPVVKYGDQKWSDIVRWTIYVLFIAEEMGINSKNIDSFKNHIDPYIQRFMGEKNGEDYPHLGAKLGLEATWSYNIIKQVGNYREIYERNVGINTPIGLDRGLNKLYIHGGLLYAPPLK*
>MP0780_megahit_150618_167-757
ATVCIQTGTTTELNLADFFRANGISYEPVPVETNAESQQQYLAGACDVYTTDKAGLAATRSAFADPQNHLILPETISKEPLGPLVRHGDNQWGDVVRWTLNALIIAEELGITQDNVTTLAASATNNPEINRMLGTEGTYGEMLGLDQDWAVAAISAGGNYGEIFARFLGEDTLIGLDRGLNALYRDGGILYAPPFR*
>MP0780_megahit_152531_3-518
IADFMELHGINYIPVAVPPNEKTKNVYKRGDCDMYGTDRSGLASNRLSFDDPDRHMILPEIISKEPLGPVVKYGDQKWSDVIRWTIYVLFIAEEMGINSKNIDSFKNNIDPYIQRFMGEKNGKDYPHLGAKLGLSATWSYDIIKQIGNYKEIYERNVGENTPLGLQRGLNRL
>MP0780_megahit_155288_370-984
MIMIGKIVVSLIWAFWMMAMSSVEGQDSKTMTTMDHSKMTLEEIEKVKQMVMDKKNASKPEYNPTYGTTFNRVKKRGNVICGTNDEFPGFSQESWSTEDGSRWEGFDVDICRAVAAAMFGDADAIEFTIVNGKTRFEFLIDGSIDVLSATTTFTFTRNVAKKLEFLPTTFYDGQGFIVRKTLGVSSAKQLEGAKICFSGTSTAAK
>MP0780_megahit_160555_1-432
MIMVGKIVVSIIWVFWMMAMSSAEGNPTDLSEPVVVIKEEYNPTYSSTFNRVKERGNVICGTNDEFPGFSQEMWHIEDGNRWEGFDVDICRAVAAAMFGDANAIEFTIVNGKTRFEFLIDGSIDVLSATTTFTYTRNVAKKLEF
>MP0780_megahit_164855_2-508
GTGTAAKNIADFMELHGINYIPVAVKPSEKTKNVYKRGDCDMYGTDRSGLASNRLSFSDPDRHMILPEIISKEPLGPVVKYGDQKWSDVVRWTIYVLFIAEEMGINSKNIDSFKNHIDPYIQRFMGEKNGKDYPHLGAKLGLSATWSYNIIKQVGNYKEIYERNVGENT
>MP0780_megahit_167620_1510-2121
MNKSKLLKLLAMFLTIGVVAAACGSDSDGDDAAPATTAAAVAETTAAPATTAEVEVVAGGSLLDTVQARGTLNCGVSGSAVAFSETQADGSVTGIDADFCRAVAAAVLGDAGAVNFVALTASERFTAVQTGDVDVLMRNTTWTQSRDSSVGMDFGPTTYYDGQQLMARVSDGFSGSSSVADIDGSVVCTNVGTTTEKNIAEAAL
>MP0780_megahit_169574_76-948
MIMIGKVVISLIWAFWMMAMSSAEGNPTDKSEPVVVIKEEYNPTYSSTFDRVKKRGNVICGTNDEFPGFSQESWSTEDGGRWEGFDVDICRAIAAALFGDADAIEFTIVNGKTRFEFLIDGSIDVLSATTTFTYTRNVTKKLEFLPTTFYDGQGFIVRKTLGVSSAKQLEGAKICFSSTGTAAKNIADFFELHGISYIPVAVKPSEKTKNVYKRGDCDMYGTDRSGLASNRLSFDDPDRHMILPEIISKEPLGPVVKYGDQKWSDVIRWTIYVLFIAEEMGINSKNIDSFK
>MP0780_megahit_171777_2-604
ALGTESMAAKKSKTLKNTIKKGFVRCGVSQGLPGFSNADASGNWTGVDVDVCRAVAAAVLGDAGKVKFTPLSAKERFTALTAGEIDILSRNTTWTLSRDADIGLTFVGVNFYDGQGFMVRKASGITSTSQFKSGLSACVNIGTTTELNMRDFFTANGITYEPVVFEKADEVVAAYDSGRCDTYTTDKSGLAAQRTKLSNPD
>MP0780_megahit_175229_429-584
SATWSYNIIKQVGNYKEIYERNVGENTPLGLQRGLNRLYNHGGLLYAPPLK*
>MP0780_megahit_175597_1-642
QGFMVNKSLGVNSAKELDGASVCIQTGTTTELNLADFFRANNMSYEAVTIEKNSEARAAYLSGRCDIYTTDASGLAATRSTFPNPGNHKILPEIISKEPLGPAVRQGDDQWADIVRWIYNATVTAEELGVTSSNVDSMKGSNNPEILRLLGVEGSQGEELGLSKDWAYQVIKQLGNYGEIFERNIGTNTPIGLARGLNDQWNKGGLQYSPPFR*
>MP0780_megahit_178466_1782-2399
GSSSVADIDGSVVCTNVGTTTEKNIAEAALLAGAEITLLGFETSDEVYETFIAGGCDITTTDGSALVGRKAKQQPADQEWVIFPATPISKEPLGPTYGQNDSAWADAVNWTVYAMIIMDEYGVTSANVDATCATAEAEVARLCGGDGELQTAMGLSADAFHQVIKQVGSYGEVYDRNLNPVGLYREGSANAGWLDGGLIYSPPAR*
>MP0780_megahit_179479_3-452
MNKSVFFGALTVAGLAAGAAAASTLDDVKARGKLNCGVTTGLAGFAAPNANGEWEGFDVAVCRAVAAAVLGDPAAVEFIPTTGKTRFTALASGEIDFLARNTTWTFSRDVDLKFDFIGVNYYDGQGFMVPKELGVSSAKDLDGATVCIQT
>MP0780_megahit_182577_630-1127
VETNAEGQQQYLAGACDTYTTDASGLAATRATFENPGEHIILPEIISKEPLGPLVRHGDNDWGDVTRWVLYALIAAEELGVTSANVEEMTTNTTNPEVARLLGTEGTLGEMLGLEADWAKKAIASQGNYGEIFAKNIGEETPIGLARGLNAQWTDGGLMYAPPFR*
>MP0780_megahit_183658_6665-7729
MNSFAMFRASAVSCCAALVISLTACTSGPTSGEESSAFSGSTLAKVKARGTLNCAIHTGQLGMSYLDKRGRWQGFFVDYCRALAAAVLGDANKVKFMPVASNKRFTIVQTGEADVLSRTTTWTLTRDTELGVNFVGIMYYDGQSFLVPKSSGVAKANDLDGASICITKGTTSELNTADYFQRNGIRFKSIVFENPEEAKLAFFAGRCDAMTTDAFTLTVIRLADTENPDDYVVLNERLTKEPVGPVVRSDDEQWFEINKWVLNALIAAEEMGVSQANAAKMRANSPDPETRRMLGGLPGFGKSLGLDDDWAFRAIRATGNYEEIFTRHITPLGVDRGQNKLYKDGGLIYPLPMR*
>MP0780_megahit_184946_281-1018
MIMVGKVVVSIIWAFWMMAMSTAEGNPSDQTEPVVVIKEEYSPTYSSTFDRVKKRGHVICGTNDEFPGFSQEIWSDEDGDRWYGFDIDICRAVAAALFGDADAIEFTVVNGKTRFTFLIEGSIDVLSATTTFTYTRNVAKKLEFLPTTFYDGQGFIVRKTLGVSSAKQLEGAKICFSGTSTAAKNIADFFELHGISYIPVSVKPTEKTKNVYKRGDCDMYGTDRSGLASNRLSFDDPERHMILPEI
>MP0780_megahit_186102_800-1021
IQRFMGEKNGEDYPHLGSKLGLSATWSYDIIKQVGNYKEIYERNVGENTPLGLQRGLNRLYNHGGLLYAPPLK*
>MP0780_megahit_188103_531-1172
MIMMGKVVISLVWAFWMMAMSTAEGQMTLEERLSLTLSLVMDKENIPKAEYNPTYGSTYQRVKERGNVICGTNDEFPGFSQEIWSDEDGSRWEGFDVDICRAVAAALFGDADAIEFTVVNGKTRFEFLIDGSIDVLSATTTFTYTRNVAKKLEFLPTTFYDGQGFIVRKTLGVSSAKQLEGAKICFSGTSTAAKNIADFFELHGISYIPVSVKP
>MP0782_megahit_13702_1-561
LTAAAALGLMAGAASAQSRLETVQERGKLLCSGHNGSYLGFAEVDDQGNWEGLDIDLCRGLAASLFGKAEGHLDIVPISWAQRWPALQSGDIDVIIKLSGWSQSRDTELNLAFSNPYFVAGFHVMTNADLGVESVAGLDGGSICVSAGTTTERFLAAYVEKLGIDVEIIVFESGDEVRTAYFNGRCD
>MP0782_megahit_36162_2-760
LVCLVSPNAPGFSVPDSQGVFQGFNADFCRMAAAAVLGDAAKADIRGVGFSDSMKTLVARGGHLASRSITATGTRDADAGMAFIATTFFDGQGFMVPAALGVSAAADLQGATVCAEDGSTTLLTLADWFADRGMSYRVENIADKTARLEAFFSGKCDVYASDVTALNSDRMLAANPDDYVILPDVISAEPLTLVSQPDQELESAVFWAFQVMLNADKFGITSGTIDDVIADLDSQPQEVARLFAADGAGADMA
>MP0782_megahit_42639_2-292
LNALIAAEELGVTSANIDEMMSGTENPEINRLLGTEGNLGEMLGLDADWAARAIKAGGNYGELFEKHIGENTPVGLSRGLNAQWTDGGLLYAPPFR*
>MP0782_megahit_46304_2-904
TCGVSKGLAGFSAADSAGTWTGVDVDVCRAVAAATLGDATKVKFVPLTAKERFTALQSGEIDMLSRNTTWTITRDASLGLNFAGVNYYDGQGFMVKSSLGVSSALELGGAAICIQAGTTTELNLADWGKQYGIDYQSVVSDTNSQTLSNYDSGRCDVLTTDASGLYSMRAASSDPSEHVVLPEIISKEPLGPVVRQGDDQWFNIVRWSLNAMITAEELGVTSATVDDVTNNPERERLMGRSGNTHEYVGLTPDWTYNIISQVGNYSESFERNIGINTPIGIARGVNALWTQGGILYSPPFR
>MP0782_megahit_55666_3-290
ALVAAEELGITSANVAEMAASAGDNPEINRLLGTEGNLGEMLGLEADWAVKAISAGGNYGEIFESNIGESTPIGLARGLNAQWTDGGLIYSPPFR*
>MP0782_megahit_64468_1-459
AGRCDVLTSDTSQLAALRIQLDDPEASMILSDVISKEPLGPVVRQGDDLWFNIVKWSLFAMLNAEEYGVTSENVDEMTSSEDPNIARLLGQDGNYGEGMNLEADWAYNIISQVGNYAESFDRNVGMGSPLEIERGVNALWTDGGFQYAPPIR*
>MP0782_megahit_64694_2-388
GNHKILPEIISKEPLGPAVRQGDDQWADIVRWIYNATVTAEELGVTSSNVDSMKGSNNPEILRLLGVEGSQGEELGLSKDWAYQVIKQLGNYGEIFERNIGTNTPIGLARGLNDQWNKGGLQYSPPFR*
>MP0782_megahit_71585_1-243
NADAMKTSENPAIKRLVGSEGETGAALGLDQEWSLRIIKQVGNYGESYERNVGPDTPVGLSRGPNAQWINGGILYANPTR*
>MP0782_megahit_72318_2-292
THNIMVNAEEAGITSKNVDLMLTSKSKEVKRILGVEGYIGPMLGLGMKFGYNIIKQVGNYGESFERNVGEETPLALERGLNNLWNNGGILYVPPIR*
>MP0782_megahit_77658_358-1407
MNVADYQEEVKMKKTVIFGALTVAGLAAGAAGAATLDDVKARGKLNCGVTTGLAGFAAPNANGEWEGFDVAVCRAVAAAVLSDKNAVEFVPTTGKTRFTALASGEIDFLARNTTWTFSRDTDLKFDFIGVNYYDGQGFMVPKALGVSSAKDLDGATVCIQTGTTTELNLADFFRKNNISYEPVPVETNAEGQQQYLAGACDTYTTDASGLAATRATFENPGEHVLLPEIISKEPLGPLVRHGDNDWGDITRWVLNALIAAEELGVTSANIEEMTGNTNNPEIARLLGTEGTLGEMIGLDAEWAKRAIMAEGNYGEIFAKNIGEETPIGLARGLNAQWTDGGLLYAPPFR*
>MP0782_megahit_82626_2-616
GITSAAELDGAAICIQSGTTTELNLADYFRANGMEFDPIVFDTSEQTVGGFQAGRCDVLTSDTSQLAALRIQLDDPAGAMILPDVISKEPLGPVVRQGDDLWFNIVKWSLFAMINGEEYGVTSENAEEMLSSDNPDVARLLGQDGNYGEGMGLDADWAYNILSQVGNYGESFERNVGMGSPLEIERGVNALWNQGGFQYAPPIR*
>MP0782_megahit_88772_1-309
WADAVNWTVYAMIIMDEYGVTSANVDATCATAEAEVARLCGGDGELQTAMGLSADAFHQVIKQVGSYGEVYDRNLNPVGLYREGSANAGWLDGGLIYSPPAR*
>MP0782_megahit_92568_1-729
LVGCNTTKSFIVEKELGLLDVVKDRGYVVCGVNAGLPGFSAKDEEGNWSGLDVDFCRAVAAGIFGDSSKVEFIGLNAAQRFPTLASGSIDLLARNTTWTISRDVNLMFEFAGVNYYDGQGFLVPTDLDIENATELNGAFVCITAETTSELNLNDYFAENNMAYRPVYVEGNKDAKAKLFAGECDVFTTDASGLASARAGAENPDDWMVLPEIISKEPLGPLVRQGDQEWEDVVRWTHFIMVNA
>MP0782_megahit_98490_3-935
FSFTGRMVEVAHVTDGTYDSHPLSNDGQPPAVAITVQREPETNRRGLHMNKSKLLKLLAMFLTIGVVAAACGSDSDGDDAAPATTAAAVAETTAAPATTAEVEVVAGGSLLDTVQARGTLNCGVSGSAVAFSETQADGSVTGIDADFCRAVAAAVLGDAGAVNFVALTASERFTAVQTGDVDVLMRNTTWTQSRDSSVGMDFGPTTYYDGQQLMARVSDGFSGSSSVADIDGSVVCTNVGTTTEKNIAEAALLAGAEITLLGFETSDEVYETFIAGGCDITTTDGSALVGRKAKMQPADQEWVIFPATPIS
>MP0782_megahit_101182_3-629
MFKYLKQLTSLVAVIAVLFAFTTESMAAKKSKTLKNTIKKGFVRCGVSQGLPGFSNADASGNWTGVDVDVCRAVAAAVLGDASKVKFTPLSAKERFTALTAGEIDILSRNTTWTLSRDADIGLTFVGVNFYDGQGFMVRKSSGITSTSDFKSGLSACVNIGTTTELNMRDFFTANGITYEPVVFEKADEVVAAYDSGRCDTYTTDKSGL
>MP0782_megahit_103907_1-306
EDIVRWSLNVMIEAEEYGINSSNADAMKTSENPQIKRLVGAEGELGASLGLDNDWSLRIIKQVGNYGESYKRNISDTGILPDRGPNELWTKGGILYVPPAR*
>MP0782_megahit_105644_539-652
YKEIYERNVGPNTPIGLQRGLNQLYNHGGLLYAPPLK*
>MP0782_megahit_109947_1-591
CGVSQGLPGFSNADASGNWTGVDVDVCRAVAAAVLGDSGKVKFTPLSAKERFTALTAGEIDILSRNTTWTLSRDADIGLTFVGVNFYDGQGFMVRKASGITSTSQFKSGLSACVNIGTTTELNMRDFFTANGITYEPVVFEKADEVVAAYDSGRCDTYTTDKSGLAAQRTKLSNPDDHIVLPETISKEPLGPVVRQG
>MP0782_megahit_112282_1-576
GTAAKNIADFMELHGINYIPVAVKPSEKTKNVYKRGDCDMYGTDRSGLASNRLSFSDPDRHMILPEIISKEPLGPVVKYGDQKWSDVVRWTIYVLFIAEEMGINSKNIDSFKNHIDPYIQRFMGEKNGKDYPHLGAKLGLSATWSYNIIKQVGNYKEIYERNVGENTPLGLQRGLNRLYNHGGLLYAPPLK*
>MP0782_megahit_113743_129-584
MIMVGKIVVSIIWVFWMMAMSSAEGNPTDLSEPVVVIKEEYNPTYSSTFNRVKERGNVICGTNDEFPGFSQEMWHLEDGNRWEGFDVDICRAVAAAMFGDANAIEFTIVNGKTRFEFLIDGSIDVLSATTTFTYTRNVAKKLEFLPTTYYDG
>MP0782_megahit_124962_1-672
DIGLTFVGVNFYDGQGFMVRKASGITSTDDFKSGLSACVNIGTTTELNMRDFFTSKGITYEPVVFEKADEVVAAYDSGRCDTYTTDKSGLAAQRTKLSNPDDHIVLPETISKEPLGPVVRQGDAVWEDIVRWSLNVMIEAEEYGINSSNADSMKTSKNPQIKRLVGAEGELGAALGLDNDWSLRIIKQVGNYGESYKRNIADTGILPTRGPNELWTKGGLLYVP
>MP0782_megahit_126550_14518-15600
MSLPPFVDDSPTQNKPNREKQMKLNLLTAALGLSVAALATAGASAQTLDTVKERGTLRCGVNTGLPGFASQNDQGEWQGLDVDYCKAIAAAVFGDVSKVQYSPLSAVQRFPALQNNEIDVLARNTTWTMDRDTTLGLAFAGVNYYDGQGFMVKNDLGVTSALELSGATVCVQSGTTTELNLADYFATNNMEYNPVVIESQSDVNSAYDSGRCDVLTTDASGLAASRLEMANPDNHTILPEIISKEPLGPAVRQGDDQWFNVVKWTHYALLNAEELGVTQENVDEMMKSENPEIRRLLGQDKNYGEAIGLGQDWVVNIIKGVGNYGEIFERNIGVNTPLKIQRGQNALWTDGGLQYGMPIR*
>MP0782_megahit_127385_6954-8024
MNRSHPLRRRLPALLVAGALLLAGCEGEPAGTGNHEIAAAQGSTLARIRARGTLNCAIHTGQLGMSYLDKRGRWQGFFVDYCRALAAAVLGDARKVRFMPVASNKRFTIVQTGEADVLSRTTTWTLTRDTDLGVNFVGTMYYDGQSFLVPRRSGVRLPADLDGASICITKGTTSELNTAEYFERKGLRFQSVVFENPEEAKLAFFAGRCDAMTTDAFTLTVIRLADAAHPDDYVVLPERLTKEPVGPVVRSDDEQWFEINKWVLNALFAAEEMGVTKDNAARMRSGSRDPEVRKMLGGLPGFGKSLGLDDDWAYRAIEATGNYSEIFDRHIAPLGVERGQNRLYRDGGLIYPLPMR*
>MP0782_megahit_129424_2-1012
MINKKHLVLLASAGAISLAGIATAQANTLEDTRARGAVQCGVSDGLPGFSAPDDSGNWQGLDVDVCRAVAAAVLGDADAVNYISLNAVERFTALQSGEVDVLSRNTTWTTTRDTTLGLNFTGVTFYDGIGFMVNKDLGISSADELDGAAICIQSGTTTELNVADYFRANGMEFDPIVFDTSEQTVGGFQAGRCDVLTSDTSQLAALRIQLDDPASAMILPDIISKEPLGPVVRQGDDEWFNIVKWSLFAMINGEEYGITSENVDEMLNSDNPDIARLLGQDGNYGEGMGLEADWAYNILSQVGNYGESFERNVGMGSPLEIERGINALWTQGGIQYA
>MP0782_megahit_129424_1238-1813
CTQSGTTSELNLSDYFRINNMTYDAVVFDSPEQSIAGFEAGRCDVLSSDASQLYAQRIQLADPNMAVVLPEIISKEPLGPAVRQGDDQWFNIVKWSLFAMLNAEELGVSQANVDEQLSSENPDVMRLLGQDGDFGEAMGLSSDWAYQIVKQVGNYADIYDRNVGADSDFNIARGLNALWKDGGIQYAPPIR*
>MP0782_megahit_135364_1-96
RNVGMGSPLEIERGINALWTQGGIQYAPPIR*
>MP0782_megahit_135966_2-583
GFDIDICRAVAAALFGDADAIEFTIVNGKTRFEFLIDGSIDVLSATTTFTYTRNVAKKLEFLPTTFYDGQGFIVRKTLGVSSAKQLEGAKICFSGTSTAAKNIADFFELHGISYIPVSVKPTEKTKNVYKRGDCDMYGTDRSGLASNRLSFDDPERHMILPEIISKEPLGPVVKYGDQKWSDVIRWTVYVLFIA
>MP0782_megahit_138317_323-631
WTIYVLFIAEEMGINSKNIDSFKNNIDPNIQRFMGEKNGEDYPHLGSKLGLSATWSYDIIKQVGNYKEIYERNVGENTPLGLQRGLNRLYNHGGLLYAPPLK*
>MP0782_megahit_140162_967-1389
MTTTRWLGLGITLLAPALWVPATAMADTLEAIQERDSVRCGVNAAQPGFSSLDDNDQYRGLDTDVCRAIAAAALGDASKVNFVPLDSVERFAALQSGEVDVLSRTTTWTSSRDTTLGMNFTGVSYYDGQAFMVASDLGVQS
>MP0782_megahit_141107_158-535
VISKEPLGPVVKYGDQQWADIVRWSIFVLFLAEEMGITQDNIDGFKQHKNPSIQRFMGERNGEEYPNLGIKLGLDKLWAYYIIKQLGNYKEIYERNVGINTPIGLNRGLNKLYIHGGLLYAPPLR*
>MP0782_megahit_156170_3-452
MNKSVFFGALTVAGLAAGAAAASTLDDVKARGKLNCGVTTGLAGFAAPNANGEWEGFDVAVCRAVAAAVLGDPAAVEFIPTTGKTRFTALASGEIDFLARNTTWTFSRDVDLKFDFIGVNYYDGQGFMVPKELGVSSAKDLDGATVCIQT
>MP0782_megahit_157611_630-1016
EHIILPEIISKEPLGPLVRHGDNDWGDVTRWVLYALIAAEELGVTSANVEEMTTNTTNPEVARLLGTEGTLGEMLGLEADWAKKAIASQGNYGEIFAKNIGEETPIGLARGLNAQWTDGGLMYAPPFR*
>MP0782_megahit_164734_5954-7018
MNSFAMFRASAVSCCAALVISLTACTSGPTSGEESSAFSGSTLAKVKARGTLNCAIHTGQLGMSYLDKRGRWQGFFVDYCRALAAAVLGDANKVKFMPVASNKRFTIVQTGEADVLSRTTTWTLTRDTELGVNFVGIMYYDGQSFLVPKSSGVAKANDLDGASICITKGTTSELNTADYFQRNGIRFKSIVFENPEEAKLAFFAGRCDAMTTDAFTLTVIRLADTENPDDYVVLNERLTKEPVGPVVRSDDEQWFEINKWVLNALIAAEEMGVSQANAAKMRANSPDPETRRMLGGLPGFGKSLGLDDDWAFRAIRATGNYEEIFTRHITPLGVDRGQNKLYKDGGLIYPLPMR*
>MP0784_megahit_19072_275-673
ENFMILPETISKEPLGPVVRQGDSNWNDIVMWSVFALVAAEELGLNSGNVESVRSSTTNAEIKRMLGVEGNLHEGLGLSKDWAYDIVSQVGNYAEVYEAYMGGGERGIGITRAGSQNALWNQGGLMYSPPFR*
>MP0784_megahit_27035_54-572
MIKLFKSLLLLVALAVSAAAAVPAGAQTLEAVRERGFLICGSSNPLAGFSQQDIDGRWSGFDVDLCRALAAAIFGNPDLIEFRSYRGEARFAPLETGAVDVFMRNGAWTMGRDIRYGARYVAPAFFDGQAFLVPNAMGVVSAYELDDVSICVADSYGEIEALDEFFFLNQTSY
>MP0784_megahit_27242_3-509
AGVSIELQTFEDFDTVTNNFISGACDIITTDGSGLVGRKAKQQPDGENWVIFPATPISKEPLGPTYGQNDSAFADAVNWAVYATIIADEKGINSSNVDAMLASGDTETIRLLGGEGELQTGMGLPADAFYQVIKQVGNYDEIYSRSLNPVGLSREGSANAAWTDGGLVY
>MP0784_megahit_30488_366-668
IVRWTIFALIEAEEVGVTSLNIDSLSAARTPAVRRVLGVEGDYGAALELRPTFMADAIRAVGNYSELYDRHFGPQTGAAMLRGQNALWANGGLLYAPPIR*
>MP0784_megahit_30514_3-521
KIKMKSVVFESNDEVVQAFLKGRCDAFTNDTSGLVAERSKVKNAEDYVILKEVISKEPLSPAVRHGDDQWFDIVKWSIFSLIEAEENQITSENIDSFKNSKNPVIKRFLGLTKGNGKALGLSEDWAYQIIKQVGNYAEVFERNMGMKSPLKLERGLNALWKNGGLMYSPPMR*
>MP0784_megahit_42803_889-1626
GEIDILSRTTTWTMSRDTDLGIMFAGVMYYDGQGFMVRKSDGIASALDLSGAAICIESGTTTELNAADYFETNGMDYSPVVFTDQDEVVKAFEDGRCDVYTTDSSALAAERSKFGNPDDYAILPEIISKEPLGPSVRQGDEQWFYINRWAYYALLEAEELGVTSANVDEMLGSDNPAIKRLLGVEGDFGTPIGLTADWAYRIIKHVGNYGESYAKHVGPETDIGLERGLNALWTDGGLQYSMPIR*
>MP0784_megahit_78567_2-346
MNSFGKFIIALIWIFWLMNIDNSAMGKEEYFPTYGSTFERVKERGKVNCGTKEDFPGFSESTWDTDTEFGTTWFGFDVDICRAVAAAVLEDANAVEYVVVDGKTRFEYLIDGTID
>MP0784_megahit_92133_2-439
MHYLKRLFIFFIFHFLSFPIIAFTLDDVKNRGSLNCGISEIRVGFADIDSDNIWIGFDVDMCRAVAAAIFSDSNQVNFISTTSRSRFPLLASGEIDLLSRMTTWTFSRDVNLGFEFAGINFYDGQGFMYKSELGIQTPNDLNGATI
>MP0784_megahit_94570_120-1139
MKLRLLTAVLGLTVAGVAVSGASAQTLQTVKDRGVLRCGVNTGLPGFASQNDQGAWQGLDIDYCKAIAAAVFGDPSKVEYSPLSAVQRFPALQNNEVDVLARNTTWTMDRDTTLGLTFAGVNYYDGQGFMVKKDLGVNSALELSGATVCVQSGTTTELNLADYFRTNNMEYNPVVIESQSDVNSAYDSGRCDVLTTDASGLAASRLEMGNADEHTILPEIISKEPLGPAVRQGDTEWFNVVKWTHNALLNAEELGVTQENVEDMKTSENPEIRRLLGEDKNFGESIGLSQDWAVNIIKAVGNYGEIFERNIGVDTPLEIARGQNALWTKGGLQYGMPIR*
>MP0784_megahit_96383_1046-2095
MNVADYQEEVKMKKTVIFGALTVAGLAAGAAGAATLDDVKARGKLNCGVTTGLAGFAAPNANGEWEGFDVAVCRAVAAAVLSDKNAVEFVPTTGKTRFTALASGEIDFLARNTTWTFSRDTDLKFDFIGVNYYDGQGFMVPKALGVSSAKDLDGATVCIQTGTTTELNLADFFRKNNISYEPVPVETNAEGQQQYLAGACDTYTTDASGLAATRATFENPGEHVLLPEIISKEPLGPLVRHGDNDWGDITRWVLNALIAAEELGVTSANIEEMTGNTNNPEIARLLGTEGTLGEMIGLDAEWAKRAIMAEGNYGEIFAKNIGEETPIGLARGLNAQWTDGGLLYAPPFR*
>MP0784_megahit_100207_3-560
SFGTAAIADTLSDTQARGHVRCGVSQGLPGFSNPDADGNWVGIDVDVCRAVAAAIFGKGGDEKVEYFPVSAKERFTKLTAGEYDILSRNTTWTLSRDAKIGLTFNGVNFYDGQGFMVPKALGITSALELDGASVCVNTGTTTELNLADYFRANGMSYEPVVFEKADEVIAAYDSGRCDVHTTDKSG
>MP0784_megahit_104693_3-167
MKIQTILAAGAMTVAAVAAQNAQAGAVLDGIKAKGFVQCGVNTGLPGFSAANAEG
>MP0784_megahit_112173_1-189
GDTGGHLGLAKDWAYWALFEVGNYGEMYERHVGANTPLALAREGSPNAGWKNGGLIYAPPIR*
>MP0784_megahit_115724_3418-4488
MNRSHPLRRRLPALLVAGALLLAGCEGEPAGTGNHEIAAAQGSTLARIRARGTLNCAIHTGQLGMSYLDKRGRWQGFFVDYCRALAAAVLGDARKVRFMPVASNKRFTIVQTGEADVLSRTTTWTLTRDTDLGVNFVGTMYYDGQSFLVPRRSGVRLPADLDGASICITKGTTSELNTAEYFERKGLRFQSVVFENPEEAKLAFFAGRCDAMTTDAFTLTVIRLADAAHPDDYVVLPERLTKEPVGPVVRSDDEQWFEINKWVLNALFAAEEMGVTKDNAARMRSGSRDPEVRKMLGGLPGFGKSLGLDDDWAYRAIEATGNYSEIFDRHIAPLGVERGQNRLYRDGGLIYPLPMR*
>MP0784_megahit_117610_435-638
MKKTFKHLLSLIAVVAVLFALGTEAMAAKKSKTLKNTIKKGFVRCGVSQGLPGFSNADAAGNWTGVDV
>MP0784_megahit_126748_3-602
MAAKKSKTLKNTIKKDTVRCGVSQGLPGFSNADASNNWTGVDVDVCRAVAAAVLGDANKVTFYPLSAKERFTALTSGEIDILSRNTTWTLSRDADIGLTFVGVNFYDGQGFMVRKDSGITSTSQFKSGLSACVNIGTTTELNMRDFFTSKGISYEPVVFEKADEVVAAYDSGRCDTYTTDKSGLAAQRTKMKDPDAHIVL
>MP0784_megahit_131867_2-937
MRALAKIALTLTAVGAMAFTATAGTLEDVKARGVLRCVVSTGIAGFAYPDSDGTWKGFDIDFCRATAAAVLGDSSKIKAITSTGKTRFTKLNSGEGDVLWRNTTITFSRDVGVKLTFVGVNYYDGQGFMVNKSLGVNSAKELDGASVCIQTGTTTELNLADFFRANNMSYEAVTIEKNSEARAAYLSGRCDIYTTDASGLAATRSTFPNPGNHKILPEIISKEPLGPAVRQGDDQWADIVRWIYNATVTAEELGVTSSNVDSMKGSNNPEILRLLGVEGSQGEELGLSKDWAYQVIKQMGNYGEIFERNIGT
>MP0784_megahit_144567_132-503
MFKYIKQLTSLVAVFAILFAFTTETMAAKKSKTLKNTQKKGFVRCGVSQGLPGFSNADASGNWTGVDVDVCRAVAAAVLGDANKVKFTPLSAKERFTALTSGEIDILSRNTTWTLSRDADIGLT
>MP0784_megahit_147891_2-157
GMKFGYNIIKQVGNYGESFERNVGEETPLALERGLNNLWNNGGILYVPPIR*
>MP0784_megahit_150162_3-560
TTELNLADYFRAKGMSFEPVVIENINEATAAFFSGRCDVYTTDASGLASIRTTMAENPDDYMILPEIISKEPLGPVVAQGDEQWSDVARWALTAMVEAEELGVTMENVDDMKANSTNPGIQRLLGVSPGMGEALGLDEEWAYRIIKNVGNYGESYEKNVTAKLGLERGLNALWTDGGLQYAWPVR*
>MP0784_megahit_150464_2-388
SAHVVLPETISKEPLGPVTREGDENWSDIVRWSLNVMIEAEELGITSANADAMKTSENPAIKRLVGSEGETGAALGLDQEWSLRIIKQVGNYGESYERNVGPDTPVGLSRGPNAQWINGGILYANPTR*
>MP0784_megahit_150618_1-942
QARGTLNCGVSGSAVAFSDTQPDGSITGFDADYCRAVAAAVLGDASAVSFTALTASERFTAVQTGDVDVLMRNTTWTQSRDSSVGMDFGPTTYYDGQQLMARASDGFTGSSQVADIDGSVVCTNVGTTTEKNIAEAALLAGADITLLGFETSDEVYETYISGGCDVTTTDGSALVGRKVRMQPADQEWVIFPATPISKEPLGPTYGQNDSAWADAINWTVYATIIMDEYGINQANVDAKCAGAEAEVARLCGGDGELQTGMGLAADAFYQVIKQVGNYSDIYNNNLNPVGLYREGSANAGWKDGGLIYSPPAR*
>MP0784_megahit_151701_198-638
MKKLLMILIATLFLVGCNTTKSFIVEKELGLLDVVKDRGYVVCGVNAGLPGFSAKDEEGNWSGLDVDFCRAVAAGIFGDSSKVEFIGLNAAQRFPTLASGSIDLLARNTTWTISRDVNLMFEFAGVNYYDGQGFLVPTDLDIENATE
>MP0784_megahit_155014_182-922
MKKLLMILIATLFLVGCNTTKGFKVEKELGLLDVVKDRGYVICGVNAGLPGFSAKDEEGNWSGLDVDFCKAVAAGIFGDSNKVEFIGLNAGQRFPTLASGSIDLLARNTTWTISRDVNLMFEFAGVNYYDGQGFLVPTDLDIENATELNGAFVCITAETTSELNLNDYFAENNMAYRPVYVEGNKDAKAKLFAGECDVFTTDASGLASARAGAENPDDWMVLPEIISKEPLGPLVRQGDQEWEDVVR
>MP0784_megahit_155667_773-1135
PEIISKEPLGPVVRQGDDQWFNIVRWSLNAMITAEEVGVTSATVDDVSNNPERERLMGRSGNTHEYVGLTPDWTYNIISQVGNYSESFERNIGLNTPIGIARGVNALWTDGGILYSPPFR*
>MP0784_megahit_157413_3-104
EIYDRNITKILGLKRGLNQLYSHGGLLYAPPLK*
>MP0784_megahit_157465_298-999
MKSKYWKLLAVFLSIGIVAAACGSDDDGGTTTTAAPTTQVEVVQDGSLLDTVQARGTLNCGVSGSAVAFSETQPDGSVTGIDADFCRAVAAAVTGSADNVEFSALTASERFTAVQTGDVDVLMRNTTWTQSRDSSVGMDFGPTTYYDGQQLMARVSDGFSGSSQVADIDGAVVCTNVGTTTEKNIAEAALLADADITLLGFETSDEVYETFISGGCDITTTDGSALVGRKAKQQ
>MP0784_megahit_160188_1-711
SGIAMIMVGKVIVSIIWVFWMMAMSSAEGNPSDTGVVVSEPITLSEEYNPTYSSTFDRVNKRGYVICGTNDEFPGFSQNSWNSEDGSRWVGFDVDICRAVAAAIFGDADAIEFTIVNGKTRFEYLIDGSIDILSAATTFTFTRNVTKKLEFLPTTYYDGQGFIVRKTLGVSSAKQMEGARICFSSTGTGAKNIADFMELHGINYIPVAVKPTEKTKNVYKRGDCDMYGTDRSGLASN
>MP0784_megahit_161515_9-578
GTGAKNIADFFAKHEINYIPIPVPPDKNAKNVYLAGDCDMYGTDMSGLASNRLGFNEPDRHMILPEIISKEPLGPVVKYGDQQWSDIVRWSVFVLFIAEEMGINSKNIDSFIENIDPNIQRFMGEKNGADHPNLGAKFGLDATWSYDIIKQVGNYKEIYDRNITKILGLKRGLNKLYSHGGLLYAPPLK*
>MP0784_megahit_161707_3-374
SKEPLGPVVKYGDQQWADIVRWSIFVLFIAEEMGITQDNIDGLKQHKNPSIQRFMGERNGEEHPNLGIKLGLDKLWSYFIIKQLGNYGEIYERNVGINTPIGLNRGLNKLYRHGGLIYAPPLR*
>MP0784_megahit_162910_202-789
MKNKIASLIGFLLVIAVFFAIPISDYFGWSKSKITIEKEIGLLDTVKERGYLVCGVNAGLPGFASEDEEGNWSGLDVDFCRAVSAAVFGDADKVEYLGLNAAQRFPTLASGSIDILSRNTTWTISRDVNLMFEFAGVSYYDGQGFLVPTDLGITSARGLDGAFVCIASETTSELNLNDYFAENNMAYRPIYVEGNK
>MP0784_megahit_162994_3-242
NADAMKTSENPQIKRLVGAEGELGAALGIGNDWSYNIITQVGNYGESYKRNIADTGILPDRGPNELWTKGGILYVAPAR*
>MP0784_megahit_164272_3-692
KKGRKMFKYLKQLTSLVAVILVLFAFTTESMAAKKSKTLKNTIKKGFVRCGVSQGLPGFSNADASGNWTGVDVDVCRAVAAAVLGDASKVKFTPLSAKERFTALTAGEIDILSRNTTWTLSRDADIGLTFVGVNFYDGQGFMVRKSSGITSTSDFKSGLSACVNIGTTTELNMRDFFTANGITYEPVVFEKADEVVAAYDSGRCDTYTTDKSGLAAQRTKLSNPDDHIVL
>MP0784_megahit_165681_3-101
NKHIGPGTPLNLERGLNNLWNNGGILYVPPFR*
>MP0784_megahit_169836_1-507
AMFGDADAIEFTVVNGKTRFEFLIDGTIDILSAATTYTFTRNVIKKLEFLPTTYYDGQGFIVRKTLGVSSAKQLEGAKICFSSTGTGAKNIADFFELHGINYIPVAVPPNEKTKNVYKRGDCDMYGTDRSGLASNRLSFDDPERHMILPEIISKEPLGPVVKYGDQKWS
>MP0784_megahit_173130_1-945
MIPVGKVFVVLIWLFWMMVVDNTAIGQDNKSMQIMDHSKMTLSEIEKVKSMVMVRDRIIKKPEYNPTYGTTYQRVIERGAVICGTNDEFPGFSEQIFDDDGELIMRGFDVDICRAVAAAVFGDVEAIEYEIVDGVSRFTYLIDGTIDMLSAATTYTFTRNVLKKFEFLPTTYYDGQGFITKRTLGVSSAKQMHGAKICFSGSGTAAKNIKDFFELHEIKYIPIVVGVDEKSKDVYLRGECDMYGTDRSGLASNRLGFNNPELHIILPEIISKEPLGPVVKYGDQKWSDIVRWTVYVLFIAEEMGINSKNIDTFKN
>MP0784_megahit_173549_328-1050
MKQLLKLSVASFLIAGALAVQASTLSDVQSKGYVSCGVSKGLAGFSAADSSGTWTGVDVDVCRAVAAATLGDATKVQFVPLTAKERFTALQSGEIDMLSRNTTWTITRDASLGLNFAGVNYYDGQGFMVKSSLGISSALELGGAAVCIQAGTTTELNLADWGKSNGIDYNSVVSDTNAQTLSNYEAGRCDVLTTDASGLYSMRAASNDPSEHVVLPEIISKEPLGPVVRQGDDQWFNIVRW
>MP0784_megahit_174817_179-559
MIMVGKVIVSIIWAFWMMAMSTAEGNPADLTEPVVVIKEEYNPTYSTTYNRVKERGYVVCGTNDEFPGFSQEMWHIEDGNRWEGFDVDICRAIAAAMFGDAAAIEFTIVNGKTRFEFLIDGSIDVLS
>MP0784_megahit_175618_362-751
MKKLLMILIATLFLVGCQSTKSIKIEKEVGLLKTVQERGFLICGVNAGLPGFSAQDDAGNWSGLDVDFCRAVAAGIFGDSSKVEFVGLNASQRFPTLASGNIDVLARNTTWTISRDVNLMFEFAGVNYYD
>MP0784_megahit_178561_357-1049
VGMDFGPTTYYDGQQLMARVSDGFSGSSSVADIDGSVVCTNVGTTTEKNIAEAALLAGAEITLLGFETSDEVYETFIAGGCDITTTDGSALVGRKAKMQPADQEWVIFPATPISKEPLGPTYGQNDSAWADAVNWTVYAMIIMDEYGVTSANVDATCATAEAEVARLCGGDGELQTAMGLSADAFHQVIKQVGSYGEVYDRNLNPVGLYREGSANAGWLDGGLIYSPPAR*
>MP0784_megahit_179365_1-471
GDCDMYGTDRSGLASNRLSFADPERHMILPEIISKEPLGPVVKYGDQKWSDVIRWTIYVLFIAEEMGINSKNIDDFKNHIDPNIQRFMGEKNGKDHPHLGDKLGLGATWSYDIIKQIGNYKQIYERNVGPDTPIGLQRELNQLYSHGGLLYAPPLK*
>MP0784_megahit_179502_265-642
IISKEPLGPVVKYGDQKWSDVIRWTVYVLFIAEEMGINSKNIDSFKNNIDPNIQRFMGEKNGEDYPHLGSKLGLSATWSYNIIKQVGNYKEIYERNVGENTPLGLQRGLNRLYNHGGLLYAPPLK*
>MP0784_megahit_180979_2-958
GTESMAAKKSKTLKNTIKKGFVRCGVSQGLPGFSNADASGNWTGVDVDVCRAVAAAVLGDAGKVKFTPLSAKERFTALTAGEIDILSRNTTWTLSRDADIGLTFVGVNFYDGQGFMVRKASGITSTSQFKSGLSACVNIGTTTELNMRDFFTSKGITYEPVVFEKADEVVAAYDSGRCDTYTTDKSGLAAQRTKLSNPDDHIVLPETISKEPLGPVVRQGDAVWEDIVRWSLNVMIEAEEYGINSSNADSMKTSENPQIKRLVGAEGELGAALGLDNDWSLRIIKQVGNYGESYKRNIADTGILPTRGPNELWTKGGIL
>MP0784_megahit_186062_2-1018
MINKKHLVLLASAGAISLAGIATAQANTLEDTRARGAVQCGVSDGLPGFSAPDDSGNWQGLDVDVCRAVAAAVLGDADAVNYISLNAVERFTALQSGEVDVLSRNTTWTTTRDTTLGLNFTGVTFYDGIGFMVNKDLGISSADELDGAAICIQSGTTTELNVADYFRANGMEFDPIVFDTSEQTVGGFQAGRCDVLTSDTSQLAALRIQLDDPASAMILPDIISKEPLGPVVRQGDDEWFNIVKWSLFAMINGEEYGITSENVDEMLNSDNPDIARLLGQDGNYGEGMGLEADWAYNILSQVGNYGESFDRNVGMGSPLEIERGINALWTQGGIQYAPP
>MP0784_megahit_186062_1244-1954
AAWTSSRDTTLGMNFTGVSYYDGQAFMVASDLGVQSAKELDGAAVCTQSGTTSELNLSDYFRINNMTYDAVVFDSPEQSIAGFEAGRCDVLSSDASQLYAQRIQLADPNMAVVLPEIISKEPLGPAVRQGDDQWFNIVKWSLFAMLNAEELGVSQANVDEQLSSDNPDVMRLLGQDGDFGEAMGLSSDWAYQIVKQVGNYADIYDRNVGADSDFNIARGLNALWKDGGIQYAPPIR*
>MP0784_megahit_186774_3-518
VNGKTRFEFLIDGSIDVLSATTTFTFTRNVAKKLEFLPTTFYDGQGFIVRKTLGVSSAKQLEGAKICFSGSGTAAKNIADFFELHGINYIPVAVKPTEKTKNVYKSGECDMYGTDRSGLASNRLSFADPDRHMILPEIISKEPLGPVVKYGDQRWSDIVRWTVYVLFIAEEM
>MP0784_megahit_187445_152-1225
MIMIGKVVISLIWAFWMMAMSSAEGNPTDKSEPVVVIKEEYNPTYSSTFDRVKKRGNVICGTNDEFPGFSQESWSTEDGGRWEGFDVDICRAIAAALFGDADAIEFTIVNGKTRFEFLIDGSIDVLSATTTFTYTRNVTKKLEFLPTTFYDGQGFIVRKTLGVSSAKQLEGAKICFSSTGTAAKNIADFFELHGISYIPVAVKPSEKTKNVYKRGDCDMYGTDRSGLASNRLSFDDPDRHMILPEIISKEPLGPVVKYGDQKWSDVIRWTIYVLFIAEEMGINSKNIDGFRNHIDPYIQRFMGEKNGKDYLHLGAKLGLSATWSYDIIKQIGNYKEIYERNVGENTPLGLQRGLNRLY
>MP0784_megahit_188347_140-880
MIMIGKVVISLIWAFWMMAMSTVEGNPADTGVVVSEPITLREEYIPTYSSTFDRVNKRGYILCGTNDEFPGFSQNSWNSEDGSRWEGFDIDICRAVAAAMFGDADAIEFTIVNGKTRFEFLIDGSIDVLSAATTYTYTRNVLKKLEFMPTTYYDGQGFIVRKTLGVSSAKQLTGAKICFSSTGTAAKNIADFFEMHGINYIPVAVKPTEKTRNVYKRGDCDMYGTDRSGLASNRLSFADPDRHMILP
>MP0784_megahit_190890_5951-7015
MNSFAMFRASAVSCCAALVISLTACTSGPTSGEESSAFSGSTLAKVKARGTLNCAIHTGQLGMSYLDKRGRWQGFFVDYCRALAAAVLGDANKVKFMPVASNKRFTIVQTGEADVLSRTTTWTLTRDTELGVNFVGIMYYDGQSFLVPKSSGVAKANDLDGASICITKGTTSELNTADYFQRNGIRFKSIVFENPEEAKLAFFAGRCDAMTTDAFTLTVIRLADTENPDDYVVLNERLTKEPVGPVVRSDDEQWFEINKWVLNALIAAEEMGVSQANAAKMRANSPDPETRRMLGGLPGFGKSLGLDDDWAFRAIRATGNYEEIFTRHITPLGVDRGQNKLYKDGGLIYPLPMR*
>MP0784_megahit_194367_2-463
MKTIGILLALMIVLTGCGVDKRKIVIEKEVGLLQTVKERGYLVCGVNSGLPGFASEDEEGNWSGLDVDFCRAVSAAVFGDADKVEYLGLNAAQRFPTLASGSIDILSRNTTWTISRDVNLMFEFAGVSYYDGQGFLVPASLGITSARGLDGAFV
>MP0784_megahit_195614_766-882
MFKYLKQLTSLVAVVAVLFAFTTESMAAKKSKTLKNTQK
>MP0784_megahit_196320_1-369
PEIISKEPLGPLVRQGDQEWEDVVRWTHNIMVNAEEAGITSKNVDLMLTSKSKEVKRILGVEGYIGPMLGLGMKFGYNIIQQVGNYGESFERNVGEETPLALERGLNNLWNNGGILYVPPIR*
>MP0784_megahit_199561_394-888
MNKIGLILALIIVLAIPVSGYFGDKPNKFEVIKETGLLETVKERGYIVCGVNSGLPGFAAQDEEGNWTGLDVDFCRAVSAAVFGDADKVEYIGLNSAQRFPTLASKSIDILSRNTTWTISRDVNLMFEFAGVSYYDGQGFLIPTELGITSATQLDGAFVCITPET
>MP0784_megahit_201510_246-563
QEWEDVVRWTLFAMINAEEMGITSRNVDDLLASQSKEVKRLLGVEGYMGPMLGLGMKFGYNIIKQVGNYGESFTKHIGPGTPLNLERGLNNLWNNGGILYVPPFR*
>MP0784_megahit_202258_2-136
IIKQVGNYKEIYERNVGPDTPIGLQRGLNRLYNHGGLLYAPPLK*
>MP0784_megahit_203564_1-501
AIEFTIVNGKTRFEFLIDGSIDVLSATTTFTFTRNVTKKLEFLPTTYYDGQGFIVRKTLGVSSAKQMEGARICFSGSGTAAKNIADFMELHGINYIPVAVKPSEKTKNVYKRGDCDMYGTDRSGLASNRLSFSDPDRHMILPEIISKEPLGPVVKYGDQKWSDVVRW
>MP0784_megahit_203862_842-958
GNYGESYKRNISDTGILPDRGPNELWTKGGILYVPPAR*
>MP0784_megahit_205182_2-100
ERNVGMGSPLEIERGINALWTQGGIQYAPPIR*
>MP0784_megahit_206807_1-477
VYLRGECDMYGTDRSGLASNRLGFKNPELHIILPEIISKEPLGPVVKYGDQKWSDIVRWTVYVLFIAEEMGINSKNIDTFKNHKDPNIQRFMGEKNGKNHPHLGSKFGLSASWTYDIIKQVGNYEEIFTRNIINKLGLQRGLNQLYSHGGLLYAPPLK*
>MP0784_megahit_206828_48847-49929
MSLPPFVDDSPTQNKPNREKQMKLNLLTAALGLSVAALATAGASAQTLDTVKERGTLRCGVNTGLPGFASQNDQGEWQGLDVDYCKAIAAAVFGDVSKVQYSPLSAVQRFPALQNNEIDVLARNTTWTMDRDTTLGLAFAGVNYYDGQGFMVKNDLGVTSALELSGATVCVQSGTTTELNLADYFATNNMEYNPVVIESQSDVNSAYDSGRCDVLTTDASGLAASRLEMANPDNHTILPEIISKEPLGPAVRQGDDQWFNVVKWTHYALLNAEELGVTQENVDEMMKSENPEIRRLLGQDKNYGEAIGLGQDWVVNIIKGVGNYGEIFERNIGVNTPLKIQRGQNALWTDGGLQYGMPIR*
>MP0784_megahit_209247_340-711
MIMMGKVVVSIIWAFWMMAMSTAEGQDPMKEKLGVGAPKSEYNPTYSSTFERVKKRGHVICGTNDEFPGFSQEIWNNEDGDRWEGFDVDICRAVAAAMFGDADAIEFTIVNGKTRFEFLIDGSI
>MP0784_megahit_211596_285-734
MNKSVFFGALTVAGLAAGAAAASTLDDVKARGKLNCGVTTGLAGFAAPNANGEWEGFDVAVCRAVAAAVLGDPAAVEFIPTTGKTRFTALASGEIDFLARNTTWTFSRDVDLKFDFIGVNYYDGQGFMVPKELGVSSAKDLDGATVCIQT
>MP0784_megahit_212211_1-192
EDHPHLGAKLGLSATWSYDIIKQVGNYKEIYERNVGPDTPIGLQRGLNQLYNHGGLLYAPPLK*
>MP0784_megahit_216146_769-1266
VETNAEGQQQYLAGACDTYTTDASGLAATRATFENPGEHIILPEIISKEPLGPLVRHGDNDWGDVTRWVLYALIAAEELGVTSANVEEMTTNTTNPEVARLLGTEGTLGEMLGLEADWAKKAIASQGNYGEIFAKNIGEETPIGLARGLNAQWTDGGLMYAPPFR*
>MP0784_megahit_218239_3548-4564
MNKSVFFGALTVAGLAAGAAAASTLDDVKARGKLNCGVTTGLVGFAAPNANGEWEGFDVAVCRAVAAAIFADPNAVEFIPTTGKTRFTALASGEIDFLARNTTWTFSRDVDLKFDFIGVNYYDGQGFMVPKALGVSSAKDLDGATVCIQTGTTTELNLADFFRANNISYEPVPIETNAEGQQQYLAGACDTYTTDASGLAATRATFETPGDHIILPEIISKEPLGPLVRHGDNDWGDLTRWVLYALIAAEELGVTSANVEEMATNTTNPEVARLLGAEGTLGEMLGLDAAWAKNAIASQGNYGEIFAKNIGEETPIGLARGLNAQWTDGGLMYAPPFR*
>MP0786_megahit_29229_334-825
MFKFRLIGVISLFSVLFVLAACSEESTSSGSSDASSNTLEVIKDRGTLNCGVNDNLTGFGVVTPDGSFEGFDIDFCKAIAAAILGDASKVEYTPLTASARFEALGSGEVDVLIRNTTWTASRDRDLGNDFTAPTFYDGQGMMVYADSGYKTIEDMAGATVCVLQ
>MP0786_megahit_31314_3-728
AIFNDPTKVNFVPLASKQKILAVVTGQVDLTSRTTTWTMKRDTKEGVDFTTIVFYDGQGFMVRKDLGVTDARQLKGATVCVTTGTTTELNLADFALANNIKMEAVVFEGKKEAVNAYKSGRCDAFTTDSSQLAAWRTTMKNPGDHLILKELISKEPLSPLVRHGDNKWKDLVTWVINGLITAEELGVTSKNATDMAANTKNPTIKRLLGTSGEFGVYIGLEKDWMLRAITKVGNYGEIFERN
>MP0786_megahit_44114_311-568
MYFLKFLLFFFFILFHFHPINAFVLDEVKERGYLKCGVSQPFIGFSNVDTEGNWSGFDVDVCRAVSSAIFSDPDKVEYITTTNRSR
>MP0786_megahit_44695_3-770
SGSTLAKVKARGTLNCAIHTGQLGMSYLDKRGRWQGFFVDYCRALAAAVLGDANKVKFMPVASNKRFTIVQTGEADVLSRTTTWTLTRDTELGVNFVGIMYYDGQSFLVPKSSGVAKANDLDGASICITKGTTSELNTADYFQRNGIRFKSIVFENPEEAKLAFFAGRCDAMTTDAFTLTVIRLADTENPDDYVVLNERLTKEPVGPVVRSDDEQWFEINKWVLNALIAAEEMGVSQANAAKMRANSPDPETRRML
>MP0786_megahit_45650_3-491
MNVADYQEEVKMKKTVIFGALTVAGLAAGAAGAATLDDVKARGKLNCGVTTGLAGFAAPNANGEWEGFDVAVCRAVAAAVLSDKNAVEFVPTTGKTRFTALASGEIDFLARNTTWTFSRDTDLKFDFIGVNYYDGQGFMVPKALGVSSAKDLDGATVCIQTGT
>MP0786_megahit_54154_564-1127
MRNKITSVIAALGTAAIMSASANAGTLDDVKKRGALRCVVSTGVAGFAYPDKSGVWKGFDIDFCRATAAAVLGDAKKIKAVTSTGKTRFTKLNSGEGDVLWRNTTITFSRDVGVKLRFHGVNYYDGQGFMVNKKLGVKSAKDLGGASVCIQTGTTTELNLADYFHEHGMKYEAVPIETNDEARQNYMS
>MP0786_megahit_69900_2768-3850
MSLPPFVDDSPTQNKPNREKQMKLNLLTAALGLSVAALATAGASAQTLDTVKERGTLRCGVNTGLPGFASQNDQGEWQGLDVDYCKAIAAAVFGDVSKVQYSPLSAVQRFPALQNNEIDVLARNTTWTMDRDTTLGLAFAGVNYYDGQGFMVKNDLGVTSALELSGATVCVQSGTTTELNLADYFATNNMEYNPVVIESQSDVNSAYDSGRCDVLTTDASGLAASRLEMANPDNHTILPEIISKEPLGPAVRQGDDQWFNVVKWTHYALLNAEELGVTQENVDEMMKSENPEIRRLLGQDKNYGEAIGLGQDWVVNIIKGVGNYGEIFERNIGVNTPLKIQRGQNALWTDGGLQYGMPIR*
>MP0786_megahit_70699_1-609
RQRLRTKKAQRVAAGLLFCTTTFVKSADFTLKSAEFADISFLAPSLLAFNDASPCIMTLNRGRGTNMINKKHLVLLASAGAISLAGIATAQANTLEDTRARGAVQCGVSDGLPGFSAPDDSGNWQGLDVDVCRAVAAAVLGDADAVNYISLNAVERFTALQSGEVDVLSRNTTWTTTRDTTLGLNFTGVTFYDGIGFMVNKDL
>MP0786_megahit_82967_236-607
PEIISKEPLGPLVRHGDNDWGDITRWVLNALIAAEELGVTSANIEEMTGNTNNPEIARLLGTEGTLGEMIGLDAEWAKRAIMAEGNYGEIFAKNIGEETPIGLARGLNAQWTDGGLLYAPPFR*
>MP0786_megahit_107541_339-653
MNKIGLILAFIIVLAIPVSGYFGKQESIVITKENGLLQTVKDRGYLICGVNAGLPGFSAADEEGNWTGLDVDFCRAVSAAVFGDASKVEFVGLNSAQRFPTLASR
>MP0786_megahit_110595_85-576
AWTGDMSAMVAMKWFMIQDGSADFEMAIMPELLSKEPLASVTRDYDTEWNEVVSWVWYGMLTAEELGINSGNYEEAAADCEGEWDDVYVCRLLTMNLGLGTSTNPLPHDWMQSVLATTGNYYEAYDTAFCDGDGQMSNCLIDRAGTANAPWWEGGLQYAPPMR*
>MP0786_megahit_119191_3-530
RAKGMEYKPIVFDTSEQTVQGFASGRCDVLTSDRSQLAALRSKLSDPDSAKILPNTISKEPLGPVVRQGDDQWFNIVKWVLSVQINAEELGVTSDNVDDMMKSDNPSVQRLLGTDGDMGAKLGLPDDFGAKAIKQVGNYGEMYDRNVGPDTPLGLDRGINALWTEGGVMYAPPVR*
>MP0786_megahit_122364_1411-1590
GYGEMLELGNDFAYNIIKQIGNYSESYERNVGPDTPLAIGRGLNALWTDGGILYAPPFR*
>MP0786_megahit_123767_196-573
IILPELISKEPLGPLVRHGDDQWRDVVSWSLKVMIIAEELNINSQNIDDHKETENKEILRLLGLLGPYGTMIELDDLWAYQIIKHVGNYEESFKRNLGSESLLNLKRGFNKLYNKGGLLYAPPFR*
>MP0786_megahit_130481_2-730
IRTTTWTTSRDADLDADYAAINFYDGQGLIVRSDAFAYANGSATELDGANICVGTGTTSEGNLDDWFMTNGISFTSISVDDHWESMEMLKDGSCDAYTGDMSAMIAVKWEIENDSDWTSSNDYSELWIATELMAKEPLAAATRDYDTEWNEIVSWVWYGMLTAEELGIDSTNYEEAAAECGGGEEDILVCRLLTVNFGLGTDENQLSMTWMQSVLATTGNYYEAYDRAFCDGDGTMTNCLMDR
>MP0786_megahit_134375_1-813
KLLKLFAMVLAISVVAAACGSDDAEETVATTAAPATTAQVEVVASGSLLDTVQARGTLNCGVSGSAVAFSDTQPDGSITGFDADYCRAVAAAVLGDASAVSFTALTASERFTAVQTGDVDVLMRNTTWTQSRDSSVGMDFGPTTYYDGQQLMARASDGFTGSSQVADIDGSVVCTNVGTTTEKNIAEAALLAGADITLLGFETSDEVYETYISGGCDVTTTDGSALVGRKVRMQPADQEWVIFPATPISKEPLGPTYGQNDSAWADAVNWT
>MP0786_megahit_137978_3-488
RQNYESDRCDVYTTDASGLSSTRSALPDPDAHMVLPEIISKEPLGPATRHGDDAWSDIITWVLNATITAEELGVNQANVDSLSGKTGVSDNPEVRRMLGVDGSQGSELGLSNDWAYQIIKQVGNYSDIFERNIGPNTPLGIERGLNALWTDGGLQYSPPFR*
>MP0786_megahit_138029_184-1227
MTRSVGTLVCAISIGLAVSVTTLFSSSVYADRLASVKKAGVLHCGIVPGLPGYGAPNKAGKVVGFDIDLCKAIAAAILGDPEKVKLTKQNLPTAFGAMKAGTVDVVTHRFTWVFTRDVGQGLNYTKVMVWDGQGFMVRKKLGVKSVKELSGATVCLSAGSTTQGNVADYFKANGMTYKEVTFASMGESQKGYDAGRCDVFSSDKFGLGARTRSMKDPSEHMILPEQISNEPIGPMVAHGDDNWRDVVFWVLNALVAAEEMGITSSNVDKMRSTSKNAFVQRLLGVKAKFGSKIGLSKDWAYNAIKAVGNYGEIWENHLGSRGLGMPRGRNDLAVNGKGGLMISMPFR*
>MP0786_megahit_140974_193-531
NDDDWNDVVTWVWYGMLTAEELGITSTNFGSANMSIPANGRLLNNNLGLGTEANPLSATWMQDVLTAVGNYEEAYTESFCTFDSSGDCLIDRAGSQNAPYWEGGLQYAPPMR*
>MP0786_megahit_147905_2-295
RWSLNTMIEAEEYGITSANADSMKTSENPQIKRLVGAEGEMGAAFGLDNEWNLRIIKQVGNYGESYKRNIADTGILPDRGPNELWTKGGILYVPPSR*
>MP0786_megahit_150122_98-1033
RGTLNCGVSGSAVAFSELQADGSMAGFDADYCRVVAAAILGDANKVNFVSLTAAERFTAVQTGDVDLLMRNTTWTQSRDSEVGMDFGPTTYYDGQQLMGRASDGFSGSSQVSDVGGSVICTSAGTTTEKNIADAASEAGVSIELQTFEDFDTVTNNFISGACDIITTDGSGLVGRKAKQQPDGENWVIFPATPISKEPLGPTYGQNDSAFADAVNWAVYATIIADEKGLNSSNVDAMLASGDTETIRLLGGEGELQTEMGLASDAFYQVIKQVGNYDEIYSRSLNPVGLSREGSANAAWTDGGLVYAPPAR*
>MP0786_megahit_162909_1-930
MIPVGKVFVVLIWLFWMMVVDNTAIGQDNKSMQIMDHSKMTLSEIEKVKSMVMVRDRIIKKPEYNPTYGTTYQRVIERGAVICGTNDEFPGFSEQIFDDDGELIMRGFDVDICRAVAAAVFGDVEAIEYEIVDGVSRFTHLIDGTIDMLSAATTYTFTRNVLKKFEFLPTTYYDGQGFITKRTLGVSSAKQMHGAKICFSGSGTAAKNIKDFFELHEIKYIPIVVGVDEKSKDVYLRGECDMYGTDRSGLASNRLGFKNPELHIILPEIISKEPLGPVVKYGDQKWSDIVRWTVYVLFIAEEMGINSKNI
>MP0786_megahit_166894_165-608
VFTTDASGLASARAGAENPDDWMVLPEIISKEPLGPLVRQGDQEWEDVVRWTMFIMINAEEAGITSKNVDLMLTSKSKEVKRILGVEGYIGPMLGLGMKFGYNIIQQVGNYGESFERNVGEETPLALERGLNNLWNNGGILYVPPIR*
>MP0786_megahit_174383_330-518
DYPHLGAKLGLKATWSYNIIKQVGNYKEIYERNVGINTPIGLDRGLNKLYIHGGLLYAPPLK*
>MP0786_megahit_179494_133-687
MKQLLKLSAASLLVVGALGVQASTLSDVQAKGHLSCGVSKGLAGFSSADSSGTWTGIDVDVCRAVAAATLGDATKVKFVPLTAKERFTALQSGEIDMLSRNTTWTITRDASLGLNFAGVNYYDGQGFMVKSSLGISSAMELGGAAVCIQAGTTTELNLADWGKSNGIDYNSVVSDTNAQTLSNYE
>MP0786_megahit_179785_3-281
MKKTFKHLLSLIAVVAVLFALGTEAMAAKKSKTLKNTIKKGFVRCGVSQGLPGFSNADAAGNWTGVDVDVCRAVAAAVLGDSGKVKFTPLSAK
>MP0786_megahit_181751_3-836
MKKLLSIVAVSVFALSANAGTLDDVKNRGFLKCGVTTGLAGFAAPDDSGNWTGLDVDMCRSVAAAIFGDSSKVEFTTTTGKSRFPTLASGEIDMLARNTTWTLSRDVNLGFEFVGVNFYDGQGFMIPSSLGVSSATELDGATVCIQTGTTTELNLADFFRANNISYEALPIETNDEARENLFAGRCDVFTTDASGLSSTRAQSDDPSKWIVLPEIISKEPLGPLVRHGDHQWGDVVRWSLNTMIIAEEFNITSANVDDNMNSNIPEVLRILGVEGGYG
>MP0786_megahit_186531_1-378
MYKYIKQLTSLLAVFVVLFAFANEALAAKKSKTLKNTIKKGFVRCGVSQGLPGFSNADAAGNWSGVDVDVCRAVAAAVLGDASKVKFTPLSAKERFTALTSGEIDILSRNTTWTLSRDADIGLTFV
>MP0786_megahit_189229_2-337
PTYGQNDSAWADAVNWTVYATIIMDEYGINSANVDAKCAGAEAEVARLCGGDGELQTGMGLAADAFYQVIKQVGNYSDIYNSNLNPVGLYREGSANAGWKDGGLIYSPPAR*
>MP0786_megahit_189946_349-675
MYKYIKQITSLFAVLAVLFAFANEAMAAKKSKTLKNTQKKGFVRCGVSQGLPGFSNADASGNWTGVDVDVCRAVAAAVLGDASKVKFTPLSAKERFTALTSGEIDILSR
>MP0786_megahit_190257_3-446
MLKIIRNLVLFFSASLLLLSCGQQGGSKTLANTKKAGFVKCGVSQGLPGFSNADASGNWSGVDVDVCRAVAAAVLGDSQKVKFFPLSAKERFTALISGEIDVLSRNTTWTLSRDADIGLTFVGVNFYDGQGFMVRKDSGITSTSQFKS
>MP0786_megahit_199071_3-422
MKYIGILLAVLMLVGCQTNKVVVEKEIGLLDTVKERGYLVCGVNAGLPGFASEDDEGNWSGLDVDFCRAVSAAVFGDADKVEYLGLNSAQRFPTLASGSIDILSRNTTWTISRDVNLMFEFAGVSYYDGQGFLVPASLGI
>MP0786_megahit_205233_388-531
MKKMFKHLFSFFAIFAVVMLTLGTEAMAAKKSKTLKNTIKKGFVRCGV
>MP0786_megahit_206461_331-708
MLKYVKQLTSLVAVIAILFTFTTEVMAAKKSKTLKNTIKKGFVRCGVSQGLPGFSNADASGNWTGVDVDVCRAVAAAVLGDANKVKFTPLSAKERFTALTSGEIDILSRNTTWTLSRDADIGLTFV
>MP0786_megahit_206853_574-723
ADAFHQVIKQVGSYGEVYDRNLNPVGLYREGSANAGWLDGGLIYSPPAR*
>MP0786_megahit_208900_3-1010
HSRVSGNCVARVARVTEAKYPRGVAQRWVAPVGGEITPPGNHEPEGVQFMKSKLLRLLALFLTIGVVAAACGSDSDDAPAAPATTAAEVEVVASGSLLDAVQARGTLNCGVSGSAVAFSETQADGSVTGIDADFCRAVAAAVLGDAGAVNFVALTASERFTAVQTGDVDVLMRNTTWTQSRDSSVGMDFGPTTYYDGQQLMARVSDGFSGSSQVADIDGSIVCTNVGTTTEKNIAEAALLAGADITLLGFETSDEVYETFIAGGCDITTTDGSALVGRKAKQMPADQEWVIFPATPISKEPLGPTYGQNDSAWADAVNWTVYAMIIMDEYGVTSAN
>MP0786_megahit_211743_2310-3320
TTTTAAPTTQVEVVQDGSLLDTVQARGTLNCGVSGSAVAFSETQPDGSVTGIDADFCRAVAAAVTGSADNVEFSALTASERFTAVQTGDVDVLMRNTTWTQSRDSSVGMDFGPTTYYDGQQLMARVSDGFSGSSQVADIDGAVVCTNVGTTTEKNIAEAALLADADITLLGFETSDEVYETFISGGCDITTTDGSALVGRKAKQQPDDQEWVIFPATPISKEPLGPTYGQNDSAWADAVNWTVYAMIIMDEYGITSANVEATCAAAEAEVARLCGGEGELQTAMGLSADAFYQVILQVGSYGEVYDRNLNPVGLYREGSANAGWLDGGLIYSPPAR*
>MP0786_megahit_215776_499-570
ILPDRGPNQLWTKGGILYVPPAR*
>MP0786_megahit_217403_111-1268
MIFFGKTIACLAWIFWIMIVDNSAIGKDNKSMSMMDHSKMTLSEVEKVKKMVVVRDSYIKKPEYVPTYGTTFQRVKARGKVICGTNPDFRGFSVLRGEAVGFDVDICRAVAAAVFGDSKAIEFIATNGKTRFEFLRDGTIDVLSAATTYTFTRNVIKKFEFLPTTYYDGQGFIVRKTLGVSSAKQLEGAKICFSSTGTGAKNIADFFAKHEINYIPIPVPPDKNAKNVYLAGDCDMYGTDMSGLASNRLGFNEPDRHMILPELISKEPLGPVVKYGDQQWSDIVRWSVFVLFIAEEMGINSENIDSFTENIDPNIQRFMGEKNGADHPNLGAKFGLDATWSYDIIKQVGNYKEIYDRNITKILGLKRGLNQLYSHGGLLYAPPLK*
>MP0786_megahit_218047_150-608
MIMMGKVVVSLIWAFWMMAMSSAEGQDPMKKRLGVGVPKSEYNPTYSSTFERVVKRGQVICGTNDEFPGFSQEIWNTEDGDRWEGFDVDICRAVAAAIFGDADAIEFTIVNGKTRFEFLIDGSIDILSAATTFTYTRNVAKKLEFLPTTYYDG
>MP0786_megahit_222050_1503-1925
ASGLYSMRAGSNDPSEHVVLPEIISKEPLGPVVRQGDDAWFNIVRWSLNAMITAEEIGVTSATVDDVSNNPERERLMGRSGSTHEYVGLNSDWTYQIIKQVGNYSESFERNIGLNTPIGIARGVNALWSDGGILYSAPFR*
>MP0786_megahit_222556_1-210
MKTIGILLAIMIVLTGCGVDKSKITIEKEIGLLDTVKERGYLICGVNAGLPGFASEDDEGNWSGLDVDFC
>MP0786_megahit_223541_3-794
YALIVMLMMASVAFTGCVSDDGDDTDDVDDTVIDPVGVESTSTLDDIIAAGSMKCGVKTSQFGMGYLDDDGTRSGLDIEYCRAVAAAIGLNPDTDIEYVLATGSNRFELLASGDIDVLIRTTTWTTSRDADLNADFAGINFYDGQGMLVNLDSHPGATSIMDLDGATVCVGIGTTTEGNLADYFQVNSLEYTAVNSADADAAKASFTNGECSAWTGDMSAMVAQKYGLEQGDGQSFDMAIMSELMSKEPLAAATRDNDDDWNDV
>MP0786_megahit_229621_3-539
RDFFNSKGFKYEPVVFEHADEVVAAYDSGRCDTYTTDKSGLAAQRTKLSDPNAHVVLPETISKEPLGPVVRQGDSVWEDIVRWSLNVMIEAEEYGINSANADAMKTSENPAIKRLVGAEGELGAAFGLDNEWSLRIIKQVGNYGESYKRNIADTGILPDRGPNELWTKGGILYVPPAR*
>MP0786_megahit_237073_700-939
IDDFLDSDNNEILRLLGMVGAYGDMIELDEKWAYYIIKHVGNYSEVFNKNLGPETRLNLNRGLNRLYIDGGLLYAPPFR*
>MP0786_megahit_237784_104-649
FRANGMSYEPVVFEKADEVLAAYDSGRCDVHTTDKSGLAAQRTKLAQPDEHMVLGETISKEPLGPVTREGDEPWSDIVFWTLNALITWDELGLAGGDAVKNIVGDTSQTPEVKRILGVEGDTGGHLGLAKDWAYWALFEVGNYGEMYERHVGANTPLALAREGSPNAGWKNGGLIYAPPIR*
>MP0786_megahit_239861_3-521
SLNCGISEIRVGFADIDSDNIWIGFDVDMCRAVAAAIFSDSNQVNFISTTSRSRFPLLASGEIDLLSRMTTWTFSRDVNLGFEFAGINFYDGQGFMYKSELGIQTPNDLNGATICIIEGTQMAFNINTFFNKNILTYQSIPVEFDDEAFESFNSGRCDIYSNYITELANKRIA
>MP0786_megahit_240165_3-518
KSGLSACVNIGTTTELNMRDFFTSKGISYEPVVFEKADEVVAAYDSGRCDTYTTDKSGLAAQRTKMKDPDAHIVLPETISKEPLGPVVRQGDSVWEDIVRWSLNVMIEAEEYGITSSNADAMKTSENPQIKRLVGSEGELGAALGLSNEWSYNIITQVGNYGESYKRNIADT
>MP0786_megahit_241926_3-320
ENWSDIVRWSLNVMIEAEELGITSANADAMKTSENPAIKRLVGSEGETGAALALDQEWSLRIIKQVGNYGESYERNVGPDTPVGLSRGPNAQWINGGILYANPTR*
>MP0786_megahit_245464_525-941
MRRTLKNLFSFLAVFAVLFAIGTEAMAAKKSKTLKNTIKKDTVRCGVSQGLPGFSNADASNNWTGVDVDVCRAVAAAVLGDANKVTFYPLSAKERFTALTSGEIDILSRNTTWTLSRDADIGLTFVGVNFYDGQGFMVR
>MP0786_megahit_250172_3-590
KKGRKMFKYLKQLTSLVAVIMVLFAFTTESMAAKKSKTLKNTQKKGFVRCGVSQGLPGFSNADASGNWTGVDVDVCRAVAAAVLGDASKVKFTPLSAKERFTALTAGEIDILSRNTTWTLSRDADIGLTFVGVNFYDGQGFMVRKSSGITSTSDFKSGLSACVNIGTTTELNMRDFFTANGITYEPVVFEKADEVV
>MP0786_megahit_252041_3-980
MKKMFKHLFSFFAIFAVVMLALGTESMAAKKSKTLKNTIKKGFVRCGVSQGLPGFSNADASGNWTGVDVDVCRAVAAAVLGDSGKVKFTPLSAKERFTALTAGEIDILSRNTTWTLSRDADIGLTFVGVNFYDGQGFMVRKASGITSTSQFKSGLSACVNIGTTTELNMRDFFTSKGITYEPVVFEKADEVVAAYDSGRCDTYTTDKSGLAAQRTKLSNPDDHIVLPETISKEPLGPVVRQGDAVWEDIVRWSLNVMIEAEEYGINSSNADSMKTSENPQIKRLVGAEGELGAALGLDNDWSLRIIKQVGNYGESYKRNIADTGIL
>MP0786_megahit_254378_80-541
NYDSGRCDVLTTDASGLYSMRAASNDPSEHVVLPEIISKEPLGPVVRQGDDQWFNIVRWSLNAMITAEEVGVTSATVDDVSNNPERERLMGRSGNTHEYVGLTPDWTYNIISQVGNYSESFERNIGLNTPIGIARGVNALWTDGGILYSPPFR*
>MP0786_megahit_254947_2-505
KSGLSACVNIGTTTELNMRDFFTSKGITYEPVVFEKADEVVAAYDSGRCDTYTTDKSGLAAQRTKLSNPDDHIVLPETISKEPLGPVVRQGDAVWEDIVRWSLNVMIEAEEYGINSANADSMKTSENPQIKRLVGAEGELGAALGLDNDWSLRIIKQVGNYGESYKRN
>MP0786_megahit_255751_1-150
NDWSLRIIKQVGNYGESYKRNIADTGILPTRGPNELWTKGGILYVPPAR*
>MP0786_megahit_259218_3-716
ASTALAESTLDIVKKRGHLRCQVGQPSPGFYNLDKDGNWYGSDVAVCQTIAAAIFGDSSKVEYQSVSTPQRFTAMANGESDVLSRTTTWTLLRDTQLGLDFTTVNFYDGQGFMVRVDSGIKSSLELAGATVCVATGTTTELNLADYSRANNLDIEPVTFEDKNVRNETFYKGGCDAVTNDKSGLASTKAEFPDPENFMILPETISKEPLGPVVRQGDSNWNDIVMWSVFALVAAEELG
>MP0786_megahit_263127_1401-1544
MKAMKLLAAAAVMTGMAFAGASTALAESTLDIVKKRGHLRCQVGQPSP
>MP0786_megahit_263359_16-1032
MRALAKFALVVVAAGAMAFTATAGTLEDVKARGVLRCVVSTGIAGFAYPDDSGNWKGFDIDFCRATAAAVLGDASKIKAVTSTGKTRFTKLNSGEGDVLWRNTTITFTRDVGVKLTFVGVNYYDGQGFMVKKNMGIKSARELDGASVCIQTGTTTELNLADFFRTNNMKYEAVTYEQNSEVRPSYLSGRCDVYTTDASGLAATRSTFPNPGNHMILPEIISKEPLGPATRQGDDQWADIIRWVYNATVTAEEKGITSANVQSMMTANDPEILRLLGVEGSQGEELGLNKDWAYQVIKQIGNYGEIFERNIGINTPIGLARGLNDLWTRGGLQYSPPFR*
>MP0786_megahit_265545_1-342
RQGDSNWNDIVMWSVFALVAAEELGLNSGNVESVRSSTTNAEIKRMLGVEGNLHEGLGLSKDWAYDIVSQVGNYAEVYEAYMGGGERGIGITRAGSQNALWNQGGLMYSPPFR*
>MP0786_megahit_266044_1-927
LRCQVGQPSPGFYNLDKDGNWYGSDVAVCRAIAAAVLGDANKVEFQSVSTPQRFTAMANGESDVLSRTTTWTLLRDTQLGLDFTTVNFYDGQGFMVRIDSGIKSALELAGATVCVATGTTTELNLADYSRANNLDIEPVTFEDKNVRNETFYKGGCDAVTNDKSGLASTKAEFPDAENFVILPETISKEPLGPVVRQGDSNWNDIVMWTVFALVAAEELGLNSGNVASVRSSSTNAEVKRMLGVEGNLHEGLGLSKDWAYNIVSQVGNYDEVYEAYMGGGELGIGIARAGSQNALWTQGGLMYSPPFR*
>MP0786_megahit_269091_659-1324
MNKSKLLKLLAMFLTIGVVAAACGSDSDGDDAAPATTAAAPATTAEVEVVADGSLLDAVQARGTLNCGVSGSAVAFSETQADGSVTGIDADFCRAVAAAVLGDAGAVNFVALTASERFTAVQTGDVDVLMRNTTWTQSRDSSVGMDFGPTTYYDGQQLMARVSDGFSGSSQVADIDGSIVCTNVGTTTEKNIAEAALLAGAEITLLGFETSDEVYETFIAGG
>MP0786_megahit_269434_688-822
MFKYLKQLTSLVAVVAVLFAFTTETMAAKKSKTLKNTQKKGFVRC
>MP0786_megahit_270972_460-1500
MKISSVLKLFTSLLMLSFGTAAIADTLSDTQARGHVRCGVSQGLPGFSNPDADGNWVGIDVDVCRAVAAAIFGKGGDEKVEYFPVSAKERFTKLTAGEYDILSRNTTWTLSRDAKIGLTFNGVNFYDGQGFMVPKSLGITSALELDGASVCVNTGTTTELNLADYFRDNGMSYEPVVFEKADEVLAAYDSGRCDVHTTDKSGLAAQRTKLAQPNDHMVLGETISKEPLGPVTREGDEPWSDIVFWTLNALITWDELGLEAGDGIKNIVGDTSQGAEVKRILGVEGETGAHLGLPKDWAYWALFEVGHYGDMYERHVGINSPLELARDGSPNAGWKNGGLIYAPPIR*
>MP0786_megahit_273936_1-561
TTTELNMRDFFNSKGFKYEPVVFEHADEVVAAYDSGRCDTYTTDKSGLAAQRTKLADPSAHVVLPETISKEPLGPVTREGDENWSDIVRWSLNVMIEAEELGITSANADAMKTSENPAIKRLVGSEGETGAALGLDQEWSLRIIKQVGNYGESYERNVGPDTPVGLSRGPNAQWINGGILYANPTR*
>MP0786_megahit_275979_1-588
KSKEIDVLSRNTTWTLSRDGGIGLTFNGVNFYDGQGFMVTKASGITSVNGLNGVSACVNIGTTTELNMRDFFNSKGFKYEPVVFEHADEVVAAYDSGRCDTYTTDKSGLAAQRTKLADPSAHVVLPETISKEPLGPVTREGDENWSDIVRWSLNVMIEAEELGITSSNADAMKTSENPAIKRLVGSEGETGAALGL
>MP0786_megahit_276025_2-952
RGHVICGTNDEFPGFSQEIWNNEDGDRWEGFDVDICRAVAAAMFGDADAIEFTIVNGKTRFEFLIDGSIDILSAATTFTYTRNVAKKLEFMPTTFYDGQGFIVRKTLGVSSAKQLAGAKICFSGSGTAAKNIADFFELHGINYIPVAVKPTEKTKNVYKSGECDMYGTDRSGLASNRLSFADPERHMILPEIISKEPLGPVVKYGDQKWSDVVRWTIYVLFIAEEMGINSKNVDSFKNHIDPNIQRFMGEKNGKDHPHLGDKLGLGATWSYDIIKQIGNYKEIYERNVGPDTPIGLQRELNQLYSHGGLLYAPPLK*
>MP0786_megahit_277322_1-147
MKQLLKLSVASFLIAGALAVQASTLSDVQSKGYVSCGVSKGLAGFSAAD
>MP0786_megahit_277901_3-392
MKKTLKHLFSFLAVFTLVFAIGTEAMAAKAGKTLKNTKKKDFVKCGVSQGVPGFSNADASGNWTGIDVDVCRAVAAAVLGDAGKVKFTPLSAKERFTALKSKEIDVLSRNTTWTLSRDGGIGLTFNGVNF
>MP0786_megahit_277974_285-896
MNKSVFFGALTVAGLAAGAAAASTLDDVKARGKLNCGVTTGLAGFAAPNANGEWEGFDVAVCRAVAAAVLGDPAAVEFIPTTGKTRFTALASGEIDFLARNTTWTFSRDVDLKFDFIGVNYYDGQGFMVPKELGVSSAKDLDGATVCIQTGTTTELNLADFFRNNNISYEPVPVETNAEGQQQYLAGACDTYTTDASGLAATRA
>MP0786_megahit_279350_2-838
DVCRAVAAAVLGDANKVKFTPLSAKERFTALTSGEIDILSRNTTWTLSRDADIGLTFVGVNFYDGQGFMVRKSSGITSTSDFKSGLSACVNIGTTTELNMRDFFTANGITYEPVVFEKADEVVAAYDSGRCDTYTTDKSGLAAQRTKLSNPDDHIVLPETISKEPLGPVVRQGDAVWEDIVRWSLNVMIEAEEYGINSGNADAMKTSENPQIKRLVGAEGELGASLGLDNDWSLRIIKQVGNYGESYKRNISDTGILPDRGPNELWTKGGILYVPPAR*
>MP0786_megahit_279559_3-80
TGILPDRGPNELWTKGGILYVPPAR*
>MP0786_megahit_279639_2-295
MFKYLKQLTSLVAVVAVLFAFTTESMAAKKSKTLKNTQKKGFVRCGVSQGLPGFSNADASGNWTGVDVDVCRAVAAAVLGDANKVKFTPLSAKERFTA
>MP0786_megahit_281234_80-1249
MMTAALAGCAGSDITQEDVDAAREEGRAAGIAEATPVSTLDTIIARGSMKCGVKESQYGMGYLDAGTGVRSGLDISYCRGVAAALGLNPDTDVEYIPASGSDRFDKLASGTIDVLIRTTTWTTSRDADLNADFAGTNFFDGQGILVREDAYPAELVGNSATELHGANICVGIGTTTEGNLVDWFSSQDIEFTSVPVADAAEATAKFIDGSCDAFTGDMSAMVAKKWQLDGDSSMNGVDIWIAQELLSKEPLAAVTRDYDSEWNEIVGWVWWGMITAEEMGVTSTNYASMASDACSPSEGGWGASDPSMCRLLTENLGLGTTENPLAGDWMQAVLATAGNYGEAYDDAFCDGTYDGHSGSGAMAGCLISRVGTLNALVSEGGLQYAPPMR*
>MP0786_megahit_282405_559-1215
YYDGQGFMVPKELGVSSAKDLDGATVCIQTGTTTELNLADFFRNNNISYEPVPVETNAEGQQQYLAGACDTYTTDASGLAATRATFENPGEHIILPEIISKEPLGPLVRHGDNDWGDVTRWVLYALIAAEELGVTSANVEEMTTNTTNPEVARLLGTEGTLGEMLGLEADWAKKAIASQGNYGEIFAKNIGEETPIGLARGLNAQWTDGGLMYAPPFR*
>MP0786_megahit_282688_332-580
MRALAKIALTLTAVGAMAFTATAGTLEDVKERGVLRCVVSTGIAGFAYPDSDGTWKGFDIDFCRATAAAVLGDSSKIKAITST
>MP0788_megahit_34214_468-1406
LARIRARGTLNCAIHTGQLGMSYLDKRGRWQGFFVDYCRALAAAVLGDARKVRFMPVASNKRFTIVQTGEADVLSRTTTWTLTRDTDLGVNFVGTMYYDGQSFLVPRRSGVRLPADLDGASICITKGTTSELNTAEYFERKGLRFQSVVFENPEEAKLAFFAGRCDAMTTDAFTLTVIRLADAAHPDDYVVLPERLTKEPVGPVVRSDDEQWFEINKWVLNALFAAEEMGVTKDNAARMRSGSRDPEVRKMLGGLPGFGKSLGLDDDWAYRAIEATGNYSEIFDRHIAPLGVERGQNRLYRDGGLIYPLPMR*
>MP0788_megahit_39486_1528-2592
MNSFAMFRASAVSCCAALVISLTACTSGPTSGEESSAFSGSTLAKVKARGTLNCAIHTGQLGMSYLDKRGRWQGFFVDYCRALAAAVLGDANKVKFMPVASNKRFTIVQTGEADVLSRTTTWTLTRDTELGVNFVGIMYYDGQSFLVPKSSGVAKANDLDGASICITKGTTSELNTADYFQRNGIRFKSIVFENPEEAKLAFFAGRCDAMTTDAFTLTVIRLADTENPDDYVVLNERLTKEPVGPVVRSDDEQWFEINKWVLNALIAAEEMGVSQANAAKMRANSPDPETRRMLGGLPGFGKSLGLDDDWAFRAIRATGNYEEIFTRHITPLGVDRGQNKLYKDGGLIYPLPMR*
>MP0788_megahit_43509_3-440
MRNKITSVIAALGTAAIMSATANAGTLDDVKKRGALRCVVSTGIAGFAYPDKSGVWKGFDVDFCRATAAAVLGDAKKIKAVTSTGKTRFTKLNSGEGDVLWRNTTITFSRDVGVKLRFHGVNYYDGQGFMVNKKLGVKSAKELGGA
>MP0788_megahit_65827_3-668
MGRSSDRPGGNAGCLGGSNSRPAENGTEGINREDKMKKSLFLGSVAAVTLSAGVGMADTLADVKARGELICGVNTGLVGFAAPDANGNWAGFDIAVCKAVAASVLGDPSKVKYVPTTGQTRFTALSSGEVDLLARNSTWTFSRDTDLKLDFVAVNYYDGQGFMVPKDLGVTSAKELDGATICIQTGTTTELNLADYFKANNMSYQPVNIDSNAEGEQQYMAG
>MP0788_megahit_72242_1-660
FEMIMGGKLLVCLVWIFWIMVIDNPVNGGPPNERIDNNINQLVEQLEKLKALKLKTTGRIEEYNPTYGTTFDRVIKRGYVICGTNDEFPGFSEEAYDGENLTWKGFDVDICKAVAAAVFGDSEAVEYEIINGVTRFTALKDGTIDMLSAATTYTFTRNVLKRFEFLPTTYYDGQGFITKKTLGVSSAKQMHGAKICFSGSGTAAKNIADFMELHEIKYIP
>MP0788_megahit_76451_1-447
DASGLSSTRAQSDDPSKWIVLPEIISKEPLGPVVKYGDQQWSNIVRWTVFVLFIAEEYGINSNNIDRFVNNNDPMIKRFMGELNGKDHPHLGSKLGLSSTWAYSVIKQVGNYEEIYERNVGEKTPLALKRGSNKLYTKGGLLYAPPLK*
>MP0788_megahit_78780_2-769
SEEKEFETTLPERQSKVWVGFDVEICRAVASAVFGNLQRIEFIGINGRTRFERLMDGSIDVLSAATTWTFSRDVEKKLEYVATTYYDGQGFMVRKNLGVSSAKQLVGASVCFSETSTAAQNIRDFFEYHEIRYVPISVAPHENVKELYAAGECDMYGTDRSGLASNRLSFDDPNRHMILPEVISKEPLGPVVKYGDQQWADIVRWSIFVLFIGEEMGITQDNIDGLKQHKNPSIQRFMGERNGEEYPNLGIKLGLD
>MP0788_megahit_79653_3-731
YFLYKKENKLNKKTIISLIVLALVAVACATDTAAEEVVVEEAAAQTTLEMVQERGFLKCGVSGSATAFSETQADGSITGMDADYCYAVAAAVFGDYSKVEFKSLTSAERFTSLAAGDVDVLIRNTTWTQSRDTELGNDFGPTTYYDGQQLMGRNSDGLSASSSLKDIDGLRVCTNAGTTTEKNITEGAGLVGATIELVTVEKFGEAVDKFIAGECDIVTTDGSGLVGRRAVNDALNDWAIFPA
>MP0788_megahit_82794_808-1824
MNKSVFFGALTVAGLAAGAAAASTLDDVKARGKLNCGVTTGLVGFAAPNANGEWEGFDVAVCRAVAAAIFADPNAVEFIPTTGKTRFTALASGEIDFLARNTTWTFSRDVDLKFDFIGVNYYDGQGFMVPKALGVSSAKDLDGATVCIQTGTTTELNLADFFRANNISYEPVPIETNAEGQQQYLAGACDTYTTDASGLAATRATFETPGDHIILPEIISKEPLGPLVRHGDNDWGDLTRWVLYALIAAEELGVTSANVEEMATNTTNPEVARLLGAEGTLGEMLGLDAAWAKNAIASQGNYGEIFAKNIGEETPIGLARGLNAQWTDGGLMYAPPFR*
>MP0788_megahit_84938_2-499
RDVGVKLTFVGVNYYDGQGFMVNKSLGVKSAKELDGASVCIQTGTTTELNLADFFRANNMSYEAVTIEKNSEARAAYLSGRCDIYTTDASGLAATRSTFPDPNNHKILPEIISKEPLGPATRQGDDQWADIIRWVYNATVTAEELGVTSSNVDSMKSSNNPEILRM
>MP0788_megahit_85554_104-778
MNNIRITILSVICSLVMVPSAFAGTLDTVKSQGFFNCGVSQGVPGFSNPDSDGNWSGIDVDVCRAVSAAIFGNPDNVKYVPLTAKERFTALQSGEIDVLSRNTTWTLSRDAQIGLEFAGVNFYDGQGFMVRKDSGITSAMELAGASVCTNLGTTTELNMADFFRANGMDYEPVVFEKADEVVGAYDEGRCDTYTTDKSGLAAQRTKLADPDAHVVLPETISKEPL
>MP0788_megahit_89716_281-787
LVTVEAFSEAIDKFIAGECDIVTTDGSGLVGRRAVNDALNDWAIFPASPISKEPLGPTYRSNDSQWADIVNWTVYATIIADEYGVTRANIDSFDYDAAPEMGRLFGKNDGELQTKMGLSADAYYNVVKQIGNYDEIFSRNLNPLGLYREGSYNDYWNNGGLVYAPPAR*
>MP0788_megahit_96843_3-500
CIIEGTQMAFNINTFFNKNILTYQSIPVEFDDEAFESFNSGRCDIYSNYITELANKRIAFNKPDNYSIYSEIISKEPLGPVVRHGDDQWRDVVSWSLKVMIIAEELNITSKNIDDFLDSDNNEILRLLGMVGAYGDMIELDEKWAYYIIKQVGNYSEVFNKNLGPE
>MP0788_megahit_105367_322-588
MRALLKSALALIAVGALVLPVSAGTLEDVKSRGELRCVVSTGIAGFAYPDESGTWKGFDIDFCRATAAAVLGSSSKIKAVTSTGKTRFT
>MP0788_megahit_109004_1224-2306
MSLPPFVDDSPTQNKPNREKQMKLNLLTAALGLSVAALATAGASAQTLDTVKERGTLRCGVNTGLPGFASQNDQGEWQGLDVDYCKAIAAAVFGDVSKVQYSPLSAVQRFPALQNNEIDVLARNTTWTMDRDTTLGLAFAGVNYYDGQGFMVKNDLGVTSALELSGATVCVQSGTTTELNLADYFATNNMEYNPVVIESQSDVNSAYDSGRCDVLTTDASGLAASRLEMANPDNHTILPEIISKEPLGPAVRQGDDQWFNVVKWTHYALLNAEELGVTQENVDEMMKSENPEIRRLLGQDKNYGEAIGLGQDWVVNIIKGVGNYGEIFERNIGVNTPLKIQRGQNALWTDGGLQYGMPIR*
>MP0788_megahit_120830_108-656
MFNKKHLALLASAGSLSLAGMATAQADTLEDTIERGAVQCGVSDGLPGFSAPDDDGNWQGLDVDVCRAVAAAVLGDADAVNYISLNAVERFTALQSGEVDVLSRNTTWTTTRDTTLGLNFTGVNFYDGQGFMVSRDLGITGADELNGASICIQSGTTTELNLADYFRANDMEFNPIVFDTSEQ
>MP0788_megahit_122376_625-972
KEPLGPVVRQGDDAWFNIVRWSLNAMITAEEIGVTSATVDDVSNNPERERLMGRSGSTHEYVGLNSDWTYQIIKQVGNYSESFERNIGLNTPIGIARGVNALWSDGGILYSAPFR*
>MP0788_megahit_124770_890-2011
MRKNIMWRLLATFFAIALAASACGGSDSSSDDSTASDAGAAEEETEVTLAASGGSLLETVIDRGTLNCGVSGSAVAFSELQADGSMAGFDADYCRVVAAAILGDANKVNFVSLTAAERFTAVQTGDVDLLMRNTTWTQSRDSEVGMDFGPTTYYDGQQLMGRASDGFSGSSQVSDVGGSVICTSAGTTTEKNIADAASEAGVSIELQTFEDFDTVTNNFISGACDIITTDGSGLVGRKAKQQPDGENWVIFPATPISKEPLGPTYGQNDSAFADAVNWAVYATIIADEKGLNSGNVDEMLAGGDTETIRLLGGEGELQSGMGLPADAFYQVIKQVGNYDEIYGRNLNPVGLSREGSANAAWTDGGLVYAPPAR*
>MP0788_megahit_128747_191-508
DSAWADAVNWTVYATIIMDEYGINSANVDAKCAGAEAEVARLCGGDGELQTGMGLAADAFYQVIKQVGNYSDIYNSNLNPVGLYREGSANAGWLDGGLIYSPPAR*
>MP0788_megahit_130221_2-517
MRALEKIALTLIAVSALAFTATAGTLEDVKARGELRCVVSTGIAGFAYPDSDGTWKGFDVDFCRATAAAVLGDSNAIKAVTSTGKTRFTKLNSGEGDVLWRNTTITFSRDVGVKLTFVGVNYYDGQGFMVNKSLGVRSAKELDGASVCIQTGTTTELNLADFFRANNMSYEA
>MP0788_megahit_139495_380-571
MNTTRWLGLGITLLAPALWLPATAMADTLEAIQERDSVRCGVNAAQPGFSSLDDNDQYRGLDL*
>MP0788_megahit_139495_543-1145
MTNTAAWTSSRDTTLGMNFTGVSYYDGQAFMVASDLGVQSAKELDGAAICTQSGTTSELNLSDYFRINNMTYDAVVFDSPEQSIAGFEAGRCDVLSSDASQLYAQRIQLADPNMAVVLPEIISKEPLGPAVRQGDDQWFNIVKWSLFAMLNAEELGVSQANVDEQLSSDNPDVMRLLGQDGDFGEAMGLSSDWAYQIVKQV
>MP0788_megahit_140297_3-506
VWPKHTAISRPTEGIYLRHCLSGDMRSLLATTMMMLMMTAALAGCAGSEGFSQEDIDAAREEGRAAGIAEATPVSTLDTIIERGSMKCGVKESQYGMGYLDAGTGVRSGLDISYCRAVAAALGLNPDTDVEYIPASGSDRFDKLASGTIDVLIRTTTWTTSRDADLNA
>MP0788_megahit_150929_594-836
MHYLKRLFIFFIFHFLSFPIIAFTLDDVKNRGSLNCGISEIRVGFADIDSDNIWIGFDVDMCRAVASAIFSDSNQVNFIST
>MP0788_megahit_160836_1-534
DFMNNTTVEITTNYYTNETSTTTNNVNGSGGVSSSSLHALSGTDPGESSFVVSYSEYDNDLALLVREDAYSAADAGYSAAGLNGANICVAIGSVWEAELVDWFSARNVAFTSVPVADLAEANAKFIDGSCDAMAGELQYLVQRKASMDADGSMDGAPIWITNSVGDASGGTEDYSSAA
>MP0788_megahit_161366_2476-3495
MKQKTTAVLAAAVLTLGVTGTAQAGTLEDVQSRGVLRCVVSTGIAGFAQPDANGVWGGFDVDFCRATAAAVLGDASKIEAVTSTGKTRFTKLNAGEGDVLWRNTTVTFSRDVGVKLRFHGINYYDGQGFMVKKSLGISSAKELDGASVCIQTGTTTELNLADYFSSNGMKYEPVTIETNDEARQNYEGDRCDVYTTDASGLASTRSALPDPDAHMVLPEIISKEPLGPATRHGDDQWSDIITWVLNATITAEELGVTSANVDEQKGSNNPEVRRLLGVDGSQGSELGLSNDWAYQIIKQIGNYGEIFERNIGVDTPLGIARGLNALWTDGGLIYSPPFR*
>MP0788_megahit_167209_2-142
MFKYLKQLTSLVALIALVFVFTTESMAAKKSKTLKNTQKKGFVRCGV
>MP0788_megahit_172014_333-524
MLKYVKQLTSLVAVIAVLFAFTTESMAAKKSKTLKNTQKKGFVRCGVSQGLPGFSNADASGNWT
>MP0788_megahit_173823_310-792
AYDSGRCDVHTTDKSGLAAQRTKLAQPDDHMVLGETISKEPLGPVTREGDEPWSDIVFWVLNALITWDELGLEAGDALKNTVGDTSQGAEVKRILGVEGETGAHLGLDKGWAYWALFEVGHYGDMYERHVGINSPLELARDGSPNAGWKNGGLLYAPPIR*
>MP0788_megahit_174411_231-554
MKQLLKLSAASLLVVGALSVQASTLSDVQAKGHLSCGVSKGLAGFSSADSSGTWTGIDVDVCRAVAAATLGDATKVKFVPLTAKERFTALQSGEIDMLSRNTTWTITR
>MP0788_megahit_175657_1-741
MKSKFLKFLALFLTITVVAAACGSDSDGDDAAPATTAAAAATTTAQVEVVAEGSLLDVVQARGTLNCGVSGSAVAFSETQADGSVTGIDADFCRAVAAAVIGDAGAVNFVALTASERFTAVQTGDVDVLMRNTTWTQSRDSSVGMDFGPTTYYDGQQLMARVADGFSGSSTVADIDGAVVCTNVGTTTEKNIAEAALLAGADITLLGFETSDEVYDTFISGGCDITTTDGSALVGRKVKMQPADQEW
>MP0788_megahit_180370_2-172
MFKYVKQLTSLVAMVAVLFTFTTETFAAKKSKTLKNTQKKGFVRCGVSQGLPGFSNA
>MP0788_megahit_180516_3-512
MKISKILMSLVATFVLVFLMGTESMAAKKSKTLKNTIKKGFVRCGVSQGLPGFSNADASGNWTGVDVDVCRAVAAAVLGDASKVKFTPLSAKERFTALTSGEIDILSRNTTWTLSRDADIGLTFVGVNFYDGQGFMVRKNSGIKSTNDFKSGLSACVNIGTTTELNMRDF
>MP0788_megahit_183599_654-776
VGNYKEIYERNVGPDTPIGLQRGLNRLYNHGGLLYAPPLK*
>MP0788_megahit_185304_1262-1966
RDSSVGMDFGPTTYYDGQQLMARVSDGFSGSSSVADIDGSIVCTNVGTTTEKNIAEAALLAGAEITLLGFETSDEVYETFIAGGCDITTTDGSALVGRKAKQQPADQEWVIFPATPISKEPLGPTYGQNDSAWADAVNWTVYAMIIMDEYGVTSANVDATCATAEAEVARLCGGDGELQTAMGLSADAFHQVIRQVGSYGEVYDRNLNPVGLYREGSANAGWLDGGLIYSPPAR*
>MP0788_megahit_185769_2-100
DRNVGADSDFNIARGLNALWKDGGIQYAPPIR*
>MP0788_megahit_185769_326-1351
MINKKHLVLLASAGAISLAGIATAQANTLEDTRARGAVQCGVSDGLPGFSAPDDSGNWQGLDVDVCRAVAAAVLGDADAVNYISLNAVERFTALQSGEVDVLSRNTTWTTTRDTTLGLNFTGVTFYDGIGFMVNKDLGISSADELDGAAICIQSGTTTELNVADYFRANGMEFDPIVFDTSEQTVGGFQAGRCDVLTSDTSQLAALRIQLDDPASAMILPDIISKEPLGPVVRQGDDEWFNIVKWSLFAMINGEEYGITSENVDEMLNSDNPDIARLLGQDGNYGEGMGLEADWAYNILSQVGNYGESFDRNVGMGSPLEIERGINALWTQGGIQYAPPIR*
>MP0788_megahit_187715_3-680
GNVICGTNDEFPGFSQEIWNTEDGDRWEGFDVDICRAVAAAIFGDADAIEFTIVNGKTRFEFLIDGSIDILSAATTFTYTRNVAKKLEFLPTTYYDGQGFIVRKTLGVSSAKQMQGARICFSGSGTAAKNIADFMELHGIHYIPVNVPPNEKTKNVYKRGDCDMYGTDRSGLASNRLSFDDPARHMILPEIISKEPLGPVVKYGDQKWSDIVRWTIYVLFIAEEMG
>MP0788_megahit_188267_126-1007
MKKLLMIVTTLLLGSLLIGCSTANKVQTHNTQEVNLLKTVKERGYVICGVNAGLPGFSAQDEEGNWSGLDVDMCRAVAAAVFGDATKTEYVGLNAAQRFPTLASREIDLLARNTTWTISRDVNLMFEFAGVNFYDGQGFMVPASLGITSATELNGAFVCITKETTSELNLNDYFSENGMQYVEIPVEGNKDAKAKLFAGECDVFTTDASGLASARAGADNPSDWVVLPEIISKEPLGPLVRQGDQEWEDVVRWTMFAMISAEEMGITSDNVDEMLTSESKEVLRLLGEDGYMGP
>MP0788_megahit_190393_1-486
NSEARAAYLSGRCDIYTTDASGLAATRSTFPNPGNHKILPEIISKEPLGPAVRQGDDQWADIVRWIYNATVTAEELGVSSSNVDSMKGSNNPEILRLLGVEGSQGEELGLSKDWAYQVIKQLGNYGEIFERNIGTNTPIGLARGLNDQWKNGGLQYSPPFR*
>MP0788_megahit_196545_3075-4082
MKQLLKLSAASLLVVGALSVQASTLSDVQAKGHLSCGVSKGLAGFSSADSAGNWTGVDVDVCRAVAAATLGDASKVKFVPLTAKERFTALQSGEIDMLSRNTTWTITRDASLGLNFAGVNYYDGQGFMVKSSLGVSSAMELGGAAVCIQAGTTTELNLADWGKSNGIDYESVVSDTNAQTLTNYEAGRCDVLTTDASGLYSLRASSNNPSEHVVLPEIISKEPLGPVVRQGDDQWFNIVRWSLNAMITAEEIGVTSATVDDVSNNPERERLMGRSGSTHEYVGLTPDWTYQIVKQVGNYAESFERNIGLSTPIGIARGVNALWSQGGILYSPPFR*
>MP0788_megahit_197669_118-591
MKSKFLKFLAIFLSIGVVAAACGSDSEDAAPATTAAPATTAAAATTTAQVEVVADGSLLDVVQARGTLNCGVSGSAVAFSETQADGSVTGIDADFCRAVAAAVVGDAGAVNFVALTASERFTAVQTGDVDVLMRNTTWTQSRDSSVGMDFGPTTYYDG
>MP0788_megahit_201063_1-525
GSCDAFTGDMSAMVAKKWQLDGDGSMNGVDIWIAQELMSKEPLGAATRDMDSDFKDVVAWVWYGMVTAEEMGVTAANAAEMATSACDGSDPGMCRLLTENLGLGTTDNPLAGDWMQAVLNAAGNYGEAYDDAFCDGTYDGTSGSDAMTGCLISRSGTLNALVSEGGIQYAPAMR*
>MP0788_megahit_203867_1-177
MYKYIKQITSLFAVLAVLFVFSNEAMAAKKSKTLKNTQKKGFVRCGVSQGLPGFSNADA
>MP0788_megahit_210736_3-716
ALAGCAGSDITQEDVDAAREEGRAAGIAEATPVSTLDTIIARGSMKCGVKESQYGMGYLDAGTGVRSGLDISYCRGVAAALGLNPDTDVEYIPASGSDRFDKLASGTIDVLIRTTTWTTSRDADLNADFAGMNFFDGQGILVREDVFPADLAGNSAGGLDGANICVGIGTTTEGNMVDWFSSRNIAFTSVPVADAAEATAKFIDGSCDAFTGDMSAMVAKKWQLDGDGSMNGVDIWIA
>MP0788_megahit_214114_2-646
VRKTLGVSSAKQMEGARICFSGSGTAAKNIADFMELHGINYIPVAVKPTEKTKNVYKRGDCDMYGTDRSGLASNRLSFADPDRHMILPEIISKEPLGPVVKYGDQKWSDIIRWTVYVLFIAEEMGINSKNIDNFKKHLDPNIQRFMGEKNGNDHPHLGAKLGLSASWSYDIIKQVGNYKEIYERNVGPDTPIGLQRGLNQLYNHGGLLYAPPLK*
>MP0788_megahit_215403_1-402
MKLSNVLKLFASILVMSFGASAIADTLSDTKDRGHVRCGVSQGLPGFSNPDADGNWVGIDVDVCRAVAAAIFGKGGDEKVEYFPVSAKERFTKLTAGEYDILSRNTTWTLSRDAKIGLTFNGVNFYDGQGFMVP
>MP0788_megahit_215469_3-413
MFKLIKQLTSLVALVAVLFAFTTESMAAKKSKTLKNTQKKGFVRCGVSQGLPGFSNADAAGNWTGVDVDVCRAVAAAVLGDANKVKFTPLSAKERFTALTSGEIDILSRNTTWTLSRDADIGLTFVGVNFYDGQGFM
>MP0788_megahit_215895_1-621
MRRTLKNLFSLLAVFAVMFAIGTEAMAAKKSKTLKNTIKKDTVRCGVSQGLPGFSNADASNNWTGVDVDVCRAVAAAVLGDANKVTFYPLSAKERFTALTSGEIDILSRNTTWTLSRDADIGLTFVGVNFYDGQGFMVRRDSGITSTSQFKSGLSACVNIGTTTELNMRDFFTSKGISYEPVVFEKADEVVAAYDSGRCDTYTTDKS
>MP0788_megahit_218439_1-576
MKYIGILLAVLMLVGCQTNKVVVEKEIGLLDTVKERGYLVCGVNAGLPGFASEDDEGNWSGLDVDFCRAVSAAVFGDADKVEYIGLNSAQRFPTLASGSIDILSRNTTWTISRDVNLMFEFAGVSYYDGQGFLVPASLGITSARGLDGAFVCIASETTSELNLNDYFAENNMAYKPIYVEGNKEAKAKLFAG
>MP0788_megahit_220829_2-550
TWTLSRDAKIGLTFNGVNFYDGQGFMVPKALGITSALELDGASVCVNTGTTTELNLADYFRDNGMSYEPVVFEKADEVLAAYDSGRCDVHTTDKSGLAAQRTKLAQPDDHMVLGETISKEPLGPVTREGDEPWSDIVFWVLNALITWDELGLEAGDGIKNIVGDTSQGAEVKRILGVEGETGA
>MP0788_megahit_223043_1-609
MLKIIRNLVLFFSASLLLLSCGQQGGSKTLANTKKAGFVKCGVSQGLPGFSNADASGNWSGVDVDVCRAVAAAVLGDSQKVKFFPLSAKERFTALTSGEIDVLSRNTTWTLSRDADIGLTFVGVNFYDGQGFMVRKDSGITSTSQFKSGLSACVNIGTTTELNMRDFFTSKGITYEPVVFEKADEVVAAYDSGRCDTYTTDKS
>MP0788_megahit_223267_3-809
FGDADKVEYIGLNSAQRFPTLASRSIDILSRNTTWTISRDVNLMFEFAGVSYYDGQGFLVPVDLGITSATELDGAFVCITPETTSELNLNDYFAENNMQYKPIPVEGNKEAKAKLFASECDVFTTDASGLASARAGADNPEDWIVLPEIISKEPLGPLVRQGDQEWEDVVRWTLFAMINAEEMGITSENVDEMLTSKSKEVKRLLGEDGYMGPMLGLGMKFGYNIIKQVGNYGESFNKNIGPGTPLNLERGLNNLWNNGGILYVPPFR*
>MP0788_megahit_226306_1-522
AKERFTALKSKEIDVLSRNTTWTLSRDGGIGLTFNGVNFYDGQGFMVTKASGITSVNGLNGVSACVNIGTTTELNMRDFFNSKGFKYEPVVFEQADEVVAAYDSGRCDTYTTDKSGLAAQRTKLSDPNAHVVLPETISKEPLGPVTREGDENWSDIVRWSLNVMIEAEELGITS
>MP0788_megahit_228045_115-558
MKKILMSLLVALFLVGCSTTQNIKIEQEVGLLKTVQERGYLICGVNANLPGFSAQDESGNWSGLDVDFCKAVSAGIFGDASKVEFVGLNASQRFPTLASGNIDVLARNTTWTISRDVNLMFEFAGVNYYDGQGFLIPTDLDIKSATEL
>MP0788_megahit_228767_1-501
PVVFEKADEVVAAYDSGRCDTYTTDKSGLAAQRTKMQDPDAHIVLPETISKEPLGPVVRQGDSVWEDIVRWSLNVMIEAEEYGINSGNADASKSSENPQIKRLVGAEGELGAALGLDNDWSLRIIKQVGNYGESYKRNISDTGILPDRGPNQLWTKGGILYVPPAR*
>MP0788_megahit_228824_1-132
IKQVGNYKEIYERNVGPDTPIGLQRGLNRLYNHGGLLYAPPLK*
>MP0788_megahit_231401_2300-2989
MKSKYWKLLAVFLSIGIVAAACGSDDDGGSTTTTAAPTTAAPTTQVEVVQDGSLLDTVQARGTLNCGVSGSAVAFSETQPDGSVTGIDADFCRAVAAAVTGSADNVEFSALTASERFTAVQTGDVDVLMRNTTWTQSRDSSVGMDFGPTTYYDGQQLMARVSDGFSGSSQVADIDGAVVCTNVGTTTEKNIAEAALLADADITLLGFETSDEVYETFISGGCDITTTDGS
>MP0788_megahit_233336_3-113
GESFERNVGPNTPLALERGLNNLWKNGGVMYVPPIR*
>MP0788_megahit_235468_1-177
MFKFLKQLTSLVAVVAVLFAFTTESMAAKKSKTLKNTQKKGFVRCGVSQGLPGFSNADA
>MP0788_megahit_238082_155-751
MRTLLATTMMLLMMTAALAGCAGSDITQEDVDAAREEGRAAGIAEATPVSTLDTIVDRGSMKCGVKESQYGMGYLDAGTGVRSGLDISYCRAVAAALGLNPDTDVEYIPASGSDRFDKLASGTIDVLIRTTTWTTSRDADLNADFAGMNFFDGQGILVREDVFPAAAAGNSAGGLDGAKICVGIGTTTEGNMVDWFSSR
>MP0788_megahit_238861_1-519
FTPLSAKERFTALTSGEIDILSRNTTWTLSRDADIGLTFVGVNFYDGQGFMVRKDSGITSTSQFKSGLSACVNIGTTTELNMRDFFTSKGISYEPVVFEKADEVVAAYDSGRCDTYTTDKSGLAAQRTKMQNPDDHIVLPETISKEPLGPVVRQGDAVWEDIVRWSLNVMIEA
>MP0788_megahit_242262_1-324
GDQEWEDIVRWTHFIMINAEEAGITMYNVDLMLTSKNKEVKRILGVEGYIGPMLGLGMKFGYNIIKQVGNYGESFERNVGPNTPLALERGLNNLWKNGGVMYVPPIR*
>MP0788_megahit_245812_1-351
KEPLGPVVRQGDSVWEDIVRWSLNVMIEAEEYGVNSANADAMKTSENPAIKRLVGAEGELGAAFGLDNEWSLRIIKQVGNYGESYKRNIADTGILPDRGPNELWTKGGILYVPPAR*
>MP0788_megahit_256008_622-1140
KGISYTPVAFEKADEVVAAYDAGRCDTYTTDKSGLAAQRTKLSNPDDHIVLPETISKEPLGPVVRQGDSVWEDIVRWSLNVMIEAEEYGVNSGNADAMKTSENPAIKRLVGAEGELGAAFGLDNDWSLRIIKQVGNYGESYKRNIADTGILPDRGPNELWTKGGILYVPPAR*
>MP0788_megahit_257639_2073-2267
VEGETGAHLGLPKDWAYWALFEVGHYGDMYERHVGINSPLELARDGSPNAGWKNGGLIYAPPIR*
>MP0788_megahit_259461_212-601
MFKYIKQLTSLVAVFAILFAFTTETMAAKKSKTLKNTQKKGFVRCGVSQGLPGFSNADASGNWTGVDVDVCRAVAAAVLGDANKVKFTPLSAKERFTALTSGEIDILSRNTTWTLSRDADIGLTFVGVNF
>MP0788_megahit_262536_2-346
MKKTLKHLFSLFAVIAFVFAIGTEAMAAKAGKTLKNTKKKDFVKCGVSQGVPGFSNADASGNWTGIDVDVCRAVAAAVLGDAGKVKFTPLSAKERFTALKSKEIDVLSRNTTWTL
>MP0788_megahit_264600_1-96
RNVGPDTPVGLSRGPNAQWINGGILYANPTR*
>MP0788_megahit_265777_1-555
MAAKKSKTLKNTQKKGFVRCGVSQGLPGFSNADASGNWTGVDVDVCRAVAAAVLGDANKVKFTPLSAKERFTALTSGEIDILSRNTTWTLSRDADIGLTFVGVNFYDGQGFMVRKSSGITSTSQFKSGISACTNIGTTTELNMRDFFTSKGISYEPVAFEKADEVVAAYDAGRCDTYTTDKSGLA
>MP0788_megahit_267053_3-533
SGITSTSDFKSGLSACVNIGTTTELNMRDFFTANGITYEPVVFEKADEVVAAYDSGRCDTYTTDKSGLAAQRTKLSSPDDHIVLPETISKEPLGPVVRQGDAVWEDIVRWSLNVMIEAEEYGIDSSNADAMKTSENPQIKRLVGAEGELGAALGLDNDWSLRIIKQVGNYGESYKRN
>MP0788_megahit_268708_3-317
SAWADAVNWTVYAMIIMDEYGVTSANVDATCAEAEAEVARLCGGDGELQTAMGLSADAFHQVIKQVGSYGEVYDRNLNPVGLYREGSANAGWLDGGLIYSPPAR*
>MP0788_megahit_275492_3-80
TPLALERGLNALWKDGGVMYVPPIR*
>MP0788_megahit_275906_3-218
MKKLLMILCTLLLVGCGTTKSIKVEQEVGLLQQVKERGYVVCGVNAGLPGFSAQDDAGVWSGLDVDFCKAVA
>MP0788_megahit_276830_311-601
WSLNVMIEAEEYGINSGNADASKTSENPQIKRLVGAEGELGASLGLDNNWSYNIITQVGNYGESYKRNIADTGILPDRGPNELWTKGGILYVPPAR*
>MP0788_megahit_277931_3-767
MKSKLLRLLALFLTIGVVAAACGSDSDDAPAAPATTAAEVEVVASGSLLDAVQARGTLNCGVSGSAVAFSETQADGSVTGIDADFCRAVAAAVLGDAGAVNFVALTASERFTAVQTGDVDVLMRNTTWTQSRDSSVGMDFGPTTYYDGQQLMARVSDGFSGSSQVADIDGSIVCTNVGTTTEKNIAEAALLAGADITLLGFETSDEVYETFIAGGCDITTTDGSALVGRKAKQMPADQEWVIFPATPISKEPLGP
>MP0788_megahit_278050_1-804
MKKILMSLLVALFLVGCNTTKSIKIEQEVGLLKTVQERGYVICGVNAGLPGFSAQDENGNWSGLDVDFCKAVAAGIFGDSSKVEFVGLNASQRFPTLASGNIDVLARNTTWTISRDVNLMFEFAGVNYYDGQGFLIPTDLDIKSATELDGAFVCITKETTSELNLNDYFAEQNMAYMPVYVEGNKDAKAKLFAGDCDVFTTDASGLASARAGAEDPSKWIVLPEIISKEPLGPLVRQGDQEWEDIVRWTHFIMINAEEAGITMYNVDM
>MP0788_megahit_280818_57-1109
MKKIGVLLAFIIVLAIPVSGYFSDKENNIVIEKEIGLLQTVKERGYIVCGVNSGLPGFAAQDEEGNWSGLDVDFCRAVSAAVFGDADKVEYIGLNSAQRFPTLASKSIDILSRNTTWTISRDVNLMFEFAGVSYYDGQGFLIPTALGITSATQLDGAFVCITPETTSELNLNDYFAEQNMAYMPVYIENNKEAKTKLFAGECDVFTTDASGLASARAGADNPEDWVVLPEIISKEPLGPLVRQGDQEWEDIVRWTLFAMINAEEMGITSKNVDLMLTSKSKEVKRLLGVEGYMGPMLGLGMKFGYNIIKQVGNYGESFDKHIGPGTPLNLERGLNNLWNNGGILYVPPFR*
>MP0788_megahit_282142_1-417
GRKAKQMPADQEWVIFPATPISKEPLGPTYGQNDSAWADAVNWTVYAMIIMDEYGVTSANVDATCATAEAEVSRLCGGDGELQTGMGLAADAFHQVIKQVGSYGEVYDRNLNPVGLYREGSANAGWLDGGLIYSPPAR*
>MP0788_megahit_282183_1-555
TTELNMRDFFNSKGIKYEPVAFEKADEVVAAYDSGRCDTYTTDKSGLAAQRTKLANPDDHIVLPETISKEPLGPVVRQGDSVWEDIVRWSLNVMIEAEEYGVNSGNADAMKTSENPAIKRLVGAEGELGAAFGLDNEWSLRIIKQVGNYGESYKRNIADTGILPDRGPNELWTKGGILYVPPAR*
>MP0788_megahit_284514_1620-2651
MKLLAAAAVMTGMAFAGTSTAVAESTLDIVKKRGHLRCQVGQPSPGFYNLDKDGNWYGSDVAVCRAIAAAVLGDANKVEFQSVSTPQRFTAMANGESDVLSRTTTWTLLRDTQLGLDFTTVNFYDGQGFMVRIDSGIKSALELAGATVCVATGTTTELNLADYSRANNLDIEPVTFEDKNVRNETFYKGGCDAVTNDKSGLASTKAEFPDAENFVILPETISKEPLGPVVRQGDSNWNDIVMWTVFALVAAEELGLNSGNVASVRSSSTNAEVKRMLGVEGNLHEGLGLSKDWAYNIVSQVGNYDEVYEAYMGGGELGIGIARAGSQNALWTQGGLMYSPPFR*
>MP0788_megahit_289058_3-452
MNKSVFFGALTVAGLAAGAAAASTLDDVKARGKLNCGVTTGLAGFAAPNANGEWEGFDVAVCRAVAAAVLGDPAAVEFIPTTGKTRFTALASGEIDFLARNTTWTFSRDVDLKFDFIGVNYYDGQGFMVPKELGVSSAKDLDGATVCIQT
>MP0788_megahit_292518_1-498
VETNAEGQQQYLAGACDTYTTDASGLAATRATFENPGEHIILPEIISKEPLGPLVRHGDNDWGDVTRWVLYALIAAEELGVTSANVEEMTTNTTNPEVARLLGTEGTLGEMLGLEADWAKKAIASQGNYGEIFAKNIGEETPIGLARGLNAQWTDGGLMYAPPFR*
>MP0790_megahit_8257_1-792
ALLGDANKVNFVSLTAAERFTAVQTGDVDLLMRNTTWTQSRDSEVGMDFGPTTYYDGQQLLGRAGDGFSGSSQVADIGGSVVCTSAGTTTEKNIADAASEAGVSIELQTFEDFDTVTNNFISGACDIITTDGSALVGRKAKQQPEGENWVIFPATPISKEPLGPTYGQNDSAFSDAVNWAVYATIIADEKGVNSGNVDEMLASGDTETIRLLGGEGELQTGMGLPADAFYQVIKQVGNYDEIYSRNLNPVGLSREGSANAAWTA
>MP0790_megahit_12876_132-752
MLARIISTLFLIISVTSLTTQASKIDEIKTRGHLKCGVSSGLPGFSYVDDQGVWRGFDVDFCRATAAAIFGDPDKVDFTPLTSKTRFSALQSGEIDVLIRNTTWNFSRDVSLGLGFSAINFYDGQAFMVPKSLKVKHVYDLDGASICMVQGTTTEMNTQQYFEKRGLEYKAVYFEKTDQMVVSYQAGRCDAMTGDASAMLGLKSILQ
>MP0790_megahit_20735_339-578
VTKHMVKNATLNKEDFNKRMGIRRLPFEQLSIDWIYQVIDAVGNYGEIYSRNLTVPLNIPRNKNNLIQNGGLMYAPSLN*
>MP0790_megahit_26499_2-490
MNRSHPLRRRLPALLVAGALLLAGCEGEPAGTGNHEIAAAQGSTLARIRARGTLNCAIHTGQLGMSYLDKRGRWQGFFVDYCRALAAAVLGDARKVRFMPVASNKRFTIVQTGEADVLSRTTTWTLTRDTDLGVNFVGTMYYDGQSFLVPRRSGVRLPADLDG
>MP0790_megahit_32821_2-595
GLGLGFSVVNFYDGQAFMVPKSLKVEHVYDLDGASICMQQGTTTEINAQQYFAKRGLEFKPVYFDRYDQMIMSYQSGRCDAVTGDASAMAALRSVTKSPDDQVILPEIISKEPLAVVVKDEDAAWLKLTRWVVWATLAAEELEINQNNLDEKMIDPDQHVANFLQVDADAAEALGVSRGFTETIIREVGNYADIFDRH
>MP0790_megahit_45429_1-633
DEETTSVSTADSAASGESTLAKVKDRGILKCGISGSLPGFSQLEADGSYTGFDADYCRAVAAAVFGDSTKVEFVETTGANRFETLASGEVDVLIRNTTWTLSRDSDLKQSFAAPTFYDGQGMMVKASSPFQTLEDMDGATICVNQGTTTELNLASQFLERGLTYTALTFETTDLLQEAFLAGRCDGWTTDKSGLASRRGVYPEGPDALRIL
>MP0790_megahit_48542_1-513
VTTGLPGFSFMNEKGEWAGFEVDYCRGIAAAIFNDPNKVKFIPLTNQMQFLALNMKQVDVLARVISINYTRATQLSGMFPVTHYFDDEAVLIYNLNIKKLSDLDGKTICLVSGSTTEQNLYHYALTQGWHYKPLVMSRGQLAVRALASGRCKALAGDRSSLYVFKNELPKP
>MP0790_megahit_49421_1-450
SDRSQLAAARSGFKNPDQHVILPEVLSKEPLAPLAAGGDQRLTDAMRWVIYALIAAEELGITQQNIGDKLEEAQRRPELTQLRRFLGIEGDLGQKLGLNNDFIVKAIQAVGNYGEIYNRHLGPESAVPIPRGLNNLYKNGGVLTSPPFQ*
>MP0790_megahit_111985_1056-1856
MKTSFVLGAVTIAGLAAGAAAAGTLDDVKARGTLNCGVSTGLVGFAAPNASGEWEGFDVNMCRAVAAAVLDDASAVQFVPTTGKTRFTALASGEVDMLARNTTWTFSRDVDLKFEFVGVNYYDGQGFMVPSELGVSSAKELDGATVCIQTGTTTELNLADFFRSNNMSYEPVPIETNAEAQQQYLAGACDVYTTDASGLAATRATFENPGAHVVLPEIISKEPLGPLVRHGDNGWGDVVRWTLNALITAEELGVTSANMGEMASGTN
>MP0790_megahit_116191_3-572
VQARGTLNCGVSGAAVAFSTLDPSGEMVGFDADFCRAVAAAVLGDASAVNFVSLTAAERFTAVQSGDIDVLMRNTTWTQSRDTDVGMDFGPTTYYDGQQLMAKASDGFSGSSTVADLAGATICTNAGTTTEKNIGDAAVAAGIEIDLQTYEDFDIVTDNFISGACDVVTTDGSALVGRKAQQQPEGEEWV
>MP0790_megahit_121753_1-234
MKILRISALLALVTFFTAPAMAGTLEDVQSRGYVKCGVTTGLLGFAAPDDSGKWSGFDVDVCRAVAAAVLGDSSKVEF
>MP0790_megahit_124119_57-515
GACDTYTTDASGLAATRATFENPGEHVLLPEIISKEPLGPLVRHGDNDWGDITRWVLNALIAAEELGVTSANIEEMTGNTNNPEIARLLGTEGTLGEMIGLDAEWAKRAIMAEGNYGEIFAKNIGEETPIGLARGLNAQWTDGGLLYAPPFR*
>MP0790_megahit_132204_2315-2671
KEPLGPLVRHGDNEWGDVVRWTLNALVAAEELGITSANMSEKAAGTDNPEINRLLGSEGNLGEMLGLDADWAQKALAAGGNYGEIFAKTIGEDTPVGLARGLNAQWTDGGLLYAPPFR*
>MP0790_megahit_132524_2-541
ADGHGSTLDVVKERGFLKCGSNTGLAGFGLPNDAGVWEGIDVDVCRAVAAAVFGDATKVEYVPTTSKVRFTVLQSGEVDMLSRNTTWTLQRDVELGLEFVGVNYYDGQGFMVPASLGVTSAMDLDGASVCIQVGTTTEMNLADFFSANGMSYEAVPVETNSEADAAYTAGRCDVYTTDAS
>MP0790_megahit_143303_1-348
VVGGDQRMSDAMSWVIYALIEAEERGITKANLTEMVEKAKADPSQAALRRFLGVDGGLGSKLDLPDDFVVQVIQATGNYGEIYARHLGPGSAVEIPRGANRLAENGGLMIAPPFT*
>MP0790_megahit_173281_643-1668
MIIRKLTILSAIISLFTVSAATAGTLDTVKGQGFFNCGVSQGVPGFSNPDSDGNWSGIDVDVCRAVSAAIFGTPDNVKYVPLTAKERFTALQSGEIDVLSRNTTWTLSRDAQIGLEFAGVNFYDGQGFMVRSDSGITSAMELDGASVCTNLGTTTELNMADFFRANGMSYEPVVFEKADEVVNAYDEGRCDTYTTDKSGLAAQRTKLADPDAHVVLPETISKEPLGPVVREGDGDWADIVRWSLNAMIEAEEFGLDKGSASSTCATTGNPVVARLCGSEGGNGAALNLGDSWSYDIISQVGNYGDIYEANVGANTPVGLARAGSPNASYKNGGVLYAPPAR*
>MP0790_megahit_173293_2-313
WFNIVKWSLFAMLNAEELGVSQANVDEQLSSDNPDVMRLLGQDGDFGEAMGLSSDWAYQIVKQVGNYADIYDRNVGADSDFNIARGLNALWKDGGIQYAPPIR*
>MP0790_megahit_173293_539-1564
MINKKHLVLLASAGAISLAGIATAQANTLEDTRARGAVQCGVSDGLPGFSAPDDSGNWQGLDVDVCRAVAAAVLGDADAVNYISLNAVERFTALQSGEVDVLSRNTTWTTTRDTTLGLNFTGVTFYDGIGFMVNKDLGISSADELDGAAICIQSGTTTELNVADYFRANGMEFDPIVFDTSEQTVGGFQAGRCDVLTSDTSQLAALRIQLDDPASAMILPDIISKEPLGPVVRQGDDEWFNIVKWSLFAMINGEEYGITSENVDEMLNSDNPDIARLLGQDGNYGEGMGLEADWAYNILSQVGNYGESFERNVGMGSPLEIERGINALWTQGGIQYAPPIR*
>MP0790_megahit_175155_2-769
CTRIWDNPIRFVPSSMSRPISCRLIGAVGGLIGLLSGCATLGDGTGSRLDLVQERGELFCGVSGKIPGFSFLSPDGRYAGLDVDLCKAMAAAFVGDSSKVQYRPLTAPERFTALRSGEIDLLSRNTTHTLSRDAAGGNGLSFAPTVFHDGQGLMVSVGSGVRSMADLSGKAICVGSGTTTEQNLNDAFAAQGLPYTPIKYQDLNQVVGGYLQGRCAAMTSDRSQLASARSGFKDPQEHVILADRLSKEPLAPAVVG
>MP0790_megahit_178430_3-1001
MKYSVILGTMTAAGLAAGAAMAGTLDDVQARGKLNCGVSTGLTGFAEPDASGVWQGFDVGVCRAVAAAVLGDPMAVEFVPLTTKVRFTALNSGEIDMLARNTTWTFQRDVELKLEFVGVNYYDGQGFMVPSELGVSSASELDGATVCIQTGTTTELNLADFFRVNNISYEPVPVETGGEAQQQYFAGACDVYTTDASALASTRAAASDPSQHVVLPEIISKEPLGPLVRHGDNEWGDVVRWTLNALITAEELGVTSGNLAEMVAGTNNPEINRLLGTEGTLGEWLGLSADWAQNVLAAGGNYGELFEANIGVNTPLGIARGLNAQWTDGGLIY
>MP0790_megahit_180995_1001-2083
MSLPPFVDDSPTQNKPNREKQMKLNLLTAALGLSVAALATAGASAQTLDTVKERGTLRCGVNTGLPGFASQNDQGEWQGLDVDYCKAIAAAVFGDVSKVQYSPLSAVQRFPALQNNEIDVLARNTTWTMDRDTTLGLAFAGVNYYDGQGFMVKNDLGVTSALELSGATVCVQSGTTTELNLADYFATNNMEYNPVVIESQSDVNSAYDSGRCDVLTTDASGLAASRLEMANPDNHTILPEIISKEPLGPAVRQGDDQWFNVVKWTHYALLNAEELGVTQENVDEMMKSENPEIRRLLGQDKNYGEAIGLGQDWVVNIIKGVGNYGEIFERNIGVNTPLKIQRGQNALWTDGGLQYGMPIR*
>MP0790_megahit_189638_1040-2062
MKGNLFRGVVALSVTFLCNTALHASTFDSIKKRGFLKCGVTTGLAGFGELGQDGTWTGFDVDFCRAVAVATLGDKDKVKFTPLTAKERFTALQSGEVDVLARNTTWTFTRDADLGLSFAGVNYYDGQGFLVNKNTGVFSAKELDGATICVKAGTTTELNLADFFTTYGMKFKPVVFEKAEEETAAFESGRCDVLTTDQSQLYSMRARMKKADDTVVLPEVISKEPLGPVVRQGDDQWFKVVRWTLAALVNAEELGVNSKNVDAELKNKDPQVKRLLGVDPMSASKKLGLKDDWAYQVVKQVGNYGEVFERNIGVNTPLKIKRGLNALWSDGGLQYAPPMR*
>MP0790_megahit_191314_308-1360
MRIHLLALPLVSFLFILNGCATLGEGGASRLDLIKRRTELRCGVSGKIPGFSFLQRDGSFAGLDVDICRAFAAAITGSPDQVQYRSLTAPERFTALRTGEIDLLSRNTTFNLSRDAAGGNGVSFAPVVFHDGQGLLVKRSSGVSNLNNLKGKTICVGSGTTTEQNLNDAFQARGIDYKPIKYQDLNQVIAGYLQGRCSAMTSDRSQLAAARSGFNNPEQHVILPEVLSKEPLAPLAAGGDQRLTDAMRWVIYALIAAEELGITQQNIGDKLEEAQRRPELTQLRRFLGVEGDLGQKLGLNNDFIVKVIQAVGNYGEIYNRHLGPESAVPIPRGLNNLYRNGGVLTSPPFQ*
>MP0790_megahit_192149_3-533
MRVHLLALPLVSFLFILNGCATLGEGGASRLDLIKRRTELRCGVSGKIPGFSFLQRDGSFAGLDVDVCRAFAAAFTGSPDQVQYRSLTAPERFTALRTGEIDLLSRNTTFNLSRDAAGGNGVSFAPVVFHDGQGLLVKSNSGVSNLNNLKGKTICVGSGTTTEQNLNDAFQARGIDY
>MP0790_megahit_192352_590-922
VKDDDPQWLKLTRWVVWATLEAEELVITQGNIEDKLIQPDQHTSDFLEVDADAARQVGVPVNFTEHIIRAVGNFGEIYDRHFGKGSAFQMDRGQNALWLNGGLMYPPPFN*
>MP0790_megahit_195076_3-467
MRKSIFIIMSSILLIAGGLQAATLDDVKARGNLLCGVSTGAPGFATIDDSGKDVGFDVDYCRAVAAAIFGDPMAVKFVGLTSAVRFTALAAGEVDILARNTTWTYSRDTDLKQTFLGVNYYDGQGFMVKKKLGVNSTLDLDGATVCIQVGTTTEL
>MP0790_megahit_206282_1-675
CRAVAAAVLGDADKVKYTPLSAKERFTALTSGEIDVLARNTTWTLSRDADIGLTFVGVNFYDGQGFMVRKASGINSVNDFRDGISACTNTGTTTELNMRDFFNSKNIKYEPIAFEKADEVVQAYDAGRCDTYTTDKSGLAAQRTKLSAPDDHKVLPETISKEPLGPVVRQGDSVWEDIVRWSLNVMIEAEEYGVNSSNASSLKDSENPAIKRLVGAEGELGAAFG
>MP0790_megahit_207764_108-611
MIKSIKTWILVGFASLLLVACGQGGGGAGSKKSKTLENTKKAGFVKCGVSQGLPGFSNADASGNWSGIDVDVCRAVAAAVLGDADKVKYTPLSAKERFTALTSGEIDVLARNTTWTLSRDADIGLTFVGVNFYDGQGFMVRKNSGINSVNDFKNGISACTNTGTTTEL
>MP0790_megahit_224137_7810-10851
MVALKQRIRRDCMLYYYQGQLFNKQIKIGFRNIKAVGEGDVVNDTLNGVIDIIYDGMITTNQFNAIWDYDNKYFQLNTPGVIGTLSTSPVLRFVMQDFGGLTGRILVTNNKKNPVKQTLVINPPCGPVDYIWSGTKQLNEPFFLSCGQSLTINPGTQIICNKGMTFETTGMLIIQQGATFKANGTKISPIVFKAKDLEENSIAKGRWGGIVVLGEDTDEDIVNGFNKDDSLSKYEERFTYGKHFSNYADDMTYTKTFRGETKIQMKYITIKNCGYALDTNNGIGALSLYGISDLNENSISNIQILHTDYNGIHIVGGSLSMNDIVVKNSHNNNINISKSYMGVLSNTVLLERGNLFINIENSTPPIYAMFNAKADEPLIQGETWVNNDNNEITLLDNDFDNTILIWGSIYETDTRNTNLVAIWSNTVLLDKPYFVKQGQTLTIEPGTVIKCKKGTEFENTGMLIVEQGGTLNAIGSNTHPILFISKNDPEFSNATGSWGGIILLGEEAALNTIPGFSNVGSNLNLTYSEKMSYGKLNKGNTTIQIEHIVIRHSGQEISPGYKCGGLVACGIAKNSTNFINNIQILYSNNNGLELLNGSISITNLVVNNCKNANIFVNEGYEGILTNVITINKGNYFIEGGSSVIPSYITLQIKTDAQLVENVNWRNLNNVNISFLNNIAFNDMENKFAHITNADINTSYVGKNILNHIRNKGKITIGINEFLKGFGFKYSLTDFVGFYATFGKILADVIGVSSEFIAVSESDAFTKLEDREIDILCRNTEINMELENTARSPITWFYDGQGFMVKKSLGLNSINDIVTTTNPINIGVIDNTSDEYNVIHKQTNSNSNITIQIYNNANSLEEGILNNTLHVITANKSVLGSIYATLNNAEQDTVSILEETLNTKPCGPYIMHNESELETIVLFVYNVLIAADKYGLTSLNIDDAMIDNGHVGKAFLDKDIYYKNLLYLNKSIYNIIKEYGSYSELYCKYVKEVGLTIDYNKNFLTNGLLISGSF*
>MP0790_megahit_237449_3-392
NELPKPRQANVFDESIALEPLGLMVRQSDIDLYQLIQWMHYALVLSEQKNITQATIASKQLTLSDFNEQMGIMSLTMSHLPDHWLYQVINAVGNYGEIYSRNLTKPLNIPRNNNKLMSQGGMMYSPSFN*
>MP0790_megahit_248803_76-579
MTKSRSFVSLLSTCLAMSACATLGAGDTSRFDLISKRGELRCGVSGKIPGFSFLQRDGSYAGMDVDLCKAFAAAFVGDPSKVQYRPLTAPERFTALKTGEIDLLSRNTTFNLSRDASGGNGASFAPVVFHDGQGLLVERNSGIGSLKDLKGKSICVGSGTTTEQNLND
>MP0790_megahit_256561_414-563
NDWSLRIIKQVGNYGESYKRNIADTGILPDRGPNQLWTKGGILYVPPAR*
>MP0790_megahit_265732_320-523
MKKLLSILAVSVFAFSANAGTLDDVKNRGFLKCGVTTGLAGFAAPDDSGEWAGLDADMCRAVAVAVFG
>MP0790_megahit_265797_987-2006
MKQKTTAVLSAAALVLGVAGTTQAGTLEDVQSQGVLRCVVSTGIAGFAQPDASGVWKGFDIDFCRATAAAVLGDANKIEAVTSTGKTRFTKLNAGEGDVLWRNTTITFSRDVGVKLRFHGVNYYDGQGFMVKKSLGVKSATELDGASVCIQTGTTTELNLADYFSSNGMNYEPVTIETNDEARQNYESGRCDVYTTDASGLASTRSALPNPDDHMVLPEIISKEPLGPATRHGDDQWSDIVTWVLNATITAEELGVTMANVDQMKSSKNPEVLRLLGVDGSQGQELGLSNDWAYQIIKQVGNYGEIFERNIGVDTPLGIARGLNALWTEGGLMYSPPFR*
>MP0790_megahit_268125_1-666
VCRAVAAAVLGDANKVKFTPLSAKERFTALTSNEIDILSRNTTWTLSRDADIGLTFVGVNFYDGQGFMVRKNSGYSSVNDFKNGISACTNLGTTTELNMRDFFNSKGISYEPVTFEKADEVVAAYDAGRCDTYTTDKSGLAAQRIKLSSPDDHIVLPETISKEPLGPVVRQGDSVWEDIVRWSLNTMIEAEEYGVTSANADSMKTSDNPAVKRLVGAEGELG
>MP0790_megahit_271085_1-198
RLLGGDGELQTTMGLSADAFHQVIKQVGNYSDIYNRNLNPVGLYREGSANAGWKDGGLIYAPPAR*
>MP0790_megahit_272147_1-477
EVVAAYDAGRCDTYTTDKSGLAAQRTKMSNPDDHIVLPETVSKEPLGPVVRQGDSVWEDIVRWSLNAMIEAEEYGITSANADSMKTSDNPAVKRLVGAEGELGAAFGLDNEWSLRIIKQVGNYGESYKRNIADTGILPDRGPNELWTKGGILYVPPAR*
>MP0790_megahit_272277_3-398
MIKSIIISAVTVAGLTAGAAFAGTLDDVQARGKLNCGVSTGVPGFAEPDANGVWQGFDVAVCRAVAAAVLGDSDAIEFVPTTGKTRFTALASGEIDMLARNTTWTFSRDVDLKFEFVGVNYYDGQGFMAKAD
>MP0790_megahit_272479_123-1013
MKKLFFGALAALTLAAGGTFAGTLDDVKARGSLLCGVSTGAPGFATVDDSGKDIGFDVDYCRAVAAAVFGDPMAVKFVGLTSAVRFTALAAGEVDILARNTTWTYSRDTDLKQTFLGVNYYDGQGFMVKKELGVSSAKELDGATVCVQVGTTTELNLSDFFKENGMSYEPVPTADNAESQQQYLAGACDTYTTDASALHGTRVNLEKPDDHLVLPEIISKEPLGPLVRHGDDNWADIGRWVLNALIIAEEKGVTKANIDSFADTKDAEIHRLLGTGSDDILAMVGLPKNAMYNAIKA
>MP0790_megahit_274659_512-1573
MSRPISSRLIGAVGGLIGLISGCATLSDGTSSRLDLVQSRGELLCGVSGKIPGFSFLSPEGRYAGLDVDICKAMAAAFVGDSAKVQYRPLTAPERFTALRSGEIDLLSRNTTHTLSRDAAGGNGLSFAPTVFHDGQGLMVSVGSGVRSMADLSGKAICVGSGTTTEQNLNDAFAAQGLPYTPIKYQDLNQVVGGYLQGRCAAMTSDRSQLASARSGFKDPQQHVILEDRLSKEPLAPAVVGGDQRMADATNWVVYALIEAEERGITQANLDDVLERAVADPSQAALRRFLGVDGGLGAKLGLPDDFVVQVIRATGNYGEIYNRHLGPGSAVTIPRGPNRLGGEGGLMISPPFT*
>MP0790_megahit_278280_3-518
TITLVTVEKFSEAMDKFIAGECDIVTTDGSALVGRRAVNDALNDWSIFPTSPISKEPLGPVYRSNDSMWGDVINWVVYATIIADEYGVTSANVDSVDTDALPELGRLFGANDGELQTVMGLSADAFYNVIKQVGNYDEIYSRNLNPVGLFREGGANDRWTNGGLIYAPPAR*
>MP0790_megahit_285717_10466-11569
MWRLLATLFALALAASACGGSDSSDDSSASGSSSDAEETEVTLAASGESLLDTIKSRGTLNCGVSGSAVAFSELQADGSMAGFDADYCRVVAAAILGDANKVNFVSLTAAERFTAVQTGDVDLLMRNTTWTQSRDSEVGMDFGPTTYYDGQQLMGRESDGFSGSSQVSDVGGSVICTSAGTTTEKNIADAAAEAGVSIELQTFEDFDTVTNNFISGACDIITTDGSALVGRKAKQQPDGENWVIFPATPISKEPLGPTYGQNDSAFADAVNWAVYATIIADEKGLDSSNVDMMLTSGDTETIRLLGGEGELQSGMGLPADAFYQVISQVGNYGEIYSRNLNPVGLSREGSANAAWTAGGLVYAPPAR*
>MP0790_megahit_291872_1-588
MRRFVSGIVGLAALLAGCATTNQDNSSRLDLIKNRNELICGVSGKIPGFSFLKSDGSYQGLDVDICKAFAAAIIGDSEKIQYRPLTAAERFTAIKTGEIDLLSRNTTFTLSRDSSGGNGLTFAPVVFHDGQGLMVKKESGIKSLKDLANKSICVGSGTTTEQNINDAFESSSLPYTPIKYQDLNQVVAGYLQGRCS
>MP0790_megahit_301978_393-1409
MKTSFILGAVTVAGLTAGAAFAGTLDDVKARGKLNCGVSTGVPGFAEPDANGVWQGFDVAVCRAVAAAVLSDSDAIEFVPTTGKTRFTALASGEIDMLARNTTWTFSRDVDLKFEFVGVNYYDGQGFMAKADLGVSSATELDGATVCIQTGTTTELNLADFFRSNNMSYEAVPVETGSEAVTNYMAGACDVFTTDRSALAARRANMENPNDHVVLPEIVSKEPLGPLVRHGDNNWGDVVRWTLNALITAEELGVTAGNVAEMAKGTNNPEMNRLLGAEGNLGEMLGLDADWAHRAISVSGNYGEIFENNIGASTIIGLARGVNAKWTDGGLIYSPPFR*
>MP0790_megahit_305596_3-896
MSKKAIVSLLVLSMVAVACATDTAEEEVAVEEEHDHSDESTLEMVLERGFVKCGVSGSATAFSETGADGSITGFDADYCYAVAAALFGDYSKVEFKSLTSAERFTSLAAGDIDVLIRNTTWTQSRDTELGNDFGPTTYFDGQQLMGRNSDGISSSSTLADIDGLSVCTNAGTTTEKNITEGAGLVGATITLVTVEKFSEAMDKFIAGECDIVTTDGSALVGRRAVNDALNDWSIFPQSPISKEPLGPVYRSNDSMWGDVINWVVYATIIADEYGVTSANVDSVDTDAFPELGRLFGAN
>MP0790_megahit_307740_1-777
FTALRSGEIDLLSRNTTWTLSRDAARGNGLSFGPVVFHDGQGLLVPEAAGIRSLKDLSGKAICVGSGTTTEQNLNDTFAAEGIPYTPIKYQDLNQVVGGYLQGRCAAMTSDRSQLASARSGFADPEKHVILADRLSKEPLAPAVVGGDQTMADAMTWVVLALIEAEERGITQTNVNAMVEQAEADASQTALRRFLGIDGALGSKLGLPNDFVVQVIRATGNYGEIYDRHLGPATPVAIPRGANRLAEDGGLMIAPPFT*
>MP0790_megahit_312434_33-806
MRQKTTAVLSAAALVLGMAGTAQAGTLEDVQSRGVLRCVVSTGIAGFAQPDASGVWGGFDIDFCRATAAAVLGDASKIEAVTSTGKTRFTKLNAGEGDVLWRNTTITFSRDVSVKLRFHGVNYYDGQGFMVKKDLGVSSASELDGASVCIQTGTTTELNLADYFSSNNMQYEPVAIETNDEARQNYEAGRCDVYTTDASGLASTRSALPDPDAHMVLPEIISKEPLGPATRHGDDQWSDIVTWVLNATITAEELGVNS
>MP0790_megahit_314834_2-604
MTKRRSLISLLSACLALSACATLGDGDESRVDLIRNRGELRCGVSGKIPGFSFLQRDGSYAGLDVDLCKAFAAAIIGDPSKVQYRPLTAPERFTALKTGEIDLLSRNTTFNLSRDASGGNGVSFAPVVFHDGQGLLVQRNSGIRSLKDLKGQSICVGSGTTTEQNLNDAFQSLGLPYKPIKYQDLNQVVAGYLQGRCQAMT
>MP0790_megahit_320197_3-506
EPVPIETNDEARQNYEAGRCDVYTTDASGLASTRSALPNPDDHMVLPEIISKEPLGPATRHGDDQWSDIVTWVLNATITAEELGVTMANVDEMKGSNNPEVRRLLGVDGSQGSELGLSDDWAYQIIKQLGNYGEIFERNIGVNTPLGIARGLNALWTDGGLIYSPPFR
>MP0790_megahit_324382_272-574
MKKLLSILAVSVFAFAANAGTLDDVKNRGFLKCGVTTGLAGFAAPDDSGEWAGLDADMCRAVAVAVFGDRSKVEFITTTGKSRFPTLASGEVDMLARNTTW
>MP0790_megahit_328076_3-173
GLGITLLAPTLWVPATAMADTLEAIQERDSVRCGVNAAQPGFSSLDDNDQYRGLDL*
>MP0790_megahit_328076_145-609
MTNTAAWTSSRDTTLGMNFTGVSYYDGQAFMVASDLGVQSAKELDGAAVCTQSGTTSELNLSDYFRINNMTYDAVVFDSPEQSIAGFEAGRCDVLSSDASQLYAQRIQLADPNMAVVLPEIISKEPLGPAVRQGDDQWFNIVKWSLFAMLNAEEL
>MP0790_megahit_328235_3-506
GLGITLLAPTLWVPATAMADTLEAVQERDSVRCGVNAAQPGFSSLDDNDQYRGLDTDVCRAIAAAALGDASKVNFVPLDSVERFAALQSGEVDVLSRTTTWTSSRDTTLGMNFTGVSYYDGQAFMVASDLGVQSAKELDGAAICTQSGTTSELNLSDYFRINNMTYDA
>MP0790_megahit_328989_262-666
MNGFEFSRLNQEEVNMKKSVIISAVTVAGLTAGAAFAGTLDDVQARGKLNCGVSTGVPGFAEPDANGVWQGFDVAVCRAVAAAVLNDSDAIEFVPTTGKTRFTALASGEIDMLARNTTWTFSRDVDLKFEFVGVN
>MP0790_megahit_330567_167-493
MADAMTWVVLALIEAEERGITQANVNAMVQQAEADDSQTALRRFLGVDGALGSKLGLPDDFVVQVIRATGNYGEIYDRHLGPATPVAIPRGANRLAEDGGLMIAPPFT*
>MP0790_megahit_332669_3-650
GQGFMAKADLGVSSATELDGATVCIQTGTTTELNLADFFRANNMSYEAVPVETGSEAVTNYMAGACDVFTTDRSALAARRANMENPNEHVVLPEIVSKEPLGPLVRHGDNNWGDVVRWTLNALITAEELGVTAANVAEMAKGTKIPEMNRLLGSEGNLGEMLGLDAEWAHRAIAVSGNYGEIFENNIGASTIIGLARGVNAKWTDGGLIYSPPFR*
>MP0790_megahit_334842_1770-2246
LQGRCAAMTSDRSQLASARSGFKDPQQHVILEDRLSKEPLAPAVVGGDQRMADATNWVVYALIEAEERGITQANLDDVLERAVADPSQAALRRFLGVDGGLGAKLGLPDDFVVQVIRATGNYGEIYNRHLGPGSAVTIPRGPNRLGRDGGLMIAPPFT*
>MP0790_megahit_335772_1-957
TLEQVQERGFLKCGVSTGATGFTEVADDGSYSGFDVDYCYAVAAAVFGDYSKVEFKQLTAAERFTALSAGEIDVLIRNTTWTQSRDTELGNDFGPTTYYDGQQLMGRKADGLSESSTLADIDGLRVCTNAGTTTEKNITEGAGLVGATIELVTVEAFSEAIDKFIAGECDIVTTDGSGLVGRRAVNDALNDWAIFPASPISKEPLGPTYRSNDSQWADIVNWTVYATIIADEYGVTRANIDSFDYEAAPEMGRLFGKNDGELQTKMGLSADAYYNVVKQIGNYDEIFSRNLNPLGLYREGSYNDYWNNGGLVYAPPAR*
>MP0790_megahit_339696_2153-3265
MTSKFVKLLAVALAIGVVAAACGSDEEEAPAAAPATTAAAVATTAQVEMVADGSLLDTVQARGTLHCGVSGSAVAFSETQADGSVTGFDADYCRAVAAAVLGDANAVKFTSLTASERFTAVQSGDVDVLIRNTTWTQSRDTDVGMDFGPTTYYDGQQLMGRASDGFTANSGAADLEGAVVCTNAGTTTEKNVSEYASLAGVNITLKTFETSDEYWQGFIDGACDISTTDGSALVGRKVKQQPADEEWVIFPATPISKEPLGPTYGQNDSKWADAVNWTVYATIIADEYGVNQSNVDSAVKEGELGRLLGGDGELQTTMGLSADAFHQVIKQVGNYSDIYNRNLNPVGLYREGSANAGWKDGGLIYAPPAR*
>MP0790_megahit_340992_652-1137
MTKRRSLISLLSACLAISACATLGDGDASRLDLIRKRGELRCGVSGKIPGFSFLQRDGSYAGLDVDLCKAFAAAIISDPSKVQYRPLTAPERFTALKTGEIDLLSRNTTFNLSRDASGGNGVSFAPVVFHDGQGLLVQRNSGIRSLKDLKGQSICVGSGTTT
>MP0790_megahit_342188_832-1143
METSAVHQEGLRIWDNPSRIVPTLMFRTCNRLLVGATVGLAALVSGCASMDGASVSRLELVKQRGELLCGVSGKIPGFSFLSAEGAYTGLDVDICRAMAAAFVG
>MP0790_megahit_344908_4-1137
MIKKSRILQLLAVLFAFTLITAACGDDDDSGSSSASESSESAESTEDEVTLTQDGDSLLDTVKARGTLNCGVSGAAVAFSTLDPSGEMVGFDADFCRAVAAAVLGDASAVNFVSLTAAERFTAVQSGDIDVLMRNTTWTQSRDTDVGMDFGPTTYYDGQQLMGKASDGFSGSSSVADLDGATICTNAGTTTEKNIGDAAEAAGITINLQTYEDFDIVTDNFISGACDVVTTDGSALVGRKAEQQTEGEEWVIFPGAPISKEPLGPTYGQNDSTWADVVNWTVYATIIASEKGIDSGNAASVLGNDAFDAEAQRLMGGEGELQTLMGLNADAFQQVITQVGNYDEIYTRNLGPVGLTRSGSSNAGWEDGGLIYAPPAR*
>MP0790_megahit_347329_3-542
DAAAEAGVSIELQTFEDFDTVTNNFISGACDIITTDGSALVGRKAKQQPDGENWVIFPATPISKEPLGPTYGQNDSAFADAVNWAVYATIIADEKGLDSSNVDMMLSSGDTETIRLLGGEGELQSGMGLPADAFYQVISQVGNYDEIYSRNLNPVGLSREGSANAAWTAGGLVYAPPAR*
>MP0790_megahit_348416_7-1020
MRNLTIIILSSFLALAGGLTAATLDDVKARGNLLCGVSTGAPGFATIDDSGKDVGFDVDYCRALAAAIFGDPMAVKFVGLTSAVRFTALAAGEVDILARNTTWTYSRDTDLKQTFLGVNYYDGQGFMVKKDLGVSSTTELDGATVCIQVGTTTELNLADYFKENGMSYEPVPTADNAESQQQYLAGACDTYTTDASALHGTRVNLENPDNHLVLPEIISKEPLGPLVRHGDDNWADIGRWVLNALVIAEEKGITQSNIDSWKDTKDAEIHRLLGTGDDDMMAMVGMPKDAMYNAIKAGGNYGEIFENNLGATSGINIERGVNASWTKGGILYSPPFR*
>MP0790_megahit_348820_2-601
MRRLVSVIVGLAALSAGCATTNQDNSSRLNLIKNRNELICGVSGKIPGFSFLKSDGTYQGLDVDICKAFAAAIIGDSEKIQYRPLTAAERFTAIKTGEIDLLSRNTTFTLSRDSSGGNGLTFAPVVFHDGQGLMVKKESKITGLKDLADKSICVGSGTTTEQNINDAFESASLPYTPIKYQDLNQVVAGYLQGRCSAMTS
>MP0790_megahit_351165_2-187
MRRLVSVLVGLAALSAGCATTNQDNSSRLNLIKNRNELICGVSGKIPGFSFLKSDGTYQGLD
>MP0790_megahit_359968_2-676
MFRPISSRLIGAVGGLIGLLCGCATLGDGTDSRLNLVQTRGELLCGVSGKIPGFSFLSPDGRYAGLDVDVCKAMAAAFVGDSTKVQYRPLTAPERFTALRSGEIDLLSRNTTHTLSRDAAGGNGLSFAPTVFHDGQGLMVSVGSGARSMADLSGKAICVGSGTTTEQNLNDAFAAQGLPYTPIKYQDLNQVVGGYLQGRCAAMTSDRSQLASARSGFKDPQQHVI
>MP0790_megahit_362333_4939-6063
MQKHLLLRLLAVLLGFTLVASACGDDDSDSGEAADSSSDSSDDSEDVVEATQDGSVLAAVVARGELNCGVSGAGVGFSVTQPDGSQVGFDADYCRATAAAILGDADAVNFVPLTAAERFTAVQTGQVDVLFRNTTWTQSRDTDVGMDFGPTTYFDGQQLMGRAGDGFSGASGVADIDGAVVCTNAGTTTEKNIADAADAEGISIDLQTFEDFNQVTDAFINGACDIITTDGSALVGRKAEQQPADQEWAIFPATPISKEPLGPTYGQNDSAFADAVNWTVYATMIAEENGINQGNVDDAVANPPTAEIGRLLGGEGELQSAMGLSADAFYQVISQVGNYSDIFDRHLTPLGITREGSANAQWTDGGLIYAPPAR*
>MP0790_megahit_362687_3-701
MNKKTIVSLLVLALVAVACATDTTEDAAVEVVVEKTTLETVTERGFLKCGVSGSAVAFSETQADGSVTGIDADYCYAVAAAVFGDYSKVEFTALTAAERFTALSAGEVDLLIRNTTWTQSRDTDLGNDFGPTTYYDGQQLMGRNSDGLSGSSTLADIDGLRVCTNAGTTTEKNITEGAGLVGATIELVTVEAFPEAMEKFKAGECDLVTTDGSGLVGNRAKEDKMNDWAIFPA
>MP0790_megahit_373377_3-530
MRQKTTAVLSAAALVLGMAGTAQAGTLEDVRDRGVLRCVVSTGIAGFAQPDANGVWGGFDIDFCRATAAAVLGDASKIEAVTSTGKTRFTKLNAGEGDVLWRNTTITFSRDVSVKLRFHGVNYYDGQGFMVKKDLGVSSASELDGASVCIQTGTTTELNLADYFSSNNMNYEPVPI
>MP0790_megahit_373559_1-513
QFKNGISACTNIGTTTELNMRDFFNSRGISYEPVAFEKADEVVAAYDAGRCDTYTTDKSGLAAQRTKMKNPDEHIVLPETISKEPLGPVVRQGDSVWEDIVRWSLNTMIEAEEYGITSANADSMKTSDNPQIKRLVGAEGEMGAAFGLDNEWNLRIIKQVGNYGESYKRNI
>MP0790_megahit_375667_3-860
GFSFLSAEGAYTGLDVDICRAMAAAFVGDAEKVQYRPLTAPERFTALRSGEIDLLSRNTTWTLSRDSAGGNGLSFGPVVFHDGQGLLVPEAAGIRSLKDLSGKAICVGSGTTTEQNLNDTFAAEGIPYTPIKYQDLNQVVGGYLQGRCAAMTSDRSQLASARSGFADPEKHVILADRLSKEPLAPAVVGGDQTMADAMTWVVLALIEAEERGITQANVNAMVEQAEADASQTALRRFLGIDGALGSKLGLPDDFVVQVIRASGNYGEIYDRHLGPDTPVAIPRGAN
>MP0790_megahit_375793_1-159
GLSADAFYNVIKQVGNYDEIYSKNLNPVGLYREGSANAPWTDGGLIYAPPAR*
>MP0790_megahit_375797_971-1558
ATVCIQTGTTTELNLADFFRSNNMSYEAVPVETGSEAVTNYLAGACDVFTTDRSALAARRANFEVPTDHVVLPEIVSKEPLGPLVRHGDNNWGDVVRWTLNALITAEELGVTSANLEEMSKGTNNPEMNRLLGSEGNLGEMLGLDAEWAKRAIAVSGNYGEIFENNIGAATIIGLARGVNAKWTDGGLIYSPPFR*
>MP0790_megahit_381505_3596-4108
MKTSFILGAVTVAGLTAGAAFAGTLDDVKARGKLNCGVSTGVPGFAEPDANGVWQGFDVAVCRAVAAAVLNDSDAIEFVPTTGKTRFTALASGEIDMLARNTTWTFSRDVDLKFEFVGVNYYDGQGFMAKADLGVSSATELDGATVCIQTGTTTELNLADFFRSNNMSYEA
>MP0790_megahit_381631_259-900
MWRLLATLFALALAASACGSSDSSDDSSASGSSSDAEETEVTLAANGESLLDTVKSRGTLNCGVSGSAVAFSELQADGSMAGFDADYCRVVAAAILGDANKVNFVSLTAAERFTAVQTGDVDLLMRNTTWTQSRDSEVGMDFGPTTYYDGQQLMGRESDGFSGSSQVSDVGGSVICTSAGTTTEKNIADAAAEAGVSIELQTFEDFDTVTNNFI
>MP0790_megahit_383500_1-687
NDFGPTTYFDGQQLMGRVSDGLSSSSTLADIDGLRVCTNAGTTTEKNITEGAGLVGATIELVTVEAFSEAIDKFIAGECDIVTTDGSGLVGRRAVNDALNDWAIFPQSPISKEPLGPTYRSNDSQWADIINWVVYATIIADEYGVTRANIDSFDYDAAPEMGRLFGKNDGELQTKMGLSADAYYNVVKQIGNYDEIFSRNLNPLGLYREGGANARWTEGGLVYAPPAR*
>MP0790_megahit_383985_2-499
GATGFTEVGDDGSYSGFDVDYCYAVAAAVFGDYSKVEFKQLTAAERFTALSAGEIDVLIRNTTWTQSRDTELGNDFGPTTYFDGQQLMGRVSDGLSSSSTLADIDGLRVCTNAGTTTEKNITEGAGLVGASIELVTVEAFSEAIDKFIAGECDIVTTDGSGLVGRR
>MP0790_megahit_384151_605-679
GILPDRGPNELWTKGGILYVPPSR*
>MP0790_megahit_386504_670-1182
KYQDLNQVVAGYLQGRCQAMTSDRSQLASARSGFERPEDHVIVGDVLSKEPLAPLSSGGDQQLSDSMRWVVYAVITAEEMGITQANLDNKLQEAQDNPDLTKLRRFLGVEGDLGSKLGLSNDFVVNVIRATGNYGEIYNRHLGPDSAVPIPRGLNQLHRDGGVITAPPFQ*
>MP0790_megahit_389217_3-656
GFSFLSAEGAYTGLDVDICRAMAAAFVGDAEKVQYRPLTAPERFTALRSGEIDLLSRNTTWTLSRDAAGGNGLSFGPVVFHDGQGLLVPEAAGIRSLEDLSGKAICVGSGTTTEQNLNDTFAAEGIPYTPIKYQDLNQVVGGYLQGRCAAMTSDRSQLASARSGFADPDDHVILADRLSKEPLAPAVVGGDQTMANAMTWVVLALIEAEERGITQANV
>MP0790_megahit_389666_326-1378
MTKRRSLISLLSACLAISACATLGDGDASRVDLIRKRGELRCGVSGKIPGFSFLQRDGSYAGLDVDLCKAFAAAIIDDPSKVQYRPLTAPERFTALKTGEIDLLSRNTTFNLSRDAAGGNGVSFAPVVFHDGQGLLVQRNSGIRSLKDLKGQSICVGSGTTTEQNLNDAFQSLGLPYKPIKYQDLNQVVAGYLQGRCQAMTSDRSQLASARSGFERPEQHVILGDILSKEPLAPLSSGGDQQLSDAMRWVVYAVITAEEMGITQANVDNKLQEAQNNPDLTKLRRFLGVEGDLGDKLGLSNDFVVNVIRATGNYGEIYNRHLGPDSAVPIPRGLNQLHRDGGVITAPPFQ*
>MP0790_megahit_389857_491-1213
MNKKSIVYLLVFALVAVACATEAAEEEVTVEDEHDHESTLEQVQERGFLKCGVSGSAVAFSETQADGSVTGIDADYCYAVAAAIFGDYSKVEFTALTAAERFTALSAGEVDLLVRNTTWTQSRDTELGNDFGPTTYYDGQQLMGRNSDGLSASSTLKDIDGLRVCTNAGTTTEKNITEGARLAGAAIELVTVEAFPEAMEKFKAGECDLVTTDGSGLVGNRAKEGALNDWAIFPASPISKE
>MP0790_megahit_391491_3-452
MNKSVFFGALTVAGLAAGAAAASTLDDVKARGKLNCGVTTGLAGFAAPNANGEWEGFDVAVCRAVAAAVLGDPAAVEFIPTTGKTRFTALASGEIDFLARNTTWTFSRDVDLKFDFIGVNYYDGQGFMVPKELGVSSAKDLDGATVCIQT
>MP0790_megahit_392417_447-989
LADYFSSNNMNYEPVPIETNDEARQNYEAGRCDVYTTDASGLASTRSALPNPDDHMVLPEIISKEPLGPATRHGDDQWSDIVTWVLNATITAEELGVTMANVDEMKGSNNPEVRRLLGADGSQGSELGLSDDWAYQIIKQLGNYGEIFERNIGVNTPLGIARGLNALWTDGGLIYSPPFR*
>MP0790_megahit_396545_30-572
TERVGLAGGTIQLITVEAFSEAIDKFIAGECDIVTTDGSGLVGRRAVNDALNDWVIFPTSPISKEPLGPTYRSNDSQWADIINWTVYATIIADEYGVTKANVDSADLEANPELGRLFGANDGELQTKMGLDAKAYYNVIKQVGNYDEIFSRNLNPLGLFREGGDNDRWADGGLIYAPPAR*
>MP0790_megahit_398906_151-1266
MSKLFKLLSLFLAIGVVAAACSSDSSDDASTTAAPAETTAAPATTAVELDADGSLLDTVIARGTLNCGVSGSAVAFSETQADGSVTGFDADYCRAVAAAVLGDADAVNFVALTASERFTAVQTGDVDLLMRNTTWTQSRDSDVGMDFGPTTYYDGQQLMARVDDGFDASSTVADLDGAIVCTNAGTTTEKNIAEAAELAGADIELLAFETSDEVYETFIAGGCDITTTDGSALVGRKVKQQPADQEWVIFPATPISKEPLGPTYGQNDSAWADVINWTVYATIIMDEYGITSANVDDHVGDPGEVGRLLGGEGELQTVMGLNADAFHQVIKQVGNYSEIYNTNLNPVGLVREGSANAGWLDGGLIYAPPAR*
>MP0790_megahit_399248_197-838
MNKKTIVSLLVLALVAVACATDTADDAAVEVVVEKTTLETVTERGFLKCGVSGSAVAFSETQADGSVTGIDADYCYAVAAAVFGDYSKVEFTALTAAERFTALSAGEVDLLIRNTTWTQSRDTDLGNDFGPTTYYDGQQLMGRNSDGLSGSSSLADIDGLRVCTNAGTTTEKNITEGAGLVGATIELVTVEAFPEAMEKFKAGECDLVTTDGSG
>MP0790_megahit_399330_1-654
KGETLNKKTIVSLLVLALVAVACATDTAEEAAVEVVVEKTTLETVTDRGFLKCGVSGSAVAFSETQADGSVTGIDADYCYAVAAAVFGDYSKVEFTALTAAERFTALSAGEVDLLIRNTTWTQSRDTDLGNDFGPTTYYDGQQLMGRNSDGLSGSSSLADIDGLRVCTNAGTTTEKNITEGAGLVGATIELVTVEAFPEAMEKFKAGECDLVTTDGSG
>MP0790_megahit_399976_517-951
MNKKAIVFLLVFAMVIVACGDTTEEVAVEATEEEHDHEDESTLEQVQERGFLKCGVSTGATGFTEVGDDGSYSGFDVDYCYAVAAAIFGDYSKVEFKQLTSAERFTALSAGEIDVLIRNTTWTQSRDTELGNDFGPTTYYDGQQL
>MP0790_megahit_401740_1038-2114
MNKKTIVFLLVLALVAVACATDTATEEVAVEEEHDHEDHSTLEEVQERGFLKCGVSGSAVAFSETQADGSVTGIDADYCYAVAAAVFGDYSKVEFTALTAAERFTALSAGEVDLLIRNTTWTQSRDTELGNDFGPTTYYDGQQLMGRNSDGLSASSTLKDIDGLRVCTNAGTTTEKNITEGARLAGAAIELVTVEAFPEAMEKFKAGECDLVTTDGSGLVGNRAKEGALNDWAIFPASPISKEPLGPVYRSNDSQWADVVNWTVYATFIADEYGVGRANVDSFDYDANPEMGRLMGKNDGELQTVMGLSADAFYNVIKQVGNYDEIYSKNLNPVGLYREGSANAPWTDGGLIYAPPAR*
>MP0790_megahit_402034_1421-1918
VETNAEGQQQYLAGACDTYTTDASGLAATRATFENPGEHIILPEIISKEPLGPLVRHGDNDWGDVTRWVLYALIAAEELGVTSANVEEMTTNTTNPEVARLLGTEGTLGEMLGLEADWAKKAIASQGNYGEIFAKNIGEETPIGLARGLNAQWTDGGLMYAPPFR*
>MP0878_megahit_3371_2-346
MIRVKSTLAVLGAATLLSVSGLAQAGATLDAVKKKGFVQCGVSDGLPGFSFTNAKGEYKGIDVDVCRAVAAAVFGDANKVKFTPLTAKERFTALQSGEVDVLSRNTTWTSSRDSA
>MP0878_megahit_15409_341-760
MTLKSMLVAATAALALTGAASAGTLDDIKKKGFVQCGVTTGLAGFAAPNDKGVWEGFDVDMCRAVGAAVFGDPGKVKYTPLTAKERFTALQSGEIDMLARNTTWTFTRDVNLGLTFVGVNYYDGQGFMVRKDLGVKSAKD
>MP0878_megahit_20700_202-807
AKELDGATVCIQAGTTTELNLSDYFRANSLKYTPITYDTSDESAKSLESGRCDVLTSDQSQLYAQRIKLAKPDDYVVLPEVISKEPLGPAVRQGDEEWFDIVRWSLLAMINAEELGITAANVEETAKTTKNPDVARLLGAEGEYGKDLKLPKDWAVQIVKQVGNYGEVFERNIGSGSELKIERGLNALWTNGGLQYAPPVR*
>MP0878_megahit_28194_2-208
IQRILGVTGKFAAKLKLSESWAYNAIKGVGNYGEIWDRHLGPNTKIAADRGLNNLWTNGGLMISPPFR*
>MP0878_megahit_34382_397-576
MKFLFASLLLTTASLAAPAVQAGAALDDIKSGDALVCLVSPNAPGFSVPDSQGVFQGFNA
>MP0878_megahit_47787_905-1360
DKSNLAGQRSKYPSDAGGSDALTILPITLSKEPLGPVTRDNDSKWFDVVNWIVIGTIAAEEMGISSQNLQAHIANPKNKNQARLLGVGWDGGEVTDLGLGISADFMQKVLYQVGNYGEIYARTIEPIGIPRSGSLNALWTQGGIIYAPPMR*
>MP0878_megahit_51191_93-563
MRLKSTLIASAAVLAMGVVSGAQAGTLEDVQNRGTLRCVVSTGIAGFAYTDSSGTWKGFDIDFCRATAAAVVGDADKFSTVKSTGKTRFTLLNAGEGDVLWRNTTITFSRDVGVKLRFHGVNYYDGQGFMVKKGLGVKSATELDGASVCIQTGTTTE
>MP0878_megahit_55225_572-1048
MKRTVTLGALAVAGLTAAGAAGAATLDDVKARGTLNCGVATGLPGFAAPDANGVWQGFDVALCRAVAAAVLGDPMAVEFVPTTGQTRFTALASGEIDMLARNTTWTFSRDVDLKFEFVGVNYYDGQGFMIPKALGVSSAKELDGATVCIQTGTTTELNL
>MP0878_megahit_55895_83-574
MRLKTTVTLAAVALALGVTSGAQAGTLQDVQARGVLRCVVSTGIAGFAKPDANGVWGGFDIDFCRATAAAVLGDAGAIEAVTSTGKTRFTKLNAGEGDVLWRNTTITFSRDVGVKLRFHGINYYDGQGFMVKKSLGIGSALELDGASVCIQTGTTTELNLADYF
>MP0878_megahit_61089_1014-1685
MKRKTRYSRIIGIAAGTLFAAAVFSQNAVADRLEEVQKAGILHCAVVPGVPGYAYPDASGKLVGFDIELCRAVAAAVLGDADKVKTTKMNLPTSFGALQAGEVDIITHRFTWTFSRDVGTGMNYTRVMVWDGQGFLVRKSLGVKSLSELSGATFCLASGSTTEANAADYFRTHNMDFKSVTFSDMKAAAQAYNAGRCDVYSTDKFGLGARRLTFDDPSEHIILP
>MP0878_megahit_62417_3-362
ISKEPLGPAVRQGDDQWFNIVKWSLFAMLNAEELGVSQANVDEQLSSDNPDVMRLLGQDGDFGEAMGLSSDWAYQIVKQVGNYADIYDRNVGADSDFNIARGLNALWKDGGIQYAPPIR*
>MP0878_megahit_68832_2-481
MKLKTLFTSVAAVAALAFVGSTVAQAESTLEIVKKRGHLRCQVGTPSPGFYNLDASGEWYGSDVSICQAVASAIFGDKSKLEIQSVSSQVRFTALANGESDLLSRTATWTLLRDTQLGLDFTATNFYDGQGFMVPKDSGISSAMDLVGATVCVLTGTTTE
>MP0878_megahit_82245_1094-2158
MNSFAMFRASAVSCCAALVISLTACTSGPTSGEESSAFSGSTLAKVKARGTLNCAIHTGQLGMSYLDKRGRWQGFFVDYCRALAAAVLGDANKVKFMPVASNKRFTIVQTGEADVLSRTTTWTLTRDTELGVNFVGIMYYDGQSFLVPKSSGVAKANDLDGASICITKGTTSELNTADYFQRNGIRFKSIVFENPEEAKLAFFAGRCDAMTTDAFTLTVIRLADTENPDDYVVLNERLTKEPVGPVVRSDDEQWFEINKWVLNALIAAEEMGVSQANAAKMRANSPDPETRRMLGGLPGFGKSLGLDDDWAFRAIRATGNYEEIFTRHITPLGVDRGQNKLYKDGGLIYPLPMR*
>MP0878_megahit_91143_3-533
QDDVDAAYDNGYADGWNDGNFPSTLDTIIDRGSMKCGVKDNQYGMGYYDWDTGVWSGLDIEYCKAIAAAIGLDPETDVEYILASGSDRFNMLADGLIDVLIRTSTWTTNRDAGLDADFGAINFYDGQGILVNRDAFPDATSALDLDGASICVAVGSTSAGNIEDFFEENGMEYQAVS
>MP0878_megahit_91900_3-587
GLPGFSYTDASGRWKGFDADMCRSVAAAVLGDGEKVKYIPATGKTRFTLLNSKEGDVIFRNTTWTFVRDVSVKLNFIHTTYYDGQGFMIRKSKGVKSTKELDGATVCIQTGTTTELNLADYFRANKISYKPVPIESNEEARKNYIADRCDTYTTDRSGLAATRATFTKPDDHVILPEIISKEPLGPVVRHGDDQW
>MP0878_megahit_98161_3-377
MKKIYLLLFTPFILLFFACATGDESSSVPSDTLATVVERGILHCGIKDSQPGFGYLQPDGTYAGQDVEYCKAVAAAVLGDANKVKYVPATAKARFGFLTFLFDNLKPSNAWGLVTSWIRCLSTYN
>MP0878_megahit_108586_3-1004
MQIKFLLVIPSMLLLLLMLAVACGGDDDDTDQASAEHAHGGRLQEVKDRGKLICASRNDVPGYGSLDASGNNVGFDIDLCRAVATAVLGDSSAIEIRYISASERGPTIQSGEVDLLVRTVTWTTSRDAQWGNYVQTMFFDGQGFMVNKSLGISSALELKGATVCVTQGTTTELNLQDFSNQNNLNISALTFEDTDAVVAAYTSAQCDAFTNDRSQLAALGSAFSNRADHVILPETISEEPLGPVVPHGDDQWFDVVKTVMAILIYGEAYGVTSGSVPSSSTGDTKVDRLLGFEGSYGQDSLGISQTAAQDILRAVGNYGEIYNRNLGPGGINLP
>MP0878_megahit_119273_3-533
IQYEIVDGVSRFTHLIDGTIDMLSAATTYTFTRNVLKKFEFLPTTYYDGQGFITKRTLGVSSAKQMHGAKICFKGSGTAAKNIADFMELHEIKYIPINVPENEKSQNVYLRGECDMYGTDRSGLASNRLGFNNPELHIILPEIISKEPLGPVVKYGDQKWSDIVRWTVYVLFIAEEM
>MP0878_megahit_125373_3-416
MRAMLATMMMLLMTTAALAGCAGSDITQEDVDAAREEGRAAGILEATPVSTLDTIIARGSMKCGVKESQYGMGYLDAGTGVRSGLDISYCRGVAAALGLNPDTDIEYIPASGSDRFDKLASGTIDVLIRTTTWTTSRD
>MP0878_megahit_125756_1-540
DFALANNIKMEAVVFEGKKEAVNAYKSGRCDAFTTDSSQLAAFRTTFKNPGDHLILKELISKEPLSPLVRHGDNKWKDLVTWVINGLITAEELGVTSKNATDMAANTKNPTIKRLLGTSGEYGVYIGLEKDWMLRAITKVGNYGEIFERNLGQGTPLKLKRGVNALPRDGGLLYAPAFR*
>MP0878_megahit_128530_1-645
VLTRNTTWTISRDTSLGFNFRTVNYYDGQGFIAKKGLNVKSALELSGAAVCVQTGTTTELNLADYFKTNNLQYNPVVFEKEADATSAYDSGRCDVYTTDQSGLYAIRLKLKNPEDNIVLPEVISKEPLGPAVRQGDDQWFDIVTWVHYAMVNAEELGITSKNVDEQKSSANPDIKRLLGTEEGTKIGTDLGVTNDWAYNIVKLVGNYGEVFDRNV
>MP0878_megahit_129975_157-630
MAFKTLILAGAILAASLSTTFAGTLEDVKSRGILNCGASEGVPGFSNPDANGNWAGLDSDICRAIAAAIFNDPTKVNFVPLASKQKILAVVTGQVDLTSRTTTWTMKRDTKEGVDFTTIVFYDGQGFMVRKDLGVTDARQLKGATVCVTTGTTTELNL
>MP0878_megahit_134418_3-488
MIMKKTLKHLFSLFAVFALVFAIGTEAMAAKAGKTLKNTMKKGFVKCGVSQGVPGFSNADASGNWTGIDVDVCRAVAAAVLGDAGKVKFTPLSAKERFTALKSKEIDVLSRNTTWTLSRDGGIGLTFNGVNFYDGQGFMVTKASGITSVNGLNGVSACVNIG
>MP0878_megahit_136237_3-353
MNKIGLILALIIVLAIPVSGYFGDKPKNKIEVIKETGLLETVKERGYIVCGVNSGLPGFAAQDEEGNWSGLDVDFCRAVSAAVFGDADKVEYIGLNSAQRFPTLASKSIDILSRNTT
>MP0878_megahit_138401_543-710
MFKYLKQLTSLVAVVAVLFAFATESMAAKKSKTLKNTQKKGFVRCGVSQGLPGFSN
>MP0878_megahit_143002_675-1034
ISKEPLGPVVRHGDDQWADIIRWTVFALIAAEEHGVTAANADAMAAKKAPATARLLGGEGDLGKMLGLDKDWAKRAIKAQGNYAEIFERNVGTKTNIGLARGLNAHYTNGGLQYSPPFR*
>MP0878_megahit_146836_2-1018
MKKTAIALAVITAALTFGPQVAKAGTLDDVKSRGVLRCVVSTGVPGFAYPDASGAWKGFDIDFCRATAAAVLGDASKIKAVTSTGKTRFTKLNAGEGDVLWRNTTITFSRDVGVKLRFHGVNYYDGQGFLVKKALGVKSAKELNGASVCIQTGTTTELNLADYFHANGMKYEAVTIETNDEARQNYTSGRCDVYTTDASGLAATRSTFSDPQNHIILPEIISKEPLGPATRQGDDQWSDIVTWVLNATITAEEKGITQANVDKMKSSKDPEVLRLLGVEGSQGKELGLSNDWAYNIIKFVGNYGEIFERNIGTKTPIGLSRGQNALWTNGGLLYSPPFR
>MP0878_megahit_147425_1224-2306
MSLPPFVDDSPTQNKPNREKQMKLNLLTAALGLSVAALATAGASAQTLDTVKERGTLRCGVNTGLPGFASQNDQGEWQGLDVDYCKAIAAAVFGDVSKVQYSPLSAVQRFPALQNNEIDVLARNTTWTMDRDTTLGLAFAGVNYYDGQGFMVKNDLGVTSALELSGATVCVQSGTTTELNLADYFATNNMEYNPVVIESQSDVNSAYDSGRCDVLTTDASGLAASRLEMANPDNHTILPEIISKEPLGPAVRQGDDQWFNVVKWTHYALLNAEELGVTQENVDEMMKSENPEIRRLLGQDKNYGEAIGLGQDWVVNIIKGVGNYGEIFERNIGVNTPLKIQRGQNALWTDGGLQYGMPIR*
>MP0878_megahit_150636_879-2201
MTKIKRRHLGALSGLLVFLAVFAVACGGEPTPVPTTAAAPQAGGPEAMSMMMEKMGPEDVRAMMGEMMPQVMEKMGPDGVAAMMAEMMPQMMEAMGPENMAMMMEKMQPGGMAKMEGSRLDTVKKRGKLICASRNDVPGYGSLDASGNNVGFDIDLCRAVASAVLGDPKAIEIRYISASERGPTIQSGEVDMLVRTVTWTTSRDSQWGNYVQTMFFDGQGFMVNKALGISSALELNDAVVCVTQGTTTELNLQDFSNQNNLNISALTFEDTDAVVAAYQSGQCDAFTNDRSQLAALGSAFDKRDDHIILPETISEEPLGPVVPHGDDQWFDVVKTVMAVLIYGEAYGVTSGNVASSATGDTKVDRLLGIEGSYGQESLGISQTAAQDILKAVGNYGEIYDRNLGPGGINLPRENGRNALWADATCTDCPKGGQIYAAPLR*
>MP0878_megahit_151252_665-1687
MKKAILSAAIGAAVLGGASVASAATLQDVKSKGFVTCGVSAGIPGFSNPDDKGEWSGIDVDYCRGIATAVFGDPSKAKFVALSSKDRFPALQSGEVDVLTRNTTWTISRDTSLGFNFRTVNYYDGQGFIAKKGLNVKSALELSGAAVCVQTGTTTELNLADYFKTNNLQYNPVVFEKESDATSAYDSGRCDVYTTDQSGLYAIRLKLKNPEENIVLPEVISKEPLGPAVRQGDDQWFDIVTWVHYAMVNAEELGVTSKNVDEQKNSANPDVKRLLGTEEGTKIGTDLGVTNDWAYNIIKLVGNYGEVFDRNVGAGSPLKIERGQNALWTKGGLQYAPPVR*
>MP0878_megahit_164254_3-281
AEEMGINSKNIDTFKNHKDPYIQRFMGEKNGKDHPHLGSKLGLSATWAYDIIKQVGNYKEIFTRNIINKLGLKRGLNQLYSHGGLLYAPPLK*
>MP0878_megahit_165905_1-693
NYEGDDPGECADDADNDRDGLFDCNDSDCQGSKACPEEIAGCTYDIATNYNADASVDDGSCDISSVLIAEYDRGYTNGQNAGYNSGYDDGWMDGYNSGYDGGDAQSTLDTVIARGSLKCGVKDSQYGMGYLEADGTYTGLDIEYCKAVAAALGLNPLEDIEYVLATGSNRFELLASEEIDVLIRTTTWTTSRDADLNADFAGINFYDGQGMLVNLDAHPGADSVLNLDGAK
>MP0878_megahit_173129_3-197
MFKYIKQLTSIVAVFAILFAFTTETMAAKKSKTLKNTLKKGFVRCGVSQGLPGFSNADASGNWTG
>MP0878_megahit_175270_674-1783
AMFLTIGVVAAACGSDSDGDDAAPATTAAAVAETTAAPATTAEVEVVAGGSLLDIVQARGTLNCGVSGSAVAFSETQADGSVTGIDADFCRAVAAAVLGDAGAVNFVALTASERFTAVQTGDVDVLMRNTTWTQSRDSSVGMDFGPTTYYDGQQLMARVSDGFSGSSSVADIDGSVVCTNVGTTTEKNIAEAALLAGAEITLLGFETSDEVYETFIAGGCDVTTTDGSALVGRKAKMQPADQEWVIFPATPISKEPLGPTYGQNDSAWADAVNWTVYAMIIMDEYGVTSANVDATCATAEAEVARLCGGDGELQTAMGLSADAFHQVIKQVGSYGEVYDRNLNPVGLYREGSANAGWLDGGLIYSPPAR*
>MP0878_megahit_177971_395-676
EELGITSANYGSADMTIPANERLLNNNLGLGTEANPLAATWMQSVLAAVGNYEEAYTESFCTFDDSGDCLIDRAGSQNAPYWEGGLQYSPPMR*
>MP0878_megahit_184092_1087-1767
MKQLVKLSVASLLVVGALAVQAGTLADVQAKGSVTCGVSKGLAGFSAADSAGNWTGIDVDVCRAVAAAVLGDATAVTFVPLTAKERFTALQSGEIDMLSRNTTWTITRDASLGLNFAGVNYYDGQGFMVKSSLGVTSAMDLGGAAVCIQAGTTTELNLADWAKQNSIDYTSVVSDTNAQTLSNYDSGRCDVLTTDASGLYSMRASSKDPSEHVVLPEIISKEPLGPV
>MP0878_megahit_193175_1174-2190
MNKSVFFGALTVAGLAAGAAAASTLDDVKARGKLNCGVTTGLAGFAAPNANGEWEGFDVAVCRAVAAAVLGDPAAVEFIPTTGKTRFTALASGEIDFLARNTTWTFSRDVDLKFDFIGVNYYDGQGFMVPKELGVSSAKDLDGATVCIQTGTTTELNLADFFRNNNISYEPVPVETNAEGQQQYLAGACDTYTTDASGLAATRATFENPGEHIILPEIISKEPLGPLVRHGDNDWGDVTRWVLYALIAAEELGVTSANVEEMTTNTTNPEVARLLGTEGTLGEMLGLEADWAKKAIASQGNYGEIFAKNIGEETPIGLARGLNAQWTDGGLMYAPPFR*
>MP0878_megahit_195043_2-1012
YMKQLLKLSVASFLIAGALAVQASTLSDVQSKGYLSCGVSKGLAGFSAADSSGTWTGVDVDVCRAVAAATLGDATKVQFVPLTAKERFTALQSGEIDMLSRNTTWTITRDASLGLNFAGVNYYDGQGFMVKSSLGVSSALELGGAAICIQAGTTTELNLADWGKQYGIDYQSVVSDTNSQTLSNYDSGRCDVLTTDASGLYSMRAASSDPSEHVVLPEIISKEPLGPVVRQGDDQWFNIVRWSLNAMITAEELGVTSATVDDVTNNPERERLMGRSGNTHEYVGLTPDWTYNIISQVGNYSESFERNIGINTPIGIARGVNALWTQGGILYSPPFR*
>MP0878_megahit_197351_4892-5170
YAMIIMDEYGITSATVDSHVGDAGEVGRLLGGDGELQTVMGLSADAFYQVIKQVGNYGEVYDSNLNPVGLYREGSSNAGWLDGGLIYSPPAR*
>MP0878_megahit_211644_1-483
MKKTFKRLFSLFAVFVVVMFVMGTETMAAKKSKTLKNTIKKGFVRCGVSQGLPGFSNADASGNWTGVDVDVCRAVAAAVLGDAGKVKFTPLSAKERFTALTAGEIDILSRNTTWTLSRDADIGLTFVGVNFYDGQGFMVRKASGITSTSQFKSGLSACVNI
>MP0878_megahit_211677_1-816
VAAAVLGDATAVTFVPLTAKERFTALQSGEIDMLSRNTTWTITRDASLGLNFAGVNYYDGQGFMVKSSLGISSAMELGGAAVCIQAGTTTELNLADWGKQNGIAYTSVVSDTNAQTRSNYDAGRCDVLTTDASGLYSIRAQTNDPSEHVVLPEIISKEPLGPVVRQGDDQWFNIVRWSLNAMITAEEIGVTSATVDVVTNNPERERLMGRSGNTHEHVGLSSDWTYNIIKQVGNYAESFERNIGLNTPIGIARGVNALWSNGGILYSPPFR*
>MP0878_megahit_212580_1-558
DGQGFMVRKNLGVSSAKQLVGASVCFSESSTAAQNIRDFFEYHEIRFVPIEISADQSVKELYAAGKCDMYGTDRSGLASNRLSFDDPDRHMILPEVISKEPLGPVVKYGDQQWADIVRWSIFVLFMAEEMGITQNNIDGLKQHRNPSIQRFMGERNGEEHPNLGIKLGLDKLWAYYIIKQLGNYKE
>MP0878_megahit_217544_933-1955
MKIKTILAAGAMTVAAVAAQNAQAGAVLDGIKAKGFVQCGVNTGLPGFSAANAEGKWEGIDVDVCRAIAAAVLGDANSVQYTPLTAAQRFTALQSGEIDILSRNTTATTTRDAKLGLTFVGINYYDGQGFLIPKALGVKSATELDGATVCVEPGTTTELNLADYFRAKGMSFEPVVIENINEATAAFFSGRCDVYTTDASGLASIRTTMAENPDDYMILPEIISKEPLGPVVAQGDEQWSDVARWALTAMVEAEELGVTMENVDDMKANSTNPGIQRLLGVSPGMGEALGLDEEWAYRIIKNVGNYGESYEKNVTAKLGLERGLNALWTDGGLQYAWPVR*
>MP0878_megahit_224695_1-108
ESYERNVGPDTPVGLSRGPNAQWINGGLLYANPTR*
>MP0878_megahit_228367_6286-7110
MNKSKLLKLLAMFLTIGVVAAACGSDSDGDDAAPATTAAAVVETTAAPTTTAEVEVVAGGSLLDTVQARGTLNCGVSGSAVAFSETQADGSVTGFDADYCRAVAAAVLGDANAVNFVALTASERFTAVQTGDVDVLIRNTTWTQSRDSDVGMDFGPTTYYDGQQLMARASDGFTGSSKVSDIDGAIVCTNAGTTTEKNIAEAAEMAGAEITLLAFETSDEVWETFIAGGCDITTTDGSALVGRKVKNQPADQEWVIFPATPISKEPLGPTYGQND
>MP0878_megahit_228690_3-545
GAVICGTNDEFPGFSEEIFDDDDGLLMRGFDVDICRAVAAAVFGDEEAIEYEIVDGVTRFTYLIDGTIDVLSAATTYTFTRNVLKKLEFLPTTYYDGQGFITKRTLGVSSAKQMHGAKICFSASGTAAKNIADFFELHEIKYIPVIVGEKEKSKDLYLRGECDMYGTDRSGLASNRLGFKN
>MP0878_megahit_231296_4544-5629
VDAAYDEGYAKGVADTAPVSTLDTILARGSMKCGVKESQFGMGYLSEDGVRSGLDIEYCRAVAAAIGLNPDTDITYVPASSSDRFEKLASEEIDVLIRTTTWTTSRDAGLNADFAGMNFYDGQGILISENSFAVANASNSVTGLDGAKICVGTGTTTEGNLADYFTFNNIDFTAINVENAEQATEKFVAGECDAFTGDMSAMVARKWILDQDTYATDDALGNGTWIAKELLSKEPLGAATRDNDDDWNDVVAWVWYGMITAEEFGITSANYAAEATTAAADGGDPGINRLLNQNLGLGTSSNPLADTWMQAVLGAVGNYGEAYDRSFCDGDGGMNNCLIDRAGTANDLAANGGLQYAPPMR*
>MP0878_megahit_235969_10-753
MYKYIKQLTSLLAVFVVLFAFANEAMAKKKSKTLKNTIKKGFVRCGVSQGLPGFSNADAAGNWSGVDVDVCRAVAAAVLGDASKVKFTPLSAKERFTALTSGEIDILSRNTTWTLSRDADIGLTFVGVNFYDGQGFMVRKASGITSTDDFKSGLSACVNIGTTTELNMRDFFTSKGITYEPVVFEKADEVVAAYDSGRCDTYTTDKSGLAAQRTKLANPDDHIVLPETISKEPLGPVVRQGDAVWEDI
>MP0878_megahit_236033_3-1007
MMGMAFAGSSTAVAESTLDIVKKRGHLRCQVGQPSPGFYNLDKDGNWYGSDVAVCQTIAAAIFGDSSKVEYQSVSTPQRFTAMANGESDVLSRTTTWTLLRDTQLGLDFTTVNFYDGQGFMVRVDSGIKSSLELEGATVCVATGTTTELNLADYSRANNLDIEPVTFEDKNVRNETFYKGGCDAVTNDKSGLASTKAEFPDPENFVILPETISKEPLGPVVRQGDSNWNDIVMWSVFALIAAEELGLNSGNVESVRSSTTNAEIKRMLGVEGNLHEGLGLSKDWAYDIVSQVGNYAEVYEAYMGGGERGIGITRAGSQNALWNQGGLMYSPPFR*
>MP0878_megahit_236806_3-470
MLAAMMMLLMTTAALAGCAGSDVSQDDVDAAYDNGYAAGTADAASVSTLDTIIARGSLKCGVKDSQFGMGYLNADGTYSGLDIEYCKAVAAAIGIDNIEYILATGSNRFELLASAEIDVLIRTTTWTTSRDAGLNADFAGMNFYDGQGMLVNLAQF
>MP0878_megahit_237278_167-697
MLIIVNNKQKEEMIMKRTFKHLLSLIAVVAVLFALGTEAMAAKKSKTLKNTIKKGFVRCGVSQGLPGFSNADAAGNWTGVDVDVCRAVAAAVLGDSGKVKFTPLSAKERFTALTAGEIDILSRNTTWTLSRDADIGLTFVGVNFYDGQGFMVRKASGITSTSQFKSGLSACVNIGTT
>MP0878_megahit_237754_1-882
THSAKTIKLDHLEKVYPMYLGWKFHNVFKRRKDMRALEKIALTLIAVGALAFTATAGTLEDVKARGELRCVVSTGIAGFAYPDADGTWKGFDIDFCRATAAAVLGDSSKIKAITSTGKTRFTKLNSGEGDVLWRNTTITFSRDVGVKLTFVGVNYYDGQGFMVNKSLGVNSAKELDGASVCIQTGTTTELNLADFFRANKMSYEAVTIEKNSEARAAYLSGRCDVYTTDASGLAATRSTFPNPDNHKILPEIISKEPLGPAVRQGDDQWADIIRWIYNATVTAEELGVTSSNVD
>MP0878_megahit_244326_12343-13083
MRYLKRFFIFLIFHILSLPVIAFTLDDVKSRGYLNCGISETRVGFADINSDNIWIGFDVDMCRAVAAAVFSDSSQVNFILTTSRSRFPILASGEIDLLSRMTTWTFSRDVNLGFEFAGINFYDGQGFMYKSELGIQTPNDLNGATICIIEGTQMAFNINNFFNKNILTYQSIPVEFDDEAFESFNSGRCDIYSSYMTELANKRIAFNRPEDYSIYSEIISKEPLGPVVRHGDDQWRDVVSWSLKVMI
>MP0878_megahit_248923_1-600
QGFMVNKSLGVNSAKELDGASVCIQTGTTTELNLADFFRANNMSYEAVTIEKNSEARAAYLSGRCDIYTTDASGLAATRSTFPNPGNHKILPEIISKEPLGPAVRQGDDQWADIVRWIYNATVTAEELGVTSSNVDSMKGSNNPEILRLLGVEGSQGEELGLSKDWAYQVIKQLGNYGEIFERNIGTNTPIGLARGLNDQ
>MP0878_megahit_250104_2-637
ATSALDLDGANICVGIGTTTEGNLLDYYDLHGMTMTTINTENAAAAQENFLDGSCGVWTGDMSAMVARLWGLRDEGMDLAIMPELLSKEPLGAATRDNDADWNDVVAWVWYGMITAEEFGIDGSNYGDFVNSDNPGINRLLNSNLGLGTDANPLSDTWMQAVLGAVGNYYDAYDRSFCDGNGEMSNCLIDRAGTLNDLVANGGIQYAPPMR*
>MP0878_megahit_252722_1283-2323
MKISSVLKLLTSLLMFSFGTAAIADTLSDTKARGHVRCGVSQGLPGFSNPDADGNWVGLDVDVCRAVAAAIFGQGGDEKVEYFPVSAKERFTKLTAGEYDILSRNTTWTLSRDAKIGLTFNGVNFYDGQGFMVPKALGITSALELDGASVCVNTGTTTELNLADYFRANGMSYEPVVFEKADEVIAAYDSGRCDVHTTDKSGLAAQRTKLAQPDDHMVLGETISKEPLGPVTREGDEPWSDIVFWTLNALITWDELGLEAGEGIKNIVGDTSQTPEVKRILGVEGDQGGHLGLEKDWAYWALFEVGHYGDMYERHVGANTPLALAREGSPNASWKNGGLIYAPPIR*
>MP0878_megahit_252722_4292-4651
ISKEPLGPVVRHGDDQWRDVVSWSLKVMIIAEELNITSKNIDDFLDSDNNEILRLLGMVGAYGDMLELDEKWAYYIIKQVGNYSEVFNKNLGPETRLNLNRGLNRLYIDGGLLYAPPFR*
>MP0878_megahit_254810_2-169
MLKYIKQLTSLVAVIAVLFAFTTESMAAKKSKTLKNTIKKGFVRCGVSQGLPGFSN
>MP0878_megahit_256154_582-755
GIKLGLDKLWAYYIIKQLGNYKEIYERNVGINTPIGLNRGLNKLYIHGGLLYAPPLR*
>MP0878_megahit_257231_212-667
MRALSIIALTLTAVGAMAFTATAGILEDVKARGVLRCVVSTGIAGFAYPDADGTWKGFDIDFCRATAAAVLGDSSKIKAVTSTGKTRFTKLNANEGDVLWRNTTITFSRDVGVKLTFVGVNYYDGQGFMVNKSLGVNSAKELDGASVCIQTG
>MP0878_megahit_272229_1-297
VRWSLNIMIEAEEYGITSTNADAMKASENPQIKRLVGAEGELGAALGLENDWSYNIITQVGNYGESYKRNIADTGILPDRGPNELWTKGGILYVAPAR*
>MP0878_megahit_272804_1-372
SKEPLGPVVKYGDQKWSDVVRWTIYVLFIAEEMGINSKNIDSFKNNIDPNIQRFMGEKNGEDYPHLGSKLGLSATWSYDIIKQVGNYKEIYERNVGENTPLGLQRGLNRLYNHGGLLYAPPLK*
>MP0878_megahit_272901_289-855
MIMMGKVVISLVWAFWMMAMSTAEGQMTLEERLSLTLSLVMDKENIPKAEYNPTYGSTYQRVKERGNVICGTNDEFPGFSQEIWSYEDGSRWEGFDIDVCRAVAAAMFGDADAIEFTVVNGKTRFEFLIDGSIDVLSATTTFTFTRNVAKKLEFLPTTFYDGQGFIVRKTLGVSSAKQLEGAKICFSGT
>MP0878_megahit_273260_3-353
EPLGPAVRQGDDQWADIIRWVYNATVTAEELGVSSSNVDSMKGSNNPEILRLLGVEGSQGEELGLSKDWAYQIIKQIGNYSEIFERNIGTNTPIGLARGLNDLWTKGGLQYSPPFR*
>MP0878_megahit_273295_66-962
MIMIGKIVVSLIWAFWMMAMSSVEGQDSKTMTTMDHSKMTLEEIEKVKQMVMDKKNASKPEYNPTYGTTFNRVKKRGNVICGTNDEFPGFSQESWSTEDGSRWEGFDVDICRAVAAAMFGDADAIEFTIVNGKTRFEFLIDGSIDVLSATTTFTFTRNVAKKLEFLPTTFYDGQGFIVRKTLGVSSAKQLEGAKICFSGTSTAAKNIADFFELHGIHYIPVSVKPTEKTRNVYKRGDCDMYGTDRSGLASNRLSFDDPERHMILPEIISKEPLGPVVKYGDQKWSDVVRWTIYVLFIAE
>MP0878_megahit_274174_1-516
EGFDVDICRAIAAALFGDADAIEFTIVNGKTRFEFLIDGSIDVLSATTTFTYTRNVTKKLEFLPTTFYDGQGFIVRKTLGVSSAKQLEGAKICFSSTGTAAKNIADFFELHGISYIPVAVKPSEKTKNVYKRGDCDMYGTDRSGLASNRLSFDDPDRHMILPEIISKEPLGP
>MP0878_megahit_275342_335-664
KWSDVIRWTIYVLFIAEEMGINSKNIDSFKNHIDPYIQRFMGEKNGKDYPHLGAKLGLSATWSYDIIKQVGNYKEIYERNVGENTPLGLQRGLNRLYNHGGLLYAPPLK*
>MP0878_megahit_276012_233-1030
AGKVKFTPLSAKERFTALTAGEIDILSRNTTWTLSRDADIGLTFVGVNFYDGQGFMVRKASGITSTSQFKSGLSACVNIGTTTELNMRDFFTANGITYEPVVFEKADEVVAAYDSGRCDTYTTDKSGLAAQRTKLSNPDDHIVLPETISKEPLGPVVRQGDAVWEDIVRWSLNVMIEAEEYGINSSNADSMKTSKNPQIKRLVGAEGELGAALGLDNDWSLRIIKQVGNYGESYKRNIADTGILPTRGPNELWTKGGLLYVPPAR*
>MP0878_megahit_276659_296-721
MIMIGKIVVSLIWAFWMMAMSTVEGQDNKSMPMMDHSKMTLEEIEKVKQMVMDKKNALKPEYIPTYGTTYNRVKERGNVICGTNDEFPGFSQEAWSNEDGSRWEGFDVDVCRAIAAAMFGNADAIEFTIVNGKTRFEFLIDG
>MP0878_megahit_277325_2-391
MLKYLKQLTSLVAVIAVLFAFTTESMAAKKSKTLKNTIKKGFVRCGVSQGLPGFSNADASGNWTGVDVDVCRAVAAAVLGDASKVKFTPLSAKERFTALIAGEIDILSRNTTWTLSRDADIGLTFVGVNF
>MP0878_megahit_277450_3-656
MYKYIKQLTSLLAVFVVLFAFANEAMAAKKSKTLKNTIKKGFVRCGVSQGLPGFSNADASGNWTGVDVDVCRAVAAAVLGDASKVKFTPLSAKERFTALTAGEIDILSRNTTWTLSRDADIGLTFVGVNFYDGQGFMVRKASGITSTDDFKSGLSACVNIGTTTELNMRDFFTSKGITYEPVVFEKADEVVAAYDSGRCDTYTTDKSGLAAQRTKLSN
>MP0878_megahit_277888_2-796
AAKKSKTLKNTIKKGFVRCGVSQGLPGFSNADASGNWTGVDVDVCRAVAAAVLGDANKVKFTPLSAKERFTALTAGEIDILSRNTTWTLSRDADIGLTFVGVNFYDGQGFMVRKSSGITSTSDFKSGLSACVNIGTTTELNMRDFFTANGITYEPVVFEKADEVVAAYDSGRCDTYTTDKSGLAAQRTKLSNPDDHIVLPETISKEPLGPVVRQGDAVWEDIVRWSLNIMIEAEEYGINSSNADAMKTSENPQIKRLVGAEGELG
>MP0878_megahit_279293_330-665
MIMIGKVVISLIWAFWMMAMSSAEGNPTDKSEPVVVIKEEYNPTYSSTFDRVKKRGYVICGTNDEFPGFSQETWGNEEGNRWKGFDVDICRAIAAALFGDADAIEFTIVNGK
>MP0880_megahit_17103_3-671
GSTLDVVLERGTLKCGVNDNLTGFGVVMPDGSFNGFDIDYCKAIAAAILGDSSKVEYTPLTASARFTALGSGEVDVLIRNTTWTASRDRELAQDFTVTTFYDGQGMMVYADSGYKTIEDMAGSTVCVLQGTTTELNLDDRFTKSGIPYTPLTFETNDPLQAAFEEKRCDGWTTDKSGLASKRAEFPASAGGPDSLVVLAETLSKEPLGPLTRDNDSEFYDVVQ
>MP0880_megahit_21419_365-523
MKRTVTLGALAVAGLTAAGAAGAATLDDVKARGTLNCGVATGLPGFAAPDANG
>MP0880_megahit_27796_2-562
ANNWAQSVWARQDRSREMRFSRLFILLFALFAIGMVAAACTSDDEGDGGSSASGDTLKTVLDRGVIKVGVKDSQPGFGNLEPDGTFSGQDVEYARALAAALFNNKNSVEFVVASAADRFELLSSAEIDVLIRTTTWTSSRDIDLNSSFTVTTFYDGQGIIVNADSSIQTLEDLEGSTICVTGGTTTE
>MP0880_megahit_32811_1-522
DSAVGYALLVREDVFSAAGAGNSMYSLDGVTICLEIGSSTEEELVNWFSIRGLVLTTVHIASQSEGTNSFIDGSCNAIAGLLSDLVVIQNGLDSNGSIQSGTWITTESTDGSFIQSDVFSEFVFSIIQEENTAIRLISIIAVVSLQGTCINNCSQYEDIELVFSSTVFHYSGLH
>MP0880_megahit_36140_1-438
MRLKSTLIASAAVVAMGVVSGAQAGTLEDVQNRGTLRCVVSTGIAGFAYTDSSGTWKGFDIDFCRATAAAVVGNADKFSTVKSTGKTRFTLLNAGEGDVLWRNTTITFSRDVGVKLRFHGVNYYDGQGFMVKKGLGVKSATELDGA
>MP0880_megahit_38442_3-941
WDTGVWSGLDIEYCKAIAAAIGLDPETDVEYILASGSDRFNMLADGLIDVLIRTSTWTTNRDAGLDADFGAINFYDGQGILVNGDAFPDATSALDLDGASICVAVGSTSAGNIEDFFEENGMEYQAVSSWDDGGDFADELCDAVTGDMSGLVSMMWQYEQDGTVDFEMAIMQEVISKEPLASVTRDYDSEWNEIVSWVWYGLITAEEMGVTSSNYASMASDACTGNSNPNMCRLLTQNLGLGTADNPLSDTWMQDVLHAVGNYGEAYDSSFCDGSYDGVSGSDGMTGCLISRSGTYNALVREGGLQYAPPMR*
>MP0880_megahit_45769_104-547
MVLYFLYKKENKLNKKTIISLIVLALVAVACATDTAAEEVVEEVAAQTTLEMVQERGFLKCGVSGSATAFSETQADGSITGMDADYCYAVAAAVFGDYSKVEFKSLTSAERFTSLAAGDVDVLIRNTTWTQSRDTELGNDFGPTTYYD
>MP0880_megahit_45837_2-829
AVAAAVLGDADKVKTTKMNLPTSFGALQAGEVDIITHRFTWTFSRDVGTGMNYTRVMVWDGQGFLVRKSLGVKSLSELSGATFCLASGSTTEANAADYFRTHNMDFKSVTFSDMKAAAQAYNAGRCDVYSTDKFGLGARRLTFDDPSEHIILPEVISKEPISPMVAHGEDHWRDIVFWVFNALIAAEELGITQANVDQMRSSSNNPEVQRILGVTGKFAAKLKLSESWAYNAIKGVGNYGEIWDRHLGPNTKIAADRGLNNLWTNGGLMISPPFR*
>MP0880_megahit_51454_1-243
MKRKTRYSRIIGIAAGTLFAAAVFSQNAVADRLEEVQKAGILHCAVVPGVPGYAYPDASGKLVGFDIELCRAVAAAVLGDA
>MP0880_megahit_58995_925-1932
MKSTLLCALLCLFILPLQAKTILATVKERKSLHCGVTQGVPGFSTPDSQGNWSGLEVDICRAVAAAVLGDKNKVKFIALSGQSRFTALQSGEIDILSRVTTWSLTRDTALGLNFAPTTYYDGQGFLVRKKDGVKKIKDLSGATICTQQGTTTELNLSDYFRANKIKMKSVVFESNDEVVQAFLKGRCDAFTNDTSGLVAERSKVKNAEDYVILKEVISKEPLSPAVRHGDDQWFDIVKWSIFSLIEAEENQITSENIDSFKNSKNPVIKRFLGLTKGNGKALGLSEDWAYQIIKQVGNYAEVFERNMGMKSPLKLERGLNALWKNGGLMYSPPMR*
>MP0880_megahit_74950_1-564
DPKAIEIRYITASERGPTIQSGEVDLLVRTVTWTSSRDAQWGNYAQTMFYDGQGFIVKKSLGISSALELKDATVCVTQGTTTELNLQDFSTQNNLNITPLTFEESDAVIAAYQSGQCDAFTNDRSQLAAIGSGFDNRSDHVILPDTISEEPLGPVVPHGDEQWFDIVKTVMAILIYGEAYGVEQGSVP
>MP0880_megahit_87690_3-566
RDAQWGNYVQTMFYDGQGFMVNKSLGISSALELKDAAVCVTQGTTTELNLQDYSNQNNLNISALTFEDTDAVVAAYQSGQCDAFTNDRSQLAALGSAFDNRDDHVILPETISEEPLGPVVPHGDDQWFDVVKTVMAVLVYGEAYGVSSGSVPSSATGDTKVDRLLGIEGSFGQESLGISQTAAQDILK
>MP0880_megahit_97758_671-1000
GDDQWFDIVTWVHYAMVNAEELGVTSKNVDEQKNSANPDVKRLLGTEEGTKIGTDLGVTNDWAYNIIKLVGNYGEVFDRNVGAGSPLKIERGQNALWTKGGLQYAPPVR*
>MP0880_megahit_99813_3-674
MHYLKRLFIFFIFHLLSFPIIAFTLDDVKNRGSLNCGISEIRVGFADIDSDNIWIGFDVDMCRAVAAAIFSDSNQVNFISTTSRSRFPLLASGEIDLLSRMTTWTFSRDVNLGFEFAGINFYDGQGFMYKSELGIQTPNDLNGATICIIEGTQMAFNINTFFNKNILTYQSIPVEFDDEAFESFNSGRCDIYSNYITELANKRIAFNKPDDYSIYPEMISKEPL
>MP0880_megahit_103057_3-683
DRFPALQSGEVDVLTRNTTWTISRDTSLGFNFRTVNYYDGQGFIAKKGLNVKSALELSGAAVCVQTGTTTELNLADYFKTNNLQYNPVVFEKEADATSAYDSGRCDVYTTDQSGLYAIRLKLKNPEDNIVLPEVISKEPLGPAVRQGDDQWFDIVTWVHYAMVNAEELGITSKNVDEQKSSANPDIKRLLGTEEGTKIGTDLGVTNDWAYNIVKLVGNYGEVFDRNV
>MP0880_megahit_107440_632-979
MRKEFYIVVMAILVLLVALGACTKEVEVIKEVEVIKEVEVEKSKTSRLDTVKARGKLICASRNDVPGYGSLDASGNNVGFDIDLCRAVASAVLGDPSAIEVRYISASERGPTIQSG
>MP0880_megahit_111035_1-336
MSSIANLIYKNVNLKLNLDYLLTNNLIKEEIMFKFLKQLTSLVAVVAVLFAFTTESMAAKKSKTLKNTQKKGFVRCGVSQGLPGFSNADASGNWTGVDVDVCRAVAAAVLGD
>MP0880_megahit_122652_1-264
EKGVTSSNVDSMKSANDPEILRLLGVEGSQGEELGLSKDWAYQVIKQVGNYGEIFERNIGINTPIGLARGLNDLWTRGGLQYSPPFR*
>MP0880_megahit_143191_3-506
TDIEYVLATGSNRFALLASGDIDVLIRTTTWTTSRDADLNADFAGINFFDGQGMLVNLDAHPGATSIMELDGATVCVGIGTTTEGNLADYFTVNSLSYTAVNSADADTAKASFINEECTAWTGDMSAMVAQKYGLEQGDGQSFAMGIMSELMSKEPLAAATRDNDDDW
>MP0880_megahit_148259_146-1468
MTKIKRRHLGALSGLLVFLAVFAVACGGEPTPVPTTAAAPQAGGPEAMSMMMEKMGPEDVRAMMGEMMPQVMEKMGPDGVAAMMAEMMPQMMEAMGPENMAMMMEKMQPGGMAKMEGSRLDTVKKRGKLICASRNDVPGYGSLDASGNNVGFDIDLCRAVASAVLGDPKAIEIRYISASERGPTIQSGEVDMLVRTVTWTTSRDSQWGNYVQTMFFDGQGFMVNKALGISSALELKDAVVCVTQGTTTELNLQDFSNQNNLNISALTFEDTDAVVAAYQSGQCDAFTNDRSQLAALGSAFDKRDDHIILPETISEEPLGPVVPHGDDQWFDVVKTVMAVLIYGEAYGVTSGNVASSATGDTKVDRLLGIEGSYGQESLGISQTAAQDILKAVGNYGEIYDRNLGPGGINLPRENGRNALWADATCTDCPKGGQIYAAPLR*
>MP0880_megahit_168860_786-1358
IQTGTTTELNLADYFHANGMKYEAVTIETNDEARQNYISDRCDVYTTDASGLAATRSTLPEPDNHVVLPEIISKEPLGPATRHGDDQWSDIITWVLNATITAEEKGVTSANVDQMKSSKDPEILRLLGVEGNQGGELGLKKDWAYQIIKQVGNYGEIFERNIGVDTPIGLARGLNALWTNGGLQYSPPFR*
>MP0880_megahit_170970_2-745
MKISSVLKLFTSLLMLSFGTAAIADTLSDTQARGHVRCGVSQGLPGFSNPDADGNWVGIDVDVCRAVAAAIFGKGGDEKVEYFPVSAKERFTKLTAGEYDILSRNTTWTLSRDAKIGLTFNGVNFYDGQGFMVPKALGITSALELDGASVCVNTGTTTELNLADYFRANGMSYEPVVFEKADEVIAAYDSGRCDVHTTDKSGLAAQRTKLAQPDDHMVLGETISKEPLGPVTREGDEPWSDIVFWTLN
>MP0880_megahit_171344_1-150
VGNYGEIYDRNLGPGGINLPRENGRNALWADATCTDCPKGGQIYAAPLR*
>MP0880_megahit_185941_3-344
GPVVRHGDDQWRDVVSWCLKVMILAEELNITSKNIDDFLDSDNNEILRLLGMVGAYGDMIELDEKWAYYIIKHVGNYSEVFNKNLGPETRLNLNRGLNRLYIDGGLMYAPPFR*
>MP0880_megahit_193259_2384-3445
MKKIYLLLFTPFILLFFACATGDESTSVPSDTLATVVERGILHCGIKDSQPGFGYLQPDGTYAGQDVEYCKAVAAAVLGDANKVKYVPATAKARFEMLKAGEIDVLIRTTTWTASRDASLKSSFAVTTFYDGQGMMVKSDSGITSMKDLTGATICVTTGTTTEQNLDDWFTERNLAYQQLAVENDAGSQAAFIAGRCDGWTGDKSNLAGQRSKYPSDAGGSDALTILPITLSKEPLGPVTRDNDSKWFDVVNWVVIGTIAAEEMGISSQNLQAHIANPKNKNQARLLGVGWDGGEVTDLGLGISADFMQKVLYQVGNYGEIYARTIEPIGIPRSGSLNALWTQGGIIYAPPMR*
>MP0880_megahit_193480_74-682
SVPVADAAEATAKFIDGSCDAFTGDMSAMVAKKWQLDTDDAMGVDADGNPVTIWIAQELMSKEPLGAATRDMDSDFKDVVAWVWYGMVTAEEMGVTAANAADSAATACALNEGGATSDPGMCRLLTENLGLGTSANPLAGDWMQAVLGAAGNYGEAYDDAFCDGSYSGNVEDLPMTDCLISRAGTLNDLVQFGGIQYAPAMR*
>MP0880_megahit_207218_1224-2306
MSLPPFVDDSPTQNKPNREKQMKLNLLTAALGLSVAALATAGASAQTLDTVKERGTLRCGVNTGLPGFASQNDQGEWQGLDVDYCKAIAAAVFGDVSKVQYSPLSAVQRFPALQNNEIDVLARNTTWTMDRDTTLGLAFAGVNYYDGQGFMVKNDLGVTSALELSGATVCVQSGTTTELNLADYFATNNMEYNPVVIESQSDVNSAYDSGRCDVLTTDASGLAASRLEMANPDNHTILPEIISKEPLGPAVRQGDDQWFNVVKWTHYALLNAEELGVTQENVDEMMKSENPEIRRLLGQDKNYGEAIGLGQDWVVNIIKGVGNYGEIFERNIGVNTPLKIQRGQNALWTDGGLQYGMPIR*
>MP0880_megahit_213405_1-567
ADNYNLSATVDDGSCSYENELADEYDEGYADGYNAGFDEGYADGYNDGFDDGDEAGYNDGLSDGYDQGYYFGYYDGMNDNELVSTLDVILERGYLICGVKDVQYGMGYWDEESETIKGLDIEYCKAIAAAIGLNPDTDIEYIPTSGSNRWDYLASEIIDVLIRTSTWTTSRDADLNADFAAVNFYDGQG
>MP0880_megahit_217894_1-345
WNEVVSWVWYGMLTAEELGVNSTNYEEFAENSCDGEDYDAAICRLLTNNLGLGTEENPLSETWMQSVLAAVGNYQEAYTEAFCTDESGDCLIDRAGTLNAPWWEGGLQYAPPMR*
>MP0880_megahit_220805_713-1339
ALHLDGANICVGIGTTTEGNLLDYYDLHGMTMTTINTENAAAAQENFLDGSCGVWTGDMSAMVARLWGLRDEGMDLAIMPELLSKEPLGAATRDNDDDWNDVVAWVWYGMITAEEFGIDGSNYGDFVASENPGINRLLNSNLGLGTDANPLSDTWMQDVLGAVGNYYDAYDRSFCDGDGGMNNCLIDRAGTLNDLVANGGIQYAPPMR*
>MP0880_megahit_221129_143-745
MFKYLKQLTSLVAVVAVLFAFTTESMAAKKSKTLKNTQKKGFVRCGVSQGLPGFSNADASGNWTGVDVDVCRAVAAAVLGDANKVKFTPLSAKERFTALTAGEIDILSRNTTWTLSRDADIGLTFVGVNFYDGQGFMVRKSSGITSTSDFKSGLSACVNIGTTTELNMRDFFTANGISYEPVVFEKADEVVAAYDSGRCDT
>MP0880_megahit_223024_1-189
DYPHLGAKLGLKATWSYNIIKQVGNYKEIYERNVGINTPIGLNRGLNKLYIHGGLLYAPPLK*
>MP0880_megahit_223029_1095-2144
LLLMLAVACGDDDDDTDQASAGQATGGRLQEVKDRGKLICASRNDVPGYGSLDASGNNVGFDIDLCRAVATAVLGDSSAIEIRYISASERGPTIQSGEVDLLVRTVTWTTSRDAQWGNYVQTMFFDGQGFMVNKSLGISSALELKGATVCVTQGTTTELNLQDFSNQNNLNISALTFEDTDAVVAAYTSAQCDAFTNDRSQLAALGSAFSNRADHVILPETISEEPLGPVVPHGDDQWFDVVKTVMAILIYGEAYGVTSGSVPSSSTGDTKVDRLLGFEGSYGQDSLGISQTAAQDILRAVGNYGEIYNRNLGPGGINLPREGGRNALWADATCTDCPRGGQIYAAPLR*
>MP0880_megahit_226677_3-626
IMIGKIVVSLIWAFWMMAMSTVEGQDNKSMPMMDHSKMTLTEIEEVKQMVMEKENAPKPEYIPTYGTTYNRVRERGNVICGTNDEFPGFSQEVWSTEDGSKWEGFDVDICRAVAAAMFGDADAIEFTIVNGKTRFEFLIDGTIDVLSATTTFTFTRNVAKKLEFMPTTYYDGQGFIVRKTLGVSSAKQMEGARICFSGSGTAAKNIAD
>MP0880_megahit_227408_1-585
VSSAKQMEGARICFSSTGTGAKNIADFMELHGIHYIPVAVKPTEKTKNVYKRGDCDMYGTDRSGLASNRLSFNDPDRHMILPEIISKEPLGPVVKYGDQKWSDVVRWTIYVLFIAEEMGINSKNIDGFKAHIDPYIQRFMGEKNGKDYPHLGAKLGLKATWSYNIIKQVGNYKEIYERNVGEKTPLGLQRGLNRL
>MP0880_megahit_231424_2-538
VFGDADKVEYIGLNSAQRFPTLASKSIDILSRNTTWTISRDVNLMFEFAGVSYYDGQGFLIPTELGITSATQLDGAFVCITPETTSELNLNDYFAENNMAYRPVYVEGNKDAKAKLFASECDVFTTDASGLASARAGADNPEDWVVLPEIISKEPLGPLVRQGDQEWEDVVRWTHNIMV
>MP0880_megahit_231722_1176-2045
SVTGIDADFCRAVAAAVLGDAGAVNFVALTASERFTAVQTGDVDVLMRNTTWTQSRDSSVGMDFGPTTYYDGQQLMARVSDGFSGSSSVADIDGSVVCTNVGTTTEKNIAEAALLAGAEITLLGFETSDEVYETFIAGGCDITTTDGSALVGRKAKMQPADQEWVIFPATPISKEPLGPTYGQNDSAWADAVNWTVYAMIIMDEYGVTSANVDATCATAEAEVARLCGGDGELQTAMGLSADAFHQVIKQVGSYGEVYDRNLNPVGLYREGSANAGWLDGGLIYSPPAR*
>MP0880_megahit_232963_1-543
KKMFKYIKQLTSIVAVFAILFAFTTETMAAKKSKTLKNTLKKGFVRCGVSQGLPGFSNADASGNWTGVDVDVCRAVAAAVLGDANKVKFTPLSAKERFTALTAGEIDILSRNTTWTLSRDADIGLTFVGVNFYDGQGFMVRKSSGITSTSDFKSGLSACVNIGTTTELNMRDFFTANGITY
>MP0880_megahit_243359_656-1189
[truncated: 1,177,557 more chars]
