# Supplementary material for: Picoplankton nitrogen guilds in the tropical and subtropical oceans: From the surface to the deep
Source: PLoS One. 2025 Nov 5;20(11):e0335222. doi: 10.1371/journal.pone.0335222 (PMC12588538; doi:10.1371/journal.pone.0335222)
Supplement: S1 File — (ZIP) [file pone.0335222.s001.zip › supplementary info/N_cycle/G_bztA_aapJ_General_aminoacid_transporter/bztA_aapJ_info_tree]

bztA periplasmic binding-protein-dependent transport system for glutamate, glutamine, aspartate and asparagine.
ABC transporter family
Domain used: TIGR01096
This domain includes aapJ gene, another general aa transpoter (ABC transporter as well) of broad-specificity that also transport branched aminoacids.


I also used as "outgroup" braC3 gene (PF13458), branched amino acid ABC transporter of broad-specificity.

####################################

TREE INFO:

 --msa_method "muscle"
 --tree_method "iqtree"
 --tree_model "WAG+G4"
 
###################################
 
TREE FILES:
- ref_database.newick	->	Main file, unrooted reference tree
- ref_database_relabeled.newick -> same than before with long IDs (passed for relabeltree.py with the flag " --label_prefixes "ref_" "bztA_" "aapJ_" "
- ref_database.faln	->	reference sequences aligment

PICKLE FILES:

Labels:
- ref_database_id_dict.pickle	labels from our local db --- seqs tagged as "ref_"
- bztA_id_dict.pickle	labels of seqs from Swissprot --- seqs tagged as "bztA_"
- aapJ_id_dict.pickle	labels of seqs from SwissProt --- seqs tagged as "aapJ_"

Clusters:
- clusters_ids.tsv		file to run labelplacements.py
- clusters_scores.tsv			clusters scores

There are only two clusters. Cluster bztA has score 1 corresponding to bztA gene and cluster aapJ with score 0 (both with Swissprot sequences).
