# Supplementary material for: Picoplankton nitrogen guilds in the tropical and subtropical oceans: From the surface to the deep
Source: PLoS One. 2025 Nov 5;20(11):e0335222. doi: 10.1371/journal.pone.0335222 (PMC12588538; doi:10.1371/journal.pone.0335222)
Supplement: S1 File — (ZIP) [file pone.0335222.s001.zip › supplementary info/N_cycle/G_bztA_aapJ_General_aminoacid_transporter/cluster_ids.tsv]

id	cluster
ref_230	bztA
ref_699	bztA
ref_130	bztA
ref_678	bztA
ref_799	bztA
ref_676	bztA
ref_95	bztA
ref_405	bztA
ref_348	bztA
ref_37	bztA
ref_424	bztA
ref_81	bztA
ref_53	bztA
ref_926	bztA
ref_892	bztA
ref_675	bztA
ref_613	bztA
ref_154	bztA
ref_496	bztA
ref_281	bztA
ref_832	bztA
ref_497	bztA
ref_254	bztA
ref_985	bztA
ref_649	bztA
ref_987	bztA
ref_474	bztA
ref_386	bztA
ref_202	bztA
ref_473	bztA
ref_196	bztA
ref_970	bztA
ref_577	bztA
ref_812	bztA
ref_203	bztA
ref_315	bztA
ref_287	bztA
ref_155	bztA
ref_100	bztA
ref_26	bztA
ref_451	bztA
ref_146	bztA
ref_76	bztA
ref_939	bztA
ref_217	bztA
ref_370	bztA
ref_750	bztA
ref_429	bztA
ref_648	bztA
ref_789	bztA
ref_835	bztA
ref_274	bztA
ref_993	bztA
ref_981	bztA
ref_679	bztA
ref_242	bztA
ref_149	bztA
ref_925	bztA
ref_594	bztA
ref_640	bztA
ref_255	bztA
ref_215	bztA
ref_593	bztA
ref_297	bztA
ref_533	bztA
ref_161	bztA
ref_231	bztA
ref_828	bztA
ref_825	bztA
ref_932	bztA
ref_179	bztA
ref_411	bztA
ref_324	bztA
ref_706	bztA
ref_646	bztA
ref_534	bztA
ref_886	bztA
ref_355	bztA
ref_801	bztA
ref_465	bztA
ref_454	bztA
ref_6	bztA
ref_882	bztA
ref_372	bztA
ref_337	bztA
ref_851	bztA
ref_396	bztA
ref_746	bztA
ref_562	bztA
ref_617	bztA
ref_861	bztA
ref_437	bztA
ref_173	bztA
ref_776	bztA
ref_701	bztA
ref_666	bztA
ref_522	bztA
ref_257	bztA
ref_227	bztA
ref_682	bztA
ref_260	bztA
ref_21	bztA
ref_836	bztA
ref_574	bztA
ref_693	bztA
ref_498	bztA
ref_61	bztA
ref_9	bztA
ref_224	bztA
ref_3	bztA
ref_66	bztA
ref_461	bztA
ref_91	bztA
ref_890	bztA
ref_57	bztA
ref_314	bztA
ref_604	bztA
ref_913	bztA
ref_947	bztA
ref_129	bztA
ref_868	bztA
ref_862	bztA
ref_912	bztA
ref_525	bztA
ref_277	bztA
ref_643	bztA
ref_790	bztA
ref_644	bztA
ref_512	bztA
ref_854	bztA
ref_400	bztA
ref_351	bztA
ref_830	bztA
ref_279	bztA
ref_102	bztA
ref_228	bztA
ref_811	bztA
ref_64	bztA
ref_809	bztA
ref_141	bztA
ref_991	bztA
ref_627	bztA
ref_539	bztA
ref_50	bztA
ref_641	bztA
ref_714	bztA
ref_770	bztA
ref_136	bztA
ref_388	bztA
ref_537	bztA
ref_171	bztA
ref_300	bztA
ref_24	bztA
ref_163	bztA
ref_86	bztA
ref_382	bztA
ref_713	bztA
ref_744	bztA
ref_782	bztA
ref_967	bztA
ref_728	bztA
ref_961	bztA
ref_784	bztA
ref_881	bztA
ref_316	bztA
ref_206	bztA
ref_662	bztA
ref_915	bztA
ref_576	bztA
ref_680	bztA
ref_284	bztA
ref_289	bztA
ref_288	bztA
ref_656	bztA
ref_232	bztA
ref_425	bztA
ref_143	bztA
ref_650	bztA
ref_98	bztA
ref_564	bztA
ref_557	bztA
ref_923	bztA
ref_875	bztA
ref_988	bztA
ref_380	bztA
ref_321	bztA
ref_879	bztA
ref_27	bztA
ref_407	bztA
ref_658	bztA
ref_519	bztA
ref_96	bztA
ref_632	bztA
ref_243	bztA
ref_117	bztA
ref_968	bztA
ref_977	bztA
ref_842	bztA
ref_85	bztA
ref_546	bztA
ref_738	bztA
ref_323	bztA
ref_339	bztA
ref_638	bztA
ref_122	bztA
ref_68	bztA
ref_833	bztA
ref_481	bztA
ref_390	bztA
ref_538	bztA
ref_436	bztA
ref_251	bztA
ref_844	bztA
ref_218	bztA
ref_692	bztA
ref_943	bztA
ref_831	bztA
ref_59	bztA
ref_703	bztA
ref_317	bztA
ref_14	bztA
ref_464	bztA
ref_73	bztA
ref_22	bztA
ref_259	bztA
ref_485	bztA
ref_209	bztA
ref_441	bztA
ref_535	bztA
ref_552	bztA
ref_710	bztA
ref_40	bztA
ref_383	bztA
ref_112	bztA
ref_827	bztA
ref_434	bztA
ref_137	bztA
ref_900	bztA
ref_743	bztA
ref_338	bztA
ref_964	bztA
ref_707	bztA
ref_867	bztA
ref_733	bztA
ref_904	bztA
ref_236	bztA
ref_941	bztA
ref_792	bztA
ref_175	bztA
ref_741	bztA
ref_794	bztA
ref_48	bztA
ref_850	bztA
ref_694	bztA
ref_80	bztA
ref_536	bztA
ref_44	bztA
ref_134	bztA
ref_815	bztA
ref_955	bztA
ref_133	bztA
ref_364	bztA
ref_942	bztA
ref_342	bztA
ref_960	bztA
ref_114	bztA
ref_661	bztA
ref_443	bztA
ref_393	bztA
ref_729	bztA
ref_759	bztA
ref_502	bztA
ref_431	aapJ
ref_69	aapJ
ref_848	aapJ
ref_182	aapJ
ref_71	aapJ
ref_976	aapJ
ref_731	aapJ
ref_374	aapJ
ref_724	aapJ
ref_971	aapJ
ref_41	aapJ
ref_727	aapJ
ref_334	aapJ
ref_479	aapJ
ref_298	aapJ
ref_849	aapJ
ref_450	aapJ
ref_490	aapJ
ref_541	aapJ
ref_346	aapJ
ref_389	aapJ
ref_554	aapJ
ref_798	aapJ
ref_514	aapJ
ref_406	aapJ
ref_412	aapJ
ref_740	aapJ
ref_500	aapJ
ref_480	aapJ
ref_384	aapJ
ref_628	aapJ
ref_271	aapJ
ref_805	aapJ
ref_657	aapJ
ref_840	aapJ
ref_239	aapJ
ref_327	aapJ
ref_715	aapJ
ref_983	aapJ
ref_601	aapJ
ref_266	aapJ
ref_185	aapJ
ref_49	aapJ
ref_108	aapJ
ref_986	aapJ
ref_684	aapJ
ref_180	aapJ
ref_491	aapJ
ref_235	aapJ
ref_38	aapJ
ref_65	aapJ
ref_584	aapJ
ref_84	aapJ
ref_115	aapJ
ref_46	aapJ
ref_354	aapJ
ref_56	aapJ
ref_902	aapJ
ref_233	aapJ
ref_549	aapJ
ref_586	aapJ
ref_375	aapJ
ref_166	aapJ
ref_506	aapJ
ref_394	aapJ
ref_127	aapJ
ref_838	aapJ
ref_788	aapJ
ref_683	aapJ
ref_303	aapJ
ref_795	aapJ
ref_755	aapJ
ref_996	aapJ
ref_732	aapJ
ref_709	aapJ
ref_119	aapJ
ref_361	aapJ
ref_157	aapJ
ref_653	aapJ
ref_824	aapJ
ref_401	aapJ
ref_111	aapJ
ref_413	aapJ
ref_918	aapJ
ref_422	aapJ
ref_7	aapJ
ref_916	aapJ
ref_681	aapJ
ref_140	aapJ
ref_748	aapJ
ref_124	aapJ
ref_935	aapJ
ref_8	aapJ
ref_609	aapJ
