# Supplementary material for: Picoplankton nitrogen guilds in the tropical and subtropical oceans: From the surface to the deep
Source: PLoS One. 2025 Nov 5;20(11):e0335222. doi: 10.1371/journal.pone.0335222 (PMC12588538; doi:10.1371/journal.pone.0335222)
Supplement: S1 File — (ZIP) [file pone.0335222.s001.zip › supplementary info/N_cycle/G_bztA_aapJ_General_aminoacid_transporter/ref_database.log]

IQ-TREE multicore version 2.1.4-beta COVID-edition for Linux 64-bit built Jun 24 2021
Developed by Bui Quang Minh, James Barbetti, Nguyen Lam Tung,
Olga Chernomor, Heiko Schmidt, Dominik Schrempf, Michael Woodhams.

Host:    aide-gob (AVX512, FMA3, 125 GB RAM)
Command: iqtree -s /home/aide/bztA_aapJ/last/ref_database.faln -st AA -nt AUTO -m TEST -bb 1000 -mset raxml -nm 1000 -pre /home/aide/bztA_aapJ/last/ref_database -redo
Seed:    800479 (Using SPRNG - Scalable Parallel Random Number Generator)
Time:    Thu Jan 26 22:53:37 2023
Kernel:  AVX+FMA - auto-detect threads (36 CPU cores detected)

Reading alignment file /home/aide/bztA_aapJ/last/ref_database.faln ... Fasta format detected
Alignment most likely contains protein sequences
Alignment has 1200 sequences with 7940 columns, 5934 distinct patterns
2485 parsimony-informative, 3182 singleton sites, 2273 constant sites
         Gap/Ambiguity  Composition  p-value
   1  ref_201   79.08%    failed      0.00%
   2  ref_415   79.94%    failed      0.00%
   3  out_137   95.91%    failed      0.00%
   4  out_24    93.66%    failed      0.00%
   5  ref_872   79.52%    failed      0.00%
   6  ref_903   86.84%    failed      0.00%
   7  ref_82    83.56%    failed      0.00%
   8  ref_167   88.93%    failed      0.00%
   9  ref_360   76.20%    failed      0.00%
  10  out_150   97.53%    failed      0.00%
  11  out_109   86.49%    failed      0.00%
  12  out_181   98.95%    failed      0.14%
  13  out_139   94.40%    failed      0.00%
  14  out_73    95.52%    failed      0.00%
  15  out_135   95.08%    failed      0.00%
  16  out_41    95.13%    failed      0.00%
  17  out_37    94.82%    failed      0.00%
  18  out_189   94.95%    failed      0.00%
  19  out_140   93.73%    failed      0.00%
  20  out_143   91.83%    failed      0.00%
  21  out_38    88.99%    failed      0.00%
  22  out_89    93.78%    failed      0.00%
  23  out_162   94.87%    failed      0.00%
  24  out_83    93.32%    failed      0.00%
  25  out_48    94.77%    failed      0.00%
  26  out_128   94.04%    failed      0.00%
  27  out_10    94.63%    failed      0.00%
  28  out_129   94.62%    failed      0.00%
  29  out_46    94.07%    failed      0.00%
  30  out_72    93.01%    failed      0.00%
  31  out_165   94.67%    failed      0.00%
  32  out_195   94.37%    failed      0.01%
  33  out_55    94.94%    failed      0.00%
  34  out_50    93.09%    failed      0.00%
  35  out_21    94.74%    failed      0.00%
  36  out_59    94.23%    failed      0.00%
  37  out_9     94.24%    failed      0.00%
  38  out_17    94.26%    failed      0.00%
  39  out_123   92.67%    failed      0.00%
  40  out_2     94.75%    failed      0.00%
  41  out_49    94.74%    failed      0.00%
  42  out_186   94.70%    failed      0.00%
  43  out_178   94.63%    failed      0.00%
  44  out_190   94.23%    failed      0.00%
  45  out_130   93.83%    failed      0.00%
  46  out_57    94.92%    failed      0.00%
  47  out_85    94.91%    failed      0.00%
  48  out_167   94.66%    failed      0.00%
  49  out_152   94.50%    failed      0.00%
  50  out_148   94.48%    failed      0.00%
  51  out_79    94.94%    failed      0.00%
  52  out_86    94.70%    failed      0.00%
  53  out_131   96.15%    failed      0.60%
  54  out_42    94.65%    failed      0.00%
  55  out_159   94.45%    failed      0.00%
  56  out_160   94.99%    failed      0.00%
  57  out_174   95.06%    failed      0.00%
  58  out_191   94.37%    failed      0.00%
  59  out_75    89.23%    failed      0.00%
  60  out_127   95.43%    failed      0.00%
  61  out_7     94.95%    failed      0.00%
  62  out_142   94.92%    failed      0.00%
  63  out_98    94.80%    failed      0.00%
  64  out_20    94.84%    failed      0.00%
  65  out_96    94.85%    failed      0.00%
  66  out_23    90.74%    failed      0.00%
  67  out_125   94.86%    failed      0.00%
  68  out_31    94.84%    failed      0.00%
  69  out_175   94.65%    failed      0.00%
  70  out_26    94.87%    failed      0.00%
  71  out_192   94.89%    failed      0.00%
  72  out_91    95.10%    failed      0.00%
  73  out_168   94.67%    failed      0.00%
  74  out_8     95.16%    failed      0.00%
  75  out_158   95.18%    failed      0.00%
  76  out_53    95.20%    failed      0.00%
  77  out_193   95.00%    failed      0.00%
  78  out_54    94.52%    failed      0.00%
  79  out_116   94.62%    failed      0.00%
  80  out_92    94.48%    failed      0.00%
  81  out_87    94.66%    failed      0.00%
  82  out_111   94.82%    failed      0.00%
  83  out_147   94.84%    failed      0.00%
  84  out_169   94.84%    failed      0.00%
  85  out_172   95.10%    failed      0.00%
  86  out_134   94.77%    failed      0.00%
  87  out_19    94.92%    failed      0.00%
  88  out_30    95.03%    failed      0.00%
  89  out_70    94.91%    failed      0.00%
  90  out_81    94.72%    failed      0.00%
  91  out_156   94.71%    failed      0.00%
  92  out_187   94.74%    failed      0.00%
  93  out_47    94.90%    failed      0.00%
  94  out_177   95.11%    failed      0.00%
  95  out_120   94.17%    failed      0.00%
  96  out_184   95.24%    failed      0.00%
  97  out_14    95.20%    failed      0.00%
  98  out_117   95.16%    failed      0.01%
  99  out_15    94.76%    failed      0.00%
 100  out_110   94.48%    failed      0.00%
 101  out_121   94.67%    failed      0.21%
 102  out_63    94.62%    failed      0.00%
 103  out_74    94.58%    failed      0.00%
 104  out_77    94.58%    failed      0.00%
 105  out_146   94.70%    failed      0.00%
 106  out_3     94.77%    failed      0.00%
 107  out_124   93.48%    failed      0.00%
 108  out_119   95.09%    failed      0.00%
 109  out_27    95.15%    failed      0.00%
 110  out_84    94.87%    failed      0.00%
 111  out_66    94.91%    failed      0.00%
 112  out_170   94.67%    failed      0.00%
 113  out_28    95.04%    failed      0.00%
 114  out_141   94.94%    failed      0.00%
 115  out_153   94.95%    failed      0.00%
 116  out_62    94.90%    failed      0.00%
 117  out_71    94.76%    failed      0.00%
 118  out_149   94.92%    failed      0.00%
 119  out_11    94.90%    failed      0.00%
 120  out_173   94.97%    failed      0.00%
 121  out_18    94.91%    failed      0.00%
 122  out_163   94.76%    failed      0.00%
 123  out_44    94.94%    failed      0.00%
 124  out_132   94.95%    failed      0.00%
 125  out_126   94.92%    failed      0.00%
 126  out_76    94.46%    failed      0.00%
 127  out_136   94.33%    failed      0.00%
 128  out_164   94.33%    failed      0.00%
 129  out_114   95.15%    failed      0.00%
 130  out_95    94.70%    failed      0.00%
 131  out_68    95.08%    failed      0.00%
 132  out_16    95.08%    failed      0.00%
 133  out_94    95.13%    failed      0.00%
 134  out_43    95.09%    failed      0.00%
 135  out_65    95.14%    failed      0.00%
 136  out_33    95.09%    failed      0.00%
 137  out_5     94.58%    failed      0.00%
 138  out_101   94.72%    failed      0.00%
 139  out_45    95.16%    failed      0.00%
 140  out_60    95.13%    failed      0.00%
 141  out_22    95.18%    failed      0.00%
 142  out_103   94.90%    failed      0.00%
 143  out_118   94.74%    failed      0.00%
 144  out_105   95.01%    failed      0.00%
 145  out_4     95.21%    failed      0.00%
 146  out_100   95.24%    failed      0.00%
 147  out_104   95.35%    failed      0.00%
 148  out_199   95.13%    failed      0.00%
 149  out_194   95.03%    failed      0.00%
 150  out_67    95.35%    failed      0.00%
 151  out_13    95.33%    failed      0.00%
 152  out_106   95.28%    failed      0.00%
 153  out_61    95.05%    failed      0.00%
 154  out_32    94.89%    failed      0.00%
 155  out_12    95.10%    failed      0.00%
 156  out_35    94.87%    failed      0.00%
 157  out_82    95.00%    failed      0.00%
 158  out_185   96.41%    failed      0.00%
 159  out_1     95.25%    failed      0.00%
 160  out_161   95.20%    failed      0.00%
 161  out_6     95.05%    failed      0.00%
 162  out_56    94.62%    failed      0.00%
 163  out_115   94.22%    failed      0.00%
 164  out_138   95.05%    failed      0.00%
 165  out_78    95.03%    failed      0.00%
 166  out_99    95.03%    failed      0.00%
 167  out_97    94.99%    failed      0.00%
 168  out_166   95.00%    failed      0.00%
 169  out_51    94.16%    failed      0.00%
 170  out_197   96.28%    failed      0.00%
 171  out_157   94.69%    failed      0.00%
 172  out_69    93.83%    failed      0.00%
 173  out_80    94.04%    failed      0.00%
 174  out_182   95.43%    failed      0.00%
 175  out_0     94.51%    failed      0.00%
 176  out_176   94.60%    failed      0.00%
 177  out_133   94.90%    failed      0.00%
 178  out_107   94.85%    failed      0.00%
 179  out_151   94.89%    failed      0.00%
 180  out_179   94.96%    failed      0.00%
 181  out_144   88.74%    failed      0.00%
 182  out_108   97.27%    failed      0.18%
 183  out_88    88.61%    failed      0.00%
 184  out_52    95.96%    failed      0.00%
 185  ref_606   76.21%    failed      0.00%
 186  ref_174   78.65%    failed      0.00%
 187  ref_62    84.47%    failed      0.00%
 188  ref_263   89.48%    failed      0.00%
 189  out_58    94.28%    failed      0.00%
 190  out_154   95.87%    failed      0.00%
 191  out_155   95.86%    failed      0.00%
 192  ref_290   79.50%    failed      0.00%
 193  ref_159   80.92%    failed      0.00%
 194  out_39    95.16%    failed      0.00%
 195  ref_135   86.88%    failed      0.00%
 196  out_64    94.87%    failed      0.00%
 197  out_93    94.76%    failed      0.00%
 198  out_180   95.14%    failed      0.00%
 199  out_36    95.86%    failed      0.00%
 200  out_25    94.80%    failed      0.00%
 201  out_113   94.81%    failed      0.00%
 202  ref_818   84.27%    failed      0.00%
 203  ref_326   78.80%    failed      0.00%
 204  ref_551   84.60%    failed      0.00%
 205  out_196   95.08%    failed      0.00%
 206  out_90    95.06%    failed      0.00%
 207  out_198   95.08%    failed      0.00%
 208  out_145   94.99%    failed      0.00%
 209  ref_121   88.32%    failed      0.00%
 210  ref_808   89.32%    failed      0.00%
 211  out_102   94.65%    failed      0.00%
 212  ref_248   75.15%    failed      0.00%
 213  ref_761   96.34%    failed      0.00%
 214  ref_144   96.35%    failed      0.00%
 215  ref_929   96.34%    failed      0.00%
 216  ref_751   96.35%    failed      0.00%
 217  ref_866   96.35%    failed      0.00%
 218  ref_957   93.20%    failed      0.00%
 219  ref_878   78.24%    failed      0.00%
 220  ref_911   86.76%    failed      0.00%
 221  ref_891   90.65%    failed      0.00%
 222  ref_673   87.42%    failed      0.00%
 223  ref_779   91.23%    failed      0.00%
 224  ref_529   87.48%    failed      0.00%
 225  ref_618   90.87%    failed      0.00%
 226  ref_940   90.48%    failed      0.00%
 227  ref_36    90.77%    failed      0.00%
 228  ref_619   87.00%    failed      0.00%
 229  ref_430   88.04%    failed      0.00%
 230  ref_725   86.90%    failed      0.00%
 231  ref_421   79.42%    failed      0.00%
 232  ref_267   91.01%    failed      0.00%
 233  ref_933   91.01%    failed      0.00%
 234  ref_841   90.97%    failed      0.00%
 235  ref_306   90.73%    failed      0.00%
 236  ref_332   90.84%    failed      0.00%
 237  ref_520   90.87%    failed      0.00%
 238  ref_550   90.87%    failed      0.00%
 239  ref_336   90.89%    failed      0.00%
 240  ref_599   90.89%    failed      0.00%
 241  ref_373   90.88%    failed      0.00%
 242  ref_426   90.91%    failed      0.00%
 243  ref_969   91.01%    failed      0.00%
 244  ref_771   90.88%    failed      0.00%
 245  ref_972   90.97%    failed      0.00%
 246  ref_152   78.63%    failed      0.00%
 247  ref_34    84.42%    failed      0.00%
 248  ref_439   93.34%    failed      0.00%
 249  ref_470   78.39%    failed      0.00%
 250  ref_556   96.68%    failed      0.04%
 251  ref_757   96.70%    failed      0.00%
 252  ref_131   96.61%    failed      0.00%
 253  ref_261   95.94%    failed      0.00%
 254  ref_475   96.54%    failed      0.00%
 255  ref_216   96.54%    failed      0.00%
 256  ref_635   96.54%    failed      0.00%
 257  ref_329   96.54%    failed      0.00%
 258  ref_571   96.37%    failed      0.00%
 259  ref_293   96.52%    failed      0.00%
 260  ref_686   96.56%    failed      0.00%
 261  ref_58    96.49%    failed      0.01%
 262  ref_286   96.52%    failed      0.00%
 263  ref_579   96.39%    failed      0.01%
 264  ref_698   96.39%    failed      0.00%
 265  ref_403   96.47%    failed      0.00%
 266  ref_356   96.20%    failed      0.00%
 267  ref_246   96.41%    failed      0.00%
 268  ref_765   96.42%    failed      0.00%
 269  ref_156   96.44%    failed      0.00%
 270  ref_739   96.47%    failed      0.00%
 271  ref_414   96.46%    failed      0.02%
 272  ref_548   96.44%    failed      0.00%
 273  ref_225   96.41%    failed      0.00%
 274  ref_945   96.54%    failed      0.00%
 275  ref_269   96.54%    failed      0.00%
 276  ref_322   96.54%    failed      0.00%
 277  ref_105   96.44%    failed      0.00%
 278  ref_721   96.37%    failed      0.00%
 279  ref_931   96.40%    failed      0.02%
 280  ref_376   96.39%    failed      0.00%
 281  ref_460   96.49%    failed      0.00%
 282  ref_853   96.54%    failed      0.01%
 283  ref_15    96.52%    failed      0.01%
 284  ref_753   96.35%    failed      0.00%
 285  ref_23    96.36%    failed      0.00%
 286  ref_669   96.34%    failed      0.00%
 287  ref_508   96.40%    failed      0.00%
 288  ref_107   96.66%    failed      0.04%
 289  ref_786   96.54%    failed      0.02%
 290  ref_229   96.41%    failed      0.00%
 291  ref_435   96.44%    failed      0.00%
 292  ref_197   96.44%    failed      0.00%
 293  ref_887   96.54%    failed      0.00%
 294  ref_391   96.44%    failed      0.00%
 295  ref_212   96.39%    failed      0.01%
 296  ref_252   96.39%    failed      0.00%
 297  ref_142   96.39%    failed      0.00%
 298  ref_463   96.44%    failed      0.00%
 299  ref_705   96.44%    failed      0.00%
 300  ref_103   96.39%    failed      0.00%
 301  ref_884   96.44%    failed      0.00%
 302  ref_208   96.35%    failed      0.00%
 303  ref_572   96.85%    failed      0.00%
 304  ref_39    96.83%    failed      0.00%
 305  ref_13    96.85%    failed      0.00%
 306  ref_467   96.85%    failed      0.00%
 307  ref_162   96.86%    failed      0.00%
 308  ref_897   96.88%    failed      0.00%
 309  ref_736   96.89%    failed      0.00%
 310  ref_778   96.86%    failed      0.01%
 311  ref_642   96.91%    failed      0.00%
 312  ref_77    96.50%    failed      0.18%
 313  ref_487   96.90%    failed      0.00%
 314  ref_526   96.73%    failed      0.00%
 315  ref_995   96.75%    failed      0.00%
 316  ref_54    96.71%    failed      0.00%
 317  ref_97    96.73%    failed      0.00%
 318  ref_664   96.55%    failed      0.00%
 319  ref_33    96.57%    failed      0.00%
 320  ref_462   96.68%    failed      0.00%
 321  ref_191   96.81%    failed      0.01%
 322  ref_602   96.74%    failed      0.00%
 323  ref_756   96.35%    failed      0.00%
 324  ref_764   96.41%    failed      0.06%
 325  ref_712   96.68%    failed      0.00%
 326  ref_716   96.68%    failed      0.00%
 327  ref_341   96.94%    failed      0.00%
 328  ref_280   96.78%    failed      0.05%
 329  ref_857   96.78%    failed      0.02%
 330  ref_377   96.88%    failed      0.04%
 331  ref_560   96.83%    failed      0.01%
 332  ref_457   96.68%    failed      0.00%
 333  ref_845   96.68%    failed      0.00%
 334  ref_325   96.80%    failed      0.00%
 335  ref_973   96.34%    failed      0.00%
 336  ref_999   96.52%    failed      0.00%
 337  ref_116   96.78%    failed      0.08%
 338  ref_898   96.78%    failed      0.01%
 339  ref_195   96.68%    failed      0.00%
 340  ref_442   96.76%    failed      0.00%
 341  ref_168   96.75%    failed      0.00%
 342  ref_979   96.75%    failed      0.00%
 343  ref_505   96.68%    failed      0.81%
 344  ref_359   96.89%    failed      0.00%
 345  ref_687   95.76%    failed      0.00%
 346  ref_921   96.46%    failed      0.05%
 347  ref_948   96.42%    failed      0.00%
 348  ref_192   96.73%    failed      0.00%
 349  ref_532   96.94%    failed      0.11%
 350  ref_636   96.90%    failed      0.03%
 351  ref_189   96.98%    failed      0.00%
 352  ref_184   96.93%    failed      0.01%
 353  ref_11    96.94%    failed      1.07%
 354  ref_847   96.93%    failed      0.06%
 355  ref_482   96.94%    failed      0.49%
 356  ref_483   96.94%    failed      0.06%
 357  ref_768   96.95%    failed      1.05%
 358  ref_299   96.74%    failed      0.06%
 359  ref_94    96.94%    failed      0.01%
 360  ref_395   96.85%    failed      0.05%
 361  ref_335   96.54%    failed      0.70%
 362  ref_863   96.94%    failed      0.16%
 363  ref_623   96.62%    failed      0.00%
 364  ref_663   96.84%    failed      0.15%
 365  ref_781   96.78%    failed      2.10%
 366  ref_397   96.71%    failed      0.94%
 367  ref_272   96.79%    failed      0.02%
 368  ref_419   96.81%    failed      0.09%
 369  ref_671   96.74%    failed      0.00%
 370  ref_93    96.83%    failed      0.00%
 371  ref_385   96.84%    failed      0.00%
 372  ref_561   96.86%    failed      0.00%
 373  ref_654   96.85%    failed      0.00%
 374  ref_113   96.85%    failed      0.00%
 375  ref_909   96.85%    failed      0.00%
 376  ref_689   96.40%    failed      0.00%
 377  ref_612   96.49%    failed      0.00%
 378  ref_704   96.50%    failed      0.00%
 379  ref_906   96.52%    failed      0.00%
 380  ref_837   96.50%    failed      0.00%
 381  ref_762   96.50%    failed      0.01%
 382  ref_843   96.44%    failed      0.00%
 383  ref_846   96.51%    failed      0.01%
 384  ref_726   96.51%    failed      0.02%
 385  ref_998   96.23%    failed      0.00%
 386  ref_568   96.46%    failed      0.00%
 387  ref_864   96.52%    failed      0.01%
 388  ref_730   96.51%    failed      0.00%
 389  ref_975   96.52%    failed      0.00%
 390  ref_883   96.61%    failed      0.00%
 391  ref_523   96.47%    failed      0.04%
 392  ref_894   96.45%    failed      0.00%
 393  ref_295   96.80%    failed      0.00%
 394  ref_250   96.73%    failed      0.00%
 395  ref_870   96.73%    failed      0.00%
 396  ref_855   96.73%    failed      0.00%
 397  ref_723   96.73%    failed      0.00%
 398  ref_659   96.73%    failed      0.00%
 399  ref_278   96.73%    failed      0.00%
 400  ref_777   96.73%    failed      0.00%
 401  ref_994   96.74%    failed      0.08%
 402  ref_194   96.70%    failed      0.00%
 403  ref_294   96.74%    failed      0.00%
 404  ref_793   96.69%    failed      0.23%
 405  ref_16    96.84%    failed      0.02%
 406  ref_819   96.85%    failed      0.01%
 407  ref_249   96.69%    failed      0.00%
 408  ref_158   96.75%    failed      0.02%
 409  ref_580   96.69%    failed      0.00%
 410  ref_742   96.74%    failed      0.01%
 411  ref_74    96.71%    failed      0.03%
 412  ref_493   96.75%    failed      0.00%
 413  ref_285   96.71%    failed      0.00%
 414  ref_839   96.70%    failed      0.13%
 415  ref_347   96.70%    failed      0.04%
 416  ref_544   96.70%    failed      0.01%
 417  ref_358   96.68%    failed      0.19%
 418  ref_543   96.75%    failed      0.01%
 419  ref_187   96.80%    failed      0.00%
 420  ref_823   96.81%    failed      2.11%
 421  ref_446   96.85%    failed      0.13%
 422  ref_690   96.85%    failed      0.36%
 423  ref_399   96.76%    failed      0.08%
 424  ref_369   96.84%    failed      0.01%
 425  ref_72    96.84%    failed      0.00%
 426  ref_488   96.84%    failed      0.03%
 427  ref_773   96.84%    failed      0.22%
 428  ref_90    96.84%    failed      0.01%
 429  ref_449   96.88%    failed      0.38%
 430  ref_367   96.84%    failed      0.20%
 431  ref_637   96.84%    failed      0.00%
 432  ref_936   96.84%    failed      0.00%
 433  ref_458   96.84%    failed      0.01%
 434  ref_30    96.84%    failed      0.00%
 435  ref_589   96.84%    failed      0.00%
 436  ref_980   96.88%    failed      0.03%
 437  ref_28    96.85%    failed      0.40%
 438  ref_517   96.84%    failed      0.01%
 439  ref_570   96.85%    failed      0.00%
 440  ref_445   96.75%    failed      0.10%
 441  ref_188   96.84%    failed      0.02%
 442  ref_934   96.85%    failed      0.12%
 443  ref_178   96.85%    failed      0.00%
 444  ref_301   96.85%    failed      0.12%
 445  ref_749   96.80%    failed      0.05%
 446  ref_120   96.80%    failed      0.01%
 447  ref_856   96.80%    failed      0.02%
 448  ref_331   96.80%    failed      0.01%
 449  ref_12    96.80%    failed      0.00%
 450  ref_958   96.80%    failed      0.01%
 451  ref_869   96.81%    failed      0.00%
 452  ref_787   96.80%    failed      0.01%
 453  ref_478   96.60%    failed      0.01%
 454  ref_620   96.52%    failed      0.00%
 455  ref_540   96.69%    failed      0.03%
 456  ref_901   96.44%    failed      0.21%
 457  ref_104   96.78%    failed      0.00%
 458  ref_876   96.78%    failed      0.02%
 459  ref_200   96.74%    failed      0.00%
 460  ref_708   96.78%    failed      0.02%
 461  ref_427   96.80%    failed      0.04%
 462  ref_567   96.78%    failed      0.90%
 463  ref_402   96.79%    failed      0.06%
 464  ref_499   96.76%    failed      0.01%
 465  ref_813   96.83%    failed      0.09%
 466  ref_696   96.78%    failed      0.00%
 467  ref_565   96.79%    failed      0.02%
 468  ref_466   96.79%    failed      0.02%
 469  ref_172   96.79%    failed      0.02%
 470  ref_494   96.78%    failed      0.06%
 471  ref_304   96.76%    failed      0.15%
 472  ref_595   96.79%    failed      0.11%
 473  ref_990   96.69%    failed      0.02%
 474  ref_501   96.66%    failed      0.01%
 475  ref_959   96.66%    failed      0.02%
 476  ref_588   96.74%    failed      0.06%
 477  ref_89    96.68%    failed      0.00%
 478  ref_118   96.66%    failed      0.00%
 479  ref_621   96.66%    failed      0.00%
 480  ref_507   96.85%    failed      0.61%
 481  ref_908   96.74%    failed      0.00%
 482  ref_362   96.81%    failed      0.00%
 483  ref_32    96.89%    failed      0.00%
 484  ref_660   96.89%    failed      0.00%
 485  ref_700   96.80%    failed      0.00%
 486  ref_453   96.75%    failed      0.00%
 487  ref_803   96.80%    failed      0.00%
 488  ref_495   96.86%    failed      0.00%
 489  ref_826   96.86%    failed      0.00%
 490  ref_608   96.79%    failed      0.00%
 491  ref_889   96.80%    failed      0.00%
 492  ref_302   96.75%    failed      0.00%
 493  ref_989   96.80%    failed      0.00%
 494  ref_956   96.83%    failed      0.00%
 495  ref_245   96.83%    failed      0.00%
 496  ref_381   96.83%    failed      0.00%
 497  ref_590   96.83%    failed      0.00%
 498  ref_555   96.83%    failed      0.00%
 499  ref_4     96.85%    failed      0.00%
 500  ref_10    96.83%    failed      0.00%
 501  ref_630   96.81%    failed      0.00%
 502  ref_283   96.83%    failed      0.01%
 503  ref_521   96.84%    failed      0.00%
 504  ref_596   96.84%    failed      0.01%
 505  ref_893   96.84%    failed      0.00%
 506  ref_504   96.83%    failed      0.00%
 507  ref_717   96.83%    failed      0.00%
 508  ref_379   96.83%    failed      0.00%
 509  ref_914   96.83%    failed      0.00%
 510  ref_591   96.83%    failed      0.05%
 511  ref_949   96.81%    failed      0.00%
 512  ref_997   96.76%    failed      0.00%
 513  ref_128   96.76%    failed      0.00%
 514  ref_952   96.81%    failed      0.00%
 515  ref_368   96.78%    failed      0.00%
 516  ref_651   96.74%    failed      0.01%
 517  ref_253   96.74%    failed      0.00%
 518  ref_311   96.76%    failed      0.00%
 519  ref_190   96.68%    failed      0.01%
 520  ref_29    96.68%    failed      0.06%
 521  ref_888   96.60%    failed      0.00%
 522  ref_333   96.75%    failed      0.14%
 523  ref_578   96.70%    failed      0.01%
 524  ref_668   96.75%    failed      0.00%
 525  ref_871   96.75%    failed      0.00%
 526  ref_800   96.76%    failed      0.00%
 527  ref_45    96.71%    failed      0.00%
 528  ref_392   96.71%    failed      0.01%
 529  ref_581   96.71%    failed      0.00%
 530  ref_920   96.73%    failed      0.00%
 531  ref_240   96.79%    failed      0.00%
 532  ref_814   96.79%    failed      0.00%
 533  ref_417   96.78%    failed      0.00%
 534  ref_51    96.75%    failed      0.00%
 535  ref_5     96.76%    failed      0.00%
 536  ref_204   96.66%    failed      0.00%
 537  ref_528   96.76%    failed      0.00%
 538  ref_75    96.76%    failed      0.00%
 539  ref_585   96.73%    failed      0.00%
 540  ref_527   96.69%    failed      0.00%
 541  ref_974   96.65%    failed      0.00%
 542  ref_207   96.70%    failed      0.00%
 543  ref_573   96.74%    failed      0.00%
 544  ref_428   96.75%    failed      0.04%
 545  ref_398   96.75%    failed      0.00%
 546  ref_734   96.75%    failed      0.00%
 547  ref_978   96.69%    failed      0.00%
 548  ref_524   96.78%    failed      0.03%
 549  ref_210   96.76%    failed      0.00%
 550  ref_345   96.78%    failed      0.00%
 551  ref_880   96.76%    failed      0.00%
 552  ref_807   96.78%    failed      0.00%
 553  ref_273   96.75%    failed      0.00%
 554  ref_930   96.74%    failed      0.00%
 555  ref_378   96.78%    failed      0.03%
 556  ref_19    96.64%    failed      0.01%
 557  ref_910   96.75%    failed      0.00%
 558  ref_165   96.73%    failed      0.00%
 559  ref_821   96.61%    failed      0.00%
 560  ref_138   96.68%    failed      0.00%
 561  ref_320   96.79%    failed      0.00%
 562  ref_874   96.79%    failed      0.00%
 563  ref_160   96.81%    failed      0.00%
 564  ref_697   96.80%    failed      0.00%
 565  ref_87    96.74%    failed      0.00%
 566  ref_106   96.76%    failed      0.27%
 567  ref_220   96.74%    failed      0.00%
 568  ref_616   96.76%    failed      0.00%
 569  ref_720   96.49%    failed      0.00%
 570  ref_213   96.81%    failed      0.02%
 571  ref_614   96.73%    failed      0.01%
 572  ref_312   96.75%    failed      0.00%
 573  ref_670   96.75%    failed      0.00%
 574  ref_31    96.78%    failed      0.27%
 575  ref_780   96.85%    failed      0.00%
 576  ref_938   96.69%    failed      1.64%
 577  ref_440   96.68%    failed      0.01%
 578  ref_944   96.70%    failed      0.00%
 579  ref_357   96.74%    failed      0.00%
 580  ref_615   96.76%    failed      0.00%
 581  ref_631   96.75%    failed      0.00%
 582  ref_587   96.73%    failed      0.00%
 583  ref_622   96.69%    failed      0.00%
 584  ref_858   96.81%    failed      0.00%
 585  ref_275   96.69%    failed      0.00%
 586  ref_418   96.75%    failed      0.02%
 587  ref_806   96.76%    failed      0.00%
 588  ref_607   96.78%    failed      0.00%
 589  ref_471   96.74%    failed      0.00%
 590  ref_624   96.74%    failed      0.00%
 591  ref_92    96.83%    failed      0.00%
 592  ref_829   96.79%    failed      0.01%
 593  ref_305   96.73%    failed      0.00%
 594  ref_950   96.75%    failed      0.01%
 595  ref_626   96.71%    failed      0.00%
 596  ref_583   96.71%    failed      0.27%
 597  ref_223   96.60%    failed      0.00%
 598  ref_83    96.21%    failed      0.00%
 599  ref_237   96.71%    failed      0.00%
 600  ref_946   96.75%    failed      0.00%
 601  ref_962   96.78%    failed      0.00%
 602  ref_70    96.79%    failed      0.00%
 603  ref_193   96.79%    failed      0.00%
 604  ref_211   96.75%    failed      0.00%
 605  ref_695   96.79%    failed      0.00%
 606  ref_262   96.79%    failed      0.04%
 607  ref_877   96.75%    failed      0.00%
 608  ref_186   96.76%    failed      0.00%
 609  ref_530   96.76%    failed      0.00%
 610  ref_860   96.78%    failed      0.00%
 611  ref_745   96.78%    failed      0.00%
 612  ref_126   96.80%    failed      0.00%
 613  ref_927   96.76%    failed      0.00%
 614  ref_244   96.74%    failed      0.00%
 615  ref_667   96.76%    failed      0.00%
 616  ref_276   96.80%    failed      0.00%
 617  ref_639   96.76%    failed      0.00%
 618  ref_340   96.73%    failed      0.00%
 619  ref_60    96.73%    failed      0.00%
 620  out_188   94.61%    failed      0.00%
 621  out_122   95.04%    failed      0.00%
 622  out_34    94.94%    failed      0.00%
 623  out_171   95.05%    failed      0.00%
 624  out_40    91.93%    failed      0.00%
 625  out_112   91.99%    failed      0.00%
 626  out_29    95.04%    failed      0.00%
 627  out_183   95.44%    failed      0.00%
 628  ref_750   80.71%    failed      0.00%
 629  ref_219   95.55%    failed      0.06%
 630  ref_292   95.68%    failed      0.00%
 631  ref_176   95.64%    failed      0.00%
 632  ref_282   95.64%    failed      0.00%
 633  ref_953   95.69%    failed      0.00%
 634  ref_296   95.69%    failed      0.00%
 635  ref_691   95.69%    failed      0.00%
 636  ref_677   95.74%    failed      0.00%
 637  ref_665   95.78%    failed      0.00%
 638  ref_309   95.74%    failed      0.00%
 639  ref_147   95.74%    failed      0.00%
 640  ref_600   95.74%    failed      0.00%
 641  ref_797   95.74%    failed      0.00%
 642  ref_760   95.74%    failed      0.00%
 643  ref_804   95.76%    failed      0.00%
 644  ref_433   95.74%    failed      0.00%
 645  ref_592   95.76%    failed      0.00%
 646  ref_35    95.76%    failed      0.00%
 647  ref_307   95.76%    failed      0.00%
 648  ref_101   95.76%    failed      0.00%
 649  ref_18    95.76%    failed      0.00%
 650  ref_758   95.76%    failed      0.00%
 651  ref_448   95.76%    failed      0.00%
 652  ref_937   95.71%    failed      0.01%
 653  ref_55    95.76%    failed      0.00%
 654  ref_810   95.69%    failed      0.01%
 655  ref_221   95.72%    failed      0.00%
 656  ref_205   95.69%    failed      0.00%
 657  ref_775   95.20%    failed      0.00%
 658  ref_763   95.71%    failed      0.01%
 659  ref_966   95.68%    failed      0.06%
 660  ref_52    95.69%    failed      0.04%
 661  ref_409   95.69%    failed      0.00%
 662  ref_181   95.52%    failed      0.00%
 663  ref_447   95.69%    failed      0.00%
 664  ref_598   95.69%    failed      0.01%
 665  ref_99    95.24%    failed      0.00%
 666  ref_353   95.68%    failed      0.00%
 667  ref_47    95.21%    failed      0.00%
 668  ref_291   95.69%    failed      0.00%
 669  ref_247   95.69%    failed      0.00%
 670  ref_963   95.69%    failed      0.00%
 671  ref_265   95.69%    failed      0.00%
 672  ref_234   95.69%    failed      0.00%
 673  ref_503   95.69%    failed      0.00%
 674  ref_308   94.77%    failed      0.00%
 675  ref_566   94.86%    failed      0.00%
 676  ref_754   95.69%    failed      0.00%
 677  ref_258   95.69%    failed      0.00%
 678  ref_459   95.69%    failed      0.00%
 679  ref_63    95.69%    failed      0.00%
 680  ref_518   95.69%    failed      0.00%
 681  ref_774   95.69%    failed      0.00%
 682  ref_984   95.69%    failed      0.00%
 683  ref_132   95.35%    failed      0.00%
 684  ref_444   95.69%    failed      0.00%
 685  ref_420   95.69%    failed      0.00%
 686  ref_515   95.69%    failed      0.00%
 687  ref_702   95.72%    failed      0.00%
 688  ref_563   95.73%    failed      0.00%
 689  ref_685   95.76%    failed      0.00%
 690  ref_558   95.72%    failed      0.00%
 691  ref_865   95.72%    failed      0.00%
 692  ref_123   95.71%    failed      0.00%
 693  ref_834   95.71%    failed      0.02%
 694  ref_992   95.68%    failed      0.00%
 695  ref_513   95.77%    failed      0.00%
 696  ref_785   95.71%    failed      0.00%
 697  ref_545   95.71%    failed      0.00%
 698  ref_772   95.62%    failed      0.00%
 699  ref_270   95.74%    failed      0.00%
 700  ref_214   95.72%    failed      0.00%
 701  ref_0     95.77%    failed      0.00%
 702  ref_371   95.76%    failed      0.00%
 703  ref_319   95.76%    failed      0.00%
 704  ref_802   95.76%    failed      0.00%
 705  ref_625   95.71%    failed      0.00%
 706  ref_88    95.64%    failed      0.00%
 707  ref_516   95.73%    failed      0.00%
 708  ref_672   95.72%    failed      0.00%
 709  ref_222   95.33%    failed      0.00%
 710  ref_363   95.73%    failed      0.00%
 711  ref_569   95.74%    failed      0.00%
 712  ref_783   95.72%    failed      0.01%
 713  ref_78    95.73%    failed      0.00%
 714  ref_349   95.72%    failed      0.00%
 715  ref_885   95.71%    failed      0.00%
 716  ref_42    95.71%    failed      0.02%
 717  ref_531   95.71%    failed      0.00%
 718  ref_652   95.71%    failed      0.00%
 719  ref_816   95.71%    failed      0.00%
 720  ref_468   95.39%    failed      0.00%
 721  ref_2     95.72%    failed      0.00%
 722  ref_387   95.79%    failed      0.00%
 723  ref_852   95.81%    failed      0.00%
 724  ref_170   95.77%    failed      0.00%
 725  ref_575   95.78%    failed      0.00%
 726  ref_20    95.78%    failed      0.00%
 727  ref_629   95.78%    failed      0.00%
 728  ref_769   95.71%    failed      0.00%
 729  ref_674   95.72%    failed      0.00%
 730  ref_982   95.73%    failed      0.00%
 731  ref_477   95.72%    failed      0.00%
 732  ref_820   95.76%    failed      0.00%
 733  ref_148   95.72%    failed      0.00%
 734  ref_719   95.72%    failed      0.00%
 735  ref_767   95.72%    failed      0.00%
 736  ref_547   95.74%    failed      0.01%
 737  ref_67    95.73%    failed      0.00%
 738  ref_735   95.74%    failed      0.00%
 739  ref_455   95.73%    failed      0.00%
 740  ref_238   95.71%    failed      0.00%
 741  ref_484   95.71%    failed      0.00%
 742  ref_183   95.74%    failed      0.00%
 743  ref_817   95.74%    failed      0.00%
 744  ref_313   95.74%    failed      0.02%
 745  ref_559   95.74%    failed      0.00%
 746  ref_110   95.73%    failed      0.05%
 747  ref_492   95.72%    failed      0.01%
 748  ref_542   95.74%    failed      0.00%
 749  ref_634   95.73%    failed      0.00%
 750  ref_17    95.45%    failed      0.00%
 751  ref_895   95.73%    failed      0.00%
 752  ref_511   95.73%    failed      0.00%
 753  ref_688   95.79%    failed      0.00%
 754  ref_352   95.73%    failed      0.00%
 755  ref_822   95.74%    failed      0.00%
 756  ref_711   95.68%    failed      0.00%
 757  ref_268   95.78%    failed      0.00%
 758  ref_905   95.78%    failed      0.00%
 759  ref_835   95.74%    failed      0.00%
 760  ref_892   95.71%    failed      0.00%
 761  ref_926   95.71%    failed      0.00%
 762  ref_675   95.68%    failed      0.00%
 763  ref_987   95.49%    failed      0.00%
 764  ref_281   95.68%    failed      0.00%
 765  ref_496   95.68%    failed      0.00%
 766  ref_154   95.68%    failed      0.00%
 767  ref_613   95.68%    failed      0.00%
 768  ref_649   95.72%    failed      0.00%
 769  ref_985   95.72%    failed      0.00%
 770  ref_386   95.74%    failed      0.00%
 771  ref_474   95.74%    failed      0.00%
 772  ref_254   95.72%    failed      0.00%
 773  ref_497   95.76%    failed      0.00%
 774  ref_832   95.78%    failed      0.00%
 775  ref_676   95.72%    failed      0.00%
 776  ref_95    95.71%    failed      0.00%
 777  ref_348   95.69%    failed      0.00%
 778  ref_405   95.74%    failed      0.00%
 779  ref_424   95.71%    failed      0.00%
 780  ref_37    95.73%    failed      0.00%
 781  ref_53    95.72%    failed      0.00%
 782  ref_81    95.72%    failed      0.00%
 783  ref_928   95.71%    failed      0.00%
 784  ref_1     95.74%    failed      0.00%
 785  ref_169   95.74%    failed      0.00%
 786  ref_655   95.76%    failed      0.01%
 787  ref_202   95.71%    failed      0.00%
 788  ref_155   95.73%    failed      0.00%
 789  ref_939   95.72%    failed      0.00%
 790  ref_146   95.68%    failed      0.00%
 791  ref_451   95.73%    failed      0.00%
 792  ref_26    95.73%    failed      0.00%
 793  ref_100   95.73%    failed      0.01%
 794  ref_76    95.73%    failed      0.00%
 795  ref_370   95.73%    failed      0.00%
 796  ref_217   95.73%    failed      0.00%
 797  ref_203   95.72%    failed      0.00%
 798  ref_287   95.72%    failed      0.01%
 799  ref_315   95.73%    failed      0.00%
 800  ref_812   95.72%    failed      0.00%
 801  ref_577   95.73%    failed      0.00%
 802  ref_970   95.73%    failed      0.00%
 803  ref_919   95.74%    failed      0.00%
 804  ref_164   95.67%    failed      0.00%
 805  ref_791   95.76%    failed      0.00%
 806  ref_79    95.76%    failed      0.00%
 807  ref_408   97.12%    failed      0.04%
 808  ref_752   95.63%    failed      0.01%
 809  ref_310   95.74%    failed      0.15%
 810  ref_796   95.72%    failed      0.00%
 811  ref_917   95.74%    failed      0.01%
 812  ref_472   95.74%    failed      0.01%
 813  ref_924   95.74%    failed      0.02%
 814  ref_198   95.76%    failed      0.01%
 815  ref_747   95.76%    failed      0.00%
 816  ref_594   95.68%    failed      0.00%
 817  ref_925   95.73%    failed      0.00%
 818  ref_196   95.71%    failed      0.00%
 819  ref_473   95.74%    failed      0.00%
 820  ref_230   95.78%    failed      0.03%
 821  ref_130   95.78%    failed      0.36%
 822  ref_699   95.78%    failed      0.01%
 823  ref_799   95.72%    failed      0.00%
 824  ref_851   95.74%    failed      0.00%
 825  ref_678   95.76%    failed      0.00%
 826  ref_648   95.72%    failed      0.00%
 827  ref_215   95.74%    failed      0.00%
 828  ref_255   95.74%    failed      0.00%
 829  ref_640   95.73%    failed      0.00%
 830  ref_231   95.06%    failed      0.00%
 831  ref_593   95.73%    failed      0.00%
 832  ref_825   95.72%    failed      0.00%
 833  ref_828   95.72%    failed      0.00%
 834  ref_297   95.72%    failed      0.00%
 835  ref_161   95.72%    failed      0.00%
 836  ref_533   95.72%    failed      0.00%
 837  ref_91    95.74%    failed      0.00%
 838  ref_461   95.67%    failed      0.00%
 839  ref_66    95.71%    failed      0.00%
 840  ref_789   95.74%    failed      0.00%
 841  ref_519   95.65%    failed      0.00%
 842  ref_429   95.06%    failed      0.00%
 843  ref_114   95.73%    failed      0.00%
 844  ref_960   95.73%    failed      0.00%
 845  ref_988   95.68%    failed      0.00%
 846  ref_861   95.74%    failed      0.00%
 847  ref_355   95.74%    failed      0.00%
 848  ref_534   95.74%    failed      0.00%
 849  ref_886   95.74%    failed      0.00%
 850  ref_454   95.71%    failed      0.00%
 851  ref_932   95.74%    failed      0.00%
 852  ref_882   95.71%    failed      0.00%
 853  ref_6     95.69%    failed      0.00%
 854  ref_337   95.74%    failed      0.00%
 855  ref_372   95.69%    failed      0.00%
 856  ref_706   95.73%    failed      0.00%
 857  ref_465   95.19%    failed      0.00%
 858  ref_801   95.74%    failed      0.00%
 859  ref_646   95.74%    failed      0.00%
 860  ref_324   95.72%    failed      0.00%
 861  ref_179   95.74%    failed      0.00%
 862  ref_411   95.67%    failed      0.00%
 863  ref_242   95.73%    failed      0.00%
 864  ref_224   95.74%    failed      0.00%
 865  ref_535   95.74%    failed      0.00%
 866  ref_728   95.73%    failed      0.00%
 867  ref_149   95.74%    failed      0.00%
 868  ref_3     95.71%    failed      0.00%
 869  ref_875   95.72%    failed      0.00%
 870  ref_338   95.73%    failed      0.00%
 871  ref_743   95.74%    failed      0.00%
 872  ref_900   95.74%    failed      0.00%
 873  ref_967   95.73%    failed      0.00%
 874  ref_617   95.74%    failed      0.00%
 875  ref_701   95.74%    failed      0.00%
 876  ref_993   95.74%    failed      0.00%
 877  ref_679   95.73%    failed      0.00%
 878  ref_981   95.72%    failed      0.00%
 879  ref_666   95.74%    failed      0.00%
 880  ref_274   95.73%    failed      0.00%
 881  ref_968   95.74%    failed      0.00%
 882  ref_117   95.74%    failed      0.00%
 883  ref_243   95.74%    failed      0.00%
 884  ref_522   95.73%    failed      0.00%
 885  ref_227   95.72%    failed      0.00%
 886  ref_257   95.73%    failed      0.00%
 887  ref_498   95.74%    failed      0.00%
 888  ref_693   95.74%    failed      0.00%
 889  ref_941   95.73%    failed      0.00%
 890  ref_546   95.74%    failed      0.00%
 891  ref_842   95.74%    failed      0.00%
 892  ref_85    95.68%    failed      0.00%
 893  ref_977   95.74%    failed      0.00%
 894  ref_632   95.71%    failed      0.00%
 895  ref_173   95.74%    failed      0.00%
 896  ref_437   95.74%    failed      0.00%
 897  ref_682   94.91%    failed      0.00%
 898  ref_98    95.73%    failed      0.00%
 899  ref_836   95.73%    failed      0.00%
 900  ref_21    95.73%    failed      0.00%
 901  ref_260   95.73%    failed      0.00%
 902  ref_137   95.73%    failed      0.00%
 903  ref_434   95.73%    failed      0.00%
 904  ref_827   95.73%    failed      0.00%
 905  ref_68    95.74%    failed      0.00%
 906  ref_175   95.73%    failed      0.00%
 907  ref_943   95.74%    failed      0.00%
 908  ref_692   95.74%    failed      0.00%
 909  ref_792   95.73%    failed      0.00%
 910  ref_407   95.74%    failed      0.00%
 911  ref_259   95.58%    failed      0.00%
 912  ref_73    95.74%    failed      0.00%
 913  ref_658   95.73%    failed      0.00%
 914  ref_464   95.73%    failed      0.00%
 915  ref_236   95.72%    failed      0.00%
 916  ref_557   95.73%    failed      0.00%
 917  ref_923   95.69%    failed      0.00%
 918  ref_218   95.04%    failed      0.00%
 919  ref_844   95.33%    failed      0.00%
 920  ref_833   95.74%    failed      0.00%
 921  ref_390   95.60%    failed      0.00%
 922  ref_481   95.28%    failed      0.00%
 923  ref_314   95.74%    failed      0.00%
 924  ref_380   95.73%    failed      0.00%
 925  ref_879   95.73%    failed      0.00%
 926  ref_850   95.73%    failed      0.00%
 927  ref_143   95.73%    failed      0.00%
 928  ref_232   95.73%    failed      0.00%
 929  ref_656   95.73%    failed      0.00%
 930  ref_48    95.63%    failed      0.00%
 931  ref_794   95.73%    failed      0.00%
 932  ref_904   95.73%    failed      0.00%
 933  ref_733   95.73%    failed      0.00%
 934  ref_552   95.74%    failed      0.00%
 935  ref_502   95.73%    failed      0.00%
 936  ref_538   95.74%    failed      0.00%
 937  ref_564   95.73%    failed      0.00%
 938  ref_14    95.74%    failed      0.00%
 939  ref_436   95.74%    failed      0.00%
 940  ref_784   95.73%    failed      0.00%
 941  ref_251   95.43%    failed      0.00%
 942  ref_961   95.73%    failed      0.00%
 943  ref_913   95.37%    failed      0.00%
 944  ref_24    95.74%    failed      0.00%
 945  ref_300   95.74%    failed      0.00%
 946  ref_425   95.73%    failed      0.00%
 947  ref_321   95.71%    failed      0.00%
 948  ref_650   95.73%    failed      0.00%
 949  ref_57    95.73%    failed      0.00%
 950  ref_27    95.73%    failed      0.00%
 951  ref_854   95.73%    failed      0.00%
 952  ref_512   95.73%    failed      0.00%
 953  ref_643   95.73%    failed      0.00%
 954  ref_644   95.73%    failed      0.00%
 955  ref_790   95.73%    failed      0.00%
 956  ref_61    95.74%    failed      0.00%
 957  ref_9     95.74%    failed      0.00%
 958  ref_809   95.47%    failed      0.00%
 959  ref_539   95.72%    failed      0.00%
 960  ref_627   95.72%    failed      0.00%
 961  ref_991   95.65%    failed      0.00%
 962  ref_141   95.72%    failed      0.00%
 963  ref_64    95.74%    failed      0.00%
 964  ref_811   95.74%    failed      0.00%
 965  ref_351   95.73%    failed      0.00%
 966  ref_400   95.05%    failed      0.00%
 967  ref_228   95.78%    failed      0.00%
 968  ref_102   95.49%    failed      0.00%
 969  ref_279   95.34%    failed      0.00%
 970  ref_830   95.69%    failed      0.00%
 971  ref_574   95.74%    failed      0.00%
 972  ref_776   95.74%    failed      0.00%
 973  ref_744   95.73%    failed      0.00%
 974  ref_22    95.74%    failed      0.00%
 975  ref_562   95.74%    failed      0.00%
 976  ref_396   95.74%    failed      0.00%
 977  ref_746   95.74%    failed      0.00%
 978  ref_96    95.76%    failed      0.00%
 979  ref_759   95.74%    failed      0.00%
 980  ref_680   95.71%    failed      0.00%
 981  ref_576   95.73%    failed      0.00%
 982  ref_942   95.73%    failed      0.00%
 983  ref_342   95.73%    failed      0.00%
 984  ref_912   95.74%    failed      0.00%
 985  ref_441   95.43%    failed      0.00%
 986  ref_364   95.72%    failed      0.00%
 987  ref_915   95.42%    failed      0.00%
 988  ref_206   95.73%    failed      0.00%
 989  ref_867   95.74%    failed      0.00%
 990  ref_393   95.73%    failed      0.00%
 991  ref_443   95.73%    failed      0.00%
 992  ref_661   95.72%    failed      0.00%
 993  ref_707   95.74%    failed      0.00%
 994  ref_316   95.73%    failed      0.00%
 995  ref_662   95.73%    failed      0.00%
 996  ref_388   95.69%    failed      0.00%
 997  ref_277   95.73%    failed      0.00%
 998  ref_525   95.73%    failed      0.00%
 999  ref_868   95.74%    failed      0.00%
1000  ref_129   95.73%    failed      0.00%
1001  ref_288   95.73%    failed      0.00%
1002  ref_289   95.73%    failed      0.00%
1003  ref_862   95.74%    failed      0.00%
1004  ref_44    95.73%    failed      0.00%
1005  ref_80    95.42%    failed      0.00%
1006  ref_815   95.73%    failed      0.00%
1007  ref_955   95.73%    failed      0.00%
1008  ref_694   95.73%    failed      0.00%
1009  ref_134   95.42%    failed      0.00%
1010  ref_536   95.73%    failed      0.00%
1011  ref_881   95.73%    failed      0.00%
1012  ref_638   95.74%    failed      0.00%
1013  ref_122   95.74%    failed      0.00%
1014  ref_604   95.74%    failed      0.00%
1015  ref_890   95.40%    failed      0.00%
1016  ref_133   95.06%    failed      0.00%
1017  ref_947   95.15%    failed      0.00%
1018  ref_59    95.74%    failed      0.00%
1019  ref_317   95.74%    failed      0.00%
1020  ref_703   95.74%    failed      0.00%
1021  ref_831   95.74%    failed      0.00%
1022  ref_323   95.74%    failed      0.00%
1023  ref_112   95.74%    failed      0.00%
1024  ref_383   95.74%    failed      0.00%
1025  ref_741   95.74%    failed      0.00%
1026  ref_209   95.74%    failed      0.00%
1027  ref_485   95.74%    failed      0.00%
1028  ref_382   95.53%    failed      0.00%
1029  ref_729   95.73%    failed      0.00%
1030  ref_40    95.74%    failed      0.00%
1031  ref_163   95.73%    failed      0.00%
1032  ref_86    95.73%    failed      0.00%
1033  ref_710   95.73%    failed      0.00%
1034  ref_339   95.73%    failed      0.00%
1035  ref_284   95.73%    failed      0.00%
1036  ref_782   95.73%    failed      0.00%
1037  ref_171   95.63%    failed      0.00%
1038  ref_713   95.73%    failed      0.00%
1039  ref_770   95.53%    failed      0.00%
1040  ref_964   95.34%    failed      0.00%
1041  ref_136   95.74%    failed      0.00%
1042  ref_714   95.63%    failed      0.00%
1043  ref_50    95.74%    failed      0.00%
1044  ref_738   95.74%    failed      0.00%
1045  ref_537   95.74%    failed      0.00%
1046  ref_641   95.74%    failed      0.00%
1047  ref_264   96.10%    failed      0.00%
1048  ref_469   95.73%    failed      0.08%
1049  ref_38    95.48%    failed      0.00%
1050  ref_145   95.64%    failed      0.00%
1051  ref_645   95.64%    failed      0.00%
1052  ref_318   95.64%    failed      0.03%
1053  ref_899   95.79%    failed      0.00%
1054  ref_965   95.78%    failed      0.00%
1055  ref_150   95.76%    failed      0.00%
1056  ref_873   95.76%    failed      0.00%
1057  ref_166   95.54%    failed      0.00%
1058  ref_127   95.76%    failed      0.04%
1059  ref_375   95.73%    failed      0.02%
1060  ref_394   95.74%    failed      0.00%
1061  ref_506   95.77%    failed      0.00%
1062  ref_139   95.64%    failed      0.00%
1063  ref_416   95.62%    failed      0.00%
1064  ref_65    95.74%    failed      0.00%
1065  ref_84    95.74%    failed      0.00%
1066  ref_584   95.72%    failed      0.00%
1067  ref_256   95.74%    failed      0.00%
1068  ref_43    95.68%    failed      0.00%
1069  ref_859   95.68%    failed      0.00%
1070  ref_235   95.62%    failed      0.01%
1071  ref_766   95.72%    failed      0.00%
1072  ref_226   95.72%    failed      0.01%
1073  ref_344   95.72%    failed      0.01%
1074  ref_365   95.72%    failed      0.00%
1075  ref_586   95.69%    failed      0.01%
1076  ref_69    95.52%    failed      0.00%
1077  ref_683   95.59%    failed      0.00%
1078  ref_788   95.59%    failed      0.00%
1079  ref_303   95.26%    failed      0.00%
1080  ref_732   95.62%    failed      0.00%
1081  ref_996   95.73%    failed      0.00%
1082  ref_755   95.73%    failed      0.00%
1083  ref_795   95.73%    failed      0.00%
1084  ref_151   95.67%    failed      0.02%
1085  ref_241   95.73%    failed      0.03%
1086  ref_509   95.87%    failed      0.00%
1087  ref_298   95.76%    failed      0.00%
1088  ref_479   95.76%    failed      0.00%
1089  ref_450   95.76%    failed      0.00%
1090  ref_849   95.76%    failed      0.00%
1091  ref_374   95.67%    failed      0.39%
1092  ref_731   95.67%    failed      1.16%
1093  ref_724   95.72%    failed      0.04%
1094  ref_41    95.64%    failed      0.35%
1095  ref_971   95.69%    failed      0.01%
1096  ref_976   95.68%    failed      0.01%
1097  ref_71    95.69%    failed      1.27%
1098  ref_182   95.71%    failed      0.33%
1099  ref_432   95.77%    failed      0.00%
1100  ref_848   95.55%    failed      0.00%
1101  ref_431   95.73%    failed      0.00%
1102  ref_413   95.72%    failed      0.00%
1103  ref_918   95.72%    failed      0.01%
1104  ref_7     95.69%    failed      0.00%
1105  ref_422   95.43%    failed      0.02%
1106  ref_609   95.68%    failed      0.02%
1107  ref_8     95.68%    failed      0.01%
1108  ref_935   95.68%    failed      0.00%
1109  ref_124   95.68%    failed      0.00%
1110  ref_748   95.69%    failed      0.00%
1111  ref_916   95.68%    failed      0.02%
1112  ref_140   95.69%    failed      0.04%
1113  ref_681   95.69%    failed      0.01%
1114  ref_722   95.74%    failed      0.00%
1115  ref_199   95.35%    failed      0.00%
1116  ref_489   95.35%    failed      0.00%
1117  ref_330   95.74%    failed      0.00%
1118  ref_553   95.73%    failed      0.00%
1119  ref_605   95.74%    failed      0.01%
1120  ref_633   95.73%    failed      0.00%
1121  ref_954   95.73%    failed      0.00%
1122  ref_907   95.74%    failed      0.00%
1123  ref_25    95.44%    failed      0.00%
1124  ref_328   95.74%    failed      0.00%
1125  ref_709   95.74%    failed      0.00%
1126  ref_491   95.72%    failed      0.00%
1127  ref_838   95.73%    failed      0.00%
1128  ref_334   95.74%    failed      0.00%
1129  ref_727   95.76%    failed      0.00%
1130  ref_239   95.49%    failed      0.00%
1131  ref_840   95.50%    failed      0.00%
1132  ref_406   95.57%    failed      0.00%
1133  ref_514   95.79%    failed      0.00%
1134  ref_657   95.49%    failed      0.00%
1135  ref_389   95.74%    failed      0.10%
1136  ref_346   95.74%    failed      0.01%
1137  ref_541   95.69%    failed      0.00%
1138  ref_490   95.77%    failed      0.00%
1139  ref_798   95.69%    failed      0.00%
1140  ref_554   95.69%    failed      0.00%
1141  ref_805   95.47%    failed      0.00%
1142  ref_628   95.50%    failed      0.00%
1143  ref_271   95.49%    failed      0.00%
1144  ref_500   95.69%    failed      0.00%
1145  ref_384   95.73%    failed      0.00%
1146  ref_480   95.73%    failed      0.00%
1147  ref_740   95.68%    failed      0.00%
1148  ref_412   95.71%    failed      0.00%
1149  ref_354   95.74%    failed      0.04%
1150  ref_56    95.73%    failed      0.00%
1151  ref_233   95.68%    failed      0.00%
1152  ref_902   95.73%    failed      0.00%
1153  ref_327   95.73%    failed      0.03%
1154  ref_185   95.76%    failed      0.00%
1155  ref_715   95.74%    failed      0.04%
1156  ref_601   95.74%    failed      0.01%
1157  ref_983   95.74%    failed      0.00%
1158  ref_46    95.74%    failed      0.00%
1159  ref_115   95.74%    failed      0.00%
1160  ref_108   95.74%    failed      0.00%
1161  ref_49    95.73%    failed      0.00%
1162  ref_266   95.73%    failed      0.00%
1163  ref_549   95.74%    failed      0.03%
1164  ref_986   95.74%    failed      0.00%
1165  ref_180   95.73%    failed      0.00%
1166  ref_684   95.74%    failed      0.00%
1167  ref_111   95.73%    failed      0.00%
1168  ref_119   95.74%    failed      0.00%
1169  ref_157   95.74%    failed      0.00%
1170  ref_361   95.74%    failed      0.00%
1171  ref_653   95.72%    failed      0.00%
1172  ref_401   95.72%    failed      0.00%
1173  ref_824   95.72%    failed      0.00%
1174  ref_153   95.78%    failed      0.00%
1175  ref_366   95.74%    failed      0.00%
1176  ref_737   95.78%    failed      0.00%
1177  ref_404   95.77%    failed      0.01%
1178  ref_922   95.78%    failed      0.01%
1179  ref_476   95.78%    failed      0.00%
1180  ref_610   95.81%    failed      0.00%
1181  ref_125   95.76%    failed      0.10%
1182  ref_456   95.76%    failed      0.05%
1183  ref_438   95.83%    failed      0.00%
1184  ref_718   95.74%    failed      0.00%
1185  ref_177   95.73%    failed      0.00%
1186  ref_510   95.73%    failed      0.00%
1187  ref_410   95.69%    failed      0.00%
1188  ref_611   95.65%    failed      0.00%
1189  ref_647   95.65%    failed      0.00%
1190  ref_486   95.71%    failed      0.00%
1191  ref_582   95.74%    failed      0.00%
1192  ref_597   95.74%    failed      0.00%
1193  ref_452   95.74%    failed      0.00%
1194  ref_951   95.74%    failed      0.01%
1195  ref_350   95.59%    failed      0.00%
1196  ref_896   95.73%    failed      0.00%
1197  ref_109   95.73%    failed      0.00%
1198  ref_343   95.74%    failed      0.00%
1199  ref_423   95.74%    failed      0.00%
1200  ref_603   95.73%    failed      0.00%
WARNING: 1200 sequences contain more than 50% gaps/ambiguity
****  TOTAL     95.41%  1200 sequences failed composition chi2 test (p-value<5%; df=19)


Create initial parsimony tree by phylogenetic likelihood library (PLL)... 8.096 seconds
Measuring multi-threading efficiency up to 36 CPU cores
2 trees examined
Threads: 1 / Time: 55.651 sec / Speedup: 1.000 / Efficiency: 100% / LogL: -900003
Threads: 2 / Time: 29.310 sec / Speedup: 1.899 / Efficiency: 95% / LogL: -900003
Threads: 3 / Time: 20.560 sec / Speedup: 2.707 / Efficiency: 90% / LogL: -900003
Threads: 4 / Time: 15.724 sec / Speedup: 3.539 / Efficiency: 88% / LogL: -900003
Threads: 5 / Time: 12.922 sec / Speedup: 4.307 / Efficiency: 86% / LogL: -900003
Threads: 6 / Time: 10.961 sec / Speedup: 5.077 / Efficiency: 85% / LogL: -900003
Threads: 7 / Time: 9.585 sec / Speedup: 5.806 / Efficiency: 83% / LogL: -900003
Threads: 8 / Time: 8.465 sec / Speedup: 6.574 / Efficiency: 82% / LogL: -900003
Threads: 9 / Time: 7.681 sec / Speedup: 7.245 / Efficiency: 81% / LogL: -900003
Threads: 10 / Time: 6.990 sec / Speedup: 7.961 / Efficiency: 80% / LogL: -900003
Threads: 11 / Time: 6.533 sec / Speedup: 8.519 / Efficiency: 77% / LogL: -900003
Threads: 12 / Time: 6.230 sec / Speedup: 8.932 / Efficiency: 74% / LogL: -900003
Threads: 13 / Time: 6.058 sec / Speedup: 9.186 / Efficiency: 71% / LogL: -900003
Threads: 14 / Time: 5.726 sec / Speedup: 9.719 / Efficiency: 69% / LogL: -900003
Threads: 15 / Time: 5.536 sec / Speedup: 10.052 / Efficiency: 67% / LogL: -900003
Threads: 16 / Time: 5.383 sec / Speedup: 10.337 / Efficiency: 65% / LogL: -900003
Threads: 17 / Time: 5.306 sec / Speedup: 10.487 / Efficiency: 62% / LogL: -900003
Threads: 18 / Time: 5.377 sec / Speedup: 10.349 / Efficiency: 57% / LogL: -900003
Threads: 19 / Time: 6.964 sec / Speedup: 7.991 / Efficiency: 42% / LogL: -900003
BEST NUMBER OF THREADS: 16

Perform fast likelihood tree search using LG+I+G model...
Estimate model parameters (epsilon = 5.000)
Perform nearest neighbor interchange...
Estimate model parameters (epsilon = 1.000)
1. Initial log-likelihood: -564147.376
2. Current log-likelihood: -564145.470
Optimal log-likelihood: -564144.564
Proportion of invariable sites: 0.000
Gamma shape alpha: 2.289
Parameters optimization took 2 rounds (12.257 sec)
Time for fast ML tree search: 115.827 seconds

NOTE: ModelFinder requires 4439 MB RAM!
ModelFinder will test up to 144 protein models (sample size: 7940) ...
 No. Model         -LnL         df  AIC          AICc         BIC
  1  LG            575256.071   2397 1155306.143  1157380.486  1172036.408
  2  LG+I          575256.006   2398 1155308.011  1157384.460  1172045.257
  3  LG+G4         564143.815   2398 1133083.631  1135160.080  1149820.876
  4  LG+I+G4       564143.891   2399 1133085.782  1135164.338  1149830.007
  7  LG+F+G4       571933.827   2417 1148701.653  1150818.388  1165571.512
  8  LG+F+I+G4     571933.832   2418 1148703.664  1150822.535  1165580.503
 11  WAG+G4        563975.824   2398 1132747.648  1134824.097  1149484.894
 12  WAG+I+G4      563975.856   2399 1132749.712  1134828.268  1149493.937
 15  WAG+F+G4      570753.737   2417 1146341.474  1148458.209  1163211.333
 16  WAG+F+I+G4    570753.749   2418 1146343.499  1148462.369  1163220.337
 19  JTT+G4        569619.284   2398 1144034.569  1146111.018  1160771.814
 20  JTT+I+G4      569619.309   2399 1144036.617  1146115.173  1160780.842
 23  JTT+F+G4      574916.890   2417 1154667.780  1156784.515  1171537.639
WARNING: Numerical underflow for lh-branch, use `-safe` option to avoid this warning
 24  JTT+F+I+G4    574916.931   2418 1154669.861  1156788.732  1171546.700
 27  JTTDCMut+G4   569523.162   2398 1143842.324  1145918.773  1160579.569
 28  JTTDCMut+I+G4 569523.203   2399 1143844.405  1145922.961  1160588.630
 31  JTTDCMut+F+G4 574762.261   2417 1154358.523  1156475.258  1171228.382
 32  JTTDCMut+F+I+G4 574762.302   2418 1154360.604  1156479.475  1171237.443
 35  DCMut+G4      570744.423   2398 1146284.845  1148361.294  1163022.091
 36  DCMut+I+G4    570744.469   2399 1146286.938  1148365.494  1163031.163
 39  DCMut+F+G4    572923.529   2417 1150681.058  1152797.793  1167550.917
WARNING: Numerical underflow for lh-branch, use `-safe` option to avoid this warning
 40  DCMut+F+I+G4  572923.572   2418 1150683.143  1152802.014  1167559.982
 43  VT+G4         565174.686   2398 1135145.372  1137221.821  1151882.617
 44  VT+I+G4       565174.731   2399 1135147.462  1137226.018  1151891.687
 47  VT+F+G4       572253.697   2417 1149341.395  1151458.130  1166211.254
 48  VT+F+I+G4     572253.721   2418 1149343.442  1151462.312  1166220.280
 51  PMB+G4        568413.703   2398 1141623.406  1143699.855  1158360.651
 52  PMB+I+G4      568413.709   2399 1141625.418  1143703.974  1158369.642
 55  PMB+F+G4      573321.393   2417 1151476.785  1153593.520  1168346.644
 56  PMB+F+I+G4    573321.405   2418 1151478.810  1153597.681  1168355.649
 59  Blosum62+G4   567499.428   2398 1139794.855  1141871.304  1156532.101
 60  Blosum62+I+G4 567499.449   2399 1139796.898  1141875.454  1156541.123
 63  Blosum62+F+G4 573125.088   2417 1151084.177  1153200.912  1167954.035
 64  Blosum62+F+I+G4 573125.091   2418 1151086.182  1153205.052  1167963.021
 67  Dayhoff+G4    570763.813   2398 1146323.626  1148400.075  1163060.871
 68  Dayhoff+I+G4  570763.860   2399 1146325.720  1148404.275  1163069.944
 71  Dayhoff+F+G4  572944.182   2417 1150722.364  1152839.100  1167592.223
WARNING: Numerical underflow for lh-branch, use `-safe` option to avoid this warning
 72  Dayhoff+F+I+G4 572944.226   2418 1150724.452  1152843.322  1167601.290
 75  mtREV+G4      594752.668   2398 1194301.335  1196377.784  1211038.580
 76  mtREV+I+G4    594752.709   2399 1194303.418  1196381.974  1211047.643
 79  mtREV+F+G4    582230.025   2417 1169294.051  1171410.786  1186163.910
 80  mtREV+F+I+G4  582230.049   2418 1169296.099  1171414.969  1186172.937
WARNING: Numerical underflow for lh-branch, use `-safe` option to avoid this warning
WARNING: Numerical underflow for lh-branch, use `-safe` option to avoid this warning
 83  mtART+G4      603511.499   2398 1211818.998  1213895.447  1228556.243
WARNING: Numerical underflow for lh-branch, use `-safe` option to avoid this warning
WARNING: Numerical underflow for lh-branch, use `-safe` option to avoid this warning
 84  mtART+I+G4    603511.511   2399 1211821.022  1213899.578  1228565.247
 87  mtART+F+G4    588523.307   2417 1181880.613  1183997.349  1198750.472
 88  mtART+F+I+G4  588523.329   2418 1181882.657  1184001.528  1198759.496
WARNING: Numerical underflow for lh-branch, use `-safe` option to avoid this warning
 91  mtZOA+G4      590004.198   2398 1184804.397  1186880.846  1201541.642
WARNING: Numerical underflow for lh-branch, use `-safe` option to avoid this warning
 92  mtZOA+I+G4    590004.244   2399 1184806.487  1186885.043  1201550.712
 95  mtZOA+F+G4    581746.339   2417 1168326.678  1170443.413  1185196.537
 96  mtZOA+F+I+G4  581746.356   2418 1168328.712  1170447.583  1185205.551
 99  mtMAM+G4      610763.569   2398 1226323.137  1228399.586  1243060.382
100  mtMAM+I+G4    610763.570   2399 1226325.140  1228403.695  1243069.364
103  mtMAM+F+G4    595835.557   2417 1196505.113  1198621.849  1213374.972
104  mtMAM+F+I+G4  595835.574   2418 1196507.148  1198626.018  1213383.986
WARNING: Numerical underflow for lh-branch, use `-safe` option to avoid this warning
WARNING: Numerical underflow for lh-branch, use `-safe` option to avoid this warning
107  HIVb+G4       586370.280   2398 1177536.559  1179613.008  1194273.805
WARNING: Numerical underflow for lh-branch, use `-safe` option to avoid this warning
108  HIVb+I+G4     586370.279   2399 1177538.557  1179617.113  1194282.782
WARNING: Numerical underflow for lh-branch, use `-safe` option to avoid this warning
111  HIVb+F+G4     588026.477   2417 1180886.954  1183003.689  1197756.813
WARNING: Numerical underflow for lh-branch, use `-safe` option to avoid this warning
112  HIVb+F+I+G4   588026.498   2418 1180888.996  1183007.867  1197765.835
WARNING: Numerical underflow for lh-branch, use `-safe` option to avoid this warning
115  HIVw+G4       608405.901   2398 1221607.802  1223684.251  1238345.047
WARNING: Numerical underflow for lh-branch, use `-safe` option to avoid this warning
116  HIVw+I+G4     608405.903   2399 1221609.806  1223688.362  1238354.031
WARNING: Numerical underflow for lh-branch, use `-safe` option to avoid this warning
119  HIVw+F+G4     597649.258   2417 1200132.516  1202249.251  1217002.375
WARNING: Numerical underflow for lh-branch, use `-safe` option to avoid this warning
120  HIVw+F+I+G4   597649.290   2418 1200134.579  1202253.450  1217011.418
WARNING: Numerical underflow for lh-branch, use `-safe` option to avoid this warning
WARNING: Numerical underflow for lh-branch, use `-safe` option to avoid this warning
123  FLU+G4        580990.000   2398 1166776.000  1168852.449  1183513.246
WARNING: Numerical underflow for lh-branch, use `-safe` option to avoid this warning
WARNING: Numerical underflow for lh-branch, use `-safe` option to avoid this warning
124  FLU+I+G4      580990.006   2399 1166778.012  1168856.568  1183522.237
WARNING: Numerical underflow for lh-branch, use `-safe` option to avoid this warning
WARNING: Numerical underflow for lh-branch, use `-safe` option to avoid this warning
127  FLU+F+G4      578684.258   2417 1162202.516  1164319.251  1179072.374
WARNING: Numerical underflow for lh-branch, use `-safe` option to avoid this warning
WARNING: Numerical underflow for lh-branch, use `-safe` option to avoid this warning
128  FLU+F+I+G4    578684.268   2418 1162204.535  1164323.406  1179081.374
131  rtREV+G4      569897.635   2398 1144591.270  1146667.719  1161328.515
132  rtREV+I+G4    569897.649   2399 1144593.299  1146671.855  1161337.524
135  rtREV+F+G4    575020.895   2417 1154875.790  1156992.526  1171745.649
136  rtREV+F+I+G4  575020.923   2418 1154877.846  1156996.717  1171754.685
WARNING: Numerical underflow for lh-branch, use `-safe` option to avoid this warning
139  cpREV+G4      569408.949   2398 1143613.897  1145690.346  1160351.142
140  cpREV+I+G4    569408.969   2399 1143615.939  1145694.495  1160360.164
143  cpREV+F+G4    574115.124   2417 1153064.248  1155180.984  1169934.107
144  cpREV+F+I+G4  574115.148   2418 1153066.296  1155185.166  1169943.134
Akaike Information Criterion:           WAG+G4
Corrected Akaike Information Criterion: WAG+G4
Bayesian Information Criterion:         WAG+G4
Best-fit model: WAG+G4 chosen according to BIC

All model information printed to /home/aide/bztA_aapJ/last/ref_database.model.gz
CPU time for ModelFinder: 53128.245 seconds (14h:45m:28s)
Wall-clock time for ModelFinder: 3520.987 seconds (0h:58m:40s)
Generating 1000 samples for ultrafast bootstrap (seed: 800479)...

NOTE: 4439 MB RAM (4 GB) is required!
Estimate model parameters (epsilon = 0.100)
1. Initial log-likelihood: -563975.824
Optimal log-likelihood: -563975.816
Gamma shape alpha: 2.334
Parameters optimization took 1 rounds (6.049 sec)
Computing ML distances based on estimated model parameters...
Computing ML distances took 15.987608 sec (of wall-clock time) 159.338811 sec(of CPU time)
WARNING: Some pairwise ML distances are too long (saturated)
Computing RapidNJ tree took 2.061591 sec (of wall-clock time) 10.523794 sec (of CPU time)
Log-likelihood of RapidNJ tree: -569233.117
--------------------------------------------------------------------
|             INITIALIZING CANDIDATE TREE SET                      |
--------------------------------------------------------------------
Generating 98 parsimony trees... 832.505 second
Computing log-likelihood of 98 initial trees ... 262.410 seconds
Current best score: -563975.816

Do NNI search on 20 best initial trees
Estimate model parameters (epsilon = 0.100)
BETTER TREE FOUND at iteration 1: -563869.273
Estimate model parameters (epsilon = 0.100)
BETTER TREE FOUND at iteration 3: -563750.047
Iteration 10 / LogL: -564039.072 / Time: 0h:33m:43s
Iteration 20 / LogL: -564056.238 / Time: 0h:49m:7s
Finish initializing candidate tree set (20)
Current best tree score: -563750.047 / CPU time: 2864.442
Number of iterations: 20
--------------------------------------------------------------------
|               OPTIMIZING CANDIDATE TREE SET                      |
--------------------------------------------------------------------
Estimate model parameters (epsilon = 0.100)
BETTER TREE FOUND at iteration 22: -563682.107
Estimate model parameters (epsilon = 0.100)
BETTER TREE FOUND at iteration 23: -563676.120
Estimate model parameters (epsilon = 0.100)
BETTER TREE FOUND at iteration 26: -563673.291
Estimate model parameters (epsilon = 0.100)
BETTER TREE FOUND at iteration 27: -563600.880
Estimate model parameters (epsilon = 0.100)
BETTER TREE FOUND at iteration 30: -563515.193
Iteration 30 / LogL: -563515.193 / Time: 0h:59m:34s (3h:25m:27s left)
Iteration 40 / LogL: -563628.846 / Time: 1h:8m:58s (2h:39m:11s left)
Estimate model parameters (epsilon = 0.100)
BETTER TREE FOUND at iteration 44: -563511.537
Estimate model parameters (epsilon = 0.100)
BETTER TREE FOUND at iteration 46: -563464.139
Estimate model parameters (epsilon = 0.100)
BETTER TREE FOUND at iteration 48: -563440.227
Iteration 50 / LogL: -563457.550 / Time: 1h:19m:32s (2h:39m:4s left)
Log-likelihood cutoff on original alignment: -563930.045
Estimate model parameters (epsilon = 0.100)
BETTER TREE FOUND at iteration 57: -563366.988
Iteration 60 / LogL: -563378.444 / Time: 1h:29m:59s (2h:27m:57s left)
Estimate model parameters (epsilon = 0.100)
BETTER TREE FOUND at iteration 64: -563345.670
Iteration 70 / LogL: -563390.980 / Time: 1h:40m:22s (2h:16m:44s left)
Iteration 80 / LogL: -563374.678 / Time: 1h:49m:57s (1h:56m:54s left)
Estimate model parameters (epsilon = 0.100)
BETTER TREE FOUND at iteration 84: -563302.933
Iteration 90 / LogL: -563367.275 / Time: 2h:0m:6s (2h:6m:51s left)
Estimate model parameters (epsilon = 0.100)
BETTER TREE FOUND at iteration 97: -563289.466
Iteration 100 / LogL: -563385.333 / Time: 2h:10m:10s (2h:7m:32s left)
Log-likelihood cutoff on original alignment: -563880.424
NOTE: Bootstrap correlation coefficient of split occurrence frequencies: 0.926
NOTE: UFBoot does not converge, continue at least 100 more iterations
Estimate model parameters (epsilon = 0.100)
BETTER TREE FOUND at iteration 103: -563279.372
Estimate model parameters (epsilon = 0.100)
BETTER TREE FOUND at iteration 108: -563277.215
Iteration 110 / LogL: -563343.081 / Time: 2h:20m:45s (2h:6m:33s left)
Iteration 120 / LogL: -563380.269 / Time: 2h:30m:41s (1h:51m:25s left)
Iteration 130 / LogL: -563338.317 / Time: 2h:40m:23s (1h:36m:58s left)
Estimate model parameters (epsilon = 0.100)
BETTER TREE FOUND at iteration 133: -563267.655
Iteration 140 / LogL: -563303.952 / Time: 2h:50m:2s (1h:53m:46s left)
Estimate model parameters (epsilon = 0.100)
BETTER TREE FOUND at iteration 148: -563243.925
Estimate model parameters (epsilon = 0.100)
BETTER TREE FOUND at iteration 150: -563241.542
Iteration 150 / LogL: -563241.542 / Time: 3h:0m:36s (2h:1m:12s left)
Log-likelihood cutoff on original alignment: -563791.827
Estimate model parameters (epsilon = 0.100)
BETTER TREE FOUND at iteration 154: -563237.979
Estimate model parameters (epsilon = 0.100)
BETTER TREE FOUND at iteration 155: -563235.770
Iteration 160 / LogL: -563276.595 / Time: 3h:10m:50s (1h:54m:1s left)
Estimate model parameters (epsilon = 0.100)
BETTER TREE FOUND at iteration 161: -563211.064
Estimate model parameters (epsilon = 0.100)
BETTER TREE FOUND at iteration 162: -563209.431
Iteration 170 / LogL: -563356.649 / Time: 3h:21m:6s (1h:49m:28s left)
Estimate model parameters (epsilon = 0.100)
BETTER TREE FOUND at iteration 174: -563163.457
Iteration 180 / LogL: -563291.654 / Time: 3h:31m:4s (1h:50m:50s left)
Iteration 190 / LogL: -563183.653 / Time: 3h:41m:19s (1h:38m:21s left)
Iteration 200 / LogL: -563268.642 / Time: 3h:51m:26s (1h:26m:3s left)
Log-likelihood cutoff on original alignment: -563770.302
NOTE: Bootstrap correlation coefficient of split occurrence frequencies: 0.916
NOTE: UFBoot does not converge, continue at least 100 more iterations
Iteration 210 / LogL: -563235.379 / Time: 4h:2m:8s (1h:44m:16s left)
Estimate model parameters (epsilon = 0.100)
BETTER TREE FOUND at iteration 211: -563130.795
Iteration 220 / LogL: -563288.557 / Time: 4h:12m:17s (1h:44m:49s left)
Estimate model parameters (epsilon = 0.100)
BETTER TREE FOUND at iteration 227: -563123.427
Iteration 230 / LogL: -563152.137 / Time: 4h:22m:29s (1h:51m:11s left)
Iteration 240 / LogL: -563213.382 / Time: 4h:32m:2s (1h:39m:1s left)
Iteration 250 / LogL: -563189.906 / Time: 4h:41m:47s (1h:27m:8s left)
Log-likelihood cutoff on original alignment: -563397.057
Iteration 260 / LogL: -563179.342 / Time: 4h:51m:32s (1h:15m:25s left)
Iteration 270 / LogL: -563194.723 / Time: 5h:0m:38s (1h:3m:42s left)
Iteration 280 / LogL: -563157.256 / Time: 5h:9m:53s (0h:52m:12s left)
Iteration 290 / LogL: -563184.622 / Time: 5h:19m:44s (0h:40m:56s left)
Estimate model parameters (epsilon = 0.100)
BETTER TREE FOUND at iteration 297: -563113.881
Iteration 300 / LogL: -563197.076 / Time: 5h:29m:0s (1h:46m:44s left)
Log-likelihood cutoff on original alignment: -563397.057
NOTE: Bootstrap correlation coefficient of split occurrence frequencies: 0.933
NOTE: UFBoot does not converge, continue at least 100 more iterations
Iteration 310 / LogL: -563277.077 / Time: 5h:38m:21s (1h:38m:32s left)
Iteration 320 / LogL: -563257.423 / Time: 5h:47m:40s (1h:27m:11s left)
Iteration 330 / LogL: -563222.589 / Time: 5h:57m:13s (1h:16m:0s left)
Iteration 340 / LogL: -563294.250 / Time: 6h:7m:5s (1h:4m:58s left)
Iteration 350 / LogL: -563177.305 / Time: 6h:16m:35s (0h:53m:57s left)
Log-likelihood cutoff on original alignment: -563370.167
Iteration 360 / LogL: -563158.349 / Time: 6h:26m:40s (0h:43m:4s left)
Iteration 370 / LogL: -563284.452 / Time: 6h:35m:56s (0h:32m:11s left)
Iteration 380 / LogL: -563245.347 / Time: 6h:45m:38s (0h:21m:24s left)
Iteration 390 / LogL: -563180.273 / Time: 6h:55m:16s (0h:10m:40s left)
Iteration 400 / LogL: -563265.386 / Time: 7h:4m:48s (0h:0m:0s left)
Log-likelihood cutoff on original alignment: -563370.167
NOTE: Bootstrap correlation coefficient of split occurrence frequencies: 0.950
NOTE: UFBoot does not converge, continue at least 100 more iterations
Iteration 410 / LogL: -563219.318 / Time: 7h:14m:19s (1h:35m:34s left)
Iteration 420 / LogL: -563135.111 / Time: 7h:23m:59s (1h:24m:46s left)
Iteration 430 / LogL: -563150.872 / Time: 7h:33m:21s (1h:13m:58s left)
Iteration 440 / LogL: -563370.763 / Time: 7h:42m:54s (1h:3m:16s left)
Iteration 450 / LogL: -563172.538 / Time: 7h:52m:26s (0h:52m:36s left)
Log-likelihood cutoff on original alignment: -563370.167
Iteration 460 / LogL: -563239.553 / Time: 8h:1m:58s (0h:42m:0s left)
Estimate model parameters (epsilon = 0.100)
BETTER TREE FOUND at iteration 470: -563101.737
Iteration 470 / LogL: -563101.737 / Time: 8h:11m:50s (1h:44m:52s left)
Iteration 480 / LogL: -563186.860 / Time: 8h:21m:40s (1h:34m:15s left)
Iteration 490 / LogL: -563248.259 / Time: 8h:31m:24s (1h:23m:39s left)
Iteration 500 / LogL: -563105.552 / Time: 8h:40m:59s (1h:13m:5s left)
Log-likelihood cutoff on original alignment: -563367.828
NOTE: Bootstrap correlation coefficient of split occurrence frequencies: 0.985
NOTE: UFBoot does not converge, continue at least 100 more iterations
Iteration 510 / LogL: -563112.626 / Time: 8h:49m:58s (1h:33m:42s left)
Iteration 520 / LogL: -563145.088 / Time: 8h:59m:20s (1h:23m:8s left)
Iteration 530 / LogL: -563211.848 / Time: 9h:8m:49s (1h:12m:37s left)
Iteration 540 / LogL: -563234.501 / Time: 9h:18m:10s (1h:2m:8s left)
Iteration 550 / LogL: -563212.591 / Time: 9h:27m:45s (0h:51m:42s left)
Log-likelihood cutoff on original alignment: -563367.828
Iteration 560 / LogL: -563188.193 / Time: 9h:37m:19s (0h:41m:18s left)
Iteration 570 / LogL: -563120.501 / Time: 9h:47m:20s (0h:30m:58s left)
Iteration 580 / LogL: -563175.953 / Time: 9h:56m:58s (0h:20m:37s left)
Iteration 590 / LogL: -563134.761 / Time: 10h:6m:26s (0h:10m:17s left)
Iteration 600 / LogL: -563138.543 / Time: 10h:16m:33s (0h:0m:0s left)
Log-likelihood cutoff on original alignment: -563367.828
NOTE: Bootstrap correlation coefficient of split occurrence frequencies: 0.988
NOTE: UFBoot does not converge, continue at least 100 more iterations
Iteration 610 / LogL: -563197.144 / Time: 10h:26m:21s (1h:32m:33s left)
Estimate model parameters (epsilon = 0.100)
BETTER TREE FOUND at iteration 613: -563095.936
Estimate model parameters (epsilon = 0.100)
BETTER TREE FOUND at iteration 617: -563091.965
Iteration 620 / LogL: -563187.432 / Time: 10h:36m:6s (1h:39m:40s left)
Iteration 630 / LogL: -563112.414 / Time: 10h:46m:8s (1h:29m:22s left)
Iteration 640 / LogL: -563191.234 / Time: 10h:55m:43s (1h:19m:0s left)
Iteration 650 / LogL: -563137.687 / Time: 11h:5m:34s (1h:8m:42s left)
Log-likelihood cutoff on original alignment: -563350.058
Iteration 660 / LogL: -563170.934 / Time: 11h:15m:31s (0h:58m:25s left)
Iteration 670 / LogL: -563147.857 / Time: 11h:24m:56s (0h:48m:7s left)
Iteration 680 / LogL: -563177.593 / Time: 11h:34m:29s (0h:37m:50s left)
Iteration 690 / LogL: -563140.334 / Time: 11h:43m:50s (0h:27m:34s left)
Estimate model parameters (epsilon = 0.100)
BETTER TREE FOUND at iteration 698: -563064.019
Iteration 700 / LogL: -563147.152 / Time: 11h:53m:50s (1h:40m:4s left)
Log-likelihood cutoff on original alignment: -563325.385
NOTE: Bootstrap correlation coefficient of split occurrence frequencies: 0.984
NOTE: UFBoot does not converge, continue at least 100 more iterations
Iteration 710 / LogL: -563143.921 / Time: 12h:3m:42s (1h:31m:51s left)
Estimate model parameters (epsilon = 0.100)
BETTER TREE FOUND at iteration 718: -563048.064
Iteration 720 / LogL: -563139.775 / Time: 12h:13m:57s (1h:40m:2s left)
Iteration 730 / LogL: -563139.229 / Time: 12h:23m:37s (1h:29m:45s left)
Iteration 740 / LogL: -563134.890 / Time: 12h:33m:22s (1h:19m:30s left)
Iteration 750 / LogL: -563080.661 / Time: 12h:43m:9s (1h:9m:17s left)
Log-likelihood cutoff on original alignment: -563325.385
Iteration 760 / LogL: -563114.640 / Time: 12h:53m:6s (0h:59m:4s left)
Iteration 770 / LogL: -563136.124 / Time: 13h:3m:5s (0h:48m:52s left)
Estimate model parameters (epsilon = 0.100)
BETTER TREE FOUND at iteration 776: -563033.832
Iteration 780 / LogL: -563107.807 / Time: 13h:13m:26s (1h:37m:46s left)
Iteration 790 / LogL: -563084.778 / Time: 13h:23m:46s (1h:27m:36s left)
Estimate model parameters (epsilon = 0.100)
BETTER TREE FOUND at iteration 798: -563008.251
Iteration 800 / LogL: -563042.072 / Time: 13h:34m:9s (1h:39m:51s left)
Log-likelihood cutoff on original alignment: -563325.385
NOTE: Bootstrap correlation coefficient of split occurrence frequencies: 0.947
NOTE: UFBoot does not converge, continue at least 100 more iterations
Iteration 810 / LogL: -563128.553 / Time: 13h:44m:5s (1h:31m:40s left)
Iteration 820 / LogL: -563150.054 / Time: 13h:54m:1s (1h:21m:28s left)
Estimate model parameters (epsilon = 0.100)
BETTER TREE FOUND at iteration 830: -562981.445
Iteration 830 / LogL: -562981.445 / Time: 14h:4m:15s (1h:41m:50s left)
Iteration 840 / LogL: -563166.662 / Time: 14h:14m:37s (1h:31m:40s left)
Iteration 850 / LogL: -563094.527 / Time: 14h:24m:24s (1h:21m:27s left)
Log-likelihood cutoff on original alignment: -563325.385
Iteration 860 / LogL: -563051.452 / Time: 14h:34m:37s (1h:11m:16s left)
Iteration 870 / LogL: -563012.216 / Time: 14h:44m:36s (1h:1m:4s left)
Iteration 880 / LogL: -563040.607 / Time: 14h:54m:30s (0h:50m:52s left)
Iteration 890 / LogL: -563097.628 / Time: 15h:4m:35s (0h:40m:42s left)
Iteration 900 / LogL: -563001.774 / Time: 15h:14m:15s (0h:30m:30s left)
Log-likelihood cutoff on original alignment: -563325.385
NOTE: Bootstrap correlation coefficient of split occurrence frequencies: 0.923
NOTE: UFBoot does not converge, continue at least 100 more iterations
Iteration 910 / LogL: -563088.312 / Time: 15h:24m:9s (1h:31m:30s left)
Estimate model parameters (epsilon = 0.100)
BETTER TREE FOUND at iteration 917: -562975.434
Iteration 920 / LogL: -563009.009 / Time: 15h:34m:29s (1h:38m:38s left)
Iteration 930 / LogL: -563097.580 / Time: 15h:44m:28s (1h:28m:26s left)
Iteration 940 / LogL: -563028.943 / Time: 15h:54m:13s (1h:18m:14s left)
Iteration 950 / LogL: -563028.953 / Time: 16h:3m:54s (1h:8m:3s left)
Log-likelihood cutoff on original alignment: -563261.900
Iteration 960 / LogL: -563033.077 / Time: 16h:14m:7s (0h:57m:53s left)
Estimate model parameters (epsilon = 0.100)
BETTER TREE FOUND at iteration 964: -562961.711
Iteration 970 / LogL: -563093.682 / Time: 16h:24m:19s (1h:35m:29s left)
Iteration 980 / LogL: -563011.616 / Time: 16h:34m:18s (1h:25m:18s left)
Iteration 990 / LogL: -563018.890 / Time: 16h:43m:53s (1h:15m:6s left)
Iteration 1000 / LogL: -563016.544 / Time: 16h:53m:42s (1h:4m:56s left)
Log-likelihood cutoff on original alignment: -563261.900
NOTE: Bootstrap correlation coefficient of split occurrence frequencies: 0.918
NOTE: UFBoot does not converge, continue at least 100 more iterations
WARNING: bootstrap analysis did not converge. You should rerun with higher number of iterations (-nm option)
TREE SEARCH COMPLETED AFTER 1001 ITERATIONS / Time: 16h:54m:47s

--------------------------------------------------------------------
|                    FINALIZING TREE SEARCH                        |
--------------------------------------------------------------------
Performs final model parameters optimization
Estimate model parameters (epsilon = 0.010)
1. Initial log-likelihood: -562961.711
Optimal log-likelihood: -562961.699
Gamma shape alpha: 2.310
Parameters optimization took 1 rounds (6.769 sec)
BEST SCORE FOUND : -562961.699
Creating bootstrap support values...
Split supports printed to NEXUS file /home/aide/bztA_aapJ/last/ref_database.splits.nex
Total tree length: 625.858

Total number of iterations: 1001
CPU time used for tree search: 947908.307 sec (263h:18m:28s)
Wall-clock time used for tree search: 60804.325 sec (16h:53m:24s)
Total CPU time used: 949216.092 sec (263h:40m:16s)
Total wall-clock time used: 60899.566 sec (16h:54m:59s)

Computing bootstrap consensus tree...
Reading input file /home/aide/bztA_aapJ/last/ref_database.splits.nex...
1200 taxa and 6710 splits.
Consensus tree written to /home/aide/bztA_aapJ/last/ref_database.contree
Reading input trees file /home/aide/bztA_aapJ/last/ref_database.contree
Log-likelihood of consensus tree: -562955.329

Analysis results written to: 
  IQ-TREE report:                /home/aide/bztA_aapJ/last/ref_database.iqtree
  Maximum-likelihood tree:       /home/aide/bztA_aapJ/last/ref_database.treefile
  Likelihood distances:          /home/aide/bztA_aapJ/last/ref_database.mldist

Ultrafast bootstrap approximation results written to:
  Split support values:          /home/aide/bztA_aapJ/last/ref_database.splits.nex
  Consensus tree:                /home/aide/bztA_aapJ/last/ref_database.contree
  Screen log file:               /home/aide/bztA_aapJ/last/ref_database.log

Date and Time: Fri Jan 27 16:48:09 2023
