# Supplementary material for: Picoplankton nitrogen guilds in the tropical and subtropical oceans: From the surface to the deep
Source: PLoS One. 2025 Nov 5;20(11):e0335222. doi: 10.1371/journal.pone.0335222 (PMC12588538; doi:10.1371/journal.pone.0335222)
Supplement: S1 File — (ZIP) [file pone.0335222.s001.zip › supplementary info/N_cycle/G_bztA_aapJ_General_aminoacid_transporter/ref_database.newick]

(ref_201:3.1560947311,(((ref_415:1.0534843749,(ref_872:0.0000027158,ref_903:0.0000022808)100:1.1271127727)96:0.2766839419,(ref_167:0.2625404398,ref_360:0.0948764483)100:0.5522362075)49:0.2292362654,ref_82:0.7490529311)91:0.6759891273,(((out_137:1.9595736218,((((((((((((out_139:2.6787751309,out_21:2.1935123227)89:0.1745837405,(out_46:0.8080277222,out_72:0.6393297192)100:2.1283064674)87:0.3302292841,(((out_135:0.4698485877,out_41:0.4066113940)100:0.5228298078,(out_37:0.2231278859,out_189:0.2468377507)100:0.3103149091)100:2.1751282798,((out_38:2.5479669484,out_195:2.4930471455)75:0.2737831070,out_165:1.9566070326)54:0.2112245809)51:0.1210652588)71:0.1113865353,((((out_23:1.2337452035,out_125:1.0926320865)70:0.0979528588,out_95:1.3092082084)63:0.1428600283,out_170:1.4604220231)79:0.2032310919,(out_31:1.2912529512,(out_175:1.0847377086,(out_26:0.5395492613,out_192:0.6181762513)100:0.4036462121)100:0.2674498150)100:0.2790958130)100:0.4077640019)68:0.1013542220,(((((((out_162:0.7083044998,out_35:0.9426662146)100:0.2962759077,(out_56:0.2238682791,out_115:0.3377873647)100:1.3962021540)100:0.1583891938,(out_103:0.9756886990,(out_82:0.3216567159,out_185:0.3106987917)100:0.7500635536)100:0.4131116131)99:0.1839413486,(((out_105:1.2205935719,(out_13:0.4438710580,out_106:0.2663212455)100:0.6716313245)100:0.3951721000,(out_61:1.1158019419,(out_161:0.4971870522,out_6:0.4561696990)100:0.4191021042)90:0.1436636378)45:0.0485988947,out_67:1.2764282377)34:0.0548847688)66:0.0764712603,out_104:1.3148070492)92:0.1218865962,(out_4:1.3076987436,((out_32:0.7796691197,out_12:0.8642193913)100:0.2618183010,out_1:1.1074402672)80:0.1300719493)98:0.1716287143)99:0.0920678212,(((out_160:0.1020174241,out_174:0.2783384692)100:2.5253151498,((out_168:2.1550415589,((((out_138:0.3877902801,(out_78:0.0717535783,out_99:0.0943301885)100:0.2786059571)99:0.0372000530,(out_97:0.2431919111,out_166:0.3077253661)100:0.0697049321)100:1.0053175829,(((out_51:0.5805366445,out_197:0.8138990136)100:0.2914601386,out_157:0.8879362799)100:0.4365633380,(((out_69:0.4583778177,out_80:0.2439805872)100:0.1723457597,out_182:0.3328531689)100:0.2780964211,(out_0:0.6240030482,out_176:0.4330575038)100:0.4306475549)100:0.2748548046)100:0.1673050322)100:0.1682881884,(out_133:1.2808090335,(out_107:0.9273064456,(out_151:0.9175766763,out_179:0.8996256967)100:0.3279597691)100:0.2250322545)94:0.2052933123)59:0.0943198090)72:0.2500621207,((out_5:1.5623357957,out_118:1.1932970414)100:0.2690967752,out_100:0.8939779506)98:0.2152020171)37:0.0669774060)39:0.0557122360,(out_101:1.6622259304,(out_45:0.0402710020,out_60:0.1291833393)100:1.1541343948)66:0.3920160619)70:0.0797082309)71:0.1712703525)69:0.0789542740,(out_75:2.3181591772,(out_134:1.5502399392,(out_19:1.5859659560,(out_30:0.7229100314,out_70:0.5748684165)100:0.3963943339)100:0.3424108037)100:0.3208757950)96:0.3023947171)67:0.0848288048,(((out_98:1.9360845902,out_28:1.2583633001)65:0.3017313384,((out_8:0.6893294060,(out_158:0.2956210631,out_53:0.3734569466)100:0.2971140635)100:1.1795124057,(out_199:0.6769249216,out_194:1.1414873960)100:0.6870322562)83:0.1546461827)36:0.0712424330,((out_119:0.8585635982,out_27:0.8418801416)100:0.8938705625,out_114:1.2228284870)85:0.1824791952)63:0.1426523453)73:0.1120967513,(((((out_89:2.4630222471,out_42:1.7366990371)83:0.3352642756,(((out_187:0.5864402725,out_47:0.8818964820)100:0.5824464389,((out_120:0.6952545855,(((out_15:0.9743207364,(out_77:0.2076778921,out_146:0.4475146927)100:0.2343163731)100:0.2890584102,(out_110:0.1250865589,out_121:0.0986983648)100:0.7137268077)50:0.1129174887,(out_63:0.0654238691,out_74:0.0833378429)100:0.4101474254)50:0.1309600343)100:0.2162731867,(out_184:0.8773983088,(out_14:0.6484626151,out_117:0.7056507840)100:0.1504848792)100:0.3105922305)100:0.3572042374)100:0.1783301658,out_177:0.9968708465)100:0.5707741431)58:0.2277568815,((((out_193:1.2353226516,((out_54:0.5693476972,out_116:0.6798313357)100:0.2019874628,(out_92:0.7332260734,out_87:0.5201100298)100:0.3417264723)100:0.6786841030)99:0.2263352745,(out_81:0.4066272174,out_156:0.3457175365)100:1.2697220284)66:0.2428184640,((out_111:0.9085320947,(out_147:0.0976018599,out_169:0.0918035505)100:0.8417982359)100:0.8767362094,(out_66:1.2420907419,(((((((out_141:0.7483724453,out_62:0.6176394151)62:0.0992801912,(out_153:0.4804002124,(out_71:0.3894628969,(out_149:0.5412766143,(out_11:0.4102449852,(out_173:0.3889231144,out_18:0.2350469130)100:0.0740989892)100:0.0915623356)99:0.2094633221)99:0.0887679204)73:0.0463508824)75:0.0796312884,out_126:0.3762998240)75:0.0353771180,out_163:0.7822032338)76:0.1117239552,out_44:0.4979789805)98:0.2148398340,out_132:0.4271203061)100:0.8358497588,(out_76:0.8829739593,(out_136:0.3037955348,out_164:0.2065112783)100:0.5735393542)100:0.5544703498)100:0.2023579914)100:0.2700587993)100:0.1865086893)62:0.1923841386,out_84:1.5765766092)57:0.0812907111)70:0.0933631064,(out_159:2.1407346201,out_172:1.7448514794)65:0.1321720339)92:0.0826747403,((out_3:0.6000798838,out_124:1.0260846000)100:1.2393222544,(((out_68:0.7384914123,(out_16:0.7199487090,out_94:0.6450101478)98:0.1750414586)63:0.1076743955,out_43:0.4539820562)100:0.3736126599,(out_65:0.7051213293,out_33:0.7949199335)100:0.3129762253)100:0.3479830900)97:0.4163928485)72:0.1852807856)67:0.0908988622,((((out_73:2.3892565699,out_48:2.2501369848)96:0.4015626255,out_22:1.3202166396)51:0.1353501135,(out_140:1.6729556803,(out_59:0.2290246748,(out_9:0.3006787106,out_17:0.2234796784)100:0.3662565002)100:1.2902257358)100:1.0780250774)27:0.1079193006,(((((out_128:0.9031616428,(out_10:0.1785423695,out_129:0.1942860204)100:0.3694820847)100:1.3961804368,out_91:1.5962992372)100:0.3093747730,(out_20:0.1131744060,out_96:0.0730001299)100:1.8062098237)100:0.4613448144,(out_55:2.4782854879,((((out_50:1.8551217698,((out_167:1.4804301663,out_148:0.8772799320)100:0.3719560879,(out_79:0.8152279574,(out_86:0.2095915915,out_131:0.1305865286)100:0.3670354493)75:0.1666651113)98:0.2898411950)78:0.1367646465,out_152:1.0728384122)99:0.3752278503,(out_123:1.9483899877,(out_57:0.1653410785,out_85:0.0985159063)100:1.1376117963)99:0.2898317308)98:0.1762642341,((out_2:0.6989294080,(out_49:0.5062035110,out_186:0.2962474692)100:0.1629199335)100:0.7092627336,(out_178:0.9240089747,(out_190:0.6864664804,out_130:0.7775659995)100:0.3579596529)100:0.3827560469)100:0.6589567936)97:0.1578908036)100:0.2388357060)83:0.1184859275,(out_144:3.2534646366,((((out_108:2.9214131831,(out_25:0.2669561744,out_113:0.1403896325)100:2.3883368556)96:0.5850424601,((out_58:2.5692131543,(out_154:0.2967225758,out_155:0.0591259243)100:2.8608135618)95:0.2151134135,(out_64:0.1076572940,out_93:0.4418239816)100:3.0765442062)76:0.3285091917)43:0.1623408095,((out_88:3.4269096775,((((out_39:2.6718442554,out_36:2.4483354189)93:0.1462882469,((out_196:0.0375803384,(out_90:0.2401520150,out_198:0.1956489702)99:0.2347973258)100:1.9725269945,out_183:2.7495176443)96:0.4470209557)98:0.3504668737,(out_145:2.5792293813,(out_102:3.1326499850,(out_122:2.6706277404,out_29:3.0002061017)47:0.0000021644)87:0.3500883680)75:0.1559120816)98:0.3261146505,(((out_180:2.6027754216,out_188:3.0003057454)89:0.4031704053,out_171:3.4184657176)87:0.4617639722,(((((((((ref_818:2.5367427208,ref_241:0.1200890630)97:0.2103393782,(((((((((out_34:2.6839983129,(out_40:1.1090362795,out_112:1.3136577780)100:1.0687618011)97:0.6155887873,(ref_352:0.2003204739,ref_822:0.1960437863)100:0.1349870072)86:0.0640775643,ref_711:0.3452916004)79:0.0797711356,(((((ref_750:1.4327547496,(((ref_835:0.3560096022,ref_789:0.1991911878)100:0.1275478910,(((((((ref_594:0.2143692314,ref_925:0.2256803909)100:0.1236475942,(((ref_215:0.0744300284,ref_255:0.0714071715)100:0.1877873357,ref_640:0.0998200777)100:0.0909638411,(((ref_231:0.1906460760,(ref_825:0.1151129759,ref_828:0.1141473321)100:0.0186823111)100:0.0262172013,(ref_297:0.0748379246,(ref_161:0.0299932769,ref_533:0.1258341099)100:0.1025070405)90:0.0154894130)100:0.0744914988,ref_593:0.1167836644)100:0.0639038758)100:0.1034801887)99:0.0500377042,ref_149:0.2122631198)95:0.0342987128,ref_242:0.2144214875)82:0.0450911946,(ref_993:0.1358122880,(ref_679:0.1759585720,ref_981:0.0829826218)100:0.0908466859)96:0.0360944638)85:0.0786089826,ref_274:0.1336674700)80:0.0467548397,(((((((((((ref_851:0.3842935472,ref_337:0.0567734780)98:0.0443653665,ref_372:0.1076335582)48:0.0178928854,(ref_882:0.1585265522,ref_6:0.1350340424)48:0.0229999977)99:0.0363812792,ref_454:0.2153964803)99:0.0347167329,(ref_465:0.1096449994,ref_801:0.0910522148)100:0.0261385932)99:0.0594095322,((ref_355:0.2166372448,ref_886:0.0760518252)100:0.0492632022,ref_534:0.1753503437)100:0.1298161270)100:0.0584492882,ref_646:0.0678142337)100:0.0417887267,ref_706:0.1647401015)100:0.0237055583,((ref_324:0.1233729366,ref_411:0.0576124669)100:0.0548211581,ref_179:0.0968959755)100:0.0458037407)99:0.0420800183,ref_932:0.1794686645)99:0.0317907622,(((((((((((ref_91:0.2487833779,ref_461:0.1673843419)100:0.0482485444,ref_66:0.0927854510)100:0.1297922391,ref_3:0.1742652003)100:0.0668369309,(ref_224:0.2409915339,ref_9:0.1285176253)100:0.0564996956)100:0.0319336624,ref_61:0.2034224134)98:0.0177152531,(ref_498:0.0648354127,ref_693:0.1151388386)100:0.0853504645)98:0.0245009561,((((((((((((((ref_519:0.3280797233,ref_658:0.1261261006)89:0.0190801651,(ref_407:0.1820006868,ref_27:0.0388802042)83:0.0302354543)81:0.0160666960,(((ref_968:0.1656072652,((ref_546:0.1177327404,ref_85:0.0877390578)99:0.0394807870,(ref_842:0.1367917925,ref_977:0.0278948263)99:0.0300461948)96:0.0432855864)96:0.0103988356,(ref_117:0.1048901271,ref_243:0.0769579921)100:0.0943454647)81:0.0264340442,(ref_632:0.1201733347,ref_96:0.1525926792)100:0.0593908118)81:0.0377159037)73:0.0123921142,(ref_879:0.1236315856,ref_321:0.0662035115)94:0.0264238504)68:0.0044368801,ref_380:0.1158229759)94:0.0135389687,(((((ref_988:0.2601898530,ref_875:0.1921620542)99:0.0442764660,ref_923:0.1217948536)91:0.0529048338,(ref_557:0.1620806881,ref_564:0.0338763802)77:0.0231475238)91:0.0280663012,ref_98:0.1667716865)100:0.0362186452,ref_650:0.0684435208)93:0.0173712366)91:0.0201540249,((ref_143:0.0919100459,ref_425:0.0853344477)74:0.0146847260,(ref_232:0.0830311388,ref_656:0.0856456491)75:0.0114590457)83:0.0122900315)75:0.0075002988,((ref_680:0.0958788489,ref_576:0.1178649742)100:0.0319947619,((ref_288:0.0877636931,ref_289:0.0649674334)100:0.0496154930,ref_284:0.0983020368)88:0.0148727682)99:0.0381130441)75:0.0203571814,(((ref_728:0.2074026928,ref_967:0.2242266498)99:0.0640695933,ref_782:0.0848825148)99:0.0178821104,((ref_784:0.1096960255,ref_961:0.0556881251)100:0.0202183725,(((ref_915:0.1493332946,ref_662:0.0553261798)98:0.0328530990,(ref_206:0.1054885130,ref_316:0.0962011516)94:0.0122112264)98:0.0303891446,ref_881:0.1292434124)98:0.0329325598)75:0.0238395258)96:0.0216758423)69:0.0089307219,(ref_744:0.1676342496,ref_713:0.0761352314)96:0.0341544904)47:0.0054029823,((ref_382:0.1143512017,ref_86:0.0631682448)99:0.0227907233,ref_163:0.0613324532)97:0.0352285316)95:0.0224012307,((((((((((((ref_114:0.1697753955,ref_960:0.1002075253)100:0.1396778111,ref_342:0.0943789278)100:0.0566034297,(((ref_502:0.0944432813,ref_759:0.1422938735)75:0.0329268589,ref_729:0.0704352419)74:0.0208635277,((ref_393:0.0953666359,ref_443:0.0660006613)89:0.0097170739,ref_661:0.0879278483)100:0.0356801094)75:0.0093965792)36:0.0185516479,ref_942:0.1572106397)52:0.0075335377,((((ref_364:0.1387239442,ref_133:0.0864602536)100:0.0572836037,ref_955:0.1002646794)55:0.0307835538,(ref_815:0.0714897278,ref_134:0.1064044971)46:0.0360671541)87:0.0307799462,(((ref_44:0.1039434129,ref_536:0.0766193787)53:0.0134917231,ref_80:0.0811210394)66:0.0228207705,ref_694:0.0560140022)82:0.0304218930)88:0.0435005012)68:0.0111616068,ref_850:0.0834275756)92:0.0108261962,((ref_175:0.1215168089,ref_792:0.0998548697)99:0.0601271901,((ref_48:0.0633444430,ref_794:0.0982684899)95:0.0273881213,ref_741:0.1077077424)81:0.0135944706)79:0.0186883091)73:0.0094728711,((ref_941:0.1692279127,ref_236:0.1173173009)100:0.0332558918,(ref_904:0.0905925024,ref_733:0.0536403456)98:0.0282019536)94:0.0130833556)98:0.0444327352,((ref_867:0.1291054464,ref_707:0.0481218149)100:0.0744322943,ref_964:0.1246275739)73:0.0285871000)19:0.0050313875,(((((ref_535:0.2704295123,ref_441:0.1570472190)49:0.0176827573,(ref_209:0.1186246216,ref_485:0.0211262128)100:0.0422079506)88:0.0213645310,((ref_259:0.0898234398,ref_22:0.1673336185)99:0.0398568938,(ref_73:0.0886255356,ref_464:0.1078464503)99:0.0456041310)90:0.0303623030)71:0.0205718582,ref_14:0.0885177672)53:0.0131417583,((((ref_338:0.1366226972,ref_743:0.1147764298)86:0.0418547816,ref_900:0.0864695288)100:0.0704236668,((ref_137:0.1046253313,ref_434:0.1107531565)83:0.0286301185,ref_827:0.0495428523)100:0.0753485201)75:0.0432279427,(ref_552:0.1279941062,((ref_112:0.0875957165,ref_383:0.1108150413)71:0.0078234974,(ref_40:0.0728983926,ref_710:0.0748568427)73:0.0173869718)85:0.0104078343)43:0.0169990026)40:0.0144697453)24:0.0148911951)66:0.0236588779,((ref_943:0.1041845992,ref_692:0.0731407072)99:0.0653456999,((ref_59:0.0966381139,(ref_317:0.0683296994,ref_703:0.0907340775)100:0.0108626342)100:0.0200609305,ref_831:0.0502773286)100:0.0455152798)93:0.0047922842)67:0.0078020689,(((ref_68:0.1296705858,ref_122:0.1086191987)93:0.0337864078,((((((ref_218:0.0847047746,ref_844:0.1137516340)100:0.0660659618,ref_251:0.0688678638)99:0.0228221223,ref_436:0.1015016504)99:0.0179312573,ref_538:0.1132267566)99:0.0344450005,(ref_390:0.0601903177,ref_481:0.1155031889)100:0.0549916354)71:0.0129122711,ref_833:0.0807877552)92:0.0253795422)98:0.0319776910,((ref_638:0.1094735788,ref_339:0.0820419952)100:0.0292495387,(ref_323:0.1223877556,ref_738:0.0584374871)98:0.0183608105)97:0.0146727944)91:0.0180889544)65:0.0144481834)77:0.0179838376,(((((ref_24:0.0577986357,ref_300:0.0872049080)100:0.0344058083,ref_171:0.0732647798)100:0.0251997886,ref_537:0.0862691275)100:0.0153161272,(ref_388:0.1398961966,ref_136:0.0650677093)83:0.0277206145)82:0.0244927687,(((ref_770:0.0915929050,ref_714:0.0665116212)96:0.0078004435,ref_641:0.0793839092)85:0.0052009839,ref_50:0.0849987140)79:0.0066860829)94:0.0191804593)94:0.0292959367,((((ref_314:0.1100764816,ref_57:0.0770481112)100:0.0323533553,ref_890:0.1108913019)85:0.0234491388,((ref_913:0.1118908725,(ref_129:0.1668443686,ref_947:0.0379315339)100:0.1139679035)100:0.0487596094,ref_604:0.0998444719)89:0.0242395201)79:0.0119997725,(((((((ref_854:0.1042377036,ref_512:0.0664264706)99:0.0225178041,(ref_644:0.1644093698,ref_790:0.0690449217)100:0.1065533103)100:0.0329007458,ref_643:0.0592008063)100:0.1528731073,(ref_912:0.1234226970,(ref_277:0.0832028325,ref_525:0.0880162099)75:0.0322100213)74:0.0171036501)96:0.0178697943,ref_862:0.1108703625)92:0.0242285770,((((ref_809:0.1305621167,(((ref_539:0.1444856706,ref_627:0.0432548310)100:0.0277381021,ref_991:0.0692504292)100:0.0746180861,ref_141:0.0628786112)100:0.0827203166)99:0.0211513227,(ref_64:0.0398925901,ref_811:0.1042066476)100:0.0626831387)100:0.0580879502,ref_228:0.1558062846)60:0.0358694034,((ref_351:0.1396562898,((ref_102:0.1009405053,ref_279:0.1080345078)100:0.0528738391,ref_830:0.0583269879)100:0.0526001266)99:0.0239947119,ref_400:0.1709299268)63:0.0712025218)65:0.0051594138)97:0.0488942603,ref_868:0.1498941017)89:0.0124121201)80:0.0249360893)94:0.0217613642)99:0.0252789130,ref_574:0.1462085616)95:0.0157499146,((ref_522:0.1041579085,(ref_227:0.1002964623,ref_257:0.0819650422)99:0.0300436793)100:0.0606617025,(ref_682:0.1921865478,((ref_836:0.0886244248,ref_21:0.0908793556)97:0.0206398388,ref_260:0.0670445322)97:0.0346626512)96:0.0567950344)72:0.0576840839)65:0.0319755921,ref_666:0.1934813997)65:0.0427379386,((ref_861:0.2612650340,((ref_701:0.1909222120,ref_776:0.1097862490)84:0.0328255047,(ref_173:0.1280917604,ref_437:0.0583644389)100:0.0784959795)73:0.0253136285)64:0.0306102900,(((ref_617:0.2268074327,ref_562:0.0688711447)82:0.0287603885,ref_746:0.0635271603)82:0.0337786428,ref_396:0.0482664254)100:0.0864920698)33:0.0204573458)65:0.0224898316)87:0.0633114197)79:0.0434462102)83:0.0474903223,(ref_648:0.1956815931,ref_429:0.2706022332)81:0.1699208665)55:0.0424117356)45:0.0201394621,((ref_202:0.3567143532,(ref_196:0.0934076338,ref_473:0.0701180876)100:0.1720485325)99:0.0810133865,((ref_155:0.1688064114,(((ref_939:0.2357806285,(ref_370:0.1027353066,ref_217:0.0467864082)100:0.0442401307)88:0.0397767513,ref_76:0.0635942475)100:0.0649933665,(((ref_146:0.1156283345,ref_451:0.0791864626)100:0.0381990006,ref_26:0.0497173289)100:0.0565899387,ref_100:0.0505782605)100:0.0922917422)100:0.0608849013)100:0.2177399005,((ref_203:0.0928433854,(ref_287:0.0950537528,ref_315:0.0647279269)100:0.0757631364)100:0.1165203740,((ref_812:0.1938948620,ref_577:0.1237431290)99:0.0314021966,ref_970:0.0962125443)100:0.2435162077)81:0.0515900027)98:0.0425007434)99:0.0731634507)63:0.0574191395,(((ref_892:0.0944782958,ref_926:0.0764437349)100:0.1224032316,((ref_675:0.1935026097,((ref_281:0.1098022220,ref_496:0.0609423192)100:0.0590810448,(ref_154:0.0719136685,ref_613:0.1279509237)100:0.0908368511)99:0.0492486375)97:0.0462046305,(((((ref_987:0.2406122364,(ref_386:0.0649715649,ref_474:0.1144040998)100:0.1053060957)85:0.0435615992,ref_649:0.0671012714)69:0.0249386590,ref_985:0.0806178176)100:0.1437855456,ref_254:0.1096373475)43:0.0271717663,(ref_497:0.0871926298,ref_832:0.1108498234)100:0.0918251532)54:0.0413116917)47:0.0375302395)100:0.1365992476,(ref_676:0.3447004842,((ref_95:0.1214578935,(ref_348:0.0889008612,ref_405:0.0651000337)100:0.1410212150)100:0.1479137684,((ref_424:0.2023243788,(ref_53:0.1072531946,ref_81:0.0819152566)100:0.0539019719)85:0.0304129850,ref_37:0.1409523490)100:0.0601150665)100:0.0510622715)100:0.1170618571)89:0.0584370387)99:0.0680746945,(ref_799:0.2449900024,ref_678:0.2535598864)99:0.0654818373)100:0.0723427570,(ref_230:0.0992457741,(ref_130:0.1103460998,ref_699:0.1034979700)100:0.0653062036)100:0.1574753116)90:0.0352909915)79:0.0689784760,(ref_268:0.0950350335,ref_905:0.0591081596)100:0.2658017170)97:0.0684106719,(((ref_928:0.3248049803,(ref_164:0.0888639025,ref_791:0.1333709012)100:0.1379357436)100:0.0671757758,ref_919:0.2714650244)93:0.0484370904,((ref_79:0.1709883387,(((ref_408:0.2716542635,ref_796:0.0402018299)96:0.0600334082,ref_310:0.1420841789)93:0.0263041179,ref_752:0.1895702536)100:0.0918871779)100:0.0730869671,(ref_917:0.1801967364,((ref_472:0.0846323205,ref_924:0.0900466552)100:0.0901603445,(ref_198:0.0629648298,ref_747:0.1163338574)100:0.0631738999)100:0.1612044121)96:0.0394557489)96:0.0483598438)90:0.0598910482)96:0.0490316353,(ref_1:0.2127419500,(ref_169:0.1557367179,ref_655:0.0878889752)100:0.1441901964)100:0.0983900133)100:0.0826734893,ref_256:0.4262222095)58:0.0495812105,(ref_139:0.1540404976,ref_416:0.0534855907)100:0.4326978451)93:0.0316549551)94:0.0630307332,ref_151:0.2911114655)97:0.0307169882,(((((((((ref_38:0.4927508631,ref_235:0.3377892401)97:0.0736261835,(ref_65:0.1017529932,(ref_84:0.0732043353,ref_584:0.0767458539)100:0.0588446798)100:0.3833599036)96:0.0646323234,ref_491:0.2382706589)94:0.0578819108,((((((ref_166:0.3713539358,((ref_127:0.2837937668,ref_394:0.2034668976)100:0.0884639767,ref_506:0.2069915375)100:0.0893558652)84:0.0588300231,ref_375:0.1843833521)100:0.1257490950,ref_586:0.3620518177)66:0.1066402156,((((ref_683:0.1381374000,ref_788:0.1073584202)100:0.1789034373,(ref_303:0.1460278582,((ref_732:0.1670914982,ref_996:0.0390177354)100:0.0386411254,(ref_755:0.0893512614,ref_795:0.0645322762)100:0.0385054207)100:0.1685829102)61:0.0232859016)100:0.2165849045,ref_838:0.2312650133)66:0.0501245337,((((((ref_413:0.2144511313,(ref_918:0.0877487787,(ref_7:0.0767707245,ref_422:0.1098325299)99:0.0451729101)100:0.1167396598)99:0.0679566088,(((((ref_609:0.1942042850,ref_8:0.0494480043)100:0.0632941301,ref_935:0.0485851832)100:0.1326618651,ref_124:0.1609192769)93:0.0360111938,ref_748:0.1493302191)88:0.0234001671,(ref_916:0.1363095312,(ref_140:0.0671282527,ref_681:0.1031076190)100:0.1328004191)93:0.0459356983)97:0.0389273707)100:0.0857382793,ref_111:0.1855778124)74:0.0225857014,(ref_653:0.1151872656,(ref_401:0.0637181731,ref_824:0.1154511008)97:0.0485745121)100:0.0884081866)97:0.0685764033,(ref_119:0.0499273063,(ref_157:0.0690281461,ref_361:0.0705782370)100:0.0503142737)100:0.0932720222)63:0.0200952207,ref_709:0.3107951034)92:0.0479576391)66:0.0349417698)98:0.0634021668,ref_549:0.1443851393)93:0.0144059331,((ref_354:0.1676554511,(ref_56:0.2270548906,(ref_233:0.1266564755,ref_902:0.0753103895)100:0.0491394513)100:0.0499925955)100:0.0638587348,(ref_46:0.0693081302,ref_115:0.1058361239)100:0.1208239379)92:0.0227179185)90:0.0466772606)95:0.0376364056,(((ref_185:0.1821591879,ref_266:0.1052469646)96:0.0401681727,((ref_108:0.1754035585,ref_49:0.1465720861)96:0.0228076561,(ref_986:0.1585734434,(ref_180:0.1101159541,ref_684:0.0600276998)50:0.0204612483)97:0.0397124581)93:0.0117564078)92:0.0259114087,(ref_715:0.1367743557,(ref_601:0.1066854989,ref_983:0.1013353444)100:0.0327257227)100:0.0623296704)94:0.0118011073)94:0.0369658679,ref_327:0.1924809520)87:0.0382191808,(((((ref_298:0.1495379801,(ref_450:0.0839870886,ref_849:0.1123428386)100:0.0772883972)100:0.0623331940,ref_479:0.0533393379)100:0.3131881700,ref_334:0.2278835237)66:0.0168176189,(((((((ref_239:0.0959049944,ref_840:0.0672324296)100:0.1661521074,ref_657:0.1142353831)99:0.0593442139,((ref_805:0.1106315706,ref_271:0.0628794371)99:0.0360339956,ref_628:0.0603943331)97:0.0472762855)92:0.0486020134,((ref_500:0.0779605953,(ref_384:0.1063147282,ref_480:0.0561029573)97:0.0341082969)97:0.0481539626,(ref_740:0.1170408993,ref_412:0.0560388733)80:0.0454760009)77:0.0476635804)73:0.0465421476,(ref_406:0.0819632407,ref_514:0.1259530963)100:0.1121357613)78:0.0272390995,(ref_798:0.1116795718,ref_554:0.1206266271)95:0.0542606033)99:0.0588081305,(((ref_389:0.1544081445,ref_346:0.1198915753)73:0.0225040943,ref_541:0.0443244740)100:0.1285992083,ref_490:0.1097531767)80:0.0345964730)98:0.0374087122)100:0.1056218357,ref_727:0.2789919093)95:0.0502785679)72:0.0176180768,((((((ref_374:0.0396237473,ref_731:0.1017562754)100:0.1890649126,(ref_724:0.1226819282,(ref_41:0.0909196231,ref_971:0.0581933287)100:0.0943141150)92:0.0413460811)100:0.1379438138,ref_976:0.2237013007)86:0.0229507576,ref_71:0.1507693467)86:0.0201743306,ref_182:0.1561324128)100:0.1833944008,ref_848:0.2967601279)92:0.1049200875)91:0.0417867290,(ref_69:0.4133547006,ref_431:0.2256580071)90:0.0707324811)95:0.0583028203)89:0.0432373555,((((ref_432:0.3599883551,((ref_199:0.0989599153,ref_489:0.1086540455)100:0.2024481303,((ref_605:0.1096946559,ref_954:0.0767597403)97:0.0288103857,(ref_633:0.0962684142,ref_907:0.0944061333)97:0.0203330183)100:0.0375022312)100:0.0597969424)98:0.0362869902,(ref_25:0.2093894991,ref_328:0.1064715859)92:0.0584493643)92:0.0762052311,(ref_722:0.2262374896,ref_330:0.2442457506)92:0.0719032997)96:0.0419091515,ref_553:0.2057083458)100:0.0976930545)83:0.0188367119,((ref_219:0.5812560947,(((((((((((((ref_292:0.3416525493,(ref_296:0.0927126152,ref_691:0.1002423620)100:0.0939479469)100:0.0630359035,((ref_176:0.0929329781,ref_282:0.0642753929)100:0.2449003555,ref_953:0.1386619174)97:0.0283600992)100:0.2374340611,ref_992:0.2338149317)65:0.0441283840,ref_769:0.1361162627)100:0.1122134204,((ref_702:0.0706996545,(ref_563:0.0607066319,ref_685:0.1194703676)100:0.0706812650)100:0.2456745838,ref_78:0.2840940350)67:0.0739135338)79:0.0337615388,((ref_937:0.2014683036,ref_55:0.1425499007)100:0.2659752176,(ref_183:0.0924027907,(ref_817:0.0911257361,(ref_313:0.1095501479,ref_559:0.0899618995)100:0.0698592010)100:0.0520138812)100:0.0727237184)34:0.0214672496)61:0.0193492250,(((ref_810:0.2927726934,(((((((((((((ref_221:0.2456443310,ref_181:0.0919368850)93:0.0213902349,ref_447:0.1152275279)93:0.0331846971,ref_353:0.0991032229)92:0.0299256990,ref_409:0.1763788925)89:0.0275459986,ref_963:0.0716530973)51:0.0166978912,ref_265:0.0831407419)30:0.0000021701,(((ref_47:0.1455901799,ref_234:0.0370857307)27:0.0141423377,(ref_247:0.0884625751,ref_503:0.0720179083)38:0.0270004139)55:0.0114743430,ref_291:0.0943644817)27:0.0110420412)49:0.0342512935,((ref_205:0.0589553603,ref_775:0.0762308872)100:0.2395858261,ref_99:0.1438859989)40:0.0306509289)71:0.0523450812,ref_598:0.1048903716)100:0.1596934144,ref_763:0.0497525548)90:0.0750244136,ref_52:0.0488502162)88:0.0567908124,ref_966:0.0704786982)100:0.0714679255,(ref_308:0.0741702608,ref_566:0.1894415248)100:0.1838655394)91:0.0514391979)100:0.1555022182,(ref_558:0.3121273771,(ref_785:0.1912764520,(ref_545:0.0463703356,ref_772:0.1199328322)100:0.1290839178)100:0.0850977351)66:0.0538532088)58:0.0430870639,((ref_513:0.3520701915,(ref_982:0.1902058973,ref_547:0.2330145370)85:0.0446833744)82:0.0152751539,(ref_110:0.1694599946,ref_492:0.1244167534)100:0.0648233983)91:0.0569853984)59:0.0320861334)88:0.0326328937,(ref_67:0.2135971820,(ref_238:0.0858598225,ref_484:0.0783289009)100:0.0825729683)94:0.0404697008)82:0.0208712862,(((((ref_754:0.2007818663,((ref_258:0.1606873776,(ref_459:0.0949395160,(ref_420:0.1659196188,ref_515:0.1163419787)100:0.1100453431)67:0.0223824907)47:0.0399142565,(ref_132:0.0731865553,ref_444:0.0719568366)100:0.0648509631)46:0.0100804948)56:0.0336316546,ref_984:0.0333339002)58:0.0341664625,((ref_63:0.0764979864,ref_518:0.0763194873)100:0.0437892810,ref_774:0.0671725558)100:0.0443694077)100:0.2778308908,((ref_625:0.2222905126,(ref_516:0.1031444112,ref_672:0.1380752550)100:0.0987630649)90:0.0240748255,(((ref_88:0.2737720837,ref_783:0.1083278937)100:0.0528151881,(ref_222:0.1418283399,ref_363:0.1364568885)100:0.0554439122)85:0.0242790335,ref_569:0.0970152624)100:0.1063334352)98:0.0554936552)98:0.0371814159,((ref_387:0.0907764710,ref_852:0.0942908039)100:0.1182355000,((ref_170:0.0969178680,ref_575:0.0799270894)100:0.0816079535,(ref_20:0.0912002759,ref_629:0.1010228668)100:0.0424282484)100:0.0697275497)100:0.1090332021)95:0.0433991986)66:0.0183947415,ref_455:0.1597251691)92:0.0304110127,((((ref_677:0.3394063304,ref_665:0.3077755599)99:0.0783758011,(ref_309:0.1853761933,((((((((((ref_147:0.2431633535,ref_760:0.1738527226)98:0.0476277974,ref_804:0.1306899671)90:0.0265650754,(ref_35:0.1239174240,ref_101:0.1125343093)85:0.0228537463)80:0.0178779332,ref_592:0.1393494834)97:0.0355094269,ref_18:0.0899795732)89:0.0205678089,ref_448:0.0774639586)97:0.0427332994,ref_758:0.0526104623)98:0.0398443016,ref_307:0.1564595681)99:0.0447378987,ref_433:0.1652070139)100:0.1184667877,(ref_600:0.1480732838,ref_797:0.1289659234)100:0.0437873078)100:0.0902727552)100:0.1274447546)94:0.0685320445,ref_214:0.2673363428)84:0.0479167969,(((ref_270:0.2184510348,(((ref_0:0.2090080307,ref_319:0.0795166567)83:0.0224736999,ref_802:0.0921499077)100:0.0692703635,ref_371:0.1432827748)100:0.1197469864)100:0.0726160713,(ref_2:0.2384121395,(ref_634:0.1538339458,(ref_17:0.1786063441,(ref_895:0.1305535375,(ref_511:0.0392291970,ref_688:0.1176110239)100:0.0736561569)84:0.0319948127)100:0.0585333944)100:0.0799428515)100:0.0464897736)91:0.0367330170,(((((((ref_349:0.2134849454,ref_816:0.0728907926)98:0.0369338129,ref_652:0.1022438653)76:0.0352368570,(ref_885:0.1586753363,(ref_42:0.0994940457,ref_531:0.0621085837)100:0.0548562998)99:0.0301060608)100:0.2511307937,((ref_477:0.2431548840,ref_767:0.1043415421)100:0.0819227792,ref_719:0.1068457384)89:0.0480256414)70:0.0463494806,(ref_820:0.1748727226,ref_148:0.1858618338)65:0.0451564165)99:0.0551308084,ref_542:0.1768697825)99:0.0425329973,ref_735:0.1990431726)97:0.0572741962)73:0.0158928163)92:0.0352255834)82:0.0214981983,(ref_468:0.2848112271,ref_674:0.1920941095)58:0.0761189718)57:0.0353642968,(ref_865:0.2179193389,(ref_123:0.2122629209,ref_834:0.1175259659)99:0.0510009300)100:0.1177686446)100:0.1193943537)66:0.0378371876,((ref_264:0.5163839086,ref_509:0.3196083909)50:0.1113304508,((((ref_145:0.0469562709,(ref_645:0.0875202855,ref_318:0.1256831263)99:0.0528275461)100:0.3045658753,(ref_150:0.3176916671,ref_873:0.2260697563)99:0.0777287468)99:0.0330477854,(ref_899:0.3019819436,ref_965:0.2784143388)98:0.0720139352)100:0.0979839472,(ref_43:0.1168133508,ref_859:0.0979166569)100:0.2625697955)39:0.0344910912)79:0.0559027746)71:0.0405357318)66:0.0267649816,(ref_469:0.4087464010,(ref_766:0.0987331546,(ref_226:0.0545227032,(ref_344:0.1021873545,ref_365:0.1165076048)100:0.0828060075)100:0.0860879618)100:0.2465831018)99:0.0652677211)96:0.1204848567,((((((ref_125:0.1287053135,ref_456:0.1317906417)100:0.1504984246,((ref_438:0.2927850948,(ref_177:0.1151986400,ref_510:0.1212225834)100:0.0661615855)99:0.0367871917,ref_718:0.1377403992)99:0.0705590080)100:0.1883065054,ref_350:0.2831371140)92:0.0517803412,(ref_896:0.2773369070,((ref_109:0.2642376659,ref_343:0.1234039210)100:0.1120819759,(ref_423:0.2025864542,ref_603:0.1862815867)98:0.0581824488)98:0.0397604571)100:0.1086957152)90:0.0247832205,(((ref_410:0.1776380140,(ref_611:0.0918473109,ref_647:0.1725194918)100:0.0609115457)100:0.2760455237,ref_486:0.2912044517)90:0.0362997860,(ref_582:0.1098905670,ref_597:0.0857213219)100:0.2190951673)99:0.1098120924)99:0.0556944905,(ref_452:0.1236729414,ref_951:0.2479081975)100:0.2292457499)86:0.0572574921)77:0.1001224805,((ref_153:0.3175346712,((ref_366:0.1809451553,ref_737:0.1578115132)100:0.1628008961,(ref_476:0.1857068566,ref_610:0.2925532218)100:0.0637256008)100:0.0698482841)99:0.0514884685,(ref_404:0.2011821823,ref_922:0.2138359438)100:0.0914647703)97:0.1284450348)87:0.2714475214)79:0.2150718017)55:0.0948209244)61:0.1534065759,out_52:2.8315850201)54:0.1779822279)46:0.2646532144,(((((((ref_606:2.1870591813,((((ref_619:0.4671912421,(ref_430:0.0000025679,ref_725:0.0000029135)100:0.3066396259)100:2.7558376325,ref_470:1.5243007638)100:0.5048929626,ref_34:3.0904476971)100:0.4553512448,(ref_421:2.5422070490,ref_152:1.8846502487)99:0.2814507157)100:0.4902770105)99:0.5110976133,((ref_263:1.8602494933,ref_159:2.3258543767)93:0.1044516854,ref_551:2.2217680042)98:0.5280156700)54:0.4037285676,ref_135:3.1447113555)49:0.0924970623,(ref_174:2.2634576570,ref_62:1.6549551654)100:0.8802898498)58:0.2859578443,ref_326:3.2451805014)85:0.3056136455,ref_290:4.1521471251)53:0.1802227718,((((((((ref_121:2.4537689705,((((ref_891:0.3524576849,(((ref_673:0.1685606350,ref_529:0.1515874903)96:0.0391421608,ref_618:0.1713189289)96:0.0847748824,ref_779:0.3457752824)100:0.0967566778)100:0.1641880901,(ref_940:0.3116244248,ref_36:0.3444216497)92:0.1144871031)100:1.2892661516,(((ref_267:0.1495659179,ref_933:0.1560234714)100:0.2876039253,(ref_841:0.2030911771,((ref_306:0.1749414223,ref_332:0.1420820700)100:0.0643588290,((ref_520:0.0779372713,(ref_336:0.1029472218,(ref_599:0.1155558296,ref_373:0.0875622943)100:0.0384022238)100:0.0559084554)97:0.0265346466,ref_550:0.1005817173)100:0.0548664061)100:0.0746002247)100:0.2005812764)100:0.1932981694,((ref_426:0.2011246865,ref_969:0.2740684846)100:0.1333664608,(ref_771:0.4209972288,ref_972:0.3040964529)100:0.2612824224)74:0.1001969123)100:0.4549143523)100:0.6018946000,(((ref_572:0.5889380919,(((ref_39:0.2953354628,(ref_13:0.0715879414,ref_467:0.1091997967)100:0.1033177175)100:0.3863879981,(ref_778:0.3163349105,((ref_642:0.2946417990,ref_487:0.1363990281)75:0.0589135798,ref_77:0.2334785584)99:0.1290327423)100:0.1563297199)58:0.1147611614,(ref_162:0.1279593593,(ref_897:0.1649292324,ref_736:0.0581972665)100:0.0662196209)100:0.2022106169)97:0.1502683564)100:0.2888465796,(ref_191:0.6904751415,ref_602:0.4521540324)95:0.0908333910)100:0.3056098523,((ref_756:0.1398932065,ref_764:0.1142054331)100:0.5668430589,(ref_712:0.2421900587,ref_716:0.3396311958)100:0.3189199316)98:0.1635404489)99:0.1684072929)96:0.2052330952)42:0.0859501168,ref_995:0.8524243867)38:0.1055334016,((ref_54:0.7641692479,ref_97:0.6138592667)100:0.2682030156,(ref_664:0.2798900484,(ref_33:0.2289429602,ref_462:0.2982376277)100:0.2677255325)100:0.1848362004)93:0.1710993697)54:0.1410227872,((ref_439:1.5288791399,ref_526:0.6180237825)100:0.3270113395,(ref_757:0.5391870977,ref_131:0.5117242636)100:0.5346835117)90:0.2164707755)77:0.2804062254,((ref_457:0.0747888250,ref_845:0.0829578491)100:0.7475071708,ref_325:0.7288067465)100:0.3536193459)55:0.1192113729,(((((((((((((((((((ref_261:0.6375115666,ref_945:0.0674748371)86:0.0445772493,(ref_269:0.0604682589,ref_322:0.1035765122)100:0.0252136439)86:0.1033593655,ref_739:0.1605339316)85:0.0649504736,ref_391:0.0858253150)83:0.0380421228,ref_887:0.1437084265)82:0.0102914798,(((((((ref_571:0.2517481659,ref_721:0.0676544857)98:0.1180460996,ref_212:0.0527986831)98:0.0329952339,(ref_403:0.2000205536,((((((ref_931:0.0902001685,(ref_376:0.0561046696,(ref_435:0.0725455123,ref_197:0.0735355401)100:0.0633725825)53:0.0276107071)79:0.0833935929,ref_460:0.0934967178)81:0.0495147690,(((ref_853:0.1720288893,ref_669:0.0146331822)100:0.0785908235,ref_508:0.0743913552)99:0.0379767217,((ref_107:0.1416198572,ref_229:0.1103171822)78:0.0041726158,ref_786:0.0218797819)80:0.0549709459)78:0.0259812165)84:0.0325144663,ref_15:0.0793207848)85:0.0616822718,ref_23:0.0432941607)85:0.0569727124,ref_753:0.0705405087)85:0.0457997331)85:0.0428199680)84:0.0427624842,ref_252:0.0553705268)81:0.0091791831,((ref_293:0.1536856879,((ref_686:0.1872671683,ref_286:0.0450253192)67:0.0564520164,ref_58:0.0853397968)74:0.0568351079)98:0.0774954489,ref_356:0.1776825609)97:0.0978669711)84:0.0691674093,ref_884:0.0683434294)58:0.0148756537,(((((ref_579:0.1291907824,ref_698:0.0685617706)100:0.1241750732,ref_156:0.1068811994)100:0.1059022707,ref_414:0.1155144393)93:0.0646261817,ref_548:0.0344518599)100:0.1162139937,(ref_705:0.1023494163,ref_103:0.0566885259)100:0.0158550846)58:0.0149806586)98:0.0249032290)85:0.0563072399,ref_142:0.0594029465)80:0.0109182017,(ref_105:0.1674937890,ref_463:0.0546666943)91:0.0383288789)82:0.0821930459,((ref_216:0.1064204531,(ref_635:0.1022189004,ref_329:0.0677189436)96:0.0439717336)100:0.1754360803,(ref_246:0.0599072653,ref_765:0.0947132363)100:0.1372283710)74:0.0297041240)83:0.0775456628,ref_225:0.0641475114)92:0.1261270157,ref_475:0.1963257626)100:0.5396417127,((((ref_906:0.1157317477,((ref_837:0.1583243687,ref_762:0.1262861388)97:0.0603806888,ref_843:0.0117426276)97:0.1076128009)100:0.4822921898,ref_730:0.1824124238)95:0.2095179418,ref_975:0.3558486411)98:0.1582976202,(((ref_846:0.2639645703,ref_568:0.0460656750)100:0.0536317043,(ref_726:0.0742965297,ref_998:0.0728830893)100:0.0734333716)100:0.1113010336,ref_864:0.0283926143)100:0.5688405078)100:0.1810324557)97:0.1137636388,(ref_973:0.7778568281,(ref_689:0.3380951648,(ref_612:0.2775903299,ref_704:0.2816294926)100:0.4107853675)100:0.2504612336)72:0.0887993894)97:0.1179668920,(ref_523:0.3197662799,ref_894:0.4583784737)100:0.4584245231)72:0.0856830241,(ref_208:1.0355462879,(ref_687:0.3983226430,(ref_921:0.2937976374,ref_948:0.1818421353)100:0.4024748120)100:0.4315097108)70:0.1667454134)64:0.0884964900,((ref_671:0.2748588007,(ref_93:0.2279507087,ref_385:0.1468201663)100:0.3135816403)100:0.1762449074,(ref_561:0.3489499093,(ref_654:0.1993500184,(ref_113:0.0652988723,ref_909:0.0797866556)100:0.1652974209)100:0.2580108403)100:0.1040685526)100:0.7166653754)48:0.0951660679,(ref_999:1.0935912850,((ref_195:0.5141521939,ref_883:0.8251648880)100:0.2910970738,(ref_442:0.3689245830,(ref_168:0.1623251577,ref_979:0.3585870180)100:0.1340374109)100:0.7204093449)99:0.1827641652)97:0.1421411269)100:0.1728301716,(ref_377:0.7019858979,ref_560:0.7358501629)100:0.5366306080)42:0.0475499558,((((((((((((((ref_341:1.0382793708,((ref_11:0.0981375695,ref_847:0.1714349218)100:0.0695791372,((ref_482:0.0773379867,ref_483:0.0981902414)100:0.0922442355,ref_768:0.1533455120)100:0.0934924582)100:0.0575692458)100:0.0888316261,((ref_299:0.0781500185,(ref_94:0.0885671737,ref_395:0.0666050805)100:0.0444797068)100:0.1976534081,(ref_335:0.1507106428,ref_863:0.1053440369)100:0.1671618772)100:0.1053968934)98:0.0590138853,(ref_532:0.6091051091,ref_189:0.4919693018)91:0.2302427535)87:0.0395832092,ref_184:0.4031711091)90:0.1206013323,(ref_636:0.5940728817,((ref_623:0.5014178205,(ref_663:0.1902925316,ref_781:0.2272902824)100:0.1346856077)100:0.1406649118,(ref_397:0.3247277631,(ref_272:0.0705597717,ref_419:0.1111192508)100:0.1855425925)100:0.1317635628)100:0.2153389548)87:0.0920859160)100:0.3231459750,ref_359:1.0170165203)100:0.2259657332,(ref_116:0.1173261613,ref_898:0.0330534982)100:1.0166439353)96:0.0992038409,ref_780:0.9397205827)68:0.1444006972,(((((ref_280:0.5636684971,ref_857:0.3833309003)100:0.7545055372,((ref_505:0.9170649477,(ref_357:0.1295002852,ref_615:0.2004886342)100:0.5086848001)87:0.2094379757,((((ref_250:0.0932446469,ref_870:0.1332858308)100:0.1717345447,ref_855:0.1371420943)99:0.0864977483,(ref_723:0.0965574940,(ref_659:0.0726619366,(ref_278:0.0839323763,ref_777:0.0573398720)100:0.0423035955)100:0.1013314467)100:0.0745285350)100:0.3805712124,(ref_994:0.5841020658,(ref_194:0.4298566028,ref_294:0.2542716810)100:0.2539464954)84:0.1179259694)83:0.0710717565)96:0.0573489585)99:0.1441394543,ref_192:0.9479815836)96:0.1559072370,ref_978:0.6813609203)92:0.0903974667,(ref_187:0.6982860119,ref_631:0.5721884857)94:0.1216089808)96:0.1111424511)55:0.0526068810,((ref_880:0.4875129413,ref_930:0.4234458236)96:0.0893013868,ref_31:0.8278621598)79:0.1148092409)69:0.1043368760,(((((((((ref_793:0.5327861700,(ref_16:0.0922102183,ref_819:0.1163462738)100:0.4348125958)100:0.3759078801,(((ref_478:0.2553624833,ref_620:0.3005657887)100:0.4295288876,(ref_990:0.1668260170,(ref_501:0.2367789905,ref_959:0.2144188253)100:0.1350860035)100:0.1651022141)100:0.3063914898,((ref_588:0.2781320248,(ref_118:0.0702628469,ref_621:0.0896726509)100:0.2464366709)98:0.0824392881,ref_89:0.1193162554)100:0.2127517245)100:0.1512927142)96:0.0698013860,((ref_823:0.5636668021,ref_427:0.2587836370)88:0.0633350166,((((((ref_540:0.2243933840,ref_901:0.1759114086)100:0.2145460008,(ref_104:0.1926540115,(ref_876:0.0918625412,(ref_200:0.1059210026,ref_708:0.1031158057)100:0.0436281012)100:0.0674946243)100:0.1030859100)92:0.0979782521,((ref_696:0.2434085850,((ref_565:0.1741658371,((ref_494:0.1002815286,ref_304:0.0789004537)100:0.0435784518,ref_595:0.0343112443)100:0.0623050871)92:0.0233153204,ref_172:0.1205758025)92:0.0447134456)99:0.0287457116,ref_466:0.1056386825)100:0.0888323926)88:0.0368247461,(ref_499:0.1131987042,ref_813:0.0554754907)100:0.0807717948)88:0.0423164090,ref_567:0.2370174734)88:0.0370742094,ref_402:0.1686754784)65:0.0362450303)100:0.3187662392)99:0.1167558776,ref_787:0.3179333720)92:0.0940477611,(((ref_399:0.5191983726,(ref_749:0.1168100649,(ref_120:0.0888456340,ref_856:0.0905134814)86:0.0223529006)99:0.1937216442)96:0.1481881488,((ref_331:0.2072652364,(ref_12:0.0607383578,ref_958:0.1243535664)100:0.0882644283)100:0.1976350345,ref_869:0.3159998358)97:0.0417535036)98:0.1040848387,((ref_369:0.2823049822,(((ref_488:0.1641582309,ref_773:0.0597505314)100:0.0926281833,ref_90:0.1326155786)83:0.0266225089,(((((((((ref_449:0.1399565866,ref_28:0.1031993405)100:0.0386147873,ref_980:0.0985022761)99:0.0517172704,(((ref_570:0.1266681314,ref_445:0.1045900039)98:0.0299065413,ref_301:0.0606836729)98:0.0198739654,ref_178:0.0834524582)98:0.0145421496)95:0.0261188327,ref_934:0.0757930848)100:0.0651927789,ref_188:0.0558419572)95:0.0375937694,(ref_458:0.1365035195,ref_517:0.0965746707)83:0.0807342717)48:0.0203966333,(ref_30:0.1358804978,ref_589:0.0935235897)53:0.0543016621)97:0.0305213985,ref_367:0.1453386449)44:0.0036814212,(ref_637:0.0754493483,ref_936:0.1263680461)59:0.0276704270)79:0.0473692837)100:0.1873672622)100:0.0761807549,ref_72:0.1958791691)100:0.1041564528)87:0.0313853692)97:0.0999929982,(ref_446:0.3744591387,ref_690:0.2538820110)100:0.3029960643)100:0.3999526910,ref_273:0.2336840594)100:0.3123788993,((ref_19:0.6295310627,(((ref_165:0.1824506954,ref_821:0.0981061545)100:0.2374093338,(ref_320:0.0988374646,ref_874:0.0553189601)100:0.2559952700)82:0.0630849084,(ref_138:0.3563169239,((ref_87:0.4804939525,ref_220:0.2540272707)92:0.0763763772,ref_106:0.2542503263)100:0.1984699802)73:0.0759357705)72:0.0841502113)71:0.0637197992,(ref_160:0.0931274684,ref_697:0.1565223983)100:0.2071753557)74:0.0757868657)55:0.0607015415,((ref_616:0.1970816092,ref_720:0.1470180905)100:0.1922537081,((ref_213:0.1151900166,ref_614:0.0492749484)100:0.2939074702,(ref_312:0.2463438795,ref_670:0.1512269192)100:0.2010459477)100:0.0936623518)100:0.2055988497)68:0.1000383969)67:0.0559702207,(((ref_524:0.2052166688,(ref_210:0.1665337446,ref_345:0.1062012641)71:0.0609868036)100:0.3695366103,(ref_587:0.2104864508,ref_622:0.1949160623)100:0.3015148989)100:0.1719498996,((ref_807:0.5330769891,ref_858:0.6532678716)95:0.1518758873,(ref_378:0.4306867653,ref_910:0.3898302911)96:0.1097096122)90:0.0420084178)98:0.1897993498)75:0.0608174271,(((ref_295:1.0306961498,(ref_950:0.4801606499,(((ref_626:0.2893108193,ref_583:0.2155480081)100:0.0601698277,ref_223:0.2149164181)100:0.0577728221,((ref_83:0.3916161937,ref_237:0.2473690787)100:0.1032601611,((ref_946:0.3298026999,(ref_70:0.1327937233,ref_193:0.1221912302)100:0.0491253670)81:0.0469029842,ref_962:0.1538970484)81:0.0637397112)100:0.1999693345)100:0.2231643840)100:0.2902048293)99:0.1846865978,(((((((ref_275:0.3510725671,ref_418:0.3443403909)100:0.4809590656,ref_806:0.2007422979)99:0.1362263538,(ref_607:0.3630049443,(ref_471:0.1753905254,ref_624:0.1350039179)100:0.0783624533)100:0.0946906854)99:0.1155611732,(((ref_211:0.4814350669,ref_186:0.4791581560)99:0.1707855868,ref_877:0.6561878473)99:0.1529382853,(ref_340:0.2397912341,ref_60:0.3500564633)100:0.1330999818)47:0.0341830212)65:0.0783318854,(ref_530:0.2565843995,(ref_860:0.3476205109,(((ref_745:0.3875554961,ref_667:0.1065065604)76:0.0530013871,((ref_244:0.1770525179,ref_276:0.0814448665)100:0.0532946545,ref_639:0.0860287093)100:0.0445224318)76:0.0603987713,(ref_126:0.3063373002,ref_927:0.2200802196)93:0.0589969709)98:0.0957853908)100:0.1524497131)100:0.0994502211)100:0.1896529150,((ref_92:0.1855046383,ref_829:0.3438812934)100:0.0947345156,(ref_695:0.4445370426,ref_262:0.4421896605)100:0.2174038936)62:0.1204720576)58:0.1108345937,ref_305:0.9053218694)98:0.0730042369)100:0.3502350290,(((((((ref_249:0.5536548873,(((ref_158:0.3812257918,ref_493:0.1242396618)72:0.0276872746,(ref_742:0.2561358846,ref_74:0.0668704188)91:0.0266293711)78:0.0780972011,ref_580:0.2305345366)100:0.1960439055)91:0.0491940444,((ref_285:0.2457912906,(ref_839:0.2290224184,(ref_347:0.1095608382,ref_544:0.1601964690)100:0.0677140766)100:0.0745654191)100:0.0914609617,(ref_358:0.2841128193,ref_543:0.2365495032)100:0.2502755618)100:0.1447588419)98:0.2333609406,ref_507:0.7677627737)96:0.1119629213,((((((ref_908:0.6909521174,ref_495:0.3887343787)97:0.0428065134,ref_826:0.2912479870)98:0.0627343495,((((ref_32:0.0680525472,ref_660:0.1056839311)100:0.6778692037,ref_555:0.1928506135)94:0.0464577117,(ref_4:0.2054210703,(ref_10:0.1215116388,ref_630:0.0429049450)100:0.1019885353)99:0.0582997626)95:0.0591547552,((ref_608:0.2332642855,((ref_889:0.1193235007,ref_302:0.1021079055)100:0.0421487702,ref_989:0.0983361037)99:0.0764990672)100:0.1725841319,(((ref_956:0.1943815961,ref_381:0.1117821573)100:0.0415567176,ref_590:0.0974812947)100:0.0964904646,ref_245:0.1099449562)100:0.0790062586)89:0.0431124933)90:0.0473900404)100:0.1362945616,(((((ref_283:0.3084423329,ref_596:0.1046098050)100:0.0759888157,(ref_504:0.0860543914,ref_717:0.1600558913)97:0.0337237235)97:0.0579394492,ref_893:0.1261942892)100:0.1270429667,ref_521:0.1489836712)100:0.2305679013,(ref_379:0.2572982181,ref_914:0.2651701838)100:0.1024252733)100:0.1581977389)100:0.1404014269,(ref_700:0.1987815768,(ref_453:0.1260508747,ref_803:0.2259748138)100:0.0942306964)100:0.2612403567)100:0.1289534975,ref_362:0.4768156547)100:0.1919233560)82:0.0547487928,ref_368:0.4092731232)87:0.0901874758,((ref_938:0.3548824396,ref_944:0.1999620846)98:0.1142583729,ref_440:0.2296411660)100:0.7389145101)57:0.0580079053,(((ref_949:0.1554198045,(ref_997:0.0454536194,(ref_128:0.0285275086,ref_952:0.1332261312)99:0.1812913379)68:0.1124230884)100:0.5371726965,((((((ref_651:0.5656246080,ref_333:0.2385050086)100:0.1987932860,((ref_190:0.2504616492,ref_888:0.2321342890)55:0.0510534518,ref_29:0.1333376966)100:0.3148547649)80:0.0932035676,(((((((ref_668:0.2326796921,ref_871:0.2481210637)100:0.1822164509,(ref_5:0.1280058946,(ref_204:0.1608813385,ref_528:0.1518781188)100:0.0782782440)99:0.0746080803)74:0.0208669429,ref_51:0.1605958214)100:0.1633402125,ref_75:0.3013044174)96:0.0856921100,(ref_240:0.1367630134,ref_814:0.0368650782)100:0.3538893490)71:0.0431034388,(ref_585:0.1788510750,(((ref_527:0.1498119673,ref_974:0.0705789140)100:0.1202061383,ref_573:0.0971637147)51:0.0221216792,ref_207:0.1604759787)71:0.0246737983)61:0.0512579226)48:0.0764271903,(ref_428:0.1604045739,(ref_398:0.0696402989,ref_734:0.0908478865)100:0.0695984133)100:0.1253397017)74:0.0706307466)50:0.0261395959,(ref_578:0.4974539509,(ref_45:0.2470977490,(ref_392:0.1466887473,(ref_581:0.1338224918,ref_920:0.1330736624)98:0.0425242604)98:0.0566887965)98:0.0726888646)100:0.0792413693)35:0.0535035312,ref_417:0.2644483837)33:0.0487676079,(ref_253:0.5987145830,ref_800:0.2284143160)70:0.0894603920)98:0.1125126070)76:0.1003021947,ref_311:0.3721659422)84:0.1048256286)65:0.0839978074)57:0.0634084400)73:0.1002363931,ref_591:0.7096496395)89:0.1150836128)98:0.3351853732)66:0.3356219924,(((((((ref_248:2.2221883034,ref_866:0.0771645827)71:0.0788866458,ref_751:0.0725332104)71:0.1734186613,ref_929:0.2086455356)68:0.0683317798,ref_761:0.3685189918)90:0.2057011752,ref_144:0.0691255834)100:1.4918721756,ref_556:0.8205636209)100:0.2567286344,(ref_957:0.4526802717,(ref_878:0.2776378874,ref_911:0.2981404038)99:0.1859166688)100:2.1350651927)69:0.2404365063)99:0.5451289322,ref_808:2.5681987793)95:0.2214866453)48:0.2323547214)65:0.5902557338)98:2.6596464644)71:0.1716489949)40:0.0679236385)40:0.1155097384,(out_83:2.2589298727,out_191:2.3962891530)48:0.3501546773)88:0.4328711307,(out_127:1.2190186789,(out_7:0.1911916400,out_142:0.1633603995)100:0.8843286981)100:0.6547900150)90:0.6301111591,out_143:3.1541436021)100:3.3527291602)75:0.2649280500,((out_150:0.9994067764,out_181:0.2673177333)96:0.4165709785,out_109:0.9943932075)100:2.4600047298)90:0.3232374236,out_24:2.4458882616)98:0.5184291515);
