# Supplementary material for: Picoplankton nitrogen guilds in the tropical and subtropical oceans: From the surface to the deep
Source: PLoS One. 2025 Nov 5;20(11):e0335222. doi: 10.1371/journal.pone.0335222 (PMC12588538; doi:10.1371/journal.pone.0335222)
Supplement: S1 File — (ZIP) [file pone.0335222.s001.zip › supplementary info/N_cycle/G_nxrA_nitrate_oxidoreductase_narG_nitrate_reductase/TIGR01580.fasta]

>MP0311_megahit_8692_3-554
QTDGKSGDELDLRVSLKGSHDELVSVAFPYFGGAEHEFGYFQNTEHDDVLQRKVPAKKIKLADGSEAYVATVFDLTLANYGVDNGYDDPNVASSYDQDIPYTPAWQEQITGVPRADVIKVAREFASNADKTKGRSMVIVGAGMNHWYHMDMNYRGLINMLMMCGCIGQSGGGWAHYVGQEKLRP
>MP0311_megahit_9229_2-574
KTYGPDRISGFSPIPAMSMVSYAAGARYLSLIGGNCLSFYDWYCDLPPASPQIWGEQTDVPESADWYNSNYIICWGSNVPQTRTPDAHFLTEVRYKGTKVIGITPDYSEVAKLTDQWLAPKQGTDAALAMAFGHVILKEFHVEKPSAYFADYVKRYTDFPVLVMLDKAEDGSLHQGRFLRASDLDGQLGQD
>MP0311_megahit_45339_1-1293
YLLGKTDGLVKSPEWASKICKINPSLIQKIAKEMVAGKTMISLSWSLTRQQYGEQPYWAGIVLACMIGQIGTSGGGVGFGYAAVNNVGNNLLTYRLPSFPRKANAVSTFIPVARFSDMLLNPNKKFNYNGKKMIFPKIELIYWAGGNPFHHHQDINRLIRAWQKPKTIIINEWCWNATAKFADIVLPCTTTLEREDIAISSNDNYIVSMEKVINPIGDAKNDYDIFTDLATEMGLRKEFTDGLNAEQWQKKIYEESRKIFLKDNTYIPSYKQFRKRKWFKIKKMAGNKIMLENFRKDPIKYPIKTPSGKIEIFSNTIKNYNYDNCPPHPSWLEPREWLGRKISPYKFHLISNQPKDKLHSQYDHGLLSKSKKINGRQPAIINFKDAKNLGIKKNDFIKIYNKRGACICSAVISKKIIQGVILISTGAWFDP
>MP0311_megahit_92270_895-2961
MKSNLVKSACPHDCPSTCLLEIERLSPKTLGVIKGAKNLPFTGGVICEKVSRYAERFHHPARLKYPMRRDGKKGDGVFTRIDWEEAIETIVTNFKKITQDYGAEAIWPYHSGGTMGIIQRYGMERLSRVFGCSGIKNTICVTPAAAGWQAGIGCQRGVDPLEIQKSKFIVVWGGNPVHTNVNLMQHIQKARKNNNAKLAVVDVYRTSTMKVADIGLVLKPGTDGALACAMMHVMLSENLVDRDYLSKFSDFDQDVANHLKDKTPSWASSITGLPKDEIEGFARTFGSIKKTFLKLGVGFTRARNGASNMHAVTCLPAMTGSWKYEGGGAHFANFDIWGLNTNTAHASGVENKSKRSLDQSRIGAILCGDDTSIKSGPPVKAILIQNANPALVAPNSKKVRRGLSREDLFVCVHEHFKTETARYADLLLPATMFVEHDDLYMGWGHTGLTIGKQILEPSEECLSNAQLINILGRRLGADHESFHLSDRELVDKTLVASGKGTLSTLEKESWVDCRLSFDDSHFLNGFGHPSGLFKFKPDWREIGPLTNNIPEMPDHWNNLDIIQENKPFRLVTAPARSYLNSSFTETKGSQKREGMPKALIHPFDAENLGILDESVVSIGNEKGTITLMAKVLDTAQPGIVIAEGVWPDHFYQNKVGINQLVSDEAVAPNGGVPFHDTAIWLRASHGCP*
>MP0311_megahit_109659_1-1653
TAGLDPESYIHSKYIVIWACNSVSTNLHHWAIVQDAKKKGAKVVVIDSYKSRTAKQADWHISPKPGTDGALAMSIINHIIYNDLVDKDYVKNHTNGYDELKDHVKDKNAEWASSITGINVEDIKRLSTEIAMNQPVGIRIGVALERHHGGGQTIRAVTCIPALTGAWKYVGGGITQFPVWEHPYKFDVICRPDLIPKGTRVVNALQLGRTLLSENIDKDKPIKSMMCWNANPVTQATETEKIIKGLEREDLFLVSAEHFISDTASYADILLPAAMGAEQQDMILSWGHLYLTYNEKCVDPPGEALPNNEIFRRLAEKMGFEDAQFKWSDEECLENYVDWNSPACEGISLDYLKENGFARLNVGCKDTRAPHKEGNFATESGKCEFILKDAKNFVAGPFRQMYEDYQPGQDLPPLPDYVPPYESHSTNPDLAKKYPLNIISPKSHAFLNSCYANMEDKLRVQGKQFVLINETDASKRMIKSGDKVIVFNDRGSYEGVADITDDVSEGIIVSTLGYWRQHNNGTVNSISSGNLADMGNAPTFSDNLVEIKKV*
>MP0311_megahit_136481_1-942
YWGMSERFWNKMGAARLGRTICIAAASTAGIYTYGAACGPAIDEVPNNDLIILWGTNIVSTHVHMVPFVEEAKKKGAKIICIDPRETRTAALSDWHIQPKPGTDAALALGMMHLIVKKKKHDVAFLKKHTTGYEGFLKEVLPKYTPEKVSRITGLKKEAIIQLAQEYGASQKTYIRPNYGLNRHRNGGMMVRAIMLLPAITGAWKNKSSGVFVGSIEEMWNVDLGKLQRPDLLDGKDPRSVNMIKIGEALNDKKLNPPIKSLFVWNSDVANCAPDTTSVRKGLKRHDLFTTVHETFWTDSCNYADVVLPADTAL
>MP0311_megahit_175868_1-1359
QTTLQNIIDHTQLFVAFGGLPKRNAQVAYGGVTEHRTALDLDRAHKAGTEFVSISPIADDTEASLGATWLAPLPGTDVALMLGIAHVLETQNLADTRFLDSHCVGYSKVKDYLLGRSDGIAKTPRWASSICGLAAEDIVALACKMASKRTFVAAAWSLQRGDHGEQPYWMLATLASMLGQVGLPGGGFGFGYSAEAFVGSEYKRFNWATFPKGRNPTGFAIPVARISDMLLHPGDDVQYDGRAITYPVIKAIYWAGGNPFHHHQDLNRLVSAWRKPDTVIVNEPWWTPIAQWADIVFPATTSLERNDICASSHDPYAHFMQQAIQPQHEARSDHEIFAGLAAVLGFEDAFTENKSEREWIEDIWQRSQVMAQGQGFELPSFEDWESEGVYQLPHEPRVRDWLANFRENPAHFPLATPSGKLELFSETVASFDYLDCPGQAVWMTPLEWLELDR
>MP0311_megahit_185176_1-2595
DGNCRACVVEIEGERTLQPSCVRTISEGMKIQTSNKKVVHSQKLVLELLGSDISDKTYNSDSELDFWSKNLGVSESRFPSKIQDKHDSTHPAISVNLDACIQCTRCVRACREEQVNDVIGYANRGFKSEIVFDIDDNMGESTCVGCGECVQACPTGALMPSKEVGLIQPDKKIESVCPYCGVGCLLTYNVKDNKILYTQGRDGPSNLSRLCVKGRYGFDYIHNEQRLTKPLIRKEGVPKDINIEDFDLENINDIFEETTWENALNITIKKLKLIKESNPESALAGFGCAKGSNEEAYLFQKLIRTGFATNNVDHCTRLCHASSVVALLEMIGSGAVSNQVADVTEADVIVVIGSNPTVNHPVAATFIKNAAKDGKKLIVIDPKETQIARHADYFLQFKPDTDVALLNAIMKSIIDQGLVNDEFITKRTKDFKELKKHLDDFTPEKMSKICGIDKNVIDEVAKIYAQSNASIIFWGMGVSQHIHGTDNARALISLALMTGQIGRPGTGLHPLRGQNNVQGASDAGLIPMVYPDYQRVDDKDINDFFENFWQTKLSTKPGLTVVEIMDAIMDNKIKGLYIMGENPAMSDPNLNHARKALASLDHLVVQDIFLTETAMLADVILPASAFPEKTGTFTNTDRRVQLGRQAVNPPGDAKQDLWIIQEIARGMGLNWNYNSPKDVFNEMTQCMPSISGITWDRLENNHSITYPCESSDDPGQPVIFTDKFPTDDGLASFKISPFKNADELPDDEYPFILITGRQLEHWHTGSMTRRASMLDQIDPDPVASLCFNDIKNLGLSEGECITVKSRRGNIQVYVKRDDGMQEGQIFVPFCYVESAANILTNAALDPDAKIPEFKFCAVKIVKNN*
>MP0311_megahit_192672_1-1938
MPSSVLNGEQVGDSKDYHKEVKSVCPFCGVGCQVSFKIKDNKIKFVEGINGPANEGRLCVKGRFGFDYIHHDHRLTNPLIRRSDAPEKGLNVDPNNWADFFREATWDEALDFAAKGLRDLRDEQGGQAVAGFGSAKCTNEEAYLFQKFIRQGFGHNNVDHCTRLCHASSVAALMENVGSAAVTATFNEIENADVAIVIGANPIENHPVAATYFKQFAKRGGKLIVMDPRGQALKRFASHMLQFRPGADVSMLNAIMHVIVEEDLYDKQYIEAYTENWEVEKAHLKNFSPEKMSEICGIEPEVLRDVARTFAGAQAAMIFWGMGVSQHIHGTDNSRCLISLSLMTGQIGRPGTGLHPLRGQNNVQGASDAGLIPMFLPDYQTVTDQGVRNSFTSVWNSGDFSAEKGLTVTEIMDAVHDNKIKGMYILGENPAMSDPDVEHARDALAKLEHLVVQDIFITETANYADVILPAAAFAEKSGTVTNTNRQVQMARPAVVPPGLAKADWWIEVELAKRVGLNWKYKDPSEVFNEMAINMRSLDNITWNRLENDSAVTYPSMSETDPGQPIVFGEGFPRPEGRAKFTPASVIAPDETPDVDYPMILTTGRQLEHWHTGSMTRRSKVLDAVEPEANCSLHPETLRKLGVAPGE
>MP0311_megahit_193913_105-1715
MIFKRLNTCYHEMEFGKTLIRKKMKFTAAHWGTYKVIKGEKGRFKLLPFSQDKDPSDIGRGIESAVRHSSRIQKPAVRKGWLEYQNKQENTQRGEDEFVEVSWETAYELIGTEIKRVISTNGNESIYAGSYGWASAGRFHHAQSHLRRFLNLIGGYTYSKNTYSYAAAEVIIPHVLGNFYNFLFDTTTWESISENTSLLLAFGGVPLKNGQINQGGVGSHNQRDYLKNASSNGVKFINVSPLKSDLETVNEVEWISIKPNTDVALMLALCYEIYKSGATDRKFIDKYTVGFKKFTKYLNGDTDGVIKNAEWASQITGLSSDAIFDLIKEIKESKRTMISISWSLTRQSHGEQPYWAAIALASIIGDIGKPGGGIGFGYSAMNSIGDHYKKIPAVSLPQGKNSVKKFIPVARISEMLESPGTSFDYNGSKLTYPDIKLIYWVGGNPFHHHQDLNRMIKAWQLPETIISHEWCWNALAKHSDIVLPVTTPLEREDIALAPRDPYMVFMSKIIDPIGMSKSDFEIFSDLAEKFNIRKEYT
>MP0311_megahit_243388_1026-3329
MGLTSSHWGVYEFVVKNGRLSELNPFSQDPDPSPIGPSIIDLLEDRTRITKPAVRESWLTGGPGTATHKRGSERFITLSWDEAEKLVADELKRVIKTKGNQAIYAGSYGWASAGRFHHAQSQVHRFLNSIGGYTSSKNTYSYAAAEVIIPHVLGGNLMELLTLQTSWQSVCENTELMVAFGGLPAFNSQISNGGTGAHIQRLGVIEAASAGTKFINLSPRRSDVKSDIDEAWYTLRPNTDVAVMLAMAYQLLTEDLHDDYFLNKYTEGFEKFQAYLLGRKDGVPKTPAWAADISGMVEEDIIALTREMAKKRTMLTVSWSLTRQQHGEQPFWAVTALAAMLGQMGKPGGGVAYGYTITNYLGNNVFKMPYAPLPQGKNLVTDFIPVARVSDMLLNPGQKFDYDGREYTYPDIDMIYWAGGNPFHHHQDLGRLRKAWEKPSTVVVNEWCWNALARHADIILPCTTTLERQDIGMTPRDPFVISMDKAIEPVGEAKNDYDIFAGIARRMNTEDSFTEGRSAEDWQKWIWEQSCKRAAKLNVQMPDYESFREAGFYKSPDLKEDRIFLSDFFKDPDKNPLKTPSGKIEIFSKTIDSFNYNDCPGHPTWMEPDEWLGAEEKAYPLHLISNQPKTKLHSQMDNGTLSSSIKIKGHQPLEMNPDDAKSRGITQGDIVRVFNGRGSCLCGVNITADVMPGVVIISTGSWYDPAEPNDPKSMCKHGNPNVLSPDIGTSKLGQGPAAHSCLTEIEIYDGPVQDITAFNPPEIIEKK*
>MP0311_megahit_245187_1-1491
DELRIRVPHVRKGYLREIRKELANSKMALTGKRSREKRGSDNFVSVSWEEAIDIVAFELNRVKKKYKNKAFFAGSYGWGSAGRFHHAQSQLHRFFNCYGGYTKSVNTYSYAASETIMPHVIGMNYRQFLDTHTDWNNIKDHSKLIVMFGGLPLKNAQVNSGGVGKHTTKEYIKKCTQKGIKFINISPMEMEADIISKAEWVKIRPGTDTALMLSIAFILETESLADKEFLNKYCVGYEKFLQYLKGITDGKAKTPFWASKITGIPSNTIYNLAKQMSSNRTMITGAWALQRQQYGEQPHWMITVLACMLGQIGLPGGGFGLGYSAENGIGNPVQHFKWPSLEQFKNPISEFIPVARISDMLLQPGKVFSYNGNEIKYPDIKLVYWAGGNPFHHQMNLKKLVKAFKQPDTIIVNEIWWNSLARHSDIILPATTSLERNDISIKHWDQTISPMYKAIEPIGESKSDYEIFSEISSKLNFKDKFTEGKDEDKWLKFIWEE
>MP0311_megahit_259551_3-2090
MIFRSENEESLLLSNLANLNAKRKDQTFKTVCPHDCPSACGLEVALDKFGAITAVRGGQEHSYTDGVICAKVARYKERIYHPNRLTVPLRRAGKKGSGRFSEISWDEALEEVTQRFDEISTRYGSEAVWLYYFAGTMGLLMRDGINRLARAKQYSGMYGTICVNPAWTGFMAGTGLIAGVDPREMALSDCVVLWGTNPVNTQVNVMRHATKARKTRNAKIVHVDIYHNATSKQADLALIIKPGTDAALACAIMHILFRDNYADLDYLDEYSDCPGKLRDHLAVRTPEWASKITGLSISEIETFAQLLGNTPRSYFRLGYGFTRQRNGAVNMHAALSVATVLGAWKYLGGGAFHNNTNIYQWNKNIIEGLDMDSPVRMLDQSRIGEILCGESAALRGGGPVRAMLIQNTNPAVVAPETNKVLKGLKRDDLFLVVHEQFMTETADLADVVLPATMFLEHDDLYQGGGHQHIMLGQKLVDAPGNCRSNHEVITELGKRLGVFHDGFNVDAVNVLRRTLEDSERPSLEKFLEDPWLDCQPDFEQSHYLNGFSFEDGKFRFSVNWKELLPNGYVSNEVIDNMPSLPDHWSVLESTQSNTEFCLVTAPARHFLNSSFTETRTSRRLEGRPCVLIHPLDAAKLNIKDGSVCEIGNNRGKIIIHAKLFEGLKRGVLVVESLWPNASYIGGVGVNSLTGSDPVAP
>MP0311_megahit_263121_1-1701
PHDCPSTCALEVERLDKRTIGRIRGAKSNSYTAGVICAKVARYSERVHHPKRLLAPLLRAGAKGAGKFVEITWDEALDRVADEFKTKAGKYGSETVWPYFFAGTMGIIQRDGIQRLRHSMRYSRQAANICTELVQNGWIGGAGGPMGPDPRELAESDLIIVWGGNPVSTQVNVMAHISRARKERGAKLVVIDAYQSPTAEVADDVLLVQPGTDGAVACAIMHVLFRDGFADEPYMEKYTDNWRELKEHLQDKTPVWAEKISGVSCQKIEALAREIGKTERTYIRIGYGFARSRNGASQVHAVASIAAVGGNFRFLGGGAFWSNRIVYHWNKTVVEGLDVLDPITRILDMSRIGPVLTFEDEAVRKGPPVTAMLVQNTNPAAVAPDTNRVLKGLKRDDLFLCVHEQFLTETAQLADIVLPATMFLEHDDIYQAGGHMYLQIHRAVIEAPEQTRSNHWVINELAKRLGAQHPGFGMTEWELIDKTLLDSGWPSADVLLEKKWHDVQPSFADSHFLNGFPTSTGRFQFSADWSQLGSLGSKLPNYPDHCDNIDSATAEKPFRLVTSPARN
>MP0311_megahit_266168_3-1148
VGKKGKNEFERISWDEALKTITDKWKQIINDYGPQAIIPYSYLGNQGLVHGLNGGDSFFNKMGATVCERTFCGEGSCTAWLSTIGPTAGLDPESYVHSKYIVIWACNSISTNLHHWAIVNDAKKKGAKVVVIDSYKSRTAKEADWHICPKPGTDGALAVSILNYIINNNLVDNEYVSNYTNGFDELKNHVQGKDSSWASEITGIPAEQIEKLASEMSTQQPVGIRIGVALERHNGGGQTIRAVTCIPALTGAWKHVGGGITQFPVWEHPYKFDVICRPDWIPKGTRVVNALQIGRALLGENLDKNIPIKSMMCWNANPVTQAPETEKIIKGLERDDLFLVSAEHFISDTASYADILLPASMGAEHIDMILSWGHLYLTYNEK
>MP0311_megahit_272264_31-2127
GCPHDCPDTCAMIYEVDDDNRLIKVKGNPDHPMTNGMLCVKLKDYEKRHYHKDRLLYPHKRVGKKGNNEFQRISWDEALDTISNKWKQLIKDYGPQSIIPYSYLGNQGLVHGLNGGDSFFNALGATVCERTFCGEGSCTAWLSTIGPTAGLDPESYLHSKYIVIWACNSVSTNLHHWAIVQEAKKKGAKVVVIDSYKSRTAKEADWHIEPRPGSDGALAVAIINYIIYNNLVDLEYVRNHTNGFNELKEHVKDKDCKWASKITGINEDDIKKLAHEIGTIQPVGIRIGVALERHYGGGQTIRAVTCIPALTGAWKYVGGGITQFPVWEHPYKFDVICRPDLIPKGTRVINALQIGRALLGENIDKDKPIMSMMCWNANPVTQAAETEKIIEGLKREDLFMVSAEHFLSDTASYADILLPATMGAEHEDMILSWGHLYLTYNEKCVDAPGEAIPNYEIFRRLAKKMGLKEEQFSWTDTQCLENYVDWNAPACEGISLSTIKETGFARLNVGCKDTRAPHKNGNFPTSSGKCEFILKNAKNFVAGPFRQMYEDYQPGQDLPELPDYVPQLESKETNPKLAKKYPLNIISPKSHAFLNSCYANMEDKVRVQGDQFVLINTDDSEDRNIVNGDKVKVFNDRGSYEGIAKISDDVSKGIIVSTLGYWSQHNKGTVNCISSANLADMGNAPTFSDNLVEVEKSN*
>MP0311_megahit_289880_3-719
MRQPKFKTVNVTCPHDCPDTCSLKVTVDTSIKRAVELKADKSHPITKGYLCNKVNHYLDLVYNENRVLYPHIRIGPKGSKAKFKRVSWDYALKLITKNLKQTEKEYGGDAIQPYSYSGTLGMLGYWGMSERLWNKMGAARLGRTICIAAASTAGIYTYGAACGPAIDEVPNNNLIILWGTNIVSTHVHMVPFVEEAKKKGAKIICIDPRETRTAALCDWHIQPKPGTDAALALGMMHLI
>MP0311_megahit_305809_1327-3639
MEKKIDSLPLTSTHWGTYRAKVTNGRVQELYGFEYDNDPSPIGSGIIDVQDGPTRISKPSIRKSWLENGPNSHNHLRGVDPFVEVTWSEAEKIVANELKRVSNIFGNSAIFAGSYGWSSAGRFHHTQSQLHRFLNCIGGYTKSKFTYSFAAAETVVPHILGSYRAFLDTCTSWESIKENTELFVCFGGIPLKNGQISQGGTGNHFQKKKLLEAFKSRTNFINISPLKSDLIDEVDGEWIAPRPNTDTALMLGLAHTLYEFDLVDFDFISKYTVGFEDFLSYLLGEKDGIPKSAKWASDICEIETEIIKNLAKEMSSKRTMISVSWSLTRQDHGEQPFWMAIALSCMLGQIGLPGGGFGFGYSATNFIGGNFVIPPAAAFPQGINQVKDFIPVARISDLLLHPGKNFKFDGKNYSYPDTKIVYWAGGNPFHHHQDLSLLMKAWQKPETVICNEWCWNSLAKRSDIVLPCTTPLEREDLAITPRDPYIIKMSKLTEPYGDSRDDFDIFSGIAKVMGKLDHFTDGKSKEDWQKWIYNETKKKSLEQNIHMPSYDDFIQKGWFKFPDHSEDVIMLEDFRADPIKSKLNTPSGKIEIFSETINSFGYDDCPGHPVWLEPCEWLGQKDKKYQLHLISNQPKDKLHSQLDHGKFSRSNKVNGREPVFINKNDAIKRNLKDKDLVQVYNDRGSCYASVVIDNNLRSGVILISTGAWYDPIDPSINNSPCKNGNPNTLTPDKGTSSLAQGPIAHTCMVEIRLAEGEIPSVTAYDPPRFI*
>MP0311_megahit_315039_1-2280
EVQVNDVIGMAGRGHDSFPTFDFNDPMGESTCVACGECVQACPTGALMPSTAVNDDQIGDSGDFDEEVKSVCPFCGVGCQVSIKVKNEKIKYVEGINGPANQGRLCVKGRFGYDYIDHPHRLTKPLIRRSDAPAKGLNVDPGNYKNVFEEVSWAEALDFAASGLKRLRDEKGGAAVAGFGSAKCSNEEAYLFQKLIRQGFGHNNVDHCTRLCHASSVAALLENVGSGAVTATFNEIENADVAIVIGANPTENHPVAATYFKQFTKRGGKLIVMDPRGTALKRFATHMLQFKPGADVSMLNAIMNVIVEEKLYDHDYISHQTENWQAEKEHLSAFTPEKMEDICGIPANELRAAARTFARGKAGMIFWGMGISQHVHGTDNSRCLISLALMTGNVGKPGAGLHPLRGQNNVQGASDAGLIPMFLPDYQSVTDQKIRHSFTEVWQSDDFSNEKGLTVTEIMDAIHGDSILGMYILGENPAMSDPDVEHARKALAKLDHLVVQDIFLTETANYADVILPASAFYEKSGTVTNTNRQVQMGRRAVAPPGEAKEDWWIEVELAKRLELDWDYKGPDEIFAEMKLNMRSLDNITWERLENEGAVTYPSLSFDDPGQSIVFGNGFPRGGGKARFAPASVIPPDDVPDANFPMVLTTGRQLEHWHTGSMTRRASVLDAVEPEANCSLNPKTMDLLGVQPGEHVRLSTKRGSITIMARADRAIAEDMVFLPFAYVEAAANILTNPALDPYGKIPEFKFSAVKVESIAN*
>MP0311_megahit_349407_527-2713
DKPMIRKSWIDNGPGTNNNLRGIEPFVAVSWDEAENIVAKELNRVKKNFGNSSIFGGSYGWASAGRFHHAQSQLHRFLNCIGGYTRSKFTYSFAAAEAMVPHILGSYRAYLDTCTSWDSIEENTKLFVCFGGVPIKNGQIAQGGTGSHNQKEKLIRSAKAGIKFINFSPLKSDLLDEVKGKWLPLRPNTDVAIMLGLAHTLYIENLYDEKFIKKYTEGFEIFLPYLLGDLDGVVKDANWASEISEISTDEIISLARDMSSKRTMISVSWSLTRQDHGEQPFWAAIMLASMLGQIGLPGGGFGFGYSATNHIGGQFSIIPGAAFPQSDNKIDNFIPVARISDLLLNPGDTFDFDGQEYVYPDIKLIYWAGGNPFHHHQDINKLLLAWQKPETIICNEWCWNSLAKYSDIILPCTTPLERQDIMLTPRDPYVVSMSKLVEPFKEAKSDFDIFKGIAKKMDIENLFTEGRSEEDWQRWIYQETSVKSKSLKNFDFPSYEEFRKIGWFKVPPPKEYTIMLKDFVKDPMKYPLSTPSGKIEIYSKTVDSFNYDDCPGHPTWLEPCEWLGSKNNNYPLHLISNQPKNKLHSQMDHGGYSKSFKIKDREPIEMNSVDAHSRGINNGDIVKLFNDRGACLAGVNINENIRPGVVQISTGAWYDPEDTKNLNTICKHGNPNVLTKDKGTSKLGQGPIAHSCLIEVELVTDNVSPVTAFDPPVIIRDNKYNSNKYVDK*
>MP0311_megahit_367694_1-1221
KTRLTSSHWGTYRVQTENGRITDLINFECDSDPSPIGKGIIDTHDDKSRISSPMIRKSWLEKGAKSDKNLRGKDPFVRVEWDEASEIVANELKRIIETYGNEGIFGGSYGWASAGRFHHAQSQLHRFLNCIGGYTSSKYTYSFAAAEAVVPHILGSFRDFLDTCTSWESINKNTTLFVCFGGIPLKNGQISQGGTGNHYQKQHLNDAINSGIKFINISPIREDLISESSFDWHPIKPNTDTALMIGLAHTLFKTNLYDKAFIDKYTKGFEKFVPYLLGVDDGVVKSASWASKITGLKESNIVSLAKEMAKNRTMISLSWSLTRQEHGEQPMWAGIMLASMLGQIGLPGGGFGFGYSATNYIGGNFTVIPCKSLPQGKNKVGAFIPVARITDMLLHPGEKFKFNGGDY
>MP0311_megahit_368885_1-2664
MSSEKRKIAYIDGKPYEIGANHTSILKFVKSYVGEKKVPTLCDDPNLAPYGACRVCSVEVALEKDGPTKVVASCHTPVAENQHIFTSNENLQNLRKNIVELVLTDHPMECNTCEVNNNCELQTVANDLGISDHRYNSPKQHKGIPRDTSHDYMRMNLDNCINCGRCVRACDEIQGSFVLTMSGRGFESRITTDNDMMFGDSSCVSCGACAHTCPTDAISDVFQSKSAAVDKKVRTTCSYCGVGCNLEASIKNDKVVAIDTPKQTEVNAGHTCIKGRYAFGFYDHPDRLKTPLIKRNGKFHEASWDEAYDFIKKEMQRIVKDHGPDAFAGISSARCTNEENYVFQKMIRAAVGTNSVDCCARICHSPTAWGMQQTFGTGAATNSTEDIYHADLFLVIGANPTNAHPVTGAKIKQQVMKGKKLIVLDPITTEIAKLADYHIKLRPGTNVAVLNMMLHFIVKSKLYNEDFIRDRTEGFDNFLKEIERQDVDHLAKVAGVDKQLVKEAAIAYATAKNSMEFHGLGVTEHEQGSKTVMLIADLAMITGNIGRKGVGVNPLRGQNNVQGAADMGCQPHQGAGYFEVADEKNQKFYSEKYGVTHPTKAGLKIPQMFDAAIKKEIKGIWIIGEDIVQTDPNSAHVVEAMNSLELLVVQEIFMSETAKLATVVLPGTTFLEKDGTFTNTERRVQRVNRAVPPLPGTKPDGVIVTDMMQKLGFDQPDYDADQVLAEIADIVPFFKGITRERLGKFGLQWPVKEDGTDTQILHTEEFKLGKGRLKSFDWKESTEIKNNQKDYPLILTTSRVLQHYNAATMTRRTNNINIVDEDVLLIHPKDAADRDLNTGDIGRLYSGRGEVALKVEVTDKVKEGIVFTTFHFPEHMVNMVTGHGKDEE
>MP0313_megahit_95409_364-1818
MGDDDDLKWGRSTVDTVCSLDCPDACSLAVTVEKGKVLRIDGSHAHDATNGYICAKVRRFGERMYGEARVPYPLIRDGGRDGEFRKASWDDALSLIASRMEAIRDEWGAEAILPFSYGGSNGLLTQDTTDARLFRQFGTSRLARTVCAMPTTTANQALYGKMPGVTYSDYRYARLIIVWGANPSSSGIHLIPHIKAAQAAGAALVVIDPRRTNLARQADIHLAVEPGTDVVVALAMHRFLFEQGLADQEFLDEHANGADQLRERASEWTIDHAASVAGLDAALLENVAEMYADISPAVIRCGWGLERNRNGGNAALAVLALPTVAGKFGVRGGGYSMSNTGAWTHSPEDWIGAPEPNTRLVNMNHLGRALLDYRDPPVQMLFVYNCNPAVTMPNQNKVLEGLARQDLFTVVFDQVMTDTAALADVVLPATTFLESYDIVTSYGLSTMQLAKPAIDAVGQARPNVEVFAELANRLGLAASGEHTTD
>MP0313_megahit_103518_3368-5398
MSTRTVFGACPHDCPDTCALQVTVENERVVKVQGRAEHPSTHGALCTKVSRYPERTYHAERLLHPLKRVSKKTEAPRFVQVSWAEALADIAARLKAIAARDPQTIQPYSYAGTMGLIQGEAMAGRLWNALGAARLDRTICASAGGAGLAATYGHKLGMHTRHFAGAKFIVIWGSNSITSNLHFWTYANQAKRDGAKLICIDPRRTETADKCHQHIALLPGTDGALALGLMHELIAHDWLDHDYIQRHVDGWDELRDKALAWPPERVAATCGITADEVRGLARDYADRDVLAAPAAIRMNYGLQRVRGGGNAVRLIALLPCLTGAWRHPSGGVLLSASGWFAPYKNPALERPDLLAGRQPRTVNMSTIGDALLAEASPEFGPRIEALVVYNSNPVAVAPESPKVVKGFQREDLFTVVLEHFMTDTADLADYVLPATTQLEHLDVHTSYGHTDVLMNQPAIAPLGEAKTNTQIFRELAAALGLTDPALRETDEELAAQAFTADIDLALLRSQGWQPLPVAEAPFANGGFRTPNGRAQAAGADFVPNYESAASAPELAARYPLAMISPPARNFLNSSFVNVKSLRDIEGEPVIEMHADDAAARSLADGALVAAFNDRGRYVAKLKVSPRARPGVVNGLGVWWRKLGVQGSNVNEVTHQRLTDMGNAPAFYDCLVEVEPA*
>MP0313_megahit_122615_2-781
DWYNSGYIIAWGSNVPQTRTPDAHFFTEVRYKGTKTVAITPDYAEVSKLSDEWMNPKQGTDAALGMAMGHVILKEFHVDNPSEYFTDYVRRYTDMPYLVMLEEKDDGSFVPGRFLRASDLVDGLGEENNPEWKTIAIDEASGELTAPNGSIGYRWGEKGKWNLKQTAKGSDVNLQLSMVEKHDDVVDVAFPYFGGIEHDHFKHVEIKDILKHKLGTRKVQLADGSEGRVVTVYDLMVANYGISRGLGEDDGATSYDEVKP
>MP0313_megahit_129361_2-1501
APSVVGLATVFGAGGGTSSYQALEEADVVILWGSNARDTHPIFFHHVLKAVRKGARCYVVDPRRTSSAQWADVWLGLDVGTDVALANAVAREIITQGLVHSDFIEHATTGFDEYRVAVEPYTLEHAERITGVPGALIRDLAHVYAGAKKAQLCWTLGITEHHNAVDNVLSLINLSLLTGHVGHSGSGLNPLRGQNNVQGGGDMGAIPNKLAGFQDVEDDALRQKFERAWNCTIPEKSGWHLTLMFEAMERGDLRGLYVIGENPAQSEANVEHAIHLMKGLDHLVVQDIFLTKTAELADVVLPAAAGWAETEGTVTSSERRVQRVRKALDPPGEARDDVEILCELARRLGHDWGSPTAEEIWNEVRSLSPMHAGMSYARIEALGGICWPCPDENSQGSSYLHGRLWKRPVEGRLAPFSVVDHLPPADELTDEYPIRLTNGRRLDSYNTGVQSGGYRSPLRKPETLDICESDGRRWGVADNEQVRVRSRRGVIDMTVRYTDD
>MP0313_megahit_140744_727-4518
MSHFLDRLTAFRLPRQVFAGGHGVATGEDRTWEDAYRNRWAHDKIVRSTHGVNCTGSCSWKIYVKGGIVTWETQQTDYPRTRADLPNHEPRGCARGASYSWYLYSANRVKYPMVRGRLLKRWREALAVARSPVDAWALIQADEAARRDYQQLRGMGGFVRSTWDEVNQLIAAANVYTIKQHGPDRIIGFSPIPAMSMVSYAAGSRYLSLIGGVCMSFYDWYCDLPPSSPQVWGEQTDVPESADWYNSNYIIAWGSNVPQTRTPDAHFFTEVRYKGAKTVAVTPDYSEVAKLADLWLHPKQGTDAALAMAMGHVALNEFYFKQRSPYFDDYARRYTDLPLLVLLEEQTLPDGRKARVPSRYLRASDLAGQMGQSNNPEWKTLAFNSSGMLVLPNGSIGFRWGAEGRDDAGKWNLEAKEAEGGGDVRLKLSLVEDGEQAQEVVDVAFPYFAGSASEHFMPNPQQDGVSHRARVPATRLKTQDGEAVVATVFDLQAAQYGIARGFGSGAKSYDDNAPYTPAWQEAITGVPRAQVIRVAREFAENAHKTQGKSMIIIGAAMNHWYHCDMNYRGVINLLMMCGCIGQSGGGWAHYVGQEKLRPQTGWTALAFALDWVRPPRQMNSTSFFYAHTDQWRYEKLGVDEVLSPLATEAERAEFSGSMIDCNVRAERMGWLPSAPQLKTNPVQVVKDAAAAGLAPKDYVVQGLRDGSLQLSCEDPDAPQNWPRNMFVWRSNLLGSSGKGHEYFCKHLLGTENGVQGKDLGADDAKPQEVRWHAQAPQGKLDLVVTLDFRMSTTCLYSDIVLPTASWYEKNDLNTSDMHPFIHPLSAAVDPVWQSRSDWEIYKGFAKAFSEVCVGHLGVEKEVVMSPLMHDTPAELAQPFGVQDWKKGECELIPGKTAPNIAVVERDYPATYERFTSLGPLMDKLGNGGKGIAWDTRTEVAQLAELNGVDAAGRARIVSDIDACEVILQLAPETNGHVAVKAWDALSKFTGRDHEHLALHREDEKIRYRDVQAQPRKIISSPTWSGLESEKVSYNAGYTNVHELIPWRTLTGRQQFYQDHPWMRAFGEGFTSYRPPVDLKATGGIEGIKPNGNPEIVLNFITPHQKWGIHSTYSDNLLMLTLNRGGPVIWLSEDDAKRAGIADNDWVELFNLNGAIAARAVVSQRVNPGMTLMYHAQEKIINTPGSEITGVRGGIHNSVTRIVTKPTHMIGGYAQYSYGFNYYGTIGTNRDEFVVIRKMNKVDWLDTPRDDHLAAAYQSQGENP*
>MP0313_megahit_145054_1-888
AHFMTEVRYKGAKVISVAPDYAENVKFADHWLAPHPGTDAAIAQAMTHVILQEYYENHPNDMFINYAKQYSDMPFVIMLDEDENGYKAGRFLRASDLGMSGENNEWKPVIQDKLSQQLLVPNGTMGQRWEEGKKWNLKLETEDGTPIDPMLSMAESDYHVETIQFPYFDSSGDGIFERPIATRTIQLANGEKVKIATVYDLMTSQYGVQRFEHELEATSYDDASSKYTPAWQEQITGIKKELVTKVAKEFAQNAIDTGGRSMIIMGAGINHWFNSDTIYRSILNLVLLCGCQGVNG
>MP0313_megahit_160747_556-2583
MDQDSPVEIGYSACPHDCPSTCALEVELLDQYRVGRVRGARANSYTSGVVCAKVARYAERTHHPDRLTNPMRRIGEKGSANFEPITWDDALDEVANAFLKASERHGSEAVWPYYYAGTMGLLQRDGINRLRHAMKYSGQHSTICVTLVDAGWNAAVGTFRGPDPREMVESDLIICWGGNPASTQVNVMTHVQKARKKRAAKLVVIDPYLTRTAQVADMHLALRPGTDGALACAVMHVLFRDDHADRDYMAKFADCPDLLETHLKRRTPEWAATITGLKTSEIETFAKLYGETKRTYIRVGYGFSRSRNGAVNTHAVACLPTITGAWVHPGGGAFYSNKNIYHWDKTLIEGLDTHDPSLRILDQCRIGPILTGDTTDLGDGPPVTAMLVQNTNPAVVAPESVKVREGLLREDLFFCVHEQFMTDTATYADILLPATTFLEHHDVYQAGGHQHITLGPKLIEPVGQSRSNHEVICGLAERLGAAHRGFAMTEWEIIDETLKTSGWGSANELRNNRWIDCQPSFEDAHFLNGFAFPDGKFKFAPNWAAQGPNHSDLPMMPDHVELIEAADDTHPFRLVTAPSHNYLNTSFTETATSIEKESRPTVKLCSADATRLHVKAGDKVRVGNRRGEIIVHVEIAGSQQSGVVVIESIWPNRAFENGLGVNTLIGADAAPPNGGG
>MP0313_megahit_165759_152-784
TTNVERLVPFRTLTGRQSYYIDHEVFQQFGESLPVYKPTLPPMVFGARDKKVKGGQDTLVLRYLTPHGKWNIHSTYQDNERMLTLFRGGPVVWISNEDAADHGINDNDWLEVYNRNGVVTARAVTSHRMPRGTMFMYHAQDKHIETPGSEITDTRGGSHNAPTRIHLKPTQLVGGYAQISYHFNYYGPIGNQRDEYVAVRKMKEVNWLED*
>MP0313_megahit_173753_2-2527
MSELKSAVSKATTSFTLTLDGVEVQAYPGETLWQVARRAGETIPHLCFKDAPGYRADGNCRACMVEVEGERVLAASCIREAAPGMVVRSAASARAQDARRAVLELLLADQPERDSSPDRSSHLWEMADQLAIDAGAVRQRLPARSERNEPTVHHVAPRSEALAHARGHDTTHSAMNVNLDACITCGLCERACREVQGNDVIGLAHRGAAFKVVFDFDDPMGDSTCVACGECVQACPTGALMPATLIDAEGRGDSATADRTVDSVCPYCGVGCQLTYHVKDEPAPAETETCEHRARILFVEGKGGPSNQGRLCVKGRFGFDYPSHPARLTRPLIRRAGVPKGLDPDFDPANPLTHFREASWEEALDLAASGLTQLKAQHGPDALAGFGSAKCSNEEAWLFQKLVRTGFGSNHVDHCTRLCHASSVAALMECLGSGAVTASFMQALQADVVILTGCNPAVNHPVAATYFKQAARNGTKLIIIDPRGQALDAYAWRSVRFSPGGDVALFNAMLHVIIHEALFDQAYIDAHTEGFGALASSVADMTPEVMSPLCGVEPELIREVARAYAGADRAMIFWGMGISQHVHGTDNARCLISMALACGHTGRPGTGLHPLRGQNNVQGASDAGLIPMVLPDYQPVGDAQLRAAFEELWGTELDPEPGLTVVEIMDAITTGTIKGMYILGENPAMSDPDLTHARAALAALEHLVVQDLFVTETAQFADVILPAAAWSEKSGTVTNTNRQVQMGRAALSPPGRAKPDWWIIQEMARRFGLDWDYHGPEQVFAEMKQGMHSLDHISWSRLEREGSVTYPCSADDAPGQDVVFSDAFPRAGGRGRFSPAWPLPPD
>MP0313_megahit_174594_670-2736
MAPEYLSSACPHDCPSTCALEVERLDAHTIGKVRGAADNDYTLGVICDKVSRYRERIHHPDRLSHPLRRTGPKGSGKFEPVSWDDALDEVAGAFKHATAQHGAEAVWPYHYAGTMGLVQRDGIHRLRHAMGYSGLYETICVTLAHTGWLAGTGALWGTDARDMAKSDLIVIWGTNPVSTQINVMSHVTRARKERGAKIVTIDPYRTGTAKSSDIHLALRPGTDGALAVGVMHVLFAEGYADRDYMARHTDDPERLEQHLKEKTPAWAADITGLPQDDIISFARLYGETKRSYIRVGYGFSRSRNGAANVHAATCLPAVTGAWQHPGGGALFGNAGLYGIDQTVIKGLDVVDPKVRELDLSRIGDVLTGDEDALMGGPPVTAMLIQNQNPAMVAPETLKVLRGLKREDLFLCVHEQFMTETAELADIILPATMFLEHDDMYKGGGHTYLQVTRKIIEPYAECRSNHDVICALAVRLGADHPGFTMTPWELIDQSLKASGLPGAEEALKARWIDCAKPADDMNFLNGFGHADGRFRFAPDWAALGPAHAEMPALPDHMETIEAASPDHPYRMVTAPARRFLNSSFTETETSRKKEGRPTILIHPADCRNLNLAEGDRVRIGNQRGDVVVHAKPFDGLQQGVVVVEGIWPNKAFIEGVGINALTGADPAPPAGGAAFHDTAVWLRADNGGG*
>MP0313_megahit_183788_3-1079
VRFCMIVSSLKITWEMLADMSSEFVSSACPHDCPSTCALEVERLDDHTIGKVRGAADNDYTLGVICDKVARYAERIHHPDRLGHPLKRIGPKGSGRFEQVSWEAALDEVADAFKSAAAEHGAEAVWPYHYAGTMGLVQRDGIHRLRHAMGYSSLDETICVTLAQKGWIAGTGALWGTDPREMAQSDLIVIWGTNAVSTQVNVMTHVSRARKARGAKVVCVDPYRTPTAKAADIHLALRPGTDGALACGVMHVLFAEGFADRDYMARYADDPARLEVHVKDRPPEWAAAITGLAEDDIVAFARLYGQTQRSYIRAGYGFSRSRNGAANMHAVASLATVTGAWRHPGGGAMYINNGLYTID
>MP0313_megahit_192321_3-884
PVWESRSDWDIFKGIAKQFSKTAVGHLGVEKDLVTLPILHDTPAEIAQPFGVKHWWKGECDLIPGKTAPNMIVVERDYPNTYARFTSVGPLLEKLGNGGKGINWNTDAEVEFLGQLNRRHVEEGANKGRPKIETAIDAAEVILSLAPETNGQVAVKAWSALSEFTGLDHTHLAKPKEEEKIRFRDVQAQPRKIISSPTWSGLEDEHVSYNAGYTNVHEYIPWRTVTGRQQFYQDHEWMRDFGETMCLYKPPINLKTVKPIMNKQPNGNTEIALNWITPHQKWGIHSTYSDNLLM
>MP0313_megahit_193372_2606-4726
MASVLKTTHHGGCPHDCPDTCSMVYEVENGQLTSVKGNKEHPMTRGGLCVKLKDYEKRHYHPDRLLHPMRRTGPKGSGQFERISWDEALDEITSRWKAIIDEYGPHAILPYSYLGNQGLVHGLNGGDAFFNKMGATVCERTFCGEGSCTAWLLTVGPTAGVDPESFIHSKYIILWGCNSVSTNVHHWHIVKDAQKQGAKVVVIDPYKSKTAKEADWHIAPKPGTDGALAMAMMHVIIEEGLQDKDYIDNYTVGFEALSERAKTRTPEWAASITGVAAEDIRQLAREFASTQPAAIRLGVAVERNYGGGQAIRAITCLPALTGAWRHVGGGALQFPVWEHPYKFDVISRPDLIPEGTPVVNAIQLGRALTGELGLDTPIKSMMCWNANPVTQAAETDKIVEGLMREDLFVVSAEHFLSDTASYADIVLPASMGAEMEDMVLSWGHLYLTYNEKCVDSPGEAIPNNEIFRRLAARMGYQEANFTWSDSECLENYVDWDSPACEGIDLAYLRQYGFAKLKVGTKDDRAPHRHGNFPTPSGKCELEVKGATNFVAGPFRQMYEGFQPGELLDSLPDYVPSRETHESNPALAEKYPLNIISPKSHGFLNSCYANMDNKIKGQGEQFVMISPVDADLRNIQSGDVVSVFNGRGKFEALAQITDDVSPGIVVATLGYWRQLNKGTVNCVSSAEFVDMGHAPTFTDNLVEVRLS*
>MP0313_megahit_210876_1-873
NGQVAVKAWSALGEFTGLDHTHLAKPKEEEKIRFRDVQAQPRKIISSPTWSGLEDEHVSYNAGYTNVHEYIPWRTVTGRQQFYQDHEWMRDFGETMCLYKPPINLKTVKPMMNKQPNGNTEIALNWITPHQKWGIHSTYSDNLLMLTLSRGGPIVWISEPDAQRAGIVDNDWIEVFNVNGAIAARAVVSQRVPEGMSMMYHAQERIVNVPGSEVTKTRGGIHNSVTRAVMKPTHMIGGYAQQAYGFNYYGTVGCNRDEFVIVRKMAKVDWLDDDSVEQNADEFNNFGAEG*
>MP0313_megahit_212156_125-2185
MIHTSVCPHDCPSTCALEVEKIDSHHIGRVRGAADNSYTAGVICSKVARYRERIHHPDRLTQPLRRRGEKSSGEFEPLSWDDALDEVAEALLSAEQRHGSESIWPYFYAGTMGLVMRDGIHRLRHAKKYSGQHSTICVTLAWNGFIAGTGRLAGADPREMSVSDLVVIWGTNAASTQINVMTHALKAQRERRAKIVVIDTYRNATAKQADLFLCVRPGTDGALACAIMHVLFRDGYANWDYLNRYTDCPRELEAHLKTRTPAWAEKISGVPASMIEQLANLVGNTPRSFFRLGYGFSRQRNGAANMHAALCIPAVTGAWLHEGGGAFHNNGAIYHWNKTMIEGLDALDPDIRVLDQSRIGAVLTGDKDALCGGGPVTALFIQNTNPMMVAPDLNQVHQGFARKDLFVCVHEQFMTETASVADIVLPATMFLEHDDIYAGGGHQHIILGPKIVEPPEGCRSNHQLVCALAKRVGVTHPGFEMTARELIDWTLQESGWGTLQNLERERWIDCQPSFTQSHYVDGFGHADGKFHFAPDWQAFKPHGFGPAGRIPPALPDHWSVIEEATDEFPFRLVTAPARHYLNSTFNETPTSIRRERRPSVMLHPQDASMLGVEEGDTVRLGNDRGEVRVHAEYFDGMQRGVVIVESIWPNHAFIDGKGINVLTGADPVAPVGGAAFHDNRIWIQSA*
>MP0313_megahit_212606_1-2436
EVGNSHFSNGSELDYWCDQLKVTESRFGDRQQPAVDTSHPAIAVNLSACIQCTRCVRACREEQANDVIGFAYRGIRAEIVFDLGDPMGESSCVGCGECVQACPTGALMPAGGVGLETIDQTVDSVCPYCGVGCLLTYHVKNNRIQYVTGRDGPSNHGRLCVKGRYGFDYVNHPERIERPLIRRDGVPKGLNEHFDPADPLRMFREADWEEALEYSAAGLRRIRDQHGGGALAGFGSAKGSNEEAYLFQKLVRTGFGTNNVDHCTRLCHASSVAALLEGIGSGAVSNQVADVANAEVIIVIGANPASNHPVAATFMKNAARSNATLVIIDPRRTDLSRHAHHFLQFRPDTDVALLNAMIYTIIEEGLVDSNYVNQYTEDFEKIQENISGYSPEAMAPLCGIDAVKIREVARLYGASRNSMIFWGMGISQHIHGTDNARALIALALMTGNVGRPGTGLHPLRGQNNVQGASDAGLIPMMFPDYQRVDDQGVRSWFEQYWKVNLDEKPGLTVVEIMNAALDGEIRGMYVVGENPAMSDPDLNHSRQALAALEHLVVQDLFLTETAAYADVVLPASAFPEKTGTFSNTDRRVQMGRKALDLPGEAREDLWIIQEMAKRLGLDWAYGDVSEVYEEMRGAMPSISGMSWDRIERESSVTYPCQDEKDPGQSVVFGDGFPTASGRGRFVPSDLIWADERPDDEYPCVLITGRQLEHWHTGAMTRRASVLNAIESYPVVSLHPDDLEQVGVAEGALVRVESRRGELVAYARVDSGLRSREVFIPFCYVEAAANLLTNAALDPVGKIPEFKYCAVRLAAA*
>MP0313_megahit_214064_1-543
MGKFGLNFFKPTEKFNGNWSVLEHKSREWEKMYRERWSHDKVVRTTHGVNCTGSCSWKVFVKNGVITWENQQIDYPSCGPDMPEFEPRGCPRGASFSWYEYSPLRVKYPYIRGKLLDLWTEALEEQNGNRIAAWASIVENEEKAKQYKEARGKGGHVRANWKDVTDIIAAQILYTIKKDGP
>MP0313_megahit_215047_47-2335
IVKEGRLVRIEADPSHPTGRALCAKGQAAPEQVYSDDRLLYPMKRTRPKDDVDPGWVRISWDEALDTIAGQMTRIAAESGPESVAFALTTPSGTAISDSLQWIERLLRAFGSSNNCYGTEICNWHKDHATEYTYGVGIGRPDLDQAGCILLWGHNPNTSWLAQAQRVSEARRRGASIVVVDPRRAGPAIKADQWLQIRPGTDGALALGIAWVMLSESGYDHDFVHRWTNAPMLIHESEGRLLTASDIGAPEGADRYVGWDQGRSAPVVMAANPAQQVKTDWLLTGEVTIDAPSGAIVCRPVFDHYYALCAEWSPERTAEVTGVPADQIRDTARLLWASRPVSYYVWSGVGQHTNATQTDRAISILYSLLGSIGSSGGNQQPAGVPLNDVSGHELVTDVQRSKTLGLQERPLGPPKNGWCTSRDLYHSILEGEPYRVRALLGFGQNLVISHGGVERGIEALKALEFHVQTDIFLTPTASYADIVLPVNTAWERDSLRVGFGITDAANGWVQFRHAAVESAGESRDDGWMVFELAKRLGLADLFWGGDMDAAWREWLAPSGVELDELKRNPRGIQLAVQTPLAPHLVDGFKTPTGRIEIWSHTFQVHGQDPLPGFVEPHMSPVSRKELLKHYPLVLGSAKSHRYCHSQHRNLPALRRLQKDPLVEIHPQTAAGYGIASDDWVLITTPQGGIRARAVLKSSLRMDTVFAQHGWWQACEPLGLAATPPSGEGSTNFNLLIDDEVSDPISGSVAHRSYLCNIERIDI*
>MP0313_megahit_226043_1-1893
HAPSQLHRFLNAFGGFVSSFGSYSTAAAQAIIPHVFGMNFLKLMYAAQNMWPMIAANTQTLVMFGGINPKNSQVSMGGVTRHETSNWFKTFEHSGMRLVNISPQAGDASQPSEWLPIIPGTDTAMMLGLAHTLADEKLLDKEFLDRCTVGYERFESYLLGKTDGQAKTAAWAADVCGVPATTIQDLARQMAASRTLITVAWSLQRAQHGEQPYWMAATLAAMLGQIGLPGGGVGYGYGAIGGIGVPLKRLSRPSLSRGKNAVSDFIPVARIADMLLNPGQPYSFNGNQSHYPDIRLVYWCGGNPFHHHQDLNRLREAWKQPETIIVHEPWWTATAKYSDIVLPATTPYEREDIARAATDAFLFHMPELISPVDDARDDYEIFSELATRLHIDEVYTEGRDADAWLRYLYQGFKRDSADQGVDLPDYDSLRASNWVELPISGAEHARIPFEHFRADPDAAPLDTPSGRIEIFSETVDSFGYQECPGHPVWRAPDEWLGAASTEQFPLHLVSPQPGDKLHSQLECAIADLPGARPATVTISSTDAEQRSVVNGDLVRIFNSRGACLARASLSTDIRQGVVSLPTGAWHDPQSDGTDRQGNPNVLTRDLGTSRLGQGSTAHTTLVEVSRVADD*
>MP0313_megahit_230096_4013-6865
MTTTLTIDDKSVTVPDGGSVLDAINASDIYISQLCKDPDMKAIGACRTCLVQIDGVRGFPASCSVPATEGMVVQTDSDDARRIRSGVIELTMAMLPQPAKSPPFVKGGWGDFGQLTTAAQHHGIQSPRWQSRPREETDESNPVFNIAMESCILCGRCAQACQEGHQFIGAIDFLGAGANSRIGTFMDKPLVESICTTCGQCLSVCPTGAIQTKEQSAVSSQQSATEGGPPTADKLTADCLRSVSTTCPYCGVGCGIKIQVGDGDQFVEVLDDPENLSSVGMLCVKGRFGTSFVHHPDRLTTPLIKEGGEFRPATWDEALDLIAERLTHYRGSSFGTLCSAKATNEDGYIQQKFSRLLMQSNNIDHCTRLCHSPSVEAMLTSLGSGATSNSYTDYEDAGCLVVIGCDPTSNHPVAASRMRRAVVERGAKLIVVNPRRIDMCDYADLWLRAHPGTDVALLNGMAQVILDEGLQDQAFVTNRTEGFEEWAKVVESYTPDRVEEITGVPAEDIRQAARFYAQPPAPSTPPFGKGRSGGISPGSCLIWGMGITQHTNGTANAHGLLNLSLLAGQLGRPGSGISPLRGQNNVQGCGDAGCLPNAMPGYQVLGQETVAKFQDAWGGHGFPEEHGLVITEMVDSMKEPTGIKAMYITGENPLLSEPDLNHAQEMFESLEFLVVQDIFMHETALMADVVLPATSFAEKDGTFTNSERRVQRVRKAIDPLGQSRPDWEIISDLAKRMCQKLELDFADQFDYSHPSQIFDEMARLTPIISGITYDRLDREGGIQWPCPTTDHPGTPYLYADSFPRGPRALFVPFEQGPLAAEMPNRRFPLILNTGRLLYHWHGGTITRRVTNLMARSPELQIAISPQDGQKYGIEDGQMIRVSSRRGQLTGRALLTDRENPGGIFIPFVKLSESAANFLTNAAYDPTSKIPEYKVCAVKVEVVEEEGGRVI*
>MP0313_megahit_232504_271-3021
MIKLSRRNFLKGTTASGIGLALQYAVAPKVLANDTYRGFEDLYRKKWTWDKVVRGTHGTNCAGTCAFNIFVKNGVVWREEQQGEYEQIGDAPDFGPRGCQKGLRHHKYMYGNQRILYPLKRTGKRGEGKWQRISWEQATTEIADKFLDYATEYSPECISYGSGTQMSVKMASFASLLRFANITGVTVPEFFSGVGDLPTGSYMTLGQVYTGDTFASVYKSKCVLIWMSNPAATRIPDAHFFWEARYNGTQVIAISPEFTPTAMHASFWLNPKPGTDSALAMAMVEVILKEKLYQEAYIKEQSDLPLLVRTDTKEFLRREHLSLYGLLAVADNVYYMWDEATDKIVQAPGTGRAIKPTGRDRRKHGTLELGNIEPALEGRWNIKTLDGEIEVTTVFELLKEQCRDFTPEKATEITGVNAQVIRETARIFATANPSMIYAGYAACKWLHGDLLQRAMLLLLSLTGSIGKEGGGLQVANAPISRGMNQFGFSGIGPAFRLISGTTWDYDHGNMKELTRKIYGKKLADTYDRYYQKSISEDWFPDYSRHGWKMGIFAGNNGANWRASNNSWRKNAFDELQTIVSLAPDMGVTSLHSDYVLPIAHHYERNDLMLQSRVPYLQVLNEAVAPLGESVDDWEANRRLAEAISRRAIERDIPPIKDVVDGRTVRRDYKKTLELYTMEGRVQNSKDVAQFIINTSHGIPKITFEELSVKGIVKVNGVDNTAWDNEESPYHTEIVKSVVDKHPYETFTGRQQFYIDHEWFIEFGETLPTYKEPLSIEGYPLRMMMGHARHGIHSMWRDDSFLLSLQRGEPDIYVNPDDAEERGVKDDDMIRVFNSAGEFFAMAHVSSGIQPGMLFMYHGWDPKMFKHGKNFGEVIPTAGLIKPTSMVGDYGHLGYQPLAFAPNQTYKDFTCNFERSA*
>MP0313_megahit_232896_6699-7808
MSDIIPGYCTLCRSRCGTLNEVANDHLIKVRANPEHPNGKAMCMKGKAAPELVDSANRILYPMKRTHPKGAENPGWKRISWEEAMSTIAGQLEKFKRENGAESVAFGFTSPSGTPLSDAIEWLERFVRIYGSPNTSYGTEICNWHKDVAHRWTFGCGIPVADYSHADLILLWGHNPANTWLAQASAIGTGRNNGAKLIVVDPRPTPLAKEANAWLDVNPGTDGALALGLSHLLVERNLFNHEFVRNWTNGPLLVRNDNGYFLREKDINPLAISNRYTVWDEHNQQVTFIDSETRTEETLTPTAALEGNVEVAIADGAKISCQTAFSSFKDMLANYDPENVSRITGVSVASIEAAASLIAGAKKIAYHSWS
>MP0313_megahit_233226_2-1591
MSTQVIRAACPHDCPDTCALLVTVEDGRATRVQGDPDHPTTAGVLCTKVNRYAERTYHPNRLLTPMKRVGAKGEGKFEPISWDEAIDTIATRLGDIAARNPEAILPYSYAGTMGLVQGESMAARFFHKLGASLLDRTICASAGATALRYTYGASLGMDIEHVQDAKLILIWGANPIASNLHFWTRAQEAKRRGATLVAIDPYRSLTAEKCHRHLAVRPGTDAALALAMIHVLIRDDLLDHDYIANHTLGFEALRERAQQYTPEYAATLCGLDAADVEWLAKLYGTTVVRDKQPAAIRLNYGMQRAHGGGQGVRAVACLPSLVGAWRDAAGGLQLSTSGFFPIDNAKLQRPDLLPSWPALPRTINMSTIGDALLHPGDASFGPKVEAVVVYNSNPVAVAPDSRKVAAGFAREDLFTVVLEHFQTDTADYADILLPATTQLEHVDVHKAYGHTYVLANNAAIASMGQSLPNTEIFRRIARRMGFDDACFADSDDDIASQAVRRDDPAAAHIDWATLKRDGWQKLAHPAAPLA
>MP0313_megahit_236289_1771-5526
MSHFVDRLRFFVTERPVFSDGHGAVTDEDRKWEEAYRQRWQHDKVVRSTHGVNCTGSCSWKIYVKGGIVTWETQQTDYPRTRPDMPNHEPRGCSRGASYSWYLYSANRLKYPMVRSALVKLWRERRAIMDPVQAWQSIVEDDTARRSYQSRRGLGGFVRSTWDEVNEIVAAANVYTIRKYGPDRVVGFSPIPAMSMVSYAAGSRYLSLIGGVCLSFYDWYCDLPPASPQTWGEQTDVPESADWYNSTFIMLWGSNVPQTRTPDAHFMVEARYKGTKIVSVFPDYAEGAKFGDIWLHPKQGTDAALALAMGHVILKEFHLAGKSDYFMDYCRRFTDMPCLVRLVRRGDQYVPDRLVRASDFEGAMGEANNPDWKTVMIDELSGKVVTPVGSVGFRWGQKDGEDKGKWNLKSEASSGAVIVPQLSLAKAYDEVVDVLFPYFGNREHPHFNHTGHPSELSRALGARRLQTCDGEMLAVTVYDLFVANYGLDQGLGGRDIAQSYDDDLPYTPAWQEAITGVNRADVISVARQFAENAHKTQGKSMVIIGAGINHWFHMDMAYRAIINMLIMCGCVGKSGGGWSHYVGQEKLRPQTGWTALAFALDWHRPPRHMNATSFFYAHTDQWRYDPMDPTTLLSSLADKSRFHGTPIDYNVRAERMGWLPSAPQLAANPLDVGRSLASTGEAPSVVARELASGALHMACEDPDNPVNFPRNMFVWRSNLLGSSGKGHEYFLKHLLGAVHGVQGEEVAKSGGKRPEEIAWHDNAPQGKLDLLVTLDFRMSTTCMYSDVVLPTATWYEKDDMNTSDMHPFIHPLSAAVDPAWQSKSDWEIFKGIAKRFSELSVGHLGVECDVVLAPIAHDSPAELAQPFDVVDWKRGECDPVPGKTMPAVIAVERDYPNTFQKFTSLGPLMDKLGNGGKGISWDTKDEVKLLGDLNYRVDDAGCANGRPRIDTAIDAAEVILSLAPETNGAVAVKAWQAVSAMTGIEHAHLADAREDEKIRFRDIQAQPRKIISSPTWSGIESEHVSYNAGYTNVHELIPWRTISGRQQLYQDHAWLRAFGESLCVYKPPIDTGSYEAMVGKRSNGNPELVLNFITPHQKWGIHSTYTDNLLMLTLSRGGPIVWMAEADAKQIDIADNDWIECYNANGALCARAVVSQRVPRGMVMMYHAQEKIVNTPGSEITGTRGGIHNSVTRIAIKPTHMIGGYAQLSYGFNYYGTVGSNRDEFLIVRKMKRIDWLDDTSPASLPAGARS*
>MP0313_megahit_237709_2977-5268
MSKVKTGSHWGMYTVDVEDSKVVDVEPFHKDPHPSQLIEAIPSAVHAENRIMRPMVRKGWLNRGCESDTAGRGVEPFIAVSWDTALDLLAAELQRVKSTHGNQAFYASSGWGSAGCFHTAEGQLKRFFNCFGGFVGQVTNYSFGAASVIVPRILGTMEPVLGQITSWPTIGQHTDLMVLFGGMSPKNAQVNKDGIGAHDSSDWLEQVCAAGVKFVCISPLRGDGGAVNADWLPIRPNTDTALMLGLMHTLATEDLHDTAFLARYCVGFERFQDYLTGNVDGVAKSADWAAQITEIDAATIRSLARRMAAGRTMISVSWSVQRADHGEQPYWMAATLAAMLGQIGLPGGGFGYGYGSSNGGRPKMRLPSPRLPTGSNPVNAFIPVARVTDMLMNPGAHFEFNGQDLTYPDIHLVYWCGGNAFHKQQDINKLLQAWRKPDTIVIHEPWWTAAARRADIVLPCATSLERNDIGATSSDRFWFAMQQAIPPIGEARTDYDIYTALAERLGFQEVFTEGRTEDAWLRHLYEEARQQVGEHNLELPGFEQFWEIGHVEFPVPEDPPVLFASFREDPDTNPLMTPSGRIEIFSETIDGFGYDDCLGHPAWFEPAEWLGSERTKQYPLHLISNQPRARLHSQLDGGVVSQASKVSGREPVWINPQDAAARGILDGDVVRLYNDRGTCLAGALVTDEIRHGVVQLATGAWYDPLEPGAVGSLDKHGNPNVLTMDKGTSKLAQSTSAQTTLVEIERYEGPVPELTVFAPPEID*
>MP0313_megahit_238244_1837-4149
MSHFLDRLQFFKRNEEPFSNGHGVTTNENRGWEDGYRRRWQHDKVVRSTHGVNCTGSCSWKIYVKDGLVTWETQQTDYPRTRPDLPNHEPRGCPRGASYSWYIYSANRLKHPKIRKRLVKLWRAAKAQYKDPVEAWRSIVEDPAKAKEYKQQRGLGGFVRAKWNEANEIIAAANVYTAKTYGPDRISGFSPIPAMSMVSYAAGARYLSLIGGNCLSFYDWYCDLPPASPQIWGEQTDVPESADWYNSNYIICWGSNVPQTRTPDAHFLTEVRYKGTKVIGITPDYSEVAKLTDQWLAPKQGTDAALAMAFGHVILKEFHVEKPSAYFADYVKRYTDFPVLVMLDKAEDGSLHQGRFLRASDLDGQLGQDNNPEWKTISINDKDGELVSPTGSVGYRWGEKGKWNITQTDGKSGDELDLRVSLKGSHDELVSVAFPYFGGAEHEFGYFQNTEHDDVLQRKVPAKKIKLADGSEAYVATVFDLTLANYGVDNGYDDPNVASSYDQDIPYTPAWQEQITGVPRADVIKVAREFASNADKTKGRSMVIVGAGMNHWYHMDMNYRGLINMLMMCGCIGQSGGGWAHYVGQEKLRPQTGWQPLAFGLDWQRPPRHMNGTSFFYNHSSQWRYEKLEMTEVISPMANKDKWSGSIIDFNSRAERMGWLPSAPQLGMNPLQLCRDAEAAGKSPQDYAVEQLKSGELNFACLEPENPQNYPRNLFIWRSNLLGSSGKGHEYMLRHLLGTKHGLMGKDLGEDGGKKPEDIKWVDEAAEGKVD
>MP0313_megahit_244234_598-1896
MSNPLKDMEKPDVIFCIGTNMTECHPVAATRLKKAIAKGAKMIVADPREIGLSKLADINLQLRVGSDSALLLGMAHVIHREGLVDEGFMLDRTTEAEAFLKHIEEFTPEWASEITGIAPELIEEAALLYGRAERGAIYYTLGITEHICGVDNVQSLCNLALMTGNIGREGTGINPMRGQNNIQGAGDVGAIPNNYPGFQAVTDPANQAKFSKAWGREIDHENGITKVRALEQAGEQIRAMFIDGENTVVTDPDREHCERALKSLDFLVVCDLFMTETAEFADVVFPATGFGETDGTQTNTERRVQRLRKAVPPPGEAKPDWWIISRLAQRMNFKGFDYSGADEVFNELCSLSGTYAGLNWDRVEFGEYQWPVPEEGHPGTPRLHEDSFINGRGVFKLIRYRDPAETIDDDYPVWLTTGRRLAHYHSRTQTGRS
>MP0313_megahit_246276_331-2667
MSTVANSISADRRVHGWCALCRSRCGCISIVRDGRLTAVEPDRDHPTGRSLCAKGQAAPELVYSADRILYPMKRTRPKGDSDPGWSRISWDEALDTTASQLLENARQFGPESVAFAITTPSGTAISDSIHWVERLMHAFGSANNCYGTEICNWHKDVAPTYTFGTGVGVPDLDHAGCILLWGYNPNSSWLAQAQRLADAKRRGARTIVVDPRRSGPGVKADQWLQVRPGTDGALALGIAHLIIAEGTYDADFLRRQSNGPALVHPKEKRLLVEADFSRNGSISACVGWDQACSAPVPLGRSVSTGDSSPDWLLEGEVEVNTLTGPVICRPVFDHYAVLCKDYSPPKVEVITGVPAAQVIETARLIWASRPVSWYAWSGVGQHTNATQTARAITLLYTLTGSLGRVGGNYQAARLPVPDLSGLELRTSRQRALTLGLASKPLGPPKDGWCTSDDLYRAIIEADPYPVRSLLTFGANLLVSHAGTRRGAEALEMLDFQVHADLFLNPTAAYADIFLPVNSPWEREVLRAGFEISPQAQSWVQLRPAVIPSRGESRDDGWIAFQLAKRLGLSDVFWDGDQEAALREYLSATGLSLETLRANPQGMNADPESIQDASQEVGFATPSGRIEIWSETFRTHGYSPLPDYVEPALSPVSRPELLAEFPLVLGSTKPHQFCHSQHRNLPSLRRMLPDPVMEIHPDAAQARDIQDGDWVRISTPSGSAHARARLNAWLRPDTVMGQHGWWQACEALGKPGYPILGEHSANFNLLVDDTEADPISGSVP
>MP0313_megahit_259805_3-1262
DDLNTSDMHPFIHPLTAATDPAWESRSDWDIYKGIAKAFSKVCVGHLGEETDLVTLPMQHDSPGELAQPAVMDWKKGECAPIPGKTMPSLIEVKRNYPETYERFTSVGPLLESIGNGGKGIAWNTDAEVELLGKLNHRKLDGPHKGRPLIDSAIDAAEMILTLAPETNGAVAVKAWDALSKITGRDHTHLARPKHEEKIRFRDIVAQPRKIISSPTWSGLEDEHVSYNAGYTNVHELIPWRTVSGRQQFYQDHAWMRAFGESLLVYRPPIDTKAAKGFTLPADNGFKSKALNFLTPHQKWGIHSTYSDNLLMLTLNRGGPVVWLSETDAAEIDIEDNDWIEVYNANGSIAARAVVSQRVKAGMVMMYHAQERNVNVPGSEITGTRGGIHNSVTRVCPKPTHMIGGYAQLSYSFNYYGTVG
>MP0313_megahit_263096_1-1587
MGVVMTNDEQWIKTTCPRDCYDGCGIIVHKRNGEIFKVKGNRDHPSTRGPLCAKCAVSYNGVWLDENARLLYPLRRSGNKGGGEFERISWDEALAEIAQRFVDIDHQYGADRIYHTHYTGTCSVIAGKFPKRFFDHIGATEVDPDTICNAAGHAALSYVFGDSVSGFDPRTSKDSECILIWGANPAHCGPHVHEHWLREHDAKVIVIDPVRTETAASADLHLQVRPGADAALAFAMLHVIRRDALVDENYIKDHVQGYEEVLPSIECCTPEWGKAETGIPATLIEQAARLYARGPSLLWLGQGLQRQPRGGNVFRACAMLPALTGNIGKPGAGFYYLNDTIGIGGRSGGAPGYKKSQTNDGPALVSQMDIPALLQDPAAIRSYVVWNCNPLASNPNQASMEKGLAREDLFTVVIDCFMTDTADYADIVLPAASFLEFDDVCSSYFHLTIGAQVQCRKPMGESLPNQEIFRRLARVMRFQESTLYEDDRSIIERTLRASGVRETWQELTEQGWAHVADEPLILWAEGRFA
>MP0313_megahit_265423_2-2590
GNCRACMVEIEGERVLAPACCRQPTEGMNVQSTSDKALRSQSLVLELLKGEVGPARHSPVSELEYWCESRGLSESRFGGRTQPPADQSHPAIAVNLESCIQCTRCLRACREVQVNDVIGLAYRGARAEIVFDLGDGLGESSCVGCGECVQACPTGALMPSGNVAQESDDTTVDSVCPYCGVGCLLTYHIKDKQIKYVTGRDGPANHGRLCVKGRYGFDYVSHPDRITQPLIRRDGVAKGLTDQFDPTDPLKSFRPVSWDEALDFAAQGFKTILSENGPNALAGLGSAKGSNEEAYLFQKLVRTGFSSNHVDHCTRLCHASSVAALLEGIGSGAVSNQVADVEQAEVIIVIGANPTENHPVAATFMKNAAQKGATLIVMDPRRNQLARHATHYLQFRPDTDVALLNAMIHTIIDEDLVDKQFIADRTTDFDLVRENVKDFSPEHMAEICGIDAEEIRCVARAYGQSRRAMIFWGMGISQHVHGTDNARCLIALSMMTGNIGRPGTGLHPLRGQNNVQGASDAGLIPMMFPDYRRVDDPEASAWFSNYWGVELDTAPGLTVVEITDAALSGQIKGMYIMGENPAMSDPDLNHSRAALAKLEHLVLQDLFLTETAAFADVVLPASAFPEKTGTFSNTDRRVQMGRQALDPPGDARQDLWIIQQIAKRLGLEWHYADVREVFNEMRDAMPSISGLTWERLEIEHSVTYPCEGESDPGQSVVFEESFPTASGRGRFVPAGLRWADERPDQDYPFVLITGRQLEHWHTGAMTRRATVLDAIEPEAVFYIHPDDLNALAMKDGDLVKISSRRGEIIAPCRSDDGLQPKSIFIPFCYQEAAANLLTNAALDPVGKIAEVKYCAVNLAATK*
>MP0313_megahit_265635_5196-5438
MSHFIDRLNFFRKAREPFANEHGELRSESRDWEDSYRARWQHDKVVRSTHGVNCTGSCSWKIYVKNGLVTWETQQTDYPRT
>MP0313_megahit_268995_3-929
RPDLPNHEPRGCPRGASYSWYLYSANRLKYPLVRKPLLALWREALKANPDPVDAWASIVEDPAKTKQYKRARGMGGFVRGNWDELNELVAASNVYTAKQYGPDRIIGFSPIPAMSMVSYAAGSRYLSLIGGVCMSFYDWYCDLPPASPMTWGEQTDVPESADWYNSGYIIAWGSNVPQTRTPDAHFFTEVRYKGTKTVSITPDYAEVSKLTDEWLSAKQGTDAALAMAMGHVILKEFHLENPSAYFTDYVRRYTDMPFLVELEVREDGSFAPGRQLRASDFDAALGQENNPEWKTVAWDETRDQLVVPR
>MP0313_megahit_273201_2646-5399
MSKGKTSFYINNQAVEADANETIWQVAKRLGIEIPHLCHSPEPSYRPDGNCRSCMVEVEGERVLAASCIRKPTSDMKVFTSSKRAKESRKLVFELLLADQPKREISHDKNSNFWNWIDKIELKDNRFPAKIACAPDVSHPSMAVNLDACIQCNLCVRACREVQVNDVIGMAYRGEKSKIVFDFDDPMGDSSCVACGECVQACPTGALMPSSIVDEKGIGHTTIEKKVESVCPYCGVGCQLEYNINGNTISYVDGIDGPANKNRLCVKGRFGFDYVNHPERLTKPLIRIQGKQKDLHPNIDFSNLHEYFREASWEEALDFAAKGLLQLRKPDNNKSSLAGFGSAKCSNEEAYLFQKLIRTGLKTNNVDHCTRLCHASSVVALLETIGSGAVTAPFYEVEHSEVIIVIGANPTENHPVAATFFKNAVKKGSRLIVMDPRGLALRKQATHMLQFKSGSDVALLNSIMHVIVEEKLYNTEYIKDHTLGFEELKEHLKSFQPEKMEKISGINPSIIKEVARIFATTKKGIIFWGMGISQHVHGTDNARCLISLALMTGNVGRQGTGLHPLRGQNNVQGASDAGLIPMMYPDYQLVEKDNNKEFYEKFWDTELDPNNGLTVVEIMDAIHNNEVKGMYILGENPAMSDPDLNHARSALQKLQHLVVQDIFLTETSTYADVILPASAWPEKNGTVTNTNRQVQMGRKAIDAPGEAREDWWITNEIGKRLGLEWNYKHPKDIFNEMSKAMPSLKNITWDRLDKEGSVTYPCNSPDSKGEEIVFGDSFPTPDGRGKFVSANVTSPDEMPNQSFPMILTTGRQLEHWHTGAMTRKASNLNAIEPEASASLSPKDILKNNITPGDMIKVSTRRGEIKIKVQEDRAIPEGVIFIPFCYNEAAANLLTNPALDPFAKIPEFKYCAAKIQTL*
>MP0313_megahit_280016_1-657
AVTVFDLMCANYGIDRGFVGDGEDDGATSFDQVRPYTPAWQEKITGVSAEQCTRIAREFADNANKTNGRSMIIVGAGMNHWYHMDMNYRGLINMLVMCGCIGQSGGGWAHYVGQEKLRPQTGWTPLAFGLDWQRPPRHMNSTSFFYNHSSQWRYEKLEIKEILSPLAKAEDYPGSLIDFNVRAERMGWLPSAPQLDANPLRLAKKAEAAGMSTADYAVQ
>MP0313_megahit_282360_22773-25607
MNQETFTLTLDGAAVTAYPGDTLWQVAKRAGETIPHLCFKDAEGYRADGNCRACMVEVQGERALVASCLREAKPGMVVHSATSERSRVAREGVLEMLAVDQPPREQSPDASSHFWAMADQLAIDVGEVSERLPKRSERTTPTVHHVAERESAVVKDRSHSAMAVNLDACIECNLCVRACREVQVNDVIGLAHRGSASKIVFDFDDPMGDSTCVACGECVQACPTGALMPATLVDEHGVGDSVATDKQVDSVCPYCGVGCQLTYHLKNDEIVYVEGRNGPSNHNRLCVKGRFGFDYPRHPSRLTTPLIRREGVAKGLDPDFDPAQPLTHFREASWEEALEFAATGLITLKAEQGPQALAGFGSAKCSNEEAWLFQKLIRTGFGTNNVDHCTRLCHASSVAALMECLGSGAVTASFMQAANADVVILTGCNPAVNHPVAATFFKQVAKRGTQFIIIDPRGQALDAYAHLSVRFKPGADVALFNALLNVIVTEGLYDETYIAEHTEGFDALKAHVVDMTPEAMSAQCGVEAETIREVARLYANAERAMIFWGMGISQHTHGTDNARCLISLALACGHTGRPGTGLHPLRGQNNVQGASDAGMIPMVMPDYQPVGDDQLRSAFEELWNTPLDNQPGLTVVEIMDAIHAGTIRGMYILGENPAMSDPDLTHAREALGKLEHLVVQDLFVTETAQFADVILPASAWPEKDGSVTNTNRQVQLGRAAMPLPGDARPDWWIIQQLANRFGLGWHYQHPSEVFAEMKQGMASLDHISWERLEREQSVTYPCPSDDAPGQDVVFGDAFPREGGKAKFAATRPIPPDEPVDDDYPTVLTTGRQLEHWHTGSMTRRAKVLDELEPEAVASLSINEMQRLKLAPGDRLTITTRRGRITLAARVDPGMPDGMVFIPFAYAEAAANLLTNPALDPDGKIPEFKYAACRLAAVEKEEVTS*
>MP0313_megahit_285072_2-343
WIEVYNANGSIAARAVVSQRVKAGMVMMYHAQERNVNVPGSEVTGTRGGIHNSVTRVCPKPTHMIGGYAQLSYSFNYYGTVGSNRDEFVLVRKMKHVDWLDGEGNDSVQEAVK*
>MP0313_megahit_291472_2-646
FDAALGQENNPEWKTVAWDETRDQLVVPRGSIGFRWGETGDEVGKWNLESLDAAGTEIKPLLSLANHHDSVARVAFPYFGGIEHEHFEHVKGAGVGAADDLLFHNLPAKRLKRADGSEMLAVTVFDLMCANYGIDRGFAGDGEDDGATSFDQIRPYTPAWQEKITGVPAEQCTRIAREFADNAHKTNGRSMIIVGAGMNHWYHMDMNYRGLINML
>MP0313_megahit_292210_57-1256
MSHFIDRLNFFRKSREPFANEHGELRSESRQWEDSYRARWQHDKVVRSTHGVNCTGSCSWKIYVKNGLVTWETQQTDYPRTRPDLPNHEPRGCPRGASYSWYLYSANRLKYPLIRKPLLALWREALKANPDPVDAWASIVEDPAKTKQYKRARGMGGFVRGNWDELNELVAASNVYTAKQYGPDRIIGFSPIPAMSMVSYAAGSRYLSLIGGVCMSFYDWYCDLPPASPMTWGEQTDVPESADWYNSGYIIAWGSNVPQTRTPDAHFFTEVRYKGTKTVSITPDYAEVSKLTDEWLSAKQGTDAALAMAMGHVILKEFHLDNPSAYFTDYVRRYTDMPFLVELEAREDGSFAPGRQLRASDFDAALGQESNPEWKTVAWDETRDQLVVPRGSIGFRWGET
>MP0313_megahit_292676_1-2220
MYKSAKTTRRKFLLGSASAIGLSLNYSKPAIANLSDTKPYRSWEDLARKKWTWDSITHSTHGTNCTGQCAFNVYVKNGVVWREEQQGEYGASSDAPDYGPRGCQKGLRHSKYMYGKQRILYPLKRVGERGQGKWERISWDQAMLEVADKFLDYNIEFGPESVTCGLGTQMIMKRASYASLLRFANISGVQMPEAFAGVGDLFTGAQITLGHVTLGNTMAEIYKSKCCLIWFCNPAVTRIPDAHFFWEAKYNGTEVISISPDFNASAMHASKWLNPKPGSDIALAMAMVHTILKDRSFDTEYIKEQSDLPFLVRADNRKYLRETDFDTPEARDNLFYLWDEATNALVEAPGTGTPTAPPGTPEHLIKLPSIELAGIDPAIEGEWTVETKDGPIRVTTVFELTKRRAAQHTPEMAQEITGIHADIIRQVARKFASAKPSMIYAGYRASKYLHGDLLQRALFLLLCITGNTGKEGGGLTITNLAKDDAVFPFALSNPAAAFRVATLSRWDYVHADMKELNRDAFGAELAEEMDKYFQESVDRGWFPDYSKVPWKMAMFSGTNAAAWRSSGKRWRETAFGKLETIVSFATDMGITSMYSDYVLPIAHHYERHDFHLEPRTPYMQVIDKAVEPLGESVDDWTAYKRLAEAISKKAIERDIQPIDDNVTGVPIKRDFKKFLDDYTKNGSIKSVKDVIQFLLDNSSGIQNVSYDELAEKGFLRNKGSETTVHSKESPYYSDIWESVH
>MP0313_megahit_295131_1-516
ADAFFNKMGATVCERTFCGEGSCTAYLTTVGPTAGLDVESYIHSKYIVLWACNSISTNLHHWAVVKDAKKKGAKVVVIDPYKSRTAKAADWHISPKPGTDGALAMGVINSIIEQGLTDNEYIKNYTNGFSELSEHAKSKTPEWASKITGVKAEDIKKLAFELATIQPAAIRM
>MP0313_megahit_295385_1-786
MALLDSIIRGRGPGKVLGGRAWSNYTWHGDQAPGHSWTHGMQTSDIDFADHRYAKMTIQWGKNLIENKMPEAHWYTEIMERGGTLVAIAPEYNPPATKADYWIPVRAGLSDISLFLGCAKIIMDEGLVDIDYVKDYTDMPLLVRTDTLVRLHPDDFIPGYKPQTLPKDGFTTKWMKNFNRDKMPDYTVWDTNTDKPVAITREDIGAKMRKKNIDPQLDGVFDIKLVNGKTITVMPLYEMYKVHLKDYDIDTVNQICHAPKDL
>MP0313_megahit_299217_3-1040
FGNNNVDHCTRLCHASSVAALLETIGSGAVSNPFYDCENSDVIIIIGANPTENHPVAATFFKNAAKNGSKLIVIDPRKSSLNKYAFKNLNFRPGTDVALLNSIMNVIIEEKLYDQQYIKGYTEGFEELKENVKKFPPEKMEKVTSIQAETVKTIARTYAKAKSAIIFWGMGISQHVHGTDNARALIALSLICGQIGRPGTGLHPLRGQNNVQGASDAGLIPMMFPDYFSVSDGKNRKKLEKLWKSNLDPEPGLTIVEIMYGMIDGSIKGMYIMGENPAMSDPDTKHAREGLAKLEHLVVQDLFLTETATFADVILPSSAAPEKDGSFTNTNRQVQMGRKAIPLPGN
>MP0313_megahit_299721_3052-4938
ERIKWSEAIKTITDKWKEIIKEYGPQAIMPYSYLGNQGLVHGLNGADAFFNKMGATVCERTFCGEGSCTAYLTTVGPTAGLDVESYIHSKYIVLWACNSVSTNLHHWAVVKDAKKKGAKVVVIDSYKSRTAKEADWHISPKPGTDGALAMGVINSIIEQGLTDDEYIKNYTNGFSELSEHAKSKTPEWASKITGVKAEDIKKLAFELATVQPAAIRMGVALERHYGGGQTIRAVTCIPALTGAWRHVGGGITQFPVWEHPYKFDVICRPEFIPENTRVINALQIGRALLGETHSDIPIKSMMCWNANPVTQSPEAEKIVEGLKREDLFLVSAEHFITDTASYADIVLPAAMGAELEDIILSWGHLYLTYNEKCLDPPEEALPNNKIFQKLASAMGYKDEQFKWSDSECLENYIDWKAPASKGITLDYLRKNGYARLNVGTKDDRCPHKEGNFPTEDGKCNFIIKNVKNFVAGPFRQMYEGNQPGQPLPELPDYVPPAESPNTNPELAKKYPLNIISPKSHAFLNSQYANMDSKIKIQGEQFVLINKIDADNRNISDGENVKVYNDRGDFHGDARISEDVEPGIVVATLGYWRQKSKTGTVNSISSGLLADMGNAPTFSDNLVEVKKAS*
>MP0313_megahit_307799_2-1000
MFIWRSNLLGSSGKGHEYMLKYLLGTRHGIQGKDLGDFGGQKPEEVKWHEEAPEGKLDLLVTLDFRMSTTCLYSDIVLPTATWYEKDDLNTSDMHPFIHPLTAATDPAWESRSDWDIYKGIAKSFSKVCVGHLGEETDLVTLPMQHDSPGELAQPQVLDWKKGECAPIPGKTMPSLIEVKRNYPETYERFTSVGPLLESIGNGGKGIAWNTDAEVELLGKLNHRKLDGPHKGRPLIDSAIDAAEMILTLAPETNGAVAVKAWEALSKITGRDHTHLATPKQEEKIRFRDVVAQPRKIISSPTWSGLEDEHVSYNAGYTNVHELIPWRTVSGRQ
>MP0315_megahit_16403_3-518
IITCHGGEALMPVTYFGSMGAVQKYAPLRLLHALGASDMIGNICGAPGLAMMATGHTIGFDPEEYVHAKFIILWGVNVLTTGHHHWHFLNEARKRNGARIVCIDPRYTQTAAKCDEHIAIRPGSDAALAAGMARVLLTEGLADLEYAEQMAHDLDEFREQVEPWTPERVAET
>MP0315_megahit_19334_1-540
YTYAGTMGLVNRNCPSALFNRLGATRLRQNICYYGADEGYRVTVGSGYCVDPEDAVHSDLVLVWGANVVTTQVHLMPFIDEARKKGARMIVIDPYRNRTARVADEWIGIRPGTDAALALSLAHILERDELLDRDFIERRTIGFKRLSREVLPRFAPAQAAKITGLAEEEIEGLARQIGAA
>MP0315_megahit_20733_1-996
AWVTRTRFPLKSNVIKAILEHQCCDFPSGDGRLGAWCMHKVIRIARLSEKISMSMQTIYEAPRPEPKPDEQVVTSTCGHNCGGRCVVNAHVRGGRIARISTDSRRWKADHPPLPACARGVGQIERIYHPDRLKYPLRRTGLRGSGQFERISWDEALDEIAAQLLRVRETYGNAAILDGSRSGSLSTLHGRGPALRFLNMFGGYTYLWSNMSAEAEVFAVRMTFGPDRPYKAAGREPTDYINSKLIWMWGWSPGDGHFGTGTMAYLKQARDTGTRIVCFDPRRNRTSRQLADEHIFIRPSTDAAALIAMAYEIVVAGLNDQAYCDKFVLGFDE
>MP0315_megahit_25274_3-713
EYNPDRAVDITGVNPDVVRQIAHKFATSGPSMIFTGYRVCKWLHGDLIQRAFMLLLSVTGNQGKEGAGLQLSNYLFDTQIGFTMVDLPPGRVATTSRWDYTHADHKELNRQIYGDKLADHFDKYFQESVDRRWFPDYGQTPWKMGIYAGSNAANWRVSGKRWREEGLGQLEFIVTMTPDMSATAMYSDYVLPIASHYERKDFMLESRTPYIQVLDEAVPPLGESVDDFEAYRRLTEA
>MP0315_megahit_38011_396-947
STRAKKPYKTLTGRQQYYIDHDWFLSEGEQLPVYKDPLAIDGYELRLTMGHARHGVHSLYRDDSLLVSLQRGEPDIHVNPDDAKARDVEDGGLIRVFNSFGSFVAMAHVTASMQPKQLFMYHGWDPMMFRGHQNFNSVISTAGLLKPVQMISGYGHLNFRAPVNVPNQTHHDCTCEFEKYVGA*
>MP0315_megahit_44827_3-1244
RKDGVPKLAEDYVDPGNPYTHFREATWDEALNLAAAGLARIREQHGGQALSGFGCAKGSNEEAYLVQKMVRTGFGTNNVDHCTRLCHASSVAALMETIGSGAVTAPFSESVNADVLMVVGANPTENHPVAATFFKNAVKAGAKMVVMDPRGQTLKRHADYMIQNKPGTDVAVLNALMHVIVQENLYDEEYVQSRTDGFEELRVHLLDYSPESMSEHCGIPAGILREVARLYGNAERAMIFWGMGVSQHIHGTDNARCLISLALLTGQVGRPGTGLHPLRGQNNVQGASDSGLIPMVYPDYQPVSDPSAHAFFEEFWGATLNSEPGLTVVEIADSAHEGTMKGMYVMGENPAMSDPNASHVREALCNLEHLVVQDIFLTETAVYADVILPASAFPEKDGTFTNTDRRVQIGRQAL
>MP0315_megahit_47603_2-676
RTFCGEGSCTAWLSTVGPTAGLDVESYVHSKYIVLWACNSMSTNLHHWAIVQDAKQKGAKVVVIDAYASRTAKQADWHISPKPGTDGALAMAVINSIIEQDLVDKDYVDNYAVGYEELAVRAKDRTPEWAEKITGVAAADIRQLAKDLATEQPAAIRMGVALERSYGGGQTIRAVTCIPALTGAWRHVGGGVTQFPVWEHPYKFDVICRPDLIPEGTRVINALQI
>MP0315_megahit_60324_2-802
QAAPEQVYSDDRLLYPMKRTRPKDEVDPGWVRISWDEALDTIAAQMTRIAAESGPESVAFALTTPSGTAISDSLQWVERLLRVFGSSNNCYGTEICNWHKDHATEYTYGVGIGRPDLDQAGCILLWGHNPNTSWLAQAQRVSEARRRGASIVVVDPRRAGPAIKADQWLQIRPGTDGALALGIAWVMLSESGYDHDFVHRWTNAPMLIHESEGRLLTASDIGAPEGADRYVGWDQGRSAPVVMAANPAQQVKTDWLLTGEVTIDAPS
>MP0315_megahit_74682_2-1774
SRWKAIIAEHGPHAILPYSYLGNQGLVHGLNGGDAFFNKMGATVCERTFCGEGSCTAWLLTVGPTAGVDPESFIHSKYIVIWGCNSVSTNIHHWHIVKDAQKNGAKVVVIDPYKSKTAKEADWHIAPKPGTDGALAMAMMHVIIEEGLQDQDYIDNYTVGFDALAHRAKTRTPEWAATITGIAADDIRQFAREFATSQPAAIRLGVAVERNYGGGQAIRAITCLPALTGAWRHVGGGALQFPVWEHPYKFDVISRPDLIPEGTPVVNAIQLGRALTGELGLDTPIKSMMCWNANPVTQAAETDKIVHGLMREDLFLVSAEHFLSDTASYADIVLPASMGAEIEDMVLSWGHLYLTYNEKCVDSPGEAIPNNEIFRRLAARMGYQEENFSWSDSECLENYVDWESPACDGIDLAYLREHGFAKLKVGTKDDRAPHRSGNFPTPSGKCELEIKGATNFVAGPFRQMYDGFQPGEPLDSLPDYVPSRETHESNPALAEKYPLNIISPKSHGFLNSCYANMEHKIKGQGEQFVMISPVDADMRNIQSGDVVSVFNDRGKFEALAQITDDVSPGIVVATLGYWRQLNKGTVNCVSS
>MP0315_megahit_79027_1-1089
FKPAFGPAAEGPKESLVLGDFEPALEGQWTVASKDGDVAVTTVFELVKQNAQNYTPENVAEITGVNPSVTRNIARSFAGSGAGMIFAGYRVNKWLHGDLILRAWLLMCALTGNTGRAGGGVQTTNLPRADGLNKYAFEGLGPRLRIAALATWDYAKSKNRELNAAIYGDEIADHIDSHYREAIERGWMPDYGEKPWNMAIMAGHNPVSWRASGERWRETALSRVKTLVAITPDMSATAMHSDYVLPAAHHYEIQDMTMEGRTPYVHVLNAAVEPLGDSKPDWFIQKELLEKISQLAVERNIEPIQDSMFGQPIERDYTQAGELFTLNGQFKEPRDVVEFLFENTPGLPKITWEEFAEAGIVRT
>MP0315_megahit_105389_1-612
KPLLALWREALKANPDPVDAWASIVEDPAKTKQYKRARGMGGFVRGNWDELNELVAASNVYTAKQYGPDRIIGFSPIPAMSMVSYAAGSRYLSLIGGVCMSFYDWYCDLPPASPMTWGEQTDVPESADWYNSGYIIAWGSNVPQTRTPDAHFFTEVRYKGTKTVSITPDYAEVSKLTDEWLSAKQGTDAALAMAMGHVILKEFH
>MP0315_megahit_107100_109-1755
SSVAALLETIGSGAVTASFNEARNSDVIIVIGAHPTSNHPVAATFLKNAAQRGAKLIIIDPRGSALARHASNFLQFKPGTDVALLNALMHVIVAEELYDQQYVQAHTEGFEQLRDHLKDFSPEEMAPICGIEPDVLRQVARIYAKAEAAIIFWGMGISQSIHGTDNARCLISLALMSGQVGRPGTGLHPLRGQNNVQGASDAGLIPMFYPDYQAVTDTDIQGRFEELWGTSLDPERGLTVVEIMDAVHDGDIRGMYIMGENPAMSDPNSHHVREAFAKLDHLVVQELFLTETAFFADVILPATAWPEKDGTVTNTNRQIQMGRQAVDAPDGVMPDWWIITELAKRIGLDWEYAHPADVFAEMKHCMESLDNISWPRLERESVVTYPCDGEELPGNDVIFADGFPTPSTRGKFVPASIIAPDEMPDADYPMVLSTGRQLEHWHTGAMTRRSQTLDDLEPEAVASLAPLEMTRLGIRPGDQIEVATRRGRISLKARADAGIPKGVVFVPFCYAEAAANMLTNPALDPVGKIPEFKFCAAKVEKAASAAAE*
>MP0315_megahit_118840_2-727
WQQVSWDEALRRISKKLSDIPPAEFGIWLGHGDAATNYGTRIGGLLSRRFAHLHGSQWWHPAMICWGLGGFGLGLTGVLEVHTKEDLSAHSNLIILWGANIASQPNTAPHLKVAQKRGARIILIDVRNSEAKSLADQVIRIKPGTDAALALSLMHILINEGLVDHAHVARHTVGFDALQTHVQSYTPEWGAEQTGIAADVIVELAREYANTRRAMILLGGSSMHKSRNGWQAARAVACLPAL
>MP0315_megahit_122814_1-954
DYVNHPERLSKPLIRIEGKKKELHPSIDYSNIHEYFREASWDEALEFASNGLLKLKKSNGSSGLAGFGSAKCSNEEAYLFQKLIRTGLKTNNVDHCTRLCHASSVAALLETIGSGAVTAPFYEVEHSEVIIVIGANPIENHPVAATFFKNAAKKGSKLIVMDPRGQALRKYATHMLQFKSGTDVALLNSIMHVIIEENLFDQEYIKHHTLGFEQLREHLKIFSPDKIFKTTGIKASEIRKVARLFANTKKGIIFWGMGISQHIHGTDNARCLISLALMTGNVGRRGTGLHPLRGQNNVQGASDAGLIPMMYPDYQLVT
>MP0315_megahit_125013_1-537
RGWEDLMRNKWTWDRVARGTHGTNCTGNCAFNVYVKNGIVWREEQQGDYGSSGDDVPDYGPRGCQKGLRHAKYMYGKQRLLYPMKRVGERGEGKWERIGWEQATEEIADKFIDYTVEYGPTSITQGAGTQASMKQAVFAAMGRFVGVTGIEFPEAFAGVGDQPTGIYMTTGLPLLCDTM
>MP0315_megahit_129731_351-1880
MEQKISISACPHDCPSTCALEILHDNTQIYDVKGASENTYTAGVICAKTARYSERTHHPDRLLNPLKRVGDKGSIDFRKIDWEEALDIVAEKFITSDQKYGSESIWPYFYAGTMGLVQRDGINRLRHNMKYSGQHSTICSTITSSGWKAGVGVICGPDPREMALSDVIVVWGCNPASTQVNVMKHIQKARKDRKAKLIVVDPYQTRTAKVSDKHYAIRPGTDGALACSLMHIMFRDGYADKTYMKKYTDDPEGLEEHVKKHTPNWASRITGLSIKEIEEFALIFGKTKRVYSRIGFGFTRQRNGAVAMHAVASLSAVCGKWKVEGGGAFYSNSDIYKIDRTLIEGLDVIDPKIRVLDQSRIGSILTGDNEALMGGDKVRAMIIQNTNPLVVAPESLLVRKGFSREDLFVCVHEQFMTETAKYADIILPATTFVEHDDIYIAGGHQHITFGPKLIDPIGLSRSNHQVLTLLSKRLGADHEGFNMSEREIIDWTLQSSNHGSLSELEKSGWK
>MP0315_megahit_130805_3-1820
IKYRGDAFGTLASAKATNEDGYIQQKFARLIMQSNHIDHCTRLCHSPSVEAMLTALGSGATSNSYVDYEEAGCLVVVGSDATSNHPVAASRMRRAVVERGAKLIVINPRRIDMCDYADIWLRPRPGTDVALLNAMAKVILDEGLADTSFVDDRTEGFDEWREVVEKYTLEYAEGITGVRANDIANAARMYAQPPFSGSCLIWGMGVTQHTMGTANAHGLLNLAFVSGQLGKPGSGISPLRGQNNVQGCGDAGCVPNSFPGYQVLSDDTISKFENAWSNQPLPREHGLVITDMVTAMDDGRIKSMYVVGENPLLSEPDLTHAEAAFKKLDFLVVQDIFLHETAQIADVVLPATTFAEKDGTFTNSERRVQRVRKVIEPVGDSRPDWGIIGELGRRISDKLGLELKHEFDYSHPSEIFDELSGLTPIMGGITYDRLEQEGGIQWPCPTSDHPGTRYLYESDFPRGPKAKFVAFDQGPAADEVPTERFPLILNTGRILYHWHGGTITRRASNLMARSPELELAINAEDAQKYGIDDGDWVRVRSRRGDMEARALFSDKQAPGELFVPFAKLQEHAANYLTNPALDPTSRIPEYKVCAVRVDKLVNGEVV
>MP0315_megahit_153569_1671-3920
RAKTVHGPGAIANSHGSHHTWGNIGYYLSANFRFVNAVGMTRVHHNPDSWEGWYWGAVHHWGQSLRVGQCETYGGVQDCLENSEMIVFWSANPEGTSGAYGALEGTIRRKWLRETDIKIVHIDPYFNDTAQLLGGKWIAPRPTTSPALAIAIAYVWINENLYDREYVETRTKGFDKWKAYIMGDEDGQAKSPEWGEEETGIPAKDIRALARDWGNKRTYLGAGGWGNGHGGACRNSTGIQWARTMVCLIAMQGLGKPGVGMGNLQWGTPVDTNFYFPGYAEGGMSGDLHHTAMAVELYQRMPQLPSMNTVDQSIPRLQLPEAILDGKAEGYIWDGKSIQAQFSKFTYPKPGYSPVRMLYKYGGSIFGTMSDTNRHVEMYRSENLEFVVNQSIWFEGEAKFADVILPACTNFERPDISEWAGLGGYAHHGQTQLNHRVAVFQHKLIEPLGESKSDFTIFLELSKRLGLGAYFSEGMSELDWAKREFEASDLPSIISWKRFIRKGYAVIPNPPEALRDPVSWRWFYDGRKKDVPEPMPLPSDYSEEYLKGLQTQSGKIEFECESLKLFDPNDDDRPPIVKYRPSWEGHKAAAAREFPLQLVTPHPRFSFHTQGDGKDSFLNDIDEHRITVNGYAYWVIRINPQDAKARGINMHDIVKVHNQRGAVLCAAKLTERVRPGALHGYESCAVYDPLGVPGHSIDRGGCLNQLTPPRSQLKKGHSMGSSAALVDVTLWEGEVSIDRSPDQYAMAAV*
>MP0315_megahit_201825_486-2459
MSDIIPGYCTLCRSRCGTLNEVANDHLIKVRANPEHPNGKAMCMKGKAAPELVDSANRILYPMKRTHPKGAENPGWKRISWEEAMSTIAGQLEKFKRENGAESVAFGFTSPSGTPLSDAIEWLERFVRIYGSPNTSYGTEICNWHKDVAHRWTFGCGIPVADYSHADLILLWGHNPANTWLAQASAIGTGRNNGAKLIVVDPRPTPLAKEANAWLDVNPGTDGALALGLSHLLVERNLFNHEFVRNWTNGPLLVRNDNGYFLREKDINPLAISNRYTVWDEHNQQVTFIDSETRTEETLTPTAALEGNVEVAIADGAKISCQTAFSSFKDMLANYDPENVSRITGVSVASIEAAASLIAGAKKIAYHSWSGVAQHTNATQTERAIATLYALTGCFDQEGCNRIYASHPVNVVNSPTLMPKSQWDKALGLEERPIGPPSQGWVHSQDIWHSVLEGTPYKIRGLIGFGANILLSQSDTSLGQQALEALEFYAHVDLFETPTSKYADILLPVNTAWEREGLRTGFESSAAAQDHIQLRKKMVSPRGESRSDLEIVFDLACRLGMNEAFFDGNIEAAWNYQLEPLGLTVEMLRNKPEGYDIPLEHKVRKYAFRDPNSGYLAGFNTETKRAEFYSEILHHYGYNPLPEYVQPQEYQRNDPDYP
>MP0315_megahit_202474_3-1163
CLRGMTYPRRAYGPYRNKYPMIRVGWKQWADDGFPYLDKENREKYKMTSRGTDEFVRMTWDQTFTYLAKGHIAVAKAYSGVRGAQRLKNEGYQPEMIEAMGGSGPRTFKYRGGMGLLGVVGKYGVYRLANNMALLDSIIRGRGPGKVLGGRAWSNYTWHGDQAPGHSWTHGMQTSDIDFADHRYAKMTIQWGKNLIENKMPEAHWYTEIMERGGTLVAIAPEYNPPATKADYWIPVRAGLSDIALFLGCAKIIMDEGLVDIDYVKDYTDMPLLVRTDTLIRLHPDDFIPGYKPQQLPKDGFTTKWMKNFNRSKMPDYTVWDTNTDKPVAITREDIGAKMRKKNIDPSLDGVYDIKLVNGKTITVMPLYEMYKVHLKDYDIDTVNQIC
>MP0315_megahit_205543_359-3088
MSNTITFTLDGKEVDAQSNETIWQISNRQGTEIPHLCYRNATDYRGDGNCRACVVEVEGEKALSASCIRRPESGMVVHTASNRAQKSRNMVMELLLADQSDPEGEFKRWLMEMNIRESRLPGRNVIEKDQSHPAISVDLNKCIHCQLCIQACREIQGNDVIGMSARGASSTIVFDFRDPMGESTCVACGECVQVCPTNALLPTSVLQNNGHLDADKKVDSVCPYCGVGCQVELYVKDNKIIKVEGKDGPANHARLCVKGRFGMDYVSHNHRLTVPLIRIEGIKKTPEIDVDPDNPLKHFREATWEEALDFAAKGFRTIQASTGSNGLAGFGSAKGSNEEAYLFQKLIRTGFKTNNVDHCTRLCHASSVAALLETIGSAAVTAPVINCLDSDVIVVIGANPTSNHPVAASFIKNAAKNGAELIVIDPRRNELANYASHYLQFTPGSDVALLNALLNVIIEEELFDRQYVEAQTEGFHALSEHIKSFTPDNMSPLCGINAEELRTVARKISRARAAMIFWGMGIAQSTHGTDNARCLISLALICGHIGRRGAGLHPLRGQNNVQGASDAGLIPMMYPDYRLVEDTEAQNDFEDFWGTKLNPKKGLTVVEIINAVSEKKITGMYVMGENPAMSDPDSHHTREALAKLSHLVVQDIFLTETASFADVILPASAWPEKDGTVTNTDRRVQLGRKALDMPGDARQDWWIIQEIARRMGLDWNYSGPEQIHEEMRGCMPSMKHIPWERLEKEDAVTYPCDDETTPGHDIIFSDGFPTKSGRGRLVPAEILPADEIPDQQYPFILTTGRLLEHWHTGAMTRRAANLNEIEPEPAVHICAKDMEEYGVQPGEMVSISTRRGNISLTARCEPSVPEGLIFMPFCYPDAAANILTNPALDPTGKIPELKFAAAKLEKHIS*
>MP0315_megahit_217270_1188-4037
MTTTLTINNKSITVPDGGSVLDAINASDIYISQLCKDPDMKAIGACRTCLVEIHGVRGFPASCSVPATEGMVVQTDSDDVRRIRSGVIELTMAMLPEPAKSPPFVKGGWGDFGQLTTAAQQHGIQSPRWQSRPREETDESNTVFNIAMESCILCGRCAQACQDGHQFIGAIDFLGAGGNSRIGTFMDKPLADSICTTCGQCLSVCPTGAIQVKEQSVVSVQLSATPAADGAPLMADKLTADSLRSVSTTCPYCGVGCGIKVQVGDGDQIVEVLDDPENLSSVGMLCVKGRFGSSFVHHPDRLTTPLIKEGGEFRPATWDEALDLVAERLTHYRGSSFGTLCSAKATNEDGYIQQKFSRLLMQSNNIDHCTRLCHSPSVEAMLTSLGSGATSNSYTDYEDAGCLVVIGCDPTSNHPVAASRMRRAVVERGTKLVVINPRRIDMCDYADLWLRAHPGTDVALLNGMAQVILDEGLQDQTFVTNRTEGFEEWAKVVETYTPQRVEEITGVPAEDIRQAARLYAIPPTSSIPPFRKGGPGRISPGSCLIWGMGITQHTNGTANAHGLLNLSLLAGQLGRPGSGISPLRGQNNVQGCGDAGCLPNAMPGYQVLSQETVVKFQNAWGGHGFPEEHGLVITEMVDSMKESTGIKAMYITGENPLLSEPDLHHAQEMFESLEFLVVQDIFMHETAQMADVVLPATSFAEKDGTFTNSERRVQRVRKAIEPRGQSRPDWEIISDLAKRMCHKLELDFADQFDYGHPSQIFDEMARLTPIVSGINYDRLDREGGIQWPCPTADHPGTPYLYADSFPRGPRALFVPFEQGPVAAEMPNRRFPLILNTGRLLYHWHGGTITRRVTNLMARSPELQIAISPQDGQKYGIEDGQMIRVSSRRGQLTGRALLTDRESPGGIFIPFVKLSESAANFLTNAAYDPTSKIPEYKVCAVRVEAVGLDC*
>MP0315_megahit_218388_2-2230
VVDVEPFHKDPHPSQLIEAIPSAVHAENRIMRPMVRKGWLDRGYESDTAGRGVEPFIAVSWDTALDLLAAELQRVKSTHGNQAFYASSGWGSAGCFHTAEGQLKRFFNCFGGFVGQVTNYSFGAASVIVPRILGTMEPVLGQITSWPTIGQHTDLMVLFGGMSPKNAQVNKDGIGAHDSSDWLEQVCAAGVKFVCISPLRGDGGAVNADWLPIRPNTDTALMLGLMHTLATEDLHDTAFLARYCVGFERFRDYLTGNVDGVAKSADWAAQITEIDAATIRSLARRMAAGRTMISVSWSVQRADHGEQPYWMAATLAAMLGQIGLPGGGFGYGYGSSNGGRPKMRVPSPRLPTGRNPVDAFIPVARVTDMLMNPGAHFEFNGQELTYPDIHLVYWCGGNAFHKQQDINKLLQAWRKPDTIVIHEPWWTAAARRADIVLPCATSLERNDIGATSSDRFWFAMQQAIPPIGEARTDYDIYTVLAERLGFQEVFTEGRTEDAWLRHLYEEARQQVGEHNLELPGFEQFWEIGHVEFPVPEDPPVLFASFREDPDTNPLMTPSGRIEIFSETIDGFGYDDCLGHPAWFEPAEWLGSERTKQYPIHLISNQPQARLHSQLDGGVVSQASKVSGREPVWINPQDAAARGILDGDVVRLYNDRGTCLAGALVTDEIRHGVVQLATGAWYDPLEPGAVGSLDKHGNPNVLTMDKGTSKLAQSTSAQTTLVEIERYEGPVPELTVFAPPEID*
>MP0315_megahit_222891_1793-3835
MNKIETKPIRTMCPMNCHPTLCGMVVKVTDGKLIEIAGDKDNPDSKGFLCVRGLAAKEIIGNHQRLLNPLIRENREKDNWRRADWNEALDLIAVRMRDAGPGAVGFWPGHGNGANDYGVGVKWQLIERFANLFGAQRWNPAMICWGLGGFGIGITGALETSTKEDMGRNSELIVLWAANLTSQPNTAPHIKLAKQRGAKVVTIDVRRTEATAQSDEVYLIKPGTDAALALALINVIISEKLHDADYIEQYTVGFDKLDVHVKKYTPEWAAPLTGLKVDRIIGLARQYATTKPAMLVIGGSSLHKGSNSWTAARAISCLPAVTGNFGKLGGGIGPRHGSTSHGRGMGNITAINRRKPGTYIPNQMGDVVRALNDGKIQVLMLPGCNILSSFPDTGTLMKGLEKVGLIISTDLFMSETIHRVADVVLPSTSWLEEIGCKATNTHLYLMDKVLDPPGETRPLYEILKGLAERLGIEEFYPWSSHENAINAVLDHPATGHASISSLRANNGNVPLNISHVSYPTHEYHTPSGKIEFFSAQAEAAGLPALPEPAMSIDENYPLTLCQGRTLTQFHSFYSQGQALPSLAKHNAGPVLWMSPEDAAKRNLRDGDTISIFNDRGKFTAKAYVSDKILGGTVWMRDGWVGLNNVTSGSDVLPDAALNLFPFTVGQTNFGAQVDVAGVSE*
>MP0315_megahit_225406_1-1206
HPTGRSLCAKGQAAPELVYSADRILYPMKRTRPKGDSDPGWSRISWDEALDTTASQLLENARQFGPESVAFAITTPSGTAISDSIHWVERLMHAFGSANNCYGTEICNWHKDVAPTYTFGTGVGVPDLDHAGCILLWGYNPNGSWLAQAQRLADAKRRGARTIVVDPRRSGPGVKADQWLQVRPGTDGALALGLAHLMIAEGTYDVDFLRRQSNGPALVHPKEKRLLVEADFSRNGSISACVGWDQACSAPVPLGRSVSTGDSSPDWLLEGEVEVNTLNGPVVCRSVFDHYAVLCKDYSPPKVEVITGVPAAQVAETARLIWTSRPVSWYAWSGVGQHTNATQTARAITLLYTLTGSLGRVGGNYQAARLPVPDLSGLALRTSRQRALTLGLASKPLGPPKD
>MP0315_megahit_226660_2-592
KYRGGMGLLGVVGKYGVYRLANQVALLDSIIRGRGPGKVLGGRAWSNYTWHGDQAPGHSWTHGMQTSDIDFADHRYAKMTIQWGKNLIENKMPEAHWYTEIMERGGTLVAVSPEYNPPATKADYWVPVRAGLSDISLFLGCAKIIMDEGLVDIDYVKDYTDMPLLVRTDNLIRLHPDDFIPGYKAQQLPKDGFTTKW
>MP0315_megahit_230800_788-3730
MLLWGVAIALRYTSARHPSFKGRLSEKELIAQIKTRDGTTGRWYQFRNGRLKSRAGVHREAEICLTFKSAEVGAKLLTPPLDHQQFVNAAKAFTVVIEGPEELSLWFMETLRMIQTVAWSYGMPGVDGERRYTNNTNGGPVFVYVKNGKIVRITPIEFDDAEDAPSWSVTARGQTFTPPRRTTVAPHALASKSVVYSKDRLLYPLKRVDFDPNGNRNCANRGKSGYERISWDEALDIVSTEIKRVRREHGKGAILSSHSSHHTWGNVGYYISSNFRFMNTIGHTKMVINPDSWEGWYWGAMHHYGNSMRNGAFEPYGQIRDCLENCEMIVFWSSDPESSSGSYAAFEGTVRRQWARQLGVKMVHIDPYLNHTGAFLGGKWIPVLPGTSPALAHAITYVWIAEGLYDKEYVATRTTGFEKWRAYIMGDEDSTPKTPEWQEPETGVSAHVVRALAREWASKKTYLAAGGKGTTFGGACRSATGTQWARSMVCLMAMQGLGKPGVNFGNLQTGAPLNHHFYFPGYAEGGISGDIEGSGTAFNLFQRMPHVMSMNSVSQKVPRTYIAESITEERVEGYPTDPRSLERQFQKFSYPAAGHSRVRMMYKYGGSHFSTVMDSNRLVRAYQSQELEFVVNQSIWDEGEVKFADVVLPACTNFERWDIGEWAVAGGYSHHNESQLNHRVITMQHKCIEPLGESRSDFQIFLDISKRIGLGAYFAQGMTELDWCKLQFEASDLKDIVSWKQFLKKGYYVVPAEAENLEAPVAFNWYAEGRKKDTPEPAPLPSEYGGNFGEGLQTQSGKFEFEASSLKNFGEDPERPPINRYIPSWEGLNNTELVVRFPLQLITPHPRYSFHTHTDGKDSTINDIEAHRVLIDGYYYWPARINPKDARERGIAHHDLVRLFNDRGDVICAAVLTERILPGVIHSYESSAVYDPIGEPGLSPERGGCVNQLTSARPQTAKTTASAPNSCLIQAEQWRSTAPD*
>MP0315_megahit_242349_1-1995
RDCYDGCGIIVHKQNGEIIKVKGNRDHPSTRGPLCAKCAVSYNGVWLDENARLLYPLKRSGNKGSGQFERISWDDALAEIANRFGEIDREHGADRIYHTHYTGTCSVIAGQFPKRFFNHIGATEVDPDTICNAAGHAALSYVFGDSVAGFDPRTSKDSKCILIWGANPAHCGPHVYQHWLREHGAKVIVIDPVRTETATSADLHLQVRPGADAALAFSMLHIMKRESLVDENYIKHHVQGYEEVLPSIENCTPEWGQSETGIPTTLIEQAARSYAHGPSLLWLGQGLQRQPQGGNVFRACAMLPAITGNIGKPGAGFYYLNDTIGIGGRRGGPSIYEKPQLSDGPSPVSQMDIPALLQDPAAIRSYVVWNCNPLASNPNQASMKKGLAREDLFTVVIDCFMTDTADYADIVLPAASFLEFDDVCSSYFHLMIGAQVQCRVPMGESLPNQEIFRRLSSVMELQDSTLYEDDQSVIEQTLRESGVRETWQELTEQGWAHVADEPLILWSEGHFATPSGKIEIASERAEADGLPRLPQATVDPKPKDGKLRLISPAADWLMNSSFGNDRNVLKMMGPATVTCHPQTASDLGIGDGDRVRLSNELGELVLTACLSDMITPGALLVYKSRWLKMEKSRANVNMLCVARKTDMGESTSVHATEVAISRID*
>MP0315_megahit_243768_2-1816
GPSNHGRLCVKGRYGFDYVSHPERLERPLIRRDDVPKGLNEHFDPADPLRMFREADWEEALEYSAGGLRRIRDEHGGNALAGFGSAKGSNEEAYLFQKLVRTGFGTNNVDHCTRLCHASSVAALLEGIGSGAVSNQVADVANAEVIVVIGANPTSNHPVAATFMKNAARSNASLVIIDPRRTDLSRHAHHFLQFRPDTDVALLNAMIYTIIEEDLVDQSYVNQYTEDFEKIRENIAGYSPEAMAPLCGIDAAKIREVARLYGSSRHSMIFWGMGISQHIHGTDNARALIALALMTGNVGRPGTGLHPLRGQNNVQGASDAGLIPMMLPDYQRVDDRDARAWFEQYWRVNLDEHPGLTVVEIMNAALDGEVRGMYVMGENPAMSDPDLNHSRQALASLEHLVVQDLFLTETAAYADVVLPASAFPEKTGTFSNTDRRVQMGRKALDLPGEAREDLWIIQEIAKRLGLDWAYGDVSEVYEEMRGAMPSIGGMSWDRIERESSVTYPCQDENDPGQSVVFGDGFPTASGRGRFVPADLIWADERPDDQYPCVLITGRQLEHWHTGAMTRRASVLNAIESHPVVSLHPDDLEQVGVAEGALVRVESRRG
>MP0315_megahit_246355_1-1467
LCHASSVVALLETIGSGAVTAPFYEVEHSEVIIVIGANPTENHPVAATFFKNAVKKGSRLIVMDPRGLALRKQATHMLQFKSGSDVALLNSIMHVIVEEKLYNTEYIKDHTLGFEELKEHLKSFQPEKMEKISGINPSIIKEVARIFATTKKGIIFWGMGISQHVHGTDNARCLISLALMTGNVGRQGTGLHPLRGQNNVQGASDAGLIPMMYPDYQLVEKDNNKEFYEKFWDTELDPNNGLTVVEIMDAIHNNEVKGMYILGENPAMSDPDLNHARSALQKLQHLVVQDIFLTETSTYADVILPASAWPEKNGTVTNTNRQVQMGRKAIDTPGEAREDWWITNEIGKRLGLEWNYKHPKDIFNEMSKAMPSLKNITWDRLDKEGSVTYPCNSPDSKGEEIVFGDSFPTPDGRGKFVSANVTSPDEMPDQSFPMILTTGRQLEHWHTGAMTRKASNLNAIEPEASASLSPKDILKNNITPGDMIKVSTR
>MP0315_megahit_247869_3-632
NMLMMCGCIGQSGGGWAHYVGQEKLRPQTGWQPLAFGLDWQRPPRHMNGTSFFYNHSSQWRYEKLEMTEVISPMANKDKWSGSIIDFNSRAERMGWLPSAPQLGMNPLQLCRDAEAAGKSPQDYAVEQLKSGELNFACLEPENPQNYPRNMFIWRSNLLGSSGKGHEYMLRHLLGTKHGLMGKDLGEDGGKKPEDIKWVDEAAEGKVDLL
>MP0315_megahit_249620_1-2520
MNRLGDQEVAPISFTLDGHSVSAQPQETILQVAQKSGVDIPHLCYSEGLRADGNCRACMVEIEGERVLAPACCRQPTEGMNVQSTSQKALRSQSLVLELLKGEVGPARHTPVSELEYWCQSFGLSESRFGGRTQPPADQSHPAIAVNLESCIQCTRCVRACREEQVNDVIGLAYRGARAEIVFDLGDGMGDSSCVGCGECVQACPTGALMPSGNVAQENDDATVDSVCPYCGVGCLLTYHIKDKKIEYVTGRDGPSNHGRLCVKGRYGFDYVSHPDRITQPLIRRDGVAKGLTDQFDPKDPLKSFRPASWDEALDLAAQGFKTILSENGPNALAGFGSAKCSNEEAYLFQKLIRTGFGSNHVDHCTRLCHASSVAALLEGIGSGAVSNQVADVEQAEVIIVIGANPTENHPVAATFMKNATKNGATLIVMDPRRNQLARHATHYLQFRPDTDVALLNAMIHTIIDEDLVDKQFIADRTTDFDLVRENVKEFSPENMAEICGIDAEEIRCVARAYGQSRRAMIFWGMGISQHVHGTDNARCLIALSMMTGNIGRPGTGLHPLRGQNNVQGASDAGLIPMMFPDYRRVDDPEALAWFSDYWGTELDSTPGLTVVEITDAALSGQIKGMYIMGENPAMSDPDLNHSRAALAGLKHLVLQDLFLTETAAFADVVLPASAFPEKTGTFSNTDRRVQLGRQALDLPGDARQDLWIIQQIAKRLGLEWEYTDVRDVFNEMRHAMPSISGMTWERLESEHSVTYPCEEASDPGQSVVFEESFPTADGRGRFVPAHLKWADERPDQDYPFVLITGRQLEHWHTGAMTRRATVLNTIEPDAVVYSHPDDL
>MP0315_megahit_254590_8636-10774
MIYNIGMDDLARTTFGACPHDCPDTCAMIYEIVGNKLVSVKGNKSHPMTRGTLCVKLKDYEKRHYHPDRLIYPYKRVGAKGEKKFKRISWDEAITTITGKWKEIIEEHGPQAIMPYSYLGNQGLVHGLNGGDAFFNKMGATVCERTFCGEGSCTAWLTTVGPTAGVDPESYVHSKYIVLWACNSVSTNLHHWAIVQDARKKGAKVVVIDSYKSRTAKQADWHIAPKPGTDGALAIALINSMIEKDLIDKDYIEKYTNGFKELKNHVQKKTPSWASKITGISKDDIEKLAFELATVQPAAIRMGVALERHHGGGQTIRAVTCIPALTGAWRHVGGGITQFPVWEHPYKFDVICRPEWIPENTRVINALQVGRALNGEMDSKIPIKSMMCWNANPVTQAPETEKIISGLLKEDLFLVSAEHFISDTASYADILLPAAMGAELEDIILSWGHLYLTYNQKSIEAPGEALPNNEIFQKLAKAMGYDDSQFNWSDSECLENYIDWDAPASKGISLDYLKKNGFARLNVGTKDDRVPHKEGNFATESGKCEFILKGVTNFVAGPFRQMYEGFQPGEKLPELPDYVPNRESPDTNPELAKQFPLNMVSPKSHAFLNSCYANMESKIKVQGEQFVLVNKKDANARNIADGTKVKVFNDRGLFEAVAKITDDVNPGIVVSTLGYWRQLNKGTVNSISSANLADMGNAPTFSDNLIQIEKIA*
>MP0315_megahit_261199_10960-13041
MSSQRPSPALTQVLPSVCPLDCPDTCSLSVEVTGDQITSVRGSDANPFTAGVVCNKVTRAYPDFVHGPARLTHPLRRVGPRGSDQFERISWDAALDLVVAGFRAAIDAHGAQSILPLNYAGPHGELAGGSLDRRFFYRLGATRMNRGPLCGGVRGLAYESLYGNAPGMPPEQAQHADLIVVWGNNVTVSNLHLTRVVKAARAKGARLVVIDPKRIKIAQQADLYLQVKPGTDVVLAHALAAELERRGAFDAEFIAQWVHGAEDYMDEARRYSIEDAAEICGLAPRDILQLADWMQAAERLATSTGNGMERGRSGGSGLRAAMALNALLGQHGRLGAGVVAKSGLASPKTRARLQGDHLIDPDTRVVNILDVARLMLDRDQPTPINAVMIYNHNPVATHPDQARMIAALSQPEMFTVGCDVVMTDSMAYCDVILPAATHFEHDEIFAAYGQNYVQRAEPVIAPVGESLPNTEIFRRLAARFGYTEAAHQASDVQLMDDAMDASHPQFEGRLPSQMPTDRALEMQNSDGAALILCDTVTPDTETGRIELLSAALEAETGFGVPRFDPVPQDLPLVLITPSSDKRINATFGSAPLSAGPESIEVHPEDAAARGLEEGETVEVANARGAVTFRLKISDAMQRGVVYAPKGTWRISSETGLTANALIPVDVRTDIGDGACYNETFVELRAYGGRHAAE*
>MP0315_megahit_263249_1876-4086
MSHFLDRLQFFKRNEEPFSNGHGVTTNENRGWEDGYRRRWQHDKVVRSTHGVNCTGSCSWKIYVKDGLVTWETQQTDYPRTRPDLPNHEPRGCPRGASYSWYIYSANRLKHPKIRKRLVKLWRAAKAQYKDPVEAWRSIVEDPAKAKEYKQQRGLGGFVRAKWNEANEIIAAANVYTAKTYGPDRISGFSPIPAMSMVSYAAGARYLSLIGGNCLSFYDWYCDLPPASPQIWGEQTDVPESADWYNSNYIICWGSNVPQTRTPDAHFLTEVRYKGTKVIGITPDYSEVAKLTDQWLAPKQGTDAALAMAFGHVILKEFHVEKPSAYFADYVKRYTDFPVLVMLDKAEDGSLHQGRFLRASDLDGQLGQDNNPEWKTISINDKDGELVSPTGSVGYRWGEKGKWNITQTDGKSGDELDLRVSLKGSHDELVSVAFPYFGGAEHEFGYFQNTEHDDVLQRKVPAKKIKLADGSEAYVATVFDLTLANYGVDNGYDDPNVASSYDQDIPYTPAWQEQITGVPRADVIKVAREFASNADKTKGRSMVIVGAGMNHWYHMDMNYRGLINMLMMCGCIGQSGGGWAHYVGQEKLRPQTGWQPLAFGLDWQRPPRHMNGTSFFYNHSSQWRYEKLEMTEVISPMANKDKWSGSIIDFNSRAERMGWLPSAPQLGMNPLQLCRDAEAAGKSPQDYAVEQLKSGELNFACLEPENPQNYPRNLFIWRSNLLGSSGKGHEYMLRHLL
>MP0315_megahit_273613_2-844
TRLCHASSVAALLETIGSGAVSNPFYDCENSEVIIIIGANPTENHPVAATFFKNAAKDGSKLIVIDPRKSSLNKYAFESLNFRPGTDVALINSIMNVIVEEKLYDQQYIKGYTEGFEELKENVKKFPPEKMEKVTSIQAETVKTIARTYAKAKSAIIFWGMGISQHVHGTDNARALIALSLMCGQIGRPGTGLHPLRGQNNVQGASDAGLIPMMFPDYFSVSDGKNRKKLEKLWKSNLDPEPGLTIVEIMYGMIDGSIKGMYIMGENPAMSDPDTKHAREG
>MP0315_megahit_277231_2-1456
IIKKMLKSVIKKGFGGCPHDCPDTCAMIYEIKDNKLISVKGNKDHPYTRGGLCVKVKDFDKKHYHPDRLLYPLKRVGAKGEKKFERIKWSEAIKTITDKWKEIIKEYGPQAIIPYSYLGNQGLVHGLNGADAFFNKMGATVCERTFCGEGSCTAYLTTVGPTAGLDVESYIHSKYIVLWACNSISTNLHHWAVVKDAKKKGAKVVVIDPYKSRTAKAADWHISPKPGTDGALAMGVINSIIEQGLTDNEYIKNYTNGFSELSEHAKSKTPEWASKITGIKAEDIKKLAFELATIQPAAIRMGVALERHYGGGQTIRAVTCIPALTGAWRHVGGGLTQFPVWEHPYKFDVICRPDFIPENTRVINALQIGRALLGETHSDIPIKSMMCWNANPVTQSPEAEKIVEGLKREDLFLVSAEHFISDTASYADIVLPAAMGAELEDMILSWGHLYLTYNEKCLDPPGEALPNNKIFQKLASAMGYKDEQF
>MP0315_megahit_288399_2-775
ERGQGKWERISWDQAMLEVADKFLDYNIEYGPESVTCGLGTQMIMKRASYASLLRFANISGVQMPEAFAGVGDLFTGAQITLGHVTLGNTMAEIYKSKCCLIWFCNPAVTRIPDAHFFWEAKYNGTEVISISPDFNASAMHASKWLNPKPGSDIALAMAMVHTILKDRSFDTEYIKEQSDLPFLVRADNLKYLRETDFDTPEARDNLFYLWDEATNALVEAPGTGTPTAPPGTPEHLIKLPSIELAGIDPAIEGEWTV
>MP0315_megahit_290485_9389-12223
MNQETFTLTLDGAAVTAYPGDTLWQVAKRAGETIPHLCFKDAEGYRADGNCRACMVEVQGERALVASCLREAKPGMVVHSATSERSRVAREGVLEMLAVDQPPREQSPDASSHFWAMADQLAIDVGEVSERLPKRSERTTPTVHHVAERESAVVKDRSHSAMAVNLDACIECNLCVRACREVQVNDVIGLAHRGSASKIVFDFDDPMGDSTCVACGECVQACPTGALMPATLVDEHGVGDSVATDKQVDSVCPYCGVGCQLTYHLKNDEIVYVEGRNGPSNHNRLCVKGRFGFDYPRHPSRLTTPLIRREGVAKGLDPDFDPAQPLTHFREASWEEALEFAATGLITLKAEQGPQALAGFGSAKCSNEEAWLFQKLIRTGFGTNNVDHCTRLCHASSVAALMECLGSGAVTASFMQAANADVVILTGCNPAVNHPVAATFFKQVAKRGTQFIIIDPRGQALDAYAHLSVRFKPGADVALFNALLNVIVTEGLYDETYIAEHTEGFDALKAHVVDMTPEAMSAQCGVEAETIREVARLYANAERAMIFWGMGISQHTHGTDNARCLISLALACGHTGRPGTGLHPLRGQNNVQGASDAGMIPMVMPDYQPVGDDQLRSAFEELWNTPLDNQPGLTVVEIMDAIHAGTIRGMYILGENPAMSDPDLTHAREALGKLEHLVVQDLFVTETAQFADVILPASAWPEKDGSVTNTNRQVQLGRAAMPLPGDARPDWWIIQQLANRFGLGWHYQHPSEVFAEMKQGMASLDHISWERLEREQSVTYPCPSDDAPGQDVVFGDAFPREGGKAKFAATRPIPPDEPVDDDYPTVLTTGRQLEHWHTGSMTRRAKVLDELEPEAVASLSINEMQRLKLAPGDRLTITTRRGRITLAARVDPGMPDGMVFIPFAYAEAAANLLTNPALDPDGKIPEFKYAACRLAAVEKEEVTS*
>MP0315_megahit_292289_56593-59367
MSKQVTFTLDGEQVTAEAGLTIWEVANGRGLKIPHLCHKPQPGYRPDGNCRACMVEIEGERTLAASCIREPAEGMVVTTNNARATNARKMVMELLVADQPAQDIAHDKSSHMWDMAELNGVSESRFPKLEEGHIPLLDDSHVAMSVNLDACISCGLCVRACREVQVNDVIGMAGRGHNAYPTFDIADPMGASSCVACGECVQACPTGALMPATVVDEAQVGDSADFDTETESVCPFCGVGCKVSLKVKDGKVKYVEGINGPANEGRLCVKGRFGFDYIHHPHRLTKPLIRRDDAPAKGLNVDPGNLMTHFREATWDEAMDLAAKGLMRLREDDPKSVAGFGSAKCTNEEAYLFQKFIRQGFKHNNVDHCTRLCHASSVAALIENVGSGAVTATFNEIENADVAIIIGANPIENHPVAATYFKQFTKRGGKLIVMDPRGVGMRRYADEMLQFRPGADVSMLNAIMNVIVEEELYDSQYIHRWTENWEAEKEHLRQFTPEKMSEICGIDPEQLRRVARTFAGAQAGMIFWGMGVSQHIHGTDNSRCLISLALMTGNVGKSGAGLHPLRGQNNVQGASDAGLIPMFLPDYQTVTSDDVRRSFTDVWGGGDFSNEKGLTVTEIVDQVYAGNIKGMYIQGENPAMSDPDADHAREAFAKLDLMIVQDIFLTETANFADIILPASALYEKNGTVSNTNRQVQRVRPAVAPPGEAREDWMITVELAQRIGLPWAYKDVSEVFGEMKLNMKSLDNITWERLETETITYPSLSETDPGQAIVFGDGFPRPEGRAKFTPASVIPPDEAPDDEYPMIMTTGRQLEHWHTGSMTRRSLVLDTVEPEANCSLHPRTLRALGVEPGEMIRLSTRRGSIEIMARADRAVAEDMVFVPFAYVEAAANILTNPAIDPYGKIPEFKFSAVRVEKAVGEIAAE*
>MP0315_megahit_298118_274-2334
MIHTSACPHDCPSTCALEVEKIDSHHIGKVRGAPENSYTAGVICSKVARYRERIHHPDRLTQPLRRRGDKGSGEFEPITWNDALDETAEALLTAEQRHGSESIWPYFYAGTMGLVMRDGIHRLRHAKRYSGQHSTICVTLAWNGFIAGTGRLAGADPREMAASDLVVIWGTNAASTQINVMTHALKAQRERRAKIVVIDTYRNTTAKQADLFLCVRPGTDGALACAVMHVLFRDGYANWDYLNRYTDCPRELEAHLKSRTPAWAENVSGVPASKIEEFASLVGKTPRSFFRLGYGFSRQRNGAANMHAALCIPAVTGAWLHEGGGAFHNNGAIYHWNKTMIEGLDVQDPDIRVLDQSRIGAVLTGDKEALCGGGPVTALFIQNTNPMSVAPDLNQVHKGFARKDLFVCVHEQFMTETASVADIVLPATMFLEHDDVYAGGGHQHIILGPKIIEPPEGCRSNHQLVCALAKRLGITHPGFDMSARELIDWTLQESGWGTLQNLEQERWIDCQPSFAESHYVDGFAHANGKFHFAPDWQALKPRGFGPAGRTPPALPDHWSIIEEATDELPFRLVTAPARHYLNSTFNETSTSIRRERRPSVMLHPQDASMLGVEEGDTVRLGNGRGEVRVHAECFDGLQRGVAIVESIWPNHAFIDGKGINVLTGADPVAPVGGAAFHDNRIWIQPV*
>MP0315_megahit_299424_5287-6870
MLRHLLGTKHGLMGKDLGEDGGKKPEDIKWVDEAAEGKVDLLVTLDFRMSTTCLYSDIVLPTATWYEKDDLNTSDMHPFIHPLSAAVDPVWESRSDWDIFKGIAKQFSKTAVGHLGVEKDLVTLPILHDTPAEIAQPFGVKHWWKGECDLIPGKTAPNMIVVERDYPNTYARFTSVGPLLEKLGNGGKGINWNTDAEVEFLGQLNRRHVEEGANKGRPKIETAIDAAEVILSLAPETNGQVAVKAWSALSEFTGLDHTHLAKPKEEEKIRFRDVQAQPRKIISSPTWSGLEDEHVSYNAGYTNVHEYIPWRTVTGRQQFYQDHEWMRDFGETMCLYKPPINLKTVKPIMNKQPNGNTEIALNWITPHQKWGIHSTYSDNLLMLTLSRGGPIVWISEPDAQRAGIVDNDWIEVFNVNGAIAARAVVSQRVPEGMSMMYHAQERIVNVPGSEMTKTRGGIHNSVTRAVMKPTHMIGGYAQQAYGFNYYGTVGCNRDEFVIVRKMAKVDWLDDDSVEQNADEFNNFGAEG*
>MP0315_megahit_300250_8534-12316
MSHFIDRLNFFRKAREPFANEHGELRSESRDWEDSYRARWQHDKVVRSTHGVNCTGSCSWKIYVKNGLVTWETQQTDYPRTRPDLPNHEPRGCPRGASYSWYLYSANRLKYPLIRKPLLALWREALKANPDPVDAWASIVEDPAKTKQYKRARGMGGFVRGNWDELNELVAASNVYTAKQYGPDRIIGFSPIPAMSMVSYAAGSRYLSLIGGVCMSFYDWYCDLPPASPMTWGEQTDVPESADWYNSGYIIAWGSNVPQTRTPDAHFFTEVRYKGTKTVSITPDYAEVSKLTDEWLSAKQGTDAALAMAMGHVILKEFHLDNPSAYFTDYVRRYTDMPFLVELEAREDGSFAPGRQLRASDFDAALGQESNPEWKTVAWDETRDQLVVPRGSIGFRWGETGDEVGKWNLESLDAAGTEIKPLLSLANHHDSVARVAFPYFGGIEHEHFEHVKGAGVGAADDLLFHNLPAKRLKRADGSEMLAVTVFDLMCANYGIDRGFVGDGEDDGATSFDQVRPYTPAWQEKITGVSAEQCTRIAREFADNANKTNGRSMIIVGAGMNHWYHMDMNYRGLINMLVMCGCIGQSGGGWAHYVGQEKLRPQTGWTPLAFGLDWQRPPRHMNSTSFFYNHSSQWRYEKLEIKEILSPLAKAEDYPGSLIDFNVRAERMGWLPSAPQLDANPLRLAKKAEAAGMSTADYAVQQLKSGELRFAAEDPDAPENFPRNMFIWRSNLLGSSGKGHEYMLKYLLGTRHGIQGKDLGDFGGQKPEEVKWHEEAPEGKLDLLVTLDFRMSTTCLYSDIVLPTATWYEKDDLNTSDMHPFIHPLTAATDPAWESRSDWDIYKGIAKSFSKVCVGHLGEETDLVTLPMQHDSPGELAQPQVLDWKKGECAPIPGKTMPSLIEVKRNYPETYERFTSVGPLLESIGNGGKGIAWNTDAEVELLGKLNHRKLDGPHKGRPLIDSAIDAAEMILTLAPETNGAVAVKAWEALSKITGRDHTHLATPKQEEKIRFRDVVAQPRKIISSPTWSGLEDEHVSYNAGYTNVHELIPWRTVSGRQQFYQDHAWMRAFGESLLVYRPPIDTKAAKGFTLPADNGFKSKALNFLTPHQKWGIHSTYSDNLLMLTLNRGGPVVWLSETDAAEIDIEDNDWIEVYNANGSIAARAVVSQRVKAGMVMMYHAQERNVNVPGSEVTGTRGGIHNSVTRVCPKPTHMIGGYAQLSYSFNYYGTVGSNRDEFVLVRKMKHVDWLDGEGNDSVQEAVK*
>MP0315_megahit_302592_369-2273
MVEVILKEKLYQEAYIKEQSDLPLLVRTDTKEFLRREHLSLYGLLAVEDNVYYMWDEATDKIVQAPGTGRAIKPTGRDRRKHGTLELGNIEPTLEGRWNIKTLDGEIEVTTVFELLKEQCRDFTPEKATEITGVNAQVIRETARIFATANPSMIYAGYASCKWLHGDLLQRAMLLLLALTGSTGKEGGGLQVANAPIARGMNQFGFSGIGPAFRLISGTTWDYDHGNMKELTRKIYGKKLADTYDRYYQKSISEDWFPDYSKHGWKMGIFAGNNGANWRASNNSWRKNAFDELQTIVSLAPDMGVTSLHSDYVLPIAHHYERNDLMLQSRVPYLQVLNEAVAPLGESVDDWEANRRLAEAISRRATERGIPPIKDVVDGRTVRRDYKKTLELYTMEGRVQNSKDVAQFIINTSHGIPKITFEELSVKGIVKVNGVDNTAWDNEESPYHTEIVKSVVDKHPYETFTGRQQFYIDHEWFIEFGETLPTYKEPLSIEGYPLRMMMGHARHGIHSMWRDDSFLLSLQRGEPDIYVNPDDAEERGVKDDDMIRVFNSAGEFFAMAHVSSGIQPGMLFMYHGWDPKMFKHGKNFGEVIPTAGLIKPTSMAGDYGHLGYQPLAFAPNQTYKDFTCNFERSA*
>MP0315_megahit_303155_1-513
MIKLSRRNFLKGTTASGIGLALQYAVAPKVLANDTYRGFEDLYRKKWTWDKVVRGTHGTNCAGTCAFNVFVKNGVVWREEQQGEYEQIGDAPDFGPRGCQKGLRHHKYMYGNQRILYPLKRIGKRGEGKWQRISWEQATTEIADKFLDYATEYSPECISYGSGTQMAVKMA
>MP0315_megahit_307291_1861-3558
APPGTPEHLIKLPSIELAGIDPAIEGEWTVETKEGPIRVTTVFELTKRRAAQHTPEMAQEITGIHADIIRQVARKFASAKPSMIYAGYRASKYLHGDLLQRALFLLLCITGNTGKEGGGLTITNLAKDDAVFPFALSNPAAAFRVATLSRWDYVHADMKELNRDAFGAELAEEMDKYFQESVDRGWFPDYSKVPWKMAMFSGTNAAAWRSSGKRWRETAFSKLETIVSFATDMGITSMYSDYVLPIAHHYERHDFHLEPRTPYMQVIDKAVEPLGESVDDWTAYKRLAEAISKKAIERDIQPIDDNVIGVPIKRDFKKFLDDYTKNGSIKSVKDVIQFLLDNSSGIQSVSYDELAEKGFLRNKGSETTVHSKESPYYSDIWESVHEKRGYKTLTHRQQFYIDHEWFFEFDEVLPRHKDALVNEGYPMKMIMGHARHGIHSMWRDDSFLLSLQRGEPDIYVNPKDAEKKGVVDGDLIQIFNKTGSFICQAHLTSGVGQNMLYMYHGWDPMMFKNRQNFGAVVQTAGLIKPTSLAGDYGQLGWKPFAYEPNHTFHDYTCDFEKYQGV*
>MP0315_megahit_311576_2-943
FADHRYAKMTIQWGKNLIENKMPEAHWYTEIMERGGTLVAIAPEYNPPATKADYWVPVRAGLSDIALFLGCAKIIMDEGLVDIDYVKDYTDMPLLVRTDNLIRLHPDDFIPGYKAQQLPKDGFTTKWMKNYNRNQMPDYTVWDANTNKPVAINREDIGAKMRKKNIDPVLDGVYDIKLVNGKTVSVMPLYEMHKIHYKDYDIDTVNQICHAPKDLIVRLARDMATIKPVEIHYGEGINHYFHATMHNRASFVPLMLTGNVGPKGSGAMTWAGNYKAGNYQGSHWSGPGFAAMVAEDPFNTELDSSKNIDWNKVK
>MP0317_megahit_6770_1-555
FDKYFQESVDRRWFPDYGQTPWKMGIYAGSNAANWRVSGKRWREEGLGQLEFIVTMTPDMSATAMYSDYVLPIASHYERKDFMLESRTPYIQVLDEAVPPLGESVDDFEAYRRLTEAISRRATERGVAPVEDNVYGMPVLRDMTKYYDQLTMDGQIKSTVDIAQWLMDNNPGVPEMSFEELADRG
>MP0317_megahit_10971_1-585
LNKYAFEGLGPRLRIAALATWDYAKSKNRELNAAIYGDEIADHIDSHYREAIERGWMPDYGEKPWNMAIMAGHNPVSWRASGERWRETALSRVKTLVAITPDMSATAMHSDYVLPAAHHYEIQDMTMEGRTPYVHVLNAAVEPLGDSKPDWFIQKELLEKISQLAVERNIEPIQDSMFGQPIERDYTQAGELFTL
>MP0317_megahit_72255_422-2791
MSHFLDRLQFFKRNEEPFSNGHGVTTNENRGWEDGYRRRWQHDKVVRSTHGVNCTGSCSWKIYVKDGLVTWETQQTDYPRTRPDLPNHEPRGCPRGASYSWYIYSANRLKHPKIRKRLVKLWRAAKAQYKDPVEAWRSIVEDPAKAKEYKQQRGLGGFVRAKWNEANEIIAAANVYTAKTYGPDRISGFSPIPAMSMVSYAAGARYLSLIGGNCLSFYDWYCDLPPASPQIWGEQTDVPESADWYNSNYIICWGSNVPQTRTPDAHFLTEVRYKGTKVIGITPDYSEVAKLTDQWLAPKQGTDAALAMAFGHVILKEFHVEKPSAYFADYVKRYTDFPVLVMLDKAEDGSLHQGRFLRASDLDGQLGQDNNPEWKTISINDKDGELVSPTGSVGYRWGEKGKWNITQTDGKSGDELDLRVSLKGSHDELVSVAFPYFGGAEHEFGYFQNTEHDDVLQRKVPAKKIKLADGSEAYVATVFDLTLANYGVDNGYDDPNVASSYDQDIPYTPAWQEQITGVPRADVIKVAREFASNADKTKGRSMVIVGAGMNHWYHMDMNYRGLINMLMMCGCIGQSGGGWAHYVGQEKLRPQTGWQPLAFGLDWQRPPRHMNGTSFFYNHSSQWRYEKLEMTEVISPMANKDKWSGSIIDFNSRAERMGWLPSAPQLGMNPLQLCRDAEAAGKSPQDYAVEQLKSGELNFACLEPENPQNYPRNLFIWRSNLLGSSGKGHEYMLRHLLGTKHGLMGKDLGEDGGKKPEDIKWVDEAAEGKVDLLVTLDFRMSTTCLYSDIV
>MP0317_megahit_118865_498-944
MTKLSRRNFLQGTTASGIGLALQYAVTPKILASDTYRGFEDLYRKKWTWDKVVRGTHGTNCAGTCAFNVYVKNGVVWREEQQGEYEQLGDAPDFGPRGCQKGLRHHKYMYGKQRILYPLKRIGKRGEGKWQRISWEQATTEIADKFLDY
>MP0317_megahit_119679_1370-3052
GFKTNNVDHCTRLCHASSVAALLETIGSAAVTAPVINCLDSDVIVVIGANPTSNHPVAASFIKNAAENGAELIVIDPRRNGLENYAGHYLQFTPGSDVALLNALLNVIIEEELFDRQYVEAQTEGFQALSEHIKSFTPDNMSPLCGINAEELRTVARKISRARAAMIFWGMGIAQSTHGTDNARCLISLALICGHIGRRGAGLHPLRGQNNVQGASDAGLIPMMYPDYRLVEDTEAQNDFEAFWGTKLDPKKGLTVVEIINAVSEKKITGMYVMGENPAMSDPDSHHTREALAKLSHLVVQDIFLTETASFADVILPASAWPEKDGTVTNTDRRVQLGRKALDMPGDARQDWWIIQEIARRMGLDWNYSGPEQIHEEMRGCMPSMKHIPWERLEKEDAVTYPCDDETTPGHDIIFSDGFPTKSGRGRLVPAEILPADEIPDQQYPFILTTGRLLEHWHTGAMTRRAANLNEIEPEPAVHICAKDMEEYGVQPGEMVSISTRRGNISLTARCEPSVPEGLIFMPFCYPDAAANILTNPALDPTGKIPELKFAAAKLEKHVS*
>MP0317_megahit_127032_3-1295
WDELNELVAASNVYTAKQYGPDRIIGFSPIPAMSMVSYAAGSRYLSLIGGVCMSFYDWYCDLPPASPMTWGEQTDVPESADWYNSGYIIAWGSNVPQTRTPDAHFFTEVRYKGTKTVSITPDYAEVSKLTDEWLSAKQGTDAALAMAMGHVILKEFHLENPSAYFTDYVRRYTDMPFLVELEVREDGSFAPGRQLRASDFDAALGQENNPEWKTVAWDETRDQLVVPRGSIGFRWGETGDEVGKWNLESLDAAGTEIKPLLSLANHHDSVARVAFPYFGGIEHEHFEHVKGAGVGAADDLLFHNLPAKRLKRADGSEMLAVTVFDLMCANYGIDRGFAGDGEDDGATSFDQIRPYTPAWQEKITGVSAEQCTRIAREFADNAHKTNGRSMIIVGAGMNHWYHMDMNYRGLINMLVMCGCIGQSGGGWAHYV
>MP0317_megahit_138101_2-1669
VRADVSHPAIAVNLDACIQCTRCVRACREEQVNDVIGYAFRGKHSKIVFDMDAPMGESTCVACGECVQACPTGALMPAKNVGLVKTDKKVDSVCPYCGVGCLLSFNIKNNHIQYVDGRDGPANKSRLCVKGRYGFDYIHHPDRLKKPMIRRENCKKTSELIAPENMHKFFREATWDEALNFAAEGFNKIKNNKSSQSLAGFGCAKGSNEEAYLVQKLVRTGFGTNNVDHCTRLCHASSVAALLETIGSGAVSNQVSDGSYADVIIVIGARPHENHPVAATFLKNASERGSKLIIIEPYNSDIALHSSHFLQLRPGTDVLLLNAMMHVIINENLHNKKFIDEHTNGFEEIIETIKNYSPEKVSPICGIEVNVIKEVARLYATSESSIIFWGMGISQHIYGTDNARCLISLALMTGQIGRESTGLHPLRGQNNVQGASDVGLIPMVYPDYQPVTDSAIRNKFEKLWGQKLDPNDGKTVVEIIHAIYNKDINGLYIMGENPAMSDPNLNHARNALSKLDHMVVQDIFFTETCGYADVILPASAFPEKEGTFTNTDRRVQ
>MP0317_megahit_140091_3-926
IVEMLDDPENDSSLGMLCVKGRFGYTFVHHEDRLTEPLVRRNGSLQPATWDEALDFITDKLLSYEGDSFATLCSAKATNEDGYIQQKFSRLVMQSNHIDHCTRLCHSPSVEAMLASLGSGATSNSYIDYEEAGCLLIIGSDANSNHPVAASRMRRAVVERGAKLIVINPRRIDMCDYADIWLRPRPGTDVALLNGMAHVILENGLADENFIKNRTEGFEDWSDIVTKYTPEYVESITGVNEADIMEAARMYAAPPFSGSCLIWGMGITQHTTGTANAHGLLNLAFATGQLGKPGSGISPLRGQNNVQG
>MP0317_megahit_142312_3-1136
LLGTKHGLMGKDLGEDGGKKPEDIKWVDEAAEGKIDLLVTLDFRMSTTCLYSDIVLPTATWYEKDDLNTSDMHPFIHPLSAAVDPVWESRSDWDIFKGIAKQFSKTAVGHLGVEKDLVTLPILHDTPAEIAQPFGVKHWWKGECDLIPGKTAPNMIVVERDYPNTYARFTSVGPLLEKLGNGGKGINWNTDAEVEFLGQLNRRHVEEGANKGRPKIETAIDAAEVILSLAPETNGQVAVKAWSALSEFTGLDHTHLAKPKEEEKIRFRDVQAQPRKIISSPTWSGLEDEHVSYNAGYTNVHEYIPWRTVTGRQQFYQDHEWMRDFGETMCLYKPPINLKTVKPMMNKQPNGNTEIALNWITPHQKWGIHSTYSDNLLM
>MP0317_megahit_145740_3-701
ANMMALLDSIIRGRGPGKVLGGRAWSNYTWHGDQAPGHSWTHGMQTSDIDFADHRYAKMTIQWGKNLIENKMPEAHWYTEIMERGGTLVAIAPEYNPPATKADYWVPVRAGLSDIALFLGCAKIIMDEGLVDIDYVKDYTDMPLLVRTDTLIRLHPDDFIPGYKAQQLPKDGFTTKWMKNFNRSMMPDYTVWDTNTDKPVAITREDIGAKMRKKNIDPALDGVFDIKLVSGKT
>MP0317_megahit_156384_3-1136
MGIGMTNDEQWIKTTCPRDCYDGCGIIVHKRNGEIFKVKGNRDHPSTRGPLCAKCAVSYNGVWLDENARLLYPLKRSGNKGAGEFERITWDEALTEIAQRFADIDRRHGADRIYQTHYTGTCSVIAGNFPKRFFDHIGATEVNPDTVCNAAGHAALSYVFGNSVTGFDPRTVRDSECILIWGANPSHCGPHVHKHWLREHGAKVIVIDPVRTDTAVSADLHLQVRPGADAALAFAMLHVIRREALVDENYIRDHVQGYEEVLPSIECCTPEWGKAVTDIPVTLIEQAARLYARGPSLLWLGQGLQRQPRGGNVFRACAMLPALTGNIGKPGAGFYYLNDTIGIGGRGGRAPGYEKPQFNDGPATVSQMDIPGLLQDPA
>MP0317_megahit_164479_1-900
VPAEQCTRIAREFADNAHKTNGRSMIIVGAGMNHWYHMDMNYRGLINMLVMCGCIGQSGGGWAHYVGQEKLRPQTGWTPLAFGLDWQRPPRHMNSTSFFYNHSSQWRYEKLEIKEILSPLAKAEDYPGSLIDFNVRAERMGWLPSAPQLDANPLRLAKKAEAAGMSTADYAVQQLKSGELRFAAEDPDAPENFPRNMFIWRSNLLGSSGKGHEYMLKYLLGTRHGIQGKDLGDFGGQKPEEVVWRDEAPEGKIDLLVTLDFRMSTTCLYSDIVLPTATWYEKDDLNTSDMHPFIHPLTAA
>MP0317_megahit_165848_3-1859
NHPERLERPLIRRDDVPKGLNEHFDPADPLRMFREADWEEALEYSAGGLRRIRDEHGGNALAGFGSAKGSNEEAYLFQKLVRTGFGTNNVDHCTRLCHASSVAALLEGIGSGAVSNQVADVANAEVIVVIGANPTSNHPVAATFMKNAARSNASLVIIDPRRTDLSRHAHHFLQFRPDTDVALLNAMIYTIIEEDLVDQSYVNQYTEDFEKIRENIAGYSPEAMAPLCGIDAVKIREVARLYGSSRHSMIFWGMGISQHIHGTDNARALIALALMTGNVGRPGTGLHPLRGQNNVQGASDAGLIPMMLPDYQRVDDRDARAWFEQYWRVNLDEHPGLTVVEIMNAALDGEVRGMYVMGENPAMSDPDLNHSRQALASLEHLVVQDLFLTETAAYADVVLPASAFPEKTGTFSNTDRRVQMGRKALDLPGEAREDLWIIQEIAKRLGLEWTYGDVSEVYEEMRGAMPSIGGMSWDRIERESSVTYPCQDENDPGQSVVFGDGFPTASGRGRFVPADLIWADERPDDQYPCVLITGRQLEHWHTGAMTRRASVLNAIESHPVVSLHPDDLEQVGVAEGALVRVESRRGELVAYARADSGLRSREVFIPFCYVEAAANLLTN
>MP0317_megahit_181804_195-1877
SATAYLATVGPTAGLDVESYVHSKYIVLWACNSMSTNLHHWAIVQDAKQKGAKVVVIDAYASRTAKQADWHISPKPGTDGALAMAVINSIIEQDLVDKDYVDNYVVGYEELAVRAKDRTPEWAEEITGVAAADIRQLAKDLATEQPAAIRMGVALERSYGGGQTIRAVTCIPALTGAWRHVGGGVTQFPVWEHPYKFDVICRPDLIPEGTRVINALQIGRALSGEMDLDIPIKSMMFWNANPLTQSPETDKIAAGLMDEDLFMVCADHFITDTAAYADIVLPASMGAELEDMILSWGHLYLTYNAKSVESPGEAIPNSEIFRRLAERMGYEEEQFKWSDSECLENYVDWDAPACEGIDLDYLRNNGFARLNVGTKDDRCPHKEGNFPTPSGKCEIKLEGATNFVAGPFRQMYDAYQPGEPLDTLPDYVPPRESPETNPELAKKYPLNIVSPKSHGFLNSCYANMDHKIKGQKEQFVLINADDAKSRDINDGDKVRVFNDRGAFEGDAKITDDVNAGLIVATLGYWRQLNKGTVNCISSAEFVNMGHAPTFSDNLVQLECV*
>MP0317_megahit_184170_3-965
GAVTAPFYEVEHSEVIIVIGANPTENHPVAATFFKNAAKRGKKLIVMDPRGHALKQHSSHMIQFKPGSDVALLNSMMNVIIEEKLFNSDYIKEHTSGFDELKDHLRNFSPEKMESRTGIKPDTIREIARLFANTNKGIIFWGMGISQHIHGTDNARCLISLALMTGNVGRRGTGLHPLRGQNNVQGASDAGLIPMMYPDYQLVENEKNKNFFEKFWNTKLDEKKGLTVVEIMNAIHDKQIKGMYILGENPAMSDPDLNHAREALQKLDHLIVQDIFLTETATYADVILPASAWPEKNGTVTNTNRQVQMGRKAIEAPGLAK
>MP0317_megahit_184351_116-1033
MIYNIGMDDLARTTFGACPHDCPDTCAMIYEIVGNKLVSVKGNKSHPMTRGTLCVKLKDYEKRHYHPDRLIYPYKRVGAKGEKKFKRISWDEAITTITGKWKEIIEEHGPQAIMPYSYLGNQGLVHGLNGGDAFFNKMGATVCERTFCGEGSCTAWLTTVGPTAGVDPESYVHSKYIVIWACNSVSTNLHHWAIVQDARKKGAKVVVIDSYKSRTAKQADWHIAPKPGTDGALAIALINSMIEKDLIDKDYIEKYTNGFKELKNHVQKKTPSWASKITGISKDDIEKLAFELATVQPAAIRMGVAL
>MP0317_megahit_186838_3-1187
MEETDVILQWGSNARAAHPIFFHHVLQGLRNGARLWAVDPRRSASAKFADAWLGLNVGTDIALAHGVAREIIAAGLVNREFVDRATTGFEEFAAYIDDWTLEHTEEVTGVPASAIREMAHAYATAPTAQILWTLGITEHHTGVDNVLSLCNLSLLTGHVGRWGSGLCPLRGQNNVQGGGDMGALPNKLPGFQDVEDDEARARFEAVYGTTIPAQNGWNLTEMFEAMGRDELKALWVIGENPADSEADVSHARELLGKLDVMVVQDVFMTRTAEMADVVLPAALGWAESDGTVTNSERRVQRTRAAVPPPGQARQEIDIVADLAERMGATDWGRPTAEELWEELRTLSPMHTGMSWERLEAEGGIQWPCPEEGHPGSPFLHGRLWERPAGGRLAPF
>MP0317_megahit_187347_286-702
RLTMGHARHGVHSLYRDDSLLVSLQRGEPDIHVNPDDAKARDVEDGSLIRVFNSFGSFVAMAHVTASMQPKQLFMYHGWDPMMFRGHQNFNSVISTAGLLKPVQMISGYGHLNFRAPVNVPNQTHHDCTCEFEKYVGA*
>MP0317_megahit_196965_345-1286
MLKSVIKKGFGGCPHDCPDTCAMIYEIKDNKLISVKGNKDHPYTRGGLCVKVKDFDKKHYHPDRLLYPLKRVGAKGEKKFERIKWSEAIKTITDKWKEIIKEYGPQAIIPYSYLGNQGLVHGLNGADAFFNKMGATVCERTFCGEGSCTAYLTTVGPTAGLDVESYIHSKYIVLWACNSISTNLHHWAVVKDAKKKGAKVVVIDPYKSRTAKAADWHISPKPGTDGALAMGVINSIIEQGLTDNEYIKNYTNGFSELSEHAKSKTPEWASKITGIKAEDIKKLAFELATIQPAAIRMGVALERHYGGGQTIRAV
>MP0317_megahit_210062_1-1749
EAFAGVGDLFTGAQITFGHVTLGNTMAEIYKSKCCLIWFCNPAVTRIPDAHFFWEAKYNGTEVISISPDFNASAMHASKWLNPKPGSDIALAMAMVHTILKDRSFDTEYIKEQSDLPFLVRADNLKYLRETDFDTPEARDNLFYLWDEATNALVEAPGTGTPTAPPGTPEHLIKLPSIELAGIDPAIEGEWTVETKEGPVRVTTVFELTKRRAAQHTPEMAQEITGIHADIIRQVARKFASAKPSMIYAGYRASKYLHGDLLQRALFLLLCITGNTGKEGGGLTITNLAKDDAVFPFALSNPAAAFRVATLSRWDYVHADMKELNRDAFGAELAEEMDKYFQESVDRGWFPDYSKVPWKMGMFSGTNAAAWRSSGKRWRETAFSKLETIVSFATDMGITSMYSDYVLPIAHHYERHDFHLEPRTPYMQVIDKAVEPLGESVDDWTAYKRLAEAISKKAIERDIQPIDDNVIGVPIKRDFKKFLDDYTKNGSIKSVKDVIQFLLDNSSGIQSVSYDELAEKGFLRNKGSETTVHSKESPYYSDIWESVHEKRGYKTLTHRQQFYIDHEWFFEFDEVLPKHKDAL
>MP0317_megahit_216837_102-2216
MANSINADRRVHGWCALCRSRCGCISIIRDGRLTAVEPDRDHPTGRSLCAKGQAAPELVYSADRILYPMKRTRPKGDSDPGWSRISWDEALDTTASQLLENARQFGPESVAFAITTPSGTAISDSIHWVERLMHAFGSANNCYGTEICNWHKDVAPTYTFGTGVGVPDLDHAGCILLWGYNPNGSWLAQAQRLADAKRRGARTIVVDPRRSGPGVKADQWLQVRPGTDGALALGLAHLIIAEGNYDADFLRRQSNGPALVHSKEKRLLVEADLSRNGSISACVGWDQACSVPALLGRAVSTGGSLPDWLLEGEVEVDTLNGPVVCRPVFDHYTVLCKDYTPSKVETITGVPAAQVIESARLIWASRPVSWYAWSGVGQHTNATQTARAITLLYTLTGSLGRVGGNYQAARLPVPDLSGLALRTSRQRALTLGLASKPLGPPKDSWCTSDDLYRAIIEADPYPVRSLLTFGANLLVSHAGTRRGAEALKMLDFQVHADLFLNPTAAYADIFLPVNSPWEREVLRAGFEISPQAQSWVQLRPAVIPSRGESRDDGWIAFQLAKRLGLSDAFWGCDQEAALREYASATGLSLETLRANPQGMNADPESIQDASQEVGFATPSGRIEIWSETFRTHGYSPLPDYVEPALSPVSRPELLAEFPLVLGSTKPHQFCHSQHRNLPSLRRMLPDPIMEIHPDAARARDIQDGD
>MP0317_megahit_219321_1-1785
MIHTSACPHDCPSTCALEVEKIDSHHIGKVRGAPENSYTAGVICSKVARYRERIHHPDRLTQPLRRRGDKGSGEFEPITWNDALDETAEALLTAEQRHGSESIWPYFYAGTMGLVMRDGIHRLRHAKRYSGQHSTICVTLAWNGFIAGTGRLAGADPREMAASDLVVIWGTNAASTQINVMTHALKAQRERRAKIVVIDTYRNTTAKQADLFLCVRPGTDGALACAVMHVLFRDGYANWDYLNRYTDCPRELEAHLKSRTPAWAENVSGVPASKIEEFASLVGKTPRSFFRLGYGFSRQRNGAANMHAALCIPAVTGAWLHEGGGAFHNNGAIYHWNKTMIEGLDVQDPDIRVLDQSRIGAVLTGDKEALCGGGPVTALFIQNTNPMSVAPDLNQVHKGFARKDLFVCVHEQFMTETASVADIVLPATMFLEHDDVYAGGGHQHIILGPKIIEPPEGCRSNHQLVCALAKRLGITHPGFDMSARELIDWTLQESGWGTLQNLEQERWIDCQPSFAESHYVDGFAHANGKFHFAPDWQALKPRGFGPAGRTPPALPDHWSIIEEATDELPFRLVTAPARHYLNSTFNETSTSIRRE
>MP0317_megahit_225052_3-482
MSHFIDRLNFFRKSREPFANEHGELRSESRQWEDSYRARWQHDKVVRSTHGVNCTGSCSWKIYVKNGLVTWETQQTDYPRTRPDLPNHEPRGCPRGASYSWYLYSANRLKYPLVRKPLLALWREALKANPDPVDAWASIVEDPAKTKQYKRARGMGGFVR
>MP0317_megahit_239644_1083-2321
SKVCVGHLGEETDLVTLPMQHDSPGELAQPAVMDWKKGECAPIPGKTMPSLIEVKRNYPETYERFTSVGPLLESIGNGGKGIAWNTDAEVELLGKLNHRKLDGPHKGRPLIDSAIDAAEMILTLAPETNGAVAVKAWDALSKITGRDHTHLARPKHEEKIRFRDIVAQPRKIISSPTWSGLEDEHVSYNAGYTNVHELIPWRTVSGRQQFYQDHAWMRAFGESLLVYRPPIDTKAAKGFTLPADNGFKSKALNFLTPHQKWGIHSTYSDNLLMLTLNRGGPVVWLSEADAAEIDIEDNDWIEVYNANGSIAARAVVSQRVKAGMVMMYHAQERNVNVPGSEVTGTRGGIHNSVTRVCPKPTHMIGGYAQLSYSFNYYGTVGSNRDEFVLVRKMKHVDWLDGEGNDSVQEAVK*
>MP0317_megahit_248635_3-1616
LEGIGSGAVSNQVADVAQAEVIIVIGANPTENHPVAATFMKNAAQKGATLIVMDPRRNQLARHATHYLQFRPDTDVALLNAMIHTIIDEGLVDEQFIAERTTDFDLVRENVKDFSPENMAEICGIDAEAIRCVARAYGQSRRAMIFWGMGISQHVHGTDNARCLIALSMMTGNIGRPGTGLHPLRGQNNVQGASDAGLIPMMFPDYRRVDDPEALAWFSDYWGTELDSTPGLTVVEITDAALSGQIKGMYIMGENPAMSDPDLNHSRAALAKLEHLVLQDLFLTETAAFADVILPASAFPEKTGTFSNTDRRVQLGRQALDPPGDARQDLWIIQQIAKRLGLKWEYADVRDVFNEMRDAMPSISGMTWERLESEHSVTYPCEKASDPGQSVVFEESFPTADGRGRFVPADLKSADEKPDQDYPFVLITGRQLEHWHTGAMTRRASVLNTIEPGAVVYSHPDDLDALGMKDGDLVKVSSRRGEIMAPCRSDDGLQPKSIFIPFCYQEAAANLLTNAALDPVGKIAEVKYCAVNLTAPN*
>MP0317_megahit_251233_2-724
WFPDYSKHGWKMGIFAGNNGANWRASNNSWRKHAFDELQTIVSLAPDMGVTSLHSDYVLPIAHHYERNDLMLQSRVPYLQVLNEAVAPLGESVDDWEANRRLAEAISRRATERGIPPIKDVVDGRTVRRDYKKTLELYTMEGRVQNSKDVAQFIINTSHGIPKITFEELSVKGIVKVNGVDNTAWDNEESPYHTEIVKSVVDKHPYETFTGRQQFYIDHEWFIEFGETLPTYKEPLSIEGY
>MP0317_megahit_251579_2642-3139
FYIDHEWFIEFGETLPTYIEPLSIKGYPLRMMMGHARHGIHSTWRDDSFLLSLQRGEPDIYVNPDDANERGVKDGDSIRIFNSAGEFFAMAHVSSGIQPSMLFMYHGWDPKMFKHGKNFGEVIPTAGLIKPTSMAGDYGHLGYQPLAFAPNQTYKDFTCDFERSS*
>MP0317_megahit_254985_2-499
WITPHQKWGIHSTYSDNLLMLTLSRGGPIVWISEPDAQRAGIVDNDWIEVFNVNGAIAARAVVSQRVPEGMSMMYHAQERIVNVPGSEVTKTRGGIHNSVTRAVMKPTHMIGGYAQQAYGFNYYGTVGCNRDEFVIVRKMAKVDWLDDDSVEQNADEFNNFGAEG*
>MP0317_megahit_267551_2-787
MTKLSRRNFLKGTTASGIGLALQYAVTPKVLANDTYRGFEDLYRKKWTWDKVVRGTHGTNCAGTCAFNVFVKNGVVWREEQQGEYEQLGDAPDFGPRGCQKGLRHHKYMYGNQRILYPLKRIGKRGEGKWQRISWEQATTEIADKFLDYATEYNPECISYGSGTQMSVKMASFAALLRFANITGVTVPEFFSGVGDLPTGSYMTLGQVYTGDTFASVYKSKCVLIWMSNPAATRIPDAHFFWEARYNGTQVIAISPEFTPTA
>MP0317_megahit_268542_1-2283
DLARKKWTWDSITHSTHGTNCTGQCAFNVYVKNGVVWREEQQGEYGASSDAPDYGPRGCQKGLRHSKYMYGKQRILYPLKRVGERGQGQWERISWDQAMLEVADKFLDYNVAYGPESVTCGLGTQMVMKRASYASLLRFANISGVQMPEAFAGVGDLFSGAHITFGHVTLGNTMAEIYKSKCCLIWFCNPAVTRIPDAHFFWEAKYNGTEVISISPDFNASAMHASKWLNPKPGSDIALAMAMVHTILEDRSFDAEYIKEQSDLPFLVRTDNLKYLRETDFAIPEARDNLFYLWDEATNALVEAPGTGTPPAPPGTPEHLIQLPSIELAGIDPAIEGEWTVETKDGPVKVTTIFELTKKRAAQHTPEMAQEITGIHADIIRQVARKFASAKPSMIYAGYRASKYLHGDLLQRALFLLLCITGNTGKEGGGLTITNLAKDDAVFPFALSNPAAAFRVATLSRWDYVHADMKELNEDAFGKELADEMDKYFQESVEKGWFPDYSKVPWKMGMFSGTNAAAWRSSGKRWRETAFGKLETIVSFATDMGTTSMYSDYVLPIAHHYERHDFHLEPRTPYMQVIDKAVEPLGESVDDWTAYKRLAEAISQRAIERDVQPIDDNVIGVPITRDYKNFLDDYTSKGSIKSVKDVIQFLLDNSSGIQSVSYDELAEKGFLRNKGSETTVHSKESPYYSDIWESVHEKRGYKTLTHRQQFYIDHEWFFEFDEVLPKHKDALVNEGYPMKMIMGHARHGIHSMWRDDSFLLS
>MP0317_megahit_271074_2-778
DKVVRGTHGTNCAGTCAFNVFVKNGVVWREEQQGEYEQIGDAPDFGPRGCQKGLRHHKYMYGNQRILYPLKRIGKRGEGKWQRISWEQATTEIADKFLDYATEYSPECISYGSGTQMAVKMASFASLHRFANITGVTVPEFFSGVGDLPTGSYMTLGQVYTGDTFASVYKSKCVLIWMSNPAATRIPDAHFFWEARYNGTQVIAISPEFTPTAMHASFWLNPKPGTDSALAMAMVEVILREKLYQEAYIKEQSDLPLLV
>MP0317_megahit_271567_1-1707
AYLFQKLIRTGLKTNNVDHCTRLCHASSVVALLETIGSGAVTAPFYEVEHSEVIIVIGANPTENHPVAATFFKNAVKKGSRLIVMDPRGLALRKQATHMLQFKSGSDVALLNSIMHVIVEEKLYNTEYIKDHTLGFEELKEHLKSFQPEKMEKISGINPSIIKEVARIFATTKKGIIFWGMGISQHVHGTDNARCLISLALMTGNVGRQGTGLHPLRGQNNVQGASDAGLIPMMYPDYQLVEKDNNKEFYEKFWDTELDPNNGLTVVEIMDAIHNNEVKGMYILGENPAMSDPDLNHARSALQKLQHLVVQDIFLTETSTYADVILPASAWPEKNGTVTNTNRQVQMGRKAIDTPGEAREDWWITNEIGKRLGLEWNYKHPKDIFNEMSKAMPSLKNITWDRLDKEGSVTYPCNSPDSKGEEIVFGDSFPTPDGRGKFVSANVTSPDEMPNQSFPMILTTGRQLEHWHTGAMTRKASNLNAIEPEASASLSPKDILKNNITPGDMIKVSTRRGEIKIKVQEDRAIPEGVIFIPFCYNEAAANLLTNPALDPFGKIPEFKYCAAKIQTL*
>MP0319_megahit_13633_3-896
LFIWRSNLLGSSGKGHEYMLRHLLGTKHGLMGKDLGEDGGKKPEDIKWVDEAAEGKVDLLVTLDFRMSTTCLYSDIVLPTATWYEKDDLNTSDMHPFIHPLSAAVDPVWESRSDWDIFKGIAKQFSKTAVGHLGVEKDLVTLPILHDTPAEIAQPFGVKHWWKGECDLIPGKTAPNMIVVERDYPNTYARFTSVGPLLEKLGNGGKGINWNTDAEVEFLGQLNRRHVEEGANKGRPKIETAIDAAEVILSLAPETNGQVAVKAWSALSEFTGLDHTHLAKPKEEEKIRFRDVQAQPRK
>MP0319_megahit_29854_2-511
CMSFYDWYCDLPPASPMTWGEQTDVPESADWYNSGYIIAWGSNVPQTRTPDAHFFTEVRYKGTKTVSITPDYAEVSKLTDEWLSAKQGTDAALAMAMGHVILKEFHLENPSAYFTDYVRRYTDMPFLVELEVREDGSFAPGRQLRASDFDAALGQENNPEWKTIAWDETR
>MP0319_megahit_46666_3-833
AHSSHGVNCAGHCAFKVFVKNGVVWREEQQGEYGATGDAPDYNPRGCQKGVRHSKYMYGQQRVLYPLKRVGERGKGQWQRISWDQACDEIADKYIDHWLSGGPASMSFAMGTGMLLKKATIASYQRFLNITGIPAPETFAGVGDQPIGIYQTLGLDITGDTVAAVYKAKCVLVWFCNPAVTRIPDAHFFWEARYNGTKVIVISPDFNPTAMHASKWVNPKPGTDGALAMAMAQVILQDKSYDTDYIKEQTDLPMLVRTDNGKFLHPKDLGKEGSNEI
>MP0319_megahit_48523_1-1842
EKLSIYNPRFRERTQVRSDISHPAIAVNLDACIQCTRCVRACREEQVNDVIGYAFRGKKSKIVFDMDEPMGESTCVACGECVQACPTGALMPAKNVGLVEPDKKVNSVCPYCGVGCLLTFNIKNNHIQYVDGRDGPANKSRLCVKGRYGFDYIHHPDRLKKPMIRREGCKKTSDLIEPENMYQFFREATWEEALSLAAEGFNKIKSNNGPQSLAGFGCAKGSNEEAYLVQKLVRTGFENNNVDHCTRLCHASSVAALLETIGSGAVSNQVSDGSYADVIIVIGSRPHENHPVAATFLKNASYRGSKLIFIEPYSSDIAIHASHFLQLRPGTDVLLLNAMMHVIINENLHNKKFIDEHTKDFEKIAYTVKNYSPEKVSPICGIEADMIKEVARLYATSEKSIIFWGMGISQHIHGTDNARCLISLALMTGQIGRESTGLHPLRGQNNVQGASDVGLIPMVYPDYQPVTDSEVRIKFEKLWGQKLNPENGKTVVEIIHAIHSNDINGLYIMGENPAMSDPNLNHARTALSKLEHLVVQDIFFTETCSYADVILPASAFPEKDGTFTNTDRRVQLGRQAVEPPGEAKKDLWIIQEIANRMGLNWHYEDVKDVFNEIS
>MP0319_megahit_49406_221-2971
MTNITRRNFLQGATASGLGLSLQFGNAAKAIANENYRGFEDLYRTKWTWDSVVRGTHGTNCAGTCAFNVFVKNGVVWREEQQGQYEQLGDVPDFGPRGCQKGMRHHKYMYGDQRILYPLKRVGKRGEGKWQRISWDQATTEIADKFLDYATQYNPECISYGSGTQMSVKMASFASLLRFANITGVTVPEFFSGVGDLPTGSYMTLGQVYTGDTFASVYKSKCVLVWMSNPAVTRIPDAHFFWEARYNGTQVIAISPEFTPTAMHSNFWLNPKPGTDSALAMAMAQVILSEKLYQQDYIKEQSDLPLLVRTDTKELLRREHLSLYGLLAVADNVFYMWDKNANAMVQAPGTGRADMPIGRDRRKHGTLDLGDINPALEGSWRVKTLDGETEVTTVFEILKKQCKDYEPEKASEITGVSADVIIKTARVFAKAQPAMIYAGYASCKWLHGDLLQRAMLLLLSLTANIGKEGGGLQVANAPISRGMNQFGFSDIGPAFRLISGTTWDYDHGNMKELTAKIYGKELADTYDSYYQESITEDWFPDYSKHGWKMGIFAGNNGANWRSAGSVWRKDAFEELETIVSLAPDMGVTSFYSDYVLPIAHHYERNDLMLQSRVPYLQVLNEAVSPLGESVDDWEANRRLAAAISKRAKERGILPIKDAVDGRTVRRDYTKTLELYTMGGRVKNSKDVAQFIINSSHGIPKISFEELSVKGIVKVNGVNNTMWDNEESPFHSEIVRSVVNKHPYETITGRQQFYIDHKWFIEFDEVLPTYKPPLSIKGYPLRMMMGHARHGIHSMWRDDSLLLSLQRGEPDIYVNPEDAEERNVSDGDTIRIFNSAGEFFAMSHVSSGIQPGMLFMYHGWDPKSFHNEKNFGEVIPTAGLIKPTSMAGDYGHLGYQPLAFAPNQTYKDFTCDFEKAT*
>MP0319_megahit_52165_2-1318
WDETRDQLVVPRGSIGFRWGETGDEVGKWNLESLDAAGTEIKPLLSLANHHDSVARVAFPYFGGIEHEHFEHVKGAGVGAADDLLFHNLPAKRLKRADGSEMLAVTVFDLMCANYGIDRGFAGDGEDDGATSFDQIRPYTPAWQEKITGVPAEQCTRIAREFADNAHKTNGRSMIIVGAGMNHWYHMDMNYRGLINMLVMCGCIGQSGGGWAHYVGQEKLRPQTGWTPLAFGLDWQRPPRHMNSTSFFYNHSSQWRYEKLEIKEILSPLAKAEDYPGSLIDFNVRAERMGWLPSAPQLDANPLRLAKKAEAAGMSTADYAVQQLKSGELRFAAEDPDAPENFPRNMFIWRSNLLGSSGKGHEYMLKYLLGTRHGIQGKDLGDFGGQKPEEVVWRDEAPEGKIDLLVTLDFRMSTTCLYSDIVLPTATWYEKDDLNTSDM
>MP0319_megahit_56879_1-156
MSHFVDRLRFFVTERPVFSDGHGAVTDEDRKWEEAYRQRWQHDKVVRSTHGV
>MP0319_megahit_57229_1-876
MSTDTANSKTFFGACPHDCPDGCAMIYTVEKNKLAKVSGNSNHPFTQGRLCVKVNDYERHHYNPDRLLHPLRRSGPKGSGEFNQIGWDQALDEIVTRWGAIIAEHGAEAILPYGYAGNMGLLNGMHAGDAFFNKLGSSIGEKTFCASSAVTAQWMTTGPSLGTDPESFVHAHYIILWGANTVSTNSHLWPFVLEAQKNGAKVVVIDPYRSRTAARADWHLSPRPGTDAALALAMINTIIEDDLVDRDYVDRYTLNFDQLRTSAAEYTAEQASRITGIRAQDIKTLAHEYASS
>MP0319_megahit_57990_2-574
MDGMTTTRRGFVTGAAVLGLSLKYGCSSETPGKSPAQIYRGWEDLMRNKWTWDRVARGTHGTNCTGNCAFNVYVKNGIVWREEQQGEYGTSGDDVPDYGPRGCQKGLRHAKYMYGKQRLLYPMKRAGKRGEGKWERIGWEQATEEIADKFIDYTVEYGPTSITQGAGTQASMKQAVFAGMGRFVALTGIEF
>MP0319_megahit_58588_2-745
TSVGPLLESIGNGGKGIAWNTDAEVELLGKLNHRKLDGPHKGRPLIDSAIDAAEMILTLAPETNGAVAVKAWDALSKITGRDHTHLARPKHEEKIRFRDIVAQPRKIISSPTWSGLEDEHVSYNAGYTNVHELIPWRTVSGRQQFYQDHAWMRAFGESLLVYRPPIDTKAAKGFTLPADNGFKSKALNFLTPHQKWGIHSTYSDNLLMLTLNRGGPVVWLSEADAAEIDIEDNDWIEVYNANGSIAAR
>MP0319_megahit_66315_2-820
DWKNIIEKYDPEYVETVTGVSKSDIIAAARMYACPPFSGSCLIWGMGITQHTMGTANAHGLLNLSFVSGQLGKPGSGISPLRGQNNVQGCGDAGCVPNAFPGYQSINEDTVEKFSVAWGGANLPTESGLVVTDMVPAIDEGRIKAMYVTGENPLLSEPDLAHAEKSFRSLEFLVVQDIFLHETAQIADVVLPACSFAEKDGSFTNSERRVQRVRKVLEPVGDSKADWKIFCELAEKISEITGEDFGSEFSYDHPSQIWDEFASLTPLVAGINY
>MP0319_megahit_85317_1267-3081
MSHFLDRLQFFKRNEEPFSNGHGVTTNENRGWEDGYRRRWQHDKVVRSTHGVNCTGSCSWKIYVKDGLVTWETQQTDYPRTRPDLPNHEPRGCPRGASYSWYIYSANRLKHPKIRKRLVKLWRAAKAQYKDPVEAWRSIVEDPAKAKEYKQQRGLGGFVRAKWNEANEIIAAANVYTAKTYGPDRISGFSPIPAMSMVSYAAGARYLSLIGGNCLSFYDWYCDLPPASPQIWGEQTDVPESADWYNSNYIICWGSNVPQTRTPDAHFLTEVRYKGTKVIGITPDYSEVAKLTDQWLAPKQGTDAALAMAFGHVILKEFHVEKPSAYFADYVKRYTDFPVLVMLDKAEDGSLHQGRFLRASDLDGQLGQDNNPEWKTISINDKDGELVSPTGSVGYRWGEKGKWNITQTDGKSGDELDLRVSLKGSHDELVSVAFPYFGGAEHEFGYFQNTEHDDVLQRKVPAKKIKLADGSEAYVATVFDLTLANYGVDNGYDDPNVASSYDQDIPYTPAWQEQITGVPRADVIKVAREFASNADKTKGRSMVIVGAGMNHWYHMDMNYRGLINMLMMCGCIGQSGGGWAHYVGQEKLRPQTGWQPLAFGLDWQR
>MP0319_megahit_90669_306-608
RAVVSQRVKAGMVMMYHAQERNVNVPGSEVTGTRGGIHNSVTRVCPKPTHMIGGYAQLSYSFNYYGTVGSNRDEFVLVRKMKHVDWLDGEGNDSVQEAVK*
>MP0319_megahit_93392_3-899
SIAELKESPFILATGTNTTESHPVIALKVKKAVSNGSKLVVIDPRRIELANFSHRYMQIKIGTDIALYNAMANVIINEELYDKEYVAERTGGFEELKHFIREYTPQYAEQITGIPSEDIISTAREYAGADRASIIYTVGITEHSCGVHNVQSLTNLALLTGNFGVPGGGVNPLRGQNNVQGAGDAGCLPNNLPGYQRVGDDAARANWEKEWGVTLDPNPGVTKVTAIDDMILGRMRALYIMGENSLASDANAGKTRRALEALEFLVVQDIFLTQTAELADVVLPAAGFGEVDGTFANSE
>MP0319_megahit_93869_1-672
ETSTKEDMGRNSELIVLWAANLTSQPNTAPHIKLAKQRGAKVVTIDVRRTEATAQSDEVYLIKPGTDAALALALINVIISEKLHDADYIEQYTVGFNKLDVHAKKYTPEWAAALTGLKVDRIIGLARQYATTKPAMLVIGGSSLHKGSNSWTAARAISCLPAVTGNFGKLGGGIGPRHGSTSHGRGMGNITAINRRKPGTYIPNQMGDVVRALNDGKIQVLMLP
>MP0319_megahit_96452_420-2327
KVRNFDQRLYGPDRLQSPAIRQGAKGAGTFKQINWNEALDTIAAKIKEIRNRSGGEAILPFSYGGSNGLLSQDTTDAELFRNLGASRLARTVCAAPTGIAANALYGKMPSVSFEDYVHSQLIVVWGANPSTTGIHLIPYIKEAQSNGALLVVIDPRSTPLSRRADLHLAVKPGTDVVLALALHRYLFANNLADTKFLSANSRGADRLQTRAEQWTIDQAAKVAGVTSSQLEKFAELYADRNPAVIRCGWGVERNRNGGNAAMAILALPAVAGKFGVRGGGYSMSNAAALKFSPSMWLQAKEPATRIVNMNHLGRALLDYHDPAIEMLFVYNCNPVTTMPDQNRVVRGLRREDLFTVVFDQVTTDTAAFADIILPATTFLESYDLVNSYGEMSLQMSRPVIDSVGDARPNVEVFSELASRLGLDETETDAEVLMRVTSTMPDNIRDNILEHGSASSSINARPVQFVDVKPRTPDGKINLFSEQLDAEAPRGLYGYQDASENDFPLTLISPASNSTICSMLGELVERAAPLEMHPDDAQARGIQKDDAIRVFNGLGEVQCPVSLTDTVRPGTVCLPKGLWKKNTFNGSTSNALVSDTLTDLGGGACFNDARVEVERIVRANYEGAAVTISTSSSKIH*
>MP0319_megahit_101721_3-701
QISDAPDFGPRGCQKGLRHHKYMYGKQRVLYPLKRKGKRGEGNWERISWEQATTEIADQFLDFAIDYNPECISYGSGTQMSVKMASFASHLRFSNITGMTVPEFFSGVGDLPTGSYMTLGQVYTGDTFASVYKSKCVLVWMSNPAVTRIPDAHFFWEAKYNGTQVISISPEFTPTAMHSSLWLNPKPGTDAALAMAMIEVIIKEGLFQKEYIKEQTDLPLLVRTDTKEFLRRE
>MP0319_megahit_130786_506-1339
ISRRATERGVAPVEDNVYGMPVLRDMTKYYDQLTMDGQIKSTVDIAQWLMDNNPGVPDMSFAELADRGIVRCNDSDGIIFGPNSPYDARLIQSLRDKQPYQTLTARQQFYIDHEWFMEEGEALPTYREPLSIKDYPLRLLMGHVRHGIHSMWRDDSLMISLQRGEPDIYVNTDDAAGRDVRDGDLIRVFNSFSSFIVMAHVSSSIKPGMTYMYHGWDPMMFRGRQNFGAVISTGGLIKPTSLVSGYGHIVHRPFHYEPNATFSDLTCDFEKYNGAIA*
>MP0319_megahit_131418_3-1115
TMGQLPICTYTNEIYPELITFWGHNPIYSGPDGELGFGVKEALARKPATIVVDPRETWLAKRADIWLQLRPGTDDALALAMLNVIIGEELEDKEFVEKWCHGFEDLAERVKVYTPEWAEPITWVTAEKIRKAARLFAEIKPSMMEWGCAIEHTPACFQTVRALLCLPSITGNIDQPGSWSFGMLPLPPFPQLFDKMPMDQQKKRLGYDDFKVLSGELAQLPSAHIPTIFNAIRTSEPYPVRTGFIFGNNALSTYGDVKTVFETLMALDYLVVAELYMTPTAEIADLILPVATWAEVDALPAVPFYGQNVIMAQQKTFQYAECKQDEDIMVEICRRLGTEHGQESPQEVYDSMLRSTLDFGWEELKQMGFYE
>MP0319_megahit_136359_1-1164
LPGDNMAAVYKSKCCLVWVCNPAATRIPDAHFFWEARYNGTDVVVISPDFNPSAMHASKWVNLKPGTDAALAMAMVQTIIADGTIDWEYVREQTDLPFLVRLDNQKFLRASDLDDAGQEDGFYFWDADKQAPVLAPGTGFKPAFGPAAEEPKESLLLGDFEPALEGQWTVASKDGDVAVTTVYELVKQNAQKYTPENVAEITGVNPSVTRNIARSFAGSGAGMIFAGYRVNKWLHGDLILRAWLLMCALTGDTGRAGGGVQTTNLPRADGLNKYAFDGLGPRLRVAALAVWDYAKSDNQQLNAAIYGDEIADHIDSHYREAIERRWMPDYSKKPWNMAIMAGHNPVSWRASGERWRETALSKVKTLVAITPDMSATAMHSDYVLPAAH
>MP0319_megahit_136649_1-546
DKFLDYNIEFGPESVTCGLGTQMVMKRASYASLLRFANISGVQMPEAFAGVGDLFSGAHITFGHVTLGNTMAEIYKSKCCLIWFCNPAVTRIPDAHFFWEAKYNGTEVISISPDFNASAMHASKWLNPKPGSDIALAMAMVQTILQDRSFDTEYIKEQSDLPFLVRTDNLKYLRETDFDTPE
>MP0319_megahit_137728_1-546
RSAKTTRRNFLLGSASVIGLSLNYSQSTVANLNASNPYRSWEDLARKKWTWDSITHSTHGTNCTGQCAFNVYVKDGVVWREEQQGEYGASSDAPDYGPRGCQKGLRHSKYMYGKQRILYPLKRIGERGQGQWERISWDQAMLEVADKFLDYNVEYGPESVTCGLGTQMVMKRASYASLLRFA
>MP0319_megahit_139448_2-592
VDGVDNTMWDNEESPYHTEVVKSVVDKHPYETFTGRQQFYIDHEWFIEFGETLPTYKEPLSLKGYPMRMMMGHARHGIHSTWRDDSLLLSLQRGEPDIYVNPDDADSRGVNDGDMIRIYNSAGEFFAMAHVSSGIQPGMLFMYHGWDPKMFKNQKNFSEVIPTGGLIKPTSMAGDYGHLGYKPLAFAPNQTYKDFTC
>MP0319_megahit_141478_1-1332
SYRGFEDLYRKKWTWDKVVRGTHGTNCAGTCAFNVYIKNGVVWREEQQGEYEQIGDAPDFGPRGCQKGMRHHKYMYGKQRVLYPLKRTGERGGGQWERISWEQATTEIADKFLDYAIEYNPECISYGSGTQMSVKMASFAAHLRFSNITGMTVPEFFSGVGDLPTGSYMTLGQVYTGDTFASVYKSKCVLVWMSNPAVTRIPDAHFFWEAKYNGTHVISISPEFTPTAMHSSLWLNPKPGTDAALAMAMVEVIVKEKLYQGDYIKEQTDLPLLVRTDTKEFLRREHLSLYGLLAVADNVYYMWDETTNKIVQAPGTGRAEKPFGRDRRKRGTLELGDISPRLEGRWTVDTLDGEVEVTTVFEFLKEECKNYTPEKASKITGVNPEVIRKTARVFATAQPGMIYAGYASCKWLHGDLLQRAMLLMLSLTGSIGREGGGLQIANAP
>MP0319_megahit_144701_2-580
MERDIKPIDDNVVGVPFKRDFKNFHKDYTSDGSIRSVKDVIEFLLSNSSGIQKISYDELAEKGFSRNKGSETTVHSKESPYYSEIWESVNHKVGYKTLTHRQQFYIDHDWFFEFDEVLPRHKDPLVNEGYPMKMLMGHARHGIHSMWRDDSFLLSLQRGEPDVYVNPDDAQNKDVVDGDLIKVFSIAGSFIAQ
>MP0319_megahit_149780_738-1556
MDSNITTSRRNFLLGTTLSGLTLNYSSSILGQASTPYRAWEDLARKKWTWDSITHSTHGTNCTGQCAFNVFVKNGVVWREEQQGEYGASSDAPDYGPRGCQKGLTHSRYMYGKQRILYPLKRVGERGEGKWERISWDQAMLEVADKFIDHNLEHGPESITCGLGTQMVMKRASYASLLRFANISGVQMPEAFAGVGDLFSGAQITLGHVTLGNTMAEIYKSKCCLIWFCNPAVTRIPDAHFFWEAKYNGTEVISISPDFNATAMHASKWLNPN
>MP0319_megahit_154943_1-2091
QARIGTFMDKPLLESICTTCGQCLSVCPTGAISTKVEPTDIERTVTTTCPYCGVGCGIKAQVTSDDTIVEMLDDPENDSSLGMLCVKGRFGYTFVHHEDRLTEPLVRRNGSLQRATWDEALDFIADKLLAYEGDSFATLCSAKATNEDGYIQQKFSRLVMQSNHIDHCTRLCHSPSVEAMLASLGSGATSNSYIDYEEAGCLVIIGSDANSNHPVAASRMRSAVVERGAKLIVINPRRIDMCDYADIWLRPRPGTDVALLNGMAHVILENGLADENFIKNRTEGFDDWSDIVTKYTPEYVESITGVNEADIIEAARMYAAPPFSGSCLIWGMGITQHTMGTANAHGLLNLAFATGQLGKSGSGISPLRGQNNVQGCGDAGCLPNAFPGYQTINADSVEKFSTAWGGNPLPDKAGLVVTDMVREIDNGRIKAMYITGENPLLSEPDLNHAEESFKKLELLIVQDIFLHETAQIADVVLPACSFAEKDGTFTNSERRVQRVREAIKPVGFSRPDWEIICDLAQRISVKKGLGLGDQFEYKDVSEIWDEMASLTPMIAGITYDRLEGGGIQWPCPDLDHPGTRFLYEYDFPRGPRAKFVGFDQGPASDELPTDRFPLILNTGRILYHWHGGTITKRAEGLLARASELLISISPEDGEKYHVKDEEWITVKSRRGTIEGRVSYSDKMRSGEIFVPFVKLQE
>MP0319_megahit_155103_223-1284
MSLLKDSAEWQDPLDPSRRSFLKWSALLGGASALGGGGLLLSQFRDAEQGVLPLASAGGRIVRTANTPECLHCALLAHVEDGRLVKVTGDPDFNVMACARGISRIRQLYSPHRLKYPMRRVGERGEDKWERISWDEALDTIAERYRQIRDEHGNQAFLSFDGTGNWTSLGTGGGIYSAFWNRFGGTTPIISQLCCASVSSGYAAVFGGGRSEFRDEWVHSRYFLAWGNNPAVTNQGYMKNLFQAREEHGARLVTIDPRLSETAALSDRWIQVRPGTDAALALGMIHVLLDEGLYDEEYVRAFTNASFLVRHGDEGYDLEGLAGSWPEGGAELPIDLRDLRLLEEGESGFMVWDE
>MP0319_megahit_163542_1-606
SSGQHWRENAFGKLETIVTFATDMGTTAMYSDYVLPIAHHYERHDFHLEPRTPYMQVIDKAVEPLGESVDDWTAYERLSKAIAQRATERDVKPIDDNVVGVPFKRDFKNFHKDYTSDGEIRSVKDVIEFLLSNSSGIPNVSYDELAEKGFVRNKGSETTVHSKESPYYSEIWESVNHKVGYKTLTHRQQFYIDHDWFFEFDE
>MP0319_megahit_164019_3-1472
GEGKWERISWDQAMLEVADKFLDHNLETGPESITCGLGTQMVMKRASYASLLRFANISGVQMPEAFAGVGDLFSGAQITFGHVTLGNTMAEIYKSKCCLIWFCNPAVTRIPDAHFFWEAKYNGTEVISISPDFNATAMHASKWLNPNPGSDIALAMAMVKTILDDKTYDVKYIKEQSDLPFLVRKDNDKYIRETDILDSPDTRDNLFYLWDNNTDSFIAAPGTGTPPPPPPGTPEHLIPPMPSIDLGDIDPALEGEWTIETKDGPITVTTVFELTKQRASEHTPEMAQDITGINAEVIREVARKFAEAKPAMIYAGYRASKYLHGDLLQRAFFLLLCITGNTGKEGGGLTITNLAKDDAVFPFAMRNPIAAFRVATLSRWDYIHGDMKKLNQEVYGEELAEEHDRYFQKSIDKGWFPDYSKVPWKMGMFSGTNPASWRSSGQHWRENAFGKLETIVTFATDMGTTAMYSDYVLPIAHHYERHDFHLEPRT
>MP0319_megahit_165310_48-2168
MASVLKTTHHGGCPHDCPDTCSMVYEVENGQLTSVKGNKEHPMTRGGLCVKLKDYEKRHYHQDRLLHPMRRTGPKGSGQFERINWDEALDEITSRWKAIIDEYGPHAILPYSYLGNQGLVHGLNGGDAFFNKMGATVCERTFCGEGSCTAWLLTVGPTAGVDPESFIHSKYIILWGCNSVSTNVHHWHIVKDAQKQGAKVVVIDPYKSKTAKEADWHIAPKPGTDGALAMAMMNVIIEEGLQDKDYIDNYTVGFEALSERAKTRTPEWAASITGVAAEDIRQLAREFASTQPAAIRLGVAVERNYGGGQAIRAITCLPALTGAWRHVGGGALQFPVWEHPYKFDVISRPDLIPEGTPVVNAIQLGRALTGELGLDTPIKSMMCWNANPVTQAAETDKIVEGLMREDLFVVSAEHFLSDTASYADIVLPASMGAEMEDMVLSWGHLYLTYNEKCVDSPGEAIPNNEIFRRLAARMGYQEANFSWSDSECLENYVDWDSPACEGIDLAYLRQHGFAKLKVGTKDDRAPHRHGNFPTPSGKCELEVKGATNFVAGPFRQMYEGFQPGESLDSLPDYVPSRETHESNPALAEKYPLNIISPKSHGFLNSCYANMDNKIKGQGEQFVMISPVDADLRNIQSGDVVSVFNGRGKFEALAQITDDVSPGIVVATLGYWRQLNKGTVNCVSSAEFVDMGHAPTFTDNLVEVRLS*
>MP0319_megahit_173691_260-640
IHSTWRDDAFLLSLQRGEPDIYVNPDDAQERGVKDDDMIRIFNSAGEFFAMAHVSSGIQPGMLFMYHGWDPKMFKHGKNFGEVIPTAGLIKPTSMAGDYGHLGYQPLAFAPNQTYKDFTCDFERST*
>MP0319_megahit_187654_3-992
WEGAGTRTIKLRGGMGLLGVIGKYGAYRFSNTLALVDQHVRGVSREDAKAGRNWSNYTWHGDQAPGFPFVHGLQASDVDMNEMRYSKLLVSIGKNLVENKRADNHFAAEIMERGGKLVNISPEYGPSSSKSDYWLTIRPNTDTALLLGISKIIIDNNWHDKTFLKEFSDFPLLIRKDTLKRLKPEDFITDYKNQLSEKGPSFTIHGMKKEQYDKIGDFTIFDRTTNSVQPLTREDIGEFLKKKKIDPALDWDGTIKDSDGNEIEICTIFWAYKHIHLKDYDLESVVEITNSNKELIQQLAKDLATIKPAAIHIGEGLNHWFHAVENNRAC
>MP0319_megahit_189158_1-813
KRGEGKWQRISWEQATTEIADKFLDFATEYNPECISYGSGTQMSVKMASFASLLRFANITGVTVPEFFSGVGDLPTGSYMTLGQVYTGDTFASVYKSKCVLIWMSNPAATRIPDAHFFWEARYNGTQVIAISPDFTPTAMHASLWLNPKPGTDSALAMAMVEVIIKENLYQEAYIKEQSDLPLLVRTDSKEFLRSEHLSLYGLLAVADNVYYMWDEATDTMVQAPGTGRADKPTGRDRRKHGTLDLGDIEPALEGRWKVKTLDGEIEVTTV
>MP0319_megahit_210221_2-865
VDDWEANRRLAEAISKRAKQRNVKPIMDAVDGRSVRRDYTKTLELYTMGGRINSSKDVAQFIINTSHGIPKISFEELSEKGIVKVDGVENTMWDNEESPYHTEVVKSVVDKHPYETFTGRQQFYIDHEWFIEFGETLPTFKEPLSIKGYPMRMMMGHARHGIHSTWRDDSLLLSLQRGEPDIYINPDDADSRGVHDGDMVRIYNSAGEFFAMAHVSSGIQPGMLFMYHGWDPKMFKNQKNFGEVIPTGGLIKPTSMAGDYGHLGYRPLAFAPNQTYKDFTCDFEKSI*
>MP0319_megahit_212668_1-1116
WDEASNGIQQAPGKDRETFALGALQPSLEGTWNIDTNSGTVEVTTVFELLKKRAEEHTPEAVSAITGINPEVIREIARDFASVKPAMIYGGYRSSKWLYGDIFQRAMLLLLSLTANLGNEGGGYQLTQLSKSEGIAPYLFSDVGYGMRIKAAAMWDYEHMDLKEVNREFYGDELADTYDTHYQESLEKGWWPKQQEKPLKMAIFGGHNPGSWKAGGDHWQENIYEKVETIVSIVPDMGITHLYADYVLPVAHHYERHDLLIQPKTPYMQAMDKVVEPLGESVDDFTVFKRLSKVISKKAKERGIQPIMDTFIDGRPPIERDLTKLYDQLTWDGKFNDSKDIAEFWINASPGLPNITFDELAAKGIVRVKDSE
>MP0319_megahit_215789_1-840
GAQRLKNEGYQPEMIEAMSGSGPRTFKYRGGMGLLGVVGKYGVYRLANQVALLDSIIRGRGPGKVLGGRAWSNYTWHGDQAPGHSWTHGMQTSDIDFADHRYAKMTIQWGKNLIENKMPEAHWYTEIMERGGTLVSICPEYNPPATKADYWVPTRAGLADISLFLGCAKIIMDEGLVDIDYVKDYTDMPLLVRTDTLVRLHPDDFIPGYKAQSLPKDGFTTKWMKNFNRSMMPDYTVWDANTDKPVAITREDIGAKMRKKNIDPVLDGVFDIKLVSGKTI
>MP0319_megahit_216765_98-1786
IRTGFGSNHVDHCTRLCHASSVAALLEGIGSGAVSNQVADVARAEVIIVIGANPTENHPVAATFMKNAAQNGATLIVMDPRRNQLARHATHYLQFRPDTDVALLNAMIHTIIDEDLVDEQFIADRTTDFDLVRENVKDFSPEHMAEICGIDAEEIRCVARAYGQSRRAMIFWGMGISQHVHGTDNARCLIALSMMTGNIGRPGTGLHPLRGQNNVQGASDAGLIPMMFPDYRRVDDPEALAWFSDYWDTELDSTPGLTVVEITDAALSGQIKGMYIMGENPAMSDPDLNHARAALAKLEHLVLQDLFLTETAAFADVILPASAFPEKTGTFSNTDRRVQLGRQAIDPPGDARQDLWIIQQIAKRLGLKWEYADVRDVFDEMRDAMPSISGMTWERLESEHSVTYPCEEASDPGQSVVFEESFPTADGRGRFVPAGLKWADERPDQDYPFVLITGRQLEHWHTGAMTRRATVLNTIEPDAVVYSHPDDLDALGMKDGDLVKISSRRGEIIAPCRSDNDLQPKSVFIPFCYQEAAANLLTNAALDPVGKIAEVKYCAVNLTATN*
>MP0319_megahit_220561_585-2294
MIYTSACPHDCPSTCALEVEKIDSHHIGKVRGAPDNSYTAGVICSKVARYRERIHHPDRLTQPLRRCGDKGSGEFEQITWNDALDETAEALLMAEQRHGSESIWPYFYAGTMGLVMRDGIHRLRHAKRYSGQHSTICVTSSWNGFIAGTGRLAGADPREMSASDLVVIWGTNAASTQINVMTHALKAQRERRAKIVVIDTYRNTTAKQADLFLCVRPGTDGALACAVMHVLFRDGYANWDYLNRYTDCPRELEAHLKSRTPAWAENVSGVPASMIEEFASLVGKTPRSFFRLGYGFSRQRNGAANMHAALCIPAVTGAWLHEGGGAFHNNGAIYHWNKTMIEGLDVQDPDIRVLDQSRIGAVLTGDKEALCGGGPVTALFIQNTNPMSVAPDLNQVHKGFARKDLFVCVHEQFMTETASVADIVLPATMFLEHDDVYQGGGHQHIILGPKIIEPPEGCRSNHQLVCALAKRLGITHPGFDMSARELIDWTLQESGWGTLQNLEQERWIDCQPSFAESHYVDGFAHANGKFHFAPDWQALKPRGFGPAGRNPPALPDHWSIIEEATDELPF
>MP0319_megahit_225453_1-822
RGCSNGFTFHRRIYGSYRLKYPLVRKGWKQWADDGFPYLTLSNRDKYKFNSRGTDTLVKISWNKIENYIANGLINISKTYSGDVGKKRLLEQGYPEEMLTHWDGAGTRTIKLRGGMGLLGVIGKYGAYRFSNTLALVDHHVRGVSRKDAKAGRNWSNYTWHGDQAPGFPFVHGLQASDVDMNEMRYSKLLVSIGKNLVENKRADNHFAAEIMERGGKLVNISPEYGPSSSKADYWLTIRPNTDTALLLGISKIIIDNNWHDKTFLKEFSDFPLL
>MP0319_megahit_230420_2-442
EPLSIKGYPLRMMMGHARHGIHSTWRDDSFLLSLQRGEPDIYVNPDDANERGVKDGDSIRIFNSAGEFFAMAHVSSGIQPSMLFMYHGWDPKMFKHGKNFGEVIPTAGLIKPTSMAGDYGHLGYQPLAFAPNQTYKDFTCDFERST*
>MP0319_megahit_232399_2-1579
DFDDPMGDSSCVACGECVQACPTGALMPSSIVDEKGIGHTTIEKKVESVCPYCGVGCQLEYNINGNTISYVDGIDGPANKNRLCVKGRFGFDYVNHPERLTKPLIRIQGKQKDLHPNIDFSNLHEYFREASWEEALDFAAKGLLQLRKPDNNKSSLAGFGSAKCSNEEAYLFQKLIRTGLKTNNVDHCTRLCHASSVAALLETIGSGAVTAPFYEVEHSEVIIVIGANPTENHPVAATFFKNAVKKGSRLIVMDPRGLALRKQATHMLQFKSGSDVALLNSIMHVIVEEKLYNTEYIKDHTLGFEELKEHLKSFQPEKMEKISGINPSIIKEVARIFATTKKGIIFWGMGISQHVHGTDNARCLISLALMTGNVGRQGTGLHPLRGQNNVQGASDAGLIPMMYPDYQLVEKDNNKEFYEKFWDTELDPNNGLTVVEIMDAIHNNEVKGMYILGENPAMSDPDLNHARSALQKLQHLVVQDIFLTETSTYADVILPASAWPEKNGTVTNTNRQVQMGRKAIDAPGEA
>MP0319_megahit_237284_3-2252
MAANPEQENETIVSFSLDNKEITSFDDETILQAAKRNNVEIPHLCYKDGYRSDGNCRACVVEIEGERVLAPSCCRKPTEGMKVNSTNERARLSQKMVLELLLSDMPQQGKSPYKLNSELDHWAEKLSLYNPRFEEREQVRADVSHPAIAVNLDACIQCTRCVRACREEQVNDVIGYAFRGKHSKIVFDMDAPMGESTCVACGECVQACPTGALMPAKNVGLVKTDKKVDSVCPYCGVGCLLSFNIKNNHIQYVNGRDGPANKSRLCVKGRYGFDYIHHPDRLKKPMIRRENCKKTSELIAPENMHKFFREATWDEALNFAAEGFNKIKNNKSSQSLAGFGCAKGSNEEAYLVQKLVRTGFGTNNVDHCTRLCHASSVAALLETIGSGAVSNQVSDGSYADVIIVIGARPHENHPVAATFLKNASERGSKLIIIEPYNSDIALHSSHFLQLRPGTDVLLLNAMMHVIINENLHNKKFIDEHTNGFEEIIETIENYSPEKVSPICGIEVNVIKEVARLYATSESSIIFWGMGISQHIYGTDNARCLISLALMTGQIGRESTGLHPLRGQNNVQGASDVGLIPMVYPDYQPVTDSMVRKKFEKLWGQKLDPNNGKTIVEILHAIYNKDINGLYIMGENPAMSDPNLNHARNALSKLDHMVVQDIFFTETCSYADVILPASAFPEKEGTFTNTDRRVQLGRQAVDPPGEAKQDLWIIQEIANRLGLNWNYETTKDVFNEIRIATPSMAGITWER
>MP0319_megahit_239309_1-1305
MTKLSRRNFLKGTTASGIGLALQYAVTPKVLANDTYRGFEDLYRKKWTWDKVVRGTHGTNCAGTCAFNVFVKNGVVWREEQQGEYEQLGDAPDFGPRGCQKGLRHHKYMYGNQRILYPLKRIGKRGEGKWQRISWEQATTEIADKFLDYATEYNPECISYGSGTQMSVKMASFAALLRFANITGVTVPEFFSGVGDLPTGSYMTLGQVYTGDTFASVYKSKCVLIWMSNPAATRIPDAHFFWEARYNGTQVIAISPEFTPTAMHASFWLNPKPGTDSALAMAMVEVILREKLYQEAYIKEQSDLPLLVRTDTKEFLRREHLSLYGLLAVADNVYYMWDEATDEIVQAPGTGRAIKPTGRDRRKHGTLELGDIEPALEGRWNIKTLDGKIEVTTVFELLKEQCRDFTPEKATEITGVSAQVIRETARIFATANPSM
>MP0319_megahit_239990_3-245
MTKLSRRNFLQGTTASGIGLALQYAVTPKILASDTYRGFEDLYRKKWTWDKVVRGTHGTNCAGTCAFNVYVKNGVVWREEQ
>MP0319_megahit_258685_1-1965
LCVKGRYGFDYVSHPDRITQPLIRREGVAKGLTDQFDPKNPLKSFRPASWDEALDLAAQGFKTILSENGPNALSGFGSAKGSNEEAYLFQKLVRTGFGSNHVDHCTRLCHASSVAALLEGIGSGAVSNQVADVAQAEVIIVIGANPTENHPVAATFMKNAAQNGATLVVMDPRRNQLARHATHYLQFRPDTDVALLNAMIHTIIDEGLVDEQFIAERTTDFDLVRENVKDFSPENMAEICGIDAEAIRCVARAYGQSRRAMIFWGMGISQHVHGTDNARCLIALSMMTGNIGRPGTGLHPLRGQNNVQGASDAGLIPMMFPDYRRVDDPDALAWFSDYWGTELDSTPGLTVVEITDAALSGQIKGMYIMGENPAMSDPDLNHARAALAKLEHLVLQDLFLTETAAFADVILPASAFPEKTGTFSNTDRRVQLGRQALDPPGDARQDLWIIQQIAKRLGLKWEYADVRDVFDEMRDAMPSISGMTWERLESEHSVTYPCEKASDPGQSVVFEESFPTADGRGRFVPADLQWADERPDHDYPFVLITGRQLEHWHTGAMTRRATVLNTIEPSAVVYSHPDDLDALGMKDGDVVKVSSRRGEIMAPCRSDDGLQPKSIFIPFCYQEAAANLLTNAALDPVGKIAEVKYCAVNLTATN*
>MP0319_megahit_265751_1-1614
ECVQACPTGALMPSSVVDEKGFGHTDIEKKVESVCPYCGVGCQIEYNIKENKIAYVDGVNGPANKNRLCVKGRFGFDYVNHPERLKKPLIRIKHKKKDLHPVVNFSNIHEYFREASWEEALSFASEGLIKLRDNNKSSSNLAGFGSAKCSNEEAYLFQKLIRTGLKTNNVDHCTRLCHASSVAALLETIGSGAVTAPFYEVEHSEVIIVIGANPTENHPVAATFFKNAVKNGSKLIVMDPRGQALRKHATHMLQFNSGTDVALLNSIMNVIIEEELFNNDYIKHHTLGFENLKNHLRDFSPEKMKKISGIESKIIREVARLFAKTKKGIIFWGMGISQHVHGTDNARCLISLALMTGNVGKRGSGLHPLRGQNNVQGASDAGLIPMMYPDYELVDKGNNIKFYEEFWKTDLDPNKGLTVVEIMNAINDDQIKGMYILGENPAMSDPDLNHARAALQKLDHLIVQDIFLTETATYADVILPASAWPEKNGTVTNTNRQIQMGRKALLPPGEVKEDWWITKEIGKRIGLDWNYNHPKDIF
>MP0319_megahit_285382_3-701
MYDSAKTTRRKFLLGSASAIGLSLNYSKPAIANLSDTKPYRSWEDLARKKWTWDSITHSTHGTNCTGQCAFNVYVKNGVVWREEQQGEYGASSDAPDYGPRGCQKGLRHSKYMYGKQRILYPLKRVGERGQGQWERISWDQAMLEVADKFLDYNVAYGPESVTCGLGTQMVMKRASYASLLRFANISGVQMPEAFAGVGDLFSGAHITFGHVTLGNTMAEIYKSKCCLIWFCN
>MP0319_megahit_302772_3-731
SADRILYPMKRTRPKGDSDPGWSRISWDEALDTTASQLLKNAREFGPESVAFAITTPSGTAISDSIHWIERLMHAFGSANNCYGTEICNWHKDVAPTYTFGTGVGVPDLDHAGCILLWGYNPNGSWLAQAQRLADAKRRGARTIVVDPRRSGPGVKADQWLQVRPGTDGALALGLAHLIIAEGNYDADFLRRQSNGPALVHPKEKRLLVEADLSRNGSISACVGWDRACSAPALLGRAVSTGG
>MP0319_megahit_312035_3-1250
NGILMRIEQNYDHHKVRDLYGNQADAAWNPRMCLRGMTYPRRAYGPYRNKYPMIRVGWKQWADDGFPYLDKENREKYKMTSRGTDEFVRMSWDQTFTYLAKGHVAVAKAYSGQRGAQRLKNEGYQPEIIEAMGGSGPRTFKYRGGMGLLGVVGKYGVYRLANQVALLDSIIRGRGPGKVLGGRAWSNYTWHGDQAPGHSWTHGMQTSDIDFADHRYAKMTIQWGKNLIENKMPEAHWYTEIMERGGTLVAIAPEYNPPATKADYWVPVRAGLSDISLFLGCAKIIMDEGLVDIDYVKDYTDMPLLVRTDNLIRLHPDDFIPGYKAQQLPKDGFTTKWLKGYNRNQMPDYTVWDGNTNKPVAINREDIGAKMRKKNIDPVLDGVYDIKLVSGKTIQVMPLYEMHKIHYKDYDIDTVN
>MP0319_megahit_315891_1-2145
ITFGHVTLGNTMAEIYKSKCCLIWFCNPAVTRIPDAHFFWEAKYNGTEVISISPDFNASAMHASKWLNPKPGSDIALAMAMVHTILEDRSFDAEYIKEQSDLPFLVRTDNLKYLRETDFAIPEARDNLFYLWDEATNALVEAPGTGTPPAPPGTPEHLIQLPSIELAGIDPAIEGEWTVETKDGPVKVTTIFELTKKRAAQHTPEMAQEITGIHADIIRQVARKFASAKPSMIYAGYRASKYLHGDLLQRALFLLLCITGNTGKEGGGLTITNLAKDDAVFPFALSNPAAAFRVATLSRWDYVHADMKELNEDAFGKELADEMDKYFQESVEKGWFPDYSKVPWKMGMFSGTNAAAWRSSGKRWRETAFGKLETIVSFATDMGTTSMYSDYVLPIAHHYERHDFHLEPRTPYMQVIDKAVEPLGESVDDWTAYKRLAEAISQRAIERDVQPIDDNVIGVPITRDYKNFLDDYTSKGSIKSVKDVIQFLLDNSSGIQSVSYDELAEKGFLRNKGSETTVHSKESPYYSDIWESVHEKRGYKTLTHRQQFYIDHEWFFEFDEVLPKHKDALVNEGYPMKMIMGHARHGIHSMWRDDSFLLSLQRGEPDIYVNPKDAEKKGVADGDLIQVFNKTGSFICQAHLTSGVGQNMLYMYHGWDPMMFKNRQNFGAVVQTGGLIKPTSIAGGYGHLGWKPFAYEPNHTFHDYTCDFEKYLGA*
>MP0319_megahit_318245_2-1606
KTLDGKIEVTTVFELLKEQCRDFTPEKATEITGVSAQVIRETARIFATANPSMIYAGYASCKWLHGDLLQRAMLLLLALTGSIGKEGGGLQVANAPISRGMNQFGFSDIGPAFRLISGTTWDYDHGNMKELTRKIYGKKLADTYDRYYQKSISEDWFPDYSKHGWKMGIFAGNNGANWRASNNSWRKHAFDELQTIVSLAPDMGVTSLHSDYVLPIAHHYERNDLMLQSRVPYLQVLNEAVAPLGESVDDWEANRRLAEAISRRATERGIPPIKDVVDGRTVRRDYKKTLELYTMEGRVQNSKDVAQFIINTSHGIPKITFEELSVKGIVKVNGVDNTAWDNEESPYHTEIVKSVVDKHPYETFTGRQQFYIDHEWFIEFGETLPTYKEPLSIEGYPLRMMMGHARHGIHSTWRDDSFLLSLQRGEPDIYVNPDDAEERGVKDDDMIRIFNSAGEFFAMAHVSSGIQPGMLFMYHGWDPKMFKHGKNFGEVIPTAGLIKPTSMAGDYGHLGYQPLAFAPNQTYKDFTCDFERSS*
>MP0321_megahit_116015_1-618
SGFHSTICVNMAWNGFLAGTGRLTGVDPREMGKSNLVIIWGTNAASTQINVMTHALKARRERGAKIVVIDTYNNATAKQADLFLCVQPGTDGALACALMHVLFRDNKADREYLEAYTDCPDALEAHLQSRDPAWAEQISGVPVSQIETLADMIGETPKTFFRLGYGFTRQRNGAASMHAALSIAAVAGSWRHEGGGAFHSNGGIYH
>MP0321_megahit_151465_2-1219
TGFGTNNVDHCTRLCHASSVAALLENIGSGAVTASFAECRNAEAIIVIGANPTVNHPVAATFIKNAAQRGARLYIFDPRGQNLDRYATESIRFSPGSDVAMLNAMINVIIAEELYDADYVAKQTEGFEDLKARTAHTTPEAMAPICGVDADTVRRVARGYATAGSAMIFWGMGISQHTHGTDNSRCLISLALLTGNVGRAGTGLHPLRGQNNVQGASDAGLIPMFFPDYKPVTDAETRAKYEDFWGTTLDPERGLTVVEITDAAYDGDIKAMYIMGENPAMSDPDQEHARTALANLDILVVQDIFMTETAAFADVILPASAFPEKDGTVTNTDRRVQMGRAAVPMPGQAQQDWWIIQELANRMGLNWTYSHPRDVYAEMRLVMPSLTGISWQRLDDEGAVTYPCAD
>MP0321_megahit_200527_3-782
MDDSSKKYFGACPHDCPDTCAMVYEVSHDKLISVKGNPDHPMTRGGLCVKLKNYEERHYHPDRLLYPHKRVGKKGKNEFERISWDEALKTITDKWKQIINDYGPQAIIPYSYLGNQGLVHGLNGGDSFFNKMGATVCERTFCGEGSCTAWLSTIGPTAGLDPESYVHSKYIVIWACNSISTNLHHWAIVNDAKKKGAKVVVIDSYKSRTAKEADWHICPKPGTDGALAVSILNYIINNNLVDNEYVSNYTNGFDELKNHV
>MP0321_megahit_215700_1-588
IHSKYIVIWACNSVSTNLHHWTIIQEAKKRGAKVVVIDSYKSRTAKQADWHIEPIPGSDGALAVAMINHIIYNDLTDMDYINNHTNGFEELKEHVKDKDPKWASKITGISEEDIKKLAQEIATVQPVGIRIGVALERHYGGGQTIRAVTCIPALTGAWKHVGGGITQFPVWEHPYKFDVICRPDLIPKGTRVVNAL
>MP0321_megahit_260966_1-2079
PFCGVGCQVSLKVKDNKIKFVEGINGPANEGRLCVKGRFGFDYIHHDHRLTNPLIRRSDAPEKGLNVDPNNWADFFREATWDEALDFAAKGLRDLRDEQGGQAVAGFGSAKCTNEEAYLFQKFIRQGFGHNNVDHCTRLCHASSVAALMENVGSAAVTATFNEIENADVAIVIGANPIENHPVAATYFKQFAKRGGKLIVMDPRGQALKRFASHMLQFRPGADVSMLNAIMHVIVEEDLYDKQYIEAYTENWEVEKAHLKNFSPEKMSEICGIEPEVLRDVARTFAGAQAAMIFWGMGVSQHIHGTDNSRCLISLSLMTGQIGRPGTGLHPLRGQNNVQGASDAGLIPMFLPDYQTVTDQGVRNSFTSVWNSGDFSAEKGLTVTEIMDAVHDNKIKGMYILGENPAMSDPDVEHARDALAKLEHLVVQDIFITETANYADVILPAAAFAEKSGTVTNTNRQVQMARPAVVPPGLAKADWWIQVELAKRVGLNWKYKDPSEVFNEMAINMRSLDNITWNRLENDSAVTYPSMSETDPGQPIVFGEGFPRPEGRAKFTPASVIAPDETPDVDYPMILTTGRQLEHWHTGSMTRRSKVLDAVEPEANCSLHPETLRKLGVVPGEFVKLTTKRGSISLMARSDRAVSEDMVFLPFAYVEAAANILTNPAIDPYGKIPEFKFSAVRVEALSKNIAAE*
>MP0321_megahit_273024_1072-2415
KDKDCQWASKITGINEDDIKKLAHEIGTIQPVGIRIGVALERHYGGGQTIRAVTCIPALTGAWKYVGGGITQFPVWEHPYKFDVICRPDLIPKGTRVINALQIGRALLGENIDKDKPIMSMMCWNANPVTQAAETEKIIEGLKREDLFMVSAEHFISDTASYADILLPATMGAEHEDMILSWGHLYLTYNEKCVDAPGEAIPNYEIFRRLAKKMGLKEEQFSWTDTQCLENYVDWNAPACDGISLNTLKETGFARLNVGCKDTRAPHKNGNFPTSSGKCEFILKNAKNFVAGPFRQMYEDYQPGQDLPELPDYVPQLESKETNPKLAKKYPLNIISPKSHAFLNSCYANMEDKIRVQGDQFVLINTDDSKDRNIVNGDKVKVFNDRGSYEGIAKISDDVSKGIIVSTLGYWSQHNKGTVNCISSANLADMGNAPTFSDNLVEVRKND*
>MP0321_megahit_277894_161-2926
MKKVKFFIDDIPVEGSQDESIWTVAKRYGTTLPHLCYSDKPGYRADGNCRACMVSVEGERVLAASCIRTPSEGMKVYTKDERSSKSREMVIELLVTDQPKKEICHDPDSHFWQMADKVNVKKSRFDKRNPETIPEADNSHVAMSVNLDACINCNLCVRACREVQVNDVIGMGNRGHTSQVIFDFNDPMGDSTCVSCGECVQACPTGALMESNLLDEKGKKVVKPDRKVDSLCPYCGVGCQLTYNIKGEKIVSVDGRDGPANNNRLCVKGRFGFDYIHNPERLTKPLIRKDGIPKDPKERIDPLNPLSHFREATWDEALDLAASKLLKIRDSKNGKKALAGFGCAKGSNEEAYLFQKLVRTGFHNNNVDHCTRMCHASSVAALMEAIGTGAVTAPVSEVKNAEVAILIGCRPTQNHPVAATFIKNAVKNNGLKLIILDPRKQDLTRIAEKSLQFKPGADVALLNAMLNTIIEEGLVDRQYIEKNTDGYLELKKHVKDFTPEEMTNICGIEPDEIRETARLFANAKSAMIFWGMGISQHIHGTDNSRCLISLALTTGNVGRPGTGLHPLRGQNNVQGASDVGLIPMVLPNYLPIADENNVKFFENYWNCEIDPDPGLTVVEIMESIYNKNIKGLYVMGENPAMSDPNANHAREALSKLDTLIVQDIFLTETAYLADIVLPASAFPEKTGTFTNTDRRVQLARKAVNPPGDSKQDLWIIQELAKRMGLDWNYNGPDEVYDELSGCMESMKNISWERLVNEGAVTYPCDDKDKPGNEVIFGEGFPTANKKGRLVPAKLISPDETPDKNFPLVLTTGRLLEHWHTGSMTARSKVLNTLEPQPYVHVSRNDMKKNNFSQDETVELSTRRGKVNVKVRFDKMIPDGMVFMPFCFENAPANLLTNQALDPDGKIPELKYCAAKIEKLTA*
>MP0321_megahit_281312_1-855
MRQPKFKTVNVTCPHDCPDTCSLKVTVDTSIKRAVELKADKSHPITKGYLCNKVNHYLDLVYNENRVLYPHIRIGPKGSKAKFKRVSWDYALKLITKNLKQTEKEYGGDAIQPYSYSGTLGMLGYWGMSERFWNKMGAARLGRTICIAAASTAGIYTYGAACGPAIDEVPNNNLIILWGTNIVSTHVHMVPFVEEAKKKGAKIICIDPRETRTAALCDWHIQPKPGTDAALALGMMHLIVKNRKHDQAFLKKHTTGHEGFIKNILPKYTPEKVSKITGLKKEIII
>MP0321_megahit_285562_1938-4286
SHIAMSVNLDACIQCGLCVRACREVQVNDVIGMAGRGHDSFPTFDFNDPMGESTCVACGECVQACPTGALMPSTAVNDDQIGDSGDFDEEVKSVCPFCGVGCQVSIKVKNEKIKYVEGINGPANQGRLCVKGRFGYDYIDHPHRLTKPLIRRSDAPAKGLNVDPGNYKNVFEEVSWAEALDFAASGLKRLRDEKGGAAVAGFGSAKCSNEEAYLFQKLIRQGFGHNNVDHCTRLCHASSVAALLENVGSGAVTATFNEIENADVAIVIGANPTENHPVAATYFKQFTKRGGKLIVMDPRGTALKRFATHMLQFKPGADVSMLNAIMNVIVEEKLYDHDYISHQTENWQAEKEHLSAFTPEKMEDICGIPANELRAAARTFARGKAGMIFWGMGISQHVHGTDNSRCLISLALMTGNVGKPGAGLHPLRGQNNVQGASDAGLIPMFLPDYQSVTDQKIRHSFTEVWQSDDFSNEKGLTVTEIMDAIHGDSILGMYILGENPAMSDPDVEHARKALAKLDHLVVQDIFLTETANYADVILPASAFYEKSGTVTNTNRQVQMGRRAVAPPGEAKEDWWIEVELAKRLELDWDYKGPDEIFAEMKLNMRSLDNITWERLENEGAVTYPSLSFDDPGQSIVFGNGFPRGGGKARFAPASVIPPDDVPDANFPMVLTTGRQLEHWHTGSMTRRASVLDAVEPEANCSLNPKTMDLLGVQPGEHVKLSTKRGSITIMARADRAIAEDMVFLPFAYVEAAANILTNPALDPYGKIPEFKFSAVKVESIAN*
>MP0321_megahit_287263_1-1098
PSHPITRGYLCNKVNHYIDLVYNENRVLYPHRRVGPKGPGAKFERISWDEALEAITDDFKKTIKEYGSEAVQPFSYSGTLGMLGYWTMDQRFFNKMEAARLEQSICIYAAMWAGLYTYGLSNGPHVGEAARDGCELMILWATNLVSTGVHSIPFIREAKERGMKLVVVDPRKTRTTMFADVHIQPKPGTDAFLANAMIKVIVDNNLHDVDFLNEQTHGWEEFVEKVLPDYTLEEAEKITGVKAKDIEDLAIEYAKTKKSYIRANYGLNRHQNSGQMCRAVLILPCFNGSWREEKCGGVAFGQLEEMWLRFDLGKLHRPDLGNRAEKRIVNMVQIGRALADNIGDDGAQLDPPIKTLFVYNSDIANC
>MP0321_megahit_307532_179-2341
GCGECVQACPTGALMPSKEVGLIQPDKKIESVCPYCGVGCLLTYNVKDNKILYTQGRDGPSNLSRLCVKGRYGFDYIHNEQRLTKPLIRKEGVPKDINIEDFDLENINDIFEETTWENALNITIKKLKLIKESNPESALAGFGCAKGSNEEAYLFQKLIRTGFATNNVDHCTRLCHASSVVALLEMIGSGAVSNQVADVTEADVIVVIGSNPTVNHPVAATFIKNAAKDGKKLIVIDPKETQIARHADYFLQFKPDTDVALLNAIMKSIIDQGLVNDEFITKRTKDFKELKKHLDDFTPEKMSKICGIDKNVIDEVAKIYAQSNASIIFWGMGVSQHIHGTDNARALISLALMTGQIGRPGTGLHPLRGQNNVQGASDAGLIPMVYPDYQRVDDKDVNDFFENFWQAKLSTKPGLTVVEIMDAIIDNKIRGLYIMGENPAMSDPNLNHARKALASLDHLVVQDIFLTETAMLADVILPASAFPEKTGTFTNTDRRVQLGRQAVNPPGDAKQDLWIIQEIARGMGLNWNYNSPKDVFNEMTQCMPSISGITWDRLENNHSITYPCESSDDPGQPVIFTDKFPTDDGLASFKISPFKNADELPDDEYPFILITGRQLEHWHTGSMTRRASMLDQIDPDPVASLCFNDIKNLGLSEGECITVKSRRGNIQVYVKRDDGMQEGQIFVPFCYVESAANILTNAALDPDAKIPEFKFCAVKIVKNN*
>MP0321_megahit_318065_2650-4590
FGFYDHPDRLRSPLIKKNGKFEKATWDEAYDFIKNELNRITKKNGPDAVAGISSARCTNEENYVFQKMIRAAVGTNNIDCCARICHSPTAWGMQQTFGTGAATNSTEDIYHADLFLVIGANPTNAHPVTGAKIKQQVMKGKKLIVLDPVTTEVAKLADYHIKLRPGTNVAVLNMMLHFILKYKMYDKKFIDNRTEGFETFVKEILRQDVDKLAEVAGVDKQLVKEAAIAYATAKNSMEFHGLGVTEHEQGSKTVMLIADLAMITGNIGRPGVGVNPLRGQNNVQGAADMGCQPHQGAGYFEVADKKVQEFYTEKYGVVHPTKAGLKIPEIFDAAINKDVKALWIIGEDIVQTDPNSNHVIEAMNSLELLVVQEIFMSETAKLATVVLPGTTFLEKDGTFTNTERRIQRVNRAAEPLTGTKPDGVIVTDMMQKLGFNQPDYDADQVLAEIADVVPFFKGVTRERLGKLGLQWPVQEDGTDTKILHKETFKLGKGRLKNFDWKESSEIEENKKDYPLILTTSRVLQHYNAATMTRRTKNVNIVSEDILLVHPKDAEKRDLNTGDIGRLYSGRGEVALKVEVTDKVKEGIVFTTFHFPEYMVNMVTGHGKDEETKCAEYKVSSVEVQKISNQFKTEIEPTENQAELTQN*
>MP0321_megahit_348725_3-1262
MKKRVQLVPLLYKKLRRDVVQKPKLKTVNVTCPHDCPDTCSLKVTVDTTLKKAIHLTGDNTHPITKGFLCNKVNHYLDLVYNENRVLYPHIRIGPKGKNAKFKRVSWDHALKLVTKNLKDTEKKYGGDAIQPYSYSGTLGMLGYWGMSERFWNKMGAARLGRTICIAAASTAGIYTYGAACGPAIDEVPNNDLIILWGTNIVSTHVHMVPFVEEAKKKGAKIICIDPRETRTAALSDWHIQPKPGTDAALALGMMHLIVKKKKHDVAFLKKHTTGYEGFLKEVLPKYTPEKVSRITGLKKEIIIQLAQEYGASKKTYIRPNYGLNRHRNGGMMVRAIMLLPAITGAWRNKSSGVFVGSIEEMWNVDLSKLQRPDLLDGKDPRSINMIKIGEALNNKKLNPPIKSLFVWNSDVANCAPDTT
>MP0321_megahit_360042_1350-3662
MEKKIDSLPLTSTHWGTYRAKVTNGRVQELYGFEYDNDPSPIGSGIIDVQDGPTRISKPSIRKSWLENGPNSHNHLRGVDPFVEVTWSEAEKIVANELKRVSNIFGNSAIFAGSYGWSSAGRFHHTQSQLHRFLNCIGGYTKSKFTYSFAAAETVVPHILGSYRAFLDTCTSWESIKENTELFVCFGGIPLKNGQISQGGTGNHFQKKKLLEAFKSRTNFINISPLKSDLIDEVDGEWIAPRPNTDTALMLGLAHTLYEFDLVDFDFISKYTVGFEDFLSYLLGEKDGIPKSAKWASDICEIETEIIKNLAKEMSSKRTMISVSWSLTRQDHGEQPFWMAIALSCMLGQIGLPGGGFGFGYSATNFIGGNFVIPPAAAFPQGINQVKDFIPVARISDLLLHPGKNFKFDGKNYLYPDTKIVYWAGGNPFHHHQDLSLLMKAWQKPETVICNEWCWNSLAKRSDIVLPCTTPLEREDLAITPRDPYIIKMSKLTEPYGDSRDDFDIFSGIAKVMGKLDHFTDGKSKEDWQKWIYNETKKKSLEQNIHMPSYDDFIQKGWFKFPDHSEDVIMLEDFRADPIKSKLNTPSGKIEIFSETINSFGYDDCPGHPVWLEPCEWLGQKDKKYQLHLISNQPKDKLHSQLDHGKFSRSNKVNGREPVFINKNDAIKRNLKDKDLVQVYNDRGSCYASVVIDNNLRSGVILISTGAWYDPIDPSINNSPCKNGNPNTLTPDKGTSSLAQGPIAHTCMVEIRLAEGEIPSVTAYDPPRFI*
>MP0321_megahit_403433_469-1839
MTKEYKTRLTSSHWGTYRVQTENGRITDLINFECDSDPSPIGKGIIDTHDDKSRISSPMIRKSWLEKGAKSDKNLRGKDPFVRVEWDEASEIVANELKRIIETYGNEGIFGGSYGWASAGRFHHAQSQLHRFLNCIGGYTSSKYTYSFAAAEAVVPHILGSFRDFLDTCTSWESINKNTTLFVCFGGIPLKNGQISQGGTGNHYQKQHLNEAINSGIKFINISPIREDLISESSFDWHPIKPNTDTALMIGLAHTLFKTNLYDKAFIDKYTKGFEKFVPYLLGVDDGVVKSASWASKITGLKESNIVSLAKEMAKNRTMISLSWSLTRQEHGEQPMWAGIMLASMLGQIGLPGGGFGFGYSATNYIGGNFTVIPCKSLPQGKNKVGAFIPVARITDMLLHPGEKFKFNGGDYHYPNIKLMYWAGGNPFHHHQDINRLLQGWKNLDTIITNEWCWNAL
>MP0528_megahit_3703_2-424
GGPIVWISEPDAQRAGIVDNDWIEVFNVNGAIAARAVVSQRVPEGMSMMYHAQERIVNVPGSEVTKTRGGIHNSVTRAVMKPTHMIGGYAQQAYGFNYYGTVGCNRDEFVIVRKMAKVDWLDDDSVEQNADEFNNFGAEG*
>MP0528_megahit_8052_1-1878
MSHFLDRLQFFKRNEEPFSNGHGVTTNENRGWEDGYRRRWQHDKVVRSTHGVNCTGSCSWKIYVKDGLVTWETQQTDYPRTRPDLPNHEPRGCPRGASYSWYIYSANRLKHPKIRKRLVKLWRAAKAQYKDPVEAWRSIVEDPAKAKEYKQQRGLGGFVRAKWNEANEIIAAANVYTAKTYGPDRISGFSPIPAMSMVSYAAGARYLSLIGGNCLSFYDWYCDLPPASPQIWGEQTDVPESADWYNSNYIICWGSNVPQTRTPDAHFLTEVRYKGTKVIGITPDYSEVAKLTDQWLAPKQGTDAALAMAFGHVILKEFHVEKPSAYFADYVKRYTDFPVLVMLDKAEDGSLHQGRFLRASDLDGQLGQDNNPEWKTISINDKDGELVSPTGSVGYRWGEKGKWNITQTDGKSGDELDLRVSLKGSHDELVSVAFPYFGGAEHEFGYFQNTEHDDVLQRKVPAKKIKLADGSEAYVATVFDLTLANYGVDNGYDDPNVASSYDQDIPYTPAWQEQITGVPRADVIKVAREFASNADKTKGRSMVIVGAGMNHWYHMDMNYRGLINMLMMCGCIGQSGGGWAHYVGQEKLRPQTGWQPLAFGLDWQRPPRHMNGTSFFYNHSSQWRYE
>MP0528_megahit_36653_1-3204
SWEEAMSTIAGQLEKFKREDGAESVAFGFTSPSGTPLSDAIEWLERFVRIYGSPNTSYGTEICNWHKDVAHRWTFGCGIPVADYSHADLILLWGHNPANTWLAQASAIGTGRNNGAKLIVVDPRPTPLAKEANAWLDVNPGTDGALALGLSHLLVERNLFNHEFVRNWTNGPLLVRNDNGYFLREKDINPLAISNRYTVWDEHNQQVTFIDSETRTEETLMPTAALEGNVEVAIADGAKISCQTAFSSFKDMLANYDPENVSRITGVSVASIEAAASLIAGAKKIAYHSWSGVAQHTNATQTERAIATLYALTGCFDQEGCNRIYASHPVNVVNSPTLMPKSQWDKALGLEERPIGPPSQGWVHSQDIWHSVLEGTPYKIRGLIGFGANILLSQSDTSLGQQALEALEFYAHVDLFETPTSKYADILLPVNTAWEREGLRTGFESSAAAQDHIQLRKKMVSPRGESRSDLEIVFDLACRLGMNEAFFDGNIEAAWNYQLEPLGLTVEMLRNKPEGYDIPLEHKVRKYAFRDPNSGYLAGFNTETKRAEFYSEILHHYGYNPLPEYVQPQEYQRNDPDYPLMLTSVKSGFFCHSQHRSLTSLRKKAPYPTVDISATLADEEGIKTGDWVEIETRAGLARFRAKVEAKLSHETVIAEFGWWQACPDFGKPSYPVKGEYSSNYNSLISGDSYDPVSGALPLRSFRCRIRRLNDFELIRRPWEGRKTFKVIELKKEADNVTTITFQSNSEGYLPDYEPGQHITVSCCPMSDSEEIVTRAYSLTGPAFVHDRKTYSISVRHQKATDEKGEYVEGIMSSYINTHLQIGKDVELTPPGGNFIVPLNAVQPVVIFAGGIGITPFISYLESINPQAEGPEIWLFYANQNSRLHAFKKRIAELNASIDRLKVINIYNQPLDCDIPGLDYDRAGYVGAGDVEAYLIENNARYYMCGPQPMMDAISRGLQERGVPAFAIFYEIFRSPAKINNDPSLRHKVIFAKSGRTEIWTTDKGTLLNFGEKLGIQMPSGCRVGQCESCSTRVIAGNVQHLNGVEPSDEGACLTCQCIPAGDITIDA*
>MP0528_megahit_93708_3-1799
KNGKNKGKHDREVDSLCPYCGVGCQLTFKIKDEKIISADGRDGPANNSRLCVKGRFGFDYIHNPERLTKPLIRKKGVKKDPNERVDPLNPFSHFREASWEEALDLAGKRLLKIRDNVSGNSLAGFGCAKGSNEEAYLFQKLVRTGFNNNNVDHCTRMCHASSVAALMEAIGTGAVTAPVSEVKNAEVAIIIGARPSQNHPVAATFIKNAVKKGLKLIIMDPRQQELSTLAEKHLQFKPGTDVALLNAMLNVIIEEGLVDRQYIERHTEGYQQLISHVKDFTPEEMSPICGISVDEIRETARIFANAKSAMIFWGMGISQHIHGTDNSRCLISLALTTGNVGRSGTGLHPLRGQNNVQGASDVGLIPMVLPDYLPITDKKNVEFFENYWGSKLNPTPGLTVVEIMEAIYKGEIKGLYVMGENPAMSDPNANHAREALSKLDTLVVQDIFLTETAYLADIVLPASAFPEKTGTFTNTDRRVQLARKAVNPPGNAKQDWWIIQELAKRFDLKWNYNGPDEIYDELRNCMESIKNISWERLVKEGAVTYPCDDENKPGNEVIFGEGFPTNNKKGRLVPANVISPDEVPDKEYPFVLTTGRLLE
>MP0528_megahit_132208_485-1207
MFGAGGGTSSYLEVEETDVILLWGSNAREAHPIYFHHVLKGLDNGARMFAVDPRRTSSAKFADAWLGLNVGTDVAMANAIGREIIAADLHNKDFIAHSSQGFEDYKAHVEPYTLEYAEAITGVPAEAIREVAHAYASAEKAQILWTLGITEHHNGVDNVKSLCNLALLTGHVGRWGSGLVPLRGQNNVQGGGDMGALPNKFPGFQDLTNPDHRAKFETAYGMELNPNNGKHLTLMLEAMEV
>MP0528_megahit_156986_2496-3914
LQFKPGADVSMLNAIMNVIVEEKLYDHDYISHQTENWQAEKEHLSAFTPEKMEDICGIPANELRAAARTFARGTAGMIFWGMGISQHVHGTDNSRCLISLALMTGNVGKPGAGLHPLRGQNNVQGASDAGLIPMFLPDYQSVTDQEIRHSFTEVWQSDDFSNEKGLTVTEIMDAIHGDSILGMYILGENPAMSDPDVEHARKALAKLDHLIVQDIFLTETANYADVILPASAFYEKSGTVTNTNRQVQMGRRAVAPPGEAKEDWWIEVELAKRLDLDWDYKGPDEIFAEMKLNMRSLDNITWERLENEGAVTYPSLSFDDPGQSIVFGNGFPRGGGKARFAPASVIPPDDVPDANFPMVLTTGRQLEHWHTGSMTRRASVLDAVEPEANCSLNPKTMDLLGVQPGEHVKLSTKRGSITIMARADRAIAEDMVFLPFAYVEAAANILTNPALDPYGKIPEFKFSAVKVESIAN*
>MP0528_megahit_207743_3-512
SQWRYEKLEMTEVISPMANKDKWSGSIIDFNSRAERMGWLPSAPQLGMNPLQLCRDAEAAGKSPQDYAVEQLKSGELNFACLEPENPQNYPRNLFIWRSNLLGSSGKGHEYMLRHLLGTKHGLMGKDLGEDGGKKPEDIKWVDEAAEGKVDLLVTLDFRMSTTCLYSDIV
>MP0528_megahit_251129_2-2098
MEKKLDKLPLTCTHWGTYRARVTNGRVQELYGFEHDSDPSPIGSGIIDVQDGPTRISKPSIRKSWLENGPNSDNHLRGVDPFVEVSWTEAEKIVANELKRVSKNFGNSAIFAGSYGWSSAGRFHHTQSQLHRFLNCIGGYTKSKFTYSFAAAETVVPHILGSYRAFLDTCTSWKSIKENTELLVCFGGIPLKNGQISQGGTGNHFQKKELLEASNSKTFFMNISPLKSDLIGEVNGEWIAPRPNTDTAFMLGLAFTLYESDLVDYDFISKYTVGFDNFLSYLLGKKDGIPKTAQWASAICEIEPEIIKRLAKRMSSKRTMISISWSLTRQDHGEQPFWMAIVLSCMLGQIGLPGGGFGFGYSATNFIGGNFVIPPAAAFPQGINQVNDFIPVARISDLLLKPGTNFEFDGQNFTYPNTKIVYWAGGNPFHHHQDLGLLMKAWKKPDTVICNEWCWNSLAKRSDIVLPCTTPLEREDLGLTPRDPYIIKMSKLTEPYQDSRDDFDIFSGIAKEMGVLDNFTDGKTKEEWQKWIYNETREKSLMQNIDMPPYDDFIKKGWFKFPDHKEDVVMLEDFRTDPVNSKLNTPSGKIEIYSETIHSFGYLDCPGHPVWLEPCEWLGKRDKKYQLHLISNQPKDKLHSQLDHGNFSRSNKINGREPVYINKIDADKRNLKDKDLVKVYNDRGSCYASVVIDNNLRSG
>MP0528_megahit_288947_1-624
TSVGPLLEKLGNGGKGINWNTDAEVEFLGQLNRRHVEEGANKGRPKIETAIDAAEVILSLAPETNGQVAVKAWSALSEFTGLDHTHLAKPKEEEKIRFRDVQAQPRKIISSPTWSGLEDEHVSYNAGYTNVHEYIPWRTVTGRQQFYQDHEWMRDFGETMCLYKPPINLKTVKPMMNKQPNGNTEIALNWITPHQKWGIHSTYSDNLL
>MP0528_megahit_295456_2-1342
VAIVIGANPIENHPVAATYFKQFTKRGGKLIVMDPRGQALKRYASYMLQFRPGADVSMLNAIMHVIVEEALYDQQYIEAYTENWEAEKAHLNDFSPEKMAEICGIDADVLRDVARTFAGAQAAMIFWGMGVSQHIHGTDNSRCLISLALMTGQVGRKGTGLHPLRGQNNVQGASDAGLIPMFLPDYQTVTDEGVRSAFTSVWNSADFSSERGLTVTEIMDAVHEGQISGMYILGENPAMSDPDVEHARDALAKLSHLVVQDIFLTETANYADVILPASAFAEKSGTVTNTNRQVQMGRPAVSPPGEAQEDWWIEVELAKRLGLDWDYQSPADVFAEMKLNMRSLDNITWDRLSNENAVTYPSLSEQDPGQAIVFGDGFPRQDGRARFTPASVIAPDDTPDADYPMILTTGRQLEHWHTGSMTRRASVLDAVEPEANCSLHPKTLLKL
>MP0528_megahit_316878_3-578
NYPRNLFIWRSNLLGSSGKGHEYMLRHLLGTKHGLMGKDLGEDGGKKPEDIKWVDEAAEGKIDLLVTLDFRMSTTCLYSDIVLPTATWYEKDDLNTSDMHPFIHPLSAAVDPVWESRSDWDIFKGIAKQFSKTAVGHLGVEKDLVTLPILHDTPAEIAQPFGVKHWWKGECDLIPGKTAPNMIVVERDYPNT
>MP0528_megahit_409816_1614-4382
MADKVKFTLDGEEVEADTGLTIWEIANGRGLKIPHLCFTPEPGYRPDGNCRACMVEIEGERVLAASCLREPSDGMVVTTNNARAENARKMVMELLVTDQPAPEVAHDKSSHLWDMAAMEGISESRFPKLEEGRIPLLDDSHVAMRVNLDACIQCNLCVRACREVQVNDVIGMAGRGHDSYPVFDMADPMGASSCVACGECVQACPTGALMPATVVDDAQVGDSADFDSEVDSICPFCGVGCQVSLKVKDGKIKYVEGINGPANEGRLCVKGRFGFDYIHHPHRLTKPLIRRKDAPPKGLNVDPGDWQTHFREATWDEALDFAAGGMKKIGGAGVAGFGSAKCTNEEAYLFQKIIRQGFGHNNVDHCTRLCHASSVAALMENVGSGAVTATFNQIENADVAIVIGANPTENHPVAATFFKQFAKRGGKLIVMDPRGQALKRHASHMLQFRPGTDVSMLNAIMHVIVEEKLYDQQYIEAYTENWEIEKAHLKTFTPEKMSKICGIDAEVLRDVARTFAGANAAMIFWGMGISQHIHGTDNSRCLISLALMTGQIGRPGAGLHPLRGQNNVQGASDAGLIPMFLPDYQPVSDDGVRSAFTEVWQSSDFSDKKGLTVTEIMDAVHDGDIRSLYVLGENPAMSDPDVEHARAALAKLDHLVVQDIFLTETACFADVILPASAFAEKSGTVTNTNRQVQMGRPAVPPPGDAKEDWWIEVELAKRLGLGWTYTDPSEVFAEMKLNMSSLNNITWDRLESEGAVTYPSTSPTDPGQAIVFADGFPRQDGRARFTPASIIAPDDAPDDDYPMILTTGRQLEHWHTGSMTRRSYVLDGLEPEANCSLHPSTLRKLGVAPGAYIRLTTKRGSIELMAREDRAVSPDMVFLPFAYVEAAANILTNPAVDPYGKIPEFKFSAVKVEAATAPQPAE*
>MP0530_megahit_5248_1-885
LGSSGKGHEYMLRHFLGTKHGLLGKDLGEFGGKKPEDVEWTDKPAEGKVDLWVTLDFRMSTTCLYSDIVLPTATWYEKDDMNTSDMHPFIHPLTAAIDPVWEARSDWEIFKGIAKAFSKAAVGHLGVETDVVTIPMHHDTPAELAQPYGVKAWWKGECDAIPGVTMPHINIVERDYPNTYARFTSIGPLLEKIGNGGKGISWDTKEEVNFLKKLNRVHTAEGANKGMAKIDSAIDAAEMILSLAPETNGHVAVKAWDALGKITGRDHTHLARPKEEEKIRFNDIVAQPRKIISSP
>MP0530_megahit_5372_2-1357
GGTITRVRGARENTYTSGVICSKVARYHERLYHPERLTQPLRRRGDKGNGTFEPIGWDDALDEVAEALLRAEQVHGAEAVWPYFYAGTMGFVMRDGINRLRHAKGYSGQYSTICTTLSFNGFIAGTGRLAGSDPREMARSDLVVIWGSNAASTQINVMTHVLKARRDRGAKIVVIDTYRNGTAKQADLFVCVRPGTDGALACGVMHVLFRDGHADRDYLAEYTDCPDALEAHLQSKTPAWASAITGVPVETIEELARMIGTTARTFLRLGYGFTRQRNGAFNMHAALSVAAVTGAWRHEGGGAFHNNGDIYHWDRTMIEGLDVRDRNVRILDQSRIGAVLTGDASDLGDGPPITALFIQNTNPMSVAPDLNRVHAGFARKDLFVCVHEQFMTETAEVADIVLPATMFLEHDDLYQGGGHQHVLLGPKIVEPPEGCRNNHEVVCALARRVGAE
>MP0530_megahit_19285_3-1721
MTRAVQVQTGETKVPGWCALCCSRCGCFSIVKEGRLVRIEADPSHPTGRALCAKGQAAPEQVYSDDRLLYPMKRTRPKDDVDPGWVRISWDEALDTIAGQMTRIAAESGPESVAFALTTPSGTAISDSLQWIERLLRAFGSSNNCYGTEICNWHKDHATEYTYGVGIGRPDLDQAGCILLWGHNPNTSWLAQAQRVSEARRRGASIVVVDPRRAGPAIKADQWLQIRPGTDGALALGIAWVMLSESGYDHDFVHRWTNAPMLIHESEGRLLTASDIGAPEGADRYVGWDQGRSAPVVMAANPAQQVKTDWLLTGEVTIDAPSGAIVCRPVFDHYYALCAEWSPERTAEVTGVPADQIRDTARLLWASRPVSYYVWSGVGQHTNATQTDRAISILYSLLGSIGSSGGNQQPAGVPLNDVSGHELVTDVQRSKTLGLQERPLGPPKNGWCTSRDLYHSILEGEPYRVRALLGFGQNLVISHGGVERGIEALKALEFHVQTDIFLTPTASYADIVLPVNTAWERDSLRVGFGITDAANGWVQFRHAAVESAGESRDDGWMVFELAKRLGLADLFWG
>MP0530_megahit_25184_3-842
MSHLLDKLRFFNTRKAPFADGHGVTTNEDRTWEQGYRQRWQHDKIVRSTHGVNCTGSCSWKIYVKDGLVTWETQQTDYPRTRPDLPNHEPRGCPRGASYSWYIYSANRLKYPKVRQQLMKLWREAKAEHRDPVKAWESIVTNPEKAKSYKERRGLGGFVRASWEEVNELIAASNVYTTKTYGPDRVTGFSPIPAMSMVSYAAGARYLSLIGGNCLSFYDWYCDLPPASPQVWGEQTDVPESADWYNSNYIIVWGSNVPQTRTPDAHFLTEVRYKGTKTCV
>MP0530_megahit_58575_3-1121
GAVTAPFIEAANADVLIVVGANPTENHPVAATFFKNAVKAGSKLVVMDPRGQALKRHADYMIQHKPGSDVAVLNALMHVIVRENLYDREYVKSHTDGFEELRAHLSDYSPEEMSEYCGVPADTLRAVARLYGNAKRAMIFWGMGVSQHIHGTDNARCLISLALLTGQIGRAGTGLHPLRGQNNVQGASDSGLIPMFYPDYRSVSDPSERAFFEDFWGTTLDPEPGLTVVEIADAAYEGRMKGMYVMGENPAMSDPNSSHVREALCKLEHLVVQDIFLTETAVYADVILPASAFPEKDGTFTNTDRRVQMGRQAIEPPGDARQDWWIIQEIACRMGLDWNYTGPHSIFEEMRGCMPSIAGITWERLCDQGAVTY
>MP0530_megahit_66666_3-3233
GCARGASYSWYLYSANRVKNPLVRGRLMKIWRKMRETMEPIEAWTKLQSDPILRASYVETRGKGGFVRATWDEATEITAAANAYTAKTYGPDRVFGFSPIPAMSMVSYAAGSRYLSLMGGVCMSFYDWYCDLPPASPMTWGEQTDVPESADWYNAGYLLLWGSNVPQTRTPDAHFYTEARYKGTKSAVICPDYSEAAKFGDVWLNAKQGTDAALAMAFGHVILREFHLDRQTEYFEDYTRKYSDFPMLVKLDEQNGKLVPGRFLRADDLDGKLGEDNNPEWKTVAFDEISKGFVAPNGSVGYRWGEDGEWNLEEKAKEAETKLKMSLVLEEDYDDIVGVDFPYFGGEAFGQFKTDATHPDVLTRNIPVKKIKTADGEIVVATVFDLFCANYGLDRGLGGDWVTSDYANDMPGTPAWAEKITGVPADKIAHVAREFADNAEKTNGKSMIIIGAAMNHWFHMDMNYRGVINMLVMCGCVGQSGGGWAHYVGQEKLRPQTGWQPLAFALDWNRPPRHMNSTSAWYAHTDQWRYETLEASEILSPTAPEGDWDASLIDYNIRAERMGWLPSAPQLKTNPLEVAKAAKAAGKEIPAYVAENLKSGDLEMSCEDPDNPANWPRNLFVWRSNLLGSSGKGHEYFLKHLLGTDHGVMGKDLGEDGKQLPKEAKWHKDAPRGKLDLLVTIDFRMSTTCVYSDIVLPTASWYEKDDMNTSDMHPFIHPLQAAVDPAYESKSDWEIFKAIAKKFQEIVPGYLDKETDIVALPILHDTPAEIAQDQVKDWKKGECELIPGKTAPAFVVVERDYTAIYERFKSLGPMLDKLGNGGKGINWETQEEIDNLAALNGVQLDGPAAGRPKIETAIDACEVILMLAPETNGNVAVKAWHALEKATGREHAHLAEGEHGNKIRFRDIAAQPRKIISSPTWSGIESEKVSYNAGYTNVHELIPWRTLTGRQQLYQDHLWMRAFGEGFMSYRPPVDLKTITRDVQDEGDTLVLNFITPHQKWGIHSTYTDNLLMLTLNRGGPVVWISEVDAKSAGIVDNDWIEVYNINGALTARAVVSQRIKEGSTFMYHAQEKIVNT
>MP0530_megahit_71922_796-2823
MDQDSPVEIGYSACPHDCPSTCALEVELLDQYRVGRVRGARANSYTSGVVCAKVARYAERTHHPDRLTNPMRRIGEKGSADFEPITWDDALDEVANAFLKASERHGSEAVWPYYYAGTMGLLQRDGINRLRHAMKYSGQHSTICVTLVDAGWNAAVGTFRGPDPREMVESDLIICWGGNPASTQVNVMTHVQKARKKRAAKLVVIDPYLTRTAQVADMHLALRPGTDGALACAVMHVLFRDDHADRDYMAKFADCPDLLETHLKRRTPEWAATITGLKTSEIETFAKLYGETKRTYIRVGYGFSRSRNGAVNTHAVACLPTITGAWVHPGGGAFYSNKNIYHWDKTLIEGLDTHDPSLRILDQCRIGPILTGDTTDLGDGPPVTAMLVQNTNPAVVAPESVKVREGLLREDLFFCVHEQFMTDTATYADILLPATTFLEHHDVYQAGGHQHITLGPKLIEPVGQSRSNHEVICGLAERLGAAHRGFAMTEWEIIDETLKTSGWGSANELRNNRWIDCQPSFEDAHFLNGFAFPDGKFKFAPNWAAQGPNHSDLPMMPDHVELIEAADDTHPFRLVTAPSHNYLNTSFTETATSIEKESRPTVKLCSADATRLHVKAGDKVRVGNRRGEIIVHVEIAGSQQSGVVVIESIWPNRAFENGLGVNTLIGADAAPPNGGA
>MP0530_megahit_72296_1033-1242
RGGIHNSVTRTVLKPTHMIGGYAQQSYGFNYYGTVGSNRDEFVVIRKMKKVDWLDKEKSWEAPAQEAAE*
>MP0530_megahit_78778_2-535
SYKPPINLKTVQPVLNKKPNGNKEVVLNWITPHQKWGIHSTYSDNLLMLTLSRGGPIVWLSETDAAAAGIEDNDWIEIFNVNGAIAARAVVSQRVPEGMSMMYHAQERIVNVPGSELTGTRGGIHNSVTRAVMKPTHMIGGYAQQAYGFNYYGTVGCNRDEFVVVRKMSKVDWLDTK*
>MP0530_megahit_110801_1-1695
GHNNVDHCTRLCHASSVAALMENVGSGAVTATFNEIENADVAIVIGANPVENHPVAATYFKQFTKRGGKLIVMDPRGVGLRRFSSHMLQFRPGTDVSMLNAIMHVIVEEGLYDAQYIAAYTENWEAEKAHLKDFSPERMAPICGIEAEVLRDVARTFAGANAAMIFWGMGVSQHIHGTDNSRCLISLALMTGQIGRPGAGLHPLRGQNNVQGASDAGLIPMFLPDYQPVGDDGVRSAFTEVWGSGDFSAEKGLTVTEIMDAVHDGDIKAMYVLGENPAMSDPDVDHARDALAKLDHLVMQDIFLTETANYADVILPASAFAEKSGTVTNTNRQVQMGRPAVTPPGEAREDWWIEVELAKRLGLDWSYESPADVFAEMKLNMKSFDNITWDRLARENAVTYPSLSADDPGQAIVFGDGFPRPEGRAKFTPASIVAPDDVPDADYPMILTTGRQLEHWHTGSMTRRSKVLDGLEPEANCSLHPSTLRRLGVAPGEHVRLSTKRGSIEIMAREDRAVAPDMVFLPFAYVEAAANILTNPAVDPYGKIPEFKFSAVRVEAAKEAVAAE*
>MP0530_megahit_116589_1-699
FPYFGGIEHDHFKSVEISDTLTHKLGSRKVQLADGSEGRVVTVYDLMIANYGISRGLGDDDGATSYDEVKPYTPAWQEKITGVPAEKVIRIAREFADNADKTKGRSMVIVGAGMNHWYHMDMNYRGLINMLILCGCIGQSGGGWAHYVGQEKLRPQTGWQPLAFGLDWQRPPRHMNSTSFFYAHSGQWRYEKLGVDEILSPLADKSKFGGSLIDYNVRAERMGWLPSAPQLNR
>MP0530_megahit_129973_483-890
MSHLIDKLNYFRKKREPFANGHGETHDVNRDWENSYRQRWQHDKVVRSTHGVNCTGSCSWKIYVKNGLVTWETQQTDYPRTRPDLPNHEPRGCPRGASYSWYMYSANRLKYPLMRKHLMKLWRAAKVEHKDPVDAW
>MP0530_megahit_154973_3-689
GLDETICVTLARMGWNAGVGALWGTDAKDMAQSDLIVIWGCNPVSTQINVMSHVTRARKERGAEVVCVDPYRTATAKSADIHLALRPGTDGALACGVLHVLFAEGYADREYMARYTDCPDRLEQHLKSRDPAWAAEITGLAEQDIVAFARLYGATGRSYIRVGYGFSRSRNGAANVHAVTCLPAVTGAWQHPGGGALYVQADLFDIDQTMIKGLDVVDHKVRRLDMSRI
>MP0530_megahit_155554_450-2564
AGRPGAVPRGQDSFVEVSWERALDLIAAELTRVRAAHGNRGIFAGSYGWSSAGRFHHAQSQLKRFLNTIGGFVRSEGNYSYNAALGLMPHIVGPYRSHVAQATRWPVIAKHADLVVMFGGMALRNTQVSDGGVSRHRMAGNLAACVENGVSFVNISPLRSDAAEVLRAEWMPARPGSDTALMLGLAHTLLREGLHDPAFLVRYTVGFDRIEAYLTGAADGVAKDADWAEAQTGVAAERIRALARRMAAGRTMISVAAGVQRTDYGEQPMWMAVTLAAMLGQIGLPGGGYTVGYGVNANIGNIERPFRWGTISQGVNPVTDFIPVAMISEMLLNPGGSYRYQGETRTFPEARLVWWAGGNPFHHHQDLNRLHRAFQTPDTVIVNEVNWTATARHADIVLPVAAAQERTDFGAGKSDNALVPMPRLVAPAGEARVEYDIYADLAARLGVAEDFTEGKTADGWLHEIWELTRSRGREKGFDLPDWESFLAGDVIALDDPSPDQVFLAEYRADPEAHPLPTPSGRIEIFSETIAGFDLTDCKGHPAWFPPRDLAAGQGAAYPLALLSGQPKTRLHSQLDNGAYSLSHKVAGREPVLIHPEDAQARGIAEGAVVELYNARGRCLAGARVTDEVHPGCVFLWTGAWWDPDFAAPQARDRHGNPNVLTHDLRTSSLTQSPAAHSARVEVRRFEGTPPPVEAHDPPAFDAAP*
>MP0530_megahit_166078_3-1076
MSTVANSISADRRVHGWCALCRSRCGCISIVRDGRLTAVEPDRDHPTGRSLCAKGQAAPELVYSADRILYPMKRTRPKGDSDPGWSRISWDEALDTTASQLLENARQFGPESVAFAITTPSGTAISDSIHWVERLMHAFGSANNCYGTEICNWHKDVAPTYTFGTGVGVPDLDHAGCILLWGYNPNGSWLAQAQRLADAKRRGARTIVVDPKRSGPGVKADQWLQVRPGTDGALALGIAHLIIAEGTYDADFLRRQSNGPALVHPKEKRLLVEADFSRNGSISACVGWDQACSAPVPLGRSVSTGDSSPDWLLEGEVEVNTLTGPVICRPVFDHYAVLCKDYSPPKVEVITGVPAAQV
>MP0530_megahit_172709_1-1578
PREMALSDVIVVWGCNPASTQVNVMKHIQKARKDRKAKLIVVDPYQTRTAKVSDKHYAIRPGTDGALACSLMHIMFRDGYADKIYMKKYTDDPEGLEEHVKKHTPNWASRITGLSIKEIEEFALIFGKTKRVYSRIGFGFTRQRNGAVAMHAVASLSAVCGKWKVEGGGAFYSNSDIYNIDSTLIEGLDVIDPKIRVLDQSRIGSILIGDNEALMGGDKVRAMIIQNTNPLVVAPESLLVRKGFSREDLFVCVHEQFMTETAKYADIILPATTFVEHDDIYIAGGHQHITFGPKLIDPIGLSRSNHQVLTLLSKRLGADHKGFNMSEREIIDWTLQSSNHGSLSELEKSGWKDVQPDFNTSHFIDGFGHKDKKFHFKPDWSELGSYHSKMPLFPDHMNNIEDVTEQFPFRLVTAPAHNYLNSSFTETQSSIKKEIRPQVKIHTKDLKKLGLSDGNLVKIGNMRGEVIIHTEEFSGLQEGVIIVEGIWPNEAFTGKNGINTLIGSDPVPPDGGAAFHDAAVWIKPI*
>MP0530_megahit_174830_1509-3611
HWYHMDMNYRGLINMLVMCGCIGQSGGGWAHYVGQEKLRPQTGWTPLAFGLDWQRPPRHMNSTSFFYNHSSQWRYEKLEIKEILSPLAKAEDYPGSLIDFNVRAERMGWLPSAPQLDANPLRLAKKAEAAGMSTADYAVQQLKSGELRFAAEDPDAPENFPRNMFIWRSNLLGSSGKGHEYMLKYLLGTRHGIQGKDLGDFGGQKPEEVKWHEEAPEGKLDLLVTLDFRMSTTCLYSDIVLPTATWYEKDDLNTSDMHPFIHPLTAATDPAWESRSDWDIYKGIAKSFSKVCVGHLGEETDLVTLPMQHDSPGELAQPQVLDWKKGECAPIPGKTMPSLIEVKRNYPETYERFTSVGPLLESIGNGGKGIAWNTDAEVELLGKLNHRKLDGPHKGRPLIDSAIDAAEMILTLAPETNGAVAVKAWEALSKITGRDHTHLATPKQEEKIRFRDVVAQPRKIISSPTWSGLEDEHVSYNAGYTNVHELIPWRTVSGRQQFYQDHAWMRAFGESLLVYRPPIDTKAAKGFTLPADNGFKSKALNFLTPHQKWGIHSTYSDNLLMLTLNRGGPVVWLSETDAAEIDIEDNDWIEVYNANGSIAARAVVSQRVKAGMVMMYHAQERNVNVPGSEVTGTRGGIHNSVTRVCPKPTHMIGGYAQLSYSFNYYGTVGSNRDEFVLVRKMKHVDWLDGEGNDSVQEAVK*
>MP0530_megahit_175126_1-597
KKAIERDIQPIDDNVTGVPIKRDFKKFLDDYTKNGSIKSVKDVIQFLLDNSSGIQSVSYDELAEKGFLRNKGSETTVHSKESPYYSDIWESVHEKKGYKTLTHRQQFYIDHEWFFEFDEVLPRHIDALVNEGYPMKMIMGHARHGIHSMWRDDSFLLSLQRGEPDIYVNPKDAEKKGVVDGDLIQIFNKTGSFICQAHL
>MP0530_megahit_175798_3-2186
MSHFIDRLNFFRKAREPFANEHGELRSESRDWEDSYRARWQHDKVVRSTHGVNCTGSCSWKIYVKNGLVTWETQQTDYPRTRPDLPNHEPRGCPRGASYSWYLYSANRLKYPLIRKPLLALWREALKANPDPVDAWASIVEDPAKTKQYKRARGMGGFVRGNWDELNELVAASNVYTAKQYGPDRIIGFSPIPAMSMVSYAAGSRYLSLIGGVCMSFYDWYCDLPPASPMTWGEQTDVPESADWYNSGYIIAWGSNVPQTRTPDAHFFTEVRYKGTKTVSITPDYAEVSKLTDEWLSAKQGTDAALAMAMGHVILKEFHLDNPSAYFTDYVRRYTDMPFLVELEAREDGSFAPGRQLRASDFDAALGQESNPEWKTVAWDETRDQLVVPRGSIGFRWGETGDEVGKWNLESLDAAGTEIKPLLSLANHHDSVARVAFPYFGGIEHEHFEHVKGAGVGAADDLLFHNLPAKRLKRADGSEMLAVTVFDLMCANYGIDRGFVGDGEDDGATSFDQVRPYTPAWQEKITGVSAEQCTRIAREFADNANKTNGRSMIIVGAGMNHWYHMDMNYRGLINMLIMCGCIGQSGGGWAHYVGQEKLRPQTGWQPLAFGLDWQRPPRHMNSTSFFYAHSGQWRYEKLGVDEILSPLADKSKFGGSLIDYNVRAERMGWLPSAPQLNRNPLGIAAEAEKAGMEVSDYVAQSMKDGSLAFASEDPEAPQNHPRNMFIWR
>MP0530_megahit_179935_2798-4045
MASVLKTTHHGGCPHDCPDTCSMVYEVENGQLTSVKGNKEHPMTRGGLCVKLKDYEKRHYHQDRLLHPMRRTGPKGSGQFERINWDEALDEITSRWKAIIDEYGPHAILPYSYLGNQGLVHGLNGGDAFFNKMGATVCERTFCGEGSCTAWLLTVGPTAGVDPESFIHSKYIILWGCNSVSTNVHHWHIVKDAQKQGAKVVVIDPYKSKTAKEADWHIAPKPGTDGALAMAMMHVIIEEGLQDKDYIDNYTVGFEALSERAKTRTPEWAASITGVAAEDIRQLAREFASTQPAAIRLGVAVERNYGGGQAIRAITCLPALTGAWRHVGGGALQFPVWEHPYKFDVISRPDLIPEGTPVVNAIQLGRALTGELGLDTPIKSMMCWNANPVTQAAETDKIVEGLMREDLFVVSAEHFL
>MP0530_megahit_190006_2-1966
MYKSAKTTRRKFLLGSASAIGLSLNYSKPAIANLGDTKPYRSWEDLARKKWTWDSITHSTHGTNCTGQCAFNVYVKNGVVWREEQQGEYGASSDAPDYGPRGCQKGLRHSKYMYGKQRILYPLKRVGERGQGKWERISWDQAMLEVADKFLDYNIEFGPESVTCGLGTQMIMKRASYASLLRFANISGVQMPEAFAGVGDLFTGAQITLGHVTLGNTMAEIYKSKCCLIWFCNPAVTRIPDAHFFWEAKYNGTEVISISPDFNASAMHASKWLNPKPGSDIALAMAMVHTILKDRSFDTEYIKEQSDLPFLVRADNRKYLRETDFDTPEARDNLFYLWDEATNALVEAPGTGTPTAPPGTPEHLIKLPSIELAGIDPAIEGEWTVETKDGPIRVTTVFELTKRRAAQHTPEMAQEITGIHADIIRQVARKFASAKPSMIYAGYRASKYLHGDLLQRALFLLLCITGNTGKEGGGLTITNLAKDDAVFPFALSNPAAAFRVATLSRWDYVHADMKELNRDAFGEELAEEMDKYFQESVDRGWFPDYSKVPWKMAMFSGTNAAAWRSSGKRWRETAFGKLETIVSFATDMGITSMYSDYVLPIAHHYERHDFHLEPRTPYMQVIDKAVEPLGESVDDWTAYKRLAEAISKKAIERNI
>MP0530_megahit_190999_1-3021
ICNWHKDVAHRWTFGCGIPVADYSHADLILLWGHNPANTWLAQASAIGTGRNNGAKLIVVDPRPTPLAKEANAWLDVNPGTDGALALGLSHLLVERNLFNHEFVRNWTNGPLLVRNDNGYFLREKDINPLAISNRYTVWDEHNQQVTFIDSETRTEETLMPTAALEGNVEVAIADGAKISCQTAFSSFKDMLANYDPENVSRITGVSVASIEAAASLIAGAKKIAYHSWSGVAQHTNATQTERAIATLYALTGCFDQEGCNRIYASHPVNVVNSPTLMPKSQWDKALGLEERPIGPPSQGWVHSQDIWHSVLEGTPYKIRGLIGFGANILLSQSDTSLGQQALEALEFYAHVDLFETPTSKYADILLPVNTAWEREGLRTGFESSAAAQDHIQLRKKMVSPRGESRSDLEIVFDLACRLGMNEAFFDGNIEAAWNYQLEPLGLTVEMLRNKPEGYDIPLEHKVRKYAFRDPNSGYLAGFNTETKRAEFYSEILHHYGYNPLPEYVQPQEYQRNDPDYPLMLTSVKSGFFCHSQHRSLTSLRKKAPYPTVDISATLADEEGIKTGDWVEIETRAGLARFRAKVEAKLSHETVIAEFGWWQACPDFGKPSYPVKGEYSSNYNSLISGDSYDPVSGALPLRSFRCRIRRLNDFELIRRPWEGRKTFKVIELKKEADNVTTITFQSNSEGYLPDYEPGQHITVSCCPMSDSEEIVTRAYSLTGPAFVHDRKTYSISVRHQKATDEKGEYVEGIMSSYINTHLQIGKDVELTPPGGNFIVPLNAVQPVVIFAGGIGITPFISYLESINPQAEGPEIWLFYANQNSRLHAFKKRIAELNASIDRLKVINIYNQPLDCDIPGLDYDRAGYVGAGDVEAYLIENNARYYMCGPQPMMDAISRGLQERGVPAFAIFYEIFRSPAKINNDPSLRHKVIFAKSGRTEIWTTDKGTLLNFGEKLGIQMPSGCRVGQCESCSTRVIAGNVQHLNGVEPSDEGACLTCQCIPAGDITIDA*
>MP0530_megahit_196869_3-2492
DHHKVRDLYGNQADAAWNPRMCLRGMTYPRRAYGPYRNKYPMIRVGWKQWADDGFPYLDKENREKYKMTSRGTDEFVRMTWDQTFTYLAKGHIAVAKAYSGIRGAQRLKNEGYQPEMIEAMGGSGPRTFKYRGGMGLLGVVGKYGVYRLANNMALLDSIIRGRGPGKVLGGRAWSNYTWHGDQAPGHSWTHGMQTSDIDFADHRYAKMTIQWGKNLIENKMPEAHWYTEIMERGGTLVAIAPEYNPPATKADYWIPVRAGLSDIALFLGCAKIIMDEGLVDIDFVKDYTDMPLLVRTDTLVRLHPDDFIPGYKPQQLPKDGFTTKWMKNFNRSKMPDYTVWDTNTDKPVAITREDIGAKMRKKNIDPSLDGVYDIKLVNGKTITVMPLYEMYKVHLKDYDIDTVNQICHAPKDLTIRLARDMATIKPVEIHYGEGINHYFHGTMHNRASYVPLMLTGNVGPKGSGSHTWAGNYKAGNYQGSHWSGPGFAAMVAEDPFNPIMDITKNVDWKNVKGYLKGEEVSYWAHRDKALIVNTPRYGRKVFTGRTHMPTPTKLCWYVNVNVINNAKWFYELVFNTNNNVDMIVAQDIEFTGSCEYSDIVLAPNSWAEFESYEITCACSNPFHQIWGGTGIKPIFDTIDDNLIHREFSIRLAEVTGDKRFADIMKVYEGKAPNRTKAMIRRLFTTSTTGMGYNIDDIINGKYGEPGCCLLLFRTYPRSPFWEMYTESKPFYTPNGRIQFYNDEPEAIEYGENFIVHREGPEATPYLPNVIVSTNPYIRPDDYGIPEDEQDPDLRHVRNIKKPWSAVRTTKNFLWEKGYRFYCVTPKSRH
>MP0530_megahit_200218_618-2663
MGVVMTNDEQWIKTTCPRDCYDGCGIIVHKRNGEIFKVKGNRDHPSTRGPLCAKCAVSYNGVWLDENARLLYPLRRSGNKGGGEFERISWDEALAEIAQRFVDIDHQYGADRIYHTHYTGTCSVIAGKFPKRFFDHIGATEVDPDTICNAAGHAALSYVFGDSVSGFDPRTSKDSECILIWGANPAHCGPHVHEHWLREHDAKVIVIDPVRTETAASADLHLQVRPGADAALAFAMLHVIRRDALVDENYIKDHVQGYEEVLPSIECCTPEWGKAETGIPATLIEQAARLYARGPSLLWLGQGLQRQPRGGNVFRACAMLPALTGNIGKPGAGFYYLNDTIGIGGRSGGAPGYKKSQTNDGPALVSQMDIPALLQDPAAIRSYVVWNCNPLASNPNQASMEKGLAREDLFTVVIDCFMTDTADYADIVLPAASFLEFDDVCSSYFHLTIGAQVQCRKPMGESLPNQEIFRRLARVMRFQESTLYEDDRSIIERTLRASGVRETWQELTEQGWAHVADEPLILWAEGRFATPSGRIEIASERAEADGLPRLPQATADAEPVDGKLRLISPAAKWLMNSSFGNDHRVIKMMGPATVTCHPETASDLGIGNGDRVRLSNELGELVLTLRVSDMITPGALLVYKSRWLKSEPDRANVNVLCVARKTDMGESTSVHATEVTVSRID*
>MP0530_megahit_205033_1-1521
TEITGVNAQVIRETARIFATAKPSMIYAGYAACKWLHGDLLQRAMLLLLSLTGSIGKEGGGLQVANAPISRGMNQFGFSGIGPAFRLISGTTWDYDHGNMKELTRKIYGKKLADTYDRYYQKSISEDWFPDYSRHGWKMGIFAGNNGANWRASNNSWRKNAFDELQTIVSLAPDMGVTSLHSDYVLPIAHHYERNDLMLQSRVPYLQVLNEAVAPLGESVDDWEANRRLAEAISRRATERDIPPIKDVVDGRTVRRDYKKTLELYTMEGRVQNSKDVAQFIINTSHGIPKITFEELSVKGIVKVNGVDNTAWDNEESPYHTEIVKSVVDKHPYETFTGRQQFYIDHEWFIEFGETLPTYKEPLSIEGYPLRMMMGHARHGIHSMWRDDSFLLSLQRGEPDIYVNPDDAEERGVKDDDMIRVFNSAGEFFAMAHVSSGIQPGMLFMYHGWDPKMFKHGKNFGEVIPTAGLIKPTSMVGDYGHLGYQPLAFAPNQTYKDFTCNFERSA*
>MP0530_megahit_209636_742-2112
MIKLSRRNFLKGTTASGIGLALQYAVAPKVLANDTYRGFEDLYRKKWTWDKVVRGTHGTNCAGTCAFNIFVKNGVVWREEQQGEYEQIGDAPDFGPRGCQKGLRHHKYMYGNQRILYPLKRTGKRGEGKWQRISWEQATTEIADKFLDYATEYSPECISYGSGTQMSVKMASFASLLRFANITGVTVPEFFSGVGDLPTGSYMTLGQVYTGDTFASVYKSKCVLIWMSNPAATRIPDAHFFWEARYNGTQVIAISPEFTPTAMHASFWLNPKPGTDSALAMAMVEVILKEKLYQEAYIKEQSDLPLLVRTDTKEFLRREHLSLYGLLAVADNVYYMWDEATDKIVQAPGTGRAIKPTGRDRRKHGTLELGNIEPALEGRWNIKTLDGEIEVTTVFELLKEQCRDFTPEKATEITGVNAQVIRETARIFATANPSMIYAGYAACKWLHGDLLQRAMLL
>MP0530_megahit_218737_1484-4228
MNRPGNQQVVPISFLLDGRSVTAQPQETILQVAQKSGVDIPHLCYSEGLRADGNCRACMVEIEGERVLAPACCRQPTEGMNVQSTSDKALRSQSLVLELLKGEVGPARHSPVSELEYWCESRGLSESRFGGRTQPPADQSHPAIAVNLESCIQCTRCLRACREVQVNDVIGLAYRGARAEIVFDLGDGLGESSCVGCGECVQACPTGALMPSGNVAQESDDTTVDSVCPYCGVGCLLTYHIKDKQIKYVTGRDGPANHGRLCVKGRYGFDYVSHPDRITQPLIRRDGVAKGLTDQFDPTDPLKSFRPVSWDEALDFAAQGFKTILSENGPNALAGLGSAKGSNEEAYLFQKLVRTGFSSNHVDHCTRLCHASSVAALLEGIGSGAVSNQVADVEQAEVIIVIGANPTENHPVAATFMKNAAQKGATLIVMDPRRNQLARHATHYLQFRPDTDVALLNAMIHTIIDEDLVDKQFIADRTTDFDLVRENVKDFSPEHMAEICGIDAEEIRCVARAYGQSRRAMIFWGMGISQHVHGTDNARCLIALSMMTGNIGRPGTGLHPLRGQNNVQGASDAGLIPMMFPDYRRVDDPEASAWFSNYWGVELDTAPGLTVVEITDAALSGQIKGMYIMGENPAMSDPDLNHSRAALAKLEHLVLQDLFLTETAAFADVVLPASAFPEKTGTFSNTDRRVQMGRQALDPPGDARQDLWIIQQIAKRLGLEWHYADVREVFNEMRDAMPSISGLTWERLEIEHSVTYPCEGESDPGQSVVFEESFPTASGRGRFVPAGLRWADERPDQDYPFVLITGRQLEHWHTGAMTRRATVLDAIEPEAVFYIHPDDLNALAMKDGDLVKISSRRGEIIAPCRSDDGLQPKSIFIPFCYQEAAANLLTNAALDPVGKIAEVKYCAVNLAATK*
>MP0530_megahit_235332_1-1866
VDPGDLASHFREATWDEALDAAANGLKGRGREVAGFGSAKCTNEEAYLFQKFIRQGFGHNNVDHCTRLCHASSVAALMENVGSGAVTATFNEIENADVAIVIGANPVENHPVAATFFKQFTKRGGKLIVMDPRGVGLKRHASHRLQFRPGTDVSMLNAIMHVIVEEELYDRQYIEAFTENWDAEKAHLANFPPEKMAEVCGIEADVLRDVARTFAGAKAAMIFWGMGISQHIHGTDNSRCLISLALMTGHVGRPGTGLHPLRGQNNVQGASDAGLIPMFLPDYQSVEDDGVRSAFHEVWRDGEISGQKGLTVVEIMDAVHDGQIKAMYILGENPAMSDPDVEHARDALAKLDHLVVQDIFLTETANYADVILPSSAFYEKTGTVTNTNRQVQMGRPAVTPPGEAREDWEITVALAKRCGLNWHYESPRDVFDEMKLNMNSLANITWERLEAENVVMYPALSETDPGQPVVFGDGFPRAEGRAKFTPASIVAPDDVPDADYPMILTTGRQLEHWHTGSMTRRSLVLDAVEPEANCSLHPATLRKLGVEPGGMVRLTTKRGAITVMARADRAIAPDMVFLPFAYVEAAANILTNPALDPYGKIPEFKFSAVRVEKAGDALAAE*
>MP0530_megahit_238058_2-970
QDLNRLREAWKQPETIIVHEPWWTATAKYSDIVLPATTPYEREDIARAATDAFLFHMPELISPVDDARDDYEIFSELATRLHIDEVYTEGRDADAWLRYLYQGFKRDSADQGVDLPDYDSLRASNWVELPISGAEHARIPFEHFRADPDAAPLDTPSGRIEIFSETVDSFGYQECPGHPVWRAPDEWLGAASTEQFPLHLVSPQPGDKLHSQLECAIADLPGARPATVTISSTDAEQRSVVNGDLVRIFNSRGACLARASLSTDIRQGVVSLPTGAWHDPQSDGTDRQGNPNVLTRDLGTSRLGQGSTAHTTLVEVSRVADD*
>MP0530_megahit_244010_811-3564
MSKGKTSFYINNQAVEADANETIWQVAKRLGIEIPHLCHSPEPSYRPDGNCRSCMVEVEGERVLAASCIRKPTSDMKVFTSSKRAKESRKLVFELLLADQPKREISHDKNSNFWNWIDKIELKDNRFPAKIACAPDVSHPSMAVNLDACIQCNLCVRACREVQVNDVIGMAYRGEKSKIVFDFDDPMGDSSCVACGECVQACPTGALMPSSIVDEKGIGHTTIEKKVESVCPYCGVGCQLEYNINGNTISYVDGIDGPANKNRLCVKGRFGFDYVNHPERLTKPLIRIQGKQKDLHPNIDFSNLHEYFREASWEEALDFAAKGLLQLRKPDNNKSSLAGFGSAKCSNEEAYLFQKLIRTGLKTNNVDHCTRLCHASSVAALLETIGSGAVTAPFYEVEHSEVIIVIGANPTENHPVAATFFKNAVKKGSRLIVMDPRGLALRKQATHMLQFKSGSDVALLNSIMHVIVEEKLYNTEYIKDHTLGFEELKEHLKSFQPEKMEKISGINPSIIKEVARIFATTKKGIIFWGMGISQHVHGTDNARCLISLALMTGNVGRQGTGLHPLRGQNNVQGASDAGLIPMMYPDYQLVEKDNNKEFYEKFWDTELDPNNGLTVVEIMDAIHNNEVKGMYILGENPAMSDPDLNHARSALQKLQHLVVQDIFLTETSTYADVILPASAWPEKNGTVTNTNRQVQMGRKAIDAPGEAREDWWITNEIGKRLGLEWNYKHPKDIFNEMSKAMPSLKNITWDRLDKEGSVTYPCNSPDSKGEEIVFGDSFPTPDGRGKFVSANVTSPDEMPNQSFPMILTTGRQLEHWHTGAMTRKASNLNAIEPEASASLSPKDILKNNITPGDMIKVSTRRGEIKIKVQEDRAIPEGVIFIPFCYNEAAANLLTNPALDPFAKIPEFKYCAAKIQTL*
>MP0530_megahit_248303_4780-5001
MSHLLDRLNFLQSKELEQFSNGHGQVTRENRDWEDTYRNRWRHDKVVRSTHGVNCTGSCSWKIYVKSGIVTWET
>MP0530_megahit_250629_3-1979
KPLLESVCTTCGSCLASCPTGAIDVKFAPAQEIRTVTTTCPYCGVGCGIKAKVDANDQIIEIEDDPDNLSSVGMLCVKGRFGFSFVNHEDRIKSPLIRKDGELTPVSWEEAMEYVADNLIKYRGDAFGTLASAKATNEDGYIQQKFARLIMQSNHIDHCTRLCHAPSVEAMLTALGSGATSNSYVDYEEAGCLVVVGSDATSNHPVAASRMRRAVVERGAKLIVINPRRIDMCDYADIWLRPRPGTDVALLNAMAKVILDEGLADTSFVDDRTEGFDEWREVVEKYTLEYAEGITGVRANDIANAARMYAHPPFSGSCLIWGMGVTQHTMGTANAHGLLNLAFVSGQLGKPGSGISPLRGQNNVQGCGDAGCVPNSFPGYQVLSDDTISKFENAWSNQPLPKEHGLVITDMVTAMDDGRIKSMYVVGENPLLSEPDLTHAEAAFKKLDFLVVQDIFLHETAQIADVVLPATTFAEKDGTFTNSERRVQRVRKVIEPVGDSRPDWGIIGELGRRISDKLGLELEHEFDYSHPSEIFDELSGLTPIMGGITYDRLEQEGGIQWPCPTPDHPGTRYLYESDFPRGPKAKFVAFDQGPAADEVPTERFPLILNTGRILYHWHGGTITRRASNLMARSPELELAINAEDAQKYGIDDGDWVRIR
>MP0530_megahit_259006_5132-8908
MSHFLDRLQFFKRNEEPFSNGHGVTTNENRGWEDGYRRRWQHDKVVRSTHGVNCTGSCSWKIYVKDGLVTWETQQTDYPRTRPDLPNHEPRGCPRGASYSWYIYSANRLKHPKIRKRLVKLWRAAKAQYKDPVEAWRSIVEDPAKAKEYKQQRGLGGFVRAKWNEANEIIAAANVYTAKTYGPDRISGFSPIPAMSMVSYAAGARYLSLIGGNCLSFYDWYCDLPPASPQIWGEQTDVPESADWYNSNYIICWGSNVPQTRTPDAHFLTEVRYKGTKVIGITPDYSEVAKLTDQWLAPKQGTDAALAMAFGHVILKEFHVEKPSAYFADYVKRYTDFPVLVMLDKAEDGSLHQGRFLRASDLDGQLGQDNNPEWKTISINDKDGELVSPTGSVGYRWGEKGKWNITQTDGKSGDELDLRVSLKGSHDELVSVAFPYFGGAEHEFGYFQNTEHDDVLQRKVPAKKIKLADGSEAYVATVFDLTLANYGVDNGYDDPNVASSYDQDIPYTPAWQEQITGVPRADVIKVAREFASNADKTKGRSMVIVGAGMNHWYHMDMNYRGLINMLMMCGCIGQSGGGWAHYVGQEKLRPQTGWQPLAFGLDWQRPPRHMNGTSFFYNHSSQWRYEKLEMTEVISPMANKDKWSGSIIDFNSRAERMGWLPSAPQLGMNPLQLCRDAEAAGKSPQDYAVEQLKSGELNFACLEPENPQNYPRNLFIWRSNLLGSSGKGHEYMLRHLLGTKHGLMGKDLGEDGGKKPEDIKWVDEAAEGKVDLLVTLDFRMSTTCLYSDIVLPTATWYEKDDLNTSDMHPFIHPLSAAVDPVWESRSDWDIFKGIAKQFSKTAVGHLGVEKDLVTLPILHDTPAEIAQPFGVKHWWKGECDLIPGKTAPNMIVVERDYPNTYARFTSVGPLLEKLGNGGKGINWNTDAEVEFLGQLNRRHVEEGANKGRPKIETAIDAAEVILSLAPETNGQVAVKAWSALGEFTGLDHTHLAKPKEEEKIRFRDVQAQPRKIISSPTWSGLEDEHVSYNAGYTNVHEYIPWRTVTGRQQFYQDHEWMRDFGETMCLYKPPINLKTVKPMMNKQPNGNTEIALNWITPHQKWGIHSTYSDNLLMLTLSRGGPIVWISEPDAQRAGIVDNDWIEVFNVNGAIAARAVVSQRVPEGMSMMYHAQERIVNVPGSEVTKTRGGIHNSVTRAVMKPTHMIGGYAQQAYGFNYYGTVGCNRDEFVIVRKMAKVDWLDDDSVEQNADEFNNFGAEG*
>MP0530_megahit_269623_1-2154
SNRAALSRKLVFELLVADQPKRSVARDKNSKFWIWADKLNVDKSRFPKKTSLPEPDTSHSAMEVNLDACIHCNLCVRACREVQVNDVIGMANRGSNAKIVFDFDDPMGDSTCVACGECVQACPTGALMPASVMNEKHISDTKVDKKVESLCPYCGVGCQITYNIKDDKIAWIDGADGPANHNRLCVKGRFGYDYVTNPERLTVPLIRKTNVSKDPTKIFDPKNPLKYFREASWKEALDFAGSGLKKIRETHGSNSLAGFGSAKGSNEEAYLFQKLVRTGFGNNNVDHCTRLCHASSVAALLETIGSGAVSNPFYDCENSDVIIIIGANPTENHPVAATFFKNAAKNGSKLIVIDPRKSSLNKYAFKNLNFRPGTDVALLNSIMNVIIEEKLYDQQYIKGYTEGFEELKENVKKFPPEKMEKVTSIQAETVKTIARTYAKAKSAIIFWGMGISQHVHGTDNARALIALSLICGQIGRPGTGLHPLRGQNNVQGASDAGLIPMMFPDYFSVSDGKNRKKLEKLWKSNLDPEPGLTIVEIMYGMIDGSIKGMYIMGENPAMSDPDTKHAREGLAKLEHLVVQDLFLTETATFADVILPSSAAPEKDGSFTNTNRQVQMGRKAIPLPGNTKQDLWIINEIGKRLGLEWNYKYPKDVFPEMAETMPSIKGMTWERLEKESSVVYPVKDVNKPGEEVIFSNGFDTKNKRGKIVPTKLIPPNEVP
>MP0530_megahit_288850_1-2214
AINASDIYISQLCKDPDMKAIGACRTCLVQIDGVRGFPASCSVPATEGMVVQTDSDDARRIRSGVIELTMAMLPQPAKSPPFVKGGWGDFGQLTTAAQHHGIQSPRWQSRPREETDESNPVFNIAMESCILCGRCAQACQEGHQFIGAIDFLGAGANSRIGTFMDKPLVESICTTCGQCLSVCPTGAIQTKEQSAVSSQQSATEGGPPTADKLTADCLRSVSTTCPYCGVGCGIKIQVGDGDQFVEVLDDPENLSSVGMLCVKGRFGTSFVHHPDRLTTPLIKEGGEFRPATWDEALDLIAERLTHYRGSSFGTLCSAKATNEDGYIQQKFSRLLMQSNNIDHCTRLCHSPSVEAMLTSLGSGATSNSYTDYEDAGCLVVIGCDPTSNHPVAASRMRRAVVERGAKLIVVNPRRIDMCDYADLWLRAHPGTDVALLNGMAQVILDEGLQDQAFVTNRTEGFEEWAKVVESYTPDRVEEITGVPAEDIRQAARFYAQPPAPSTPPFGKGRSRGISPGSCLIWGMGITQHTNGTANAHGLLNLSLLAGQLGRPGSGISPLRGQNNVQGCGDAGCLPNAMPGYQVLGQETVAKFQDAWGGHGFPEEHGLVITEMVDSMKEPTGIKAMYITGENPLLSEPDLNHAQEMFESLEFLVVQDIFMHETALMADVVLPATSFAEKDGTFTNSERRVQRVRKAIDPLGQSRPDWEIISDLAKRMCQKLELDFADQFDYSHPSQIFDE
>MP0530_megahit_294159_18234-21068
MNQETFTLTLDGAAVTAYPGDTLWQVAKRAGETIPHLCFKDAEGYRADGNCRACMVEVQGERALVASCLREAKPGMVVHSATSERSRVAREGVLEMLAVDQPPREQSPDASSHFWAMADQLAIDVGEVSERLPKRSERTTPTVHHVAERESAVVKDRSHSAMAVNLDACIECNLCVRACREVQVNDVIGLAHRGSASKIVFDFDDPMGDSTCVACGECVQACPTGALMPATLVDEHGVGDSVATDKQVDSVCPYCGVGCQLTYHLKNDEIVYVEGRNGPSNHNRLCVKGRFGFDYPRHPSRLTTPLIRREGVAKGLDPDFDPAQPLTHFREASWEEALEFAATGLITLKAEQGPQALAGFGSAKCSNEEAWLFQKLIRTGFGTNNVDHCTRLCHASSVAALMECLGSGAVTASFMQAANADVVILTGCNPAVNHPVAATFFKQVAKRGTQFIIIDPRGQALDAYAHLSVRFKPGADVALFNALLNVIVTEGLYDETYIAEHTEGFDALKAHVVDMTPEAMSAQCGVEAETIREVARLYANAERAMIFWGMGISQHTHGTDNARCLISLALACGHTGRPGTGLHPLRGQNNVQGASDAGMIPMVMPDYQPVGDDQLRSAFEELWNTPLDNQPGLTVVEIMDAIHAGTIRGMYILGENPAMSDPDLTHAREALGKLEHLVVQDLFVTETAQFADVILPASAWPEKDGSVTNTNRQVQLGRAAMPLPGDARPDWWIIQQLANRFGLGWHYQHPSEVFAEMKQGMASLDHISWERLEREQSVTYPCPSDDAPGQDVVFGDAFPREGGKAKFAATRPIPPDEPVDDDYPTVLTTGRQLEHWHTGSMTRRAKVLDELEPEAVASLSINEMQRLKLAPGDRLTITTRRGRITLAARVDPGMPDGMVFIPFAYAEAAANLLTNPALDPDGKIPEFKYAACRLAAVEKEEVTS*
>MP0530_megahit_300948_1-666
IKWSEAIKTITDKWKEIIKEYGPQAIMPYSYLGNQGLVHGLNGADAFFNQMGATVCERTFCGEGSCTAYLTTVGPTAGLDVESYIHSKYIVLWACNSISTNLHHWAVVKDAMKKGAKVVVIDSYKSRTAKAADWHISPKPGTDGALAMGIINSIIEQDLIDKNYVKNYTNGFSELSEHAKSKTPEWASKITGVKVEDIKKLAFELATIQPAAIRMGVALERH
>MP0530_megahit_301275_108-2177
MNKPIFHSACPHDCPSTCALEIELGQDGQIDRVRGAIENSYTNGVICSKVARYSERIHHPDRLTQPLRRKGGKQSGDFEQISWESALDETADRLLKEEQRYGSEAIWPYFFAGTMGLVMRDGIDRLRHAKRYSGEHKTICTTPSFNGFIAGTGKLAGVDPREMADSDQVIIWGTNAASTQVNVMSHVLKGRQQRGARLVVVDTYNNATAKQADLFVCVRPGTDGALACGIMHVLFRDGYANWEYLTQYTDDPEGLEQHLKSRTPEWASTICGVDVATIEKLSHMIGSTPRTYFRLGYGFARQRNGAFNMHAVASIAAVTGSWLNRGGGAFHNNGDIYHWDKTLIEGLDVCDSDIRVLDQSRIGAILTGDTQDIGDGPPVTALFIQNTNPMSVAPDQNKVHEGFFRDDLFICVHEQFMTETAMVADIVLPATMFLEHDDVYQGGGHQHIILGPKIIDPPEGCRSNHEVICELAHRLGAKHQGFNMSARELIDQTLQDSGWGSLEQLEGSRWIDCQPAFEEAHYVGGFAHKDKKYHFSPDWAELEPQGFGPKDSVIPKYPDHVAVIEESTADMPFRLVTAPARHYLNSSFNETPTSIRREKQPTVMVHPEDLSAIGVHNGDEVRIGNSRGELTIAVEQFEGVQKGVVIVESIWPNRAFKEGKGINVLTGADPIAPTGGAAFHDNRIWIRPL*
>MP0530_megahit_303683_3-1124
NHPVAATFFKQFAKRGGKLIVMDPRGQALKRHASHMLQFRPGTDVSMLNAIMHVIVEEKLYDQQYIEAYTENWEIEKAHLKTFTPEKMSKICGIDAEVLRDVARTFAGANAAMIFWGMGISQHIHGTDNSRCLISLALMTGQIGRPGAGLHPLRGQNNVQGASDAGLIPMFLPDYQPVSDDGVRSAFTEVWQSSDFSDKKGLTVTEIMDAVHDGDIRSLYVLGENPAMSDPDVEHARAALAKLDHLVVQDIFLTETACFADVILPASAFAEKSGTVTNTNRQVQMGRPAVPPPGDAKEDWWIEVELAKRLGLGWTYTDPSEVFAEMKLNMSSLNNITWNRLESEGAVTYPSTSPTDPGQAIVFADGFPRQDGRA
>MP0532_megahit_15140_2-511
SMGAVQKYAPLRLLHALGASDMIGNICGAPGLAMMVTGHTIGFDPEEYVHAKFIILWGVNVLTTGHHHWHFLNEARKRNGARIVCIDPRYTQTAAKCDEHIAIRPGSDAALAAGMARVLLTEGLADLEYAEQMAHDLDEFREQVEPWTPERVAETCGIDAATVVSLAREF
>MP0532_megahit_19776_2-691
HPVTRGYLCNKVNHYLDLVYNKNRVLYPHRRVGPRGPGARFERISWDEALDLVTDNFKAVCRDFGSEAIQPFSYSGTLGYIGFATVDNRFWNKLEAGRLEQSICVHAATWANLHTYGRANALDIALASKEAEVIVLWGVNSVSTSVHSIPFIREAQERGAKIIAIDPRQTRTTWLADWHLQPRPGTDGALALGMMNVIVERGLQDQAFLEEQTRGWKEFFEQRLPDYDVD
>MP0532_megahit_24788_920-2737
VRTDNGKLLRESDFVEGGSEEVFYHWDLNTNQAVKAKGSMGSDDKDLKLGDVDPALEGEFTVNGIKVTTVFERVKKEAAKYPPEKTREQTGLHPDMVRQEARHLAKARKAIIMLGYITSSYSNCLYIGWGYALALALTGHGGRTGGLDTSWVVWNHPKWTELATFDGKKSARYEAGGLGEVLRGGMMKGIRNHFDNKKLKERAGFDVDEMEEMMQESIDKGWMPYYGEIKGMISIADNTFRRNKLADQYREEHLRQASELYVNVNVRMDSTAEWADYVLPAASHYEAWDLRTQGYHRFCNVFTESVPPVGESKPDWDIMALLTKKIQERAIARGIGPIQDGDVTRDLHTIHDDYTMNGKLNTALDVTRYIVENSPEFDGVTLEEAAERGFIVMNEHAGTNQPLKKGEPYNPFTAQTDGKKPYETLTGRITFYCDHPRFEKLKSTVPTARLYAGPEASKYPLHFYSPHARWGIHSNWRSNKYLLRLQRGEPNIYINPQLAEQRNIKDGDRVRLFNGNGEFFAQAKFYPSIPVDSIMMEHGWEPHQYIHRKPMNNSHATLLQPLELVGGWGHLNFIYAKWNANQVIHESSYDIELAKAEDIADPRAV*
>MP0532_megahit_37893_1-528
GEGKWQRISWDRATEEIADKVIDIFEKYGPGKLKTHQGSGNQTMVRQSGPNRFASLVGGIQLDGFTVVGDLATGAHLAYGNPLESFTSDAWFDADYIMLGMINPNATRIPDAHYIWEAKYNGARITSTAPDYNPSSIHTDLWMPIKQGSDPFLAMSFVNVIIEEKLYRPEFMKEQT
>MP0532_megahit_40292_3-1184
KRQITDAAKYYANPPFSGSCLIWGMGITQHTNGTANAHSLLNLSLVAGQLGKPGAGISPLRGQNNVQGCGDAGCLPDNFPGYQAIESDAYLKFKKAWGMNHLPNKNGLVITEMVKAIDSGQIKAMYVTGENPLLSEPDLSHTEETFKKLDLLIVQDIFMHETAELADIILPATSFAEKDGTFTNSERRVQRVKKLIEPVGESRPDWKIFCQLAEAMSDRYNLKLKEQFSYKNASEVWDEMAHLTPIISGINYQRLDKEGGIQWPCPDTNHPGTRYLYKDDFPRGKKAKFVPFEQGIPAKEMPSKRFPLILNTGRTLYHWHGGTLTKRADKLMARSSELEVSINEKDGSQYNIKMGDWIKLTSRRGTLEARAVFDKKMEIGQVFVPFTKLKGSAA
>MP0532_megahit_56101_3-1826
KAWESIVTDPAKAKSYKQARGMGGFIRASWQEVNEIIAASNVYTAKEYGPDRITGFSPIPAMSMVSYAAGARYLSLIGGNCLSFYDWYCDLPPSSPQVWGEQTDVPESADWYNSNYIIAWGSNVPQTRTPDAHFFTEVRYKGTKTCVITSDYSEASKFGDTWLAPRQGTDSALAMAFGHVILKEFYVNKQSQYFHDYVTRYTDMPMLVMLEPGEKVLNQGRFLRAADLVDNLGEDNNPDWKTIAINSDDQRLTSPNGAIGYRWGEKGKWNLEQKDKKGEVGLQLSLKDNHDEVVEVGFPYFGNAPHEYEYFQHTDHDEVQIRKIPAKKVELANGETAYVATVFDLMLAQYGVDNGINDENRAKDYSDDVPYTPAWQEQITGVKPEDVIRVATEFGRNADKTKGRSMVIVGAGINHWYHMDMSYRGMINMLMMCGCIGQSGGGWAHYVGQEKLRPQTGWQPLAFGLDWQRPPRHMNGTSFFYNHSSQWRYEKLDMSEVVSPLANKDKWSSTILDYNTRAERMGWLPSAPQLGTNPLGLVKAAEEAGMDVKDYVVDQLKKGDLKFACEQPDDPKNFPRNLFIWRSNLLGSSGKGHEYMLKHLLGTKHGLL
>MP0532_megahit_61314_3-659
EFGGKKPEDVEWVDDAPEGKIDLLTTLDFRMSTTCLYSDIVLPTATWYEKDDMNTSDMHPFIHPLTAAVDPVWEAQSDWDIFKGIAKNFSKMSQGHLGVEQDVVTVPLQHDSPGELAQPYGGKAWWKGECEAIPGKTMPNITVVERDYPNTYHRFTSLGPLMDELGNGGKGISWDTKEEVEFLGKLNRRHVEEGANQGRPKIESAIDACETILSLAPET
>MP0532_megahit_74202_1004-1156
MSRLLEKLRFFKTHKEPFADGHGVTTDEDRAWEQGYRQRWQHDKVVRSTHG
>MP0532_megahit_92462_1-1011
WQQVSWDEALHRICEKLSDIPPAEFGIWLGHGDAATNYGTRIGGLLSRRFAHLHGSQWWHPAMICWGLGGFGLGLTGVLEVNTKEDLSAHSNLIILWGANIASQPNTAPHLKAAKRRGARVILIEVRDSEAKALADQVIHIKPGTDAALALSMMHVLINENLVDHEHVTQHTVGFDTLQTHVQSYTPEWGAAQTNLDAEVIVELAREYGNTRQAMILLGGSSMHKSRNGWQAARAVACLPALTGKLGRPGGGLGPRHGAMAHGQALNSILPEQGNTCESVIPNQMSAMTEAFCEGKLKALPLSGTNMLSSFADSEKLAQGLDKVDLIVCHDLFFNDT
>MP0532_megahit_94751_495-2090
MSNPLKDMEKPDVIFCIGTNMTECHPVAATRLKKAIANGAKMIVADPREIGLTKLADINLQLRVGSDSALLLGMAHVIHREGLVDEGFMLDRTTEAEAFLKHIEEFTPEWASEVTGIAPELIEEAALLYGRAERGAIYYTLGITEHICGVDNVQGLCNLALMTGNIGREGTGINPMRGQNNIQGAGDVGAIPNNYPGFQAVTDPANQAKFSKAWGREIDHENGITKVRALEQAGEQIRAMFIDGENTVVTDPDREHCERALESLDFLVVCDLFMTETAEFADVVFPATGFGETDGTQTNTERRVQRLRKAVPPPGEAKPDWWIISRLAQRMNFKGFDYSGADEVFNELCSLSGTYAGLNWDRVEFGEYQWPVPEEGHPGTPRLHEDRFINGRGIFKLIRYRDPAETIDDDYPVWLTTGRRLAHYHSRTQTGRSEGLDYLRPHETLEVHPDDVATWGASDGGWVNMSSRRGSVRIRIESTTRSPRGTVFSSFSFNDVPVNVLTGSGYDPVTETAELKVCPVRIEPAIEPTGD*
>MP0532_megahit_103698_1-3006
NHIMGHLKLSIILFGLNILFRYCSWRYPEFKERLKDKEFTAQIRTKDGSVGRWFSFGINGYKSGTGINENAEVIMTFKTADVAAKLLMPPIDQLEQINALKDFQISLEGPEDEANWFTQTVMQTQTVGWKYGVDQGNGVTRFTQMTNGGPIFAYVKNNKIVRITPIEFDDTDPEPWTISARGKKFTPPRKTSLAPHGMNWKSMVYSPDRLLYPMKRVDFDPNGQRNPQNRGSSEYERISWDEALDLVATEIKRAKTVHGPGAIANSHGSHHTWGNIGYYLSANFRFVNAVGMTRVHHNPDSWEGWYWGAVHHWGQSLRVGQCETYGGVQDCLENSEMIVFWSANPEGTSGAYGALEGTIRRKWLRETDIKIVHIDPYFNDTAQLLGGKWIAPRPTTSPALAIAIAYVWINENLYDREYVETRTKGFDKWKAYIMGDEDGQAKSPEWGEEETGIPAKDIRALARDWGNKRTYLGAGGWGNGHGGACRNSTGIQWARTMVCLIAMQGLGKPGVGMGNLQWGTPVDTNFYFPGYAEGGMSGDLHHTAMAVELYQRMPQLPSMNTVDQSIPRLQLPEAILDGKAEGYIWDGKSIQAQFSKFTYPKPGYSPVRMLYKYGGSIFGTMSDTNRHVEMYRSENLEFVVNQSIWFEGEAKFADVILPACTNFERPDISEWAGLGGYAHHGQTQLNHRVAVFQHKLIEPLGESKSDFTIFLELSKRLGLGAYFSEGMSELDWAKREFDASDLPSIISWKRFIRKGYAVIPNPPEALRDPVSWRWFYDGRKKDVPEPMPLPSDYSEEYLKGLQTQSGKIEFECESLKLFDPNDDDRPPIVKYRPSWEGHKAAAAREFPLQLVTPHPRFSFHTQGDGKDSFLNDIDEHRITVNGYAYWVIRINPQDAKARGINMHDIVKVHNQRGAVLCAAKLTERVRPGALHGYESCAVYDPLGVPGHSIDRGGCLNQLTPPRSQLKKGHSMGSSAALVDVTLWEGEVSIDRSPDQYAMAAV*
>MP0532_megahit_104905_10213-13047
MNQETFTLTLDGAAVTAYPGDTLWQVAKRAGETIPHLCFKDAEGYRADGNCRACMVEVQGERALVASCLREAKPGMVVHSATSERSRVAREGVLEMLAVDQPPREQSPDASSHFWAMADQLAIDVGEVSERLPKRSERTTPTVHHVAERESAVVKDRSHSAMAVNLDACIECNLCVRACREVQVNDVIGLAHRGSASKIVFDFDDPMGDSTCVACGECVQACPTGALMPATLVDEHGVGDSVATDKQVDSVCPYCGVGCQLTYHLKNDEIVYVEGRNGPSNHNRLCVKGRFGFDYPRHPSRLTTPLIRREGVAKGLDPDFDPAQPLTHFREASWEEALEFAATGLITLKAEQGPQALAGFGSAKCSNEEAWLFQKLIRTGFGTNNVDHCTRLCHASSVAALMECLGSGAVTASFMQAANADVVILTGCNPAVNHPVAATFFKQVAKRGTQFIIIDPRGQALDAYAHLSVRFKPGADVALFNALLNVIVTEGLYDETYIAEHTEGFDALKAHVVDMTPEAMSAQCGVEAETIREVARLYANAERAMIFWGMGISQHTHGTDNARCLISLALACGHTGRPGTGLHPLRGQNNVQGASDAGMIPMVMPDYQPVGDDQLRSAFEELWNTPLDNQPGLTVVEIMDAIHAGTIRGMYILGENPAMSDPDLTHAREALGKLEHLVVQDLFVTETAQFADVILPASAWPEKDGSVTNTNRQVQLGRAAMPLPGDARPDWWIIQQLANRFGLGWHYQHPSEVFAEMKQGMASLDHISWERLEREQSVTYPCPSDDAPGQDVVFGDAFPREGGKAKFAATRPIPPDEPVDDDYPTVLTTGRQLEHWHTGSMTRRAKVLDELEPEAVASLSINEMQRLKLAPGDRLTITTRRGRITLAARVDPGMPDGMVFIPFAYAEAAANLLTNPALDPDGKIPEFKYAACRLAAVEKEEVTS*
>MP0532_megahit_120329_112-921
VKAWAALGELTGRDHTHLAKPKEEEKIRFRDIVAQPRKIISSPTWSGLEDEHVSYNAGYTNVHELIPWRTITGRQQFYQDHEWMLDFGESLCAYKPPINLKTVAPVLNKRKNGNKEIVLNWITPHQKWGIHSTYSDNLIMQTLSRGGPIVWISETDAKAAGIEDNDWLDIFNVNGAICARAVVSQRVPEGMSMMYHAQERILNMPGSELTGTRGGIHNSVTRVVMKPTHMIGGYAQQAYGFNYYGTVGCNRDEFVVVRKMDKVDFLDTE*
>MP0532_megahit_124568_3-257
MDGMTTTRRGFVTGAAVLGLSLKYGCSSETPEQGPAQIYRGWEDLLRNKWTWDRVARGTHGTNCTGNCAFNVYVKNGIVWREEQQ
>MP0532_megahit_148529_3-1898
AKKSRNLVFELLLADQPERQTSHNKNSHFWKWIDKLELNNSRFLSKAICVADVSHPSIAVNLDACIQCNLCVRACREVQVNDVIGMAYRGEKSKIVFDFDDPMGESTCVACGECVQACPTGALMPSSIVDNKGYGHMDIDHKTESVCPYCGVGCQLEYNVKDNKITYVDGIDGPANKNRLCVKGRFGFDYVNHPERLTKPLIRLKGKHKDLHPSINFSNLHEYFREVSWEEALAFASEGLIKLRDSKKNKSNLAGFGSAKCTNEEAYLFQKLIRTGFQTNNVDHCTRLCHASSVAALLETIGSGAVTAPFYEVEHSDVIIVIGANPTENHPVAATFFKNAAKKGSKLIVIDPRGQSLEKHATYMLKFKPGSDVALINSIMNVIVEENLFNKDYIKHHTSGFEQLKEHLKSFSPEKMEKISGINSQIIREVARLFAKTDRGIIFWGMGISQHVHGTDNARCLISLALMTGNIGRRGTGLHPLRGQNNVQGASDAGLIPMMYPDYQLVDEDSNKKFYEEFWKTDLDPDKGLTVVEIMNAIKDNQIKGMYILGENPAMSDPDLNHARAALQKLEHLIVQDIFLTETATYADVILPASAWPEKDGTVTNTNRQIQMGRKTIKSPGEAKEDWWITNE
>MP0532_megahit_162145_1-1797
WVRISWDEALDTIAGQMTRIAAESGPESVAFALTTPSGTAISDSLQWIERLLRAFGSSNNCYGTEICNWHKDHATEYTYGVGIGRPDLDQAGCILLWGHNPNTSWLAQAQRVSEARRRGASIVVVDPRRAGPAIKADQWLQIRPGTDGALALGIAWVMLSESGYDHDFVHRWTNAPLLIHESEGRLLTASDIGAPEGADRYVGWDQGRSAPVVMAANPAQQVKTDWLLTGEVTIDAPSGAIVCRPVFDHYYALCAEWSPERTAEVTGVPADQIRDTARLLWASRPVSYYAWSGVGQHTNATQTDRAISILYSLLGSIGSSGGNQQPAGVPLNDVSGHELVTDVQRSKTLGLQERPLGPPKNGWCTSRDLYHSILEGEPYRVRALLGFGQNLIISHGGVERGIEALKALEFHVQTDIFLTPTASYADIVLPVNTAWERDSLRVGFEITDAANGWVQFRHAAVESAGESRDDGWMVFELAKRLGLADLFWGGDMDAAWREWLAPSGVELDELKRNPRGIQLAVQTPLAPHLVDGFKTPTGRIEIWSHTFQVHGQDPLPGFVEPHMSPVSRKELLKHYPLVLGSAKSHRYCHSQHRNLAALR
>MP0532_megahit_163397_3-1739
EAAGQPLNDYVVDQLKRGELRFAAEDPDDPQNFPRNLFVWRSNLLGSSGKGHEYMLKYLLGTRHGLQGKDLGEMDAPLPEEVTWRSDAPEGKLDLLVTLDFRMSTTCLYSDVVLPTATWYEKDDLNTSDMHPFIHPLTAATDPAWESRSDWDIYKGIAKAFSRVCVGHLGEETDLVTLPLQHDSPGELAQPEVRDWKRGECEPIPGKTMPSLVAVKRDYPATYERFTSVGPLLDTLGNGGKGINWQTESEIELLGKLNHRKADGPAVGRPKIETAIDAAEMILTLAPETNGKVAVKAWEALSKITGREHAHLALPKHEEKIRFRDVVAQPRKIISSPTWSGLEDEHVSYNAGYTNVHELIPWRTVSGRQQFYQDHAWMRAFGESLLVYRPPIDTKATRSLTAPGSAERKGNGNPEIALNWITPHQKWGIHSTYSDNLLMLTLSRGGPIVWLSEDDAKSIGVEDNDWIELYNANGAITARAVVSQRVKNGMAMMYHAQERIVNIPGSEVSGTRGGIHNSVTRVCPKPTHMIGGYAQLAYGFNYYGTVGSNRDECVIVRKMKRVDWLDGEGNDYAQEAVK*
>MP0532_megahit_176766_1-2013
MSHFLDRLRYFRKTRTPFAGGHGEVRDETREWENGYRARWQHDKIVRSTHGVNCTGSCSWQIYVKNGLVTWETQQTDYPRTRPDLPNHEPRGCPRGASYSWYLYSANRLKYPLVRKTLIELWREALARHGDPVEAWASIVEDPAKAKQYKQTRGMGGFVRAEWDEMETLVAASNVYTAKQYGPDRVVGFSPIPAMSMVSYASGARYLSLIGGVCLSFYDWYCDLPPASPMTWGEQTDVPESADWYNSNYIIAWGSNVPQTRTPDAHFFTEVRYKGNKTVAITPDYAEVAKLCDEWLSPKQGTDAALAMALGHVILKEFHLDKPSAYFTDYVRRYTDMPMLVELETREDGSFTPGKQLRAADFDADLGEDNNPEWKTIAWDELGDRLVVPRGSIGFRWGEKEQGQGRWNLEPLNAQGEEVRLRLSLADRHDSVVKVGFPYFGGIAHEHFGHVDGNDVLYHSLPAKRLTLADGRETLAVTVFDLMVANYGIDRGLGDEGEDDGATAYDQVRPYTPAWQEKITGVPAEQAIRLAREFADTADKTHGRSMIIVGAGMNHWYHMDMNYRGLINMLILCGCVGQSGGGWAHYVGQEKLRPQTGWLPLAFGLDWSRPPRHMNGTSFFYNHSSQWRFEKVEVKELLSPLARREDFSGSLIDFNVRAERMGWLPSAPQLA
>MP0532_megahit_177222_269-1897
MEQKISISACPHDCPSTCALEILHDNTQIYDVKGASENTYTAGVICAKTARYSERTHHPDRLLNPLKRVGDKGSIDFRKIDWEEALDIVAEKFITSDQKYGSESIWPYFYAGTMGLVQRDGINRLRHDMKYSGQHSTICSTITSSGWKAGVGVICGPDPREMALSDVIVVWGCNPASTQVNVMKHIQKARKDRKAKLIVVDPYQTRTAKVSDKHYAIRPGTDGALACSLMHIMFRDGYADKIYMKKYTDDPEGLEEHVKKHTPNWASRITGLSIKEIEEFALIFGKTKRVYSRIGFGFTRQRNGAVAMHAVASLSAVCGKWKVEGGGAFYSNSDIYNIDSTLIEGLDVIDPKIRVLDQSRIGSILIGDNEALMGGDKVRAMIIQNTNPLVVAPESLLVRKGFSREDLFVCVHEQFMTETAKYADIILPATTFVEHDDIYIAGGHQHITFGPKLIDPIGLSRSNHQVLTLLSKRLGADHKGFNMSEREIIDWTLQSSNHGSLSELEKSGWKDVQPDFNTSHFIDGFGHKDKKFHFKPDWSELGS
>MP0532_megahit_185919_2-1765
SHPDRITQPLIRRDGVAKGLTDQFDAKDPLKSFRPASWDEALDLAAQGFKTILSENGPNALAGFGSAKCSNEEAYLFQKLIRTGFGSNHVDHCTRLCHASSVAALLEGIGSGAVSNQVADVEQAEVIIVIGANPTENHPVAATFMKNATKNGATLIVMDPRRNQLARHATHYLQFRPDTDVALLNAMIHTIIDEDLVDKQFIADRTTDFDLVRENVKAFSPENMAEICGIDAEEIRCVARAYGQSRRAMIFWGMGISQHVHGTDNARCLIALSMMTGNIGRPGTGLHPLRGQNNVQGASDAGLIPMMFPDYRRVDDPEALAWFSDYWGTELDSTPGLTVVEITDAALSGQIKGMYIMGENPAMSDPDLNHSRAALAGLKHLVLQDLFLTETAAFADVVLPASAFPEKTGTFSNTDRRVQLGRQALDLPGDARQDLWIIQQIAKRLGLEWEYTDVRDVFNEMRHAMPSISGMTWERLESEHSVTYPCEEASDPGQSVVFEESFPTADGRGRFVPAHLKWADERPDQDYPFVLITGRQLEHWHTGAMTRRATVLNTIEPDAVVYSHPDDLAALGMKEGDLVKISSRRGEI
>MP0532_megahit_187330_2-430
LLMLTLNRGGPVVWLSEADAAEIEIEDNDWIEVYNANGSIAARAVVSQRVKAGMVMMYHAQERNVNVPGSEVTGTRGGIHNSVTRVCPKPTHMIGGYAQLSYSFNYYGTVGSNRDEFVLVRKMKHVDWLDGEGNDSVQEAVK*
>MP0532_megahit_192445_2-829
MTYPRRAYGPYRNKYPMIRVGWKQWADDGFPYLDKENREKYKMTSRGTDEFIRISWDQTFTYLAKGHVAVAKSYSGQRGAQRLKNEGYQPEMIEAMSGSGPRTFKYRGGMGLLGVVGKYGVYRLANQVALLDSIIRGRGPGKVLGGRAWSNYTWHGDQAPGHSWTHGMQTSDIDFADHRYAKMTIQWGKNLIENKMPEAHWYTEIMERGGTLVAIAPEYNPPATKADYWVPVRAGLSDIALFLGCAKIIMDEGLVDIDYVKDYTDMPLLVRTDNLI
>MP0532_megahit_193679_2-1318
MNKIETKPIRTMCPMNCHPTLCGMVVKVTDGKLIEIAGDKDNPDSKGFLCVRGLAAKEIIGNHQRLLNPLIRENREKDNWRRADWNEALDLIAVRMRDAGPGAVGFWPGHGNGANDYGVGVKWQLIERFANLFGAQRWNPAMICWGLGGFGIGITGALETSTKEDMGRNSELIVLWAANLTSQPNTAPHIKLAKQRGAKVVTIDVRRTEATAQSDEVYLIKPGTDAALALALINVIISEKLHDADYIEQYTIGFDKLDVHVKKYTPEWAAALTGLKVDKIIGLARQYATTKPAMLVIGGSSLHKGSNSWTAARAISCLPAVTGNFGKLGGGIGPRHGSTSHGRGMGNITAINRRKPGTYIPNQMGDVVRALNDGKIQVLMLPGCNILSSFPDTGTLMKGLEKVGLIISTDLFMSETIHRVADVVLPSTSWLEEIGCKAT
>MP0532_megahit_195727_241-1200
MTNDEQWIKTTCPRDCYDGCGIIVHKRNGEIFKVKGNRDHPSTRGPLCAKCAVSYNGVWLDENARLLYPLKRSGNKGGGEFERISWDEALAEIAQRFADINHLHGADRIYQTHYTGTCSVIAGEFPKRFFDHIGATEVNPDTVCNAAGHAALKYVFGDSVAGFDPRTARDSECILIWGANPAHCGPHVHKHWLREHGAKVIVIDPVRTDTAASADLHLQVRPGADAALAFAMLHVMRREALVDESYIKDHVQGYEDVLPSIECCTPEWGKAVTGVPVTLIEQVARLYARGPSLLWLGQGLQRQPRGGNVFRACAMLPALT
>MP0532_megahit_199806_2-2506
RAKESRKLVFELLLADQPKREISHDKNSNFWNWIDKIELKDNRFPAKIACAPDVSHPSMAVNLDACIQCNLCVRACREVQVNDVIGMAYRGEKSKIVFDFDDPMGDSSCVACGECVQACPTGALMPSSIVDEKGIGHTTIEKKVESVCPYCGVGCQLEYNINGNTISYVDGIDGPANKNRLCVKGRFGFDYVNHPERLTKPLIRIQGKQKDLHPNIDFSNLHEYFREASWEEALDFAAKGLLQLRKPDNNKSSLAGFGSAKCSNEEAYLFQKLIRTGLKTNNVDHCTRLCHASSVVALLETIGSGAVTAPFYEVEHSEVIIVIGANPTENHPVAATFFKNAVKKGSRLIVMDPRGLALRKQATHMLQFKSGSDVALLNSIMHVIVEEKLYNTEYIKDHTLGFEELKEHLKSFQPEKMEKISGINPSIIKEVARIFATTKKGIIFWGMGISQHVHGTDNARCLISLALMTGNVGRQGTGLHPLRGQNNVQGASDAGLIPMMYPDYQLVEKDNNKEFYEKFWDTELDPNNGLTVVEIMDAIHNNEVKGMYILGENPAMSDPDLNHARSALQKLQHLVVQDIFLTETSTYADVILPASAWPEKNGTVTNTNRQVQMGRKAIDAPGEAREDWWITNEIGKRLGLEWNYKHPKDIFNEMSKAMPSLKNITWDRLDKEGSVTYPCNSPDSKGEEIVFGDSFPTPDGRGKFVSANVTSPDEMPNQSFPMILTTGRQLEHWHTGAMTRKASNLNAIEPEASASLSPKDILKNNITPGDMIKVSTRRGEIKIKVQEDRAIPEGVIFIPFCYNEAAANLLTNPALDPFAKIPEFKYCAAKIQTL*
>MP0532_megahit_203289_699-2744
MGVVMTNDEQWIKTTCPRDCYDGCGIIVHKRNGEIFKVKGNRDHPSTRGPLCAKCAVSYNGVWLDENARLLYPLRRSGNKGGGEFERISWDEALAEIAQRFVDIDHQYGADRIYHTHYTGTCSVIAGKFPKRFFDHIGATEVDPDTICNAAGHAALSYVFGDSVSGFDPRTSKDSECILIWGANPAHCGPHVHEHWLREHDAKVIVIDPVRTETAASADLHLQVRPGADAALAFAMLHVIRRDALVDENYIKDHVQGYEEVLPSIECCTPEWGKAETGIPATLIEQAARLYARGPSLLWLGQGLQRQPRGGNVFRACAMLPALTGNIGKPGAGFYYLNDTIGIGGRSGGAPGYKKSQTNDGPALVSQMDIPALLQDPAAIRSYVVWNCNPLASNPNQASMEKGLAREDLFTVVIDCFMTDTADYADIVLPAASFLEFDDVCSSYFHLTIGAQVQCRKPMGESLPNQEIFRRLARVMRFQESTLYEDDRSIIERTLRASGVRETWQELTEQGWAHVADEPLILWAEGRFATPSGRIEIASERAEADGLPRLPQATADAEPVDGKLRLISPAAKWLMNSSFGNDHRVIKMMGPATVTCHPETASDLGIGNGDRVRLSNELGELVLTLRVSDMITPGALLVYKSRWLKSEPDRANVNVLCVARKTDMGESTSVHATEVTVSRID*
>MP0532_megahit_203439_1-498
MIKLSRRNFLKGTTASGIGLALQYAVAPKVLANDTYRGFEDLYRKKWTWDKVVRGTHGTNCAGTCAFNVFVKNGVVWREEQQGEYEQIGDAPDFGPRGCQKGLRHHKYMYGNQRILYPLKRIGKRGEGKWQRISWEQATTEIADKFLDYATEYSPECISYGSGTQM
>MP0532_megahit_216871_1172-3121
MIHTSVCPHDCPSTCALEVEKIDSHHIGRVRGAADNSYTAGVICSKVARYRERIHHPDRLTQPLRRRGEKSSGEFEPLSWDDALDEVAEALLSAEQRHGSESIWPYFYAGTMGLVMRDGIHRLRHAKKYSGQHSTICVTLAWNGFIAGTGRLAGADPREMSVSDLVVIWGTNAASTQINVMTHALKAQRERRAKIVVIDTYRNATAKQADLFLCVRPGTDGALACAIMHVLFRDGYANWDYLNRYTDCPRELEAHLKTRTPAWAEKISGVPASMIEQLANLVGNTPRSFFRLGYGFSRQRNGAANMHAALCIPAVTGAWLHEGGGAFHNNGAIYHWNKTMIEGLDALDPDIRVLDQSRIGAVLTGDKDALCGGGPVTALFIQNTNPMMVAPDLNQVHQGFARKDLFVCVHEQFMTETASVADIVLPATMFLEHDDIYAGGGHQHIILGPKIVEPPEGCRSNHQLVCALAKRVGVTHPGFDMTARELIDWTLQESGWGTLQNLERERWIDCQPSFTQSHYVDGFGHADGKFHFAPDWQAFKPHGFGPAGRIPPALPDHWSVIEEATDEFPFRLVTAPARHYLNSTFNETPTSIRRERRPSVMLHPRDASMLGVEEGDAVRLGNDRGEVRVHAEYFDGMQRGVAIVESIWPN
>MP0532_megahit_219746_2-1111
PLTAATDPAWESRSDWDIYKGIAKAFSKVCVGHLGEETDLVTLPMQHDSPGELAQPAVMDWKKGECAPIPGKTMPSLIEVKRNYPETYERFTSVGPLLESIGNGGKGIAWNTDAEVELLGKLNHRKLDGPHKGRPLIDSAIDAAEMILTLAPETNGAVAVKAWDALSKITGRDHTHLARPKHEEKIRFRDIVAQPRKIISSPTWSGLEDEHVSYNAGYTNVHELIPWRTVSGRQQFYQDHAWMRAFGESLLVYRPPIDTKAAKGFTLPADNGFKSKALNFLTPHQKWGIHSTYSDNLLMLTLNRGGPVVWLSETDAAEIDIEDNDWIEVYNANGSIAARAVVSQRVKAGMVMMYHAQERNVNVPGSEVTG
>MP0532_megahit_222821_2808-4757
MIHYSVCPHDCPSTCALEVETANGGTITRVRGARENTYTSGVICSKVARYHERLYHPERLTQPLRRRGDKGNGTFEPIGWDDALDEVAEALLRAEQVHGAEAVWPYFYAGTMGFVMRDGINRLRHAKGYSGQYSTICTTLSFNGFMAGTGRLAGSDPREMARSDLVVIWGSNAASTQINVMTHVLKARRDRGAKIVVIDTYRNGTAKQADLFVCVRPGTDGALACGVMHVLFRDGHADRDYLAEYTDCPDALEAHLQSKTPAWASAITGVPVETIEELARMIGTTARTFLRLGYGFTRQRNGAFNMHAALSVAAVTGAWRHEGGGAFHNNGDIYHWDRTMIEGLDVRDRNVRILDQSRIGAVLTGDASDLGDGPPITALFIQNTNPMSVAPDLNRVHAGFARKDLFVCVHEQFMTETAEVADIVLPATMFLEHDDLYQGGGHQHVLLGPKIVEPLEGCRNNHEVVCALARRVGAEHPGFAMSERELIDRTLRDSGWGDLENLARERWIDCQPPFREAHYLDGFAHADGKYHFSPDWSALKPHGFGPADVVLPSLPDYWPSIEEANAEMPYRLVTAPSRHYLNSTFNETPTSIRREQRPSAMMHPEDAHELGVTDGAMIRLGNPRGELKISTQVFDGVQRGVVIVESIWPN
>MP0532_megahit_251537_3-662
ATTEIADKFLDYATEYSPECISYGSGTQMSVKMASFASLLRFANITGVTVPEFFSGVGDLPTGSYMTLGQVYTGDTFASVYKSKCVLIWMSNPAATRIPDAHFFWEARYNGTQVIAISPEFTPTAMHASLWLNPKPGTDSALAMAMVEVILKEKLYQEAYIKEQSDLPLLVRTDTKEFLRREHLSLYGLLAVADNVYYMWDEATDKIVQAPGTGRAIKPT
>MP0532_megahit_252287_3897-6635
MSHFLDRLQFFKRNEEPFSNGHGVTTNENRGWEDGYRRRWQHDKVVRSTHGVNCTGSCSWKIYVKDGLVTWETQQTDYPRTRPDLPNHEPRGCPRGASYSWYIYSANRLKHPKIRKRLVKLWRAAKAQYKDPVEAWRSIVEDPAKAKEYKQQRGLGGFVRAKWNEANEIIAAANVYTAKTYGPDRISGFSPIPAMSMVSYAAGARYLSLIGGNCLSFYDWYCDLPPASPQIWGEQTDVPESADWYNSNYIICWGSNVPQTRTPDAHFLTEVRYKGTKVIGITPDYSEVAKLTDQWLAPKQGTDAALAMAFGHVILKEFHVEKPSAYFADYVKRYTDFPVLVMLDKAEDGSLHQGRFLRASDLDGQLGQDNNPEWKTISINDKDGELVSPTGSVGYRWGEKGKWNITQTDGKSGDELDLRVSLKGSHDELVSVAFPYFGGAEHEFGYFQNTEHDDVLQRKVPAKKIKLADGSEAYVATVFDLTLANYGVDNGYDDPNVASSYDQDIPYTPAWQEQITGVPRADVIKVAREFASNADKTKGRSMVIVGAGMNHWYHMDMNYRGLINMLMMCGCIGQSGGGWAHYVGQEKLRPQTGWQPLAFGLDWQRPPRHMNGTSFFYNHSSQWRYEKLEMTEVISPMANKDKWSGSIIDFNSRAERMGWLPSAPQLGMNPLQLCRDAEAAGKSPQDYAVEQLKSGELNFACLEPENPQNYPRNLFIWRSNLLGSSGKGHEYMLRHLLGTKHGLMGKDLGEDGGKKPEDIKWVDEAAEGKVDLLVTLDFRMSTTCLYSDIVLPTATWYEKDDLNTSDMHPFIHPLSAAVDPVWESRSDWDIFKGIAKQFSKTAVGHLGVEKDLVTLPILHDTPAEIAQPFGVKHWWKGECDLIPGKTAPNMIVVERDYPNTYARFTSVGPLLEK
>MP0532_megahit_254257_112-1836
NTQTLVMFGGINPKNSQVSMGGVTRHETSNWFKTFEHSGMRLVNISPQAGDASQPSEWLPIIPGTDTAMMLGLAHTLADEKLLDKEFLDRCTVGYERFESYLLGKTDGQAKTAAWAADVCGVPATTIQDLARQMAASRTLITVAWSLQRAQHGEQPYWMAATLAAMLGQIGLPGGGVGYGYGAIGGIGVPLKRLSRPSLSRGKNAVSDFIPVARIADMLLNPGQPYSFNGNQSHYPDIRLVYWCGGNPFHHHQDLNRLREAWKQPETIIVHEPWWTATAKYSDIVLPATTPYEREDIARAATDAFLFHMPELISPVDDARDDYEIFSELATRLHIDEVYTEGRDADAWLRYLYQGFKRDSADQGVDLPDYDSLRASNWVELPISGAEHARIPFEHFRADPDAAPLDTPSGRIEIFSETVDSFGYQECPGHPVWRAPDEWLGAASTEQFPLHLVSPQPGDKLHSQLECAIADLPGARPATVTISSTDAEQRSVVNGDLVRIFNSRGACLARASLSTDIRQGVVSLPTGAWHDPQSDGTDRQGNPNVLTRDLGTSRLGQGSTAHTTLVEVSRVADD*
>MP0532_megahit_258250_1-1752
VYRDQYKYERSFTYCCSPNDTHQCRVRGFVRNGILMRIEQNYDHHKVRDLYGNQADAAWNPRMCLRGMTYPRRAYGPYRNKYPMIRVGWKQWADDGFPYLDKENREKYKMTSRGTDEFVRMTWDQTFTYLAKGHIAVAKAYSGIRGAQRLKNEGYQPEMIEAMGGSGPRTFKYRGGMGLLGVVGKYGVYRLANNMALLDSIIRGRGPGKVLGGRAWSNYTWHGDQAPGHSWTHGMQTSDIDFADHRYAKMTIQWGKNLIENKMPEAHWYTEIMERGGTLVAIAPEYNPPATKADYWIPVRAGLSDIALFLGCAKIIMDEGLVDIDFVKDYTDMPLLVRTDTLVRLHPDDFIPGYKPQQLPKDGFTTKWMKNFNRSKMPDYTVWDANTDKPVAITREDIGAKMRKKNIDPSLDGVYDIKLVNGKTITVMPLYEMYKVHLKDYDIDTVNQICHAPKDLTIRLARDMATIKPVEIHYGEGINHYFHGTMHNRASYVPLMLTGNVGPKGSGAHTWAGNYKAGNYQGSHWSGPGFAAMVAEDPFNPILDITKNVDWKNVKGYLKGEEVSYWAHRDKALIVNTPRYGRKV
>MP0532_megahit_258433_1823-2359
MYKSAKTTRRKFLLGSASAIGLSLNYSKPAIANLGDTKPYRSWEDLARKKWTWDSITHSTHGTNCTGQCAFNVYVKNGVVWREEQQGEYGASSDAPDYGPRGCQKGLRHSKYMYGKQRILYPLKRVGERGQGKWERISWDQAMLEVADKFLDYNIEFGPESVTCGLGTQMIMKRASYAS
>MP0532_megahit_263012_2469-5225
MAKEISFTLDGQEVSGLPGETIWQVAHRLGIEIPHLCYSPAPGYRADGNCRTCMVEIEGERVLAASCNRLPKVGMVVWVESSRARNARSIVMELLVTDQPARLQAHDPESELWQWAERIGQVESRFPKRSAPPNDSSHPAMSVNLDACIHCTRCVRACREVQVNDVIGMAGRGADNLIVFDMGDAMGESSCVACGECVQACPTGALLANSTATESETRDVESLCPYCGVGCQLTYQLEGNRIISVVGRDGPANRGRLCVKGRFGFDYVQHPDRLTTPLVRKDGVVKLADDWVDPSNPFTHFREASWDEALDLAAAGLTRVRDQHGGGALSGFGCAKGSNEEAYLVQKMVRVGFGTNNVDHCTRLCHASSVAALMETIGSSAVTAPFIEAANADVLIVVGANPTENHPVAATFFKNAVKAGSKLVVMDPRGQALKRHADYMIQHKPGSDVAVLNALMHVIVRENLYDREYVKSHTDGFEELRAHLSDYSPEEMSEYCGVPADTLRAVARLYGNAKRAMIFWGMGVSQHIHGTDNARCLISLALLTGQIGRAGTGLHPLRGQNNVQGASDSGLIPMFYPDYRSVSDPSERAFFEDFWGTTLDPEPGLTVVEIADAAYEGRMKGMYVMGENPAMSDPNSSHVREALCKLEHLVVQDIFLTETAVYADVILPASAFPEKDGTFTNTDRRVQMGRQAIEPPGDARQDWWIIQEIACRMGLDWNYTGPHSIFEEMRGCMPSIAGITWERLCDQGAVTYPCREVGDAGEPIIFGDGFPTPNGRGRFIPASIVPPDEVPDDDFPMILTTGRQLEHWHTGVMTRRARFLDELEPEAICELSPADSRRLGIVPGAWVRVTSRRGVIELKARITGSTPEGLVFIPFCYAEAAANMLTNPKLDPIGKIPEFKFCSVRLEEISPPNTVTSQ*
>MP0532_megahit_263189_1-666
GMQTSDIDFADHRYAKMTIQWGKNLIENKMPEAHWYTEIMERGGTLVAIAPEYNPPATKADYWIPVRAGLSDISLFLGCAKIIMDEGLVDIDYVKDYTDMPLLVRTDTLVRLHPDDFIPGYKAQTLPKDGFTTKWMKNFNRDKMPDYTVWDTNTDKPVAITREDIGAKMRKKNIDPQLDGVFDIKLVNGKTITVMPLYEMYKVHLKDYDIDTVNQICHAPKD
>MP0532_megahit_265547_2-2449
MSTVANSISADRRVHGWCALCRSRCGCISIVRDGRLTAVEPDRDHPTGRSLCAKGQAAPELVYSADRILYPMKRTRPKGDSDPGWSRISWDEALDTTASQLLENARQFGPESVAFAITTPSGTAISDSIHWVERLMHAFGSANNCYGTEICNWHKDVAPTYTFGTGVGVPDLDHAGCILLWGYNPNSSWLAQAQRLADAKRRGARTIVVDPRRSGPGVKADQWLQVRPGTDGALALGIAHLIIAEGTYDADFLRRQSNGPALVHPKEKRLLVEADFSRNGSISACVGWDQACSAPVPLGRSVSTGDSSPDWLLEGEVEVNTLTGPVICRPVFDHYAVLCKDYSPPKVEVITGVPAAQVIETARLIWASRPVSWYAWSGVGQHTNATQTARAITLLYTLTGSLGRVGGNYQAARLPVPDLSGLELRTSRQRALTLGLASKPLGPPKDGWCTSDDLYRAIIEADPYPVRSLLTFGANLLVSHAGTRRGAEALEMLDFQVHADLFLNPTAAYADIFLPVNSPWEREVLRAGFEISPQAQSWVQLRPAVIPSRGESRDDGWIAFQLAKRLGLSDVFWDGDQEAALREYLSATGLSLETLRANPQGMNADPESIQDASQEVGFATPSGRIEIWSETFRTHGYSPLPDYVEPALSPVSRPELLAEFPLVLGSTKPHQFCHSQHRNLPSLRRMLPDPVMEIHPDAAQARDIQDGDWVRISTPSGSAHARARLNAWLRPDTVMGQHGWWQACEALGKPGYPILGEHSANFNLLVDDTEADPISGSVPHRSGLCQVTRLAKQQDLEELEGTGMDSVSARFQHTTN
>MP0532_megahit_267723_5086-6114
GGKGINWNTDAEVEFLGQLNRRHVEEGANKGRPKIETAIDAAEVILSLAPETNGQVAVKAWSALGEFTGLDHTHLAKPKEEEKIRFRDVQAQPRKIISSPTWSGLEDEHVSYNAGYTNVHEYIPWRTVTGRQQFYQDHEWMRDFGETMCLYKPPINLKTVKPMMNKQPNGNTEIALNWITPHQKWGIHSTYSDNLLMLTLSRGGPIVWISEPDAQRAGIVDNDWIEVFNVNGAIAARAVVSQRVPEGMSMMYHAQERIVNVPGSEVTKTRGGIHNSVTRAVMKPTHMIGGYAQQAYGFNYYGTVGCNRDEFVIVRKMAKVDWLDDDSVEQNADEFNNFGAEG*
>MP0532_megahit_272762_2-2266
ERISWDQAMLEVADKFLDYNIEFGPESVTCGLGTQMVMKRASYASLLRFANISGVQMPEAFAGVGDLFTGAQITLGHVTLGNTMAEIYKSKCCLIWFCNPAVTRIPDAHFFWEAKYNGTEVISISPDFNASAMHASKWLNPKPGSDIALAMAMVHTILKDRSFDTEYIKEQSDLPFLVRADNLKYLRETDFDTPEARDNLFYLWDEATNALVEAPGTGTPTAPPGTPEHLIKLPSIELAGIDPAIEGEWTVETKDGPIRVTTVFELTKRRAAQHTPEMAQEITGIHADIIRQVARKFASAKPSMIYAGYRASKYLHGDLLQRALFLLLCITGNTGKEGGGLTITNLAKDDAVFPFALSNPAAAFRVATLSRWDYVHADMKELNRDAFGAELAEEMDKYFQESVDRGWFPDYSKVPWKMAMFSGTNAAAWRSSGKRWRETAFSKLETIVSFATDMGITSMYSDYVLPIAHHYERHDFHLEPRTPYMQVIDKAVEPLGESVDDWTAYKRLAEAISKKAIERDIQPIDDNVIGVPIKRDFKKFLDDYTKNGSIKSVKDVIQFLLDNSSGIQSVSYDELAEKGFLRNKGSETTVHSKESPYYSDIWESVHEKRGYKTLTHRQQFYIDHEWFFEFDEVLPRHIDALVNEGYPMKMIMGHARHGIHSMWRDDSFLLSLQRGEPDIYVNPKDAEKKGVVDGDLIQIFNKTGSFICQAHLTSGVGQNMLYMYHGWDPMMFKNRQNFGAVVQTAGLIKPTSLAG
>MP0532_megahit_273289_2-2026
MDQDSPVEIGYSACPHDCPSTCALEVELLDQYRVGRVRGARANSYTSGVVCAKVARYAERTHHPDRLTNPMRRIGEKGSADFEPITWDDALDEVANAFLKASERHGSEAVWPYYYAGTMGLLQRDGINRLRHAMKYSGQHSTICVTLVDAGWNAAVGTFRGPDPREMVESDLIICWGGNPASTQVNVMTHVQKARKKRAAKLVVIDPYLTRTAQVADMHLALRPGTDGALACAVMHVLFRDDHADRDYMAKFADCPDLLETHLKRRTPEWAATITGLKTSEIETFAKLYGETKRTYIRVGYGFSRSRNGAVNTHAVACLPTITGAWVHPGGGAFYSNKNIYHWDKTLIEGLDTHDPSLRILDQCRIGPILTGDTTDLGDGPPVTAMLVQNTNPAVVAPESVKVREGLLREDLFFCVHEQFMTDTATYADILLPATTFLEHHDVYQAGGHQHITLGPKLIEPVGQSRSNHEVICGLAERLGAAHRGFAMTEWEIIDETLKTSGWGSANELRNNRWIDCQPSFEDAHFLNGFAFPDGKFKFAPNWAAQGPNHSDLPMMPDHVELIEAADDTHPFRLVTAPSHNYLNTSFTETATSIEKESRPTVKLCSADATRLHVKAGDKVRVGNRRGEIIVHVEIAGSQQSGVVVIESIWPNRAFENGLGVNTLIGADAAPPNGG
>MP0532_megahit_284748_1-240
MSHFIDRLNFFRKSREPFANEHGELRSESRQWEDSYRARWQHDKVVRSTHGVNCTGSCSWKIYVKNGLVTWETQQTDYPR
>MP0532_megahit_288174_4523-6112
MNKPIFHSACPHDCPSTCALEIELGQDGQIDRVRGAIENSYTNGVICSKVARYSERIHHPDRLTQPLRRKGGKQSGDFEQISWESALDETADRLLKEEQRYGSEAIWPYFFAGTMGLVMRDGIDRLRHAKRYSGEHKTICTTPSFNGFIAGTGKLAGVDPREMADSDQVIIWGTNAASTQVNVMSHVLKGRQQRGARLVVVDTYNNATAKQADLFVCVRPGTDGALACGIMHVLFRDGYANWEYLTQYTDDPEGLEQHLKSRTPEWASTICGVDVAIIEKLSHMIGSTPRTYFRLGYGFARQRNGAFNMHAVASIAAVTGSWLNRGGGAFHNNGDIYHWDKTLIEGLDVCDSDIRVLDQSRIGAILTGDIQDIGDGPPVTALFIQNTNPMSVAPDQNKVHEGFFRDDLFICVHEQFMTETAMVADIVLPATMFLEHDDVYQGGGHQHIILGPKIIDPPEGCRSNHEVICELAHRLGAKHQGFNMSARELIDQTLQDSGWGSLEQLEGSRWIDCQPAFEEAHYVGGFAHKD
>MP0532_megahit_294018_2-1843
LPLLVRTDTKEFLRREHLSLYGLLAVEDNVYYMWDEATDKIVQAPGTGRAIKPTGRDRRKHGTLELGNIEPALEGRWNIKTLDGEIEVTTVFELLKEQCRDFTPEKATEITGVNAQVIRETARIFATANPSMIYAGYAACKWLHGDLLQRAMLLLLSLTGSIGKEGGGLQVANAPISRGMNQFGFSGIGPAFRLISGTTWDYDHGNMKELTRKIYGKKLADTYDRYYQKSISEDWFPDYSRHGWKMGIFAGNNGANWRASNNSWRKNAFDELQTIVSLAPDMGVTSLHSDYVLPIAHHYERNDLMLQSRVPYLQVLNEAVAPLGESVDDWEANRRLAEAISRRAIERDIPPIKDVVDGRTVRRDYKKTLELYTMEGRVQNSKDVAQFIINTSHGIPKITFEELSVKGIVKVNGVDNTAWDNEESPYHTEIVKSVVDKHPYETFTGRQQFYIDHEWFIEFGETLPTYKEPLSIEGYPLRMMMGHARHGIHSMWRDDSFLLSLQRGEPDIYVNPDDAEERGVKDDDMIRVFNSAGEFFAMAHVSSGIQPGMLFMYHGWDPKMFKHGKNFGEVIPTAGLIKPTSMVGDYGHLGYQPLAFAPNQTYKDFTCNFERSA*
>MP0532_megahit_299371_3-668
FSPIPAMSMVSYAAGSRYLSLIGGVCMSFYDWYCDLPPASPMTWGEQTDVPESADWYNSGYIIAWGSNVPQTRTPDAHFFTEVRYKGTKTVSITPDYAEVSKLTDEWLSAKQGTDAALAMAMGHVILKEFHLDNPSAYFTDYVRRYTDMPFLVELEAREDGSFAPGRQLRASDFDAALGQESNPEWKTVAWDETRDQLVVPRGSIGFRWGETGDEVGKWNLE
>MP0532_megahit_310449_459-2546
MSKREEDTWGQSTVETACPLDCPDTCSLSVSVECGQITKIDQSERHDLTGGFICSKVRRFADRVYGVNRLHHPGIVKGTKGGGQFERVSWDNALETIAARMRHIRDEFGTEAILPLSYGGSNGLLSQDTADAQLFRRFKTSRLARNVCAAPTTTVTNALYGRMPGVSYDDYRHANLIMIWGANPSTSGPHLIPHIRTAVRNGTALIVIDPRRTSLAKAADIHLAVRPGTDVVVALAIHRFLFEHGFADTSFLDTHTHHADILRERASEWTIDRAATVADIDAELLERAAEMYAETSPAVIRCGWGLERNRNGGNATMAVLALPAVAGKFGVRGGGYSMSSSRAFHVDENQWIREPEPNTRIVNMNHLGRALTEYDDPPIKMLFVYNCNPAVTLPDQNRILSGLNRSDLFTVVFDQVMTDTARWADVVLPATTFLEHYDLALSYGHGNVQLVQPVIEPIEESRPNTDVFSDLAAKLGVDIDEFLKTDMESVIHVTGMLPDKVGQPLLEHGVTPRVRPVQFGDTFPRTDDGKVDLFPEKLERQAPEGLYRFRPDPYQEKYPLALVSPATDKTTNSTLGELRTRLARLQIHPDDAESRDLATGDAARIYNDQGEIHCMVVVNSDVKRGVISLPKGLWRHSTMNESTANALVPDELTDLGDGACFNDARVEITRIVTTEIDGQPIALWTTPETRPNRVH*
>MP0532_megahit_313754_1077-3044
RLCVKGRYGFDYVSHPDRITQPLIRRDGVAKGLTDQFDPTDPLKSFRPVSWDEALDFAAQGFKTILSENGPNALAGLGSAKGSNEEAYLFQKLVRTGFSSNHVDHCTRLCHASSVAALLEGIGSGAVSNQVADVEQAEVIIVIGANPTENHPVAATFMKNAAQKGATLIVMDPRRNQLARHATHYLQFRPDTDVALLNAMIHTIIDEDLVDKQFIADRTTDFDLVRENVKDFSPEHMAEICGIDAEEIRCVARAYGQSRRAMIFWGMGISQHVHGTDNARCLIALSMMTGNIGRPGTGLHPLRGQNNVQGASDAGLIPMMFPDYRRVDDPEASAWFSNYWGVELDTAPGLTVVEITDAALSGQIKGMYIMGENPAMSDPDLNHSRAALAKLEHLVLQDLFLTETAAFADVVLPASAFPEKTGTFSNTDRRVQMGRQALDPPGDARQDLWIIQQIAKRLGLEWHYADVREVFNEMRDAMPSISGLTWERLEIEHSVTYPCEGESDPGQSVVFEESFPTASGRGRFVPAGLRWADERPDQDYPFVLITGRQLEHWHTGAMTRRATVLDAIEPEAVFYIHPDDLNALAMKDGDLVKISSRRGEIIAPCRSDDGLQPKSIFIPFCYQEAAANLLTNAALDPVGKIAEVKYCAVNLAATK*
>MP0532_megahit_320772_3-821
AVTVFDLMCANYGIDRGFVGDGEDDGATSFDQVRPYTPAWQEKITGVSAEQCTRIAREFADNANKTNGRSMIIVGAGMNHWYHMDMNYRGLINMLVMCGCIGQSGGGWAHYVGQEKLRPQTGWTPLAFGLDWQRPPRHMNSTSFFYNHSSQWRYEKLEIKEILSPLAKAEDYPGSLIDFNVRAERMGWLPSAPQLDANPLRLAKKAEAAGMSTADYAVQQLKSGELRFAAEDPDAPENFPRNMFIWRSNLLGSSGKGHEYMLKYLLGTRHGIQ
>MP0532_megahit_324581_1-993
PDLPNHEPRGCPRGASYSWYLYSANRLKYPLVRKPLLALWREALKANPDPVDAWASIVEDPAKTKQYKRARGMGGFVRGNWDELNELVAASNVYTAKQYGPDRIIGFSPIPAMSMVSYAAGSRYLSLIGGVCMSFYDWYCDLPPASPMTWGEQTDVPESADWYNSGYIIAWGSNVPQTRTPDAHFFTEVRYKGTKTVSITPDYAEVSKLTDEWLSAKQGTDAALAMAMGHVILKEFHLENPSAYFTDYVRRYTDMPFLVELEVREDGSFAPGRQLRASDFDAALGQENNPEWKTVAWDETRDQLVVPRGSIGFRWGETGDEVGKWNLESLD
>MP0532_megahit_325456_1-552
DQLVVPRGSIGFRWGETGDEVGKWNLESLDAAGTEIKPLLSLANHHDSVARVAFPYFGGIEHEHFEHVKGAGVGAADDLLFHNLPAKRLKRADGSEMLAVTVFDLMCANYGIDRGFAGDGEDDGATSFDQIRPYTPAWQEKITGVPAEQCTRIAREFADNAHKTNGRSMIIVGAGMNHWYHMDM
>MP0532_megahit_327539_1-1578
KKVESLCPYCGVGCQITYNIKDDKIAWIDGADGPANHNRLCVKGRFGYDYVTNPERLTVPLIRKTNVSKDPTKIFDPKNPLKYFREASWKEALDFAGSGLKKIRETHGSNSLAGFGSAKGSNEEAYLFQKLVRTGFGNNNVDHCTRLCHASSVAALLETIGSGAVSNPFYDCENSDVIIIIGANPTENHPVAATFFKNAAKNGSKLIVIDPRKSSLNKYAFKNLNFRPGTDVALLNSIMNVIIEEKLYDQQYIKGYTEGFEELKENVKKFPPEKMEKVTSIQAETVKTIARTYAKAKSAIIFWGMGISQHVHGTDNARALIALSLICGQIGRPGTGLHPLRGQNNVQGASDAGLIPMMFPDYFSVSDGKNRKKLEKLWKSNLDPEPGLTIVEIMYGMIDGSIKGMYIMGENPAMSDPDTKHAREGLAKLEHLVVQDLFLTETATFADVILPSSAAPEKDGSFTNTNRQVQMGRKAIPLPGNTKQDLWIINEIGKRLGLEWNYKYPKDVFPEMAETMPSIKGMTWER
>MP0532_megahit_332445_9115-11883
MADKVKFTLDGEEVEADTGLTIWEIANGRGLKIPHLCFTPEPGYRPDGNCRACMVEIEGERVLAASCLREPSDGMVVTTNNARAENARKMVMELLVTDQPAPEVAHDKSSHLWDMAAMEGISESRFPKLEEGRIPLLDDSHVAMRVNLDACIQCNLCVRACREVQVNDVIGMAGRGHDSYPVFDMADPMGASSCVACGECVQACPTGALMPATVVDDAQVGDSADFDSEVDSICPFCGVGCQVSLKVKDGKIKYVEGINGPANEGRLCVKGRFGFDYIHHPHRLTKPLIRRKDAPPKGLNVDPGDWQTHFREATWDEALDFAAGGMKKIGGAGVAGFGSAKCTNEEAYLFQKIIRQGFGHNNVDHCTRLCHASSVAALMENVGSGAVTATFNQIENADVAIVIGANPTENHPVAATFFKQFAKRGGKLIVMDPRGQALKRHASHMLQFRPGTDVSMLNAIMHVIVEEKLYDQQYIEAYTENWEIEKAHLKTFTPEKMSKICGIDAEVLRDVARTFAGANAAMIFWGMGISQHIHGTDNSRCLISLALMTGQIGRPGAGLHPLRGQNNVQGASDAGLIPMFLPDYQPVSDDGVRSAFTEVWQSSDFSDKKGLTVTEIMDAVHDGDIRSLYVLGENPAMSDPDVEHARAALAKLDHLVVQDIFLTETACFADVILPASAFAEKSGTVTNTNRQVQMGRPAVPPPGDAKEDWWIEVELAKRLGLGWTYTDPSEVFAEMKLNMSSLNNITWNRLESEGAVTYPSTSPTDPGQAIVFADGFPRQDGRARFTPASIIAPDDAPDDDYPMILTTGRQLEHWHTGSMTRRSYVLDGLEPEANCSLHPSTLRKLGVAPGAYIRLTTKRGSIELMAREDRAVSPDMVFLPFAYVEAAANILTNPAVDPYGKIPEFKFSAVKVEAATAPQPAE*
>MP0532_megahit_332699_2-592
CGEGSCTAYLTTVGPTAGLDVESYIHSKYIVLWACNSISTNLHHWAVVKDAKKKGAKVVVIDPYKSRTAKAADWHISPKPGTDGALAMGVINSIIEQGLTDNEYIKNYTNGFSELSEHAKSKTPEWASKITGVKAEDIKKLAFELATIQPAAIRMGVALERHYGGGQTIRAVTCISALTGAWRHVGGGITQFPVWEH
>MP0534_megahit_7659_3-917
WQRPPRHMNGTSFFYNHSSQWRYEKLDMSEVVSPLANKDKWSSTILDYNTRAERMGWLPSAPQLGTNPLGLVKAAEEAGMDVKDYVVDQLKKGDLKFACEQPDDPKNFPRNLFIWRSNLLGSSGKGHEYMLKHLLGTKHGLLGKDLGEFGGKKPEDVEWVDDAPEGKIDLLTTLDFRMSTTCLYSDIVLPTATWYEKDDMNTSDMHPFIHPLTAAVDPVWEAQSDWDIFKGIAKNFSKMSQGHLGVEQDVVTVPLQHDSPGELAQPYGGKAWWKGECEAIPGKTMPNITVVERDYPNTYHRFTSL
>MP0534_megahit_48977_1-663
PLMDELGNGGKGISWDTKEEVEFLGKLNRRHVEEGANQGRPKIESAIDACETILSLAPETNGHVAVKAWAALGELTGRDHTHLAKPKEEEKIRFRDIVAQPRKIISSPTWSGLEDEHVSYNAGYTNVHELIPWRTITGRQQFYQDHEWMLDFGESLCAYKPPINLKTVAPVLNKRKNGNKEIVLNWITPHQKWGIHSTYSDNLIMQTLSRGGPIVWISETD
>MP0534_megahit_51500_1-567
RDGIHRLRHAMGYSGLYETICVTLAHTGWLAGTGALWGTDARDMAKSDLIVIWGTNPVSTQINVMSHVTRARKERGAKIVTIDPYRTGTAKSSDIHLALRPGTDGALAVGVMHVLFAEGYADRDYMARHTDDPERLEQHLKEKTPAWAADITGLPQDDIISFARLYGETKRSYIRVGYGFSRSRNGAAN
>MP0534_megahit_57999_3-1661
LGSGATSNSYIDYEEAGCLLIIGSDANSNHPVAAARMRRAVIEKGAKLVIINPRRIEMCDYADLWLRPRPGTDVALLNGIAKVILDHNLADITFIRNRTENFHDWKEIINRYELDYVEKITGVPKRQITDAAKYYANPPFSGSCLIWGMGITQHTNGTANAHSLLNLSLVAGQLGKPGAGISPLRGQNNVQGCGDAGCLPDNFPGYQAIESDAYLKFKKAWGMNHLPNKNGLVITEMVKAIDSGQIKAMYVTGENPLLSEPDLSHTEETFKKLDLLIVQDIFMHETAELADIILPATSFAEKDGTFTNSERRVQRVKKLIEPVGESRPDWKIFCQLAEAMSDRYNLKLKEQFSYKNASEVWDEMAHLTPIISGINYQRLDKEGGIQWPCPDTNHPGTRYLYKDDFPRGKKAKFVPFEQGIPAKEMPSKRFPLILNTGRTLYHWHGGTLTKRADKLMARSSELEVSINEKDGSQYNIKMGDWIKLTSRRGTLEARAVFDKKMEIGQVFVPFTKLKGSAANFLTNSALDENSKIPEYKVCAVRIEKIKGSAKLQ*
>MP0534_megahit_58357_2-580
ILQEYYINKPNQRFIDYAKQYTDMPFVLMLDKDENGFKAGRFLRATDLGQQTENGEWKPLIFDEISNELTVPNGTMGQRWEEGKQWNLKLEDDEGNKIDPSLSMADSEYELQQIQFPYFDSNGDGIFERPIPTKKVTLADGTETYITTVFDLMASQYGVRRFNHDLEADSYEDKDSKYTPAWQQEITGIKSNL
>MP0534_megahit_69434_1-1149
YLSLIGGNCLSFYDWYCDLPPSSPQVWGEQTDVPESADWYNSNYIIAWGSNVPQTRTPDAHFFTEVRYKGTKTCVITSDYSEASKFGDTWLAPRQGTDSALAMAFGHVILKEFYVNKQSQYFHDYVTRYTDMPMLVMLEPGEKVLNQGRFLRAADLVDNLGEDNNPDWKTIAINSDDQRLTSPNGAIGYRWGEKGKWNLEQKDKKGEVGLQLSLKDNHDEVVEVGFPYFGNAPHEYEYFQHTDHDEVQIRKIPAKKVELANGETAYVATVFDLMLAQYGVDNGINDENRAKDYSDDVPYTPAWQEQITGVKPEDVIRVATEFGRNADKTKGRSMVIVGAGINHWYHMDMSYRGMINMLMMCGCIGQSGGGWAHYVGQEKLRPQ
>MP0534_megahit_84765_3-590
LGNGGKGINWQTESEIELLGKLNHRKADGPAVGRPKIETAIDAAEMILTLAPETNGKVAVKAWEALSKITGREHAHLALPKHEEKIRFRDVVAQPRKIISSPTWSGLEDEHVSYNAGYTNVHELIPWRTVSGRQQFYQDHAWMRAFGESLLVYRPPIDTKATRSLTAPGSAERKGNGNPEIALNWITPHQKWGIHS
>MP0534_megahit_110508_390-2108
MDQDSPVEIGYSACPHDCPSTCALEVELLDQYRVGRVRGARANSYTSGVVCAKVARYAERTHHPDRLTNPMRRIGEKGSADFEPITWDDALDEVANAFLKASERHGSEAVWPYYYAGTMGLLQRDGINRLRHAMKYSGQHSTICVTLVDAGWNAAVGTFRGPDPREMVESDLIICWGGNPASTQVNVMTHVQKARKKRAAKLVVIDPYLTRTAQVADMHLALRPGTDGALACAVMHVLFRDDHADRDYMAKFADCPDLLETHLKRRTPEWAATITGLKTSEIETFAKLYGETKRTYIRVGYGFSRSRNGAVNTHAVACLPTITGAWVHPGGGAFYSNKNIYHWDKTLIEGLDSHDPSLRILDQCRIGPILTGDTTDLGDGPPVTAMLVQNTNPAVVAPESVKVREGLLREDLFFCVHEQFMTDTATYADILLPATTFLEHHDVYQAGGHQHITLGPKLIEPVGQSRSNHEVICGLAERLGAAHRGFAMTEWEIIDETLKTSGWGSANELRNNRWIDCQPSFEDAHFLNGFAFPDGKFKFAPNWAAQGPNHSDLPMMPDHVELIEAADDTHPFR
>MP0534_megahit_115646_1646-3007
ENFIKNRTEGFDDWSDIVTKYTPEYVESITGVDAADIIKAARMYATPPFSGSCLIWGMGITQHTMGTANAHSLLNLAFATGQLGKPGSGISPLRGQNNVQGCGDAGCLPNAFPGYQTINADTVEKFSTAWGGNSLPDKAGLVVTDMVREIDNGRIKAMYITGENPLLSEPDLNHAEESFKKLELLIVQDIFLHETAQIADVVLPACSFAEKDGTFTNSERRVQRVREAIKPIGSSRPDWEIICDLARRISAKKVLGLGDQFEYRDASEIWDEMSSLTPMLAGITYDRLEGGGIQWPCPDLDHPGTRFLYERDFPRGSRAKFVGFDQGPASDELPTDRFPLILNTGRILYHWHGGTMTRRAEGLLARASELLISISPEDGEKYQVKDEEWITVKSRRGTVEGRVSYSDKMRSGEIFVPFVKLQEHAANFLTNAALDPDSRIPEYKVCAVRLEKN*
>MP0534_megahit_136416_1-1245
MASVLKTTHHGGCPHDCPDTCSMVYEVENGQLTSVKGNKEHPMTRGGLCVKLKDYEKRHYHQDRLLHPMRRTGPKGSGQFERINWDEALDEITSRWKAIIDEYGPHAILPYSYLGNQGLVHGLNGGDAFFNKMGATVCERTFCGEGSCTAWLLTVGPTAGVDPESFIHSKYIILWGCNSVSTNVHHWHIVKDAQKQGAKVVVIDPYKSKTAKEADWHIAPKPGTDGALAMAMMHVIIEEGLQDKDYIDNYTVGFEALSERAKTRTPEWAASITGVAAEDIRQLAREFASTQPAAIRLGVAVERNYGGGQAIRAITCLPALTGAWRHVGGGALQFPVWEHPYKFDVISRPDLIPEGTPVVNAIQLGRALTGELGLDTPIKSMMCWNANPVTQAAETDKIVEGLMREDLFVVSAEHF
>MP0534_megahit_137475_3-134
MSRLLEKLRFFKTHKEPFADGHGVTTDEDRAWEQGYRQRWQHDK
>MP0534_megahit_137895_3-728
TSKKVGAQLKPVVKVGNPLDTYPDRRWEEVYRDQYKYERSFTYCCSPNDTHQCRVRGFVRNGILMRIEQNYDHHKVRDLYGNQADAAWNPRMCLRGMTYPRRAYGPYRNKYPMIRVGWKQWADDGFPYLDKENREKYKMTSRGTDEFVRMSWDQTFTYLAKGHVAVAKSYSGQRGAQRLKNEGYQPEMIEAMSGSGPRTFKYRGGMGLLGVVGKYGVYRLANQVALLDSIIRGRGPGKVLGG
>MP0534_megahit_175994_671-2593
MIHTSVCPHDCPSTCALEVEKIDSHHIGRVRGAADNSYTAGVICSKVARYRERIHHPDRLTQPLRRRGEKSSGEFEPLSWDDALDEVAEALLSAEQRHGSESIWPYFYAGTMGLVMRDGIHRLRHAKKYSGQHSTICVTLAWNGFIAGTGRLAGADPREMSVSDLVVIWGTNAASTQINVMTHALKAQRERRAKIVVIDTYRNATAKQADLFLCVRPGTDGALACAIMHVLFRDGYANWDYLNRYTDCPRELEAHLKTRTPAWAEKISGVPASMIEQLANLVGNTPRSFFRLGYGFSRQRNGAANMHAALCIPAVTGAWLHEGGGAFHNNGAIYHWNKTMIEGLDALDPDIRVLDQSRIGAVLTGDKDALCGGGPVTALFIQNTNPMMVAPDLNQVHQGFARKDLFVCVHEQFMTETASVADVVLPATMFLEHDDIYAGGGHQHIILGPKIVEPPEGCRSNHQLVCALAKRVGVTHPGFDMTARELIDWTLQESGWGTLQNLERERWIDCQPSFTQSHYVDGFGHADGKFHFAPDWQAFKPHGFGPAGRIPPALPDHWSVIEEATDEFPFRLVTAPARHYLNSTFNETPTSIRRERRPSVMLHPRDASMLGVEEGDTVRLGNGRGEVRVHAECFDGMQRGV
>MP0534_megahit_195075_381-4163
MSHFIDRLNFFRKSREPFANEHGELRSESRQWEDSYRARWQHDKVVRSTHGVNCTGSCSWKIYVKNGLVTWETQQTDYPRTRPDLPNHEPRGCPRGASYSWYLYSANRLKYPLVRKPLLALWREALKANPDPVDAWASIVEDPAKTKQYKRARGMGGFVRGNWDELNELVAASNVYTAKQYGPDRIIGFSPIPAMSMVSYAAGSRYLSLIGGVCMSFYDWYCDLPPASPMTWGEQTDVPESADWYNSGYIIAWGSNVPQTRTPDAHFFTEVRYKGTKTVSITPDYAEVSKLTDEWLSAKQGTDAALAMAMGHVILKEFHLENPSAYFTDYVRRYTDMPFLVELEVREDGSFAPGRQLRASDFDAALGQENNPEWKTVAWDETRDQLVVPRGSIGFRWGETGDEVGKWNLESLDAAGTEIKPLLSLVNHHDSVARVAFPYFGGIEHEHFEHVKGAGVGAADDLLFHNLPAKRLKRADGSEMLAVTVFDLMCANYGIDRGFVGDGEDDGATSFDQIRPYTPAWQEKITGVSAEQCTRIAREFADNAHKTNGRSMIIVGAGMNHWYHMDMNYRGLINMLVMCGCIGQSGGGWAHYVGQEKLRPQTGWTPLAFGLDWQRPPRHMNSTSFFYSHSSQWRYEKLEIKEILSPLAKAEDYPGSLIDFNVRAERMGWLPSAPQLDANPLRLAKKAEAAGMSTADYAVQQLKSGELRFAAEDPDAPENFPRNMFIWRSNLLGSSGKGHEYMLKYLLGTRHGIQGKDLGDFGGQKPEEVVWRDEAPEGKLDLLVTLDFRMSTTCLYSDIVLPTATWYEKDDLNTSDMHPFIHPLTAATDPAWESRSDWDIYKGIAKAFSKVCVGHLGEETDLVTLPMQHDSPGELAQPAVMDWKKGECAPIPGKTMPSLIEVKRNYPETYERFTSVGPLLESIGNGGKGIAWNTDAEVELLGKLNHRKLDGPHKGRPLIDSAIDAAEMILTLAPETNGAVAVKAWDALSKITGRDHTHLARPKHEEKIRFRDIVAQPRKIISSPTWSGLEDEHVSYNAGYTNVHELIPWRTVSGRQQFYQDHAWMRAFGESLLVYRPPIDTKAAKGFTLPADNGFKSKALNFLTPHQKWGIHSTYSDNLLMLTLNRGGPVVWLSEADAAEIEIEDNDWIEVYNANGSIAARAVVSQRVKAGMVMMYHAQERNVNVPGSEVTGTRGGIHNSVTRVCPKPTHMIGGYAQLSYSFNYYGTVGSNRDEFVLVRKMKHVDWLDGEGNDSVQEAVK*
>MP0534_megahit_199721_358-3111
MSKGKTSFYINNQAVEADANETIWQVAKRLGIEIPHLCHSPEPSYRPDGNCRSCMVEVEGERVLAASCIRKPTSDMKVFTSSKRAKESRKLVFELLLADQPKREISHDKNSNFWNWIDKIELKDNRFPAKIACAPDVSHPSMAVNLDACIQCNLCVRACREVQVNDVIGMAYRGEKSKIVFDFDDPMGDSSCVACGECVQACPTGALMPSSIVDEKGIGHTTIEKKVESVCPYCGVGCQLEYNINGNTISYVDGIDGPANKNRLCVKGRFGFDYVNHPERLTKPLIRIQGKQKDLHPNIDFSNLHEYFREASWEEALDFAAKGLLQLRKPDNNKSSLAGFGSAKCSNEEAYLFQKLIRTGLKTNNVDHCTRLCHASSVVALLETIGSGAVTAPFYEVEHSEVIIVIGANPTENHPVAATFFKNAVKKGSRLIVMDPRGLALRKQATHMLQFKSGSDVALLNSIMHVIVEEKLYNTEYIKDHTLGFEELKEHLKSFQPEKMEKISGINPSIIKEVARIFATTKKGIIFWGMGISQHVHGTDNARCLISLALMTGNVGRQGTGLHPLRGQNNVQGASDAGLIPMMYPDYQLVEKDNNKEFYEKFWDTELDPNNGLTVVEIMDAIHNNEVKGMYILGENPAMSDPDLNHARSALQKLQHLVVQDIFLTETSTYADVILPASAWPEKNGTVTNTNRQVQMGRKAIDAPGEAREDWWITNEIGKRLGLEWNYKHPKDIFNEMSKAMPSLKNITWDRLDKEGSVTYPCNSPDSKGEEIVFGDSFPTPDGRGKFVSANVTSPDEMPDQSFPMILTTGRQLEHWHTGAMTRKASNLNAIEPEASASLSPKDILKNNITPGDMIKVSTRRGEIKIKVQEDRAIPEGVIFIPFCYNEAAANLLTNPALDPFAKIPEFKYCAAKIQTL*
>MP0534_megahit_208731_3-1919
MSINENVETKPSVCPLDCPDTCSLSVKTDGVHVLEVRGSEANPYTAGVICNKVMRSYPDFVHGPNRLTNPLKRVGPRGGDQFERISWDDALDLVHAGFTSAIRKHGTQTVMPLNYAGPHGELAGGSMDRRFFHKLGASLLARGELCGLVRGSAYTSLYGTVPGMPPEQMRHSDLIIIWGNNVTVSNLHLARVIKAARDDHGAKLIVIDPKRTRIAEQADMFIQIQPGTDVVLALAMAAELERRGVHNAVFIDKWVDGYDAYMENARTHTSEMVSEICGIDCETFSQFSEWYAAGKIVGVSVGNGLERGHSGGSGIRAAMALQALTGNHGQLGAGVFAKPGYSFPKSTARLQRPDLVPEGTRTINIVDTSEVLLDKSMVPPVKVVFIYNHNPVVTHPDQNRMRRALAQEDLFIAGADVVMTDSMAYCDVVLPAASHFEFADIYGSYGHHYLQRAEPVIPRVGESLPNTEIFRRLAARFGFDDQIFQETDAELMDAAFADADPRLGGTRPSELPLDLALAMTTRDGSDLILCDTVFPGTSSGKIELFSQDLEERFGYGLPRFEPVERRYPLSIISPSSSKRTNTTFGNCVLSEGQEEVEINPLDAKMRGISDGDTLRVHNERGETLLTARVTDAVLPGVLY
>MP0534_megahit_220183_602-1474
GESVDDWEANRRLAEAISRRATERGIPPIKDVVDGRTVRRDYKKTLELYTMEGRVQNSKDVAQFIINTSHGIPKITFEELSVKGIVKVNGVDNTAWDNEESPYHTEIVKSVVDKHPYETFTGRQQFYIDHEWFIEFGETLPTYKEPLSIEGYPLRMMMGHARHGIHSMWRDDSFLLSLQRGEPDIYVNPDDAEERGVKDDDMIRVFNSAGEFFAMAHVSSGIQPGMLFMYHGWDPKMFKHGKNFGEVIPTAGLIKPTSMAGDYGHLGYQPLAFAPNQTYKDFTCNFERSA*
>MP0534_megahit_226877_2189-5629
MSDIIPGYCTLCRSRCGTLSEVANDHLIKVRANPEHPNGKAMCMKGKAAPELVDSANRILYPMKRTHPKGAEDPGWQRISWEEAMSTIAGQLEKFKREDGAESVAFGFTSPSGTPLSDAIEWLERFVRIYGSPNTSYGTEICNWHKDVAHRWTFGCGIPVADYSHADLILLWGHNPANTWLAQASAIGTGRNNGAKLIVVDPRPTPLAKEANAWLDVNPGTDGALALGLSHLLVERNLFNHEFVRNWTNGPLLVRNDNGYFLREKDINPLAISNRYTVWDEHNQQVTFIDSETRTEETLMPTAALEGNVEVAIADGAKISCQTAFSSFKDMLANYDPENVSRITGVSVASIEAAASLIAGAKKIAYHSWSGVAQHTNATQTERAIATLYALTGCFDQEGCNRIYASHPVNVVNSPTLMPKSQWDKALGLEERPIGPPSQGWVHSQDIWHSVLEGTPYKIRGLIGFGANILLSQSDTSLGQQALEALEFYAHVDLFETPTSKYADILLPVNTAWEREGLRTGFESSAAAQDHIQLRKKMVSPRGESRSDLEIVFDLACRLGMNEAFFDGNIEAAWNYQLEPLGLTVEMLRNKPEGYDIPLEHKVRKYAFRDPNSGYLAGFNTETKRAEFYSEILHHYGYNPLPEYVQPQEYQRNDPDYPLMLTSVKSGFFCHSQHRSLTSLRKKAPYPTVDISATLADEEGIKTGDWVEIETRAGLARFRAKVEAKLSHETVIAEFGWWQACPDFGKPSYPVKGEYSSNYNSLISGDSYDPVSGALPLRSFRCRIRRLNDFELIRRPWEGRKTFKVIELKKEADNVTTITFQSNSEGYLPDYEPGQHITVSCCPMSDSEEIVTRAYSLTGPAFVHDRKTYSISVRHQKATDEKCEYVEGIMSSYINTHLQIGKDVELTPPGGNFIVPLNAVQPVVIFAGGIGITPFISYLESINPQAEGPEIWLFYANQNSRLHAFKKRIAELNASIDRLKVINIYNQPLDCDIPGLDYDRAGYVGAGDVEAYLIENNARYYMCGPQPMMDAISRGLQERGVPAFAIFYEIFRSPAKINNDPSLRHKVIFAKSGRTEIWTTDKGTLLNFGEKLGIQMPSGCRVGQCESCSTRVIAGNVQHLNGVEPSDEGACLTCQCIPAGDITIDA*
>MP0534_megahit_232652_1-1599
KGHEYMLRHLLGTKHGLMGKDLGEDGGKKPEDIKWVDEAAEGKVDLLVTLDFRMSTTCLYSDIVLPTATWYEKDDLNTSDMHPFIHPLSAAVDPVWESRSDWDIFKGIAKQFSKTAVGHLGVEKDLVTLPILHDTPAEIAQPFGVKHWWKGECDLIPGKTAPNMIVVERDYPNTYARFTSVGPLLEKLGNGGKGINWNTDAEVEFLGQLNRRHVEEGANKGRPKIETAIDAAEVILSLAPETNGQVAVKAWSALGEFTGLDHTHLAKPKEEEKIRFRDVQAQPRKIISSPTWSGLEDEHVSYNAGYTNVHEYIPWRTVTGRQQFYQDHEWMRDFGETMCLYKPPINLKTVKPMMNKQPNGNTEIALNWITPHQKWGIHSTYSDNLLMLTLSRGGPIVWISEPDAQRAGIVDNDWIEVFNVNGAIAARAVVSQRVPEGMSMMYHAQERIVNVPGSEVTKTRGGIHNSVTRAVMKPTHMIGGYAQQAYGFNYYGTVGCNRDEFVIVRKMAKVDWLDDDSVEQNADEFNNFGAEG*
>MP0534_megahit_236517_1-1953
HGNTAIFGGSYGWASAGCFHHAPSQLHRFLNAFGGFVSSFGSYSTAAAQAIIPHVFGMNFLKLMYAAQNMWPMIAANTQTLVMFGGINPKNSQVSMGGVTRHETSNWFKTFEHSGMRLVNISPQAGDASQPSEWLPIIPGTDTAMMLGLAHTLADEKLLDKEFLDRCTVGYERFESYLLGKTDGQAKTAAWAADVCGVPATTIQDLARQMAASRTLITVAWSLQRAQHGEQPYWMAATLAAMLGQIGLPGGGVGYGYGAIGGIGVPLKRLSRPSLSRGKNAVSDFIPVARIADMLLNPGQPYSFNGNQSHYPDIRLVYWCGGNPFHHHQDLNRLREAWKQPETIIVHEPWWTATAKYSDIVLPATTPYEREDIARAATDAFLFHMPELISPVDDARDDYEIFSELATRLHIDEVYTEGRDADAWLRYLYQGFKRDSADQGVDLPDYDSLRASNWVELPISGAEHARIPFEHFRADPDAAPLDTPSGRIEIFSETVDSFGYQECPGHPVWRAPDEWLGAASTEQFPLHLVSPQPGDKLHSQLECAIADLPGARPATVTISSTDAEQRSVVNGDLVRIFNSRGACLARASLSTDIRQGVVSLPTGAWHDPQSDGTDRQGNPNVLTRDLGTSRLGQGSTAHTTLVEVSRVADD*
>MP0534_megahit_236859_2-1201
MEYVADNLIKYRGDAFGTLASAKATNEDGYIQQKFARLIMQSNHIDHCTRLCHAPSVEAMLTALGSGATSNSYVDYEEAGCLVVVGSDATSNHPVAASRMRRAVVERGAKLIVINPRRIDMCDYADIWLRPRPGTDVALLNAMAKVILDEGLADTSFVDDRTEGFDEWREVVEKYTLEYAEGITGVRANDIANAARMYAHPPFSGSCLIWGMGVTQHTMGTANAHGLLNLAFVSGQLGKPGSGISPLRGQNNVQGCGDAGCVPNSFPGYQVLSDDTISKFENAWSNQPLPREHGLVITDMVTAMDDGRIKSMYVIGENPLLSEPDLTHAEAAFKKLDFLVVQDIFLHETAQIADVVLPATTFAEKDGTFTNSERRVQRVRKVIEPVGDSRPDWGIIGELG
>MP0534_megahit_238078_2616-4859
MSHFLDRLQFFKRNEEPFSNGHGVTTNENRGWEDGYRRRWQHDKVVRSTHGVNCTGSCSWKIYVKDGLVTWETQQTDYPRTRPDLPNHEPRGCPRGASYSWYIYSANRLKHPKIRKRLVKLWRAAKAQYKDPVEAWRSIVEDPAKAKEYKQQRGLGGFVRAKWNEANEIIAAANVYTAKTYGPDRISGFSPIPAMSMVSYAAGARYLSLIGGNCLSFYDWYCDLPPASPQIWGEQTDVPESADWYNSNYIICWGSNVPQTRTPDAHFLTEVRYKGTKVIGITPDYSEVAKLTDQWLAPKQGTDAALAMAFGHVILKEFHVEKPSAYFADYVKRYTDFPVLVMLDKAEDGSLHQGRFLRASDLDGQLGQDNNPEWKTISINDKDGELVSPTGSVGYRWGEKGKWNITQTDGKSGDELDLRVSLKGSHDELVSVAFPYFGGAEHEFGYFQNTEHDDVLQRKVPAKKIKLADGSEAYVATVFDLTLANYGVDNGYDDPNVASSYDQDIPYTPAWQEQITGVPRADVIKVAREFASNADKTKGRSMVIVGAGMNHWYHMDMNYRGLINMLMMCGCIGQSGGGWAHYVGQEKLRPQTGWQPLAFGLDWQRPPRHMNGTSFFYNHSSQWRYEKLEMTEVISPMANKDKWSGSIIDFNSRAERMGWLPSAPQLGMNPLQLCRDAEAAGKSPQDYAVEQLKSGELNFACLEPENPQNYPRNLFIWRSNLLGSSGKGHEYMLRHLLGTKHGLMGKDL
>MP0534_megahit_245791_1376-3436
MIHYSVCPHDCPSTCALEVETAHGGTITRVRGARENTYTSGVICSKVARYHERLYHPERLTQPLRRRGDKGNGTFEPIGWDDALDEVAEALLRAEQVHGAEAVWPYFYAGTMGFVMRDGINRLRHAKGYSGQYSTICTTLSFNGFMAGTGRLAGSDPREMARSDLVVIWGSNAASTQINVMTHVLKARRDRGAKIVVIDTYRNGTAKQADLFVCVRPGTDGALACGVMHVLFRDGHADRDYLAEYTDCPDALETHLQSKTPAWASAITGVPVETIEELARMIGTTARTFLRLGYGFTRQRNGAFNMHAALSVAAVTGAWRHEGGGAFHNNGDIYHWDRTMIEGLDVRDRNVRILDQSRIGAVLTGDASDLGDGPPITALFIQNTNPMSVAPDLNRVHAGFARKDLFVCVHEQFMTETAEVADIVLPATMFLEHDDLYQGGGHQHVLLGPKIVEPPEGCRNNHEVVCALARRVGAEHPGFAMSERELIDRTLRDSGWGDLENLARERWIDCQPPFREAHYLDGFAHADGKYHFSPDWSALKPHGFGPADVVLPSLPDYWPSIEEANAEMPYRLVTAPSRHYLNSTFNETPTSIRREQRPSAMMHPEDAHELGVTDGAMIRLGNPRGELKISTQVFDGVQRGVVIVESIWPNSAFEDGKGINVLTGADRVAPVGGAAFHDNRIWIRPV*
>MP0534_megahit_253146_1-1233
AATRIPDAHFFWEARYNGTQVIAISPEFTPTAMHASLWLNPKPGTDSALAMAMVEVILKEKLYQEAYIKEQSDLPLLVRTDTKEFLRREHLSLYGLLAVEDNVYYMWDEATDKIVQAPGTGRAIKPTGRDRRKHGTLELGNIEPALEGRWNIKTLDGEIEVTTVFELLKEQCRDFTPEKATEITGVNAQVIRETARIFATANPSMIYAGYAACKWLHGDLLQRAMLLLLSLTGSIGKEGGGLQVANAPISRGMNQFGFSGIGPAFRLISGTTWDYDHGNMKELTRKIYGKKLADTYDRYYQKSISEDWFPDYSRHGWKMGIFAGNNGANWRASNNSWRKNAFDELQTIVSLAPDMGVTSLHSDYVLPIAHHYERNDLMLQSRVPYLQVLNEAVAPLGESVDDWEANRRLAE
>MP0534_megahit_259970_2259-4304
MGVVMTNDEQWIKTTCPRDCYDGCGIIVHKRNGEIFKVKGNRDHPSTRGPLCAKCAVSYNGVWLDENARLLYPLRRSGNKGGGEFERISWDEALAEIAQRFVDIDHQYGADRIYHTHYTGTCSVIAGKFPKRFFDHIGATEVDPDTICNAAGHAALSYVFGDSVSGFDPRTSKDSECILIWGANPAHCGPHVHEHWLREHDAKVIVIDPVRTETAASADLHLQVRPGADAALAFAMLHVIRRDALVDENYIKDHVQGYEEVLPSIECCTPEWGKAETGIPATLIEQAARLYARGPSLLWLGQGLQRQPRGGNVFRACAMLPALTGNIGKPGAGFYYLNDTIGIGGRSGGAPGYKKSQTNDGPALVSQMDIPALLQDPAAIRSYVVWNCNPLASNPNQASMEKGLAREDLFTVVIDCFMTDTADYADIVLPAASFLEFDDVCSSYFHLTIGAQVQCRKPMGESLPNQEIFRRLARAMRFQESTLYEDDRSIIERTLRASGVRETWQELTEQGWAHVADEPLILWAEGRFATPSGRIEIASERAEADGLPRLPQATADAEPVDGKLRLISPAAKWLMNSSFGNDHRVIKMMGPATVTCHPETASDLGIGNGDRVRLSNELGELVLTLRVSDMITPGALLVYKSRWLKSEPDRANVNVLCVARKTDMGESTSVHATEVTVSRID*
>MP0534_megahit_268568_1265-3808
MSTVANSISADRRVHGWCALCRSRCGCISIVRDGRLTAVEPDRDHPTGRSLCAKGQAAPELVYSADRILYPMKRTRPKGDSDPGWSRISWDEALDTTASQLLENARQFGPESVAFAITTPSGTAISDSIHWVERLMHAFGSANNCYGTEICNWHKDVAPTYTFGTGVGVPDLDHAGCILLWGYNPNSSWLAQAQRLADAKRRGARTIVVDPRRSGPGVKADQWLQVRPGTDGALALGIAHLIIAEGTYDADFLRRQSNGPALVHPKEKRLLVEADFSRNGSISACVGWDQACSAPVPLGRSVSTGDSSPDWLLEGEVEVNTLTGPVICRPVFDHYAVLCKDYSPPKVEVITGVPAAQVIETARLIWASRPVSWYAWSGVGQHTNATQTARAITLLYTLTGSLGRVGGNYQAARLPVPDLSGLELRTSRQRALTLGLASKPLGPPKDGWCTSDDLYRAIIEADPYPVRSLLTFGANLLVSHAGTRRGAEALEMLDFQVHADLFLNPTAAYADIFLPVNSPWEREVLRAGFEISPQAQSWVQLRPAVIPSRGESRDDGWIAFQLAKRLGLSDVFWDGDQEAALREYLSATGLSLETLRANPQGMNADPESIQDASQEVGFATPSGRIEIWSETFRTHGYSPLPDYVEPALSPVSRPELLAEFPLVLGSTKPHQFCHSQHRNLPSLRRMLPDPVMEIHPDAAQARDIQDGDWVRISTPSGSAHARARLNAWLRPDTVMGQHGWWQACEALGKPGYPILGEHSANFNLLVDDTEADPISGSVPHRSGLCQVTRLAKQQDLEELEGTGMDSVSARFQHTTNSEQEGASGTGLKAVENGGRGWIRTSGPCLPK*
>MP0534_megahit_268679_411-974
MYKSAKTTRRKFLLGSASAIGLSLNYSKPAIANLGDTKPYRSWEDLARKKWTWDSITHSTHGTNCTGQCAFNVYVKNGVVWREEQQGEYGASSDAPDYGPRGCQKGLRHSKYMYGKQRILYPLKRVGERGQGKWERISWDQAMLEVADKFLDYNIEFGPESVTCGLGTQMIMKRASYASLLRFANISG
>MP0534_megahit_275209_2-601
CHASSVAALLETIGSGAVSNPFYDCENSDVIIIIGANPTENHPVAATFFKNAAKNGSKLIVIDPRKSSLNKYAFKNLNFRPGTDVALLNSIMNVIIEEKLYDQQYIKGYTEGFEELKENVKKFPPEKMEKVTSIQAETVKTIARTYAKAKSAIIFWGMGISQHVHGTDNARALIALSLMCGQIGRPGTGLHPLRGQNNVQ
>MP0534_megahit_276028_2447-5299
MTTTLTIDDKSVTVPDGGSVLDAINASDIYISQLCKDPDMKAIGACRTCLVQIDGVRGFPASCSVPATEGMVVQTDSDDARRIRSGVIELTMAMLPQPAKSPPFVKGGWGDFGQLTTAAQHHGIQSPRWQSRPREETDESNPVFNIAMESCILCGRCAQACQEGHQFIGAIDFLGAGANSRIGTFMDKPLVESICTTCGQCLSVCPTGAIQTKEQSAVSSQQSATEGGPPTADKLTADCLRSVSTTCPYCGVGCGIKIQVGDGDQFVEVLDDPENLSSVGMLCVKGRFGTSFVHHPDRLTTPLIKEGGEFRPATWDEALDLIAERLTHYRGSSFGTLCSAKATNEDGYIQQKFSRLLMQSNNIDHCTRLCHSPSVEAMLTSLGSGATSNSYTDYEDAGCLVVIGCDPTSNHPVAASRMRRAVVERGAKLIVVNPRRIDMCDYADLWLRAHPGTDVALLNGMAQVILDEGLQDQAFVTNRTEGFEEWAKVVESYTPDRVEEITGVPAEDIRQAARFYAQPPAPSTPPFGKGRSGGISPGSCLIWGMGITQHTNGTANAHGLLNLSLLAGQLGRPGSGISPLRGQNNVQGCGDAGCLPNAMPGYQVLGQETVAKFQDAWGGHGFPEEHGLVITEMVDSMKEPTGIKAMYITGENPLLSEPDLNHAQEMFESLEFLVVQDIFMHETALMADVVLPATSFAEKDGTFTNSERRVQRVRKAIDPLGQSRPDWEIISDLAKRMCQKLELDFADQFDYSHPSQIFDEMARLTPIISGITYDRLDREGGIQWPCPTTDHPGTPYLYADSFPRGPRALFVPFEQGPLAAEMPNRRFPLILNTGRLLYHWHGGTITRRVTNLMARSPELQIAISPQDGQKYGIEDGQMIRVSSRRGQLTGRALLTDRENPGGIFIPFVKLSESAANFLTNAAYDPTSKIPEYKVCAVKVEVVEEEGGRVI*
>MP0534_megahit_279476_1-1950
GPESVTCGLGTQMIMKRASYASLLRFANISGVQMPEAFAGVGDLFTGAQITLGHVTLGNTMAEIYKSKCCLIWFCNPAVTRIPDAHFFWEAKYNGTEVISISPDFNASAMHASKWLNPKPGSDIALAMAMVHTILKDRSFDTEYIKEQSDLPFLVRADNRKYLRETDFDTPEARDNLFYLWDEATNALVEAPGTGTPTAPPGTPEHLIKLPSIELAGIDPAIEGEWTVETKDGPIRVTTVFELTKRRAAQHTPEMAQEITGIHADIIRQVARKFASAKPSMIYAGYRASKYLHGDLLQRALFLLLCITGNTGKEGGGLTITNLAKDDAVFPFALSNPAAAFRVATLSRWDYVHADMKELNRDAFGAELAEEMDKYFQESVDRGWFPDYSKVPWKMAMFSGTNAAAWRSSGKRWRETAFSKLETIVSFATDMGITSMYSDYVLPIAHHYERHDFHLEPRTPYMQVIDKAVEPLGESVDDWTAYKRLAEAISKKAIERDIQPIDDNVTGVPIKRDFKKFLDDYTKNGSIKSVKDVIQFLLDNSSGIQSVSYDELAEKGFLRNKGSETTVHSKESPYYSDIWESVHEKRGYKTLTHRQQFYIDHEWFFEFDEVLPRHKDALVNEGYPMKMIMGHARHGIHSMWRDDSFLLSLQ
>MP0534_megahit_280668_3-581
GVVWREEQQGEYEQIGDAPDFGPRGCQKGLRHHKYMYGNQRILYPLKRTGKRGEGKWQRISWEQATTEIADKFLDYATEYSPECISYGSGTQMSVKMASFASLLRFANITGVTVPEFFSGVGDLPTGSYMTLGQVYTGDTFASVYKSKCVLIWMSNPAATRIPDAHFFWEARYNGTQVIAISPEFTPTAMHAS
>MP0534_megahit_288652_3257-5839
CRACMVEIEGERVLAPACCRQPTEGMNVQSTSDKALRSQSLVLELLKGEVGPARHSPVSELEYWCESRGLSESRFGGRTQPPADQSHPAIAVNLESCIQCTRCLRACREVQVNDVIGLAYRGARAEIVFDLGDGLGESSCVGCGECVQACPTGALMPSGNVAQESDDTTVDSVCPYCGVGCLLTYHIKDKQIKYVTGRDGPANHGRLCVKGRYGFDYVSHPDRITQPLIRRDGVAKGLTDQFDPTDPLKSFRPVSWDEALDFAAQGFKTILSENGPNALAGLGSAKGSNEEAYLFQKLVRTGFSSNHVDHCTRLCHASSVAALLEGIGSGAVSNQVADVEQAEVIIVIGANPTENHPVAATFMKNAAQKGATLIVMDPRRNQLARHATHYLQFRPDTDVALLNAMIHTIIDEDLVDKQFIADRTTDFDLVRENVKDFSPEHMAEICGIDAEEIRCVARAYGQSRRAMIFWGMGISQHVHGTDNARCLIALSMMTGNIGRPGTGLHPLRGQNNVQGASDAGLIPMMFPDYRRVDDPEASAWFSNYWGVELDTAPGLTVVEITDAALSGQIKGMYIMGENPAMSDPDLNHSRAALAKLEHLVLQDLFLTETAAFADVVLPASAFPEKTGTFSNTDRRVQMGRQALDPPGDARQDLWIIQQIAKRLGLEWHYADVREVFNEMRDAMPSISGLTWERLEIEHSVTYPCEGESDPGQSVVFEESFPTASGRGRFVPAGLRWADERPDQDYPFVLITGRQLEHWHTGAMTRRATVLDAIEPEAVFYIHPDDLNALAMKDGDLVKISSRRGEIIAPCRSDDGLQPKSIFIPFCYQEAAANLLTNAALDPVGKIAEVKYCAVNLAATK*
>MP0534_megahit_307903_897-3188
MSKVKTGSHWGMYTVDVEDSKVVDVEPFHKDPHPSQLIEAIPSAVHAENRIMRPMVRKGWLNRGCESDTAGRGVEPFIAVSWDTALDLLAAELQRVKSTHGNQAFYASSGWGSAGCFHTAEGQLKRFFNCFGGFVGQVTNYSFGAASVIVPRILGTMEPVLGQITSWPTIGQHTDLMVLFGGMSPKNAQVNKDGIGAHDSSDWLEQVCAAGVKFVCISPLRGDGGAVNADWLPIRPNTDTALMLGLMHTLATEDLHDTAFLARYCVGFERFQDYLTGNVDGVAKSADWAAQITEIDAATIRSLARRMAAGRTMISVSWSVQRADHGEQPYWMAATLAAMLGQIGLPGGGFGYGYGSSNGGRPKMRLPSPRLPTGSNPVNAFIPVARVTDMLMNPGAHFEFNGQELTYPDIHLVYWCGGNAFHKQQDINKLLQAWRKPDTIVIHEPWWTAAARRADIVLPCATSLERNDIGATSSDRFWFAMQQAIPPIGEARTDYDIYTALAERLGFQEVFTEGRTEDAWLRHLYEEARQQVGEHNLELPGFEQFWEIGHVEFPVPEDPPVLFASFREDPDTNPLMTPSGRIEIFSETIDGFGYDDCLGHPAWFEPAEWLGSERTKQYPLHLISNQPRARLHSQLDGGVVSQASKVSGREPVWINPQDAAARGILDGDVVRLYNDRGTCLAGALVTDEIRHGVVQLATGAWYDPLEPGAVGSLDKHGNPNVLTMDKGTSKLAQSTSAQTTLVEIERYEGPVPELTVFAPPEID*
>MP0534_megahit_308231_2-1039
MLKSVIKKGFGGCPHDCPDTCAMIYEIKDNKLISVKGNKDHPYTRGGLCVKVKDFDKKHYHPDRLLYPLKRVGAKGEKKFERIKWSEAIKTITDKWKEIIKEYGPQAIMPYSYLGNQGLVHGLNGADAFFNKMGATVCERTFCGEGSCTAYLTTVGPTAGVDVESYIHSKYIVIWACNSISTNLHHWAVIKDAKKKGAKVVVIDSYKSRTAKAADWHISPKPGTDGALAMGVINSIIEQDLTDNEYVKNYTNGFSELSEHAKSKTPEWASKITGIKAEDIKKLAFELATIQPAAIRMGVALERHYGGGQTIRAVTCISALTGAWRHVGGGITQFPVWEHPYKFDVI
>MP0534_megahit_309074_3-1535
RNGILMRIEQNYDHHKVRDLYGNQADAAWNPRMCLRGMTYPRRAYGPYRNKYPMIRVGWKQWADDGFPYLDKENREKYKMTSRGTDEFVRMTWDQTFTYLAKGHIAVAKAYSGVRGAQRLKNEGYQPEMIEAMGGSGPRTFKYRGGMGLLGVVGKYGVYRIANMMALLDSIIRGRGPGKVLGGRAWSNYTWHGDQAPGHSWTHGMQTSDIDFADHRYAKMTIQWGKNLIENKMPEAHWYTEIMERGGTLVAIAPEYNPPATKADYWIPVRAGLSDIALFLGCAKIIMDEGLVDIDFVKDYTDMPLLVRTDTLVRLHPDDFIPGYKPQQLPKDGFTTKWMKNFNRSKMPDYTVWDTNTDKPVAITREDIGAKMRKKNIDPSLDGVYDIKLVNGKTITVMPLYEMYKVHLKDYDIDTVNQICHAPKDLTIRLARDMATIKPVEIHYGEGINHYFHGTMHNRASYVPLMLTGNVGPKGSGAHTWAGNYKAGNYQGSHWSGPGFAAMVAEDPFNP
>MP0534_megahit_314705_1-1476
TGALMPATVVDDAQVGDSADFDSEVDSICPFCGVGCQVSLKVKDGKIKYVEGINGPANEGRLCVKGRFGFDYIHHPHRLTKPLIRRKDAPPKGLNVDPGDWQTHFREATWDEALDFAAGGMKKIGGAGVAGFGSAKCTNEEAYLFQKIIRQGFGHNNVDHCTRLCHASSVAALMENVGSGAVTATFNQIENADVAIVIGANPTENHPVAATFFKQFAKRGGKLIVMDPRGQALKRHASHMLQFRPGTDVSMLNAIMHVIVEEKLYDQQYIEAYTENWEIEKAHLKTFTPEKMSKICGIDAEVLRDVARTFAGANAAMIFWGMGISQHIHGTDNSRCLISLALMTGQIGRPGAGLHPLRGQNNVQGASDAGLIPMFLPDYQPVSDDGVRSAFTEVWQSSDFSDKKGLTVTEIMDAVHDGDIRSLYVLGENPAMSDPDVEHARAALAKLDHLVVQDIFLTETACFADVILPASAFAEKSGTVTNTNRQVQMGRP
>MP0536_megahit_2342_3-434
PHNKWGIHSQYYDNLHMLTLARGGQTIWMSPADAAKIGVSDNDWVEAYNRNGTVDARAIVSHRIPEGTVFMYHGQERTVNTPLTERSGKRGGTHNSLTRILLKPSHFIGGYAQLSYAFNYYGPTGNQRDEVTLIRRRGQEVTF*
>MP0536_megahit_4224_1-588
GPLTESLGMVTKGVPFHPDPEVADLAQRHGVATSGPGAGRPLLDTAIKACDTILATSGTTNGRLATAGFEQLEARTGTKLTDLSVGSQDRRVTFTDTVIQPQPVITSPEWSGSEHGGRRYSAFVINMERHKPWHTLTGRMHYYLDHDWMRDMGESLPIFRPPLDVAHIYDEPPAGYTGTDADGAAVVSVRYMTPHN
>MP0536_megahit_10645_3-575
AVEIALPRFDLPSSPDQTSLGAGIVHRGVPARRIGDRLVTTVYDLLLAQYAVSREGLPGQWPSGYDDPTVPGTPAWQAELTGVPAAAAERIGREFALNSLETGGRSMIVMGAGVNHFYHADEIYRTFLALTNMCATQGVNGGGWAHYVGQEKVRPFTGWANYSFALDWARPARQMIATAWYYLTTDQWRYD
>MP0536_megahit_12526_463-1014
QFGESLPIYKPTLPPMVFGTRDKKIKGGTDALVLRYLTPHGKWNIHSMYQDNKHMLTLFRGGPNVWISNVDAEAHDIKDNDWLEVYNRNGVVTARAVISHRMPQGTMFMYHAQDKHIQTPGSEITDTRGGSHNAPTRIHLKPTQLVGGYAQISYHFNYYGPIGNQRDVYVAVRKMKEVNWLED*
>MP0536_megahit_12566_1-774
AGRTTADCMVYSARRGWTPSYPTFTRNPLDLADEAAAAGMEPAEYIAQKLTDGSLGFACEDPDATQNYPRLLANWRTNLLGSSAKGTEFFMKHMLGCENDVNATELTEGKRPTDIRWRDDTPPGKLDLMWTADFRNTSTTLHSDVVLPAATWYEKHDLSSTDMHPYVHSFNPAVDPPWEARTDFEVFRTLAYSVSQMAVKHLGTRTDIVAAPLMHDTPDEMTTPAGSVSREQEAWIPGVTMPKLVTVERDYTQIGAKF
>MP0536_megahit_35028_3-503
GKDLGEDGGKKPEDIKWVDEAAEGKVDLLVTLDFRMSTTCLYSDIVLPTATWYEKDDLNTSDMHPFIHPLSAAVDPVWESRSDWDIFKGIAKQFSKTAVGHLGVEKDLVTLPILHDTPAEIAQPFGVKHWWKGECDLIPGKTAPNMIVVERDYPNTYARFTSVGPLL
>MP0536_megahit_42159_146-538
MGKFGLNFFKPTEKFNGNWSVLESKSREWEKMYRERWSHDKEVRTTHGVNCTGSCSWKVFVKNGVITWENQQTDYPSCGPDMPEYEPRGCPRGASFSWYEYSPLRVKYPYIRGKLLELWQEALEENQGNKI
>MP0536_megahit_52937_3-788
KCWSHDKVVRSTHGVNCTGSCSWKIYVKEGIITWESQQTDYPSTGPDMPDYEPRGCPRGASFSWYEYSPTRIRHPYVRSVLLDAWRDKLAEFGDPVDAWASITNDPELSQAYKCARGHGGMVRVSWEEATQIIAAAYVHTIKAYGPDRIAGFSVIPAMSMVSYGAGSRFTELLGGTMLSFYDWYADLPPASPQVFGDQTDVPEAGDWFNSQYLIMWGSNVPVTRTPDAHFMTEARYHGQKVVVVSPDYADNTKFADEWLRVA
>MP0536_megahit_53846_56-1228
MAPEFLSSACPHDCPSTCALEVERLDPNTIGRVRGAADNDYTLGVICDKVSRYHERIHHPDRLSRPLRRTGPKGSGEFEPISWDQALDETAAAFVRAAEKHGPESVWPYHYSGTMGLVQRDGIHRLRNAMGYSSLDETICVTLAQKGWIAGTGALWGTDPREMAYSDLIIIWGTNAVSTQVNVMTHVSRARKARGATVVCVDPYQTPTAKAADIHLALRPGTDGALACGVMHVLFKEGFADRDYMARYADDPGRLEAHVKDRPPKWAAAITGLAEHDIVAFARLYGQTQRSYIRAGYGFSRSRNGAANMHAVACLATVTGAWRNPGGGAMFINGGLFDIDQTLIKGLDVADPSVRILDQSRIGPVLTGDEGALRGGPPVTAMLIQNQNPAM
>MP0536_megahit_55353_2-1609
RPDLPNHEPRGCPRGASYSWYIYSANRLKHPKIRKRLVKLWRAAKAQYKDPVEAWRSIVEDPAKAKEYKQQRGLGGFVRAKWNEANEIIAAANVYTAKTYGPDRISGFSPIPAMSMVSYAAGARYLSLIGGNCLSFYDWYCDLPPASPQIWGEQTDVPESADWYNSNYIICWGSNVPQTRTPDAHFLTEVRYKGTKVIGITPDYSEVAKLTDQWLAPKQGTDAALAMAFGHVILKEFHVEKPSAYFADYVKRYTDFPVLVMLDKAEDGSLHQGRFLRASDLDGQLGQDNNPEWKTISINDKDGELVSPTGSVGYRWGEKGKWNITQTDGKSGDELDLRVSLKGSHDELVSVAFPYFGGAEHEFGYFQNTEHDDVLQRKVPAKKIKLADGSEAYVATVFDLTLANYGVDNGYDDPNVASSYDQDIPYTPAWQEQITGVPRADVIKVAREFASNADKTKGRSMVIVGAGMNHWYHMDMNYRGLINMLMMCGCIGQSGGGWAHYVGQEKLRPQTGWQPLAFGLDWQRPPRHMNGTSFFY
>MP0536_megahit_59146_2-2467
SFYDWYADLPPASPQIWGEQTDVPESSDWYNASYIIMWGSNVPLTRTPDAHFMTEVRYKGTKVISVAPDYAENVKFADNWLAPNPGTDAAVAQAMTHVILQEYYINKPNQRFIDYAKQYTDMPFVLMLDKDENGFKAGRFLRATDLGQQTENGEWKPLIFDEISNELTVPNGTMGQRWEEGKQWNLKLEDDEGNKIDPSLSMADSEYELQQIQFPYFDSNGDGIFERPIPTKKVTLADGTETYITTVFDLMASQYGVRRFNHDLEADSYEDKDSKYTPAWQQEITGIKSNLVTQVAKEFAQNAIDTEGRSMIIMGAGVNHWFNSDTIYRAILNLVMLCGCQGVNGGGWAHYVGQEKCRPIEGWNTLAFAKDWQGPPRLQNGTSWFYFATDQWKYEESDVDKLKSPLAKNIKHKHPADYNVTAAKLGWLPSYPQFDKNSLLFGEEAKENGDNSNEAILKRAIDEVTSKKTKFAVEDPDLRKNHPKTLFVWRSNLISSSAKGQEYFMKHLLGTKSGLLASPNEDDKPEEIKWREETTGKLDLLVSLDFRMTATPLYSDIVLPAATWYEKHDLSSTDMHPYVHPFNPAIDPLWESRSDWDIYKTLAKAVSEMAKDYLPGTFKDVVTSPLGHDSKQEIGTPLGIVKDWSKGEIDPIPGQTMPSFSIVERDYTLIYDKYVTVGPKLETGKIGAHGVSFSVKDQYEELKSMLGTWNDTDPDSIKNDKPRIHSARNVADAMLNISSATNGKLSQKSYQDLEQQTGMKLADISSERASEKITFLNITSQPREVIPTAVFPGSNKNGRRYSPFTTNIERLVPFRTLTGRQS
>MP0536_megahit_72786_1-594
RAVQFRGDPGHPVTRGFLCGKVNTYEQIVYSSERVLHPLRRCGPKGEGRFERVSWEEAVSVIAERVNIVSRESGGESLLQYTYAGTMGLVNRNCPNALFNRLGATRLRQNICCSGADEGYRVTVGSGYCVDPEDTRHSDLIIVWGANVVTTQVHLMPFLDEARKKGARMIVIDPYRNRTARVADQWLGIRPGTDAALA
>MP0536_megahit_75621_122-730
MRDFGETMCLYKPPINLKTVKPMMNKQPNGNTEIALNWITPHQKWGIHSTYSDNLLMLTLSRGGPIVWISEPDAQRAGIVDNDWIEVFNVNGAIAARAVVSQRVPEGMSMMYHAQERIVNVPGSEVTKTRGGIHNSVTRAVMKPTHMIGGYAQQAYGFNYYGTVGCNRDEFVIVRKMAKVDWLDDDSVEQNADEFNNFGAEG*
>MP0536_megahit_77507_1-1371
IQEMLDDPDNLSSIGMLCVKGRFGYTFVHHEDRLTSPLVRKSGKLVEVTWDEALNLVSEKLSGYRGDSFGTLCSAKATNEDGYLQQKFSRLVMQSNHIDHCTRLCHAPSVEAMLTSLGSGATSNSYIDYEDAGCLVIIGSDANSNHPVAASRMRRAVIEKGAKLIVINPRRIDMCDFADLWLRPRPGTDVALLNGIANVILDLGIEDRDFIDNRTEGFESWREVIEKYTPEYVESVTGVPSADIVRAAEMYACPPFSGSCLIWGMGITQHTMGTANAHGLLNLSFVAGQLGKPGSGVSPLRGQNNVQGCGDAGCLPNAFPGYQTIASDTVEKFSRSWGNSKLPSEPGLVITDMVKAIDDGRMKAMYVTGENPLLSEPDLNHAEETFKKLEFLVVQDIFLHETAEIADVVLPACSFAEKDGTFTNSERRVQRVRKVIKPVGESRPDWEIIAELGIRIS
>MP0536_megahit_92926_3-1013
VAFPYFGGIEHEHFEHVKGAGVGAADDLLFHNLPAKRLKRADGSEMLAVTVFDLMCANYGIDRGFVGDGEDDGATSFDQVRPYTPAWQEKITGVSAEQCTRIAREFADNANKTNGRSMIIVGAGMNHWYHMDMNYRGLINMLVMCGCIGQSGGGWAHYVGQEKLRPQTGWTPLAFGLDWQRPPRHMNSTSFFYNHSSQWRYEKLEIKEILSPLAKAEDYPGSLIDFNVRAERMGWLPSAPQLDANPLRLAKKAEAAGMSTADYAVQQLKSGELRFAAEDPDAPENFPRNMFIWRSNLLGSSGKGHEYMLKYLLGTRHGIQGKDLGDFGGQKPEEVKW
>MP0536_megahit_99317_1-1413
DLIADRFLQIKHQQGGNALAGFGSAKGSNEEAYLFQKLIRVAFGTNNVDHCTRLCHASSVAALMETIGSGAVTNVFGDVVNAEVALVTGSNTTANHPVAATFFKAAAKAGTQLIVVDPHRPQLADYASFYAPIKPGTDVAFYNAIMQVLIDQKLIDHNFIDQRTENFNALKEIVSHYPPETASKICGISPEEIRTIAETIGHAGSMMIFWGMGISQHCHGTDNSRCLISLCLMTGNVGRKGTGLHPLRGQNNVQGASDAGLIPMVYPDYQSVSDPIVRKKFEEAWKTDLSPDPGLTVVEIMEAALKGTIQGMLIMGENPFLSDPNTNKVRKALSNLEFLVVQDIFLTETAEFADVILPASSFMEKEGTYTNTDRRVQLGRKVIESPGEARLDWEILCEIGTRMGYPMQYRCSEEIFQEFASLTSSYSQLTHKSLGPHGKLWPYRNLKTTEESFSADTSSENDGQQILFEDR
>MP0536_megahit_113479_1-1848
IDGVNGYPASCSTPVNDGMQVWTETPDVRNTRSGVLDLTLSMLLQDNQNNNSSKNIEKDYQELSTALKHHGIKDSRWKSRKRHKTDDSNPVFDIAMSDCILCGRCVQACQDGHQFIGAIDFLGAGNLNSRIGTFGDRPLIESNCTTCGQCLSVCPTGAIRTKKVPKSTVKTVTTTCPYCGVGCGIKANMSSSDRIIEVMDDPENQSSLGMLCVKGRFGYNFVHHKDRLTHPLIRKNGKLRKVDWDTAFDFLSEKLWEYKGPQFGTLCSAKATNEDGYVQQKFARLLMNSNNIDHCTRLCHSPSVLAMLESLGSGATSNSYIDYEEAGCLLIIGSDANSNHPVAAARMRRAVIEKGAKLIVINPRRIEMCDYADLWLRPRPGTDVALLNGIAKVILDQNLANFDFITNRTENFDEWKEVIEKYSLEYVEKITGVPASDIVEAAKYYANPPFSGSCLIWGMGITQHTNGTANAHSLLNLSLVTGQLGKPGAGISPLRGQNNVQGCGDAGCLPDNFPGYQAIESDAYQKFQDAWGANNLPNKNGLVVTDMVKAIDAGEIKAMYVTGENPLLSEPDLAHTEETFKKLELLIVQDIFMHETAELADIVLPATSFAEKDGTF
>MP0536_megahit_134154_2-721
GLQGKDLGVEGGAKPEEVKWRDQAPEGKLDLLVTLDFRMSTTCLYSDIVLPTATWYEKDDLNTSDMHPFIHPLTAATDPAWESRSDWDIYKGIAKAFSKVCVGHLGEETDLVTLPMQHDSPGELAQPAVMDWKKGECAPIPGKTMPSLIEVKRNYPETYERFTSVGPLLESIGNGGKGIAWNTDAEVELLGKLNHRKLDGPHKGRPLIDSAIDAAEMILTLAPETNGAVAVKAWDALSKI
>MP0536_megahit_145633_2-685
AKQRNVKPILDAVDGRSVRRDYTKTLELYTMDGRINNSKDVAQFIINTSHGIPKISFEELSEKGFVRVNGVENTMWDNEESPYHTEVVKSVVDKHPYETFTGRQQFYIDHEWFIEFGETLPTFKEPLSIKGYPMRMMMGHARHGIHSTWRDDSLLLSLQRGEPDIYINPDDADSRGVDDGDMVRIYNNAGEFFAMAHVSSGIQPGMLFMYHGWDPKMFKNQKNFGEVI
>MP0536_megahit_176680_3-1520
MTEKQVFGACPHDCPDTCSMITTVKDGRATEVRGNPDHPFTKGGLCVKVNNYQDRVYSTDRVLYPLRRTGAKGAGEFERISWDQALDDIKRRWTAIIDQDGPNAILPYSYLGTEGILNGLNAGDAFFNKMGASVSERTFCDSGAISAFFMTCGPTAAIDPESFVHSKYIILWAINTISTNLHHWPFIAEAQKKGAKVVVIDPMATRTAKQADWHIALRPGTDAALALGMINIIIDEDLVDHDYVTNYTVGYDELKERAADFPPEKVAEITGVSADDIRTLAREFATTQPSVIRMGVAIERHAGGGNAVRAMSCLPALVGSWRKCGGGIMHMPIWAFPIKWDDLSRPDWIPEGTPVINQWRLGSALTGELETKIQSLFVYNSNPVVVAPEQEKLIKGLEREDLFTVVSEHFITDTARYADIVLPATTQLEQFDLMFSWGHLYLTLNQPAIAPLGEAVPNTEMFRRLAHLMGFNDPYFKRSDEEMAQDALDWSNPVLEEIDLTSLGRT
>MP0536_megahit_181578_2-1516
CTRLCHASSVMALLETIGSAAVTAPFMAASDSDVIIVIGANPTENHPVAATFFKNAAKAGKALIVMDPRGQALSRHATHMLQFKSGTDVALLNALINVIIGEGLTDKQYVAAHTEGFEALKEQIKPFTPEVMEAVCGIPADTLRTVARLYAGAKAGIIFWGMGISQSVHGTDNARCLISLALITGQVGRPGTGLHPLRGQNNVQGASDAGLIPMVFPDYQSVEDPDIRARFEDFWGTPLDPEKGLTVVEIMDAVHAGRIKGMYIMGENPAMSDPDAGHAQEALAKLEHLVVQDLFLTETACFADVVLPASAWPEKDGTVTNTNRQVQMGRKALEMPGDARQDWWIIQEIARGIGLDWNYGHPRDVFAEMAAVMPSLANITWERVDRESSVTYPCPAPDEPGSDIVFGDGFPTPSTRGKLVPAEILPADEMPDDEYPMILTTGTHLEHWHTGAMSRRSLVLDALEPDAVASVNPDDLGEIGVEPGDMIRVMTRRGAIEMKARADVA
>MP0536_megahit_188290_305-2371
MDKDTPIQFGYSACPHDCPSTCALEVELVDNYRVGRVRGARANSYTSGIICAKVARYAERTHHPDRLTSPMRRIGEKGSADFEPLSWSDALDEVANAFLKASQRHGSEAVWPYFYAGTMGLLQRDGINRLRHTMKYSGQHSTICVTLVDAGWKAAVGAFRGPDPREMAESDLIICWGGNPASTQVNVMTHIQKARKKRAAKLVVVDPYLTRTAQVADMHLALRPGTDGALACAVMHVLFRDGHADRDYMAKFSDCPDLLETHLKPRTPEWAATITGLKSSEIETFAKLYGETKRTYIRVGYGFSRSRNGAVNAHAVACLPTVTGAWVHPGSGAFYSNKSIYHWDKTLIEGLDSRDPSVRILDQCRIGPILTGDTTDLGDGPPVTAMLVQNTNPAVVAPESAKVREGLLREDLFFCVHEQFMTDTAVYADILLPATTFLEHNDVYQAGGHQHITLGPKLIEPVGQSRSNHEVICGLAERLGATHRGFAMTEWEIIDETLKKSGWDSADELRNNRWIDCQPSFEDAHFLNGFAFKDGKFRFAPDWAAEGPNHSILPKLPDHMELIESANATHPFRLVTSPAHNYLNTSFTETQTSIEKEHRPTIKLCSQDVSDLQLKEGDKVKVGNKRGEIIVHLEVAESQQSKVAVIEGIWPNRAFENGIGVNTLIGADAGPPNGGGVFHDAAVWIKRV*
>MP0536_megahit_213280_3-2669
MDSNITTSRRNFLLGTTLSGLTLNYSSSILGQASTPYRAWEDLARQKWTWDSITHSTHGTNCTGQCAFNVFVKNGVVWREEQQGEYGASGDAPDYGPRGCQKGLRHSKYMYGKQRILYPLKRVGERGEGKWERISWDQAMLEVADKFIDHNLETGPESITCGLGTQMVMKRASYASLLRFANISGVQMPEAFAGVGDLFSGAQITFGHVTLGNTMAEIYKSKCCLIWFCNPAVTRIPDAHFFWEAKYNGTEVISISPEFNATAMHASKWLNPNPGSDIALAMAMVKTILDDKTYDVKYIKEQSDLPFLVRKDNDKYIRETDILDSPDTRDNLFYLWDNNTDSFIAAPGTGTPPPPPPGTPEHLIPPMPSIDLGDIDPALEGEWTIETKDGPITVTTVFELTKQRASEHTPEMAQDITGINAEVIREVARKFAEAKPAMIYAGYRASKYLHGDLLQRAFFLLLCITGNTGKEGGGLTITNLAKDDAVFPFAMRNPIAAFRVATLSRWDYIHGDMKELNKEVYGEELAEEHDRYFQKSIDNGWFPDYSKVPWKMGMFSGTNPASWRSSGQHWRENAFGKLETIVTFATDMGTTAMYSDYVLPIAHHYERHDFHLEPRTPYMQVINKAVEPLGESVDDWTAYEKLSKAIAQRATERDIKPIDDNVVGVPFKRDFKNFHKDYTSDGAIRSVKDVIEFLLSNSSGIQKVSYDELAEKGFVRNKGSETTVHSKESPYYSEIWESVNHKVGYKTLTHRQQFYIDHDWFFEFDEVLPRHKDPLVNEGYPMKMLMGHARHGIHSMWRDDSFLLSLQRGEPDVYVNPDDAQNKGVIDGDLIKVFSIAGSFIAQANLTSAMGPNMLYMYHGWDPMMFRDRQNFGAVVQTGGLIKPTSLAG
>MP0536_megahit_216449_1-1260
KKYTPEWAAALTGLKVDKIIGLARQYATTKPAMLVIGGSSLHKGSNSWTAARAISCLPAVTGNFGKLGGGIGPRHGSTSHGRGMGNITAINRRKPGTYIPNQMGDVVRALNDGKIQVLMLPGCNILSSFPDTGTLMKGLEKVGLIISTDLFMSETIHRVADVVLPSTSWLEEIGCKATNTHLYLMDKVLDPPGETRPLYEILKGLAERLGIEEFYPWSSHENAINAVLDHPATGHASISSLRANNGNVPLNISHVSYPTHEYHTPSGKIEFFSAQAEAAGLPALPEPAMSIDENYPLTLCQGRTLTQFHSFYSQGQALPSLAKHNAGPVLWMSPEDAAKRNLRDGDTISIFNDRGKFTAKAYVSDKILGGTVWMRDGWVGLNNVTSGSDVLPNAALNLFPFTVGQTNFGAQVDVAGVSE*
>MP0536_megahit_221581_2-1060
VMDPRGQALRKHATHMLQFNSGTDVALLNSIMNVIIEEELFNNDYIKHHTLGFENLKNHLRDFSPEKMKKISGIESKIIREVARLFAKTKKGIIFWGMGISQHVHGTDNARCLISLALMTGNVGKRGSGLHPLRGQNNVQGASDAGLIPMMYPDYELVDKGNNIKFYEEFWKTDLDPNKGLTVVEIMNAINDDQIKGMYILGENPAMSDPDLNHARAALQKLDHLIVQDIFLTETATYADVILPASAWPEKNGTVTNTNRQIQMGRKALLPPGEVKEDWWITKEIGKRIGLDWNYNHPKDIFDEMKEAMPSLNNISWERLEKESSVTYPCNSPNSKGEEIVFGDKFPTTDGKG
>MP0536_megahit_222458_78-572
YIDHEWFIEFGETLPTYIEPLSIKGYPLRMMMGHARHGIHSTWRDDSFLLSLQRGEPDIYVNPDDANERGVKDGDSIRIFNSAGEFFAMAHVSSGIQPSMLFMYHGWDPKMFKHGKNFGEVIPTAGLIKPTSMAGDYGHLGYQPLAFAPNQTYKDFTCNFERSA*
>MP0536_megahit_223326_596-2899
MSKFQSGSHWGIYTVEVEDSKVVGVEPFEKDPNPSPLIESIPSAVHAENRITSPMVRKGWLERGHESDTAGRGVEPFVAVSWDTALDLLAKELKRVKDTHGNQAMYASSGWGSAGCFHSADGQLQRFFNCFGGFVRQVTNYSFGAATVILPRILGTMEPVVGQITSWPTIAQHTDLMILFGGMSPKNAQVNKDGVGAHDSPDWLKRVRDAGVEFVCVSPLRDDGGELNADWLPIRPSTDTAMMLGLMHTLVTEDLYNADFLSRYCVGFERFRDYVMGETDGVAKTADWASQITEIDALTIRTLARRMAAGRTMVAVSWSVQRADHGEQPYWMAATLAAMLGQIGLPGGGFGYGYGSSNGRGMPKMAMPSPKLPTGNNPVEAFIPVARVTDMLLNPGAKIDFNGQELTYPDIHLVYWCGGNAFHKQQDINKLLQGWRKPDTIVVHEPWWTAAARRADIVLPCTTTLERNDIGAVSSDRFWYAMQQAIPPVGEARTDHDIYAALAERLGFRDAFTEGRNEDAWLRHLYEETRQKLGELDMELPGFDRFWENGHFEFPIPEDPPVLFEKFREDPDANPLKTPSGKIEIFSETIDSFGYDDCLGHPAWFEPAEWLGSEKTKQHPLHLISNQPRTRLHSQLDVGVISRGSKISGREPVWINPQDAEARGILEGDVVRIFNDRGACLAGAFVTPEIRPGVVQLSTGSWYDPLDPSTAGSLDKHGNPNVLTMDKGTSKLAQSSIAQTALVEIEPYEGLVPEITVFAPPVTSRAT*
>MP0536_megahit_226817_2-2023
IHSEIVFDLGDSMGESSCVGCGECVQACPTGALMPAGGVGLEAMDRTVDSVCPYCGVGCLLTYHVKDNRIQYVTGRDGPSNHGRLCVKGRYGFDYVSHPERLERPLIRRDDVPKGLNEHFDPADPLRMFREADWEEALEYSAGGLRRIRDEHGGNALAGFGSAKGSNEEAYLFQKLVRTGFGTNNVDHCTRLCHASSVAALLEGIGSGAVSNQVADVANAEVIVVIGANPTSNHPVAATFMKNAARSNASLVIIDPRRTDLSRHAHHFLQFRPDTDVALLNAMIYTIIEEDLVDQSYVNQYTEDFEKIRENIAGYSPEAMAPLCGIDAAKIREVARLYGSSRHSMIFWGMGISQHIHGTDNARALIALALMTGNVGRPGTGLHPLRGQNNVQGASDAGLIPMMLPDYQRVDDRDARAWFEQYWRVNLDEHPGLTVVEIMNAALDGEVRGMYVMGENPAMSDPDLNHSRQALASLEHLVVQDLFLTETAAYADVVLPASAFPEKTGTFSNTDRRVQMGRKALDLPGEAREDLWIIQEIAKRLGLEWTYGDVSEVYEEMRGAMPSIGGMSWDRIERESSVTYPCQDENDPGQSVVFGDGFPTASGRGRFVPADLIWADERPDDQYPCVLITGRQLEHWHTGAMTRRASVLNAIESHPVVSLHPDDLEQVGVAEGAL
>MP0536_megahit_227792_1566-3704
MIYNIGMDDLARTTFGACPHDCPDTCAMIYEIVGNKLVSVKGNKSHPMTRGTLCVKLKDYEKRHYHPDRLIYPYKRVGAKGEKKFKRISWDEAITTITGKWKEIIEEHGPQAIMPYSYLGNQGLVHGLNGGDAFFNKMGATVCERTFCGEGSCTAWLTTVGPTAGVDPESYVHSKYIVIWACNSVSTNLHHWAIVQDARKKGAKVVVIDSYKSRTAKQADWHIAPKPGTDGALAIALINSMIEKDLIDKDYIEKYTNGFKELKNHVQKKTPSWASKITGISKDDIEKLAFELATVQPAAIRMGVALERHHGGGQTIRAVTCIPALTGAWRHVGGGITQFPVWEHPYKFDVICRPEWIPENTRVINALQVGRALNGEMDSKIPIKSMMCWNANPVTQAPETEKIISGLLKEDLFLVSAEHFISDTASYADILLPAAMGAELEDIILSWGHLYLTYNQKSIEAPGEALPNNEIFQKLAKAMGYDDSQFNWSDSECLENYIDWDAPASKGISLDYLKKNGFARLNVGTKDDRVPHKEGNFATESGKCEFILKGVTNFVAGPFRQMYEGFQPGEKLPELPDYVPNRESPDTNPELAKQFPLNMVSPKSHAFLNSCYANMESKIKVQGEQFVLVNKKDANARNIADGTKVKVFNDRGLFEAVAKITDDVNPGIVVSTLGYWRQLNKGTVNSISSANLADMGNAPTFSDNLIQIEKIA*
>MP0536_megahit_230961_1-2193
MGESTCVACGECVQACPTNALLPASVLQNNGHLDADKKVDSVCPYCGVGCQVELYVKDNKITKVEGKDGPANHARLCVKGRFGMDYVSHNHRLTVPLIRIEGIKKTPEIDVDPDNPLKHFREATWEEALDFAAKGFRTIQASTGSNALAGFGSAKGSNEEAYLFQKLIRTGFKTNNVDHCTRLCHASSVAALLETIGSAAVTAPVINCLDSDVIVVIGANPTSNHPVAASFIKNAAEKGAELIVIDPRRNGLENYAGHYLQFTPGSDVALLNALLNVIIEEELFDRQYVEAQTEGFQALSEHIKSFTPDNMSPLCGINAEELRTVARKISRARAAMIFWGMGIAQSTHGTDNARCLISLALICGHIGRRGAGLHPLRGQNNVQGASDAGLIPMMYPDYRLVEDTEAQNDFEDFWGTKLNPKKGLTVVEIINAVSEKKITGMYVMGENPAMSDPDSHHTREALAKLSHLVVQDIFLTETASFADVILPASAWPEKDGTVTNTDRRVQLGRKALDMPGDARQDWWIIQEIARRMGLDWNYSGPEQIHEEMRGCMPSMKHIPWERLEKEDAVTYPCDDETTPGHDIIFSDGFPTKSGRGRLVPAEILPADEIPDQQYPFILTTGRLLEHWHTGAMTRRAANLNEIEPEPAVHICAKDMEEYGVQPGEMVSISTRRGNISLTARCEPSVPEGLIFMPFCYPDAAANILTNPALDPTGKIPELKFAAAKLEKHVS*
>MP0536_megahit_232320_610-2538
LLHPMRRTGPKGSKQFERITWDEALDEITTKWKAIIEEYGPQAIMPYSYLGHQGLVHGLNGADAFFNKMGATVCERTFCGEGSCTAWLSTVGPTAGLDVESYVHSKYIVLWACNSMSTNLHHWAIVQDAKQKGAKVVVIDAYASKTAKQADWHISPKPGTDGALAMAVINSIIEQGLVDKDYVDNYVVGYEELAVRAKDRTPEWAEEITGVAAADIRQLAKDLATEQPAAIRMGVALERSYGGGQTIRAVTCIPALTGAWRHVGGGVTQFPVWEHPYKFDVICRPDLIPEGTRVINALQIGRALTGEMDLDIPIKSMMFWNANPLTQSPETDKIAAGLMDEDLFMVCAEHFITDTAVYADIVLPASMGAELEDMILSWGHLYLTYNAKSVESPGEAIPNSEIFRRLAERMGYEEEQFKWSDSECLENYVDWDAPACEGIDLDYLRNNGYARLNVGTKDDRVPHKEGNFPTPSGKCEFKLEGATNFVAGPFRQMYDAYQPGEPLDTLPDYVPPRETAATNPELAKKYPLNIVSPKSHGFLNSCYANMDHKIKGQKEQFVLINADDAKSRDINDGDKVRVFNDRGAFEGDAKITDDVNAGLIVATLGYWRQLNKGTVNCISSAEFVNMGHAPTFSDNLVQVESV*
>MP0536_megahit_232448_529-2841
MSITLTIDDQPVTVPDGGSVLDAINASDTYISQLCKDPDMKAIGACRTCLVQIDGIRGFPASCSTPATEGMTVQTDSDDARRIRSGVIELTLGMLPAASENPPFVKEGRGDFAQLSTAAQHHNIQLPRWETRQREATDGSSTVFNIAMESCILCGRCAQACQEGHQFIGAIDFLGAGRNSRIGTFMDKPLSESICTTCGQCLSVCPTGAIHLKEQSIQPVGTPLPQREGPGVREVSTTCPYCGVGCGIKLQVGGNDQIVEVLDDPENLSSVGMLCVKGRFGSSFVHHPDRLTTPLIKEDGEFRPATWDEALDLIAERLTHYRGNSFGTLCSAKATNEDGYIQQKFSRLLMQSNNIDHCTRLCHSPSVEAMLTSLGSGATSNSYTDYEDAGCLLVIGCDPTSNHPVAASRMRRAIVERGAKLIVINPRRIDMCDYADLWLRTNPGTDVALLNGLAQVILQEGLQDQAFVTNRTEGFEEWVKVAETYTPERVEEITGVPAEDIRQAARLYAKPPAPVRPSSPITKGGLQGRPGSCLIWGMGITQHTNGTANAHGLLNLALLAGQLGRPGSGISPLRGQNNVQGCGDAGCLPNAMPGYQVIGQETVAKFRDAWGGNGFPDQHGLVITDMVESMKEPTGIKAMYITGENPLLSEPDLNHAQEMFENLEFLVVQDIFMHETAQIADVVLPATSFAEKDGTFTNSERRVQRVRKAIEPRGQSRPDWEIISDLAKRMCQKLELDFEDQFDYSHPSQIFNEMARLTPIMSGINYDRLDR
>MP0536_megahit_236023_3-1463
VLKARRDRGAKIVVIDTYRNGTAKQADLFVCVRPGTDGALACGVMHVLFRDGHADRDYLAEYTDCPDALEAHLQSKTPAWASAITGVPVETIEELARMIGTTARTFLRLGYGFTRQRNGAFNMHAALSVAAVTGAWRHEGGGAFHNNGDIYHWDRTMIEGLDVRDRNVRILDQSRIGAVLTGDASDLGDGPPVTALFIQNTNPMSVAPDLNRVHAGFARKDLFVCVHEQFMTETAKVADIVLPATMFLEHDDLYQGGGHQHVLLGPKIVEPPEGCRNNHEVVCALARRVGAEHPGFAMSERELIDRTLRDSGWGDLENLARERWIDCQPPFREAHYLDGFAHADGKYHFSPDWSALKPHGFGPADVVLPSLPDYWPSIEEANAEMPYRLVTAPSRHYLNSTFNETPTSIRREQRPSVMMHPEDAHELGVTDGAMIRLGNPRGELKISTQVFDGVQRGVVIVESIWPNSAFEDGKGINVLTGADRVAP
>MP0536_megahit_236954_1-1218
VSWEEAMEYVADNLIKYRGDAFGTLASAKATNEDGYIQQKFTRLIMQSNHIDHCTRLCHSPSVEAMLTALGSGATSNSYVDYEEAGCLVVVGSDATSNHPVAASRMRRAVVERGAKLIVINPRRIDMCDYADIWLRPRPGTDVALLNAMAKVILDEGLADTSFVDDRTEGFDEWREVVEKYTLEYAEGITGVRANDIANAARMYAQPPFSGSCLIWGMGVTQHTMGTANAHGLLNLAFVSGQLGKPGSGISPLRGQNNVQGCGDAGCVPNSFPGYQVLSDDTISKFENAWSNQPLPREHGLVITDMVTAMDDGRIKSMYVVGENPLLSEPDLTHAEAAFKKLDFLVVQDIFLHETAQIADVVLPATTFAEKDGTFTNSERRVQRVRKVIEPVGDSRPDWGIIGELG
>MP0536_megahit_241890_1-654
MQSNNIDHCTRLCHSPSVEAMLKSLGSGATSNSYIDYEESGCLIIAGSDANSNHPVAASRMRRAVVEKGAKLIIINPRRIEMCDYADLWLRPKPGTDVALLNGIAKTILDENLEDETFIKNRSEDFEKWKKIIDQYPAEKVETITGVKAEDIKQAARYYARPKFGGSCLIWGMGITQHTNGTANAHSLLNLSLLTGQLGKPGSGISPLRGQNNVQGCG
>MP0536_megahit_247538_3-563
EYNPECISYGSGTQMSVKMASFASLLRFANITGVTVPEFFSGVGDLPTGSYMTLGQVYTGDTFASVYKSKCVLIWMSNPAATRIPDAHFFWEARYNGTQVIAISPDFTPTAMHASLWLNPKPGTDSALAMAMVEVILKENLYQEAYIKEQSDLPLLVRIDSKEFLRREHLSLYGLLAVEDNVYYMWD
>MP0536_megahit_248845_3-527
MKYSGQHSTICSTITSSGWKAGVGGLIGPDPREMADSDVIIVWGCNPASTQVNVMKHIQKARKNRNAQLIVVDPYKNRTAKVADIHYPIKPGTDGALACSMMHIMFRDGFADKDYMKKYTDDPDGLEKHLKKHTPEWASQITGLSIHQIEEFAKIFGQNERVYTRVGYGFTRQRN
>MP0536_megahit_252868_2-2551
RVLAPACCRQPTEGMNVQSTSDKALRSQSLVLELLKGEVGPARHSPISELEYWCDSRGLSESRFGGRTQPLADQSHPAITVNLESCIQCTRCLRACREEQVNDVIGLAYRGARAEIVFDLGDGMGDSSCVGCGECVQACPTGALMPSGNVAQESGDTTVDSVCPYCGVGCLLTYHIKDKKIKYVTGRDGPANHGRLCVKGRYGFDYVSHPDRITQPLIRREGVAKGLTDQFDPKDPLKTFRPVGWDEALDFAAQGFKAILSENGPNALSGFGSAKGSNEEAYLFQKLIRTGFGSNHVDHCTRLCHASSVAALLEGIGSGAVSNQVADVAQAEVIIVIGANPTENHPVAATFMKNAAQKGATLIVMDPRKNQLARHATHYLQFRPDTDVALLNAMIHTIIDEGLVDEQFIAERTTDFDLVRENVKDFSPENMAEICGIDAEAIRCVARAYGQSRRAMIFWGMGISQHVHGTDNARCLIALSMMTGNIGRPGTGLHPLRGQNNVQGASDAGLIPMMFPDYRRVDDPEALAWFSDYWGTELDSTPGLTVVEITDAALSGQIKGMYIMGENPAMSDPDLNHSRAALAKLEHLVLQDLFLTETAAFADVILPASAFPEKTGTFSNTDRRVQLGRQALDPPGDARQDLWIIQQIAKRLGLKWEYADVRDVFNEMRDAMPSISGMTWERLESEHSVTYPCEKASDPGQSVVFEESFPTADGRGRFVPADLKSADEKPDQDYPFVLITGRQLEHWHTGAMTRRASVLNTIEPGAVVYSHPDDLDALGMKDGDLVKVSSRRGEIMAPCRSDDGLQPKSIFIPFCYQEAAANLLTNAALDPVGKIAEVKYCAVNLTAPN*
>MP0536_megahit_254985_3-1115
VLWGSNARAAHPIFFHHVLRGVENGARMWVVDPRRTDSARFADTWLGINVGTDIALANGVAREIINAGLENREFVDNATTDYQDFATHVEPWTLERTAEVTGVPTEAIRDLAHSYATAPCAQIMWTLGITEHHTAVDNVLSLCNLALLTGHVGRWGSGLVPLRGQNNVQGGGDMGALPNKLTGFQDVADDEIRAKFEAAWGCEIPARNGWHLTEMFEAMGRGDLRALYVIGENPADSEADVNHARKALGTLDTLVVQDVFMTRTAKMADVVLPAALGWAESDGTVTNSERRVQRTRAAVPPPGEARQEIDIFADLAERLGDDRWGRPTAEDLWEELRTVSPMHAGMSWERIEAEGGIQWPCPDEDHPGSPF
>MP0536_megahit_257479_167-2392
MNKFVNSNDDVAEQKPRSYKSACRMCHGGCGVLIHVDDRNITKIEGDPSNPMNKGKLCPLGAASLEQIYNPRRLKYPMRRVGARGEGRWKRVSWDEAYDEMVNKIRQATEKDGAESIWVGTGTGRHHFPFVSRFANAIGTPNWCEPGTAQCFRPRVHGSIITMGQLPICTYTNEIYPELIMFWGHNPIYSGPDGELGFGVKEALARKPATIVVDPRETWLAKRADIWLQLRPGTDDALALAMLNVIIGEELEDKEFVEKWCHGFEDLAERVKVYTPEWAEPITWVTAEKIRKAARLFAEIKPSMMEWGCAIEHTPACFQTVRALLCLPSITGNIDQPGSWSFGMLPLPPFPQLFDKMPMDQQKKRLGYDDFKVLSGELAQLPSAHIPTIFNAIRTGEPYPVRTGFIFGNNALSTYGDVKTVFETLMALDYLVVAELYMTPTAEIADLILPVATWAEVDALPAVPFYGQNVIMAQQKTFQYAECKQDEDIMVEICRRLGTEHGQESPQEVYDSMLRSKLDFGWEELKQMGFYEPEFKWQKYKENGFDTPTRKIELYSTRLQEWGYDPLPYYEEPPESPYSTPELAHEFPFILITGARLPMFFQSEYRQLPKLRKGRPEPECELHPETATDLGVVLGDWVSIETKRGKCRQKVKIFEGIDPRVVHVQHGWWFPEEEDSPDHGIWRSNANTLTSMDPPYCSAMGTYQLRALLCRVVKVDGSEKPWQPTLPSRYNTNIAEIQEWS*
>MP0536_megahit_272335_2-1894
CGLGTQMVMKRASYASLLRFANISGVQMPEAFAGVGDLFSGAHITFGHVTLGNTMAEIYKSKCCLIWFCNPAVTRIPDAHFFWEAKYNGTEVISISPDFNASAMHASKWLNPKPGSDIALAMAMVHTVLEDRSFDIEYIKEQSDLPFLVRTDNLKYLRETDFAIPEARDNLFYVWDETSNALVEAPGTGTPPAPPGTPEHLIQLPSIELGAVNPAIEGEWIVETKDGPVKVTTIFELTKKRAAQHTPEMAQQITGIHADIIRQVARKFASAKPSMIYAGYRASKYLHGDLLQRALFLLLCITGNTGKEGGGLTITNLAKDDAVFPFALSNPAAAFRVATLSRWDYVHADMKEHNEDAFGKELADEMDKYFQESVEKGWFPDYSKVPWKMGMFSGTNAAAWRSSGKRWRETAFGKLETIVSFATDMGTTSMYSDYVLPIAHHYERHDFHLEPRTPYMQVIDKAVEPLGESVDDWTAYKRLAEAISQRAIERDVQPIDDNVIGVPITRDYKNFLDDYTSKGSIKSVKDVIQFLLDNSSGIQSVSYDELAEKGFLRNKGSETTVHSKESPYYSDIWESVHEKRGYKTLTHRQQFYIDHEWFFEFDEVLPKHKDALVNEGYPMKMIMGHARHGIH
>MP0536_megahit_272646_3-614
WSNYTWHGDQAPGHSWTHGMQTSDIDFADHRYAKMTIQWGKNLIENKMPEAHWYTEIMERGGTLVAIAPEYNPPATKADYWVPVRAGLSDISLFLGCAKIIMDEGLVDIDYVKDYTDMPLLVRTDTLVRLHPDDFIPGYKAQSLPKDGFTTKWMKNFNRSMMPDYTVWDANTDKPVAITREDIGAKMRKKNIDPVLDGVFDIKL
>MP0536_megahit_276150_3-638
MSTSLKLNRRKFLKGSTSLGLLLNYANPNQVFAGDSYRGFEDLYRKKWTWDRVVRGTHGTNCAGTCAFNVYVKNGVVWREEQQGEYEQIGDAPDFGPRGCQKGMRHHKYMYGKQRVLYPLKRTGERGEGQWERISWEQATTEIADKFLDYAIEYSPECISYGSGTQMSVKMASFAAHLRFSNITGMTVPEFFSGVGDLPTGSYMTLGQVYTG
>MP0536_megahit_282935_2-1957
HRTRVARPSIRRGWLEGGSDRARQNRGNDTFVELPWDEALDIASAEIDRVQKTHGNTSIFGGSYGWASAGCFHHAPSQLHRFLNAFGGFVSSFGSYSTAAAQAIIPHVFGMNFLKLMYAAQNMWPMIAANTQTLVMFGGINPKNSQVSMGGVTRHETSNWFKTFERSGMRLLNISPQAGDASQPSEWLPIIPGTDTALMLGLAHTLVLEELVDREFLDRCTTGYERFEDYLLGKSDGQAKSATWAAAICGVPATTIQDLAKQMADSRTLITVAWSLQRAQYGEQPYWMAATLAAMLGQIGLPGGGIGYGYGAIGGIGVPLKRLSRPSLSRGHNAVSDFIPVARIADMLLNPGQPYSFNGNQSDYPDIRLVYWCGGNPFHHHQDLNRLREAWKQPETIIVHEPWWTATAKHSDIVFPATTPYEREDVARSATDSFLFHMPELIPPLNDARDDYQIFSELAARLNIEEVYTEGRDADAWLRYLYQGFKRDSADQGVDLPDYDALRANNWVELPISGAEHARIPFEHFRADPETAPLDTPSGRIEIFSETVDSFGYEDCPGHPVWCAPDEWLGAASTEQFPLHLVSPQPGDKLHSQFECAIADRPGARPATVTISATDAQQRGVETGDVIRIFNDRGACLARASVSTEIRQGVVS
>MP0536_megahit_285088_1-1911
VTCGLGTQMVMKRASYASLLRFANISGVQMPEAFAGVGDLFTGAQITFGHVTLGNTMAEIYKSKCCLIWFCNPAVTRIPDAHFFWEAKYNGTEVISISPDFNASAMHASKWLNPKPGSDIALAMAMVHTILKDRSFDTEYIKEQSDLPFLVRADNLKYLRETDFDTPEARDNLFYLWDEATNALVEAPGTGTPTAPPGTPEHLIKLPSIELAGIDPAIEGEWTVETKEGPIRVTTVFELTKRRAAQHTPEMAQEITGIHADIIRQVARKFASAKPSMIYAGYRASKYLHGDLLQRALFLLLCITGNTGKEGGGLTITNLAKDDAVFPFALSNPAAAFRVATLSRWDYVHADMKELNRDAFGEELAEEMDKYFQESVDRGWFPDYSKVPWKMGMFSGTNAAAWRSSGKRWRETAFSKLETIVSFATDMGITSMYSDYVLPIAHHYERHDFHLEPRTPYMQVIDKAVEPLGESVDDWTAYKRLAEAISKKAIERDIQPIDDNVIGVPIKRDFKKFLDDYTKNGSIKSVKDVIQFLLDNSSGIQSVSYDELAEKGFLRNKGSETTVHSKESPYYSDIWESVHEKRGYKTLTHRQQFYIDHEWFFEFDEVLPRHIDALVNEGYPMKMIMGHARHGIHSMWR
>MP0536_megahit_287693_1-432
MYDSAKTTRRKFLLGSASAIGLSLNYSKPAIANLSDTKPYRSWEDLARKKWTWDSITHSTHGTNCTGQCAFNVYVKNGVVWREEQQGEYGASSDAPDYGPRGCQKGLRHSKYMYGKQRILYPLKRVGERGQGKWERISWDQAML
>MP0536_megahit_287729_255-704
KDALVNEGYPMKMIMGHARHGIHSMWRDDSFLLSLQRGEPDIYVNPKDAEKKGVVDGDLIQIFNKTGSFICQAHLTSGVGQNMLYMYHGWDPMMFKNRQNFGAVVQTAGLIKPTSIAGDYGQLGWKPFAYEPNHTFHDYTCDFEKYQGV*
>MP0536_megahit_296608_3-1238
YKSKCVLVWMSNPAVTRIPDAHFFWEAKYNGTQVISISPEFTPTAMHSSLWLNPKPGTDAALAMAMVEVIVKEKLYQGDYIKEQTDLPLLVRTDTKEFLRREDLSLYGLLAVADNVYYMWDETTNKIVQAPGTGRAEKPFGRDRRKRGTLELGDISPRLEGRWTVDTLDGEVEVTTVFELLKEECKNYTPEKASKITGVNPEVIRKTARVFATAQPGMIYAGYASCKWLHGDLLQRAMLLMLSLTGSIGKEGGGLQVANAPVARGMNQFGASDIGPAFRIISATTWDYDHAEMKQLNAKIYGQELADEIDKYYRKSIEEDWFPDYSKNGWKMGFFAGNNGANWRATGSLWRKTAFDELETIVSLTPDMGVTSMHSDYVLPIAHHYERNDLMLQSRVPYLQVLNEAVTPLGEA
>MP0536_megahit_304328_1-942
WQRISWEQATTEIADKFLDYATEYSPECISYGSGTQMAVKMASFASLHRFANITGVTVPEFFSGVGDLPTGSYMTLGQVYTGDTFASVYKSKCVLIWMSNPAATRIPDAHFFWEARYNGTQVIAISPEFTPTAMHASLWLNPKPGTDSALAMAMVEVILKEKLYQEAYIKEQSDLPLLVRTDTKEFLRREHLSLYGLLAVADNVYYMWDEATDEIVQAPGTGRAIKPTGRDRRKHGTLELGDIEPALEGRWNIKTLDGKIEVTTVFELLKEQCRDFTPEKATEITGVSAQVIRETARIFATANPSMIYAGYASC
>MP0536_megahit_304869_2-1003
GVNAQVIRETARIFATANPSMIYAGYASCKWLHGDLLQRAMLLLLALTGSIGKEGGGLQVANAPISRGMNQFGFSDIGPAFRLISGTTWDYDHGNMKELTRKIYGKKLADTYDRYYQKSISEDWFPDYSKHGWKMGIFAGNNGANWRASNNSWRKHAFDELQTIVSLAPDMGVTSLHSDYVLPIAHHYERNDLMLQSRVPYLQVLNEAVAPLGESVDDWEANRRLAEAISRRAIERDIPPIKDVVDGRTVRRDYKKTLELYTMEGRVQNSKDVAQFIINTSHGIPKITFEELSVKGIVKVNGVDNTAWDNEESPYHTEIVKSVVDKHPYETFTG
>MP0536_megahit_313349_2-1777
TGALMPASVMNEKHIADTKVDKKVESLCPYCGVGCQVEYNIKNDKIAWIDGKDGPSNHNRLCVKGRFGYDYITNPERLKEPLIRKSNIKKDPKKIFDPKYPLKYFRKASWEEALDCAASGLKKVRDFHGGNSLAGFGSAKGSNEEAYLFQKLVRTGFGTNNVDHCTRLCHASSVVALLETIGSGAVSNPFYDCENSEVIIVIGANPTENHPVAATFFKNAAKNGSKLIVIDPRKSSLNKYAFESLNFRPGTDVALLNSIMNVIVKEKLYDQQYIKGFTEGFKDLKNNIKKFPPEKMEKVTGVKVETIKKVARTYAKAKSAIIFWGMGISQHVHGTDNARALIALSLMCGQIGRPGTGLHPLRGQNNVQGASDAGLIPMVFPDYFPVEEDKNRKKLEKLWKSNLDPEPGQTVVEIMHGMVDGSIKGMYIMGENPAMSDPDTQEARKGLANLKHLVVQDLFLTETATFADVILPSSAAPEKNGSFTNTNRQVQMGRQALPLPGNTKQDLWIINEIGKRLGLKWNYRHPKDVFPEMAETMPSIKGLTWERLEKENSVVYPVKDLNKPGEEVIFSNGFDTKNKRGKIVPTELTPPD
>MP0536_megahit_331426_3-1469
MPSSIVDEKGIGHTTIEKKVESVCPYCGVGCQLEYNINGNTISYVDGIDGPANKNRLCVKGRFGFDYVNHPERLTKPLIRIQGKQKDLHPNIDFSNLHEYFREASWEEALDFAAKGLLQLRKPDNNKSSLAGFGSAKCSNEEAYLFQKLIRTGLKTNNVDHCTRLCHASSVAALLETIGSGAVTAPFYEVEHSEVIIVIGANPTENHPVAATFFKNAVKKGSRLIVMDPRGLALRKQATHMLQFKSGSDVALLNSIMHVIVEEKLYNTEYIKDHTLGFEELKEHLKSFQPEKMEKISGINPSIIKEVARIFATTKKGIIFWGMGISQHVHGTDNARCLISLALMTGNVGRQGTGLHPLRGQNNVQGASDAGLIPMMYPDYQLVEKDNNKEFYEKFWDTELDPNNGLTVVEIMDAIHNNEVKGMYILGENPAMSDPDLNHARSALQKLQHLVVQDIFLTETSTYADVILPASAWPEKNGTVTNTNRQVQM
>MP0536_megahit_340487_1-1776
GLVHGLNGADAFFNKMGATVCERTFCGEGSCTAYLTTIGPTAGLDVESYIHSKYIVLWACNSVSTNLHHWAVVKDAKKKGAKVVVIDSYKSRTAKEADWHISPKPGTDGALAMGVINSIIEQGLTDDEYIKNYTNGFSELSEHAKSKTPEWASKITGVKAEDIKKLAFELATVQPAAIRMGVALERHYGGGQTIRAVTCIPALTGAWRHVGGGITQFPVWEHPYKFDVICRPDLIPENTRVVNALQIGRALLGETHSDIPIKSMMCWNANPVTQSPETEKIVKGLKREDLFLVSAEHFISDTASYADIVLPAAMGAELEDMILSWGHLYLTYNEKCLDPPGEALPNNKIFQKLAESMGYKDEQFKWSDSECLENYIDWSAPASKGITLDYLRKNGYARLNVGTKDDRCPHKEGNFATEDGKCNFIIKNVKNFVAGPFRQMYEENQPGEPLPELPDYVPPAESPNTNPELAKKYPLNIISPKSHAFLNSQYANMDSKMKVQGEQFVIINKIDADTRDISDGENVKVYNDRGDFHGNARISEDVAPGIVVATLGYWRQKSKTGTVNSISSGLLADMGNAPTFSDNLVEVKKVS*
>MP0538_megahit_21445_3-656
KAFSKMAEGQLGVEKDLVTVPLLHDSPGELAQPFGGTDWKTAGVDPQPGKNCPNMAVVERDYPNTYKKFTSLGPLLDKLGNGGKGINWNTQHEVDFLGELNYKVRDEGVSQGRPQIESAIDAAEVILSLAPETNGHVAVKAWAALSEFTGRDHSHLALPKEHEAIRFRDIQAQPRKIISSPTWSGLEDEHVSYNAGYTNVHEYIPWRTITGRQQFFQD
>MP0538_megahit_26210_3-596
MSHFLDRLQFFKRNEEPFSNGHGVTTNENRGWEDGYRRRWQHDKVVRSTHGVNCTGSCSWKIYVKDGLVTWETQQTDYPRTRPDLPNHEPRGCPRGASYSWYIYSANRLKHPKIRKRLVKLWRAAKAQYKDPVEAWRSIVEDPAKAKEYKQQRGLGGFVRAKWNEANEIIAAANVYTAKTYGPDRISGFSPIPAMSMV
>MP0538_megahit_28083_2-301
MSHFLDRLKYLGKKPTDFSDKHGETRDEDRHWEDGYRSRWQHDKIVRSTHGVNCTGSCSWKIYVKNGLVTWETQQTDYPRTRPDLPNHEPRGCPRGASYS
>MP0538_megahit_44154_3-1715
KRNWPPKNKYKNAQKIPGLCQLCSTICGIVGYVKDGRVLKIEGNPNDPNSRGKLCARGQAALNHLYHPERLLYPLKRMGNRGEGKWKRISWDEALSEIAEKLKTIREAGNQEEFAFHQGRQRSKDAIKRFLDAYGTKTQLSHRSLCSGNRRAANLAYLWESDWDLNDCENSKFILNFGSNAFEAHQGHVPFANRIQNGRFKNGAKMVTFDVRLSNTAGNSDEWFAPFPGTDGAVALGMCNWIMNQNKYDKEFIETWTNVSVKELTQHLQSYPPEWAEQISGIPAADIKRIAIEFAEAAPAATTMCNRGSSSHLNGFYNDRAIYLLNAIVGSVGKKGGWCWSPWGGLDPIVKTPAMPPAAKTWSVLEDPPEYPLANVWRRMRVGEIIYLYLLQGRAKLQAYMTYNLDSPLTWPEESLTQEVLTNEDLIQFHVCINCFYNETAHYADIVLPWTTFLERWDLDARASYNLRPYVGIRTPMIEPLGEARDIRDFFPELARKIGGGMEQAYDYGSTEDYMRKWAENIPENTKTKKAGLDRLLEEGAWENPDTEPFYEPYNTVLTEDELADSEIDQN
>MP0538_megahit_49142_3-767
KRNYPETYERFTSVGPLLESIGNGGKGIAWNTDAEVELLGKLNHRKLDGPHKGRPLIDSAIDAAEMILTLAPETNGAVAVKAWEALSKITGRDHTHLATPKQEEKIRFRDVVAQPRKIISSPTWSGLEDEHVSYNAGYTNVHELIPWRTVSGRQQFYQDHAWMRAFGESLLVYRPPIDTKAAKGFTLPADNGFKSKALNFLTPHQKWGIHSTYSDNLLMLTLNRGGPVVWLSETDAAEIDIEDNDWIEVYNANGS
>MP0538_megahit_55368_2-796
YGVDNGYDDPNVASSYDQDIPYTPAWQEQITGVPRADVIKVAREFASNADKTKGRSMVIVGAGMNHWYHMDMNYRGLINMLMMCGCIGQSGGGWAHYVGQEKLRPQTGWQPLAFGLDWQRPPRHMNGTSFFYNHSSQWRYEKLEMTEVISPMANKDKWSGSIIDFNSRAERMGWLPSAPQLGMNPLQLCRDAEAAGKSPQDYAVEQLKSGELNFACLEPENPQNYPRNLFIWRSNLLGSSGKGHEYMLRHLLGTKHGLMGKDLGE
>MP0538_megahit_57930_1-618
YDWYCDLPPASPQIWGEQTDVPESADWYNSNYIIAWGSNVPQTRTPDAHFFTEVRYKGTKTVAITPDYAEVAKLTDLWLNPKQGTDAALAQAFAHVIFKEFHLEKPSEYFRDYAKRYTDLPVLVRLNEKDGSYIADRFLRASDLADNLGQENNPEWKTIAVDGSTGELVSPLGSIGYRWGEKGKWNIEAREGKDGRDVDLSLTQIE
>MP0538_megahit_64563_2-1636
MSHFIDRLNFFRKAREPFANEHGELRSESRDWEDSYRARWQHDKVVRSTHGVNCTGSCSWKIYVKNGLVTWETQQTDYPRTRPDLPNHEPRGCPRGASYSWYLYSANRLKYPLIRKPLLALWREALKANPDPVDAWASIVEDPAKTKQYKRARGMGGFVRGNWDELNELVAASNVYTAKQYGPDRIIGFSPIPAMSMVSYAAGSRYLSLIGGVCMSFYDWYCDLPPASPMTWGEQTDVPESADWYNSGYIIAWGSNVPQTRTPDAHFFTEVRYKGTKTVSITPDYAEVSKLTDEWLSAKQGTDAALAMAMGHVILKEFHLDNPSAYFTDYVRRYTDMPFLVELEAREDGSFAPGRQLRASDFDAALGQESNPEWKTVAWDETRDQLVVPRGSIGFRWGETGDEVGKWNLESLDAAGTEIKPLLSLANHHDSVARVAFPYFGGIEHEHFEHVKGAGVGAADDLLFHNLPAKRLKRADGSEMLAVTVFDLMCANYGIDRGFAGDGEDDGATSFDQIRPYTPAWQEKITGVPAEQCTRIAREFADNAH
>MP0538_megahit_68892_1-501
RISWDQAMLEVADKFLDYNIEYGPESVTCGLGTQMVMKRASYASLLRFANISGVQMPEAFAGVGDLFSGAHITFGHVTLGNTMAEIYKSKCCLIWFCNPAVTRIPDAHFFWEAKYNGTEVISISPDFNASAMHASKWLNPKPGSDIALAMAMVHTVLEDRSFDIEYI
>MP0538_megahit_72058_2-1339
CQLPGPNAKRNWPDPNKYKNVQKIPGMCQLCSTVCGIIGYVKEGRLIKVDGNPNDPNSRGHLCARGQAALNHLYHPERLLYPLRRVGKRGEGKWQRISWDEALDQIAARLKAVRDSGHPEEFAFHQGRQRSKDALKRFLDAYGTKTQLSHRALCSGNRRAANLTYLWESDWDLNDVEHSKYILNFGSNAFEAHQGHVPFANRIQNGRYKNGAKLVTFDVRLSNTAGSSDEWFAPFPGTDGAIALAMGHTIVEANLHDQQFIDRWTNVTVDQLRNHLRPYTPAWAEKVSGVPAHDIRRIALEFAAAAPTCTTMCNRGSSAHLNGFYNDRAINLLNALVGSVGKKGGWCWSPWGGLDPIVSPPPMPPGATTESVLEDPPEYPLANVWKRMRVGEIVYLYLLQGRAKLQAYMTYNLDSPLTWPEESLTQQVLCDENLIDFHVCINAFYN
>MP0538_megahit_76545_3-305
RAVVSQRVKAGMVMMYHAQERNVNVPGSEVTGTRGGIHNSVTRVCPKPTHMIGGYAQLSYSFNYYGTVGSNRDEFVLVRKMKHVDWLDGEGNDSVQEAVK*
>MP0538_megahit_81783_28137-30443
MSERQTKLTASHWGVGLATIEGGRVVSVAGHPADPAASEINANIPGSLHGRARVRRPAVRKSWLAGRSGAVPRGQDSFVEVSWERALDLIAAELTRVRAAHGNRGIFAGSYGWSSAGRFHHAQSQLKRFLNTIGGFVRSEGNYSYNAALGLMPHIVGPYRSHVAQATRWPVIAKHADLVVMFGGMALRNTQVSDGGVSRHRMAGNLAACVENGVSFVNISPLRSDAAEVLRAEWMPARPGSDTALMLGLAHTLLREGLHDPAFLARYTVGFDRIEAYLTGAADGVAKDADWAEARTGVAAERIRALARRMAAGRTMISVAAGVQRTDYGEQPMWMAVTLAAMLGQIGLPGGGYTVGYGVNANIGNIERPFRWGTISQGVNPVTDFIPVAMISEMLLNPGGSYRYQGETRTFPEARLVWWAGGNPFHHHQDLNRLHRAFQTPDTVIVNEVNWTATARHADIVLPVAAAQERTDFGAGKSDNALVPMPRLVAPVGEARVEYDIYADLAARLGVAEDFTEGKTADGWLHEIWELTRSRGREKGFDLPDWESFLAGDVIALDDPSPDQVFLAGYRADLEAHPLPTPSGRIEIFSETIAGFDLPDCKGHPAWFPPRDLAAGQGAAYPLALLSGQPKTRLHSQLDNGAYSLSHKVAGREPVLIHPEDAQARGIAEGAVVELYNARGRCLAGARVTDEVHPGCVFLWTGAWWDPDFAAPQARDRHGNPNVLTHDLRTSSLTQSPAAHSARVEVRRFEGTPPPVEAHDPPAFDAAP*
>MP0538_megahit_99028_1-609
FCGEGSCTAYLSTVGPTAGLDVESYIHSKYIVIWACNSVSTNLHHWAVIKDAKKKGAKVVVIDSYKSRTAKAADWHISPKPGTDGALAMGVINSIIEQGLTDDEYVKNYTNGFDELRNHAKSKTPEWASKITGVKAEDIKKLAFELATVQPAGIRMGVALERHYGGGQTIRAVTCIPALTGAWRHVGGGITQFPVWEHPYKFD
>MP0538_megahit_102977_1-2079
VCPFCGVGCQISLKVKDNKVKYVEGINGPANEGRLCVKGRFGFDYIHHDHRLTKPLIRRNDAPAKGLNVDPGNLMTHFREATWDEAMDLAAKGLMRLREDDPKSVAGFGSAKCTNEEAYLFQKFIRQGFKHNNVDHCTRLCHASSVAALIENVGSGAVTATFNEIENADVAIIIGANPIENHPVAATYFKQFTKRGGKLIVMDPRGVGMRRYADEMLQFRPGADVSMLNAIMNVIVEEELYDSQYIHRWTENWEAEKEHLRQFTPEKMSEICGIDPEQLRRVARTFAGAQAGMIFWGMGVSQHIHGTDNSRCLISLALMTGNVGKSGAGLHPLRGQNNVQGASDAGLIPMFLPDYQTVTSDDVRRSFTDVWGGGDFSNEKGLTVTEIVDQVYAGNIKGMYIQGENPAMSDPDADHAREAFAKLDLMIVQDIFLTETANFADIILPASALYEKNGTVSNTNRQVQRVRPAVAPPGEAREDWMITVELAQRIGLPWAYKDVSEVFGEMKLNMKSLDNITWERLETETITYPSLSETDPGQAIVFGDGFPRPEGRAKFTPASVIPPDEAPDDEYPMIMTTGRQLEHWHTGSMTRRSLVLDTVEPEANCSLHPRTLRALGVEPGEMIRLSTRRGSIEIMARADRAVAEDMVFVPFAYVEAAANILTNPAIDPYGKIPEFKFSAVRVEKAVGEIAAE*
>MP0538_megahit_105638_2-613
ETAEVAFPYFGGILHEHFQHAEGESIQLRRVPVRTITLADGSTTKVATVFDLMAANLGIDRGLGGANVASSYDDASVPGTPAWQEVITGVSREKAIQIAREFADNADKTHGRSMIIVGAAMNHWYHMDMNYRGLINMLMLCGCVGQTGGGWAHYVGQEKLRPQCGWLPLAFGLDWSRPPRQMNGTSFFYNHSSQWRHEKMSIHE
>MP0538_megahit_111203_521-2641
MASVLKTTHHGGCPHDCPDTCSMVYEVENGQLTSVKGNKEHPMTRGGLCVKLKDYEKRHYHQDRLLHPMRRTGPKGSGQFERISWDEALDEITSRWKAIIDEYGPHAILPYSYLGNQGLVHGLNGGDAFFNKMGATVCERTFCGEGSCTAWLLTVGPTAGVDPESFIHSKYIILWGCNSVSTNVHHWHIVKDAQKQGAKVVVIDPYKSKTAKEADWHIAPKPGTDGALAMAMMHVIIEEGLQDKDYIDNYTVGFEALSERAKTRTPEWAASITGVAAEDIRQLAREFASTQPAAIRLGVAVERNYGGGQAIRAITCLPALTGAWRHVGGGALQFPVWEHPYKFDVISRPDLIPEGTPVVNAIQLGRALTGELGLDTPIKSMMCWNANPVTQAAETDKIVEGLMREDLFVVSAEHFLSDTASYADIVLPASMGAEMEDMVLSWGHLYLTYNEKCVDSPGEAIPNNEIFRRLAARMGYQEANFSWSDSECLENYVDWDSPACEGIDLAYLRQHGFAKLKVGTKDDRAPHRHGNFPTPSGKCELEVKGATNFVAGPFRQMYEGFQPGESLDSLPDYVPSRETHESNPALAEKYPLNIISPKSHGFLNSCYANMDNKIKGQGEQFVMISPVDADLRNIQSGDVVSVFNGRGKFEALAQITDDVSPGIVVATLGYWRQLNKGTVNCVSSAEFVDMGHAPTFTDNLVEVRLS*
>MP0538_megahit_112837_2-790
QVRPYTPAWQEKITGVSAEQCTRIAREFADNANKTNGRSMIIVGAGMNHWYHMDMNYRGLINMLVMCGCIGQSGGGWAHYVGQEKLRPQTGWTPLAFGLDWQRPPRHMNSTSFFYNHSSQWRYEKLEIKEILSPLAKAEDYPGSLIDFNVRAERMGWLPSAPQLDANPLRLAKKAEAAGMSTADYAVQQLKSGELRFAAEDPDAPENFPRNMFIWRSNLLGSSGKGHEYMLKYLLGTRHGIQGKDLGDFGGQKPEEVKWHEEA
>MP0538_megahit_168109_36313-39204
MSHWKTAMSDESTRFTLTLDGVEVQANRGETLWQVAKRAGETIPHLCFKDAPGYRADGNCRACMVEVEGERVLAASCIREAAPGMVVRSAGSARVQEARRSVLELLLADQPERAESPDRASHLWKLADELAIDVSSVRQRLPARSERNEPTVHHVAPRSDALAHARGHDSSHSAMSVNLDACITCGLCERACREVQGNDVIGLAHRGAASKVVFDFDDPMGESTCVACGECVQACPTGALMPATLIDGQGRGDSAMADRTVDSVCPYCGVGCQLTYHVKDEPSHAKAGAGEQRGRILFVEGRDGPSNQGRLCVKGRFGFDYPAHPARLTRPLIRREGVPKGLDPNFDPASPLTHFREASWEEALELAATGLTRLKALNGPSALAGFGSAKCSNEEAWLFQKLVRTGFGSNHVDHCTRLCHASSVAALMECLGSGAVTASFMQALQADVVILTGCNPAVNHPVAATYFRQAARNGTKLIIIDPRGQALDAYAWRSLRFSPGGDVALFNAMLNVIIDEALFDQAYIDAHTEGFEALAANVADMSPEVMSPLCGVEPETIRDVARAYAGADRAMIFWGMGISQHVHGTDNARCLISLALTCGHTGRPGTGLHPLRGQNNVQGASDAGLIPMVFPDYQPVGDAQLRAAFEELWDTALDPEPGLTVVEIMDAIVAGTIKGMYILGENPAMSDPDLTHARAALAALEHLVVQDLFVTETAQFADVILPAAAWSEKSGTVTNTNRQVQMGRAALSPPGEAKPDWWIIQEIARRFGLAWNYAGPEQVFAEMKQGMHSLDHISWSRLEREGSVTYPCLADDAPGQDVVFSDAFPRAGGRARFSPTRPLPPDEPVDEAYPIVLTTGRLLEHWHTGAMTRRSRVLDEREPEAAAYLAPAELDRIGVTSGNDIQITTRRGTITLTARADQTMPEGMVFVPFAFVEAAANLLTNPALDPFGKIPEFKYAACRLSPA*
>MP0538_megahit_177470_8135-11878
MSHLIDKLNYFRKKREPFANGHGETHDVNRDWENSYRQRWQHDKVVRSTHGVNCTGSCSWKIYVKNGLVTWETQQTDYPRTRPDLPNHEPRGCPRGASYSWYMYSANRLKYPLMRKHLMKLWRAARLQFNDPVEAWASIVEDPKKTAEYKPRRGMGGFVRSSWDEVNELIGASNVYTAKQHGPDRIIGFSPIPAMSMVSYAAGSRYLSLIGGVCMSFYDWYCDLPPASPQTWGEQTDVPESADWYNSGYIIAWGSNVPQTRTPDAHFFTEVRYKGTKTVAITPDYAEVSKLSDEWMNPKQGTDAALGMAMGHVILKEFHVDKPSEYFTDYVRRYTDMPYLVMLEQKDDGRFVPGRFLRASDLVDGLGEENNPEWKTIAIDEASGELTAPNGSIGYRWGEKGKWNLKQTAKSAEVNLQLSMVEKHDDIVDVAFPYFGGIEHDHFKSVEISDTLTHKLGSRKVQLADGSEGRVVTVYDLMIANYGISRGLGDDDGATSYDEVKPYTPAWQEKITGVPAEKVIRIAREFADNADKTKGRSMVIVGAGMNHWYHMDMNYRGLINMLILCGCIGQSGGGWAHYVGQEKLRPQTGWQPLAFGLDWQRPPRHMNSTSFFYAHSGQWRYEKLGVDEILSPLADKSKFGGSLIDYNVRAERMGWLPSAPQLNRNPLGIAAEAEKAGMDVADYVTQSMKDGSLAFASEDPEAPQNHPRNLFIWRSNLLGSSGKGHEYMLKYLLGTKSGLQGKDLGHEGGAKPEEVKWHDEAPEGKLDLLVTLDFRMSTTCLYSDIVLPTATWYEKNDLNTSDMHPFIHPLTAATDPAWEARSDWEIYKGIAKSFSKAAEGHLGVEKDVVTLPLLHDAPAELGQPFDVKDWKKGECDLIPGKTAPNFITVERDYPNTYARFTSLGPLLDKLGNGGKGISWNTEKEVNFLKELNYTHIEGANAGRPKIESAIDAAEVILTLAPETNGQVAVKAWAALSEMTGLDHTHLAKNKEEEKIRFRDVVAQPRKIISSPTWSGLEDEHVSYNAGYTNVHELIPWRTLTGRQQFYQDHQWMRAFGESLLVYRPPINTKAVGSMLNQRSNGNPEKALNWITPHQKWGIHSTYSDNLLMLTLSRGGPIVWLSEDDAKELSIEDNDWIELFNANGAIAARAVVSQRVMPGMVMMYHAQERIVNIPGSEITGTRGGIHNSVTRVCPKPTHMIGGYAQYSYGFNYYGTVGSNRDEFVVVRKMHNVDWLDGEGNDTVQEAVK*
>MP0538_megahit_188332_3-902
HPVAATFFKQFAKRGGKLIVMDPRGQALKRHASHMLQFRPGTDVSMLNAIMHVIVEEKLYDQQYIEAYTENWEIEKAHLKTFTPEKMSKICGIDAEVLRDVARTFAGANAAMIFWGMGISQHIHGTDNSRCLISLALMTGQIGRPGAGLHPLRGQNNVQGASDAGLIPMFLPDYQPVSDDGVRSAFTEVWQSSDFSDKKGLTVTEIMDAVHDGDIRSLYVLGENPAMSDPDVEHARAALAKLDHLVVQDIFLTETACFADVILPASAFAEKSGTVTNTNRQVQMGRPAVPPPGDAKEDWW
>MP0538_megahit_188494_93013-95778
MSDTIRFTLDGREVEAQPGETIWEVAHGRGLVIPHLCHKPAPGYRPDGNCRACMVEVEGERTLVASCIREPSEGMKVTTDSARAKSARKMVIEMLVADQPERDVAHDSASHLWDMADQAGVRESRLPTLEAGRIPLLDDSHVAMRVNLDACIQCNLCVRACREVQVNDVIGMAGRGHDAYPVFDFDDPMGESTCVACGECVQACPTGALIEASVVDAAQVGDSKDFDEEVRSVCPFCGVGCLVSLKVKDNKVKYVDGVNGPANEGRLCVKGRFGFDYIHHPHRLTKPLIRREDAPAKGLNVDPGDLASHFREATWDEALDAAANGLKGRGREVAGFGSAKCTNEEAYLFQKFIRQGFGHNNVDHCTRLCHASSVAALMENVGSGAVTATFNEIENADVAIVIGANPVENHPVAATFFKQFTKRGGKLIVMDPRGVGLKRHASHRLQFRPGTDVSMLNAIMHVIVEEELYDRQYIEAFTENWDAEKAHLANFPPEKMAEVCGIEADVLRDVARTFAGAKAAMIFWGMGISQHIHGTDNSRCLISLALMTGHVGRPGTGLHPLRGQNNVQGASDAGLIPMFLPDYQSVEDDGVRSAFHEVWRDGEISGQKGLTVVEIMDAVHDGQIKAMYILGENPAMSDPDVEHARDALAKLDHLVVQDIFLTETANYADVILPASAFYEKTGTVTNTNRQVQMGRPAVTPPGEAREDWEITVALAKRCGLNWHYESPRDVFDEMKLNMNSLANITWERLEAENVVMYPALSETDPGQPVVFGDGFPRAEGRAKFTPASIVAPDDVPDADYPMILTTGRQLEHWHTGSMTRRSLVLDAVEPEANCSLHPATLRKLGVEPGGMVRLTTKRGAITVMARADRAIAPDMVFLPFAYVEAAANILTNPALDPYGKIPEFKFSAVRVEKAGDALAAE*
>MP0540_megahit_14045_1-726
VSLKGSHDELVSVAFPYFGGAEHEFGYFQNTEHDDVLQRKVPAKKIKLADGSEAYVATVFDLTLANYGVDNGYDDPNVASSYDQDIPYTPAWQEQITGVPRADVIKVAREFASNADKTKGRSMVIVGAGMNHWYHMDMNYRGLINMLMMCGCIGQSGGGWAHYVGQEKLRPQTGWQPLAFGLDWQRPPRHMNGTSFFYNHSSQWRYEKLEMTEVISPMANKDKWSGSIIDFNSRAERMGWLP
>MP0540_megahit_44193_3-506
GSCTAWLSTVGPTAGVDPESYIHSKYIVIWACNSVSTNLHHWAIVQDAKQKGAKVVVIDSYASRTAKQADWHIAPKPGTDGALAMAIINSIIEQDLVDKDYAENYTVGFEELAERAKERTPEWAEKITGIKAEDIRTLARELATVQPAAIRIGVALERHFGGGQTIRA
>MP0540_megahit_83092_3-545
APFYEVEHSEVIIVIGANPTENHPVAATFFKNAIKKGAKLIVMDPRGQSLNKYATYMLQFKPGTDVALMNSIMNVIVEEGLYNSDYIDEHTFGFEDLKKELKLFTPEKMEKICGIDSETIKQVARLYAKTNKGIIFWGMGVSQHVHGTDNARCLISLALMTGNVGRRGTGLHPLRGQNNVQ
>MP0540_megahit_97308_2-1456
EDMHKFFREATWDEALEFSAQGFNKLKKEKGSQSLAGFGCAKGSNEEAYLVQKLVRTGFNNNNVDHCTRLCHASSVAALLETIGSGAVSNQVSDGSYADVIIVIGSRPHENHPVAATFLKNASERGSKLIFIEPYQSDIALHASHFLQLRPGTDVLLLNAMMHVIINEKIHNEKFINEHTKGFENISKVVKDYSPEKVSPICGIDAELIKEVARLYATSDSSIIFWGMGISQHIHGTDNARCLISLALMTGQIGRESTGLHPLRGQNNVQGASDVGLIPMVYPDYQPVTDKSVRDKFEKLWGQSLDPNNGKTVVEIMHAIHNEEINGLYIMGENPAMSDPNLNHAREALSKLEHMVVQDIFFTETCGYADVILPASAFPEKNGTFTNTDRRVQLGRQALNPPGEAKQDLWIIQEIAKRMGLNWNYENTKDVFNEIRLATPSMAGITWERLENVDSLTYPLTNVGDPGEPIIFKDGVFPTDDGKGR
>MP0540_megahit_99582_2-1060
FRKASWKEALDYAASGLKKVRDFHGGNSLAGFGSAKGSNEEAYLFQKLVRTGFGTNNVDHCTRLCHASSVAALLETLGSGAVSNPFYDCVNSDVIIVIGANPTENHPVAATFFKNAAKNGSKLIVVDPRKSSLNKYAFQSLNFRPGTDVALLNSIMNVIIKEKLYDEQYIKGYTEGFNDLKNNVNKFTPEKMEKITGIKSEIIKEVAKTYATAKSAIIFWGMGISQHVHGTDNARALIALSLMCGQIGRPGTGLHPLRGQNNVQGASDAGLIPMVFPDYFPVQDDKNRKKLEKLWKSNLDSKPGQTVVEIMHGMNDGTIKGMYIMGENPAMSDPDTKHAREGFAKLEHLVVQD
>MP0540_megahit_100769_3-503
IGPKGKNAKFKRVSWDHALKLVTKNLRETEKKYGGDAIQPYSYSGTLGMLGYWGMSERFWNKMGAARLGRTICIAAASTAGIYTYGAACGPAIDEVPNNDLIILWGTNIVSTHVHMVPFVEEAKKKGAKIICIDPRETRTAALSDWHVQPKPGTDAALALGMMHLIV
>MP0540_megahit_137082_379-1344
MATNPKIETAFGGCPHDCPDTCAMVFSIEDGKVISVEGNKDHPMTRGGLCVKLKDYEKRHYHPDRLLHPMRRTGPKGSKQFERITWDEALDEITTKWKAIIEEYGPQAIMPYSYLGHQGLVHGLNGADAFWNKMGATVCERTFCGEGSATAYLATIGPTAGLDVESYVHSKYIVIWACNSMSTNLHHWAIVQDAKKKGAKVVVIDAYASRTAKQADWHIAPKPGTDGALAMAVINSIIEQDLVDKDYVDNYVVGYEELAERAKDRTPEWAEKITGVAAADIRQLAKDLATEQPAAIRMGVALERSHGGGQTVRAVTCIPALT
>MP0540_megahit_142319_2-2299
GERVLAPSCCRKPTEGMKVNSTNERARLSQKMVLELLLSDMPQQGKSPYKLNSELDYWAEKLSIFNPRFEERNQVNSDISHPAIAVNLDACIQCTRCVRACREEQVNDVIGYAFRGKDSKIVFDMDDPMGESTCVACGECVQACPTGALMPAKNVGLVEPDKKIDSVCPYCGVGCLLTFNIKNNHIQYVEGRDGPANKSRLCVKGRYGFDYIHHPDRLKKPMIRRENIKKTSEIIEPENMYKHFREATWEEALNFAAKGFNKIKKDNGSQSLAGFGCAKGSNEEAYLVQKLVRTGFENNNIDHCTRLCHASSVAALLETIGSGAVSNQVSDGSYADVIIVIGSRPHENHPVAATFLKNASERGSKLIIIEPYHSDIALHASHFLQLRPGSDVLLLNAMMNVIINEGLQNKKFIDEHTNGFESILETVKEYSPEKVSPICGIDSDTIKEVARLYATSKKSIIFWGMGISQHIHGTDNARCLISLALMTGQIGRESTGLHPLRGQNNVQGASDVGLIPMVYPDYQPVTDPEVRMKFEKLWGQKLNPENGKTIVEIMHAIYNGDINGLYIMGENPAMSDPNLNHAREALSKLDHLVVQDIFFTETCGYADVILPASAFPEKNGTFTNTDRRVQLGRQAIEPPGEAKKDLWIIQEIANRMGLNWGYENTKDVFNEIRLATPSMAGITWERLESVDSLTYPLMNVNDPGEPIIFKDGIFPTKDGRGSFVAAEYTKPAELPTNDFPFIFMTGRQLEHWHTGTMTRHSRVLDA
>MP0540_megahit_201356_1-819
GTNCSGTCAFNVYIKNGIVWREEQQGQYEMIGDAPDPGPRGCQKGMRHHKYMYGKQRVLYPLKRVGERGEGKWERISWEQATTEIADKFLDYAIEYNPECISYGSGTQMSVKMASFAGHLRFSNITGVTVPEFFSGVGDLPTGSYMTLGQVYTGDTFASVYKSKCVMVWMSNPAVTRIPDAHYFWEAKYNGTQVISVSPDFNPTAMHSSLWLNPKPGTDSALAMAMVEVIVKEKLYQTDYIKEQTDLPLLVRTDTKEFVRREDLSLYGLLAVA
>MP0540_megahit_236487_1-1815
WTMDQRFFNKMEAARLEQSICIYAAMWAGLYTYGLSNGPHVGEAARDGCELMILWATNLVSTGVHSIPFIREAKERGMKLVVVDPRKTRTTMFADVHIQPKPGTDAFLANAMIKVMVDNNLHDVDFLNEQTHGWEEFVEKVLPDYTLEEAEKITGVKAKDIEDLAIEYAKTKKSYIRANYGLNRHQNSGQMCRAVLILPCFNGSWREEKCGGVAFGQLEEMWLRFDLGKLHRPDLGNRAEKRIVNMVQIGRALADNIGDDGAQLDPPIKTLFVYNSDIANCTPNSGNVRKGMMRDDLFITVHETFWTDSCMYADIILPADTALERTDCHWAYGSWFLGINKPVIEPLGESINNTELFRMLADKMGYVDSTDNAFTQTDEEIIKDILLEAENEDGERFNCLTEGIDYDDVVKNGWARASTGSKRRDFLKNGWPTPSGKIEIKCEAITAEYPDVSPFPEYVPEINGQYDPNKEKFPIQVLSSASHYFIGDSFQSVPRLQAMQSRPTVEISLGDAKVRGIEDGDLVRLYNDNGETYCYAVLIEGLLDGVCATQKQFKGSNTPGGLNINNLNSEMLTDFGKSPTFYSVLVEIEKASEEMTKKAIKQGV*
>MP0540_megahit_243108_1-1002
KKSIEEDWFPDYSKSGWKMGIFAGNNGANWRATGSFWRKTAFEELETIVSLTPDMGVTSMHSDYVLPIAHHYERDDLMLQSRVPYLQVLNEAVPPLGESVDDWEANRRLAEAISKQAVARGVKPIMDAVDGRSVRRDYTKTLELFTMGGRINNSKDVAQFIINTSHGLPKITFEELSEKGIVKVEGVDNTSWDNEESPYHTEVVRSVREKKPYETFTGRQQFYIDHEWFIEFGETLPTYKEALSLKGYPMRMMMGHARHGIHSTWRDESFLLSLQRGEPDIYVNPDDAEERDVIDGDMVRIYNSAGEFSAMAHVSSGIQPGMLFMYHGWDPKMF
>MP0540_megahit_258927_1-378
MENSFKTNRRKFILGSAAATSAALNYSSSIVAQSTEPYRAWEDLARKKWTWDSVTHSTHGTNCTGQCAFNVYVKNGVVWREEQQGEYGASSDAPDYGPRGCQKGLSHSRYMYGKQRILYPMKRKEN
>MP0540_megahit_266243_3-674
AISIRAKERNISPIPDNVVGVPFARDMTKYHDEFTDEGKIKSVKDVIQFLLDNTTGIQNVKYEELAAKGFLRNKGSETTLHSKESPFFSEIYDNVREKTGYKTLTHRQQFYIDHDWFMKFDEALPGHKDAIINEGYPMKMLMGHARHGIHSMWRDDSFLLSLQRGEPDVYVNPEDAKTKDVEDGELIRVFSKSGSFIAQAHVTSAMGPNMLYMYHGWDPMMFRG
>MP0540_megahit_267790_2-592
HTKESPYYSEIWDNVNEKIGYKTLTHRQQFYIDHDWFFEFDEVLPRHKDALVNEGYPMKMLMGHARHGIHSMWRDDSFLLSLQRGEPDVYVNPDDASNKGVDDGDLIKVFSKAGSFIAQAHVTSAMGPNMMYMYHGWDPMMFRNRQNFGAVVQTGGLIKPTSLVGDYEHLGWRPFAYEPNHTFHDYTCDFERYVEA*
>MP0540_megahit_287112_1-1446
LTKPLIRKKGVSKNIDVSSFDFHNISEIFEETTWEVALEKATHGLNKIKSEKGPNALAGFGCAKGSNEEAYLFQKLIRTGFNTNNVDHCTRLCHASSVVALLEMIGSGAVSNQVADVTEAEVIIVIGSNPTVNHPVAATFIKNAAKEGKTLIVLDPKEVEITRHADHYLQFKPDTDVALLNAIMKSIIDQNLVDKDFINNRTKDFANLQEHLKDFTPEKMSKICGISEKKIKEVAKIYAESSASIIFWGMGISQHIHGTDNARALISLSLMTGQIGRPGTGLHPLRGQNNVQGASDAGLIPMVFPDYQRVDDPKINKFFEDFWGTKLDKKPGLTVVEIMDQVIAKNLNGLYVMGENPAMSDPDLNHARKALSSLDHMVVQDIFLTETALFADVVLPASAFPEKTGTFTNTDRRVQLGRQAVEPPGEAKQDLWIIQQIAHGMGLTWDYSESKDVFEEMRQCMPSISGISWERLESEHSVTYPC
>MP0540_megahit_296330_3-2153
MADKVKFTLDGEEVEADTGLTIWEIANGRGLKIPHLCFTPEPGYRPDGNCRACMVEIEGERVLAASCLREPSDGMVVTTNNARAENARKMVMELLVTDQPAPEVAHDKSSHLWDMAAMEGISESRFPKLEEGRIPLLDDSHVAMRVNLDACIQCNLCVRACREVQVNDVIGMAGRGHDSYPVFDMADPMGASSCVACGECVQACPTGALMPATVVDDAQVGDSADFDSEVDSICPFCGVGCQVSLKVKDGKIKYVEGINGPANEGRLCVKGRFGFDYIHHPHRLTKPLIRRKDAPPKGLNVDPGDWQTHFREATWDEALDFAAGGMKKIGGAGVAGFGSAKCTNEEAYLFQKIIRQGFGHNNVDHCTRLCHASSVAALMENVGSGAVTATFNQIENADVAIVIGANPTENHPVAATFFKQFAKRGGKLIVMDPRGQALKRHASHMLQFRPGTDVSMLNAIMHVIVEEKLYDQQYIEAYTENWEIEKAHLKTFTPEKMSKICGIDAEVLRDVARTFAGANAAMIFWGMGISQHIHGTDNSRCLISLALMTGQIGRPGAGLHPLRGQNNVQGASDAGLIPMFLPDYQPVSDDGVRSAFTEVWQSSDFSDKKGLTVTEIMDAVHDGDIRSLYVLGENPAMSDPDVEHARAALAKLDHLVVQDIFLTETACFADVILPASAFAEKSGTVTNTNRQVQMGRPAVPPPGDAKEDWWIEVELAK
>MP0540_megahit_297257_3-755
VRRDYTKTLELYTMGGRVNNSKDVAQFIINASHGIPKISFEELSQKGIVKVEGVENTMWEKDESPYHNEIVKSVKKKLPYETFTGRQQFYIDHEWFIEFGETLPTFKEPLEIDDFPLRMMMGHARHGIHSTWRDDSFLLSLQRGEPDIYVNPDDAINRGVEDGDMIRIYNTAGEFFAMAHVSSGIQPGMLFMYHGWDPKMFKGGKNFSEVIPTGGLIKPTSMAGDYGHLGYQPLAFAPNQTYKDFTCDFEK
>MP0540_megahit_306015_2-1222
PDFNATAMHASKWLNPKPGTDIALAMAMIETIISDKSYDEDYMREQSDLPFLVRKDNLKYLRETDLPKASADAKDNRFYFWDEKNDQLTEAPGTGTPPAPPPGTPEHLIPPMPSIDLQGLRPAIEGEWTIETKDGPVVVTTVFELVKQRASEHTPEYAEEITGISAKIIRDVARKFSSSKPGMIYAGYRASKYLHGDLLQRALFLLLCITGNTGKEGGGLTITNLAKDESALFPFALKNPIAAFRVSTLSRWDYVHANMKEFNEEIYGKELAEEYDHHFQESVKNGWFPDYSKKPWKMGLFSGTNAASWRSSGKRWRENAFSKLDTIATFATDMGATAMYSDYVLPISHHYERHDFHLEPRTPYMQVIDKAVEPLGESTDDWTAYKRLAEAISIRAKERNISPIPDN
>MP0540_megahit_306796_2312-5065
MMIAKPEDLLEREVSVSINNKNYTGRIGETILDVAKRNNIDIPHLCFKDGMRPDGNCRACVVEIEGERTLQPSCVRTISEGMKIQTSNKKVVHSQKLVLELLGSDISDKTYNSDSELDFWSRSLGVSESRFPSKIQDKHDSTHPAISVNLDACIQCTRCVRACREEQVNDVIGYANRGFKSEIVFDINDNMGESTCVGCGECVQACPTGALMPSKEVGLIQPDKQIESVCPYCGVGCLLTYNVKDNKILYTQGRDGPSNLGRLCVKGRYGFDYIHNEQRLTKPLIRKEGVPKDINIEDFDFERIDDIFEETTWENALNTAIKSLKSIKESNPESALAGFGCAKGSNEEAYLFQKLIRTGFATNNVDHCTRLCHASSVVALLEMIGSGAVSNQVADVTEADVIIIIGSNPTVNHPVAATFMKNAAKDGKKLIVIDPKETQIARHADYFLQFKPDTDVALLNAIMKSIIDQGLVDDEFITKRTKDFKELKKHLDDFTPEKMSKICGIDKNVIDEVAKIYAQSNASIIFWGMGVSQHIHGTDNARALISLALMTGQIGRPGTGLHPLRGQNNVQGASDAGLIPMVYPDYQRVDDKDINDFFENFWQAKLSTKPGLTVVEIMDAIIENKIKGLYIMGENPAMSDPNLNHARKALASLDHLVVQDIFLTETAMLADVILPASAFPEKTGTFTNTDRRVQLGRQAVNPPGDAKQDLWIIQEIARGMGLNWNYNSPKDVFSEMTQCMPSISGITWDRLENNHSITYPCESSDDPGQPVIFTDKFPTDDGLASFKISPFKNADELPDDEYPFILITGRQLEHWHTGSMTRRASMLDQIDPDPVASLCFNDIKNLGLSEGECITVKSRRGNIQVYVKRDDGMQEGQIFVPFCYVESAANILTNAALDPDAKIPEFKFCAVKIVKNN*
>MP0540_megahit_316468_1-2448
ASCHTPVGENQHIFTNNDDLKNLRKNIVELVLTDHPMNCGTCEVNNNCELQDVANDLGIKEHRYNKPKQNKGIPKDTSHSYMRMNLDNCINCGRCVRACDEIQGSFVLTMSGRGFESRITTDNDLLFGDSSCVSCGACAHTCPTDAISDVFASKSANYDTKVRTTCSYCGVGCNLEASIKDGKVVSIDTPKETEVNAGHTCLKGRYAFGFYDHKDRLRSPLIKRGGKFQEASWDEAYDYIKNKIEKIKKQNGPDAIAGISSARCTNEENYVFQKMIRATIGTNNIDCCARICHSPTAWGMQQTFGTGAATNSTEDIYFADLFLVIGANPTNAHPVTGAKIKQQVMKGKKLIVLDPITTDLAKLADYHIKVRPGTNVAVLNMMLYFIINSKLYKEDFITSRTEGFENFLKEIKKLDVDHLAKVAGVDKQQVKEAAIAYATAKNSMEFHGLGVTEQEQGSKTVMLIADLAMITGNIGRRGVGVNPLRGQNNVQGAADMGCQPHQGAGYFPVADKKIQDFYTEKYGVVHPTKAGLKIPEIFDAAINKEVKALWIIGEDVVQTDPNSAHVVKAMNALDLLVVQEIFMSETAKHADVVLPGTTFLEKDGTFTNTERRVQRVNKAAEPLPGTKPDGLIVTEMMQKLGSNQKSYDADEVLAEIADIVPFFKGITRERLGKLGLQWPVKEDGTDTKILHEKEFKLGKGRIKYFDWKESSEVEKNKKDFPLILTTSRVLQHYNAATMTRRTNNIDIVDEDILLINPKDAKYRELNDGDIARLYSGRGEVSLKVEVTDKVKEGIVFTTFHFPEHMVNMVTGHGKDE
>MP0540_megahit_322916_3-533
FLKGSASTGLLLQYSMSSKAIAETPYRGTEDIYRNKWTWDKVVRGTHGTNCAGTCAFNVYIKDGVVWREEQQGQYEQLGDVPDFGPRGCQKGLRHHKYMYGKQRILYPLKRIGERGEGKWERISWEQATTEIADKFLDYATEFNPECISYGSGTQMSVKLASYASLLRLGNITGITV
>MP0540_megahit_326082_2-1075
TESLQAAPGTGTPPPPPPGTPEHLIPPMPSIDLGELNPALEGEWVIETKDGPVTVTTVFELTKQRALDHTPEIAEPITGINAEVIKEVARTFAKAEPSMIYAGYRASKYLHGDLLQRALFLLLCLTGNTGKEGGGLTITNLAKDDAVFPFAMRNPVAAFRVATLSRWDYVHGNMKELNKDVYGEELAEEYDKYFQESVDKGWFPDYSKIPWKMGMFSGTNAASWRSSGQHWRENAFGKLDTIVTFATDMGTTAMYSDYVLPIAHHYERHDFHLEPRTPFMQVIDKAVEPLGESVDDWTAYERLAKAISIRAKARDVQPIDDNVVGVPFKRDFKKFHDDFTSDGTIKSVKDVIQFLLDN
>MP0540_megahit_338428_1-1047
VHANMKEFNEEMYGKELAEEYDHHFKESVKNGWFPDYSKKPWKMGLFSGTNAASWRSSGKRWRENAFSKLETIATFATDMGATAMYSDYVLPISHHYERHDFHLEPRTPYMQVIDKAVEPLGESVDDWTAYKRLTEAISIRAKERNIGPIPDNVVGVPFARDMTKYHDDFTDEGKIKSVKDVIQFLLDNTTGIQNVKYEELATKGFLRNKGSETTLHSKESPFFSEIYDNVREKTGYKTLTHRQQFYIDHDWFVKFDEALPGHKDALINEGYPMKMLMGHARHGIHSMWRDDSFLLSLQRGEPDVYVNPEDAKTKDVEDGELIRVFSKSGSFIAQAHVTSAMGPNMLYM
>MP0540_megahit_342471_3-2561
IDGKPYEIGPNHTSILKFVKSYLGEKKVPTLCDDPNLAPYGACRVCSVEVALQKDGPTKVLASCHTPVGENQHIFTNSKDLQDLRKNIVELVLTDHPMNCSTCEVDKNCELQDVANDLGINEHRYNSPKQHKGIPKDTSHSYMRMNLDNCINCGRCVRACDEIQGSFVLTMSGRGFESRITTDNDMMFGDSSCVSCGACAHTCPTDAISDVFASKSADYDKKVRTTCSYCGVGCNLEASIKDGKVVSIDTPKETEVNAGHTCLKGRYAFGFYDHKDRLRSPLIKRNGKFEEASWDEAYDFIKQKLNKIVKESGPDAVAGISSARCTNEENYVFQKMIRATIGTNNIDCCARICHSPTAWGMQQTFGTGAATNSTEDIYFADLFLVIGANPTNAHPVTGSKIKQQVMKGKKLIVLDPVTTDLAKLADYHIKVRPGTNVAVLNMMLYFIINSKLYKEDFITSRTEGFENFLNEIKKLDIDHLAKVAGVDKQQVKEAAIAYATAKNSMEFHGLGVTEQEQGSKTVMLIADLAMITGNIGRRGVGVNPLRGQNNVQGAADMGCQPHQGAGYFPVADKKIQDFYTEKYGVVHPTKAGLKIPEIFDAAINREVKAVWIIGEDVVQTDPNSAHVAKAMNALDLLVVQEIFMSETAKHADVVLPGTTFLEKDGTFTNTERRVQRVNKAAEPLKGTKPDGLIVTEMMQKLGYNQKSYDADEVLAEIADVVPFFKGITRERLGKLGLQWPVKEDGTDTKILHEKEFKLGKGRIKYFDWKESSEIEKNNKDYPLILTTSRVLQHYNAATMTRRTDNIKIVDEDILLVHPKDAKHRELNTGDVARLYSGRGEVSLKVEVTDKVKE
>MP0540_megahit_343408_2-1081
TVPEFFSGVGDLPTGSYMTLGQVYTGDTFASVYKSKCVMIWMSNPAATRIPDAHFFWEAKYNGTQVIAVSPEFTPTAMHANLWLNPKPGTDAALAMSMVQVILRENLYQPDYIKEQTDLPFLVRTDTKEFLRREDLSLYGLLAVADNVYYMWDESTNSVVQAPGTGRADKPFGRDRRKYGTLELGDIKPSLEGRWIVDTLDGEVEVTTVFELLKEESENYKPETASEITGVSAKVIEQTAKIFADADPGMIYAGYASCKWLHGDLLQRAMLLLLALTGSTGKEGGGLQIANSPNARGLTQFGFSDVGPAFRLISSTTWDYDHADMKELNEKIYGNDLAEKFDRYYKKSIEEDWFPDYSKN
>MP0540_megahit_347677_2-868
GWKMGIFAGNNGANWRATGSTWRKTAFEELETIVSLAPDMGVTSLYSDYVLPIAHHYERNDLMLQSRVPYLQVLNEAVPPLGEAVDDWEANRRLAEAISRRAKERNIKPIQDAVDGRTVRRDYTKTLELYTMGGRVNNSKDVAQFIINASHGIPKISFEELSQKGIVKVEGVENTMWEKDESPYHNEIVKSVRKKLPYETFTGRQQFYIDHEWFIEFGETLPTFKEPLKIDEFPLRMMMGHARHGIHSTWRDDSFLLSLQRGEPDIYVNPDDAINRGVEDGDMIRIYNT
>MP0540_megahit_361773_154-1287
MLKSNIKKYKVTCPHDCPDTCSLEVTVDTKTKKAIKLIGDKTHPITKGFLCNKVNHYLDLVYNKNRVLYPHVRVGPKGQKGKLKKVSWDFALKTIAKKLKAVEKEYGAEAIQPYSYSGTLGMLGYWGMSERFWNKMGAARLGRTICIAAASTAGIYTYGAACGPAIDEVPNNDLIILWGTNIVSTHVHMVPFVEEAKKRGAKIICIDPRETRTAALSDWHIQPKPGTDAALALGIMNEIVINRKHDLAFLKKHTTGHKEFLDKILPKYTLDKVSRVTGIKKADIKQLAFEYGSTKKTYIRPNYGLNRHRNGGMMVRSIMLLPAITGAWRNKSSGCFVGSIEEMWNVDLGKLQRPDLLDNKNPRSINMIQIGNALNDKK
>MP0540_megahit_362083_3-1691
EQAMLEIADKFIDHSVEHGPEAITCGLGTQMVMKRASYASIMRFANITGVQMPEAFAGVGDLFSGAQITLGHVTLGNTMAEIYKSKCCLIWFCNPAVTRIPDAHFFWEAKYNGTEVISISPDFNATAMHASKWLNPKPGSDIALAMAMIETIISDKSYDEDYMREQSDLPFLVRKDNLKYLRETDLPQASADAKDNRFYFWDEKNDQLTEAPGTGTPPVPPPGTPEHLIPPMPSIDLQGLKPAIEGSWTIETKDGPVEVTTVFELVKQRSSEHTPEYAEEITGISAKVIRDVARKFASSKPGMIYAGYRASKYLHGDLLQRALFLLLCITGNTGKEGGGLTITNLAKDESALFPFALKNPIAAFRVATLSRWDYVHANMKEFNEEMYGKELADEYDHHFKESVKNGWFPDYSKKPWKMGLFSGTNAASWRSSGKRWRENAFSKLETIATFATDMGATAMYSDYVLPISHHYERHDFHLEPRTPYMQVIDKAVEPLGESVDDWTAYKRLAEAISIRAKERNISPIPDNVVGVPFARDMTKYHDDFTDEGKIKSVKDVIQFLLDN
>MP0540_megahit_371829_1327-2208
PLGESVDDWTAYKRLAEAISIRAKERNISPIPDNVVGVPFARDMTKYHDDFTDEGKIKSVKDVIQFLLDNTTGIQNVKYEELAAKGFLRNKGSETTLHSKESPFFSEIYDNVREKTGYKTLTHRQQFYIDHDWFVKFDEALPGHKDALINEGYPMKMLMGHARHGIHSMWRDDSFLLSLQRGEPDVYVNPEDAKTKDVVDGELIRVFSKSGSFIAQAHVTSAMGPNMLYMYHGWDPMMFRGRENFGAVVQTGGLIKPTSLVGDYEHLGWKPFAYEPNHTFHDFTCDFEKYSEA*
>MP0540_megahit_375067_649-1761
MKINRRNFLKGSASTGLLLQYSMSSKAIAETPYRGTEDIYRKKWTWDRVVRGTHGTNCAGTCAFNVYIKDGVVWREEQQGQYEQLGDVPDFGPRGCQKGLRHHKYMYGKQRILYPLKRIGERGEGKWERISWEQATTEIADKFLDYATEFNPECISYGSGTQMSVKLASYASLLRLGNITGITVPEFFSGVGDLPTGSYMTLGQVYTGDTFASVYKSKCVMIWMSNPAATRIPDAHFFWEAKYNGTQVIAVSPEFTPTAMHANLWLNPKPGTDAALAMSMVQVILRENLYQPDYIKEQTDLPFLVRTDTKEFLRREDLSLYGLLAVADNVYYMWDESTNSVVQAPGTGRADKPFGRDRRKYGTLELGDIKP
>MP0540_megahit_391255_4499-6121
MFGVGGGTSSYKEIEEADAIILWGSNARSAHPIFFHHLLKGISNGAKMWAIDPRRTESARFADVWLGINVGSDIALANGIAREIINAGLENKNFIKNATTGYEDFVTHIEPWTLTKTAAITGVPSEAIRDLAHFYANAEKAQIAWTLGITEHHTAVDNVLTLCNLSLLTGHVGRWGSGLVPLRGQNNVQGGGDMGALPNKLAGFQNVADEKVRLKFEAVWDCKIPPEPGWHLTEMFEAMERKELKALYVIGENPADSDADVNHARKALEGLDILVVQDVFMTRTAEMADVVLPAALGWAESDGTVTNSERRVQRTRAAIKPPGDAHQEIEIISDLAKHLGDDSWGQPTAEELWEELRTISPMHAGMSWKRIENEGGIQWPCPDEDHPGSPFLHDRLWRQPAEGRLAPFSCVDDRPPVESLDEEYPLRLTTGRVLDSYNTGVQTINYESPIRSGEALELSSIDAEKLDISSGERVLVSSRRGSIEMTVEVDPDLPVGLAFTTFHFPDLADVNQLTNSAYDPKSGTAEFKATAIRVEKLVNA*
>MP0778_megahit_61958_3-848
LVRMGFKNNNVDHCTRMCHASSVAALIETIGSGAVTAPVSEIKNAEVAIVIGARPTQNHPVAATFIKNAVKKGLKLIIMDPREQDLSTVATKNLQFKPGTDVALLNAMLNVIIEEGLVDRQYIEKHTEGYKEIVNHVKDFTPEEMENICGISANEIRETARIFAEAKSAMIFWGMGISQHIHGTDNSRCLISMALLTGNVGRPGTGLHPLRGQNNVQGASDVGLIPMVFPDYLPISDSNNVKFFEQYWETKLDPNPGLTVVEIVEAMYEKKIQGLYVMGENP
>MP0778_megahit_225096_76-1026
MPKEVLERVHSTCPHDCPSACALEVERIDSKTIGRVYGARDNEYTSGTLCAKVGNYAERVHHPERLKEPMRRVGPKGVGTDSFEPISWSEALDEVAFKFSQLAADYGSETIWPHYYAGTMGLVQRDGIERLRHAMHYSRQHSTICSAASDAGWKAGTGVKRGVDAREIGDHSDVVVLWGTNAVHTQVNLMHHVSQAKKRGAKLVVVDPYRNATAKKADLHLMLQPGTDGALATAIMHVLLAEKLADRAYLKEYTDFGKELETHLADKTAQWAAEITGVPSEQIVEFARLVGNNPKTFFRLGYGFTRTRNGAFNMHAV
>MP0778_megahit_261350_1400-3706
MGLTSAHWGVYEFAVKNGKITEMKPFSEDPDPSPIGPSIVDLLNDPMRITAPAVRESWLNDGPGSAPEKRGSDPFIRVGWDEAEKLVAAELDRVRKTLGNQAIYAGSYGWASAGRFHHAQSQVHRFLNCLGGYTKSKNTYSYAAAEVIIPHVLGGNLMDILTRQTSWQSVCGSTGLMVAFGGLPAFNAQISNGGTGAHIQRTGVREAAAKGTKFVNLSPRRSDVKHDIEEDWIQLRPNTDVAVMLAMCYTLLAEGLHDQAFLDRYTTGFDRFAAYLSGESDGTPKTAHWASGISGMAAADIVTLTRQMAAERTMLTVSWSLTRQQFGEQPFWAVVALAAMIGDMGKPGGGVGFGYTITNYLGNNVFKMPYAPLPQGQNAVADFIPVARVSDMLLGPGQPFDYNGQQYLYPDIDLVYWAGGNPFHHHQDLARMRLAWQKPSTVIVNEWCWNAVARHADIVLPCTTTLERTDIGMTPRDPYVISMDKAVEPAGEARDDYEIFAAIARRLGVEEAFTEGRNADEWQRWIWDQSRAAAAEIDVEMPAYEAFRQAGHYKSPALDDDRIFLSEFFADPVGAPLATPSGRIELFSQTVADFGYDDCPGHPSWMEPIEWMGAAEKRYPLHMLSNQPRTKLHSQMDNGAHSRSIKIDGHEPIEINPVDAAARGLKDGDIVRVFNDRGSCLCGVVITDHVMPGVVVVSTGSWYDPIDRAARDSMCKHGNPNLLSPDIGTSKLGQGPAAHSCLAEIELYDGPAVTITAFDPPEIKSRPE*
>MP0778_megahit_273438_88-1179
MDDIKESLSKKFHGGCPHDCPDTCSMVYEVEGGKLKSVKGNPDHPMTRGGLCVKLKDYEKRHYHPDRLLYPMKRVGPKGEKKFERISWDEALDTIVDRWQKIIKEHGPQAIMPNSYLGNQGLVHGLNGGDAFFARMGATVTERTFCGEGSCTAWLLTIGPTAGVDPESFIHSKFIVVWACNSVSTNLHHWHIIKEAQKKGAKVVVIDSYASRTAKEADWHVCPKPGTDGALAMAMMNVIIQENLVDQDYVDNYTVGFKELAEKAKERTPEWAEDITGISAEDIRQLAREYATTQPSAIRIGVALEKSWGGSQAIRAVTALPALTGAWRHVGGGILQFPVWEHPYKFDVICRPDLIPEGTQVVNN
>MP0778_megahit_273819_732-3293
MVVTTNSQRASSAQKMVVEMLLADQPAREEARDKSSHLWDMADLHAVQDSRLPALEPERVPLLDDSHLAMRVNLDACIQCGLCVRACREVQVNDVIGMAGRGHDSYPTFDFADPMGESTCVACGECVQACPTGALMPATVLDEDQTGDSQDYDREVDSICPFCGVGCQISLKVKNDKVKFVEGINGPANEGRLCVKGRFGFDYIHHNHRLSKPLIRRDDAPAKGLNVSPDDWQEVFREASWDEALDAAASGLLNLRSEHGGRAVAGFGSAKCTNEEAYLFQKMIRQGFGHNNVDHCTRLCHASSVSALLENVGSGAVTATFNEIENADVAIVIGANPIENHPVAATYFKQFTKRGGKLIVMDPRGQALKRFATHMLQFRPGADVSMLNAIMHVIVEEELYDQQYIEAYTENWEAEKAHLKDFSPEKMEGICGIDAETLRAVARCFAGAKAGMIFWGMGVSQHIHGTDNSRCLISLALMTGQVGRPGSGLHPLRGQNNVQGASDAGLIPMFLPDYQTVTNDGVRSAFTSVWNSDDFSAEKGLTVTEIMDAVHDGDIHGMYILGENPAMSDPDVEHARHALAKLSHLVVQDIFLTETANYADVILPASAFAEKAGTVTNTNRQVQMGRPAVPPPGEAKEDWWIETELAKRLGLDWSYTSPKEVFAEMKLNMGSLNNITWDRLASENAVTYPSLSPEDPGQSIVFGDGFPRADGRARFTPAHVIAPDDVPDAEYPMILTTGRQLEHWHTGSMTRRAKVLDAVEPEANCSMHPKTLRKMQVAPGGMVRLSTKRGSLVIMARADRAVAEDMVFLPFAYVEAAANILTNPAVDPFGKIPEFKFSAVRVEKAEDSSVAAE*
>MP0778_megahit_292919_1-1440
VTATFNQIENADVAIVIGANPTENHPVAATFFKQFAKRGGKLIVMDPRGQALKRHASHMLQFRPGTDVSMLNAIMHVIVEEKLYDQQYIEAYTENWEIEKAHLKTFTPEKMSKICGIDAEVLRDVARTFAGANAAMIFWGMGISQHIHGTDNSRCLISLALMTGQIGRPGAGLHPLRGQNNVQGASDAGLIPMFLPDYQPVSDDGVRSAFTEVWQSSDFSDKKGLTVTEIMDAVHDGDIRSLYVLGENPAMSDPDVEHARAALAKLDHLVVQDIFLTETACFADVILPASAFAEKSGTVTNTNRQVQMGRPAVPPPGDAKEDWWIEVELAKRLGLGWTYTDPSEVFAEMKLNMSSLNNITWNRLESEGAVTYPSTSPTDPGQAIVFADGFPRQDGRARFTPASIIAPDDAPDDDYPMILTTGRQLEHWHTGSMTRRSYVLDGLEPEANCSLHPSTLRKLGVEPGAYIRLTTKRGSIELMA
>MP0778_megahit_318170_289-2583
MTNFVSTHWGTYETSKNNQNNIKINKWSKDPNPSDFGLGFLDAATSDLRINQPHIRKEWLKDRHNKKNLRGLDEFVPVSWEEAIDLTASELQNVKKEFGNSSIYAGSYGWASAGRFHHAKSQLNRFFNLFGGFSSSFQSYSYAAAQTLLPHIVGHDLYSFLDEHNTWNTLEKECDLILMFGGMPLKNSQVSAGGVGKHTTEKELRKCVNAGTKFINISPNASDAAKFLNAKQISIIPNTDTALMLSLAYILITSNNYDQKFIEEYTNGFNEFKSYVLGEKNNKPCTPEWASSITSIPVETIKWLAKEISAKKTMVSISWSLQRASAGEQPLWMGITLASMLGHIGTEGGGIGFGYSSVNSTGDVFKKIPWKSLPQGNNKIRDFIPVARITDMLEKPNELFQYDGRKLKYPNIKLIYWAGGNPFHHHQDLNRLVKAWQKPKTIIVNEIWWNAQARHADIIFPANTALERNDIMLNPRDPTIIANKKTISSVGESKSDYEIFSSLANKLGFENLFTENKSELDWLKYLWNESIKVSEEMNLKLPEFNKFWEEGFFEIPIEKTKKIMFKNFRDNPVKNPLNTPSGKIEITSNIIKNYNLKDCKGHPTWIEPYEWLGNKDNFPLHLISNQPEYRLHGQLDNADYSLKNKIKDREPVLINSADAKERNIENNDIVLIFNKRGRVFAGARLSDEVSKGVLVLSTGAWFDPNYEINADLHGNPNVLTKDIGTSLLSQGPTSHTCLVEIRKAEKNEIKKVTIFSKPHIQKKA*
>MP0778_megahit_331976_3-1517
YWGMSERFWNKVGAARLGRTICIAAASTAGIYTYGAACGPSIDEVPKNDYIILWGTNVASTHVHMVPFLEEAKKKGAKIVCIDPRETRTSVMCHWHIQPKPGTDSALALGMMNEIVKNNLHDKAFLKKHTSGSESFIKNELPKYSLSKVAKITGLKQADIKKLAHEYAKAKRSYIRPNYGLNRHRNGGMMTRTIMILPAITGAWKHKESGCFVGSIEEMWNVDLQKLQRPDLLENNKPRSINMVQIGKALNDKKLNPPIKHLFVWNSDIANCTPDSSNVRDGLKRKDLFTVVHDTFWTDSCMYADVVLPADTQLEHTDLHAPYGHYYFSLTQQAITPLGESKSNQDLFRELAKQMGYKEKCFKESDESMIKNMIDPKHNPLFKGVTYEKLKKNGWVKGDVNNPRRNYLKIGWPTKDKKIQIYSEDTKKIGLGAYPSYTEEFKRSEIKKKYPIQILSPATHQFIGNSFVPVERLRNMASRPTIEISSIDAKKRKINDGDLCKVFND
>MP0778_megahit_365373_737-3499
MSEKIKFKIDGKDFLADPQESIWDIAKKNEIDIPHLCYSPEPGYRADGNCRACMVEIKGERTLAASCIRKPTEGMEVTVNSPRAEKSRSMVFELLVSDQPEKDKSPDPDSKFWNWSEKMGVSSSRFPSKEKIEIDRSHKAMSVNLDACISCNLCVRACREVQVNDVIGMAYRGSTAKIIFDLDDPMGESTCVACGECVQACPTGALMESSLVNNEGTRVTYADKVVESVCPYCGVGCQTEVSVKDDKIIKIDGKDGPANENRLCVKGRFGFDYINHDGRITKPLIRKKDSPKQWDVRIDDKNIYDHFEETTWENALDIAANGLNKTLNEEGPKGLAGFGSAKCSNEEAYLFQKLVRVGFGSNNVDHCTRLCHASSVAALFEGLKSGAVSAPFNAATVADCIIVIGARPTENHPVAATYLKRAAKRGSKLIVMDPRKQGLTKYADHHLQFKPGTDVAMLNAMLHTIVEEKLYDEQYVQGQTEGFEQLRESIKDFSPEKMEAICGIDANTLKDVARVYAQSEKSIIFWGMGVSQHVHGTDNARCLIALALSTGQVGREGTGLHPLRGQNNVQGASDAGLIPWMYPDYQVVDGEANQNSYEKFWNKKMDPKRGLTVVEIINAIHDDQIKSMYIMGENPAMSDPDQEHARKALAKLDHLVVQDIFLTETAWFADVVLPSSAHAEKTGTFTNTNRTVQMGRQVVSPPGDARQDWWITQAIAQRMGLDWSYLHPRDVFKEMCQIMESLKNITWERLENENAITYPCEAPDSSGSEYIFRESFPTANGRGKIVPARLIPPAELPDDDFPLILTTGRLLEHWHTGSMTRRATVLDHIEPEAIVSMNRWDMKRMEIDAGDHVHVKTKRGSIVIKVRSDKEIPEGMVFIPFCFAEAAANVLTNPQLDPYGKIPEFKFSAASVEKVSASIN*
>MP0778_megahit_370298_1-1470
ENRVLYPHKRVGPKGPGAKFERITWDEALEAITDDFKKTIKEYGTEAVQPFSYSGTLGMLGYWTMDSRFWNKMEAARLEQSICIYAAMWAGLYTYGMANGPHVGEAARDGCELMILWATNLVSTGVHSIPFIREAKERGMKLVVVDPRKTRTTMFADVHIQPKPGTDAFLANAMIKVIVDKNLHDVEFLNEQTHGWEEFVEKVLPKYTLEEAEKITGVKAEIIEELAVEYAKTKKSYIRANYGLNRHQNSGQMCRAVLILPCFNGSWREECGGVAFGQLEEMWLRFDLGKLHRPDLGNRAEKRIVNMVQIGRALADNIGDDGNQLDPPIKTLFVYNSDIANCTPNSGNVRKGMSRDDLFITVHETFWTDSCMYADIVLPADTALERHDCHWAYGSWFLGINKPVIEPLGESINNTELFRMLADKMGYVDSTDNAFTQTDEEIIKDILLEAENEDGERFNCLTEGINYEDVVKNGWARASTNSKRRDFLNN
>MP0778_megahit_373057_1-945
GPAIDEVPKNDYIILWGTNVASTHVHMVPFLEEAKKNGAKIVCIDPRETRTSVMCHWHLQPKPGTDSALALGMMNEIVKNNLHDKAFLKKHTSGSENFIKIELPKYTLSKVAKITGLKQADIKKLAHEYAKAKRSYIRPNYGLNRHRNGGMMTRTIMILPAITGAWKHKESGCFVGSIEEMWNVDLQKLQKPDLLENKKPRSINMVQIGKALNDKKLNPPIKHLFVWNSDIANCTPDSSNVRDGLKRRDLFTVVHDTFWTDSCMYADVVLPADTQLEHTDLHAPYGHYYFSLTQQAIKPLGESKSNQDLFRELAK
>MP0778_megahit_398861_820-2952
VEDSGKRNELIADKKVDSVCPYCGVGCQTEVSVKDNKIIQIDGRNGPANENRLCVKGRFGFDYINHEGRITKPLIRKKDAPKQWDVQIDDKNIYDYFEETSWENALEVSANGLTKTLKEKGPKGLAGFGSAKCSNEEAYLFQKLVRVGFGSNNVDHCTRLCHASSVAALFEGLKSGAVSAPFNAATVADCIIVIGARPTENHPVAATYLKRAAKRGSKLIVMDPRKQGLSKYAEHHLQFKPGTDVAMLNAMLHTIVEEKLYDEQYVQGQTEGFEELKKSIKDFSPEKMEAICGIEAETLKEVARIYANSEKSIIFWGMGVSQHVHGTDNARCLIALALSTGQVGRDGTGLHPLRGQNNVQGASDAGLIPWMYPDYLVVDGEVNQNSYEKFWNTKMDPERGLTVVEIINAIHADQIKSMYIMGENPAMSDPDQQHARKALAKLDHLVVQDIFLTETAWFADVILPSSAHAEKTGTYTNTNRTIQMGRQVVPPPGDARQDWWITQAIAQRMGLDWSYLHPKDVFREMCQIMDSLKNITWDRLENENAITYPCEAPDSSGSEYIFRESFPTANGRGKIVPARLIPPAELPDDDFPLILTTGRLLEHWHTGSMTRRATVLDHIEPEAIVSMNRWDMKRMKIDAGEHVQVKTKRGSIVIKVRSDREIPEGMVFIPFCFAEAAANVLTNPQLDPYGKIPEFKFSAANVEKVGLALN*
>MP0778_megahit_405975_1-1530
GCLLTYNIKDDKILFAEGRDGPANMSRLCVKGRYGFNYVNSEQRLTVPLARKEGVTKNIQPEDFNLDRIEDYFEPISWEDAIERTAEKFKSLTDQDVKSTAGFGCAKGSNEEAYLFQKLIRTGFKNNNVDHCTRLCHASSVVALLEMIGSGAVSNQVADVAEADTIIVIGANPTVNHPVAATFIKNAAKAGKNLIVLDPRKNDLARHATHYLQFKPDTDVALLNAIMKSIIDQNLIDKKFINERTTDFEDLKKHLIDFTPEKMTSICGIDAETIHEVARIYASSPASIIFWGMGVSQHIHGTDNARALISLALMTGQVGRPGTGLHPLRGQNNVQGASDSGLIPMVYPDYQRVDSPEVNNFFEKFWDAELDPNPGLTVVEIMYEITKGRIKGLYVMGENPAMSDPDLNHARNALSKLEHLVVQDIFLTETAMYADIILPASAFPEKTGTFTNTDRRVQLGNQAVNPPGQAKQDLWIIQQIARGMGLTWNYKHPKEIFKEMTECMPSIQGI
>MP0780_megahit_1437_3-791
TWDQTFTYLAKGHIAVAKAYSGVRGAQRLKNEGYQPEMIEAMGGSGPRTFKYRGGMGLLGVVGKYGVYRIANMMALLDSIIRGRGPGKVLGGRAWSNYTWHGDQAPGHSWTHGMQTSDIDFADHRYAKMTIQWGKNLIENKMPEAHWYTEIMERGGTLVAIAPEYNPPATKADYWIPVRAGLSDIALFLGCAKIIMDEGLVDIDFVKDYTDMPLLVRTDTLVRLHPDDFIPGYKPQQLPKDGFTTKWMKNFNRSKMPDYTVWD
>MP0780_megahit_13296_3-644
ECELIPGKTAPAFVVVERDYTAIYERFKSLGPMLDKLGNGGKGINWETQEEIDNLAALNGVQLDGPAAGRPKIETAIDACEVILMLAPETNGNVAVKAWHALEKATGREHAHLAEGEHGNKIRFRDIAAQPRKIISSPTWSGIESEKVSYNAGYTNVHELIPWRTLTGRQQLYQDHLWMRAFGEGFMSYRPPVDLKTITRDVQDEGDTLVLNFI
>MP0780_megahit_28960_2-1093
PILRASYVETRGKGGFVRATWDEATEITAAANAYTAKTYGPDRVFGFSPIPAMSMVSYAAGSRYLSLMGGVCMSFYDWYCDLPPASPMTWGEQTDVPESADWYNAGYLLLWGSNVPQTRTPDAHFYTEARYKGTKSAVICPDYSEAAKFGDVWLNAKQGTDAALAMAFGHVILREFHLDRQTEYFEDYTRKYSDFPMLVKLDEQNGKLVPGRFLRADDLDGKLGEDNNPEWKTVAFDEISKGFVAPNGSVGYRWGEDGEWNLEEKAKEAETKLKMSLVLEEDYDDIVGVDFPYFGGEAFGQFKTDATHPDVLTRNIPVKKIKTADGEIVVATVFDLFCANYGLDRGLGGDWVTSDYANDMPGTP
>MP0780_megahit_38835_3-833
WQPLAFALDWNRPPRHMNSTSAWYAHTDQWRYETLEASEILSPTAPEGDWDASLIDYNIRAERMGWLPSAPQLKTNPLEVAKAAKAAGKEIPAYVAENLKSGDLEMSCEDPDNPANWPRNLFVWRSNLLGSSGKGHEYFLKHLLGTDHGVMGKDLGEDGKQLPKEAKWHKDAPRGKLDLLVTIDFRMSTTCVYSDIVLPTASWYEKDDMNTSDMHPFIHPLQAAVDPAYESKSDWEIFKAIAKKFQEIVPGYLDKETDIVALPILHDTPAEIAQDQV
>MP0780_megahit_45572_2-442
DNLLMLTLNRGGPVVWISEVDAKSAGIVDNDWIEVYNINGALTARAVVSQRIKEGSTFMYHAQEKIVNTPGSEKTGNRGGIHNSVTRTVLKPTHMIGGYAQQSYGFNYYGTVGSNRDEFVVIRKMKKVDWLDKEKSWEAPAQEAAE*
>MP0780_megahit_76946_1119-1673
MSHFIDRLNFFRKAREPFANEHGELRSESRDWEDSYRARWQHDKVVRSTHGVNCTGSCSWKIYVKNGLVTWETQQTDYPRTRPDLPNHEPRGCPRGASYSWYLYSANRLKYPLIRKPLLALWREALKAHPDPVDAWASIVEDPAKTKQYKRARGMGGFVRGDWEELNELVAASNVYTVKQYGPDR
>MP0780_megahit_80310_1-801
HWYHMDMNYRGLINMLVMCGCIGQSGGGWAHYVGQEKLRPQTGWTPLAFGLDWQRPPRHMNSTSFFYNHSSQWRYEKLEIKEILSPLAKAEDYPGSLIDFNVRAERMGWLPSAPQLDANPLRLAKKAEAAGMSTADYAVQQLKSGELRFAAEDPDAPENFPRNMFIWRSNLLGSSGKGHEYMLKYLLGTRHGIQGKDLGDFGGQKPEEVKWHEEAPEGKLDLLVTLDFRMSTTCLYSDIVLPTATWYEKDDLNTSDMHPFIHPLTAA
>MP0780_megahit_82947_795-1385
MRAFGESLLVYRPPIDTKAAKGFRLPADNGFKSKALNFLTPHQKWGIHSTYSDNLLMLTLNRGGPVVWLSEADAEEIDIEDNDWIEVYNANGSIAARAVVSQRVKAGMVMMYHAQERNVNVPGSEVTGTRGGIHNSVTRVCPKPTHMIGGYAQLSYSFNYYGTVGSNRDEFVLVRKMKHVDWLDGEGNDSVQEAVK*
>MP0780_megahit_86083_3-1655
MASVLKTTHHGGCPHDCPDTCSMVYEVENGQLTSVKGNKEHPMTRGGLCVKLKDYEKRHYHQDRLLHPMRRTGPKGSGQFERISWDEALDEITSRWKAIIDEYGPHAILPYSYLGNQGLVHGLNGGDAFFNKMGATVCERTFCGEGSCTAWLLTVGPTAGVDPESFIHSKYIILWGCNSVSTNVHHWHIVKDAQKQGAKVVVIDPYKSKTAKEADWHIAPKPGTDGALAMAMMHVIIEEGLQDKDYIDNYTVGFEALSERAKTRTPEWAASITGVAAEDIRQLAREFASTQPAAIRLGVAVERNYGGGQAIRAITCLPALTGAWRHVGGGALQFPVWEHPYKFDVISRPDLIPEGTPVVNAIQLGRALTGELGLDTPIKSMMCWNANPVTQAAETDKIVEGLMREDLFVVSAEHFLSDTASYADIVLPASMGAEMEDMVLSWGHLYLTYNEKCVDSPGEAIPNNEIFRRLAARMGYQEDNFSWSDSECLENYVDWDSPACEGIDLAYLRQHGFAKLKVGTKDDRAPHRHGNFPTPSGKCELEVKGATNFVA
>MP0780_megahit_86734_2-1684
NPEWKTVAWDETRDQLVVPRGSIGFRWGETGDEVGKWNLESLDAEGTEIKPLLTLAEHYDSVARVAFPYFGGIEHEHFKHVKGAGVGAADDLLFHNLPAKRLKRVDGSEMLAVTVFDLMCANYGIDRGFIGEGEDDGATAYSQIRPYTPAWQEKITGVSAEQCTRIAREFADNANKTNGRSMIIVGAGMNHWYHMDMNYRGLINMLVMCGCIGQSGGGWAHYVGQEKLRPQTGWTPLAFGLDWHRPPRHMNSTSFFYNHSSQWRYEKLEIKEILSPLAKAEDYPGSLIDFNVRAERMGWLPSAPQLDTNPLRLAKKAAAAGMSTSDYAVQQLKSGELRFAAEDPDAPENFPRNMFIWRSNLLGSSGKGHEYMLKYLLGTRHGIQGKDLGDFGGQKPEEVVWHDEAPEGKLDLLVTLDFRMSTTCLYSDIVLPTATWYEKDDLNTSDMHPFIHPLTAATDPAWESRSDWDIYKGIAKAFSQVCVGHLGEETDLVTLPMQHDSPGELAQPAVMDWKKGECAPIPGKTMPSLIEVKRNYPETYERFTSVGPLLESIGNGGKGIA
>MP0780_megahit_97703_2-1588
STNLHHWAVIKDAKKKGAKVVVIDSYKSRTAKEADWHISPKPGTDGALAMGVINSIIEQDLTDNEYVKNYTNGFSELREHAKSKTPEWASKITGIKAEDIKKLAFELATIQPAAIRMGVALERHYGGGQTIRAVTCIPALTGAWRHVGGGITQFPVWEHPYKFDVICRPEFIPENTRVINALQIGRALLGETHSDIPIKSMMCWNANPVTQSPEAEKIVEGLKREDLFLVSAEHFITDTASYADIVLPAAMGAELEDIILSWGHLYLTYNEKCLDPPEEALPNNKIFQKLASAMGYKDEQFKWSDSECLENYIDWKAPASKGITLDYLRKNGYARLNVGTKDDRCPHKEGNFPTEDGKCNFIIKNVKNFVAGPFRQMYEGNQPGQPLPELPDYVPPAESPNTNPELAKKYPLNIISPKSHAFLNSQYANMDSKIKIQGEQFVLINKIDADNRNISDGENVKVYNDRGDFHGDARISEDVEPGIVVATLGYWRQKSKTGTVNSISSGLLADMGNAPTFSDNLVEVKKAS*
>MP0780_megahit_98653_2-2527
AALSRKLVFELLVADQPKRSVARDKNSKFWIWANKLNVDKSRFPKKTSLPEPDTSHSAMEVNLDACIHCNLCVRACREVQVNDVIGMANRGSNAKIVFDFDDPMGDSTCVACGECVQACPTGALMPASVMNEKHISDTKVDKKVESLCPYCGVGCQITYNIKDDKIAWIDGADGPANHNRLCVKGRFGYDYVTNPERLTVPLIRKTNVSKDPTKIFDPKNPLKYFREASWKEALDFAGSGLKKIRETHGSNSLAGFGSAKGSNEEAYLFQKLVRTGFGNNNVDHCTRLCHASSVAALLETIGSGAVSNPFYDCENSDVIIIIGANPTENHPVAATFFKNAAKNGSKLIVIDPRKSSLNKYAFKNLNFRPGTDVALLNSIMNVIIEEKLYDQQYIKGYTEGFEELKENVKKFPPEKMEKVTSIQAETVKTIARTYAKAKSAIIFWGMGISQHVHGTDNARALIALSLMCGQIGRPGTGLHPLRGQNNVQGASDAGLIPMMFPDYFSVSDGKNRKKLEKLWKSNLDPEPGLTIVEIMYGMIDGSIKGMYIMGENPAMSDPDTKHAREGLAKLEHLVVQDLFLTETATFADVILPSSAAPEKDGSFTNTNRQVQMGRKAIPLPGNTKQDLWIINEIGKRLGLEWNYKYPKDVFPEMAETMPSIKGMTWERLEKENSVVYPVKDVNKPGEEVIFSNGFDTKNKRGKIVPTKLIPPNEVPNNKFPMILMTGRLLEHWHTGSMTRRSKVLNNIEPIATAHFNPKQLKKQGIDAGDKVKIETRRGKVEVKVRLDRNVPNNVIFFPFTFKEAPANVLTNPKLDPIGKIPEFKYCAAKMKKIDKTQSSFK*
>MP0780_megahit_104366_3017-5323
MSERQTKLTASHWGVGLATIEGGRVVSVAGHPADPAASEINANIPGSLHGRARVRRPAVRKSWLAGRSGAVPRGQDSFVEVSWERALDLIAAELTRVRAAHGNRGIFAGSYGWSSAGRFHHAQSQLKRFLNTIGGFVRSEGNYSYNAALGLMPHIVGPYRSHVAQATRWPVIAKHADLVVMFGGMALRNTQVSDGGVSRHRMAGNLAACVENGVSFVNISPLRSDAAEVLRAEWMPARPGSDTALMLGLAHTLLREGLHDPAFLVRYTVGFDRIEAYLTGAADGVAKDADWAEARTGVAAERIRALARRMAAGRTMISVAAGVQRTDYGEQPMWMAVTLAAMLGQIGLPGGGYTVGYGVNANIGNIERPFRWGTISQGVNPVTDFIPVAMISEMLLNPGGSYRYQGETRTFPEARLVWWAGGNPFHHHQDLNRLHRAFQTPDTVIVNEVNWTATARHADIVLPVAAAQERTDFGAGKSDNALVPMPRLVAPVGEARVEYDIYADLAARLGVAEDFTEGKTADGWLHEIWELTRSRGREKGFDLPDWESFLAGDVIALDDPSPDQVFLAEYRADPEAHPLPTPSGRIEIFSETIAGFDLPDCKGHPAWFPPRDLAAGQGAAYPLALLSGQPKTRLHSQLDNGAYSLSHKVAGREPVLIHPEDAQARGIAEGAVVELYNARGRCLAGARVTDEVHPGCVFLWTGAWWDPDFAAPQARDRHGNPNVLTHDLRTSSLTQSPAAHSARVEVRRFEGTPPPVEAHDPPAFDAAP*
>MP0780_megahit_104531_2-2212
DDPMGESTCVACGECVQACPTGALIEASVVDAAQVGDSKDFDEEVRSVCPFCGVGCLVSLKVKDNKVKYVDGVNGPANEGRLCVKGRFGFDYIHHPHRLTKPLIRREDAPAKGLNVDPGDLASHFREATWDEALDAAANGLKGRGREVAGFGSAKCTNEEAYLFQKFIRQGFGHNNVDHCTRLCHASSVAALMENVGSGAVTATFNEIENADVAIVIGANPVENHPVAATFFKQFTKRGGKLIVMDPRGVGLKRHASHRLQFRPGTDVSMLNAIMHVIVEEELYDRQYIEAFTENWDAEKAHLANFPPEKMAEVCGIEADVLRDVARTFAGAKAAMIFWGMGISQHIHGTDNSRCLISLALMTGHVGRPGTGLHPLRGQNNVQGASDAGLIPMFLPDYQSVEDDGVRSAFHEVWRDGEISGQKGLTVVEIMDAVHDGQIKAMYILGENPAMSDPDVEHARDALAKLDHLVVQDIFLTETANYADVILPASAFYEKTGTVTNTNRQVQMGRPAVTPPGEAREDWEITVALAKRCGLNWHYESPRDVFDEMKLNMNSLANITWERLEAENVVMYPALSETDPGQPVVFGDGFPRAEGRAKFTPASIVAPDDVPDADYPMILTTGRQLEHWHTGSMTRRSLVLDAVEPEANCSLHPATLRKLGVEPGGMVRLTTKRGAITVMARADRAIAPDMVFLPFAYVEAAANILTNPALDPYGKIPEFKFSAVRVEKAGDALAAE*
>MP0780_megahit_110790_535-852
MIKLSRRNFLKGTTASGIGLALQYAVAPKVLANDTYRGFEDLYRKKWTWDKVVRGTHGTNCAGTCAFNVFVKNGVVWREEQQGEYEQIGDAPDFGPRGCQKGLRHH
>MP0780_megahit_114367_1-645
EVELLGKLNHRKLDGPHKGRPLIDSAIDAAEMILTLAPETNGAVAVKAWEALSKITGRDHTHLATPKQEEKIRFRDVVAQPRKIISSPTWSGLEDEHVSYNAGYTNVHELIPWRTVSGRQQFYQDHAWMRAFGESLLVYRPPIDTKAAKGFTLPADNGFKSKALNFLTPHQKWGIHSTYSDNLLMLTLNRGGPVVWLSEADAAEIDIEDNDWIEV
>MP0780_megahit_120148_1-2418
ANLSDTKPYRSWEDLARKKWTWDSITHSTHGTNCTGQCAFNVYVKNGVVWREEQQGEYGASSDAPDYGPRGCQKGLRHSKYMYGKQRILYPLKRVGERGQGKWERISWDQAMLEVADKFLDYNIEFGPESVTCGLGTQMIMKRASYASLLRFANISGVQMPEAFAGVGDLFTGAQITLGHVTLGNTMAEIYKSKCCLIWFCNPAVTRIPDAHFFWEAKYNGTEVISISPDFNASAMHASKWLNPKPGSDIALAMAMVHTILKDRSFDTEYIKEQSDLPFLVRADNRKYLRETDFDTPEARDNLFYLWDEATNALVEAPGTGTPTAPPGTPEHLIKLPSIELAGIDPAIEGEWTVETKDGPIRVTTVFELTKRRAAQHTPEMAQEITGIHADIIRQVARKFASAKPSMIYAGYRASKYLHGDLLQRALFLLLCITGNTGKEGGGLTITNLAKDDAVFPFALSNPAAAFRVATLSRWDYVHADMKELNRDAFGAELAEEMDKYFQESVDRGWFPDYSKVPWKMAMFSGTNAAAWRSSGKRWRETAFSKLETIVSFATDMGITSMYSDYVLPIAHHYERHDFHLEPRTPYMQVIDKAVEPLGESVDDWTAYKRLAEAISKKAIERDIQPIDDNVTGVPIKRDFKKFLDDYTKNGSIKSVKDVIQFLLDNSSGIQSVSYDELAEKGFLRNKGSETTVHSKESPYYSDIWESVHEKRGYKTLTHRQQFYIDHEWFFEFDEVLPRHIDALVNEGYPMKMIMGHARHGIHSMWRDDSFLLSLQRGEPDIYVNPKDAEKKGVVDGDLIQIFNKT
>MP0780_megahit_120404_45-2051
MTGTEVLRDGAGIVRGACHHDCPDTCAWEVTVIDGRAVRLRGVDDHPFTAGELCPKVNRYLDRVYHPDRILRPLRRVPGSRKGEARFEPITWEEAIAEIAERLTAAIGRHGPETVLPYSFAGTQGLVQMGVMSQRFFDAMGATRVQRHLCGVTAWLGAADVHGVPLGMDPEDLRHSRTILLWGTNTLVTNRHLWPTIEAARAEGAVVVVVDPVRTTTAERADRHVQLRPGSDVALVLGMLHVIDRDGLVDRAFLEDHTSGWDELLADARRVDLDATATITGIDVATIEWLATTFATRRPAAVRVLVGLEHRQHGQEAHRALAMLPAVTGAWRERGGGLCRSTQQYFDSVLVDPVPRRTHVRPPRVFNMAALGEVLTDPDLDPPITALIVHNCNPATITPDQNRVLAGLARDDLFTVVMEQAMTDTARYADLVLPATTQVEHLDLMNAWGHMYLSLNRPAIAPVGEALPNTEVFRRLAVAMGLDGPGLADDDETMVRQLLDSDHPWLDGIDLESLEVEGWVRLNVPEGFNPPMDGATTTPDGRLALGHLEYRPGDETPDGDAGLAARFPLGLLTRKQHVKFLNSHYGGFADHLPAEGEPLLDIHPDDAGPRSIIAGDTVRVFNDRGSVEMRAAVVDRVQPGLVTMPFGWWANATSGGRGANALTNPSLGR
>MP0780_megahit_120611_1-417
KMIMGHARHGIHSMWRDDSFLLSLQRGEPDIYVNPKDAEKKGVVDGDLIQIFNKTGSFICQAHLTSGVGQNMLYMYHGWDPMMFKNRQNFGAVVQTAGLIKPTSLAGDYGQLGWKPFAYEPNHTFHDYTCDFEKYQGV*
>MP0780_megahit_141874_1-1500
AQVIRETARIFATANPSMIYAGYAACKWLHGDLLQRAMLLLLSLTGSIGKEGGGLQVANAPISRGMNQFGFSGIGPAFRLISGTTWDYDHGNMKELTRKIYGKKLADTYDRYYQKSISEDWFPDYSKHGWKMGIFAGNNGANWRASNNSWRKNAFDELQTIVSLAPDMGVTSLHSDYVLPIAHHYERNDLMLQSRVPYLQVLNEAVAPLGESVDDWEANRRLAEAISRRAIERDIPPIKDVVDGRTVRRDYKKTLELYTMEGRVQNSKDVAQFIINTSHGIPKITFEELSVKGIVKVNGVDNTAWDNEESPYHTEIVKSVVDKHPYETFTGRQQFYIDHEWFIEFGETLPTYKEPLSIEGYPLRMMMGHARHGIHSMWRDDSFLLSLQRGEPDIYVNPDDAEERGVKDDDMIRVFNSAGEFFAMAHVSSGIQPGMLFMYHGWDPKMFKHGKNFGEVIPTAGLIKPTSMAGDYGHLGYQPLAFAPNQTYKDFTCNFERSA*
>MP0780_megahit_150605_3-701
GDTFASVYKSKCVLIWMSNPAATRIPDAHFFWEARYNGTQVIAISPEFTPTAMHASFWLNPKPGTDSALAMAMVEVILKEKLYQEAYIKEQSDLPLLVRTDTKEFLRREHLSLYGLLAVEDNVYYMWDEATNKIVQAPGTGRAIKPTGRDRRKHGTLELGNIEPTLEGRWNIKTLDGEIEVTTVFELLKEQCRDFTPEKATEITGVNAQVIRETARIFATANPSMIYAGYAAC
>MP0780_megahit_169853_11803-15579
MSHFLDRLQFFKRNEEPFSNGHGVTTNENRGWEDGYRRRWQHDKVVRSTHGVNCTGSCSWKIYVKDGLVTWETQQTDYPRTRPDLPNHEPRGCPRGASYSWYIYSANRLKHPKIRKRLVKLWRAAKAQYKDPVEAWRSIVEDPAKAKEYKQQRGLGGFVRAKWNEANEIIAAANVYTAKTYGPDRISGFSPIPAMSMVSYAAGARYLSLIGGNCLSFYDWYCDLPPASPQIWGEQTDVPESADWYNSNYIICWGSNVPQTRTPDAHFLTEVRYKGTKVIGITPDYSEVAKLTDQWLAPKQGTDAALAMAFGHVILKEFHVEKPSAYFADYVKRYTDFPVLVMLDKAEDGSLHQGRFLRASDLDGQLGQDNNPEWKTISINDKDGELVSPTGSVGYRWGEKGKWNITQTDGKSGDELDLRVSLKGSHDELVSVAFPYFGGAEHEFGYFQNTEHDDVLQRKVPAKKIKLADGSEAYVATVFDLTLANYGVDNGYDDPNVASSYDQDIPYTPAWQEQITGVPRADVIKVAREFASNADKTKGRSMVIVGAGMNHWYHMDMNYRGLINMLMMCGCIGQSGGGWAHYVGQEKLRPQTGWQPLAFGLDWQRPPRHMNGTSFFYNHSSQWRYEKLEMTEVISPMANKDKWSGSIIDFNSRAERMGWLPSAPQLGMNPLQLCRDAEAAGKSPQDYAVEQLKSGELNFACLEPENPQNYPRNLFIWRSNLLGSSGKGHEYMLRHLLGTKHGLMGKDLGEDGGKKPEDIKWVDEAAEGKVDLLVTLDFRMSTTCLYSDIVLPTATWYEKDDLNTSDMHPFIHPLSAAVDPVWESRSDWDIFKGIAKQFSKTAVGHLGVEKDLVTLPILHDTPAEIAQPFGVKHWWKGECDLIPGKTAPNMIVVERDYPNTYARFTSVGPLLEKLGNGGKGINWNTDAEVEFLGQLNRRHVEEGANKGRPKIETAIDAAEVILSLAPETNGQVAVKAWSALGEFTGLDHTHLAKPKEEEKIRFRDVQAQPRKIISSPTWSGLEDEHVSYNAGYTNVHEYIPWRTVTGRQQFYQDHEWMRDFGETMCLYKPPINLKTVKPMMNKQPNGNTEIALNWITPHQKWGIHSTYSDNLLMLTLSRGGPIVWISEPDAQRAGIVDNDWIEVFNVNGAIAARAVVSQRVPEGMSMMYHAQERIVNVPGSEVTKTRGGIHNSVTRAVMKPTHMIGGYAQQAYGFNYYGTVGCNRDEFVIVRKMAKVDWLDDDSVEQNADEFNNFGAEG*
>MP0780_megahit_174903_4530-6599
MRDTAAVTETHCPYCSLQCGMTLAPAGRGRVEVRPRESFPVNEGALCRKGWTATGLLGHRERLTTPMVRDRATGEWSSASWDQALDLVAERLRAVQAEHGPDGVAVFGGGGLTNEKAYQLGKFARVALGTSQIDYNGRWCMSSAASASTRAFGVDRGLPFPLADVEHADVVVLVGSNLAETMPPAARHLDRCRDNGGSIVVIDPRRTATADRADLVLQPVPGTDLALALGLLHLLIAGGHVDETYVAARTTGFEAVRDAAAAWWPERVERVTGVSVTELRVLAALLATHERVMVLTARGAEQHAQGSDTVLAWIDVALALGMPGRQYAGYGCLTGQGNGQGGREHGQKADQLPGYRMIDDPAARAHVAAVWGVEPDSLPGRGRSAYELLDALGTPDGPRAMLVHGSNIVVSAPRATHVQERLESLDLLVVCDLVMSETAALADVVLPVTQWAEETGTMTNLEGRVILRQQARPVPDGVRSDLDVIAGLAERLGSPIAFSTDPEEVFAELGRASAGGKADYAGITYDRIRDEQGVFWPCPTPDHPGTPRLFADSFATPDGRARFHAVEHRGPAEVVDADFPVHLTTGRVLAQYQSGAQTRRIGDLPDDGAFAEMHPLLASRLGVADGMPVTVTTRRGEMRIPARVTTTIRPDTVFVPFHWLGVNRLVNDALDPASRMPEFKVCAARVVAA*
>MP0780_megahit_176294_14399-16576
MGLLADSPIPSGFTGTRLGVCNLCEAICGLRVTFTDGEVTGIRGNPEDPLSRGHVCPKGVSLADVHADPDRLRRPVRRVGTGEDARWEEMEWDEALDLVADRLAATSREHGRDAVGVYLGNPNAHSLGSATHGTAFVRSLSTRNRFSASSVDQVPHQFLAWQMFGHQLLLPVPDIDRTDLFLVIGANPMASNGSLMTVPDFPNRVRALHERGGRMVVVDPRRTETAKVADEHLFVRPGSDAALLLALVHVLLREDLVTAPAYVDHLGDLPGLVADFTPELAERVSGVPATDVERLARELAAADRAAVYGRLGVSTHGFGSICQWAVTLLNVLTGNLDREGGVMFPEPAIDTVGRRIVSPGHHDVWRSRVRGLPEFAGELPVSALREEIETPGEGQIRAMVTIAGNPVLSTPDGRRLADALDTLDFMVAIDIYLNETTRHADVVLPVTTALERDQYDLVFHGLAVRNTARFTPALLPKEKGTRHDWEVFGALARRLSARLGKKPPLRARLQQRARMTASPRLLLPLLLRGNRYGLTWRALRRHPEGVDLGPLRPCLPERLQTPDKRVDLTPTLVVDDLARLRASLESTPTTAGDELLLIGRRHARDCNSWLHNTDRLTRGRPRHQLLAHPDDLSARGLADGDVVTVSSRVGSVEVECAASEDLMPGVVSLPHGYGHALPGVRLSHATTVPGVSINDLTDPERLDVSGNAALNGTPVRLSPAAAPAG*
>MP0784_megahit_36363_3-899
SETKPYRSWEDLARKKWTWDSITHSTHGTNCTGQCAFNVYVKNGVVWREEQQGEYGASSDAPDYGPRGCQKGLRHSKYMYGKQRILYPLKRVGERGQGKWERISWDQAMLEVADKFLDYNIEFGPESVTCGLGTQMIMKRASYASLLRFANISGVQMPEAFAGVGDLFTGAQITLGHVTLGNTMAEIYKSKCCLIWFCNPAVTRIPDAHFFWEAKYNGTEVISISPDFNASAMHASKWLNPKPGSDIALAMAMVHTILKDRSFDTEYIKEQSDLPFLVRADNLKYLRETDFDTPEARDN
>MP0784_megahit_49601_3-1064
HAILPYSYLGNQGLVHGLNGGDAFFNKMGATVCERTFCGEGSCTAWLLTVGPTAGVDPESFIHSKYIILWGCNSVSTNVHHWHIVKDAQKQGAKVVVIDPYKSKTAKEADWHIAPKPGTDGALAMAMMHVIIEEGLQDKDYIDNYTVGFEALSERAKTRTPEWAASITGVAAEDIRQLAREFASTQPAAIRLGVAVERNYGGGQAIRAITCLPALTGAWRHVGGGALQFPVWEHPYKFDVISRPDLIPEGTPVVNAIQLGRALTGELGLDTPIKSMMCWNANPVTQAAETDKIVEGLMREDLFVVSAEHFLSDTASYADIVLPASMGAEMEDMVLSWGHLYLTYNEKCVDSPGE
>MP0784_megahit_75755_2-598
HMVPFVEEAKKRGAKIVCIDPRETRTSVLCDWHIQPKPGTDAALALGMMHVIVKKNKHDKAFLKKYTRGHEEFLKKILPKYTPEKVARITGIKKEAIIKLATEYSSTKKSYIRPNYGLNRHRNGGMMVRAIMLLPAITGAWRNKSSGVFVGSIEEMWNVDLNKLQKPALLKKREPRSINMVQIGNALNDKKLNPPIKAL
>MP0784_megahit_76794_224-1528
MASVLKTTHHGGCPHDCPDTCSMVYEVENGQLTSVKGNKEHPMTRGGLCVKLKDYEKRHYHPDRLLYPMRRTGPKGSGQFERISWDEALDEITSRWKAIIAEHGPHAILPYSYLGNQGLVHGLNGGDAFFNKMGATVCERTFCGEGSCTAWLLTVGPTAGVDPESFIHSKYIVIWGCNSVSTNIHHWHIVKDAQKNGAKVVVIDPYKSKTAKEADWHIAPKPGTDGALAMAMMHVIIEEGLQDQDYIDNYTVGFDALAHRAKTRTPEWAATITGIAADDIRQFAREFATSQPAAIRLGVAVERNYGGGQAIRAITCLPALTGAWRHVGGGALQFPVWEHPYKFDVISRPDLIPEGTPVVNAIQLGRALTGELGLDTPIKSMMCWNANPVTQAAETDKIVHGLMREDLFLVSAEHFLSDTASYADIVLPASMGAEM
>MP0784_megahit_78437_3-1388
ARDNLFYLWDEATNALVEAPGTGTPTAPPGTPEHLIKLPSIELAGIDPAIEGEWTVETKEGPIRVTTVFELTKRRAAQHTPEMAQEITGIHADIIRQVARKFASAKPSMIYAGYRASKYLHGDLLQRALFLLLCITGNTGKEGGGLTITNLAKDDAVFPFALSNPAAAFRVATLSRWDYVHADMKELNRDAFGAELAEEMDKYFQESVDRGWFPDYSKVPWKMAMFSGTNAAAWRSSGKRWRETAFSKLETIVSFATDMGITSMYSDYVLPIAHHYERHDFHLEPRTPYMQVIDKAVEPLGESVDDWTAYKRLAEAISKKAIERDIQPIDDNVIGVPIKRDFKKFLDDYTKNGSIKSVKDVIQFLLDNSSGIQSVSYDELAEKGFLRNKGSETTVHSKESPYYSDIWESVHEKRGYKTLTHRQQFYIDHEWFFEFDEVLPKHKDALVNEGYPMKMIMGHARH
>MP0784_megahit_84042_3-1112
LADMESPDVIFCIGTNMTECHPVAATRITKGVAAGAKLIVVDPRHIELAKRADLYLPIRVGSDTALLLAMAHVIAREGLVNQSFTAERTTGLEEFIEHVRDFSPEWAAEICEVPAGDIEAAARIYGLAERGAIYYTLGITEHICGVDNVKSLCNLALITGHIGREGTGINPMRGQNNIQGAGDCGAIPNNYPGFQAVDDPAHQEKFERLWGTKIDLERGMTKVTALERCGESVFGMMINGENTLLSDPDRAHCQHALESLDHLIVIDLFLTETAKLAHVVLPATAWAETDGVCTNTERRVQRLRAAVPAQGEAMPDWWIVSQIAKRLGFEGFEYESAEDVFNELCQVSPLYNGLDWDRIENSEYHWPVPT
>MP0784_megahit_90162_3231-7013
MSHFIDRLNFFRKAREPFANEHGELRSESRDWEDSYRARWQHDKVVRSTHGVNCTGSCSWKIYVKNGLVTWETQQTDYPRTRPDLPNHEPRGCPRGASYSWYLYSANRLKYPLIRKPLLALWREALKANPDPVDAWASIVEDPAKTKQYKRARGMGGFVRGNWDELNELVAASNVYTAKQYGPDRIIGFSPIPAMSMVSYAAGSRYLSLIGGVCMSFYDWYCDLPPASPMTWGEQTDVPESADWYNSGYIIAWGSNVPQTRTPDAHFFTEVRYKGTKTVSITPDYAEVSKLTDEWLSAKQGTDAALAMAMGHVILKEFHLDNPSAYFTDYVRRYTDMPFLVELEAREDGSFAPGRQLRASDFDAALGQESNPEWKTVAWDETRDQLVVPRGSIGFRWGETGDEVGKWNLESLDAAGTEIKPLLSLANHHDSVARVAFPYFGGIEHEHFEHVKGAGVGAADDLLFHNLPAKRLKRADGSEMLAVTVFDLMCANYGIDRGFVGDGEDDGATSFDQVRPYTPAWQEKITGVSAEQCTRIAREFADNANKTNGRSMIIVGAGMNHWYHMDMNYRGLINMLVMCGCIGQSGGGWAHYVGQEKLRPQTGWTPLAFGLDWQRPPRHMNSTSFFYNHSSQWRYEKLEIKEILSPLAKAEDYPGSLIDFNVRAERMGWLPSAPQLDANPLRLAKKAEAAGMSTADYAVQQLKSGELRFAAEDPDAPENFPRNMFIWRSNLLGSSGKGHEYMLKYLLGTRHGIQGKDLGDFGGQKPEEVKWHEEAPEGKLDLLVTLDFRMSTTCLYSDIVLPTATWYEKDDLNTSDMHPFIHPLTAATDPAWESRSDWDIYKGIAKSFSKVCVGHLGEETDLVTLPMQHDSPGELAQPQVLDWKKGECAPIPGKTMPSLIEVKRNYPETYERFTSVGPLLESIGNGGKGIAWNTDAEVELLGKLNHRKLDGPHKGRPLIDSAIDAAEMILTLAPETNGAVAVKAWEALSKITGRDHTHLATPKQEEKIRFRDVVAQPRKIISSPTWSGLEDEHVSYNAGYTNVHELIPWRTVSGRQQFYQDHAWMRAFGESLLVYRPPIDTKAAKGFTLPADNGFKSKALNFLTPHQKWGIHSTYSDNLLMLTLNRGGPVVWLSETDAAEIDIEDNDWIEVYNANGSIAARAVVSQRVKAGMVMMYHAQERNVNVPGSEVTGTRGGIHNSVTRVCPKPTHMIGGYAQLSYSFNYYGTVGSNRDEFVLVRKMKHVDWLDGEGNDSVQEAVK*
>MP0784_megahit_107717_3-407
MIKLSRRNFLKGTTASGIGLALQYAVAPKVLANDTYRGFEDLYRKKWTWDKVVRGTHGTNCAGTCAFNVFVKNGVVWREEQQGEYEQIGDAPDFGPRGCQKGLRHHKYMYGNQRILYPLKRIGKRGEGKWQRISW
>MP0784_megahit_111956_1-2256
MAVKMASFASLHRFANITGVTVPEFFSGVGDLPTGSYMTLGQVYTGDTFASVYKSKCVLIWMSNPAATRIPDAHFFWEARYNGTQVIAISPEFTPTAMHASLWLNPKPGTDSALAMAMVEVILKEKLYQEAYIKEQSDLPLLVRTDTKEFLRREHLSLYGLLAVEDNVYYMWDEATDKIVQAPGTGRAIKPTGRDRRKHGTLELGNIEPTLEGRWNIKTLDGEIEVTTVFELLKEQCRDFTPEKATEITGVNAQVIRETARIFATANPSMIYAGYASCKWLHGDLLQRAMLLLLALTGSTGKEGGGLQVANAPISRGMNQFGFSGIGPAFRLISGTTWDYDHGNMKELTRKIYGKKLADTYDRYYQKSISEDWFPDYSKHGWKMGIFAGNNGANWRASNNSWRKNAFDELQTIVSLAPDMGVTSLHSDYVLPIAHHYERNDLMLQSRVPYLQVLNEAVAPLGESVDDWEANRRLAEAISRRATERGIPPIKDVVDGRTVRRDYKKTLELYTMEGRVQNSKDVAQFIINTSHGIPKITFEELSVKGIVKVNGVDNTAWDNEESPYHTEIVKSVVDKHPYETFTGRQQFYIDHEWFIEFGETLPTYKEPLSIEGYPLRMMMGHARHGIHSMWRDDSFLLSLQRGEPDIYVNPDDAEERGVKDDDMIRVFNSAGEFFAMAHVSSGIQPGMLFMYHGWDPKMFKHGKNFGEVIPTAGLIKPTSMAGDYGHLGYQPLAFAPNQTYKDFTCNFERSA*
>MP0784_megahit_119924_3033-5468
MSENCHYPDLGNRTGNLGTLAYENVRDVCELGPGNLNKDNGVSKTERDRLTSTHWGTYNVDVEHGRVVGIRPFSQDPDPSPIGPGIVDVLDGPTRITAPMVRKSWLEGGPGTAGHLRGHDSFVQVSWDEVDRLVASELARVIEEHGNQAIYAGSYGWASAGRFHHAQGQLKRFLNCIGGFTGSRNTYSFAAAEVVVPHVIGDFRGPLESATSWESIAKHCELFVAFGGIPLKNGQISQGGVGAHVQKAGVTAAAEAGVQFVSISPLKDDMAPNARAQWIAPRPSTDAALMLGLAFVLLDEDLLDQPFLDGYTTGFGKFAAYLRGQEDGIAKTPEWAADICDIPADTIRDLARRMASQRCMISVSWSLTRQDHGEQPYWAAITLAAMLGQIGLPGTGFGFGYSAMNNVGLQRRYIDYASMPQGVNPVSSFIPVARVTDMLENPNGRFDYDGQQMLYPDVRLVWWAGGNPFHHHQDLNRMRQAWARPETVIANEWCWNSLARHADIVLPCTTPLERSDIALTPKDPFQVVMDQAIDPVGQAKSDHDILRGIAARMGVEEAFTENRSPEDWQRWLYDISRQSAAREGVSLPDWESFQRDGVFRVPDPDHDTVMLEDFRRDPVKHPLQTPSGKIEIFSQTIAGFGYDDCPGHPTWMEPLEWLGNAHSYPLHMISNQPRNKLHSQLDHGAVSQADREAGWEPCLMNRADATARGLHEGQVVRIFNDRGSCYARVHLSDDIMHGVVQIATGAWYDPSDDSCRNGNPNVLTVDKGTSRLAQGPIAHTCLVDVEPAGADIKPSQIYTPPNVIERDKIDA*
>MP0784_megahit_135880_207-605
ARHGIHSMWRDDSFLLSLQRGEPDIYVNPKDAEKKGVVDGDLIQIFNKTGSFICQAHLTSGVGQNMLYMYHGWDPMMFKNRQNFGAVVQTAGLIKPTSLAGDYGQLGWKPFAYEPNHTFHDYTCDFEKYQGV*
>MP0784_megahit_156412_5958-7550
MEETDVILQWGSNARAAHPIFFHHVLQGLRNGARLWVVDPRRSSSAKFADAWLGLNVGTDIALAHGVAREIIAAGLVNREFVDRATTGFEEFAAYIDDWTLEHTEEVTGIPASAIREMAHAYATAPTAQILWTLGITEHHTGVDNVLSLCNLSLLTGHVGRWGSGLCPLRGQNNVQGGGDMGALPNKLPGFQDVEDDEARARFEAVYGTTIPAQNGWNLTEMFEAMGRDELKALWIIGENPADSEADVSHARALLGKLDVMVVQDVFMTRTAEMADVVLPAALGWAESDGTVTNSERRVQRTRAAVPPPGQARQEIDIIADLAERMGATDWGRPTAEELWEELRTLSPMHTGMSWERLEAEGGIQWPCPEEGHPGSPFLHGRLWEDPVGGRPAPFSCVPWKPPIDELTDEFPLRLTTGRALDSYNTGVQTDKYNSPIRSGEALDLSAADAAALGVVAGERVSVSSRRGTIEMTVAIDASLQVGLAFTTFHFPELADVNQLTCDAYDPKSGTAEFKAAAIRVDKLGSLVDA*
>MP0784_megahit_165867_1-1317
NLEASIKDGKVVSIATPKETEVNAGHTCIKGRYAFGFYDHKDRLRSPLIKRNGKFQEASWDEAYDYIKNKLNKIIKENGPDAVAGISSARCTNEENYVFQKMIRATIGTNNIDCCARICHSPTAWGMQQTFGTGAATNSTEDIYHADLFLVIGANPTNAHPVTGAKIKQQVMKGKKLIVLDPITTEVAKLADYHIKLRPGTNVAVLNMMLYFIVKSKLHKEDFILSRTEGFENFLKQIEKLDIDQLAKVAGVDKQQVKEAAIAYATAKNSMEFHGLGVTEQEQGSKTVMLIADLAMITGNIGRRGVGVNPLRGQNNVQGAADMGCQPHQGAGYFPVDDKKNQDFYTEKYGAVHPTKAGLKIPQIFDAAISREIKAVWIIGEDVVQTDPNSAHVAKAMNALDLLVVQEIFMSETAKHADVVLPGTTFLEKDGTFTNTERR
>MP0784_megahit_170001_1-1125
PAVNHPVAATFFKQAAKRGTEIIILDPRGQSLDAYASMSVRFTPGADVSLFNALLHVIIAEGLYNQAYIDAHTEGFEALKQSVAHSTPDAMSALCGVAPDTIREVARRYANAEKAMIFWGMGISQHTHGTDNARCLISLALACGHTGRPGTGLHPLRGQNNVQGASDAGLIPMVLPDYQPVGDSQLRAAFEELWNTPLSDEPGLTVVEVMNAIHAGEVRGMYIVGENPAMSDPDLTHARAALGKLEHLVVQDLFITETAQFADVILPASAWPEKDGTVTNTNRQVQLGRAALPLPGEAKPDWWIIQEIANRFGLGWRYQHPQDVFAEMQQGMHSFNHISWERLARENSVTYPCPAEDAPGQDVVFSDAFPRAGGL
>MP0784_megahit_198833_24473-27307
MNQETFTLTLDGAAVTAYPGDTLWQVAKRAGETIPHLCFKDAEGYRADGNCRACMVEVQGERALVASCLREAKPGMVVHSATSERSRVAREGVLEMLAVDQPPREQSPDASSHFWAMADQLAIDVGEVSERLPKRSERTTPTVHHVAERESAVVKDRSHSAMAVNLDACIECNLCVRACREVQVNDVIGLAHRGSASKIVFDFDDPMGDSTCVACGECVQACPTGALMPATLVDEHGVGDSVATDKQVDSVCPYCGVGCQLTYHLKNDEIVYVEGRNGPSNHNRLCVKGRFGFDYPRHPSRLTTPLIRREGVAKGLDPDFDPAQPLTHFREASWEEALEFAATGLITLKAEQGPQALAGFGSAKCSNEEAWLFQKLIRTGFGTNNVDHCTRLCHASSVAALMECLGSGAVTASFMQAANADVVILTGCNPAVNHPVAATFFKQVAKRGTQFIIIDPRGQALDAYAHLSVRFKPGADVALFNALLNVIVTEGLYDETYIAEHTEGFDALKAHVVDMTPEAMSAQCGVEAETIREVARLYANAERAMIFWGMGISQHTHGTDNARCLISLALACGHTGRPGTGLHPLRGQNNVQGASDAGMIPMVMPDYQPVGDDQLRSAFEELWNTPLDNQPGLTVVEIMDAIHAGTIRGMYILGENPAMSDPDLTHAREALGKLEHLVVQDLFVTETAQFADVILPASAWPEKDGSVTNTNRQVQLGRAAMPLPGDARPDWWIIQQLANRFGLGWHYQHPSEVFAEMKQGMASLDHISWERLEREQSVTYPCPSDDAPGQDVVFGDAFPREGGKAKFAATRPIPPDEPVDDDYPTVLTTGRQLEHWHTGSMTRRAKVLDELEPEAVASLSINEMQRLKLAPGDRLTITTRRGRITLAARVDPGMPDGMVFIPFAYAEAAANLLTNPALDPDGKIPEFKYAACRLAAVEKEEVTS*
>MP0784_megahit_202587_43956-47732
MSHFLDRLQFFKRNEEPFSNGHGVTTNENRGWEDGYRRRWQHDKVVRSTHGVNCTGSCSWKIYVKDGLVTWETQQTDYPRTRPDLPNHEPRGCPRGASYSWYIYSANRLKHPKIRKRLVKLWRAAKAQYKDPVEAWRSIVEDPAKAKEYKQQRGLGGFVRAKWNEANEIIAAANVYTAKTYGPDRISGFSPIPAMSMVSYAAGARYLSLIGGNCLSFYDWYCDLPPASPQIWGEQTDVPESADWYNSNYIICWGSNVPQTRTPDAHFLTEVRYKGTKVIGITPDYSEVAKLTDQWLAPKQGTDAALAMAFGHVILKEFHVEKPSAYFADYVKRYTDFPVLVMLDKAEDGSLHQGRFLRASDLDGQLGQDNNPEWKTISINDKDGELVSPTGSVGYRWGEKGKWNITQTDGKSGDELDLRVSLKGSHDELVSVAFPYFGGAEHEFGYFQNTEHDDVLQRKVPAKKIKLADGSEAYVATVFDLTLANYGVDNGYDDPNVASSYDQDIPYTPAWQEQITGVPRADVIKVAREFASNADKTKGRSMVIVGAGMNHWYHMDMNYRGLINMLMMCGCIGQSGGGWAHYVGQEKLRPQTGWQPLAFGLDWQRPPRHMNGTSFFYNHSSQWRYEKLEMTEVISPMANKDKWSGSIIDFNSRAERMGWLPSAPQLGMNPLQLCRDAEAAGKSPQDYAVEQLKSGELNFACLEPENPQNYPRNLFIWRSNLLGSSGKGHEYMLRHLLGTKHGLMGKDLGEDGGKKPEDIKWVDEAAEGKVDLLVTLDFRMSTTCLYSDIVLPTATWYEKDDLNTSDMHPFIHPLSAAVDPVWESRSDWDIFKGIAKQFSKTAVGHLGVEKDLVTLPILHDTPAEIAQPFGVKHWWKGECDLIPGKTAPNMIVVERDYPNTYARFTSVGPLLEKLGNGGKGINWNTDAEVEFLGQLNRRHVEEGANKGRPKIETAIDAAEVILSLAPETNGQVAVKAWSALGEFTGLDHTHLAKPKEEEKIRFRDVQAQPRKIISSPTWSGLEDEHVSYNAGYTNVHEYIPWRTVTGRQQFYQDHEWMRDFGETMCLYKPPINLKTVKPMMNKQPNGNTEIALNWITPHQKWGIHSTYSDNLLMLTLSRGGPIVWISEPDAQRAGIVDNDWIEVFNVNGAIAARAVVSQRVPEGMSMMYHAQERIVNVPGSEVTKTRGGIHNSVTRAVMKPTHMIGGYAQQAYGFNYYGTVGCNRDEFVIVRKMAKVDWLDDDSVEQNADEFNNFGAEG*
>MP0784_megahit_208759_21016-23124
MSVGTALPLASDGATSRGAAGGTRTHCPYCSLQCGMTLVGQRRTTVEPWTEFPVNEGALCRKGWSATGLLGHRERLTTPMVRDRSTGEWSGVTWDEALDLVARRLREVQAGHGPDAVAVFGGGGLTNEKAYQLGKFARVALGTSQIDYNGRWCMSSAASASTRAFGIDRGLPFPLADVEQADVVVLVGSNLAETMPPAARHLDRARENGAQVVVIDPRRTATAERADVVLQPVPGTDLALALGVLHLLIAGGHVDEAYVAGRTTGFEAVRESAAAWWPERVERVTGVAASELRALADLLADRERVMVLTARGAEQHAQGSDTVLAWIDVALALGMPGRQYAGYGCLTGQGNGQGGREHGQKADQLPGYRMIDDPAARAHVAAVWGVEPDSLPGRGRSAYELLDALGTPGGPRAMLVHGSNIVVSAPRATHVQERLEALDLLVVCDLVMSETAALADVVLPVTQWAEETGTMTNLEGRVILRQQARPAPEGVRSDLDVIAGLAARLGSPIDFSTDPEEVFAELGRASAGGKADYAGITYDRIRAEHGVFWPCPSPGHPGTPRLFADSFATPDGRARFHAVDHRGPAEVVDADYPVHLTTGRVLAQYQSGAQTRRIADLPDDGAFAEMHPLLAGRLGVADGMPVTVRTRRGEIRVPARVTTTIRPDTVFVPFHWLGVNRLVNDALDPASRMPEFKVCAARVEAA*
>MP0784_megahit_215518_3-1130
FGSAKCTNEEAYLFQKIIRQGFGHNNVDHCTRLCHASSVAALMENVGSGAVTATFNQIENADVAIVIGANPTENHPVAATFFKQFAKRGGKLIVMDPRGQALKRHASHMLQFRPGTDVSMLNAIMHVIVEEKLYDQQYIEAYTENWEIEKAHLKTFTPEKMSKICGIDAEVLRDVARTFAGANAAMIFWGMGISQHIHGTDNSRCLISLALMTGQIGRPGAGLHPLRGQNNVQGASDAGLIPMFLPDYQPVSDDGVRSAFTEVWQSSDFSDKKGLTVTEIMDAVHDGDIRSLYVLGENPAMSDPDVEHARAALAKLDHLVVQDIFLTETACFADVILPASAFAEKSGTVTNTNRQVQMGRPAVPPPGDAKEDWWIE
>MP0786_megahit_33165_1-1356
NVVTTQVHLMPFLDEARKKGARMIVIDPYRNRTARVADQWLGIRPGTDAALALALMHILERDGLLNRDFIERRTTGFKRLSREVLPRFEPARAAKLTGLAEEDIESLARELAGASAPLIKVGIGIGRSTRGGGAVRAICSLAGFTGSYEALGGGVQYDTGSEFQLELDSINRPDWLEGEPRSLNMTDIGPALCDWQDPPIRFLYVHGTNPAATAPLQAQVHAGLAREDLFTVVHERFLTDTARYADIVLPAPTFAEYADLYKAYGHLYLQYAEPAIAPLGESRCNLEVVQALAKELGYDDPWFNLNTREHARALLGGSHPNLKGLDTESILAGEITRLNIPRKTCGFGERFETPSGKLEFYSSELEAQGLAPLVDYAEPEEEEDLERYPLRLITPPAHSFLNSSFGNLEKARRREGGGPFLMIHPDDAGELVDGDLVEISNRQGSVRLSARV
>MP0786_megahit_34550_510-2039
RMRSAVVERGAKLIVINPRRIDMCDYADIWLRPRPGTDVALLNGMAHVILENGLADENFIKNRTEGFDDWSDIVTKYTPEYVESITGVNEADIMEAARMYAAPPFSGSCLIWGMGITQHTMGTANAHGLLNLAFATGQLGKPGSGISPLRGQNNVQGCGDAGCLPNAFPGYQTINADSVEKFSTAWGGNPLPDKAGLVVTDMVREIDNGRIKAMYITGENPLLSEPDLNHAEESFKKLELLIVQDIFLHETAQIADVVLPACSFAEKDGTFTNSERRVQRVREAIKPVGSSRPDWEIICDLAQRISVKKSLGLGDQFEYKDVSEIWDEMSSLTPMIAGITYDRLEGGGIQWPCPDLDHPGTRFLYEYDFPRGSRAKFVGFDQGPASDELPTDRFPLILNTGRILYHWHGGTITKRAEGLLARAPELLISISAEDGEKYQVNDEEWITVKSRRGTMEGRVSYSDKMRSGEIFVPFVKLQEHAANFLTNAALDPDSKIPEYKVCAVRLEKN*
>MP0786_megahit_39928_1-747
RGDKGNGTFEPIGWDDALDEVAEALLRAEQVHGAETVWPYFYAGTMGFVMRDGINRLRHAKGYSGQYSTICTTLSFNGFMAGTGRLAGSDPREMARSDLVVIWGSNAASTQINVMTHVLKARRDRGAKIVVIDTYRNGTAKQADLFVCVRPGTDGALACGVMHVLFRDGHADRDYLAEYTDCPDALEAHLQSKTPAWASAITGVPVETIEELARMIGTTARTFLRLGYGFTRQRNGAFNMHAALSVAAV
>MP0786_megahit_40720_3-1121
YIEQYTVGFDELGVHAKKYTPEWAAALTGLKVDRIIGLARQYATTKPAMLVIGGSSLHKGSNSWTAARAISCLPAVTGNFGKLGGGIGPRHGSTSHGRGMGNITAINRRKPGTYIPNQMGDVVRALNDGKIQVLMLPGCNILSSFPDTGTLMKGLEKVGLIISTDLFMSETIHRVADVVLPSTSWLEEIGCKATNTHLYLMDKVLDPPGETRPLYEILKGLAERLGIEEFYPWSSHENAINAVLDHPATGHASISSLRANNGNVPLNISHVSYPTHEYHTPSGKIEFFSAQAEAAGLPALPEPAMSIDENYPLTLCQGRTLTQFHSFYNQGQALPSLAKHNAGPVLWMSPEDAAKRNLRDGDTISIFNDRGKF
>MP0786_megahit_53917_289-999
MLKSKFKTINVTCPHDCPDTCSLSVTVDTAMKKAVALKGDASHPITKGFLCNKVNHYLDLVYNENRVLYPHIRIGPKGKKGKLKRVSWDYALKLISKKLKNVEKQYGGEAIQPYSYSGTLGMLGYWGMSERFWNKMGAARLGRTICIAAASTAGIYTYGAACGPAIDEVPNNEYIILWGTNIVSTHVHMVPFVEEAKKRGAKIVCIDPRETRTSVLCDWHIQPKPGTDAALALGMMH
>MP0786_megahit_57838_2-1465
VKLWRAAKAQYKDPVEAWRSIVEDPAKAKEYKQQRGLGGFVRAKWNEANEIIAAANVYTAKTYGPDRISGFSPIPAMSMVSYAAGARYLSLIGGNCLSFYDWYCDLPPASPQIWGEQTDVPESADWYNSNYIICWGSNVPQTRTPDAHFLTEVRYKGTKVIGITPDYSEVAKLTDQWLAPKQGTDAALAMAFGHVILKEFHVEKPSAYFADYVKRYTDFPVLVMLDKAEDGSLHQGRFLRASDLDGQLGQDNNPEWKTISINDKDGELVSPTGSVGYRWGEKGKWNITQTDGKSGDELDLRVSLKGSHDELVSVAFPYFGGAEHEFGYFQNTEHDDVLQRKVPAKKIKLADGSEAYVATVFDLTLANYGVDNGYDDPNVASSYDQDIPYTPAWQEQITGVPRADVIKVAREFASNADKTKGRSMVIVGAGMNHWYHMDMNYRGLINMLMMCGCIGQSGGGWAHYVGQEKLRPQTGWQPLAFGLDWQRP
>MP0786_megahit_60142_2-760
QMTRIAAESGPESVAFALTTPSGTAISDSLQWVERLLRVFGSSNNCYGTEICNWHKDHATEYTYGVGIGRPDLDRAGCILLWGHNPNASWLAQAQRVSEARRRGASIVVVDPRRAGPAIKADQWLQIRPGTDGALALGMAWVMLSESGYDHDFVHRWTNAPLLIHESEGRLLTASDIGAPEGADRYVGWDQGRSAPVVMAANPAQQVKTDWLLTGEVTVDGPRGAIVCRPVFDHYYALCADWTPERTAEVTGV
>MP0786_megahit_129764_3-1748
LRRVPGSRKGEARFEPITWEEAIAEIAERLTEAIGRHGPETVLPYSFAGTQGLVQMGVMSQRFFDAMGATRVHRHLCGVTAWLGAADVHGVPLGMDPEDLRHSRTILLWGTNTLVTNRHLWPTIEAARAEGAVVVVVDPVRTTTAERADRHVQLRPGSDVALVLGMLHVIDRDGLVDRAFLEDHTSGWDELLADARRVDLDATATITGIDVATIEWLATTFATRRPAAVRVLVGLEHRQHGQEAHRALAMLPAVTGAWRERGGGLCRSTQQYFDSVLVDPVPRRTDGRPPRVFNMAALGEVLTDTDLDPPITALIVHNCNPATITPDQNRVLAGLARDDLFTVVMEQAMTDTARYADLVLPATTQVEHLDLMNAWGHMYLSLNRPAIAPVGEALPNTEVFRRLAVAMGLDGPGLADDDETMVRQLLDSDHPWLDGIDLESLEVEGWVRLNVPEGFNPPMDGATTTPDGRLALGHLEYRPGDETPDGDAGLAARFPLGLLTRKQHVKFLNSHYGGFADHLPAEGEPRLDVHPDDADPRGIADGDRVRVFNDRGSVELRAAVVDRVQPGLVTMPFGWWSTTTSD
>MP0786_megahit_165772_3-1430
SVARDKNSKFWIWADKLNVDKSRFPKKTSLPEPDTSHSAMEVNLDACIHCNLCVRACREVQVNDVIGMANRGSNAKIVFDFDDPMGDSTCVACGECVQACPTGALMPASVMNEKHISDTKVDKKVESLCPYCGVGCQVEYNIKNDEIAWIDGKDGPSNHNRLCVKGRFGYDYITNPERLKEPLIRKSNIKKDPKKIFDPKYPLKYFRKASWEEALDYAASGLRKVRDFHGGNSLAGFGSAKGSNEEAYLFQKLVRTGFGTNNVDHCTRLCHASSVVALLETIGSGAVSNPFYDCENSEVIIIIGANPTENHPVAATFFKNAAKNGSKLIVIDPRKSSLNKYAFESLNFRPGTDVALLNSIMNVIVKEKLYDQQYIKGFTEGFKDLKNNIKNFSPEKMEKVTGVKVETIKKVARTYAKAKSAIIFWGMGISQHVHGTDNARALIALSLMCGQIGRPGTGLHPLRGQNNVQGASDAGL
>MP0786_megahit_166650_3-1178
YGNQADAAWNPRMCLRGMTYPRRAYGPYRNKYPMIRVGWKQWADDGFPYLDKENREKYKMTSRGTDEFVRMTWDQTFTYLAKGHVAVAKAYSGARGAQRLKNEGYQPEMIEAMGGSGPRTFKYRGGMGLLGVVGKYGVYRLANQVALLDSIIRGRGPGKVLGGRAWSNYTWHGDQAPGHSWTHGMQTSDIDFADHRYAKMTIQWGKNLIENKMPEAHWYTEIMERGGTLVSIAPEYNPPATKADYWVPVRAGLSDISLFLGVAKIIMDEGLVDIDYVKDYTDMPLLVRTDTLVRLHPDDFIPGYKAQSLPKDGFTTKWMKNFNRSMMPDYTVWDANTDKPVAITREDIGAKMRKKNIDPVLDGVFDIKLVSGKTISVMPLYEMYKVHLKDYD
>MP0786_megahit_167690_3-791
RDLYGNQADAAWNPRMCLRGMTYPRRAYGPYRNKYPMIRVGWKQWADDGFPYLDKENREKYKMTSRGTDEFVRMTWDQTFTYLAKGHIAVAKAYSGVRGAQRLKNEGYQPEMIEAMGGSGPRTFKYRGGMGLLGVVGKYGVYRLANNMALLDSIIRGRGPGKVLGGRAWSNYTWHGDQAPGHSWTHGMQTSDIDFADHRYAKMTIQWGKNLIENKMPEAHWYTEIMERGGTLVAIAPEYNPPATKADYWVPVRAGLSDISLFL
>MP0786_megahit_178623_3817-5877
MIHTSACPHDCPSTCALEVEKIDSHHIGKVRGAPENSYTAGVICSKVARYRERIHHPDRLTQPLRRRGDKGSGEFEPITWNDALDETAEALLTAEQRHGSESIWPYFYAGTMGLVMRDGIHRLRHAKRYSGQHSTICVTLAWNGFIAGTGRLAGADPREMAASDLVVIWGTNAASTQINVMTHALKAQRERRAKIVVIDTYRNTTAKQADLFLCVRPGTDGALACAVMHVLFRDGYANWDYLNRYTDCPRELEAHLKSRTPAWAENVSGVPASKIEEFASLVGKTPRSFFRLGYGFSRQRNGAANMHAALCIPAVTGAWLHEGGGAFHNNGAIYHWNKTMIEGLDVQDPDIRVLDQSRIGAVLTGDKEALCGGGPVTALFIQNTNPMSVAPDLNQVHKGFARKDLFVCVHEQFMTETASVADIVLPATMFLEHDDVYAGGGHQHIILGPKIIEPPEGCRSNHQLVCALAKRLGITHPGFDMSARELIDWTLQESGWGTLQNLEQERWIDCQPSFAESHYVDGFAHANGKFHFAPDWQALKPRGFGPAGRTPPALPDHWSIIEEATDELPFRLVTAPARHYLNSTFNETSTSIRRERRPSVMLHPQDASMLGVEEGDTVRLGNGRGEVRVHAECFDGLQRGVAIVESIWPNHAFIDGKGINVLTGADPVAPVGGAAFHDNRIWIQPV*
>MP0786_megahit_186593_262-2067
ALEYSAGGLRRIRDEHGGNALAGFGSAKGSNEEAYLFQKLVRTGFGTNNVDHCTRLCHASSVAALLEGIGSGAVSNQVADVANAEVIVVIGANPTSNHPVAATFMKNAARSNASLVIIDPRRTDLSRHAHHFLQFRPDTDVALLNAMIYTIIEEDLVDQSYVNQYTEDFEKIRENIAGYSPEAMAPLCGIDAAKIREVARLYGSSRHSMIFWGMGISQHIHGTDNARALIALALMTGNVGRPGTGLHPLRGQNNVQGASDAGLIPMMLPDYQRVDDRDARAWFEQYWRVNLDEHPGLTVVEIMNAALDGEVRGMYVMGENPAMSDPDLNHSRQALASLEHLVVQDLFLTETAAYADVVLPASAFPEKTGTFSNTDRRVQMGRKALDLPGEAREDLWIIQEIAKRLGLEWTYGDVSEVYEEMRGAMPSIGGMSWDRIERESSVTYPCQDENDPGQSVVFGDGFPTASGRGRFVPADLIWADERPDDQYPCVLITGRQLEHWHTGAMTRRASVLNAIESHPVVSLHPDDLEQVGVAEGALVRVESRRGELVAYARADSGLRSREVFIPFCYVEAAANLLTNAALDPVGKIPEFKYCAVRLAAA*
>MP0786_megahit_188332_1157-2749
MEETDVILQWGSNARAAHPIFFHHVLQGLRNGARLWVVDPRRSSSAKFADAWLGLNVGTDIALAHGVAREIIAAGLVNREFVDRATTGFEEFAAYIDDWTLEHTEEVTGIPASAIREMAHAYATAPTAQILWTLGITEHHTGVDNVLSLCNLSLLTGHVGRWGSGLCPLRGQNNVQGGGDMGALPNKLPGFQDVEDDEARARFEAVYGTTIPAQNGWNLTEMFEAMGRDELKALWIIGENPADSEADVSHARALLGKLDVMVVQDVFMTRTAEMADVVLPAALGWAESDGTVTNSERRVQRTRAAVPPPGQARQEIDIIADLAERMGATDWGRPTAEELWEELRTLSPMHTGMSWERLEAEGGIQWPCPEEGHPGSPFLHGRLWEDPVGGRPAPFSCVPWKPPIDELTDEFPLRLTTGRALDSYNTGVQTDKYNSPIRSGEALDLSAADAAALGVVAGERVSVSSRRGTIEMTVAIDASLQVGLAFTTFHFPELADVNQLTCDAYDPKSGTAEFKAAAIRVDKLGSLVDA*
>MP0786_megahit_189381_3-2525
WREEQQGEYEQLGDAPDFGPRGCQKGLRHHKYMYGKQRILYPLKRIGKRGEGKWQRISWEQATTEIADKFLDYATEYNPECISYGSGTQMSVKMASFASLLRFANITGVTVPEFFSGVGDLPTGSYMTLGQVYTGDTFASVYKSKCVLIWMSNPAATRIPDAHFFWEARYNGTQVIAISPDFTPTAMHASLWLNPKPGTDSALAMAMVEVILKENLYQEAYIKEQSDLPLLVRIDSKEFLRREHLSLYGLLAVEDNVYYMWDEATNKIVQAPGTGRAIKPTGRDRRKHGTLELGDIEPALEGRWRVKTLDGEIEVTTVFELLKEQCKDFTPEKATEITGVSAQVIRETARIFANANPSMIYAGYASCKWLHGDLLQRAMLLLLALTGSTGKEGGGLQVANAPISRGMNQFGFSDIGPAFRLISGTTWDYDHGNMKELTREIYGKKLADTYDKYYQKSVSEDWFPDYSKHGWKMGIFAGNNGANWRASSNVWRKNAFDELETIVSLAPDMGVTSLHSDYVLPIAHHYERNDLMLQSRVPYLQVLNEAVAPLGESVDDWEANRRLAEAISRRATERGVAPIKDVVDGRTVRRDYKKTLELYTMEGRVQNSKDVAQFIINTSHGIPKITFEELSEKGIVRVNGVDNTAWDNEESPYHTEIVKSVVDKHPYETFTGRQQFYIDHEWFIEFGETLPTYIEPLSIKGYPLRMMMGHARHGIHSTWRDDSFLLSLQRGEPDIYVNPDDANERGVKDGDSIRIFNSAGEFFAMAHVSSGIQPSMLFMYHGWDPKMFKHGKNFGEVIPTAGLIKPTSMAGDYGHLGYQPLAFAPNQTYKDFTCDFERST*
>MP0786_megahit_197522_1-1650
MNKPILYSACPHDCPSTCALEVELDQEGRIDRVRGAIENSYTNGVICSKVARYRERIHHPDRLTTPLRRKGGKQSGDFEPISWENALDETAERLLKAEQHYGSETVWPYFFAGTMGLVMRDGINRLRHAKHYSGEHKTICTTPSFNGFIAGTGKLAGVDPREMADSDQVILWGTNAASTQVNVMSHVLKGRQQRGACLVVVDTYNNATAKQADLFVCVRPGTDGALACAIMHVLFRDGFANWKYLNQYTDDPEGLEQHLKSRTPEWASAISGVDVKTIEKFAHMIGATPRTYFRLGYGFARQRNGAFNMHAVTSIAAVAGSWLNQGGGALHNNGDIYHWDKTLIEGLDVCDSKIRVLDMSRIGAILTGDNQALSEGPPVTALFIQNTNPMSVAPDLNKVHEGFLREDLFTCVHEQFMTETAMVADIVLPATMFLEHDDVYQGGGHQHIILGPKIIEPLDDCRSNHEVICELAHRLGAEHRGFHMTAREIIDQTLQDSGWGTLEHLESVHWIDCQPPFDESHYVNGFAHTNKRFHFSPNWSELEPQGFGPE
>MP0786_megahit_199633_3-1916
CYKDGYRSDGNCRACVVEIEGERVLAPSCCRKPTEGMKVNSANERARLSQKMVLELLLSDMPQQGKSPYKLNSELDHWAEKLSLYNPRFEEREQVRADVSHPAIAVNLDACIQCTRCVRACREEQVNDVIGYAFRGKHSKIVFDMDAPMGESTCVACGECVQACPTGALMPAKNVGLVKTDKKVDSVCPYCGVGCLLSFNIKNNHIQYVDGRDGPANKSRLCVKGRYGFDYIHHPDRLKKPMIRRENCKKTPELIAPENMHKFFREATWDEALNFAAEGFNKIKNNKSSQSLAGFGCAKGSNEEAYLVQKLVRTGFGTNNVDHCTRLCHASSVAALLETIGSGAVSNQVSDGSYADVIIVIGARPHENHPVAATFLKNASERGSKLIIIEPYNSDIALHSSHFLQLRPGTDVLLLNAMMHVIINENLHNKKFIDEHTNGFEKIIETIKNYSPEKVSPICGIEVNVIKEVARLYATSESSIIFWGMGISQHIHGTNNARCLISLALMTGQIGRESTGLHPLRGQNNVQGASDVGLIPMVYPDYQPVTDSAIRNKFEKLWGQKLDPNNGKTIVEIMHAIYNKDINGLYIMGENPAMSDPNLNHARNALSKLDHMVVQDIFFTETCGYADVILPASAFPEK
>MP0786_megahit_201541_3-920
TITNLAKDDAVFPFALSNPAAAFRVATLSRWDYVHADMKELNEDAFGKELADEMDKYFQESVEKGWFPDYSKVPWKMGMFSGTNAAAWRSSGKRWRETAFGKLETIVSFATDMGTTSMYSDYVLPIAHHYERHDFHLEPRTPYMQVIDKAVEPLGESVDDWTAYKRLAEAISQRAIERDVQPIDDNVIGVPITRDYKNFLDDYTSKGSIKSVKDVIQFLLDNSSGIQSVSYDELAEKGFLRNKGSETTVHSKESPYYSDIWESVHEKRGYKTLTHRQQFYIDHEWFFEFDEVLPRHKDALVNEGYP
>MP0786_megahit_202860_2-1207
MATNPKIETAFGGCPHDCPDTCAMVFDIEDGKVIGVRGNKDHPMTRGGLCVKLKDYEKRHYHPDRLLHPMRRTGPKGSKQFERITWDEALDEITTKWKAIIEEYGPQAIMPYSYLGHQGLVHGLNGADAFFNKMGATVCERTFCGEGSCTAWLSTVGPTAGLDVESYVHSKYIVLWACNSMSTNLHHWAIVQDAKQKGAKVVVIDAYASKTAKQADWHISPKPGTDGALAMAVINSIIEQDLVDKDYVDNYAVGYEELAVRAKDRTPEWAEKITGVAAADIRQLAKDLATEQPAAIRMGVALERSYGGGQTIRAVTCIPALTGAWRHVGGGVTQFPVWEHPYKFDVICRPDLIPEGTRVINALQIGRALTGEMDLDIPIKSMMFWNANPLTQSPETDKIAAG
>MP0786_megahit_219811_440-3184
MNRLGDQEVAPISFVLDGHSVTAQPQETILQVAKKSGVDIPHLCYSEGLRADGNCRACMVEIEGERVLAPACCRQPTEGMNVQSTSDKALRSQSLVLELLKGEVGPARHSPISELEYWCDSRGLSESRFGGRTQPLADQSHPAITVNLESCIQCTRCLRACREEQVNDVIGLAYRGARAEIVFDLGDGMGDSSCVGCGECVQACPTGALMPSGNVAQESGDTTVDSVCPYCGVGCLLTYHIKDKKIKYVTGRDGPANHGRLCVKGRYGFDYVSHPDRITQPLIRREGVAKGLTDQFDPKDPLKTFRPVGWDEALDFAAQGFKAILSENGPNALSGFGSAKGSNEEAYLFQKLIRTGFGSNHVDHCTRLCHASSVAALLEGIGSGAVSNQVADVAQAEVIIVIGANPTENHPVAATFMKNAAQKGATLIVMDPRKNQLARHATHYLQFRPDTDVALLNAMIHTIIDEGLVDEQFIAERTTDFDLVRENVKDFSPENMAEICGIDAEAIRCVARAYGQSRRAMIFWGMGISQHVHGTDNARCLIALSMMTGNIGRPGTGLHPLRGQNNVQGASDAGLIPMMFPDYRRVDDPEALAWFSDYWGTELDSTPGLTVVEITDAALSGQIKGMYIMGENPAMSDPDLNHSRAALAKLEHLVLQDLFLTETAAFADVILPASAFPEKTGTFSNTDRRVQLGRQALDPPGDARQDLWIIQQIAKRLGLKWEYADVRDVFNEMRDAMPSISGMTWERLESEHSVTYPCEKASDPGQSVVFEESFPTADGRGRFVPADLKSADEKPDQDYPFVLITGRQLEHWHTGAMTRRASVLNTIEPGAVVYSHPDDLDALGMKDGDLVKVSSRRGEIMAPCRSDDGLQPKSIFIPFCYQEAAANLLTNAALDPVGKIAEVKYCAVNLTAPN*
>MP0786_megahit_226533_1-1056
ALLNSIMNVIIEEELFNNDYIKHHTLGFENLKNHLRDFSPEKMKKISGIESKIIREVARLFAKTRKGIIFWGMGISQHVHGTDNARCLISLALMTGNVGKRGSGLHPLRGQNNVQGASDAGLIPMMYPDYELVDKGNNIKFYEEFWKTDLDPNKGLTVVEIMNAINDDQIKGMYILGENPAMSDPDLNHARAALQKLDHLIVQDIFLTETATYADVILPASAWPEKNGTVTNTNRQIQMGRKALLPPGEVKEDWWITKEIGKRIGLDWNYNHPKDIFNEMKEAMPSLNNISWERLEKESSVTYPCNSPNSKGEEIVFGDKFPTNDGKGKFVFARVIPPDEVPDDKFPMILTT
>MP0786_megahit_228511_3-218
MQGTTASGIGLALQYAVTPKILASDTYRGFEDLYRKKWTWDKVVRGTHGTNCAGTCAFNVYVKNGVVWREEQ
>MP0786_megahit_228531_2-760
KLSRRNFLKGTTASGIGLALQYAVTPKVLANDTYRGFEDLYRKKWTWDKVVRGTHGTNCAGTCAFNVFVKNGVVWREEQQGEYEQLGDAPDFGPRGCQKGLRHHKYMYGNQRILYPLKRIGKRGEGKWQRISWEQATTEIADKFLDYATEYNPECISYGSGTQMSVKMASFAALLRFANITGVTVPEFFSGVGDLPTGSYMTLGQVYTGDTFASVYKSKCVLIWMSNPAATRIPDAHFFWEARYNGTQVIAIS
>MP0786_megahit_239225_2-964
ELAEEMDKYFQESVDRGWFPDYSKVPWKMGMFSGTNAAAWRSSGKRWRETAFSKLETIVSFATDMGITSMYSDYVLPIAHHYERHDFHLEPRTPYMQVIDKAVEPLGESVDDWTAYKRLAEAISKKAIERDIQPIDDNVIGVPIKRDFKKFLDDYTKNGSIKSVKDVIQFLLDNSSGIQSVSYDELAEKGFLRNKGSETTVHSKESPYYSDIWESVHEKRGYKTLTHRQQFYIDHEWFFEFDEVLPKHKDALVNEGYPMKMIMGHARHGIHSMWRDDSFLLSLQRGEPDIYVNPKDAEKKGVVDGDLIQIFNKTGSFICQA
>MP0786_megahit_246118_3-755
HHYERNDLMLQSRVPYLQVLNEAVAPLGESVDDWEANRRLAEAISRRATERGIPPIKDVVDGRTVRRDYKKTLELYTMEGRVQNSKDVAQFIINTSHGIPKITFEELSVKGIVKVNGVDNTAWDNEESPYHTEIVKSVVDKHPYETFTGRQQFYIDHEWFIEFGETLPTYKEPLSIEGYPLRMMMGHARHGIHSMWRDDSFLLSLQRGEPDIYVNPDDAEERGVKDDDMIRVFNSAGEFFAMAHVSSGIQP
>MP0786_megahit_248669_10540-13293
MSTSLKLNRRKFLKGSTSLGLLLNYANPNQVFASDSYRGFEDLYRKKWTWDRVVRGTHGTNCAGTCAFNVYVKNGVVWREEQQGEYEQIGDAPDFGPRGCQKGMRHHKYMYGKQRVLYPLKRTGERGEGQWERISWEQATTEIADKFLDYAIEYSPECISYGSGTQMSVKMASFAAHLRFSNITGMTVPEFFSGVGDLPTGSYMTLGQVYTGDTFASVYKSKCVLVWMSNPAVTRIPDAHFFWEAKYNGTQVISISPEFTPTAMHSSLWLNPKPGTDAALAMAMVEVIVKEKLYQGDYIKEQTDLPLLVRTDTKEFLRREDLSLYGLLAVADNVYYMWDETTNKIVQAPGTGRAEKPFGRDRRKRGTLELGDISPRLEGRWTVDTLDGEVEVTTVFELLKEECKNYTPEKASKITGVNPEVIRKTARVFATAQPGMIYAGYASCKWLHGDLLQRAMLLMLSLTGSIGKEGGGLQVANAPVARGMNQFGASDIGPAFRIISATTWDYDHAEMKQLNAKIYGQELADEIDKYYRKSIEEDWFPDYSKNGWKMGFFAGNNGANWRATGSLWRKTAFDELETIVSLTPDMGVTSMHSDYVLPIAHHYERNDLMLQSRVPYLQVLNEAVTPLGEAVDDWEANRRLAEAISKRAKQRNVKPILDAVDGRSVRRDYTKTLELYTMDGRINNSKDVAQFIINTSHGIPKISFEELSEKGFVRVNGVENTMWDNEESPYHTEVVKSVVDKHPYETFTGRQQFYIDHEWFIEFGETLPTFKEPLSIKGYPMRMMMGHARHGIHSTWRDDSLLLSLQRGEPDIYINPDDADSRGVDDGDMVRIYNNAGEFFAMAHVSSGIQPGMLFMYHGWDPKMFKNQKNFGEVIPTGGLIKPTSMAGDYGHLGYKPLAFAPNQTYKDFTCDFEKSA*
>MP0786_megahit_249877_2-1576
PTGRSLCAKGQAAPELVYSADRILYPMKRTRPKGDSDPGWSRISWDEALDTTASQLLENARQFGPESVAFAITTPSGTAISDSIHWVERLMHAFGSANNCYGTEICNWHKDVAPTYTFGTGVGVPDLDHAGCILLWGYNPNGSWLAQAQRLADAKRRGARTIVVDPRRSGPGVKADQWLQVRPGTDGALALGLAHLIIAEGNYDADFLRRQSNGPALVHSKEKRLLVEADLSRNGSISACVGWDQACSAPALLGRAVSTGGSLPDWLLEGEVEVDTLNGPVVCRPVFDHYTVMCKDYAPSKVETITGVPAVQVIETARLIWASRPVSWYAWSGVGQHTNATQTARAITLLYTLTGSLGRVGGNYQAARLPVPDLSGLALRTSRQRALTLGLASKPLGPPKDSWCTSDDLYRAIIEADPYPVRSLLTFGANLLVSHAGTRRGAEALKMLDFQVHADLFLNPTAAYADIFLPVNSPWEREVLRAGFEISPQAQSWVQLRPAVIPSRGESRDDGWIAFQLAKRLGLSD
>MP0786_megahit_254423_1-576
SSDAPDYGPRGCQKGLRHSKYMYGKQRILYPLKRVGERGQGQWERISWDQAMLEVADKFLDYNVAYGPESVTCGLGTQMVMKRASYASLLRFANISGVQMPEAFAGVGDLFSGAHITFGHVTLGNTMAEIYKSKCCLIWFCNPAVTRIPDAHFFWEAKYNGTEVISISPDFNASAMHASKWLNPKPGSDIAL
>MP0786_megahit_261820_3-779
ASSDAPDYGPRGCQKGLRHSKYMYGKQRILYPLKRVGERGQGKWERISWDQAMLEVADKFLDYNIEFGPESVTCGLGTQMVMKRASYASLLRFANISGVQMPEAFAGVGDLFTGAQITFGHVTLGNTMAEIYKSKCCLIWFCNPAVTRIPDAHFFWEAKYNGTEVISISPDFNASAMHASKWLNPKPGSDIALAMAMVHTILKDRSFDTEYIKEQSDLPFLVRADNLKYLRETDFDTPEARDNLFYLWDEATNALVEAP
>MP0786_megahit_263102_2-970
TNNVDHCTRLCHASSVAALLETIGSGAVTAPFYEVEHSEVIIVIGANPTENHPVAATFFKNAVKKGSRLIVMDPRGLALRKQATHMLQFKSGSDVALLNSIMHVIVEEKLYNTEYIKDHTLGFEELKEHLKSFQPEKMEKISGINPSIIKEVARIFATTKKGIIFWGMGISQHVHGTDNARCLISLALMTGNVGRQGTGLHPLRGQNNVQGASDAGLIPMMYPDYQLVEKDNNKEFYEKFWDTELDPNNGLTVVEIMDAIHNNEVKGMYILGENPAMSDPDLNHARSALQKLQHLVVQDIFLTETSTYADVILPASAWPEKNG
>MP0786_megahit_265031_414-770
MHDSAKTTRRKFLLGSASAIGLSLNYSKPAIANLSDTKPYRSWEDLARKKWTWDSITHSTHGTNCTGQCAFNVYVKNGVVWREEQQGEYGASSDAPDYGPRGCQKGLRHSKYMYGKQRI
>MP0786_megahit_271157_7668-10430
MDSNITTSRRNFLLGTTLSGLTLNYSSSILGQASTPYRAWEDLARQKWTWDSITHSTHGTNCTGQCAFNVFVKNGVVWREEQQGEYGASGDAPDYGPRGCQKGLRHSKYMYGKQRILYPLKRVGERGEGKWERISWDQAMLEVADKFIDHNLETGPESITCGLGTQMVMKRASYASLLRFANISGVQMPEAFAGVGDLFSGAQITFGHVTLGNTMAEIYKSKCCLIWFCNPAVTRIPDAHFFWEAKYNGTEVISISPEFNATAMHASKWLNPNPGSDIALAMAMVKTILDDKTYDVKYIKEQSDLPFLVRKDNDKYIRETDILDSPDTRDNLFYLWDNNTDSFIAAPGTGTPPPPPPGTPEHLIPPMPSIDLGDIDPALEGEWTIETKDGPITVTTVFELTKQRASEHTPEMAQDITGINAEVIREVARKFAEAKPAMIYAGYRASKYLHGDLLQRAFFLLLCITGNTGKEGGGLTITNLAKDDAVFPFAMRNPIAAFRVATLSRWDYIHGDMKELNKEVYGEELAEEHDRYFQKSIDNGWFPDYSKVPWKMGMFSGTNPASWRSSGQHWRENAFGKLETIVTFATDMGTTAMYSDYVLPIAHHYERHDFHLEPRTPYMQVINKAVEPLGESVDDWTAYEKLSKAIAQRATERDIKPIDDNVVGVPFKRDFKNFHKDYTSDGAIRSVKDVIEFLLSNSSGIQKVSYDELAEKGFVRNKGSETTVHSKESPYYSEIWESVNHKVGYKTLTHRQQFYIDHDWFFEFDEVLPRHKDPLVNEGYPMKMLMGHARHGIHSMWRDDSFLLSLQRGEPDVYVNPDDAQNKGVIDGDLIKVFSIAGSFIAQANLTSAMGPNMLYMYHGWDPMMFRDRQNFGAVVQTGGLIKPTSLAGGYEQLGHKPFAYEPNHTFHDYTCDFKKYVEN*
>MP0786_megahit_282760_3-737
TRIPDAHFFWEARYNGTQVIAISPEFTPTAMHASLWLNPKPGTDSALAMAMVEVILKEKLYQEAYIKEQSDLPLLVRTDTKEFLRREHLSLYGLLAVADNVYYMWDEATDEIVQAPGTGRAIKPTGRDRRKHGTLELGDIEPALEGRWNIKTLDGKIEVTTVFELLKEQCRDFTPEKATEITGVSAQVIRETARIFATANPSMIYAGYASCKWLHGDLLQRAMLLLLALTGSIGKEGGGLQVANA
>MP0786_megahit_282962_2-2266
DEIQGSFVLTMSGRGFESKITTDNDALFGDSSCVSCGACAHTCPTDAISDVFASKSADYDEKVRTTCSYCGVGCNLEASIKDGKVVSIATPKETEVNAGHTCIKGRYAFGFYDHKDRLRSPLIKRNGKFQEASWDEAYDYIKNKLNKIIKENGPDAVAGISSARCTNEENYVFQKMIRATIGTNNIDCCARICHSPTAWGMQQTFGTGAATNSTEDIYHADLFLVIGANPTNAHPVTGAKIKQQVMKGKKLIVLDPITTEVAKLADYHIKLRPGTNVAVLNMMLYFIVKSKLHKEDFILSRTEGFENFLKQIEKLDIDQLAKVAGVDKQQVKEAAIAYATAKNSMEFHGLGVTEQEQGSKTVMLIADLAMITGNIGRKGVGVNPLRGQNNVQGAADMGCQPHQGAGYFPVDDKKNQDFYTEKYGAVHPTKAGLKIPQIFDAAISREIKAVWIIGEDVVQTDPNSAHVAKAMNALDLLVVQEIFMSETAKHADVVLPGTTFLEKDGTFTNTERRVQRVNKAVEPLPGTKPDGLIVTEMMQKLGFDQKSYDADEVLAEIADIVPFFKGITRERLGKLGLQWPVKEDGTDTKILHEKEFKLGKGRIKYFDWKESEEIKNNKKDYPLILTTSRVLQHYNAATMTRRTKNIEIVDEDILLVHPKDAKSRELNTGDVARLYSGRGEVSLKVEVTDKVKEGIVFTTFHFPEHMVNMVTGHGKDEETMCAEYKVSSVEVQKISNKFKTEVDTEKNRAEVAPA*
>MP0786_megahit_283821_2-1126
NHPVAATFFKQFAKRGGKLIVMDPRGQALKRHASHMLQFRPGTDVSMLNAIMHVIVEEKLYDQQYIEAYTENWEIEKAHLKTFTPEKMSKICGIDAEVLRDVARTFAGANAAMIFWGMGISQHIHGTDNSRCLISLALMTGQIGRPGAGLHPLRGQNNVQGASDAGLIPMFLPDYQPVSDDGVRSAFTDVWQSSDFSDKKGLTVTEIMDAVQDGDIRSLYVLGENPAMSDPDVEHARDALAKLDHLVVQDIFLTETANFADVILPASAFAEKSGTVTNTNRQVQMGRPAVPPPGDAKEDWWIEVELAKRLGLGWTYTDPSEVFAEMKLNMSSLNNITWDRLESEGAVTYPSTSPTDPGQAIVFADGFPRQDGRAR
>MP0788_megahit_65269_3-587
IIDEYGPHAILPYSYLGNQGLVHGLNGGDAFFNKMGATVCERTFCGEGSCTAWLLTVGPTAGVDPESFIHSKYIILWGCNSVSTNVHHWHIVKDAQKQGAKVVVIDPYKSKTAKEADWHIAPKPGTDGALAMAMMHVIIEEGLQDKDYIDNYTVGFEALSERAKTRTPEWAASITGVAAEDIRQLAREFASTQPA
>MP0788_megahit_67364_1-789
LYPLKRVGERGEGKWERISWEQATIEIADKFLDYAIEYSPECISYGSGTQMSVKMASFSSLLRFGNITGVTVPEFFSGVGDLPTGSYMTLGQVYTGDTFASVYKAKCVLVWMSNPAVTRIPDAHFFWEARYNGTQVISISPEFTPTAMHSSMWLNPKPGTDAALAMSMVGVMIDEKLYQSDYIKEQTDLPLLVRTDTKEFLRREDLSLYGLLAVDDNVYYMWDEETDAIVQAPGTGRADKPMGRDRRKHGTLELGNIKPNLEG
>MP0788_megahit_76500_304-1500
MSAKPKDQTGTVVNYIPKIKAPEGHSVHHVCCPHDCPDTCSMLVTRNDKTGKAVSVQGDPSHPITKGYLCNKVNHYIDFVYNENRVLYPHKRVGPKGSGAKFERITWDEALDTITKNFKETIKEYGSEAVQPFSYSGTLGMLGYWTMDNRFWNKMEAARLEQSICIYAAMWAGLYTYGLANGPHVGEAARDGCELMILWGANLVSTGVHAIPFIREAQERGMKLVVVDPRETRTTMMADWHIQPRPGTDAFLANAMMKVIVDNNLHDVDFLNTQTHGWEEFVEKILPRYTLEEAEKVTGVKASEIEKLAIEYAKTKKSYIRANYGLNRHQNSGQMCRAVLVLPCFNGSWREECGGAAFGQLEEMWLRFDLAKLQRPDLGNRAEKRVVNMVQIGRALADN
>MP0788_megahit_97597_3-962
DYVHANMKEFNEDIYGKKLADEMDDYFNQSVENGWFPDYSKVPWKMGIFSGTNAAAWRSSGKRWRETAFGKLDTIVTFATDMGTTSMYSDYVLPIAHHYEKHDFHLEPRTPFMQVIDKAVEPLGECIDDWAAYEKLTKAIAQRAKERDLQPIDDNVIGVPIKRDFKKYHDDYTDNGTITSVKEVIQFLLDNTSGIQNVSYDELAEKGFIRNKGSETTMHSKESPYYSDIFDSVNEKIGYKTLTHRQQFYIDHEWFFEFDEVLPRHKDALVNKGYPMKMLMGHARHGIHSMWRDDSFLLSLQRGEPDIYINPDDAKSKGAY
>MP0788_megahit_99283_501-881
IHSTWRDDAFLLSLQRGEPDIYVNPDDAEERGVKDDDMIRVFNSAGEFFAMAHVSSGIQPGMLFMYHGWDPKMFKHGKNFGEVIPTAGLIKPTSMAGDYGHLGYQPLAFAPNQTYKDFTCDFERST*
>MP0788_megahit_100827_3-1523
MATQTSEEKIVRGACAQDCPDTCAFLYTVEDDKLIDVRGDPDHPMTRGGLCVKLKDFAEHHYNPDRLLHPMKRVGPKGSGKFEQITYDEACAEIKKQWTAIIDEHGPQAIMNHCYLGNQGTLNGLTSGDAFFNRLGATIGEKCYCESSSATAWLSTVGPTGAVDLESLAHSKYIIVWAMNMMSTNLHAWPFILEAKKKGAKIVVIDPIRTRTAKQADWHIAINPGTDGALGLGMMNVIIEEDLVDHDYVDKYLLGYEELKARAAEFPPDKVAKITGIPAEDIRKLSREYATTQPSVIREGVALERAPGGGDAIRIISTLPALVGAWRHVGGGAVEMPIWEFPFDFDFMCQTQWIKEGTRVINQLDLGGALTGEFGFESQPLKSVFIHNSNPVSQQQNSNKLVKGLKREDLFTVVSDFFITDTARYADIILPAAMQGEQFDLQVTWGHLYFMVNNPAVPPPGECLSNIDMFRRLAKEMGYDDDYWDMTDEEVLMKSYDWNSPVAKGIT
>MP0788_megahit_119649_2-772
EEQQGEYGSSSDAPDYGPRGCQKGLSHSRYMYGKQRILYPLKRVGERGEGKWERITWDQAMLEVADKFLDYSIEHGPESITCGLGTQMVMKRASYASLLRFANISGVQMPEAFAGVGDLFSGAHITFGHVTLGNTMAEIYKSKCCLIWFCNPAVTRIPDAHFFWEAKYNGTEVISISPDFNPTAMHASKWLNPKPGSDIALAMAMVNTILEDKTYDSNYMKEQSDLPFLVRKDNLKYLRETDFSNTTDAKDNLFYVW
>MP0788_megahit_121075_3-2039
RIVSTAPFEHDLAPSKIASAIPAAIHHRSRVARPSIRKGWLENEDRVKERRGSDEFIELPWDEALDIAAKELKCVRENYGNGAIFGGSYGWSSAGRFHHAQSQVHRFLNTIGGYVSSFGSYSTAAAQAIMPHVFGTNFLKFIWEHQNSWPMIAEHTQTLVMFGGINPKNSQVSMGGVTRHETASRFDEFKQRGIRCVNISPQQTDAPDGAEWLPIIPGTDTAMMLALAWVLETESLLDRDFLDRCTTGYEHFRRYLLGDTDGQPKTPVWASALCGIDSQTIEVLARHMAAHRTLITVAWSLQRAENGEQPYWMAATLAAMLGQIGLPGGGIGYGYGAIGGLGVSVKRLGGLTFPQGENPVKDFIPVARIADMLLSPGTSYDFNGESRHYPDIKLVYWCGGNPFHHHQDLNRLQKAFNQPDTIIVHEPWWTATAQRADIVFPATTPYEREDIGRAQGDAYLFHMPQMIPPVEESRNDYDIFSGLAQRLGVSEVFTESRDSAQWQHYMYEAFEREARESGVDVPSFEELKQSNWVELPIAGPEYSATPFADFRSDPQRFPLGTPSGRIEIYSSTIAGFNYPEDPGHSVWRPPVEWLGSDHAGQFPLHLVSPQPGDKLHSQLECAIADRPGERPAPLSINPVDAACRRIDTGALVRVFNNRGACLARAVLTESVREGVVVLP
>MP0788_megahit_123219_3-749
GGLCVKVKDFDKKHYHPDRLLYPLKRVGAKGEKKFERIKWSEAIKTITDKWKEIIKEYGPQAIIPYSYLGNQGLVHGLNGADAFFNKMGATVCERTFCGEGSCTAYLSTVGPTAGTDVESYIHSKYIVIWACNSVSTNLHHWAVIKDAKKKGAKVVVIDSYKSRTAKAADWHISPKPGTDGALAMAVINSIIDQDLVDSDYVKKYTNGFDELKEHAKSKTPEWASKITGVKAEDIKKLAFELATVQPAA
>MP0788_megahit_128869_1-1005
MTKLSRRNFLQGTTASGIGLALQYAVTPKILANDTYRGFEDLYRKKWTWDKVVRGTHGTNCAGTCAFNVFVKNGVVWREEQQGEYEQIGDAPDFGPRGCQKGMRHHKYMYGKQRILYPLKRIGKRGEGKWQRISWEQATTEIADKFLDFATEYNPECISYGSGTQMSVKMASFASLLRFANITGVTVPEFFSGVGDLPTGSYMTLGQVYTGDTFASVYKSKCVLIWMSNPAATRIPDAHFFWEARYNGTQVIAISPDFTPTAMHASLWLNPKPGTDSALAMAMVEVIIKENLYQEAYIKEQSDLPLLVRTDSKEFLRSEHLSLYGLLAVADNVYY
>MP0788_megahit_141131_1-489
EWFFEFDEVLPKHKDALVNEGYPMKMIMGHARHGIHSMWRDDSFLLSLQRGEPDIYVNPKDAKKKGVEDGDLIEIFNKTGSFICQAHLTSGVGQNMLYMYHGWDPMMFKNRQNFGAVVQTGGLIKPTSIAGGYGHLGWKPFAYEPNHTFHDYTCDFEKYQGA*
>MP0788_megahit_141858_1-1425
VAATRIKKGVAAGAKLIVVDPRQIELAKRADLHLPIRVGSDTALLLAMTHVIARDDLVDQSFTAERTTGLEEFIEHVRDFSPEWAAGICEVPAEDIEAAARIYGQAERGAIYYTLGITEHICGVDNVKSLCNLALMTGHIGREGTGINPMRGQNNIQGAGDCGAIPNNYPGFQPVDDPAHQEKFERLWGTRVDLERGMTKVTALERCGESVFGMVINGENTLLSDPDRAHCQHALESLDHLIVIDLFLTETAKLAHVVLPATAWAETDGVCTNTERRVQRLRAAVPAQGEAMPDWWIITQIAKRLGFEGFDYESAEDVFNELCQVSPLYNGLDWDRIDNSEYHWPVPDKDHPGTPRLHEDGFVNGRGIFSCTTYRDPAETINDEYPLWLTTGRRLQSYHTHTQTGRAGGMEYFLPGESLEIHPDDVTRLGLTDGEACRMSSPRGTVDIIVKATTKSPPGTVFTSFSFEDTPVNAL
>MP0788_megahit_147844_3-674
ATERGVAPIKDVVDGRTVRRDYKKTLELYTMEGRVQTSKDVAQFIINTSHGIPKITFEELSEKGIVRVNGVDNTAWDNEESPYHTEIVKSVVEKHPYETFTGRQQFYIDHEWFIEFEETLPTYIEPLSIKGYPLRMMMGHARHGIHSTWRDDSFLLSLQRGEPDIYVNPDDANERAVKDGDSIRIFNSAGEFFAMAHVSSGIQPGMLFMYHGWDPKMFKHGKNF
>MP0788_megahit_168990_82-2052
GRLCVKGRYGFDYVSHPDRITQPLIRREGVAKGLTDQFDPKNPLKSFRPASWDEALDLAAQGFKTILSKNGPNALSGFGSAKGSNEEAYLFQKLIRTGFGSNHVDHCTRLCHASSVAALLEGIGSGAVSNQVADVAQAEVIIVIGANPTENHPVAATFMKNAAQKGATLIVMDPRKNQLARHATHYLQFRPDTDVALLNAMIHTIIDEGLVDEQFIAERTTDFDLVRENVKDFSPENMAEICGIDAEAIRCVARAYGQSRRAMIFWGMGISQHVHGTDNARCLIALSMMTGNIGRPGTGLHPLRGQNNVQGASDAGLIPMMFPDYRRVDDSEALAWFSDYWGTELDSTPGLTVVEITDAALSGQIKGMYIMGENPAMSDPDLNHSRAALAKLKHLVLQDLFLTETAAFADVILPASAFPEKTGTFSNTDRRVQLGRQALDPPGDARQDLWIIQQIAKRLGLKWEYADVRDVFNEMRDAMPSISGMTWERLESEHSVTYPCEKASDPGQSVVFEESFPTADGRGRFVPADLKSADEKPDQDYPFVLITGRQLEHWHTGAMTRRASVLNTIEPGAVVYSHPDDLDALGMKDGDLVKVSSRRGEIMAPCRSDDGLQPKSIFIPFCYQEAAANLLTNAALDPVGKIAEVKYCAVNLTATN*
>MP0788_megahit_185377_111-2144
MTKDRKFIKTTCPRDCYDGCGILVDQKDGKVVKVKGNSEHPSNRGALCPKCAIGYNGVWLDETARLLHPLKRTGPKGSGEFKRISWDLALKEIAEQLTHTARLYGPDKTFHTHYTGTCSVIAGAFPTRFFDHIGATEVDPDTVCNAAGHAALNYVFGDSVTGFDPRTAKDSTCIVVWGANPSHCGPHVNQNWLYEQSAKVIVIDPVKTETAVAADLHLQLRPGTDAALAYSIAHVIQREGFIDTAYVDNHVKGYTEALPLIEACTPQWGEQATGISAGLIEDAARSYAKGPSLLWLGQGLQRQPHGGNVFRACAMLPALTGNIGKPGAGIYYLNDTLAIAGRAGASPIYCEPQPESRPKAVSQMDMPRLLQDSSAIRSFLVWNCNPLASNPDQTSTRRGLAREDLFTVVIDCFMTDTAEYADIVLPAASFLEFDDLCASYFYLTIAAQVKCQEPLGESLPNQEIFRKLARAMDLDEPTLFEDDHSVLNSTLQAAGIKDTWLDFAERGWAHVGAEPLVLWSQGEFPTPSGKIELASDHAEEDGHPRVPQPHSDPAPVPGKLRLLSPADKWLMNSSFCNDLRIQKQLGPALVIIHPKTANGLNIHDGDQVRVSNEIGELHLTAKLSDVVSPGTLLSYKSRWLKTEPTSANINVLQAPTKTDMGESSSVHGTEVTISRIS*
>MP0788_megahit_187084_1431-2405
MATNPKIETAFGGCPHDCPDTCAMVFDIEDGKVIGVRGNKDHPMTRGGLCVKLKDYEKRHYHPDRLLHPMRRTGPKGSKQFERITWDDALDEITTKWKAIIEEYGPQAILPYSYLGHQGLVHGLNGADAFFNKMGATVCERTFCGEGSCTAWLSTVGPTAGLDVESYVHSKYIVLWACNSMSTNLHHWAIVQDAKKKGAKVVVIDAYASKTAKQADWHISPKPGTDGALAMAVINSIIEQGLVDKDYVDNYAVGYEELAVRAKDRTPEWAEEITGVAAADIRQLAKDLATEQPAAIRMGVALERSYGGGQTIRAVTCIPALTGAW
>MP0788_megahit_197825_1-714
AQPGMIYAGYASCKWLHGDLLQRAMLLMLSLTGSIGREGGGLQIANAPVSRGMNQFGASDIGPAFRIISATTWDYDHAEMKQLNAKMYGQELADEFDEHYRKSIEEDWFPDYSKNGWKMGFFAGNNGANWRATGSFWRKTAFDELETIVSLTPDMGVTSMHSDYVLPIAHHYERNDLMLQSRIPYLQVLNEAVTPLGESVDDWEANRRLAEAISIRAKQRNVKPIMDAVDGRSVRRDY
>MP0788_megahit_204337_3-2297
SKFVEKDQVLTNRDVYPLTSFHWGTYRVETRDDEVVALHPFEEDPDPSPIGQGYVGVLNGPDRITAPMVRKSWLEGGPGTAGALRGKDDFVELGWDEAERLVATELRRVIDTHGNESIFAGSYGWASAGRFHHAQGHLKRFLNLMGGFTKSVNTYSLAAGEVILPHVLGGAEFIYGATSWQSIINDCDLMVAFGGLPLKNAVVGQGGVGAHRTGPALLEAKAAGVDFINISPLRSDIPEALEADWLAPRPSTDAALMIGLAYVLLSEDLADRTFLDRCTVGFDEFAAYLTGETDGVAKTADWAADICELSAETICNLARRMAGGRTMISVAWALTRQDHGEQPFWLGTVLAAMLGQIGLPGGGIGFGYGATNTVGLERASPRFQALPQGHNKVKTFIPVARITDLLESPGGSFDYNGKTHTYPDTRLVWWAGGNPFHHHQDLNRLRRAWARPETVIVNDWCWNALAQHADIVLPCTTPLERNDINLSPRDPYLVMMDQAVAPAGQARDDYDIFRGIAQHLGIEEKYTEGRDAGEWIRWLYDASRQSAAQAKVELPPFDQLRAKGWHKLPVPEAPHVMLEDFRADPEAHKLRTPSGKIEIFSERIAGFGYGDCSGHPIWMDPAEWLGHARKGQLHLISNQPKNKLHSQLDCGRISQADRIAGYEPALLHPADAAARGIRQHDIIRVFNRRGACLCAAVLSEDIRQGVIQISTGAWVDIKGDTGLCRQGNPNVLCLDKGTSKLGQGPIAHSCLVDIEPEGTEYAPQ*
>MP0788_megahit_207001_1-1221
KLNRRKFLKGSTSLGLLLNYANPNQAFANNSYKGSEDLYRKKWTWDRVVRGTHGTNCSGTCAFNVYIKNGVVWREEQQGEYEQIGDAPDFGPRGCQKGMRHHKYMYGKQRVLYPLKRIGDRGEGRWERISWEQATTEIADKFLDYAIEYNPECISYGSGTQMSIKMASFAAHLRFSNITGMTVPEFFSGVGDLPTGSYMTLGQVYTGDTFASVYKSKCVLVWMSNPAVTRIPDAHYFWEARYNGTQVISIAPEFNPTAMHSSLWLNPKPGTDAALAMSMVEVIVKENLYQGDYIKEQTDLPLLVRTDTKEFLRREHLSLYGLLAVADNVYYMWDETTNKIVQAPGTGRAEKPFGRDRRKHGTLELGDIAPRLEGRWTVDTLDGEVEVTTVFELLKEECKNYTPEKAS
>MP0788_megahit_207728_1-711
MSTSLKLNRRKFLKGSTSLGLLLNYANPNQVFASDSYRGFEDLYRKKWTWDRVVRGTHGTNCAGTCAFNVYIKNGVVWREEQQGEYEQIGDAPDFGPRGCQKGMRHHKYMYGKQRVLYPLKRTGERGGGQWERISWEQATTEIADKFLDYAIEYNPECISYGSGTQMSVKMASFAAHLRFSNITGMTVPEFFSGVGDLPTGSYMTLGQVYTGDTFASVYKSKCVLVWMSNPAVTRIP
>MP0788_megahit_214743_1658-3757
KCCLIWFCNPAVTRIPDAHFFWEARYNGTEVISISPDFNATAMHASKWLNPNPGSDIALAMAMVKTILDDKTYDVKYIKEQSDLPFLVRKDNYKYIRETDILDSPETRDNLFYLWDNNTDSFIAAPGTGTPPPPPPGTPEHLIPPMPSIDLGEIDPALEGEWVIETKDGPVTVTTVFELTKQRASEHTPEMAQDITGINAEVIREVARKFAEAKPGMIYAGYRASKYLHGDLLQRAFFLLLCITGNTGKEGGGLTITNLAKDDAVFPFAMKNPIAAFRVATLSRWDYVHGNMKELNKEVYGEELAEEYDRYFQESTDKGWFPDYSKVPWKMGMFSGTNAASWRSSGQHWRENAFGKLETIVTFATDMGTTAMYSDYVLPIAHHYERHDFHLEPRTPYMQVIDKAVEPLGESVDDWTAYEKLSKAIAQRAIERDIKPIDDNVVGVPFKRDFKNFHKDYTSDGSIRSVKDVIEFLLNNSSGIQKISYDELAEKGFSRNKGSETTVHSKESPYYSEIWESVNHKVGYKTLTHRQQFYIDHDWFFEFDEVLPRHKDPLVNEGYPMKMLMGHARHGIHSMWRDDSFLLSLQRGEPDVYVNPDDAQNKGVSDGDLVKVFSIAGSFIAQAHVTSAMGPNMMYMYHGWDPMMFRNRQNFSAVVQTGGLIKPTSLVGDYEHLGWKPFAYEPNHTFHDYTCDFERYIET*
>MP0788_megahit_216454_3-857
GKKGKLKRVSWDYALKLIAKKLKNVEKQYGGEAIQPYSYSGTLGMLGYWGMSERFWNKMGAARLGRTICIAAASTAGIYTYGAACGPAIDEVPNNEYIILWGTNIVSTHVHMVPFVEEAKKRGAKIVCIDPRETRTSVLCDWHIQPKPGTDAALALGMMHVIVKKNKHDKTFLKKYTRGHEEFLKKILPKYTPEKVARITGIKKEAIIKLATEYSSTKKSYIRPNYGLNRHRNGGMMVRAIMLLPAITGAWRNKSSGVFVGSIEEMWNVDLNKLQKPALLKKREP
>MP0788_megahit_216963_2-1585
MNKPILYSACPHDCPSTCALEVELDQEGRIDRVRGAIENSYTNGVICSKVARYRERIHHPDRLTTPLRRKGGKQSGDFEPISWENALDETAERLLKAEQHYGSETVWPYFFAGTMGLVMRDGINRLRHAKHYSGEHKTICTTPSFNGFIAGTGKLAGVDPREMADSDQVILWGTNAASTQVNVMSHVLKGRQQRGACLVVVDTYNNATAKQADLFVCVRPGTDGALACAIMHVLFRDGFANWEYLNQYTDDPEGLEQHLKSRTPEWASAISGVDVKTIEKFAHMIGATPRTYFRLGYGFARQRNGAFNMHAVTSIAAVAGSWLNQGGGALHNNGDIYHWDKTLIEGLDVCDSKTRVLDMSRIGAILTGDNQALSEGPPVTALFIQNTNPMSVAPDLNKVHEGFLREDLFTCVHEQFMTETAMVADIVLPATMFLEHDDVYQGGGHQHIILGPKIIEPLGDCRSNHEVICELAHRLGAEHRGFHMTAREIIDQTLQDSGWGTLEHLESVHWIDCQPEFDESHYVNGFAH
>MP0788_megahit_220489_1-1224
EAMGGSGPRTFKYRGGMGLLGVVGKYGVYRLANQVALLDSIIRGRGPGKVLGGRAWSNYTWHGDQAPGHSWTHGMQTSDIDFADHRYAKMTIQWGKNLIENKMPEAHWYTEIMERGGTLVSIAPEYNPPATKADYWVPTRAGLADISLFLGVAKIIMDEGLVDIDYVKDYTDMPLLVRTDTLVRLHPDDFIPGYKAQSLPKDGFTTKWMKNFNRSMMPDYTVWDANTDKPVAITREDIGAKMRKKNIDPVLDGVFDIKLVSGKTISVMPLYEMYKVHLKDYDIDTVNQICHAPKDLIVRVARDIGTIKPVEIHYGEGINHYFHATMHNRASYVPLMLTGNVGPKGSGSHTWAGNYKAGNYQGSHWSGPGFAAMVAEDPFNTILDSSKNIDWKNVKGYLKGEEVSYWAH
>MP0788_megahit_231050_2502-3014
MDSNIKTNRRNFLLGTTFSSLTLNYSSSILGQASTPYRAWEDLARKKWTWDSVTHSTHGTNCTGQCAFNVFVKNGVVWREEQQGEYGASSDAPDYGPRGCQKGLSHSRYMYGKQRILYPLKRIGERGEGKWERISWDQAMLEVADKFIDHNLEDGPESITCGLGTQMVMKR
>MP0788_megahit_234680_3-2300
MDSNITTSRRNFLLGTTLSGLTLNYSSSILGQASTPYRAWEDLARQKWTWDSITHSTHGTNCTGQCAFNVFVKNGVVWREEQQGEYGASGDAPDYGPRGCQKGLRHSKYMYGKQRILYPLKRVGERGEGKWERISWDQAMLEVADKFIDHNLETGPESITCGLGTQMVMKRASYASLLRFANISGVQMPEAFAGVGDLFSGAQITFGHVTLGNTMAEIYKSKCCLIWFCNPAVTRIPDAHFFWEAKYNGTEVISISPDFNATAMHASKWLNPNPGSDIALAMAMVKTILDDKTYDVKYIKEQSDLPFLVRKDNDKYIRETDILDSPDTRDNLFYLWDNNTDSFIAAPGTGTPPPPPPGTPEHLIPPMPSIDLGDIDPALEGEWTIETKDGPITVTTVFELTKQRASEHTPEMAQDITGINAEVIREVARKFAEAKPAMIYAGYRASKYLHGDLLQRAFFLLLCITGNTGKEGGGLTITNLAKDDAVFPFAMRNPIAAFRVATLSRWDYIHGDMKKLNKEVYGEELAEEHDRYFQKSIDKGWFPDYSKVPWKMGMFSGTNPASWRSSGQHWRENAFGKLETIVTFATDMGTTAMYSDYVLPIAHHYERHDFHLEPRTPYMQVINKAVEPLGESVDDWTAYEKLSKAIAQRATERDIKPIDDNVVGVPFKRDFKNFHKDYTSDGAIRSVKDVIEFLLSNSSGIPKVSYDELAEKGFVRNKGSETTVHSKESPYYSEIWESVNHKVGYKTLTHRQQFYIDHDWFFEFDE
>MP0788_megahit_235185_2-997
GDTFASVYKSKCVLVWMSNPAVTRIPDAHFFWEAKYNGTQVISISPEFTPTAMHSSLWLNPKPGTDAALAMAMVEVIVKEKLYQGDYIKEQTDLPLLVRTDTKEFLRREHLSLYGLLAVADNVYYMWDETTNKIVQAPGTGRAEKPFGRDRRKRGTLELGDISPRLEGRWTVDTLDGEVEVTTVFELLKEECKNYTPEKASKITGVNPEVIRKTARVFATAQPGMIYAGYASCKWLHGDLLQRAMLLMLSLTGSIGKEGGGLQVANAPVARGMNQFGASDIGPAFRIISATTWDYDHAEMKQLNAKIYGQELADEFDQYYRKSIEEDWFPDY
>MP0788_megahit_235515_2-871
CCSPNDTHQCRVRGFVRNGILMRIEQNYDHHKVRDLYGNQADAAWNPRMCLRGMTYPRRAYGPYRNKYPMIRVGWKQWADDGFPYLDKENREKYKMTSRGTDEFVRLSWDQTFTYLAKGHVAVAKAYSGARGAQRLKNEGYQPEIIEAMGGSGPRTFKYRGGMGLLGVVGKYGVYRLANQVALLDSIIRGRGPGKVLGGRAWSNYTWHGDQAPGHSWTHGMQTSDIDFADHRYAKMTIQWGKNLIENKMPEAHWYTEIMERGGTLVAVAPEYNPPATKADYWVPVRAGLS
>MP0788_megahit_244248_3-578
PYYSEIWESVNHKVGYKTLTHRQQFYIDHDWFFEFDEVLPRHKDPLVNEGYPMKMLMGHARHGIHSMWRDDSFLLSLQRGEPDVYVNPDDAQNKGVIDGDLIKVFSIAGSFIAQAHLTSAMGPNMLYMYHGWDPMMFKDRQNFGAVVQTGGLIKPTSLAGGYEQLGWKPFAYEPNHTFHDYTCDFKKYVDS*
>MP0788_megahit_250986_3-980
MYDSAKTTRRKFLLGSASAIGLSLNYSKPAIANLSDTKPYRSWEDLARKKWTWDSITHSTHGTNCTGQCAFNVYVKNGVVWREEQQGEYGASSDAPDYGPRGCQKGLRHSKYMYGKQRILYPLKRVGERGQGQWERISWDQAMLEVADKFLDYNVEYGPESVTCGLGTQMVMKRASYASLLRFANISGVQMPEAFAGVGDLFSGAHITFGHVTLGNTMAEIYKSKCCLIWFCNPAVTRIPDAHFFWEAKYNGTEVISISPDFNASAMHASKWLNPKPGSDIALAMAMVHTVLEDRSFDIEYIKEQSDLPFLVRTDNLKYLRETDFA
>MP0788_megahit_252448_1-2151
PDVSHPSMAVNLDACIQCNLCVRACREVQVNDVIGMAYRGENSKIVFDFDDPMGDSSCVACGECVQACPTGALMPSSIVDEKGIGHTTIEKKVESVCPYCGVGCQLEYNINGNTISYVDGIDGPANKNRLCVKGRFGFDYVNHPERLTKPLIRIQGKQKDLHPNIDFSNLHEYFREASWEEALDFAAKGLLQLRKPDNNKSSLAGFGSAKCSNEEAYLFQKLIRTGLKTNNVDHCTRLCHASSVAALLETIGSGAVTAPFYEVEHSEVIIVIGANPTENHPVAATFFKNAVKKGSRLIVMDPRGLALRKQATHMLQFKSGSDVALLNSIMHVIVEEKLYNTEYIKDHTLGFEELKEHLKSFQPEKMEKISGINPSIIKEVARIFATTKKGIIFWGMGISQHVHGTDNARCLISLALMTGNVGRQGTGLHPLRGQNNVQGASDAGLIPMMYPDYQLVEKDNNKEFYEKFWDTELDPNNGLTVVEIMDAIHNNEVKGMYILGENPAMSDPDLNHARSALQKLQHLVVQDIFLTETSTYADVILPASAWPEKNGTVTNTNRQVQMGRKAIDTPGEAREDWWITNEIGKRLGLEWNYKHPKDIFNEMSKAMPSLKNITWDRLDKEGSVTYPCNSPDSKGEEIVFGDSFPTPDGRGKFVSANVTSPDEMPDQSFPMILTTGRQLEHWHTGAMTRKASNLNAIEPEASASLSPKDILKNNITP
>MP0788_megahit_268039_3-716
YRKSIEEDWFPDYSKNGWKMGFFAGNNGANWRATGSLWRKTAFDELETIVSLTPDMGVTSMHSDYVLPIAHHYERNDLMLQSRVPYLQVLNEAVTPLGEAVDDWEANRRLAEAISKRAKQRNVKPILDAVDGRSVRRDYTKTLELYTMDGRINNSKDVAQFIINTSHGIPKISFEELSEKGFVRVNGVENTMWDNEESPYHTEVVKSVVDKHPYETFTGRQQFYIDHEWFIEFGETLP
>MP0788_megahit_272442_3-1853
EYIKEQSDLPFLVRTDNLKYLRETDFAIPEARDNLFYVWDETSNTLVEAPGTGTPPAPPGTPEHLIQLPSIELGAVNPAIEGEWIVETKDGPVKVTTIFELTKKRAAQHTPEMAQQITGIHADIIRQVARKFASAKPSMIYAGYRASKYLHGDLLQRALFLLLCITGNTGKEGGGLTITNLAKDDAVFPFALSNPAAAFRVATLSRWDYVHADMKELNEDAFGKELADEMDKYFQESVEKGWFPDYSKVPWKMGMFSGTNAAAWRSSGKRWRETAFGKLETIVSFATDMGTTSMYSDYVLPIAHHYERHDFHLEPRTPYMQVIDKAVEPLGESVDDWTAYKRLAEAISQRAIERDVQPIDDNVIGVPITRDYKNFLDDYTSKGSIKSVKDVIQFLLDNSSGIQSVSYEKLAEKGFLRNKGSETTVHSKESPYYSDIWESVHEKRGYKTLTHRQQFYIDHEWFFEFDEVLPKHKDALVNEGYPMKMIMGHARHGIHSMWRDDSFLLSLQRGEPDIYVNPKDAEKKGVADGDLIQVFNKTGSFICQAHLTSGVGQNMLYMYHGWDPMMFKNRQNFGAVVQTGGLIKPTSIAGGYGHLGWKPFAYEPNHTFHDYTCDFEK
>MP0788_megahit_280685_525-1067
VVDKHPYETFTGRQQFYIDHEWFIEFGETLPTFKEPLSIKGYPMRMMMGHARHGIHSTWRDDSLLLSLQRGEPDIYINPNDADSRGVNDGDMVRIYNSAGEFFAMAHVSSGIQPGMLFMYHGWDPKMFKDQKNFGEVIPTGGLIKPTSMAGDYGHLGYRPLAFAPNQTYKDFTCDFEKSA*
>MP0790_megahit_409_2-154
MSHFIDRLNFFRKSREPFANEHGELRSESRQWEDSYRARWQHDKVVRSTHG
>MP0790_megahit_7989_3-2030
VPESADWYNSNYIICWGSNVPQTRTPDAHFLTEVRYKGTKVIGITPDYSEVAKLTDQWLAPKQGTDAALAMAFGHVILKEFHVEKPSAYFADYVKRYTDFPVLVMLDKAEDGSLHQGRFLRASDLDGQLGQDNNPEWKTISINDKDGELVSPTGSVGYRWGEKGKWNITQTDGKSGDELDLRVSLKGSHDELVSVAFPYFGGAEHEFGYFQNTEHDDVLQRKVPAKKIKLADGSEAYVATVFDLTLANYGVDNGYDDPNVASSYDQDIPYTPAWQEQITGVPRADVIKVAREFASNADKTKGRSMVIVGAGMNHWYHMDMNYRGLINMLMMCGCIGQSGGGWAHYVGQEKLRPQTGWQPLAFGLDWQRPPRHMNGTSFFYNHSSQWRYEKLEMTEVISPMANKDKWSGSIIDFNSRAERMGWLPSAPQLGMNPLQLCRDAEAAGKSPQDYAVEQLKSGELNFACLEPENPQNYPRNLFIWRSNLLGSSGKGHEYMLRHLLGTKHGLMGKDLGEDGGKKPEDIKWVDEAAEGKVDLLVTLDFRMSTTCLYSDIVLPTATWYEKDDLNTSDMHPFIHPLSAAVDPVWESRSDWDIFKGIAKQFSKTAVGHLGVEKDLVTLPILHDTPAEIAQPFGVKHWWKGECDLIPGKTAPNMIVVERDYPNTYARFTSVGPLLEK
>MP0790_megahit_22024_710-1795
MLNPDRRSFIKLGAAVVASSICGQRVLGNPNIKLNPAVLEEGFRMPGNDAIPGTDSKRQWPDLVKYEGATKKPGMCQLCSTICGIVGYVKDGRLLKIEGNPNDPNSRGRVCARGHAGLNHLYHPERLLYPLKRVGERGEGKWKRVSWDEALDEIAGKLKTVRESGKPEEFAFHQGRQRSKDALKRFLDAYGTKTQLSHRSLCSGNRRAANLTYLWESDWDLNDVENTKYILNFGSNAFEAHQGHVPFANRIQNGRFENGAKMVTFDVRLSNTAGSSDEWFAPFPGTDGAVALAMSHAILEAGLQDDEFINTWTNVSVDELKSHLKEKTPEWAAKISGLEAADIRRIALEFAKAAPAATTMCN
>MP0790_megahit_26518_1110-1814
MSHFLDRLQFFKRNEEPFSNGHGVTTNENRGWEDGYRRRWQHDKVVRSTHGVNCTGSCSWKIYVKDGLVTWETQQTDYPRTRPDLPNHEPRGCPRGASYSWYIYSANRLKHPKIRKRLVKLWRAAKAQYKDPVEAWRSIVEDPAKAKEYKQQRGLGGFVRAKWNEANEIIAAANVYTAKTYGPDRISGFSPIPAMSMVSYAAGARYLSLIGGNCLSFYDWYCDLPPASPQIWGEQ
>MP0790_megahit_32280_1-756
GNGGKGINWNTDAEVEFLGQLNRRHVEEGANKGRPKIETAIDAAEVILSLAPETNGQVAVKAWSALGEFTGLDHTHLAKPKEEEKIRFRDVQAQPRKIISSPTWSGLEDEHVSYNAGYTNVHEYIPWRTVTGRQQFYQDHEWMRDFGETMCLYKPPINLKTVKPMMNKQPNGNTEIALNWITPHQKWGIHSTYSDNLLMLTLSRGGPIVWISEPDAQRAGIVDNDWIEVFNVNGAIAARAVVSQRVPEGMSM
>MP0790_megahit_65710_1-1023
DSGHPEEFAFHQGRQRSKDALKRFLDAYGTKTQLSHRSLCSGNRRAANLTYLWESDWDLNDVENSKYILNFGSNAFEAHQGHVPFATRIQNGRFKNGAKLVTFDVRLSNTAGGSDEWFAPFPGTDGAIALAMGHTILQENLHDKEFLETWTNVSIADLRKHFTPYTPAWAEQVSGVPAKDIQRIAREFAAAAPAATTMCNRGSSAHLNGFYNDRAINLLNALVGSVGKKGGWCWSPWGGLDPAVKTPPMPPGAKTQSVLEDPPEYPLANAWRRMRVGEIIYLYLLQGRAKLQAYMTYNLDSPITWPEESMTQQVLCDESLINFHVCINAFYNETAHYADIV
>MP0790_megahit_92956_2185-3792
MFGAGAMTNSIDEIRETEMMFVIGSNTSEAHPIIAMEMKRAVKNGSRLVVADPREIWMAEVAEKHLQLKPGTDVWLLNAMAHVIIKEDLVDHEFIKQHTEHFEDVVEAVKDYTPQAAEKITGVAAEDIEEVARLYATTEKAGIYYTLGITEHTHGTDNVYCLANLVAMTGHLGKQSAGMNPLRGQNNVQGANDAGATPIFYPGYQNVEDDQVRKKFENAWGVELSPHNGQNLNVMMKSLQKGEIRGLYVMGEDIVISEPNVGKVEKGLNEHCDFLICQEIFHNVTTSFADVVFPGACFAEKDGVFTNSDRRVQRVRKAVDPPGNAKADWEILCEFARASGYDMPHYASPAEVYDEMAALTPKVAGISHKRLEGNVGGLHWPCPEPDHPGTPTLHTDGPLIGKVQFQAVSYRPSAELPDVEYPLVLSTGRTLYHYNAATQTRRDPGPVAKQRQNFIEVHRRDAKKLGVAHGQMVKVVSRRGAVEAEIWVSPRVRPGCTWMPMHFAEARANILTNDAGDPVTQTGEYKVCAVRIEQL*
>MP0790_megahit_94345_2-1108
RGMGGFVRGNWDELNELVAASNVYTAKQYGPDRIIGFSPIPAMSMVSYAAGSRYLSLIGGVCMSFYDWYCDLPPASPMTWGEQTDVPESADWYNSGYIIAWGSNVPQTRTPDAHFFTEVRYKGTKTVSITPDYAEVSKLTDEWLSAKQGTDAALAMAMGHVILKEFHLENPSAYFTDYVRRYTDMPFLVELEVREDGSFAPGRQLRASDFDAALGQENNPEWKTVAWDETRDQLVVPRGSIGFRWGETGDEVGKWNLESLDAAGTEIKPLLSLVNHHDSVARVAFPYFGGIEHEHFEHVKGAGVGAADDLLFHNLPAKRLKRADGSEMLAVTVFDLMCANYGIDRGFVGDGEDDGATSFDQIRPYTPAW
>MP0790_megahit_173453_3-1277
MPKEVLERVHSTCPHDCPSACALEVERIDSKTIGRVYGARDNEYTSGTLCAKVGNYAERVHHPERLKEPMRRVGPKGVGTDSFEPISWSEALDEVAFKFSQLAADYGSETIWPHYYAGTMGLVQRDGIERLRHAMHYSRQHSTICSAASDAGWKAGTGVKRGVDAREIGDHSDVVVLWGTNAVHTQVNLMHHVSQAKKRGAKLVVVDPYRNATAKKADLHLMLQPGTDGALATAIMHVLLAEKLADRAYLKEYTDFGKELETHLADKTAQWAAEITGVPSEQIVEFARLVGNNPKTFFRLGYGFTRTRNGAFNMHAVSCIPAVTGAWKYYGGGALYSNAELFQLDKSLIVGADLLDKGVRVFDQSRIGEILCGNPVDLQGGAPVTAMLIQNTNPMMVSPSSLKVRAGFEREDLFVCVHEQFMTET
>MP0790_megahit_180752_283-1368
MASVLKTTHHGGCPHDCPDTCSMVYEVENGQLTSVKGNKEHPMTRGGLCVKLKDYEKRHYHQDRLLHPMRRTGPKGSGQFERINWDEALDEITSRWKAIIDEYGPHAILPYSYLGNQGLVHGLNGGDAFFNKMGATVCERTFCGEGSCTAWLLTVGPTAGVDPESFIHSKYIILWGCNSVSTNVHHWHIVKDAQKQGAKVVVIDPYKSKTAKEADWHIAPKPGTDGALAMAMMHVIIEEGLQDKDYIDNYTVGFEALSERAKTRTPEWAASITGVAAEDIRQLAREFASTQPAAIRLGVAVERNYGGGQAIRAITCLPALTGAWRHVGGGALQFPVWEHPYKFDVISRPDLIPEGTPVVNAI
>MP0790_megahit_182214_1-753
WESRSDWDIYKGIAKAFSKVCVGHLGEETDLVTLPMQHDSPGELAQPAVMDWKKGECAPIPGKTMPSLIEVKRNYPETYERFTSVGPLLESIGNGGKGIAWNTDAEVELLGKLNHRKLDGPHKGRPLIDSAIDAAEMILTLAPETNGAVAVKAWDALSKITGRDHTHLARPKHEEKIRFRDIVAQPRKIISSPTWSGLEDEHVSYNAGYTNVHELIPWRTVSGRQQFYQDHAWMRAFGESLLVYRPPIDTK
>MP0790_megahit_196130_419-2488
MIHYSACPHDCPSTCALEVEKIDELTIGKIRGSRENTYTAGVICSKVARYHERIHHPDRLTQPLRRVGRKGLGNFEPISWDQALDEVADQLLKAEQQHGSETVWPYHYAGTMGLVMRDGINRLRHTKHYSGFHSTICVTLAWNGFIAGTGKLAGVDPREMGQSDLIIIWGTNAASTQINVMTHALKARKDRGAKIVVIDTYKNATAKQADLFICVKPGTDGAVACALMHILFRDDLADRDYLRDFADCPEKLEDHLLTRDPKWAEKISGVSADAIETLAKMIGTTPKTFFRLGYGFTRQRNGATAMHAALSVATVAGSWQHKGGGAFQSNGAIYHWDKNLLEGLDAIDPATRLLDQSRIGAILTGNPDDLKDGPPVTALFIQNTNPMSVAPDLNLVHQGFSRDDLFVCVHEQFMTETAKMADIVLPATMFLEHDDIYQSGGHQHITLGPKIINPPEGCRSNHEVVCALAERLGAKHPGFDMDAKMLIDATLQSSGWGTLAELEEKRWIDCQPDFRSSHYLDGFAHSDGKFKFSPDWKAHAPQAFGPTDVQMPDLPDHWNVIENANKEMPYRLVTAPARHYLNSTFTESPTSKRRHKYPSAMIHPGDAVNLGIKDGESVQLGNHRGEITIAAEIVDTAQPGVVIVESIWPNGAFVGGKGINVLTGADPAAPVGGAAFHDTRIWIRAQPQH*
>MP0790_megahit_206307_2-2335
WVQDGLVRKIDGNPLDPNTEGNLCSKAQGMISYTYYPERILYPLRRVGKRGEGKWKRITWEEAYTGLAERMRPLRENGNPEEFVFHYGRDKTKGYTKHFTNAFGTPHRLNRRSICSSNRRAPLMSFYGRDFEWETQDLSNTKYVINWGGNPYEAYQGGLFMAHRLQSARVDHGAKLVTFEVRPSATASKSDEFYTVMPGTDGAVAFAMIHTILKEGLEDKKFWNRWANLSLDKLRKSVENYTPEWAEKKSGVPAADIRRIAIEFAKAAPACCTMSNRGSAKHYNGMQSDRAIRTLDVLVGNVGKPGGYCLSSLRGWSGKYGQEGLPNLKLPEPKASDPRPWGIGEGFNEIAFKKLPKKVQDRVNNFPDKWRKKYFGELATPSEYPLAWHWYQMRVGQLVYPYIKQGRQKVSVYMSFTLGAAFGYPEANAAREVLKDEKLIPFHVAVDIGYGEQTALADMILPEATSLERWDYHSTNCYGLVPYTGVRQPLVDPQGESKSIQVILRELAHKIGGGMEKHFTYKDDESLYKDWYKELPISWEEFKRRGIWQEKNRAKDYEIYERPLTESELAGTNFNAGKLADGALVEKEGKAVGIVKDGKAVRGFPTPNRVINVYDEIFPEAAAAVGLPLSDGNASPLATWHEVPEHVDLPDDRFIFSTFKWNVHTQGRSGHWKYSAEIIHTNPIFMHPDTGKALGLVEGDEVEVSVYRPTGFTYRAGEKGVMGSFKNHVRFLKGMHKRVVMCSHHVGHFEHGIVGESKTSETSPVEGKSNKLADQSLK
>MP0790_megahit_250099_102-1325
MAAKPKEFTSSVVNYIPKIKPPEGHSIHHICCPHDCPDTCSMLVTRDDKTGKAISVQGDPSHPITRGYLCNKVNHYIDFVYNENRVLYPHKRVGPKGPGAKFERITWDEALEAITDDFKNTIKEYGTEAVQPFSYSGTLGMLGYWTMDSRFWNKMEAARLEQSICIYAAMWAGLYTYGMANGPHVGEAARDGCELMILWATNLVSTGVHSIPFIREAKERGMKLVVVDPRKTRTTMFADVHIQPKPGTDAFLANAMIKVIVDKNLHDVEFLNEQTHGWEEFVEKVLPKYTLEEAEKITGVKAKIIEELAVEYAKTKKSYIRANYGLNRHQNSGQMCRAVLILPCFNGSWREECGGVAFGQLEEMWLRFDLGKLHRPDLGNRAEKRIVNMVQIGRALADNIGDDGNQLD
>MP0790_megahit_252995_241-2601
ERISWEQATTEIADKFLDYATEYSPECISYGSGTQMSVKLASYASLLRFGNITGITVPEFFSGVGDLPTGSYMTLGQVYTGDTFASVYKSKCVMIWMSNPAATRIPDAHFFWEAKYNGTQVIAVSPEFTPTAMHSNLWLNPKPGTDSALAMSMVQVMLKENLYKPDYIKEQTDLPFLVRTDTKEFLRREDLSLYGLLAVADNVYYMWDETTKSIVQAPGTGRADKPFGRDRRKYGTLELGDIKPSLEGRWIANTLDGEVEVTTVFELLKEECENYTPQMASEITGVSPKVIEQTARVFADAQPGMIYAGYASCKWLHGDLLQRAMLLMLALTGSTGKEGGGLQIANSPNARGMTQFGFSDVGPAFRLISGTTWDYDHADMKELNSKIYGNELAEKFDRYYKKSIEEDWFPDYSQNGWKMGIFAGNNGANWRASGSTWRKTAFEELETIVSLAPDMGVTSLFSDYVLPIAHHYERNDLMLQSRVPYLQVLTEAVSPLGEAVDDWEANRRLAEAISRRAKERGIKPIQDAVDGRTIRRDYTKTLDLYTMDGRVNDSKDVAQFIINASHGIPKISFEELSQKGIVKVEGVDNTMWDKDESPYHNEIVKSVQKKLPYETFTGRQQFYIDHEWFIEFGETLPTFKEPLEIEGYPMRMMMGHARHGIHSTWRDDSFLLSLQRGEPDIYVNPDDASKRGVSDGDMIRIYNSAGEFSAMAHVSSGIQPGMLFMYHGWDPKMFKDGKNFSEVIPTGGLIKPTSMAGDYGHLGYQPLAFAPNQTYKDFTCDFEKTA*
>MP0790_megahit_253900_2-619
MITDSKLNRRSFLAGSASLGLALNYSSSALSADSQNQYRSWEDIARKKWTWDKISRSTHGTNCTGQCAFNIYVKDGVVWREEQQGEYGSSGDAPDYGPRGCQKGLSHSRYMYGKQRILYPLKRVGERGDGKWERISWEQAMSEVADKFIDHSVEHGPESITCGLGTQMVMKRASYASILRFANITGVQMPEAFAGVGDLFSGAQIT
>MP0790_megahit_268808_3078-5861
MSDKVQFTLDGQTVEAEAGMTIWEVANGRGLVIPHLCHKPAPGYRPDGNCRACMVEIEGERTLAASCIREPSQGMVVTTDSARASNARKMVVEMLVTDQPARDVAHDKSSHLWDMADLSQVCESRLPPLEPDRVPLLDDSHVAMSVNLDACIQCGLCVRACREVQVNDVIGMAGRGHNAYPTFDMADPMGASSCVACGECVQACPTGALMPSTAVDDDQIGDSADYDEEIKSVCPFCGVGCQVSLKVKDNKIKFVEGINGPANEGRLCVKGRFGFDYIHHDHRLTKPLIRRTDAPPKGLNVDPSNWSKFFREASWDEALDAAADGLNTLKAENGGRSVAGFGSAKCTNEEAYLFQKIIRQGFGHNNVDHCTRLCHASSVAALMENVGSAAVTATFNEIENADVAIVIGANPIENHPVAATYFKQFTKRGGKLIIMDPRGQALKRFASHMLQFRPGADVSMLNAIMHVIVEEDLYDQQYIEAYTENWEAEKAHLKDFPPEKMAEICGIDAETLRDVARTFAGAKAAMIFWGMGVSQHIHGTDNSRCLISLALMTGQVGRPGSGLHPLRGQNNVQGASDAGMIPMFLPDYQSVTDDGVRSAFTEVWGSEDFSNEKGLTVTEIMDAVHDGEIHGMYILGENPAMSDPDVEHARDALAKLRHLVVQDIFITETANYADVILPASAFAEKSGTVTNTNRQVQMGRAAVSPPGEAREDWWIEVELAKRLGLNWTYTSPAQVFDEMALNMRSLDNITWDRLTVENAVTYPSLSAQDPGQAIVFGEGFPRNDGRAKFTPASLIAPDDVPDAEYPMILTTGRQLEHWHTGSMTRRSKVLDAVEPEANCSLHPKTLRALGVVAGGHVRLSTKRGSIVVMARADRSVSEDMVFLPFAYVEAAANILTNSAVDPYGKIPEFKFSAVKVEAADGSKIAAE*
>MP0790_megahit_272470_3-395
MSSQASADNPYRGFEDLYRKKWTWDRVARGTHGTNCAGTCAFNVYVKDGVVWREEQQGQYEQLGDVPDFGPRGCQKGMRHHKYMYGKQRILYPLKRTGERGEGKWERISWEQATTEIADKFLDYATEYSPE
>MP0790_megahit_288190_1480-2868
MSNPLKDMEKPDVIFCIGTNMTECHPVAATRLKKAIANKAKMIVADPRRIRLAEMADLYLPIRVGSDVALLLGIAHVIVRDGLVDKTFIDERTTQAEAFIAHVKQFTPEWAAEITGVPAKDIETAATWYAEADRGAIFYTLGITEHICGVDNVQSLCNIALMTGHIGREGTGVNPMRGQNNIQGAGDCGAVPANFPGFQPCADEASNQKFSKLYQTDIDLGKGITKVTALNTCGNGIHGILIDGENTVVSDPDRKHCEQALRSLDHLVVIDIFLTETGEMADVVLPATSWGETDGVCTNTERRVQRLRAAAPAVGVAKPDWWIISEISKRMGTPGFEYESAKDVFNELCELSPIYAGLDWDRIDKSEYQWPVPDKEHPGTPMLHEKEFKNGRGVFKVISYRDPSEVIDDDYPVWLTTGRRLEAYHTRTQTGRAQGIDYLLPEESLEIHPEDMAAMGLTDGELC
>MP0790_megahit_297662_2-1048
AMAMVETIISDKSYDEEYIREQSDLPFLVRKDNLKYLRETDLPEASANAKDNRFYIWDEEKNALTEAPGTGTPPPPPPGTPEHLIPPMPSIDLKGLKPAIEGVWTIETKDGPVEVTTVFELVKQRSSEHTPEYAEEVTGVSANVIRDVARKFASSKPGMIYAGYRASKYLHGDLLQRALFLLLCITGNTGKEGGGLTITNLAKDESALFPFAIKNPIAAFRVATLSRWDYVHADMKEFNEEIYGKELAEEYDHHFNESVKNGWFPDYSKKPWKMGLFSGTNAASWRSSGKRWRDNAFSKLETIVTFATDMGATAMYSDYVLPIAHHYERHDFHLEPRTPFMQVIDKAVE
>MP0790_megahit_317709_1002-2624
MFGVGGGTSSYKEIEEADAIILWGSNARAAHPIFFHHLLKGLSNGAKMWTVDPRRTDSAKFADVWLGINVGSDIALANGIAREIIDAGLENKKFIKNATSGYEDFVSHIEPWTLAKTSKITGVPAEAIRDLAHFYAKAEKAQIAWTLGITEHHTAVDNVLTLCNLSLLTGHVGRWGSGLVPLRGQNNVQGGGDMGALPNKLAGFQNVDDEKIRSKFETVWDCKIPPEPGWHLTEMFEAMEREELKALYVIGENPADSDADVNHARKVLEGLEILVVQDVFMTRTAQMADVVLPAALGWAESDGTVTNSERRVQRTRAAIKPPGDARQEIEIISDLAKHLGDNSWGQPTAEELWEELRTVSPMHAGMSWERIENEGGIQWPCPDEDHPGSPFLHDRLWKQPAEGRLAPFSCVEDRPPVESLDEKYPLRLTTGRVLDSYNTGVQTGNYESPIRSGEALELSSFDAKKLDVSSGERVLVSSRRGSIEMTVEVDSDLPVGLAFATFHFPELADVNQLTNSAYDPKSGTAEFKATAIRVEKLVNA*
>MP0790_megahit_319895_3-821
NGWFPDYSKKPWKMGLFSGTNAASWRSSGKRWRDNAFSKLETIVTFATDMGATAMYSDYVLPIAHHYERHDFHLEPRTPFMQVIDKAVEPLGESVDDWTAYERLTKAISLKAEERGIKPINDNVVGVPFARDFTKYHDDFTDEGEIKSVKDVIQFLLDNTTGIQNVKYEELAEKGFLRNKGSETTLHSKESPYFSEIYDNVREKTGYKTLTHRQQFYIDHDWFFKFDEALPGHKDAITNEGYPMKMLMGHARHGIHSMWRDDSFLLSLQRGEP
>MP0790_megahit_327717_1-402
HARHGIHSMWRDDSFLLSLQRGEPDVYVNPDDAENRDVSDGELIKVYSKSGSFIAQAHVTSAMGPSMIYMYHGWDPMMFRGRENFGAVVQTAGLIKPTSLVGDYEHLGWKPFAYEPNHTFHDFTCDFEKYTEA*
>MP0790_megahit_362068_194-1834
PTVAGLAATIGRGAMSNPLSDMEHPNVIFAIGTNMTECHPVAATRLKKAIARGAKMIVADPRTTRMAKIADLHLPIRVGSDVALLLAMAHVIARDELIDTDFINTRTAGSDEFLNHVQQFSPEWAAPICEVDASLIEKAARWYGEGSPAAIFYTLGITEHICGVDNVQSLCNIALMTGNLGNTGGGINPMRGQNNIQGAGDCGAVPSNFPGFQACADPANAKKFSDAYGIEIDSEKGITKVTALNNAGKDGPDGIHAMLIDGENTVVSDPDKKHCEQALRSLDHLVVIDIFMTETAQMADIVLPATAFAETDGVQTNTERRVQRLRAAVKPPGEAKPDWWIISGIAQHLGTPGFDYQSARDVFNELCSLSPIYNGLDWDRIENGEYQWPVPTRDHPGTPRLHEEEFKNGRGLFKVIGYRDPAEVIDSDFPVWLTTGRRLQAYHTRTQTGRSSGIDYLLDEESLEIHPDDANAWGIDDGDFVKMSSRRGTIEIKARLTDRSPRGTVFTSFSFASVPVNILTGSGYDPVTDTAELKVCPVAIELIGSA*
>MP0790_megahit_367681_2-1726
LVMRDGINRLRHVKRYSGFHSTICVNMGWNGFIAGTGRLAGVDPREMGCSDLIIIWGTNAASTQINVMTHALKARRERGAKIVVIDTYNNATAKQADLFVCVRPGTDGALACALMHVLFRDDKADWDYLREFTDCPDAVETHLKPRDPAWAEAISGVPASQIETLASMIGSTPKTFFRLGYGFTRQRNGAASMHAALSISAVAGSWRHEGGGAFHTNGGIYHWDKTLIEGLDCLDPKVRVLDQSRIGPILTGDRQDLGDGPPVTALLIQNTNPMSVAPDLNRVHDGFAREDLFVCVHEQFMTETAQVADIILPATMFLEHDDLYQAGGHQHITLGPRIVNPPEGCRSNHEVICALARRLGVDHAGFDITSREIIDRTLQDSGWGNLENLEQKHWIDCQPEFRDSHYLDGFAHADGRFHFSPDWNALLPHGFGPADIVMPSLPDHWDVIEEANSEMPYRLVTAPARHYLNSTFTETPTSSRRQKRPSAMLHPDDARNLKVGDGDTIRLGNLRGEIPIAAEVVETAQRGVVIVESIWPNRAFVGGKGINVLTGADPVAPVGGAAFHDTRIWIRPEL*
>MP0790_megahit_380917_4391-6013
MFGAGGGTSSYLEVEETDVILLWGSNAREAHPIYFHHVLKGLDNGARMFAVDPRRTSSAKFADAWLGLNVGTDVAMANAIGREIIAADLHNKDFIAHSSQGFEDYKAHVEPYTLEYAEAITGVPAEAIREVAHAYASAEKAQILWTLGITEHHNGVDNVKSLCNLALLTGHVGRWGSGLVPLRGQNNVQGGGDMGALPNKFPGFQDITNPDHRAKFETAYGMELNPNNGKHLTLMLEAMEHGEIKAAYCIGENPADSEASAGHSRALLEGLDILVVQDIFMTATAQLADVVLPSSVGWAECDGTVTSSERRVQRVRAAVTPPGACRHDHEIIGELAKRMGVDSWGDPTPQELWDELRSLSPLHAGMSYERLEAEGGLQWPCPSEDHPGSPFLHGWLWEDDLGGRAPSPFSITEHEGPKEQLTDEFPLRLTTGRSLDSYNTGVQSGGFQSPIRSGDELDMNPGDAADLGIDDGERVLVSSPRGSVEMGVRVQPDIPAGLTFTTFHFPDLVDINLITNDEWDRDSGTAEFKAAAIRVEKLRA*
>MP0790_megahit_384431_6277-8604
MVEKIDLPLTSTHWGTYRARVSNGRVQELLGFEHDNDPSPIGSGIIDVQDGPTRVKAPSFRKSWLENGPDSRNHLRGVDPFIELSWPEAEKLVAKELNRVRNNYGNAAIFAGSYGWSSAGRFHHAQSQLHRFLNCIGGYTKSKFTYSFAAAETIVPHILGSFREFLDTSTSWESILENTKFFVCLGGIPLKNGQISQGGVGKHFQREKLIEASKSNISFVNISPLKGDLLDEVGGEWLSPRPNTDTALLLGIAYTLHQNGLTDKAFLKKYTNGYEKFLEYVLGETDGIPKTTNWAASICEIDALTIETLAKKMARNRTMISVSWSLTRQDHGEQPFWMAITIAAMLGQIGLPGGGIGFGYSATNFVGGQFTIPPAVALPQGKNPVSSFIPVARISDLLLHPNSTFDFDGKEYNYPETKIVYWAGGNPFHHHQDLGRLMQAWQKPDTIICNEWCWNSLAKRSDIVLPCNTPLEREDIALTPRDPYVVKMSRLTESHGESKTDFEIFQGIARAMGVESNFTGEKTSTDWIEWLYEETRKKAVALGLAMPEYKKFDEQGWFKFSDPKEDIVMLQDFRQDPEKNPLKTPSGKIEIYSEVVANFGYQDCPGHAVWREPCEWLGIKNKKFPFHLISNQPDNKLHSQLDHGGYSRAAKINGREPIQINRLDASKKSLKSNDLVLVFNDRGSCLASVVINEGIRPGVVLMSTGAWYDPMDPTSESSPCKNGNPNVLTPDKGTSKLAQGPIAHTCLVDLKLIDKPMPKVTAYDPPKIIGNDNWK*
>MP0790_megahit_398503_1179-2813
MFGAGGGTSSYREVEEADFVLLWGSNAREAHPIYFHHVLKGIKAGTKMYAVDPRRTASAKFAESWLGIDVGTDIALANAVAREIISTDMHDKEFIDRATSGFESFAAHVESYTLEYASEATGVPPEAIKDLARSYAEASTAQILWTLGITEHHNGVDNVLSLCNLALLTGHVGRWGSGLVPLRGQNNVQGGGDMGALPNKLPGFQDLTSDESFQKFSASYGVDLNPLPGLHLTQMFEAMEEGAIKTLYVIGENPADSEADVGHTRKLLSELDFLVVQDIFLTRTAELADVVLPATVGWAEAEGTVTSSERRVQRVRPAVQGPVGARHDHLIIGDLAKRLGAKWLAESAEELWDEVRSLSPMHAGMTYERLEKLDGIQWPCPDITHPGTPFLHDWLWQEDLNGNPRAPFSLTNHEGPKEQLSDDFPIRLTTGRSLDSYNTGVQSRGYSSPIRSGERLQISEADASSLDLIEGERVRVSSPRGSIEMEIEISHDQPRGLAFTTFHFPELVDLNLLTNDEWDPKSGTAEFKAASIKIEKLTAGVSHA*
>MP0878_megahit_5964_3-545
HYVGQEKLRPQTGWTPLAFGLDWQRPPRHMNSTSFFYNHSSQWRYEKLEIKEILSPLAKAEDYPGSLIDFNVRAERMGWLPSAPQLDANPLRLAKKAEAAGMSTADYAVQQLKSGELRFAAEDPDAPENFPRNMFIWRSNLLGSSGKGHEYMLKYLLGTRHGIQGKDLGDFGGQKPEEVKW
>MP0878_megahit_9254_2-403
MSHFIDRLNFFRKAREPFANEHGELRSESRDWEDSYRARWQHDKVVRSTHGVNCTGSCSWKIYVKNGLVTWETQQTDYPRTRPDLPNHEPRGCPRGASYSWYLYSANRLKYPLIRKPLLALWREALKANPDPVD
>MP0878_megahit_27784_3-1565
VKEGRLVRIEADPSHPTGRALCAKGQAAPEQVYSDDRLLYPMKRTRPKDDVDPGWVRISWDEALDTIAGQMTRIAAESGPESVAFALTTPSGTAISDSLQWIERLLRAFGSSNNCYGTEICNWHKDHATEYTYGVGIGRPDLDQAGCILLWGHNPNTSWLAQAQRVSEARRRGASIVVVDPRRAGPAIKADQWLQIRPGTDGALALGIAWVMLSESGYDHDFVHRWTNAPMLIHESEGRLLTASDIGAPEGADRYVGWDQGRSAPVVMAANPAQQVKTDWLLTGEVTIDAPSGAIVCRPVFDHYYALCAEWSPERTAEVTGVPADQIRDTARLLWASRPVSYYVWSGVGQHTNATQTDRAISILYSLLGSIGSSGGNQQPAGVPLNDVSGHELVTDVQRSKTLGLQERPLGPPKNGWCTSRDLYHSILEGEPYRVRALLGFGQNLVISHGGVERGIEALKALEFHVQTDIFLTPTASYADIVLPVNTAWERDSLRVGFGITDAANGWVQFRHAAVESAGES
>MP0878_megahit_60048_2-1333
NLSSIGMLCVKGRFGFSFVNHEDRIKSPLIRKDGELTPVSWEEAMEYVADNLIKYRGDAFGTLASAKATNEDGYIQQKFARLIMQSNHIDHCTRLCHAPSVEAMLTALGSGATSNSYVDYEEAGCLVVVGSDATSNHPVAASRMRRAVVERGAKLIVINPRRIDMCDYADIWLRPRPGTDVALLNAMAKVILDEGLADTSFVDDRTEGFDEWREVVEKYTLEYAEGITGVRANDIANAARMYAHPPFSGSCLIWGMGVTQHTMGTANAHGLLNLAFVSGQLGKPGSGISPLRGQNNVQGCGDAGCVPNSFPGYQVLSDDTISKFENAWSNQPLPREHGLVITDMVTAMDDGRIKSMYVVGENPLLSEPDLTHAEAAFKKLDFLVVQDIFLHETAQIADVVLPATTFAEKDGTFTNSERRVQRVRKVIEPVGDSRPDWGIIGELG
>MP0878_megahit_69294_72-1664
PREMARSDLVVIWGSNAASTQINVMTHVLKARRDRGAKIVVIDTYRNGTAKQADLFVCVRPGTDGALACGVMHVLFRDGHADRDYLAEYTDCPDALEAHLQSKTPAWASAITGVPVETIEELARMIGTTARTFLRLGYGFTRQRNGAFNMHAALSVAAVTGAWRHEGGGAFHNNGDIYHWDRTMIEGLDVRDRNVRILDQSRIGAVLTGDASDLGDGPPITALFIQNTNPMSVAPDLNRVHAGFARKDLFVCVHEQFMTETAEVADIVLPATMFLEHDDLYQGGGHQHVLLGPKIVEPPEGCRNNHEVVCALARRVGAEHPGFAMSERELIDRTLRDSGWGDLENLARERWIDCQPPFREAHYLDGFAHADGKYHFSPDWSALKPHGFGPADVVLPSLPDYWPSIEEANAEMPYRLVTAPSRHYLNSTFNETPTSIRREQRPSAMMHPEDAHELGVTDGAMIRLGNPRGELKISTQVFDGVQRGVVIVESIWPNSAFEDGKGINVLTGADRVAPVGGAAFHDNRIWIRPV*
>MP0878_megahit_73043_782-4558
MSHFLDRLQFFKRNEEPFSNGHGVTTNENRGWEDGYRRRWQHDKVVRSTHGVNCTGSCSWKIYVKDGLVTWETQQTDYPRTRPDLPNHEPRGCPRGASYSWYIYSANRLKHPKIRKRLVKLWRAAKAQYKDPVEAWRSIVEDPAKAKEYKQQRGLGGFVRAKWNEANEIIAAANVYTAKTYGPDRISGFSPIPAMSMVSYAAGARYLSLIGGNCLSFYDWYCDLPPASPQIWGEQTDVPESADWYNSNYIICWGSNVPQTRTPDAHFLTEVRYKGTKVIGITPDYSEVAKLTDQWLAPKQGTDAALAMAFGHVILKEFHVEKPSAYFADYVKRYTDFPVLVMLDKAEDGSLHQGRFLRASDLDGQLGQDNNPEWKTISINDKDGELVSPTGSVGYRWGEKGKWNITQTDGKSGDELDLRVSLKGSHDELVSVAFPYFGGAEHEFGYFQNTEHDDVLQRKVPAKKIKLADGSEAYVATVFDLTLANYGVDNGYDDPNVASSYDQDIPYTPAWQEQITGVPRADVIKVAREFASNADKTKGRSMVIVGAGMNHWYHMDMNYRGLINMLMMCGCIGQSGGGWAHYVGQEKLRPQTGWQPLAFGLDWQRPPRHMNGTSFFYNHSSQWRYEKLEMTEVISPMANKDKWSGSIIDFNSRAERMGWLPSAPQLGMNPLQLCRDAEAAGKSPQDYAVEQLKSGELNFACLEPENPQNYPRNLFIWRSNLLGSSGKGHEYMLRHLLGTKHGLMGKDLGEDGGKKPEDIKWVDEAAEGKVDLLVTLDFRMSTTCLYSDIVLPTATWYEKDDLNTSDMHPFIHPLSAAVDPVWESRSDWDIFKGIAKQFSKTAVGHLGVEKDLVTLPILHDTPAEIAQPFGVKHWWKGECDLIPGKTAPNMIVVERDYPNTYARFTSVGPLLEKLGNGGKGINWNTDAEVEFLGQLNRRHVEEGANKGRPKIETAIDAAEVILSLAPETNGQVAVKAWSALGEFTGLDHTHLAKPKEEEKIRFRDVQAQPRKIISSPTWSGLEDEHVSYNAGYTNVHEYIPWRTVTGRQQFYQDHEWMRDFGETMCLYKPPINLKTVKPMMNKQPNGNTEIALNWITPHQKWGIHSTYSDNLLMLTLSRGGPIVWISEPDAQRAGIVDNDWIEVFNVNGAIAARAVVSQRVPEGMSMMYHAQERIVNVPGSEVTKTRGGIHNSVTRAVMKPTHMIGGYAQQAYGFNYYGTVGCNRDEFVIVRKMAKVDWLDDDSVEQNADEFNNFGAEG*
>MP0878_megahit_94305_784-2385
GAMSNPLKDMEKPDVIFCIGTNMTECHPVAATRLKKAIAKGAKMIVADPREIGLSKLADINLQLRVGSDSALLLGMAHVIHREGLVDEGFMLDRTTEAEAFLKHIEEFTPEWASEITGIAPELIEEAALLYGRAERGAIYYTLGITEHICGVDNVQSLCNLALMTGNIGREGTGINPMRGQNNIQGAGDVGAIPNNYPGFQAVTDPANQAKFSKAWGREIDHENGITKVRALEQAGEQIRAMFIDGENTVVTDPDREHCERALKSLDFLVVCDLFMTETAEFADVVFPATGFGETDGTQTNTERRVQRLRKAVPPPGEAKPDWWIISRLAQRMNFKGFDYSGADEVFNELCSLSGTYAGLNWDRVEFGEYQWPVPEEGHPGTPRLHEDSFINGRGVFKLIRYRDPAETIDDDYPVWLTTGRRLAHYHSRTQTGRSEGLDYLRPHETLEVHPDDVAAWGTSDGGWVNMSSRRGSVRIRIESTTRSPRGTVFSSFSFNDVPVNVLTGSGYDPVTDTAELKVCPVRIEPATEPTGD*
>MP0878_megahit_147750_57-2348
MSKVKTGSHWGMYTVDVEDSKVVDVEPFHKDPHPSQLIEAIPSAVHAENRIMRPMVRKGWLNRGCESDTAGRGVEPFIAVSWDTALDLLAAELQRVKSTHGNQAFYASSGWGSAGCFHTAEGQLKRFFNCFGGFVGQVTNYSFGAASVIVPRILGTMEPVLGQITSWPTIGQHTDLMVLFGGMSPKNAQVNKDGIGAHDSSDWLEQVCAAGVKFVCISPLRGDGGAVNADWLPIRPNTDTALMLGLMHTLATEDLHDTAFLARYCVGFERFQDYLTGNVDGVAKSADWAAQITEIDAATIRSLARRMAAGRTMISVSWSVQRADHGEQPYWMAATLAAMLGQIGLPGGGFGYGYGSSNGGRPKMRLPSPRLPTGSNPVNAFIPVARVTDMLMNPGAHFEFNGQELTYPDIHLVYWCGGNAFHKQQDINKLLQAWRKPDTIVIHEPWWTAAARRADIVLPCATSLERNDIGATSSDRFWFAMQQAIPPIGEARTDYDIYTALAERLGFQEVFTEGRTEDAWLRHLYEEARQQVGEHNLELPGFEQFWEIGHVEFPVPEDPPVLFASFREDPDTNPLMTPSGRIEIFSETIDGFGYDDCLGHPAWFEPAEWLGSERTKQYPLHLISNQPRARLHSQLDGGVVSQASKVSGREPVWINPQDAAARGILDGDVVRLYNDRGTCLAGALVTDEIRHGVVQLATGAWYDPLEPGAVGSLDKHGNPNVLTMDKGTSKLAQSTSAQTTLVEIERYEGPVPELTVFAPPEID*
>MP0878_megahit_151780_3-1814
TTCPYCGVGCGIKIQVGDGDQFVEVLDDPENLSSVGMLCVKGRFGTSFVHHPDRLTTPLIKEGGEFRPATWDEALDLIAERLTHYRGSSFGTLCSAKATNEDGYIQQKFSRLLMQSNNIDHCTRLCHSPSVEAMLTSLGSGATSNSYTDYEDAGCLVVIGCDPTSNHPVAASRMRRAVVERGAKLIVVNPRRIDMCDYADLWLRAHPGTDVALLNGMAQVILDEGLQDQAFVTNRTEGFEEWAKVVESYTPDRVEEITGVPAEDIRQAARFYAQPPAPSTPPFGKGRSRGISPGSCLIWGMGITQHTNGTANAHGLLNLSLLAGQLGRPGSGISPLRGQNNVQGCGDAGCLPNAMPGYQVLGQETVAKFQDAWGGHGFPEEHGLVITEMVDSMKEPTGIKAMYITGENPLLSEPDLNHAQEMFESLEFLVVQDIFMHETALMADVVLPATSFAEKDGTFTNSERRVQRVRKAIDPLGQSRPDWEIISDLAKRMCQKLELDFADQFDYSHPSQIFDEMARLTPIISGITYDRLDREGGIQWPCPTTDHPGTPYLYADSFPRGPRALFVPFEQGPLAAEMPNRRFPLILNTGRLLYHWHGGTITRR
>MP0878_megahit_175406_93-2162
MNKPIFHSACPHDCPSTCALEIELGQDGQIDRVRGAIENSYTNGVICSKVARYSERIHHPDRLTQPLRRKGGKQSGDFEQISWESALDETADRLLKEEQRYGSEAIWPYFFAGTMGLVMRDGIDRLRHAKRYSGEHKTICTTPSFNGFIAGTGKLAGVDPREMADSDQVIIWGTNAASTQVNVMSHVLKGRQQRGARLVVVDTYNNATAKQADLFVCVRPGTDGALACGIMHVLFRDGYANWEYLTQYTDDPEGLEQHLKSRTPEWASTICGVDVATIEKLSHMIGSTPRTYFRLGYGFARQRNGAFNMHAVASIAAVTGSWLNRGGGAFHNNGDIYHWDKTLIEGLDVCDSDIRVLDQSRIGAILTGDIQDIGDGPPVTALFIQNTNPMSVAPDQNKVHEGFFRDDLFICVHEQFMTETAMVADIVLPATMFLEHDDVYQGGGHQHIILGPKIIDPPEGCRSNHEVICELAHRLGAKHQGFHMSARELIDQTLQDSGWGSLEQLEGSRWIDCQPAFEEAHYVGGFAHKDKKYHFSPDWAELEPQGFGPKDSVIPKYPDHVAVIEESTADMPFRLVTAPARHYLNSSFNETPTSIRREKQPTVMVHPEDLSAIGVHNGDEVRIGNSRGELTIAVEQFGGVQKGVVIVESIWPNRAFKEGKGINVLTGADPIAPTGGAAFHDNRIWIRPL*
>MP0878_megahit_183042_2463-5006
MSTVANSISADRRVHGWCALCRSRCGCISIVRDGRLTAVEPDRDHPTGRSLCAKGQAAPELVYSADRILYPMKRTRPKGDSDPGWSRISWDEALDTTASQLLENARQFGPESVAFAITTPSGTAISDSIHWVERLMHAFGSANNCYGTEICNWHKDVAPTYTFGTGVGVPDLDHAGCILLWGYNPNSSWLAQAQRLADAKRRGARTIVVDPRRSGPGVKADQWLQVRPGTDGALALGIAHLIIAEGTYDADFLRRQSNGPALVHPKEKRLLVEADFSRNGSISACVGWDQACSAPVPLGRSVSTGDSSPDWLLEGEVEVNTLTGPVICRPVFDHYAVLCKDYSPPKVEVITGVPAAQVIETARLIWASRPVSWYAWSGVGQHTNATQTARAITLLYTLTGSLGRVGGNYQAARLPVPDLSGLELRTSRQRALTLGLASKPLGPPKDGWCTSDDLYRAIIEADPYPVRSLLTFGANLLVSHAGTRRGAEALEMLDFQVHADLFLNPTAAYADIFLPVNSPWEREVLRAGFEISPQAQSWVQLRPAVIPSRGESRDDGWIAFQLAKRLGLSDVFWDGDQEAALREYLSATGLSLETLRANPQGMNADPESIQDASQEVGFATPSGRIEIWSETFRTHGYSPLPDYVEPALSPVSRPELLAEFPLVLGSTKPHQFCHSQHRNLPSLRRMLPDPVMEIHPDAAQARDIQDGDWVRISTPSGSAHARARLNAWLRPDTVMGQHGWWQACEALGKPGYPILGEHSANFNLLVDDTEADPISGSVPHRSGLCQVTRLAKQQDLEELEGTGMDSVSARFQHTTNSEQEGASGTGLKAVENGGRGWIRTSGPCLPK*
>MP0878_megahit_184738_2752-5496
MNRPGNQQVVPISFLLDGRSVTAQPQETILQVAQKSGVDIPHLCYSEGLRADGNCRACMVEIEGERVLAPACCRQPTEGMNVQSTSDKALRSQSLVLELLKGEVGPARHSPVSELEYWCESRGLSESRFGGRTQPPADQSHPAIAVNLESCIQCTRCLRACREVQVNDVIGLAYRGARAEIVFDLGDGLGESSCVGCGECVQACPTGALMPSGNVAQESDDTTVDSVCPYCGVGCLLTYHIKDKQIKYVTGRDGPANHGRLCVKGRYGFDYVSHPDRITQPLIRRDGVAKGLTDQFDPTDPLKSFRPVSWDEALDFAAQGFKTILSENGPNALAGLGSAKGSNEEAYLFQKLVRTGFSSNHVDHCTRLCHASSVAALLEGIGSGAVSNQVADVEQAEVIIVIGANPTENHPVAATFMKNAAQKGATLIVMDPRRNQLARHATHYLQFRPDTDVALLNAMIHTIIDEDLVDKQFIADRTTDFDLVRENVKDFSPEHMAEICGIDAEEIRCVARAYGQSRRAMIFWGMGISQHVHGTDNARCLIALSMMTGNIGRPGTGLHPLRGQNNVQGASDAGLIPMMFPDYRRVDDPEASAWFSNYWGVELDTAPGLTVVEITDAALSGQIKGMYIMGENPAMSDPDLNHSRAALAKLEHLVLQDLFLTETAAFADVVLPASAFPEKTGTFSNTDRRVQMGRQALDPPGDARQDLWIIQQIAKRLGLEWHYADVREVFNEMRDAMPSISGLTWERLEIEHSVTYPCEGESDPGQSVVFEESFPTASGRGRFVPAGLRWADERPDQDYPFVLITGRQLEHWHTGAMTRRATVLDAIEPEAVFYIHPDDLNALAMKDGDLVKISSRRGEIIAPCRSDDGLQPKSIFIPFCYQEAAANLLTNAALDPVGKIAEVKYCAVNLAATK*
>MP0878_megahit_202928_66-2819
MSKGKTSFYINNQAVEADANETIWQVAKRLGIEIPYLCHSPELSYRPDGNCRACMVEVEGERVLAASCIRKPTSDMKVFTSSKRAKESRKLVFELLLADQPKREISHDKNSNFWNWIDKIELKDNRFPAKIACAPDVSHPSMAVNLDACIQCNLCVRACREVQVNDVIGMAYRGEKSKIVFDFDDPMGDSSCVACGECVQACPTGALMPSSIVDEKGIGHTTIEKKVESVCPYCGVGCQLEYNINGNTISYVDGIDGPANKNRLCVKGRFGFDYVNHPERLTKPLIRIQGKQKDLHPNIDFSNLHEYFREASWEEALDFAAKGLLQLRKPDNNKSSLAGFGSAKCSNEEAYLFQKLIRTGLKTNNVDHCTRLCHASSVVALLETIGSGAVTAPFYEVEHSEVIIVIGANPTENHPVAATFFKNAVKKGSRLIVMDPRGLALRKQATHMLQFKSGSDVALLNSIMHVIVEEKLYNTEYIKDHTLGFEELKEHLKSFQPEKMEKISGINPSIIKEVARIFATTKKGIIFWGMGISQHVHGTDNARCLISLALMTGNVGRQGTGLHPLRGQNNVQGASDAGLIPMMYPDYQLVEKDNNKEFYEKFWDTELDPNNGLTVVEIMDAIHNNEVKGMYILGENPAMSDPDLNHARSALQKLQHLVVQDIFLTETSTYADVILPASAWPEKNGTVTNTNRQVQMGRKAIDAPGEAREDWWITNEIGKRLGLEWNYKHPKDIFNEMSKAMPSLKNITWDRLDKEGSVTYPCNSPDSKGEEIVFGDSFPTPDGRGKFVSANVTSPDEMPNQSFPMILTTGRQLEHWHTGAMTRKASNLNAIEPEASASLSPKDILKNNITPGDMIKVSTRRGEIKIKVQEDRAIPEGVIFIPFCYNEAAANLLTNPALDPFAKIPEFKYCAAKIQTL*
>MP0878_megahit_209261_838-2883
MGVVMTNDEQWIKTTCPRDCYDGCGIIVHKRNGEIFKVKGNRDHPSTRGPLCAKCAVSYNGVWLDENARLLYPLRRSGNKGGGEFERISWDEALAEIAQRFVDIDHQYGADRIYHTHYTGTCSVIAGKFPKRFFDHIGATEVDPDTICNAAGHAALSYVFGDSVSGFDPRTSKDSECILIWGANPAHCGPHVHEHWLREHDAKVIVIDPVRTETAASADLHLQVRPGADAALAFAMLHVIRRDALVDENYIKDHVQGYEEVLPSIECCTPEWGKAETGIPATLIEQAARLYARGPSLLWLGQGLQRQPRGGNVFRACAMLPALTGNIGKPGAGFYYLNDTIGIGGRSGGAPGYKKSQTNDGPALVSQMDIPALLQDPAAIRSYVVWNCNPLASNPNQASMEKGLAREDLFTVVIDCFMTDTADYADIVLPAASFLEFDDVCSSYFHLTIGAQVQCRKPMGESLPNQEIFRRLARVMRFQESTLYEDDRSIIERTLRASGVRETWQELTEQGWAHVADEPLILWAEGRFATPSGRIEIASERAEADGLPRLPQATADAEPVDGKLRLISPAAKWLMNSSFGNDHRVIKMMGPATVTCHPETASDLGIGNGDRVRLSNELGELVLTLRVSDMITPGALLVYKSRWLKSEPDRANVNVLCVARKTDMGESTSVHATEVTVSRID*
>MP0878_megahit_214539_7354-8715
VPATTIQDLARQMAASRTLITVAWSLQRAQHGEQPYWMAATLAAMLGQIGLPGGGVGYGYGAIGGIGVPLKRLSRPSLSRGKNAVSDFIPVARIADMLLNPGQPYSFNGNQSHYPDIRLVYWCGGNPFHHHQDLNRLREAWKQPETIIVHEPWWTATAKYSDIVLPATTPYEREDIARAATDAFLFHMPELISPVDDARDDYEIFSELATRLHIDEVYTEGRDADAWLRYLYQGFKRDSADQGVDLPDYDSLRASNWVELPISGAEHARIPFEHFRADPDAAPLDTPSGRIEIFSETVDSFGYQECPGHPVWRAPDEWLGAASTEQFPLHLVSPQPGDKLHSQLECAIADLPGARPATVTISSTDAEQRSVVNGDLVRIFNSRGACLARASLSTDIRQGVVSLPTGAWHDPQSDGTDRQGNPNVLTRDLGTSRLGQGSTAHTTLVEVSRVADD*
>MP0878_megahit_236093_2-1087
YKSKCCLIWFCNPAVTRIPDAHFFWEAKYNGTEVISISPDFNASAMHASKWLNPKPGSDIALAMAMVHTILKDRSFDTEYIKEQSDLPFLVRADNRKYLRETDFDTPEARDNLFYLWDEATNALVEAPGTGTPTAPPGTPEHLIKLPSIELAGIDPAIEGEWTVETKDGPIRVTTVFELTKRRAAQHTPEMAQEITGIHADIIRQVARKFASAKPSMIYAGYRASKYLHGDLLQRALFLLLCITGNTGKEGGGLTITNLAKDDAVFPFALSNPAAAFRVATLSRWDYVHADMKELNRDAFGAELAEEMDKYFQESVDRGWFPDYSKVPWKMAMFSGTNAAAWRSSGKRWRETAFGKLETIVS
>MP0878_megahit_240317_3-1295
MIKLSRRNFLKGTTASGIGLALQYAVAPKVLANDTYRGFEDLYRKKWTWDKVVRGTHGTNCAGTCAFNIFVKNGVVWREEQQGEYEQIGDAPDFGPRGCQKGLRHHKYMYGNQRILYPLKRIGKRGEGKWQRISWEQATTEIADKFLDYATEYSPECISYGSGTQMAVKMASFASLHRFANITGVTVPEFFSGVGDLPTGSYMTLGQVYTGDTFASVYKSKCVLIWMSNPAATRIPDAHFFWEARYNGTQVIAISPEFTPTAMHASFWLNPKPGTDSALAMAMVEVILKEKLYQEAYIKEQSDLPLLVRTDTKEFLRREHLSLYGLLAVADNVFYMWDEATDKIVQAPGTGRAIKPTGRDRRKHGTLELGNIEPALEGRWNIKTLDGEIEVTTVFELLKEQCRDFTPEKATEITGVNAQVIRETARIFATA
>MP0878_megahit_240356_1-801
MYKSAKTTRRKFLLGSASAIGLSLNYSKPAIANLGDTKPYRSWEDLARKKWTWDSITHSTHGTNCTGQCAFNVYVKNGVVWREEQQAEYGASSDAPDYGPRGCQKGLRHSKYMYGKQRILYPLKRVGERGQGKWERISWDQAMLEVADKFLDYNIEFGPESVTCGLGTQMIMKRASYASLLRFANISGVQMPEAFAGVGDLFTGAQITLGHVTLGNTMAEIYKSKCCLIWFCNPAVTRIPDAHFFWEAKYNGTEVISISPDFNASAM
>MP0878_megahit_241155_2-637
EMDKYFQESVDRGWFPDYSKVPWKMGMFSGTNTAAWRSSGKRWRETAFGKLETIVSFATDMGITSMYSDYVLPIAHHYERHDFHLEPRTPYMQVIDKAVEPLGESVDDWTAYKRLAEAISKKAIERNIQPIDDNVTGVPIKRDFKKFLDDYTKNGSIKSVKDVIQFLLDNSSGIQSVSYDELAEKGFLRNKGSETTVHSKESPYYSDIWESV
>MP0878_megahit_242884_2-1522
MRLNRRKFLQVSAGVATAMALTSKRVGAQLKPVVKVGNPLEAYPDRRWEEVYRDQYKYERSFTYCCSPNDTHQCRVRGFVRNGILMRIEQNYDHHKVRDLYGNQADAAWNPRMCLRGMTYPRRAYGPYRNKYPMIRVGWKQWADDGFPYLDKENREKYKMTSRGTDEFVRMTWDQTFTYLAKGHIAVAKAYSGVRGAQRLKNEGYQPEMIEAMGGSGPRTFKYRGGMGLLGVVGKYGVYRIANMMALLDSIIRGRGPGKVLGGRAWSNYTWHGDQAPGHSWTHGMQTSDIDFADHRYAKMTIQWGKNLIENKMPEAHWYTEIMERGGTLVAIAPEYNPPATKADYWIPVRAGLSDIALFLGCAKIIMDEGLVDIDFVKDYTDMPLLVRTDTLVRLHPDDFIPGYKPQQLPKDGFTTKWMKNFNRSKMPDYTVWDTNTDKPVAITREDIGAKMRKKNIDPSLDGVYDIKLVNGKTITVMPLYEMYKVHLKDYDIDTVNQICHAPKDLT
>MP0878_megahit_243399_69-1691
SKYIVIWACNSISTNLHHWAVIKDAKKKGAKVVVIDSYKSRTAKAADWHISPKPGTDGALAMGVINSIIEQDLTDNEYVKNYTNGFSELSEHAKSKTPEWASKITGIKAEDIKKLAFELATIQPAAIRMGVALERHYGGGQTIRAVTCISALTGAWRHVGGGITQFPVWEHPYKFDVICRPEFIPENTRVINALQIGRALLGETHSDIPIKSMMCWNANPVTQSPEAEKIVEGLKREDLFLVSAEHFITDTASYADIVLPAAMGAELEDIILSWGHLYLTYNEKCLDPPEEALPNNKIFQKLASAMGYKDEQFKWSDSECLENYIDWKAPASKGITLDYLRKNGYARLNVGTKDDRCPHKEGNFPTEDGKCNFIIKNVKNFVAGPFRQMYEGNQPGQPLPELPDYVPPAESPNTNPELAKKYPLNIISPKSHAFLNSQYANMDSKIKIQGEQFVLINKIDADNRNISDGENVKVYNDRGDFHGDARISEDVEPGIVVATLGYWRQKSKTGTVNSISSGLLADMGNAPTFSDNLVEVQKVS*
>MP0878_megahit_249932_2-931
ASSVAALLETIGSGAVSNPFYDCENSDVIIIIGANPTENHPVAATFFKNAAKNGSKLIVIDPRKSSLNKYAFKNLNFRPGTDVALLNSIMNVIIEEKLYDQQYIKGYTEGFEELKENVKKFPPEKMEKVTSIQAETVKTIARTYAKAKSAIIFWGMGISQHVHGTDNARALIALSLICGQIGRPGTGLHPLRGQNNVQGASDAGLIPMMFPDYFSVSDGKNRKKLEKLWKSNLDPEPGLTIVEIMYGMIDGSIKGMYIMGENPAMSDPDTKHAREGLAKLEHLVVQDLFLTETATFADVILPSSAAPEKD
>MP0878_megahit_258556_2-748
RRLAEAISRRAIERDIPPIKDVVDGRTVRRDYKKTLELYTMEGRVQNSKDVAQFIINTSHGIPKITFEELSVKGIVKVNGVDNTAWDNEESPYHTEIVKSVVDKHPYETFTGRQQFYIDHEWFIEFGETLPTYKEPLSIEGYPLRMMMGHARHGIHSMWRDDSFLLSLQRGEPDIYVNPDDAEERGVKDDDMIRVFNSAGEFFAMAHVSSGIQPGMLFMYHGWDPKMFKHGKNFGEVIPTAGLIKPTSM
>MP0878_megahit_263907_4569-6677
MSVGTALPLASDGATSRGAAGGTRTHCPYCSLQCGMTLVGQRRTTVEPWTEFPVNEGALCRKGWSATGLLGHRERLTTPMVRDRSTGEWSGVTWDEALDLVARRLREVQAGHGPDAVAVFGGGGLTNEKAYQLGKFARVALGTSQIDYNGRWCMSSAASASTRAFGIDRGLPFPLADVEQADVVVLVGSNLAETMPPAARHLDRARENGAQVVVIDPRRTATAERADVVLQPVPGTDLALALGVLHLLIAGGHVDEAYVAGRTTGFEAVRESAAAWWPERVERVTGVAASELRALADLLADRERVMVLTARGAEQHAQGSDTVLAWIDVALALGMPGRQYAGYGCLTGQGNGQGGREHGQKADQLPGYRMIDDPAARAHVAAVWGVEPDSLPGRGRSAYELLDALGTPGGPRAMLVHGSNIVVSAPRATHVQERLEALDLLVVCDLVMSETAALADVVLPVTQWAEETGTMTNLEGRVILRQQARPAPEGVRSDLDVIAGLAARLGSPIDFSTDPEEVFAELGRASAGGKADYAGITYDRIRAEHGVFWPCPSPGHPGTPRLFADSFATPDGRARFHAVDHRGPAEVVDADYPVHLTTGRVLAQYQSGAQTRRIADLPDDGAFAEMHPLLAGRLGVADGMPVTVRTRRGEIRVPARVTTTIRPDTVFVPFHWLGVNRLVNDALDPASRMPEFKVCAARVEAA*
>MP0878_megahit_271055_1-696
SMIYAGYAACKWLHGDLLQRAMLLLLSLTGSIGKEGGGLQVANAPISRGMNQFGFSGIGPAFRLISGTTWDYDHGNMKELTRKIYGKKLADTYDRYYQKSISEDWFPNYSRHGWKMGIFAGNNGASWRASNNSWRKNAFDELQTIVSLAPDMGVTSLHSDYVLPIAHHYERNDLMLQSRVPYLQVLNEAVAPLGESVDDWEANRRLAEAISRRAIERDIPPIKDVVDGRTVR
>MP0878_megahit_276530_1-501
LAEKGFLRNKGSETTVHSKESPYYSDIWESVHEKRGYKTLTHRQQFYIDHEWFFEFDEVLPRHIDALVNEGYPMKMIMGHARHGIHSMWRDDSFLLSLQRGEPDIYVNPKDAEKKGVVDGDLIQIFNKTGSFICQAHLTSGVGQNMLYMYHGWDPMMFKNRQNFGAV
>MP0880_megahit_225_2-571
PINLKTVKPMMNKQPNGNTEIALNWITPHQKWGIHSTYSDNLLMLTLSRGGPIVWISEPDAQRAGIVDNDWIEVFNVNGAIAARAVVSQRVPEGMSMMYHAQERIVNVPGSEVTKTRGGIHNSVTRAVMKPTHMIGGYAQQAYGFNYYGTVGCNRDEFVIVRKMAKVDWLDDDSVEQNADEFNNFGAEG*
>MP0880_megahit_2897_1167-4373
MSHFLDRLQFFKRNEEPFSNGHGVTTNENRGWEDGYRRRWQHDKVVRSTHGVNCTGSCSWKIYVKDGLVTWETQQTDYPRTRPDLPNHEPRGCPRGASYSWYIYSANRLKHPKIRKRLVKLWRAAKAQYKDPVEAWRSIVEDPAKAKEYKQQRGLGGFVRAKWNEANEIIAAANVYTAKTYGPDRISGFSPIPAMSMVSYAAGARYLSLIGGNCLSFYDWYCDLPPASPQIWGEQTDVPESADWYNSNYIICWGSNVPQTRTPDAHFLTEVRYKGTKVIGITPDYSEVAKLTDQWLAPKQGTDAALAMAFGHVILKEFHVEKPSAYFADYVKRYTDFPVLVMLDKAEDGSLHQGRFLRASDLDGQLGQDNNPEWKTISINDKDGELVSPTGSVGYRWGEKGKWNITQTDGKSGDELDLRVSLKGSHDELVSVAFPYFGGAEHEFGYFQNTEHDDVLQRKVPAKKIKLADGSEAYVATVFDLTLANYGVDNGYDDPNVASSYDQDIPYTPAWQEQITGVPRADVIKVAREFASNADKTKGRSMVIVGAGMNHWYHMDMNYRGLINMLMMCGCIGQSGGGWAHYVGQEKLRPQTGWQPLAFGLDWQRPPRHMNGTSFFYNHSSQWRYEKLEMTEVISPMANKDKWSGSIIDFNSRAERMGWLPSAPQLGMNPLQLCRDAEAAGKSPQDYAVEQLKSGELNFACLEPENPQNYPRNLFIWRSNLLGSSGKGHEYMLRHLLGTKHGLMGKDLGEDGGKKPEDIKWVDEAAEGKVDLLVTLDFRMSTTCLYSDIVLPTATWYEKDDLNTSDMHPFIHPLSAAVDPVWESRSDWDIFKGIAKQFSKTAVGHLGVEKDLVTLPILHDTPAEIAQPFGVKHWWKGECDLIPGKTAPNMIVVERDYPNTYARFTSVGPLLEKLGNGGKGINWNTDAEVEFLGQLNRRHVEEGANKGRPKIETAIDAAEVILSLAPETNGQVAVKAWSALGEFTGLDHTHLAKPKEEEKIRFRDVQAQPRKIISSPTWSGLEDEHVSYNAGYTNVHEYIPWRTVTGRQQFYQDHEWMRDFGETMCLYKP
>MP0880_megahit_12969_2-538
SNYLFDTQIGFMMADLPPGRVATTSRWDYTHADHKELNRQIYGDELADHFDKYFQESIDRRWFPDYSQTPWKMGIYAGSNAANWRVSGKRWREEGLGQLEFIVTMTPDMSATAMYSDYVLPIASHYERKDFMLESRTPYIQVLDEAVPPLGESVDDFEAYRRLTEAISRRATERGIAPF
>MP0880_megahit_139478_3-1712
RLIMQSNHIDHCTRLCHSPSVEAMLTALGSGATSNSYVDYEEAGCLVVVGSDATSNHPVAASRMRRAVVERGAKLIVINPRRIDMCDYADIWLRPRPGTDVALLNAMAKVILDEGLADTSFVDDRTEGFDEWREVVEKYTLEYAEGITGVRANDIANAARMYAHPPFSGSCLIWGMGVTQHTMGTANAHGLLNLAFVSGQLGKPGSGISPLRGQNNVQGCGDAGCVPNSFPGYQVLSDDTISKFENAWSNQPLPREHGLVITDMVTAMDDGRIKSMYVVGENPLLSEPDLTHAEAAFKKLDFLVVQDIFLHETAQIADVVLPATTFAEKDGTFTNSERRVQRVRKVIEPVGDSRPDWGIIGELGRRISDKLGLELEHEFDYSHPSEIFDELSGLTPIMGGITYDRLEQEGGIQWPCPTPDHPGTRYLYESDFPRGPKAKFVAFDQGPAADEVPTERFPLILNTGRILYHWHGGTITRRASNLMARSPELELAINAEDAQKYGIDDGDWVRIRSRRGDMEARALFSDKQAPGELFVPFAKLQEHAANYLTNPALDPTSRIPEYKVCAVRVD
>MP0880_megahit_165752_65-1660
MSNPLKDMEKPDVIFCIGTNMTECHPVAATRLKKAIANGAKMIVADPREIGLTKLADINLQLRVGSDSALLLGMAHVIHREGLVDEGFMLDRTTEAEAFLKHIEEFTPEWASEVTGIAPELIEEAALLYGRAERGAIYYTLGITEHICGVDNVQGLCNLALMTGNIGREGTGINPMRGQNNIQGAGDVGAIPNNYPGFQAVTDPANQAKFSKAWGREIDHENGITKVRALEQAGEQIRAMFIDGENTVVTDPDREHCERALESLDFLVVCDLFMTETAEFADVVFPATGFGETDGTQTNTERRVQRLRKAVPPPGEAKPDWWIISRLAQRMNFKGFDYSGADEVFNELCSLSGTYAGLNWDRVEFGEYQWPVPEEGHPGTPRLHEDRFINGRGIFKLIRYRDPAETIDDDYPVWLTTGRRLAHYHSRTQTGRSEGLDYLRPHETLEVHPDDVATWGASDGGWVNMSSRRGSVRIRIESTTRSPRGTVFSSFSFNDVPVNVLTGSGYDPVTDTAELKVCPVRIEPATEPTGD*
>MP0880_megahit_184474_3-1814
NKGGGEFERISWDEALAEIAQRFVDIDHQYGADRIYHTHYTGTCSVIAGKFPKRFFDHIGATEVDPDTICNAAGHAALSYVFGDSVSGFDPRTSKDSECILIWGANPAHCGPHVHEHWLREHDAKVIVIDPVRTETAASADLHLQVRPGADAALAFAMLHVIRRDALVDENYIKDHVQGYEEVLPSIECCTPEWGKAETGIPATLIEQAARLYARGPSLLWLGQGLQRQPRGGNVFRACAMLPALTGNIGKPGAGFYYLNDTIGIGGRSGGAPGYKKSQTNDGPALVSQMDIPALLQDPAAIRSYVVWNCNPLASNPNQASMEKGLAREDLFTVVIDCFMTDTADYADIVLPAASFLEFDDVCSSYFHLTIGAQVQCRKPMGESLPNQEIFRRLARVMRFQESTLYEDDRSIIERTLRASGVRETWQELTEQGWAHVADEPLILWAEGRFATPSGRIEIASERAEADGLPRLPQATADAEPVDGKLRLISPAAKWLMNSSFGNDHRVIKMMGPATVTCHPETASDLGIGNGDRVRLSNELGELVLTLRVSDMITPGALLVYKSRWLKSEPDRANVNVLCVARKTDMGESTSVHATEVTVSRID*
>MP0880_megahit_189759_3506-6028
MSTVANSISADRRVHGWCALCRSRCGCISIVRDGRLTAVEPDRDHPTGRSLCAKGQAAPELVYSADRILYPMKRTRPKGDSDPGWSRISWDEALDTTASQLLENARQFGPESVAFAITTPSGTAISDSIHWVERLMHAFGSANNCYGTEICNWHKDVAPTYTFGTGVGVPDLDHAGCILLWGYNPNSSWLAQAQRLADAKRRGARTIVVDPRRSGPGVKADQWLQVRPGTDGALALGIAHLIIAEGTYDADFLRRQSNGPALVHPKEKRLLVEADFSRNGSISACVGWDQACSAPVPLGRSVSTGDSSPDWLLEGEVEVNTLTGPVICRPVFDHYAVLCKDYSPPKVEVITGVPAAQVIETARLIWASRPVSWYAWSGVGQHTNATQTARAITLLYTLTGSLGRVGGNYQAARLPVPDLSGLELRTSRQRALTLGLASKPLGPPKDGWCTSDDLYRAIIEADPYPVRSLLTFGANLLVSHAGTRRGAEALEMLDFQVHADLFLNPTAAYADIFLPVNSPWEREVLRAGFEISPQAQSWVQLRPAVIPSRGESRDDGWIAFQLAKRLGLSDVFWDGDQEAALREYLSATGLSLETLRANPQGMNADPESIQDASQEVGFATPSGRIEIWSETFRTHGYSPLPDYVEPALSPVSRPELLAEFPLVLGSTKPHQFCHSQHRNLPSLRRMLPDPVMEIHPDAAQARDIQDGDWVRISTPSGSAHARARLNAWLRPDTVMGQHGWWQACEALGKPGYPILGEHSANFNLLVDDTEADPISGSVPHRSGLCQVTRLAKQQDLEELEGTGMDSVSARFQHTTNSEQEGGSENGGRGWIRTSGPCLPK*
>MP0880_megahit_192796_424-2715
MSKVKTGSHWGMYTVDVEDSKVVDVEPFHKDPHPSQLIEAIPSAVHAENRIMRPMVRKGWLNRGCESDTAGRGVEPFIAVSWDTALDLLAAELQRVKSTHGNQAFYASSGWGSAGCFHTAEGQLKRFFNCFGGFVGQVTNYSFGAASVIVPRILGTMEPVLGQITSWPTIGQHTDLMVLFGGMSPKNAQVNKDGIGAHDSSDWLEQVCAAGVKFVCISPLRGDGGAVNADWLPIRPNTDTALMLGLMHTLATEDLHDTAFLARYCVGFERFQDYLTGNVDGVAKSADWAAQITEIDAATIRSLARRMAAGRTMISVSWSVQRADHGEQPYWMAATLAAMLGQIGLPGGGFGYGYGSSNGGRPKMRLPSPRLPTGSNPVNAFIPVARVTDMLMNPGAHFEFNGQELTYPDIHLVYWCGGNAFHKQQDINKLLQAWRKPDTIVIHEPWWTAAARRADIVLPCATSLERNDIGATSSDRFWFAMQQAIPPIGEARTDYDIYTALAERLGFQEVFTEGRTEDAWLRHLYEEARQQVGEHNLELPGFEQFWEIGHVEFPVPEDPPVLFASFREDPDTNPLMTPSGRIEIFSETIDGFGYDDCLGHPAWFEPAEWLGSERTKQYPLHLISNQPRARLHSQLDGGVVSQASKVSGREPVWINPQDAAARGILDGDVVRLYNDRGTCLAGALVTDEIRHGVVQLATGAWYDPLEPGAVGSLDKHGNPNVLTMDKGTSKLAQSTSAQTTLVEIERYEGPVPELTVFAPPEID*
>MP0880_megahit_195162_253-3006
MSKGKTSFYINNQAVEADANETIWQVAKRLGIEIPHLCHSPEPSYRPDGNCRSCMVEVEGERVLAASCIRKPTSDMKVFTSSKRAKESRKLVFELLLADQPKREISHDKNSNFWNWIDKIELKDNRFPAKIACAPDVSHPSMAVNLDACIQCNLCVRACREVQVNDVIGMAYRGVNSKIVFDFDDPMGDSSCVACGECVQACPTGALMPSSIVDEKGIGHTTIEKKVESVCPYCGVGCQLEYNINGNTISYVDGIDGPANKNRLCVKGRFGFDYVNHPERLTKPLIRIQGKQKDLHPNIDFSNLHEYFREASWEEALDFAAKGLLQLRKPDNNKSSLAGFGSAKCSNEEAYLFQKLIRTGLKTNNVDHCTRLCHASSVAALLETIGSGAVTAPFYEVEHSEVIIVIGANPTENHPVAATFFKNAVKKGSRLIVMDPRGLALRKQATHMLQFKSGSDVALLNSIMHVIVEEKLYNTEYIKDHTLGFEELKEHLKSFQPEKMEKISGINPSIIKEVARIFATTKKGIIFWGMGISQHVHGTDNARCLISLALMTGNVGRQGTGLHPLRGQNNVQGASDAGLIPMMYPDYQLVEKDNNKEFYEKFWDTELDPNNGLTVVEIMDAIHNNEVKGMYILGENPAMSDPDLNHARSALQKLQHLVVQDIFLTETSTYADVILPASAWPEKNGTVTNTNRQVQMGRKAIDTPGEAREDWWITNEIGKRLGLEWNYKHPKDIFNEMSKAMPSLKNITWDRLDKEGSVTYPCNSPDSKGEEIVFGDSFPTPDGRGKFVSANVTSPDEMPDQSFPMILTTGRQLEHWHTGAMTRKASNLNAIEPEASASLSPKDILKNNITPGDMIKVSTRRGEIKIKVQEDRAIPEGVIFIPFCYNEAAANLLTNPALDPFAKIPEFKYCAAKIQTL*
>MP0880_megahit_196948_2-721
ADDGFPYLDKENREKYKMTSRGTDEFIRLSWDQTFTYLAKGHVAVAKSYSGQRGAQRLKNEGYQPEMIEAMSGSGPRTFKYRGGMGLLGVVGKYGVYRLANQVALLDSIIRGRGPGKVLGGRAWSNYTWHGDQAPGHSWTHGMQTSDIDFADHRYAKMTIQWGKNLIENKMPEAHWYTEIMERGGTLVAIAPEYNPPATKADYWVPVRAGLSDIALFLGCAKIIMDEGLVDIDYVKDYTD
>MP0880_megahit_214138_1-1242
IRGRGPGKVLGGRAWSNYTWHGDQAPGHSWTHGMQTSDIDFADHRYAKMTIQWGKNLIENKMPEAHWYTEIMERGGTLVAIAPEYNPPATKADYWIPVRAGLSDIALFLGCAKIIMDEGLVDIDFVKDYTDMPLLVRTDTLVRLHPDDFIPGYKPQQLPKDGFTTKWMKNFNRSKMPDYTVWDTNTDKPVAITREDIGAKMRKKNIDPSLDGVYDIKLVNGKTITVMPLYEMYKVHLKDYDIDTVNQICHAPKDLTIRLARDMATIKPVEIHYGEGINHYFHGTMHNRASYVPLMLTGNVGPKGSGAHTWAGNYKAGNYQGSHWSGPGFAAMVAEDPFNIIMDITKNVDWKNVKGYLKGEEVSYWAHRDKALIVNTPRYGRKVFTGRTHMPTPTKLCWYVNVNVINNAKWFYEL
>MP0880_megahit_235879_1-1677
KHISDTKVDKKVESLCPYCGVGCQITYNIKDDKIAWIDGADGPANHNRLCVKGRFGYDYISNPERLTEPLIRKTNVSKDPTKIFDPKNPLKYFREASWKEALDFAGSGLKKIRETHGSNSLAGFGSAKGSNEEAYLFQKLVRTGFGNNNVDHCTRLCHASSVAALLETIGSGAVSNPFYDCENSDVIIIIGANPTENHPVAATFFKNAAKNGSKLIVIDPRKSSLNKYAFKNLNFRPGTDVALLNSIMNVIIEEKLYDQQYIKGYTEGFEELKENVKKFPPEKMEKVTSIQAETVKTIARTYAKAKSAIIFWGMGISQHVHGTDNARALIALSLICGQIGRPGTGLHPLRGQNNVQGASDAGLIPMMFPDYFSVSDGKNRKKLEKLWKSNLDPEPGLTIVEIMYGMIDGSIKGMYIMGENPAMSDPDTKHAREGLAKLEHLVVQDLFLTETATFADVILPSSAAPEKDGSFTNTNRQVQMGRKAIPLPGNTKQDLWIINEIGKRLGLEWNYKYPKDVFPEMAETMPSIKGMTWERLEKESSVVYPVKDVNKPGEEVIFS
>MP0880_megahit_244521_435-2693
MTARQTKVTSSHWGAFEVITEGGRIVGVSEFKEDPNPSGISSALPEAVHHRTRVARPSIRRGWLEGGSDRARQNRGNDTFVELPWDEALDIASAEIDRVQKTHGNTAIFGGSYGWASAGCFHHAPSQLHRFLNAFGGFVSSFGSYSTAAAQAIIPHVFGMNFLKLMYAAQNMWPMIAANTQTLVMFGGINPKNSQVSMGGVTRHETSNWFKTFEHSGMRLVNISPQAGDASQPSEWLPIIPGTDTAMMLGLAHTLADEKLLDKEFLDRCTVGYERFESYLLGKTDGQAKTAAWAADVCGVPATTIQDLARQMAASRTLITVAWSLQRAQHGEQPYWMAATLAAMLGQIGLPGGGVGYGYGAIGGIGVPLKRLSRPSLSRGKNAVSDFIPVARIADMLLNPGQPYSFNGNQSHYPDIRLVYWCGGNPFHHHQDLNRLREAWKQPETIIVHEPWWTATAKYSDIVLPATTPYEREDIARAATDAFLFHMPELISPVDDARDDYEIFSELATRLHIDEVYTEGRDADAWLRYLYQGFKRDSADQGVDLPDYDSLRASNWVELPISGAEHARIPFEHFRADPDAAPLDTPSGRIEIFSETVDSFGYQECPGHPVWRAPDEWLGAASTEQFPLHLVSPQPGDKLHSQLECAIADLPGARPATVTISSTDAEQRSVVNGDLVRIFNSRGACLARASLSTDIRQGVVSLPTGAWHDPQSDGTDRQGNPNVLTRDLGTSRLGQGSTAHTTLVEVSRVADD*
>MP0880_megahit_258377_18912-20453
NHPVAATFFKQFAKRGGKLIVMDPRGQALKRHASHMLQFRPGTDVSMLNAIMHVIVEEKLYDQQYIEAYTENWEIEKAHLKTFTPEKMSKICGIDAEVLRDVARTFAGANAAMIFWGMGISQHIHGTDNSRCLISLALMTGQIGRPGAGLHPLRGQNNVQGASDAGLIPMFLPDYQPVSDDGVRSAFTDVWQSSDFSDKKGLTVTEIMDAVQDGDIRSLYVLGENPAMSDPDVEHARDALAKLDHLVVQDIFLTETANFADVILPASAFAEKSGTVTNTNRQVQMGRPAVPPPGDAKEDWWIEVELAKRLGLGWTYTDPSEVFAEMKLNMSSLNNITWDRLESEGAVTYPSTSPTDPGQAIVFADGFPRQDGRARFTPASIIAPDDAPDDDYPMILTTGRQLEHWHTGSMTRRSYVLDGLEPEANCSLHPSTLRKLGVEPGAYIRLTTKRGSIELMAREDRAVSPDMVFLPFAYVEAAANILTNPAVDPYGKIPEFKFSAVKVEAATAPQPAE*
>MP0880_megahit_263856_2-556
LPIAHHYERNDLMLQSRVPYLQVLNEAVAPLGESVDDWEANRRLAEAISRRAIERDIPPIKDVVDGRTVRRDYKKTLELYTMEGRVQNSKDVAQFIINTSHGIPKITFEELSVKGIVKVNGVDNTAWDNEESPYHTEIVKSVVDKHPYETFTGRQQFYIDHEWFIEFGETLPTYKEPLSIEGYPL
>MP0880_megahit_267939_118-2187
MNKPIFHSACPHDCPSTCALEIELGQDGQIDRVRGAIENSYTNGVICSKVARYSERIHHPDRLTQPLRRKGGKQSGDFEQISWESALDETADRLLKEEQRYGSEAIWPYFFAGTMGLVMRDGIDRLRHAKRYSGEHKTICTTPSFNGFIAGTGKLAGVDPREMADSDQVIIWGTNAASTQVNVMSHVLKGRQQRGARLVVVDTYNNATAKQADLFVCVRPGTDGALACGIMHVLFRDGYANWEYLTQYTDDPEGLEQHLKSRTPEWASTICGVDVAIIEKLSHMIGSTPRTYFRLGYGFARQRNGAFNMHAVASIAAVTGSWLNRGGGAFHNNGDIYHWDKTLIEGLDVCDSDIRVLDQSRIGAILTGDIQDIGDGPPVTALFIQNTNPMSVAPDQNKVHEGFFRDDLFICVHEQFMTETAMVADIVLPATMFLEHDDVYQGGGHQHIILGPKIINPPEGCRSNHEVICELAHRLGAKHQGFHMSARELIDQTLQDSGWGSLEQLEGSRWIDCQPAFEEAHYVGGFAHKDKKYHFSPDWTELEPQGFGPKDSVIPKYPDHMAVIEESTADMPFRLVTAPARHYLNSSFNETPTSIRREKQPTVMVHPEDLSAIGVHNGDEVRIGNSRGELTIAVEQFEGVQKGVVIVESIWPNRAFKEGKGINVLTGADPIAPTGGAAFHDNRIWIRPL*
>MP0880_megahit_276251_2078-4822
MNRPGNQQVVPISFLLDGRSVTAQPQETILQVAQKSGVDIPHLCYSEGLRADGNCRACMVEIEGERVLAPACCRQPTEGMNVQSTSDKALRSQSLVLELLKGEVGPARHSPVSELEYWCESRGLSESRFGGRTQPPADQSHPAIAVNLESCIQCTRCLRACREVQVNDVIGLAYRGARAEIVFDLGDGLGESSCVGCGECVQACPTGALMPSGNVAQESDDTTVDSVCPYCGVGCLLTYHIKDKQIKYVTGRDGPANHGRLCVKGRYGFDYVSHPDRITQPLIRRDGVAKGLTDQFDPTDPLKSFRPVSWDEALDFAAQGFKTILSENGPNALAGLGSAKGSNEEAYLFQKLVRTGFSSNHVDHCTRLCHASSVAALLEGIGSGAVSNQVADVEQAEVIIVIGANPTENHPVAATFMKNAAQKGATLIVMDPRRNQLARHATHYLQFRPDTDVALLNAMIHTIIDEDLVDKQFIADRTTDFDLVRENVKDFSPEHMAEICGIDAEEIRCVARAYGQSRRAMIFWGMGISQHVHGTDNARCLIALSMMTGNIGRPGTGLHPLRGQNNVQGASDAGLIPMMFPDYRRVDDPEASAWFSNYWGVELDTAPGLTVVEITDAALSGQIKGMYIMGENPAMSDPDLNHSRAALAKLEHLVLQDLFLTETAAFADVVLPASAFPEKTGTFSNTDRRVQMGRQALDPPGDARQDLWIIQQIAKRLGLEWHYADVREVFNEMRDAMPSISGLTWERLEIEHSVTYPCEGESDPGQSVVFEESFPTASGRGRFVPAGLRWADERPDQDYPFVLITGRQLEHWHTGAMTRRATVLDAIEPEAVFYIHPDDLNALAMKDGDLVKISSRRGEIIAPCRSDDGLQPKSIFIPFCYQEAAANLLTNAALDPVGKIAEVKYCAVNLAATK*
>MP0880_megahit_285983_1-975
DVESYIHSKYIVLWACNSISTNLHHWAVVKDAKKKGAKVVVIDPYKSRTAKAADWHISPKPGTDGALAMGVINSIIEQDLTDNEYVKNYTNGFSELSEHAKSKTPEWASKITGIKAEDIKKLAFELATIQPAAIRMGVALERHYGGGQTIRAVTCISALTGAWRHVGGGITQFPVWEHPYKFDVICRPEFIPENTRVINALQIGRALLGETHSDIPIKSMMCWNANPVTQSPEAEKIVEGLKREDLFLVSAEHFITDTASYADIVLPAAMGAELEDIILSWGHLYLTYNEKCLDPPEEALPNNKIFQKLASAMGYKDEQFKWSDS
>MP0880_megahit_294145_649-1290
EELSVKGIVKVNGVDNTAWDNEESPYHTEIVKSVVDKHPYETFTGRQQFYIDHEWFIEFGETLPTYKEPLSIEGYPLRMMMGHARHGIHSMWRDDSFLLSLQRGEPDIYVNPDDAEERGVKDDDMIRVFNSAGEFFAMAHVSSGIQPGMLFMYHGWDPKMFKHGKNFGEVIPTAGLIKPTSMAGDYGHLGYQPLAFAPNQTYKDFTCNFERSA*
>MP0880_megahit_295143_1-1323
MIKLSRRNFLKGTTASGIGLALQYAVAPKVLANDTYRGFEDLYRKKWTWDKVVRGTHGTNCAGTCAFNVFVKNGVVWREEQQGEYEQIGDAPDFGPRGCQKGLRHHKYMYGNQRILYPLKRIGKRGEGKWQRISWEQATTEIADKFLDYATEYSPECISYGSGTQMAVKMASFASLHRFANITGVTVPEFFSGVGDLPTGSYMTLGQVYTGDTFASVYKSKCVLIWMSNPAATRIPDAHFFWEARYNGTQVIAISPEFTPTAMHASLWLNPKPGTDSALAMAMVEVILKEKLYQEAYIKEQSDLPLLVRTDTKEFLRREHLSLYGLLAVEDNVYYMWDEATNKIVQAPGTGRAIKPTGRDRRKHGTLELGNIEPTLEGRWNIKTLDGEIEVTTVFELLKEQCKDFTPEKATEITGVNAQVIRETARIFATANPSMIYAGYA
>MP0880_megahit_295779_206-2752
MYKSAKTTRRKFLLGSASAIGLSLNYSKPAIANLGDTKPYRSWEDLARKKWTWDSITHSTHGTNCTGQCAFNVYVKNGVVWREEQQGEYGASSDAPDYGPRGCQKGLRHSKYMYGKQRILYPLKRVGERGQGKWERISWDQAMLEVADKFLDYNIEFGPESVTCGLGTQMIMKRASYASLLRFANISGVQMPEAFAGVGDLFTGAQITLGHVTLGNTMAEIYKSKCCLIWFCNPAVTRIPDAHFFWEAKYNGTEVISISPDFNASAMHASKWLNPKPGSDIALAMAMVHTILKDRSFDTEYIKEQSDLPFLVRADNRKYLRETDFDTPEARDNLFYLWDEATNALVEAPGTGTPTAPPGTPEHLIKLPSIELAGIDPAIEGEWTVETKDGPIRVTTVFELTKRRAAQHTPEMAQEITGIHADIIRQVARKFASAKPSMIYAGYRASKYLHGDLLQRALFLLLCITGNTGKEGGGLTITNLAKDDAVFPFALSNPAAAFRVATLSRWDYVHADMKELNRDAFGAELAEEMDKYFQESVDRGWFPDYSKVPWKMAMFSGTNAAAWRSSGKRWRETAFSKLETIVSFATDMGITSMYSDYVLPIAHHYERHDFHLEPRTPYMQVIDKAVEPLGESVDDWTAYKRLAEAISKKAIERNIQPIDDNVTGVPIKRDFKKFLDDYTKNGSIKSVKDVIQFLLDNSSGIQSVSYDELAEKGFLRNKGSETTVHSKESPYYSDIWESVHEKRGYKTLTHRQQFYIDHEWFFEFDEVLPRHIDALVNEGYPMKMIMGHARHGIHSMWRDDSFLLSLQRGEPDIYVNPKDAEKKGVVDGDLIQIFNKTGSFICQAHLTSG
>MP0880_megahit_302296_1-516
HRQQFYIDHEWFFEFDEVLPRHKDALVNEGYPMKMIMGHARHGIHSMWRDDSFLLSLQRGEPDIYVNPKDAEKKGVVDGDLIQIFNKTGSFICQAHLTSGVGQNMLYMYHGWDPMMFKNRQNFGAVIQTAGLIKPTSLAGGYGQLGWKPFAYEPNHTFHDYTCDFEKYQGV*
>MP0882_megahit_12729_3-545
ELVSVAFPYFGGAEHEFGYFQNTEHDDVLQRKVPAKKIKLADGSEAYVATVFDLTLANYGVDNGYDDPNVASSYDQDIPYTPAWQEQITGVPRADVIKVAREFASNADKTKGRSMVIVGAGMNHWYHMDMNYRGLINMLMMCGCIGQSGGGWAHYVGQEKLRPQTGWQPLAFGLDWQRPPR
>MP0882_megahit_79933_2-1621
SAAVTAPFMAASDSDVIIVIGANPTENHPVAATFFKNAAKAGKALIVMDPRGQALSRHATHMLQFKSGTDVALLNALINVIIGEGLTDKQYVAAHTEGFEALKEQIKPFTPEVMEAVCGIPADTLRTVARLYAGAKAGIIFWGMGISQSVHGTDNARCLISLALITGQVGRPGTGLHPLRGQNNVQGASDAGLIPMVFPDYQSVEDPDIRARFEDFWGTPLDPEKGLTVVEIMDAVHAGRIKGMYIMGENPAMSDPDAGHAQEALAKLEHLVVQDLFLTETACFADVVLPASAWPEKDGTVTNTNRQVQMGRKALEMPGDARQDWWIIQEIARGIGLDWNYGHPRDVFAEMAAVMPSLANITWERVDRESSVTYPCPAPDEPGSDIVFGDGFPTPSTRGKLVPAEILHPDEMPDDEYPMILTTGTHLEHWHTGAMSRRSLVLDALEPDAVASVNPDDLGEIGVEPGDMIRVMTRRGAIEMKARADVAVPRGVVFIAFCFVEASANLLTNPALDPIGKIPDFKFCAVKVESAGRVSGAAE*
>MP0882_megahit_125368_2-883
AGVDPESYVHSKYIVIWACNSVSTNLHHWAIVQDARKKGAKVVVIDSYKSRTAKQADWHIAPKPGTDGALAIALINSMIEKDLIDKDYIEKYTNGFKELKNHVQKKTPSWASKITGISKDDIEKLAFELATVQPAAIRMGVALERHHGGGQTIRAVTCIPALTGAWRHVGGGITQFPVWEHPYKFDVICRPEWIPENTRVINALQVGRALNGEMDSKIPIKSMMCWNANPVTQAPETEKIISGLLKEDLFLVSAEHFISDTASYADILLPAAMGAELEDIILSWGHLYLTYNQK
>MP0882_megahit_128191_3-1271
NGPNAILPYSYLGTEGILNGLNSGDAFFNKMGASVSERTFCDSGAISAFFMTCGPTAAIDPESFVHSKYIILWAINTISTNLHHWPFIAEAQKKGAKVVVIDPMATRTAKQADWHIALRPGTDAALALGMINIIIDEDLVDHDYVTNYTVGYDELKERAADFPPEKVAEITGVSADDIRTLAREFATTQPSVIRMGVAIERHAGGGNAVRAMSCLPALVGSWRQCGGGIMHMPIWAFPIKWDDLSRPDWIPEGTPVINQWRLGSALTGELETKIQSLFVYNSNPVVVAPEQEKLIKGLEREDLFTVVSEHFITDTARYADIVLPATTQLEQFDLMFSWGHLYLTLNQPAIAPLGEAVPNTEMFRRLAHSMGFNDPYFKRSDEEMAQDALDWSNPVLEEIDLTSLGRTGYARLKVGSPEDFVPH
>MP0882_megahit_148266_3-1181
MAHVILENGLADENFIKNRTEGFEDWSDIVTKYTPEYVESITGVNEADIMEAARMYAAPPFSGSCLIWGMGITQHTTGTANAHGLLNLAFATGQLGKPGSGISPLRGQNNVQGCGDAGCLPNAFPGYQTINADSVEKFSTAWGGNPLPDKAGLVVTDMVREIDNGRIKAMYITGENPLLSEPDLNHAEESFKKLELLIVQDIFLHETAQIADVVLPACSFAEKDGTFTNSERRVQRVREAIKPVGSSRPDWEIICDLAQRISVKKSLGLGDQFEYKDVSEIWDEMSSLTPMIAGITYDRLEGGGIQWPCPDLDHPGTRFLYEYDFPRGSRAKFVGFDQGPASDELPTDRFPLILNTGRILYHWHGGTITKRAEGLLARAPELLISISPQDGEK
>MP0882_megahit_179234_1-2103
EHSKIVFDFDDPMGDSTCVACGECVQACPTGALMPSSVVDEKGLGHTDIEKKVESVCPYCGVGCQIEYNIKENKIAYVDGVNGPANKNRLCVKGRFGFDYVNHPERLKKPLIRIKHKKKDLHPVVNFSNIHEYFREASWEEALSFASEGLIKLRDNNKSSSNLAGFGSAKCSNEEAYLFQKLIRTGLKTNNVDHCTRLCHASSVAALLETIGSGAVTAPFYEVEHSEVIIVIGANPTENHPVAATFFKNAVKNGSKLIVMDPRGQALRKHATHMLQFNSGTDVALLNSIMNVIIEEELFNNDYIKHHTLGFENLKNHLRDFSPEKMKKISGIESKIIREVARLFAKTKKGIIFWGMGISQHVHGTDNARCLISLALMTGNVGKRGSGLHPLRGQNNVQGASDAGLIPMMYPDYELVDKGNNIKFYEEFWKTDLDPNKGLTVVEIMNAINDDQIKGMYILGENPAMSDPDLNHARAALQKLDHLIVQDIFLTETATYADVILPASAWPEKNGTVTNTNRQIQMGRKALLPPGEVKEDWWITKEIGKRIGLDWNYNHPKDIFDEMKEAMPSLNNISWERLEKESSVTYPCNSPNSKGEEIVFGDKFPTTDGKGKFVFAKVIPPDEVPDDKFPMILTTGRQLEHWHTGAMTRKASNLNAIEPEASASLSPSDIVRKKIQPGEMIKVSTKRGSINIRVREDRSIP
>MP0882_megahit_185479_2-1531
FFSGVGDLPTGSYMTLGQVYTGDTFASVYKSKCVLIWMSNPAATRIPDAHFFWEARYNGTQVIAISPDFTPTAMHASLWLNPKPGTDSALAMAMVEVILKENLYQEAYIKEQSDLPLLVRIDSKEFLRREHLSLYGLLAVEDNVYYMWDEATNKIVQAPGTGRAIKPTGRDRRKHGTLELGDIEPALEGRWKVKTLDGEIEVTTVFELLKEQCKDFTPEKATEITGVSAQVIRETARIFANANPSMIYAGYASCKWLHGDLLQRAMLLLLALTGSTGKEGGGLQVANAPISRGMNQFGFSDIGPAFRLISGTTWDYDHGNMKELTREIYGKKLADTYDKYYQKSVSEDWFPDYSKHGWKMGIFAGNNGANWRASSNVWRKNAFDELETIVSLAPDMGVTSLHSDYVLPIAHHYERNDLMLQSRVPYLQVLNEAVAPLGESVDDWEANRRLAEAISRRATERGVAPIKDVVDGRTVRRDYKKTLELYTMEGRVQNSKDVAQFIINTSHGIP
>MP0882_megahit_187411_1237-1734
FYIDHEWFIEFGETLPTYIEPLSIKGYPLRMMMGHARHGIHSTWRDDSFLLSLQRGEPDIYVNPDDANERGVKDGDSIRIFNSAGEFFAMAHVSSGIQPSMLFMYHGWDPKMFKHGKNFGEVIPTAGLIKPTSMAGDYGHLGYQPLAFAPNQTYKDFTCDFERST*
>MP0882_megahit_189466_1092-2138
MATNPKIETAFGGCPHDCPDTCAMVFDIEDGKVIGVRGNKDHPMTRGGLCVKLKDYEKRHYHPDRLLHPMRRTGPKGSKQFERITWDDALDEITTKWKAIIEEYGPQAILPYSYLGHQGLVHGLNGADAFFNKMGATVCERTFCGEGSCTAWLSTVGPTAGLDVESYVHSKYIVLWACNSMSTNLHHWAIVQDAKQKGAKVVVIDAYASKTAKQADWHISPKPGTDGALAMAVINSIIEQDLVDKDYVDNYAVGYEELAVRAKDRTPEWAEKITGVAAADIRQLAKDLATEQPAAIRMGVALERSYGGGQTIRAVTCIPALTGAWRHVGGGATQFPVWEHPYKFDVICR
>MP0882_megahit_190071_496-2691
HTWGNIGYYLSANFRFVNAVGMTRVHHNPDSWEGWYWGAVHHWGQSLRVGQCETYGGVQDCLENSEMIVFWSANPEGTSGAYGALEGTIRRKWLRETDIKIVHIDPYFNDTAQLLGGKWIAPRPTTSPALAIAIAYVWINENLYDREYVETRTKGFDKWKAYIMGDEDGKPKSPEWGEEETGIPAKDIRALARDWGNKRTYLGAGGWGNGHGGACRNSTGIQWARTMVCLIAMQGLGKPGVGMGNLQWGTPVDTNFYFPGYAEGGMSGDLHHTAMAVELYQRMPQLPSMNTVDQSIPRLQLPEAILDGKAEGYIWDGKSIQAQFSKFTYPKPGYSPVRMLYKYGGSIFGTMSDTNRHVEMYRSENLEFVVNQSIWFEGEAKFADVILPACTNFERPDISEWAGLGGYAHHGQTQLNHRVAVFQHKLIEPLGESKSDFTIFLELSKRLGLGAYFSEGMSELDWAKREFEASDLPSIISWKRFIRKGYAVIPNPPEALRDPVSWRWFYDGRKKDVPEPMPLPSDYSEEYLKGLQTQSGKIEFECESLKLFDPNDDDRPPIVKYRPSWEGHKAAAAREFPLQLVTPHPRFSFHTQGDGKDSFLNDIDEHRITVNGYAYWVIRINPQDAKARGINMHDIVKVHNQRGAVLCAAKLTERVRPGALHGYESCAVYDPLGVPGHSIDRGGCLNQLTPPRSQLKKGHSMGSSAALVDVTLWEGEVSIDRSPDQYAMAAE*
>MP0882_megahit_210269_1-1251
CQEGAQFIGAIDMLGAGQNTRIGTFNDQPLAESVCTTCGQCLSVCPTGAIKKKPEPKNIVKNVNTTCPYCGVGCGINIQVDNENNMVNVLDDPDNKSSLGMLCVKGRFGYKFVQHNDRIKTPLIKKNGVFEESTWEEAIELISEKLSKYIGNSFATLCSAKATNEDGYIQQKFSRLVMQSNNIDHCTRLCHSPSVEAMLKSLGSGATSNSYIDYEESGCLIIAGSDANSNHPVAASRMRRAVVEKGAKLIIINPRRIEMCDYADLWLRPKPGTDVALLNGIAKTILDENLEDETFIKNRSEDFEKWKKIIDQYPAEKVETITGVKAEDIKQAARYYARPKFGGSCLIWGMGITQHTNGTANAHSLLNLSLLTGQLGKPGSGISPLRGQNNVQGAADMGCQPHQGAGYFEVGDEKNQN
>MP0882_megahit_217983_763-1122
MQGTTASGIGLALQYAVTPKILASDTYRGFEDLYRKKWTWDKVVRGTHGTNCAGTCAFNVYVKNGVVWREEQQGEYEQLGDAPDFGPRGCQKGLRHHKYMYGKQRILYPLKRIGKRGEGK
>MP0882_megahit_220734_2-2143
ECVQACPTGALMPASVMNEKHISDTKVDKKVESLCPYCGVGCQITYNIKDDKIAWIDGADGPANHNRLCVKGRFGYDYVTNPERLTVPLIRKTNVSKDPTKIFDPKNPLKYFRKASWKEALDFAGSGLKKIRDTHGSNSLAGFGSAKGSNEEAYLFQKLVRTGFGNNNVDHCTRLCHASSVAALLETIGSGAVSNPFYDCENSDVIIIIGANPTENHPVAATFFKNAAKNGSKLIVIDPRKSSLNKYAFKNLNFRPGTDVALLNSIMNVIIEEKLYDQQYIKGYTEGFEELKENVKKFSPEKMEKVTSIQAETVKTIARTYAKAKSAIIFWGMGISQHVHGTDNARALIALSLMCGQIGRPGTGLHPLRGQNNVQGASDAGLIPMMFPDYFSVSDGKNRKKLEKLWKSNLDPEPGLTIVEIMYGMIDGSIKGMYIMGENPAMSDPDTKHAREGLAKLEHLVVQDLFLTETATFADVILPSSAAPEKDGSFTNTNRQVQRGRKAIPLPGNTKQDLWIINEIGKRLGLEWNYKYPKDVFPEMAETMPSIKGMTWERLEKESSVVYPVKDVNKPGEEVIFSNGFDTKNKRGKIVPTKLIPPNEVPDNKFPMILMTGRLLEHWHTGSMTRRSKVLNNIEPIATAHFNPKQLKKQGIDAGDKVKIETRRGKVEVKVRLDRNVPNNVIFFPFTFKEAPANVLTNPKLDPIGKIPEFKYCA
>MP0882_megahit_232221_2-1159
YPMIRVGWKQWADDGFPYLDKENREKYKMTSRGTDEFVRMTWDQTFTYLAKGHIAVAKAYSGVRGAQRLKNEGYQPEMIEAMGGSGPRTFKYRGGMGLLGVVGKYGVYRIANMMALLDSIIRGRGPGKVLGGRAWSNYTWHGDQAPGHSWTHGMQTSDIDFADHRYAKMTIQWGKNLIENKMPEAHWYTEIMERGGTLVAIAPEYNPPATKADYWIPVRAGLSDISLFLGCAKIIMDEGLVDIDYVKDYTDMPLLVRTDTLVRLHPDDFIPGYKAQTLPKDGFTTKWMKNFNRSKMPDYTVWDTNTDKPVAITREDIGAKMRKKNIDPALDGVFDIKLVNGKTITVMPLYEMYKVHLKDYDIDTVNQICHAPKDLTIRLARDIATI
>MP0882_megahit_240179_2-532
HPYETFTGRQQFYIDHEWFIEFGETLPTFKEPLSIKGYPMRMMMGHARHGIHSTWRDDSLLLSLQRGEPDIYINPDDADSRGVDDGDMVRIYNNAGEFFAMAHVSSGIQPGMLFMYHGWDPKMFKNQKNFGEVIPTGGLIKPTSMAGDYGHLGYKPLAFAPNQTYKDFTCDFEKSA*
>MP0882_megahit_244736_1-1458
RLKNEGYQPEMIEAMGGSGPRTFKYRGGMGLLGVVGKYGVYRLANQVALLDSIIRGRGPGKVLGGRAWSNYTWHGDQAPGHSWTHGMQTSDIDFADHRYAKMTIQWGKNLIENKMPEAHWYTEIMERGGTLVSIAPEYNPPATKADYWVPVRAGLSDISLFLGVAKIIMDEGLVDIDYVKDYTDMPLLVRTDTLVRLHPDDFIPGYKAQSLPKDGFTTKWMKNFNRSMMPDYTVWDANTDKPVAITREDIGAKMRKKNIDPVLDGVFDIKLVSGKTITAMPLYEMYKVHLKDYDIDTVNQICHAPKDLIVRVARDIGTIKPVEIHYGEGINHYFHATMHNRASYVPLMLTGNVGPKGSGSHTWAGNYKAGNYQGSHWSGPGFAAMVAEDPFNTILDSSKNIDWKNVKGYLKGEEVSYWAHRDKALIVNTPRYGRKVFTGRSHMPTPTKLCWFVNVNVINNAKWFYELVFNTNNNVDMIVAQDIEFT
>MP0882_megahit_245413_2-778
MTKLSRRNFLKGTTASGIGLALQYAVTPKVLANDTYRGFEDLYRKKWTWDKVVRGTHGTNCAGTCAFNVFVKNGVVWREEQQGEYEQLGDAPDFGPRGCQKGLRHHKYMYGNQRILYPLKRIGKRGEGKWQRISWEQATTEIADKFLDYATEYNPECISYGSGTQMSVKMASFAALLRFANITGVTVPEFFSGVGDLPTGSYMTLGQVYTGDTFASVYKSKCVLIWMSNPAATRIPDAHFFWEARYNGTQVIAISPEFT
>MP0882_megahit_247716_232-2457
PFEKDPNPSPLIESIPSAVHAENRITSPMVRKGWLERGHESDTAGRGVEPFVAVSWDTALDLLAKELKRVKDTHGNQAMYASSGWGSAGCFHSADGQLQRFFNCFGGFVRQVTNYSFGAATVILPRILGTMEPVVGQITSWPTIAQHTDLMILFGGMSPKNAQVNKDGVGAHDSPDWLKRVRDAGVEFVCVSPLRDDGGELNADWLPIRPSTDTAMMLGLMHTLVTEDLYDADFLSRYCVGFERFRDYVMGETDGVAKTADWASQITEIDALTIRTLARRMAAGRTMVAVSWSVQRADHGEQPYWMAATLAAMLGQIGLPGGGFGYGYGSSNGRGMPKMAMPSPKLPTGNNPVEAFIPVARVTDMLLNPGAKIDFNGQELTYPDIHLVYWCGGNAFHKQQDINKLLQGWRKPDTIVVHEPWWTAAARRADIVLPCTTTLERNDIGAVSSDRFWYAMRQAIPPVGEARTDHDIYAALAERLGFRDAFTEGRNEDAWLRHLYEETRQKLGELDMELPGFDRFWENGHFEFPIPEDPPVLFEKFREDPDANPLKTPSGKIEIFSETIDSFGYDDCLGHPAWFEPAEWLGSEKTKQHPLHLISNQPRTRLHSQLDVGVISRGSKISGREPVWINPQDAEARGILEGDVVRIFNDRGACLAGAFVTPEIRPGVVQLSTGSWYDPLDPSTAGSLDKHGNPNVLTMDKGTSKLAQSSIAQTALVEIEPYEGLVPEITVFAPPVTSRAT*
>MP0882_megahit_253423_3-2300
MSTSLKLNRRKFLKGSTSLGLLLNYANPNQVFASDSYRGFEDLYRKKWTWDRVVRGTHGTNCAGTCAFNVYVKNGVVWREEQQGEYEQIGDAPDFGPRGCQKGMRHHKYMYGKQRVLYPLKRTGERGEGQWERISWEQATTEIADKFLDYAIEYSPECISYGSGTQMSVKMASFAAHLRFSNITGMTVPEFFSGVGDLPTGSYMTLGQVYTGDTFASVYKSKCVLVWMSNPAVTRIPDAHFFWEAKYNGTQVISISPEFTPTAMHSSLWLNPKPGTDAALAMAMVEVIVKEKLYQGDYIKEQTDLPLLVRTDTKEFLRREDLSLYGLLAVADNVYYMWDETTNKIVQAPGTGRAEKPFGRDRRKRGTLELGDISPRLEGRWTVDTLDGEVEVTTVFELLKEECKNYTPEKASKITGVNPEVIRKTARVFATAQPGMIYAGYASCKWLHGDLLQRAMLLMLSLTGSIGKEGGGLQVANAPVARGMNQFGASDIGPAFRIISATTWDYDHAEMKQLNAKIYGQELADEIDKYYRKSIEEDWFPDYSKNGWKMGFFAGNNGANWRATGSLWRKTAFDELETIVSLTPDMGVTSMHSDYVLPIAHHYERNDLMLQSRVPYLQVLNEAVTPLGEAVDDWEANRRLAEAISKRAKQRNVKPILDAVDGRSVRRDYTKTLELYTMDGRINNSKDVAQFIINTSHGIPKISFEELSEKGFVRVNGVENTMWDNEESPYHTEVVKSVVDKHPYETFTGRQQFYIDHEWFIEFGET
>MP0882_megahit_254390_425-886
MYDSAKTTRRKFLLGSASAIGLSLNYSKPAIANLSDTKPYRSWEDLARKKWTWDSITHSTHGTNCTGQCAFNVYVKNGVVWREEQQGEYGASSDAPDYGPRGCQKGLRHSKYMYGKQRILYPLKRVGERGQGQWERISWDQAMLEVADKFLDYN
>MP0882_megahit_254579_2-1501
YLFQKLIRTGLKTNNVDHCTRLCHASSVVALLETIGSGAVTAPFYEVEHSEVIIVIGANPTENHPVAATFFKNAVKKGSRLIVMDPRGLALRKQATHMLQFKSGSDVALLNSIMHVIVEEKLYNTEYIKDHTLGFEELKEHLKSFQPEKMEKISGINPSIIKEVARIFATTKKGIIFWGMGISQHVHGTDNARCLISLALMTGNVGRQGTGLHPLRGQNNVQGASDAGLIPMMYPDYQLVEKDNNKEFYEKFWDTELDPNNGLTVVEIMDAIHNNEVKGMYILGENPAMSDPDLNHARSALQKLQHLVVQDIFLTETSTYADVILPASAWPEKNGTVTNTNRQVQMGRKAIDTPGEAREDWWITNEIGKRLGLEWNYKHPKDIFNEMSKAMPSLKNITWDRLDKEGSVTYPCNSPDSKGEEIVFGDSFPTPDGRGKFVSANVTSPDEMPDQSFPMILTTGRQLEHWHTGAMTRKASNLNAIEPEASASLSPKDILKNNIT
>MP0882_megahit_258482_1-963
FKYRGGMGLLGVVGKYGVYRLANQVALLDSIIRGRGPGKVLGGRAWSNYTWHGDQAPGHSWTHGMQTSDIDFADHRYAKMTIQWGKNLIENKMPEAHWYTEIMERGGTLVAVAPEYNPPATKADYWIPVRAGLSDIALFLGCAKIIMDEGLVDIDYVKDYTDMPLLVRTDNLIRLHPDDFIPGYKAQQLPKDGFTTKWMKGYNRNQMPDYTVWDTNTNKPVAINREDIGAKMRKKNIDPALDGVYDIKMVNGKTISVMPLYEMHKIHYKDYDIDTVNQICHAPKDLIVRLARDMATIKPVEIHYGEGINHYFHATMHNRAS
>MP0882_megahit_258848_1176-3236
MIHTSACPHDCPSTCALEVEKIDSHHIGKVRGAPENSYTAGVICSKVARYRERIHHPDRLTQPLRRRGDKGSGEFEPITWNDALDETAEALLTAEQRHGSESIWPYFYAGTMGLVMRDGIHRLRHAKRYSGQHSTICVTLAWNGFIAGTGRLAGADPREMAASDLVVIWGTNAASTQINVMTHALKAQRERRAKIVVIDTYRNTTAKQADLFLCVRPGTDGALACAVMHVLFRDGYANWDYLNRYTDCPRELEAHLKSRTPAWAENVSGVPASKIEEFASLVGKTPRSFFRLGYGFSRQRNGAANMHAALCIPAVTGAWLHEGGGAFHNNGAIYHWNKTMIEGLDVQDPDIRVLDQSRIGAVLTGDKEALCGGGPVTALFIQNTNPMSVAPDLNQVHKGFARKDLFVCVHEQFMTETASVADIVLPATMFLEHDDVYAGGGHQHIILGPKIIEPPEGCRSNHQLVCALAKRLGITHPGFDMSARELIDWTLQESGWGTLQNLEQERWIDCQPSFAESHYVDGFAHANGKFHFAPDWQALKPRGFGPAGRTPPALPDHWSIIEEATDELPFRLVTAPARHYLNSTFNETSTSIRRERRPSVMLHPQDASMLGVEEGDTVRLGNGRGEVRVHAECFDGLQRGVAIVESIWPNHAFIDGKGINVLTGADPVAPVGGAAFHDNRIWIQPV*
>MP0882_megahit_259107_3-635
NARLLYPLKRSGEKGSGKFERISWDDALAEIANRFGDIDREHGANRIYHTHYTGTCSVIAGQFPKRFFNHIGATEVDPDTICNAAGHAALSYVFGDSVAGFDPRTSKDSKCILIWGANPAHCGPHVYQHWLREHGAKVIVIDPVRTETATSADLHLQVRPGTDAALAFSMLHIMKRESLVDENYIKNHVQGYEEVLPSIENCTPEWGQSET
>MP0882_megahit_259943_3-935
WDQAMLEVADKFLDYNVEYGPESVTCGLGTQMVMKRASYASLLRFANISGVQMPEAFAGVGDLFSGAHITFGHVTLGNTMAEIYKSKCCLIWFCNPAVTRIPDAHFFWEAKYNGTEVISISPDFNASAMHASKWLNPKPGSDIALAMAMVHTILEDRSFDAEYIKEQSDLPFLVRTDNLKYLRETDFAIPEARDNLFYVWDETSNALVEAPGTGTPPAPPGTPEHLIQLPSIELGAVNPAIEGEWIVETKDGPVKVTTIFELTKKRAAQHTPEMAQQITGIHADIIRQVARKFASAKPSMIYAGYRASKYL
>MP0882_megahit_260266_1-567
VVWREEQQGEYGASSDAPDYGPRGCQKGLRHSKYMYGKQRILYPLKRVGERGQGKWERISWDQAMLEVADKFLDYNIEFGPESVTCGLGTQMVMKRASYASLLRFANISGVQMPEAFAGVGDLFTGAQITFGHVTLGNTMAEIYKSKCCLIWFCNPAVTRIPDAHFFWEAKYNGTEVISISPDFNASAM
>MP0882_megahit_262053_2-583
ATDMGTTSMYSDYVLPIAHHYERHDFHLEPRTPYMQVIDKAVEPLGESVDDWTAYKRLAEAISQRAIERDVQPIDDNVIGVPITRDYKNFLDDYTSKGSIKSVKDVIQFLLDNSSGIQSVSYDELAEKGFLRNKGSETTVHSKESPYYSDIWESVHEKRGYKTLTHRQQFYIDHEWFFEFDEVLPKHKDALVNE
>MP0882_megahit_266092_2-931
ARDNLFYLWDEATNALVEAPGTGTPTAPPGTPEHLIKLPSIELAGIDPAIEGEWTVETKEGPVRVTTVFELTKKRAAQHTPEMAQEITGIHADIIRQVARKFASAKPSMIYAGYRASKYLHGDLLQRALFLLLCITGNTGKEGGGLTITNLAKDDAVFPFALSNPAAAFRVATLSRWDYVHADMKELNRDAFGEELAEEMDKYFQESVDRGWFPDYSKVPWKMGMFSGTNAAAWRSSGKRWRETAFSKLETIVSFATDMGITSMYSDYVLPIAHHYERHDFHLEPRTPYMQVIDKAVEPLGESVDDWTAY
>MP0882_megahit_273734_9305-12073
MADKVKFTLDGEEVEADTGLTIWEIANGRGLKLPHLCFTPEPGYRPDGNCRACMVEIEGERVLAASCLREPSDGMVVTTNNARAENARKMVMELLVTDQPAPEVAHDKSSHLWDMAAMEGISESRFPKLEEGRIPLLDDSHVAMRVNLDACIQCNLCVRACREVQVNDVIGMAGRGHDSYPVFDMADPMGASSCVACGECVQACPTGALMPATVVDDAQVGDSADFDSEVDSICPFCGVGCQVSLKVKDGKIKYVEGINGPANEGRLCVKGRFGFDYIHHPHRLTKPLIRRKDAPPKGLNVDPGNWQTHFREATWDEALDFAAGGMKKIGGAGVAGFGSAKCTNEEAYLFQKIIRQGFGHNNVDHCTRLCHASSVAALMENVGSGAVTATFNQIENADVAIVIGANPTENHPVAATFFKQFAKRGGKLIVMDPRGQALKRHASHMLQFRPGTDVSMLNAIMHVIVEEKLYDQQYIEAYTENWEIEKAHLKTFTPEKMSKICGIDAEVLRDVARTFAGANAAMIFWGMGISQHIHGTDNSRCLISLALMTGQIGRPGAGLHPLRGQNNVQGASDAGLIPMFLPDYQPVSDDGVRSAFTDVWQSSDFSDKKGLTVTEIMDAVQDGDIRSLYVLGENPAMSDPDVEHARDALAKLDHLVVQDIFLTETANFADVILPASAFAEKSGTVTNTNRQVQMGRPAVPPPGDAKEDWWIEVELAKRLGLGWTYTDPSEVFAEMKLNMSSLNNITWDRLESEGAVTYPSTSPTDPGQAIVFADGFPRQDGRARFTPASIIAPDDAPDDDYPMILTTGRQLEHWHTGSMTRRSYVLDGLEPEANCSLHPSTLRKLGVEPGAYIRLTTKRGSIELMAREDRAVSPDMVFLPFAYVEAAANILTNPAVDPYGKIPEFKFSAVKVEAATAPQPAE*
>MP0882_megahit_276483_2869-5613
MNRLGDQEVAPISFVLDGHSVTAQPQETILQVAKKSGVDIPHLCYSEGLRADGNCRACMVEIEGERVLAPACCRQPTEGMNVQSTSDKALRSQSLVLELLKGEVGPARHSPISELEYWCDSRGLSESRFGGRTQPLADQSHPAITVNLESCIQCTRCLRACREEQVNDVIGLAYRGARAEIVFDLGDGMGDSSCVGCGECVQACPTGALMPSGNVAQESGDTTVDSVCPYCGVGCLLTYHIKDKKIKYVTGRDGPANHGRLCVKGRYGFDYVSHPDRITQPLIRREGVAKGLTDQFDPKDPLKTFRPVGWDEALDFAAQGFKAILSENGPNALSGFGSAKGSNEEAYLFQKLIRTGFGSNHVDHCTRLCHASSVAALLEGIGSGAVSNQVADVAQAEVIIVIGANPTENHPVAATFMKNAAQKGATLIVMDPRKNQLARHATHYLQFRPDTDVALLNAMIHTIIDEGLVDEQFIAERTTDFDLVRENVKDFSPENMAEICGIDAEAIRCVARAYGQSRRAMIFWGMGISQHVHGTDNARCLIALSMMTGNIGRPGTGLHPLRGQNNVQGASDAGLIPMMFPDYRRVDDPEALAWFSDYWGTELDSTPGLTVVEITDAALSGQIKGMYIMGENPAMSDPDLNHSRAALAKLEHLVLQDLFLTETAAFADVILPASAFPEKTGTFSNTDRRVQLGRQALDPPGDARQDLWIIQQIAKRLGLKWEYADVRDVFNEMRDAMPSISGMTWERLESEHSVTYPCEKASDPGQSVVFEESFPTADGRGRFVPADLKSADEKPDQDYPFVLITGRQLEHWHTGAMTRRASVLNTIEPGAVVYSHPDDLDALGMKDGDLVKVSSRRGEIMAPCRSDDGLQPKSIFIPFCYQEAAANLLTNAALDPVGKIAEVKYCAVNLTAPN*
>MP0882_megahit_283251_36-1220
MANSINADRRVHGWCALCRSRCGCISIIRDGRLTAVEPDRDHPTGRSLCAKGQAAPELVYSADRILYPMKRTRPKGDSDPGWSRISWDEALDTTASQLLENARQFGPESVAFAITTPSGTAISDSIHWVERLMHAFGSANNCYGTEICNWHKDVAPTYTFGTGVGVPDLDHAGCILLWGYNPNGSWLAQAQRLADAKRRGARTIVVDPRRSGPGVKADQWLQVRPGTDGALALGLAHLIIAEGNYDADFLRRQSNGPALVHSKEKRLLVEADLSRNGSISACVGWDQACSAPALLGRAVSTGGSLPDWLLEGEVEVDTLNGPVVCRPVFDHYTVMCKDYAPSKVETITGVPAVQVIETARLIWASRPVSWYAWSGVGQHTNATQTARAITLLYTL
>MP0882_megahit_288837_7902-10664
MDSNITTSRRNFLLGTTLSGLTLNYSSSILGQASTPYRAWEDLARQKWTWDSITHSTHGTNCTGQCAFNVFVKNGVVWREEQQGEYGASGDAPDYGPRGCQKGLRHSKYMYGKQRILYPLKRVGERGEGKWERISWDQAMLEVADKFIDHNLETGPESITCGLGTQMVMKRASYASLLRFANISGVQMPEAFAGVGDLFSGAQITFGHVTLGNTMAEIYKSKCCLIWFCNPAVTRIPDAHFFWEAKYNGTEVISISPEFNATAMHASKWLNPNPGSDIALAMAMVKTILDDKTYDVKYIKEQSDLPFLVRKDNDKYIRETDILDSPDTRDNLFYLWDNNTDSFIAAPGTGTPPPPPPGTPEHLIPPMPSIDLGDIDPALEGEWTIETKDGPITVTTVFELTKQRASEHTPEMAQDITGINAEVIREVARKFAEAKPAMIYAGYRASKYLHGDLLQRAFFLLLCITGNTGKEGGGLTITNLAKDDAVFPFAMRNPIAAFRVATLSRWDYIHGDMKELNKEVYGEELAEEHDRYFQKSIDNGWFPDYSKVPWKMGMFSGTNPASWRSSGQHWRENAFGKLETIVTFATDMGTTAMYSDYVLPIAHHYERHDFHLEPRTPYMQVINKAVEPLGESVDDWTAYEKLSKAIAQRATERDIKPIDDNVVGVPFKRDFKNFHKDYTSDGAIRSVKDVIEFLLSNSSGIQKVSYDELAEKGFVRNKGSETTVHSKESPYYSEIWESVNHKVGYKTLTHRQQFYIDHDWFFEFDEVLPRHKDPLVNEGYPMKMLMGHARHGIHSMWRDDSFLLSLQRGEPDVYVNPDDAQNKGVIDGDLIKVFSIAGSFIAQANLTSAMGPNMLYMYHGWDPMMFRDRQNFGAVVQTGGLIKPTSLAGGYEQLGHKPFAYEPNHTFHDYTCDFKKYVEN*
>MP0884_megahit_30710_1-573
MSHFIDRLNFFRKAREPFANEHGELRSESRDWEDSYRARWQHDKVVRSTHGVNCTGSCSWKIYVKNGLVTWETQQTDYPRTRPDLPNHEPRGCPRGASYSWYLYSANRLKYPLIRKPLLALWREALKANPDPVDAWASIVEDPAKTKQYKRARGMGGFVRGNWDELNELVAASNVYTAKQYGPDRIIGFSP
>MP0884_megahit_58924_1-1530
WSSVQLHHDSPTEKTKNNKNLPFGVDIEKWKQGRGRPYQIGEQKMPGVCWLPGPMAKRNWPPKNKYKNAQKIPGLCQLCSTICGIVGYVKDGRVLKIEGNPNDPNSRGKLCARGQAALNHLYHPERLLYPLKRMGNRGEGKWKRISWDEALSEIAEKLKTIREAGNQEEFAFHQGRQRSKDAIKRFLDAYGTKTQLSHRSLCSGNRRAANLAYLWESDWDLNDCENSKFILNFGSNAFEAHQGHVPFANRIQNGRFKNGAKMVTFDVRLSNTAGNSDEWFAPFPGTDGAVALGMCNWIMNQNKYDKEFIETWTNVSVKELTQHLQSYPPEWAEQISGIPAADIKRIAIEFAEAAPAATTMCNRGSSSHLNGFYNDRAIYLLNAIVGSVGKKGGWCWSPWGGLDPIVKTPAMPPAAKTWSVLEDPPEYPLANVWRRMRVGEIIYLYLLQGRAKLQAYMTYNLDSPLTWPEESLTQEVLTNEDLIQFHVCINCFYNETAHYADIVLPWTTFL
>MP0884_megahit_105122_1-939
FLLGTTFSSLTLNYSSSILGQASTPYRAWEDLARKKWTWDSVTHSTHGTNCTGQCAFNVFVKNGVVWREEQQGEYGASSDAPDYGPRGCQKGLSHSRYMYGKQRILYPLKRIGERGEGKWERISWDQAMLEVADKFIDHNLEDGPESITCGLGTQMVMKRASYASLLRFANISGVQMPEAFAGVGDLFSGAQITLGHVTLGNTMAEIYKSKCCLIWFCNPAVTRIPDAHFFWEARYNGTEVISISPDFNATAMHASKWLNPNPGSDIALAMAMVKTILDDKTYDVKYIKEQSDLPFLVRKDNYKYIRETDILD
>MP0884_megahit_121636_1-1023
TIVSLTPDMGVTSMHSDYVLPIAHHYERNDLMLQSRIPYLQVLNEAVTPLGESVDDWEANRRLAEAISIRAKQRNVKPIMDAVDGRSVRRDYTKTLELYTMDGRINNSKDVAQFIINTSHGIPKISFEELSEKGFVRVNGVENTMWDNEESPYHTEVVKSVVDKHPYETFTGRQQFYIDHEWFIEFGETLPTFKEPLSIKGYPMRMMMGHARHGIHSTWRDDSLLLSLQRGEPDIYINPNDADSRGVNDGDMVRIYNSAGEFFAMAHVSSGIQPGMLFMYHGWDPKMFKDQKNFGEVIPTGGLIKPTSMAGDYGHLGYRPLAFAPNQTYKDFTCDFEKSA*
>MP0884_megahit_152973_3-698
DCPDTCAMIYEIVGNKLVSVKGNKSHPMTRGTLCVKLKDYEKRHYHPDRLIYPYKRVGAKGEKKFEKISWDEAITTITGKWKEIIEEHGPQAIMPYSYLGNQGLVHGLNGGDAFFNKMGATVCERTFCGEGSCTAWLTTVGPTAGVDPESYVHSKYIVIWACNSVSTNLHHWAIVQDARKKGAKVVVIDSYKSRTAKQADWHIAPKPGTDGALAIALINSMIEKDLIDKDYI
>MP0884_megahit_159828_1-705
QYSTICTTLSFNGFMAGTGRLAGSDPREMAHSDLVVIWGSNAASTQINVMTHVLKARRDRGAKIVVIDTYRNGTAKQADLFVCVRPGTDGALACGVMHVLFRDGHADRDYLTEYTDCPDALEAHLLSKTPAWASAITGVPVETIEELARMIGTTARTFLRLGYGFTRQRNGAFNMHAALSVAAVTGAWRHEGGGAFHNNGDIYHWDRTMIEGLDVRDRNVRILDQSRIGAVLTGD
>MP0884_megahit_175261_1-2697
TANEDAAGRLPQGVDLEKWNRIKGTPYRLGSFGTMPGVCQLPGPQAKRNWPDRNKYRDVEKIPGMCQLCSTVCGIIGYVKDGRLIKVEGNPNDPNSRGHLCARGQAALNHLYHPERLLYPLKRVGARGEGKWKRISWDDALDEIAEKLKAVRDGGHPEEFAFHQGRQRSKDALKRFLNAYGTGTQLSHRSLCSGNRRAANLTYLWESDWDLNDVEHSRYILNFGSNAFEAHQGHVPFANRIQNGRFRNGAKLVTFDVRLSNTAGGSDEWFAPFPGTDGAIALAMGHAILAENRHDEAFLETWTNVSVEELRGLYKSYTPEWAERVSGVPAADIRRIALEFAEAAPAATTMCNRGSSAHMNGFYNDRAINLLNALVGSVGQKGGWCWSPWGGLDPIVKTPPMPPGAPKKSVLEDPPEYPLANVWRRMRVGEIVYLYLLQGRAKLQAYMTYNLDSPLTWPEESLTQQVLSDEKLIGYHVCINAFYNETAHYADIVLPWTTYLERWDLDARASYNLRPYVGLRTPMVESLGESKDVREFFPELARRIGDGMEKWYPENDVREYMEKWASTVPENPETGKQGLDRLLDEGAWEADREPFYQPFLQPVSEADMRGAEVGEDGVILKDGTGIGILLDGKPVRGFRTPSRKFEIRSAFIQKIGRNEDCSELIARSGMTKTKSRPREHQGHDVDISDMPTWFLPREMENLRANELVMTSFKWNVHNHGRTMNLKWLAEIVHSNPAWLNPVTAGELGLSDGDWIELTSYYSTELEHQSPHLKRDDLDEVDGRRKVSSMRVPIVTMQGIHPRAIAMSNSCGHSQYTSVAQARRQPVEEGHLVGSDTGRFVDADWERNMWWEDTSGGDSGAWKPNTGNGWNQNRLMPIAPDPISGQQSFHDTVVSVRKL*
>MP0884_megahit_177461_16634-20410
MSHFLDRLQFFKRNEEPFSNGHGVTTNENRGWEDGYRRRWQHDKVVRSTHGVNCTGSCSWKIYVKDGLVTWETQQTDYPRTRPDLPNHEPRGCPRGASYSWYIYSANRLKHPKIRKRLVKLWRAAKAQYKDPVEAWRSIVEDPAKAKEYKQQRGLGGFVRAKWNEANEIIAAANVYTAKTYGPDRISGFSPIPAMSMVSYAAGARYLSLIGGNCLSFYDWYCDLPPASPQIWGEQTDVPESADWYNSNYIICWGSNVPQTRTPDAHFLTEVRYKGTKVIGITPDYSEVAKLTDQWLAPKQGTDAALAMAFGHVILKEFHVEKPSAYFADYVKRYTDFPVLVMLDKAEDGSLHQGRFLRASDLDGQLGQDNNPEWKTISINDKDGELVSPTGSVGYRWGEKGKWNITQTDGKSGDELDLRVSLKGSHDELVSVAFPYFGGAEHEFGYFQNTEHDDVLQRKVPAKKIKLADGSEAYVATVFDLTLANYGVDNGYDDPNVASSYDQDIPYTPAWQEQITGVPRADVIKVAREFASNADKTKGRSMVIVGAGMNHWYHMDMNYRGLINMLMMCGCIGQSGGGWAHYVGQEKLRPQTGWQPLAFGLDWQRPPRHMNGTSFFYNHSSQWRYEKLEMTEVISPMANKDKWSGSIIDFNSRAERMGWLPSAPQLGMNPLQLCRDAEAAGKSPQDYAVEQLKSGELNFACLEPENPQNYPRNLFIWRSNLLGSSGKGHEYMLRHLLGTKHGLMGKDLGEDGGKKPEDIKWVDEAAEGKVDLLVTLDFRMSTTCLYSDIVLPTATWYEKDDLNTSDMHPFIHPLSAAVDPVWESRSDWDIFKGIAKQFSKTAVGHLGVEKDLVTLPILHDTPAEIAQPFGVKHWWKGECDLIPGKTAPNMIVVERDYPNTYARFTSVGPLLEKLGNGGKGINWNTDAEVEFLGQLNRRHVEEGANKGRPKIETAIDAAEVILSLAPETNGQVAVKAWSALGEFTGLDHTHLAKPKEEEKIRFRDVQAQPRKIISSPTWSGLEDEHVSYNAGYTNVHEYIPWRTVTGRQQFYQDHEWMRDFGETMCLYKPPINLKTVKPMMNKQPNGNTEIALNWITPHQKWGIHSTYSDNLLMLTLSRGGPIVWISEPDAQRAGIVDNDWIEVFNVNGAIAARAVVSQRVPEGMSMMYHAQERIVNVPGSEVTKTRGGIHNSVTRAVMKPTHMIGGYAQQAYGFNYYGTVGCNRDEFVIVRKMAKVDWLDDDSVEQNADEFNNFGAEG*
>MP0884_megahit_179190_1-2028
KPSVCPLDCPDTCSLSVKTDGVHVLEVRGSEANPYTAGVICNKVMRAYPDFVHGPNRLTNPLKRVGPRGGNQFERISWDDALDLVHAGFTSAIRKHGTQTVMPLNYSGPHGELMDGSMDRRFFHKLGASLLARGELCGLVRGSAYTSLYGTVPGMPPEQMRHSDLIIIWGNNVTVSNLHLARVIKAARDDHGAKLIVIDPKRTRIAEQADMFIQIQPGTDVVLALAMAAELERRGAHNAVFIDKWVDGYDAYMENARTHTSEMVSEICGVDCETFSQFSEWYAAGKIVGVSVGNGLERGHSGGSGIRAAMALQALTGNHGQLGAGVFAKPGYSFPKSTARLQRPDLVPEGTRTINIVDTSEVLLDKSMVPPVKVVFIYNHNPVVTHPDQNRMRRALAQEDLFIAGADVVMTDSMAYCDVVLPAASHFEFADIYGSYGHHYLQRAEPVIPRVGESLPNTEIFRRLAARFGFDDQIFQETDAELMDAAFADADPRLGGTRPSELPLDLALAMTTTDGSDLILCDTVFPGTVSGKIELFSQNLEERFGYGLPRFELVERQYPLSIISPSSSKRTNATFGGCALSDGQEEVEINPLDAEMRGISDGDKLRVHNERGETLLIARITDAVLPGVLYTPKGTWLSTSETGQTVNALLNADIRTDIEDGACCNEAFCEVSHIP*
>MP0884_megahit_203858_704-2779
MPKSTDNDSWGHATVDTTCPLDCPDSCSLTITVEKGKVVKLDGSTRHSITNGFICDKVRNFDQRLYGPDRLQSPAIRQGAKGAGTFKQINWNEALDTIAAKIKEIRNRSGGEAILPFSYGGSNGLLSQDTTDAELFRNIGASRLARTVCAAPTGIAANALYGKMPSVSFEDYVHSQLIVVWGANPSTTGIHLIPYIKEAQSNGALLVVIDPRSTPLSRRADLHLAVKPGTDVVLALALHRYLFANNLADTKFLSANSRGADRLQTRAEQWTIDQAAKVAGVTSSQLEKFAELYADRNPAVIRCGWGVERNRNGGNAAMAILALPAVAGKFGVRGGGYSMSNAAALKFSPSMWLQAKEPATRIVNMNHLGRALLDYHDPAIEMLFVYNCNPVTTMPDQNRVVRGLRREDLFTVVFDQVTTDTAAFADIILPATTFLESYDLVNSYGEMSLQMSRPVIDSVGDARPNVEVFSELASRLGLDETETDAEALMRVTSTMPDNIRDNILEHGSASSSINARPVQFVDVKPRTLDGKINLFSEQLDAEAPRGLYGYQDASENDFPLTLISPASNSTICSMLGELVERAAPLEMHPDDAQTRGIQKDDAVRVFNGLGEVQCPVSLTDTIRPGTVCLPKGLWKKNTFNGSTSNALVADTLTDLGGGACFNDARVEVERIVRANYEGAAVTISTSSSKIH*
>MP0884_megahit_204586_2-1738
MPPRRNIPVPIDDLTSRRNFLKWSALLGGATALGGGGLLLPWNSEIEKQKTAAGAGHKIFRTANTPECLHCALLAHVENGQLVKVTGDPDFNVLACARGISRIRQLYSPHRLKYPMRRAGKRGEGRWERISWEEALDTIADRYRRIRDAHGNEAFLAFGGTGNWSALSSGVRGLNSSFWNRFGGATPIISQLCCASVSEGFAAIFGGGRSEFRDEWIHSRFFLAWGNNPAVTNQGYMKNLFQAREEHGARLVTIDPRLSETAALSDRWVQIRPGTDAAFALGMIHVLLDEGLVDEDYVRAHTNASFLVRHGELGYDLEALAGSWPRGGEGLPVDLRDLQLLSVSEDSTDNFMVWDELTSSPTAANNPRARAALRGSYEIDGVRYQPVLEWLRAIASRYTPDVVQRITGAPADAVASVAREFSAVKPAAIIQNMAGAQRTDHGTLTVIGQLYLAALTGNVGILGGGVNDTGGYLGQGGTINYPVPLQSNPAIEGIPATKLGEYLVEQKPHPIKAIHVAGTGLLTQYPNTKKIISGLDNVDLFVVQDIFMTTTARYADIVLPVTTLFETRNLLAGMRSRYI
>MP0884_megahit_205232_8020-9654
MFGAGGGTSSYAEVEETDFVLLWGSNAREAHPIYFHHVLKGISNGAKMYTVDPRRTSTAKFADLWLGIDVGTDIALANAMSREIIAADLHDKRFIDHATAGFDAFADHVDSYTLERAASMTGVKAHAIRELAHEYANAPTAQILWTLGITEHHNGVENVLSLCNLALLTGHVGRWGSGLVPLRGQNNVQGGGDMGALPDKLPGFQDLGDQAVRAKFESAYGQPLNPDPGLHLSLMFDAMSRGELTALYVIGENPADSEADVEHTRKLLSELDILVVQDIFLTRTAQLADVVLPATIGWAESHGTVTSSERRVQRVRPAVNPPGSCRHDYEIIAALAQHMGAEWNTHTPEELWDELRSLSPMHGGMSYARLERQGGLQWPCPDLEHPGTPYLHGWLWEDDLGGKNPAPFSITNFEGPKEQLSAQFPLRLTTGRVLDSYNTGVQSGGYESPIRSGSHLEISTVDALKLGVFDGERVLVSSPRGNVEMNIKIEPDQATGLVFSTFHFPELVDLNLLTNDTWDQRSGTAEFKAAAIRIDKISQESSRG*
>MP0884_megahit_223210_3-980
LLGVVGKYGVYRLANQVALLDSIIRGRGPGKVLGGRAWSNYTWHGDQAPGHSWTHGMQTSDIDFADHRYAKMTIQWGKNLIENKMPEAHWYTEIMERGGTLVAIAPEYNPPATKADYWVPVRAGLSDIALFLGCAKIIMDEGLVDIDYVKDYTDMPLLVRADNLIRLHPDDFIPGYKAQQLPKDGFTTKWLKGYNRNQMPDYTVWDTNTNKPVAINREDIGAKMRKKNIDPALDGVYDIKLVSGKTISVMPLYEMHKIHYKDYDIDTVNQICHAPKDLIVRLARDMGTIKPVEIHYGEGINHYFHATMHNRASFVPLMLTGNVGPK
>MP0884_megahit_234212_1842-3935
MDESEEATWGRSTVDTACPLDCPDTCSLAVSVEEGRIAKIDGSARNSITNGYICSKVRRFDQRVYGIDRLHHPGVRNGAKGDGRFRKISWTQALETIAKKFQRIREEFGAESILPVSYGGSNGLVTQDTADAEFFRQIGSSRLARTVCAAPTTTANTALYGKMPSVGYKDYEHAKLIVVWGANPSTTGIHLVPHIRKALSSGAKLVVIDPRQTSLAKRADIHLAVRPGTDVAVALAIHKFLFDHSLLDSVFLEEHATGVNELRSRASEWSMERAASIAEIDVRQLEQFAELYAGTSPAVIRCGWGLERNRNGGNAAMAVLALPTIAGKFQVRGGGFSMSNSGALGLSNSSWISAPEPNTRVINMNQLGRSLSDCENPPIKALFVYNCNPVVTLPHQNLLLQELKRDDLFVVVFDQVMTDTAKWADVVLPATTFLEQYDVARSYGLGTLELVQPVIEAVEEARPNVEIFAELSRLLDVDCPPALLSDPEALMHVVGSVDAPLKDQLLSKGHAEPEWGLAPVQFVDVFPRTTDRKVNLFPQALELEAPHGLYRFQPEVKDSDYPLVLVSPATDKTITSTLGELRPRLASLQIHPDDAEARDLATGDTARMFNAIGEVHCPIQINPGMKPGVVSLPKGLWQKSTMNGSTANALVPDSLTDLGGGACFNDTRVQITRIVTANIGGQSIAIWPSSTPTKEVN*
>MP0884_megahit_238643_1-510
GRQQFYIDHEWFIEFEETLPTYKEPLSIKGYPLRMMMGHARHGIHSTWRDDAFLLSLQRGEPDIYVNPDDAEERGVKDDDMIRVFNSAGEFFAMAHVSSGIQPGMLFMYHGWDPKMFKHGKNFGEVIPTAGLIKPTSMAGDYGHLGYQPLAFAPNQTYKDFTCDFERST*
>MP0884_megahit_247456_182-2074
MNEKDSELDWGQSTVDTACPLDCPDSCSLSVKLTSGRVVEIDGSTRNPVTDGFICAKVRRFADRVYGEDRLHHAGVREGRKGEGRFKKVTWDKALDLIANQMKQIRDQHGAEAILPFSYGGSNGLVSQDTSDAQLFRQFGTSQLARTVCAAPTTSVSKAMYGRMPGVSYSDYQHARLIIIWGANPPSSGIHLLPHIRAAVEAGAALVVIDPRRTSLAKQADIHLQVRPGTDVAVALAMHRFLFENGFEDERFLEKHTLGSDRLRARASEWTMDRAGTVADVEPDLIERVAEMYAETSPAVIRCGWGLERNRNGGNAVLSVLALPAVAGKFGVRGGGFTMSNSGAWTVNTDGVIGSAKPSTRVVNMNQLGRALTEYADPSVQMLFVYNCNPAVTMPDQNRVLQGLKREDLFTVVFDQVLTDTAQWADVVLPATTFLEHYDLARAYGPISLQLVQPVIEPVGDSRPNVEVFADLGQRLGVNINPSFRSDPESVMHVAAALKADVRESLMLSGIATSECPLEPIQFIDVFPRTADSRIDLFPDELELETPTGIYSYQGETAAATYPLVLLSPATSKTITSTLGELRQRIASLEMHPQDASTRDLVTGDAVRVFNDLGEIHCLVRTNQDMKPGTV
>MP0884_megahit_251354_1417-4185
MADKVKFTLDGEEVEADTGLTIWEIANGRGLKIPHLCFTPEPGYRPDGNCRACMVEIEGERVLAASCLREPSDGMVVTTNNARAENARKMVMELLVTDQPAPEVAHDKSSHLWDMAAMEGISESRFPKLEEGRIPLLDDSHVAMRVNLDACIQCNLCVRACREVQVNDVIGMAGRGHDSYPVFDMADPMGASSCVACGECVQACPTGALMPATVVDDAQVGDSADFDSEVDSICPFCGVGCQVSLKVKDGKIKYVEGINGPANEGRLCVKGRFGFDYIHHPHRLTKPLIRRKDAPPKGLNVDPGNWQTHFREATWDEALDFAAGGMKKIGGAGVAGFGSAKCTNEEAYLFQKIIRQGFGHNNVDHCTRLCHASSVAALMENVGSGAVTATFNQIENADVAIVIGANPTENHPVAATFFKQFAKRGGKLIVMDPRGQALKRHASHMLQFRPGTDVSMLNAIMHVIVEEKLYDQQYIEAYTENWEIEKAHLKTFTPEKMSKICGIDAEVLRDVARTFAGANAAMIFWGMGISQHIHGTDNSRCLISLALMTGQIGRPGAGLHPLRGQNNVQGASDAGLIPMFLPDYQPVSDDGVRSAFTEVWQSSDFSDKKGLTVTEIMDAVHDGDIRSLYVLGENPAMSDPDVEHARAALAKLDHLVVQDIFLTETACFADVILPASAFAEKSGTVTNTNRQVQMGRPAVPPPGDAKEDWWIEVELAKRLGLGWTYTDPSEVFAEMKLNMSSLNNITWDRLESEGAVTYPSTSPTDPGQAIVFADGFPRQDGRARFTPASIIAPDDAPDDDYPMILTTGRQLEHWHTGSMTRRSYVLDGLEPEANCSLHPSTLRKLGVAPGAYIRLTTKRGSIELMAREDRAVSPDMVFLPFAYVEAAANILTNPAVDPYGKIPEFKFSAVKVEAATAPQPAE*
>MP0884_megahit_254584_909-1529
MLGSASVIGLSLNYSQSTVANLNETKPYRSWEDLARKKWTWDSITHSTHGTNCTGQCAFNVYVKDGVVWREEQQGEYGASSDAPDYGPRGCQKGLRHSKYMYGKQRILYPLKRIGERGQGQWERISWDQAMLEVADKFLDYNIEYGPESVTCGLGTQMVMKRASYASLLRFANLSGVQMPEAFAGVGDLFSGAHITFGHVTLGNTMA
>MP0884_megahit_268311_756-2330
MEETDVILQWGSNARAAHPIFFHHVLQGLRNGARLWVVDPRRSSSAKFADAWLGLNVGTDIALAHGVAREIIAAGLVNREFVDRATTGFEEFAAYIDDWTLEHTEEVTGIPASAIREMAHAYATAPTAQILWTLGITEHHTGVDNVLSLCNLSLLTGHVGRWGSGLCPLRGQNNVQGGGDMGALPNKLPGFQDVEDDEARARFEAVYGTTIPAQNGWNLTEMFEAMGRDELKALWVIGENPADSEADVSHARELLGKLDVMVVQDVFMTRTAEMADVVLPAALGWAESDGTVTNSERRVQRTRAAVPPPGQARQEIDIIADLAERMGATDWGRPTAEELWEELRTLSPMHTGMSWERLEAEGGIQWPCPEEGHPGSPFLHGRLWEDPVGGRPAPFSCVPWKPPIDELTDEFPLRLTTGRALDSYNTGVQTDKYNSPIRSGEALDLSAADAAALGVVAGERVSVSSRRGTIEMTVAIDASLQVGLAFTTFHFPELADVNQLTCDAYDPKSGTAEFKAAAIRVDKLG
>MP0884_megahit_270327_3-1070
MTKLSRRNFLKGTTASGIGLALQYAVNPKVLANDTYRGFEDLYRKKWTWDKVVRGTHGTNCAGTCAFNVFVKNGVVWREEQQGEYEQLGDAPDFGPRGCQKGLRHHKYMYGNQRILYPLKRIGKRGEGKWQRISWEQATTEIADKFLDYATEYNPECISYGSGTQMSVKMASFAALLRFANITGVTVPEFFSGVGDLPTGSYMTLGQVYTGDTFASVYKSKCVLIWMSNPAATRIPDAHFFWEARYNGTQVIAISPEFTPTAMHASFWLNPKPGTDSALAMAMVEVILREKLYQEAYIKEQSDLPLLVRTDTKEFLRREHLSLYGLLAVADNVYYMWDEATDEIVQAPGTGRAIKP
>MP0884_megahit_276192_1964-3559
MEEADVVILWGSNARDTHPIFFHHLLKAVRNGARCYVVDPRRTSSAKWADVWLGLDVGTDIALANAVAREIIIQGLVHSDFIEHSTTGFDEYRAAVEPYTLEHAERITGVPGASIQDLAHAYAGAKKAQLCWTLGITEHHNAVDNVLSLINLSLLTGHVGNSGSGLNPLRGQNNVQGGGDMGAIPNKLAGFQDVEDDALRQKFERAWNCTIPEKSGLHLTLMFEAMERSDLRGLYVIGENPAQSEADVDHAIHLLKGLDHLVVQDIFLTKTAELADVVLPAAAGWAEAEGTVTSSERRVQRVRKALDPPGEARDDVEILCELAKRLGHDWGSPTAEEIWNEVRSLSPMHAGMSYARIEALGGICWPCPDENSQGSSYLHGRLWKRPVEGDLAPFSVVEHLPPADELTDEYPIRLTSGRRLDSYNTGVQSGGFRSPLRRPETLDICESDGHRWGVAENEQVRVRSRRGAIDMTVRYTDDLRPGLAFTTFHFPDEADTNKLTNPTWDKKSGTADFKATAICIEKIESSVGTGG*
>MP0884_megahit_277663_1-894
KPSMIYAGYRASKYLHGDLLQRALFLLLCITGNTGKEGGGLTITNLAKDDAVFPFALSNPAAAFRVATLSRWDYVHADMKELNEDAFGKELADEMDKYFQESVEKGWFPDYSKVPWKMGMFSGTNAAAWRSSGKRWRETAFGKLETIVSFATDMGTTSMYSDYVLPIAHHYERHDFHLEPRTPYMQVIDKAVEPLGESVDDWTAYKRLAEAISQRAIERDVQPIDDNVIGVPITRDYKNFLDDYTSKGSIKSVKDVIQFLLDNSSGIQSVSYDELAEKGFLRNKGSETTVHSKESPYY
>MP0884_megahit_282139_1-927
WFPDYSKVPWKMGMFSGTNAASWRSSGKRWRETAFGKLETIVTFATDWGTTAMYSDYVLPIAHHYERHDFHLEPRTPYMQVIDKAVEPLGESVDDWTAYKKLAEAISQRAKERDVQPIPDNVIGVPITRDYKNFLDDYTSKGSIKSVKDVIQFLLDNSSGIQSVSFDELAEKGFLRNKGSETTVHSKESPYYSDIWESVHEKRGYKTLTHRQQFYIDHEWFFEFDEVLPKHKDALVNEGYPMKMIMGHARHGIHSMWRDDSFLLSLQRGEPDIYVNPKDAQKKGVADGDLIQVFNKTGSFICQAHLTSG
>MP0884_megahit_283900_626-1768
DWFPDYSKHGWKMGIFAGNNGANWRASNNSWRKNAFDELKTIVSLAPDMGVTSLHSDYVLPIAHHYERNDLMLQSRVPYLQVLNEAVAPLGESVDDWEANRRLAEAISRRATERGIPPIKDVVDGRTVRRDYKKTLELYTMEGRVQNSKDVAQFIINTSHGIPKITFEELSVKGIVKVNGVDNTAWDNEESPYHTEIVKSVVDKHPYETFTGRQQFYIDHEWFIEFGETLPTYKEPLSIEGYPLRMMMGHARHGIHSTWRDDSFLLSLQRGEPDIYVNPDDAEERGVKDDDMIRVFNSAGEFFAMAHVSSGIQPGMLFMYHGWDPKMFKHGKNFGEVIPTAGLIKPTSMAGDYGHLGYQPLAFAPNQTYKDFTCDFERSS*
>MP0884_megahit_285348_1273-3285
MTKLSRRNFLQGTTASGIGLALQYAVTPKILANDTYRGFEDLYRKKWTWDEVVRGTHGTNCAGTCAFNVFVKNGVVWREEQQGEYEQIGDAPDFGPRGCQKGMRHHKYMYGKQRILYPLKRIGKRGEGKWQRISWEQATTEIADKFLDFATEYNPECISYGSGTQMSVKMASFASLLRFANITGVTVPEFFSGVGDLPTGSYMTLGQVYTGDTFASVYKSKCVLIWMSNPAATRIPDAHFFWEARYNGTQVIAISPDFTPTAMHASLWLNPKPGTDSALAMAMVEVIIKENLYQEAYIKEQSDLPLLVRTDSKEFLRSEHLSLYGLLAVADNVYYMWDEATDTMVQAPGTGRADKPTGRDRRKHGTLDLGDIEPALEGRWKVKTLDGEIEVTTVFELLKEECKDFTPEKATEITGVSAQVIRETARIFANANPSMIYAGYASCKWLHGDLLQRAMLLLLALAGSTGKEGGGLQVANAPISRGMNQFGFSDIGPAFRLISGTTWDYDHGNMKELTREIYGKKLADTYDKYYQKSVSEDWFPDYSKHGWKMGIFAGNNGANWRASSNVWRKHAFDELETIVSLAPDMGVTSLHSDYVLPIAHHYERNDLMLQSRVPYLQVLNEAVAPLGESVDDWEANRRLAEAISRRATERGVAPIKDVVDGRTVRRDYKKT
>MP0884_megahit_290953_596-1696
MSPRSDVAGSDASLTPSRRNFLKWSALLGGATALGGGLLLPRYLDLEEPGVVGAGRHIVRTANTPECLHCALLAHVEDGRLVKVTGDPDFNVLACARGISRIRQLYSPHRLKYPMRRAGKRGEGRWERISWEEALNTIAERYRHIRDEDGNQAFLVFGGTGNWSSLSTGVRGLYSSFWNRFGGTTRTVSQLCCASVTEGFNAVFGGGRSEFRDEWVHSRFFLAWGNNPAVTNQGYMKNLFQAREEHGARLVTIDPRLSETAALSDRWIQIRPGTDAALALGMIRVLLDEELVDTEYVRMFTNAPFLVRYGEVGYDLDGKAGSWPGGGLALPVDLRRLQLLTGSGPGSAQFMVWDETSSRPVPADTPG
>MP0884_megahit_314335_1-717
TEITGVSAQVIRETARIFATANPSMIYAGYASCKWLHGDLLQRAMLLLLALTGSIGKEGGGLQVANAPISRGMNQFGFSDIGPAFRLISGTTWDYDHGNMKELTRKIYGKKLADTYDRYYQKSISEDWFPDYSKHGWKMGIFAGNNGANWRASNNAWRKHAFDELQTIVSLAPDMGVTSLHSDYVLPIAHHYERNDLMLQSRVPYLQVLNEAVAPLGESVDDWEANRRLAEAISRRATE
>MP0884_megahit_325116_2-895
HITFGHVTLGNTMAEIYKSKCCLIWFCNPAVTRIPDAHFFWEAKYNGTEVISISPDFNASAMHASKWLNPKPGSDIALAMAMVHTILEDRSFDTEYIKEQSDLPFLVRTDNLKYLRETDFDTPEARDNLFYLWDETSNTLVEAPGTGTPPAPPGTPEHLIQLPSIELGAFNPAIEGEWIVETKDGPVKVTTIFELTKKRAAQHTPEMAQQITGIHADIIRQVARKFASAKPSMIYAGYRASKYLHGDLLQRALFLLLCITGNTGKEGGGLTITNLAKDDAVFPFALSNPAAAFRVATL
>MP0884_megahit_325631_174-818
MYDSAKTTRRKFLLGSASAIGLSLNYSKPAIANLSDTKPYRSWEDLARKKWTWDSITHSTHGTNCTGQCAFNVYVKNGVVWREEQQGEYGASSDAPDYGPRGCQKGLRHSKYMYGKQRILYPLKRVGERGQGQWERISWDQAMLEIADKFLDYNVEYGPESVTCGLGTQMVMKRASYASLLRFANISGVQMPEAFAGVGDLFSGAHITFGHVTLG
>MP0886_megahit_10271_234-1214
MSHFLDRLQFFKRNEEPFSNGHGVTTNENRGWEDGYRRRWQHDKVVRSTHGVNCTGSCSWKIYVKDGLVTWETQQTDYPRTRPDLPNHEPRGCPRGASYSWYIYSANRLKHPKIRKRLVKLWRAAKAQYKDPVEAWRSIVEDPAKAKEYKQQRGLGGFVRAKWNEANEIIAAANVYTAKTYGPDRISGFSPIPAMSMVSYAAGARYLSLIGGNCLSFYDWYCDLPPASPQIWGEQTDVPESADWYNSNYIICWGSNVPQTRTPDAHFLTEVRYKGTKVIGITPDYSEVAKLTDQWLAPKQGTDAALAMAFGHVILKEFHVEKPSAYF
>MP0886_megahit_27815_421-1116
YNAGYTNVHEYIPWRTVTGRQQFYQDHEWMRDFGETMCLYKPPINLKTVKPMMNKQPNGNTEIALNWITPHQKWGIHSTYSDNLLMLTLSRGGPIVWISEPDAQRAGIVDNDWIEVFNVNGAIAARAVVSQRVPEGMSMMYHAQERIVNVPGSEVTKTRGGIHNSVTRAVMKPTHMIGGYAQQAYGFNYYGTVGCNRDEFVIVRKMAKVDWLDDDSVEQNADEFNNFGAEG*
>MP0886_megahit_117465_1570-2772
MNDKKPASRRSFLNLGLTAGSVGCMTALGLAGCGPTDENSEVNKNKGSAPQAGPLPRGVDLEKWNRMKGKPYEIGAFGRMPGVCQLPGPQVKRNWPDRNKYKNVKKVPGVCQLCSTVCGTIGYVKDDRVIKIEGNPNDPNSRGHLCARGHAGLNHLYHPERLLYPLRRVGARGQGKWKRISWDEAVTEIADRLKAVRDSGKPEEFAFHQGRQRSKDAIKRFLDAFGTKTQLSHRALCSGNRRAANLTYLWESDWDLNDVEHSKYILNFGSNAFEAHQGHVPFATRIQSGRFNNGAKLVTFDVRLSNTAGGSDEWFAPFPGTDGAIALAMCHAIMKENRFDEDFIRRWTNVSVDELKDHLSEYTPQWAEKISGISADDIHRIAMEFSSAAPACTTMCNRGSS
>MP0886_megahit_142432_7822-9000
MIYNIGMDDLARTTFGACPHDCPDTCAMIYEIVGNKLVSVKGNKSHPMTRGTLCVKLKDYEKRHYHPDRLIYPYKRVGAKGEKKFEKISWDEAITTITGKWKEIIEEHGPQAIMPYSYLGNQGLVHGLNGGDAFFNKMGATVCERTFCGEGSCTAWLTTVGPTAGVDPESYVHSKYIVIWACNSVSTNLHHWAIVQDARKKGAKVVVIDSYKSRTAKQADWHIAPKPGTDGALAIALINSMIEKDLIDKDYIEKYTNGFKELKNHVQKKTPSWASKITGISKDDIEKLAFELATVQPAAIRMGVALERHHGGGQTIRAVTCIPALTGAWRHVGGGITQFPVWEHPYKFDVICRPEWIPENTRVINALQVGRALNGEMDSKIPIKSMMCWNANP
>MP0886_megahit_163775_2-949
IIKEYGPQAIIPYSYLGNQGLVHGLNGADAFFNKMGATVCERTFCGEGSCTAYLSTVGPTAGLDVESYIHSKYIVIWACNSVSTNLHHWAVIKDAKKKGAKVVVIDSYKSRTAKAADWHISPKPGTDGALAMGVINSIIEQGLTDDEYVKNYTNGFDELKNHAKSKTPEWASKITGVKAEDIKKLAFELATVQPAGIRMGVALERHYGGGQTIRAVTCIPALTGAWRHVGGGITQFPVWEHPYKFDVICRPDLIPEKTRVINALQIGRALLGETHSDIPIKSMMCWNANPVTQSPETEKIVKGLKREDLFLVSAEH
>MP0886_megahit_174291_1-1686
HCTRLCHSPSVEAMLTSLGSGATSNSYIDYEEAGCLVIIGSDANSNHPVAASRMRRAVVERGAKLIVINPRRIDMCDYADIWLRPRPGTDVALLNGMAHVILENGLADEDFIKTRTEGFDDWSDIVTKYTPEYVEAITGVAAADIIDAASMYATPPFSGSCLIWGMGITQHTMGTANAHGLLNLAFATGQLGKPGSGISPLRGQNNVQGCGDAGCLPNAFPGYQTINADSVEKFSTAWGANPLPDKAGLVVTDMVREIDNGRIKAMYITGENPLLSEPDLNHAEESFKKLELLIVQDIFLHETAEIADVVLPACSFAEKDGTFTNSERRVQRVRETIKPVGSSRPDWEIICDLARRISAKKGLGLGDQFEYRDASAIWDEMSLLTPMLAGINYDRLEGGGIQWPCPDLDHPGTRFLYEQDFPRGSRAKFVGFDQGPASDELPTDRFPLILNTGRILYHWHGGTITKRAEGLLARASELLISISPEDGEKYQVEDGEWITVKSRRGTVEGRVSYSDKMRSGEIFVPFVKLQEHAVNFLTNAALDPDSRIPEYKVCAVRLERN*
>MP0886_megahit_188219_2-757
HDCPDTCAMIYEVEDNKLISVTGNKDHPMTRGGLCVKVKDYEKKHYNPDRLLHPLKRVGPKGENKFEKISWDEAIKTITDKWKEIIKEYGPQAIIPYSYLGNQGLVHGLNGADAFFNKMGATVCERTFCGEGSCTAYLSTVGPTAGTDVESYIHSKYIVIWACNSISTNLHHWAIVQDAKKKGAKVVVIDSYKSRTAKAADWHISPKPGTDGALAMAVINSIIDQDLVDSDYVKKYTNGFDELKEHAKSKTP
>MP0886_megahit_222719_85-1317
MEKPDVIFCIGTNMTECHPVAATGLKKAIDRGAKLIVADPRRIGLADLSDLYLPLRVGSDVALLLGMAHVIDREGLVDLQFVSNRTTDGEAFLEHIEQFTPEWAAQITGVSAKDIETAAIWYGLADRGAIFYTLGITEHICGVDNVQSLCNLVLMTGNIGREGTGINPMRGQNNIQGAGDSGAIPNNYPGFQPVTDPHNQAKFQELYGTEIDLEKGITKVAALDLCGDQIKAMLINGENTLISDPDRQHCERALNSLDHLVVIDIFLTETAELADVVLPATAFAETDGVVTNTERRVQRVRAAVPPPGEAKPDWWVISQIAQRLGILGFDYLEPREVFNELCRVSPIYAGLDWDRVDQGEYHWPVPDIGHPGTPILHQEEFVNGLGVFSIVNYRDPQETISAKFPIWLTTG
>MP0886_megahit_227462_3-320
MSRSAKTTRRNFLLGGASAIGLSLSYSQSTVANLNASKPYRSWEDLARKKWTWDSIAHSTHGTNCTGQCAFNVYVKDGVVWREEQQGEYGASSDAPDYGPRGCQKG
>MP0886_megahit_236182_3-1121
RGQALRKQATHMLQFNSGTDVALLNSIMNVIIEEELFNNDYIKHHTLGFENLKNHLRDFSPEKMKKISGIESKIIREVARLFAKTKKGIIFWGMGISQHVHGTDNARCLISLALMTGNVGKRGSGLHPLRGQNNVQGASDAGLIPMMYPDYELVDKGNNIKFYEEFWKTDLDPNKGLTVVEIMNAINDDQIKGMYILGENPAMSDPDLNHARAALQKLDHLIVQDIFLTETATYADVILPASAWPEKNGTVTNTNRQIQMGRKALLPPGEVKEDWWITKEIGKRIGLDWNYNHPKDIFDEMKEAMPSLNNISWERLEKESSVTYPCNSPNSKGEEIVFGDKFPTTDGKGKFVFAKVIPPDEVPDDKFPMILTT
>MP0886_megahit_236570_431-1678
MANSINADRRVHGWCALCRSRCGCISIIRDGRLTAVEPDRDHPTGRSLCAKGQAAPELVYSADRILYPMKRTRPKGDSDPGWSRISWDEALDTTASQLLENARQFGPESVAFAITTPSGTAISDSIHWVERLMHAFGSANNCYGTEICNWHKDVAPTYTFGTGVGVPDLDHAGCILLWGYNPNGSWLAQAQRLADAKRRGARTIVVDPRRSGPGVKADQWLQVRPGTDGALALGLAHLIIAEGNYDADFLRRQSNGPALVHSKEKRLLVEADLSRNGSISACVGWDQACSAPALLGRAVSTGGSLPDWLLEGEVEVDTLNGPVVCRPVFDHYTVMCKDYAPSKVETITGVPAVQVIETARLIWASRPVSWYAWSGVGQHTNATQTARAITLLYTLTGSLGRVGGNYQAARLPVPDL
>MP0886_megahit_243576_1-573
LLRFANISGVQMPEAFAGVGDLFSGAHITFGHVTLGNTMAEIYKSKCCLIWFCNPAVTRIPDAHFFWEAKYNGTEVISISPDFNASAMHASKWLNPKPGSDIALAMAMVHTILDDRSFDTEYIKEQSDLPFLVRSDNLKYLRETDFAIPEARDNLFYVWNETTDTLVEAPGTGSPPAPPGTPEHLIQMPSI
>MP0886_megahit_248945_3-1292
QYTYAGTMGLVNRNCPNALFNRLGATQLRQNICYYGADEGYRVTVGSGYGVDPEDTVHSDLIIVWGANVVTTQVHLMPFLDEARKKGARMIVIDPYRNRTARAADQWLGIRPGTDAALALALMHILERDGLLNRDFIERRTTGFKRLSREVLPRFEPARAAKLTGLSEDDIESLARELAGADAPLIKVGIGIGRSTRGGGAVRAICSLAGFTGSYEALGGGVQFDTGCEFQLELDSINRPDWLEGEPRSLNMTDIGPALCDWQDPPIRFLYVHGTNPAATAPLQARVHAGLAREDLFTVVHERFLTDTARYADIVLPAPTFAEYADLYKAYGHLYLQYAEPAIAPLGESRCNLEVVQALAKELGYDDPWFNLDTREHARALLSGSHPNLEGLDPESILAGETTRLNIPPRTCGFGERFETPSGKLEFYSS
>MP0886_megahit_257891_2-1408
NLFYVWDETTDTLVEAPGTGLPPATPGTPEHLIQMPSIELGEVNPAIEGEWIVETKDGPVKVTTIFELTKQRAAQHTPEMAQEITGIHADIIRQVARKFANAKPSMIYAGYRASKYLHGDLLQRALFLLLCITGNTGKEGGGLTITNLAKDDAVFPFALSNPAAAFRVATLSRWDYVHADMKELNEDAFGKELADEMDKYFQESVEKGWFPDYSKVPWKMGMFSGTNAAAWRSSGKRWRETAFGKLETIVSFATDMGTTSMYSDYVLPIAHHYERHDFHLEPRTPYMQVIDKAVEPLGESVDDWTAYKRLAEAISQRAIERDVQPIDDNVIGVPITRDYKNFLDDYTSKGSIKSVKDVIQFLLDNSSGIQSVSYEELAEKGFLRNKGSETTVHSKESPYYSDIWESVNEKKGYKTLTHRQQFYIDHEWFFEFDEVLPKHKDALVNEGYPMKMIMGHARHGIHSMWRDDS
>MP0886_megahit_260545_5282-6892
MVGRGAMTNSIEELTGSKLLLVTGSNTTETHPVVSLRMKKAVKNGAKLIVIDPRKIELTKWASRYIQIRIGTDIPFYNAVANYIIENELYDKEYVDTRTRGFEELKKHLERYTPEYSAKICGVSVDDIIYTAKEYAAASPKAAVCYTVGITEHSCGTHNVQALANLGMLCGNFGRPNAGINPLRGQNNVQGTSDSGSLPTDLPGYQKIEAPGIVEKFEKIWDAELPRKRGLTKISAMDQMIKGKVKFLYVVGENTVVSDPNANHAEHALKSVDFMIVQDIFMTETAKLADLVLPASSFAEADGTFANTERRIQRVRPSISTPGNAKTDVEILLSLFKVMGRKHKAEKPADIWAEMSSTSPLFSGISYERLENEGGLQWPCPEFSHPGTPYLHKNQMESGEAGIFSPVDHIEPAEPTDDEFPFTLSTGRRRSTYHTGTQTGKAKGFDKLIDQEFVEINPKDAQELKIDELDVIKVESRRGSVEVKAKISDKSPVGAVFMSFAFPETTRTNNLTSDAVDFITETPEYKACAVKLSLIR*
>MP0886_megahit_281948_1-1854
DLPFLVRKDNYKYIRETDILDSPETRDNLFYLWDNNTDSFIAAPGTGTPPPPPPGTPEHLIPPMPSIDLGEIDPALEGEWVIETKDGPVTVTTVFELTKQRASEHTPEMAQDITGINAEVIREVARKFAEAKPGMIYAGYRASKYLHGDLLQRAFFLLLCITGNTGKEGGGLTITNLAKDDAVFPFAMKNPIAAFRVATLSRWDYVHGNMKELNKEVYGEELAEEYDRYFQESTDKGWFPDYSKVPWKMGMFSGTNAASWRSSGQHWRENAFGKLETIVTFATDMGTTAMYSDYVLPIAHHYERHDFHLEPRTPYMQVIDKAVEPLGESVDDWTAYEKLSKAIAQRAIERDIKPIDDNVVGVPFKRDFKNFHKDYTSDGSIRSVKDVIEFLLNNSSGIQKISYDELAEKGFSRNKGSETTVHSKESPYYSEIWESVNHKVGYKTLTHRQQFYIDHDWFFEFDEVLPRHKDPLVNEGYPMKMLMGHARHGIHSMWRDDSFLLSLQRGEPDVYVNPDDAQNKGVSDGDLVKVFSIAGSFIAQAHVTSAMGPNMMYMYHGWDPMMFRNRQNFSAVVQTGGLIKPTSLVGDYEHLGWKPFAYEPNHTFHDYTCDFERYIET*
>MP0886_megahit_305123_3-1139
QWGKNLIENKMPEAHWYTEIMERGGTLVSICPEYNPPATKADYWVPVRAGLSDISLFLGAGKIIMDEGLVDIDYVKDYTDMPLLVRTDTLVRLHPDDFIPGYKAQSLPKDGFTTKWMKNFNRSMMPDYTVWDTNTDKPVAITREDIGAKMRKKNIDPALDGVFDIKLVSGKTITAMPLYEMYKVHLKDYDIDTVNQICHAPKDLIVRVARDIGTIKPVEIHYGEGINHYFHATMHNRASYVPLMLTGNVGPKGSGSHTWAGNYKAGNYQGSHWSGPGFAAMVAEDPFNTILDSSKNIDWKNVKGYLKGEEVSYWAHRDKALIVNTPRYGRKVFTGRSHMPTPTKLAWYVNVNVINNAKWFYELVFNTNNNVDMIVAQDI
>MP0886_megahit_305139_3-590
KWERISWDQAMLEVADKFIDHNLEDGPESITCGLGTQMVMKRASYASLLRFANISGVQMPEAFAGVGDLFSGAQITLGHVTLGNTMAEIYKSKCCLIWFCNPAVTRIPDAHFFWEARYNGTEVISISPDFNATAMHASKWLNPNPGSDIALAMAMVKTILDDKTYDVKYIKEQSDLPFLVRKDNYKYIRETDILDS
>MP0886_megahit_309218_388-1590
MTKLSRRNFLQGTTASGIGLALQYAVTPKILANDTYRGFEDLYRKKWTWDEVVRGTHGTNCAGTCAFNVFVKNGVVWREEQQGEYEQIGDAPDFGPRGCQKGMRHHKYMYGKQRILYPLKRIGKRGEGKWQRISWEQATTEIADKFLDFATEYNPECISYGSGTQMSVKMASFASLLRFANITGVTVPEFFSGVGDLPTGSYMTLGQVYTGDTFASVYKSKCVLIWMSNPAATRIPDAHFFWEARYNGTQVIAISPDFTPTAMHASLWLNPKPGTDSALAMAMVEVIIKENLYQEAYIKEQSDLPLLVRTDSKEFLRSEHLSLYGLLAVADNVYYMWDEATDTMVQAPGTGRADKPTGRDRRKHGTLDLGDIEPALEGRWKVKTLDGEIEVTTVFELLKEE
>MP0886_megahit_311662_261-1832
FELTKKRAAQHTPEMAQEITGIHADIIRQVARKFASAKPSMIYAGYRASKYLHGDLLQRALFLLLSITGNTGKEGGGLTITNLAKDDAVFPFALSNPAAAFRVATLSRWDYVHANMKEHNADAFGEELADEMDKYFQESVEKGWFPDYSKVPWKMGMFSGTNAASWRSSGKRWRETAFGKLETIVTFATDWGTTAMYSDYVLPIAHHYERHDFHLEPRTPYMQVIDKAVEPLGESVDDWTAYKKLAEAISQRAKERDVQPIPDNVIGVPITRDYKNFLDDYTSKGSIKSVKDVIQFLLDNSSGIQSVSFDELAEKGFLRNKGSETTVHSKESPYYSDIWESVNKKIGYKTLTHRQQFYIDHEWFFEFDEVLPKHKDALVNEGYPMKMIMGHARHGIHSMWRDDSFLLSLQRGEPDIYVNPKDAKKKGVEDGDLIEIFNKTGSFICQAHLTSGVGQNMLYMYHGWDPMMFKNRQNFGAVVQTGGLIKPTSIAGGYGHLGWKPFAYEPNHTFHDYTCDFEKYQGA*
>MP0886_megahit_311871_2-685
MYDSAKTTRRKFLLGSASAIGLSLNYSKPAIANLSDTKPYRSWEDLARKKWTWDSITHSTHGTNCTGQCAFNVYVKNGVVWREEQQGEYGASSDAPDYGPRGCQKGLRHSKYMYGKQRILYPLKRVGERGQGQWERISWDQAMLEIADKFLDYNVEYGPESVTCGLGTQMVMKRASYASLLRFANISGVQMPEAFAGVGDLFSGAHITFGHVTLGNTMAEIYKSKCCL
>MP0886_megahit_324400_3-1055
GSTGKEGGGLQVANAPISRGMNQFGFSDIGPAFRLISGTTWDYDHGNMKELTREIYGKKLADTYDKYYQKSVSEDWFPDYSKHGWKMGIFAGNNGANWRASSNVWRKHAFDELETIVSLAPDMGVTSLHSDYVLPIAHHYERNDLMLQSRVPYLQVLNEAVAPLGESVDDWEANRRLAEAISRRATERGVAPIKDVVDGRTVRRDYKKTLELYTMEGRVQTSKDVAQFIINTSHGIPKITFEELSEKGIVRVNGVDNTAWDNEESPYHTEIVKSVVEKHPYETFTGRQQFYIDHEWFIEFEETLPTYKEPLSIKGYPLRMMMGHARHGIHSTWRDDAFLLSLQRGEPDIYV
>MP0886_megahit_324619_1-2517
ASCSTPCLDGMVVSTRGSELDDIRQTVIGLTTGMVSNFEYGSDSHKELSTVASTFGIAESDFEPRQREPVDSSNPVFNIAMDSCILCGRCARACQQGHQFIGAIDVVGTATDARIATFMDKPLIDSICTTCGQCLSVCPTGAISTKEVPEKIVDYVKTTCPYCGVGCGIVAGVGEDGIIQEMLDDPDNLSSLGMLCVKGRFGYTFVHHEDRITSPLIRRNGVLVEATWEEALDHVAEKLTEYRGDSFGTLCSAKATNEDGYIQQKFARVVMKSNHIDHCTRLCHSPSVEAMLESLGSGATSNSYIDYEEAGCLVIIGSDANSNHPVAASRMRRAVIEHGAKLIVINPRRIDMCDFADLWLRPRPGTDVALLNGIANVILSEGLEDISFIKDRTEGFDDWKKVVEKYDPEYVETVTGVSKTDIIAAARMYASPPFSGSCLIWGMGITQHTMGTANAHGLLNLSFVSGQLGKPGSGISPLRGQNNVQGCGDAGCIPNAFPGYQPISEDTVEKFSAAWGGVNLPAESGLVVTDMVPAIDEGRIKAMYVTGENPLLSEPDLAHAEKSFRSLEFLVVQDIFLHETAQIADVVLPACSFAEKDGSFTNSERRVQRVRKVLEPVGNSKADWAIFCELAEKISSITGEDFGSEFSYAHPSEIWDEFASLTPLVAGINYQRLENGGIQWPCPTDDHPGTRYLYEKDFPRGDRAKFVAFEQGKPADELPTKRFPLILNTGRILYHWHGGTITRRAHGLLARASVLQVAINPDDCDSYGLTSGDKVRIKSRRGQMEAEVLVSEKMNSGEIFVPFVKLQEQAANFLTNAALDPDSRIPEYKVCAVRMEKI*
>MP0886_megahit_325161_1836-2705
MLGSASVIGLSLNYSQSTVANLNETKPYRSWEDLARKKWTWDSITHSTHGTNCTGQCAFNVYVKDGVVWREEQQGEYGASSDAPDYGPRGCQKGLRHSKYMYGKQRILYPLKRIGERGQGQWERISWDQAMLEVADKFLDYNIEYGPESVTCGLGTQMVMKRASYASLLRFANLSGVQMPEAFAGVGDLFSGAHITFGHVTLGNTMAEIYKSKCCLIWFCNPAVTRIPDAHFFWEAKYNGTEVISISPDFNASAMHASKWLNPKPGSDIALAMAMVHTILEDRSFDAEYI
>MP0886_megahit_327594_5498-5968
MDSNIKTNRRNFLLGTTFSSLTLNYSSSILGQASTPYRAWEDLARKKWTWDSVTHSTHGTNCTGQCAFNVFVKNGVVWREEQQGEYGASSDAPDYGPRGCQKGLSHSRYMYGKQRILYPLKRIGERGEGKWERISWDQAMLEVADKFIDHNLEDGPE
>MP0886_megahit_333195_3339-6092
MSTSLKLNRRKFLKGSTSLGLLLNYANPNQAFANNSYKGSEDLYRKKWTWDRVVRGTHGTNCSGTCAFNVYIKNGVVWREEQQGEYEQIGDAPDFGPRGCQKGMRHHKYMYGKQRVLYPLKRIGDRGEGRWERISWEQATTEIADKFLDYAIEYNPECISYGSGTQMSIKMASFAAHLRFSNITGMTVPEFFSGVGDLPTGSYMTLGQVYTGDTFASVYKSKCVLVWMSNPAVTRIPDAHYFWEARYNGTQVISIAPEFNPTAMHSSLWLNPKPGTDAALAMSMVEVIVKENLYQGDYIKEQTDLPLLVRTDTKEFLRREHLSLYGLLAVADNVYYMWDETTNKIVQAPGTGRAEKPFGRDRRKHGTLELGDIAPRLEGRWTVDTLDGEVEVTTVFELLKEECKNYTPEKASEITGVNPEVIRKTARIFAEAQPGMIYAGYASCKWLHGDLLQRAMLLMLSLTGSIGREGGGLQIANAPVSRGMNQFGASDIGPAFRIISATTWDYDHAEMKQLNAKMYGQELADEFDEHYRKSIEEDWFPDYSKNGWKMGFFAGNNGANWRATGSFWRKTAFDELETIVSLTPDMGVTSMHSDYVLPIAHHYERNDLMLQSRIPYLQVLNEAVTPLGESVDDWEANRRLAEAISIRAKQRNVKPIMDAVDGRSVRRDYTKTLELYTMGGRINSSKDVAQFIINTSHGIPKISFEELSEKGIVKVDGVENTMWDNEDSPYHTEVVKSVVDKHPYETFTGRQQFYIDHEWFIEFGETLPTFKEPLSIKGYPMRMMMGHARHGIHSTWRDDSLLLSLQRGEPDIYINPNDADSRGVNDGDMVRIYNSAGEFFAMAHVSSGIQPGMLFMYHGWDPKMFKDQKNFGEVIPTGGLIKPTSMAGDYGHLGYRPLAFAPNQTYKDFTCDFEKSA*
>MP0888_megahit_40179_3-572
KNEGYQPEMIEAMGGSGPRTFKYRGGMGLLGVVGKYGVYRLANQVALLDSIIRGRGPGKVLGGRAWSNYTWHGDQAPGHSWTHGMQTSDIDFADHRYAKMTIQWGKNLIENKMPEAHWYTEIMERGGTLVSIAPEYNPPATKADYWVPTRAGLADISLFLGVAKIIMDEGLVDIDYVKDYTDMPLLVRTD
>MP0888_megahit_79484_1-885
MSKSLKLDRRKFLKGSASAGLILSYAKPNQAFAQDSYRGTEDLYRKKWTWDRVARGTHGTNCSGTCAFNVYIKNGIVWREEQQGQYEMIGDAPDPGPRGCQKGMRHHKYMYGKQRVLYPLKRVGERGEGKWERISWEQATTEIADKFLDYAIEYNPECISYGSGTQMSVKMASFAGHLRFSNITGVTVPEFFSGVGDLPTGSYMTLGQVYTGDTFASVYKSKCVMVWMSNPAVTRIPDAHYFWEAKYNGTQVISVSPDFNPTAMHSSLWLNPKPGTDSALAMAMVEVIVKEKLYQ
>MP0888_megahit_107601_3-1580
VSNQVSDGSYADVIIVIGSRPHENHPVAATFLKNASERGSKLIFIEPYQSDIALHASHFLQLRPGTDVLLLNAMMHVIINEKIHNEKFINEHTKGFENISKVVKDYSPEKVSPICGIDAELIKEVARLYATSDSSIIFWGMGISQHIHGTDNARCLISLALMTGQIGRESTGLHPLRGQNNVQGASDVGLIPMVYPDYQPVTDKSVRDKFEKLWGQSLDPNNGKTVVEIMHAIHNEEINGLYIMGENPAMSDPNLNHAREALSKLEHMVVQDIFFTETCGYADVILPASAFPEKNGTFTNTDRRVQLGRQALNPPGEAKQDLWIIQEIAKRMGLNWNYENTKDVFNEIRLATPSMAGITWERLENVDSLTYPLTNVGDPGEPIIFKDGVFPTDDGKGRFVAAEYTKPAELPNNDFPFVFMTGRQLEHWHTGTMTRHSRVLDAIEPGPCVLINPEDLKLLSLKSGDMLIIESRRGKISATTRADEGMQCGVVMMPFSFNEAAANLITNEALDPVGKIPEFKYCAVTL
>MP0888_megahit_109910_3-590
MENSFKTNRRKFILGSAAATSAALNYSSSIVAQSTEPYRAWEDLARKKWTWDSVTHSTHGTNCTGQCAFNVFVKNGVVWREEQQGEYGASSDAPDYGPRGCQKGLSHSRYMYGKQRILYPMKRKENTERGEGQWERISWDQAMLEIADKFLDYTVEHGPESVTCGLGTQMVMKRASYASILRFANVSGVQMPEAFA
>MP0888_megahit_110705_443-1951
YASRTAKQADWHIAPKPGTDGALAMAIINSIIEQDLVDKDYAENYTVGFEELAERAKERTPEWAEKITGIKAEDIRTLARELATVQPAAIRIGVALERHFGGGQTIRAVTCIPALTGAWRHVGGGITQFPVWEHPYKFDVICRPDLIPEGTRVINALQIGRALTGETHTEVPIKSFMCWNANPVTQAPETEKIVKGLMRDDLFTVSAEHFISDTASYADIVLPASMGAEMEDIILSWGHLYLTYNAKSVDSPGEAIPNAEIFRRLAERMGYDDDQFKWTDTECLENYVDWDSPACEGIDLNYLRENGFARLNVGTKDNRVPHKEGNFPTPSGKCEIKLEGATNFVAGPFRQMYDAYQPGEPIDVLPDYVPPRESAETSPELAKKYPLNIVSPKSHGFLNSCYANMDHKIKGQGEQFVLINEIDAKSRGINSGDKIRVFNDRGSFEGDAKVTDDVNAGLVVATLGYWRQLNNGTVNCISSAEFVNMGHAPTFSDNLVQVESTN*
>MP0888_megahit_135379_963-1130
MSTQAIADTPYRGTEDLYRRKWTWDKVVRGTHGTNCAGTCAFNVYIKDGVVWREEQ
>MP0888_megahit_136769_1-1179
LEGRWIVDTLDGEVEVTTVFELLKEESENYKPEKASEITGVSAKVIEKTAKIFADADPGMIYAGYASCKWLHGDLLQRAMLLLLALTGSTGKEGGGLQIANSPNARGLTQFGFSDVGPAFRLISSTTWDYDHADMKELNQKIYGNDLAEKFDRYYKKSIEEDWFPDYSKNGWKMGFFAGNNGANWRATGSTWRKTAFEELETIVSLAPDMGVTSLYSDYVLPIAHHYERNDLMLQSRVPYLQVLNEAVPPLGEAVDDWEANRRLAEAISRRAKERNIKPIQDAVDGRTVRRDYTKTLELYTMGGRVNNSKDVAQFIINASHGIPKISFEELSQKGIVKVEGVENTMWEKDESPYHNEIVKSVKKKLPYETFTGRQQFYIDHEWFIEFGETLPT
>MP0888_megahit_139460_2-805
LDHTPEMAEPITGINAEVIREVARTFAKAEPSMIYAGYRASKYLHGDLLQRALFLLLCLTGNTGKEGGGLTITNLAKDDAVFPFAMRNPVAAFRVATLSRWDYVHGNMKELNKDVYGEELAEEYDKYFQESVDKGWFPDYSKVPWKMGMFSGTNAASWRSSGQHWRENAFGKLDTIVTFATDMGTTAMYSDYVLPIAHHYERHDFHLEPRTPFMQVIDKAVEPLGESVDDWTAYERLAKAISIRAKARDVQPIDDNVVGVPFKRDFKK
>MP0888_megahit_142125_3-1436
MIKNNIETKPSVCPLDCPDTCSLSVKTNGEHILEVRGSIANPYTAGVICNKVMRAYPDFVHGAKRLTHPLKRVGPRGGNHFEIISWEKALDLVHEGFTSAIDKYGSQTVMPLNYAGPHGELACGSMDRRFFHKLGASLLSRGELCGLVRESAYNSLYGDVPGMPPEQMQHSDLIIIWGNNVTVSNLHLARVIKTARENHCAKLVVIDPKRTRIAEQADLFIQIQPGTDVILALAMSAELEQRGAHKMEFIDKWVDGYEAYMDNARTYTQEMVSEKCGIDYKIFNQFSEWYKDSNIVSISVGNGPERGHSGGSGIRAAMALQALTGNHGKMGAGVFAKPGNAFPRLTERLERPDLIPEGTRTINIVDTSKVLLKKSMVPPIKAVFIYNHNPVVTHPDQNRMRRALVQEDLFIAGSDVVMTDSMSYCDVVLPAASHFEFNDIYGSYGHNYLQRAEPVITCVGESLPNTEIFRRLAARFGF
>MP0888_megahit_144793_1-1749
VTHDDKQIYKVKGATKNTYTSGVVCAKVSRYSERTHHPDRLKKPLIRIDKKGSNDFKEISWVNALDEVANNFINITQKYGSEAIWPHYYAGTMGLVQRDGINRLRHNLKYSGQHSTICNTITDSGFKAGVGKFTGPDPREMSVADVILVWGGNPASTQVNVMKHIQKARKERNAKLIVIDPYKNRTAKVADMHYPIKPGTDGALACALIHIMFRDEYADRSYMRKYSDDPEGLEAHVKKFTPKWASTITGLSIGEIEELAKIYGKTERVYTRLGYGFARQRNGASAMHSVVSLSTVCGKWKYEGGGAFYKNADIYNIDKTLIEGLDVIDKNIRVLDQSRIGSILTGNKEALKNGENIYGMIIQNTNPLIVSPESSLVREGFSRENLFICVHEQFMTETAKYADIVLPATTFVEHDDLYIAGGHQHITFGPKLIDPIGESKSNHFVLKELAKRLGADHKGFQMTEREIIDYTLKSSNHGSLVDLEKNGWKDVQPDFISSHFINGFGHKDKKFHFKPNWKDIGPYHSQMPKYPDYHEITESSSEQFPFRLVTAPAHNYLNSSFTETSSSQNKEEKPTVKIHPLDL
>MP0888_megahit_149318_11-2236
LYGFEHDSDPSPIGSGIIDVQDGPTRISKPSIRKSWLENGPNSDNHLRGVDPFVEVSWTEAEKIVANELKRVSKSFGNSAIFAGSYGWSSAGRFHHTQSQLHRFLNCIGGYTKSKFTYSFAAAETVVPHILGSYRAFLDTCTSWKSIKENTELLVCFGGIPLKNGQISQGGTGNHFQKKELLEASNSKTFFMNISPLKSDLIGEVNGEWIAPRPNTDTAFMLGLAYTLYESDLVDYDFISKYTVGFDNFLSYLLGKKDGIPKTAQWASDICEIEPEIIKRLAKRMSSKRTMISISWSLTRQDHGEQPFWMAIVLSCMLGQIGLPGGGFGFGYSATNFIGGNFVIPPAAAFPQGINQVKDFIPVARISDLLLKPGTNFEFDGQNYTYPNTKIVYWAGGNPFHHHQDLGLLMKAWKKPDTVICNEWCWNSLAKRSDIVLPCTTPLEREDLGLTPRDPYIIKMSKLTEPYQDSRDDFDIFSGIAKEMGVLDSFTDGKTKEEWQKWIYNETREKSLMQNIDMPPYDDFIKKGWFKFPDHKEDVVMLEDFRADPLNSKLNTPSGKIEIYSETIHSFGYVDCPGHPVWLEPCEWLGQKDKKYQLHLISNQPKDKLHSQLDHGNFSRSNKINGREPVYINKIDADKRNLKDKDLVKVYNDRGSCYASIVIDNNLRSGVILISTGAWYDPIDPSIPNSPCKNGNPNTLTPDKGTSSLGQGPIAHTCMVEIRLAEGEIPSVTAYEPPSFI*
>MP0888_megahit_156895_1576-2733
MLLWGSNARAAHPIYFHHVLKGIRSGASMFAVDPRYTDSAKFADAWLGLNVGTDIALANAIAREIIASDLYDAEFIARSTTGFAEFAEHVDAYDLAYAERITGVDAGVIRETAHRYATAKTAQILWTLGITEHHNGVENVLSLCNLALLTGHVGRWGSGLVPLRGQNNVQGGGDMGALPNKLPGFQDVDDDSARAKFEALYQTTLNPEPGLHLTLMFEAMSRGELKALYVIGENPADSEADVLRARALLQDLDFLIVQDIFMTKTAGYADVVFPASVGWVEADGTVTSSERRVQRVRAALVPPKGARADHEIIGDLAMRLGATWQAQTPEELWDELRSISPMHAGMSYPRLEENNGLQWPCPDLDHPGTPFLHGWLWEEDLLGHDP
>MP0888_megahit_157121_1-690
RRDYTKTLELYTMGGRVNNSKDVAQFIINASHGIPKISFEELSQKGIVKVEGVENTMWEKDESPYHNEIVKSVKKKLPYETFTGRQQFYIDHEWFIEFGETLPTFKEPLKIDEFPLRMMMGHARHGIHSTWRDDSFLLSLQRGEPDIYVNPDDATNRGVQDGDMIRVYNTAGEFFAMAHVSSGIQPGMLFMYHGWDPKMFKGGKNFSEVIPTGGLIKPTSMAGDYGHLGY
>MP0888_megahit_184338_1-714
YGSSGDAPDYGPRGCQKGLSHSRYMYGKQRILYPLKRVGERGDGKWERISWEQAMSEVADKFIDHSVEHGPESITCGLGTQMVMKRASYASILRFANITGVQMPEAFAGVGDLFSGAQITLGHVTLGNTMAEIYKSKCCLVWFCNPAVTRIPDAHFFWEAKYNGTEIISISPDFNATAMHSSKWLNPKPGTDIALAMAMVETIISDKSYDEEYIREQSDLPFLVRKDNLKYLRETDLP
>MP0888_megahit_195664_3-608
MSSQASADNPYRGFEDLYRKKWTWDRVARGTHGTNCAGTCAFNVYVKDGVVWREEQQGQYEQLGDVPDFGPRGCQKGMRHHKYMYGKQRILYPLKRTGERGEGKWERISWEQATTEIADKFLDYATEYSPECISYGSGTQMSVKLASYASLLRFGNITGITVPEFFSGVGDLPTGSYMTLGQVYTGDTFASVYKSKCVMIWM
>MP0888_megahit_201637_3-2291
MSDNKIKFYLDNKEVEANQDETIWQVANRLGNEIPHLCYANKPGYRADGNCRACMVEIEGERVLAASCIRKPSTDMKVQTASDKAKKSRELVFELLLADQPKREVAHDNNSDFWNWIDKVDLKENRFPKKTPCQPDSSHPSMAVNLDACIQCNLCVRACREVQVNDVIGMAYRGENSKIVFDFDDPMGDSTCVACGECVQACPTGALMPASIVDTKGVGQNKIDKKTESVCPYCGVGCQIEYNVKDNEIKYVNGIDGPANKNRLCVKGRFGFDYVSNPERLTKPLIRIKGKEKDLHPSINFSNLHEYFREASWDEALDHAANGFLEIKKKRNGKSNLAGFGSAKCSNEEAYLFQKLIRTGFNTNNVDHCTRLCHASSVAALLETIGSGAVTAPFYEVEHSEVIIVIGANPTENHPVAATFFKNAAKKGSKLIVMDPRGHALKKHATHMLQFKPGSDVALLNSIMNVIIEENLFNEEYIKKQTSGFVELKKHLMNYPPELMEEQTGISADMIREVARLFANTDKGLIFWGMGVSQHVHGTDNARCLISLALMTGNVGRRGSGLHPLRGQNNVQGASDAGLIPMMYPDYQLVEKDEKKDFFEKFWNTSLDDKKGLTVVEIMDAIHDNTIKGMYILGENPAMSDPDLNHVREALQMLKHLVVQDIFLTETATYADVIFPASAWPEKNGTVTNTNRQVQMGRKALEAPGMAKEDWWITNELGKRMGLGWNYKHPKEIYEEMAMTMPSLNNISWDRLEKENSVTYPSK
>MP0888_megahit_206018_1-669
RVGERGEGKWERITWEQATTEIADKFLDYATEYNPECISYGSGTQMSVKLASYASLLRLGNITGITVPEFFSGVGDLPTGSYMTLGQVYTGDTFASVYKSKCVMVWMSNPAATRIPDAHFFWEAKYNGTQVIAVSPEFTPTAMHSSLWLNPKPGTDAALAMSMVQVILRENLYQADYIKEQTDLPFLVRTDTKEFLRREDLSLYGLLAVADNVYYMWDESTNS
>MP0888_megahit_207993_671-2836
MALLNLQESEYIKLYGPNVAYVPEGGWKTGEPDKLVKTHCCFCGVQCGIQLKVKDNKVIGFEPWEEFPVNEGKLCPKGIKRYMQNDHPDRLDGPLIRSDSGFEKVTWDQALGKTASEIKRIQKKFGNDSVAFLGGASMTNEKAYLNGKFARLALKTKNIDYNGRLCMVSAGAANKMAFGIDRSANPWEDIVKAKVIILAGTNVAECFPILTDYIWRARDNGAKIIVIDPRITPIARTADLYLPVRPGRDIALAHGILHVMVERGWINETFISKHTNGFEEILRLVKEYTPEFTQNITGVPAEHIITAAELWGPAETSMLLHARGIEHHTKGVENVLSYINLVLATGRIGKPGCGYGTITGQGNGQGGREHGQRCNQLPGGRDINNTNHRKYIAQYWGVNESDIPQEGLTACEIIDAIETGEIKALISISFNPLVSIPDSERTRAALEKLEHYTAIDFFLNETARHADVVLAGSLQEEDEGTVTTGEGRCVRLRNSVSPAANARLDWKIITDLAARLGSEKYFNFENAENIFNELSEASSGGPIDYSGMSYERIEKQMGIFWPCPSEDHPGTPRLFEKGKFAHPDGRAKFHAFTYRPPDEDIDSEYPIFFTSGRVVSQYLSGTQTRRIGALVDQYPEPLCEIHPYLAEKLNISQGELIRVSTRRGNIELPAQIVKTIRPDTIFIPYHWPGKKAANRITNRALDPISKIPEFKVCACKIDKIK*
>MP0888_megahit_209331_2-1717
AKVGNYAERVHHPGRLKEPMRRVGPKGVGTDSFEPISWSEALDEVAFKFSQLAADYGSETIWPHYYAGTMGLVQRDGIERLRHAMHYSRQHSTICSAASDAGWKAGTGVKRGVDAREIGDHSDVVVLWGTNAVHTQVNLMHHVSQAKKRGAKLVVVDPYRNATAKKADLHLMLQPGTDGALATAIMHVLLAEKLADRAYLKEYTDFGKELETHLADKTAQWAAEITGVPSEQIVEFARLVGNNPKTFFRLGYGFTRTRNGAFNMHAVSCIPAVTGAWKYYGGGALYSNAELFQLDKSLIVGADLLDKGVRVFDQSRIGEILCGNPDDLQGGAPVTAMLIQNTNPMMVSPSSLKVRAGFEREDLFVCVHEQFMTETAAMADIVLPATTFLEHEDIYLAGGHTFLQVAKPVIEPLGNAKSNHFVICELARRLGAEHCGFDMTAWEIIDQTLELSNLPSAEKIHSENWLDCAKGFEESHFLNGFETKDRRFHFSPDWSKLGKINASLPKFPDHYPVTDNRTEERPFRLVTAPARQFLNSSFTETHAARKREGRPTAKIHSSICERLGVGDGDLVR
>MP0888_megahit_214293_1-2004
QVIAVSPEFTPTAMHSNLWLNPKPGTDSALAMSMVQVMLKENLYKPDYIKEQTDLPFLVRTDTKEFLRREDLSLYGLLAVADNVYYMWDETTNSIVQAPGTGRADKPFGRDRRKYGTLELGDIKPSLEGRWIANTLDGEVEVTTVFELLKEECENYTPQMASEITGVSPKVIEQTARVFADAQPGMIYAGYASCKWLHGDLLQRAMLLMLALTGSTGKEGGGLQIANSPNARGMTQFGFSDVGPAFRLISGTTWDYDHADMKELNSKIYGNELAEKFDRYYKKSIEEDWFPDYSQNGWKMGIFAGNNGANWRASGSTWRKTAFEELETIVSLAPDMGVTSLFSDYVLPIAHHYERNDLMLQSRVPYLQVLTEAVSPLGEAVDDWEANRRLAEAISRRAKERGIKPIQDAVDGRTIRRDYTKTLDLYTMDGRVNDSKDVAQFIINASHGIPKISFEELSQKGIVKVEGVDNTMWDKDESPYHNEIVKSVQKKLPYETFTGRQQFYIDHEWFIEFGETLPTFKEPLEIEGYPMRMMMGHARHGIHSTWRDDSFLLSLQRGEPDIYVNPDDASKRGVSDGDMIRIYNSAGEFSAMAHVSSGIQPGMLFMYHGWDPKMFKDGKNFSEVIPTGGLIKPTSMAGDYGHLGYQPLAFAPNQTYKDFTCDFEKTA*
>MP0888_megahit_244721_1-1566
WGSNAREAHPIYFHHLLKGLSNGAKMWAIDPRRTSSAKFADAWLGLNVGTDIALANGVAREIIHTGLVNEEFIENATEGYEDFKTHVEPWTLDVTSQVTGIPSEAIADLAHGYATAQTAQILWTLGITEHHTGVDNVLALSNLALLTGHVGRPGSGLVPLRGQNNVQGGGDMGALPNKLPGFQDVDDDNIRARFEKAWKAEFTGEHGLNLTEMFEAMEQDTLRAVWVVGENPADSEADVKHARAMLERLEVLVVQDVFMTRTAQMADVVFPAALGWAESEGTATSSERRVQRIRAAVPPPGQAMQEIEIISEMAKRLGSTTWGNPTPQELWDELRSLSPMHGGMSWERLEAEGGIQWPCPDEDHPGSLFLHGRLWERPISGRRAPFSCVEHRPPVDELTDEFPIRLTTGRVLDSYNTGVQSGKFDSPIRSGDALEISSEDAAMLNIVDGETVRVSSRRGSILMRVKTDAELQVGLAFTTFHFPELVDINQLTSDATDSKSGTGEFKAAAIKIEKIESMANV*
>MP0888_megahit_252963_3-866
ASWRSSGKRWRDNAFSKLETIVTFATDMGATAMYSDYVLPIAHHYERHDFHLEPRTPFMQVIDKAVEPLGESVDDWTAYERLTKAISLKAEERGIKPINDNVVGVPFARDFTKYHDDFTDEGEIKSVKDVIQFLLDNTTGIQNVKYEELAEKGFLRNKGSETTLHSKESPYFSEIYDNVREKTGYKTLTHRQQFYIDHDWFFKFDEALPGHKDAITNEGYPMKMLMGHARHGIHSMWRDDSFLLSLQRGEPDVYVNPDDAENRDVSDGELIKVYSKSGSFIAQAHVTS
>MP0888_megahit_258082_3-668
MSKFNRRNFLKGSASLGLALNYSSSALAVDSQSQYRSWEDVARKKWTWDKVSRSTHGTNCTGQCAFNVYVKNGVVWREEQQGEYGSSGDAPDYGPRGCQKGLSHSRYMYGKQRILYPLKRVGERGEGKWERITWEQAMLEIADKFIDHSVEHGPEAITCGLGTQMVMKRASYASIMRFANITGVQMPEAFAGVGDLFSGAQITLGHVTLGNTMAEIYKSKCC
>MP0888_megahit_264094_2-1759
ETIISDKSYDEDYMREQSDLPFLVRKDNLKYLRETDLPQASADAKDNRFYIWDEKNDQLTEAPGTGTPPVPPPGTPAHLIPPMPSIDLQGLKPAIEGSWTIETKDGPVEVTTVFELVKQRSSEHTPEYAEEITGISAKVIRDVARKFASSKPGMIYAGYRASKYLHGDLLQRALFLLLCITGNTGKEGGGLTITNLAKDESALFPFALKNPIAAFRVATLSRWDYVHANMKEFNEEMYGKELAEEYDHHFKESVKNGWFPDYSKKPWKMGLFSGTNAASWRSSGKRWRENAFSKLETIATFATDMGATAMYSDYVLPISHHYERHDFHLEPRTPYMQVIDKAVEPLGECVDDWTAYKRLAEAISIRAKERNISPIPDNVVGVPFARDMTKYHDDFTDEGKIKSVKDVIQFLLDNTTGIQNVKYEELAAKGFLRNKGSETTLHSKESPFFSEIYDNVREKTGYKTLTHRQQFYIDHDWFVKFDEALPGHKDALINEGYPMKMLMGHARHGIHSMWRDDSFLLSLQRGEPDVYVNPEDANSKGVEDGELIRVFSKSGSFIAQAHVTSAMGPNMLYMYHGWDPMMFRGR
>MP0888_megahit_281079_87-2243
TLGHVTLGNTMAEIYKSKCCLIWFCNPAVTRIPDAHFFWEAKYNGTEVISISPDFNATAMHASKWLNPKPGSDIALAMAMIETIISDKSYDEDYMREQSDLPFLVRKDNLKYLRETDLPQASADAKDNRFYFWDEKNDQLTEAPGTGTPPVPPPGTPEHLIPPMPSIDLQGLKPAIEGSWTIETKDGPVEVTTVFELVKQRSSEHTPEYAEEITGISAKVIRDVARKFASSKPGMIYAGYRASKYLHGDLLQRALFLLLCITGNTGKEGGGLTITNLAKDESALFPFALKNPIAAFRVATLSRWDYVHANMKEFNEEMYGKELADEYDHHFKESVKNGWFPDYSKKPWKMGLFSGTNAASWRSSGKRWRENAFSKLETIATFATDMGATAMYSDYVLPISHHYERHDFHLEPRTPYMQVIDKAVEPLGESVDDWTAYKRLAEAISIRAKERNISPIPDNVVGVPFARDMTKYHDDFTDEGKIKSVKDVIQFLLDNTTGIQNVKYEELAAKGFLRNKGSETTLHSKESPFFSEIYDNVREKTGYKTLTHRQQFYIDHDWFVKFDEALPGHKDALINEGYPMKMLMGHARHGIHSMWRDDSFLLSLQRGEPDVYVNPEDAKTKDVVDGELIRVFSKSGSFIAQAHVTSAMGPNMLYMYHGWDPMMFRGRENFGAVVQTGGLIKPTSLVGDYEHLGWKPFAYEPNHTFHDFTCDFEKYSEA*
>MP0888_megahit_281819_1-1797
LRKNIVELVLTDHPMNCSTCEVDKNCELQDVANDLGISEHRYNNPKQHKGIPKDTSHAYMRMNLDNCINCGRCVRACDEIQGSFVLTMSGRGFESKITTDNDMLFGDSSCVSCGACAHTCPTDAISDVFASKSANYDEKVRTTCSYCGVGCNLEASVKNGKVVSIDTPKETEVNAGHTCLKGRYAFGFYDHKDRLRSPLIKRNGKFEEASWDEAYDYIKNKLEKITKENGPDAVAGISSARCTNEENYVFQKMIRATIGTNNIDCCARICHSPTAWGMQQTFGTGAATNSTEDIYYADLFLVIGANPTNAHPVTGAKIKQQVMKGKKLIVLDPITTEVAKLADYHIRLRPGTNVAVLNMMLYFIVKSKLYKEDFILSRTEGFEDFIKKIEKLDVDQLAKVAGVDKQQVKEAAIAYATAKNSMEFHGLGVTEQEQGSKTVMLIADLAMITGNIGRRGVGVNPLRGQNNVQGAADMGCQPHQGAGYFPVADKKIQDFYTEKYGVVHPTKAGLKIPQIFDAAINREVKALWIIGEDVVQTDPNSAHVAKAMNALDLLVVQEIFMSETAKHADVVLPGTTFLEKDGTFTNTERRVQRVNKAAE
>MP0888_megahit_284388_1403-3016
MVGRGAMTNSIEELAGSKLLLVTGSNTTETHPVISLRMKKAVKNGAKLIVVDPRKIELTKWADKYIQIRIGTDIPFYNAVANYIIQNDLYDKEYVATRTRNFEEIKDHLTMYTPEYSAKICGIDPEDIIYTAKEYAKASPKSAICYTVGITEHSCGSYNVQSLANLAMICGNFGRENAGVNPLRGQNNVQGVSDSGSLPTDFPGYQKVEAPGMVEKFEKIWDAELPRKRGMTKITAMDKMNSGDVKFLFVMGENTIVSDPNANHAIHALENLDFFVVQDIFMTQTAKMADLVLPASSFAEANGTFVNTERRVQRVRPAVSTPGNAKTDVDIILGFYEAMGKKHKITEPSEIWKEMASTSPLFSGINYDRIEALGGIQWPCPDEDHPGTRYLHKNQMESGETGIFSPVDHIEPAEPTNEEFPFVLSTGRRRSTYHTGTQTGKAEGFDEIISEELVEINPFDAKNLSIKEKDIIKVESRRGSVTAKAKITDKSPEGAIFMSFAFPDKTRTNDLTSDAVDFITETPEYKACAVKISIANK*
>MP0888_megahit_305976_3317-4939
MFGVGGGTSSYKEIEEADAIILWGSNARSAHPIFFHHLLKGLSNGAKMWAVDPRRTESAKFADVWLGINVGSDIALANGIAREIIDAGLENKKFIENATSGFEDFVSHIEPWTLTKTSAITGVPPEAIRDLAHFYANAEKAQIAWTLGITEHHTAVDNVLTLCNLSLLTGHVGRWGSGLVPLRGQNNVQGGGDMGALPNKLAGFQNVADEKVRLKFEAVWDCKIPPQPGWHLTEMFEAMERKELKALYVIGENPADSDADVNHARKALEGLDILVVQDVFMTRTAEMADVVLPAALGWAESDGTVTNSERRVQRTRAAIKPPGDAHQEIEIISDLAKHLGDDSWGQPTAEELWEELRTVSPMHAGMSWERIENEGGIQWPCPDENHPGSPFLHDRLWKQPAEGRLAPFSCVDDRPPIDSLDEKYPLRLTTGRALDSYNTGVQTVNYESPIRSGEALELSSSDAEKLDVSSGERVLVSSRRGSIEMTVEVDPALPVGLAFTTFHFPELADVNQLTNSAYDPKSGTAEFKATAIRVEKLVNA*
>MP0888_megahit_308618_217-2958
MKINRRNFLKGSASTGLLLQYSMSSKAIAETPYRGTEDIYRNKWTWDKVVRGTHGTNCAGTCAFNVYIKDGVVWREEQQGQYEQLGDVPDFGPRGCQKGLRHHKYMYGKQRILYPLKRIGERGEGKWERISWEQATTEIADKFLDYATEFNPECISYGSGTQMSVKLASYASLLRLGNITGITVPEFFSGVGDLPTGSYMTLGQVYTGDTFASVYKSKCVMIWMSNPAATRIPDAHFFWEAKYNGTQVIAVSPEFTPTAMHANLWLNPKPGTDAALAMSMIQVILRENLYQPDYIKEQTDLPFLVRTDTKEFLRREDLSLYGLLAVADNVYYMWDESTNSVVQAPGTGRADKPFGRDRRKYGTLELGDIKPSLEGRWIVDTLDGEVEVTTVFELLKEESENYKPETASEITGVSAKVIEQTAKIFADADPGMIYAGYASCKWLHGDLLQRAMLLLLALTGSTGKEGGGLQIANSPNARGLTQFGFSDVGPAFRLISSTTWDYDHADMKELNQKIYGNDLAEKFDRYYKKSIEEDWFPDYSKNGWKMGIFAGNNGANWRATGSTWRKTAFEELETIVSLAPDMGVTSLYSDYVLPIAHHYERNDLMLQSRVPYLQVLNEAVPPLGEAVDDWEANRRLAEAISRRAKERNIKPIQDAVDGRTVRRDYTKTLELYTMGGRVNNSKDVAQFIINASHGIPKISFEELSQKGIVKVEGVENTMWEKDESPYHNEIVKSVRKKLPYETFTGRQQFYIDHEWFIEFGETLPTFKEPLKIDEFPLRMMMGHARHGIHSTWRDDSFLLSLQRGEPDIYVNPDDAINRGVEDGDMIRIYNTAGEFFAMAHVSSGIQPGMLFMYHGWDPKMFKGGKNFSEVIPTGGLIKPTSMAGDYGHLGYQPLAFAPNQTYKDFTCDFEKSA*
>MP0888_megahit_318445_1-1794
MGLALNYSSSALAVDSQSQYRSWEDVARKKWTWDKVSRSTHGTNCTGQCAFNVYVKNGVVWREEQQGEYGSSGDAPDYGPRGCQKGLSHSRYMYGKQRILYPLKRVGERGQGKWERITWEQAMLEIADKFIDHCLEHGPEAITCGLGTQMVMKRASYASIMRFANITGIQMPEAFAGVGDLFSGAQITLGHVTLGNTMAEIYKSKCCLIWFCNPAVTRIPDAHFFWEAKYNGTEVISISPDFNATAMHASKWLNPKPGTDIALAMAMVETIISDKSYDEDYIREQSDLPFLVRKDNLKYLRETDLPQASADAKDNRFYFWDEKNDQLTEAPGTGTPPAPPPGTPEHLIPPMPSIDLQGLKPAIEGSWIIETKDGPVEVTTVFEMVKERSSEHTPEYAEEITGISAKVIRNVARKFASSKPGMIYAGYRASKYLHGDLLQRALFLLLCITGNTGKEGGGLTITNLAKDESALFPFALKNPIAAFRVATLSRWDYVHANMKEFNEEMYGKELAEEYDHHFKESVKNGWFPDYSKKPWKMGLFSGTNAASWRSSGKRWRENAFSKLETIATFATDMGATAMYSDYVLPISHHYERHDFHLE
>MP0888_megahit_321075_1-456
GHKDALINEGYPMKMLMGHARHGIHSMWRDDSFLLSLQRGEPDVYVNPEDAKTKDVEDGELIRVFSKSGSFIAQAHVTSAMGPNMLYMYHGWDPMMFRGRENFGAVVQTGGLIKPTSLVGDYEHLGWKPFAYEPNHTFHDFTCDFEKYSEA*
>MP1154_megahit_30251_3-662
AVPAEQATRIAREFADNAERSGGRSMILMGAGTNHWFHSDTIYRTFLALTTMTGCQGVNGGGWAHYVGQEKVRPITGYSQYATAGDWNRPPRQMIGTAFWYLATDQWRYDGLPADKLASPLARGVFADRTTADCLVESVKRGWMPSYPTFSRNPLDLCDEADAVGKEPAQHVVDSLSDGSLSYACEDPDAPENFPRIVTIWRANVLGSSGKGNEYFLKHL
>MP1154_megahit_34815_3-2285
GFCSVNMAAAGLYTLGQSFWEFGEPDWDNTKYFMLWGVAEDHSSNPIKIGLSKLKKNGAKFATVNPVCTGYQAIADEWISIRPGTDGLFAIAMSRVLLENDQFDKEFLIRYTNAPHLVIQNPGKSNDGLIWRNEQGKPQAWELESETFIDASLAEIKPALFGEWQTSEGFSVKTSFTLLTEGYLSDEYSLDKVSKETGIAAEDIERHALEMAHVAFQESIEIETEWTDWTGKKHDKFIGRPVSMHAMRGIAAHSNGFQTCRAIHILQILLGAIDCPGAHLAKPPFPRMIPPPIKPAKDMAANTPLQSPPMGFPTSPEDLCIDIDGKPLRIDKAYSWEAPLANHGMMHMVINNAVKGDPYTIDTLIFFMANMAWNSSMNPGNTQNLLKEKDDNGEYKIPYLVVVDAFHSETVNFGDLILPDTTYLERFDTISILDRPISEPHVIADAIRHPILDLDRDVRPWQEVMVDLATRLKFPIFTNDDGTAKYSGYKEFITNWEKHPGIGFLAGWRGENGEKSIVGEPNPDQWEKYIENESFFKQDIPDSQKYYRFANKEYLEFAADTHLNFNDKPIVMELYSETLQKFRLAGQGLYDGPCPSDEEDKARLKKYFTPCPSYYKPIEVELTDEDEYPFSTTTQRPMFMYHSWDSQNAWLRQIMAQNKLYMNRAKAESMAIADGDWVWVESRIGAIKAQVKLMEGCEENTVWTWNAIGKQSGAWGLKKGANESEKGFLLNHLISELLPTNNTSQREMTNSDPITGQAAWY
>MP1154_megahit_76081_3-1280
RFPHRQHSPDRLTTPLRRIDGELQPISWPEALDLCAEKLKEARDDHGPESIFHYKSGGNMGYLRALIDVFFDQFGPVTVKRGDICSGAGEWAQEQDFGLCDSSDPEDLLNSKLIVVWGKNIHTSSVHLLPIIMEAKKQGIKIVGLDPVPTRTSRIADLFLCPRPGTDGQLALALVSYLSSQPNGIDPEAADYCENLEEFLALANSTPLEKRVEACGLKLSEALEFFKLYHENRPSSILVGWGAPRRANGALTVRVMDGLAAVSGNVGLPGACTSFYFQRKRHFSRRALPAEVEPPRTFSEARLGPELQHADPPVRLAWITAGNPAAMLPDSRTIAEELKKIDFTVVVDTHHTDTTACADLILPTLTLVEDDDLLGAYGNHYLRVSQPVMNPAGEARHELWIFQELAKRVGLEGLLEGTPREWKERL
>MP1154_megahit_78697_2-535
RPDLDQAGCILLWGHNPNTSWLAQAQRVSEARRRGASIVVVDPRRAGPAIKADQWLQIRPGTDGALALGIAWVMLSESGYDHDFVHRWTNAPMLIHESEGRLLTAFDIGAPEGADRYVGWDQGRSAPVVMAANPAQQVKTDWLLTGEVTVDGPRGAIVCRPVFDHYYALCADWTPERT
>MP1154_megahit_79178_11593-13170
MSNPLVDMQKPDVIFCIGTNMTECHPVAATGIKKALAKGATLITADPRRIKLAELAHLYLPLRVGSDAALLLGMAHVIDRDGLTNGKFVAERTARFEEFREHIKEFTPEWAESICGVPAADIEKAAHLYAKAERGAIYYTLGITEHICGVDNVQSLCNLALMTGHVGREGTGINPMRGQNNIQGAGDCGALPNNYVGFQPVTDPACQAKFEKAYGRKTDLAKGITKVKALNLCGDSIHAMLIDGENTVVSDPDKEHCEHALRSLKHLVVTDIFLTETAQLADVVLPAACWGEVDGVCTNTERRVQRLRAAVPPPGEAKPDWWIISALARKLGFPGFEYESAKEVFNEICDLSPIYNGLDWDRIDKGEYQWPVPHKDHAGTPVLHEGEFINGRGLFSIVRYRDPCETIDDQFPVWLTTGRRLESYHTRTQTGRSAGIDYLLPEETLEVHPADVQALGLCDGGWCTMSSRRGSVKIKVESTEKSPRGTVFSSFSFSDVPVNILTGAGYDPVTDTAELKVCPVKLEPA*
>MP1154_megahit_79848_2-2014
DGPANRGRLCVKGRFGFDYVQHPDRLTTPLVRKDGVVKLADDWVDPSNPFTHFREASWDEALDLAAAGLTRVRDQHGGGALSGFGCAKGSNEEAYLVQKMVRVGFGTNNVDHCTRLCHASSVAALMETIGSGAVTAPFIEAANADVLIVVGANPTENHPVAATFFKNAVKAGSKLVVMDPRGQALKRHADYMIQHKPGSDVAVLNALMHVIVRENLYDREYVKSHTDGFEELRAHLSDYSPEEMSEYCGVPADTLRAVARLYGNAKRAMIFWGMGVSQHIHGTDNARCLISLALLTGQIGRAGTGLHPLRGQNNVQGASDSGLIPMFYPDYRSVSDPSERAFFEDFWGTTLDPEPGLTVVEIADAAYEGRMKGMYVMGENPAMSDPNSSHVREALCKLEHLVVQDIFLTETAVYADVILPASAFPEKDGTFTNTDRRVQMGRQAIEPPGDARQDWWIIQEIACRMGLDWNYTGPRSIFEEMRSCMPSIAGITWERLCDQGAVTYPCREVGDPGEPIIFGDGFPTPNGRGRFIPASIVPPDEVPDDDFPMILTTGRQLEHWHTGVMTRRARFLDELEPEAICELSPADSRRLGIVPGAWVRVTSRRGVIELKARITGSTPEGLVFIPFCYAEAAANMLTNPKLDPIGKIPEFKFCSVRLEEISPPNTVTSQ*
>MP1154_megahit_81642_2-1756
MPTTPTPGLDLDAIREFGPYLQYAQDARVDTGVEPDRYVKTHCCFCGQQCGMQLKVKGNTVVGVEPWYDFPFNKGMMCPKGIKRYLQQAHPDRLLHAYKKDASAPSGFSQMGYEEAIARVAAEIDRIQDQHGRDAFGILSGASLTTEKTYLMGKFAHMGLKTANIDYNGRLCMVSAAAGNKKSFGVDRAANPWSDILGADVVWISGANVAECAPITTNYVWQAREHGAKVIVADPRITPIARTCDLFLPVKPGRDTALFNGVLHLMIEHDWIDHDFIEAHTVGFDAVAEEVHAWTPRRTAEVTGVAEKSIRQAAEWWGQASTSFLMHARGIEHHSRGVQNVMSAINIVLASGRIGREHCGYGTITGQANGQGGREHGQKCDQLPGGRDLGNPEHRAYVAGVWGIEPEELPQPGVDAYEIIRKIHRGEIKGLLSVCFNPVVSLPDNNYVREALEKLEFYVAIDFFLNETARYADVVLPGSLQEEDEGTVTQLEGRVIRINKAVDPPGEARQDWRIIQDIAKALGRERGLTFADPREIWEELRVASKGHTNDYSGISYERIEENYGVFWPCPSETPEGVPEPGPQGT
>MP1154_megahit_93493_586-2613
MDQDSPVEIGYSACPHDCPSTCALEVELLDQYRVGRVRGARANSYTSGVVCAKVARYAERTHHPDRLTNPMRRIGEKGSADFEPITWDDALDEVANAFLKASERHGSEAVWPYYYAGTMGLLQRDGINRLRHAMKYSGQHSTICVTLVDAGWNAAVGTFRGPDPREMVESDLIICWGGNPASTQVNVMTHVQKARKKRAAKLVVIDPYLTRTAQVADMHLALRPGTDGALACAVMHVLFRDDHADRDYMAKFADCPDLLETHLKRRTPEWAATITGLKTSEIETFAKLYGETKRTYIRVGYGFSRSRNGAVNTHAVACLPTITGAWVHPGGGAFYSNKNIYHWDKTLIEGLDTHDPSLRILDQCRIGPILTGDTTDLGDGPPVTAMLVQNTNPAVVAPESVKVREGLLREDLFFCVHEQFMTDTATYADILLPATTFLEHHDVYQAGGHQHITLGPKLIEPVGQSRSNHEVICGLAERLGAAHRGFAMTEWEIIDETLKTSGWGSANELRNNRWIDCQPSFEDAHFLNGFAFPDGKFKFAPNWAAQGPNHSDLPMMPDHVELIEAADDTHPFRLVTAPSHNYLNTSFTETATSIEKESRPTVKLCSADATRLHVKAGDKVRVGNRRGEIIVHVEIAGSQQSGVVVIESIWPNRAFENGLGVNTLIGADAAPPNGGG
>MP1154_megahit_113616_1-798
GSDVALLNSMMNVIIEEKLFNSDYIKEYTTGFDELKDHLRNFSPEKMESRTGIKPDTIREIARLFANTNKGIIFWGMGISQHIHGTDNARCLISLALMTGNVGRRGTGLHPLRGQNNVQGASDAGLIPMMYPDYQLVENEKNKNFFEKFWNTKLDEKKGLTVVEIMNAIHNKQIKGMYILGENPAMSDPDLNHAREALQKLDHLIVQDIFLTETATYADVILPASAWPEKNGTVTNTNRQVQMGRKAIEAPGLAKEDWWITNEIGK
>MP1154_megahit_127294_23604-25511
MNRLTACSRDCPDACALEAEVENGKLVALKGVKGDPITQGFLCPRTTRFVGRQHSEDRLRTPLRRKRGELVPVSWEEALDLCAEKLREARENYGAESILHYQSGGSLGYLKSLIPVFFEQFGPVTVKRGDICSGAGEWAQETDFGLCDSSDPSDLLHSRLIVVWGKNVHTSSVHLVPTLMEAKRAGAIIVGIDPVPTRATRLSDFFLCPRPGTDGQLALAVVSHLVERDAIAPEAADYCDNLDEFLSLACSVSFEERMARCGLEPEEGRKFAELYRHNSPSSILVGWGAPRRPNGADTVRAMDGLAAVSGNIGKPGACVSFYFQRRRHFTRGSLPAPLDPPRTFSETRLGEEMRQADPPVRLAWVTAGNPAAMLPDSQTVAEELKRVDFTVVVDTHHTDTTACADLVLPTLTLVEDDDLMGAYGNHFLRVSRPVIEPEGEARHELWIFQELARRVGLDGLLDGTPTEWKDRLLSAEVDRSVLKGGSVRQPGAPTVLFEGRRFPTPSGKVNLMTNELPLPEQAEKAYPFRLMAVSHPDAQSSQWSVEPPTRPTAQISDQAPEVWEDGAVAILESRKAGFEVIIARVPGLHPELVVLPKGGSGLFGGWCPNDLIQAVETDHGGGASFYDEPVRLVEP*
>MP1154_megahit_150669_2-709
GVWLDENARLLYPLKRSGNKGGGEFERISWDEALAEIAQRFADINHLHGADRIYQTHYTGTCSVIAGEFPKRFFDHIGATEVNPDTVCNAAGHAALKYVFGDSVAGFDPRTARDSECILIWGANPAHCGPHVHKHWLREHGAKVIVIDPVRTDTAASADLHLQVRPGADAALAFAMLHVMRREALVDENYIKDHVKGYEEVLPSIECCAPEWGEAVTGVPVTLIEQVARLYARGPS
>MP1154_megahit_208558_2-1306
HADPDRLRRPVRRIGSEPQARWEEIAWEEALDLVADRLAAASTEHGRDAVGVYLGNPNVHSLGSATHGSAFVRSLRTRNRFSASSVDQVPHQFLAWQMFGHQLMLPVPDIDRTDLFLVFGANPMASNGSIMTVPDFPTRVRELHARGGRMVVVDPRRTETAKVADEHLFVRPGSDAALLLALVHVLLREDLVTAPAYVDHLDALPGLVADFTPELAERVSGVPAADVERLARELAAAERAAVYGRLGVSTHGFGSICQWAVTLLNVLTGNLDREGGVMFPEPAIDTVGRRIVSPGHHDVWRSRVRGLPEFAGELPVSALREEIETPGEGQIRAMVTIAGNPVLSTPDGRRLADALDTLDFMVAIDIYLNETTRHADVVLPVTTALERDQYDLVFHGLAVRNTARFTPALLPKEKGTRHDWEVFGALARRLSARLG
>MP1154_megahit_225851_240-1616
MIHTSVCPHDCPSTCALEVEKIDSHHIGRVRGAADNSYTAGVICSKVARYRERIHHPDRLTQPLRRRGEKSSGEFEPLSWDDALDEVAEALLSAEQRHGSESIWPYFYAGTMGLVMRDGIHRLRHAKKYSGQHSTICVTLAWNGFIAGTGRLAGADPREMSVSDLVVIWGTNAASTQINVMTHALKAQRERRAKIVVIDTYRNATAKQADLFLCVRPGTDGALACAIMHVLFRDGYANWDYLNRYTDCPRELEAHLKTRTPAWAEKISGVPASMIEQLANLVGNTPRSFFRLGYGFSRQRNGAANMHAALCIPAVTGAWLHEGGGAFHNNGAIYHWNKTMIEGLDALDPDIRVLDQSRIGAVLTGDKDALCGGGPVTALFIQNTNPMMVAPDLNQVHQGFARKDLFVCVHEQFMTETASVADIVLPATMFLEHDDIYAGGGHQHIILGPKIVEPPEGCR
>MP1154_megahit_226612_2-1402
MSTVANSISADRRVHGWCALCRSRCGCISIVRDGRLTAVEPDRDHPTGRSLCAKGQAAPELVYSADRILYPMKRTRPKGDSDPGWSRISWDEALDTTASQLLENARQFGPESVAFAITTPSGTAISDSIHWVERLMHAFGSANNCYGTEICNWHKDVAPTYTFGTGVGVPDLDHAGCILLWGYNPNSSWLAQAQRLADAKRRGARTIVVDPRRSGPGVKADQWLQVRPGTDGALALGIAHLIIAEGTYDADFLRRQSNGPALVHPKEKRLLVEADFSRNGSISACVGWDQACSAPVPLGRSVSTGDSSPDWLLEGEVEVNTLTGPVICRPVFDHYAVLCKDYSPPKVEVITGVPAAQVTETARLIWASRPVSWYAWSGVGQHTNATQTARAITLLYTLTGSLGRVGGNYQAARLPVPDLSGLELRTSRQRALTLGLASKPLGPPKDGWCTSDDLYRAIIEADPYPVR
>MP1154_megahit_227745_2463-4571
MSVGTALPLASDGATSRGAAGGTRTHCPYCSLQCGMTLVGQRRTTVEPWTEFPVNEGALCRKGWSATGLLGHRERLTTPMVRDRSTGEWSGVTWDEALDLVARRLREVQAGHGPDAVAVFGGGGLTNEKAYQLGKFARVALGTSQIDYNGRWCMSSAASASTRAFGIDRGLPFPLADVEQADVVVLVGSNLAETMPPAARHLDRARENGAQVVVIDPRRTATAERADVVLQPVPGTDLALALGVLHLLIAGGHVDEAYVAGRTTGFEAVRESAAAWWPERVERVTGVAASELRALADLLADRERVMVLTARGAEQHAQGSDTVLAWIDVALALGMPGRQYAGYGCLTGQGNGQGGREHGQKADQLPGYRMIDDPAARAHVAAVWGVEPDSLPGRGRSAYELLDALGTPGGPRAMLVHGSNIVVSAPRATHVQERLEALDLLVVCDLVMSETAALADVVLPVTQWAEETGTMTNLEGRVILRQQARPAPEGVRSDLDVIAGLAARLGSPIDFSTDPEEVFAELGRASAGGKADYAGITYDRIRAEHGVFWPCPSPGHPGTPRLFADSFATPDGRARFHAVDHRGPAEVVDADYPVHLTTGRVLAQYQSGAQTRRIADLPDDGAFAEMHPLLAGRLGVADGMPVTVRTRRGEIRVPARVTTTIRPDTVFVPFHWLGVNRLVNDALDPASRMPEFKVCAARVEAA*
>MP1154_megahit_248068_398-1780
MRLNRRKFLQVSAGVATAMALTSKKVGAQLKPVVKVGNPLDTYPDRRWEEVYRDQYKYERSFTYCCSPNDTHQCRVRGFVRNGILMRIEQNYDHHKVRDLYGNQADAAWNPRMCLRGMTYPRRAYGPYRNKYPMIRVGWKQWADDGFPYLDKENREKYKMTSRGTDEFIRISWDQTFTYLAKGHVAVAKSYSGQRGAQRLKNEGYQPEMIEAMSGSGPRTFKYRGGMGLLGVVGKYGVYRLANQVALLDSIIRGRGPGKVLGGRAWSNYTWHGDQAPGHSWTHGMQTSDIDFADHRYAKMTIQWGKNLIENKMPEAHWYTEIMERGGTLVAIAPEYNPPATKADYWVPVRAGLSDIALFLGCAKIIMDEGLVDIDYVKDYTDMPLLVRTDNLIRLHPDDFIPGYKPQQLPKDGFTTKWMKNYNRNQMPDYTVWDANTNKPVAINREDIGAKMRKKNIDPVL
>MP1154_megahit_257867_2-1204
GSNAKIVFDFDDPMGDSTCVACGECVQACPTGALMPASVMNEKHISDTKVDKKVESLCPYCGVGCQITYNIKDDKIAWIDGADGPANHNRLCVKGRFGYDYISNPERLTEPLIRKTNVSKDPTKIFDPKNPLKYFREASWKEALDFAGSGLKKIRETHGSNSLAGFGSAKGSNEEAYLFQKLVRTGFGNNNVDHCTRLCHASSVAALLETIGSGAVSNPFYDCENSDVIIIIGANPTENHPVAATFFKNAAKNGSKLIVIDPRKSSLNKYAFKNLNFRPGTDVALLNSIMNVIIEEKLYDQQYIKGYTEGFEELKENVKKFPPEKMEKVTSIQAETVKTIARTYAKAKSAIIFWGMGISQHVHGTDNARALIALSLICGQIGRPGTGLHPLRGQNNVQGAS
>MP1154_megahit_258752_3823-5892
MNKPIFHSACPHDCPSTCALEIELGQDGQIDRVRGAIENSYTNGVICSKVARYSERIHHPDRLTQPLRRKGGKQSGDFEQISWESALDETADRLLKEEQRYGSEAIWPYFFAGTMGLVMRDGIDRLRHAKRYSGEHKTICTTPSFNGFIAGTGKLAGVDPREMADSDQVIIWGTNAASTQVNVMSHVLKGRQQRGARLVVVDTYNNATAKQADLFVCVRPGTDGALACGIMHVLFRDGYANWEYLTQYTDDPEGLEQHLKSRTPEWASTICGVDVAIIEKLSHMIGSTPRTYFRLGYGFARQRNGAFNMHAVASIAAVTGSWLNRGGGAFHNNGDIYHWDKTLIEGLDVCDSDIRVLDQSRIGAILTGDIQDIGDGPPVTALFIQNTNPMSVAPDQNKVHEGFFRDDLFICVHEQFMTETAMVADIVLPATMFLEHDDVYQGGGHQHIILGPKIIDPPEGCRSNHEVICELAHRLGAKHQGFHMSARELIDQTLQDSGWGSLEQLERSRWIDCQPAFEEAHYVGGFAHKDKKYHFSPDWAELEPQGFGPKDSVIPKYPDHVAVIEESTADMPFRLVTAPARHYLNSSFNETPTSIRREKQPAVMVHPEDLSAIGVHNGDEVRIGNSRGELTIAVEQFEGVQKGVVIVESIWPNRAFKEGKGINVLTGADPIAPTGGAAFHDNRIWIRPL*
>MP1154_megahit_259858_4954-6999
MGVVMTNDEQWIKTTCPRDCYDGCGIIVHKRNGEIFKVKGNRDHPSTRGPLCAKCAVSYNGVWLDENARLLYPLRRSGNKGGGEFERISWDEALAEIAQRFVDIDHQYGADRIYHTHYTGTCSVIAGKFPKRFFDHIGATEVDPDTICNAAGHAALSYVFGDSVSGFDPRTSKDSECILIWGANPAHCGPHVHEHWLREHDAKVIVIDPVRTETAASADLHLQVRPGADAALAFAMLHVIRRDALVDENYIKDHVQGYEEVLPSIECCTPEWGKAETGIPATLIEQAARLYARGPSLLWLGQGLQRQPRGGNVFRACAMLPALTGNIGKPGAGFYYLNDTIGIGGRSGGAPGYKKSQTNDGPALVSQMDIPALLQDPAAIRSYVVWNCNPLASNPNQASMEKGLAREDLFTVVIDCFMTDTADYADIVLPAASFLEFDDVCSSYFHLTIGAQVQCRKPMGESLPNQEIFRRLARAMRFQESTLYEDDRSIIERTLRASGVRETWQELTEQGWAHVADEPLILWAEGRFATPSGRIEIASERAEADGLPRLPQATADAEPVDGKLRLISPAAKWLMNSSFGNDHRVIKMMGPATVTCHPETASDLGIGNGDRVRLSNELGELVLTLRVSDMITPGALLVYKSRWLKSEPDRANVNVLCVARKTDMGESTSVHATEVTVSRID*
>MP1154_megahit_276246_782-3040
MTARQTKVTSSHWGAFEVITEGGRIVGVSEFKEDPNPSGISSALPEAVHHRTRVARPSIRRGWLEGGSDRARQNRGNDTFVELPWDEALDIASAEIDRVQKTHGNTSIFGGSYGWASAGCFHHAPSQLHRFLNAFGGFVSSFGSYSTAAAQAIIPHVFGMNFLKLMYAAQNMWPMIAANTQTLVMFGGINPKNSQVSMGGVTRHETSNWFKTFEHSGMRLVNISPQAGDASQPSEWLPIIPGTDTAMMLGLAHTLADEKLLDKEFLDRCTVGYERFESYLLGKTDGQAKTAAWAADVCGVPATTIQDLARQMAASRTLITVAWSLQRAQHGEQPYWMAATLAAMLGQIGLPGGGVGYGYGAIGGIGVPLKRLSRPSLSRGKNAVSDFIPVARIADMLLNPGQPYSFNGNQSHYPDIRLVYWCGGNPFHHHQDLNRLREAWKQPETIIVHEPWWTATAKYSDIVLPATTPYEREDIARAATDAFLFHMPELISPVDDARDDYEIFSELATRLHIDEVYTEGRDADAWLRYLYQGFKRDSADQGVDLPDYDSLRASNWVELPISGAEHARIPFEHFRADPDAAPLDTPSGRIEIFSETVDSFGYQECPGHPVWRAPDEWLGAASTEQFPLHLVSPQPGDKLHSQLECAIADLPGARPATVTISSTDAEQRSVVNGDLVRIFNSRGACLARASLSTDIRQGVVSLPTGAWHDPQSDGTDRQGNPNVLTRDLGTSRLGQGSTAHTTLVEVSRVADD*
>MP1154_megahit_278223_1-1305
MALLDSIIRGRGPGKVLGGRAWSNYTWHGDQAPGHSWTHGMQTSDIDFADHRYAKMTIQWGKNLIENKMPEAHWYTEIMERGGTLVAIAPEYNPPATKADYWIPVRAGLSDIALFLGCAKIIMDEGLVDIDFVKDYTDMPLLVRTDTLVRLHPDDFIPGYKPQQLPKDGFTTKWMKNFNRSKMPDYTVWDTNTDKPVAITREDIGAKMRKKNIDPSLDGVYDIKLVNGKTITVMPLYEMYKVHLKDYDIDTVNQICHAPKDLTIRLARDMATIKPVEIHYGEGINHYFHGTMHNRASYVPLMLTGNVGPKGSGSHTWAGNYKAGNYQGSHWSGPGFAAMVAEDPFNPIMDITKNVDWKNVKGYLKGEEVSYWAHRDKALIVNTPRYGRKVFTGRTHMPTPTKLCWYVNVNVINNAKWFYELVFNTNNNVDMIVAQ
>MP1154_megahit_283287_40692-42932
[truncated: 1,071,648 more chars]
