# Supplementary material for: Picoplankton nitrogen guilds in the tropical and subtropical oceans: From the surface to the deep
Source: PLoS One. 2025 Nov 5;20(11):e0335222. doi: 10.1371/journal.pone.0335222 (PMC12588538; doi:10.1371/journal.pone.0335222)
Supplement: S1 File — (ZIP) [file pone.0335222.s001.zip › supplementary info/N_cycle/G_nxrA_nitrate_oxidoreductase_narG_nitrate_reductase/Cluster_definition_nxr_narg_SACO.xlsx]

## Sheet: General overview
NODE ID_relabelled	NODE_ID_non_relabelled	Definition	Evidence	Swissprot	Taxonomy_coherent (mostly)	Physiological evidence (apart from swissprot)	Alone	Old clusters
IN_8_71.0	IN_8_71	Outgroup	Outgroup sequences					IN_33 and IN_1
IN_50_85.0	IN_50_85	Outgroup_2	Outgroup sequences					IN_33 and IN_1
IN_126_100.0	IN_126_100	Nitrospira_NXR	No Swissprot. Nxr from Nitrospira	0	1	Yes, nitrite oxidation (Nitrospira nitrificans -> https://www.nature.com/articles/nature16459 ; Nitrospira japonica -> https://www.jstage.jst.go.jp/article/jsme2/28/3/28_ME13042/_article ; Nitrospira marina -> https://link.springer.com/article/10.1007/BF00454947 ; Nitrospira moscoviensis -> https://link.springer.com/article/10.1007/BF02568729)		IN_129_100.0
IN_218_96.0	IN_218_96	Annamox_NXR	No Swissprot. Mostly Planctomycetales	0	1	Yes, they perform anammox using a Nar/Nxr (Scalundua brodae -> https://www.sciencedirect.com/science/article/pii/S0723202004702192?via%3Dihub ; Brocadia sinica -> https://pubmed.ncbi.nlm.nih.gov/21474538/ ; Jettenia -> https://sfamjournals.onlinelibrary.wiley.com/doi/10.1111/1462-2920.12674)		IN_221_100.0
IN_197_100.0	IN_197_100	Nitrospina_NXR	No Swissprot. Nitrospina sequences	0	1	Yes, nitrite oxidation (Nitrospina gracilis -> https://link.springer.com/article/10.1007/BF00408114 ; Nitromaritima -> https://www.nature.com/articles/ismej2015214)		IN_200_100.0
IN_269_100.0	IN_269_100	Halobacteria_NarG	No Swissprot. Only Halobacteria	0	1	Yes, growth on nitrate (Natrialba aegyptiaca -> https://www.microbiologyresearch.org/content/journal/ijsem/10.1099/00207713-51-3-1133 ; Natrinema versiforme -> https://www.microbiologyresearch.org/content/journal/ijsem/10.1099/00207713-50-3-1297#tab2 ; Natrinema altunense -> https://www.microbiologyresearch.org/content/journal/ijsem/10.1099/ijs.0.63622-0#tab2)		IN_122_100.0
IN_119_100.0	IN_119_100	Outgroup_DMSO	Outgroup sequences according to Kitzinger 2018					IN_272_100.0
IN_280_100.0	IN_280_100	NarG_Halobacteria_Swiss	Swissprot, taxonomic coherent (but next to outgroup sequences)	1	1	Yes, swissprot organism has the ability (Haloferax mediterranei -> https://www.frontiersin.org/articles/10.3389/fmicb.2020.00768/full ; Halorussus rarus, a bit contradictory: it says yes to nitrate reduction, but no growth under aerobic conditions -> https://link.springer.com/article/10.1007/s00792-010-0329-0 )		IN_288_100.0
IN_276_100.0	IN_276_100	Outgroup_pcrA	Outgroup sequences according to Kitzinger 2018					IN_284_100.0
IN_291_100.0	IN_291_100	Outgroup_ClrADdhAEbdASerA	Outgroup sequences according to Kitzinger 2018					IN_278_100.0
IN_228_100.0	IN_228_100	Nitrotoga_NXR	No Swissprot. Nitrotoga sequences	0	1	Yes, nitrite oxidation (Nitrotoga fabula -> https://journals.asm.org/doi/10.1128/mBio.01186-18?url_ver=Z39.88-2003&rfr_id=ori:rid:crossref.org&rfr_dat=cr_pub%20%200pubmed)		IN_232_100.0
IN_265_56.0	IN_265_56	NarG_Rokubacteria_Chromatiales	No swissprot. Novel NarG (at least some organisms do nitrate reduction). Taxonomic diverse: Rokubacteria (uncultured), Chromatiales (cultured)	0	1	Yes, growth on nitrate (Thioalkalivirbrio nitratireducens -> https://www.microbiologyresearch.org/content/journal/ijsem/10.1099/ijs.0.02615-0 ; Thialkalivribio thiocyanodenitricans -> https://www.microbiologyresearch.org/content/journal/micro/10.1099/mic.0.27015-0)		IN_267_82.0
IN_238_100.0	IN_238_100	NarG_Halobacteria	No Swissprot. Taxonomic coherent: Halobacteria	0	1	Yes, growth on nitrate (Halobiforma haloterrestris -> https://www.microbiologyresearch.org/content/journal/ijsem/10.1099/00207713-52-6-2271#tab2 ; Natronococcus amylolyticus -> https://www.microbiologyresearch.org/content/journal/ijsem/10.1099/00207713-45-4-762 ; Haloterrigena thermotolerans -> https://www.microbiologyresearch.org/docserver/fulltext/ijsem/50/3/0501065a.pdf?expires=1654008420&id=i…		IN_242_100.0
Kitzinger_2018_CanMag11_1165_bp_ami_KJU86102_OX_29290_No_taxonomy_found	ref_K8_127	NarG_putative_Magnetobacterium	No Swissprot. Uncultured. Belongs to Nitrospira but far away from the rest Nxr present. A study suggest nitrate reduction			Maybe nitrate reduction (Magnetobacterium -> https://sfamjournals.onlinelibrary.wiley.com/doi/epdf/10.1111/j.1462-2920.2010.02220.x)		Kitzinger_2018_CanMag11_1165_bp_ami_KJU86102_No_taxonomy_found
IN_253_100.0	IN_253_100	NarG_Methanoperedens	No Swissprot. Taxonomic diverse: Elusimicrobia (uncultured), Omnitrophica (uncultured), Methanoperedens (cultured)	0	0	Yes, growth on nitrate (Methanoperedens -> https://www.nature.com/articles/nature12375)		IN_257_100.0
Kitzinger_2018_Unc06lfr_1151_bp_ami_BAL57377_OX_236499_No_taxonomy_found	ref_K8_122	NarG_putative_alone	Uncultured and alone			Uncultured		Kitzinger_2018_Unc06lfr_1151_bp_ami_BAL57377_No_taxonomy_found
IN_257_100.0	IN_257_100	Nxr_putative_Archaea	No Swissprot. Novel Nxr from Archaea	0	1	Yes, growth on a nitrite-oxidizing culture (Desulfurococcaceae -> https://journals.asm.org/doi/10.1128/mBio.01186-18)		IN_259_100.0
IN_256_100.0	IN_256_100	NarG_Aquificales_purified	No Swissprot, but enzyme PURIFIED. Taxonomic coherent: Aquificales	0	0	Yes, growth on nitrate (Hydrogenobacter thermophilus -> https://www.microbiologyresearch.org/content/journal/ijsem/10.1099/00207713-34-1-5 AND https://onlinelibrary.wiley.com/doi/10.1111/mmi.13756)		IN_271_100.0
IN_260_99.0	IN_260_99	NarG_putative_5	No swissprot. Novel NarG (at least some organisms do nitrate reduction). Taxonomic diverse: Gamma (Thioploca, Beggiotoa) , Lentisphaera (uncultured), Bacteroidetes (uncultured), Acidobacteria, Dadabacteria	0	0	Partial yes (Thioploca ingrica seems to grow on nitrate -> https://www.nature.com/articles/ismej2014209)		IN_262_98.0
outgroup_Acidobacteria_bacterium_strain_SZUA_115_MMP09240099_QIHU01000322_1_02_00541_01098_pos_d_Bacteria_p_Acidobacteriota_c_Thermoanaerobaculia_o_UBA5704_f_UBA5704_g_SZUA_115_s_SZUA_115_sp003231035	ref_out_23	Outgroup_alone	Outgroup sequences					outgroup_Acidobacteria_bacterium_strain_SZUA_115_MMP09240099_QIHU01000322_1_02_00541_01098_pos_d_Bacteria_p_Acidobacteriota_c_Thermoanaerobaculia_o_UBA5704_f_UBA5704_g_SZUA_115_s_SZUA_115_sp003231035
outgroup_Acidaminobacter_hydrogenoformans_Glu_65_MMP03080599_FMWL01000019_1_041_038053_041628_pos_d_Bacteria_p_Firmicutes_A_c_Clostridia_o_Peptostreptococcales_f_Acidaminobacteraceae_g_Acidaminobacter_s_Acidaminobacter_hydrogenoformans	ref_out_29	Outgroup_alone	Outgroup sequences					outgroup_Acidaminobacter_hydrogenoformans_Glu_65_MMP03080599_FMWL01000019_1_041_038053_041628_pos_d_Bacteria_p_Firmicutes_A_c_Clostridia_o_Peptostreptococcales_f_Acidaminobacteraceae_g_Acidaminobacter_s_Acidaminobacter_hydrogenoformans
outgroup_Acetothermia_bacterium_UBA3574_MMP06455819_DFNF01000056_1_02_01286_03532_neg_d_Bacteria_p_Bipolaricaulota_c_Bipolaricaulia_o_Bipolaricaulales_f_Bipolaricaulaceae_g_UBA3574_s_UBA3574_sp002375935	ref_out_22	Outgroup_alone	Outgroup sequences					outgroup_Acetothermia_bacterium_UBA3574_MMP06455819_DFNF01000056_1_02_01286_03532_neg_d_Bacteria_p_Bipolaricaulota_c_Bipolaricaulia_o_Bipolaricaulales_f_Bipolaricaulaceae_g_UBA3574_s_UBA3574_sp002375935
Kitzinger_2018_VulDistr_1_1190_bp_ami_WP_013336552_OX_164451_d_Archaea_p_Thermoproteota_c_Thermoproteia_o_Thermoproteales_f_Thermocladiaceae_g_Vulcanisaeta_s_Vulcanisaeta_distributa_D	ref_K8_120	NarG_like_Vulcanisaeta	Alone sequence, negative evidence			Negative evidence of use of nitrate (Vulcanisaeta distributa -> https://www.microbiologyresearch.org/content/journal/ijsem/10.1099/00207713-52-4-1097#tab2)		Kitzinger_2018_VulDistr_1_1190_bp_ami_WP_013336552_No_taxonomy_found
IN_502_100.0	IN_502_100	NarG_Archaea_2	No swissprot. Archaeal sequences with positive and negative growth evidence	0	1	Mostly positive evidence (Pyrobaculum aerophilim -> https://journals.asm.org/doi/epub/10.1128/aem.59.9.2918-2926.1993 ; Pyrobaculum calidifontis -> https://www.hindawi.com/journals/archaea/2002/616075/). Also negative evidence of use of nitrate (Aeropyrum camini -> https://www.microbiologyresearch.org/content/journal/ijsem/10.1099/ijs.0.02826-0 ; Aeropyrum pernix -> https://www.microbiologyresear…		IN_505_100.0
IN_474_100.0	IN_474_100	NarG_putative_2	No swissprot. Diverse clades: archaea, proteos and plantomycetota. Mostly uncultured except one with negative evidence of nitrate as electron acceptor. Inside the clade is the NXR of Thiocapsa KS1	0	1	Negative evidence of use of nitrate (Rhodovulum imhoffi -> https://www.microbiologyresearch.org/content/journal/ijsem/10.1099/ijs.0.64470-0#tab2)		IN_477_89.0
IN_297_99.0	IN_297_99	NarG_Deferribacterota	No Swissprot. Taxonomic coherent: Deferribacter	0	1	Yes, growth on nitrate (Denitrovibrio acetiphilus -> https://www.microbiologyresearch.org/content/journal/ijsem/10.1099/00207713-50-4-1611#tab2 ; Deferribacter desulfuricans -> https://www.microbiologyresearch.org/content/journal/ijsem/10.1099/ijs.0.02479-0)		IN_300_100.0
IN_300_100.0	IN_300_100	NarG_Archaea	No Swissprot. Taxonomic coherent: Archaea. There is a subclaster from Geobacter metallireducens	0	1	Yes, growth on nitrate (Geobacter metallireducens -> Geobacter metallireducens -> https://link.springer.com/article/10.1007/BF00290916 ; Ferroglobus placidus -> https://link.springer.com/article/10.1007/s002030050388 ; )		IN_303_100.0
Kitzinger_2018_CfxBac27_1211_bp_ami_OJX38223_OX_1895927_d_Bacteria_p_Chloroflexota_c_Anaerolineae_o_Anaerolineales_f_Anaerolineaceae_g_UBA6170_s_UBA6170_sp001899005	ref_K8_181	NarG_putative_alone	Alone. Not cultured			Uncultured		Kitzinger_2018_CfxBac27_1211_bp_ami_OJX38223_No_taxonomy_found
Kitzinger_2018_AalBact3_1211_bp_ami_OIO88163_OX_1805005_d_Bacteria_p_Chloroflexota_c_Anaerolineae_o_CG2_30_64_16_f_CG2_30_64_16_g_CG2_30_64_16_s_CG2_30_64_16_sp001871755	ref_K8_182	NarG_putative_alone	Alone. Not cultured			Uncultured		Kitzinger_2018_AalBact3_1211_bp_ami_OIO88163_No_taxonomy_found
IN_463_84.0	IN_463_84	NarG_diverse_bacteria	No Swissprot. Taxonomic affiliation varied: Chloroflexota (uncultured), Actinobacterota (uncultured)	0	0	No cultured representative		IN_466_68.0
IN_467_92.0	IN_467_92	NarG_Deinococcus	No Swissprot. Taxonomic coherent: Deinococcota (cultured).	0	1	Yes, growth on nitrate (Meithermus silvanus -> https://www.microbiologyresearch.org/content/journal/ijsem/10.1099/00207713-46-2-604 ; Calidithermus timidus -> https://www.microbiologyresearch.org/content/journal/ijsem/10.1099/ijsem.0.003270 ; Oceanithermus profundus -> https://www.microbiologyresearch.org/content/journal/ijsem/10.1099/ijs.0.02367-0#tab2 ; negative evidence for Marinithermus hydro…		IN_470_96.0
IN_456_79.0	IN_456_79	NarG_putative_4	No Swissprot. Different taxonomic groups. All uncultured	0	0	Uncultured		IN_459_91.0
IN_441_74.0	IN_441_74	NarG_Deltas	No Swissprot. Most affiliated to old Delta: Desulforomonadota and Myxococcota. There are some Chloroflexi	0	1	Yes, growth on nitrate (Desulfuromusa kysingii -> https://www.microbiologyresearch.org/content/journal/ijsem/10.1099/00207713-44-4-753 ; Geobacter metallireducens -> https://link.springer.com/article/10.1007/BF00290916 ; Anaeromyxobacter dehalogenans -> https://journals.asm.org/doi/10.1128/AEM.68.2.893-900.2002 ; Desulfurispirillum indicum -> https://www.microbiologyresearch.org/content/journal/i…		IN_444_91.0
IN_393_100.0	IN_393_100	NarG_Gammaproteo_Chloroflexota	No swissprot. Only one cultivated organism. Two groups: Gamma and Chloroflexota	0	1	Yes, growth on nitrate (Thiomargarita nelsonii -> https://www.frontiersin.org/articles/10.3389/fmicb.2016.00964/full)		IN_396_100.0
Kitzinger_2018_CanMet13_1209_bp_ami_KPQ44267_OX_1719120_d_Archaea_p_Halobacteriota_c_Methanosarcinia_o_Methanosarcinales_f_Methanoperedenaceae_g_Methanoperedens_s_Methanoperedens_sp002487355	ref_K8_115	Nar_putative_Methanoperedens	No Swissprot. Putative NarG, but it could be a Nxr since it is next to other Nxr			Nitrate reduction (Methanoperedens -> https://www.frontiersin.org/articles/10.3389/fmicb.2015.01423/full)		Kitzinger_2018_CanMet13_1209_bp_ami_KPQ44267_No_taxonomy_found
ref_nxr_TARA_SAMEA2623314_METAG_FCKBMNCE_099_04_004567_008211_pos_d_Bacteria_p_Acidobacteriota_c_Vicinamibacteria_o_Vicinamibacterales_f_UBA8438_g_UBA8438_s_UBA8438_sp002726085	ref_nxrA_561	NarG_putative_Acidobacteriota	Alone sequence, no evidence			No evidence. Uncultured sequence		ref_nxr_TARA_SAMEA2623314_METAG_FCKBMNCE_099_04_004567_008211_pos_d_Bacteria_p_Acidobacteriota_c_Vicinamibacteria_o_Vicinamibacterales_f_UBA8438_g_UBA8438_s_UBA8438_sp002726085
IN_435_100.0	IN_435_100	Nitrolancea_NXR	No Swissprot. Nxr from Nitrolancea	0	1	Yes, nitrite oxidation (Nitrolancea hollandica -> https://www.microbiologyresearch.org/content/journal/ijsem/10.1099/ijs.0.062232-0#tab2 ; https://www.nature.com/articles/ismej201270)		IN_438_100.0
IN_431_86.0	IN_431_86	NarG_putative_3	No swissprot or cultured sequence. Most are Chloroflexota	0	1	No cultured representative		IN_434_93.0
IN_406_100.0	IN_406_100	Nitrococcus_NXR	No Swissprot. Nxr from Nitrococcus	0	1	Yes, nitrite oxidation (Nitrococcus mobilis -> https://link.springer.com/article/10.1007/BF00408114)		IN_409_100.0
Kitzinger_2018_DAMO0778_1216_bp_ami_CBE67843_OX_671143_d_Bacteria_p_Methylomirabilota_c_Methylomirabilia_o_Methylomirabilales_f_Methylomirabilaceae_g_Methylomirabilis_s_Methylomirabilis_oxyfera_A	ref_K8_44	Nxr_putative_Methylomirabilis	Alone sequence. Present in Methalomyrabilis oxyfera with the ability to oxidize nitrite (several enzymatic complexes)			Yes, but use of different complexes (check literature: https://www.frontiersin.org/articles/10.3389/fmicb.2018.01672/full)		Kitzinger_2018_DAMO0778_1216_bp_ami_CBE67843_No_taxonomy_found
IN_411_100.0	IN_411_100	Nitrobacter_NXR_NAR	No Swissprot. Taxonomic coherent: Nitrobacter			Growth as nitrate reducer and nitrite oxidizer (Nitrobacter vulgaris -> https://link.springer.com/content/pdf/10.1007/BF00247805.pdf ; Nitrobacter winogradskyi -> https://journals.asm.org/doi/full/10.1128/AEM.72.3.2050-2063.2006) or only nitrite oxidizer evidence (Nitrobacter hamburgensis -> https://link.springer.com/article/10.1007/BF00425217)		IN_414_100.0
IN_308_99.0	IN_308_99	NarG_putative	No swissprot, taxonomic diverse but in different subclades (Marinisomata, Planctomycetota, Bacteroidota and Gammaproteobacteria). Most organims are uncultured (except one)	0	1	Yes, use of nitrate as electron acceptor (Arenibacter algicola -> https://journals.asm.org/doi/10.1128/AEM.03104-13)		IN_311_100.0
IN_968_94.0	IN_968_94	NarG_Bacilli	No swissprot, taxonomic coherent and many nitrate-reducing organisms. There are a few sequences from archaea	0	1	Positive evidence (Virgibacillus halodenitrificans -> https://www.microbiologyresearch.org/content/journal/ijsem/10.1099/ijs.0.63196-0 ; Salinicoccus sediminia -> https://www.microbiologyresearch.org/content/journal/ijsem/10.1099/ijsem.0.000495#tab2 ; Geobacillus thermodenitrificans -> https://biotechnologyforbiofuels.biomedcentral.com/articles/10.1186/s13068-016-0618-7 ; Salimicrobium album -> h…		IN_620_64.0
IN_858_99.0	IN_858_99	NarG_Actino_Swiss	Swissprot present, taxonomic coherent	1	1	1		IN_510_100.0
IN_828_98.0	IN_828_98	NarG_Gammaproteo	No swissprot, taxonomic coherent and many nitrate-reducing organisms	0	1	Yes, use of nitrate as electron acceptor (Thiohalorhabdus denitrificans -> https://www.microbiologyresearch.org/content/journal/ijsem/10.1099/ijs.0.2008/000166-0?crawler=true&casa_token=-8AxNYppgJ4AAAAA:2MbAn_UWbO9-WrurdIHl2vOvFBXViFUdyNK5lFoIR9xUXF4CHt1Ng6VAwe0IuKmkna_J5MlDnRcHmvnPrA ; Methylophaga nitratireducenticrescens -> https://www.microbiologyresearch.org/content/journal/ijsem/10.1099/ijs…		IN_671_53.0
IN_510_99.0	IN_510_99	NarG_Proteo_Swiss	Swissprot present, taxonomic coherent	1	1	1		IN_692_92.0
IN_849_89.0	IN_849_89	NarG_like_Desulfobacterota	No swissprot, taxonomic coherent	0	1	Negative evidence of use of nitrate (Deulfatitalea tediphila -> https://www.microbiologyresearch.org/content/journal/ijsem/10.1099/ijs.0.043356-0#tab2 ; Desultotignum balticum -> https://www.microbiologyresearch.org/content/journal/ijsem/10.1099/00207713-51-1-171#tab2)		IN_662_100.0
Kitzinger_2018_Tc910013_1258_bp_ami_CRI68048_OX_610332_d_Bacteria_p_Proteobacteria_c_Gammaproteobacteria_o_Chromatiales_f_Chromatiaceae_g_Thiocapsa_s_Thiocapsa_sp001499735	ref_K8_45	Nxr_ThiocapsaKS1	Single sequence of a nitrate-reducing phototrophic organism. Sequence next to it is from Rhodovulum imhoffi (https://www.microbiologyresearch.org/content/journal/ijsem/10.1099/ijs.0.64470-0#tab2) with negative evidence of nitrate reduction and no evidence of Nxt activity and within IN_474			Yes, use of nitrate as electron acceptor (https://www.microbiologyresearch.org/content/journal/micro/10.1099/mic.0.036004-0)		Kitzinger_2018_Tc910013_1258_bp_ami_CRI68048_No_taxonomy_found

## Sheet: Scores_nxr
NODE ID_relabelled	NODE_ID_non_relabelled	Cluster name	Evidence	Swissprot	Taxonomy_coherent (mostly)	Physiological evidence (apart from swissprot)	Score
IN_126_100.0	IN_126_100	Nitrospira_NXR	No Swissprot. Nxr from Nitrospira	0	1	Yes, nitrite oxidation (Nitrospira nitrificans -> https://www.nature.com/articles/nature16459 ; Nitrospira japonica -> https://www.jstage.jst.go.jp/article/jsme2/28/3/28_ME13042/_article ; Nitrospira marina -> https://link.springer.com/article/10.1007/BF00454947 ; Nitrospira moscoviensis -> https://link.springer.com/article/10.1007/BF02568729)	0.8
IN_119_100.0	IN_119_100	Outgroup_DMSO	Outgroup sequences according to Kitzinger 2018				0
IN_197_100.0	IN_197_100	Nitrospina_NXR	No Swissprot. Nitrospina sequences	0	1	Yes, nitrite oxidation (Nitrospina gracilis -> https://link.springer.com/article/10.1007/BF00408114 ; Nitromaritima -> https://www.nature.com/articles/ismej2015214)	0.8
IN_218_96.0	IN_218_96	Annamox_NXR	No Swissprot. Mostly Planctomycetales	0	1	Yes, they perform anammox using a Nar/Nxr (Scalundua brodae -> https://www.sciencedirect.com/science/article/pii/S0723202004702192?via%3Dihub ; Brocadia sinica -> https://pubmed.ncbi.nlm.nih.gov/21474538/ ; Jettenia -> https://sfamjournals.onlinelibrary.wiley.com/doi/10.1111/1462-2920.12674)	0.6
IN_228_100.0	IN_228_100	Nitrotoga_NXR	No Swissprot. Nitrotoga sequences	0	1	Yes, nitrite oxidation (Nitrotoga fabula -> https://journals.asm.org/doi/10.1128/mBio.01186-18?url_ver=Z39.88-2003&rfr_id=ori:rid:crossref.org&rfr_dat=cr_pub%20%200pubmed)	0.8
IN_238_100.0	IN_238_100	NarG_Halobacteria	No Swissprot. Taxonomic coherent: Halobacteria	0	1	Yes, growth on nitrate (Halobiforma haloterrestris -> https://www.microbiologyresearch.org/content/journal/ijsem/10.1099/00207713-52-6-2271#tab2 ; Natronococcus amylolyticus -> https://www.microbiologyresearch.org/content/journal/ijsem/10.1099/00207713-45-4-762 ; Haloterrigena thermotolerans -> https://www.microbiologyresearch.org/docserver/fulltext/ijsem/50/3/0501065a.pdf?expires=1654008420&id=i…	0
IN_253_100.0	IN_253_100	NarG_Methanoperedens	No Swissprot. Taxonomic diverse: Elusimicrobia (uncultured), Omnitrophica (uncultured), Methanoperedens (cultured)	0	0	Yes, growth on nitrate (Methanoperedens -> https://www.nature.com/articles/nature12375)	0
IN_256_100.0	IN_256_100	NarG_Aquificales_purified	No Swissprot, but enzyme PURIFIED. Taxonomic coherent: Aquificales	0	0	Yes, growth on nitrate (Hydrogenobacter thermophilus -> https://www.microbiologyresearch.org/content/journal/ijsem/10.1099/00207713-34-1-5 AND https://onlinelibrary.wiley.com/doi/10.1111/mmi.13756)	0
IN_257_100.0	IN_257_100	Nxr_putative_Archaea	No Swissprot. Novel Nxr from Archaea	0	1	Yes, growth on a nitrite-oxidizing culture (Desulfurococcaceae -> https://journals.asm.org/doi/10.1128/mBio.01186-18)	0.8
IN_260_99.0	IN_260_99	NarG_putative_5	No swissprot. Novel NarG (at least some organisms do nitrate reduction). Taxonomic diverse: Gamma (Thioploca, Beggiotoa) , Lentisphaera (uncultured), Bacteroidetes (uncultured), Acidobacteria, Dadabacteria	0	0	Partial yes (Thioploca ingrica seems to grow on nitrate -> https://www.nature.com/articles/ismej2014209)	0
IN_265_56.0	IN_265_56	NarG_Rokubacteria_Chromatiales	No swissprot. Novel NarG (at least some organisms do nitrate reduction). Taxonomic diverse: Rokubacteria (uncultured), Chromatiales (cultured)	0	1	Yes, growth on nitrate (Thioalkalivirbrio nitratireducens -> https://www.microbiologyresearch.org/content/journal/ijsem/10.1099/ijs.0.02615-0 ; Thialkalivribio thiocyanodenitricans -> https://www.microbiologyresearch.org/content/journal/micro/10.1099/mic.0.27015-0)	0
IN_269_100.0	IN_269_100	Halobacteria_NarG	No Swissprot. Only Halobacteria	0	1	Yes, growth on nitrate (Natrialba aegyptiaca -> https://www.microbiologyresearch.org/content/journal/ijsem/10.1099/00207713-51-3-1133 ; Natrinema versiforme -> https://www.microbiologyresearch.org/content/journal/ijsem/10.1099/00207713-50-3-1297#tab2 ; Natrinema altunense -> https://www.microbiologyresearch.org/content/journal/ijsem/10.1099/ijs.0.63622-0#tab2)	0
IN_276_100.0	IN_276_100	Outgroup_pcrA	Outgroup sequences according to Kitzinger 2018				0
IN_280_100.0	IN_280_100	NarG_Halobacteria_Swiss	Swissprot, taxonomic coherent (but next to outgroup sequences)	1	1	Yes, swissprot organism has the ability (Haloferax mediterranei -> https://www.frontiersin.org/articles/10.3389/fmicb.2020.00768/full ; Halorussus rarus, a bit contradictory: it says yes to nitrate reduction, but no growth under aerobic conditions -> https://link.springer.com/article/10.1007/s00792-010-0329-0 )	0
IN_291_100.0	IN_291_100	Outgroup_ClrADdhAEbdASerA	Outgroup sequences according to Kitzinger 2018				0
IN_297_99.0	IN_297_99	NarG_Deferribacterota	No Swissprot. Taxonomic coherent: Deferribacter	0	1	Yes, growth on nitrate (Denitrovibrio acetiphilus -> https://www.microbiologyresearch.org/content/journal/ijsem/10.1099/00207713-50-4-1611#tab2 ; Deferribacter desulfuricans -> https://www.microbiologyresearch.org/content/journal/ijsem/10.1099/ijs.0.02479-0)	0
IN_300_100.0	IN_300_100	NarG_Archaea	No Swissprot. Taxonomic coherent: Archaea. There is a subclaster from Geobacter metallireducens	0	1	Yes, growth on nitrate (Geobacter metallireducens -> Geobacter metallireducens -> https://link.springer.com/article/10.1007/BF00290916 ; Ferroglobus placidus -> https://link.springer.com/article/10.1007/s002030050388 ; )	0
IN_308_99.0	IN_308_99	NarG_putative	No swissprot, taxonomic diverse but in different subclades (Marinisomata, Planctomycetota, Bacteroidota and Gammaproteobacteria). Most organims are uncultured (except one)	0	1	Yes, use of nitrate as electron acceptor (Arenibacter algicola -> https://journals.asm.org/doi/10.1128/AEM.03104-13)	0
IN_393_100.0	IN_393_100	NarG_Gammaproteo_Chloroflexota	No swissprot. Only one cultivated organism. Two groups: Gamma and Chloroflexota	0	1	Yes, growth on nitrate (Thiomargarita nelsonii -> https://www.frontiersin.org/articles/10.3389/fmicb.2016.00964/full)	0
IN_406_100.0	IN_406_100	Nitrococcus_NXR	No Swissprot. Nxr from Nitrococcus	0	1	Yes, nitrite oxidation (Nitrococcus mobilis -> https://link.springer.com/article/10.1007/BF00408114)	0.8
IN_411_100.0	IN_411_100	Nitrobacter_NXR_NAR	No Swissprot. Taxonomic coherent: Nitrobacter			Growth as nitrate reducer and nitrite oxidizer (Nitrobacter vulgaris -> https://link.springer.com/content/pdf/10.1007/BF00247805.pdf ; Nitrobacter winogradskyi -> https://journals.asm.org/doi/full/10.1128/AEM.72.3.2050-2063.2006) or only nitrite oxidizer evidence (Nitrobacter hamburgensis -> https://link.springer.com/article/10.1007/BF00425217)	0.8
IN_431_86.0	IN_431_86	NarG_putative_3	No swissprot or cultured sequence. Most are Chloroflexota	0	1	No cultured representative	0
IN_435_100.0	IN_435_100	Nitrolancea_NXR	No Swissprot. Nxr from Nitrolancea	0	1	Yes, nitrite oxidation (Nitrolancea hollandica -> https://www.microbiologyresearch.org/content/journal/ijsem/10.1099/ijs.0.062232-0#tab2 ; https://www.nature.com/articles/ismej201270)	0.8
IN_441_74.0	IN_441_74	NarG_Deltas	No Swissprot. Most affiliated to old Delta: Desulforomonadota and Myxococcota. There are some Chloroflexi	0	1	Yes, growth on nitrate (Desulfuromusa kysingii -> https://www.microbiologyresearch.org/content/journal/ijsem/10.1099/00207713-44-4-753 ; Geobacter metallireducens -> https://link.springer.com/article/10.1007/BF00290916 ; Anaeromyxobacter dehalogenans -> https://journals.asm.org/doi/10.1128/AEM.68.2.893-900.2002 ; Desulfurispirillum indicum -> https://www.microbiologyresearch.org/content/journal/i…	0
IN_456_79.0	IN_456_79	NarG_putative_4	No Swissprot. Different taxonomic groups. All uncultured	0	0	Uncultured	0
IN_463_84.0	IN_463_84	NarG_diverse_bacteria	No Swissprot. Taxonomic affiliation varied: Chloroflexota (uncultured), Actinobacterota (uncultured)	0	0	No cultured representative	0
IN_467_92.0	IN_467_92	NarG_Deinococcus	No Swissprot. Taxonomic coherent: Deinococcota (cultured).	0	1	Yes, growth on nitrate (Meithermus silvanus -> https://www.microbiologyresearch.org/content/journal/ijsem/10.1099/00207713-46-2-604 ; Calidithermus timidus -> https://www.microbiologyresearch.org/content/journal/ijsem/10.1099/ijsem.0.003270 ; Oceanithermus profundus -> https://www.microbiologyresearch.org/content/journal/ijsem/10.1099/ijs.0.02367-0#tab2 ; negative evidence for Marinithermus hydro…	0
IN_474_100.0	IN_474_100	NarG_putative_2	No swissprot. Diverse clades: archaea, proteos and plantomycetota. Mostly uncultured except one with negative evidence of nitrate as electron acceptor. Inside the clade is the NXR of Thiocapsa KS1	0	1	Negative evidence of use of nitrate (Rhodovulum imhoffi -> https://www.microbiologyresearch.org/content/journal/ijsem/10.1099/ijs.0.64470-0#tab2)	0
IN_50_85.0	IN_50_85	Outgroup_2	Outgroup sequences				0
IN_502_100.0	IN_502_100	NarG_Archaea_2	No swissprot. Archaeal sequences with positive and negative growth evidence	0	1	Mostly positive evidence (Pyrobaculum aerophilim -> https://journals.asm.org/doi/epub/10.1128/aem.59.9.2918-2926.1993 ; Pyrobaculum calidifontis -> https://www.hindawi.com/journals/archaea/2002/616075/). Also negative evidence of use of nitrate (Aeropyrum camini -> https://www.microbiologyresearch.org/content/journal/ijsem/10.1099/ijs.0.02826-0 ; Aeropyrum pernix -> https://www.microbiologyresear…	0
IN_510_99.0	IN_510_99	NarG_Proteo_Swiss	Swissprot present, taxonomic coherent	1	1	1	0
IN_8_71.0	IN_8_71	Outgroup	Outgroup sequences				0
IN_828_98.0	IN_828_98	NarG_Gammaproteo	No swissprot, taxonomic coherent and many nitrate-reducing organisms	0	1	Yes, use of nitrate as electron acceptor (Thiohalorhabdus denitrificans -> https://www.microbiologyresearch.org/content/journal/ijsem/10.1099/ijs.0.2008/000166-0?crawler=true&casa_token=-8AxNYppgJ4AAAAA:2MbAn_UWbO9-WrurdIHl2vOvFBXViFUdyNK5lFoIR9xUXF4CHt1Ng6VAwe0IuKmkna_J5MlDnRcHmvnPrA ; Methylophaga nitratireducenticrescens -> https://www.microbiologyresearch.org/content/journal/ijsem/10.1099/ijs…	0
IN_849_89.0	IN_849_89	NarG_like_Desulfobacterota	No swissprot, taxonomic coherent	0	1	Negative evidence of use of nitrate (Deulfatitalea tediphila -> https://www.microbiologyresearch.org/content/journal/ijsem/10.1099/ijs.0.043356-0#tab2 ; Desultotignum balticum -> https://www.microbiologyresearch.org/content/journal/ijsem/10.1099/00207713-51-1-171#tab2)	0
IN_858_99.0	IN_858_99	NarG_Actino_Swiss	Swissprot present, taxonomic coherent	1	1	1	0
IN_968_94.0	IN_968_94	NarG_Bacilli	No swissprot, taxonomic coherent and many nitrate-reducing organisms. There are a few sequences from archaea	0	1	Positive evidence (Virgibacillus halodenitrificans -> https://www.microbiologyresearch.org/content/journal/ijsem/10.1099/ijs.0.63196-0 ; Salinicoccus sediminia -> https://www.microbiologyresearch.org/content/journal/ijsem/10.1099/ijsem.0.000495#tab2 ; Geobacillus thermodenitrificans -> https://biotechnologyforbiofuels.biomedcentral.com/articles/10.1186/s13068-016-0618-7 ; Salimicrobium album -> h…	0
Kitzinger_2018_AalBact3_1211_bp_ami_OIO88163_OX_1805005_d_Bacteria_p_Chloroflexota_c_Anaerolineae_o_CG2_30_64_16_f_CG2_30_64_16_g_CG2_30_64_16_s_CG2_30_64_16_sp001871755	ref_K8_182	NarG_putative_alone	Alone. Not cultured			Uncultured	0
Kitzinger_2018_CanMag11_1165_bp_ami_KJU86102_OX_29290_No_taxonomy_found	ref_K8_127	NarG_putative_Magnetobacterium	No Swissprot. Uncultured. Belongs to Nitrospira but far away from the rest Nxr present. A study suggest nitrate reduction			Maybe nitrate reduction (Magnetobacterium -> https://sfamjournals.onlinelibrary.wiley.com/doi/epdf/10.1111/j.1462-2920.2010.02220.x)	0
Kitzinger_2018_CanMet13_1209_bp_ami_KPQ44267_OX_1719120_d_Archaea_p_Halobacteriota_c_Methanosarcinia_o_Methanosarcinales_f_Methanoperedenaceae_g_Methanoperedens_s_Methanoperedens_sp002487355	ref_K8_115	Nar_putative_Methanoperedens	No Swissprot. Putative NarG, but it could be a Nxr since it is next to other Nxr			Nitrate reduction (Methanoperedens -> https://www.frontiersin.org/articles/10.3389/fmicb.2015.01423/full)	0.2
Kitzinger_2018_CfxBac27_1211_bp_ami_OJX38223_OX_1895927_d_Bacteria_p_Chloroflexota_c_Anaerolineae_o_Anaerolineales_f_Anaerolineaceae_g_UBA6170_s_UBA6170_sp001899005	ref_K8_181	NarG_putative_alone	Alone. Not cultured			Uncultured	0
Kitzinger_2018_DAMO0778_1216_bp_ami_CBE67843_OX_671143_d_Bacteria_p_Methylomirabilota_c_Methylomirabilia_o_Methylomirabilales_f_Methylomirabilaceae_g_Methylomirabilis_s_Methylomirabilis_oxyfera_A	ref_K8_44	Nxr_putative_Methylomirabilis	Alone sequence. Present in Methalomyrabilis oxyfera with the ability to oxidize nitrite (several enzymatic complexes)			Yes, but use of different complexes (check literature: https://www.frontiersin.org/articles/10.3389/fmicb.2018.01672/full)	0.8
Kitzinger_2018_Tc910013_1258_bp_ami_CRI68048_OX_610332_d_Bacteria_p_Proteobacteria_c_Gammaproteobacteria_o_Chromatiales_f_Chromatiaceae_g_Thiocapsa_s_Thiocapsa_sp001499735	ref_K8_45	Nxr_ThiocapsaKS1			Yes, use of nitrate as electron acceptor (https://www.microbiologyresearch.org/content/journal/micro/10.1099/mic.0.036004-0)		0.8
Kitzinger_2018_Unc06lfr_1151_bp_ami_BAL57377_OX_236499_No_taxonomy_found	ref_K8_122	NarG_putative_alone	Uncultured and alone			Uncultured	0
Kitzinger_2018_VulDistr_1_1190_bp_ami_WP_013336552_OX_164451_d_Archaea_p_Thermoproteota_c_Thermoproteia_o_Thermoproteales_f_Thermocladiaceae_g_Vulcanisaeta_s_Vulcanisaeta_distributa_D	ref_K8_120	NarG_like_Vulcanisaeta	Alone sequence, negative evidence			Negative evidence of use of nitrate (Vulcanisaeta distributa -> https://www.microbiologyresearch.org/content/journal/ijsem/10.1099/00207713-52-4-1097#tab2)	0
outgroup_Acetothermia_bacterium_UBA3574_MMP06455819_DFNF01000056_1_02_01286_03532_neg_d_Bacteria_p_Bipolaricaulota_c_Bipolaricaulia_o_Bipolaricaulales_f_Bipolaricaulaceae_g_UBA3574_s_UBA3574_sp002375935	ref_out_22	Outgroup_alone	Outgroup sequences				0
outgroup_Acidaminobacter_hydrogenoformans_Glu_65_MMP03080599_FMWL01000019_1_041_038053_041628_pos_d_Bacteria_p_Firmicutes_A_c_Clostridia_o_Peptostreptococcales_f_Acidaminobacteraceae_g_Acidaminobacter_s_Acidaminobacter_hydrogenoformans	ref_out_29	Outgroup_alone	Outgroup sequences				0
outgroup_Acidobacteria_bacterium_strain_SZUA_115_MMP09240099_QIHU01000322_1_02_00541_01098_pos_d_Bacteria_p_Acidobacteriota_c_Thermoanaerobaculia_o_UBA5704_f_UBA5704_g_SZUA_115_s_SZUA_115_sp003231035	ref_out_23	Outgroup_alone	Outgroup sequences				0
ref_nxr_TARA_SAMEA2623314_METAG_FCKBMNCE_099_04_004567_008211_pos_d_Bacteria_p_Acidobacteriota_c_Vicinamibacteria_o_Vicinamibacterales_f_UBA8438_g_UBA8438_s_UBA8438_sp002726085	ref_nxrA_561	NarG_putative_Acidobacteriota	Alone sequence, no evidence			No evidence. Uncultured sequence	0

## Sheet: Scores_nar
NODE ID_relabelled	NODE_ID_non_relabelled	Cluster name	Evidence	Swissprot	Taxonomy_coherent (mostly)	Physiological evidence (apart from swissprot)	Score
IN_256_100.0	IN_256_100	NarG_Aquificales_purified	No Swissprot, but enzyme PURIFIED. Taxonomic coherent: Aquificales	0	0	Yes, growth on nitrate (Hydrogenobacter thermophilus -> https://www.microbiologyresearch.org/content/journal/ijsem/10.1099/00207713-34-1-5 AND https://onlinelibrary.wiley.com/doi/10.1111/mmi.13756)	1
IN_119_100.0	IN_119_100	Outgroup_DMSO	Outgroup sequences according to Kitzinger 2018				0
IN_126_100.0	IN_126_100	Nitrospira_NXR	No Swissprot. Nxr from Nitrospira	0	1	Yes, nitrite oxidation (Nitrospira nitrificans -> https://www.nature.com/articles/nature16459 ; Nitrospira japonica -> https://www.jstage.jst.go.jp/article/jsme2/28/3/28_ME13042/_article ; Nitrospira marina -> https://link.springer.com/article/10.1007/BF00454947 ; Nitrospira moscoviensis -> https://link.springer.com/article/10.1007/BF02568729)	0
IN_197_100.0	IN_197_100	Nitrospina_NXR	No Swissprot. Nitrospina sequences	0	1	Yes, nitrite oxidation (Nitrospina gracilis -> https://link.springer.com/article/10.1007/BF00408114 ; Nitromaritima -> https://www.nature.com/articles/ismej2015214)	0
IN_218_96.0	IN_218_96	Annamox_NXR	No Swissprot. Mostly Planctomycetales	0	1	Yes, they perform anammox using a Nar/Nxr (Scalundua brodae -> https://www.sciencedirect.com/science/article/pii/S0723202004702192?via%3Dihub ; Brocadia sinica -> https://pubmed.ncbi.nlm.nih.gov/21474538/ ; Jettenia -> https://sfamjournals.onlinelibrary.wiley.com/doi/10.1111/1462-2920.12674)	0.6
IN_228_100.0	IN_228_100	Nitrotoga_NXR	No Swissprot. Nitrotoga sequences	0	1	Yes, nitrite oxidation (Nitrotoga fabula -> https://journals.asm.org/doi/10.1128/mBio.01186-18?url_ver=Z39.88-2003&rfr_id=ori:rid:crossref.org&rfr_dat=cr_pub%20%200pubmed)	0
IN_238_100.0	IN_238_100	NarG_Halobacteria	No Swissprot. Taxonomic coherent: Halobacteria	0	1	Yes, growth on nitrate (Halobiforma haloterrestris -> https://www.microbiologyresearch.org/content/journal/ijsem/10.1099/00207713-52-6-2271#tab2 ; Natronococcus amylolyticus -> https://www.microbiologyresearch.org/content/journal/ijsem/10.1099/00207713-45-4-762 ; Haloterrigena thermotolerans -> https://www.microbiologyresearch.org/docserver/fulltext/ijsem/50/3/0501065a.pdf?expires=1654008420&id=i…	0.8
IN_253_100.0	IN_253_100	NarG_Methanoperedens	No Swissprot. Taxonomic diverse: Elusimicrobia (uncultured), Omnitrophica (uncultured), Methanoperedens (cultured)	0	0	Yes, growth on nitrate (Methanoperedens -> https://www.nature.com/articles/nature12375)	0.8
IN_257_100.0	IN_257_100	Nxr_putative_Archaea	No Swissprot. Novel Nxr from Archaea	0	1	Yes, growth on a nitrite-oxidizing culture (Desulfurococcaceae -> https://journals.asm.org/doi/10.1128/mBio.01186-18)	0
IN_260_99.0	IN_260_99	NarG_putative_5	No swissprot. Novel NarG (at least some organisms do nitrate reduction). Taxonomic diverse: Gamma (Thioploca, Beggiotoa) , Lentisphaera (uncultured), Bacteroidetes (uncultured), Acidobacteria, Dadabacteria	0	0	Partial yes (Thioploca ingrica seems to grow on nitrate -> https://www.nature.com/articles/ismej2014209)	0.6
IN_265_56.0	IN_265_56	NarG_Rokubacteria_Chromatiales	No swissprot. Novel NarG (at least some organisms do nitrate reduction). Taxonomic diverse: Rokubacteria (uncultured), Chromatiales (cultured)	0	1	Yes, growth on nitrate (Thioalkalivirbrio nitratireducens -> https://www.microbiologyresearch.org/content/journal/ijsem/10.1099/ijs.0.02615-0 ; Thialkalivribio thiocyanodenitricans -> https://www.microbiologyresearch.org/content/journal/micro/10.1099/mic.0.27015-0)	0.8
IN_269_100.0	IN_269_100	Halobacteria_NarG	No Swissprot. Only Halobacteria	0	1	Yes, growth on nitrate (Natrialba aegyptiaca -> https://www.microbiologyresearch.org/content/journal/ijsem/10.1099/00207713-51-3-1133 ; Natrinema versiforme -> https://www.microbiologyresearch.org/content/journal/ijsem/10.1099/00207713-50-3-1297#tab2 ; Natrinema altunense -> https://www.microbiologyresearch.org/content/journal/ijsem/10.1099/ijs.0.63622-0#tab2)	0.8
IN_276_100.0	IN_276_100	Outgroup_pcrA	Outgroup sequences according to Kitzinger 2018				0
IN_280_100.0	IN_280_100	NarG_Halobacteria_Swiss	Swissprot, taxonomic coherent (but next to outgroup sequences)	1	1	Yes, swissprot organism has the ability (Haloferax mediterranei -> https://www.frontiersin.org/articles/10.3389/fmicb.2020.00768/full ; Halorussus rarus, a bit contradictory: it says yes to nitrate reduction, but no growth under aerobic conditions -> https://link.springer.com/article/10.1007/s00792-010-0329-0 )	1
IN_291_100.0	IN_291_100	Outgroup_ClrADdhAEbdASerA	Outgroup sequences according to Kitzinger 2018				0
IN_297_99.0	IN_297_99	NarG_Deferribacterota	No Swissprot. Taxonomic coherent: Deferribacter	0	1	Yes, growth on nitrate (Denitrovibrio acetiphilus -> https://www.microbiologyresearch.org/content/journal/ijsem/10.1099/00207713-50-4-1611#tab2 ; Deferribacter desulfuricans -> https://www.microbiologyresearch.org/content/journal/ijsem/10.1099/ijs.0.02479-0)	0.8
IN_300_100.0	IN_300_100	NarG_Archaea	No Swissprot. Taxonomic coherent: Archaea. There is a subclaster from Geobacter metallireducens	0	1	Yes, growth on nitrate (Geobacter metallireducens -> Geobacter metallireducens -> https://link.springer.com/article/10.1007/BF00290916 ; Ferroglobus placidus -> https://link.springer.com/article/10.1007/s002030050388 ; )	0.8
IN_308_99.0	IN_308_99	NarG_putative	No swissprot, taxonomic diverse but in different subclades (Marinisomata, Planctomycetota, Bacteroidota and Gammaproteobacteria). Most organims are uncultured (except one)	0	1	Yes, use of nitrate as electron acceptor (Arenibacter algicola -> https://journals.asm.org/doi/10.1128/AEM.03104-13)	0.8
IN_393_100.0	IN_393_100	NarG_Gammaproteo_Chloroflexota	No swissprot. Only one cultivated organism. Two groups: Gamma and Chloroflexota	0	1	Yes, growth on nitrate (Thiomargarita nelsonii -> https://www.frontiersin.org/articles/10.3389/fmicb.2016.00964/full)	0.8
IN_406_100.0	IN_406_100	Nitrococcus_NXR	No Swissprot. Nxr from Nitrococcus	0	1	Yes, nitrite oxidation (Nitrococcus mobilis -> https://link.springer.com/article/10.1007/BF00408114)	0
IN_411_100.0	IN_411_100	Nitrobacter_NXR_NAR	No Swissprot. Taxonomic coherent: Nitrobacter			Growth as nitrate reducer and nitrite oxidizer (Nitrobacter vulgaris -> https://link.springer.com/content/pdf/10.1007/BF00247805.pdf ; Nitrobacter winogradskyi -> https://journals.asm.org/doi/full/10.1128/AEM.72.3.2050-2063.2006) or only nitrite oxidizer evidence (Nitrobacter hamburgensis -> https://link.springer.com/article/10.1007/BF00425217)	0.6
IN_431_86.0	IN_431_86	NarG_putative_3	No swissprot or cultured sequence. Most are Chloroflexota	0	1	No cultured representative	0.2
IN_435_100.0	IN_435_100	Nitrolancea_NXR	No Swissprot. Nxr from Nitrolancea	0	1	Yes, nitrite oxidation (Nitrolancea hollandica -> https://www.microbiologyresearch.org/content/journal/ijsem/10.1099/ijs.0.062232-0#tab2 ; https://www.nature.com/articles/ismej201270)	0
IN_441_74.0	IN_441_74	NarG_Deltas	No Swissprot. Most affiliated to old Delta: Desulforomonadota and Myxococcota. There are some Chloroflexi	0	1	Yes, growth on nitrate (Desulfuromusa kysingii -> https://www.microbiologyresearch.org/content/journal/ijsem/10.1099/00207713-44-4-753 ; Geobacter metallireducens -> https://link.springer.com/article/10.1007/BF00290916 ; Anaeromyxobacter dehalogenans -> https://journals.asm.org/doi/10.1128/AEM.68.2.893-900.2002 ; Desulfurispirillum indicum -> https://www.microbiologyresearch.org/content/journal/i…	0.8
IN_456_79.0	IN_456_79	NarG_putative_4	No Swissprot. Different taxonomic groups. All uncultured	0	0	Uncultured	0.2
IN_463_84.0	IN_463_84	NarG_diverse_bacteria	No Swissprot. Taxonomic affiliation varied: Chloroflexota (uncultured), Actinobacterota (uncultured)	0	0	No cultured representative	0.2
IN_467_92.0	IN_467_92	NarG_Deinococcus	No Swissprot. Taxonomic coherent: Deinococcota (cultured).	0	1	Yes, growth on nitrate (Meithermus silvanus -> https://www.microbiologyresearch.org/content/journal/ijsem/10.1099/00207713-46-2-604 ; Calidithermus timidus -> https://www.microbiologyresearch.org/content/journal/ijsem/10.1099/ijsem.0.003270 ; Oceanithermus profundus -> https://www.microbiologyresearch.org/content/journal/ijsem/10.1099/ijs.0.02367-0#tab2 ; negative evidence for Marinithermus hydro…	0.8
IN_474_100.0	IN_474_100	NarG_putative_2	No swissprot. Diverse clades: archaea, proteos and plantomycetota. Mostly uncultured except one with negative evidence of nitrate as electron acceptor. Inside the clade is the NXR of Thiocapsa KS1	0	1	Negative evidence of use of nitrate (Rhodovulum imhoffi -> https://www.microbiologyresearch.org/content/journal/ijsem/10.1099/ijs.0.64470-0#tab2)	0.2
IN_50_85.0	IN_50_85	Outgroup_2	Outgroup sequences				0
IN_502_100.0	IN_502_100	NarG_Archaea_2	No swissprot. Archaeal sequences with positive and negative growth evidence	0	1	Mostly positive evidence (Pyrobaculum aerophilim -> https://journals.asm.org/doi/epub/10.1128/aem.59.9.2918-2926.1993 ; Pyrobaculum calidifontis -> https://www.hindawi.com/journals/archaea/2002/616075/). Also negative evidence of use of nitrate (Aeropyrum camini -> https://www.microbiologyresearch.org/content/journal/ijsem/10.1099/ijs.0.02826-0 ; Aeropyrum pernix -> https://www.microbiologyresear…	0.8
IN_510_99.0	IN_510_99	NarG_Proteo_Swiss	Swissprot present, taxonomic coherent	1	1	1	1
IN_8_71.0	IN_8_71	Outgroup	Outgroup sequences				0
IN_828_98.0	IN_828_98	NarG_Gammaproteo	No swissprot, taxonomic coherent and many nitrate-reducing organisms	0	1	Yes, use of nitrate as electron acceptor (Thiohalorhabdus denitrificans -> https://www.microbiologyresearch.org/content/journal/ijsem/10.1099/ijs.0.2008/000166-0?crawler=true&casa_token=-8AxNYppgJ4AAAAA:2MbAn_UWbO9-WrurdIHl2vOvFBXViFUdyNK5lFoIR9xUXF4CHt1Ng6VAwe0IuKmkna_J5MlDnRcHmvnPrA ; Methylophaga nitratireducenticrescens -> https://www.microbiologyresearch.org/content/journal/ijsem/10.1099/ijs…	0.8
IN_849_89.0	IN_849_89	NarG_like_Desulfobacterota	No swissprot, taxonomic coherent	0	1	Negative evidence of use of nitrate (Deulfatitalea tediphila -> https://www.microbiologyresearch.org/content/journal/ijsem/10.1099/ijs.0.043356-0#tab2 ; Desultotignum balticum -> https://www.microbiologyresearch.org/content/journal/ijsem/10.1099/00207713-51-1-171#tab2)	0.2
IN_858_99.0	IN_858_99	NarG_Actino_Swiss	Swissprot present, taxonomic coherent	1	1	1	1
IN_968_94.0	IN_968_94	NarG_Bacilli	No swissprot, taxonomic coherent and many nitrate-reducing organisms. There are a few sequences from archaea	0	1	Positive evidence (Virgibacillus halodenitrificans -> https://www.microbiologyresearch.org/content/journal/ijsem/10.1099/ijs.0.63196-0 ; Salinicoccus sediminia -> https://www.microbiologyresearch.org/content/journal/ijsem/10.1099/ijsem.0.000495#tab2 ; Geobacillus thermodenitrificans -> https://biotechnologyforbiofuels.biomedcentral.com/articles/10.1186/s13068-016-0618-7 ; Salimicrobium album -> h…	0.8
Kitzinger_2018_AalBact3_1211_bp_ami_OIO88163_OX_1805005_d_Bacteria_p_Chloroflexota_c_Anaerolineae_o_CG2_30_64_16_f_CG2_30_64_16_g_CG2_30_64_16_s_CG2_30_64_16_sp001871755	ref_K8_182	NarG_putative_alone	Alone. Not cultured			Uncultured	0.2
Kitzinger_2018_CanMag11_1165_bp_ami_KJU86102_OX_29290_No_taxonomy_found	ref_K8_127	NarG_putative_Magnetobacterium	No Swissprot. Uncultured. Belongs to Nitrospira but far away from the rest Nxr present. A study suggest nitrate reduction			Maybe nitrate reduction (Magnetobacterium -> https://sfamjournals.onlinelibrary.wiley.com/doi/epdf/10.1111/j.1462-2920.2010.02220.x)	0.6
Kitzinger_2018_CanMet13_1209_bp_ami_KPQ44267_OX_1719120_d_Archaea_p_Halobacteriota_c_Methanosarcinia_o_Methanosarcinales_f_Methanoperedenaceae_g_Methanoperedens_s_Methanoperedens_sp002487355	ref_K8_115	Nar_putative_Methanoperedens	No Swissprot. Putative NarG, but it could be a Nxr since it is next to other Nxr			Nitrate reduction (Methanoperedens -> https://www.frontiersin.org/articles/10.3389/fmicb.2015.01423/full)	0.6
Kitzinger_2018_CfxBac27_1211_bp_ami_OJX38223_OX_1895927_d_Bacteria_p_Chloroflexota_c_Anaerolineae_o_Anaerolineales_f_Anaerolineaceae_g_UBA6170_s_UBA6170_sp001899005	ref_K8_181	NarG_putative_alone	Alone. Not cultured			Uncultured	0.2
Kitzinger_2018_DAMO0778_1216_bp_ami_CBE67843_OX_671143_d_Bacteria_p_Methylomirabilota_c_Methylomirabilia_o_Methylomirabilales_f_Methylomirabilaceae_g_Methylomirabilis_s_Methylomirabilis_oxyfera_A	ref_K8_44	Nxr_putative_Methylomirabilis	Alone sequence. Present in Methalomyrabilis oxyfera with the ability to oxidize nitrite (several enzymatic complexes)			Yes, but use of different complexes (check literature: https://www.frontiersin.org/articles/10.3389/fmicb.2018.01672/full)	0
Kitzinger_2018_Tc910013_1258_bp_ami_CRI68048_OX_610332_d_Bacteria_p_Proteobacteria_c_Gammaproteobacteria_o_Chromatiales_f_Chromatiaceae_g_Thiocapsa_s_Thiocapsa_sp001499735	ref_K8_45	Nxr_ThiocapsaKS1			Yes, use of nitrate as electron acceptor (https://www.microbiologyresearch.org/content/journal/micro/10.1099/mic.0.036004-0)		0
Kitzinger_2018_Unc06lfr_1151_bp_ami_BAL57377_OX_236499_No_taxonomy_found	ref_K8_122	NarG_putative_alone	Uncultured and alone			Uncultured	0.2
Kitzinger_2018_VulDistr_1_1190_bp_ami_WP_013336552_OX_164451_d_Archaea_p_Thermoproteota_c_Thermoproteia_o_Thermoproteales_f_Thermocladiaceae_g_Vulcanisaeta_s_Vulcanisaeta_distributa_D	ref_K8_120	NarG_like_Vulcanisaeta	Alone sequence, negative evidence			Negative evidence of use of nitrate (Vulcanisaeta distributa -> https://www.microbiologyresearch.org/content/journal/ijsem/10.1099/00207713-52-4-1097#tab2)	0.2
outgroup_Acetothermia_bacterium_UBA3574_MMP06455819_DFNF01000056_1_02_01286_03532_neg_d_Bacteria_p_Bipolaricaulota_c_Bipolaricaulia_o_Bipolaricaulales_f_Bipolaricaulaceae_g_UBA3574_s_UBA3574_sp002375935	ref_out_22	Outgroup_alone	Outgroup sequences				0
outgroup_Acidaminobacter_hydrogenoformans_Glu_65_MMP03080599_FMWL01000019_1_041_038053_041628_pos_d_Bacteria_p_Firmicutes_A_c_Clostridia_o_Peptostreptococcales_f_Acidaminobacteraceae_g_Acidaminobacter_s_Acidaminobacter_hydrogenoformans	ref_out_29	Outgroup_alone	Outgroup sequences				0
outgroup_Acidobacteria_bacterium_strain_SZUA_115_MMP09240099_QIHU01000322_1_02_00541_01098_pos_d_Bacteria_p_Acidobacteriota_c_Thermoanaerobaculia_o_UBA5704_f_UBA5704_g_SZUA_115_s_SZUA_115_sp003231035	ref_out_23	Outgroup_alone	Outgroup sequences				0
ref_nxr_TARA_SAMEA2623314_METAG_FCKBMNCE_099_04_004567_008211_pos_d_Bacteria_p_Acidobacteriota_c_Vicinamibacteria_o_Vicinamibacterales_f_UBA8438_g_UBA8438_s_UBA8438_sp002726085	ref_nxrA_561	NarG_putative_Acidobacteriota	Alone sequence, no evidence			No evidence. Uncultured sequence	0.2

## Sheet: Score explanation
Score value	Explanation
1	Swissprot evidence or protein purification
0.8	Growth evidence (the organism with the enzyme grows doing the corresponding process)
0.6	Intermediate evidence: enzyme possible involved in a process not fully characterized (Nxr of annamox), with evidence against the catalytic function (ref_K8_115 as NarG when it is next to Nxr in the scores nar) or when it is characterized with both functions (IN_411_100.0)
0.4
0.2	Low evidence of the process: 1) ref_K8_115 from Methanoperedens seems to be a NarG but phylogenetically is related to Nxr (scores nxr) or 2) no cultured representative
0	Evidence that the enzyme is doing a process different than the one we are interested or Outgroup group

## Sheet: color_ranges_tree
NODE ID_relabelled	Itol option	Color	Label	NODE_ID_non_relabelled	Old clusters	Evidence	Swissprot	Taxonomy_coherent (mostly)	Physiological evidence (apart from swissprot)	Score_nxr	Score_nar	Itol option	Color	Label
IN_280_100.0	range	#a6cee3	Nar	IN_280_100	IN_288_100.0	Swissprot, taxonomic coherent (but next to outgroup sequences)	1	1	Yes, swissprot organism has the ability (Haloferax mediterranei -> https://www.frontiersin.org/articles/10.3389/fmicb.2020.00768/full ; Halorussus rarus, a bit contradictory: it says yes to nitrate reduction, but no growth under aerobic conditions -> https://link.springer.com/article/10.1007/s00792-010-0329-0 )	0	1	range	#a6cee3	Nar
IN_119_100.0	range	#fb9a99	Outgroup	IN_119_100	IN_272_100.0	Outgroup sequences according to Kitzinger 2018				0	0	range	#fb9a99	Outgroup
IN_126_100.0	range	#cab2d6	Nxr	IN_126_100	IN_129_100.0	No Swissprot. Nxr from Nitrospira	0	1	Yes, nitrite oxidation (Nitrospira nitrificans -> https://www.nature.com/articles/nature16459 ; Nitrospira japonica -> https://www.jstage.jst.go.jp/article/jsme2/28/3/28_ME13042/_article ; Nitrospira marina -> https://link.springer.com/article/10.1007/BF00454947 ; Nitrospira moscoviensis -> https://link.springer.com/article/10.1007/BF02568729)	0.8	0	range	#cab2d6	Nxr
IN_197_100.0	range	#cab2d6	Nxr	IN_197_100	IN_200_100.0	No Swissprot. Nitrospina sequences	0	1	Yes, nitrite oxidation (Nitrospina gracilis -> https://link.springer.com/article/10.1007/BF00408114 ; Nitromaritima -> https://www.nature.com/articles/ismej2015214)	0.8	0	range	#cab2d6	Nxr
IN_218_96.0	range	#6a3d9a	Nxr_annamox	IN_218_96	IN_221_100.0	No Swissprot. Mostly Planctomycetales	0	1	Yes, they perform anammox using a Nar/Nxr (Scalundua brodae -> https://www.sciencedirect.com/science/article/pii/S0723202004702192?via%3Dihub ; Brocadia sinica -> https://pubmed.ncbi.nlm.nih.gov/21474538/ ; Jettenia -> https://sfamjournals.onlinelibrary.wiley.com/doi/10.1111/1462-2920.12674)	0.6	0.6	range	#6a3d9a	Nxr_annamox
IN_228_100.0	range	#cab2d6	Nxr	IN_228_100	IN_232_100.0	No Swissprot. Nitrotoga sequences	0	1	Yes, nitrite oxidation (Nitrotoga fabula -> https://journals.asm.org/doi/10.1128/mBio.01186-18?url_ver=Z39.88-2003&rfr_id=ori:rid:crossref.org&rfr_dat=cr_pub%20%200pubmed)	0.8	0	range	#cab2d6	Nxr
IN_238_100.0	range	#a6cee3	Nar	IN_238_100	IN_242_100.0	No Swissprot. Taxonomic coherent: Halobacteria	0	1	Yes, growth on nitrate (Halobiforma haloterrestris -> https://www.microbiologyresearch.org/content/journal/ijsem/10.1099/00207713-52-6-2271#tab2 ; Natronococcus amylolyticus -> https://www.microbiologyresearch.org/content/journal/ijsem/10.1099/00207713-45-4-762 ; Haloterrigena thermotolerans -> https://www.microbiologyresearch.org/docserver/fulltext/ijsem/50/3/0501065a.pdf?expires=1654008420&id=i…	0	0.8	range	#a6cee3	Nar
IN_253_100.0	range	#a6cee3	Nar	IN_253_100	IN_257_100.0	No Swissprot. Taxonomic diverse: Elusimicrobia (uncultured), Omnitrophica (uncultured), Methanoperedens (cultured)	0	0	Yes, growth on nitrate (Methanoperedens -> https://www.nature.com/articles/nature12375)	0	0.8	range	#a6cee3	Nar
IN_256_100.0	range	#a6cee3	Nar	IN_256_100	IN_271_100.0	No Swissprot, but enzyme PURIFIED. Taxonomic coherent: Aquificales	0	0	Yes, growth on nitrate (Hydrogenobacter thermophilus -> https://www.microbiologyresearch.org/content/journal/ijsem/10.1099/00207713-34-1-5 AND https://onlinelibrary.wiley.com/doi/10.1111/mmi.13756)	0	1	range	#a6cee3	Nar
IN_257_100.0	range	#cab2d6	Nxr	IN_257_100	IN_259_100.0	No Swissprot. Novel Nxr from Archaea	0	1	Yes, growth on a nitrite-oxidizing culture (Desulfurococcaceae -> https://journals.asm.org/doi/10.1128/mBio.01186-18)	0.8	0	range	#cab2d6	Nxr
IN_260_99.0	range	#a6cee3	Nar	IN_260_99	IN_262_98.0	No swissprot. Novel NarG (at least some organisms do nitrate reduction). Taxonomic diverse: Gamma (Thioploca, Beggiotoa) , Lentisphaera (uncultured), Bacteroidetes (uncultured), Acidobacteria, Dadabacteria	0	0	Partial yes (Thioploca ingrica seems to grow on nitrate -> https://www.nature.com/articles/ismej2014209)	0	0.6	range	#a6cee3	Nar
IN_265_56.0	range	#a6cee3	Nar	IN_265_56	IN_267_82.0	No swissprot. Novel NarG (at least some organisms do nitrate reduction). Taxonomic diverse: Rokubacteria (uncultured), Chromatiales (cultured)	0	1	Yes, growth on nitrate (Thioalkalivirbrio nitratireducens -> https://www.microbiologyresearch.org/content/journal/ijsem/10.1099/ijs.0.02615-0 ; Thialkalivribio thiocyanodenitricans -> https://www.microbiologyresearch.org/content/journal/micro/10.1099/mic.0.27015-0)	0	0.8	range	#a6cee3	Nar
IN_269_100.0	range	#a6cee3	Nar	IN_269_100	IN_122_100.0	No Swissprot. Only Halobacteria	0	1	Yes, growth on nitrate (Natrialba aegyptiaca -> https://www.microbiologyresearch.org/content/journal/ijsem/10.1099/00207713-51-3-1133 ; Natrinema versiforme -> https://www.microbiologyresearch.org/content/journal/ijsem/10.1099/00207713-50-3-1297#tab2 ; Natrinema altunense -> https://www.microbiologyresearch.org/content/journal/ijsem/10.1099/ijs.0.63622-0#tab2)	0	0.8	range	#a6cee3	Nar
IN_276_100.0	range	#fb9a99	Outgroup	IN_276_100	IN_284_100.0	Outgroup sequences according to Kitzinger 2018				0	0	range	#fb9a99	Outgroup
IN_291_100.0	range	#fb9a99	Outgroup	IN_291_100	IN_278_100.0	Outgroup sequences according to Kitzinger 2018				0	0	range	#fb9a99	Outgroup
IN_297_99.0	range	#a6cee3	Nar	IN_297_99	IN_300_100.0	No Swissprot. Taxonomic coherent: Deferribacter	0	1	Yes, growth on nitrate (Denitrovibrio acetiphilus -> https://www.microbiologyresearch.org/content/journal/ijsem/10.1099/00207713-50-4-1611#tab2 ; Deferribacter desulfuricans -> https://www.microbiologyresearch.org/content/journal/ijsem/10.1099/ijs.0.02479-0)	0	0.8	range	#a6cee3	Nar
IN_300_100.0	range	#a6cee3	Nar	IN_300_100	IN_303_100.0	No Swissprot. Taxonomic coherent: Archaea. There is a subclaster from Geobacter metallireducens	0	1	Yes, growth on nitrate (Geobacter metallireducens -> Geobacter metallireducens -> https://link.springer.com/article/10.1007/BF00290916 ; Ferroglobus placidus -> https://link.springer.com/article/10.1007/s002030050388 ; )	0	0.8	range	#a6cee3	Nar
IN_308_99.0	range	#a6cee3	Nar	IN_308_99	IN_311_100.0	No swissprot, taxonomic diverse but in different subclades (Marinisomata, Planctomycetota, Bacteroidota and Gammaproteobacteria). Most organims are uncultured (except one)	0	1	Yes, use of nitrate as electron acceptor (Arenibacter algicola -> https://journals.asm.org/doi/10.1128/AEM.03104-13)	0	0.8	range	#a6cee3	Nar
IN_393_100.0	range	#a6cee3	Nar	IN_393_100	IN_396_100.0	No swissprot. Only one cultivated organism. Two groups: Gamma and Chloroflexota	0	1	Yes, growth on nitrate (Thiomargarita nelsonii -> https://www.frontiersin.org/articles/10.3389/fmicb.2016.00964/full)	0	0.8	range	#a6cee3	Nar
IN_406_100.0	range	#cab2d6	Nxr	IN_406_100	IN_409_100.0	No Swissprot. Nxr from Nitrococcus	0	1	Yes, nitrite oxidation (Nitrococcus mobilis -> https://link.springer.com/article/10.1007/BF00408114)	0.8	0	range	#cab2d6	Nxr
IN_411_100.0	range	#cab2d6	Nxr	IN_411_100	IN_414_100.0	No Swissprot. Taxonomic coherent: Nitrobacter			Growth as nitrate reducer and nitrite oxidizer (Nitrobacter vulgaris -> https://link.springer.com/content/pdf/10.1007/BF00247805.pdf ; Nitrobacter winogradskyi -> https://journals.asm.org/doi/full/10.1128/AEM.72.3.2050-2063.2006) or only nitrite oxidizer evidence (Nitrobacter hamburgensis -> https://link.springer.com/article/10.1007/BF00425217)	0.8	0.6	range	#cab2d6	Nxr
IN_431_86.0	range	#969696	Uncultured	IN_431_86	IN_434_93.0	No swissprot or cultured sequence. Most are Chloroflexota	0	1	No cultured representative	0	0.2	range	#969696	Uncultured
IN_435_100.0	range	#cab2d6	Nxr	IN_435_100	IN_438_100.0	No Swissprot. Nxr from Nitrolancea	0	1	Yes, nitrite oxidation (Nitrolancea hollandica -> https://www.microbiologyresearch.org/content/journal/ijsem/10.1099/ijs.0.062232-0#tab2 ; https://www.nature.com/articles/ismej201270)	0.8	0	range	#cab2d6	Nxr
IN_441_74.0	range	#a6cee3	Nar	IN_441_74	IN_444_91.0	No Swissprot. Most affiliated to old Delta: Desulforomonadota and Myxococcota. There are some Chloroflexi	0	1	Yes, growth on nitrate (Desulfuromusa kysingii -> https://www.microbiologyresearch.org/content/journal/ijsem/10.1099/00207713-44-4-753 ; Geobacter metallireducens -> https://link.springer.com/article/10.1007/BF00290916 ; Anaeromyxobacter dehalogenans -> https://journals.asm.org/doi/10.1128/AEM.68.2.893-900.2002 ; Desulfurispirillum indicum -> https://www.microbiologyresearch.org/content/journal/i…	0	0.8	range	#a6cee3	Nar
IN_456_79.0	range	#969696	Uncultured	IN_456_79	IN_459_91.0	No Swissprot. Different taxonomic groups. All uncultured	0	0	Uncultured	0	0.2	range	#969696	Uncultured
IN_463_84.0	range	#969696	Uncultured	IN_463_84	IN_466_68.0	No Swissprot. Taxonomic affiliation varied: Chloroflexota (uncultured), Actinobacterota (uncultured)	0	0	No cultured representative	0	0.2	range	#969696	Uncultured
IN_467_92.0	range	#a6cee3	Nar	IN_467_92	IN_470_96.0	No Swissprot. Taxonomic coherent: Deinococcota (cultured).	0	1	Yes, growth on nitrate (Meithermus silvanus -> https://www.microbiologyresearch.org/content/journal/ijsem/10.1099/00207713-46-2-604 ; Calidithermus timidus -> https://www.microbiologyresearch.org/content/journal/ijsem/10.1099/ijsem.0.003270 ; Oceanithermus profundus -> https://www.microbiologyresearch.org/content/journal/ijsem/10.1099/ijs.0.02367-0#tab2 ; negative evidence for Marinithermus hydro…	0	0.8	range	#a6cee3	Nar
IN_474_100.0	range	#969696	Uncultured	IN_474_100	IN_477_89.0	No swissprot. Diverse clades: archaea, proteos and plantomycetota. Mostly uncultured except one with negative evidence of nitrate as electron acceptor. Inside the clade is the NXR of Thiocapsa KS1	0	1	Negative evidence of use of nitrate (Rhodovulum imhoffi -> https://www.microbiologyresearch.org/content/journal/ijsem/10.1099/ijs.0.64470-0#tab2)	0	0.2	range	#969696	Uncultured
IN_50_85.0	range	#fb9a99	Outgroup	IN_50_85	IN_33 and IN_1	Outgroup sequences				0	0	range	#fb9a99	Outgroup
IN_502_100.0	range	#a6cee3	Nar	IN_502_100	IN_505_100.0	No swissprot. Archaeal sequences with positive and negative growth evidence	0	1	Mostly positive evidence (Pyrobaculum aerophilim -> https://journals.asm.org/doi/epub/10.1128/aem.59.9.2918-2926.1993 ; Pyrobaculum calidifontis -> https://www.hindawi.com/journals/archaea/2002/616075/). Also negative evidence of use of nitrate (Aeropyrum camini -> https://www.microbiologyresearch.org/content/journal/ijsem/10.1099/ijs.0.02826-0 ; Aeropyrum pernix -> https://www.microbiologyresear…	0	0.8	range	#a6cee3	Nar
IN_510_99.0	range	#a6cee3	Nar	IN_510_99	IN_692_92.0	Swissprot present, taxonomic coherent	1	1	1	0	1	range	#a6cee3	Nar
IN_8_71.0	range	#fb9a99	Outgroup	IN_8_71	IN_33 and IN_1	Outgroup sequences				0	0	range	#fb9a99	Outgroup
IN_828_98.0	range	#a6cee3	Nar	IN_828_98	IN_671_53.0	No swissprot, taxonomic coherent and many nitrate-reducing organisms	0	1	Yes, use of nitrate as electron acceptor (Thiohalorhabdus denitrificans -> https://www.microbiologyresearch.org/content/journal/ijsem/10.1099/ijs.0.2008/000166-0?crawler=true&casa_token=-8AxNYppgJ4AAAAA:2MbAn_UWbO9-WrurdIHl2vOvFBXViFUdyNK5lFoIR9xUXF4CHt1Ng6VAwe0IuKmkna_J5MlDnRcHmvnPrA ; Methylophaga nitratireducenticrescens -> https://www.microbiologyresearch.org/content/journal/ijsem/10.1099/ijs…	0	0.8	range	#a6cee3	Nar
IN_849_89.0	range	#969696	Uncultured	IN_849_89	IN_662_100.0	No swissprot, taxonomic coherent	0	1	Negative evidence of use of nitrate (Deulfatitalea tediphila -> https://www.microbiologyresearch.org/content/journal/ijsem/10.1099/ijs.0.043356-0#tab2 ; Desultotignum balticum -> https://www.microbiologyresearch.org/content/journal/ijsem/10.1099/00207713-51-1-171#tab2)	0	0.2	range	#969696	Uncultured
IN_858_99.0	range	#a6cee3	Nar	IN_858_99	IN_510_100.0	Swissprot present, taxonomic coherent	1	1	1	0	1	range	#a6cee3	Nar
IN_968_94.0	range	#a6cee3	Nar	IN_968_94	IN_620_64.0	No swissprot, taxonomic coherent and many nitrate-reducing organisms. There are a few sequences from archaea	0	1	Positive evidence (Virgibacillus halodenitrificans -> https://www.microbiologyresearch.org/content/journal/ijsem/10.1099/ijs.0.63196-0 ; Salinicoccus sediminia -> https://www.microbiologyresearch.org/content/journal/ijsem/10.1099/ijsem.0.000495#tab2 ; Geobacillus thermodenitrificans -> https://biotechnologyforbiofuels.biomedcentral.com/articles/10.1186/s13068-016-0618-7 ; Salimicrobium album -> h…	0	0.8	range	#a6cee3	Nar
Kitzinger_2018_AalBact3_1211_bp_ami_OIO88163_OX_1805005_d_Bacteria_p_Chloroflexota_c_Anaerolineae_o_CG2_30_64_16_f_CG2_30_64_16_g_CG2_30_64_16_s_CG2_30_64_16_sp001871755	range	#969696	Uncultured	ref_K8_182	Kitzinger_2018_AalBact3_1211_bp_ami_OIO88163_No_taxonomy_found	Alone. Not cultured			Uncultured	0	0.2	range	#969696	Uncultured
Kitzinger_2018_CanMag11_1165_bp_ami_KJU86102_OX_29290_No_taxonomy_found	range	#a6cee3	Nar	ref_K8_127	Kitzinger_2018_CanMag11_1165_bp_ami_KJU86102_No_taxonomy_found	No Swissprot. Uncultured. Belongs to Nitrospira but far away from the rest Nxr present. A study suggest nitrate reduction			Maybe nitrate reduction (Magnetobacterium -> https://sfamjournals.onlinelibrary.wiley.com/doi/epdf/10.1111/j.1462-2920.2010.02220.x)	0	0.6	range	#a6cee3	Nar
Kitzinger_2018_CanMet13_1209_bp_ami_KPQ44267_OX_1719120_d_Archaea_p_Halobacteriota_c_Methanosarcinia_o_Methanosarcinales_f_Methanoperedenaceae_g_Methanoperedens_s_Methanoperedens_sp002487355	range	#a6cee3	Nar	ref_K8_115	Kitzinger_2018_CanMet13_1209_bp_ami_KPQ44267_No_taxonomy_found	No Swissprot. Putative NarG, but it could be a Nxr since it is next to other Nxr			Nitrate reduction (Methanoperedens -> https://www.frontiersin.org/articles/10.3389/fmicb.2015.01423/full)	0.2	0.6	range	#a6cee3	Nar
Kitzinger_2018_CfxBac27_1211_bp_ami_OJX38223_OX_1895927_d_Bacteria_p_Chloroflexota_c_Anaerolineae_o_Anaerolineales_f_Anaerolineaceae_g_UBA6170_s_UBA6170_sp001899005	range	#969696	Uncultured	ref_K8_181	Kitzinger_2018_CfxBac27_1211_bp_ami_OJX38223_No_taxonomy_found	Alone. Not cultured			Uncultured	0	0.2	range	#969696	Uncultured
Kitzinger_2018_DAMO0778_1216_bp_ami_CBE67843_OX_671143_d_Bacteria_p_Methylomirabilota_c_Methylomirabilia_o_Methylomirabilales_f_Methylomirabilaceae_g_Methylomirabilis_s_Methylomirabilis_oxyfera_A	range	#cab2d6	Nxr	ref_K8_44	Kitzinger_2018_DAMO0778_1216_bp_ami_CBE67843_No_taxonomy_found	Alone sequence. Present in Methalomyrabilis oxyfera with the ability to oxidize nitrite (several enzymatic complexes)			Yes, but use of different complexes (check literature: https://www.frontiersin.org/articles/10.3389/fmicb.2018.01672/full)	0.8	0	range	#cab2d6	Nxr
Kitzinger_2018_Tc910013_1258_bp_ami_CRI68048_OX_610332_d_Bacteria_p_Proteobacteria_c_Gammaproteobacteria_o_Chromatiales_f_Chromatiaceae_g_Thiocapsa_s_Thiocapsa_sp001499735	range	#cab2d6	Nxr	ref_K8_45	Kitzinger_2018_Tc910013_1258_bp_ami_CRI68048_No_taxonomy_found			Yes, use of nitrate as electron acceptor (https://www.microbiologyresearch.org/content/journal/micro/10.1099/mic.0.036004-0)		0.8	0	range	#cab2d6	Nxr
Kitzinger_2018_Unc06lfr_1151_bp_ami_BAL57377_OX_236499_No_taxonomy_found	range	#969696	Uncultured	ref_K8_122	Kitzinger_2018_Unc06lfr_1151_bp_ami_BAL57377_No_taxonomy_found	Uncultured and alone			Uncultured	0	0.2	range	#969696	Uncultured
Kitzinger_2018_VulDistr_1_1190_bp_ami_WP_013336552_OX_164451_d_Archaea_p_Thermoproteota_c_Thermoproteia_o_Thermoproteales_f_Thermocladiaceae_g_Vulcanisaeta_s_Vulcanisaeta_distributa_D	range	#969696	Uncultured	ref_K8_120	Kitzinger_2018_VulDistr_1_1190_bp_ami_WP_013336552_No_taxonomy_found	Alone sequence, negative evidence			Negative evidence of use of nitrate (Vulcanisaeta distributa -> https://www.microbiologyresearch.org/content/journal/ijsem/10.1099/00207713-52-4-1097#tab2)	0	0.2	range	#969696	Uncultured
outgroup_Acetothermia_bacterium_UBA3574_MMP06455819_DFNF01000056_1_02_01286_03532_neg_d_Bacteria_p_Bipolaricaulota_c_Bipolaricaulia_o_Bipolaricaulales_f_Bipolaricaulaceae_g_UBA3574_s_UBA3574_sp002375935	range	#fb9a99	Outgroup	ref_out_22	outgroup_Acetothermia_bacterium_UBA3574_MMP06455819_DFNF01000056_1_02_01286_03532_neg_d_Bacteria_p_Bipolaricaulota_c_Bipolaricaulia_o_Bipolaricaulales_f_Bipolaricaulaceae_g_UBA3574_s_UBA3574_sp002375935	Outgroup sequences				0	0	range	#fb9a99	Outgroup
outgroup_Acidaminobacter_hydrogenoformans_Glu_65_MMP03080599_FMWL01000019_1_041_038053_041628_pos_d_Bacteria_p_Firmicutes_A_c_Clostridia_o_Peptostreptococcales_f_Acidaminobacteraceae_g_Acidaminobacter_s_Acidaminobacter_hydrogenoformans	range	#fb9a99	Outgroup	ref_out_29	outgroup_Acidaminobacter_hydrogenoformans_Glu_65_MMP03080599_FMWL01000019_1_041_038053_041628_pos_d_Bacteria_p_Firmicutes_A_c_Clostridia_o_Peptostreptococcales_f_Acidaminobacteraceae_g_Acidaminobacter_s_Acidaminobacter_hydrogenoformans	Outgroup sequences				0	0	range	#fb9a99	Outgroup
outgroup_Acidobacteria_bacterium_strain_SZUA_115_MMP09240099_QIHU01000322_1_02_00541_01098_pos_d_Bacteria_p_Acidobacteriota_c_Thermoanaerobaculia_o_UBA5704_f_UBA5704_g_SZUA_115_s_SZUA_115_sp003231035	range	#fb9a99	Outgroup	ref_out_23	outgroup_Acidobacteria_bacterium_strain_SZUA_115_MMP09240099_QIHU01000322_1_02_00541_01098_pos_d_Bacteria_p_Acidobacteriota_c_Thermoanaerobaculia_o_UBA5704_f_UBA5704_g_SZUA_115_s_SZUA_115_sp003231035	Outgroup sequences				0	0	range	#fb9a99	Outgroup
ref_nxr_TARA_SAMEA2623314_METAG_FCKBMNCE_099_04_004567_008211_pos_d_Bacteria_p_Acidobacteriota_c_Vicinamibacteria_o_Vicinamibacterales_f_UBA8438_g_UBA8438_s_UBA8438_sp002726085	range	#969696	Uncultured	ref_nxrA_561	ref_nxr_TARA_SAMEA2623314_METAG_FCKBMNCE_099_04_004567_008211_pos_d_Bacteria_p_Acidobacteriota_c_Vicinamibacteria_o_Vicinamibacterales_f_UBA8438_g_UBA8438_s_UBA8438_sp002726085	Alone sequence, no evidence			No evidence. Uncultured sequence	0	0.2	range	#969696	Uncultured
