# Supplementary material for: Picoplankton nitrogen guilds in the tropical and subtropical oceans: From the surface to the deep
Source: PLoS One. 2025 Nov 5;20(11):e0335222. doi: 10.1371/journal.pone.0335222 (PMC12588538; doi:10.1371/journal.pone.0335222)
Supplement: S1 File — (ZIP) [file pone.0335222.s001.zip › supplementary info/N_cycle/G_nxrA_nitrate_oxidoreductase_narG_nitrate_reductase/info_nxr_nar.txt]

nxrA/narG tree. nxrA is nitrite oxidoreductase (nitrite -> nitrate) and narG is nitrate reductase (nitrate -> nitrite). Some enzymes can do both
Domain used: TIGR01580
Outgroup domain (DMSO): PF00384.24 (restricted to 100 sequences)

Literature:
- Outgroup families: https://doi.org/10.1038/s41598-020-67892-9
- Most recent phylogenetic tree of nxrA: Kitzinger 2018 https://doi.org/10.1128/mBio.01186-18.

###################################################

TREE INFO:
 --msa_method "muscle"
 --tree_method "iqtree"
 --tree_model "LG+G4"

TREE FILES:
- ref_database.newick  	 -> Main file, unrooted reference tree
- ref_database_relabeled.newick -> same than before with long IDs (passed for relabeltree.py with the flag " --label_prefixes "ref_nxr_" "outgroup_" "Kitzinger_2018_" "Kitzinger_2021_" "swissprot_" ")
- ref_database.faln 			 -> reference sequences aligment

PICKLE FILES:

# Reference sequences found with hmms on the reference database (MAR+Paoli+Japaneses)
# Used to TIGRfam:

file				     prefix in sort leave IDs
TIGR01580_arctic_processed_id_dict.pickle     -> "nxrA_" # TIGR01580 - TIGRfam of NxrA and NarG
out_ref_database_id_dict.pickle        -> "out_" # PF00384.24 - PFAM domain of outgroup DSOM sequences

# Reference sequences from Uniprot and bibliography (notice the "gl" in the prefix, meaning gold reference):

Nxr_kitzinger_2018_preprocessed_id_dict.pickle  -> "ref_K8_"  # sequences from Kitzinger 2018 (mostly NarG/NxrA)
Nxr_kitzinger_2021_preprocessed_id_dict.pickle  -> "ref_K1_"  # sequences from Kitzinger 2021 (mostly NarG/NxrA but it also includes some outgroup sequences)
narG_reviewed_processed_id_dict.pickle  -> "ref_rew"  # narG seqs from uniprot (swissprot sequences).

CLUSTERS INFO:

Check file Cluster_definition_nxr_narg_SACO.xlsx

file.tsv names tell you what they are

ITOL FILES

- iTOL_colors_ref_unlabeled.txt -> file for the unlabeled reference tree (ref_database.newick), indicating the database origin (MARdb, Swissprot, Kitzinger 2018 and 2020 articles) of the sequences
- iTOL_colors_ref.txt -> file for the labeled reference tree (ref_database_relabeled.newick), indicating the database origin (MARdb, Swissprot, Kitzinger 2018 and 2020 articles) of the sequences
- iTOL_colors_placement_taxonomy.txt -> file for the taxonomy origin for the labeled reference tree (ref_database_relabeled.newick)
- iTOL_color_ranges.txt -> file to draw the function in the tree
