# Supplementary material for: Picoplankton nitrogen guilds in the tropical and subtropical oceans: From the surface to the deep
Source: PLoS One. 2025 Nov 5;20(11):e0335222. doi: 10.1371/journal.pone.0335222 (PMC12588538; doi:10.1371/journal.pone.0335222)
Supplement: S1 File — (ZIP) [file pone.0335222.s001.zip › supplementary info/N_cycle/G_ureC_urease/info_ureC.txt]

ureC ammonium transporter tree
Domain used: TIGR01792.1

The domain hits the UreC, the catalytic subunit of urease
UreC is present in prokaryotes and eukaryotes

###################################################

TREE INFO:
 --msa_method "muscle"
 --tree_method "iqtree"
 --tree_model "LG+I+G4"

TREE FILES:
- ref_database.newick  	 -> Main file, unrooted reference tree
- ref_database_relabeled.newick -> same than before with long IDs (passed for relabeltree.py with the flag " --label_prefixes "ref_Swiss_euk_" "Swiss_ureC_" "ref_ureC" ")
- ref_database.faln 			 -> reference sequences aligment

PICKLE FILES:

# Reference sequences found with hmms on the reference database (MAR+Paoli+Japaneses) with syntheny search as folows:
#--hmms /data/mcm/rlaso/Traits/Phylogenetic_trees/Nitrogen_cycle/UreC/hmms/TIGR01792.1.HMM /data/mcm/rlaso/Traits/Phylogenetic_trees/Nitrogen_cycle/UreC/hmms/TIGR00192.1.HMM \
#--hmm_struc "TIGR01792.1 4 TIGR00192.1" \
#--target_hmm "TIGR01792.1" \
#--hmmsearch_args "--cut_tc, --cut_tc" 
# Used to TIGRfam:

file				     prefix in sort leave IDs
ureC_ref_database_id_dict.pickle     -> "ref_ureC" # TIGR01792.1

# Reference sequences from Uniprot and bibliography (notice the "gl" in the prefix, meaning gold reference):

Uniprot_Swiss_ureC_processed_id_dict.pickle  -> "Swiss_ureC_"  # prokaryotic swissprot sequences
Uniprot_Swiss_ureC_eukaryotic_processed_id_dict.pickle  -> "ref_Swiss_euk_"  # eukaryotic swissprot sequences

CLUSTERS INFO:

Check file Cluster_definition_ureC_SACO.xlsx

ITOL FILES

- iTOL_colors_ref_unlabeled.txt -> file for the unlabeled reference tree (ref_database.newick), indicating the database origin (Swissprot eukaryotic (ref_euk) or prokaryotic (ref_ure) or MARdb (ref_ureC) of the sequences
- iTOL_colors_ref_labeled.txt -> file for the labeled reference tree (ref_database_relabeled.newick), indicating the database origin (MARdb, Swissprot) of the sequences
- iTOL_colors_taxa_expanded.txt -> file for the taxonomy origin for the labeled reference tree (ref_database_relabeled.newick)
