# Supplementary material for: Picoplankton nitrogen guilds in the tropical and subtropical oceans: From the surface to the deep
Source: PLoS One. 2025 Nov 5;20(11):e0335222. doi: 10.1371/journal.pone.0335222 (PMC12588538; doi:10.1371/journal.pone.0335222)
Supplement: S1 File — (ZIP) [file pone.0335222.s001.zip › supplementary info/N_cycle/G_ureC_urease/Cluster_definition_ureC_SACO.xlsx]

## Sheet: General information
NODE ID_relabelled	NODE_ID_non_relabelled	Cluster name	Description	Swissprot	Taxonomy_coherent (mostly)	Physiological evidence (apart from swissprot)	Alone
IN_277_100.0	IN_277_100	swiss_ureC_Proteo	Proteobacteria cluster with several Swissprot sequences (with annotation score >3)	1	1	1
IN_1116_96.0	IN_1116_96	swiss_ureC_Cyano	Cyanobacteria cluster with several Swissprot sequences (one with annotation score >3)	1	1	1
IN_1219_100.0	IN_1219_100	swiss_ureC_Actino	Actinobacteria cluster with several Swissprot sequences (one with annotation score >3)	1	1	1
IN_99_97.0	IN_99_97	swiss_ureC_diverse	Cluster of diverse taxonomic subclusters: Firmicutes, Bacteroidota... Several Swissprot sequences, some with a annotation score over 3/5	1	(1)	1
IN_228_98.0	IN_228_98	swiss_eukaryotic	Swiss prot sequences from Eukaryotic organisms	1	1	1
IN_1337_98.0	IN_1337_98	swiss_ureC_Proteo_diverse	Cluster of Proteo with a swissprot sequence (score >3) and then cluster of other prokaryotic groups	1	0	1
IN_1326_100.0	IN_1326_100	ureC_Nitrosopumilus	Cluster of ureC in Nitrosopumilus.	0	1	No, in the groups represented in the tree, but growing evidence points to functional urease in the group (https://onlinelibrary.wiley.com/doi/full/10.1002/9781118960608.gbm01290)
IN_5_100.0	IN_5_100	ureC_Proteo_Archaea	Cluster of Archaea and Proteo with some swissprot sequences (=< 3/5)	1	1	?
IN_1178_89.0	IN_1178_89	ureC_Verrucomicrobiales	Clutser of Verrucomicrobia, one swisss prot sequence (=<3/5)	1	1	?
IN_236_92.0	IN_236_92	ureC_Planto_Myco_Acido	Clutster of Plantomyceota, Myxococcota, Acidobacteria. Some swissprot sequences (=<3/5)	1	0	?
IN_208_100.0	IN_208_100	ureC_Bacteroidota_Verrucomicrobia	Cluster of Bacteroidota, Verrucomicrobia with some other groups. Some swissprot sequences (=<3/5)	1	0	?
IN_262_100.0	IN_262_100	ureC_diverse	Three sequences: Acidobacteria and other bacteria. No culture evidence	0	0	0
IN_264_57.0	IN_264_57	ureC_diverse_2	Several groups: Chloroflexota, Poribacteria… No culture evidence	0	0	0
IN_1217_100.0	IN_1217_100	ureC_Nitrospira	Cluster of two sequences from Nitrospira. No cultured	0	1	0
IN_1218_100.0	IN_1218_100	ureC_Chloroflexota	Cluster of two Chloroflexota sequences (one swiss prot from homology). Catalytic evidence in a closely related organisms	1	0	Evidence in closely related organisms (http://www.msecol.net/pdf_files/Lee_March2007_online_Herpetosiphon.pdf)
IN_1313_83.0	IN_1313_83	ureC_Campylo_Actinobacteria	Several groups (more or less coherent on taxonomy). Several swissprot sequences by homology.	1	1	Yes, one organisms with urease activity (https://www.frontiersin.org/articles/10.3389/fmicb.2020.617685/full)
ref_ureCPseudochrobactrum_B5_MMP05891804_NZ_0MOYL01000001_1_959_1092584_1094299_pos_d_Bacteria_p_Proteobacteria_c_Alphaproteobacteria_o_Rhizobiales_f_Rhizobiaceae_g_Pseudochrobactrum_s_Pseudochrobactrum_sp001939785	ref_ureC_656	alone	No cultured.	0		0
Swiss_ureC_sp_Q2JQ88_URE1_SYNJB_Urease_subunit_alpha_OS_Synechococcus_sp__strain_JA_2_3B_a_2_13__OX_321332_GN_ureC_PE_3_SV_1_d_Bacteria_p_Cyanobacteria_c_Cyanobacteriia_o_PCC_7336_f_JA_3_3Ab_g_JA_3_3Ab_s_JA_3_3Ab_sp000013225	ref_ure160	alone	Swiss prot by homology	1		0
Swiss_ureC_sp_Q972W0_URE1_SULTO_Urease_subunit_alpha_OS_Sulfurisphaera_tokodaii_strain_DSM_16993__JCM_10545__NBRC_100140__7_OX_273063_GN_ureC_PE_3_SV_2_d_Archaea_p_Thermoproteota_c_Thermoproteia_o_Sulfolobales_f_Sulfolobaceae_g_Sulfurisphaera_s_Sulfurisphaera_tokodaii	ref_ure217	alone	Swiss prot by homology	1		0
Swiss_ureC_sp_O86508_URE12_STRCO_Urease_subunit_alpha_2_OS_Streptomyces_coelicolor_strain_ATCC_BAA_471__A3_2__M145_OX_100226_GN_ureC2_PE_3_SV_1_d_Bacteria_p_Actinobacteriota_c_Actinomycetia_o_Streptomycetales_f_Streptomycetaceae_g_Streptomyces_s_Streptomyces_anthocyanicus	ref_ure120	alone	Swiss prot by homology	1		0
Swiss_ureC_sp_Q82JN9_URE11_STRAW_Urease_subunit_alpha_1_OS_Streptomyces_avermitilis_strain_ATCC_31267__DSM_46492__JCM_5070__NBRC_14893__NCIMB_12804__NRRL_8165__MA_4680_OX_227882_GN_ureC1_PE_3_SV_1_d_Bacteria_p_Actinobacteriota_c_Actinomycetia_o_Streptomycetales_f_Streptomycetaceae_g_Streptomyces_s_Streptomyces_avermitilis	ref_ure206	alone	Swiss prot by homology	1		0
ref_ureCPseudochrobactrum_B5_MMP05891804_NZ_0MOYL01000001_1_959_1092584_1094299_pos_d_Bacteria_p_Proteobacteria_c_Alphaproteobacteria_o_Rhizobiales_f_Rhizobiaceae_g_Pseudochrobactrum_s_Pseudochrobactrum_sp001939785	ref_ureC_656
Swiss_ureC_sp_Q2JQ88_URE1_SYNJB_Urease_subunit_alpha_OS_Synechococcus_sp__strain_JA_2_3B_a_2_13__OX_321332_GN_ureC_PE_3_SV_1_d_Bacteria_p_Cyanobacteria_c_Cyanobacteriia_o_PCC_7336_f_JA_3_3Ab_g_JA_3_3Ab_s_JA_3_3Ab_sp000013225	ref_ure160
Swiss_ureC_sp_Q972W0_URE1_SULTO_Urease_subunit_alpha_OS_Sulfurisphaera_tokodaii_strain_DSM_16993__JCM_10545__NBRC_100140__7_OX_273063_GN_ureC_PE_3_SV_2_d_Archaea_p_Thermoproteota_c_Thermoproteia_o_Sulfolobales_f_Sulfolobaceae_g_Sulfurisphaera_s_Sulfurisphaera_tokodaii	ref_ure217
Swiss_ureC_sp_O86508_URE12_STRCO_Urease_subunit_alpha_2_OS_Streptomyces_coelicolor_strain_ATCC_BAA_471__A3_2__M145_OX_100226_GN_ureC2_PE_3_SV_1_d_Bacteria_p_Actinobacteriota_c_Actinomycetia_o_Streptomycetales_f_Streptomycetaceae_g_Streptomyces_s_Streptomyces_anthocyanicus	ref_ure120
Swiss_ureC_sp_Q82JN9_URE11_STRAW_Urease_subunit_alpha_1_OS_Streptomyces_avermitilis_strain_ATCC_31267__DSM_46492__JCM_5070__NBRC_14893__NCIMB_12804__NRRL_8165__MA_4680_OX_227882_GN_ureC1_PE_3_SV_1_d_Bacteria_p_Actinobacteriota_c_Actinomycetia_o_Streptomycetales_f_Streptomycetaceae_g_Streptomyces_s_Streptomyces_avermitilis	ref_ure206

## Sheet: Scores
ID relabelled	ID unlabelled	Name of group	Score		Swissprot	Taxonomy	Growth
IN_277_100.0	IN_277_100	swiss_ureC_Proteo	1	Proteobacteria cluster with several Swissprot sequences (with annotation score >3)	1	1	1
IN_1116_96.0	IN_1116_96	swiss_ureC_Cyano	1	Cyanobacteria cluster with several Swissprot sequences (one with annotation score >3)	1	1	1
IN_1219_100.0	IN_1219_100	swiss_ureC_Actino	1	Actinobacteria cluster with several Swissprot sequences (one with annotation score >3)	1	1	1
IN_99_97.0	IN_99_97	swiss_ureC_diverse	1	Cluster of diverse taxonomic subclusters: Firmicutes, Bacteroidota... Several Swissprot sequences, some with a annotation score over 3/5	1	(1)	1
IN_228_98.0	IN_228_98	swiss_eukaryotic	0	Swiss prot sequences from Eukaryotic organisms	1	1	1
IN_1337_98.0	IN_1337_98	swiss_ureC_Proteo_diverse	1	Cluster of Proteo with a swissprot sequence (score >3) and then cluster of other prokaryotic groups	1	0	1
IN_1326_100.0	IN_1326_100	ureC_Nitrosopumilus	0.6	Cluster of ureC in Nitrosopumilus.	0	1	No, in the groups represented in the tree, but growing evidence points to functional urease in the group (https://onlinelibrary.wiley.com/doi/full/10.1002/9781118960608.gbm01290)
IN_5_100.0	IN_5_100	ureC_Proteo_Archaea	0.8	Cluster of Archaea and Proteo with some swissprot sequences (=< 3/5)	1	1	?
IN_1178_89.0	IN_1178_89	ureC_Verrucomicrobiales	0.8	Clutser of Verrucomicrobia, one swisss prot sequence (=<3/5)	1	1	?
IN_236_92.0	IN_236_92	ureC_Planto_Myco_Acido	0.8	Clutster of Plantomyceota, Myxococcota, Acidobacteria. Some swissprot sequences (=<3/5)	1	0	?
IN_208_100.0	IN_208_100	ureC_Bacteroidota_Verrucomicrobia	0.8	Cluster of Bacteroidota, Verrucomicrobia with some other groups. Some swissprot sequences (=<3/5)	1	0	?
IN_262_100.0	IN_262_100	ureC_diverse	0.4	Three sequences: Acidobacteria and other bacteria. No culture evidence	0	0	0
IN_264_57.0	IN_264_57	ureC_diverse_2	0.4	Several groups: Chloroflexota, Poribacteria… No culture evidence	0	0	0
IN_1217_100.0	IN_1217_100	ureC_Nitrospira	0.4	Cluster of two sequences from Nitrospira. No cultured	0	1	0
IN_1218_100.0	IN_1218_100	ureC_Chloroflexota	0.8	Cluster of two Chloroflexota sequences (one swiss prot from homology). Catalytic evidence in a closely related organisms	1	0	Evidence in closely related organisms (http://www.msecol.net/pdf_files/Lee_March2007_online_Herpetosiphon.pdf)
IN_1313_83.0	IN_1313_83	ureC_Campylo_Actinobacteria	0.8	Several groups (more or less coherent on taxonomy). Several swissprot sequences by homology.	1	1	Yes, one organisms with urease activity (https://www.frontiersin.org/articles/10.3389/fmicb.2020.617685/full)
ref_ureCPseudochrobactrum_B5_MMP05891804_NZ_0MOYL01000001_1_959_1092584_1094299_pos_d_Bacteria_p_Proteobacteria_c_Alphaproteobacteria_o_Rhizobiales_f_Rhizobiaceae_g_Pseudochrobactrum_s_Pseudochrobactrum_sp001939785	ref_ureC_656	alone	0.8	No cultured. (0.8 because it is in the alone group)	0		0
Swiss_ureC_sp_Q2JQ88_URE1_SYNJB_Urease_subunit_alpha_OS_Synechococcus_sp__strain_JA_2_3B_a_2_13__OX_321332_GN_ureC_PE_3_SV_1_d_Bacteria_p_Cyanobacteria_c_Cyanobacteriia_o_PCC_7336_f_JA_3_3Ab_g_JA_3_3Ab_s_JA_3_3Ab_sp000013225	ref_ure160	alone	0.8	Swiss prot by homology	1		0
Swiss_ureC_sp_Q972W0_URE1_SULTO_Urease_subunit_alpha_OS_Sulfurisphaera_tokodaii_strain_DSM_16993__JCM_10545__NBRC_100140__7_OX_273063_GN_ureC_PE_3_SV_2_d_Archaea_p_Thermoproteota_c_Thermoproteia_o_Sulfolobales_f_Sulfolobaceae_g_Sulfurisphaera_s_Sulfurisphaera_tokodaii	ref_ure217	alone	0.8	Swiss prot by homology	1		0
Swiss_ureC_sp_O86508_URE12_STRCO_Urease_subunit_alpha_2_OS_Streptomyces_coelicolor_strain_ATCC_BAA_471__A3_2__M145_OX_100226_GN_ureC2_PE_3_SV_1_d_Bacteria_p_Actinobacteriota_c_Actinomycetia_o_Streptomycetales_f_Streptomycetaceae_g_Streptomyces_s_Streptomyces_anthocyanicus	ref_ure120	alone	0.8	Swiss prot by homology	1		0
Swiss_ureC_sp_Q82JN9_URE11_STRAW_Urease_subunit_alpha_1_OS_Streptomyces_avermitilis_strain_ATCC_31267__DSM_46492__JCM_5070__NBRC_14893__NCIMB_12804__NRRL_8165__MA_4680_OX_227882_GN_ureC1_PE_3_SV_1_d_Bacteria_p_Actinobacteriota_c_Actinomycetia_o_Streptomycetales_f_Streptomycetaceae_g_Streptomyces_s_Streptomyces_avermitilis	ref_ure206	alone	0.8	Swiss prot by homology	1		0

## Sheet: Scores simple
ID relabelled	ID unlabelled	Name of group	Score	Swissprot	Taxonomy	Growth
IN_1178_89.0	IN_1178_89	ureC_Verrucomicrobiales	0.8	1	1	?
IN_5_100.0	IN_5_100	ureC_Proteo_Archaea	0.8	1	1	?
IN_236_92.0	IN_236_92	ureC_Planto_Myco_Acido	0.8	1	0	?
IN_1217_100.0	IN_1217_100	ureC_Nitrospira	0.4	0	1	0
IN_1326_100.0	IN_1326_100	ureC_Nitrosopumilus	0.6	0	1	No, in the groups represented in the tree, but growing evidence points to functional urease in the group (https://onlinelibrary.wiley.com/doi/full/10.1002/9781118960608.gbm01290)
IN_264_57.0	IN_264_57	ureC_diverse_2	0.4	0	0	0
IN_262_100.0	IN_262_100	ureC_diverse	0.4	0	0	0
IN_1218_100.0	IN_1218_100	ureC_Chloroflexota	0.8	1	0	Evidence in closely related organisms (http://www.msecol.net/pdf_files/Lee_March2007_online_Herpetosiphon.pdf)
IN_1313_83.0	IN_1313_83	ureC_Campylo_Actinobacteria	0.8	1	1	Yes, one organisms with urease activity (https://www.frontiersin.org/articles/10.3389/fmicb.2020.617685/full)
IN_208_100.0	IN_208_100	ureC_Bacteroidota_Verrucomicrobia	0.8	1	0	?
IN_1337_98.0	IN_1337_98	swiss_ureC_Proteo_diverse	1	1	0	1
IN_277_100.0	IN_277_100	swiss_ureC_Proteo	1	1	1	1
IN_99_97.0	IN_99_97	swiss_ureC_diverse	1	1	(1)	1
IN_1116_96.0	IN_1116_96	swiss_ureC_Cyano	1	1	1	1
IN_1219_100.0	IN_1219_100	swiss_ureC_Actino	1	1	1	1
IN_228_98.0	IN_228_98	swiss_eukaryotic	0	1	1	1
ref_ureCPseudochrobactrum_B5_MMP05891804_NZ_0MOYL01000001_1_959_1092584_1094299_pos_d_Bacteria_p_Proteobacteria_c_Alphaproteobacteria_o_Rhizobiales_f_Rhizobiaceae_g_Pseudochrobactrum_s_Pseudochrobactrum_sp001939785	ref_ureC_656	alone	0.8	0		0
Swiss_ureC_sp_Q2JQ88_URE1_SYNJB_Urease_subunit_alpha_OS_Synechococcus_sp__strain_JA_2_3B_a_2_13__OX_321332_GN_ureC_PE_3_SV_1_d_Bacteria_p_Cyanobacteria_c_Cyanobacteriia_o_PCC_7336_f_JA_3_3Ab_g_JA_3_3Ab_s_JA_3_3Ab_sp000013225	ref_ure160	alone	0.8	1		0
Swiss_ureC_sp_Q972W0_URE1_SULTO_Urease_subunit_alpha_OS_Sulfurisphaera_tokodaii_strain_DSM_16993__JCM_10545__NBRC_100140__7_OX_273063_GN_ureC_PE_3_SV_2_d_Archaea_p_Thermoproteota_c_Thermoproteia_o_Sulfolobales_f_Sulfolobaceae_g_Sulfurisphaera_s_Sulfurisphaera_tokodaii	ref_ure217	alone	0.8	1		0
Swiss_ureC_sp_O86508_URE12_STRCO_Urease_subunit_alpha_2_OS_Streptomyces_coelicolor_strain_ATCC_BAA_471__A3_2__M145_OX_100226_GN_ureC2_PE_3_SV_1_d_Bacteria_p_Actinobacteriota_c_Actinomycetia_o_Streptomycetales_f_Streptomycetaceae_g_Streptomyces_s_Streptomyces_anthocyanicus	ref_ure120	alone	0.8	1		0
Swiss_ureC_sp_Q82JN9_URE11_STRAW_Urease_subunit_alpha_1_OS_Streptomyces_avermitilis_strain_ATCC_31267__DSM_46492__JCM_5070__NBRC_14893__NCIMB_12804__NRRL_8165__MA_4680_OX_227882_GN_ureC1_PE_3_SV_1_d_Bacteria_p_Actinobacteriota_c_Actinomycetia_o_Streptomycetales_f_Streptomycetaceae_g_Streptomyces_s_Streptomyces_avermitilis	ref_ure206	alone	0.8	1		0

## Sheet: Sheet3
	IN_1178_89	ureC_Verrucomicrobiales
	IN_5_100	ureC_Proteo_Archaea
	IN_236_92	ureC_Planto_Myco_Acido
	IN_1217_100	ureC_Nitrospira
	IN_1326_100	ureC_Nitrosopumilus
	IN_264_57	ureC_diverse_2
	IN_262_100	ureC_diverse
	IN_1218_100	ureC_Chloroflexota
	IN_1313_83	ureC_Campylo_Actinobacteria
	IN_208_100	ureC_Bacteroidota_Verrucomicrobia
	IN_1337_98	swiss_ureC_Proteo_diverse
	IN_277_100	swiss_ureC_Proteo
	IN_99_97	swiss_ureC_diverse
	IN_1116_96	swiss_ureC_Cyano
	IN_1219_100	swiss_ureC_Actino
	IN_228_98	swiss_eukaryotic
	ref_ureC_656	alone
	ref_ure160	alone
	ref_ure217	alone
	ref_ure120	alone
	ref_ure206	alone

## Sheet: Score explanation
Score value	Explanation
1	Swissprot evidence or protein purification
0.8	Growth evidence (the organism with the enzyme grows on urease) or Swissprot by homology present in the cluster
0.6	Intermediate evidence. Evidence in closely related organisms but no evidence found so far in the organisms present in the cluster
0.4	Low evidence of the process: uncultured cluster (but with homology to nrtA clusters) and taxonomically coherent
0	Eukaryotic UreC
