# Supplementary material for: Picoplankton nitrogen guilds in the tropical and subtropical oceans: From the surface to the deep
Source: PLoS One. 2025 Nov 5;20(11):e0335222. doi: 10.1371/journal.pone.0335222 (PMC12588538; doi:10.1371/journal.pone.0335222)
Supplement: S1 File — (ZIP) [file pone.0335222.s001.zip › supplementary info/N_cycle/G_ureC_urease/TIGR01792.fasta]

>MP0311_megahit_2190_1-126
LNDATPHMEVDPETYEVRADGELLTCRPAEVLPLAQRYFLF*
>MP0311_megahit_10768_304-762
MKISREQYASFYGPTTGDVFRLGDTSLLAEVEKDFAYYGDELTTGAGKNMRDGEGFRPSGTDKSGALDLVVQNAVIIDPILGIIKGDIGVRRGKIVDIGKAGNPDIMDSVNKNLVTGPNTTVIHGDNMIITPGIVEAHSHFLSPQQTWHALAG
>MP0311_megahit_13239_3-410
VLFKPAFFGVKPELVLKGGFIAYANMGDPNASIPTPQPMHYRPQFGAFGKARTSTSISFVSQASMENESLGELGLEKRILPVSNTREIGKKDLILNDALPKMEVDPETYVVKADGEELHCEPATVVPLAQRYFLF*
>MP0311_megahit_29694_217-516
QPMHYRPQFGSFGKARTSTSMTFVSQASMEGESLQHLGLQKKLIPVRNTREIGKKDMVLNDALPKMEVDPETYTVKADGEELHCEPAKVVPLAQRYFLF*
>MP0311_megahit_29830_2-514
DTVITNALIIDHWGIIKADVGIKDGRISGIGKAGNPDTQAGVNIVIGPGTEAIAGEGQILTAGGIDAHIHFICPQQVEEALMSGVTTMLGGGTGPATGTNATTCTPGPWHIARMLEAADSLPMNLGFMGKGNASLPAALTEQVAAGVMGLKLHEDWGTTPGAIDNCLTVAD
>MP0311_megahit_30565_207-629
MKISRQAYSELYGPTVGDSVRLGDTNLWVTPESDYAIPGEEVTFGGGKVIRDGMGQSQAKDLECMDLVITNALILDYSAIVKADVGVKHGRIAGIGKAGNPDIQDGVTVVIGPATEVVAGEGKILTAGGIDSHIHFICPQQ
>MP0311_megahit_35081_2-994
RYDVQIAIHTDTLNESGFVEDTLGAFKGRTIHTYHTEGAGGGHSPDIIRACGESNVLPSSTNPTRPYTINTIDEHLDMLMVCHHLDPAIPEDIAFADSRIRKESIAAEDIMHDLGAISMIASDSQAMGRVGEMITRTWQTAHKMKQQRGPLAPDTERNDNFRLKRYVAKYTINPAISHGISHEVGSIEIGKLADLVLWKPAFFGIKPAMIIKSGFIAAAPMGDANASIPTPQPVYYRPMFGAHGQAPANTSMTFMSQASLDAGVPDKIGLTRMVSACKNTRNIGKDDMIHNSWQPTIEVDAQTYEVRANGELLTCEPVTTLPLAQLYCLF*
>MP0311_megahit_61974_2-514
ERILRYIAKLTINPSIAAGISDYVGSISPGKYADFVIWRRDHFMAKPEQVVKCGEIVWSKMGDGNGSFIGTEPLIQRPMWGSIGRSKSENGFTFVSKLAIENAVFDKLDVKKKFLPIKSVRTLRKTDMVRNNATPSIEVDSNTFEVRADGLLLNSPPAKRVPLNRSYFVR*
>MP0311_megahit_63146_3-365
MSLKLTRRQYAEMYGPTIGDQVRLGDTELFIEIEKDLIAENGGYGNEIKFGGGKVIRDGMGQSPLALDEDCLDLVITNATVMDPFLGIVKADVGVKNGLIAGVGHGGNPLIQDGIDPKMVV
>MP0311_megahit_68975_3-503
ALRYLAKYTINPAIVHGMSDNIGSISVGKIADLVLFKPAFFGVKPELVLKGGFIAYANMGDPNASIPTPQPMHYRPQFGSFGKARTSTSMTFVSQASMESESLHDLGLEKTLIPVRNTREISKKDMILNDSLPKMEVDPETYTVKADGEELHCEPAKVVPLAQRYFL
>MP0311_megahit_74931_3-272
MAVEISRFDYAGMYGPTVGDKVRLADTELFIEVEKDLTTYGEEVKFGGGKVIRDGMGQSQVTRADGAPDTVITNALILDYTGIFKADVAL
>MP0311_megahit_88380_243-1955
MSKMKRRDYAHMYGPTKGDAVRLGDTNLFAEVEHDFITYGDECLHGGGKTLRDGLGLTPGYDSAMGALDMLLCNATVIDPVIGIVKGDIGIKDGKIVGIGKAGNPGTMDGVHSDLICGVATTVRDAEGLIATPGGIDVHVHFDSAQLCDHAIAAGITSLMGGSLGPITVGIDCGGAFNVGKMIQASEDFPVNFGFLGRGNTSKPKSIYDQIKGGAVGLKIHEDWGSMPAAIDTCLSVADELDFQVQIHTDTLNESGFLESTLEAIANRTIHMYHTEGAGGGHAPDVIRVAGEMNCLPSSTNPTNPFTVNTFDEHLDMTMVCHHLSPSIPEDVAFAESRIRAQTIAAEDILHDLGAISMLGSDSQGMGRINEVITRTWQLASKMKDQRGRLSTEKTKKGDNERIKRYIAKYTINAAKSFGIEKHVGSLEKGKMADVVLWKPGFFGIKPEIVVKGGFIAYGAMGDSAASLMTCEPVQMRPQWGGFGEAKKAISACFVHPSAIEDNLSDKLNISKSLLPASGTRQLKKSDMLHNDLCPDIRVDAQTFDVFVDGDLAWCEPAKKLPLTQLYMFR*
>MP0311_megahit_95940_1-636
ASDSQAMGRVGEVIIRTWQTAHKMKAQRGPLSQDSTNNDNFRVKRYIAKYTINPAIAHGISNFVGSIEEGKRADLCVWDRAFFGVKPEIVCIGGAISSAQMGDPNASIPTPQPVYFRKMFGSYGCSLTKNSLTFVSEASIKNDIKEKLELKKELVSVKNTRDGISKDSMVNNSFQPEIEVDPETYEVKANGEKLVCEPADKLPLTQRYFMY*
>MP0311_megahit_109457_1-414
DLVLWKPAFFGAKPEMVLLGGSIAVAQMGDPNASIPTPQPVYTRPMFAAYGRSVENSAICFVSQAAKSEDIGDKLGLAKQTKPVQNTRSITKMDMVFNSYLPDIEVHPETYEVRADGELLTCEPATELPMAQRYFLF*
>MP0311_megahit_109502_3-500
SFAMNLAFAGKGNAALPEALEEQIRAGASALKLHEDWGTTPAAIDNCLSVADAMDVQVMIHTDTLNESGFVENTVAAMKGRTIHAFHTEGAGGGHAPDIIKVCGESHVIPSSTNPTRPYTINTLEEHLDMLMVCHHLDRSIPEDVAFAESRIRKETIAAEDILHDM
>MP0311_megahit_111982_2-361
MATIDKHSYAHMFGPTIGDRVRLGDTDLWLEVEKDFTEYGEEVKFGGGKVIRDGMGQSQASCFDTPDLVITNVVILDHWGIIKADIGIKDGRIAIIGKAGNPDVQDNIDIEIGPGTEIIA
>MP0311_megahit_114321_2-643
DIIKICGEQNVLPSSTNPTRPYTINTLEEHLDMLMVCHHLDKSIPEDVAFAESRIRRETIAAEDILHDMGAFSIIASDSQAMGRVGEVLIRTWQTADKMKKQRGRLPEETGENDNFRVRRYIAKYTINPAIAHGINSEIGSVTEGKRADLVLWNPAFFGVKPEMVLMGGSIVSAQMGDPNASIPTPQPVHTRPMFGAYGKSVEKSAVCFVSAAA
>MP0311_megahit_114808_667-1413
MRMERHHYAEHFGPTVGDKIRLGDTELFAEIEKDHTVYGDEAIFGGGKVLRDGMGQSPTATRGQGTPDVVITNVIIVDYTGIVKADVAIRDGRITGIGKSGNPGIMNGVTPGMEVGVSTEIIAGEGMILTAGAIDAHVHFISPNQIPEAFYSGITTLIGGGTGPATGTKATTCTPGAWNIRKMYEAIESFPLNFGFLGKGNSSSPAGLREQLDAGALGLKLHEDWGTTPAAIDQCLSVAEEYDVQVAIH
>MP0311_megahit_116380_1-522
EKMIQSADGFSMNLAFAGKGNASLPDALQEQILAGACALKLHEDWGTTPAAIDNCLKVADKNDVQVMIHTDTLNESGFVENTIKAIDKRTIHAFHTEGAGGGHAPDIIKVCGEEYVIPSSTNPTRPYTVNTIEEHLDMLMVCHHLDKAIPEDVAFAESRIRRETIAAEDILHDM
>MP0311_megahit_120366_3-374
MPKQISRAAYADMYGPTTGDRLRLADTDLIIEVEKDFTSYGEEVKFGGGKVIRDGMGQSQTSRASGAVDTVITNALVVDVSGIYKADIGLKDGVIAGIGKAGNPDTQPGVDIIIGPGTEAIAGE
>MP0311_megahit_121653_3-590
IIRTWQTAHKMKVQRGRLTNEKGDNDNFRVKRYIAKYTINPAIAHGISKHIGSIEKNKRADLVLWDPAFFGAKPEMILIGGSIACAQMGDPNASIPTPQPIYTRPMFSSFGTSLEKSSVVFTSKLAIEKDSLKESELRKELLPVENTRKISKKNMVFNDLCPKIEVNPETYEVKVNGELITCEPANELPLTQRYFM
>MP0311_megahit_122179_1-459
GISHEIGSIEVGKRADLVLWSPAFFGVKPEMVLMGGMIVAAQMGDPNASIPTPQPVYSRAMFGALGRAIEQTSVTFVSASAQADGIGARLGLAKQTVSVQNMRGIGKSNLKLNTALPQIDVNPETYEVRADGELLTCQPVEVVPMAQRYFLF*
>MP0311_megahit_132989_1-555
NATTCTPGAWNIGKMLQAADDFPMNLGFLGKGNSSNPEALREQVRAGVIGLKLHEDWGTTPSTIDTCLGVADEMDVQVAIHTDTLNEAGFVEDSVGAFKGRAIHTFHTEGAGGGHAPDIIKVCGEPNVLPSSTNPTRPFTVNTIDEHLDMLMVCHHLDSKIPEDVAFAESRIRPSTIAAEDILHD
>MP0311_megahit_144867_1197-1391
MVKIPRASYADMYGPTTGDKVRLGDTELFIEVENDLTNYGEEVKFGGGKVIRDGMGQSQISREKG
>MP0311_megahit_161434_2-850
DGMGQSQITRADGAVDTVVTNALIVDHTGIYKADIGLKDGRIAAIGKAGNPDIQPGVDIIIGPGTEAIAAEGKIVTAGGLDVHIHFICPQQIDDALYSGITTMMGGGTGPAAGTNATTCTPGSWHIGRMLQAAEGFPMNLGFFGKGNSSTPTALEEQVKAGACALKLHEDWGTTPAAIDTCLSVADDYDIQVLIHTDTLNESGFVENTVAAFKGRTIHAFHTEGAGGGHAPDIIKVCGERNVIPSSTNPTRPFTINTVDEHLDMLMVCHHLDPKIPEDVAFAE
>MP0311_megahit_175083_92-1609
DGAVDTVITNALIVDWWGIIKADIGLKDGKIFEIGKAGNPDIQDNVNIIIGASTEVIAGEGHILTAGSIDTHIHFICPQQVETALAAGITTMLGGGTGPATGTNATTCTPGNFHISRMLQSAEAFPMNLGFFGKGNSSNERNLVEQVESGACGLKLHEDWGTTPSTINSCLNVADKHDVQVCIHTDTLNEAGFVEDTIKAIAGRTIHTFHTEGAGGGHAPDIIKICGENNVLPSSTNPTRPYTKNTLEEHLDMLMVCHHLDSRIPEDIAFAESRIRRETIAAEDILHDIGAFSIIASDSQAMGRVGEVVTRTFQTAHKMKVQRGPLSEDSDRNDNYRVKRYISKVTINPAIAHGINKYVGSIEKGKIADLVLWKPSFFAVKPELVIKGGSIVWSQMGDANASIPTPGPVHGRPMFAGFGQSLLRSSFTFLSKNSIDQDVPRKLSLQKNCLAVENTRNINKLNLKLNCKLPNISVDPQTYEVFSDGELLTCDPLEEVPMAQRYFLL*
>MP0311_megahit_180607_183-533
SIVWSQMGDANASIPTPGPVHGRPMFANFGKSLFKSSLTFLSKSSIDQDIPRKLELQKNCVAVENTRNINKSHLKLNTKLPNISVDPQTYEVFSDGEILNCDPLDEVPMAQRYFLL*
>MP0311_megahit_203927_3-461
MNKINKQAYADMYGPTVGDKIRLADTNLIIEIEKDYANYGEEVKFGGGKVIRDGMGQSQLSNSEGAVDTVITNAIIIDYWGIIKADIGIVDGKFFKIGKAGNPNTQDNIDIVIGPGTEVIAAEGKIVTAGGIDAHIHFICPQQIEEALSSGIT
>MP0311_megahit_204377_3-380
MMANSISRRSYADMYGPTVGDKVRLADTELFIEVEKDLTSYGDEVKFGGGKVIRDGMGQSQISRSKGAVDTIITNALIVDVTGIFKADIGIKDGKICAIGKGGNPDTQSNVDVIIGPGTEVIAGEG
>MP0311_megahit_232636_1-741
YGDEVKFGGGKVIRDGMGQSQVSREDGAVDTVITNALIVDITGIYKADIGIKDGLIHAIGKAGNPDTQESVDIIIGPSTEAIAGEGHIVTAGGFDSHIHFICPQQIDDALHSGLTTMLGGGTGPAHGTLATTCTPGAWHISRMLQSADSFAMNLAFAGKGNASVPVPLEEQINAGACALKLHEDWGTTPAAIDNCLSVADAMDVQVMIHTDTLNESGFVENTVSAMKGRTIHAFHTEGAGGGHAPDI
>MP0311_megahit_233935_2-733
SIPEDVAFAESRIRKETIAAEDILHDMGAFSIIASDSQAMGRVGEVITRTWQTAHKMKVQRGRLSNEVGENDNLRVKRYIAKYTINPAICHGISEHIGSIVVGKRADLVIWDPAFFGVKPEMVLLGGSIAVAQMGDPNASIPTPQPVYTRPMFASFGRSVEQSAVCFVSKTAQEKNIGLELGLAKQTKAVENTRSISKEDMVLNNHLPEIEVHPETYEVRADGELLTCEPAQELPMAQRYFLF*
>MP0311_megahit_238696_1-678
MLMVCHHLDSKIPEDIAFAESRIRRETIAAEDILHDMGAFSIIASDSQAMGRVGEVIIRTFQTAHKMKVQRGPLSQDSDRNDNYRVKRYISKVTINPAIAHGINKYVGSIEKGKIADLVLWKPSFFAVKPELVVKGGSIVWSQMGDPNASIPTPGPVHGRPMFANFGKSLINSSFTFLSKNSIDQNIPNKLGLQKNCIAVENTRNINKSNLKLNNKLPNISVDPQT
>MP0311_megahit_240966_266-1651
NVDVIIGPGTEVIAGEGNIVTAGGFDSHIHFICPQQIDDALHSGITTMLGGGTGPAHGTLATTCTPGPWHIERMLQSADHFAMNLAFAGKGNASLPHPLEEQIIGGACALKLHEDWGTTPGAIDNCLSVADELDVQVMIHTDTLNESGFVENTLKAIDGRTIHAFHTEGAGGGHAPDIIKVCGENNIIPSSTNPTRPYTVNTLEEHLDMLMVCHHLDKSIPEDVAFAESRIRRETIAAEDILHDMGAFSIIASDSQAMGRVAEVIIRTWQTAHKMKQQRGRLSEEPGDNDNFRVKRYIAKYTINPAICHGISAHIGSIEIGKRADLVIWNPAFFGVKPEMVLLGGSIAVSQMGDPNASIPTPQPVHTRPMFASFGRSVEKSTVTFISQRAKDERLSERIGLVKETLPVQNTRTISKSDMLMNTYQPEIQVNPETYEVRADGELLTCEPATELPMAQRYFLF*
>MP0311_megahit_244525_2-970
AGACALKLHEDWGTTPGAIDNCLSIADKNDVQVMIHTDTLNESGFVENTIKAINKRTIHAFHTEGAGGGHAPDIIKVCGEEYVIPSSTNPTRPYTVNTIEEHLDMLMVCHHLDKSIPEDVAFAESRIRRETIAAEDILHDMGAFSIIASDSQAMGRVGEVIIRTWQTAHKMKVQRGSLPEEKGDNDNFRVKRYLAKYTINPAIAHGISNYIGSIEKGKRADLVLWDPAFFGAKPEMILIGGSIACAQMGDPNASIPTPQPVHTRPMFSSFGTSLEKSSVIFTSKLALEKNSLRDSSIRKELLAVENTRSISKKDMVLNNKCPK
>MP0311_megahit_244886_1-549
GPLSQDSDRNDNHRVKRYISKVTINPAIAHGINKYVGSIEKGKIADLVLWKPSFFAVKPELVVKGGSIVWSQMGDANASIPTPGPVHGRPMFANFGNSLTKSSFTFLSKSSIDQDIPKKLGLLKNCIAVENTRNIDKSHLKLNSKLPNISVDPQTYEVFSDGELLTCDPLEEVPMAQRYFLL*
>MP0311_megahit_252085_979-2682
MTTIDRNTYASMFGPTTGDRVRLGDTALTIEVEKDFATYGEEVKFGGGKVIRDGMGQSQEPSSKTVDLVITNALILDYWGIVKADVGISNGRISGIGKAGNPDIQDGVTIVIGPGTEVLAGEGHILTAGGIDSHIHFICPQQIEEALMSGVTTMLGGGTGPATGTNATTCTPGPWNIGKMLQATDDMPMNLGFLGKGNASLPAALEEQLEAGACGLKLHEDWGTTPAAIDNCLNVAEKYDVQVAIHTDTLNESGFVDDTIKAFQGRAIHTYHTEGAGGGHAPDIIKVCAEPNVLPSSTNPTRPFTVNTVDEHLDMLMVCHHLDPSIPEDVAFADSRIRKETIAAEDILHDLGAFSMIASDSQAMGRVGEVITRTWQTAHKMKVQRGPLSEDNEKSDNFRARRYIAKYTINPAITHGIDGEVGSVETGKLADLVLWKPAFFGIKPAVILKGGFIAAAPMGDPNASIPTPQPVHYRKMFGGFGSAPAETSITFVSKISAENGTRDRLGLRRSLVACKNTRSVTKNDMLLNAWMPKISVDSQTYEVTANGELLTCEPASILPLSQLYSLF*
>MP0311_megahit_262074_1-552
TRTFQTAHKMKVQRGPLSQDSDRSDNYRVKRYISKVTINPAIAHGLNKYVGSIEKGKIADLVLWKPSFFAVKPELVVKGGSIVWSQMGDANASIPTPGPVHGRPMFANYGQSLIKSSFAFLSKNSIDQDIPKKLGLQKTCIAVENTRNIDKSSLKLNSKLPNISVDPQTYEVFSDGELLTCEPL
>MP0311_megahit_268770_1-753
SSTNPTRPYTVNTVSEHLDMLMFCHHLNKSIPEDVAFAESRIRKETIAAEDILHDMGAFSIIASDSQAMGRCGEVISRTWQTAHKMKVQRGRLEDETGENDNHRVKRYIAKYTINPAIAHGMSESIGSIEKNKRADLVLWDPAFFGVKIDLSIIGGSIAASQMGDPNASISTPMPVYSRPMFSSFGKSLEKSSVTFVSKLSLEKDTFKNSGINKTLIPVKNVRNISKKDMVLNDYCPKIEVNPETYEVKAD
>MP0311_megahit_270526_1-729
QKVSREKYASIFGPTTGDRVRLADTELFAEVEHDYTVYGEEVKFGGGKVIRDGMGQSQVTRADGAVDLVVTNALVIDYLGIYKADIGVKDGRIHSIGKAGNPDIQSGVNIIVGPATEVIAGEGKILTAGGMDAHIHFICPQQIEDALHSGLTTMLGGGTGPAHGTLATTCTPGPWNIGKMLQSADAFPMNLSFAGKGNASLPEALREQVRAGASSLKLHEDWGTTPGAIDCCLNVADELDVQV
>MP0311_megahit_273430_565-1002
IEEGKRADFCIWDRAFFGVKPEMVCIGGSISNALMGDPNASIPTPQPIHFRHMFGAYGKSLTNNSITFVSESSIENNIRENYELKKQLVAVKNTRSQISKSSMINNSFQPNIEVDPETYEVRANGEKLTCEPATTLPLTQRYFLY*
>MP0311_megahit_279454_287-1285
MKISRQAYSELYGPTIGDSVRLGDTNLWVSPESDHAVRGEEVTFGGGKVIRDGMGQSQAADSECMDLVITNALIVDYSAIVKADVGVKHGRIAGIGKAGNPDIQAGVNVVIGPATEVVAGEGKILTAGGIDSHIHFICPQQIDEALASGITTMIGGGTGPATGTNATTCTPGHFNLEMMMRAIEDQPMNFGFLGKGNSSRRDPLVEQIRAGACGLKLHEDWGTTPQAIDTCLAVAEETDTQVAIHTDTLNESGFVEETIKAINGRTIHTYHTEGAGGGHAPDIIKAAGLANVLPSSTNPTRPYTVNTVDEHLDMLMVCHHLSPNIPEDVAFAD
>MP0311_megahit_282976_1015-2556
MAVKITRYDYAGMYGPTKGDKIRLADTELFIEVEKDLTTYGEEVKFGGGKVIRDGMGQSQATRAEGTPDTVITNALILDYTGIYKADVALRDGKIDSIGKAGNPDTQPNVDITIGPGTEIIAGEGKIVTAGGFDSHIHYICPQQIDDALHSGVTTMLGGGTGPAHGTLATTCTPGPWHIGRMLQSADGLPMNLAFAGKGNASLPGALEEQVLGGACALKLHEDWGTTPQAIDCCLGVADDLDVQVMIHTDTLNESGFVERTVDSMKGRTIHAFHTEGAGGGHAPDIIKICGEKFVLPSSTNPTRPFTKNTVEEHLDMLMVCHHLDKSIPEDIAFAESRIRRETIAAEDILHDMGAFSIIASDSQAMGRVGEVIIRTWQTADKMKKQRGALSEETGNNDNLRARRYIAKYTINPAIAHGISHEVGSVELGKRADLVLWNPAFFGVKPEMVLLGGTIAVAQMGDPNASIPTPQPVYTRSMFGAYGRALSESSVTFVSEAAHADGISSKLGLAKKAV
>MP0311_megahit_283904_3-812
PSTINSCLNVADKFDVQVCIHTDTLNEAGFVEDTINAIAGRTIHTFHTEGAGGGHAPDIIKICGENNVLPSSTNPTRPYTRNTLEEHLDMLMVCHHLDSKIPEDIAFAESRIRRETIAAEDILHDMGAFSIIASDSQAMGRVGEVIIRTFQTAHKMKVQRGPLSQDSDRNDNYRVKRYISKVTINPAIAHGINKYVGSIEKGKIADLVLWKPSFFAVKPELVVKGGSIVWSQMGDANASIPTPGPVHGRPMFASYGQSLIKSSFTFLSKN
>MP0311_megahit_284221_174-578
IWDTAFFGVKPEMVLQGGSIACAQMGDPNASIPTPQPVHYRPMFGAFGRSLTKSSVTFISKAAFEANIAKSFGLSKDLLPVTGCRKIKKNNMILNNSTPLMEVDPETYEVRADGKILTCEPSKVLALAQRYFLF*
>MP0311_megahit_291589_1-321
MSSKITRSSYAEMFGPTTGDKVRLADTDLFIEVENDLTVYGEEVKFGGGKVIRDGMGQSQVTRKDGAVDTVITNALIVDVNGIFKADIGIKDGIIQKIGKSGNPDTQ
>MP0311_megahit_298495_488-601
MKKIKREAYADMYGPTTGDKVRLADTELFIEVEKDLTT
>MP0311_megahit_298520_1-636
GPTTGDKIRLADTELFIEVEKDLTTYGEEVKFGGGKVIRDGMGQSQVSRQDGSVDTVITNALIVDVNGIYKADIGLKDGLINEIGKAGNPDTQPNVNIIIGPGTEIIAGEGKIITAGGFDSHIHFICPQQIDDALHSGITTMLGGGTGPAHGTLATTVTPGPWHIERMIQSADAFSMNLAFAGKGNSSLPNALEEQVIAGASSLKLHEDWGT
>MP0311_megahit_298838_3-455
SDHIGSIEKNKRADIVIWDTAFFGVKPEMVLQGGSIACAQMGDPNASIPTPQPVYSRPMFSSFGKSLEKSTVTFVSKVSLDKDSFKNSGVNKSLLPVKNIRKISKKDMILNDYCPKIEVNPETYEVLADGELITCEPAKTLPLAQRYFMY*
>MP0311_megahit_300738_1-1020
ELFIEVEKDLTTYGEEVKFGGGKVIRDGMGQSQVSRKDGAVDTVITNALIVDVNGIYKADIGLKDGLINEIGKAGNPDTQPNVNIIIGPGTEIIAGEGKIITAGGFDSHIHFICPQQIDDALHSGITTMLGGGTGPAHGTLATTVTPGPWHIEKMIQSADAFSMNLAFAGKGNSSLPNALEEQVIAGASSLKLHEDWGTTPAAIDNCLNVADEHDIQVMIHTDTLNESGFVESTIKAINGRTIHAFHTEGAGGGHAPDIIKVCGEQYVIPSSTNPTRPYTVNTVEEHLDMLMVCHHLDKSIPEDVAFAESRIRKETIAAEDILHDMGAFSIIASDSQAMG
>MP0311_megahit_302465_1-615
MGRVGEVIIRTFQTAHKMKVQRGPLPEDSDRNDNYRVKRYISKVTINPAIAHGINNYVGSVEKGKIADLVLWKPSFFAVKPELVVKGGSIVWSQMGDANASIPTPGPVHGRPMFANFGASLINSSFTFLSKNSIDLDIPKKLGLQKNCIAVENTRNIDKSHLKLNSKLPNISVDPQTYEVFSDGELLTCEPLDQVPMAQRYFLL*
>MP0311_megahit_303695_117-1490
VIGASTEVIAGEGHILTAGAIDTHIHFICPQQIETALASGITTMLGGGTGPATGTNATTCTPGSFHISRMLQSAEAFPMNLGFFGKGNSTNERNLIDQVEAGACGLKLHEDWGTTPSTINSCLNVADKFDVQVCIHTDTLNEAGFVEDTIKAIAGRTIHTFHTEGAGGGHAPDIIKICGEKNVLPSSTNPTRPYTRNTLEEHLDMLMVCHHLDSKIPEDIAFAESRIRRETIAAEDILHDLGAFSIIASDSQAMGRVGEVIIRTFQTAHKMKVQRGPLSQDSDRNDNYRVKRYISKITINPAIAHGINKYVGSIEKGKIADLVLWKPSFFAVKPELVVKGGSIVWSQMGDANASIPTPGPVHGRPMFANFGQSLINSSFTFLSKNSIDRDIPKLLGLQKNCIAVENTRSINKSNLKLNSKLPNISVDPQTYEVFSDGELLTCEPLDIVPMAQRYFLL*
>MP0311_megahit_303698_2-556
AYADMYGPTTGDKVRLADTELFIEVEKDLTTYGEEVKFGGGKVIRDGMGQSQVSRKDGAVDTVITNALIVDVNGIYKADIGLKDGLINEIGKAGNPDTQPNVNIIIGPGTEIIAGEGKIITAGGFDSHIHFICPQQIDDALHSGITTMLGGGTGPAHGTLATTVTPGPWHIEKMIQSADAFSMNL
>MP0311_megahit_304747_3-551
VEKDLTTYGDEVKFGGGKVIRDGMGQSQVTRGDGAVDTVITNALIIDWWGIIKADVGIKDGKIFEIGKAGNPDIQDKVDIVIGASTEVIAGEGHILTAGGIDTHIHFICPQQIETALASGITTMLGGGTGPATGTNATTCTPGSFHISRMLQSAEAFPMNLGFFGKGNSTNERNLIDQVEAGA
>MP0311_megahit_307197_2035-3744
MASTISRYDYSAMYGPTTGDKIRLADTDLIIEVERDFTTYGEEVKFGGGKVIRDGMGQSQTARSKGAVDTVLTNALVVDYSGIYKADVGLMDGRILKIGKAGNPDTQPNVDIVIGPGTEIIAAEGKILTAGGFDSHIHFICPQQIEDALHSGVTTMLGGGTGPAHGTLATTCTPGSWHIARMLQSADAFPMNLAFAGKGNASLPQALEEQIKGGACALKLHEDWGTTPGAIDCCLSVADAMDVQVMIHTDTLNESGFVENTIAALKGRTIHAFHTEGAGGGHAPDIIKICGESHVLPSSTNPTRPFTKNTIEEHLDMLMVCHHLDKSIPEDVAFAESRIRRETIAAEDILHDMGAFSIIASDSQAMGRVGEVLIRTWQTADKMKKQRGQLADENGNNDNFRVRRYIAKYTINPAIAHGMSSEIGSVEIGKRADLVLWDPAFFGVKPEMVLLGGTIAMAQMGDPNASIPTPQPVYSRPMFGAYGRSVEKSAATFVSKAAFDEGIKNTLGLAKELLPVINTRDIGKADLLLNNATPVMEVNPETYEVRADGELLTCEPAEVLPMAQRYFMF*
>MP0311_megahit_307289_2-694
DGFSMNLAFAGKGNSSLPEGLREQILAGASALKLHEDWGTTPGAIDNCLNIADKYDVQVMIHTDTLNESGFVENTIKAINKRTIHAFHTEGAGGGHAPDIIKVCGEEYVIPSSTNPTRPYTVNTIEEHLDMLMVCHHLDKSIPEDVAFAESRIRRETIAAEDILHDMGAFSIIASDSQAMGRVGEVIIRTWQTAHKMKVQRGSLPEEKGDNDNFRVKRYLAKYTINPAIAH
>MP0311_megahit_308490_1-555
EDIAFAESRIRRETIAAEDILHDIGAFSIIASDSQAMGRVGEVITRTFQTAHKMKVQRGPLSQDSDRNDNYRVKRYMSKVTINPAIAHGIDNHVGSIEKGKIADLVLWRPSFFAVKPELVVKGGSIVWSQMGDANASIPTPGPVHGRPMFASFGQSLIKSSFTFLSKNSIDQNIPNKLGLQKNCI
>MP0311_megahit_314092_348-695
MAQKVSREKYASIFGPTTGDRVRLADTELFAEVEHDYTVYGEEVKFGGGKVIRDGMGQSQVTRADGAVDLVVTNALVIDYLGIYKADIGVKDGKIHSIGKAGNPDIQSGVNIIVGP
>MP0311_megahit_315593_355-501
INKSNLKLNSKLPNISVDPQTYEVFSDGELLTCEPLHEVPMAQRYFLL*
>MP0311_megahit_319574_1279-2061
TLEEHLDMLMVCHHLDKSIPEDVAFAESRIRRETIAAEDILHDMGAFSIIASDSQAMGRVGEVITRTWQTAHKMKIQRGRLKEEQGKNDNLRVKRYIAKYTINPAIAHGVSNHIGTLEKNKRADIVIWDPAFFGAKPEMILVGGSIACAQMGDPNASIPTPQPIHSRPMFSSYGRSLESSSVTFVSNNSIQEDAFNDLEIKKELLPVANTRKISKKDMVLNNICPEIEVNPETYEVKADGELLTCEPASELPLAQRYFLY*
>MP0311_megahit_325650_1-531
IVDWWGIIKADVGLKDGKIFEIGKAGNPDIQDKVNIVIGASTEVIAGEGHILTAGSIDTHIHFICPQQIETALASGITTMLGGGTGPATGTNATTCTPGSFHISRMLQSAEAFPMNLGFFGKGNSTNEKNLIDQVESGACGLKLHEDWGTTPSTINSCLNVADKFDVQVCIHTDTLN
>MP0311_megahit_326876_1-951
MKKIKREAYADMYGPTTGDKVRLADTELFIEVEKDLTTYGEEVKFGGGKVIRDGMGQSQVSRKDGAVDTVITNALIVDVNGIYKADIGLKDGLINEIGKAGNPDTQPNVNIIIGPGTEIIAGEGKIITAGGFDSHIHFICPQQIDDALHSGITTMLGGGTGPAHGTLATTVTPGPWHIERMIQSADAFSMNLAFAGKGNSSLPNALEEQIIAGASSLKLHEDWGTTPAAIDNCLNVADEHDIQVMIHTDTLNESGFVESTIKAINGRTIHAFHTEGAGGGHAPDIIKVCGEEYVIPSSTNPTRPYTVNTVEEHLDML
>MP0311_megahit_328947_9336-10361
QAIDCCLGVADDLDVQVMIHTDTLNESGFVERTVDSMKGRTIHAFHTEGAGGGHAPDIIKICGEQFVLPSSTNPTRPFTKNTVEEHLDMLMVCHHLDKSNPEDIAFAESRIRRETIAAEDILHDMGAFSIIASDSQAMGRVGEVIIRTWQTADKMKKQRGALSEETGNNDNLRARRYIAKYTINPAIAHGISHVVGSVEPGKRADLVLWNPAFFGVKPEMVLLGGTIAVAQMGDPNASIPTPQPVYTRSMFGAYGRALSETSVTFVSGAAHAEGVGVKLGLAKQTVPVKNTRNIGKLDLKLNVALPKIDVDPETYEVRADGELLTCQPADEVSMAQRYFMF*
>MP0311_megahit_331618_1124-2833
MSNTIPRSLYADMYGPTKGDKVRLADTELIIEVEEDYTTYGEEIKFGGGKVIRDGMGQSQITRNEGAVDTIITNALILDISGIYKADLGILDGRIYKIGKGGNPDVQPNVNIIVGPGTEVIAGEGKILTAGGFDSHIHFICPQQIDDALHSGLTTMLGGGTGPAHGTLATTCTPGSWHIGRMLQSADAFPMNLAFAGKGNASLPAALEEQILSGACALKLHEDWGTTPAAIDNCLTVADNLDVQVMIHTDTLNESGYVETTVKAINNRTIHAFHTEGAGGGHAPDIIKVCGEKNVIPSSTNPTRPYTVNTLEEHLDMLMVCHHLDKSIPEDIAFAESRIRKETIAAEDILHDLGAFSIIASDSQAMGRVGEVIIRTWQTAHKMRVQRGRLKEEKGENDNIRVKRYLAKYTINPAIAHGISNEIGSITEGKRADLVLWNPAFFGVKPEMVLLGGSIVCAQMGDPNASIPTPQPVYSREMFGAFGRSLENSAVTFVSQASFERDIGSNLELRKKTIPIKNTRSINKSDMVYNNLCPTVEVDPETYEVKANGEILTCEPASELPMAQRYFLY*
>MP0311_megahit_332234_1-1224
TEVIAAEGKIVTAGGIDAHIHFICPQQIDEALSSGITTMLGGGTGPAHGTTATTCTPGPWHIKRMLQASEAFSMNLGFAGKGNSALEAPLIEQINAGACSLKLHEDWGTTPACINKALEVADDHDIQVMIHTDTLNESGYVENTIKAFKNRTIHAYHTEGAGGGHAPDIIKLCGLSNVIPSSTNPTMPYTINTIDEHLDMLMVCHHLDKKVPEDIAFAESRIRKETIAAEDILHDMGAFSIIASDSQAMGRVGEVITRTWQTAHKMKTQRGSLSEDSSNNDNFRVKRYIAKYTINPAIAHGISNSVGSIEEGKRADFCIWDRAFFGVKPEMVCIGGSISTALMGDPNASIPTPQPVHFRHMFGAYGKSLTNNSITFVSESSIENNISENYELTKQLVAVKNTRSQISK
>MP0311_megahit_339473_3-548
YGDEVKFGGGKVIRDGMGQSQVTRGDGAVDTVITNALIMDWWGIIKADVGIKDGKIFKIGKAGNPDIQDKVDIVIGASTEVIAGEGHILTAGAIDTHIHFICPQQIETALASGITTMLGGGTGPATGTNATTCTPGSFHISRMLQSAEAFPMNLGFFGKGNSTNERNLIDQVEAGACGLKLH
>MP0311_megahit_341998_398-619
SASENKGLDELALRKKIVPVENTRNISKKSMKLNDLCPEIEVDPETYEVRLDGELITCEPAKELPMAQRYFLY*
>MP0311_megahit_344094_3-875
QKVSREKYASIFGPTTGDRVRLADTELFAEVEHDYTIYGEEVKFGGGKVIRDGMGQSQVTRADGAVDLVVTNALVIDYLGIYKADIGVKNGKIHSIGKAGNPDIQSGVNIIVGPATEVIAGEGKILTAGGMDAHIHFICPQQIEDALHSGLTTMLGGGTGPAHGTLATTCTPGPWNIGKMLQSADAFPMNLSFAGKGNASLPEALREQVRAGASSLKLHEDWGTTPGAIDCCLNVADELDVQVMIHTDTLNESGFVENTIKAIGGRTIHAFHTEGAGGGHAPDIIKLAGEE
>MP0311_megahit_346482_1-1101
ASDAFPMNLGFAGKGNSSLPEGLKEQIMAGACALKLHEDWGTTPGAIDNCLSMADKFDIQVMIHTDTLNESGFVENTLKAINKRIIHAFHTEGAGGGHAPDIIKVCGEENIIPSSTNPTRPYTVNTIEEHLDMLMVCHHLDKSIPEDVAFAESRIRKETIAAEDILHDMGAFSIIASDSQAMGRVGEVIIRTWQTAHKMKVQRGKLPEEQGDNDNFRVKRYIAKYTINPAITHGISKYIGSVEEKKRGDLVLWDPAFFGVKPEMVLIGGSIACAQMGDPNASIPTPQPVYTRPMFGSFGRSLEKSSVIFTSELSLENDILKNNDTKKEFVAVKNTRNISKKDMVFNNTCPKIEVNPETYEVKADGKL
>MP0311_megahit_350004_3-1016
NCLNVADKMDVQVMIHTDTLNESGFVENTIKAINNRTIHAFHTEGAGGGHAPDIIKVCGNENVIPSSTNPTRPYTINTLEEHLDMLMVCHHLDKSIPEDVAFAESRIRKETIAAEDILHDLGAFSIIASDSQAMGRVGEVIIRTWQTAHKMKVQRGRLQEEKGDNDNVRVKRYVAKYTINPAITHGLSKHIGSITEGKRADIVIWDPAFFGVKPEIVMLGGSIACAQMGDPNASIPTPQPVYTRPMFSSYGRSLETSSITFVSKDSIKSGSLDSLKLAKNTVAVEKTRDISKKDMVYNNYCPDISVDPETYEVTADGEILTCEPATELPMAQRYFLF*
>MP0311_megahit_353704_1-510
KDGIIQKIGKSGNPDTQPKIDIIIGPGTEIIAGEGKIITAGGFDSHIHYICPQQIDDALHSGLTTMLGGGTGPAHGTLATTCTPGSWHIGKMIQSADAFSMNLAFAGKGNSSKPDGLIEQVNAGACALKLHEDWGTTPGAIDNCLNVADKMDVQVMIHTDTLNESGFVEN
>MP0311_megahit_353715_403-948
MAKISRAAYADMYGPTTGDKVRLADTELFIEVENDLTTYGEEVKFGGGKVIRDGMGQSQISREKGAADTVITNALIVDVNGIYKADVGLKDGKIFEIGKAGNPDTQSKVNIIIGPGTEIIAGEGKILTAGGFDSHIHYICPQQIDDALHSGVTTMLGGGTGPAHGTLATTCTPGPWHIQRMI
>MP0311_megahit_357199_1-687
AFAGKGNSSLPQALEEQVIAGATSLKLHEDWGTTPAAIDNCLNVADDHDIQVMIHTDTLNESGFVESTIKAINGRTIHAFHTEGAGGGHAPDIIKVCGEQYVIPSSTNPTRPYTVNTVEEHLDMLMVCHHLDKSIPEDVAFAESRIRKETIAAEDILHDMGAFSIIASDSQAMGRVGEVIIRTWQTAHKMKVQRGQLKEEQGNNDNVRVKRYIAKYTINPAIAHGISDH
>MP0311_megahit_357700_3-794
PDTQPNVNIIIGPGTEIIAGEGKIITAGGFDSHIHFICPQQIDDALHSGITTMLGGGTGPAHGTLATTVTPGPWHIERMIQSADAFSMNLAFAGKGNSSLPQALEEQVIAGASSLKLHEDWGTTPAAIDNCLNVADDHDIQVMIHTDTLNESGFVESTIKAINGRTIHAFHTEGAGGGHAPDIIKVCGEQYVIPSSTNPTRPYTVNTVEEHLDMLMVCHHLDKSIPEDVAFAESRIRKETIAAEDILHDMGAFSIIASDSQAMG
>MP0311_megahit_364723_3-344
MKKIKREAYADMYGPTTGDKVRLADTELFIEVEKDLTTYGEEVKFGGGKVIRDGMGQSQVSRQDGAVDTVITNALIVDVNGIYKADIGIKDGLINEIGKAGNPDTQPNVNIIIG
>MP0311_megahit_371624_2-184
MSYKIDRNTYAQTYGPTIGDRVRLADTELFIEVEKDLTTYGDEVKFGGGKVIRDGMGQSQV
>MP0311_megahit_380664_147-563
MSYKINRNTYAQTYGPTTGDRVRLADTELFIEVEKDLTTYGDEVKFGGGKVIRDGMGQSQVTRGDGAVDTVITNALIVDWWGIIKADVGIKDGKIFEIGKAGNPDIQDKVDIIIGASTEVIAGEGHILTAGSIDTHIHF
>MP0311_megahit_380960_2-520
MKKITRQSYSDMYGPTTGDKIRLADTELFIEVEKDLTTYGEEVKFGGGKVIRDGMGQSQVTNKDGAVDTIITNALIVDVTGIYKADVGLKDGKINKIGKGGNPDTQPNVDIVVGPGTEVIAGEGKILTAGGFDSHIHFICPQQIDDALHSGLTTMLGGGTGPAHGTLATTCTP
>MP0311_megahit_390243_2-523
RVGEVIIRTWQTAHKMKVQRGSLPEEKGDNDNFRVKRYLAKYTINPAIAHGISKHIGSIEKNKRADLVLWDPAFFGAKPEMILIGGSIACAQMGDPNASIPTPQPVYTRPMFSSFGTSLEKSSVIFTSKLAIEKNSLKDANIRKDLLPVENTRAISKKDMILNNKCPKIEVNPE
>MP0311_megahit_393511_213-1229
MKEISRKSYSDMYGPTVGDQIRLGDTDLIIEVENDFTNYGEEVKFGGGKVIRDGMGQSQIPRSQGAVDTVITNALVVDVKGIFKADVGIKDGKICELGKAGNPDTQNNVNIIIGPGTEIIAGEGKIITAGGFDSHIHFICPQQIDDALHSGITTMLGGGTGPAHGTLATTCTPGPWHIKRMIQSADAFSMNLAFAGKGNSSLPEGLEEQIVAGACSLKLHEDWGTTPGAIDNCLDVADKFDVQVMIHTDTLNESGFVENTIKAINKRTIHAFHTEGAGGGHAPDIIKVCGEEYVIPSSTNPTMPYTVNTLEEHLDMLMVCHHLDKSIPEDVAFAESRIR
>MP0311_megahit_402876_3-638
ALASGITTMLGGGTGPATGTNATTCTPGSFHISRMLQSAEAFPMNLGFFGKGNSTNESNLIDQVEAGACGLKLHEDWGTTPSTINSCLNVADKFDVQVCIHTDTLNEAGFVEDTINAIAGRTIHTFHTEGAGGGHAPDIIKICGEKNVLPSSTNPTRPYTRNTLEEHLDMLMVCHHLDSKIPEDIAFAESRIRRETIAAEDILHDIGAFSII
>MP0311_megahit_406688_233-793
MSYKIDRKTYAQTYGPTTGDRVRLADTELFIEVEKDLTTYGDEVKFGGGKVIRDGMGQSQVRRADGAVDTVITNALIVDWWGIIKADVGIKDGMIFEIGKAGNPDIQDNVDIVIGASTEVIAGEGHILTAGSIDTHIHFICPQQIETALASGITTMLGGGTGPATGTNATTCTPGSFHISRMLQSAE
>MP0311_megahit_407173_2-127
LNSKLPNISVDPQTYEVFSDGELLTCEPLDEVPMAQRYFLL*
>MP0313_megahit_286_2-508
LDVEQGDNDNFRIRRYVAKYTVNPAIAHGISHEVGSVEVGKLADLVLWKPAFFGAKPELVLKGGFIAWAQMGDANASIPTPQPQLMRPMFGSYGRATGVTSLAFVSKLSLQDGVVERYDLTKTLSPVSGCRTIGKRDMKLNDALPEIQVDPETYVVTADGEELTAEAAE
>MP0313_megahit_10743_248-625
KPELVVKGGFIAWAPMGDSAASLMTCEPVKMRPQWGAFGSAQKSISACFVNPLAIESGLSGKLGLTKQLLPTKGTRKISKEQMLYNTFCPNIDVNAQTFEVFVDGKLAYCEPAEQVPLAQRYMLR*
>MP0313_megahit_43951_3-656
TRPYTVNTVDEHLDMLMVCHHLSASIPEDVAFAESRIRRETIAAEDILHDLGAFSMIASDSQAMGRVGEVITRTWQTAHKMKVQRGSLSGDPGRHDNLRVKRYISKYTKNPALANGIAHEVGSIEIGRLADLVLWKPAFFGVKPSLIVKGGMIVAAPMGDPNASIPTPQPVYYRMMFGALGGARNATCMSFLSNAAIKENVVDTLGLANLIGSVSNTR
>MP0313_megahit_49209_1-756
MAHHIDRRHYADLYGPTTGDRVRLGDTGLVAQVEDDATVYGDECKFGGGKVLRDGLGQAAGVSDETALDCVITNALIVDWTGIRKADVGIKNGRISGIGKAGNPDVMAGVSDDMVVGVTTEAIAGEGLILTAGGIDSHIHFIAPQLVYEAVASGVTTFIGGGTGPATGTKATTCTPGSRHIQLMLQACDAFPMNFGFLGKGNTSMPDGLEEQIRSGAVGLKLHEDWGSTPATIDCCLTEAERFDVQVAIHTD
>MP0313_megahit_55328_129-578
DRIGSIEEGKRADLVLWNPAFFGVKPEMVLLGGSIVCAQMGDPNASIPTPQPVYSRPMFGAYGRAVENSAVVFVSEAAEAAGVGGKLGLAKQTLAVRNTREIGKRDLKLNDALPKVEVNPETYEVRADGELLTCEPASVLPMAQRYFLF*
>MP0313_megahit_66449_2-895
MTRKEYAQMYGPTTGDSIRLGDTSLVAEVEHDYAVLGDECLHGGGKTLRDGLGLTPGYDSAMGSLDMLLCNALVIDPVLGIVKGDIGIKGGAIVGVGKAGNPATMDGVDTNLICGAATTVRDAEGLIATPGGIDVHVHFDSAQLCEHAISSGITTMLGGSLGPITVGIDCGGAWNVGKMLQAAEHWPINFGFLGRGNTSKPRSIYDQIEGGCFGLKIHEDWGAMPAVIDTCLTVADELDFQVQLHTDTLNESGFVEDTLAAINGRTIHMYHTEGAGGGHAPDIIKVAGERNCLTSSTN
>MP0313_megahit_66554_3-659
TTGDKVRLADTELWLQVEADLTSHKDTAIDQANTSQSDEGTSHTTEIKGEEVKFGGGKVIRDGMGQGQLLGAEVADTVITNALVVDYTGIYKADIGIKNGRISAIGKAGNPDIQPAIDIPIGGETEIIAGEGKILTAGGVDSHIHFIAPQQCETALMSGVTTMLGGGTGPAQGTLATTCTPGAYHIASMLQSTDSIPMNIGLLGKGNVSVPTPIAEQIE
>MP0313_megahit_67021_1-717
MAKGNASLAEPLVEQIAAGAMGLKLHEDWGTTPAAIDNCLSVADMHDVQVAIHTDTLNESGFVETTLDAFKGRTIHTFHTEGAGGGHAPDIIKACGQMNVLPSSTNPTRPYTVNTVDEHLDMLMVCHHLDPRIPEDVAFAESRIRRETIAAEDILHDLGAFSMIASDSQAMGRVGEVITRTWQTAHKMKTQRGTLPEDSSRSDNFRVKRYIAKYTINPAIANGIATEVGSIEPGKLADL
>MP0313_megahit_72622_2-304
PQPVYSRPMWGAYGRSVEHSAVTFVSEAAQAAGIRGKLGLAKQTLAVKGTRGIGKSALKLNDATPHIEVHPETYEVRADGELLTCQPAAELPMAQRYFLF*
>MP0313_megahit_78073_1-501
RYVAKYTINPAIAHGMSHEIGSVEVGKLADLVLWHPAFFGAKPELVIKGGIIASSQMGDPNASIPTPQPVFTRPMFGGYGRAAAPISLAFVSQACLDQNAAADYGLAKPLAAVKNCRSIDKSDMRLNDATPDLHVDPETYQVTADGEELTCEPAQELALAQRYFLF*
>MP0313_megahit_89117_222-773
MYSISRSAYANMFGPTTGDRVRLGDTDLVIEVESDRTVYGDEVKFGGGKVIRDGMGQSQRSGEAVADVVITNALIVDYWGIIKADVGIKDGRIAALGKAGNPDTQDSVDIVIGAGTEIIAGEGHILTAGGIDAHIHFIAPQQIEEALASGITTMLGGGTGPATGTKATTCTPGAWNIGKMLQAA
>MP0313_megahit_91541_375-788
DIVLWSPGFFGVKPQTVIKSGVIVWTAMGEGNASVGNCEPVEYGPAWGGLGHSPAPLSYYFVSQASLDRGIAQRLGSRRKFLPVSGVRQVTKKDMVRNNASPHIEVDLRDSRVMVDGRPITSEAVEEVPLNRLYMLS*
>MP0313_megahit_97305_3-578
GIYKADIGLKDGRIHAIGKAGNPDTQPNVTIIVGPGTEVIAGEGRILTAGGFDSHIHYICPQQIEDALHSGLTTMLGGGTGPAHGTLATTCTPGAWHIGRMMQASDAFPMNLAFAGKGNASLPAAIEEQVNAGACALKLHEDWGTTPAAIDCCLGVADAMDVQVMIHTDTLNESGFVEHTVKAMKGRTIHAF
>MP0313_megahit_106697_1-654
GGIDVHIHFLSTEQCENAISTGLTTMIGGSMGPLFAIDCGGPWNTHRMIEASEKWPINFGFFGRGSSHDPDTVAEHLDGGIIGVKIHEDYGAMPATIDGALTASAEFDFPVMIHTDTLNESGFYEDTMAAIAGRPMHMYHTEGGGGGHAPDIIRCNGEPHLLPSSTNPTNPYTLNAFDEGLDMTMSCHLLRYDLPEDVAFAESRVRPQTMMAEDVLHD
>MP0313_megahit_109176_1-567
GGGKVLREGMGQAAGVSQADALDLLITNALVVDFTGIYKADIGIKDGRISGIGKAGNPDVMAQVDPQMVVGVTTEVVAGEGKILTAGGIDTHIHFICPQQADEAIASGVTTMLGGGTGPATGTCATTCTPGAAHIRMMLQATDDLPLNFGFLGKGNSAKPEGLAEQIVGGAVGLKLHEDWGTTPAAIDC
>MP0313_megahit_121235_1-510
HLDMLMVCHHLDARIPEDVAFAESRIRRETIAAEDILHDLGAFSMIASDSQAMGRVGEVIIRTWQTADKMKRQRGALANEARDNDNFRIKRYIAKYTINPAISHGIASHVGSVEVGKLADLVLWKPMFFGVKPDIVLKSGTIAAAAMGDPNASIPTPQPVHYRPMFGAFG
>MP0313_megahit_123268_8796-10511
MAHSIERSRYVQLYGPTVGDSVRLGDTGLWAKVEHDSCVGGDELVFGAGKTMRCGTGCDGVLTAADGVLDLVITNALIIDTVLGVIKADIGIKNGRIAGIGKAGDPNIMDGVTAGLIVGVNTDVRAAEGLIVTAGAIDCHVHFIDPGQVEEALSAGFTTLMGGGLGPTTVPIASTGTTNLGHMLRAAEAFPVNFGFIAKAASHTVEPLLEQLAAGAAGLKIHEDWGATPAVIDAALKAAEIGGGQIQLHTDTLNESGFVEHTMRAIAGRGIHAYHVEGAGGGHAPDIIRMCGKANILPSSTNPTNPFTINTFDEHFDMAMTSHHLNPRLPEDVAFAESRIRKETIGAEDVLHDIGAISAIGSDSQGMGRIGETITRCWQLADHMRELRGTLPEDRGSGADNFRIRRYLAKYTINPARMFGIDAEVGSLEVGKLADLVFWKPEYFGAKPELIMKSGFPVWAPLGEANASLMSCEPLRYRPMWGYFGRAPQALGVRFVSPAAITSGIARRLDLKSAMVPVADTRGTRKSDMLLNDLVPNIDVDAESFQVRIDGQPLISTPLTRVTLGQSYMLK*
>MP0313_megahit_124242_1-1062
IIGPGTEVIAGEGRILTAGGFDSHIHFIAPQQMEDALHSGVTTCFGGGTGPAHGTLATTCTPGPWHIGRMLQAMDGVVMNIGLSGKGNASQPGALVEMVDGGACALKLHEDWGTTPAAIDCCLSVADDMDVQVMIHTDTLNESGFVEHTLGAMKGRTIHAFHTEGAGGGHAPDIIKICGEEHVLPSSTNPTRPFTVNTLEEHLDMLMVCHHLDKSIPEDVAFAESRIRRETIAAEDILHDIGAFSIIASDSQAMGRVGEVLIRTWQTADKMRKQRGRLPEETGDNDNFRVKRYIAKYTINPAIAHGVSREVGSIEVGKKADLVLWNPAFFGVKPEMVLMSGMIVVAQMGDPNAS
>MP0313_megahit_134380_461-763
CEPLLMRPQWGAFGKAKEALSMSFVSQAAMDVDIAGKLGLAKTVAPVKGTRSLTKAHMLHNDLCPEITVNPETFEVFVDGELATCEPAETLPLTQRYMMR*
>MP0313_megahit_135492_260-1972
MPAKIQRRAYADMFGPTTGDKIRLADTQLFIKVEHDHTTYGEEVKFGGGKVIRDGMGQSQVTRANGAADTVITNATILDHWGVVKADIGIKDGRVLAIGKAGNPDIQPNVDIVIGPGTEAIAGEGKIITAGGIDAHIHFICPQQIEEALYSGITTMMGGGTGPATGTNATTCTPGPWHISRMLQAAEGFTMNLGFYGKGNASLPQALVEQVRAGACGLKLHEDWGTTPAAIDNCLTVADDTDVQVLIHTDTLNESGFVENTIAAFKGRTIHAFHTEGAGGGHAPDIIKLCGETNVLPSSTNPTRPYTVNTLDEHLDMLMVCHHLDKNIPEDVAFAESRIRRETIAAEDILHDLGAFSMIASDSQAMGRVGEVIIRTWQTADKMKRQFGSLPGDSAGNDNVRAKRYIAKYTINPAIAQGIAEHVGSVEPGKLADLVLWSPAFFGVKPDMVLKCGTIAAAVMGDPNASIPTPQPEHYRPMFGSFGRSSIESAVSFVSQVSLDDDIGSTYALSRRLIPVARTRNEINKAAMIHNNVTPLMEVDPETYEVKADGTLLTCEPAEVLSMAQRYFLF*
>MP0313_megahit_140616_2-400
MPHAIPRSAYAAMYGPTTGDRLRLGDTDLIIEVERDLTTYGEEVKFGGGKVIRDGMGQSQVTRANGAVDTVITNALIVDHSGIYKADVALKDGRIAAIGKAGNPDTQPNVDIIIGPGTEVIAGEGRILTAGGF
>MP0313_megahit_143621_3-1019
YGEEVKFGGGKVIRDGMGQSQTTRAGGSMDTVITNALIVDHQGITKADVGLRDGLIAAIGKAGNPDTQSGVDIVIGPGTEVIAGEGKILTPGGFDAHIHFICPQQIEDALHSGITTMLGGGTGPAHGTLATTCTPGAWHIGRMLQALDGFPMNFGLSSKGNASQPEALVEMVRAGACAMKLHEDWGTTPGAIDCCLSVADDMDVQVMIHTDTLNESGFVENTLAAIKGRTIHAFHTEGAGGGHAPDIMKVVGYDHILPSSTNPTMPYTVNTIEEHLDMLMVCHHLDKAIPEDVAFAESRIRRETIAAEDILHDMGAFSVMASDSQAMGRVGEVIIRTWQ
>MP0313_megahit_145032_4230-5291
MAIMSRKEYAEMYGPTTGDGIRLGDTNLIAEVEYDFTVYGDECLHGGGKTLRDGMGMTSGLGSEDGTLDMLLCNALVIDPVIGIVKGDVGIKDGKIVGIGKAGNPDTMDGVDHNLLVGQSTTVRDAEGLIATPGGIDVHVHFDSAQLCDHAIAAGITTLFGGSLGPITVGIDCGGVFNVGKMLQAAEDFPVNFGFLGRGNSCKPESLYEQIEGGCVGLKIHEDWGAMPAVIDTCLNVADELDFQVQIHTDTLNESGFLENTLASIKGRTIHMYHTEGAGGGHAPDIISVAGEANCLPSSTNPTNPFTRNTFDEHLDMTMVCHHLSPAIPEDVAFAESRIRAQTIAAEDILHDIG
>MP0313_megahit_155211_1-591
GIKDGMIFEIGKAGNPDIQDNVDIVIGASTEVIAGEGHILTAGSIDTHIHFICPQQIETALASGITTMLGGGTGPATGTNATTCTPGSFHISRMLQSAEAFPMNLGFFGKGNSTNESNLIDQVEAGACGLKLHEDWGTTPSTIKSCLNVADKFDVQVCIHTDTLNEAGFVEDTINAIAGRTIHTFHTEGAGGGHAPD
>MP0313_megahit_167029_2-499
FDEGLDMTMSCHLLRYDLPEDVAFAESRVRPQTMMAEDVLHDLGAISMFGSDSQGMGRVNEVISRCWQLASKMRDQRGRLAHEKTKDADNERIKRYIAKYTINAARAFGIDKYIGSIEPGKMADLVTWKPAFFGIKPLGIIKGGFVAHGATGDSAGSYWQTEPVIQ
>MP0313_megahit_167036_2-559
KMKGSLPEETGENDNYRVKRYIAKITINPAITHGISTYVGSLEPGKIADIVVWTPQFFGIKPKLIIKGGFIAYALMGDPNASIPTTEPVYYRPMFGALGKAKQTTSVTFTSQLALDNKLEEKLKIQKKLVPVKNCRNIGKKDMLYNDKTPKIEVDPETYQVKVDGEIATVDPAEKLSLARLYCLY*
>MP0313_megahit_167493_6839-7591
CHHLSPAIPEDVAFAESRIRAQTIAAEDILHDIGAISMLGSDSQGMGRINEVITRTWQLASKMKDQRGRLETEKSRIGDNERIKRYIAKYTINAAKSFGVAEHIGSLEPGKMADVVLWRPAMFGVKPEIIVKGGFIAYGAMGDSAASLMTCEPIIMRPQWGAFGVAKQKLSANFVNPLAIEKGLAEKLELKKTLLPATGTRNLTKKDMLHNDACPEMSVDPQTFDVHINGELAYCEPSSELPLTQRYILR*
>MP0313_megahit_168394_2330-2905
TADKMKKQRGRLSEEFGENDNLRAKRYISKYTINPAIAHGISQHVGSVEVGKLADLCVWTPAFFGVKPDMVIKCGTITTAMMGDPNASIPTPQPVHYRPMFGSFGRSLTESSVTFVSQAALDDSIGEKLALQKRVLSVSGTRNLGKNSMVHNDLLPEIEVDPETYEVRADGVLLTCEPAEVLPMAQRYFLY*
>MP0313_megahit_186722_7370-9079
MVKKINRKTYAAMYGPSVGDKIRLADTELYIEIESDHTVYGEEVKFGGGKVIRDGMGQSQISNAKGAVDTVITNAIILDHWGVIKADVGIINGYISKIGKAGNPDIQPKVDIIIGAGTEVIAGEGKILTAGGIDAHIHFISPQQVEEALYSGITTMLGGGTGPAEGTNATTCTPGPWHISKMLEAAEGFPVNLGFFGKGNASNTESLFEQVEAGACGLKLHEDWGTTPSAIDKCLSVADQLDIQVTIHTDTLNESGFVENTTDAFKGRCIHAFHTEGAGGGHAPDIIRLAGEKNVLPSSTNPTRPYTVNTIDEHLDMLMVCHHLDPRIPEDVAFAESRIRSETIAAEDILHDMGAFSMIASDSQAMGRVGEVIIRTWQTAAKMKVQRGYLPEDKEGNDNLRCRRYISKYTINPAITHGISHVVGSVEINKLADLVLWDPAFFGVKPDKIIKGGVINGSLMGDPNASIPTPQPVHYRPMFGQFGRSLINSSLTFVSKISLEKEIKEKLSLSRRVEPVKETRNISKLDMILNNLTPDITVDPETYEVKADGELLICEPAATLPLSQRYFLF*
>MP0313_megahit_188352_3-971
MPRNIDRKAYADMYGPTVGDKVRLADTDLIIEVEVDRTTYGEEVKFGGGKVIRDGMGQSQATRAEGGVDTVITNALILDYWGVVKADIGLKDGIIAAIGKAGNHDVQPNVDIIIGPGTEIIAGEGKIITAGGIDSHVHFIAPQQIEVALNTGITTMLGGGIGPAVGTNATTATPGPWHIARMLQAAEGFPMNLGFFGKGNSSSPGPLEEQVLAGACGLKLHEDWGTTPAAIDNCLTVADRMDVQVALHTDTLNESGFVETSIAAFKNRTVHTYHTEGAGGGHAPDIIKVCGLTNVLPSSTNPTCPFTINTIDEHLDMLMVCHH
>MP0313_megahit_196973_3-194
LGLRKQTIAVQNTRNIGKSDLIHNAATPKVEVNPETYEVRADGELLTCAPAETVPMAQRYFMF*
>MP0313_megahit_198760_1209-1496
MSVKISRQAYAEMFGPTVGDKIRLADTELWIEVEKDLTTYGEEVKFGGGKVIRDGMGQSQLSAAEVADTVITNALIIDAVTGIIKADVGLKDGHIW
>MP0313_megahit_199565_648-2156
MIDMLARWRSETPHVGEYIPTDGKIIANKGKKTIKLKVSNTGDRPIQVGSHTHFSETNKALEFDREKSLGFHLNIPSGTSVRFEPGETKHVEVVEFGGTKTIFGFSGLVSGDLESKKQEAIKNINENNFKNITENVEYESNPLEISRNRYVELFGPTVGDKVRLADTELVMEIEKDMIKYGDELVFGGGKSARDGSGQASGVLREESADLVITNAMIIDPVLGIIKADIGIKDGKILGVGNAGNPNVMDDIDIVVSSNTEIISGEHTICTPGTIDSHIHFISPQQAIDAICNGVTTMIGGGTGPADGTNATTCTPGEWNIHKMIEAVEEYPLNFGFLCKGNDSREEALLEQVKSGACGLKLHEDWGTTPATINSALNVADKTDTQVAIHTDTLNECGYVDDTIKAIAGRAIHTYHTEGAGGGHAPDIMKIAGEPNILPSSTNPTRPYTVNTLQEHLDMMMVCHHLNPSVPEDVSFAESRIRAETIAAEDVLHDIGAISMMSSD
>MP0313_megahit_204383_270-1982
MTLNIPRKTYVDLFGPTVGDRIRLADTELIIEIEKDLIKYGDEVVFGGGKNIRDGQGQASGVPRTKSLDLVITNAIVMDPILGIVKADIGIKDGKIIGVGNAGNPDIMDEIDMIISSNTEIIAGEHTICTPGTIDSHIHFISPQQAIHAICNGTTTMIGGGTGPADGTNATTCTPGKWNIHRMIESVDELPLNFGFLAKGNDSRETALLEQIEAGACGLKLHEDWGSTPATIDSALRVADKTDTQVAIHTDTLNECGFVDDTIEAIAGRTIHTYHTEGAGGGHAPDIIKIAGEKNILPSSTNPTRPFTINTLAEHLDMMMVCHHLNSSVPEDVSFAMSRIRGETIAAEDVLHDIGVLSMMSSDSQAMGRVGEVTTRNWQTADKMKKMVGALPEDNAQNDNFRVKRYLAKITINPAITHGISDYVGSLQPGRLADIVIWSPQFFGVKPKMIIKGGFIAYSLMGDPNASIPTAEPVLYRPMFGALGQTKHSTSVIFTSQLALDKGIESEINSKKKLVPVRNCRSIGKKDMLYNDLTPNIEVNPETYEVKVDGKLATVDPADKVSMSRLYNLF*
>MP0313_megahit_204436_3-593
FGGGKVIRDGMGQSQLSAAEVADTVITNALIIDAVTGIIKADVGLKDGHIWQIGKAGNPDIQPNVTIPIGAGTEVIAGEGMILTAGGIDSHIHWICPQQIEEALTSGVTTMLGGGTGPATGTFATTCTPGPWHIHRMLESAEAFPMNMGFFGKGNVSLPEPAREQVEAGVIGLKLHEDWGTTPAAIDNCLSVAEEMD
>MP0313_megahit_215608_3750-3923
MPLTLTRQQYAEIYGPTTGDQVRLGDTDLFIEVERDLIAEGAGYGNEVKFGGGKVIRD
>MP0313_megahit_216847_115-540
GKWADLVLWKPAFFGVKPSLILKGGMIASAAMGDANASIPTPQPVHYRPMFGSAGGALGRSSLSFLSQSAAAAGVAEQYGLAKTTAVVKGTRTVSKADMIHNDWQPHITVDPETYQVVADGTVLTCEPAEVLPMAQRYFLF*
>MP0313_megahit_218185_400-2103
MSEISRRAYADMYGPTTGDRVRLGDTELWIEVEQDKTSYGEEVKFGGGKVIRDGMGQSQRTSKESVDVVITNALILDHWGIVKADIGIKSGRIVGIGKAGNPDIQSDVDIIIGPGTEAIAGEGFITTAGALDAHIHFICPQQVDEALMSGVTTMLGGGTGPAAGTNATTCTPGPWNIQRMYQAVEELPMNFGFMGKGNASLPAALEEQVLAGAMGLKLHEDWGTTPASIDNCLTVADNFDVQVAIHTDTLNESGFVESTLAAFKDRAIHTYHTEGAGGGHAPDIIKACGVANVLPSSTNPTRPYTVNTIDEHLDMLMVCHHLDPKIPEDVAFAESRIRRETIAAEDILHDLGAFSMIASDSQAMGRIGEVICRTWQTAHKMKVQRGPLSPDTFDNDNFRVKRYIAKYTINPAITHGISHEVGSIEVGKLADIVLWKPAFFGAKPALIIKGGMIVAAPMGDPNASIPTPQPVHYRLMFGALGGARSETSVSFVSKAAYEDGMGEKLRLNKRLVSVRNTRRITKNDLIHNNYLPKIEVDSQTYEVRADGELLTCEPAIELPLAQRYFLF*
>MP0313_megahit_221674_3-614
ISMIASDSQAMGRVGEVVCRTWQTAHKMKVQRGLLPEDEALGADNLRAKRYIAKYTINPAITHGIAHEVGSIEVGKLADLVLWKPAFFGVKPALILKGGMIAGAPMGDPNASIPTPQPVHYRPMFGTFGRAASQTRLNFVSQAAIDAGIKERLGLQSTLSACKNVRGVRKKDMKLNDACPELTVDPQTYEVRCDGELLTCEPAT
>MP0313_megahit_221997_280-528
MATMTRKEYAEMYGPTTGDAIRLGDTSLIAEVEHDFAVPGDECLHGGGKTLRDGLGLTPGYDSAMGSLDMLLCNALVIDPVLG
>MP0313_megahit_222011_887-2518
NEVKFGGGKVIRDGMGQSPLAKDAESLDVVITNALILDAKLGVIKADIGIKGGRIVGIGHAGNPGIQDGLGSVFADLETGQCNPMTIGAATEAIAGEGAILTAGGYDCHIHFICAQQIDEALASGITTMTGGGTGPATGTNATTCTPGIWNIHRMLEASDEYPMNLGYLGKGNCSTAEPLREQVLAGAIGLKLHEDWGTTPAAIDCCLGVADELDVQVAIHTDTLNESGFVEDTIAAFKGRTIHTFHSEGAGGGHAPDIIRVCGEANVLPSSTNPTRPFTVNTIEEHLDMLMVCHHLDSKIPEDVAFAESRIRPETIAAEDILHDIGAFSIMSSDSQAMGRVGEVIIRTWQTAHKMKQQFGKLDSANHPAADNFRALRYIAKYTINPAVAHGMSHMIGSVEVGKLADLVLWKPAFFGVKPELILKGGMIACANMGDPNASIPTPQPTFYRPQFAAHGRAKFETCVTFVSQAAIDAGLADRVRLDKRVEPVRNTRNIGKADMVHNDKLPKIEVDPETYTVKADGELLTCEPATELPLAQRYFLF*
>MP0313_megahit_222317_1808-3526
MTLKINRRAYAEMFGPTTGDRLRLADTDLIVEVERDFTVYGEEVKFGGGKVIRDGMGQSQRESKDCTDTVITNALIIDHWGIVKADIGLKNGRISAIGKAGNPDIQPGVTIVIGPGTEIIAGEGMIVTAGGVDTHIHFICPQQIDEALNSGVTTMIGGGTGPATGTYATTCTPGPWYMQRMLQAADAYPMNIGFLGKGNGSLPGALREQIDAGAIGLKLHEDWGSTPAAIDCCLGVADDTDTQVAIHTDTLNESGFVEATVAAFKGRTIHTYHTEGAGGGHAPDIIRVCGESNVLPSSTNPTRPFTVNTLDEHLDMLMVCHHLDASIAEDIAFAESRIRRETIAAEDILHDLGAFSMISSDSQAMGRVGEVVLRTWQTAHKMKVQRGKLAGDPNDARGGHDNFRVKRYVAKYTINPALTHGIAHEVGSVEVGKWADLVLWKPAFFGVKPSLILKGGMIASAAMGDANASIPTPQPVHYRPMFGAAGGALGRTSLTFLSQSAAAAGVAEQYGLAKTTAVVKGTRTVSKADMIHNDWQPDISVDPETYQVVADGTVLTCEPAEVLPMAQRYFLF*
>MP0313_megahit_222998_25-942
MEISRQAYAEMYGPTTGDRVRLGDTELWISVEKDLTRYGEEVKFGGGKVIRDGMGQSQRTRAETPDTVITNALIVDWWGVIKADVAIKDGNIQAIGKAGNPDIQPGIDIIVGPSTEVIAGEGMILTAGGIDAHIHFICPQQIDEALMSGVTTMIGGGTGPATGTNATTCTPGAWHIGKMLQSAECFPMNLGFLGKGNASLPDPLEEQIQAGAMGMKLHEDWGTTPAAIDCCLSVADAFDVQVAIHTDTLNESGFVEDTLAAINGRVIHTYHTEGAGGGHAPDIIKACGESNVLPSSTNPTRPYTIN
>MP0313_megahit_248953_35-1258
MEISRQAYAEMYGPTTGDRVRLGDTELWISVEKDLTRYGEEVKFGGGKVIRDGMGQSQRTRAETPDTVITNALIVDWWGIIKADVAIKDGNIQAIGKAGNPDIQPGIDIIVGPSTEVIAGEGMILTAGGIDAHIHFICPQQIDEALMSGVTTMIGGGTGPATGTNATTCTPGAWHIGKMLQSAECFPMNLGFLGKGNASLPDPLEEQIQAGAMGMKLHEDWGTTPAAIDCCLSVADAFDVQVAIHTDTLNESGFVEDTLAAINGRVIHTYHTEGAGGGHAPDIIKACGESNVLPSSTNPTRPYTINTVDEHLDMLMVCHHLDPAIAEDVAFADSRIRRETIAAEDILHDLGAFCMISSDSQAMGRVGEVITRTWQTAHKMKVQRGPLEGDDDWSDNARVKRYIAKYTI
>MP0313_megahit_249914_1-585
YDSAMGSLDMLLCNALVIDPVLGIVKGDIGIKNGKVVAVGKAGNPATMDGVDSNLICGAATTVRDAEGLIATPGGIDVHVHFDSAQLCEHAISSGITTMLGGSLGPITVGIDCGGAWNVGRMLQAAEHWPINFGFLGRGNTSKPRSIYDQVAGGCFGMKIHEDWGAMPSVIDTCLSVADELDFQVQLHTDTLNES
>MP0313_megahit_253249_3-548
EAFPLNFGYLGKGNSSLPGALEEQIRAGALGLKLHEDWGTTPAAIDQCLTVADRFDVQVAIHTDTLNETGFVEDTIAAFKGRTIHTYHTEGAGGGHAPDIIRLCGESNVLPSSTNPTMPFTRNTMDEHLDMLMVCHHLSASIPEDVAFADSRIRPETIAAEDILHDMGALSMIASDSQAMGR
>MP0313_megahit_257515_10294-11997
MATIDKHSYAHMFGPTIGDRVRLGDTDLWLEVEKDFTEYGEEVKFGGGKVIRDGMGQSQASCFDTPDLVITNVVILDHWGIIKADIGIKDGRIAIIGKAGNPDVQDNIDIEIGPGTEIIAGEGQIVTAGGIDAHIHFICPQQIDEALMSGVTTMIGGGTGPATGSNATTCTPGPWNTHKMLQATNDFPMNFGFLGKGNTSLPIALEEQIEAGVCGLKLHEDWGTTPASIDNCLSVAERYDVQIAIHTDTLNESGFVEDTLGAFKGRTIHTYHTEGAGGGHSPDIIRACGESNVLPSSTNPTRPYTINTIDEHLDMLMVCHHLDPAIPEDIAFADSRIRKESIAAEDIMHDLGAISMIASDSQAMGRVGEMITRTWQTAHKMKQQRGPLAPDTERNDNFRLKRYVAKYTINPAISHGISHEVGSIEIGKLADLVLWKPAFFGIKPAMIIKSGFIAAAPMGDANASIPTPQPVYYRPMFGAHGQAPANTSMTFMSQASLDAGVPDKIGLTRMVSACKNTRNIGKDDMIHNSWQPTIEVDAQTYEVRANGELLTCEPVTTLPLAQLYCLF*
>MP0313_megahit_258040_1-978
HSDTLNESGFVETTLAAFKDRTIHTFHTEGAGGGHAPDIIKAISSQNVLPSSTNPTRPFTVNTLDEHLDMLMVCHHLDPAIAEDVAFAESRIRRETIAAEDILHDTGAFAMMSSDSQAMGRVGEVIMRTWQTAHKMKVQRGTLPEDTKDGAENTDNFRVKRYIAKYTINPAITHGISHIVGSIEPGKFADLVLWRPAFFGVKPTLILKGGSIASAVMGDPNASIPTPQPVHYRPMFASFGKGLKSSLTFVSQAAMDNPEVKKLNLSKPLVAVKNCRQVTKKDMVLNDATPEISVDPETYQVLADGELLICDPATELPMAQRYFLF*
>MP0313_megahit_260688_6253-7968
MAQSIERSRYVSLYGPTEGDCVRLGDTGLWAKVERDFCVGGDELVFGAGKTVRGGTGCDGVLTAADGILDLIITNALIIDAVAGIIKADIGIKGGRIVGIGKAGDPNLMDGVTPGLTVGVNTDIRAAEGHIVTAGGIDCHVHFIDPGQVDEALSAGFTTLMGGGLGPTTVPIASTGTTNLGLMLQAAEAFPINFGFIAKAASHAVEPLLEQLAAGAAGLKIHEDWGATPAIIDAALKAAEIGGGQIHLHADTLNESGFVEHTLRAMAGRCIHAYHVEGAGGGHAPDIIRMCGISNVLPSSTNPTNPFTINTFDEHFDMAMTSHYLNPRLPEDVAFAESRIRKETIGAEDVLHDMGAISAIGSDSQGMGRIGETIARCWQLADTMRELRGALPEDSGSGADNFRIRRYIAKYTINPALMFGIADEVGSIEPGKLADLIFWKPDSFGIKPELVLKSGFPVWAPSGEANASLMTCEPVRYRPMWGYFGRAPQSLGVRFVSPSAIAAGVAQRLDLKATLRPVADTRRLTKRDMVLNDVLPKIDVDPENFRVYIDGQAIDSPPTSQVSLGQSYMLK*
>MP0313_megahit_261859_3-644
LGDTELWIQVEKDATHYGEEVKFGGGKVIRDGMGQSQRQDASVMDTVITNALILDWWGIVKADVGLQNGRIAAIGKAGNPDTQPDVEIVIGPGTEVIAGEGKILTAGGIDAHIHFICPQQVEEALMSGVTTMLGGGTGPATGSNATTCTPGEWHIGKMLQAVDDLPMNIGLLGKGNASLPEGLEAQLEAGAMGLKLHEDWGTTPASIDTCLSVA
>MP0313_megahit_262405_256-1944
MPENKRHMDVPPGAFPGKPYPTGPGTQVTTRDKMKISRQAYADMYGPTVGDRVRLGDTELWIEVEEDHTHYGDEVKFGGGKVIRDGMGQSQRCDDAVMDTVITNALILDWWGIVKADVGIQEGRIAAIGKAGNPDTQPDVTIVIGPGTEIIAGEGKILTAGGIDPHIHFICPQQVEEALMSGVTTMLGGGTGPATGTNATTCTPGPWHIGKMLQAVDSLPMNIGFLGKGNASLPEALELQVKAGVIGLKLHEDWGTTPASIDNCLTVADQYDIQVAIHTDTLNESGFVEDTLAAFKGRCIHTFHTEGAGGGHAPDIITACSKDYVLPSSTNPTRPYTVNTVDEHLDMLMVCHHLDPNIPEDVAFADSRIRRETIAAEDILHDMGVISMISSDSQAMGRVGEVICRTWQTAHKMKVQRGLLPEDQERGADNFRAKRYIAKYTINSAITHGIAHEVGSVEVGKLADLVLWSPAFFGVKPACILKGGMIAAAPMGDPNASIPTPQPVHYRPMFGAFGKAASATRLTFVSQAALDANIGEELGLDSPLSACKGVRSVRKQDMKLNDA
>MP0313_megahit_269523_3-500
TIDEHLDMLMVCHHLDPNIPEDVAFADSRIRRETIAAEDILHDLGVISMIASDSQAMGRVGEVVCRTWQTAHKMKVQRGLLPEDEALGADNLRAKRYIAKYTINPAITHGIAHEVGSIEVGKLADLVLWKPAFFGVKPALILKGGMIAGAPMGDPNASIPTPQPVH
>MP0313_megahit_270741_2-1075
MIESVDNFPMNFGFLAKGNDSLEPALLEQIESGACGLKLHEDWGTTPATINSALNVADKTDTQVAIHTDTLNECGFVDDTIAAIAGRTIHTYHTEGAGGGHAPDILKIASEPNVLPSSTNPTRPFTVNTLAEHLDMMMVCHHLNSSVPEDISFAESRIRGETIAAEDVLHDMGVLSMMSSDSQAMGRVGEVTTRNWQTADKMKKMTGSLPEDNSRNDNFRVKRYIAKITINPAITHGISDYVGAIRPGRLADIVIWTPQFFGVKPKMIIKGGFIAYSLMGDPNASIPTTEPVLYRPMFGSFGKAVKSTSVIFTSKLAIDNGLKRRINCDKKLLPVKNCRSIGKKDMLYNDSTPDIDVN
>MP0313_megahit_272994_3147-4850
MVEISRRAYADMYGPTTGDCVRLGDTELWIEVEQDKTSYGEEVKFGGGKVIRDGMGQSQRTSEDSVDVVITNALILDHWGIVKADIGIKSGRIVGIGKAGNPDIQPDIDIIIGPGTEAIAGEGLIATAGGLDAHIHFICPQQVEEALMSGVTTMLGGGTGPAAGTNATTCTPGPWNIQRMYQAVEELPMNFGFMGKGNASLPAALEEQVLAGAMGLKLHEDWGTTPASIDNCLTVADNFDVQVAIHTDTLNESGFVENTLAAFKGRAIHTYHTEGAGGGHAPDIIRACGEANVLPSSTNPTRPYTINTIDEHLDMLMVCHHLDPKIPEDVAFAESRIRRETIAAEDILHDLGAFSMIASDSQAMGRIGEVICRTWQTAHKMKVQRGPLSPDPSHHDNFRAKRYVAKYTINPAITHGISHEVGSIEVGKLADIVLWKPAFFGAKPALIIKGGMIVAAPMGDPNASIPTPQPVHYRPMFGALGGARSETCVSFVSKAASEDGMGEKLRLNKRLVSVRDTRHITKNDLIHNNYLPKIEVDSQTYEVRADGELLTCEPAIELPLAQRYFLF*
>MP0313_megahit_274315_2-634
AAFKERGIHTYHTEGAGGGHAPDILTACSKEYVLPSSTNPTRPYTVNTIDEHLDMLMVCHHLDPNIPEDVAFADSRIRRETIAAEDILHDLGVISMIASDSQAMGRVGEVVCRTWQTAHKMKVQRGLLPEDEALGADNLRAKRYIAKYTINPAITHGIAHEVGSIEVGKLADLVLWKPAFFGVKPALILKGGMIAGAPMGDPNASIPTPQP
>MP0313_megahit_274864_21831-23546
MSDSNKTISRQAYADMFGPTTGDRVRLADTELWIEVEKDFTTYGDEVKFGGGKVIRDGMGQSQSTSEKVMDCVMTNALVIDHTGIYKADIGIKGGRIAAIGKAGNPDVQPDVTMEVGPGTDVIAAEGKIVTAGGIDSHIHFICPQQIEEALASGVTTMLGGGTGPTTGTNATTVTPGPWNMARMLEAADEFPMNLGFLGKGNASQPEGLREQIAAGAIGLKLHEDWGTTPASIDCALTVAEETDTQIAIHTDTLNESGFVEDTIAAFKGRTIHTYHTEGAGGGHAPDIIKAAGLANVLPSSTNPTRPYTVNTADEHLDMLMVCHHLDPSIPEDVAFAESRIRVETIAAEDILHDLGAFSMISSDSQAMGRVGEVVTRTWQTAHKMKVQRGNLPEDPETHDNFRVKRYIAKYTINPAIAHGMSHEIGSVEVGKLADLVVWSPAFFGVKPDLILKGGFIAMAKMGDPNASIPTPQPVHYRPMFGSYGKTRNATSMTFISQAALDAGVPEKLGLKNLIGVVKGCRTATKASMVLNDWQPDISVDPQTYEVRADGELLTCEPAEILPMAQRYFLF*
>MP0313_megahit_275064_296-565
MYVEIHFLIISRVLEWNYLIRGLESETNSKKKLVPVKNCRSIGKKDMLYNDLTPNIEVNPETYEVKVDGKLATVDPADKVSMSRLYNLF*
>MP0313_megahit_284240_654-854
GEELGLDSPLSACKGVRSVRKQDMKLNDACPHLTVDPQTYEVHADGELLTCEPATELPLAQRYHLF*
>MP0313_megahit_294656_3-554
DESVFGGGKSIRDGSAQASGVSRENSLDLVITNAVILDPILGIIKADIGIKDGMIVGVGNAGNPNIMDDVDMVISSNTEVIAGEHTICTPGGIDSHVHFISPQQVIHAICNGITTMIGGGTGPSDGTNATTCTPGKWNIHKMIESVDNFPMNFGFLAKGNDSLESVLYEQIESGACGLKLHEDW
>MP0313_megahit_294869_1-780
VDEHLDMLMVCHHLDPAIAEDVAFADSRIRRETIAAEDILHDLGAFCMISSDSQAMGRVGEVITRTWQTAHKMKVQRGPLEGDDDWSDNARVKRYIAKYTINPAITMGVGHVVGSIEVGKLADLVLWKPAFFGTKPSLILKGGAIAAAPMGDPNASIPTPQPVHYRPMFGAFGRGMDTTCVTFVSQASIDGGVAEKLGLKRRLEAVRNTRNISKADMKLNDYQPDISVDPQTYVVKADGVELLCEPADELPLAQRYYLF*
>MP0313_megahit_297151_4535-5203
MTLTIPRKNYVDLFGPTTGDRIRLADTDLIIEVEKDLIKYGDESVFGGGKSIRDGSAQASGVSRENSLDLVITNAVIIDPILGIIKADIGIKDGMIVGVGNAGNPNIMDGVDMIISSNTEVIAGEHTICTPGGIDSHIHFISPQQATHAICNGITTMIGGGTGPSDGTNATTCTPGKWNIHRMIESVDNIPMNFGFLAKGNDSLESVLYEQIESGACGLKLHE
>MP0313_megahit_297465_2132-3673
TPGYDSAMGSLDMLLCNALVIDPVLGIIKGDIGIKNGKVVGVGKAGNPATMDGVDSNLICGAATTVRDAEGLIATPGGIDVHVHFDSAQLCEHAISSGITTMLGGSLGPITVGIDCGGAWNVGRMLQAAEHWPINFGFLGRGNTSKPRSIYDQVAGGCFGMKIHEDWGAMPAVIDTCLSVADELDFQVQLHTDTLNESGFLEDTLAAINGRTIHMYHTEGAGGGHAPDIIRVAGVKNCLPSSTNPTNPFTVNTFDEHLDMTMVCHHLSPSIPEDVAFAESRIRPQSIAAEDILHDLGAISMLGSDSQGMGRINEVICRTWQLASKMKDQRGRLQEEKSKQGDNERIKRFIAKYTINAARTFGIDKYVGSLESGKMADVVLWRPGFFGIKPELVVKGGFIAWAPMGDSAASLMTCEPVIMRPQWGAFGSAQKSLSASFVNPLAIESDLQGQLNLTKPLLPTRGTRKLSKQHMLHNSVCPSIKVDPQTFEVFVDGKLAHCEPAERLPLTQRYMLR*
>MP0313_megahit_298546_2142-3845
MTKIDRNAYAHMFGPTTGDRVRLADTDIIIEVEKDYTCYGDEVKFGGGKVIRDGMGQGQLSCAETPDLVITNALILDYWGIVKADVAINDGRIQAIGKAGNPDVQNGVTIPIGAGTEIIAGEGQILTAGGIDAHVHFICPQQVDEALMSGVTTMIGGGTGPATGTKATTCTPGPWNIEKMMLSTQDMPMNFGFLGKGNASLPKALEEQIEAGVCGLKLHEDWGTTPASIDNCLTVADRYDVQIAIHTDTLNEAGFMEDTLAAFKGRTIHTYHTEGAGGGHSPDIIRACGEANVLPSSTNPTRPYTVNTVDEHLDMLMVCHHLDPSIPEDVAFADSRIRKESIAAEDILQDLGAISMIASDSQAMGRIGEMICRTWQTAHKMKVQRGPLPQDSDRNDNYRARRYVAKYTINPAISHGIDSEVGSIEVGKLADLVLWKPAFFGIKPSLILKSGFIAAAPMGDPNASIPTPQPVYYRPMFGSLGGAAASLSVTFVSQASMDNNIAEKYGIRRPLVACKNTRNIGKGDMKLNDWQPHIEVDAQTYEVRANGELLTCEPMEVLPLAQRYSLF*
>MP0313_megahit_299820_3-659
MKPVNKISRQAYADMYGPTVGDRVRLGDTELWIQVEKDATHYGEEVKFGGGKVIRDGMGQSQRQDASVMDTVITNALILDWWGVVKADVGLQNGRIAAIGKAGNPDTQPDVEIVIGPGTEVIAGEGKILTAGGIDAHIHFICPQQVEEALMSGVTTMLGGGTGPATGSNATTCTPGEWHIGKMLQAVDDLPMNIGLLGKGNASLPEGLEAQLEAGAMGL
>MP0313_megahit_303406_1-372
ALILKGGMIAGAPMGDPNASIPTPQPVHYRPMFGTFGRAASQVRLNFVSQAAIDAGIKERLGLQSTLSACKNVRGVRKKDMKLNDACPELTVDPQTYEVRCDGELLTCEPATELPLAQRYHLF*
>MP0313_megahit_304783_1-1701
MVLEIARKRYVELFGPTVGDKVRLADTDLIIEVEKDLLKYGDELVFGGGKSVRDGLGQAAGVMRDESADLVITNAIVLDPVLGIIKADIGIKDGKILGVGNAGNPNVMDDVDIIVSSNTEIISGEHTICTPGTIDSHIHFISPQQAIYAICSGTTTMIGGGTGPADGTNATTCTPGEWNIHKMIEAVEEYPLNFGFLGKGNDSREEALLEQIKAGACGLKLHEDWGTTPATINSALNVADKTDTQVAIHTDTLNECGYVDDTINAIAGRAIHTYHTEGAGGGHAPDIMKIAGEANILPSSTNPTRPFTVNTLQEHLDMMMVCHHLNPSVPEDVSFAESRIRAETIAAEDVLHDIGAISMMSSDSQAMGRVGEVTTRNWQTADKMKKMKGRLSQENGDNDNFRVKRYLAKITINPAITHGISDYVGSLEPGKIADIVIWTSQFFGIKPKLIIKGGFIAYALMGDPNASIPTTEPVYYRPMFGALGKAKQSTSVTFTSQLALDNKLEEKLKIQKKLVPVKNCRNIGKKDMLYNDQTPKIEVDPETYEVKVDGKIATVDPAEKLSLARLY
>MP0313_megahit_307146_598-1023
GKIADIVVWTPQFFGIKPKLIIKGGFIAYSLMGDPNASIPTTEPVYYRPMFGALGKAKKTTSVTFTSQLALDNGLEEKLKIEKKLLPVKNCRNIGKKDMMYNDATPKIEIDPETYEVKVNGKIATVDPAKDVSLSRLYCLF*
>MP0313_megahit_309979_2928-4094
MIPGEYLTSDGIIVANQNKKTIKLKVANTGDRPIQVGSHTHFSETNRALEFDREKALGYHLNIPSGTSIRFEPGDTKHVEVVEFGGTKTIFGFSGLVNGDLESKKQDAIKNIHEKGFKSVSENVEEESNALEIPRRRYVDLFGPTTGDKVKLADTDLVMEVEKDLIKYGDELVFGGGKSARDGLGQASGVLRENSADLVITNAMIIDPTLGIIKADIGIRDGKILGVGNAGNPNVMDDVDIVVSSNTEIISGEHTICTPGTIDSHIHFISPQQAIDAICNGTTTMIGGGTGPADGTNATTCTPGEFNIHRMIEAVEEFPLNFGFLCKGNDSKEEALLEQVKAGACGLKLHEDWGTTPATINSALNVADKTDTQVAIHTDTLNECGYVDD
>MP0315_megahit_3351_690-1013
ANASLMSCEPLRYRPMWGYFGRAPQALGVRFVSPAAITSGIARRLDLKSAMVPVADTRGTRKSDMLLNDLVPNIDVDAESFQVRIDGQPLISTPLTRVTLGQSYMLK*
>MP0315_megahit_4093_679-1176
YVAKYTINPAISHGIDSEVGSIEVGKLADLVLWKPAFFGIKPSLILKSGFIAAAPMGDPNASIPTPQPVYYRPMFGSLGGAAASLSVTFVSQASMDNNIAEKYGIRRPLVACKNTRNIGKGDMKLNDWQPHIEVDAQTYEVRANGELLTCEPMEVLPLAQRYSLF*
>MP0315_megahit_17751_534-824
MAVMSRKEYAEMYGPTTGDGIRLGDTNLIAEVEYDFTVYGDECLHGGGKTLRDGMGMTSGLGSEDGTLDMLLCNALVIDPVIGIVKGDVGIKDGKIV
>MP0315_megahit_27481_3-1364
MAHSIERSRYVQLYGPTVGDSVRLGDTGLWAKVEHDSCVGGDELVFGAGKTMRCGTGCDGVLTAADGVLDLVITNALIIDTVLGVIKADIGIKNGRIAGIGKAGDPNIMDGVTAGLIVGVNTDVRAAEGLIVTAGAIDCHVHFIDPGQVEEALSAGFTTLMGGGLGPTTVPIASTGTTNLGHMLRAAEAFPVNFGFIAKAASHTVEPLLEQLAAGAAGLKIHEDWGATPAVIDAALKAAEIGGGQIQLHTDTLNESGFVEHTMRAIAGRGIHAYHVEGAGGGHAPDIIRMCGKANILPSSTNPTNPFTINTFDEHFDMAMTSHHLNPRLPEDVAFAESRIRKETIGAEDVLHDIGAISAIGSDSQGMGRIGETITRCWQLADHMRELRGTLPEDRGSGADNFRIRRYLAKYTINPARMFGIDAEVGSLEVGKLADLVFWKPEYFGAKPELIMKS
>MP0315_megahit_32895_1-444
VGSVEINKLADLVLWDPAFFGVKPDKIIKGGVINGSLMGDPNASIPTPQPVHYRPMFGQFGRSLINSSLTFVSKISLEKEIKEKLSLSRRVEPVKETRNISKLDMILNNLTPDITVDPETYEVKADGELLICEPAATLPLSQRYFLF*
>MP0315_megahit_32936_1-588
YPVNLGFLGKGNCSTAEPLRKQVLGGAIGLKLHEDWGTTPGAIDSCLKVADEYDVQVAIHTDTLNESGFVERTLEAIAGRTIHTYHSEGAGGGHAPDIMKVCGEANVLPSSTNPTRPFTVNTLDEHLDMLMVCHHLDSKIPEDVAFAESRIRPQTIAAEDMLHDLGAISMIASDSQAMGRVGEVICRTWQTAHKMK
>MP0315_megahit_38251_368-595
HQRALDLDVAGQLGLSKPLLPITSFTCLSKKDMLHNDACPDIRVDPSTFDVFVDGELAACDPIADVTLGQSYLLR*
>MP0315_megahit_41017_2-505
KADVGIKGGRIAGIGKAGNPDVMAGVSDDMVVGVTTEAIAGEGFVLTAGGIDAHIHFIAPQQVYEALASGITTFIGGGTGPATGTKATTCTPGSRHVQLMLQANDALPMNFGFLGKGNTSMPEGLEEQIRAGALGLKLHEDWGTTPATIDCCLGEADRFDVQVAIHTD
>MP0315_megahit_43974_1494-2756
MVKKINRKTYAAMYGPSVGDKIRLADTELYIEIESDHTVYGEEVKFGGGKVIRDGMGQSQISNAKGAVDTVITNAIILDHWGVIKADVGIINGYISKIGKAGNPDIQPKVDIIIGAGTEVIAGEGKILTAGGIDAHIHFISPQQVEEALYSGITTMLGGGTGPAEGTNATTCTPGPWHISKMLEAAEGFPVNLGFFGKGNASNTESLFEQVEAGACGLKLHEDWGTTPSAIDKCLSVADQLDIQVTIHTDTLNESGFVENTTDAFKGRCIHAFHTEGAGGGHAPDIIRLAGEKNVLPSSTNPTRPYTVNTIDEHLDMLMVCHHLDPRIPEDVAFAESRIRSETIAAEDILHDMGAFSMIASDSQAMGRVGEVIIRTWQTAAKMKVQRGYLPEDKEGNDNLRCRRYISKYTINPAITHGISH
>MP0315_megahit_47602_1-627
GPGTEIIAGEGKIITAGGIDSHVHFIAPQQIEVALNAGITTMLGGGIGPAVGTNATTATPGPWHIARMLQAAEGFPMNLGFFGKGNSSSPVPLEEQVLAGACGLKLHEDWGTTPAAIDNCLTVADRMDVQVALHTDTLNESGFVETSIAAFKNRTLHTYHTEGAGGGHAPDIIKVCGLTNVLPSSTNPTCPFTINTIDEHLDMLMVCHH
>MP0315_megahit_48314_3-401
MSDSNKTISRQAYADMFGPTTGDRVRLADTELWIEVEKDFTTYGDEVKFGGGKVIRDGMGQSQSTSEKVMDCVMTNALVIDHTGIYKADIGIKGGRIAAIGKAGNPDVQPDVTMEVGPGTDVIAAEGKIVTAG
>MP0315_megahit_50055_1-561
AYDAHTSRADGAIDMLIENATIIDPVLGIIKADIGVRDGKIAGVGKAGNPNIQDGVDENLVCGPNTTYYPAGGLIVTPGGIDVHIHFLSTEQCENAISTGLTTMIGGSMGPLFAIDCGGPWNTHRMIEASEKWPINFGFFGRGSSHDPDTVAEHLDGGIIGVKIHEDYGAMPATIDGALTASAEYDF
>MP0315_megahit_51363_666-2048
VDHNLLVGQSTTVRDAEGLIATPGGIDVHVHFDSAQLCDHAIAAGITTLFGGSLGPITVGIDCGGVFNVGKMLQAAEDFPVNFGFLGRGNSCKPESLYEQIEGGCVGLKIHEDWGAMPAVIDTCLNVADELDFQVQIHTDTLNESGFLENTLASIKGRTIHMYHTEGAGGGHAPDIISVAGEANCLPSSTNPTNPFTHNTFDEHLDMTMVCHHLSPAIPEDVAFAESRIRAQTIAAEDILHDIGAISMLGSDSQGMGRINEVITRTWQLASKMKDQRGRLETEKSRIGDNERIKRYIAKYTINAAKSFGVAEHIGSLEPGKMADVVLWRPAMFGVKPEIIVKGGFIAYGAMGDSAASLMTCEPIIMRPQWGAFGVAKQKLSANFVNPLAIEKGLAEKLELKKMLLPATGTRNLTKKDMLHNDACPEMHVDPQTFDVYIDGEPAYCEPSTELPLTQRYILR*
>MP0315_megahit_52706_1-780
NVLPSSTNPTRPFTVNTIDEHLDMLMVCHHLDASIPEDLAFAESRIRPETIAAEDILHDLGAFSIMASDSQAMGRVGEVVIRTWQTAHKMRVQRGQLLEETGKNDNFRAKRYIAKYTINPAIAHGISDQVGSIEVGKMADLVIWHPAFFGIKPQLIVKGGFIVQAAMGDANASIPTPQPILQRPMFAAFGRVPYTTSCTFVSQAGLDSEVGNQLKLQKPLVAVRSCRSLSKADMVHNTYLPAIEVDSETYEVLADGNLLT
>MP0315_megahit_57023_291-692
MRITRETYADIYGPTVGDKVRLADTELFIEVEKDYTVYGDESKFGGGKTLRDGMGQSPNATRSDGALDLVITNALILDHWGIVKADIGIRDGRIIGIGKSGNPNLMDGVNAEMIVGAGTEVIAGEGMIVTAGGI
>MP0315_megahit_57652_3-623
GMGRINEVICRTWQLASKMREQRGRLPEEATARGDNERIKRFIAKYTINAARTFGIDKHIGSLEDGKLADVVLWRPAFFGIKPELIIKGGFIVWSAMGDSAASLMTCEPLLMRPQWGAFGRAKEALSMSFVSQAAMDADIKGTLGLAKTVAPVKGTRSLTKGHMLHNDLCPEITVNPETFEVFVDGELATCDPAETLPLTQRYMLR*
>MP0315_megahit_57674_454-735
MFGAFGKAVGASGVTFVSQAAIDDGLKERIGCDKTFLAVENTRGGISKASMIHNSATPEVEVHPETYEVRADGELLTCEPAKELAMAQRYFLF*
>MP0315_megahit_57936_2-631
SEDIAFAESRIRRETIAAEDILHDIGAFSMMASDSQAMGRVGEVIIRTWQTADKMKKQRGRLSEEFGENDNLRAKRYISKYTINPAIAHGISQHVGSVEVGKLADLCVWTPAFFGVKPDMVIKCGTITTAMMGDPNASIPTPQPVHYRPMFGSFGRSLTESSVSFVSQAALDDSIGEKLALQKRVLSVSGTRNLGKNSMVHNDLLPEIDV
>MP0315_megahit_58332_1-642
MTSIDRRAYVEMYGPTTGDRVRLGDTELIIEVERDHTTYGEEVKFGGGKVIRDGMGQSQRTAEHVVDVVITNALILDHWGIVKADIGIKNGQISGIGKAGNPDVQPDVDIVIGPGTEAIAGEGLIATAGGIDAHIHFICPQQADEALMSGVTTMIGGGTGPATGTNATTCTPGPWNIHRMLEAADGMPLNFGFLGKGNASQPEALREQVEAGAM
>MP0315_megahit_68680_556-726
MSMNIPRRAYADMFGPTTGDKVRLADTELFIKVEHDHTTYGEEVKFGGGKVIRDGMG
>MP0315_megahit_78638_3-959
PATGTNATTCTPGSWHISRMLQAAEGFAMNLGFFGKGNASLPQGLIDQVCAGACGLKLHEDWGTTPAAIDNCLTVADDLDVQVLIHTDTLNESGFVENTIAAFKGRTIHAFHTEGAGGGHAPDIIKLCGERNVLPSSTNPTRPYTVNTLDEHLDMLMVCHHLDKEIPEDVAFAESRIRRETIAAEDILHDLGAFSMIASDSQAMGRVGEVIIRTWQTADKMKRQSGPLQGDTNDNDNSRVKRYIAKYTINPAIAQGISKEVGSVEEGKLADLVIWSPSFFGVKPDMILKSGTIAAALMGDPNASIPTPQPQHYRPMFGS
>MP0315_megahit_79672_2-1420
LGKAGNPDTQDSVDIVIGAGTEIIAGEGHILTAGGIDAHIHFIAPQQIEEALASGITTMLGGGTGPATGTKATTCTPGAWNIGKMLQAADAFPMNLGFMAKGNVSVAEPLVEQIAAGAMGLKLHEDWGTTPAAIDNCLSVADMHDVQVAIHTDTLNESGFVETTLDAFKGRTIHTFHTEGAGGGHAPDIIKACGQMNVLPSSTNPTRPYTVNTVDEHLDMLMVCHHLDPRIPEDVAFAESRIRRETIAAEDILHDLGAFSMIASDSQAMGRVGEVITRTWQTAHKMKTQRGTLPEDSSRSDNFRVKRYIAKYTINPAIANGIATEVGSIEPGKLADLVLWNPAFFGVKPDLILKGGFIVTAAMGDPNASIPTPQPVHYRPMFGAFGEALKQCSVSFVSEAAQSAEIARQLGLRKPTLAVKHTRKITKKDMRLNDYTPEISVDAETYEVRADGDLLTCEPAETLPLAQRYFLF*
>MP0315_megahit_80838_3-875
HTYHTEGAGGGHAPDIIRVCGEANCLPSSTNPTMPFTVNTMDEHLDMLMVCHHLNLGIPEDLAFAESRIRAETIAAEDILHDIGAISMMSSDSQAMGRVGEVILRTWQTADKMKRQRGSLTGEKPGNDNLRARRYIAKYGINPAIANGISHEVGAIEVGKLADMVLWSPAFFGVKPDLVIKGGFIVAAAMGDPNASIPTPQPVIFRPMFGSLGRARFSTSVTFLSTAALEAGVHQKLQLQKRAVAVSGCRSLTKADMVLNNTLPNIEVDSDTYEVRADGELLKCEPAQTLA
>MP0315_megahit_81973_2-694
TTMLGGGTGPAHGTLATTCTPGPWHLARMIQATDVFPMNLGFSGKGNASLPAPLIEMIRGGACALKLHEDWGTTPAAIDNCLSVADDFDVQVMIHTDTLNESGFVEHTVDAFKGRTIHAFHTEGAGGGHAPDIIKVCGLPNVLPSSTNPTRPYTVNTLEEHLDMLMVCHHLDASIPEDIAFAESRIRKETIAAEDILHDMGAFSIIASDSQAMGRVGEVIIRSWQTADKMK
>MP0315_megahit_89966_3-521
MTTTLPRSEYAAMYGPTTGDRLRLADTDLIIEVERDLTTYGEEVKFGGGKVIRDGMGQSQVTRANGAVDTVITNALIVDHSGIYKADVALKDGRIAAIGKAGNPDTQPNVDIIIGPGTEVIAGEGRILTAGGFDSHIHFIAPQQMEDALHSGVTTCFGGGTGPAHGTLATTCT
>MP0315_megahit_99011_2-1570
GKVIRDGMGQSQVTRADGAVDTVITNAVILDHWGVIKADIGIKDGRVMAIGKAGNPDIQSNVDIIIGPGTEAIAGEGKIITAGGIDPHIHFICPQQIEEALCSGVTTMMGGGTGPATGTNATTCTPGPWHISRMLQAAEGFAMNLGFFGKGNASLPHALVEQVRGGACGLKLHEDWGTTPAAIDNCLSVADDTDVQVLIHTDTLNESGFVENTIAAFKGRTIHAFHTEGAGGGHAPDIIKLCGEKNVLPSSTNPTRPYTVNTLDEHLDMLMVCHHLDKDIPEDVAFAESRIRRETIAAEDILHDLGAFSMIASDSQAMGRVGEVIIRTWQTADKMKRQFGPLPDDSNGSDNVRAKRYIAKYTINPAIAHGIAEHVGSVEIGKLADLVIWSPEFFGVKPDMVLKCGTIAAAVMGDPNASIPTPQPEHYRAMFGSFGRSSIESAVSFVSQVSLDDDVGSKYGLSRRLIPVARTRSQINKSSMIHNDATPRMEVDPETYEVKADGVLLTCEPAEVLSMAQRYFLF*
>MP0315_megahit_102928_1-1008
GPGTEAIAGEGLITTAGALDAHIHFICPQQVDEALMSGVTTMLGGGTGPAAGTNATTCTPGPWNIQRMYQAVEELPMNFGFMGKGNASLPAALEEQVLAGAMGLKLHEDWGTTPASIDNCLTVADNFDVQVAIHTDTLNESGFVENTLAAFKGRAIHTYHTEGAGGGHAPDIIRACGEANVLPSSTNPTRPYTINTIDEHLDMLMVCHHLDPKIPEDVAFAESRIRRETIAAEDILHDLGAFSMIASDSQAMGRIGEVICRTWQTAHKMKVQRGPLSPDPSHHDNFRAKRYVAKYTINPAITHGISHEVGSIEVGKLADIVLWKPAFFGAKPALII
>MP0315_megahit_112844_3-674
LDLVITNALILDHWGIVKADIGVRDGRIIGIGKSGNPNLMDGVGAEMIVGAGTEVIAGEGMIVTAGGIDAHIHFICPQQINEALASGITTMIGGGTGPATGTNATTCTPGVWNIGRMLETVEGFPINFGFLGKGNSSFPDPLREQVEAGAIGLKLHEDWGTTPAAIDNCLSVAEEYDVQVAIHTDTLNESGFVEDSIAAFKGRTIHTYHTEGAGGGHAPDIIKV
>MP0315_megahit_116172_1-228
FISKDAVGIGSELDLKKDTLPVCNTRSVTKKDMILNDYTPDMFVDPETYEVRADGELLICEPAQELPMAQRYFLF*
>MP0315_megahit_117179_430-1473
DWGTTPASIDNCLTVADNFDVQVAIHTDTLNESGFVENTLAAFKDRAIHTYHTEGAGGGHAPDIIKACGVANVLPSSTNPTRPYTVNTIDEHLDMLMVCHHLDPKIPEDVAFAESRIRRETIAAEDILHDLGAFSMIASDSQAMGRIGEVICRTWQTAHKMKVQRGPLSPDTFDNDNFRVKRYIAKYTINPAITHGISHEVGSIEVGKLADIVLWKPAFFGAKPALIIKGGMIVAAPMGDPNASIPTPQPVHYRLMFGALGGARSETSVSFVSKAAYEDGMGEKLRLNKRLVSVRNTRRITKNDLIHNNYLPKIEVDSQTYEVRADGELLTCEPAIELPLAQRYFLF*
>MP0315_megahit_118685_448-789
ALMGDPNASIPTPQPEHYRPMFGSFGKSLVESAVTFVSQAALDQDIGSTYHLSRRLIPVAQTRSGISKTSMIHNHSTPQMEVDPETYEVKADGVLMTCEPAEILNMAQRYFLY*
>MP0315_megahit_125255_1-696
DRTIHAFHTEGAGGGHAPDIIKLCGETNVLPSSTNPTRPFTINTVDEHLDMLMVCHHLDPKIPEDVAFAESRIRRETIAAEDILHDLGAFSMIASDSQAMGRVGEVIIRTWQTADKMKKQRGSLPDEKGKNDNFRVKRYISKYTINPALTHGIANHVGSVEVGKLADLVLWKPMFFGVKPDLILKGGSIAGAAMGDPNASIPTPQPVHYRPMFASLGRSMQASSVSFISKDA
>MP0315_megahit_127395_3-1091
MTRKEYAQMYGPTTGDSIRLGDTSLVAEVEHDYAVLGDECLHGGGKTLRDGLGLTPGYDSAMGSLDMLLCNALVIDPVLGVVKGDIGIKGGVIVGVGKAGNPATMDGVDTNLICGAATTVRDAEGLIATPGGIDVHVHFDSAQLCEHAISSGITTMLGGSLGPITVGIDCGGAWNVGKMLQAAEHWPINFGFLGRGNTSKPRSIYDQIEGGCFGLKIHEDWGAMPAVIDTCLTVADELDFQVQLHTDTLNESGFVEDTLAAINGRTIHMYHTEGAGGGHAPDIIKVAGVRNCLTSSTNPTNPFTVNTFDEHLDMTMVCHHLNPSIPEDVAFAESRIRSQSIAAEDILHDLGAIAMLGSDSQGM
>MP0315_megahit_127438_3-1661
DRVRLGDTGLVAQVEDDATVYGDECKFGGGKVLRDGLGQAAGVSDETALDCVITNALIVDWTGIRKADVGIKNGRISGIGKAGNPDVMAGVSDDMVVGVTTEAIAGEGLILTAGGIDSHIHFIAPQLVYEAVASGVTTFIGGGTGPATGTKATTCTPGSRHIQLMLQACDAFPMNFGFLGKGNTSMPDGLEEQIRSGAVGLKLHEDWGSTPATIDCCLTEAERFDVQVAIHTDTLNESGFVDASIEAFKGRTIHTYHTEGAGGGHAPDIIRVCGEPNVIPSSTNPTRPYTVNTLDEHLDMLMVCHHLDKNAPEDVAFAESRIRGTTIAAEDVLHDLGAISIMASDSQAMGRVGEVISRTWQTAHKMQAERGRLDVEQGDNDNFRIRRYVAKYTVNPAIAHGISHEVGSVEVGKLADLVLWKPAFFGVKPELVLKGGFIAWAQMGDANASIPTPQPQLMRPMFGSYGRATGVTSLAFVSKLSLQDGVVERYDLTKTLSPVSGCRAIGKRDMKLNDALPEIQVDPETYVVTADGEELTAEAAEVLPLAQRYYLF*
>MP0315_megahit_131388_1-1305
HIHFICPQQIEEALASGVTTMLGGGTGPTTGTNATTVTPGPWNMARMLEAADEFPMNLGFLGKGNASQPEGLREQIAAGAIGLKLHEDWGTTPASIDCALTVAEETDTQIAIHTDTLNESGFVEDTIAAFKGRTIHTYHTEGAGGGHAPDIIKAAGLANVLPSSTNPTRPYTVNTADEHLDMLMVCHHLDPSIPEDVAFAESRIRVETIAAEDILHDLGAFSMISSDSQAMGRVGEVVTRTWQTAHKMKVQRGNLPEDPETHDNFRVKRYIAKYTINPAIAHGMSHEIGSVEVGKLADLVVWSPAFFGVKPDLILKGGFIAMAKMGDPNASIPTPQPVHYRPMFGSYGKTRNATSMTFISQAALDAGVPEKLGLKNLIGVVKGCRTATKASMVLNDWQPDISVDPQTYEVRADGELLTCEPAEILPMAQRYFLF*
>MP0315_megahit_135489_3-536
MSEISRRAYADMYGPTTGDRVRLGDTELWIEVEQDKTSYGEEVKFGGGKVIRDGMGQSQRTSKESVDVVITNALILDHWGIVKADIGIKSGRIVGIGKAGNPDIQSDVDIIIGPGTEAIAGEGFITTAGALDAHIHFICPQQVDEALMSGVTTMLGGGTGPAAGTNATTCTPGPWNIQ
>MP0315_megahit_135655_228-644
ADLVLWNPAFFGVKPEMVLMSGMIVVAQMGDPNASIPTPQPVYTRPMFGAYGSALQHCAVTFISEAAQSSGLRDSLGLRKQTIAVQNTRNIGKSDLIHNAATPKVEVNPETYEVRADGELLTCAPAETVPMAQRYFMF*
>MP0315_megahit_145393_22242-23960
MSLKISRQAYAEMFGPTVGDRVRLADTELWIEVEKDLTTYGEEVKFGGGKVIRDGMGQSQLPAAEVADTVITNALIIDAVTGIIKADVGLKDGHIWQIGKAGNPDIQPNVTIPIGAGTEIIAGEGMILTAGGIDSHIHWICPQQIEEALTSGVTTMLGGGTGPATGTFATTCTPGPWHIHRMLEAAEAFPMNMGFFGKGNVSLPEPAREQVEAGVIGLKLHEDWGTTPAAIDNCLSVAEEMDIQVAIHTDTLNESGFVETTLAAFKNRTIHTFHTEGAGGGHAPDIIKAISSQNVLPSSTNPTRPFTVNTLDEHLDMLMVCHHLDPAIAEDVAFAESRIRRETIAAEDILHDTGAFAMMSSDSQAMGRVGEVIMRTWQTAHKMKVQRGTLPEDTKDGADNTDNFRVKRYIAKYTINPAITHGISHIVGSIEPGKFADLVLWRPAFFGVKPSLILKGGSIASAAMGDPNASIPTPQPVHYRPMFASFGKGLKSSLTFVSQAAMDNPEVKNLNLSKPLVAVKNCRQVTKKDMVLNDATPDISVDPETYQVLADGELLICDPATELPMAQRYFLF*
>MP0315_megahit_147283_212-898
MPLTLTRQQYAEIYGPTTGDQVRLGDTDLFIEVERDLIAEGAGYGNEVKFGGGKVIRDGMGQSPLARDAESLDVVITNALILDAKLGVIKADIGIKGGRIAGIGHAGNPGIQDGLGSVFADPETGQRNPMTIGAATEAIAGEGAILTAGGYDCHIHFICAQQIDEALASGITTMTGGGTGPATGTNATTCTPGIWNIHRMLEASDEYAMNLGYLGKGNCSTAEPLREQV
>MP0315_megahit_148990_3-791
GITTMTGGGTGPATGTNATTCTPGIWNIHRMLEASDEYPMNLGYLGKGNCSTAEPLREQVLAGAIGLKLHEDWGTTPAAIDCCLGVADELDVQVAIHTDTLNESGFVEDSIAAFKGRTIHTFHSEGAGGGHAPDIIRVCGEANVLPSSTNPTRPFTVNTIEEHLDMLMVCHHLDSKIPEDVAFAESRIRPETIAAEDILHDIGAFSIMSSDSQAMGRVGEVVIRTWQTAHKMKQQFGKLDSADHPAADNFRALRYIAKYTINP
>MP0315_megahit_152206_1-720
MLARWHSDTPHVGEYIPTDESIKANKDKKTISLSVSNTGDRPIQVGSHTHFSEANKALEFDREKSLGFHLNIPSGTSIRFEPGESKRVEVVEFGGTKTIFGFSGLVNGDLNSKKQDAIKKINENGFKNISEDVKEGSNSLEIQRNRYVELFGPTVGDRVRLADTDLIIEIEKDLIKYGDELVFGGGKSARDGLGQASGVLRENSADLVITNAMIIDPVLGIIKADIGIKDGKIIGVGNAG
>MP0315_megahit_154079_448-1278
NVLPSSTNPTRPYTINTVDEHLDMLMVCHHLDPAIAEDVAFADSRIRRETIAAEDILHDLGAFCMISSDSQAMGRVGEVITRTWQTAHKMKVQRGPLEGDDDWSDNARVKRYIAKYTINPAITMGVGHVVGSIEVGKLADLVLWKPAFFGTKPSLILKGGAIAAAPMGDPNASIPTPQPVHYRPMFGAFGRGMDTTCLTFVSQAAIDAGVAEKLGLKRRLEAVRNTRTISKADMKLNDYQPDISVDPQTYVVKADGVELLCEPADELPLAQRYYLF*
>MP0315_megahit_170013_3-791
MAYEIDRAAYAAMFGPTTGDKVRLADTDLLIEVEEDKTIYGEEIKFGGGKVIRDGMGQSQISRQDNAVDTVITNALIIDYWGIVKADVGIKDGRIAGIGKAGNPDIQPQIDIIVGPGTEAIAGEGRLLTAGGIDAHIHWISPQQVDDALYSGITTMLGGGTGPAEGTNATTCTPGPWHISRMLQAAEGLPMNLGFFGKGNASKPDALFEQVNAGACGLKLHEDWGTTPSAIDTCLNVAEEVDVQVAIHTDTLNEAGFVENTIS
>MP0315_megahit_173643_832-2265
MSSISRKAYAEMYGPTTGDRVRLGDTELFIEVEKDFTTYGEEVKFGGGKVIRDGMGQSQLCSKDVVDVVITNALILDYWGIVKADIGIKDGRIRAIGKAGNPDVQPNVDIAIGAGTDVIAAEGQIVTAGGIDAHIHFICPQQVEDALMSGITTMLGGGTGPSAGTNATTCTPGPWNIHRMLEAAEDLPMNLGFMGKGNVSLPEPLEEQVLAGAMGLKLHEDWGTTPAAIDNCLSVAENYDIQVAIHTDTLNESGFVEDTIAAFKGRAIHTYHTEGAGGGHAPDIIRVCGYSNVLPSSTNPTRPYTINTVDEHLDMLMVCHHLDPSIAEDVAFAESRIRRETIAAEDILHDLGAFSMISSDSQAMGRVGEVIIRTWQTANKMKIQRGPLKGEISDHDNFRAKRYVAKYTINPAITQGIAHEVGSVEVGKLADLVLWKPKFFGAKPSLIIKGGMIVAAPMGDPNASIPTPQPVHYRKMFG
>MP0315_megahit_175758_666-1103
SVEVGKLADLVLWKPAFFGVKPELILKGGMIACANMGDPNASIPTPQPTFYRPQFAAHGRAKFETCVTFVSQAAIDAGLADRVRLGKRVEPVRNTRNIGKADMVYNDKLPKIEVDPETYTVKADGELLTCEPATELPLAQRYFLF*
>MP0315_megahit_178340_1-249
STRMTFLSQASINNDIVGQLQLKSLIGSVKNCRTVMKSSMIHNDYQPNIEVDPQTYEVKADGILLTCEPADELALAQRYFLF*
>MP0315_megahit_184951_400-795
MVEISRRAYADMYGPTTGDCVRLGDTELWIEVEQDKTSYGEEVKFGGGKVIRDGMGQSQRTSEDSVDVVITNALILDHWGIVKADIGIKSGRIVGIGKAGNPDIQPDIDIIIGPGTEAIAGEGLITTAGGLD
>MP0315_megahit_196010_1-1065
MVLEIARKRYVELFGPTVGDKVRLADTDLIIEIEKDLLKYGDELVFGGGKSARDGLGQASGVMREESADLVITNAIVLDPVLGIIKADIGIKDGKILGVGNAGNPNVMDDVDIVVSSNTEIISGEHTICTPGTIDSHIHFISPQQAIDAICNGVTTMIGGGTGPADGTNATTCTPGEWNIHKMIEAVEEYPLNFGFLCKGNDSREEALLEQVKAGACGLKLHEDWGTTPATINSALNVADKTDTQVAIHTDTLNECGYVDDTINAIAGRAIHTYHTEGAGGGHAPDIMKIAGEANILPSSTNPTRPYTVNTLQEHLDMMMVCHHLNPSVPEDVSFAESRIRAETIAAEDVLHDIG
>MP0315_megahit_200860_1-408
VLWQPAFFGVKPSLILKSGMIAAAPMGDPNASIPTPEPVHYRPMFGGFGLAAAKTSIAFLSQAAIDAGVPESISLQSNPMSVKNCRNIKKSDMVNNNYQPNIEVDPQTYEVRADGELLTCEPAAEVPLAQRYFLF*
>MP0315_megahit_204932_3-401
MSTIDRRAYADMFGPTVGDRVRLGDTELWIEVEEDKTVYGEEVKFGGGKVIRDGMGQSQRVSKDAVDVVITNALILDHWGIVKADIGIKEGRIMGVGKAGNPDIQSGVDIIIGPSTEAIAGEGLIATAGGIDA
>MP0315_megahit_206944_2-1366
MTQIDRSAYAQMYGPTTGDRVRLGDTELWVRVEKDFTTYGEEVKFGGGKVIRDGMGQGQSGDAESMDTVITNALILDHWGVVKADIGLKKGRIHSIGKAGNPDIQSDISIVIGPGTEIIAGEGQIITAGAIDAHIHFICPQQVEEALMSGVTTMLGGGTGPATGTNATTCTPGIWHIEKMYQAVDSMPMNFGFLGKGNASLPIALEEQIKAGAMGLKLHEDWGTTPAAIDNCLSVAEKYDVQVAIHTDTLNESGFVEDTLAALKGRTIHTYHTEGAGGGHAPDIIKACGVDNVLPSSTNPTRPYTVNTVDEHLDMLMVCHHLDPSIPEDIAFAESRIRRETIAAEDILHDLGAFSMIASDSQAMGRVGEVISRTWQTAHKMKVQRGALTGDDEKSDNQRAKRYIAKYTINPALSHGISASVGSIEVGKFADLVLWQPAFFGVKPSLILKSGMIAA
>MP0315_megahit_210050_2-718
VSFAESRIRAETIAAEDVLHDIGAISMMSSDSQAMGRVGEVTTRNWQTADKMKKMKGSLPEETGENDNLRVKRYIAKITINPAITHGISTYVGSLEPGKIADIVVWTPQFFGIKPKLIIKGGFIAYALMGDPNASIPTTEPVYYRPMFGALGKAKQTTSVTFTSQLALDNKLEEKLKIQKRLVPVKNCRKIGKKDMMYNDATPKIEVDPETYQVKVDGEIATVDPAEKLSLARLYCLY*
>MP0315_megahit_213544_3-1412
ISRQAYADMYGPTVGDRVRLGDTELWIEVEEDHTHYGDEVKFGGGKVIRDGMGQSQRCDDAVMDTVITNALILDWWGIVKADVGIQEGRIAAIGKAGNPDTQPDVTIVIGPGTEIIAGEGKILTAGGIDPHIHFICPQQVEEALMSGVTTMLGGGTGPATGTNATTCTPGPWHIGKMLQAVDSLPMNIGFLGKGNASLPEALELQVKAGVIGLKLHEDWGTTPASIDNCLTVADQYDIQVAIHTDTLNESGFVEDTLAAFKGRCIHTFHTEGAGGGHAPDIITACSKDYVLPSSTNPTRPYTVNTVDEHLDMLMVCHHLDPNIPEDVAFADSRIRRETIAAEDILHDMGVISMISSDSQAMGRVGEVICRTWQTAHKMKVQRGLLPEDQERGADNFRAKRYIAKYTINSAITHGIAHEVGSVEVGKLADLVLWSPAFFGVKPACILKGGMIAAAPMGDPNASIPTPQPVH
>MP0315_megahit_216239_44-883
MSMKIKRPDYAAQYGPTTGDKVYLADTGLVAEIEHDYTTYGDELVFGGGKTIRDGMGQASKWKQSDGGLDMVVTNALIIDPLLGIVKGDIGVLDGKIVGVGKAGNPDTMNITPGLIVSPNTDILSVEGMICTPGFLDIHPHFDSVQQLYEYQNAGFTTVIGGGSGPKTVGIECPGVFNLQRMLEAMADMPLNFGNFGKGNAATPGALIEQILAGATGLKIHEDWSSSPAAIETCMELADEYDFQVQIHADTLNETGYYEDTVAAINGRVMHIYHCEGAGG
>MP0315_megahit_218541_1-816
LTRYGEEVKFGGGKVIRDGMGQSQRTRAETPDTVITNALIVDWWGIIKADVAIKDGNIQAIGKAGNPDIQPGIDIIVGPSTEVIAGEGMILTAGGIDAHIHFICPQQIDEALMSGVTTMIGGGTGPATGTNATTCTPGAWHIGKMLQSAECFPMNLGFLGKGNASLPDPLEEQIQAGAMGMKLHEDWGTTPAAIDCCLSVADAFDVQVAIHTDTLNESGFVEDTLAAINGRVIHTYHTEGAGGGHAPDIIKACGESNVLPSSTNPTRPYTIN
>MP0315_megahit_220968_1-597
VTTRNWQTADKMKKMKGSLSEETGDNDNLRVKRYMAKITINPAITHGISSHVGSLESGKMADIVVWSPQFFGIKPKLIIKGGFIAYALMGDPNASIPTTEPVYYRPMFGALGKAKQTTSVTFTSQIALDNKLEDKLKIQKKLVAVKNCRNIGKSDMLYNDKTPKIEVDPETYEVKVDGKIATVDPAEKLSLARLYSLY*
>MP0315_megahit_224519_2-1663
TKGDMVRLGDTTLLAEVEHDYAVFGDELTTGAGKVMRDGEGFQTTGTYASGALDMVVQNCTIIDPVLGVVKGDIGIRDGLIVGVGKAGNPDIMDGVDAALRCGPNTTVVHGDFFITTPGGIEAHTHFLSPQQTSHALAGGITTMIGMSPGPHFDVSSSGPNILGRLIQACDAFPLNFGFLGRGCMDVGAIEESVSGGALGVKVHEDFSASPAVIDGALRAADANDFAVCLHTDTINEFGFCEETLAAIDGRTIHMYHVEGAGGGHSPDILKVNGQPNVLPSSTNPTNPFTPSALEEGVPMTMLCHVLNYALPEDVAFAECRIRPQSMAAEDLLHDMGAISIFATDSQGMGRLAENIANCWQLASVMKERVGRLPEEKTERADNARILRYIAKYTINPARAAGIDRHVGSLESGKMADLVLWPRASFGLKPQMIIKSGEVVWSVMGDGNGSHIGAEPVIHRPMWGSFGKAVPELGVTFASRLAIEAETEKKLGVAKRFVQMDNVRSLGKQDMLHNDALPKMTVDAQTFEVYADDKLLSCEPATEVPLAQKYLLR*
>MP0315_megahit_227092_3-785
MATMTRKEYAQMYGPTTGDAIRLGDTSLIAEVEHDFAIPGDECLHGGGKTLRDGLGLTPGYDSAMGSLDMLLCNALVIDPVLGIVKGDIGIKNGKVVAVGKAGNPATMDGVDSNLICGAATTVRDAEGLIATPGGIDVHVHFDSAQLCEHAISSGITTMLGGSLGPITVGIDCGGAWNVGRMLQAAEHWPINFGFLGRGNTSKPRSIYDQVAGGCFGMKIHEDWGAMPSVIDTCLSVADELDFQVQLHTDTLNESGFLEDT
>MP0315_megahit_236034_2-505
KDSADLVITNAMIIDPTLGIIKADIGIKDGKILGVGNAGNPNVMDDIDIVVSSNTEIISGEHTICTPGTIDSHIHFISPQQAIDAICNGTTTMIGGGTGPADGTNATTCTPGEFNIHRMIEAVEEFPLNFGFLCKGNDSKEEALLEQVKAGACGLKLHEDWGTTPATI
>MP0315_megahit_242798_3-527
MEISRQAYAEMYGPTTGDRVRLGDTELWISVEKDLTRYGEEVKFGGGKVIRDGMGQSQRTRAETPDTVITNALIVDWWGVIKADVAIKDGNIQAIGKAGNPDIQPGIDIIVGPSTEVIAGEGMILTAGGIDAHIHFICPQQIDEALMSGVTTMIGGGTGPATGTNATTCTPGAWH
>MP0315_megahit_250832_428-1216
NTFDEHLDMTMVCHHLSPSIPEDVAFAESRIRPQSIAAEDILHDLGAISMLGSDSQGMGRINEVICRTWQLASKMKDQRGRLQEEKSKQGDNERIKRFIAKYTINAARTFGIDKYVGSLESGKMADVVLWRPGFFGIKPELVVKGGFIAWAPMGDSAASLMTCEPVIMRPQWGAFGSAQKSLSASFVNPLAIESDLQGQLNLTKPLLPTRGTRKLSKQHMLHNSVCPSIKVDPQTFEVFVDGKLAHCEPAEKLPLTQRYMLR*
>MP0315_megahit_251181_1504-3084
MSTLNRRAYAEMYGPTTGDRVRLADTDLIIEVEKDWAVYGDEVKFGGGKVIRDGMGQSQRSSDETVDTVITNALIVDYWGIVKADVGIKDGRIAAIGKAGNPDTQPDVDIVIGPGTEVIAGEGKILTAGGIDAHVHFICPQQIEEALMSGITTMLGGGTGPATGTNATTCTPGPWHIGKMLQAADGLPMNIGYMGKGNASLPIALEEQVRAGAMGLKLHEDWGTTPAAIDNCLNVAEAADVQVAIHTDTLNESGFVEDTLAAFKGRSIHTFHTEGAGGGHAPDIIKACGLPNVLPSSTNPTRPYTVNTVDEHLDMLMVCHHLDPSIPEDVAFAESRIRRETIAAEDILHDLGAFSMIASDSQAMGRVGEVICRTWQTAHKMKVQRGYLAEDNPRHDNFRVKRYIAKYTINPAVANGMAEHIGSVEAGKLADLVLWEPRFFGAKPALIIKGGMIVAAPMGDPNASIPTPQPVHYRPMFGAFGGALAATSVSFVSRAGSEAGIAERLGLAKEVVPVKGTRVIGKADMVL
>MP0315_megahit_256895_2-640
DEHLDMLMVCHHLDPNIPEDVAFADSRIRRETIAAEDILHDLGVISMIASDSQAMGRVGEVVCRTWQTAHKMKVQRGLLPEDEALGADNLRAKRYIAKYTINPAITHGIAHEVGSIEVGKLADLVLWKPAFFGVKPALILKGGMIAGAPMGDPNASIPTPQPVHYRPMFGTFGRAASQTRLNFVSQAAIDAGIKERLGLQSTLSACKNVRGVR
>MP0315_megahit_259028_3-812
MATMTRKEYAEMYGPTTGDAIRLGDTSLIAEVEHDFAVPGDECLHGGGKTLRDGLGLTPGYDSAMGSLDMLLCNALVIDPVLGIIKGDIGIKNGKVVGVGKAGNPATMDGVDSNLICGAATTVRDAEGLIATPGGIDVHVHFDSAQLCEHAISSGITTMLGGSLGPITVGIDCGGAWNVGRMLQAAEHWPINFGFLGRGNTSKPRSIYDQVAGGCFGMKIHEDWGAMPAVIDTCLSVADELDFQVQLHTDTLNESGFLEDTLAAINGRTI
>MP0315_megahit_260581_2-850
SRQAYADMYGPTVGDRVRLGDTELWIQVEKDATHYGEEVKFGGGKVIRDGMGQSQRQDASVMDTVITNALILDWWGIVKADVGLQNGRIAAIGKAGNPDTQPDVEIVIGPGTEVIAGEGKILTAGGIDAHIHFICPQQVEEALMSGVTTMLGGGTGPATGSNATTCTPGEWHIGKMLQAVDDLPMNIGLLGKGNASLPEGLEAQLEAGAMGLKLHEDWGTTPASIDTCLSVAEKYDVQIAIHTDTLNESGFVEDTLAAFKERGIHTYHTEGAGGGHAPDILTA
>MP0315_megahit_264239_3-572
RDGMGQSQRVSKDAVDVVITNALILDHWGIVKADIGIKEGRIVGVGKAGNPDIQSGVDIIIGPSTEAIAGEGLIATAGGIDAHIHFICPQQVDDALMSGITTMIGGGTGPAAGTNATTCTPGPWNIQRMYQAVEELPINFGFLGKGNASLPMALEEQVRAGAMGLKLHEDWGTTPAAIDNCLSVAEKFDI
>MP0315_megahit_267071_2-559
KMKGSLPEETGENDNLRVKRYIAKITINPAITHGISTYVGSLEPGKIADIVVWTPQFFGIKPKLIIKGGFIAYALMGDPNASIPTTEPVYYRPMFGALGKAKQTTSVTFTSQLALDNKLEEKLKIQKKLVPVKNCRNIGKKDMLYNDKTPKIEVDPETYQVKVDGEIATVDPAEKLSLARLYCLY*
>MP0315_megahit_268454_2-1120
KGNASLPDPLEEQIQAGAMGMKLHEDWGTTPAAIDCCLSVADAFDVQVAIHTDTLNESGFVEDTLAAINGRVIHTYHTEGAGGGHAPDIIKACGESNVLPSSTNPTRPYTINTVDEHLDMLMVCHHLDPAIAEDVAFADSRIRRETIAAEDILHDLGAFCMISSDSQAMGRVGEVITRTWQTAHKMKVQRGPLEGDDDWSDNARVKRYIAKYTINPAITMGVGHVVGSIEVGKLADLVLWKPAFFGTKPSLILKGGAIAAAPMGDPNASIPTPQPVHYRPMFGAFGRGMDTTCVTFVSQASIDGGVAEKLGLKRRLEAVRNTRNISKADMKLNDYQPDISVDPQTYVVKADGVELLCEPADELPLAQRYYLF*
>MP0315_megahit_268738_10131-11834
MATIDKHSYAHMFGPTIGDRVRLGDTDLWLEVEKDFTEYGEEVKFGGGKVIRDGMGQSQASCFDTPDLVITNVVILDHWGIIKADIGIKDGRIAIIGKAGNPDVQDNIDIEIGPGTEIIAGEGQIVTAGGIDAHIHFICPQQIDEALMSGVTTMIGGGTGPATGSNATTCTPGPWNTHKMLQATNDFPMNFGFLGKGNTSLPIALEEQIEAGVCGLKLHEDWGTTPASIDNCLSVAERYDVQIAIHTDTLNESGFVEDTLGAFKGRTIHTYHTEGAGGGHSPDIIRACGESNVLPSSTNPTRPYTINTIDEHLDMLMVCHHLDPAIPEDIAFADSRIRKESIAAEDIMHDLGAISMIASDSQAMGRVGEMITRTWQTAHKMKQQRGPLAPDTERNDNFRLKRYVAKYTINPAISHGISHEVGSIEIGKLADLVLWKPAFFGIKPAMIIKSGFIAAAPMGDANASIPTPQPVYYRPMFGAHGQAPANTSMTFMSQASLDAGVPDKIGLTRMVSACKNTRNIGKDDMIHNSWQPTIEVDAQTYEVRANGELLTCEPVTTLPLAQLYCLF*
>MP0315_megahit_273464_3-305
PQPVHYRPMFGAFGKAASATRLSFVSQAALDANIGKELGLDSPLSACKGVRSVRKQDMKLNDACPHLTVDPQTYEVHADGELLTCEPATELPLAQRYHLF*
>MP0315_megahit_273921_3-1697
MIDMLARWRSETPHVGEYIPTDGKIIANKGKKTIKLKVSNTGDRPIQVGSHTHFSETNKALEFDREKSLGFHLNVPSGTSVRFEPGESKHVEVVEFGGTKTIFGFSGLVSGDLESKKQEAIKNINENNFKNITENVEYESNPLEISRNRYVELFGPTVGDKVRLADTELVMEIEKDMIKYGDELVFGGGKSARDGLGQASGVLREESADLVITNAMIIDPVLGIIKADIGIKDGKILGVGNAGNPNVMDDIDIVVSSNTEIISGEHTICTPGTIDSHIHFISPQQAIDAICNGVTTMIGGGTGPADGTNATTCTPGEWNIHKMIEAVEEYPLNFGFLCKGNDSREEALLEQVKSGACGLKLHEDWGTTPATINSALNVADKTDTQVAIHTDTLNECGYVDDTIKAIAGRAIHTYHTEGAGGGHAPDIMKIAGEPNILPSSTNPTRPYTVNTLQEHLDMMMVCHHLNPSVPEDVSFAESRIRAETIAAEDVLHDIGAISMMSSDSQAMGRVGEVTTRNWQTADKMRKMKGSLPEETGENDNYRVKRYIAKITINPAITHGISTYVG
>MP0315_megahit_283222_2-514
IAAEDILHDLGAFSMIASDSQAMGRIGEVITRTWQTAHKMKVQRGALKPDPDRHDNFRAKRYVAKYTINPAISHGIAHEVGSIESGKLADIVLWKPAFFGAKPAMMIKGGMIVAAPMGDPNASIPTPQPVHYRPMFGALGGARSETCVSFVSQAACDDGIGQKLKLNKKII
>MP0315_megahit_289077_2-1189
MVLEIAKKRYVELFGPTVGDKVRLADTDLIIEVEKDLLKYGDELVFGGGKSVRDGLGQASGVMRDESADLVITNTIVLDPVLGIIKADIGVKDGKILAVGNAGNPNVMDDVDIIVSSNTEIISGEHTICTPGTIDSHVHFISPQQVIYAICNGTTTMIGGGTGPADGTNATTCTPGEWNIHKMIEAVEEYPLNFGFLGKGNDSREESLLEQVKAGACGLKLHEDWGTTPATINSALNVADKTDTQVAIHTDTLNECGYVDDTINAIAGRTIHTYHTEGAGGGHAPDIMKIAGEANILPSSTNPTRPFTVNTLQEHLDMMMVCHHLNPSVPEDVSFAESRIRAETIAAEDVLHDIGAISMMSSDSQAMGRVGEVTTRNWQTADKMKKMKGRLSQENG
>MP0315_megahit_296387_1-516
SGTSIRFEPGDTKHVEVVEFGGTKTIFGFSGLVSGDLESKKQDAIKNINEKGFKNVLENVEEESNALEIPRRRYVDLFGPTTGDRVKLADTDLVMEIEKDLIKYGDELVFGGGKSARDGLGQASGVLRKDSADLVITNAMIIDPTLGIIKADIGIRDGKILGVGNAGNPNVM
>MP0315_megahit_299364_3-506
HHLNPSVPEDVSFAESRIRAETIAAEDVLHDIGAISMMSSDSQAMGRVGEVTTRNWQTADKMRKMKGSLPEETEENDNLRIKRYIAKITINPAITHGISTYVGSLEPGKIADIVVWTPQFFGIKPKLIIKGGFIAYALMGDPNASIPTTEPVYYRPMFGALGKAKQTT
>MP0315_megahit_299464_1-1050
ANRALEFDREKALGYHLNISSGTSIRFEPGETKHVEVVEYGGTKTIFGFSGLVSGDLKSKKLDAIKNINEKGFKNVLENTEEKSGTLEIPRSRYVELFGPTTGDKVRLADTDLIMEIEKDLIKYGDELVFGGGKSARDGQGQASGVLRKDSADLVITNAMIIDPILGIIKADIGIRDGKILGVGNAGNPNVMDDIDIVVSSNTEIISGEHTICTPGTIDSHIHFISPQQAIDAICNGTTTMIGGGTGPADGTNATTCTPGEFNIHRMIEAVEEFPLNFGFLCKGNDSKEEALLEQVKAGACGLKLHEDWGTTPATINSALNVADKTDTQVAIHTDTLNECGYVDDTINAI
>MP0315_megahit_306807_5986-7701
MAQSIERSRYVSLYGPTEGDCVRLGDTGLWAKVERDFCVGGDELVFGAGKTVRGGTGCDGVLTAADGILDLIITNALIIDAVAGIIKADIGIKGGRIVGIGKAGDPNLMDGVTPGLTVGVNTDIRAAEGHIVTAGGIDCHVHFIDPGQVDEALSAGFTTLMGGGLGPTTVPIASTGTTNLGLMLQAAEAFPINFGFIAKAASHAVEPLLEQLAAGAAGLKIHEDWGATPAIIDAALKAAEIGGGQIHLHADTLNESGFVEHTLRAMAGRCIHAYHVEGAGGGHAPDIIRMCGISNVLPSSTNPTNPFTINTFDEHFDMAMTSHYLNPRLPEDVAFAESRIRKETIGAEDVLHDMGAISAIGSDSQGMGRIGETIARCWQLADTMRELRGALPEDSGSGADNFRIRRYIAKYTINPALMFGIADEVGSIEPGKLADLIFWKPDSFGIKPELVLKSGFPVWAPSGEANASLMTCEPVRYRPMWGYFGRAPQSLGVRFVSPSAIAAGVAQRLDLKATLRPVADTRRLTKRDMVLNDVLPKIDVDPENFRVYIDGQAIDSPPTSQVSLGQSYMLK*
>MP0315_megahit_309166_505-708
LEEKLKIEKKLVPVRNCRNIGKKDMVYNDATPKIEIDPETYEVKVDGKIATVDPAKEVSLARLYSLY*
>MP0315_megahit_310892_25658-27370
MPAKISRSDYAAMYGPTTGDRVRLADTDLIIEVERDLTGPYGEEVKFGGGKVIRDGMGQAQTTRAAGAVDTVVTNALVLDWTGIYKADIGLKDGRIHAIGKAGNPDTQPNVTIIVGPGTEVIAGEGRILTAGGFDSHIHYICPQQIEDALHSGLTTMLGGGTGPAHGTLATTCTPGAWHIGRMMQASDAFPMNLAFAGKGNASLPAAIEEQVNAGACALKLHEDWGTTPAAIDCCLGVADAMDVQVMIHTDTLNESGFVEHTVKAMKGRTIHAFHTEGAGGGHAPDIIKICGEEHVLPSSTNPTRPFTVNTLEEHLDMLMVCHHLDKSIPEDVAFAESRIRRETIAAEDILHDMGAFSIIASDSQAMGRVGEVIIRTWQTADKMKKQRGRLSDEVGENDNFRVRRYVAKYTINPAIAHGISHEIGSIEVGKRADLVLWNPAFFGVKPEMVLMGGTIVCAQMGDPNASIPTPQPVYSRPMWGAYGRSVEHSAVTFVSEAAQAAGIRGKLGLAKQTLAVKGTRGIGKSALKLNDATPHIEVHPETYEVRADGELLTCQPAAELPMAQRYFLF*
>MP0315_megahit_314180_654-2366
MVLEIARKRYVELFGPTVGDKVRLADTDLIIEVEKDLLKYGDELVFGGGKSVRDGLGQAAGVMRDESADLVITNAIVLDPVLGIIKADIGIKDGKILGVGNAGNPNVMDDVDIIVSSNTEIISGEHTICTPGTIDSHIHFISPQQAIYAICNGTTTMIGGGTGPADGTNATTCTPGEWNIHKMIEAVEEYPLNFGFLGKGNDSREEALLEQVKAGACGLKLHEDWGTTPATINSALNVADKTDTQVAIHTDTLNECGYVDDTINAIAGRAIHTYHTEGAGGGHAPDIMKIAGEANILPSSTNPTRPFTVNTLQEHLDMMMVCHHLNPSVPEDVSFAESRIRAETIAAEDVLHDIGAISMMSSDSQAMGRVGEVTTRNWQTADKMKKMKGRLSQENGDNDNFRVKRYLAKITINPAITHGISDYVGSLEPGKIADIVIWTSQFFGIKPKLIIKGGFIAYALMGDPNASIPTTEPVYYRPMFGALGKAKQSTSVTFTSQLALDNKLEEKLKIQKKLVPVKNCRNIGKKDMLYNDQTPKIEVDPETYEVKVDGKIATVDPAEKLSLARLYSLY*
>MP0315_megahit_315765_2-544
SHTHFSETNRALEFDREKALGYHLNIPSGTSIRFEPGDTKHVEVVEFGGTKTIFGFSGLVNGDLESKKQDAIKNIHEKGFKSVSENVEEESNALEIPRRRYVDLFGPTTGDKVKLADTDLVMEVENDLIKYGDELVFGGGKSARDGLGQASGVLRENSADLVITNAMIIDPTLGIIKADIG
>MP0315_megahit_315920_2-544
SHTHFSETNRALEFDREKALGYHLNIPSGTSIRFEPGDTKHVEVVEFGGTKTIFGFSGLVSGDLESKKQDAIKNINEKGFKNVLENVEEESNALEIPRRRYVDLFGPTAGDKVKLADTDLVMEIEKDLIKYGDELVFGGGKSARDGLGQASGVLRENSADLVITNAMIIDPTLGIIKADIG
>MP0315_megahit_316030_3-491
MKPVNKISRQAYADMYGPTVGDRVRLGDTELWIQVEKDATHYGEEVKFGGGKVIRDGMGQSQRQDASVMDTVITNALILDWWGVVKADVGLQNGRIAAIGKAGNPDTQPDVEIVIGPGTEVIAGEGKILTAGGIDAHIHFICPQQVEEALMSGVTTMLGGGTG
>MP0315_megahit_316472_1-1539
ASGVLRENSADLVITNAMIIDPTLGIIKADIGIRDGKILGVGNAGNPNVMDDVDIVVSSNTEIISGEHTICTPGTIDSHIHFISPQQAIDAICNGTTTMIGGGTGPADGTNATTCTPGEFNIHRMIEAVEEFPLNFGFLCKGNDSKEEALLEQVKAGACGLKLHEDWGTTPATINSALNVADKTDTQVAIHTDTLNECGYVDDTINAINGRVIHTYHTEGAGGGHAPDIMKIAGEPNILPSSTNPTRPFTINTLEEHLDMMMVCHHLNPSVPEDISFAESRIRAETIAAEDVLHDIGAISMMSSDSQAMGRVGEVTTRNWQTADKMKKMKGSLPEDSAENDNYRIKRYISKITINPAITHGISEYVGSLEPGKIADIVVWTPQFFGIKPKLIIKGGFIAYSLMGDPNASIPTTEPVYYRPMFGALGKAKKTTSVTFTSQLALDNGLEEKLKIEKKLLPVKNCRNIGKKDMMYNDATPKIEIDPETYEVKVNGKIATVDPAKDVSLSRLYCLF*
>MP0315_megahit_322936_69-884
TNPTRPYTVNTIDEHLDMLMVCHHLDPNIPEDVAFADSRIRRETIAAEDILHDLGVISMIASDSQAMGRVGEVVCRTWQTAHKMKVQRGLLPEDEALGADNLRAKRYIAKYTINPAITHGIAHEVGSIEVGKLADLVLWKPAFFGVKPALILKGGMIAGAPMGDPNASIPTPQPVHYRPMFGTFGRAASQVRLNFVSQAAIDAGIKERLGLQSTLSACKNVRGVRKKDMKLNDACPELTVDPQTYEVRCDGELLTCEPATELPLAQRYHLF*
>MP0317_megahit_32005_1-531
NTLDEHLDMLMVCHHLDPNIAEDVAFAESRIRKETIAAEDILHDLGAFSIIASDSQAMGRVGEVIIRTWQTADKMKKQFGAMDDETGDNDNVRARRYVAKYTINPAVAQGIAQYVGSIEVGKLADLCIWSPAFFGVKPDLVLKMGTIAAAQMGDPNASIPTPQPQYLRPMFGAFGGA
>MP0317_megahit_37749_3-917
KNRTLHTYHTEGAGGGHAPDIIKVCGLTNVLPSSTNPTCPFTINTIDEHLDMLMVCHHLDPRISEDIAFAESRIRRETIAAEDILHDIGAFSMMASDSQAMGRVGEVIIRTWQTADKMKKQRGRLSEEFGENDNLRAKRYISKYTINPAIAHGISQHVGSVEVGKLADLCVWTPAFFGVKPDMVIKCGTITTAMMGDPNASIPTPQPVHYRPMFGSFGRSLTESSVTFVSQAALDDSIGEKLALQKRVLSVSGTRNLGKNSMVHNDLLPEIDVDPETYEVRADGVLLTCEPAEVLPMAQRYFLY*
>MP0317_megahit_48726_2-340
MAHHIDRRHYADLYGPTTGDRVRLGDTGLVAQVEDDATVYGDECKFGGGKVLRDGLGQAAGVSDETALDCVITNALIVDWTGIRKADVGIKNGRISGIGKAGNPDVMAGVSDD
>MP0317_megahit_49626_3-953
HWGIVKADVGIRDGRIAAIGKAGNPDIMDGVTPWMTVAAGTEVIAGEGMILTPGGIDPHIHFICPQLAWEALASGITTLIGGGTGPATGTKATTCTPGEWNIHRMLEASEELPVNLGFLGKGNASHQEPLTEQIRAGAMGLKLHEDWGTTPAAVDAALTAAEAYDVSVAIHSDTLNEAGYVEDTIRAFKGRTIHTYHTEGAGGGHAPDIIRVCGEANCLPSSTNPTMPFTVNTMDEHLDMLMVCHHLNLGIPEDLAFAESRIRAETIAAEDILHDIGAISMMSSDSQAMGRVGEVILRTWQTADKMKRQRGSLPGEK
>MP0317_megahit_54484_3-812
SYAAMYGPTVGDKIRLADTELFIEVETDHTVYGEEVKFGGGKVIRDGMGQSQISNSEGAVDTVITNAVILDYCGVIKADIGIINGYISEIGKAGNPDVQPNVNIIIGPGTEVIAAEGKILTAGGIDAHIHFISPQQVEEALYSGITTMLGGGTGPAEGTNATTCTPGPWHITKMLEAAEGLPVNLGFFGKGNASSTKPLLEQVRAGACGLKLHEDWGTTPSTIDTCLKVADKMDVQVTIHTDTLNESGFVENTIAAFKGRCIHAFHTEGA
>MP0317_megahit_56106_69-1013
FVENTIAAFKGRTIHAFHTEGAGGGHAPDIIKLCGEQNVLPSSTNPTRPYTVNTLDEHLDMLMVCHHLDKEIPEDVAFAESRIRRETIAAEDILHDLGAFSMIASDSQAMGRVGEVIIRTWQTADKMKRQSGPLQGDTNDNDNSRVKRYIAKYTINPAIAQGISKEVGSVEEGKLADLVIWSPSFFGVKPDMILKSGTIAAALMGDPNASIPTPQPEHYRPMFGSFGKSLVESAVTFVSQAALDQDIGSTYHLSRRLIPVAQTRSGISKTSMIHNHSTPQMEVDPETYEVKADGVLMTCEPAEILNMAQRYFLY*
>MP0317_megahit_56475_3-710
LADTDLWIKIESDRTTYGEEVKFGGGKVIRDGMGQSQVTRADGAVDTVITNAVILDYWGITKADIGIKDGRISKIGKAGNPDIQSKVDIVIGPGTEAIAGEGKIITAGGIDAHIHFISPQQIEEALYSGITTMMGGGTGPATGTNATTCTPGSWHISRMLQAAEGFAMNLGFFGKGNASLPQGLIDQVYAGACGLKLHEDWGTTPAAIDNCLTVADDLDVQVLIHTDTLNESGFVE
>MP0317_megahit_59559_1-528
GTNATTCTPGPWNIHRMLEAAEDLPMNLGFMGKGNVSLPQPLEEQVLAGAMGLKLHEDWGTTPAAIDNCLSVAENYDIQVAIHTDTLNESGFVEDTIAAFKGRAIHTYHTEGAGGGHAPDIIRVCGYSNVLPSSTNPTRPYTINTVDEHLDMLMVCHHLDPSIAEDVAFAESRIRR
>MP0317_megahit_62535_3-461
MAHSIERSRYVQLYGPTVGDSVRLGDTGLWAKVEHDSCVGGDELVFGAGKTMRCGTGCDGVLTAADGVLDLVITNALIIDTVLGVIKADIGIKNGRIAGIGKAGDPNIMDGVTAGLIVGVNTDVRAAEGLIVTAGAIDCHVHFIDPGQVEEAL
>MP0317_megahit_68096_2-601
DMLMVCHHLDKNLPEDVAFAESRIRGETIAAEDILHDMGAISIMGSDSQAMGRVGEVVTRTWQTADKMRKQRGRLSEETGENDNFRIRRYVAKYTINPAIAHGMSEQTGSVESGKLADLVLWKPAMFGAKPEMVIKGGVIAWSQMGDPNASIPTPQPVFMRPMFGSFGQATGPTSIAYVSQSCAESGTAEGYGLSKQIVA
>MP0317_megahit_73633_1-741
MTMLCHVLNYALPEDVAFAECRIRPQSMAAEDLLHDMGAISIFATDSQGMGRLAENIAKCWQLASVMKERVGRLPEEKTERADNARILRYIAKYTINPARAAGIDRHVGSLESGKMADLVLWPRASFGLKPQMIIKSGEVVWSVMGDGNGSHIGAEPVIHRPMWGSFGKAVPELGVTFASRLAIEAETEKKLGVAKRFVQIDNVRSLGKQDMLHNDALPKMTVDAQTFEVYADDKLLSCEPATEVPL
>MP0317_megahit_73810_1-207
GVVERYDLTKTLSPVSGCRAIGKRDMKLNDALPEIQVDPETYVVTADGEELTAEAAEVLPLAQRYYLF*
>MP0317_megahit_78200_262-729
MPRNIDRKAYADMYGPTVGDKVRLADTDLIIEVEVDRTTYGEEVKFGGGKVIRDGMGQSQVTRADGGVDTVITNALILDYWGVVKADIGLKDGLIAAIGKAGNPDVQPNVDIIIGPGTEIIAGEGKIITAGGIDSHVHFIAPQQIEVALNTGITTM
>MP0317_megahit_79826_2005-3642
MSDSNKTISRQAYADMFGPTTGDRVRLADTELWIEVEKDFTTYGDEVKFGGGKVIRDGMGQSQSTSEKVMDCVMTNALVIDHTGIYKADIGIKGGRIAAIGKAGNPDVQPDVTMEVGPGTDVIAAEGKIVTAGGIDSHIHFICPQQIEEALASGVTTMLGGGTGPTTGTNATTVTPGPWNMARMLEAADEFPMNLGFLGKGNASQPEGLREQIAAGAIGLKLHEDWGTTPASIDCALTVAEETDTQIAIHTDTLNESGFVEDTIAAFKGRTIHTYHTEGAGGGHAPDIIKAAGLANVLPSSTNPTRPYTVNTADEHLDMLMVCHHLDPSIPEDVAFAESRIRVETIAAEDILHDLGAFSMISSDSQAMGRVGEVVTRTWQTAHKMKVQRGNLPEDPETHDNFRVKRYIAKYTINPAIAHGMSHEIGSVEVGKLADLVVWSPAFFGVKPDLILKGGFIAMAKMGDPNASIPTPQPVHYRPMFGSYGKTRNATSMTFISQAALDAGVPEKLGLKNLIGVVKGCRTATKASMVLNDWQPDISVDPQTYE
>MP0317_megahit_82060_1-876
TLLAEVEHDYAVFGDELTTGAGKVMRDGEGFQTTGTYASGALDMVVQNCTIIDPVLGVVKGDIGIRDGLIVGVGKAGNPDIMDGVDAALRCGPNTTVVHGDFFITTPGGIEAHTHFLSPQQTSHALAGGITTMIGMSPGPHFDVSSSGPNILGRLIQACDAFPLNFGFLGRGCMDVGAIEESVSGGALGVKVHEDFSASPAVIDGALRAADANDFAVCLHTDTINEFGFCEETLAAIDGRTIHMYHVEGAGGGHSPDILKVNGQPNVLPSSTNPTNPFTPSALEEGVPMTML
>MP0317_megahit_85765_3-113
MSEISRRAYADMYGPTTGDRVRLGDTELWIEVEQDKT
>MP0317_megahit_88911_1-1014
NCLSVAEEYDVQVAIHTDTLNESGFVEDSIAAFKGRTIHTYHTEGAGGGHAPDIIKVCGENNVLPSSTNPTRPFTVNTIDEHLDMLMVCHHLDASIPEDLAFAESRIRPETIAAEDILHDLGAFSIMASDSQAMGRVGEVVIRTWQTAHKMRVQRGQLLEETGKNDNFRAKRYIAKYTINPAIAHGISDQVGSIEVGKMADLVIWHPAFFGVKPQLIVKGGFIVQAAMGDANASIPTPQPILQRPMFGAFGRVPNTTSCTFVSQASLDGEIGDQLKLQKTLIPVRSCRSLSKADMVHNNYLPAIEVHPETYEVLADGNLLTCEPAELLPMAQRYFLF*
>MP0317_megahit_92470_2-502
AEHWPINFGFLGRGNSAKPNSLPEQLAGGAMGLKIHEDWGAMPAAIDCCLSVADEMDFQVQLHTDTLNESGFLEDTLAAIKGRTIHMYHAEGAGGGHAPDIIRITGEPNCLPSSTNPTNPYTRNTFDEHLDMIMVCHHLNPAVPEDVSFAESRIRPETIAAEDILHD
>MP0317_megahit_96076_338-826
KYTINPAISHGISHVVGSVEKNKLADLVLWDPAFFGAKPEKIIKGGVINASLMGDPNASIPTPQPVHYRPMFGQFGSSMQSGSITFVSQIAYDNGLKEALKLEKKLIPVSGTRNISKSDMVLNHYTPDIKVDPETYEVKADGELLTCEPAEILPLAQRYFLY*
>MP0317_megahit_101206_3-1079
GTKVTTRDKMKISRQAYADMYGPTVGDRVRLGDTELWIEVEEDHTHYGDEVKFGGGKVIRDGMGQSQRCDDAVMDTVITNALILDWWGIVKADVGIQKGRIAAIGKAGNPDTQPDVTIVIGPGTEIIAGEGKILTAGGIDPHIHFICPQQVEEALMSGVTTMLGGGTGPATGTNATTCTPGPWHIGKMLQAVDSLPMNIGFLGKGNASLPEALELQVKAGVIGLKLHEDWGTTPASIDNCLTVADQYDIQVAIHTDTLNESGFVEDTLAAFKGRCIHTFHTEGAGGGHAPDIITACSKDYVLPSSTNPTRPYTVNTVDEHLDMLMVCHHLDPNIPEDVAFADSRIRRETIAAEDILHDM
>MP0317_megahit_103778_3-1070
AGACGLKLHEDWGTTPSAIDTCLNVAEEVDVQVAIHTDTLNEAGFVENTISAFKDRTIHAFHTEGAGGGHSPDIIKLCGETNVLPSSTNPTRPFTINTVDEHLDMLMVCHHLDPKIPEDVAFAESRIRRETIAAEDILHDLGAFSMIASDSQAMGRVGEVIIRTWQTADKMKKQRGSLPDEKGKNDNFRVKRYISKYTINPALTHGIANHVGSVEVGKLADLVLWKPMFFGVKPDLILKCGSIAGAAMGDPNASIPTPQPVHYRPMFASLGRSVQASSVSFISRNAIGIGSELDLKKDTLPVCNTRSVTKKDMILNDYTPDMFVDPETYEVRADGELLICEPAQELPMAQRYFLF*
>MP0317_megahit_104737_1-195
QVRLSKRVEPVSHTRNIGKADMVLNDKLPKIEVDPETYTVKADGELLTCEPATELPLAQRYFLF*
>MP0317_megahit_107651_2-661
VKADIGIKSGRIVGIGKAGNPDIQSDVDIIIGPGTEAIAGEGFITTAGALDAHIHFICPQQVDEALMSGVTTMLGGGTGPAAGTNATTCTPGPWNIQRMYQAVEELPMNFGFMGKGNASLPAALEEQVLAGAMGLKLHEDWGTTPASIDNCLTVADNFDVQVAIHTDTLNESGFVENTLAAFKGRAIHTYHTEGAGGGHAPDIIRACGEANVLPSSTNPT
>MP0317_megahit_111035_1-513
VADNFDVQVAIHTDTLNESGFVENTLAAFKGRAIHTYHTEGAGGGHAPDIIKACGVANVLPSSTNPTRPYTVNTIDEHLDMLMVCHHLDPKIPEDVAFAESRIRRETIAAEDILHDLGAFSMIASDSQAMGRIGEVICRTWQTAHKMKVQRGPLESDPEYHDNFRAKRYIA
>MP0317_megahit_131512_40-567
SDHDNFRAKRYVAKYTINPAITQGIAHEVGSVEVGKLADLVLWKPKFFGVKPGLIIKGGMIVAAPMGDPNASIPTPQPVHYRKMFGALGAARCSTRMTFLSQASVNNGIVGQLQLKSLIGSVKNCRTVMKSSMIHNDYQPNIEVDPQTYEVKADGILLTCEPADELALAQRYFLF*
>MP0317_megahit_133064_551-1360
MSTIDRHAYADMFGPTIGDRVRLGDTELWIEVEEDKTVYGEEVKFGGGKVIRDGMGQSQRVSKDAVDVVITNALILDHWGIVKADIGIKEGRIVGVGKAGNPDVQPGVDIIIGPSTEAIAGEGLIATAGGIDAHIHFICPQQVDDALMSGITTMIGGGTGPAAGTNATTCTPGPWNIQRMYQAVEELPINFGFLGKGNASLPMALEEQVRAGAMGLKLHEDWGTTPAAIDNCLSVAEKFDVQVAIHTDTLNESGFVENTIAAFKNRAIHT
>MP0317_megahit_138226_2-544
MVEISRRAYADMYGPTTGDCVRLGDTELWIEVEQDKTSYGEEVKFGGGKVIRDGMGQSQRTSEDSVDVVITNALILDHWGIVKADIGIKSGRIVGIGKAGNPDIQPDIDIIIGPGTEAIAGEGLIATAGGLDAHIHFICPQQVEEALMSGVTTMLGGGTGPAAGTNATTCTPGPWNIQRMY
>MP0317_megahit_141379_10015-11718
MTKIDRNAYAHMFGPTTGDRVRLADTDIIIEVEKDYTCYGDEVKFGGGKVIRDGMGQGQLSCAETPDLVITNALILDYWGIVKADVAINDGRIQAIGKAGNPDVQNGVTIPIGAGTEIIAGEGQILTAGGIDAHVHFICPQQVDEALMSGVTTMIGGGTGPATGTKATTCTPGPWNIEKMMLSTQDMPMNFGFLGKGNASLPKALEEQIEAGVCGLKLHEDWGTTPASIDNCLTVADRYDVQIAIHTDTLNEAGFMEDTLAAFKGRTIHTYHTEGAGGGHSPDIIRACGEANVLPSSTNPTRPYTVNTVDEHLDMLMVCHHLDPSIPEDVAFADSRIRKESIAAEDILQDLGAISMIASDSQAMGRIGEMICRTWQTAHKMKVQRGPLPQDSDRNDNYRARRYVAKYTINPAISHGIDSEVGSIEVGKLADLVLWKPAFFGIKPSLILKSGFIAAAPMGDPNASIPTPQPVYYRPMFGSLGGAAASLSVTFVSQASMDNNIAEKYGIRRPLVACKNTRNIGKGDMKLNDWQPHIEVDAQTYEVRANGELLTCEPMEVLPLAQRYSLF*
>MP0317_megahit_143921_1-321
NASIPTPQPVHYRLMFGALGGARSETSVSFVSKAAYEDGMGKKLRLNKRLVSVRNTRRITKNDLIHNNYLPKIEVDSQTYEVRADGELLTCEPAIELPLAQRYFLF*
>MP0317_megahit_147038_3-551
EKDLIKYGDELVFGGGKSARDGLGQASGVLRENSADLVITNAMIIDPILGIIKADIGIKDGKILGVGNAGNPNVMDDIDIVVSSNTEIISGEHTICTPGTIDSHIHFISPQQAIDAICNGTTTMIGGGTGPADGTNATTCTPGEFNIHRMIEAVEEFPLNFGFLCKGNDSKEEALLEQVKAGA
>MP0317_megahit_149447_171-503
MTSIDRRAYVEMYGPTTGDRVRLGDTELIIEVERDHTTYGEEVKFGGGKVIRDGMGQSQRTAEHVVDVVITNALILDHWGIVKADIGIKNGQISGIGKAGNPDVQPDVDIV
>MP0317_megahit_153522_1-570
EDWGTTPAAIDNCLSVAERYDIQVAIHTDTLNESGFVEASIEAFKNRTIHTYHSEGAGGGHAPDIIKACGEANVLPSSTNPTRPFTVNTVDEHLDMLMVCHHLDSKIPEDVAFAESRIRRETIAAEDILHDLGAFSMIASDSQAMGRIGEVITRTWQTAHKMKVQRGALKPDPKHHDNFRAKRYVAKYTI
>MP0317_megahit_165630_1307-1798
MEISRQAYAEMYGPTTGDRVRLGDTELWISVEKDLTRYGEEVKFGGGKVIRDGMGQSQRTRAETPDTVITNALIVDWWGVIKADVAIKDGNIQAIGKAGNPDIQPGIDIIVGPSTEVIAGEGMILTAGGIDAHIHFICPQQIDEALMSGVTTMIGGGTGPATGT
>MP0317_megahit_165895_2318-3838
SAEVVDVIITNALIIDHWGIIKADVGIKNGRITGIGKAGNPDIQEGVDIVIGPGTEAIAGEGSILTAGGIDAHIHFICPQQIEDALMSGVTTMLGGGTGPATGTNATTCTPGPWNIQRMLEASESFPMNLGFLGKGNASLRAPLNEQVMAGAMGLKLHEDWGTTPAAIDNCLSTAEDYDVQVAIHTDTLNESGFVEDTIAAFKDRTIHTYHTEGAGGGHAPDIIKACSLSNVLPSSTNPTRPYTVNTIDEHLDMLMVCHHLDPNIAEDVAFAESRIRRETIAAEDILHDLGAFSMIASDSQAMGRVGEVITRSWQTAHKMKVQRGSLENDPVDHDNFRVKRYIAKYTINPAITHGISHEVGSVETGKLADLVLWKPAFFGVKPSLIIKGGMIIAAPMGDPNASIPTPQPVHYRRMFAAYGKARFSTCMTFMSKSAIDEGVDKRLGLQRMIGEVKNCRSIRKSDMVHNIWQPDIEVDPQTYEVRADGKLLTCEPAEVLPMAQRYFLF*
>MP0317_megahit_167436_413-958
LDSADHPAADNFRALRYIAKYTINPAIAHGMSHMIGSVEVGKLADLVLWKPAFFGVKPELILKGGMIACANMGDPNASIPTPQPTFYRPQFAAHGRARFETCVTFVSKAAHESGLADRVRLGKRVEPVRNTRNIGKADMVYNDKLPKIEVDPETYTVKADGELLTCEPATELPLAQRYFLF*
>MP0317_megahit_174623_514-1314
PFTVNTFDEHLDMTMVCHHLSPSIPEDVAFAESRIRPQSIAAEDILHDLGAIAMLGSDSQGMGRINEVICRTWQLASKMKDQRGRLQEEKSKQGDNERIKRFIAKYTINAARTFGIDKYVGSLESGKMADVVLWRPGFFGIKPELVVKGGFIAWAPMGDSAASLMTCEPVIMRPQWGAFGSAQKSLSASFVNPLAIESDLQGQLNLTKPLLPTRGTRKLSKQHMLHNSVCPSIKVDPQTFEVFVDGKLAHCEPAERLPLTQRYMLR*
>MP0317_megahit_181190_3-206
MSQITRRAYAEMFGPTTGDRVRLADTELWIQVEEDLTVYGDEVKFGGGKVIRDGMGQSQRVSAEVVDV
>MP0317_megahit_182283_1-297
PVHYRPMFGAFGRGMDTTCLTFVSQAAIDAGVAEKLGLKRRLEAVRNTRTISKADMKLNDYQPDISVDPQTYVVKADGVELLCEPADELPLAQRYYLF*
>MP0317_megahit_182780_752-2455
MSTLNRRAYAEMYGPTTGDRVRLADTDLIIEVEKDWAVYGDEVKFGGGKVIRDGMGQSQRSSDETVDTVITNALIVDYWGIVKADVGIKDGRIAAIGKAGNPDTQPEVDIVIGPGTEVIAGEGKILTAGGIDAHIHFICPQQIEEALMSGITTMLGGGTGPATGTNATTCTPGPWHIGKMLQAADGLPMNIGYMGKGNASLPIALEEQVQAGAMGLKLHEDWGTTPAAIDNCLNVAEAADVQVAIHTDTLNESGFVEDTLAAFKGRSIHTFHTEGAGGGHAPDIIKACGLPNVLPSSTNPTRPYTVNTVDEHLDMLMVCHHLDPSIPEDVAFAESRIRRETIAAEDILHDLGAFSMIASDSQAMGRVGEVICRTWQTAHKMKVQRGYLAEDNPRHDNFRVKRYIAKYTINPAIANGMAEHIGSVEAGKLADLVLWEPRFFGAKPALIIKGGMIVAAPMGDPNASIPTPQPVHYRPMFGAFGGALAATSVSFVSRAGSEAGIAERLGLAKGVVPVKGTRVIGKADMVLNDWTPEIEVDPETYEVRADGELLTCEPATELPLAQRFFLF*
>MP0317_megahit_182803_2-781
AIHTDTLNESGFVDASIEAFKGRTIHTYHTEGAGGGHAPDIIRVCGEPNVIPSSTNPTRPYTVNTLDEHLDMLMVCHHLDKNAPEDVAFAESRIRGNTIAAEDVLHDLGAISIMASDSQAMGRVGEVVSRTWQTAHKMQAERGRLDVEQGDNDNFRIRRYVAKYTVNPAIAHGISHEVGSVEVGKLADLVLWKPAFFGVKPELVLKGGFIAWAQMGDANASIPTPQPQLMRPMFGSYGRATGVTSLAFVSKLSLQDGVVE
>MP0317_megahit_184991_3-662
RIRAETIAAEDVLHDIGAISMMSSDSQAMGRVGEVTTRNWQTADKMRKMKGGLPEETGDNDNLRVKRYIAKITINPAITHGISTYVGSLEPGKIADIVVWTPQFFGIKPKLIVKGGFIAYALMGDPNASIPTTEPVYYRPMFGALGKAKQTTSVTFTSQLALDNKLEEKLKIQKRLVAVKNCRNIGKKDMVYNDKTPKIEVDPETYEVKVDGEIATVDPA
>MP0317_megahit_185232_3-674
MATMTRKEYAEMYGPTTGDAIRLGDTSLIAEVEHDFAVPGDECLHGGGKTLRDGLGLTPGYDSAMGSLDMLLCNALVIDPVLGIIKGDIGIKNGKVVGVGKAGNPATMDGVDSNLICGAATTVRDAEGLIATPGGIDVHVHFDSAQLCEHAISSGITTMLGGSLGPITVGIDCGGAWNVGRMLQAAEHWPINFGFLGRGNTSKPRSIYDQIAGGCFGMKIHEDW
>MP0317_megahit_191388_2-538
EGMILTAGGIDAHIHFICPQQIDEALMSGVTTMIGGGTGPATGTNATTCTPGAWHIGKMLQSAECFPMNLGFLGKGNASLPDPLEEQIQAGAMGMKLHEDWGTTPAAIDCCLSVADAFDVQVAIHTDTLNESGFVEDTLAAINGRVIHTYHTEGAGGGHAPDIIKACGESNVLPSSTNP
>MP0317_megahit_200673_2-631
TAEPLREQVLAGAIGLKLHEDWGTTPAAIDCCLGVADELDVQVAIHTDTLNESGFVEDSIAAFKGRTIHTFHSEGAGGGHAPDIIRVCGEANVLPSSTNPTRPFTVNTIEEHLDMLMVCHHLDSKIPEDVAFAESRIRPETIAAEDILHDIGAFSIMSSDSQAMGRVGEVVIRTWQTAHKMKQQFGKLDSADHPAADNFRALRYIAKYTI
>MP0317_megahit_204331_645-2348
MTQIDRSAYAQMYGPTTGDRVRLGDTELWVRVEKDFTTYGEEVKFGGGKVIRDGMGQGQSGDAESMDTVITNALILDHWGVVKADIGLKKGRIHSIGKAGNPDIQSDISIVIGPGTEIIAGEGQIITAGAIDAHIHFICPQQVEEALMSGVTTMLGGGTGPATGTNATTCTPGIWHIEKMYQAVDSMPMNFGFLGKGNASLPIALEEQIKAGAMGLKLHEDWGTTPAAIDNCLSVAEKYDVQVAIHTDTLNESGFVEDTLAALKGRTIHTYHTEGAGGGHAPDIIKACGVDNVLPSSTNPTRPYTVNTVDEHLDMLMVCHHLDPSIPEDIAFAESRIRRETIAAEDILHDLGAFSMIASDSQAMGRVGEVISRTWQTAHKMKVQRGALTGDDEKSDNQRAKRYIAKYTINPALSHGISGSVGSIEVGKIADLVLWQPAFFGVKPSLILKSGMIAAAPMGDPNASIPTPQPVHYRPMFGGFGLAAAKTSIAFLSQAAIDAGVQESISLQSNPMSVKNCRNIKKSDMVNNNYQPNIEVDPQTYEVRADGELLTCEPAAEVPLAQRYFLF*
>MP0317_megahit_211330_1-1185
MVLEIAKKRYVELFGPTVGDKVRLADTDLIIEVEKDLLKYGDELVFGGGKSVRDGLGQASGVMRDESADLVITNTIVLDPVLGIIKADIGVKDGKILAVGNAGNPNVMDDVDIIVSSNTEIISGEHTICTPGTIDSHVHFISPQQVIYAICNGTTTMIGGGTGPADGTNATTCTPGEWNIHKMIEAVEEYPLNFGFLGKGNDSREESLLEQVKAGACGLKLHEDWGTTPATINSALNVADKTDTQVAIHTDTLNECGYVDDTINAIAGRTIHTYHTEGAGGGHAPDIMKIAGEANILPSSTNPTRPFTVNTLQEHLDMMMVCHHLNPSVPEDVSFAESRIRAETIAAEDVLHDIGAISMMSSDSQAMGRVGEVTTRNWQTADKMKKMKGRLSQEN
>MP0317_megahit_216108_1-645
DGKIIGVGNAGNPNVMDDIDITVSSNTEIISGEHTICTPGTIDSHIHFISPQQVIHAICNGTTTMIGGGTGPADGTNATTCTPGEWNIHKMIEAVEEYPLNFGFLCKGNDSREEALLEQVKAGACGLKLHEDWGTTPATINSALNVADKTDTQVAIHTDTLNECGYVDDTIKAIAGRTIHTYHTEGAGGGHAPDIMKIAGEPNILPSSTNPTRPY
>MP0317_megahit_216248_88-606
MSLKLTRQQYAEIYGPTVGDQVRLGDTDLFIEVERDLIAEGGGYGNEVKFGGGKVIRDGMGQSPLARDAESLDVVITNALILDAKLGVIKADIGIKGGRIVGIGHAGNPGIQDGLGSVFADPETGQCNPMTIGAATEAIAGEGAILTAGGYDCHIHFICAQQIDEALASGITT
>MP0317_megahit_225295_3-650
GRIVGIGHAGNPGIQDGLGSVFADPETGQRNPMTIGAATEAIAGEGAILTAGGYDCHIHFICAQQIDEALASGITTMTGGGTGPATGTNATTCTPGIWNIHRMLEASDEYAMNLGYLGKGNCSTAEPLREQVLAGAIGLKLHEDWGTTPAAIDCCLGVADELDVQVAIHTDTLNESGFVEDSIAAFKGRTIHTFHSEGAGGGHAPDIIRVCGEANV
>MP0317_megahit_233371_216-533
ASIPTPQPVHYRPMFGTFGRAASQTRLNFVSQAAIDAGIKERLGLQSTLSACKNVRGVRKKDMKLNDACPELTVDPQTYEVRCDGELLTCEPATELPLAQRYHLF*
>MP0317_megahit_233531_291-836
RLSQENGDNDNFRVKRYLAKITINPAITHGISDHVGSLEPGKIADIVIWTSQFFGIKPKLIIKGGFIAYALMGDPNASIPTTEPVYYRPMFGALGKAKQSTSVTFTSQLALDNKLEEKLKIQKKLVPVKNCRNIGKKDMLYNDKMPKIEVDPETYEVKVDGKIATVDPAEKLSLARLYSLY*
>MP0317_megahit_240300_1-678
KERGIHTYHTEGAGGGHAPDILTACSKEYVLPSSTNPTRPYTVNTIDEHLDMLMVCHHLDPNIPEDVAFADSRIRRETIAAEDILHDLGVISMIASDSQAMGRVGEVVCRTWQTAHKMKVQRGLLPEDEALGADNLRAKRYIAKYTINPAITHGIAHEVGSIEVGKLADLVLWKPAFFGVKPALILKGGMIAGAPMGDPNASIPTPQPVHYRPMFGTFGRAASQTR
>MP0317_megahit_241086_3-875
SLNVSNTGDRPIQVGSHTHFSEANKALEFDREKSLGFHLNIPSGTSIRFEPGDSKRVEVVEFGGTKTIFGFSGLVNGDLNSKKQDAIKKINENGFKNISEDVKEGSNSLEIQRSRYVALFGPTVGDRVRLADTDLIIEIEKDLIKYGDELVFGGGKSARDGLGQASGVLRENSADLVITNAMIIDPVLGIIKADIGIKDGKIIGVGNAGNPNVMDDIDITVSSNTEIISGEHTICTPGTIDSHIHFISPQQAIDAICNGTTTMIGGGTGPADGTNATTCTPGEWNIHKMIE
>MP0317_megahit_250215_465-1559
ALLEQVKAGACGLKLHEDWGTTPATINSALNVADKTDTQVAIHTDTLNECGYVDDTIKAIAGRTIHTYHTEGAGGGHAPDIMKIAGEPNILPSSTNPTRPYTVNTLEEHLDMMMVCHHLNPSVPEDVSFAESRIRAETIAAEDVLHDIGAISMMSSDSQAMGRVGEVTTRNWQTADKMKKMKGSLSEETGDNDNLRIKRYMAKITINPAITHGISSYVGSLESGKMADIVVWSPQFFGIKPKLIIKGGFIAYALMGDPNASIPTTEPVYYRPMFGALGKAKQTTSVTFTSQIALDNKLEDKLKIQKKLVAVKNCRNIGKSDMLYNDKTPKIEVDPETYEVKVDGKIATVDPAEKLSLARLYSLY*
>MP0317_megahit_255083_6252-7967
MAQSIERSRYVSLYGPTEGDCVRLGDTGLWAKVERDFCVGGDELVFGAGKTVRGGTGCDGVLTAADGILDLIITNALIIDAVAGIIKADIGIKGGRIVGIGKAGDPNLMDGVTPGLTVGVNTDIRAAEGHIVTAGGIDCHVHFIDPGQVDEALSAGFTTLMGGGLGPTTVPIASTGTTNLGLMLQAAEAFPINFGFIAKAASHAVEPLLEQLAAGAAGLKIHEDWGATPAIIDAALKAAEIGGGQIHLHADTLNESGFVEHTLRAMAGRCIHAYHVEGAGGGHAPDIIRMCGISNVLPSSTNPTNPFTINTFDEHFDMAMTSHYLNPRLPEDVAFAESRIRKETIGAEDVLHDMGAISAIGSDSQGMGRIGETIARCWQLADTMRELRGALPEDSGSGADNFRIRRYIAKYTINPALMFGIADEVGSIEPGKLADLIFWKPDSFGIKPELVLKSGFPVWAPSGEANASLMTCEPVRYRPMWGYFGRAPQSLGVRFVSPSAIAAGVAQRLDLKATLRPVADTRRLTKRDMVLNDVLPKIDVDPENFRVYIDGQAIDSPPTSQVSLGQSYMLK*
>MP0317_megahit_259431_600-2096
MVLEIARKRYVELFGPTVGDKVRLADTDLIIEIEKDLLKYGDELVFGGGKSARDGLGQASGVMREESADLVITNAIVLDPVLGIIKADIGIKDGKILGVGNAGNPNVMDDVDIVVSSNTEIISGEHTICTPGTIDSHIHFISPQQAIDAICNGVTTMIGGGTGPADGTNATTCTPGEWNIHKMIEAVEEYPLNFGFLCKGNDSREEALLEQVKAGACGLKLHEDWGTTPATINSALNVADKTDTQVAIHTDTLNECGYVDDTINAIAGRAIHTYHTEGAGGGHAPDIMKIAGEANILPSSTNPTRPYTVNTLQEHLDMMMVCHHLNPSVPEDVSFAESRIRAETIAAEDVLHDIGAISMMSSDSQAMGRVGEVTTRNWQTADKMKKMKGSLPEETGENDNLRVKRYIAKITINPAITHGISTYVGSLEPGKIADIVVWTPQFFGIKPKLIIKGGFIAYALMGDPNASIPTTEPVYYRPMFGALGKAKQTTSVTFTSQLA
>MP0317_megahit_260077_10140-11843
MATIDKHSYAHMFGPTIGDRVRLGDTDLWLEVEKDFTEYGEEVKFGGGKVIRDGMGQSQASCFDTPDLVITNVVILDHWGIIKADIGIKDGRIAIIGKAGNPDVQDNIDIEIGPGTEIIAGEGQIVTAGGIDAHIHFICPQQIDEALMSGVTTMIGGGTGPATGSNATTCTPGPWNTHKMLQATNDFPMNFGFLGKGNTSLPIALEEQIEAGVCGLKLHEDWGTTPASIDNCLSVAERYDVQIAIHTDTLNESGFVEDTLGAFKGRTIHTYHTEGAGGGHSPDIIRACGESNVLPSSTNPTRPYTINTIDEHLDMLMVCHHLDPAIPEDIAFADSRIRKESIAAEDIMHDLGAISMIASDSQAMGRVGEMITRTWQTAHKMKQQRGPLAPDTERNDNFRLKRYVAKYTINPAISHGISHEVGSIEIGKLADLVLWKPAFFGIKPAMIIKSGFIAAAPMGDANASIPTPQPVYYRPMFGAHGQAPANTSMTFMSQASLDAGVPDKIGLTRMVSACKNTRNIGKDDMIHNSWQPTIEVDAQTYEVRANGELLTCEPVTTLPLAQLYCLF*
>MP0317_megahit_264266_2-505
ALEFDREKALGYHLNISSGTSIRFEPGDTKHVEVVEFGGTKTIFGFSGLVSGDLESKKQDAIKNINEKGFKNVLENVEEESNALEIPRRRYVDLFGPTTGDRVKLADTDLVMEIEKDLIKYGDELVFGGGKSARDGLGQASGVLRKDSADLVITNAMIIDPTLGIIKA
>MP0317_megahit_264977_3-509
SALNVADKTDTQVAIHTDTLNECGYVDDTINAIAGRTIHTYHTEGAGGGHAPDIMKIAGEPNILPSSTNPTRPYTVNTLQEHLDMMMVCHHLNPSVPEDVSFAESRIRAETIAAEDVLHDIGAISMMSSDSQAMGRVGEVTTRNWQTADKMRKMKGSLPEETEENDNLR
>MP0317_megahit_267452_1-819
WNIQRMYQAVEELPINFGFLGKGNASLPMPLEEQVRAGAMGLKLHEDWGTTPAAIDNCLSVAEKFDIQVAIHTDTLNESGFVENTIAAFKNRTIHTYHTEGAGGGHAPDIIKACGEANVLPSSTNPTRPFTVNTVDEHLDMLMVCHHLDSKIPEDVAFAESRIRRETIAAEDILHDLGAFSMIASDSQAMGRIGEVITRTWQTAHKMKVQRGALKPDPKHHDNFRAKRYVAKYTINPAISHGIAHEVGSIESGKLADIVLWKPAFFGAKPAMM
>MP0317_megahit_275364_1-939
RVKLADTDLVMEIEKDLIKYGDELVFGGGKSARDGLGQASGVLRKDSADLVITNAMIIDPTLGIIKADIGIKDGKILGVGNAGNPNVMDDIDIVVSSNTEIISGEHTICTPGTIDSHIHFISPQQAIDAICNGTTTMIGGGTGPADGTNATTCTPGEFNIHRMIEAVEEFPLNFGFLCKGNDSKEEALLEQVKAGACGLKLHEDWGTTPATINSALNVADKTDTQVAIHTDTLNECGYVDDTINAINGRTIHTYHTEGAGGGHAPDIMKIAGEPNILPSSTNPTRPFTTNTLEEHLDMMMVCHHLNPSVPEDI
>MP0317_megahit_278088_2-871
SDAIKNINEKGFKNVLENTEEKSGTLEIPRSRYVELFGPTTGDKVRLADTNLIMEIEKDLIKYGDELVFGGGKSARDGLGQASGVLRKDSADLVITNAMIIDPTLGIIKADIGIRDGKILGVGNAGNPNVMDDIDIVVSSNTEIISGEHTICTPGTIDSHIHFISPQQAIDAICNGTTTMIGGGTGPADGTNATTCTPGEFNIHRMIEAVEEFPLNFGFLCKGNDSKEEALLEQVKAGACGLKLHEDWGTTPATINSALNVADKTDTQVAIHTDTLNECGYVDDTINAIN
>MP0317_megahit_278438_1-498
EHTICTPGTIDSHIHFISPQQAIDAICNGVTTMIGGGTGPADGTNATTCTPGEWNIHRMIEAVEEYPLNFGFLCKGNDSREEALLEQVKAGACGLKLHEDWGTTPATINSALNVADKTDTQVAIHTDTLNECGYVDDTINAIAGRTIHTYHTEGAGGGHAPDIMKI
>MP0317_megahit_284249_2010-3350
EGMILTAGGIDAHIHFICPQQIDEALMSGVTTMIGGGTGPATGTNATTCTPGAWHIGKMLQSAECFPMNLGFLGKGNASLPDPLEEQIQAGAMGMKLHEDWGTTPAAIDCCLSVADAFDVQVAIHTDTLNESGFVEDTLAAINGRVIHTYHTEGAGGGHAPDIIKACGESNVLPSSTNPTRPYTINTVDEHLDMLMVCHHLDPAIAEDVAFADSRIRRETIAAEDILHDLGAFCMISSDSQAMGRVGEVITRTWQTAHKMKVQRGPLEGDDDWSDNARVKRYIAKYTINPAITMGVGHVVGSIEVGKLADLVLWKPAFFGTKPSLILKGGAIAAAPMGDPNASIPTPQPVHYRPMFGAFGRGMDTTCVTFVSQASIDGGVAEKLGLKRRLEAVRNTRNISKADMKLNDYQPDISVDPQTYVVKADGVELLCEPADELPLAQRYYLF*
>MP0317_megahit_286675_3-1865
VEVVEFGGTKTIFGFSGLVSGDLESKKQDAIKNINEKGFKNVLENVEEESNALEIPRRRYVDLFGPTAGDKVKLADTDLVMEIEKDLIKYGDELVFGGGKSARDGLGQASGVLRENSADLVITNAMIIDPTLGIIKADIGIRDGKILGVGNAGNPNVMDDVDIVVSSNTEIISGEHTICTPGTIDSHIHFISPQQAIDAICNGTTTMIGGGTGPADGTNATTCTPGEFNIHRMIEAVEEFPLNFGFLCKGNDSKEEALLEQVKAGACGLKLHEDWGTTPATINSALNVADKTDTQVAIHTDTLNECGYVDDTINAINGRVIHTYHTEGAGGGHAPDIMKIAGEPNILPSSTNPTRPFTINTLEEHLDMMMVCHHLNPSVPEDISFAESRIRAETIAAEDVLHDIGAISMMSSDSQAMGRVGEVTTRNWQTADKMKKMKGSLPEDSAENDNYRIKRYISKITINPAITHGISEYVGSLEPGKIADIVVWTPQFFGIKPKLIIKGGFIAYSLMGDPNASIPTTEPVYYRPMFGALGKAKKTTSVTFTSQLALDNGLEEKLKIEKKLLPVKNCRNIGKKDMMYNDATPKIEIDPETYEVKVNGKIATVDPAKDVSLSRLYCLF*
>MP0317_megahit_290368_4-1467
IIKADIGIKDGKILGVGNAGNPNVMDDIDIVVSSNTEIISGEHTICTPGTIDSHIHFISPQQAIDAICNGVTTMIGGGTGPADGTNATTCTPGEWNIHKMIEAVEEYPLNFGFLCKGNDSREEALLEQVKSGACGLKLHEDWGTTPATINSALNVADKTDTQVAIHTDTLNECGYVDDTIKAIAGRAIHTYHTEGAGGGHAPDIMKIAGEPNILPSSTNPTRPYTVNTLQEHLDMMMVCHHLNPSVPEDVSFAESRIRAETIAAEDVLHDIGAISMMSSDSQAMGRVGEVTTRNWQTADKMRKMKGSLPEETGENDNLRVKRYIAKITINPAITHGISTYVGSLEPGKIADIVVWTPQFFGIKPKLIIKGGFIAYALMGDPNASIPTTEPVYYRPMFGALGKAKQTTSVTFTSQLALDNKLEEKLKIQKRLVPVKNCRNIGKKDMLYNDKTPKIEVDPETYQVKVDGEIATVDPAEKLSLARLYCLY*
>MP0317_megahit_292232_2-304
TEPVYYRPMFGALGKAKQTTSVTFTSQLALDNKLEEKLKIQKRLVPVKNCRKIGKKDMMYNDATPKIEVDPETYQVKVDGEIATVDPAEKLSLARLYCLY*
>MP0317_megahit_293291_1577-2782
ATTCTPGEWNIHKMIEAVEEYPLNFGFLGKGNDSREEALLEQVKAGACGLKLHEDWGTTPATINSALNVADKTDTQVAIHTDTLNECGYVDDTINAIAGRAIHTYHTEGAGGGHAPDIMKIAGEANILPSSTNPTRPFTVNTLQEHLDMMMVCHHLNPSVPEDVSFAESRIRAETIAAEDVLHDIGAISMMSSDSQAMGRVGEVTTRNWQTADKMKKMKGRLSQENGDNDNFRVKRYLAKITINPAITHGISDYVGSLEPGKIADIVIWTSQFFGIKPKLIIKGGFIAYALMGDPNASIPTTEPVYYRPMFGALGKAKQSTSVTFTSQLALDNKLEEKLKIQKKLVPVKNCRNIGKKDMLYNDQTPKIEVDPETYEVKVDGKIATVDPAEKLSLARLYSLY*
>MP0317_megahit_301110_1-555
HTYHTEGAGGGHAPDIMKIAGEPNILPSSTNPTRPFTTNTLEEHLDMMMVCHHLNPSVPEDISFAESRIRAETIAAEDVLHDIGAISMMSSDSQAMGRIGEVTTRNWQTADKMRKMKGSLPEDSAENDNYRIKRYISKITINPAITHGISEYVGSLEPGKIADIVVWTPQFFGIKPKLIIKGGFI
>MP0317_megahit_301259_1-597
MVLEIARKRYVELFGPTVGDKVRLADTDLIIEVEKDLLKYGDELVFGGGKSVRDGLGQAAGVMRDESADLVITNAIVLDPVLGIIKADIGIKDGKILGVGNAGNPNVMDDVDIIVSSNTEIISGEHTICTPGTIDSHIHFISPQQAIYAICNGTTTMIGGGTGPADGTNATTCTPGEWNIHKMIEAVEEYPLNFGFLGK
>MP0317_megahit_301944_1-579
VTTRNWQTADKMRKMKGSLPEETEENDNLRIKRYIAKITINPAITHGISTYVGSLEPGKIADIVVWTPQFFGIKPKLIIKGGFIAYALMGDPNASIPTTEPVYYRPMFGALGKAKQTTSVTFTSQLALDNKLEEKLKIQKKLVPVKNCRNIGKKDMLYNDKTPKIEVDPETYEVKVDGEIATVDPAEKLSLAR
>MP0319_megahit_1691_3-650
MISIDRRAYAEMYGPTTGDRVRLGDTELIIEVERDHTTYGEEVKFGGGKVIRDGMGQSQRTAEHIVDVVITNALILDHWGIVKADIGIKNGQISGIGKAGNPDVQPDVDIVIGPGTEAIAGEGLIATAGGIDAHIHFICPQQADEALMSGVTTMIGGGTGPATGTNATTCTPGPWNIHRMLEAADGMPLNFGFLGKGNASQPEALREQVEAGAMGL
>MP0319_megahit_28400_40-1206
MAYSIQRKAYAETYGPTTGDRVRLADTGLFIEPERDLIAEGGGYGNEIKFGGGKTIRDGMGQSARATGADVLDVVITNALILDAEIGVIKADIGIRNGRIVGVGHAGNPDIQDGIGSVLPDAEGKFHPMIVGAETEAIAGEGNIVTAGGIDAHIHFICPQQIDEAIASGITTMLGGGTGPAAGTNATTCTPGVWNIHRMLEAADAYPVNLGFLGKGNCSTAEPLRKQVLGGAIGLKLHEDWGTTPGAIDSCLKVADEYDVQVAIHTDTLNESGFVERTLEAIAGRTIHTYHSEGAGGGHAPDIMKVCGEANVLPSSTNPTRPFTVNTLDEHLDMLMVCHHLDSKIPEDVAFAESRIRPQTIAAEDMLHDLGAISMIASDSQAMGRVGEV
>MP0319_megahit_28897_365-1651
PQQIEEALASGVTTMLGGGTGPTTGTNATTVTPGPWNMARMLEAADEFPMNLGFLGKGNASQPEGLREQIAAGAIGLKLHEDWGTTPASIDCALTVAEETDTQIAIHTDTLNESGFVEDTIAAFKGRTIHTYHTEGAGGGHAPDIIKAAGLANVLPSSTNPTRPYTVNTADEHLDMLMVCHHLDPSIPEDVAFAESRIRVETIAAEDILHDLGAFSMISSDSQAMGRVGEVVTRTWQTAHKMKVQRGNLPEDPETHDNFRVKRYIAKYTINPAIAHGMSHEIGSVEVGKLADLVVWSPAFFGVKPDLILKGGFIAMAKMGDPNASIPTPQPVHYRPMFGSYGKTRNATSMTFISQAALDAGVPEKLGLKNLIGVVKGCRTATKASMVLNDWQPDISVDPQTYEVRADGELLTCEPAEILPMAQRYFLF*
>MP0319_megahit_31624_1-762
STPATIDCCLTEADRFDVQVAIHTDTLNESGFVDASIEAFRGRTIHTYHTEGAGGGHAPDIIRVCGEPNVLPSSTNPTRPYTVNTLDEHLDMLMVCHHLDKNAPEDVAFAESRIRGKTIAAEDVLHDLGAISIMASDSQAMGRVGEVVSRTWQTAHKMQAERGRLDVEQGDNDNFRIRRYVAKYTVNPAIAHGISHEVGSVEVGKLADLVLWKPAFFGVKPELVLKGGFIAWAQMGDANASIPTPQPQLMRPMF
>MP0319_megahit_41413_3-776
IQPNVTIPIGAGTEVIAGEGMILTAGGIDSHIHWICPQQIEEALTSGVTTMLGGGTGPATGTFATTCTPGPWHIHRMLESAEAFPMNMGFFGKGNVSLPEPAREQVEAGVIGLKLHEDWGTTPAAIDNCLSVAEEMDVQVAIHSDTLNESGFVETTLAAFKDRTIHTFHTEGAGGGHAPDIIKAISSQNVLPSSTNPTRPFTVNTLDEHLDMLMVCHHLDPAIAEDVAFAESRIRRETIAAEDILHDTGAFAMMSSDS
>MP0319_megahit_47400_3-536
TWQTAHKMKEQFGTLESDGHPADNFRALRYVAKYTINPAIVHGISHEVGSLGIGKLADIVMFKPAFFGVKPEIVIKGGMIAMANMGDPNASIPTPQPTYYRPQFGAHGRALNTTCVSFVSRAASEQGLEVSLGKRISPVSNCRSVSKKDMLFNDATPSIEIDPETYLVKADGHELTCE
>MP0319_megahit_50622_1-627
HLDMLMVCHHLDSKIPEDVAFAESRIRPETIAAEDILHDIGAFSIIASDSQAMGRVGEVLIRTWQTADKMRKQRGRLPEETGDNDNFRVKRYIAKYTINPAIAHGVSREVGSIEVGKKADLVLWNPAFFGVKPEMVLMSGMIVVAQMGDPNASIPTPQPVYTRPMFGAYGSALQHCAVTFISEAAQSNGLRDSLGLRKQTIAVQNTRNI
>MP0319_megahit_51191_2-298
PIIMRPQWGAFGVAKQKLSANFVNPLAIEKGLAEKLELKKTLLPATGTRNLTKKDMLHNDACPEMSVDPQTFDVHINGELAYCEPSSELPLTQRYILR*
>MP0319_megahit_57088_435-1118
MTQIDRNAYAQMYGPTTGDRIRLGDTELWVRVEKDFTTYGEEVKFGGGKVIRDGMGQSQRGDAESMDTIITNALILDHWGIVKADIGLKNGKIHSIGKAGNPDIQSDISIVIGPGTEIIAGEGQIITAGAIDAHIHFICPQQVEEALMSGVTTMLGGGTGPATGTNATTCTPGIWHIEKMYQAVDSMPMNFGFLGKGNASLPLALEEQIKAGAMGLKLHEDWGTTPAA
>MP0319_megahit_65144_1-576
KLHEDWGTTPAAIDCCLTVAEKYDVQVAIHTDTLNESGFVEKSIAAFKNRTIHTYHSEGAGGGHAPDIIKVCGESNVLPSSTNPTRPYTVNTIDEHLDMLMVCHHLDKNLPEDVAFAESRIRGETIAAEDILHDIGAISIMGSDAQAMGRVGEVITRTWQTADKMKQQRGPLPEDSPEHDNLRIKRYVAKYT
>MP0319_megahit_68008_2-535
HEDWGTTPAAIDNCLTVADQMDVQVAIHTDTLNESGFVEDTMAAFKGRAIHTYHTEGAGGGHAPDIIRACGEKNVLPSSTNPTRPYTVNTVDEHLDMLMVCHHLDPKIAEDVAFAESRIRRETIAAEDILHDIGAFSMIASDSQAMGRVGEVICRTWQTAHKMRIQRGPLPEDSERND
>MP0319_megahit_70192_3-1235
AYAAMFGPTIGDKVRLADTDLLIEVEEDKTIYGEEIKFGGGKVIRDGMGQSQISRQDNAVDTVITNALILDYWGIVKADIGIKDGRIAGIGKAGNPDIQPQIDIIVGPGTEAIAGEGRLLTAGGIDAHIHWISPQQVDDALYSGITTMLGGGTGPAEGTNATTCTPGPWHISRMLQAAEGLPMNLGFFGKGNASKPDALFEQINAGACGLKLHEDWGTTPSAIDTCLNVAEEVDVQVAIHTDTLNEAGFVENTISAFKDRTIHAFHTEGAGGGHSPDIIKLCGETNVLPSSTNPTRPFTINTVDEHLDMLMVCHHLDPKIPEDVAFAESRIRRETIAAEDILHDLGAFSMIASDSQAMGRVGEVIIRTWQTADKMKKQRGSLPDEKGKNDNFRVKRYISKYTINPALTHGI
>MP0319_megahit_76789_1423-1704
MSDSNKTISRQAYADMFGPTTGDRVRLADTELWIEVEKDFTTYGDEVKFGGGKVIRDGMGQSQSTSEKVMDCVMTNALVIDHTGIYKADIGIKG
>MP0319_megahit_78568_1569-2159
WQTAHKMKVQRGTLPEDTKDGAENTDNFRVKRYIAKYTINPAITHGISHIVGSIEPGKFADLVLWRPAFFGVKPTLILKGGSIASAVMGDPNASIPTPQPVHYRPMFASFGKGLKSSLTFVSQAAMDNPEVKKLNLSKPLVAVKNCRQVTKKDMVLNDATPEISVDPETYQVLADGELLICDPATELPMAQRYFLF*
>MP0319_megahit_80803_2-763
GPTTGDRVRLADTELIVEVERDFTLYGEEVKFGGGKVIRDGMGQSQRESKDCTDTVITNALIIDHWGIVKADIGIKEGRIVGVGKAGNPDIQPGVDIIIGPSTEAIAGEGLIATAGGIDAHIHFICPQQVDDALMSGITTMLGGGTGPSAGTNATTCTPGPWNIHRMLEAAEDLPMNLGFMGKGNASLPKPLIEQVSAGAMGLKLHEDWGTTPAAIDCCLSVAEDHDVQVAIHTDTLNESGFVEDTIAALKGRA
>MP0319_megahit_81620_548-718
MTTTLPRSEYAAMYGPTTGDRLRLADTDLIIEVERDLTTYGEEVKFGGGKVIRDGMG
>MP0319_megahit_98284_137-595
MGYKIRRSNYAEIYGPTTGDKVRLGDTSLWLEVEKDLTVYGDECKFGGGKVLREGMGQAAGVGQDDALDCVITNALIVDHTGIYKADVGIKDGQIAGIGKAGNPDVMDGVSEGMVVGVTTEAIAGEGLILTAGGIDSHVHFICPQLVDEALAS
>MP0319_megahit_100533_1233-1430
MSVKISRQAYAEMFGPTVGDKIRLADTELWIEVEKDLTTYGEEVKFGGGKVIRDGMGQSQLSAAEV
>MP0319_megahit_101119_717-2420
MSTLNRRAYAEMYGPTVGDRVRLADTDLIIEVEKDWAVYGDEVKFGGGKVIRDGMGQSQRPSNETVDTVITNALIVDHWGIVKADVGIKDGRIAAIGKAGNPDTQPAVDIVIGPCTEAIAGEGKILTAGGIDAHIHFICPQQIEEALMSGITTMLGGGTGPATGTNATTCTPGPWHIGKMLQAADGLPMNIGYMGKGNASLPIALEEQVAAGAMGLKLHEDWGTTPAAIDNCLNVAEAADVQVAIHTDTLNESGFVEDTLAAFRGRSIHTFHTEGAGGGHAPDIIKACGLPNVLPSSTNPTRPYTVNTVDEHLDMLMVCHHLDPSIPEDVAFAESRIRRETIAAEDILHDLGAFSMIASDSQAMGRVGEVICRTWQTAHKMKVQRGNLAEDTARHDNFRVKRYIAKYTINPAIANGVAEHIGSVEAGKLADLVLWEPRFFGAKPALIMKGGMLVAAPMGDPNASIPTPQPVHYRPMFGAFGGALAATSVSFVSRAGSEAGIAERLGLTKDVVPVKGTRNIGKADMVLNDWTPEIEVDPETYEVRADGERLTCEPATELPLAQRFFLF*
>MP0319_megahit_101613_229-579
VIAWSQMGDPNASIPTPQPVFMRPMFGSFGKATGPTSIAYVSQSCVESGAAEGYGLSKRIEGVRNCRGLGKKDMVLNDALPAITVDPETYEVTADGDKLTCEPATELPLAQRYFMF*
>MP0319_megahit_107990_1-522
TRPFTVNTIEEHLDMLMVCHHLDSKIPEDVAFAESRIRPETIAAEDILHDIGAFSIMSSDSQAMGRVGEVVIRTWQTAHKMKQQFGKLDSADHPAADNFRALRYIAKYTINPAIAHGMSHMIGSVEVGKLADLVLWKPAFFGVKPELILKGGMIACANMGDPNASIPTPQPTFY
>MP0319_megahit_110339_2-613
VNTIDEHLDMLMVCHHLDASIPEDLAFAESRIRPETIAAEDILHDLGAFSIMASDSQAMGRVGEVVIRTWQTAHKMRVQRGQLLEETGENDNFRAKRYIAKYTINPAIAHGISGQVGSIEVGKMADLVIWHPAFFGIKPQLIVKGGFIVQAAMGDANASIPTPQPILQRPMFGAFGRVPNTTSCTFVSQASLDCEIGDQLKLQK
>MP0319_megahit_127303_1388-2017
SDSQAMGRVGEVICRTWQTAHKMKVQRGYLAEDNPRHDNFRVKRYIAKYTINPAIANGMAEHIGSVEAGKLADLVLWEPRFFGAKPALIIKGGMIVAAPMGDPNASIPTPQPVHYRPMFGAFGGALAATSVSFVSRAGSEAGIAERLGLAKRVVPVKGTRVIGKADMVLNDWTPEIEVDPETYEVRADGELLTCEPATELPLAQRFFLF*
>MP0319_megahit_130316_1-588
VITNALIVDWWGIIKADVGIKDGMIFEIGKAGNPDIQDNVDIVIGASTEVIAGEGHILTAGSIDTHIHFICPQQIETALASGITTMLGGGTGPATGTNATTCTPGSFHISRMLQSAEAFPMNLGFFGKGNSTNESNLIDQVEAGACGLKLHEDWGTTPSTINSCLNVADKFDVQVCIHTDTLNEAGFVEDTINAIA
>MP0319_megahit_131039_3-902
GRGNTSKPRSIYDQVAGGCFGMKIHEDWGAMPAVIDTCLSVADELDFQVQLHTDTLNESGFLEDTLAAINGRTIHMYHTEGAGGGHAPDIIRVAGVKNCLPSSTNPTNPFTVNTFDEHLDMTMVCHHLSPSIPEDVAFAESRIRPQSIAAEDILHDLGAIAMLGSDSQGMGRINEVICRTWQLASKMKDQRGRLQEEKSKQGDNERIKRFIAKYTINAARTFGIDKYVGSLESGKMADVVLWRPGFFGIKPELVVKGGFIAWAPMGDSAASLMTCEPLQMRPQWGAFGGAQKSLSASFVN
>MP0319_megahit_134081_3-245
CVSFVSKAASEDGMGGKLRLNKRLVSVHDTRHITKKNLVHNNYLPKIEVDSQTYEVRADGDLLTCEPAKELPLAQRYFLF*
>MP0319_megahit_134852_1-879
FVEDSIAAFKGRTIHTFHSEGAGGGHAPDIIRVCGEANVLPSSTNPTRPFTVNTIEEHLDMLMVCHHLDSKIPEDVAFAESRIRPETIAAEDILHDIGAFSIMSSDSQAMGRVGEVIIRTWQTAHKMKQQFGKLESADHPAADNFRALRYIAKYTINPAVAHGMSHMIGSVEVGKLADLVLWKPAFFGAKPELVLKGGMIACANMGDPNASIPTPQPTFYRPQFAAHGRARFETCVTFVSKAAHESGLADRVRLGKRVEPVRNTRNIGKADMVYNDKLPKIEVDPETYTVKAD
>MP0319_megahit_140898_411-851
GSIEVGKLADLVLWKPAFFGVKPALILKGGMIAGAPMGDPNASIPTPQPVHYRPMFGTFGRAASQTRLNFVSQAAIDAGIKERLGLQSTLSACKNVRGVRKKDMKLNDACPELTVDPQTYEVRCDGELLTCEPATELPLAQRYHLF*
>MP0319_megahit_143850_3-308
MKPVNKISRQAYADMYGPTVGDRVRLGDTELWIQVEKDATHYGEEVKFGGGKVIRDGMGQSQRQDATVMDTVIMGHEELWNVKKERDRIYSLPEMSEEDGMA
>MP0319_megahit_152294_2-694
VEKDLTRYGEEVKFGGGKVIRDGMGQSQRTRAETPDTVITNALIVDWWGIIKADVAIKDGNIQAIGKAGNPDIQPGIDIIVGPSTEVIAGEGMILTAGGIDAHIHFICPQQIDEALMSGVTTMIGGGTGPATGTNATTCTPGAWHIGKMLQSAECFPMNLGFLGKGNASLPDPLEEQIQAGAMGMKLHEDWGTTPAAIDCCLSVADAFDVQVAIHTDTLNESGFVEDTLAA
>MP0319_megahit_152918_447-755
MSEISRRAYADMYGPTTGDRVRLGDTELWIEVEQDKTSYGEEVKFGGGKVIRDGMGQSQRTSKESVDVVITNALILDHWGIVKADIGIKSGRIVGIGKAGNPD
>MP0319_megahit_160213_3-878
VGKAGNPDIQPGVDIIIGPSTEAIAGEGLIATAGGIDAHIHFICPQQVDDALMSGITTMIGGGTGPAAGTNATTCTPGPWNIQRMYQAVEELPINFGFLGKGNASLPMALEEQVRAGAMGLKLHEDWGTTPAAIDNCLSVAEKFDVQVAIHTDTLNESGFVENTIAAFKNRAIHTYHTEGAGGGHAPDIIKACGEANVLPSSTNPTRPFTVNTVDEHLDMLMVCHHLDSKIPEDVAFAESRIRRETIAAEDILHDLGAFSMIASDSQAMGRIGEVITRTWQTAHKMKVQRGA
>MP0319_megahit_160958_945-1163
MSTIDRHAYADMFGPTIGDRVRLGDTELWIEVEEDKTVYGEEVKFGGGKVIRDGMGQSQRVSKDAVDVVITNA
>MP0319_megahit_165268_1-579
MNIGLLGKGNASLPEGLEAQLEAGAMGLKLHEDWGTTPASIDTCLSVAEKYDVQIAIHTDTLNESGFVEDTLAAFKERGIHTYHTEGAGGGHAPDILTACSKEYVLPSSTNPTRPYTVNTIDEHLDMLMVCHHLDPNIPEDVAFADSRIRRETIAAEDILHDLGVISMIASDSQAMGRVGEVVCRTWQTAHKM
>MP0319_megahit_170830_1-546
DIVVSSNTEIISGEHTICTPGTIDSHIHFISPQQAIDAICNGVTTMIGGGTGPADGTNATTCTPGEWNIHKMIEAVEEYPLNFGFLCKGNDSREEALLEQVKAGACGLKLHEDWGTTPATINSALNVADKTDTQVAIHTDTLNECGYVDDTIKAIAGRVIHTYHTEGAGGGHAPDIMKIAGE
>MP0319_megahit_179661_752-2452
MEISRQAYAEMYGPTTGDRVRLGDTELWISVEKDLTRYGEEVKFGGGKVIRDGMGQSQRTRAETPDTVITNALIVDWWGVIKADVAIKDGNIQAIGKAGNPDIQPGIDIIVGPSTEVIAGEGMILTAGGIDAHIHFICPQQIDEALMSGVTTMIGGGTGPATGTNATTCTPGAWHIGKMLQSAECFPMNLGFLGKGNASLPDPLEEQIQAGAMGMKLHEDWGTTPAAIDCCLSVADAFDVQVAIHTDTLNESGFVEDTLAAINGRVIHTYHTEGAGGGHAPDIIKACGESNVLPSSTNPTRPYTINTVDEHLDMLMVCHHLDPAIAEDVAFADSRIRRETIAAEDILHDLGAFCMISSDSQAMGRVGEVITRTWQTAHKMKVQRGPLEGDDDWSDNARVKRYIAKYTINPAITMGVGHVVGSIEVGKLADLVLWKPAFFGTKPSLILKGGAIAAAPMGDPNASIPTPQPVHYRPMFGAFGRGMDTTCVTFVSQASIDGGVAEKLGLKRRLEAVRNTRNISKADMKLNDYQPDISVDPQTYVVKADGVELLCEPADELPLAQRYYLF*
>MP0319_megahit_193770_2-1696
MTQIDRSAYAQMYGPTTGDRVRLGDTELWVRVEKDFTTYGEEVKFGGGKVIRDGMGQGQSGDAESMDTVITNALILDHWGVVKADIGLKKGRIHSIGKAGNPDIQSDISIVIGPGTEIIAGEGQIITAGAIDAHIHFICPQQVEEALMSGVTTMLGGGTGPATGTNATTCTPGIWHIEKMYQAVDSMPMNFGFLGKGNASLPIALEEQIKAGAMGLKLHEDWGTTPAAIDNCLSVAEKYDVQVAIHTDTLNESGFVEDTLAALKGRTIHTYHTEGAGGGHAPDIIKACGVDNVLPSSTNPTRPYTVNTVDEHLDMLMVCHHLDPSIPEDIAFAESRIRRETIAAEDILHDLGAFSMIASDSQAMGRVGEVISRTWQTAHKMKVQRGALTGDDEKSDNQRAKRYIAKYTINPALSHGISDSVGSIEVGKIADLVLWQPAFFGVKPSLILKSGMIAAAPMGDPNASIPTPQPVHYRPMFGGFGLAAAKTSIAFLSQAAIDAGVQESISLQSNPMSVKNCRNIKKSDMVNNNYQPNIEVDPQTYEVRADGELLTCEPAAEVPLAQRYF
>MP0319_megahit_196458_1-555
KFGGGKVIRDGMGQSQRQDASVMDTVITNALILDWWGIVKADVGLQNGRIAAIGKAGNPDTQPDVEIVIGPGTEVIAGEGKILTAGGIDAHIHFICPQQVEEALMSGVTTMLGGGTGPATGSNATTCTPGEWHIGKMLQAVDDLPMNIGLLGKGNASLPEGLEAQLEAGAMGLKLHEDWGTTPAS
>MP0319_megahit_200249_3-509
SSDSQAMGRIGEVTTRNWQTADKMRKMKGNLPEDDSDNDNYRIKRYISKITINPAITHGISEYVGSLEPGKIADIVVWMPQFFGIKPKMIIKGGFIAYALMGDPNASIPTTEPVYYRPMFGALGKAKKTTSVTFTSQIALDNGLEEKLQIEKKLVPVKNCRNIGKKDMI
>MP0319_megahit_200550_4783-6498
MAQSIERSRYVSLYGPTEGDCVRLGDTGLWAKVERDFCVGGDELVFGAGKTVRGGTGCDGVLTAADGILDLIITNALIIDAVAGIIKADIGIKGGRIVGIGKAGDPNLMDGVTPGLTVGVNTDIRAAEGHIVTAGGIDCHVHFIDPGQVDEALSAGFTTLMGGGLGPTTVPIASTGTTNLGLMLQAAEAFPINFGFIAKAASHAVEPLLEQLAAGAAGLKIHEDWGATPAIIDAALKAAEIGGGQIHLHADTLNESGFVEHTLRAMAGRCIHAYHVEGAGGGHAPDIIRMCGISNVLPSSTNPTNPFTINTFDEHFDMAMTSHYLNPRLPEDVAFAESRIRKETIGAEDVLHDMGAISAIGSDSQGMGRIGETIARCWQLADTMRELRGALPEDSGSGADNFRIRRYIAKYTINPALMFGIADEVGSIEPGKLADLIFWKPDSFGIKPELVLKSGFPVWAPSGEANASLMTCEPVRYRPMWGYFGRAPQSLGVRFVSPSAIAAGVAQRLDLKATLRPVADTRRLTKRDMVLNDVLPKIDVDPENFRVYIDGQAIDSPPTSQVSLGQSYMLK*
>MP0319_megahit_203997_3-446
MSLNLTRQQYAEIYGPTTGDQVRLGDTDLFIEVERDLIAEGAGYGNEVKFGGGKVIRDGMGQSPLARDAESLDVVVTNALILDAKLGVVKADIGIKGGRIVGIGHAGNPGIQDGLGSVFADPETGQCNPMTIGAATEAIAGEGAILTA
>MP0319_megahit_208044_1-171
MPNKDILKGLEAMATMTRKEYAEMYGPTTGDAVRLGDTSLIAEVEHDFAVPGDECLH
>MP0319_megahit_214468_1-735
TNATTCTPGEWNIHKMIEAVEEYPLNFGFLCKGNDSREEALLEQVKSGACGLKLHEDWGTTPATINSALNVADKTDTQVAIHTDTLNECGYVDDTIKAIAGRVIHTYHTEGAGGGHAPDIMKIAGEPNILPSSTNPTRPYTVNTLQEHLDMMMVCHHLNPSVPEDVSFAESRIRAETIAAEDVLHDIGAISMMSSDSQAMGRVGEVTTRNWQTADKMRKMKGSLPEETGENDNLRVKRYIAKITI
>MP0319_megahit_215853_134-1837
MTKIDRNAYAHMFGPTTGDRVRLADTDIIIEVEKDYTCYGDEVKFGGGKVIRDGMGQGQLSCAETPDLVITNALILDYWGIVKADVAINDGRIQAIGKAGNPDVQNGVTIPIGAGTEIIAGEGQILTAGGIDAHVHFICPQQVDEALMSGVTTMIGGGTGPATGTKATTCTPGPWNIEKMMLSTQDMPMNFGFLGKGNASLPKALEEQIEAGVCGLKLHEDWGTTPASIDNCLTVADRYDVQIAIHTDTLNEAGFMEDTLAAFKGRTIHTYHTEGAGGGHSPDIIRACGEANVLPSSTNPTRPYTVNTVDEHLDMLMVCHHLDPSIPEDVAFADSRIRKESIAAEDILQDLGAISMIASDSQAMGRIGEMICRTWQTAHKMKVQRGPLPQDSDRNDNYRARRYVAKYTINPAISHGIDSEVGSIEVGKLADLVLWKPAFFGIKPSLILKSGFIAAAPMGDPNASIPTPQPVYYRPMFGSLGGAAASLSVTFVSQASMDNNIAEKYGIRRPLVACKNTRNIGKGDMKLNDWQPHIEVDAQTYEVRANGELLTCEPMEVLPLAQRYSLF*
>MP0319_megahit_219428_1-807
MIVTAGGIDAHIHFICPQQINEALASGITTMIGGGTGPATGTNATTCTPGVWNISRMLETVEGFPINFGFLGKGNSSFPDPLREQVEAGAIGLKLHEDWGTTPAAIDNCLSVAEEYDVQVAIHTDTLNESGFVEDSIAAFKGRTIHTYHTEGAGGGHAPDIIKACSLSNVLPSSTNPTRPYTVNTIDEHLDMLMVCHHLDPNIAEDVAFAESRIRRETIAAEDILHDLGAFSMIASDSQAMGRVGEVITRSWQTAHKMKVQRGSLENDP
>MP0319_megahit_237205_1-885
EGAGGGHAPDIMKIASEPNVLPSSTNPTRPFTTNTLEEHLDMMMVCHHLNPSVPEDISFAESRIRAETIAAEDVLHDVGAISMMSSDSQAMGRIGEVTTRNWQTADKMRKMKGNLPEDDGDNDNYRIKRYISKITINPAITHGISEYVGSLEPGKIADIVVWMPQFFGIKPKMIIKGGFIAYALMGDPNASIPTTEPVYYRPMFGALGKAKKTTSVTFTSQIALDNGLEEKLQIEKKLVPVKNCRNIGKKDMVYNDATPKIEIDPETYEVKVDGEIATVDPAKEVSLSRLYSLY*
>MP0319_megahit_240023_1711-2721
MSTLNRRAYAEMYGPTTGDRVRLADTDLIIEVEKDWAVYGDEVKFGGGKVIRDGMGQSQRSSDETVDTVITNALIVDYWGIVKADVGIKDGRIAAIGKAGNPDTQPEVDIVIGPGTEVIAGEGKILTAGGIDAHIHFICPQQIEEALMSGITTMLGGGTGPATGTNATTCTPGPWHIGKMLQAADGLPMNIGYMGKGNASLPIALEEQVQAGAMGLKLHEDWGTTPAAIDNCLNVAEAADVQVAIHTDTLNESGFVEDTLAAFKGRSIHTFHTEGAGGGHAPDIIKACGLPNVLPSSTNPTRPYTVNTVDEHLDMLMVCHHLDPSIPEDVAFAESRI
>MP0319_megahit_241878_1-813
QQVDDALMSGITTMIGGGTGPAAGTNATTCTPGPWNIQRMYQAVEELPINFGFLGKGNASLPMALEEQVRAGAMGLKLHEDWGTTPAAIDNCLSVAEKFDIQVAIHTDTLNESGFVENTIAAFKNRTIHTYHTEGAGGGHAPDIIKACGEANVLPSSTNPTRPFTVNTVDEHLDMLMVCHHLDSKIPEDVAFAESRIRRETIAAEDILHDLGAFSMIASDSQAMGRIGEVITRTWQTAHKMKVQRGALKPDPDRHDNFRAKRYVAKYTINP
>MP0319_megahit_242114_3-1223
ENSADLVITNAMIIDPTLGIIKADIGIRDGKILGVGNAGNPNVMDDVDIVVSSNTEIISGEHTICTPGTIDSHIHFISPQQAIDAICNGTTTMIGGGTGPADGTNATTCTPGEFNIHRMIEAVEEFPLNFGFLCKGNDSKEEALLEQVKAGACGLKLHEDWGTTPATINSALNVADKTDTQVAIHTDTLNECGYVDDTINAINGRVIHTYHTEGAGGGHAPDIMKIAGEPNILPSSTNPTRPFTINTLEEHLDMMMVCHHLNPSVPEDISFAESRIRAETIAAEDVLHDIGAISMMSSDSQAMGRVGEVTTRNWQTADKMKKMKGSLPEDSAENDNYRIKRYISKITINPAITHGISEYVGSLEPGKIADIVVWTPQFFGIKPKLIIKGGFIAYSLMGDPNASIPTT
>MP0319_megahit_254725_122-664
LSQENGDNDNFRVKRYLAKITINPAITHGISDYVGSLEPGKIADIVIWTSQFFGIKPKLIIKGGFIAYALMGDPNASIPTTEPVYYRPMFGALGKAKQSTSVTFTSQLALDNKLEEKLKIQKKLVPVKNCRNIGKKDMLYNDKMPKIEVDPETYEVKVDGKIATVDPAEKLSLARLYSLY*
>MP0319_megahit_259995_2-388
FGIKPKLIIKGGFIAYALMGDPNASIPTTEPVYYRPMFGALGKAKQSTSVTFTSQLALDNKLEEKLKIQKKLVPVKNCRNIGKKDMLYNDQTPKIEVDPETYEVKVDGKIATVDPAEKLSLARLYSLY*
>MP0319_megahit_263836_254-628
MSTIDRRAYADMFGPTVGDRVRLGDTELWIEVEEDKTVYGEEVKFGGGKVIRDGMGQSQRVSKDAVDVVITNALILDHWGIVKADIGIKEGRIVGVGKAGNPDIQSGVDIIIGPSTEAIAGEGLI
>MP0319_megahit_264516_2-1015
LARWRSETPHVGEYIPTDGKIIANKGKKTIKLKVSNTGDRPIQVGSHTHFSETNKALEFDREKSLGFHLNVPSGTSVRFEPGDSKIVEVVEFGGTKTIFGFSGLVSGDLESKKQEAIKNINENNFKNISENVEYESNPLEISRNRYVELFGPTVGDKVRLADTELVMEIEKDMIKYGDELVFGGGKSARDGLGQASGVLREESADLVITNAMIIDPVLGIIKADIGIKDGKILGVGNAGNPNVMDDIDIVVSSNTEIISGEHTICTPGTIDSHIHFISPQQAIDAICNGVTTMIGGGTGPADGTNATTCTPGEWNIHKMIEAVEEYPLNFGFLCKGND
>MP0319_megahit_269322_2-322
MVLEIARKRYVELFGPTVGDKVRLADTDLIIEVEKDLLKYGDELVFGGGKSVRDGLGQAAGVMRDESADLVITNAIVLDPVLGIIKADIGIKDGKILGVGNAGNPNV
>MP0319_megahit_272130_12-533
HDNFRAKRYVAKYTINPAISHGIAHEVGSIESGKLADIVLWKPAFFGAKPAMMIKGGMIVAAPMGDPNASIPTPQPVHYRPMFGALGGARSETCVSFVSQAACDDGIGQKLKLNKKIIGVKNTRQIGKKDLIHNDYQPKIEVDSQTYEVRADGELLTCEPAEVLPLAQRYFLF*
>MP0319_megahit_273164_3-902
MSQITRRAYAEMFGPTTGDRVRLADTELWIQVEEDLTVYGDEVKFGGGKVIRDGMGQSQRVSAEVVDVIITNALIIDHWGIIKADVGIKNGRITGIGKAGNPDIQEGVDIVIGPGTEAIAGEGSILTAGGIDAHIHFICPQQIEDALMSGVTTMLGGGTGPATGTNATTCTPGPWNIQRMLEASESFPMNLGFLGKGNASLRAPLNEQVMAGAMGLKLHEDWGTTPAAIDNCLSTAEDYDVQVAIHTDTLNESGFVEDTIAAFKDRAIHTYHTEGAGGGHAPDIIKACSLSNVLPSSTNP
>MP0319_megahit_273250_1-612
GRVGEVTTRNWQTADKMKKMKGSLPEETGENDNLRVKRYIAKITINPAITHGISTYVGSLEPGKIADIVVWTPQFFGIKPKLIIKGGFIAYALMGDPNASIPTTEPVYYRPMFGALGKAKQTTSVTFTSQLALDNKLEEKLKIQKRLVPVKNCRNIGKKDMLYNDKTPKIEVDPETYQVKVDGEIATVDPAEKLSLARLYSLY*
>MP0319_megahit_274052_1-471
MVRLTVSFGSRRLFSGLKKDILKGLEAMATMTRKEYAEMYGPTTGDAIRLGDTSLIAEVEHDFAVPGDECLHGGGKTLRDGLGLTPGYDSAMGSLDMLLCNALVIDPVLGIIKGDIGIKNGKVIAIGKAGNPATMDGVDSNLICGAATTVRDAEGLI
>MP0319_megahit_281378_248-886
MIASDSQAMGRIGEVITRTWQTAHKMKVQRGALKPDPDRHDNFRAKRYVAKYTINPAISHGIAHEVGSIESGKLADIVLWKPAFFGAKPAMMIKGGMIVAAPMGDPNASIPTPQPVHYRPMFGALGGARSETCVSFVSQAACDDGIGQKLKLNKKIIGVKNTRQIRKKDLIHNDYQPKIEVDSQTYEVRADGELLTCEPAEVLPLAQRYFLF*
>MP0319_megahit_281415_2-1099
AIVLDPVLGIIKADIGIKDGKILGVGNAGNPNVMDDVDIVVSSNTEIISGEHTICTPGTIDSHIHFISPQQAIDAICNGVTTMIGGGTGPADGTNATTCTPGEWNIHKMIEAVEEYPLNFGFLCKGNDSREEALLEQVKAGACGLKLHEDWGTTPATINSALNVADKTDTQVAIHTDTLNECGYVDDTINAIAGRAIHTYHTEGAGGGHAPDIMKIAGEANILPSSTNPTRPYTVNTLQEHLDMMMVCHHLNPSVPEDVSFAESRIRAETIAAEDVLHDIGAISMMSSDSQAMGRVGEVTTRNWQTADKMKKMKGSLPEETGENDNLRVKRYIAKITINPAITHGISTYVGSLEPGKIADIVVWTP
>MP0319_megahit_283799_152-1090
VDDTIKAIAGRAIHTYHTEGAGGGHAPDIMKIAGEPNILPSSTNPTRPYTVNTLQEHLDMMMVCHHLNPSVPEDVSFAESRIRAETIAAEDVLHDIGAISMMSSDSQAMGRVGEVTTRNWQTADKMRKMKGGLPEETGDTDNLRVKRYIAKITINPAITHGISTYVGSLEPGKIADIVVWTPQFFGIKPKLIIKGGFIAYALMGDPNASIPTTEPVYYRPMFGALGKAKQTTSVTFTSQLALDNKLEEKLKIQKRLVAVKNCRNIGKKDMLYNDKTPKIEVDPETYEVKVDGEIATVDPAEKLSLARLYSLY*
>MP0319_megahit_290424_2-562
SDAIKNINEKGFKNVLENTEEKTGTLEIPRNRYVELFGPTTGDKVRLADTDLIMEIEKDLIKYGDELVFGGGKSARDGLGQASGVLRKDSADLVITNAMIIDPTLGIIKADIGIRDGKILGVGNAGNPNVMDDIDIVVSSNTEIISGEHTICTPGTIDSHIHFISPQQAIDAICNGTTTMIGGGTGP
>MP0319_megahit_291308_149-931
MVLEIARKRYVELFGPTVGDKVRLADTDLIIEIEKDLLKYGDELVFGGGKSARDGLGQASGVMREESADLVITNAIVLDPVLGIIKADIGIKDGKILGVGNAGNPNVMDDVDIVVSSNTEIISGEHTICTPGTIDSHIHFISPQQAIDAICNGVTTMIGGGTGPADGTNATTCTPGEWNIHKMIEAVEEYPLNFGFLCKGNDSREEALLEQVKAGACGLKLHEDWGTTPATINSALNVADKTDTQVAIHTDTLNECGYVDD
>MP0319_megahit_291905_425-562
KDMMYNDATPKIEVDPETYQVKVDGEIATVDPAEKLSLARLYSLY*
>MP0319_megahit_306716_3-902
MISRWRSRVPHIGEYMPKDEDIVANDGKKTIKLNVSNTGDRPIQVGSHTHFSEANKALEFDREKTLGFHLNIASGTSIRFEPGESKHVEVVEFGGTKTIFGFSGLVSGDLESKKDDAIKNIHEKGFKNVLEDVKVESNPLQIPRQRYVELFGPTDGDRVRLADTDLVMQIEKDLIKYGDELVFGGGKSARDGLGQASGVLREDSADLVITNAMIIDPILGIIKADIGIKDGKILGVGNAGNPNVMDDVDIVVSSNTEIISGEHTICTPGTIDSHIHFISPQQAIDAICNGTTTMIGGGTG
>MP0319_megahit_309233_1-882
GNPNVMDDVDIIVSSNTEIISGEHTICTPGTIDSHIHFISPQQAIYAICNGTTTMIGGGTGPADGTNATTCTPGEWNIHKMIEAVEEYPLNFGFLGKGNDSREEALLEQVKAGACGLKLHEDWGTTPATINSALNVADKTDTQVAIHTDTLNECGYVDDTINAIAGRAIHTYHTEGAGGGHAPDIMKIAGEANILPSSTNPTRPFTVNTLQEHLDMMMVCHHLNPSVPEDVSFAESRIRAETIAAEDVLHDIGAISMMSSDSQAMGRVGEVTTRNWQTADKMKKMKGRLSQENG
>MP0319_megahit_310989_1380-2579
MGKMVLEIAKKRYVELFGPTVGDKVRLADTDLIIEVEKDLLKYGDELVFGGGKSVRDGLGQASGVMRDESADLVITNTIVLDPVLGIIKADIGVKDGKILAVGNAGNPNVMDDVDIIVSSNTEIISGEHTICTPGTIDSHVHFISPQQVIYAICNGTTTMIGGGTGPADGTNATTCTPGEWNIHKMIEAVEEYPLNFGFLGKGNDSREESLLEQVKAGACGLKLHEDWGTTPATINSALNVADKTDTQVAIHTDTLNECGYVDDTINAIAGRTIHTYHTEGAGGGHAPDIMKIAGEANILPSSTNPTRPFTVNTLQEHLDMMMVCHHLNPSVPEDVSFAESRIRAETIAAEDVLHDIGAISMMSSDSQAMGRVGEVTTRNWQTADKMKKMKGRLSQENGD
>MP0319_megahit_312423_10133-11836
MATIDKHSYAHMFGPTIGDRVRLGDTDLWLEVEKDFTEYGEEVKFGGGKVIRDGMGQSQASCFDTPDLVITNVVILDHWGIIKADIGIKDGRIAIIGKAGNPDVQDNIDIEIGPGTEIIAGEGQIVTAGGIDAHIHFICPQQIDEALMSGVTTMIGGGTGPATGSNATTCTPGPWNTHKMLQATNDFPMNFGFLGKGNTSLPIALEEQIEAGVCGLKLHEDWGTTPASIDNCLSVAERYDVQIAIHTDTLNESGFVEDTLGAFKGRTIHTYHTEGAGGGHSPDIIRACGESNVLPSSTNPTRPYTINTIDEHLDMLMVCHHLDPAIPEDIAFADSRIRKESIAAEDIMHDLGAISMIASDSQAMGRVGEMITRTWQTAHKMKQQRGPLAPDTERNDNFRLKRYVAKYTINPAISHGISHEVGSIEIGKLADLVLWKPAFFGIKPAMIIKSGFIAAAPMGDANASIPTPQPVYYRPMFGAHGQAPANTSMTFMSQASLDAGVPDKIGLTRMVSACKNTRNIGKDDMIHNSWQPTIEVDAQTYEVRANGELLTCEPVTTLPLAQLYCLF*
>MP0319_megahit_317034_1-528
INAIAGRTIHTYHTEGAGGGHAPDIMKIAGEPNILPSSTNPTRPYTVNTLQEHLDMMMVCHHLNPSVPEDVSFAESRIRAETIAAEDVLHDIGAISMMSSDSQAMGRVGEVTTRNWQTADKMRKMKGSLPEETEENDNLRIKRYIAKITINPAITHGISTYVGSLEPGKIADIVVW
>MP0319_megahit_323881_1268-1729
HGISTYVGSIEPGKIADIVVWSPQFFGIKPKLIIKGGFIAYALMGDPNASIPTTEPVYYRPMFGALGKAKQTTSVTFTSQLALDNKLEEKLKIQKKLVPVKNCRNIGKKDMLYNDKTPKIEVDPETYEVKVDGEIATVDPAEKLSLARLYSLY*
>MP0319_megahit_325688_3-539
IQVGSHTHFSEANKALEFDREKALGYHLNIPSGTSVRFEPGESKHVEVVEFGGSKTIFGFSGLVSGDLESKKQEAIKNINENNFKNISENTEEESNALEISRSRYVALFGPTVGDKVRLADTELVMEIEKDMIKYGDELVFGGGKSARDGLGQASGVLRKDSADLVITNAMIIDPVLGI
>MP0319_megahit_326850_3-791
MIPGEYFTSDGMIVANQNKKTIKLKVANTGDRPIQVGSHTHFSEANRALEFDREKTLGYHLNIPSGTSIRFEPGETKHVEVVEFGGTKTIFGFSGLVSGDLESKKQDAIKNINEKGFKNVLENVEEESNALEIPRRRYVDLFGPTAGDKVKLADTDLVMEIEKDLIKYGDELVFGGGKSARDGLGQASGVMREDSADLVITNAMIIDPALGIIKADIGIRDGKILGVGNAGNPNVMDDIDIVVSSNTEIISGEHTICTPGTID
>MP0319_megahit_327715_3-806
KALGYHLNISSGTSIRFEPGETKHVEVVEYGGTKTIFGFSGLVSGDLKSKKSDAIKNINEKGFKNVLENTEEKSGTLEIPRSRYVELFGPTTGDKVRLADTNLIMEIEKDLIKYGDELVFGGGKSARDGLGQASGVLRKDSADLVITNAMIIDPTLGIIKADIGIRDGKILGVGNAGNPNVMDDIDIVVSSNTEIISGEHTICTPGTIDSHIHFISPQQAIDAICNGTTTMIGGGTGPADGTNATTCTPGEFNIHRMIEAVEEFPLNF
>MP0321_megahit_3779_323-517
MAQSIERSRYVSLYGPTEGDCVRLGDTGLWAKVERDFCVGGDELVFGAGKTVRGGTGCDGVLTAA
>MP0321_megahit_4577_354-1025
DVLHDMGAISAIGSDSQGMGRIGETIARCWQLADTMRELRGALPEDSGSGADNFRIRRYIAKYTINPALMFGIADEVGSIEPGKLADLIFWKPDSFGIKPELVLKSGFPVWAPSGEANASLMTCEPVRYRPMWGYFGRAPQSLGVRFVSPSAIAAGVAQRLDLKATLRPVADTRRLTKRDMVLNDVLPKIDVDPENFRVYIDGQAIDSPPTSQVSLGQSYMLK*
>MP0321_megahit_10809_322-768
MSLQLTRKQYAEMYGPTVGDQVRLGDTELLIEVEKDLIAENGGYGNEIKFGGGKVIRDGMGQSPLALDGDCLDLIVTNATIMDPLLGVIKADVGVKNGRIAGIGHGGNPLIQDGIDPKMVVGAGTEVIAGEGMILTAGGYDSHIHFICP
>MP0321_megahit_20231_618-872
MTKIDRNAYAHMFGPTTGDRVRLADTDIIIEVEKDYTCYGDEVKFGGGKVIRDGMGQGQLSCAETPDLVITNALILDYWGIVKAD
>MP0321_megahit_21609_3-569
KMKIQRGRLPEETGENDNMRVKRYIAKYTINAARCFGIEKHVGSLEAGKIADVVLWKPGFFGIKPELVIKSGFIAWGAMGDSAASLMTCEPTILRPQWGAFGSAAPNLGFCFVNPLAIDDRLEEKLGLRKKLLPARGTRNLKKQDMHLNCALPNITVDPATFDVFVDGEIAYCEPSSSLPLTQKYLLR*
>MP0321_megahit_27821_1-831
SQQIDEALASGITTMTGGGTGPATGTNATTCTPGIWNIHRMLQASEEYAMNLGFLGKGNCSSQDPLREQIQAGAIGLKLHEDWGTTPAAIDSCLGVADELDVQVAIHTDTLNESGFVEDSIAAFKGRTIHTFHSEGAGGGHAPDIMRVCGEKNVLPSSTNPTRPFTKNTIDEHLDMLMVCHHLDSKIPEDVAFAESRIRPETIAAEDLLHDLGAISIMSSDSQAMGRVGEVIIRTWQTAHKMKQQFGKLSSSEHTAADNFRALRYIAKYTINPAIAH
>MP0321_megahit_32070_1-303
PQPVHYRPMFGSFGGAMESTSFSFVSGAALKSGLGDALGLRKALLPVSNTRGVQKADMVHNGYCPKIDVDPETYEVRADGELLECEPANELPLAQRYFLF*
>MP0321_megahit_45511_1-558
GDRVRLGDTALLIEVEKDFTNYGEEVKFGGGKVIRDGMGQSQLGSSETVDLVITNALILDHWGIVKADIGINDGRIVGIGKAGNPDIQDGVSIVIGPGTEVVAGEGQIVTAGGIDAHIHFICPQQIEEALMSGVTTMLGGGTGPATGTNATTCTPGPWNIARMLESTDNLPMNLGFLGKGNSSLPF
>MP0321_megahit_47209_1-609
GGHSPDIIRACGEANVLPSSTNPTRPYTVNTVDEHLDMLMVCHHLDPSIPEDVAFADSRIRKESIAAEDILQDLGAISMIASDSQAMGRIGEMICRTWQTAHKMKVQRGPLPQDSDRNDNYRARRYVAKYTINPAISHGIDSEVGSIEVGKLADLVLWKPAFFGIKPSLILKSGFIAAAPMGDPNASIPTPQPVYYRPMFGSL
>MP0321_megahit_47738_1-489
KYTINPAISHGISHEVGSIEIGKLADLVLWKPAFFGIKPAMIIKSGFIAAAPMGDANASIPTPQPVYYRPMFGAHGQAPANTSMTFMSQASLDAGVPDKIGLTRMVSACKNTRNIGKDDMIHNSWQPTIEVDAQTYEVRANGELLTCEPVTTLPLAQLYCLF*
>MP0321_megahit_50376_984-1682
RIRKETIAAEDIFHDLGAFSMIASDSQAMGRVGEVITRTWQTAHKMKVQRGALKEDNEAMDNFRARRYVAKYTINPAIAHGISDDIGSIEVGKLADLVLWKPAFFGIKPAMIIKGGFIAAAPMGDPNASIPTPQPVHYREMFGGFGSAPLHTSVFFTSQSAIDSGIAKKWNLGKRLVGCRNTRNIDKTSMRLNAWMPKVSVDPQTYEVMADGELLTCEPAKELPLTQLYSLF*
>MP0321_megahit_53657_127-609
MKVDYMSLNRLTKDLVLLKGTIIDPYKNKTYKADIWIRDGKIYEIGKFSFPKSAQAINCEGKIITHGFCDIHVHFREPGEENKETLETGSYAALAGGFTRVCAMPNTNPKIDSPELINFIYKKAENCPIYIHPIGAVTKNQAGKELAEMGLMYKAGAVAFS
>MP0321_megahit_53658_1-513
EVKFGGGKVIRDGMGQGQSVSADTADVLITNATIIDYWGIIKADVGIKDGRIHAIGKAGNPDTQAGVDIVIGPGTEVIAGEGQLLTAGGVDSHIHFICPQQVEEAIMSGITTMLGGGTGPATGTNATTCTPGPWNIHRMLEAAEELPVNVGFLGKGNASQSAPLVEQIDAG
>MP0321_megahit_59518_364-636
MLKINRASYADMFGPTTGDKVRLGDTDLFIEVEKDFTTYGEEVKFGGGKVIRDGMGQSQLSTKKGAVDTVITNALVIDVTGIFKADIGLKN
>MP0321_megahit_66254_1-519
DVMDGVDPNLIVGAGTTVRDAEGLIATAGAIDVHVHFDSAQLVEHAISSGITTMLGGSLGPITVGIDSGGVYNVGKMIQASDHWPMNFGFLGRGNAHVKPAMIEQIENGCLGLKIHEDWGAMPAAIDCCLDVADDLDFQVQLHTDTLNESGFVEDTLEAIGGRTIHMYHTEGA
>MP0321_megahit_72602_1-609
GVVKGDIGILNGKIVGVGKSGNPDTMNITPGLIVSPNTDILSVEGMIVTPGLLDIHPHFDSVQQLYEYQNAGVTTVIGGGSGPKTVGIECPGVFNLHRMLEAMADIPLNFGNFGKGNAATKGSLIEQILAGATGLKIHEDWSSSPAAIETTMDLADEYDFQVQIHADTLNETGYYEDTVAAINGRVMHIYHAEGAGGGNAPDI
>MP0321_megahit_83408_3-674
GGFDSHIHFIAPQQMEDALHSGVTTCFGGGTGPAHGTLATTCTPGPWHIGRMLQAMDGVVMNIGLSGKGNASQPGALVEMVNGGACALKLHEDWGTTPAAIDCCLSVADDMDVQVMIHTDTLNESGFVEHTLGAMKGRTIHAFHTEGAGGGHAPDIIKICGEEHVLPSSTNPTRPFTVNTLEEHLDMLMVCHHLDKSIPEDVAFAESRIRRETIAAEDILHDIG
>MP0321_megahit_85670_1337-1573
TFVSQASMDNNIAEKYGIRRPLVACKNTRNIGKGDMKLNDWQPHIEVDAQTYEVRANGELLTCEPMEVLPLAQRYSLF*
>MP0321_megahit_85727_3-740
FDSHIHYICPQQIEDALHSGLTTMLGGGTGPAHGTLATTCTPGPWHIGRMLQAAEGLPVNLGFFGKGNATLPGALEEQIAGGACGLKLHEDWGTTPAAIDNCLSVAEETDVAVTIHTDTLNESGFVENTIKALKGRNIHAFHTEGAGGGHAPDIIKVCGEANVLPSSTNPTRPFTINTVDEHLDMLMVCHHLDANIPEDVAFAESRIRRETIAAEDVLHDMGAFSIIASDSQAMGRVGEVVIRTWQ
>MP0321_megahit_93282_3-596
KVIRDGMGQSQASCFDTPDLVITNVVILDHWGIIKADIGIKDGRIAIIGKAGNPDVQDNIDIEIGPGTEIIAGEGQIVTAGGIDAHIHFICPQQIDEALMSGVTTMIGGGTGPATGSNATTCTPGPWNTHKMLQATNDFPMNFGFLGKGNTSLPIALEEQIEAGVCGLKLHEDWGTTPASIDNCLSVAERYDVQIAIH
>MP0321_megahit_95738_3-536
EGHILTAGSIDTHIHFICPQQVEEALMSGVTTMLGGGTGPATGTNATTCTPGPWHIARMLEAADSLPMNLGFMGKGNASLPAALTEQVAAGVMGLKLHEDWGTTPGAIDNCLTVADSMDVQVAIHTDTLNESGFVESTLAALKGRTIHTFHTEGAGGGHAPDIIKACGLPNVLPSSTN
>MP0321_megahit_113251_1-189
GLAKQTVSVQNMRGIGKSNLKLNTALPQIDVNPETYEVRADGELLTCQPVEVVPMAQRYFLF*
>MP0321_megahit_140336_3-590
RIAAIGKAGNPDTQPNVDIVIGPGTEIIAGEGRILTAGGFDSHIHYICPQQVEDALHSGVTTMLGGGTGPAHGTLATTCTPGPWHIGRMLQAADGLPMNLAFAGKGNASLSDALKEQVLGGACALKLHEDWGTTPATIDCCLSVADEMDVQVMIHTDTLNESGFVEHTVAAMKGRTIHAFHTEGAGGGHAPDIIKI
>MP0321_megahit_147657_1021-2733
MSKMKRRDYAHMYGPTKGDAVRLGDTNLFAEVEHDFITYGDECLHGGGKTLRDGLGLTPGYDSAMGALDMLLCNATVIDPVMGIVKGDIGIKDGKIVGIGKAGNPGTMDGVHSDLICGVATTVRDAEGLIATPGGIDVHVHFDSAQLCDHAIAAGITSLMGGSLGPITVGIDCGGAFNVGKMIQASEDFPVNFGFLGRGNTSKPKSIYDQIKGGAVGLKIHEDWGSMPAAIDTCLSVADELDFQVQIHTDTLNESGFLESTLEAIANRTIHMYHTEGAGGGHAPDVIRVAGEMNCLPSSTNPTNPFTVNTFDEHLDMTMVCHHLSPSIPEDVAFAESRIRAQTIAAEDILHDLGAISMLGSDSQGMGRINEVITRTWQLASKMKDQRGRLSTEKTKKGDNERIKRYIAKYTINAAKSFGIEKHVGSLEKGKMADVVLWKPGFFGIKPEIVVKGGFIAYGAMGDSAASLMTCEPVQMRPQWGGFGEAKKAISACFVHPSAIEDNLSDKLNISKSLLPASGTRQLKKSDMLHNDLCPDIRVDAQTFDVFVDGDLAWCEPAKKLPLTQLYMFR*
>MP0321_megahit_154113_2-799
GQSQAADSECMDLVITNALIVDYSAIVKADVGVKHGRIAGIGKAGNPDIQAGVNVVIGPATEVVAGEGKILTAGGIDSHIHFICPQQIDEALASGITTMIGGGTGPATGTNATTCTPGHFNLEMMIRAIEDQPMNFGFLGKGNSSRRDPLVEQIRAGACGLKLHEDWGTTPQAIDTCLAVAEETDTQVAIHTDTLNESGFVEETIKAINGRTIHTYHTEGAGGGHAPDIIKAAGLANVLPSSTNPTRPYTVNTVDEHLDMLMVCHH
>MP0321_megahit_162288_615-956
WSQMGDANASIPTPGPVHGRPMFAGFGQSLLRSSFTFLSKNSIDQDVPRKLSLQKNCLAVENTRNINKLNLKLNCKLPNISVDPQTYEVFSDGELLTCDPLEEVPMAQRYFLL*
>MP0321_megahit_163992_1-708
IPEDVAFAESRIRKETIAAEDILHDMGAFSIIASDSQAMGRVGEVITRTWQTAHKMKVQRGRLSNEVGENDNLRVKRYIAKYTINPAICHGISEHIGSIVVGKRADLVIWDPAFFGVKPEMVLLGGSIAVAQMGDPNASIPTPQPVYTRPMFASYGRSVEQSAVCFVSKTAQEKNIGLELGLAKQTKAVENTRSISKEDMVLNNHLPEIEVHPETYEVRADGELLTCEPAQELPMA
>MP0321_megahit_171891_1-570
LIHAIGKAGNPDTQESVDIIIGPSTEAIAGEGHIVTAGGFDSHIHFICPQQIDDALHSGLTTMLGGGTGPAHGTLATTCTPGAWHISRMLQSADSFAMNLAFAGKGNASVPVPLEEQINAGACALKLHEDWGTTPAAIDNCLSVADAMDVQVMIHTDTLNESGFVENTVSAMKGRTIHAFHTEGAGGGHA
>MP0321_megahit_172017_264-506
MSYKINRKSYAQTYGPTKGDRVRLADTELIIEVEKDLTTYGDEVKFGGGKVIRDGMGQSQVTREEGAVDTVITNALIVDWW
>MP0321_megahit_190827_1940-3451
AVDTVITNALILDVTGIFKADIGLKNGNIDHIGKAGNPDTQPGVDIIIGPGTEVIAGEGKIVTAGGFDSHIHFICPQQIDDALHSGITTMLGGGTGPAHGTLATTCTPGPWHIGRMLQSSDAFSMNLAYAGKGNSSMPSGLEEQVLGGAAALKLHEDWGSTPGAIDNCLNVADKFDVQVMIHTDTLNESGFVENTINAINKRTIHTFHTEGAGGGHAPDIIKICGEPYVLPSSTNPTRPFTVNTVEEHLDMLMVCHHLDKSIPEDVAFAESRIRRETMAAEDILHDMGAFSIIASDSQAMGRVGEVIIRTWQTAHKMKVQRGRLSEEQGDNDNLRVKRYLAKYTINPSIAHGISSYVGSLEKNKRADIVIWDPAFFGVKPEIIIMGGSIACAQMGDPNASIPTPQPVYTRPMFGSYGRSLENSSVTFVSKSSLEADSLNHLNIQKTLLPVSNTRSISKKDMVLNDVCPTIDVNPETYEVRANGEIITCEPAEELPMAQKYFMY*
>MP0321_megahit_191523_1-630
SDSQAMGRVGEVIIRTFQTAHKMKVQRGPLPQDSDRNDNFRVKRYISKVTINPAIAHGIDKYVGSIEKGKIADLVLWKPSFFAVKPELVVKGGSIVWSQMGDANASIPTPGPVHGRPMFANYGQSLIKSSFTFLSKNSIDQNIPTKLGLQKKCIAVENTRNINKSNLKLNSELPNIAVDPQTYEVFSDGELLTCEPLDNVPMAQRYFLL*
>MP0321_megahit_201927_155-526
ELVVKGGSIVWSQMGDANASIPTPGPVHGRPMFANFGNSLLNSSFTFLSKNSIDQNIPEKLGLQKKCIAVENTRNINKSLLKLNNKLPNISVDPQTYEVFSDGELLTCEPLDEVPMAQRYFLL*
>MP0321_megahit_206148_3-557
MVCHHLDKKVPEDIAFAESRIRKETIAAEDILHDMGAFSIIASDSQAMGRVGEVITRTWQTAHKMKTQRGPLSEDSSNNDNFRVKRYIAKYTINPAIAHGISNSVGSIEEGKRADFCIWDRAFFGVKPEMVCIGGSISTALMGDPNASIPTPQPIHFRHMFGAYGKSLTNNSITFVSESSIENNI
>MP0321_megahit_206301_3-788
TFDEHLDMTMVCHHLNPLVPEDVAFAESRIRAQTIAAEDILHDLGAISMLGSDSQGMGRINEVITRTWQLASKMKDQRGRLGDEKTVSGDNERIKRYIAKYTINAARCFGIEEHVGSLEPGKLADIVLWKPGFFGIKPELVVKSGFIAWGAMGDSAASLMTCEPTLLRPQWGAFGSAAPNLGFCFVNPLAIKNGLADKLKIRKQLLPAQGTRNLKKADMHLNDALPEISVDPATFDVFVDGEVAYCEPADNLPLTQRYMLR*
>MP0321_megahit_219041_566-961
WSPAFFGIKPSLIIKGGFIAGALMGDGNASIPTPEPNFYRGMFGSYGQATNATSVHFASKAGLNSGALQGLNRRCVAVSGCRDLRKQDLPLNSYLPKMEINPETYEVRADGQHLHCEPAKVLPLAQRYFLF*
>MP0321_megahit_226963_2729-3157
MASTISRYDYSAMYGPTTGDKIRLADTDLIIEVERDFTTYGEEVKFGGGKVIRDGMGQSQTARSKGAVDTVLTNALVVDYSGIYKADVGLMDGRILKIGKAGNPDTQPNVDIVIGPGTEIIAAEGKILTAGGFDSHIHFICPQ
>MP0321_megahit_228620_3-722
VITNAIIIDHWGIIKADIGIVNGKFFKIGKAGNPNTQDNVDIIIGPGTEVIAAEGKIVTAGGIDAHIHFICPQQIDEALSSGITTMLGGGTGPAHGTTATTCTPGPWHIKRMLQASEAFSMNLGFAGKGNSALEAPLIEQINAGACSLKLHEDWGTTPACINKALEVADDHDIQVMIHTDTLNESGYVENTIKAFKNRTIHAYHTEGAGGGHAPDIIKLCGLSNVIPSSTNPTMPYTINT
>MP0321_megahit_232500_219-818
EVITRTFQTAHKMKVQRGPLPQDSDRNDNYRVKRYISKVTINPAIAHGINKFVGSIEKGKIADLVLWKPAFFGVKPELVVKGGSIVWSQMGDANASIPTPGPVHGRPMFANFGQSLIKSSFTFLSENSIEQDIPQKLGLKKNCIAVENTRNINKSHLKLNNKLPNISVDPQTYEVFSDGELLTCEPLDKVPMAQRYFLL*
>MP0321_megahit_233389_2-754
LYADMYGPTKGDKVRLADTELIIEVEEDFTTYGEEIKFGGGKVIRDGMGQSQTPRSKGAVDTIITNALILDISGIYKADLGILDGRICKIGKGGNPDTQPKVDIIVGPGTEVIAGEGKILTAGGFDSHIHFICPQQIEDALHSGLTTMLGGGTGPAHGTLATTCTPGKWHIGRMLQSADAFPMNLAFAGKGNASLPEALEEQILAGACALKLHEDWGTTPAAINNCLSVADSLDVQVMIHTDTLNESGYVE
>MP0321_megahit_241352_1500-2810
DSHIHFICPQQIEDALHSGVTTMLGGGTGPAHGTLATTCTPGSWHIARMLQSADAFPMNLAFAGKGNASLPQALEEQIKGGACALKLHEDWGTTPGAIDCCLSVADAMDVQVMIHTDTLNESGFVENTIAALKGRTIHAFHTEGAGGGHAPDIIKICGESHVLPSSTNPTRPFTKNTIEEHLDMLMVCHHLDKSIPEDVAFAESRIRRETIAAEDILHDMGAFSIIASDSQAMGRVGEVLIRTWQTADKMKKQRGQLADENGNNDNFRVRRYIAKYTINPAIAHGMSSEIGSVEIGKRADLVLWDPAFFGVKPEMVLLGGTIAMAQMGDPNASIPTPQPVYSRPMFGAYGRSVEKSAATFVSKAAFDEGIKNTLGLAKELLPVINTRDIGKADLLLNNATPVMEVNPETYEVRADGELLTCEPAEVLPMAQRYFMF*
>MP0321_megahit_246309_2-592
VITNALIVDWWGIIKADVGIKDGKISEIGKAGNPDIQDKVDIIIGASTEVIAGEGHILTAGSIDTHIHFICPQQIETALASGITTMLGGGTGPATGTNATTCTPGSFHISRMLQSAEAFPMNLGFFGKGNSTNERNLIDQVEAGACGLKLHEDWGTTPCTINSCLNIADKLDVQVCIHTDTLNEAGFVEDTINAIAG
>MP0321_megahit_252834_1345-2412
ACALKLHEDWGTTPAAINNCLSVADNLDVQVMIHTDTLNESGYVETTVKAIDNRTIHAFHTEGAGGGHAPDIIKVCGEKNVIPSSTNPTRPYTINTLEEHLDMLMVCHHLDKSIPEDIAFAESRIRKETIAAEDILHDLGAFSIIASDSQAMGRVGEVIIRTWQTAHKMKVQRGRLKEENGENDNVRVKRYLAKYTINPSIAHGISNEIGSITEGKRADLVLWNPAFFGVKPEMVLLGGSIACAQMGDPNASIPTPQPVYSREMFGAFGRSLENSAVTFVSQASYENDIGNALELRKKTAPVKNTRNINKSNMVYNDLCPKVEVDPETYEVRANGEILTCEPASELPMAQRYFLY*
>MP0321_megahit_257882_1-684
TPSTINSCLNVADKHDVQVCIHTDTLNEAGFVEDTIKAIAGRTIHTFHTEGAGGGHAPDIIKICGENNVLPSSTNPTRPYTKNTLEEHLDMLMVCHHLDSRIPEDIAFAESRIRRETIAAEDILHDIGAFSIIASDSQAMGRVGEVVTRTFQTAHKMKVQRGPLSEDSDRNDNYRVKRYISKVTINPAIAHGINKYVGSIEKGKIADLVLWKPSFFAVKPELVIKGGS
>MP0321_megahit_261617_3-209
MSYKIDRKTYAQTYGPTIGDRVRLADTELFIEVEKDLTTYGDEVKFGGGKVIRDGMGQSQVTRGDGAVD
>MP0321_megahit_264218_899-2611
MMANSISRRSYADMYGPTVGDKVRLADTELFIEVEKDLTSYGDEVKFGGGKVIRDGMGQSQISRSKGAVDTIITNALIVDVTGIFKADIGIKDGKICAIGKGGNPDTQSNVDVIIGPGTEVIAGEGNIVTAGGFDSHIHFICPQQIDDALHSGITTMLGGGTGPAHGTLATTCTPGPWHIERMLQSADHFAMNLAFAGKGNASLPHPLEEQIIGGACALKLHEDWGTTPGAIDNCLSVADELDVQVMIHTDTLNESGFVENTLKAIDGRTIHAFHTEGAGGGHAPDIIKVCGENNIIPSSTNPTRPYTVNTLEEHLDMLMVCHHLDKSIPEDVAFAESRIRRETIAAEDILHDMGAFSIIASDSQAMGRVAEVIIRTWQTAHKMKQQRGRLSEEPGDNDNFRVKRYIAKYTINPAICHGISAHIGSIEIGKRADLVIWNPAFFGVKPEMVLLGGSIAVSQMGDPNASIPTPQPVHTRPMFASFGRSVEKSTVTFISQRAKDERLSERIGLVKETLPVQNTRTISKSDMLMNTYQPEIQVNPETYEVRADGELLTCEPATELPMAQRYFLF*
>MP0321_megahit_272440_1-1224
PATGTNATTCTPGPWNIGKMLQATDDMPMNLGFLGKGNASLPAALEEQLEAGACGLKLHEDWGTTPAAIDNCLNVAEKYDVQVAIHTDTLNESGFVDDTIKAFQGRAIHTYHTEGAGGGHAPDIIKVCAEPNVLPSSTNPTRPFTVNTVDEHLDMLMVCHHLDPSIPEDVAFADSRIRKETIAAEDILHDLGAFSMIASDSQAMGRVGEVITRTWQTAHKMKVQRGPLSEDNEKSDNFRARRYIAKYTINPAITHGIDGEVGSVETGKLADLVLWKPAFFGIKPAVILKGGFIAAAPMGDPNASIPTPQPVHYRKMFGGFGSAPAETSITFVSKISAENGTRDRLGLRRSLVACKNTRSVTKNDMLLNAWMPKISVDSQTYEVTANGELLTCEPASILPLSQLYSLF*
>MP0321_megahit_290235_2-190
MSYKIDRKTYSQTYGPTTGDRVRLADTQLFIEVEKDLTTYGDEVKFGGGKVIRDGMGQSQVTR
>MP0321_megahit_291665_3-776
EHLDMLMVCHHLDSRIPEDIAFAESRIRRETIAAEDILHDIGAFSIIASDSQAMGRVGEVITRTFQTAHKMKVQRGPLPEDSDRNDNYRVKRYISKVTINPAIAHGINKYVGSIEKGKIADLVLWKPSFFAVKPELVIKGGSIVWAQMGDANASIPTPGPVHGRPMFANFGQSLSNSSCIFLSKNSIDEDVPAKLSLQKNCLAVENTRNINKLNLKLNCKLPNISVDPQTYEVFSDGELLTCDPLDEIPMAQRYFLL*
>MP0321_megahit_292406_1195-1653
MTTIDRNTYASMFGPTTGDRVRLGDTALTIEVEKDFATYGEEVKFGGGKVIRDGMGQSQEPSSKTVDLVITNALILDYWGIVKADVGISNGRISGIGKAGNPDIQDGVTIVIGPGTEVLAGEGHILTAGGIDSHIHFICPQQIEEALMSGVTT
>MP0321_megahit_295081_3-830
IERMIQSADAFSMNLAFAGKGNSSLPNALEEQVIAGASSLKLHEDWGTTPAAIDNCLNVADEHDIQVMIHTDTLNESGFVESTIKAINGRTIHAFHTEGAGGGHAPDIIKVCGEEYVIPSSTNPTRPYTVNTVEEHLDMLMVCHHLDKSIPEDVAFAESRIRKETIAAEDILHDMGAFSIIASDSQAMGRVGEVIIRTWQTAHKMKVQRGQLKEEQGDNDNLRVKRYIAKYTINPAIAHGISDHIGSIEKNKRADIVIWDTAFFGVKPEMVLQGGS
>MP0321_megahit_295384_1511-3220
MTNVIDRESYASMFGPTCGDKVRLADTDLFIEIEDDKTTYGEEVKFGGGKVIRDGMGQSQLSRSEGAVDTVITNALIVDYWGIIKADIGIKDGKIFSIGKAGNPDIQDGVDIIIGPGTEAIAGEGRIVTPGGIDAHIHWICPQQIDHALYSGITTMLGGGTGPAEGTNATTCTPGPWHLERMLQAAEGLPINLAFFGKGNSSETGALVEQINAGACGLKLHEDWGTTPSAIDTCLGVAEDYDIQVAIHTDTLNESGYVENTISAFKGRTIHAFHTEGAGGGHAPDIIKLCGENNVIPSSTNPTRPFTVNTVDEHLDMLMVCHHLDNRIPEDVAFAESRIRQETIAAEDILHDIGAFSIIASDSQAMGRVGEVIIRTWQTADKMKKQFGALDIEKGENDNLRVRRYISKYTINPAITHGINDYVGSIEKGKLADLVIWKPMYFGVKPDIIIKCGSIAASVMGDPNASIPTPQPVHYRPMFGAFGRSLTKSSVTFISKAAFEANIAKSFGLSKDLLPVTGCRKIKKNNMILNNSTPLMEVDPETYEVRADGKILTCEPSKVLALAQRYFLF*
>MP0321_megahit_305084_280-720
MSYKIDRKTYAQTYGPTTGDRVRLADTELFVEVEKDLTTYGDEVKFGGGKVIRDGMGQSQVTRGNGAVDTVITNALILDWWGIIKADVGLKDGKIFEIGKAGNPDIQDNVNIVIGASTEVIAGEGHILTAGSIDTHIHFICPQQIET
>MP0321_megahit_308370_177-512
QMGDANASIPTPGPVHGRPMFANFGQSLINSSLTFLSKNSIDQDIPKKLGLQKNCIAVENTRNINKSYLKLNNKLPNISVDPQTYEVFSDGELLTCEPLNEVPMAQRYFLL*
>MP0321_megahit_313277_3-227
EAAQSSGLRDSLGLRKQTIAVQNTRNIGKSDLIHNAATPKVEVNPETYEVRADGELLTCAPAETVPMAQRYFMF*
>MP0321_megahit_318669_1-675
MDAHIHFICPQQIEDALHSGLTTMLGGGTGPAHGTLATTCTPGPWNIGKMLQSADAFPMNLSFAGKGNASLPEALREQVRAGASSLKLHEDWGTTPGAIDCCLKVADELDVQVMIHTDTLNESGFVENTIKAIGGRTIHAFHTEGAGGGHAPDIIKLAGEENVIPSSTNPTRPYTINTIEEHLDMLMVCHHLDKSIPEDVAFAESRIRKETIAAEDILHDVGAMS
>MP0321_megahit_321957_1-612
DDLDVQVMIHTDTLNESGFVERTVDSMKGRTIHAFHTEGAGGGHAPDIIKICGEQFVLPSSTNPTRPFTKNTVEEHLDMLMVCHHLDKSIPEDIAFAESRIRRETIAAEDILHDMGAFSIIASDSQAMGRVGEVIIRTWQTADKMKKQRGALSEETGNNDNLRARRYIAKYTINPAIAHGISHVVGSVEPGKRADLVLWNPAFF
>MP0321_megahit_326304_195-794
EVIIRTFQTAHKMKVQRGPLSQDSDRNDNYRVKRYISKVTINPAIAHGINKYVGSIEKGKIADLVLWKPSFFAVKPELVVKGGSIVWSQMGDANASIPTPGPVHGRPMFANYGQSLIKSSFAFLSKNSIDQDIPKKLGLQKTCIAVENTRNIDKSSLKLNSKLPNISVDPQTYEVFSDGELLTCEPLDEVPMAQRYFLL*
>MP0321_megahit_327140_3-1118
AEGTPDTVITNALILDYSGIYKADVALRDGKIEAIGKAGNPDTQPNVDITIGPGTEIIAGEGKILTAGGFDSHIHYICPQQIDDALHSGVTTMLGGGTGPAHGTLATTCTPGPWHIGRMLQSADGLPMNLAFAGKGNASLPGALEEQVLGGACALKLHEDWGTTPQAIDCCLGVADDLDVQVMIHTDTLNESGFVERTVDSMKGRTIHAFHTEGAGGGHAPDIIKICGEKFVLPSSTNPTRPFTKNTVEEHLDMLMVCHHLDKSIPEDIAFAESRIRRETIAAEDILHDMGAFSIIASDSQAMGRVGEVIIRTWQTADKMKKQRGALSEETGNNDNLRARRYIAKYTINPAIAHGISHEVGSVELGKRADLV
>MP0321_megahit_328954_2-535
SQAMGRVGEVIIRTFQTAHKMKVQRGPLPQDSQRNDNYRVKRYISKVTINPAIAHGISKYVGSIEKGKIADLVLWKPSFFAVKPELVVKGGSIVWSQMGDANASIPTPGPVHGRPMFANFGQSLVNSSFTFLSKNSIDQEIPKKLGLQKSCIAVENVRNINKSHLKLNSKLPNISVDP
>MP0321_megahit_329134_458-937
MSYKIDRNTYAQTYGPTIGDRVRLADTELFIEVEKDLTTYGDEVKFGGGKVIRDGMGQSQVTRGDGAVDTVITNALLVDWWGIIKADVGIKDGMIFEIGKAGNPDIQDNVDIVIGASTEVIAGEGHILTAGSIDTHIHFICPQQIETALASGITTMLGGG
>MP0321_megahit_329599_3-998
QPKIDIIIGPGTEIIAGEGKIITAGGFDSHIHYICPQQIEDALHSGLTTMLGGGTGPAHGTLATTCTPGSWHIGKMIQSADAFSMNLAFAGKGNSSKPEGLIEQVNAGACALKLHEDWGTTPGAIDNCLNVADKMDVQVMIHTDTLNESGFVENTIKAINNRTIHAFHTEGAGGGHAPDIIKVCGNENVIPSSTNPTRPYTINTLEEHLDMLMVCHHLDKSIPEDVAFAESRIRKETIAAEDILHDLGAFSIIASDSQAMGRVGEVIIRTWQTAHKMKVQRGRLQEEKGDNDNVRVKRYVAKYTINPAITHGLSKHIGSITEGKRADIVIWD
>MP0321_megahit_330733_3-1637
MVKIPRASYADMYGPTTGDKVRLGDTELFIEVENDLTNYGEEVKFGGGKVIRDGMGQSQISREKGAVDTVITNALIVDVKGIYKADVGLKDGKIIEIGKAGNPDTQSNVNIIIGPGTEIIAGEGKILTAGGFDSHIHYICPQQIDDALHSGITTMLGGGTGPAHGTLATTCTPGPWHIKRMIQSADGFSMNLAFAGKGNSSLPEGLEEQIHAGACALKLHEDWGTTPGAIDNCLSIADKNDVQVMIHTDTLNESGFVENTIKAINKRTIHAFHTEGAGGGHAPDIIKVCGEEYVIPSSTNPTRPYTVNTIEEHLDMLMVCHHLDKSIPEDVAFAESRIRRETIAAEDILHDMGAFSIIASDSQAMGRVGEVIIRTWQTAHKMKVQRGSLPEEKGDNDNFRVKRYLAKYTINPAIAHGISNYIGSIEKGKRADLVLWDPAFFGAKPEMILIGGSIACAQMGDPNASIPTPQPVHTRPMFSSFGTSLEKSSVIFTSKLALEKNSLKDASIRKELLAVENTRSISKKDMVLNNKCPKIEVNPETYEVK
>MP0321_megahit_336105_3-557
CGLKLHEDWGTTPSTINSCLNVADNFDVQVCIHTDTLNEAGFVEDTINAIAGRTIHTFHTEGAGGGHAPDIIKVCGEKNVLPSSTNPTRPYTRNTLEEHLDMLMVCHHLDSKIPEDIAFAESRIRRETIAAEDILHDLGAFSIIASDSQAMGRVGEVITRTFQTAHKMKVQRGPLSEDSDRNDNY
>MP0321_megahit_336861_3-1424
KIGKGGNPDVQPNVNIIVGPGTEVIAGEGKILTAGGFDSHIHFICPQQIDDALHSGLTTMLGGGTGPAHGTLATTCTPGSWHIGRMLQSADAFPMNLAFAGKGNASLPAALEEQILSGACALKLHEDWGTTPAAIDNCLTVADNLDVQVMIHTDTLNESGYVETTVKAINNRTIHAFHTEGAGGGHAPDIIKVCGEKNVIPSSTNPTRPYTVNTLEEHLDMLMVCHHLDKSIPEDIAFAESRIRKETIAAEDILHDLGAFSIIASDSQAMGRVGEVIIRTWQTAHKMRVQRGRLKEEKGENDNIRVKRYLAKYTINPAIAHGISNEIGSITEGKRADLVLWNPAFFGVKPEMVLLGGSIVCAQMGDPNASIPTPQPVYSREMFGAFGRSLENSAVTFVSQASFERDIGSNLELRKKTIPIKNTRSINKSDMVYNNLCPTVEVDPETYEVKANGEILTCEPASELPMAQRYFLY*
>MP0321_megahit_337593_3-512
AHKMKVQRGPLSQDSDRNDNYRVKRYISKVTINPAIAHGINKYVGSIEKGKIADLVLWKPSFFAVKPELVVKGGSIVWSQMGDANASIPTPGPVHGRPMFANFGNSLTKSSFTFLSKNSIDQDIPKKLGLQKNCIAVENTRNIDKSHLKLNSKLPNISVDPQTYEVFSDG
>MP0321_megahit_338724_1-354
GTIAVAQMGDPNASIPTPQPVYTRSMFGAYGRALSESSVTFVSEAAHADGISSKLGLAKKAVPVKNTRNIGKLDLKLNVALPKIDVDPETYEVRADGELLTCQPADEVSMAQRYFMF*
>MP0321_megahit_339808_1-537
MGQSQVTRGDGAVDTVITNALIIDWWGIIKADVGIKDGKIFEIGKAGNPDIQDKVDIVIGASTEVIAGEGHILTAGGIDTHIHFICPQQIETALASGITTMLGGGTGPATGTNATTCTPGSFHISRMLQSAEAFPMNLGFFGKGNSTNERNLIDQVEAGACGLKLHEDWGTTPSTINSC
>MP0321_megahit_339905_1-696
IRRETIAAEDILHDMGAFSIIASDSQAMGRVGEVISRTWQTAHKMKIQRGRLKEEQGKNDNLRVKRYIAKYTINPAIAHGVSNHIGTLEKNKRADIVIWDPAFFGAKPEMILVGGSIACAQMGDPNASIPTPQPIHSRPMFSSYGRSLESSSVTFVSNNSIQEDAFNDLEIKKELLPVANTRKISKKDMVLNNICPEIEVNPETYEVKADGELLTCEPASELPLAQRYFLY*
>MP0321_megahit_340913_361-1275
MSYKINRKTYAQTYGPTTGDRVRLADTELFVEVERDLTTYGDEVKFGGGKVIRDGMGQSQVTRGEGAVDTVITNALIVDWWGIIKADVGLKDGKIFEIGKAGNPDIQDKVNIVIGASTEVIAGEGHILTAGSIDTHIHFICPQQIETALASGITTMLGGGTGPATGTNATTCTPGAFHISRMLQAAEAFPMNLGFFGKGNSTNERNLIDQVDAGACGLKLHEDWGTTPSTINSCLNVADKLDVQVCIHTDTLNEAGFVEDTINAIAGRTIHTFHTEGAGGGHAPDIIKICGEKNVLPSSTNPTRP
>MP0321_megahit_342783_3-545
MKKITRQSYSDMYGPTTGDKIRLADTELFIEVEKDLTTYGEEVKFGGGKVIRDGMGQSQVTNKDGAVDTIITNALIVDVTGIYKADVGLKDGKINKIGKGGNPDTQPNVDIVVGPGTEVIAGEGKILTAGGFDSHIHFICPQQIDDALHSGLTTMLGGGTGPAHGTLATTCTPGPWHIQRM
>MP0321_megahit_343820_547-732
VNKSLLPVKNIRKISKKDMILNDYCPKIEVNPETYEVLADGELITCEPAKTLPLAQRYFMY*
>MP0321_megahit_354023_340-1302
DTLNESGFVENTLKAINKRIIHAFHTEGAGGGHAPDIIKVCGEENIIPSSTNPTRPYTVNTIEEHLDMLMVCHHLDKSIPEDVAFAESRIRKETIAAEDILHDMGAFSIIASDSQAMGRVGEVIIRTWQTAHKMKVQRGKLPEEQGDNDNFRVKRYIAKYTINPAITHGISKYIGSVEEKKRGDLVLWDPAFFGVKPEMVLIGGSIACAQMGDPNASIPTPQPVYTRPMFGSFGRSLEKSSVIFTSELSLENDILKNNDTKKEFVAVKNTRNISKKDMVFNNTCPKIEVNPETYEVKADGKLITCEPANILPMAQRYFMY*
>MP0321_megahit_354606_2-367
ILIGGSIACAQMGDPNASIPTPQPVYTRPMFSSFGTSLEKSSVIFTSKLALEKNSLKDASIRKDLLPVENTRAISKKDMILNNKCPKIEVNPETYEVKADGEIITCEPAKELPLAQRYFMF*
>MP0321_megahit_355321_3-551
MSSKITRSSYAEMFGPTTGDKVRLADTDLFIEVENDLTVYGEEVKFGGGKVIRDGMGQSQVTRKDGAVDTVITNALIVDVNGIFKADIGIKDGIIQKIGKSGNPDTQPKIDIIIGPGTEIIAGEGKIITAGGFDSHIHYICPQQIDDALHSGLTTMLGGGTGPAHGTLATTCTPGSWHIGKMI
>MP0321_megahit_356011_1-414
MAQKVSREKYASIFGPTTGDRVRLADTELFAEVEHDYTIYGEEVKFGGGKVIRDGMGQSQVTRADGAVDLVVTNALVIDYLGIYKADIGVKDGRIHSIGKAGNPDIQSGVNIIVGPATEVIAGEGKILTAGGMDAHIH
>MP0321_megahit_357533_3-398
MKKIKREAYADMYGPTTGDKVRLADTELFIEVEKDLTTYGEEVKFGGGKVIRDGMGQSQVSRKDGAVDTVITNALIVDVYGIYKADIGLKDGLINEIGKAGNPDTQPNVNIIIGPGTEIIAGEGKIITAGGF
>MP0321_megahit_360232_1-483
TINPAIAHGISKHIGSIEKNKRADLVLWDPAFFGAKPEMILIGGSIACAQMGDPNASIPTPQPVYTRPMFSSFGTSLEKSSVIFTSKLALEKNSLKDASVRKDLLPVENTRAISKKDMILNNKCPKIEVNPETYEVKADGEIITCEPSKELPLAQRYFMF*
>MP0321_megahit_369531_1-621
RLGDTDLIIEVENDFTNYGEEVKFGGGKVIRDGMGQSQIPRSQGAVDTVITNALVVDVKGIFKADVGIKDGKICELGKAGNPDTQNNVNIIIGPGTEIIAGEGKIITAGGFDSHIHFICPQQIDDALHSGITTMLGGGTGPAHGTLATTCTPGPWHIKRMIQSADAFSMNLAFAGKGNSSLPEGLEEQIAAGACSLKLHEDWGTTPG
>MP0321_megahit_370795_1-603
GTGPAHGTLATTCTPGPWNIGKMLQSADAFPMNLSFAGKGNASLPEALREQVRAGASSLKLHEDWGTTPGAIDCCLKVADELDVQVMIHTDTLNESGFVENTIKAIGGRTIHAFHTEGAGGGHAPDIIKLAGEENVIPSSTNPTRPYTVNTIEEHLDMLMVCHHLDKSIPEDVAFAESRIRKETIAAEDILHDVGAMSIIA
>MP0321_megahit_372094_3-203
MSYKIDRKTYAQTYGPTTGDRVRLADTELFIEVEKDLTTYGDEVKFGGGKVIRDGMGQSQVRRADGA
>MP0321_megahit_372791_3-812
IITAGGFDSHIHFICPQQIDDALHSGITTMLGGGTGPAHGTLATTVTPGPWHIEKMIQSADAFSMNLAFAGKGNSSLPKALEEQVIAGASSLKLHEDWGTTPAAIDNCLNVADDHDIQVMIHTDTLNESGFVESTIKAINGRTIHAFHTEGAGGGHAPDIIKVCGEQYVIPSSTNPTRPYTVNTVEEHLDMLMVCHHLDKSIPEDVAFAESRIRKETIAAEDILHDMGAFSIIASDSQAMGRVGEVIIRTWQTAHKMKVQRGQLKEEQGD
>MP0321_megahit_373107_405-1124
MAKISRAAYADMYGPTTGDKVRLADTELFIEVENDLTTYGEEVKFGGGKVIRDGMGQSQISREKGAADTVITNALIVDVNGIYKADVGLKDGKIFEIGKAGNPDTQSKVNIIIGPGTEIIAGEGKILTAGGFDSHIHYICPQQIDDALHSGVTTMLGGGTGPAHGTLATTCTPGPWHIQRMIQSADGFSMNLAFAGKGNSSLPEGLEEQILAGASALKLHEDWGTTPGAIDNCLNIADKN
>MP0321_megahit_384031_3-152
SISKKDMVLNNKCPKIEVNPETYEVKADGEIITCEPAKELPLAQRYFMY*
>MP0321_megahit_387186_2-745
MSYRIDRKTYAQTYGPTTGDRVRLADTELIIEVEDDLTTYGDEVKFGGGKVIRDGMGQSQVTRGDGAVDTVITNALIVDWWGIIKADVGLKDGKIFEIGKAGNPDIQDKVNIVIGASTEVIAGEGHILTAGSIDTHIHFICPQQIETALASGITTMLGGGTGPATGTNATTCTPGSFHISRMLQSAEAFPMNLGFFGKGNSTNEKNLIDQVESGACGLKLHEDWGTTPSTINSCLNVADKFDVQVCIH
>MP0321_megahit_388903_1743-1886
MKEISRKSYSDMYGPTVGDQIRLGDTDLIIEVENDFTNYGEEVKFGGG
>MP0321_megahit_398356_3-1076
SHIHYICPQQIDDALHSGITTMLGGGTGPAHGTLATTCTPGPWHIQRMIQSADGFSMNLAFAGKGNSSLPEGLEEQILAGASALKLHEDWGTTPGAIDNCLNIADKNDVQVMIHTDTLNESGFVENTIKAINKRTIHAFHTEGAGGGHAPDIIKVCGEEYVIPSSTNPTRPYTVNTIEEHLDMLMVCHHLDKSIPEDVAFAESRIRRETIAAEDILHDMGAFSIIASDSQAMGRVGEVIIRTWQTAHKMKVQRGSLPEEKGDNDNFRVKRYLAKYTINPAIAHGISKYIGSIEKNKRADLVLWDPAFFGAKPEMILIGGSIACAQMGDPNASIPTPQPVYTRPMFSSFGTSLEKSSVI
>MP0321_megahit_400048_1-471
AIAHGISKHIGSIEKNKRADLVLWDPAFFGAKPEMILIGGSIACAQMGDPNASIPTPQPVYTRPMFSSFGTSLEKSSVIFTSKLAIEKNSLKDANIRKDLLPVENTRAISKKDMILNNKCPKIEVNPETYEVKADGEIITCEPAKELPLAQRYFMF*
>MP0321_megahit_404830_3-146
MSYKIDRKTYAQTYGPTTGDRVRLADTELFIEVEKDLTTYGDEVKFGG
>MP0321_megahit_404919_2-160
MSYKIDRKNYAQTYGPTTGDRVRLADTELFIEVEKDLTTYGDEVKFGGGKVIR
>MP0321_megahit_408357_3-305
PGPVHGRPMFASFGQSLIKSSFTFLSKNSIDQNIPNKLGLQKKCIAVENTRNINKSHLKLNSKLPNISVDPQTYEVFSDGELLTCEPLDEVPMAQRYFLL*
>MP0321_megahit_408578_380-2089
MSYKIDRKTYAQTYGPTTGDRVRLADTELFIEVEKDLTTYGDEVKFGGGKVIRDGMGQSQVRRADGAVDTVITNALIVDWWGIIKADVGIKDGMIFEIGKAGNPDIQDNVDIVIGASTEVIAGEGHILTAGSIDTHIHFICPQQIETALASGITTMLGGGTGPATGTNATTCTPGSFHISRMLQSAEAFPMNLGFFGKGNSTNESNLIDQVEAGACGLKLHEDWGTTPSTINSCLNVADKFDVQVCIHTDTLNEAGFVEDTINAIAGRTIHTFHTEGAGGGHAPDIIKICGEKNVLPSSTNPTRPYTRNTLEEHLDMLMVCHHLDSKIPEDIAFAESRIRRETIAAEDILHDVGAFSIIASDSQAMGRVGEVITRTFQTAHKMKVQRGPLSQDSDRNDNYRVKRYISKVTINPAIAHGIDKHVGSIEKGKIADLALWKPSFFAVKPELVVKGGSIVWSQMGDANASIPTPGPVHGRPMFASFGQSLIKSSFTFLSKNSIEQNIPNKLGLQKKCIAVENTRNINKSNLKLNSKLPNISVDPQTYEVFSDGELLTCEPLDEVPMAQRYFLL*
>MP0528_megahit_3131_288-578
YYRPMFGSLGGAAASLSVTFVSQASMDNNIAEKYGIRRPLVACKNTRNIGKGDMKLNDWQPHIEVDAQTYEVRANGELLTCEPMEVLPLAQRYSLF*
>MP0528_megahit_18272_2-592
ITSAEGSLDMLICNVVIIDAVLGIIKADIGIKDGRIAGIGKAGNPDVMDGVHPNLIVGAGTTVRDAEGFIATAGAIDVHVHFDSAQLVEHAISSGITTMLGGSLGPITVGIDSGGVFNTGKMLQASDHWPMNFGFLGRGNSHLKPAMIEQIRNGCLGLKIHEDWGAMPAAIDCCLDVADELDFQVQLHTDTLNESGF
>MP0528_megahit_22657_531-839
MKEISRKSYSDMYGPTVGDQIRLADTDLIIEIENDFTNYGEEVKFGGGKVIRDGMGQSQIPRSQGAVDTVITNALVIDVKGIFKADVGIKDGKICELGKAGNP
>MP0528_megahit_27281_3-158
MAKKINRKSYAAMYGPTTGDRVRLADTDLIIEIEKDVTSYGDEVKFGGGKVI
>MP0528_megahit_45395_1-600
DSRIRKESIAAEDILQDLGAISMIASDSQAMGRVGEMICRTWQTAHKMKVQRGPLPEDSERNDNYRARRYVAKYTINPAISHGVSEEVGSVEVGKMADLVLWKPAFFGIKPSLILKSGFIAAAPMGDANASIPTPQPVYYRPMFGSFGSAASQISVTFVSQASLDNNIGEQYGIRRQLIACKNTRNITKNDMKLNDWQPD
>MP0528_megahit_60846_3-620
IRDGMGQSQISRSKGAVDTIITNALIVDVTGIFKADIGIKDGKICAIGKGGNPDTQSNVDVIIGPGTEVIAGEGNIVTAGGFDSHIHFICPQQIDDALHSGITTMLGGGTGPAHGTLATTCTPGPWHIERMLQSADHFAMNLAFAGKGNASLPHPLEEQIIGGACALKLHEDWGTTPGAIDNCLSVAEELDVQVMIHTDTLNESGF
>MP0528_megahit_72869_596-820
QSYFDIIEKPSHDMNKIVKFVTNTRNISKLDMIHNSYLPNIEVNPETYEVRADGDILTCEPAQVLPMAQRYFLY*
>MP0528_megahit_80569_1-216
MAVSISRYDYAGMYGPTTGDKLRLADTEIFIEVERDLTTYGEEVKFGGGKVIRDGMGQSQRSRIDGAADTVI
>MP0528_megahit_80597_3-761
VIRDGMGQSQISNKAGAVDTVITNAIIIDHWGIIKADIGIVDGFICQIGKAGNPDIQKNIDIIIGPGTDVIAGEGKIITAGGIDAHIHFISPQQIEEALYSGITTMLGGGTGPSEGTNATTCTPGPWHIQKMLQSSSDFPVNLGYFGKGNSTMKDPLKEQVNAGACGLKLHEDWGTTPAAINTCLEIADLMDIQVAIHTDTLNESGFVENTVAAFKDRTIHAFHTEGAGGGHAPDIIKLVGVKNVLPSSTNPT
>MP0528_megahit_85375_3-755
MKISRQAYSELYGPTIGDSVRLGDTNLWVSPESDHAVPGEEVTFGGGKVIRDGMGQSQAADSECMDLVITNALIVDYSAIVKADVGVKHGRIAGIGKAGNPDIQAGVNVVIGPATEVVAGEGKILTAGGIDSHIHFICPQQIDEALASGITTMIGGGTGPATGTNATTCTPGHFNLEMMMRAIEDQPMNFGFLGKGNSSRRDPLVEQIRAGACGLKLHEDWGTTPQAIDTCLAVAEETDTQVAIHTDTLNE
>MP0528_megahit_100272_3558-5285
MQAGEYNIQDGDIILNQGRQVQTISVSNTGDRPIQIGSHYHFYEVNDALSFDREQTRGYRLNIISGTAVRFEPGQSREVELVAYAGKQEVYGFAGRVMGAVQPDKTDEKQLETSQKRVSRQIYAEHFGPTTGDKVRLADTELWLQVEADLTSHKDTAVDQANTSQSDEGTSHTTEIKGEEVKFGGGKVIRDGMGQGQLLGAEVADTVITNALVVDYTGIYKADIGIKNGRISAIGKAGNPDIQPAIDIPIGGATEIIAGEGKILTAGGVDSHIHFIAPQQCETALMSGVTTMLGGGTGPAQGTLATTCTPGAYHIASMLQSTDSIPMNIGLLGKGNVSVPTPIAEQIEAGAVGLKLHEDWGTTPQAIDNCLSVADDYDVQVAIHTDTLNESGYLESTLGAFKNRCIHTFHTEGAGGGHAPDILKAIGESHVLPSSTNPTRPYTVNTIDEHLDMLMVCHHLSPAIAEDVAFAESRIRQETIAAEDILHDLGAISMMSSDSQAMGRVGEVVIRTWQTAHKMKVQRGHLAPDATAQTEHQAQHITLTDYDQSADNDNFRIKRYIAKYTINPAITHGISD
>MP0528_megahit_116134_3-617
VKFGGGKVIRDGMGQSQVTRSDGAVDLVVTNALVIDYLGIYKADIGVKDGKIHSIGKAGNPDIQSGVNIIIGPATEVIAGEGKILTAGGMDAHIHFICPQQIEDALHSGLTTMLGGGTGPAHGTLATTCTPGPWNIGKMLQSADAFPMNLSFAGKGNASLPEALKEQVRAGASSLKLHEDWGTTPGAIDCCLNVADELDVQVMIH
>MP0528_megahit_123744_3-1097
AGNPLIQSGVTETMVIGAGTEVIAAEGHIVTAGGFDSHIHFICPQQINEALTSGVTSMVGGGTGPATGTNATTCTPGAWNIHKMLESAEAFPMNLGFMGKGNASNHEALREQVVAGAMGLKLHEDWGTTPSAIDHCLTVADELDVQVAIHTDTLNESGFVETTIGAFKDRVIHTFHSEGAGGGHAPDILKVCGQANVLPSSTNPTRPYTVNTIDEHLDMLMVCHHLDSKIPEDVAFAESRIRPQTIAAEDILHDRGAISIMSSDSQAMGRVGEVIIRTWQTADKMKKQFGKLEPKGHPAADNFRVLRYIAKYTINPAIACGCAADVGSLEVGKLADIVLFKPAFFGVKPELVLKGGLIATANMGD
>MP0528_megahit_124461_1-279
MFSSFGRSLEASSITFVSKDSIKTGSLDNLNLAKETIGVEKTRNISKEDMVFNNYCPDISVDPETYEVTADGNILTCEPATELPLAQRYFLF*
>MP0528_megahit_125764_1-528
QVAIHTDTLNESGFVEETIKAINGRTIHTYHTEGAGGGHAPDIIKAAGLANVLPSSTNPTRPYTINTVDEHLDMLMVCHHLSPNIPEDVAFADSRIRKETIAAEDILHDKGAFSMIASDSQAMGRVGEVITRTWQTAHKMKDQFGSLAEDPSWHDNFRAKRYIAKYTINPAIAHGI
>MP0528_megahit_135956_3-749
DFQVQLHTDTLNESGFVEDTLEAIGGRTIHMYHTEGAGGGHAPDIIRVAGVSNCLPSSTNPTNPFTVNTFDEHLDMTMVCHHLNPLVPEDVAFAESRIRAQTIAAEDILHDLGAISMLGSDSQGMGRINEVITRTWQLASKMKDQRGRLGDEKTVSGDNERIKRYIAKYTINAARCFGIEEHVGSLEPGKLADIVLWKPGFFGIKPELVVKSGFIVWGAMGDSAASLMTCEPTLLRPQWGAFGSAAPNL
>MP0528_megahit_138616_1-531
PSWHDNFRAKRYIAKYTINPAIAHGISHEVGSIEIGKMADLVLWKPAFFGTKPSLIIKSGFIAAAPMGDPNASIPTPQPTHFRPMFGSMGSSASALSATFVSQLSLDTDNPWMKNTKRNLSAVRDIRSVTKTDMELNSAQPVIEVHPETYEVRADGELLICEPASSLPLAQRYFLF*
>MP0528_megahit_143006_3-1196
MYGPTTGDKIRLADTNLIIEVERDFTTYGEEVKFGGGKVIRDGMGQSQTARSKGAVDTVLTNALVVDYSGIYKADVGLMDGRILKIGKAGNPDTQPNVDIVIGPGTEIIAAEGKILTAGGFDSHIHFICPQQIEDALHSGVTTMLGGGTGPAHGTLATTCTPGSWHIARMLQSADAFPMNLAFAGKGNASLPQALEEQIKGGACALKLHEDWGTTPGAIDCCLSVADAMDVQVMIHTDTLNESGFVENTIAALKGRTIHAFHTEGAGGGHAPDIIKICGESHVLPSSTNPTRPFTKNTIEEHLDMLMVCHHLDKSIPEDVAFAESRIRRETIAAEDILHDMGAFSIIASDSQAMGRVGEVLIRTWQTADKMKKQRGQLADENGNNDNFRVRRYIAKYT
>MP0528_megahit_144931_2-403
WSPKFFGVKPECIIKGGLIAAVPMGDINASIPTPQPVHYRPMFASYPKSVAQTSITFMSQAAIDKQVDKQLGLTKVIQPVHGIREIRKSDMRLNSYCPDMDINPETYEVRADGKTLTCEPAEVLPMAQRYFLF*
>MP0528_megahit_156159_218-1363
PVNFGFLGRGNTSKPKSIYDQIKGGAVGLKIHEDWGSMPAAIDTCLSVADELDFQVQIHTDTLNESGFLESTLEAIANRTIHMYHTEGAGGGHAPDVIRVAGEMNCLPSSTNPTNPFTVNTFDEHLDMTMVCHHLSPSIPEDVAFAESRIRAQTIAAEDILHDLGAISMLGSDSQGMGRINEVITRTWQLASKMKDQRGRLSTEKTKKGDNERIKRYIAKYTINAAKSFGIEKHVGSLEKGKMADVVLWKPGFFGIKPEIVVKGGFIAYGAMGDSAASLMTCEPVQMRPQWGGFGEAKKAISACFVHPSAIEDNLSDKLNISKSLLPASGTRQLKKSDMLHNDLCPDIRVDAQTFDVFVDGDLAWCEPAKKLPLTQLYMFR*
>MP0528_megahit_157823_592-711
MSSKITRSSYAEMFGPTTGDKVRLADTDLFIEVENDLTVY
>MP0528_megahit_161463_1-501
ARARAWIQGSIIMSKMKRRDYAHMYGPTKGDAVRLGDTNLFAEVEHDFITYGDECLHGGGKTLRDGLGLTPGYDSAMGALDMLLCNATVIDPVMGIVKGDIGIKDGKIVGIGKAGNPGTMDGVHSDLICGVATTVRDAEGLIATPGGIDVHVHFDSAQLCDHAIASG
>MP0528_megahit_169350_1-354
GSIVWSQMGDANASIPTPGPVHGRPMFASFGQSLIKSSFTFLSKNSINHDIPKKLGLQKNCIAVENTRNIDKSHLKLNSNLPNISVDPQTYEVFSDGELLTCEPLDQVPMAQRYFLL*
>MP0528_megahit_179454_1-606
TQPKIDIIIGPGTEIIAGEGKIITAGGFDSHIHFICPQQIDDALHSGLTTMLGGGTGPAHGTLATTCTPGSWHIGKMIQSADAFSMNLAFAGKGNSSKPEGLIEQVNAGACALKLHEDWGTTPGAIDNCLNVADKMDVQVMIHTDTLNESGFVENTIKAINNRTIHAFHTEGAGGGHAPDIIKVCGNENVIPSSTNPTRPYT
>MP0528_megahit_192984_1-552
MATINRSDYAAMFGPTTGDHVRLADTNLWAEIENDFAIYGDECLHGGGKTLRDGMGMQAGTTSKQGSLDMLICNVVVIDAVIGIVKADIGIKDGKIAGIGKAGNPDVMDGVDPNLIVGAGTTVRDAEGLIATAGAIDVHVHFDSAQLVEHAMSSGITTMLGGSLGPITVGIDSGGVYNVGKMIQ
>MP0528_megahit_194574_1-651
IRVAGEMNCLPSSTNPTNPFTVNTFDEHLDMTMVCHHLSPSIPEDVAFAESRIRAQTIAAEDILHDLGAISMLGSDSQGMGRINEVITRTWQLASKMKDQRGRLSSENTKKGDNERIKRYIAKYTINAAKSFGIEQHVGSLEKGKMADVVLWKPGFFGIKPEIVVKGGFIAFGAMGDSAASLMTCEPIQMRPQWGGFGEAKKAISACFVHPSAIEDN
>MP0528_megahit_211024_2-724
LIEQINAGACSLKLHEDWGTTPACINKALEVADDYDIQVMIHTDTLNESGYVENTIKAFKNRTIHAYHTEGAGGGHAPDIIKLCGLSNVIPSSTNPTMPYTINTIDEHLDMLMVCHHLDKKVPEDIAFAESRIRKETIAAEDILHDMGAFSIIASDSQAMGRVGEVITRTWQTAHKMKTQRGSLSEESSNNDNFRVKRYIAKYTINPAIAHGISNSVGSIEEGKRADFCIWDRAFFGVKPE
>MP0528_megahit_211501_2-658
DMGAFSIIASDSQAMGRVGEVIIRTWQTAHKMKVQRGKLPEEQGDNDNFRVKRYIAKYTINPAITHGISKYIGSVEEKKRGDLVLWDPAFFGVKPEMVLIGGSIACAQMGDPNASIPTPQPVYTRPMFGSFGRSLEKSSVIFTSELSLENDILKNNDTKKEFVAVKNTRNISKKDMVFNNTCPKIEVNPETYEVKADGKLITCEPANILPMAQRYFMY*
>MP0528_megahit_215025_3-1637
MRTIDKKAYSEMYGPTVGDKVRLGDTELLIEVEKDLTTYGEEVKFGGGKVIRDGMGQSQLTSNAVVDLVITNALIIDHWGIIKADIGIKDGRIAGIGKAGNPDVQPNVNIAIGAGTEVVASEGQIVTAGGIDAHIHFICPQQIDDALMSGVTTMLGGGTGPSAGTNATTCTPGPWNIHRMLEAAEDLPMNLGFMGKGNASLPESLNEQISAGAMGLKLHEDWGTTPAAIDCCLSVAENYDVQVAIHTDTLNESGFVEDTIAALKGRTIHTYHTEGAGGGHAPDIIKACGLNNVLPSSTNPTRPYTVNTVDEHLDMLMVCHHLDPSIAEDVSFAESRIRRETIAAEDILHDLGAFSMIASDSQAMGRVGEVITRTWQTANKMKIQRGALVGDTSNDNERVKRYIAKYTINPAIAHGISHEVGSIEVGKLADLVLWKPKFFGAKAGVIIKGGLIVAAPMGDPNASIPTPQPVHYRKMFGAIGAARFKTRMTFVSQESHDKNIMEHLKLNSMIGIVKACRSVDKSSMIHNNYQPNIEVDPQTYEVKAD
>MP0528_megahit_228284_1-438
SVEIGKRADLVLWDPAFFGVKPEMVLLGGTIAMAQMGDPNASIPTPQPVYSRPMFGAYGRSVEKSAATFVSKAAFDEGIKNTLGLAKELLPVINTRDIGKADLLLNNATPVMEVNPETYEVRADGELLTCEPAEVLPMAQRYFMF*
>MP0528_megahit_238284_1-1068
KVIRDGMGQSQRSRIEGAADTVITNALILDYTGIYKADVGLRNGRIAAIGKAGNPDTQPNVDIVIGPGTEIIAGEGRILTAGGFDSHIHYICPQQIEDALHSGVTTMLGGGTGPAHGTLATTCTPGPWHIGRMLQAADGLPMNLAFAGKGNASLSDALKEQVLGGACALKLHEDWGTTPATIDCCLSVADEMDVQVMIHTDTLNESGFVEHTVAAMKGRTIHAFHTEGAGGGHAPDIIKICGEEFVLPSSTNPTRPFTKNTVEEHLDMLMVCHHLDKSIPEDIAFAESRIRRETIAAEDILHDMGAFSIIASDSQAMGRVGEVILRTWQTADKMKRQRGQLSEEQGNNDNLRARRY
>MP0528_megahit_254368_1-918
IGGRTIHAFHTEGAGGGHAPDIIKLAGEENVIPSSTNPTRPYTVNTIEEHLDMLMVCHHLDKSIPEDVAFAESRIRKETIAAEDILHDVGAMSIIASDSQAMGRVGEVIIRTWQTADKMKKQRGRLSEEKGQNDNLRIKRYIAKYTINPAIAHGISNHIGSIEIGKRADFVLWNTAFFGVKPEMVLIGGVITCAQMGDPNASIPTPQPVYSRSMFGAYGRSMETNSVIFVSQLASENKDLDELCLRKAIVPIKNTRNISKKSMKLNDLCPEIEVDSETYEVRLNGEIITCEPAKELPMAQRYFLY*
>MP0528_megahit_254979_2-715
EEVKFGGGKVIRDGMGQSQVSRKDGAVDTVITNALIVDVNGIYKADIGLKDGLINEIGKAGNPDTQPNVNIIIGPGTEIIAGEGKIITAGGFDSHIHFICPQQIDDALHSGITTMLGGGTGPAHGTLATTVTPGPWHIERMIQSADAFSMNLAFAGKGNSSLPQALEEQVIAGASSLKLHEDWGTTPAAIDNCLNVADDHDIQVMIHTDTLNESGFVESTIKAINGRTIHAFHTEGAG
>MP0528_megahit_256366_1-570
ANKMKIQRGALVGDNSNDNERVKRYIAKYTINPAIAHGISHEVGSIEVGKLADLVLWKPKFFGAKAGVIIKGGLIVAAPMGDPNASIPTPQPVHYRKMFGAIGAARFKTRMTFVSQESYDKNIMEHLKLNSMIGVVKACRSVDKSSMIHNNYQPNIEVDPQTYEVKADGELLTCEPATEVALAQRYFLF*
>MP0528_megahit_258954_1050-2660
ERDFTTYGEEVKFGGGKVIRDGMGQSQASRSHGAVDTVLTNALVVDYSGIYKADVGLMDGRIIKIGKAGNPDTQPNVDIVIGPGTEIIAAEGRILTAGGFDSHIHFICPQQIEDALHSGITTMLGGGTGPAHGTLATTCTPGPWHIARMLQSADAFPMNLAFAGKGNASLPQALEEQITGGACALKLHEDWGTTPGAIDCCLSVADAMDVQVMIHTDTLNESGFVENTIKALKGRTIHAFHTEGAGGGHAPDIIKICGEDYVLPSSTNPTRPFTKNTIEEHLDMLMVCHHLDKSIPEDVAFAESRIRRETIAAEDILHDMGAFSIIASDSQAMGRVGEVLIRTWQTADKMKKQRGQLADENGNNDNYRVRRYIAKYTINPAIAHGMSSEIGSVEIGKRADLVLWDPAFFGVKPEMVLIGGTIAMAQMGDPNASIPTPQPVYSRPMFGAYGRSVEKSAVSFVSKAALDDGIRNTLGLAKEVLPVINTRDIGKANLQLNNATPVMEVNPETYEVRADGELLTCEPAEVLPMAQRYFMF*
>MP0528_megahit_259790_1-234
FLSQAAIDASVPEELELMKLIRPVSNTRNISKRDMVLNNYLPDIEIDPETYTVTADGEVLHCEPANLLPMAQRYFLF*
>MP0528_megahit_263461_1-549
DLDVQVMIHTDTLNESGFVERTVGSMKGRTIHAFHTEGAGGGHAPDIIKICGEQFVLPSSTNPTRPFTKNTVEEHLDMLMVCHHLDKSIPEDIAFAESRIRRETIAAEDILHDMGAFSIIASDSQAMGRVGEVIIRTWQTADKMKKQRGALSEETGNNDNLRARRYIAKYTINPAIAHGISDE
>MP0528_megahit_264599_1-312
IPTPQPVYSRPMFSSFGKSLEKSTTTFVSKASLDKNSFKNSGISKSLLPVKNIRKISKKDMMLNDYCPKIEVNPETYEVLADGELITCEPAETLPLAQRYFMY*
>MP0528_megahit_264930_302-673
EIIIMGGSIACAQMGDPNASIPTPQPVYTRPMFGSYGRSLENSSVTFVSKSSLEAGSLNHLNIQKSMLPVSNTRSISKKDMVLNDVCPTIDVNPETYEVRANGEIITCEPAEELPMAQRYFMY*
>MP0528_megahit_265059_338-679
CAQMGDPNASIPTPQPVYTRPMFSSFGTSLEKSSVIFTSKLALEKNSLKDASVRKDLLPVENTRAISKKDMILNNKCPKIEVNPETYEVKADGEIITCEPAKELPLAQRYFMF*
>MP0528_megahit_272172_723-872
MASTISRYDYSAMYGPTTGDKIRLADTDLIIEVERDFTTYGEEVKFGGGK
>MP0528_megahit_273318_821-1405
WQTAHKMKTQRGSLSEDSSNNDNFRVKRYIAKYTINPAIAHGISNSVGSIEEGKRADFCIWDRAFFGVKPEMVCIGGSISTALMGDPNASIPTPQPVHFRHMFGAYGKSLTNNSITFVSESSIENNISENYELTKQLVAVKNTRSQISKNSMINNSFQPNIEVDPETYEVRANGEKLTCEPATSLPLAQRYFLY*
>MP0528_megahit_273657_3-197
MSNIIPRNLYADMYGPTKGDKVRLADTELIIEVEDDFTTYGEEIKFGGGKVIRDGMGQSQTPRSK
>MP0528_megahit_282117_1-204
MTKKINKKAYADMYGPTVGDRVRLADTDLIIEIEKDYAIYGDEVKFGGGKVIRDGMGQSQFSNKQGAV
>MP0528_megahit_296274_1-561
DEVKFGGGKVIRDGMGQSQFSNKQGAVDTVITNAIIIDHWGIIKADIGILNGKFFKIGKAGNPNTQDNVDIIIGPGTEVIAAEGKIVTAGGIDAHIHFICPQQIDEALSSGITTMLGGGTGPAHGTTATTCTPGPWHIKRMLQASEAFSMNLGFAGKGNSALEAPLIEQINAGACSLKLHEDWGTTP
>MP0528_megahit_297807_192-530
MTKISRAAYADMYGPTTGDKVRLADTDLFIEVENDLTSYGEEVKFGGGKVIRDGMGQSQISREKGAADTVITNALIVDVNGIYKADVGLKDGKIFEIGKAGNPDTQSKVNIII
>MP0528_megahit_304296_249-1418
RMLQSADAFPMNLAFAGKGNASLPESLEEQILAGACALKLHEDWGTTPAAINNCLSVADNLDVQVMIHTDTLNESGYVETTVKAIDNRTIHAFHTEGAGGGHAPDIIKVCGEKNVIPSSTNPTRPYTINTLEEHLDMLMVCHHLDKSIPEDIAFAESRIRKETIAAEDILHDLGAFSIIASDSQAMGRVGEVIIRTWQTAHKMKVQRGRLKEENGENDNVRVKRYLAKYTINPSIAHGISNEIGSITEGKRADLVLWNPAFFGVKPEMVLLGGSIACAQMGDPNASIPTPQPVYSREMFGAFGRSLENSAVTFVSQASYENDIGNALELRKKTAPVKNTRDINKSNMVYNDLCPKVEVDPETYVVRANGEILTCEPASELPMAQRYFLY*
>MP0528_megahit_313079_3-899
MAQKVSREKYASIFGPTTGDRVRLADTELFAEVEHDYTVYGEEVKFGGGKVIRDGMGQSQVTRADGAVDLVVTNALVIDYLGIYKADIGVKDGRIHSIGKAGNPDIQSGVNIIVGPATEVIAGEGKILTAGGMDAHIHFICPQQIEDALHSGLTTMLGGGTGPAHGTLATTCTPGPWNIGKMLQSADAFPMNLSFAGKGNASLPEALREQVRAGASSLKLHEDWGTTPGAIDCCLKVADELDVQVMIHTDTLNESGFVENTIKAIGGRTIHAFHTEGAGGGHAPDIIKLAGEENVIPSS
>MP0528_megahit_315998_153-827
AEDILHDMGAFSIIASDSQAMGRVGEVIIRTWQTAHKMKVQRGQLKEEQGDNDNVRVKRYIAKYTINPAIAHGISDHIGTIEKNKRADIVIWDTAFFGVKPEMVLQGGSIACAQMGDPNASIPTPQPVYSRPMFSSFGKSLEKSTVTFVSKVSLDKDSFKNSGVNKSLLPVKNIRKISKKDMILNDYCPKIEVNPETYEVLADGELITCEPAKTLPLAQRYFMY*
>MP0528_megahit_316393_199-516
ASIPTPQPVYSRPMFSSFGKSLEKSTVTFVSKVSLDKNSFKNSNVSKSLLPVKDIRKISKKDMILNDYCPKIEVNPETYEVLADGELITCEPAKTLPLAQRYFMY*
>MP0528_megahit_316778_162-641
INPAIAHGISDEVGSVEPGKRADLVLWNPAFFGVKPEMVILGGTIAVAQMGDPNASIPTPQPVYTRSMFGAYGRALSESSVSFVSGAAQNDGIRSKLGLAKKTVPVRNTRKIGKLDLKLNVALPIIEVDPETYEVRADGELLTCQPADEVSMAQRYFMF*
>MP0528_megahit_317304_1-660
VCHHLDKSIPEDVAFAESRIRRETIAAEDILHDLGAFSIIASDSQAMGRVGEVIIRTWQTAHKMKVQRGSLPEEKGDNDNFRVKRYLAKYTINPAIAHGISNHIGTIEKNKRADLVLWDPAFFGAKPEMILIGGSIACAQMGDPNASIPTPQPVYTRPMFSSFGTSLEKSSVIFTSKLAIEKNSLKDANIRKDLLPVENTRAISKKDMILNNKCPKIEVN
>MP0528_megahit_318428_7575-9278
MATIDKHSYAHMFGPTIGDRVRLGDTDLWLEVEKDFTEYGEEVKFGGGKVIRDGMGQSQASCFDTPDLVITNVVILDHWGIIKADIGIKDGRIAIIGKAGNPDVQDNIDIEIGPGTEIIAGEGQIVTAGGIDAHIHFICPQQIDEALMSGVTTMIGGGTGPATGSNATTCTPGPWNTHKMLQATNDFPMNFGFLGKGNTSLPIALEEQIEAGVCGLKLHEDWGTTPASIDNCLSVAERYDVQIAIHTDTLNESGFVEDTLGAFKGRTIHTYHTEGAGGGHSPDIIRACGESNVLPSSTNPTRPYTINTIDEHLDMLMVCHHLDPAIPEDIAFADSRIRKESIAAEDIMHDLGAISMIASDSQAMGRVGEMITRTWQTAHKMKQQRGPLAPDTERNDNFRLKRYVAKYTINPAISHGISHEVGSIEIGKLADLVLWKPAFFGIKPAMIIKSGFIAAAPMGDANASIPTPQPVYYRPMFGAHGQAPANTSMTFMSQASLDAGVPDKIGLTRMVSACKNTRNIGKDDMIHNSWQPTIEVDAQTYEVRANGELLTCEPVTTLPLAQLYCLF*
>MP0528_megahit_323341_3-446
MKKIKREAYADMYGPTTGDKVRLADTELFVEVEKDLTTYGEEVKFGGGKVIRDGMGQSQVSRKDGAVDTVITNALIVDVNGIYKADIGLKDGLINEIGKAGNPDTQPNVNIIIGPGTEIIAGEGKIITAGGFDSHIHFICPQQIDDAL
>MP0528_megahit_323711_2-448
VGSIEEGKRADFCIWDRAFFGVKPEMVCIGGSISTALMGDPNASIPTPQPIHFRHMFGAYGKSLTNNSITFVSESSIENNIRENYELKKQLVAVKNTRSQISKSSMINNSFQPNIEVDPESYEVRANGEKLTCEPATTLPLTQRYFLY*
>MP0528_megahit_325304_3-323
MSLEFTRRQYAEMFGPTVGDQVRLADTELFIEVEKDLIAEAGGYGNEVKFGGGKVIRDGMGQSPLALESDCLDLVLTNATIIDPILGIIKADIGVKGGRIAGVGHAG
>MP0528_megahit_328411_293-886
IIRTWQTAHKMKVQRGRLQEEKGDNDNVRVKRYVAKYTINPAITHGLSKHIGSITEGKRADIVIWDPAFFGVKPEIVMLGGSIACAQMGDPNASIPTPQPVYTRPMFSSYGRSLETSSITFVSKDSIESGSLDSLKLAKNTVAVEKTRDISKKDMVYNNYCPDISVDPETYEVTADGEILTCEPATELPMAQRYFLF*
>MP0528_megahit_330300_3-155
MVKISRAAYADMYGPTTGDKIRLADTDLFIEVEKDLTTYGEEVKFGGGKVI
>MP0528_megahit_334443_3-629
DSQAMGRVGEVIIRTWQTAHKMKVQRGQLKEEQGDNDNLRVKRYIAKYTINPAIAHGISDHIGSIEKNKRADIVIWDTAFFGVKPEMVLQGGSISCSQMGDPNASIPTPQPVYSRPMFSSFGKSLEKSTATFVSKASLDKNSFKNSGISKSLLPVKNIRKISKKDMVLNDYCPNIEVNPETYEVKADGELITCEPAKILPLAQRYFMY*
>MP0528_megahit_337566_3-419
MVKISRAAYADMYGPTTGDKVRLADTELIIEVENDLTTYGEEVKFGGGKVIRDGMGQSQISRKKGAADTVITNALIVDVNGIYKADVGLKDGKIFEIGKAGNPDTQSEVNIIIGPGTEIIAGEGKILTAGGFDSHIHYI
>MP0528_megahit_347632_4001-5710
MTTTLPRSEYAAMYGPTTGDRLRLADTDLIIEVERDLTTYGEEVKFGGGKVIRDGMGQSQVTRANGAVDTVITNALIVDHSGIYKADVALKDGRIAAIGKAGNPDTQPNVDIIIGPGTEVIAGEGRILTAGGFDSHIHFIAPQQMEDALHSGVTTCFGGGTGPAHGTLATTCTPGPWHIGRMLQAMDGVVMNIGLSGKGNASQPGALVEMVNGGACALKLHEDWGTTPAAIDCCLSVADDMDVQVMIHTDTLNESGFVEHTLGAMKGRTIHAFHTEGAGGGHAPDIIKICGEEHVLPSSTNPTRPFTVNTLEEHLDMLMVCHHLDKSIPEDVAFAESRIRRETIAAEDILHDIGAFSIIASDSQAMGRVGEVLIRTWQTADKMRKQRGRLPEETGDNDNFRVKRYIAKYTINPAIAHGVSREVGSIEVGKKADLVLWNPAFFGVKPEMVLMSGMIVVAQMGDPNASIPTPQPVYTRPMFGAYGSALQHCAVTFISEAAQSNGLRDSLGLRKQTIAVQNTRNIGKSDLIHNAATPKVEVNPETYEVRADGELLTCAPAETVPMAQRYFMF*
>MP0528_megahit_347792_365-2074
MSNTIPRSLYADMYGPTKGDKVRLADTELIIEVEEDYTTYGEEIKFGGGKVIRDGMGQSQITRNEGAVDTIITNALILDISGIYKADLGILDGRIYKIGKGGNPDVQPNVNIIVGPGTEVIAGEGKILTAGGFDSHIHFICPQQIDDALHSGLTTMLGGGTGPAHGTLATTCTPGSWHIGRMLQSADAFPMNLAFAGKGNASLPAALEEQILSGACALKLHEDWGTTPAAIDNCLTVADNLDVQVMIHTDTLNESGYVETTVKAINNRTIHAFHTEGAGGGHAPDIIKVCGEKNVIPSSTNPTRPYTVNTLEEHLDMLMVCHHLDKSIPEDIAFAESRIRKETIAAEDILHDLGAFSIIASDSQAMGRVGEVIIRTWQTAHKMRVQRGRLKEEKGENDNIRVKRYLAKYTINPAIAHGISNEIGSITEGKRADLVLWNPAFFGVKPEMVLLGGSIVCAQMGDPNASIPTPQPVYSREMFGAFGRSLENSAVTFVSQASFERDIGSNLELRKKTIPIKNTRSINKSDMVYNNLCPTVEVDPETYEVKANGEILTCDPASELPMAQRYFLY*
>MP0528_megahit_356829_201-1910
MAVKITRYDYAGMYGPTKGDKIRLADTELFIEVEKDLTTYGEEVKFGGGKVIRDGMGQSQATRAEGTPDTVITNALILDYTGIYKADVALRDGKIDSIGKAGNPDTQPNVDITIGPGTEIIAGEGKIVTAGGFDSHIHYICPQQIDDALHSGVTTMLGGGTGPAHGTLATTCTPGPWHIGRMLQSADGLPMNLAFAGKGNASLPGALEEQVLGGACALKLHEDWGTTPQAIDCCLGVADDLDVQVMIHTDTLNESGFVERTVDSMKGRTIHAFHTEGAGGGHAPDIIKICGEKFVLPSSTNPTRPFTKNTVEEHLDMLMVCHHLDKSIPEDIAFAESRIRRETIAAEDILHDMGAFSIIASDSQAMGRVGEVIIRTWQTADKMKKQRGALSEETGNNDNLRARRYIAKYTINPAIAHGISHEVGSVELGKRADLVLWNPAFFGVKPEMVLLGGTIAVAQMGDPNASIPTPQPVYTRSMFGAFGRALSESSVTFVSEAAHADGISSKLGLAKKVVAVKNTRNIGKLDLKLNVALPKIDVDPETYEVRADGELLTCQPADEVSMAQRYFMF*
>MP0528_megahit_358143_1-642
MSYKIDRKTYAQTYGPTTGDRVRLADTELFIEVEKDLTTYGDEVKFGGGKVIRDGMGQSQVRRADGAVDTVITNALIVDWWGIIKADVGIKDGMIFEIGKAGNPDIQDNVDIVIGASTEVIAGEGHILTAGSIDTHIHFICPQQIETALASGITTMLGGGTGPATGTNATTCTPGSFHISRMLQSAEAFPMNLGFFGKGNSTNESNLIDQVEAG
>MP0528_megahit_359699_3-659
IGKAGNPDTQPNVNIIIGPGTEIIAGEGKIITAGGFDSHIHFICPQQIDDALHSGITTMLGGGTGPAHGTLATTVTPGPWHIEKMIQSADAFSMNLAFAGKGNSSLPKALEEQVIAGASSLKLHEDWGTTPAAIDNCLNVADDHDIQVMIHTDTLNESGFVESTIKAINGRTIHAFHTEGAGGGHAPDIIKVCGEQYVIPSSTNPTRPYTVNTVEEHLD
>MP0528_megahit_361798_2-565
ESGFVENTIKAINKRTIHAFHTEGAGGGHAPDIIKVCGEEYVIPSSTNPTRPYTVNTIEEHLDMLMVCHHLDKSIPEDVAFAESRIRRETIAAEDILHDMGAFSIIASDSQAMGRVGEVIIRTWQTAHKMKVQRGSLPEEKGDNDNFRVKRYLAKYTINPAIAHGISKHIGSIEKNKRADLVLWDPAF
>MP0528_megahit_381820_2911-4617
MKKIPRQSYAAMYGPTTGDKVRLADTELFIEVEKDLTVYGEEVKFGGGKVIRDGMGQSQVSRSDGAVDTVITNALILDVTGIFKADIGLKNGNIDHIGKAGNPDTQPGVDIIIGPGTEVIAGEGKIVTAGGFDSHIHFICPQQIDDALHSGITTMLGGGTGPAHGTLATTCTPGPWHIGRMLQSSDAFSMNLAYAGKGNSSMPSGLEEQVLGGAAALKLHEDWGSTPGAIDNCLNVADKFDVQVMIHTDTLNESGFVENTINAINKRTIHTFHTEGAGGGHAPDIIKICGEPYVLPSSTNPTRPFTVNTVEEHLDMLMVCHHLDKSIPEDVAFAESRIRRETMAAEDILHDMGAFSIIASDSQAMGRVGEVIIRTWQTAHKMKVQRGRLSEEQGDNDNLRVKRYLAKYTINPSIAHGISSYVGSLEKNKRADIVIWDPAFFGVKPEIIIMGGSIACAQMGDPNASIPTPQPVYTRPMFGSYGRSLENSSVTFVSKSSLEADSLNHLNIQKTLLPVSNTRSISKKDMVLNDVCPTIDVNPETYEVRANGEIITCEPAEELPMAQKYFMY*
>MP0528_megahit_384721_3-749
QVSRQDGAVDTVITNALIVDVKGIYKADIGLKDGLINEIGKAGNPDTQPNVNIVIGPGTEIIAGEGKIITAGGFDSHIHFICPQQIDDALHSGITTMLGGGTGPAHGTLATTVTPGPWHIERMIQSADAFSMNLAFAGKGNSSLPKALEEQVIAGASSLKLHEDWGTTPAAIDNCLNVADEHDIQVMIHTDTLNESGFVESTIKAINGRTIHAFHTEGAGGGHAPDIIKVCGEEYVIPSSTNPTRPYTV
>MP0528_megahit_385427_3-692
LQSAEAFPMNLGFFGKGNSTNESNLIDQVEAGACGLKLHEDWGTTPSTINSCLNVADNFDVQVCIHTDTLNEAGFVEDTINAIAGRTIHTFHTEGAGGGHAPDIIKICGEKNVLPSSTNPTRPYTRNTLEEHLDMLMVCHHLDSKIPEDIAFAESRIRRETIAAEDILHDIGAFSIIASDSQAMGRVGEVITRTFQTAHKMKVQRGPLSQDSDRNDNYRVKRYISKVTIN
>MP0528_megahit_396463_3-191
MKKINRDAYADMYGPTTGDKIRLADTELFIEVEKDLTTYGEEVKFGGGKVIRDGMGQSQVSRQ
>MP0528_megahit_399755_3-698
LATTCTPGSWHIGKMIQSADAFSMNLAFAGKGNSSKPEGLIEQVNAGACALKLHEDWGTTPGAIDNCLNVADKMDVQVMIHTDTLNESGFVENTIKAINNRTIHAFHTEGAGGGHAPDIIKVCGNENVIPSSTNPTRPYTINTLEEHLDMLMVCHHLDKSIPEDVAFAESRIRKETIAAEDILHDLGAFSIIASDSQAMGRVGEVIIRTWQTAHKMKVQRGRLQEEKGDNDN
>MP0528_megahit_403123_112-501
MAKISRAAYADMYGPTTGDKVRLADTDLFIEVENDLTTYGEEVKFGGGKVIRDGMGQSQISREKGAADTVITNALIVDVNGIYKADVGLKDGKIFEIGKAGNPDTQSKVNIIIGPGTEIIAGEGKILTAG
>MP0528_megahit_408433_558-776
MKKIKREAYADMYGPTTGDKVRLADTELFIEVEKDLTTYGEEVKFGGGKVIRDGMGQSQVSRKDGAVDTVITN
>MP0528_megahit_408981_3-524
MAKISRAAYADMYGPTTGDKVRLADTELFIEVENDLTTYGEEVKFGGGKVIRDGMGQSQISREKGAADTVITNALIVDVNGIYKADVGLKDGKIFEIGKAGNPDTQSKVNIIIGPGTEIIAGEGKILTAGGFDSHIHYICPQQIDDALHSGITTMLGGGTGPAHGTLATTCTPG
>MP0528_megahit_409406_703-966
MKKINRDSYADMYGPTTGDKIRLADTELFIEVEKDLTTYGEEVKFGGGKVIRDGMGQSQVSRQDGAVDTVITNALIVDVKGIYKADIG
>MP0528_megahit_425505_148-540
AFFGAKPEMILIGGSIACAQMGDPNASIPTPQPVYTRPMFSSFGTSLEKSSVIFTSKLALEKNSLKDASIRKDLLPVENTRAISKKDMILNDKCPKIEVNPETYEVKADGEIITCEPAKELPLAQRYFMF*
>MP0530_megahit_9940_2-385
GTCPEVVIKGGQIAWAQMGDANASIPTVQPIYGRPMYGAQPGAAAHNSLVFVSKVSLDNGNIKSYGIKKRAEAVVNCRNISKRDMKLNDALPKITVDPETYDVEADGQLCTVPPAETLPLTQGNHIF*
>MP0530_megahit_33665_1-489
MSRTIERRHYAEMFGPTTGDRLRLADTELIIEIEQDHTVYGDEVKFGGGKVIRDGMGQSPIQTSARGAPDLVITNAVILDHWGIVKADVGVKDGRICGIGKAGNPLLMDGVCPELVIGPGTEILAGEGKILTAGGLDVHIHFICPQQITEALASGVTTMIGGG
>MP0530_megahit_39356_519-674
AIGKGGNPDVMDGITPGMIVGVNTEVIAGEKLIVTYGAFDAHGKLAPRTER*
>MP0530_megahit_40775_3-674
MVKKINRKTYAAMYGPSVGDKIRLADTELYIEIESDHTVYGEEVKFGGGKVIRDGMGQSQISNAKGAVDTVITNAIILDHWGVIKADVGIINGYISKIGKAGNPDIQPKVDIIIGAGTEVIAGEGKILTAGGIDAHIHFISPQQVEEALYSGITTMLGGGTGPAEGTNATTCTPGPWHISKMLEAAEGFPVNLGFFGKGNASNTESLFEQVEAGACGLKLHEDW
>MP0530_megahit_44545_3-1340
PNLVVGSCTEVIAGEKYIVTAGAIDAHVHYICPDLHEEALATGITTLIGGGTGPTAGTSATTCTPGQDQLRNMMIATDGVPLNFAFTGKGNDSGLPGLEDQIRAGCAGLKIHEDWGATPAVIDACLTVCDKYDVQCNIHTDTLNESCFVEGTLAAFKGRTIHTYHSEGAGGGHAPDIIRVCGETNVLPSSTNPTRPYAKNTLDEHLDMLMVCHHLSKDIVEDVAFADSRIRAETVAAEDVLQDSGAISMISSDSQAMGRIGEVVARTWRTASKMASLIGPLSASETSEKATPGVPHPSEAVPDNLRIKRYVAKYTINPALVHGCSHLIGSIEPGKLADLVFYLPSNFGIRPEFVLKGGQVAWAQMGDANASIPTVQPIYGRPMHGANPNAAPHNSILFVSQVSLTHNIVTSYGLSKRIEPVKRCREVSKKDMKLNTHTPDLKVDPE
>MP0530_megahit_54175_139-540
MAHHIDRRHYADLYGPTTGDRVRLGDTGLVAQVEDDATVYGDECKFGGGKVLRDGLGQAAGVSDETALDCVITNALIVDWTGIRKADVGIKNGRISGIGKAGNPDVMAGVSDDMVVGVTTEAIAGEGLILTAGG
>MP0530_megahit_55309_1-489
MAIMSRKEYAEMYGPTTGDGIRLGDTNLIAEVEYDFTVYGDECLHGGGKTLRDGMGMTSGLGSEDGTLDMLLCNALVIDPVIGIVKGDVGIKDGRIFAVGKAGNPDIQDNIDIIIGPGTEVIAGEGSILTAGGIDAHIHFICPQQVEEALMSGVTTMIGGGTG
>MP0530_megahit_58607_1286-1771
MPAKIQRRAYADMFGPTTGDKIRLADTQLFIKVEHDHTTYGEEVKFGGGKVIRDGMGQSQVTRANGAADTVITNATILDHWGVVKADIGIKDGRVLAIGKAGNPDIQPNVDIVIGPGTEAIAGEGKIITAGGIDAHIHFICPQQIEEALYSGITTMMGGGTG
>MP0530_megahit_64039_1-681
ACLGFADAYDYQVQLHTDTLNESGFVEDTLAAIGGRTIHMYHTEGAGGGHAPDIIRVAGLPHCLPSSTNPTNPYTVNTFDEHLDMTMVCHHLNPALPEDVAFAESRIRAQTIAAEDVLHDIGAIAMLGSDSQGMGRIHEVICRTWQLASKMKDQRGPLPEERPGFGDNARIKRYIAKYTINAARTFGIQDHIGSLEPGKMADIVIWRPAFFGIKPELVIKGGFIAWG
>MP0530_megahit_66272_2-844
GKIIANKGKKTIKLKVSNTGDRPIQVGSHTHFSETNKALEFDREKSLGFHLNIPSGTSVRFEPGETKHVEVVEFGGTKTIFGFSGLVSGDLESKKQEAIKNINENNFKNITENVEYESNPLEISRNRYVELFGPTVGDKVRLADTELVMEIEKDMIKYGDELVFGGGKSARDGSGQASGVLREESADLVITNAMIIDPVLGIIKADIGIKDGKILGVGNAGNPNVMDDIDIVVSSNTEIISGEHTICTPGTIDSHIHFISPQQAIDAICNGVTTMIGGGTG
>MP0530_megahit_83737_3-959
DSHIHFIAPQLVYEAVASGVTTFIGGGTGPATGTKATTCTPGSRHIQLMLQACDAFPMNFGFLGKGNTSMPDGLEEQIRSGAVGLKLHEDWGSTPATIDCCLTEAERFDVQVAIHTDTLNESGFVDASIEAFKGRTIHTYHTEGAGGGHAPDIIRVCGEPNVIPSSTNPTRPYTVNTLDEHLDMLMVCHHLDKNAPEDVAFAESRIRGTTIAAEDVLHDLGAISIMASDSQAMGRVGEVISRTWQTAHKMQAERGRLDVEQGDNDNFRIRRYVAKYTVNPAIAHGISHEVGSVEVGKLADLVLWKPAFFGAKPELVLKG
>MP0530_megahit_90983_3-1178
GKMLQAAEDFPVNFGFLGRGNSCKPESLYEQIEGGCVGLKIHEDWGAMPAVIDTCLNVADELDFQVQIHTDTLNESGFLENTLASIKGRTIHMYHTEGAGGGHAPDIISVAGEANCLPSSTNPTNPFTRNTFDEHLDMTMVCHHLSPAIPEDVAFAESRIRAQTIAAEDILHDIGAISMLGSDSQGMGRINEVITRTWQLASKMKDQRGRLETEKSRIGDNERIKRYIAKYTINAAKSFGVAEHIGSLEPGKMADVVLWRPAMFGVKPEIIVKGGFIAYGAMGDSAASLMTCEPIIMRPQWGAFGVAKQKLSANFVNPLAIEKGLAEKLELKKTLLPATGTRNLTKKDMLHNDACPEMSVDPQTFDVHINGELAYCEPSSELPLTQRYILR*
>MP0530_megahit_98665_2-622
QAMGRVGEVVTRTWQTAHKMKVQRGNLPEDPETHDNFRVKRYIAKYTINPAIAHGMSHEIGSVEVGKLADLVVWSPAFFGVKPDLILKGGFIAMAKMGDPNASIPTPQPVHYRPMFGSYGKTRNATSMTFISQAALDAGVPEKLGLKNLIGVVKGCRTATKASMVLNDWQPDISVDPQTYEVRADGELLTCEPAEILPMAQRYFLF*
>MP0530_megahit_106798_1-648
HIHYICPQQIEDALHSGLTTMLGGGTGPAHGTLATTCTPGAWHIGRMMQASDAFPMNLAFAGKGNASLPAAIEEQVNAGACALKLHEDWGTTPAAIDCCLGVADAMDVQVMIHTDTLNESGFVEHTVKAMKGRTIHAFHTEGAGGGHAPDIIKICGEEHVLPSSTNPTRPFTVNTLEEHLDMLMVCHHLDKSIPEDVAFAESRIRRETIAAEDILH
>MP0530_megahit_110214_3-509
TNPTRPFTVNTIDEHLDMLMVCHHLDARIPEDVAFAESRIRRETIAAEDILHDLGAFSMIASDSQAMGRVGEVIIRTWQTADKMKRQRGALANEARDNDNFRIKRYIAKYTINPAISHGIASHVGSVEVGKLADLVLWKPMFFGVKPDIVLKSGTIAAAAMGDPNASIP
>MP0530_megahit_110932_124-1053
IAAFKGRTIHTFHSEGAGGGHAPDIIRVCGEANVLPSSTNPTRPFTVNTIEEHLDMLMVCHHLDSKIPEDVAFAESRIRPETIAAEDILHDIGAFSIMSSDSQAMGRVGEVIIRTWQTAHKMKQQFGKLDSANHPAADNFRALRYIAKYTINPAVAHGMSHMIGSVEVGKLADLVLWKPAFFGVKPELILKGGMIACANMGDPNASIPTPQPTFYRPQFAAHGRAKFETCVTFVSQAAIDAGLADRVRLDKRVEPVRNTRNIGKADMVHNDKLPKIEVDPETYTVKADGELLTCEPATELPLAQRYFLF*
>MP0530_megahit_114549_3-530
LPEGLEEQIIAGASALKLHEDWGTTPGAIDNCLNIADKFDVQVMIHTDTLNESGFVENTIKAINKRTIHAFHTEGAGGGHAPDIIKICGEPFVIPSSTNPTRPYTVNTLEEHLDMLMVCHHLDKSIPEDVAFAESRIRKETIAAEDILHDMGAFSIIASDSQAMGRVGEVIIRTWQ
>MP0530_megahit_116747_3-281
MEISRQAYAEMYGPTTGDRVRLGDTELWISVEKDLTRYGEEVKFGGGKVIRDGMGQSQRTRAETPDTVITNALIVDWWGIIKADVAIKDGNIQ
>MP0530_megahit_117076_1-594
IIRTWQTADKMKKQRGRLSDEVGENDNFRVRRYVAKYTINPAIAHGISHEIGSIEVGKRADLVLWNPAFFGVKPEMVLMGGTIVCAQMGDPNASIPTPQPVYSRPMWGAYGRSVEHSAVTFVSEAAQAAGIRGKLGLAKQTLAVKGTRGIGKSALKLNDATPHIEVHPETYEVRADGELLTCQPAAELPMAQRYFLF*
>MP0530_megahit_122636_108-1076
MPRNIDRKAYADMYGPTVGDKVRLADTDLIIEVEVDRTTYGEEVKFGGGKVIRDGMGQSQVTRADGGVDTVITNALILDYWGVVKADIGLKDGIIAAIGKAGNHDVQPNVDIIIGPGTEIIAGEGKIITAGGIDSHVHFIAPQQIEVALNTGITTMLGGGIGPAVGTNATTATPGPWHIARMLQAAEGFPMNLGFFGKGNSSSPGPLEEQVLAGACGLKLHEDWGTTPAAIDNCLTVADRMDVQVALHTDTLNESGFVETSIAAFKNRTLHTYHTEGAGGGHAPDIIKVCGLTNVLPSSTNPTCPFTINTIDEHLDMLMVCHH
>MP0530_megahit_123088_3-863
PDIIRLAGEKNVLPSSTNPTRPYTVNTIDEHLDMLMVCHHLDPRIPEDVAFAESRIRSETIAAEDILHDMGAFSMIASDSQAMGRVGEVIIRTWQTAAKMKVQRGYLPEDKEGNDNLRCRRYISKYTINPAITHGISHVVGSVEINKLADLVLWDPAFFGVKPDKIIKGGVINGSLMGDPNASIPTPQPVHYRPMFGQFGRSLINSSLTFVSKISLEKEIKEKLSLSRRVEPVKETRNISKLDMILNNLTPDITVDPETYEVKADGELLICEPAATLPLSQRYFLF*
>MP0530_megahit_136280_2-646
GGGHAPDILKVLSFGNVLPSSTNPTMPYTVNTLEEHLDMLMVCHHLNSQVPEDVAFAESRIRPETMAAEDVLHDLGAISMMASDSQAMGRVGEVISRTWQTAHSMKAQRGPLAGDSERNDNGRIRRYIAKYTINPAITHGIADYVGSVEVGKHADLVLWEPAFFGVKPNTIVKGGMIAAALMGDPNASIPTPEPVRYRPMFGAMGKAMDGLCFSF
>MP0530_megahit_137302_1-801
PLTLTRQQYAEIYGPTTGDQVRLGDTDLFIEVERDLIAEGAGYGNEVKFGGGKVIRDGMGQSPLAKDAESLDVVITNALILDAKLGVIKADIGIKGGRIAGIGHAGNPGIQDGLGSVFADPETGQRNPMTIGAATEAIAGEGAILTAGGYDCHIHFICAQQIDEALASGITTMTGGGTGPATGTNATTCTPGIWNIHRMLEASDEYPMNLGYLGKGNCSTAEPLREQVLAGAIGLKLHEDWGTTPAAIDCCLGVADELDVQVAIHTD
>MP0530_megahit_141402_2879-4021
MNLGFYGKGNASLPQALVEQVRAGACGLKLHEDWGTTPAAIDNCLTVADDTDVQVLIHTDTLNETGFVENTIAAFKGRTIHAFHTEGAGGGHAPDIIKLCGETNVLPSSTNPTRPYTVNTLDEHLDMLMVCHHLDKNIPEDVAFAESRIRRETIAAEDILHDLGAFSMIASDSQAMGRVGEVIIRTWQTADKMKRQFGSLPGDSAGNDNVRAKRYIAKYTINPAIAQGIAEHVGSVEPGKLADLVLWSPAFFGVKPDMVLKCGTIAAAVMGDPNASIPTPQPEHYRPMFGSFGRSSIESAVSFVSQVSLDDDIGSTYALSRRLIPVARTRDEINKAAMIHNNVTPLMEVDPETYEVKADGTLLTCEPAEVLSMAQRYFLF*
>MP0530_megahit_151433_265-951
ETIAAEDILHDLGAFCMISSDSQAMGRVGEVITRTWQTAHKMKVQRGPLEGDDDWSDNARVKRYIAKYTINPAITMGVGHVVGSIEVGKLADLVLWKPAFFGTKPSLILKGGAIAAAPMGDPNASIPTPQPVHYRPMFGAFGRGMDTTCLTFVSQAAIDAGVAEKLGLKRRLEAVRNTRTISKADMKLNDYQPDISVDPQTYVVKADGVELLCEPADELPLAQRYYLF*
>MP0530_megahit_151655_77-763
MVLEIARKRYVELFGPTVGDKVRLADTDLIIEVEKDLLKYGDELVFGGGKSARDGLGQASGVMREESADLVITNAIVLDPVLGIIKADIGIKDGKILRVGNAGNPNVMDDVDIVVSSNTEIISGEHTICTPGTIDSHIHFISPQQAIDAICNGVTTMIGGGTGPADGTNATTCTPGEWNIHKMIEAVEEYPLNFGFLCKGNDSREEALLEQVKAGACGLKLHEDWGTTP
>MP0530_megahit_152608_745-1728
MPATIKRSDYAAMFGPTVGDRLRLADTDLIIEVERDLTAEQAGAALTGGEGRNALAYGEEVKFGGGKVIRDGMGQAQVTRAGGAVDTVITNALIVDHTGIVKADVGLKDGRIAAIGKAGNPDTQPGVTIIVGPGTEVIAGEGRILTAGGFDSHIHFICPQQIEDALHSGLTTMLGGGTGPAHGTLATTCTPGPWHMGRMLQAADAFPMNLAFAGKGNASLPEALVEQVKGGACALKLHEDWGTTPGAIDCCLSVADDMDVQVMIHTDTLNESGFVEHTVKAMKGRTIHAFHTEGAGGGHAPDIIKICGEEHVLPSSTNPTRPFTVNTL
>MP0530_megahit_165038_1-447
EVGSVEVGKLADLVLWNPAFFGVKPEMVLLGGTIACAQMGDPNASIPTPQPVYSRPMWGAFGRSVENSAVTFVSAAAQAEGIRDTWGLAKQTVAVENTRKIGKSDLKLNTATPQVEVHPETYEVRADGELLTCQPAEVLPMAQRYFLF*
>MP0530_megahit_165647_3-518
FHTEGAGGGHAPDIIKVCGLPNVLPSSTNPTRPYTVNTLEEHLDMLMVCHHLDKSIPEDVAFAESRIRRETIAAEDILHDMGAFSIIASDSQAMGRVGEVLIRTWQTADKMKKQRGRLAEETGENDNFRVRRYIAKYTINPAIAHGISTHIGSIEEGKRADLVLWNPAFFGV
>MP0530_megahit_170181_1-576
IQIGSHYHFYEVNDALSFDREQTRGFRLNIISGTAVRFEPGQSREVELVAYAGKQDVYGFAGRVMGAAHPDKASESTTDKKVTATSKKRVSRRIYAEHFGPTTGDKVRLADTELWLQVEADLTSHKDTAVDQADTSQSGESSKPIEIKGEEVKFGGGKVIRDGMGQGQLLGAEVADTVITNALVVDYTGIYK
>MP0530_megahit_173983_1-660
GPGTEVIAGEGRILTAGGFDSHIHFICPQQIEDALHSGLTTMLGGGTGPAHGTLATTCTPGGWHIGRMMQAADAFPMNLAFAGKGNASQPAALEEQINAGACALKLHEDWGTTPAAIDCCLSVADAMDVQVMIHTDTLNESGFVEHTVKAMKGRTIHAFHTEGAGGGHAPDIIKICGEEHVLPSSTNPTRPFTVNTLEEHLDMLMVCHHLDKSIPEDVAF
>MP0530_megahit_183275_1084-1251
MKITRQAYADMYGPTVGDRVRLGNTELWIQVESDATHYGDEVKFGGGKVIRDGMGQ
>MP0530_megahit_189910_1-714
AFAESRIRRETIAAEDILHDIGAFSMMASDSQAMGRVGEVIIRTWQTADKMKKQRGRLSEEFGENDNLRAKRYISKYTINPAIAHGISQHVGSVEVGKLADLCVWTPAFFGVKPDMVIKCGTITTAMMGDPNASIPTPQPVHYRPMFGSFGRSLTESSVSFVSQAALDDSIGEKLALQKRVLSVSGTRNLGKNSMVHNDLLPEIEVDPETYEVRADGVLLTCEPAEVLPMAQRYFLY*
>MP0530_megahit_195683_2-367
MSVKISRQAYAEMFGPTVGDKIRLADTELWIEVEKDLTTYGEEVKFGGGKVIRDGMGQSQLSAAEVADTVITNALIIDAVTGIIKADVGLKDGHIWQIGKAGNPDIQPNVTIPIGAGTEVIA
>MP0530_megahit_196233_3-938
QIAIHTDTLNESGFVEDTLAAFKERGIHTYHTEGAGGGHAPDILTACSKEYVLPSSTNPTRPYTVNTIDEHLDMLMVCHHLDPNIPEDVAFADSRIRRETIAAEDILHDLGVISMIASDSQAMGRVGEVVCRTWQTAHKMKVQRGLLPEDEALGADNLRAKRYIAKYTINPAITHGIAHEVGSIEVGKLADLVLWKPAFFGVKPALILKGGMIAGAPMGDPNASIPTPQPVHYRPMFGTFGRAASQTRLNFVSQAAIDAGIKERLGLQSTLSACKNVRGVRKKDMKLNDACPELTVDPQTYEVRCDGELLTC
>MP0530_megahit_196858_2813-4996
MQAGEYHIQDGDIILNQGRQVQTISVSNTGDRPIQIGSHYHFYEVNDALSFDRESTRGYRLNIISGTAVRFEPGQSREVELVAYAGKQDVYGFAGRVMGPAHPDKISERATDKKVTATSQKRVSRQIYAEHFGPTTGDKVRLADTELWLQVEADLTSHTDMDQTQTSQSDKDISQITEIKGEEVKFGGGKVIRDGMGQGQLLGAEVADTVITNALVVDYTGIYKADIGIKDGRISAIGKAGNPDIQPAIDIPIGGATEIISGEGKILTAGGVDSHIHFIAPQQCETALMSGVTTMLGGGTGPAQGTLATTCTPGAYHIASMLKSTDSIPMNIGLLGKGNVSVPEPIAEQIEAGAVGLKLHEDWGTTPQAIDNCLSVADDYDVQVAIHTDTLNESGYLESTLAAFKDRCIHTFHTEGAGGGHAPDILKAIGESHVLPSSTNPTRPYTVNTIDEHLDMLMVCHHLSPAIAEDVAFAESRIRQETIAAEDILHDLGAISMMSSDSQAMGRVGEVVIRTWQTAHKMKVQRGHLAPDATATIEDEQEYITLTDYDQSADNDNFRIKRYIAKYTINPAITHGISDIVGSIEVGKWADMVLWSPKFFGVKPECIIKGGLIAAVPMGDINASIPTPQPVHYRPMFATYPKSVAQTSITFMSQAAIDKQVDKQLGLTKVIQPVHGIRKIRKSDMRFNSYCPDMDINPETYEVRADGKTLTCEPADVLPMAQRYFLF*
>MP0530_megahit_200115_24-1727
MSEISRRAYADMYGPTTGDRVRLGDTELWIEVEQDKTSYGEEVKFGGGKVIRDGMGQSQRTSKESVDVVITNALILDHWGIVKADIGIKSGRIFGIGKAGNPDIQSDVDIIIGPGTEAIAGEGFITTAGALDAHIHFICPQQVDEALMSGVTTMLGGGTGPAAGTNATTCTPGPWNIQRMYQAVEELPMNFGFMGKGNASLPAALEEQVLAGAMGLKLHEDWGTTPASIDNCLTVADNFDVQVAIHTDTLNESGFVESTLAAFKDRAIHTYHTEGAGGGHAPDIIKACGVANVLPSSTNPTRPYTVNTIDEHLDMLMVCHHLDPKIPEDVAFAESRIRRETIAAEDILHDLGAFSMIASDSQAMGRIGEVICRTWQTAHKMKVQRGPLSPDTFDNDNFRVKRYIAKYTINPAITHGISHEVGSIEVGKLADIVLWKPAFFGAKPALIIKGGMIVAAPMGDPNASIPTPQPVHYRLMFGALGGARSETSVSFVSKAAYEDGMGEKLRLNKRLVSVRNTRRITKNDLIHNNYLPKIEVDSQTYEVRADGELLTCEPAIELPLAQRYFLF*
>MP0530_megahit_209374_1-324
PNASIPTTEPVYYRPMFGALGKAKQTTSVTFTSQLALDNKLEEKLKIQKKLVPVKNCRNIGKKDMLYNDKTPKIEVDPETYQVKVDGEIATVDPAEKLSLARLYCLY*
>MP0530_megahit_209658_80986-82689
MAKIDRHAYAHMFGPTTGDRVRLADTDLIIEVEKDYTRYGDEVKFGGGKVIRDGMGQGQFSCEETPDLVITNALILDYWGIVKADVAVNNGRIAAIGKAGNPDVQDGVDILIGPGTEIIAGEGKILTAGGIDAHIHYICPQQVEEALMSGVTTMIGGGTGPATGTNATTCTPGPWNIAKMMQATQDMPMNFGFLGKGNASLPKALEEQIEAGVCGLKLHEDWGTTPASIDNCLAVADRYDVQIAIHTDTLNEAGFLEDTLGAFKGRTIHTYHTEGAGGGHSPDIIRACGEANVLPSSTNPTRPYTVNTIDEHLDMLMVCHHLDPSIPEDVAFADSRIRKESIAAEDILQDLGAISMIASDSQAMGRVGEMICRTWQTAHKMKVQRGPLPEDSERNDNYRARRYVAKYTINPAISHGVSEEVGSVEVGKMADLVLWKPAFFGIKPSLILKSGFIAAAPMGDANASIPTPQPVYYRPMFGSFGSAASQISVTFVSQASLDNNIGEQYGIRRQLIACKNTRNITKNDMKLNDWQPDITVDPQTYEVRANGELLTCEPMEVLPLAQRYSLF*
>MP0530_megahit_210856_1-603
ESRIRPQSIAAEDILHDLGAISMLGSDSQGMGRINEVICRTWQLASKMKDQRGRLQEEKSKQGDNERIKRFIAKYTINAARTFGIDKYVGSLESGKMADVVLWRPGFFGIKPELVVKGGFIAWAPMGDSAASLMTCEPVIMRPQWGAFGSAQKSLSASFVNPLAIESDLQGQLNLTKPLLPTRGTRKLSKQHMLHNSVCPS
>MP0530_megahit_212747_1-975
MATMTRKEYAEMYGPTTGDAIRLGDTSLIAEVEHDFAVPGDECLHGGGKTLRDGLGLTPGYDSAMGSLDMLLCNALVIDPVLGIIKGDIGIKNGKIVGVGKAGNPATMDGVDSNLICGAATTVRDAEGLIATPGGIDVHVHFDSAQLCEHAISSGITTMLGGSLGPITVGIDCGGAWNVGRMLQAAEHWPINFGFLGRGNTSKPRSIYDQVAGGCFGMKIHEDWGAMPAVIDTCLSVADELDFQVQLHTDTLNESGFLEDTLAAINGRTIHMYHTEGAGGGHAPDIIRVAGVKNCLPSSTNPTNPFTVNTFDEHLDMTMVCHHLN
>MP0530_megahit_214663_3650-5011
VIAGEGMILTAGGIDSHIHWICPQQIEEALTSGVTTMLGGGTGPATGTFATTCTPGPWHIHRMLESAEAFPMNMGFFGKGNVSLPEPAREQVEAGVIGLKLHEDWGTTPAAIDNCLSVAEEMDVQVAIHSDTLNESGFVETTLAAFKDRTIHTFHTEGAGGGHAPDIIKAISSQNVLPSSTNPTRPFTVNTLDEHLDMLMVCHHLDPAIAEDVAFAESRIRRETIAAEDILHDTGAFAMMSSDSQAMGRVGEVIMRTWQTAHKMKVQRGTLPEDTKDGAENTDNFRVKRYIAKYTINPAITHGISHIVGSIEPGKFADLVLWRPAFFGVKPTLILKGGSIASAVMGDPNASIPTPQPVHYRPMFASFGKGLKSSLTFVSQAAMDNPEVKKLNLSKPLVAVKNCRQVTKKDMVLNDATPEISVDPETYQVLADGELLICDPATELPMAQRYFLF*
>MP0530_megahit_217467_255-977
MKPVNKISRQAYADMYGPTVGDRVRLGDTELWIQVEKDATHYGEEVKFGGGKVIRDGMGQSQRQDASVMDTVITNALILDWWGIVKADVGLQNGRIAAIGKAGNPDTQPDVEIVIGPGTEVIAGEGKILTAGGIDAHIHFICPQQVEEALMSGVTTMLGGGTGPATGSNATTCTPGEWHIGKMLQAVDDLPMNIGLLGKGNASLPEGLEAQLEAGAMGLKLHEDWGTTPASIDTCLSVAEK
>MP0530_megahit_236791_1-135
DLKWNDATPKIEVNPETYEVRADGELLTCDPVEILPLAQRYFLF*
>MP0530_megahit_263979_2-1474
FGGGKSIRDGSAQASGVSRENSLDLVITNAVIIDPILGIIKADIGIKDGMIVGVGNAGNPNIMDGVDMIISSNTEVIAGEHTICTPGGIDSHIHFISPQQATHAICNGITTMIGGGTGPSDGTNATTCTPGKWNIHRMIESVDNIPMNFGFLAKGNDSLESVLYEQIESGACGLKLHEDWGTTPATINSALNVADKTDTQVAIHTDTLNECGFVDDTIAAIAGRTIHTYHTEGAGGGHAPDILKIASEPNVLPSSTNPTRPFTVNTLAEHLDMMMVCHHLNSSVPEDISFAESRIRGETIAAEDVLHDMGVLSMMSSDSQAMGRVGEVTTRNWQTADKMKKMTGSLPEDNSRNDNFRVKRYIAKITINPAITHGISDYVGAIRPGRLADIVIWTPQFFGVKPKMIIKGGFIAYSLMGDPNASIPTTEPVLYRPMFGSFGKAVKSTSVIFTSKLAIDNGLKRRINCDKKLLPVKNCRSIGKKDMLYNDSTPD
>MP0530_megahit_264077_2-559
FGGGKSIRDGSAQASGVSRENSLDLVITNAVILDPILGIIKADIGIKDGMIVGVGNAGNPNIMDDVDMVISSNTEVIAGEHTICTPGGIDSHVHFISPQQVIHAICNGITTMIGGGTGPSDGTNATTCTPGKWNIHKMIESVDNFPMNFGFLAKGNDSLEPALLEQIESGACGLKLHEDWGTTPAT
>MP0530_megahit_266081_3356-5059
MATIDKHSYAHMFGPTIGDRVRLGDTDLWLEVEKDFTEYGEEVKFGGGKVIRDGMGQSQASCFDTPDLVITNVVILDHWGIIKADIGIKDGRIAIIGKAGNPDVQDNIDIEIGPGTEIIAGEGQIVTAGGIDAHIHFICPQQIDEALMSGVTTMIGGGTGPATGSNATTCTPGPWNTHKMLQATNDFPMNFGFLGKGNTSLPIALEEQIEAGVCGLKLHEDWGTTPASIDNCLSVAERYDVQIAIHTDTLNESGFVEDTLGAFKGRTIHTYHTEGAGGGHSPDIIRACGESNVLPSSTNPTRPYTINTIDEHLDMLMVCHHLDPAIPEDIAFADSRIRKESIAAEDIMHDLGAISMIASDSQAMGRVGEMITRTWQTAHKMKQQRGPLAPDTERNDNFRLKRYVAKYTINPAISHGISHEVGSIEIGKLADLVLWKPAFFGIKPAMIIKSGFIAAAPMGDANASIPTPQPVYYRPMFGAHGQAPANTSMTFMSQASLDAGVPDKIGLTRMVSACKNTRNIGKDDMIHNSWQPTIEVDAQTYEVRANGELLTCEPVTTLPLAQLYCLF*
>MP0530_megahit_266173_49469-51172
MTKIDRNAYAHMFGPTTGDRVRLADTDIIIEVEKDYTCYGDEVKFGGGKVIRDGMGQGQLSCAETPDLVITNALILDYWGIVKADVAINDGRIQAIGKAGNPDVQNGVTIPIGAGTEIIAGEGQILTAGGIDAHVHFICPQQVDEALMSGVTTMIGGGTGPATGTKATTCTPGPWNIEKMMLSTQDMPMNFGFLGKGNASLPKALEEQIEAGVCGLKLHEDWGTTPASIDNCLTVADRYDVQIAIHTDTLNEAGFMEDTLAAFKGRTIHTYHTEGAGGGHSPDIIRACGEANVLPSSTNPTRPYTVNTVDEHLDMLMVCHHLDPSIPEDVAFADSRIRKESIAAEDILQDLGAISMIASDSQAMGRIGEMICRTWQTAHKMKVQRGPLPQDSDRNDNYRARRYVAKYTINPAISHGIDSEVGSIEVGKLADLVLWKPAFFGIKPSLILKSGFIAAAPMGDPNASIPTPQPVYYRPMFGSLGGAAASLSVTFVSQASMDNNIAEKYGIRRPLVACKNTRNIGKGDMKLNDWQPHIEVDAQTYEVRANGELLTCEPMEVLPLAQRYSLF*
>MP0530_megahit_274798_3602-5314
MTLNIPRKTYVDLFGPTVGDRIRLADTELIIEIEKDLIKYGDEVVFGGGKNIRDGQGQASGVPRTKSLDLVITNAIVMDPILGIVKADIGIKDGKIIGVGNAGNPDIMDEIDMIISSNTEIIAGEHTICTPGTIDSHIHFISPQQAIHAICNGTTTMIGGGTGPADGTNATTCTPGKWNIHRMIESVDELPLNFGFLAKGNDSRETALLEQIEAGACGLKLHEDWGSTPATIDSALRVADKTDTQVAIHTDTLNECGFVDDTIEAIAGRTIHTYHTEGAGGGHAPDIIKIAGEKNILPSSTNPTRPFTINTLAEHLDMMMVCHHLNSSVPEDVSFAMSRIRGETIAAEDVLHDIGVLSMMSSDSQAMGRVGEVTTRNWQTADKMKKMVGALPEDNAQNDNFRVKRYLAKITINPAITHGISDYVGSLQPGRLADIVIWSPQFFGVKPKMIIKGGFIAYSLMGDPNASIPTAEPVLYRPMFGALGQTKHSTSVIFTSQLALDKGIESEINSKKKLVPVRNCRSIGKKDMLYNDLTPNIEVNPETYEVKVDGKLATVDPADKVSMSRLYNLF*
>MP0530_megahit_281228_1358-1480
NAATPKVEVNPETYEVRADGELLTCAPAETVPMAQRYFMF*
>MP0530_megahit_286820_534-803
MYVEIHFLIISRVLEWNYLIRGLESETNSKKKLVPVKNCRSIGKKDMLYNDLTPNIEVNPETYEVKVDGKLATVDPADKVSMSRLYNLF*
>MP0530_megahit_288950_2535-4211
MTTTLPRSEYAAMYGPTTGDRLRLADTDLIIEVERDLTTYGEEVKFGGGKVIRDGMGQSQVTRANGAVDTVITNALIVDHSGIYKADVALKDGRIAAIGKAGNPDTQPNVDIIIGPGTEVIAGEGRILTAGGFDSHIHFIAPQQMEDALHSGVTTCFGGGTGPAHGTLATTCTPGPWHIGRMLQAMDGVVMNIGLSGKGNASQPGALVEMVNGGACALKLHEDWGTTPAAIDCCLSVADDMDVQVMIHTDTLNESGFVEHTLGAMKGRTIHAFHTEGAGGGHAPDIIKICGEEHVLPSSTNPTRPFTVNTLEEHLDMLMVCHHLDKSIPEDVAFAESRIRRETIAAEDILHDIGAFSIIASDSQAMGRVGEVLIRTWQTADKMRKQRGRLPEETGDNDNFRVKRYIAKYTINPAIAHGVSREVGSIEVGKKADLVLWNPAFFGVKPEMVLMSGMIVVAQMGDPNASIPTPQPVYTRPMFGAYGSALQHCAVTFISEAAQSNGLRDSLGLRKQTIAVQNTRNIGKSDLIHNAATPKVEVNPETYEVRADGELLTCAPAET
>MP0530_megahit_289459_1-1047
YDVQVAIHTDTLNESGYLESTLGAFKNRCIHTFHTEGAGGGHAPDILKAIGESHVLPSSTNPTRPYTVNTIDEHLDMLMVCHHLSPAIAEDVAFAESRIRQETIAAEDILHDLGAISMMSSDSQAMGRVGEVVIRTWQTAHKMKVQRGHLAPDATAQTEHQAQHITLTDYDQSADNDNFRIKRYIAKYTINPAITHGISDMVGSIEVGKWADMVLWSPKFFGVKPECIIKGGLIAAVPMGDINASIPTPQPVHYRPMFASYPKSVAQTSITFMSQAAIDKQVDKQLGLTKVIQPVHGIREIRKSDMRLNSYCPDMDINPETYEVRADGKTLTCEPAEVLPMAQRYFLF*
>MP0530_megahit_298013_26793-28358
MQAGEYNIQDGDIILNQGRQVQTISVSNTGDRPIQIGSHYHFYEVNDALSFDREQTRGYRLNIISGTAVRFEPGQSREVELVAYAGKQEVYGFAGRVMGAVQPDKTDEKQLETSQKRVSRQIYAEHFGPTTGDKVRLADTELWLQVEADLTSHKDTAVDQANTSQSDEGTSHTTEIKGEEVKFGGGKVIRDGMGQGQLLGAEVADTVITNALVVDYTGIYKADIGIKNGRISAIGKAGNPDIQPAIDIPIGGATEIIAGEGKILTAGGVDSHIHFIAPQQCETALMSGVTTMLGGGTGPAQGTLATTCTPGAYHIASMLQSTDSIPMNIGLLGKGNVSVPTPIAEQIEAGAVGLKLHEDWGTTPQAIDNCLSVADDYDVQVAIHTDTLNESGYLESTLGAFKNRCIHTFHTEGAGGGHAPDILKAIGESHVLPSSTNPTRPYTVNTIDEHLDMLMVCHHLSPAIAEDVAFAESRIRQETIAAEDILHDLGAISMMSSDSQAMGRVGEVVIRTWQTAHKMKVQ
>MP0530_megahit_299621_3-218
MTLTIPRKNYVDLFGPTTGDRIRLADTDLIIEVEKDLIKYGDESVFGGGKSIRDGSAQASGVSRENSLDLVI
>MP0530_megahit_304781_2-331
GDPNASIPTPQPVHYRPMFGTFGRAASQVRLNFVSQAAIDAGIKERLGLQSTLSACKNVRGVRKKDMKLNDACPELTVDPQTYEVRCDGELLTCEPATELPLAQRYHLF*
>MP0530_megahit_306681_2-643
SMMSSDSQAMGRVGEVTTRNWQTADKMKKMKGSLPEDSAENDNYRIKRYISKITINPAITHGISEYVGSLEPGKIADIVVWTPQFFGIKPKLIIKGGFIAYSLMGDPNASIPTTEPVYYRPMFGALGKAKKTTSVTFTSQLALDNGLEEKLKIEKKLLPVKNCRNIGKKDMMYNDATPKIEIDPETYEVKVNGKIATVDPAKDVSLSRLYCLF*
>MP0530_megahit_308233_1-1341
IISGEHTICTPGTIDSHIHFISPQQAIYAICSGTTTMIGGGTGPADGTNATTCTPGEWNIHKMIEAVEEYPLNFGFLGKGNDSREEALLEQIKAGACGLKLHEDWGTTPATINSALNVADKTDTQVAIHTDTLNECGYVDDTINAIAGRAIHTYHTEGAGGGHAPDIMKIAGEANILPSSTNPTRPFTVNTLQEHLDMMMVCHHLNPSVPEDVSFAESRIRAETIAAEDVLHDIGAISMMSSDSQAMGRVGEVTTRNWQTADKMKKMKGRLSQENGDNDNFRVKRYLAKITINPAITHGISDYVGSLEPGKIADIVIWTSQFFGIKPKLIIKGGFIAYALMGDPNASIPTTEPVYYRPMFGALGKAKQSTSVTFTSQLALDNKLEEKLKIQKKLVPVKNCRNIGKKDMLYNDQTPKIEVDPETYEVKVDGKIATVDPAEKLSLARLY
>MP0530_megahit_308583_3-740
IISGEHTICTPGTIDSHIHFISPQQAIYAICNGTTTMIGGGTGPADGTNATTCTPGEWNIHKMIEAVEEYPLNFGFLCKGNDSREEALLEQVKSGACGLKLHEDWGTTPATINSALNVADKTDTQVAIHTDTLNECGYVDDTIKAIAGRAIHTYHTEGAGGGHAPDIMKIAGEPNILPSSTNPTRPYTVNTLQEHLDMMMVCHHLNPSVPEDVSFAESRIRAETIAAEDVLHDIGAISMMSSDSQA
>MP0530_megahit_309566_3-1550
MIPGEYLTSDGIIVANQNKKTIKLKVANTGDRPIQVGSHTHFSETNRALEFDREKALGYHLNIPSGTSIRFEPGDTKHVEVVEFGGTKTIFGFSGLVNGDLESKKQDAIKNIHEKGFKSVSENVEEESNALEIPRRRYVDLFGPTTGDKVKLADTDLVMEVEKDLIKYGDELVFGGGKSARDGLGQASGVLRENSADLVITNAMIIDPTLGIIKADIGIRDGKILGVGNAGNPNVMDDVDIVVSSNTEIISGEHTICTPGTIDSHIHFISPQQAIDAICNGTTTMIGGGTGPADGTNATTCTPGEFNIHRMIEAVEEFPLNFGFLCKGNDSKEEALLEQVKAGACGLKLHEDWGTTPATINSALNVADKTDTQVAIHTDTLNECGYVDDTINAINGRVIHTYHTEGAGGGHAPDIMKIAGEPNILPSSTNPTRPFTINTLEEHLDMMMVCHHLNPSVPEDISFAESRIRAETIAAEDVLHDIGAISMMSSDSQAMGRVGEVTTRNWQTADKMKKMK
>MP0530_megahit_312932_1882-2343
MGKMVLEIARKRYVELFGPTVGDKVRLADTDLIIEVEKDLLKYGDELVFGGGKSVRDGLGQAAGVMRDESADLVITNAIVLDPVLGIIKADIGIKDGKILGVGNAGNPNVMDDVDIIVSSNTEIISGEHTICTPGTIDSHIHFISPQQAIYAIC
>MP0530_megahit_316629_1153-2856
MVEISRRAYADMYGPTTGDCVRLGDTELWIEVEQDKTSYGEEVKFGGGKVIRDGMGQSQRTSEDSVDVVITNALILDHWGIVKADIGIKSGRIVGIGKAGNPDIQPDIDIIIGPGTEAIAGEGLIATAGGLDAHIHFICPQQVEEALMSGVTTMLGGGTGPAAGTNATTCTPGPWNIQRMYQAVEELPMNFGFMGKGNASLPAALEEQVLAGAMGLKLHEDWGTTPASIDNCLTVADNFDVQVAIHTDTLNESGFVENTLAAFKGRAIHTYHTEGAGGGHAPDIIRACGEANVLPSSTNPTRPYTINTIDEHLDMLMVCHHLDPKIPEDVAFAESRIRRETIAAEDILHDLGAFSMIASDSQAMGRIGEVICRTWQTAHKMKVQRGPLSPDPSHHDNFRAKRYVAKYTINPAITHGISHEVGSIEVGKLADIVLWKPAFFGAKPALIIKGGMIVAAPMGDPNASIPTPQPVHYRPMFGALGGARSETCVSFVSKAASEDGMGEKLRLNKRLVSVRDTRHITKNDLIHNNYLPKIEVDSQTYEVRADGELLTCEPAIELPLAQRYFLF*
>MP0532_megahit_11276_1-657
GMIVTAGGIDAHIHFICPQQINEALASGITTMIGGGTGPATGTNATTCTPGVWNIGRMLETVEGFPINFGFLGKGNSSFPDPLREQVEAGAIGLKLHEDWGTTPAAIDNCLSVAEEYDVQVAIHTDTLNESGFVEDSIAAFKGRTIHTYHTEGAGGGHAPDIIKVCGESNVLPSSTNPTRPFTVNTIDEHLDMLMVCHHLDASIPEDLAFAESRIRPET
>MP0532_megahit_41833_2-955
GPWHIHRMLESAEAFPMNMGFFGKGNVSLPEPAREQVEAGVIGLKLHEDWGTTPAAIDNCLSVAEEMDVQVAIHSDTLNESGFVETTLAAFKDRTIHTFHTEGAGGGHAPDIIKAISSQNVLPSSTNPTRPFTVNTLDEHLDMLMVCHHLDPAIAEDVAFAESRIRRETIAAEDILHDTGAFAMMSSDSQAMGRVGEVIMRTWQTAHKMKVQRGTLPEDTKDGAENTDNFRVKRYIAKYTINPAITHGLSHIVGSIEPGKFADLVLWRPAFFGVKPTLILKGGSIASAVMGDPNASIPTPQPVHYRPMFASFGKGLKS
>MP0532_megahit_46633_3-497
MSSTIGRDAYADMYGVTTGDRLRLGDTELIIEVERDHTVYGEECKFGGGKVLRDGMGQAAGVSQQDALDVVITNALIVDHTGIYKADVGIKDGRISGIGKAGNPDVMPGVDANLIVGVTTEAIAGEGMVLTAGAIDAHIHIDSKKCDDWTTGPITAAHGGITTLI
>MP0532_megahit_51481_1-585
TWQTAHKMKVQRGKLPEEKGDNDNFRVKRYLAKYTINPAIAHGISKYIGSLEKEKRADIVIWDPAFFGVKPEMIIMGGSIACSQMGDPNASIPTPQPVYTRPMFASFGRSLEKSSVTFTSQIALEKESFKDTGISKEILPVNNTRKISKKDMVLNDICPKIEVNPETYEVRADGEIITCEPAKELPLAQRYFMY*
>MP0532_megahit_52414_3-503
MIGGGTGPATGTNATTCTPGPWNIHRMLEAADGMPLNFGFLGKGNASRPEALREQVEAGAMGLKLHEDWGTTPAAIDNCLTVADQMDVQVAIHTDTLNESGFVEDTMAAFKGRAIHTYHTEGAGGGHAPDIIRACGEENVLPSSTNPTRPYTINTVDEHLDMLMVCH
>MP0532_megahit_64421_1-498
AGNPNIQDGVDENLVCGPNTTYYPAGGLIVTPGGIDVHIHFLSTEQCENAISTGLTTMIGGSMGPLFAIDCGGPWNTHRMIEASEKWPINFGFFGRGSSHDPDTVAEHLDGGIIGVKIHEDYGAMPATIDGALTASAEYDFPVMIHTDTLNESGFYEDTLAAIAGR
>MP0532_megahit_68173_207-1919
MSMNIPRRAYADMFGPTTGDKVRLADTELFIEVEHDHTTYGEEVKFGGGKVIRDGMGQSQVTRADGAVDTVITNAVILDHWGVIKADIGIKDGRVMAIGKAGNPDIQSNVDIIIGPGTEAIAGEGKIITAGGIDPHIHFICPQQIEEALCSGVTTMMGGGTGPATGTNATTCTPGPWHISRMLQAAEGFAMNLGFFGKGNASLPHALVEQVRGGACGLKLHEDWGTTPAAIDNCLSVADDTDVQVLIHTDTLNESGFVENTIAAFKGRTIHAFHTEGAGGGHAPDIIKLCGEKNVLPSSTNPTRPYTVNTLDEHLDMLMVCHHLDKDIPEDVAFAESRIRRETIAAEDILHDLGAFSMIASDSQAMGRVGEVIIRTWQTADKMKRQFGPLPDDSNGSDNVRAKRYIAKYTINPAIAHGIAEHVGSVEIGKLADLVIWSPEFFGVKPDMVLKCGTIAAAVMGDPNASIPTPQPEHYRAMFGSFGRSSIESAVSFVSQVSLDDDVGSKYGLSRRLIPVARTRSQINKSSMIHNDATPRMEVDPETYEVKADGVLLTCEPAEVLSMAQRYFLF*
>MP0532_megahit_73130_3-635
EDILHDLGAISVMGSDAQAMGRVGEVITRTWQTADKMRRQRGPLPEDAQDNDNFRIKRYVAKYTINPAIAHGMSDLIGSVEVGKVADLVLWKPAFFGAKPEMVIKGGIIAWSQMGDPNASIPTPQPVFMRPMFGGMGKASSPISIAFVSNASVENGTAHNYGLKKRIEPVTGCRGIGKKDMKLNDALPDIQVDAETYEVTADGQTLTCDPA
>MP0532_megahit_92608_400-906
MSEISRRAYADMYGPTTGDRVRLGDTELWIEVEQDKTSYGEEVKFGGGKVIRDGMGQSQRTSKESVDVVITNALILDHWGIVKADIGIKSGRIVGIGKAGNPDIQSDVDIIIGPGTEAIAGEGFITTAGALDAHIHFICPQQVDEALMSGVTTMLGGGTGPAAGTNATT
>MP0532_megahit_94829_9-278
MYVEIHFLIISRVLEWNYLIRGLESETNSKKKLVPVKNCRSIGKKYMLYNDLTPNIEVNPETYEVKVDGKLATVDPADKVSMSRLYNLF*
>MP0532_megahit_100306_1-534
DGFSMNLAFAGKGNSSLPEGLEEQILAGASALKLHEDWGTTPGAIDNCLNIADKFDVQVMIHTDTLNESGFVENTIKAINKRTIHAFHTEGAGGGHAPDIIKICGEPFVIPSSTNPTRPYTVNTLEEHLDMLMVCHHLDKSIPEDVAFAESRIRKETIAAEDILHDMGAFSIIASDSQ
>MP0532_megahit_100395_215-1285
GAMGLKLHEDWGTTPAAIDNCLNVAEAADVQVAIHTDTLNESGFVEDTLAAFKGRSIHTFHTEGAGGGHAPDIIKACGLPNVLPSSTNPTRPYTVNTVDEHLDMLMVCHHLDPSIPEDVAFAESRIRRETIAAEDILHDLGAFSMIASDSQAMGRVGEVICRTWQTAHKMKVQRGYLAEDNPRHDNFRVKRYIAKYTINPAIANGMAEHIGSVEAGKLADLVLWEPRFFGAKPALIIKGGMIVAAPMGDPNASIPTPQPVHYRPMFGAFGGALAATSVSFVSRAGSEAGIAERLGLAKEVVPVKGTRVIGKADMVLNDWTPEIEVDPETYEVRADGELLTCEPATELPLAQRFFLF*
>MP0532_megahit_105326_3-869
DVGIKNGQIVGIGKAGNPDVMAGVDENMIVGPTTEVTAGEGYILTAGGIDSHVHYICPQQAYEAIASGLTTMIGGGTGPATGTCATTCTPGQSNLRMMLQATESLPLNFGFLGKGNSSKPEGLDEQICAGALGLKLHEDWGTTPAAIDCCLTIAEKYDVQVAIHTDTLNESGFVETSIAAMKGRTIHTYHSEGAGGGHAPDIIKVCGELNVLPCSTNPTRPYTVNTIDEHLDMLMVCHHLDKNLPEDVAFAESRIRGETIAAEDILHDMGAISMMGSDAQAMGRVGEVI
>MP0532_megahit_105677_3-539
EILAGEGRIITAGGIDAHIHWISPQQIDDALYSGITTMLGGGTGPADGTNATTCTPGPWHLGRMLQAAEGLAVNLGFFGKGNATQPQALIEQVVAGACGLKLHEDWGTTPAAIDCCLSVADAFDVQVAIHTDTLNESGFVEDTLAAINGRVIHTYHTEGAGGGHAPDIIKACGESNVLP
>MP0532_megahit_114304_1-648
FQVQIHADTLNETGYYEDTIAAINGRVMHIYHCEGAGGGNAPDMMKITGEPNLLPSSTNPTNPFSINTYDEEIDMLITCHNLNKNVPTDIAFIQGRARAETMRAEDVLHDRGAISMIGSDSQGVGRAAESAQRSFQLAAVNKVRFGRLPEDAPGNDNFRIMRYLSKVTINPAICFGVDSYVGSITPGKIADLVFWRPEFFIAKPEVTLKGGFISHA
>MP0532_megahit_114942_3-305
PQPTFYRPQFAAHGRAKFETCVTFVSQAAIDAGLADRVRLAKRVEPVRNTRNIGKADMVHNDKLPKIEVDPETYTVKADGELLTCEPATELPLAQRYFLF*
>MP0532_megahit_115988_2-847
SLPEQLAGGAMGLKIHEDWGAMPAAIDCCLSVADEMDFQVQLHTDTLNESGFLEDTLAAIKGRTIHMYHAEGAGGGHAPDIIRITGEPNCLPSSTNPTNPYTRNTFDEHLDMIMVCHHLNPAVPEDVSFAESRVRAETIAAEDVLHDIGAISMLGSDSQGMGRINEVICRTWQLASKMREQRGRLPEEATARGDNERIKRFIAKYTINAARTFGIDKHIGSLEDGKLADVVLWRPAFFGIKPELIIKGGFIVWSAMGDSAASLMTCEPLLMRPQWGAFGRAK
>MP0532_megahit_122976_3-509
DVIIGPGTEVIAGEGRILTAGGFDSHIHFICPQQIEDALHSGLTTMLGGGTGPAHGTLATTCTPGGWHIGRMMQAADAFPMNLAFAGKGNASQPAALEEQINAGACALKLHEDWGTTPAAIDCCLNVADAMDVQVMIHTDTLNESGFVEHTVKAMKGRTIHAFHTEGAG
>MP0532_megahit_127343_3-527
GPATGTKATTCTPGAWNIGKMLQAADAFPMNLGFMAKGNASLAEPLVEQIAAGAMGLKLHEDWGTTPAAIDNCLSVADMHDVQVAIHTDTLNESGFVETTLDAFKGRTIHTFHTEGAGGGHAPDIIKACGQMNVLPSSTNPTRPYTVNTVDEHLDMLMVCHHLDPRIPEDVAFAE
>MP0532_megahit_128236_188-1891
MAYEIDRAAYAAMFGPTTGDKVRLADTDLLIEVEEDKTIYGEEIKFGGGKVIRDGMGQSQISRQDNAVDTVITNALIIDYWGIVKADVGIKDGRIAGIGKAGNPDIQPQIDIIVGPGTEAIAGEGRLLTAGGIDAHIHWISPQQVDDALYSGITTMLGGGTGPAEGTNATTCTPGPWHISRMLQAAEGLPMNLGFFGKGNASKPDALFEQVNAGACGLKLHEDWGTTPSAIDTCLNVAEEVDVQVAIHTDTLNEAGFVENTISAFKDRTIHAFHTEGAGGGHAPDIIKLCGETNVLPSSTNPTRPFTINTVDEHLDMLMVCHHLDPKIPEDVAFAESRIRRETIAAEDILHDLGAFSMIASDSQAMGRVGEVIIRTWQTADKMKKQRGSLPDEKGKNDNFRVKRYISKYTINPALTHGIANHVGSVEVGKLADLVLWKPMFFGVKPDLILKGGSIAGAAMGDPNASIPTPQPVHYRPMFASLGRSMQASSVSFISKDAVGIGSELDLKKDTLPVCNTRSVTKKDMILNDYTPDMFVDPETYEVRADGELLICEPAQELPMAQRYFLF*
>MP0532_megahit_131715_1-981
IQRMYQAVEELPINFGFLGKGNASLPMALEEQVRAGAMGLKLHEDWGTTPAAIDNCLSVAEKFDIQVAIHTDTLNESGFVENTIAAFKNRTIHTYHTEGAGGGHAPDIIKACGEANVLPSSTNPTRPFTVNTVDEHLDMLMVCHHLDSKIPEDVAFAESRIRRETIAAEDILHDLGAFSMIASDSQAMGRIGEVITRTWQTAHKMKVQRGALKPDPKHHDNFRAKRYVAKYTINPAISHGIAHEVGSIESGKLADIVLWKPAFFGAKPAMMIKGGMIVAAPMGDPNASIPTPQPVHYRPMFGALGGARSETCVSFVSQAACDDGIGQ
>MP0532_megahit_135432_3-989
IIEVEVDRTTYGEEVKFGGGKVIRDGMGQSQVTRADGGVDTVITNALILDYWGVVKADIGLKDGLIAAIGKAGNHDVQPNVDIIIGPGTEIIAGEGKIITAGGIDSHVHFIAPQQIEVALNTGITTMLGGGIGPAVGTNATTATPGPWHIARMLQAAEGFPMNLGFFGKGNSSSPGPLEEQVLAGACGLKLHEDWGTTPAAIDNCLTVADRMDVQVALHTDTLNESGFVETSIAAFKNRTLHTYHTEGAGGGHAPDIIKVCGLTNVLPSSTNPTCPFTVNTIDEHLDMLMVCHHLDKNLPEDVAFAESRIRGETIAAEDILHDMGAISI
>MP0532_megahit_136572_1-180
MSTLNRRAYAEMYGPTTGDRVRLADTDLIIEVEKDWAVYGDEVKFGGGKVIRDGMGQSQR
>MP0532_megahit_137723_8796-10511
MAHSIERSRYVQLYGPTVGDSVRLGDTGLWAKVEHDSCVGGDELVFGAGKTMRCGTGCDGVLTAADGVLDLVITNALIIDTVLGVIKADIGIKNGRIAGIGKAGDPNIMDGVTAGLIVGVNTDVRAAEGLIVTAGAIDCHVHFIDPGQVEEALSAGFTTLMGGGLGPTTVPIASTGTTNLGHMLRAAEAFPVNFGFIAKAASHTVEPLLEQLAAGAAGLKIHEDWGATPAVIDAALKAAEIGGGQIQLHTDTLNESGFVEHTMRAIAGRGIHAYHVEGAGGGHAPDIIRMCGKANILPSSTNPTNPFTINTFDEHFDMAMTSHHLNPRLPEDVAFAESRIRKETIGAEDVLHDIGAISAIGSDSQGMGRIGETITRCWQLADHMRELRGTLPEDRGSGADNFRIRRYLAKYTINPARMFGIDAEVGSLEVGKLADLVFWKPEYFGAKPELIMKSGFPVWAPLGEANASLMSCEPLRYRPMWGYFGRAPQALGVRFVSPAAITSGIARRLDLKSAMVPVADTRGTRKSDMLLNDLVPNIDVDAESFQVRIDGQPLISTPLTRVTLGQSYMLK*
>MP0532_megahit_138264_68-586
MSYKIDRNTYAQTYGPTTGDRVRLADTELFIEVEKDLTTYGDEVKFGGGKVIRDGMGQSQVTRADGAVDTVITNALIVDWWGIIKADVGIKDGMIFEIGKAGNPDIQDNVDIVIGASTEVIAGEGHILTAGSIDTHIHFICPQQIETALASGITTMLGGGTGPATGTNATTCT
>MP0532_megahit_151389_1-192
LGLAKTVAPVKGTRSLTKGHMLHNDLCPEITVNPETFEVFVDGELATCDPAETLPLTQRYMLR*
>MP0532_megahit_153923_16-993
MIHTDTLNESGFYEDTLAAIAGRPIHMYHTEGGGGGHAPDIIRCNGEPHLLPSSTNPTNPYTLNSFDEGLDMTMSCHLLRYDLPEDVAFAESRVRPQTMMAEDVLHDLGAISMFGSDSQGMGRVNEVISRCWQLASKMRDQRGRLAHEKTKDADNERIKRYIAKYTINAARAFGIDKYIGSIEPGKMADLVTWKPAFFGIKPLGIIKGGFVAHGATGDSAGSYWQTEPVIQRAQYGACGKAPQSLSATFVHQRALDLDVAGQLGLSKPLLPITSFTCLSKKDMLHNDACPDIRVDPSTFDVFVDGELAACDPIADVTLGQSYLLR*
>MP0532_megahit_158541_2-268
MVLEIARKRYVELFGPTVGDKVRLADTDLIIEVEKDLLKYGDELVFGGGKSARDGLGQASGVMREESADLVITNAIVLDPVLGIIKADI
>MP0532_megahit_160556_1-414
DLVLWKPSFFAVKPELVVKGGSIVWSQMGDANASIPTPGPVHGRPMFASFGQSLIKSSFTFLSKNSIEQNIPNKLGLQKKCIAVENTRNINKSNLKLNSKLPNISVDPQTYEVFSDGELLTCEPLDEVPMAQRYFLL*
>MP0532_megahit_165661_2-1690
MVKKINRKTYAAMYGPSVGDKIRLADTELYIEIESDHTVYGEEVKFGGGKVIRDGMGQSQISNAKGAVDTVITNAIILDHWGVIKADVGIINGYISKIGKAGNPDIQPKVDIIIGAGTEVIAGEGKILTAGGIDAHIHFISPQQVEEALYSGITTMLGGGTGPAEGTNATTCTPGPWHISKMLEAAEGFPVNLGFFGKGNASNTESLFEQVEAGACGLKLHEDWGTTPSAIDKCLSVADQLDIQVTIHTDTLNESGFVENTTDAFKGRCIHAFHTEGAGGGHAPDIIRLAGEKNVLPSSTNPTRPYTVNTIDEHLDMLMVCHHLDPRIPEDVAFAESRIRSETIAAEDILHDMGAFSMIASDSQAMGRVGEVIIRTWQTAAKMKVQRGYLPEDKEGNDNLRCRRYISKYTINPAITHGISHVVGSVEINKLADLVLWDPAFFGVKPDKIIKGGVINGSLMGDPNASIPTPQPVHYRPMFGQFGRSLINSSLTFVSKISLEKEIKEKLSLSRRVEPVKETRNISKLDMILNNLTPDITVDPETYEVKADGELLICEPAATLPLS
>MP0532_megahit_167843_2-124
MPRNIDRKTYADMYGPTVGDKVRLADTDLIIEVEVDRTTYG
>MP0532_megahit_184223_1106-2821
MAHHIDRRHYADLYGPTTGDRVRLGDTGLVAQVEDDATVYGDECKFGGGKVLRDGLGQAAGVSDETALDCVITNALIVDWTGIRKADVGIKNGRISGIGKAGNPDVMAGVSDDMVVGVTTEAIAGEGLILTAGGIDSHIHFIAPQLVYEAVASGVTTFIGGGTGPATGTKATTCTPGSRHIQLMLQACDAFPMNFGFLGKGNTSMPDGLEEQIRSGAVGLKLHEDWGSTPATIDCCLTEAERFDVQVAIHTDTLNESGFVDASIEAFKGRTIHTYHTEGAGGGHAPDIIRVCGEPNVIPSSTNPTRPYTVNTLDEHLDMLMVCHHLDKNAPEDVAFAESRIRGTTIAAEDVLHDLGAISIMASDSQAMGRVGEVISRTWQTAHKMQAERGRLDVEQGDNDNFRIRRYVAKYTVNPAIAHGISHEVGSVEVGKLADLVLWKPAFFGAKPELVLKGGFIAWAQMGDANASIPTPQPQLMRPMFGSYGRATGVTSLAFVSKLSLQDGVVERYDLTKTLSPVSGCRTIGKRDMKLNDALPEIQVDPETYVVTADGEELTAEAAEVLPLAQRYYLF*
>MP0532_megahit_184811_3-1106
MKIERSSYGEHFGPTTGDSVRLGDTDLFIEVESDHTVYGDEVKFGGGKVIRDGMGQSPSMSRESGAPDLVITNALVLDHTGIFKADIAVRDGRISAIGKAGNPDIMDGVTEGMAIGASTEILAGEGRIITAGGIDAHIHFISPNQIPEAFYSGVTTLIGGGTGPATGTNATTCTPGPWNIRRMYEASEAFPLNFGYLGKGNSSLPGALEEQVRAGALGLKLHEDWGTTPAAIDQCLAVADRFDVQVAIHTDTLNETGFVEDTIAAFKGRTIHTYHTEGAGGGHAPDIIRLCGESNVLPSSTNPTMPFTRNTMDEHLDMLMVCHHLSASIPEDVAFADSRIRAETIAAEDILHDMGAFSMMASDSQAMG
>MP0532_megahit_185594_2-607
APDIIRVCGEANVLPSSTNPTRPFTVNTIEEHLDMLMVCHHLDARIPEDVAFAESRIRRETIAAEDILHDLGAFSMIASDSQAMGRVGEVIIRTWQTADKMKRQRGALANEAGDNDNFRIKRYIAKYTINPAISHGIASHVGSVEVGKLADLVLWKPMFFGVKPDIVLKSGTIAAAAMGDPNASIPTPQPVHYRPMFGAFGK
>MP0532_megahit_187849_2068-2808
LDPRISEDIAFAESRIRRETIAAEDILHDIGAFSMMASDSQAMGRVGEVIIRTWQTADKMKKQRGRLSEEFGENDNLRAKRYISKYTINPAIAHGISQHVGSVEVGKLADLCVWTPAFFGVKPDMVIKCGTITTAMMGDPNASIPTPQPVHYRPMFGSFGRSLTESSVSFVSQAALDDSIGEKLALQKRVLSVSGTRNLGKNSMVHNDLLPEIEVDPETYEVRADGVLLTCEPAEVLPMAQRYFLY*
>MP0532_megahit_198018_3-824
MSLSLSRQQYAEMFGPTTGDQVRLGDTNLFVQVERDLIAEGGGYGNEVKFGGGKVIRDGMGQSPLARDAESLDVVITNALILDAKLGVIKADIGIKGGRIAGIGHAGNPGIQDGLGSVFADPETGQRNPMTIGAATEAIAGEGAILTAGGYDCHIHFICAQQIDEALASGITTMTGGGTGPATGTNATTCTPGIWNIHRMLEASDEYAMNLGYLGKGNCSTAEPLREQVLAGAIGLKLHEDWGTTPAAIDCCLGVADELDVQVAIHTDTLNESG
>MP0532_megahit_199191_3-608
EGAGGGHAPDIIRVCGEANVLPSSTNPTRPFTVNTIEEHLDMLMVCHHLDSKIPEDVAFAESRIRPETIAAEDILHDIGAFSIMSSDSQAMGRVGEVIIRTWQTAHKMKQQFGKLDSADHPAADNFRALRYIAKYTINPAVAHGMSHMIGSVEVGKLADLVLWKPAFFGVKPELILKGGMIACANMGDPNASIPTPQPTFYR
>MP0532_megahit_201707_3-548
MSTIDRRAYADMFGPTVGDRVRLGDTELWIEVEEDKTVYGEEVKFGGGKVIRDGMGQSQRVSKDAVDVVITNALILDHWGIVKADIGIKEGRIVGVGKAGNPDIQSGVDIIIGPSTEAIAGEGLIATAGGIDAHIHFICPQQVDDALMSGITTMIGGGTGPAAGTNATTCTPGPWNIQRMYQ
>MP0532_megahit_207645_80991-82694
MAKIDRHAYAHMFGPTTGDRVRLADTDLIIEVEKDYTRYGDEVKFGGGKVIRDGMGQGQFSCEETPDLVITNALILDYWGIVKADVAVNNGRIAAIGKAGNPDVQDGVDILIGPGTEIIAGEGKILTAGGIDAHIHYICPQQVEEALMSGVTTMIGGGTGPATGTNATTCTPGPWNIAKMMQATQDMPMNFGFLGKGNASLPKALEEQIEAGVCGLKLHEDWGTTPASIDNCLAVADRYDVQIAIHTDTLNEAGFLEDTLGAFKGRTIHTYHTEGAGGGHSPDIIRACGEANVLPSSTNPTRPYTVNTIDEHLDMLMVCHHLDPSIPEDVAFADSRIRKESIAAEDILQDLGAISMIASDSQAMGRVGEMICRTWQTAHKMKVQRGPLPEDSERNDNYRARRYVAKYTINPAISHGVSEEVGSVEVGKMADLVLWKPAFFGIKPSLILKSGFIAAAPMGDANASIPTPQPVYYRPMFGSFGSAASQISVTFVSQASLDNNIGEQYGIRRQLIACKNTRNITKNDMKLNDWQPDITVDPQTYEVRANGELLTCEPMEVLPLAQRYSLF*
>MP0532_megahit_228115_656-2275
MVEISRRAYADMYGPTTGDCVRLGDTELWIEVEQDKTSYGEEVKFGGGKVIRDGMGQSQRTSEDSVDVVITNALILDHWGIVKADIGIKSGRIVGIGKAGNPDIQPDIDIIIGPGTEAIAGEGLIATAGGLDAHIHFICPQQVEEALMSGVTTMLGGGTGPAAGTNATTCTPGPWNIQRMYQAVEELPMNFGFMGKGNASLPAALEEQVLAGAMGLKLHEDWGTTPASIDNCLTVADNFDVQVAIHTDTLNESGFVENTLAAFKGRAIHTYHTEGAGGGHAPDIIRACGEANVLPSSTNPTRPYTINTIDEHLDMLMVCHHLDPKIPEDVAFAESRIRRETIAAEDILHDLGAFSMIASDSQAMGRIGEVICRTWQTAHKMKVQRGPLSPDPSHHDNFRAKRYVAKYTINPAITHGISHEVGSIEVGKLADIVLWKPAFFGAKPALIIKGGMIVAAPMGDPNASIPTPQPVHYRPMFGALGGARSETCVSFVSKAASEDGMGEKLRLNKRLVSVRDTRHITKNDLIHNNYLPKIEVDSQT
>MP0532_megahit_229370_1-1170
RMYQAVEELPMNFGFMGKGNASLPAALEEQVLAGAMGLKLHEDWGTTPASIDNCLTVADNFDVQVAIHTDTLNESGFVESTLAAFKDRAIHTYHTEGAGGGHAPDIIKACGVANVLPSSTNPTRPYTVNTIDEHLDMLMVCHHLDPKIPEDVAFAESRIRRETIAAEDILHDLGAFSMIASDSQAMGRIGEVICRTWQTAHKMKVQRGPLSPDTFDNDNFRVKRYIAKYTINPAITHGISHEVGSIEVGKLADIVLWKPAFFGAKPALIIKGGMIVAAPMGDPNASIPTPQPVHYRLMFGALGGARSETSVSFVSKAAYEDGMGEKLRLNKRLVSVRNTRRITKNDLIHNNYLPKIEVDSQTYEVRADGELLTCEPAIELPLAQRYFLF*
>MP0532_megahit_247824_878-2161
MLSRWRSETPHVGEYIPADGNIMANQDKKTIKLKVANTGDRPIQVGSHTHFSEANRALEFDREKALGYHLNISSGTSIRFEPGETKHVEVVEYGGTKTIFGFSGLVSGDLKSKKSDAIKNINEKGFKNVLENTEEKSGTLEIPRNRYVELFGPTTGDKVRLADTDLIMEIEKDLIKYGDELVFGGGKSARDGQGQASGVLRKDSADLVITNAMIIDPILGIIKADIGIRDGKILGVGNAGNPNVMDDIDIVVSSNTEIISGEHTICTPGTIDSHIHFISPQQAIDAICNGTTTMIGGGTGPADGTNATTCTPGEFNIHRMIEAVEEFPLNFGFLCKGNDSKEEALLEQVKAGACGLKLHEDWGTTPATINSALNVADKTDTQVAIHTDTLNECGYVDDTINAINGRTIHTYHTEGAGGGHAPDIMKIA
>MP0532_megahit_248259_2928-4640
MPAKIQRRAYADMFGPTTGDKIRLADTQLFIKVEHDHTTYGEEVKFGGGKVIRDGMGQSQVTRANGAADTVITNATILDHWGVVKADIGIKDGRVLAIGKAGNPDIQPNVDIVIGPGTEAIAGEGKIITAGGIDAHIHFICPQQIEEALYSGITTMMGGGTGPATGTNATTCTPGPWHISRMLQAAEGFTMNLGFYGKGNASLPQALVEQVRAGACGLKLHEDWGTTPAAIDNCLTVADDTDVQVLIHTDTLNESGFVENTIAAFKGRTIHAFHTEGAGGGHAPDIIKLCGETNVLPSSTNPTRPYTVNTLDEHLDMLMVCHHLDKNIPEDVAFAESRIRRETIAAEDILHDLGAFSMIASDSQAMGRVGEVIIRTWQTADKMKRQFGSLPGDSAGNDNVRAKRYIAKYTINPAIAQGIAEHVGSVEPGKLADLVLWSPAFFGVKPDMVLKCGTIAAAVMGDPNASIPTPQPEHYRPMFGSFGRSSIESAVSFVSQVSLDDDIGSTYALSRRLIPVARTRDEINKAAMIHNNVTPLMEVDPETYEVKADGTLLTCEPAEVLSMAQRYFLF*
>MP0532_megahit_252658_1664-2575
RTIHMYHTEGAGGGHAPDIIKVAGVRNCLTSSTNPTNPFTVNTFDEHLDMTMVCHHLSPSIPEDVAFAESRIRSQSIAAEDILHDLGAIAMLGSDSQGMGRINEVICRTWQLASKMKDQRGRLEEEATTSGDNERIKRYIAKYTINAARTFGIDSFVGSLEPGKMADVVLWRPGFFGIKPELVVKGGFIAWAPMGDSAASLMTCEPVKMRPQWGAFGSAQKSISACFVNPLAIESGLSGKLGLTKQLLPTKGTRKISKEQMLYNTFCPNIDVNAQTFEVFVDGKLAYCEPAEQVPLAQRYMLR*
>MP0532_megahit_253854_1-174
LVPVKNCRNIGKKDMLYNDKTPKIEVDPETYQVKVDGEIATVDPAEKLSLARLYCLY*
>MP0532_megahit_257389_3690-4073
FFGVKPEVIVKGGFIAGAAMGDGNASIPTPQPYVYRPMFGHYGQALDSTSVHFVSQAGVESTALDGLHRRLNPVNGCRTLAKRDLKWNDVTPKIEVNPETYEVRADGELLTCDPVEILPLAQRYFLF*
>MP0532_megahit_258083_3-770
MATMTRKEYAQMYGPTTGDAIRLGDTSLIAEVEHDFAIPGDECLHGGGKTLRDGLGLTPGYDSAMGSLDMLLCNALVIDPVLGIVKGDIGIKNGKVVAVGKAGNPATMDGVDSNLICGAATTVRDAEGLIATPGGIDVHVHFDSAQLCEHAISSGITTMLGGSLGPITVGIDCGGAWNVGRMLQAAEHWPINFGFLGRGNTSKPRSIYDQVAGGCFGMKIHEDWGAMPSVIDTCLSVADELDFQVQLHTDTLNESG
>MP0532_megahit_258369_1-744
DKTDTQVAIHTDTLNECGYVDDTIKAIAGRTIHTYHTEGAGGGHAPDIMKIAGEPNILPSSTNPTRPYTVNTLQEHLDMMMVCHHLNPSVPEDVSFAESRIRAETIAAEDVLHDIGAISMMSSDSQAMGRVGEVTTRNWQTADKMRKMKGSLPEETEENDNLRIKRYIAKITINPAITHGISTYVGSLEPGKIADIVVWTPQFFGIKPKLIIKGGFIAYALMGDPNASIPTTEPVYYRPMFGALGKAK
>MP0532_megahit_259754_1-132
MRLNSYCPDMDINPETYEVRADGKTLTCEPAEVLPMAQRYFLF*
>MP0532_megahit_260195_688-1062
PKLIIKGGFIAYSLMGDPNASIPTTEPIYYRPMFGALGKAKKTTSVTFTSQLALDNGLEEKLKIEKKLVPVRNCRNIGKKDMVYNDATPKIEIDPETYEVKVDGKIATVDPAKEVSLARLYSLY*
>MP0532_megahit_273224_1-897
GPGTEVIAGEGKILTAGGIDAHIHFICPQQVEEALMSGVTTMLGGGTGPATGSNATTCTPGEWHIGKMLQAVDDLPMNIGLLGKGNASLPEGLEAQLEAGAMGLKLHEDWGTTPASIDTCLSVAEKYDVQIAIHTDTLNESGFVEDTLAAFKERGIHTYHTEGAGGGHAPDILTACSKEYVLPSSTNPTRPYTVNTIDEHLDMLMVCHHLDPNIPEDVAFADSRIRRETIAAEDILHDLGVISMIASDSQAMGRVGEVVCRTWQTAHKMKVQRGLLPEDEAMGADNLRAKRYIAKYTIN
>MP0532_megahit_273999_1-957
MTRKEYAQMYGPTTGDSIRLGDTSLVAEVEHDYAVLGDECLHGGGKTLRDGLGLTPGYDSAMGSLDMLLCNALVIDPVLGVVKGDIGIKGGAIVGVGKAGNPATMDGVDTNLICGAATTVRDAEGLIATPGGIDVHVHFDSAQLCEHAISSGITTMLGGSLGPITVGIDCGGAWNVGKMLQAAEHWPINFGFLGRGNTSKPRSIYDQIEGGCFGLKIHEDWGAMPAVIDTCLTVADELDFQVQLHTDTLNESGFVEDTLAAINGRTIHMYHTEGAGGGHAPDIIKVAGERNCLTSSTNPTNPFTVNTFDEHLDMTMVCH
>MP0532_megahit_278586_2-1960
MIDMLARWRSETPHVGEYIPTDGKIIANKGKKTIKLKVSNTGDRPIQVGSHTHFSETNKALEFDREKSLGFHLNIPSGTSVRFEPGESKHVEVVEFGGTKTIFGFSGLVSGDLESKKQEAIKNINENNFKNITENVEYESNPLEISRNRYVELFGPTVGDKVRLADTELVMEIEKDMIKYGDELVFGGGKSARDGSGQASGVLREESADLVITNAMIIDPVLGIIKADIGIKDGKILGVGNAGNPNVMDDIDIVVSSNTEIISGEHTICTPGTIDSHIHFISPQQAIDAICNGVTTMIGGGTGPADGTNATTCTPGEWNIHKMIEAVEEYPLNFGFLCKGNDSREEALLEQVKSGACGLKLHEDWGTTPATINSALNVADKTDTQVAIHTDTLNECGYVDDTIKAIAGRAIHTYHTEGAGGGHAPDIMKIAGEPNILPSSTNPTRPYTVNTLQEHLDMMMVCHHLNPSVPEDVSFAESRIRAETIAAEDVLHDIGAISMMSSDSQAMGRVGEVTTRNWQTADKMRKMKGSLPEETGENDNYRVKRYIAKITINPAITHGISTYVGSLEPGKIADIVVWTPQFFGIKPKLIIKGGFIAYALMGDPNASIPTTEPVYYRPMFGALGKAKQTTSVTFTSQLALDNKLEEKLKIQKK
>MP0532_megahit_288036_6741-8444
MTKIDRNAYAHMFGPTTGDRVRLADTDIIIEVEKDYTCYGDEVKFGGGKVIRDGMGQGQLSCAETPDLVITNALILDYWGIVKADVAINDGRIQAIGKAGNPDVQNGVTIPIGAGTEIIAGEGQILTAGGIDAHVHFICPQQVDEALMSGVTTMIGGGTGPATGTKATTCTPGPWNIEKMMLSTQDMPMNFGFLGKGNASLPKALEEQIEAGVCGLKLHEDWGTTPASIDNCLTVADRYDVQIAIHTDTLNEAGFMEDTLAAFKGRTIHTYHTEGAGGGHSPDIIRACGEANVLPSSTNPTRPYTVNTVDEHLDMLMVCHHLDPSIPEDVAFADSRIRKESIAAEDILQDLGAISMIASDSQAMGRIGEMICRTWQTAHKMKVQRGPLPQDSDRNDNYRARRYVAKYTINPAISHGIDSEVGSIEVGKLADLVLWKPAFFGIKPSLILKSGFIAAAPMGDPNASIPTPQPVYYRPMFGSLGGAAASLSVTFVSQASMDNNIAEKYGIRRPLVACKNTRNIGKGDMKLNDWQPHIEVDAQTYEVRANGELLTCEPMEVLPLAQRYSLF*
>MP0532_megahit_295873_644-1417
HLDMLMVCHHLDPNIPEDVAFADSRIRRETIAAEDILHDMGVISMISSDSQAMGRVGEVICRTWQTAHKMKVQRGLLPEDQERGADNFRAKRYIAKYTINSAITHGIAHEVGSVEVGKLADLVLWSPAFFGVKPACILKGGMIAAAPMGDPNASIPTPQPVHYRPMFGAFGKAASATRLTFVSQAALDANIGEELGLDSPLSACKGVRSVRKQDMKLNDACPHLTVDPQTYEVHADGELLTCEPATELPLAQRYHLF*
>MP0532_megahit_304030_1-1488
LILDWWGVVKADVGLQKGRIAAIGKAGNPDVQPGVEIVIGPGTEVIAGEGKILTAGGIDAHIHFICPQQVEEALMSGVTTMLGGGTGPATGSNATTCTPGEWHLGKMLQAVDTLPMNIGLLGKGNASLPEALEAQIVAGAIGLKLHEDWGTTPASIDNCLSVAERYDVQVAIHTDTLNESGFVEDTIAAFKERGIHTYHTEGAGGGHAPDIITACSKDYVLPSSTNPTRPYTVNTIDEHLDMLMVCHHLDPNIPEDVAFADSRIRRETIAAEDILHDMGVISMISSDSQAMGRVGEVVCRTWQTAHKMKVQRGLLPEDEALGADNFRARRYIAKYTINPALTHGIGHEVGSVEVGKLADLVLWSPAFFGVKPALIIKGGMIAAAPMGDANASIPTPQPVHYRPMFGAFGKAASATRLSFVSQAALDAGIKARLGLESELVAVRQVRGVRKRDMKLNDACPHLTVDPQTYEVRADGELLTCEPATELPLAQRYHLF*
>MP0532_megahit_305599_2-1045
DVQVAIHTDTLNESGYLESTLGAFKNRCIHTFHTEGAGGGHAPDILKAIGESHVLPSSTNPTRPYTVNTIDEHLDMLMVCHHLSPAIAEDVAFAESRIRQETIAAEDILHDLGAISMMSSDSQAMGRVGEVVIRTWQTAHKMKVQRGHLAPDATAQTEHQAQHITLTDYDQSADNDNFRIKRYIAKYTINPAITHGISDMVGSIEVGKWADMVLWSPKFFGVKPECIIKGGLIAAVPMGDINASIPTPQPVHYRPMFASYPKSVAQTSITFMSQAAIDKQVDKQLGLTKVIQPVHGIREIRKSDMRLNSYCPDMDINPETYEVRADGKTLTCEPAEVLPMAQRYFLF*
>MP0532_megahit_312874_3-1106
MPENKRHMDVPPGAFPGKPYPTGPGTQVTTRDKMKISRQAYADMYGPTVGDRVRLGDTELWIEVEEDHTHYGDEVKFGGGKVIRDGMGQSQRCDDAVMDTVITNALILDWWGIVKADVGIQEGRIAAIGKAGNPDTQPDVTIVIGPGTEIIAGEGKILTAGGIDPHIHFICPQQVEEALMSGVTTMLGGGTGPATGTNATTCTPGPWHIGKMLQAVDSLPMNIGFLGKGNASLPEALELQVKAGVIGLKLHEDWGTTPASIDNCLTVADQYDIQVAIHTDTLNESGFVEDTLAAFKGRCIHTFHTEGAGGGHAPDIITACSKDYVLPSSTNPTRPYTVNTVDEHLDMLMVCHHLDPNIPEDVAFADSR
>MP0532_megahit_314382_1-1038
MLARWRSKTPHVGEYIPTDGNIIANKGKKTIKLKVSNTGDRPIQVGSHTHFSETNKALEFDREKALGFHLNIPSGTSVRFEPGESKHVEVVEYGGSKTIFGFSGLVSGDLKSKKQEAIKNIHENNFKNISENVEEESNALEISRSRYVALFGPTVGDKVRLADTELIMEIEKDLIKYGDELVFGGGKSARDGLGQASGVLRKDSADLVITNAMIIDPVLGIIKADIGVKDGKILGVGNAGNPNVMDNVDIIVSSNTEIISGEHTICTPGTIDSHVHFISPQQAIDAICNGVTTMIGGGTGPADGTNATTCTPGEWNIHKMIEAVEEYPLNFGFLCKGNDSREEALL
>MP0532_megahit_315445_1-975
AYAGKQEVYGFAGRVMGAVQPDKTDEKQLETSQKRVSRQIYAEHFGPTTGDKVRLADTELWLQVEADLTSHKDTAVDQANTSQSDEGTSHTTEIKGEEVKFGGGKVIRDGMGQGQLLGAEVADTVITNALVVDYTGIYKADIGIKNGRISAIGKAGNPDIQPAIDIPIGGATEIIAGEGKILTAGGVDSHIHFIAPQQCETALMSGVTTMLGGGTGPAQGTLATTCTPGAYHIASMLQSTDSIPMNIGLLGKGNVSVPTPIAEQIEAGAVGLKLHEDWGTTPQAIDNCLSVADDYDVQVAIHTDTLNESGYLESTLGAFKNRCIH
>MP0532_megahit_318227_13866-15569
MATIDKHSYAHMFGPTIGDRVRLGDTDLWLEVEKDFTEYGEEVKFGGGKVIRDGMGQSQASCFDTPDLVITNVVILDHWGIIKADIGIKDGRIAIIGKAGNPDVQDNIDIEIGPGTEIIAGEGQIVTAGGIDAHIHFICPQQIDEALMSGVTTMIGGGTGPATGSNATTCTPGPWNTHKMLQATNDFPMNFGFLGKGNTSLPIALEEQIEAGVCGLKLHEDWGTTPASIDNCLSVAERYDVQIAIHTDTLNESGFVEDTLGAFKGRTIHTYHTEGAGGGHSPDIIRACGESNVLPSSTNPTRPYTINTIDEHLDMLMVCHHLDPAIPEDIAFADSRIRKESIAAEDIMHDLGAISMIASDSQAMGRVGEMITRTWQTAHKMKQQRGPLAPDTERNDNFRLKRYVAKYTINPAISHGISHEVGSIEIGKLADLVLWKPAFFGIKPAMIIKSGFIAAAPMGDANASIPTPQPVYYRPMFGAHGQAPANTSMTFMSQASLDAGVPDKIGLTRMVSACKNTRNIGKDDMIHNSWQPTIEVDAQTYEVRANGELLTCEPVTTLPLAQLYCLF*
>MP0532_megahit_321616_209-511
MVKITRQAYADMYGPTVGDRVRLGDTELWIEVERDATVYGDEVKFGGGKVIRDGMGQSQRHDDSVMDTVITNALILDWWGVVKADVGLQKGRIAAIGKAGN
>MP0532_megahit_325120_762-1445
IAAEDILHDLGAISMLGSDSQGMGRINEVICRTWQLASKMKDQRGRLQEEKSKQGDNERIKRFIAKYTINAARTFGIDKYVGSLESGKMADVVLWRPGFFGIKPELVVKGGFIAWAPMGDSAASLMTCEPVIMRPQWGAFGSAQKSLSASFVNPLAIESDLQGQLNLTKPLLPTRGTRKLSKQHMLHNSVCPSIKVDPQTFEVFVDGKLAHCEPAERLPLTQRYMLR*
>MP0532_megahit_327190_801-1154
GFIAYSLMGDPNASIPTTEPVYYRPMFGALGKAKKTTSVTFTSQLALDNGLEEKLKIEKKLLPVKNCRNIGKKDMMYNDATPKIEIDPETYEVKVNGKIATVDPAKDVSLSRLYCLF*
>MP0532_megahit_329214_854-1921
ACGLKLHEDWGTTPATINSALNVADKTDTQVAIHTDTLNECGYVDDTINAIAGRAIHTYHTEGAGGGHAPDIMKIAGEANILPSSTNPTRPFTVNTLQEHLDMMMVCHHLNPSVPEDVSFAESRIRAETIAAEDVLHDIGAISMMSSDSQAMGRVGEVTTRNWQTADKMKKMKGRLSQENGDNDNFRVKRYLAKITINPAITHGISDYVGSLEPGKIADIVIWTSQFFGIKPKLIIKGGFIAYALMGDPNASIPTTEPVYYRPMFGALGKAKQSTSVTFTSQLALDNKLEEKLKIQKKLVPVKNCRNIGKKDMLYNDQTPKIEVDPETYEVKVDGKIATVDPAEKLSLARLYSLY*
>MP0532_megahit_331437_23051-24760
MTTTLPRSEYAAMYGPTTGDRLRLADTDLIIEVERDLTTYGEEVKFGGGKVIRDGMGQSQVTRANGAVDTVITNALIVDHSGIYKADVALKDGRIAAIGKAGNPDTQPNVDIIIGPGTEVIAGEGRILTAGGFDSHIHFIAPQQMEDALHSGVTTCFGGGTGPAHGTLATTCTPGPWHIGRMLQAMDGVVMNIGLSGKGNASQPGALVEMVNGGACALKLHEDWGTTPAAIDCCLSVADDMDVQVMIHTDTLNESGFVEHTLGAMKGRTIHAFHTEGAGGGHAPDIIKICGEEHVLPSSTNPTRPFTVNTLEEHLDMLMVCHHLDKSIPEDVAFAESRIRRETIAAEDILHDIGAFSIIASDSQAMGRVGEVLIRTWQTADKMRKQRGRLPEETGDNDNFRVKRYIAKYTINPAIAHGVSREVGSIEVGKKADLVLWNPAFFGVKPEMVLMSGMIVVAQMGDPNASIPTPQPVYTRPMFGAYGSALQHCAVTFISEAAQSNGLRDSLGLRKQTIAVQNTRNIGKSDLIHNAATPKVEVNPETYEVRADGELLTCAPAETVPMAQRYFMF*
>MP0532_megahit_331865_631-1284
MIPGEYLTSDGIIVANQNKKTIKLKVANTGDRPIQVGSHTHFSETNRALEFDREKALGYHLNIPSGTSIRFEPGDTKHVEVVEFGGTKTIFGFSGLVNGDLESKKQDAIKNIHEKGFKSVSENVEEESNALEIPRRRYVDLFGPTTGDKVKLADTDLVMEVEKDLIKYGDELVFGGGKSARDGLGQASGVLRENSADLVITNAMIIDPTLGIIKADIG
>MP0532_megahit_331968_2-595
TIKLKVANTGDRPIQVGSHTHFSETNRALEFDREKTLGYHLNIPSGTSIRFEPGDTKHVEVVEFGGTKTIFGFSGLVSGDLESKKQDAIKNINEKGFKNVLENVEEESNALEIPRRRYVDLFGPTAGDKVKLADTDLVMEIEKDLIKYGDELVFGGGKSARDGLGQASGVLRENSADLVITNAMIIDPTLGIIKADIG
>MP0532_megahit_332215_281-922
MGKMVLEIARKRYVELFGPTVGDKVRLADTDLIIEVEKDLLKYGDELVFGGGKSVRDGLGQAAGVMRDESADLVITNAIVLDPVLGIIKADIGIKDGKILGVGNAGNPNVMDDVDIIVSSNTEIISGEHTICTPGTIDSHIHFISPQQAIYAICSGTTTMIGGGTGPADGTNATTCTPGEWNIHKMIEAVEEYPLNFGFLGKGNDSREEALLEQ
>MP0532_megahit_333008_3-1151
MATMTRKEYAEMYGPTTGDAIRLGDTSLIAEVEHDFAVPGDECLHGGGKTLRDGLGLTPGYDSAMGSLDMLLCNALVIDPVLGIIKGDIGIKNGKVVGVGKAGNPATMDGVDSNLICGAATTVRDAEGLIATPGGIDVHVHFDSAQLCEHAISSGITTMLGGSLGPITVGIDCGGAWNVGRMLQAAEHWPINFGFLGRGNTSKPRSIYDQVAGGCFGMKIHEDWGAMPAVIDTCLSVADELDFQVQLHTDTLNESGFLEDTLAAINGRTIHMYHTEGAGGGHAPDIIRVAGVKNCLPSSTNPTNPFTVNTFDEHLDMTMVCHHLSPSIPEDVAFAESRIRPQSIAAEDILHDLGAIAMLGSDSQGMGRINEVICRTWQLASKM
>MP0532_megahit_334817_1-1200
ASGVLRENSADLVITNAMIIDPTLGIIKADIGIRDGKILGVGNAGNPNVMDDVDIVVSSNTEIISGEHTICTPGTIDSHIHFISPQQAIDAICNGTTTMIGGGTGPADGTNATTCTPGEFNIHRMIEAVEEFPLNFGFLCKGNDSKEEALLEQVKAGACGLKLHEDWGTTPATINSALNVADKTDTQVAIHTDTLNECGYVDDTINAINGRVIHTYHTEGAGGGHAPDIMKIAGEPNILPSSTNPTRPFTINTLEEHLDMMMVCHHLNPSVPEDISFAESRIRAETIAAEDVLHDIGAISMMSSDSQAMGRVGEVTTRNWQTADKMKKMKGSLPEDSAENDNYRIKRYISKITINPAITHGISEYVGSLEPGKIADIVVWTPQFFGIKPKLIIKGGFIAY
>MP0534_megahit_29997_72-707
MYSISRSAYANMFGPTTGDRVRLGDTDLVIEVESDRTVYGDEVKFGGGKVIRDGMGQSQRSGEAVADVVITNALIVDYWGIIKADVGIKDGRIAALGKAGNPDTQDSVDIVIGAGTEIIAGEGHILTAGGIDAHIHFIAPQQIEEALASGITTMLGGGTGPATGTKATTCTPGAWNIGKMLQAADAFPMNLGFMAKGNASLAEPLVEQIAAG
>MP0534_megahit_39955_1-1338
LRDGMGQSPNATRSDGALDLVITNALILDHWGIVKADIGVHDGRIIGIGKSGNPNLMDGVGAEMIVGAGTEVIAGEGMIVTAGGIDAHIHFICPQQINEALASGITTMIGGGTGPATGTNATTCTPGVWNIGRMLETVEGFPINFGFLGKGNSSFPDPLREQVEAGAIGLKLHEDWGTTPAAIDNCLSVAEEYDVQVAIHTDTLNESGFVEDSIAAFKGRTIHTYHTEGAGGGHAPDIIKVCGESNVLPSSTNPTRPFTVNTIDEHLDMLMVCHHLDASIPEDLAFAESRIRPETIAAEDILHDLGALSLMASDSQAMGRVGEVVIRTWQTAHKMKVQRGQLPEETGGNDNFRAKRYVAKYTINPAIAHGISDQVGSIEVGKMADLVIWHPAFFGIKPQLIVKGGFIVQAAMGDANASIPTPQPILQRPMFAAFGRVPYTTSCTFV
>MP0534_megahit_40513_272-946
MVKKINRKTYAAMYGPSVGDKIRLADTELYIEIESDHTVYGEEVKFGGGKVIRDGMGQSQISNAKGAVDTVITNAIILDHWGVIKADVGIINGYISKIGKAGNPDIQPKVDIIIGAGTEVIAGEGKILTAGGIDAHIHFISPQQVEEALYSGITTMLGGGTGPAEGTNATTCTPGPWHISKMLEAAEGFPVNLGFFGKGNASNTESLFEQVEAGACGLKLHEDWG
>MP0534_megahit_41366_3-539
FRLADTSLIARIERDFNAYGDEHVRGWGGNLRTGMMLGHSAAQGPQLDAIVTNVIVIDPVLGIFKGDLGIKDGRIAGFGRAGNPDIMDDVDLVIGPNTLMLADGGIATPGGVDSHVHLVTPKLMWVALSAGLTTLIGGGLNHNNESVIRQTFEAFEGIPLNLGLQGRGSATHPAAMIES
>MP0534_megahit_45555_1-162
ENTRNINKSNLKLNSKLPNISVDPQTYEVFSDGELLTCEPLDEVPMAQRYFLL*
>MP0534_megahit_48697_1182-2894
MPAKIQRRAYADMFGPTTGDKIRLADTQLFIKVEHDHTTYGEEVKFGGGKVIRDGMGQSQVTRANGAADTVITNATILDHWGVVKADIGIKDGRVLAIGKAGNPDIQPNVDIVIGPGTEAIAGEGKIITAGGIDAHIHFICPQQIEEALYSGITTMMGGGTGPATGTNATTCTPGPWHISRMLQAAEGFTMNLGFYGKGNASLPQALVEQVRAGACGLKLHEDWGTTPAAIDNCLTVADDTDVQVLIHTDTLNESGFVENTIAAFKGRTIHAFHTEGAGGGHAPDIIKLCGETNVLPSSTNPTRPYTVNTLDEHLDMLMVCHHLDKNIPEDVAFAESRIRRETIAAEDILHDLGAFSMIASDSQAMGRVGEVIIRTWQTADKMKRQFGSLPGDSAGNDNVRAKRYIAKYTINPAIAQGIAEHVGSVEPGKLADLVLWSPAFFGVKPDMVLKCGTIAAAVMGDPNASIPTPQPEHYRPMFGSFGRSSIESAVSFVSQVSLDDDIGSTYALSRRLIPVARTRDEINKAAMIHNNVTPLMEVDPETYEVKADGTLLTCEPAEVLSMAQRYFLF*
>MP0534_megahit_50621_151-534
MSFLIKRSDYAEIYGPTVGDRVRLGDTALILQVEKDHTVYGDECKFGGGKVLRDGMGQAAGVSDAAALDLLITNALIIDYTGIVKADVGIKNGQIVGIGKAGNPDVMAGVDENMIVGPTTEVTAGEGY
>MP0534_megahit_53928_769-2484
MAHSIERSRYVQLYGPTVGDSVRLGDTGLWAKVEHDSCVGGDELVFGAGKTMRCGTGCDGVLTAADGVLDLVITNALIIDTVLGVIKADIGIKNGRIAGIGKAGDPNIMDGVTAGLIVGVNTDVRAAEGLIVTAGAIDCHVHFIDPGQVEEALSAGFTTLMGGGLGPTTVPIASTGTTNLGHMLRAAEAFPVNFGFIAKAASHTVEPLLEQLAAGAAGLKIHEDWGATPAVIDAALKAAEIGGGQIQLHTDTLNESGFVEHTMRAIAGRGIHAYHVEGAGGGHAPDIIRMCGKANILPSSTNPTNPFTINTFDEHFDMAMTSHHLNPRLPEDVAFAESRIRKETIGAEDVLHDIGAISAIGSDSQGMGRIGETITRCWQLADHMRELRGTLPEDRGSGADNFRIRRYLAKYTINPARMFGIDAEVGSLEVGKLADLVFWKPEYFGAKPELIMKSGFPVWAPLGEANASLMSCEPLRYRPMWGYFGRAPQALGVRFVSPAAITSGIARRLDLKSAMVPVADTRGTRKSDMLLNDLVPNIDVDAESFQVRIDGQPLISTPLTRVTLGQSYMLK*
>MP0534_megahit_54020_220-1401
NVGKMLQAAEDFPVNFGFLGRGNSCKPESLYEQIEGGCVGLKIHEDWGAMPAVIDTCLNVADELDFQVQIHTDTLNESGFLENTLASIKGRTIHMYHTEGAGGGHAPDIISVAGEANCLPSSTNPTNPFTRNTFDEHLDMTMVCHHLSPAIPEDVAFAESRIRAQTIAAEDILHDIGAISMLGSDSQGMGRINEVITRTWQLASKMKDQRGRLETEKSRIGDNERIKRYIAKYTINAAKSFGVAEHIGSLEPGKMADVVLWRPAMFGVKPEIIVKGGFIAYGAMGDSAASLMTCEPIIMRPQWGAFGVAKQKLSANFVNPLAIEKGLAEKLELKKTLLPATGTRNLTKKDMLHNDACPEMSVDPQTFDVHINGELAYCEPSSELPLTQRYILR*
>MP0534_megahit_56658_328-663
LMGDPNASIPTPQPVHYRPMFGQFGRSLINSSLTFVSKISLEKEIKEKLSLSRRVEPVKETRNISKLDMILNNLTPDITVDPETYEVKADGELLICEPAATLPLSQRYFLF*
>MP0534_megahit_71748_204-554
VIAWAQMGDPNASIPTPQPVFMRPMFGSFGKATGPICDVFVSQASVDNGSVASYGLHKQIVAVAGCRSITKKEMKLNDATPNIEVDPETYEVTVDGQSLMCDPAQTLPLSQKYFMF*
>MP0534_megahit_87148_2-565
MKVQRGSLSGDPGRHDNLRVKRYISKYTKNPALANGIAHEVGSIEIGRLADLVLWKPAFFGVKPSLIVKGGMIVAAPMGDPNASIPTPQPVYYRMMFGALGGARNATCMSFLSNAAIKENVVDTLGLANLIGSVSNTRAISKRDMVLNDYLPNIEVDPRTYEVRADGELLVCEPATELPLSQRYFLF*
>MP0534_megahit_88757_3-503
MSEISRRAYADMYGPTTGDRVRLGDTELWIEVEQDKTSYGEEVKFGGGKVIRDGMGQSQRTSKESVDVVITNALILDHWGIVKADIGIKSGRIVGIGKAGNPDIQSDVDIIIGPGTEAIAGEGFITTAGALDAHIHFICPQQVDEALMSGVTTMLGGGTGPAAGTNA
>MP0534_megahit_93007_1043-1213
MKIERSSYGEHFGPTTGDSVRLGDTDLFIEVESDHTVYGDEVKFGGGKVIRDGMGQS
>MP0534_megahit_96672_3-677
RAAGAVDTVVTNALVLDWTGIYKADIGLKDGRIHAIGKAGNPDTQPNVTIIVGPGTEVIAGEGRILTAGGFDSHIHFICPQQIEDALHSGLTTMLGGGTGPAHGTLATTCTPGGWHIGRMMQAADAFPMNLAFAGKGNASQPAALEEQINAGACALKLHEDWGTTPAAIDCCLNVADAMDVQVMIHTDTLNESGFVEHTVKAMKGRTIHAFHTEGAGGGHAPDII
>MP0534_megahit_108781_3-542
AMKGRTIHTYHSEGAGGGHAPDIIKVCGELNVLPSSTNPTRPYTVNTIDEHLDMLMVCHHLDKNLPEDVAFAESRIRGETIAAEDILHDMGAISIMGSDAQAMGRVGEVITRTWQTADKMKQQRGCLPEDSAEHDNRRIKRYVAKYTINPALAHGIAHRVGSVEVGKLADLVLWRPAFFG
>MP0534_megahit_109118_185-1621
RISGIGKAGNPDVMAGVSDDMVVGVTTEAIAGEGLILTAGGIDSHIHFIAPQLVYEAVASGVTTFIGGGTGPATGTKATTCTPGSRHIQLMLQACDAFPMNFGFLGKGNTSMPDGLEEQIRSGAVGLKLHEDWGSTPATIDCCLTEAERFDVQVAIHTDTLNESGFVDASIEAFKGRTIHTYHTEGAGGGHAPDIIRVCGEPNVIPSSTNPTRPYTVNTLDEHLDMLMVCHHLDKNAPEDVAFAESRIRGTTIAAEDVLHDLGAISIMASDSQAMGRVGEVISRTWQTAHKMQAERGRLDVEQGDNDNFRIRRYVAKYTVNPAIAHGISHEVGSVEVGKLADLVLWKPAFFGAKPELVLKGGFIAWAQMGDANASIPTPQPQLMRPMFGSYGRATGVTSLAFVSKLSLQDGVVERYDLTKTLSPVSGCRTIGKRDMKLNDALPEIQVDPETYVVTADGEELTAEAAEVLPLAQRYYLF*
>MP0534_megahit_109935_330-524
RLGSRRKFLPVSGVRQVTKKDMVRNNASPHIEVDLRDSRVMVDGRPITSEAVEEVPLNRLYMLS*
>MP0534_megahit_114414_534-2237
MTKIDRNAYAHMFGPTTGDRVRLADTDIIIEVEKDYTCYGDEVKFGGGKVIRDGMGQGQLSCAETPDLVITNALILDYWGIVKADVAINDGRIQAIGKAGNPDVQNGVTIPIGAGTEIIAGEGQILTAGGIDAHVHFICPQQVDEALMSGVTTMIGGGTGPATGTKATTCTPGPWNIEKMMLSTQDMPMNFGFLGKGNASLPKALEEQIEAGVCGLKLHEDWGTTPASIDNCLTVADRYDVQIAIHTDTLNEAGFMEDTLAAFKGRTIHTYHTEGAGGGHSPDIIRACGEANVLPSSTNPTRPYTVNTVDEHLDMLMVCHHLDPSIPEDVAFADSRIRKESIAAEDILQDLGAISMIASDSQAMGRIGEMICRTWQTAHKMKVQRGPLPQDSDRNDNYRARRYVAKYTINPAISHGIDSEVGSIEVGKLADLVLWKPAFFGIKPSLILKSGFIAAAPMGDPNASIPTPQPVYYRPMFGSLGGAAASLSVTFVSQASMDNNIAEKYGIRRPLVACKNTRNIGKGDMKLNDWQPHIEVDAQTYEVRANGELLTCEPMEVLPLAQRYSLF*
>MP0534_megahit_123844_132-893
MLMVCHHLDKSIPEDVAFAESRIRRETIAAEDILHDMGAFSIIASDSQAMGRVGEVLIRTWQTADKMKKQRGRLAEETGENDNFRVRRYIAKYTINPAIAHGISTHIGSIEEGKRADLVLWNPAFFGVKPEMVLLGGSIVCAQMGDPNASIPTPQPVYSRPMFGAYGRAVENSAVVFVSEAAEAAGVGGKLGLAKQTLAVRNTREIGKRDLKLNDALPKVEVNPETYEVRADGELLTCEPASVLPMAQRYFLF*
>MP0534_megahit_126125_829-1662
PNVLPSSTNPTRPYTVNTVDEHLDMLMVCHHLDPSIPEDVAFAESRIRRETIAAEDILHDLGAFSMIASDSQAMGRVGEVICRTWQTAHKMKVQRGYLAEDNPRHDNFRVKRYIAKYTINPAIANGMAEHIGSVEAGKLADLVLWEPRFFGAKPALIIKGGMIVAAPMGDPNASIPTPQPVHYRPMFGAFGGALAATSVSFVSRAGSEAGIAERLGLAKEVVPVKGTRVIGKADMVLNDWTPEIEVDPETYEVRADGELLTCEPATELPLAQRFFLF*
>MP0534_megahit_130217_2-244
RLSFVSQAALDAGIKARLGLESELVAVRQVRGVRKRDMKLNDACPHLTVDPQTYEVRADGELLTCEPATELPLAQRYHLF*
>MP0534_megahit_165931_3-710
IHTDTLNESGFVEDTLAAFKGRCIHTFHTEGAGGGHAPDIITACSKDYVLPSSTNPTRPYTVNTIDEHLDMLMVCHHLDPNIPEDVAFADSRIRRETIAAEDILHDMGVISMISSDSQAMGRVGEVICRTWQTAHKMKVQRGLLPEDQERGADNFRAKRYIAKYTINSAITHGIAHDVGSVEVGKLADLVLWSPAFFGVKPACILKGGMIAAAPMGDPNASIPTPQPVHYRPMFGA
>MP0534_megahit_168032_3-1115
GGYDCHIHFICAQQIDEALASGITTMTGGGTGPATGTNATTCTPGIWNIHRMLEASDEYPMNLGYLGKGNCSTAEPLREQVLAGAIGLKLHEDWGTTPAAIDCCLGVADELDVQVAIHTDTLNESGFVEDSIAAFKGRTIHTFHSEGAGGGHAPDIIRVCGEANVLPSSTNPTRPFTVNTIEEHLDMLMVCHHLDSKIPEDVAFAESRIRPETIAAEDILHDIGAFSIMSSDSQAMGRVGEVIIRTWQTAHKMKQQFGKLDSANHPAADNFRALRYIAKYTINPAVAHGMSHMIGSVEVGKLADLVLWKPAFFGVKPELILKGGMIACANMGDPNASIPTPQPTFYRPQFAAHGRAKFETCVTFVSQAAID
>MP0534_megahit_173740_3-1376
AGTEVIAGEGMILTAGGIDSHIHWICPQQIEEALTSGVTTMLGGGTGPATGTFATTCTPGPWHIHRMLESAEAFPMNMGFFGKGNVSLPEPAREQVEAGVIGLKLHEDWGTTPAAIDNCLSVAEEMDVQVAIHSDTLNESGFVETTLAAFKDRTIHTFHTEGAGGGHAPDIIKAISSQNVLPSSTNPTRPFTVNTLDEHLDMLMVCHHLDPAIAEDVAFAESRIRRETIAAEDILHDTGAFAMMSSDSQAMGRVGEVIMRTWQTAHKMKVQRGTLPEDTKDGAENTDNFRVKRYIAKYTINPAITHGISHIVGSIEPGKFADLVLWRPAFFGVKPTLILKGGSIASAVMGDPNASIPTPQPVHYRPMFASFGKGLKSSLTFVSQAAMDNPEVKKLNLSKPLVAVKNCRQVTKKDMVLNDATPEISVDPETYQVLADGELLICDPATELPMAQRYFLF*
>MP0534_megahit_176288_3-1247
IAAIGKAGNPDVQPGVEIVIGPGTEVIAGEGKILTAGGIDAHIHFICPQQVEEALMSGVTTMLGGGTGPATGTNATTCTPGEWHLGKMLQAVDTLPMNIGLLGKGNASLPEALEAQIVAGAIGLKLHEDWGTTPASIDNCLSVAERYDIQVAIHTDTLNESGFVEDTIAAFKERGIHTYHTEGAGGGHAPDIITACSKDYVLPSSTNPTRPYTVNTIDEHLDMLMVCHHLDPNIPEDVAFADSRIRRETIAAEDILHDMGVISMISSDSQAMGRVGEVVCRTWQTAHKMKVQRGLLPEDEALGADNFRARRYIAKYTINPALTHGIGHEVGSVEVGKLADLVLWSPAFFGVKPALIIKGGMIAAAPMGDANASIPTPQPVHYRPMFGAFGKAASATRLSFVSQAALDAGIKARLG
>MP0534_megahit_177100_3-620
KDSADLVITNAMIIDPILGIIKADIGIRDGKILGVGNAGNPNVMDDIDIVVSSNTEIISGEHTICTPGTIDSHIHFISPQQAIDAICNGTTTMIGGGTGPADGTNATTCTPGEFNIHRMIEAVEEFPLNFGFLCKGNDSKEEALLEQVKAGACGLKLHEDWGTTPATINSALNVADKTDTQVAIHTDTLNECGYVDDTINAINGRT
>MP0534_megahit_177150_3-134
MKITRETYADIYGPTVGDKVRLADTELFIEVEKDCTVYGDESKF
>MP0534_megahit_191157_3-2477
WSDPAYPNSLLGAVALTRQTFYDAKWYKEAWKTYGRFPETNDQPEKDRGLAALSTHLENKGAILFMTGEELGSLRAGKIGKEFDLNVWLKGSGYEYRRLKEIKALNSFVVLPINFPKAPDVSTWETALQVSSEELRHWEMAPDNAYKLAKAKIPFVLTTSELEDKKTFRNNLIKMVKRGFSKDEALATVTTTPAERLGLSEVLGTLEKGKIANLVVTDGDYFDKKTRVESVWIEGVEYPVITESEADARGTWTMQWRYDDEVRIDSLKITGERTKPQGKLAGDEMTIPLKSVTLSSNNMFSFAMKGDTLGMDGIIQFSGSIKGDYAEGQGRTPTGGTLSWFARRVAPYEEKKGEKAETQEKTSTLVVRYPEGAFGFEKMPSQPELILVKNATIWTMGPQGVMENSDLLIKDGKIWKVGRNLSISPKAKKSVIINAQGKHVTPGIIDCHSHTAGFSINEGAQSVTAEVRIQDVINSDDINVYRQLAGGLTTANVLHGSANPIGGQNAVIKLRWGSAPDQLLFEGAPKGIKFALGENVKRERSWGRYPETRMGVEQVIRDAFTAAAEYKAKKASRGGGKGGKLIPVRRDLELDALVEILDGKRLVHSHSYRQDEILMLARVSQDFNFRIGTFQHVLEGYKVAEAIAEVGAGASTFSDWWAYKYEVIDAIPYNGPLMEKVGVVVSYNSDSSELARRLNTEAAKAAKYGPMSKEDAFRFVTINPAIQLGIDSKVGSLETGKDADFVIWNGDPMSMYTACEQTWIDGKKYFDLTRDREMRAKRNEERNTLIQKILSSEEDKIEKGSGKGRQMRRPGEAESYSCVEGELR*
>MP0534_megahit_191739_3-437
MVKITRQAYADMYGPTVGDRVRLGDTELWIEVERDATVYGDEVKFGGGKVIRDGMGQSQRHDDSVMDTVITNALILDWWGVVKADVGLQKGRIAAIGKAGNPDVQPGVEIVIGPGTEIIAGEGKILTAGGIDAHIHFICPQQVEE
>MP0534_megahit_204967_1-516
NFRAKRYIAKYTINSAITHGIAHEVGSVEVGKLADLVLWSPAFFGVKPACILKGGMIAAAPMGDPNASIPTPQPVHYRPMFGAFGKAASATRLTFVSQAALDANIGEELGLDSPLSACKGVRSVRKQDMKLNDACPHLTVDPQTYEVHADGELLTCEPATELPLAQRYHLF*
>MP0534_megahit_208568_655-2358
MVEISRRAYADMYGPTTGDCVRLGDTELWIEVEQDKTSYGEEVKFGGGKVIRDGMGQSQRTSEDSVDVVITNALILDHWGIVKADIGIKSGRIVGIGKAGNPDIQPDIDIIIGPGTEAIAGEGLITTAGGLDAHIHFICPQQVEEALMSGVTTMLGGGTGPAAGTNATTCTPGPWNIQRMYQAVEELPMNFGFMGKGNASLPAALEEQVLAGAMGLKLHEDWGTTPASIDNCLTVADNFDVQVAIHTDTLNESGFVENTLAAFKGRAIHTYHTEGAGGGHAPDIIRACGEANVLPSSTNPTRPYTINTIDEHLDMLMVCHHLDPKIPEDVAFAESRIRRETIAAEDILHDLGAFSMIASDSQAMGRIGEVICRTWQTAHKMKVQRGPLSPDPSHHDNFRAKRYVAKYTINPAITHGISHEVGSIEVGKLADIVLWKPAFFGAKPALIIKGGMIVAAPMGDPNASIPTPQPVHYRLMFGALGGARSETCVSFVSKAASEDGMGEKLRLNKRLVSVRDTRHITKNDLIHNNYLPKIEVDSQTYEVRADGELLTCEPAIELPLAQRYFLF*
>MP0534_megahit_213322_3-1070
RAGALGLKLHEDWGTTPAAIDQCLAVADRFDVQVAIHTDTLNETGFVEDTIAAFKGRTIHTYHTEGAGGGHAPDIIRLCGESNVLPSSTNPTMPFTRNTMDEHLDMLMVCHHLSASIPEDVAFADSRIRAETIAAEDILHDMGAFSMMASDSQAMGRIGEVICRTWQTADKMKRQRGRLYETGDNDNVRAKRYISKYTINPAIAHGIAGTVGSVEVGKMADLVLWKPAFFGVKPEIIVKGGFIAGAAMGDGNASIPTPQPYVYRPMFGHYGQALDSTSVHFVSQAGVESTALDGLHRRLNPVNGCRTLAKRDLKWNDVTPKIEVNPETYEVRADGELLTCDPVEILPLAQRYFLF*
>MP0534_megahit_215790_1-615
IEVEEDHTHYGDEVKFGGGKVIRDGMGQSQRCDHEVMDTVITNALILDWWGIVKADVGIQKGRIAAIGKAGNPDTQPDVTIVIGPGTEIIAGEGKILTAGGIDPHIHFICPQQVEEALMSGVTTMLGGGTGPATGTNATTCTPGPWHIGKMLQAVDSLPMNIGFLGKGNASLPEALELQVKAGVIGLKLHEDWGTTPASIDNCLT
>MP0534_megahit_220140_1097-1219
MSVKISRQAYAEMFGPTVGDKIRLADTELWIEVEKDLTTYG
>MP0534_megahit_220210_721-1392
MLSRWRSETPHVGEYIPADGNIMANQDKKTIKLKVANTGDRPIQVGSHTHFSEANRALEFDREKALGYHLNISSGTSIRFEPGETKHVEVVEYGGTKTIFGFSGLVSGDLKSKKSDAIKNINEKGFKNVLENTEEKSGTLEIPRNRYVELFGPTTGDKVRLADTDLIMEIEKDLIKYGDELVFGGGKSARDGQGQASGVLRKDSADLVITNAMIIDPTLGIIKA
>MP0534_megahit_224239_1-297
MKISRQAYADMYGPTVGDRVRLGDTELWIEVEEDHTHYGDEVKFGGGKVIRDGMGQSQRCDDAVMDTVITNALILDWWGIVKADVGIQKGRIAAIGKAG
>MP0534_megahit_224589_351-1520
RMYQAVEELPMNFGFMGKGNASLPAALEEQVLAGAMGLKLHEDWGTTPASIDNCLTVADNFDVQVAIHTDTLNESGFVESTLAAFKDRAIHTYHTEGAGGGHAPDIIKACGVANVLPSSTNPTRPYTVNTIDEHLDMLMVCHHLDPKIPEDVAFAESRIRRETIAAEDILHDLGAFSMIASDSQAMGRIGEVICRTWQTAHKMKVQRGPLSPDTFDNDNFRVKRYIAKYTINPAITHGISHEVGSIEVGKLADIVLWKPAFFGAKPALIIKGGMIVAAPMGDPNASIPTPQPVHYRLMFGALGGARSETSVSFVSKAAYEDGMGEKLRLNKRLVSVRNTRRITKNDLIHNNYLPKIEVDSQTYEVRADGELLTCEPAIELPLAQRYFLF*
>MP0534_megahit_225708_1171-2880
MPRNIDRKAYADMYGPTVGDKVRLADTDLIIEVEVDRTTYGEEVKFGGGKVIRDGMGQSQATRAEGGVDTVITNALILDYWGVVKADIGLKDGIIAAIGKAGNHDVQPNVDIIIGPGTEIIAGEGKIITAGGIDSHVHFIAPQQIEVALNTGITTMLGGGIGPAVGTNATTATPGPWHIARMLQAAEGFPMNLGFFGKGNSSSPGPLEEQVLAGACGLKLHEDWGTTPAAIDNCLTVADRMDVQVALHTDTLNESGFVETSIAAFKNRTLHTYHTEGAGGGHAPDIIKVCGLTNVLPSSTNPTCPFTVNTIDEHLDMLMVCHHLDPRISEDIAFAESRIRRETIAAEDILHDIGAFSMMASDSQAMGRVGEVIIRTWQTADKMKKQRGRLSEEFGENDNLRAKRYISKYTINPAIAHGISQHVGSVEVGKLADLCVWTPAFFGVKPDMVIKCGTITTAMMGDPNASIPTPQPVHYRPMFGSFGRSLTESSVSFVSQAALDDSIGEKLALQKRVLSVSGTRNLGKNSMVHNDLLPEIEVDPETYEVRADGVLLTCEPAEVLPMAQRYFLY*
>MP0534_megahit_239250_1-603
LTPGYDSAMGSLDMLLCNALVIDPVLGIVKGDIGIKNGKVVAVGKAGNPATMDGVDSNLICGAATTVRDAEGLIATPGGIDVHVHFDSAQLCEHAISSGITTMLGGSLGPITVGIDCGGAWNVGRMLQAAEHWPINFGFLGRGNTSKPRSIYDQVAGGCFGMKIHEDWGAMPSVIDTCLSVADELDFQVQLHTDTLNESGF
>MP0534_megahit_239382_2-1321
MATMTRKEYAEMYGPTTGDAIRLGDTSLIAEVEHDFAVPGDECLHGGGKTLRDGLGLTPGYDSAMGSLDMLLCNALVIDPVLGIIKGDIGIKNGKVVGVGKAGNPATMDGVDSNLICGAATTVRDAEGLIATPGGIDVHVHFDSAQLCEHAISSGITTMLGGSLGPITVGIDCGGAWNVGRMLQAAEHWPINFGFLGRGNTSKPRSIYDQVAGGCFGMKIHEDWGAMPAVIDTCLSVADELDFQVQLHTDTLNESGFLEDTLAAINGRTIHMYHTEGAGGGHAPDIIRVAGVKNCLPSSTNPTNPFTVNTFDEHLDMTMVCHHLSPSIPEDVAFAESRIRPQSIAAEDILHDLGAISMLGSDSQGMGRINEVICRTWQLASKMKDQRGRLQEEKSKQGDNERIKRFIAKYTINAARTFGIDKYVGSLESGKMADVVLWRP
>MP0534_megahit_257110_510-2222
MATMTRKEYAQMYGPTTGDSIRLGDTSLVAEVEHDYAVLGDECLHGGGKTLRDGLGLTPGYDSAMGSLDMLLCNALVIDPVLGIVKGDIGIKGGAIVGVGKAGNPATMDGVDTNLICGAATTVRDAEGLIATPGGIDVHVHFDSAQLCEHAISSGITTMLGGSLGPITVGIDCGGAWNVGKMLQAAEHWPINFGFLGRGNTSKPRSIYDQIEGGCFGLKIHEDWGAMPAVIDTCLTVADELDFQVQLHTDTLNESGFVEDTLAAINGRTIHMYHTEGAGGGHAPDIIKVAGERNCLTSSTNPTNPFTVNTFDEHLDMTMVCHHLSPSIPEDVAFAESRIRSQSIAAEDILHDLGAIAMLGSDSQGMGRINEVICRTWQLASKMKDQRGRLEEEATTSGDNERIKRYIAKYTINAARTFGIDSFVGSLEPGKMADVVLWRPGFFGIKPELVVKGGFIAWAPMGDSAASLMTCEPVKMRPQWGAFGSAQKSISACFVNPLAIESGLSGKLGLTKQLLPTKGTRKISKEQMLYNTFCPNIDVNAQTFEVFVDGKLAYCEPAEQVPLAQRYMLR*
>MP0534_megahit_258934_364-2496
MIDMLARWRSETPHVGEYIPTDGKIIANKGKKTIKLKVSNTGDRPIQVGSHTHFSETNKALEFDREKSLGFHLNIPSGTSVRFEPGESKHVEVVEFGGTKTIFGFSGLVSGDLESKKQEAIKNINENNFKNITENVEYESNPLEISRNRYVELFGPTVGDKVRLADTELVMEIEKDMIKYGDELVFGGGKSARDGSGQASGVLREESADLVITNAMIIDPVLGIIKADIGIKDGKILGVGNAGNPNVMDDIDIVVSSNTEIISGEHTICTPGTIDSHIHFISPQQAIDAICNGVTTMIGGGTGPADGTNATTCTPGEWNIHKMIEAVEEYPLNFGFLCKGNDSREEALLEQVKSGACGLKLHEDWGTTPATINSALNVADKTDTQVAIHTDTLNECGYVDDTIKAIAGRAIHTYHTEGAGGGHAPDIMKIAGEPNILPSSTNPTRPYTVNTLQEHLDMMMVCHHLNPSVPEDVSFAESRIRAETIAAEDVLHDIGAISMMSSDSQAMGRVGEVTTRNWQTADKMRKMKGSLPEETGENDNYRVKRYIAKITINPAITHGISTYVGSLEPGKIADIVVWTPQFFGIKPKLIIKGGFIAYALMGDPNASIPTTEPVYYRPMFGALGKAKQTTSVTFTSQLALDNKLEEKLKIQKKLVPVKNCRNIGKKDMLYNDKTPKIEVDPETYQVKVDGEIATVDPAEKLSLARLYCLY*
>MP0534_megahit_264275_1-372
KLIIKGGFIAYSLMGDPNASIPTTEPIYYRPMFGALGKAKKTTSVTFTSQLALDNGLEEKLKIEKKLVPVRNCRNIGKKDMVYNDATPKIEIDPETYEVKVDGKIATVDPAKEVSLARLYSLY*
>MP0534_megahit_269129_2-832
EGLEAQLEAGAMGLKLHEDWGTTPASIDTCLSVAEKYDVQIAIHTDTLNESGFVEDTLAAFKERGIHTYHTEGAGGGHAPDILTACSKEYVLPSSTNPTRPYTVNTIDEHLDMLMVCHHLDPNIPEDVAFADSRIRRETIAAEDILHDLGVISMIASDSQAMGRVGEVVCRTWQTAHKMKVQRGLLPEDEALGADNLRAKRYIAKYTINPAITHGIAHEVGSIEVGKLADLVLWKPAFFGVKPALILKGGMIAGAPMGDPNASIPTPQPVHYRPMFG
>MP0534_megahit_281820_1-357
GGMIAGAPMGDPNASIPTPQPVHYRPMFGTFGRAASQTRLNFVSQAAIDAGIKERLGLQSTLSACKNVRGVRKKDMKLNDACPELTVDPQTYEVRCDGELLTCEPATELPLAQRYHLF*
>MP0534_megahit_285065_2781-4955
MQAGEYNIQDGDIILNQGRQVQTISVSNTGDRPIQIGSHYHFYEVNDALSFDREQTRGYRLNIISGTAVRFEPGQSREVELVAYAGKQEVYGFAGRVMGAVQPDKTDEKQLETSQKRVSRQIYAEHFGPTTGDKVRLADTELWLQVEADLTSHKDTAVDQANTSQSDEGTSHTTEIKGEEVKFGGGKVIRDGMGQGQLLGAEVADTVITNALVVDYTGIYKADIGIKNGRISAIGKAGNPDIQPAIDIPIGGATEIIAGEGKILTAGGVDSHIHFIAPQQCETALMSGVTTMLGGGTGPAQGTLATTCTPGAYHIASMLQSTDSIPMNIGLLGKGNVSVPTPIAEQIEAGAVGLKLHEDWGTTPQAIDNCLSVADDYDVQVAIHTDTLNESGYLESTLGAFKNRCIHTFHTEGAGGGHAPDILKAIGESHVLPSSTNPTRPYTVNTIDEHLDMLMVCHHLSPAIAEDVAFAESRIRQETIAAEDILHDLGAISMMSSDSQAMGRVGEVVIRTWQTAHKMKVQRGHLAPDATAQTEHQAQHITLTDYDQSADNDNFRIKRYIAKYTINPAITHGISDMVGSIEVGKWADMVLWSPKFFGVKPECIIKGGLIAAVPMGDINASIPTPQPVHYRPMFASYPKSVAQTSITFMSQAAIDKQVDKQLGLTKVIQPVHGIREIRKSDMRLNSYCPDMDINPETYEVRADGKTLTCEPAEVLPMAQRYFLF*
>MP0534_megahit_289734_1-381
IKPELVVKGGFIAWAPMGDSAASLMTCEPVIMRPQWGAFGSAQKSLSASFVNPLAIESDLQGQLNLTKPLLPTRGTRKLSKQHMLHNSVCPSIKVDPQTFEVFVDGKLAHCEPAERLPLTQRYMLR*
>MP0534_megahit_290237_13519-15222
MATIDKHSYAHMFGPTIGDRVRLGDTDLWLEVEKDFTEYGEEVKFGGGKVIRDGMGQSQASCFDTPDLVITNVVILDHWGIIKADIGIKDGRIAIIGKAGNPDVQDNIDIEIGPGTEIIAGEGQIVTAGGIDAHIHFICPQQIDEALMSGVTTMIGGGTGPATGSNATTCTPGPWNTHKMLQATNDFPMNFGFLGKGNTSLPIALEEQIEAGVCGLKLHEDWGTTPASIDNCLSVAERYDVQIAIHTDTLNESGFVEDTLGAFKGRTIHTYHTEGAGGGHSPDIIRACGESNVLPSSTNPTRPYTINTIDEHLDMLMVCHHLDPAIPEDIAFADSRIRKESIAAEDIMHDLGAISMIASDSQAMGRVGEMITRTWQTAHKMKQQRGPLAPDTERNDNFRLKRYVAKYTINPAISHGISHEVGSIEIGKLADLVLWKPAFFGIKPAMIIKSGFIAAAPMGDANASIPTPQPVYYRPMFGAHGQAPANTSMTFMSQASLDAGVPDKIGLTRMVSACKNTRNIGKDDMIHNSWQPTIEVDAQTYEVRANGELLTCEPVTTLPLAQLYCLF*
>MP0534_megahit_291318_81270-82973
MAKIDRHAYAHMFGPTTGDRVRLADTDLIIEVEKDYTRYGDEVKFGGGKVIRDGMGQGQFSCEETPDLVITNALILDYWGIVKADVAVNNGRIAAIGKAGNPDVQDGVDILIGPGTEIIAGEGKILTAGGIDAHIHYICPQQVEEALMSGVTTMIGGGTGPATGTNATTCTPGPWNIAKMMQATQDMPMNFGFLGKGNASLPKALEEQIEAGVCGLKLHEDWGTTPASIDNCLAVADRYDVQIAIHTDTLNEAGFLEDTLGAFKGRTIHTYHTEGAGGGHSPDIIRACGEANVLPSSTNPTRPYTVNTIDEHLDMLMVCHHLDPSIPEDVAFADSRIRKESIAAEDILQDLGAISMIASDSQAMGRVGEMICRTWQTAHKMKVQRGPLPEDSERNDNYRARRYVAKYTINPAISHGVSEEVGSVEVGKMADLVLWKPAFFGIKPSLILKSGFIAAAPMGDANASIPTPQPVYYRPMFGSFGSAASQISVTFVSQASLDNNIGEQYGIRRQLIACKNTRNITKNDMKLNDWQPDITVDPQTYEVRANGELLTCEPMEVLPLAQRYSLF*
>MP0534_megahit_303729_3-1634
EPGESKHVEVVEYGGSKTIFGFSGLVSGDLKSKKQEAIKNIHENNFKNISENVEEESNALEISRSRYVALFGPTVGDKVRLADTELIMEIEKDLIKYGDELVFGGGKSARDGLGQASGVLRKDSADLVITNAMIIDPVLGIIKADIGVKDGKILGVGNAGNPNVMDNVDIIVSSNTEIISGEHTICTPGTIDSHVHFISPQQAIDAICNGVTTMIGGGTGPADGTNATTCTPGEWNIHKMIEAVEEYPLNFGFLCKGNDSREEALLEQVKAGACGLKLHEDWGTTPATINSALNVADKTDTQVAIHTDTLNECGYVDDTIKAIAGRTIHTYHTEGAGGGHAPDIMKIAGEPNILPSSTNPTRPYTVNTLQEHLDMMMVCHHLNPSVPEDVSFAESRIRAETIAAEDVLHDIGAISMMSSDSQAMGRVGEVTTRNWQTADKMRKMKGSLPEETEENDNLRIKRYIAKITINPAITHGISTYVGSLEPGKIADIVVWTPQFFGIKPKLIIKGGFIAYALMGDPNASIPTTEPVYYRPMFGALGKAK
>MP0534_megahit_315612_1703-3412
MTTTLPRSEYAAMYGPTTGDRLRLADTDLIIEVERDLTTYGEEVKFGGGKVIRDGMGQSQVTRANGAVDTVITNALIVDHSGIYKADVALKDGRIAAIGKAGNPDTQPNVDIIIGPGTEVIAGEGRILTAGGFDSHIHFIAPQQMEDALHSGVTTCFGGGTGPAHGTLATTCTPGPWHIGRMLQAMDGVVMNIGLSGKGNASQPGALVEMVNGGACALKLHEDWGTTPAAIDCCLSVADDMDVQVMIHTDTLNESGFVEHTLGAMKGRTIHAFHTEGAGGGHAPDIIKICGEEHVLPSSTNPTRPFTVNTLEEHLDMLMVCHHLDKSIPEDVAFAESRIRRETIAAEDILHDIGAFSIIASDSQAMGRVGEVLIRTWQTADKMRKQRGRLPEETGDNDNFRVKRYIAKYTINPAIAHGVSREVGSIEVGKKADLVLWNPAFFGVKPEMVLMSGMIVVAQMGDPNASIPTPQPVYTRPMFGAYGSALQHCAVTFISEAAQSNGLRDSLGLRKQTIAVQNTRNIGKSDLIHNAATPKVEVNPETYEVRADGELLTCAPAETVPMAQRYFMF*
>MP0534_megahit_321598_691-2787
MIPGEYLTSDGIIVANQNKKTIKLKVANTGDRPIQVGSHTHFSETNRALEFDREKALGYHLNIPSGTSIRFEPGDTKHVEVVEFGGTKTIFGFSGLVNGDLESKKQDAIKNIHEKGFKSVSENVEEESNALEIPRRRYVDLFGPTTGDKVKLADTDLVMEVEKDLIKYGDELVFGGGKSARDGLGQASGVLRENSADLVITNAMIIDPTLGIIKADIGIRDGKILGVGNAGNPNVMDDVDIVVSSNTEIISGEHTICTPGTIDSHIHFISPQQAIDAICNGTTTMIGGGTGPADGTNATTCTPGEFNIHRMIEAVEEFPLNFGFLCKGNDSKEEALLEQVKAGACGLKLHEDWGTTPATINSALNVADKTDTQVAIHTDTLNECGYVDDTINAINGRVIHTYHTEGAGGGHAPDIMKIAGEPNILPSSTNPTRPFTINTLEEHLDMMMVCHHLNPSVPEDISFAESRIRAETIAAEDVLHDIGAISMMSSDSQAMGRVGEVTTRNWQTADKMKKMKGSLPEDSAENDNYRIKRYISKITINPAITHGISEYVGSLEPGKIADIVVWTPQFFGIKPKLIIKGGFIAYSLMGDPNASIPTTEPVYYRPMFGALGKAKKTTSVTFTSQLALDNGLEEKLKIEKKLLPVKNCRNIGKKDMMYNDATPKIEIDPETYEVKVNGKIATVDPAKDVSLSRLYCLF*
>MP0534_megahit_323231_1-1056
ACGLKLHEDWGTTPATINSALNVADKTDTQVAIHTDTLNECGYVDDTINAIAGRAIHTYHTEGAGGGHAPDIMKIAGEANILPSSTNPTRPFTVNTLQEHLDMMMVCHHLNPSVPEDVSFAESRIRAETIAAEDVLHDIGAISMMSSDSQAMGRVGEVTTRNWQTADKMKKMKGRLSQENGDNDNFRVKRYLAKITINPAITHGISDYVGSLEPGKIADIVIWTSQFFGIKPKLIIKGGFIAYALMGDPNASIPTTEPVYYRPMFGALGKAKQSTSVTFTSQLALDNKLEEKLKIQKKLVPVKNCRNIGKKDMLYNDQTPKIEVDPETYEVKVDGKIATVDPAEKLSLARLY
>MP0534_megahit_323626_1-642
MGKMVLEIARKRYVELFGPTVGDKVRLADTDLIIEVEKDLLKYGDELVFGGGKSVRDGLGQAAGVMRDESADLVITNAIVLDPVLGIIKADIGIKDGKILGVGNAGNPNVMDDVDIIVSSNTEIISGEHTICTPGTIDSHIHFISPQQAIYAICSGTTTMIGGGTGPADGTNATTCTPGEWNIHKMIEAVEEYPLNFGFLGKGNDSREEALLEQ
>MP0536_megahit_14483_3-143
KGDMKLNDWQPHIEVDAQTYEVRANGELLTCEPMEVLPLAQRYSLF*
>MP0536_megahit_25722_814-987
LIPVRSCRSLSKADMVHNNYLPAIEVHPETYEVLADGNLLTCEPAELLPMAQRYFLF*
>MP0536_megahit_39958_319-813
LAKYTINPAIAQGIDQHVGSVEIGKLADLCVWRPGFFGVKPDLVLKNGMIAAALMGDPNASIPTPQPVYYRPMFGAFGSSLHAGSVLFTSQMAIDNGLGQKLGLRKTLIPISSTRSTDKRSMKHNALVPEIRIDPKSYGVFANDKLLECDPASSLPMTQRYFLF*
>MP0536_megahit_40254_2-304
MAYHIKRSHYSEIYGPTTGDRVRLGDTSLVLEVEMDFSVYGDECKFGGGKVLRDGMGQASGVSQEDALDLVITNALVVDYSGIIKGDIGIKDGRIVGIGKA
>MP0536_megahit_44325_1-501
RYVAKYTINPAISHGVSEEVGSVEVGKMADLVLWKPAFFGIKPSLILKSGFIAAAPMGDANASIPTPQPVYYRPMFGSFGSAASQISVTFVSQASLDNNIGEQYGIRRQLIACKNTRNITKNDMKLNDWQPDITVDPQTYEVRANGELLTCEPMEVLPLAQRYSLF*
>MP0536_megahit_57482_3-815
MATIDKHSYAHMFGPTIGDRVRLGDTDLWLEVEKDFTEYGEEVKFGGGKVIRDGMGQSQASCFDTPDLVITNVVILDHWGIIKADIGIKDGRIAIIGKAGNPDVQDNIDIEIGPGTEIIAGEGQIVTAGGIDAHIHFICPQQIDEALMSGVTTMIGGGTGPATGSNATTCTPGPWNTHKMLQATNDFPMNFGFLGKGNTSLPIALEEQIEAGVCGLKLHEDWGTTPASIDNCLSVAERYDVQIAIHTDTLNESGFVEDTLGAFKGRTIHTY
>MP0536_megahit_59280_3-434
EVGKLADLVLWHPAMFGAKPELVIKGGIIASSQMGDPNASIPTPQPVFTRPMFGGYGRAAAPISLAFVSQACLDNDAAADYGLAKTLAAVKNCRSINKADMKLNDATPDLHVDPETYQVTADGVELTCEPAEELALAQKYFLF*
>MP0536_megahit_61332_1-777
EEVKFGGGKVIRDGMGQSQVTRRDGAADTVITNAIILDHSGVTKADIGIKDGRILAIGKAGNPDIQSKVDIIIGPGTEAIAGEGKIITAGGIDAHIHFISPQQIEEALYSGITTMMGGGTGPATGTNATTCTPGSWHISRMLQAAEGFAMNLGFFGKGNASLPQGLIDQVYAGACGLKLHEDWGTTPAAIDNCLTVADDLDVQVLIHTDTLNESGFVENTIAAFKGRTIHAFHTEGAGGGHAPDIIKLCGERNVLPSST
>MP0536_megahit_63385_1-522
YHTEGAGGGHAPDIIRVVGEPNCLPSSTNPTNPYTINTFDEHLDMTMVCHHLNPAIPEDVAFAESRIRAETIAAEDVLHDLGAISMLGSDSQGMGRNGEVICRTWQLASKMKTQRGPLPGDNGNDNNRVKRYISKYTIAVARTFGIESYVGSLEIGKWADIVLWKPAFFGIKPE
>MP0536_megahit_63559_89-700
MPRNIDRKAYADMYGPTVGDKVRLADTDLIIEVEVDRTTYGEEVKFGGGKVIRDGMGQSQVTRADGGVDTVITNALILDYWGVVKADIGLKDGLIAAIGKAGNHDVQPNVDIIIGPGTEIIAGEGKIITAGGIDSHVHFIAPQQIEVALNTGITTMLGGGIGPAVGTNATTATPGPWHIARMLQAAEGFPMNLGFFGKGNSSSP
>MP0536_megahit_69864_280-747
MAKISKQAYMEMYGPTTGDRVRLGDTELWIKVEDDRTTYGDEVKFGGGKVIRDGMGQCQRQSEEVVDVVITNALILDHWGIIKADVGIKNGRISGIGKAGNPDVQKAVDILIGPGTEVIAGEGQILTAGGIDAHIHFICPQQIDEALMSGITTMLG
>MP0536_megahit_75128_2-547
KVIRDGMGQSPSASRELGSPDLVITNAVILDHTGIFKADVAVRDGKISAIGKAGNPGIMDGVTEGMTISASTEILAAEGRILTAGGIDAHIHFISPNQIPEAFYSGITTLIGGGTGPATGTNATTCTPGPWNIRRMYEAAEAFPLNFGFLGKGNASMPQVLEEQVRGGALGLKLHEDWGTTP
>MP0536_megahit_86293_251-691
GSVEKNKLADLVLWDPAFFGAKPEKIIKGGVINASLMGDPNASIPTPQPVHYRPMFGQFGSSMQSGSITFVSQIAYDNGLKEALKLEKKLIPVSGTRNISKSDMVLNHYTPDIKVDPETYEVKADGELLTCEPAEILPLAQRYFLY*
>MP0536_megahit_101195_2-502
GGIDAHVHFICPQQVDEALMSGVTTMIGGGTGPATGTKATTCTPGPWNIEKMMLSTQDMPMNFGFLGKGNASLPKALEEQIEAGVCGLKLHEDWGTTPASIDNCLTVADRYDVQIAIHTDTLNEAGFMEDTLAAFKGRTIHTYHTEGAGGGHSPDIIRACGEANVLP
>MP0536_megahit_102978_827-1063
MRITRETYADIYGPTVGDKVRLADTELFIEVEKDYTVYGDESKFGGGKTLRDGMGQSPNATRSDGALDLVITNALILDH
>MP0536_megahit_103277_26-826
MTQSQYTSLYGPTVGDAIRLGDTNLFAEVEKDYANYGDEATFGGGKSIRDGMAQNPNVTRDDKNVADLVITNAVIIDYDKVVKGDIGIKNGYIFAIGKAGNPDIMDNVNIIIGSTTDIISAEGKIVTAGGIDTHVHFINPEQAEVALESGITTHIGGGTGASEGAKATTVTPGPWHIHRMLEAAEALPINVGFTGKGQAVNHTALIEQIHAGVIGLKVHEDWGATPSALSHALDVADEFDVQIALHADTLNEAGFMEDTMKAIKNRV
>MP0536_megahit_105069_2-664
YHTEGAGGGHAPDIIKVCGENNVLPSSTNPTRPFTVNTIDEHLDMLMVCHHLDASIPEDLAFAESRIRPETIAAEDILHDLGAFSIMASDSQAMGRVGEVVIRTWQTAHKMRVQRGQLLEETGKNDNFRAKRYIAKYTINPAIAHGISDQVGSIEVGKMADLVIWHPAFFGVKPQLIVKGGFIVQAAMGDANASIPTPQPILQRPMFGAFGRVPNTTSCTF
>MP0536_megahit_113142_2667-3347
MTNKINRKSYAAMYGPTVGDKIRLADTELFIEVETDHTVYGEEVKFGGGKVIRDGMGQSQISNSEGAVDTVITNAVILDYCGVIKADIGIINGYISEIGKAGNPDVQPNVNIIIGPGTEVIAAEGKILTAGGIDAHIHFISPQQVEEALYSGITTMLGGGTGPAEGTNATTCTPGPWHITKMLEAAEGLPVNLGFFGKGNSSSTKPLLEQVRAGACGLKLHEDWGTT
>MP0536_megahit_116363_3-551
APQLVYEAVASGVTTFIGGGTGPATGTKATTCTPGSRHVQLMLQACDAFPMNFGFLGKGNTSMPEGLEEQIRSGAMGLKLHEDWGSTPATIDCCLTEAERFDVQVAIHTDTLNESGFVDASIEAFKGRTIHTYHTEGAGGGHAPDIIRVCGEPNVLPSSTNPTRPYTVNTLDEHLDMLMVCHH
>MP0536_megahit_120390_2-862
HFLSPQQASHALAGGITTMIGMSPGPHFDVSSSGPNILGRLIQACDAFPLNFGFLGRGCMDVGAIEESVSGGALGVKVHEDFSASPAVIDGALRAADANDFAVCLHTDTINEFGFCEETLAAIDGRTIHMYHVEGAGGGHSPDILKVNGQPNVLPSSTNPTNPFTPSALEEGVPMTMLCHVLNYALPEDVAFAECRIRPQSMAAEDLLHDMGAISIFATDSQGMGRLAENIANCWQLASVMKERVGRLPEEKTERADNARILRYIAKYTINPARAAGIDRHVGSLES
>MP0536_megahit_121610_493-792
MSLSIPRRQFVDLYGPTTGDRIRLADTELFIEVEDDLTAHGDEAKFGGGKVLRDGMGQSSWATGADLILDTVVTNSVILDHWGVVKADVGIRNGRIAAIG
>MP0536_megahit_121705_1-585
TLNECGYVDDTINAINGRTIHTYHTEGAGGGHAPDIMKIAGEANILPSSTNPTRPFTTNTLEEHLDMMMVCHHLNPSVPEDISFAESRIRAETIAAEDVLHDIGAISMMSSDSQAMGRVGEVTTRNWQTADKMRKMKGSLPEDSGDNDNYRIKRYIAKITINPAITHGISEYVGSLEPGKIADLVIWTPQFFGIK
>MP0536_megahit_127910_153-554
WSPKFFGVKPECIIKGGLIAAVPMGDINASIPTPQPVHYRPMFATYPKSVAQTSITFMSQAAIDKQVDKQLGLTKVIQPVHGIRKIRKSDMRFNSYCPDMDINPETYEVRADGKTLTCEPADVLPMAQRYFLF*
>MP0536_megahit_132968_1-1389
TGDKVRLADTELWLQVEADLTSHTDMDQTQTSQSDKDISQITEIKGEEVKFGGGKVIRDGMGQGQLLGAEVADTVITNALVVDYTGIYKADIGIKDGRISAIGKAGNPDIQPAIDIPIGGATEIISGEGKILTAGGVDSHIHFIAPQQCETALMSGVTTMLGGGTGPAQGTLATTCTPGAYHIASMLKSTDSIPMNIGLLGKGNVSVPEPIAEQIEAGAVGLKLHEDWGTTPQAIDNCLSVADDYDVQVAIHTDTLNESGYLESTLAAFKDRCIHTFHTEGAGGGHAPDILKAIGESHVLPSSTNPTRPYTVNTIDEHLDMLMVCHHLSPAIAEDVAFAESRIRQETIAAEDILHDLGAISMMSSDSQAMGRVGEVVIRTWQTAHKMKVQRGHLAPDATATIEDEQEYITLTDYDQSADNDNFRIKRYIAKYTINPAITHGISDIVGSIEVGKWADMVLWSPK
>MP0536_megahit_135420_3-473
MAKIDRHAYAHMFGPTTGDRVRLADTDLIIEVEKDYTRYGDEVKFGGGKVIRDGMGQGQFSCEETPDLVITNALILDYWGIVKADVAVNNGRIAAIGKAGNPDVQDGVDILIGPGTEIIAGEGKILTAGGIDAHIHYICPQQVEEALMSGVTTMIGG
>MP0536_megahit_137647_1-954
DNFDVQVAIHTDTLNESGFVENTLAAFKGRAIHTYHTEGAGGGHAPDIIRACGEANVLPSSTNPTRPYTINTIDEHLDMLMVCHHLDPKIPEDVAFAESRIRRETIAAEDILHDLGAFSMIASDSQAMGRIGEVICRTWQTAHKMKVQRGPLSPDPSHHDNFRAKRYVAKYTINPAITHGISHEVGSIEVGKLADIVLWKPAFFGAKPALIIKGGMIVAAPMGDPNASIPTPQPVHYRPMFGALGGARSETCVSFVSKAACGSGMGEKLRLNKRLVSVRDTRHITKNDLIHNNYLPKIEVDSQTYEVRADGELLTCEP
>MP0536_megahit_145909_2-847
LSTAEDYDVQVAIHTDTLNESGFVEDTIAAFKDRTIHTYHTEGAGGGHAPDIIKACSLSNVLPSSTNPTRPYTVNTIDEHLDMLMVCHHLDPNIAEDVAFAESRIRRETIAAEDILHDLGAFSMIASDSQAMGRVGEVITRSWQTAHKMKVQRGSLENDPVDHDNFRVKRYIAKYTINPAITHGISHEVGSVETGKLADLVLWKPAFFGVKPSLIIKGGMIIAAPMGDPNASIPTPQPVHYRRMFAAYGKARFSTCMTFMSKSAIDEGVDKRLGLQRMIGEV
>MP0536_megahit_149712_2-778
STNPTRPYTVNTVDEHLDMLMVCHHLDPRIPEDVAFAESRIRRETIAAEDILHDLGAFSMIASDSQAMGRVGEVITRTWQTAHKMKTQRGALTEDSSRSDNFRAKRYIAKYTINPAIAHGIATEVGSIEPGKLADLVLWNPAFFGVKPDLILKGGFIVTAAMGDPNASIPTPQPVHYRPMFGAFGRALEQCSVSFVSEAAQSAEVARQLGLRKPTLAVKNTRKITKKDMRLNDYTPEISVDPETYEVRADGDLLTCEPA
>MP0536_megahit_171972_492-923
ESGKMADLVLWPRASFGLKPQMVIKSGEVVWSVMGDGNGSHIGAEPVIHRPMWGSFGKAVPELGVTFASRLAIEAETEKKLGVAKRFVQIDNVRSLGKQDMLHNDALPKMTVDAQTFEVYADDKLLSCEPATEVPLAQKYLLR*
>MP0536_megahit_177187_1-321
NASIPTPQPVHYRLMFGALGGARSETSVSFVSKAAYEDGMGKKLRLNKRLVSVRNTRRITKNDLIHNNYLPKIEVDSQTYEVRADGELLTCEPAIELPLAQRYFLF*
>MP0536_megahit_210490_3-1439
MSEISRRAYADMYGPTTGDRVRLGDTELWIEVEQDKTSYGEEVKFGGGKVIRDGMGQSQRTSKESVDVVITNALILDHWGIVKADIGIKSGRIVGIGKAGNPDIQSDVDIIIGPGTEAIAGEGFITTAGALDAHIHFICPQQVDEALMSGVTTMLGGGTGPAAGTNATTCTPGPWNIQRMYQAVEELPMNFGFMGKGNASLPAALEEQVLAGAMGLKLHEDWGTTPASIDNCLTVADNFDVQVAIHTDTLNESGFVENTLAAFKDRAIHTYHTEGAGGGHAPDIIKACGVANVLPSSTNPTRPYTVNTIDEHLDMLMVCHHLDPKIPEDVAFAESRIRRETIAAEDILHDLGAFSMIASDSQAMGRIGEVICRTWQTAHKMKVQRGPLSPDTFDNDNFRVKRYIAKYTINPAITHGISHEVGSIEVGKLADIVLWKPAFFGAKPALIIKGGMIVAAPMGDPNASIPTPQPVHYRTMFGA
>MP0536_megahit_213326_1-336
MPRKIDRRAYADMFGPTTGDRVRLADTDLWIKIESDRTTYGEEVKFGGGKVIRDGMGQSQVTRADGAVDTVITNAVILDYWGITKADIGIKDGRISKIGKAGNPDIQSKVDI
>MP0536_megahit_214596_3-842
EQNVLPSSTNPTRPYTVNTLDEHLDMLMVCHHLDKEIPEDVAFAESRIRRETIAAEDILHDLGAFSMIASDSQAMGRVGEVIIRTWQTADKMKRQSGPLQGDTNDNDNSRVKRYIAKYTINPAIAQGISKEVGSVEEGKLADLVIWSPSFFGVKPDMILKSGTIAAALMGDPNASIPTPQPEHYRPMFGSFGKSLVESAVTFVSQAALDQDIGSTYHLSRRLIPVAQTRSGISKTSMIHNHSTPQMEVDPETYEVKADGVLMTCEPAEILNMAQRYFLY*
>MP0536_megahit_223161_1-1107
SIIANKSKKIIKLTVSNTGDRPIQVGSHTHFSETNKALEFDREKSLGFHLNIPSGTSIRFEPGDSKHVEVVEFGGTKTIFGFSGLVSGDLESKKQDAIKNIHENGFKNVLENVEVETGSLEIPRGRYVELFGPTVGDKVRLADTELVMEIEKDMIKYGDELVFGGGKSARDGLGQASGVLRENSADLVITNAMIIDPVLGIIKADIGIKDGKILCVGNAGNPNVMDDIDITVSSNTEIISGEHTICTPGTIDSHVHFISPQQAIDAICNGTTTMIGGGTGPADGTNATTCTPGEFNIHRMIEAVEEFPLNFGFLCKGNDSREEALLEQVKAGACGLKLHEDWGTTPATINAALNVADQTDTQVAIHTDT
>MP0536_megahit_225415_1599-1811
MTLNISRKNYVDLFGPTTGDRVRLADTDLIIEIEKDLIKHGDESVFGGGKSIRDGMGQASGVSRADSLDLV
>MP0536_megahit_227787_1-561
ADKMKKMTGSLSEDNSQNDNFRVKRYLAKITINPAITHGISDHVGSLQPGRLADIVIWSPQFFGVKPKMIIKGGFIAYSLMGDPNASIPTTEPVLYRPMFGSLGKAVQSTSIIFTSQLALDNGMQEKINCDKKLVAVKNCRSIGKKDMLYNDATPDIDVNPETYEVKVDGKITTTDPATKLSLGRLY
>MP0536_megahit_229833_1659-2093
VEVGKLADLVLWKPAFFGVKPELILKGGMIACANMGDPNASIPTPQPTFYRPQFAAHGRARFETCVTFVSKAAHESGLADRVRLGKRVEPVRNTRNIGKADMVYNDKLPKIEVDPETYTVKADGELLTCEPATELPLAQRYFLF*
>MP0536_megahit_231606_1973-3676
MSTLNRRAYAEMYGPTTGDRVRLADTDLIIEVEKDWAVYGDEVKFGGGKVIRDGMGQSQRSSDETVDTVITNALIVDYWGIVKADVGIKDGRIAAIGKAGNPDTQPEVDIVIGPGTEVIAGEGKILTAGGIDAHIHFICPQQIEEALMSGITTMLGGGTGPATGTNATTCTPGPWHIGKMLQAADGLPMNIGYMGKGNASLPIALEEQVQAGAMGLKLHEDWGTTPAAIDNCLNVAEAADVQVAIHTDTLNESGFVEDTLAAFKGRSIHTFHTEGAGGGHAPDIIKACGLPNVLPSSTNPTRPYTVNTVDEHLDMLMVCHHLDPSIPEDVAFAESRIRRETIAAEDILHDLGAFSMIASDSQAMGRVGEVICRTWQTAHKMKVQRGYLAEDNPRHDNFRVKRYIAKYTINPAIANGMAEHIGSVEAGKLADLVLWEPRFFGAKPALIIKGGMIVAAPMGDPNASIPTPQPVHYRPMFGAFGGALAATSVSFVSRAGSEAGIAERLGLAKRVVPVKGTRVIGKADMVLNDWTPEIEVDPETYEVRADGELLTCEPATELPLAQRFFLF*
>MP0536_megahit_234240_2-1558
EVERDLIAEGAGYGNEVKFGGGKVIRDGMGQSPLARDAESLDVVITNALILDAKLGVIKADIGIKGGRIVGIGHAGNPGIQDGLGSVFADPETGQCNPMTIGAATEAIAGEGAILTAGGYDCHIHFICAQQIDEALASGITTMTGGGTGPATGTNATTCTPGIWNIHRMLEASDEYPMNLGYLGKGNCSTAEPLREQVLAGAIGLKLHEDWGTTPAAIDCCLGVADELDVQVAIHTDTLNESGFVEDSIAAFKGRTIHTFHSEGAGGGHAPDIIRVCGEANVLPSSTNPTRPFTVNTIEEHLDMLMVCHHLDSKIPEDVAFAESRIRPETIAAEDILHDIGAFSIMSSDSQAMGRVGEVVIRTWQTAHKMKQQFGKLDSVDHPAADNFRALRYIAKYTINPAIAHGMSHMIGSVEVGKLADLVLWKPAFFGVKPELILKGGMIACANMGDPNASIPTPQPVHYRPMFGTFGRAASQTRLNFVSQAAIDAGIKERLGLQSTLSACKNVRGVRKKDMKLND
>MP0536_megahit_237551_63-1781
MSLGIPRRQFSDLFGPTVGDRIRLADTELFIEIEEDLTSHGDEAKFGGGKVLRDGMGQSSWATRSDQTLDTVVTNAVILDHWGIVKADVGIRDGRIAAIGKAGNPDIMDGVTPWMTVAAGTEVIAGEGMILTPGGIDPHIHFICPQLAWEALASGITTLIGGGTGPATGTKATTCTPGEWNIHRMLEASEELPVNLGFLGKGNASHQEPLTEQIRAGAMGLKLHEDWGTTPAAVDAALTAAEAYDVSVAIHSDTLNEAGYVEDTIRAFKGRTIHTYHTEGAGGGHAPDIIRVCGEANCLPSSTNPTMPFTVNTMDEHLDMLMVCHHLNLGIPEDLAFAESRIRAETIAAEDILHDIGAISMMSSDSQAMGRVGEVILRTWQTADKMKRQRGSLTGEKPGNDNLRARRYIAKYGINPAIANGISHEVGAIEVGKLADMVLWSPAFFGVKPDLVIKGGFIVAAAMGDPNASIPTPQPVIFRPMFGSLGRARFSTSVTFLSTAALEAGVHQKLQLQKRAVAVSGCRSLTKADMVLNNTLPNIEVDSDTYEVRADGELLKCEPAQTLAMAQRYFLF*
>MP0536_megahit_240429_3-1136
TDLIIEIEKDLIKHGDESVFGGGKSIRDGMGQASGVSRADSLDLVITNAIILDPILGIIKADIGVKDGRIVGVGNAGNPNIADDVDMIISSNTEIIAGENTICTPGTIDSHIHFISPQQATHAICNGTTTMIGGGTGPADGTNATTCTPGKWNIHRMIESVDNFPMNFGFLAKGNDSLEPALFEQIEAGACGLKLHEDWGTTPATINSALNVADKTDTQVAIHTDTLNECGFVDDTIAAIAGRTIHTYHTEGAGGGHAPDILKVASESNILPSSTNPTRPFTVNTLAEHLDMMMVCHHLNSSVPEDISFAESRIRGETIAAEDVLHDIGVLSMMSSDSQAMGRVGEVTTRNWQTADKMKKMTGSLSEDNSQNDNFRVK
>MP0536_megahit_256105_1-1164
MVLEIAKKRYVELFGPTVGDKVRLADTDLIIEVEKDLLKYGDELVFGGGKSVRDGLGQASGVMRDESADLVITNTIVLDPVLGIIKADIGVKDGKILAVGNAGNPNVMDDVDIIVSSNTEIISGEHTICTPGTIDSHVHFISPQQVIYAICNGTTTMIGGGTGPADGTNATTCTPGEWNIHKMIEAVEEYPLNFGFLGKGNDSREESLLEQVKAGACGLKLHEDWGTTPATINSALNVADKTDTQVAIHTDTLNECGYVDDTINAIAGRTIHTYHTEGAGGGHAPDIMKIAGEANILPSSTNPTRPFTVNTLQEHLDMMMVCHHLNPSVPEDVSFAESRIRAETIAAEDVLHDIGAISMMSSDSQAMGRVGEVTTRNWQTADKMKKMK
>MP0536_megahit_257331_1-237
TFTSQLALDNGLEEKLKIEKKLLPVKNCRNIGKKDMMYNDATPKIEIDPETYEVKVNGKIATVDPAKDVSLSRLYCLF*
>MP0536_megahit_264510_350-919
HKMKVQRGALKPDPDRHDNFRAKRYVAKYTINPAISHGIAHEVGSIESGKLADIVLWKPAFFGAKPAMMIKGGMIVAAPMGDPNASIPTPQPVHYRPMFGALGGARSETCVSFVSQAACDDGIGHKLKLNKKIIGVKNTRQVRKKDLIHNDYQPKIEVDSQTYEVRADGELLTCEPAEVLPLAQRYFLF*
>MP0536_megahit_266195_3-854
MIDMLARWRSETPHVGEYIPTDGKIIANKGKKTIKLKVSNTGDRPIQVGSHTHFSETNKALEFDREKSLGFHLNVPSGTSVRFEPGESKHVEVVEFGGTKTIFGFSGLVSGDLESKKQEAIKNINENNFKNITENVEYESNPLEISRNRYVELFGPTVGDKVRLADTELVMEIEKDMIKYGDELVFGGGKSARDGLGQASGVLREESADLVITNAMIIDPVLGIIKADIGIKDGKILGVGNAGNPNVMDDIDIVVSSNTEIISGEHTICTPGTIDSHIHFISPQ
>MP0536_megahit_270488_11028-12731
MTQIDRSAYAQMYGPTTGDRVRLGDTELWVRVEKDFTTYGEEVKFGGGKVIRDGMGQGQSGDAESMDTVITNALILDHWGVVKADIGLKKGRIHSIGKAGNPDIQSDISIVIGPGTEIIAGEGQIITAGAIDAHIHFICPQQVEEALMSGVTTMLGGGTGPATGTNATTCTPGIWHIEKMYQAVDSMPMNFGFLGKGNASLPIALEEQIKAGAMGLKLHEDWGTTPAAIDNCLSVAEKYDVQVAIHTDTLNESGFVEDTLAALKGRTIHTYHTEGAGGGHAPDIIKACGVDNVLPSSTNPTRPYTVNTVDEHLDMLMVCHHLDPSIPEDIAFAESRIRRETIAAEDILHDLGAFSMIASDSQAMGRVGEVISRTWQTAHKMKVQRGALTGDDEKSDNQRAKRYIAKYTINPALSHGISDSVGSIEVGKIADLVLWQPAFFGVKPSLILKSGMIAAAPMGDPNASIPTPQPVHYRPMFGGFGLAAAKTSIAFLSQAAIDAGVQESISLQSNPMSVKNCRNIKKSDMVNNNYQPNIEVDPQTYEVRADGELLTCEPAAEVPLAQRYFLF*
>MP0536_megahit_270677_1-903
GKILGVGNAGNPNVMDDIDIVVSSNTEIISGEHTICTPGTIDSHIHFISPQQAIDAICNGVTTMIGGGTGPADGTNATTCTPGEWNIHKMIEAVEEYPLNFGFLCKGNDSREEALLEQVKSGACGLKLHEDWGTTPATINSALNVADKTDTQVAIHTDTLNECGYVDDTIKAIAGRAIHTYHTEGAGGGHAPDIMKIAGEPNILPSSTNPTRPYTVNTLQEHLDMMMVCHHLNPSVPEDVSFAESRIRAETIAAEDVLHDIGAISMMSSDSQAMGRVGEVTTRNWQTADKMRKMKGSLPEE
>MP0536_megahit_280144_1867-3570
MAYEIDRAAYAAMFGPTTGDKVRLADTDLLIEVEEDKTIYGEEIKFGGGKVIRDGMGQSQISRQDNAVDTVITNALIIDYWGIVKADIGIKDGRIAGIGKAGNPDIQPQIDIIVGPGTEAIAGEGRLLTAGGIDAHIHWISPQQVDDALYSGITTMLGGGTGPAEGTNATTCTPGPWHISRMLQAAEGLPMNLGFFGKGNASKPDALFEQVNAGACGLKLHEDWGTTPSAIDTCLNVAEEVDVQVAIHTDTLNEAGFVENTISAFKDRTIHAFHTEGAGGGHSPDIIKLCGETNVLPSSTNPTRPFTINTVDEHLDMLMVCHHLDPKIPEDVAFAESRIRRETIAAEDILHDLGAFSMIASDSQAMGRVGEVIIRTWQTADKMKKQRGSLPDEKGKNDNFRVKRYISKYTINPALTHGIANHVGSVEVGKLADLVLWKPAFFGVKPDLILKCGSIAGAAMGDPNASIPTPQPVHYRPMFASLGRSMQASSVSFISKDAVGIGSELDLKKDTLPVCNTRSVTKKDMILNDYTPDMFVDPETYEVRADGELLICEPAQELPMAQRYFLF*
>MP0536_megahit_291562_1-516
GQSQRVSKDAVDVVITNALIVDHWGIVKADIGIKEGRIMGVGKAGNPDIQSGVDIIIGPSTEAIAGEGLIATAGGIDAHIHFICPQQVDDALMSGITTMIGGGTGPAAGTNATTCTPGPWNIQRMYQAVEELPINFGFLGKGNASLPMALEEQVRAGAMGLKLHEDWGTTPA
>MP0536_megahit_296947_3-1406
MTTTLPRSEYAAMYGPTTGDRLRLADTDLIIEVERDLTTYGEEVKFGGGKVIRDGMGQSQVTRANGAVDTVITNALIVDHSGIYKADVALKDGRIAAIGKAGNPDTQPNVDIIIGPGTEVIAGEGRILTAGGFDSHIHFIAPQQMEDALHSGVTTCFGGGTGPAHGTLATTCTPGPWHIGRMLQAMDGVVMNIGLSGKGNASQPGALVEMVNGGACALKLHEDWGTTPAAIDCCLSVADDMDVQVMIHTDTLNESGFVEHTLGAMKGRTIHAFHTEGAGGGHAPDIIKICGEEHVLPSSTNPTRPFTVNTLEEHLDMLMVCHHLDKSIPEDVAFAESRIRRETIAAEDILHDIGAFSIIASDSQAMGRVGEVLIRTWQTADKMRKQRGRLPEETGDNDNFRVKRYIAKYTINPAIAHGVSREVGSIEVGKKADLVLWNPAFFGVKPEMVLMSGMIVVAQMGDPNASIP
>MP0536_megahit_299798_1-573
ADKMRKMKGSLPEETEENDNLRIKRYIAKITINPAITHGISTYVGSLEPGKMADIVVWTPQFFGIKPKLIIKGGFIAYALMGDPNASIPTTEPVYYRPMFGALGKAKQTTSVTFTSQLALDNKLDEKLKIQKRLVAVKNCRNIGKKDMLYNDKTPKIEVDPETYEVKVDGEIATVDPAEKLSLARLYSLY*
>MP0536_megahit_304297_1-1632
MLARWRSETPHVGEYIPTDEKIIANKGKKTIKLKVSNTGDRPIQVGSHTHFSEANKALEFDREKSLGFHLNVPSGTSVRFEPGESKHVEIVEFGGTKTIFGFNGLVNGDLESKKQEAIKNINENNFKNISENIEDESNSLEIPRNRYVELFGPSVGDKVRLADTDLVMEIEKDMIKYGDELVFGGGKSARDGLGQASGVLREESADLVITNAMIIDPVLGIIKADIGIKDGKILCVGNAGNPNVMDDIDIVVSSNTEIISGEHTICTPGTIDSHIHFISPQQAIDAICNGVTTMIGGGTGPADGTNATTCTPGEWNIHKMIEAVEEYPLNFGFLCKGNDSREEALLEQVKAGACGLKLHEDWGTTPATINSALNVADKTDTQVAIHTDTLNECGYVDDTIKAIAGRVIHTYHTEGAGGGHAPDIMKIAGEPNILPSSTNPTRPYTVNTLQEHLDMMMVCHHLNPSVPEDVSFAESRIRAETIAAEDVLHDIGAISMMSSDSQAMGRVGEVTTRNWQTADKMRKMKGSLPEETEENDNLRIKRYI
>MP0536_megahit_304763_1292-1504
DNKLEEKLKIQKKLVPVKNCRNIGKKDMLYNDKMPKIEVDPETYEVKVDGKIATVDPAEKLSLARLYSLY*
>MP0536_megahit_307231_21147-23321
MQAGEYNIQDGDIILNQGRQVQTISVSNTGDRPIQIGSHYHFYEVNDALSFDREQTRGYRLNIISGTAVRFEPGQSREVELVAYAGKQEVYGFAGRVMGAVQPDKTDEKQLETSQKRVSRQIYAEHFGPTTGDKVRLADTELWLQVEADLTSHKDTAVDQANTSQSDEGTSHTTEIKGEEVKFGGGKVIRDGMGQGQLLGAEVADTVITNALVVDYTGIYKADIGIKNGRISAIGKAGNPDIQPAIDIPIGGATEIIAGEGKILTAGGVDSHIHFIAPQQCETALMSGVTTMLGGGTGPAQGTLATTCTPGAYHIASMLQSTDSIPMNIGLLGKGNVSVPTPIAEQIEAGAVGLKLHEDWGTTPQAIDNCLSVADDYDVQVAIHTDTLNESGYLESTLGAFKNRCIHTFHTEGAGGGHAPDILKAIGESHVLPSSTNPTRPYTVNTIDEHLDMLMVCHHLSPAIAEDVAFAESRIRQETIAAEDILHDLGAISMMSSDSQAMGRVGEVVIRTWQTAHKMKVQRGHLAPDATAQTEHQAQHITLTDYDQSADNDNFRIKRYIAKYTINPAITHGISDMVGSIEVGKWADMVLWSPKFFGVKPECIIKGGLIAAVPMGDINASIPTPQPVHYRPMFASYPKSVAQTSITFMSQAAIDKQVDKQLGLTKVIQPVHGIREIRKSDMRLNSYCPDMDINPETYEVRADGKTLTCEPAEVLPMAQRYFLF*
>MP0536_megahit_309924_1-459
MVLEIARKRYVELFGPTVGDKVRLADTDLIIEIEKDLLKYGDELVFGGGKSARDGLGQASGVMREESADLVITNAIVLDPVLGIIKADIGIKDGKILGVGNAGNPNVMDDVDIVVSSNTEIISGEHTICTPGTIDSHIHFISPQQAIDAICNG
>MP0536_megahit_310699_780-2201
GVGNAGNPNVMDDVDIIVSSNTEIISGEHTICTPGTIDSHIHFISPQQAIYAICNGTTTMIGGGTGPADGTNATTCTPGEWNIHKMIEAVEEYPLNFGFLGKGNDSREEALLEQVKAGACGLKLHEDWGTTPATINSALNVADKTDTQVAIHTDTLNECGYVDDTINAIAGRAIHTYHTEGAGGGHAPDIMKIAGEANILPSSTNPTRPFTVNTLQEHLDMMMVCHHLNPSVPEDVSFAESRIRAETIAAEDVLHDIGAISMMSSDSQAMGRVGEVTTRNWQTADKMKKMKGRLSQENGDNDNFRVKRYLAKITINPAITHGISDYVGSLEPGKIADIVIWTSQFFGIKPKLIIKGGFIAYALMGDPNASIPTTEPVYYRPMFGALGKAKQSTSVTFTSQLALDNKLEEKLKIQKKLVPVKNCRNIGKKDMLYNDQTPKIEVDPETYEVKVDGKIATVDPAEKLSLARLYSLY*
>MP0536_megahit_315706_1-705
ESRIRAETIAAEDVLHDIGAISMMSSDSQAMGRVGEVTTRNWQTADKMRKMKGSLPEETGENDNLRVKRYIAKITINPAITHGISTYVGSLEPGKIADIVVWTPQFFGIKPKLIIKGGFIAYALMGDPNASIPTTEPVYYRPMFGALGKAKQTTSVTFTSQLALDNKLEEKLKIQKRLVPVKNCRNIGKKDMLYNDKTPKIEVDPETYQVKVDGEIATVDPAEKLSLARLYCLY*
>MP0536_megahit_319099_1-567
AMIIDPVLGIIKADIGIKDGKIIGVGNAGNPNVMDDIDITVSSNTEIISGEHTICTPGTIDSHIHFISPQQVIHAICNGTTTMIGGGTGPADGTNATTCTPGEWNIHKMIEAVEEYPLNFGFLCKGNDSREEALLEQVKAGACGLKLHEDWGTTPATINSALNVADKTDTQVAIHTDTLNECGYVDDTI
>MP0536_megahit_321875_503-1900
NVMDDVDIIVSSNTEIISGEHTICTPGTIDSHIHFISPQQAIDAICNGVTTMIGGGTGPADGTNATTCTPGEWNIHKMIEAVEEYPLNFGFLCKGNDSREEALLEQVKAGACGLKLHEDWGTTPATINSALNVADKTDTQVAIHTDTLNECGYVDDTINAIAGRAIHTYHTEGAGGGHAPDIMKIAGEANILPSSTNPTRPYTVNTLQEHLDMMMVCHHLNPSVPEDVSFAESRIRAETIAAEDVLHDIGAISMMSSDSQAMGRVGEVTTRNWQTADKMKKMKGSLPEETGENDNLRVKRYIAKITINPAITHGISTYVGSLEPGKIADIVVWTPQFFGIKPKLIIKGGFIAYALMGDPNASIPTTEPVYYRPMFGALGKAKQTTSVTFTSQLALDNKLEEKLKIQKRLVPVKNCRKIGKKDMMYNDATPKIEVDPETYQVKVDGEIATVDPAEKLSLARLYCLY*
>MP0536_megahit_322230_1-618
MIPGEYLTLDGTIVANQNKKTIKLKVANTGDRPIQVGSHTHFSEVNKALEFDRERALGYHLNIPSGTSIRFEPGETKHVEVVEFGGTKTIFGFSGLVSGDLESKKQDAIKNINEKGFKNVLENVEEESNALEIPRRRYVDLFGPTTGDRVKLADTDLVMEIEKDLIKYGDELVFGGGKSARDGLGQASGVLRKDSADLVITNAMII
>MP0536_megahit_324674_906-1502
MLARWHSDTPHVGEYIPTDESIKANKDKKTISLNVSNTGDRPIQVGSHTHFSEANKALEFDREKSLGFHLNIPSGTSIRFEPGDSKRVEVVEFGGTKTIFGFSGLVNGDLNSKKQDAIKKINENGFKNISEDVKEGSNSLEIQRSRYVALFGPTVGDRVRLADTDLIIEIEKDLIKYGDELVFGGGKSARDGLGQASGV
>MP0536_megahit_326552_408-1181
EHLDMMMVCHHLNPSVPEDVSFAESRIRAETIAAEDVLHDIGAISMMSSDSQAMGRVGEVTTRNWQTADKMKKMKGSLSEETGDNDNLRVKRYMAKITINPAITHGISSHVGSLESGKMADIVVWSPQFFGIKPKLIIKGGFIAYALMGDPNASIPTTEPVYYRPMFGALGKAKQTTSVTFTSQIALDNKLEDKLKIQKKLVAVKNCRGIGKSDMLYNDKTPKIEVDPETYEVKVDGKIATVDPAEKLSLARLYSLY*
>MP0536_megahit_329717_589-1281
PQSIAAEDILHDLGAIAMLGSDSQGMGRINEVICRTWQLASKMKDQRGRLQEEKSKQGDNERIKRFIAKYTINAARTFGIDKYVGSLESGKMADVVLWRPGFFGIKPELVVKGGFIAWAPMGDSAASLMTCEPVIMRPQWGAFGSAQKSLSASFVNPLAIESDLQGQLNLTKPLLPTRGTRKLSKQHMLHNSVCPSIKVDPQTFEVFVDGKLAHCEPAEKLPLTQRYMLR*
>MP0536_megahit_340002_533-832
MGKMVLEIARKRYVELFGPTVGDKVRLADTDLIIEVEKDLLKYGDELVFGGGKSVRDGLGQAAGVMRDESADLVITNAIVLDPVLGIIKADIGIKDGKIL
>MP0536_megahit_340970_886-1995
MATMTRKEYAEMYGPTTGDAIRLGDTSLIAEVEHDFAVPGDECLHGGGKTLRDGLGLTPGYDSAMGSLDMLLCNALVIDPVLGIIKGDIGIKNGKVVGVGKAGNPATMDGVDSNLICGAATTVRDAEGLIATPGGIDVHVHFDSAQLCEHAISSGITTMLGGSLGPITVGIDCGGAWNVGRMLQAAEHWPINFGFLGRGNTSKPRSIYDQVAGGCFGMKIHEDWGAMPAVIDTCLSVADELDFQVQLHTDTLNESGFLEDTLAAINGRTIHMYHTEGAGGGHAPDIIRVAGVKNCLPSSTNPTNPFTVNTFDEHLDMTMVCHHLSSSIPEDVAFAESRIRPQSIAAEDILHDLGAIAMLGSDSQGMGRIN
>MP0536_megahit_341431_3-383
VKPEMVLMSGMIVVAQMGDPNASIPTPQPVYTRPMFGAYGSALQHCAVTFISEAAQSNGLRDSLGLRKQTIAVQNTRNIGKSDLIHNAATPKVEVNPETYEVRADGELLTCAPAETVPMAQRYFMF*
>MP0536_megahit_346125_3-605
LGYHLNISSGTSIRFEPGETKHVEVVEYGGTKTIFGFSGLVSGDLKSKKSDAIKNINEKGFKNVLENTEEKSGTLEIPRSRYVELFGPTTGDKVRLADTDLIMEIEKDLIKYGDELVFGGGKSARDGLGQASGVLRKDSADLVITNAMIIDPTLGIIKADIGIRDGKILGVGNAGNPNVMDDIDIVVSSNTEIISGEHTIC
>MP0536_megahit_346264_1-1008
LNVADKTDTQVAIHTDTLNECGYVDDTINAIAGRTIHTYHTEGAGGGHAPDIMKIAGEPNILPSSTNPTRPYTVNTLQEHLDMMMVCHHLNPSVPEDVSFAESRIRAETIAAEDVLHDIGAISMMSSDSQAMGRVGEVTTRNWQTADKMRKMKGSLPEETEENDNLRIKRYIAKITINPAITHGISTYVGSLEPGKIADIVVWTPQFFGIKPKLIIKGGFIAYALMGDPNASIPTTEPVYYRPMFGALGKAKQTTSVTFTSQLALDNKLEEKLKIQKKLVPVKNCRNIGKKDMLYNDKTPKIEVDPETYEVKVDGEIATVDPAEKLSLARLYCLY*
>MP0536_megahit_346847_3-638
KIIANKGKKTIKLKVSNTGDRPIQVGSHTHFSEANKALEFDREKALGCHLNIPSGTSVRFEPGESKHVEVVEYGGSKTIFGFSGLVSGDLKSKKQEAIKNIHENNFKNISENAEEESNALEISRSRYVALFGPTVGDKVRLADTELIMEIEKDLIKYGDELVFGGGKSARDGLGQASGVLRKDSADLVITNAMIIDPVLGIIKADIGVKDGK
>MP0536_megahit_348132_2-823
VSGDLKSKKQEAIKNIHENNFKNISENAEEEANALEISRKRYVALFGPTVGDKVRLADTELVMEIEKDMIKYGDELVFGGGKSARDGLGQASGVLRKDSADLVITNAMIIDPVLGIIKADIGVKDGKILGVGNAGNPNVMDDVDIVVSSNTEIISGEHTICTPGTIDCHIHFISPQQAIDAICNGVTTMIGGGTGPADGTNATTCTPGEWNIHRMIEAVEEYPLNFGFLCKGNDSREEALLEQVKAGACGLKLHEDWGTTPATINSALNVADKT
>MP0536_megahit_348362_3-521
ETNRALEFDREKALGYHLNIPSGTSIRFEPGDTKHVEVVEFGGTKTIFGFSGLVNGDLESKKQDAIKNIHEKGFKSVSENVAEESNALEIPRRRYVDLFGPTTGDKVKLADTDLVMEVENDLIKYGDELVFGGGKSARDGLGQASGVLRENSADLVITNAMIIDPTLGIIKAD
>MP0536_megahit_349555_3-653
MIPGEYLTSDGIIVANQNKKTIKLKVANTGDRPIQVGSHTHFSETNRALEFDREKALGYHLNIPSGTSIRFEPGDTKHVEVVEFGGTKTIFGFSGLVSGDLESKKQDAIKNINEKGFKNVLENVEEESNALEIPRRRYVDLFGPTAGDKVKLADTDLVMEIEKDLIKYGDELVFGGGKSARDGLGQASGVLRENSADLVITNAMIIDPTLGIIKADI
>MP0536_megahit_350432_3-1289
MLSRWRSETPHVGEYIPADGNIMANQDKKTIKLKVANTGDRPIQVGSHTHFSEANRALEFDREKALGYHLNISSGTSIRFEPGETKHVEVVEYGGTKTIFGFSGLVSGDLKSKKSDAIKNINEKGFKNVLENTEEKSGTLEIPRSRYVELFGPTTGDKVRLADTNLIMEIEKDLIKYGDELVFGGGKSARDGLGQASGVLRKDSADLVITNAMIIDPTLGIIKADIGIRDGKILGVGNAGNPNVMDDIDIVVSSNTEIISGEHTICTPGTIDSHIHFISPQQAIDAICNGTTTMIGGGTGPADGTNATTCTPGEFNIHRMIEAVEEFPLNFGFLCKGNDSKEEALLEQVKAGACGLKLHEDWGTTPATINSALNVADKTDTQVAIHTDTLNECGYVDDTINAINGRTIHTYHTEGAGGGHAPDIMKIAG
>MP0536_megahit_350477_2-832
GRTIHTYHTEGAGGGHAPDIMKIAGEPNILPSSTNPTRPFTTNTLEEHLDMMMVCHHLNPSVPEDISFAESRIRAETIAAEDVLHDIGAISMMSSDSQAMGRIGEVTTRNWQTADKMKKMKGSLPEDNAENDNYRIKRYISKITINPAITHGISEYVGSLEPGKIADIVIWTPQFFGIKPKLIIKGGFIAYSLMGDPNASIPTTEPIYYRPMFGALGKAKKTTSVTFTSQLALDNGLEEKLKIEKKLVPVRNCRNIGKKDMVYNDATPKIEIDPETY
>MP0536_megahit_351558_1-1086
QASGVLRENSADLVITNAMIIDPTLGIIKADIGIRDGKILGVGNAGNPNVMDDVDIVVSSNTEIISGEHTICTPGTIDSHIHFISPQQAIDAICNGTTTMIGGGTGPADGTNATTCTPGEFNIHRMIEAVEEFPLNFGFLCKGNDSKEEALLEQVKAGACGLKLHEDWGTTPATINSALNVADKTDTQVAIHTDTLNECGYVDDTINAINGRVIHTYHTEGAGGGHAPDIMKIAGEPNILPSSTNPTRPFTINTLEEHLDMMMVCHHLNPSVPEDISFAESRIRAETIAAEDVLHDIGAISMMSSDSQAMGRVGEVTTRNWQTADKMKKMKGSLPEDSAENDNYRIKRYISKITINPAITHG
>MP0538_megahit_1029_188-1486
MATIDKHSYAHMFGPTIGDRVRLGDTDLWLEVEKDFTEYGEEVKFGGGKVIRDGMGQSQASCFDTPDLVITNVVILDHWGIIKADIGIKDGRIAIIGKAGNPDVQDNIDIEIGPGTEIIAGEGQIVTAGGIDAHIHFICPQQIDEALMSGVTTMIGGGTGPATGSNATTCTPGPWNTHKMLQATNDFPMNFGFLGKGNTSLPIALEEQIEAGVCGLKLHEDWGTTPASIDNCLSVAERYDVQIAIHTDTLNESGFVEDTLGAFKGRTIHTYHTEGAGGGHSPDIIRACGESNVLPSSTNPTRPYTINTIDEHLDMLMVCHHLDPAIPEDIAFADSRIRKESIAAEDIMHDLGAISMIASDSQAMGRVGEMITRTWQTAHKMKQQRGPLAPDTERNDNFRLKRYVAKYTINPAISHGISHEVGSIEIGKLADLV
>MP0538_megahit_11399_1-735
DLLITNALIIDYGGVVKADIGIKNSRIVGIGKAGNPDVMAGVDLHMIVGPTTEVIAGEGLILTAGGLDTHVHYICPQQAYEAIASGLTTMIGGGTGPATGTCATTCTPGENNIRMMLQATDNLPLNFGFLGKGNSAKPEGLDEQIRAGALGLKLHEDWGTTPAAIDCCLEIAEKYDVQVAIHTDTLNESGFVETSIAAFKNRTIHTYHSEGAGGGHAPDIIKVCGEMNVLPSSTNPTRPYTVNTI
>MP0538_megahit_11504_2-139
MAIMSRKEYAEMYGPTTGDGIRLGDTNLIAEVEYDFTVYGDECLHG
>MP0538_megahit_25622_776-982
MKLSRAAYARLYGPTTGDMVRLGDTTLLAEIEYDHTHYGDELTAGAGKIMRDGEGFCTTGTAANGALDM
>MP0538_megahit_28356_938-1477
TKDGAENTDNFRVKRYIAKYTINPAITHGLSHIVGSIEPGKFADLVLWRPAFFGVKPTLILKGGSIASAVMGDPNASIPTPQPVHYRPMFASFGKGLKSSLTFVSQAAMDNPEVKKLNLSKPLVAVKNCRQVTKKDMVLNDATPEISVDPETYQVLADGELLICDPATELPMAQRYFLF*
>MP0538_megahit_30300_3-467
MTKIDRNAYAHMFGPTTGDRVRLADTDIIIEVEKDYTCYGDEVKFGGGKVIRDGMGQGQLSCAETPDLVITNALILDYWGIVKADVAINDGRIQAIGKAGNPDVQNGVTIPIGAGTEIIAGEGQILTAGGIDAHVHFICPQQVDEALMSGVTTMI
>MP0538_megahit_38608_3-1160
AEDFPVNFGFLGRGNSCKPESLYEQIEGGCVGLKIHEDWGAMPAVIDTCLNVADELDFQVQIHTDTLNESGFLENTLASIKGRTIHMYHTEGAGGGHAPDIISVAGEANCLPSSTNPTNPFTRNTFDEHLDMTMVCHHLSPAIPEDVAFAESRIRAQTIAAEDILHDIGAISMLGSDSQGMGRINEVITRTWQLASKMKDQRGRLETEKSRIGDNERIKRYIAKYTINAAKSFGVAEHIGSLEPGKMADVVLWRPAMFGVKPEIIVKGGFIAYGAMGDSAASLMTCEPIIMRPQWGAFGVAKQKLSANFVNPLAIEKGLAEKLELKKTLLPATGTRNLTKKDMLHNDACPEMSVDPQTFDVHINGELAYCEPSSELPLTQRYILR*
>MP0538_megahit_49181_170-514
MSYRIKRSHYAEIYGPTTGDKLRLGDTSLVLEVEKDFAVYGDECKFGGGKVLRDGMGQAAGVSQDDALDLLITNALIIDYTGIYKADVGIKNGLVVGIGKAGNPDVMEGVSPGMI
>MP0538_megahit_55627_3-512
YMPVDGNIIANDSKKTFKLNVSNTGDRPIQVGSHTHFAEANKALEFDREKALGYHLNISSGTSIRFEPGESKHVEVVEFGGTKTIFGFSGLVSGELESKKEEAIKNIHEKGFKNVLENIESESTSLEIPRIRYVELFGPTKGDRVRLADTDLVMEIEKDLIKYGDELVFG
>MP0538_megahit_58988_2-769
EVIAGEGMILTAGGIDSHIHWICPQQIEEALTSGVTTMLGGGTGPATGTFATTCTPGPWHIHRMLESAEAFPMNMGFFGKGNVSLPEPAREQVEAGVIGLKLHEDWGTTPAAIDNCLSVAEEMDVQVAIHSDTLNESGFVETTLAAFKDRTIHTFHTEGAGGGHAPDIIKAISSQNVLPSSTNPTRPFTVNTLDEHLDMLMVCHHLDPAIAEDVAFAESRIRRETIAAEDILHDTGAFAMMSSDSQAMGRVGEVIM
>MP0538_megahit_69123_99-557
MAHRIDRRHYADLYGPTTGDRVKLGDTGLVAEVEEDATVYGDECKFGGGKVLRDGMGQAAGVSDARALDCVITNALIVDWTGIRKADVGIKNGRIAGIGKAGNPDVMAGVSDDMVVGVTTEAIAGEGFVLTAGGIDAHIHFIAPQQAYEALAS
>MP0538_megahit_69216_3-2075
SHYHFYEVNDALSFDRESTRGYRLNIISGTAVRFEPGQSREVELVAYAGKQDVYGFAGRVMGPAHPDKISERATDKKVTATSQKRVSRQIYAEHFGPTTGDKVRLADTELWLQVEADLTSHTDMDQTQTSQSDKDISQITEIKGEEVKFGGGKVIRDGMGQGQLLGAEVADTVITNALVVDYTGIYKADIGIKDGRISAIGKAGNPDIQPAIDIPIGGATEIISGEGKILTAGGVDSHIHFIAPQQCETALMSGVTTMLGGGTGPAQGTLATTCTPGAYHIASMLKSTDSIPMNIGLLGKGNVSVPEPIAEQIEAGAVGLKLHEDWGTTPQAIDNCLSVADDYDVQVAIHTDTLNESGYLESTLAAFKDRCIHTFHTEGAGGGHAPDILKAIGESHVLPSSTNPTRPYTVNTIDEHLDMLMVCHHLSPAIAEDVAFAESRIRQETIAAEDILHDLGAISMMSSDSQAMGRVGEVVIRTWQTAHKMKVQRGHLAPDATATIEDEQEYITLTDYDQSADNDNFRIKRYIAKYTINPAITHGISDIVGSIEVGKWADMVLWSPKFFGVKPECIIKGGLIAAVPMGDINASIPTPQPVHYRPMFATYPKSVAQTSITFMSQAAIDKQVDKQLGLTKVIQPVHGIRKIRKSDMRFNSYCPDMDINPETYEVRADGKTLTCEPADVLPMAQRYFLF*
>MP0538_megahit_71789_3-1334
GMVVGVTTEAIAGEGLILTAGGIDAHIHFIAPQQVYEALASGVTTFIGGGTGPATGTKATTCTPGTRHVQLMLQASDVLPMNFGFLGKGNTSMPDGLEEQVRAGAIGLKLHEDWGTTPATIDCCLTEAERFDVQVAIHTDTLNESGFVDASIAAFKGRTIHTYHTEGAGGGHAPDIIRVCGEPNVLPSSTNPTRPYTVNTLDEHLDMLMVCHHLDKNTPEDVAFAESRIRGKTIAAEDVLHDLGAISIMASDSQAMGRVGEVISRTWQTAHKMRSERGRLDGEQGENDNLRIRRYVAKYTINPALAHGIAHEVGSVEVGKLADLVLWKPAFFGVKPELVIKGGFIAWAQMGDPNASIPTPQPQLMRPMFGAYGLATGATGLAFVSELSLQEGDLDRYGLTKRLSAVRGCRSVGKCDMELNDSLPSISVNPETYVVTADGEELRA
>MP0538_megahit_73954_3-1295
ICPQQIEDALHSGLTTMLGGGTGPAHGTLATTCTPGAWHIGRMMQASDAFPMNLAFAGKGNASLPAAIEEQVNAGACALKLHEDWGTTPAAIDCCLGVADAMDVQVMIHTDTLNESGFVEHTVKAMKGRTIHAFHTEGAGGGHAPDIIKICGEEHVLPSSTNPTRPFTVNTLEEHLDMLMVCHHLDKSIPEDVAFAESRIRRETIAAEDILHDMGAFSIIASDSQAMGRVGEVIIRTWQTADKMKKQRGRLSDEVGENDNFRVRRYVAKYTINPAIAHGISHEIGSIEVGKRADLVLWNPAFFGVKPEMVLMGGTIVCAQMGDPNASIPTPQPVYSRPMWGAYGRSVEHSAVTFVSEAAQAAGIRGKLGLAKQTLAVKGTRGIGKSALKLNDATPHIEVHPETYEVRADGELLTCQPAAELPMAQRYFLF*
>MP0538_megahit_74489_2-499
RPQSIAAEDILHDLGAIAMLGSDSQGMGRINEVICRTWQLASKMKDQRGRLQEEKSKQGDNERIKRFIAKYTINAARTFGIDKYVGSLESGKMADVVLWRPGFFGIKPELVVKGGFIAWAPMGDSAASLMTCEPVIMRPQWGAFGSAQKSLSASFVNPLAIESDLQ
>MP0538_megahit_81802_2-361
MPAKISRSDYAAMYGPTTGDRVRLADTDLIIEVERDLTGPYGEEVKFGGGKVIRDGMGQAQTTRAAGAVDTVVTNALVLDWTGIYKADIGLKDGRIHAIGKAGNPDTQPNVTIIVGPGTE
>MP0538_megahit_89504_1-681
DTQPGVDVIIGPGTEVIAGEGRILTAGGFDSHIHFICPQQIEDALHSGLTTMLGGGTGPAHGTLATTCTPGGWHIGRMMQAADAFPMNLAFAGKGNASQPAALEEQINAGACALKLHEDWGTTPAAIDCCLNVADAMDVQVMIHTDTLNESGFVEHTVKAMKGRTIHAFHTEGAGGGHAPDIIKICGEEHVLPSSTNPTRPFTVNTLEEHLDMLMVCHHLDKSIPED
>MP0538_megahit_91569_2-868
AGGGHAPDIIRLCGEPNVLPSSTNPTMPFTRNTMDEHLDMLMVCHHLSASIPEDVAFADSRIRAETIAAEDVLHDMGAFSMMASDSQAMGRIGEVICRTWQTADKMKQQLGRVDESGDNDNVRAKRYISKYTINPAIAHGISESVGSVEVGKIADLVLWKPAFFGVKPELILKGGFIAGAAMGDGNASIPTPQPYIYRPMFGNFGQALDSSSVHFVSQISVDTPSLEGLRRRVSGVRGCRTLTKKDLKWNDATPNIEVNPDTYEVRANGSLLTCEPAERLPLAQRYFLF
>MP0538_megahit_91697_1539-1841
MSVKISRQAYAEMFGPTVGDKIRLADTELWIEVEKDLTTYGEEVKFGGGKVIRDGMGQSQLSAAEVADTVITNALIIDAVTGIIKADVGLKDGHIWQIGKA
>MP0538_megahit_93070_2-820
TEGAGGGHAPDIIRVCGEPNVLPSSTNPTRPYTVNTLDEHLDMLMVCHHLDKNTPEDVAFAESRIRGNTIAAEDVLHDLGAISMMASDSQAMGRVGEVISRTWQTAHKMRHERGRLEGEVGENDNLRIRRYIAKYTVNPAIAHGIAHEVGSVEVGKLADLVLWKPAFFGAKPEVVVKGGFIAWAQMGDANASIPTPQPQLMRPMFGAFGRATGATSLAFVSELSLQDGDLDRYGLTKDLTAVKGCRRVGKRDMKLNDALPQISVDPETYVVTA
>MP0538_megahit_99392_4716-5591
GGGHSPDIIRACGEANVLPSSTNPTRPYTVNTVDEHLDMLMVCHHLDPSIPEDVAFADSRIRKESIAAEDILQDLGAISMIASDSQAMGRIGEMICRTWQTAHKMKVQRGPLPQDSDRNDNYRARRYVAKYTINPAISHGIDSEVGSIEVGKLADLVLWKPAFFGIKPSLILKSGFIAAAPMGDPNASIPTPQPVYYRPMFGSLGGAAASLSVTFVSQASMDNNIAEKYGIRRPLVACKNTRNIGKGDMKLNDWQPHIEVDAQTYEVRANGELLTCEPMEVLPLAQRYSLF*
>MP0538_megahit_99551_3-461
MKPVNKISRQAYADMYGPTKGDRVRLADTELFIEVEKDFTTYGEEVKFGGGKVIRDGMGQSQATRAEGAVDTVITNALIVDWTGIYKADVGLRDGRIHKIGKAGNPDTQPGVDIVVGPGTEVIAGEGRILTAGGMDSHIHYICPQQIEDALHS
>MP0538_megahit_108467_2-991
ADRFDVQVAIHTDTLNEAGFVEDTIAAFKGRTIHTYHTEGAGGGHAPDIIRLCGESNVLPSSTNPTMPFTRNTMDEHLDMLMVCHHLSASIPEDVAFADSRIRAETIGAEDILHDMGAFSMMASDSQAMGRIGEVICRTWQTADKMKAQRGRIDETGDNDNVRAKRYIAKYTINPAIAHGIAGTVGSVEVGKMADLVLWKPAFFGVKPELIVKGGFIAGAAMGDGNASIPTPQPYIYRPMFGHYGQALSSTSVHFVSQAGLDGAALRGLGRRLEPVSGCRTLGKKDLEWNDATPTIEVNPETYEVRADGELLTCDPVEVLPLAQRYFLF*
>MP0538_megahit_111984_1-645
DLVITNAMIIDPVLGIIKADIGIKDGKILGVGNAGNPNVMDDIDIVVSSNTEIISGEHTICTPGTIDSHIHFISPQQAIDAICNGVTTMIGGGTGPADGTNATTCTPGEWNIHKMIEAVEEYPLNFGFLCKGNDSREEALLEQVKAGACGLKLHEDWGTTPATINSALNVADKTDTQVAIHTDTLNECGYVDDTIKAIAGRVIHTYHTEGAGGGH
>MP0538_megahit_112953_3-959
MDGGAQAHMDVLVAFPGKPYPTGPGTEVLGLSNPGTQAKTRDSMKITRQAYADMYGPTVGDRVRLGNTELWIQVESDATHYGDEVKFGGGKVIRDGMGQSQRADDTVMDTVITNALILDWWGIVKADVGLQNGRIAAIGKAGNPDTQPDVTIVIGPGTEIIAGEGKILTAGGIDAHIHFICPQQIEEALMSGITTMLGGGTGPATGSNATTCTPGPWHIGKMLQAVDDMPMNIGFLGKGNASLPESLELQIKAGAMGLKLHEDWGTTPASIDNCLTVADKFDVQIAIHTDTLNESGFVEDTLAAFKGRCIHTYHTEGAG
>MP0538_megahit_114401_202-963
MKIERSTYAEHFGPTTGDGVRLGDTDLFIEVEADHTVYGDEVKFGGGKVIRDGMGQSASMSREGGSPDLVITNALVLDYTGIFKADIAIRDGRISAIGKAGNPDIMDGVSDGMAISASTEVLAGEGRIVTAGGIDAHIHFISPNQIPEAFYSGVTTLIGGGTGPATGTNATTCTPGPWNIRRMYEASESFPLNFGYLGKGNSSLPAALEEQVRAGALGLKLHEDWGTTPAAIDQCLSVADRFDVQVAIHTDTLN
>MP0538_megahit_116989_142-579
SVEVGKVADLVLWKPAFFGAKPEMVIKGGIIAWSQMGDPNASIPTPQPVFMRPMFGGFGRASSPISIAFVSNVCLLEGVADTYGLKKRIEAVRGCRNIGKQNMKLNDATPTITVDPETYEVTADGDRLTCDAAEKLPLAQRYFLF*
>MP0538_megahit_119062_363-1115
CHHLDPNIPEDVAFADSRIRRETIAAEDILQDMGVISMIASDSQAMGRVGEVVCRTWQTAHKMKVQRGLLPDDEQLGADNLRAKRYIAKYTINPAITHGIAHEVGSVEVGKLADLVLWDPAFFGVKPALIVKGGMIAAAPMGDPNASIPTPQPVHYRMMFGALGRAASATRLSFVSQAALDAGIGKELGLNSTLAACKNVRSVRKGDLKLNDACPHLTVDPQTYEVHADGELLTCEPATELPLAQLYHLF*
>MP0538_megahit_120894_1-1764
ADTELWLQVEADLTSHKDTAVDQANTSQSDEGTSHTTEIKGEEVKFGGGKVIRDGMGQGQLLGAEVADTVITNALVVDYTGIYKADIGIKNGRISAIGKAGNPDIQPAIDIPIGGATEIIAGEGKILTAGGVDSHIHFIAPQQCETALMSGVTTMLGGGTGPAQGTLATTCTPGAYHIASMLQSTDSIPMNIGLLGKGNVSVPTPIAEQIEAGAVGLKLHEDWGTTPQAIDNCLSVADDYDVQVAIHTDTLNESGYLESTLGAFKNRCIHTFHTEGAGGGHAPDILKAIGESHVLPSSTNPTRPYTVNTIDEHLDMLMVCHHLSPAIAEDVAFAESRIRQETIAAEDILHDLGAISMMSSDSQAMGRVGEVVIRTWQTAHKMKVQRGHLAPDATAQTEHQAQHITLTDYDQSADNDNFRIKRYIAKYTINPAITHGISDMVGSIEVGKWADMVLWSPKFFGVKPECIIKGGLIAAVPMGDINASIPTPQPVHYRPMFASYPKSVAQTSITFMSQAAIDKQVDKQLGLTKVIQPVHGIREIRKSDMRLNSYCPDMDINPETYEVRADGKTLTCEPAEVLPMAQRYFLF*
>MP0538_megahit_121745_2-493
AKYTINPAIAHGMSNLIGSVEVGKVADLVLWKPAFFGAKPEMVIKGGIIAWSQMGDPNASIPTPQPVFMRPMFGGMGKASSPISIAFVSNASVENGTTHNYGLKKRIEPVTGCRGTGKKDMKLNDALPDIQVDAETYEVTADGQTLTCDPAESLPLAQRYFLF*
>MP0538_megahit_128885_2-151
NIGKKDMVYNDATPKIEIDPETYEVKVDGEIATVDPAKEVSLSRLYSLY*
>MP0538_megahit_129985_1-738
PSSTNPTRPFTTNTLEEHLDMMMVCHHLNPSVPEDISFAESRIRAETIAAEDVLHDVGAISMMSSDSQAMGRIGEVTTRNWQTADKMRKMKGNLPEDDSENDNYRIKRYISKITINPAITHGISEYVGSLEPGKIADIVVWMPQFFGIKPKMIIKGGFIAYALMGDPNASIPTTEPVYYRPMFGALGKAKKTTSVTFTSQIALDNGLEEKLQIEKKLVPVKNCRNIGKKDMVYNDATPKIEIDPET
>MP0538_megahit_131634_232-801
MLARWRSETPHVGEYIPTDEKIIANKGKKTIKLKVSNTGDRPIQVGSHTHFSEANKALEFDREKSLGFHLNVPSGTSVRFEPGESKHVEIVEYGGTKTIFGFSGLVSGDLKSKKQEAIKNINENNFKSISENIEDESNSLEIPRNRYVELFGPTVGDKVRLADTDLVMEIEKDMIKYGDELVFGGGKSAR
>MP0538_megahit_133493_3-545
TICTPGTIDSHIHFISPQQAIDAICNGITTMIGGGTGPADGTNATTCTPGEWNIHKMIEAVEEYPLNFGFLCKGNDSLEESLLEQVKAGACGLKLHEDWGTTPATINSALNVADKTDTQVAIHTDTLNECGYVDDTIKAIAGRTIHTYHTEGAGGGHAPDIMKIAGEANILPSSTNPTRPY
>MP0538_megahit_134427_1-693
TIFGFSGLVSGDLESKKEEAVKNINENNFKNISENIEGESNSLEIPRNRYVELFGPTVGDKVRLADTELVIEIEKDLIKYGDELVFGGGKSARDGLGQASGVLREESADLVITNAMIIDPVLGIIKADIGIKDGKILGVGNAGNPNVMDDVDIVVSSNTEIISGEHTICTPGTIDSHIHFISPQQAIDAICNGVTTMIGGGTGPADGTNATTCTPGEWNIHKMIEAVEEYP
>MP0538_megahit_140514_2-382
IKPKLIIKGGFIAYALMGDPNASIPTTEPVYYRPMFGALGKAKQTTSVTFTSQLALDNKLEEKLKIQKRLVAVKNCRNIGKKDMIYNDKTPKIEVDPETYEVKVDGEIATVDPAEKLSLARLYSLY*
>MP0538_megahit_141277_2-949
LDPVLGIIKADIGIKDGKILGVGNAGNPNVMDDVDIVVSSNTEIISGEHTICTPGTIDSHIHFISPQQAIDAICNGVTTMIGGGTGPADGTNATTCTPGEWNIHKMIEAVEEYPLNFGFLCKGNDSREEALLEQVKAGACGLKLHEDWGTTPATINSALNVADKTDTQVAIHTDTLNECGYVDDTINAIAGRAIHTYHTEGAGGGHAPDIMKIAGEANILPSSTNPTRPYTVNTLQEHLDMMMVCHHLNSSVPEDVSFAESRIRAETIAAEDVLHDIGAISMMSSDSQAMGRVGEVTTRNWQTADKMKKMKGSLSG
>MP0538_megahit_143858_3-518
NILPSSTNPTRPYTVNTLQEHLDMMMVCHHLNPSVPEDVSFAESRIRAETIAAEDVLHDIGAISMMSSDSQAMGRVGEVTTRNWQTADKMRKMKGGLPEETGDSDNLRVKRYIAKITINPAITHGISTYVGSLEPGKIADIVIWTPQFFGIKPKLIIKGGFIAYALMGDPNA
>MP0538_megahit_143886_3-143
KKDMLYNDKTPKIEVDPETYEVKVDGEIATVDPAEKLSLARLYSLY*
>MP0538_megahit_144279_3-635
LESKKQEAIKNINENNFKNVSENAEEESNALEISRKRYVALFGPTVGDKVRLADTELVMEIEKDMIKYGDELVFGGGKSARDGLGQASGVLRKDSADLVITNAMIIDPILGIIKADIGIKDGKILGVGNAGNPNVMDDVDIIVSSNTEIISGEHTICTPGTIDSHIHFISPQQAIDAICNGVTTMIGGGTGPADGTNATTCTPGEWNIHRM
>MP0538_megahit_144997_3-500
GRVGEVTTRNWQTADKMKKMKGSLSGETGENDNLRVKRYIAKITINPAITHGISTYVGSLEPGKIADIVVWTPQFFGIKPKLIIKGGFIAYALMGDPNASIPTTEPVYYRPMFGALGKAKQTTSVTFTSQLALDNKLEEKLKIQKKLVPVKNCRKIGKKDMVYNDA
>MP0538_megahit_145664_1-522
TGDRPIQVGSHTHFSEANKALEFDREKSLGFHLNVPSGTSVRFEPGESKHVEVVEFGGTKTIFGFSGLVSGDLESKKEEAIKNINENNFKNISENIEGESNSLEISRKRYVELFGPTVGDKVRLADTELVIEIEKDLIKYGDELVFGGGKSARDGLGQASGVLREESADLVITN
>MP0538_megahit_149790_3-704
DIGVKDGKILAVGNAGNPNVMDDVDIIVSSNTEIISGEHTICTPGTIDSHIHFISPQQVIYAICNGTTTMIGGGTGPADGTNATTCTPGEWNIHKMIEAVEEYPLNFGFLGKGNDSREESLLEQVKAGACGLKLHEDWGTTPATINSALNVADKTDTQVAIHTDTLNECGYVDDTINAIAGRAIHTYHTEGAGGGHAPDIMKIAGEANILPSSTNPTRPFTVNTLQEHLDMMMV
>MP0538_megahit_150970_1-540
GPTVGDKVRLADTDLIIEVEKDLLKYGDELVFGGGKSVRDGLGQASGVMRDESADLVITNTIVLDPVLGIIKADIGVKDGKILAVGNAGNPNVMDDVDIIVSSNTEIISGEHTICTPGTIDSHVHFISPQQVIYAICNGTTTMIGGGTGPADGTNATTCTPGEWNIHKMIEAVEEYPLNF
>MP0538_megahit_151320_1-1350
MISRWRSRVPHIGEYMPKDEDIVANDGKKTIKLNVSNTGDRPIQVGSHTHFSEANKALEFDREKALGFHLNIASGTSIRFEPGESKHVEVVEFGGTKTIFGFSGLVSGDLESKKDDAIKNIHEKGFKNVLEDVKVESNPLQIPRQRYVELFGPTDGDRVRLADTDLVMEIEKDLIKYGDELVFGGGKSARDGLGQASGVLREDSADLVITNAMIIDPILGIIKADIGIKDGKILGVGNAGNPNVMDDVDIVVSSNTEIISGEHTICTPGTIDSHIHFISPQQAIDAICNGTTTMIGGGTGPADGTNATTCTPGEFNIHKMIEAVEEFPLNFGFLCKGNDSREESLMEQVKAGACGLKLHEDWGTTPATINSALNVADKTDTQVAIHTDTLNECGYVDDTIAAINGRVIHTYHTEGAGGGHAPDIMKIASEPNVLPSSTNPTRPFTTNTLE
>MP0538_megahit_156145_3-830
MLARWHTDTPHVGEYIPTDESIKANKDKKTISLNVSNTGDRPIQVGSHTHFSEANKALEFDREKSLGFHLNIPSGTSIRFEPGESKRVEVVEFGGTKTIFGFSGLVSGDLNSKKQDAIKKINENGFKNISEDVKEGSNSLEIQRSRYVALFGPTVGDRVRLADTDLIIEIEKDLIKYGDELVFGGGKSARDGLGQASGVLRENSADLVITNAMIIDPVLGIIKADIGIKDGKIIGVGNAGNPNVMDDIDITVSSNTEIISGEHTICTPGTIDSHIH
>MP0538_megahit_158376_2-577
TTPATINSALNVADKTDTQVAIHTDTLNECGYVDDTINAIAGRTIHTYHTEGAGGGHAPDIMKIAGEPNILPSSTNPTRPYTVNTLQEHLDMMMVCHHLNPSVPEDVSFAESRIRAETIAAEDVLHDIGAISMMSSDSQAMGRVGEVTTRNWQTADKMRKMKGSLPEETEENDNLRIKRYIAKITINPAITH
>MP0538_megahit_161182_3-509
LGVGNAGNPNVMDDVDIVVSSNTEIISGEHTICTPGTIDSHIHFISPQQAIDAICNGVTTMIGGGTGPADGTNATTCTPGEWNIHRMIEAVEEYPLNFGFLCKGNDSREEALLEQVKAGACGLKLHEDWGTTPATINSALNVADKTDTQVAIHTDTLNECGYVDDTINA
>MP0538_megahit_167362_361-672
IPTTEPVYYRPMFGALGKAKQTTSVTFTSQLALDNKLEEKLKIQKKLVPVKNCRNIGKKDMLYNDKTPKIEVDPETYEVKVDGEIATVDPAEKLSLARLYSLY*
>MP0538_megahit_174004_1-246
TSVTFTSQLALDNKLEEKLKIQKKLVPVKNCRNIGKKDMLYNDKMPKIEVDPETYEVKVDGKIATVDPAEKLSLARLYSLY*
>MP0538_megahit_174112_2-574
VPEDVSFAESRIRAETIAAEDVLHDIGAISMMSSDSQAMGRVGEVTTRNWQTADKMKKMKGRLSQENGDNDNFRVKRYLAKITINPAITHGISDYVGSLEPGKIADIVIWTSQFFGIKPKLIIKGGFIAYALMGDPNASIPTTEPVYYRPMFGALGKAKQSTSVTFTSQLALDNKLEEKLKIQKKLVPVKN
>MP0538_megahit_176933_396-629
FTSQLALDNKLEEKLKIQKKLVPVKNCRNIGKKDMLYNDKMPKIEVDPETYEVKVDGKIATVDPAEKLSLARLYNLY*
>MP0538_megahit_178058_1-513
MKISRQAYADMYGPTVGDRVRLGDTDLWIEVESDATHYGDEVKFGGGKVIRDGMGQSQLADDTVMDTVITNALILDWWGIVKADVGLQNGRIAAIGKAGNPDTQPDVTIVIGPGTEIIAGEGKILTAGGIDAHIHFICPQQVEEALMSGVTTMLGGGTGPATGSNATTCTP
>MP0538_megahit_179966_2-685
IAGRTIHTYHTEGAGGGHAPDIMKIAGEPNILPSSTNPTRPYTVNTLEEHLDMMMVCHHLNPSVPEDVSFAESRIRAETIAAEDVLHDIGAISMMSSDSQAMGRVGEVTTRNWQTADKMKKMKGSLSEETGDNDNLRIKRYMAKITINPAITHGISSYVGSLESGKMADIVVWSPQFFGIKPKLIIKGGFIAYALMGDPNASIPTTEPVYYRPMFGALGKAKQTTSVT
>MP0538_megahit_181086_3-254
MTTTLPRSEYAAMYGPTTGDRLRLADTDLIIEVERDLTTYGEEVKFGGGKVIRDGMGQSQVTRANGAVDTVITNALIVDHSGIY
>MP0538_megahit_181874_1-1248
MLGGGTGPATGSNATTCTPGAWHMGKMLQAVDSLPMNIGFLGKGNASLPEALELQIEAGAIGLKLHEDWGTTPASIDNCLTVADKYDVQVAIHTDTLNESGFVEDTLAAFKERCIHTYHTEGAGGGHAPDIITACSKEYVLPSSTNPTRPYTVNTIDEHLDMLMVCHHLDPNIPEDVAFADSRIRRETIAAEDILHDLGVISMIASDSQAMGRVGEVVCRTWQTAHKMKQQRGLLPEDEALGADNLRAKRYIAKYTINPAITHGIGHEVGSVEVGKLADLVLWSPAFFGVKPAVILKGGMIAAAPMGDPNASIPTPQPVHYRPMFGAFGKAASATRLSFVSQAAIDAGIKEKLGLDSHLSACKGVRTVRKGDMKLNAECPHITVDPQTYEVHADGELLTCEPATELPLAQRYHLF*
>MP0538_megahit_183320_1-153
RNIGKKDMVYNDATPKIEIDPETYEVKVDGKIATVDPAKEVSLARLYSLY*
>MP0538_megahit_185728_2-1099
RPIQVGSHTHFSEANRALEFDREKALGYHLNISSGTSIRFEPGETKHVEVVEYGGTKTIFGFSGLVSGDLKSKKSDAIKNINEKGFKNVLENTEEKSGTLEIPRSRYVELFGPTTGDKVRLADTNLIMEIEKDLIKYGDELVFGGGKSARDGLGQASGVLRKDSADLVITNAMIIDPTLGIIKADIGIRDGKILGVGNAGNPNVMDDIDIVVSSNTEIISGEHTICTPGTIDSHIHFISPQQAIDAICNGTTTMIGGGTGPADGTNATTCTPGEFNIHRMIEAVEEFPLNFGFLCKGNDSKEEALLEQVKAGACGLKLHEDWGTTPATINSALNVADKTDTQVAIHTDTLNECGYVDDTINAINGR
>MP0538_megahit_186110_2-1063
DGMGQSQVTRANGAVDTVITNALIVDHSGIYKADVALKDGRIAAIGKAGNPDTQPNVDIIIGPGTEVIAGEGRILTAGGFDSHIHFIAPQQMEDALHSGVTTCFGGGTGPAHGTLATTCTPGPWHIGRMLQAMDGVVMNIGLSGKGNASQPGALVEMVNGGACALKLHEDWGTTPAAIDCCLSVADDMDVQVMIHTDTLNESGFVEHTLGAMKGRTIHAFHTEGAGGGHAPDIIKICGEEHVLPSSTNPTRPFTVNTLEEHLDMLMVCHHLDKSIPEDVAFAESRIRRETIAAEDILHDIGAFSIIASDSQAMGRVGEVLIRTWQTADKMRKQRGRLPEETGDNDNFRVKRYIA
>MP0538_megahit_188494_175197-176957
MPATIKRSDYAAMFGPTVGDRLRLADTDLIIEVERDLTAEQAGAALTGGEGRNALAYGEEVKFGGGKVIRDGMGQAQVTRAGGAVDTVITNALIVDHTGIVKADVGLKDGRIAAIGKAGNPDTQPGVTIIVGPGTEVIAGEGRILTAGGFDSHIHFICPQQIEDALHSGLTTMLGGGTGPAHGTLATTCTPGPWHMGRMLQAADAFPMNLAFAGKGNASLPEALVEQVKGGACALKLHEDWGTTPGAIDCCLSVADDMDVQVMIHTDTLNESGFVEHTVKAMKGRTIHAFHTEGAGGGHAPDIIKICGEEHVLPSSTNPTRPFTVNTLEEHLDMLMVCHHLDKSIPEDVAFAESRIRRETIAAEDILHDMGAFSIIASDSQAMGRVGEVLIRTWQTADKMKKQRGRLSEETGDNDNFRVRRYIAKYTINPAIAHGLSHEIGSIEVGKRADLVLWNPAFFGVKPEMVLLGGTIACAQMGDPNASIPTPQPVYSRPMWGAFGRSVENSAVTFVSAAAQAEGIRDTWGLAKQTVAVENTRKIGKSDLKLNTATPQVEVHPETYEVRADGELLTCQPAEVLPMAQRYFLF*
>MP0538_megahit_189115_1144-1725
WQTADKMRKQRGRLPEETGDNDNFRVKRYIAKYTINPAIAHGVSREVGSIEVGKKADLVLWNPAFFGVKPEMVLMSGMIVVAQMGDPNASIPTPQPVYTRPMFGAYGSALQHCAVTFISEAAQSNGLRDSLGLRKQTIAVQNTRNIGKSDLIHNAATPKVEVNPETYEVRADGELLTCAPAETVPMAQRYFMF*
>MP0540_megahit_13129_524-706
QRRLVDCRNTRDIRKTDMIHNTWTPEISVDAQTYEVRADGELLTCEPASVLPLAQLYSLF*
>MP0540_megahit_22128_49-759
FAESRIRKETIAAEDILHDLGAFSIIASDSQAMGRVGEVIIRTWQTAHKMKVQRGSLSEENGENDNVRVKRYIAKYTINPALAHGISHEIGSISKGKRADLVLWNPAFFGVKPELVLLGGSIACGQMGDPNASIPTPQPVYIRPMFGAFGRSLENSSVSFVSEAGFSNDIGKALQLRKKIVPVKGTRSITKSDMVYNDLCPNIEVDPETYEVRANGNLLTCEPASELPMAQRYFLF*
>MP0540_megahit_25112_2-145
SKSDMLMNNYQPEIEVNPETYEVHADGELLTCEPAKELPMAQRYFLF*
>MP0540_megahit_25627_1-861
APDIIRICGESNVLPSSTNPTRPYTRNTLEEHLDMLMVCHHLDPAIPEDVAFAESRIRRETIAAEDILHDLGAFSIIASDSQAMGRVGEVITRTFQTAHKMKVQRGPLPEDAANPRGSRNDNNRLKRYIAKVTINPAIAHGIDNHVGSVEVGKLADLVLWKPGFFGVRPELVIKGGSIIWAQMGDANASIPTPGPVHGRPMFAAFGKALAPSCLTFLSQAAIETDLPNKLGLQRACIPVLNTRTIGKAEMHNNNSLPKVEVDPQTYEVFADGELLTCDPAEELPMAQ
>MP0540_megahit_31289_1-546
TIAAEDILHDLGAFSMIASDSQAMGRVGEVITRTWQTAHKMKVQRGPLKEDNEHSDNFRAKRYVAKYTINPAITHGIDNEVGSVELGKLADLVLWKPAFFGIKPSMIIKGGFIAAAPMGDPNASIPTPQPVHYRPMFGSFGNTPLQTAVTFTSKAAIESGAMDELRVQRKLVDCRNTRNIRK
>MP0540_megahit_31677_3-773
MSNTINSKVYADMYGPTIGDKVRLADTELFVEVENDFAIYGEEVKFGGGKVIRDGMGQSQVSNANGAVDTVITNCLLIDHSKITKADVGIKNGVICGIGKAGNPDTQPEVSIIIGPGTEVIGGEGKIVTPGGMDAHVHFICPQQLEDSLHSGVTTMLGGGTGPAHGSLATTVTPGPWHISRMLQSADAFPMNLAFAGKGNASLPDPLLEQISAGASSLKLHEDWGTTPAAIDCCLKVADETNVQVMIHTDTLNESGF
>MP0540_megahit_75071_3-1487
GTAVRFEPGQSREVELVAYAGKQEVYGFAGRVMGAVQPDKTDEKQLETSQKRVSRQIYAEHFGPTTGDKVRLADTELWLQVEADLTSHKDTAVDQANTSQSDEGTSHTTEIKGEEVKFGGGKVIRDGMGQGQLLGAEVADTVITNALVVDYTGIYKADIGIKNGRISAIGKAGNPDIQPAIDIPIGGATEIIAGEGKILTAGGVDSHIHFIAPQQCETALMSGVTTMLGGGTGPAQGTLATTCTPGAYHIASMLQSTDSIPMNIGLLGKGNVSVPTPIAEQIEAGAVGLKLHEDWGTTPQAIDNCLSVADDYDVQVAIHTDTLNESGYLESTLGAFKNRCIHTFHTEGAGGGHAPDILKAIGESHVLPSSTNPTRPYTVNTIDEHLDMLMVCHHLSPAIAEDVAFAESRIRQETIAAEDILHDLGAISMMSSDSQAMGRVGEVVIRTWQTAHKMKVQRGHLAPDATAQTEHQAQHITLTDYDQSADNDNFRIKRY
>MP0540_megahit_82695_3-230
SQSAIENKGLDELALRKKIVPVKNTRNISKKSMKLNDLCPEIEVDPETYEVRLNGELITCEPAKELPMAQRYFLY*
>MP0540_megahit_83800_1-714
DLGAISMMSSDSQAMGRVGEVVIRTWQTAHKMKVQRGHLAPDATATIEDEQEYITLTDYDQSADNDNFRIKRYIAKYTINPAITHGISDIVGSIEVGKWADMVLWSPKFFGVKPECIIKGGLIAAVPMGDINASIPTPQPVHYRPMFATYPKSVAQTSITFMSQAAIDKQVDKQLGLTKVIQPVHGIRKIRKSDMRFNSYCPDMDINPETYEVRADGKTLTCEPADVLPMAQRYFLF*
>MP0540_megahit_84221_3-1103
QGRQVQTISVSNTGDRPIQIGSHYHFYEVNDALSFDRESTRGYRLNIISGTAVRFEPGQSREVELVAYAGKQDVYGFAGRVMGPAHPDKISERATDKKVTATSQKRVSRQIYAEHFGPTTGDKVRLADTELWLQVEADLTSHTDMDQTQTSQSDKDISQITEIKGEEVKFGGGKVIRDGMGQGQLLGAEVADTVITNALVVDYTGIYKADIGIKDGRISAIGKAGNPDIQPAIDIPIGGATEIISGEGKILTAGGVDSHIHFIAPQQCETALMSGVTTMLGGGTGPAQGTLATTCTPGAYHIASMLKSTDSIPMNIGLLGKGNVSVPEPIAEQIEAGAVGLKLHEDWGTTPQAIDNCLSVADDYDVQ
>MP0540_megahit_93913_3-926
TLNESGFVETTIKAFKGRTIHAFHTEGAGGGHAPDIIKVCGETNVIPSSTNPTRPYTVNTIEEHLDMLMVCHHLDKSISEDIAFAESRIRKETIAAEDILHDIGAFSIIASDSQAMGRVGEVIIRTWQTAHKMKVQRGSLPEETGNNDNLRVKRYIAKYTINPAVAHGISHEIGSITKGKRADLVLWKPAFFGVKPELVLLGGTIACAQMGDPNASIPTPQPVYTRPMFGSFGRSLENSSITFVSESSLQNGIGAELELRKNTVAVKNTRNITKSDMVYNNLCPNIEVDPETYEVRADGSLLTCEPAS
>MP0540_megahit_101217_204-800
MAQKVSREKYASIFGPTTGDRVRLADTELFAEVEHDYTVYGEEVKFGGGKVIRDGMGQSQVTRSDGAVDLVVTNALVIDYLGIYKADIGVKDGKIHSIGKAGNPDIQSGVNIIIGPATEVIAGEGKILTAGGMDAHIHFICPQQIEDALHSGLTTMLGGGTGPAHGTLATTCTPGPWNIGKMMQSADAFPMNLSFAGKG
>MP0540_megahit_120408_653-1009
MTTIDRSSYASMFGPTAGDRVRLGDTALLIEVEKDFTNYGEEVKFGGGKVIRDGMGQSQLGSSETVDLVITNALILDHWGIVKADIGINDGRIVGIGKAGNPDIQDGVSIVIGPGTEVV
>MP0540_megahit_120883_1-303
QPVHFRHMFGAYGKSLTNNSITFVSESSIENNIRENYELTKQLVAVKNTRSQISKSSMINNNFQPNIEVDPETYEVRANGEKLTCEPATTLPLTQRYFLY*
>MP0540_megahit_141626_742-1002
MKKINRDAYSDMYGPTTGDKIRLADTELFIEIEKDYTIYGEEVKFGGGKTIRDGMGQSQISRSEGAVDTVITNCVIVDANGIYKADI
>MP0540_megahit_148765_3-575
GAGGGHAPDIIKVCGEEYVIPSSTNPTRPYTVNTVEEHLDMLMVCHHLDKSIPEDVAFAESRIRKETIAAEDILHDMGAFSIIASDSQAMGRVGEVIIRTWQTAHKMKVQRGKLKEEKGDNDNLRVKRYIAKYTINPAIAHGISDHIGSIEKHKRADIVIWDTAFFGVKPEMVLQGGSIACAQMGDPNASI
>MP0540_megahit_149760_3-302
MVYKIERSSYATMFGPTKGDKVRLADTDLIIEVEDDKTVYGEEVKFGGGKVIRDGMGQSQISREDGAVDTIITNALIVDVTGIYKADVGLKDGKIEGIGK
>MP0540_megahit_172951_466-1029
MSKLTRASYADMFGPTTGDKVRLGDTELFIEVEKDFTTYGEEVKFGGGKVIRDGMGQSQLSREKGAVDTVITNALIIDVTGIFKADVGLKSGKIFEIGKAGNPDTQPNVNIIIGPGTEIIAGEGKILTAGGFDSHIHYICPQQIDDALHSGITTMLGGGTGPAHGTLATTCTPGPWHIKKMIQSADGF
>MP0540_megahit_192578_501-1028
GDNDNLRVKRYIAKYTINPAIAHGISDHIGSIEKNKRADIVIWDTAFFGVKPEMVLQGGSISCSQMGDPNASIPTPQPVYSRPMFSSFGKSLEKSTATFVSKASLDKNSFKNSGISKSLLPVKNIRKISKKDMVLNDYCPNIEVNPETYEVKADGELITCEPAKILPLAQRYFMY*
>MP0540_megahit_200838_3-803
TTPGAIDNCLNIADKNDVQVMIHTDTLNESGFVENTIKAINKRTIHAFHTEGAGGGHAPDIIKVCGEEYVIPSSTNPTRPYTVNTIEEHLDMLMVCHHLDKSIPEDVAFAESRIRRETIAAEDILHDMGAFSIIASDSQAMGRVGEVIIRTWQTAHKMKVQRGSLPEEKGDNDNFRVKRYLAKYTINPAIAHGISKYIGSIEKGKRADLVLWDPAFFGAKPEMILIGGSIACAQMGDPNASIPTPQPVYTRPMFSSFGTSLEKSSVI
>MP0540_megahit_220565_1-531
PDIIKICGEKNVLPSSTNPTRPYTRNTLEEHLDMLMVCHHLDSKIPEDIAFAESRIRRETIAAEDILHDIGAFSIIASDSQAMGRVGEVITRTFQTAHKMKVQRGPLSQDSDRNDNYRVKRYISKVTINPAIAHGIDKHVGSIEKGKIADLALWKPSFFAVKPELVVKGGSIVWSQM
>MP0540_megahit_224668_3-527
DQLDVQVCIHTDTLNEAGFVEDTIRAIKGRTIHTFHTEGAGGGHAPDIIKICGESNVIPSSTNPTRPFTLNTLEEHLDMLMVCHHLDPKIPEDVAFAESRIRRETIAAEDILHDIGAFSIIASDSQAMGRVGEVISRTFQTAHKMKAQRGALPEDNKRNDNHRLKRYISKVTINP
>MP0540_megahit_234753_2-442
MTNVIDRESYASMFGPTCGDKVRLADTDLFIEIEDDKTTYGEEVKFGGGKVIRDGMGQSQLSRSEGAVDTVITNALIVDYWGIIKADIGIKDGKIFSIGKAGNPDIQDGVDIIIGPGTEAIAGEGRIVTPGGIDAHIHWICPQQIDH
>MP0540_megahit_237000_718-2427
MAVKITRFDYAGMYGPTKGDKIRLADTDLFIEVEKDLTTYGEEVKFGGGKVIRDGMGQSQATRAEGTPDTVITNALILDYTGIYKADVALRDGRVECIGKAGNPDTQPNVDIIIGPGTEIIAGEGKILTAGGFDSHIHFICPQQIDDALHSGVTTMLGGGTGPAHGTLATTCTPGSWHIGRMLQAADGLPMNLAFAGKGNASLPDALIEQVVGGACALKLHEDWGTTPQAIDCCLGVADDLDVQVMIHTDTLNESGFVERTVDAMKGRTIHAFHTEGAGGGHAPDIIKICGEEFVLPSSTNPTRPFTKNTVEEHLDMLMVCHHLDKSIPEDIAFAESRIRRETIAAEDILHDMGAFSIIASDSQAMGRVGEVIIRTWQTADKMKKQRGKLKEEVGDNDNLRARRYIAKYTINPAIAHGISQEVGSVEPGKRADLVLWNPAFFGVKPEMVLLGGTVAVAQMGDPNASIPTPQPVYTRSMFGAYGRSLTESSVSFVSGAAQNDGIRSKLGLAKQTVPVKNTRKIGKLDLKLNVSLPNIEVDPETYEVRADGELLTCQPADEVSMAQRYFMF*
>MP0540_megahit_240323_1-183
MVKISRASYADMYGPTTGDKVRLADTELFIEVENDLTTYGEEVKFGGGKVIRDGMGQSQIS
>MP0540_megahit_240330_1-444
IGSIEKNKRADLVLWDPAFFGAKPEMILIGGSIACAQMGDPNASIPTPQPVYTRPMFSSFGTSLEKSSVIFTSKLALEKNSLKDASIRKDLLPVENTRAISKKDMILNNKCPKIEVNPETYEVKADGETITCEPAKELPLAQRYFMF*
>MP0540_megahit_249969_627-1145
DNFRVKRYIAKYTINPAITHGISKYIGSIEKNKRADLVLWDPAFFGAKPEMILLGGSITCAQMGDPNASIPTPQPIYTRPMFSSYGTSLENSSVVFTSKLAIEKGSLKGSKLKKELLPVENTRKISKKDMVYNDSCPKIEVNPETYEVKANGELITCEPANELPLAQRYFMY*
>MP0540_megahit_257886_2-529
ETIAAEDILHDMGAFSIIASDSQAMGRVGEVIIRTWQTAHKMKVQRGSLPEEKGDNDNFRVKRYLAKYTINPAIAHGISKHIGSIEKNKRADLVLWDPAFFGAKPEMILIGGSIACAQMGDPNASIPTPQPVYTRPMFSSFGTSLEKSSVIFTSKLALEKNSLKDASIRKDLLPVE
>MP0540_megahit_262527_2444-2974
MAKAINGKIYADMYGPTTGDQIRLADTELFIEIERDSTTYGEEVKFGGGKVIRDGMGQSQETNSQGAVDTVLTNCVIVDYSQIIKADIGIKDGIICGIGKAGNPDTQPNVSITIGPGTEIIGGEGRIVTPGGMDAHVHFICPQQLDDALHSGITTMLGGGTGPSHGSLATTATPGPW
>MP0540_megahit_267127_1-600
EEVKFGGGKVIRDGMGQSQISREKGAVDTVITNALIADVNGIYKADVGLKDGKIFDIGKAGNPDTQSKVNIIIGPGTEIIAGEGKILTAGGFDSHIHYICPQQIDDALHSGITTMLGGGTGPAHGTLATTCTPGPWHIKRMIQSADGFSMNLAFAGKGNSSLPEGLEEQILAGASALKLHEDWGTTPGAIDNCLNIADKN
>MP0540_megahit_272514_1-1098
EELEAQIGAGACGLKLHEDWGTTPSAIDTCLSIADKMDVQVAIHTDTLNESGFVENTVNAFKGRTIHAFHTEGAGGGHAPDIIKVCGEANVLPSSTNPTRPFTVNTVDEHLDMLMVCHHLDARIPEDVAFAESRIRRETIAAEDILHDLGAFSMIASDSQAMGRVGEVIIRTWQTADKMKKQRGALSDEKGGNDNFRVRRYIAKYSINPALTHGIADYVGSVEVGKLADLVLWKPMFFGVKPDLVLKSGTIAAAAMGDPNASIPTPQPVHYRPMFGSFGKSLTESSISFVSQAAMDAGIHEVLGLEKQVLAVNGTRSIKKSDMMLNDYQPKMEVDPETYEVRADGELLLCEPAEEVSMAQRYFLF*
>MP0540_megahit_274556_1-576
GHAPDIIKICGEPYVLPSSTNPTRPFTVNTVEEHLDMLMVCHHLDKSIPEDVAFAESRIRRETMAAEDILHDMGAFSIIASDSQAMGRVGEVIIRTWQTAHKMKVQRGRLSEEQGDNDNLRVKRYLAKYTINPSIAHGISSYVGSLEKNKRADIVIWDPAFFGVKPEIIIMGGSIACAQMGDPNASIPTPQP
>MP0540_megahit_276435_2-445
VGSVEVGKLADLVLWKPGFFGIKPDLVIKGGSIAWAQMGDANASIPTPQPVHGRPMFSAFGKAINPSCLTFLSESAINAGVPEQLKLERSYAAVKNTREISKQSMKLNNARPKIEVDPQTYEVFANGELLTCEPAESLPLAQRYLLL*
>MP0540_megahit_281588_1-483
TINPAIAHGISNHIGSIEKNKRADIVIWDPAFFGVKPEMVLMGGSIACAQMGDPNASIPTPQPVYSRPMFSSFGKSLEKSSVTFVSQISLDKNSHKNSGISKSLLPVKNIRKISKKDMVLNDYCPKIEVNPETYEVLADGKLITCEPAKTLPLAQRYFMY*
>MP0540_megahit_282482_1-1179
HIGRMLQAADALPMNLAFAGKGNASLPDALIEQVNNGACCLKLHEDWGTTPAAIDCCLNVAEEMNVQVMIHSDTLNESGFVENTIKAIRGRTIHAYHTEGAGGGHAPDIIKLAGELNVIPSSTNPTRPYTVNTLEEHLDMLMVCHHLDKSIAEDIAFAESRIRKETIAAEDILHDLGAMSIIASDSQAMGRVGEVIIRTWQTADKMKKQRGFLSEENGLNDNERVKRYIAKYTINPAIAHGLSEHIGSIEAGKRADLAVWKPAFFGVKPELVIMGGAIVCAQMGDPNASIPTPQPVYSRYMFGAYGRSLENNSVTFVSEAAKANNINKDLNLRKDILAIGNTRKINKSDMKLNSYCPVIEVDPETYEVTADGELLTCEPASELPMAQRYFLY*
>MP0540_megahit_283304_328-2037
MAQKVSREKYAGIFGPTTGDQVRLADTELFAEVENDHTIYGEEVKFGGGKVIRDGMGQSQIPRSEGAVDLVITNALIIDYTGIYKADVGVKDAKIHSIGKAGNPDIQDGISIIIGPATEIIAGEGRILTAGGMDAHIHFICPQQIEDALHSGLTTMLGGGTGPAHGTLATTCTPGSWNIGKMLQSADAFPMNLSFAGKGNSSLAEPLLEQVKGGASSLKLHEDWGTTPGAIDCCLRVADDLDVQVMIHTDTLNESGFVERTIEAIGGRTIHAFHTEGAGGGHAPDIIKLVGEENVIPSSTNPTRPYTVNTIEEHLDMLMVCHHLDKSIPEDVAFAESRIRKETIAAEDILHDMGAMSIIASDSQAMGRVGEVITRTWQTADKMKKQRGRLSEETGKNDNERIKRYIAKYTINPAIAHGISKEIGSIEVGKRADLVLWNTAFFGVKPEMILMGGVITCAQMGDPNASIPTPQPVYSRPMFGAFGTSMEKNSVIFVSRPSIEGTELDKLGLKKTLVPVSETRSISKKSMKLNDFCPNIEVNPETYEVRVNGDVITCEPAKTLPMAQRYFMY*
>MP0540_megahit_284313_12-518
VKRYIAKYTINPAIAHGISSHIGSIEKNKRADIVIWDTAFFGVKPEMVLQGGSIACAQMGDPNASIPTPQPVYSRPMFSSFGKSLEKSSVTFVSQISLDKDSHKNSGIGKSLLPVKNIRKISKKDMVLNSYCPSIEVNPETYEVIADGELITCEPAKTLPLAQRYFMY*
>MP0540_megahit_285180_215-787
AHKMKVQRGRLSEEQGDNDNLRVKRYLAKYTINPSIAHGISSYVGSLEKNKRADIVIWDPAFFGVKPEIVIMGGSIACAQMGDPNASIPTPQPVYTRPMFGSYGRSLENSSVTFVSKSSLEAGSLNHLNIQKSMLPVSNTRSISKKDMVLNDVCPTIDVNPETYEVRANGEIITCEPAEELPMAQRYFMY*
>MP0540_megahit_287333_1-459
GISKHIGSIEKNKRADLVLWDPAFFGAKPEMILIGGSISCAQMGDPNASIPTPQPVYTRPMFSSFGTSLEKSSVIFTSKLALEKNSLKDASIRKDLLPVENTRAISKKDMILNNKCPKIEVNPETYEVKADGEIITCEPAKELPLAQRYFMF*
>MP0540_megahit_289897_1136-1591
INDYVGSIEKGKLADLVIWKPMYFGVKPDIIIKCGSIAASVMGDPNASIPTPQPVHYRPMFGAFGRSLTKSSVTFISKAAFEANIAKSFGLSKDLLPVTGCRKIKKNNMILNNSTPLMEVDPETYEVRADGKILTCEPSKVLALAQRYFLF*
>MP0540_megahit_290479_317-931
MKKINRNAYADMYGPTTGDKIRLADTELFIEVEKDLTTYGEEVKFGGGKVIRDGMGQSQVSRKDGAVDTVITNALIVDVNGIYKADIGLKDGLINEIGKAGNPDTQPNVNIIIGPGTEIIAGEGKIITTGGFDSHIHFICPQQIDDALHSGITTMLGGGTGPAHGTLATTVTPGPWHMEKMIQSADAFSMNLAFAGKGNSSKPEG
>MP0540_megahit_292347_3-620
AGNPDTQPGVDIIIGPGTEVIAGEGKIVTAGGFDSHIHFICPQQIDDALHSGITTMLGGGTGPAHGTLATTCTPGPWHIGRMLQSSDAFSMNLAYAGKGNSSMPSGLEEQVLGGAAALKLHEDWGSTPGAIDNCLNVADKFDVQVMIHTDTLNESGFVENTINAINKRTIHTFHTEGAGGGHAPDIIKICGEPYVLPSSTNPTRPF
>MP0540_megahit_299419_449-901
MKKINRDAYADMYGPTTGDKIRLADTELFIEVEKDLTTYGEEVKFGGGKAIRDGMGQSQVSRKDGAVDTVITNALVVDVNGIYKADIGLRDGLINEIGKAGNPDTQPNVNIIIGPGTEIIAGEGKIITAGGFDSHIHFICPQQIDDSLHSG
>MP0540_megahit_304470_435-557
MVKISRAAYADMYGPTTGDKVRLADTELFVEVEKDLTNYGE
>MP0540_megahit_309778_2-148
ISKKDMVLNNKCPKIEVNPETYEVKADGEIITCEPAKELPLAQRYFMY*
>MP0540_megahit_328420_3-323
MVKIPRASYADMYGPTTGDKVRLADTELFIEVENDLTNYGEEVKFGGGKVIRDGMGQSQISREKGAVDTVITNALIVDVNGIYKADVGLKDGKIFEIGKAGNPDTQS
>MP0540_megahit_331035_2437-4083
MRTIDKKAYSEMYGPTVGDKVRLGDTELLIEVEKDLTTYGEEVKFGGGKVIRDGMGQSQLTSNAVVDLVITNALIIDHWGIIKADIGVKDGRIAGIGKAGNPDVQPNVNIAIGAGTEVVASEGQIVTAGGIDAHIHFICPQQIDDALMSGVTTMLGGGTGPSAGTNATTCTPGPWNIHRMLEAAEDLPMNLGFMGKGNASLPESLNEQISAGAMGLKLHEDWGTTPAAIDCCLSVAENYDVQVAIHTDTLNESGFVEDTIAALKGRTIHTYHTEGAGGGHAPDIIKACGLNNVLPSSTNPTRPYTVNTVDEHLDMLMVCHHLDPSIAEDVSFAESRIRRETIAAEDILHDLGAFSMIASDSQAMGRVGEVITRTWQTANKMKIQRGALVGDTSNDNERVKRYIAKYTINPAIAHGISHEVGSIEVGKLADLVLWKPKFFGAKAGVIIKGGLIVAAPMGDPNASIPTPQPVHYRKMFGAIGAARFKTRMTFVSQESHDKNIMEHLKLNSMIGIVKACRSVDKSSMIHNNYQPNIEVDPQTYEVKADGELL
>MP0540_megahit_334843_138-515
KPDLVIKGGSIAWAQMGDANASIPTPQPVHGRPMFSSFGKALNSTCLTFLSEAAIDNGVPERLKLERSYAAVKDTRKISKQSMKLNDARPKIEVDPQTYEVFANGELLTCEPAESLPLAQRYLLL*
>MP0540_megahit_338331_1105-1278
MKEISRKSYSDMYGPTVGDQIRLADTDLIIEVENDFTNYGEEVKFGGGKVIRDGMGQS
>MP0540_megahit_340359_312-1481
RMIQSADAFSMNLAFAGKGNSSLPEGLEEQIAAGACSLKLHEDWGTTPGAIDNCLDVADKFDVQVMIHTDTLNESGFVENTIKAINKRTIHAFHTEGAGGGHAPDIIKVCGEEYVIPSSTNPTMPYTVNTLEEHLDMLMVCHHLDKSIPEDVAFAESRIRRETIAAEDILHDMGAFSIIASDSQAMGRVGEVISRTWQTAHKMKIQRGRLKEEQGKNDNLRVKRYIAKYTINPAIAHGVSNHIGTLEKNKRADIVIWDPAFFGAKPEMILVGGSIACAQMGDPNASIPTPQPIHSRPMFSSYGRSLESSSVTFVSNNSIQEDAFNDLEIKKELLPVANTRKISKKDMVLNNICPEIEVNPETYEVKADGELLTCEPASELPLAQRYFLY*
>MP0540_megahit_343036_3-578
VGLKDGKIFEIGKAGNPDTQSKVNIIIGPGTEIIAGEGKILTAGGFDSHIHYICPQQIDDALHSGITTMLGGGTGPAHGTLATTCTPGPWHIKRMIQSADGFSMNLAFAGKGNSSLPEGLEEQILAGASALKLHEDWGTTPGAIDNCLNIADKNDVQVMIHTDTLNESGFVENTIKAINKRTIHAFHTEGAG
>MP0540_megahit_345210_318-542
MVKISRASYTDMYGPTTGDKVRLGDTELFIEVENDLTTYGEEVKFGGGKVIRDGMGQSAIARDSESLDLVITNAL
>MP0540_megahit_345828_564-758
MPFKISRQAYAETYGPTKGDRIRLADTDLILEVEEDHTHYGDEVKFGGGKVIRDGMGQSQQSRDN
>MP0540_megahit_350651_971-1171
HKNSGIGKSLLPVKNIRKISKKDMVLNNYCPKIEVNPETYEVIADGELITCEPAKTLPLAQRYFMY*
>MP0540_megahit_351427_3-146
SKKDMILNNYCPQIEVNPETYEVKADGELITCEPAETLPLAQRYFLY*
>MP0540_megahit_354004_600-935
QMGDPNASIPTPQPVYSREMFGAFGRSLENSAVTFVSQASYENDIGNTLELRKKTTPIKNTRDINKSNMVYNDLCPKVEVDPETYEVRANGEILTCEPASELPMAQRYFLY*
>MP0540_megahit_357654_3-884
EGAGGGHAPDIIKVCGEQNVIPSSTNPTRPYTINTIEEHLDMLMVCHHLDPSIAEDVSFAESRIRRETIAAEDILHDLGAFSMIASDSQAMGRVGEVITRTWQTANKMKIQRGALVGDNSNDNERVKRYIAKYTINPAIAHGISHEVGSIEVGKLADLVLWKPKFFGAKAGVIIKGGLIVAAPMGDPNASIPTPQPVHYRKMFGAIGAARFKTRMTFVSQESYDKNIMEHLKLNSMIGVVKACRSVDKSSMIHNNYQPNIEVDPQTYEVKADGELLTCEPATEVALAQRYFLF*
>MP0540_megahit_364268_634-2160
MKIISRNAYADMYGPTTGDKIRLADTELFIEVEKDLTTYGEEVKFGGGKVIRDGMGQSQVSRKDGAVDTVITNALVVDVNGIYKADIGLKDGLINEIGKAGNPDTQPNVNIIIGPGTEIIAGEGKIITAGGFDSHIHFICPQQIDDSLHSGITTMLGGGTGPAHGTLATTVTPGPWHLEKMIQSADAFSMNLAFAGKGNSSLPLALEEQVIAGASSLKLHEDWGTTPAAIDNCLNVADKYDIQVMIHTDTLNESGFVESTIKAINGRTIHAFHTEGAGGGHAPDIIKVCGEKYVIPSSTNPTRPYTINTVEEHLDMLMVCHHLDKSIPEDVAFAESRIRKETIAAEDILHDMGAFSIIASDSQAMGRVGEVIIRTWQTAHKMKVQRGQLKEENGDNDNVRVKRYIAKYTINPAIAHGISENIGTIEKNKRADIVIWDPAFFGVKPEIILMGGSIACAQMGDPNASIPTPQPVYSRPMFSSFGKSLEKSSVTFVSQISLDRDMHKNSGVN
>MP0540_megahit_364966_3-347
MKKIPRQSYAAMYGPTTGDKVRLADTELFIEVEKDLTVYGEEVKFGGGKVIRDGMGQSQVSRSDGAVDTVITNALILDVTGIFKADIGLKNGNIDHIGKAGNPDTQPGVDIIIGP
>MP0540_megahit_365925_329-1135
PTRPYTVNTIEEHLDMLMVCHHLDKSIPEDVAFAESRIRRETIAAEDILHDMGAFSIIASDSQAMGRVGEVIIRTWQTAHKMKVQRGSLPEEKGDNDNFRVKRYLAKYTINPAIAHGISKHIGSIEKNKRADLVLWDPAFFGVKPEIILMGGSIACAQMGDPNASIPTPQPVYTRPMFSSFGTSLEKSSVIFTSKLALEKNSLKDSSIRKDLLAVENTRSISKKDMVLNNKCPKIEVNPETYEVKADGEIITCEPAKELPLAQRYFMY*
>MP0540_megahit_366946_3-833
MAKISRASYADMYGPTTGDKIRLADTELFIEVENDLTSYGEEVKFGGGKVIRDGMGQSQISRKKGAVDTVITNALIVDVNGIYKADVGLKDGKIFEIGKAGNPDTQSKVNIIIGPGTEIIAGEGKILTAGGFDSHIHYICPQQIDDALHSGITTMLGGGTGPAHGTLATTCTPGPWHIKRMIQSADGFSMNLAFAGKGNSSLPEGLEEQILAGASALKLHEDWGTTPGAIDNCLNIADKNDVQVMIHTDTLNESGFVENTIKAINKRTIHAFHTEGA
>MP0540_megahit_367554_1-267
LGKAKQSTSVTFTSQLALDDGLQDKLNIDKKLVAVKNCRNIGKKDMVYNEAMPKIEIDPETYEVKVDGKIATVDPATNVSLGRLYSLF*
>MP0540_megahit_371793_4239-5948
MTTTLPRSEYAAMYGPTTGDRLRLADTDLIIEVERDLTTYGEEVKFGGGKVIRDGMGQSQVTRANGAVDTVITNALIVDHSGIYKADVALKDGRIAAIGKAGNPDTQPNVDIIIGPGTEVIAGEGRILTAGGFDSHIHFIAPQQMEDALHSGVTTCFGGGTGPAHGTLATTCTPGPWHIGRMLQAMDGVVMNIGLSGKGNASQPGALVEMVNGGACALKLHEDWGTTPAAIDCCLSVADDMDVQVMIHTDTLNESGFVEHTLGAMKGRTIHAFHTEGAGGGHAPDIIKICGEEHVLPSSTNPTRPFTVNTLEEHLDMLMVCHHLDKSIPEDVAFAESRIRRETIAAEDILHDIGAFSIIASDSQAMGRVGEVLIRTWQTADKMRKQRGRLPEETGDNDNFRVKRYIAKYTINPAIAHGVSREVGSIEVGKKADLVLWNPAFFGVKPEMVLMSGMIVVAQMGDPNASIPTPQPVYTRPMFGAYGSALQHCAVTFISEAAQSNGLRDSLGLRKQTIAVQNTRNIGKSDLIHNAATPKVEVNPETYEVRADGELLTCAPAETVPMAQRYFMF*
>MP0540_megahit_371925_1-603
NKAALEEQVRAGACGLKLHEDWGTTPACIDSCLSVADQLDVQVCIHTDTLNEAGFVEDTIRAIKGRTIHTFHTEGAGGGHAPDIIKICGESNVIPSSTNPTRPFTLNTLEEHLDMLMVCHHLDPKIPEDVAFAESRIRRETIAAEDILHDIGAFSIIASDSQAMGRVGEVISRTFQTAHKMKVQRGSLPEDNKRNDNHRLK
>MP0540_megahit_377892_3087-4796
MVNFINRKSYAAMYGPSVGDKIRLADTELFIEIEKDYTSYGEEVKFGGGKVIRDGMGQSQISNKKGAMDTVITNAVILDYWGIVKADIGIKDGYIFKIGKAGNPDIQSNIDIIIGPGTEIIAGEGKIVTAGGIDAHIHFISPQQIEEALSSGITTMLGGGTGPAEGTNATTCTPGPWHISRMLQSADEFPVNLGFFGKGNASKEEALIEQVESGVCGLKLHEDWGTTPSAIDTCLKIADQYDIQVAIHTDTLNESGFVENTTKAFKGRCIHAFHTEGAGGGHAPDIIKLVGEKNVLPSSTNPTRPYTINTIDEHLDMLMVCHHLDPNIPEDVAFAESRIRAETIAAEDILHDLGAFSMIASDSQAMGRVGEVIIRTWQTAAKMKTQRGSLPEDNKGNDNFRCKRFIAKYTINPAIAHGISSKVGSLEENKLADIVLWDPAFFGVKPEKIIKGGAINYSLMGDPNASIPTPQPVHYRPMFGHFGGSLYKNSVIFVSQAFNQTSLKDQLGINKLTESVVGNRKISKDDMLLNNYTPAIEVDPETYEVKADGKLLTCEPAEILPMSQRYFLY*
>MP0540_megahit_380218_1013-2722
MPFKISRQAYAETYGPTKGDRIRLADTDLILEVEQDHTHYGDEVKFGGGKVIRDGMGQSQQSRDNGVVDTVITNALILDWWGIVKADIGIKDGKISGIGKAGNPDTQEGVNIIVGASTEAIAGEGSIITAGAIDSHIHFICPQQIETALASGVTTMLGGGTGPATGTNATTCTPGAFHISRMLQSAEGFPVNLGFFGKGNATNKAALEEQVRAGACGLKLHEDWGTTPACIDSCLSVADQLDVQVCIHTDTLNEAGFVEDTIKAIRGRTIHTFHTEGAGGGHAPDIIKICGESNVIPSSTNPTRPFTLNTLEEHLDMLMVCHHLDPKIPEDVAFAESRIRRETIAAEDILHDLGAFSIIASDSQAMGRVGEVISRTFQTAHKMKVQRGALPEDNQRNDNHRLKRYISKVTINPAIAHGISAHVGSVEVGKLADLVLWKPGFFGIKPDLVVKGGCIAWAQMGDANASIPTPQPVHGRPMFSSFGKAINPTCLTFLSESAIDAGVPERLKLERSYAPVKDTRKISKQSMKLNDARPKIEVDPQTYEVFANGELLTCEPAESLPLAQRYLLL*
>MP0540_megahit_384038_2-250
MKKIPRQSYAAMYGPTTGDKVRLADTELFIEVEKDLTVYGEEVKFGGGKVIRDGMGQSQVSRSDGAVDTVITNALILDVTGIF
>MP0540_megahit_385127_3-419
MPFKISRQAYAETYGPTKGDRIRLADTDLILEVEQDHTHYGDEVKFGGGKVIRDGMGQSQQSRDNGVVDTVITNALILDWWGIVKADIGIKDGKISGIGKAGNPDTQEGVNIIVGASTEAIAGEGNIITAGAIDSHIHF
>MP0540_megahit_386711_1-1305
EDYTTYGEEIKFGGGKVIRDGMGQSQIPRSKGAVDTIITNALIVDISGIYKADLGILDGRICKIGKGGNPDTQPNVDIIVGPGTEVIAGEGKILTAGGFDSHIHFICPQQIEDALHSGLTTMLGGGTGPAHGTLATTCTPGKWHIGRMLQSADAFPMNLAFAGKGNASLPEALEEQILAGACALKLHEDWGTTPAAINNCLSVADNLDVQVMIHTDTLNESGYVETTVKAIDNRTIHAFHTEGAGGGHAPDIIKVCGEKNVIPSSTNPTRPYTINTLEEHLDMLMVCHHLDKSIPEDIAFAESRIRKETIAAEDILHDLGAFSIIASDSQAMGRVGEVIIRTWQTAHKMKVQRGRLKEENGENDNVRVKRYLAKYTINPSIAHGISNEIGSITEGKRADLVLWNPAFFGVKPEMVLLGGSIACAQMGDPNASIPT
>MP0540_megahit_389734_62-1057
DKNDVQVMIHTDTLNESGFVENTIKAINKRTIHAFHTEGAGGGHAPDIIKVCGEEYVIPSSTNPTRPYTVNTIEEHLDMLMVCHHLDKSIPEDVAFAESRIRRETIAAEDILHDMGAFSIIASDSQAMGRVGEVIIRTWQTAHKMKVQRGSLPEEKGDNDNFRVKRYLAKYTINPAIAHGISKHIGSIEKDKRADLVLWDPAFFGAKPEIILIGGSIACAQMGDPNASIPTPQPVYTRPMFSSFGTSLEKSSVIFTSKLALEKNSLKDASIRKDLIAVENTRSISKKDMVLNNKCPKIEVNPETYEVKADGEIITCEPAKTLPLAQRYFMY*
>MP0540_megahit_391281_2-1357
GMVSGNLDEKRNDAIKKLHENGFKNSLEDTTEEQGSLEIPRNRYVELFGPSKGDKVRLADTDLILEVEEDLIKHGDELVFGGGKSARDGLGQASGVLRDQSADLVITNAVIVDAKLGIIKADIGIKDGKILGVGNAGNPDVMDDVDIIVSSNTEIISGEHTICTAGTIDSHIHFISPQQAIDAICNGTTTMIGGGTGPADGTNATTCTPGEFNIHKMIQAVEEFPLNFGFLCKGNDSQEESLMEQIRAGACGLKLHEDWGTTPATINSALNVADKTDTQVAIHTDTLNECGYVDDTIAAINGRVIHTYHTEGAGGGHAPDIMKIASEPNILPSSTNPTRPFTTNTLEEHLDMMMVCHHLNPSVPEDISFAESRIRAETIAAEDILHDIGAISMMSSDSQAMGRVGETTTRNWQTADKMKKMKGALPEDSQENDNFRIKRYVAKITANPAITH
>MP0778_megahit_24902_280-1167
MPYKIPRELYADMYGPTKGDKVRLADTELFIEVEEDLTIYGEEIKFGGGKVIRDGMGQSQNTRKEGSVDTIITNALIVDVSGIYKADVGIVDGRISEIGKGGNPDVQPGVNIIVGPGTEVIAGEGRILTSGGFDSHIHFICPQQIDDALHSGLTTMLGGGTGPAHGTLATTCTPGSWHIARMLQAADGFAMNLAFAGKGNASLPTALEEQVLAGACSLKLHEDWGTTPAAIDNCLSVADKMDVQVMIHTDTLNESGFVETTIKAFKGRTIHAFHTEGAGGGHAPDIIKVCGETNVI
>MP0778_megahit_52491_2-820
EEALMSGVTTMLGGGTGPATGTNATTCTPGPWNIGKMLQATDFMPMNLGFMGKGNASLPIALEEQLLAGACGLKLHEDWGTTPAAIDNCLNVAEAFDIQVAIHTDTLNESGFVDDTIAAFSGRTIHTYHTEGAGGGHAPDIIKACAELNVLPSSTNPTRPYTINTIDEHLDMLMVCHHLDSSIPEDIAFADSRIRKETIAAEDIFHDLGAFSMIASDSQAMGRVGEVITRTWQTAHKMKVQRGALKEDSESMDNFRARRYVAKYTINPAIAHG
>MP0778_megahit_66444_2-445
ADVGSVETGKLADLVLWDPRFFGVRPHAVVKGGMIAWAQMGDANASIPTPQPVLPRPMFGAAPVVAAKTSVAWVSPVALEHGIDATITRPLVAVGNCRSVGKGDMVENTARPEIAVDPDTFTVTIDGDVIEEAPAEELPMAQRYFLF*
>MP0778_megahit_85358_3-824
MPKLSRRAYSEMFGPTTGDRLRLADTELIVEVERDLTVYGDEVKFGGGKVIRDGMGQSQSLSAAAADTVITNALIIDYWGIVKADVGIKNGRIWKVGKAGNPDTQPGVDIVIGPGTEAIAGEGHILTAGGIDSHIHFICPQQIEESLMSGITTMLGGGTGPATGTNATTCTPGPWHISKMLQSADDFAMNLGFMGKGNASLPGPLDEQVEAGAMGLKLHEDWGTTPQAIDNCLSVAERQDVQVAIHTDTLNESGFVEDTIAAFKDRTIHTFHTE
>MP0778_megahit_90591_2-577
VITNALILDYWGIIKADVGIKAGRIMGIGKAGNPDIQPNVNIIVGPGTEVIAGEGQILTAGCIDSHIHFICPQQIEEAVMSGVTTMLGGGTGPATGTNATTCTPGPWNIHRMLEAADDLPVNLGFLGKGNASKKEPLAEQVSAGAIGLKLHEDWGTTPASIDTCLSVADDHDVQVAIHTDTLNESGFVEDTI
>MP0778_megahit_97061_3-590
RTWQTAHKMKTQRGRLSDETGDNDNLRVRRYVAKYTLNPAICHGISEHVGSIEVGKRADLVLWKPAFFGVKPEMILLGGSIAVAQMGDPNASIPTPQPVYTRPMFAAFGRSVENSAICFISQAAENESIGDKLGLAKETKPVQNTRSVSKMDMALNNYLPDIEVHPETYEVRADGELLNCEPATELPMAQRYFLF*
>MP0778_megahit_108426_1-957
FDSHIHFICPQQIDDALHSGLTTMLGGGTGPAHGTLATTVTPGPWHIGRMLQSADAFAMNLAFAGKGNAALPAALEEQVLGGACALKLHEDWGTTPAAIDNCLSVADAMDVQVMIHTDTLNESGFVENTVAAMKQRVIHAFHTEGAGGGHAPDIIKICGEAHVLPSSTNPTRPYTVNTLEEHLDMLMVCHHLDKSIPEDVAFAESRIRRETIAAEDILHDMGAFSIIASDSQAMGRVGEVIIRTWQTAHKMKVQRGRLPAETGDNDNVRVKRYIAKYTINPAIAHGISAHIGSIAIGKRADLVLWHPAFFGVKPEMVLL
>MP0778_megahit_122729_2-199
NKWNLGRRLVGCRNTRNINKTSMLLNAWMPNVSVDPQTYEVMADGELLTCEPAQELPLAQLYSLF*
>MP0778_megahit_124828_3-746
HTFHTEGAGGGHAPDIIKACGLPNVLPSSTNPTRPFTINTVDEHLDMLMVCHHLDPNIPEDVAFADSRIRKETIAAEDILHDLGAFSMIASDSQAMGRVGEVISRTWQTAHKMKVQRGFLEEGSSTDNFRVKRYISKYTINPSIAHGIASEVGSIEEGKLADLVLWKPAFFGVKPAMIIKGGMIAAAPMGDPNASIPTPQPVHYRPMFGSFGRARESTSLTFVSQAFGERLNDLGLRKNISAVGSCRN
>MP0778_megahit_127233_29319-31493
MQAGEYNIQDGDIILNQGRQVQTISVSNTGDRPIQIGSHYHFYEVNDALSFDREQTRGYRLNIISGTAVRFEPGQSREVELVAYAGKQEVYGFAGRVMGAVQPDKTDEKQLETSQKRVSRQIYAEHFGPTTGDKVRLADTELWLQVEADLTSHKDTAVDQANTSQSDEGTSHTTEIKGEEVKFGGGKVIRDGMGQGQLLGAEVADTVITNALVVDYTGIYKADIGIKNGRISAIGKAGNPDIQPAIDIPIGGATEIIAGEGKILTAGGVDSHIHFIAPQQCETALMSGVTTMLGGGTGPAQGTLATTCTPGAYHIASMLQSTDSIPMNIGLLGKGNVSVPTPIAEQIEAGAVGLKLHEDWGTTPQAIDNCLSVADDYDVQVAIHTDTLNESGYLESTLGAFKNRCIHTFHTEGAGGGHAPDILKAIGESHVLPSSTNPTRPYTVNTIDEHLDMLMVCHHLSPAIAEDVAFAESRIRQETIAAEDILHDLGAISMMSSDSQAMGRVGEVVIRTWQTAHKMKVQRGHLAPDATAQTEHQAQHITLTDYDQSADNDNFRIKRYIAKYTINPAITHGISDMVGSIEVGKWADMVLWSPKFFGVKPECIIKGGLIAAVPMGDINASIPTPQPVHYRPMFASYPKSVAQTSITFMSQAAIDKQVDKQLGLTKVIQPVHGIREIRKSDMRLNSYCPDMDINPETYEVRADGKTLTCEPAEVLPMAQRYFLF*
>MP0778_megahit_129027_1-561
ICPQQIDEALSSGITTMLGGGTGPAHGTTATTCTPGPWHIERMLQSADSFPMNLGFAGKGNSSLDSSLVEQISAGACSLKLHEDWGTTPACINKALDVADKHDIQVMIHTDTLNESGYVENTIKAFKNRTIHAYHTEGAGGGHAPDIIKLCGLSNVIPSSTNPTMPYTVNTIDEHLDMLMVCHHLDK
>MP0778_megahit_130118_188-655
AQGVSKYVGSVEVGKRGDLVIWSPAFFGVKPDMVLVGGTIAGGIMGDPNASIPTPQPTHFRPMFGSFGRATGSSAMTFVSGAAHVSGIGEKLGISKDTAPVENTRGNISKSSMKLNNLLPTMEVDPETYEVRADGRLLTCEPAESLPMAQRYFLF*
>MP0778_megahit_138981_3-593
KISRKSYSDMYGPTTGDQVRLADTELFIEVEKDLTSYGEEVKFGGGKVIRDGMGQSQLSRKQGAVDTVITNALIVDVNGIIKADIGIKNGIIDGIGKAGNPDTQPNVNIIIGPGTEIIAGEGKIITAGGFDSHIHFICPQQIDDALHSGITTMLGGGTGPAHGTLATTCTPGPWHIKRMIQSADAFSMNLAFAGKGN
>MP0778_megahit_140592_222-680
GISRHIGSIEVGKRADLVLWNPAFFGVKPEMVLKGGFIATANMGDPNASIPTPQPTYYRPQFASFGNALSKTSITFVSQKSLKENIAGQLGLKKIIKAVSSTRTISKKDMVYNSALPEIEVDPETYTVKADGKILTCEPAEVLPMAQRYFLF*
>MP0778_megahit_155864_201-1007
TMPYTVNTIDEHLDMLMVCHHLDKNVPEDIAFAESRIRKETIAAEDILHDMGAFSIIASDSQAMGRVGEVIIRTWQTAHKMKTQRGSLIEETANNDNFRVKRYIAKYTINPAIAHGINNSVGSIEAGKRADLCIWDRAFFGTKPEIVCIGGVISSALMGDPNASIPTPQPIHSRHMFGSYGKSLSNNSVIFVSESSLKHNIREEYGLKKKLIAVNNTRAGISKESMINNNFQPDIEVDPETYEVKANGEKLTCEPAKNLPLAQRYFLY*
>MP0778_megahit_156479_1-603
FSMNLAYAGKGNSSLPSGLEEQVLGGAAALKLHEDWGSTPGAIDNCLNVADKFDVQVMIHTDTLNESGFVENTINAINKRTIHTFHTEGAGGGHAPDIIKICGEPYVLPSSTNPTRPFTVNTVEEHLDMLMVCHHLDKSIPEDVAFAESRIRRETMAAEDILHDMGAFSIIASDSQAMGRVGEVIIRTWQTAHKMKVQRGR
>MP0778_megahit_158379_3-500
TLNEAGFVEDTIKAIAGRTIHTFHTEGAGGGHAPDIIKVCGEPNVLPSSTNPTRPFTVNTIDEHLDMLMVCHHLDSKIPEDVSFAESRIRPSTIAAEDILHDRGAFSVMASDSQAMGRVGEVLSRTWQTADKMKKQFGKLESSTHPDADNFRVLRYLSKYTINPAI
>MP0778_megahit_166195_3-668
PQQIETALASGITTMMGGGTGPATGTNATTCTPGAFHIGRMLQAAEGLPVNLGFFGKGNASTPEALEEQVHAGACGLKLHEDWGTTPATIDACLSVADRMDVQVCIHTDTLNEAGFVEDTIAAIKGRTIHTFHTEGAGGGHAPDIIKICGEANVLPSSTNPTRPYTRNTLEEHLDMLMVCHHLDPKIPEDVAFAESRIRRETIAAEDILHDLGAFSIIASDS
>MP0778_megahit_169723_1-558
PRQSYAAMYGPTTGDKIRLADTELFVEVEKDLTVYGEEVKFGGGKVIRDGMGQSQVSRSDGAVDTVITNALILDVTGIYKADIGLKNGNIDHIGKAGNPDTQPGVDIIIGPGTEVIAGEGKIVTAGGFDSHIHFICPQQIDDALHSGITTMLGGGTGPAHGTLATTCTPGPWHIGRMLQSSDAFSM
>MP0778_megahit_172025_3-515
TWQTAHKMKVQRGSLPEETGNNDNLRVKRYIAKYTINPAVAHGISHEIGSITKGKRADLVLWKPAFFGVKPELVLLGGTIACAQMGDPNASIPTPQPVYTRPMFGSFGRSLENSSITFVSETSLQNGIRAELGLRKNTVAVKNTRNVTKSDMIYNNLCPNIEVDPETYEVR
>MP0778_megahit_184223_1658-2029
MRMERHHYAEHFGPTVGDRIRLGDTELFAEIEKDHTVYGDEAIFGGGKVLRDGMGQSPTATRGQGTPDVVITNVVIVDYTGIVKADVAIRDGRITGIGKSGNPGIMDGVNPGMEVGVSTEIIAG
>MP0778_megahit_184860_1-234
FVSAAAQAEGIAEQLGLAKTTIPVENTRTISKADMVHNAYCPDIEVNPETYEVRADGELLTCEPAEELPMAQRYFMY*
>MP0778_megahit_193941_404-547
MPKQISRAAYADMYGPTTGDRVRLADTDLIIEVEQDFTTYGEEVKFGG
>MP0778_megahit_201804_256-651
PAFFGVKPELVLKGGFIAYANMGDPNASIPTPQPMHYRPQFGSFGRAKTSTSITFVSDAAMENESLKDLGLQKKFVPVRNTREIGKKDLILNDSLPKIEVDPETYVVKADGEELYCEPAKVVPLAQRYFLF*
>MP0778_megahit_211006_3-275
MTAIDRRSYAAMFGPTVGDRIRLGDTELIIEVEKDFTSYGEEVKFGGGKVIRDGMGQSQKSCKETADTVITNAVILDHWGIVKADVGIKDG
>MP0778_megahit_211599_802-2511
MPYRISRQAYAETYGPTTGDRIRLADTELILEVEKDYTVYGDEVKFGGGKVIRDGMGQAQTPRSEGAVDTVITNALILDWWGIVKADVGLRDGRIVAIGKAGNPDTQEGVTIVVGPGTEAIAGEGQILTAGGIDSHIHFICPQQIETALASGVTTMLGGGTGPATGTNATTCTPGAFHIGRMLQAAEGLPVNLGFFGKGNASTPEALEEQVRAGACGLKLHEDWGTTPAAIDACLSVADQMDVQVCIHTDTLNEAGFVEDTIAAIKGRTIHTFHTEGAGGGHAPDIIKICGEANVLPSSTNPTRPYTRNTLEEHLDMLMVCHHLDPKIPEDVAFAESRIRRETIAAEDILHDLGAFSIIASDSQAMGRVGEVITRTFQTAHKMKVQRGALPEDSSRNDNHRIKRYIAKVTINPALAHGISREVGSIETGKLADLVLWKPGFFGIRPELVIKGGSIVWAQMGDANASIPTPGPVHGRPMFGAFGKALAPSCLTFLSAAAMDADIPKHLGLERTCRAVSDTRSVGKSALKLNSALPNVSVDPQTYEVFADGELLTCEPAEVLPLAQRYLLL*
>MP0778_megahit_214211_3-1307
PGIMDGVTLGMEIGVSTEIIAGEGMILTAGAIDAHVHFISPNQIPEAFYSGITTLIGGGTGPATGTKATTCTPGAWNIRKMYEAIESFPLNFGFLGKGNSSSPAGLREQLDAGALGLKLHEDWGTTPAAIDQCLSVAEEYDVQVAIHTDTLNECGFVEDTIAAFKDRTIHTYHTEGAGGGHAPDIMKLCGEGNVLPSSTNPTMPYTVNTMAEHLDMLMVCHHLSPSIPEDVAFAESRIRAETIAAEDILHDLGAFSILSSDSQAMGRIGEVICRIWQTASKMKQQRGALPDDKSGNDNLRIRRYVAKYTINPALTHGVSHEIGSVEVGKMADLVLWSPAFFGIKPSLIIKGGFIAGALMGDGNASIPTPEPNFYRGMFGSYGQATNATSVHFASKAGLNSGALHGLNRRCVAVSGCRNLRKQDLPLNSCLPKMEI
>MP0778_megahit_214386_461-1054
IRTWQTAHKMKSQRGALAEEVGNNDNFRVKRYIAKYTINPAIAHGISNSVGSIEEGKRADFCIWDRAFFGVKPEMVSVGGIISSALMGDPNASIPTPQPVHFRHMFGAYGNSLINNSVSFVSQSSIKNNIKEKFELKKQLIAVNNTRSGISKNSMINNNFQPKIEVDPETYEVSANGEKLTCEPATELPLTQRYFLY*
>MP0778_megahit_234093_1872-2345
PAIVHGMSEEIGSISVGKLADLVLFKPAFFGVKPELVIKGGFIAYANMGDPNASIPTPQPMHYRPQFGAFGKARTTTSISFVSQASMENESLENLGLEKRILPVSNTRDIGKKDLILNDALPKMEVDPETYVVKADGEELHCEPAKVVPLAQRYFLF*
>MP0778_megahit_234201_49-618
HKMKVQRGPLPEDSSRNDNHRLKRYIAKVTINPALAHGISSEVGSIETGKLADLVLWKPGFFGIRPELVIKGGSIVWAQMGDANASIPTPGPVHGRPMFGAYGKALAPSCLTFMSAAAMDADLQQQLGLERTCVAVAGTRGVSKSALKLNSALPKMSVDPQTYEVFADGQLLSCEPADVLPLAQRYLLL*
>MP0778_megahit_235658_1-1146
ADIGLLDGVICGIGKAGNPDTQPGVDIIIGPGTEAIAGEGHILTAGGFDSHIHYICPQQIDDALHSGLTTMLGGGTGPAHGTLATTCTPGPWHTGRMLQSADAFAMNLAFAGKGNAALPSALAEQVCGGACALKLHEDWGTTPAAIDNCLSVADAMDVQVMIHTDTLNESGFVEHTVAAMKKRVIHAFHTEGAGGGHAPDIIKICGESHVLPSSTNPTRPYTVNTLEEHLDMLMVCHHLDKSIPEDVAFAESRIRRETIAAEDILHDMGAFSIIASDSQAMGRVGEVIIRTWQTAHKMKVQRGRLAAETGDNDNVRAKRYVAKYTINPAIAHGISAHIGSIAMGKRADLVLWHPAFFGVKPEMVLIGGSIACAQMGDPNASI
>MP0778_megahit_237310_1-633
EAIAAEGHILTAGGFDSHIHFICPQQIDDALHSGLTTMLGGGTGPAHGTLATTCTPGSWHIGRMLQAADALPMNLAFAGKGNASLPAALEEQVIGGACALKLHEDWGTTPAAIDTCLSVADAMDVQVMIHTDTLNESGFVENTVKAMKQRVIHAFHTEGAGGGHAPDIIKICGEQFVIPSSTNPTRPYTVNTLEEHLDMLMVCHHLDKSIP
>MP0778_megahit_251416_1-162
SGCRNLRKQDLPLNSYLPKIEINPETYEVCTDGQHLHCEPSKVLPLAQRYFLF*
>MP0778_megahit_259556_3-137
MKKIPRQSYAAMYGPTTGDKIRLADTELFIEVEKDLTVYGEEVKF
>MP0778_megahit_262360_2957-4666
MPFKISRQAYAETYGPTKGDRIRLADTDLILEVEQDHTHYGDEVKFGGGKVIRDGMGQSQQSRDNGVVDTVITNALILDWWGIVKADIGIKDGKISGIGKAGNPDTQEGVNIIVGASTEAIAGEGSIITAGAIDSHIHFICPQQIETALASGVTTMLGGGTGPATGTNATTCTPGAFHISRMLQSAEGFPVNLGFFGKGNATNKAALEEQVRAGACGLKLHEDWGTTPACIDSCLSVADQLDVQVCIHTDTLNEAGFVEDTIKAIRGRTIHTFHTEGAGGGHAPDIIKICGESNVIPSSTNPTRPFTLNTLEEHLDMLMVCHHLDPKIPEDVAFAESRIRRETIAAEDILHDLGAFSIIASDSQAMGRVGEVISRTFQTAHKMKVQRGALPEDNQRNDNHRLKRYISKVTINPAIAHGISAHVGSVEVGKLADLVLWKPGFFGIKPDLVVKGGCIAWAQMGDANASIPTPQPVHGRPMFSSFGKAINPTCLTFLSESAIDAGVPERLKLERSYAPVKDTRKISKQSMKLNDARPKIEVDPQTYEVFANGELLTCEPAESLPLAQRYLLL*
>MP0778_megahit_269262_2-1183
SHIHFICPQQIDDALHSGITTMLGGGTGPAHGTLATTVTPGPWHLEKMIQSADAFSMNLAFAGKGNSSLPEALEEQVIAGASSLKLHEDWGTTPAAIDNCLNIADKYDVQVMIHTDTLNESGFVESTIKAINGRTIHAFHTEGAGGGHAPDIIKICGESYVIPSSTNPTRPYTVNTVEEHLDMLMVCHHLDKSIPEDVAFAESRIRKETIAAEDILHDMGAFSIIASDSQAMGRVGEVIIRTWQTAHKMKVQRGQLKEETGNNDNERVKRYIAKYTINPAIAHGISDHIGSIEKNKRADLVLWDRAFFGVKPEMVLMGGSIACAQMGDPNASIPTPQPVYSRPMFASFGKSLEKSSNIFVSKISLEKETFINSGVMKELLPVKNIRNISKKDMV
>MP0778_megahit_276928_259-504
MPYRISRQAYAETYGPTTGDRIRLADTELILEVEKDYTVYGDEVKFGGGKVIRDGMGQSQTTRAEGAVDTVITNALILDWWG
>MP0778_megahit_277509_735-1709
MIHTDTLNESGFVETTVAAMKGRTIHAFHTEGAGGGHAPDIIKICGEENVLPSSTNPTRPYTVNTLEEHLDMLMVCHHLDKTIPEDVAFAESRIRRETIAAEDILHDMGAFSIIASDSQAMGRVGEVLIRTWQTADKMKKQRGRLPEEKGENDNFRVRRYIAKYTINPAIAHGISDEIGSITEGKRADLVLWNPAFFGVKPEMVLMAGTIVCAQMGDPNASIPTPQPVYSRPMFGAYGKSVEHSAVCFVSAAAQANGIGDKLGLSKQTVAVQNTRNIGKSHLIHNTSTPHMEVNSETYEVRADGELLNCEPATELPMAQRYFLF*
>MP0778_megahit_283099_3-824
RVIHAFHTEGAGGGHAPDIIKICGEQFVIPSSTNPTRPYTVNTLEEHLDMLMVCHHLDKSIPEDVAFAESRIRRETIAAEDILHDMGAFSIIASDSQAMGRVGEVIIRTWQTAHKMKIQRGRLPEENGENDNMRVKRYIAKYTINPAIAHGISNHIGSIAVGKRADLVLWKPAFFGVKPEMVLLGGSIAVAQMGDPNASIPTPQPVYTRPMFASLGRSVEHSAVTFVSDAAQAMGIKSQLGLAKTTLPVCHTRDISKANMEHNSHCPDIEVNPE
>MP0778_megahit_284338_696-971
FGSYGRSLENSSVTFVSKSSLEAGSLDHLNIQKNMLPVSNTRSISKKDMVLNDVCPSIDVNPETYEVRANGEIITCEPAEELPMAQRYFMY*
>MP0778_megahit_293573_3-554
AGGGHAPDIIKICGESYVIPSSTNPTRPYTVNTVEEHLDMLMVCHHLDKSIPEDVAFAESRIRKETIAAEDILHDMGAFSIIASDSQAMGRVGEVIIRTWQTAHKMKVQRGQLKEETGNNDNKRVKRYIAKYTINPAIAHGISDHIGSIEKNKRADLVLWDRAFFGVKPEMVLMGGSIACAQMG
>MP0778_megahit_304717_236-1945
MPVSLSRKIYADMYGPTTGDKVRLADTQLFIEVEQDLTTYGDEVKFGGGKVIRDGMGQSQVSRADGAVDTVITNALVVDVNGIYKADIGLKDGLIHAIGKAGNPDTQQSVNIIIGPSTEAIAGEGHIITAGGFDSHIHFICPQQIDDALHSGLTTMLGGGTGPAHGTLATTCTPGAWHISRMLQSADSFAMNLAFAGKGNAALPMPLEEQIKAGACALKLHEDWGTTPAAIDNCMSVADAMDIQVMIHTDTLNESGFVENTVAAMKGRTIHAFHTEGAGGGHAPDIIKVCGERHVIPSSTNPTRPYTVNTLEEHLDMLMVCHHLDRSIPEDVAFAESRIRKETIAAEDILHDMGAFSIIASDSQAMGRVGEVITRTWQTAHKMKVQRGRLAKETGDNDNLRVKRYIAKYTINPAICHGISEHIGSIAVGKRADLVMWNPAFFGVKPEMVLLGGSIAVAQMGDPNASIPTPQPVHSRPMFASFGRSVEQSAICFVSRAAQDNNIGSELGLAKQTQAVQNTRTISKEDMVMNNHMPEIEVHPETYEVRADGELLTCEPAQELPMAQRYFLF*
>MP0778_megahit_314739_2-457
ISQHIGSINEGKRADIVLWDPAFFGVKPEIVMIGGSIACAQMGDPNASIPTPQPVYTRPMFSSFGRSLEASSITFVSKDSIKTGSLDSLNLAKKTIAVEKTRDISKKDMIFNNYCPDISVDPETYEVTADGNILTCEPATELPLAQRYFLF*
>MP0778_megahit_321285_1-492
MKKINRDAYADMYGPTTGDKIRLADTELFIEVEKDLTTYGEEVKFGGGKVIRDGMGQSQVSRKNGAVDTVVTNALIVDVNGIYKADIGLKDGKINEIGKAGNPDTQPNVNIIIGPGTEIIAGEGKIITAGGFDSHIHFICPQQIDDALHSGITTMLGGGTGPAH
>MP0778_megahit_333150_243-1952
MAVNLNRHDYAGMYGPTTGDKIRLADTDLFVEVEKDLTTYGEEVKFGGGKVIRDGMGQSQVTRAAGAVDTVITNALILDHTGIYKADIALRAGRIAAIGKAGNPDTQPNVDIIIGPGTEIIAGEGKILTAGGFDSHIHFICPQQIDDALQSGVTTMLGGGTGPAHGTLATTCTPGPWHIARMLQAADGLPMNLAFAGKGNASLPGALEEQVMAGACALKLHEDWGTTPAAIDTCLTVAEAMDVQVMIHTDTLNESGFVEHTMAAMRGRTIHAFHTEGAGGGHAPDIIRICGEEYVLPSSTNPTRPFTVNTVEEHLDMLMVCHHLDKSIPEDIAFAESRIRRETIAAEDILHDMGAFSIIASDSQAMGRVGEVIIRTWQTADKMKKQRGALPEETGNNDNMRARRYVAKYTINPAIAHGMAHEIGSIEVGKRADLVLWSPAFFGVKPEMVLMGGSIICAQMGDPNASIPTPQPVYTRPMFAAYGRAVEHSTVSFVSEAANAGNLQQKYGLAKQTVAVENTRNIGKSDLMLNTAMPHIEVNPETYEVRADGELLTCEPAETVPMAQLYFLY*
>MP0778_megahit_338166_2-157
MSYKINRKTYAQTYGPTKGDRVRLADTKLIIEVEKDFTTYGDEVKFGGGKVI
>MP0778_megahit_343685_2-505
YGPTTGDQVRLADTELFIEVEKDLTTYGEEVKFGGGKVIRDGMGQSQYSRLKGAVDTVITNALLVDVNGIFKADIGIKDGLISGIGKAGNPDTQPNVSIIIGPGTEVIAGEGKIITSGGFDSHIHFICPQQIDDALHSGITTMLGGGSGPAHGTLATTCTPGPWHIKR
>MP0778_megahit_345004_1-1170
MAYRISRQAYAETYGPTTGDRIRLADTDLILEVEKDCTVYGDEVKFGGGKVIRDGMGQSQTARAEGAVDTVITNALILDWWGIIKADVGLRDGRIVGIGKAGNPDTQQGVTIVVGPGTEAIAGEGHILTAGGIDTHIHFICPQQIETALASGVTTLMGGGTGPATGTNATTCTPGAFHIGRMLQAAEGLPVNLGFFGKGNASTPEALEEQVRAGACGLKLHEDWGTTPASIDACLSVADRMDVQVCIHTDTLNEAGFVEDTIAAIKGRTIHTFHTEGAGGGHAPDIIKICGETNVLPSSTNPTRPYTTNTLEEHLDMLMVCHHLDPKIPEDVAFAESRIRRETIAAEDILHDLGAFSIIASDSQAMGRVGEVITRTFQTAHKMKVQRGPL
>MP0778_megahit_348529_115-1782
GPTTGDKIRLADTELIIEVERDFTTYGEEVKFGGGKVIRDGMGQSQATRSQGAVDTVLTNALVVDYSGIYKADVGLMDGRILKIGKAGNPDTQPNVDIVIGPGTEIIAAEGKILTAGGFDSHIHFICPQQIEDALHSGITTMLGGGTGPAHGTLATTCTPGPWHIARMLQSADAFPMNLAFAGKGNASLPQALEEQIRGGACALKLHEDWGTTPGAIDCCLSVADAMDVQVMIHTDTLNESGFVENTIDALKGRTIHAFHTEGAGGGHAPDIIKICGESHVLPSSTNPTRPFTKNTIEEHLDMLMVCHHLDKSIPEDVAFAESRIRRETIAAEDILHDMGAFSIIASDSQAMGRVGEVLIRTWQTADKMKKQRGQLADENGNNDNFRVRRYIAKYTINPAIAHGMSSEIGSVEIGKRADLVLWDPAFFGVKPEMVLLGGTIAMAQMGDPNASIPTPQPVYSRPMFGAYGRSVEKSAATFVSKAAFDEGIKNTLGLAKELLPVINTRDIGKADLLLNDATPVMEVNPETYEVRADGELLTCEPAEVLPMAQRYFMF*
>MP0778_megahit_354363_3-737
QKISREKYASIFGPTTGDRVRLADTELFAEVERDYTVYGEEVKFGGGKVIRDGMGQSQVTRSDGAVDLVVTNALVIDYLGIYKADIGVRDGKIHSIGKAGNPDIQSGVNIIIGPATEVIAGEGRILTAGGMDAHIHFICPQQIEDALHSGLTTMLGGGTGPAHGTLATTCTPGSWNIGKMLQSADAFPMNLSFAGKGNASLPEALKEQVRAGASSLKLHEDWGTTPGAIDCCLNVADELDVQVMI
>MP0778_megahit_355485_202-1890
MAVNISRRDYAGMYGPTTGDKLRLADTEIFIEVEKDLTSYGEEVKFGGGKVIRDGMGQSQATRAAGAADTVITNALILDYTGIYKADIALRDGRIAAIGKAGNPDTQPNVDIIIGPGTEVIAGEGKILTAGGFDSHIHFICPQQIDDALHSGITTMLGGGTGPAHGTLATTCTPGPWHIARMLQAADALPMNLAFAGKGNASLPAALEEQVLAGACALKLHEDWGTTPAAIDTCLSVADAMDVQVMIHTDTLNESGFVEHTLAAMKGRTIHAFHTEGAGGGHAPDIIRICGEDYVLPSSTNPTRPFTVNTVEEHLDMLMVCHHLDKSIPEDIAFAESRIRRETIAAEDILHDMGAFSIIASDSQAMGRVGEVILRTWQTADKMKRQRGALAEEAGDNDNLRARRYVAKYTINPAIAHGISHEIGSIELGKRADLVLWSPAFFGVKPDMVVMGGSIVCAQMGDPNASIPTPQPVYSRQMFGAFGRAVEHSAVSFVSQAAQAENVREKYGLAKQTLAVQNTRQIGKSDLKLNTATPQVEVNPETYEVRADGELLTCQPAETVPMA
>MP0778_megahit_366762_198-1907
MASTISRYDYSAMYGPTTGDKIRLADTDLIIEVERDFTTYGEEVKFGGGKVIRDGMGQSQASRSHGAVDTVLTNALVVDYSGIYKADVGLMDGRIIKIGKAGNPDTQPNVDIVIGPGTEIIAAEGRILTAGGFDSHIHFICPQQIEDALHSGITTMLGGGTGPAHGTLATTCTPGPWHIARMLQSADAFPMNLAFAGKGNASLPQALEEQITGGACALKLHEDWGTTPGAIDCCLSVADAMDVQVMIHTDTLNESGFVENTIKALKGRTIHAFHTEGAGGGHAPDIIKICGEDYVLPSSTNPTRPFTKNTIEEHLDMLMVCHHLDKSIPEDVAFAESRIRRETIAAEDILHDMGAFSIIASDSQAMGRVGEVLIRTWQTADKMKKQRGQLADENGNNDNYRVRRYIAKYTINPAIAHGMSSEIGSVEIGKRADLVLWDPAFFGVKPEMVLIGGTIAMAQMGDPNASIPTPQPVYSRPMFGAYGRSVEKSAVSFVSKAALDDGIRNTLGLAKEVLPVINTRDIGKENLQLNNATPVMEVNPETYEVRADGELLTCEPAEVLPMAQRYFMF*
>MP0778_megahit_369368_1-282
MKSISRKSYADMYGPTTGDQVRLADTELFIEVEKDLTTYGEEVKFGGGKVIRDGMGQSQYSRLKGAVDTVITNALLVDVNGIFKADIGIKDGLI
>MP0778_megahit_381796_780-1352
ADKMRKQRGRLPEETGDNDNFRVKRYIAKYTINPAIAHGVSREVGSIEVGKKADLVLWNPAFFGVKPEMVLMSGMIVVAQMGDPNASIPTPQPVYTRPMFGAYGSALQHCAVTFISEAAQSNGLRDSLGLRKQTIAVQNTRNIGKSDLIHNAATPKVEVNPETYEVRADGELLTCAPAETVPMAQRYFMF*
>MP0778_megahit_383003_1-1692
RNTYAQTYGPTKGDRVRLADTELIIEVEKDFTTYGDEVKFGGGKVIRDGMGQSQVTRDNGAVDTVITNALIVDWWGIVKADVGLKDGKISEIGKAGNPDIQDNINIIIGSSTEVIAGEGHILTAGSIDTHIHFICPQQIETSLASGITTMLGGGTGPATGTNATTCTPGAFHISRMLQSAEAFPMNLGFFGKGNSSNETNLFEQVNAGACGLKLHEDWGTTPSTINSCLNVADALDVQVCIHTDTLNEAGFVEDTINAIAGRTIHTFHTEGAGGGHAPDIIKICGENNVLPSSTNPTRPYTKNTLEEHLDMLMVCHHLDSKIAEDIAFAESRIRRETIAAEDILHDIGAFSIIASDSQAMGRVGEVITRTFQTAHKMKVQRGPLPEDSDKNDNYRVKRYISKVTINPAIAHGINKFVGSIEKGKIADLVLWKPSFFGVKPELVVKGGSIVWSQMGDANASIPTPGPVHGRPMFANYGQSLFNSSFTFLSKNAMDLDIPKRLSLQKKCLAVENTRSINKLDLKLNNKLPNISVDPQTYEVFADGELLTCDPLEEVPMAQRYFLL*
>MP0778_megahit_385133_3-467
THGISQHIGSISEGKRADIVLWDPAFFGVKPEIVMIGGSIACAQMGDPNASIPTPQPVYTRPMFSSFGRSLEASSITFVSKDSIKTGSLDNLNLAKETIGVEKTRDISKKDMVFNNYCPDISVDPETYEVTADGNILTCEPATELPLAQRYFLF*
>MP0778_megahit_389065_384-572
MSYKINRKTYAQTYGPTKGDRVRLADTELIIEVEKDFTTYGDEVKFGGGKVIRDGMGQSQVTR
>MP0778_megahit_391322_2-943
SVADEFDVQVMIHTDTLNESGFVENTIKAINNRTIHAFHTEGAGGGHAPDIIKVCGEEHIIPSSTNPTMPYTVNTLEEHLDMLMVCHHLDKSIPEDVAFAESRIRRETIAAEDILHDMGAFSIIASDSQAMGRVGEVISRTWQTAHKMKVQRGRLRDENGDNDNLRVKRYIAKYTINPAIAHGISKHIGSLEINKRADIVIWDPAFFGAKPEMILIGGSIACAQMGDPNASIPTPQPVYSRPMFSSFGRSLERSSVTFVSNEAIVKDSLADTGIRKDLLPVENTRKISKKDMVLNSSCPSIEVNPETYEVKANG
>MP0778_megahit_413286_2-601
GGFDSHIHFICPQQIDDALHSGITTMLGGGSGPAHGTLATTCTPGPWHIKRMIQSADAFSMNLAFAGKGNSSLPDALKEQIIAGASSLKLHEDWGTTPGAIDCCLSVADEFDVQVMIHTDTLNESGFVENTIKAINNRTIHAFHTEGAGGGHAPDIIKVCGEQHIIPSSTNPTMPYTVNTLEEHLDMLMVCHHLDKSIPE
>MP0778_megahit_419604_3-125
MATSINRADYAAMFGPTVGDKIRLADTDLIVEVERDLTAER
>MP0778_megahit_425572_1-1227
MTTTLPRSEYAAMYGPTTGDRLRLADTDLIIEVERDLTTYGEEVKFGGGKVIRDGMGQSQVTRANGAVDTVITNALIVDHSGIYKADVALKDGRIAAIGKAGNPDTQPNVDIIIGPGTEVIAGEGRILTAGGFDSHIHFIAPQQMEDALHSGVTTCFGGGTGPAHGTLATTCTPGPWHIGRMLQAMDGVVMNIGLSGKGNASQPGALVEMVNGGACALKLHEDWGTTPAAIDCCLSVADDMDVQVMIHTDTLNESGFVEHTLGAMKGRTIHAFHTEGAGGGHAPDIIKICGEEHVLPSSTNPTRPFTVNTLEEHLDMLMVCHHLDKSIPEDVAFAESRIRRETIAAEDILHDIGAFSIIASDSQAMGRVGEVLIRTWQTADKMRKQRGRLPEETGDNDNFRVKRYIAKY
>MP0778_megahit_427680_669-1448
VEEHLDMLMVCHHLDKSIPEDIAFAESRIRRETIAAEDILHDMGAFSIIASDSQAMGRVGEVIIRTWQTADKMKKQRGKLSEEVGENDNLRARRYIAKYTINPAIAHGISHEVGSVEPGKRADLVLWNPAFFGVKPEMVLLGGTVAVAQMGDPNASIPTPQPVYTRSMFGAYGRALTESSVSFVSGAAQNDSIRSKLGLEKQTVPVKNTRKIGKLDLKLNVSLPNIEVDPETYEVRADGELLTCQPADEVSMAQRYFMF*
>MP0778_megahit_430784_2609-4321
MTKKINKKAYADMYGPTVGDKVRLADTDLIIEIEKDFTTYGDEVKFGGGKVIRDGMGQSQFSNKQGAVDTVITNAIIIDHWGIIKADIGITNGIFYKIGKAGNPNTQDNVDIIIGPGTEVIAAEGKIVTAGGIDAHIHFICPQQIDEALSSGITTMLGGGTGPAHGTTATTCTPGPWHIERMLQSSEAFPMNLGFAGKGNSALEEPLVEQIVAGACSLKLHEDWGTTPACINKALEVADDHDIQVMIHTDTLNESGYVENTIKAFKNRTIHAYHTEGAGGGHAPDIIKLCGLSNVIPSSTNPTMPYTVNTIDEHLDMLMVCHHLDKKVPEDIAFAESRIRKETIAAEDILHDMGAFSIIASDSQAMGRVGEVITRTWQTAHKMKCQRGSLSEEVSNNDNFRVKRYIAKYTINPAIAHGISNSVGSIGPGKRADFCIWDRAFFGVKPEMVCIGGSISTALMGDPNASIPTPQPIHFRHMFGAYGRSLTNNSITFVSESSLENNIKEKYELKKQLIAVKNTRSQISKKSMINNNFQPNIEVDPETYEVRANGEKLTCEPATSLPLTQRYFLY*
>MP0778_megahit_435303_1-654
LTAGGMDAHIHFICPQQIEDALHSGLTTMLGGGTGPAHGTLATTCTPGPWNIGKMLQSADAFPMNLSFAGKGNASLPEALKEQVRAGASSLKLHEDWGTTPGAIDCCLNVADELDVQVMIHTDTLNESGFVENTIKAIGGRTIHAFHTEGAGGGHAPDIIKLCGEENVIPSSTNPTRPYTVNTIEEHLDMLMVCHHLDKSIPEDVAFAESRIRKETIA
>MP0778_megahit_437909_1149-2168
MAVKITRFDYAGMYGPTKGDKIRLADTDLFIEVEKDLTTYGEEVKFGGGKVIRDGMGQSQATRAEGTPDTVITNALILDYTGIYKADVALRDGRVECIGKAGNPDTQPNIDIIIGPGTEIIAGEGKILTAGGFDSHIHFICPQQIDDALHSGVTTMLGGGTGPAHGTLATTCTPGTWHIGRMLQAADGLPMNLAFAGKGNASLPDALIEQVLGGACALKLHEDWGTTPQAIDCCLGVADDLDVQVMIHTDTLNESGFVERTVESMKGRTIHAFHTEGAGGGHAPDIIKICGEKFVLPSSTNPTRPFTKNTVEEHLDMLMVCHHLDKSIPEDIAFAESRIR
>MP0778_megahit_439728_1-531
ADVGLKDGKIYEIGKAGNPDIQDNINIIIGSSTEVIAGEGHILTAGSIDTHIHFICPQQIETSLASGVTTMLGGGTGPATGTNATTCTPGAFHISRMIQSAEAFPVNLGFFGKGNSSNETNLFEQVNAGACGLKLHEDWGTTPSTINSCLNVADNLDVQVCIHTDTLNEAGFVEDTI
>MP0778_megahit_440851_198-680
TINPAIAHGINRFVGSVEKGKIADLVLWKPSFFGVKPELVVKGGSIVWSQMGDANASIPTPGPVHGRPMFANYGQSLLKSSFTFLSKNAIELDIPNKLSLHKKCLAVENTRSINKLDLKLNSKLPNISVDPQTYEVFADGVLLSCEPLEEVPMAQKYFLL*
>MP0778_megahit_442045_2-706
KADVGLKDGKIYEIGKAGNPDIQDNINIIIGCSTEVIAGEGHILTAGSIDTHIHFICPQQIETALASGVTTMLGGGTGPATGTNATTCTPGAFHLSRMLQSAEAFPINLGFFGKGNSSNEVNLFEQVNAGACGLKLHEDWGTTPSTINSCLNVADALDVQVCIHTDTLNEAGFVEDTIAAIEGRTIHTFHTEGAGGGHAPDIIKICGENNVLPSSTNPTRPYTKNTLEEHLDMLM
>MP0778_megahit_443735_3-122
MSYRINRKNYAQTYGPTKGDRVRLADTELIIEVEKDFTTY
>MP0778_megahit_443845_3-122
MSYKINRKTYAQTYGPTKGDRVRLADTELIIEVEKDFTTY
>MP0778_megahit_446684_1-300
MSSNISRSSYSEMYGPTTGDKVRLADTDLIIEVENDFTVYGEEVKFGGGKVIRDGMGQSQVTRKDGAVDTVITNALVVDINGIFKADIGIKDGLIHKIGK
>MP0778_megahit_447349_1259-1558
MSSKISRSSYSEMYGPTTGDKIRLADTDLFIEVENDFTVYGEEVKFGGGKVIRDGMGQSQVTRKDGAVDTVITNALVVDINGIFKADIGIKDGLIHKIGK
>MP0778_megahit_447488_1-618
DKMDVQVMIHTDTLNESGFVENTIEAIKNRTIHAFHTEGAGGGHAPDIIKVCGNQNVIPSSTNPTRPYTINTLEEHLDMLMVCHHLDKSIPEDVAFAESRIRKETIAAEDILHDMGAFSIIASDSQAMGRVGEVIIRTWQTAHKMKIQRGRLKEENGDNDNVRVKRYIAKYTINPAITHGISQHIGSISEGKRADIVLWDPAFFGV
>MP0778_megahit_448078_1-960
DTVITNALVVDINGIFKADIGIKDGLIHKIGKSGNPDTQPQIDIIIGPGTEIIAGEGKIITAGGFDSHIHFICPQQIEDALHSGLTTMLGGGTGPAHGTLATTCTPGSWHISRMIQSADAFSMNLAFAGKGNSSKPEGLIEQVNAGACALKLHEDWGTTPGAIDNCLNVADKMDVQVMIHTDTLNESGFVENTIEAIKNRTIHAFHTEGAGGGHAPDIIKVCGNQNVIPSSTNPTRPYTINTLEEHLDMLMVCHHLDKSIPEDVAFAESRIRKETIAAEDILHDMGAFSIIASDSQAMGRVGEVIIRTWQTAHKMKIQRG
>MP0780_megahit_22024_1-585
WQTAHKMKVQFGKLEGEGHGAADNFRALRYVAKYTINPALTHGMAGEVGSLMVGKLADIVIWKPAFFGVKPELVLKGGMIAMANMGDPNASIPTPQPTFYRPQFAAHGKARASTCLSFVSAAALEAGLADFLSVDKRLVPVSQTRSVSKADLLFNASTPDIEIDPETYMVKADGEVLTCEPLRELPLAQRYFLF*
>MP0780_megahit_31413_1-552
PAIIDAALKAAEIGGGQIHLHADTLNESGFVEHTLRAMAGRCIHAYHVEGAGGGHAPDIIRMCGISNVLPSSTNPTNPFTINTFDEHFDMAMTSHYLNPRLPEDVAFAESRIRKETIGAEDVLHDMGAISAIGSDSQGMGRIGETIARCWQLADTMRELRGALPEDSGSGADNFRIRRYIAKYT
>MP0780_megahit_32786_199-1083
MSLELTRQQYAEHFGPTVGDQVRLGDTELLIEVERDFIAESGGYGNEVKFGGGKVIRDGMGQSSTALDAESLDVVITNATILDAELGIVKADIGIRGGRIVGIGHAGNPGIQNGIGSLVEDPATGKKDGMIIGAGTEAIAAEGAIVTAGGLDAHIHFICPQQINEAIASGVTTMLGGGTGPATGTNATTCTPGAWNIHRMLEAADEYPVNLGFLGKGNCATPEPLREQVRAGAIGLKLHEDWGTTPAAIDSCLGVADELDVQVAIHTDTLNESGFVEDTLAAIAGRTIHTYHSEG
>MP0780_megahit_34485_50-541
AKYTINAAKSFGVAEHIGSLEPGKMADVVLWRPAMFGVKPEIIVKGGFIAYGAMGDSAASLMTCEPIIMRPQWGAFGVAKQKLSANFVNPLAIEKGLAEKLELKKTLLPATGTRNLTKKDMLHNDACPEMSVDPQTFDVHINGELAYCEPSSELPLTQRYILR*
>MP0780_megahit_36891_3-149
MTKIDRNAYAHMFGPTTGDRVRLADTDIIIEVEKDYTCYGDEVKFGGGK
>MP0780_megahit_37299_3-509
IEEALASGVTTMLGGGTGPTTGTNATTVTPGPWNMARMLEAADEFPMNLGFLGKGNASQPEGLREQIAAGAIGLKLHEDWGTTPASIDCALTVAEETDTQIAIHTDTLNESGFVEDTIAAFKGRTIHTYHTEGAGGGHAPDIIKAAGLANVLPSSTNPTRPYTVNTADE
>MP0780_megahit_39366_153-635
MKLSRAAYARLYGPTTGDMVRLGDTTLLAEIEYDHTHYGDELTAGAGKIMRDGEGFCTTGTAANGALDMVIMNAVIIDAELGIVKGDIGIRDGRIAGIGKAGNPDIMAGVTPGLVTGPNTTVVHGDGHFVTAGAIEAHAHFLSPQQCNHALAGGCTTMIGM
>MP0780_megahit_44493_436-984
MAHHIDRRHYADLYGPTTGDRVRLGDTGLVAQVEDDATVYGDECKFGGGKVLRDGLGQAAGVSDETALDCVITNALIVDWTGIRKADVGIKNGRISGIGKAGNPDVMAGVSDDMVVGVTTEAIAGEGLILTAGGIDSHIHFIAPQLVYEAVASGVTTFIGGGTGPATGTKATTCTPGSRHIQL
>MP0780_megahit_45656_894-1694
RPYTVNTLDEHLDMLMVCHHLDKNAPEDVAFAESRIRGTTIAAEDVLHDLGAISIMASDSQAMGRVGEVISRTWQTAHKMQAERGRLDVEQGDNDNFRIRRYVAKYTVNPAIAHGISHEVGSVEVGKLADLVLWKPAFFGAKPELVLKGGFIAWAQMGDANASIPTPQPQLMRPMFGSYGRATGVTSLAFVSKLSLQDGVVERYDLTKTLSPVSGCRTIGKRDMKLNDALPEIQVDPETYVVTADGEELTAEAAEVLPLAQRYYLF*
>MP0780_megahit_45802_342-683
YSLMGDPNASIPTTEPVLYRPMFGSFGKAVKSTSVIFTSKLAIDNGLKRKINCDKKLLPVKNCRSIGKKDMLYNDSTPDIDVNPETYEVKVDGKITTTDPATKLSLARLYHLF*
>MP0780_megahit_50653_1-624
TPATINSALNVADKTDTQVAIHTDTLNECGFVDDTIAAIAGRTIHTYHTEGAGGGHAPDILKIASEPNVLPSSTNPTRPFTVNTLAEHLDMMMVCHHLNSSVPEDISFAESRIRGETIAAEDVLHDMGVLSMMSSDSQAMGRVGEVTTRNWQTADKMKKMTGSLPEDNSRNDNFRVKRYIAKITINPAITHGISDYVGAIRPGRLADI
>MP0780_megahit_58791_1-1050
HEDWGTTPASIDNCLTVADRYDVQIAIHTDTLNEAGFMEDTLAAFKGRTIHTYHTEGAGGGHSPDIIRACGEANVLPSSTNPTRPYTVNTVDEHLDMLMVCHHLDPSIPEDVAFADSRIRKESIAAEDILQDLGAISMIASDSQAMGRIGEMICRTWQTAHKMKVQRGPLPQDSDRNDNYRARRYVAKYTINPAISHGIDSEVGSIEVGKLADLVLWKPAFFGIKPSLILKSGFIAAAPMGDPNASIPTPQPVYYRPMFGSLGGAAASLSVTFVSQASMDNNIAEKYGIRRPLVACKNTRNIGKGDMKLNDWQPHIEVDAQTYEVRANGELLTCEPMEVLPLAQRYSLF*
>MP0780_megahit_59046_543-2264
MVHMSRSRYAQLFGPTTGDRIRLADTDLLIEVTEDRCGGPGLAGEEAVFGGGKVIRESMGQSRATRADGAPDTVITGAVIVDHWGIIKADIGIRDGRIVALGKAGNPDTMSGVHPDLVIGPSTEIIAGNGKIVTAGAIDCHVHFICPQIMDEALAGGITTVVGGGTGPAEGSKATTVTPGAWHLSRMLEALDHWPMNIVLLGKGNTVSSEAMWEQLRAGASGLKLHEDWGSTPAAIDACLRVCEDAGVQAALHSDTLNEAGFVESTLGAIAGRGIHAYHTEGAGGGHAPDIITVASQGHILPSSTNPTRPHTINTLDEHLDMLMVCHHLDPSIPEDLAFAESRIRPSTIAAEDLLHDLGAISMIGSDAQAMGRIGEVVLRTWQTAHVTKKRRGLLAGDVGADNNRVRRYIAKYTICPAVAHGLDHEIGSVEPGKLADLVLWDPAFFGVRPHLVVKGGMIAWAQMGDANASIPTPQPELPRPMFGASAKAAAATSVHFVAPQAIEDGLADRLNCDRRLVAVGNVRAVGKSDMPLNDAQPRIEVDPDTFTVKIDGEVWTADPATELPMAQRYFLF*
>MP0780_megahit_64261_1-1158
MPAKISRSDYAAMYGPTTGDRVRLADTDLIIEVERDLTGPYGEEVKFGGGKVIRDGMGQAQTTRAAGAVDTVVTNALVLDWTGIYKADIGLKDGRIHAIGKAGNPDTQPNVTIIVGPGTEVIAGEGRILTAGGFDSHIHYICPQQIEDALHSGLTTMLGGGTGPAHGTLATTCTPGAWHIGRMMQASDAFPMNLAFAGKGNASLPAAIEEQVNAGACALKLHEDWGTTPAAIDCCLGVADAMDVQVMIHTDTLNESGFVEHTVKAMKGRTIHAFHTEGAGGGHAPDIIKICGEEHVLPSSTNPTRPFTVNTLEEHLDMLMVCHHLDKSIPEDVAFAESRIRRETIAAEDILHDMGAFSIIASDSQAMGRVGEVIIRTWQTADKMKK
>MP0780_megahit_64830_344-502
MSDSNKTISRQAYADMFGPTTGDRVRLADTELWIEVEKDFTTFGDEVKFGGGK
>MP0780_megahit_66380_918-2132
GPNFDVSCSGPNVLGRLIQAADEYPLNFGFLGRGNSNPEAVAESVSGGALGVKIHEDFGASPAVLDGTLTAADAADFSVHLHTDTINEFGFYETTMAAIAGRSIHMYHTEGAGGGHAPDILVVNGYPNVLPSSTNPTNPYTLPALEEGVPMTMLAHMMSFDLLEDVAFAEARIRPQSMAAEDLLHDMGAISIFATDTQGMGRLAENLAKCWQLASVMKERVGRLPEETTARADNMRILRYIAKYTINPAIAAGIDHEVGSIAPGKMADLVLWPFGFFGAKPSTVLKSGTIVWATMGDGNGSFSGAEPMIHRPMWGSLGSAKHRLGVTFVSRLAIAAGTEAKLGVRKPFVQIRNTRALGKADMIRNTALPRITVDPQTFEVEADGVPLVAEPARSVPLARRYFLR*
>MP0780_megahit_73062_2-313
MTLTIPRKNYVDLFGPTTGDRIRLADTDLIIEVEKDLIKYGDESVFGGGKSIRDGSAQASGVSRENSLDLVITNAVIIDPILGIIKADIGIKDGMIVGVGNAGN
>MP0780_megahit_80160_2-637
FGGGKVIRDGMGQSQVTRAGGAVDTVITNVLIVDHTGIYKADVGLRDGRIAKIGKAGNPDTQPGVDVIIGPGTEVIAGEGRILTAGGFDSHIHFICPQQIEDALHSGLTTMLGGGTGPAHGTLATTCTPGGWHIGRMMQAADAFPMNLAFAGKGNASQPAALEEQINAGACALKLHEDWGTTPAAIDCCLNVADAMDVQVMIHTDTLNESGF
>MP0780_megahit_80774_3-767
FSGVTTMLGGGTGPAHGTLATTCTPGPWHLGRMLQAADAFPMNLAFAGKGNAALPGALIEQIKGGACSLKLHEDWGTTPGTIDNCLSVADDWDVQVMIHTDTLNESGFVENTVAAMKGRTIHAFHTEGAGGGHAPDIIRICGEEFVLPSSTNPTRPYTVNTLEEHLDMLMVCHHLDKSIPEDVAFAESRIRRETIAAEDILHDMGAFSIIASDSQAMGRVGEVIIRTWQTADKMKKQRGALADETGDNDNFRVRR
>MP0780_megahit_81459_2-340
SLMGDPNASIPTTEPIYYRPMFGALGKAKKTTSVTFTSQLALDNGLEEKLKIEKKLVPVRNCRNIGKKDMVYNDATPKIEIDPETYEVKVDGKIATVDPAKEVSLARLYSLY*
>MP0780_megahit_89518_3791-4381
IRTWQTADKMKKQRGRLSDEVGENDNFRVRRYVAKYTINPAIAHGISHEIGSIEVGKRADLVLWNPAFFGVKPEMVLMGGTIVCAQMGDPNASIPTPQPVYSRPMWGAYGRSVEHSAVTFVSEAAQAAGIRGKLGLAKQTLAVKGTRGIGKSALKLNDATPHIEVHPETYEVRADGELLTCQPAAELPMAQRYFLF*
>MP0780_megahit_94853_3-1742
MPATIKRSDYAAMFGPTVGDRLRLADTDLIIEVERDLTAEQAGAALTGGEGRNALAYGEEVKFGGGKVIRDGMGQAQVTRAGGAVDTVITNALIVDHTGIVKADVGLKDGRIAAIGKAGNPDTQPGVTIIVGPGTEVIAGEGRILTAGGFDSHIHFICPQQIEDALHSGLTTMLGGGTGPAHGTLATTCTPGPWHMGRMLQAADAFPMNLAFAGKGNASLPEALVEQVKGGACALKLHEDWGTTPGAIDCCLSVADDMDVQVMIHTDTLNESGFVEHTVKAMKGRTIHAFHTEGAGGGHAPDIIKICGEEHVLPSSTNPTRPFTVNTLEEHLDMLMVCHHLDKSIPEDVAFAESRIRRETIAAEDILHDMGAFSIIASDSQAMGRVGEVLIRTWQTADKMKKQRGRLSEETGDNDNFRVRRYIAKYTINPAIAHGLSHEIGSIEVGKRADLVLWNPAFFGVKPEMVLLGGTIACAQMGDPNASIPTPQPVYSRPMWGAFGRSVENSAVTFVSAAAQAEGIRDTWGLAKQTVAVENTRKIGKSDLKLNTATPQVEVHPETYEVRADGELLTCQPAEVLPMA
>MP0780_megahit_100087_566-2266
MEISRQAYAEMYGPTTGDRVRLGDTELWISVEKDLTRYGEEVKFGGGKVIRDGMGQSQRTRAETPDTVITNALIVDWWGVIKADVAIKDGNIQAIGKAGNPDIQPGIDIIVGPSTEVIAGEGMILTAGGIDAHIHFICPQQIDEALMSGVTTMIGGGTGPATGTNATTCTPGAWHIGKMLQSAECFPMNLGFLGKGNASLPDPLEEQIQAGAMGMKLHEDWGTTPAAIDCCLSVADAFDVQVAIHTDTLNESGFVEDTLAAINGRVIHTYHTEGAGGGHAPDIIKACGESNVLPSSTNPTRPYTINTVDEHLDMLMVCHHLDPAIAEDVAFADSRIRRETIAAEDILHDLGAFCMISSDSQAMGRVGEVITRTWQTAHKMKVQRGPLEGDDDWSDNARVKRYIAKYTINPAITMGVGHVVGSIEVGKLADLVLWKPAFFGTKPSLILKGGAIAAAPMGDPNASIPTPQPVHYRPMFGAFGRGMDTTCVTFVSQASIDGGVAEKLGLKRRLEAVRNTRNISKADMKLNDYQPDISVDPQTYVVKADGVELLCEPADELPLAQRYYLF*
>MP0780_megahit_101250_1-693
RETIAAEDILHDLGVISMIASDSQAMGRVGEVVCRTWQTAHKMKVQRGLLPEDEAMGADNFRAKRYIAKYTINPAITHGIAHEVGSIEVGKLADLVLWKPAFFGVKPAMMIKGGMIAAAPMGDPNASIPTPQPVHYRYMFGAFGRAASQTRLSFVSQPALDAGIKETLGLNSELAACKNVRQVRKKDMKLNDACPDLTVDPQTYEVRCDGEILTCEPATELPLAQRYHLF*
>MP0780_megahit_103047_1-1299
AHIHFISPNQIPEAFYSGVTTLIGGGTGPATGTNATTCTPGPWNIRRMYEASEAFPLNFGYLGKGNSSLPGALEEQVRAGALGLKLHEDWGTTPAAIDQCLAVADRFDVQVAIHTDTLNETGFVEDTIAAFKGRTIHTYHTEGAGGGHAPDIIRLCGESNVLPSSTNPTMPFTRNTMDEHLDMLMVCHHLSASIPEDVAFADSRIRAETIAAEDILHDMGAFSMMASDSQAMGRIGEVICRTWQTADKMKRQRGRLYETGDNDNVRAKRYISKYTINPAIAHGIAGTVGSVEVGKMADLVLWKPAFFGVKPEVIVKGGFIAGAAMGDGNASIPTPQPYVYRPMFGHYGQALDSTSVHFVSQAGVESTALDGLHRRLNPVSGCRTLAKRDLKWNDVTPKIEVNPETYEVRADGELLTCDPVEILPLAQRYFLF*
>MP0780_megahit_109098_3-449
MKPTNKISRQAYADMYGPTIGDRVRLGDTELWIEVEKDATHYGDEVKFGGGKVIRDGMGQSQRADDTVMDTVITNALILDWWGIVKADVGIQKGRIAAIGKAGNPDVQPDVEIVIGPGTEIISGEGKILTAGGIDSHIHFICPQQVEEA
>MP0780_megahit_115491_2-298
MSVKISRQAYAEMFGPTVGDKIRLADTELWIEVEKDLTTYGEEVKFGGGKVIRDGMGQSQLSAAEVADTVITNALIIDAVTGIIKADVGLKDGHIWQIG
>MP0780_megahit_115497_127623-129326
MAKIDRHAYAHMFGPTTGDRVRLADTDLIIEVEKDYTRYGDEVKFGGGKVIRDGMGQGQFSCEETPDLVITNALILDYWGIVKADVAVNNGRIAAIGKAGNPDVQDGVDILIGPGTEIIAGEGKILTAGGIDAHIHYICPQQVEEALMSGVTTMIGGGTGPATGTNATTCTPGPWNIAKMMQATQDMPMNFGFLGKGNASLPKALEEQIEAGVCGLKLHEDWGTTPASIDNCLAVADRYDVQIAIHTDTLNEAGFLEDTLGAFKGRTIHTYHTEGAGGGHSPDIIRACGEANVLPSSTNPTRPYTVNTIDEHLDMLMVCHHLDPSIPEDVAFADSRIRKESIAAEDILQDLGAISMIASDSQAMGRVGEMICRTWQTAHKMKVQRGPLPEDSERNDNYRARRYVAKYTINPAISHGVSEEVGSVEVGKMADLVLWKPAFFGIKPSLILKSGFIAAAPMGDANASIPTPQPVYYRPMFGSFGSAASQISVTFVSQASLDNNIGEQYGIRRQLIACKNTRNITKNDMKLNDWQPDITVDPQTYEVRANGELLTCEPMEVLPLAQRYSLF*
>MP0780_megahit_117885_481-1878
PNVTIPIGAGTEVIAGEGMILTAGGIDSHIHWICPQQIEEALTSGVTTMLGGGTGPATGTFATTCTPGPWHIHRMLESAEAFPMNMGFFGKGNVSLPEPAREQVEAGVIGLKLHEDWGTTPAAIDNCLSVAEEMDVQVAIHSDTLNESGFVETTLAAFKDRTIHTFHTEGAGGGHAPDIIKAISSQNVLPSSTNPTRPFTVNTLDEHLDMLMVCHHLDPAIAEDVAFAESRIRRETIAAEDILHDTGAFAMMSSDSQAMGRVGEVIMRTWQTAHKMKVQRGTLPEDTKDGAENTDNFRVKRYIAKYTINPAITHGISHIVGSIEPGKFADLVLWRPAFFGVKPTLILKGGSIASAVMGDPNASIPTPQPVHYRPMFASFGKGLKSSLTFVSQAAMDNPEVKKLNLSKPLVAVKNCRQVTKKDMVLNDATPEISVDPETYQVLADGELLICDPATELPMAQRYFLF*
>MP0780_megahit_118550_3-524
AEDSDGNDNYRIKRYVAKYTINPALAHGMSHLIGSVEVGKLADLVLWKPSFFGAKPELVIKGGIIAWSQMGDPNASIPTPQPSFMRPMFGGYGKAVGPISVAFVSQLCQQENVASTYGLGKQLEAVKNCRQISKKDMKLNDATPEITVDPETYRVTANGEHLTCEPAESLPLAQ
>MP0780_megahit_119190_12394-14568
MQAGEYNIQDGDIILNQGRQVQTISVSNTGDRPIQIGSHYHFYEVNDALSFDREQTRGYRLNIISGTAVRFEPGQSREVELVAYAGKQEVYGFAGRVMGAVQPDKTDEKQLETSQKRVSRQIYAEHFGPTTGDKVRLADTELWLQVEADLTSHKDTAVDQANTSQSDEGTSHTTEIKGEEVKFGGGKVIRDGMGQGQLLGAEVADTVITNALVVDYTGIYKADIGIKNGRISAIGKAGNPDIQPAIDIPIGGATEIIAGEGKILTAGGVDSHIHFIAPQQCETALMSGVTTMLGGGTGPAQGTLATTCTPGAYHIASMLQSTDSIPMNIGLLGKGNVSVPTPIAEQIEAGAVGLKLHEDWGTTPQAIDNCLSVADDYDVQVAIHTDTLNESGYLESTLGAFKNRCIHTFHTEGAGGGHAPDILKAIGESHVLPSSTNPTRPYTVNTIDEHLDMLMVCHHLSPAIAEDVAFAESRIRQETIAAEDILHDLGAISMMSSDSQAMGRVGEVVIRTWQTAHKMKVQRGHLAPDATAQTEHQAQHITLTDYDQSADNDNFRIKRYIAKYTINPAITHGISDMVGSIEVGKWADMVLWSPKFFGVKPECIIKGGLIAAVPMGDINASIPTPQPVHYRPMFASYPKSVAQTSITFMSQAAIDKQVDKQLGLTKVIQPVHGIREIRKSDMRLNSYCPDMDINPETYEVRADGKTLTCEPAEVLPMAQRYFLF*
>MP0780_megahit_154473_13497-15200
MATIDKHSYAHMFGPTIGDRVRLGDTDLWLEVEKDFTEYGEEVKFGGGKVIRDGMGQSQASCFDTPDLVITNVVILDHWGIIKADIGIKDGRIAIIGKAGNPDVQDNIDIEIGPGTEIIAGEGQIVTAGGIDAHIHFICPQQIDEALMSGVTTMIGGGTGPATGSNATTCTPGPWNTHKMLQATNDFPMNFGFLGKGNTSLPIALEEQIEAGVCGLKLHEDWGTTPASIDNCLSVAERYDVQIAIHTDTLNESGFVEDTLGAFKGRTIHTYHTEGAGGGHSPDIIRACGESNVLPSSTNPTRPYTINTIDEHLDMLMVCHHLDPAIPEDIAFADSRIRKESIAAEDIMHDLGAISMIASDSQAMGRVGEMITRTWQTAHKMKQQRGPLAPDTERNDNFRLKRYVAKYTINPAISHGISHEVGSIEIGKLADLVLWKPAFFGIKPAMIIKSGFIAAAPMGDANASIPTPQPVYYRPMFGAHGQAPANTSMTFMSQASLDAGVPDKIGLTRMVSACKNTRNIGKDDMIHNSWQPTIEVDAQTYEVRANGELLTCEPVTTLPLAQLYCLF*
>MP0780_megahit_154880_11890-13602
MPATISRASYAAMFGPTTGDKVRLADTELFIEVEQDFTIYGEEVKFGGGKVIRDGMGQSQHSRADGAVDTVITNGLILDHTGIYKADIGLKDGRIVAIGKAGNPDTQPGVDIIIGPGTEVIAGEGKIVTAGGFDSHIHFICPQQIEEALFSGVTTMLGGGTGPAHGTLATTCTPGPWHLARMIQATDVFPMNLGFSGKGNASLPAPLIEMIRGGACALKLHEDWGTTPAAIDNCLSVADDFDVQVMIHTDTLNESGFVEHTVDAFKGRTIHAFHTEGAGGGHAPDIIKVCGLPNVLPSSTNPTRPYTVNTLEEHLDMLMVCHHLDASIPEDIAFAESRIRKETIAAEDILHDMGAFSIIASDSQAMGRVGEVIIRSWQTADKMKRQRGRLPDESGENDNVRAKRYVAKYTINPAIAHGMSKEIGSIEVGKRADLVLWDPAFFGVKPMMVLLGGMIVAAPMGDPNASIPTPQPVHYRPMFGAFGKAVGASGVTFVSQAAIDDGLKERIGCDKTFLAVENTRGGISKASMIHNSATPEVEVHPETYEVRADGELLTCEPAKELAMAQRYFLF*
>MP0780_megahit_155424_438-2153
MKPVNKISRQAYADMYGPTVGDRVRLGDTELWIQVEKDATHYGEEVKFGGGKVIRDGMGQSQRQDASVMDTVITNALILDWWGIVKADVGLQNGRIAAIGKAGNPDTQPDVEIVIGPGTEVIAGEGKILTAGGIDAHIHFICPQQVEEALMSGVTTMLGGGTGPATGSNATTCTPGEWHIGKMLQAVDDLPMNIGLLGKGNASLPEGLEAQLEAGAMGLKLHEDWGTTPASIDTCLSVAEKYDVQIAIHTDTLNESGFVEDTLAAFKERGIHTYHTEGAGGGHAPDILTACSKEYVLPSSTNPTRPYTVNTIDEHLDMLMVCHHLDPNIPEDVAFADSRIRRETIAAEDILHDLGVISMIASDSQAMGRVGEVVCRTWQTAHKMKVQRGLLPEDEALGADNLRAKRYIAKYTINPAITHGIAHEVGSIEVGKLADLVLWKPAFFGVKPALILKGGMIAGAPMGDPNASIPTPQPVHYRPMFGTFGRAASQTRLNFVSQAAIDAGIKERLGLQSTLSACKNVRGVRKKDMKLNDACPELTVDPQTYEVRCDGELLTCEPATELPLAQRYHLF*
>MP0780_megahit_156074_490-2622
MIDMLARWRSKTPHVGEYIPTDGNIIANKGKKTIKLKVSNTGDRPIQVGSHTHFSETNKALEFDREKALGFHLNIPSGTSVRFEPGESKHVEVVEYGGSKTIFGFSGLVSGDLKSKKQEAIKNIHENNFKNISENVEEESNALEISRSRYVALFGPTVGDKVRLADTELIMEIEKDLIKYGDELVFGGGKSARDGLGQASGVLRKDSADLVITNAMIIDPVLGIIKADIGVKDGKILGVGNAGNPNVMDNVDIIVSSNTEIISGEHTICTPGTIDSHVHFISPQQAIDAICNGVTTMIGGGTGPADGTNATTCTPGEWNIHRMIEAVEEYPLNFGFLCKGNDSREEALLEQVKAGACGLKLHEDWGTTPATINSALNVADKTDTQVAIHTDTLNECGYVDDTINAIAGRTIHTYHTEGAGGGHAPDIMKIAGEPNILPSSTNPTRPYTVNTLQEHLDMLMVCHHLNPSVPEDVSFAESRIRAETIAAEDVLHDIGAISMMSSDSQAMGRVGEVTTRNWQTADKMRKMKGSLPEETEENDNLRIKRYIAKITINPAITHGISTYVGSLEPGKIADIVVWTPQFFGIKPKLIIKGGFIAYALMGDPNASIPTTEPVYYRPMFGALGKAKQTTSVTFTSQLALDNKLEEKLKIQKKLVPVKNCRNIGKKDMLYNDKTPKIEVDPETYEVKVDGEIATVDPAEKLSLARLYCLY*
>MP0780_megahit_157021_726-1379
MIDMLARWRSETPHVGEYIPTDGKIIANKGKKTIKLKVSNTGDRPIQVGSHTHFSETNKALEFDREKSLGFHLNIPSGTSVRFEPGETKHVEVVEFGGTKTIFGFSGLVSGDLESKKQEAIKNINENNFKNITENVEYESNPLEISRNRYVELFGPTVGDKVRLADTELVMEIEKDMIKYGDELVFGGGKSARDGSGQASGVLREESADLVITNAMII
>MP0780_megahit_159953_1-1323
PGTIDSHIHFISPQQAIDAICNGVTTMIGGGTGPADGTNATTCTPGEWNIHKMIEAVEEYPLNFGFLCKGNDSREEALLEQVKSGACGLKLHEDWGTTPATINSALNVADKTDTQVAIHTDTLNECGYVDDTIKAIAGRAIHTYHTEGAGGGHAPDIMKIAGEPNILPSSTNPTRPYTVNTLQEHLDMMMVCHHLNPSVPEDVSFAESRIRAETIAAEDVLHDIGAISMMSSDSQAMGRVGEVTTRNWQTADKMRKMKGSLPEETGENDNFRVKRYIAKITINPAITHGISTYVGSLEPGKIADIVVWTPQFFGIKPKLIIKGGFIAYALMGDPNASIPTTEPVYYRPMFGALGKAKQTTSVTFTSQLALDNKLEEKLKIQKKLVPVKNCRNIGKKDMLYNDKTPKIEVDPETYQVKVDGEIATVDPAEKLSLARLYCLY*
>MP0780_megahit_168464_4208-5914
MVEISRAQYAALYGPTVGDQVRLGDTDLWIEVERDLTVGGEEAVFGGGKSIRESMAQSVRTSAEGALDTVITNAIVLDHGGVVVADVGVRGGRIVALGRAGNPDVADGVHPDLVIGPGTDVVSGEGRILTAGAIDSHVHLISRSQLVEALATGITTVVGGGTGPSEGSKATTVTPGAWHLGAVHRSLDTVPVNLLLLAKGNTVSTGGLREQALAGAAGFKVHEDWGSTPAAIDAALRAADEFGLQVALHSDSLNEVGYVDSTIGAIAGRSIHAFHTEGAGGGHAPDILTVASLPHVIPGSTNPTLPHTVNTVAEHLDMLMVCHHLNPAVPEDLAFAESRIRATTIAAEDLLHDLGALSITSSDAQAMGRIGEVVCRTWQVAHVMKDRFGRHGDLAEGPADNARATRYVAKYTINPAVAHGIDHEVGSVEPGKMADLVLWDPRFFGIRPDVVMKSGALVWGALGDPNASIPTPQPVLMRPTLVDDGSPHAVTFVSPAALEDGVEERLGLRRSLAPVRPTREVGKAQMVNNTYLPRIDIDPETFAIDVDGERVEPAPATELPLAQLYCLF*
>MP0780_megahit_181884_2-517
NYRIKRYISKITINPAITHGISEYVGSLEPGKIADIVVWTPQFFGIKPKLIIKGGFIAYSLMGDPNASIPTTEPVYYRPMFGALGKAKKTTSVTFTSQLALDNGLEEKLKIEKKLLPVKNCRNIGKKDMMYNDATPKIEIDPETYEVKVNGKIATVDPAKDVSLSRLYCLF*
>MP0780_megahit_183038_1-780
DGMGQSQVTRANGAVDTVITNALIVDHSGIYKADVALKDGRIAAIGKAGNPDTQPNVDIIIGPGTEVIAGEGRILTAGGFDSHIHFIAPQQMEDALHSGVTTCFGGGTGPAHGTLATTCTPGPWHIGRMLQAMDGVVMNIGLSGKGNASQPGALVEMVNGGACALKLHEDWGTTPAAIDCCLSVADDMDVQVMIHTDTLNESGFVEHTLGAMKGRTIHAFHTEGAGGGHAPDIIKICGEEHVLPSSTNPTRPFTVNTLEE
>MP0780_megahit_183146_1-780
DGMGQSQVTRANGAVDTVITNALIVDHSGIYKADVALKDGRIAAIGKAGNPDTQPNVDIIIGPGTEVIAGEGRILTAGGFDSHIHFIAPQQMEDALHSGVTTCFGGGTGPAHGTLATTCTPGPWHIGRMLQAMDGVVMNIGLSGKGNASQPGALVEMVNGGACALKLHEDWGTTPAAIDCCLSVADDMDVQVMIHTDTLNESGFVEHTLGAMKGRTIHAFHTEGAGGGHAPDIIKICGEEHVLPSSTNPTRPFTVNTLEE
>MP0780_megahit_186797_644-2344
MVLEIARKRYVELFGPTVGDKVRLADTDLIIEVEKDLLKYGDELVFGGGKSVRDGLGQAAGVMRDESADLVITNAIVLDPVLGIIKADIGIKDGKILGVGNAGNPNVMDDVDIIVSSNTEIISGEHTICTPGTIDSHIHFISPQQAIYAICSGTTTMIGGGTGPADGTNATTCTPGEWNIHKMIEAVEEYPLNFGFLGKGNDSREEALLEQVKAGACGLKLHEDWGTTPATINSALNVADKTDTQVAIHTDTLNECGYVDDTINAIAGRAIHTYHTEGAGGGHAPDIMKIAGEANILPSSTNPTRPFTVNTLQEHLDMMMVCHHLNPSVPEDVSFAESRIRAETIAAEDVLHDIGAISMMSSDSQAMGRVGEVTTRNWQTADKMKKMKGRLSQENGDNDNFRVKRYLAKITINPAITHGISDYVGSLEPGKIADIVIWTSQFFGIKPKLIIKGGFIAYALMGDPNASIPTTEPVYYRPMFGALGKAKQSTSVTFTSQLALDNKLEEKLKIQKKLVPVKNCRNIGKKDMLYNDQTPKIEVDPETYEVKVDGKIATVDPAEKLSLARLY
>MP0780_megahit_189856_20856-22556
MEISRQAYAEMYGPTTGDRVRLGDTELWISVEKDLTRYGEEVKFGGGKVIRDGMGQSQRTRAETPDTVITNALIVDWWGIIKADVAIKDGNIQAIGKAGNPDIQPGIDIIVGPSTEVIAGEGMILTAGGIDAHIHFICPQQIDEALMSGVTTMIGGGTGPATGTNATTCTPGAWHIGKMLQSAECFPMNLGFLGKGNASLPDPLEEQIQAGAMGMKLHEDWGTTPAAIDCCLSVADAFDVQVAIHTDTLNESGFVEDTLAAINGRVIHTYHTEGAGGGHAPDIIKACGESNVLPSSTNPTRPYTINTVDEHLDMLMVCHHLDPAIAEDVAFADSRIRRETIAAEDILHDLGAFCMISSDSQAMGRVGEVITRTWQTAHKMKVQRGPLEGDDDWSDNARVKRYIAKYTINPAITMGVGHVVGSIEVGKLADLVLWKPAFFGTKPSLILKGGAIAAAPMGDPNASIPTPQPVHYRPMFGAFGRGMDTTCLTFVSQAAIDAGVAEKLGLKRRLEAVRNTRTISKADMKLNDYQPDISVDPQTYVVKADGVELLCEPADELPLAQRYYLF*
>MP0780_megahit_192617_2-583
WQTADKMRKQRGRLPEETGDNDNFRVKRYIAKYTINPAIAHGVSREVGSIEVGKKADLVLWNPAFFGVKPEMVLMSGMIVVAQMGDPNASIPTPQPVYTRPMFGAYGSALQHCAVTFISEAAQSNGLRDSLGLRKQTIAVQNTRNIGKSDLIHNAATPKVEVNPETYEVRADGELLTCAPAETVPMAQRYFMF*
>MP0780_megahit_193020_3-254
MTTTLPRSEYAAMYGPTTGDRLRLADTDLIIEVERDLTTYGEEVKFGGGKVIRDGMGQSQVTRANGAVDTVITNALIVDHSGIY
>MP0780_megahit_195647_1-1191
MIPGEYLTSDGIIVANQNKKTIKLKVANTGDRPIQVGSHTHFSETNRALEFDREKALGYHLNIPSGTSIRFEPGDTKHVEVVEFGGTKTIFGFSGLVNGDLESKKQDAIKNIHEKGFKSVSENVEEESNALEIPRRRYVDLFGPTTGDKVKLADTDLVMEVEKDLIKYGDELVFGGGKSARDGLGQASGVLRENSADLVITNAMIIDPTLGIIKADIGIRDGKILGVGNAGNPNVMDDVDIVVSSNTEIISGEHTICTPGTIDSHIHFISPQQAIDAICNGTTTMIGGGTGPADGTNATTCTPGEFNIHRMIEAVEEFPLNFGFLCKGNDSKEEALLEQVKAGACGLKLHEDWGTTPATINSALNVADKTDTQVAIHTDTLNECGYVDDTINAINGR
>MP0784_megahit_4333_236-724
MAHHIDRRHYADLYGPTTGDRVRLGDTGLVAQVEDDATVYGDECKFGGGKVLRDGLGQAAGVSDETALDCVITNALIVDWTGIRKADVGIKNGRISGIGKAGNPDVMAGVSDDMVVGVTTEAIAGEGLILTAGGIDSHIHFIAPQLVYEAVASGVTTFIGGGT
>MP0784_megahit_5942_1-300
EPVRYRPMWGYFGRAPQSLGVRFVSPSAIAAGVAQRLDLKATLRPVADTRRLTKRDMVLNDVLPKIDVDPENFRVYIDGQAIDSPPTSQVSLGQSYMLK*
>MP0784_megahit_6055_1-282
MKLSRAAYARLYGPTTGDMVRLGDTTLLAEIEYDHTHYGDELTAGAGKIMRDGEGFCTTGTAANGALDMVIMNAVIIDAELGIVKGDIGIRDGR
>MP0784_megahit_17030_652-819
MAQSIERSRYVSLYGPTEGDCVRLGDTGLWAKVERDFCVGGDELVFGAGKTVRGGT
>MP0784_megahit_34376_2-511
MAIMSRKEYAEMYGPTTGDGIRLGDTNLIAEVEYDFTVYGDECLHGGGKTLRDGMGMTSGLGSEDGTLDMLLCNALVIDPVIGIVKGDVGIKDGKIVGIGKAGNPDTMDGVDHNLLVGQSTTVRDAEGLIATPGGIDVHVHFDSAQLCDHAIAAGITTLFGGSLGPITVG
>MP0784_megahit_35098_2-667
LMSGVTTMLGGGTGPAEGTLATTCTPGAYHIQSMLKASDAIPMNIGLLGKGNVSLPEPIIEQVAAGAIGLKLHEDWGSTPQAIDNCLRVADEYDVQVAIHTDTLNESGYLHSTLAAFKERCIHTFHTEGAGGGHAPDILKAIGEPNVLPSSTNPTRPFTVNTIDEHLDMLMVCHHLSPAIAEDVAFAESRIRRETIAAEDILQDMGAISMMSSDSQAMGRVG
>MP0784_megahit_37880_1-552
IEKDLIKHGDESVFGGGKSIRDGMGQASGVSRADSLDLVITNAIILDPILGIIKADIGVKDGRIVGVGNAGNPNIADDVDMIISSNTEIIAGENTICTPGTIDSHIHFISPQQATHAICNGTTTMIGGGTGPADGTNATTCTPGKWNIHRMIESVDNFPMNFGFLAKGNDSLEPALFEQIEAGA
>MP0784_megahit_39958_3-872
HAPDIISVAGEANCLPSSTNPTNPFTRNTFDEHLDMTMVCHHLSPAIPEDVAFAESRIRAQTIAAEDILHDIGAISMLGSDSQGMGRINEVITRTWQLASKMKDQRGRLETEKSRIGDNERIKRYIAKYTINAAKSFGVAEHIGSLEPGKMADVVLWRPAMFGVKPEIIVKGGFIAYGAMGDSAASLMTCEPIIMRPQWGAFGVAKQKLSANFVNPLAIEKGLAEKLELKKTLLPATGTRNLTKKDMLHNDACPEMSVDPQTFDVHINGELAYCEPSSELPLTQRYILR*
>MP0784_megahit_55476_4171-5874
MAKIDRHAYAHMFGPTTGDRVRLADTDLIIEVEKDYTRYGDEVKFGGGKVIRDGMGQGQFSCEETPDLVITNALILDYWGIVKADVAVNNGRIAAIGKAGNPDVQDGVDILIGPGTEIIAGEGKILTAGGIDAHIHYICPQQVEEALMSGVTTMIGGGTGPATGTNATTCTPGPWNIAKMMQATQDMPMNFGFLGKGNASLPKALEEQIEAGVCGLKLHEDWGTTPASIDNCLAVADRYDVQIAIHTDTLNEAGFLEDTLGAFKGRTIHTYHTEGAGGGHSPDIIRACGEANVLPSSTNPTRPYTVNTIDEHLDMLMVCHHLDPSIPEDVAFADSRIRKESIAAEDILQDLGAISMIASDSQAMGRVGEMICRTWQTAHKMKVQRGPLPEDSERNDNYRARRYVAKYTINPAISHGVSEEVGSVEVGKMADLVLWKPAFFGIKPSLILKSGFIAAAPMGDANASIPTPQPVYYRPMFGSFGSAASQISVTFVSQASLDNNIGEQYGIRRQLIACKNTRNITKNDMKLNDWQPDITVDPQTYEVRANGELLTCEPMEVLPLAQRYSLF*
>MP0784_megahit_61472_386-739
GFIAMAKMGDPNASIPTPQPVHYRPMFGSYGKTRNATSMTFISQAALDAGVPEKLGLKNLIGVVKGCRTATKASMVLNDWQPDISVDPQTYEVRADGELLTCEPAEILPMAQRYFLF*
>MP0784_megahit_71658_280-573
HYRPMFGAFGKAVSNSAISFVSGAAMADGLREKIGCEKAFLAVENTRGGISKASMRLNDATPHIEVDPETYEVRADGELLTCEPASVLPMAQRYFLF*
>MP0784_megahit_72365_693-962
ASFGKGLKSSLTFVSQAAMDNPEVKNLNLSKPLVAVKNCRQVTKKDMVLNDATPDISVDPETYQVLADGELLICDPATELPMAQRYFLF*
>MP0784_megahit_73163_3-743
LDMLMVCHHLDPKIPEDVAFAESRIRRETIAAEDILHDLGAFSIISSDSQAMGRVGEVITRTWQTADKMKKQRGALPEDAGKGNDNFRAKRYVAKYTINPAIAQGIASHVGSIEVGKIADLVVWKPMFFGTKPDMVVKAGMIIAAAMGDPNASIPTPQPVHYRPMFGAYGNALAKSSFSFVSQAGIDAGIAAEFGLSKELLAVSNTRNIGKKDMKLNDALPVMEVDPETYQVTADGELLTCQPVDVV
>MP0784_megahit_77086_1-726
EDVAFAESRIRRETIAAEDILHDLGAFSIISSDSQAMGRVGEVITRTWQTADKMKKQRGALPEDAGAGNDNFRAKRYVAKYTINPAIAQGIGAHVGSIEVGKIADLVVWKPMFFGTKPDMVIKAGMIAAAAMGDPNASIPTPQPVHYRPMFGAYGNALAKSSFSFVSQAGIDAGIAAEFGLSKELLAVSNTRNIGKKDMKLNDALPVMEVDPETYQVTADGELLTCQPVDVVPMAQRYFLF*
>MP0784_megahit_80713_3762-5147
MPTQIPRAQYAAMYGPTTGDRLRLADTDLVIEVERDLTSYGEEVKFGGGKTIRDGMGQSQVTRSGGAVDTVITNALIVDHSGIYKADVALKDGLIHAIGKAGNPDTQSGVNIIVGPGTEVIAGEGRILTAGGMDSHIHFICPQQMEDSLHSGVTTCFGGGTGPAHGTLATTCTPGPWHIGRMLQSFDGIPMNIGLSGKGNASQPDALVEMVNAGACALKLHEDWGTTPAAIDCCLTVADDMDVQVMIHTDTLNESGFVEHTVDAMKGRTIHAFHTEGAGGGHAPDIIKICGNANVLPSSTNPTRPFTVNTLEEHLDMLMVCHHLDKSIPEDIAFAESRIRRETIAAEDILHDIGAFSIIASDSQAMGRVGEVLIRTWQTADKMKKQRGALAEETGDNDNLRVRRYIAKYTINPAIAQGVSHVIGDISVGKRADLVLWNPAFFGVKPEMVLMAGTIVVAQMGD
>MP0784_megahit_81335_3-659
DVQVMIHTDTLNESGFVEDTVGAFKGRTIHAFHTEGAGGGHAPDILKVAGLPNVIPSSTNPTRPYTVNTIAEHLDMLMVCHHLDQSIPEDVAFAESRIRKETIAAEDILHDMGALSVISSDSQAMGRVGEVLIRTWQTADKMKRQRGRLPEETGDNDNFRVRRYIAKYSINPAIAHGMSQHIGSVEVGKRADLVLWNPAFFGVKPEMVLLGGSIAAAPM
>MP0784_megahit_88011_1-849
LVITNALVLDHTGIFKADIAVRDGRISAIGKAGNPDIMDGVTEGMAIGASTEILAGEGRIITAGGIDAHIHFISPNQIPEAFYSGVTTLIGGGTGPATGTNATTCTPGPWNIRRMYEASEAFPLNFGYLGKGNSSLPGALEEQVRAGALGLKLHEDWGTTPAAIDQCLAVADRFDVQVAIHTDTLNETGFVEDTIAAFKGRTIHTYHTEGAGGGHAPDIIRLCGESNVLPSSTNPTMPFTRNTMDEHLDMLMVCHHLSASIPEDVAFADSRIRAETIAAEDIL
>MP0784_megahit_91225_700-864
MVLEIARKRYVELFGPTVGDKVRLADTDLIIEIEKDLLKYGDELVFGGGKSARDG
>MP0784_megahit_92285_679-2256
MAYPIQRKAYAETYGPTTGDRVRLADTGLFIAPERDLIADGGGYGNEIKFGGGKTIRDGMGQSARATGADVLDVVITNALILDAETGVIKADIGIRNGRIVGVGHAGNPDIQDGIGSALPDPEGKFHPMIVGAETEAIAGEGNIVTAGGIDAHIHFICPQQIDEAIASGITTMLGGGTGPTAGTNATTCTPGVWNIHRMLEAADAYPVNLGFLGKGNCSTAEPLRKQVLGGAIGLKLHEDWGTTPGAIDSCLKVADEYDVQVAIHTDTLNESGFVERTLEAIAGRTIHTYHSEGAGGGHAPDIMKVCGEANVLPSSTNPTRPFTVNTLDEHLDMLMVCHHLDSKIPEDVAFAESRIRPQTIAAEDMLHDLGAISMIASDSQAMGRVGEVICRTWQTAHKMKEQFGTLESDGHPADNFRALRYVAKYTINPAIVHGISHEVGSLGIGKLADIVMFKPAFFGVKPEIVMKGGMIAMANMGDPNASIPTPQPTYYRPQFGAHGRALNTTCVSFVSRAASEQGLEVSLGK
>MP0784_megahit_95703_1001-1984
MAYEIDRPSYAAMFGPTVGDKVRLADTDLIIEVEKDFTTLGEEVKFGGGKVIRDGMGQSQATRAEGAVDTVITNALILDYTGIVKADIGITGGRIAGIGKAGNPDVQPGVDIIIGPGTEVIAGEGNIITAGGIDAHIHWICPQQVEDALYSGVTSMLGGGTGPAAGTNATTCTPGPWHIARMLQAADGIPMNIGFFGKGNATLPGSLIEQIKAGACGLKLHEDWGTTPAAIDTCLSVADDLDIQVMIHTDTLNESGFVEHTRASFKGRTIHTFHTEGAGGGHAPDIIKLCGEANVLPSSTNPTRPFTVNTIDEHLDMLMVCHHLDPKI
>MP0784_megahit_101868_1065-1214
MAYEIDRPSYAAMFGPTVGDKVRLADTDLIIEVEKDFTTLGEEVKFGGGK
>MP0784_megahit_104968_3-560
AFKGRTIHAFHTEGAGGGHAPDIIKVCGLPNVIPSSTNPTRPYTTNTLEEHLDMLMVCHHLDASIPEDIAFAESRIRKETIAAEDILHDLGAFSIIASDSQAMGRVGEVIVRTWQTADKMKRQRGRLPGETGDNDNLRARRYVAKYTINPAIAQGMSKEIGSIEVGKRADIVLWDPAFFGVKPMMV
>MP0784_megahit_108178_854-1747
EGAGGGHAPDIIKAISSQNVLPSSTNPTRPFTVNTLDEHLDMLMVCHHLDPAIAEDVAFAESRIRRETIAAEDILHDTGAFAMMSSDSQAMGRVGEVIMRTWQTAHKMKVQRGTLPEDTKDGAENTDNFRVKRYIAKYTINPAITHGISHIVGSIEPGKFADLVLWRPAFFGVKPTLILKGGSIASAVMGDPNASIPTPQPVHYRPMFASFGKGLKSSLTFVSQAAMDNPEVKKLNLSKPLVAVKNCRQVTKKDMVLNDATPEISVDPETYQVLADGELLICDPATELPMAQRYFLF*
>MP0784_megahit_111380_1-597
MPARISRATYADMYGPTKGDRVRLADTELFIEVEKDFTTYGEEVKFGGGKVIRDGMGQSQRTRAEGAVDTVITNALIVDHTGIYKADIGLKNGLIVGIGKAGNPDTQPNIDIIIGPSTEAIAGEGKIVTAGGMDAHIHFICPQQIEEALMSGVTTMLGGGSGPAHGTLATTCTGAWHIERMIEGFDAFPMNLALAGKGN
>MP0784_megahit_111866_114-1850
MPAQIKRGDYAAMFGPTVGDRVRLADTDLIIEVERDLTTERSGQNAPAYGEEVKFGGGKVIRDGMGQSQVTRAGGAVDTVITNALIVDHTGIYKADVGLRDGRIAKIGKAGNPDTQPGVDVIIGPGTEVIAGEGRILTAGGFDSHIHFICPQQIEDALHSGLTTMLGGGTGPAHGTLATTCTPGGWHIGRMMQAADAFPMNLAFAGKGNASQPAALEEQINAGACALKLHEDWGTTPAAIDCCLNVADAMDVQVMIHTDTLNESGFVEHTVKAMKGRTIHAFHTEGAGGGHAPDIIKICGEEHVLPSSTNPTRPFTVNTLEEHLDMLMVCHHLDKSIPEDVAFAESRIRRETIAAEDILHDMGAFSIIASDSQAMGRVGEVLIRTWQTADKMKKQRGRLAEETGENDNFRVRRYIAKYTINPAIAHGISTHIGSIEEGKRADLVLWNPAFFGVKPEMVLLGGSIVCAQMGDPNASIPTPQPVYSRPMFGAYGRAVENSAVVFVSEAAEAAGVGGKLGLAKQTLAVRNTREIGKRDLKLNDALPKVEVNPETYEVRADGELLTCEPASVLPMAQRYFLF*
>MP0784_megahit_115651_1-1107
NRYCCLGRDGSDRDRADENRLEHHATSMPDGLEEQIRSGAVGLKLHEDWGSTPATIDCCLTEAERFDVQVAIHTDTLNESGFVDASIEAFKGRTIHTYHTEGAGGGHAPDIIRVCGEPNVIPSSTNPTRPYTVNTLDEHLDMLMVCHHLDKNAPEDVAFAESRIRGTTIAAEDVLHDLGAISIMASDSQAMGRVGEVISRTWQTAHKMQAERGRLDVEQGDNDNFRIRRYVAKYTVNPAIAHGISHEVGSVEVGKLADLVLWKPAFFGAKPELVLKGGFIAWAQMGDANASIPTPQPQLMRPMFGSYGRATGVTSLAFVSKLSLQDGVVERYDLTKTLSPVSGCRTIGKRDMKLNDALPEIQVDPETYV
>MP0784_megahit_122339_3-815
MEISRQAYAEMYGPTTGDRVRLGDTELWISVEKDLTRYGEEVKFGGGKVIRDGMGQSQRTRAETPDTVITNALIVDWWGVIKADVAIKDGNIQAIGKAGNPDIQPGIDIIVGPSTEVIAGEGMILTAGGIDAHIHFICPQQIDEALMSGVTTMIGGGTGPATGTNATTCTPGAWHIGKMLQSAECFPMNLGFLGKGNASLPDPLEEQIQAGAMGMKLHEDWGTTPAAIDCCLSVADAFDVQVAIHTDTLNESGFVEDTLAAINGRVIHTYH
>MP0784_megahit_128607_41-577
MIPGEYLTLDGTIVANQNKKTIKLKVANTGDRPIQVGSHTHFSEVNKALEFDREKALGYHLNISSGTSIRFEPGDTKHVEVVEFGGTKTIFGFSGLVSGDLESKKQDAIKNINEKGFKNVLENVEEESNALEIPRRRYVDLFGPTTGDRVKLADTDLVMEIEKDLIKYGDELVFGGGKS
>MP0784_megahit_128870_1-411
IVVWTPQFFGIKPKLIIKGGFIAYALMGDPNASIPTTEPVYYRPMFGALGKAKQTTSVTFTSQLALDNKLEEKLKIQKRLVPVKNCRKIGKKDMMYNDATPKIEVDPETYQVKVDGEIATVDPAEKLSLARLYCLY*
>MP0784_megahit_142149_2-238
TFTSQLALDNKLEEKLKIQKRLVPVKNCRNIGKKDMLYNDKTPKIEVDPETYQVKVDGEIATVDPAEKLSLARLYCLY*
>MP0784_megahit_159336_323-850
DWSDNARVKRYIAKYTINPAITMGVGHVVGSIEVGKLADLVLWKPAFFGTKPSLILKGGAIAAAPMGDPNASIPTPQPVHYRPMFGAFGRGMDTTCVTFVSQASIDGGVAEKLGLKRRLEAVRNTRNISKADMKLNDYQPDISVDPQTYVVKADGVELLCEPADELPLAQRYYLF*
>MP0784_megahit_163559_1-351
TIVVAQMGDPNASIPTPQPVYSRPMFGAYGTALRHTSVSFVSAAAQAAGIGTTLGLSKQTVAVKNTRSIGKADMVLNDALPQIDVHPETYEVRADGVLLTCQPADVLPMAQRYFMF*
>MP0784_megahit_172671_958-2661
MTKIDRNAYAHMFGPTTGDRVRLADTDIIIEVEKDYTCYGDEVKFGGGKVIRDGMGQGQLSCAETPDLVITNALILDYWGIVKADVAINDGRIQAIGKAGNPDVQNGVTIPIGAGTEIIAGEGQILTAGGIDAHVHFICPQQVDEALMSGVTTMIGGGTGPATGTKATTCTPGPWNIEKMMLSTQDMPMNFGFLGKGNASLPKALEEQIEAGVCGLKLHEDWGTTPASIDNCLTVADRYDVQIAIHTDTLNEAGFMEDTLAAFKGRTIHTYHTEGAGGGHSPDIIRACGEANVLPSSTNPTRPYTVNTVDEHLDMLMVCHHLDPSIPEDVAFADSRIRKESIAAEDILQDLGAISMIASDSQAMGRIGEMICRTWQTAHKMKVQRGPLPQDSDRNDNYRARRYVAKYTINPAISHGIDSEVGSIEVGKLADLVLWKPAFFGIKPSLILKSGFIAAAPMGDPNASIPTPQPVYYRPMFGSLGGAAASLSVTFVSQASMDNNIAEKYGIRRPLVACKNTRNIGKGDMKLNDWQPHIEVDAQTYEVRANGELLTCEPMEVLPLAQRYSLF*
>MP0784_megahit_176737_2-289
YRPMFGALGKAKQTTSVTFTSQLALDNKLEEKLKIQKKLVPVKNCRNIGKKDMLYNDKTPKIEVDPETYEVKVDGEIATVDPAEKLSLARLYCLY*
>MP0784_megahit_177000_11888-13600
MPATISRASYAAMFGPTTGDKVRLADTELFIEVEQDFTIYGEEVKFGGGKVIRDGMGQSQHSRADGAVDTVITNGLILDHTGIYKADIGLKDGRIVAIGKAGNPDTQPGVDIIIGPGTEVIAGEGKIVTAGGFDSHIHFICPQQIEEALFSGVTTMLGGGTGPAHGTLATTCTPGPWHLARMIQATDVFPMNLGFSGKGNASLPAPLIEMIRGGACALKLHEDWGTTPAAIDNCLSVADDFDVQVMIHTDTLNESGFVEHTVDAFKGRTIHAFHTEGAGGGHAPDIIKVCGLPNVLPSSTNPTRPYTVNTLEEHLDMLMVCHHLDASIPEDIAFAESRIRKETIAAEDILHDMGAFSIIASDSQAMGRVGEVIIRSWQTADKMKRQRGRLPDESGENDNVRAKRYVAKYTINPAIAHGMSKEIGSIEVGKRADLVLWDPAFFGVKPMMVLLGGMIVAAPMGDPNASIPTPQPVHYRPMFGAFGKAVGASGVTFVSQAAIDDGLKERIGCDKTFLAVENTRGGISKASMIHNSATPEVEVHPETYEVRADGELLTCEPAKELAMAQRYFLF*
>MP0784_megahit_177714_2-379
KPKLIIKGGFIAYSLMGDPNASIPTTEPVYYRPMFGALGKAKKTTSVTFTSQLALDNGLEEKLKIEKKLLPVKNCRNIGKKDMMYNDATPKIEIDPETYEVKVNGKIATVDPAKDVSLSRLYCLF*
>MP0784_megahit_181246_58-1701
MIPGEYLTSDGIIVANQNKKTIKLKVANTGDRPIQVGSHTHFSETNRALEFDREKTLGYHLNIPSGTSIRFEPGDTKHVEVVEFGGTKTIFGFSGLVNGDLESKKQDAIKNIHEKGFKSVSENVEEESNALEIPRRRYVDLFGPTTGDKVKLADTDLVMEVENDLIKYGDELVFGGGKSARDGLGQASGVLRENSADLVITNAMIIDPTLGIIKADIGIRDGKILGVGNAGNPNVMDDVDIVVSSNTEIISGEHTICTPGTIDSHIHFISPQQAIDAICNGTTTMIGGGTGPADGTNATTCTPGEFNIHRMIEAVEEFPLNFGFLCKGNDSKEEALLEQVKAGACGLKLHEDWGTTPATINSALNVADKTDTQVAIHTDTLNECGYVDDTINAINGRVIHTYHTEGAGGGHAPDIMKIAGEPNILPSSTNPTRPFTINTLEEHLDMMMVCHHLNPSVPEDISFAESRIRAETIAAEDVLHDIGAISMMSSDSQAMGRVGEVTTRNWQTADKMKKMKGSLPEDSAENDNYRIKRYISKITINPAITHGI
>MP0784_megahit_182010_1-1071
TVGDRVRLGDTELWIQVEKDATHYGEEVKFGGGKVIRDGMGQSQRQDALVMDTVITNALILDWWGIVKADVGLQNGRIAAIGKAGNPDTQPDVEIVIGPGTEVIAGEGKILTAGGIDAHIHFICPQQVEEALMSGVTTMLGGGTGPATGSNATTCTPGEWHIGKMLQAVDDLPMNIGLLGKGNASLPEGLEAQLEAGAMGLKLHEDWGTTPASIDTCLSVAEKYDVQIAIHTDTLNESGFVEDTLAAFKERGIHTYHTEGAGGGHAPDILTACSKEYVLPSSTNPTRPYTVNTIDEHLDMLMVCHHLDPNIPEDVAFADSRIRRETIAAEDILHDLGVISMIASDSQAMGRVGEVVC
>MP0784_megahit_183549_900-3023
MLARWHSDTPHVGEYIPTDESIKANKDKKTISINVSNTGDRPIQVGSHTHFSEANKALEFDREKSLGFHLNIPSGTSIRFEPGESKRVEVVEFGGTKTIFGFSGLVSGDLNSKKQDAIKKINENGFKNISEDVKEGSNSLEIQRNRYVELFGPTVGDRVRLADTDLIIEIEKDLIKYGDELVFGGGKSARDGLGQASGVLRENSADLVITNAMIIDPVLGIIKADIGIKDGKIIGVGNAGNPNVMDDIDITVSSNTEIISGEHTICTPGTIDSHIHFISPQQVIHAICNGTTTMIGGGTGPADGTNATTCTPGEWNIHKMIEAVEEYPLNFGFLCKGNDSREEALLEQVKAGACGLKLHEDWGTTPATINSALNVADKTDTQVAIHTDTLNECGYVDDTIKAIAGRTIHTYHTEGAGGGHAPDIMKIAGEPNILPSSTNPTRPYTVNTLEEHLDMMMVCHHLNPSVPEDVSFAESRIRAETIAAEDVLHDIGAISMMSSDSQAMGRVGEVTTRNWQTADKMKKMKGSLSEETGDNDNLRVKRYMAKITINPAITHGISSHVGSLESGKMADIIVWTPQFFGIKPKLIIKGGFIAYALMGDPNASIPTTEPVYYRPMFGALGKAKQTTSVTFTSQIALDNKLEDKLKIQKKLVAVKNCRGIGKSDMLYNDKTPKIEVDPETYEVKVDGKIATVDPAEKLSLARLYSLY*
>MP0784_megahit_184404_5041-6318
SQLVEALATGITTVVGGGTGPSEGSKATTVTPGAWHLGTVHRALDTVPVNLLLLAKGNTVSTGGLREQALAGAAGFKVHEDWGSTPAAIDAALRAADEFGLQVALHSDSLNEIGYVDSTIGAIAGRSIHAFHTEGAGGGHAPDILTVASLSHVIPGSTNPTLPHTVNTVAEHLDMLMVCHHLNPAVPEDLAFAESRIRATTIAAEDLLHDLGALSITSSDAQAMGRIGEVVCRTWQVAHVMKNRFGRHGDLAEGPADNARATRYVAKYTINPAVAHGIDHEVGSVEPGKMADLVLWDPRFFGIRPDVVMKSGALVWGALGDPNASIPTPQPVLMRPTLVDDGSPHAVTFVSPAALDDGVEERLGLRRSLAPVRPTREVGKAQMVNNTYLPRIDIDPETFAIDVDGERVEPAPATELPLAQLYCLF*
>MP0784_megahit_192658_1-243
SVTFTSQLALDNGLEEKLKIEKKLVPVKNCRNIGKKDMMYNDATPKIEIDPETYETKVDGKIATVDAAKEVSLARLYSLY*
>MP0784_megahit_193805_845-988
MKPVNKISRQAYADMYGPTVGDRVRLGDTELWIQVEKDATHYGEEVKF
>MP0784_megahit_197609_3-530
GGTGPADGTNATTCTPGEFNIHRMIEAVEEFPLNFGFLCKGNDSKEEALLEQVKAGACGLKLHEDWGTTPATINSALNVADKTDTQVAIHTDTLNECGYVDDTINAINGRTIHTYHTEGAGGGHAPDIMKIAGEPNILPSSTNPTRPFTTNTLEEHLDMMMVCHHLNPSVPEDISF
>MP0784_megahit_198369_3427-5130
MATIDKHSYAHMFGPTIGDRVRLGDTDLWLEVEKDFTEYGEEVKFGGGKVIRDGMGQSQASCFDTPDLVITNVVILDHWGIIKADIGIKDGRIAIIGKAGNPDVQDNIDIEIGPGTEIIAGEGQIVTAGGIDAHIHFICPQQIDEALMSGVTTMIGGGTGPATGSNATTCTPGPWNTHKMLQATNDFPMNFGFLGKGNTSLPIALEEQIEAGVCGLKLHEDWGTTPASIDNCLSVAERYDVQIAIHTDTLNESGFVEDTLGAFKGRTIHTYHTEGAGGGHSPDIIRACGESNVLPSSTNPTRPYTINTIDEHLDMLMVCHHLDPAIPEDIAFADSRIRKESIAAEDIMHDLGAISMIASDSQAMGRVGEMITRTWQTAHKMKQQRGPLAPDTERNDNFRLKRYVAKYTINPAISHGISHEVGSIEIGKLADLVLWKPAFFGIKPAMIIKSGFIAAAPMGDANASIPTPQPVYYRPMFGAHGQAPANTSMTFMSQASLDAGVPDKIGLTRMVSACKNTRNIGKDDMIHNSWQPTIEVDAQTYEVRANGELLTCEPVTTLPLAQLYCLF*
>MP0784_megahit_199571_1-561
TGDRPIQVGSHTHFSETNRALEFDREKALGYHLNIPSGTSIRFEPGDTKHVEVVEFGGTKTIFGFSGLVSGDLESKKQDAIKNINEKGFKNVLENVEEESNALEIPRRRYVDLFGPTAGDKVKLADTDLVMEIEKDLIKYGDELVFGGGKSARDGLGQASGVLRENSADLVITNAMIIDPTLGIIKA
>MP0784_megahit_202147_3-1889
ANKGKKTIKLKVSNTGDRPIQVGSHTHFSETNKALEFDREKSLGFHLNIPSGTSVRFEPGESKHVEVVEFGGTKTIFGFSGLVSGDLESKKQEAIKNINENNFKNITENVEYESNPLEISRNRYVELFGPTVGDKVRLADTELVMEIEKDMIKYGDELVFGGGKSARDGSGQASGVLREESADLVITNAMIIDPVLGIIKADIGIKDGKILGVGNAGNPNVMDDIDIVVSSNTEIISGEHTICTPGTIDSHIHFISPQQAIDAICNGVTTMIGGGTGPADGTNATTCTPGEWNIHKMIEAVEEYPLNFGFLCKGNDSREEALLEQVKSGACGLKLHEDWGTTPATINSALNVADKTDTQVAIHTDTLNECGYVDDTIKAIAGRAIHTYHTEGAGGGHAPDIMKIAGEPNILPSSTNPTRPYTVNTLQEHLDMMMVCHHLNPSVPEDVSFAESRIRAETIAAEDVLHDIGAISMMSSDSQAMGRVGEVTTRNWQTADKMRKMKGSLPEETGENDNLRVKRYIAKITINPAITHGISTYVGSLEPGKIADIVVWTPQFFGIKPKLIIKGGFIAYALMGDPNASIPTTEPVYYRPMFGALGKAKQTTSVTFTSQLALDNKLEEKLKIQKRLV
>MP0784_megahit_202627_46091-46609
MVEIPRAQYAALYGPTVGDQVRLGDTDLWIEVERDLTVGGEEAVFGGGKSIRESMAQSVRTSAEGALDTVVTNAIVLDHGGVVVADVGVRGGRIVALGRAGNPDVADGVHPDLVIGPGTDVVSGEGRILTAGAIDSHVHLISRSQLVEALATGITTVVGGGTGPSEGSKATTV
>MP0784_megahit_202673_3-962
RYVALFGPTVGDKVRLADTELIMEIEKDLIKYGDELVFGGGKSARDGLGQASGVLRKDSADLVITNAMIIDPVLGIIKADIGVKDGKILGVGNAGNPNVMDDVDIVVSSNTEIISGEHTICTPGTIDCHIHFISPQQAIDAICNGVTTMIGGGTGPADGTNATTCTPGEWNIHRMIEAVEEYPLNFGFLCKGNDSREEALLEQVKAGACGLKLHEDWGTTPATINSALNVADKTDTQVAIHTDTLNECGYVDDTIKAIAGRTIHTYHTEGAGGGHAPDIMKIAGEPNILPSSTNPTRPYTVNTLQEHLDMMMVCHHLNPS
>MP0784_megahit_209820_33355-35529
MQAGEYNIQDGDIILNQGRQVQTISVSNTGDRPIQIGSHYHFYEVNDALSFDREQTRGYRLNIISGTAVRFEPGQSREVELVAYAGKQEVYGFAGRVMGAVQPDKTDEKQLETSQKRVSRQIYAEHFGPTTGDKVRLADTELWLQVEADLTSHKDTAVDQANTSQSDEGTSHTTEIKGEEVKFGGGKVIRDGMGQGQLLGAEVADTVITNALVVDYTGIYKADIGIKNGRISAIGKAGNPDIQPAIDIPIGGATEIIAGEGKILTAGGVDSHIHFIAPQQCETALMSGVTTMLGGGTGPAQGTLATTCTPGAYHIASMLQSTDSIPMNIGLLGKGNVSVPTPIAEQIEAGAVGLKLHEDWGTTPQAIDNCLSVADDYDVQVAIHTDTLNESGYLESTLGAFKNRCIHTFHTEGAGGGHAPDILKAIGESHVLPSSTNPTRPYTVNTIDEHLDMLMVCHHLSPAIAEDVAFAESRIRQETIAAEDILHDLGAISMMSSDSQAMGRVGEVVIRTWQTAHKMKVQRGHLAPDATAQTEHQAQHITLTDYDQSADNDNFRIKRYIAKYTINPAITHGISDMVGSIEVGKWADMVLWSPKFFGVKPECIIKGGLIAAVPMGDINASIPTPQPVHYRPMFASYPKSVAQTSITFMSQAAIDKQVDKQLGLTKVIQPVHGIREIRKSDMRLNSYCPDMDINPETYEVRADGKTLTCEPAEVLPMAQRYFLF*
>MP0784_megahit_213029_55255-56955
MEISRQAYAEMYGPTTGDRVRLGDTELWISVEKDLTRYGEEVKFGGGKVIRDGMGQSQRTRAETPDTVITNALIVDWWGIIKADVAIKDGNIQAIGKAGNPDIQPGIDIIVGPSTEVIAGEGMILTAGGIDAHIHFICPQQIDEALMSGVTTMIGGGTGPATGTNATTCTPGAWHIGKMLQSAECFPMNLGFLGKGNASLPDPLEEQIQAGAMGMKLHEDWGTTPAAIDCCLSVADAFDVQVAIHTDTLNESGFVEDTLAAINGRVIHTYHTEGAGGGHAPDIIKACGESNVLPSSTNPTRPYTINTVDEHLDMLMVCHHLDPAIAEDVAFADSRIRRETIAAEDILHDLGAFCMISSDSQAMGRVGEVITRTWQTAHKMKVQRGPLEGDDDWSDNARVKRYIAKYTINPAITMGVGHVVGSIEVGKLADLVLWKPAFFGTKPSLILKGGAIAAAPMGDPNASIPTPQPVHYRPMFGAFGRGMDTTCLTFVSQAAIDAGVAEKLGLKRRLEAVRNTRTISKADMKLNDYQPDISVDPQTYVVKADGVELLCEPADELPLAQRYYLF*
>MP0784_megahit_214334_710-1930
MTTTLPRSEYAAMYGPTTGDRLRLADTDLIIEVERDLTTYGEEVKFGGGKVIRDGMGQSQVTRANGAVDTVITNALIVDHSGIYKADVALKDGRIAAIGKAGNPDTQPNVDIIIGPGTEVIAGEGRILTAGGFDSHIHFIAPQQMEDALHSGVTTCFGGGTGPAHGTLATTCTPGPWHIGRMLQAMDGVVMNIGLSGKGNASQPGALVEMVNGGACALKLHEDWGTTPAAIDCCLSVADDMDVQVMIHTDTLNESGFVEHTLGAMKGRTIHAFHTEGAGGGHAPDIIKICGEEHVLPSSTNPTRPFTVNTLEEHLDMLMVCHHLDKSIPEDVAFAESRIRRETIAAEDILHDIGAFSIIASDSQAMGRVGEVLIRTWQTADKMRKQRGRLPEETGDNDNFRVKRYIA
>MP0784_megahit_215268_2-583
WQTADKMRKQRGRLPEETGDNDNFRVKRYIAKYTINPAIAHGVSREVGSIEVGKKADLVLWNPAFFGVKPEMVLMSGMIVVAQMGDPNASIPTPQPVYTRPMFGAYGSALQHCAVTFISEAAQSNGLRDSLGLRKQTIAVQNTRNIGKSDLIHNAATPKVEVNPETYEVRADGELLTCAPAETVPMAQRYFMF*
>MP0784_megahit_215752_1-246
TSVTFTSQLALDNGLEEKLKIEKKLVPVRNCRNIGKKDMVYNDATPKIEIDPETYEVKVDGKIATVDPAKEVSLARLYSLY*
>MP0784_megahit_216422_1-633
INEKGFKNVLENTEEKSGTLEIPRSRYVELFGPTTGDKVRLADTDLIMEIEKDLIKYGDELVFGGGKSARDGQGQASGVLRKDSADLVITNAMIIDPILGIIKADIGIRDGKILGVGNAGNPNVMDDIDIVVSSNTEIISGEHTICTPGTIDSHIHFISPQQAIDAICNGTTTMIGGGTGPADGTNATTCTPGEFNIHRMIEAVEEFPLNF
>MP0784_megahit_217973_907-2619
MVLEIARKRYVELFGPTVGDKVRLADTDLIIEVEKDLLKYGDELVFGGGKSVRDGLGQAAGVMRDESADLVITNAIVLDPVLGIIKADIGIKDGKILGVGNAGNPNVMDDVDIIVSSNTEIISGEHTICTPGTIDSHIHFISPQQAIYAICNGTTTMIGGGTGPADGTNATTCTPGEWNIHKMIEAVEEYPLNFGFLGKGNDSREEALLEQVKAGACGLKLHEDWGTTPATINSALNVADKTDTQVAIHTDTLNECGYVDDTINAIAGRAIHTYHTEGAGGGHAPDIMKIAGEANILPSSTNPTRPFTVNTLQEHLDMMMVCHHLNPSVPEDVSFAESRIRAETIAAEDVLHDIGAISMMSSDSQAMGRVGEVTTRNWQTADKMKKMKGRLSQENGDNDNFRVKRYLAKITINPAITHGISDYVGSLEPGKIADIVIWTSQFFGIKPKLIIKGGFIAYALMGDPNASIPTTEPVYYRPMFGALGKAKQSTSVTFTSQLALDNKLEEKLKIQKKLVPVKNCRNIGKKDMLYNDQTPKIEVDPETYEVKVDGKIATVDPAEKLSLARLYSLY*
>MP0786_megahit_23245_401-967
AHKMKEQFGTLESDGHPADNFRALRYVAKYTINPAIVHGISHEVGSLGIGKLADIVMFKPAFFGVKPEIVIKGGMIAMANMGDPNASIPTPQPTYYRPQFGAHGRALNTTCVSFVSRAASEQGLEVSLGKRISPVSNCRSVSKKDMLFNDATPSIEIDPETYLVKADGHELTCEPLEVVPMAQRYFLF*
>MP0786_megahit_23866_1-336
PMGDPNASIATPQPVHYRPMFGSFSKTVAQTCITFMSRTALEKGVDKQLGLNKVIKAVHNIRQMRKQDMKFNSYCPIMEVNPETYEVHADGELLTCEPADYLPMAQRYFLF*
>MP0786_megahit_32772_1-663
CLTVADDLDVQVLIHTDTLNESGFVENTIAAFKGRTIHAFHTEGAGGGHAPDIIKLCGERNVLPSSTNPTRPYTVNTLDEHLDMLMVCHHLDKEIPEDVAFAESRIRRETIAAEDILHDLGAFSMIASDSQAMGRVGEVIIRTWQTADKMKRQSGPLQGDTNDNDNSRVKRYIAKYTINPAIAQGISKEVGSVEEGKLADLVIWSPSFFGVKPDMILKSGT
>MP0786_megahit_36813_2-1132
MRLADTGLFIAPERDLIADGGGYGNEIKFGGGKTIRDGMGQSARATGADVLDVVITNALILDAETGVIKADIGIRNGRIVGVGHAGNPDIQDGIGSALPDPEGKFHPMIVGAETEAIAGEGNIVTAGGIDAHIHFICPQQIDEAIASGITTMLGGGTGPTAGTNATTCTPGVWNIHRMLEAADAYPVNLGFLGKGNCSTAEPLRKQVLGGAIGLKLHEDWGTTPGAIDSCLKVADEYDVQVAIHTDTLNESGFVERTLEAIAGRTIHTYHSEGAGGGHAPDIMKVCGEANVLPSSTNPTRPFTVNTLDEHLDMLMVCHHLDSKIPEDVAFAESRIRPQTIAAEDMLHDLGAISMIASDSQAMGRVGEVICRTWQTAH
>MP0786_megahit_37267_1-150
MSEISRRAYADMYGPTTGDRVRLGDTELWIEVEQDKTSYGEEVKFGGGKV
>MP0786_megahit_43646_1-507
GAQAHMDVLVAFPGKPYPTGPGTEVLGLSNPGTQAKTRDSMKITRQAYADMYGPTVGDRVRLGNTELWIQVESDATHYGDEVKFGGGKVIRDGMGQSQRADDTVMDTVITNALILDWWGIVKADVGLQNGRIAAIGKAGNPDTQPDVTIVIGPGTEIIAGEGKILTAGG
>MP0786_megahit_53154_2053-3756
MATIDKHSYAHMFGPTIGDRVRLGDTDLWLEVEKDFTEYGEEVKFGGGKVIRDGMGQSQASCFDTPDLVITNVVILDHWGIIKADIGIKDGRIAIIGKAGNPDVQDNIDIEIGPGTEIIAGEGQIVTAGGIDAHIHFICPQQIDEALMSGVTTMIGGGTGPATGSNATTCTPGPWNTHKMLQATNDFPMNFGFLGKGNTSLPIALEEQIEAGVCGLKLHEDWGTTPASIDNCLSVAERYDVQIAIHTDTLNESGFVEDTLGAFKGRTIHTYHTEGAGGGHSPDIIRACGESNVLPSSTNPTRPYTINTIDEHLDMLMVCHHLDPAIPEDIAFADSRIRKESIAAEDIMHDLGAISMIASDSQAMGRVGEMITRTWQTAHKMKQQRGPLAPDTERNDNFRLKRYVAKYTINPAISHGISHEVGSIEIGKLADLVLWKPAFFGIKPAMIIKSGFIAAAPMGDANASIPTPQPVYYRPMFGAHGQAPANTSMTFMSQASLDAGVPDKIGLTRMVSACKNTRNIGKDDMIHNSWQPTIEVDAQTYEVRANGELLTCEPVTTLPLAQLYCLF*
>MP0786_megahit_54454_202-522
MRITRETYADIYGPTVGDKVRLADTELFIEVEKDYTVYGDESKFGGGKTLRDGMGQSPNATRSDGALDLVITNALILDHWGIVKADIGIRDGRIIGIGKSGNPNLMD
>MP0786_megahit_63140_3-509
DIIIGPGTEAIAGEGLIATAGALDAHIHFICPQQVEEALMSGVTTMLGGGTGPAAGTNATTCTPGPWNIERMYQAVEELPMNFGFMGKGNASLPAALEEQVLAGAMGLKLHEDWGTTPKAIDNCLTVADNFDVQVAIHTDTLNESGFVENTLAAFKGRAIHTYHTEGAG
>MP0786_megahit_72183_1-558
CKFGGGKVLREGMGQAAGVGQDDALDCVITNALIVDHTGIYKGDVGIKDGQIAGIGKAGNPDVMDGVSEGMVVGVTTEAIAGEGLILTAGGIDSHVHFICPQLVDEALASGLTGMIGGGTGPATGTCATTCTPGSNYIRMMLQASDEFPMNFGFLGKGNTSKPEGIAEQVAGGAVGLKLHEDWGTT
>MP0786_megahit_85542_3852-5564
MPATISRASYAAMFGPTTGDKVRLADTELFIEVEQDFTIYGEEVKFGGGKVIRDGMGQSQHSRADGAVDTVITNGLILDHTGIYKADIGLKDGRIVAIGKAGNPDTQPGVDIIIGPGTEVIAGEGKIVTAGGFDSHIHFICPQQIEEALFSGVTTMLGGGTGPAHGTLATTCTPGPWHLARMIQATDVFPMNLGFSGKGNASLPAPLIEMIRGGACALKLHEDWGTTPAAIDNCLSVADDFDVQVMIHTDTLNESGFVEHTVDAFKGRTIHAFHTEGAGGGHAPDIIKVCGLPNVLPSSTNPTRPYTVNTLEEHLDMLMVCHHLDASIPEDIAFAESRIRKETIAAEDILHDMGAFSIIASDSQAMGRVGEVIIRSWQTADKMKRQRGRLPDESGENDNVRAKRYVAKYTINPAIAHGMSKEIGSIEVGKRADLVLWDPAFFGVKPMMVLLGGMIVAAPMGDPNASIPTPQPVHYRPMFGAFGKAVGASGVTFVSQAAIDDGLKERIGCDKTFLAVENTRGGISKASMIHNSATPEVEVHPETYEVRADGELLTCEPAKELAMAQRYFLF*
>MP0786_megahit_108658_325-675
MIAAAPMGDPNASIPTPQPVHYRMMFGALGGARSETCVSFVSKAANGNGMGEKLRLNKRLVSVHNTRGVTKKQLIHNSYLPKIEVDSQTYEVRADGDLLTCEPAKELPLAQRYFLF*
>MP0786_megahit_110305_3-605
GEVICRTWQTAHKMKVQRGPLSPDTFDNDNFRVKRYIAKYTINPAITHGISHEVGSIEVGKLADIVLWKPAFFGAKPALIIKGGMIVAAAMGDPNASIPTPQPVHYRLMFGALGGARSETSVSFVSKAAYEDGMGEKLRLNKRLVSVRNTRRITKNDLIHNNYLPKIEVDSQTYEVRADGELLTCEPAIELPLAQRYFLF*
>MP0786_megahit_115159_2-538
EVVCRTWQVAHVMKDRFGRHGDLAEGPADNARATRYVAKYTINPAVAHGIDHEVGSVEPGKMADLVLWDPRFFGIRPDVVMKSGALVWGALGDPNASIPTPQPVLMRPTLVDDGSPHAVTFVSPAALEDGVEERLGLRRSLAPVRPTREVGKAQMVNNTYLPRIDIDPETFAIDVDGER
>MP0786_megahit_123260_126-1766
VRLADTDLLIEVEEDKTIYGEEIKFGGGKVIRDGMGQSQISRQDNAVDTVITNALIIDYWGIVKADVGIKDGRIAGIGKAGNPDIQPQIDIIVGPGTEAIAGEGRLLTAGGIDAHIHWISPQQVDDALYSGITTMLGGGTGPAEGTNATTCTPGPWHISRMLQAAEGLPMNLGFFGKGNASKPDALFEQVNAGACGLKLHEDWGTTPSAIDTCLNVAEEVDVQVAIHTDTLNEAGFVENTISAFKDRTIHAFHTEGAGGGHSPDIIKLCGETNVLPSSTNPTRPFTINTVDEHLDMLMVCHHLDPKIPEDVAFAESRIRRETIAAEDILHDLGAFSMIASDSQAMGRVGEVIIRTWQTADKMKKQRGSLPDEKGKNDNFRVKRYISKYTINPALTHGIANHVGSVEVGKLADLVLWKPMFFGVKPDLILKGGSIAGAAMGDPNASIPTPQPVHYRPMFASLGRSMQASSVSFISKDAVGIGSELDLKKDTLPVCNTRSVTKKDMILNDYTPDMFVDPETYEVRADGELLICEPAQELPMAQRYFLF*
>MP0786_megahit_133824_969-1793
MSEISRRAYADMYGPTTGDRVRLGDTELWIEVEQDKTSYGEEVKFGGGKVIRDGMGQSQRTSKESVDVVITNALILDHWGIVKADIGIKSGRIVGIGKAGNPDIQSDVDIIIGPGTEAIAGEGFITTAGALDAHIHFICPQQVDEALMSGVTTMLGGGTGPAAGTNATTCTPGPWNIQRMYQAVEELPMNFGFMGKGNASLPAALEEQVLAGAMGLKLHEDWGTTPASIDNCLTVADNFDVQVAIHTDTLNESGFVENTLAAFKGRAIHTYHTEG
>MP0786_megahit_134459_3-584
LVITNAMIIDPKLGIIKADIGIKDGKILGVGNAGNPDVMDDIDIVVSSNTEIISGEHTICTPGTIDSHIHFISPQQSIDAICNGTTTMIGGGTGPADGTNATTCTPGEFNIHKMIEAVEEFPMNFGFLCKGNDSREESLMEQVKAGACGLKLHEDWGTTPATINSALNVADKTDTQVAIHTDTLNECGYVDDTI
>MP0786_megahit_137322_984-2687
MSTLNRRAYAEMYGPTTGDRVRLADTDLIIEVEKDWAVYGDEVKFGGGKVIRDGMGQSQRSSDETVDTVITNALIVDYWGIVKADVGIKDGRIAAIGKAGNPDTQPEVDIVIGPGTEVIAGEGKILTAGGIDAHIHFICPQQIEEALMSGITTMLGGGTGPATGTNATTCTPGPWHIGKMLQAADGLPMNIGYMGKGNASLPIALEEQVQAGAMGLKLHEDWGTTPAAIDNCLNVAEAADVQVAIHTDTLNESGFVEDTLAAFKGRSIHTFHTEGAGGGHAPDIIKACGLPNVLPSSTNPTRPYTVNTVDEHLDMLMVCHHLDPSIPEDVAFAESRIRRETIAAEDILHDLGAFSMIASDSQAMGRVGEVICRTWQTAHKMKVQRGYLAEDNPRHDNFRVKRYIAKYTINPAIANGMAEHIGSVEAGKLADLVLWEPRFFGAKPALIIKGGMIVAAPMGDPNASIPTPQPVHYRPMFGAFGGALAATSVSFVSRAGSEAGIAERLGLAKRVVPVKGTRVIGKADMVLNDWTPEIEVDPETYTVKADGELLTCEPATELPLAQRYFLF*
>MP0786_megahit_137344_1-603
EVVIRTWQTAHKMKQQFGKLDSADHPAADNFRALRYIAKYTINPAIAHGMSHMIGSVEVGKLADLVLWKPAFFGVKPELILKGGMIACANMGDPNASIPTPQPTFYRPQFAAHGRARFETCVTFVSKAAHESGLADRVRLGKRVEPVRNTRNIGKADMVYNDKLPKIEVDPETYTVKADGELLTCEPATELPLAQRYFLF*
>MP0786_megahit_140246_3-368
MVLEIAKKRYVELFGPTVGDKVRLADTDLIIEVEKDLLKYGDELVFGGGKSVRDGLGQASGVMRDESADLVITNTIVLDPVLGIIKADIGVKDGKILAVGNAGNPNVMDDVDIIVSSNTEII
>MP0786_megahit_140726_3-989
GRIVGIGHAGNPGIQDGLGSVFADPETGQCNPMTIGAATEAIAGEGAILTAGGYDCHIHFICAQQIDEALASGITTMTGGGTGPATGTNATTCTPGIWNIHRMLEASDEYPMNLGYLGKGNCSTAEPLREQVLAGAIGLKLHEDWGTTPAAIDCCLGVADELDVQVAIHTDTLNESGFVEDSIAAFKGRTIHTFHSEGAGGGHAPDIIRVCGEANVLPSSTNPTRPFTVNTIEEHLDMLMVCHHLDSKIPEDVAFAESRIRPETIAAEDILHDIGAFSIMSSDSQAMGRVGEVIIRTWQTAHKMKQQFGKLDSADHPAADNFRALRYIA
>MP0786_megahit_141266_1-1074
RESMAQSVRTSAEGALDTVVTNAIVLDHGGVVVADVGVRGGRIVALGRAGNPDVADGVHPDLVIGPGTDVVSGEGRILTAGAIDSHVHLISRSQLVEALATGITTVVGGGTGPSEGSKATTVTPGAWHLGAVHRSLDTVPVNLLLLAKGNTVSTGGLREQALAGAAGFKVHEDWGSTPAAIDAALRAADEFGLQVALHSDSLNEVGYVDSTIGAIAGRSIHAFHTEGAGGGHAPDILTVASLPHVIPGSTNPTLPHTVNTVAEHLDMLMVCHHLNPAVPEDLAFAESRIRATTIAAEDLLHDLGALSITSSDAQAMGRIGEVVCRTWQVAHVMKNRFGRHGDLAEGPADNARATRYVA
>MP0786_megahit_142004_2-505
SIDAICNGTTTMIGGGTGPADGTNATTCTPGEFNIHKMIEAVEEFPMNFGFLCKGNDSREESLMEQVKAGACGLKLHEDWGTTPATINSALNVADKTDTQVAIHTDTLNECGYVDDTIAAINGRVIHTYHTEGAGGGHAPDIMKIASEPNILPSSTNPTRPFTTNTLE
>MP0786_megahit_145965_730-1134
IWTPQFFGIKPKIIVKGGFIAYSLMGDPNASIPTTEPIYYRPMFGALGKAKKSTSFTFTSQIALDNGLEEKLKIEKKLLPVKNCRNIGKKDMLFNDATPKIEIDPETYEVKVDGEIATVEPAKEVSLSRLYSLY*
>MP0786_megahit_158190_1051-1575
RNDNFRVKRYLAKITINPAITHGISDYVGTIQPGRLADIVIWSPQFFGVKPKMIIKGGFIAYSLMGDPNASIPTTEPVLYRPMFGSLGKAVQSTSVIFTSKLALDNNIENEINCDKKLLPVKNCRSIGKKDMLYNDATPDIDVNPETYEVKVDGKITTTNPATKLSLARLYHLF*
>MP0786_megahit_162566_69141-70844
MAKIDRHAYAHMFGPTTGDRVRLADTDLIIEVEKDYTRYGDEVKFGGGKVIRDGMGQGQFSCEETPDLVITNALILDYWGIVKADVAVNNGRIAAIGKAGNPDVQDGVDILIGPGTEIIAGEGKILTAGGIDAHIHYICPQQVEEALMSGVTTMIGGGTGPATGTNATTCTPGPWNIAKMMQATQDMPMNFGFLGKGNASLPKALEEQIEAGVCGLKLHEDWGTTPASIDNCLAVADRYDVQIAIHTDTLNEAGFLEDTLGAFKGRTIHTYHTEGAGGGHSPDIIRACGEANVLPSSTNPTRPYTVNTIDEHLDMLMVCHHLDPSIPEDVAFADSRIRKESIAAEDILQDLGAISMIASDSQAMGRVGEMICRTWQTAHKMKVQRGPLPEDSERNDNYRARRYVAKYTINPAISHGVSEEVGSVEVGKMADLVLWKPAFFGIKPSLILKSGFIAAAPMGDANASIPTPQPVYYRPMFGSFGSAASQISVTFVSQASLDNNIGEQYGIRRQLIACKNTRNITKNDMKLNDWQPDITVDPQTYEVRANGELLTCEPMEVLPLAQRYSLF*
>MP0786_megahit_164739_1-603
DILHDLGAIAMLGSDSQGMGRINEVICRTWQLASKMKDQRGRLQEEKSKQGDNERIKRFIAKYTINAARTFGIDKYVGSLESGKMADVVLWRPGFFGIKPELVVKGGFIAWAPMGDSAASLMTCEPVIMRPQWGAFGSAQKSLSASFVNPLAIESDLQGQLNLTKPLLPTRGTRKLSKQHMLHNSVCPSIKVDPQTFEVFV
>MP0786_megahit_173541_1-456
ISDYVGSLEPGKIADIVVWMPQFFGIKPKLIIKGGFIAYALMGDPNASIPTTEPIYYRPMFGALGKAKKTTSVTFTSQLALDNGLEEKIKIEKKLLAVKNCRNIGKKDMVYNDATPKIEIDPETYEVRVDGEIATVDPATEVSLGRLYSLF*
>MP0786_megahit_174869_1-675
AINGRVIHTYHTEGAGGGHAPDIMKIASEPNILPSSTNPTRPFTTNTLEEHLDMMMVCHHLNPSVPEDISFAESRIRAETIAAEDILHDVGAISMMSSDSQAMGRVGEVTTRNWQTADKMRKMKGPLTEDSEENDNFRIKRYISKITINPAITHGISDYVGSLEPGKIADIVVWMPQFFGIKPKLIIKGGFIAYALMGDPNASIPTTEPIYYRPMFGALGKAKKT
>MP0786_megahit_180048_1059-2168
MATMTRKEYAEMYGPTTGDAIRLGDTSLIAEVEHDFAVPGDECLHGGGKTLRDGLGLTPGYDSAMGSLDMLLCNALVIDPVLGIIKGDIGIKNGKVVGVGKAGNPATMDGVDSNLICGAATTVRDAEGLIATPGGIDVHVHFDSAQLCEHAISSGITTMLGGSLGPITVGIDCGGAWNVGRMLQAAEHWPINFGFLGRGNTSKPRSIYDQVAGGCFGMKIHEDWGAMPAVIDTCLSVADELDFQVQLHTDTLNESGFLEDTLAAINGRTIHMYHTEGAGGGHAPDIIRVAGVKNCLPSSTNPTNPFTVNTFDEHLDMTMVCHHLSSSIPEDVAFAESRIRPQSIAAEDILHDLGAIAMLGSDSQGMGRIN
>MP0786_megahit_183242_2-1783
MLPRWRSEVPHVGEYIPTDESIIANKSKKIIKLTVSNTGDRPIQVGSHTHFSEANKALEFDREKSLGFHLNIPSGTSIRFEPGDSKHVEVVEFGGTKTIFGFSGLVSGDLESKKQDAIKNIHENGFKNVLENVEVETGSLEIPRGRYVELFGPTVGDKVRLADTELVMEIEKDMIKHGDELVFGGGKSARDGLGQASGVLRENSADLVITNAMIIDPVLGIIKADIGIKDGKILCVGNAGNPNVMDDIDITVSSNTEIISGEHTICTPGTIDSHVHFISPQQAIDAICNGTTTMIGGGTGPADGTNATTCTPGEFNIHRMIEAVEEFPLNFGFLCKGNDSREEALLEQVKAGACGLKLHEDWGTTPATINAALNVADQTDTQVAIHTDTLNECGYVDDTISAINGRTIHTYHTEGAGGGHAPDIMKIAGEPNILPSSTNPTRPFTTNTLEEHLDMMMVCHHLNPSVPEDISFAESRIRAETIAAEDVLHDIGAISMMSSDSQAMGRVGEVTTRNWQTADKMRKMKGSLPEDSGDNDNYRIKRYIAKITINPAITHGISEYVGSLEPGKIADLVIWTPQFFGIKPKIIVKGGFIA
>MP0786_megahit_183308_3-623
RIRAETIAAEDVLHDIGAISMMSSDSQAMGRVGEVTTRNWQTADKMRKMKGSLPEETEENDNLRIKRYIAKITINPAITHGISTYVGSLEPGKMADIVVWTPQFFGIKPKLIIKGGFIAYALMGDPNASIPTTEPVYYRPMFGALGKAKQTTSVTFTSQLALDNKLDEKLKIQKRLVAVKNCRNIGKKDMLYNDKTPKIEVDPETYE
>MP0786_megahit_187401_3-848
RNRYVELFGPSVGDKVRLADTDLVMEIEKDMIKYGDELVFGGGKSARDGLGQASGVLREESADLVITNAMIIDPVLGIIKADIGIKDGKILCVGNAGNPNVMDDIDIVVSSNTEIISGEHTICTPGTIDSHIHFISPQQAIDAICNGVTTMIGGGTGPADGTNATTCTPGEWNIHKMIEAVEEYPLNFGFLCKGNDSREEALLEQVKAGACGLKLHEDWGTTPATINSALNVADKTDTQVAIHTDTLNECGYVDDTIKAIAGRVIHTYHTEGAGGGHAPDIM
>MP0786_megahit_189502_244-582
MPLTLTRQQYAEIYGPTTGDQVRLGDTDLFIEVERDLIAEGAGYGNEVKFGGGKVIRDGMGQSPLARDAESLDVVITNALILDAKLGVIKADIGIKGGCIVGIGHAGNPGIQD
>MP0786_megahit_196186_1724-3037
MTLNISRKNYVDLFGPTTGDRIRLADTDLIIEIEKDLIKYGDESVFGGGKSVRDGLAQASGVSRDDSLDLVITNAVILDPILGIIKADIGIKDGKIVGVGNAGNPNTMDDVDMVISSNTEIIAGEHTICTPGGIDSHIHFISPQQATHAICNGITTMIGGGTGPADGTNATTCTPGKWNIHRMIESVDDFPMNFGFLAKGNDSLEPALFEQIKSGACGLKLHEDWGTTPATINSALNVADKTDTQVAIHTDTLNECGFVDDTIAAIAGRTIHTYHTEGAGGGHAPDILKVASESNILPSSTNPTRPFTVNTLAEHLDMMMVCHHLNSSVPEDISFAESRIRGETIAAEDVLHDMGVLSMMSSDSQAMGRVGEVTTRNWQTADKMKKMAGSLPEDNSRNDNFRVKRYLAKITINPAITHGISNYVGTIQPGRLADIVIW
>MP0786_megahit_201687_869-1258
FFGIKPKLIIKGGFIAYSLMGDPNASIPTTEPVYYRPMFGALGKAKKTTSVTFTSQLALDNGLEEKLKIEKKLLPVKNCRNIGKKDMMYNDATPKIEIDPETYEVKVNGKIATVDPAKDVSLSRLYCLF*
>MP0786_megahit_202656_157-591
IESGKLADIVLWKPAFFGAKPAMMIKGGMIVAAPMGDPNASIPTPQPVHYRPMFGALGGARSETCVSFVSQAACDDGIGHKLKLNKKIIGVKNTRQVRKKDLIHNDYQPKIEVDSQTYEVRADGELLTCEPAEVLPLAQRYFLF*
>MP0786_megahit_211310_322-915
MIDMLARWRSETPHVGEYIPTDGKIIANKGKKTIKLKVSNTGDRPIQVGSHTHFSETNKALEFDREKSLGFHLNVPSGTSVRFEPGESKHVEVVEFGGTKTIFGFSGLVSGDLESKKQEAIKNINENNFKNISENVEYESNPLEISRNRYVELFGPTVGDKVRLADTELVMEIEKDMIKYGDELVFGGGKSARDGLGQ
>MP0786_megahit_217441_295-1995
MEISRQAYAEMYGPTTGDRVRLGDTELWISVEKDLTRYGEEVKFGGGKVIRDGMGQSQRTRAETPDTVITNALIVDWWGIIKADVAIKDGNIQAIGKAGNPDIQPGIDIIVGPSTEVIAGEGMILTAGGIDAHIHFICPQQIDEALMSGVTTMIGGGTGPATGTNATTCTPGAWHIGKMLQSAECFPMNLGFLGKGNASLPDPLEEQIQAGAMGMKLHEDWGTTPAAIDCCLSVADAFDVQVAIHTDTLNESGFVEDTLAAINGRVIHTYHTEGAGGGHAPDIIKACGESNVLPSSTNPTRPYTINTVDEHLDMLMVCHHLDPAIAEDVAFADSRIRRETIAAEDILHDLGAFCMISSDSQAMGRVGEVITRTWQTAHKMKVQRGPLEGDDDWSDNARVKRYIAKYTINPAITMGVGHVVGSIEVGKLADLVLWKPAFFGTKPSLILKGGAIAAAPMGDPNASIPTPQPVHYRPMFGAFGRGMDTTCLTFVSQAAIDAGVAEKLGLKRRLEAVRNTRTISKADMKLNDYQPDISVDPQTYVVKADGVELLCEPADELPLAQRYYLF*
>MP0786_megahit_218439_379-1884
MVLEIARKRYVELFGPTVGDKVRLADTDLIIEIEKDLLKYGDELVFGGGKSARDGLGQASGVMREESADLVITNAIVLDPVLGIIKADIGIKDGKILGVGNAGNPNVMDDVDIVVSSNTEIISGEHTICTPGTIDSHIHFISPQQAIDAICNGVTTMIGGGTGPADGTNATTCTPGEWNIHKMIEAVEEYPLNFGFLCKGNDSREEALLEQVKAGACGLKLHEDWGTTPATINSALNVADKTDTQVAIHTDTLNECGYVDDTINAIAGRAIHTYHTEGAGGGHAPDIMKIAGEANILPSSTNPTRPYTVNTLQEHLDMMMVCHHLNPSVPEDVSFAESRIRAETIAAEDVLHDIGAISMMSSDSQAMGRVGEVTTRNWQTADKMKKMKGSLPEETGENDNLRVKRYIAKITINPAITHGISTYVGSLEPGKIADIVVWTPQFFGIKPKLIIKGGFIAYALMGDPNASIPTTEPVYYRPMFGALGKAKQTTSVTFTSQLALDN
>MP0786_megahit_228251_1-1308
SHIHFISPQQAIDAICNGVTTMIGGGTGPADGTNATTCTPGEWNIHKMIEAVEEYPLNFGFLCKGNDSREEALLEQVKSGACGLKLHEDWGTTPATINSALNVADKTDTQVAIHTDTLNECGYVDDTIKAIAGRAIHTYHTEGAGGGHAPDIMKIAGEPNILPSSTNPTRPYTVNTLQEHLDMMMVCHHLNPSVPEDVSFAESRIRAETIAAEDVLHDIGAISMMSSDSQAMGRVGEVTTRNWQTADKMRKMKGSLPEETGENDNLRVKRYIAKITINPAITHGISTYVGSLEPGKIADIVVWTPQFFGIKPKLIIKGGFIAYALMGDPNASIPTTEPVYYRPMFGALGKAKQTTSVTFTSQLALDNKLEEKLKIQKRLVPVKNCRNIGKKDMLYNDKTPKIEVDPETYQVKVDGEIATVDPAEKLSLARLYSLY*
>MP0786_megahit_231695_1-132
MMYNDATPKIEVDPETYQVKVDGEIATVDPAEKLSLARLYCLY*
>MP0786_megahit_238035_2-226
MTLNISRKNYVDLFGPTTGDRVRLADTDLIIEIEKDLIKHGDESVFGGGKSIRDGMGQASGVSRADSLDLVITNA
>MP0786_megahit_243509_516-2228
MVLEIARKRYVELFGPTVGDKVRLADTDLIIEVEKDLLKYGDELVFGGGKSVRDGLGQAAGVMRDESADLVITNAIVLDPVLGIIKADIGIKDGKILGVGNAGNPNVMDDVDIIVSSNTEIISGEHTICTPGTIDSHIHFISPQQAIYAICNGTTTMIGGGTGPADGTNATTCTPGEWNIHKMIEAVEEYPLNFGFLGKGNDSREEALLEQVKAGACGLKLHEDWGTTPATINSALNVADKTDTQVAIHTDTLNECGYVDDTINAIAGRAIHTYHTEGAGGGHAPDIMKIAGEANILPSSTNPTRPFTVNTLQEHLDMMMVCHHLNPSVPEDVSFAESRIRAETIAAEDVLHDIGAISMMSSDSQAMGRVGEVTTRNWQTADKMKKMKGRLSQENGDNDNFRVKRYLAKITINPAITHGISDYVGSLEPGKIADIVIWTSQFFGIKPKLIIKGGFIAYALMGDPNASIPTTEPVYYRPMFGALGKAKQSTSVTFTSQLALDNKLEEKLKIQKKLVPVKNCRNIGKKDMLYNDQTPKIEVDPETYEVKVDGKIATVDPAEKLSLARLYSLY*
>MP0786_megahit_251356_2-610
NFGFLAKGNDSLEPALFEQIEAGACGLKLHEDWGTTPATINSALNVADKTDTQVAIHTDTLNECGFVDDTIAAIAGRTIHTYHTEGAGGGHAPDILKVASESNILPSSTNPTRPFTVNTLAEHLDMMMVCHHLNSSVPEDISFAESRIRGETIAAEDVLHDIGVLSMMSSDSQAMGRVGEVTTRNWQTADKMKKMTGSLSEDN
>MP0786_megahit_253726_397-684
YRPMFGSLGKAVQSTSIIFTSQLALDNGMQEKINCDKKLVAVKNCRSIGKKDMLYNDATPDIDVNPETYEVKVDGKITTTDPATKLSLGRLYHLF*
>MP0786_megahit_260401_2-1600
KYGDELVFGGGKSARDGLGQASGVLRENSADLVITNAMIIDPVLGIIKADIGIKDGKIIGVGNAGNPNVMDDIDITVSSNTEIISGEHTICTPGTIDSHIHFISPQQVIHAICNGTTTMIGGGTGPADGTNATTCTPGEWNIHKMIEAVEEYPLNFGFLCKGNDSREEALLEQVKAGACGLKLHEDWGTTPATINSALNVADKTDTQVAIHTDTLNECGYVDDTIKAIAGRTIHTYHTEGAGGGHAPDIMKIAGEPNILPSSTNPTRPYTVNTLEEHLDMMMVCHHLNPSVPEDVSFAESRIRAETIAAEDVLHDIGAISMMSSDSQAMGRVGEVTTRNWQTADKMKKMKGSLSEETGDNDNLRVKRYMAKITINPAITHGISSHVGSLESGKMADIVVWSPQFFGIKPKLIIKGGFIAYALMGDPNASIPTTEPVYYRPMFGALGKAKQTTSVTFTSQIALDNKLEDKLKIQKKLVAVKNCRGIGKSDMLYNDKTPKIEVDPETYEVKVDGKIATVDPAEKLSLARLYSLY*
>MP0786_megahit_270594_384-2087
MTQIDRSAYAQMYGPTTGDRVRLGDTELWVRVEKDFTTYGEEVKFGGGKVIRDGMGQGQSGDAESMDTVITNALILDHWGVVKADIGLKKGRIHSIGKAGNPDIQSDISIVIGPGTEIIAGEGQIITAGAIDAHIHFICPQQVEEALMSGVTTMLGGGTGPATGTNATTCTPGIWHIEKMYQAVDSMPMNFGFLGKGNASLPIALEEQIKAGAMGLKLHEDWGTTPAAIDNCLSVAEKYDVQVAIHTDTLNESGFVEDTLAALKGRTIHTYHTEGAGGGHAPDIIKACGVDNVLPSSTNPTRPYTVNTVDEHLDMLMVCHHLDPSIPEDIAFAESRIRRETIAAEDILHDLGAFSMIASDSQAMGRVGEVISRTWQTAHKMKVQRGALTGDDEKSDNQRAKRYIAKYTINPALSHGISGSVGSIEVGKIADLVLWQPAFFGVKPSLILKSGMIAAAPMGDPNASIPTPQPVHYRPMFGGFGLAAAKTSIAFLSQAAIDAGVQESISLQSNPMSVKNCRNIKKSDMVNNNYQPNIEVDPQTYEVRADGELLTCEPAAEVPLAQRYFLF*
>MP0786_megahit_274558_2-517
EVVEYGGTKTIFGFSGLVSGDLKSKKLDAIKNINEKGFKNVLENTEEKSGTLEIPRSRYVELFGPTTGDKVRLADTDLIMEIEKDLIKYGDELVFGGGKSARDGLGQASGVLRKDSADLVITNAMIIDPTLGIIKADIGIRDGKILGVGNAGNPNVMDDIDIVVSSNTEIIS
>MP0786_megahit_274767_3-506
KSLGFHLNIPSGTSIRFEPGDSKRVEVVEFGGTKTIFGFSGLVNGDLNSKKQDAIKKINENGFKNISEDVKEGSNSLEIQRSRYVALFGPTVGDRVRLADTDLIIEIEKDLIKYGDELVFGGGKSARDGLGQASGVLRENSADLVITNAMIIDPVLGIIKADIGIKDG
>MP0786_megahit_274884_1-801
YHTEGAGGGHAPDIMKIAGEPNILPSSTNPTRPYTVNTLQEHLDMMMVCHHLNPSVPEDVSFAESRIRAETIAAEDVLHDIGAISMMSSDSQAMGRVGEVTTRNWQTADKMRKMKGSLPEETEENDNLRIKRYIAKITINPAITHGISTYVGSLEPGKIADIVVWTPQFFGIKPKLIIKGGFIAYALMGDPNASIPTTEPVYYRPMFGALGKAKQTTSVTFTSQLALDNKLEEKLKIQKKLVPVKNCRNIGKKDMLYNDKTPKIEVD
>MP0786_megahit_275970_511-699
KIQKKLVPVKNCRNIGKKDMLYNDKTPKIEVDPETYEVKVDGEIATVDPAEKLSLARLYCLY*
>MP0786_megahit_278646_672-1217
SLPEDDAENDNYRIKRYISKITINPAITHGISEYVGSLEPGKIADIVIWTPQFFGIKPKLIIKGGFIAYSLMGDPNASIPTTEPIYYRPMFGALGKAKKTTSVTFTSQLALDNGLEEKLKIEKKLVPVRNCRNIGKKDMVYNDATPKIEIDPETYEVKVDGKIATVDPAKEVSLARLYSLY*
>MP0786_megahit_282662_776-1672
MLARWRSEPPHVGEYIPTDGKIIANKGKKTIKLKVSNTGDRPIQVGSHTHFSETNKALEFDREKALGSHLNIPSGTSVRFEPGESKHVEVVEYGGSKTIFGFSGLVSGDLKSKKQEAIKNIHENNFKNISENAEEESNALEISRKRYVALFGPTVGDKVRLADTELVMEIEKDMIKYGDELVFGGGKSARDGLGQASGVLRKDSADLVITNAMIIDPVLGIIKADIGIKDGKILGVGNAGNPNVMDNVDIIVSSNTEIISGEHTICTPGTIDCHIHFISPQQAIDAICNGVTTMIGGGT
>MP0786_megahit_283486_232-1941
MTTTLPRSEYAAMYGPTTGDRLRLADTDLIIEVERDLTTYGEEVKFGGGKVIRDGMGQSQVTRANGAVDTVITNALIVDHSGIYKADVALKDGRIAAIGKAGNPDTQPNVDIIIGPGTEVIAGEGRILTAGGFDSHIHFIAPQQMEDALHSGVTTCFGGGTGPAHGTLATTCTPGPWHIGRMLQAMDGVVMNIGLSGKGNASQPGALVEMVNGGACALKLHEDWGTTPAAIDCCLSVADDMDVQVMIHTDTLNESGFVEHTLGAMKGRTIHAFHTEGAGGGHAPDIIKICGEEHVLPSSTNPTRPFTVNTLEEHLDMLMVCHHLDKSIPEDVAFAESRIRRETIAAEDILHDIGAFSIIASDSQAMGRVGEVLIRTWQTADKMRKQRGRLPEETGDNDNFRVKRYIAKYTINPAIAHGVSREVGSIEVGKKADLVLWNPAFFGVKPEMVLMSGMIVVAQMGDPNASIPTPQPVYTRPMFGAYGSALQHCAVTFISEAAQSNGLRDSLGLRKQTIAVQNTRNIGKSDLIHNAATPKVEVNPETYEVRADGELLTCAPAETVPMAQRYFMF*
>MP0786_megahit_284088_3-959
SRSRYVALFGPTVGDKVRLADTELIMEIEKDMIKYGDELVFGGGKSARDGLGQASGVLRKDSADLVITNAMIIDPVLGIIKADIGVKDGKILGVGNAGNPNVMDDVDIVVSSNTEIISGEHTICTPGTIDSHIHFISPQQAIDAICNGVTTMIGGGTGPADGTNATTCTPGEWNIHRMIEAVEEYPLNFGFLCKGNDSREEALLEQVKAGACGLKLHEDWGTTPATINSALNVADKTDTQVAIHTDTLNECGYVDDTINAIAGRTIHTYHTEGAGGGHAPDIMKIAGEPNILPSSTNPTRPYTVNTLQEHLDMMMVCHH
>MP0786_megahit_284347_3-512
VCHHLNPSVPEDISFAESRIRAETIAAEDVLHDIGAISMMSSDSQAMGRVGEVTTRNWQTADKMKKMKGSLPEDNAENDNYRIKRYISKITINPAITHGISEYVGSLEPGKIADIVVWTPQFFGIKPKLIIKGGFIAYSLMGDPNASIPTTEPIYYRPMFGALGKAKKTT
>MP0786_megahit_284467_3-1769
MIPGEYLTSDGIIVANQNKKTIKLKVANTGDRPIQVGSHTHFSETNRALEFDREKALGYHLNIPSGTSIRFEPGDTKHVEVVEFGGTKTIFGFSGLVSGDLESKKQDAIKNINEKGFKNVLENVEEESNALEIPRRRYVDLFGPTAGDKVKLADTDLVMEIEKDLIKYGDELVFGGGKSARDGLGQASGVLRENSADLVITNAMIIDPTLGIIKADIGIRDGKILGVGNAGNPNVMDDVDIVVSSNTEIISGEHTICTPGTIDSHIHFISPQQAIDAICNGTTTMIGGGTGPADGTNATTCTPGEFNIHRMIEAVEEFPLNFGFLCKGNDSKEEALLEQVKAGACGLKLHEDWGTTPATINSALNVADKTDTQVAIHTDTLNECGYVDDTINAINGRVIHTYHTEGAGGGHAPDIMKIAGEPNILPSSTNPTRPFTINTLEEHLDMMMVCHHLNPSVPEDISFAESRIRAETIAAEDVLHDIGAISMMSSDSQAMGRVGEVTTRNWQTADKMKKMKGSLPEDSAENDNYRIKRYISKITINPAITHGISEYVGSLEPGKIADIVVWTPQFFGIKPKLIIKGGFIAYSLM
>MP0788_megahit_14449_164-583
GKIADLVLWKPAFFGVKPELILKGGFIAGAAMGDGNASIPTPQPYIYRPMFGNFGQALDSSSVHFVSQISVDTPSLEGLRRRVSGVRGCRTLTKKDLKWNDATPNIEVNPDTYEVRANGSLLTCEPAERLPLAQRYFLF*
>MP0788_megahit_37272_1-759
TIDEHLDMLMVCHHLSPAIAEDVAFAESRIRQETIAAEDILHDLGAISMMSSDSQAMGRVGEVVIRTWQTAHKMKVQRGHLAPDATAQTEHQAQHITLTDYDQSADNDNFRIKRYIAKYTINPAITHGISDMVGSIEVGKWADMVLWSPKFFGVKPECIIKGGLIAAVPMGDINASIPTPQPVHYRPMFASYPKSVAQTSITFMSQAAIDKQVDKQLGLTKVIQPVHGIREIRKSDMRLNSYCPDMDINPETY
>MP0788_megahit_49711_1-732
RGNTSKPHSIYDQVAGGCFGMKIHEDWGAMPAVIDTCLSVADELDFQVQLHTDTLNESGFLEDTLAAINGRTIHMYHTEGAGGGHAPDIIRVAGVKNCLPSSTNPTNPFTVNTFDEHLDMTMVCHHLSSSIPEDVAFAESRIRPQSIAAEDILHDLGAIAMLGSDSQGMGRINEVICRTWQLASKMKDQRGRLQEEKSKQGDNERIKRFIAKYTINAARTFGIDKYVGSLESGKMADVVLWRPG
>MP0788_megahit_52291_1-507
PEDVAFAESRIRAQTIAAEDILHDIGAISMLGSDSQGMGRINEVITRTWQLASKMKDQRGRLETEKSRIGDNERIKRYIAKYTINAAKSFGVAEHIGSLEPGKMADVVLWRPAMFGVKPEIIVKGGFIAYGAMGDSAASLMTCEPIIMRPQWGAFGVAKQKLSANFVNP
>MP0788_megahit_59289_1-828
DTLGAFKGRTIHTYHTEGAGGGHSPDIIRACGEANVLPSSTNPTRPYTVNTIDEHLDMLMVCHHLDPSIPEDVAFADSRIRKESIAAEDILQDLGAISMIASDSQAMGRVGEMICRTWQTAHKMKVQRGPLPEDSERNDNYRARRYVAKYTINPAISHGVSEEVGSVEVGKMADLVLWKPAFFGIKPSLILKSGFIAAAPMGDANASIPTPQPVYYRPMFGSFGSAASQISVTFVSQASLDNNIGEQYGIRRQLIACKNTRNITKNDMKLNDWQPD
>MP0788_megahit_60085_1-552
RETIAAEDILHDIGAFSIIASDSQAMGRVGEVLIRTWQTADKMKKQRGALAEETGDNDNLRVRRYIAKYTINPAIAQGVSHVIGDISVGKRADLVLWNPAFFGVKPEMVLMAGTIVVAQMGDPNASIPTPQPVYSRPMFGAYGTALRHTSVSFVSAAAQAAGIGTTLGLSKQTVAVKNTRSIGK
>MP0788_megahit_60553_3-980
MPTQIPRAQYAAMYGPTTGDRLRLADTDLVIEVERDLTSYGEEVKFGGGKTIRDGMGQSQVTRSGGAVDTVITNALIVDHSGIYKADVALKDGLIHAIGKAGNPDTQSGVNIIVGPGTEVIAGEGRILTAGGMDSHIHFICPQQMEDSLHSGVTTCFGGGTGPAHGTLATTCTPGPWHIGRMLQSFDGIPMNIGLSGKGNASQPDALVEMVNAGACALKLHEDWGTTPAAIDCCLTVADDMDVQVMIHTDTLNESGFVEHTVDAMKGRTIHAFHTEGAGGGHAPDIIKICGNANVLPSSTNPTRPFTVNTLEEHLDMLMVCHHLDK
>MP0788_megahit_62887_1-534
DPKIPEDVAFAESRIRRETIAAEDILHDLGAFSIIASDSQAMGRVGEVISRTFQTAHKMKVQRGALPEDNQRNDNHRLKRYISKVTINPAIAHGISAHVGSVEVGKLADLVLWKPGFFGIKPDLVVKGGCIAWAQMGDANASIPTPQPVHGRPMFSSFGKAINPTCLTFLSESAIDAG
>MP0788_megahit_72445_3656-4768
MPATISRASYAAMFGPTTGDKVRLADTELFIEVEQDFTIYGEEVKFGGGKVIRDGMGQSQHSRADGAVDTVITNGLILDHTGIYKADIGLKDGRIVAIGKAGNPDTQPGVDIIIGPGTEVIAGEGKIVTAGGFDSHIHFICPQQIEEALFSGVTTMLGGGTGPAHGTLATTCTPGPWHLARMIQATDVFPMNLGFSGKGNASLPAPLIEMIRGGACALKLHEDWGTTPAAIDNCLSVADDFDVQVMIHTDTLNESGFVEHTVDAFKGRTIHAFHTEGAGGGHAPDIIKVCGLPNVLPSSTNPTRPYTVNTLEEHLDMLMVCHHLDASIPEDIAFAESRIRKETIAAEDILHDMGAFSIIASDSQAMGRVGE
>MP0788_megahit_75826_2-1576
FGGGKSIRESMAQSVRTSAEGALDTVITNAIVLDHGGVVVADVGVRGGRIVALGRAGNPDVADGVHPDLVIGPGTDVVSGEGRILTAGAIDSHVHLISRSQLVEALATGITTVVGGGTGPSEGSKATTVTPGAWHLGAVHRSLDTVPVNLLLLAKGNTVSTGGLREQALAGAAGFKVHEDWGSTPAAIDAALRAADEFGLQVALHSDSLNEVGYVDSTIGAIAGRSIHAFHTEGAGGGHAPDILTVASLPHVIPGSTNPTLPHTVNTVAEHLDMLMVCHHLNPAVPEDLAFAESRIRATTIAAEDLLHDLGALSITSSDAQAMGRIGEVVCRTWQVAHVMKDRFGRHGDLAEGPADNARATRYVAKYTINPAVAHGIDHEVGSVEPGKMADLVLWDPRFFGIRPDVVMKSGALVWGALGDPNASIPTPQPVLMRPTLVDDGSPHAVTFVSPAALEDGVEERLGLRRSLAPVRPTREVGKAQMVNNTYLPRIDIDPETFAIDVDGERVEPAPATELPLAQLYCLF*
>MP0788_megahit_77897_87-764
MAQTLSRADYAAMYGPTTGDRIRLADTQLLIEVERDLTIPGEEVKFGGGKVVRDGMGQSQITRAGGAVDTVITGVVVFDHQGIVKADVGLKDGRIAAIGKAGNPDTQPGVTIIIGPGTEIIAGEGKIVTPGGFDCHIHYICPQQVDHALHSGITTLLGGGTGPAHGTLATTCTPGPWHIARMLEAVSDLPVNIGIAGKGNASLPAPLEEQVRAGACALKLHEDWGT
>MP0788_megahit_93913_1-1023
KRVSRQIYAEHFGPTTGDKVRLADTELWLQVEADLTSHKDTAVDQANTSQSDEGTSHTTEIKGEEVKFGGGKVIRDGMGQGQLLGAEVADTVITNALVVDYTGIYKADIGIKNGRISAIGKAGNPDIQPAIDIPIGGATEIIAGEGKILTAGGVDSHIHFIAPQQCETALMSGVTTMLGGGTGPAQGTLATTCTPGAYHIASMLQSTDSIPMNIGLLGKGNVSVPTPIAEQIEAGAVGLKLHEDWGTTPQAIDNCLSVADDYDVQVAIHTDTLNESGYLESTLGAFKNRCIHTFHTEGAGGGHAPDILKAIGESHVLPSSTNPTRPYTVNTIDEHLDMLMV
>MP0788_megahit_95842_3-578
VGIDCGGAWNVGKMLQASEHWPINFGFLGRGNTSKPQSIYDQIKGGCFGLKIHEDWGAMPAVIDTCLGVADELDFQVQLHTDTLNESGFVEDTLAAINGRTIHMYHTEGAGGGHAPDIIRVAGIENCLPSSTNPTNPYTINTFDEHLDMTMVCHHLSPSIPEDVAFAESRIRPQSIAAEDILHDLGAISMLG
>MP0788_megahit_111121_1-642
TTGDQVRLGDTDLFIEVERDLIAEGAGYGNEVKFGGGKVIRDGMGQSPLARDAESLDVVITNALILDAKLGVIKADIGIKGGRIVGIGHAGNPGIQDGLGSVFADPETGQRNPMTIGAATEAIAGEGAILTAGGYDCHIHFICAQQIDEALASGITTMTGGGTGPATGTNATTCTPGIWNIHRMLEASDEYPMNLGYLGKGNCSTAEPLREQVL
>MP0788_megahit_111337_2-661
MATMTRKEYAEMYGPTTGDAIRLGDTSLIAEVEHDFAVPGDECLHGGGKTLRDGLGLTPGYDSAMGSLDMLLCNALVIDPVLGIIKGDIGIKNGKVVGVGKAGNPATMDGVDSNLICGAATTVRDAEGLIATPGGIDVHVHFDSAQLCEHAISSGITTMLGGSLGPITVGIDCGGAWNVGRMLQAAEHWPINFGFLGRGNTSKPRSIYDQVAGGCFGMKI
>MP0788_megahit_114792_290-523
MKPVNKISRQAYADMYGPTVGDRVRLGDTELWIQVEKDATHYGEEVKFGGGKVIRDGMGQSQRQDASVMDTVITNALI
>MP0788_megahit_117145_3-167
VSNCRSVSKKDMLFNDATPSIEIDPETYLVKADGHELTCDPLEVVPMAQRYFLF*
>MP0788_megahit_131126_1-1674
DLFIEPERDLIAEGGGYGNEIKFGGGKTIRDGMGQSARATGADVLDVVITNALILDAEIGVIKADIGIRNGRIVGVGHAGNPDIQDGIGSALPDAEGKFHPMIVGAETEAIAGEGNIVTAGGIDAHIHFICPQQIDEAIASGITTMLGGGTGPAAGTNATTCTPGVWNIHRMLEAADAYPVNLGFLGKGNCSTAEPLRKQVLGGAIGLKLHEDWGTTPGAIDSCLKVADEYDVQVAIHTDTLNESGFVERTLEAIAGRTIHTYHSEGAGGGHAPDIMKVCGEANVLPSSTNPTRPFTVNTLDEHLDMLMVCHHLDSKIPEDVAFAESRIRPQTIAAEDMLHDLGAISMIASDSQAMGRVGEVVCRTWQTAHKMKEQFGTLESDGHPADNFRALRYVAKYTINPAIVHGISHEVGSLGIGKLADIVMFKPAFFGVKPEIVIKGGMIAMANMGDPNASIPTPQPTYYRPQFGAHGRALNTTCVSFVSRAASEQGLEVSLGKRISPVSNCRSVSKKDMLFNDATPSIEIDPETYLVKADGHELTCEPLEVVPMAQRYFLF*
>MP0788_megahit_138091_1-633
SDSQAMGRVGEVIIRSWQTADKMKRQRGRLPDESGENDNVRAKRYVAKYTINPAIAHGMSKEIGSIEVGKRADLVLWDPAFFGVKPMMVLLGGMIVAAPMGDPNASIPTPQPVHYRPMFGAFGKAVGASGVTFVSQAAIDDGLKERIGCDKTFLAVENTRGGISKASMIHNSATPEVEVHPETYEVRADGELLTCEPAKELAMAQRYFLF*
>MP0788_megahit_143802_3-512
QVKAGACGLKLHEDWGTTPATINSALNVADKTDTQVAIHTDTLNECGYVDDTINAIAGRAIHTYHTEGAGGGHAPDIMKIAGEANILPSSTNPTRPFTVNTLQEHLDMMMVCHHLNPSVPEDVSFAESRIRAETIAAEDVLHDIGAISMMSSDSQAMGRVGEVTTRNWQT
>MP0788_megahit_175341_3-620
MYQAVEELPINFGFLGKGNASLPMALEEQVRAGAMGLKLHEDWGTTPAAIDNCLSVAEKFDIQVAIHTDTLNESGFVENTIAAFKNRTIHTYHTEGAGGGHAPDIIKACGEANVLPSSTNPTRPFTVNTVDEHLDMLMVCHHLDSKIPEDVAFAESRIRRETIAAEDILHDLGAFSMIASDSQAMGRIGEVITRTWQTAHKMKVQR
>MP0788_megahit_175640_3-536
PQQAIDAICNGTTTMIGGGTGPADGTNATTCTPGEFNIHKMIQAVEEFPLNFGFLCKGNDSREESLMAQVKAGACGLKLHEDWGTTPATINSALNVADKTDTQVAIHTDTLNECGYVDDTIAAINGRVIHTYHTEGAGGGHAPDIMKIASEPNILPSSTNPTRPFTTNTLEEHLDMMM
>MP0788_megahit_178939_454-624
LPVKNCRSIGKKDMMYNDATPDIDVNPETYEVKVDGKITTTNPATKLSLARLYHLF*
>MP0788_megahit_179741_1-144
GKKDMLYNDATPDIDVNPETYEVKVDGKITTTNPATKLSLARLYHLF*
>MP0788_megahit_180276_181-1695
VMDTVITNALILDWWGIVKADVGLQNGRIAAIGKAGNPDTQPDVEIVIGPGTEVIAGEGKILTAGGIDAHIHFICPQQVEEALMSGVTTMLGGGTGPATGSNATTCTPGEWHIGKMLQAVDDLPMNIGLLGKGNASLPEGLEAQLEAGAMGLKLHEDWGTTPASIDTCLSVAEKYDVQIAIHTDTLNESGFVEDTLAAFKERGIHTYHTEGAGGGHAPDILTACSKEYVLPSSTNPTRPYTVNTIDEHLDMLMVCHHLDPNIPEDVAFADSRIRRETIAAEDILHDLGVISMIASDSQAMGRVGEVVCRTWQTGHKMKVQRGLLPEDEALGADNLRAKRYIAKYTINPAITHGIAHEVGSIEVGKLADLVLWKPAFFGVKPALILKGGMIAGAPMGDPNASIPTPQPVHYRPMFGTFGRAASQTRLNFVSQAAIDAGIKERLGLQSTLSACKNVRGVRKKDMKLNDACPELTVDPQTYEVRCDGELLTCEPATELPLAQRYHLF*
>MP0788_megahit_182166_1-810
IVGIGKAGNPDVQPDIDIIIGPGTEAIAGEGLIATAGALDAHIHFICPQQVEEALMSGVTTMLGGGTGPAAGTNATTCTPGPWNIERMYQAVEELPMNFGFMGKGNASLPAPLEEQVLAGAMGLKLHEDWGTTPKAIDNCLTVADNFDVQVAIHTDTLNESGFVENTLAAFKGRAIHTYHTEGAGGGHAPDIIKACGALNVLPSSTNPTRPYTVNTIDEHLDMLMVCHHLDPKIPEDVAFAESRIRRETIAAEDILHDLGAFSMIASDSQ
>MP0788_megahit_186528_3230-4177
MLPRWRSEVPHVGEYIPTDESIIANKSKKIIKLTVSNTGDRPIQVGSHTHFSEANKALEFDREKSLGFHLNIPSGTSIRFEPGDTKHVEVVEFGGTKTIFGFSGLVSGELESKKQDAIKNIHENGFKNVLENVKVETGSLEIPRGRYVELFGPTVGDKVRLADTELVMEIEKDMIKHGDELVFGGGKSARDGLGQASGVLRENSADLVITNAMIIDPVLGIIKADIGIKDGKILCVGNAGNPNVMDDIDIVVSSNTEIISGEHTICTPGTIDSHIHFISPQQAIDAICNGTTTMIGGGTGPADGTNATTCTPGEFN
>MP0788_megahit_191782_840-1847
MPAEGNIIANESKKTFKLNVSNTGDRPIQVGSHTHFAEANKALEFDREKALGFHLNISSGTSIRFEPGESKHVEVVEFGGKKTIFGFSGLVSGELESKREDAKKNIHEKGFKSVSENIENESSSLAIPRNRYVELFGPTTGDRVRLADTDLVMEIEKDLIKYGDELVFGGGKSARDGLGQATGVLREDSADLVITNAMIIDPKLGIIKADIGIKDGKILGVGNAGNPDVMDDIDIVVSSNTEIISGEHTICTPGTIDSHIHFISPQQSIDAICNGTTTMIGGGTGPADGTNATTCTPGEFNIHKMIEAVEEFPMNFGFLCKGNDSREESLMEQVKA
>MP0788_megahit_192038_3-869
HTICTPGTIDSHIHFISPQQAIDAICNGITTMIGGGTGPADGTNATTCTPGEWNIHKMIEAVEEYPLNFGFLCKGNDSLEEALLEQVKAGACGLKLHEDWGTTPATINSALNVADKTDTQVAIHTDTLNECGYVDDTIKAIAGRAIHTYHTEGAGGGHAPDIMKIAGEANILPSSTNPTRPYTVNTLQEHLDMMMVCHHLNPSVPEDVSFAESRIRAETIAAEDVLHDIGAISMMSSDSQAMGRIGEVTTRNWQTADKMRKMKGALPEETGDSDNLRVKRYIAKITINP
>MP0788_megahit_195635_1-555
ILHDLGAFSMIASDSQAMGRIGEVITRTWQTAHKMKVQRGALKPDPKHHDNFRAKRYVAKYTINPAISHGIAHEVGSIESGKLADIVLWKPAFFGAKPAMMIKGGMIVAAPMGDPNASIPTPQPVHYRPMFGALGGARSETCVSFVSQAACDDGIGQKLKLNKKIIGVKNTRQIRKKDLIHNDYQ
>MP0788_megahit_195720_3-428
MTLNIPRKNYVDLFGPTTGDRIRLADTDLIIEIEKDLIKYGDESVFGGGKSIRDGLAQASGVSRDDSLDLVITNAVILDPILGIIKADIGIKDGMIVGVGNAGNPNTMDDVDMVISSNTEIIAGEHTICTPGGIDSHIHFIS
>MP0788_megahit_200914_1722-3425
MTQIDRNAYAQMYGPTTGDRIRLGDTELWIRVEKDFTTYGEEVKFGGGKVIRDGMGQSQRGDAESMDTIITNALILDHWGIVKADIGLKNGKIHSIGKAGNPDIQSDISIVIGPGTEIIAGEGQIITAGAIDAHIHFICPQQVEEALMSGVTTMLGGGTGPATGTNATTCTPGIWHIEKMYQAVDSMPMNFGFLGKGNASLPLALEEQIKAGAMGLKLHEDWGTTPAAIDNCLSVAEEFDVQVAIHTDTLNESGFVEDTLAALKGRTIHTYHTEGAGGGHAPDIIKACGADNVLPSSTNPTRPYTVNTIDEHLDMLMVCHHLDPSIAEDIAFAESRIRRETIAAEDILHDLGAFSMIASDSQAMGRVGEVICRTWQTAHKMKVQLGALTGDDEKSDNLRAKRYIAKYTINPALSHGISDSVGSIEIGKFADLVLWRPAFFGVKPSLILKNGMIAAAPMGDPNASIPTPQPVHYRPMFGGYGLAAAKTSLSFLSKAAIDAGVQESIGLQSDAIGVKNCRNIRKSDMVNNNYQPNIEVDPQTYEVRADGDLLTCEPATEVPLAQRYFLF*
>MP0788_megahit_205127_2-427
GKIADIVVWMPQFFGIKPKLIIKGGFIAYALMGDPNASIPTTEPVYYRPMFGALGKAKKTTSVTFTSQLALDNGLEEKIKIEKKLLPVKNCRNIGKKDMVYNDATPKIEIDPETYEVKVDGEIATVDPATEVSLGRLYSLF*
>MP0788_megahit_207836_2-703
GTTPATINSALNVADKTDTQVAIHTDTLNECGYVDDTIAAINGRVIHTYHTEGAGGGHAPDIMKIASEPNILPSSTNPTRPFTTNTLEEHLDMMMVCHHLNPSVPEDISFAESRIRAETIAAEDILHDVGALSMMSSDSQAMGRVGEVTTRNWQTADKMRKMKGPLAEDGEDNDNFRIKRYIAKITINPAVTHGISDYVGSIEPGKIADIVVWMPQFFGIKPKMIIKGGFIAYA
>MP0788_megahit_210521_2-625
DMISRWRSRVPHIGEYMPAEGNIIANESKKTFKLNVSNTGDRPIQVGSHTHFAEANKALEFDREKALGFHLNISSGTSIRFEPGESKHVEVVEFGGKGIIFGFSGLVSGDLESKREDAKKNIREKGFKNVLENIENESSSLEIPRNRYVELFGPTTGDRVRLADTDLVMEIEKDLIKYGDELVFGGGKSARDGLGQASGVLREDSADL
>MP0788_megahit_213671_2-511
AAEDILHDVGAISMMSSDSQAMGRVGEVTTRNWQTADKMRKMKGPLTEDSEENDNFRIKRYISKITINPAITHGISDYVGSLEPGKIADIVVWMPQFFGIKPKLIIKGGFIAYALMGDPNASIPTTEPIYYRPMFGALGKAKKTTSVTFTSQLALDNGLEEKIKIEKKLL
>MP0788_megahit_214105_1219-1992
MVLEIAKKRYVELFGPTVGDKVRLADTDLIIEVEKDLLKYGDELVFGGGKSVRDGLGQASGVMRDESADLVITNTIVLDPVLGIIKADIGVKDGKILAVGNAGNPNVMDDVDIIVSSNTEIISGEHTICTPGTIDSHVHFISPQQVIYAICNGTTTMIGGGTGPADGTNATTCTPGEWNIHKMIEAVEEYPLNFGFLGKGNDSREESLLEQVKAGACGLKLHEDWGTTPATINSALNVADKTDTQVAIHTDTLNECGY
>MP0788_megahit_215380_39387-41087
MEISRQAYAEMYGPTTGDRVRLGDTELWISVEKDLTRYGEEVKFGGGKVIRDGMGQSQRTRAETPDTVITNALIVDWWGIIKADVAIKDGNIQAIGKAGNPDIQPGIDIIVGPSTEVIAGEGMILTAGGIDAHIHFICPQQIDEALMSGVTTMIGGGTGPATGTNATTCTPGAWHIGKMLQSAECFPMNLGFLGKGNASLPDPLEEQIQAGAMGMKLHEDWGTTPAAIDCCLSVADAFDVQVAIHTDTLNESGFVEDTLAAINGRVIHTYHTEGAGGGHAPDIIKACGESNVLPSSTNPTRPYTINTVDEHLDMLMVCHHLDPAIAEDVAFADSRIRRETIAAEDILHDLGAFCMISSDSQAMGRVGEVITRTWQTAHKMKVQRGPLEGDDDWSDNARVKRYIAKYTINPAITMGVGHVVGSIEVGKLADLVLWKPAFFGTKPSLILKGGAIAAAPMGDPNASIPTPQPVHYRPMFGAFGRGMDTTCLTFVSQAAIDAGVAEKLGLKRRLEAVRNTRTISKADMKLNDYQPDISVDPQTYVVKADGVELLCEPADELPLAQRYYLF*
>MP0788_megahit_216854_3-674
MSTIDRRAYADMFGPTVGDRVRLGDTELWIEVEEDKTVYGEEVKFGGGKVIRDGMGQSQRVSKDAVDVVITNALILDHWGIVKADIGIKEGRIIGVGKAGNPDIQSGVDIIIGPSTEAIAGEGLIATAGGIDAHIHFICPQQVDDALMSGITTMIGGGTGPAAGTNATTCTPGPWNIQRMYQAVEELPINFGFLGKGNASLPMPLEEQVRAGAMGLKLHEDWGT
>MP0788_megahit_218097_3-593
QAIDAICNGTTTMIGGGTGPADGTNATTCTPGEFNIHKMIEAVEEFPMNFGFLCKGNDSREESLMEQVKAGACGLKLHEDWGTTPATINSALNVADKTDTQVAIHTDTLNECGYVDDTIAAINGRVIHTYHTEGAGGGHAPDIMKIASEPNILPSSTNPTRPFTTNTLEEHLDMMMVCHHLNPSVPEDISFAESRIR
>MP0788_megahit_221077_1-1227
GPADGTNATTCTPGEFNIHRMIEAVEEFPLNFGFLCKGNDSREEALLEQVKAGACGLKLHEDWGTTPATINAALNVADQTDTQVAIHTDTLNECGYVDDTINAINGRTIHTYHTEGAGGGHAPDIMKIAGEANILPSSTNPTRPFTTNTLEEHLDMMMVCHHLNPSVPEDISFAESRIRAETIAAEDVLHDIGAISMMSSDSQAMGRVGEVTTRNWQTADKMRKMKGSLPEDTGDNDNYRIKRYIAKITINPAITHGISEYVGSLEPGKIADLVIWTPQFFGIKPKIIVKGGFIAYSLMGDPNASIPTTEPIYYRPMFGALGKAKKSTSFTFTSQIALDNGLEEKLKIEKKLLPVKNCRNIGKKDMLFNDATPKIEIDPETYEVKVDGEIATVEPAKEVSLSRLYCLY*
>MP0788_megahit_222446_1-828
CTPGEWNIHKMIEAVEEYPLNFGFLCKGNDSLEEALLEQVKAGACGLKLHEDWGTTPATINSALNVADKTDTQVAIHTDTLNECGYVDDTIKAIAGRTIHTYHTEGAGGGHAPDIMKIAGEPNILPSSTNPTRPYTVNTLQEHLDMMMVCHHLNPSVPEDVSFAESRIRAETIAAEDVLHDIGAISMMSSDSQAMGRVGEVTTRNWQTADKMRKMKGGLPEETGDSDNLRVKRYIAKITINPAITHGISTYVGSLEPGKIADIVVWTPQFFGIKPK
>MP0788_megahit_227857_194-805
GRVGEVTTRNWQTADKMRKMKGPLAEDNENNDNFRIKRYIAKITINPAVTHGISDYVGSIEPGKIADIVVWMPQFFGIKPKMIIKGGFIAYSLMGDPNASIPTTEPVYYRPMFGALGKAKTSTSFTFTSQIALDNGLEEKLKIEKKLLAVKNCRNIGKKDMVYNDATPKIEIDPETYEVKVDGEVATVDPAKEVSLARLYSLY*
>MP0788_megahit_229822_360-2483
MLARWRSETPHVGEYIPTDEKIIANKGKKTIKLKVSNTGDRPIQVGSHTHFSEANKALEFDREKSLGFHLNVPSGTSVRFEPGESKHVEIVEYGGTKTIFGFSGLVSGDLKSKKQEAIKNINENNFKSISENIEDESNSLEIPRNRYVELFGPTVGDKVRLADTDLVMEIEKDMIKYGDELVFGGGKSARDGLGQASGVLREESADLVITNAMIIDPVLGIIKADIGIKDGKILGVGNAGNPNVMDDIDIVVSSNTEIISGEHTICTPGTIDSHIHFISPQQAIDAICNGVTTMIGGGTGPADGTNATTCTPGEWNIHKMIEAVEEYPLNFGFLCKGNDSREEALLEQVKAGACGLKLHEDWGTTPATINSALNVADKTDTQVAIHTDTLNECGYVDDTIKAIAGRVIHTYHTEGAGGGHAPDIMKIAGEPNILPSSTNPTRPYTVNTLQEHLDMMMVCHHLNPSVPEDVSFAESRIRAETIAAEDVLHDIGAISMMSSDSQAMGRVGEVTTRNWQTADKMRKMKGSLPEETEENDNLRIKRYIAKITINPAITHGISTYVGSLEPGKIADIVVWTPQFFGIKPKLIIKGGFIAYALMGDPNASIPTTEPVYYRPMFGALGKAKQTTSVTFTSQLALDNKLDEKLKIQKRLVAVKNCRNIGKKDMLYNDKTPKIEVDPETYEVKVDGEIATVDPAEKLSLARLYSLY*
>MP0788_megahit_231803_559-2262
MRSISKKAYAEMYGPTVGDKVRLGDTELFIKVEEDFTTYGEEVKFGGGKVIRDGMGQGQLCSKDVADLVITNALILDHWGIVKADIGIKDGRISGIGKAGNPDVQPNVDIAIGAGTDVVAAEGQIVTAGGIDAHIHFICPQQVDDALMSGITTMLGGGTGPSAGTNATTCTPGPWNIHRMLEAAEDLPMNLGFMGKGNASLPEPLIEQVSAGAMGLKLHEDWGTTPAAIDCCLSVAEDHDVQVAIHTDTLNESGFVEDTIAALKGRAIHTYHTEGAGGGHAPDIIKACGYNNVLPSSTNPTRPYTVNTIDEHLDMLMVCHHLDPSIAEDVSFAESRIRRETIAAEDILHDLGAFSMIASDSQAMGRVGEVITRTWQTANKMKIQRGTLEGDALDNDNNRAKRYIAKYTINPAITHGISHEVGSVEVGKLADLVLWKPKFFGAKPGLIIKGGMIAAAPMGDPNASIPTPQPVHYRKMFGAYGAARFNTRMTFISQISFDNNIVDKLRLKSMIGIVKSCRSVTKSSMIHNDYQPNIEVDSQTYEVKADGILLTCEPASEVALAQRYFLF*
>MP0788_megahit_232491_1-615
MGRIGEVICRTWQTAHKMKVQRGPLSPDPAHHDNFRAKRYVAKYTINPAITHGISHEVGSIEIGKLADIVLWKPAFFGAKPAMIIKGGMIAAAPMGDPNASIPTPQPVHYRMMFGALGGARSETCVSFVSKAANGNGMGEKLRLNKRLVSVHDTRGVTKKQLIHNSYLPKIEVDSQTYEVRADGDLLTCEPAKELPLAQRYFLF*
>MP0788_megahit_233938_2499-4202
MATIDKHSYAHMFGPTIGDRVRLGDTDLWLEVEKDFTEYGEEVKFGGGKVIRDGMGQSQASCFDTPDLVITNVVILDHWGIIKADIGIKDGRIAIIGKAGNPDVQDNIDIEIGPGTEIIAGEGQIVTAGGIDAHIHFICPQQIDEALMSGVTTMIGGGTGPATGSNATTCTPGPWNTHKMLQATNDFPMNFGFLGKGNTSLPIALEEQIEAGVCGLKLHEDWGTTPASIDNCLSVAERYDVQIAIHTDTLNESGFVEDTLGAFKGRTIHTYHTEGAGGGHSPDIIRACGESNVLPSSTNPTRPYTINTIDEHLDMLMVCHHLDPAIPEDIAFADSRIRKESIAAEDIMHDLGAISMIASDSQAMGRVGEMITRTWQTAHKMKQQRGPLAPDTERNDNFRLKRYVAKYTINPAISHGISHEVGSIEIGKLADLVLWKPAFFGIKPAMIIKSGFIAAAPMGDANASIPTPQPVYYRPMFGAHGQAPANTSMTFMSQASLDAGVPDKIGLTRMVSACKNTRNIGKDDMIHNSWQPTIEVDAQTYEVRANGELLTCEPVTTLPLAQLYCLF*
>MP0788_megahit_237037_369-1100
SVPEDISFAESRIRAETIAAEDVLHDIGAISMMSSDSQAMGRVGEVTTRNWQTADKMKKMKGRLSQENGDNDNFRVKRYLAKITINPAITHGISDHVGSLEPGKIADIVIWTSQFFGIKPKLIIKGGFIAYALMGDPNASIPTTEPVYYRPMFGALGKAKQSTSVTFTSQLALDNKLEEKLKIQKKLVPVKNCRNIGKKDMLYNDKMPKIEVDPETYEVKVDGKIATVDPAEKLSLARLYSLY*
>MP0788_megahit_237609_240-1319
VKAGACGLKLHEDWGTTPATINSALNVADKTDTQVAIHTDTLNECGYVDDTINAIAGRAIHTYHTEGAGGGHAPDIMKIAGEANILPSSTNPTRPYTVNTLQEHLDMMMVCHHLNSSVPEDVSFAESRIRAETIAAEDVLHDIGAISMMSSDSQAMGRVGEVTTRNWQTADKMKKMKGSLSGETGENDNLRVKRYIAKITINPAITHGISTYVGSLEPGKIADIVVWTPQFFGIKPKLIIKGGFIAYALMGDPNASIPTTEPVYYRPMFGALGKAKQTTSVTFTSQLALDNKLEEKLKIQKKLVPVKNCRKIGKKDMVYNDATPKIEVDPETYQVKVDGEIATVDPAEKLSLARLYSLY*
>MP0788_megahit_239146_2-235
FTSQLALDNKLEEKLKIQKKLVPVKNCRNIGKKDMLYNDKMPKIEVDPETYEVKVDGKIATVDPAEKLSLARLYNLY*
>MP0788_megahit_242655_3-1097
DGLGQASGVLRDESADLVITNAMIIDPKLGIIKADIGIKDGKILGVGNAGNPNVMDDVDIIVSSNTEIISGEHTICTPGTIDSHIHFISPQQAIDAICNGTTTMIGGGTGPADGTNATTCTPGEFNIHKMIEAVEEFPMNFGFLCKGNDSREESLMEQVKAGACGLKLHEDWGTTPATINSALNVADKTDTQVAIHTDTLNECGYVDDTIAAINGRVIHTYHTEGAGGGHAPDIMKIASEPNILPSSTNPTRPFTTNTLEEHLDMMMVCHHLNPSVPEDISFAESRIRAETIAAEDILHDVGALSMMSSDSQAMGRVGEVTTRNWQTADKMRKMKGPLTEDSEENDNYRIKRYISKITINPAITH
>MP0788_megahit_250541_3-686
YVELFGPTVGDKVRLADTDLIIEIEKDLLKYGDELVFGGGKSARDGLGQASGVMREESADLVITNAIILDPVLGIIKADIGIKDGKILGVGNAGNPNVMDDVDIVVSSNTEIISGEHTICTPGTIDSHIHFISPQQAIDAICNGVTTMIGGGTGPADGTNATTCTPGEWNIHKMIEAVEEYPLNFGFLCKGNDSREEALLEQVKAGACGLKLHEDWGTTPATINSALN
>MP0788_megahit_253142_3-1046
DESIKANKDKKTISLNVSNTGDRPIQVGSHTHFSEANKALEFDREKSLGFHLNIPSGTSIRFEPGESKRVEVVEFGGTKTIFGFSGLVSGDLNSKKQDAIKKINENGFKNISEDVKEGSNSLEIQRSRYVALFGPTVGDRVRLADTDLIIEIEKDLIKYGDELVFGGGKSARDGLGQASGVLRENSADLVITNAMIIDPVLGIIKADIGIKDGKIIGVGNAGNPNVMDDIDITVSSNTEIISGEHTICTPGTIDSHIHFISPQQAIDAICNGTTTMIGGGTGPADGTNATTCTPGEWNIHKMIEAVEEYPLNFGFLCKGNDSREEALLEQVKAGACGLKLHEDWGTTP
>MP0788_megahit_256081_1-651
MDDIDIVVSSNTEIISGEHTICTPGTIDSHIHFISPQQSIDAICNGTTTMIGGGTGPADGTNATTCTPGEFNIHKMIEAVEEFPMNFGFLCKGNDSREESLMEQVKAGACGLKLHEDWGTTPATINSALNVADKTDTQVAIHTDTLNECGYVDDTIAAINGRVIHTYHTEGAGGGHAPDIMKIASEPNILPSSTNPTRPFTTNTLEEHLDMMMVCHH
>MP0788_megahit_256582_3-614
TPATINSALNVADKTDTQVAIHTDTLNECGYVDDTIKAIAGRTIHTYHTEGAGGGHAPDIMKIAGEPNILPSSTNPTRPYTVNTLEEHLDMMMVCHHLNPSVPEDVSFAESRIRAETIAAEDVLHDIGAISMMSSDSQAMGRVGEVTTRNWQTADKMKKMKGSLSEETGDNDNLRIKRYMAKITINPAITHGISSYVGSLESGK
>MP0788_megahit_260901_2-934
TMIGGGTGPADGTNATTCTPGEFNIHKMIESVEEFPMNFGFLCKGNDSREESLVEQVRAGACGLKLHEDWGTTPATINSALNVADKTDTQVAIHTDTLNECGYVDDTIAAINGRVIHTYHTEGAGGGHAPDIMKIASEPNILPSSTNPTRPFTTNTLEEHLDMMMVCHHLNPSVPEDISFAESRIRAETIAAEDILHDIGAISMMSSDSQAMGRVGEVTTRNWQTADKMRKMKGPLPEDNDENDNFRLKRYIAKITINPAITHGISEYVGSLEPGKIADIVIWMPQFFGIKPKMIIKGGFIAYALMGDPNA
>MP0788_megahit_261308_3-566
ATINSALNVADKTDTQVAIHTDTLNECGYVDDTIAAINGRVIHTYHTEGAGGGHAPDIMKIASEPNILPSSTNPTRPFTTNTLEEHLDMMMVCHHLNPSVPEDISFAESRIRAETIAAEDILHDVGALSMMSSDSQAMGRVGEVTTRNWQTADKMRKMKGPLTEDSEENDNYRIKRYISKITINPAIT
>MP0788_megahit_262661_553-1095
LTEDSEENDNYRIKRYISKITINPAITHGISNYVGSLEPGKIADIVVWMPQFFGIKPKLIIKGGFIAYALMGDPNASIPTTEPVYYRPMFGALGKAKKTTSVTFTSQLALDNGLEEKIKIEKKLLAVKNCRNIGKKDMVYNDATPKIEIDPETYEVKVDGEIATVDPATEVSLGRLYSLF*
>MP0788_megahit_264552_2-529
DKMRKQRGRLPEETGDNDNFRVKRYIAKYTINPAIAHGVSREVGSIEVGKKADLVLWNPAFFGVKPEMVLMSGMIVVAQMGDPNASIPTPQPVYTRPMFGAYGSALQHCAVTFISEAAQSSGLRDSLGLRKQTIAVQNTRNIGKSDLIHNAATPKVEVNPETYEVRADGELLTCAP
>MP0788_megahit_264891_2-835
MLARWRSETPHVGEYIPTDGKIIANKGKKTIKLKVSNTGDRPIQVGSHTHFSEVNKALEFDREKSLGFHLNVPSGTSVRFEPGESKHVEVVEFGGTKTIFGFSGLVSGDLESKKQEAIKNINENNFKNISENIESESNSLEISRNRYVELFGPTVGDKVRLADTELVIEIEKDLIKYGDELVFGGGKSARDGLGQASGVLREESADLVITNAMIIDPVLGIIKADIGIKDGKILGVGNAGNPNVMDDVDIVVSSNTEIISGEHTICTPGTIDSHIHFI
>MP0788_megahit_266001_3-458
ISDHVGSLQTGRLADIVIWSPQFFGVKPKMIIKGGFIAYSLMGDPNASIPTTEPVLYRPMFGSFGKAVQSTSIIFTSQLALDNGMQEKINCDKKLVAVKNCRSIGKKDMLYNDSTPDIDVNPETYEVKVDGKITTTDPATKLSLGRLYHLF*
>MP0788_megahit_270504_3-524
KDGKILGVGNAGNPNVMDDVDIVVSSNTEIISGEHTICTPGTIDSHIHFISPQQAIDAICNGVTTMIGGGTGPADGTNATTCTPGEWNIHKMIEAVEEYPLNFGFLCKGNDSREEALLEQVKAGACGLKLHEDWGTTPATINSALNVADKTDTQVAIHTDTLNECGYVDDTINA
>MP0788_megahit_271605_767-1744
MPAEGDIIANESKKTFKLNVSNTGDRPIQVGSHTHFAEANKALEFDREKALGFHLNISSGTSIRFEPGESKHVEVVEFGGKKTIFGFSGLVSGDLETKREDAKKNIHEKGFKNVLENIENESSSLEIPRSRYVELFGPTTGDRVRLADTDLVMEIEKDLIKYGDELVFGGGKSARDGLGQASGVLREDSADLVITNAMIIDPKLGIIKADIGIKDGKILGVGNAGNPDVMDDIDIVVSSNTEIISGEHTICTPGTIDSHIHFISPQQAIDAICNGTTTMIGGGTGPADGTNATTCTPGEFNIHKMIEAVEEFPMNFGFLCKGNDSR
>MP0788_megahit_271818_1-507
PTVGDKVRLADTELVMEIEKDMIKYGDELVFGGGKSARDGLGQASGVLRKDSADLVITNAMIIDPILGIIKADIGIKDGKILGVGNAGNPNVMDDVDIIVSSNTEIISGEHTICTPGTIDSHIHFISPQQAIDAICNGVTTMIGGGTGPADGTNATTCTPGEWNIHRMI
>MP0788_megahit_279099_3-1241
MISRWRSKTPHIGEYMPADGNIIANDSKKTFKLNVSNTGDRPIQVGSHTHFAEANKALEFDREKALGYHLNISSGTSIRFEPGESKHVEVVEFGGTKTIFGFSGLVSGELESKKEEAIKNIHEKGFKNVLENIESESTSLEIPRIRYVELFGPTKGDRVRLADTDLVMEIEKDLIKYGDELVFGGGKSARDGLGQASGVLRENSADLVITNAMIIDPKLGIIKADIGIKDGKILGVGNAGNPDVMDDVDIIVSSNTEIISGEHTICTPGTIDSHIHFISPQQAIDAICNGTTTMIGGGTGPADGTNATTCTPGEFNIHKMIQAVEEFPLNFGFLCKGNDSREESLMEQVKAGACGLKLHEDWGTTPATINSALNVADKTDTQVAIHTDTLNECGYVDDTIAAINGRVIHTYHT
>MP0788_megahit_279310_1-840
SEPNILPSSTNPTRPFTTNTLEEHLDMMMVCHHLNPSVPEDISFAESRIRAETIAAEDILHDVGAISMMSSDSQAMGRVGEVTTRNWQTADKMRKMKGPLTEDSEENDNFRIKRYISKITINPAITHGISDYVGSLEPGKIADIVVWMPQFFGIKPKLIIKGGFIAYALMGDPNASIPTTEPIYYRPMFGALGKAKKTTSVTFTSQLALDNGLEEKIKIEKKLLAVKNCRNIGKKDMVYNDATPKIEIDPETYEVRVDGEIATVDPATEVSLGRLYSLF*
>MP0788_megahit_283121_1-591
DSQAMGRIGEVTTRNWQTADKMRKMKGNLPEDDSENDNYRIKRYISKITINPAITHGISEYVGSLEPGKIADIVVWMPQFFGIKPKMIIKGGFIAYALMGDPNASIPTTEPVYYRPMFGALGKAKKTTSVTFTSQIALDNGLEEKLQIEKKLVPVKNCRNIGKKDMVYNDATPKIEIDPETYEVKVDGEIATVDPAK
>MP0788_megahit_283821_3-254
MTTTLPRSEYAAMYGPTTGDRLRLADTDLIIEVERDLTTYGEEVKFGGGKVIRDGMGQSQVTRANGAVDTVITNALIVDHSGIY
>MP0788_megahit_283986_345-671
DPNASIPTTEPVYYRPMFGALGKAKQTTSVTFTSQIALDNKLEDKLKIQKKLVAVKNCRGIGKSDMLYNDKTPKIEVDPETYEVKVDGKIATVDPAEKLSLARLYSLY*
>MP0788_megahit_284157_254-1144
MTLNISRKNYADLFGPTTGDRVRLADTDLIIEIEKDLIKHGDESVFGGGKSIRDGMGQASGVSRADSLDLVITNAIILDPVLGIIKADIGVKDGKIVGVGNAGNPNIADDVDMIISSNTEIIAGENTICTPGTIDSHIHFISPQQATHAICNGTTTMIGGGTGPADGTNATTCTPGKWNIHRMIESVDNFPMNFGFLAKGNDSLEPALFEQIEAGACGLKLHEDWGTTPATINSALNVADKTDTQVAIHTDTLNECGFVDDTIAAIAGRTIHTYHTEGAGGGHAPDILKVASESNIL
>MP0788_megahit_284371_3-968
TNATTCTPGEFNIHRMIEAVEEFPLNFGFLCKGNDSKEEALLEQVKAGACGLKLHEDWGTTPATINSALNVADKTDTQVAIHTDTLNECGYVDDTINAINGRTIHTYHTEGAGGGHAPDIMKIAGEPNILPSSTNPTRPFTTNTLEEHLDMMMVCHHLNPSVPEDISFAESRIRAETIAAEDVLHDIGAISMMSSDSQAMGRIGEVTTRNWQTADKMRKMKGSLPEDSAENDNYRIKRYISKITINPAITHGISEYVGSLEPGKIADIVVWTPQFFGIKPKLIIKGGFIAYSLMGDPNASIPTTEPIYYRPMFGALGKAKKT
>MP0788_megahit_284637_3-533
RLADTDLIIEIEKDLIKHGDESVFGGGKSIRDGMGQASGVSRSESLDLVITNAIILDPVLGIIKGDIGVKDGKIVGVGNAGNPNIADDVDMVISSNTEIIAGENTICTPGTIDSHIHFISPQQATHAICNGTTTMIGGGTGPADGTNATTCTPGKWNIHRMIESVDNFPMNFGFLAK
>MP0788_megahit_286516_1-552
ETIAAEDVLHDIGAISMMSSDSQAMGRVGEVTTRNWQTADKMRKMKGSLPEETEENDNLRIKRYIAKITINPAITHGISNYVGSIEPGKIADIVVWTPQFFGIKPKLIIKGGFIAYALMGDPNASIPTTEPVYYRPMFGALGKAKQTTSVTFTSQLALDNKLEEKLKIQKKLVPVKNCRNIGKK
>MP0788_megahit_286728_2-313
IPTTEPVLYRPMFGSLGKAVQSTSIIFTSQLALDNGMQEKINCDKKLVAVKNCRSIGKKDMLYNDATPDIDVNPETYEVKVDGKITTTDPATKLSLGRLYHLF*
>MP0788_megahit_289373_3-713
GTTPATINSALNVADKTDTQVAIHTDTLNECGFVDDTIAAIAGRTIHTYHTEGAGGGHAPDILKVAGESNILPSSTNPTRPFTVNTLAEHLDMMMVCHHLNSSVPEDISFAESRIRGETIAAEDVLHDIGVLSMMSSDSQAMGRVGEVTTRNWQTADKMKKMTGSLSEDNSQNDNFRVKRYLAKITINPAITHGISDHVGSLQPGRLADIVIWSPQFFGVKPKMIIKGGFIAYSLMG
>MP0788_megahit_290261_388-1065
AAEDVLHDIGAISMMSSDSQAMGRVGEVTTRNWQTADKMKKMKGSLSEETGDNDNLRIKRYMAKITINPAITHGISSYVGSLESGKMADIVVWSPQFFGIKPKLIIKGGFIAYALMGDTNASIPTTEPVYYRPMFGALGKAKQTTSVTFTSQIALDNKLEDKLKIQKKLVAVKNCRGIGKSDMLYNDKTPKIEVDPETYEVKVDGKIATVDPAEKLSLARLYCLY*
>MP0788_megahit_293577_2-907
DGMGQSQVTRANGAVDTVITNALIVDHSGIYKADVALKDGRIAAIGKAGNPDTQPNVDIIIGPGTEVIAGEGRILTAGGFDSHIHFIAPQQMEDALHSGVTTCFGGGTGPAHGTLATTCTPGPWHIGRMLQAMDGVVMNIGLSGKGNASQPGALVEMVNGGACALKLHEDWGTTPAAIDCCLSVADDMDVQVMIHTDTLNESGFVEHTLGAMKGRTIHAFHTEGAGGGHAPDIIKICGEEHVLPSSTNPTRPFTVNTLEEHLDMLMVCHHLDKSIPEDVAFAESRIRRETIAAEDILHDIGA
>MP0788_megahit_293702_586-1167
WQTADKMRKQRGRLPEETGDNDNFRVKRYIAKYTINPAIAHGVSREVGSIEVGKKADLVLWNPAFFGVKPEMVLMSGMIVVAQMGDPNASIPTPQPVYTRPMFGAYGSALQHCAVTFISEAAQSNGLRDSLGLRKQTIAVQNTRNIGKSDLIHNAATPKVEVNPETYEVRADGELLTCAPAETVPMAQRYFMF*
>MP0790_megahit_34194_457-936
INPAITHGISDEVGSIEVGKWADLILWSPAFFGVKPDNIIKGGLIAAAPMGDPNASIATPQPVHYRPMFGSFSKTVAQTCITFMSRTALEKGVDKQLGLNKVIKAVHNIRQMRKQDMKFNSYCPIMEVNPETYEVHADGELLTCEPADYLPMAQRYFLF*
>MP0790_megahit_38181_2-166
VKNCRQVTKKDMVLNDATPEISVDPETYQVLADGELLICDPATELPMAQRYFLF*
>MP0790_megahit_42941_189-830
SVMGSDSQAMGRVGEVIARTWQTADKMRQQRGSLPGDNAGNDNERIKRYVAKYTINPAIAHGMSHLIGSVEVGKLADLVLWKPSFFGAKPELVIKGGVIAWSQMGDPNASIPTPQPSFMRPMFGSYGKATGPISVAFISQLCEQHKVAEGYGLGKQLEAVRNCRGVTKQDMKLNGATPEITVDPETYHVTADGEHLTCEPAESLPLAQRYFLF*
>MP0790_megahit_47191_2-508
HKMKVQRGPLPEDSERNDNYRARRYVAKYTINPAISHGVSEEVGSVEVGKMADLVLWKPAFFGIKPSLILKSGFIAAAPMGDANASIPTPQPVYYRPMFGSFGSAASQISVTFVSQASLDNNIGEQYGIRRQLIACKNTRNITKNDMKLNDWQPDITVDPQTYEVRANG
>MP0790_megahit_58616_2-685
AREQVEAGVIGLKLHEDWGTTPAAIDNCLSVAEEMDVQVAIHSDTLNESGFVETTLAAFKDRTIHTFHTEGAGGGHAPDIIKAISSQNVLPSSTNPTRPFTVNTLDEHLDMLMVCHHLDPAIAEDVAFAESRIRRETIAAEDILHDTGAFAMMSSDSQAMGRVGEVIMRTWQTAHKMKVQRGTLPEDTKDGAENTDNFRVKRYIAKYTINPAITHGISHIVGSIEPGK
>MP0790_megahit_59410_1938-2303
MATIDKHSYAHMFGPTIGDRVRLGDTDLWLEVEKDFTEYGEEVKFGGGKVIRDGMGQSQASCFDTPDLVITNVVILDHWGIIKADIGIKDGRIAIIGKAGNPDVQDNIDIEIGPGTEIIAGE
>MP0790_megahit_66651_3-503
MAKIDRHAYAHMFGPTTGDRVRLADTDLIIEVEKDYTRYGDEVKFGGGKVIRDGMGQGQFSCEETPDLVITNALILDYWGIVKADVAVNNGRIAAIGKAGNPDVQDGVDILIGPGTEIIAGEGKILTAGGIDAHIHYICPQQVEEALMSGVTTMIGGGTGPATGTNA
>MP0790_megahit_67321_2-271
MSVKISRQAYAEMFGPTVGDKIRLADTELWIEVEKDLTTYGEEVKFGGGKVIRDGMGQSQLSAAEVADTVITNALIIDAVTGIIKADVGL
>MP0790_megahit_67596_1300-1461
MAIMSRKEYAEMYGPTTGDGIRLGDTNLIAEVEYDFTVYGDECLHGGGKTLRDG
>MP0790_megahit_72807_3-518
GMGQAQTTRAAGAVDTVVTNALVLDWTGIYKADIGLKDGRIHAIGKAGNPDTQPNVTIIVGPGTEVIAGEGRILTAGGFDSHIHYICPQQIEDALHSGLTTMLGGGTGPAHGTLATTCTPGAWHIGRMMQASDAFPMNLAFAGKGNASLPAAIEEQVNAGACALKLHEDWGT
>MP0790_megahit_74724_345-1697
TTVRDAEGLIATPGGIDVHVHFDSAQLCDHAIAAGITTLFGGSLGPITVGIDCGGVFNVGKMLQAAEDFPVNFGFLGRGNSCKPESLYEQIEGGCVGLKIHEDWGAMPAVIDTCLNVADELDFQVQIHTDTLNESGFLENTLASIKGRTIHMYHTEGAGGGHAPDIISVAGEANCLPSSTNPTNPFTRNTFDEHLDMTMVCHHLSPAIPEDVAFAESRIRAQTIAAEDILHDIGAISMLGSDSQGMGRINEVITRTWQLASKMKDQRGRLETEKSRIGDNERIKRYIAKYTINAAKSFGVAEHIGSLEPGKMADVVLWRPAMFGVKPEIIVKGGFIAYGAMGDSAASLMTCEPIIMRPQWGAFGVAKQKLSANFVNPLAIEKGLAEKLELKKTLLPATGTRNLTKKDMLHNDACPEMSVDPQTFDVHINGELAYCEPSSELPLTQRYILR*
>MP0790_megahit_106655_3-572
IRTWQTADKMKKQRGRLSDEVGENDNFRVRRYVAKYTINPAIAHGISHEIGSIEVGKRADLVLWNPAFFGVKPEMVLMGGTIVCAQMGDPNASIPTPQPVYSRPMWGAYGRSVEHSAVTFVSEAAQAAGIRGKLGLAKQTLAVKGTRGIGKSALKLNDATPHIEVHPETYEVRADGELLTCQPAAELPMA
>MP0790_megahit_113894_3-1553
MVEIPRAQYAALYGPTVGDQVRLGDTDLWIEVERDLTVGGEEAVFGGGKSIRESMAQSVRTSAEGALDTVVTNAIVLDHGGVVVADVGVRGGRIVALGRAGNPDVADGVHPDLVIGPGTDVVSGEGRILTAGAIDSHVHLISRSQLVEALATGITTVVGGGTGPSEGSKATTVTPGAWHLGTVHRALDTVPVNLLLLAKGNTVSTGGLREQALAGAAGFKVHEDWGSTPAAIDAALRAADEFGLQVALHSDSLNEIGYVDSTIGAIAGRSIHAFHTEGAGGGHAPDILTVASLSHVIPGSTNPTLPHTVNTVAEHLDMLMVCHHLNPAVPEDLAFAESRIRATTIAAEDLLHDLGALSITSSDAQAMGRIGEVVCRTWQVAHVMKNRFGRHGDLAEGPADNARATRYVAKYTINPAVAHGIDHEVGSVEPGKMADLVLWDPRFFGIRPDVVMKSGALVWGALGDPNASIPTPQPVLMRPTLVDDGSPHAVTFVSPAALDDGVEERLGLRRSLAPVRP
>MP0790_megahit_115851_3-314
MPATISRASYAAMFGPTTGDKVRLADTELFIEVEQDFTIYGEEVKFGGGKVIRDGMGQSQHSRADGAVDTVITNGLILDHTGIYKADIGLKDGRIVAIGKAGNP
>MP0790_megahit_122436_1017-2717
MEISRQAYAEMYGPTTGDRVRLGDTELWISVEKDLTRYGEEVKFGGGKVIRDGMGQSQRTRAETPDTVITNALIVDWWGIIKADVAIKDGNIQAIGKAGNPDIQPGIDIIVGPSTEVIAGEGMILTAGGIDAHIHFICPQQIDEALMSGVTTMIGGGTGPATGTNATTCTPGAWHIGKMLQSAECFPMNLGFLGKGNASLPDPLEEQIQAGAMGMKLHEDWGTTPAAIDCCLSVADAFDVQVAIHTDTLNESGFVEDTLAAINGRVIHTYHTEGAGGGHAPDIIKACGESNVLPSSTNPTRPYTINTVDEHLDMLMVCHHLDPAIAEDVAFADSRIRRETIAAEDILHDLGAFCMISSDSQAMGRVGEVITRTWQTAHKMKVQRGPLEGDDDWSDNARVKRYIAKYTINPAITMGVGHVVGSIEVGKLADLVLWKPAFFGTKPSLILKGGAIAAAPMGDPNASIPTPQPVHYRPMFGAFGRGMDTTCLTFVSQAAIDAGVAEKLGLKRRLEAVRNTRTISKADMKLNDYQPDISVDPQTYVVKADGVELLCEPADELPLAQRYYLF*
>MP0790_megahit_145338_220-504
MPYRISRQAYAETYGPTTGDRLRLADTELILEVEKDYTVYGDEVKFGGGKVIRDGMGQSQAPRAQAAVDTVITNALILDWWGIVKADVGLKDGRI
>MP0790_megahit_146016_2-535
MSNSIPRNLYADMYGPTKGDKVRLADTELIIEIEKDYTSYGEEVKFGGGKVIRDGMGQSQITRSKGAVDTIITNALIVDISGIYKADLGILDGRIFKIGKGGNPDVQPNVDIIVGPGTEVIAGEGKILTAGGFVIAIIFLLLPKNYLKEIYFNDLQFYSLKLIVVSFFIVGLITEANF
>MP0790_megahit_146310_1-963
AHIHFICPQQIDEALMSGVTTMIGGGTGPATGSNATTCTPGPWNTHKMLQATNDFPMNFGFLGKGNTSLPIALEEQIEAGVCGLKLHEDWGTTPASIDNCLSVAERYDVQIAIHTDTLNESGFVEDTLGAFKGRTIHTYHTEGAGGGHSPDIIRACGESNVLPSSTNPTRPYTINTIDEHLDMLMVCHHLDPAIPEDIAFADSRIRKESIAAEDIMHDLGAISMIASDSQAMGRVGEMITRTWQTAHKMKQQRGPLAPDTERNDNFRLKRYVAKYTINPAISHGISHEVGSIEIGKLADLVLWKPAFFGIKPAMIIKSGFI
>MP0790_megahit_146784_11888-13252
GTEVIAGEGKIVTAGGFDSHIHFICPQQIEEALFSGVTTMLGGGTGPAHGTLATTCTPGPWHLARMIQATDVFPMNLGFSGKGNASLPAPLIEMIRGGACALKLHEDWGTTPAAIDNCLSVADDFDVQVMIHTDTLNESGFVEHTVDAFKGRTIHAFHTEGAGGGHAPDIIKVCGLPNVLPSSTNPTRPYTVNTLEEHLDMLMVCHHLDASIPEDIAFAESRIRKETIAAEDILHDMGAFSIIASDSQAMGRVGEVIIRSWQTADKMKRQRGRLPDESGENDNVRAKRYVAKYTINPAIAHGMSKEIGSIEVGKRADLVLWDPAFFGVKPMMVLLGGMIVAAPMGDPNASIPTPQPVHYRPMFGAFGKAVGASGVTFVSQAAIDDGLKERIGCDKTFLAVENTRGGISKASMIHNSATPEVEVHPETYEVRADGELLTCEPAKELAMAQRYFLF*
>MP0790_megahit_166137_3-416
MSNIIPRNLYADMYGPTKGDKVRLADTELIIEVEKDYTTYGEEIKFGGGKVIRDGMGQSQIPRSKGAVDTIITNALIVDISGIYKADLGILDGRIYKIGKGGNPDIQPNVDIIVGPGTEVIAGEGKILTAGGFDSHIH
>MP0790_megahit_211143_1-1152
EAFPVNLGFFGKGNSSNETNLFEQVNAGACGLKLHEDWGTTPSTINSCLNVADNLDVQVCIHTDTLNEAGFVEDTIAAIAGRTIHTFHTEGAGGGHAPDIIKICGENNVLPSSTNPTRPYTKNTLEEHLDMLMVCHHLDSKIPEDIAFAESRIRRETIAAEDILHDIGAFSIIASDSQAMGRVGEVITRTFQTAHKMKVQRGPLPEDSDRNDNYRVKRYISKVTINPAIAHGINRFVGSIEKGKIADLVLWKPSFFGVKPELVVKGGSIVWSQMGDANASIPTPGPVHGRPMFANYGQSLLKSSFTFLSKNAIELDIPNKLSLQKNCLAVENTRSINKLDLKLNNKLPNITVDPQTYEVFADGVLLSCEPLEEVPMAQKYFLL*
>MP0790_megahit_215438_3-842
KAGACGLKLHEDWGTTPATINSALNVADKTDTQVAIHTDTLNECGYVDDTIAAINGRVIHTYHTEGAGGGHAPDIMKIASEPNILPSSTNPTRPFTTNTLEEHLDMMMVCHHLNPSVPEDISFAESRIRAETIAAEDILHDVGALSMMSSDSQAMGRVGEVTTRNWQTADKMRKMKGPLAEDNEDNDNYRIKRYISKITINPAITHGISDYVGSIEPGKIADIVVWMPQFFGIKPKMIIKGGFIAYALMGDPNASIPTTEPVYYRPMFGALGKAKKTTSV
>MP0790_megahit_217416_3-572
TRNTLEEHLDMLMVCHHLDPKIPEDVAFAESRIRRETIAAEDILHDLGAFSIIASDSQAMGRVGEVITRTFQTAHKMKVQRGALPEDSSRNDNHRLKRYIAKVTINPAIAHGISSQVGSVETGKLADLVLWKPGFFGIRPQLVVKGGSIVWAQMGDANASIPTPGPVHGRPMFAAFGKALAPSCLTFMSD
>MP0790_megahit_225186_1-2646
GGMKLSPKEVEKLELHAAGKLAQERLARGVRLNCPEATALIASQILERIRDGFSVAELMQYGRRLLGLQQVMPGVGDMIHDVQVEGTFPDGTKLVTVHSPVCREHGDFALALAGSGLPAAEVPASGEEWVRRFPSKPVLSPCPEGDGAPPGEVMTLNGDIALNFARRTIELPVASACDRPIQVGSHYHFMETNRALSFDREAAIGMRLNIPSGTSVRFEPGEEKTVSLVEIAGLRVVRGGNGLIDGPVDEPENRARAVQRAREKGFLRDEYVGRFRECPQPGGTSLPRSTYAAMYGPTVGDRLRLGDTCLCVEVEQDFTSYGDECCFGGGKVLREGMGQATGVPPGEALDLVVTNAVVIDWTGIYKADVGITGGVISGIGKAGNPDTMEGVTPGMAVGVSTEVVAGEGKVLTAGALDVHVHYICPQLAEEAVASGITTLLGGGTGPATGSCATTCTPAPEHLRMMLRATDGLPLNFAFTGKGNSARPEGLVEIIRAGAVGLKLHEDWGTTPAAIDCCLSVAEEHDVQITIHTDTLNESGCVEDTVAAFKGRTIHTYHTEGAGGGHAPDIIKVCGDANVIPSSTNPTRPFTRNTIDEHLDMLMVCHHLNQDIPEDIAFAESRIRAETIAAEDRLHDIGALSIVASDSQAMGRIGEVISRTWQTADKMKRQFGHLEPGEADKGAALASVGEGGKVAANPGPAAGTWQTPNDNFRVRRYVAKYTINPAIAHGMSHLVGSVEVGKVADLCLWDPAFFGAKPDLVLKSGHIAWAQMGDANASIPTPQPVKMRPMFAGLNAAAASAASIAFVSQAAVEAGTVAEYGLRKRIEPVRNCRKIGKADMKLNSLEPNVTVDPESYRVEVDGVHLTCAPATEVPLAQRYFLF*
>MP0790_megahit_226018_1-210
MKPVNKISRQAYADMYGPTVGDRVRLGDTELWIQVEKDATHYGEEVKFGGGKVIRDGMGQSQRQDASVMD
>MP0790_megahit_227880_290-568
MFGAFGKALAPSCITFVSEAAMDADIQRRLGLERPCMPVKDTRSVGKSALKLNSALPSVSVDPQTYEVFADGELLTCEPADVLPLAQRYLLL*
>MP0790_megahit_228900_3-941
HSGITTMLGGGTGPAHGTLATTCTPGPWHIQRMIQSADGFSMNLAFAGKGNSSLPEGLEEQILAGASALKLHEDWGTTPGAIDNCLNIADKNDVQVMIHTDTLNESGFVENTIKAINKRTIHAFHTEGAGGGHAPDIIKVCGEEYVIPSSTNPTRPYTVNTIEEHLDMLMVCHHLDKSIPEDVAFAESRIRRETIAAEDILHDKGAFSIIASDSQAMGRVGEVIIRTWQTAHKMKVQRGSLPEEKGDNDNFRVKRYLAKYTINPAIAHGISKHIGSIEKNKRADLVLWDPAFFGAKPEMILIGGSIACAQMGD
>MP0790_megahit_229174_295-720
MPYRISRQAYAETYGPTTGDRIRLADTELILEVEKDFTTYGDEVKFGGGKVIRDGMGQSQTSRAGGAVDTVITNALILDWWGIVKADIGLKDGRIVGIGKAGNPDIQGGVSIVIGPGTEAIAGEGHILTAGGIDTHIHFICP
>MP0790_megahit_229266_1-519
FHISRMLQAAEGLPVNLGFFGKGNASTPEALEEQVRAGACGLKLHEDWGTTPAAIDACLSVADQMDVQVCIHTDTLNEAGFVEDTIAAIKGRTIHTFHTEGAGGGHAPDIIKICGEANVLPSSTNPTRPYTRNTLEEHLDMLMVCHHLDPKIPEDVAFAESRIRRETIAAEDI
>MP0790_megahit_229276_615-1211
MAVKITRFDYAGMYGPTKGDKIRLADTDLFIEVEKDLTTYGEEVKFGGGKVIRDGMGQSQATRAEGTPDTVITNALILDYTGIYKADVALRDGRVECIGKAGNPDTQPNIDIIIGPGTEIIAGEGKILTAGGFDSHIHFICPQQIDDALHSGVTTMLGGGTGPAHGTLATTCTPGTWHIGRMLQAADGLPMNLAFAGKG
>MP0790_megahit_234149_767-1036
MAQKISREKYASIFGPTTGDRVRLADTELFAEVEYDYTLYGEEVKFGGGKVIRDGMGQSQVTRSDGAVDLVVTNALVIDYLGIYKADIGV
>MP0790_megahit_244637_250-1935
MAVNLNRHDYAGMYGPTTGDKIRLADTDLFVEVEKDLTTYGEEVKFGGGKVIRDGMGQSQVTRAAGAVDTVITNALILDHTGIYKADIALRAGRIAAIGKAGNPDTQPNVDIIIGPGTEIIAGEGKILTAGGFDSHIHFICPQQIDDALQSGVTTMLGGGTGPAHGTLATTCTPGPWHIARMLQAADGLPMNLAFAGKGNASLPGALEEQVMAGACALKLHEDWGTTPAAIDTCLTVAEAMDVQVMIHTDTLNESGFVEHTMAAMRGRTIHAFHTEGAGGGHAPDIIRICGEEYVLPSSTNPTRPFTVNTVEEHLDMLMVCHHLDKSIPEDIAFAESRIRRETIAAEDILHDMGAFSIIASDSQAMGRVGEVIIRTWQTADKMKKQRGALPEETGNNDNMRARRYVAKYTINPAIAHGMAHEIGSIEVGKRADLVLWSPAFFGVKPEMVLMGGSIICAQMGDPNASIPTPQPVYTRPMFAAYGRAVEHSTVSFVSEAANAGNLQQKYGLAKQTVAVENTRNIGKSDLMLNTAMPHIEVNPETYEVRADGELLTCEPAETVPM
>MP0790_megahit_247266_2-1027
MPYRISRQAYAETYGPTTGDRIRLADTELILEVEKDFTVYGDEVKFGGGKVIRDGMGQAQTPRSEGAVDTVITNALILDWWGIVKADVGLRDGRIVAIGKAGNPDTQEGVTIVVGPGTEAIAGEGQILTAGGIDSHIHFICPQQIETALASGVTTMLGGGTGPATGTNATTCTPGAFHIGRMLQAAEGLPVNLGFFGKGNASTPEALEEQVRAGACGLKLHEDWGTTPAAIDACLSVADQMDVQVCIHTDTLNEAGFVEDTIAAIKGRTIHTFHTEGAGGGHAPDIIKICGEANVLPSSTNPTRPYTRNTLEEHLDMLMVCHHLDPKIPEDVAFAESRIRRE
>MP0790_megahit_256995_3-842
GGGKVIRDGMGQSQRQDASVMDTVITNALILDWWGIVKADVGLQNGRIAAIGKAGNPDTQPDVEIVIGPGTEVIAGEGKILTAGGIDAHIHFICPQQVEEALMSGVTTMLGGGTGPATGSNATTCTPGEWHIGKMLQAVDDLPMNIGLLGKGNASLPEGLEAQLEAGAMGLKLHEDWGTTPASIDTCLSVAEKYDVQIAIHTDTLNESGFVEDTLAAFKERGIHTYHTEGAGGGHAPDILTACSKEYVLPSSTNPTRPYTVNTIDEHLDMLMVCHHLDPN
>MP0790_megahit_257461_3-674
MLQAADGLPMNLAFAGKGNASLPDALIEQVLGGACALKLHEDWGTTPQAIDCCLGVADDLDVQVMIHTDTLNESGFVERTVESMKGRTIHAFHTEGAGGGHAPDIIKICGEKFVLPSSTNPTRPFTKNTVEEHLDMLMVCHHLDKSIPEDIAFAESRIRRETIAAEDILHDMGAFSIIASDSQAMGRVGEVIIRTWQTADKMKKQRGKLSEEVGENDNLRARRY
>MP0790_megahit_260236_3-371
LVVKGGCIAWAQMGDANASIPTPQPVHGRPMFSSFGKAINPTCLTFLSESAIDAGVPERLKLERSYAPVKDTRKISKQSMKLNDARPKIEVDPQTYEVFANGELLTCEPAESLPLAQRYLLL*
>MP0790_megahit_264595_826-1272
MSYKINRKTYAQTYGPTKGDRVRLADTELIIEVEKDFTTYGDEVKFGGGKVIRDGMGQSQVTRDDGAVDTVITNALIVDWWGIVKADVGLKDGKIYEIGKAGNPDIQDNINIIIGCSTEVIAGEGHILTAGSIDTHIHFICPQQIETSL
>MP0790_megahit_267753_1-1116
DTELFAEVEHDYTVYGEEVKFGGGKVIRDGMGQSQVTRSDGAVDLVVTNALVIDYLGIYKADIGVRDGKIHSIGKAGNPDIQSGVNIIIGPATEVIAGEGRILTAGGMDAHIHFICPQQIEDALHSGLTTMLGGGTGPAHGTLATTCTPGPWNIGKMLQSADAFPMNLSFAGKGNASLPEALKEQVRAGASSLKLHEDWGTTPGAIDCCLNVADELDVQVMIHTDTLNESGFVENTIKAIGGRTIHAFHTEGAGGGHAPDIIKLCGEENVIPSSTNPTRPYTVNTIEEHLDMLMVCHHLDKSIPEDVAFAESRIRKETIAAEDILHDVGAMSIIASDSQAMGRVGEVIIRTWQTADKMKKQRGRLSEEKGEN
>MP0790_megahit_280954_3-137
MPYRISRQAYAETYGPTTGDRIRLADTELILEVEKDFTTYGDEVK
>MP0790_megahit_282239_532-936
VWMPQFFGIKPKMIIKGGFIAYALMGDPNASIPTTEPVYYRPMFGALGKAKKTTSVTFTSQLALDNGLEEKMKIEKKLLPVKNCRNIGKKDMVHNDATPKIEIDPETYEVKVDGEIATVDPATEVSLGRLYSLF*
>MP0790_megahit_288094_3073-4782
MASTISRYDYSAMYGPTTGDKIRLADTELIIEVERDFTTYGEEVKFGGGKVIRDGMGQSQATRSQGAVDTVLTNALVVDYSGIYKADVGLMDGRILKIGKAGNPDTQPNVDIVIGPGTEIIAAEGKILTAGGFDSHIHFICPQQIEDALHSGITTMLGGGTGPAHGTLATTCTPGPWHIARMLQSADAFPMNLAFAGKGNASLPQALEEQIRGGACALKLHEDWGTTPGAIDCCLSVADAMDVQVMIHTDTLNESGFVENTIDALKGRTIHAFHTEGAGGGHAPDIIKICGESHVLPSSTNPTRPFTKNTIEEHLDMLMVCHHLDKSIPEDVAFAESRIRRETIAAEDILHDMGAFSIIASDSQAMGRVGEVLIRTWQTADKMKKQRGQLADENGNNDNLRVRRYIAKYTINPAIAHGMSSEIGSVEIGKRADLVLWDPAFFGVKPEMVLLGGTIAMAQMGDPNASIPTPQPVYSRPMFGAYGRSVEKSAATFVSKAAFDEGIKNTLGLAKELLPVINTRDIGKADLLLNDATPVMEVNPETYEVRADGELLTCEPAEVLPMAQRYFMF*
>MP0790_megahit_289963_3-281
MATMTRKEYAEMYGPTKGDAIRLGDTSLIAEVEHDYAVPGDECLHGGGKTLRDGLGLTPGYDSAMGSLDMLLCNALVIDPVLGIVKGDIGIKD
>MP0790_megahit_308036_1-726
PEDVAFAESRIRRETIAAEDILHDLGAFSIIASDSQAMGRVGEVITRTFQTAHKMKVQRGELPEDSSRNDNHRIKRYIAKVTINPALAHGISSEVGSIETGKLADLVLWKPGFFGIRPELVIKGGSIVWAQMGDANASIPTPGPVHGRPMFGAFGKALAPSCLTFLSAAAMDADIPQQLGLERTCRAVSDTRTVGKSTLKLNSALPNVSVDPQTYEVFADGELLTCEPAEVLPLAQRYLLL*
>MP0790_megahit_314022_1139-2848
MPYKIPRELYADMYGPTKGDKVRLADTELFIEVEEDLTIYGEEIKFGGGKVIRDGMGQSQNTRKEGSVDTIITNALIVDVSGIYKADVGIVDGRISEIGKGGNPDVQPGVNIIVGPGTEVIAGEGRILTSGGFDSHIHFICPQQIDDALHSGLTTMLGGGTGPAHGTLATTCTPGSWHIARMLQAADGFAMNLAFAGKGNASLPTALEEQVLAGACSLKLHEDWGTTPAAIDNCLSVADKMDVQVMIHTDTLNESGFVETTIKAFKGRTIHAFHTEGAGGGHAPDIIKVCGETNVIPSSTNPTRPYTVNTIEEHLDMLMVCHHLDKSIPEDIAFAESRIRKETIAAEDILHDIGAFSIIASDSQAMGRVGEVIIRTWQTAHKMKVQRGSLPEETGNNDNLRVKRYIAKYTINPAVAHGISHEIGSITKGKRADLVLWKPAFFGVKPELVLLGGTIACAQMGDPNASIPTPQPVYTRPMFGSFGRSLENSSITFVSETSLQNGIRAELGLRKNTVAVKNTRNVTKSDMIYNNLCPNIEVDPETYEVRADGSLLTCEPASELPMAQRYFLY*
>MP0790_megahit_317156_3-428
MATSINRADYAAMFGPTVGDKIRLADTDLIVEVERDLTAERTNGGNGITYGEEVKFGGGKVIRDGMGQSQTTRAAGAVDTVITNALIIDHKGIYKADVGLHDGRIHKIGKAGNPDTQPGVNIIIGPGTEIIAGEGRILTAGG
>MP0790_megahit_318813_1-987
ATTVRDAEGLIATPGGIDVHVHFDSAQLCEHAISSGITTMLGGSLGPITVGIDCGGAWNVGKMLQASEHWPINFGFLGRGNTSKPQSIYDQIKGGCFGLKIHEDWGAMPAVIDTCLGVADELDFQVQLHTDTLNESGFVEDTLAAINGRTIHMYHTEGAGGGHAPDIIRVAGIENCLPSSTNPTNPYTINTFDEHLDMTMVCHHLSPSIPEDVAFAESRIRPQSIAAEDILHDLGAISMLGSDSQGMGRINEVICRTWQLASKMKDQRGRLEQETSGKGDNERIKRYIAKYTINAARAFGIDSYVGSLESGKMADVILWRPGFFGIKPE
>MP0790_megahit_319098_850-1905
KLHEDWGTTPAAIDCCLSVADDMDVQVMIHTDTLNESGFVETTVAAMKGRTIHAFHTEGAGGGHAPDIIKICGEENVLPSSTNPTRPYTVNTLEEHLDMLMVCHHLDKTIPEDVAFAESRIRRETIAAEDILHDMGAFSIIASDSQAMGRVGEVLIRTWQTADKMKKQRGRLPEEKGENDNFRVRRYIAKYTINPAIAHGISDEIGSITEGKRADLVLWNPAFFGVKPEMVLMAGTIVCAQMGDPNASIPTPQPVYSRPMFGAYGKSVEHSAVCFVSAAAQANGIGDKLGLSKQTVAVQNTRNIGKSHLIHNTSTPHMEVNSETYEVRADGELLNCEPATELPMAQRYFLF*
>MP0790_megahit_325175_1-720
MPAEGNIIANESKKTFKLNVSNTGDRPIQVGSHTHFAEANKALEFDREKALGYHLNISSGTSIRFEPGESKHVEVVEFGGTKTIFGFSGLVSGELKSKREEAVKNIHEKGFKNVLENIENESTSLEIPRSRYVELFGPTKGDRVRLADTDLVIEIEKDLIKYGDELVFGGGKSARDGLGQASGVLRDESADLVITNAMIIDPKLGIIKADIGIKDGKILGVGNAGNPNVMDDVDIIVSSN
>MP0790_megahit_326936_211-513
PQPVHYRPMFGTFGRAASQTRLNFVSQAAIDAGIKERLGLQSTLSACKNVRGVRKKDMKLNDACPELTVDPQTYEVRCDGELLTCEPATELPLAQLYHLF*
>MP0790_megahit_331829_237-1184
MPFKISRQAYAETYGPTKGDRIRLADTDLILEVEQDHTHYGDEVKFGGGKVIRDGMGQSQQSRDNGVVDTVITNALILDWWGIVKADIGIKDGKISGIGKAGNPDTQEGVNIIVGASTEAIAGEGNIITAGAIDSHIHFICPQQIETALASGVTTMLGGGTGPATGTNATTCTPGAFHISRMLQSAEGFPVNLGFFGKGNATNKAALEEQVRAGACGLKLHEDWGTTPACIDSCLSVADQLDVQVCIHTDTLNEAGFVEDTIQAIKGRTIHTFHTEGAGGGHAPDIIKICGELNVIPSSTNPTRPFTLNTLEEHLD
>MP0790_megahit_338948_2321-2518
KHLGLERTCRAVSDTRSVGKSALKLNSALPNVSVDPQTYEVFADGELLTCEPAEVLPLAQRYLLL*
>MP0790_megahit_341705_2-1012
MATMTRKEYAEMYGPTKGDGIRLGDTSLIAEVEHDYGVPGDECLHGGGKTLRDGLGLTPGYDSAMGSLDMLLCNALVIDPVLGIVKGDLGIKDGRIVGIGKAGNPATMDGVDSRLICGAATTVRDAEGLIATPGGIDVHVHFDSAQLCEHAISSGITTMLGGSLGPITVGIDCGGAWNVGKMLQASEHWPINFGFLGRGNTSKPRSIYDQIKGGCFGLKIHEDWGAMPAVIDTCLGVADELDFQVQLHTDTLNESGFVEDTLAAINGRTIHMYHTEGAGGGHAPDIIRVAGIENCLPSSTNPTNPYTINTFDEHLDMTMVCHHLSPSIPEDVAFAES
>MP0790_megahit_343851_2-559
MGRVGEVITRTFQTAHKMKVQRGALPEDSSRNDNHRLKRYIAKVTINPALAHGISSEVGSIETGKLADLVLWKPGFFGIRPELVVKGGSIVWAQMGDANASIPTPGPVHGRPMFGAFGKALAPSCITFVSEAAMDADIQRRLGLERPCMAVKDTRSVGKSALKLNSALPSVSVDPQTYEVFADGEL
>MP0790_megahit_351853_119-832
MPYRISRQAYAETYGPTTGDRIRLADTELILEVEKDYTVYGDEVKFGGGKVIRDGMGQSQTTRAEGAVDTVITNALILDWWGIVKADVGLKDGRIVGIGKAGNPDTQEGVTIVVGPGTEAIAGEGHILTAGGIDTHIHFICPQQIETALASGITTMMGGGTGPATGTNATTCTPGAFHIGRMLQAAEGLPVNLGFFGKGNASTPEALEEQVHAGACGLKLHEDWGTTPATIDACLSVA
>MP0790_megahit_352035_1966-3669
MTAISKQAYAEMYGPTIGDRVRLADTDLFIKVEADRTVYGDEVKFGGGKVIRDGMGQGQSVSADTADVLITNATIIDYWGIIKADVGIKDGRIHAIGKAGNPDTQAGVDIVIGPGTEVIAGEGQILTAGGVDSHIHFICPQQVEEAIMSGITTMLGGGTGPATGTNATTCTPGPWNIHRMLEAAEELPVNVGFLGKGNASQSAPLVEQIDAGAIGLKLHEDWGTTPTAIDTCLSVAETQDIQVAIHTDTLNESGFVEDTLNAMKDRTIHTYHTEGAGGGHAPDIIKAAGFSHVLPSSTNPTRPYTVNTIDEHLDMLMVCHHLSPSIAEDVAFAESRIRRETIAAEDILHDMGAFSMIASDSQAMGRVGEVITRTWQTAHKMKVQRGSLKGDDPDADNLRVKRYIAKYTINPAITHGIAHEVGSVEIGKLADLVLWRPAFFGSKPSLVIKGGMIVAAPMGDPNASIPTPQPVHYRYMFGAFGAARTSTKITFMSHAAIIRGVPEQLALRSIIGEVKRCRGVKKDDMKLNDYKPNIEVDAQTYQVRADGKLLTCEPASVLPLTQRYFLF*
>MP0790_megahit_353229_348-569
AAMDADLQQQLGLERTCVAVAGTRGVSKSSLKLNSALPKMSVDPQTYEVFADGQLLSCEPADVLPLAQRYLLL*
>MP0790_megahit_357097_131-1288
MMIPGEYFPTGDAIIANKDKKILKITVANTGDRPIQVGSHTHFSEANKALEFDREKSLGFHLNISAGTSIRFEPGESKHVQLVEFGGTKTIYGFSGMVSGNLDEKRNDAIKKLHENGFKNSLEDTTEEQGSLEIPRNRYVELFGPSKGDKVRLADTDLILEVEEDLIKHGDELVFGGGKSARDGLGQASGVLRDQSADLVITNAVIVDAKLGIIKADIGIKDGKILGVGNAGNPDVMDDVDIIVSSNTEIISGEHTICTAGTIDSHIHFISPQQAIDAICNGTTTMIGGGTGPADGTNATTCTPGEFNIHKMIQAVEEFPLNFGFLCKGNDSQEESLMEQIRAGACGLKLHEDWGTTPATINSALNVADKTDTQVAIHTDTLNECG
>MP0790_megahit_359074_6068-7771
MSELPRNRYRALYGPTAGDRIRLADTDLFIEVETDHCVGGDEAVFGGGKVIRESMGQSTNTRAEGTPDLVITGAVILDHWGIVKADIGIRDGRIAAIGRAGNPDTTDGVHPDLVIGPSTEIMAGNGRILTAGAIDCHVHLICPELMTEALSSGITTILGGGTGPAEGSKATTTTPGSWNVARMLEALDQWPVNVALLGKGNTASEAALHEQLRGGVAGFKLHEDWGTTPAAIDTCLRVADESGVQVAIHTDTLNEAGYVESTLAAIAGRSIHTFHTEGAGGGHAPDIITVASHPNVLPSSTNPTRPHTLNTVAEHVDMLMVCHHLNPTVPEDLAFAESRIRPSTIAAEDVLHDMGAISMIGSDSQAMGRIGEVILRTWQTAHVMKRRRGALPGDGPSDNHRARRYVAKYTICPAIAHGLDADVGSVETGKLADLVLWDPRFFGVRPHAVVKGGMIAWAQMGDANASIPTPQPVLPRPMFGAAPVVAAKTSVAWVSPVALEHGIDATITRPLVAVGNCRSVGKGDMVENTARPEIAVDPDTFTVTIDGDVIEEAPAEELPMAQRYFLF*
>MP0790_megahit_360950_1147-1503
GGVITCAQMGDPNASIPTPQPVYSRPMFGAYGRSMETNSVIFVSQSASKNKSLDDLALRKKMVPVKNTRNISKKSMKLNDLCPEIDVDSETYEVRLNGELITCEPAKELPMAQRYFLY*
>MP0790_megahit_361582_2-436
MAYRISRQAYAETYGPTTGDRVRLADTDLILEVEKDCTVYGDEVKFGGGKVIRDGMGQAQTARAEGAVDTVITNALILDWWGIIKADVGLRDGRIVGIGKAGNPDTQQGVTIVVGPGTEAIAGEGHILTAGGIDTHIHFICPQQI
>MP0790_megahit_362654_1-963
DTLNECGYVDDTIAAINGRVIHTYHTEGAGGGHAPDIMKIASEPNILPSSTNPTRPFTTNTLEEHLDMMMVCHHLNPSVPEDISFAESRIRAETIAAEDILHDIGAISMMSSDSQAMGRVGETTTRNWQTADKMKKMKGALPEDSQENDNFRIKRYVAKITANPAITHGISEHVGTLENGKMADIIVWMPQFFGIKPKMIVKGGFIAYALMGDPNASIPTTEPVYYRPMFGALGKAKQSTSVTFTSQLALDDGLQDKLNIDKKLVAVKNCRNIGKKDMVYNEAMPKIEIDPETYEVKVDGKIATVDPATNVSLGRLYSLF*
>MP0790_megahit_377981_2209-3921
MTLNISRKNYADLFGPTTGDRVRLADTDLIIEIEKDLIKYGDESVFGGGKSIRDGMGQASGVSRDESLDLVITNAIILDPVLGIIKADIGVKDGRIVGIGNAGNPNIADDVDMVISSNTEIIAGENTICTPGTIDSHIHFISPQQATHAICNGTTTMIGGGTGPADGTNATTCTPGKWNIHRMIESVDNFPMNFGFLAKGNDSLEPALFEQIKSGACGLKLHEDWGTTPATINSALNVADKTDTQVAIHTDTLNECGFVDDTIAAIAGRTIHTYHTEGAGGGHAPDILKIASESNILPSSTNPTRPFTVNTLSEHLDMMMVCHHLNSSVPEDISFAESRIRGETIAAEDVLHDIGVLSMMSSDSQAMGRVGEVTTRNWQTADKMKKMTGSLPEDNSQNDNFRVKRYIAKITINPAITHGISDHVGSLQPGRLADIVIWSPQFFGVKPKMIIKGGFIAYSLMGDPNASIPTTEPILYRPMFGSFGKAVQSTSVIFTSQLALDNGMQEKINCDKKLVAVKNCRSIGKKEMLYNDSTPEIDVNPETYEVKVNGKITTTDPATKLSLGRLYHLF*
>MP0790_megahit_381200_1-531
VHAGACGLKLHEDWGTTPATIDACLSVADRMDVQVCIHTDTLNEAGFVEDTIAAIKGRTIHTFHTEGAGGGHAPDIIKICGEANVLPSSTNPTRPYTRNTLEEHLDMLMVCHHLDPKIPEDVAFAESRIRRETIAAEDILHDLGAFSIIASDSQAMGRVGEVITRTFQTAHKMKVQR
>MP0790_megahit_382452_466-711
LSACFVNSLAIDNHLSESLGLRKQLLPTGPTRKLNKAHMLHNDLCPKIEVDPQTFDVSVDGQVAYCEPAETLPLTQRYMLR*
>MP0790_megahit_389934_1767-2558
INTFDEHLDMTMVCHHLSPSIPEDVAFAESRIRSQSIAAEDILHDLGAISMLGSDSQGMGRINEVICRTWQLASKMKDQRGRLAEEQTTLGDNERIKRYIAKYTINAARAFGIDPYVGSLESGKMADVILWRPGFFGIKPELVVKGGFIVRSPMGDSAASLMTCEPLQMRPQWGAFGSAPASLSACFVNSLAIDNDLSGSLGLRKQLLPTGPTRKLNKRHMLHNDLCPQIEVDPQTFDVFVDGEVAYCEPAETLPLTQRYMLR*
>MP0790_megahit_393489_1-780
DGMGQSQVTRANGAVDTVITNALIVDHSGIYKADVALKDGRIAAIGKAGNPDTQPNVDIIIGPGTEVIAGEGRILTAGGFDSHIHFIAPQQMEDALHSGVTTCFGGGTGPAHGTLATTCTPGPWHIGRMLQAMDGVVMNIGLSGKGNASQPGALVEMVNGGACALKLHEDWGTTPAAIDCCLSVADDMDVQVMIHTDTLNESGFVEHTLGAMKGRTIHAFHTEGAGGGHAPDIIKICGEEHVLPSSTNPTRPFTVNTLEE
>MP0790_megahit_396118_1-318
MPFKISRQAYAETYGPTKGDRIRLADTDLILEVEQDHTHYGDEVKFGGGKVIRDGMGQSQQSRDNGVVDTVITNALILDWWGIVKADIGIKDGKISGIGKAGNPDT
>MP0790_megahit_396228_1-1488
ALILDWWGIVKADIGIKDGKISGIGKAGNPDTQEGVNIIVGASTEAIAGEGSIITAGAIDSHIHFICPQQIETALASGVTTMLGGGTGPATGTNATTCTPGAFHISRMLQSAEGFPVNLGFFGKGNATNKAALEEQVRAGACGLKLHEDWGTTPACIDSCLSVADQLDVQVCIHTDTLNEAGFVEDTIKAIRGRTIHTFHTEGAGGGHAPDIIKICGESNVIPSSTNPTRPFTLNTLEEHLDMLMVCHHLDPKIPEDVAFAESRIRRETIAAEDILHDLGAFSIIASDSQAMGRVGEVISRTFQTAHKMKVQRGALPEDNQRNDNHRLKRYISKVTINPAIAHGISAHVGSVEVGKLADLVLWKPGFFGIKPDLVVKGGCIAWAQMGDANASIPTPQPVHGRPMFSSFGKAINPTCLTFLSESAIDAGVPERLKLERSYAPVKDTRKISKQSMKLNDARPKIEVDPQTYEVFANGELLTCEPAESLPLAQRYLLL*
>MP0790_megahit_397945_33359-35533
MQAGEYNIQDGDIILNQGRQVQTISVSNTGDRPIQIGSHYHFYEVNDALSFDREQTRGYRLNIISGTAVRFEPGQSREVELVAYAGKQEVYGFAGRVMGAVQPDKTDEKQLETSQKRVSRQIYAEHFGPTTGDKVRLADTELWLQVEADLTSHKDTAVDQANTSQSDEGTSHTTEIKGEEVKFGGGKVIRDGMGQGQLLGAEVADTVITNALVVDYTGIYKADIGIKNGRISAIGKAGNPDIQPAIDIPIGGATEIIAGEGKILTAGGVDSHIHFIAPQQCETALMSGVTTMLGGGTGPAQGTLATTCTPGAYHIASMLQSTDSIPMNIGLLGKGNVSVPTPIAEQIEAGAVGLKLHEDWGTTPQAIDNCLSVADDYDVQVAIHTDTLNESGYLESTLGAFKNRCIHTFHTEGAGGGHAPDILKAIGESHVLPSSTNPTRPYTVNTIDEHLDMLMVCHHLSPAIAEDVAFAESRIRQETIAAEDILHDLGAISMMSSDSQAMGRVGEVVIRTWQTAHKMKVQRGHLAPDATAQTEHQAQHITLTDYDQSADNDNFRIKRYIAKYTINPAITHGISDMVGSIEVGKWADMVLWSPKFFGVKPECIIKGGLIAAVPMGDINASIPTPQPVHYRPMFASYPKSVAQTSITFMSQAAIDKQVDKQLGLTKVIQPVHGIREIRKSDMRLNSYCPDMDINPETYEVRADGKTLTCEPAEVLPMAQRYFLF*
>MP0790_megahit_401053_232-1098
HAPDIIKICGEEHVLPSSTNPTRPFTVNTLEEHLDMLMVCHHLDKSIPEDVAFAESRIRRETIAAEDILHDIGAFSIIASDSQAMGRVGEVLIRTWQTADKMRKQRGRLPEETGDNDNFRVKRYIAKYTINPAIAHGVSREVGSIEVGKKADLVLWNPAFFGVKPEMVLMSGMIVVAQMGDPNASIPTPQPVYTRPMFGAYGSALQHCAVTFISEAAQSNGLRDSLGLRKQTIAVQNTRNIGKSDLIHNAATPKVEVNPETYEVRADGELLTCAPAETVPMAQRYFMF*
>MP0790_megahit_401202_3-254
MTTTLPRSEYAAMYGPTTGDRLRLADTDLIIEVERDLTTYGEEVKFGGGKVIRDGMGQSQVTRANGAVDTVITNALIVDHSGIY
>MP0790_megahit_402871_2-517
NVIPSSTNPTRPFTLNTLEEHLDMLMVCHHLDPKIPEDVAFAESRIRRETIAAEDILHDLGAFSIIASDSQAMGRVGEVISRTFQTAHKMKVQRGALPEDNQRNDNHRLKRYISKVTINPAIAHGISGHVGSVEVGKLADLVLWKPGFFGIKPDLVVKGGCIAWAQMGDANA
>MP0878_megahit_9654_2-358
SGTIVWATMGDGNGSFSGAEPMIHRPMWGSLGSAKHRLGVTFVSRLAIAAGTEAKLGVRKPFVQIRNTRALGKADMIRNTALPRITVDPQTFEVEADGVPLVAEPARSVPLARRYFLR*
>MP0878_megahit_10969_1538-1717
ATLRPVADTRRLTKRDMVLNDVLPKIDVDPENFRVYIDGQAIDSPPTSQVSLGQSYMLK*
>MP0878_megahit_17224_150-830
MAQSIERSRYVSLYGPTEGDCVRLGDTGLWAKVERDFCVGGDELVFGAGKTVRGGTGCDGVLTAADGILDLIITNALIIDAVAGIIKADIGIKGGRIVGIGKAGDPNLMDGVTPGLTVGVNTDIRAAEGHIVTAGGIDCHVHFIDPGQVDEALSAGFTTLMGGGLGPTTVPIASTGTTNLGLMLQAAEAFPINFGFIAKAASHAVEPLLEQLAAGAAGLKIHEDWGA
>MP0878_megahit_23054_43-543
RYVAKYTINPAISHGVSEEVGSVEVGKMADLVLWKPAFFGIKPSLILKSGFIAAAPMGDANASIPTPQPVYYRPMFGSFGSAASQISVTFVSQASLDNNIGEQYGIRRQLIACKNTRNITKNDMKLNDWQPDITVDPQTYEVRANGELLTCEPMEVLPLAQRYSLF*
>MP0878_megahit_26223_1-243
SVTFVSQAAADAGIGEALGLSKQMIPVSGTRSVKKGDMKLNDYQPKMEVDPETYEVRADGELLICEPAEELAMAQRYFLF*
>MP0878_megahit_41397_3-539
ESRIRPQTIAAEDILHDRGAISMIASDSQAMGRVGEVISRTWQTAHKMKVQFGKLEGEGHGAADNFRALRYVAKYTINPALTHGMAGEVGSLMVGKLADIVIWKPAFFGVKPELVLKGGMIAMANMGDPNASIPTPQPTLYRPQFAAHGKARASTCLSFVSAAALEAGLADFLSVDKRL
>MP0878_megahit_41710_3-731
TAGAGKIMRDGEGFCTTGTAANGALDMVIMNAVIIDAELGIVKGDIGIRDGRIAGTGKAGNPDIMAGVTPGLVTGPNTTVVHGDGHFVTAGAIEAHAHFLSPQQCNHALAGGCTTMIGMSPGPNFDVSCSGPNVLGRLIQAADEYPLNFGFLGRGNSNPEAVAESVSGGALGVKIHEDFGASPAVLDGTLTAADAADFSVHLHTDTINEFGFYETTMAAIAGRSIHMYHTEGAGGGHAPDIIK
>MP0878_megahit_47439_3-665
NATTCTPGEWHIGKMLQAVDDLPMNIGLLGKGNASLPEGLEAQLEAGAMGLKLHEDWGTTPASIDTCLSVAEKYDVQIAIHTDTLNESGFVEDTLAAFKERGIHTYHTEGAGGGHAPDILTACSKEYVLPSSTNPTRPYTVNTIDEHLDMLMVCHHLDPNIPEDVAFADSRIRRETIAAEDILHDLGAFSMMGSDSQAMGRVGEVICRTWQTAHKMKVQRG
>MP0878_megahit_49149_1-525
MLMVCHHLDPRIPEDVAFAESRIRRETIAAEDILHDLGAFSMIASDSQAMGRVGEVVLRTWQTAHKMKVQRGALPEDSSRSDNFRVKRYIAKYTINPAVANGIATEVGSIEPGKLADLVLWKPAFFGVKPSLILKGGFIVTAAMGDPNASIPTPQPVHYRPMFGAFGRALEQCSV
>MP0878_megahit_70038_220-1941
MVHMSRSRYAQLFGPTTGDRIRLADTDLLIEVTEDRCGGPGLAGEEAVFGGGKVIRESMGQSRATRADGAPDTVITGAVIVDHWGIIKADIGIRDGRIVALGKAGNPDTMSGVHPDLVIGPSTEIIAGNGKIVTAGAIDCHVHFICPQIMDEALAGGITTVVGGGTGPAEGSKATTVTPGAWHLSRMLEALDHWPMNIVLLGKGNTVSSEAMWEQLRAGASGLKLHEDWGSTPAAIDACLRVCEDAGVQAALHSDTLNEAGFVESTLGAIAGRGIHAYHTEGAGGGHAPDIITVASQGHILPSSTNPTRPHTINTLDEHLDMLMVCHHLDPSIPEDLAFAESRIRPSTIAAEDLLHDLGAISMIGSDAQAMGRIGEVVLRTWQTAHVTKKRRGLLAGDVGADNNRVRRYIAKYTICPAVAHGLDHEIGSVEPGKLADLVLWDPAFFGVRPHLVVKGGMIAWAQMGDANASIPTPQPELPRPMFGASAKAAAATSVHFVAPQAIEDGLADRLNCDRRLVAVGNVRAVGKSDMPLNDAQPRIEVDPDTFTVKIDGEVWTADPATELPMAQRYFLF*
>MP0878_megahit_80555_1-687
TGPATGTNATTCTPGPWNIAKMMQATQDMPMNFGFLGKGNASLPKALEEQIEAGVCGLKLHEDWGTTPASIDNCLAVADRYDVQIAIHTDTLNEAGFLEDTLGAFKGRTIHTYHTEGAGGGHSPDIIRACGEANVLPSSTNPTRPYTVNTIDEHLDMLMVCHHLDPSIPEDVAFADSRIRKESIAAEDILQDLGAISMIASDSQAMGRVGEMICRTWQTAHKMKVQRGL
>MP0878_megahit_83368_1872-3587
MAYRIARSHYAELYGPTTGDRVRLGDTELLAQVEHDATVYGDESVFGGGKTMREGMGVHGDITNADGALDFVITNVVIIDAVLGIRKADIGIRDGRIAGIGKSGNPRTMSGVDPDLIIGAGTDIRAGEGMIATAGAIDVHVHFDSAGLVDEAMSSGITTMIGGGLGPVTVGITSSGPNNLARMLRAAEAFPMNFGFIGNGSASSVAPLLEQGLAGAIGFKIHEDWGATPAAIRASLDAGDELDLQVQIHTDTLNESGFFEDTMAAIDGRPIHTYHAEGAGGGHAPDIMRVVGESYCLPSSTNPTNPYTLNTFDEHLDMVMVCHHLNPRIPEDVAFAESRIRRETIAAEDVLHDLGAISAMGSDSQGMGRIGETIARTWQLASHMRSTRGPLPGDAGSGADNARILRYIAKLTVNPARLFGIDHEVGSLEPGKLADIVLWEPKFFGIRPEVVFKGGFPAWSVMGESNASLMTCEPLRYRPQWAAYGRTPADVSVNFVAAAAADARLGDRLGLGTPLVGCRGARRLSKANLLHNDYLPDITIEPDTYRVVVDGQPCVSTPMTHVPLGRRYTLK*
>MP0878_megahit_83680_3-536
HEDWGTTPSTINSCLNVADKFDVQVCIHTDTLNEAGFVEDTIKAIAGRTIHTFHTEGAGGGHAPDIIKICGEKNVLPSSTNPTRPYTRNTLEEHLDMLMVCHHLDSKIPEDIAFAESRIRRETIAAEDILHDVGAFSIIASDSQAMGRVGEVITRTFQTAHKMKVQRGPLSQDSDRND
>MP0878_megahit_85291_3-827
AIIDAALKAAEIGGGQIHLHADTLNESGFVEHTLRAMAGRCIHAYHVEGAGGGHAPDIIRMCGISNVLPSSTNPTNPFTINTFDEHFDMAMTSHYLNPRLPEDVAFAESRIRKETIGAEDVLHDMGAISAIGSDSQGMGRIGETIARCWQLADTMRELRGALPEDSGSGADNFRIRRYIAKYTINPALMFGIADEVGSIEPGKLADLIFWKPDSFGIKPELVLKSGFPVWAPSGEANASLMTCEPVRYRPMWGYFGRAPQSLGVRFVSPSAIAAG
>MP0878_megahit_109583_2-1249
AGGTGPAEGSKATTVTPGSWHLARMLEALDTWPLNVALLGKGNTVSAEAMWEQLRGGAAGFKLHEDWGTTPAAIDACLTVAEAAGVQVNIHTDTLNEAGFVENTLAAVKGRSIHAYHTEGAGGGHAPDIITVAGQPNVLPSSTNPTRPHTVNTLDEHLDMLMVCHHLNPNVPEDLAFAESRIRPSTIAAEDLLHDIGAISMIGSDAQAMGRIGEVVMRTWQTAHMMKRRRGALPGDSGGPRGADNNRAMRYVAKYTICPAVAHGLDRDIGSVEVGKLADLVLWEPAFFGVRPHAVLKGGMIAWAAMGDANASIPTPQPVLPRPMFGAAPAAAAATSLHFVAPQAIEDGLADRLAVSRRLVAVDNVRRIGKTDMPLNDAQPEIVVDPDTFTVRIDGEVWQEQPAAELPMAQRYFLF*
>MP0878_megahit_110678_2-520
APDILVVNGYPNVLPSSTNPTNPYTLPALEEGVPMTMLAHMMSFDLLEDVAFAEARIRPQSMAAEDLLHDMGAISIFATDTQGMGRLAENLAKCWQLASVMKERVGRLPEETTARADNMRILRYIAKYTINPAIAAGIDHEVGSIAPGKMADLVLWPFGFFGAKPSTVLKSGT
>MP0878_megahit_110945_3-971
CTPGIWNLHRMLEAAEEYPMNLGFLGKGNCSTPGPLREQVLAGAMGLKLHEDWGTTPAAIDCCLGVADEYDVQVCIHTDTLNESGFVEASIAAFQGRTIHTYHTEGAGGGHAPDILTVCGQQNVLPSSTNPTRPFTHNTIDEHLDMLMVCHHLDKNLPEDVAFAESRIRGETIAAEDILHDLGAISIMGSDSQAMGRVGEVITRTWQTADKMRGQRGRLCEETGDNDNLRIRRYIAKYTINPAIAHGMSHEIGSVEVGKLADLVLWHPAFFGAKPELVIKGGIIASSQMGDPNASIPTPQPVFTRPMFGGYGRAAAPISLAFV
>MP0878_megahit_111343_2-859
DIIKACGAANVLPSSTNPTRPYTVNTIDEHLDMLMVCHHLDPSIPEDVAFAESRIRRETIAAEDILHDLGAFSMIASDSQAMGRVGEVICRTWQTAHKMKVQRGALTGDDSKSDNTRAKRYIAKYTINPAISHGIADSVGSIEAGKIADLVLWQPAFFGVKPALILKSGMIAAAPMGDPNASIPTPQPVHYRYMFGGYGLAAAKTSVAFLSQAGIDAGVPETIGLQSNAISVKNCRTINKSNMINNDYQPTIEVDPQTYEVRADGELLTCEPAAEVPLAQRYFLF*
>MP0878_megahit_123550_1-786
KKTIKLKVSNTGDRPIQVGSHTHFSETNKALEFDREKALGFHLNIPSGTSVRFEPGESKHVEVVEYGGSKTIFGFSGLVSGDLKSKKQEAIKNIHENNFKNISENVEEESNALEISRSRYVALFGPTVGDKVRLADTELIMEIEKDLIKYGDELVFGGGKSARDGLGQASGVLRKDSADLVITNAMIIDPVLGIIKADIGVKDGKILGVGNAGNPNVMDNVDIIVSSNTEIISGEHTICTPGTIDCHIHFISPQQAIDAICN
>MP0878_megahit_124202_499-933
MPYKISRAAYAGMFGPTVGDKVRLADTELFIEIEKDHTTYGEEVKFGGGKVIRDGMGQSQATRAEGAVDTVITNAVIVDHSGIYKADVGLKNGRIHAIGKAGNPDTQPGVTIIVGPSTEAIAGEGKILTAGGMDAHIHYICPQQI
>MP0878_megahit_136134_110-541
SVEVGKMADLVLWKPAFFGVKPEVIVKGGFIAGAAMGDGNASIPTPQPYVYRPMFGHYGQALDSTSVHFVSQAGVESAALDGLRRRLDPVSGCRTLGKRDMKWNDATPKIEVNPETYEVRADGELLTCDPVEILPLAQRYFLF*
>MP0878_megahit_144872_2776-3081
PQPMHYRPMFAAYGKLRTNSSVTFVSQASLDGGLAQRLGVAKKLLAVKNVRGGISKASMIHNSLTPHIEVDPETYEVRADGELLTCEPATVLPMAQRYFLF*
>MP0878_megahit_154851_1877-2947
CFGMKIHEDWGAMPAVIDTCLSVADELDFQVQLHTDTLNESGFLEDTLAAINGRTIHMYHTEGAGGGHAPDIIRVAGVKNCLPSSTNPTNPFTVNTFDEHLDMTMVCHHLNPSIPEDVAFAESRIRPQSIAAEDILHDLGAISMLGSDSQGMGRINEVICRTWQLASKMKDQRGRLQEEKSKQGDNERIKRFIAKYTINAARTFGIDKYVGSLESGKMADVVLWRPGFFGIKPELVVKGGFIAWAPMGDSAASLMTCEPVIMRPQWGAFGSAQKSLSASFVNPLAIESDLQGQLNLTKPLLPTRGTRKLSKQHMLHNSVCPSIKVDPQTFEVFVDGKLAHCEPAERLPLTQRYMLR*
>MP0878_megahit_161622_1275-2987
MAYEIDRPSYAAMFGPTVGDKVRLADTDLIIEVEKDFTTLGEEVKFGGGKVIRDGMGQSQATRAEGAVDTVITNALILDYTGIVKADIGITGGRIAGIGKAGNPDVQPGVDIIIGPGTEVIAGEGNIITAGGIDAHIHWICPQQVEDALYSGVTSMLGGGTGPAAGTNATTCTPGPWHIARMLQAADGIPMNIGFFGKGNATLPGSLIEQIKAGACGLKLHEDWGTTPAAIDTCLSVADDLDIQVMIHTDTLNESGFVEHTRASFKGRTIHTFHTEGAGGGHAPDIIKLCGEANVLPSSTNPTRPFTVNTIDEHLDMLMVCHHLDPKIPEDVAFAESRIRRETIAAEDILHDLGAFSIISSDSQAMGRVGEVITRTWQTADKMKKQRGALPEDAGKGNDNFRAKRYVAKYTINPAIAQGIASHVGSIEVGKIADLVVWKPMFFGTKPDMVVKAGMIIAAAMGDPNASIPTPQPVHYRPMFGAYGNALAKSSFSFVSQAGIDAGIAAEFGLSKELLAVSNTRNIGKKDMKLNDALPVMEVDPETYQVTADGELLTCQPVDVVPMAQRYFLF*
>MP0878_megahit_162296_3511-5214
MATIDKHSYAHMFGPTIGDRVRLGDTDLWLEVEKDFTEYGEEVKFGGGKVIRDGMGQSQASCFDTPDLVITNVVILDHWGIIKADIGIKDGRIAIIGKAGNPDVQDNIDIEIGPGTEIIAGEGQIVTAGGIDAHIHFICPQQIDEALMSGVTTMIGGGTGPATGSNATTCTPGPWNTHKMLQATNDFPMNFGFLGKGNTSLPIALEEQIEAGVCGLKLHEDWGTTPASIDNCLSVAERYDVQIAIHTDTLNESGFVEDTLGAFKGRTIHTYHTEGAGGGHSPDIIRACGESNVLPSSTNPTRPYTINTIDEHLDMLMVCHHLDPAIPEDIAFADSRIRKESIAAEDIMHDLGAISMIASDSQAMGRVGEMITRTWQTAHKMKQQRGPLAPDTERNDNFRLKRYVAKYTINPAISHGISHEVGSIEIGKLADLVLWKPAFFGIKPAMIIKSGFIAAAPMGDANASIPTPQPVYYRPMFGAHGQAPANTSMTFMSQASLDAGVPDKIGLTRMVSACKNTRNIGKDDMIHNSWQPTIEVDAQTYEVRANGELLTCEPVTTLPLAQLYCLF*
>MP0878_megahit_163049_10401-12107
MVEIPRAQYAALYGPTVGDQVRLGDTDLWIEVERDLTVGGEEAVFGGGKSIRESMAQSVRTSAEGALDTVVTNAIVLDHGGVVVADVGVRGGRIVALGRAGNPDVADGVHPDLVIGPGTDVVSGEGRILTAGAIDSHVHLISRSQLVEALATGITTVVGGGTGPSEGSKATTVTPGAWHLGTVHRALDTVPVNLLLLAKGNTVSTGGLREQALAGAAGFKVHEDWGSTPAAIDAALRAADEFGLQVALHSDSLNEIGYVDSTIGAIAGRSIHAFHTEGAGGGHAPDILTVASLSHVIPGSTNPTLPHTVNTVAEHLDMLMVCHHLNPAVPEDLAFAESRIRATTIAAEDLLHDLGALSITSSDAQAMGRIGEVVCRTWQVAHVMKNRFGRHGDLAEGPADNARATRYVAKYTINPAVAHGIDHEVGSVEPGKMADLVLWDPRFFGIRPDVVMKSGALVWGALGDPNASIPTPQPVLMRPTLVDDGSPHAVTFVSPAALDDGVEERLGLRRSLAPVRPTREVGKAQMVNNTYLPRIDIDPETFAIDVDGERVEPAPATELPLAQLYCLF*
>MP0878_megahit_165861_3-641
MATMTRKEYAEMYGPTTGDAIRLGDTSLIAEVEHDFAVPGDECLHGGGKTLRDGLGLTPGYDSAMGSLDMLLCNALVIDPVLGIIKGDIGIKNGKIVGVGKAGNPATMDGVDSNLICGAATTVRDAEGLIATPGGIDVHVHFDSAQLCEHAISSGITTMLGGSLGPITVGIDCGGAWNVGRMLQAAEHWPINFGFLGRGNTSKPRSIYDQVAG
>MP0878_megahit_178308_2134-3261
MSEISRRAYADMYGPTTGDRVRLGDTELWIEVEQDKTSYGEEVKFGGGKVIRDGMGQSQRTSKESVDVVITNALILDHWGIVKADIGIKSGRIVGIGKAGNPDIQSDVDIIIGPGTEAIAGEGFITTAGALDAHIHFICPQQVDEALMSGVTTMLGGGTGPAAGTNATTCTPGPWNIQRMYQAVEELPMNFGFMGKGNASLPAALEEQVLAGAMGLKLHEDWGTTPASIDNCLTVADNFDVQVAIHTDTLNESGFVESTLAAFKDRAIHTYHTEGAGGGHAPDIIKACGVANVLPSSTNPTRPYTVNTIDEHLDMLMVCHHLDPKIPEDVAFAESRIRRETIAAEDILHDLGAFSMIASDSQAMGRIGEVICRTWQ
>MP0878_megahit_181257_202-1197
ELDVQVAIHTDTLNESGFVEDSIAAFKGRTIHTFHSEGAGGGHAPDIIRVCGEANVLPSSTNPTRPFTVNTIEEHLDMLMVCHHLDSKIPEDVAFAESRIRPETIAAEDILHDIGAFSIMSSDSQAMGRVGEVIIRTWQTAHKMKQQFGKLDSADHPAADNFRALRYIAKYTINPAVAHGMSHMIGSVEVGKLADLVLWKPAFFGVKPELILKGGMIACANMGDPNASIPTPQPTFYRPQFAAHGRAKFETCVTFVSQAAIDAGLADRVRLDKRVEPVRNTRNIGKADMVHNDKLPKIEVDPETYTVKADGELLTCEPATELPLAQRYFLF*
>MP0878_megahit_187898_1069-3048
THFSETNKALEFDREKSLGFHLNIPSGTSVRFEPGETKHVEVVEFGGTKTIFGFSGLVSGDLESKKQEAIKNINENNFKNITENVEYESNPLEISRNRYVELFGPTVGDKVRLADTELVMEIEKDMIKYGDELVFGGGKSARDGSGQASGVLREESADLVITNAMIIDPVLGIIKADIGIKDGKILGVGNAGNPNVMDDIDIVVSSNTEIISGEHTICTPGTIDSHIHFISPQQAIDAICNGVTTMIGGGTGPADGTNATTCTPGEWNIHKMIEAVEEYPLNFGFLCKGNDSREEALLEQVKSGACGLKLHEDWGTTPATINSALNVADKTDTQVAIHTDTLNECGYVDDTIKAIAGRAIHTYHTEGAGGGHAPDIMKIAGEPNILPSSTNPTRPYTVNTLQEHLDMMMVCHHLNPSVPEDVSFAESRIRAETIAAEDVLHDIGAISMMSSDSQAMGRVGEVTTRNWQTADKMRKMKGSLPEETGENDNFRVKRYIAKITINPAITHGISTYVGSLEPGKIADIVVWTPQFFGIKPKLIIKGGFIAYALMGDPNASIPTTEPVYYRPMFGALGKAKQTTSVTFTSQLALDNKLEEKLKIQKKLVPVKNCRNIGKKDMLYNDKTPKIEVDPETYQVKVDGEIATVDPAEKLSLARLYCLY*
>MP0878_megahit_196986_1-1122
DEALMSGVTTMIGGGTGPATGTNATTCTPGAWHIGKMLQSAECFPMNLGFLGKGNASLPDPLEEQIQAGAMGMKLHEDWGTTPAAIDCCLSVADAFDVQVAIHTDTLNESGFVEDTLAAINGRVIHTYHTEGAGGGHAPDIIKACGESNVLPSSTNPTRPYTINTVDEHLDMLMVCHHLDPAIAEDVAFADSRIRRETIAAEDILHDLGAFCMISSDSQAMGRVGEVITRTWQTAHKMKVQRGPLEGDDDWSDNARVKRYIAKYTINPAITMGVGHVVGSIEVGKLADLVLWKPAFFGTKPSLILKGGAIAAAPMGDPNASIPTPQPVHYRPMFGAFGRGMDTTCVTFVSQASIDGGVAEKLGLKRRLEAVRNT
>MP0878_megahit_200352_3-419
ADIVLWKPAFFGAKPALIIKGGMIVAAPMGDPNASIPTPQPVHYRLMFGALGGARSETSVSFVSKAAYEDGMGEKLRLNKRLVSVRNTRRITKNDLIHNNYLPKIEVDSQTYEVRADGELLTCEPAIELPLAQRYFLF*
>MP0878_megahit_201353_1818-2702
MPLTLTRQQYAEIYGPTTGDQVRLGDTDLFIEVERDLIAEGAGYGNEVKFGGGKVIRDGMGQSPLAKDAESLDVVITNALILDAKLGVIKADIGIKGGRIVGIGHAGNPGIQDGLGSVFADLETGQCNPMTIGAATEAIAGEGAILTAGGYDCHIHFICAQQIDEALASGITTMTGGGTGPATGTNATTCTPGIWNIHRMLEASDEYPMNLGYLGKGNCSTAEPLREQVLAGAIGLKLHEDWGTTPAAIDCCLGVADELDVQVAIHTDTLNESGFVEDTIAAFKGRTIHTFHSEG
>MP0878_megahit_224744_1013-2725
MTLNIPRKTYVDLFGPTVGDRIRLADTELIIEIEKDLIKYGDEVVFGGGKNIRDGQGQASGVPRTKSLDLVITNAIVMDPILGIVKADIGIKDGKIIGVGNAGNPDIMDEIDMIISSNTEIIAGEHTICTPGTIDSHIHFISPQQAIHAICNGTTTMIGGGTGPADGTNATTCTPGKWNIHRMIESVDELPLNFGFLAKGNDSRETALLEQIEAGACGLKLHEDWGSTPATIDSALRVADKTDTQVAIHTDTLNECGFVDDTIEAIAGRTIHTYHTEGAGGGHAPDIIKIAGEKNILPSSTNPTRPFTINTLAEHLDMMMVCHHLNSSVPEDVSFAMSRIRGETIAAEDVLHDIGVLSMMSSDSQAMGRVGEVTTRNWQTADKMKKMVGALPEDNAQNDNFRVKRYLAKITINPAITHGISDYVGSLQPGRLADIVIWSPQFFGVKPKMIIKGGFIAYSLMGDPNASIPTAEPVLYRPMFGALGQTKHSTSVIFTSQLALDKGIESEINSKKKLVPVRNCRSIGKKDMLYNDLTPNIEVNPETYEVKVDGKLATVDPADKVSMSRLYNLF*
>MP0878_megahit_236679_21551-23263
MPATISRASYAAMFGPTTGDKVRLADTELFIEVEQDFTIYGEEVKFGGGKVIRDGMGQSQHSRADGAVDTVITNGLILDHTGIYKADIGLKDGRIVAIGKAGNPDTQPGVDIIIGPGTEVIAGEGKIVTAGGFDSHIHFICPQQIEEALFSGVTTMLGGGTGPAHGTLATTCTPGPWHLARMIQATDVFPMNLGFSGKGNASLPAPLIEMIRGGACALKLHEDWGTTPAAIDNCLSVADDFDVQVMIHTDTLNESGFVEHTVDAFKGRTIHAFHTEGAGGGHAPDIIKVCGLPNVLPSSTNPTRPYTVNTLEEHLDMLMVCHHLDASIPEDIAFAESRIRKETIAAEDILHDMGAFSIIASDSQAMGRVGEVIIRSWQTADKMKRQRGRLPDESGENDNVRAKRYVAKYTINPAIAHGMSKEIGSIEVGKRADLVLWDPAFFGVKPMMVLLGGMIVAAPMGDPNASIPTPQPVHYRPMFGAFGKAVGASGVTFVSQAAIDDGLKERIGCDKTFLAVENTRGGISKASMIHNSATPEVEVHPETYEVRADGELLTCEPAKELAMAQRYFLF*
>MP0878_megahit_238466_2203-3906
MVEISRRAYADMYGPTTGDCVRLGDTELWIEVEQDKTSYGEEVKFGGGKVIRDGMGQSQRTSEDSVDVVITNALILDHWGIVKADIGIKSGRIVGIGKAGNPDIQPDIDIIIGPGTEAIAGEGLIATAGGLDAHIHFICPQQVEEALMSGVTTMLGGGTGPAAGTNATTCTPGPWNIQRMYQAVEELPMNFGFMGKGNASLPAALEEQVLAGAMGLKLHEDWGTTPASIDNCLTVADNFDVQVAIHTDTLNESGFVENTLAAFKGRAIHTYHTEGAGGGHAPDIIRACGEANVLPSSTNPTRPYTINTIDEHLDMLMVCHHLDPKIPEDVAFAESRIRRETIAAEDILHDLGAFSMIASDSQAMGRIGEVICRTWQTAHKMKVQRGPLSPDPSHHDNFRAKRYVAKYTINPAITHGISHEVGSIEVGKLADIVLWKPAFFGAKPALIIKGGMIVAAPMGDPNASIPTPQPVHYRPMFGALGGARSETCVSFVSKAASEDGMGEKLRLNKRLVSVRDTRHITKNDLIHNNYLPKIEVDSQTYEVRADGELLTCEPAIELPLAQRYFLF*
>MP0878_megahit_246403_3-1445
LKDGRIAAIGKAGNPDTQPNVDIIIGPGTEVIAGEGRILTAGGFDSHIHFIAPQQMEDALHSGVTTCFGGGTGPAHGTLATTCTPGPWHIGRMLQAMDGVVMNIGLSGKGNASQPGALVEMVNGGACALKLHEDWGTTPAAIDCCLSVADDMDVQVMIHTDTLNESGFVEHTLGAMKGRTIHAFHTEGAGGGHAPDIIKICGEEHVLPSSTNPTRPFTVNTLEEHLDMLMVCHHLDKSIPEDVAFAESRIRRETIAAEDILHDIGAFSIIASDSQAMGRVGEVLIRTWQTADKMRKQRGRLPEETGDNDNFRVKRYIAKYTINPAIAHGVSREVGSIEVGKKADLVLWNPAFFGVKPEMVLMSGMIVVAQMGDPNASIPTPQPVYTRPMFGAYGSALQHCAVTFISEAAQSNGLRDSLGLRKQTIAVQNTRNIGKSDLIHNAATPKVEVNPETYEVRADGELLTCAPAETVPMAQRYFMF*
>MP0878_megahit_259023_1-771
LGIIKADIGIKDGMIVGVGNAGNPNIMDDVDMIISSNTEVIAGEHTICTPGGIDSHIHFISPQQAIHAICNGITTMIGGGTGPSDGTNATTCTPGKWNIHRMMESVDDIPMNFGFLAKGNDSLELALYEQIESGACGLKLHEDWGTTPATINSALNVADKTDTQVAIHTDTLNECGFVDDTIAAINGRTIHTYHTEGAGGGHAPDILKIASESNVLPSSTNPTRPFTVNTLAEHLDMMMVCHHLNSSVPEDISFAES
>MP0878_megahit_272213_854-2575
MGKMVLEIARKRYVELFGPTVGDKVRLADTDLIIEVEKDLLKYGDELVFGGGKSVRDGLGQAAGVMRDESADLVITNAIVLDPVLGIIKADIGIKDGKILGVGNAGNPNVMDDVDIIVSSNTEIISGEHTICTPGTIDSHIHFISPQQAIYAICSGTTTMIGGGTGPADGTNATTCTPGEWNIHKMIEAVEEYPLNFGFLGKGNDSREEALLEQIKAGACGLKLHEDWGTTPATINSALNVADKTDTQVAIHTDTLNECGYVDDTINAIAGRAIHTYHTEGAGGGHAPDIMKIAGEANILPSSTNPTRPFTVNTLQEHLDMMMVCHHLNPSVPEDVSFAESRIRAETIAAEDVLHDIGAISMMSSDSQAMGRVGEVTTRNWQTADKMKKMKGRLSQENGDNDNFRVKRYLAKITINPAITHGISDYVGSLEPGKIADIVIWTSQFFGIKPKLIIKGGFIAYALMGDPNASIPTTEPVYYRPMFGALGKAKQSTSVTFTSQLALDNKLEEKLKIQKKLVPVKNCRNIGKKDMLYNDQTPKIEVDPETYEVKVDGKIATVDPAEKLSLARLYCLY*
>MP0878_megahit_273734_1930-2475
SLPEDSAENDNYRIKRYISKITINPAITHGISEYVGSLEPGKIADIVVWTPQFFGIKPKLIIKGGFIAYSLMGDPNASIPTTEPVYYRPMFGALGKAKKTTSVTFTSQLALDNGLEEKLKIEKKLLPVKNCRNIGKKDMMYNDATPKIEIDPETYEVKVNGKIATVDPAKDVSLSRLYCLF*
>MP0878_megahit_275396_3696-4433
MTLTIPRKNYVDLFGPTTGDRIRLADTDLIIEVEKDLIKYGDESVFGGGKSIRDGSAQASGVSRENSLDLVITNAVIIDPILGIIKADIGIKDGMIVGVGNAGNPNIMDGVDMIISSNTEVIAGEHTICTPGGIDSHIHFISPQQATHAICNGITTMIGGGTGPSDGTNATTCTPGKWNIHRMIESVDNIPMNFGFLAKGNDSLESVLYEQIESGACGLKLHEDWGTTPATINSALNVADKTDTQV
>MP0878_megahit_275787_66065-67765
MEISRQAYAEMYGPTTGDRVRLGDTELWISVEKDLTRYGEEVKFGGGKVIRDGMGQSQRTRAETPDTVITNALIVDWWGIIKADVAIKDGNIQAIGKAGNPDIQPGIDIIVGPSTEVIAGEGMILTAGGIDAHIHFICPQQIDEALMSGVTTMIGGGTGPATGTNATTCTPGAWHIGKMLQSAECFPMNLGFLGKGNASLPDPLEEQIQAGAMGMKLHEDWGTTPAAIDCCLSVADAFDVQVAIHTDTLNESGFVEDTLAAINGRVIHTYHTEGAGGGHAPDIIKACGESNVLPSSTNPTRPYTINTVDEHLDMLMVCHHLDPAIAEDVAFADSRIRRETIAAEDILHDLGAFCMISSDSQAMGRVGEVITRTWQTAHKMKVQRGPLEGDDDWSDNARVKRYIAKYTINPAITMGVGHVVGSIEVGKLADLVLWKPAFFGTKPSLILKGGAIAAAPMGDPNASIPTPQPVHYRPMFGAFGRGMDTTCLTFVSQAAIDAGVAEKLGLKRRLEAVRNTRTISKADMKLNDYQPDISVDPQTYVVKADGVELLCEPADELPLAQRYYLF*
>MP0878_megahit_277445_33357-35531
MQAGEYNIQDGDIILNQGRQVQTISVSNTGDRPIQIGSHYHFYEVNDALSFDREQTRGYRLNIISGTAVRFEPGQSREVELVAYAGKQEVYGFAGRVMGAVQPDKTDEKQLETSQKRVSRQIYAEHFGPTTGDKVRLADTELWLQVEADLTSHKDTAVDQANTSQSDEGTSHTTEIKGEEVKFGGGKVIRDGMGQGQLLGAEVADTVITNALVVDYTGIYKADIGIKNGRISAIGKAGNPDIQPAIDIPIGGATEIIAGEGKILTAGGVDSHIHFIAPQQCETALMSGVTTMLGGGTGPAQGTLATTCTPGAYHIASMLQSTDSIPMNIGLLGKGNVSVPTPIAEQIEAGAVGLKLHEDWGTTPQAIDNCLSVADDYDVQVAIHTDTLNESGYLESTLGAFKNRCIHTFHTEGAGGGHAPDILKAIGESHVLPSSTNPTRPYTVNTIDEHLDMLMVCHHLSPAIAEDVAFAESRIRQETIAAEDILHDLGAISMMSSDSQAMGRVGEVVIRTWQTAHKMKVQRGHLAPDATAQTEHQAQHITLTDYDQSADNDNFRIKRYIAKYTINPAITHGISDMVGSIEVGKWADMVLWSPKFFGVKPECIIKGGLIAAVPMGDINASIPTPQPVHYRPMFASYPKSVAQTSITFMSQAAIDKQVDKQLGLTKVIQPVHGIREIRKSDMRLNSYCPDMDINPETYEVRADGKTLTCEPAEVLPMAQRYFLF*
>MP0878_megahit_277921_811-2550
MIPGEYLTSDGIIVANQNKKTIKLKVANTGDRPIQVGSHTHFSETNRALEFDREKALGYHLNIPSGTSIRFEPGDTKHVEVVEFGGTKTIFGFSGLVNGDLESKKQDAIKNIHEKGFKSVSENVEEESNALEIPRRRYVDLFGPTTGDKVKLADTDLVMEVEKDLIKYGDELVFGGGKSARDGLGQASGVLRENSADLVITNAMIIDPTLGIIKADIGIRDGKILGVGNAGNPNVMDDVDIVVSSNTEIISGEHTICTPGTIDSHIHFISPQQAIDAICNGTTTMIGGGTGPADGTNATTCTPGEFNIHRMIEAVEEFPLNFGFLCKGNDSKEEALLEQVKAGACGLKLHEDWGTTPATINSALNVADKTDTQVAIHTDTLNECGYVDDTINAINGRVIHTYHTEGAGGGHAPDIMKIAGEPNILPSSTNPTRPFTINTLEEHLDMMMVCHHLNPSVPEDISFAESRIRAETIAAEDVLHDIGAISMMSSDSQAMGRVGEVTTRNWQTADKMKKMKGSLPEDSAENDNYRIKRYISKITINPAITHGISEYVGSLEPGKIADIVVWTPQFFGIKPKLIIK
>MP0878_megahit_279284_1-876
GACGLKLHEDWGTTPATINSALNVADKTDTQVAIHTDTLNECGFVDDTIAAIAGRTIHTYHTEGAGGGHAPDILKIASEPNVLPSSTNPTRPFTVNTLAEHLDMMMVCHHLNSSVPEDISFAESRIRGETIAAEDVLHDMGVLSMMSSDSQAMGRVGEVTTRNWQTADKMKKMTGSLPEDNSRNDNFRVKRYIAKITINPAITHGISDYVGAIRPGRLADIVIWTPQFFGVKPKMIIKGGFIAYSLMGDPNASIPTTEPVLYRPMFGSFGKAVKSTSVIFTSKLAIDNGLKR
>MP0878_megahit_279421_2145-2390
MYVEIHFLIISRVLEWNYLIRGLESETNSKKKLVPVKNCRSIGKKDMLYNDLTPNIEVNPETYEVKVDGKLATVDPADKVSM
>MP0880_megahit_40575_3-1370
YGEEVKFGGGKVIRDGMGQSQVGDAESMDTVITNALILDHWGIVKADVGLKNGRIHSIGKAGNPDIQPDVSIIIGPGTEIIAGEGQILTAGAIDAHIHFICPQQVEEALMSGVTTMLGGGTGPATGTNATTCTPGIWHIEKMYQAVDAMPMNFGFMGKGNASLPLALEEQIKAGAMGLKLHEDWGTTPAAIDNCLSVAEKYDVQVAIHTDTLNESGFVEDTLAALKGRTIHTYHTEGAGGGHAPDIIKACGAANVLPSSTNPTRPYTVNTIDEHLDMLMVCHHLDPSIPEDVAFAESRIRRETIAAEDILHDLGAFSMIASDSQAMGRVGEVICRTWQTAHKMKVQRGALTGDDSKSDNTRAKRYIAKYTINPAISHGIADSVGSIEAGKIADLVLWQPAFFGVKPALILKSGMIAAAPMGDPNASIPTPQPVHYRYMFGGYGLAAAKTSVAFLSQ
>MP0880_megahit_43635_102-1313
[truncated: 1,178,252 more chars]
