# Supplementary material for: Picoplankton nitrogen guilds in the tropical and subtropical oceans: From the surface to the deep
Source: PLoS One. 2025 Nov 5;20(11):e0335222. doi: 10.1371/journal.pone.0335222 (PMC12588538; doi:10.1371/journal.pone.0335222)
Supplement: S1 File — (ZIP) [file pone.0335222.s001.zip › supplementary info/N_cycle/G_nrtA_nitrate_transporter_assimilation/info_nrtA.txt]

nrtA nitrate transporter tree
Usually involved in nitrate assimilation
It forms a complex with NrtBCD
Domain used: K15576
Sometimes nrtA is referred to as nasF

###################################################

TREE INFO:
 --msa_method "muscle"
 --tree_method "iqtree"
 --tree_model "WAG+I+G4"

TREE FILES:
- ref_database.newick  	 -> Main file, unrooted reference tree
- ref_database_relabeled.newick -> same than before with long IDs (passed for relabeltree.py with the flag " --label_prefixes "ref_nrtA_" "cyano_NrtA_" "swissprot_" ")
- ref_database.faln 			 -> reference sequences aligment

PICKLE FILES:

# Reference sequences found with hmms on the reference database (MAR+Paoli+Japaneses)
# Used to KOfams 

file				     prefix in sort leave IDs
nrtA_ref_database_id_dict.pickle     -> "nrtA_" # K15576

# Reference sequences from Uniprot and bibliography (notice the "gl" in the prefix, meaning gold reference):

reviewed_sequences_processed_id_dict.pickle  -> "ref_rew"  # NrtA seqs from uniprot (swissprot sequences). It also contains two Swissprot outgroup sequences (cmpA -> Bicarbonate-binding protein)
NrtA_sequence_Swapni_processed_id_dict.pickle   -> "ref_Sw_"  # nrtA sequences from Swapni 2021, a paper with NrtA from Cyanos

CLUSTERS INFO:

Check file Cluster_definition_SACO.xlsx

file.tsv names tell you what they are

ITOL FILES

- iTOL_colors_ref_unlabeled.txt -> file for the unlabeled reference tree (ref_database.newick), indicating the database origin (MARdb, Swissprot, Swapni article) of the sequences
- iTOL_colors_ref.txt -> file for the labeled reference tree (ref_database_relabeled.newick), indicating the database origin (MARdb, Swissprot, Swapni article) of the sequences
- iTOL_colors_placement_taxonomy.txt -> file for the taxonomy origin for the labeled reference tree (ref_database_relabeled.newick)
