# Supplementary material for: Picoplankton nitrogen guilds in the tropical and subtropical oceans: From the surface to the deep
Source: PLoS One. 2025 Nov 5;20(11):e0335222. doi: 10.1371/journal.pone.0335222 (PMC12588538; doi:10.1371/journal.pone.0335222)
Supplement: S1 File — (ZIP) [file pone.0335222.s001.zip › supplementary info/N_cycle/G_nrtA_nitrate_transporter_assimilation/K15576_nrt.fasta]

>MP0311_megahit_2000_2-787
LGGTQIAVPYWYSMHNIVLQMGLREAGLKAVIKDQSEPLAADEVNLMVMPPPEMPPALAAKKIDAFIVAEPFNALGELKAGGQVMRFTGDMWKNHPCCVVCMHEEQTIKKPEWTQKAMNAVVRASIYASQNKAEVAELLSKDGKGYLPMPAPVVKRAMTLYGVDDYVETKANRHAAEWKNGRIDFQPWPYPSATRFMVDNMNKTVVGGDKSFLEGLDRDKVATELVDYKFVKSACDKYPEWMNDPSVNDDDPYEREEVFAI*
>MP0311_megahit_2787_3-479
NSKSILKGIGWSPATSGDLSHGHPEKALVVCGRFLQEHPEKIRRLAASLIEACALCEDPDFSNELISILSRKEYVGVDAAILRESFSWSFRVGSKRIRKEPFYLFGGDAVNRPTSDKASWYISGLRKVGLLNQVEVEKVISMHREDLYEEALQECGTA*
>MP0311_megahit_6095_2462-4120
LPAEAGKRSQGWHSTRFYPTKHQLRFMKTNQSMWPFRGSLTKTLGRITFAAGSMISGSLQFKITGGFFCLCLLLTSCGEKEPASSEVSANETTPAPTEVPAEVPEEESAPEEESAPEEASGKLDVEKDELKFGFIKLTDCAPIVIAKEKGFFEDEGLQVEVIAQSNWKVLLDNVITGNLDGAHMLSGQPIAATIGIGTEAHIVTPFTLDLNGNGITVSNAIWAQMQENDLDLDTDTPEHPISADSLKPVVDDLLAQGKKLQMGMVFPVSTHNYEIRYWLAASKIHPGFYSKTDLAGRTDAAVELSVTPPPQMPATLEAGTISGYCVGEPWNQQAVAKGIGVPVTTNYDIWKNNPEKVFGVTRKWADENPKTMIAVTKALIRAGKWLDATEDGKLINREEACRILSQPNYVGADYEVIKNSMTGTFIFQKTDVREMPDFNVFFKHDCTYPWYSDGVWFLTQMRRWGQITEPKPASWYEEIAKKVYLPDVYMAAAKLLVEEGELTESDLPKTEDGYKAATKDFIDGLEYDGKKPIEYLNSFDIGIKDDPSLAGK*
>MP0311_megahit_6177_231-1373
MRAFDCFDEIIESNFEANPKRMARIGLPKALVSRNGNRSDKTLRIGFVPLIDCAPIILAHETGLYREYGLEIALMREPGWATIRDKMAYGELDAAHAPVGLAFALNWGLGVLPQPCLTGYLLNSNADAISVSRELYESGVTDPDTLAVETRNSRRERPLTFGVPHQFSTHHFHLLQWMRPAGIIPGRDIQIVVLPPSLMPSCLAAGDIDGFCVGEPFNTLAAEKGNGVILAQHSDLSLMHPEKALLAAGSFEDAKHDQHIELIRATAEAARRLETHEGRAAAVDILSQPHYLGLNSKLIESSLSASESEADGAGSNKRLLIFSHPEVNRPTNDKGNWLLSHMRNAGLLEGVNTKAGPLLSDIFREDLFEEATVEDYKVSA*
>MP0311_megahit_16719_2-466
MPLCDCAPVAVAQEMGIFRRRGVAVKISKELGWASVRDKIFYGELDAAQSIVGIAMALGLGIQKLQCEVVVPLILSLHGNAITLSNELDPRKIGDGAGLKDFLEHSWKRQRPLTLAVPHRLSSHRILLNEWLSRNGLFADERIEIVFLPPRIMSG
>MP0311_megahit_63897_282-761
MNKTNNNEELPYKEEHFDGIEKRIIDAQGIPSDGKLDRRHFMDLLAAAGGGISLTSMFAGCGKKEEEASTGESSTPVESSGSELDEPVKIGYLPITDSVPLILAHALGYFEEEGLKTEKPTLIRGWSPLVEAFIANKVNLCHFLIPIPLWMRYNNDVKVK
>MP0311_megahit_82079_2-322
MINQLNSSSEKYNFQCKTSSNVSENSSNNSIAALEKNFDLINNHGAFCACVECRPIGNDHENFLSDMPEDPVDIISDFSRMGLIKNEAYEIADAISTAEMRDLLFYK
>MP0311_megahit_96723_3-533
FYKNASNGDPYKERLLRELAKEAGGLDQAFSAAFGPQASTFFSNTRASSPMGRRQFLSSLAAGAALITVACSNQNKPTKQIDNTPINVSNLEKQSLRVGFIPITCASPIIMAEPMGFYKKFGMDVKVVKMPSWGAVRDSAIAGELDAYHMLAPMPISMTLGLGTSPFSVKLASIENI
>MP0311_megahit_186791_84-923
INGQAITVANRHKGKVNGPADMKGFVFGVPFPYSMHNLLLRYYLAKGGVDPDKDVQIRPVPPPDSIAQLVAGDIDAYLMPDPFNQRAVYEDAGFIHLLTKELWPGHPCCAFAAGEPWIKEHPETFRALNKSIIDAASYVSTPSNRKEVAKAISGRGFLNQPTEVVEAVLTGKFEDGLGKTQNVPDRIDFKPYPWQSFSHWIQSQLIRWDLGGAVAAIQAGDFNPNSASIFLTDEAQALEREMGGNPPTARFRKEILAYDEFDPSNPMKYIKDQIKRDGF*
>MP0311_megahit_297201_1-255
MIIPASNFTQKYNFECKTSDQISENNPSSNKTFLKNNFLNPSNDHGYFCACIECRPIGNDHENFMADMPDDPAEIISDFSRMGLI
>MP0311_megahit_310314_766-2175
MTGLKTTSLLKRFRTASAGVCAALAVSVASFSASVAAQAPAVGWPEKEELKFGFIKLTDMAPLAVAYEKGFFEDEGLYVTLEAQANWKVLLDRVIDGQLDGAHMLAGQPLGATIGFGTESHVVTAFSMDLNGNGITVSNEIWDKMKAHIPQENGKPVHPIKADYLKPVVDEYRNAGKPFNMGMVFPVSTHNYELRYWLAAGGIHPGYYAPHKGDTAGQIDAQALLSVTPPPQMPATMEAGTIYGYCVGEPWNQQAVFKGIGVPVITDYEIWKNNPEKVFGVSQGWADKYPNTHIRVVKALIRAAMWLDENDNANRPEAVKILAKSNYVGADEDVLANSMTGTFEYEKGDKRDVPDFNVFFRYNATYPYYSDAIWYLTQMRRWGQISEAKSDDWYKETAKKVYKPEVYAQAAKALIAEGKAKASDFPEFGTETGYKPPQSEFIDGVTFDGSKPNAYLEQFKIGLKGDTVL*
>MP0311_megahit_348167_1-1044
IIMAEPMGFYNKFGMDVKVVKMPSWGAVRDSAIAGELDAYHMLAPMPISMTLGLGTAPFSVKLASIENINGQAITVANRHKGKVNGPADMKGFVFGVPFPYSMHNLLLRYYLAKGGVDPDKDVQIRPVPPPDSIAQLVAGDIDAYLMPDPFNQRAVYEDAGFIHLLTKELWPGHPCCAFAAGEPWIKEHPETFRALNKSIIDAAAYVSTPANRKEVAKAISGRGFLNQPTEVVEAVLTGKFEDGLGKTQNVPDRIDFKPYPWQSFSHWIQSQLIRWDLGGAVAAIQAGDFNPNSASIFLTDEAQALEREMGGNPPTARFRKEILAYDEFDPSNPMQYIKDQIKRDGF*
>MP0311_megahit_351746_52-516
RALNKSIIDAAAYVSTPSNRKEVAKAISGRGFLNQPTEVVEAVLTGKFDDGLGNKQNVPDRIDFKPYPWQSFSHWIQSQLIRWDLGGAVAAIQAGDFNPNSASIFLTDEAQALEREMGGNPPTARFRKEILAYDEFDPSNPMKYIKDQIKRDGF*
>MP0311_megahit_354419_3-578
IPASNFTQKYNFECKTSENNPSSNNTFLKNNFLNPSNDHGYFCACIECRPIGNDHENFMSDMPDDPAEIISDFSRMGLIKNEAYEIADAISTAEMRDLLFYKNASNGDPYKEQLLRELAKEAGGLDQAFQAAFGPQAGKFFAKTKASSPMGRRQFLSSLAAGAALITVACSNQNKPAKQPIDDTPINVNNLE
>MP0311_megahit_356153_474-1259
MIIPASNFTQKYNFECKTSENNPSSNNTFLKNNFLNPSNDHGYFCACIECRPIGNDHENFMSDMPDDPAEIISDFSRMGLIKNEAYEIADAISTAEMRDLLFYKNASNGDPYKEQLLRELAKEAGGLDQAFQAAFGPQAGKFFAKTKASSPMGRRQFLSSLAAGAALITVACSNQNKPAKQPIDDTPINVNNLEKQTLRVGFIPITCASPIIMAEPMGFYNKFGMDVKVVKMPSWGAVRDSAIAGELDAYHMLAPMPISMTL
>MP0311_megahit_361179_305-499
AIQAGDFNPNSASIFLTDEAQALEREMGGNPPTARFRKEILAYDEFDPSNPMKYIKDQIKRDGF*
>MP0311_megahit_368745_1-162
MIIPASNFTQKYNFECKISDQISENNSSSNKTFLKNNFLNPSNDHGYFCACIEC
>MP0311_megahit_369756_2-505
STAEMRDLLFYKNASNGDPYKEQLLRELAKEAGGLDQAFQAAFGPQAGKFFAKTKASSPMGRRQFLSSLAAGAALITVACSNQNKPAKQPIDDTPINVNNLEKQTLRVGFIPITCASPIIMAEPMGFYNKFGMDVKVVKMPSWGAVRDSAIAGELDAYHMLAPMPISM
>MP0311_megahit_377858_2-553
MIIPASNFTQKYNFECKTSDQNSESNPSSNKTFLKNNFLNPSNDHGYFCACIECRPIGNDHENFMADMPDDPAEIISDFSRMGLIKNEAYEIADAISTAEMRDLLFYKNASNGDPYKEQLLRELAKEAGGLDQAFQAAFGPQAGKFFAKTKASSPMGRRQFLSSLAAGAALITVACSNQNKPAK
>MP0311_megahit_378712_2-517
IMAEPMGFYNKFGMDVKVVKMPSWGAVRDSAIAGELDAYHMLAPMPISMTLGLGTAPFSVKLASIENINGQAITVANRHKGKVNGPADMKGFIFGVPFPYSMHNLLLRYYLAKGGVDPDKDVQIRPVPPPDSIAQLVAGDIDAYLMPDPFNQRAVYEDAGFIHLLTKELWPG
>MP0311_megahit_403810_595-954
MINPASNFTQKYNFECKTSNQIQGNEISSNKTFLKNNFLNPSNDHGYFCACIECRPIGNDHENFMSDMPDDPAEIISDFSRMGLIKNEAYEIADAISTAEMRDLLFYKNASNGDPYKEQL
>MP0311_megahit_407540_3-509
AKGGVDPDKDVQIRPVPPPDSIAQLVAGDIDAYLMPDPFNQRAVYEDAGFIHLLTKELWPGHPCCAFAAGEPWIKEHPETFRALNKSIIDAAAYVSTPSNRKEVAKAISGRGFLNQPTEVVEAVLTGKFDDGLGKKQNVPDRIDFKPYPWQSFSHWIQSQLIRWDLGGA
>MP0313_megahit_12589_2-361
PVANPDFMLFGREATPFPWRSQALWIYSQLVRWKMVDHDPATAQAAARVFRPDIFRRALANSDVPMPGASMKVEGAVDMPLAVGSRRGELTLGPDRFFDGRTFDPEQIEAYLAGFAPGR*
>MP0313_megahit_13815_1996-3153
WAAMRDALGTGAIDGAHMLSPMVVASAAGIGPFPGEFTTAFTLNLNGNAITVSTTLFEAMAQMAPETISRRPLSAYALKRVIDQRKEDGKAALTFAHVYPHSMHALELRYWLAAAGIDPMRDLNLVVVPPSLMVDALAAGQIDGYCVGEPWNNAAVVAGIGRTLITSGEIWSNGPEKVLGVRQDWTEQNKEWHLKLIAALSETCAWLDDMDNRLTAAQIISTPDYVNAPFDEVVGSLTGKNRQTGGELRIDMPDFNVFHRYAANFPWRSHAKWILSQMIRWGEAPDDVDASAIARLAFRPDIYCEAVERLGIACPSADEKMEGAHQHAWLLSDATEPVAMGADQFMDRRIFDPTNIDGYISGFTIRDQRSRLGALDTSQITHLAK*
>MP0313_megahit_43705_771-2594
MNVFSTQSIKKRSKRNEANTNGQSGTGCNAGTFSPVNWIGVTDCCASEGRQALVLYCFALSACLPSLSLIGNSHDDAVIGHFDVRRWTFECRATGQAAPVLFLKVIKPEPFGLGKPSRTFIMISYSDTTLSSPQRGVFAGSAALLACLLAACGGPSTDAPSSSPSSSESTALVIPMEGLEKTELTFGFIKLTDMAPLAIAYEKGFFEDEGLYVTLEPQANWKVLLDRVIDGELSGAHMLAGQPLAATIGYGTKAHIVTPFSMDLNGNGITVSNEVWEKMRPNIPSMEDGRPMHPISASALKPVVEEYAADGKPFNMGMVFPVSTHNYELRYWLASGGIHPGFYSPDDVSGQIQADALLSVTPPPQMPATLEAGTIYGYCVGEPWNQQAVFKGIGVPVITDYEIWKDNPEKVFGITAEFAEENPVTTKAVTRALIRAAMWLDENDNANRAEAVEILARSEYVGADADVIANSMTGTFEYERGDKREVPDFNVFFRYNATYPYYSDAVWYLSQMRRWGQISDSKDDAWYDATAREVYRPDIYLEAAQSLVDDGLADPADFPWETDGYKPVTSDFIDGVSYDGRQPNAYLESLTIGLKTSQTVAAGEVIE*
>MP0313_megahit_47129_24-521
MTLLRIGIAGGTSSISARAFANGALETTSAKLGFIALTDAAPLFVADEKGFFAKHGMTDVEVLKQSSWGTTRDNLVLGSQRNGIDGAHILTPMPYLIASGAMTPNNIPVPMSILARLNLNGQCISVGDEYADLKVGLDTREFAQALAEKRSGGSEVSAAMTFPGGT
>MP0313_megahit_56366_1-234
TENKRWGYLPQDFDSAALIEQVNREDLWREAAHALGVASADIPDSTSRGVETLFDGKVFDPENPQAYLDSLEIKALA*
>MP0313_megahit_57165_3-1184
LEPQANWKVLLDGVIGGQLDGAHMLAGQPLAATIGYGTTANLIAPLSLDLNGNAITLSNRVWEMIKDDLPKMADGRPQHPISASHLRSVVESFEAQGRPFNMGMVFPVSTHNYELRYWLAAGGLNPGFYTDGDVGGLVDAEVKLSVTPPPQMPATLEAGTIEGYCVGEPWNQQAVAMGIGVPVITDDQIWNDNPEKVLGFREDFATNYPATMVAILRAVIKAQQWLDADGGANRQEAVEILSRPNYVGADADVIAASMTGQFTFEPGDTRPAEGFNIFFDKYAGYPFYSDAVWYLTQMRRWGQIADDKTDQWYFDTAEKVYRPDLYLAAANKLVEAGTIEQSDIPETDGFRAPQGGFIDNITFNGREPNAYLTSFDIGLKQGERVTASGVTGA*
>MP0313_megahit_64307_1-444
MYTLTRRTARWLTRILLTATVWTVSTGAHAEIGPAEKPDLKLGFIKLTDMAPLAIAWEQGFFMDEGLFVELEAQANWKVLLDRVITGELDGAHMLAGQPLGASIGYGTRADIITAFSMDLNGNGITVSNDVWDTMSQHIPDNADGKPE
>MP0313_megahit_72121_1987-3198
MATRELRIGFLPLVDACLPILAQEHGFAEEEGLHLTFVKDVSWATVLDRLLYGHTEMAHMLAPLAIATTLGRGRPAQQLAAPFVLGLNGNAVTLSNELAAKVAKPGKLSDPAALGAALKVEVERAKASGKALRLGVVHRYSSHNYKLRYWLAGCGIRPDEDVEMVVVPPPFVADALASGEIDGACVGEPWNSICVDRNVGSIVLFTAQIWRRGVEKVLAMRESVLDERREETEALIRAMRRAGAHFIEPANFESNCRILSGPEYLAAPEGMVKQAVTDRIVLSKGSPPIHYLDFMFQHSEAANFPWVSQAAWLYSQMVRWDSLEFNPEDLRKATGTFRPDVYRSALKDTNDDLPGANSKVEGSVRQRTQVGAQTGSITLSENRFFDDRTFDPEHIEDYLESLP*
>MP0313_megahit_79969_449-1039
MNNADSISSRPGPGAARRLAVLAAFVLTVFAGVAKAADKPLVGWPEKPELTFGFIKLTDMAPLAIAYEKGYFEDEGLYVSLEAQANWKVLLDGVVDGQLDGAHMLAGQPLAATIGFGTKAHIITAFSMDLNGNGITVANSVWEEMKKNIEHRDGKPVHPISASALKPVVKAYRDRGERFKMGMVFPVSTHNYELRYW
>MP0313_megahit_105163_301-783
MEKKENCHNALGSAFDPETHLTHDGSHAPQGECLNKKDSCEEDNPSTEEDIIDRVVENAVVRAIFDGDEQSRRSFMKLVGSGAAAAIIASIFPLSAAKALAKEGLKGSLEMKNLSLGFIPITCATPIIMSEPMGFYKKNGLNAKVRRASSWAMVRDWAINK
>MP0313_megahit_115471_2-1339
MTIKSLGDPFSEKNDLRHGASCGCDTCKSASHASAAPVMSSEAMLERAVESAVVRSVFGHSDIGRRSFMGMMGGGAVAAALASVFPLDAAKAAILDNLGAPEKTDLNIGFVPITCATPIIMAQPMGFYERYGLNASVIKTAGWAVARDKSLSGEYDASHMLTPMPLAMTLGAGSTAVPYIMPAVENINGQAIVLSNEHLDKRDPKQWKGFTFGVPFEYSMHNFLLRYYVAEHGLDPDVDIQIRVVPPPEMVANLRAGNLDGYLSPDPFNQRAVWEGIGFIHILTKEIWEGHPCCAFAAPLSFATDMPNTYGALLKAIIDATQYASNPDNRVEISEAIAPTNYLNQPVEVIQQVLTGTYADGLGAVQQVPNRIDFDPFPWHSMGVWILTQMKRWGYIENDIDYKAVAEQVYLAADAKKVMNDLGYDAPDITYKSHTIMGKTFDPAEP
>MP0313_megahit_117621_754-1764
MKTDLTLGYMPLTDSLPLLAAAQLGFFRDQGLDVTLQEEVSWANIRDKVIVGQFDGAHMLAPMVMASTLGLGGLNKPLIAPYSLNLGGNGMTLSASLYRELESTTRGRPGPASLKQLIEQRKLEKQPPLVLAVVFPYSSHNLLLRYWLASAGIDPDRDVTTVVLPPSQMVDHLRLGHIHGFFAGEPWNAVATADGIGCCVATGRDIWQNAPNKVLGVTEDWARTNPDTLDALLRALYRAGAWLDGNRAQAVSLLAEYLPVDRRALAPALLGHTGYRPDSGDAPEPDLLVFHRYLANFPWVSHGYWFLNQMARWGWLPGDQDLSAVAAACYRPDLYRR
>MP0313_megahit_117654_855-1094
DDWYMETARDVYRPDVYALAARALIQEGKMKASDFPDFDSEDGFKPPQSEFIDGVTYDGREPNAYLKQFDIGLKGDQRL*
>MP0313_megahit_118854_3946-5214
MKNINENSDNLSEEELDYLQKYEMSRRDFFMDALAVGGLAAMFGSGLLASGNAMAGVQAPADEVVRIGYLPITDATALLVAHAKGFFEEEGLKSEKPTLIRGWSPLIEGFAANKFNLVHFLKPIPIWMRYNNNFPVKIMSWAHLNGSGIVVGKHSNVENFADLAGKQVAVPYWYSMHNIVLQMGLRHVGLEPVIKPQNEKLKPNEVNLQIMPPPDMPPALAARKIDAFIVAEPFNAAGELLAGGKMLRFTGDMWRNHPCCVVCMNENQVNANPEWTQKVMNAIVKAQIYAQQNKKEVAHMLSRDGDKYLPMKAKVIERAMTFYDVDAYSSPDAIQHPEWDSGRIDFQPWPFPSATKLIVNELKNTLVSGDTTFLQNLDADFVAEDLVDYRFVKAAMEKHGGWENTPGFNAEDPFSREEMIKL*
>MP0313_megahit_151015_352-1599
MTFRDPSPATPDPTRRRLLAAAAALPAATMTGGAWAQGSDKPEKEEVRIGFIPLTDCASIVMASVLGFDKKYGIKIIPSKEASWAGVRDKLVNGELDMAHVLYGLVYGVHLGVAGPKKDMAVLMTLNRNGQAITLSKKLAEAGAVDGASLARLMARDKRDYSFAQTFPTGTHAMWLYYWLAAHGVNPMKDAKVITVPPPQMVANMRVGNMDGFCVGEPWGHRAIIDGIGITATTTQDIWPEHPEKVLGTTGDFARKYPNTARAVIMAVLEASRWIDASLSNKQKMAETIADKAYVNTGVDAINQRILGRYQNGLGKTWDDPRHMKFFDDGAVNFPYLSDGMWFLTQHKRWGLIKDHPDYLGTAKAINQTALYTQAASALKVSVPRDAMRSSRLLDGLVWDGKDPAKYADSFKVKV*
>MP0313_megahit_156033_5843-6928
MDSARQVGTFARLAVMTPESPEPSPPGLGRRELLRGALASALPALGLPAAAASGPLVVGGLPVTCNLTLPVACTARAAANKAAGSSAFAFEYSKYNGWPEIKESLMTGRIQAAYMLAPLVMDLADKRIPVKIVSLGHRSGAVIMVRTDSPYKKFRDLAGKRIAIPSRFAVDFLFLRKMLAQEGMSPKDVQIIEMPPPDMPAALYAKAVDGYCTGEPFGAAAQRAGYARPLRMTRDEWRNYICCVLTVREELIKENRPLVQDLVNHVQGAGNWLDLQPGNREKAIQIAAGRKFFNQDPNILRFVMENPSDRVTYGDLRMIRAEFDELMQLSIEAGTLKSPVAYEKYVDESFVKAAKAAPIAL*
>MP0313_megahit_165682_295-1698
MFTLKTSSLLKNVPKTLTKVLALTLMVSAPLSLAQSEESVGWPEKEELKFGFIKLTDMAPLAIAYEKGFFEDEGLYVTLEAQANWKVLLDRVIDGQLDGAHMLAGQPLGATIGFGTESHVVTAFSMDLNGNGITVSNEIWDKMKAHIPVKEGKPVHPIKADYLKPVVDEYREAGKPFKMGMVFPVSTHNYELRYWLAAGGIHPGYYAPHKGDTSGQIDAQALLSVTPPPQMPATMEAGTIYGYCVGEPWNQQAVFKGIGVPVITDYEIWKNNPEKVFGVSQAWADKYPNTHIRVVKALIRAAMWLDENNNANRPEAVKILAKSTYVGADEEVLANSMTGTFEYEKGDKREVPDFNVFFRYNATFPYYSDAIWYLTQMRRWGQISEPKSDDWYKDIARKVYKPEIYAVAAKALIAEGKADAADFPEFDTETGFKPPQSEFIDDVTYDGSKPNAYLEQFNIGLKGETVL*
>MP0313_megahit_170947_2536-2730
LLVDEGMADEAAFPWDSDGFKAPTPAADIIDGISYDGRAPNAYIDSLPIGLKTGQTVVDSKVEG*
>MP0313_megahit_192002_1-633
DYLKPVVDEYRNAGKPFNMGMVFPVSTHNYELRYWLAAGGIHPGYYAPHKGDTAGQIDAQALLSVTPPPQMPATMEAGTIYGYCVGEPWNQQAVFKGIGVPVITDYEIWKNNPEKVFGVSQGWAEKYPNTHIRVVKALIRGAMWLDENDNANRPEAVKILAKSNYVGADENVLANSMTGTFEYEKGDKRDVPDFNVFFRYNATYPYYSDAI
>MP0313_megahit_193096_3-617
GYCVGEPWGARAIADNIGFTAETTQAIWKDHPEKVLGTTAEFVQKYPNTARALTAAVLEASKFIDASASNRRKTAETIAAKSYVNTDMDIILDRMLGRYTNGLGKTWDDPDPMRFYHDGAVNFPYLSDGMWFLTQHKRWGLLKAHPDYLAVAKQVNRVDIFKQAATATGTPPPKSDMRTAKLIDGVVWDAKNPAAYADGFKLKA*
>MP0313_megahit_195053_3-290
MSEVVLNCGYVPLVDCAPLVIAKELGFAAEQGLALNLLRQPSWSALRDMLALGHLDAAHMLSPMPVAMSIGMGGLPARVDALMVLSVNGTVFGVSN
>MP0313_megahit_201954_259-1263
MKRWISALLCAVVCTAANAAEPEKKDVSLSVGSMILNYMPVPLTQSLGNFQKEGLNVKVENFQAGGSKALQALIAGSTDAVVGFYDHTIHIQAQGKDIVSVALLNVTPGIVLAVRPDLDIKSGKDLKGKRIGITAPGSSTDLFARYYAIKNGLQVNDVSYIAVGSGAPGMVALDRKEIDALVNFDPVASLLEKRRAAKFLVDTRTDAGSNAVFGGRYPTATLYVTRDFMTKNPETVQRLVNAFIRTLKWIDASTPEAIADKMPKEQQVGGRDVFVDALRHSKPIFSKDGLMTDADAKVALTVLSSYDEKIRSARIDLAKTYTNRFVDQALKTVK*
>MP0313_megahit_204081_2-817
TALLSGLSARGAKPLRVGIPFHYSMHRLLLSYWAAQAPDLQIEEVTVPPMRMADAVSDGFVDAFWVGEPWGGVAVQNNVAKLMMAGRDVWQFAPEKVLAARHEWASQNEDSVRRLMRAVYQASAWLDAPGNKPLAVEILGRSEHLSMSPDLIDPALTGHIVPRTGASPVTVDRFLQFHSHAASFPWRSQAAWIAHHLGADAAGIEKAKTCFRADLFRQNLSDIGADMPQSSEKTEGAMTLPTSVASARGEMILSPDAFFDGRTFDFTAAVR*
>MP0313_megahit_204081_1067-2209
MKNTFALLLASTSLLATAASAEMLALEKEELTFGFIKLTDMAPLAVAYELGYFEDEGLFVRLEAQANWKVLLDGVIDGQLDGAHMLAGQPLAATIGYGTKAHIITPFSMDLNGNAITVSNDIWDEMKPNVPTMDDGRPQHPISASALAPVVEGYKDRGEPFNMGMVFPVSTHNYEIRYWLAAGGLKPGYYSAQDISGQIDADVLLSVTPPPQMPATMEAGTISGYAVGEPWNQQAVFKGIGVPVITDYDMWKNNPEKVFGITAEFAEENPNTALALTKALIRAAMWLDANDNANREEAVEMLSRSEYVGADADVIANSMTGFFEFEKGDVRPAPDFNVFFRYNATYPFYSDAIWYLTQMRRWGQIDETKPDEWYFETAADV
>MP0313_megahit_220153_3-428
MRGIKTLRRTFVKSALVLAAGMATMSAPLVSAEEWAEKEELKFGFIKLTDMAPLAVAYEKGYFEEEGLYVTLEAQANWKVLLDRVIDGQLDGAHMLAGQPLGATIGFGTQAHIITAFSMDLNGNGITVSNDIWSQMKEHIPH
>MP0313_megahit_235522_3-539
ADALKPVVEKYKADGKPFNMGMVFPVSTHNYELRYWLAAGGIHPGYYAPHKGDTSGQIDADALLSVTPPPQMPATMEAGTIYGYCVGEPWNQQAVFKGIGVPVITDYEIWKNNPEKVFGVSKQWADKYPITHKKVVKAMIRAAAWLDADNNANRPEAVKILSKSQYVGADYDVIANSMT
>MP0313_megahit_251502_2-553
DKYPITHKKVVKAMIRAAAWLDADNNANRPEAVKILSKSQYVGADYDVIANSMTGTFEYEKGDKREVPDFNVFFRYNATYPYYSDAIWYLTQMRRWGQISEEKSDDWFMETAKKVYRPDIYASAAKELIKEGKLDAKDFPDFATETGFKPAQKGFIDNIVYDGSKPNEYLKKFEIGLKGAEKI*
>MP0313_megahit_263555_5506-6555
MGTQVIGRWAKWMGAALCATSLLAASPAVLAQGKPEKSKVTIAVGGKALFYYLPLTIAERLGYFKDEGLDVEIVDFAGGAKALQAVVGGSADVVSGAYEHTLVLQAKGQMYQEFVLQGRAPQIVLAVNNKTLPNYKSIADLKGKKIGVTAPGSSTNIMVNYVLARAGIKPNEVSIIGVGPSSGAIAAVRAGQIDALANLDPVMSMLTQKNEVRVVSDTRTLADTKAVFGGNMPAGCLYASTAFIQKNPNTTQAMTNAMVRALKWLQKAGPSDIVKTVPEAYLLGDRALYLAAWEKVREAISPDGTMPADGPATALRTLSEFDAEVKGKQIKLDQTFTNTFVQKANAKYK*
>MP0313_megahit_268235_3656-5020
MKTVNHYVRPLLTATLIGLSSLAQAEIGPAEKPDLKLGFIKLTDMAPLAVAWEQGYFMDEGLFVELEAQANWKVLLDRVITGELDGAHMLAGQPLGASIGYGTQADIITAFSMDLNGNGITVSNDVWEAMKPNLEMEGERLAHPISASALKPVVEQTRANGERFRMGMVFPVSTHNYELRYWLAAGGLNPGFYAPQRGDTSGTLEADVHLSVTPPPQMPATMEAGTIQGYCVGEPWNQQAVFKGIGVPVITDYEIWPNNPEKVFGVTESWAEQYPNTHLRLLRALIRAAYWLDENQNANREAAVDILARPSYVGADREVIANSMTGTFEYEKGDVREVPDFNVFFRYHATYPYPSDAIWYLSQMRRWGQIPEAKSDDWYMKTAARVYRGDLYAEAAQSLIEDGLMTASDFPDFAQENFERPMQGELIDGVPFTPRHPNAYIDRFSIGLKGSETP*
>MP0313_megahit_268481_3-518
RRSIMKAAATIAGGSAVALIDPLVRAGAWAAGSDAPEKTELKVGFIPLTDCASVVMASTLGIDKKYGIKITPSKEASWAGVRDKLVSGDLDAAHVLYGLIYGVQLGIGGPKKDMAVLMTLNNNGQAITLSSKLKEAGVKDGASLKAVMAKDKREYVFAQTFPTGTHAMWLYY
>MP0313_megahit_280546_11248-12630
MNTFKRKSLAASLSLAVSLGLGSLLSTSALAVEDLEKEDLKFGFIKLTDMAPLAIAYEKGFFEDEGLYVTLEAQANWKVLLDRVIDGELDGAHMLAGQPLGATIGFGTQADIITAFSMDLNGNGITVSNDVWEEMKKHIPLDADGKPQHPISAAALKPVIEQYQAAGKPFNMGMVFPVSTHNYELRYWLAAGGIHPGYYAPHKGDTSGQIDAQALLSVTPPPQMPATLEAGTIYGYCVGEPWNQQAVFKGIGVPVITDYEIWKNNPEKVFGVSQAWADENPNTHIAVVKALIRAAAWLDADNNANRGEAVQILSQPAYVGADAEVIANSMTGTFEYEKGDVREVPDFNVFFRYNATYPYYSDAIWYLTQMRRWGQVGQAQPDSWYMDVAKKVYRPDIYALAAQELIDEGTLPAEAFPDFASETGFKPATSEFIDGVTYDGSQPNAYLQQFEIGLKGDTQL*
>MP0313_megahit_295645_4771-5979
MSEKLTIGFLPLVDACLPILARELGFAEEEGLDLALTRDVTWATVLDRLLYGHTDAAHMLAPLAIATTMGIGRPPQKLAAPFVLGLNGNAITLRTELADAVCPEPVLGDPAAVGAALAKQAEKAAANGRTLRFGVVHRHSSHNYMLRYWLSACGIRPDVDIEIVTVAPPFSADALESGEIDGSCVGEPWNSVAVDRGAGRIVLATAQIWRRGVEKVLAVKEARLGERSEAVEGLIRAMRQAGKWFVDPANRESAAAILARPEYLDGSAEIIGRDIADEIVLEAGRGTSSYPDFMFQYNEAANFPWISQAKWLYSQLILWEGKPFDTGDAERAGRVFRPDVYRQALRGTGDLLPGASSKVEGSIDGSLAVGAEQGRITLSSNGFFDGRIFDPDEVEAYVAGQR*
>MP0313_megahit_302988_868-1953
MTGLKTTSLLKRFRTASAGVCAALAVSVASFSASVAAQAPAVGWPEKEELKFGFIKLTDMAPLAVAYEKGFFEDEGLYVTLEAQANWKVLLDRVIDGQLDGAHMLAGQPLGATIGFGTESHVVTAFSMDLNGNGITVSNEIWDKMKAHIPQENGKPVHPIKADYLKPVVDEYRNAGKPFNMGMVFPVSTHNYELRYWLAAGGIHPGYYAPHKGDTAGQIDAQALLSVTPPPQMPATMEAGTIYGYCVGEPWNQQAVFKGIGVPVITDYEIWKNNPEKVFGVSQGWADKYPNTHIRVVKALIRAAMWLDENDNANRPEAVKILAKSNYVGADEDVLANSMTGTFEYEKGDKRDVPDFNVFFRY
>MP0313_megahit_305902_160-1584
MKENNDPSSLGNPFDHRQSLIHGRQCDCHQCSPSQPNSARSPHQPNAVAPSLTPSNADDVMDRVVESALVRGMFGHSDMHRRQFMKLVGGGTAAAALASLFPLDSIKAAVKESLGPLEKTQLNVGFVPITCATPIIMAHPMGFYERYGLDVSVIKTAGWAVARDKSLNREYDAAHMLTPMPLAMTLGAGSTPEPFIMPAVENINGQAIVLHNDHLDKRDPQQWKGFIFGVPFEYSMHNFLLRYYVAEHGLDPDQDIQIRVIPPPEMVANLRAGNIDGFLSPDPFNQRAVFERIGFIHLLTKEIWDGHPCCAFATSARFARENPNTYGALLRAIIDATQYSSDPANRSEIAEAIAPTNYLNQPVTVIEQVLTGRFADGLGGVQNVPDRIDFDPFPWHSMAVWILTQMKRWGYIEGDVDYQQIARDVYLATDAQTVMRELGYEAPEETARNYQIMGKTFDYTQPEAYVDSFAIRRG*
>MP0313_megahit_308962_97-1506
MTGLKTTSLLKRLRTASAGVCAALAVSVASFSTSVTAQEPALGWPEKEELKFGFIKLTDMAPLAVAYEKGFFEEEGLYVTLEAQANWKVLLDRVIDGQLDGAHMLAGQPLGATIGFGTESHVVTAFSMDLNGNGITVSNEVWEKMKAHIPQENGKPVHPIKADYLKPVVDEYRNAGRPFNMGMVFPVSTHNYELRYWLAAGGIHPGYYAPHKGDTAGQIDAQALLSVTPPPQMPATMEAGTIYGYCVGEPWNQQAVFKGIGVPVITDYEIWKNNPEKVFGVSQGWAEKYPNTHIRVVKALIRAAMWLDENDNANRPEAVKILAKSNYVGADEDVLANSMTGTFEYEKGDKRDVPDFNVFFRYNATYPYYSDAIWYLTQMRRWGQISEAKSDDWYKETAKKVYKPEVYAQAAKALIAEGKAKASDFPEFSTETGYKPAQSEFIDGVTFDGSKPNAYLEQFKIGLKGNTVL*
>MP0315_megahit_3105_350-703
YLNQPVTVIEQVLTGRFADGLGGVQNVPDRIDFDPFPWHSMAVWILTQMKRWGYIEGDVDYQQIARDVYLATDAQTVMRELGYEAPEETARNYQIMGKTFDYTQPEAYVDSFAIRRG*
>MP0315_megahit_37635_1-312
LVPALSGLLEMAPGEAQSIEDFMIFAAGEANRPRLSDGFWMLSQMVRWRQVTESDAARQAVRNVFRPDLYDRALGLAFRDSVEGEVFITGQDRRPAGLFDRPE*
>MP0315_megahit_37635_667-1107
MFHPSSINRRTLLGAFAVLALAGTSTSAIAEMIFPEKAELTFGFIKLTDMAPLAIAKEKHFFEDEGLYVTLEPQANWKVLLDRVITGELDGAHMLAGQPLAATIGYGTEAHIVTPFSMDLNGNGITVSNAVWEEMKPNIPTGADGKP
>MP0315_megahit_61819_1280-1729
ILSKSQYVGADYDVIANSMTGTFEYEKGDKREVPDFNVFFRYNATYPYYSDAIWYLTQMRRWGQISEEKSDDWFMETAKKVYRPDIYASAAKELIKEGKLDAKDFPDFATETGFKPAQKGFIDNIVYDGSKPNEYLKKFEIGLKGAEKI*
>MP0315_megahit_78708_3-428
MRGIKTLRRTFVKSALVLAAGMATMSAPLVSAEEWAEKEELKFGFIKLTDMAPLAVAYEKGYFEEEGLYVTLEAQANWKVLLDRVIDGQLDGAHMLAGQPLGATIGFGTQAHIITAFSMDLNGNGITVSNDIWSQMKEHIPH
>MP0315_megahit_78821_1-681
RYWLAAGGLNPGFYTPSDTSGQVKADVLLSVTPPPQMPTTMEAGTIQGYCVGEPWNQAAVFKGIGVPVITDHDIWNDNPEKVFGMTAQFVEENPNTAVLVTKALIRAGKWLDENDGANRQEAVEILSKPEYVGADAEVIANSMTGTFEYEKGDKRPAPDFNIFFDKFATYPFYSDAVWYLTQMRRWGQIAEPKDDGWYDEVARSVYKPDIYRAAADALIEDGLIEAS
>MP0315_megahit_123644_1001-1207
QAARLLVDEGMADEAAFPWDSDGFKAPTPAADIIDGISYDGRAPNAYIDSLPIGLKSGQTVIDSKVEG*
>MP0315_megahit_144334_4232-5500
MKNINENSDNLNEEELDYLQKYEMSRRDFFMDALAVGGLAAMFGSGLLASGNAMAGIQAPEDEVVRIGYLPITDATVLLVAHAKGFFEEEGLKTEKPTLIRGWSPLIEGFAANKFNLVHFLKPIPIWMRYNNNFPVKIMSWAHLNGSGIVVGKHSNVESFADLAGKQVAVPYWYSMHNIVLQMGLRHVGLEPVIKPQNEELKPNEVNLQIMPPPDMPPALAARKIDAFIVAEPFNAAGEMLAGGKMLRFTGDMWRNHPCCVVCMNENQVNANPEWTQKVMNAIVKAQVYAQQNKKEVAHLLSRDGEQYLPMKAKVIERAMTLYDDDTYSTPDAIQHPEWGSGRIDFQPWPFPSATKLIVNELKNTLVSGDTTFLQKLDADFVANDLVDYKFVKAAMEKHGGWENAPGFNAEDPFNREEMIKL*
>MP0315_megahit_152990_309-1454
MSEVVLNCGYVPLVDCAPLVIAKELGFAAEQGLALNLLRQPSWSALRDMLALGHLDAAHMLSPMPVAMSIGMGGLPARVDALMVLSVNGTVFGVSNAVASALEEVRFGDTTALLSGLSARGAKPLRVGIPFHYSMHRLLLSYWAAQAPDLQIEEVTVPPMRMADAVSDGFVDAFWVGEPWGGVAVQNNVAKLMMAGRDVWQFAPEKVLAARHEWASQNEDSVRRLMRAVYQASAWLDAPGNKPLAVEILGRSEHLSMSPDLIDPALTGHIVPRTGASPVTVDRFLQFHSHAASFPWRSQAAWIAHHLGADAAGIEKAKTCFRADLFRQNLSDIGADMPQSSEKTEGAMMFPTSVASARGEMILSPDAFFDGRTFDFTAAVR*
>MP0315_megahit_152990_1704-2780
MKNTFALLLASTSLLATAASAEMLALEKEELTFGFIKLTDMAPLAVAYELGYFEDEGLFVRLEAQANWKVLLDGVIDGQLDGAHMLAGQPLAATIGYGTKAHIITPFSMDLNGNAITVSNDIWDEMKPNVPTMDDGRPQHPISASALAPVVEGYKDRGEPFNMGMVFPVSTHNYEIRYWLAAGGLKPGYYSAQDISGQIDADVLLSVTPPPQMPATMEAGTISGYAVGEPWNQQAVFKGIGVPVITDYDMWKNNPEKVFGITAEFAEENPNTALALTKALIRAAMWLDANDNANREEAVEMLSRSEYVGADADVIANSMTGFFEFEKGDVRPAPDFNVFFRHNATYPYYSDAIWYLTQM
>MP0315_megahit_157649_569-1378
MPRFLRPLAMLTAIFVGTTSQADDHLTTLEVGYMPILPVAQLFVMEGEGWTEEAGLELELTRFSSGPAMVQALASGELDVMYFGIGPAMVARANGVPIKVLASSIQEQIGLVARGELADHFERAGDDGAQAIASFTAAEGRKPKIATFPQGSVPDTVLRYWLIEQLGVGLEAVEIVAMGADRVQQALLAGAVDAASILEPILTTVQQRDNQARVVARADAMLPGQPGAVLAAREAALADHPEAMQALMALHVRATEMLVENPNSAAPHVR
>MP0315_megahit_186107_982-1692
MNTFKRKSLVATLSLAVSLGLGSLLSTSVQAVENLEKEDLKFGFIKLTDMAPLAIAYEKGFFEDEGLYVTLEAQANWKVLLDRVIDGQLDGAHMLAGQPLGATIGFGTQADIITAFSMDLNGNGITVSNDVWQEMKKHIPLDADGKPQHPISAAALKPVIEQYRADGKPFNMGMVFPVSTHNYELRYWLAAGGIHPGYYAPHKGDTSGQIDAQALLSVTPPPQMPATLEAGTIYGYC
>MP0315_megahit_208459_10549-11763
MTINLKIAFLPLNDAAVLVAARERGFAEEEGIALDLVRTTSWATLRDRLVFGQVHAAQMLAPLAVAVTLGLSQQPAALAAPYKLGVNGNMLVMASDFAKALEPDVAARLSDPLGTAHDFAAAIGLWRRKPVIGVVHRFSSHALMLRYWLASAGVDPDRDVVLRVLPPSLTVEAMRAGEIDGFIAGEPWGSAAVDAGLAETVAIGERIWRRGVEKILAFRETWLEEHPDIVDRLLRAMARAAAWCDDRENHAVLAQLLADPRHVDQPADLIQRALDGQIVARAGEAPVANPDFMLFGREATPFPWRSQALWIYSQLVRWKMVDHDPATAQAAARVFRPDIFRRALANSDVPMPGASMKVEGAVDMPLAVGSRRGELTLGPDRFFDGRTFDPEQIEAYLAGFAPGR*
>MP0315_megahit_210875_2456-3820
MKTVNHYVRPLLTATLIGLSSLAQAEIGPAEKPDLKLGFIKLTDMAPLAVAWEQGYFMDEGLFVELEAQANWKVLLDRVITGELDGAHMLAGQPLGASIGYGTQADIITAFSMDLNGNGITVSNDVWEAMKPNLEMEGERLAHPISASALKPVVEQTRANGERFRMGMVFPVSTHNYELRYWLAAGGLNPGFYAPQRGDTSGTLEADVHLSVTPPPQMPATMEAGTIQGYCVGEPWNQQAVFKGIGVPVITDYEIWPNNPEKVFGVTESWAEQYPNTHLRLLRALIRAAYWLDENQNANREAAVDILARPSYVGADREVIANSMTGTFEYEKGDVREVPDFNVFFRYHATYPYPSDAIWYLSQMRRWGQIPEAKSDDWYMKTAARVYRGDLYAEAAQSLIEDGLMTASDFPDFAQENFERPMQGELIDGVPFTPRHPNAYIDRFSIGLKGSETP*
>MP0315_megahit_220734_3-728
PPPQMPATLEAGTIYGYCVGEPWNQQAVFKGIGVPVITDYEIWKNNPEKVFGVSQAWADENPNTHIAVVKALIRAAAWLDADNNANRGEAVEILSQPAYVGADAEVIANSMTGTFEYEKGDVREVPDFNVFFRYNATYPYYSDAIWYLTQMRRWGQIGQAQPDSWYMDVAKKVYRPDIYAQAAQELIDEGTLPAEAFPDFASETGFKPATSEFIDGVTYDGSQPNAYLQQFEIGLKGDTQL*
>MP0315_megahit_272834_4228-5610
MNTFKRKSLAASLSLAVSLGLGSLLSTSALAVEDLEKEDLKFGFIKLTDMAPLAIAYEKGFFEDEGLYVTLEAQANWKVLLDRVIDGELDGAHMLAGQPLGATIGFGTQADIITAFSMDLNGNGITVSNDVWEEMKKHIPLDADGKPQHPISAAALKPVIEQYQAAGKPFNMGMVFPVSTHNYELRYWLAAGGIHPGYYAPHKGDTSGQIDAQALLSVTPPPQMPATLEAGTIYGYCVGEPWNQQAVFKGIGVPVITDYEIWKNNPEKVFGVSQAWADENPNTHIAVVKALIRAAAWLDADNNANRGEAVQILSQPAYVGADAEVIANSMTGTFEYEKGDVREVPDFNVFFRYNATYPYYSDAIWYLTQMRRWGQVGQAQPDSWYMDVAKKVYRPDIYALAAQELIDEGTLPAEAFPDFASETGFKPATSEFIDGVTYDGSQPNAYLQQFEIGLKGDTQL*
>MP0315_megahit_282813_163-603
KSNYVGADENVLANSMTGTFEYEKGDKRDVPDFNVFFRYNATYPYYSDAIWYLTQMRRWGQISEAKSDDWYKETAKKVYKPEVYAQAAKALIAEGKAKASDFPEFGTETGYKPPQSEFIDGVTFDGSKPNAYLEQFKIGLKGDTVL*
>MP0315_megahit_287824_1-840
NYELRYWLAAGGIHPGYYAPHKGDTAGQIDAQALLSVTPPPQMPATMEAGTIYGYCVGEPWNQQAVFKGIGVPVITDYEIWKNNPEKVFGVSQGWADKYPNTHIRVVKALIRAAMWLDENDNANRPEAVKILAKSNYVGADENVLANSMTGTFEYEKGDKRDVPDFNVFFRYNATYPYYSDAIWYLTQMRRWGQISEAKSDDWYKETAKKVYKPEVYAQAAKALIAEGKAKASDFPEFGTETGYKPPQSEFIDGVTFDGSKPNAYLEQFKIGLKGDTVL*
>MP0315_megahit_295552_436-1887
MEEHNRSLGNPCCEEQHSSLGNPYDANTNLEHNSSSPQILQKTVDNENSVNEDHQHDDFPKTEEDMMDRAVENAVIRAIFNNNEIDRRRFMKMVGASTAAAVIASIFPLNAAKAIAKEGLKGGLETKDLSLGFIPITCATPIIMSEPMGFYKKNGLNAKVRKASGWAMVRDWAINKDVQAAHMLSPMPLSITMGEGSKKVPFFMPAVENINGQAITLANKHKGVKTAKDMKGFRFCVPFEYSMHNFLLRYFLAEGGVHPDKDVQIRVVPPPEMVANLKAGNVDGYLAPDPFNQRAVYENAGFIYMLSKDIWAGHPCCAFAISQEFAAKNPNTFLALFKSIVEATHFASNPDNRKDIAKAIAPRNYLNQPVTVLEQVLTGRYADGRGNIVNVPDRIDFDPFPWHSMAVWILTQMKRWGYAKGNIDYKNISEQVYLAAECDKIAKDLGYKTHDKTYKKHVLMGGKVFDPSKPEEYLKSFPIHSMT*
>MP0315_megahit_310761_155-934
MKENNDPSSLGNPFDHRQSLIHGRQCDCHQCSPSQPNSARSPHQPNAVAPSLTPSNADDVMDRVVESALVRGMFGHSDMHRRQFMKLVGGGTAAAALASLFPLDSIKAAVKESLGPLEKTQLNVGFVPITCATPIIMAHPMGFYERYGLDVSVIKTAGWAVARDKSLNREYDAAHMLTPMPLAMTLGAGSTPEPFIMPAVENINGQAIVLHNDHLDKRDPQQWKGFIFGVPFEYSMHNFLLRYYVAEHGLDPDQDIQIRV
>MP0315_megahit_314139_2-865
MTGLKTTSLLKRFRTASAGVCAALAVSVASFSASVAAQAPAVGWPEKEELKFGFIKLTDMAPLAVAYEKGFFEDEGLYVTLEAQANWKVLLDRVIDGQLDGAHMLAGQPLGATIGFGTESHVVTAFSMDLNGNGITVSNEIWDKMKAHIPQENGKPVHPIKADYLKPVVDEYRNAGKPFNMGMVFPVSTHNYELRYWLAAGGIHPGYYAPHKGDTAGQIDAQALLSVTPPPQMPATMEAGTIYGYCVGEPWNQQAVFKGIGVPVITDYEIWKNNPEKVFGVSQGWAEK
>MP0315_megahit_315262_142-1551
MTGLKTTSLLKRLRTASAGVCAALAVSVASFSTSVTAQEPALGWPEKEELKFGFIKLTDMAPLAVAYEKGFFEEEGLYVTLEAQANWKVLLDRVIDGQLDGAHMLAGQPLGATIGFGTESHVVTAFSMDLNGNGITVSNEVWEKMKAHIPQENGKPVHPIKADYLKPVVDEYRNAGRPFNMGMVFPVSTHNYELRYWLAAGGIHPGYYAPHKGDTAGQIDAQALLSVTPPPQMPATMEAGTIYGYCVGEPWNQQAVFKGIGVPVITDYEIWKNNPEKVFGVSQGWAEKYPNTHIRVVKALIRAAMWLDENDNANRPEAVKILAKSNYVGADEDVLANSMTGTFEYEKGDKRDVPDFNVFFRYNATYPYYSDAIWYLTQMRRWGQISEAKSDDWYKETAKKVYKPEVYAQAAKALIAEGKAKASDFPEFSTETGYKPAQSEFIDGVTFDGSKPNAYLEQFKIGLKGNTVL*
>MP0315_megahit_315709_3-557
LNGNGITVSNEIWDKMKAHIPQENGKPVHPIKADYLKPVVDEYRNAGKPFNMGMVFPVSTHNYELRYWLAAGGIHPGYYAPHKGDTAGQIDAQALLSVTPPPQMPATMEAGTIYGYCVGEPWNQQAVFKGIGVPVITDYEIWKNNPEKVFGVSQGWADKYPNTHIRVVKALIRAAMWLDENDNAN
>MP0317_megahit_25221_1-498
DKEWWIMGVRKGINTFDDLRGGKITGGGLGGRNTWIMRQILKANGLDPDKDVEMVPMKGGSDGRMKALIAEVVDGASVFPRHESRIVESGGKFISAELTNAPQEGFGSMGDWLDKNDDAAHAFVHADLRARLWLFDPKNKSKAYKIMRDYGYDVPPEFEAMYQTEI
>MP0317_megahit_32444_2-1216
MFTLKTSSLLKNVPKTLTKVLALTLMVSAPLSLAQSEESVGWPEKEELKFGFIKLTDMAPLAIAYEKGFFEDEGLYVTLEAQANWKVLLDRVIDGQLDGAHMLAGQPLGATIGFGTESHVVTAFSMDLNGNGITVSNEIWDKMKAHIPVKEGKPVHPIKADYLKPVVDEYREAGKPFKMGMVFPVSTHNYELRYWLAAGGIHPGYYAPHKGDTSGQIDAQALLSVTPPPQMPATMEAGTIYGYCVGEPWNQQAVFKGIGVPVITDYEIWKNNPEKVFGVSQAWADKYPNTHIRVVKALIRAAMWLDENNNANRPEAVKILAKSTYVGADEEVLANSMTGTFEYEKGDKREVPDFNVFFRYNATFPYYSDAIWYLTQMRRWGQISEPKSDDWYKDIARKVYKPEIY
>MP0317_megahit_34522_1-705
TMEAGTIYGYCVGEPWNQQAVFKGIGVPVITDYEIWKNNPEKVFGVSKQWADKYPITHKKVVKAMIRAAAWLDADNNANRPEAVKILSKSQYVGADYDVIANSMTGTFEYEKGDKREVPDFNVFFRYNATYPYYSDAIWYLTQMRRWGQISEEKSDDWFMETAKKVYRPDIYASAAKELIKEGKLDAKDFPDFATETGFKPAQKGFIDNIVYDGSKPNEYLKKFEIGLKGAEKI*
>MP0317_megahit_58603_1-135
MRGIKTLRRTFVKSALVLAAGMATMSAPLVSAEEWAEKEELKFGF
>MP0317_megahit_61266_2-1282
ARAQDPDTLSRDFVEAAAVKALFSHDATRRRFLKAVGMGSAMAAIASVLPMESLQAMAEERQGPLEKKDLRVGFIPINCATPLIMSDPLGFYAEQGLNVSLIKSSGWALVRDQMLNGELDASHFLAPMPLAISLGLGSSRQAMRVATIQNTNGQAITLAMKHKDNRDPRNWKGFRFAIPFEYSMHNFLLRHYLAEHGLDPDNDVQLRVTPPPEMVANLRAGNIDGFLGPDPFNQRAVYDQIGFLHLLTKEIWNGHPCCSFGMSEAFIQENPNTFAALYRAVLNASAMARDPANLGTIAEAISTPNYLNQPEIVIRQALTGRYADGLGGIQDQPDRSGFEPMPWYGMATWMLTQMKRWGYLKQEVDFKALAEEVFLMTDARRQMAELGMAEAEQEPLDGYPSFEIMGRTFDPHRADEYLQSLPLSRA*
>MP0317_megahit_104437_1028-2068
NKLDKMEEILFKTLRRFMPSVVAVPLLVAGLAASAQTVNVGAAGNVGGMIVFVAQAKGFFAKNGIDAKVVTRQTGGALTKSLRAGEMDYAPAAFTNLPAALEKGMNVRAFVGYTGASYVKSTSDNFVGIAARAGSGIKTLKDLRGKKIGVTFASTGDLYLRTILRKNGITKRDYKRINTRPPSLVAVLDTGGVDAIVAWEPNLTRSLDKVKGATLISRGGDHVCFCAALHGFPDKVYKDRKRTQGVVDAMAQAASWLRNPANLDEAAQIGSRFVRGMTPELTKRTMPHIVYDVRMGENTKKAFNFAVAELIKQKKMKKPYDPDKYFDFSFIDSTMKRHPEWFADLK*
>MP0317_megahit_162506_9725-9946
IARKVYKPEIYAVAAKALIAEGKADAADFPEFDTETGFKPPQSEFIDDVTYDGSKPNAYLEQFNIGLKGETVL*
>MP0317_megahit_168078_2228-2578
LNQPVTVIEQVLTGRFADGLGGVQNVPDRIDFDPFPWHSMAVWILTQMKRWGYIEGDVDYQQIARDVYLATDAQTVMRELGYEAPEETARNYQIMGKTFDYTQPEAYVDSFAIRRG*
>MP0317_megahit_179680_2-1063
MTGLKTTSLLKRLRTASAGVCAALAVSVASFSTSVTAQEPALGWPEKEELKFGFIKLTDMAPLAVAYEKGFFEEEGLYVTLEAQANWKVLLDRVIDGQLDGAHMLAGQPLGATIGFGTESHVVTAFSMDLNGNGITVSNEVWEKMKAHIPQENGKPVHPIKADYLKPVVDEYRNAGRPFNMGMVFPVSTHNYELRYWLAAGGIHPGYYAPHKGDTAGQIDAQALLSVTPPPQMPATMEAGTIYGYCVGEPWNQQAVFKGIGVPVITDYEIWKNNPEKVFGVSQGWAEKYPNTHIRVVKALIRAAMWLDENDNANRPEAVKILAKSNYVGADEDVLANSMTGTFEYEKGDKRDVP
>MP0317_megahit_259195_7379-8761
MNTFKRKSLAASLSLAVSLGLGSLLSTSALAVEDLEKEDLKFGFIKLTDMAPLAIAYEKGFFEDEGLYVTLEAQANWKVLLDRVIDGELDGAHMLAGQPLGATIGFGTQADIITAFSMDLNGNGITVSNDVWEEMKKHIPLDADGKPQHPISAAALKPVIEQYQAAGKPFNMGMVFPVSTHNYELRYWLAAGGIHPGYYAPHKGDTSGQIDAQALLSVTPPPQMPATLEAGTIYGYCVGEPWNQQAVFKGIGVPVITDYEIWKNNPEKVFGVSQAWADENPNTHIAVVKALIRAAAWLDADNNANRGEAVQILSQPAYVGADAEVIANSMTGTFEYEKGDVREVPDFNVFFRYNATYPYYSDAIWYLTQMRRWGQVGQAQPDSWYMDVAKKVYRPDIYALAAQELIDEGTLPAEAFPDFASETGFKPATSEFIDGVTYDGSQPNAYLQQFEIGLKGDTQL*
>MP0317_megahit_279334_157-714
WADKYPNTHIRVVKALIRAAMWLDENDNANRPEAVKILAKSNYVGADENVLANSMTGTFEYEKGDKRDVPDFNVFFRYNATYPYYSDAIWYLTQMRRWGQISEAKSDDWYKETAKKVYKPEVYAQAAKALIAEGKAKASDFPEFGTETGYKPPQSEFIDGVTFDGSKPNAYLEQFKIGLKGDTVL*
>MP0317_megahit_284983_3-1085
MKENNDPSSLGNPFDHRQSLIHGRQCDCHQCSPSQPNSARSPHQPNAVAPSLTPSNADDVMDRVVESALVRGMFGHSDMHRRQFMKLVGGGTAAAALASLFPLDSIKAAVKESLGPLEKTQLNVGFVPITCATPIIMAHPMGFYERYGLDVSVIKTAGWAVARDKSLNREYDAAHMLTPMPLAMTLGAGSTPEPFIMPAVENINGQAIVLHNDHLDKRDPQQWKGFIFGVPFEYSMHNFLLRYYVAEHGLDPDQDIQIRVIPPPEMVANLRAGNIDGFLSPDPFNQRAVFERIGFIHLLTKEIWDGHPCCAFATSARFARENPNTYGALLRAIIDATQYSSDPANRSEIAEAIAPTNYLNQ
>MP0317_megahit_295636_165-1430
ELKFGFIKLTDMAPLAVAYEKGFFEDEGLYVTLEAQANWKVLLDRVIDGQLDGAHMLAGQPLGATIGFGTESHVVTAFSMDLNGNGITVSNEIWDKMKAHIPQENGKPVHPIKADYLKPVVDEYRNAGKPFNMGMVFPVSTHNYELRYWLAAGGIHPGYYAPHKGDTAGQIDAQALLSVTPPPQMPATMEAGTIYGYCVGEPWNQQAVFKGIGVPVITDYEIWKNNPEKVFGVSQGWAEKYPNTHIRVVKALIRGAMWLDENDNANRPEAVKILAKSNYVGADENVLANSMTGTFEYEKGDKRDVPDFNVFFRYNATYPYYSDAIWYLTQMRRWGQISEAKSDDWYKETAKKVYKPEVYAQAAKALIAEGKAKASDFPEFATETGYKPPQSEFIDGVTFDGSKPNAYLEQFKIGLKGDTVL*
>MP0317_megahit_298992_1099-1335
MTGLKTTSLLKRFRTASAGVCAALAVSVASFSASVAAQAPAVGWPEKEELKFGFIKLTDMAPLAVAYEKGFFEDEGLYV
>MP0319_megahit_217_3-539
VRFGDTTALLSGLSARGAKPLRVGIPFHYSMHRLLLSYWAAQAPDLQIEEVTVPPMRMADAVSDGFVDAFWVGEPWGGVAVQNNVAKLMMAGRDVWQFAPEKVLAARHEWASQNEDSVRRLMRAVYQASAWLDAPGNKPLAVEILGRSEHLSMSPDLIDPALTGHIVPRTGASPVTVDR
>MP0319_megahit_3612_2-235
MSEVVLNCGYVPLVDCAPLVIAKELGFAAEQGLALNLLRQPSWSALRDMLALGHLDAAHMLSPMPVAMSIGMGGLPAR
>MP0319_megahit_4060_2-604
PALGLPAAAASGPLVVGGLPVTCNLTLPVACTARAAANKAAGSSAFAFEYSKYNGWPEIKESLMTGRIQAAYMLAPLVMDLADKRIPVKIVSLGHRSGAVIMVRTDSPYKKFRDLAGKRIAIPSRFAVDFLFLRKMLAQEGMSPKDVQIIEMPPPDMPAALYAKAVDGYCTGEPFGAAAQRAGYARPLRMTRDEWRNYICC
>MP0319_megahit_8014_1-108
KPPQSEFIDNVTYDGRKPNEYLSKFPIGLKDGDTL*
>MP0319_megahit_16048_2-652
AAALASLFPLDSIKAAVKESLGPLEKTQLNVGFVPITCATPIIMAHPMGFYERYGLDVSVIKTAGWAVARDKSLNREYDAAHMLTPMPLAMTLGAGSTPEPFIMPAVENINGQAIVLHNDHLDKRDPQQWKGFIFGVPFEYSMHNFLLRYYVAEHGLDPDQDIQIRVIPPPEMVANLRAGNIDGFLSPDPFNQRAVFERIGFIHLLTKEIWDGHPCC
>MP0319_megahit_24328_1-432
KFIDASASNRRKTAETIAAKSYVNTDMDIILDRMLGRYTNGLGKTWDDPDPMRFYHDGAVNFPYLSDGMWFLTQHKRWGLLKAHPDYLAVAKQVNRVDIFKQAATATGTPPPKSDMRTAKLIDGVVWDAKNPAAYADGFKLKA*
>MP0319_megahit_27783_551-916
MRGIKTLRRTFVKSALVLAAGMATMSAPLVSAEEWAEKEELKFGFIKLTDMAPLAVAYEKGYFEEEGLYVTLEAQANWKVLLDRVIDGQLDGAHMLAGQPLGATIGFGTQAHIITAFSMDLN
>MP0319_megahit_37258_1-1146
MKIRIGYMPLTDSLPLVVAQEAGYFAAEGLDVELQPEWSWASLRDRLLVGQLDAAPMLAPMMMATSLGLGCIKKPLATAFSMGLNGNGITVSPMLFQGLCALSEGPTPNDMASAMNKLVAARASSGESPLVLAVVFPFSCHAYQLRHWLSVAGLDPDHDVKLVVLPPSQMVDHLRMGHIDGFCVGEPWNSLAALTGAGHCILSGYQIWENAPEKVLAVSRDWVARNPGPHRAMLRALYKAARHADEHLLESLSLLAHPAWLDVPAEIIRAPFSQRLPGGLTGQPFPAHHFHVFAGFHANFPWRSDARFLLEEMQRWRQCSLEETQTFAAQCYRTDLFRDALADLTSLPLMDSKPDERHAGHWQLPGEPKPVELGPDRLLKVI
>MP0319_megahit_38653_58-1023
MKNTFALLLASTSLLATAASAEMLALEKEELTFGFIKLTDMAPLAVAYELGYFEDEGLFVRLEAQANWKVLLDGVIDGQLDGAHMLAGQPLAATIGYGTKAHIITPFSMDLNGNAITVSNDIWDEMKPNVPTMDDGRPQHPISASALAPVVEGYKDRGEPFNMGMVFPVSTHNYEIRYWLAAGGLKPGYYSAQDISGQIDADVLLSVTPPPQMPATMEAGTISGYAVGEPWNQQAVFKGIGVPVITDYDMWKNNPEKVFGITAEFAEENPNTTLALTKALIRAAMWLDANDNANREEAVEMLSRSEYVGADADVIANSMTGT
>MP0319_megahit_43554_1-744
RVIDGQLDGAHMLAGQPLGATIGYGTEAHIITAFSMDLNGNGITVSNSVWEEMKKHIPSKDGKPVHPIKADTLKPVVEQYKDAGKSFKMGMVFPVSTHNYELRYWLAAGGLNPGYYAPHKGDTSGQLQADVLLSVTPPPQMPATLEAGTIHGYCVGEPWNQQAVFKGIGVPVITDYEIWKNNPEKVFGVSKGWAEEYPNTHVRVVKAMIRAAKWLDENNNANRPEAVKILSRPNYVGADYDVIANSMT
>MP0319_megahit_85730_2-331
MAAPDKTDALVNPINPKRRSIMKAAATIAGGSAVALIDPLVRAGAWAAGSDAPEKTELKVGFIPLTDCASVVMASTLGIDKKYGIKITPSKEASWAGVRDKLVSGDLDAA
>MP0319_megahit_87396_1462-2730
MKNINENSDNLSEEELDYLQKYEMSRRDFFMDALAVGGLAAMFGSGLLASGNAMAGVQAPADEVVRIGYLPITDATALLVAHAKGFFEEEGLKSEKPTLIRGWSPLIEGFAANKFNLVHFLKPIPIWMRYNNNFPVKIMSWAHLNGSGIVVGKHSNVENFADLAGKQVAVPYWYSMHNIVLQMGLRHVGLEPVIKPQNEKLKPNEVNLQIMPPPDMPPALAARKIDAFIVAEPFNAAGELLAGGKMLRFTGDMWRNHPCCVVCMNENQVNANPEWTQKVMNAIVKAQIYAQQNKKEVAHMLSRDGDKYLPMKAKVIERAMTFYDVDAYSSPDAIQHPEWDSGRIDFQPWPFPSATKLIVNELKNTLVSGDTTFLQNLDADFVAEDLVDYRFVKAAMEKHGGWENTPGFNAEDPFSREEMIKL*
>MP0319_megahit_95555_1950-2840
ADGKPFNMGMVFPVSTHNYELRYWLAAGGIHPGYYAPHKGDTSGQIDADALLSVTPPPQMPATMEAGTIYGYCVGEPWNQQAVFKGIGVPVITDYEIWKNNPEKVFGVSKQWADKYPITHKKVVKAMIRAAAWLDADNNANRPEAVKILSKSQYVGADYDVIANSMTGTFEYEKGDKREVPDFNVFFRYNATYPYYSDAIWYLTQMRRWGQISEEKSDDWFMETAKKVYRPDIYASAAKELIKEGKLDAKDFPDFATETGFKPAQKGFIDNIVYDGSKPNEYLKKFEIGLKGAEKI*
>MP0319_megahit_97619_1582-1821
MMKGFKKTFCGVLAAMTLGLSATSVAEDAVGWPEKADLKFGFIKLTDMAPLAIAYEKGYFEEEGLFVTLEAQANWKVLLD
>MP0319_megahit_152547_979-2289
MNTFKRKSLVATLSLAVSLGLGSLLSTSVQAVENLEKEDLKFGFIKLTDMAPLAIAYEKGFFEDEGLYVTLEAQANWKVLLDRVIDGQLDGAHMLAGQPLGATIGFGTQADIITAFSMDLNGNGITVSNDVWQEMKKHIPLDADGKPQHPISAAALKPVIEQYRADGKPFNMGMVFPVSTHNYELRYWLAAGGIHPGYYAPHKGDTSGQIDAQALLSVTPPPQMPATLEAGTIYGYCVGEPWNQQAVFKGIGVPVITDYEIWKNNPEKVFGVSQAWADENPNTHIAVVKALIRAAAWLDADNNANRGEAVEILSQPAYVGADAEVIANSMTGTFEYEKGDVREVPDFNVFFRYNATYPYYSDAIWYLTQMRRWGQIGQAQPDSWYMDVAKKVYRPDIYAQAAQELIDEGTLPAEAFPDFASETGFKPATSEFIDGVT
>MP0319_megahit_155063_952-1026
TYDGSQPNAYLQQFEIGLKGDTQL*
>MP0319_megahit_157406_3-1085
MNTFKRKSLAASLSLAVSLGLGSLLSTSALAVEDLEKEDLKFGFIKLTDMAPLAIAYEKGFFEDEGLYVTLEAQANWKVLLDRVIDGELDGAHMLAGQPLGATIGFGTQADIITAFSMDLNGNGITVSNDVWEEMKKHIPLDADGKPQHPISAAALKPVIEQYQAAGKPFNMGMVFPVSTHNYELRYWLAAGGIHPGYYAPHKGDTSGQIDAQALLSVTPPPQMPATLEAGTIYGYCVGEPWNQQAVFKGIGVPVITDYEIWKNNPEKVFGVSQAWADENPNTHIAVVKALIRAAAWLDADNNANRGEAVQILSQPAYVGADAEVIANSMTGTFEYEKGDVREVPDFNVFFRYNATYPYYS
>MP0319_megahit_163682_389-718
RYNATYPYYSDAIWYLTQMRRWGQVGQAQPDSWYMDVAKKVYRPDIYALAAQELIDEGTLPAEAFPDFASETGFKPATSEFIDGVTYDGSQPNAYLQQFEIGLKGDTQL*
>MP0319_megahit_193222_113-1522
MTGLKTTSLLKRLRKASAGVCAALAVSVASFSTSVTAQEPALGWPEKEELKFGFIKLTDMAPLAVAYEKGFFEEEGLYVTLEAQANWKVLLDRVIDGQLDGAHMLAGQPLGATIGFGTESHVVTAFSMDLNGNGITVSNEVWEKMKAHIPQENGKPVHPIKADYLKPVVDEYRNAGRPFNMGMVFPVSTHNYELRYWLAAGGIHPGYYAPHKGDTAGQIDAQALLSVTPPPQMPATMEAGTIYGYCVGEPWNQQAVFKGIGVPVITDYEIWKNNPEKVFGVSQGWAEKYPNTHIRVVKALIRAAMWLDENDNANRPEAVKILAKSNYVGADEDVLANSMTGTFEYEKGDKRDVPDFNVFFRYNATYPYYSDAIWYLTQMRRWGQISEAKSDDWYKETAKKVYKPEVYAQAAKALIAEGKAKASDFPEFSTETGYKPAQSEFIDGVTFDGSKPNAYLEQFKIGLKGNTVL*
>MP0319_megahit_215071_2-1045
TVEIIETESVREGLVGGSLDFALAESMDVVDAASIGVPISIVAGYRNRQPFYVATHSSIGSPEDLAGKDILLGGTPGSLDYDLRAGVMAENGYDISGVDVNPVSVPGGSNAWVELLLEGELDMTVFFARHKPSIVDAGHNVVLDVFKEWPNDSIAAADDFVASNPNTTARFIRATLRAMEFWMDPSNQDAVQAMAPNYGFNPKDAEKDPAVYGEDLALYDVDMGLDPAAFDEALGKLVDLGAFDSAPAMGTYTNLDALHAAQDALGIAQRPTAAEVAASTGVAAAPDLGAAEKADLTIGIRIPNVGSNAPLFVGIDQGFYADEGLTVEIIETESVREGLVGGSLDFAL
>MP0319_megahit_231691_548-1957
MTGLKTTSLLKRFRTASAGVCAALAVSVASFSASVAAQAPAVGWPEKEELKFGFIKLTDMAPLAVAYEKGFFEDEGLYVTLEAQANWKVLLDRVIDGQLDGAHMLAGQPLGATIGFGTESHVVTAFSMDLNGNGITVSNEIWDKMKAHIPQENGKPVHPIKADYLKPVVDEYRNAGKPFNMGMVFPVSTHNYELRYWLAAGGIHPGYYAPHKGDTAGQIDAQALLSVTPPPQMPATMEAGTIYGYCVGEPWNQQAVFKGIGVPVITDYEIWKNNPEKVFGVSQGWADKYPNTHIRVVKALIRAAMWLDENDNANRPEAVKILAKSNYVGADENVLANSMTGTFEYEKGDKRDVPDFNVFFRYNATYPYYSDAIWYLTQMRRWGQISEAKSDDWYKETAKKVYKPEVYAQAAKALIAEGKAKASDFPEFGTETGYKPPQSEFIDGVTFDGSKPNAYLEQFKIGLKGDTVL*
>MP0319_megahit_235380_5458-6861
MFTLKTSSLLKNVPKTLTKVLALTLMVSAPLSLAQSEESVGWPEKEELKFGFIKLTDMAPLAIAYEKGFFEDEGLYVTLEAQANWKVLLDRVIDGQLDGAHMLAGQPLGATIGFGTESHVVTAFSMDLNGNGITVSNEIWDKMKAHIPEKEGKPVHPIKADYLKPVVDEYREAGKPFKMGMVFPVSTHNYELRYWLAAGGIHPGYYAPHKGDTSGQIDAQALLSVTPPPQMPATMEAGTIYGYCVGEPWNQQAVFKGIGVPVITDYEIWKNNPEKVFGVSQAWADKYPNTHIRVVKALIRAAMWLDENNNANRPEAVKILAKSTYVGADEEVLANSMTGTFEYEKGDKREVPDFNVFFRYNATFPYYSDAIWYLTQMRRWGQISEPKSDDWYKDIARKVYKPEIYAVAAKALIAEGKADAADFPEFDTETGFKPPQSEFIDDVTYDGSKPNAYLEQFNIGLKGETVL*
>MP0319_megahit_235565_1-756
THGDTSEFFGAGKASGLPIKMINLYRDKEWWIMGVRKGINTFDDLRGGKITGGGLGGRNTWIMRQILKANGLDPDKDVEMVPMKGGSDGRMKALIAEVVDGASVFPRHESRIVESGGKFISAELTNAPQEGFGAMGDWLDKNDDAAHAFVHADLRARLWLFDPKNKSKAYKIMRDYGYDVPPEFEAMYQTEINQIAKDGGWADSKTMDDFVKSLQATGALPKDIRWQDYVELKYLWAAQEAFGLPNRPAYI*
>MP0319_megahit_257610_1-723
PPQMPATMEAGTIYGYCVGEPWNQQAVFKGIGVPVITDYEIWKNNPEKVFGVSQGWAEKYPNTHIRVVKALIRAAMWLDENDNANRPEAVKILAKSNYVGADENVLANSMTGTFEYEKGDKRDVPDFNVFFRYNATYPYYSDAIWYLTQMRRWGQISEAKSDDWYKETAKKVYKPEVYAQAAKALIAEGKAKASDFPEFGTETGYKPPQSEFIDGVTFDGSKPNAYLEQFKIGLKGDTVL*
>MP0321_megahit_473_3-1184
LTKTLGRITFAAGSMISGSLQFKITGGFFCLCLLLTSCGEKEPASSEVSANETTPAPTEVPAEVPEEESAPEEESAPEEASGKLDVEKDELKFGFIKLTDCAPIVIAKEKGFFEDEGLQVEVIAQSNWKVLLDNVITGNLDGAHMLSGQPIAATIGIGTEAHIVTPFTLDLNGNGITVSNAIWAQMQENDLDLDTDTPEHPISADSLKPVVDDLLAQGKKLQMGMVFPVSTHNYEIRYWLAASKIHPGFYSKTDLAGRTDAAVELSVTPPPQMPATLEAGTISGYCVGEPWNQQAVAKGIGVPVTTNYDIWKNNPEKVFGVTRKWADENPKTMIAVTKALIRAGKWLDATEDGKLINREEACRILSQPNYVGADYEVIKNSMTGTFIFQKTDVR
>MP0321_megahit_4842_532-798
MRAFDCFDEIIESNFEANPKRMARIGLPKTLVSRNGNRSDKTLRIGFVPLIDCAPIILAHETGLYREYGLEIALMREPGWATIRDKMAY
>MP0321_megahit_11598_1-390
MNLVMKSSRGPQLGSAVRLGIVPLCDCAPVAVAQEMGIFRRRGVAVKISKELGWASVRDKIFYGELDAAQSIVGIAMALGLGIQKLQCEVVVPLILSLHGNAITLSNELDPRKIGDGAGLKDFLEHSWKR
>MP0321_megahit_11797_338-682
MTGLKTTSLLKRFRTASAGVCAALAVSVASFSASVAAQAPAVGWPEKEELKFGFIKLTDMAPLAVAYEKGFFEDEGLYVTLEAQANWKVLLDRVIDGQLDGAHMLAGQPLGATIG
>MP0321_megahit_15115_513-845
FRYNATFPYYSDAIWYLTQMRRWGQISEPKSDDWYKDIARKVYKPEIYAVAAKALIAEGKADAADFPEFDTETGFKPPQSEFIDDVTYDGSKPNAYLEQFNIGLKGETVL*
>MP0321_megahit_15294_2-286
TQMRRWGQITEPKPASWYEEIAKKVYLPDVYMAAAKLLVEEGELTESDLPKTEDGYKAATKDFIDGLEYDGKKPIEYLNSFDIGIKDDPSLAGK*
>MP0321_megahit_53184_1-516
GFCVGEPFNTLAAEKGNGVILAQHSDLSLMHPEKALLAAGSFEDAKHDQHIELIRATAEAARRLETHEGRAAAFEILSQPHYLGLNSKLIESSLSASESEADGAGSNKRLLIFSHPEVNRPTNDKGNWLLSHMRNAGLLEGVNTKAGPLLSDIFREDLFEEATVEDYKVSA*
>MP0321_megahit_69135_576-1199
MFTLKTSSLLKNVPKTLTKVLALTLMVSAPLSLAQSEESVGWPEKEELKFGFIKLTDMAPLAIAYEKGFFEDEGLYVTLEAQANWKVLLDRVIDGQLDGAHMLAGQPLGATIGFGTESHVVTAFSMDLNGNGITVSNEIWDKMKAHIPVKEGKPVHPIKADYLKPVVDEYREAGKPFKMGMVFPVSTHNYELRYWLAAGGIHPGYYAP
>MP0321_megahit_165755_512-1060
MSEVVLNCGYVPLVDCAPLVIAKELGFAAEQGLALNLLRQPSWSALRDMLALGHLDAAHMLSPMPVAMSIGMGGLPARVDALMVLSVNGTVFGVSNAVASALEDVRFGDTTALLSGLSARGAKPLRVGIPFHYSMHRLLLSYWAAQAPDLQIEEVTVPPMRMADAVSDGFVDAFWVGEPWGGV
>MP0321_megahit_277055_3-380
MINPAGNFTKKYSFECKTSDKIQENEQSNNKTFLKNNFINPSNDHGYFCACIECRPIGNDHENFMSDMPEDPAEIISDFSRMGLIKNEAYEIADAISTAEMRDLLFYKNASNGDPYKEQLLRELAK
>MP0321_megahit_279955_3-380
MIIPASNFTQKYNFECKTSDQNSESDPSSNKTFLKNNFLNPSNDHGYFCVCIECRPIGNDHEDFMADMPEDPAEIISDFSRMGLIKNEAYEIADAISTAEMRDLLFYKNASNGDPYKEQLLRELAK
>MP0321_megahit_331669_2-559
RDVWQFAPEKVLAARHEWASQNEDSVRRLMRAVYQASAWLDAPGNKPLAVEILGRSEHLSMSPDLIDPALTGHIVPRTGASPVTVDRFLQFHSHAASFPWRSQAAWIAHHLGADAAGIEKAKTCFRADLFRQNLSDIGADMPQSSEKTEGAMTLPTSVASARGEMILSPDAFFDGRTFDFTAAVR*
>MP0321_megahit_331669_809-2179
MKNTFALLLASTSLLATAASAEMLALEKEELTFGFIKLTDMAPLAVAYELGYFEDEGLFVRLEAQANWKVLLDGVIDGQLDGAHMLAGQPLAATIGYGTKAHIITPFSMDLNGNAITVSNDIWDEMKPNVPTMDDGRPQHPISASALAPVVEGYKDRGEPFNMGMVFPVSTHNYEIRYWLAAGGLKPGYYSAQDISGQIDADVLLSVTPPPQMPATMEAGTISGYAVGEPWNQQAVFKGIGVPVITDYDMWKNNPEKVFGITAEFAEENPNTTLALTKALIRAAMWLDANDNANREEAVEMLSRSEYVGADADVIANSMTGFFEFEKGDVRPAPDFNVFFRYNATYPFYSDAIWYLTQMRRWGQIDETKPDEWYFETAADVYRPDIYLQAAKLLVDEGMADEAAFPWDSDGFKAPTPAADIIDGISYDGRAPNAYIDSLPIGLKTGQTVVDSKVEG*
>MP0321_megahit_337371_456-1022
MINPASNFTQKYNFECKTSNQIQGNEISSNKTFLKNNFLNPSNDHGYFCACIECRPIGNDHENFMSDMPDDPAEIISDFSRMGLIKNEAYEIADAISTAEMRDLLFYKNASNGDPYKEQLLRELAKEAGGLDQAFQAAFGPQAGKFFGKTKASSPMGRRQFLSSLAAGAALITVACSNQNKPAKQPIDD
>MP0321_megahit_358645_1-294
VPDRIDFKPYPWQSFSHWIQSQLIRWDLGGAVAAIQAGDFNPNSASIFLTDEAQALEREMGGNPPTARFRKEILAYDEFDPSNPMKYIKDQIKRDGF*
>MP0321_megahit_360069_860-1093
MIIPASNFTQKYNFECKTPDQTSDNKTFLKNNFLNPSNDHGYFCVCIECRPIGNDHENFMADMPDDPAEIISDFSRMG
>MP0321_megahit_375993_1-600
DPFNQRAVYEDAGFIHLLTKELWPGHPCCAFAAGEPWIKEHPETFRALNKSIIDAAAYVSTPANRKEVAKAISGRGFLNQPTEVVEAVLTGKFEDGLGKTQNVPDRIDFKPYPWQSFSHWIQSQLIRWDLGGAVAAIQAGDFNPNSASIFLTDEAQALEREMGGNPPTARFRKEILAYDEFDPSNPMQYIKDQIKRDGF*
>MP0321_megahit_387023_3-503
AITVANRHKGKVNGPADMKGFVFGVPFPYSMHNLLLRYYLAKGGVDPDKDVQIRPVPPPDSIAQLVAGDIDAYLMPDPFNQRAVYEDAGFIHLLTKELWPGHPCCAFAAGEPWIKEHPETFRALNKSIIDAAAYVSTPSNRKEVAKAISGRGFLNQPTEVVEAVLTG
>MP0321_megahit_389584_1-504
EIISDFSRMGLIKNEAYEIADAISTAEMRDLLFYKNASNGDPYKEQLLRELAKEAGGLDQAFQAAFGPQAGKFFAKTKASSPMGRRQFLSSLAAGAALITVACSNQNKPAKQPIDDTPIDVNNLEKQTLRVGFIPITCASPIIMAEPMGFYNKFGMDVKVVKMPSWGA
>MP0528_megahit_57430_1-186
MNQYEKFDGVKKKLKGIVSALALAVSVSGVMSAGVQAAEEIDWPEKEELKFGFIKLTDMAPL
>MP0528_megahit_104426_895-1071
KSLIAEGKMGADEFPDFASEDGFKPPQSEFIDNVTYDGRKPNEYLSKFPIGLKDGDTL*
>MP0528_megahit_149976_148-801
MMKGFKKTFCGVLAAMTLGLSATSVAEDAVGWPEKADLKFGFIKLTDMAPLAIAYEKGYFEEEGLFVTLEAQANWKVLLDRVIDGQLDGAHMLAGQPLGATIGYGTEAHIITAFSMDLNGNGITVSNSVWEEMKKHIPSKDGKPVHPIKADTLKPVVEQYKAAGKAFKMGMVFPVSTHNYELRYWLASGGLNPGYYAPHKGDTSGQLQADVLLSVTPP
>MP0528_megahit_314531_2-286
LTQMRRWGQISEAKSDDWYKETAKKVYKPEVYAQAAKALIAEGKAKASDFPEFSTETGYKPAQSEFIDGVTFDGSKPNAYLEQFKIGLKGNTVL*
>MP0528_megahit_331322_1-531
PPPQMPATMEAGTIYGYCVGEPWNQQAVFKGIGVPVITDYEIWKNNPEKVFGVSQGWADKYPNTHIRVVKALIRAAMWLDENDNANRPEAVKILAKSNYVGADENVLANSMTGTFEYEKGDKRDVPDFNVFFRYNATYPYYSDAIWYLTQMRRWGQISEAKSDDWYKETAKKVYKPE
>MP0528_megahit_332083_3-602
LTDMAPLAVAYEKGFFEDEGLYVTLEAQANWKVLLDRVIDGQLDGAHMLAGQPLGATIGFGTESHVVTAFSMDLNGNGITVSNEIWDKMKAHIPQENGKPVHPIKADYLKPVVDEYRNAGKPFNMGMVFPVSTHNYELRYWLAAGGIHPGYYAPHKGDTAGQIDAQALLSVTPPPQMPATMEAGTIYGYCVGEPWNQQAV
>MP0528_megahit_346986_1-549
AYLMPDPFNQRAVYEDAGFIHLLTKELWPGHPCCAFAAGEPWIKEHPETFRALNKSIIDAAAYVSTPSNRKEVAKAISGRGFLNQPTEVVEAVLTGKFDDGLGKKQNVPDRIDFKPYPWQSFSHWIQSQLIRWDLGGAVAAIQAGDFNPNSASIFLTDEAQALEREMGGNPPTARFRKEILAY
>MP0528_megahit_373440_1-1152
MTGLKTTSLLKRLRTASAGVCAALAVSVASFSTSVTAQEPALGWPEKEELKFGFIKLTDMAPLAVAYEKGFFEEEGLYVTLEAQANWKVLLDRVIDGQLDGAHMLAGQPLGATIGFGTESHVVTAFSMDLNGNGITVSNEVWEKMKAHIPQENGKPVHPIKADYLKPVVDEYRNAGRPFNMGMVFPVSTHNYELRYWLAAGGIHPGYYAPHKGDTAGQIDAQALLSVTPPPQMPATMEAGTIYGYCVGEPWNQQAVFKGIGVPVITDYEIWKNNPEKVFGVSQGWAEKYPNTHIRVVKALIRAAMWLDENDNANRPEAVKILAKSNYVGADEDVLANSMTGTFEYEKGDKRDVPDFNVFFRYNATYPYYSDAIWYLTQMRRWGQ
>MP0528_megahit_380121_251-1621
MKNTFALLLASTSLLATAASAEMLALEKEELTFGFIKLTDMAPLAVAYELGYFEDEGLFVRLEAQANWKVLLDGVIDGQLDGAHMLAGQPLAATIGYGTKAHIITPFSMDLNGNAITVSNDIWDEMKPNVPTMDDGRPQHPISASALAPVVEGYKDRGEPFNMGMVFPVSTHNYEIRYWLAAGGLKPGYYSAQDISGQIDADVLLSVTPPPQMPATMEAGTISGYAVGEPWNQQAVFKGIGVPVITDYDMWKNNPEKVFGITAEFAEENPNTTLALTKALIRAAMWLDANDNANREEAVEMLSRSEYVGADADVIANSMTGFFEFEKGDVRPAPDFNVFFRYNATYPFYSDAIWYLTQMRRWGQIDETKPDEWYFETAADVYRPDIYLQAAKLLVDEGMADEAAFPWDSDGFKAPTPAADIIDGISYDGRAPNAYIDSLPIGLKSGQTVVDSKVEG*
>MP0528_megahit_383128_2-406
MIIPASNFTQKYNFECKTSDQISENNTSSNKTFLKNNFLNPSNDHGYFCACIECRPIGNDHENFMADMPDDPAEIISDFSRMGLIKNEAYEIADAISTAEMRDLLFYKNASNGDPYKEQLLRELAKEAGGLDQAF
>MP0528_megahit_391479_2-283
IDFKPYPWQSFSHWIQSQLIRWDLGGAVAAIQAGDFNPNSASIFLTDEAQALEREMGGNPPTARFRKEILAYDEFDPSNPMQYIKDQIKRDGF*
>MP0528_megahit_408263_39-1184
MSEVVLNCGYVPLVDCAPLVIAKELGFAAEQGLALNLLRQPSWSALRDMLALGHLDAAHMLSPMPVAMSIGMGGLPARVDALMVLSVNGTVFGVSNAVASALEDVRFGDTTALLSGLSARGAKPLRVGIPFHYSMHRLLLSYWAAQAPDLQIEEVTVPPMRMADAVSDGFVDAFWVGEPWGGVAVQNNVAKLMMAGRDVWQFAPEKVLAARHEWASQNEDSVRRLMRAVYQASAWLDAPGNKPLAVEILGRSEHLSMSPDLIDPALTGHIVPRTGASPVTVDRFLQFHSHAASFPWRSQAAWIAHHLGADAAGIEKAKTCFRADLFRQNLPDIGADMPQSSEKTEGAMTLPTSVASARGEMILSPDAFFDGRTFDFTAAVR*
>MP0528_megahit_426035_162-1571
MTGLKTTSLLKRFRTASAGVCAALAVSVASFSASVAAQAPAVGWPEKEELKFGFIKLTDMAPLAVAYEKGFFEDEGLYVTLEAQANWKVLLDRVIDGQLDGAHMLAGQPLGATIGFGTESHVVTAFSMDLNGNGITVSNEIWDKMKAHIPQENGKPVHPIKADYLKPVVDEYRNAGKPFNMGMVFPVSTHNYELRYWLAAGGIHPGYYAPHKGDTAGQIDAQALLSVTPPPQMPATMEAGTIYGYCVGEPWNQQAVFKGIGVPVITDYEIWKNNPEKVFGVSQGWAEKYPNTHIRVVKALIRAAMWLDENDNANRPEAVKILAKSNYVGADENVLANSMTGTFEYEKGDKRDVPDFNVFFRYNATYPYYSDAIWYLTQMRRWGQISEAKSDDWYKETAKKVYKPEVYAQAAKALIAEGKAKASDFPEFATETGYKPPQSEFIDGVTFDGSKPNAYLDQFKIGLKGDTVL*
>MP0530_megahit_10355_1-603
AASGIRPDRDVEILTVAPPFVADSLANGEIDGACVGEPWNSDSVERGVGRIVLATAQIWRRGVEKVLAMRETTLDERRPQTEALIRAMRKAGAHFVKHENFAVNASILAQPEYLDADRKHVERAISDKLVLVRGADAVHFPDFMFQHSEAANFPWVSQAGWIYSQMVRWDQISYDSTDANKALGVFRPDVYRAALASTGDD
>MP0530_megahit_15779_1-330
MTLLYQPELRSLTLGFVPLLDAAPLIVAKESGLFSAHGLDVTLQREATWASIRDKVAFGLLDGAQMIAPLPLASSLGLGAAEVPMTTSLVLSTGGNAITLSNRILQQLDL
>MP0530_megahit_30375_109-1197
WATVLDHLLYGHVDASHLLAPLAIATTLGVGRPAQPLCAPFALGLNGNAITVSNELAAQITTPGLLGDPAEIGARLKPIALARKTEGRPLRFAKTHRYSCHNYMQRYWLAGCGIRPGEDVEMTVVPPPFMSDALAAGEIDGYCVADPWDSMAVDAGHGTIILATSQIWRRGTEKVLAVRRPHLESKRDVFEALIRAMRKAAAQSVDPEAFRENAAILARDEYIGVDKAILLRSISENLVLSNGKPPVHFPDFMFQYGEAANFPWMSHGGWLYTQMARWGQTQFSDANYEAACGVFRPDVYRSALRETGDVLPGANSKVEGSLDRIMPVTTEQGEMVLSDNRFFDGHTFDPDRPRDYLSAFRF*
>MP0530_megahit_31011_39-671
PPDMPPALAARKIDAFIVAEPFNAVGEMLAGGKMLRFTGDIWRNHPCCVVCMNENQVNANPTWTQKVMNAIVKAQIYSQQNKKEVAHLLSKDGEGYLPMDANIVEQAMTLYDEESYADPEAIQNAEWGSGRIDFQPWPFPSATKLIINELKRTLVGGDTTFLQNLDPDFVVNDLVDYKFVKAAMDKHPGWKQAPGFNADNPFDREEVVKL*
>MP0530_megahit_35599_1-696
GLRIGVPFPFSMHAELVYYWLSALGLPAPQSVSVRTVPPPLMGDAIRAGEIDAFCVGEPWGSQAVEDGMGELLLPGSAIWAFAPEKVLAMRADWAEAEAMLRGRLIRAVWRAGRWLGDPASTSLAAEILARPGYLDLPADILDRALSGRLVLSGRGEERSVPDFLTFHRSAATFPWRSQAEWIGLQLAARTGLDRTAAKSAAARVFRTDLHRAALSGLSASLPTASSRIEGG
>MP0530_megahit_47948_3-665
MGFYKKNGLNAKVRRASSWAMVRDWAINKEVQAAHMLSPMPLSITMGEGSKKVPFFMPAVENINGQAITLANKHKGVKSAKDMKGFRFCVPFDYSMHNFLLRYYLAEGGVHPDKDVQIRVIPPPEMVANLKAGNVDGYLAPDPFNQRAVYENAGFIYKLSKDIWPGHPCCAFAISQEFAKENPNTFLALFRSIVEATHFASDPANRKDIAKAIAPKNYLNQ
>MP0530_megahit_61776_1-762
MSISRRDFSKRIGLAALTGIAAFSLVACGSGSDSSGGTVAAANLDGSIEKPNLKLGFIKLTDMAPLAIAKEKGFFAEEGLNVELEPQANWKVLLDGVIGGQLDAAHMLAGQPIAATIGYGTEADLIAPLSLDLNGNAITVSNRVWNQIKGDLPKDPDGKITHPISASALKPVVESFAEQGKPFNMGMVFPVSTHNYELRYWLAAGGLNPGFYTDGDVSGTVDADVQLSVTPPPQMPATLEAGTIEGYCVGEPWN
>MP0530_megahit_64939_1109-1186
MTTKSLGNPFDGDKSLIHAKTCGCPE
>MP0530_megahit_67580_2-664
AVFKGIGVPVITDHEIWNDNPEKVLGLREDFAEQYPATTAALLRAIIRAQQWLDADDGANRQEAVEILSRSNYVGADAEVIAASMTGKFTFEAGDTRDAKGFNIFFDKYAGYPYYSDAIWYLTQMRRWGQIADDKSDDWYFQTARAVYRPDLYLAAANKLVEDGVLESGDVPETDGFRGPQSGFIDGITFNGQQPNAYLAKFNIGLKQGQRVGASGVSGS*
>MP0530_megahit_75259_1-723
FFEDEGLYVTLEAQANWKVLLDRVIDGQLDGAHMLAGQPLGATIGFGTESHIVTAFSMDLNGNGITVSNEIWDKMKAHIPQEDGKPFHPIKADYLKPVVDEYRNAGKPFNMGMVFPVSTHNYELRYWLAAGGIHPGYYAPHKGDTAGQIDAQALLSVTPPPQMPATMEAGTIYGYCVGEPWNQQAVFKGIGVPVITDYEIWKNNPEKVFGVSQGWADKYPNTHIRVVKALIRAAMWLDEND
>MP0530_megahit_75946_237-587
PDFNVFFRYNATYPYYSDAIWYLTQMRRWGQISEEKSDDWFMETAKKVYRPDIYASAAKELIKEGKLDAKDFPDFATETGFKPAQKGFIDNIVYDGSKPNEYLKKFEIGLKGAEKI*
>MP0530_megahit_81099_949-1308
MATDRMTIGFLPLVDACLPILAQEHGFAEEEGLALDFVRDVSWATVLDRLLYGHADAAHMLTPLAIATTLGLGRPALPMAAPFVLGLNGNGITLATELAARLAPGDGYADPVKLGAALKA
>MP0530_megahit_120940_1-786
MYTLTRRTARWLTRILLTATVWTVSTGAHAEIGPAEKPDLKLGFIKLTDMAPLAIAWEQGFFMDEGLFVELEAQANWKVLLDRVITGELDGAHMLAGQPLGASIGYGTRADIITAFSMDLNGNGITVSNDVWDTMSQHIPDNADGRPEHPISASALRPVVEAARDRGERFRMGMVFPVSTHNYELRYWLAAGGLNPGYYAPQRGDTSGTLEADVHLSVTPPPQMPATMEAGTIQGYCVGEPWNQQAVFMGIGVPVITDYEIW
>MP0530_megahit_123943_1-450
MKHLILGLAASTVMTSAAFAELLDLEKDVLTFGFIKLTDMAPLAIAYEQGYFLDEGLFVTLEAQANWKVLLDGVIDGQLDGAHMLAGQPLAATIGYGTEAHIITPFSMDLNGNGITVSNEVWEKMLPNIPKMADGRPEHPISAEALVPVI
>MP0530_megahit_125412_763-1194
YVGADEEVIANSMTGTFEYEKGDVRKVPDFNVFFRYYATYPYPSDAIWYLSQMRRWGQIAEPKSDDWYMETAAKVYRADIYKEAARTLIEDGTLKAEDFPDLDAENFARPHQGELIDGVAFTPREPNAYIDSFEIGLKGSQTP*
>MP0530_megahit_125771_353-958
EIWPNNPEKVFGVTQSWAEQNPNTHLHLLRAMIRAAHWLDENNNANRAEAVEILARPSYVGADAEVIANSMTGTFEYEKGDVRDVPDFNVFFRHHATYPYPSDAIWYLSQMRRWGQIPEAKSDDWYMKTAAQVYRGDIYAQAAQSLIDDGLMQAEDFPDFSQENFARPYQGELIDGVAFTPRQPNAYIDSFDIGLKGAETP*
>MP0530_megahit_129845_85-1452
MKTLIFGLAASTALVTPGFAQMLDLEKDELTFGFIKLTDMAPLAVAYEQGYFLDEGLFVTLEAQANWKVLLDGVIGGQLDGAHMLAGQPLAATIGFGTEAHIITPFSMDLNGNGITVSNEIWEQMKPNIPADAEGKPIHPISAEALAPVVESYKNDGKPFNMGMVFPVSTHNYEIRYWLAAGGLHPGYYSQENISGQIGADVLLSVTPPPQMPATLEAGTIYGYSVGEPWNQQAVFKGIGVPVITDYELWKNNPEKVFGITAEFAEDYPNTTLAVTKALIRAAQWLDENDNANRMEAVEMLSRPEYVGADAEVIAASMTGTFEYEKGDKRDVPDFNVFFRYNATYPFYSDAVWYLTQMRRWGQIAEPKSDSWYDEVARSVYKPDIYLEAARLLVDEGLADAADFPWDSDGYKAPTPAEDIIDGIAYDGKAPNAYLDSLPIGLKGEQTVVGTEVKG*
>MP0530_megahit_133515_2-1318
KSKKTEAVTEEAVTSKTKMLDIEKPQLTFGFIKLTDMAPLAIAKEKGFFEEEGLFVSVEAQSNWKNVLDRVIDGQLDGSHMLAGQPIAAGAGFGRQAELVTPFSMDLNGNGITVSNDVWSKMKPNVPADPDGKPIHPIKADALKPVITSYKNEGKPFKMGMVFPVSTHNYELRYWLAAAGIHPGMYTADNVQGQIDAEVLLSVTPPPQMPATLESGTIYGYCVGEPWNQQAVFKGIGVPVTTNYDIWKNNPEKVFVMTKQFVEQNPNTAIAVTKALIRAGKWLDEPSNRAEAVEILSMSQYVGAPKEVLANSMTGTFEFEKGDKREMPDFNVFYKYNATYPFYSDGIWFLTQMRRWGQIPEAKTTDWYASTIKDIYRPDIWKKAADLLVAEGQIPATDIPATDGYKAPTADFIDGTTYDAKDPIGYINSFSIGNKDKK*
>MP0530_megahit_150336_230-859
PWNAVATADGIGCCVATGRDIWQNAPNKVLGVTEDWARTNPDTLDALLRALYRAGAWLDGNRAQAVSLLAEYLPVDRRALAPALLGHTGYRPDSGDAPEPDLLVFHRYLANFPWVSHGYWFLNQMARWGWLPGDQDLSAVAAACYRPDLYRRALADTPLPGQDWKGEGIHAGPWRLETSQGEIGMGADTFIDGEEWQLRSMNFLHQSAP*
>MP0530_megahit_154183_1-1170
EAQANWKVLLDRVIDGQLDGAHMLAGQPLGATIGFGTQADIITAFSMDLNGNGITVSNDVWQEMKKHIPLDADGKPQHPISAAALKPVIEQYRADGKPFNMGMVFPVSTHNYELRYWLAAGGIHPGYYAPHKGDTSGQIDAQALLSVTPPPQMPATLEAGTIYGYCVGEPWNQQAVFKGIGVPVITDYEIWKNNPEKVFGVSQAWADENPNTHIAVVKALIRAAAWLDADNNANRGEAVEILSQPAYVGADAEVIANSMTGTFEYEKGDVREVPDFNVFFRYNATYPYYSDAIWYLTQMRRWGQIGQAQPDSWYMDVAKKVYRPDIYAQAAQELIDEGTLPAEAFPDFASETGFKPATSEFIDGVTYDGSQPNAYLQQFEIGLKGDTQL*
>MP0530_megahit_157884_2-856
MKTTTIPVAYVPLVDAAPLIVAHELGFAEAEGIALDLTAAPSWSSLRDMLAFGRVDAAHMLSPLPVAMAMGLGGVATALSAVSVLSVNGTVIGVGKPLEDRLRALGYDFDFVDPFKAAEALAQVRHGPIVFGVPFPFSMHVELLRYWSRASALGPDGIVIRTVPPALMASALAAGEVDAFCVGEPWGSVAVERGVGALLLPGKAIWSFAPEKVLAVRTNWAEAEPDLLARLLRATWKAGRWLADPNVHAAASDLLSRKAYLDVPSELINRALSGHLIVSPRGAHR
>MP0530_megahit_158568_1023-1376
MSATTLSVGFIPLVDAAPLVLAQEMGFAAEEGITLDLRRAPSWSSLRDMLSFGKVEAAHMLSPVPIATALGLGGAGAPLSAVSVLSVNGNVIGISRALADRLRDAGHDFAFNDARAAG
>MP0530_megahit_163101_1-894
MMNGFKKTLCGVFAAMTLGLSATSVADDALGWPEKADLKFGFIKLTDMAPLAIAYEKGYFEEEGLFVTLEAQANWKVLLDRVIDGQLDGAHMLAGQPLGATIGYGTEAHIITAFSMDLNGNGITVSNAVWEDMKKHIPQKNGKPVHPIKADALKPVVEKYRAQGKSFNMGMVFPVSTHNYELRYWLAAGGLNPGYYAPHKGDTSGQLQADVLLSVTPPPQMPATLEAGTIYGYCVGEPWNQQAVFKGIGVPVITDYEIWKNNPEKVFGVSKGWADKYPNTHIRVVKAMIRAAKWLDEN
>MP0530_megahit_169052_334-891
MSEKLTIGFLPLVDACLPILARELGFAEEEGLDLALTRDVTWATVLDRLLYGHTDAAHMLAPLAIATTMGIGRPPQKLAAPFVLGLNGNAITLRTELADAVCPEPVLGDPAAVGAALAKQAEKAAANGRTLRFGVVHRHSSHNYMLRYWLSACGIRPDVDIEIVTVAPPFSADALESGEIDGSCVG
>MP0530_megahit_169869_1568-2119
MKTDLTLGYMPLTDSLPLLAAAQLGFFRDQGLDVTLQEEVSWANIRDKVIVGQFDGAHMLAPMVMASTLGLGGLNKPLIAPYSLNLGGNGMTLSASLYRELESTTRGRPGPASLKQLIEQRKLEKQPPLVLAVVFPYSSHNLLLRYWLASAGIDPDRDVTTVVLPPSQMVDHLRLGHIHGFFAG
>MP0530_megahit_177450_686-2095
MNNADSISSRPGPGAARRLAVLAAFVLTVFAGVAKAADKPLVGWPEKPELTFGFIKLTDMAPLAIAYEKGYFEDEGLYVSLEAQANWKVLLDGVVDGQLDGAHMLAGQPLAATIGFGTKAHIITAFSMDLNGNGITVANSVWEEMKKNIEHRDGKPVHPISASALKPVVKAYRDRGERFKMGMVFPVSTHNYELRYWLAAGGIHPGYYAPHKGDTSGQLQAEALLSVTPPPQMPATLEAGTIHGYCVGEPWNQQAVFKGVGVPVITDYEIWKNNPEKVFGVSEAWAEKYPNTHARVVKALIRAAKWLDENDNANRPEAVKILAKSEYVGADEAVIANSMTGTFEYEKGDERPIPDFNVFFRHNATYPYYSDAIWYLTQMRRWGQIAEQKSDDWYMETARDVYRPDVYALAARALIQEGKMKASDFPDFDSEDGFKPPQSEFIDGVTYDGREPNAYLKQFDIGLKGDQRL*
>MP0530_megahit_179050_784-1053
DRIDFDPFPWHSMAVWILTQMKRWGYIEGDVDYQQIARDVYLATDAQTVMRELGYEAPEETARNYQIMGKTFDYTQPEAYVDSFAIRRG*
>MP0530_megahit_185298_13733-15001
MKNINENSDNLSEEELDYLQKYEMSRRDFFMDALAVGGLAAMFGSGLLASGNAMAGVQAPADEVVRIGYLPITDATALLVAHAKGFFEEEGLKSEKPTLIRGWSPLIEGFAANKFNLVHFLKPIPIWMRYNNNFPVKIMSWAHLNGSGIVVGKHSNVENFADLAGKQVAVPYWYSMHNIVLQMGLRHVGLEPVIKPQNEKLKPNEVNLQIMPPPDMPPALAARKIDAFIVAEPFNAAGELLAGGKMLRFTGDMWRNHPCCVVCMNENQVNANPEWTQKVMNAIVKAQIYAQQNKKEVAHMLSRDGDKYLPMKAKVIERAMTFYDVDAYSSPDAIQHPEWDSGRIDFQPWPFPSATKLIVNELKNTLVSGDTTFLQNLDADFVAEDLVDYRFVKAAMEKHGGWENTPGFNAEDPFSREEMIKL*
>MP0530_megahit_195318_27217-28623
MNQYEKFDGVKKKLKGIVSALALAVSVSGVMSAGVQAAEEIDWPEKEELKFGFIKLTDMAPLAIAYEKGFFEDEGLYVTLEAQANWKVLLDRVIDGQLDGAHMLAGQPLGATIGFGTEAHIITAFSMDLNGNGITVSNDIWKEMEKHIPVEDGQPVHPIKADYLKPVVDSYREAGKPFNMGMVFPVSTHNYELRYWLAAGGIHPGYYAPHKGDTSGQIDAEALLSVTPPPQMPATMEAGTIYGYCVGEPWNQQAVFKGIGVPVITDYEIWKNNPEKVFGVSNVWAEKYPNTHLRVVKAMIRAAMWLDENNNANRPEAVKILSKPSYVGADEAVLANSMTGTFEYEKGDKRDVPDFNVFFRYNATYPYYSDAIWYLTQMRRWGQISESKPDSWYMDMAKKVYRPDIYAVAAKALIAEGKAKAADFPDFDSESGFKPPQSEFIDGVTYDGTKPNAYLESFGIGLKGDTVL*
>MP0530_megahit_195431_3-173
MTQPKRNTYRLLLALGLSLSLQAWAAPEKPDLKLGFIKLTDMAPLAVALERGYFEDE
>MP0530_megahit_198657_2148-3389
MVRPTPLHKHPGFNVRLGFVPLLDSAPLIVARELGLFDAEGLDVELVREGSWASLRDKVSFGLLDGGHMLAPMPLSMSLATDRPKVPVVVGMVLSRNGNGITLSARLHHELTHSATDLENPIATARALIRVARGRGEPIRLASVAPWSSHDLQLRDWLASAGSDAEKHVQIIPVSPIQMVDAFRSNTIEGCCVGEPWNSLLEYEKLGHILHSGHQIWQNAPEKVLGMRSDWTEQHDVMHRHLLRALLAACQWLDNPHNHRLLRDILARPEYLGEQINVLDNHPYSLFHPRLHQHFFRHSANFPWLSQAHWLATRLTLRGQLGPVDGAMVRQVVRPDLFRNAAASMGIDAPVIDSKTEGRHQLPFTLSGRYGPVDVASDRLLGEHLHDWLADNPMATPNKEASRTKTATKSRPQ*
>MP0530_megahit_249977_1-633
FKMGMVFPVSTHNYELRYWLAAGGLNPGYYAPHKGDTSGQLQADVLLSVTPPPQMPATLEAGTIHGYCVGEPWNQQAVFKGIGVPVITDYEIWKNNPEKVFGVSKGWAEEYPNTHIRVVKAMIRAAKWLDENNNANRPEAVKILSQPNYVGADYDVIANSMTGTFEYEKGDKREIPDFNVFFRHNATYPYYSDAIWYLTQMRRWGQISESK
>MP0530_megahit_267984_11-664
AVSDGFVDAFWVGEPWGGVAVQNNVAKLMMAGRDVWQFAPEKVLAARHEWASQNEDSVRRLMRAVYQASAWLDAPGNKPLAVEILGRSEHLSMSPDLIDPALTGHIVPRTGASPVTVDRFLQFHSHAASFPWRSQAAWIAHHLGADAAGIEKAKTCFRADLFRQNLSDIGADMPQSSEKTEGAMMFPTSVASARGEMILSPDAFFDGRTFDFTAAVR*
>MP0530_megahit_269150_26226-27629
MFTLKTSSLLKNVPKTLTKVLALTLMVSAPLSLAQSEESVGWPEKEELKFGFIKLTDMAPLAIAYEKGFFEDEGLYVTLEAQANWKVLLDRVIDGQLDGAHMLAGQPLGATIGFGTESHVVTAFSMDLNGNGITVSNEIWDKMKAHIPVKEGKPVHPIKADYLKPVVDEYREAGKPFKMGMVFPVSTHNYELRYWLAAGGIHPGYYAPHKGDTSGQIDAQALLSVTPPPQMPATMEAGTIYGYCVGEPWNQQAVFKGIGVPVITDYEIWKNNPEKVFGVSQAWADKYPNTHIRVVKALIRAAMWLDENNNANRPEAVKILAKSTYVGADEEVLANSMTGTFEYEKGDKREVPDFNVFFRYNATFPYYSDAIWYLTQMRRWGQISEPKSDDWYKDIARKVYKPEIYAVAAKALIAEGKADAADFPEFDTETGFKPPQSEFIDDVTYDGSKPNAYLEQFNIGLKGETVL*
>MP0530_megahit_273140_99008-100288
MAHSLTIGFAQLTDCAPLAVAKERGAFAAHGLDVTLKRFVSWAAMRDALGTGAIDGAHMLSPMVVASAAGIGPFPGEFTTAFTLNLNGNAITVSTTLFEAMAQMAPETISRRPLSAYALKRVIDQRKEDGKAALTFAHVYPHSMHALELRYWLAAAGIDPMRDLNLVVVPPSLMVDALAAGQIDGYCVGEPWNNAAVVAGIGRTLITSGEIWSNGPEKVLGVRQDWTEQNKEWHLKLIAALSETCAWLDDMDNRLTAAQIISTPDYVNAPFDEVVGSLTGKNRQTGGELRIDMPDFNVFHRYAANFPWRSHAKWILSQMIRWGEAPDDVDASAIARLAFRPDIYCEAVERLGIACPSADEKMEGAHQHAWLLSDATEPVAMGADQFMDRRIFDPTNIDGYISGFTIRDQRSRLGALDTSQITHLAK*
>MP0530_megahit_273140_109529-111352
MNVFSTQSIKKRSKRNEANTNGQSGTGCNAGTFSPVNWIGVTDCCASEGRQALVLYCFALSACLPSLSLIGNSHDDAVIGHFDVRRWTFECRATGQAAPVLFLKVIKPEPFGLGKPSRTFIMISYSDTTLSSPQRGVFAGSAALLACLLAACGGPSTDAPSSSPSSSESTALVIPMEGLEKTELTFGFIKLTDMAPLAIAYEKGFFEDEGLYVTLEPQANWKVLLDRVIDGELSGAHMLAGQPLAATIGYGTKAHIVTPFSMDLNGNGITVSNEVWEKMRPNIPSMEDGRPMHPISASALKPVVEEYAADGKPFNMGMVFPVSTHNYELRYWLASGGIHPGFYSPDDVSGQIQADALLSVTPPPQMPATLEAGTIYGYCVGEPWNQQAVFKGIGVPVITDYEIWKDNPEKVFGITAEFAEENPVTTKAVTRALIRAAMWLDENDNANRAEAVEILARSEYVGADADVIANSMTGTFEYERGDKREVPDFNVFFRYNATYPYYSDAVWYLSQMRRWGQISDSKDDAWYDATAREVYRPDIYLEAAQSLVDDGLADPADFPWETDGYKPVTSDFIDGVSYDGRQPNAYLESLTIGLKTSQTVAAGEVIE*
>MP0530_megahit_273592_1385-2599
MTINLKIAFLPLNDAAVLVAARERGFAEEEGIALDLVRTTSWATLRDRLVFGQVHAAQMLAPLAVAVTLGLSQQPAALAAPYKLGVNGNMLVMASDFAKALEPDVAARLSDPLGTAHDFAAAIGLWRRKPVIGVVHRFSSHALMLRYWLASAGVDPDRDVVLRVLPPSLTVEAMRAGEIDGFIAGEPWGSAAVDAGLAETVAIGERIWRRGVEKILAFRETWLEEHPDIVDRLLRAMARAAAWCDDRENHAVLAQLLADPRHVDQPADLIQRALDGQIVARAGEAPVANPDFMLFGREATPFPWRSQALWIYSQLVRWKMVDHDPATAQAAARVFRPDIFRRALANSDVPMPGASMKVEGAVDMPLAVGSRRGELTLGPDRFFDGRTFDPEQIEAYLAGFAPGR*
>MP0530_megahit_275441_4029-5399
MKNTFALLLASTSLLATAASAEMLALEKEELTFGFIKLTDMAPLAVAYELGYFEDEGLFVRLEAQANWKVLLDGVIDGQLDGAHMLAGQPLAATIGYGTKAHIITPFSMDLNGNAITVSNDIWDEMKPNVPTMDDGRPQHPISASALAPVVEGYKDRGEPFNMGMVFPVSTHNYEIRYWLAAGGLKPGYYSAQDISGQIDADVLLSVTPPPQMPATMEAGTISGYAVGEPWNQQAVFKGIGVPVITDYDMWKNNPEKVFGITAEFAEENPNTTLALTKALIRAAMWLDANDNANREEAVEMLSRSEYVGADADVIANSMTGFFEFEKGDVRPAPDFNVFFRYNATYPFYSDAIWYLTQMRRWGQIDETKPDEWYFETAADVYRPDIYLQAARLLVDEGMADEAAFPWDSDGFKSPTPAADIIDGISYDGRAPNAYIDSLPIGLKSGQTVVDSKVEG*
>MP0530_megahit_275441_5649-6467
TTALLSGLSARGAKPLRVGIPFHYSMHRLLLSYWAAQAPDLQIEEVTVPPMRMADAVSDGFVDAFWVGEPWGGVAVQNNVAKLMMAGRDVWQFAPEKVLAARHEWASQNEDSVRRLMRAVYQASAWLDAPGNKPLAVEILGRSEHLSMSPDLIDPALTGHIVPRTGASPVTVDRFLQFHSHAASFPWRSQAAWIAHHLGADAAGIEKAKTCFRADLFRQNLPDIGADMPQSSEKTEGAMTLPTSVASARGEMILSPDAFFDGRTFDFTAAVR*
>MP0530_megahit_280882_174-1223
MKIRIGYMPLTDSLPLVVAQEAGYFAAEGLDVELQPEWSWASLRDRLLVGQLDAAPMLAPMMMATSLGLGCIKKPLATAFSMGLNGNGITVSPMLFQGLCALSEGPTPNDMASAMNKLVAARASSGEAPLVLAVVFPFSCHAYQLRHWLSVAGLDPDHDVKLVVLPPSQMVDHLRMGHIDGFCVGEPWNSLAALTGAGHCILSGYQIWENAPEKVLAVSRDWVARNPGPHRAMLRALYKAARHADEHLLDSLSLLAHPAWLDVPAEIIRAPFSQRLPGGLTGQPFPAHHFHVFAGFHANFPWRSDARFLLEEMQRWRQCSLEETQTFAAQCYRTDLFRDALADLTSLPLM
>MP0530_megahit_282249_159-1412
GFIKLTDMAPLAVAYEKGFFEDEGLYVTLEAQANWKVLLDRVIDGQLDGAHMLAGQPLGATIGFGTESHVVTAFSMDLNGNGITVSNEIWDKMKAHIPQENGKPVHPIKADYLKPVVDEYRNAGKPFNMGMVFPVSTHNYELRYWLAAGGIHPGYYAPHKGDTAGQIDAQALLSVTPPPQMPATMEAGTIYGYCVGEPWNQQAVFKGIGVPVITDYEIWKNNPEKVFGVSQGWAEKYPNTHIRVVKALIRAAMWLDENDNANRPEAVKILAKSNYVGADENVLANSMTGTFEYEKGDKRDVPDFNVFFRYNATYPYYSDAIWYLTQMRRWGQISEAKSDDWYKETAKKVYKPEVYAQAAKALIAEGKAKASDFPEFATETGYKPPQSEFIDGVTFDGSKPNAYLEQFKIGLKGDTVL*
>MP0530_megahit_288620_723-2096
MMKGFKKTFCGVLAAMTLGLSATSVAEDAVGWPEKADLKFGFIKLTDMAPLAIAYEKGYFEEEGLFVTLEAQANWKVLLDRVIDGQLDGAHMLAGQPLGATIGYGTEAHIITAFSMDLNGNGITVSNSVWEEMKKHIPSKDGKPVHPIKADTLKPVVEQYKDAGKSFKMGMVFPVSTHNYELRYWLAAGGLNPGYYAPHKGDTSGQLQADVLLSVTPPPQMPATLEAGTIHGYCVGEPWNQQAVFKGIGVPVITDYEIWKNNPEKVFGVSKGWAEEYPNTHVRVVKAMIRAAKWLDENNNANRPEAVKILSRPNYVGADYDVIANSMTGTFEYEKGDKRDIPDFNVFFRHNATYPYYSDAIWYLTQMRRWGQISESKPDSWYMDIAKKVYRPDIYTQAAKSLIAEGKMGADEFPDFASEDGFKPPQSEFIDNVTYDGRKPNEYLSKFPIGLKDGDTL*
>MP0530_megahit_290139_3-1064
MKIRIGYMPLTDSLPLVVAQEAGYFAAEGLDVELQPEWSWASLRDRLLVGQLDAAPMLAPMMMATSLGLGCIKKPLATAFSMGLNGNGITVSPMLFQGLCALSEGPTPNDMASAMNKLVAARASSGESPLVLAVVFPFSCHAYQLRHWLSVAGLDPDHDVKLVVLPPSQMVDHLRMGHIDGFCVGEPWNSLAALTGAGHCILSGYQIWENAPEKVLAVSRDWVARNPGPHRAMLRALYKAARHADEHLLESLSLLAHPAWLDVPAEIIRAPFSQRLPGGLTGQPFPAHHFHVFAGFHANFPWRSDARFLLEEMQRWRQCSLEETQTFAAQCYRTDLFRDALADLTSLPLMDSKP
>MP0530_megahit_291184_687-1859
MKIRIGYMPLTDSLPLVVAQEAGYFAAEGLDVELQPEWSWASLRDRLLVGQLDAAPMLAPMLMSTSLGLGCIKKPLATAFSMGLNGNGITVSPMLFQGLCALSEGPTPNDMASAMNKLVAARAGSGEAPLVLAVVFPFSCHAYQLRHWLSVAGLDPDHDVKLVVLPPSQMVDHLRMGHIDGFCVGEPWNSLAALTGAGHCILSGYQIWENAPEKVLAVSRDWVARNPGPHRAMLRALFRAARHADENLLESLSLLAHPAWLDVPAEVIRAPFSQRLPGGLTGQPFPAHHFHVFAGFHANFPWRSDARFLLEEMQRWRQCSLEETRTFAAQCYRTDLFRDALADLTSLPLMDSKPDERHAGHWQLPGEPKPVELGPDRLLKVIEAEAGPAQ*
>MP0530_megahit_292203_92-766
CVGEPWNQQAVFKGIGVPVITDYEIWKNNPEKVFGVSKTWAEEYPNTHIRVVKAMIRAAKWLDENNNANRPEAVKILSRPNYVGADYDVIANSMTGTFEYEKGDKREIPDFNVFFRHHATYPYYSDAIWYLTQMRRWGQISESKPDSWYMDIAKKVYRPDIYTQAAKSLIAEGKMSADEFPDFVSEDGFKPPQSEFIDNITYDGRKPNAYLSQFPIGLKDGETL*
>MP0530_megahit_298106_1-207
YRPDIYTQAAKSLIAEGKISADEFPDFASEDGFKPPQSEFIDNVTYDGRKPNEYLSKFPIGLKDGDTL*
>MP0530_megahit_298134_436-1686
FIKLTDMAPLAVAYEKGFFEDEGLYVTLEAQANWKVLLDRVIDGQLDGAHMLAGQPLGATIGFGTESHVVTAFSMDLNGNGITVSNEIWDKMKAHIPQENGKPVHPIKADYLKPVVDEYRNAGKPFNMGMVFPVSTHNYELRYWLAAGGIHPGYYAPHKGDTAGQIDAQALLSVTPPPQMPATMEAGTIYGYCVGEPWNQQAVFKGIGVPVITDYEIWKNNPEKVFGVSQGWADKYPNTHIRVVKALIRAAMWLDENDNANRPEAVKILAKSNYVGADEDVLANSMTGTFEYEKGDKRDVPDFNVFFRYNATYPYYSDAIWYLTQMRRWGQISEAKSDDWYKETAKKVYKPEVYAQAAKALIAEGKAKASDFPEFGTETGYKPPQSEFIDGVTFDGSKPNAYLEQFKIGLKGDTVL*
>MP0530_megahit_303987_3-440
MMKGFKKIFRGVLAAMTLGLSAPSLAEDAVGWPEKADLKFGFIKLTDMAPLAIAYEKGYFEEEGLFVTLEAQANWKVLLDRVIDGQLDGAHMLAGQPLGATIGYGTEAHIITAFSMDLNGNGITVSNSVWEEMKKHIPSKDGKPVH
>MP0530_megahit_307412_2540-3949
MTGLKTTSLLKRLRTASAGVCAALAVSVASFSTSVTAQEPALGWPEKEELKFGFIKLTDMAPLAVAYEKGFFEEEGLYVTLEAQANWKVLLDRVIDGQLDGAHMLAGQPLGATIGFGTESHVVTAFSMDLNGNGITVSNEVWEKMKAHIPQENGKPVHPIKADYLKPVVDEYRNAGRPFNMGMVFPVSTHNYELRYWLAAGGIHPGYYAPHKGDTAGQIDAQALLSVTPPPQMPATMEAGTIYGYCVGEPWNQQAVFKGIGVPVITDYEIWKNNPEKVFGVSQGWAEKYPNTHIRVVKALIRAAMWLDENDNANRPEAVKILAKSNYVGADEDVLANSMTGTFEYEKGDKRDVPDFNVFFRYNATYPYYSDAIWYLTQMRRWGQISEAKSDDWYKETAKKVYKPEVYAQAAKALIAEGKAKASDFPEFSTETGYKPAQSEFIDGVTFDGSKPNAYLEQFKIGLKGNTVL*
>MP0530_megahit_308448_1108-1524
MSEVVLNCGYVPLVDCAPLVIAKELGFAAEQGLALNLLRQPSWSALRDMLALGHLDAAHMLSPMPVAMSIGMGGLPARVDALMVLSVNGTVFGVSNAVASTLENVRFGDTTALLSGLSARGAKPLRVGIPFHYSMHRLL
>MP0532_megahit_19204_3-359
PDTGDAPEPDLLVFHRYLANFPWVSHGYWFLNQMARWGWLPDDQDLSAVAAACYRPDLYRRALADTPLPGQDWKGEGIHAGPWRLETSQGEIGMGADTFIDGEEWQLRSMNFLHQSAP*
>MP0532_megahit_22225_372-1652
MAHSLTIGFAQLTDCAPLAVAKERGAFAAHGLDVTLKRFVSWAAMRDALGTGAIDGAHMLSPMVVASAAGIGPFPGEFTTAFTLNLNGNAITVSTTLFEAMAQMAPETISRRPLSAYALKRVIDQRKEDGKAALTFAHVYPHSMHALELRYWLAAAGIDPMRDLNLVVVPPSLMVDALAAGQIDGYCVGEPWNNAAVVAGIGRTLITSGEIWSNGPEKVLGVRQDWTEQNKEWHLKLIAALSETCAWLDDMDNRLTAAQIISTPDYVNAPFDEVVGSLTGKNRQTGGELRIDMPDFNVFHRYAANFPWRSHAKWILSQMIRWGEAPDDVDASAIARLAFRPDIYCEAVERLGIACPSADEKMEGAHQHAWLLSDATEPVAMGADQFMDRRIFDPTNIDGYISGFTIRDQRSRLGALDTSQITHLAK*
>MP0532_megahit_27205_2-472
MKTTTIPVAYVPLVDAAPLIVAHELGFAEAEGIALDLTAAPSWSSLRDMLAFGRVDAAHMLSPLPVAMAMGLGGVATALSAVSILSVNGTVIGVGKPLEDRLRALGYDFDFVDPFKAAEALAQVRHGPIVFGVPFPFSMHVELLRYWSRASALGPDG
>MP0532_megahit_37564_213-539
MKNINENSDNLSEEELDYLQKYEMSRRDFFMDALAVGGLAAMFGSGLLASGNAMAGVQAPADEVVRIGYLPITDATALLVAHAKGFFEEEGLKSEKPTLIRGWSPLIEG
>MP0532_megahit_44294_771-1493
MNVFSTQSIKKRSKRNEANTNGQSGTGCNAGTFSPVNWIGVTDCCASEGRQALVLYCFALSACLPSLSLIGNSHDDAVIGHFDVRRWTFECRATGQAAPVLFLKVIKPEPFGLGKPSRTFIMISYSDTTLSSPQRGVFAGSAALLACLLAACGGPSTDAPSSSPSSSESTALVIPMEGLEKTELTFGFIKLTDMAPLAIAYEKGFFEDEGLYVTLEPQANWKVLLDRVIDGELSGAHMLAG
>MP0532_megahit_51785_3-560
IGFLPLVDACLPILARELGFAEEDGLDLELTRDVTWATVLDRLLYGHTDAAHMLAPLAIATTMGIGRPPQPLAAPFVLGLNGNAITLRTELADAVCPEPVLGDPAAVGAALAKQAEKAAANGRTLRFGVVHRHSSHNYMLRYWLSACGIRPDVDIEIVTVAPPFSADALESGEIDGSCVGEPWNSV
>MP0532_megahit_62667_1663-2745
IGYGTKAHIVTPFSMDLNGNGITVSNEVWEKMRPNIPSMEDGRPMHPISASALKPVVEEYAADGKPFNMGMVFPVSTHNYELRYWLASGGIHPGFYSPDDVSGQIQADALLSVTPPPQMPATLEAGTIYGYCVGEPWNQQAVFKGIGVPVITDYEIWKDNPEKVFGITAEFAEENPVTTKAVTRALIRAAMWLDENDNANRAEAVEILARSEYVGADADVIANSMTGTFEYERGDKREVPDFNVFFRYNATYPYYSDAVWYLSQMRRWGQISDSKDDAWYDATAREVYRPDIYLEAAQSLVDDGLADPADFPWETDGYKPVTSDFIDGVSYDGRQPNAYLESLTIGLKTSQTVAAGEVIE*
>MP0532_megahit_63622_204-521
TYPYYSDAIWYLTQMRRWGQIGQAQPDSWYMDVAKKVYRPDIYAQAAQELIDEGTLPAEAFPDFASETGFKPATSEFIDGVTYDGSQPNAYLQQFEIGLKGDTQL*
>MP0532_megahit_71043_161-577
MTGFFEFEKGDKRDIPDFNVFFRHNATYPYYSDAIWYLTQMRRWGQIAEPKSDAWFKDVAASVYRPEIYLEAARSLVDDGLAKEEDFPWEANGFKAPTPAADIIDGIPFDGRAPNAYLDSLPIGLKGDQTVVGDEVQG*
>MP0532_megahit_72018_3-248
KPDSWYMDIAKKVYRPDIYAQAAKSLIAEGKIPADEFPDFATEDGFKPPQKGFIDNISYDGRKPNEYLAKFPIGLKEGDAL*
>MP0532_megahit_76971_80-820
HVQIIPVSPIQMVDAFRSNTIEGCCVGEPWNSLLEYEKLGHILHSGHQIWQNAPEKVLGMRADWTEQHDVMHRHLLRALLAACQWLDNPHNHRLLRDILARPEYLGEQINVLDNHPYSLFHPRLHQHFFRHSANFPWLSQAHWLATRLTLRGQLGPVDGAMVRQVVRPDLFRNAAASMGIDAPVIDSKTEGRHQLPFTLSGRYGPVDVASDRLLGEHLHDWLADNPMATPNKEASRTKTATKSRPQ*
>MP0532_megahit_119884_2-676
IRRWLSAVGIIGVISFSTNSLAAPGELEKEDLRLGFIKLTDMAPLAIAYEKGYFEDEGLYVSLEAQANWKVLLDGVVDGQLDGAHMLAGQPLAATIGFGTKAHIITAFSMDLNGNGITVANSVWEEMKKNIEHRDGKPVLPISASALKPVVQAYRKRGERFKMGMVFPVSTHNYELRYWLAAGGIHPGYYAPHKGDTSGQLQAEALLSVTPPPQMPATLEAGTIH
>MP0532_megahit_120055_1-303
MKTDLTLGYMPLTDSLPLLAAAQLGFFRDQGLDVTLQEEVSWANIRDKVIVGQFDGAHMLAPMVMASTLGLGGLNKPLIAPYSLNLGGNGLTLSAPLYREL
>MP0532_megahit_141709_2-526
VDHLRMGHIDGFCVGEPWNSLAALTGAGHCILSGYQIWENAPEKVLAVSRDWVARNPGPHRAMLRALFRAARHADENLLESLSLLAHPAWLDVPAEVIRAPFSQRLPGGLTGQPFPAHHFHVFAGFHANFPWRSDARFLLEEMQRWRQCSLEETRTFAAQCYRTDLFRDALADLT
>MP0532_megahit_143350_265-1716
MEEHNRSLGNPCCEEQHSSLGNPYDANTNLEHNSSSPQILQKTVDNENSVNEDHQHDDFPKTEEDMMDRAVENAVIRAIFNNNEIDRRRFMKMVGASTAAAVIASIFPLNAAKAIAKEGLKGGLETKDLSLGFIPITCATPIIMSEPMGFYKKNGLNAKVRKASGWAMVRDWAINKDVQAAHMLSPMPLSITMGEGSKKVPFFMPAVENINGQAITLANKHKGVKTAKDMKGFRFCVPFEYSMHNFLLRYFLAEGGVHPDKDVQIRVVPPPEMVANLIAGNVDGYLAPDPFNQRAVYENAGFIYMLSKDIWAGHPCCAFAISQEFAAKNPNTFLALFKSIVEATHFASNPDNRKDIAKAIAPRNYLNQPVTVLEQVLTGKYADGRGNIVNVPDRIDFDPFPWHSMAVWILTQMKRWGYAKGNIDYKNISEQVYLAAECDKIAKDLGYKTHDKTYKKHVLMGGKVFDPSKPEEYLKSFPIHSMT*
>MP0532_megahit_161557_59649-61055
MNQYEKFDGVKKKLKGIVSALALAVSVSGVMSAGVQAAEEIDWPEKEELKFGFIKLTDMAPLAIAYEKGFFEDEGLYVTLEAQANWKVLLDRVIDGQLDGAHMLAGQPLGATIGFGTEAHIITAFSMDLNGNGITVSNDIWKEMEKHIPVEDGQPVHPIKADYLKPVVDSYREAGKPFNMGMVFPVSTHNYELRYWLAAGGIHPGYYAPHKGDTSGQIDAEALLSVTPPPQMPATMEAGTIYGYCVGEPWNQQAVFKGIGVPVITDYEIWKNNPEKVFGVSNVWAEKYPNTHLRVVKAMIRAAMWLDENNNANRPEAVKILSKPSYVGADEAVLANSMTGTFEYEKGDKRDVPDFNVFFRYNATYPYYSDAIWYLTQMRRWGQISESKPDSWYMDMAKKVYRPDIYAVAAKALIAEGKAKAADFPDFDSESGFKPPQSEFIDGVTYDGTKPNAYLESFGIGLKGDTVL*
>MP0532_megahit_215474_11915-13318
MFTLKTSSLLKNVPKTLTKVLALTLMVSAPLSLAQSEESVGWPEKEELKFGFIKLTDMAPLAIAYEKGFFEDEGLYVTLEAQANWKVLLDRVIDGQLDGAHMLAGQPLGATIGFGTESHVVTAFSMDLNGNGITVSNEIWDKMKAHIPVKEGKPVHPIKADYLKPVVDEYREAGKPFKMGMVFPVSTHNYELRYWLAAGGIHPGYYAPHKGDTSGQIDAQALLSVTPPPQMPATMEAGTIYGYCVGEPWNQQAVFKGIGVPVITDYEIWKNNPEKVFGVSQAWADKYPNTHIRVVKALIRAAMWLDENNNANRPEAVKILAKSTYVGADEEVLANSMTGTFEYEKGDKREVPDFNVFFRYNATFPYYSDAIWYLTQMRRWGQISEPKSDDWYKDIARKVYKPEIYAVAAKALIAEGKADAADFPEFDTETGFKPPQSEFIDDVTYDGSKPNAYLEQFNIGLKGETVL*
>MP0532_megahit_284028_3-725
LLSVTPPPQMPATMEAGTIYGYCVGEPWNQQAVFKGIGVPVITDYEIWKNNPEKVFGVSQGWADKYPNTHIRVVKALIRAAMWLDENDNANRPEAVKILAKSNYVGADENVLANSMTGTFEYEKGDKRDVPDFNVFFRYNATYPYYSDAIWYLTQMRRWGQISEAKSDDWYKETAKKVYKPEVYAQAAKALIAEGKAKASDFPEFGTETGYKPPQSEFIDGVTFDGSKPNAYLEQFKIGLK
>MP0532_megahit_299185_3-596
MTGLKTTSLLKRFRTASAGVCAALAVSVASFSASVAAQAPAVGWPEKEELKFGFIKLTDMAPLAVAYEKGFFEDEGLYVTLEAQANWKVLLDRVIDGQLDGAHMLAGQPLGATIGFGTESHVVTAFSMDLNGNGITVSNEIWDKMKAHIPQENGKPVHPIKADYLKPVVDEYRNAGKPFNMGMVFPVSTHNYELRYWL
>MP0532_megahit_309342_2254-3678
MKENNDPSSLGNPFDHRQSLIHGRQCDCHQCSPSQPNSARSPHQPNAVAPSLTPSNADDVMDRVVESALVRGMFGHSDMHRRQFMKLVGGGTAAAALASLFPLDSIKAAVKESLGPLEKTQLNVGFVPITCATPIIMAHPMGFYERYGLDVSVIKTAGWAVARDKSLNREYDAAHMLTPMPLAMTLGAGSTPEPFIMPAVENINGQAIVLHNDHLDKRDPQQWKGFIFGVPFEYSMHNFLLRYYVAEHGLDPDQDIQIRVIPPPEMVANLRAGNIDGFLSPDPFNQRAVFERIGFIHLLTKEIWDGHPCCAFATSARFARENPNTYGALLRAIIDATQYSSDPANRSEIAEAIAPTNYLNQPVTVIEQVLTGRFADGLGGVQNVPDRIDFDPFPWHSMAVWILTQMKRWGYIEGDVDYQQIARDVYLATDAQTVMRELGYEAPEETARNYQIMGKTFDYTQPEAYVDSFAIRRG*
>MP0532_megahit_310827_7840-9204
MKTVNHYVRPLLTATLIGLSSLAQAEIGPAEKPDLKLGFIKLTDMAPLAVAWEQGYFMDEGLFVELEAQANWKVLLDRVITGELDGAHMLAGQPLGASIGYGTQADIITAFSMDLNGNGITVSNDVWEAMKPNLEMEGERLAHPISASALKPVVEQTRANGERFRMGMVFPVSTHNYELRYWLAAGGLNPGFYAPQRGDTSGTLEADVHLSVTPPPQMPATMEAGTIQGYCVGEPWNQQAVFKGIGVPVITDYEIWPNNPEKVFGVTESWAEQYPNTHLRLLRALIRAAYWLDENQNANREAAVDILARPSYVGADREVIANSMTGTFEYEKGDVREVPDFNVFFRYHATYPYPSDAIWYLSQMRRWGQIPEAKSDDWYMKTAARVYRGDLYAEAAQSLIEDGLMTASDFPDFAQENFERPMQGELIDGVPFTPRHPNAYIDRFSIGLKGSETP*
>MP0532_megahit_316512_132-1541
MTGLKTTSLLKRLRKASAGVCAALAVSVASFSTSVTAQEPALGWPEKEELKFGFIKLTDMAPLAVAYEKGFFEEEGLYVTLEAQANWKVLLDRVIDGQLDGAHMLAGQPLGATIGFGTESHVVTAFSMDLNGNGITVSNEVWEKMKAHIPQENGKPVHPIKADYLKPVVDEYRNAGRPFNMGMVFPVSTHNYELRYWLAAGGIHPGYYAPHKGDTAGQIDAQALLSVTPPPQMPATMEAGTIYGYCVGEPWNQQAVFKGIGVPVITDYEIWKNNPEKVFGVSQGWAEKYPNTHIRVVKALIRAAMWLDENDNANRPEAVKILAKSNYVGADEDVLANSMTGTFEYEKGDKRDVPDFNVFFRYNATYPYYSDAIWYLTQMRRWGQISEAKSDDWYKETAKKVYKPEVYAQAAKALIAEGKAKASDFPEFSTETGYKPAQSEFIDGVTFDGSKPNAYLEQFKIGLKGNTVL*
>MP0532_megahit_318390_2-1213
FGFIKLTDMAPLAVAYEKGFFEDEGLYVTLEAQANWKVLLDRVIDGQLDGAHMLAGQPLGATIGFGTESHVVTAFSMDLNGNGITVSNEIWDKMKAHIPQENGKPVHPIKADYLKPVVDEYRNAGKPFNMGMVFPVSTHNYELRYWLAAGGIHPGYYAPHKGDTAGQIDAQALLSVTPPPQMPATMEAGTIYGYCVGEPWNQQAVFKGIGVPVITDYEIWKNNPEKVFGVSQGWAEKYPNTHIRVVKALIRAAMWLDENDNANRPEAVKILAKSNYVGADENVLANSMTGTFEYEKGDKRDVPDFNVFFRYNATYPYYSDAIWYLTQMRRWGQISEAKSDDWYKETAKKVYKPEVYAQAAKALIAEGKAKASDFPEFATETGYKPPQSEFIDGVTFDGSKPNAY
>MP0532_megahit_331179_536-1906
MKNTFALLLASTSLLATAASAEMLALEKEELTFGFIKLTDMAPLAVAYELGYFEDEGLFVRLEAQANWKVLLDGVIDGQLDGAHMLAGQPLAATIGYGTKAHIITPFSMDLNGNAITVSNDIWDEMKPNVPTMDDGRPQHPISASALAPVVEGYKDRGEPFNMGMVFPVSTHNYEIRYWLAAGGLKPGYYSAQDISGQIDADVLLSVTPPPQMPATMEAGTISGYAVGEPWNQQAVFKGIGVPVITDYDMWKNNPEKVFGITAEFAEENPNTTLALTKALIRAAMWLDANDNANREEAVEMLSRSEYVGADADVIANSMTGFFEFEKGDVRPAPDFNVFFRYNATYPFYSDAIWYLTQMRRWGQIDETKPDEWYFETAADVYRPDIYLQAARLLVDEGMADEAAFPWDSDGFKSPTPAADIIDGISYDGRAPNAYIDSLPIGLKSGQTVVDSKVEG*
>MP0532_megahit_331179_2156-3301
MSEVVLNCGYVPLVDCAPLVIAKELGFAAEQGLALNLLRQPSWSALRDMLALGHLDAAHMLSPMPVAMSIGMGGLPARVDALMVLSVNGTVFGVSNAVASTLENVRFGDTTALLSGLSARGAKPLRVGIPFHYSMHRLLLSYWAAQAPDLQIEEVTVPPMRMADAVSDGFVDAFWVGEPWGGVAVQNNVAKLMMAGRDVWQFAPEKVLAARHEWASQNEDSVRRLMRAVYQASAWLDAPGNKPLAVEILGRSEHLSMSPDLIDPALTGHIVPRTGASPVTVDRFLQFHSHAASFPWRSQAAWIAHHLGADAAGIEKAKTCFRADLFRQNLPDIGADMPQSSEKTEGAMTLPTSVASARGEMILSPDAFFDGRTFDFTAAVR*
>MP0534_megahit_1424_2-1291
MCEEHNSSLGNPYDANTNLEHNSSSPQILQKTVDNENSVNEDHQHDDFPKTEEDMMDRAVENAVIRAIFNNNEMDRRRFMKMVGASTAAAVIASIFPLNAAKAIAKEGLKGGLETKDLSLGFIPITCATPIIMSEPMGFYKKNGLNAKVRKASGWAMVRDWAINKDVQAAHMLSPMPLSITMGEGSKKVPFFMPAVENINGQAITLANKHKGVKTAKDMKGFRFCVPFEYSMHNFLLRYFLAEGGVHPDKDVQIRVVPPPEMVANLIAGNVDGYLAPDPFNQRAVYENAGFIYMLSKDIWAGHPCCAFAISQEFAAKNPNTFLALFKSIVEATHFASNPDNRKDIAKAIAPRNYLNQPVTVLEQVLTGRYADGRGNIVNVPDRIDFDPFPWHSMAVWILTQMKRWGYAKGNIDYKNISEQVYLAAECDKI
>MP0534_megahit_7336_3-647
SNGPEKVLGVRQDWTEQNKEWHLKLIAALSETCAWLDDMDNRLTAAQIISTPDYVNAPFDEVVGSLTGKNRQTGGELRIDMPDFNVFHRYAANFPWRSHAKWILSQMIRWGEAPDDVDASAIARLAFRPDIYCEAVERLGIACPSADEKMEGAHQHAWLLSDATEPVAMGADQFMDRRIFDPTNIDGYISGFTIRDQRSRLGALDTSQITHLAK*
>MP0534_megahit_9850_856-1572
MKTDLTLGYMPLTDSLPLLAAAQLGFFRDQGLDVTLQEEVSWANIRDKVIVGQFDGAHMLAPMVMASTLGLGGLNKPLIAPYSLNLGGNGLTLSAPLYRELERTTRGRPGPASLKQLIEQRKLEKQSPLVVAVVFPYSSHNLLLRYWLASAGIDPDRDVTTVVLPPSQMVDHLRLGHIHGFFAGEPWNAVATADGIGCCVATGRDIWQNAPNKVLGMTADWARTNPDTLDALLRALHRA
>MP0534_megahit_43402_3-572
RPARTPSKGPTMKHLILGLAASTVMTSAAFAELLDLEKDVLTFGFIKLTDMAPLAIAYEQGYFLDEGLFVTLEAQANWKVLLDGVIDGQLDGAHMLAGQPLAATIGYGTEAHIITPFSMDLNGNGITVSNEVWEKMLPNIPKMADGRPEHPISAEALVPVIEEFNANGEAFNMGMVFPVSTHNYELRYWL
>MP0534_megahit_49386_973-2241
MKNINENSDNLSEEELDYLQKYEMSRRDFFMDALAVGGLAAMFGSGLLASGNAMAGVQAPADEVVRIGYLPITDATALLVAHAKGFFEEEGLKSEKPTLIRGWSPLIEGFAANKFNLVHFLKPIPIWMRYNNNFPVKIMSWAHLNGSGIVVGKHSNVENFADLAGKQVAVPYWYSMHNIVLQMGLRHVGLEPVIKPQNEKLKPNEVNLQIMPPPDMPPALAARKIDAFIVAEPFNAAGELLAGGKMLRFTGDMWRNHPCCVVCMNENQVNANPEWTQKVMNAIVKAQIYAQQNKKEVAHMLSRDGDKYLPMKAKVIERAMTFYDVDAYSSPDAIQHPEWDSGRIDFQPWPFPSATKLIVNELKNTLVSGDTTFLQNLDADFVAEDLVDYRFVKAAMEKHGGWENTPGFNAEDPFSREEMIKL*
>MP0534_megahit_78386_33-662
YQLWKNNPEKVFGITDAFAEENPNTTKAVVRALIRAAMWLDENNNANRPEAVEILSRPEYVGADYEVIANSMTGFFEFEKGDKRDIPDFNVFFRHNATYPYYSDAIWYLTQMRRWGQIAEPKSDAWFKDVAASVYRPEIYLEAARSLVDDGLAKEEDFPWEANGFKAPTPAADIIDGIPFDGRAPNAYLDSLPIGLKGDQTVVGDEVQG*
>MP0534_megahit_83642_3-1085
IGYGTKAHIVTPFSMDLNGNGITVSNEVWEKMRPNIPSMEDGRPMHPISASALKPVVEEYAADGKPFNMGMVFPVSTHNYELRYWLASGGIHPGFYSPDDVSGQIQADALLSVTPPPQMPATLEAGTIYGYCVGEPWNQQAVFKGIGVPVITDYEIWKDNPEKVFGITAEFAEENPVTTKAVTRALIRAAMWLDENDNANRAEAVEILARSEYVGADADVIANSMTGTFEYERGDKREVPDFNVFFRYNATYPYYSDAVWYLSQMRRWGQISDSKDDAWYDATAREVYRPDIYLEAAQSLVDDGLADPADFPWETDGYKPVTSDFIDGVSYDGRQPNAYLESLTIGLKTSQTVAAGEVIE*
>MP0534_megahit_84703_3-200
MEGLEKTELTFGFIKLTDMAPLAIAYEKGFFEDEGLYVTLEPQANWKVLLDRVIDGELSGAHMLAG
>MP0534_megahit_90751_4494-5897
MFTLKTSSLLKNVPKTLTKVLALTLMVSAPLSLAQSEESVGWPEKEELKFGFIKLTDMAPLAIAYEKGFFEDEGLYVTLEAQANWKVLLDRVIDGQLDGAHMLAGQPLGATIGFGTESHVVTAFSMDLNGNGITVSNEIWDKMKAHIPVKEGKPVHPIKADYLKPVVDEYREAGKPFKMGMVFPVSTHNYELRYWLAAGGIHPGYYAPHKGDTSGQIDAQALLSVTPPPQMPATMEAGTIYGYCVGEPWNQQAVFKGIGVPVITDYEIWKNNPEKVFGVSQAWADKYPNTHIRVVKALIRAAMWLDENNNANRPEAVKILAKSTYVGADEEVLANSMTGTFEYEKGDKREVPDFNVFFRYNATFPYYSDAIWYLTQMRRWGQISEPKSDDWYKDIARKVYKPEIYAVAAKALIAEGKADAADFPEFDTETGFKPPQSEFIDDVTYDGSKPNAYLEQFNIGLKGETVL*
>MP0534_megahit_102406_3-461
LDGNREQAVSLLADYLPVDRRALAPALLGHTGYRPDTGDAPEPDLLVFHRYLANFPWVSHGYWFLNQMARWGWLPDDQDLSAVAAACYRPDLYRRALADTPLPGQDWKGEGIHAGPWRLETSQGEIGMGADTFIDGEEWQLRSMNFLHQSAP*
>MP0534_megahit_103514_79-693
TDYEIWKNNPEKVFGVSEAWAEKYPNTHARVVKALIRAAKWLDENDNANRPEAVKILAKSEYVGADEAVIANSMTGTFEYEKGDERPIPDFNVFFRHNATYPYYSDAIWYLTQMRRWGQIAEQKSDDWYMETARDVYRPDVYALAARALIQEGKMKASDFPDFDSEDGFKPPQSEFIDGVTYDGREPNAYLKQFDIGLKGDQRL*
>MP0534_megahit_118600_1-579
VKLVVLPPSQMVDHLRMGHIDGFCVGEPWNSLAALTGAGHCILSGYQIWENAPEKVLAVSRDWVARNPGPHRAMLRALYKAARHADEHLLESLSLLAHPAWLDVPAEIIRAPFSQRLPGGLTGQPFPAHHFHVFAGFHANFPWRSDARFLLEEMQRWRQCSLEETQTFAAQCYRTDLFRDALADLTSLPLMDS
>MP0534_megahit_118787_1-642
MAHSLTIGFAQLTDCAPLAVAKERGAFAAHGLDVTLKRFVSWAAMRDALGTGAIDGAHMLSPMVVASAAGIGPFPGEFTTAFTLNLNGNAITVSTTLFEAMAQMAPETISRRPLSAYALKRVIDQRKEDGKAALTFAHVYPHSMHALELRYWLAAAGIDPMRDLNLVVVPPSLMVDALAAGQIDGYCVGEPWNNAAVVAGIGRTLITSGEIWSN
>MP0534_megahit_146212_59649-61055
MNQYEKFDGVKKKLKGIVSALALAVSVSGVMSAGVQAAEEIDWPEKEELKFGFIKLTDMAPLAIAYEKGFFEDEGLYVTLEAQANWKVLLDRVIDGQLDGAHMLAGQPLGATIGFGTEAHIITAFSMDLNGNGITVSNDIWKEMEKHIPVEDGQPVHPIKADYLKPVVDSYREAGKPFNMGMVFPVSTHNYELRYWLAAGGIHPGYYAPHKGDTSGQIDAEALLSVTPPPQMPATMEAGTIYGYCVGEPWNQQAVFKGIGVPVITDYEIWKNNPEKVFGVSNVWAEKYPNTHLRVVKAMIRAAMWLDENNNANRPEAVKILSKPSYVGADEAVLANSMTGTFEYEKGDKRDVPDFNVFFRYNATYPYYSDAIWYLTQMRRWGQISESKPDSWYMDMAKKVYRPDIYAVAAKALIAEGKAKAADFPDFDSESGFKPPQSEFIDGVTYDGTKPNAYLESFGIGLKGDTVL*
>MP0534_megahit_170574_1061-1534
MKIRIGYMPLTDSLPLVVAQEAGYFAAEGLDVELQPEWSWASLRDRLLVGQLDAAPMLAPMMMATSLGLGCIKKPLATAFSMGLNGNGITVSPMLFQGLCALSEGPTPNDMASAMNKLVAARASSGEAPLVLAVVFPFSCHAYQLRHWLSVAGLDPDH
>MP0534_megahit_186205_3-587
ELTFGFIKLTDMAPLAIAYEKGYFEDEGLYVSLEAQANWKVLLDGVVDGQLDGAHMLAGQPLAATIGFGTKAHIITAFSMDLNGNGITVANSVWEEMKKNIEHRDGKPVLPISASALKPVVQAYRKRGERFKMGMVFPVSTHNYELRYWLAAGGIHPGYYAPHKGDTSGQLQAEALLSVTPPPQMPATLEAGTIH
>MP0534_megahit_189305_141-1313
MKIRIGYMPLTDSLPLVVAQEAGYFAAEGLDVELQPEWSWASLRDRLLVGQLDAAPMLAPMLMSTSLGLGCIKKPLATAFSMGLNGNGITVSPMLFQGLCALSEGPTPNDMASAMNKLVAARAGSGEAPLVLAVVFPFSCHAYQLRHWLSVAGLDPDHDVKLVVLPPSQMVDHLRMGHIDGFCVGEPWNSLAALTGAGHCILSGYQIWENAPEKVLAVSRDWVARNPGPHRAMLRALFRAARHADENLLESLSLLAHPAWLDVPAEVIRAPFSQRLPGGLTGQPFPAHHFHVFAGFHANFPWRSDARFLLEEMQRWRQCSLEETRTFAAQCYRTDLFRDALADLTSLPLMDSKPDERHAGHWQLPGEPKPVELGPDRLLKVIEAEAGPAQ*
>MP0534_megahit_233987_2-841
NYELRYWLAAGGLNPGYYAPHKGDTSGQLQADVLLSVTPPPQMPATLEAGTIHGYCVGEPWNQQAVFKGIGVPVITDYEIWKNNPEKVFGVSKAWAEEYPNTHIRVVKAMIRAAKWLDENNNANRPEAVKILSRPNYVGADYDVIANSMTGTFEYEKGDKREIPDFNVFFRHHATYPYYSDAIWYLTQMRRWGQISESKPDSWYMDIAKKVYRPDIYTQAAKSLIAEGKMSADEFPDFVSEDGFKPPQSEFIDNITYDGRKPNAYLSQFPIGLKDGETL*
>MP0534_megahit_236204_903-1556
QQAVFKGIGVPVITDYEIWKNNPEKVFGVSKSWAEEYPNTHIRVVKAMIRAAKWLDENDNANRPEAVKILSQPNYVGADYDVIANSMTGTFEYEKGDKREVPDFNVFFRYNATYPFYSDAIWYLTQMRRWGQISESKPDSWYMDIAKKVYRPDIYAQAAKSLIAEGKIPADEFPDFATEDGFKPPQKGFIDNISYDGRKPNEYLAKFPIGLKEGDAL*
>MP0534_megahit_248463_3-119
MKGFKKTFRGVLAAMTLGLSATSVADDAVGWPEKADLKF
>MP0534_megahit_283778_1-1173
GFIKLTDMAPLAVAYEKGFFEDEGLYVTLEAQANWKVLLDRVIDGQLDGAHMLAGQPLGATIGFGTESHVVTAFSMDLNGNGITVSNEIWDKMKAHIPQENGKPVHPIKADYLKPVVDEYRNAGKPFNMGMVFPVSTHNYELRYWLAAGGIHPGYYAPHKGDTAGQIDAQALLSVTPPPQMPATMEAGTIYGYCVGEPWNQQAVFKGIGVPVITDYEIWKNNPEKVFGVSQGWADKYPNTHIRVVKALIRAAMWLDENDNANRPEAVKILAKSNYVGADEDVLANSMTGTFEYEKGDKRDVPDFNVFFRYNATYPYYSDAIWYLTQMRRWGQISEAKSDDWYKETAKKVYKPEVYAQAAKALIAEGKAKASDFPEFGTETGYKPPQSEFID
>MP0534_megahit_291907_1614-2978
MKTVNHYVRPLLTATLIGLSSLAQAEIGPAEKPDLKLGFIKLTDMAPLAVAWEQGYFMDEGLFVELEAQANWKVLLDRVITGELDGAHMLAGQPLGASIGYGTQADIITAFSMDLNGNGITVSNDVWEAMKPNLEMEGERLAHPISASALKPVVEQTRANGERFRMGMVFPVSTHNYELRYWLAAGGLNPGFYAPQRGDTSGTLEADVHLSVTPPPQMPATMEAGTIQGYCVGEPWNQQAVFKGIGVPVITDYEIWPNNPEKVFGVTESWAEQYPNTHLRLLRALIRAAYWLDENQNANREAAVDILARPSYVGADREVIANSMTGTFEYEKGDVREVPDFNVFFRYHATYPYPSDAIWYLSQMRRWGQIPEAKSDDWYMKTAARVYRGDLYAEAAQSLIEDGLMTASDFPDFAQENFERPMQGELIDGVPFTPRQPNAYIDRFSIGLKGSETP*
>MP0534_megahit_298389_153-1577
MKENNDPSSLGNPFDHRQSLIHGRQCDCHQCSPSQPNSARSPHQPNAVAPSLTPSNADDVMDRVVESALVRGMFGHSDMHRRQFMKLVGGGTAAAALASLFPLDSIKAAVKESLGPLEKTQLNVGFVPITCATPIIMAHPMGFYERYGLDVSVIKTAGWAVARDKSLNREYDAAHMLTPMPLAMTLGAGSTPEPFIMPAVENINGQAIVLHNDHLDKRDPQQWKGFIFGVPFEYSMHNFLLRYYVAEHGLDPDQDIQIRVIPPPEMVANLRAGNIDGFLSPDPFNQRAVFERIGFIHLLTKEIWDGHPCCAFATSARFARENPNTYGALLRAIIDATQYSSDPANRSEIAEAIAPTNYLNQPVTVIEQVLTGRFADGLGGVQNVPDRIDFDPFPWHSMAVWILTQMKRWGYIEGDVDYQQIARDVYLATDAQTVMRELGYEAPEETARNYQIMGKTFDYTQPEAYVDSFAIRRG*
>MP0534_megahit_309940_3-389
MSEVVLNCGYVPLVDCAPLVIAKELGFAAEQGLALNLLRQPSWSALRDMLALGHLDAAHMLSPMPVAMSIGMGGLPARVDALMVLSVNGTVFGVSNAVASTLENVRFGDTTALLSGLSARGAKPLRVGI
>MP0534_megahit_316443_144-1553
MTGLKTTSLLKRFRTASAGVCAALAVSVASFSASVAAQAPAVGWPEKEELKFGFIKLTDMAPLAVAYEKGFFEDEGLYVTLEAQANWKVLLDRVIDGQLDGAHMLAGQPLGATIGFGTESHVVTAFSMDLNGNGITVSNEIWDKMKAHIPQENGKPVHPIKADYLKPVVDEYRNAGKPFNMGMVFPVSTHNYELRYWLAAGGIHPGYYAPHKGDTAGQIDAQALLSVTPPPQMPATMEAGTIYGYCVGEPWNQQAVFKGIGVPVITDYEIWKNNPEKVFGVSQGWAEKYPNTHIRVVKALIRAAMWLDENDNANRPEAVKILAKSNYVGADENVLANSMTGTFEYEKGDKRDVPDFNVFFRYNATYPYYSDAIWYLTQMRRWGQISEAKSDDWYKETAKKVYKPEVYAQAAKALIAEGKAKASDFPEFATETGYKPPQSEFIDGVTFDGSKPNAYLDQFKIGLKGDTVL*
>MP0534_megahit_322034_3-542
APEKVLAARHEWASQNEDSVRRLMRAVYQASAWLDAPGNKPLAVEILGRSEHLSMSPDLIDPALTGHIVPRTGASPVTVDRFLQFHSHAASFPWRSQAAWIAHHLGADAAGIEKAKTCFRADLFRQNLPDIGADMPQSSEKTEGAMTLPTSVASARGEMILSPDAFFDGRTFDFTAAVR*
>MP0534_megahit_322915_144-1553
MTGLKTTSLLKRLRKASAGVCAALAVSVASFSTSVTAQEPALGWPEKEELKFGFIKLTDMAPLAVAYEKGFFEEEGLYVTLEAQANWKVLLDRVIDGQLDGAHMLAGQPLGATIGFGTESHVVTAFSMDLNGNGITVSNEVWEKMKAHIPQENGKPVHPIKADYLKPVVDEYRNAGRPFNMGMVFPVSTHNYELRYWLAAGGIHPGYYAPHKGDTAGQIDAQALLSVTPPPQMPATMEAGTIYGYCVGEPWNQQAVFKGIGVPVITDYEIWKNNPEKVFGVSQGWAEKYPNTHIRVVKALIRAAMWLDENDNANRPEAVKILAKSNYVGADEDVLANSMTGTFEYEKGDKRDVPDFNVFFRYNATYPYYSDAIWYLTQMRRWGQISEAKSDDWYKETAKKVYKPEVYAQAAKALIAEGKAKASDFPEFSTETGYKPAQSEFIDGVTFDGSKPNAYLEQFKIGLKGNTVL*
>MP0534_megahit_324914_1-927
GLPARVDALMVLSVNGTVFGVSNAVASALEDVRFGDTTALLSGLSARGAKPLRVGIPFHYSMHRLLLSYWAAQAPDLQIEEVTVPPMRMADAVSDGFVDAFWVGEPWGGVAVQNNVAKLMMAGRDVWQFAPEKVLAARHEWASQNEDSVRRLMRAVYQASAWLDAPGNKPLAVEILGRSEHLSMSPDLIDPALTGHIVPRTGASPVTVDRFLQFHSHAASFPWRSQAAWIAHHLGADAAGIEKAKTCFRADLFRQNLSDIGADMPQSSEKTEGAMTLPTSVASARGEMILSPDAFFDGRTFDFTAAVR*
>MP0534_megahit_324914_1177-1818
MKNTFALLLASTSLLATAASAEMLALEKEELTFGFIKLTDMAPLAVAYELGYFEDEGLFVRLEAQANWKVLLDGVIDGQLDGAHMLAGQPLAATIGYGTKAHIITPFSMDLNGNAITVSNDIWDEMKPNVPTMDDGRPQHPISASALAPVVEGYKDRGEPFNMGMVFPVSTHNYEIRYWLAAGGLKPGYYSAQDISGQIDADVLLSVTPPPQMP
>MP0536_megahit_3109_2-193
MFTLKTSSLLKNVPKTLTKVLALTLMVSAPLSLAQSEESVGWPEKEELKFGFIKLTDMAPLAIA
>MP0536_megahit_12564_252-971
VGEPWNNAAVVAGIGRTLITSGEIWSNGPEKVLGVRQDWTEQNKEWHLKLIAALSETCAWLDDMDNRLTAAQIISTPDYVNAPFDEVVGSLTGKNRQTGGELRIDMPDFNVFHRYAANFPWRSHAKWILSQMIRWGEAPDDVDASAIARLAFRPDIYCEAVERLGIACPSADEKMEGAHQHAWLLSDATEPVAMGADQFMDRRIFDPTNIDGYISGFTIRDQRSRLGALDTSQITHLAK*
>MP0536_megahit_66060_3-653
LYVTLEPQANWKVLLDRVIDGELSGAHMLAGQPLAATIGYGTKAHIVTPFSMDLNGNGITVSNEVWEKMRPNIPSMEDGRPMHPISASALKPVVEEYAADGKPFNMGMVFPVSTHNYELRYWLASGGIHPGFYSPDDVSGQIQADALLSVTPPPQMPATLEAGTIYGYCVGEPWNQQAVFKGIGVPVITDYEIWKDNPEKVFGITAEFAEENPVTTK
>MP0536_megahit_80738_2-517
MNQYEKFDGVKKKLKGIVSALALAVSVSGVMSAGVQAAEEIDWPEKEELKFGFIKLTDMAPLAIAYEKGFFEDEGLYVTLEAQANWKVLLDRVIDGQLDGAHMLAGQPLGATIGFGTEAHIITAFSMDLNGNGITVSNDIWKEMEKHIPVEDGQPVHPIKADYLKPVVDSYR
>MP0536_megahit_124493_3-557
SGQLQAEALLSVTPPPQMPATLEAGTIHGYCVGEPWNQQAVFKGVGVPVITDYEIWKNNPEKVFGVSEAWAEKYPNTHARVVKALIRAAKWLDENDNANRPEAVKILAKSEYVGADEAVIANSMTGTFEYEKGDERPIPDFNVFFRHNATYPYYSDAIWYLTQMRRWGQISEQKSDDWYMETARD
>MP0536_megahit_133661_2-730
TSVADDALGWPEKADLKFGFIKLTDMAPLAIAYEKGYFEEEGLFVTLEAQANWKVLLDRVIDGQLDGAHMLAGQPLGATIGYGTEAHIITAFSMDLNGNGITVSNSVWEEMKKHIPSKDGKPVHPIKADTLKPVVEQYKAAGKAFKMGMVFPVSTHNYELRYWLASGGLNPGYYAPHKGDTSGQLQADVLLSVTPPPQMPATLEAGTIHGYCVGEPWNQQAVFKGIGVPVITDYEIWKNNPEK
>MP0536_megahit_165448_1323-1688
PDFNVFFRYNATYPYYSDAVWYLSQMRRWGQISDSKDDAWYDATAREVYRPDIYLEAAQSLVDDGLADAADFPWETDGYKPVTSDFIDGVSYDGRQPNAYLESLTIGLKTSQTVAAGEVIE*
>MP0536_megahit_195507_3-515
MKTDLTLGYMPLTDSLPLLAAAQLGFFRDQGLDVTLQEEVSWANIRDKVIVGQFDGAHMLAPMVMASTLGLGGLNKPLIAPYSLNLGGNGMTLSASLYRELESTTRGRPGPASLKQLIEQRKLEKQSPLVVAVVFPYSSHNLLLRYWLASAGIDPDRDVTTVVLPPSQMVD
>MP0536_megahit_199266_528-734
MSNAHSMDSRGSAGTARWFAVLVASVLLAVAGAATAADKPLVGWPEKPELTFGFIKLTDMAPLAIAYEK
>MP0536_megahit_268899_3-644
MKNTFALLLASTSLLATAASAEMLALEKEELTFGFIKLTDMAPLAVAYELGYFEDEGLFVRLEAQANWKVLLDGVIDGQLDGAHMLAGQPLAATIGYGTKAHIITPFSMDLNGNAITVSNDIWDEMKPNVPTMDDGRPQHPISASALAPVVEGYKDRGEPFNMGMVFPVSTHNYEIRYWLAAGGLKPGYYSAQDISGQIDADVLLSVTPPPQMP
>MP0536_megahit_269824_1-453
ASAWLDAPGNKPLAVEILGRSEHLSMSPDLIDPALTGHIVPRTGASPVTVDRFLQFHSHAASFPWRSQAAWIAHHLGADAAGIEKAKTCFRADLFRQNLSDIGADMPQSSEKTEGAMTLPTSVASARGEMILSPDAFFDGRTFDFTAAVR*
>MP0536_megahit_271407_3-527
MSEVVLNCGYVPLVDCAPLVIAKELGFAAEQGLALNLLRQPSWSALRDMLALGHLDAAHMLSPMPVAMSIGMGGLPARVDALMVLSVNGTVFGVSNAVASALEDVRFGDTTALLSGLSARGAKPLRVGIPFHYSMHRLLLSYWAAQAPDLQIEEVTVPPMRMADAVSDGFVDAFW
>MP0536_megahit_280534_1-714
GTISGYAVGEPWNQQAVFKGIGVPVITDYDMWKNNPEKVFGITAEFAEENPNTTLALTKALIRAAMWLDANDNANREEAVEMLSRSEYVGADADVIANSMTGFFEFEKGDVRPAPDFNVFFRYNATYPFYSDAIWYLTQMRRWGQIDETKPDEWYFETAADVYRPDIYLQAARLLVDEGMADEAAFPWDSDGFKAPTPAADIIDGISYDGRAPNAYIDSLPIGLKTGQTVVDSKVEG*
>MP0536_megahit_293970_1-1056
DLRAGVMAENGYDISGVDVNPVSVPGGSNAWVELLLEGELDMTVFFARHKPSIVDAGHNVVLDVFKEWPNDSIAAADDFVASNPNTTARFIRATLRAMEFWMDPSNQDAVQAMAPNYGFNPKDAEKDPAVYGEDLALYDVDMGLDPAAFDEALGKLVDLGAFDSAPAMGTYTNLDALHAAQDALGIAQRPTAAEVAASTGVAAAPDLGAAEKADLTIGIRIPNVGSNAPLFVGIDQGFYADEGLTIEIIETESVREGLVGGSLDFALAESMDVVDAASIGVPISIIAGYRNRQPFYVATHSSIGSPEDLAGKDILLGGTPGSLDYDLRAGVMAENGYDISGVDVNPVSVPGG
>MP0536_megahit_299057_643-1401
QIDAQALLSVTPPPQMPATMEAGTIYGYCVGEPWNQQAVFKGIGVPVITDYEIWKNNPEKVFGVSQGWADKYPNTHIRVVKALIRAAMWLDENDNANRPEAVKILAKSNYVGADEDVLANSMTGTFEYEKGDKRDVPDFNVFFRYNATYPYYSDAIWYLTQMRRWGQISEAKSDDWYKETAKKVYKPEVYAQAAKALIAEGKAKASDFPEFGTETGYKPPQSEFIDGVTFDGSKPNAYLEQFKIGLKGDTVL*
>MP0536_megahit_333379_1-1050
MTGLKTTSLLKRLRKASAGVCAALAVSVASFSTSVTAQEPALGWPEKEELKFGFIKLTDMAPLAVAYEKGFFEEEGLYVTLEAQANWKVLLDRVIDGQLDGAHMLAGQPLGATIGFGTESHVVTAFSMDLNGNGITVSNEVWEKMKAHIPQENGKPVHPIKADYLKPVVDEYRNAGRPFNMGMVFPVSTHNYELRYWLAAGGIHPGYYAPHKGDTAGQIDAQALLSVTPPPQMPATMEAGTIYGYCVGEPWNQQAVFKGIGVPVITDYEIWKNNPEKVFGVSQGWAEKYPNTHIRVVKALIRAAMWLDENDNANRPEAVKILAKSNYVGADEDVLANSMTGTFEYEKGDK
>MP0538_megahit_40833_2-724
MKNINENSDNLSEEELDYLQKYEMSRRDFFMDALAVGGLAAMFGSGLLASGNAMAGVQAPADEVVRIGYLPITDATALLVAHAKGFFEEEGLKSEKPTLIRGWSPLIEGFAANKFNLVHFLKPIPIWMRYNNNFPVKIMSWAHLNGSGIVVGKHSNVENFADLAGKQVAVPYWYSMHNIVLQMGLRHVGLEPVIKPQNEKLKPNEVNLQIMPPPDMPPALAARKIDAFIVAEPFNAAGELL
>MP0538_megahit_49560_1-744
DTAGQIDAQALLSVTPPPQMPATMEAGTIYGYCVGEPWNQQAVFKGIGVPVITDYEIWKNNPEKVFGVSQGWAEKYPNTHIRVVKALIRAAMWLDENDNANRPEAVKILAKSNYVGADEDVLANSMTGTFEYEKGDKRDVPDFNVFFRYNATYPYYSDAIWYLTQMRRWGQISEAKSDGWYKETAKKVYKPEVYAKAAKALIAEGKAKASDFPEFSTETGYKPAQSEFIDGVTFDGSKPNAYLEQFKI
>MP0538_megahit_54211_2-517
TSWATLRDRLVFGQVHAAQMLAPLAVAVTLGLSQQPAALAAPYKLGVNGNMLVMASDFAKALEPDVAARLSDPLGTAHDFAAAIGLWRRKPVIGVVHRFSSHALMLRYWLASAGVDPDRDVVLRVLPPSLTVEAMRAGEIDGFIAGEPWGSAAVDAGLAETVAIGERIWRRG
>MP0538_megahit_56390_3-863
DMAPLAIAYEKGFFEDEGLYVTLEAQANWKVLLDRVIDGQLDGAHMLAGQPLGATIGFGTESHVVTAFSMDLNGNGITVSNEIWDKMKAHIPVKEGKPVHPIKADYLKPVVDEYREAGKPFKMGMVFPVSTHNYELRYWLAAGGIHPGYYAPHKGDTSGQIDAQALLSVTPPPQMPATMEAGTIYGYCVGEPWNQQAVFKGIGVPVITDYEIWKNNPEKVFGVSQAWADKYPNTHIRVVKALIRAAMWLDENNNANRPEAVKILAKSTYVGADEEVLANSMTGTFEY
>MP0538_megahit_79409_716-1030
MKHLILGLAASTVMTSAAFAELLDLEKDVLTFGFIKLTDMAPLAIAYEQGYFLDEGLFVTLEAQANWKVLLDGVIDGQLDGAHMLAGQPLAATIGYGTEAHIITP
>MP0538_megahit_88207_338-538
PDIYAQAAKALIAEGKIPADQFPDFATEDGFKPPQKGFIDNITYDGRKPNEYLKKFPIGLKEGDAL*
>MP0538_megahit_93161_2-775
ILAQEHGFAREEGLQLSFQRDKSWATVLDHLLYGHVDASHLLAPLAIATTLGVGRPAQPLCAPFALGLNGNAITVSNELAAQITTPGLLGDPAEIGARLKPIALARKTEGRPLRFAKTHRYSCHNYMQRYWLAGCGIRPGEDVEMTVVPPPFMSDALAAGEIDGYCVADPWDSMAVDAGHGTIILATSQIWRRGTEKVLAVRRPHLESKRDVFEALIRAMRKAAAQSVDPEAFRENAAILARDEYIGVDKAILLRSIS
>MP0538_megahit_98620_74-223
MNGFKKTWRGVLAAMTLGLSATSVADDVVGWPEKADLKFGFEVTDSGQG*
>MP0538_megahit_101699_567-1166
MMNGFKKTFCGVLAAMTLGLSATSVADDALGWPEKADLKFGFIKLTDMAPLAIAYEKGYFEEEGLFVTLEAQANWKVLLDRVIDGQLDGAHMLAGQPLGATIGYGTEAHIITAFSMDLNGNGITVSNAVWEEMKKNIPVENGKPVHPIKADALKPVVEKYKAEGKPFNMGMVFPVSTHNYELRYWLAAGGLNPGYYAPHK
>MP0538_megahit_103958_2-523
NPEKVFGVSQGWAEKYPNTHIRVVKALIRAAMWLDENDNANRPEAVKILAKSNYVGADENVLANSMTGTFEYEKGDKRDVPDFNVFFRYNATYPYYSDAIWYLTQMRRWGQISEAKSDDWYKETAKKVYKPEVYAQAAKALIAEGKAKASDFPEFATETGYKPPQSEFIDGVTF
>MP0538_megahit_104928_3-512
ELTFGFIKLTDMAPLAIAYEKGYFEDEGLYVSLEAQANWKVLLDGVVDGQLDGAHMLAGQPLAATIGFGTKAHIITAFSMDLNGNGITVANSVWEEMKKNIEHRDGKPVHPISASALKPVVKAYRDRGERFKMGMVFPVSTHNYELRYWLAAGGIHPGYYAPHKGDTSGQ
>MP0538_megahit_112785_1-564
SAGIDPDRDVTTVVLPPSQMVDHLRLGHIHGFFAGEPWNAVATAGGIGCCVATGRDIWQNAPNKVLGVTEHWARTNPDTLDALLRALYRAGAWLDGNRAQAVSLLAEYLPVDRRALAPALLGHTGYRPDSGDAPEPDLLVFHRYLANFPWVSHGYWFLNQMARWGWLPGDQDLSAVAAACYRPDLYRR
>MP0538_megahit_122054_2-517
PLAAPFVLGLNGNAITLRTELADAVCPEPVLGDPAAVGAALAKQAEKAAANGRTLRFGVVHRHSSHNYMLRYWLSACGIRPDVDIEIVTVAPPFSADALESGEIDGSCVGEPWNSVAVDRGAGRIVLATAQIWRRGVEKVLAVKEARLGERSEAVEGLIRAMRQAGKWFVDP
>MP0538_megahit_130657_2-994
MLLSTSLGLGCIKKPLATAFSMGLNGNGVTVSPMLFQGLCALSEGPTPNDIAAAMNKLVAARASSGEAPLVLAVVFPFSCHAYQLRHWLSVAGLDPDHDVKLVVLPPSQMVDHLRMGHIDGFCVGEPWNSLAALTGAGHCILSGYQIWENAPEKVLAVSRDWVSRHPDTHRALLRALYKAACHADENLVESLSLLAHPAWLDVPEEIIRAPFSQRLPGGLTGQPFPAHHFHVFAGFHANFPWRSDAAFLLQEMQRWRQCSLEETNTFAAQCYRTDLFRDAVADLTSLPLMDSKPDERHAGHWQLPGEPTPLELGPDRLLRAFDAGRVKET*
>MP0538_megahit_131364_12193-13560
MKTLIFGLAASTALVTPGFAQMLDLEKDELTFGFIKLTDMAPLAVAYEQGYFLDEGLFVTLEAQANWKVLLDGVIGGQLDGAHMLAGQPLAATIGFGTEAHIITPFSMDLNGNGITVSNEIWEQMKPNIPADAEGKPIHPISAEALAPVVESYKNEGKPFNMGMVFPVSTHNYEIRYWLAAGGLHPGYYSQENISGQIDADVLLSVTPPPQMPATLEAGTIYGYSVGEPWNQQAVFKGIGVPVITDYELWKNNPEKVFGITAEFAEDYPNTTLAVTKALIRAAQWLDENDNANRMEAVEMLSRPEYVGADAEVIAASMTGTFEYEKGDKRDVPDFNVFFRYNATYPFYSDAVWYLTQMRRWGQIAEPKSDSWYDEVARSVYKPDIYLEAARLLVDEGLADAADFPWDSDGYKAPTPAEDIIDGIAYDGKAPNAYLDSLPIGLKGEQTVVGTEVKG*
>MP0538_megahit_131364_13828-15003
MSATTLSVGFIPLVDAAPLVLAQEMGFAAEEGITLDLRRAPSWSSLRDMLSFGKVEAAHMLSPVPIATALGLGGAGAPLSAVSVLSVNGNVIGISRALADRLRDAGHDFAFNDARAAGLALIAASGAGLRIGVPFPFSMHAELVYYWLSALGLPAPQSVSVRTVPPPLMGDAIRAGEIDAFCVGEPWGSQAVEDGMGELLLPGSAIWAFAPEKVLAMRADWAEAEAMLRGRLIRAVWRAGRWLGDPASTSLAAEILARPGYLDLPADILDRALSGRLVLSGRGEERSVPDFLTFHRSAATFPWRSQAEWIGLQLAARTGLDRTAAKSAAARVFRTDLHRAALSGLSASLPTASSRIEGGVTEPTAVPADVGQLILGRDRFFDGRIFDPDLA*
>MP0538_megahit_135632_2751-3011
MKVRIGYMPLTDSLPLAVAQEAGFFAAEGLDVELQPEWSWASLRDRLLVGQLDAAPMLAPMLLSTSLGLGCIKKPLATAFSMGLNGN
>MP0538_megahit_149536_5894-7135
MVRPTPLHKHPGFNVRLGFVPLLDSAPLIVARELGLFDAEGLDVELVREGSWASLRDKVSFGLLDGGHMLAPMPLSMSLATDRPKVPVVVGMVLSRNGNGITLSARLHHELTHSATDLENPIATARALIRVARGRGEPIRLASVAPWSSHDLQLRDWLASAGSDAEKHVQIIPVSPIQMVDAFRSNTIEGCCVGEPWNSLLEYEKLGHILHSGHQIWQNAPEKVLGMRSDWTEQHDVMHRHLLRALLAACQWLDNPHNHRLLRDILARPEYLGEQINVLDNHPYSLFHPRLHQHFFRHSANFPWLSQAHWLATRLTLRGQLGPVDGAMVRQVVRPDLFRNAAASMGIDAPVIDSKTEGRHQLPFTLSGRYGPVDVASDRLLGEHLHDWLADNPMATPNKEASRTKTATKSRPQ*
>MP0538_megahit_149536_7348-8703
MQLRTLAATFLILTAACSAHADIGPAEKPDLKLGFIKLTDMAPLAIAWEQGFFLDEGLFVELEAQANWKVLLDGVVTGTLDGAHMLAGQPLGATIGYGTQADIITAFSMDLNGNGITVSNDVWEQMRPHIEDGSDGNPAHPISATALKPVIDQYRDKGERFRMGMVFPVSTHNYELRYWLAAGGLNPGYYAPQRGDTSGNIDADVHLSVTPPPQMPATMEAGTIQGYCVGEPWNQQAVFKGIGVPVITDYEIWPNNPEKVFGVTEAWAEQYPNTHLRLLRALIRAAHWLDENDNANREEAVKILSRSSYVGADEEVIANSMTGTFEYEKGDVRKVPDFNVFFRYYATYPYPSDAIWYLSQMRRWGQIAEPKSDDWYMETAAKVYRADIYKEAARTLIEDGTLKAEDFPDLDAENFARPHQGELIDGVAFTPREPNAYIDSFEIGLKGSQTP*
>MP0538_megahit_152948_1-1101
LDPAAFDEALGKLVDLGAFDSAPAMGTYTNLDALHAAQDALGIAQRPTAAEVAASTGVAAAPDLGAAEKADLTIGIRIPNVGSNAPLFVGIDQGFYADEGLTVEIIETESVREGLVGGSLDFALAESMDVVDAASIGVPISIVAGYRNRQPFYVATHSSIGSPEDLAGKDILLGGTPGSLDYDLRAGVMAENGYDISGVDVNPVSVPGGSNAWVELLLEGELDMTVFFARHKPSIVDAGHNVVLDVFKEWPNDSIAAADDFVASNPNTTARFIRATLRAMEFWMDPSNQDAVQAMAPNYGFNPKDAEKDPAVYGEDLALYDVDMGLDPAAFDEALGKLVDLGAFDSAPAFDTYTDLDALHAAQDALG
>MP0538_megahit_157798_3-659
NQQAVFKGIGVPVITDYEIWKNNPEKVFGVSKSWAEEYPNTHIRVVKAMIRAAKWLDENDNANRPEAVKILSQPNYVGADYDVIANSMTGTFEYEKGDKREVPDFNVFFRYNATYPFYSDAIWYLTQMRRWGQISESKPDSWYMDIAKKVYRPDIYAQAAKSLIAEGKIPADEFPDFATEDGFKPPQKGFIDNISYDGRKPNEYLAKFPIGLKEGDAL*
>MP0538_megahit_160387_1654-3063
MSNAHSMDSRGSAGTARWFAVLVASVLLAVAGAATAADKPLVGWPEKPELTFGFIKLTDMAPLAIAYEKGYFEDEGLYVSLEAQANWKVLLDGVVDGQLDGAHMLAGQPLAATIGFGTKAHIITAFSMDLNGNGITVANSVWEEMKKNIEHRDGKPVLPISASALKPVVQAYRKRGERFKMGMVFPVSTHNYELRYWLAAGGIHPGYYAPHKGDTSGQLQAEALLSVTPPPQMPATLEAGTIHGYCVGEPWNQQAVFKGVGVPVITDYEIWKNNPEKVFGVSEAWAEKYPNTHARVVKALIRAAKWLDENDNANRPEAVKILAKSEYVGADEAVIANSMTGTFEYEKGDERPIPDFNVFFRHNATYPYYSDAIWYLTQMRRWGQIAEQKSDDWYMETARDVYRPDVYALAARALIQEGKMKASDFPDFDSEDGFKPPQSEFIDGVTYDGREPNAYLKQFDIGLKGDQRL*
>MP0538_megahit_160387_3335-4519
MKTDLTLGYMPLTDSLPLLAAAQLGFFRDQGLDVTLQEEVSWANIRDKVIVGQFDGAHMLAPMVMASTLGLGGLNKPLIAPYSLNLGGNGMTLSASLYRELESTTRGRPGPASLKQLIEQRKLEKQPPLVLAVVFPYSSHNLLLRYWLASAGIDPDRDVTTVVLPPSQMVDHLRLGHIHGFFAGEPWNAVATADGIGCCVATGRDIWQNAPNKVLGMTADWARTNPDTLDALLRALHRAGVWLDGNREQAVSLLADYLPVDRRALAPALLGHTGYRPDTGDAPEPDLLVFHRYLANFPWVSHGYWFLNQMARWGWLPDDQDLSAVAAACYRPDLYRRALADTPLPGQDWKGEGIHAGPWRLETSQGEIGMGADTFIDGEEWQLRSMNFLHQSAP*
>MP0538_megahit_160787_46-1218
MKIRIGYMPLTDSLPLVVAQEAGYFAAEGLDVELQPEWSWASLRDRLLVGQLDAAPMLAPMMMATSLGLGCIKKPLATAFSMGLNGNGITVSPMLFQGLCALSEGPTPNDMASAMNKLVAARASSGEAPLVLAVVFPFSCHAYQLRHWLSVAGLDPDHDVKLVVLPPSQMVDHLRMGHIDGFCVGEPWNSLAALTGAGHCILSGYQIWENAPEKVLAVSRDWVARNPGPHRAMLRGLYKAARHADEHLLESLSLLAHPAWLDVPAEIIRAPFSQRLPGGLTGQPFPAHHFHVFAGFHANFPWRSDARFLLEEMQRWRQCSLEETQTFAAQCYRTDLFRDALADLTSLPLMDSKPDERHAGHWQLPGEPKPVELGPDRLLKVIEAEEGAAE*
>MP0538_megahit_162947_3-548
MTGLKTTSLLKRLRTASAGVCAALAVSVASFSTSVTAQEPALGWPEKEELKFGFIKLTDMAPLAVAYEKGFFEEEGLYVTLEAQANWKVLLDRVIDGQLDGAHMLAGQPLGATIGFGTESHVVTAFSMDLNGNGITVSNEVWEKMKAHIPQENGKPVHPIKADYLKPVVDEYRNAGRPFNMG
>MP0538_megahit_170648_58815-60095
MAHSLTIGFAQLTDCAPLAVAKERGAFAAHGLDVTLKRFVSWAAMRDALGTGAIDGAHMLSPMVVASAAGIGPFPGEFTTAFTLNLNGNAITVSTTLFEAMAQMAPETISRRPLSAYALKRVIDQRKEDGKAALTFAHVYPHSMHALELRYWLAAAGIDPMRDLNLVVVPPSLMVDALAAGQIDGYCVGEPWNNAAVVAGIGRTLITSGEIWSNGPEKVLGVRQDWTEQNKEWHLKLIAALSETCAWLDDMDNRLTAAQIISTPDYVNAPFDEVVGSLTGKNRQTGGELRIDMPDFNVFHRYAANFPWRSHAKWILSQMIRWGEAPDDVDASAIARLAFRPDIYCEAVERLGIACPSADEKMEGAHQHAWLLSDATEPVAMGADQFMDRRIFDPTNIDGYISGFTIRDQRSRLGALDTSQITHLAK*
>MP0538_megahit_170648_69336-71159
MNVFSTQSIKKRSKRNEANTNGQSGTGCNAGTFSPVNWIGVTDCCASEGRQALVLYCFALSACLPSLSLIGNSHDDAVIGHFDVRRWTFECRATGQAAPVLFLKVIKPEPFGLGKPSRTFIMISYSDTTLSSPQRGVFAGSAALLACLLAACGGPSTDAPSSSPSSSESTALVIPMEGLEKTELTFGFIKLTDMAPLAIAYEKGFFEDEGLYVTLEPQANWKVLLDRVIDGELSGAHMLAGQPLAATIGYGTKAHIVTPFSMDLNGNGITVSNEVWEKMRPNIPSMEDGRPMHPISASALKPVVEEYAADGKPFNMGMVFPVSTHNYELRYWLASGGIHPGFYSPDDVSGQIQADALLSVTPPPQMPATLEAGTIYGYCVGEPWNQQAVFKGIGVPVITDYEIWKDNPEKVFGITAEFAEENPVTTKAVTRALIRAAMWLDENDNANRAEAVEILARSEYVGADADVIANSMTGTFEYERGDKREVPDFNVFFRYNATYPYYSDAVWYLSQMRRWGQISDSKDDAWYDATAREVYRPDIYLEAAQSLVDDGLADPADFPWETDGYKPVTSDFIDGVSYDGRQPNAYLESLTIGLKTSQTVAAGEVIE*
>MP0538_megahit_176044_545-1108
GYQIWENAPEKVLAVSRDWVARNPGPHRAMLRALYKAARHADEHLLESLSLLAHPAWLDVPAEIIRAPFSQRLPGGLTGQPFPAHHFHVFAGFHANFPWRSDARFLLEEMQRWRQCSLEETQTFAAQCYRTDLFRDALADLTSLPLMDSKPDERHAGHWQLPGEPKPVELGPDRLLKVIEAEEEGQS*
>MP0538_megahit_176805_1457-2866
MTGLKTTSLLKRFRTASAGVCAALAVSVASFSASVAAQAPAVGWPEKEELKFGFIKLTDMAPLAVAYEKGFFEDEGLYVTLEAQANWKVLLDRVIDGQLDGAHMLAGQPLGATIGFGTESHVVTAFSMDLNGNGITVSNEIWDKMKAHIPQENGKPVHPIKADYLKPVVDEYRNAGKPFNMGMVFPVSTHNYELRYWLAAGGIHPGYYAPHKGDTAGQIDAQALLSVTPPPQMPATMEAGTIYGYCVGEPWNQQAVFKGIGVPVITDYEIWKNNPEKVFGVSQGWADKYPNTHIRVVKALIRAAMWLDENDNANRPEAVKILAKSNYVGADEDVLANSMTGTFEYEKGDKRDVPDFNVFFRYNATYPYYSDAIWYLTQMRRWGQISEAKSDDWYKETAKKVYKPEVYAQAAKALIAEGKAKASDFPEFGTETGYKPPQSEFIDGVTFDGSKPNAYLEQFKIGLKGDTVL*
>MP0538_megahit_178082_19176-20564
MKTSLTTVSGTLRQLAGLAAAVSLMAGTGLAQAEIGAPEKPDLKIGFIKLTDMAPLAVAWEQGFFMDEGLFVELEAQANWKVLLDRVITGELDGAHMLAGQPLGASIGYGTQADIITAFSMDLNGNGITVSNQVWETMSQYIPEEDGKPVHPISASALKPVVEQSRAEGERFRMGMVFPVSTHNYELRYWLAAGGLNPGFYAPQRGDTSGTLEADVHLSVTPPPQMPATMEAGTIQGYCVGEPWNQQAVFKGIGVPVITDYEIWPNNPEKVFGVTQSWAEQNPNTHLHLLRAMIRAAHWLDENNNANRAEAVEILARPSYVGADAEVIANSMTGTFEYEKGDVRDVPDFNVFFRHHATYPYPSDAIWYLSQMRRWGQIPEAKSDDWYMKTAAQVYRGDIYAQAAQSLIDDGLMQAEDFPDFSQENFARPYQGELIDGVAFTPRQPNAYIDSFDIGLKGAETP*
>MP0538_megahit_181368_46-1191
MSEVVLNCGYVPLVDCAPLVIAKELGFAAEQGLALNLLRQPSWSALRDMLALGHLDAAHMLSPMPVAMSIGMGGLPARVDALMVLSVNGTVFGVSNAVASTLENVRFGDTTALLSGLSARGAKPLRVGIPFHYSMHRLLLSYWAAQAPDLQIEEVTVPPMRMADAVSDGFVDAFWVGEPWGGVAVQNNVAKLMMAGRDVWQFAPEKVLAARHEWASQNEDSVRRLMRAVYQASAWLDAPGNKPLAVEILGRSEHLSMSPDLIDPALTGHIVPRTGASPVTVDRFLQFHSHAASFPWRSQAAWIAHHLGADAAGIEKAKTCFRADLFRQNLPDIGADMPQSSEKTEGAMTLPTSVASARGEMILSPDAFFDGRTFDFTAAVR*
>MP0538_megahit_181904_583-1263
MKIRIGYMPLTDSLPLVVAQEAGYFAAEGLDVELQPEWSWASLRDRLLVGQLDAAPMLAPMMMATSLGLGCIKKPLATAFSMGLNGNGITVSPMLFQGLCALSEGPTPNDMASAMNKLVAARASSGESPLVLAVVFPFSCHAYQLRHWLSVAGLDPDHDVKLVVLPPSQMVDHLRMGHIDGFCVGEPWNSLAALTGAGHCILSGYQIWENAPEKVLAVSRDWVARNP
>MP0538_megahit_184634_124-561
MMKGFKKTFRGVLAAMTLGLSATSLADDAVGWPEKADLKFGFIKLTDMAPLAIAYEKGYFEEEGLFVTLEAQANWKVLLDRVIDGQLDGAHMLAGQPLGATIGYGTEAHIITAFSMDLNGNGITVSNSVWEEMKKHIPSKDGKPVH
>MP0538_megahit_184856_3-215
MKIRIGYMPLTDSLPLVVAQEAGYFAAEGLDVELQPEWSWASLRDRLLVGQLDAAPMLAPMMMATSLGLGC
>MP0538_megahit_185629_2-1351
MMKGFKKTFRGVLAAMTLGLSATSVADDAVGWPEKADLKFGFIKLTDMAPLAIAYEKGYFEEEGLFVTLEAQANWKVLLDRVIDGQLDGAHMLAGQPLGATIGYGTEAHIITAFSMDLNGNGITVSNSVWEEMKKHIPSKDGKPVHPIKADTLKPVVEQYKDAGKSFKMGMVFPVSTHNYELRYWLAAGGLNPGYYAPHKGDTSGQLQADVLLSVTPPPQMPATLEAGTIHGYCVGEPWNQQAVFKGIGVPVITDYEIWKNNPEKVFGVSKGWAEEYPNTHIRVVKAMIRAAKWLDENNNANRPEAVKILSRPNYVGADYDVIANSMTGTFEYEKGDKREIPDFNVFFRHNATYPYYSDAIWYLTQMRRWGQISESKPDSWYMDIAKKVYRPDIYTQAAKSLIAEGKMSADEFPDFASEDGFKPPQSEFIDNVTYDGRKPNEYLSKFPIG
>MP0538_megahit_185730_46-708
MADAVSDGFVDAFWVGEPWGGVAVQNNVAKLMMAGRDVWQFAPEKVLAARHEWASQNEDSVRRLMRAVYQASAWLDAPGNKPLAVEILGRSEHLSMSPDLIDPALTGHIVPRTGASPVTVDRFLQFHSHAASFPWRSQAAWIAHHLGADAAGIEKAKTCFRADLFRQNLSDIGADMPQSSEKTEGAMTLPTSVASARGEMILSPDAFFDGRTFDFTAAVR*
>MP0538_megahit_186267_108-1172
MKIRIGYMPLTDSLPLVVAQEAGYFAAEGLDVELQPEWSWASLRDRLLVGQLDAAPMLAPMMMATSLGLGCIKKPLATAFSMGLNGNGITVSPMLFQGLCALSEGPTPNDMASAMNKLVAARASSGEAPLVLAVVFPFSCHAYQLRHWLSVAGLDPDHDVKLVVLPPSQMVDHLRMGHIDGFCVGEPWNSLAALTGAGHCILSGYQIWENAPEKVLAVSRDWVARNPGPHRAMLRALYKAARHADEHLLESLSLLAHPAWLDVPAEIIRAPFSQRLPGGLTGQPFPAHHFHVFAGFHANFPWRSDARFLLEEMQRWRQCSLEETQTFAAQCYRTDLFRDALADLTSLPLMDSKPD
>MP0538_megahit_186892_1802-2974
MKIRIGYMPLTDSLPLVVAQEAGYFAAEGLDVELQPEWSWASLRDRLLVGQLDAAPMLAPMLMSTSLGLGCIKKPLATAFSMGLNGNGITVSPMLFQGLCALSEGPTPNDMASAMNKLVAARAGSGEAPLVLAVVFPFSCHAYQLRHWLSVAGLDPDHDVKLVVLPPSQMVDHLRMGHIDGFCVGEPWNSLAALTGAGHCILSGYQIWENAPEKVLAVSRDWVARNPGPHRAMLRALFRAARHADENLLESLSLLAHPAWLDVPAEVIRAPFSQRLPGGLTGQPFPAHHFHVFAGFHANFPWRSDARFLLEEMQRWRQCSLEETRTFAAQCYRTDLFRDALADLTSLPLMDSKPDERHAGHWQLPGEPKPVELGPDRLLKVIEAEAGPAQ*
>MP0538_megahit_187204_601-1971
MKNTFALLLASTSLLATAASAEMLALEKEELTFGFIKLTDMAPLAVAYELGYFEDEGLFVRLEAQANWKVLLDGVIDGQLDGAHMLAGQPLAATIGYGTKAHIITPFSMDLNGNAITVSNDIWDEMKPNVPTMDDGRPQHPISASALAPVVEGYKDRGEPFNMGMVFPVSTHNYEIRYWLAAGGLKPGYYSAQDISGQIDADVLLSVTPPPQMPATMEAGTISGYAVGEPWNQQAVFKGIGVPVITDYDMWKNNPEKVFGITAEFAEENPNTTLALTKALIRAAMWLDANDNANREEAVEMLSRSEYVGADADVIANSMTGFFEFEKGDVRPAPDFNVFFRYNATYPFYSDAIWYLTQMRRWGQIDETKPDEWYFETAADVYRPDIYLQAARLLVDEGMADEAAFPWDSDGFKSPTPAADIIDGISYDGRAPNAYIDSLPIGLKSGQTVVDSKVEG*
>MP0538_megahit_187742_107-529
MKGFKKTFRGVLAAMTLGLSAPSLAEDAVGWPEKADLKFGFIKLTDMAPLAIAYEKGYFEEEGLFVTLEAQANWKVLLDRVIDGQLDGAHMLAGQPLGATIGYGTEAHIITAFSMDLNGNGITVSNSVWEEMKKHIPSKDG
>MP0538_megahit_189358_1918-2946
MDLNGNGITVSNSVWEEMKKHIPSKDGKPVHPIKADTLKPVVEQYKAAGKAFKMGMVFPVSTHNYELRYWLAAGGLNPGYYAPHKGDTSGQLQADVLLSVTPPPQMPATLEAGTIHGYCVGEPWNQQAVFKGIGVPVITDYEIWKNNPEKVFGVSKTWAEEYPNTHIRVVKAMIRAAKWLDENNNANRPEAVKILSRPNYVGADYDVIANSMTGTFEYEKGDKREIPDFNVFFRHHATYPYYSDAIWYLTQMRRWGQISESKPDSWYMDIAKKVYRPDIYTQAAKSLIAEGKMSADEFPDFVSEDGFKPPQSEFIDNITYDGRKPNAYLSQFPIGLKDGETL*
>MP0540_megahit_10690_3-500
NVITGNLDGAHMLSGQPIAATIGIGTEAHIVTPFTLDLNGNGITVSNSIWAQMQENDLDLDTDTPEHPISADSLKPVVDDLLAEGKKLQMGMVFPVSTHNYEIRYWLAASKIHPGFYSKTDLAGRTDAAVELSVTPPPQMPATLEAGTISGYCVGEPWNQQAVAKG
>MP0540_megahit_42390_10-903
NGEKLQMGMVFPVSTHNYELRYWLASAGIHPGMYTKNDIGGRTDAEVELSVTPPPMMPATLEAGNIQGYCVGEPWNQQAVAKNIGVPVTTNYDIWKNNPEKVFGVTKEWADENPNTHLAVIKALIRAGQWLDATKKKGIFRRGLDLVNREEAARILSQPNYVGADYEVIKNSMTGFFYFQKSDKREMPDFNVFYRYYCTYPWYSDGIWFLTQMRRWGQITEPKSDEWYHKTAKEVYRPDIYLKAAKMLLDEGVIDKNDIPWDTDGYKPPTSDFIDGIEYNGKKPLEYLKGHKIGHKN*
>MP0540_megahit_113388_2-754
MFPNNFQNNPETIRIGFVPLVDCAPLILAHEKGFFRAEGLNVELVREPGWATIRDKIVCGELHAAHALAGLCFGITIGLRVLARHCITGFLFNANGAAITISNRLKKAGVTDAQSLKRYISTGKNEAKLTFGIPNIVSSHHFLLRQWIQPTGIKPDEDINIVVVPPQLMVSSLESGFIDGYCVGEPFNSLALSKGLGTIVKESADLSPMHTEKALIVTEQFSQCHKDEHLAIIKSLILAAKICDTHEGRLE
>MP0540_megahit_129341_1379-1888
FAAGEPWINEHPETFRALNKSIIAAASYAHNPNNRKEIANAISGRGFLNQPTEVVEAVLTGKFDDGLGNTLDVPDRIDFKPYPWQSFSHWIQSQLIRWDLGGAVEAIKAGDFDSNSASIFLTNEAQKLEREMGGNPPSAKFRQEKLAYDVFDPSNPIKYVKDQKRRDGF*
>MP0540_megahit_151042_2381-3754
MMKGFKKTFRGVLAAMTLGLSATSLADDAVGWPEKADLKFGFIKLTDMAPLAIAYEKGYFEEEGLFVTLEAQANWKVLLDRVIDGQLDGAHMLAGQPLGATIGYGTEAHIITAFSMDLNGNGITVSNSVWEEMKKHIPSKDGKPVHPIKADTLKPVVEQYKAAGKAFKMGMVFPVSTHNYELRYWLAAGGLNPGYYAPHKGDTSGQLQADVLLSVTPPPQMPATLEAGTIHGYCVGEPWNQQAVFKGIGVPVITDYEIWKNNPEKVFGVSKTWAEEYPNTHIRVVKAMIRAAKWLDENNNANRPEAVKILSRPNYVGADYDVIANSMTGTFEYEKGDKREIPDFNVFFRHHATYPYYSDAIWYLTQMRRWGQISESKPDSWYMDIAKKVYRPDIYTQAAKSLIAEGKMSADEFPDFVSEDGFKPPQSEFIDNITYDGRKPNAYLSQFPIGLKDGETL*
>MP0540_megahit_159230_1891-2496
MKIRIGYMPLTDSLPLVVAQEAGYFAAEGLDVELQPEWSWASLRDRLLVGQLDAAPMLAPMLMSTSLGLGCIKKPLATAFSMGLNGNGITVSPMLFQGLCALSEGPTPNDMASAMNKLVAARAGSGEAPLVLAVVFPFSCHAYQLRHWLSVAGLDPDHDVKLVVLPPSQMVDHLRMGHIDGFCVGEPWNSLAALTGAGHCIL
>MP0540_megahit_205147_381-1751
MKNINKKILALIAYILSAVLGNLNADILDVEKDTLKFGFIKLTDCAPIVIAKEKGYFDDEGLSVEVEAQGNWKELLNRVINGDLDGAHMLAGQPIGATVGFGTKADVLTAYSLDYNGNGITVSNDIWKQMKPNVKKDASGKVIHPITADSLKPISDEAKSNNAKLKMGMVFPVSTHNYEIRYWLAASGISPGFYYDPGTKQRDIAGFLNSDVELSVTPPPQMPQTLEAGTICAYCVGEPWNQQAVFKKIGVPVTTNYDIWKNNPEKVFGVSAAWAKENPNTWIAVTKALIRAGHWLDASWENRDEAAKILSQPNYVGAPYKVIKNSMTGTFEFEPGVDVRKMEDFNVFFRYNASYPYYSDAVWFLTQMVRWGQLTDQKDDSWYDEMAKKIYRPDVYMRAVEELVDDGEFEESVFLPAYKANRAGGYKAPTSDFIDGKSYDGKKPNDYVKSFKIGLK*
>MP0540_megahit_205260_1-606
EIWKNNPEKVFGVSQGWAEKYPNTHIRVVKALIRAAMWLDENDNANRPEAVKILAKSNYVGADENVLANSMTGTFEYEKGDKRDVPDFNVFFRYNATYPYYSDAIWYLTQMRRWGQISEAKSDDWYKETAKKVYKPEVYAQAAKALIAEGKAKASDFPEFATETGYKPPQSEFIDGVTFDGSKPNAYLDQFKIGLKGDTVL*
>MP0540_megahit_221808_111-1034
MKNNITTPILDNESSFELSNLLNASGNKSPFIDPIANSNGNHGSFCNCIECRPIGSDHQDFMADMPEEPEELMDDFQQMGLIKPEAYKIADSISAAEIRELLFYRNVSQGDPETEKLLRAIANEAGGLDQAFSAAFGNQSGRFFSNIKSSGPIGRRAFLKSLAAGAALVTIACSPKPNKEISDDGPINVSNLEKQSLKVGFIPITCASPIIMAEPMGFYNQFGLDVKVVKMPSWGAVRDSAIAGELDAYHMLAPMPISMTLGLGTSPFSVKLASIENINGQAITVAKRHKGKVKSAKDMKGFVFGVPF
>MP0540_megahit_225269_797-2197
THGHQRHKLKFNTNSITANNMNQTKNNEELPYKEEHFDGIEKRIIDAQGIPTDGKLDRRHFMDLLAAAGGGISLTSMFAGCGKKEEEASTEDTSPPVVSSESELDEPVKIGYLPITDSVPLILAHALGYFEEEGLKTEKPTLIRGWSPLVEAFIANKVNLCHFLIPIPLWMRYNNDVKVKIMSWAHTNGSAIVVGKHTGAKDFKDLGGMQIAVPYWYSMHNIVLQMGLREAGLKAVIKDQSEPLASDEVNLMVMPPPEMPPALAAKKIDAFIVAEPFNALGELKAGGQVMRFTGDMWKNHPCCVVCMHEEQTVQKPTWTQKAMNAVVRASIYASQNKAEVAELLSKDGKAYLPMPAPVVKRAMTLYGVDDYVETKANRHAAEWKNGRIDFQPWPYPSATRFMVDNMNKTVVGGDKSFLEGLDREKVATELVDYNYVKSACDKYPEWMNDPSVNESDPYEREEVFAI*
>MP0540_megahit_228604_1481-2635
SVFKFETLHALTEDAMKNIEKKNLKIGFVPITCATPIIAGHSLGFYDKYGLKVDIIKTAGWAVARDKCMNGEYDASHLLAPMPAAMSMGVGSTSQKWRMVTNVNTNGQAIVLANKHKNKNNPKDWKGFKFGVPFEYSMHNLLLRLYVAEHGIDPDKDIQIRVIPPPEMVANLRAENVDGYLAPDPFNQRAVYDGVGFIHKLTKDIWDQHPCCCFGISQRFIDENPNTFIVLLTAILDATQTAEKSDQRVRFAEAMAPRNYLNQPSAVLKQILTGVYPDGLGNIKKVPDRISFMPYPTQSMGTWILSQMKRWGYIKGDVDFKALSDEIFLSVSAQSQMEEMAEDNKNIKWSDIPEKKYPIYDVYGKKFNPEKINEYIDSFAIKRT*
>MP0540_megahit_241291_1-84
RAPNAYIDSLPIGLKSGQTVIDSKVEG*
>MP0540_megahit_304346_3-1289
MKNTFALLLASTSLLATAASAEMLALEKEELTFGFIKLTDMAPLAVAYELGYFEDEGLFVRLEAQANWKVLLDGVIDGQLDGAHMLAGQPLAATIGYGTKAHIITPFSMDLNGNAITVSNDIWDEMKPNVPTMDDGRPQHPISASALAPVVEGYKDRGEPFNMGMVFPVSTHNYEIRYWLAAGGLKPGYYSAQDISGQIDADVLLSVTPPPQMPATMEAGTISGYAVGEPWNQQAVFKGIGVPVITDYDMWKNNPEKVFGITAEFAEENPNTTLALTKALIRAAMWLDANDNANREEAVEMLSRSEYVGADADVIANSMTGFFEFEKGDVRPAPDFNVFFRYNATYPFYSDAIWYLTQMRRWGQIDETKPDEWYFETAADVYRPDIYLQAARLLVDEGMADEAAFPWDSDGFKSPTPAADIIDGISYDG
>MP0540_megahit_305211_213-1358
MSEVVLNCGYVPLVDCAPLVIAKELGFAAEQGLALNLLRQPSWSALRDMLALGHLDAAHMLSPMPVAMSIGMGGLPARVDALMVLSVNGTVFGVSNAVASTLENVRFGDTTALLSGLSARGAKPLRVGIPFHYSMHRLLLSYWAAQAPDLQIEEVTVPPMRMADAVSDGFVDAFWVGEPWGGVAVQNNVAKLMMAGRDVWQFAPEKVLAARHEWASQNEDSVRRLMRAVYQASAWLDAPGNKPLAVEILGRSEHLSMSPDLIDPALTGHIVPRTGASPVTVDRFLQFHSHAASFPWRSQAAWIAHHLGADAAGIEKAKTCFRADLFRQNLPDIGADMPQSSEKTEGAMTLPTSVASARGEMILSPDAFFDGRTFDFTAAVR*
>MP0540_megahit_327986_129-527
MTGLKTTSLLKRLRTASAGVCAALAVSVASFSTSVTAQEPALGWPEKEELKFGFIKLTDMAPLAVAYEKGFFEEEGLYVTLEAQANWKVLLDRVIDGQLDGAHMLAGQPLGATIGFGTESHVVTAFSMDLNGN
>MP0540_megahit_350755_1-465
PEAVKILAKSNYVGADEDVLANSMTGTFEYEKGDKRDVPDFNVFFRYNATYPYYSDAIWYLTQMRRWGQISEAKSDDWYKETAKKVYKPEVYAQAAKALIAEGKAKASDFPEFGTETGYKPPQSEFIDGVTFDGSKPNAYLEQFKIGLKGDTVL*
>MP0540_megahit_374266_3-602
MTGLKTTSLLKRFRTASAGVCAALAVSVASFSASVAAQAPAVGWPEKEELKFGFIKLTDMAPLAVAYEKGFFEDEGLYVTLEAQANWKVLLDRVIDGQLDGAHMLAGQPLGATIGFGTESHVVTAFSMDLNGNGITVSNEIWDKMKAHIPQENGKPVHPIKADYLKPVVDEYRNAGKPFNMGMVFPVSTHNYELRYWLAA
>MP0778_megahit_9080_2-553
VPEKAAGKLDVEKDELKFGFIKLTDCAPIVIAKEKGFFEDEGLQVEVIAQSNWKVLLDNVITGNLDGAHMLSGQPIAATIGIGTEAHIVTPFTLDLNGNGITVSNSIWAQMQENDLDLDTDTPKHPISADSLKPVVDDLLAEGKKLQMGMVFPVSTHNYEIRYWLAASKIHPGFYSKTDLAGRT
>MP0778_megahit_9428_3-398
MSLERDPFDDSIDIWNECSERSNGEEQSAHHMVDLMTSKKDAENTSFLEKRKKDFNTNDPGAVMQRAMESSLLHSIFGSDVNRRKMLKAIGSAGVYASIASVFKFETLHALAEDAMKNIEKKNLKIGFVPIT
>MP0778_megahit_245989_154-1629
MIGHTKKIPTLALSLAALLVCSCKDTAEEKSADGSIPPSDKPTTETSSTALVATDSEPVAPETGGELDLEKDSLKFGFIKLTDCAPIVIAKEKGFFDAEGLSVEVIAQPNWKQLLDNVITGELDGAHMLSGQPIAATIGFGTKAHIVTPYTLDLNGNGITVSNDIWAGMQENDEKLQSETPPHPITAVSLKPLVDEAKDSGKKLPMGMVFPVSTHNYEIRYWLAAAGIHPGMYTTTDLKGFTDGDIELSTTPPPQMPATLESGKNVAYCVGEPWNQQAVAKGIGVPVTTNYDIWKNNPEKVFGVTKAWADENPNTLIAITKALIKAGKWLDETDASGKLINREEACRILSQKNYVGADFDIIKNSMTGFFYFQKTDKREMPDFNVFFKYKASYPYYSDGIWFLTQMRRWGQITESKPAEWYAETAKSVYLPEVYMKAAKLLIEEGSLTADEIPSDDFDGYKPATTEFIDGIEYDGKKPLEYLKAHTIGNKS*
>MP0778_megahit_272817_1-621
PLVLAHALGYFQDEGLAVEKPTLIRGWSPLVEAFIAKKVNLCHFLIPIPLWMRYNNDVKVKVMSWAHTNGSAIVVGKDTGAKDFSDMGGMQIAVPYWYSMHNIVLQMGLRKAGLVPVIKDQGETLAPNEVNLMVMPPPEMPPALAAKKIDAFTVAEPFNAMGELKAGGKVMRFTGDIWKNHPCCTVCMHEEKTVEKPKWTQKVMNAV
>MP0778_megahit_344157_1242-2612
MKNTFALLLASTSLLATAASAEMLALEKEELTFGFIKLTDMAPLAVAYELGYFEDEGLFVRLEAQANWKVLLDGVIDGQLDGAHMLAGQPLAATIGYGTKAHIITPFSMDLNGNAITVSNDIWDEMKPNVPTMDDGRPQHPISASALAPVVEGYKDRGEPFNMGMVFPVSTHNYEIRYWLAAGGLKPGYYSAQDISGQIDADVLLSVTPPPQMPATMEAGTISGYAVGEPWNQQAVFKGIGVPVITDYDMWKNNPEKVFGITAEFAEENPNTTLALTKALIRAAMWLDANDNANREEAVEMLSRSEYVGADADVIANSMTGFFEFEKGDVRPAPDFNVFFRYNATYPFYSDAIWYLTQMRRWGQIDETKPDEWYFETAADVYRPDIYLQAARLLVDEGMADEAAFPWDSDGFKSPTPAADIIDGISYDGRAPNAYIDSLPIGLKSGQTVVDSKVEG*
>MP0778_megahit_344157_2862-4007
MSEVVLNCGYVPLVDCAPLVIAKELGFAAEQGLALNLLRQPSWSALRDMLALGHLDAAHMLSPMPVAMSIGMGGLPARVDALMVLSVNGTVFGVSNAVASTLENVRFGDTTALLSGLSARGAKPLRVGIPFHYSMHRLLLSYWAAQAPDLQIEEVTVPPMRMADAVSDGFVDAFWVGEPWGGVAVQNNVAKLMMAGRDVWQFAPEKVLAARHEWASQNEDSVRRLMRAVYQASAWLDAPGNKPLAVEILGRSEHLSMSPDLIDPALTGHIVPRTGASPVTVDRFLQFHSHAASFPWRSQAAWIAHHLGADAAGIEKAKTCFRADLFRQNLPDIGADMPQSSEKTEGAMTLPTSVASARGEMILSPDAFFDGRTFDFTAAVR*
>MP0778_megahit_402828_3-152
MLNPVSNSTKKYNFKCGPSSVDNSDQFQDNSQNSLNNLLNPANNHGYLCA
>MP0778_megahit_422322_3-698
NNHGYLCACVECRPIGNDHENFMSDMPDDPVEIISDFSRMGLIKNQAYEVADAISTAEMRDLLFYKNASNGDPYKEKLLRELAKEAGGLDQAFRAAFGPQAGKFFANTRASSPMGRRAFLSSLAAGAALITVACSNQNKPTKQPIDDTPININNLEKQTLRVGFIPITCASPIIMAEPMGFYNKFGMDVKVVKMPSWGAVRDSAIAGELDAYHMLAPMPISMTLGLGTSPFS
>MP0778_megahit_441279_3-476
ETFRALNKSIIDAAAYVSTPSNRKEVAKAISGRGFLNQPTEVVEAVLTGKFEDGLGKTQNVPDRIDFKPYPWQSFSHWIQSQLIRWDLGGAVAAIQAGDFNPNSASIFLTDEAQALEREMGGNPPTARFRKEVLAYDEFDPSNPIKYVKDQIKRDGF*
>MP0780_megahit_7157_1559-1852
FYSDGIWFLTQMRRWGQIPEAKTTDWYASTIKDIYRPDIWKKAADLLVAEGQIPATDIPATDGYKAPTADFIDGTTYDAKDPIGYINSFSIGNKDKK*
>MP0780_megahit_27106_164-562
MKNINENSDNLSEEELDYLQKYEMSRRDFFMDALAVGGLAAMFGSGLLASGNAMAGVQAPADEVVRIGYLPITDATALLVAHAKGFFEEEGLKSEKPTLIRGWSPLIEGFAANKFNLVHFLKPIPIWMRYNNN
>MP0780_megahit_27689_87-548
MVRPTPLHKHPGFNVRLGFVPLLDSAPLIVARELGLFDAEGLDVELVREGSWASLRDKVSFGLLDGGHMLAPMPLSMSLATDRPKVPVVVGMVLSRNGNGITLSARLHHELTHSATDLENPIATARALIRVARGRGEPIRLASVAPWSSHDLQL
>MP0780_megahit_33544_2-526
GYCVGEPWNQAAVFKGIGVPVITDHEIWNDNPEKVLGLREDFAEQYPATTAALLRAIIRAQQWLDADDGANRQEAVEILSRSNYVGADAEVIAASMTGKFTFEAGDTRDAKGFNIFFDKYAGYPYYSDAIWYLTQMRRWGQIADDKSDDWYFQTARAVYRPDLYLAAANKLVEDG
>MP0780_megahit_37484_2-862
MFTLKTSSLLKNVPKTLTKVLALTLMVSAPLSLAQSEESVGWPEKEELKFGFIKLTDMAPLAIAYEKGFFEDEGLYVTLEAQANWKVLLDRVIDGQLDGAHMLAGQPLGATIGFGTESHVVTAFSMDLNGNGITVSNEIWDKMKAHIPVKEGKPVHPIKADYLKPVVDEYREAGKPFKMGMVFPVSTHNYELRYWLAAGGIHPGYYAPHKGDTSGQIDAQALLSVTPPPQMPATMEAGTIYGYCVGEPWNQQAVFKGIGVPVITDYEIWKNNPEKVFGVSQAWADKY
>MP0780_megahit_39598_1-216
MKTLLLVCATTSALAGPAMAQMLDLEKDELTFGFIKLTDMAPLAVAYEKGYFLDEGLFVTLQAQANWKVLLD
>MP0780_megahit_47860_258-1169
MRPVPLPVAYMPLVDAAPLIIAQEMGFAEAEGIALDLVAAPSWSSVRDMLAFGRVDAAHLLSPVPVAMAMGLGGVSTPVSAVSVLSVNGNVIGVGRALEQALRAQGFGFDFADARAAATALAAVAEGPIVFGVPFPFSMHVELLRYWVEHTALAGCGIDIRTVPPPLMAQALAEGDVDAFCVGEPWGSVAVEQGAGALLLPGRAIWAFAPEKVLAVRTDWAETEPHLLGRLMRAVWKAGRWLSHPESRTTTAEILSRPDWLGVPAEVIDRALSGRFIISGRAEQRQVAGFVGFHQGAASFPWRS
>MP0780_megahit_48010_1-606
PILAQEHGFAREEGLQLSFQRDKSWATVLDHLLYGHVDASHLLAPLAIATTLGLGRPAQPLCAPFALGLNGNAITVSNELAAQITTPGLLGDPAEIGARLKPIALARKTEGRPLRFAKTHRYSCHNYMQRYWLAGCGIRPGEDVEMTVVPPPFMSDALAAGEIDGYCVADPWDSMAVDAGHGTIILATSQIWRRGTEKVLAV
>MP0780_megahit_56408_2-781
GGLVDAEVKLSVTPPPQMPATLEAGTIEGYCVGEPWNQQAVAMGIGVPVITDDQIWNDNPEKVLGFREDFATNYPATMVAILRAVIKAQQWLDADGGANRQEAVEILSRPNYVGADADVIAASMTGQFTFEPGDTRPAEGFNIFFDKYAGYPFYSDAVWYLTQMRRWGQIADDKTDQWYFDTAEKVYRPDLYLAAANKLVEAGTIEQSDIPETDGFRAPQGGFIDNITFNGREPNAYLTSFDIGLKQGERVTASGVTGA*
>MP0780_megahit_59362_284-640
MKHLILGLAASTVMTSAAFAELLDLEKDVLTFGFIKLTDMAPLAIAYEQGYFLDEGLFVTLEAQANWKVLLDGVIDGQLDGAHMLAGQPLAATIGYGTEAHIITPFSMDLNGNGITVSN
>MP0780_megahit_60979_2-709
MSISRRDFSKRIGLAALTGIAAFSLVACGSGSDSSGGTVAAANLDGSIEKPNLKLGFIKLTDMAPLAIAKEKGFFAEEGLNVELEPQANWKVLLDGVIGGQLDAAHMLAGQPIAATIGYGTEADLIAPLSLDLNGNAITVSNRVWNQIKGDLPKDPDGKITHPISASALKPVVESFAEQGKPFNMGMVFPVSTHNYELRYWLAAGGLNPGFYTDGDVSGTVDADVQLSVTPPPQMP
>MP0780_megahit_60979_930-2141
MATDRMTIGFLPLVDACLPILAQEHGFAEEEGLALDFVRDVSWATVLDRLLYGHADAAHMLTPLAIATTLGLGRPALPMAAPFVLGLNGNGITLATELAARLAPGDGYADPVKLGAALKAEVAALARQGRKLRFGVVHRYSSHNYKLRYWLAASGIRPDRDVEILTVAPPFVADSLANGEIDGACVGEPWNSDSVERGVGRIVLATAQIWRRGVEKVLAMRETTLDERRPQTEALIRAMRKAGAHFVKHENFAVNASILAQPEYLDADRKHVERAISDKLVLVRGADAVHFPDFMFQHSEAANFPWVSQAGWIYSQMVRWDQISYDSTDANKALGVFRPDVYRAALASTGDDLPAANSKVEGSVSQLTQVGTQQGNITLSANSFFDGRTFDPDSIEAYLDKLP*
>MP0780_megahit_63363_76-831
SVTPPPQMPATLEAGTIHGYCVGEPWNQQAVFKGIGVPVITDYQLWKNNPEKVFGITDAFAEENPNTTKAVVRALIRAAMWLDENNNANRPEAVEILSRPEYVGADYEVIANSMTGFFEFEKGDKRDIPDFNVFFRHNATYPYYSDAIWYLTQMRRWGQIAEPKSDAWFKDVAASVYRPEIYLEAARSLVDDGLAKEEDFPWEANGFKAPTPAADIIDGIPFDGRAPNAYLDSLPIGLKGDQTVVGDEVQG*
>MP0780_megahit_64554_3-566
LAVRRPHLESKRDVFEALIRAMRKAAAQSVDPEAFRENAAILARDEYIGVDKAILLRSISENLVLSNGKPPVHFPDFMFQYGEAANFPWMSHGGWLYTQMARWGQTQFSDADYEAACGVFRADVYRSALRETGDVLPGANSKVEGSLDRIMPVPTEQGEMVLSDNRFFDGHTFDPDRPRDYLSSFRF*
>MP0780_megahit_66146_331-861
LRLLRALIRAAHWLDENDNANREEAVKILSRSSYVGADEEVIANSMTGTFEYEKGDVRKVPDFNVFFRYYATYPYPSDAIWYLSQMRRWGQIAEPKSDDWYMETAAKVYRADIYKEAARTLIEDGTLKAEDFPDLDAENFARPHQGELIDGVAFTPREPNAYIDSFEIGLKGSQTP*
>MP0780_megahit_68684_3350-3883
HIRVVKALIRAAMWLDENNNANRPEAVKILAKSTYVGADEEVLANSMTGTFEYEKGDKREVPDFNVFFRYNATFPYYSDAIWYLTQMRRWGQISEPKSDDWYKDIARKVYKPEIYAVAAKALIAEGKADAADFPEFDTETGFKPPQSEFIDDVTYDGSKPNAYLEQFNIGLKGETVL*
>MP0780_megahit_69052_3-215
MSEKLTIGFLPLVDACLPILARELGFAEEEGLDLDLTRDVTWATVLDRLLYGHTDAAHMLAPLAIATTMGI
>MP0780_megahit_71378_3-524
SSDESGTTVAPANIDGPPEKPNLKLGFIKLTDMAPLAIALEKGFFVEEGLNVTLEPQANWKVLLDGVIGGQLDGAHMLAGQPLAATIGYGTTANLIAPLSLDLNGNAITLSNRVWEMIKDDLPKMADGRPQHPISASHLRSVVESFEAQGRPFNMGMVFPVSTHNYELRYWLAA
>MP0780_megahit_71481_911-2122
MATRELRIGFLPLVDACLPILAQEHGFAEEEGLHLTFVKDVSWATVLDRLLYGHTEMAHMLAPLAIATTLGRGRPAQQLAAPFVLGLNGNAVTLSNELAAKVAKPGKLSDPAALGAALKVEVERAKASGKALRLGVVHRYSSHNYKLRYWLAGCGIRPDEDVEMVVVPPPFVADALASGEIDGACVGEPWNSICVDRNVGSIVLFTAQIWRRGVEKVLAMRESVLDERREETEALIRAMRRAGAHFIEPANFESNCRILSGPEYLAAPEGMVKQAVTDRIVLSKGSPPIHYLDFMFQHSEAANFPWVSQAAWLYSQMVRWDSLEFNPEDLRKATGTFRPDVYRSALKDTNDDLPGANSKVEGSVRQRTQVGAQTGSITLSENRFFDDRTFDPEHIEDYLESLP*
>MP0780_megahit_82235_1-633
QQAVFKGIGVPVITDTQIWKNNPEKVFGITAEFAEAYPNTTLALTKALIRAAIWLDENDNANRAEAVEMLARPEYVGADAEVIANSMTGFFEFEKGDRRDIPDFNVFFRYNATYPFYSDAIWYLTQMRRWGQIAEAMPDQWYHDTAESVYRPDIYLQAARMLVDEGLAPEDGFPWDSDGYKAPTPATDIIDAIPYDGRTPNAYLDSLPIGL
>MP0780_megahit_85998_27803-29209
MNQYEKFDGVKKKLKGIVSALALAVSVSGVMSAGVQAAEEIDWPEKEELKFGFIKLTDMAPLAIAYEKGFFEDEGLYVTLEAQANWKVLLDRVIDGQLDGAHMLAGQPLGATIGFGTEAHIITAFSMDLNGNGITVSNDIWKEMEKHIPVEDGQPVHPIKADYLKPVVDSYREAGKPFNMGMVFPVSTHNYELRYWLAAGGIHPGYYAPHKGDTSGQIDAEALLSVTPPPQMPATMEAGTIYGYCVGEPWNQQAVFKGIGVPVITDYEIWKNNPEKVFGVSNVWAEKYPNTHLRVVKAMIRAAMWLDENNNANRPEAVKILSKPSYVGADEAVLANSMTGTFEYEKGDKRDVPDFNVFFRYNATYPYYSDAIWYLTQMRRWGQISESKPDSWYMDMAKKVYRPDIYAVAAKALIAEGKAKAADFPDFDSESGFKPPQSEFIDGVTYDGTKPNAYLESFGIGLKGDTVL*
>MP0780_megahit_87789_1-1011
TTMGIGRPPQPLAAPFVLGLNGNAITLRTELADAVCPDPVLGDPAAVGAALAKHAQMAAANGRKLRFGVVHRHSSHNYMLRYWLSACGIRPDVDIEIVTVAPPFTADALESGEIDGSCVGEPWNSVAVDRGAGRIVLATAQIWRRGVEKVLAVKEARLAERAEAVEGLIRAMRQAGKWFVDPANRCSAAAILARPEYLDGSAQVIGRAIADQIVLKAGAAASPYPDFMFQYNEAANFPWISQAKWLYSQFILWEGKPFDDADAERAGRVFRPDIYRKALRGTGDLLPGASSKVEGSIDGPLAVGAEQGEITLSSNRFFDGRIFDPDAIEDYVASQR*
>MP0780_megahit_96144_2-577
AAANGRTLRFGVVHRHSSHNYMLRYWLSACGIRPDVDIEIVTVAPPFSADALESGEIDGSCVGEPWNSVAVDRGAGRIVLATAQIWRRGVEKVLAVKEARLTERSEAVARLIRAMRQAGKWFVDPANRESAAAILARPEYLDGSAEIIGRDIADEIVLEAGRGTSSYPDFMFQYNEAANFPWISQAKWLYSQ
>MP0780_megahit_109474_2-1339
MKENNDPSSLGNPFDHRQSLIHGRQCDCHQCSPSQPNSARSPHQPNAVAPSLTPSNADDVMDRVVESALVRGMFGHSDMHRRQFMKLVGGGTAAAALASLFPLDSIKAAVKESLGPLEKTQLNVGFVPITCATPIIMAHPMGFYERYGLDVSVIKTAGWAVARDKSLNREYDAAHMLTPMPLAMTLGAGSTPEPFIMPAVENINGQAIVLHNDHLDKRDPQQWKGFIFGVPFEYSMHNFLLRYYVAEHGLDPDQDIQIRVIPPPEMVANLRAGNIDGFLSPDPFNQRAVFERIGFIHLLTKEIWDGHPCCAFATSARFARENPNTYGALLRAIIDATQYSSDPANRSEIAEAIAPTNYLNQPVTVIEQVLTGRFADGLGGVQNVPDRIDFDPFPWHSMAVWILTQMKRWGYIEGDVDYQQIARDVYLATDAQTVMRELGYEAPEET
>MP0780_megahit_111125_6093-7268
MSATTLSVGFIPLVDAAPLVLAQEMGFAAEEGITLDLRRAPSWSSLRDMLSFGKVEAAHMLSPVPIATALGLGGAGAPLSAVSVLSVNGNVIGISRALADRLRDAGHDFAFNDARAAGLALIAASGAGLRIGVPFPFSMHAELVYYWLSALGLPAPQSVSVRTVPPPLMGDAIRAGEIDAFCVGEPWGSQAVEDGMGELLLPGSAIWAFAPEKVLAMRADWAEAEAMLRGRLIRAVWRAGRWLGDPASTSLAAEILARPGYLDLPADILDRALSGRLVLSGRGEERSVPDFLTFHRSAATFPWRSQAEWIGLQLAARTGLDRTAAKSAAARVFRTDLHRAALSGLSASLPTASSRIEGGVTEPTAVPADVGQLILGRDRFFDGRIFDPDLA*
>MP0780_megahit_111125_7536-8903
MKTLIFGLAASTALVTPGFAQMLDLEKDELTFGFIKLTDMAPLAVAYEQGYFLDEGLFVTLEAQANWKVLLDGVIGGQLDGAHMLAGQPLAATIGFGTEAHIITPFSMDLNGNGITVSNEIWEQMKPNIPADAEGKPIHPISAEALAPVVESYKNEGKPFNMGMVFPVSTHNYEIRYWLAAGGLHPGYYSQENISGQIDADVLLSVTPPPQMPATLEAGTIYGYSVGEPWNQQAVFKGIGVPVITDYELWKNNPEKVFGITAEFAEDYPNTTLAVTKALIRAAQWLDENDNANRMEAVEMLSRPEYVGADAEVIAASMTGTFEYEKGDKRDVPDFNVFFRYNATYPFYSDAVWYLTQMRRWGQIAEPKSDSWYDEVARSVYKPDIYLEAARLLVDEGLADAADFPWDSDGYKAPTPAEDIIDGIAYDGKAPNAYLDSLPIGLKGEQTVVGTEVKG*
>MP0780_megahit_139929_502-669
IAEGKAKASDFPEFGTETGYKPPQSEFIDGVTFDGSKPNAYLEQFKIGLKGDTVL*
>MP0780_megahit_148407_5178-6587
MNNADSISSRPGPGAARRLAVLAAFVLTVFAGVAKAADKPLVGWPEKPELTFGFIKLTDMAPLAIAYEKGYFEDEGLYVSLEAQANWKVLLDGVVDGQLDGAHMLAGQPLAATIGFGTKAHIITAFSMDLNGNGITVANSVWEEMKKNIEHRDGKPVHPISASALKPVVKAYRDRGERFKMGMVFPVSTHNYELRYWLAAGGIHPGYYAPHKGDTSGQLQAEALLSVTPPPQMPATLEAGTIHGYCVGEPWNQQAVFKGVGVPVITDYEIWKNNPEKVFGVSEAWAEKYPNTHARVVKALIRAAKWLDENDNANRPEAVKILAKSEYVGADEAVIANSMTGTFEYEKGDERPIPDFNVFFRHNATYPYYSDAIWYLTQMRRWGQIAEQKSDDWYMETARDVYRPDVYALAARALIQEGKMKASDFPDFDSEDGFKPPQSEFIDGVTYDGREPNAYLKQFDIGLKGDQRL*
>MP0780_megahit_148407_6866-8050
MKTDLTLGYMPLTDSLPLLAAAQLGFFRDQGLDVTLQEEVSWANIRDKVIVGQFDGAHMLAPMVMASTLGLGGLNKPLIAPYSLNLGGNGMTLSASLYRELESTTRGRPGPASLKQLIEQRKLEKQPPLVLAVVFPYSSHNLLLRYWLASAGIDPDRDVTTVVLPPSQMVDHLRLGHIHGFFAGEPWNAVATADGIGCCVATGRDIWQNAPNKVLGVTEDWARTNPDTLDALLRALYRAGAWLDGNRAQAVSLLAEYLPVDRRALAPALLGHTGYRPDSGDAPEPDLLVFHRYLANFPWVSHGYWFLNQMARWGWLPGDQDLSAVAAACYRPDLYRRALADTPLPGQDWKGEGIHAGPWRLETSQGEIGMGADTFIDGEEWQLRSMNFLHQSAP*
>MP0780_megahit_154880_57415-58548
MSGLDDVHAGYLPLLDGAVLVTAARFGFAEAHGIRLHLHREMSWATIRDRMGVGHFDCAHMLAPMAIAANLGIAPLSAPVVAPMVLALGGNAVTVSPLLAELMAETGWRDDGPAAAGRALAEALARLERSASRRGRFAVVHAHSCHNYDLRYWLAACGIEPDRDVDITVVPPPLMPDAIASGQIDGFCVGEPWSTIAVRRGAGRIVTTKAEIWRRSPEKVLGVSARFAAERTEVLDRLIRALCDAATWCDAAEHHAELADLLAEPAHIGVDARDLVPALSGLLEMAPGEAQSIEDFMIFAAGEANRPRLSDGFWMLSQMVRWRQVTESDAARQAVRNVFRPDLYDRALGLAFRDSVEGEVFITGQDRRPAGLFDRPE*
>MP0780_megahit_154880_58903-60291
MFHPSSINRRTLLGAFAVLALAGTSTSAIAEMIFPEKAELTFGFIKLTDMAPLAIAKEKHFFEDEGLYVTLEPQANWKVLLDRVITGELDGAHMLAGQPLAATIGYGTEAHIVTPFSMDLNGNGITVSNAVWEEMKPNIPTGADGKPAHPISASALAPVVERYKSEGKPFNMGMVFPVSTHNYELRYWLAAGGLNPGFYTPSDTSGQVKADVLLSVTPPPQMPTTMEAGTIQGYCVGEPWNQAAVFKGIGVPVITDHDIWNDNPEKVFGMTAQFVEENPNTAVLVTKALIRAGKWLDENDGANRQEAVEILSKPEYVGADAEVIANSMTGTFEYEKGDKRPAPDFNIFFDKFATYPFYSDAVWYLTQMRRWGQIAEPKDDGWYDEVARSVYKPDIYRAAADALIEDGLIEASEIPGETDGYKRATAAFIDGIEYDGKKPNDYLAKFGIGLKGDETVASLASN*
>MP0780_megahit_162491_1409-2581
MKIRIGYMPLTDSLPLVVAQEAGYFAAEGLDVELQPEWSWASLRDRLLVGQLDAAPMLAPMLMSTSLGLGCIKKPLATAFSMGLNGNGITVSPMLFQGLCALSEGPTPNDMASAMNKLVAARAGSGEAPLVLAVVFPFSCHAYQLRHWLSVAGLDPDHDVKLVVLPPSQMVDHLRMGHIDGFCVGEPWNSLAALTGAGHCILSGYQIWENAPEKVLAVSRDWVARNPGPHRAMLRALFRAARHADENLLESLSLLAHPAWLDVPAEVIRAPFSQRLPGGLTGQPFPAHHFHVFAGFHANFPWRSDARFLLEEMQRWRQCSLEETRTFAAQCYRTDLFRDALADLTSLPLMDSKPDERHAGHWQLPGEPKPVELGPDRLLKVIEAEAGPAQ*
>MP0780_megahit_166809_3005-4375
MKGFKKTFRGVLAAMTLGLSATSVADDAVGWPEKADLKFGFIKLTDMAPLAIAYEKGYFEEEGLFVTLEAQANWKVLLDRVIDGQLDGAHMLAGQPLGATIGYGTEAHIITAFSMDLNGNGITVSNSVWEEMKKHIPSKDGKPVHPIKADTLKPVVEQYKAAGKAFKMGMVFPVSTHNYELRYWLAAGGLNPGYYAPHKGDTSGQLQADVLLSVTPPPQMPATLEAGTIHGYCVGEPWNQQAVFKGIGVPVITDYEIWKNNPEKVFGVSKAWAEEYPNTHIRVVKAMIRAAKWLDENNNANRPEAVKILSRPNYVGADYDVIANSMTGTFEYEKGDKREIPDFNVFFRHHATYPYYSDAIWYLTQMRRWGQISESKPDSWYMDIAKKVYRPDIYTQAAKSLIAEGKMSADEFPDFASEDGFKPPQSEFIDNITYDGRKPNAYLSQFPIGLKDGETL*
>MP0780_megahit_170658_3-518
YVPLVDCAPLVIAKELGFAAEQGLALNLLRQPSWSALRDMLALGHLDAAHMLSPMPVAMSIGMGGLPARVDALMVLSVNGTVFGVSNAVASTLENVRFGDTTALLSGLSARGAKPLRVGIPFHYSMHRLLLSYWAAQAPDLQIEEVTVPPMRMADAVSDGFVDAFWVGEPWG
>MP0780_megahit_171535_3-1070
MTGLKTTSLLKRFRTASAGVCAALAVSVASFSASVAAQAPAVGWPEKEELKFGFIKLTDMAPLAVAYEKGFFEDEGLYVTLEAQANWKVLLDRVIDGQLDGAHMLAGQPLGATIGFGTESHVVTAFSMDLNGNGITVSNEIWDKMKAHIPQENGKPVHPIKADYLKPVVDEYRNAGKPFNMGMVFPVSTHNYELRYWLAAGGIHPGYYAPHKGDTAGQIDAQALLSVTPPPQMPATMEAGTIYGYCVGEPWNQQAVFKGIGVPVITDYEIWKNNPEKVFGVSQGWADKYPNTHIRVVKALIRAAMWLDENDNANRPEAVKILAKSNYVGADEDVLANSMTGTFEYEKGDKRDVPDF
>MP0780_megahit_172007_2053-3462
MTGLKTTSLLKRLRTASAGVCAALAVSVASFSTSVTAQEPALGWPEKEELKFGFIKLTDMAPLAVAYEKGFFEEEGLYVTLEAQANWKVLLDRVIDGQLDGAHMLAGQPLGATIGFGTESHVVTAFSMDLNGNGITVSNEVWEKMKAHIPQENGKPVHPIKADYLKPVVDEYRNAGRPFNMGMVFPVSTHNYELRYWLAAGGIHPGYYAPHKGDTAGQIDAQALLSVTPPPQMPATMEAGTIYGYCVGEPWNQQAVFKGIGVPVITDYEIWKNNPEKVFGVSQGWAEKYPNTHIRVVKALIRAAMWLDENDNANRPEAVKILAKSNYVGADEDVLANSMTGTFEYEKGDKRDVPDFNVFFRYNATYPYYSDAIWYLTQMRRWGQISEAKSDDWYKETAKKVYKPEVYAQAAKALIAEGKAKASDFPEFSTETGYKPAQSEFIDGVTFDGSKPNAYLEQFKIGLKGNTVL*
>MP0780_megahit_175224_2463-3677
MTTTVKISFLPLTDSAALVAAREQGFAQEEGIDLDLVRSTSWATLRDRMIYGQVHAAQMLAPLAVAVTLGLSQQPAPLAAPYKLNVNGNMLVMANDFAKALDPDVAARLADPLGTAHDFAAAIGLWRRKPVIGVVHRFSSHSLMLRYWLASAGVDPDKDVVLRVLPPSLTVEAMQAGEIDGFIAGEPWGSAAVEAGLAEAAAIGERIWQRGVEKVLAFREAWMEENPETVDRLLRALARSAAWCDDPASHDRLSELLSDPRYIDQPAHLIRRALAGQIMARPHEPALASPDFILFGREATPFPWRSQALWIYSQLVRWGMVDHDPATATRAAAVFRPDIFRRALTGRDVAMPGASMKVEGAVQLPLAVGSRRGDLTLGPDRFFDGRIFDPERIEAYLAEFSQTR*
>MP0780_megahit_182596_3842-5056
MTINLKIAFLPLNDAAVLVAARERGFAEEEGIALDLVRTTSWATLRDRLVFGQVHAAQMLAPLAVAVTLGLSQQPAALAAPYKLGVNGNMLVMASDFAKALEPDVAARLSDPLGTAHDFAAAIGLWRRKPVIGVVHRFSSHALMLRYWLASAGVDPDRDVVLRVLPPSLTVEAMRAGEIDGFIAGEPWGSAAVDAGLAETVAIGERIWRRGVEKILAFRETWLEEHPDIVDRLLRAMARAAAWCDDRENHAVLAQLLADPRHVDQPADLIQRALDGQIVARAGEAPVANPDFMLFGREATPFPWRSQALWIYSQLVRWKMVDHDPATAQAAARVFRPDIFRRALANSDVPMPGASMKVEGAVDMPLAVGSRRGELTLGPDRFFDGRTFDPEQIEAYLAGFAPGR*
>MP0780_megahit_184037_6097-7479
MNTFKRKSLVATLSLAVSLGLGSLLSTSVQAVENLEKEDLKFGFIKLTDMAPLAIAYEKGFFEDEGLYVTLEAQANWKVLLDRVIDGQLDGAHMLAGQPLGATIGFGTQADIITAFSMDLNGNGITVSNDVWQEMKKHIPLDADGKPQHPISAAALKPVIEQYRADGKPFNMGMVFPVSTHNYELRYWLAAGGIHPGYYAPHKGDTSGQIDAQALLSVTPPPQMPATLEAGTIYGYCVGEPWNQQAVFKGIGVPVITDYEIWKNNPEKVFGVSQAWADENPNTHIAVVKALIRAAAWLDADNNANRGEAVEILSQPAYVGADAEVIANSMTGTFEYEKGDVREVPDFNVFFRYNATYPYYSDAIWYLTQMRRWGQIGQAQPDSWYMDVAKKVYRPDIYAQAAQELIDEGTLPAEAFPDFASETGFKPATSEFIDGVTYDGSQPNAYLQQFEIGLKGDTQL*
>MP0780_megahit_188401_2-667
RMADAVSDGFVDAFWVGEPWGGVAVQNNVAKLMMAGRDVWQFAPEKVLAARHEWASQNEDSVRRLMRAVYQASAWLDAPGNKPLAVEILGRSEHLSMSPDLIDPALTGHIVPRTGASPVTVDRFLQFHSHAASFPWRSQAAWIAHHLGADAAGIEKAKTCFRADLFRQNLSDIGADMPQSSEKTEGAMTLPTSVASARGEMILSPDAFFDGRTFDFTAAVR*
>MP0780_megahit_188578_2-667
RMADAVSDGFVDAFWVGEPWGGVAVQNNVAKLMMAGRDVWQFAPEKVLAARHEWASQNEDSVRRLMRAVYQASAWLDAPGNKPLAVEILGRSEHLSMSPDLIDPALTGHIVPRTGASPVTVDRFLQFHSHAASFPWRSQAAWIAHHLGADAAGIEKAKTCFRADLFRQNLPDIGADMPQSSEKTEGAMTLPTSVASARGEMILSPDAFFDGRTFDFTAAVR*
>MP0780_megahit_192675_6055-7437
MNTFKRKSLAATLSLAVSLGLGSLLSTSALAVEDLEKEDLKFGFIKLTDMAPLAIAYEKGFFEDEGLYVTLEAQANWKVLLDRVIDGELDGAHMLAGQPLGATIGFGTQADIITAFSMDLNGNGITVSNDVWEEMKKHIPLGADGKPQHPISAAALKPVIEQYQAAGKPFNMGMVFPVSTHNYELRYWLAAGGIHPGYYAPHKGDTSGQIDAQALLSVTPPPQMPATLEAGTIYGYCVGEPWNQQAVFKGIGVPVITDYEIWKNNPEKVFGVSQAWADENPNTHIAVVKALIRAAAWLDADNNANRGEAVQILSQPAYVGADAEVIANSMTGTFEYEKGDVREVPDFNVFFRYNATYPYYSDAIWYLTQMRRWGQVGQAQPDSWYMDVAKKVYRPDIYALAAQELIDEGTLPAEAFPDFASETGFKPATSEFIDGVTYDGSQPNAYLQQFEIGLKGDTQP*
>MP0780_megahit_195430_244-1614
MKNTFALLLASTSLLATAASAEMLALEKEELTFGFIKLTDMAPLAVAYELGYFEDEGLFVRLEAQANWKVLLDGVIDGQLDGAHMLAGQPLAATIGYGTKAHIITPFSMDLNGNAITVSNDIWDEMKPNVPTMDDGRPQHPISASALAPVVEGYKDRGEPFNMGMVFPVSTHNYEIRYWLAAGGLKPGYYSAQDISGQIDADVLLSVTPPPQMPATMEAGTISGYAVGEPWNQQAVFKGIGVPVITDYDMWKNNPEKVFGITAEFAEENPNTTLALTKALIRAAMWLDANDNANREEAVEMLSRSEYVGADADVIANSMTGFFEFEKGDVRPAPDFNVFFRYNATYPFYSDAIWYLTQMRRWGQIDETKPDEWYFETAADVYRPDIYLQAAKLLVDEGMADEAAFPWDSDGFKAPTPAADIIDGISYDGRAPNAYIDSLPIGLKTGQTVVDSKVEG*
>MP0780_megahit_196462_340-912
MSEVVLNCGYVPLVDCAPLVIAKELGFAAEQGLALNLLRQPSWSALRDMLALGHLDAAHMLSPMPVAMSIGMGGLPARVDALMVLSVNGTVFGVSNAVASALEDVRFGDTTALLSGLSARGAKPLRVGIPFHYSMHRLLLSYWAAQAPDLQIEEVTVPPMRMADAVSDGFVDAFWVGEPWGGVAVQNNVAK
>MP0780_megahit_197026_58815-60095
MAHSLTIGFAQLTDCAPLAVAKERGAFAAHGLDVTLKRFVSWAAMRDALGTGAIDGAHMLSPMVVASAAGIGPFPGEFTTAFTLNLNGNAITVSTTLFEAMAQMAPETISRRPLSAYALKRVIDQRKEDGKAALTFAHVYPHSMHALELRYWLAAAGIDPMRDLNLVVVPPSLMVDALAAGQIDGYCVGEPWNNAAVVAGIGRTLITSGEIWSNGPEKVLGVRQDWTEQNKEWHLKLIAALSETCAWLDDMDNRLTAAQIISTPDYVNAPFDEVVGSLTGKNRQTGGELRIDMPDFNVFHRYAANFPWRSHAKWILSQMIRWGEAPDDVDASAIARLAFRPDIYCEAVERLGIACPSADEKMEGAHQHAWLLSDATEPVAMGADQFMDRRIFDPTNIDGYISGFTIRDQRSRLGALDTSQITHLAK*
>MP0780_megahit_197026_69336-71159
MNVFSTQSIKKRSKRNEANTNGQSGTGCNAGTFSPVNWIGVTDCCASEGRQALVLYCFALSACLPSLSLIGNSHDDAVIGHFDVRRWTFECRATGQAAPVLFLKVIKPEPFGLGKPSRTFIMISYSDTTLSSPQRGVFAGSAALLACLLAACGGPSTDAPSSSPSSSESTALVIPMEGLEKTELTFGFIKLTDMAPLAIAYEKGFFEDEGLYVTLEPQANWKVLLDRVIDGELSGAHMLAGQPLAATIGYGTKAHIVTPFSMDLNGNGITVSNEVWEKMRPNIPSMEDGRPMHPISASALKPVVEEYAADGKPFNMGMVFPVSTHNYELRYWLASGGIHPGFYSPDDVSGQIQADALLSVTPPPQMPATLEAGTIYGYCVGEPWNQQAVFKGIGVPVITDYEIWKDNPEKVFGITAEFAEENPVTTKAVTRALIRAAMWLDENDNANRAEAVEILARSEYVGADADVIANSMTGTFEYERGDKREVPDFNVFFRYNATYPYYSDAVWYLSQMRRWGQISDSKDDAWYDATAREVYRPDIYLEAAQSLVDDGLADPADFPWETDGYKPVTSDFIDGVSYDGRQPNAYLESLTIGLKTSQTVAAGEVIE*
>MP0784_megahit_29185_932-1417
MKTTTIPVAYVPLVDAAPLIVAHELGFAEAEGIALDLTAAPSWSSLRDMLAFGRVDAAHMLSPLPVAMAMGLGGVATALSAVSILSVNGTVIGVGKPLEDRLRALGYDFDFVDPFKAAEALAQVRRGPIVFGVPFPFSMHVELLRYWSRASALGPDGIVIRT
>MP0784_megahit_37381_2-256
MKTLIFGLAASTALVTPGFAQMLDLEKDELTFGFIKLTDMAPLAVAYEQGYFLDEGLFVTLEAQANWKVLLDGVIGGQLDGAHML
>MP0784_megahit_41280_1-1170
LDSALLVLAHELGIAEDEGFTLGLTRESSWANIRDRTALGHFDIALVLAPMPIAANLGLTPIATPMIAPVMTGLGNNAITVSADIWAQMADAGAPGDLAAGPAGKALAQVVQSTERKLRFGVVHQTSSHNYELRYWLAASGIVPDRDIEIVVLPPPLLPEALDAAGLDGYCVGEPWNSVGVANFGARIATTKSSIWQWSPDKAIGMRADWAEQHPDLVAATIRAIYRAGQWCQDRANHMRAAEIMSAPDYLNQPVKIVARALTGQIDGGARQVSIPDFYVPHEGAANFPWKSHGLWYYSQMVRWGEIAFSAANADIAAATFRPDLYRAALAPLGVAVPAQDLRIDGDKTDRHAILAIGGTLELGPNRFFDGQTFDPDAVEAYVRSQALI*
>MP0784_megahit_48618_1-618
LRHVGLEPVIKPQNEELKPNEVNLQIMPPPDMPPALAARKIDAFIVAEPFNAAGEMLAGGKMLRFTGDMWRNHPCCVVCMNENQVNANPEWTQKVMNAIVKAQVYAQQNKKEVAHLLSRDGEQYLPMKAKVIERAMTLYDDDTYSTPDAIQHPEWGSGRIDFQPWPFPSATKLIVNELKNTLVSGDTTFLQKLDADFVANDLVDYK
>MP0784_megahit_53173_548-1675
LFPLDSIKAAVKESLGPLEKTQLNVGFVPITCATPIIMAHPMGFYERYGLDVSVIKTAGWAVARDKSLNREYDAAHMLTPMPLAMTLGAGSTPEPFIMPAVENINGQAIVLHNDHLDKRDPQQWKGFIFGVPFEYSMHNFLLRYYVAEHGLDPDQDIQIRVIPPPEMVANLRAGNIDGFLSPDPFNQRAVFERIGFIHLLTKEIWDGHPCCAFATSARFARENPNTYGALLRAIIDATQYSSDPANRSEIAEAIAPTNYLNQPVTVIEQVLTGRFADGLGGVQNVPDRIDFDPFPWHSMAVWILTQMKRWGYIEGDVDYQQIARDVYLATDAQTVMRELGYEAPEETARNYQIMGKTFDYTQPEAYVDSFAIRRG*
>MP0784_megahit_67791_1-672
AVFKGIGVPVITDYELWKNNPEKVFGITAEFAEINPNTTLAITKALIRAAKWLDENDNANRAEAVEILSRSEYVGADAEVIAASMTGTFEFEAGDVREVPDFNVFYRYFATYPYYSDAVWYLTQMRRWGQVAEDMPDSWYDEVAKSVYKPEIYLEAARLLVEEALVEEADFPWDSTGYREPTAEFIDGVTYDGTQPNAYIDSLPIGLKTGDSVVGADVVAAAN*
>MP0784_megahit_75250_10699-12105
MNQYEKFDGVKKKLKGIVSALALAVSVSGVMSAGVQAAEEIDWPEKEELKFGFIKLTDMAPLAIAYEKGFFEDEGLYVTLEAQANWKVLLDRVIDGQLDGAHMLAGQPLGATIGFGTEAHIITAFSMDLNGNGITVSNDIWKEMEKHIPVEDGQPVHPIKADYLKPVVDSYREAGKPFNMGMVFPVSTHNYELRYWLAAGGIHPGYYAPHKGDTSGQIDAEALLSVTPPPQMPATMEAGTIYGYCVGEPWNQQAVFKGIGVPVITDYEIWKNNPEKVFGVSNVWAEKYPNTHLRVVKAMIRAAMWLDENNNANRPEAVKILSKPSYVGADEAVLANSMTGTFEYEKGDKRDVPDFNVFFRYNATYPYYSDAIWYLTQMRRWGQISESKPDSWYMDMAKKVYRPDIYAVAAKALIAEGKAKAADFPDFDSESGFKPPQSEFIDGVTYDGTKPNAYLESFGIGLKGDTVL*
>MP0784_megahit_80046_1-207
YRPDIYTQAAKSLIAEGKMSADEFPDFVSEDGFKPPQSEFIDNITYDGRKPNAYLSQFPIGLKDGETL*
>MP0784_megahit_82245_393-1661
MKNINENSDNLSEEELDYLQKYEMSRRDFFMDALAVGGLAAMFGSGLLASGNAMAGVQAPADEVVRIGYLPITDATALLVAHAKGFFEEEGLKSEKPTLIRGWSPLIEGFAANKFNLVHFLKPIPIWMRYNNNFPVKIMSWAHLNGSGIVVGKHSNVENFADLAGKQVAVPYWYSMHNIVLQMGLRHVGLEPVIKPQNEKLKPNEVNLQIMPPPDMPPALAARKIDAFIVAEPFNAAGELLAGGKMLRFTGDMWRNHPCCVVCMNENQVNANPEWTQKVMNAIVKAQIYAQQNKKEVAHMLSRDGDKYLPMKAKVIERAMTFYDVDAYSSPDAIQHPEWDSGRIDFQPWPFPSATKLIVNELKNTLVSGDTTFLQNLDADFVAEDLVDYRFVKAAMEKHGGWENTPGFNAEDPFSREEMIKL*
>MP0784_megahit_87844_2-529
MANKVRLGFVPLVDCAIPVVARAMGFAQQEDIDLELVREMSWAAIRDKLSFGMFEAAHLLAGIPIAARLGLGGLPVQNIVVPMALGRGGNAITVSTQLYQRMLEADPNAMLGPRGRSAKALKKVIDEDKAEGRPILSFATVFPFSSHNYELRYWMAAAGIDPDMDVNIGVIAPPRM
>MP0784_megahit_91339_3-434
MSVKSLGNPFSGDTDLRHSKSCGCDVCSSKDGHTHASHKDHDHGVKHDLASIPAHSDMGDMDDKTPESSEEMLDRAIDSAIVRSVFGHNDISRRSFAKMVGGSTMMAALASVLPIDKVKAAILDDLGTPEKSKLNIGFVPITCA
>MP0784_megahit_97401_3-710
MAEKVRLGFVPLVDCAIPVVARAMGFAEQENIDLELVREMSWAAIRDKLSYGVFEAAHLLAGIPIAARLGLGGVPVQHIVVPMALGRGGNAITVSTRLYQRMLEADPAAMHGPRGLSGRALKKVIDEDRAAGRPVMSFATVFPFSSHNYELRYWMAAAGIDPDRDVNIGVIAPPRMFDSLRNGWVDGYCVGEPWNQRAVFHGDGVIVALKDDIWPRSPEKVLGIREDWVNSSPETV
>MP0784_megahit_99534_1-660
ALAAGEVDAFCVGEPWGSVAVERGVGALLLPGKAIWSFAPEKVLAVRTNWAEAEPDLLARLLRATWKAGRWLADPNVHAAASDLLSRKAYLDVPSELINRALSGHLIVSPRGAHRQIDGFLEFHRGAATFPWRSQSRWIAQHLCQSYGSGNPTADTIAKVFRSDLHRLHLSMLDPDLPGASEKVEGAIPRATPVASAGGRLTLLPNEFFDGQIFDPSAL*
>MP0784_megahit_99534_923-1447
MKHLILGLAASTVMTSAAFAELLDLEKDVLTFGFIKLTDMAPLAIAYEQGYFLDEGLFVTLEAQANWKVLLDGVIDGQLDGAHMLAGQPLAATIGYGTEAHIITPFSMDLNGNGITVSNEVWEKMLPNIPKMADGRPEHPISAEALVPVIEEFNANGEAFNMGMVFPVSTHNYEL
>MP0784_megahit_104121_3-209
MMKGFKKTFCGVLAAMTLGLSATSVAEDAVGWPEKADLKFGFIKLTDMAPLAIAYEKGYFEEEGLFVTL
>MP0784_megahit_104484_1578-2771
TIGFLPLVDACLPILARELGFAEEEGLDLDLTRDVTWATVLDRLLYGHTDAAHMLAPLAIATTMGIGRPPQPLAAPFVLGLNGNAITLRTELADAVCPDPVLGDPAAVGAALAKHAQMAAANGRKLRFGVVHRHSSHNYMLRYWLSACGIRPDVDIEIVTVAPPFTADALESGEIDGSCVGEPWNSVAVDRGAGRIVLATAQIWRRGVEKVLAVKEARLAERAEAVEGLIRAMRQAGKWFVDPANRCSAAAILARPEYLDGSAQVIGRAIADQIVLKAGAAASPYPDFMFQYNEAANFPWISQAKWLYSQFILWEGKPFDDADAERAGRVFRPDIYRKALRGTGDLLPGASSKVEGSIDGPLAVGAEQGEITLSSNRFFDGRIFDPDAIEDYVASQR*
>MP0784_megahit_104846_2-409
MSVKSLGDPFSGDTDLRHSKSCGCDMCASKGGHHHADHDHGVKHDLASMPAHSDMAAKAPESSEEILDRAIDSAIVRSVFGHNEISRRSFAKMVGGSTMMAALASVLPIDKVKAAILDDLGTPEKSKLNIGFVPIT
>MP0784_megahit_107598_2-646
LNGNGITVSNDVWEEMKKHIPLGADGKPQHPISAAALKPVIEQYQAAGKPFNMGMVFPVSTHNYELRYWLAAGGIHPGYYAPHKGDTSGQIDAQALLSVTPPPQMPATLEAGTIYGYCVGEPWNQQAVFKGIGVPVITDYEIWKNNPEKVFGVSQAWADENPNTHIAVVKALIRAAAWLDADNNANRGEAVQILSQPAYVGADAEVIANSMTGTF
>MP0784_megahit_120439_532-870
MNTFKRKSLAATLSLAVSLGLGSLLSTSALAVEDLEKEDLKFGFIKLTDMAPLAIAYEKGFFEDEGLYVTLEAQANWKVLLDRVIDGELDGAHMLAGQPLGATIGFGTQADII
>MP0784_megahit_137330_156-1238
PEKSKLNIGFVPITCATPIIMAQPMGFYEKYGLDVDVIKTAGWAVARDKSLNNEYDASHMLTPMPLAISMGAGSTATPFLMPAVENINGQAIVLHNDHLDKRDPKQWKGFKFGVPFEYSMHNFLLRYYVAEHGLDPDKDIQIRVVPPPEMVANLRAGNLDGYLSPDPFNQRAVWEKIGFLHTLTKDIWEGHPCCAFACSKAFSEELPNTYGALLKSIVDATQYAAKPENRKEISAAIAPANYLNQPVPVIEQVLTGRYADGLGEVKNVPDRIDFDPFPWHSMGVWILTQMKRWGYIEGDIDYKKIAEEVYVATDCAKVMKDLGYEAPTSTYKSYTIMGKTFDPDQPEAYVNSFAIGKGVS*
>MP0784_megahit_140996_3-929
NEYDASHMLTPMPLAISMGAGSTATPFLMPAVENINGQAIVLHNDHLDKRDPKQWKGFKFGVPFEYSMHNFLLRYYVAEHGLDPDKDIQIRVVPPPEMVANLRAGNLDGYLSPDPFNQRAVWEKIGFLHTLTKDIWEGHPCCAFACSKAFSEELPNTYGALLKSIVDATQYAAKAENRKEISAAIAPANYLNQPVPVIEQVLTGRYADGLGEVKNVPDRIDFDPFPWHSMGVWILTQMKRWGYIEGDVDYKKIAEEVYVASDCAKIMKELGYEAPTETYKSYTIMGKTFDPDQPEAYVNSFAIGKGVS*
>MP0784_megahit_146759_2-838
AFSMGLNGNGITVSPMLFQGLCALSEGPTPNDMASAMNKLVAARASSGESPLVLAVVFPFSCHAYQLRHWLSVAGLDPDHDVKLVVLPPSQMVDHLRMGHIDGFCVGEPWNSLAALTGAGHCILSGYQIWENAPEKVLAVSRDWVARNPGPHRAMLRALYKAARHADEHLLESLSLLAHPAWLDVPAEVIRAPFSQRLPGGLTGQPFPAHHFHVFAGFHANFPWRSDARFLLEEMQRWRQCSLEETRTFAAQCYRTDLFRDALADLTSLPLMDSKPDER
>MP0784_megahit_176752_14885-16165
MAHSLTIGFAQLTDCAPLAVAKERGAFAAHGLDVTLKRFVSWAAMRDALGTGAIDGAHMLSPMVVASAAGIGPFPGEFTTAFTLNLNGNAITVSTTLFEAMAQMAPETISRRPLSAYALKRVIDQRKEDGKAALTFAHVYPHSMHALELRYWLAAAGIDPMRDLNLVVVPPSLMVDALAAGQIDGYCVGEPWNNAAVVAGIGRTLITSGEIWSNGPEKVLGVRQDWTEQNKEWHLKLIAALSETCAWLDDMDNRLTAAQIISTPDYVNAPFDEVVGSLTGKNRQTGGELRIDMPDFNVFHRYAANFPWRSHAKWILSQMIRWGEAPDDVDASAIARLAFRPDIYCEAVERLGIACPSADEKMEGAHQHAWLLSDATEPVAMGADQFMDRRIFDPTNIDGYISGFTIRDQRSRLGALDTSQITHLAK*
>MP0784_megahit_177000_57413-58546
MSGLDDVHAGYLPLLDGAVLVTAARFGFAEAHGIRLHLHREMSWATIRDRMGVGHFDCAHMLAPMAIAANLGIAPLSAPVVAPMVLALGGNAVTVSPLLAELMAETGWRDDGPAAAGRALAEALARLERSASRRGRFAVVHAHSCHNYDLRYWLAACGIEPDRDVDITVVPPPLMPDAIASGQIDGFCVGEPWSTIAVRRGAGRIVTTKAEIWRRSPEKVLGVSARFAAERTEVLDRLIRALCDAATWCDAAEHHAELADLLAEPAHIGVDARDLVPALSGLLEMAPGEAQSIEDFMIFAAGEANRPRLSDGFWMLSQMVRWRQVTESDAARQAVRNVFRPDLYDRALGLAFRDSVEGEVFITGQDRRPAGLFDRPE*
>MP0784_megahit_177000_58901-60289
MFHPSSINRRTLLGAFAVLALAGTSTSAIAEMIFPEKAELTFGFIKLTDMAPLAIAKEKHFFEDEGLYVTLEPQANWKVLLDRVITGELDGAHMLAGQPLAATIGYGTEAHIVTPFSMDLNGNGITVSNAVWEEMKPNIPTGADGKPAHPISASALAPVVERYKSEGKPFNMGMVFPVSTHNYELRYWLAAGGLNPGFYTPSDTSGQVKADVLLSVTPPPQMPTTMEAGTIQGYCVGEPWNQAAVFKGIGVPVITDHDIWNDNPEKVFGMTAQFVEENPNTAVLVTKALIRAGKWLDENDGANRQEAVEILSKPEYVGADAEVIANSMTGTFEYEKGDKRPAPDFNIFFDKFATYPFYSDAVWYLTQMRRWGQIAEPKDDGWYDEVARSVYKPDIYRAAADALIEDGLIEASEIPGETDGYKRATAAFIDGIEYDGKKPNDYLAKFGIGLKGDETVASLASN*
>MP0784_megahit_179183_917-2131
MTTTVKISFLPLTDSAALVAAREQGFAQEEGIDLDLVRSTSWATLRDRMIYGQVHAAQMLAPLAVAVTLGLSQQPAPLAAPYKLNVNGNMLVMANDFAKALDPDVAARLADPLGTAHDFAAAIGLWRRKPVIGVVHRFSSHSLMLRYWLASAGVDPDKDVVLRVLPPSLTVEAMQAGEIDGFIAGEPWGSAAVEAGLAEAAAIGERIWQRGVEKVLAFREAWMEENPETVDRLLRALARSAAWCDDPASHDRLSELLSDPRYIDQPAHLIRRALAGQIMARPHEPALASPDFILFGREATPFPWRSQALWIYSQLVRWGMVDHDPATATRAAAVFRPDIFRRALTGRDVAMPGASMKVEGAVQLPLAVGSRRGDLTLGPDRFFDGRIFDPERIEAYLAEFSQTR*
>MP0784_megahit_180339_1439-2842
MFTLKTSSLLKNVPKTLTKVLALTLMVSAPLSLAQSEESVGWPEKEELKFGFIKLTDMAPLAIAYEKGFFEDEGLYVTLEAQANWKVLLDRVIDGQLDGAHMLAGQPLGATIGFGTESHVVTAFSMDLNGNGITVSNEIWDKMKAHIPVKEGKPVHPIKADYLKPVVDEYREAGKPFKMGMVFPVSTHNYELRYWLAAGGIHPGYYAPHKGDTSGQIDAQALLSVTPPPQMPATMEAGTIYGYCVGEPWNQQAVFKGIGVPVITDYEIWKNNPEKVFGVSQAWADKYPNTHIRVVKALIRAAMWLDENNNANRPEAVKILAKSTYVGADEEVLANSMTGTFEYEKGDKREVPDFNVFFRYNATFPYYSDAIWYLTQMRRWGQISEPKSDDWYKDIARKVYKPEIYAVAAKALIAEGKADAADFPEFDTETGFKPPQSEFIDDVTYDGSKPNAYLEQFNIGLKGETVL*
>MP0784_megahit_184639_1247-2455
MSEKLTIGFLPLVDACLPILARELGFAEEEGLDLALTRDVTWATVLDRLLYGHTDAAHMLAPLAIATTMGIGRPPQKLAAPFVLGLNGNAITLRTELADAVCPEPVLGDPAAVGAALAKQAEKAAANGRTLRFGVVHRHSSHNYMLRYWLSACGIRPDVDIEIVTVAPPFSADALESGEIDGSCVGEPWNSVAVDRGAGRIVLATAQIWRRGVEKVLAVKEARLGERSEAVEGLIRAMRQAGKWFVDPANRESAAAILARPEYLDGSAEIIGRDIADEIVLEAGRGTSSYPDFMFQYNEAANFPWISQAKWLYSQLILWEGKPFDTGDAERAGRVFRPDVYRQALRGTGDLLPGASSKVEGSIDGSLAVGAEQGRITLSSNGFFDGRIFDPDEVEAYVAGQR*
>MP0784_megahit_192633_23826-25649
MNVFSTQSIKKRSKRNEANTNGQSGTGCNAGTFSPVNWIGVTDCCASEGRQALVLYCFALSACLPSLSLIGNSHDDAVIGHFDVRRWTFECRATGQAAPVLFLKVIKPEPFGLGKPSRTFIMISYSDTTLSSPQRGVFAGSAALLACLLAACGGPSTDAPSSSPSSSESTALVIPMEGLEKTELTFGFIKLTDMAPLAIAYEKGFFEDEGLYVTLEPQANWKVLLDRVIDGELSGAHMLAGQPLAATIGYGTKAHIVTPFSMDLNGNGITVSNEVWEKMRPNIPSMEDGRPMHPISASALKPVVEEYAADGKPFNMGMVFPVSTHNYELRYWLASGGIHPGFYSPDDVSGQIQADALLSVTPPPQMPATLEAGTIYGYCVGEPWNQQAVFKGIGVPVITDYEIWKDNPEKVFGITAEFAEENPVTTKAVTRALIRAAMWLDENDNANRAEAVEILARSEYVGADADVIANSMTGTFEYERGDKREVPDFNVFFRYNATYPYYSDAVWYLSQMRRWGQISDSKDDAWYDATAREVYRPDIYLEAAQSLVDDGLADPADFPWETDGYKPVTSDFIDGVSYDGRQPNAYLESLTIGLKTSQTVAAGEVIE*
>MP0784_megahit_200915_1-609
PEKVFGITDAFAEENPNTTKAVVRALIRAAMWLDENNNANRPEAVEILSRPEYVGADYEVIANSMTGFFEFEKGDKRDIPDFNVFFRHNATYPYYSDAIWYLTQMRRWGQIAEPKSDAWFKDVAASVYRPEIYLEAARSLVDDGLAKEEDFPWEANGFKAPTPAADIIDGIPFDGRAPNAYLDSLPIGLKGDQTVVGDEVQG*
>MP0784_megahit_212225_3-575
MSEVVLNCGYVPLVDCAPLVIAKELGFAAEQGLALNLLRQPSWSALRDMLALGHLDAAHMLSPMPVAMSIGMGGLPARVDALMVLSVNGTVFGVSNAVASTLENVRFGDTTALLSGLSARGAKPLRVGIPFHYSMHRLLLSYWAAQAPDLQIEEVTVPPMRMADAVSDGFVDAFWVGEPWGGVAVQNNVAK
>MP0784_megahit_213424_46-711
RMADAVSDGFVDAFWVGEPWGGVAVQNNVAKLMMAGRDVWQFAPEKVLAARHEWASQNEDSVRRLMRAVYQASAWLDAPGNKPLAVEILGRSEHLSMSPDLIDPALTGHIVPRTGASPVTVDRFLQFHSHAASFPWRSQAAWIAHHLGADAAGIEKAKTCFRADLFRQNLPDIGADMPQSSEKTEGAMTLPTSVASARGEMILSPDAFFDGRTFDFTAAVR*
>MP0784_megahit_213572_46-711
RMADAVSDGFVDAFWVGEPWGGVAVQNNVAKLMMAGRDVWQFAPEKVLAARHEWASQNEDSVRRLMRAVYQASAWLDAPGNKPLAVEILGRSEHLSMSPDLIDPALTGHIVPRTGASPVTVDRFLQFHSHAASFPWRSQAAWIAHHLGADAAGIEKAKTCFRADLFRQNLSDIGADMPQSSEKTEGAMTLPTSVASARGEMILSPDAFFDGRTFDFTAAVR*
>MP0784_megahit_213657_32764-34146
MNTFKRKSLVATLSLAVSLGLGSLLSTSVQAVENLEKEDLKFGFIKLTDMAPLAIAYEKGFFEDEGLYVTLEAQANWKVLLDRVIDGQLDGAHMLAGQPLGATIGFGTQADIITAFSMDLNGNGITVSNDVWQEMKKHIPLDADGKPQHPISAAALKPVIEQYRADGKPFNMGMVFPVSTHNYELRYWLAAGGIHPGYYAPHKGDTSGQIDAQALLSVTPPPQMPATLEAGTIYGYCVGEPWNQQAVFKGIGVPVITDYEIWKNNPEKVFGVSQAWADENPNTHIAVVKALIRAAAWLDADNNANRGEAVEILSQPAYVGADAEVIANSMTGTFEYEKGDVREVPDFNVFFRYNATYPYYSDAIWYLTQMRRWGQIGQAQPDSWYMDVAKKVYRPDIYAQAAQELIDEGTLPAEAFPDFASETGFKPATSEFIDGVTYDGSQPNAYLQQFEIGLKGDTQL*
>MP0784_megahit_214596_3-131
PTPAADIIDGISYDGRAPNAYIDSLPIGLKSGQTVVDSKVEG*
>MP0784_megahit_215005_2-1024
MTGLKTTSLLKRFRTASAGVCAALAVSVASFSASVAAQAPAVGWPEKEELKFGFIKLTDMAPLAVAYEKGFFEDEGLYVTLEAQANWKVLLDRVIDGQLDGAHMLAGQPLGATIGFGTESHVVTAFSMDLNGNGITVSNEIWDKMKAHIPHENGKPVHPIKADYLKPVVDEYRNAGKPFNMGMVFPVSTHNYELRYWLAAGGIHPGYYAPHKGDTAGQIDAQALLSVTPPPQMPATMEAGTIYGYCVGEPWNQQAVFKGIGVPVITDYEIWKNNPEKVFGVSQGWADKYPNTHIRVVKALIRAAMWLDENDNANRPEAVKILAKSNYVGADEDVLANSMTG
>MP0784_megahit_217392_2466-3680
MTINLKIAFLPLNDAAVLVAARERGFAEEEGIALDLVRTTSWATLRDRLVFGQVHAAQMLAPLAVAVTLGLSQQPAALAAPYKLGVNGNMLVMASDFAKALEPDVAARLSDPLGTAHDFAAAIGLWRRKPVIGVVHRFSSHALMLRYWLASAGVDPDRDVVLRVLPPSLTVEAMRAGEIDGFIAGEPWGSAAVDAGLAETVAIGERIWRRGVEKILAFRETWLEEHPDIVDRLLRAMARAAAWCDDRENHAVLAQLLADPRHVDQPADLIQRALDGQIVARAGEAPVANPDFMLFGREATPFPWRSQALWIYSQLVRWKMVDHDPATAQAAARVFRPDIFRRALANSDVPMPGASMKVEGAVDMPLAVGSRRGELTLGPDRFFDGRTFDPEQIEAYLAGFAPGR*
>MP0784_megahit_217887_273-563
WYLTQMRRWGQISEAKSDDWYKETAKKVYKPEVYAQAAKALIAEGKAKASDFPEFGTETGYKPPQSEFIDGVTFDGSKPNAYLEQFKIGLKGDTVL*
>MP0784_megahit_219646_3463-4872
MTGLKTTSLLKRLRKASAGVCAALAVSVASFSTSVTAQEPALGWPEKEELKFGFIKLTDMAPLAVAYEKGFFEEEGLYVTLEAQANWKVLLDRVIDGQLDGAHMLAGQPLGATIGFGTESHVVTAFSMDLNGNGITVSNEVWEKMKAHIPQENGKPVHPIKADYLKPVVDEYRNAGRPFNMGMVFPVSTHNYELRYWLAAGGIHPGYYAPHKGDTAGQIDAQALLSVTPPPQMPATMEAGTIYGYCVGEPWNQQAVFKGIGVPVITDYEIWKNNPEKVFGVSQGWAEKYPNTHIRVVKALIRAAMWLDENDNANRPEAVKILAKSNYVGADEDVLANSMTGTFEYEKGDKRDVPDFNVFFRYNATYPYYSDAIWYLTQMRRWGQISEAKSDDWYKETAKKVYKPEVYAQAAKALIAEGKAKASDFPEFSTETGYKPAQSEFIDGVTFDGSKPNAYLEQFKIGLKGNTVL*
>MP0784_megahit_221245_3-1151
MKNTFALLLASTSLLATAASAEMLALEKEELTFGFIKLTDMAPLAVAYELGYFEDEGLFVRLEAQANWKVLLDGVIDGQLDGAHMLAGQPLAATIGYGTKAHIITPFSMDLNGNAITVSNDIWDEMKPNVPTMDDGRPQHPISASALAPVVEGYKDRGEPFNMGMVFPVSTHNYEIRYWLAAGGLKPGYYSAQDISGQIDADVLLSVTPPPQMPATMEAGTISGYAVGEPWNQQAVFKGIGVPVITDYDMWKNNPEKVFGITAEFAEENPNTTLALTKALIRAAMWLDANDNANREEAVEMLSRSEYVGADADVIANSMTGFFEFEKGDVRPAPDFNVFFRYNATYPFYSDAIWYLTQMRRWGQIDETKPDEWYFETAADVYR
>MP0784_megahit_221653_58764-59801
MSHSVELGNLEKTELQLGYIPLLDCAALLWAKHRGFFQEVGLEVTLVKEASWASLRDRLAFGLLDAAHCLSAMLPAAAIGADQIGIPLQTPLVLSENRAFISLSQKLCFELNIQKQDSAQVTANKLVGYIKQQNPVSLAHVFKHSIHHYCLREWLALADAELAHTIKVKTLPPPYMVEALSNHLIDGFCVGEPWNTQAELQGLSHIVCSSQQVAPNVADKVLAVTQEWAAQNPNTLIALSSAILKAQRELQVLEDFSPVWELLTEFDVIQFNCSADVHVEKFYTIQNIIRNFVQNTAEPKNSDFEWLFQQMQKWNSSNDRAASYEIQASSCLLLDTYTAAISMTK*
>MP0786_megahit_401_1149-2429
MAHSLTIGFAQLTDCAPLAVAKERGAFAAHGLDVTLKRFVSWAAMRDALGTGAIDGAHMLSPMVVASAAGIGPFPGEFTTAFTLNLNGNAITVSTTLFEAMAQMAPETISRRPLSAYALKRVIDQRKEDGKAALTFAHVYPHSMHALELRYWLAAAGIDPMRDLNLVVVPPSLMVDALAAGQIDGYCVGEPWNNAAVVAGIGRTLITSGEIWSNGPEKVLGVRQDWTEQNKEWHLKLIAALSETCAWLDDMDNRLTAAQIISTPDYVNAPFDEVVGSLTGKNRQTGGELRIDMPDFNVFHRYAANFPWRSHAKWILSQMIRWGEAPDDVDASAIARLAFRPDIYCEAVERLGIACPSADEKMEGAHQHAWLLSDATEPVAMGADQFMDRRIFDPTNIDGYISGFTIRDQRSRLGALDTSQITHLAK*
>MP0786_megahit_10283_209-664
MVRPTPLHKHPGFNVRLGFVPLLDSAPLIVARELGLFDAEGLDVELVREGSWASLRDKVSFGLLDGGHMLAPMPLSMSLATDRPKVPVVVGMVLSRNGNGITLSARLHHELTHSATDLENPIATARALIRVARGRGEPIRLASVAPWSSHDL
>MP0786_megahit_14276_606-1295
MNVFSTQSIKKRSKRNEANTNGQSGTGCNAGTFSPVNWIGVTDCCASEGRQALVLYCFALSACLPSLSLIGNSHDDAVIGHFDVRRWTFECRATGQAAPVLFLKVIKPEPFGLGKPSRTFIMISYSDTTLSSPQRGVFAGSAALLACLLAACGGPSTDAPSSSPSSSESTALVIPMEGLEKTELTFGFIKLTDMAPLAIAYEKGFFEDEGLYVTLEPQANWKVLLDRVID
>MP0786_megahit_16193_237-905
MKTTTIPVAYVPLVDAAPLIVAHELGFAEAEGIALDLTAAPSWSSLRDMLAFGRVDAAHMLSPLPVAMAMGLGGVATALSAVSVLSVNGTVIGVGKPLEDRLRALGYDFDFVDPFKAAEALAQVRHGPIVFGVPFPFSMHVELLRYWSRASALGPDGIVIRTVPPALMASALAAGEVDAFCVGEPWGSVAVERGVGALLLPGKAIWSFAPEKVLAVRTNWAEA
>MP0786_megahit_27866_430-501
TTYDAKDPIGYINSFSIGNKDKK*
>MP0786_megahit_28355_3-236
AREVYRPDIYLEAAQSLVDDGLADPADFPWETDGYKPVTSDFIDGVSYDGRQPNAYLESLTIGLKTSQTVAAGEVIE*
>MP0786_megahit_30557_2-631
TLRDRMIYGQVHAAQMLAPLAVAVTLGLSQQPAPLAAPYKLNVNGNMLVMANDFAKALDPDVAARLADPLGTAHDFAAAIGLWRRKPVIGVVHRFSSHSLMLRYWLASAGVDPDKDVVLRVLPPSLTVEAMQAGEIDGFIAGEPWGSAAVEAGLAEAAAIGERIWQRGVEKVLAFREAWMEENPETVDRLLRALARSAAWCDDPASHDRL
>MP0786_megahit_32594_1-720
VAGLAASAQTVNVGAAGNVGGMIVFVAQAKGFFAKNGIDAKVVTRQTGGALTKSLRAGEMDYAPAAFTNLPAALEKGMNVRAFVGYTGASYVKSTSDNFVGIAARAGSGIKTLKDLRGKKIGVTFASTGDLYLRTILRKNGITKRDYKRINTRPPSLVAVLDTGGVDAIVAWEPNLTRSLDKVKGATLISRGGDHVCFCAGLHGFPDKVYKDRKRTQGVVDAMAQAASWLRNPANLDEAA
>MP0786_megahit_39449_327-1682
MQLRTLAATFLILTAACSAHADIGPAEKPDLKLGFIKLTDMAPLAIAWEQGFFLDEGLFVELEAQANWKVLLDGVVTGTLDGAHMLAGQPLGATIGYGTQADIITAFSMDLNGNGITVSNDVWEQMRPHIEDGSDGNPAHPISATALKPVIDQYRDKGERFRMGMVFPVSTHNYELRYWLAAGGLNPGYYAPQRGDTSGNIDADVHLSVTPPPQMPATMEAGTIQGYCVGEPWNQQAVFKGIGVPVITDYEIWPNNPEKVFGVTEAWAEQYPNTHLRLLRALIRAAHWLDENDNANREEAVKILSRSSYVGADEEVIANSMTGTFEYEKGDVRKVPDFNVFFRYYATYPYPSDAIWYLSQMRRWGQIAEPKSDDWYMETAAKVYRADIYKEAARTLIEDGTLKAEDFPDLDAENFARPHQGELIDGVAFTPREPNAYIDSFEIGLKGSQTP*
>MP0786_megahit_41091_2-358
MKHLILGLAASTVMTSAAFAELLDLEKDVLTFGFIKLTDMAPLAIAYEQGYFLDEGLFVTLEAQANWKVLLDGVIDGQLDGAHMLAGQPLAATIGYGTEAHIITPFSMDLNGNGITVSN
>MP0786_megahit_41115_3-758
KLTIGFLPLVDACLPILARELGFAEEEGLDLDLTRDVTWATVLDRLLYGHTDAAHMLAPLAIATTMGIGRPPQPLAAPFVLGLNGNAITLRTELADAVCPDPVLGDPAAVGAALAKHAQMAAANGRKLRFGVVHRHSSHNYMLRYWLSACGIRPDVDIEIVTVAPPFTADALESGEIDGSCVGEPWNSVAVDRGAGRIVLATAQIWRRGVEKVLAVKEARLAERAEAVEGLIRAMRQAGKWFVDPANRESAA
>MP0786_megahit_52676_1-603
PEKVFGITDAFAEENPNTTKAVVRALIRAAMWLDENNNANRPEAVEILSRPEYVGADYEVIANSMTGFFEFEKGDKRDIPDFNVFFRHNATYPYYSDAIWYLTQMRRWGQIAEPKSDAWFKDVAASVYRPEIYLEAARSLVDDGLAKEEDFPWEANGFKAPTPAADIIDGIPFDGRAPNAYLDSLPIGLKGDQTVVGDEVQ
>MP0786_megahit_54290_1-309
PWRSQALWIYSQLVRWGMVDHDPATATRAAAVFRPDIFRRALTGRDVAMPGASMKVEGAVQLPLAVGSRRGDLTLGPDRFFDGRIFDPERIEAYLAEFSQTR*
>MP0786_megahit_55463_3783-4100
MSGLDDVHAGYLPLLDGAVLVTAARFGFAEAHGIRLHLHREMSWATIRDRMGVGHFDCAHMLAPMAIAANLGIAPLSAPVVAPMVLALGGNAVTVSPLLAELMAET
>MP0786_megahit_74902_12264-13670
MNQYEKFDGVKKKLKGIVSALALAVSVSGVMSAGVQAAEEIDWPEKEELKFGFIKLTDMAPLAIAYEKGFFEDEGLYVTLEAQANWKVLLDRVIDGQLDGAHMLAGQPLGATIGFGTEAHIITAFSMDLNGNGITVSNDIWKEMEKHIPVEDGQPVHPIKADYLKPVVDSYREAGKPFNMGMVFPVSTHNYELRYWLAAGGIHPGYYAPHKGDTSGQIDAEALLSVTPPPQMPATMEAGTIYGYCVGEPWNQQAVFKGIGVPVITDYEIWKNNPEKVFGVSNVWAEKYPNTHLRVVKAMIRAAMWLDENNNANRPEAVKILSKPSYVGADEAVLANSMTGTFEYEKGDKRDVPDFNVFFRYNATYPYYSDAIWYLTQMRRWGQISESKPDSWYMDMAKKVYRPDIYAVAAKALIAEGKAKAADFPDFDSESGFKPPQSEFIDGVTYDGTKPNAYLESFGIGLKGDTVL*
>MP0786_megahit_95078_2-796
AAAGRALAEALARLERSASRRGRFAVVHAHSCHNYDLRYWLAACGIEPDRDVDITVVPPPLMPDAIASGQIDGFCVGEPWSTIAVRRGAGRIVTTKAEIWRRSPEKVLGVSARFAAERTEVLDRLIRALCDAATWCDAAEHHAELADLLAEPAHIGVDARDLVPALSGLLEMAPGEAQSIEDFMIFAAGEANRPRLSDGFWMLSQMVRWRQVTESDAARQAVRNVFRPDLYDRALGLAFRDSVEGEVFITGQDRRPAGLFDRPE*
>MP0786_megahit_95078_1151-2539
MFHPSSINRRTLLGAFAVLALAGTSTSAIAEMIFPEKAELTFGFIKLTDMAPLAIAKEKHFFEDEGLYVTLEPQANWKVLLDRVITGELDGAHMLAGQPLAATIGYGTEAHIVTPFSMDLNGNGITVSNAVWEEMKPNIPTGADGKPAHPISASALAPVVERYKSEGKPFNMGMVFPVSTHNYELRYWLAAGGLNPGFYTPSDTSGQVKADVLLSVTPPPQMPTTMEAGTIQGYCVGEPWNQAAVFKGIGVPVITDHDIWNDNPEKVFGMTAQFVEENPNTAVLVTKALIRAGKWLDENDGANRQEAVEILSKPEYVGADAEVIANSMTGTFEYEKGDKRPAPDFNIFFDKFATYPFYSDAVWYLTQMRRWGQIAEPKDDGWYDEVARSVYKPDIYRAAADALIEDGLIEASEIPGETDGYKRATAAFIDGIEYDGKKPNDYLAKFGIGLKGDETVASLASN*
>MP0786_megahit_156116_355-642
MNTFKRKSLAATLSLAVSLGLGSLLSTSALAVEDLEKEDLKFGFIKLTDMAPLAIAYEKGFFEDEGLYVTLEAQANWKVLLDRVIDGELDGAHMLA
>MP0786_megahit_183144_113-1189
MTGLKTTSLLKRLRTASAGVCAALAVSVASFSTSVTAQEPALGWPEKEELKFGFIKLTDMAPLAVAYEKGFFEEEGLYVTLEAQANWKVLLDRVIDGQLDGAHMLAGQPLGATIGFGTESHVVTAFSMDLNGNGITVSNEVWEKMKAHIPQENGKPVHPIKADYLKPVVDEYRNAGRPFNMGMVFPVSTHNYELRYWLAAGGIHPGYYAPHKGDTAGQIDAQALLSVTPPPQMPATMEAGTIYGYCVGEPWNQQAVFKGIGVPVITDYEIWKNNPEKVFGVSQGWAEKYPNTHIRVVKALIRAAMWLDENDNANRPEAVKILAKSNYVGADEDVLANSMTGTFEYEKGDKRDVPDFNVF
>MP0786_megahit_222099_1-468
RPEAVKILAKSNYVGADEDVLANSMTGTFEYEKGDKRDVPDFNVFFRYNATYPYYSDAIWYLTQMRRWGQISEAKSDDWYKETAKKVYKPEVYAQAAKALIAEGKAKASDFPEFGTETGYKPPQSEFIDGVTFDGSKPNAYLEQFKIGLKGDTVL*
>MP0786_megahit_223604_9257-10639
MNTFKRKSLVATLSLAVSLGLGSLLSTSVQAVENLEKEDLKFGFIKLTDMAPLAIAYEKGFFEDEGLYVTLEAQANWKVLLDRVIDGQLDGAHMLAGQPLGATIGFGTQADIITAFSMDLNGNGITVSNDVWQEMKKHIPLDADGKPQHPISAAALKPVIEQYRADGKPFNMGMVFPVSTHNYELRYWLAAGGIHPGYYAPHKGDTSGQIDAQALLSVTPPPQMPATLEAGTIYGYCVGEPWNQQAVFKGIGVPVITDYEIWKNNPEKVFGVSQAWADENPNTHIAVVKALIRAAAWLDADNNANRGEAVEILSQPAYVGADAEVIANSMTGTFEYEKGDVREVPDFNVFFRYNATYPYYSDAIWYLTQMRRWGQIGQAQPDSWYMDVAKKVYRPDIYAQAAQELIDEGTLPAEAFPDFASETGFKPATSEFIDGVTYDGSQPNAYLQQFEIGLKGDTQL*
>MP0786_megahit_232102_3-347
FNVFFRYNATYPYYSDAIWYLTQMRRWGQISEAKSDDWYKETAKKVYKPEVYAQAAKALIAEGKAKASDFPEFSTETGYKPAQSEFIDGVTFDGSKPNAYLEQFKIGLKGNTVL*
>MP0786_megahit_235299_2-1120
DLALYDVDMGLDPAAFDEALGKLVDLGAFDSAPAMGTYTNLDALHAAQDALGIAQRPTAAEVAASTGVAAAPDLGAAEKADLTIGIRIPNVGSNAPLFVGIDQGFYADEGLTVEIIETESVREGLVGGSLDFALAESMDVVDAASIGVPISIVAGYRNRQPFYVATHSSIGSPEDLAGKDILLGGTPGSLDYDLRAGVMAENGYDISGVDVNPVSVPGGSNAWVELLLEGELDMTVFFARHKPSIVDAGHNVVLDVFKEWPNDSIAAADDFVASNPNTTARFIRATLRAMEFWMDPSNQDAVQAMAPNYGFNPKDAEKDPAVYGEDLALYDVDMGLDPAAFDEALGKLVDLGAFDSAPAMGTYTNLDALHAAQ
>MP0786_megahit_237078_787-1725
MIGLKTTSLLKRFRTASAGVCAALAVSVASFSASVAAQAPAVGWPEKEELKFGFIKLTDMAPLAVAYEKGFFEDEGLYVTLEAQANWKVLLDRVIDGQLDGAHMLAGQPLGATIGFGTESHVVTAFSMDLNGNGITVSNEIWDKMKAHIPQENGKPVHPIKADYLKPVVDEYRNAGKPFNMGMVFPVSTHNYELRYWLAAGGIHPGYYAPHKGDTAGQIDAQALLSVTPPPQMPATMEAGTIYGYCVGEPWNQQAVFKGIGVPVITDYEIWKNNPEKVFGVSQGWADKYPNTHIRVVKALIRAAMWLDENDNA
>MP0786_megahit_280050_412-1557
MSEVVLNCGYVPLVDCAPLVIAKELGFAAEQGLALNLLRQPSWSALRDMLALGHLDAAHMLSPMPVAMSIGMGGLPARVDALMVLSVNGTVFGVSNAVASALEDVRFGDTTALLSGLSARGAKPLRVGIPFHYSMHRLLLSYWAAQAPDLQIEEVTVPPMRMADAVSDGFVDAFWVGEPWGGVAVQNNVAKLMMAGRDVWQFAPEKVLAARHEWASQNEDSVRRLMRAVYQASAWLDAPGNKPLAVEILGRSEHLSMSPDLIDPALTGHIVPRTGASPVTVDRFLQFHSHAASFPWRSQAAWIAHHLGADAAGIEKAKTCFRADLFRQNLPDIGADMPQSSEKTEGAMTLPTSVASARGEMILSPDAFFDGRTFDFTAAVR*
>MP0786_megahit_280050_1807-3177
MKNTFALLLASTSLLATAASAEMLALEKEELTFGFIKLTDMAPLAVAYELGYFEDEGLFVRLEAQANWKVLLDGVIDGQLDGAHMLAGQPLAATIGYGTKAHIITPFSMDLNGNAITVSNDIWDEMKPNVPTMDDGRPQHPISASALAPVVEGYKDRGEPFNMGMVFPVSTHNYEIRYWLAAGGLKPGYYSAQDISGQIDADVLLSVTPPPQMPATMEAGTISGYAVGEPWNQQAVFKGIGVPVITDYDMWKNNPEKVFGITAEFAEENPNTTLALTKALIRAAMWLDANDNANREEAVEMLSRSEYVGADADVIANSMTGFFEFEKGDVRPAPDFNVFFRYNATYPFYSDAIWYLTQMRRWGQIDETKPDEWYFETAADVYRPDIYLQAAKLLVDEGMADEAAFPWDSDGFKAPTPAADIIDGISYDGRAPNAYIDSLPIGLKTGQTVVDSKVEG*
>MP0786_megahit_283745_42-695
AVSDGFVDAFWVGEPWGGVAVQNNVAKLMMAGRDVWQFAPEKVLAARHEWASQNEDSVRRLMRAVYQASAWLDAPGNKPLAVEILGRSEHLSMSPDLIDPALTGHIVPRTGASPVTVDRFLQFHSHAASFPWRSQAAWIAHHLGADAAGIEKAKTCFRADLFRQNLSDIGADMPQSSEKTEGAMTLPTSVASARGEMILSPDAFFDGRTFDFTAAVR*
>MP0788_megahit_1264_3-662
PFMFSTQLELIRHWLGASGFSEDDLHLKTVPPPMMADALAAAEIDAFCVGEPWASFAVERGIAALLLPGTAIWTSPPEKGLVLRRDFAETRPGQTGALMRAIWRAGRWLDEPDHRGTAAEIVSRAEYLDLPSELVERGLTGRLLVSPAGEARAVPRLLAFNAGAASFPWKSLAALIARNIALRHDLPPEGAMQRAMGHFRTDLYRRHLRPAGASLPGASL
>MP0788_megahit_1646_1-639
GPEKVLGVRQDWTEQNKEWHLKLIAALSETCAWLDDMDNRLTAAQIISTPDYVNAPFDEVVGSLTGKNRQTGGELRIDMPDFNVFHRYAANFPWRSHAKWILSQMIRWGEAPDDVDASAIARLAFRPDIYCEAVERLGIACPSADEKMEGAHQHAWLLSDATEPVAMGADQFMDRRIFDPTNIDGYISGFTIRDQRSRLGALDTSQITHLAK*
>MP0788_megahit_10231_3-596
GWRDDGPAAAGRALAEALARLERSASRRGRFAVVHAHSCHNYDLRYWLAACGIEPDRDVDITVVPPPLMPDAIASGQIDGFCVGEPWSTIAVRRGAGRIVTTKAEIWRRSPEKVLGVSARFAAERTEVLDRLIRALCDAATWCDAAEHHAELADLLAEPAHIGVDARDLVPALSGLLEMAPGEAQSIEDFMIFAAGEA
>MP0788_megahit_17080_3-230
MIALRLGYLPLVDAAPLIVARELGFAAEEGLELDLIRLGAWAQGRDMLGAGLIDAAHMLVPMPIGQALGLGPRLPD
>MP0788_megahit_19285_675-839
AEGKASLADFPEFATETGFKPPQTEFIDGVTFDGTKPNAYLEQFSIGLKGDTVL*
>MP0788_megahit_19578_1-294
MAHSLTIGFAQLTDCAPLAVAKERGAFAAHGLDVTLKRFVSWAAMRDALGTGAIDGAHMLSPMVVASAAGIGPFPGEFTTAFTLNLNGNAITVSTTLF
>MP0788_megahit_21360_1-213
MNQYEKFDGVKKKLKGIVSALALAVSVSGVMSAGVQAAEEIDWPEKEELKFGFIKLTDMAPLAIAYEKGFF
>MP0788_megahit_29928_2-718
PGYYAPHKGDTSGQIDAEALLSVTPPPQMPATMEAGTIYGYCVGEPWNQQAVFKGIGVPVITDYEIWKNNPEKVFGVSNVWAEKYPNTHLRVVKAMIRAAMWLDENNNANRPEAVKILSKPSYVGADEAVLANSMTGTFEYEKGDKRDVPDFNVFFRYNATYPYYSDAIWYLTQMRRWGQISESKPDSWYMDMAKKVYRPDIYAVAAKALIAEGKAKAADFPDFDSESGFKPPQSEFID
>MP0788_megahit_42436_2-877
AYEKGFFEEEGLYVTLEAQANWKVLLDRVIDGQLDGAHMLAGQPLGATIGFGTESHVVTAFSMDLNGNGITVSNEVWEKMKAHIPQENGKPVHPIKADYLKPVVDEYRNAGRPFNMGMVFPVSTHNYELRYWLAAGGIHPGYYAPHKGDTAGQIDAQALLSVTPPPQMPATMEAGTIYGYCVGEPWNQQAVFKGIGVPVITDYEIWKNNPEKVFGVSQDWAEKYPNTHIRVVKALIRAAMWLDENDNANRPEAVKILAKSNYVGADEDVLANSMTGTFEYEKGDKRDVPDFN
>MP0788_megahit_44095_2-304
MTTTVKISFLPLTDSAALVAAREQGFAQEEGIDLDLVRSTSWATLRDRMIYGQVHAAQMLAPLAVAVTLGLSQQPAPLAAPYKLNVNGNMLVMANDFAKAL
>MP0788_megahit_49541_3734-4030
MSGLDDVHAGYLPLLDGAVLVTAARFGFAEAHGIRLHLHREMSWATIRDRMGVGHFDCAHMLAPMAIAANLGIAPLSAPVVAPMVLALGGNAVTVSPLL
>MP0788_megahit_53604_3-209
MLHKQLKTRLKQITSSLVIAASVMASSVSGVANAEDIGWPEKEELKFGFIKLTDMAPLAIAYEKGYFED
>MP0788_megahit_53813_3-545
IDDPYLKTNSDPLFGGFMGSRVSRRSVLQTGAALAGTGLTGLPAFAKKKFDPVVNICYIPITDAAALLVAHELGFFKDEGIDSKRPTLIRGWSPLVEAFSAHKFNLTHMLIPIPIWMRYNNNYPVKVTAWDHTNGSAIVVNDDIKTPADFGGKQFAVPYWYSMHNIVSQKIMKAAGITPVI
>MP0788_megahit_55595_1-402
MQLRTLAATFLILTAAGSAHADIGPAEKPDLKLGFIKLTDMAPLAIAWEQGFFLDEGLFVELEAQANWKVLLDGVVTGTLDGAHMLAGQPLGATIGYGTQADIITAFSMDLNGNGITVSNDVWEQMRPHIEDGS
>MP0788_megahit_61507_3-626
RATGQAAPVLFLKVIKPEPFGLGKPSRTFIMISYSDTTLSSPQRGVFAGSAALLACLLAACGGPSTDAPSSSPSSSESTALVIPMEGLEKTELTFGFIKLTDMAPLAIAYEKGFFEDEGLYVTLEPQANWKVLLDRVIDGELSGAHMLAGQPLAATIGYGTKAHIVTPFSMDLNGNGITVSNEVWEKMRPNIPSMEDGRPMHPISASA
>MP0788_megahit_61767_3-947
RVIDGQLDGAHMLAGQPLGATIGFGTQSHIITAFSMDLNGNGITVSNDIWAEMEKHIPQKDGKPVHPIKADYLKPVVDSYASAGKPFKMGMVFPVSTHNYELRYWLAAGGIHPGYYAPHKGDTSGQIDAQALLSVTPPPQMPATMEAGTIYGYCVGEPWNQQAVFKGIGVPVITDYEIWKNNPEKVFGVSKAWADENPNTHIRVVKAMIRAAMWLDANNNANRPEAVKILAKSSYVGADEDVIANSMTGTFEYEKGDKREVPDFNVFFRHNATYPYYSDAIWYLTQMRRWGQISEAKSDDWYKETAKKVYRPDIY
>MP0788_megahit_64334_51-572
VKALIRAAMWLDENNNANRPEAVKILAKSTYVGADEEVLANSMTGTFEYEKGDKREVPDFNVFFRYNATFPYYSDAIWYLTQMRRWGQISEPKSDDWYKDIARKVYKPEIYAVAAKALIAEGKADAADFPEFDTETGFKPPQSEFIDDVTYDGSKPNAYLEQFNIGLKGETVL*
>MP0788_megahit_66642_2-400
PANRSEIAEAIAPTNYLNQPVTVIEQVLTGRFADGLGGVQNVPDRIDFDPFPWHSMAVWILTQMKRWGYIEGDVDYQQIARDVYLATDAQTVMRELGYEAPEETARNYQIMGKTFDYTQPEAYVDSFAIRRG*
>MP0788_megahit_66654_3-668
YEKGFFEDEGLYVTLEAQANWKVLLDRVIDGQLDGAHMLAGQPLGATIGFGTESHVVTAFSMDLNGNGITVSNEIWDKMKAHIPVKEGKPVHPIKADYLKPVVDEYREAGKPFKMGMVFPVSTHNYELRYWLAAGGIHPGYYAPHKGDTSGQIDAQALLSVTPPPQMPATMEAGTIYGYCVGEPWNQQAVFKGIGVPVITDYEIWKNNPEKVFGVSQAWADK
>MP0788_megahit_80530_1-1362
MFHPSSINRRTLLGAFAVLALAGTSTSAIAEMIFPEKAELTFGFIKLTDMAPLAIAKEKHFFEDEGLYVTLEPQANWKVLLDRVITGELDGAHMLAGQPLAATIGYGTEAHIVTPFSMDLNGNGITVSNAVWEEMKPNIPTGADGKPAHPISASALAPVVERYKSEGKPFNMGMVFPVSTHNYELRYWLAAGGLNPGFYTPSDTSGQVKADVLLSVTPPPQMPTTMEAGTIQGYCVGEPWNQAAVFKGIGVPVITDHDIWNDNPEKVFGMTAQFVEENPNTAVLVTKALIRAGKWLDENDGANRQEAVEILSKPEYVGADAEVIANSMTGTFEYEKGDKRPAPDFNIFFDKFATYPFYSDAVWYLTQMRRWGQIAEPKDDGWYDEVARSVYKPDIYRAAADALIEDGLIEASEIPGETDGYKRATAAFIDGIEYDGKKPNDYLAKFGIGLKGDE
>MP0788_megahit_143975_1-717
MKENNDPSSLGNPFDHRQSLIHGRQCDCHQCSPSQPNSARSPHQPNAVAPSLTPSNADDVMDRVVESALVRGMFGHSDMHRRQFMKLVGGGTAAAALASLFPLDSIKAAVKESLGPLEKTQLNVGFVPITCATPIIMAHPMGFYERYGLDVSVIKTAGWAVARDKSLNREYDAAHMLTPMPLAMTLGAGSTPEPFIMPAVENINGQAIVLHNDHLDKRDPQQWKGFIFGVPFEYSMHNF
>MP0788_megahit_147629_1-501
AMRQAGKWFVDPANRESAAAILARPEYLDGSAEVIGRAIADEIVLGAGAGASHYPDFMFQYNEAANFPWISQAKWLYSQLILWENKPFDAADADRAGRVFRPDVYRQALRGTGDLLPGASSKVEGSIGGPLAVGAEQGRITLSANGFFDGRVFDPDEIEAYVAGQR*
>MP0788_megahit_173469_6638-8020
MNTFKRKSLVATLSLAVSLGLGSLLSTSVQAVENLEKEDLKFGFIKLTDMAPLAIAYEKGFFEDEGLYVTLEAQANWKVLLDRVIDGQLDGAHMLAGQPLGATIGFGTQADIITAFSMDLNGNGITVSNDVWQEMKKHIPLDADGKPQHPISAAALKPVIEQYRADGKPFNMGMVFPVSTHNYELRYWLAAGGIHPGYYAPHKGDTSGQIDAQALLSVTPPPQMPATLEAGTIYGYCVGEPWNQQAVFKGIGVPVITDYEIWKNNPEKVFGVSQAWADENPNTHIAVVKALIRAAAWLDADNNANRGEAVEILSQPAYVGADAEVIANSMTGTFEYEKGDVREVPDFNVFFRYNATYPYYSDAIWYLTQMRRWGQIGQAQPDSWYMDVAKKVYRPDIYAQAAQELIDEGTLPAEAFPDFASETGFKPATSEFIDGVTYDGSQPNAYLQQFEIGLKGDTQL*
>MP0788_megahit_200563_276-935
MSEKLTIGFLPLVDACLPILARELGFAEEDGLDLELTRDVTWATVLDRLLYGHTDAAHMLAPLAIATTMGIGRPPQPLAAPFVLGLNGNAITLRTELADAVCPEPVLGDPAAVGAALAKQAEKAAANGRTLRFGVVHRHSSHNYMLRYWLSACGIRPDVDIEIVTVAPPFSADALESGEIDGSCVGEPWNSVAVDRGAGRIVLATAQIWRRGVEKVLAVK
>MP0788_megahit_209608_1-603
AQANWKVLLDRVIDGQLDGAHMLAGQPLGATIGFGTESHVVTAFSMDLNGNGITVSNEIWDKMKAHIPQENGKPVHPIKADYLKPVVDEYRNAGKPFNMGMVFPVSTHNYELRYWLAAGGIHPGYYAPHKGDTAGQIDAQALLSVTPPPQMPATMEAGTIYGYCVGEPWNQQAVFKGIGVPVITDYEIWKNNPEKVFGVSQ
>MP0788_megahit_241604_147-950
IHPGYYAPHKGDTAGQIDAQALLSVTPPPQMPATMEAGTIYGYCVGEPWNQQAVFKGIGVPVITDYEIWKNNPEKVFGVSQGWAEKYPNTHIRVVKALIRAAMWLDENDNANRPEAVKILAKSNYVGADENVLANSMTGTFEYEKGDKRDVPDFNVFFRYNATYPYYSDAIWYLTQMRRWGQISEAKSDDWYKETAKKVYKPEVYAQAAKALIAEGKAKASDFPEFATETGYKPPQSEFIDGVTFDGSKPNAYLEQFKIGLKGDTVL*
>MP0788_megahit_245466_3-431
VGADEDVLANSMTGTFEYEKGDKRDVPDFNVFFRYNATYPYYSDAIWYLTQMRRWGQISEAKSDDWYKETAKKVYKPEVYAQAAKALIAEGKAKASDFPEFGTETGYKPPQSEFIDGVTFDGSKPNAYLEQFKIGLKGDTVL*
>MP0788_megahit_245909_2-244
MTGLKTTSLLKRFRTASAGVCAALAVSVASFSASVAAQAPAVGWPEKEELKFGFIKLTDMAPLAVAYEKGFFEDEGLYVTL
>MP0788_megahit_284544_2-523
GLKPGYYSAQDISGQIDADVLLSVTPPPQMPATMEAGTISGYAVGEPWNQQAVFKGIGVPVITDYDMWKNNPEKVFGITAEFAEENPNTTLALTKALIRAAMWLDANDNANREEAVEMLSRSEYVGADADVIANSMTGFFEFEKGDVRPAPDFNVFFRYNATYPFYSDAIWYLT
>MP0788_megahit_285957_301-942
MKNTFALLLASTSLLATAASAEMLALEKEELTFGFIKLTDMAPLAVAYELGYFEDEGLFVRLEAQANWKVLLDGVIDGQLDGAHMLAGQPLAATIGYGTKAHIITPFSMDLNGNAITVSNDIWDEMKPNVPTMDDGRPQHPISASALAPVVEGYKDRGEPFNMGMVFPVSTHNYEIRYWLAAGGLKPGYYSAQDISGQIDADVLLSVTPPPQMP
>MP0788_megahit_290451_46-1191
MSEVVLNCGYVPLVDCAPLVIAKELGFAAEQGLALNLLRQPSWSALRDMLALGHLDAAHMLSPMPVAMSIGMGGLPARVDALMVLSVNGTVFGVSNAVASTLENVRFGDTTALLSGLSARGAKPLRVGIPFHYSMHRLLLSYWAAQAPDLQIEEVTVPPMRMADAVSDGFVDAFWVGEPWGGVAVQNNVAKLMMAGRDVWQFAPEKVLAARHEWASQNEDSVRRLMRAVYQASAWLDAPGNKPLAVEILGRSEHLSMSPDLIDPALTGHIVPRTGASPVTVDRFLQFHSHAASFPWRSQAAWIAHHLGADAAGIEKAKTCFRADLFRQNLSDIGADMPQSSEKTEGAMTLPTSVASARGEMILSPDAFFDGRTFDFTAAVR*
>MP0788_megahit_294464_1766-2587
GLKPGYYSAQDISGQIDADVLLSVTPPPQMPATMEAGTISGYAVGEPWNQQAVFKGIGVPVITDYDMWKNNPEKVFGITAEFAEENPNTTLALTKALIRAAMWLDANDNANREEAVEMLSRSEYVGADADVIANSMTGFFEFEKGDVRPAPDFNVFFRYNATYPFYSDAIWYLTQMRRWGQIDETKPDEWYFETAADVYRPDIYLQAARLLVDEGMADEAAFPWDSDGFKSPTPAADIIDGISYDGRAPNAYIDSLPIGLKSGQTVVDSKVEG*
>MP0788_megahit_294847_2-667
RMADAVSDGFVDAFWVGEPWGGVAVQNNVAKLMMAGRDVWQFAPEKVLAARHEWASQNEDSVRRLMRAVYQASAWLDAPGNKPLAVEILGRSEHLSMSPDLIDPALTGHIVPRTGASPVTVDRFLQFHSHAASFPWRSQAAWIAHHLGADAAGIEKAKTCFRADLFRQNLPDIGADMPQSSEKTEGAMTLPTSVASARGEMILSPDAFFDGRTFDFTAAVR*
>MP0790_megahit_6400_507-1040
MLRFTGDMWRNHPCCVVCMNENQVNANPEWTQKVMNAIVKAQIYAQQNKKEVAHMLSRDGDKYLPMKAKVIERAMTFYDVDAYSSPDAIQHPEWDSGRIDFQPWPFPSATKLIVNELKNTLVSGDTTFLQNLDADFVAEDLVDYRFVKAAMEKHGGWENTPGFNAEDPFSREEMIKL*
>MP0790_megahit_8450_1-321
VLTGRFADGLGGVQNVPDRIDFDPFPWHSMAVWILTQMKRWGYIEGDVDYQQIARDVYLATDAQTVMRELGYEAPEETARNYQIMGKTFDYTQPEAYVDSFAIRRG*
>MP0790_megahit_28338_3-536
PEPFIMPAVENINGQAIVLHNDHLDKRDPQQWKGFIFGVPFEYSMHNFLLRYYVAEHGLDPDQDIQIRVIPPPEMVANLRAGNIDGFLSPDPFNQRAVFERIGFIHLLTKEIWDGHPCCAFATSARFARENPNTYGALLRAIIDATQYSSDPANRSEIAEAIAPTNYLNQPVTVIEQV
>MP0790_megahit_33936_262-1185
EVGLEVTLVKEASWASLRDRLAFGLLDAAHCLSAMLPAAAIGADQIGIPLQTPLVLSENRAFISLSQKLCFELNIQKQDSAQVTANKLVGYIKQQNPVSLAHVFKHSIHHYCLREWLALADAELAHTIKVKTLPPPYMVEALSNHLIDGFCVGEPWNTQAELQGLSHIVCSSQQVAPNVADKVLAVTQEWAAQNPNTLIALSSAILKAQRELQVLEDFSPVWELLTEFDVIQFNCSADVHVEKFYTIQNIIRNFVQNTAEPKNSDFEWLFQQMQKWNSSNDRAASYEIQASSCLLLDTYTAAISMTK*
>MP0790_megahit_34195_195-845
MKNINENSDNLSEEELDYLQKYEMSRRDFFMDALAVGGLAAMFGSGLLASGNAMAGVQAPADEVVRIGYLPITDATALLVAHAKGFFEEEGLKSEKPTLIRGWSPLIEGFAANKFNLVHFLKPIPIWMRYNNNFPVKIMSWAHLNGSGIVVGKHSNVENFADLAGKQVAVPYWYSMHNIVLQMGLRHVGLEPVIKPQNEKLKPNEVNLQIMPPPDMP
>MP0790_megahit_36242_2-865
CGDTKSKKTEAVTEEAVTSKTKMLDIEKPQLTFGFIKLTDMAPLAIAKEKGFFEEEGLFVSVEAQSNWKNVLDRVIDGQLDGSHMLAGQPIAAGAGFGRQAELVTPFSMDLNGNGITVSNDVWSKMKPNVPADPDGKPIHPIKADALKPVITSYKNEGKPFKMGMVFPVSTHNYELRYWLAAAGIHPGMYTADNVQGQIDAEVLLSVTPPPQMPATLESGTIYGYCVGEPWNQQAVFKGIGVPVITDYEIWKNNPEKVFGVSNVWAEKYPNTHLRVVKAMIRAAMWLD
>MP0790_megahit_44867_93-527
MTTTVKISFLPLTDSAALVAAREQGFAQEEGIDLDLVRSTSWATLRDRMIYGQVHAAQMLAPLAVAVTLGLSQQPAPLAAPYKLNVNGNMLVMANDFAKALDPDVAARLADPLGTAHDFAAAIGLWRRKPVIGVVHRFSSHSLML
>MP0790_megahit_73838_1-429
MSLERDPFDDSIDIWNECSERSNGEEQSAHHMVDLMTSKKDAENTSFLEKRKKDFNTNDPGAVMQRAMESSLLHSIFGSDVNRRKMLKAIGSAGVYASIASVFKFETLHALAEDAMKNIEKKNLKIGFVPITCATPIIAGHSL
>MP0790_megahit_76023_130-582
ILDATQEAEKSEQRVRFAEAMAPRNYLNQPPAVLKQILTGVYPDGLGNIKKVPDRISFMPYPTQSMGTWILSQMKRWGYVKGDVDFKALSDEIFLSVSAQSQMEKMAEDNKNIKWSDIPEKKYPIYDVYGKKFNPEKINEYIDSFAIKRT*
>MP0790_megahit_76438_2-763
GQIDAQALLSVTPPPQMPATMEAGTIYGYCVGEPWNQQAVFKGIGVPVITDYEIWKNNPEKVFGVSQGWAEKYPNTHIRVVKALIRAAMWLDENDNANRPEAVKILAKSNYVGADEDVLANSMTGTFEYEKGDKRDVPDFNVFFRYNATYPYYSDAIWYLTQMRRWGQISEAKSDDWYKETAKKVYKPEVYAQAAKALIAEGKAKASDFPEFSTETGYKPAQSEFIDGVTFDGSKPNAYLEQFKIGLKGNTVL*
>MP0790_megahit_78992_1-129
MAHSLTIGFAQLTDCAPLAVAKERGAFAAHGLDVTLKRFVSWA
>MP0790_megahit_81536_1458-2183
VLPPSLTVEAMQAGEIDGFIAGEPWGSAAVEAGLAEAAAIGERIWQRGVEKVLAFREAWMEENPETVDRLLRALARSAAWCDDPASHDRLSELLSDPRYIDQPAHLIRRALAGQIMARPHEPALASPDFILFGREATPFPWRSQALWIYSQLVRWGMVDHDPATATRAAAVFRPDIFRRALTGRDVAMPGASMKVEGAVQLPLAVGSRRGDLTLGPDRFFDGRIFDPERIEAYLAEFSQTR*
>MP0790_megahit_84524_3-524
HSLGFYDKYGLKVDIIKTAGWAVARDKCMNGEYDASHLLAPMPAAMSMGVGSTSQKWRMVTNVNTNGQAIVLANKHKNKNNPKDWKGFKFGVPFEYSMHNLLLRLYVAEHGIDPDKDIQIRVIPPPEMVANLRAENVDGYLAPDPFNQRAVYDGVGFIHKLTKDIWDQHPCCCF
>MP0790_megahit_90746_3-689
NGNGITVSNEVWEKMLPNIPKMADGRPEHPISAEALVPVIEEFNANGEAFNMGMVFPVSTHNYELRYWLAAGGINPGYYSPDNISGQIGADVFLSVTPPPQMPATLEAGTIHGYCVGEPWNQQAVFKGIGVPVITDYQLWKNNPEKVFGITDAFAEENPNTTKAVVRALIRAAMWLDENNNANRPEAVEILSRPEYVGADYEVIANSMTGFFEFEKGDKRDIPDFNVFF
>MP0790_megahit_114030_1578-2639
MPSPSNTTSRRTLRVGFVPLVDSAPLVMAQELGCFDRQGLQVELIREPGWATIRDKIAYRELDAAHALAGLCFAISWGLGVLRQPCLTAFLFNSHGDAITISKSLFDAGVTDPNTLAAEIRSLRRESPITFGVPHLFSSHHFLLRHWLRPAGLIPGRDLQIIVLPPSLMASSLASGYIDGFCVGEPFNSLAVREESGVVLAESADLSPGHPEKALLVTQEFADTRADEHMRLIRALTEAVILCDSPEGRETACQLLAKPEYLNLDEELLRQSLFAGDTAHENSLANPQFHVFSGSDVNEPSSAKASWLVGQMRQAGMLDDLDNSTLDPIGDLFRSDHYKFAVPNTIPTEPTTI*
>MP0790_megahit_114030_4047-5501
MKTFDHRLEATSAFLLPIVTALTLSSCGKSDSGSENTAVPSGNSTPTSADTSPTSVTNLEFLDIEKDTLKFGFIKLTDCAPIVIAKEKGYFDDEGLSVAVEAQGNWKELLNRVINGDLDGAHMLAGQPIGATVGFGSQAEIVTAYSLDYNGNGITVSNEIWEKMKPAVPKDSSGKPIHPIEADALKPIVDDAKAAGNKLKMGMVFPVSTHNYEIRYWLAAAGVNPGFYFDPATEQVDVPGFLNGDVELSVTPPPQMPQTLEAGTICAYCVGEPWNQQAVFKKIGVPVTTNYDIWKNNPEKVFGVSKAWAEKNPNTWTAVTKALIRAGKWLDASLENRKEAAMILSKPNYVGAPYEVIANSMTGTFEFEAGDRRSMPDFNVFFRHNASYPFYSDCIWFLTQMVRWGQIPEQKPDAWFHDMARKIYRPEIYEKAAKMLVAEGKMSESDFPFGTDGYRAPSTEFIDGNAYDGRKPNDYIKSFAIGLK*
>MP0790_megahit_127741_3-863
MFHPSSINRRTLLGAFAVLALAGTSTSAIAEMIFPEKAELTFGFIKLTDMAPLAIAKEKHFFEDEGLYVTLEPQANWKVLLDRVITGELDGAHMLAGQPLAATIGYGTEAHIVTPFSMDLNGNGITVSNAVWEEMKPNIPTGADGKPAHPISASALAPVVERYKSEGKPFNMGMVFPVSTHNYELRYWLAAGGLNPGFYTPSDTSGQVKADVLLSVTPPPQMPTTMEAGTIQGYCVGEPWNQAAVFKGIGVPVITDHDIWNDNPEKVFGMTAQFVEENPNTAVLVTK
>MP0790_megahit_127741_1218-2351
MSGLDDVHAGYLPLLDGAVLVTAARFGFAEAHGIRLHLHREMSWATIRDRMGVGHFDCAHMLAPMAIAANLGIAPLSAPVVAPMVLALGGNAVTVSPLLAELMAETGWRDDGPAAAGRALAEALARLERSASRRGRFAVVHAHSCHNYDLRYWLAACGIEPDRDVDITVVPPPLMPDAIASGQIDGFCVGEPWSTIAVRRGAGRIVTTKAEIWRRSPEKVLGVSARFAAERTEVLDRLIRALCDAATWCDAAEHHAELADLLAEPAHIGVDARDLVPALSGLLEMAPGEAQSIEDFMIFAAGEANRPRLSDGFWMLSQMVRWRQVTESDAARQAVRNVFRPDLYDRALGLAFRDSVEGEVFITGQDRRPAGLFDRPE*
>MP0790_megahit_128505_1782-2207
MIGHTKKIPTLALSLAALLVCSCKDTAEEKSADGSIPPSDKPTTETSSTALVATDSEPVAPETGGELDLEKDSLKFGFIKLTDCAPIVIAKEKGFFDAEGLSVEVIAQPNWKQLLDNVITGELDGAHMLSGQPIAATIGFGT
>MP0790_megahit_131913_3-539
VTKALIRAGKWLDENDGANRQEAVEILSKPEYVGADAEVIANSMTGTFEYEKGDKRPAPDFNIFFDKFATYPFYSDAVWYLTQMRRWGQIAEPKDDGWYDEVARSVYKPDIYRAAADALIEDGLIEASEIPGETDGYKRATAAFIDGIEYDGKKPNDYLAKFGIGLKGDETVASLASN*
>MP0790_megahit_140874_2-556
KFGFIKLTDMAPLAIAYEKGFFEDEGLYVTLEAQANWKVLLDRVIDGQLDGAHMLAGQPLGATIGFGTEAHIITAFSMDLNGNGITVSNDIWKEMEKHIPVEDGQPVHPIKADYLKPVVDSYREAGKPFNMGMVFPVSTHNYELRYWLAAGGIHPGYYAPHKGDTSGQIDAEALLSVTPPPQMPA
>MP0790_megahit_150801_1-606
KKIDAFIVAEPFNALGELKAGGQVMRFTGDMWKNHPCCVVCMHEEQTIKKPAWTQKAMNAVVRASIYASQNKAEVAELLSKDGKGYLPMPAPVVKRAMTLYGVDDYVETKANRHAAEWKNGRIDFQPWPYPSATRFMVDNMNKTVVGGDKSFLEGLDRDKVAAELVDYNFVKSACDKYPEWMNDPSVNDDDPYEREEVFAI*
>MP0790_megahit_160839_960-2342
MNTFKRKSLVATLSLAVSLGLGSLLSTSVQAVENLEKEDLKFGFIKLTDMAPLAIAYEKGFFEDEGLYVTLEAQANWKVLLDRVIDGQLDGAHMLAGQPLGATIGFGTQADIITAFSMDLNGNGITVSNDVWQEMKKHIPLDADGKPQHPISAAALKPVIEQYRADGKPFNMGMVFPVSTHNYELRYWLAAGGIHPGYYAPHKGDTSGQIDAQALLSVTPPPQMPATLEAGTIYGYCVGEPWNQQAVFKGIGVPVITDYEIWKNNPEKVFGVSQAWADENPNTHIAVVKALIRAAAWLDADNNANRGEAVEILSQPAYVGADAEVIANSMTGTFEYEKGDVREVPDFNVFFRYNATYPYYSDAIWYLTQMRRWGQIGQAQPDSWYMDVAKKVYRPDIYAQAAQELIDEGTLPAEAFPDFASETGFKPATSEFIDGVTYDGSQPNAYLQQFEIGLKGDTQL*
>MP0790_megahit_184515_1351-1635
MKENNDPSSLGNPFDHRQSLIHGRQCDCHQCSPSQPNSARSPHQPNAVAPSLTPSNADDVMDRVVESALVRGMFGHSDMHRRQFMKLVGGGTAAA
>MP0790_megahit_190219_1-465
PEAVKILAKSNYVGADEDVLANSMTGTFEYEKGDKRDVPDFNVFFRYNATYPYYSDAIWYLTQMRRWGQISEAKSDDWYKETAKKVYKPEVYAQAAKALIAEGKAKASDFPEFGTETGYKPPQSEFIDGVTFDGSKPNAYLEQFKIGLKGDTVL*
>MP0790_megahit_195071_3-992
TPTMKLYSNENDDVPYREGKFEGIERRILDAKGIPANGELSRRHFMDILAAVGGGLSLTSLLSSCDSGDEGKTGESSGPLSDDPELQEPVKIGYLPITDSAPLVLAHALGYFQDEGLAVEKPTLIRGWSPLVEAFIAKKVNLCHFLIPIPLWMRYNNDVKVKVMSWAHTNGSAIVVGKDTGAKDFSDMGGMQIAVPYWYSMHNIVLQMGLRKAGLVPVIKDQGETLAPNEVNLMVMPPPEMPPALAAKKIDAFTVAEPFNAMGELKAGGKVMRFTGDIWKNHPCCTVCMHEEKTVEKPKWTQKVMNAVVRANVYASQNKAEVAQLLSKDG
>MP0790_megahit_210327_2-490
LDETDASGKLINREEACRILSQKNYVGADFDIIKNSMTGFFYFQKTDKREMPDFNVFFKYKASYPYYSDGIWFLTQMRRWGQITESKPAEWYAETAKSVYLPEVYMKAAKLLIEEGSLTADEIPSDDFDGYKPATTEFIDGIEYDGKKPLEYLKAHTIGNKS*
>MP0790_megahit_227561_3-578
MSQKKSSEELPYQEAQFDGIEKHIAGVEKVPSNGKLGRRHFMDLLAATGGGISLTSLLASCGKSDEAASAGSGIETEEASESVKIGYLPITDSVPLILAHALGYFEEEGLKTEKPTLIRGWSPLVEAFISNKVNLCHFLIPIPLWMKYNNDVKVKIMSWAHTNGSAIVVGKHTGAKDFKDLGGTQIAVPYWY
>MP0790_megahit_238786_910-1185
MCQSQEVGITLATGNLVMKSSRGSQIGSAVRLGIVPLCDCAPVAVAQEMGIFRRRGVRVKISKELGWASVRDKIFYGELDAAQSIVGIAMAL
>MP0790_megahit_238815_836-2161
MSWLLRPVTTLLLNIAVVPGFLVSGCKKAEVLDENPVKVAQGSKLEKSALTLGVVANCHAATILVCNTRGSLEEEHLKVSPYLAQDYDGVLAGIVNGTFDGGMLPPGLVLTAVAGQEQDLIVPFVLSRNGSSIVLSRATWEAMAGETLTTGQAETLLPMSADALNVPAQAAAIGGKALAFGVESPHSSANYLLRYWLAASSLYPGVTEGASQVSPIHPSLHHATVDIVSMDSSKITASFDDSLAGSAYSEPSNRGHSHVIAVTGRDILKNHPAAVLAVHADWAAKHPNTLFALIRALRGAAEWLDGSQENRRQAAQDLAGVIGADVKALADGLTGTLMLADSISLTAPDHQVFARYNATAPDTAHALWTLTQIVRWGQVAGNRTDEWYRDLVSRVYRSDLHDEALGAKTSNNAKITDFIDGEVFESRTPNAYLKSQQIGLH*
>MP0790_megahit_239413_2-652
QPIAATIGFGTKAHIVTPYTLDLNGNGITVSNDIWAGMQENDEKLQSETPPHPITAVSLKPLVDEAKDSGKKLPMGMVFPVSTHNYEIRYWLAAAGIHPGMYTTTDLKGFTDGDIELSTTPPPQMPATLESGKNVAYCVGEPWNQQAVAKGIGVPVTTNYDIWKNNPEKVFGVTKAWADENPNTLIAITKALIKAGKWLDETDASGKLINREEACRI
>MP0790_megahit_246860_3-599
MTGLKTTSLLKRLRKASAGVCAALAVSVASFSTSVTAQEPALGWPEKEELKFGFIKLTDMAPLAVAYEKGFFEEEGLYVTLEAQANWKVLLDRVIDGQLDGAHMLAGQPLGATIGFGTESHVVTAFSMDLNGNGITVSNEVWEKMKAHIPQENGKPVHPIKADYLKPVVDEYRNAGRPFNMGMVFPVSTHNYELRYWLA
>MP0790_megahit_260736_1-933
MTGLKTTSLLKRFRTASAGVCAALAVSVASFSASVAAQAPAVGWPEKEELKFGFIKLTDMAPLAVAYEKGFFEDEGLYVTLEAQANWKVLLDRVIDGQLDGAHMLAGQPLGATIGFGTESHVVTAFSMDLNGNGITVSNEIWDKMKAHIPQENGKPVHPIKADYLKPVVDEYRNAGKPFNMGMVFPVSTHNYELRYWLAAGGIHPGYYAPHKGDTAGQIDAQALLSVTPPPQMPATMEAGTIYGYCVGEPWNQQAVFKGIGVPVITDYEIWKNNPEKVFGVSQGWADKYPNTHIRVVKALIRAAMWLDEND
>MP0790_megahit_272282_2-787
VIAQSNWKVLLDNVITGNLDGAHMLSGQPIAATIGIGTEAHIVTPFTLDLNGNGITVSNSIWAQMQENDLDLDTDTPEHPISADSLKPVVDDLLAEGKKLQMGMVFPVSTHNYEIRYWLAASKIHPGFYSKTDLAGRTDAAVELSVTPPPQMPATLEAGTISGYCVGEPWNQQAVAKGIGVPVTTNYDIWKNNPEKVFGVTRKWADENPKTMIAVTKALIRAGKWLDATESGKLINREEACRILSQPNYVGADYEVIKNSMT
>MP0790_megahit_293326_1-159
DDGEFEESVFLPAFKANRAGGYKAATSDFIDGKTYDGKKPNAYVESFKIGLK*
>MP0790_megahit_295857_1-1044
IKTNSIRIGFVPLVDCAPLILAKEEGFFEAEGLNVDLVREPGWATIRDKIVYGELEAAHALAGLCFGISLGLNVLARHCLTGFLFNANGAAITISNELIKLGVTDNQSLRNFIFSNDIKRKVTFGIPNIVSSHHFLLRQWIQPAGINPEEDVNIIVVPPQLMVSCLESGLIDGYCVGEPFNSLAVSEGVGSVVKESADLSPMHPEKALIVTKDFSDSRRDEHLSIIHALIKAAKICDTEDGRSRLSTILSKPQYLGVDEVIIRKSLFTGSDGMKCDDFNVFSRFGVNAPSNSRANKVISQIRNAGLVKNLKDISINSVFREDIYLEALELSKKEQSKNGSSEILSMI*
>MP0790_megahit_320849_2-430
MKSSGDSQIGSLVRLGIVPLCDCAPVAVAQETGIFHRRGLRVKISKELGWASVRDKIFYGELDAAQSIVGIAMALGLGIEKLQCEVVVPLILSLHGNAITLSNELDPRKIGDGAGLKDFLKYSWKRQRPLTLAVPHRLSSHRI
>MP0790_megahit_330683_42-1409
KTAKRKNIALGAFLLTIVLGNVNADILDVEKDTLKFGFIKLTDCAPIVIAKEKGYFDDEGLSVEVEAQGNWKELLNRVINGDLDGAHMLAGQPIGATVGFGTKADVLTAYSLDYNGNGITVSNDIWKQMKPNVKKDKAGKVIHPITADSLKPIAEKAIDDNAKLKMGMVFPVSTHNYEIRYWLAASGISPGFYYDPASKQRDIAGFLNSDVELSVTPPPQMPQTLEAGTICAYCVGEPWNQQAVFKKIGVPVTTNYDIWKNNPEKVFGVSAAWAKENPNTWIAVTKALIRAGHWLDASWENRDEAAKILSQPNYVGAPYKVIKNSMTGTFEFEPGVDVREMKDFNVFFRYNASYPYYSDAVWFLTQMVRWGQLTEQKEDSWYDTMAKKIYRPDIYMKAVAELVDDGEFEESVFLPAFKANRAGGYKAATSDFIDGKTYDGKKPNAYVESFKIGLK*
>MP0790_megahit_330913_1804-2577
QIAVPYWYSMHNIVLQMGLVEAGLKPVIKDQGAELAADEVNLMVMPPPEMPASLAAKKIDAYIVAEPFNAMGELKAGGRVMRFTGDIWKNHPCCVVCLHEEQTVKKPIWTQKVMNAVVRANVYASKNKAEVAELLSKDGMGYLPMPAAVIKRAMTHYGTEEYMASGACRNTADWKNGRIDFQPWPYPSATKFMVDWMNKTVVGGDNSFLDGLDREMVASDLVDYDFVKKSCEKYPEWKDDPSVNPTDPYDREEVLSI*
>MP0790_megahit_333337_1-654
LEAGTISGYCVGEPWNQQAVAKGIGVPVTTNYDIWKNNPEKVFGVTRKWADENPKTMIAVTKALIRAGKWLDATESGKLINREEACRILSQPNYVGADYEVIKNSMTGTFIFQKTDVREMPDFNVFFKHDCTYPWYSDGVWFLTQMRRWGQITEAKPASWYAEIAKKVYLPDVYMAAAELLLEEGELTKSDLPKTEDGYKPATTDFIDGLEFDGKKPI
>MP0790_megahit_344445_1286-2620
MSNKINKEELPYQEANFEGMEKHILAAKGIPADSDIGRRPFMDLLATVGGGLSLSSLLTSCGKKDESNDASSSSETESVSELDEPVKIGYIPITDSVPLILAHALGYFEEEGLKTEKPTLIRGWSPLVEAFIANKLNMAHFLIPIPLWMRYNNDVKVKVMSWAHTNGSAIVVGKHTGAKDFKDLGGTQIAVPYWYSMHNIVLQMGLVEAGLKPVIKDQTAPLAPDEVNLMVMPPPEMPAALAAKKIDAFIVAEPFNALGELKAGGQVMRFTGDIWKNHPCCVVCLHEEQTIKKPIWTQKVMNAVVRANVYASKNKSEVAELLSKDGKGYLPMPASVIKRAMTHYGTDDYSVTKANRNAAEWKNGRIDFQPWPYPSATKFMVDWMNKTVVGGDNSFLNGLDREMVAKDLVDYDFVKKSCEKYPEWKDDPSVNPTDPYDREEVIAI*
>MP0790_megahit_351007_2-964
MKKQLSQEGKFLAAKAKSQAIENDILDEEEAQFVDGGPVDENGLPLNAKNFGDVIDDPFLKINSDPLFGGFLGTGISRRSVLQTGAALAGAGLGLGSMPAFGKKAFDPVVNICYIPITDAAALLVAHELGFFKEEGIESKRPTLIRGWSPLVEAFAAHKFNLTHMLIPIPVWMRYNNKFPVKITAWDHSNGSAIVVNPEIKTPADFGGKQFAVPYWYSIHNIVSQKIMKEAGITPVIRAQDAALAPNECNFQVLAPPDMPPALAAKKIDGYCVAEPFNALGEIKAGGKVLRFTGDVWKGHPCCVVVMHEDDAMDPDRAAWA
>MP0790_megahit_361381_3-737
STRFRPKTHQLRFMKTNQSIRPFPGSLTKTLGSLTFAAGSTASGSFQSKITGIFFGLCLLLTSCGEKDPAPPEVSANETTPAASEVPAETPEEESAPEEESVPEKAAGKLDVEKDELKFGFIKLTDCAPIVIAKEKGFFEDEGLQVEVIAQSNWKVLLDNVITGNLDGAHMLSGQPIAATIGIGTEAHIVTPFTLDLNGNGITVSNSIWAQMQENDLDLDTDTPKHPISADSLKPVVDDLLAEGK
>MP0790_megahit_363121_1-534
MSGHLEAGLIDGYCVGEPWNSKSILSGIGWSPAASGDLSHGHPEKALVVSGRFLHEHPGKTLRLVASLIEACALCENPDFSEELISILSRKEYVGVEPEVLRKSFSGSFQVGPKQVKKTPFYLFGGDAVNRPTSDKASWHISGLSKAGVLNKAEGQKVISIHREDLYEEALQECGNI*
>MP0790_megahit_363121_640-1005
MKTNQSIRPFLGSLTKTLGSLTFAAGSRASGSLQFKITGIFFGLGLLLTSCGEKDSASPEVSVNETTPAASEVPAETPEEESVPEEAAGKLDVEKDELKFGFIKLTDCAPIVIAKEKGFFED
>MP0790_megahit_363688_40-1005
MKKQLTQEEQLLAAKTKSDAIADDILDEEEAQFIDGGPVDENGLPLNAKSFGDQIDDPFLKINSDPLFGGFLGTGISRRSVLQTGAALAGAGLGLGSMPAFGQKAFDPVVNICYIPITDAAALLVAHELGFFKEEGIESKRPTLIRGWSPLVEAFAAHKFNLTHMLIPIPVWMRYNNKFPVKITAWDHSNGSAIVVNPEIKTPADFGGKQFAVPYWYSIHNIVSQKIMKEAGITPVIRAQDAALAPNECNFQVLAPPDMPPALAAKKIDGYCVAEPFNALGEIKAGGKVLRFTGDVWKGHPCCVVVMHEDDAMDPERAAWAQ
>MP0790_megahit_364396_368-847
LINREEACRILSQPNYVGADYEVIKNSMTGTFIFQKTDVREMPDFNVFFKHDCTYPWYSDGVWFLTQMRRWGQITEAKPASWYAEIAKKVYLPDVYMAAAELLLEEGELTKSDLPKTEDGYKPATTDFIDGLEFDGKKPIEYLNSFDIGIKDDPSLAGK*
>MP0790_megahit_368866_3-605
LVAHELGFFKEEGIESKRPTLIRGWSPLVEAFAAHKFNLTHMLIPIPVWMRYNNKFPVKITAWDHSNGSAIVVNPEIKTPADFGGKQFAVPYWYSIHNIVSQKIMKEAGITPVIRAQDAALAPNECNFQVLAPPDMPPALAAKKIDGYCVAEPFNALGEIKAGGKVLRFTGDVWKGHPCCVVVMHEDDAMDPERAAWAQGV
>MP0790_megahit_372754_1-552
MSEVVLNCGYVPLVDCAPLVIAKELGFAAEQGLALNLLRQPSWSALRDMLALGHLDAAHMLSPMPVAMSIGMGGLPARVDALMVLSVNGTVFGVSNAVASTLENVRFGDTTALLSGLSARGAKPLRVGIPFHYSMHRLLLSYWAAQAPDLQIEEVTVPPMRMADAVSDGFVDAFWVGEPWGGVA
>MP0790_megahit_394780_1-663
MADAVSDGFVDAFWVGEPWGGVAVQNNVAKLMMAGRDVWQFAPEKVLAARHEWASQNEDSVRRLMRAVYQASAWLDAPGNKPLAVEILGRSEHLSMSPDLIDPALTGHIVPRTGASPVTVDRFLQFHSHAASFPWRSQAAWIAHHLGADAAGIEKAKTCFRADLFRQNLSDIGADMPQSSEKTEGAMTLPTSVASARGEMILSPDAFFDGRTFDFTAAVR*
>MP0790_megahit_394880_1-927
GLPARVDALMVLSVNGTVFGVSNAVASALEDVRFGDTTALLSGLSARGAKPLRVGIPFHYSMHRLLLSYWAAQAPDLQIEEVTVPPMRMADAVSDGFVDAFWVGEPWGGVAVQNNVAKLMMAGRDVWQFAPEKVLAARHEWASQNEDSVRRLMRAVYQASAWLDAPGNKPLAVEILGRSEHLSMSPDLIDPALTGHIVPRTGASPVTVDRFLQFHSHAASFPWRSQAAWIAHHLGADAAGIEKAKTCFRADLFRQNLPDIGADMPQSSEKTEGAMTLPTSVASARGEMILSPDAFFDGRTFDFTAAVR*
>MP0790_megahit_396251_3-785
FEDEGLFVRLEAQANWKVLLDGVIDGQLDGAHMLAGQPLAATIGYGTKAHIITPFSMDLNGNAITVSNDIWDEMKPNVPTMDDGRPQHPISASALAPVVEGYKDRGEPFNMGMVFPVSTHNYEIRYWLAAGGLKPGYYSAQDISGQIDADVLLSVTPPPQMPATMEAGTISGYAVGEPWNQQAVFKGIGVPVITDYDMWKNNPEKVFGITAEFAEENPNTTLALTKALIRAAMWLDANDNANREEAVEMLSRSEYVGADAD
>MP0790_megahit_399858_244-609
FNVFFRYNATYPFYSDAIWYLTQMRRWGQIDETKPDEWYFETAADVYRPDIYLQAARLLVDEGMADEAAFPWDSDGFKSPTPAADIIDGISYDGRAPNAYIDSLPIGLKTGQTVVDSKVEG*
>MP0878_megahit_4557_2-349
MSDDNFFRPYSEHATLSGCVCGRHESPEAHDRAAEQARLARSRDRDLLSQDSVEAAAVRALFPNDVTRRRFLQAVGVGTAMAAISSVLPLTSLQAMADERGPLEKANLKIGFIPIN
>MP0878_megahit_12540_189-620
VEATHFASDPANRKDIAKAIAPKNYLNQPLTVVEQVLTGRYPDGRGNIVNEPNRIDFDPFPWHSMAVWILTQMKRWGYAKGNIDYKSVAEEVYLAAECDKIAKEMGYKTHDSTYSKHVFMGGKVFDSSKPEEYLKSFPIHNMT*
>MP0878_megahit_18418_3-551
IPITCATPIIMAKPMGFYEKQGLNVDVVKTAGWAVVRDKTLNKEYDAAHMLAPMPLAITMGLGSNPVPFAVPAIENVNGQAICLANKHKDNRDPKNWKGFKLAIPFDYSNHNYLLRYYLAEHGIDPDTDVQLRSVPPPEMVANLRADNIDGFLAPDNVVQRAVYDGVGFIHILSKEIWDGHPC
>MP0878_megahit_22871_2-184
MSVKSLGNPFSGDTDLRHSKSCGCDVCSSKDGHTHASHKDHDHGVKHDLASIPAHSDMGDM
>MP0878_megahit_53539_1319-2320
MRKYLLATAALCALAASANAESVRMSVGSYNLNNLPFPVAASLGFYKEEGLDVTTENFAQGGSKVLQALVAGSTDVAVGFYDHTIQMQSQNKHVVGFVQLARNSGLVLAGKNDTDFDPAKPETIKGKKVGITSPGSSSDFFIRYYMKQHDLSDNDISIIGVGSGAAAVAALQQGKIDLLVNYDPAATIVVERGLGKILIDARSDQGAKDVYGGIYPTSVLYATQDYIDANPEVVQKVTNATVRALHWMKQHSAEEIVAKLPDDFVSGDKQTYIKAVEAAKAIFSEDGKFEPADLETPLSVLKSFNDAVAKATIDLNTTYTNKFVEAAASKAAN*
>MP0878_megahit_66369_3-719
GFAEEEGLDLDLTRDVTWATVLDRLLYGHTDAAHMLAPLAIATTMGIGRPPQPLAAPFVLGLNGNAITLRTELADAVCPDPVLGDPAAVGAALAKHAQMAAANGRKLRFGVVHRHSSHNYMLRYWLSACGIRPDVDIEIVTVAPPFTADALESGEIDGSCVGEPWNSVAVDRGAGRIVLATAQIWRRGVEKVLAVKEARLAERAEAVEGLIRAMRQAGKWFVDPANRESAAAILARPEY
>MP0878_megahit_96410_281-694
MRPVPLPVAYMPLVDAAPLIIAQEMGFAEAEGIALDLVAAPSWSSVRDMLAFGRVDAAHLLSPVPVAMAMGLGGVSTPVSAVSVLSVNGNVIGVGRALEQALRAQGFGFDFADARAAATALAAVAEGPIVFGVPFPFS
>MP0878_megahit_96738_307-1713
MNQYEKFDGVKKKLKGIVSALALAVSVSGVMSAGVQAAEEIDWPEKEELKFGFIKLTDMAPLAIAYEKGFFEDEGLYVTLEAQANWKVLLDRVIDGQLDGAHMLAGQPLGATIGFGTEAHIITAFSMDLNGNGITVSNDIWKEMEKHIPVEDGQPVHPIKADYLKPVVDSYREAGKPFNMGMVFPVSTHNYELRYWLAAGGIHPGYYAPHKGDTSGQIDAEALLSVTPPPQMPATMEAGTIYGYCVGEPWNQQAVFKGIGVPVITDYEIWKNNPEKVFGVSNVWAEKYPNTHLRVVKAMIRAAMWLDENNNANRPEAVKILSKPSYVGADEAVLANSMTGTFEYEKGDKRDVPDFNVFFRYNATYPYYSDAIWYLTQMRRWGQISESKPDSWYMDMAKKVYRPDIYAVAAKALIAEGKAKAADFPDFDSESGFKPPQSEFIDGVTYDGTKPNAYLESFGIGLKGDTVL*
>MP0878_megahit_103436_773-1216
AILARPEYLDGSAQVIGRAIADQIVLKAGAAASPYPDFMFQYNEAANFPWISQAKWLYSQFILWEGKPFDDADAERAGRVFRPDIYRKALRGTGDLLPGASSKVEGSIDGPLAVGAEQGEITLSSNRFFDGRIFDPDAIEDYVASQR*
>MP0878_megahit_117067_1-504
DEGLFVTLEPQANWKVLLDRVIDGQLDGAHMLAGQPLAATIGYGTEAHIITPFSMDLNGNGITVSNEVWEKMLPHVPKQADGRPQHPISAEALAPVVDGFRAEGRPFNMGMVFPVSTHNYELRYWLAAGGLNPGYYSPDNISGQIAADVLLSVTPPPQMPATLEAGTI
>MP0878_megahit_126127_192-605
MAAPEKTAGSHSGITQAQGAPAVVGSDRQKILRAGFIPLVDASVLIAAAEFGFAEREGLSLDLVKDVSWANVRDRLAFRQFDIAHMLSPMPVASMLGLGSNPSPTITPFSLGRGGNAITLSTRLFERMKALTGLSETA
>MP0878_megahit_151312_2101-2850
MSEVVLNCGYVPLVDCAPLVIAKELGFAAEQGLALNLLRQPSWSALRDMLALGHLDAAHMLSPMPVAMSIGMGGLPARVDALMVLSVNGTVFGVSNAVASALEDVRFGDTTALLSGLSARGAKPLRVGIPFHYSMHRLLLSYWAAQAPDLQIEEVTVPPMRMADAVSDGFVDAFWVGEPWGGVAVQNNVAKLMMAGRDVWQFAPEKVLAARHEWASQNEDSVRRLMRAVYQASAWLDAPGNKPLAVEILG
>MP0878_megahit_152992_7614-8795
MAEKVRLGFVPLVDCAIPVVARAMGFAEQENIDLELVREMSWAAIRDKLSYGVFEAAHLLAGIPIAARLGLGGVPVQHIVVPMALGRGGNAITVSTRLYQRMLEADPAAMHGPRGLSGRALKKVIDEDRAAGRPVMSFATVFPFSSHNYELRYWMAAAGIDPDRDVNIGVIAPPRMFDSLRNGWVDGYCVGEPWNQRAVFHGDGVIVALKDDIWPRSPEKVLGIREDWVNSSPETVSGLVRALVRAAEWADQPGNRSELAQMLSEESNVGAPYEILKASLGGRPVLRPGEAPTDIPDRHVFYRYTATFPWLSQGSWVGTQMKRWGQVPADSDLNSVVRQVYRPDLYRAAVADLDVAVPKHDWRVEGANDADDRSFVGPDSFLDNTVFDPEKVS*
>MP0878_megahit_166571_416-1639
MPERHRVKAGFSPTIDCAVLIAAAEKGFAADEGIELELFRKQSARAVLAALGEDGVHVAHLPAPVPVGSAVGLDDLPADIVGVFTLSLGGSATTVSHGFYNELYREGLKLPDPAAFGRAMARVCAARRAAGGNPPVFAVEDIVSTPFYTLRYLLGSCGVLLGRDMEIVEALPKAMPALLESGKVDALCTAEPAGSAVVLGGAGRIVTTGALIWRNAPEKMLAAKKRWAEENPALLEGLLRALYRAGEWCANTANIEELAGILAAPQYMDENGEFLLPALTGYISTSQKDMQRFQEFFVTSAKAANFPWQSQALWFFSQMLRWGEVSADYRFDPAMVEAARNAYRPDIFRKAMKPLFAPVPGANLKLEGTLREPVHVGASRTGLVLGPDCFFDGHVFDPETLEMDDEI*
>MP0878_megahit_167273_3-341
MNTFKRKSLAATLSLAVSLGLGSLLSTSALAVEDLEKEDLKFGFIKLTDMAPLAIAYEKGFFEDEGLYVTLEAQANWKVLLDRVIDGELDGAHMLAGQPLGATIGFGTQADII
>MP0878_megahit_172638_2-835
RARGEPPPTLGMTYPFSSHNYEFRYWLAAGGIHPDHDVKLVVVPPPLTSDALAAGAIDGFCVGAPWNIVAAERGVGRIVAAKQDLWPSAPEKVIGMRPEWAENQQETVGRLLSALDAAARWCDVAGNHDDLSRVLADPRYIGAPEGIIRRVLAGEFSIDSQGNRRVIDNYFIFHGRHANYPRQSQALWIYSQMIRWGQAEFSQAGVEAALSAYRPDIYRAALGDANAPDDADIRIEGQEAGDRFVDGFVFDPADITGYVNGFAVRSSAPVSTSQGEA*
>MP0878_megahit_172638_1215-1790
MKEIVSGAVSRRTILKTTAAVALVSAVRAAFPSGAFAATAEPEVKGAKIGFIALTDAAPLIVAAEKGLFAKHGMPDVEVLKQASWGATRDNLVLGGASNGIDGAHILTPMPYLMHTGRVTQNNVPVPMAILARLNLDSQGISAAREYAETGVQLDASKLKAAFEKKKAEGKEIKAAMTFPGGTHDLWLRYWL
>MP0878_megahit_199584_1-816
THNYELRYWLAAGGIHPGYYAPHKGDTSGQIDAQALLSVTPPPQMPATLEAGTIYGYCVGEPWNQQAVFKGIGVPVITDYEIWKNNPEKVFGVSQAWADENPNTHIAVVKALIRAAAWLDADNNANRGEAVQILSQPAYVGADAEVIANSMTGTFEYEKGDVREVPDFNVFFRYNATYPYYSDAIWYLTQMRRWGQVGQAQPDSWYMDVAKKVYRPDIYALAAQELIDEGTLPAEAFPDFASETGFKPATSEFIDGVTYDGSQPNAYLQQFE
>MP0878_megahit_222585_1-453
ASAWLDAPGNKPLAVEILGRSEHLSMSPDLIDPALTGHIVPRTGASPVTVDRFLQFHSHAASFPWRSQAAWIAHHLGADAAGIEKAKTCFRADLFRQNLSDIGADMPQSSEKTEGAMTLPTSVASARGEMILSPDAFFDGRTFDFTAAVR*
>MP0878_megahit_222585_703-951
MKNTFALLLASTSLLATAASAEMLALEKEELTFGFIKLTDMAPLAVAYELGYFEDEGLFVRLEAQANWKVLLDGVIDGQLDGA
>MP0878_megahit_233907_2-583
ISGYAVGEPWNQQAVFKGIGVPVITDYDMWKNNPEKVFGITAEFAEENPNTTLALTKALIRAAMWLDANDNANREEAVEMLSRSEYVGADADVIANSMTGFFEFEKGDVRPAPDFNVFFRYNATYPFYSDAIWYLTQMRRWGQIDETKPDEWYFETAADVYRPDIYLQAAKLLVDEGMADEAAFPWDSDGFKAP
>MP0878_megahit_234329_1-663
RYWLAAGGIDPDKDVSTIVVPPPQMVANMKVGNMDVFCVGEPWNEQLVNQGIGFTACTTGELWKGHPEKALGMRADWVEKNPNATKALLMAVMEAQQWCDEMANKEEMSAILDKRQWFNVPPKDVLGRLKGNINYGNGRVLENTGLQMKFWQDHTSYPFRSHDSWFIAENIRWGKFAPDTDVKALVAKVNREDIWREAAKDLGVADLPASTSRGKETFFDG
>MP0878_megahit_244759_1296-2705
MTGLKTTSLLKRLRKASAGVCAALAVSVASFSTSVTAQEPALGWPEKEELKFGFIKLTDMAPLAVAYEKGFFEEEGLYVTLEAQANWKVLLDRVIDGQLDGAHMLAGQPLGATIGFGTESHVVTAFSMDLNGNGITVSNEVWEKMKAHIPQENGKPVHPIKADYLKPVVDEYRNAGKPFNMGMVFPVSTHNYELRYWLAAGGIHPGYYAPHKGDTAGQIDAQALLSVTPPPQMPATMEAGTIYGYCVGEPWNQQAVFKGIGVPVITDYEIWKNNPEKVFGVSQGWAEKYPNTHIRVVKALIRAAMWLDENDNANRPEAVKILAKSNYVGADEDVLANSMTGTFEYEKGDKRDVPDFNVFFRYNATYPYYSDAIWYLTQMRRWGQISEAKSDDWYKETAKKVYKPEVYAQAAKALIAEGKAKASDFPEFSTETGYKPAQSEFIDGVTFDGSKPNAYLEQFKIGLKGNTVL*
>MP0878_megahit_251096_22353-23486
MSGLDDVHAGYLPLLDGAVLVTAARFGFAEAHGIRLHLHREMSWATIRDRMGVGHFDCAHMLAPMAIAANLGIAPLSAPVVAPMVLALGGNAVTVSPLLAELMAETGWRDDGPAAAGRALAEALARLERSASRRGRFAVVHAHSCHNYDLRYWLAACGIEPDRDVDITVVPPPLMPDAIASGQIDGFCVGEPWSTIAVRRGAGRIVTTKAEIWRRSPEKVLGVSARFAAERTEVLDRLIRALCDAATWCDAAEHHAELADLLAEPAHIGVDARDLVPALSGLLEMAPGEAQSIEDFMIFAAGEANRPRLSDGFWMLSQMVRWRQVTESDAARQAVRNVFRPDLYDRALGLAFRDSVEGEVFITGQDRRPAGLFDRPE*
>MP0878_megahit_251096_23841-25229
MFHPSSINRRTLLGAFAVLALAGTSTSAIAEMIFPEKAELTFGFIKLTDMAPLAIAKEKHFFEDEGLYVTLEPQANWKVLLDRVITGELDGAHMLAGQPLAATIGYGTEAHIVTPFSMDLNGNGITVSNAVWEEMKPNIPTGADGKPAHPISASALAPVVERYKSEGKPFNMGMVFPVSTHNYELRYWLAAGGLNPGFYTPSDTSGQVKADVLLSVTPPPQMPTTMEAGTIQGYCVGEPWNQAAVFKGIGVPVITDHDIWNDNPEKVFGMTAQFVEENPNTAVLVTKALIRAGKWLDENDGANRQEAVEILSKPEYVGADAEVIANSMTGTFEYEKGDKRPAPDFNIFFDKFATYPFYSDAVWYLTQMRRWGQIAEPKDDGWYDEVARSVYKPDIYRAAADALIEDGLIEASEIPGETDGYKRATAAFIDGIEYDGKKPNDYLAKFGIGLKGDETVASLASN*
>MP0878_megahit_254545_3397-4611
MTINLKIAFLPLNDAAVLVAARERGFAEEEGIALDLVRTTSWATLRDRLVFGQVHAAQMLAPLAVAVTLGLSQQPAALAAPYKLGVNGNMLVMASDFAKALEPDVAARLSDPLGTAHDFAAAIGLWRRKPVIGVVHRFSSHALMLRYWLASAGVDPDRDVVLRVLPPSLTVEAMRAGEIDGFIAGEPWGSAAVDAGLAETVAIGERIWRRGVEKILAFRETWLEEHPDIVDRLLRAMARAAAWCDDRENHAVLAQLLADPRHVDQPADLIQRALDGQIVARAGEAPVANPDFMLFGREATPFPWRSQALWIYSQLVRWKMVDHDPATAQAAARVFRPDIFRRALANSDVPMPGASMKVEGAVDMPLAVGSRRGELTLGPDRFFDGRTFDPEQIEAYLAGFAPGR*
>MP0878_megahit_266787_134-1543
MTGLKTTSLLKRFRTASAGVCAALAVSVASFSASVAAQAPAVGWPEKEELKFGFIKLTDMAPLAVAYEKGFFEDEGLYVTLEAQANWKVLLDRVIDGQLDGAHMLAGQPLGATIGFGTESHVVTAFSMDLNGNGITVSNEIWDKMKAHIPQENGKPVHPIKADYLKPVVDEYRNAGKPFNMGMVFPVSTHNYELRYWLAAGGIHPGYYAPHKGDTAGQIDAQALLSVTPPPQMPATMEAGTIYGYCVGEPWNQQAVFKGIGVPVITDYEIWKNNPEKVFGVSQGWADKYPNTHIRVVKALIRAAMWLDENDNANRPEAVKILAKSNYVGADEDVLANSMTGTFEYEKGDKRDVPDFNVFFRYNATYPYYSDAIWYLTQMRRWGQISEAKSDDWYKETAKKVYKPEVYAQAAKALIAEGKAKASDFPEFGTETGYKPPQSEFIDGVTFDGSKPNAYLEQFKIGLKGDTVL*
>MP0878_megahit_268538_18584-20032
MSVKSLGDPFSGDTDLRHSKSCGCDMCASKGGHHHADHDHGVKHDLASMPAHSDMAAKAPESSEEILDRAIDSAIVRSVFGHNEISRRSFAKMVGGSTMMAALASVLPIDKVKAAILDDLGTPEKSKLNIGFVPITCATPIIMAQPMGFYEKYGLDVDVIKTAGWAVARDKSLNNEYDASHMLTPMPLAISMGAGSTATPFLMPAVENINGQAIVLHNDHLDKRDPKQWKGFKFGVPFEYSMHNFLLRYYVAEHGLDPDKDIQIRVVPPPEMVANLRAGNLDGYLSPDPFNQRAVWEKIGFLHTLTKDIWEGHPCCAFACSKAFSEELPNTYGALLKSIVDATQYAAKPENRKEISAAIAPANYLNQPVPVIEQVLTGRYADGLGEVKNVPDRIDFDPFPWHSMGVWILTQMKRWGYIEGDIDYKKIAEEVYVATDCAKVMKDLGYEAPTSTYKSYTIMGKTFDPDQPEAYVNSFAIGKGVS*
>MP0878_megahit_275772_64616-65998
MNTFKRKSLVATLSLAVSLGLGSLLSTSVQAVENLEKEDLKFGFIKLTDMAPLAIAYEKGFFEDEGLYVTLEAQANWKVLLDRVIDGQLDGAHMLAGQPLGATIGFGTQADIITAFSMDLNGNGITVSNDVWQEMKKHIPLDADGKPQHPISAAALKPVIEQYRADGKPFNMGMVFPVSTHNYELRYWLAAGGIHPGYYAPHKGDTSGQIDAQALLSVTPPPQMPATLEAGTIYGYCVGEPWNQQAVFKGIGVPVITDYEIWKNNPEKVFGVSQAWADENPNTHIAVVKALIRAAAWLDADNNANRGEAVEILSQPAYVGADAEVIANSMTGTFEYEKGDVREVPDFNVFFRYNATYPYYSDAIWYLTQMRRWGQIGQAQPDSWYMDVAKKVYRPDIYAQAAQELIDEGTLPAEAFPDFASETGFKPATSEFIDGVTYDGSQPNAYLQQFEIGLKGDTQL*
>MP0878_megahit_279915_18364-19578
MTTTVKISFLPLTDSAALVAAREQGFAQEEGIDLDLVRSTSWATLRDRMIYGQVHAAQMLAPLAVAVTLGLSQQPAPLAAPYKLNVNGNMLVMANDFAKALDPDVAARLADPLGTAHDFAAAIGLWRRKPVIGVVHRFSSHSLMLRYWLASAGVDPDKDVVLRVLPPSLTVEAMQAGEIDGFIAGEPWGSAAVEAGLAEAAAIGERIWQRGVEKVLAFREAWMEENPETVDRLLRALARSAAWCDDPASHDRLSELLSDPRYIDQPAHLIRRALAGQIMARPHEPALASPDFILFGREATPFPWRSQALWIYSQLVRWGMVDHDPATATRAAAVFRPDIFRRALTGRDVAMPGASMKVEGAVQLPLAVGSRRGDLTLGPDRFFDGRIFDPERIEAYLAEFSQTR*
>MP0880_megahit_249_2321-2599
GQISDSKDDAWYDATAREVYRPDIYLEAAQSLVDDGLADPADFPWETDGYKPVTSDFIDGVSYDGRQPNAYLESLTIGLKTSQTVAAGEVIE*
>MP0880_megahit_8048_708-1988
MAHSLTIGFAQLTDCAPLAVAKERGAFAAHGLDVTLKRFVSWAAMRDALGTGAIDGAHMLSPMVVASAAGIGPFPGEFTTAFTLNLNGNAITVSTTLFEAMAQMAPETISRRPLSAYALKRVIDQRKEDGKAALTFAHVYPHSMHALELRYWLAAAGIDPMRDLNLVVVPPSLMVDALAAGQIDGYCVGEPWNNAAVVAGIGRTLITSGEIWSNGPEKVLGVRQDWTEQNKEWHLKLIAALSETCAWLDDMDNRLTAAQIISTPDYVNAPFDEVVGSLTGKNRQTGGELRIDMPDFNVFHRYAANFPWRSHAKWILSQMIRWGEAPDDVDASAIARLAFRPDIYCEAVERLGIACPSADEKMEGAHQHAWLLSDATEPVAMGADQFMDRRIFDPTNIDGYISGFTIRDQRSRLGALDTSQITHLAK*
>MP0880_megahit_16952_1-615
AHETQAAHEAALPTGDAAIERAVDATMMRALFPHQAERRAFLRSVGLSTAAAAVSQFLPTKFVAEAFAEAGKPEKTDLKVGFIPITCATPIIMAKPMGFYEKQGLNVDVVKTAGWAVVRDKTLNKEYDAAHMLAPMPLAITMGLGSNPVPFAVPAIENVNGQAICLANKHKDNRDPKNWKGFKLAIPFDYSNHNYLLRYYLAEHG
>MP0880_megahit_23392_1-615
KDIETIVVPPPQMVANMKVGTMDCFCVCEPWNEQLIHQGIGYTAITTGELWKDHPEKAFAMRAAWVDKYPNAAKALLMAVMEAQAWCDKPENRDEMAAIVAKRQWINVPVADVVDRMKGKFDYGTGRVVENSPHIMKFWADNASYPYQSHDLWFLTEDIRWGKFDAATDTKALIGKVNREDLWREAAKALGVSTIPTSTSRGVET
>MP0880_megahit_37232_759-830
MALFDNPFDARRRFARGGCSCGAH
>MP0880_megahit_39861_1-945
RSLGNPCCEEQHSSLGNPYDANTNLEHNSSSPQILQKTVDNENSVNEDHQHDDFPKTEEDMMDRAVENAVIRAIFNNNEMDRRKFMKMVGASTAAAVIASIFPLNAAKAIAKEGLKGGLETKDLSLGFIPITCATPIIMSEPMGFYKKNGLNAKVRKASGWAMVRDWAINKDVQAAHMLSPMPLSITMGEGSKKVPFFMPAVENINGQAITLANKHKGVKTAKDMKGFRFCVPFEYSMHNFLLRYFLAEGGVHPDKDVQIRVVPPPEMVANLIAGNVDGYLAPDPFNQRAVYENAGFIYMLSKDIWAGHPCCAFA
>MP0880_megahit_40779_4209-4652
MNQYEKFDGVKKKLKGIVSALALAVSVSGVMSAGVQAAEEIDWPEKEELKFGFIKLTDMAPLAIAYEKGFFEDEGLYVTLEAQANWKVLLDRVIDGQLDGAHMLAGQPLGATIGFGTEAHIITAFSMDLNGNGITVSNDIWKEMEKHI
>MP0880_megahit_58304_2-706
TIGYGTKAHIVTPFSMDLNGNGITVSNEVWEKMRPNIPSMEDGRPMHPISASALKPVVEEYAADGKPFNMGMVFPVSTHNYELRYWLASGGIHPGFYSPDDVSGQIQADALLSVTPPPQMPATLEAGTIYGYCVGEPWNQQAVFKGIGVPVITDYEIWKDNPEKVFGITAEFAEENPVTTKAVTRALIRAAMWLDENDNANRAEAVEILARSEYVGADADVIANSMTGTFEYERG
>MP0880_megahit_67238_3-92
MKKIFSGDVSRRTILKTTATAALVSAVRVA
>MP0880_megahit_67238_471-926
NHDDLSKALADPRYIGAPEGIIRRVLAGEFSIDSHGNRRVIDKYFLFHSGHANYPRQSQALWIYSQMIRWGQAEFSQAGVEAALSAYRPDIYRAALGDANAPDDADIRIEGQEEDDRFVDGFMFDPADIVGYVNRFTVRTSAPFSPSSGEV*
>MP0880_megahit_70209_1-1032
PLAVAVTLGLSQQPAPLAAPYKLNVNGNMLVMANDFAKALDPDVAARLADPLGTAHDFAAAIGLWRRKPVIGVVHRFSSHSLMLRYWLASAGVDPDKDVVLRVLPPSLTVEAMQAGEIDGFIAGEPWGSAAVEAGLAEAAAIGERIWQRGVEKVLAFREAWMEENPETVDRLLRALARSAAWCDDPASHDRLSELLSDPRYIDQPAHLIRRALAGQIMARPHEPALASPDFILFGREATPFPWRSQALWIYSQLVRWGMVDHDPATATRAAAVFRPDIFRRALTGRDVAMPGASMKVEGAVQLPLAVGSRRGDLTLGPDRFFDGRIFDPERIEAYLAEFSQTR*
>MP0880_megahit_70659_223-1152
KADALKPVVEKYKADGKPFNMGMVFPVSTHNYELRYWLAAGGIHPGYYAPHKGDTSGQIDADALLSVTPPPQMPATMEAGTIYGYCVGEPWNQQAVFKGIGVPVITDYEIWKNNPEKVFGVSKQWADKYPITHKKVVKAMIRAAAWLDADNNANRPEAVKILSKSQYVGADYDVIANSMTGTFEYEKGDKREVPDFNVFFRYNATYPYYSDAIWYLTQMRRWGQISEEKSDDWFMETAKKVYRPDIYASAAKELIKEGKLDAKDFPDFATETGFKPAQKGFIDNIVYDGSKPNEYLKKFEIGLKGAEKI*
>MP0880_megahit_74206_548-691
MRGIKTLRRTFVKSALVLAAGMATMSAPLVSAEEWAEKEELKFGFIKL
>MP0880_megahit_76950_1679-2689
NGITVSNDVWSKMKPNVPADPDGKPIHPIKADALKPVITSYKNEGKPFKMGMVFPVSTHNYELRYWLAAAGIHPGMYTADNVQGQIDAEVLLSVTPPPQMPATLESGTIYGYCVGEPWNQQAVFKGIGVPVITDYEIWKNNPEKVFGVSNVWAEKYPNTHLRVVKAMIRAAMWLDENNNANRPEAVKILSKPSYVGADEAVLANSMTGTFEYEKGDKRDVPDFNVFFRYNATYPYYSDAIWYLTQMRRWGQISESKPDSWYMDMAKKVYRPDIYAVAAKALIAEGKAKAADFPDFDSESGFKPPQSEFIDGVTYDGTKPNAYLESFGIGLKGDTVL*
>MP0880_megahit_79877_3-725
MNVFSTQSIKKRSKRNEANTNGQSGTGCNAGTFSPVNWIGVTDCCASEGRQALVLYCFALSACLPSLSLIGNSHDDAVIGHFDVRRWTFECRATGQAAPVLFLKVIKPEPFGLGKPSRTFIMISYSDTTLSSPQRGVFAGSAALLACLLAACGGPSTDAPSSSPSSSESTALVIPMEGLEKTELTFGFIKLTDMAPLAIAYEKGFFEDEGLYVTLEPQANWKVLLDRVIDGELSGAHMLAG
>MP0880_megahit_83256_1-639
SVAVDRGAGRIVLATAQIWRRGVEKVLAVKEARLAERAEAVEGLIRAMRQAGKWFVDPANRCSAAAILARPEYLDGSAQVIGRAIADQIVLKAGAAASPYPDFMFQYNEAANFPWISQAKWLYSQFILWEGKPFDDADAERAGRVFRPDIYRKALRGTGDLLPGASSKVEGSIDGPLAVGAEQGEITLSSNRFFDGRIFDPDAIEDYVASQR*
>MP0880_megahit_93593_2-358
VLGRLKGNINYGNGRVLENTGLQMKFWQDHASYPFHSHDSWFIAENIRWGKFAPDTDVKALVEKVNREDIWRAAAKDLGVADLPASTSRGKETFFDGKVFDPENPSAYLESLSIKAAS*
>MP0880_megahit_98157_1-537
NKGNMRMKEIVSGAVSRRTILKTTAAVALVSAVRAAFPSGAFAATAEPEVKGAKIGFIALTDAAPLIVAAEKGLFAKHGMPDVEVLKQASWGATRDNLVLGGASNGIDGAHILTPMPYLMHTGRVTQNNVPVPMAILARLNLDSQGISAAREYAETGVQLDASKLKAAFEKKKAEGKEI
>MP0880_megahit_123212_1-732
MTAEGKSFRLEASCACGCGGSPADHRDPFSEVFADEAYEGVERKVDRQVEAALLSAIAPDPMFRRAFLKAVGASTVLAAISQLLPLADAQAIAQEATTLEKTKLNVGYVPITCTVPLLLAHAMGEYGKEGLDVNLVRTPSWAIVRDKLLSSEFDASHLVLAMPLTMTMGVGGPALATHVSSVQNVNGNAITLSIRHKDRRDPKDWKGFKFGVPHQHSMHAMLLRYYLAEHGLDPDKDVEIRVYP
>MP0880_megahit_151221_1170-2579
MTGLKTTSLLKRLRTASAGVCAALAVSVASFSTSVTAQEPALGWPEKEELKFGFIKLTDMAPLAVAYEKGFFEEEGLYVTLEAQANWKVLLDRVIDGQLDGAHMLAGQPLGATIGFGTESHVVTAFSMDLNGNGITVSNEVWEKMKAHIPQENGKPVHPIKADYLKPVVDEYRNAGRPFNMGMVFPVSTHNYELRYWLAAGGIHPGYYAPHKGDTAGQIDAQALLSVTPPPQMPATMEAGTIYGYCVGEPWNQQAVFKGIGVPVITDYEIWKNNPEKVFGVSQGWAEKYPNTHIRVVKALIRAAMWLDENDNANRPEAVKILAKSNYVGADEDVLANSMTGTFEYEKGDKRDVPDFNVFFRYNATYPYYSDAIWYLTQMRRWGQISEAKSDDWYKETAKKVYKPEVYAQAAKALIAEGKAKASDFPEFSTETGYKPAQSEFIDGVTFDGSKPNAYLEQFKIGLKGNTVL*
>MP0880_megahit_161219_3-818
GWRDDGPAAAGRALAEALARLERSASRRGRFAVVHAHSCHNYDLRYWLAACGIEPDRDVDITVVPPPLMPDAIASGQIDGFCVGEPWSTIAVRRGAGRIVTTKAEIWRRSPEKVLGVSARFAAERTEVLDRLIRALCDAATWCDAAEHHAELADLLAEPAHIGVDARDLVPALSGLLEMAPGEAQSIEDFMIFAAGEANRPRLSDGFWMLSQMVRWRQVTESDAARQAVRNVFRPDLYDRALGLAFRDSVEGEVFITGQDRRPAGLFDRPE*
>MP0880_megahit_161219_1173-2561
MFHPSSINRRTLLGAFAVLALAGTSTSAIAEMIFPEKAELTFGFIKLTDMAPLAIAKEKHFFEDEGLYVTLEPQANWKVLLDRVITGELDGAHMLAGQPLAATIGYGTEAHIVTPFSMDLNGNGITVSNAVWEEMKPNIPTGADGKPAHPISASALAPVVERYKSEGKPFNMGMVFPVSTHNYELRYWLAAGGLNPGFYTPSDTSGQVKADVLLSVTPPPQMPTTMEAGTIQGYCVGEPWNQAAVFKGIGVPVITDHDIWNDNPEKVFGMTAQFVEENPNTAVLVTKALIRAGKWLDENDGANRQEAVEILSKPEYVGADAEVIANSMTGTFEYEKGDKRPAPDFNIFFDKFATYPFYSDAVWYLTQMRRWGQIAEPKDDGWYDEVARSVYKPDIYRAAADALIEDGLIEASEIPGETDGYKRATAAFIDGIEYDGKKPNDYLAKFGIGLKGDETVASLASN*
>MP0880_megahit_161540_538-1509
MNTFKRKSLVATLSLAVSLGLGSLLSTSVQAVENLEKEDLKFGFIKLTDMAPLAIAYEKGFFEDEGLYVTLEAQANWKVLLDRVIDGQLDGAHMLAGQPLGATIGFGTQADIITAFSMDLNGNGITVSNDVWQEMKKHIPLDADGKPQHPISAAALKPVIEQYRADGKPFNMGMVFPVSTHNYELRYWLAAGGIHPGYYAPHKGDTSGQIDAQALLSVTPPPQMPATLEAGTIYGYCVGEPWNQQAVFKGIGVPVITDYEIWKNNPEKVFGVSQAWADENPNTHIAVVKALIRAAAWLDADNNANRGEAVEILSQPAYVGADAE
>MP0880_megahit_183935_1-429
VGADAEVIANSMTGTFEYEKGDVREVPDFNVFFRYNATYPYYSDAIWYLTQMRRWGQIGQAQPDSWYMDVAKKVYRPDIYAQAAQELIDEGTLPAEAFPDFASETGFKPATSEFIDGVTYDGSQPNAYLQQFEIGLKGDTQL*
>MP0880_megahit_223324_4032-5246
MTINLKIAFLPLNDAAVLVAARERGFAEEEGIALDLVRTTSWATLRDRLVFGQVHAAQMLAPLAVAVTLGLSQQPAALAAPYKLGVNGNMLVMASDFAKALEPDVAARLSDPLGTAHDFAAAIGLWRRKPVIGVVHRFSSHALMLRYWLASAGVDPDRDVVLRVLPPSLTVEAMRAGEIDGFIAGEPWGSAAVDAGLAETVAIGERIWRRGVEKILAFRETWLEEHPDIVDRLLRAMARAAAWCDDRENHAVLAQLLADPRHVDQPADLIQRALDGQIVARAGEAPVANPDFMLFGREATPFPWRSQALWIYSQLVRWKMVDHDPATAQAAARVFRPDIFRRALANSDVPMPGASMKVEGAVDMPLAVGSRRGELTLGPDRFFDGRTFDPEQIEAYLAGFAPGR*
>MP0880_megahit_275401_22345-22668
MSGLDDVHAGYLPLLDGAVLVTAARFGFAEAHGIRLHLHREMSWATIRDRMGVGHFDCAHMLAPMAIAANLGIAPLSAPVVAPMVLALGGNAVTVSPLLAELMAETGW
>MP0880_megahit_295882_9146-10516
MKNTFALLLASTSLLATAASAEMLALEKEELTFGFIKLTDMAPLAVAYELGYFEDEGLFVRLEAQANWKVLLDGVIDGQLDGAHMLAGQPLAATIGYGTKAHIITPFSMDLNGNAITVSNDIWDEMKPNVPTMDDGRPQHPISASALAPVVEGYKDRGEPFNMGMVFPVSTHNYEIRYWLAAGGLKPGYYSAQDISGQIDADVLLSVTPPPQMPATMEAGTISGYAVGEPWNQQAVFKGIGVPVITDYDMWKNNPEKVFGITAEFAEENPNTTLALTKALIRAAMWLDANDNANREEAVEMLSRSEYVGADADVIANSMTGFFEFEKGDVRPAPDFNVFFRYNATYPFYSDAIWYLTQMRRWGQIDETKPDEWYFETAADVYRPDIYLQAAKLLVDEGMADEAAFPWDSDGFKAPTPAADIIDGISYDGRAPNAYIDSLPIGLKTGQTVVDSKVEG*
>MP0880_megahit_295882_10766-11911
MSEVVLNCGYVPLVDCAPLVIAKELGFAAEQGLALNLLRQPSWSALRDMLALGHLDAAHMLSPMPVAMSIGMGGLPARVDALMVLSVNGTVFGVSNAVASALEDVRFGDTTALLSGLSARGAKPLRVGIPFHYSMHRLLLSYWAAQAPDLQIEEVTVPPMRMADAVSDGFVDAFWVGEPWGGVAVQNNVAKLMMAGRDVWQFAPEKVLAARHEWASQNEDSVRRLMRAVYQASAWLDAPGNKPLAVEILGRSEHLSMSPDLIDPALTGHIVPRTGASPVTVDRFLQFHSHAASFPWRSQAAWIAHHLGADAAGIEKAKTCFRADLFRQNLSDIGADMPQSSEKTEGAMTLPTSVASARGEMILSPDAFFDGRTFDFTAAVR*
>MP0880_megahit_297176_5392-5568
MTTTVKISFLPLTDSAALVAAREQGFAQEEGIDLDLVRSTSWATLRDRMIYGQVHAAQM
>MP0882_megahit_28966_3-431
MNTFKRKSLVATLSLAVSLGLGSLLSTSVQAVENLEKEDLKFGFIKLTDMAPLAIAYEKGFFEDEGLYVTLEAQANWKVLLDRVIDGQLDGAHMLAGQPLGATIGFGTQADIITAFSMDLNGNGITVSNDVWQEMKKHIPLDA
>MP0882_megahit_45580_3186-4574
MFHPSSINRRTLLGAFAVLALAGTSTSAIAEMIFPEKAELTFGFIKLTDMAPLAIAKEKHFFEDEGLYVTLEPQANWKVLLDRVITGELDGAHMLAGQPLAATIGYGTEAHIVTPFSMDLNGNGITVSNAVWEEMKPNIPTGADGKPAHPISASALAPVVERYKSEGKPFNMGMVFPVSTHNYELRYWLAAGGLNPGFYTPSDTSGQVKADVLLSVTPPPQMPTTMEAGTIQGYCVGEPWNQAAVFKGIGVPVITDHDIWNDNPEKVFGMTAQFVEENPNTAVLVTKALIRAGKWLDENDGANRQEAVEILSKPEYVGADAEVIANSMTGTFEYEKGDKRPAPDFNIFFDKFATYPFYSDAVWYLTQMRRWGQIAEPKDDGWYDEVARSVYKPDIYRAAADALIEDGLIEASEIPGETDGYKRATAAFIDGIEYDGKKPNDYLAKFGIGLKGDETVASLASN*
>MP0882_megahit_45580_4929-6062
MSGLDDVHAGYLPLLDGAVLVTAARFGFAEAHGIRLHLHREMSWATIRDRMGVGHFDCAHMLAPMAIAANLGIAPLSAPVVAPMVLALGGNAVTVSPLLAELMAETGWRDDGPAAAGRALAEALARLERSASRRGRFAVVHAHSCHNYDLRYWLAACGIEPDRDVDITVVPPPLMPDAIASGQIDGFCVGEPWSTIAVRRGAGRIVTTKAEIWRRSPEKVLGVSARFAAERTEVLDRLIRALCDAATWCDAAEHHAELADLLAEPAHIGVDARDLVPALSGLLEMAPGEAQSIEDFMIFAAGEANRPRLSDGFWMLSQMVRWRQVTESDAARQAVRNVFRPDLYDRALGLAFRDSVEGEVFITGQDRRPAGLFDRPE*
>MP0882_megahit_103191_1083-1967
GKPFNMGMVFPVSTHNYELRYWLAAGGIHPGYYAPHKGDTSGQIDAQALLSVTPPPQMPATLEAGTIYGYCVGEPWNQQAVFKGIGVPVITDYEIWKNNPEKVFGVSQAWADENPNTHIAVVKALIRAAAWLDADNNANRGEAVEILSQPAYVGADAEVIANSMTGTFEYEKGDVREVPDFNVFFRYNATYPYYSDAIWYLTQMRRWGQIGQAQPDSWYMDVAKKVYRPDIYAQAAQELIDEGTLPAEAFPDFASETGFKPATSEFIDGVTYDGSQPNAYLQQFEIGLKGDTQL*
>MP0882_megahit_133752_27805-29211
MNQYEKFDGVKKKLKGIVSALALAVSVSGVMSAGVQAAEEIDWPEKEELKFGFIKLTDMAPLAIAYEKGFFEDEGLYVTLEAQANWKVLLDRVIDGQLDGAHMLAGQPLGATIGFGTEAHIITAFSMDLNGNGITVSNDIWKEMEKHIPVEDGQPVHPIKADYLKPVVDSYREAGKPFNMGMVFPVSTHNYELRYWLAAGGIHPGYYAPHKGDTSGQIDAEALLSVTPPPQMPATMEAGTIYGYCVGEPWNQQAVFKGIGVPVITDYEIWKNNPEKVFGVSNVWAEKYPNTHLRVVKAMIRAAMWLDENNNANRPEAVKILSKPSYVGADEAVLANSMTGTFEYEKGDKRDVPDFNVFFRYNATYPYYSDAIWYLTQMRRWGQISESKPDSWYMDMAKKVYRPDIYAVAAKALIAEGKAKAADFPDFDSESGFKPPQSEFIDGVTYDGTKPNAYLESFGIGLKGDTVL*
>MP0882_megahit_182432_2-1036
DLRAGVMAENGYDISGVDVNPVSVPGGSNAWVELLLEGELDMTVFFARHKPSIVDAGHNVVLDVFKEWPNDSIAAADDFVASNPNTTARFIRATLRAMEFWMDPSNQDAVQAMAPNYGFNPKDAEKDPAVYGEDLALYDVDMGLDPAAFDEALGKLVDLGAFDSAPAMGTYTNLDALHAAQDALGIAQRPTAAEVAASTGVAAAPDLGAAEKADLTIGIRIPNVGSNAPLFVGIDQGFYADEGLTIEIIETESVREGLVGGSLDFALAESMDVVDAASIGVPISIVAGYRNRQPFYVATHSSIGSPEDLAGKDILLGGTPGSLDYDLRAGVMAENGYDISGVDVN
>MP0882_megahit_274226_3-1070
MKNTFALLLASTSLLATAASAEMLALEKEELTFGFIKLTDMAPLAVAYELGYFEDEGLFVRLEAQANWKVLLDGVIDGQLDGAHMLAGQPLAATIGYGTKAHIITPFSMDLNGNAITVSNDIWDEMKPNVPTMDDGRPQHPISASALAPVVEGYKDRGEPFNMGMVFPVSTHNYEIRYWLAAGGLKPGYYSAQDISGQIDADVLLSVTPPPQMPATMEAGTISGYAVGEPWNQQAVFKGIGVPVITDYDMWKNNPEKVFGITAEFAEENPNTTLALTKALIRAAMWLDANDNANREEAVEMLSRSEYVGADADVIANSMTGFFEFEKGDVRPAPDFNVFFRYNATYPFYSDAIWYL
>MP0882_megahit_274226_1320-2465
MSEVVLNCGYVPLVDCAPLVIAKELGFAAEQGLALNLLRQPSWSALRDMLALGHLDAAHMLSPMPVAMSIGMGGLPARVDALMVLSVNGTVFGVSNAVASALEDVRFGDTTALLSGLSARGAKPLRVGIPFHYSMHRLLLSYWAAQAPDLQIEEVTVPPMRMADAVSDGFVDAFWVGEPWGGVAVQNNVAKLMMAGRDVWQFAPEKVLAARHEWASQNEDSVRRLMRAVYQASAWLDAPGNKPLAVEILGRSEHLSMSPDLIDPALTGHIVPRTGASPVTVDRFLQFHSHAASFPWRSQAAWIAHHLGADAAGIEKAKTCFRADLFRQNLSDIGADMPQSSEKTEGAMTLPTSVASARGEMILSPDAFFDGRTFDFTAAVR*
>MP0882_megahit_290996_1-393
KGDVRPAPDFNVFFRYNATYPFYSDAIWYLTQMRRWGQIDETKPDEWYFETAADVYRPDIYLQAAKLLVDEGMADEAAFPWDSDGFKAPTPAADIIDGISYDGRAPNAYIDSLPIGLKTGQTVVDSKVEG*
>MP0884_megahit_20712_374-862
MSVKSLGNPFSGDTDLRHSKSCGCDVCSSKDGHTHASHKDHDHGVKHDLASIPAHSDMGDMDDKTPESSEEMLDRAIDSAIVRSVFGHNDISRRSFAKMVGGSTMMAALASVLPIDKVKAAILDDLGTPEKSKLNIGFVPITCATPIIMAQPMGFYEKYGLDV
>MP0884_megahit_67234_1-627
LAETVAIGERIWQRGVEKVLAFREAWMEENPETVDRLLRALARSAAWCDDPASHDRLSELLSDPRYIDQPAHLIRRALAGQIMARPHEPALASPDFILFGREATPFPWRSQALWIYSQLVRWGMVDHDPATATRAAAVFRPDIFRRALTGRDVAMPGASMKVEGAVQLPLAVGSRRGDLTLGPDRFFDGRIFDPERIEAYLAEFSQTR*
>MP0884_megahit_77405_3-599
MTTTVKISFLPLTDSAALVAAREQGFAQEEGIDLDLVRSTSWATLRDRMIYGQVHAAQMLAPLAVAVTLGLSQQPAPLAAPYKLNVNGNMLVMANDFAKALDPDVAARLADPLGTAHDFAAAIGLWRRKPVIGVVHRFSSHSLMLRYWLASAGVDPDKDVVLRVLPPSLTVEAMQAGEIDGFIAGEPWGSAAVEAGLAE
>MP0884_megahit_77915_1-663
SCVGEPWNSVAVDRGAGRIVLATAQIWRRGVEKVLAVKEARLAERAEAVEGLIRAMRQAGKWFVDPANRCSAAAILARPEYLDGSAQVIGRAIADQIVLKAGAAASPYPDFMFQYNEAANFPWISQAKWLYSQFILWEGKPFDDADAERAGRVFRPDIYRKALRGTGDLLPGASSKVEGSIDGPLAVGAEQGEITLSSNRFFDGRIFDPDAIEDYVASQR*
>MP0884_megahit_106007_377-550
MTINLKIAFLPLNDAAVLVAARERGFAEEEGIALDLVRTTSWATLRDRLVFGQVHAAQ
>MP0884_megahit_108757_1-543
KEELKFGFIKLTDMAPLAVAYEKGFFEDEGLYVTLEAQANWKVLLDRVIDGQLDGAHMLAGQPLGATIGFGTESHVVTAFSMDLNGNGITVSNEIWDKMKAHIPQENGKPVHPIKADYLKPVVDEYRNAGKPFNMGMVFPVSTHNYELRYWLAAGGIHPGYYAPHKGDTAGQIDAQALLSV
>MP0884_megahit_154944_1-504
PLAMTLGAGSVAEPYIMPAVENINGQAIVLGNQHKDKRDPAQWKGFTFGVPFEYSMHNFLLRYYVAEFGLDPDVDIQIRVVPPPEMVANLRAGNLDGYLSPDPFNQRAVYEGIGFIHILTKEIWEGHPCCAFAAPLSFATDLPNTYGALLKSIIDATQYASNPDNRKE
>MP0884_megahit_204493_3-668
AGEPWGSAAVDAGLAETVAIGERIWRRGVEKILAFRETWLEEHPDIVDRLLRAMARAAAWCDDRENHAVLAQLLADPRHVDQPADLIQRALDGQIVARAGEAPVANPDFMLFGREATPFPWRSQALWIYSQLVRWKMVDHDPATAQAAARVFRPDIFRRALANSDVPMPGASMKVEGAVDMPLAVGSRRGELTLGPDRFFDGRTFDPEQIEAYLAGFAPGR*
>MP0884_megahit_243899_3306-4715
MTGLKTTSLLKRLRKASAGVCAALAVSVASFSTSVTAQEPALGWPEKEELKFGFIKLTDMAPLAVAYEKGFFEEEGLYVTLEAQANWKVLLDRVIDGQLDGAHMLAGQPLGATIGFGTESHVVTAFSMDLNGNGITVSNEVWEKMKAHIPQENGKPVHPIKADYLKPVVDEYRNAGRPFNMGMVFPVSTHNYELRYWLAAGGIHPGYYAPHKGDTAGQIDAQALLSVTPPPQMPATMEAGTIYGYCVGEPWNQQAVFKGIGVPVITDYEIWKNNPEKVFGVSQGWAEKYPNTHIRVVKALIRAAMWLDENDNANRPEAVKILAKSNYVGADEDVLANSMTGTFEYEKGDKRDVPDFNVFFRYNATYPYYSDAIWYLTQMRRWGQISEAKSDDWYKETAKKVYKPEVYAQAAKALIAEGKAKASDFPEFSTETGYKPAQSEFIDGVTFDGSKPNAYLEQFKIGLKGNTVL*
>MP0884_megahit_265697_2554-3936
MNTFKRKSLVATLSLAVSLGLGSLLSTSVQAVENLEKEDLKFGFIKLTDMAPLAIAYEKGFFEDEGLYVTLEAQANWKVLLDRVIDGQLDGAHMLAGQPLGATIGFGTQADIITAFSMDLNGNGITVSNDVWQEMKKHIPLDADGKPQHPISAAALKPVIEQYRADGKPFNMGMVFPVSTHNYELRYWLAAGGIHPGYYAPHKGDTSGQIDAQALLSVTPPPQMPATLEAGTIYGYCVGEPWNQQAVFKGIGVPVITDYEIWKNNPEKVFGVSQAWADENPNTHIAVVKALIRAAAWLDADNNANRGEAVEILSQPAYVGADAEVIANSMTGTFEYEKGDVREVPDFNVFFRYNATYPYYSDAIWYLTQMRRWGQIGQAQPDSWYMDVAKKVYRPDIYAQAAQELIDEGTLPAEAFPDFASETGFKPATSEFIDGVTYDGSQPNAYLQQFEIGLKGDTQL*
>MP0884_megahit_274887_3-389
MSEVVLNCGYVPLVDCAPLVIAKELGFAAEQGLALNLLRQPSWSALRDMLALGHLDAAHMLSPMPVAMSIGMGGLPARVDALMVLSVNGTVFGVSNAVASTLENVRFGDTTALLSGLSARGAKPLRVGI
>MP0884_megahit_281941_1-453
ASAWLDAPGNKPLAVEILGRSEHLSMSPDLIDPALTGHIVPRTGASPVTVDRFLQFHSHAASFPWRSQAAWIAHHLGADAAGIEKAKTCFRADLFRQNLPDIGADMPQSSEKTEGAMTLPTSVASARGEMILSPDAFFDGRTFDFTAAVR*
>MP0884_megahit_281941_703-1941
MKNTFALLLASTSLLATAASAEMLALEKEELTFGFIKLTDMAPLAVAYELGYFEDEGLFVRLEAQANWKVLLDGVIDGQLDGAHMLAGQPLAATIGYGTKAHIITPFSMDLNGNAITVSNDIWDEMKPNVPTMDDGRPQHPISASALAPVVEGYKDRGEPFNMGMVFPVSTHNYEIRYWLAAGGLKPGYYSAQDISGQIDADVLLSVTPPPQMPATMEAGTISGYAVGEPWNQQAVFKGIGVPVITDYDMWKNNPEKVFGITAEFAEENPNTTLALTKALIRAAMWLDANDNANREEAVEMLSRSEYVGADADVIANSMTGFFEFEKGDVRPAPDFNVFFRYNATYPFYSDAIWYLTQMRRWGQIDETKPDEWYFETAADVYRPDIYLQAARLLVDEGMADEAAFPWDSDGFK
>MP0884_megahit_296516_2-1057
QTMAPNYGFNPKDAEKDPAVYGEDLALYDVDMGLDPAAFDEALGKLVDLGAFDSAPAMGTYTNLDALHAAQDALGVAQRPTAAEVAASTGVAAAPDLGAAEKADLTIGIRIPNVGSNAPLFVGIDQGFYADEGLTVEIIETESVREGLVGGSLDFALAESMDVVDAASIGVPISIVAGYRNRQPFYVATHSSIGSPEDLAGKDILLGGTPGSLDYDLRAGVMAENGYDISGVDVNPVSVPGGSNAWVELLLEGELDMTVFFARHKPSIVDAGHNVVLDVFKEWPNDSIAAADDFVASNPNTTARFIRATLRAMEFWMDPSNQDAVQTMAPNYGFNPKDAEKDPAVYGEDLAL
>MP0884_megahit_322841_22345-23478
MSGLDDVHAGYLPLLDGAVLVTAARFGFAEAHGIRLHLHREMSWATIRDRMGVGHFDCAHMLAPMAIAANLGIAPLSAPVVAPMVLALGGNAVTVSPLLAELMAETGWRDDGPAAAGRALAEALARLERSASRRGRFAVVHAHSCHNYDLRYWLAACGIEPDRDVDITVVPPPLMPDAIASGQIDGFCVGEPWSTIAVRRGAGRIVTTKAEIWRRSPEKVLGVSARFAAERTEVLDRLIRALCDAATWCDAAEHHAELADLLAEPAHIGVDARDLVPALSGLLEMAPGEAQSIEDFMIFAAGEANRPRLSDGFWMLSQMVRWRQVTESDAARQAVRNVFRPDLYDRALGLAFRDSVEGEVFITGQDRRPAGLFDRPE*
>MP0884_megahit_322841_23833-25221
MFHPSSINRRTLLGAFAVLALAGTSTSAIAEMIFPEKAELTFGFIKLTDMAPLAIAKEKHFFEDEGLYVTLEPQANWKVLLDRVITGELDGAHMLAGQPLAATIGYGTEAHIVTPFSMDLNGNGITVSNAVWEEMKPNIPTGADGKPAHPISASALAPVVERYKSEGKPFNMGMVFPVSTHNYELRYWLAAGGLNPGFYTPSDTSGQVKADVLLSVTPPPQMPTTMEAGTIQGYCVGEPWNQAAVFKGIGVPVITDHDIWNDNPEKVFGMTAQFVEENPNTAVLVTKALIRAGKWLDENDGANRQEAVEILSKPEYVGADAEVIANSMTGTFEYEKGDKRPAPDFNIFFDKFATYPFYSDAVWYLTQMRRWGQIAEPKDDGWYDEVARSVYKPDIYRAAADALIEDGLIEASEIPGETDGYKRATAAFIDGIEYDGKKPNDYLAKFGIGLKGDETVASLASN*
>MP0886_megahit_3649_1-204
KPEVYAKAAKALIAEGKAKASDFPEFSTETGYKPAQSEFIDGVTFDGSKPNAYLEQFKIGLKGNTVL*
>MP0886_megahit_7051_3-251
MKNTFALLLASTSLLATAASAEMLALEKEELTFGFIKLTDMAPLAVAYELGYFEDEGLFVRLEAQANWKVLLDGVIDGQLDGA
>MP0886_megahit_12269_1018-1281
MSGLDDVHAGYLPLLDGAVLVTAARFGFAEAHGIRLHLHREMSWATIRDRMGVGHFDCAHMLAPMAIAANLGIAPLSAPVVAPMVLAL
>MP0886_megahit_21812_3-719
VHAHSCHNYDLRYWLAACGIEPDRDVDITVVPPPLMPDAIASGQIDGFCVGEPWSTIAVRRGAGRIVTTKAEIWRRSPEKVLGVSARFAAERTEVLDRLIRALCDAATWCDAAEHHAELADLLAEPAHIGVDARDLVPALSGLLEMAPGEAQSIEDFMIFAAGEANRPRLSDGFWMLSQMVRWRQVTESDAARQAVRNVFRPDLYDRALGLAFRDSVEGEVFITGQDRRPAGLFDRPE*
>MP0886_megahit_21812_1074-1919
MFHPSSINRRTLLGAFAVLALAGTSTSAIAEMIFPEKAELTFGFIKLTDMAPLAIAKEKHFFEDEGLYVTLEPQANWKVLLDRVITGELDGAHMLAGQPLAATIGYGTEAHIVTPFSMDLNGNGITVSNAVWEEMKPNIPTGADGKPAHPISASALAPVVERYKSEGKPFNMGMVFPVSTHNYELRYWLAAGGLNPGFYTPSDTSGQVKADVLLSVTPPPQMPTTMEAGTIQGYCVGEPWNQAAVFKGIGVPVITDHDIWNDNPEKVFGMTAQFVEENPNTA
>MP0886_megahit_31886_1050-1595
AVLVTKALIRAGKWLDENDGANRQEAVEILSKPEYVGADAEVIANSMTGTFEYEKGDKRPAPDFNIFFDKFATYPFYSDAVWYLTQMRRWGQIAEPKDDGWYDEVARSVYKPDIYRAAADALIEDGLIEASEIPGETDGYKRATAAFIDGIEYDGKKPNDYLAKFGIGLKGDETVASLASN*
>MP0886_megahit_147681_27803-29209
MNQYEKFDGVKKKLKGIVSALALAVSVSGVMSAGVQAAEEIDWPEKEELKFGFIKLTDMAPLAIAYEKGFFEDEGLYVTLEAQANWKVLLDRVIDGQLDGAHMLAGQPLGATIGFGTEAHIITAFSMDLNGNGITVSNDIWKEMEKHIPVEDGQPVHPIKADYLKPVVDSYREAGKPFNMGMVFPVSTHNYELRYWLAAGGIHPGYYAPHKGDTSGQIDAEALLSVTPPPQMPATMEAGTIYGYCVGEPWNQQAVFKGIGVPVITDYEIWKNNPEKVFGVSNVWAEKYPNTHLRVVKAMIRAAMWLDENNNANRPEAVKILSKPSYVGADEAVLANSMTGTFEYEKGDKRDVPDFNVFFRYNATYPYYSDAIWYLTQMRRWGQISESKPDSWYMDMAKKVYRPDIYAVAAKALIAEGKAKAADFPDFDSESGFKPPQSEFIDGVTYDGTKPNAYLESFGIGLKGDTVL*
>MP0886_megahit_241614_1-1053
LVDLGAFDSAPAFDTYTNLDALYAAQASLGVARRPSAAEVASSTGVAAAPDLGAAEKTDLTIGIRIPNVGSNAPIFIGIDQGFYADEGLTVEIVETESVREGLVGGSLDFALAESMDVVDASSIGVPISIVAGYRNRQPFYVATHSSIGSPEDLAGKDILLGGTPGSLDYDLRAGVMAENGYDISGVDVNAVSVPGGSNAWVELLLAGELDMTVFFARHKPSIIDGGHNVVLDVFKEWPNDSIAAADDFIASNPNTTARFIRATLRAMEYWMDPSNQDAVQAAAPNYGFKPKEPEKDPSVYAEDLALYDVDMGLDPAAFDEALGKLVDLGAFDSAPAFDTYTNLDALYAAQ
>MP0886_megahit_295258_6638-8020
MNTFKRKSLVATLSLAVSLGLGSLLSTSVQAVENLEKEDLKFGFIKLTDMAPLAIAYEKGFFEDEGLYVTLEAQANWKVLLDRVIDGQLDGAHMLAGQPLGATIGFGTQADIITAFSMDLNGNGITVSNDVWQEMKKHIPLDADGKPQHPISAAALKPVIEQYRADGKPFNMGMVFPVSTHNYELRYWLAAGGIHPGYYAPHKGDTSGQIDAQALLSVTPPPQMPATLEAGTIYGYCVGEPWNQQAVFKGIGVPVITDYEIWKNNPEKVFGVSQAWADENPNTHIAVVKALIRAAAWLDADNNANRGEAVEILSQPAYVGADAEVIANSMTGTFEYEKGDVREVPDFNVFFRYNATYPYYSDAIWYLTQMRRWGQIGQAQPDSWYMDVAKKVYRPDIYAQAAQELIDEGTLPAEAFPDFASETGFKPATSEFIDGVTYDGSQPNAYLQQFEIGLKGDTQL*
>MP0886_megahit_311063_3-524
MTGLKTTSLLKRLRKASAGVCAALAVSVASFSTSVTAQEPALGWPEKEELKFGFIKLTDMAPLAVAYEKGFFEEEGLYVTLEAQANWKVLLDRVIDGQLDGAHMLAGQPLGATIGFGTESHVVTAFSMDLNGNGITVSNEVWEKMKAHIPQENGKPVHPIKADYLKPVVDEYRN
>MP0888_megahit_13169_1-507
LVEAFAAHKFNLTHMLIPIPVWMRYNNKFPVKITAWDHSNGSAIVVNPEIKTPADFGGKQFAVPYWYSIHNIVSQKIMKEAGITPVIRAQDAALAPNECNFQVLAPPDMPPALAAKKIDGYCVAEPFNALGEIKAGGKVLRFSGDVWKGHPCCVVVMHEDDAMDPERAA
>MP0888_megahit_79717_59-1429
MKNINKKILALIAYILSAVLGNLNADILDVEKDTLKFGFIKLTDCAPIVIAKEKGYFDDEGLSVEVEAQGNWKELLNRVINGDLDGAHMLAGQPIGATVGFGTKADVLTAYSLDYNGNGITVSNDIWKQMKPNVKKDATGKVIHPITADSLKPIADEASNNNAKLKMGMVFPVSTHNYEIRYWLAASGISPGFYFDPSTKQRDIAGFLNSDVELSVTPPPQMPQTLEAGTICAYCVGEPWNQQAVFKKIGVPVTTNYDIWKNNPEKVFGVSAAWAKENPNTWIAVTKALIRAGHWLDASWKNRDEAAKILSQPNYVGAPYKVIKNSMTGTFEFEPGVDVREMKDFNVFFRYNASYPYYSDAVWFLTQMVRWGQITEQKEDSWYHTMAKKIYRPDVYMKAVDELIDDGLFEESVFLPAVKANRAGGYKPSTSDFIDGKTYDGKKPNDYIDSFKIGLK*
>MP0888_megahit_82815_143-1387
DGKLDRRHFMDLLAAAGGGISLTSMFAGCGKKEEEASTEDTSPPVVSSESELDEPVKIGYLPITDSVPLILAHALGYFEEEGLKTEKPTLIRGWSPLVEAFIANKVNLCHFLIPIPLWMRYNNDVKVKIMSWAHTNGSAIVVGKHTGAKDFKDLGGMQIAVPYWYSMHNIVLQMGLREAGLKAVIKDQSEPLASDEVNLMVMPPPEMPPALAAKKIDAFIVAEPFNALGELKAGGQVMRFTGDMWKNHPCCVVCMHEEQTVQKPTWTQKAMNAVVRASIYASQNKAEVAELLSKDGKAYLPMPAPVVKRAMTLYGVDDYVETKANRHAAEWKNGRIDFQPWPYPSATRFMVDNMNKTVVGGDKSFLEGLDREKVATELVDYNYVKSACDKYPEWMNDPSVNESDPYEREEVFAI*
>MP0888_megahit_100244_2-820
MLRGLKSLFLLIPFILPTMASAQTVNVGAAGNVGGMIVFIAQAKGFFAKNGIDAKVVTRQTGGALTKSLRAGEMDYAPAAFTNLPAALEKGMKVKAFVGYTGASYVKSTSDNFVGIAARAGSGIKTLKDLRGKKLGVTFASTGDLYLRTILRKNGITKRDYNRINTRPPSLVAVLDTGGVDAIVAWEPNLTRALDKVKGSTLIARGGDHVCFCAGLHGFPKKVYGDRKKTQGVVDAMAQAAHWLRNPANLDEAAKIGSRFVRGITPSLAKRTM
>MP0888_megahit_112175_1-702
KNEAKLTFGIPNIVSSHHFLLRQWIQPTGIKPDEDINIVVVPPQLMVSSLESGFIDGYCVGEPFNSLALSKGLGTIVKESADLSPMHTEKALIVTEQFSQCHKDEHLAIIKSLILAAKICDTHEGRLELSSLLSQREYLDVDEAIIRRSLFTGDNEMKSVDFHIFSRFDVNSPSKSKANKLISQMRSAGLINKSIADTDKELLNSVFREDVYIEALEMTKTKLKKSEVAALNK*
>MP0888_megahit_165767_1293-2675
MKNIIKKRVLKIVATIVFAGLGSQHAISQDLDLEKDELKFGFIKLTDCAPIVIAKEKGFFEDEGLQVEVIAQPNWKTLLDNVINGDLDGAHMLSGQPIAATIGFGTKAHIITAFTMDLNGNGITVANSIWDQMKENDPKLDTSKPKHPITADSLKPIVQEKLDNGEKLQMGMVFPVSTHNYELRYWLASAGIHPGMYTKNDIGGRTDAEVELSVTPPPMMPATLEAGNIQGYCVGEPWNQQAVAKNIGVPVTTNYDIWKNNPEKVFGVTKEWADENPNTHLAVIKALIRAGQWLDATKKKGIFRRGLDLVNREEAARILSQPNYVGADYEVIKNSMTGFFYFQKSDKREMPDFNVFYRYYCTYPWYSDGIWFLTQMRRWGQITEPKSDEWYHKTAKEVYRPDIYLKAAKMLLDEGVIDKNDIPWDTDGYKPPTSDFIDGIEYNGKKPLEYLKGHKIGHKN*
>MP0888_megahit_199495_420-794
MFPNNFQNNPETIRIGFVPLVDCAPLILAHEKGFFRAEGLNVELVREPGWATIRDKIVCGELHAAHALAGLCFGITIGLRVLARHCITGFLFNANGAAITISNRLKKAGVTDAQSLKRYISTGKN
>MP1154_megahit_4429_415-1551
LPLTDAAPLIVAREMGFAAEEGLELELVKASSWSSLRDYLLLGKLDAVQMLTPVPVAHAMGLGALGAMEVIAALNLSGDAVTVSTALADEMRAGGYTFDFTDAAAAGRALISLGRPLRIAVPFPFSMHAELLYYWLDTLGLAAPQSLSIRTVPPPLMAEAMAAGEVDAFCVGEPWSSLAVENGDGTMLLPTCRIRQSAIEKVLATRKGWAETNPDATCKLLRALWRASTWLDRPDKREVAAEIMSRPDYLGLPVELVERALLGNFTITPQGDLRQCPDFVTFSKGAAGFPWRSQAAWIAMRIAARTGMDQTEAMAQAKAVFRTDIYRSHLRAVGADLPSASEKVEGKLEHETEVASESGRVILSPDRFFDGRIFDPRA*
>MP1154_megahit_19179_3-413
MMAAINSKGEVMTTKSLGNPFSDKSDLRHGADCGCDHCSTSIKTPEPDAMSSDQMLERAVESAVVRSVFGHNDLSRRSFMGMFGGTTMAAALASVFPLEQAKAAILDELGPPEKTDLNIGFVPITCATPIIMAQPMG
>MP1154_megahit_39877_18-680
MVGASTAAAVIASIFPLNAAKAIAKEGLKGGLETKDLSLGFIPITCATPIIMSEPMGFYKKNGLNAKVRKASGWAMVRDWAINKDVQAAHMLSPMPLSITMGEGSKKVPFFMPAVENINGQAITLANKHKGVKTAKDMKGFRFCVPFEYSMHNFLLRYFLAEGGVHPDKDVQIRVVPPPEMVANLIAGNVDGYLAPDPFNQRAVYENAGFIYMLSKDIWAG
>MP1154_megahit_55656_269-514
MNTFKRKSLVATLSLAVSLGLGSLLSTSVQAVENLEKEDLKFGFIKLTDMAPLAIAYEKGFFEDEGLYVTLEAQANWKVLLD
>MP1154_megahit_64975_1-825
LYVTLEAQANWKVLLDRVIDGQLDGAHMLAGQPLGATIGFGTESHVVTAFSMDLNGNGITVSNEIWDKMKAHIPVKEGKPVHPIKADYLKPVVDEYREAGKPFKMGMVFPVSTHNYELRYWLAAGGIHPGYYAPHKGDTSGQIDAQALLSVTPPPQMPATMEAGTIYGYCVGEPWNQQAVFKGIGVPVITDYEIWKNNPEKVFGVSQAWADKYPNTHIRVVKALIRAAMWLDENNNANRPEAVKILAKSTYVGADEEVLANSMTGTFEYEKGDKR
>MP1154_megahit_69901_354-581
MQLVHGLRLLSAALVCAAALTGPAGAEMLDVEKDELKFGFIKLTDMAPLAIAYEKGYFEDEGLFVTLEPQANWKVL
>MP1154_megahit_72816_3-530
EIDGFIAGEPWGSAAIEAGLAETVAIGERIWRRGVEKILAFRESWLEENPDTVDRLLRALARAAAWCDDAANHATLAALLSDPRYVDQPADLIQRALDGQIVARAGEAALANPDFMLFGREATPFPWRSQALWIYSQLVRWKMVAHDGATAQKAAHVFRPDIFRRALANSDVPMPG
>MP1154_megahit_76904_3-830
RGEPPPTLGMTYPFSSHNYEFRYWLAAGGIHPDHDVKLVVVPPPLTSDALAAGAIDGFCVGAPWNIVAAERGVGRIVAAKQDLWPSAPEKVIGMRPEWAENQQETVGRLLSALDAAARWCDVAGNHDDLSRVLADPRYIGAPEGIIRRVLAGEFSIDSQGNRRVIDNYFIFHGRHANYPRQSQALWIYSQMIRWGQAEFSQAGVEAALSAYRPDIYRAALGDANAPDDADIRIEGQEAGDRFVDGFVFDPADITGYVNGFAVRSSAPVSTSQGEA*
>MP1154_megahit_76904_1210-2073
MKEIVSGAVSRRTILKTTAAVALVSAVRAAFPSGAFAATAEPEVKGAKIGFIALTDAAPLIVAAEKGLFAKHGMPDVEVLKQASWGATRDNLVLGGASNGIDGAHILTPMPYLMHTGRVTQNNVPVPMAILARLNLDSQGISAAREYAETGVQLDASKLKAAFEKKKAEGKEIKAAMTFPGGTHDLWLRYWLAAGGIDPDKDVSTIVVPPPQMVANMKVGNMDVFCVGEPWNEQLVNQGIGFTACTTGELWKGHPEKALGMRADWVEKNPNATKALLMAVMEAQQWCD
>MP1154_megahit_77614_2-814
AVEDIVSTPFYTLRYLLGGCGVLLGRDMEIVEALPKAMPALLESGKVDALCTAEPAGSAVVLGGAGRIVTTGALIWRNAPEKMLAAKKRWAEENPALLEGLLRALYRAGEWCANTANIEELAGILAAPQYMDENGEFLLPALTGYISTSQKDMQRFQEFFVTSAKAANFPWQSQALWFFSQMLRWGEVSADYRFDPAMVEAARNAYRPDIFRKAMKPLFAPVPGANLKLEGTLREPVHVGASRTGLVLGPDCFFDGHVFDPETLEMDDEI*
>MP1154_megahit_77648_2-346
LKGNINYGNGRVLENTGLQMKFWQDHTSYPFRSHDSWFIAENIRWGKFAPDTDVKALVAKVNREDIWREAAKDLGVADLPASTSRGKETFFDGKVFDPENPSAYLESLSIKAAS*
>MP1154_megahit_91058_3-515
KALIRAAKWLDENDNANRMAAVEILSQPQYVGADAEVIANSMTGTFEYEKGDVRDVPDFNVFFRYDATYPFYSDATWYLTQMRRWGQIAEPKSNDWYADVAKSVYRPDIYEEAARLLVEEGFLSEDEVPFGSDGYKAPQTEFIDDVTYDGRDPNGYLDQFPIGLKGEQKVE
>MP1154_megahit_109508_90-989
GVGRALEQALRAQGFGFDFADARAAATALAAVAEGPIVFGVPFPFSMHVELLRYWVEHTALAGCGIDIRTVPPPLMAQALAEGDVDAFCVGEPWGSVAVEQGAGALLLPGRAIWAFAPEKVLAVRTDWAETEPHLLGRLMRAVWKAGRWLSHPESRTTTAEILSRPDWLGVPAEVIDRALSGRFIISGRAEQRQVAGFVGFHQGAASFPWRSQARWIGDRLALAQGLPRGAARDLGAAVFRSDLYRAHMAETDADLPGASEKLEGAIRHPTAIASQKGQLSLLQDAFFDGRIFDPSRID*
>MP1154_megahit_133232_1-576
FSMDLNGNGITVSNEVWEEMKPNIPKMDDGRPQHPISAEALAPVVDRYKSEGKPFNMGMVFPVSTHNYELRYWLAAGGLHPGFYSPENISGQIAADVLLSVTPPPQMPATLEAGTIYGYCVGEPWNQQAVFKGIGVPVITDYELWKNNPEKVFGISAEFAEQYPNTTKAVTKALIRAAMWLDENDNANRMEA
>MP1154_megahit_134887_3-668
PLAVAVTLGLSQQPAPLAAPYKLNVNGNMLVMANDFAKALDPDVAARLADPLGTAHDFAAAIGLWRRKPVIGVVHRFSSHSLMLRYWLASAGVDPDKDVVLRVLPPSLTVEAMQAGEIDGFIAGEPWGSAAVEAGLAEAAAIGERIWQRGVEKVLAFREAWMEENPETVDRLLRALARSAAWCDDPASHDRLSELLSDPRYIDQPAHLIRRALAGQIMARPH
>MP1154_megahit_135526_2-328
MKKILFGLMASVALSGPALAELELEKDELKFGFIKLTDMAPLAVAYEQGYFLDEGLFVTLEAQANWKVLLDGVIGGQLDGAHMLAGQPLAATIGFGTEAHIITPFSMDL
>MP1154_megahit_136188_3416-4624
MSEKLTIGFLPLVDACLPILARELGFAEEEGLDLDLTRDVTWATVLDRLLYGHTDAAHMLAPLAIATTMGIGRPPQPLAAPFVLGLNGNAITLRTELADAVCPDPVLGDPAAVGAALAKHAQMAAANGRKLRFGVVHRHSSHNYMLRYWLSACGIRPDVDIEIVTVAPPFTADALESGEIDGSCVGEPWNSVAVDRGAGRIVLATAQIWRRGVEKVLAVKEARLAERAEAVEGLIRAMRQAGKWFVDPANRCSAAAILARPEYLDGSAQVIGRAIADQIVLKAGAAASPYPDFMFQYNEAANFPWISQAKWLYSQFILWEGKPFDDADAERAGRVFRPDIYRKALRGTGDLLPGASSKVEGSIDGPLAVGAEQGEITLSSNRFFDGRIFDPDAIEDYVASQR*
>MP1154_megahit_152599_3-509
RMTLVRAAFLPLTDSAVLVAAWEKGFAEAQGIELELVRTTSWATLRDRLVYGQVQAAQMLAPLAVAVTLGLSQQPAALSAPFKLNSNGNMLVMSGEFAAALEQNLPARLADPLGTGHDFAAAIGLFRRKPIIGIVHRFSGHALMLRYWLGSAGIDPDRDVVLRVLPPSL
>MP1154_megahit_172441_20865-22271
MNQYEKFDGVKKKLKGIVSALALAVSVSGVMSAGVQAAEEIDWPEKEELKFGFIKLTDMAPLAIAYEKGFFEDEGLYVTLEAQANWKVLLDRVIDGQLDGAHMLAGQPLGATIGFGTEAHIITAFSMDLNGNGITVSNDIWKEMEKHIPVEDGQPVHPIKADYLKPVVDSYREAGKPFNMGMVFPVSTHNYELRYWLAAGGIHPGYYAPHKGDTSGQIDAEALLSVTPPPQMPATMEAGTIYGYCVGEPWNQQAVFKGIGVPVITDYEIWKNNPEKVFGVSNVWAEKYPNTHLRVVKAMIRAAMWLDENNNANRPEAVKILSKPSYVGADEAVLANSMTGTFEYEKGDKRDVPDFNVFFRYNATYPYYSDAIWYLTQMRRWGQISESKPDSWYMDMAKKVYRPDIYAVAAKALIAEGKAKAADFPDFDSESGFKPPQSEFIDGVTYDGTKPNAYLESFGIGLKGDTVL*
>MP1154_megahit_173200_2-868
YKEEGLDVTTENFAQGGSKVLQALVAGSTDVAVGFYDHTIQMQSQNKHVVGFVQLARNSGLVLAGKNDTDFDPAKPETIKGKKVGITSPGSSSDFFIRYYMKQHDLSDNDISIIGVGSGAAAVAALQQGKIDLLVNYDPAATIVVERGLGKILIDARSDQGAKDVYGGIYPTSVLYATQDYIDANPEVVQKVTNATVRALHWMKQHSAEEIVAKLPDDFVSGDKQTYIKAVEAAKAIFSEDGKFEPADLETPLSVLKSFNDAVAKATIDLNTTYTNKFVEAAASKAAN*
>MP1154_megahit_173995_643-1074
MAAPEKTAGSHSGITQAQGAPAVVGSDRQKILRAGFIPLVDASVLIAAAEFGFAEREGLSLDLVKDVSWANVRDRLAFRQFDIAHMLSPMPVASMLGLGSNPSPTITPFSLGRGGNAITLSTRLFERMKALTGLSETAGALENA
>MP1154_megahit_196230_1040-1558
MWLDENDNANRMEAVEILSQPEYVGADAEVIANSMTGTFEYEKGDKREVPDFNVFFRYNATYPFYSDAVWYLTQMRRWGQIAEAKSDEWYDDVAKKVYRPDIYLEAARLLVDEGLANEADFPWDSDGYKEPTPAADIIDGIPYDGKAPNAYLDSLPIGLKGAQKVVGNEIQG*
>MP1154_megahit_234805_3-281
MEEHNRSLGNPCCEEQHSSLGNPYDANTNLEHNSSSPQILQKTVDNENSVNEDHQHDDFPKTEEDMMDRAVENAVIRAIFNNNEMDRRKFMKM
>MP1154_megahit_236036_9217-10584
MKKLMFALAASTALTGPAFAEMLDLEKDELTFGFIKLTDMAPLAVAYEQGFFDDEGLFVTLEAQANWKVLLDGVIDGTLDGAHMLAGQPLAATIGFGTEAHIITPFSMDLNGNGITVSNEIWEQMKPNIPTMDDGRPQHPISASALAPVVEKYKSEGKPFNMGMVFPVSTHNYELRYWLAAGGLHPGYYSTENITGQIGADVLLSVTPPPQMPATLEAGTIYGYCVGEPWNQQAVFKGIGVPVITDYELWKNNPEKVFGITAEFAEEYPNTTKAVVKALIRAAMWLDENDNANREEAVEILSRPDYVGADYEVIANSMTGTFEYEKGDTREVPDFNVFFRYNATYPFYSDAVWYLTQMRRWGQISEAKPDSWYDEVAKSVYKPDIYLEAARLLVDEGLANEADFPWDSDGYKDPTPAADIIDGIPYDGKTPNAYLESLPIGLKGEQTVVGTDVKG*
>MP1154_megahit_236036_10855-12033
MKGVRIPVGFIPLVDSAPLIVAHEMGYAAEEGLHLDLRRAPSWSGLRDMLSFGQVDAAHMLSPVPVATALGLGGAGTPLAALSVLSVNGNVIGVNTDLAAAMAEAGHDFAFNNAEAAGRALIGAAKARLRIGVPFPFSMHAELLYYWLTALGLPAPQNVDIRTVPPPLMADAIRAGEIDAFCVGEPWGSIAVEQGHGVLLLPGKAIWGVAPEKVLAVRRDWAAQETALSGRLIRSVWRAARWLARPDSRTLAAELLSREPYLNLPPEVIDRALTGQLTVNAQGLQRTVPGFVAFHDGAAGFPWRSQGNWIAMQLASRTGLDRDAAMRAGGEVFRSDLYRAALAGLDADLPGASSKLEGSNRQETAVASASGRLILRPDRFFDGRIFDPDLDS*
>MP1154_megahit_271197_1-807
YYSAQDISGQIDADVLLSVTPPPQMPATMEAGTISGYAVGEPWNQQAVFKGIGVPVITDYDMWKNNPEKVFGITAEFAEENPNTTLALTKALIRAAMWLDANDNANREEAVEMLSRSEYVGADADVIANSMTGFFEFEKGDVRPAPDFNVFFRYNATYPFYSDAIWYLTQMRRWGQIDETKPDEWYFETAADVYRPDIYLQAAKLLVDEGMADEAAFPWDSDGFKAPTPAADIIDGISYDGRAPNAYIDSLPIGLKSGQTVVDSKVEG*
>MP1154_megahit_272302_1-927
GLPARVDALMVLSVNGTVFGVSNAVASTLENVRFGDTTALLSGLSARGAKPLRVGIPFHYSMHRLLLSYWAAQAPDLQIEEVTVPPMRMADAVSDGFVDAFWVGEPWGGVAVQNNVAKLMMAGRDVWQFAPEKVLAARHEWASQNEDSVRRLMRAVYQASAWLDAPGNKPLAVEILGRSEHLSMSPDLIDPALTGHIVPRTGASPVTVDRFLQFHSHAASFPWRSQAAWIAHHLGADAAGIEKAKTCFRADLFRQNLPDIGADMPQSSEKTEGAMTLPTSVASARGEMILSPDAFFDGRTFDFTAAVR*
>MP1154_megahit_273792_2-739
MKNTFALLLASTSLLATAASAEMLALEKEELTFGFIKLTDMAPLAVAYELGYFEDEGLFVRLEAQANWKVLLDGVIDGQLDGAHMLAGQPLAATIGYGTKAHIITPFSMDLNGNAITVSNDIWDEMKPNVPTMDDGRPQHPISASALAPVVEGYKDRGEPFNMGMVFPVSTHNYEIRYWLAAGGLKPGYYSAQDISGQIDADVLLSVTPPPQMPATMEAGTISGYAVGEPWNQQAVFKGIGVPVIT
>MP1154_megahit_279406_2830-3216
MSEVVLNCGYVPLVDCAPLVIAKELGFAAEQGLALNLLRQPSWSALRDMLALGHLDAAHMLSPMPVAMSIGMGGLPARVDALMVLSVNGTVFGVSNAVASALEDVRFGDTTALLSGLSARGAKPLRVGI
>MP1154_megahit_285697_6428-7642
MTINLKIAFLPLNDAAVLVAARERGFAEEEGIALDLVRTTSWATLRDRLVFGQVHAAQMLAPLAVAVTLGLSQQPAALAAPYKLGVNGNMLVMASDFAKALEPDVAARLSDPLGTAHDFAAAIGLWRRKPVIGVVHRFSSHALMLRYWLASAGVDPDRDVVLRVLPPSLTVEAMRAGEIDGFIAGEPWGSAAVDAGLAETVAIGERIWRRGVEKILAFRETWLEEHPDIVDRLLRAMARAAAWCDDRENHAVLAQLLADPRHVDQPADLIQRALDGQIVARAGEAPVANPDFMLFGREATPFPWRSQALWIYSQLVRWKMVDHDPATAQAAARVFRPDIFRRALANSDVPMPGASMKVEGAVDMPLAVGSRRGELTLGPDRFFDGRTFDPEQIEAYLAGFAPGR*
>MP1154_megahit_286286_11860-13248
MFHPSSINRRTLLGAFAVLALAGTSTSAIAEMIFPEKAELTFGFIKLTDMAPLAIAKEKHFFEDEGLYVTLEPQANWKVLLDRVITGELDGAHMLAGQPLAATIGYGTEAHIVTPFSMDLNGNGITVSNAVWEEMKPNIPTGADGKPAHPISASALAPVVERYKSEGKPFNMGMVFPVSTHNYELRYWLAAGGLNPGFYTPSDTSGQVKADVLLSVTPPPQMPTTMEAGTIQGYCVGEPWNQAAVFKGIGVPVITDHDIWNDNPEKVFGMTAQFVEENPNTAVLVTKALIRAGKWLDENDGANRQEAVEILSKPEYVGADAEVIANSMTGTFEYEKGDKRPAPDFNIFFDKFATYPFYSDAVWYLTQMRRWGQIAEPKDDGWYDEVARSVYKPDIYRAAADALIEDGLIEASEIPGETDGYKRATAAFIDGIEYDGKKPNDYLAKFGIGLKGDETVASLASN*
>MP1154_megahit_286286_13603-14736
MSGLDDVHAGYLPLLDGAVLVTAARFGFAEAHGIRLHLHREMSWATIRDRMGVGHFDCAHMLAPMAIAANLGIAPLSAPVVAPMVLALGGNAVTVSPLLAELMAETGWRDDGPAAAGRALAEALARLERSASRRGRFAVVHAHSCHNYDLRYWLAACGIEPDRDVDITVVPPPLMPDAIASGQIDGFCVGEPWSTIAVRRGAGRIVTTKAEIWRRSPEKVLGVSARFAAERTEVLDRLIRALCDAATWCDAAEHHAELADLLAEPAHIGVDARDLVPALSGLLEMAPGEAQSIEDFMIFAAGEANRPRLSDGFWMLSQMVRWRQVTESDAARQAVRNVFRPDLYDRALGLAFRDSVEGEVFITGQDRRPAGLFDRPE*
>MP1162_megahit_24235_2-526
APQNVDIRTVPPPLMADAIRAGEIDAFCVGEPWGSIAVEQGHGVLLLPGKAIWGVAPEKVLAVRRDWAAQETALSGRLIRSVWRAARWLARPDSRTLAAELLSREPYLNLPPEVIDRALTGQLTVNAQGLQRTVPGFVAFHDGAAGFPWRSQGNWIAMQLASRTGLDRDAAMRAG
>MP1162_megahit_32700_1-603
DPDRDVRIEIVPPPLMPEAIGNGVIDGMMVGEPWGSVAVDRGVASIFLSATEIWAGTPEKVFGMRRSWAEANEGAVQGLLRALYRASTWVQDPSNRVTLSELLAREAYLDVSAEVIERALSGDLTRTPQGLQGKIDRFVVFQDGASSFPWLSQALWLLTQMERWGFVSATPELQRVVRNTMAPNLYREALTPLGIAIPSAN
>MP1162_megahit_45567_3-335
MSEKLTIGFLPLVDACLPILARELGFAEEEGLDLDLTRDVTWATVLDRLLYGHTDAAHMLAPLAIATTMGIGRPPQPLAAPFVLGLNGNAITLRTELADAVCPDPVLGDPA
>MP1162_megahit_45712_1-885
DPAAVGAALAKHAQMAAANGRKLRFGVVHRHSSHNYMLRYWLSACGIRPDVDIEIVTVAPPFTADALESGEIDGSCVGEPWNSVAVDRGAGRIVLATAQIWRRGVEKVLAVKEARLAERAEAVEGLIRAMRQAGKWFVDPANRCSAAAILARPEYLDGSAQVIGRAIADQIVLKAGAAASPYPDFMFQYNEAANFPWISQAKWLYSQFILWEGKPFDDADAERAGRVFRPDIYRKALRGTGDLLPGASSKVEGSIDGPLAVGAEQGEITLSSNRFFDGRIFDPDAIEDYVASQR*
>MP1162_megahit_72733_1-459
MKKLMFALAASTALTGPAFAEMLDLEKDELTFGFIKLTDMAPLAVAYEQGFFDDEGLFVTLEAQANWKVLLDGVIDGTLDGAHMLAGQPLAATIGFGTEAHIITPFSMDLNGNGITVSNEIWEQMKPNIPTMDDGRPQHPISASALAPVVEKY
>MP1162_megahit_73751_3-521
IGVPVITDYEIWRNNPEKVFGVSKGWADKYPNTHIRVVKAMIRAAKWLDENDNANRPEAVKILSQPNYVGADYDVIANSMTGTFEYEKGDVREVPDFNVFFRYNATYPFYSDAVWYLTQMRRWGQIAEAKSDEWYDDVAKKVYRPDIYLEAARLLVDEGLANEADFPWDSDGY
>MP1162_megahit_74887_576-824
DEVAKSVYKPDIYLEAARLLVDEGLANEADFPWDSDGYKDPTPAADIIDGIPYDGKTPNAYLESLPIGLKGEQTVVGTDVKG*
>MP1162_megahit_92540_3-1076
MKIRIGYMPLTDSLPLVVAQEAGYFAAEGLDVELQPEWSWASLRDRLLVGQLDAAPMLAPMLMSTSLGLGCIKKPLATAFSMGLNGNGITVSPMLFQGLCALSEGPTPNDMASAMNKLVAARAGSGEAPLVLAVVFPFSCHAYQLRHWLSVAGLDPDHDVKLVVLPPSQMVDHLRMGHIDGFCVGEPWNSLAALTGAGHCILSGYQIWENAPEKVLAVSRDWVARNPGPHRAMLRALFRAARHADENLLESLSLLAHPAWLDVPAEVIRAPFSQRLPGGLTGQPFPAHHFHVFAGFHANFPWRSDARFLLEEMQRWRQCSLEETRTFAAQCYRTDLFRDALADLTSLPLMDSKPDERH
>MP1162_megahit_100690_27803-29209
MNQYEKFDGVKKKLKGIVSALALAVSVSGVMSAGVQAAEEIDWPEKEELKFGFIKLTDMAPLAIAYEKGFFEDEGLYVTLEAQANWKVLLDRVIDGQLDGAHMLAGQPLGATIGFGTEAHIITAFSMDLNGNGITVSNDIWKEMEKHIPVEDGQPVHPIKADYLKPVVDSYREAGKPFNMGMVFPVSTHNYELRYWLAAGGIHPGYYAPHKGDTSGQIDAEALLSVTPPPQMPATMEAGTIYGYCVGEPWNQQAVFKGIGVPVITDYEIWKNNPEKVFGVSNVWAEKYPNTHLRVVKAMIRAAMWLDENNNANRPEAVKILSKPSYVGADEAVLANSMTGTFEYEKGDKRDVPDFNVFFRYNATYPYYSDAIWYLTQMRRWGQISESKPDSWYMDMAKKVYRPDIYAVAAKALIAEGKAKAADFPDFDSESGFKPPQSEFIDGVTYDGTKPNAYLESFGIGLKGDTVL*
>MP1162_megahit_110585_1-816
MKVRIGYMPLTDSLPLAVAQEAGFFAAEGLDVELQPEWSWASLRDRLLVGQLDAAPMLAPMLLSTSLGLGCIKKPLATAFSMGLNGNGVTVSPMLFQGLCALSEGPTPNDIAAAMNKLVAARASSGEAPLVLAVVFPFSCHAYQLRHWLSVAGLDPDHDVKLVVLPPSQMVDHLRMGHIDGFCVGEPWNSLAALTGAGHCILSGYQIWENAPEKVLAVSRDWVSRYPDTHRALLRALYKAACHADENLVDSLSLLAHPAWLDVPEEIIRAPF
>MP1162_megahit_119574_2-790
AGRALAEALARLERSASRRGRFAVVHAHSCHNYDLRYWLAACGIEPDRDVDITVVPPPLMPDAIASGQIDGFCVGEPWSTIAVRRGAGRIVTTKAEIWRRSPEKVLGVSARFAAERTEVLDRLIRALCDAATWCDAAEHHAELADLLAEPAHIGVDARDLVPALSGLLEMAPGEAQSIEDFMIFAAGEANRPRLSDGFWMLSQMVRWRQVTESDAARQAVRNVFRPDLYDRALGLAFRDSVEGEVFITGQDRRPAGLFDRPE*
>MP1162_megahit_119574_1145-2533
MFHPSSINRRTLLGAFAVLALAGTSTSAIAEMIFPEKAELTFGFIKLTDMAPLAIAKEKHFFEDEGLYVTLEPQANWKVLLDRVITGELDGAHMLAGQPLAATIGYGTEAHIVTPFSMDLNGNGITVSNAVWEEMKPNIPTGADGKPAHPISASALAPVVERYKSEGKPFNMGMVFPVSTHNYELRYWLAAGGLNPGFYTPSDTSGQVKADVLLSVTPPPQMPTTMEAGTIQGYCVGEPWNQAAVFKGIGVPVITDHDIWNDNPEKVFGMTAQFVEENPNTAVLVTKALIRAGKWLDENDGANRQEAVEILSKPEYVGADAEVIANSMTGTFEYEKGDKRPAPDFNIFFDKFATYPFYSDAVWYLTQMRRWGQIAEPKDDGWYDEVARSVYKPDIYRAAADALIEDGLIEASEIPGETDGYKRATAAFIDGIEYDGKKPNDYLAKFGIGLKGDETVASLASN*
>MP1162_megahit_131300_681-1109
MKGFKKTFRGVLAAMTLGLSATSVADDAVGWPEKADLKFGFIKLTDMAPLAIAYEKGYFEEEGLFVTLEAQANWKVLLDRVIDGQLDGAHMLAGQPLGATIGYGTEAHIITAFSMDLNGNGITVSNSVWEEMKKHIPSKDGKP
>MP1162_megahit_138570_1408-2817
MTGLKTTSLLKRFRTASAGVCAALAVSVASFSASVAAQAPAVGWPEKEELKFGFIKLTDMAPLAVAYEKGFFEDEGLYVTLEAQANWKVLLDRVIDGQLDGAHMLAGQPLGATIGFGTESHVVTAFSMDLNGNGITVSNEIWDKMKAHIPQENGKPVHPIKADYLKPVVDEYRNAGKPFNMGMVFPVSTHNYELRYWLAAGGIHPGYYAPHKGDTAGQIDAQALLSVTPPPQMPATMEAGTIYGYCVGEPWNQQAVFKGIGVPVITDYEIWKNNPEKVFGVSQGWADKYPNTHIRVVKALIRAAMWLDENDNANRPEAVKILAKSNYVGADEDVLANSMTGTFEYEKGDKRDVPDFNVFFRYNATYPYYSDAIWYLTQMRRWGQISEAKSDDWYKETAKKVYKPEVYAQAAKALIAEGKAKASDFPEFGTETGYKPPQSEFIDGVTFDGSKPNAYLEQFKIGLKGDTVL*
>MP1162_megahit_150731_3-326
MSGLDDVHAGYLPLLDGAVLVTAARFGFAEAHGIRLHLHREMSWATIRDRMGVGHFDCAHMLAPMAIAANLGIAPLSAPVVAPMVLALGGNAVTVSPLLAELMAETGW
>MP1162_megahit_261838_2275-3420
MSEVVLNCGYVPLVDCAPLVIAKELGFAAEQGLALNLLRQPSWSALRDMLALGHLDAAHMLSPMPVAMSIGMGGLPARVDALMVLSVNGTVFGVSNAVASTLENVRFGDTTALLSGLSARGAKPLRVGIPFHYSMHRLLLSYWAAQAPDLQIEEVTVPPMRMADAVSDGFVDAFWVGEPWGGVAVQNNVAKLMMAGRDVWQFAPEKVLAARHEWASQNEDSVRRLMRAVYQASAWLDAPGNKPLAVEILGRSEHLSMSPDLIDPALTGHIVPRTGASPVTVDRFLQFHSHAASFPWRSQAAWIAHHLGADAAGIEKAKTCFRADLFRQNLPDIGADMPQSSEKTEGAMTLPTSVASARGEMILSPDAFFDGRTFDFTAAVR*
>MP1162_megahit_261838_3670-4407
MKNTFALLLASTSLLATAASAEMLALEKEELTFGFIKLTDMAPLAVAYELGYFEDEGLFVRLEAQANWKVLLDGVIDGQLDGAHMLAGQPLAATIGYGTKAHIITPFSMDLNGNAITVSNDIWDEMKPNVPTMDDGRPQHPISASALAPVVEGYKDRGEPFNMGMVFPVSTHNYEIRYWLAAGGLKPGYYSAQDISGQIDADVLLSVTPPPQMPATMEAGTISGYAVGEPWNQQAVFKGIGVPVIT
>MP1162_megahit_281419_312-1730
MCEEHNSSLGNPYDANTNLEHNSSSPQILQKTVDNENSVNEDHQHDDFPKTEEDMMDRAVENAVIRAIFNNNEMDRRRFMKMVGASTAAAVIASIFPLNAAKAIAKEGLKGGLETKDLSLGFIPITCATPIIMSEPMGFYKKNGLNAKVRKASGWAMVRDWAINKDVQAAHMLSPMPLSITMGEGSKKVPFFMPAVENINGQAITLANKHKGVKTAKDMKGFRFCVPFEYSMHNFLLRYFLAEGGVHPDKDVQIRVVPPPEMVANLIAGNVDGYLAPDPFNQRAVYENAGFIYMLSKDIWAGHPCCAFAISQEFAAKNPNTFLALFKSIVEATHFASNPDNRKDIAKAIAPRNYLNQPVTVLEQVLTGKYADGRGNIVNVPDRIDFDPFPWHSMAVWILTQMKRWGYAKGNIDYKNISEQVYLAAECDKIAKDLGYKTHDKTYKKHVLMGGKVFDPSKPEEYLKSFPIHSMT*
>MP1162_megahit_313700_2-799
AQDISGQIDADVLLSVTPPPQMPATMEAGTISGYAVGEPWNQQAVFKGIGVPVITDYDMWKNNPEKVFGITAEFAEENPNTTLALTKALIRAAMWLDANDNANREEAVEMLSRSEYVGADADVIANSMTGFFEFEKGDVRPAPDFNVFFRYNATYPFYSDAIWYLTQMRRWGQIDETKPDEWYFETAADVYRPDIYLQAARLLVDEGMADEAAFPWDSDGFKSPTPAADIIDGISYDGRAPNAYIDSLPIGLKSGQTVVDSKVEG*
>MP1164_megahit_20501_3-572
LAAPQSLSIRTVPPPLMAEAMAAGEVDAFCVGEPWSSLAVENGDGTMLLPTCRIRQSAIEKVLATRKGWAETNPDATCKLLRALWRASTWLDRPDKREVAAEIMSRPDYLGLPVELVERALLGNFTITPQGDLRQCPDFVTFSKGAAGFPWRSQAAWIAMRIAARTGMDQTEAMAQAKAVFRTDIYRSHL
>MP1164_megahit_22503_1-294
PRQSQALWIYSQMIRWGQAEFSQAGVEAALSAYRPDIYRAALGDANAPDDADIRIEGQEAGDRFVDGFVFDPADITGYVNGFAVRSSAPVSTSQGEA*
>MP1164_megahit_24095_2-793
MRKYLLATAALCALAASANAESVRMSVGSYNLNNLPFPVAASLGFYKEEGLDVTTENFAQGGSKVLQALVAGSTDVAVGFYDHTIQMQSQNKHVVGFVQLARNSGLVLAGKNDTDFDPAKPETIKGKKVGITSPGSSSDFFIRYYMKQHDLSDNDISIIGVGSGAAAVAALQQGKIDLLVNYDPAATIVVERGLGKILIDARSDQGAKDVYGGIYPTSVLYATQDYIDANPEVVQKVTNATVRALHWMKQHSAEEIVAKLPDDF
>MP1164_megahit_24145_3-467
AARWLARPDSRTLAAELLSREPYLNLPPEVIDRALTGQLTVNAQGLQRTVPGFVAFHDGAAGFPWRSQGNWIAMQLASRTGLDRDAAMRAGGEVFRSDLYRAALAGLDADLPGASSKLEGSNRQETAVASASGRLILRPDRFFDGRIFDPDLDS*
>MP1164_megahit_75496_3-539
MPATMEAGTISGYAVGEPWNQQAVFKGIGVPVITDYDMWKNNPEKVFGITAEFAEENPNTTLALTKALIRAAMWLDANDNANREEAVEMLSRSEYVGADADVIANSMTGFFEFEKGDVRPAPDFNVFFRYNATYPFYSDAIWYLTQMRRWGQIDETKPDEWYFETAADVYRPDIYLQAA
>MP1164_megahit_81258_6265-7653
MFHPSSINRRTLLGAFAVLALAGTSTSAIAEMIFPEKAELTFGFIKLTDMAPLAIAKEKHFFEDEGLYVTLEPQANWKVLLDRVITGELDGAHMLAGQPLAATIGYGTEAHIVTPFSMDLNGNGITVSNAVWEEMKPNIPTGADGKPAHPISASALAPVVERYKSEGKPFNMGMVFPVSTHNYELRYWLAAGGLNPGFYTPSDTSGQVKADVLLSVTPPPQMPTTMEAGTIQGYCVGEPWNQAAVFKGIGVPVITDHDIWNDNPEKVFGMTAQFVEENPNTAVLVTKALIRAGKWLDENDGANRQEAVEILSKPEYVGADAEVIANSMTGTFEYEKGDKRPAPDFNIFFDKFATYPFYSDAVWYLTQMRRWGQIAEPKDDGWYDEVARSVYKPDIYRAAADALIEDGLIEASEIPGETDGYKRATAAFIDGIEYDGKKPNDYLAKFGIGLKGDETVASLASN*
>MP1164_megahit_81258_8008-9141
MSGLDDVHAGYLPLLDGAVLVTAARFGFAEAHGIRLHLHREMSWATIRDRMGVGHFDCAHMLAPMAIAANLGIAPLSAPVVAPMVLALGGNAVTVSPLLAELMAETGWRDDGPAAAGRALAEALARLERSASRRGRFAVVHAHSCHNYDLRYWLAACGIEPDRDVDITVVPPPLMPDAIASGQIDGFCVGEPWSTIAVRRGAGRIVTTKAEIWRRSPEKVLGVSARFAAERTEVLDRLIRALCDAATWCDAAEHHAELADLLAEPAHIGVDARDLVPALSGLLEMAPGEAQSIEDFMIFAAGEANRPRLSDGFWMLSQMVRWRQVTESDAARQAVRNVFRPDLYDRALGLAFRDSVEGEVFITGQDRRPAGLFDRPE*
>MP1164_megahit_87398_225-833
MSEVVLNCGYVPLVDCAPLVIAKELGFAAEQGLALNLLRQPSWSALRDMLALGHLDAAHMLSPMPVAMSIGMGGLPARVDALMVLSVNGTVFGVSNAVASALEDVRFGDTTALLSGLSARGAKPLRVGIPFHYSMHRLLLSYWAAQAPDLQIEEVTVPPMRMADAVSDGFVDAFWVGEPWGGVAVQNNVAKLMMAGRDVWQFA
>MP1164_megahit_133886_3-407
MKNTFALLLASTSLLATAASAEMLALEKEELTFGFIKLTDMAPLAVAYELGYFEDEGLFVRLEAQANWKVLLDGVIDGQLDGAHMLAGQPLAATIGYGTKAHIITPFSMDLNGNAITVSNDIWDEMKPNVPTMDD
>MP1164_megahit_210053_3-1046
GIDQGFYADEGLTVEIIETESVREGLVGGSLDFALAESMDVVDAASIGVPISIVAGYRNRQPFYVATHSSIGSPEDLAGKDILLGGTPGSLDYDLRAGVMAENGYDISGVDVNPVSVPGGSNAWVELLLEGELDMTVFFARHKPSIVDAGHNVVLDVFKEWPNDSIAAADDFVASNPNTTARFIRATLRAMEFWMDPSNQDAVQAMAPNYGFNPKDAEKDPAVYGEDLALYDVDMGLDPAAFDEALGKLVDLGAFDSAPAMGTYTNLDALHAAQDALGIAQRPTAAEVAASTGVAAAPDLGAAEKADLTIGIRIPNVGSNAPLFVGIDQGFYADEGLTVEIIETESVR
>MP1166_megahit_17758_2-670
LHREMSWATIRDRMGVGHFDCAHMLAPMAIAANLGIAPLSAPVVAPMVLALGGNAVTVSPLLAELMAETGWRDDGPAAAGRALAEALARLERSASRRGRFAVVHAHSCHNYDLRYWLAACGIEPDRDVDITVVPPPLMPDAIASGQIDGFCVGEPWSTIAVRRGAGRIVTTKAEIWRRSPEKVLGVSARFAAERTEVLDRLIRALCDAATWCDAAEHHAELAD
>MP1166_megahit_19293_2-859
FPVSTHNYELRYWLAAGGIHPGYYAPHKGDTSGQIDAEALLSVTPPPQMPATMEAGTIYGYCVGEPWNQQAVFKGIGVPVITDYEIWKNNPEKVFGVSNVWAEKYPNTHLRVVKAMIRAAMWLDENNNANRPEAVKILSKPSYVGADEAVLANSMTGTFEYEKGDKRDVPDFNVFFRYNATYPYYSDAIWYLTQMRRWGQISESKPDSWYMDMAKKVYRPDIYAVAAKALIAEGKAKAADFPDFDSESGFKPPQSEFIDGVTYDGTKPNAYLESFGIGLKGDTVL*
>MP1166_megahit_51712_2-547
PGFYTPSDTSGQVKADVLLSVTPPPQMPTTMEAGTIQGYCVGEPWNQAAVFKGIGVPVITDHDIWNDNPEKVFGMTAQFVEENPNTAVLVTKALIRAGKWLDENDGANRQEAVEILSKPEYVGADAEVIANSMTGTFEYEKGDKRPAPDFNIFFDKFATYPFYSDAVWYLTQMRRWGQIAEP
>MP1166_megahit_87592_562-1128
MFHPSSINRRTLLGAFAVLALAGTSTSAIAEMIFPEKAELTFGFIKLTDMAPLAIAKEKHFFEDEGLYVTLEPQANWKVLLDRVITGELDGAHMLAGQPLAATIGYGTEAHIVTPFSMDLNGNGITVSNAVWEEMKPNIPTGADGKPAHPISASALAPVVERYKSEGKPFNMGMVFPVSTHNYELRYWL
>MP1166_megahit_93647_1-288
MRRWGQIAEPKDDGWYDEVARSVYKPDIYRAAADALIEDGLIEASEIPGETDGYKRATAAFIDGIEYDGKKPNDYLAKFGIGLKGDETVASLASN*
>MP1166_megahit_139847_3-821
MKNTFALLLASTSLLATAASAEMLALEKEELTFGFIKLTDMAPLAVAYELGYFEDEGLFVRLEAQANWKVLLDGVIDGQLDGAHMLAGQPLAATIGYGTKAHIITPFSMDLNGNAITVSNDIWDEMKPNVPTMDDGRPQHPISASALAPVVEGYKDRGEPFNMGMVFPVSTHNYEIRYWLAAGGLKPGYYSAQDISGQIDADVLLSVTPPPQMPATMEAGTISGYAVGEPWNQQAVFKGIGVPVITDYDMWKNNPEKVFGITAEFAEENPNTT
>MP1166_megahit_139847_1071-2057
HLDAAHMLSPMPVAMSIGMGGLPARVDALMVLSVNGTVFGVSNAVASALEEVRFGDTTALLSGLSARGAKPLRVGIPFHYSMHRLLLSYWAAQAPDLQIEEVTVPPMRMADAVSDGFVDAFWVGEPWGGVAVQNNVAKLMMAGRDVWQFAPEKVLAARHEWASQNEDSVRRLMRAVYQASAWLDAPGNKPLAVEILGRSEHLSMSPDLIDPALTGHIVPRTGASPVTVDRFLQFHSHAASFPWRSQAAWIAHHLGADAAGIEKAKTCFRADLFRQNLPDIGADMPQSSEKTEGAMTLPTSVASARGEMILSPDAFFDGRTFDFTAAVR*
>MP1166_megahit_173450_3-725
ASSVASAQTVNVGAAGNVGGMIVFVAQAKGFFAKNGIDAKVVTRQTGGALTKSLRAGEMDYAPAAFTNLPAALEKGMNVRAFVGYTGASYVKSTSDNFVGIAARAGSGIKTLKDLRGKKIGVTFASTGDLYLRTILRKNGITKRDYKRINTRPPSLVAVLDTGGVDAIVAWEPNLTRSLDKVKGATLISRGGDHVCFCAGLHGFPDKVYKDRKKTQGVVDAMAQAASWLRNPANLDEAAQI
>MP1166_megahit_176965_3-197
MSEVVLNCGYVPLVDCAPLVIAKELGFAAEQGLALNLLRQPSWSALRDMLALGHLDAAHMLSPMP
>MP1166_megahit_221992_1110-1736
DMWKNNPEKVFGITAEFAEENPNTTLALTKALIRAAMWLDANDNANREEAVEMLSRSEYVGADADVIANSMTGFFEFEKGDVRPAPDFNVFFRYNATYPFYSDAIWYLTQMRRWGQIDETKPDEWYFETAADVYRPDIYLQAARLLVDEGMADEAAFPWDSDGFKAPTPAADIIDGISYDGRAPNAYIDSLPIGLKTGQTVVDSKVEG*
>MP1174_megahit_8067_3-518
MKNTFALLLASTSLLATAASAEMLALEKEELTFGFIKLTDMAPLAVAYELGYFEDEGLFVRLEAQANWKVLLDGVIDGQLDGAHMLAGQPLAATIGYGTKAHIITPFSMDLNGNAITVSNDIWDEMKPNVPTMDDGRPQHPISASALAPVVEGYKDRGEPFNMGMVFPVSTH
>MP1174_megahit_57180_2-313
MNQYEKFDGVKKKLKGIVSALALAVSVSGVMSAGVQAAEEIDWPEKEELKFGFIKLTYMAPLAIAYEKGFFEDEGLYVTLEAQANWKVLLDRVIDGQLDGAHML
>MP1174_megahit_64119_56-502
MSNKINKEELPYQEANFEGMEKHILAAKGIPADSDIGRRPFMDLLATVGGGLSLSSLLTSCGKKDESNDASSSSETESVSELDEPVKIGYIPITDSVPLILAHALGYFEEEGLKTEKPTLIRGWSPLVEAFIANKLNMAHFLIPIPLWM
>MP1174_megahit_109260_17-547
MKNNITTPILDNESSFELSNLLNASGNKSPFIDPIANSNGNHGSFCNCIECRPIGSDHQDFMADMPEEPEELMDDFQQMGLIKPEAYKIADSISAAEIRELLFYRNVSQGDPETEQLLRAIANEAGGLDQAFSAAFGNQSGRFFSNIKSSGPVGRRAFLKSLAAGAALVTIACSPKP
>MP1174_megahit_330205_119-1150
MKIPYLVGIGIVIIGLVAVIGLSQSAVDDSQNKIRVAFFPSIVHAVPIVGMENQTFADNLDDDMNIEVKIFDSGPQVIESIFSNSVDLAYVGPGPVINGYLKSDGKDLKILASAANGGASFIIQKNSGLESIENYSGKRVAAPQISNTQDVSLRHYLAQNGLTPAEKGGDVFVLNIANPDIYTLFAKGDIDGAWVPEPWATMLVEELDGVRLFDENEIWPENKFSSVLLIGRSDYIEKNPEIIKNWIDANKETVQWINNNPDESKELYNEFMKGYMGKTLPEKIVQDSFSNIIITSQPVENSIYTFAERADALGYLGRDGYTLDGLFYHENISLTSNEENHNG*
>MP1176_megahit_1671_21-884
MTGLKTTSLLKRFRTASAGVCAALAVSVASFSASVAAQAPAVGWPEKEELKFGFIKLTDMAPLAVAYEKGFFEDEGLYVTLEAQANWKVLLDRVIDGQLDGAHMLAGQPLGATIGFGTESHVVTAFSMDLNGNGITVSNEIWDKMKAHIPQENGKPVHPIKADYLKPVVDEYRNAGKPFNMGMVFPVSTHNYELRYWLAAGGIHPGYYAPHKGDTAGQIDAQALLSVTPPPQMPATMEAGTIYGYCVGEPWNQQAVFKGIGVPVITDYEIWKNNPENLELARENNSTY
>MP1176_megahit_12000_1-966
EESVGWPEKEELKFGFIKLTDMAPLAIAYEKGFFEDEGLYVTLEAQANWKVLLDRVIDGQLDGAHMLAGQPLGATIGFGTESHVVTAFSMDLNGNGITVSNEIWDKMKAHIPVKEGKPVHPIKADYLKPVVDEYREAGKPFKMGMVFPVSTHNYELRYWLAAGGIHPGYYAPHKGDTSGQIDAQALLSVTPPPQMPATMEAGTIYGYCVGEPWNQQAVFKGIGVPVITDYEIWKNNPEKVFGVSQAWADKYPNTHIRVVKALIRAAMWLDENNNANRPEAVKILAKSTYVGADEEVLANSMTGTFEYEKGDKREVPDFNVFF
>MP1176_megahit_98874_1-810
FITFLSTNTSSILAKTKLRLAQNLSPISGVTIVAKEKGYFDKQGLDVQILTFTSGKKCLETVLGGAADIATTAEAPTTAAAMANQPIAFLARMEYSDLKTLTASNQNISSIYDLKGKKIGFTAGTGGEVYTIELLKKASLSPDDVRLVNLRPKDMLPALASGSIDAYNTWEPYISNGKKVLGNKASQINTKGIYSETFNIVTTVDYLNNNKKVAEKFMKALIDAEEWIKANRNKAITLIAKTVGMKRDALAPIWDDYVYEVVLDKKTINI
>MP1176_megahit_131444_3-686
SISTDNSSQSQDNTKNSLNNLINPGNNHGYLCACVECRPIGNDHENFMSDMPEDPAEIISDFSRMGLIKNQAYEIADAISTAEMRDLLFYKNASQGDPYKEKLLRELAKEAGGLDQAFRAAFGPQSSKFFSNTRASSPMGRRAFLSSLAAGAAMITVACSNQNKPTKQPIDDTPINVNNLEKQTLRVGFIPITCASPIIMAEPMGFYKKFGMDVKVVKMPSWGAVRDS
>MP1176_megahit_143357_462-1523
MCTRCGTTYKKIQEISRRGLLKTGVAAAATFAIPASLMSAREAAAAGLTRIKATHGGGLCNLGIFIAKERKLAEKYGVNLDFVVTPTTTDVVTLFGAGMVDISVIPYSNFINLVDAGAPVQMVAGAGAEGCILVGSKGINSAADLKGKSIGTFQADTLEVLPYDYMTAAGIPFADADIKYFNSSPELAAAFINGAIDAVSHIEPYATQCLQERAGSSVLTDGLDLYGKGYSDCVLAARTPLLDENPGAVKAVIKAMLEAQLETEQNTLATLKETVGKYYKTSLEALKLAQSRQPVMIDQRNNTKFFYERSVSMKKMGYVKNTLPPEALNWTLLEEVIAENQNLYKSLELKSAA*
>MP1176_megahit_176444_3-506
EGFVAGKFNLVHFLKPIPIWMRYNNKFPVKLMAWAHTNGSALVVGKDTGIDDFSKLGGKQVAVPYWYSMHNIVLQYALRKSGVTPVIKAQGEQLAPNECNLQVMPPPDMPPALAAKKIDAFIVAEPFNALGELKAGAKMLRFTGDIWRNHPCCTICMHEEMVDKKPEW
>MP1176_megahit_212130_2-145
DEAQALEREMGGNPPTARFKTEVLAYDEFDPSNPIKYIKDQIKRDGF*
>MP1176_megahit_219750_1-522
MHDETSLWLDEEIKEEGVSRREWLDIMAMGGLATLAGSMILPSLANASDDEVVRIGYLPITDATALLIAHANGYFKDEGLEAAKPTLIRGWSPLIEGFVSNKFNLVHFLKPIPIWMRYNNKFPVKLMAWAHTNGSALVVGKDTGIDDFSKLGGKQVAVPYWYSMHNIVLQYALR
>MP1176_megahit_227480_1-1266
FQDNSQNSLNNLLNPANNHGYLCACVECRPIGNDHENFMSDMPDDPVEIISDFSRMGLIKNQAYEIADAISTAEMRDLLFYKNASQGDPYKEKLLRELAKEAGGLDQAFSAAFGPQSSKFFSNTRASSPMGRRAFLSSLAAGAAMITVACSNQNKPTKQPIDDTPINVNNLEKQTLRVGFIPITCASPIIMAEPMGFYKKFGMDVKVVKMPSWGAVRDSAIAGELDAYHMLAPMPISMTLGLGTSPFSVKLASIENINGQAITVANRHKGKVKGPADMKGFIFGVPFPYSMHNLLLRYYLAKGGVDPDKDVQIRPVPPPDSIAQLVAGDIDAYLMPDPFNQRAVYEDAGFIHLLTKELWPGHPCCAFAAGEPWINEHPETFRALNKSIIDAASYVSNPSNRKEVAEAISGRGFLNQPTEVVE
>MP1176_megahit_231009_1-936
ILKGIFGTDVNRRNFLKAVGASTASAAIASVFPIQQAIAAIVDAKGPLEKTKLNVGFVPITCATPIIMGQPMGFYQKYGLDVDVIKTAGWAVSRDKSLSGEYDAAHMLTPMPLAITVGAGSSATPWTMPAVENINGQAIVLAMKHKDKMDPKKWKGFTFGVPFEYSMHNLLLRYYVAESGLDPDQDIKIRVVPPPEMVANLKAENLDGYLSPDPFNQRAVYDGIGFIYKLTKEIWAGHPCCAFGASQKFINEAPNTFLALFKSILDATTYASAPTNRAEIAKAISPKNYLNQPETVVAQVLTGKFADGLGKV
>MP1176_megahit_243763_1-264
LDLEKEGQVFGFLKLSDMAPLAIGYEKGQLGNKDIFVKLEPQSNWQIHMCPANDNDQAPTVILVKRKFEQSDVDAQNAVISVYREAC*
>MP1176_megahit_262727_14-712
YYVAEAGLDPDQDIKIRVVPPPEMVANLKAENLDGYLSPDPFNQRAVYDGIGFIYKLTKEIWAGHPCCAFGASQKFINEAPNTFLALFKSILDATTYASAPTNRAEIAKAISPKNYLNQPETVVAQVLTGKFADGLGKVRNVPDRIDFDPFPYHSFAVWILSQMKRWGYIEGDVNYKSVSEQVYLATDAQAVMKDMGLTVPSKTYETYEIMGKTFDPAKPEEYVQSFAIKRG*
>MP1176_megahit_264502_2-346
MLNPVSNSTKKYNFKCGPSSSDNSDQFQDNSQNSLNNLLNPANNHGYLCACVECRPIGNDHENFMSDMPDDPVEIISDFSRMGLIKNQAYEVADAISTAEMRDLLFYKNASNGDP
>MP1176_megahit_294053_3-500
GGKQVAVPYWYSMHNIVLQYALRKSGVTPVIKPQGADLKSNECNLQVMPPPDMPPALAAKKIDAFIVAEPFNALGELKAGAKMLRFTGDIWQNHPCCTICMNEKMVNKKPEWTQAVMNALVRGMNFAMNDKSETAKILSRDGKKYLPMPAPVVKRAMTLYDPKQYS
>MP1176_megahit_300034_1-873
MGAISNLYDADEILWTGCPCGMHATMYEHQAALASNNPNSKFYCAETTPKTDQTKEIAPSFSPKLGGLTNAADKTEKLDWSDNQKVMANVIESSILKGIFGTDVNRRNFLKAVGASTASAAIASVFPIQQAIAAIVDAKGPLEKTKLNVGFVPITCATPIIMGQPMGFYQKYGLDVDVIKTAGWAVSRDKSLSGEYDAAHMLTPMPLAITVGAGSSATPWTMPAVENINGQAIVLAMKHKDKMDPKKWKGFTFGVPFEYSMHNLLLRYYVAEAGLDPDQDIKIRVVPPPEM
>MP1176_megahit_313633_1-228
MINPASNFVQKYNFECKTSDKIQGNETSSNKTFLKNNFLNPSNDHGYFCACIECRPIGNDHENFMSDMPDDPAEII
>MP1176_megahit_318775_3-629
MIVPASNFTQKYNFECKTSDQTSENNPSSNKTFLKNNFLNPSNDHGYFCACIECRPIGNDHENFMADMPDDPAEIISDFSRMGLIKNEAYEIADAISTAEMRDLLFYKNASNGDPYKEQLLRELAKEAGGLDQAFQAAFGPQAGKFFANTKASSPMGRRQFLSSLAAGAALITVACSNQNKPAKQPIDDTPINVNNLEKQTLRVGFIPI
>MP1176_megahit_324413_1-486
KEHPETFRALNKSIIDAAAYVSTPSNRKEVAKAISGRGFLNQPTEVVEAVLTGKFEDGLGKKQNVPDRIDFKPYPWQSFSHWIQSQLIRWDLGGAVAAIQAGDFNPNSASIFLTDEAQALEREMGGNPPTARFRKEILAYDEFDPSNPMKYIKDQIKRDGF*
>MP1176_megahit_327782_2-1000
KQTLRVGFIPITCASPIIMAEPMGFYNKFGMDVKVVKMPSWGAVRDSAIAGELDAYHMLAPMPISMTLGLGTAPFSVKLASIENINGQAITVAKRHKGKVNGPADMKGFVFGVPFPYSMHNLLLRYYLAKGGVDPDKDVQIRPVPPPDSIAQLVAGDIDAYLMPDPFNQRAVYEDAGFIHLLTKELWPGHPCCAFAAGEPWIKEHPETFRALNKSIIDAAAYVSTPSNRKEVAKAISGRGFLNQPTEVVEAVLTGKFEDGLGKTQNVPDRIDFKPYPWQSFSHWIQSQLIRWDLGGAVAAIQAGDFNPNSASIFLTDEAQALEREMGGNPPTA
>MP1176_megahit_338786_3-188
AGDFNPNSASIFLTDEAQALEREMGGNPPTARFRKEILAYDEFDPSNPMKYIKDQIKRDGF*
>MP1176_megahit_351441_2-928
NFMSDMPDDPVEIISDFSRMGLIKNQAYEVADAISTAEMRDLLFYKNASNGDPYKEKLLRELAKEAGGLDQAFRAAFGPQAGKFFANTRASSPMGRRAFLSSLAAGAALITVACSNQNKPTKQPIDDTPININNLEKQTLRVGFIPITCASPIIMAEPMGFYNKFGMDVKVVKMPSWGAVRDSAIAGELDAYHMLAPMPISMTLGLGTSPFSVKLASIENINGQAITVANRHKGKVKGPADMKGFIFGVPFPYSMHNLLLRYYLAKGGVDPDKDVQIRPVPPPDSIAQLVAGDIDAYLMPDPFNQRAVY
>MP1176_megahit_354315_2-325
FDDGLGKKQNVPDRIDFKPYPWQSFSHWIQSQLIRWDLGGAVAAIQAGDFNPNSASIFLTDEAQALEREMGGNPPTARFRKEILAYDEFDPSNPMQYIKDQIKRDGF*
>MP1176_megahit_364204_1-549
CASPIIMAEPMGFYNKFGMDVKVVKMPSWGAVRDSAIAGELDAYHMLAPMPISMTLGLGTAPFSVKLASIENINGQAITVANRHKGKVNGPADMKGFVFGVPFPYSMHNLLLRYYLAKGGVDPDKDVQIRPVPPPDSIAQLVAGDIDAYLMPDPFNQRAVYEDAGFIHLLTKELWPGHPCCAF
>MP1176_megahit_368114_265-603
VLTGKFEDGLGKTQNVPDRIDFKPYPWQSFSHWIQSQLIRWDLGGAVAAIQAGDFNPNSASIFLTDEAQALEREMGGNPPTARFRKEILAYDEFDPSNPIKYIKDQIKRDGF*
>MP1176_megahit_376014_2-598
PFNQRAVYEDAGFIHLLTKELWPGHPCCAFAAGEPWIKEHPETFRALNKSIIDAAAYVSTPSNRKEVAKAISGRGFLNQPTEVVEAVLTGKFDDGLGKKQNVPDRIDFKPYPWQSFSHWIQSQLIRWDLGGAVAAIQAGDFNPNSASIFLTDEAQALEREMGGNPPTARFRKEILAYDEFDPSNPIKYIKDQIKRDGF*
>MP1176_megahit_377696_357-608
MIIPTSNFTQKYNFECKTSDQISENNASSNKTFLKNNFLNPSNDHGYFCACIECRPIGNDHENFMADMPDDPAEIISDFSRMGL
>MP1178_megahit_80245_161-499
MFHPSSINRRTLLGAFAVLALAGTSTSAIAEMIFPEKAELTFGFIKLTDMAPLAIAKEKHFFEDEGLYVTLEPQANWKVLLDRVITGELDGAHMLAGQPLAATIGYGTEAHIV
>MP1178_megahit_116108_1-294
TQMRRWGQIAEPKDDGWYDEVARSVYKPDIYRAAADALIEDGLIEASEIPGETDGYKRATAAFIDGIEYDGKKPNDYLAKFGIGLKGDETVASLASN*
>MP1178_megahit_149261_3-527
PGFYTPSDTSGQVKADVLLSVTPPPQMPTTMEAGTIQGYCVGEPWNQAAVFKGIGVPVITDHDIWNDNPEKVFGMTAQFVEENPNTAVLVTKALIRAGKWLDENDGANRQEAVEILSKPEYVGADAEVIANSMTGTFEYEKGDKRPAPDFNIFFDKFATYPFYSDAVWYLTQMRR
>MP1178_megahit_372894_885-1901
MKISYIIGAGIGVLVFAIAISVSQSYTDTSDDKIRIAFFPSIVHAVPIVGIENQIFHQNLSDETKIEIKIFDSGPQVIESLFSNSIDIAYVGPGPVINGYLKSDGNALKILAGAADGGASLIAQKESGLEYIENFDGKRIAAPQISNTQDVSLRYYLSSNGLTPVEKGGTVYVLNISNPDIYTLFAKGDIDGAWVPEPWATMLVQDLGGVRVFNESKFWPEKQFSSVLLIGRTDFVEKNPEMIKNWIKSNEETVQWINANPEKTKQVYSKFLKNYMGKTLPDEIIDESFSNLIITSDPLRKSIFTFAERADSLGYLGRSGYDINEIFYDDNISVKSVG*
>MP1409_megahit_8504_183-728
MSSPDTLPVAENPSVRLGYLPLSDSAPVIVARELGIYEQFGLDVQLQRDVSWANVRDKLATGDLQAAQMLAPLPLSTTLGLGGLRAPLLTGLTLSLNGNAITVSSALDAELWARGSDPARSAASSAQALRRYLDERGSGDGLTFAAAHTFSCHSFQLRRWLRAGGVDPDYDVRIIVLPPQQM
>MP1409_megahit_9651_2-442
SRWLAREENREAVVAMLEAPQHLNMPATRLWPSLTGEFCFRKGDEPVSMPDFHVFSRYLAGFPWRSSARRLLMHTGAQIGREFSEEQGQALIQQCFRTDLYREAARWLGEAVPDSDYKQDDVHDEVWSYGPGIELGPDRLLPAAPD*
>MP1409_megahit_9651_754-975
MIPYRKGEIMKDHFAALSSACRVIGGGLHTALGQMCITIGGVSALACATMVHAELGEPEKDELKFGFIKLTDMA
>MP1409_megahit_12086_1-750
LAAGQIDGYCVGEPWNNAAVVAGIGRTLITSGEIWSNGPEKVLGVRQDWTEQNKEWHLKLIAALSETCAWLDDMDNRLTAAQIISTPDYVNAPFDEVVGSLTGKNRQTGGELRIDMPDFNVFHRYAANFPWRSHAKWILSQMIRWGEAPDDVDASAIARLAFRPDIYCEAVERLGIACPSADEKMEGAHQHAWLLSDATEPVAMGADQFMDRRIFDPTNIDGYISGFTIRDQRSRLGALDTSQITHLAK*
>MP1409_megahit_18979_528-812
MAHSLTIGFAQLTDCAPLAVAKERGAFAAHGLDVTLKRFVSWAAMRDALGTGAIDGAHMLSPMVVASAAGIGPFPGEFTTAFTLNLNGNAITVST
>MP1409_megahit_29870_1-516
MMAAINSKGEVMTTKSLGNPFSDKSDLRHGADCGCDHCSTSIKTPEPDAMSSDQMLERAVESAVVRSVFGHNDLSRRSFMGMFGGTTMAAALASVFPLEQAKAAILDELGPPEKTDLNIGFVPITCATPIIMAQPMGFYERYGLNAQVIKTAGWAVARDKSLSGEYDASHML
>MP1409_megahit_30141_1-726
YLPITDATALLVAHGMNFFEDEGLKTERPTLIRGWSPLVEGFVAGKFNLVHFLKPIPVWMRYNNNIPVKLMAWAHTNGSGLVVGGHTDIHDFSQLGGKQVAVPFWYSMHNIVLQYALRKSGVKAVIKGEGEALAADECNLQILPPPEMPAALASKKIDAYIVAEPFNALGEIKAGARMLRFTGDIWKNHPCCVICMHEQATTEKQEWTQKVMNAVVRAQIYASQNKKEAARLMSKDGEGFLP
>MP1409_megahit_41783_685-1620
MMHAFQPNFRVAMKRAGAAALVTAIAGMGLVVPAQTTLAQEPEVTKLDFWAVRDAQMSGQIALASEMGFFKDEGLDVTVKWIVSGTDVPSLAASGEILMTGESVYISAMLQEKGVDMRYMMPMSDVGGSQQVVLGPNVDVSSPKDLEGKKIGMAAGAGVGMAITAMCEEYGVDCAKITLVNLQPPDQIPALVRGDIDAMAIWNPYALEGVKVGGRLYFSGNKSYIDGEEKEVNYMYLDGGLIVNGEFADENPETVKAVMRALITATEYFNSHSVEETASILTGTLDIPEEDLQKILSMNIYTNKIDEATVDK
>MP1409_megahit_53134_788-958
MSELLTAGFLPLTDAAPLIVAREMGFAAEEGLELELVKASSWSSLRDYLLLGKLDAV
>MP1409_megahit_59769_1-327
YSDAIWYLTQMRRWGQIAEPKSDEWYVETAKSVYRPDIYLNAARMLVDEGLANEADFPWDSDGFKAPTPAEDIIDGIAYDGKAPNAYLDSLPIGLKGEQIVVGSEIKG*
>MP1409_megahit_61733_5452-6777
SGVMSAGVQAAEEIDWPEKEELKFGFIKLTDMAPLAIAYEKGFFEDEGLYVTLEAQANWKVLLDRVIDGQLDGAHMLAGQPLGATIGFGTEAHIITAFSMDLNGNGITVSNDIWKEMEKHIPVEDGQPVHPIKADYLKPVVDSYREAGKPFNMGMVFPVSTHNYELRYWLAAGGIHPGYYAPHKGDTSGQIDAEALLSVTPPPQMPATMEAGTIYGYCVGEPWNQQAVFKGIGVPVITDYEIWKNNPEKVFGVSNVWAEKYPNTHLRVVKAMIRAAMWLDENNNANRPEAVKILSKPSYVGADEAVLANSMTGTFEYEKGDKRDVPDFNVFFRYNATYPYYSDAIWYLTQMRRWGQISESKPDSWYMDMAKKVYRPDIYAVAAKALIAEGKAKAADFPDFDSESGFKPPQSEFIDGVTYDGTKPNAYLESFGIGLKGDTVL*
>MP1409_megahit_63757_3-269
RWGQIAEPRGDDWYKEVAASVYRPDIYAQAAQELIEEGVMDAADFPDFATESGYRPEQTEFIDEVSFDGTQPNAYLRKFAIGLTDEVL*
>MP1409_megahit_64699_1184-1546
KRDVPDFNVFFRYNATYPYYSDAIWYLTQMRRWGQIAEEKSDNWYMETAKSVYRPDLYAEAAKELIAEGTMKADMFPDFATETGFKPEQTEFIDGVSYDGTKPNEYLNKFSIGLKGSDKI*
>MP1409_megahit_71509_3-266
MTGLKTTSLLKRLRKASAGVCAALAVSVASFSTSVTAQEPALGWPEKEELKFGFIKLTDMAPLAVAYEKGFFEEEGLYVTLEAQANWK
>MP1409_megahit_72541_2-475
AVKILAQPNYVGADEEVIAASMTGKFTFEKGDTRDAKGFNIFFDKYAGYPYYSDAIWYLTQMRRWGQIPQDHPDSWYIEKAKSVYRPDLYLAAANKLVADGVIPAASIPQTDGFRGEQSGFIDNISFDGSQPNAYLAKFPIGLKQGQRVAASGVTGQ*
>MP1409_megahit_76345_282-647
MTMKFTRRTTLAASAAMLASAAMPAPAFADMLDVEKDELKLGFIKLTDMAPLAIAYEKGYFEDEGLFVTLEPQANWKVLLDRVITGELDGAHMLAGQPLAATIGFGTKAHIVTPFSMDLNGN
>MP1409_megahit_78048_124-975
MTQQLKVGFLPLVDACLPIIAQERGFAEQEGLDLHFVRDVSWATVLDRLLYGHSDVAHMLAPLAIATTLGRGRPAQPLVAPFVLGLNGNAVTLSNVLADTLMPGETDSLCDPRELGARLREEALARRDAGRPIRLGVVHRYSSHNYMLRYWLAGCGIRPDEDVEIVTVAPPFTADALASGEIDGSCVGEPWNSVAVDRGVGRIVLATAQIWRRGVEKVLAMRQPVLDERRDAVEKLIRALRHAGEHFVDPANWEANAELLARPEYLASDPRLVLGAISDRLVLR
>MP1409_megahit_85092_3-263
MKKLLSYALASSMLVALPASAEMLDLEKDELTFGFIKLTDMAPLAVAYENGYFEDEGLFVTLEAQANWKVLLDGVIDGQLDGAHMLA
>MP1409_megahit_91223_142-597
MTTLRVGFIPLVDSAVLVAAARRGFAAEAGITLELVREASWATVRDKLTIGHIDCAHMLAPVPIASQLQIGNPKARMVAPFTLSMNGNAISVSNALHGDMEATGLMGAPRDAAAKARALKAVVDRRARRGEERLTFGTVHPFSPHNYELRYW
>MP1409_megahit_100558_3-569
VPFEYSMHNFLLRYYVAEHGLDPDTDIQIRVVPPPEMVANLRAGNLDGYLSPDPFNQRAVWEGIGFIHLLTKEIWEGHPCCAFACPLSFAEELPNTYGALLKSIVDATQYASNPENRKEISEAIAPTNYLNQPVPVIEQVLTGTYADGLGEVKQVPDRIDFDPFPWHSMGVWILTQMKRWGYIEGDVDY
>MP1409_megahit_101165_2-277
MKKLLTGLAACTAMTGPAFAQMLDLEKDELTLGFIKLTDMAPLAVAYEQGYFLDEGLFVTLEAQANWKVLLDGVIGGQLDGAHMLAGQPLAA
>MP1409_megahit_101165_552-1727
MKTVNLPVAYMPLVDAAPLIMAQEMGFAEAEGIALDLIAAPSWSSVRDMLAFGRVDAAHMLSPVPVAMAMGLGGVTTALSAVSVLSVNGNVIGVGKGLEAKLRAIGHGFDFADPVAAAKALDRVRDGPLTFGVPFPFSMHVELLRYWSAGTALGAKGIEIRTVPPPLMASALAAGDVDAFCVGEPWGSVSVEQGVGALLLPGQSIWQFAPEKVLAVRRDWADTEPDLVARLMRAVFRAGRWLSRPESRSAAGEVLSRRLYLDVPSELIDRALSGNLILSARGELRPVERFVEFFHGAATFPWRSQAKWIATRLAAEHGQDISGRLDLISHVFRADLHRRHLAMTSNDLPGASEKVEGSIRHDTPVASAQGNLSLLPDRFFDGRIFDLTDEF*
>MP1409_megahit_101321_1-342
MQLRTLAATFLILTAAGSAHADIGPAEKPDLKLGFIKLTDMAPLAIAWEQGFFLDEGLFVELEAQANWKVLLDGVVTGTLDGAHMLAGQPLGATIGYGTQADIITAFSMDLNGN
>MP1409_megahit_102881_273-1235
MSATHLNCGYVPLIDSAPLIIAKELNFAAEEGLELTLTPQPSWSALRDMLALGHLEAAQMLAPMSVAMSMGLGGLSAQIDALMVLSVNGTIIGVSKDLSDAMGDVPFADPKLNAEALLAAAKGKLRVGVPFPFSMHRLLFEYWLSDKAAEAGIEIEIVTTPPPRMADALENGLVDVFCVGEPWGSVAVARGVGRLILPSSAIWQFAPEKVLAVRHGWANENPETCGALMRAIYKAARWLDTGSNKPLAVDILSRSAHLDLPDTVIDPAISNSLSPDMGLPGEHVENFLIFNRHAANFPWRSQAAWIAARLNADAEGIETAK
>MP1409_megahit_107598_2-736
HWLSVAGLDPDHDVKLVVLPPSQMVDHLRMGHIDGFCVGEPWNSLAALTGAGHCILSGYQIWENAPEKVLAVSRDWVSRHPDTHRALLRALYKAACHADENLVESLSLLAHPAWLDVPAEIIRAPFSQRLPGGLTGQPFPAHHFHVFAGFHANFPWRSDAAFLLQEMQRWRQCSLEETNTFAAQCYRTDLFRDAVADLTSLPLMDSKPDERHAGHWQLPGEPTPLELGPDRLLKVIEAEASGEN*
>MP1409_megahit_108346_1-306
NFPWISQAQWLYTQMVRWDRMEYDPADAARAAAVFRPDIYRSALRGADSPLPGASSKVEGAVKGMIGASTEQGHLVMELDAFFDGKTFDPEQLEEYLASQS*
>MP1409_megahit_108346_527-730
MFGCDGKNTGLKRRTVVVAMLASVALVGCGGGGEATSEAVAATSVDGQPEKPNLKLGFIKLTDMAPLA
>MP1409_megahit_127081_7948-9330
MTLKSLGNPFSAKTDLRHGADCGCKSCATRAADADTGAEITTSEQMMERAVESAIVRSVFGQSDIGRRSFMGMMGGSTVAAALASVFPMDQAKAAILDNLGPPEKTDLNIGFVPITCATPIIMAQPLGFYEKYGLNAQVIKTAGWAVARDKSLSGEYDASHMLTPMPLAMTLGAGSVAEPYIMPAVENINGQAIVLGNQHKDKRDPAQWKGFTFGVPFEYSMHNFLLRYYVAEFGLDPDVDIQIRVVPPPEMVANLRAGNLDGYLSPDPFNQRAVYEGIGFIHILTKEIWEGHPCCAFAAPLSFATDLPNTYGALLKSIIDATQYASNPDNRKEISEAIAPTNYLNQPVTVIEQVLTGTYADGLGEVKQVPDRIDFDPFPWHSMGVWILTQMKRWGYIENDIDYKAVAEQVYLAADCKKVMNDLGYDAPDITYKSHMIMGKSFDPETPEAYVDSFAIKKG*
>MP1409_megahit_129681_2-1009
MTKSLGNPFSHETDLRHGAGCGCDTCSTGQGYRADGGQSMSSDDMMERVVENAIVRSMFGQNDISRRSFMGLVGGGTFAAALASVFPIDKAKAAILDTLGKPEKTDLNIGFVPITCATPIIMAQPMGFYEKHGLNAQVIKTAGWAVARDKSLNGEYDASHMLTPMPLAMTLGAGSVAEPYIMPAVENINGQAIVLSNEHLDKRDPTQWKGFTFGVPFEYSMHNFLLRYYVAEFGLDPDVDIQIRVVPPPEMVANLRAGNLDGYLSPDPFNQRAVWEGIGFIHTLTKDIWEGHPCCAFAAPMSFATELPNTYGALLKSIIDATQYASNPANRKEISE
>MP1409_megahit_148459_1-873
FEDEGLYVTLEAQANWKVLLDGVIDGQLDGAHMLAGQPLAATIGFGTKAHIVTPFSMDLNGNGITVSNEVWEAMKPHIPMEGGKPVHPIKADALKPVVEAYRDEGKPFNMGMVFPVSTHNYELRYWLAAGGIHPGYYAPHKGDTSGQIQADALLSVTPPPQMPATLEAGTIYGYCVGEPWNQQAVFKGIGVPVITDYEIWKNNPEKVFGLTRAFTEEYPNTTVRVVKALLRAAQWLDENDNANRPEAVEILSRSEYVGADYDVIANSMTGTFEYEKGDKREVPDFNVFFRY
>MP1409_megahit_165235_1-582
EKDELTFGFIKLTDMAPLAVAYEQGFFDDEGLFVTLEAQANWKVLLDGVISGTLDGAHMLAGQPLAATIGYGTEAHIVTPFSMDLNGNGITVSNEVWEMMKPNLAMMDDGRPQHPISASALAPVIDSFRSAGKPFNMGMVFPVSTHNYELRYWLAAGGINPGYYSPENVTGQIGADVFLSVTPPPQMPATLEAG
>MP1409_megahit_166945_807-2174
MKKLMFALAASTALTGPAFAEMLDLEKDELTFGFIKLTDMAPLAVAYEQGFFDDEGLFVTLEAQANWKVLLDGVIDGTLDGAHMLAGQPLAATIGFGTEAHIITPFSMDLNGNGITVSNEIWEQMKPNIPTMDDGRPQHPISASALAPVVEKYKSEGKPFNMGMVFPVSTHNYELRYWLAAGGLHPGYYSTENITGQIGADVLLSVTPPPQMPATLEAGTIYGYCVGEPWNQQAVFKGIGVPVITDYELWKNNPEKVFGITAEFAEEYPNTTKAVVKALIRAAMWLDENDNANREEAVEILSRPDYVGADYEVIANSMTGTFEYEKGDTREVPDFNVFFRYNATYPFYSDAVWYLTQMRRWGQISEAKPDSWYDEVAKSVYKPDIYLEAARLLVDEGLANEADFPWDSDGYKDPTPAADIIDGIPYDGKTPNAYLESLPIGLKGEQTVVGTDVKG*
>MP1409_megahit_166945_2445-3656
PADVTAPGMRHMKGVRIPVGFIPLVDSAPLIVAHEMGYAAEEGLHLDLRRAPSWSGLRDMLSFGQVDAAHMLSPVPVATALGLGGAGTPLAALSVLSVNGNVIGVNTDLAAAMAEAGHDFAFNNAEAAGRALIGAAKARLRIGVPFPFSMHAELLYYWLTALGLPAPQNVDIRTVPPPLMADAIRAGEIDAFCVGEPWGSIAVEQGHGVLLLPGKAIWGVAPEKVLAVRRDWAAQETALSGRLIRSVWRAARWLARPDSRTLAAELLSREPYLNLPPEVIDRALTGQLTVNAQGLQRTVPGFVAFHDGAAGFPWRSQGNWIAMQLASRTGLDRDAAMRAGGEVFRSDLYRAALAGLDADLPGASSKLEGSNRQETAVASASGRLILRPDRFFDGRIFDPDLDS*
>MP1409_megahit_169631_209-697
GGANRRQAVEILSRPEYVGADPEVIANSMTGTFEYEKGDTREAPHFNVFFDKFATYPFYSDAVWYLTQMRRWGQISEEKSDAWYAETAASVYRPDIYRKAAESLVEDGYLDPSAVPDTDGYKPATAEFIDGVEYEGRKPNEYLAKFEIGLKGSEDVASVVSN*
>MP1409_megahit_179244_38325-39500
MKLVSFPVAYMPLVDAAPLIVAQEMGFAAAEGLDLDLIAAPSWSSVRDMLAFGRVDAAHLLSPVPIAAGLGLGGVTTQLSAVSVLSVNGNIIGVGSELETRLRAYGYGFDFADPVAAAAALAAVAGDRITFGAPFPFSMHAELLRYWFSRTALKDVRIDIRTVPPPLMAEALAEGDVDAFSVGEPWGSVAVDRGAGALILPGKAIWAFAPEKVLAVRTVWAETEPLLLRRLMQAVWRAGRWLAQPDSRTTAAEILARPAWLGMSAELIDRALSGRFTISGRAEQRETPGFVEFHRGAANFPWRSQARWIADRMARANGLDPLDAQQGAGGVFRSDLYRQHMRDTGAELPGASEKLEGSIRHQTAVPSQQGRLILEPDLFFDGTVFDPSHRK*
>MP1409_megahit_179244_39766-41133
MKQTFAYLALTTALVSPARAEMLELEKDQLTFGFIKLTDMAPLAVAYERGYFLDEGLFVTLEAQANWKVLLDGVIDGKLDGAHMLAGQPLAATIGYGTEAHIVTPFSMDLNGNGITVSNEVWEKMLPHVAKMDDGRPQHPISAAALAPVVEEFRAEGKPFNMGMVFPVSTHNYELRYWLAAGGLNPGYYSPENVTGQINADVFLSVTPPPQMPATLEAGTINGYCVGEPWNQQAVFKGIGVPVITDYQLWKNNPEKVFGITAEFAQDYPNTTLAVTKALIRAAIWLDENDNANRQEAVEILSRPEYVGADAEVIANSMTGFFEFEKGDKRDIPDFNTFFRHNATYPFYSDAVWYLTQMRRWGQIAEAKDDAWYDETAKKVYRPDIYLAAAKMLVEEGNASEADFPWDSDGYKAPTPAADIIDGIPYDGKAPNAYLDSLPIGLKGAQTVEGSEVKG*
>MP1409_megahit_193660_1-999
MDLNGNGITVSNEVWEKMLPHIPKLDDGRPQHPISAKALAPVVEEFRNAGKPFNMGMVFPVSTHNYELRYWLAAGGLHPGYYSPENISGQIGADVFLSVTPPPQMPATLEAGTIDGYCVGEPWNQQAVFKGIGVPVITDYQLWKNNPEKVFGITAEFAEQYPNTTLAMTKALIRAAIWLDENDNANRPEAVEILSRPEYVGADYEVIANSMTGFFEFEKGDKRDIPDFNVFFRYNATYPFYSDAVWYLTQMRRWGQIAEPKSDAWYDEVARDVYKPEIYLEAARLLVEEGLANEADFPWESDGYKAPTPAADIIDGIPYDGRSPNAYLESLPI
>MP1409_megahit_207288_1-675
MNVFSTQSIKKRSKRNEANTNGQSGTGCNAGTFSPVNWIGVTDCCASEGRQALVLYCFALSACLPSLSLIGNSHDDAVIGHFDVRRWTFECRATGQAAPVLFLKVIKPEPFGLGKPSRTFIMISYSDTTLSSPQRGVFAGSAALLACLLAACGGPSTDAPSSSPSSSESTALVIPMEGLEKTELTFGFIKLTDMAPLAIAYEKGFFEDEGLYVTLEPQANWKVLL
>MP1409_megahit_217714_1249-2025
MSERLTIGFLPLVDACLPILARELGFAEAEGLDLQLTRDVTWATVLDRLLYGHTDAAHLLAPLAIATTLGRGRPAQPLSAPFVLGLNGNAITLRTDLADAVWPQAVLANPVAIGTALAQEARARAAAGRRLRFGVVHRHSSHNYMLRYWLAGSGIRPDEDIEIVTVAPPFSADALASGEIDGTCVGEPWNSVAVDRGVGRIVLATAQIWRRGVDKVLAFKQTHLADRQDASERLVRAMRQAGKWFVDPDNRQEAAAILA
>MP1409_megahit_230409_1760-2086
FQYNEAANFPWISQAMWLYSQLVRWEGLSYDPADAARAAAVFRPDIYRRALAGTGDLLPGASSKVEGSLRGPLAVGAQQGEITLTADSFFDGRIFDPDRLQAYIAAQT*
>MP1409_megahit_249192_15910-17298
MKNIFTSSILTLSLALVFTACGDTKSKKTEAVSEEAVTSKTKMLDIEKPQLTFGFIKLTDMAPLAIAKEKGFFEEEGLFVSVEAQSNWKNVLDRVIDGQLDGSHMLAGQPIAAGAGFGRQAELVTPFSMDLNGNGITVSNDVWSKMKPNVPADSDGKPIHPIKADALKPVITSYKNEGKPFKMGMVFPVSTHNYELRYWLAAAGIHPGMYTADNVQGQIDAEVLLSVTPPPQMPATLESGTIYGYCVGEPWNQQAVFKGIGVPVTTNYDIWKNNPEKVFVMTKQFVEQNPNTAIAVTKALIRAGKWLDEPSNRAEAVEILSMSQYVGAPKEVLANSMTGTFEFEKGDKREMPDFNVFYKYNATYPFYSDGIWFLTQMRRWGQIPEAKTTDWYASTIKDIYRPDIWKKAADLLVAEGQIPATDIPATDGYKAPTADFIDGTTYDAKDPIGYINSFSIGNKDKK*
>MP1409_megahit_260477_1-507
AKLMMAGRDVWQFAPEKVLAARHEWASQNEDSVRRLMRAVYQASAWLDAPGNKPLAVEILGRSEHLSMSPDLIDPALTGHIVPRTGASPVTVDRFLQFHSHAASFPWRSQAAWIAHHLGADAAGIEKAKTCFRADLFRQNLSDIGADMPQSSEKTEGAMTLPTSVASAR
>MP1409_megahit_288181_880-1623
MSEVVLNCGYVPLVDCAPLVIAKELGFAAEQGLALNLLRQPSWSALRDMLALGHLDAAHMLSPMPVAMSIGMGGLPARVDALMVLSVNGTVFGVSNAVASTLENVRFGDTTALLSGLSARGAKPLRVGIPFHYSMHRLLLSYWAAQAPDLQIEEVTVPPMRMADAVSDGFVDAFWVGEPWGGVAVQNNVAKLMMAGRDVWQFAPEKVLAARHEWASQNEDSVRRLMRAVYQASAWLDAPGNKPLAVEI
>MP1409_megahit_300248_3369-4757
MFHPSSINRRTLLGAFAVLALAGTSTSAIAEMIFPEKAELTFGFIKLTDMAPLAIAKEKHFFEDEGLYVTLEPQANWKVLLDRVITGELDGAHMLAGQPLAATIGYGTEAHIVTPFSMDLNGNGITVSNAVWEEMKPNIPTGADGKPAHPISASALAPVVERYKSEGKPFNMGMVFPVSTHNYELRYWLAAGGLNPGFYTPSDTSGQVKADVLLSVTPPPQMPTTMEAGTIQGYCVGEPWNQAAVFKGIGVPVITDHDIWNDNPEKVFGMTAQFVEENPNTAVLVTKALIRAGKWLDENDGANRQEAVEILSKPEYVGADAEVIANSMTGTFEYEKGDKRPAPDFNIFFDKFATYPFYSDAVWYLTQMRRWGQIAEPKDDGWYDEVARSVYKPDIYRAAADALIEDGLIEASEIPGETDGYKRATAAFIDGIEYDGKKPNDYLAKFGIGLKGDETVASLASN*
>MP1409_megahit_300248_5112-6245
MSGLDDVHAGYLPLLDGAVLVTAARFGFAEAHGIRLHLHREMSWATIRDRMGVGHFDCAHMLAPMAIAANLGIAPLSAPVVAPMVLALGGNAVTVSPLLAELMAETGWRDDGPAAAGRALAEALARLERSASRRGRFAVVHAHSCHNYDLRYWLAACGIEPDRDVDITVVPPPLMPDAIASGQIDGFCVGEPWSTIAVRRGAGRIVTTKAEIWRRSPEKVLGVSARFAAERTEVLDRLIRALCDAATWCDAAEHHAELADLLAEPAHIGVDARDLVPALSGLLEMAPGEAQSIEDFMIFAAGEANRPRLSDGFWMLSQMVRWRQVTESDAARQAVRNVFRPDLYDRALGLAFRDSVEGEVFITGQDRRPAGLFDRPE*
>MP1409_megahit_308276_16082-17290
MSEKLTIGFLPLVDACLPILARELGFAEEEGLDLDLTRDVTWATVLDRLLYGHTDAAHMLAPLAIATTMGIGRPPQPLAAPFVLGLNGNAITLRTELADAVCPDPVLGDPAAVGAALAKHAQMAAANGRKLRFGVVHRHSSHNYMLRYWLSACGIRPDVDIEIVTVAPPFTADALESGEIDGSCVGEPWNSVAVDRGAGRIVLATAQIWRRGVEKVLAVKEARLAERAEAVEGLIRAMRQAGKWFVDPANRCSAAAILARPEYLDGSAQVIGRAIADQIVLKAGAAASPYPDFMFQYNEAANFPWISQAKWLYSQFILWEGKPFDDADAERAGRVFRPDIYRKALRGTGDLLPGASSKVEGSIDGPLAVGAEQGEITLSSNRFFDGRIFDPDAIEDYVASQR*
>MP1409_megahit_321442_536-1906
MKNTFALLLASTSLLATAASAEMLALEKEELTFGFIKLTDMAPLAVAYELGYFEDEGLFVRLEAQANWKVLLDGVIDGQLDGAHMLAGQPLAATIGYGTKAHIITPFSMDLNGNAITVSNDIWDEMKPNVPTMDDGRPQHPISASALAPVVEGYKDRGEPFNMGMVFPVSTHNYEIRYWLAAGGLKPGYYSAQDISGQIDADVLLSVTPPPQMPATMEAGTISGYAVGEPWNQQAVFKGIGVPVITDYDMWKNNPEKVFGITAEFAEENPNTTLALTKALIRAAMWLDANDNANREEAVEMLSRSEYVGADADVIANSMTGFFEFEKGDVRPAPDFNVFFRYNATYPFYSDAIWYLTQMRRWGQIDETKPDEWYFETAADVYRPDIYLQAAKLLVDEGMADEAAFPWDSDGFKAPTPAADIIDGISYDGRAPNAYIDSLPIGLKTGQTVVDSKVEG*
>MP1411_megahit_7463_2-1084
VRTGYLPITDATALLVAHGMNFFEDEGLKTERPTLIRGWSPLVEGFVAGKFNLVHFLKPIPVWMRYNNNIPVKLMAWAHTNGSGLVVGGHTDIHDFSQLGGKQVAVPFWYSMHNIVLQYALRKSGVKAVIKGEGEALAADECNLQILPPPEMPAALASKKIDAYIVAEPFNALGEIKAGARMLRFTGDIWKNHPCCVICMHEQATTEKQEWTQKVMNAVVRAQIYASQNKKEAARLMSKDGEGFLPMPAEVVERAMTLYTDEASYTESGAIKHAAEWGNGRIDFQPWPYPSATKLIVEEMNKTVVGGDTTFLDNLDPQFVADDLVNYDFVRNALEKYPEWKNDPSVNPGDPFNREEVLAL*
>MP1411_megahit_12550_3-416
ASNPDNRKDIAKAIAPRNYLNQPVTVLEQVLTGRYADGRGNIVNVPDRIDFDPFPWHSMAVWILTQMKRWGYAKGNIDYKNISEQVYLAAECDKIAKDLGYKTHDKTYKKHVLMGGKVFDPSKPEEYLKSFPIHSMT*
>MP1411_megahit_16066_379-591
AQIGREFSEEQGQALIQQCFRTDLYREAARWLGEAVPDSDYKQDDVHDEVWSYGPGIELGPDRLLPAAPD*
>MP1411_megahit_24634_3-161
DFPADTDGYKPATTDFIDGVSYDGRQPNAYIDSLSIGLKGRQKVEGSEIVGG*
>MP1411_megahit_31806_359-541
MTFRKISLRALVSCHVSMVALLAASSANAEMLDVEKDELKLGFIKLTDMAPLAIAKEMGFF
>MP1411_megahit_34624_2-376
MTTLRVGFIPLVDSAVLVAAARRGFAAEAGITLELVREASWATVRDKLTIGHIDCAHMLAPVPIASQLQIGNPKARMVAPFTLSMNGNAISVSNALHGDMEATGLMGAPRDAAAKARALKAVVDR
>MP1411_megahit_42067_2-271
MTKSLGNPFSHETDLRHGAGCGCDTCSTGQGYRADGGQSMSSDDMMERVVENAIVRSMFGQNDISRRSFMGLVGGGTFAAALASVFPIDK
>MP1411_megahit_51687_557-721
MKKLLSYALASSMLVALPASAEMLDLEKDELTFGFIKLTDMAPLAVAYENGYFED
>MP1411_megahit_53921_1-711
MNVFSTQSIKKRSKRNEANTNGQSGTGCNAGTFSPVNWIGVTDCCASEGRQALVLYCFALSACLPSLSLIGNSHDDAVIGHFDVRRWTFECRATGQAAPVLFLKVIKPEPFGLGKPSRTFIMISYSDTTLSSPQRGVFAGSAALLACLLAACGGPSTDAPSSSPSSSESTALVIPMEGLEKTELTFGFIKLTDMAPLAIAYEKGFFEDEGLYVTLEPQANWKVLLDRVIDGELSGAH
>MP1411_megahit_57553_1-621
VSTHNYELRYWLAAGGLNPGYYAPQRGDTSGNIDADVHLSVTPPPQMPATMEAGTIQGYCVGEPWNQQAVFKGIGVPVITDYEIWPNNPEKVFGVTEAWAEQYPNTHLRLLRALIRAAHWLDENDNANREEAVKILSRSSYVGADEEVIANSMTGTFEYEKGDVRKVPDFNVFFRYYATYPYPSDAIWYLSQMRRWGQIAEPKSDDW
>MP1411_megahit_64780_335-1186
HNYELRYWLASGGIHPGFYSPDDVSGQIQADALLSVTPPPQMPATLEAGTIYGYCVGEPWNQQAVFKGIGVPVITDYEIWKDNPEKVFGITAEFAEENPVTTKAVTRALIRAAMWLDENDNANRAEAVEILARSEYVGADADVIANSMTGTFEYERGDKREVPDFNVFFRYNATYPYYSDAVWYLSQMRRWGQISDSKDDAWYDATAREVYRPDIYLEAAQSLVDDGLADPADFPWETDGYKPVTSDFIDGVSYDGRQPNAYLESLTIGLKTSQTVAAGEVIE*
>MP1411_megahit_74869_3-542
GFYSPSDVAGQIKADALLSVTPPPQMPATLEAGTIDGYCVGEPWNQAAVAKGIGVPVITDYEIWKNNPEKVFGMTAGFVEQNPNTTLALTKALIRAAEWLDANNNANRDEAVKILSKAEYVGADAEVIANSMTGTFEYEKGDKRDVPDFNVFFRYNATYPFYSDAVWYLTQMRRWGQIPE
>MP1411_megahit_76974_1-423
MMTELSAGFLPLTDSAILIAAREKGFAEDEGILLNLVRETSWANVRDKLAVGQFEISHALAPMPIAANLGLTPFDTRLIAPMALGLGGNAITVSNALLERMLEHGELGQMDARVAGQALSKVVRSGVEAGKPRLQFGVVHP
>MP1411_megahit_77035_335-784
NYVGADEEVIAASMTGKFTFEKGDTRDAKGFNIFFDKYAGYPYYSDAIWYLTQMRRWGQIPQDHPDSWYIEKAKSVYRPDLYLAAANKLVADGVIPAASIPQTDGFRGEQSGFIDNISFDGSQPNAYLAKFPIGLKQGQRVAASGVTGQ*
>MP1411_megahit_78346_644-946
MKKILFGLMASVALSGPALAELELEKDELKFGFIKLTDMAPLAVAYEQGYFLDEGLFVTLEAQANWKVLLDGVIGGQLDGAHMLAGQPLAATIGFGTEAHI
>MP1411_megahit_84825_3-758
AREGLTLDLVRDVSWANVRDRLAFRQFDIAHMLSPMPVASMLDLGSNPSPTITPFSLGRGGNAITLSLRLYERMKARADLAEDASALDNARALAAVLADMRQKGEQPPTLGMTYPFSSHNYEFRYWLAAGGVDPDHDVKLVVVPPPLTSDALAAGAIDGFCVGAPWNMVASERGVGRIVAAKQDIWPSAPEKVVGMRPDWVATNADTVSRLIVALDKAARWCDQADNHDHLSEILASPRYISAPRDIIRRVL
>MP1411_megahit_101886_3-677
AQERGFAEQEGLDLHFVRDVSWATVLDRLLYGHSDVAHMLAPLAIATTLGRGRPAQPLVAPFVLGLNGNAVTLSNVLADTLMPGETDSLCDPRELGARLREEALARRDAGRPIRLGVVHRYSSHNYMLRYWLAGCGIRPDEDVEIVTVAPPFTADALASGEIDGSCVGEPWNSVAVDRGVGRIVLATAQIWRRGVEKVLAMRQPVLDERRDAVEKLIRALRHAGE
>MP1411_megahit_102836_759-998
MATRNLQIGFLPLVDACLPILAQEHGFTEEEGLNLTFVKDVSWATVLDRLLYGHTDMAHMLAPLAIATSLGQGRPAQPMA
>MP1411_megahit_104319_357-1637
MAHSLTIGFAQLTDCAPLAVAKERGAFAAHGLDVTLKRFVSWAAMRDALGTGAIDGAHMLSPMVVASAAGIGPFPGEFTTAFTLNLNGNAITVSTTLFEAMAQMAPETISRRPLSAYALKRVIDQRKEDGKAALTFAHVYPHSMHALELRYWLAAAGIDPMRDLNLVVVPPSLMVDALAAGQIDGYCVGEPWNNAAVVAGIGRTLITSGEIWSNGPEKVLGVRQDWTEQNKEWHLKLIAALSETCAWLDDMDNRLTAAQIISTPDYVNAPFDEVVGSLTGKNRQTGGELRIDMPDFNVFHRYAANFPWRSHAKWILSQMIRWGEAPDDVDASAIARLAFRPDIYCEAVERLGIACPSADEKMEGAHQHAWLLSDATEPVAMGADQFMDRRIFDPTNIDGYISGFTIRDQRSRLGALDTSQITHLAK*
>MP1411_megahit_109004_7263-8471
MSEKLTIGFLPLVDACLPILARELGFAEEEGLDLDLTRDVTWATVLDRLLYGHTDAAHMLAPLAIATTMGIGRPPQPLAAPFVLGLNGNAITLRTELADAVCPDPVLGDPAAVGAALAKHAQMAAANGRKLRFGVVHRHSSHNYMLRYWLSACGIRPDVDIEIVTVAPPFTADALESGEIDGSCVGEPWNSVAVDRGAGRIVLATAQIWRRGVEKVLAVKEARLAERAEAVEGLIRAMRQAGKWFVDPANRCSAAAILARPEYLDGSAQVIGRAIADQIVLKAGAAASPYPDFMFQYNEAANFPWISQAKWLYSQFILWEGKPFDDADAERAGRVFRPDIYRKALRGTGDLLPGASSKVEGSIDGPLAVGAEQGEITLSSNRFFDGRIFDPDAIEDYVASQR*
>MP1411_megahit_114687_308-1714
MNQYEKFDGVKKKLKGIVSALALAVSVSGVMSAGVQAAEEIDWPEKEELKFGFIKLTDMAPLAIAYEKGFFEDEGLYVTLEAQANWKVLLDRVIDGQLDGAHMLAGQPLGATIGFGTEAHIITAFSMDLNGNGITVSNDIWKEMEKHIPVEDGQPVHPIKADYLKPVVDSYREAGKPFNMGMVFPVSTHNYELRYWLAAGGIHPGYYAPHKGDTSGQIDAEALLSVTPPPQMPATMEAGTIYGYCVGEPWNQQAVFKGIGVPVITDYEIWKNNPEKVFGVSNVWAEKYPNTHLRVVKAMIRAAMWLDENNNANRPEAVKILSKPSYVGADEAVLANSMTGTFEYEKGDKRDVPDFNVFFRYNATYPYYSDAIWYLTQMRRWGQISESKPDSWYMDMAKKVYRPDIYAVAAKALIAEGKAKAADFPDFDSESGFKPPQSEFIDGVTYDGTKPNAYLESFGIGLKGDTVL*
>MP1411_megahit_115625_167-574
SMTGTFEYEKGDKRPAPDFNVFFKKFATYPYYSDAVWTLTQMRRWGQIADEKPDDWYAETAKSVYRPDIYRQAAASLIDDGLLDAADIPETDGYKPATAEFIDGVEYEGRKPNEYLAKFEIGLKGSEDVASVVSN*
>MP1411_megahit_115690_112-933
NINGQAIVLSNEHKDKRDPKDWKGFTFGVPFEYSMHNFLLRYYVAEHGLDPDTDIQIRVVPPPEMVANLRAGNLDGYLSPDPFNQRAVWEGIGFIHLLTKEIWEGHPCCAFACPLSFAEELPNTYGALLKSIVDATQYASNPENRKEISEAIAPTNYLNQPVPVIEQVLTGTYADGLGEVKQVPDRIDFDPFPWHSMGVWILTQMKRWGYIEGDVDYKTVAEQVYLAADCAKIMQDLGYEAPDVTYESYTIMGKTFDPAEPEAYVDSFAIKRA*
>MP1411_megahit_116669_3-932
MCEEHNSSLGNPYDANTNLEHNSSSPQILQKTVDNENSVNEDHQHDDFPKTEEDMMDRAVENAVIRAIFNNNEMDRRRFMKMVGASTAAAVIASIFPLNAAKAIAKEGLKGGLETKDLSLGFIPITCATPIIMSEPMGFYKKNGLNAKVRKASGWAMVRDWAINKDVQAAHMLSPMPLSITMGEGSKKVPFFMPAVENINGQAITLANKHKGVKTAKDMKGFRFCVPFEYSMHNFLLRYFLAEGGVHPDKDVQIRVVPPPEMVANLIAGNVDGYLAPDPFNQRAVYENAGFIYMLSKDIWAGHPCCAFAI
>MP1411_megahit_117322_2-535
MSKAARHSASSAGIVSGCFFVAQVIKPLGPDERRHMKKILATLAASTALAGPLSAEMLDLEKDELTFGFIKLTDMAPLAVAYEQGFFDDEGLFVTLEAQANWKVLLDGVISGTLDGAHMLAGQPLAATIGYGTEAHIVTPFSMDLNGNGITVSNEVWEMMKPNLAMMDDGRPQHPISA
>MP1411_megahit_119597_3-995
GFIKLTDMAPLAVAKEKGFFAEEGLNVELEPQANWKVLLDGVIGGQLDGAHMLAGQPIAATIGYGTRADLIAPLSLDLNGNAITLSNRVWAMIKDSLPKGPDGNPVHPISAEVLKPVVTEFEKQGKPFNMGMVFPVSTHNYELRYWLAAGGLNPGFYTDGDVAGVIGADVKLSVTPPPQMPATLEAGTIEGYCVGEPWNQAAVFKGIGVPVITDHEIWNDNPEKVFGLRKDFAERFPATTVAMLRAIIKAQQWLDADGGANRQEAVEILSRPNYVGADAEVIAASMTGKFTFEKGDTRDAEGFNIFFDKFAGYPYYSDAIWYLTQMRRWGQ
>MP1411_megahit_123189_2-754
SVTPPPQMPATLEAGTIYGYCVGEPWNQAAVFKGIGVPVITDYEIWKNNPEKVFGMTKEFVDENPNTTLAIVKALIRAAKWLDENDNANRMAAVEILSQPQYVGADAEVIANSMTGTFEYEKGDVRDVPDFNVFFRYDATYPFYSDATWYLTQMRRWGQIAEPKSNDWYADVAKSVYRPDIYEEAARLLVEEGFLSEDEVPFGSDGYKAPQTEFIDDVTYDGRDPNGYLDQFPIGLKGEQKVEGTEVVGG*
>MP1411_megahit_128938_2-358
FFRYNATYPFYSDAIWYLTQMRRWGQIAEPKSDEWYVETAKSVYRPDIYLNAARMLVDEGLANEADFPWDSDGFKAPTPAEDIIDGIAYDGKAPNAYLDSLPIGLKGEQIVVGSEIKG*
>MP1411_megahit_134316_691-1215
MQLRTLAATFLILTAAGSAHADIGPAEKPDLKLGFIKLTDMAPLAIAWEQGFFLDEGLFVELEAQANWKVLLDGVVTGTLDGAHMLAGQPLGATIGYGTQADIITAFSMDLNGNGITVSNDVWEQMRPHIEDGSDGNPAHPISATALKPVIDQYRDKGERFRMGMVFPVSTHNYE
>MP1411_megahit_135243_3-686
SIAGCSKKPEKTAEAEPAAKTAGAPGADMLAKLDSSLPKAEKPELTFGFIKLTDMAPLAIAYEKGYFEDEGLFVTLAAQANWKVLLNGVIDGTLDGAHMLAGQPLAATIGYGTQADIITPFSMDLNGNGITVSNAVWADMKTNIPKGADGKPVHPISASALKPVVEKYKSEGKAFKMGMVFPVSTHNYELRYWLAAGGLNPGYYAPDKGDTSGTLKADVLLSVTPPPQ
>MP1411_megahit_138024_391-807
MSELLTAGFLPLTDAAPLIVAREMGFAAEEGLELELVKASSWSSLRDYLLLGKLDAVQMLTPVPVAHAMGLGALGAMEVIAALNLSGDAVTVSTALADEMRAGGYTFDFTDAAAAGRALISLGRPLRIAVPFPFSMHAE
>MP1411_megahit_139820_3-1175
MTLKSLGNPFSAKTDLRHGADCGCKSCATRAADADTGAEITTSEQMMERAVESAIVRSVFGQSDIGRRSFMGMMGGSTVAAALASVFPMDQAKAAILDNLGPPEKTDLNIGFVPITCATPIIMAQPLGFYEKYGLNAQVIKTAGWAVARDKSLSGEYDASHMLTPMPLAMTLGAGSVAEPYIMPAVENINGQAIVLGNQHKDKRDPAQWKGFTFGVPFEYSMHNFLLRYYVAEFGLDPDVDIQIRVVPPPEMVANLRAGNLDGYLSPDPFNQRAVYEGIGFIHILTKEIWEGHPCCAFAAPLSFATDLPNTYGALLKSIIDATQYASNPDNRKEISEAIAPTNYLNQPVTVIEQVLTGTYADGLGEVKQVPDRIDFDPFPWHSMGVWILTQ
>MP1411_megahit_156009_158-1096
MKIRIGYMPLTDSLPLVVAQEAGYFAAEGLDVELQPEWSWASLRDRLLVGQLDAAPMLAPMMMATSLGLGCIKKPLATAFSMGLNGNGITVSPMLFQGLCALSEGPTPNDMASAMNKLVAARASSGEAPLVLAVVFPFSCHAYQLRHWLSVAGLDPDHDVKLVVLPPSQMVDHLRMGHIDGFCVGEPWNSLAALTGAGHCILSGYQIWENAPEKVLAVSRDWVARNPGPHRAMLRALYKAARHADEHLLESLSLLAHPAWLDVPAEIIRAPFSQRLPGGLTGQPFPAHHFHVFAGFHANFPWRSDARFLLEEM
>MP1411_megahit_157182_1-642
MLAGQPIAATIGYGTKADLIAPLSLDLNGNAITLSNKVWSQIRADLPTEGGKIRHPISAAALKPVVDSYAQQGKPFNMGMVFPVSTHNYELRYWLAAGGLNPGYYTDGDVSGTVDADVKLSVTPPPQMPATLEAGTIEGYCVGEPWNQAAVQKGIGVPVITDDEIWHDNPEKVFSIRKDFAEQNPATTAAMLRAIIKAQQWLDADNGANRAEAV
>MP1411_megahit_158624_3-785
PDRDMTLVVIPPPFVVDYLREGHIDGFCVGAPWNSVGIDEGVAKAVVAIVDLWHRAPEKVLGVREAWADAQPETLDALLRALKRAAEWAEDPANVEELTALLAAHDVIDMDPAPIRAALTGRVPLGDDAPEPIPGYLMFDRGGASFPWRSHALWFYSQMVRWGQAPLSPEGLDLAGGAFRPDIYRRAFKGTGVALPSANAKVEGSLTADEPVGSTTGRLVLPRDGFFDGRIFDPTDIKTYVDDFAIDSRDLHAEWARTDR*
>MP1411_megahit_158624_1100-1834
MTIAAFTRRTVTALLLASTSLVSSAALAQETVWLDVEKDELTFGFIKLTDMAPLAIAYENGYFEDEGLFVTLEAQANWKVLLDGVITGQLDGAHMLAGQPLAATIGFGTEAHIVTPFSMDLNGNGITVSNDVWAEMKPNIPTDADGKPQHPISAAALKPVVDKYNAAGKPFNMGMVFPVSTHNYELRYWLAAGGIHPGFYSPDDISGQIQAQAFLSVTPPPQMPATLEAGTIYGYCVGEPWNQQA
>MP1411_megahit_165417_189-1358
EPQANWKVLLDRVITGELDGAHMLAGQPLAATIGFGTKAHIVTPFSMDLNGNGITVSNEVWELMKPHLENGPDGKPVHPIKAEALKKVVDKFKAEGRPFNMGMVFPVSTHNYELRYWLASGGIHPGFYSPSDVSGQIGADALLSVTPPPQMPATLEAGTIDGYCVGEPWNQAAVFKGIGVPVITDYEIWKNNPEKVFGLTKEFTEQYPNTTLALTKALIRAAKWLDENDNANRPEAVEILARSEYVGADAEVIANSMTGTFEYEKGDKREVPDFNVFYRHFATYPYYSDAVWYLTQMRRWGQISEAKPDEWFDETAKSVYLPDIYLKAARMLVEEGNADEADFPWETDGYRAPTPAADIIDGVAYDGRKPNDYIKSLTIGLKGDEVAGG*
>MP1411_megahit_171679_9718-10722
MSFTKRILMAVTVLFASVLPMRAQADTVIEVGYMPILPVSQLFVALENGWLEGDDVTVKLVQFQNGPAMVQALLAGQLDVAHFGIGPAMVARAKGADIKVVAASIQEQISLIALKDLAGYFETDPATAFARFQADTGRKAVITTFPVGSVPETVLQYWLRKGIKVDPDQVEIIFQGAAQVQQALLTGAVDGAAILEPVVTSVLKKVEGSKVVAAGAQMFKGQPGAVMAVREGLIAQHPDLVTRLVDAHKRATAVLNDNPDQAVAAVQKYVGGGRMESETVLAALTASANSFVADPSQIVDGTREMHDFQLEIGTLKGEVDIDSLFDTSFYDGLK*
>MP1411_megahit_173523_3-260
MTMKFTRRTTLAASAAMLASAAMPAPAFADMLDVEKDELKLGFIKLTDMAPLAIAYEKGYFEDEGLFVTLEPQANWKVLLDRVITG
>MP1411_megahit_173835_19-888
PVSTHNYELRYWLAAGGLHPGYYSPENISGQIGADVFLSVTPPPQMPATLEAGTIDGYCVGEPWNQQAVFKGIGVPVITDYQLWKNNPEKVFGITAEFAEQYPNTTLAMTKALIRAAIWLDENDNANRPEAVEILSRPEYVGADYEVIANSMTGFFEFEKGDKRDIPDFNVFFRYNATYPFYSDAVWYLTQMRRWGQIAEPKSDAWYDEVARDVYKPEIYLEAARLLVEEGLANEADFPWESDGYKAPTPAADIIDGIPYDGRSPNAYLESLPIGLKSEQIVVGNKIEG*
>MP1411_megahit_179493_38332-39507
MKLVSFPVAYMPLVDAAPLIVAQEMGFAAAEGLDLDLIAAPSWSSVRDMLAFGRVDAAHLLSPVPIAAGLGLGGVTTQLSAVSVLSVNGNIIGVGSELETRLRAYGYGFDFADPVAAAAALAAVAGDRITFGAPFPFSMHAELLRYWFSRTALKDVRIDIRTVPPPLMAEALAEGDVDAFSVGEPWGSVAVDRGAGALILPGKAIWAFAPEKVLAVRTVWAETEPLLLRRLMQAVWRAGRWLAQPDSRTTAAEILARPAWLGMSAELIDRALSGRFTISGRAEQRETPGFVEFHRGAANFPWRSQARWIADRMARANGLDPLDAQQGAGGVFRSDLYRQHMRDTGAELPGASEKLEGSIRHQTAVPSQQGRLILEPDLFFDGTVFDPSHRK*
>MP1411_megahit_179493_39773-41140
MKQTFAYLALTTALVSPARAEMLELEKDQLTFGFIKLTDMAPLAVAYERGYFLDEGLFVTLEAQANWKVLLDGVIDGKLDGAHMLAGQPLAATIGYGTEAHIVTPFSMDLNGNGITVSNEVWEKMLPHVAKMDDGRPQHPISAAALAPVVEEFRAEGKPFNMGMVFPVSTHNYELRYWLAAGGLNPGYYSPENVTGQINADVFLSVTPPPQMPATLEAGTINGYCVGEPWNQQAVFKGIGVPVITDYQLWKNNPEKVFGITAEFAQDYPNTTLAVTKALIRAAIWLDENDNANRQEAVEILSRPEYVGADAEVIANSMTGFFEFEKGDKRDIPDFNTFFRHNATYPFYSDAVWYLTQMRRWGQIAEAKDDAWYDETAKKVYRPDIYLAAAKMLVEEGNASEADFPWDSDGYKAPTPAADIIDGIPYDGKAPNAYLDSLPIGLKGAQTVEGSEVKG*
>MP1411_megahit_205322_3-506
MKKLLTGLAACTAMTGPAFAQMLDLEKDELTLGFIKLTDMAPLAVAYEQGYFLDEGLFVTLEAQANWKVLLDGVIGGQLDGAHMLAGQPLAATIGFGTEAHIVTPFSMDLNGNGITVSNEVWEKMLPHIPKLDDGRPQHPISAKALAPVVEEFRNAGKPFNMGMVFPV
>MP1411_megahit_205322_781-1956
MKTVNLPVAYMPLVDAAPLIMAQEMGFAEAEGIALDLIAAPSWSSVRDMLAFGRVDAAHMLSPVPVAMAMGLGGVTTALSAVSVLSVNGNVIGVGKGLEAKLRAIGHGFDFADPVAAAKALDRVRDGPLTFGVPFPFSMHVELLRYWSAGTALGAKGIEIRTVPPPLMASALAAGDVDAFCVGEPWGSVSVEQGVGALLLPGQSIWQFAPEKVLAVRRDWADTEPDLVARLMRAVFRAGRWLSRPESRSAAGEVLSRRLYLDVPSELIDRALSGNLILSARGELRPVERFVEFFHGAATFPWRSQAKWIATRLAAEHGQDISGRLDLISHVFRADLHRRHLAMTSNDLPGASEKVEGSIRHDTPVASAQGNLSLLPDRFFDGRIFDLTDEF*
>MP1411_megahit_205754_2-538
MKKLMFALAASTALTGPAFAEMLDLEKDELTFGFIKLTDMAPLAVAYEQGFFDDEGLFVTLEAQANWKVLLDGVIDGTLDGAHMLAGQPLAATIGFGTEAHIITPFSMDLNGNGITVSNEIWEQMKPNIPTMDDGRPQHPISASALAPVVEKYKSEGKPFNMGMVFPVSTHNYELRYWL
>MP1411_megahit_205754_809-1987
MKGVRIPVGFIPLVDSAPLIVAHEMGYAAEEGLHLDLRRAPSWSGLRDMLSFGQVDAAHMLSPVPVATALGLGGAGTPLAALSVLSVNGNVIGVNTDLAAAMAEAGHDFAFNNAEAAGRALIGAAKARLRIGVPFPFSMHAELLYYWLTALGLPAPQNVDIRTVPPPLMADAIRAGEIDAFCVGEPWGSIAVEQGHGVLLLPGKAIWGVAPEKVLAVRRDWAAQETALSGRLIRSVWRAARWLARPDSRTLAAELLSREPYLNLPPEVIDRALTGQLTVNAQGLQRTVPGFVAFHDGAAGFPWRSQGNWIAMQLASRTGLDRDAAMRAGGEVFRSDLYRAALAGLDADLPGASSKLEGSNRQETAVASASGRLILRPDRFFDGRIFDPDLDS*
>MP1411_megahit_213581_21859-22725
VSTHNYELRYWLAAGGLHPGYYSTENITGQIGADVLLSVTPPPQMPATLEAGTIYGYCVGEPWNQQAVFKGIGVPVITDYELWKNNPEKVFGITAEFAEEYPNTTKAVVKALIRAAMWLDENDNANREEAVEILSRPDYVGADYEVIANSMTGTFEYEKGDTREVPDFNVFFRYNATYPFYSDAVWYLTQMRRWGQISEAKPDSWYDEVAKSVYKPDIYLEAARLLVDEGLANEADFPWDSDGYKDPTPAADIIDGIPYDGKTPNAYLESLPIGLKGEQTVVGTDVKG*
>MP1411_megahit_215019_2-496
WLDENNNANRPEAVKILSRPNYVGADYDVIANSMTGTFEYEKGDKREIPDFNVFFRHHATYPYYSDAIWYLTQMRRWGQISESKPDSWYMDIAKKVYRPDIYTQAAKSLIAEGKMSADEFPDFASEDGFKPPQSEFIDNITYDGRKPNAYLSQFPIGLKDGETL*
>MP1411_megahit_223609_3-734
DVLLSVTPPPQMPATMESGTIDGYCVGEPWNQQAVFKGIGVPVITDYEIWKNNPEKVFGITKKFAEENPATTARLTRALIRAARWLDEGDNANRMEAVEILSRPEYVGADAEVIANSMTGTFEYEKGDKREVPDFNVFFRYNATYPYYSDAIWYLTQMRRWGQISETKPDSWYKETAASVYRPDIYATAAQSLIDTGMFEASEFPDLKTETGFKPEQSEFIDGISFDGSAPNAYLKKFAIGYQ*
>MP1411_megahit_233576_3-122
EDGFKPPQSEFIDNVTYDGRKPNEYLSKFPIGLKDGDTL*
>MP1411_megahit_260310_680-1360
GYCVGEPWNQQAVFKGIGVPVITDYEIWKNNPEKVFGVSKSWAEEYPNTHIRVVKAMIRAAKWLDENDNANRPEAVKILSQPNYVGADYDVIANSMTGTFEYEKGDKREVPDFNVFFRYNATYPFYSDAIWYLTQMRRWGQISESKPDSWYMDIAKKVYRPDIYAQAAKSLIAEGKIPADEFPDFATEDGFKPPQKGFIDNISYDGRKPNEYLAKFPIGLKEGDAL*
>MP1411_megahit_277941_4306-5514
MSERLTIGFLPLVDACLPILARELGFAEAEGLDLQLTRDVTWATVLDRLLYGHTDAAHLLAPLAIATTLGRGRPAQPLSAPFVLGLNGNAITLRTDLADAVWPQAVLANPVAIGTALAQEARARAAAGRRLRFGVVHRHSSHNYMLRYWLAGSGIRPDEDIEIVTVAPPFSADALASGEIDGTCVGEPWNSVAVDRGVGRIVLATAQIWRRGVDKVLAFKQSHLADRQDASERLVRAMRHAGKWFVDPDNRQEAAAILARPDYLDGSADIIGRAIADQMVLALGTEPFFYPDFMFQYNEAANFPWISQAMWLYSQLVRWEGLSYDPADAARAAAVFRPDIYRRALAGTGDLLPGASSKVEGSLRGPLAVGAQQGEITLTADSFFDGRIFDPDRLQAYIAAQT*
>MP1411_megahit_301303_213-1268
MKIRIGYMPLTDSLPLVVAQEAGYFAAEGLDVELQPEWSWASLRDRLLVGQLDAAPMLAPMLMSTSLGLGCIKKPLATAFSMGLNGNGITVSPMLFQGLCALSEGPTPNDMASAMNKLVAARAGSGEAPLVLAVVFPFSCHAYQLRHWLSVAGLDPDHDVKLVVLPPSQMVDHLRMGHIDGFCVGEPWNSLAALTGAGHCILSGYQIWENAPEKVLAVSRDWVARNPGPHRAMLRALFRAARHADENLLESLSLLAHPAWLDVPAEVIRAPFSQRLPGGLTGQPFPAHHFHVFAGFHANFPWRSDARFLLEEMQRWRQCSLEETRTFAAQCYRTDLFRDALADLTSLPLMDS
>MP1411_megahit_309480_1545-2678
MSGLDDVHAGYLPLLDGAVLVTAARFGFAEAHGIRLHLHREMSWATIRDRMGVGHFDCAHMLAPMAIAANLGIAPLSAPVVAPMVLALGGNAVTVSPLLAELMAETGWRDDGPAAAGRALAEALARLERSASRRGRFAVVHAHSCHNYDLRYWLAACGIEPDRDVDITVVPPPLMPDAIASGQIDGFCVGEPWSTIAVRRGAGRIVTTKAEIWRRSPEKVLGVSARFAAERTEVLDRLIRALCDAATWCDAAEHHAELADLLAEPAHIGVDARDLVPALSGLLEMAPGEAQSIEDFMIFAAGEANRPRLSDGFWMLSQMVRWRQVTESDAARQAVRNVFRPDLYDRALGLAFRDSVEGEVFITGQDRRPAGLFDRPE*
>MP1411_megahit_309480_3033-4421
MFHPSSINRRTLLGAFAVLALAGTSTSAIAEMIFPEKAELTFGFIKLTDMAPLAIAKEKHFFEDEGLYVTLEPQANWKVLLDRVITGELDGAHMLAGQPLAATIGYGTEAHIVTPFSMDLNGNGITVSNAVWEEMKPNIPTGADGKPAHPISASALAPVVERYKSEGKPFNMGMVFPVSTHNYELRYWLAAGGLNPGFYTPSDTSGQVKADVLLSVTPPPQMPTTMEAGTIQGYCVGEPWNQAAVFKGIGVPVITDHDIWNDNPEKVFGMTAQFVEENPNTAVLVTKALIRAGKWLDENDGANRQEAVEILSKPEYVGADAEVIANSMTGTFEYEKGDKRPAPDFNIFFDKFATYPFYSDAVWYLTQMRRWGQIAEPKDDGWYDEVARSVYKPDIYRAAADALIEDGLIEASEIPGETDGYKRATAAFIDGIEYDGKKPNDYLAKFGIGLKGDETVASLASN*
>MP1411_megahit_316751_544-672
PTPAADIIDGISYDGRAPNAYIDSLPIGLKTGQTVVDSKVEG*
>MP1411_megahit_317596_1-666
RMADAVSDGFVDAFWVGEPWGGVAVQNNVAKLMMAGRDVWQFAPEKVLAARHEWASQNEDSVRRLMRAVYQASAWLDAPGNKPLAVEILGRSEHLSMSPDLIDPALTGHIVPRTGASPVTVDRFLQFHSHAASFPWRSQAAWIAHHLGADAAGIEKAKTCFRADLFRQNLSDIGADMPQSSEKTEGAMTLPTSVASARGEMILSPDAFFDGRTFDFTAAVR*
>MP1411_megahit_317729_1-663
MADAVSDGFVDAFWVGEPWGGVAVQNNVAKLMMAGRDVWQFAPEKVLAARHEWASQNEDSVRRLMRAVYQASAWLDAPGNKPLAVEILGRSEHLSMSPDLIDPALTGHIVPRTGASPVTVDRFLQFHSHAASFPWRSQAAWIAHHLGADAAGIEKAKTCFRADLFRQNLPDIGADMPQSSEKTEGAMTLPTSVASARGEMILSPDAFFDGRTFDFTAAVR*
>MP1411_megahit_318874_2-430
MMKGFKKTFRGVLAAMTLGLSATSLADDAVGWPEKADLKFGFIKLTDMAPLAIAYEKGYFEEEGLFVTLEAQANWKVLLDRVIDGQLDGAHMLAGQPLGATIGYGTEAHIITAFSMDLNGNGITVSNSVWEEMKKHIPSKDGK
>MP1411_megahit_322859_1-579
MSEVVLNCGYVPLVDCAPLVIAKELGFAAEQGLALNLLRQPSWSALRDMLALGHLDAAHMLSPMPVAMSIGMGGLPARVDALMVLSVNGTVFGVSNAVASALEDVRFGDTTALLSGLSARGAKPLRVGIPFHYSMHRLLLSYWAAQAPDLQIEEVTVPPMRMADAVSDGFVDAFWVGEPWGGVAVQNNVAKLM
>MP1411_megahit_323467_2-688
DDAVGWPEKADLKFGFIKLTDMAPLAIAYEKGYFEEEGLFVTLEAQANWKVLLDRVIDGQLDGAHMLAGQPLGATIGYGTEAHIITAFSMDLNGNGITVSNSVWEEMKKHIPSKDGKPVHPIKADTLKPVVEQYKAAGKAFKMGMVFPVSTHNYELRYWLASGGLNPGYYAPHKGDTSGQLQADVLLSVTPPPQMPATLEAGTIHGYCVGEPWNQQAVFKGIGVPVITD
>MP1411_megahit_325100_3-1151
MKNTFALLLASTSLLATAASAEMLALEKEELTFGFIKLTDMAPLAVAYELGYFEDEGLFVRLEAQANWKVLLDGVIDGQLDGAHMLAGQPLAATIGYGTKAHIITPFSMDLNGNAITVSNDIWDEMKPNVPTMDDGRPQHPISASALAPVVEGYKDRGEPFNMGMVFPVSTHNYEIRYWLAAGGLKPGYYSAQDISGQIDADVLLSVTPPPQMPATMEAGTISGYAVGEPWNQQAVFKGIGVPVITDYDMWKNNPEKVFGITAEFAEENPNTTLALTKALIRAAMWLDANDNANREEAVEMLSRSEYVGADADVIANSMTGFFEFEKGDVRPAPDFNVFFRYNATYPFYSDAIWYLTQMRRWGQIDETKPDEWYFETAADVYR
>MP1413_megahit_10446_1-591
NPEKVFGVSNVWAEKYPNTHLRVVKAMIRAAMWLDENNNANRPEAVKILSKPSYVGADEAVLANSMTGTFEYEKGDKRDVPDFNVFFRYNATYPYYSDAIWYLTQMRRWGQISESKPDSWYMDMAKKVYRPDIYAVAAKALIAEGKAKAADFPDFDSESGFKPPQSEFIDGVTYDGTKPNAYLESFGIGLKGDTVL*
>MP1413_megahit_10850_1158-2309
MSATHLNCGYVPLIDSAPLIIAKELNFAAEEGLELTLTPQPSWSALRDMLALGHLEAAQMLAPMSVAMSMGLGGLSAQIDALMVLSVNGTIIGVSKDLSDAMGDVPFADPKLNAEALLAAAKGKLRVGVPFPFSMHRLLFEYWLSDKAAEAGIEIEIVTTPPPRMADALENGLVDVFCVGEPWGSVAVARGVGRLILPSSAIWQFAPEKVLAVRHGWANENPETCGALMRAIYKAARWLDTGSNKPLAVDILSRSAHLDLPDTVIDPAISNSLSPDMGLPGEHVENFLIFNRHAANFPWRSQAAWIAARLNADAEGIETAKKSFRSDLYRQHLSTIGADMPGASEKLEGSMRHATAVASTRGHLILGPDAFFDGKIFDSGQEV*
>MP1413_megahit_10850_2562-2819
MKKLLSYALASSMLVALPASAEMLDLEKDELTFGFIKLTDMAPLAVAYENGYFEDEGLFVTLEAQANWKVLLDGVIDGQLDGAHML
>MP1413_megahit_19243_959-1390
MMAAINSKGEVMTTKSLGNPFSDKSDLRHGADCGCDHCSTSIKTPEPDAMSSDQMLERAVESAVVRSVFGHNDLSRRSFMGMFGGTTMAAALASVFPLEQAKAAILDELGPPEKTDLNIGFVPITCATPIIMAQPMGFYERYGL
>MP1413_megahit_27342_3-359
MTLKSLGNPFSAKTDLRHGADCGCKSCATRAADADTGAEITTSEQMMERAVESAIVRSVFGQSDIGRRSFMGMMGGSTVAAALASVFPMDQAKAAILDNLGPPEKTDLNIGFVPITCAT
>MP1413_megahit_41545_1-894
FAQLTDCAPLAVAKERGAFAAHGLDVTLKRFVSWAAMRDALGTGAIDGAHMLSPMVVASAAGIGPFPGEFTTAFTLNLNGNAITVSTTLFEAMAQMAPETISRRPLSAYALKRVIDQRKEDGKAALTFAHVYPHSMHALELRYWLAAAGIDPMRDLNLVVVPPSLMVDALAAGQIDGYCVGEPWNNAAVVAGIGRTLITSGEIWSNGPEKVLGVRQDWTEQNKEWHLKLIAALSETCAWLDDMDNRLTAAQIISTPDYVNAPFDEVVGSLTGKNRQTGGELRIDMPDFNVFHRYAANF
>MP1413_megahit_42315_1-588
SPDPFNQRAVWEGIGFIHTLTKDIWEGHPCCAFAAPMSFATELPNTYGALLKSIIDATQYASNPANRKEISEAIAPTNYLNQPVPVIEQVLTGTYADGLGEVQKVPDRIDFDPFPWHSMGVWILTQMKRWGYIEGDVDYKAVAEQVYLAADCKKVMNDLGYEAPDVTYKSHTIMGKTFDPADPAGYVSSFAIGKG*
>MP1413_megahit_52493_3-545
FEYSMHNFLLRYYVAEHGLDPDTDIQIRVVPPPEMVANLRAGNLDGYLSPDPFNQRAVWEGIGFIHLLTKEIWEGHPCCAFACPLSFAEELPNTYGALLKSIVDATQYASNPENRKEISEAIAPTNYLNQPVPVIEQVLTGTYADGLGEVKQVPDRIDFDPFPWHSMGVWILTQMKRWGYI
>MP1413_megahit_53739_306-1121
GLNPGYYTDGDVSGTVDADVKLSVTPPPQMPATLEAGTIEGYCVGEPWNQAAVQKGIGVPVITDDEIWHDNPEKVFSIRKDFAEQNPATTAAMLRAIIKAQQWLDADNGANRAEAVKILAQPNYVGADEEVIAASMTGKFTFEKGDTRDAKGFNIFFDKYAGYPYYSDAIWYLTQMRRWGQIPQDHPDSWYIEKAKSVYRPDLYLAAANKLVADGVIPAASIPQTDGFRGEQSGFIDNISFDGSQPNAYLAKFPIGLKQGQRVAASGVTGQ*
>MP1413_megahit_61156_274-663
MKTVNLPVAYMPLVDAAPLIMAQEMGFAEAEGIALDLIAAPSWSSVRDMLAFGRVDAAHMLSPVPVAMAMGLGGVTTALSAVSVLSVNANVIGVGKGLEAKLRAIGHGFDFADPVAAAKALDRVRDGPLT
>MP1413_megahit_64092_1-453
SAAAILARPEYLDGSAQVIGRAIADQIVLKAGAAASPYPDFMFQYNEAANFPWISQAKWLYSQFILWEGKPFDDADAERAGRVFRPDIYRKALRGTGDLLPGASSKVEGSIDGPLAVGAEQGEITLSSNRFFDGRIFDPDAIEDYVASQR*
>MP1413_megahit_73068_776-1498
MNVFSTQSIKKRSKRNEANTNGQSGTGCNAGTFSPVNWIGVTDCCASEGRQALVLYCFALSACLPSLSLIGNSHDDAVIGHFDVRRWTFECRATGQAAPVLFLKVIKPEPFGLGKPSRTFIMISYSDTILSSPQRGVFAGSAALLACLLAACGGPSTDAPSSSPSSSESTALVIPMEGLEKTELTFGFIKLTDMAPLAIAYEKGFFEDEGLYVTLEPQANWKVLLDRVIDGELSGAHMLAG
>MP1413_megahit_81593_1284-1490
MTQQLKVGFLPLVDACLPIIAQERGFAEQEGLDLHFVRDVSWATVLDRLLYGHSDVAHMLAPLAIATTL
>MP1413_megahit_90205_2-670
MFGCDGKNTGLKRRTVVVAMLASVALVGCGGGGEATSEAVAATSVDGQPEKPNLKLGFIKLTDMAPLAIAKEKGFFAEEGLNVTLEPQANWKVLLDGVIGGQLDGAHMLAGQPIAATIGYGTKADLIAPLSLDLNGNAITLSNKVWSQIRADLPTEGGKIRHPISAAALKPVVDSYAQQGKPFNMGMVFPVSTHNYELRYWLAAGGLNPGYYTPSDTSGQVKA
>MP1413_megahit_90205_891-1892
GRPAQPLVAPFVLGLNGNAVTLSNVLADTLMPGETDSLCDPRELGARLREEALARRDAGRPIRLGVVHRYSSHNYMLRYWLAGCGIRPDEDVEIVTVAPPFTADALASGEIDGSCVGEPWNSVAVDRGVGRIVLATAQIWRRGVEKVLAMRQPVLDERRDAVEKLIRALRHAGEHFVDPANWEANAELLARPEYLASDPRLVLGAISDRLVLRQDGPAVHYSDFMFQHREAANFPWISQAQWLYTQMVRWDRMEYDPADAARAAAVFRPDIYRSALRGADSPLPGASSKVEGAVKGMIGASTEQGHLVMELDAFFDGKTFDPEQLEEYLASQS*
>MP1413_megahit_93348_1-1059
DMAPLAVAYEQGFFDDEGLFVTLEAQANWKVLLDGVIDGTLDGAHMLAGQPLAATIGFGTEAHIITPFSMDLNGNGITVSNEIWEQMKPNIPTMDDGRPQHPISASALAPVVEKYKSEGKPFNMGMVFPVSTHNYELRYWLAAGGLHPGYYSTENITGQIGADVLLSVTPPPQMPATLEAGTIYGYCVGEPWNQQAVFKGIGVPVITDYELWKNNPEKVFGITAEFAEEYPNTTKAVVKALIRAAMWLDENDNANREEAVEILSRPDYVGADYEVIANSMTGTFEYEKGDTREVPDFNVFFRYNATYPFYSDAVWYLTQMRRWGQIAEAKPDNWYDEVAKSVYKPEIYLEAAR
>MP1413_megahit_100482_128-1495
MKQTFAYLALTTALVSPARAEMLELEKDQLTFGFIKLTDMAPLAVAYERGYFLDEGLFVTLEAQANWKVLLDGVIDGKLDGAHMLAGQPLAATIGYGTEAHIVTPFSMDLNGNGITVSNEVWEKMLPHVAKMDDGRPQHPISAAALAPVVEEFRAEGKPFNMGMVFPVSTHNYELRYWLAAGGLNPGYYSPENVTGQINADVFLSVTPPPQMPATLEAGTINGYCVGEPWNQQAVFKGIGVPVITDYQLWKNNPEKVFGITAEFAQDYPNTTLAVTKALIRAAIWLDENDNANRQEAVEILSRPEYVGADAEVIANSMTGFFEFEKGDKRDIPDFNTFFRHNATYPFYSDAVWYLTQMRRWGQIAEAKDDAWYDETAKKVYRPDIYLAAAKMLVEEGNASEADFPWDSDGYKAPTPAADIIDGIPYDGKAPNAYLDSLPIGLKGAQTVEGSEVKG*
>MP1413_megahit_100482_1761-2936
MKLVSFPVAYMPLVDAAPLIVAQEMGFAAAEGLDLDLIAAPSWSSVRDMLAFGRVDAAHLLSPVPIAAGLGLGGVTTQLSAVSVLSVNGNIIGVGSELETRLRAYGYGFDFADPVAAAAALAAVAGDRITFGAPFPFSMHAELLRYWFSRTALKDVRIDIRTVPPPLMAEALAEGDVDAFSVGEPWGSVAVDRGAGALILPGKAIWAFAPEKVLAVRTVWAETEPLLLRRLMQAVWRAGRWLAQPDSRTTAAEILARPAWLGMSAELIDRALSGRFTISGRAEQRETPGFVEFHRGAANFPWRSQARWIADRMARANGLDPLDAQQGAGGVFRSDLYRQHMRDTGAELPGASEKLEGSIRHQTAVPSQQGRLILEPDLFFDGTVFDPSHRK*
>MP1413_megahit_106146_1-654
TPIIMAQPLGFYEKYGLNAQVIKTAGWAVARDKSLSGEYDASHMLTPMPLAMTLGAGSVAEPYIMPAVENINGQAIVLGNQHKDKRDPAQWKGFTFGVPFEYSMHNFLLRYYVAEFGLDPDVDIQIRVVPPPEMVANLRAGNLDGYLSPDPFNQRAVYEGIGFIHILTKEIWEGHPCCAFAAPLSFATELPNTYGALLKSIIDATQYASNPDNRKEIS
>MP1413_megahit_121373_1-132
MKKLMFALAASTALTGPAFAEMLDLEKDELTFGFIKLTDMAPLA
>MP1413_megahit_121373_403-1602
TAPGMRHMKGVRIPVGFIPLVDSAPLIVAHEMGYAAEEGLHLDLRRAPSWSGLRDMLSFGQVDAAHMLSPVPVATALGLGGAGTPLAALSVLSVNGNVIGVNTDLAAAMAEAGHDFAFNNAEAAGRALIGAAKARLRIGVPFPFSMHAELLYYWLTALGLPAPQNVDIRTVPPPLMADAIRAGEIDAFCVGEPWGSIAVEQGHGVLLLPGKAIWGVAPEKVLAVRRDWAAQETALSGRLIRSVWRAARWLARPDSRTLAAELLSREPYLNLPPEVIDRALTGQLTVNAQGLQRTVPGFVAFHDGAAGFPWRSQGNWIAMQLASRTGLDRDAAMRAGGEVFRSDLYRAALAGLDADLPGASSKLEGSNRQETAVASASGRLILRPDRFFDGRIFDPDLDS*
>MP1413_megahit_123778_3-278
MARRSRNSPSVWDIRAKPLDCRDLLQSRDQSAAFLFFCPGVSPGISKGRNGRMKNLLLALTATTALSSPLLAQDLEKDELTFGFIKLTDMAP
>MP1413_megahit_124454_1-906
DQGIPFNMGMVFPVSTHNYELRYWLAAGGLHPGYYSPEDISGQIGADVLLSVTPPPQMPATLEAGTIFGYCVGEPWNQQAVFKGIGVPVVTDYELWKNNPEKVFGITAEFAEMYPNTTAAITKALIRAAIWLDENDNANRPEAVEILSRSEYVGADYDVIANSMTGTFEYEKGDVREVPDFNVFFRYNATYPFYSDAIWYLTQMRRWGQIAEPKSDEWYVETAKSVYRPDIYLNAARMLVDEGLANEADFPWDSDGFKAPTPAEDIIDGIAYDGKAPNAYLDSLPIGLKGEQIVVGSEIKG*
>MP1413_megahit_250151_713-1921
MSERLTIGFLPLVDACLPILARELGFAEAEGLDLQLTRDVTWATVLDRLLYGHTDAAHLLAPLAIATTLGRGRPAQPLSAPFVLGLNGNAITLRTDLADAVWPQAVLANPVAIGTALAQEARARAAAGRRLRFGVVHRHSSHNYMLRYWLAGSGIRPDEDIEIVTVAPPFSADALASGEIDGTCVGEPWNSVAVDRGVGRIVLATAQIWRRGVDKVLAFKQTHLADRQDASERLVRAMRQAGKWFVDPDNRQEAAAILARPDYLDGSADIIGRAIADQMVLALGTEPFFYPDFMFQYNEAANFPWISQAMWLYSQLVRWEGLSYDPADAARAAAVFRPDIYRRALAGTGDLLPGASSKVEGSLRGPLAVGAQQGEITLTADSFFDGRIFDPDRLQAYIAAQT*
>MP1413_megahit_281990_2834-3979
MSEVVLNCGYVPLVDCAPLVIAKELGFAAEQGLALNLLRQPSWSALRDMLALGHLDAAHMLSPMPVAMSIGMGGLPARVDALMVLSVNGTVFGVSNAVASALEDVRFGDTTALLSGLSARGAKPLRVGIPFHYSMHRLLLSYWAAQAPDLQIEEVTVPPMRMADAVSDGFVDAFWVGEPWGGVAVQNNVAKLMMAGRDVWQFAPEKVLAARHEWASQNEDSVRRLMRAVYQASAWLDAPGNKPLAVEILGRSEHLSMSPDLIDPALTGHIVPRTGASPVTVDRFLQFHSHAASFPWRSQAAWIAHHLGADAAGIEKAKTCFRADLFRQNLSDIGADMPQSSEKTEGAMTLPTSVASARGEMILSPDAFFDGRTFDFTAAVR*
>MP1413_megahit_305791_26762-28195
MTTLSKYAALSLCALTLSIAGCSKKPEKTAEAEPAAKTAGAPGADMLAKLDSSLPKAEKPELTFGFIKLTDMAPLAIAYEKGYFEDEGLFVTLAAQANWKVLLNGVIDGTLDGAHMLAGQPLAATIGYGTQADIITPFSMDLNGNGITVSNAVWADMKTNIPKGADGKPVHPISASALKPVVEKYKSEGKAFKMGMVFPVSTHNYELRYWLAAGGLNPGYYAPDKGDTSGTLKADVLLSVTPPPQMPATMESGTIDGYCVGEPWNQQAVFKGIGVPVITDYEIWKNNPEKVFGITKEFAEANPATTARLTRALIRAARWLDEGDNANRMEAVEILSRPEYVGADAEVIANSMTGTFEYEKGDKREVPDFNVFFRYNATYPYYSDAIWYLTQMRRWGQISETKPDSWYKETAASVYRPDIYATAAQSLIDTGMFEASEFPDLKTETGFKPEQSEFIDGISFDGSAPNAYLKKFAIGYQ*
>MP1413_megahit_308727_3-1067
EWPNDSIAAADDFVASNPNTTARFIRATLRAMEFWMDPSNQDAVQAMAPNYGFNPKDAEKDPAVYGEDLALYDVDMGLDPAAFDEALGKLVDLGAFDSAPAMGTYTNLDALHAAQDALGIAQRPTAAEVAASTGVAAAPDLGAAEKADLTIGIRIPNVGSNAPLFVGIDQGFYADEGLTVEIIETESVREGLVGGSLDFALAESMDVVDAASIGVPISIVAGYRNRQPFYVATHSSIGSPEDLAGKDILLGGTPGSLDYDLRAGVMAENGYDISGVDVNPVSVPGGSNAWVELLLEGELDMTVFFARHKPSIVDAGHNVVLDVFKEWPNDSIAAADDFVASNPNTTARFIRATLR
>MP1413_megahit_309285_13042-14430
MFHPSSINRRTLLGAFAVLALAGTSTSAIAEMIFPEKAELTFGFIKLTDMAPLAIAKEKHFFEDEGLYVTLEPQANWKVLLDRVITGELDGAHMLAGQPLAATIGYGTEAHIVTPFSMDLNGNGITVSNAVWEEMKPNIPTGADGKPAHPISASALAPVVERYKSEGKPFNMGMVFPVSTHNYELRYWLAAGGLNPGFYTPSDTSGQVKADVLLSVTPPPQMPTTMEAGTIQGYCVGEPWNQAAVFKGIGVPVITDHDIWNDNPEKVFGMTAQFVEENPNTAVLVTKALIRAGKWLDENDGANRQEAVEILSKPEYVGADAEVIANSMTGTFEYEKGDKRPAPDFNIFFDKFATYPFYSDAVWYLTQMRRWGQIAEPKDDGWYDEVARSVYKPDIYRAAADALIEDGLIEASEIPGETDGYKRATAAFIDGIEYDGKKPNDYLAKFGIGLKGDETVASLASN*
>MP1413_megahit_309285_14785-15918
MSGLDDVHAGYLPLLDGAVLVTAARFGFAEAHGIRLHLHREMSWATIRDRMGVGHFDCAHMLAPMAIAANLGIAPLSAPVVAPMVLALGGNAVTVSPLLAELMAETGWRDDGPAAAGRALAEALARLERSASRRGRFAVVHAHSCHNYDLRYWLAACGIEPDRDVDITVVPPPLMPDAIASGQIDGFCVGEPWSTIAVRRGAGRIVTTKAEIWRRSPEKVLGVSARFAAERTEVLDRLIRALCDAATWCDAAEHHAELADLLAEPAHIGVDARDLVPALSGLLEMAPGEAQSIEDFMIFAAGEANRPRLSDGFWMLSQMVRWRQVTESDAARQAVRNVFRPDLYDRALGLAFRDSVEGEVFITGQDRRPAGLFDRPE*
>MP1413_megahit_312938_535-1905
MKNTFALLLASTSLLATAASAEMLALEKEELTFGFIKLTDMAPLAVAYELGYFEDEGLFVRLEAQANWKVLLDGVIDGQLDGAHMLAGQPLAATIGYGTKAHIITPFSMDLNGNAITVSNDIWDEMKPNVPTMDDGRPQHPISASALAPVVEGYKDRGEPFNMGMVFPVSTHNYEIRYWLAAGGLKPGYYSAQDISGQIDADVLLSVTPPPQMPATMEAGTISGYAVGEPWNQQAVFKGIGVPVITDYDMWKNNPEKVFGITAEFAEENPNTTLALTKALIRAAMWLDANDNANREEAVEMLSRSEYVGADADVIANSMTGFFEFEKGDVRPAPDFNVFFRYNATYPFYSDAIWYLTQMRRWGQIDETKPDEWYFETAADVYRPDIYLQAAKLLVDEGMADEAAFPWDSDGFKAPTPAADIIDGISYDGRAPNAYIDSLPIGLKTGQTVVDSKVEG*
>MP1415_megahit_34944_2-862
LDLIAAPSWSSVRDMLAFGRVDAAHLLSPVPIAAGLGLGGVTTQLSAVSVLSVNGNIIGVGSELETRLRAYGYGFDFADPVAAAAALAAVAGDRITFGAPFPFSMHAELLRYWFSRTALKDVRIDIRTVPPPLMAEALAEGDVDAFSVGEPWGSVAVDRGAGALILPGKAIWAFAPEKVLAVRTVWAETEPLLLRRLMQAVWRAGRWLAQPDSRTTAAEILARPAWLGMSAELIDRALSGRFTISGRAEQRETPGFVEFHRGAANFPWRSQARWIADRMARANGLDP
>MP1415_megahit_95988_179-952
GQVKADVLLSVTPPPQMPTTMEAGTIQGYCVGEPWNQAAVFKGIGVPVITDHDIWNDNPEKVFGMTAQFVEENPNTAVLVTKALIRAGKWLDENDGANRQEAVEILSKPEYVGADAEVIANSMTGTFEYEKGDKRPAPDFNIFFDKFATYPFYSDAVWYLTQMRRWGQIAEPKDDGWYDEVARSVYKPDIYRAAADALIEDGLIEASEIPGETDGYKRATAAFIDGIEYDGKKPNDYLAKFGIGLKGDETVASLASN*
>MP1415_megahit_104130_1-600
MEAGTISGYAVGEPWNQQAVFKGIGVPVITDYDMWKNNPEKVFGITAEFAEENPNTTLALTKALIRAAMWLDANDNANREEAVEMLSRSEYVGADADVIANSMTGFFEFEKGDVRPAPDFNVFFRYNATYPFYSDAIWYLTQMRRWGQIDETKPDEWYFETAADVYRPDIYLQAARLLVDEGMADEAAFPWDSDGFKSPT
>MP1415_megahit_106613_1-759
RLERSASRRGRFAVVHAHSCHNYDLRYWLAACGIEPDRDVDITVVPPPLMPDAIASGQIDGFCVGEPWSTIAVRRGAGRIVTTKAEIWRRSPEKVLGVSARFAAERTEVLDRLIRALCDAATWCDAAEHHAELADLLAEPAHIGVDARDLVPALSGLLEMAPGEAQSIEDFMIFAAGEANRPRLSDGFWMLSQMVRWRQVTESDAARQAVRNVFRPDLYDRALGLAFRDSVEGEAFITGQDRRPAGLFDRPE*
>MP1415_megahit_106613_1114-1413
MFHPSSINRRTLLGAFAVLALAGTSTSAIAEMIFPEKAELTFGFIKLTDMAPLAIAKEKHFFEDEGLYVTLEPQANWKVLLDRVITGELDGAHMLAGQPL
>MP1415_megahit_111704_3-530
PEKVFGITAEFAQDYPNTTLAVTKALIRAAIWLDENDNANRQEAVEILSRPEYVGADAEVIANSMTGFFEFEKGDKRDIPDFNTFFRHNATYPFYSDAVWYLTQMRRWGQIAEAKDDAWYDETAKKVYRPDIYLAAAKMLVEEGNASEADFPWDSDGYKAPTPAADIIDGIPYDGK
>MP1415_megahit_160887_481-1266
MKQTFAYLALTTALVSPARAEMLELEKDQLTFGFIKLTDMAPLAVAYERGYFLDEGLFVTLEAQANWKVLLDGVIDGKLDGAHMLAGQPLAATIGYGTEAHIVTPFSMDLNGNGITVSNEVWEKMLPHVAKMDDGRPQHPISAAALAPVVEEFRAEGKPFNMGMVFPVSTHNYELRYWLAAGGLNPGYYSPENVTGQINADVFLSVTPPPQMPATLEAGTINGYCVGEPWNQQAVFKGIGVPVITDYQLWKNNPEKVFGITA
>MP1415_megahit_187623_219-929
MSEVVLNCGYVPLVDCAPLVIAKELGFAAEQGLALNLLRQPSWSALRDMLALGHLDAAHMLSPMPVAMSIGMGGLPARVDALMVLSVNGTVFGVSNAVASALEDVRFGDTTALLSGLSARGAKPLRVGIPFHYSMHRLLLSYWAAQAPDLQIEEVTVPPMRMADAVSDGFVDAFWVGEPWGGVAVQNNVAKLMMAGRDVWQFAPEKVLAARHEWASQNEDSVRRLMRAVYQASAWLD
>MP1415_megahit_201190_509-640
APTPAADIIDGISYDGRAPNAYIDSLPIGLKSGQTVVDSKVEG*
>MP1415_megahit_237416_405-1046
MKNTFALLLASTSLLATAASAEMLALEKEELTFGFIKLTDMAPLAVAYELGYFEDEGLFVRLEAQANWKVLLDGVIDGQLDGAHMLAGQPLAATIGYGTKAHIITPFSMDLNGNAITVSNDIWDEMKPNVPTMDDGRPQHPISASALAPVVEGYKDRGEPFNMGMVFPVSTHNYEIRYWLAAGGLKPGYYSAQDISGQIDADVLLSVTPPPQMP
>MP1417_megahit_7828_2-805
DGPAAAGRALAEALARLERSASRRGRFAVVHAHSCHNYDLRYWLAACGIEPDRDVDITVVPPPLMPDAIASGQIDGFCVGEPWSTIAVRRGAGRIVTTKAEIWRRSPEKVLGVSARFAAERTEVLDRLIRALCDAATWCDAAEHHAELADLLAEPAHIGVDARDLVPALSGLLEMAPGEAQSIEDFMIFAAGEANRPRLSDGFWMLSQMVRWRQVTESDAARQAVRNVFRPDLYDRALGLAFRDSVEGEVFITGQDRRPAGLFDRPE*
>MP1417_megahit_12364_1-333
MSGLDDVHAGYLPLLDGAVLVTAARFGFAEAHGIRLHLHREMSWATIRDRMGVGHFDCAHMLAPMAIAANLGIAPLSAPVVAPMVLALGGNAVTVSPLLAELMAETGWRDD
>MP1417_megahit_20320_753-1085
MSERLTIGFLPLVDACLPILARELGFAEAEGLDLQLTRDVTWATVLDRLLYGHTDAAHLLAPLAIATTLGRGRPAQPLSAPFVLGLNGNAITLRTDLADAVWPQAVLANPV
>MP1417_megahit_48480_1-732
PQMPTTMEAGTIQGYCVGEPWNQAAVFKGIGVPVITDHDIWNDNPEKVFGMTAQFVEENPNTAVLVTKALIRAGKWLDENDGANRQEAVEILSKPEYVGADAEVIANSMTGTFEYEKGDKRPAPDFNIFFDKFATYPFYSDAVWYLTQMRRWGQIAEPKDDGWYDEVARSVYKPDIYRAAADALIEDGLIEASEIPGETDGYKRATAAFIDGIEYDGKKPNDYLAKFGIGLKGDETVASLASN*
>MP1417_megahit_118227_3-1088
VRIGYIPITDAAALLIAHELGLFKKQGIPSVRPTLIRGWSPLVEGFAAHRFNLTHMLIPIPIWMRYNNKYPIKITAWDHTNGSAILVGKNSGITEPKHFGGKQFAVPYWYSIHNIVSQRIMKAAGIKPVIRPQTAKLAKDECNFVVLPPPAMPPALAAGSIDGYCVAEPFNALGELKAGGKVLRFTGDVWKGHPCCVVVMHEKDAMDPDRAAWAQGVHNAIIEAQIHLAENRESMAELLSRDGKKYLPFPKEVIKRAMMFYDPAYYNNPKAIHHPEWGMDRINFQGWPYKSATELVVNDLKDTVLTGNAGFLNNLSADLVNKDLVNYDHVRRALNANPKWMNDVSVPKTGDPFTRTEVFEL*
>MP1417_megahit_139681_2419-3273
QEARARAAAGRRLRFGVVHRHSSHNYMLRYWLAGSGIRPDEDIEIVTVAPPFSADALASGEIDGTCVGEPWNSVAVDRGVGRIVLATAQIWRRGVDKVLAFKQTHLADRQDASERLVRAMRQAGKWFVDPDNRQEAAAILARPDYLDGSADIIGRAIADQMVLALGTEPFFYPDFMFQYNEAANFPWISQAMWLYSQLVRWEGLSYDPADAARAAAVFRPDIYRRALAGTGDLLPGASSKVEGSLRGPLAVGAQQGEITLTADSFFDGRIFDPDRLQAYIAAQT*
>MP1417_megahit_143922_1867-3300
MTTLSKYAALSLCALTLSIAGCSKKPEKTAEAEPAAKTAGAPGADMLAKLDSSLPKAEKPELTFGFIKLTDMAPLAIAYEKGYFEDEGLFVTLAAQANWKVLLNGVIDGTLDGAHMLAGQPLAATIGYGTQADIITPFSMDLNGNGITVSNAVWADMKTNIPKGADGKPVHPISASALKPVVEKYKSEGKAFKMGMVFPVSTHNYELRYWLAAGGLNPGYYAPDKGDTSGTLKADVLLSVTPPPQMPATMESGTIDGYCVGEPWNQQAVFKGIGVPVITDYEIWKNNPEKVFGITKEFAEANPATTARLTRALIRAARWLDEGDNANRMEAVEILSRPEYVGADAEVIANSMTGTFEYEKGDKREVPDFNVFFRYNATYPYYSDAIWYLTQMRRWGQISETKPDSWYKETAASVYRPDIYATAAQSLIDTGMFEASEFPDLKTETGFKPEQSEFIDGISFDGSAPNAYLKKFAIGYQ*
>MP1417_megahit_154894_3-560
STSAIAEMIFPEKAELTFGFIKLTDMAPLAIAKEKHFFEDEGLYVTLEPQANWKVLLDRVITGELDGAHMLAGQPLAATIGYGTEAHIVTPFSMDLNGNGITVSNAVWEEMKPNIPTGADGKPAHPISASALAPVVERYKSEGKPFNMGMVFPVSTHNYELRYWLAAGGLNPGFYTPSDTSGQVKA
>MP1417_megahit_302382_1111-1641
MSEVVLNCGYVPLVDCAPLVIAKELGFAAEQGLALNLLRQPSWSALRDMLALGHLDAAHMLSPMPVAMSIGMGGLPARVDALMVLSVNGTVFGVSNAVASALEDVRFGDTTALLSGLSARGAKPLRVGIPFHYSMHRLLLSYWAAQAPDLQIEEVTVPPMRMADAVSDGFVDAFWVG
>MP1417_megahit_370599_553-1923
MKNTFALLLASTSLLATAASAEMLALEKEELTFGFIKLTDMAPLAVAYELGYFEDEGLFVRLEAQANWKVLLDGVIDGQLDGAHMLAGQPLAATIGYGTKAHIITPFSMDLNGNAITVSNDIWDEMKPNVPTMDDGRPQHPISASALAPVVEGYKDRGEPFNMGMVFPVSTHNYEIRYWLAAGGLKPGYYSAQDISGQIDADVLLSVTPPPQMPATMEAGTISGYAVGEPWNQQAVFKGIGVPVITDYDMWKNNPEKVFGITAEFAEENPNTTLALTKALIRAAMWLDANDNANREEAVEMLSRSEYVGADADVIANSMTGFFEFEKGDVRPAPDFNVFFRYNATYPFYSDAIWYLTQMRRWGQIDETKPDEWYFETAADVYRPDIYLQAAKLLVDEGMADEAAFPWDSDGFKAPTPAADIIDGISYDGRAPNAYIDSLPIGLKTGQTVVDSKVEG*
>MP1417_megahit_374951_340-1749
MKKQLSQEGKFLAAKAKSQAIENDILDEEEAQFVDGGPVDENGLPLNAKNFGDVIDDPFLKINSDPLFGGFLGTGISRRSVLQTGAALAGAGLGLGSMPAFGKKAFDPVVNICYIPITDAAALLVAHELGFFKEEGIESKRPTLIRGWSPLVEAFAAHKFNLTHMLIPIPVWMRYNNKFPVKITAWDHSNGSAIVVNPEIKTPADFGGKQFAVPYWYSIHNIVSQKIMKEAGITPVIRAQDAALAPNECNFQVLAPPDMPPALAAKKIDGYCVAEPFNALGEIKAGGKVLRFTGDVWKGHPCCVVVMHEDDAMDPDRAAWAQGVHNAVVKAQLYTGSNRKEIAQLLSREGKKYYPFPSKVVERAMMFYDPAYYNNPAAIRHTDWGQNRIDFQAWPYPSATRLVVNELKNETLVTGDRTFLDTLDPEFVINDLVQYEYVRNALLANPTWKNDPSVPQGDNPFEREEILEI*
>MP1417_megahit_425468_1-819
DSGPQVIESIFSNSVDLAYVGPGPVINGYLKSDGKDLKILASAANGGASFIIQKNSGLESIENYSGKRVAAPQISNTQDVSLRHYLAQNGLTPAEKGGDVFVLNIANPDIYTLFAKGDIDGAWVPEPWATMLVEELDGVRLFDENEIWPENKFSSVLLIGRSDYIEKNPEIIKNWIDANKETVQWINNNPDESKELYNEFMKGYMGKTLPEKIVQDSFSNIIITSQPVENSIYTFAERADALGYLGRDGYTLDGLFYHENISLTSNEENHNG*
>MP1419_megahit_2274_1-741
MTTKSLGNPFDGDKSLIHAKTCGCPECKPGDGAPSISLDLKPSAGQQAVADERLDSEAMMDRAIEGAVVRSVFGHNEHSRRSFMKMMGAGTAAAVLGSVFPMEKAKAAVKESLGKLEKTKLNVGFVPITCATPIIMAHPMGFYERYGLDVTVTKTAGWAVARDKSLAGEYDASHMLTPMPLAMTMGAGSTPEPYIMPAVENINGQAIVLHVDHKDKRDPKQWKGFKFGVPFEYSMHNFLLRYYLAEN
>MP1419_megahit_21136_1-606
PPPDMPPALAARKIDAFIVAEPFNAVGEMLAGGKMLRFTGDIWRNHPCCVVCMNENQVNANPTWTQKVMNAIVKAQIYSQQNKKEVAHLLSKDGEGYLPMDANIVEQAMTLYDEESYADPEAIQNAEWGSGRIDFQPWPFPSATKLIINELKRTLVGGDTTFLQNLDPDFVVNDLVDYKFVKAAMDKHPGWKQAPGFNADNP
>MP1419_megahit_119722_2-676
MYTLTRRTARWLTRILLTATVWTVSTGAHAEIGPAEKPDLKLGFIKLTDMAPLAIAWEQGFFMDEGLFVELEAQANWKVLLDRVITGELDGARMLAGQPLGASIGYGTRADIITAFSMDLNGNGITVSNDVWDTMSQHIPDNADGKPEHPISASALLPVVEAARDRGERFRMGMVFPVSTHNYELRYWLAAGGLNPGYYAPQRGDTSGTLEADVHLSVTPPPQMP
>MP1419_megahit_136996_3-794
AAGRALAEALARLERSASRRGRFAVVHAHSCHNYDLRYWLAACGIEPDRDVDITVVPPPLMPDAIASGQIDGFCVGEPWSTIAVRRGAGRIVTTKAEIWRRSPEKVLGVSARFAAERTEVLDRLIRALCDAATWCDAAEHHAELADLLAEPAHIGVDARDLVPALSGLLEMAPGEAQSIEDFMIFAAGEANRPRLSDGFWMLSQMVRWRQVTESDAARQAVRNVFRPDLYDRALGLAFRDSVEGEVFITGQDRRPAGLFDRPE*
>MP1419_megahit_136996_1149-1577
MFHPSSINRRTLLGAFAVLALAGTSTSAIAEMIFPEKAELTFGFIKLTDMAPLAIAKEKHFFEDEGLYVTLEPQANWKVLLDRVITGELDGAHMLAGQPLAATIGYGTEAHIVTPFSMDLNGNGITVSNAVWEEMKPNIPTGA
>MP1419_megahit_149169_3-686
AQAKGFFAKNGIDAKVVTRQTGGALTKSLRAGEMDYAPAAFTNLPAALEKGMNVRAFVGYTGASYVKSTSDNFVGIAARAGSGIKTLKDLRGKKIGVTFASTGDLYLRTILRKNGITKRDYKRINTRPPSLVAVLDTGGVDAIVAWEPNLTRSLDKVKGATLISRGGDHVCFCAGLHGFPDKVYKDRKKTQGVVDAMAQAASWLRNPANLDEAAQIGSRFVRGMTPEL
>MP1419_megahit_159009_1-825
KPAHPISASALAPVVERYKSEGKPFNMGMVFPVSTHNYELRYWLAAGGLNPGFYTPSDTSGQVKADVLLSVTPPPQMPTTMEAGTIQGYCVGEPWNQAAVFKGIGVPVITDHDIWNDNPEKVFGMTAQFVEENPNTAVLVTKALIRAGKWLDENDGANRQEAVEILSKPEYVGADAEVIANSMTGTFEYEKGDKRPAPDFNIFFDKFATYPFYSDAVWYLTQMRRWGQIAEPKDDGWYDEVARSVYKPDIYRAAADALIEDGLIEASEIPGETDG
>MP1419_megahit_241324_3-671
MSEVVLNCGYVPLVDCAPLVIAKELGFAAEQGLALNLLRQPSWSALRDMLALGHLDAAHMLSPMPVAMSIGMGGLPARVDALMVLSVNGTVFGVSNAVASALEDVRFGDTTALLSGLSARGAKPLRVGIPFHYSMHRLLLSYWAAQAPDLQIEEVTVPPMRMADAVSDGFVDAFWVGEPWGGVAVQNNVAKLMMAGRDVWQFAPEKVLAARHEWASQNEDSVR
>MP1419_megahit_249295_485-754
TKPDEWYFETAADVYRPDIYLQAAKLLVDEGMADEAAFPWDSDGFKAPTPAADIIDGISYDGRAPNAYIDSLPIGLKTGQTVVDSKVEG*
>MP1419_megahit_313520_1-1287
MKNTFALLLASTSLLATAASAEMLALEKEELTFGFIKLTDMAPLAVAYELGYFEDEGLFVRLEAQANWKVLLDGVIDGQLDGAHMLAGQPLAATIGYGTKAHIITPFSMDLNGNAITVSNDIWDEMKPNVPTMDDGRPQHPISASALAPVVEGYKDRGEPFNMGMVFPVSTHNYEIRYWLAAGGLKPGYYSAQDISGQIDADVLLSVTPPPQMPATMEAGTISGYAVGEPWNQQAVFKGIGVPVITDYDMWKNNPEKVFGITAEFAEENPNTTLALTKALIRAAMWLDANDNANREEAVEMLSRSEYVGADADVIANSMTGFFEFEKGDVRPAPDFNVFFRYNATYPFYSDAIWYLTQMRRWGQIDETKPDEWYFETAADVYRPDIYLQAARLLVDEGMADEAAFPWDSDGFKSPTPAADIIDGISYDG
>MP1419_megahit_321294_52-1083
MKIPYLVGIAIAIIGLIAVIGLTQSSLDDSQNKIRVAFFPSIVHVVPIVGMETQTFADNFGGDLNIEIKVFDSGPQVIESIFSNSVDVAYVGPGPVINGFLKSDGKDLKILASAANGGASFIIQKNSGLESIENYSGKRVAAPQISNTQDVSLRHYLAENGLNPAEKGGDVFVLNISNPDIYTLFAKGDIDGAWVPEPWATMLVEELDGVRLFDENEIWPENKFSSVLLIGRSDYIEKNPEIIKSWIDANEKTVQWINKNPDESKNLYNKFMMGHMGKTLPEKIVQESFSKIMITSEPVENSIYTFAERANSLGYLGRDGYSLDGIFHHENISVTSNEENHNG*
>MP1419_megahit_369116_2378-3394
FKEEGIESKRPTLIRGWSPLVEAFAAHKFNLTHMLIPIPVWMRYNNKFPVKITAWDHSNGSAIVVNPEIKTPADFGGKQFAVPYWYSIHNIVSQKIMKEAGITPVIRAQDAALAPNECNFQVLAPPDMPPALAAKKIDGYCVAEPFNALGEIKAGGKVLRFTGDVWKGHPCCVVVMHEDDAMDPDRAAWAQGVHNAVVKAQLYTGSNRKEIAQLLSREGKKYYPFPSKVVERAMMFYDPAYYNNPAAIRHTDWGQNRIDFQAWPYPSATRLVVNELKNETLVTGDRTFLDTLDPEFVINDLVQYEYVRNALLANPTWKNDPSVPQGDNPFEREEILEI*
>MP1419_megahit_381090_413-1429
MKISYIIGAGIGVLVFAIAISVSQSYTDTSDDKIRIAFFPSIVHAVPIVGIENQIFHQNLSDETKIEIKIFDSGPQVIESLFSNSIDIAYVGPGPVINGYLKSDGNALKILAGAADGGASLIAQKESGLEYIENFDGKRIAAPQISNTQDVSLRYYLSSNGLTPVEKGGTVYVLNISNPDIYTLFAKGDIDGAWVPEPWATMLVQDLGGVRVFNESKFWPEKQFSSVLLIGRTDFVEKNPEMIKNWIKSNEETVQWINANPEKTKQVYSKFLKNYMGKTLPDEIIDESFSNLIITSDPLRKSIFTFAERADSLGYLGRSGYDINEIFYDDNISVKSVG*
>MP1419_megahit_391382_3-896
TVDDSQNKIRVAFFPSIVHAVPIVGMENQTFADNLDDDMNIEVKIFDSGPQVIESIFSNSVDLAYVGPGPVINGYLKSDGKDLKILASAANGGASFIIQKNSGLESIENYSGKRVAAPQISNTQDVSLRHYLAQNGLTPAEKGGDVFVLNIANPDIYTLFAKGDIDGAWVPEPWATMLVEELDGVRLFDENEIWPENKFSSVLLIGRSDYIEKNPEIIKNWINANKETVQWINNNPDESKELYNEFMKGYMGKTLPEKIVQDSFSNIIITSQPVENSIYTFAERADALGYLGRDGYTL
>MP1419_megahit_404204_20-973
VDDSQNKIRVAFFPSIVHAVPIVGMETQTFANNLDDDLNIEVKIFDSGPQVIESIFSNSVDIAYVGPGPVINGFLKSDGNDLKILAGAASGGASFIIQKNSGLELIENYSGKRVAAPQISNTQDVSLRHYLAENGLKPAEKGGDVFVLNIANPDIYTLFAKGDIDGAWVPEPWATMLVEELNGVRLFDENEFWPENKFSSVLLIGRSDYIEKNPEIIKKWINANEKTVQWINNYPDESKKLYNEFLKSYMGRTLPENIVEKSFSNIIITSEPLENSVYTFAERADALGYLGRDGYALDGIFYHENISVTSNEENHNG*
>MP1421_megahit_18059_2-514
KGISLSFLSLSATACLIGFVLDSSSTKARAELLDVEKDALLFGFIKLTDCAPLVIAKEKLFFEDEGLDVKLEAQANWKILLDRVISGELDGAHMLAGQPIGATIGFGTQAHIITPYSLDYNGNGITVSNDLWEQMQENDASLKSPTPKHPISADALKPIVESKKAAGSPMR
>MP1421_megahit_62357_3-719
FPVSTHNYEIRYWLAASGIRPGFYMDQASGAIDATGTTDADVLLSVTPPPQMPATLEAKTIEGYCVGEPWNQQAVVRGIGVPVTTNYDIWKNNPEKVFGATRQWADENPNTLIAITKALIRAGMWLDEKDGSGKYVNRHEAARILSRPEYVGADYEVIKNSMTGYFYFQSTDKRPMPDFNVFFNHFASYPWYSDCVWFLTQMRRWGQIPESKPASWYDETAKKIYRPDIYTAAAEHLIE
>MP1421_megahit_155247_3-761
ITISKEYRHEIDQAPRAILKNHKSRKLSRLPTFAIVSRYSSHHMLMRSWLRSGGINPDTETNLVVLPPTQMVYHLKAGHIDGYCAGEPWNSVGIMSGCGFCVATSAELSPYHPEKVLMMSESFWKEDQERSERLMTAIIEACQMCGDDTHLEYISSVLSRHDYLNLSPEILFNALKGHILRKNNPSLDASREFIFFSGDEVNSPSQRKRSWIQQGLVESGVLQQKISTEKNIFREDIYQQVTCSKETASADR*
>MP1421_megahit_157182_3-635
ININNLEKQTLRVGFIPITCASPIIMAEPMGFYNKFGMDVKVVKMPSWGAVRDSAIAGELDAYHMLAPMPISMTLGLGTSPFSVKLASIENINGQAITVANRHKGKVKGPADMKGFIFGVPFPYSMHNLLLRYYLAKGGVDPDKDVQIRPVPPPDSIAQLVAGDIDAYLMPDPFNQRAVYEDAGFIHLLTKELWPGHPCCAFAAGEPWINE
>MP1421_megahit_197799_1254-2279
ALGYFQDEGLAVEKPTLIRGWSPLVEAFIAKKVNLCHFLIPIPLWMRYNNDVKVKVMSWAHTNGSAIVVGKDTGAKDFSDMGGMQIAVPYWYSMHNIVLQMGLRKAGLVPVIKDQGETLAPNEVNLMVMPPPEMPPALAAKKIDAFTVAEPFNAMGELKAGGKVMRFTGDIWKNHPCCTVCMHEEKTVEKPKWTQKVMNAVVRANVYASQNKAEVAQLLSKDGKGYYPMPAGVVKRAMTLYGVDDYLETGANRNAAEWKNGRIDFQPWPYPSATKFMVDSMNETVVGGDKSFLKSLNRDKVASDMVDYNYVKKSCEKFPEWKLDPSVNESDPYEREEVISI*
>MP1421_megahit_245375_2561-3283
MSEVVLNCGYVPLVDCAPLVIAKELGFAAEQGLALNLLRQPSWSALRDMLALGHLDAAHMLSPMPVAMSIGMGGLPARVDALMVLSVNGTVFGVSNAVASTLENVRFGDTTALLSGLSARGAKPLRVGIPFHYSMHRLLLSYWAAQAPDLQIEEVTVPPMRMADAVSDGFVDAFWVGEPWGGVAVQNNVAKLMMAGRDVWQFAPEKVLAARHEWASQNEDSVRRLMRAVYQASAWLDAPGN
>MP1421_megahit_255756_3-1013
MSLERDPFDDSIDIWNECSERSNGEEQSAHHMVDLMTSKKDAENTSFLEKRKKDFNTNDPGAVMQRAMESSLLHSIFGSDVNRRKMLKAIGSAGVYASIASVFKFETLHALAEDAMKNIEKKNLKIGFVPITCATPIIAGHSLGFYDKYGLKVDIIKTAGWAVARDKCMNGEYDASHLLAPMPAAMSMGVGSTSQKWRMVTNVNTNGQAIVLANKHKNKNNPKDWKGFKFGVPFEYSMHNLLLRLYVAEHGIDPDKDIQIRVIPPPEMVANLRAENVDGYLAPDPFNQRAVYDGVGFIHKLTKDIWDQHPCCCFGISQRFIDENPNTFIVLLTAILD
>MP1421_megahit_290072_2-733
MKNTFALLLASTSLLATAASAEMLALEKEELTFGFIKLTDMAPLAVAYELGYFEDEGLFVRLEAQANWKVLLDGVIDGQLDGAHMLAGQPLAATIGYGTKAHIITPFSMDLNGNAITVSNDIWDEMKPNVPTMDDGRPQHPISASALAPVVEGYKDRGEPFNMGMVFPVSTHNYEIRYWLAAGGLKPGYYSAQDISGQIDADVLLSVTPPPQMPATMEAGTISGYAVGEPWNQQAVFKGIGVPV
>MP1421_megahit_290072_983-1465
VRRLMRAVYQASAWLDAPGNKPLAVEILGRSEHLSMSPDLIDPALTGHIVPRTGASPVTVDRFLQFHSHAASFPWRSQAAWIAHHLGADAAGIEKAKTCFRADLFRQNLSDIGADMPQSSEKTEGAMTLPTSVASARGEMILSPDAFFDGRTFDFTAAVR*
>MP1421_megahit_292252_1656-3131
MTHHTKIIRTLALSLAALLACSCKDGAEDKSEAGSIPPSDMPAPETPSNALVATDPEPIAPETGSELDLEKDSLKFGFIKLTDCAPIVIAKEKGFFDAEGLSVEVIAQPNWKQLLDNVITGELDGAHMLSGQPIAATIGFGTKAHIVTPYTLDLNGNGITVSNDIWAGMQENDEKLQSETPPHPITAVSLKPLVDEAKDSGKKLPMGMVFPVSTHNYEIRYWLAAAGIHPGMYTTTDLKGFTDGDIELSTTPPPQMPATLESGKNVAYCVGEPWNQQAVAKGIGVPVTTNYDIWKNNPEKVFGVTKAWADENPNTLIAITKALIKAGKWLDETDASGKLINREEACRILSQKNYVGADFDIIKNSMTGFFYFQKTDKREMPDFNVFFKYKASYPYYSDGIWFLTQMRRWGQITESKPAEWYAETAKSVYLPEVYMKAAKLLIEEGALTTNEIPSDDFDGYKPATTEFIDGIEYDGKKPLEYLKAHTIGNKS*
>MP1421_megahit_293459_1-630
AGTISGYAVGEPWNQQAVFKGIGVPVITDYDMWKNNPEKVFGITAEFAEENPNTTLALTKALIRAAMWLDANDNANREEAVEMLSRSEYVGADADVIANSMTGFFEFEKGDVRPAPDFNVFFRYNATYPFYSDAIWYLTQMRRWGQIDETKPDEWYFETAADVYRPDIYLQAAKLLVDEGMADEAAFPWDSDGFKAPTPAADIIDGISYD
>MP1421_megahit_295723_947-1213
TQSMGTWILSQMKRWGYVKGDVDFKALSDEIFLSVSAQSQMEEMAEDNKNIKWSDIPEKKYPIYDVYGKKFNPEKINEYIDSFAIKRT*
>MP1517_megahit_2077_696-1307
LAARKLDAFIVAEPFNALGELKAGAKMLRFTGDIWKNHPCCTICMNENMVNKKPEWTQAVMNALVRGMNFAMQDKAATAQILSRDGKKYLPMPAPVVQRAMTLYDPEKYAQPKAIQHPEWGSGRIDFMGWPYPSATKLIVNAMNETVVSGDTTFLNGLSPDFVAEDLVNYTFIKNALEKYPEWKKHPSVDKASPYERTELLTL*
>MP1517_megahit_5134_100-699
MKLYNTENDDVPYREGNFEGVESRILDAKGIPANGELSRRHFMDLLAAVGGGLSLTSMLSSCNSGDEEKIGEASGPLSDDPELQEPVKIGYLPITDSVPLVLAHALGYFQDEGLAVEKPTLIRGWSPLVEAFIANKVNLCHFLIPIPLWMRYNNDVKVKVMSWAHTNGSAIVVGKHTGAKDFSDLGGMQIAVPYWYSMHN
>MP1517_megahit_12693_2-607
KKIDAFTVAEPFNAMGELKAGGKVMRFTGDIWKNHPCCVVCMHEEKTVEKPKWTQKVMNAVVRASIYASQNKAEVAQLLSKDGKKYFPMPADVVKRAMTLYGVDDYVDTGANRHAAEWKNGRIDFQPWPYPSATKFMVDSMNKTVVGGDTSFLEGLNRDEVASDMVDYNYVKKSCEKFPEWKLDPSVNKSDPYEREEVISI*
>MP1517_megahit_14149_40-1014
CAPVAVAQEMGIFRRRGVAVKISKELGWASVRDKIFYGELDAAQSIVGIAMALGLGIQKLQCEVVVPLILSLHGNAITLSNELDPRKIGDGAGLKDFLEHSWKRQRPLTLAVPHRLSSHRILLNEWLSRNGLFADERIEIVFLPPRIMSGHLEAGLIDGYCVGEPWNSKSILKGIGWSPATSGDLSHGHPEKALVVCGRFLQEHPEKIRRLAASLIEACALCEDPDFSNELISILSRKEYVGVDAAILRESFSWSFRVGSKRIRKEPFYLFGGDAVNRPTSDKASWYISGLRKVGLLNQVEVEKVISMHREDLYEEALQECGTA*
>MP1517_megahit_24518_273-980
GLKAVIKDQSEPLAADEVNLMVMPPPEMPPALAAKKIDAFIVAEPFNALGELKAGGQVMRFTGDMWKNHPCCVVCMHEEQTIKKPEWTQKAMNAVVRASIYASQNKAEVAELLSKDGKGYLPMPAPVVKRAMTLYGVDDYVETKANRHAAEWKNGRIDFQPWPYPSATRFMVDNMNKTVVGGDKSFLEGLDRDKVATELVDYKFVKSACDKYPEWMNDPSVNDDDPYEREEVFAI*
>MP1517_megahit_30680_1082-1558
INREEACRILSQPNYVGADYEVIKNSMTGTFIFQKTDVREMPDFNVFFKHDCTYPWYSDGVWFLTQMRRWGQITEPKPASWYEEIAKKVYLPDVYMAAAKLLVEEGELTESDLPKTEDGYKAATKDFIDGLEYDGKKPIEYLNSFDIGIKDDPSLAGK*
>MP1517_megahit_34092_1-600
AHFDGIEKHINAVEKVPSNGKLGRRHFMDLLAATGGGLSLSSLLASCGKSEDAASVDPGSETGETDESVKIGYLPITDSVPLILAHALGYFEDEGLKTEKPTLIRGWSPLVEAFISNKVNLCHFLIPIPLWMKYNNDVKVKIMSWAHTNGSAIVVGKHTGAKDFKDLGGTQIAVPYWYSMHNIVLQMGLREAGLKAVIKD
>MP1517_megahit_68892_3-623
QMPATMEAGTISGYAVGEPWNQQAVFKGIGVPVITDYDMWKNNPEKVFGITAEFAEENPNTTLALTKALIRAAMWLDANDNANREEAVEMLSRSEYVGADADVIANSMTGFFEFEKGDVRPAPDFNVFFRYNATYPFYSDAIWYLTQMRRWGQIDETKPDEWYFETAADVYRPDIYLQAARLLVDEGMADEAAFPWDSDGFKSPTPA
>MP1517_megahit_70508_2-298
MNQYEKFDGVKKKLKGIVSALALAVSVSGVMSAGVQAAEEIDWPEKEELKFGFIKLTDMAPLAIAYEKGFFEDEGLYVTLEAQANWKVLLDRVIDGQLD
>MP1517_megahit_125109_3-665
SCVGEPWNSVAVDRGAGRIVLATAQIWRRGVEKVLAVKEARLAERAEAVEGLIRAMRQAGKWFVDPANRCSAAAILARPEYLDGSAQVIGRAIADQIVLKAGAAASPYPDFMFQYNEAANFPWISQAKWLYSQFILWEGKPFDDADAERAGRVFRPDIYRKALRGTGDLLPGASSKVEGSIDGPLAVGAEQGEITLSSNRFFDGRIFDPDAIEDYVASQR*
>MP1517_megahit_206923_1687-3027
MNKTNNNEELPYKEEHFDGIEKRIIDAQGIPSDGKLDRRHFMDLLAAAGGGISLTSMFAGCGKKEEEASTGESSTPVESSGSELDEPVKIGYLPITDSVPLILAHALGYFEEEGLKTEKPTLIRGWSPLVEAFIANKVNLCHFLIPIPLWMRYNNDVKVKIMSWAHTNGSAIVVGKHTGAKDFKDLGGMQIAVPYWYSMHNIVLQMGLREAGLKAVIKDQSEPLAPDEVNLMVMPPPEMPPALAAKKIDAFIVAEPFNALGELKAGGQVMRFTGDMWKNHPCCVVCMHEEQTVQKPTWTQKAMNAVVRASIYASQNKAEVAELLSKDGKAYLPMPAPVVKRAMTLYGVDDYVETKANRHAAEWKNGRIDFQPWPYPSATRFMVDNMNKTVVGGDKSFLEGLDRDKVATELVDYNYVKSACDKYPEWKDDPSVNDSDPYEREEVFAI*
>MP1517_megahit_222771_126-719
FNQRAVYEDAGFIHLLTKELWPGHPCCAFAAGEPWIKEHPETFRALNKSIIDAASYVSTPSNRKEVAKAISGRGFLNQPTEVVEAVLTGKFEDGLGKTQNVPDRIDFKPYPWQSFSHWIQSQLIRWDLGGAVAAIQAGDFNPNSASIFLTDEAQALEREMGGNPPTARFRKEILAYDEFDPSNPMKYIKDQIKRDGF*
>MP1517_megahit_231660_2-298
MSEKLTIGFLPLVDACLPILARELGFAEEEGLDLDLTRDVTWATVLDRLLYGHTDAAHMLAPLAIATTMGIGRPPQPLAAPFVLGLNGNAITLRTELAD
>MP1517_megahit_237451_1-603
EDINIVVVPPQLMVSSLESGFIDGYCVGEPFNSLALSKGLGTIVKESADLSPMHTEKALIVTEQFSQCHKDEHLAIIKSLILAAKICDTHEGRLELSSMLSQRQYLDVDEAIIKRSLFTGDNEMKSVDFHIFSRFDVNSPSKSKANKLISQMRSAGLINKSIDDADKELLNSVFREDVYIEALAMTQTKVKKSEAAAANK*
>MP1517_megahit_237451_667-2037
MKTMNKKILALIACISSAVLGNLNADILDVEKDTLKFGFIKLTDCAPIVIAKEKGYFDDEGLSVEVEAQGNWKELLNRVINGDLDGAHMLAGQPIGATVGFGTKADVLTAYSLDYNGNGITVSNDIWKQMKPNVKKDAAGKVIHPITADSLKPISDEAKSNNAKLKMGMVFPVSTHNYEIRYWLAASGISPGFYYDPGTKQRDIAGFLNSDVELSVTPPPQMPQTLEAGTICAYCVGEPWNQQAVFKKIGVPVTTNYDIWKNNPEKVFGVSAAWAKENPNTWIAVTKALIRAGHWLDASWENRDEAAKILSQPNYVGAPYKVIKNSMTGTFEFEPGVDVRKMEDFNVFFRYNASYPYYSDAVWFLTQMVRWGQLTDQKEDSWYDQMAKKIYRPDIYMRAVEELVDDGEFEESVFLPAYKANRAGGYKAPTSDFIDGKTYDGKKPNDYVKSFKIGLK*
>MP1517_megahit_299440_809-2263
MSLERDPFDDTIDIWNECSERSNGEEQSAHHMVDLMTSKKDAENTSFLEKRKKNFNTNDPGAVMQRAMESSLLHSIFGNDVNRRKMLKAIGSASVYASIASVFKFETLHALTEDAMKNIEKKNLKIGFVPITCATPIIAGHSLGFYDKYGLKVDIIKTAGWAVARDKCMNGEYDASHLLAPMPAAMSMGVGSTSQKWRMVTNVNTNGQAIVLANKHKNKNNPKDWKGFKFGVPFEYSMHNLLLRLYVAEHGIDPDKDIQIRVIPPPEMVANLRAENVDGYLAPDPFNQRAVYDGVGFIHKLTKDIWDQHPCCCFGISQRFIDENPNTFIVLLTAILDATQTAEKSDQRVRFAEAMAPRNYLNQPSAVLKQILTGVYPDGLGNIKKVPDRISFMPYPTQSMGTWILSQMKRWGYIKGDVDFKALSDEIFLSVSAQSQMEEMAEDNKNIKWSDIPEKKYPIYDVYGKKFNPEKINEYIDSFAIKRT*
>MP1517_megahit_359213_1-570
MTNLASNFTQKYNFECKTSDQNSESNPSNKTFLKNNFLNPSNDHGYFCVCIECRPIGNDHENFMADMPDDPAEIISDFSRMGLIKNEAYEIADAISTAEMRDLLFYKNASNGDPYKEQLLRELAKEAGGLDQAFQAAFGPQAGKFFAKTKASSPMGRRQFLSSLAAGAALITVACSNQNKPAKQPIDDTP
>MP1517_megahit_367317_3-503
SMTLGLGTAPFSVKLASIENINGQAITVANRHKGKVNGPADMKGFVFGVPFPYSMHNLLLRYYLAKGGVDPDKDVQIRPVPPPDSIAQLVAGDIDAYLMPDPFNQRAVYEDAGFIHLLTKELWPGHPCCAFAAGEPWIKEHPETFRALNKSIIDAAAYVSTPANRKE
>MP1517_megahit_377241_89-556
FRALNKSIIDAAAYVSTPSNRKEVAKAISGRGFLNQPTEVVEAVLTGKFDDGLGKKQNVPDRIDFKPYPWQSFSHWIQSQLIRWDLGGAVAAIQAGDFNPNSASIFLTDEAQALEREMGGNPPTARFRKEILAYDEFDPSNPMQYIKDQIKRDGF*
>MP1517_megahit_385149_3-530
GLIKNEAYEIADAISTAEMRDLLFYKNASNGDPYKEQLLRELAKEAGGLDQAFQAAFGPQAGKFFAKTKASSPMGRRQFLSSLAAGAALITVACSNQNKPAKQPIDDTPINVNNLEKQTLRVGFIPITCASPIIMAEPMGFYNKFGMDVKVVKMPSWGAVRDSAIAGELDAYHMLA
>MP1517_megahit_393565_503-703
MIVPASNFTQKYNFECKTSENNPSSNKTFLQNNFLNPSNDHGYFCVCIECRPIGNDHENFMADMPDD
>MP1517_megahit_410093_1-588
SWGAVRDSAIAGELDAYHMLAPMPISMTLGLGTAPFSVKLASIENINGQAITVANRHKGKVNGPADMKGFVFGVPFPYSMHNLLLRYYLAKGGVDPDKDVQIRPVPPPDSIAQLVAGDIDAYLMPDPFNQRAVYEDAGFIHLLTKELWPGHPCCAFAAGEPWIKEHPETFRALNKSIIDAAAYVSTPSNRKEVAKA
>MP1517_megahit_420300_2-958
ENFMADMPDDPAEIISDFSRMGLIKNEAYEIADAISTAEMRDLLFYKNASNGDPYKEQLLRELAKEAGGLDQAFQAAFGPQAGKFFAKTKASSPMGRRQFLSSLAAGAALITVACSNQNKPVKQPIDDTPINVNNLEKQTLRVGFIPITCASPIIMAEPMGFYNKFGMDVKVVKMPSWGAVRDSAIAGELDAYHMLAPMPISMTLGLGTAPFSVKLASIENINGQAITVANRHKGKVNGPADMKGFVFGVPFPYSMHNLLLRYYLAKGGVDPDKDVQIRPVPPPDSIAQLVAGDIDAYLMPDPFNQRAVYEDAGFIHLL
>MP1519_megahit_7193_128-583
SGKGRQTAGRLHLDMPDFNVFHRYAANFPWRSHAKWILSQMIRWGEAPPELDSDAIARSAFQSEIYREVAASMGVPCPDRDEKLEGAHSHAWLLSTASAPIAFGPDRFLDRRMFDPADIGNYIAGFDIRHRGSRLGERDEAQVIRMSKAGR*
>MP1519_megahit_29615_49-873
GEPPPTLGMTYPFSSHNYEFRYWLAAGGIHPDHDVKLVVVPPPLTSDALAAGAIDGFCVGAPWNIVAAERGVGRIVAAKQDLWPSAPEKVIGMRPEWAENQQETVGRLLAALDAAARWCDVAGNHDDLSRVLADPRYIGAPEGIIRRVLAGEFSIDSQGNRRVIDNYFIFHGRHANYPRQSQALWIYSQMIRWGQAEFSQAGVEAALSAYRPDIYRAALGDANAPDDADIRIEGQEAGDRFVDGFVFDPADITGYVNGFAVRSSAPVSTSQGEA*
>MP1519_megahit_50442_2-421
HFASNPDNRKDIAKAIAPRNYLNQPVTVLEQVLTGRYADGRGNIVNVPDRIDFDPFPWHSMAVWILTQMKRWGYAKGNIDYKNISEQVYLAAECDKIAKDLGYKTHDKTYKKHVLMGGKVFDPSKPEEYLKSFPIHSMT*
>MP1519_megahit_54815_181-1461
MAHSLTIGFAQLTDCAPLAVAKERGAFAAHGLDVTLKRFVSWAAMRDALGTGAIDGAHMLSPMVVASAAGIGPFPGEFTTAFTLNLNGNAITVSTTLFEAMAQMAPETISRRPLSAYALKRVIDQRKEDGKAALTFAHVYPHSMHALELRYWLAAAGIDPMRDLNLVVVPPSLMVDALAAGQIDGYCVGEPWNNAAVVAGIGRTLITSGEIWSNGPEKVLGVRQDWTEQNKEWHLKLIAALSETCAWLDDMDNRLTAAQIISTPDYVNAPFDEVVGSLTGKNRQTGGELRIDMPDFNVFHRYAANFPWRSHAKWILSQMIRWGEAPDDVDASAIARLAFRPDIYCEAVERLGIACPSADEKMEGAHQHAWLLSDATEPVAMGADQFMDRRIFDPTNIDGYISGFTIRDQRSRLGALDTSQITHLAK*
>MP1519_megahit_56111_1-912
HSSLGNPYDANTNLEHNSSSPQILQKTVDNENSVNEDHQHDDFPKTEEDMMDRAVENAVIRAIFNNNEIDRRRFMKMVGASTAAAVIASIFPLNAAKAIAKEGLKGGLETKDLSLGFIPITCATPIIMSEPMGFYKKNGLNAKVRKASGWAMVRDWAINKDVQAAHMLSPMPLSITMGEGSKKVPFFMPAVENINGQAITLANKHKGVKTAKDMKGFRFCVPFEYSMHNFLLRYFLAEGGVHPDKDVQIRVVPPPEMVANLKAGNVDGYLAPDPFNQRAVYENAGFIYMLSKDIWAGHPCCAFA
>MP1519_megahit_60898_1-237
AETAASVYRPDIYRQAAESLVEDGYLDPSAVPDTDGYKPATAEFIDGVEYEGRKPNEYLAKFEIGLKGSEDVASVVSN*
>MP1519_megahit_66927_1-711
MTRAFLKIGFAQLSDCAPIAIAKEHGLFNANGLDVELVRFASWAAMRDALGVGMIDAAHMLSPIVVASAAGLGPFPGSFTTALTLNLNGNAITVSTELFHEMNEVAPEAMTHCPLSASALKSVIRMRASQSAAPLTLAHVYNHSMHAYELRYWLAAAGIDPDKDVRLVVVPPSQMVSALAEGQIDGFCVGEPWNNAAISAGLGRTLITSGEIWSNGPEKVLATRHDWADRHPDWHRA
>MP1519_megahit_68648_3-860
SMDLNGNGITVSNEVWEKMRPNIPSMEDGRPMHPISASALKPVVEEYAADGKPFNMGMVFPVSTHNYELRYWLASGGIHPGFYSPDDVSGQIQADALLSVTPPPQMPATLEAGTIYGYCVGEPWNQQAVFKGIGVPVITDYEIWKDNPEKVFGITAEFAEENPVTTKAVTRALIRAAMWLDENDNANRAEAVEILARSEYVGADADVIANSMTGTFEYERGDKREVPDFNVFFRYNATYPYYSDAVWYLSQMRRWGQISDSKDDAWYDATAREVYRPDIYLEAAQS
>MP1519_megahit_68762_1-444
ALLKSIIDATQYASNPANRKEISEAIAPTNYLNQPVPVIEQVLTGTYADGLGEVQKVPDRIDFDPFPWHSMGVWILTQMKRWGYIEGDVDYKAVAEQVYLAADCKKVMNDLGYEAPDVTYKSHTIMGKTFDPADPAGYVSSFAIGKG*
>MP1519_megahit_74015_504-1487
ATAALCALAASANAESVRMSVGSYNLNNLPFPVAASLGFYKEEGLDVTTENFAQGGSKVLQALVAGSTDVAVGFYDHTIQMQSQNKHVVGFVQLARNSGLVLAGKNDTDFDPAKPETIKGKKVGITSPGSSSDFFIRYYMKQHDLSDNDISIIGVGSGAAAVAALQQGKIDLLVNYDPAATIVVERGLGKILIDARSDQGAKDVYGGIYPTSVLYATQDYIDANPEVVQKVTNATVRALHWMKQHSAEEIVAKLPDDFVSGDKQTYIKAVEAAKAIFSEDGKFEPADLETPLSVLKSFNDAVAKATIDLNTTYTNKFVEAAASKAAN*
>MP1519_megahit_78118_2-502
GGYTFDFTDAAAAGRALISLGRPLRIAVPFPFSMHAELLYYWLDTLGLAAPQSLSIRTVPPPLMAEAMAAGEVDAFCVGEPWSSLAVENGDGTMLLPTCRIRQSAIEKVLATRKGWAETNPDATCKLLRALWRASTWLDRPDKREVAAEIMSRPDYLGLPVELVERA
>MP1519_megahit_82426_505-1026
MSEHLTIGFLPLMDACLPILAQEHGFAREEGLQLSFQRDKSWATVLDHLLYGHVDASHLLAPLAIATTLGLGRPAQPLCAPFALGLNGNAITVSNELAAQITTPGLLGDPAEIGARLKPIALARKTEGRPLRFAKTHRYSCHNYMQRYWLAGCGIRPGEDVEMTVVPPPFMSDA
>MP1519_megahit_84757_1-1047
MKTTTIPVAYVPLVDAAPLIVAHELGFAEAEGIALDLTAAPSWSSLRDMLAFGRVDAAHMLSPLPVAMAMGLGGVATALSAVSVLSVNGTVIGVGKPLEDRLRALGYDFDFVDPFKAAEALAQVRRGPIVFGVPFPFSMHVELLRYWSRASALGPDGIVIRTVPPALMASALAAGEVDAFCVGEPWGSVAVERGVGALLLPGKAIWSFAPEKVLAVRTNWAEAEPDLLARLLRATWKAGRWLADPNVHAAASDLLSRKAYLDVPSELINRALSGHLIVSSRGAHRQIDGFLEFHRGAATFPWRSQSRWIAQHLCQSYGSGNPTADTIAKVFRSDLHRLHLSMLDPDLPG
>MP1519_megahit_96057_2-193
VEEALVEEADFPWDSTGYREPTAEFIDGVTYDGTQPNAYIDSLPIGLKTGDSVVGADVVAAAN*
>MP1519_megahit_96183_308-835
MSATHLNCGYVPLIDSAPLIIAKELNFAAEEGLELTLTPQPSWSALRDMLALGHLEAAQMLAPMSVAMSMGLGGLSAQIDALMVLSVNGTIIGVSKDLSDAMGDVPFADPKLNAEALLAAAKGKLRVGVPFPFSMHRLLFEYWLSDKAAEAGIEIEIVTTPPPRMADALENGLVDV
>MP1519_megahit_101832_2-889
AAHDRSLGRSLARLLADLGVVRARALGEGRDVSYAAAFALAPLAATADELTTVRVSTIPIIDTAPLQVAITKGFFEEAGLKVDTTPTAGGAVGLPALASGAVQFTFSNSVSIALGASQGLGFKVVAAGSFTADAAPDIAGIVAKPDAGIKTGADLAGKTVAVNTRNNIIWLYAKAWVDATGGSSDDVTYLEVPFPQMLDAVKGDQVDAAFLVDPFLTAGISAGDVAISGWPYSEIQPSLPVGMYAATEQYIAENPETVAAFVEAYNKGVDWANENAGTDEWAEIIASYTRLTPDRL
>MP1519_megahit_102714_1-537
GFGTESHVVTAFSMDLNGNGITVSNEIWDKMKAHIPVKEGKPVHPIKADYLKPVVDEYREAGKPFKMGMVFPVSTHNYELRYWLAAGGIHPGYYAPHKGDTSGQIDAQALLSVTPPPQMPATMEAGTIYGYCVGEPWNQQAVFKGIGVPVITDYEIWKNNPEKVFGVSQAWADKYPNTH
>MP1519_megahit_108961_3-830
AGGINPGYYSPDNISGQIGADVFLSVTPPPQMPATLEAGTIHGYCVGEPWNQQAVFKGIGVPVITDYQLWKNNPEKVFGITDAFAEENPNTTKAVVRALIRAAMWLDENNNANRPEAVEILSRPEYVGADYEVIANSMTGFFEFEKGDKRDIPDFNVFFRHNATYPYYSDAIWYLTQMRRWGQIAEPKSDAWFKDVAASVYRPEIYLEAARSLVDDGLAKEEDFPWEANGFKAPTPAADIIDGIPFDGRAPNAYLDSLPIGLKGDQTVVGDEVQG*
>MP1519_megahit_109083_3-284
MKKILFGLMASVALSGPALAELELEKDELKFGFIKLTDMAPLAVAYEQGYFLDEGLFVTLEAQANWKVLLDGVIGGQLDGAHMLAGQPLAATIG
>MP1519_megahit_109083_1334-1591
MSELLTAGFLPLTDAAPLIVAREMGFAAEEGLELELVKASSWSSLRDYLLLGKLDAVQMLTPVPVAHAMGLGALGAMEVIAALNLS
>MP1519_megahit_109196_3010-4080
MMHAFQPNFRVAMKRAGAAALVTAIAGMGLVVPAQTTLAQEPEVTKLDFWAVRDAQMSGQIALASEMGFFKDEGLDVTVKWIVSGTDVPSLAASGEILMTGESVYISAMLQEKGVDMRYMMPMSDVGGSQQVVLGPNVDVSSPKDLEGKKIGMAAGAGVGMAITAMCEEYGVDCAKITLVNLQPPDQIPALVRGDIDAMAIWNPYALEGVKVGGRLYFSGNKSYIDGEEKEVNYMYLDGGLIVNGEFADENPETVKAVMRALITATEYFNSHSVEETASILTGTLDIPEEDLQKILSMNIYTNKIDEATVDKATTLLEYGGRPDIAWVNEVYAPKDLYYLDLLKEVAPDLVTAEGF*
>MP1519_megahit_111531_313-519
MTIAAFTRRTVTALLLASTSLVSSAALAQETVWLDVEKDELTFGFIKLTDMAPLAIAYENGYFEDEGLF
>MP1519_megahit_119187_3-866
EGLDVELVREGSWASLRDKVSFGLLDGGHMLAPMPLSMSLATDRPKVPVVVGMVLSRNGNGITLSARLHHELTHSATDLENPIATARALIRVARGRGEPIRLASVAPWSSHDLQLRDWLASAGSDAEKHVQIIPVSPIQMVDAFRSNTIEGCCVGEPWNSLLEYEKLGHILHSGHQIWQNAPEKVLGMRSDWTEQHDVMHRHLLRALLAACQWLDNPHNHRLLRDILARPEYLGEQINVLDNHPYSLFHPRLHQHFFRHSANFPWLSQAHWLATRLTLRGQLGPVDGA
>MP1519_megahit_119381_2-844
MTQQLKVGFLPLVDACLPIIAQERGFAEQEGLDLHFVRDVSWATVLDRLLYGHSDVAHMLAPLAIATTLGRGRPAQPLVAPFVLGLNGNAVTLSNVLADTLMPGETDSLCDPRELGARLREEALARRDAGRPIRLGVVHRYSSHNYMLRYWLAGCGIRPDEDVEIVTVAPPFTADALASGEIDGSCVGEPWNSVAVDRGVGRIVLATAQIWRRGVEKVLAMRQPVLDERRDAVEKLIRALRHAGEHFVDPANWEANAELLARPEYLASDPRLVLGAISDRL
>MP1519_megahit_121117_245-1678
MTTLSKYAALSLCALTLSIAGCSKKPEKTAEAEPAAKTAGAPGADMLAKLDSSLPKAEKPELTFGFIKLTDMAPLAIAYEKGYFEDEGLFVTLAAQANWKVLLNGVIDGTLDGAHMLAGQPLAATIGYGTQADIITPFSMDLNGNGITVSNAVWADMKTNIPKGADGKPVHPISASALKPVVEKYKSEGKAFKMGMVFPVSTHNYELRYWLAAGGLNPGYYAPDKGDTSGTLKADVLLSVTPPPQMPATMESGTIDGYCVGEPWNQQAVFKGIGVPVITDYEIWKNNPEKVFGITKEFAEANPATTARLTRALIRAARWLDEGDNANRMEAVEILSRPEYVGADAEVIANSMTGTFEYEKGDKREVPDFNVFFRYNATYPYYSDAIWYLTQMRRWGQISETKPDSWYKETAASVYRPDIYATAAQSLIDTGMFEASEFPDLKTETGFKPEQSEFIDGISFDGSAPNAYLKKFAIGYQ*
>MP1519_megahit_121872_2-469
REEAVKILSRSSYVGADEEVIANSMTGTFEYEKGDVRKVPDFNVFFRYYATYPYPSDAIWYLSQMRRWGQIAEPKSDDWYMETAAKVYRADIYKEAARTLIEDGTLKAEDFPDLDAENFARPHQGELIDGVAFTPREPNAYIDSFEIGLKGSQTP*
>MP1519_megahit_122003_297-518
MTATTCPTPPRHRLAPLFAGLALGLLASTASSAAMLDVEKDELKFGFIKLTDMAPLAIAYELGYFEDEGLYVTL
>MP1519_megahit_123185_1-807
YYSPEDISGQIGADVLLSVTPPPQMPATLEAGTIFGYCVGEPWNQQAVFKGIGVPVVTDYELWKNNPEKVFGITAEFAEMYPNTTAAITKALIRAAIWLDENDNANRPEAVEILSRSEYVGADYDVIANSMTGTFEYEKGDVREVPDFNVFFRYNATYPFYSDAIWYLTQMRRWGQIAEPKSDEWYVETAKSVYRPDIYLNAARMLVDEGLANEADFPWDSDGFKAPTPAEDIIDGIAYDGKAPNAYLDSLPIGLKGEQIVVGSEIKG*
>MP1519_megahit_131617_3-530
MKHLILGLAASTVMTSAAFAELLDLEKDVLTFGFIKLTDMAPLAIAYEQGYFLDEGLFVTLEAQANWKVLLDGVIDGQLDGAHMLAGQPLAATIGYGTEAHIITPFSMDLNGNGITVSNEVWEKMLPNIPKMADGRPEHPISAEALVPVIEEFNANGEAFNMGMVFPVSTHNYELR
>MP1519_megahit_138032_1133-2395
MTDKSRKDGKTTDWDDEYFPTDFTRRQTLDMFAAGGLMAALGPLIGAMSSPAFAAASDEVVRTGYLPITDATALLVAHGMNFFEDEGLKTERPTLIRGWSPLVEGFVAGKFNLVHFLKPIPVWMRYNNNIPVKLMAWAHTNGSGLVVGGHTDIHDFSQLGGKQVAVPFWYSMHNIVLQYALRKSGVKAVIKGEGEALAADECNLQILPPPEMPAALASKKIDAYIVAEPFNALGEIKAGARMLRFTGDIWKNHPCCVICMHEQATTEKQEWTQKVMNAVVRAQIYASQNKKEAARLMSKDGEGFLPMPAEVVERAMTLYTDEASYTESGAIKHAAEWGNGRIDFQPWPYPSATKLIVEEMNKTVVGGDTTFLDNLDPQFVADDLVNYDFVRNALEKYPEWKNDPSVNPGDPFNREEVLAL*
>MP1519_megahit_138730_41-505
SQPEYVGADAEVIANSMTGTFEYEKGDKREVPDFNVFFRYNATYPFYSDAVWYLTQMRRWGQIAEAKSDEWYDDVAKKVYRPDIYLEAARLLVDEGLANEADFPWDSDGYKEPTPAADIIDGIPYDGKAPNAYLDSLPIGLKGAQKVVGNEIQG*
>MP1519_megahit_143255_1-1026
GQLDAAPMLAPMLMSTSLGLGCIKKPLATAFSMGLNGNGITVSPMLFQGLCALSEGPTPNDMASAMNKLVAARAGSGEAPLVLAVVFPFSCHAYQLRHWLSVAGLDPDHDVKLVVLPPSQMVDHLRMGHIDGFCVGEPWNSLAALTGAGHCILSGYQIWENAPEKVLAVSRDWVARNPGPHRAMLRALFRAARHADENLLESLSLLAHPAWLDVPAEVIRAPFSQRLPGGLTGQPFPAHHFHVFAGFHANFPWRSDARFLLEEMQRWRQCSLEETRTFAAQCYRTDLFRDALADLTSLPLMDSKPDERHAGHWQLPGEPKPVELGPDRLLKVIEAEAGPAQ*
>MP1519_megahit_169383_2900-4330
MFGCDGKNTGLKRRTVVVAMLASVALVGCGGGGEATSEAVAATSVDGQPEKPNLKLGFIKLTDMAPLAIAKEKGFFAEEGLNVTLEPQANWKVLLDGVIGGQLDGAHMLAGQPIAATIGYGTKADLIAPLSLDLNGNAITLSNKVWSQIRADLPTEGGKIRHPISAAALKPVVDSYAQQGKPFNMGMVFPVSTHNYELRYWLAAGGLNPGYYTDGDVSGTVDADVKLSVTPPPQMPATLEAGTIEGYCVGEPWNQAAVQKGIGVPVITDDEIWHDNPEKVFSIRKDFAEQNPATTAAMLRAIIKAQQWLDADNGANRAEAVKILAQPNYVGADEEVIAASMTGKFTFEKGDTRDAKGFNIFFDKYAGYPYYSDAIWYLTQMRRWGQIPQDHPDSWYIEKAKSVYRPDLYLAAANKLVADGVIPAASIPQTDGFRGEQSGFIDNISFDGSQPNAYLAKFPIGLKQGQRVAASGVTGQ*
>MP1519_megahit_169383_4551-4856
NFPWISQAQWLYTQMVRWDRMEYDPADAARAAAVFRPDIYRSALRGADSPLPGASSKVEGAVKGMIGASTEQGHLVMELDAFFDGKTFDPEQLEEYLASQS*
>MP1519_megahit_173040_655-1455
HPGYYAPHKGDTAGQIDAQALLSVTPPPQMPATMEAGTIYGYCVGEPWNQQAVFKGIGVPVITDYEIWKNNPEKVFGVSQGWANKYPNTHIRVVKALIRAAMWLDENDNANRPEAVKILAKSNYVGADEDVLANSMTGTFEYEKGDKRDVPDFNVFFRYNATYPYYSDAIWYLTQMRRWGQISEAKSDDWYKETAKKVYKPEVYAQAAKALIAEGKAKASDFPEFGTETGYKPPQSEFIDGVTFDGSKPNAYLEQFKIGLKGDTVL*
>MP1519_megahit_193462_26388-27755
MKQTFAYLALTTALVSPARAEMLELEKDQLTFGFIKLTDMAPLAVAYERGYFLDEGLFVTLEAQANWKVLLDGVIDGKLDGAHMLAGQPLAATIGYGTEAHIVTPFSMDLNGNGITVSNEVWEKMLPHVAKMDDGRPQHPISAAALAPVVEEFRAEGKPFNMGMVFPVSTHNYELRYWLAAGGLNPGYYSPENVTGQINADVFLSVTPPPQMPATLEAGTINGYCVGEPWNQQAVFKGIGVPVITDYQLWKNNPEKVFGITAEFAQDYPNTTLAVTKALIRAAIWLDENDNANRQEAVEILSRPEYVGADAEVIANSMTGFFEFEKGDKRDIPDFNTFFRHNATYPFYSDAVWYLTQMRRWGQIAEAKDDAWYDETAKKVYRPDIYLAAAKMLVEEGNASEADFPWDSDGYKAPTPAADIIDGIPYDGKAPNAYLDSLPIGLKGAQTVEGSEVKG*
>MP1519_megahit_193462_28021-29196
MKLVSFPVAYMPLVDAAPLIVAQEMGFAAAEGLDLDLIAAPSWSSVRDMLAFGRVDAAHLLSPVPIAAGLGLGGVTTQLSAVSVLSVNGNIIGVGSELETRLRAYGYGFDFADPVAAAAALAAVAGDRITFGAPFPFSMHAELLRYWFSRTALKDVRIDIRTVPPPLMAEALAEGDVDAFSVGEPWGSVAVDRGAGALILPGKAIWAFAPEKVLAVRTVWAETEPLLLRRLMQAVWRAGRWLAQPDSRTTAAEILARPAWLGMSAELIDRALSGRFTISGRAEQRETPGFVEFHRGAANFPWRSQARWIADRMARANGLDPLDAQQGAGGVFRSDLYRQHMRDTGAELPGASEKLEGSIRHQTAVPSQQGRLILEPDLFFDGTVFDPSHRK*
>MP1519_megahit_195680_783-1976
TIGFLPLVDACLPILARELGFAEEDGLDLELTRDVTWATVLDRLLYGHTDAAHMLAPLAIATTMGIGRPPQPLAAPLVLGLNGNAITLRTELADTVCPDPVLGDPAVIGAALAKQAAHAAANGRKLRFGVVHRHSSHNYMLRYWLSACGIRPDVDIEIVTVAPPFSADALESGEIDGSCVGEPWNSVAVDRGAGRIVLATAQIWRRGVEKVLAVKEARLTERSEAVARLIRAMRQAGKWFVDPANRESAAAILARPEYLDGSAEVIGRAIADEIVLGAGAGASHYPDFMFQYNEAANFPWISQAKWLYSQLILWENKPFDAADADRAGRVFRPDVYRQALRGTGDLLPGASSKVEGSIGGPLAVGAEQGRITLSSNGFFDGRIFDPDEVEAYVAGQR*
>MP1519_megahit_222483_715-2085
MKGFKKTFRGVLAAMTLGLSATSVADDAVGWPEKADLKFGFIKLTDMAPLAIAYEKGYFEEEGLFVTLEAQANWKVLLDRVIDGQLDGAHMLAGQPLGATIGYGTEAHIITAFSMDLNGNGITVSNSVWEEMKKHIPSKDGKPVHPIKADTLKPVVEQYKAAGKAFKMGMVFPVSTHNYELRYWLAAGGLNPGYYAPHKGDTSGQLQADVLLSVTPPPQMPATLEAGTIHGYCVGEPWNQQAVFKGIGVPVITDYEIWKNNPEKVFGVSKAWAEEYPNTHIRVVKAMIRAAKWLDENNNANRPEAVKILSRPNYVGADYDVIANSMTGTFEYEKGDKREIPDFNVFFRHHATYPYYSDAIWYLTQMRRWGQISESKPDSWYMDIAKKVYRPDIYTQAAKSLIAEGKMSADEFPDFASEDGFKPPQSEFIDNITYDGRKPNAYLSQFPIGLKDGETL*
>MP1519_megahit_223863_2485-3864
MTKSLGNPFSHETDLRHGAGCGCDTCSTGQGYRADGGQSMSSDDMMERVVENAIVRSMFGQNDISRRSFMGLVGGGTFAAALASVFPIDKAKAAILDTLGKPEKTDLNIGFVPITCATPIIMAQPMGFYEKHGLNAQVIKTAGWAVARDKSLNGEYDASHMLTPMPLAMTLGAGSVAEPYIMPAVENINGQAIVLSNEHKDKRDPKDWKGFTFGVPFEYSMHNFLLRYYVAEHGLDPDTDIQIRVVPPPEMVANLRAGNLDGYLSPDPFNQRAVWEGIGFIHLLTKEIWEGHPCCAFACPLSFAEELPNTYGALLKSIVDATQYASNPENRKEISEAIAPTNYLNQPVPVIEQVLTGTYADGLGEVKQVPDRIDFDPFPWHSMGVWILTQMKRWGYIEGDVDYKTVAEQVYLAADCAKIMQDLGYEAPDVTYESYTIMGKTFDPAEPEAYVDSFAIKRA*
>MP1519_megahit_231526_32-1399
MKKLLTGLAACTAMTGPAFAQMLDLEKDELTLGFIKLTDMAPLAVAYEQGYFLDEGLFVTLEAQANWKVLLDGVIGGQLDGAHMLAGQPLAATIGFGTEAHIVTPFSMDLNGNGITVSNEVWEKMLPHIPKLDDGRPQHPISAKALAPVVEEFRNAGKPFNMGMVFPVSTHNYELRYWLAAGGLHPGYYSPENISGQIGADVFLSVTPPPQMPATLEAGTIDGYCVGEPWNQQAVFKGIGVPVITDYQLWKNNPEKVFGITAEFAEQYPNTTLAMTKALIRAAIWLDENDNANRPEAVEILSRPEYVGADYEVIANSMTGFFEFEKGDKRDIPDFNVFFRYNATYPFYSDAVWYLTQMRRWGQIAEPKSDAWYDEVARDVYKPEIYLEAARLLVEEGLANEADFPWESDGYKAPTPAADIIDGIPYDGRSPNAYLESLPIGLKSEQIVVGNKIEG*
>MP1519_megahit_231526_1674-2849
MKTVNLPVAYMPLVDAAPLIMAQEMGFAEAEGIALDLIAAPSWSSVRDMLAFGRVDAAHMLSPVPVAMAMGLGGVTTALSAVSVLSVNGNVIGVGKGLEAKLRAIGHGFDFADPVAAAKALDRVRDGPLTFGVPFPFSMHVELLRYWSAGTALGAKGIEIRTVPPPLMASALAAGDVDAFCVGEPWGSVSVEQGVGALLLPGQSIWQFAPEKVLAVRRDWADTEPDLVARLMRAVFRAGRWLSRPESRSAAGEVLSRRLYLDVPSELIDRALSGNLILSARGELRPVERFVEFFHGAATFPWRSQAKWIATRLAAEHGQDISGRLDLISHVFRADLHRRHLAMTSNDLPGASEKVEGSIRHDTPVASAQGNLSLLPDRFFDGRIFDLTDEF*
>MP1519_megahit_237622_2830-3975
MSEVVLNCGYVPLVDCAPLVIAKELGFAAEQGLALNLLRQPSWSALRDMLALGHLDAAHMLSPMPVAMSIGMGGLPARVDALMVLSVNGTVFGVSNAVASALEDVRFGDTTALLSGLSARGAKPLRVGIPFHYSMHRLLLSYWAAQAPDLQIEEVTVPPMRMADAVSDGFVDAFWVGEPWGGVAVQNNVAKLMMAGRDVWQFAPEKVLAARHEWASQNEDSVRRLMRAVYQASAWLDAPGNKPLAVEILGRSEHLSMSPDLIDPALTGHIVPRTGASPVTVDRFLQFHSHAASFPWRSQAAWIAHHLGADAAGIEKAKTCFRADLFRQNLSDIGADMPQSSEKTEGAMTLPTSVASARGEMILSPDAFFDGRTFDFTAAVR*
>MP1519_megahit_237622_4225-5118
MKNTFALLLASTSLLATAASAEMLALEKEELTFGFIKLTDMAPLAVAYELGYFEDEGLFVRLEAQANWKVLLDGVIDGQLDGAHMLAGQPLAATIGYGTKAHIITPFSMDLNGNAITVSNDIWDEMKPNVPTMDDGRPQHPISASALAPVVEGYKDRGEPFNMGMVFPVSTHNYEIRYWLAAGGLKPGYYSAQDISGQIDADVLLSVTPPPQMPATMEAGTISGYAVGEPWNQQAVFKGIGVPVITDYDMWKNNPEKVFGITAEFAEENPNTTLALTKALIRAAMWLDANDNANREEA
>MP1519_megahit_245274_1-393
KGDVRPAPDFNVFFRYNATYPFYSDAIWYLTQMRRWGQIDETKPDEWYFETAADVYRPDIYLQAAKLLVDEGMADEAAFPWDSDGFKAPTPAADIIDGISYDGRAPNAYIDSLPIGLKTGQTVVDSKVEG*
>MP1519_megahit_248875_120-773
MTGLKTTSLLKRFRTASAGVCAALAVSVASFSASVAAQAPAVGWPEKEELKFGFIKLTDMAPLAVAYEKGFFEDEGLYVTLEAQANWKVLLDRVIDGQLDGAHMLAGQPLGATIGFGTESHVVTAFSMDLNGNGITVSNEIWDKMKAHIPQENGKPVHPIKADYLKPVVDEYRNAGKPFNMGMVFPVSTHNYELRYWLAAGGIHPGYYAPHKGDTAGQ
>MP1519_megahit_250003_27-1088
STQLVVAESNVVRLGAVPVPPMGALYVGIEKGYFADEGIEIELTKNPLLPNLFAQLLGGNLDVMGMGIGAGFFNAVKRGSPVKIVAPMGGNPSKPGVQIGTSAAALMVRNDLLKSGEVKTTSDLKGKTCAINALGVLTEYLLSEALARGGLNISDITLKTMPFPMIAAALKSGALDCGLLPPALALKVIKGKVAKRMNNDYELDMQGLVVVYNTKWAEANPDSANKFMKAYLRAARDLQTDNGWRKDENIAAIAKHIRIPAKMLKKINQQWIDVDNLKIKKASVMKQQQYYVTKSKLSKLKKPLPFSAIVDESFAEYAVANAEATAATTKILQDKRIKDANKPWYQFWTDLFK*
>MP1519_megahit_251202_1158-2366
MSEKLTIGFLPLVDACLPILARELGFAEEEGLDLDLTRDVTWATVLDRLLYGHTDAAHMLAPLAIATTMGIGRPPQPLAAPFVLGLNGNAITLRTELADAVCPDPVLGDPAAVGAALAKHAQMAAANGRKLRFGVVHRHSSHNYMLRYWLSACGIRPDVDIEIVTVAPPFTADALESGEIDGSCVGEPWNSVAVDRGAGRIVLATAQIWRRGVEKVLAVKEARLAERAEAVEGLIRAMRQAGKWFVDPANRCSAAAILARPEYLDGSAQVIGRAIADQIVLKAGAAASPYPDFMFQYNEAANFPWISQAKWLYSQFILWEGKPFDDADAERAGRVFRPDIYRKALRGTGDLLPGASSKVEGSIDGPLAVGAEQGEITLSSNRFFDGRIFDPDAIEDYVASQR*
>MP1519_megahit_255853_4979-6388
MTGLKTTSLLKRLRKASAGVCAALAVSVASFSTSVTAQEPALGWPEKEELKFGFIKLTDMAPLAVAYEKGFFEEEGLYVTLEAQANWKVLLDRVIDGQLDGAHMLAGQPLGATIGFGTESHVVTAFSMDLNGNGITVSNEVWEKMKAHIPQENGKPVHPIKADYLKPVVDEYRNAGRPFNMGMVFPVSTHNYELRYWLAAGGIHPGYYAPHKGDTAGQIDAQALLSVTPPPQMPATMEAGTIYGYCVGEPWNQQAVFKGIGVPVITDYEIWKNNPEKVFGVSQGWAEKYPNTHIRVVKALIRAAMWLDENDNANRPEAVKILAKSNYVGADEDVLANSMTGTFEYEKGDKRDVPDFNVFFRYNATYPYYSDAIWYLTQMRRWGQISEAKSDDWYKETAKKVYKPEVYAQAAKALIAEGKAKASDFPEFSTETGYKPAQSEFIDGVTFDGSKPNAYLEQFKIGLKGNTVL*
>MP1519_megahit_258327_4199-5209
MTLKSLGNPFSAKTDLRHGADCGCKSCATRAADADTGAEITTSEQMMERAVESAIVRSVFGQSDIGRRSFMGMMGGSTVAAALASVFPMDQAKAAILDNLGPPEKTDLNIGFVPITCATPIIMAQPLGFYEKYGLNAQVIKTAGWAVARDKSLSGEYDASHMLTPMPLAMTLGAGSVAEPYIMPAVENINGQAIVLGNQHKDKRDPAQWKGFTFGVPFEYSMHNFLLRYYVAEFGLDPDVDIQIRVVPPPEMVANLRAGNLDGYLSPDPFNQRAVYEGIGFIHILTKEIWEGHPCCAFAAPLSFATDLPNTYGALLKSIIDATQYASNPDNRKEISE
>MP1519_megahit_267516_378-1211
MKKIQMGALALTLLVGSTQLAVAESNVVRLGAVPVPPMGALYIGIEKGYFADAGVEIKLTKTPLGPTLLSQLIGGNLDAVGLGIGAGFFNAVKKGAPVKIVAPMGGNPSQPGVQVGTSAASLMVRTDLLKSGAVKSEADLKGKTCAINALGVLTEYIMSEELARGGLTLSDIKLKTMPFPQIAAALKSKALDCGLLPPALTVKVMKQKVAKRLHKGYEPGMQGLVILYNTKWAKANPNTANKFMAGYLRATRDLQMDNGWRKKENIEILTKHIKMPKK
>MP1519_megahit_279596_1642-2775
MSGLDDVHAGYLPLLDGAVLVTAARFGFAEAHGIRLHLHREMSWATIRDRMGVGHFDCAHMLAPMAIAANLGIAPLSAPVVAPMVLALGGNAVTVSPLLAELMAETGWRDDGPAAAGRALAEALARLERSASRRGRFAVVHAHSCHNYDLRYWLAACGIEPDRDVDITVVPPPLMPDAIASGQIDGFCVGEPWSTIAVRRGAGRIVTTKAEIWRRSPEKVLGVSARFAAERTEVLDRLIRALCDAATWCDAAEHHAELADLLAEPAHIGVDARDLVPALSGLLEMAPGEAQSIEDFMIFAAGEANRPRLSDGFWMLSQMVRWRQVTESDAARQAVRNVFRPDLYDRALGLAFRDSVEGEVFITGQDRRPAGLFDRPE*
>MP1519_megahit_279596_3130-4518
MFHPSSINRRTLLGAFAVLALAGTSTSAIAEMIFPEKAELTFGFIKLTDMAPLAIAKEKHFFEDEGLYVTLEPQANWKVLLDRVITGELDGAHMLAGQPLAATIGYGTEAHIVTPFSMDLNGNGITVSNAVWEEMKPNIPTGADGKPAHPISASALAPVVERYKSEGKPFNMGMVFPVSTHNYELRYWLAAGGLNPGFYTPSDTSGQVKADVLLSVTPPPQMPTTMEAGTIQGYCVGEPWNQAAVFKGIGVPVITDHDIWNDNPEKVFGMTAQFVEENPNTAVLVTKALIRAGKWLDENDGANRQEAVEILSKPEYVGADAEVIANSMTGTFEYEKGDKRPAPDFNIFFDKFATYPFYSDAVWYLTQMRRWGQIAEPKDDGWYDEVARSVYKPDIYRAAADALIEDGLIEASEIPGETDGYKRATAAFIDGIEYDGKKPNDYLAKFGIGLKGDETVASLASN*
>MP1519_megahit_288181_285-1304
MKQIQMGALALTLLVGSTQLVVAESNVVRLGAVPVPPMGALYIGIEKGFFADAGVDIKLTKTPLGPTLISQLIGGNLDVVGLGIGAGFFNAVKKGAPVKIVAPMGGNPSQPGVQVGTSAASLMVRTDLLKSGAVKTEADLKGKTCAINALGVLTEYIMSEELARGGLTLDDIKLKTMPFPQIAAALKSKALDCGLLPPALTVKVMKQKIAKRLHKDYELGMQGLVLLYNTKWAKANPNTANKFMAGYLKATRDLQADNGWRKKENIEILAKHIKMPKKIMKKINQQWVDIKTLKVNKDNLMKQQQYYVNHSKLSKLKKPLAFSAIVDESFANHAVANAR*
>MP1519_megahit_291111_15035-16243
MSERLTIGFLPLVDACLPILARELGFAEAEGLDLQLTRDVTWATVLDRLLYGHTDAAHLLAPLAIATTLGRGRPAQPLSAPFVLGLNGNAITLRTDLADAVWPQAVLANPVAIGTALAQEARARAAAGRRLRFGVVHRHSSHNYMLRYWLAGSGIRPDEDIEIVTVAPPFSADALASGEIDGTCVGEPWNSVAVDRGVGRIVLATAQIWRRGVDKVLAFKQTHLADRQDASERLVRAMRQAGKWFVDPDNRQEAAAILARPDYLDGSADIIGRAIADQMVLALGTEPFFYPDFMFQYNEAANFPWISQAMWLYSQLVRWEGLSYDPADAARAAAVFRPDIYRRALAGTGDLLPGASSKVEGSLRGPLAVGAQQGEITLTADSFFDGRIFDPDRLQAYIAAQT*
>MP1521_megahit_2319_3-845
PYVLNLNGDVLCATSAFLEAVGLPPDAGAADIAARIRAGALGRAVRFGVPFFFSTHHFLLRYWLASEGIDPDRDVRIEIVPPPLMPEAIGNGVIDGMMVGEPWGSVAVDRGVASIFLSATEIWAGTPEKVFGMRRSWAEANEGAVQGLLRALYRASTWVQDPSNRVTLSELLAREAYLDVSAEVIERALSGDLTRTPQGLQGKIDRFVVFQDGASSFPWLSQALWLLTQMERWGFVSATPELQRVVRNTMAPNLYREALTPLGIAIPSANSKVEGALHEAT
>MP1521_megahit_7982_262-507
MKHIRTLFKKTLVATAALGGLLCLPVIAEELELEKEDLKFGFIKLTDMAPLAIAYEKGYFEDEGLYVTLEAQANWKILLDRV
>MP1521_megahit_19640_3-578
MSEHLTIGFLPLMDACLPILAQEHGFAREEGLQLSFQRDKSWATVLDHLLYGHVDASHLLAPLAIATTLGLGRPAQPLCAPFALGLNGNAITVSNELAAQITTPGLLGDPAEIGARLKPIALARKTEGRPLRFAKTHRYSCHNYMQRYWLAGCGIRPGEDVEMTVVPPPFMSDALAAGEIDGYCVADPWDSM
>MP1521_megahit_24782_573-881
MTLKSLGNPFSAKTDLRHGADCGCKSCATRAADADTGAEITTSEQMMERAVESAIVRSVFGQSDIGRRSFMGMMGGSTVAAALASVFPMDQAKAAILDNLGPP
>MP1521_megahit_36977_3-497
TPDYVNAPFDEVVGSLTGKNRQTGGELRIDMPDFNVFHRYAANFPWRSHAKWILSQMIRWGEAPDDVDASAIARLAFRPDIYCEAVERLGIACPSADEKMEGAHQHAWLLSDATEPVAMGADQFMDRRIFDPTNIDGYISGFTIRDQRSRLGALDTSQITHLAK*
>MP1521_megahit_40374_3-575
TLDIEKPQLTFGFIKLTDMAPLAIAKEKGFFEDEGLFVSVEAQSNWKNVLDRVIDGQLDGSHMLAGQPIAAGAGFGRQAKLVTPFSMDLNGNGITVSNEVWSKMKSNLPLNEDGNPVHPIKADALKPVITEYKNNGKPFKMGMVFPVSTHNYEIRYWLAAAGIHPGMYTKDNVQGQIDAEVLLSVTPPPQM
>MP1521_megahit_55950_1-897
AFGRVDAAHMLSPLPVAMAMGLGGVATALSAVSVLSVNGTVIGVGKPLEDRLRALGYDFDFVDPFKAAEALAQVRHGPIVFGVPFPFSMHVELLRYWSRASALGPDGIVIRTVPPALMASALAAGEVDAFCVGEPWGSVAVERGVGALLLPGKAIWSFAPEKVLAVRTNWAEAEPDLLARLLRATWKAGRWLADPNVHAAASDLLSRKAYLDVPSELINRALSGHLIVSSRGAHRQIDGFLEFHRGAATFPWRSQSRWIAQHLCQSYGSGNPTADTIANVFRSDLHRLHLSMLDPDLPG
>MP1521_megahit_67467_1-756
VDESLVNEDQHHDDFPKTEEDMMDRAVENAVIRAIFNNNEMDRRRFMKMVGASTAAAVIASIFPLKAAKAIAKEGLKGGLETKDLSLGFIPITCATPIIMSEPMGFYKKNGLNAKVRKASGWAMVRDWAINKDVQAAHMLSPMPLSITMGEGSKKVPFFMPAVENINGQAITLANKHKGVKTAKDMKGFRFCVPFEYSMHNFLLRYFLAEGGVHPDKDVQIRVVPPPEMVANLIAGNVDGYLAPDPFNQRAV
>MP1521_megahit_69460_944-1558
ITDYEIWKDNPEKVFGVSKAWADKNPNTHLAVVKAMIRAAKWLDEDNNKNRKEAVKILAQPNYVGADYDVIANSMTGTFEYEKGDKRSLPDFNVFFRYNATYPFYSDAIWYLTQMRRWGQIPEHKDDSWYMDMAKKVYRPDIYMQAANLLIKEGKLSASDFPAADEDGFKPPQSEFIDGITFDGTKPNEYLSKFKIGLKEKDKL*
>MP1521_megahit_70576_2510-3403
GKPFNMGMVFPVSTHNYELRYWLAAGGLNPGFYTDGDVAGVIGADVKLSVTPPPQMPATLEAGTIEGYCVGEPWNQAAVFKGIGVPVITDHEIWNDNPEKVFGLRKDFAERFPATTVAMLRAIIKAQQWLDADGGANRQEAVEILSRPNYVGADAEVIAASMTGKFTFEKGDTRDAEGFNIFFDKFAGYPYYSDAIWYLTQMRRWGQIADDKADQWYFDTAKSVYRPDLYLAASNKLVADEVIPAESVPETDGFRGEQGGFIDGVIFDGKAPNAYLAKFDIGLKQGQKVTASGVTGG*
>MP1521_megahit_71130_3-542
GHCILSGYQIWENAPEKVLAVSRDWVSRHPDTHRALLRALYKAACHADENLVESLSLLAHPAWLDVPAEIIRAPFSQRLPGGLTGQPFPAHHFHVFAGFHANFPWRSDAAFLLQEMQRWRQCSLEETNTFAAQCYRTDLFRDAVADLTSLPLMDSKPDERHAGHWQLPGEPTPLELGPDR
>MP1521_megahit_73804_2-964
MMHAFQPNFRVAMKRAGAAALVTAIAGMGLVVPAQTTLAQEPEVTKLDFWAVRDAQMSGQIALASEMGFFKDEGLDVTVKWIVSGTDVPSLAASGEILMTGESVYISAMLQEKGVDMRYMMPMSDVGGSQQVVLGPNVDVSSPKDLEGKKIGMAAGAGVGMAITAMCEEYGVDCAKITLVNLQPPDQIPALVRGDIDAMAIWNPYALEGVKVGGRLYFSGNKSYIDGEEKEVNYMYLDGGLIVNGEFADENPETVKAVMRALITATEYFNSHSVEETASILTGTLDIPEEDLQKILSMNIYTNKIDEATVDKATTLLEYGG
>MP1521_megahit_81941_2578-3660
IGYGTKAHIVTPFSMDLNGNGITVSNEVWEKMRPNIPSMEDGRPMHPISASALKPVVEEYAADGKPFNMGMVFPVSTHNYELRYWLASGGIHPGFYSPDDVSGQIQADALLSVTPPPQMPATLEAGTIYGYCVGEPWNQQAVFKGIGVPVITDYEIWKDNPEKVFGITAEFAEENPVTTKAVTRALIRAAMWLDENDNANRAEAVEILARSEYVGADADVIANSMTGTFEYERGDKREVPDFNVFFRYNATYPYYSDAVWYLSQMRRWGQISDSKDDAWYDATAREVYRPDIYLEAAQSLVDDGLADPADFPWETDGYKPVTSDFIDGVSYDGRQPNAYLESLTIGLKTSQTVAAGEVIE*
>MP1521_megahit_84461_3-548
TTLGRGRPAQPLVAPFVLGLNGNAVTLSNVLADTLMPGETDSLCDPRELGARLREEALARRDAGRPIRLGVVHRYSSHNYMLRYWLAGCGIRPDEDVEIVTVAPPFTADALASGEIDGSCVGEPWNSVAVDRGVGRIVLATAQIWRRGVEKVLAMRQPVLDERRDAVEKLIRALRHAGEHFV
>MP1521_megahit_87451_238-627
GTFEYEKGDKREVPDFNTFFRHNATYPFYSDAIWYLTQMRRWGQIAEPKSDDWYMQTAKSVYRPDIYTIAAKALIEEGLADPKDFPDFDTETGFKPPQTEFIDNVTFDGSKPNEYLEKFSIGLKGDTVL*
>MP1521_megahit_90581_1-315
AATFPWQSHALWFYSQMVRCGYVGHSAAHAETARQSYRPDIYRAVMTAIGAPVPSANSKVEGALTEMTAVGASSQFLYLGPDGFFDGAVFDPDALEAYIESQAD*
>MP1521_megahit_90991_610-1323
EAGTIEGYCVGEPWNQAAVQKGIGVPVITDDEIWHDNPEKVFSIRKDFAEQNPATTAAMLRAIIKAQQWLDADNGANRAEAVKILAQPNYVGADEEVIAASMTGKFTFEKGDTRDAKGFNIFFDKYAGYPYYSDAIWYLTQMRRWGQIPQDHPDSWYIEKAKSVYRPDLYLAAANKLVADGVIPAASIPQTDGFRGEQSGFIDNISFDGSQPNAYLAKFPIGLKQGQRVAASGVTGQ*
>MP1521_megahit_108682_2-736
MKKMIRTALTALTMGLSANAMAADSVGWPEKADLKFGFIKLTDMAPLAVAYEKGYFEEEGLFVTLEAQANWKVLLDRVIDGQLDGAHMLAGQPLGATIGYGTEAHIITAFSMDLNGNGITVSNAVWEEMKKNIPSENGKPVHPIKADALKPVVEKYKAEGKPFNMGMVFPVSTHNYELRYWLAAGGLNPGYYAPHKGDTSGQLQADVLLSVTPPPQMPATLEAGTIYGYCVGEPWNQQAVFKGIG
>MP1521_megahit_110823_1-483
MSHNEFKGQLSRRTALGTIAVFAAGAALASCGSGTSDAPALTAANIDGPPEKPNLKLGFIKLTDMAPLAVAKEKGFFAEEGLNVELEPQANWKVLLDGVIGGQLDGAHMLAGQPIAATIGYGTRADLIAPLSLDLNGNAITLSNRVWAMIKDSLPKGPDGN
>MP1521_megahit_110823_706-1266
LAMRESVLDERREETEALIRAMRRAGAHFVDPANFESNSRILARPDYLDSPVEMVQQAVTDKIVLSKGTPPIHFTDFMFQHSEAANFPWVSQAAWLYSQMVRWGPLEYSTDDSQKAIRTFRPDVYRSALSNTGDDLPGANSKVEGSVTQPLQVGVQQGSITLSENRFFDGRSFDPDEIESYLAALR*
>MP1521_megahit_111606_3-1193
RRQTLDMFAAGGLMAALGPLIGAMSSPAFAAASDEVVRTGYLPITDATALLVAHGMNFFEDEGLKTERPTLIRGWSPLVEGFVAGKFNLVHFLKPIPVWMRYNNNIPVKLMAWAHTNGSGLVVGGHTDIHDFSQLGGKQVAVPFWYSMHNIVLQYALRKSGVKAVIKGEGEALAADECNLQILPPPEMPAALASKKIDAYIVAEPFNALGEIKAGARMLRFTGDIWKNHPCCVICMHEQATTEKQEWTQKVMNAVVRAQIYASQNKKEAARLMSKDGEGFLPMPAEVVERAMTLYTDEASYTESGAIKHAAEWGNGRIDFQPWPYPSATKLIVEEMNKTVVGGDTTFLDNLDPQFVADDLVNYDFVRNALEKYPEWKNDPSVNPGDPFNREEVLAL*
>MP1521_megahit_113241_3-515
MMNGFKKTFCGVLAAMTLGLSATSVADDALGWPEKADLKFGFIKLTDMAPLAIAYEKGYFEEEGLFVTLEAQANWKVLLDRVIDGQLDGAHMLAGQPLGATIGYGTEAHIITAFSMDLNGNGITVSNAVWEEMKKNIPVENGKPVHPIKADALKPVVEKYKAEGKPFNMGM
>MP1521_megahit_119118_1-513
SRDWVARHPDEHRALLRALYKAACHADENLVDSLSLLAHPAWLDVPEEIIRAPFSQRLPGGLTGQPFPAHHFHVFAGFHANFPWRSDARFLLEEMQRWRQCSLEEKQTFAAQCYRTDLFRDALADLTSLPLMDSKPDERHAGHWQLPGEPKPVQLGPDRLLRTIEEQPEG*
>MP1521_megahit_124154_298-651
MTTLSKYAALSLCALTLSIAGCSKKPEKTAEAEPAAKTAGAPGADMLAKLDSSLPKAEKPELTFGFIKLTDMAPLAIAYEKGYFEDEGLFVTLAAQANWKVLLNGVIDGTLDGAHMLA
>MP1521_megahit_127666_4362-5390
TPFSMDLNGNGITVSNAVWADMKTNIPKGADGKPVHPISASALKPVVEKYKSEGKAFKMGMVFPVSTHNYELRYWLAAGGLNPGYYAPDKGDTSGTLKADVLLSVTPPPQMPATMESGTIDGYCVGEPWNQQAVFKGIGVPVITDYEIWKNNPEKVFGITKEFAEANPATTARLTRALIRAARWLDEGDNANRMEAVEILSRPEYVGADAEVIANSMTGTFEYEKGDKREVPDFNVFFRYNATYPYYSDAIWYLTQMRRWGQISETKPDSWYKETAASVYRPDIYATAAQSLIDTGMFEASEFPDLKTETGFKPEQSEFIDGISFDGSAPNAYLKKFAIGYQ*
>MP1521_megahit_138774_69-551
MKVRIGYMPLTDSLPLAVAQEAGFFAAEGLDVELQPEWSWASLRDRLLVGQLDAAPMLAPMLLSTSLGLGCIKKPLATAFSMGLNGNGVTVSPMLFQGLCALSEGPTPNDIAAAMNKLVAARASSGEDPLVLAVVFPFSCHAYQLRHWLSVAGLDPDHDVK
>MP1521_megahit_140645_1-738
MSEKLTIGFLPLVDACLPILARELGFAEEDGLDLELTRDVTWATVLDRLLYGHTDAAHMLAPLAIATTMGIGRPPQPLAAPLVLGLNGNAITLRTELADTVCPDPVLGDPAVIGAALAKQAAHAAANGRKLRFGVVHRHSSHNYMLRYWLSACGIRPDVDIEIVTVAPPFSADALESGEIDGSCVGEPWNSVAVDRGAGRIVLATAQIWRRGVEKVLAVKEARLTERSEAVARLIRAMRQAGKWFV
>MP1521_megahit_151010_2-706
MKENNDPSSLGNPFDHRQSLIHGRQCDCHQCSPSQPNSARSPHQPNAVAPSLTPSNADDVMDRVVESALVRGMFGHSDMHRRQFMKLVGGGTAAAALASLFPLDSIKAAVKESLGPLEKTQLNVGFVPITCATPIIMAHPMGFYERYGLDVSVIKTAGWAVARDKSLNREYDAAHMLTPMPLAMTLGAGSTPEPFIMPAVENINGQAIVLHNDHLDKRDPQQWKGFIFGVPFEYS
>MP1521_megahit_153475_112-693
MFGCDGKNTGLKRRTVVVAMLASVALVGCGGGGEATSEAVAATSVDGQPEKPNLKLGFIKLTDMAPLAIAKEKGFFAEEGLNVTLEPQANWKVLLDGVIGGQLDGAHMLAGQPIAATIGYGTKADLIAPLSLDLNGNAITLSNKVWSQIRADLPTEGGKIRHPISAAALKPVVDSYAQQGKPFNMGMVFPVSTH
>MP1521_megahit_155834_1-765
MAHSLTIGFAQLTDCAPLAVAKERGAFAAHGLDVTLKRFVSWAAMRDALGTGAIDGAHMLSPMVVASAAGIGPFPGEFTTAFTLNLNGNAITVSTTLFEAMAQMAPETISRRPLSAYALKRVIDQRKEDGKAALTFAHVYPHSMHALELRYWLAAAGIDPMRDLNLVVVPPSLMVDALAAGQIDGYCVGEPWNNAAVVAGIGRTLITSGEIWSNGPEKVLGVRQDWTEQNKEWHLKLIAALSETCAWLDDMDNRL
>MP1521_megahit_157069_3-557
AGFIYMLSKDIWAGHPCCAFAISQEFAAKNPNTFLALFKSIVEATHFASNPDNRKDIAKAIAPRNYLNQPVTVLEQVLTGRYADGRGNIVNVPDRIDFDPFPWHSMAVWILTQMKRWGYAKGNIDYKNISEQVYLAAECDKIAKDLGYKTHDKTYKKHVLMGGKVFDPSKPEEYLKSFPIHSMT*
>MP1521_megahit_162241_538-924
MKIRIGYMPLTDSLPLAVAQEAGYFSAEGLDVELQPEWSWASLRDRLLVGQLDAAPMLAPMLMATTLGLGSIKKPLATAFSMGLNGNGITVSPMLFQGLCALSEGPTPNDMANAMNKLVAARASSGESP
>MP1521_megahit_175679_3-191
MEGLEKTELTFGFIKLTDMAPLAIAYEKGFFEDEGLYVTLEPQANWKVLLDRVIDGELSGAHM
>MP1521_megahit_198257_38325-39500
MKLVSFPVAYMPLVDAAPLIVAQEMGFAAAEGLDLDLIAAPSWSSVRDMLAFGRVDAAHLLSPVPIAAGLGLGGVTTQLSAVSVLSVNGNIIGVGSELETRLRAYGYGFDFADPVAAAAALAAVAGDRITFGAPFPFSMHAELLRYWFSRTALKDVRIDIRTVPPPLMAEALAEGDVDAFSVGEPWGSVAVDRGAGALILPGKAIWAFAPEKVLAVRTVWAETEPLLLRRLMQAVWRAGRWLAQPDSRTTAAEILARPAWLGMSAELIDRALSGRFTISGRAEQRETPGFVEFHRGAANFPWRSQARWIADRMARANGLDPLDAQQGAGGVFRSDLYRQHMRDTGAELPGASEKLEGSIRHQTAVPSQQGRLILEPDLFFDGTVFDPSHRK*
>MP1521_megahit_198257_39766-41133
MKQTFAYLALTTALVSPARAEMLELEKDQLTFGFIKLTDMAPLAVAYERGYFLDEGLFVTLEAQANWKVLLDGVIDGKLDGAHMLAGQPLAATIGYGTEAHIVTPFSMDLNGNGITVSNEVWEKMLPHVAKMDDGRPQHPISAAALAPVVEEFRAEGKPFNMGMVFPVSTHNYELRYWLAAGGLNPGYYSPENVTGQINADVFLSVTPPPQMPATLEAGTINGYCVGEPWNQQAVFKGIGVPVITDYQLWKNNPEKVFGITAEFAQDYPNTTLAVTKALIRAAIWLDENDNANRQEAVEILSRPEYVGADAEVIANSMTGFFEFEKGDKRDIPDFNTFFRHNATYPFYSDAVWYLTQMRRWGQIAEAKDDAWYDETAKKVYRPDIYLAAAKMLVEEGNASEADFPWDSDGYKAPTPAADIIDGIPYDGKAPNAYLDSLPIGLKGAQTVEGSEVKG*
>MP1521_megahit_227268_2828-4207
MTKSLGNPFSHETDLRHGAGCGCDTCSTGQGYRADGGQSMSSDDMMERVVENAIVRSMFGQNDISRRSFMGLVGGGTFAAALASVFPIDKAKAAILDTLGKPEKTDLNIGFVPITCATPIIMAQPMGFYEKHGLNAQVIKTAGWAVARDKSLNGEYDASHMLTPMPLAMTLGAGSVAEPYIMPAVENINGQAIVLSNEHKDKRDPKDWKGFTFGVPFEYSMHNFLLRYYVAEHGLDPDTDIQIRVVPPPEMVANLRAGNLDGYLSPDPFNQRAVWEGIGFIHLLTKEIWEGHPCCAFACPLSFAEELPNTYGALLKSIVDATQYASNPENRKEISEAIAPTNYLNQPVPVIEQVLTGTYADGLGEVKQVPDRIDFDPFPWHSMGVWILTQMKRWGYIEGDVDYKTVAEQVYLAADCAKIMQDLGYEAPDVTYESYTIMGKTFDPAEPEAYVDSFAIKRA*
>MP1521_megahit_254729_1944-2579
MATRNLQIGFLPLVDACLPILAQEHGFTEEEGLNLTFVKDVSWATVLDRLLYGHTDMAHMLAPLAIATSLGQGRPAQPMAAPFVLGLNGNAVTLSMALAEKLGTIGELRDPAQLGAALKLAADEARAAAKPLRFGVVHRYSSHNYKLRYWLAACGIHPERDVEIVVVPPPFVCDALASGEIDGACVGEPWNSICVDREVGAIVLFTAQIWRR
>MP1521_megahit_264504_1095-2465
MKNTFALLLASTSLLATAASAEMLALEKEELTFGFIKLTDMAPLAVAYELGYFEDEGLFVRLEAQANWKVLLDGVIDGQLDGAHMLAGQPLAATIGYGTKAHIITPFSMDLNGNAITVSNDIWDEMKPNVPTMDDGRPQHPISASALAPVVEGYKDRGEPFNMGMVFPVSTHNYEIRYWLAAGGLKPGYYSAQDISGQIDADVLLSVTPPPQMPATMEAGTISGYAVGEPWNQQAVFKGIGVPVITDYDMWKNNPEKVFGITAEFAEENPNTTLALTKALIRAAMWLDANDNANREEAVEMLSRSEYVGADADVIANSMTGFFEFEKGDVRPAPDFNVFFRYNATYPFYSDAIWYLTQMRRWGQIDETKPDEWYFETAADVYRPDIYLQAAKLLVDEGMADEAAFPWDSDGFKAPTPAADIIDGISYDGRAPNAYIDSLPIGLKTGQTVVDSKVEG*
>MP1521_megahit_264504_2715-3860
MSEVVLNCGYVPLVDCAPLVIAKELGFAAEQGLALNLLRQPSWSALRDMLALGHLDAAHMLSPMPVAMSIGMGGLPARVDALMVLSVNGTVFGVSNAVASALEDVRFGDTTALLSGLSARGAKPLRVGIPFHYSMHRLLLSYWAAQAPDLQIEEVTVPPMRMADAVSDGFVDAFWVGEPWGGVAVQNNVAKLMMAGRDVWQFAPEKVLAARHEWASQNEDSVRRLMRAVYQASAWLDAPGNKPLAVEILGRSEHLSMSPDLIDPALTGHIVPRTGASPVTVDRFLQFHSHAASFPWRSQAAWIAHHLGADAAGIEKAKTCFRADLFRQNLSDIGADMPQSSEKTEGAMTLPTSVASARGEMILSPDAFFDGRTFDFTAAVR*
>MP1521_megahit_275187_7603-9012
MTGLKTTSLLKRFRTASAGVCAALAVSVASFSASVAAQAPAVGWPEKEELKFGFIKLTDMAPLAVAYEKGFFEDEGLYVTLEAQANWKVLLDRVIDGQLDGAHMLAGQPLGATIGFGTESHVVTAFSMDLNGNGITVSNEIWDKMKAHVPQENGKPVHPIKADYLKPVVDEYRNAGKPFNMGMVFPVSTHNYELRYWLAAGGIHPGYYAPHKGDTAGQIDAQALLSVTPPPQMPATMEAGTIYGYCVGEPWNQQAVFKGIGVPVITDYEIWKNNPEKVFGVSQGWADKYPNTHIRVVKALIRAAMWLDENDNANRPEAVKILAKSNYVGADEDVLANSMTGTFEYEKGDKRDVPDFNVFFRYNATYPYYSDAIWYLTQMRRWGQISEAKSDDWYKETAKKVYKPEVYAQAAKALIAEGKAKASDFPEFGTETGYKPPQSEFIDGVTFDGSKPNAYLEQFKIGLKGDTVL*
>MP1521_megahit_286521_7264-8472
MSEKLTIGFLPLVDACLPILARELGFAEEEGLDLDLTRDVTWATVLDRLLYGHTDAAHMLAPLAIATTMGIGRPPQPLAAPFVLGLNGNAITLRTELADAVCPDPVLGDPAAVGAALAKHAQMAAANGRKLRFGVVHRHSSHNYMLRYWLSACGIRPDVDIEIVTVAPPFTADALESGEIDGSCVGEPWNSVAVDRGAGRIVLATAQIWRRGVEKVLAVKEARLAERAEAVEGLIRAMRQAGKWFVDPANRCSAAAILARPEYLDGSAQVIGRAIADQIVLKAGAAASPYPDFMFQYNEAANFPWISQAKWLYSQFILWEGKPFDDADAERAGRVFRPDIYRKALRGTGDLLPGASSKVEGSIDGPLAVGAEQGEITLSSNRFFDGRIFDPDAIEDYVASQR*
>MP1521_megahit_288811_2-1015
MKQIQMGALALTLLVGSTQLVVAESNVVRLGAVPVPPMGALYIGIEKGFFADAGVDIKLTKTPLGPTLISQLIGGNLDVVGLGIGAGFFNAVKKGAPVKIVAPMGGNPSQPGVQVGTSAASLMVRTDLLKSGAVKTEADLKGKTCAINALGVLTEYIMSEELARGGLTLDDIKLKTMPFPQIAAALKSKALDCGLLPPALTVKVMKQKIAKRLHKDYELGMQGLVLLYNTKWAKANPNTANKFMAGYLKATRDLQADNGWRKKENIEILAKHIKMPKKIMKKINQQWVDIKTLKVNKDNLMKQQQYYVNHSKLSKLKKPLAFSAIVDESFANHAVANA
>MP1521_megahit_295172_24-1433
MTGLKTTSLLKRLRKASAGVCAALAVSVASFSTSVTAQEPALGWPEKEELKFGFIKLTDMAPLAVAYEKGFFEEEGLYVTLEAQANWKVLLDRVIDGQLDGAHMLAGQPLGATIGFGTESHVVTAFSMDLNGNGITVSNEVWEKMKAHIPQENGKPVHPIKADYLKPVVDEYRNAGRPFNMGMVFPVSTHNYELRYWLAAGGIHPGYYAPHKGDTAGQIDAQALLSVTPPPQMPATMEAGTIYGYCVGEPWNQQAVFKGIGVPVITDYEIWKNNPEKVFGVSQGWAEKYPNTHIRVVKALIRAAMWLDENDNANRPEAVKILAKSNYVGADEDVLANSMTGTFEYEKGDKRDVPDFNVFFRYNATYPYYSDAIWYLTQMRRWGQISEAKSDDWYKETAKKVYKPEVYAQAAKALIAEGKAKASDFPEFSTETGYKPAQSEFIDGVTFDGSKPNAYLEQFKIGLKGNTVL*
>MP1521_megahit_313304_1813-3201
MFHPSSINRRTLLGAFAVLALAGTSTSAIAEMIFPEKAELTFGFIKLTDMAPLAIAKEKHFFEDEGLYVTLEPQANWKVLLDRVITGELDGAHMLAGQPLAATIGYGTEAHIVTPFSMDLNGNGITVSNAVWEEMKPNIPTGADGKPAHPISASALAPVVERYKSEGKPFNMGMVFPVSTHNYELRYWLAAGGLNPGFYTPSDTSGQVKADVLLSVTPPPQMPTTMEAGTIQGYCVGEPWNQAAVFKGIGVPVITDHDIWNDNPEKVFGMTAQFVEENPNTAVLVTKALIRAGKWLDENDGANRQEAVEILSKPEYVGADAEVIANSMTGTFEYEKGDKRPAPDFNIFFDKFATYPFYSDAVWYLTQMRRWGQIAEPKDDGWYDEVARSVYKPDIYRAAADALIEDGLIEASEIPGETDGYKRATAAFIDGIEYDGKKPNDYLAKFGIGLKGDETVASLASN*
>MP1521_megahit_313304_3556-4689
MSGLDDVHAGYLPLLDGAVLVTAARFGFAEAHGIRLHLHREMSWATIRDRMGVGHFDCAHMLAPMAIAANLGIAPLSAPVVAPMVLALGGNAVTVSPLLAELMAETGWRDDGPAAAGRALAEALARLERSASRRGRFAVVHAHSCHNYDLRYWLAACGIEPDRDVDITVVPPPLMPDAIASGQIDGFCVGEPWSTIAVRRGAGRIVTTKAEIWRRSPEKVLGVSARFAAERTEVLDRLIRALCDAATWCDAAEHHAELADLLAEPAHIGVDARDLVPALSGLLEMAPGEAQSIEDFMIFAAGEANRPRLSDGFWMLSQMVRWRQVTESDAARQAVRNVFRPDLYDRALGLAFRDSVEGEVFITGQDRRPAGLFDRPE*
>MP1521_megahit_321721_40631-41839
MSERLTIGFLPLVDACLPILARELGFAEAEGLDLQLTRDVTWATVLDRLLYGHTDAAHLLAPLAIATTLGRGRPAQPLSAPFVLGLNGNAITLRTDLADAVWPQAVLANPVAIGTALAQEARARAAAGRRLRFGVVHRHSSHNYMLRYWLAGSGIRPDEDIEIVTVAPPFSADALASGEIDGTCVGEPWNSVAVDRGVGRIVLATAQIWRRGVDKVLAFKQTHLADRQDASERLVRAMRQAGKWFVDPDNRQEAAAILARPDYLDGSADIIGRAIADQMVLALGTEPFFYPDFMFQYNEAANFPWISQAMWLYSQLVRWEGLSYDPADAARAAAVFRPDIYRRALAGTGDLLPGASSKVEGSLRGPLAVGAQQGEITLTADSFFDGRIFDPDRLQAYIAAQT*
>MP1523_megahit_1141_71-739
MNVFSTQSIKKRSKRNEANTNGQSGTGCNAGTFSPVNWIGVTDCCASEGRQALVLYCFALSACLPSLSLIGNSHDDAVIGHFDVRRWTFECRATGQAAPVLFLKVIKPEPFGLGKPSRTFIMISYSDTTLSSPQRGVFAGSAALLACLLAACGGPSTDAPSSSPSSSESTALVIPMEGLEKTELTFGFIKLTDMAPLAIAYEKGFFEDEGLYVTLEPQANWKV
>MP1523_megahit_7734_1-681
MTDKSRKDGKTTDWDDEYFPTDFTRRQTLDMFAAGGLMAALGPLIGAMSSPAFAAASDEVVRTGYLPITDATALLVAHGMNFFEDEGLKTERPTLIRGWSPLVEGFVAGKFNLVHFLKPIPVWMRYNNNIPVKLMAWAHTNGSGLVVGGHTDIHDFSQLGGKQVAVPFWYSMHNIVLQYALRKSGVKAVIKGEGEALAADECNLQILPPPEMPAALASKKIDAYIVA
>MP1523_megahit_12915_618-1052
AGRLHLDMPDFNVFHRYAANFPWRSHAKWILSQMIRWGEAPPELDSDAIARSAFQSEIYREVAASMGVPCPDRDEKLEGAHSHAWLLSTASAPIAFGPDRFLDRRMFDPADIGNYIAGFDIRHRGSRLGERDEAQVIRMSKAGR*
>MP1523_megahit_27871_3-344
YPDFMFQYNEAANFPWISQAMWLYSQLVRWEGLSYDPADAARAAAVFRPDIYRRALAGTGDLLPGASSKVEGSLRGPLAVGAQQGEITLTADSFFDGRIFDPDRLQAYIAAQT*
>MP1523_megahit_31266_2-580
GGKQVAVPYWYSMHNIVLQMGLRHAGLTPVIKSQGDPIAANEVNLQIMPPPDMPPALAARKIDAFIVAEPFNAVGEMLAGGKMLRFTGDIWRNHPCCVVCMNENQVNANPTWTQKVMNAIVKAQIYSQQNKKEVAHLLSKDGEGYLPMDANIVEQAMTLYDEESYADPEAIQNAEWGSGRIDFQPWPFPSATK
>MP1523_megahit_33312_3-533
LAARKIDAFIVAEPFNAAGELLAGGKMLRFTGDMWRNHPCCVVCMNENQVNANPEWTQKVMNAIVKAQIYAQQNKKEVAHMLSRDGDKYLPMKAKVIERAMTFYDVDAYSSPDAIQHPEWDSGRIDFQPWPFPSATKLIVNELKNTLVSGDTTFLQNLDADFVAEDLVDYRFVKAAM
>MP1523_megahit_49463_1-663
LSNEHKDKRDPKDWKGFTFGVPFEYSMHNFLLRYYVAEHGLDPDTDIQIRVVPPPEMVANLRAGNLDGYLSPDPFNQRAVWEGIGFIHLLTKEIWEGHPCCAFACPLSFAEELPNTYGALLKSIVDATQYASNPENRKEISEAIAPTNYLNQPVPVIEQVLTGTYADGLGEVKQVPDRIDFDPFPWHSMGVWILTQMKRWGYIEGDVDYKTVAEQVYLAAD
>MP1523_megahit_50876_3-506
LRALKRAAEWAEDPANVEELTALLAAHDVIDMDPAPIRAALTGRVPLGDDAPEPIPGYLMFDRGGASFPWRSHALWFYSQMVRWGQAPLSPEGLDLAGGAFRPDIYRRAFKGTGVALPSANAKVEGSLTADEPVGSTTGRLVLPRDGFFDGRIFDPTDIKTYVDDFAI
>MP1523_megahit_52957_3-521
YRADGGQSMSSDDMMERVVENAIVRSMFGQNDISRRSFMGLVGGGTFAAALASVFPIDKAKAAILDTLGKPEKTDLNIGFVPITCATPIIMAQPMGFYEKHGLNAQVIKTAGWAVARDKSLNGEYDASHMLTPMPLAMTLGAGSVAEPYIMPAVENINGQAIVLSNEHKDKRD
>MP1523_megahit_57443_2-616
DAAHLLAPLAIATTLGRGRPAQPLSAPFVLGLNGNAITLRTDLADAVWPQAVLANPVAIGTALAQEARARAAAGRRLRFGVVHRHSSHNYMLRYWLAGSGIRPDEDIEIVTVAPPFSADALASGEIDGTCVGEPWNSVAVDRGVGRIVLATAQIWRRGVDKVLAFKQTHLADRQDASERLVRAMRQAGKWFVDPDNRQEAAAILA
>MP1523_megahit_59638_3-599
RIVLATAQIWRRGVEKVLAVKEARLAERAEAVEGLIRAMRQAGKWFVDPANRCSAAAILARPEYLDGSAQVIGRAIADQIVLKAGAAASPYPDFMFQYNEAANFPWISQAKWLYSQFILWEGKPFDDADAERAGRVFRPDIYRKALRGTGDLLPGASSKVEGSIDGPLAVGAEQGEITLSSNRFFDGRIFDPDAIEDYV
>MP1523_megahit_63265_1-726
MTRAFLKIGFAQLSDCAPIAIAKEHGLFNANGLDVELVRFASWAAMRDALGVGMIDAAHMLSPIVVASAAGLGPFPGSFTTALTLNLNGNAITVSTELFHEMNEVAPEAMTHCPLSASALKSVIRMRASQSAAPLTLAHVYNHSMHAYELRYWLAAAGIDPDKDVRLVVVPPSQMVSALAEGQIDGFCVGEPWNNAAISAGLGRTLITSGEIWSNGPEKVLATRHDWADRHPDWHRALVRSV
>MP1523_megahit_75356_2-655
KMKAHIPQENGKPVHPIKADYLKPVVDEYRNAGRPFNMGMVFPVSTHNYELRYWLAAGGIHPGYYAPHKGDTAGQIDAQALLSVTPPPQMPATMEAGTIYGYCVGEPWNQQAVFKGIGVPVITDYEIWKNNPEKVFGVSQGWAEKYPNTHIRVVKALIRAAMWLDENDNANRPEAVKILAKSNYVGADEDVLANSMTGTFEYEKGDKRDVPDFNVFFR
>MP1523_megahit_92530_1515-2690
MKLVSFPVAYMPLVDAAPLIVAQEMGFAAAEGLDLDLIAAPSWSSVRDMLAFGRVDAAHLLSPVPIAAGLGLGGVTTQLSAVSVLSVNGNIIGVGSELETRLRAYGYGFDFADPVAAAAALAAVAGDRITFGAPFPFSMHAELLRYWFSRTALKDVRIDIRTVPPPLMAEALAEGDVDAFSVGEPWGSVAVDRGAGALILPGKAIWAFAPEKVLAVRTVWAETEPLLLRRLMQAVWRAGRWLAQPDSRTTAAEILARPAWLGMSAELIDRALSGRFTISGRAEQRETPGFVEFHRGAANFPWRSQARWIADRMARANGLDPLDAQQGAGGVFRSDLYRQHMRDTGAELPGASEKLEGSIRHQTAVPSQQGRLILEPDLFFDGTVFDPSHRK*
>MP1523_megahit_92530_2956-3462
MKQTFAYLALTTALVSPARAEMLELEKDQLTFGFIKLTDMAPLAVAYERGYFLDEGLFVTLEAQANWKVLLDGVIDGKLDGAHMLAGQPLAATIGYGTEAHIVTPFSMDLNGNGITVSNEVWEKMLPHVAKMDDGRPQHPISAAALAPVVEEFRAEGKPFNMGMVFPVS
>MP1523_megahit_97815_1-672
ASALAPVVERYKSEGKPFNMGMVFPVSTHNYELRYWLAAGGLNPGFYTPSDTSGQVKADVLLSVTPPPQMPTTMEAGTIQGYCVGEPWNQAAVFKGIGVPVITDHDIWNDNPEKVFGMTAQFVEENPNTAVLVTKALIRAGKWLDENDGANRQEAVEILSKPEYVGADAEVIANSMTGTFEYEKGDKRPAPDFNIFFDKFATYPFYSDAVWYLTQMRRWGQIAE
>MP1523_megahit_103599_128-1030
EGKPFNMGMVFPVSTHNYELRYWLAAGGLNPGYYSPENVTGQINADVFLSVTPPPQMPATLEAGTINGYCVGEPWNQQAVFKGIGVPVITDYQLWKNNPEKVFGITAEFAQDYPNTTLAVTKALIRAAIWLDENDNANRQEAVEILSRPEYVGADAEVIANSMTGFFEFEKGDKRDIPDFNTFFRHNATYPFYSDAVWYLTQMRRWGQIAEAKDDAWYDETAKKVYRPDIYLAAAKMLVEEGNASEADFPWDSDGYKAPTPAADIIDGIPYDGKAPNAYLDSLPIGLKGAQTVEGSEVKG*
>MP1523_megahit_105745_558-1739
MMKGFKKTFRGVLAAMTLGLSATSLADDAVGWPEKADLKFGFIKLTDMAPLAIAYEKGYFEEEGLFVTLEAQANWKVLLDRVIDGQLDGAHMLAGQPLGATIGYGTEAHIITAFSMDLNGNGITVSNSVWEEMKKHIPSKDGKPVHPIKADTLKPVVEQYKAAGKAFKMGMVFPVSTHNYELRYWLASGGLNPGYYAPHKGDTSGQLQADVLLSVTPPPQMPATLEAGTIHGYCVGEPWNQQAVFKGIGVPVITDYEIWKNNPEKVFGVSKSWAEEYPNTHIRVVKAMIRAAKWLDENDNANRPEAVKILSQPNYVGADYDVIANSMTGTFEYEKGDKREVPDFNVFFRYNATYPFYSDAIWYLTQMRRWGQISESKPDSWYMDIAKKVYRPDI
>MP1523_megahit_116901_530-877
MFHPSSINRRTLLGAFAVLALAGTSTSAIAEMIFPEKAELTFGFIKLTDMAPLAIAKEKHFFEDEGLYVTLEPQANWKVLLDRVITGELDGAHMLAGQPLAATIGYGTEAHIVTPF
>MP1523_megahit_148220_3-218
MKIRIGYMPLTDSLPLVVAQEAGYFAAEGLDVELQPEWSWASLRDRLLVGQLDAAPMLAPMMMATSLGLGCI
>MP1523_megahit_159616_2504-3886
MQLVHGLRLLSAALVCAAALTGPAGAEMLDVEKDELKFGFIKLTDMAPLAIAYEKGYFEDEGLFVTLEPQANWKVLLDRVITGELDGAHMLAGQPLAATIGFGTEAHIITPFSMDLNGNGITVSNEIWEQMLPHIPKDADGKPVHPIKADSLKPVVEKYKAEGKPFNMGMVFPVSTHNYELRYWLAAGGIHPGYYSKENISGQIMGDALLSVTPPPQMPATLEAGTIYGYCVGEPWNQQAVFKGIGVPVITDFEIWKNNPEKVFGITAGFAEKYPNTTLAMTKALIRAAKWLDENDNANRMEAVEILSRSEYVGADKEVIANSMTGTFEYEKGDKRSVPDFNVFYRYFATYPYYSDAVWYLTQMRRWGQITEARTDAWYDEVARKVYRPDLYLKAAKMLVEEGHVAKADFPWETDGYRAPQSEFIDEKTFDGRTPNAYLEQFPIGLKGKEIVTGNKVAGG*
>MP1523_megahit_159616_4191-5357
MTAIRIGFIPLVDVAPLVALKEIGFAREEGIEVSLHREISWSNIRDKLAVGLYDGSHLLAPMALATNLGLAGPPADLIVPYVLNLNGDVLCATSAFLEAVGLPPDAGAADIAARIRAGALGRAVRFGVPFFFSTHHFLLRYWLASEGIDPDRDVRIEIVPPPLMPEAIGNGVIDGMMVGEPWGSVAVDRGVASIFLSATEIWAGTPEKVFGMRRSWAEANEGAVQGLLRALYRASTWVQDPSNRVTLSELLAREAYLDVSAEVIERALSGDLTRTPQGLQGKIDRFVVFQDGASSFPWLSQALWLLTQMERWGFVSATPELQRVVRNTMAPNLYREALTPLGIAIPSANSKVEGALHEATPAASALGRLFLGPDAFCDGAVFDPAPNE*
>MP1523_megahit_172954_2-517
GLPARVDALMVLSVNGTVFGVSNAVASALEDVRFGDTTALLSGLSARGAKPLRVGIPFHYSMHRLLLSYWAAQAPDLQIEEVTVPPMRMADAVSDGFVDAFWVGEPWGGVAVQNNVAKLMMAGRDVWQFAPEKVLAARHEWASQNEDSVRRLMRAVYQASAWLDAPGNKPLA
>MP1523_megahit_200168_547-1917
MKNTFALLLASTSLLATAASAEMLALEKEELTFGFIKLTDMAPLAVAYELGYFEDEGLFVRLEAQANWKVLLDGVIDGQLDGAHMLAGQPLAATIGYGTKAHIITPFSMDLNGNAITVSNDIWDEMKPNVPTMDDGRPQHPISASALAPVVEGYKDRGEPFNMGMVFPVSTHNYEIRYWLAAGGLKPGYYSAQDISGQIDADVLLSVTPPPQMPATMEAGTISGYAVGEPWNQQAVFKGIGVPVITDYDMWKNNPEKVFGITAEFAEENPNTTLALTKALIRAAMWLDANDNANREEAVEMLSRSEYVGADADVIANSMTGFFEFEKGDVRPAPDFNVFFRYNATYPFYSDAIWYLTQMRRWGQIDETKPDEWYFETAADVYRPDIYLQAARLLVDEGMADEAAFPWDSDGFKAPTPAADIIDGISYDGRAPNAYIDSLPIGLKTGQTVVDSKVEG*
>MP1523_megahit_212035_3-266
MSEVVLNCGYVPLVDCAPLVIAKELGFAAEQGLALNLLRQPSWSALRDMLALGHLDAAHMLSPMPVAMSIGMGGLPARVDALMVLSVN
>MP1523_megahit_225965_4086-5495
MTGLKTTSLLKRFRTASAGVCAALAVSVASFSASVAAQAPAVGWPEKEELKFGFIKLTDMAPLAVAYEKGFFEDEGLYVTLEAQANWKVLLDRVIDGQLDGAHMLAGQPLGATIGFGTESHVVTAFSMDLNGNGITVSNEIWDKMKAHVPQENGKPVHPIKADYLKPVVDEYRNAGKPFNMGMVFPVSTHNYELRYWLAAGGIHPGYYAPHKGDTAGQIDAQALLSVTPPPQMPATMEAGTIYGYCVGEPWNQQAVFKGIGVPVITDYEIWKNNPEKVFGVSQGWADKYPNTHIRVVKALIRAAMWLDENDNANRPEAVKILAKSNYVGADEDVLANSMTGTFEYEKGDKRDVPDFNVFFRYNATYPYYSDAIWYLTQMRRWGQISEAKSDDWYKETAKKVYKPEVYAQAAKALIAEGKAKASDFPEFGTETGYKPPQSEFIDGVTFDGSKPNAYLEQFKIGLKGDTVL*
>MP1525_megahit_17467_3-518
NGNGITVSPMLFQGLCALSEGPTPNDMANAMNKLVAARASSGESPLTLAVVFPFSCHAYQLRHWLSVAGLDPDHDVKLVVLPPSQMVDHLRMGHIDGFCVGEPWNSLAALTGAGHCLLSGYQIWENAPEKVLAVSRDWVARHPDEHRALLRALYKAACHADENLVDSLSLLA
>MP1525_megahit_34388_396-851
MTQQLKVGFLPLVDACLPIIAQERGFAEQEGLDLHFVRDVSWATVLDRLLYGHSDVAHMLAPLAIATTLGRGRPAQPLVAPFVLGLNGNAVTLSNVLADTLMPGETDSLCDPRELGARLREEALARRDAGRPIRLGVVHRYSSHNYMLRYWL
>MP1525_megahit_76848_464-607
DGFKAPTPAADIIDGISYDGRAPNAYIDSLPIGLKTGQTVVDSKVEG*
>MP1525_megahit_131566_3-263
MKNTFALLLASTSLLATAASAEMLALEKEELTFGFIKLTDMAPLAVAYELGYFEDEGLFVRLEAQANWKVLLDGVIDGQLDGAHMLA
>MP1525_megahit_131566_513-1526
GIRDMLAFGRVDAAHMLSPMPVAMSIGMGGLPARVDALMVLSVNGTVFGVSNAVASALEDVRFGDTTALLSGLSARGAKPLRVGIPFHYSMHRLLLSYWAAQAPDLQIEEVTVPPMRMADAVSDGFVDAFWVGEPWGGVAVQNNVAKLMMAGRDVWQFAPEKVLAARHEWASQNEDSVRRLMRAVYQASAWLDAPGNKPLAVEILGRSEHLSMSPDLIDPALTGHIVPRTGASPVTVDRFLQFHSHAASFPWRSQAAWIAHHLGADAAGIEKAKTCFRADLFRQNLPDIGADMPQSSEKTEGAMTLPTSVASARGEMILSPDAFFDGRTFDFTAAVR*
>MP1525_megahit_137922_1-558
PPPQMPATLEAGTIDGYCVGEPWNQQAVFKGIGVPVITDYQLWKNNPEKVFGITAEFAEQYPNTTLAMTKALIRAAIWLDENDNANRPEAVEILSRPEYVGADYEVIANSMTGFFEFEKGDKRDIPDFNVFFRYNATYPFYSDAVWYLTQMRRWGQIAEPKSDAWYDEVARDVYKPEIYLEAARLL
>MP1525_megahit_156501_2-967
QLDGAHMLAGQPLAATIGYGTKAHIITPFSMDLNGNAITVSNDIWDEMKPNVPTMDDGRPQHPISASALAPVVEGYKDRGEPFNMGMVFPVSTHNYEIRYWLAAGGLKPGYYSAQDISGQIDADVLLSVTPPPQMPATMEAGTISGYAVGEPWNQQAVFKGIGVPVITDYDMWKNNPEKVFGITAEFAEENPNTTLALTKALIRAAMWLDANDNANREEAVEMLSRSEYVGADADVIANSMTGFFEFEKGDVRPAPDFNVFFRYNATYPFYSDAIWYLTQMRRWGQIDETKPDEWYFETAADVYRPDIYLQAAKLLVDEGMA
>MP1525_megahit_157832_197-763
MKIRIGYMPLTDSLPLVVAQEAGYFAAEGLDVELQPEWSWASLRDRLLVGQLDAAPMLAPMLMSTSLGLGCIKKPLATAFSMGLNGNGITVSPMLFQGLCALSEGPTPNDMASAMNKLVAARAGSGEAPLVLAVVFPFSCHAYQLRHWLSVAGLDPDHDVKLVVLPPSQMVDHLRMGHIDGFCVGEPWN
>MP1525_megahit_161270_1-306
NFPWISQAQWLYTQMVRWDRMEYDPADAARAAAVFRPDIYRSALRGADSPLPGASSKVEGAVKGMIGASTEQGHLVMELDAFFDGKTFDPEQLEEYLASQS*
>MP1525_megahit_161270_527-1288
MFGCDGKNTGLKRRTVVVAMLASVALVGCGGGGEATSEAVAATSVDGQPEKPNLKLGFIKLTDMAPLAIAKEKGFFAEEGLNVTLEPQANWKVLLDGVIGGQLDGAHMLAGQPIAATIGYGTKADLIAPLSLDLNGNAITLSNKVWSQIRADLPTEGGKIRHPISAAALKPVVDSYAQQGKPFNMGMVFPVSTHNYELRYWLAAGGLNPGYYTDGDVSGTVDADVKLSVTPPPQMPATLEAGTIEGYCVGEPWN
>MP1525_megahit_167038_1-468
PANRCSAAAILARPEYLDGSAQVIGRAIADQIVLKAGAAASPYPDFMFQYNEAANFPWISQAKWLYSQFILWEGKPFDDADAERAGRVFRPDIYRKALRGTGDLLPGASSKVEGSIDGPLAVGAEQGEITLSSNRFFDGRIFDPDAIEDYVASQR*
>MP1525_megahit_268520_3594-4769
MKLVSFPVAYMPLVDAAPLIVAQEMGFAAAEGLDLDLIAAPSWSSVRDMLAFGRVDAAHLLSPVPIAAGLGLGGVTTQLSAVSVLSVNGNIIGVGSELETRLRAYGYGFDFADPVAAAAALAAVAGDRITFGAPFPFSMHAELLRYWFSRTALKDVRIDIRTVPPPLMAEALAEGDVDAFSVGEPWGSVAVDRGAGALILPGKAIWAFAPEKVLAVRTVWAETEPLLLRRLMQAVWRAGRWLAQPDSRTTAAEILARPAWLGMSAELIDRALSGRFTISGRAEQRETPGFVEFHRGAANFPWRSQARWIADRMARANGLDPLDAQQGAGGVFRSDLYRQHMRDTGAELPGASEKLEGSIRHQTAVPSQQGRLILEPDLFFDGTVFDPSHRK*
>MP1525_megahit_268520_5035-6402
MKQTFAYLALTTALVSPARAEMLELEKDQLTFGFIKLTDMAPLAVAYERGYFLDEGLFVTLEAQANWKVLLDGVIDGKLDGAHMLAGQPLAATIGYGTEAHIVTPFSMDLNGNGITVSNEVWEKMLPHVAKMDDGRPQHPISAAALAPVVEEFRAEGKPFNMGMVFPVSTHNYELRYWLAAGGLNPGYYSPENVTGQINADVFLSVTPPPQMPATLEAGTINGYCVGEPWNQQAVFKGIGVPVITDYQLWKNNPEKVFGITAEFAQDYPNTTLAVTKALIRAAIWLDENDNANRQEAVEILSRPEYVGADAEVIANSMTGFFEFEKGDKRDIPDFNTFFRHNATYPFYSDAVWYLTQMRRWGQIAEAKDDAWYDETAKKVYRPDIYLAAAKMLVEEGNASEADFPWDSDGYKAPTPAADIIDGIPYDGKAPNAYLDSLPIGLKGAQTVEGSEVKG*
>MP1525_megahit_334231_1-753
MSEKLTIGFLPLVDACLPILARELGFAEEEGLDLDLTRDVTWATVLDRLLYGHTDAAHMLAPLAIATTMGIGRPPQPLAAPFVLGLNGNAITLRTELADAVCPDPVLGDPAAVGAALAKHAQMAAANGRKLRFGVVHRHSSHNYMLRYWLSACGIRPDVDIEIVTVAPPFTADALESGEIDGSCVGEPWNSVAVDRGAGRIVLATAQIWRRGVEKVLAVKEARLAERAEAVEGLIRAMRQAGKWFVDPANR
>MP1525_megahit_356264_1028-2059
MKIPYLVGIGIAIIGLIAIVGLSQSAVDDSQNKIRVAFFPSIVHAVPIVGMENQTFADNLDGDMNIEVKIFDSGPQVIESIFSNSVDLAYVGPGPVINGYLKSDGKDLKILASAANGGASFIIQKNSGLESIENYSGKRVAAPQISNTQDVSLRHYLAQNGLTPAEKGGDVFVLNIANPDIYTLFAKGDIDGAWVPEPWATMLVEELDGVRLFDENEIWPENKFSSVLLIGRSDYIEKNPEIIKNWINANKETVQWINNNPDESKELYNKFMKGHMGKTLPEKIVQDSFSNIIVTSQPVENSIYTFAERADALGYLGRDGYTLDGLFYHENISLTANEENHNG*
>MP1525_megahit_372591_407-1795
MFHPSSINRRTLLGAFAVLALAGTSTSAIAEMIFPEKAELTFGFIKLTDMAPLAIAKEKHFFEDEGLYVTLEPQANWKVLLDRVITGELDGAHMLAGQPLAATIGYGTEAHIVTPFSMDLNGNGITVSNAVWEEMKPNIPTGADGKPAHPISASALAPVVERYKSEGKPFNMGMVFPVSTHNYELRYWLAAGGLNPGFYTPSDTSGQVKADVLLSVTPPPQMPTTMEAGTIQGYCVGEPWNQAAVFKGIGVPVITDHDIWNDNPEKVFGMTAQFVEENPNTAVLVTKALIRAGKWLDENDGANRQEAVEILSKPEYVGADAEVIANSMTGTFEYEKGDKRPAPDFNIFFDKFATYPFYSDAVWYLTQMRRWGQIAEPKDDGWYDEVARSVYKPDIYRAAADALIEDGLIEASEIPGETDGYKRATAAFIDGIEYDGKKPNDYLAKFGIGLKGDETVASLASN*
>MP1525_megahit_372591_2150-3283
MSGLDDVHAGYLPLLDGAVLVTAARFGFAEAHGIRLHLHREMSWATIRDRMGVGHFDCAHMLAPMAIAANLGIAPLSAPVVAPMVLALGGNAVTVSPLLAELMAETGWRDDGPAAAGRALAEALARLERSASRRGRFAVVHAHSCHNYDLRYWLAACGIEPDRDVDITVVPPPLMPDAIASGQIDGFCVGEPWSTIAVRRGAGRIVTTKAEIWRRSPEKVLGVSARFAAERTEVLDRLIRALCDAATWCDAAEHHAELADLLAEPAHIGVDARDLVPALSGLLEMAPGEAQSIEDFMIFAAGEANRPRLSDGFWMLSQMVRWRQVTESDAARQAVRNVFRPDLYDRALGLAFRDSVEGEVFITGQDRRPAGLFDRPE*
>MP1525_megahit_382134_5058-6161
LTRDVTWATVLDRLLYGHTDAAHLLAPLAIATTLGRGRPAQPLSAPFVLGLNGNAITLRTDLADAVWPQAVLADPVAVGAALAQEARARAAAGRRLRFGVVHRHSSHNYMLRYWLAGCGIRPDEDIEIVTVAPPFSADALASGEIDGTCVGEPWNSVAVDRGVGRIVLATAQIWRRGVDKVLAFKQSHLADRQDASERLVRAMRHAGKWFVDPDNRQEAAAILARPDYLDGSADIIGRAIADQMVLALGTEPFFYPDFMFQYNEAANFPWISQAMWLYSQLVRWEGLSYDPADAARAAAVFRPDIYRRALAGTGDLLPGASSKVEGSLRGPLAVGAQQGEITLTADSFFDGRIFDPDRLQAYIAAQT*
>MP1525_megahit_391021_982-2391
MTGLKTTSLLKRFRTASAGVCAALAVSVASFSASVAAQAPAVGWPEKEELKFGFIKLTDMAPLAVAYEKGFFEDEGLYVTLEAQANWKVLLDRVIDGQLDGAHMLAGQPLGATIGFGTESHVVTAFSMDLNGNGITVSNEIWDKMKAHVPQENGKPVHPIKADYLKPVVDEYRNAGKPFNMGMVFPVSTHNYELRYWLAAGGIHPGYYAPHKGDTAGQIDAQALLSVTPPPQMPATMEAGTIYGYCVGEPWNQQAVFKGIGVPVITDYEIWKNNPEKVFGVSQGWADKYPNTHIRVVKALIRAAMWLDENDNANRPEAVKILAKSNYVGADEDVLANSMTGTFEYEKGDKRDVPDFNVFFRYNATYPYYSDAIWYLTQMRRWGQISEAKSDDWYKETAKKVYKPEVYAQAAKALIAEGKAKASDFPEFGTETGYKPPQSEFIDGVTFDGSKPNAYLEQFKIGLKGDTVL*
>MP1525_megahit_392203_2-196
MSERLTIGFLPLVDACLPILARELGFAEAEGLDLHLTRDVTWATVLDRLLYGHTDAAHLLAPLAI
>MP1527_megahit_806_651-1862
MEISRRKFLQLSAMAGAGAMLAPVLAACGASDTKDKKESTPTLSGNLEKDVLKVGYLPITDASPLLLAHGIGAYEKNGLKVEKPTLMRSWNTVAEAFQSKQVDIVHLLMPMAIWLKFSKNFPLKLVAWDHMDGSALTVKESINSVSELAGTTVAIPYWYSIHNVVLQMLLRKEGLTPLTSGEPSKSDGTVKLIVMPPPDMPVALQNEAISGYIVADPFNAVAEVNNIGKVLRFTGDVWYKHACCVAIMHEDDVVNKPNYTQAVVNSIAEAQLYASNNKSEAAKLLSKDGGNYLPQPLKAIEYALTHYDHDEYVPSGAITHPDWDNERIGFQPFPFPSYTEELIKSLRETVVEGDKSFLDDLDPASAHQDLVSDSYARTAIEKLGGTTKFNLPENLSRSEIIEV*
>MP1527_megahit_42691_2-562
MSATHLNCGYVPLIDSAPLIIAKELNFAAEEGLELTLTPQPSWSALRDMLALGHLEAAQMLAPMSVAMSMGLGGLSAQIDALMVLSVNGTIIGVSKDLSDAMGDVPFADPKLNAEALLAAAKGKLRVGVPFPFSMHRLLFEYWLSDKAAEAGIEIEIVTTPPPRMADALENGLVDVFCVGEPWGSVA
>MP1527_megahit_42967_2-337
MMAAINSKGEVMTTKSLGNPFSDKSDLRHGADCGCDHCSTSIKTPEPDAMSSDQMLERAVESAVVRSVFGHNDLSRRSFMGMFGGTTMAAALASVFPLEQAKAAILDELGPP
>MP1527_megahit_96178_3-584
GVGRLILPSSAIWQFAPEKVLAVRHGWANENPETCGALMRAIYKAARWLDTGSNKPLAVDILSRSAHLDLPDTVIDPAISNSLSPDMGLPGEHVENFLIFNRHAANFPWRSQAAWIAARLNADAEGIETAKKSFRSDLYRQHLSTIGADMPGASEKLEGSMRHATAVASTRGHLILGPDAFFDGKIFDSGQEV*
>MP1527_megahit_96178_837-1151
MKKLLSYALASSMLVALPASAEMLDLEKDELTFGFIKLTDMAPLAVAYENGYFEDEGLFVTLEAQANWKVLLDGVIDGQLDGAHMLAGQPLAATIGFGTEAHIIT
>MP1527_megahit_127399_689-850
DFPWDSDGYKAPTPAGDIIDGIPYDGRTPNAYLDSLPIGLKSEQTVVGTEVKG*
>MP1527_megahit_127427_3-539
LSVTPPPQMPATLEAGTIHGYCVGEPWNQQAVFKGIGVPVITDYEIWKNNPEKVFGVSKAWAEEYPNTHIRVVKAMIRAAKWLDENNNANRPEAVKILSRPNYVGADYDVIANSMTGTFEYEKGDKREIPDFNVFFRHHATYPYYSDAIWYLTQMRRWGQISESKPDSWYMDIAKKVYR
>MP1527_megahit_144429_489-695
MKSFLLGLAATTALVSPALAQMLELEKDELTFGFIKLTDMAPLAVAYEQGYFLDEGLFVTLEAQANWKV
>MP1527_megahit_181765_236-550
MKMVKLPVAFVPLVDAAPLIVAEEMGFAREEGIALDLVAAPSWSSVRDMLAFGRVDAAQLLSPVPVAMALGLGGVTQPVSAVSVLSVNGNVIGVSRALEDRLRAK
>MP1527_megahit_199626_1-744
MATPKLRLIGFPGTGLLPLFVGIDKGFFEQRGVSVDLERTPSSMYQAQKLVGGEFDIACSAVDNFIAYQEGAGEVELDRDPDLFVFMGSTQIELSFVVAKGIESFADLKGKSLAMDALATGFAFVLYRMLDKAGLTAEDYELVSVGATPHRWEAVQRGEYAGTLLIEPFTGQARAGGYTILESSLQTFKNYPGQMFGAMRGWANENRSTMISFINGYLDALDWTFVQSNKEEAARVLGANMPQMPENA
>MP1527_megahit_218052_1-1194
TIGFLPLVDACLPILARELGFAEEEGLDLDLTRDVTWATVLDRLLYGHTDAAHMLAPLAIATTMGIGRPPQPLAAPFVLGLNGNAITLRTELADAVCPDPVLGDPAAVGAALAKHAQMAAANGRKLRFGVVHRHSSHNYMLRYWLSACGIRPDVDIEIVTVAPPFTADALESGEIDGSCVGEPWNSVAVDRGAGRIVLATAQIWRRGVEKVLAVKEARLGERSEAVEGLIRAMRQAGKWFVDPANRCSAAAILARPEYLDGSAQVIGRAIADQIVLKAGAAASPYPDFMFQYNEAANFPWISQAKWLYSQFILWEGKPFDDADAERAGRVFRPDIYRKALRGTGDLLPGASSKVEGSIDGPLAVGAEQGEITLSSNRFFDGRIFDPDAIEDYVASQR*
>MP1527_megahit_227274_2-322
DAIWYLTQMRRWGQIAEPKSDEWYVETAKSVYRPDIYLNAARMLVDEGLANEADFPWDSDGFKAPTPAEDIIDGIAYDGKAPNAYLDSLPIGLKGEQIVVGSEIKG*
>MP1527_megahit_239655_1-942
DPFLKINSDPLFGGFLGTGISRRSVLQTGAALAGAGLGLGSMPAFGKKAFDPVINICYIPITDAAALLVAHELGFFKEEGIESKRPTLIRGWSPLVEAFAAHKFNLTHMLIPIPVWMRYNNKFPVKITAWDHSNGSAIVVNPEIKTPADFGGKQFAVPYWYSIHNIVSQKIMKEAGITPVIRAQDAALAPNECNFQVLAPPDMPPALAAKKIDGYCVAEPFNALGEIKAGGKVLRFTGDVWKGHPCCVVVMHEDDAMDPDRAAWAQGVHNAVVKAQLYTGSNRKEIAQLLSREGKKYYPFPSKVVERAMMFYDP
>MP1527_megahit_253185_141-1316
MKLVSFPVAYMPLVDAAPLIVAQEMGFAAAEGLDLDLIAAPSWSSVRDMLAFGRVDAAHLLSPVPIAAGLGLGGVTTQLSAVSVLSVNGNIIGVGSELETRLRAYGYGFDFADPVAAAAALAAVAGDRITFGAPFPFSMHAELLRYWFSRTALKDVRIDIRTVPPPLMAEALAEGDVDAFSVGEPWGSVAVDRGAGALILPGKAIWAFAPEKVLAVRTVWAETEPLLLRRLMQAVWRAGRWLAQPDSRTTAAEILARPAWLGMSAELIDRALSGRFTISGRAEQRETPGFVEFHRGAANFPWRSQARWIADRMARANGLDPLDAQQGAGGVFRSDLYRQHMRDTGAELPGASEKLEGSIRHQTAVPSQQGRLILEPDLFFDGTVFDPSHRK*
>MP1527_megahit_253185_1582-2679
MKQTFAYLALTTALVSPARAEMLELEKDQLTFGFIKLTDMAPLAVAYERGYFLDEGLFVTLEAQANWKVLLDGVIDGKLDGAHMLAGQPLAATIGYGTEAHIVTPFSMDLNGNGITVSNEVWEKMLPHVAKMDDGRPQHPISAAALAPVVEEFRAEGKPFNMGMVFPVSTHNYELRYWLAAGGLNPGYYSPENVTGQINADVFLSVTPPPQMPATLEAGTINGYCVGEPWNQQAVFKGIGVPVITDYQLWKNNPEKVFGITAEFAQDYPNTTLAVTKALIRAAIWLDENDNANRQEAVEILSRPEYVGADAEVIANSMTGFFEFEKGDKRDIPDFNTFFRHNATYPFYSDAVWYLTQMRRWGQIAE
>MP1527_megahit_256389_3-536
LKRFRTASAGVCAALAVSVASFSASVAAQAPAVGWPEKEELKFGFIKLTDMAPLAVAYEKGFFEDEGLYVTLEAQANWKVLLDRVIDGQLDGAHMLAGQPLGATIGFGTESHVVTAFSMDLNGNGITVSNEIWDKMKAHIPQENGKPVHPIKADYLKPVVDEYRNAGKPFNMGMVFPV
>MP1527_megahit_259631_229-558
MKNLLLALTATTALSSPLLAQDLEKDELTFGFIKLTDMAPLAVAYEQGYFLDEGLFVTLEAQANWKVLLDGVIGGQLDGAHMLAGQPLAATIGYGTEAHIITPFSMDLNG
>MP1527_megahit_297509_4917-5141
RPDIYLAAAKMLVEEGNASEADFPWDSDGYKAPTPAADIIDGIPYDGKAPNAYLDSLPIGLKGAQTVEGSEVKG*
>MP1527_megahit_380813_1-528
PPPQMPATMEAGTIYGYCVGEPWNQQAVFKGIGVPVITDYEIWKNNPEKVFGVSQGWADKYPNTHIRVVKALIRAAMWLDENDNANRPEAVKILAKSNYVGADEDVLANSMTGTFEYEKGDKRDVPDFNVFFRYNATYPYYSDAIWYLTQMRRWGQISEAKSDDWYKETAKKVYKP
>MP1527_megahit_489596_2-328
MSGLDDVHAGYLPLLDGAVLVTAARFGFAEAHGIRLHLHREMSWATIRDRMGVGHFDCAHMLAPMAIAANLGIAPLSAPVVAPMVLALGGNAVTVSPLLAELMAETGWR
>MP1527_megahit_493951_1122-2267
MSEVVLNCGYVPLVDCAPLVIAKELGFAAEQGLALNLLRQPSWSALRDMLALGHLDAAHMLSPMPVAMSIGMGGLPARVDALMVLSVNGTVFGVSNAVASTLENVRFGDTTALLSGLSARGAKPLRVGIPFHYSMHRLLLSYWAAQAPDLQIEEVTVPPMRMADAVSDGFVDAFWVGEPWGGVAVQNNVAKLMMAGRDVWQFAPEKVLAARHEWASQNEDSVRRLMRAVYQASAWLDAPGNKPLAVEILGRSEHLSMSPDLIDPALTGHIVPRTGASPVTVDRFLQFHSHAASFPWRSQAAWIAHHLGADAAGIEKAKTCFRADLFRQNLPDIGADMPQSSEKTEGAMTLPTSVASARGEMILSPDAFFDGRTFDFTAAVR*
>MP1527_megahit_493951_2517-3887
MKNTFALLLASTSLLATAASAEMLALEKEELTFGFIKLTDMAPLAVAYELGYFEDEGLFVRLEAQANWKVLLDGVIDGQLDGAHMLAGQPLAATIGYGTKAHIITPFSMDLNGNAITVSNDIWDEMKPNVPTMDDGRPQHPISASALAPVVEGYKDRGEPFNMGMVFPVSTHNYEIRYWLAAGGLKPGYYSAQDISGQIDADVLLSVTPPPQMPATMEAGTISGYAVGEPWNQQAVFKGIGVPVITDYDMWKNNPEKVFGITAEFAEENPNTTLALTKALIRAAMWLDANDNANREEAVEMLSRSEYVGADADVIANSMTGFFEFEKGDVRPAPDFNVFFRYNATYPFYSDAIWYLTQMRRWGQIDETKPDEWYFETAADVYRPDIYLQAARLLVDEGMADEAAFPWDSDGFKSPTPAADIIDGISYDGRAPNAYIDSLPIGLKSGQTVVDSKVEG*
>MP1527_megahit_497737_269-1084
GWRDDGPAAAGRALAEALARLERSASRRGRFAVVHAHSCHNYDLRYWLSACGIEPDRDVDITVVPPPLMPDAIASGQIDGFCVGEPWSTIAVRRGAGRIVTTKAEIWRRSPEKVLGVSARFAAERTEVLDRLIRALCDAATWCDAAEHHAELADLLAEPAHIGVDARDLVPALSGLLEMAPGEAQSIEDFMIFAAGEANRPRLSDGFWMLSQMVRWRQVTESDAARQAVRNVFRPDLYDRALGLAFRDSVEGEVFITGQDRRPAGLFDRPE*
>MP1527_megahit_512640_15729-16760
MSERLTIGFLPLVDACLPILARELGFAEAEGLDLHLTRDVTWATVLDRLLYGHTDAAHLLAPLAIATTLGRGRPAQPLSAPFVLGLNGNAITLRTDLADAVWPQAVLADPVAVGAALAQEARARAAAGRRLRFGVVHRHSSHNYMLRYWLAGCGIRPDEDIEIVTVAPPFSADALASGEIDGTCVGEPWNSVAVDRGVGRIVLATAQIWRRGVDKVLAFKQSHLADRQDASERLVRAMRHAGKWFVDPDNRQEAAAILARPDYLDGSADIIGRAIADQMVLALGTEPFFYPDFMFQYNEAANFPWISQAMWLYSQLVRWEGLSYDPADAARAAAVFRPDIYRRA
>MP1527_megahit_533217_4752-6140
MFHPSSINRRTLLGAFAVLALAGTSTSAIAEMIFPEKAELTFGFIKLTDMAPLAIAKEKHFFEDEGLYVTLEPQANWKVLLDRVITGELDGAHMLAGQPLAATIGYGTEAHIVTPFSMDLNGNGITVSNAVWEEMKPNIPTGADGKPAHPISASALAPVVERYKSEGKPFNMGMVFPVSTHNYELRYWLAAGGLNPGFYTPSDTSGQVKADVLLSVTPPPQMPTTMEAGTIQGYCVGEPWNQAAVFKGIGVPVITDHDIWNDNPEKVFGMTAQFVEENPNTAVLVTKALIRAGKWLDENDGANRQEAVEILSKPEYVGADAEVIANSMTGTFEYEKGDKRPAPDFNIFFDKFATYPFYSDAVWYLTQMRRWGQIAEPKDDGWYDEVARSVYKPDIYRAAADALIEDGLIEASEIPGETDGYKRATAAFIDGIEYDGKKPNDYLAKFGIGLKGDETVASLASN*
>MP1527_megahit_546740_9904-10917
MFKTKAWFVAAMVTVIASAYSYSSNAKELVVAAASNPGGLAVFVAQDKGFFAKNGVDVKVEIRNTGSALSKGLRAGEFDFAPAAFTNLPAALERGLNVRGIVGYVGAAYEKMTADKVVALIASKASGINSVSDLKGKKVGVTFGSTADAWLLQALKEVNLTRNDLERVNTRPPSLVSVLDTGGVDAIVGWEPFNYRALKKIPGSKIVKRGGDLVCFCAYLHGNPDRVYKDEAATQKFVDSIAEAAAYVRNPANRNEVAEIGTRFVNMTKEEVLSGLDFWVYDPRIGANTAKAFSGAVDLLIEQKKMKKKYDPAKYLETKFILSTMKRHPEWFADLGK*
>MP1527_megahit_547825_66375-67766
MSLPKVNSHSIRRWLSAFGVIGVISFSTNSLAAPGELEKEDLRLGFIKLTDMAPLAIAYEKGFFEDEGLYVTLEAQANWKVLLDGVINGALDGAHMLAGQPLGATIGYGTQADIITAFSMDLNGNAITVSNNVWEQMKPHIPTAEDGNPQHPISAEALKPVIDSYKQQGKSFNMGMVFPVSTHNYELRYWLAAGGIHPGYYAPHKGDSSGQLKAEALLSVTPPPQMPSTMEAGTIEGYCVGEPWNQQAVFMEIGVPVITDYEIWKNNPEKVFGVSQQWADENPNTHIALVKALIRAAHWLDAENNANRPEAVEILSQSYYVGADYDVIANSMTGTFEYEKGDKREIPDFNVFFRYNATYPYYSDAIWYLTQMRRWGQIPEAKSDSWYTDMAKKVYRPDIYQIAAKELIEEGKLAAADFPDFSSETGFKPAQNEFIDGIEFDGAAPNAYLEKFAIGLKGEEQVD*
>MP1527_megahit_555349_180-953
DLAYVGPGPVINGYLKSDGKDLKILASAANGGASFIIQKNSGLESIENYSGKRVAAPQISNTQDVSLRHYLAQNGLTPAEKGGDVFVLNIANPDIYTLFAKGDIDGAWVPEPWATMLVEELDGVRLFDENEIWPENKFSSVLLIGRSDYIEKNPEIIKNWINANKETVQWINNNPDESKELYNKFMKGHMGKTLPEKIVQDSFSNIIVTSQPVENSIYTFAERADALGYLGRDGYTLDGLFYHENISLTANEENHNG*
>MP1529_megahit_2328_1197-1748
MVRPTPLHKHPGFNVRLGFVPLLDSAPLIVARELGLFDAEGLDVELVREGSWASLRDKVSFGLLDGGHMLAPMPLSMSLATDRPKVPVVVGMVLSRNGNGITLSARLHHELTHSATDLENPIATARALIRVARGRGEPIRLASVAPWSSHDLQLRDWLASAGSDAEKHVQIIPVSPIQMVDAFR
>MP1529_megahit_6088_2-736
TAPGMRHMKGVRIPVGFIPLVDSAPLIVAHEMGYAAEEGLHLDLRRAPSWSGLRDMLSFGQVDAAHMLSPVPVATALGLGGAGTPLAALSVLSVNGNVIGVNTDLAAAMAEAGHDFAFNNAEAAGRALIGAAKARLRIGVPFPFSMHAELLYYWLTALGLPAPQNVDIRTVPPPLMADAIRAGEIDAFCVGEPWGSIAVEQGHGVLLLPGKAIWGVAPEKVLAVRRDWAAQETALSGRLIRSVWR
>MP1529_megahit_19547_3-533
DPMRDLNLVVVPPSLMVDALAAGQIDGYCVGEPWNNAAVVAGIGRTLITSGEIWSNGPEKVLGVRQDWTEQNKEWHLKLIAALSETCAWLDDMDNRLTAAQIISTPDYVNAPFDEVVGSLTGKNRQTGGELRIDMPDFNVFHRYAANFPWRSHAKWILSQMIRWGEAPDDVDASAIA
>MP1529_megahit_24750_1-504
DENDNANRAEAVEILARSEYVGADADVIANSMTGTFEYERGDKREVPDFNVFFRYNATYPYYSDAVWYLSQMRRWGQISDSKDDAWYDATAREVYRPDIYLEAAQSLVDDGLADAADFPWETDGYKPVTSDFIDGVSYDGRQPNAYLESLTIGLKTSQTVAAGEVIE*
>MP1529_megahit_27624_553-765
YLEAARLLVDEGLANEADFPWDSDGYKDPTPAADIIDGIPYDGKTPNAYLESLPIGLKGEQTVVGTDVKG*
>MP1529_megahit_35752_2-652
NSLLEYEKLGHILHSGHQIWQNAPEKVLGMRSDWTEQHDVMHRHLLRALLAACQWLDNPHNHRLLRDILARPEYLGEQINVLDNHPYSLFHPRLHQHFFRHSANFPWLSQAHWLATRLTLRGQLGPVDGAMVRQVVRPDLFRNAAASMGIDAPVIDSKTEGRHQLPFTLSGRYGPVDVASDRLLGEHLHDWLADNPMATPNKEASRTKTATKSRPQ*
>MP1529_megahit_35752_865-1464
MQLRTLAATFLILTAACSAHADIGPAEKPDLKLGFIKLTDMAPLAIAWEQGFFLDEGLFVELEAQANWKVLLDGVVTGTLDGAHMLAGQPLGATIGYGTQADIITAFSMDLNGNGITVSNDVWEQMRPHIEDGSDGNPAHPISATALKPVIDQYRDKGERFRMGMVFPVSTHNYELRYWLAAGGLNPGYYAPQRGDTSGN
>MP1529_megahit_47274_3-506
PPPQMPATLEAGTISGYCVGEPWNQQAVAKGIGVPVTTNYDIWKNNPEKVFGVTRKWADENPKTLIAVTKALIRAGKWLDATESGKLINREEACRILSQPNYVGADYEVIKNSMTGTFIFQKTDVREMPDFNVFFKHDCTYPWYSDGVWFLTQMRRWGQITEAKPASW
>MP1529_megahit_71191_326-1048
PPPQMPATLEAGTIYGYCVGEPWNQQAVFKGIGVPVITDYEIWPNNPEKVFGMTRDFVEKNPNTTIRVVKALLRAAHWLDADGNSNRPKAVEILSRSEYVGADYEVIANSMTGTFEYEKGDKRSVPDFNVFFRYFATYPYYSDAVWYLTQMRRWGQIAEPKPDSWYMDIAKKVYRPDLYAKAAQALIADGALKASNFPDFATEDGFRPEVDTLIDGVLYDGTRPNDYLKRLKIGLKDEVL*
>MP1529_megahit_73473_3-566
GFIKLTDMAPLAVAYELGYFEDEGLYVSLKAQANWKVLLDGVIDGELDGAHMLAGQPLAATIGFGTSAHIVTPFSMDLNGNGITVSNAVWKAMKPHVPKRPDGKPIHPIKADYLKPVVDDYAERGQPFKMGMVFPVSTHNYELRYWLAAGGIHPGFYAPHKGDISGQIDADALLSVTPPPQMPATLEA
>MP1529_megahit_80186_92-754
MQTTIHKLPTGERQNLNIGYMRLSDSAPLIIAQELGLFAKYGLDVTLCREVSWANIRDKLIAGNFDACQMLAPMPLVTTLGAAGIRAPIVTGLVLSLNGNGITLSRPLWEQMLNQSETPLLANQPLASARALKKVLDKLPSNQTITLATVHSFSTHTQLLRMCLEAGGIDPDRDVRVIVLPPEQMVDSLAQGVIDGFCAGEPWNSIAVEYGVGVLATTGFH
>MP1529_megahit_96292_1-525
FALSACLPSSSLIGNRHDDAVIGHFDVRRWTFECRATGQAAPVLFLKVIKPEPFGLGKPSRTFIMISYSDTILSSPQRGVFAGSAALLACLLAACGGPSTDAPSSSPSSSESTALVIPMEGLEKTELTFGFIKLTDMAPLAIAYEKGFFEDEGLYVTLEPQANWKVLLDRVIDGE
>MP1529_megahit_130081_2-793
GKPFNMGMVFPVSTHNYELRYWLAAGGLHPGYYSTENITGQIGADVLLSVTPPPQMPATLEAGTIYGYCVGEPWNQQAVFKGIGVPVITDYELWKNNPEKVFGITAEFAEEYPNTTKAVVKALIRAAMWLDENDNANREEAVEILSRPDYVGADYEVIANSMTGTFEYEKGDTREVPDFNVFFRYNATYPFYSDAVWYLTQMRRWGQIAEAKPDNWYDEVAKSVYKPEIYLEAARLLVDEGLADEADFPWDSTGYKAPTPADDI
>MP1529_megahit_140672_2-739
LSVTPPPQMPATMEAGTIQGYCVGEPWNQQAVFKGIGVPVITDYEIWPNNPEKVFGVTEAWAEQYPNTHLRLLRALIRAAHWLDENDNANREEAVKILSRSSYVGADEEVIANSMTGTFEYEKGDVRKVPDFNVFFRYYATYPYPSDAIWYLSQMRRWGQIAEPKSDDWYMETAAKVYRADIYKEAARTLIEDGTLKAEDFPDLDAENFARPHQGELIDGVAFTPREPNAYIDSFEIGLKGSQTP*
>MP1529_megahit_218139_124-1341
DVNRRKMLKAIGSASVYASIASVFKFETLHALTEDAMKNIEKKNLKIGFVPITCATPIIAGHSLGFYDKYGLKVDIIKTAGWAVARDKCMNGEYDASHLLAPMPAAMSMGVGSASQKWRMVTNVNTNGQAIVLANKHKDKNNPKDWKGFKFGVPFEYSMHNLLLRLYVAEHGIDPDKDIQIRVIPPPEMVANLRAENVDGYLAPDPFNQRAVYDGVGFIHKLTKDIWDQHPCCCFGISQRFIDENPNTFIVLLTAILDATQTAEKSDQRVRFAEAMAPRNYLNQPSAVLKQILTGVYPDGLGNIKKVPDRISFMPYPTQSMGTWILSQMKRWGYIKGDVDFKALSDEIFLSVSAQSQMEEMAEDNKNIKWSDIPEKKYPIYDVYGKKFNPEKINEYIDSFAIKRT*
>MP1529_megahit_231827_2-439
MNSNFQDSLVQKRLKFPQWILLTLSFLVMGSWAHAELGPPEKDELKFGFIKLTDMAPIAIAYENGYFEDEGLYVTIEAQANWKVLLDGVIDGKLDGAHMLAGQPLAATIGFGTKAHIVTPFSMDLNGNGITVSNAVWEKMKAHVPM
>MP1529_megahit_231827_729-1160
REATVQMLTRRDYLDLPTNYLRPSLIGNLVYDRGCAAEHHPNFHVFASYNAGFPWRSQAEFLLHHCEPLLGKVFDREKIVSITQQCFRTDLYREAARLLGYPTPDQDHKSEGSHAEPYWFNDQIKLGSDLMVSPQVLQKNRND*
>MP1529_megahit_244674_405-998
MNQTKNNDELPYKEEHFDGIEKRIIDAQGIPSDGKLDRRHFMDLLAAAGGGISLTSMFAGCGKKEEEASTGESATPVATGDSELDEPVKIGYLPITDSVPLILAHALGYFEEEGLKTEKPTLIRGWSPLVEAFIANKVNLCHFLIPIPLWMRYNNDVKVKIMSWAHTNGSAIVVGKHTGAKDFKDLGGMQIAVPYWYS
>MP1529_megahit_247466_623-1795
MKIRIGYMPLTDSLPLVVAQEAGYFAAEGLDVELQPEWSWASLRDRLLVGQLDAAPMLAPMMMATSLGLGCIKKPLATAFSMGLNGNGITVSPMLFQGLCALSEGPTPNDMASAMNKLVAARASSGEAPLVLAVVFPFSCHAYQLRHWLSVAGLDPDHDVKLVVLPPSQMVDHLRMGHIDGFCVGEPWNSLAALTGAGHCILSGYQIWENAPEKVLAVSRDWVARNPGPHRAMLRALYKAARHADEHLLESLSLLAHPAWLDVPAEIIRAPFSQRLPGGLTGQPFPAHHFHVFAGFHANFPWRSDARFLLEEMQRWRQCSLEETQTFAAQCYRTDLFRDALADLTSLPLMDSKPDERHAGHWQLPGEPKPVELGPDRLLKVIEAEEEGQS*
>MP1529_megahit_255888_2-1126
MKNINKKILAIIAFILSAVLGNLNADILDVEKDTLKFGFIKLTDCAPIVIAKEKGYFDDEGLSVEVEAQGNWKELLNRVINGDLDGAHMLAGQPIGATVGFGTKADVLTAYSLDYNGNGITVSNDIWKQMKPNVKKDATGKVIHPITADSLKPIADEASNNNAKLKMGMVFPVSTHNYEIRYWLAASNISPGFYYDPSTKQRDIAGFLNSDVELSVTPPPQMPQTLEAGTICAYCVGEPWNQQAVFKKIGVPVTTNYDIWKNNPEKVFGVSAEWAKKNPNTWIAVTKALIRAGHWLDASWKNRDEAAKILSQPNYVGAPYKVIKNSMTGTFEFEPGVDVREMKDFNVFFRYNASYPYYSDAVWFLTQMVRWGQIT
>MP1529_megahit_255888_1195-2268
MFPNINFQNNPETIRIGFVPLVDCAPLILAHEKGFFRAEGLNVELVREPGWATIRDKIVCGELHAAHALAGLCFGITIGLRVLARHCITGFLFNANGAAITISNRLKKAGVTDAQSLKRYISTGKSEAKLTFGIPNIVSSHHFLLRQWIQPTGIKPDEDINIVVVPPQLMVSSLESGFIDGYCVGEPFNSLALSKGLGTIVKESADLSPMHTEKALIVTEQFSQCHKDEHLAIIKSLILAAKICDTHEGRLELSSLLSQREYLDVDEAIIRRSLFTGDNEMKSVDFHIFSRFDVNSPSKSKANKLISQMRSAGLINKSISDADKELLNSVFREDVYIEALEMTKTKVNNSEVAALNK*
>MP1529_megahit_285307_1-609
NINGQAITVANRHKGKVNGPADMKGFVFGVPFPYSMHNLLLRYYLAKGGVDPDKDVQIRPVPPPDSIAQLVAGDIDAYLMPDPFNQRAVYEDAGFIHLLTKELWPGHPCCAFAAGEPWIKEHPETFRALNKSIIDAAAYVSTPSNRKEVAKAISGRGFLNQPTEVVEAVLTGKFEDGLGKSQNVPDRIDFKPYPWQSFSHWIQ
>MP1529_megahit_296203_2898-3647
SMHNIVLQMGLREAGLKAVIKDQSEPLASDEVNLMVMPPPEMPPALAAKKIDAFIVAEPFNAMGELKAGGQVMRFTGDMWKNHPCCVVCMHEEQTVQKPTWTQKAMNAVVRASIYASQNKAEVAELLSKDGKAYLPMPAPVVKRAMTLYGVDDYVETKANRHAAEWKNGRIDFQPWPYPSATRFMVDNMNKTVVGGDKSFLEGLDRDKVATELVDYNYVKSACDKYPEWMNDPSVNESDPYEREEVFAI*
>MP1529_megahit_330917_2-613
LIKNEAYEIADAISTAEMRDLLFYKNASNGDPYKEQLLRELAKEAGGLDQAFQAAFGPQAGKFFAKTKASSPMGRRQFLSSLAAGAALITVACSNQNKPAKQPIDDTPINVNNLEKQTLRVGFIPITCASPIIMAEPMGFYNKFGMDVKVVKMPSWGAVRDSAIAGELDAYHMLAPMPISMTLGLGTAPFSVKLASIENINGQA
>MP1529_megahit_346724_173-736
MANLASNFTQKYNFECKTSDQNSESNPLNKTFLKNNFLNPSNDHGYFCACIECRPIGNDHENFMADMPDDPAEIISDFSRMGLIKNEAYEIADAISTAEMRDLLFYKNASNGDPYKEQLLRELAKEAGGLDQAFRAAFGPQAGKFFAKTKASSPMGRRQFLSSLAAGAALITVACSNQNKPAKQPIDD
>MP1529_megahit_356608_72-821
MSHKLKFFFLLLMLPLLLPGLASAQTVNVGAAGNVGGMIVFVAQAKGFFAKNGIDAKVVTRQTGGALTKSLRAGEMDYAPAAFTNLPAALEKGMNVKAFVGYTGASYVKSTSDNFVGIAARSGTGIKTLKDLKGKKIGVTFASTGDLYLRTILRKNGITKRDYKRINTRPPSLVAVLDTGGVDAIVAWEPNLTRALDKVKGSSLVSRGGDHVCFCAGLHGFPQKVYGDKKKTQGVVDAMAQAAHWLRDPK
>MP1529_megahit_361060_6683-8065
MKNIIKKRVLKIVATIVFAGLGSQHAISQDLDLEKDELKFGFIKLTDCAPIVIAKEKGFFEDEGLQVEVIAQPNWKTLLDNVINGDLDGAHMLSGQPIAATIGFGTKAHIITAFTMDLNGNGITVANSIWDQMKENDPKLDTSKPKHPITADSLKPIVQEKLDDGEKLQMGMVFPVSTHNYELRYWLASAGIHPGMYTKNDIGGRTDAEVELSVTPPPMMPATLEAGNIQGYCVGEPWNQQAVAKNIGVPVTTNYDIWKNNPEKVFGVTKEWADENPNTHLAVIKALIRAGQWLDATKKKGIFRRGLDLVNREEAARILSQPNYVGADYEVIKNSMTGFFYFQKSDKREMPDFNVFYRYYCTYPWYSDGIWFLTQMRRWGQITEPKSDEWYHKTAKEVYRPDIYLKAAKMLLDEGVIDKNDIPWDTDGYKPPTSDFIDGIEYNGKKPLEYLKGHKIGHKN*
>MP1529_megahit_381027_399-1247
GDMNIEVKIFDSGPQVIESIFSNSVDLAYVGPGPVINGYLKSDGKDLKILASAANGGASFIIQKNSGLESIENYSGKRVAAPQISNTQDVSLRHYLAQNGLTPAEKGGDVFVLNIANPDIYTLFAKGDIDGAWVPEPWATMLVEELDGVRLFDENEIWPENKFSSVLLIGRSDYIEKNPEIIKNWINANKETVQWINNNPDESKELYNKFMKGHMGKTLPEKIVQDSFSNIIVTSQPVENSIYTFAERADALGYLGRDGYTLDGLFYHENISLTANEENHNG*
>MP1529_megahit_382236_2-691
TIHGYCVGEPWNQQAVFKGIGVPVITDYEIWKNNPEKVFGVSKTWAEEYPNTHIRVVKAMIRAAKWLDENNNANRPEAVKILSRPNYVGADYDVIANSMTGTFEYEKGDKREIPDFNVFFRHHATYPYYSDAIWYLTQMRRWGQISESKPDSWYMDIAKKVYRPDIYTQAAKSLIAEGKMSADEFPDFVSEDGFKPPQSEFIDNITYDGRKPNAYLSQFPIGLKDGETL*
>MP1529_megahit_382236_5009-6181
MKIRIGYMPLTDSLPLVVAQEAGYFAAEGLDVELQPEWSWASLRDRLLVGQLDAAPMLAPMLMSTSLGLGCIKKPLATAFSMGLNGNGITVSPMLFQGLCALSEGPTPNDMASAMNKLVAARAGSGEAPLVLAVVFPFSCHAYQLRHWLSVAGLDPDHDVKLVVLPPSQMVDHLRMGHIDGFCVGEPWNSLAALTGAGHCILSGYQIWENAPEKVLAVSRDWVARNPGPHRAMLRALFRAARHADENLLESLSLLAHPAWLDVPAEVIRAPFSQRLPGGLTGQPFPAHHFHVFAGFHANFPWRSDARFLLEEMQRWRQCSLEETRTFAAQCYRTDLFRDALADLTSLPLMDSKPDERHAGHWQLPGEPKPVELGPDRLLKVIEAEAGPAQ*
>MP1529_megahit_388461_1-684
HGYCVGEPWNQQAVFKGIGVPVITDYEIWKNNPEKVFGVSKSWAEEYPNTHIRVVKAMIRAAKWLDENDNANRPEAVKILSQPNYVGADYDVIANSMTGTFEYEKGDKREVPDFNVFFRYNATYPFYSDAIWYLTQMRRWGQISESKPDSWYMDIAKKVYRPDIYAQAAKSLIAEGKIPADEFPDFATEDGFKPPQKGFIDNISYDGRKPNEYLAKFPIGLKEGDAL*
>MP1529_megahit_391615_2-418
MMKGFKKTFRGVLAAMTLGLSATSLADDAVGWPEKADLKFGFIKLTDMAPLAIAYEKGYFEEEGLFVTLEAQANWKVLLDRVIDGQLDGAHMLAGQPLGATIGYGTEAHIITAFSMDLNGNGITVSNSVWEEMKKHIPS
>MP1672_megahit_16154_309-953
MSERLTIGFLPLVDACLPILARELGFAEAEGLDLQLTRDVTWATVLDRLLYGHTDAAHLLAPLAIATTLGRGRPAQPLSAPFVLGLNGNAITLRTDLADAVWPQAVLANPVAIGTALAQEARARAAAGRRLRFGVVHRHSSHNYMLRYWLAGSGIRPDEDIEIVTVAPPFSADALASGEIDGTCVGEPWNSVAVDRGVGRIVLATAQIWRRGVDK
>MP1672_megahit_18048_3-338
MSGLDDVHAGYLPLLDGAVLVTAARFGFAEAHGIRLHLHREMSWATIRDRMGVGHFDCAHMLAPMAIAANLGIAPLSAPVVAPMVLALGGNAVTVSPLLAELMAETGWRDDG
>MP1672_megahit_35454_2-904
RLGAAQMKLVSFPVAYMPLVDAAPLIVAQEMGFAAAEGLDLDLIAAPSWSSVRDMLAFGRVDAAHLLSPVPIAAGLGLGGVTTQLSAVSVLSVNGNIIGVGSELETRLRAYGYGFDFADPVAAAAALAAVAGDRITFGAPFPFSMHAELLRYWFSRTALKDVRIDIRTVPPPLMAEALAEGDVDAFSVGEPWGSVAVDRGAGALILPGKAIWAFAPEKVLAVRTVWAETEPLLLRRLMQAVWRAGRWLAQPDSRTTAAEILARPAWLGMSAELIDRALSGRFTISGRAEQRETPGFVEFHR
>MP1672_megahit_45634_2-685
QKAELAADEVNLMVMPPPEMPASLAAKKIDAYIVAEPFNAMGELKAGGRVMRFTGDIWKNHPCCVVCLHEEQTVKKPIWTQKVMNAVVRANVYASKNKEEVAELLSKDGMGYLPMPAAVIKRAMTHYGTEEYMASGACRNTADWKNGRIDFQPWPYPSATKFMVDWMNKTVVGGDNSFLDGLDREMVASDLVDYDFVKKSCEKYPEWKDDPSVNRTDPYEREEVLSI*
>MP1672_megahit_49341_3-107
MKKLVMALAATTALGGQVMAEPLDLEKDELTFGFI
>MP1672_megahit_55428_3-833
MFTLKTSSLLKNVPKTLTKVLALTLMVSAPLSLAQSEESVGWPEKEELKFGFIKLTDMAPLAIAYEKGFFEDEGLYVTLEAQANWKVLLDRVIDGQLDGAHMLAGQPLGATIGFGTESHVVTAFSMDLNGNGITVSNEIWDKMKAHIPVKEGKPVHPIKADYLKPVVDEYREAGKPFKMGMVFPVSTHNYELRYWLAAGGIHPGYYAPHKGDTSGQIDAQALLSVTPPPQMPATMEAGTIYGYCVGEPWNQQAVFKGIGVPVITDYEIWKNNPEKVF
>MP1672_megahit_57237_272-718
AAILARPEYLDGSAQVIGRAIADQIVLKAGAAASPYPDFMFQYNEAANFPWISQAKWLYSQFILWEGKPFDDADAERAGRVFRPDIYRKALRGTGDLLPGASSKVEGSIDGPLAVGAEQGEITLSSNRFFDGRIFDPDAIEDYVASQR*
>MP1672_megahit_62895_205-504
MSEKLTIGFLPLVDACLPILARELGFAEEEGLDLDLTRDVTWATVLDRLLYGHTDAAHMLAPLAIATTMGIGRPPQPLAAPFVLGLNGNAITLRTELADA
>MP1672_megahit_77218_372-767
GRAIADQMVLALGTEPFFYPDFMFQYNEAANFPWISQAMWLYSQLVRWEGLSYDPADAARAAAVFRPDIYRRALAGTGDLLPGASSKVEGSLRGPLAVGAQQGEITLTADSFFDGRIFDPDRLQAYIAAQT*
>MP1672_megahit_77629_632-1318
MPIETYSLFCLISNQNPTIMKQTRSSDELPYQEAHFDGIEKHILAAKGISANSKIGRRPFMDLLATVGGGLSLSALLSSCGSSEDSGELDEPVKIGYIPITDSVPLILAHAKGYFEEEGLKTEKPTLIRGWSPLVEAFIANKLNMAHFLIPIPLWMRYNNDVKVKVMSWAHTNGSAIIVGGHTEAKDFKDLGGSQIAVPYWYSMHNIVLQMGLVEAGLKPVIKDQKAEL
>MP1672_megahit_88382_1-780
MKQTFAYLALTTALVSPARAEMLELEKDQLTFGFIKLTDMAPLAVAYERGYFLDEGLFVTLEAQANWKVLLDGVIDGKLDGAHMLAGQPLAATIGYGTEAHIVTPFSMDLNGNGITVSNEVWEKMLPHVAKMDDGRPQHPISAAALAPVVEEFRAEGKPFNMGMVFPVSTHNYELRYWLAAGGLNPGYYSPENVTGQINADVFLSVTPPPQMPATLEAGTINGYCVGEPWNQQAVFKGIGVPVITDYQLWKNNPEKVFGI
>MP1672_megahit_90956_2-508
ENDNANRQEAVEILSRPEYVGADAEVIANSMTGFFEFEKGDKRDIPDFNTFFRHNATYPFYSDAVWYLTQMRRWGQIAEAKDDAWYDETAKKVYRPDIYLAAAKMLVEEGNASEADFPWDSDGYKAPTPAADIIDGIPYDGKAPNAYLDSLPIGLKGAQTVEGSEVKG*
>MP1672_megahit_104187_764-1552
PSDTSGQVKADVLLSVTPPPQMPTTMEAGTIQGYCVGEPWNQAAVFKGIGVPVITDHDIWNDNPEKVFGMTAQFVEENPNTAVLVTKALIRAGKWLDENDGANRQEAVEILSKPEYVGADAEVIANSMTGTFEYEKGDKRPAPDFNIFFDKFATYPFYSDAVWYLTQMRRWGQIAEPKDDGWYDEVARSVYKPDIYRAAADALIEDGLIEASEIPGETDGYKRATAAFIDGIEYDGKKPNDYLAKFGIGLKGDETVASLASN*
>MP1672_megahit_108336_561-755
MSEKLTIGFLPLVDACLPILARELGFAEEEGLDLALTRDVTWATVLDRLLYGHTDAAHMLAPLAI
>MP1672_megahit_108817_1-1623
ENSNQLKDNSQNSLNNLLNPVNNHGYFCACVECRPIGNDHENFMSDMPDDPVEIISDFSRMGLIKNQAYEVADAISTAEMRDLLFYKNASNGDPYKEKLLRELAKEAGGLDQAFKAAFGPKAGKFFANTRASSPMGRRAFLSSLAAGAALITVACSNQNKPSKQLNDDTPININNLEKQTLRVGFIPITCASPIIMAEPMGFYKKFGMDVKVVKMPSWGAVRDSAIAGELDAYHMLAPMPISMTLGLGTAPFSVKLASIENINGQAITVANRHKGKVKGPADMKGFIFGVPFPYSMHNLLLRYYLAKGGVDPDKDVQIRPVPPPDSIAQLVAGDIDAYLMPDPFNQRAVYENAGFIHLLTKELWPGHPCCAFAAGEPWINEHPETFRALNKSIIDAASYVSTPSNRKEVAKAISGRGFLNQPTEVVEAVLTGNFEDGLGQTQNVPDRIDFKPYPWQSFSHWIQSQLIRWDLGGAVAAIQAGDFNPNSASIFLTDEAQALEREMGGNPPTARFKKEVLAYDVFDPSNPIQYVKDQIKRDGF*
>MP1672_megahit_110732_3-611
MFHPSSINRRTLLGAFAVLALAGTSTSAIAEMIFPEKAELTFGFIKLTDMAPLAIAKEKHFFEDEGLYVTLEPQANWKVLLDRVITGELDGAHMLAGQPLAATIGYGTEAHIVTPFSMDLNGNGITVSNAVWEEMKPNIPTGADGKPAHPISASALAPVVERYKSEGKPFNMGMVFPVSTHNYELRYWLAAGGLNPGFYTPSD
>MP1672_megahit_110732_966-1754
AGRALAEALARLERSASRRGRFAVVHAHSCHNYDLRYWLAACGIEPDRDVDITVVPPPLMPDAIASGQIDGFCVGEPWSTIAVRRGAGRIVTTKAEIWRRSPEKVLGVSARFAAERTEVLDRLIRALCDAATWCDAAEHHAELADLLAEPAHIGVDARDLVPALSGLLEMAPGEAQSIEDFMIFAAGEANRPRLSDGFWMLSQMVRWRQVTESDAARQAVRNVFRPDLYDRALGLAFRDSVEGEVFITGQDRRPAGLFDRPE*
>MP1672_megahit_214580_350-1759
MTGLKTTSLLKRFRTASAGVCAALAVSVASFSASVAAQAPAVGWPEKEELKFGFIKLTDMAPLAVAYEKGFFEDEGLYVTLEAQANWKVLLDRVIDGQLDGAHMLAGQPLGATIGFGTESHVVTAFSMDLNGNGITVSNEIWDKMKAHIPQENGKPVHPIKADYLKPVVDEYRNAGKPFNMGMVFPVSTHNYELRYWLAAGGIHPGYYAPHKGDTAGQIDAQALLSVTPPPQMPATMEAGTIYGYCVGEPWNQQAVFKGIGVPVITDYEIWKNNPEKVFGVSQGWADKYPNTHIRVVKALIRAAMWLDENDNANRPEAVKILAKSNYVGADEDVLANSMTGTFEYEKGDKRDVPDFNVFFRYNATYPYYSDAIWYLTQMRRWGQISEAKSDDWYKETAKKVYKPEVYAQAAKALIAEGKAKASDFPEFETETGYKPPQSEFIDGVTFDGSKPNAYLEQFKIGLKGDTVL*
>MP1672_megahit_298265_496-1839
MNQTQKKENELPYQEANFEGIEKHILKAKGIPSNSEIGRRPFMDLLATVGGGLSLSSLLAGCGSKEESTDAEPSTPSEAGGSSELDEPVKIGYIPITDSVPLILAHALGYFEEEGLKTEKPTLIRGWSPLVEAFIANKLNMAHFLIPIPLWMRYNNDVKVKVMSWAHTNGSAIVVGKHTGAKDFKDLGGSQIAVPYWYSMHNIVLQMGLVEAGLKPVIKDQTAALASDEVNLMVMPPPEMPAALAAKKIDAFIVAEPFNALGELKAGGQVMRFTGDIWKNHPCCVVCLHEEQTIKKPIWTQKVMNAVVRANVYASKNKAEVAELLSKDGKGYLPMPAAVVKRAMTHYGTEDYTVTRANRNAAEWKNGRIDFQPWPYPSATKFMVDWMNKTVVGGDNSFLNGLDREMVAKDLVDYDFVKKSCEKYPEWKDDPSVNPTDPYDREEVIAI*
>MP1672_megahit_396922_4172-5542
MKNTFALLLASTSLLATAASAEMLALEKEELTFGFIKLTDMAPLAVAYELGYFEDEGLFVRLEAQANWKVLLDGVIDGQLDGAHMLAGQPLAATIGYGTKAHIITPFSMDLNGNAITVSNDIWDEMKPNVPTMDDGRPQHPISASALAPVVEGYKDRGEPFNMGMVFPVSTHNYEIRYWLAAGGLKPGYYSAQDISGQIDADVLLSVTPPPQMPATMEAGTISGYAVGEPWNQQAVFKGIGVPVITDYDMWKNNPEKVFGITAEFAEENPNTTLALTKALIRAAMWLDANDNANREEAVEMLSRSEYVGADADVIANSMTGFFEFEKGDVRPAPDFNVFFRYNATYPFYSDAIWYLTQMRRWGQIDETKPDEWYFETAADVYRPDIYLQAARLLVDEGMADEAAFPWDSDGFKSPTPAADIIDGISYDGRAPNAYIDSLPIGLKTGQTVVDSKVEG*
>MP1672_megahit_396922_5792-6937
MSEVVLNCGYVPLVDCAPLVIAKELGFAAEQGLALNLLRQPSWSALRDMLALGHLDAAHMLSPMPVAMSIGMGGLPARVDALMVLSVNGTVFGVSNAVASALEDVRFGDTTALLSGLSARGAKPLRVGIPFHYSMHRLLLSYWAAQAPDLQIEEVTVPPMRMADAVSDGFVDAFWVGEPWGGVAVQNNVAKLMMAGRDVWQFAPEKVLAARHEWASQNEDSVRRLMRAVYQASAWLDAPGNKPLAVEILGRSEHLSMSPDLIDPALTGHIVPRTGASPVTVDRFLQFHSHAASFPWRSQAAWIAHHLGADAAGIEKAKTCFRADLFRQNLSDIGADMPQSSEKTEGAMTLPTSVASARGEMILSPDAFFDGRTFDFTAAVR*
>MP1672_megahit_406230_1631-3013
MRGIKTLRRTFVKSALVLAAGMATMSAPLVSAEEWAEKEELKFGFIKLTDMAPLAVAYEKGYFEEEGLYVTLEAQANWKVLLDRVIDGQLDGAHMLAGQPLGATIGFGTQAHIITAFSMDLNGNGITVSNDIWSQMKEHIPHEDGKPVHPIKADALKPVVEKYKADGKPFNMGMVFPVSTHNYELRYWLAAGGIHPGYYAPHKGDTSGQIDADALLSVTPPPQMPATMEAGTIYGYCVGEPWNQQAVFKGIGVPVITDYEIWKNNPEKVFGVSKQWADKYPITHKKVVKAMIRAAAWLDADNNANRPEAVKILSKSQYVGADYDVIANSMTGTFEYEKGDKREVPDFNVFFRYNATYPYYSDAIWYLTQMRRWGQISEEKSDDWFMETAKKVYRPDIYASAAKELIKEGKLDAKDFPDFATETGFKPAQKGFIDNIVYDGSKPNEYLKKFEIGLKGAEKI*
>MP1674_megahit_11520_3-572
AQEHGFAREEGLQLSFQRDKSWATVLDHLLYGHVDASHLLAPLAIATTLGLGRPAQPLCAPFALGLNGNAITVSNELAAQITTPGLLGDPAEIGARLKPIALARKTEGRPLRFAKTHRYSCHNYMQRYWLAGCGIRPGEDVEMTVVPPPFMSDALAAGEIDGYCVADPWDSMAVDAGHGTIILATSQIWR
>MP1674_megahit_15284_3-539
QNAPNKVLGVTEDWARTNPDTLDALLRALYRAGAWLDGNRAQAVSLLAEYLPVDRRALAPALLGHTGYRPDSGDAPEPDLLVFHRYLANFPWVSHGYWFLNQMARWGWLPGDQDLSAVAAACYRPDLYRRALADTPLPGQDWKGEGIHAGPWRLETSQGEIGMGADTFIDGEEWQLRSM
>MP1674_megahit_55639_562-1074
MKHIRTLFKKTLVATAALGGLLCLPVIAEELELEKEDLKFGFIKLTDMAPLAIAYEKGYFEDEGLYVTLEAQANWKILLDRVITGELDGAHMLAGQPLGATIGFGTQAHIITAFSMDLNGNGITVSNDVWKEMKKHVPMENGKPVHPIKADYLKPVVDKYKADGKPFNMGM
>MP1674_megahit_58157_2-781
PFPFSMHAELLYYWLNALGLPAPQSVEIHTVPPPLMSDAIAAGDIDAFCVGEPWGSMAVENGLGELLLPGNAIWAFAPEKVLAVRTDWAETEPQLLGRLMRAVWRAGRWLAQPDSHTAASEMMSRPEYLDVAPEIIDRALVGHLTIAANGEQRRVERFLEFHHGAATYPWRSQAAWIGRQLAARTGLDRAEAIRTARDVFRTDIYRRMLRDVGAELPGASDKIEGSVLHEAPVASESGRLTLLRDSFFDRRIFDPKRPD*
>MP1674_megahit_59875_350-1177
WLAAAGIDPMRDLNLVVVPPSLMVDALAAGQIDGYCVGEPWNNAAVVAGIGRTLITSGEIWSNGPEKVLGVRQDWTEQNKEWHLKLIAALSETCAWLDDMDNRLTAAQIISTPDYVNAPFDEVVGSLTGKNRQTGGELRIDMPDFNVFHRYAANFPWRSHAKWILSQMIRWGEAPDDVDASAIARLAFRPDIYCEAVERLGIACPSADEKMEGAHQHAWLLSDATEPVAMGADQFMDRRIFDPTNIDGYISGFTIRDQRSRLGALDTSQITHLAK*
>MP1674_megahit_63312_3-581
MRKPTQKNSSTDQSEQEYLQEHEMSRRDFMLDSLALGGLAAAFGMSASTAAWGNVQPPADEVVRIGYLPITDATVLLVAHAKGFFEEEGLKTERPTLIRGWSPLVEGFAAGKFNLVHFLKPIPIWMRYNNNFPVKIMSWAHLNGSGLVVGRHTDAKSFSDLGGKQVAVPYWYSMHNIVLQMGLRHAGLTPVIK
>MP1674_megahit_72442_2116-3312
MTRAFLKIGFAQLSDCAPIAIAKEHGLFNANGLDVELVRFASWAAMRDALGVGMIDAAHMLSPIVVASAAGLGPFPGSFTTALTLNLNGNAITVSTELFHEMNEVAPEAMTHCPLSASALKSVIRMRASQSAAPLTLAHVYNHSMHAYELRYWLAAAGIDPDKDVRLVVVPPSQMVSALAEGQIDGFCVGEPWNNAAISAGLGRTLITSGEIWSNGPEKVLATRHDWADRHPDWHRALVRSVLSACIWLDQPANRVAAARVISSPDYVGLPYEEIVGSLSGKGRQTAGRLHLDMPDFNVFHRYAANFPWRSHAKWILSQMIRWGEAPPELDSDAIARSAFQSEIYREVAASMGVPCPDRDEKLEGAHSHAWLLSTASAPIAFGPDRFLDRRMFDPADIG
>MP1674_megahit_73208_1663-2757
LAATIGYGTKAHIVTPFSMDLNGNGITVSNEVWEKMRPNIPSMEDGRPMHPISASALKPVVEEYAADGKPFNMGMVFPVSTHNYELRYWLASGGIHPGFYSPDDVSGQIQADALLSVTPPPQMPATLEAGTIYGYCVGEPWNQQAVFKGIGVPVITDYEIWKDNPEKVFGITAEFAEENPVTTKAVTRALIRAAMWLDENDNANRAEAVEILARSEYVGADADVIANSMTGTFEYERGDKREVPDFNVFFRYNATYPYYSDAVWYLSQMRRWGQISDSKDDAWYDATAREVYRPDIYLEAAQSLVDDGLADPADFPWETDGYKPVTSDFIDGVSYDGRQPNAYLESLTIGLKTSQTVAAGEVIE*
>MP1674_megahit_87677_797-1657
MVFPVSTHNYELRYWLAAGGIHPGYYAPSKGDISGQLQADALLSVTPPPQMPATLEAGTIYGYCVGEPWNQQAVFKGIGVPVITDYEIWKDNPEKVFGVSKAWADKNPNTHLAVVKAMIRAAKWLDEDNNKNRKEAVKILAQPNYVGADYDVIANSMTGTFEYEKGDKRSLPDFNVFFRYNATYPFYSDAIWYLTQMRRWGQIPEHKDDSWYMDMAKKVYRPDIYMQAANLLIKEGKLSASDFPAADEDGFKPPQSEFIDGITFDGTKPNEYLSKFKIGLKEKDKL*
>MP1674_megahit_93545_1073-1504
MRLRLGYIPLIDAAPLIVAHELGFAAEEGLTLDLVRLGAWAQSRDMLGAGLIDAAHMLVPMPIGQALGLGPRLPDFDLVMFLAHGGQAVAISTGIEQRLRAEGHGFDFSDARAAGLALRRAAPGRLRVGVPFTFSTQLELIRHW
>MP1674_megahit_97737_3-737
TAPGMRHMKGVRIPVGFIPLVDSAPLIVAHEMGYAAEEGLHLDLRRAPSWSGLRDMLSFGQVDAAHMLSPVPVATALGLGGAGTPLAALSVLSVNGNVIGVNTDLAAAMAEAGHDFAFNNAEAAGRALIGAAKARLRIGVPFPFSMHAELLYYWLTALGLPAPQNVDIRTVPPPLMADAIRAGEIDAFCVGEPWGSIAVEQGHGVLLLPGKAIWGVAPEKVLAVRRDWAAQETALSGRLIRSVWR
>MP1674_megahit_100133_260-607
NQPVPVIQQVLTGYYADGLGEVKDVPDRIDFDPFPWHSMGVWILTQMKRWGYIEGDVDYKAIAEQVYLASETGKLMEEMGYSAPDKTYKTHTIMGKTFDPDSAEEYTRSFAIGRV*
>MP1674_megahit_106190_360-662
SDAIWYLTQMRRWGQIPEAKPDDWYMETAARVYRADIYQQAARSLIADGTLKAKDFPDFDAENFQRPQQGELIDGIAFTPRTPNAYIDSFEIGLKGTQTP*
>MP1674_megahit_107616_288-569
TQMRRWGQIAEPKSDDWYMETAAKVYRADIYKEAARTLIEDGTLKAEDFPDLDAENFARPHQGELIDGVAFTPREPNAYIDSFEIGLKGSQTP*
>MP1674_megahit_116357_93-554
YKAACHADENLVESLSLLAHPAWLDVPAEIIRAPFSQRLPGGLTGQPFPAHHFHVFAGFHANFPWRSDAAFLLQEMQRWRQCSLEETNTFAAQCYRTDLFRDAVADLTSLPLMDSKPDERHAGHWQLPGEPTPLELGPDRLLKVIEAEASGEN*
>MP1674_megahit_118596_155-661
MKTVNLPVAYMPLVDAAPLIMAQEMGFAEAEGIALDLIAAPSWSSVRDMLAFGRVDAAHMLSPVPVAMAMGLGGVTTALSAVSVLSVNGNVIGVGKGLEAKLRAIGHGFDFADPVAAAKALDRVRDGPLTFGVPFPFSMHVELLRYWSAGTALGAKGIEIRTVPPPLMA
>MP1674_megahit_128503_2-325
MYTLTRRTARWLTRILLTATVWTVSTGAHAEIGPAEKPDLKLGFIKLTDMAPLAIAWEQGFFMDEGLFVELEAQANWKVLLDRVITGELDGAHMLAGQPLGASIGYGT
>MP1674_megahit_128508_388-651
PDSWYDEVAKSVYKPDIYLEAARLLVDEGLANEADFPWDSDGYKDPTPAADIIDGIPYDGKTPNAYLESLPIGLKGEQTVVGTDVKG*
>MP1674_megahit_133204_104-637
MSKAARHSASSAGIVSGCFFVAQVIKPLGPDERRHMKKILATLAASTALAGPLSAEMLDLEKDELTFGFIKLTDMAPLAVAYEQGFFDDEGLFVTLEAQANWKVLLDGVISGTLDGAHMLAGQPLAATIGYGTEAHIVTPFSMDLNGNGITVSNEVWEMMKPNLAMMDDGRPQHPISA
>MP1674_megahit_137136_5967-7037
MMHAFQPNFRVAMKRAGAAALVTAIAGMGLVVPAQTTLAQEPEVTKLDFWAVRDAQMSGQIALASEMGFFKDEGLDVTVKWIVSGTDVPSLAASGEILMTGESVYISAMLQEKGVDMRYMMPMSDVGGSQQVVLGPNVDVSSPKDLEGKKIGMAAGAGVGMAITAMCEEYGVDCAKITLVNLQPPDQIPALVRGDIDAMAIWNPYALEGVKVGGRLYFSGNKSYIDGEEKEVNYMYLDGGLIVNGEFADENPETVKAVMRALITATEYFNSHSVEETASILTGTLDIPEEDLQKILSMNIYTNKIDEATVDKATTLLEYGGRPDIAWVNEVYAPKDLYYLDLLKEVAPDLVTAEGF*
>MP1674_megahit_152562_6807-8069
MTDKSRKDGKTTDWDDEYFPTDFTRRQTLDMFAAGGLMAALGPLIGAMSSPAFAAASDEVVRTGYLPITDATALLVAHGMNFFEDEGLKTERPTLIRGWSPLVEGFVAGKFNLVHFLKPIPVWMRYNNNIPVKLMAWAHTNGSGLVVGGHTDIHDFSQLGGKQVAVPFWYSMHNIVLQYALRKSGVKAVIKGEGEALAADECNLQILPPPEMPAALASKKIDAYIVAEPFNALGEIKAGARMLRFTGDIWKNHPCCVICMHEQATTEKQEWTQKVMNAVVRAQIYASQNKKEAARLMSKDGEGFLPMPAEVVERAMTLYTDEASYTESGAIKHAAEWGNGRIDFQPWPYPSATKLIVEEMNKTVVGGDTTFLDNLDPQFVADDLVNYDFVRNALEKYPEWKNDPSVNPGDPFNREEVLAL*
>MP1674_megahit_152786_1-474
PDAVEILSRPEYVGADPEVIANSMTGTFEYEKGDTREAPHFNVFFDKFATYPFYSDAVWYLTQMRRWGQISEEKSDAWYAETAASVYRPDIYRQAAESLVEDGYLDPSAVPDTDGYKPATAEFIDGVEYEGRKPNEYLAKFEIGLKGSEDVASVVSN*
>MP1674_megahit_153624_6588-7958
MKKLLSYALASSMLVALPASAEMLDLEKDELTFGFIKLTDMAPLAVAYENGYFEDEGLFVTLEAQANWKVLLDGVIDGQLDGAHMLAGQPLAATIGFGTEAHIITPFSMDLNGNGITVSNEIWEQMKPNIPKMDDGRPQHPISAEALAPVVEDYKDQGIPFNMGMVFPVSTHNYELRYWLAAGGLHPGYYSPEDISGQIGADVLLSVTPPPQMPATLEAGTIFGYCVGEPWNQQAVFKGIGVPVVTDYELWKNNPEKVFGITAEFAEMYPNTTAAITKALIRAAIWLDENDNANRPEAVEILSRSEYVGADYDVIANSMTGTFEYEKGDVREVPDFNVFFRYNATYPFYSDAIWYLTQMRRWGQIAEPKSDEWYVETAKSVYRPDIYLNAARMLVDEGLANEADFPWDSDGFKAPTPAEDIIDGIAYDGKAPNAYLDSLPIGLKGEQIVVGSEIKG*
>MP1674_megahit_153624_8211-9362
MSATHLNCGYVPLIDSAPLIIAKELNFAAEEGLELTLTPQPSWSALRDMLALGHLEAAQMLAPMSVAMSMGLGGLSAQIDALMVLSVNGTIIGVSKDLSDAMGDVPFADPKLNAEALLAAAKGKLRVGVPFPFSMHRLLFEYWLSDKAAEAGIEIEIVTTPPPRMADALENGLVDVFCVGEPWGSVAVARGVGRLILPSSAIWQFAPEKVLAVRHGWANENPETCGALMRAIYKAARWLDTGSNKPLAVDILSRSAHLDLPDTVIDPAISNSLSPDMGLPGEHVENFLIFNRHAANFPWRSQAAWIAARLNADAEGIETAKKSFRSDLYRQHLSTIGADMPGASEKLEGSMRHATAVASTRGHLILGPDAFFDGKIFDSGQEV*
>MP1674_megahit_155859_772-1986
MTQQLKVGFLPLVDACLPIIAQERGFAEQEGLDLHFVRDVSWATVLDRLLYGHSDVAHMLAPLAIATTLGRGRPAQPLVAPFVLGLNGNAVTLSNVLADTLMPGETDSLCDPRELGARLREEALARRDAGRPIRLGVVHRYSSHNYMLRYWLAGCGIRPDEDVEIVTVAPPFTADALASGEIDGSCVGEPWNSVAVDRGVGRIVLATAQIWRRGVEKVLAMRQPVLDERRDAVEKLIRALRHAGEHFVDPANWEANAELLARPEYLASDPRLVLGAISDRLVLRQDGPAVHYSDFMFQHREAANFPWISQAQWLYTQMVRWDRMEYDPADAARAAAVFRPDIYRSALRGADSPLPGASSKVEGAVKGMIGASTEQGHLVMELDAFFDGKTFDPEQLEEYLASQS*
>MP1674_megahit_155859_2207-3637
MFGCDGKNTGLKRRTVVVAMLASVALVGCGGGGEATSEAVAATSVDGQPEKPNLKLGFIKLTDMAPLAIAKEKGFFAEEGLNVTLEPQANWKVLLDGVIGGQLDGAHMLAGQPIAATIGYGTKADLIAPLSLDLNGNAITLSNKVWSQIRADLPTEGGKIRHPISAAALKPVVDSYAQQGKPFNMGMVFPVSTHNYELRYWLAAGGLNPGYYTDGDVSGTVDADVKLSVTPPPQMPATLEAGTIEGYCVGEPWNQAAVQKGIGVPVITDDEIWHDNPEKVFSIRKDFAEQNPATTAAMLRAIIKAQQWLDADNGANRAEAVKILAQPNYVGADEEVIAASMTGKFTFEKGDTRDAKGFNIFFDKYAGYPYYSDAIWYLTQMRRWGQIPQDHPDSWYIEKAKSVYRPDLYLAAANKLVADGVIPAASIPQTDGFRGEQSGFIDNISFDGSQPNAYLAKFPIGLKQGQRVAASGVTGQ*
>MP1674_megahit_163773_1280-1849
EKVLAVKEARLGERSEAVEGLIRAMRQAGKWFVDPANRESAAAILARPEYLDGSAEIIGRDIADEIVLEAGRGTSSYPDFMFQYNEAANFPWISQAKWLYSQLILWEGKPFDTGDAERAGRVFRPDVYRQALRGTGDLLPGASSKVEGSIDGSLAVGAEQGRITLSSNGFFDGRIFDPDEVEAYVAGQR*
>MP1674_megahit_170531_9231-10607
MTTKSLGNPFSDKSDLRHGADCGCDHCSTSIKTPEPDAMSSDQMLERAVESAVVRSVFGHNDLSRRSFMGMFGGTTMAAALASVFPLEQAKAAILDELGPPEKTDLNIGFVPITCATPIIMAQPMGFYERYGLNAQVIKTAGWAVARDKSLSGEYDASHMLTPMPLAMTLGAGSVAEPYIMPAVENINGQAIVLSNEHLDKRDPTQWKGFTFGVPFEYSMHNFLLRYYVAEFGLDPDVDIQIRVVPPPEMVANLRAGNLDGYLSPDPFNQRAVWEGIGFIHTLTKDIWEGHPCCAFAAPMSFATELPNTYGALLKSIIDATQYASNPANRKEISEAIAPTNYLNQPVPVIEQVLTGTYADGLGEVQKVPDRIDFDPFPWHSMGVWILTQMKRWGYIEGDVDYKAVAEQVYLAADCKKVMNDLGYEAPDVTYKSHTIMGKTFDPADPAGYVSSFAIGKG*
>MP1674_megahit_171527_2-466
MAHSLTLGFAQLTDCAPLAVAKERGAFAAHGLDVTLKRFVSWAAMRDALGTGAIDGAHMLSPMVVASAAGIGPFPGEFTTAFTLNLNGNAITVSTTLFEAMAQMAPETISRRPLSAYALKRVIDQRKEDGKAALTFAHVYPHSMHALELRYWLAA
>MP1674_megahit_172873_3162-4523
MKKMIRTALTALTMGLSANAMAADSVGWPEKADLKFGFIKLTDMAPLAVAYEKGYFEEEGLFVTLEAQANWKVLLDRVIDGQLDGAHMLAGQPLGATIGYGTEAHIITAFSMDLNGNGITVSNAVWEEMKKNIPSENGKPVHPIKADALKPVVEKYKAEGKPFNMGMVFPVSTHNYELRYWLAAGGLNPGYYAPHKGDTSGQLQADVLLSVTPPPQMPATLEAGTIYGYCVGEPWNQQAVFKGIGVPVITDYEIWKNNPEKVFGVSKGWADKYPNTHIRVVKAMIRAAKWLDENDNANRPEAVKILSQPNYVGADYDVIANSMTGTFEYEKGDKRPVPDFNVFFRYNATYPYYSDAIWYLTQMRRWGQISESKPDSWYMDVAKKVYRPDIYAQAAKSLIAEGKIAADEFPDFATEEGFKPPQKGFIDNITYDGRKPNEYLAKFPIGLKEGDAL*
>MP1674_megahit_175829_38327-39502
MKLVSFPVAYMPLVDAAPLIVAQEMGFAAAEGLDLDLIAAPSWSSVRDMLAFGRVDAAHLLSPVPIAAGLGLGGVTTQLSAVSVLSVNGNIIGVGSELETRLRAYGYGFDFADPVAAAAALAAVAGDRITFGAPFPFSMHAELLRYWFSRTALKDVRIDIRTVPPPLMAEALAEGDVDAFSVGEPWGSVAVDRGAGALILPGKAIWAFAPEKVLAVRTVWAETEPLLLRRLMQAVWRAGRWLAQPDSRTTAAEILARPAWLGMSAELIDRALSGRFTISGRAEQRETPGFVEFHRGAANFPWRSQARWIADRMARANGLDPLDAQQGAGGVFRSDLYRQHMRDTGAELPGASEKLEGSIRHQTAVPSQQGRLILEPDLFFDGTVFDPSHRK*
>MP1674_megahit_175829_39768-41135
MKQTFAYLALTTALVSPARAEMLELEKDQLTFGFIKLTDMAPLAVAYERGYFLDEGLFVTLEAQANWKVLLDGVIDGKLDGAHMLAGQPLAATIGYGTEAHIVTPFSMDLNGNGITVSNEVWEKMLPHVAKMDDGRPQHPISAAALAPVVEEFRAEGKPFNMGMVFPVSTHNYELRYWLAAGGLNPGYYSPENVTGQINADVFLSVTPPPQMPATLEAGTINGYCVGEPWNQQAVFKGIGVPVITDYQLWKNNPEKVFGITAEFAQDYPNTTLAVTKALIRAAIWLDENDNANRQEAVEILSRPEYVGADAEVIANSMTGFFEFEKGDKRDIPDFNTFFRHNATYPFYSDAVWYLTQMRRWGQIAEAKDDAWYDETAKKVYRPDIYLAAAKMLVEEGNASEADFPWDSDGYKAPTPAADIIDGIPYDGKAPNAYLDSLPIGLKGAQTVEGSEVKG*
>MP1674_megahit_179620_1-1338
MKKLLTGLAACTAMTGPAFAQMLDLEKDELTLGFIKLTDMAPLAVAYEQGYFLDEGLFVTLEAQANWKVLLDGVIGGQLDGAHMLAGQPLAATIGFGTEAHIVTPFSMDLNGNGITVSNEVWEKMLPHIPKLDDGRPQHPISAKALAPVVEEFRNAGKPFNMGMVFPVSTHNYELRYWLAAGGLHPGYYSPENISGQIGADVFLSVTPPPQMPATLEAGTIDGYCVGEPWNQQAVFKGIGVPVITDYQLWKNNPEKVFGITAEFAEQYPNTTLAMTKALIRAAIWLDENDNANRPEAVEILSRPEYVGADYEVIANSMTGFFEFEKGDKRDIPDFNVFFRYNATYPFYSDAVWYLTQMRRWGQIAEPKSDAWYDEVARDVYKPEIYLEAARLLVEEGLANEADFPWESDGYKAPTPAADIIDGIPYDGRSPNAYLESLPIGLKSEQ
>MP1674_megahit_179620_1613-2260
VDAFCVGEPWGSVSVEQGVGALLLPGQSIWQFAPEKVLAVRRDWADTEPDLVARLMRAVFRAGRWLSRPESRSAAGEVLSRRLYLDVPSELIDRALSGNLILSARGELRPVERFVEFFHGAATFPWRSQAKWIATRLAAEHGQDISGRLDLISHVFRADLHRRHLAMTSNDLPGASEKVEGSIRHDTPVASAQGNLSLLPDRFFDGRIFDLTDEF*
>MP1674_megahit_183793_1-459
MKIRIGYMPLTDSLPLAVAQEAGYFSAEGLDVELQPEWSWASLRDRLLVGQLDAAPMLAPMLMATTLGLGSIKKPLATAFSMGLNGNGITVSPMLFQGLCALSEGPTPNDMANAMNKLVAARASSGESPLTLAVVFPFSCHAYQLRHWLSVAG
>MP1674_megahit_186960_674-1855
MTLKSLGNPFSAKTDLRHGADCGCKSCATRAADADTGAEITTSEQMMERAVESAIVRSVFGQSDIGRRSFMGMMGGSTVAAALASVFPMDQAKAAILDNLGPPEKTDLNIGFVPITCATPIIMAQPLGFYEKYGLNAQVIKTAGWAVARDKSLSGEYDASHMLTPMPLAMTLGAGSVAEPYIMPAVENINGQAIVLGNQHKDKRDPAQWKGFTFGVPFEYSMHNFLLRYYVAEFGLDPDVDIQIRVVPPPEMVANLRAGNLDGYLSPDPFNQRAVYEGIGFIHILTKEIWEGHPCCAFAAPLSFATDLPNTYGALLKSIIDATQYASNPDNRKEISEAIAPTNYLNQPVTVIEQVLTGTYADGLGEVKQVPDRIDFDPFPWHSMGVWILTQMKR
>MP1674_megahit_188709_1-606
VFKGIGVPVITDFEIWKNNPEKVFGMTAEFTEQNPNTTLAVTKALIRAAMWLDENDNANREEAVEILSRPEYVGADAEVIANSMTGTFEYEKGDTREVPDFNVFFRYNATYPFYSDAVWYLTQMRRWGQIAEAKPDNWYDEVAKSVYKPEIYLEAARLLVDEGLADEADFPWDSTGYKAPTPADDIIDAIPFDATAPNAYLD
>MP1674_megahit_189887_503-1906
MFTLKTSSLLKNVPKTLTKVLALTLMVSAPLSLAQSEESVGWPEKEELKFGFIKLTDMAPLAIAYEKGFFEDEGLYVTLEAQANWKVLLDRVIDGQLDGAHMLAGQPLGATIGFGTESHVVTAFSMDLNGNGITVSNEIWDKMKAHIPVKEGKPVHPIKADYLKPVVDEYREAGKPFKMGMVFPVSTHNYELRYWLAAGGIHPGYYAPHKGDTSGQIDAQALLSVTPPPQMPATMEAGTIYGYCVGEPWNQQAVFKGIGVPVITDYEIWKNNPEKVFGVSQAWADKYPNTHIRVVKALIRAAMWLDENNNANRPEAVKILAKSTYVGADEEVLANSMTGTFEYEKGDKREVPDFNVFFRYNATFPYYSDAIWYLTQMRRWGQISEPKSDDWYKDIARKVYKPEIYAVAAKALIAEGKADAADFPEFDTETGFKPPQSEFIDDVTYDGSKPNAYLEQFNIGLKGETVL*
>MP1674_megahit_192167_2831-3028
MEGLEKTELTFGFIKLTDMAPLAIAYEKGFFEDEGLYVTLEPQANWKVLLDRVIDGELSGAHMLAG
>MP1674_megahit_196247_3574-3978
IANSMTGTFEYEKGDKRDVPDFNVFFRHFATYPYYSDAVWYLTQMRRWGQIAEPKSDEWYFETARKVYLPDIYATAAKALIAEGLMSAEDFPDLDSESGFKPPQSEFIDNITFDGTQPNAYLEKFSIGLKDETL*
>MP1674_megahit_196550_417-1250
ANAMNKLVAARASSGESPLTLAVVFPFSCHAYQLRHWLSVAGLDPDHDVKLVVLPPSQMVDHLRMGHIDGFCVGEPWNSLAALTGAGHCLLSGYQIWENAPEKVLAVSRDWVARHPDEHRALLRALYKAACHADENLVDSLSLLAHPAWLDVPEEIIRAPFSQRLPGGLTGQPFPAHHFHVFAGFHANFPWRSDARFLLEEMQRWRQCSLEEKQTFAAQCYRTDLFRDALADLTSLPLMDSKPDERHAGHWQLPGEPKPVQLGPDRLLRTIEEQPEG*
>MP1674_megahit_198779_6380-7846
MATKSLGNPFDADTSLMHTNDCSCRLCQAESVNPGGLSDDQRLALLEQQAEQGEGHSQSAKAGGMSFDSSDDLLDRAVESAIVRGVFGHNDTSRRNFIRLMGGGTLATVLGSMIPLEKVKAAVKESMGPLEKTKLKVGFVPITCATPIIMAQPMGFYAKYGLDVDVIKTAGWAVARDMSLNGEYDASHMLTPMPLAMSMGAGSTATPYIMPAVENINGQAIVLHNKHKDKRDPKQWKGFKFGVPFDYSMHNFLLRYYVAEHGLDPDQDIQIRVVPPPEMVANLRAGNLDGYLSPDPFNQRAVFEKIGFLHILTKDIWEGHPCCAFACSQKFATEMPNTYAALFRAIVDATHFSAKAENREEIARAISPKNYLNQPEVVVRQVLTGRYVDGLEEKIYDVPDRIDFDPFPWHSMAVWILTQMKRWGYISGDVDYKKIAEQVYVASETGKVMEELGYTPPATTYKKHIIMGKTFDYNEPEEYINSFAIKRV*
>MP1674_megahit_201447_4363-5742
MTKSLGNPFSHETDLRHGAGCGCDTCSTGQGYRADGGQSMSSDDMMERVVENAIVRSMFGQNDISRRSFMGLVGGGTFAAALASVFPIDKAKAAILDTLGKPEKTDLNIGFVPITCATPIIMAQPMGFYEKHGLNAQVIKTAGWAVARDKSLNGEYDASHMLTPMPLAMTLGAGSVAEPYIMPAVENINGQAIVLSNEHKDKRDPKDWKGFTFGVPFEYSMHNFLLRYYVAEHGLDPDTDIQIRVVPPPEMVANLRAGNLDGYLSPDPFNQRAVWEGIGFIHLLTKEIWEGHPCCAFACPLSFAEELPNTYGALLKSIVDATQYASNPENRKEISEAIAPTNYLNQPVPVIEQVLTGTYADGLGEVKQVPDRIDFDPFPWHSMGVWILTQMKRWGYIEGDVDYKTVAEQVYLAADCAKIMQDLGYEAPDVTYESYTIMGKTFDPAEPEAYVDSFAIKRA*
>MP1674_megahit_204515_1151-2359
MSEKLTIGFLPLVDACLPILARELGFAEEEGLDLDLTRDVTWATVLDRLLYGHTDAAHMLAPLAIATTMGIGRPPQPLAAPFVLGLNGNAITLRTELADAVCPDPVLGDPAAVGAALAKHAQMAAANGRKLRFGVVHRHSSHNYMLRYWLSACGIRPDVDIEIVTVAPPFTADALESGEIDGSCVGEPWNSVAVDRGAGRIVLATAQIWRRGVEKVLAVKEARLAERAEAVEGLIRAMRQAGKWFVDPANRCSAAAILARPEYLDGSAQVIGRAIADQIVLKAGAAASPYPDFMFQYNEAANFPWISQAKWLYSQFILWEGKPFDDADAERAGRVFRPDIYRKALRGTGDLLPGASSKVEGSIDGPLAVGAEQGEITLSSNRFFDGRIFDPDAIEDYVASQR*
>MP1674_megahit_224382_764-1348
MSEKLTIGFLPLVDACLPILARELGFAEEEGLDLALTRDVTWATVLDRLLYGHTDAAHMLAPLAIATTMGIGRPPQKLAAPFVLGLNGNAITLRTELADAVCPEPVLGDPAAVGAALAKQAEKAAANGRTLRFGVVHRHSSHNYMLRYWLSACGIRPDVDIEIVTVAPPFSADALESGEIDGSCVGEPWNSVAVD
>MP1674_megahit_226269_129136-130545
MKWPERIHSTVEPTLKRAVKLVAGVLIGSSLISVGHAAEKLGWPEKEELKFGFIKLTDMAPIAIAYEKGYFEDEGLYVTIEAQANWKVLLNGVIDGTLDGAHMLAGQPLAATIGYGTKADIITPFSMDLNGNGITVSNTIWDKMKPHIPKLPDGRPIHPIKADALKPVVEDYKKQGKPFNMGMVFPVSTHNYELRYWLAAGGIHPGYYAPHKGDSSGQLKADALLSVTPPPQMPATLEAGTIYGYCVGEPWNQQAVFKGIGVPVITDYEIWKNNPEKVFGITKQFAEKYPNTTVRLTRALIRAAMWLDANDNANRPEAVMILSQSNYVGADYDVIANSMTGTFEYEEGDVRPVPDFNVFFRYNATYPYYSDAIWYLTQMRRWGQISEDKPDSWYKDVAKKVYRSDLYTKAAKSLIADGLAKVSDFPNFATETGFKPEQDEFIDGISYDGTQPNAYLEKFSIGLKQGDKL*
>MP1674_megahit_230089_66334-67698
MKSFLLGLAATTALVSPALAQMLELEKDELTFGFIKLTDMAPLAVAYEQGYFLDEGLFVTLEAQANWKVLLDGVIGGQLDGAHMLAGQPLAATIGFGTEAHIITPFSMDLNGNGITVSNEIWDQMKPNIPHEDGKPVHPISAEALAPVVEKYKSEGKPFNMGMVFPVSTHNYELRYWLAAGGLHPGYYSPENITGQIGADVLLSVTPPPQMPATLEAGTIYGYCVGEPWNQQAVFKGIGVPVITDYELWKNNPEKVFGITAEFAEEYPNTTLAVTKALIRAAMWLDENDNANRPDAVEILSRPEYVGADYDVIAASMTGTFEYEKGDKREVPDFNVFFRYNATYPFYSDAVWYLTQMRRWGQIAEAKPDSWYDEVAKSVYRPDIYLEAARILVDEGLADEADFPWDSDGYKAPTPAGDIIDGIPYDGRTPNAYLDSLPIGLKSEQTVVGTEVKG*
>MP1674_megahit_230089_67978-69150
MKMVKLPVAFVPLVDAAPLIVAEEMGFAREEGIALDLVAAPSWSSVRDMLAFGRVDAAQLLSPVPVAMALGLGGVTQPVSAVSVLSVNGNVIGVSRALEDRLRAKGYGFDFHDAAGAARALASVADRPLVFGVPFPFSMHVELLHYWLESSDLAQKGFEVRTVPPPLMVRALAEGDVDAFCVGEPWGSAAVEAGAGALLLPGKAVWSFAPEKVLAVRTDWAETEPHLLGKLMRAVWRAGRWLDAPGHRTSAAEILAQKPYLDLPSEVVDRALTGRLTISGHAEQRLVDGFVAFHEGAANFPWRSQAKWIAHRLAARLSLDEAEARARAAEVFRSDIYRAQMAMTGADLPGASEKLEGAIREETAVASKKGGLLLPPDAFFDGRIFDPEKH*
>MP1674_megahit_250205_8636-9859
MQTTIHKLPTGERQNLNIGYMRLSDSAPLIIAQELGLFAKYGLDVTLCREVSWANIRDKLIAGNFDACQMLAPMPLVTTLGAAGIRAPIVTGLVLSLNGNGITLSRPLWEQMVNQSDIPLQPNQPLASARALKKVLDKQPSNQTITLATVHSFSTHTQLLRMCLEAGGIDPDRDVRVIVLPPEQMVDSLAQGVIDGFCAGEPWNSIAVEYGVGVLATTGFHVWNNAPEKVLGVMEEWHTRNPATHLRLRLALMEACQWLADMDNREATVQMLTRRDYLDLPTNYLRPSLIGNLVYDRGCAAEHHPNFHVFASYNAGFPWRSQAEFLLHHCEPLLGKVFDREKIVSITQQCFRTDLYREAARLLGYPTPDQDHKSEGSHAEPYWFNDQIKLGSDLMVSPQVLQKNRND*
>MP1674_megahit_251399_79-747
QMVDHLRMGHIDGFCVGEPWNSLAALTGAGHCILSGYQIWENAPEKVLAVSRDWVARNPGPHRAMLRALYKAARHADEHLLESLSLLAHPAWLDVPAEIIRAPFSQRLPGGLTGQPFPAHHFHVFAGFHANFPWRSDARFLLEEMQRWRQCSLEETQTFAAQCYRTDLFRDALADLTSLPLMDSKPDERHAGHWQLPGEPKPVELGPDRLLKVIEADATSNE*
>MP1674_megahit_251633_9139-10521
MRGIKTLRRTFVKSALVLAAGMATMSAPLVSAEEWAEKEELKFGFIKLTDMAPLAVAYEKGYFEEEGLYVTLEAQANWKVLLDRVIDGQLDGAHMLAGQPLGATIGFGTQAHIITAFSMDLNGNGITVSNDIWSQMKEHIPHEDGKPVHPIKADALKPVVEKYKADGKPFNMGMVFPVSTHNYELRYWLAAGGIHPGYYAPHKGDTSGQIDADALLSVTPPPQMPATMEAGTIYGYCVGEPWNQQAVFKGIGVPVITDYEIWKNNPEKVFGVSKQWADKYPITHKKVVKAMIRAAAWLDADNNANRPEAVKILSKSQYVGADYDVIANSMTGTFEYEKGDKREVPDFNVFFRYNATYPYYSDAIWYLTQMRRWGQISEEKSDDWFMETAKKVYRPDIYASAAKELIKEGKLDAKDFPDFATETGFKPAQKGFIDNIVYDGSKPNEYLKKFEIGLKGAEKI*
>MP1674_megahit_252718_3-863
MNSNFQDSLVQKRLKFPQWILLTLSFLVMGSWAHAELGPPEKDELKFGFIKLTDMAPIAIAYENGYFEDEGLYVTIEAQANWKVLLDGVIDGKLDGAHMLAGQPLAATIGFGTKAHIVTPFSMDLNGNGITVSNAVWEKMKAHVPMAEGKPVHPIKADYLKPVVDQMRAQGTPFKMGMVFPVSTHNYELRYWLAAGGIHPGFYAPHKGDTSGNINAEALLSVTPPPQMPATLEAGTIHGYCVGEPWNQQAVFMGIGVPVITDYEIWKNNPEKVFGMTKEFTEKYPNT
>MP1674_megahit_254487_838-1503
EPWNQQAVFKGIGVPVITDYEIWKNNPEKVFGVSKAWAEEYPNTHIRVVKAMIRAAKWLDENNNANRPEAVKILSRPNYVGADYDVIANSMTGTFEYEKGDKREIPDFNVFFRHHATYPYYSDAIWYLTQMRRWGQISESKPDSWYMDIAKKVYRPDIYTQAAKSLIAEGKMSADEFPDFASEDGFKPPQSEFIDNITYDGRKPNAYLSQFPIGLKDGETL*
>MP1674_megahit_259745_1956-3344
MFHPSSINRRTLLGAFAVLALAGTSTSAIAEMIFPEKAELTFGFIKLTDMAPLAIAKEKHFFEDEGLYVTLEPQANWKVLLDRVITGELDGAHMLAGQPLAATIGYGTEAHIVTPFSMDLNGNGITVSNAVWEEMKPNIPTGADGKPAHPISASALAPVVERYKSEGKPFNMGMVFPVSTHNYELRYWLAAGGLNPGFYTPSDTSGQVKADVLLSVTPPPQMPTTMEAGTIQGYCVGEPWNQAAVFKGIGVPVITDHDIWNDNPEKVFGMTAQFVEENPNTAVLVTKALIRAGKWLDENDGANRQEAVEILSKPEYVGADAEVIANSMTGTFEYEKGDKRPAPDFNIFFDKFATYPFYSDAVWYLTQMRRWGQIAEPKDDGWYDEVARSVYKPDIYRAAADALIEDGLIEASEIPGETDGYKRATAAFIDGIEYDGKKPNDYLAKFGIGLKGDETVASLASN*
>MP1674_megahit_259745_3699-4832
MSGLDDVHAGYLPLLDGAVLVTAARFGFAEAHGIRLHLHREMSWATIRDRMGVGHFDCAHMLAPMAIAANLGIAPLSAPVVAPMVLALGGNAVTVSPLLAELMAETGWRDDGPAAAGRALAEALARLERSASRRGRFAVVHAHSCHNYDLRYWLAACGIEPDRDVDITVVPPPLMPDAIASGQIDGFCVGEPWSTIAVRRGAGRIVTTKAEIWRRSPEKVLGVSARFAAERTEVLDRLIRALCDAATWCDAAEHHAELADLLAEPAHIGVDARDLVPALSGLLEMAPGEAQSIEDFMIFAAGEANRPRLSDGFWMLSQMVRWRQVTESDAARQAVRNVFRPDLYDRALGLAFRDSVEGEVFITGQDRRPAGLFDRPE*
>MP1674_megahit_266301_209-1165
MKIRIGYMPLTDSLPLVVAQEAGYFAAEGLDVELQPEWSWASLRDRLLVGQLDAAPMLAPMLMSTSLGLGCIKKPLATAFSMGLNGNGITVSPMLFQGLCALSEGPTPNDMASAMNKLVAARAGSGEAPLVLAVVFPFSCHAYQLRHWLSVAGLDPDHDVKLVVLPPSQMVDHLRMGHIDGFCVGEPWNSLAALTGAGHCILSGYQIWENAPEKVLAVSRDWVARNPGPHRAMLRALFRAARHADENLLESLSLLAHPAWLDVPAEVIRAPFSQRLPGGLTGQPFPAHHFHVFAGFHANFPWRSDARFLLEEMQRWRQC
>MP1674_megahit_269649_2-664
PWNQQAVFKGIGVPVITDYEIWKNNPEKVFGVSKSWAEEYPNTHIRVVKAMIRAAKWLDENDNANRPEAVKILSQPNYVGADYDVIANSMTGTFEYEKGDKREVPDFNVFFRYNATYPFYSDAIWYLTQMRRWGQISESKPDSWYMDIAKKVYRPDIYAQAAKSLIAEGKIPADEFPDFATEDGFKPPQKGFIDNISYDGRKPNEYLAKFPIGLKEGDAL*
>MP1674_megahit_269914_137-1546
MTGLKTTSLLKRFRTASAGVCAALAVSVASFSASVAAQAPAVGWPEKEELKFGFIKLTDMAPLAVAYEKGFFEDEGLYVTLEAQANWKVLLDRVIDGQLDGAHMLAGQPLGATIGFGTESHVVTAFSMDLNGNGITVSNEIWDKMKAHIPQENGKPVHPIKADYLKPVVDEYRNAGKPFNMGMVFPVSTHNYELRYWLAAGGIHPGYYAPHKGDTAGQIDAQALLSVTPPPQMPATMEAGTIYGYCVGEPWNQQAVFKGIGVPVITDYEIWKNNPEKVFGVSQGWADKYPNTHIRVVKALIRAAMWLDENDNANRPEAVKILAKSNYVGADEDVLANSMTGTFEYEKGDKRDVPDFNVFFRYNATYPYYSDAIWYLTQMRRWGQISEAKSDDWYKETAKKVYKPEVYAQAAKALIAEGKAKASDFPEFGTETGYKPPQSEFIDGVTFDGSKPNAYLEQFKIGLKGDTVL*
>MP1674_megahit_270191_244-1614
MKNTFALLLASTSLLATAASAEMLALEKEELTFGFIKLTDMAPLAVAYELGYFEDEGLFVRLEAQANWKVLLDGVIDGQLDGAHMLAGQPLAATIGYGTKAHIITPFSMDLNGNAITVSNDIWDEMKPNVPTMDDGRPQHPISASALAPVVEGYKDRGEPFNMGMVFPVSTHNYEIRYWLAAGGLKPGYYSAQDISGQIDADVLLSVTPPPQMPATMEAGTISGYAVGEPWNQQAVFKGIGVPVITDYDMWKNNPEKVFGITAEFAEENPNTTLALTKALIRAAMWLDANDNANREEAVEMLSRSEYVGADADVIANSMTGFFEFEKGDVRPAPDFNVFFRYNATYPFYSDAIWYLTQMRRWGQIDETKPDEWYFETAADVYRPDIYLQAAKLLVDEGMADEAAFPWDSDGFKAPTPAADIIDGISYDGRAPNAYIDSLPIGLKTGQTVVDSKVEG*
>MP1674_megahit_270191_1864-3009
MSEVVLNCGYVPLVDCAPLVIAKELGFAAEQGLALNLLRQPSWSALRDMLALGHLDAAHMLSPMPVAMSIGMGGLPARVDALMVLSVNGTVFGVSNAVASALEDVRFGDTTALLSGLSARGAKPLRVGIPFHYSMHRLLLSYWAAQAPDLQIEEVTVPPMRMADAVSDGFVDAFWVGEPWGGVAVQNNVAKLMMAGRDVWQFAPEKVLAARHEWASQNEDSVRRLMRAVYQASAWLDAPGNKPLAVEILGRSEHLSMSPDLIDPALTGHIVPRTGASPVTVDRFLQFHSHAASFPWRSQAAWIAHHLGADAAGIEKAKTCFRADLFRQNLSDIGADMPQSSEKTEGAMTLPTSVASARGEMILSPDAFFDGRTFDFTAAVR*
>MP1674_megahit_273087_3-569
LDRVIDGQLDGAHMLAGQPLGATIGYGTEAHIITAFSMDLNGNGITVSNSVWEEMKKHIPSKDGKPVHPIKADTLKPVVEQYKAAGKAFKMGMVFPVSTHNYELRYWLAAGGLNPGYYAPHKGDTSGQLQADVLLSVTPPPQMPATLEAGTIHGYCVGEPWNQQAVFKGIGVPVITDYEIWKNNPEKVF
>MP1674_megahit_286616_543-1751
MSERLTIGFLPLVDACLPILARELGFAEAEGLDLQLTRDVTWATVLDRLLYGHTDAAHLLAPLAIATTLGRGRPAQPLSAPFVLGLNGNAITLRTDLADAVWPQAVLANPVAIGTALAQEARARAAAGRRLRFGVVHRHSSHNYMLRYWLAGSGIRPDEDIEIVTVAPPFSADALASGEIDGTCVGEPWNSVAVDRGVGRIVLATAQIWRRGVDKVLAFKQSHLADRQDASERLVRAMRQAGKWFVDPDNRQEAAAILARPDYLDGSADIIGRAIADQMVLALGTEPFFYPDFMFQYNEAANFPWISQAMWLYSQLVRWEGLSYDPADAARAAAVFRPDIYRRALAGTGDLLPGASSKVEGSLRGPLAVGAQQGEITLTADSFFDGRIFDPDRLQAYIAAQT*
>MP1676_megahit_8317_216-518
TYPFYSDGIWFLTQMRRWGQIPEAKTTDWYASTIRDIYRPDIWKKAADLLVAEGQIPATDIPATDGYKAPTADFIDGTTYDAKDPIGYINSFSIGNKDKK*
>MP1676_megahit_14274_1-507
AISSVLPLTSLQAMADERGPLEKANLKIGFIPINCATPLIMADPLGLYQEQGLSVSLQKTAGWALVRDNMLNGELDASHMLAPMPLAISMGLGSNPQPMRVATIQNINGQAIVLALKHKENRDPKNWKGFKFAIPFEYSMHNFLLRYYLAEHGLDPDRDVQLRVTPPAE
>MP1676_megahit_30440_3-131
FDTETGFKPPQSEFIDDVTYDGSKPNAYLEQFNIGLKGETVL*
>MP1676_megahit_45840_2-331
MTKSLGNPFSHETDLRHGAGCGCDTCSTGQGYRADGGQSMSSDDMMERVVENAIVRSMFGQNDISRRSFMGLVGGGTFAAALASVFPIDKAKAAILDTLGKPEKTDLNIG
>MP1676_megahit_61754_2-760
VAGGIGGVVGLGRAATAAPPSASDALRVGYLPITDAAPLLVAHAAGLYDPAAVSSTKPVLFRSWSSLAEAFVTRKVDVVHLLMPMAVALRYAMHSPVQVLGWNHTNGSALTVAPDIVDLEQLAGSQVAIPAWWSIHNIILQRMLRTHGLRPVIRTGASRGDKTVELIVMSPSDMVPALANGSIGGYVVADPFNAMAQVRKIGRIHTFLGDVWRQHACCALLVHQSAIDERPAAVQSLADSVVAAQHHIDLDRP
>MP1676_megahit_67395_1-393
AGQIMARPHEPALASPDFILFGREATPFPWRSQALWIYSQLVRWGMVDHDPATATRAAAVFRPDIFRRALTGRDVAMPGASMKVEGAVQLPLAVGSRRGDLTLGPDRFFDGRIFDPERIEAYLAEFSQTR*
>MP1676_megahit_80935_1-594
IQIRVVPPPEMVANLRAGNLDGYLSPDPFNQRAVWEGIGFIHLLTKEIWEGHPCCAFACPLSFAEELPNTYGALLKSIVDATQYASNPENRKEISEAIAPTNYLNQPVPVIEQVLTGTYADGLGEVKQVPDRIDFDPFPWHSMGVWILTQMKRWGYIEGDVDYKTVAEQVYLAADCAKIMQDLGYEAPDVTYESYTIM
>MP1676_megahit_83065_3-1043
LAATIGYGTKAHIVTPFSMDLNGNGITVSNEVWEKMRPNIPSMEDGRPMHPISASALKPVVEEYAADGKPFNMGMVFPVSTHNYELRYWLASGGIHPGFYSPDDVSGQIQADALLSVTPPPQMPATLEAGTIYGYCVGEPWNQQAVFKGIGVPVITDYEIWKDNPEKVFGITAEFAEENPVTTKAVTRALIRAAMWLDENDNANRAEAVEILARSEYVGADADVIANSMTGTFEYERGDKREVPDFNVFFRYNATYPYYSDAVWYLSQMRRWGQISDSKDDAWYDATAREVYRPDIYLEAAQSLVDDGLADAADFPWETDGYKPVTSDFIDGVSYDGRQPNAYLESL
>MP1676_megahit_84502_1-369
MRLRLGYIPLIDAAPLIVAHELGFAAEEGLTLDLVRLGAWAQSRDMLGAGLIDAAHMLVPMPIGQALGLGPRLPDFDLVMFLAHGGQAVAISTGIEQRLRAEGHGFDFSDARAAGLALRRAAP
>MP1676_megahit_88941_7919-9211
MTRAFLKIGFAQLSDCAPIAIAKEHGLFNANGLDVELVRFASWAAMRDALGVGMIDAAHMLSPIVVASAAGLGPFPGSFTTALTLNLNGNAITVSTELFHEMNEVAPEAMTHCPLSASALKSVIRMRASQSAAPLTLAHVYNHSMHAYELRYWLAAAGIDPDKDVRLVVVPPSQMVSALAEGQIDGFCVGEPWNNAAISAGLGRTLITSGEIWSNGPEKVLATRHDWADRHPDWHRALVRSVLSACIWLDQPANRVAAARVISSPDYVGLPYEEIVGSLSGKGRQTAGRLHLDMPDFNVFHRYAANFPWRSHAKWILSQMIRWGEAPPELDSDAIARSAFQSEIYREVAASMGVPCPDRDEKLEGAHSHAWLLSTASAPIAFGPDRFLDRRMFDPADIGNYIAGFDIRHRGSRLGERDEAQVIRMSKAGR*
>MP1676_megahit_105931_2050-2508
MAHSLTLGFAQLTDCAPLAVAKERGAFAAHGLDVTLKRFVSWAAMRDALGTGAIDGAHMLSPMVVASAAGIGPFPGEFTTAFTLNLNGNAITVSTTLFEAMAQMAPETISRRPLSAYALKRVIDQRKEDGKAALTFAHVYPHSMHALELRYWL
>MP1676_megahit_107688_1-504
KVGFIHMLTKDIWEGHPCCAFACSQKFATENPNTYGALLRAIIDATQYSNNPDNRKEISEAIAPKNYLNQPVPVIQQVLTGYYADGLGEVKDVPDRIDFDPFPWHSMGVWILTQMKLWGYIEGDVDYKAIAEQVYLASETGKLMEEMGYSAPDKTYKTHTIMGKTFDP
>MP1676_megahit_118665_2-631
TKSKKTESVSEEAVASKTKMLDIEKPQLTFGFIKLTDMAPLAIAKEKGFFEEEGLFVSVEAQSNWKNVLDRVIDGQLDGSHMLAGQPIAAGAGFGRQAELVTPFSMDLNGNGITVSNDVWSKMKPNVPTDSDGKPIHPIKADALKPVITSYKNEGKPFKMGMVFPVSTHNYELRYWLAAAGIHPGMYTADNVQGQIDAEVLLSVTPPPQM
>MP1676_megahit_118680_2-799
YWLAAAGIDPMRDLNLVVVPPSLMVDALAAGQIDGYCVGEPWNNAAVVAGIGRTLITSGEIWSNGPEKVLGVRQDWTEQNKEWHLKLIAALSETCAWLDDMDNRLTAAQIISTPDYVNAPFDEVVGSLTGKNRQTGGELRIDMPDFNVFHRYAANFPWRSHAKWILSQMIRWGEAPDDVDASAIARLAFRPDIYCEAVERLGIACPSADEKMEGAHQHAWLLSDATEPVAMGADQFMDRRIFDPTNIDGYISGFTIRDQRSRLGAL
>MP1676_megahit_121679_585-1544
MKNLATSTLYAAAFALAPLAATADELTTVRVSTIPIIDTAPLQVAITKGFFEEAGLKVDTTPTAGGAVGLPALASGAVQFTFSNSVSIALGASQGLGFKVVAAGSFTADAAPDIAGIVAKPDAGIKTGADLAGKTVAVNTRNNIIWLYAKAWVDATGGSSDDVTYLEVPFPQMLDAVKGDQVDAAFLVDPFLTAGISAGDVAISGWPYSEIQPSLPVGMYAATEQYIAENPETVAAFVEAYNKGVDWANENAGTDEWAEIIASYTRLTPDRLAGLKILPYYKVIDPEALQPTMDLMLKYDLLSSEFSASNLLHDTVLAK*
>MP1676_megahit_128766_1-111
TPAADIIDGVAYDGRKPNDYIKSLTIGLKGDEVAGG*
>MP1676_megahit_133475_56-1234
MSATGLSVGFMPLVDAAPLIVAREMGFAREESIELELKRAPSWSGIRDMLAFGRVDAAHMLSPVPIALALGLGGGGAPLSAVSVLSVNGDAIGVSQAVANRLRDVGFAFDFADATAAGKALIAAAQGRLRIGVPFPFSMHAELLYYWLNALGLPAPQSVEIHTVPPPLMSDAIAAGDIDAFCVGEPWGSMAVENGLGELLLPGNAIWAFAPEKVLAVRTDWAETEPQLLGRLMRAVWRAGRWLAQPDSHTAASEMMSRPEYLDVAPEIIDRALVGHLTIAANGEQRRVERFLEFHHGAATYPWRSQAAWIGRQLAARTGLDRAEAIRTARDVFRTDIYRRMLRDVGAELPGASDKIEGSVLHEAPVASESGRLTLLRDSFFDRRIFDPKRPD*
>MP1676_megahit_146371_3-566
AGGIHPGYYAPNKGDISGQIDAKALLSVTPPPQMPSTMEAGTIHGYSVGEPWNQQAVFKGIGVPVVADYAIRKNMSEKVFGVSKAWAEANPETHKRLVKALIRAGKWLDESNNANRQEAVEILSRPEYVGADANVIANSMTGTFEFEKGDKREVPDFNVFFRYHATYPYYSDAIWYLTQMRRWGQIAE
>MP1676_megahit_152339_612-815
MTKLESVRLGYLPLLDSAVLLVAAKLGIAEERGLDLTLFRETSWATIRDRMGVGQFDAAHMLAPMPIA
>MP1676_megahit_161450_2229-2588
MISYSDTTLSSPQRGVFAGSAALLACLLAACGGPSTDAPSSSPSSSESTALVIPMEGLEKTELTFGFIKLTDMAPLAIAYEKGFFEDEGLYVTLEPQANWKVLLDRVIDGELSGAHMLAG
>MP1676_megahit_162429_1-588
PFSMDLNGNGITVSNEVWELMKPHLENGPDGKPVHPIKAEALKKVVDKFKAEGRPFNMGMVFPVSTHNYELRYWLASGGIHPGFYSPSDVSGQIGADALLSVTPPPQMPATLEAGTIDGYCVGEPWNQAAVFKGIGVPVITDYEIWKNNPEKVFGITAEFAEINPNTTLAITKALIRAAKWLDENDNANRAEAVEI
>MP1676_megahit_168515_1-258
MTMKFTRRTTLAASAAMLASAAMPAPAFADMLDVEKDELKLGFIKLTDMAPLAIAYEKGYFEDEGLFVTLEPQANWKVLLDRVITG
>MP1676_megahit_171915_58-1224
MKIRIGYMPLTDSLPLAVAQEAGYFSAEGLDVELQPEWSWASLRDRLLVGQLDAAPMLAPMLMATTLGLGSIKKPLATAFSMGLNGNGITVSPMLFQGLCALSEGPTPNDMANAMNKLVAARASSGESPLTLAVVFPFSCHAYQLRHWLSVAGLDPDHDVKLVVLPPSQMVDHLRMGHIDGFCVGEPWNSLAALTGAGHCLLSGYQIWENAPEKVLAVSRDWVARHPDEHRALLRALYKAACHADENLVDSLSLLAHPAWLDVPEEIIRAPFSQRLPGGLTGQPFPAHHFHVFAGFHANFPWRSDARFLLEEMQRWRQCSLEEKQTFAAQCYRTDLFRDALADLTSLPLMDSKPDERHAGHWQLPGEPKPVQLGPDRLLRTIEEQPEG*
>MP1676_megahit_177289_1-564
MASIIAVSRRTLLGCTGAFAVLAASPASAGMLPVEKDELTFGFIKLTDMAPLAIAKEMHFFEDEGLYVTIEPQANWKVLLDRTITGELDGAHMLAGQPLAATIGYGTKAHIVTPLSMDLNGNGITVSNDVWAEMKTHIPAGPDGKPEHPISAAALAPVVEQYRSAGKTFNMGMVFPVSTHNYELRYWL
>MP1676_megahit_183600_20714-22144
MFGCDGKNTGLKRRTVVVAMLASVALVGCGGGGEATSEAVAATSVDGQPEKPNLKLGFIKLTDMAPLAIAKEKGFFAEEGLNVTLEPQANWKVLLDGVIGGQLDGAHMLAGQPIAATIGYGTKADLIAPLSLDLNGNAITLSNKVWSQIRADLPTEGGKIRHPISAAALKPVVDSYAQQGKPFNMGMVFPVSTHNYELRYWLAAGGLNPGYYTDGDVSGTVDADVKLSVTPPPQMPATLEAGTIEGYCVGEPWNQAAVQKGIGVPVITDDEIWHDNPEKVFSIRKDFAEQNPATTAAMLRAIIKAQQWLDADNGANRAEAVKILAQPNYVGADEEVIAASMTGKFTFEKGDTRDAKGFNIFFDKYAGYPYYSDAIWYLTQMRRWGQIPQDHPDSWYIEKAKSVYRPDLYLAAANKLVADGVIPAASIPQTDGFRGEQSGFIDNISFDGSQPNAYLAKFPIGLKQGQRVAASGVTGQ*
>MP1676_megahit_183600_22365-23579
MTQQLKVGFLPLVDACLPIIAQERGFAEQEGLDLHFVRDVSWATVLDRLLYGHSDVAHMLAPLAIATTLGRGRPAQPLVAPFVLGLNGNAVTLSNVLADTLMPGETDSLCDPRELGARLREEALARRDAGRPIRLGVVHRYSSHNYMLRYWLAGCGIRPDEDVEIVTVAPPFTADALASGEIDGSCVGEPWNSVAVDRGVGRIVLATAQIWRRGVEKVLAMRQPVLDERRDAVEKLIRALRHAGEHFVDPANWEANAELLARPEYLASDPRLVLGAISDRLVLRQDGPAVHYSDFMFQHREAANFPWISQAQWLYTQMVRWDRMEYDPADAARAAAVFRPDIYRSALRGADSPLPGASSKVEGAVKGMIGASTEQGHLVMELDAFFDGKTFDPEQLEEYLASQS*
>MP1676_megahit_187946_1203-2564
MKKMIRTALTALTMGLSANAMAADSVGWPEKADLKFGFIKLTDMAPLAVAYEKGYFEEEGLFVTLEAQANWKVLLDRVIDGQLDGAHMLAGQPLGATIGYGTEAHIITAFSMDLNGNGITVSNAVWEEMKKNIPSENGKPVHPIKADALKPVVEKYKAEGKPFNMGMVFPVSTHNYELRYWLAAGGLNPGYYAPHKGDTSGQLQADVLLSVTPPPQMPATLEAGTIYGYCVGEPWNQQAVFKGIGVPVITDYEIWKNNPEKVFGVSKGWADKYPNTHIRVVKAMIRAAKWLDENDNANRPEAVKILSQPNYVGADYDVIANSMTGTFEYEKGDKRPVPDFNVFFRYNATYPYYSDAIWYLTQMRRWGQISESKPDSWYMDVAKKVYRPDIYAQAAKSLIAEGKIAADEFPDFATEEGFKPPQKGFIDNITYDGRKPNEYLAKFPIGLKEGDAL*
>MP1676_megahit_197995_3-671
MLDLEKDELTFGFIKLTDMAPLAVAYEQGYFLDEGLFVTLEAQANWKVLLDGVISGTLDGAHMLAGQPLAATIGYGTEAHIVTPFSMDLNGNGITVSNEVWEMMKPNLAMMDDGRPQHPISASALAPVIDSFRSAGKPFNMGMVFPVSTHNYELRYWLAAGGINPGYYSPENVTGQIGADVFLSVTPPPQMPATLEAGTINGYCVGEPWNQQAVFKGIGVPVI
>MP1676_megahit_199217_2-1060
MTGLKTTSLLKRLRKASAGVCAALAVSVASFSTSVTAQEPALGWPEKEELKFGFIKLTDMAPLAVAYEKGFFEEEGLYVTLEAQANWKVLLDRVIDGQLDGAHMLAGQPLGATIGFGTESHVVTAFSMDLNGNGITVSNEVWEKMKAHIPQENGKPVHPIKADYLKPVVDEYRNAGRPFNMGMVFPVSTHNYELRYWLAAGGIHPGYYAPHKGDTAGQIDAQALLSVTPPPQMPATMEAGTIYGYCVGEPWNQQAVFKGIGVPVITDYEIWKNNPEKVFGVSQGWAEKYPNTHIRVVKALIRAAMWLDENDNANRPEAVKILAKSNYVGADEDVLANSMTGTFEYEKGDKRDV
>MP1676_megahit_206342_38327-39502
MKLVSFPVAYMPLVDAAPLIVAQEMGFAAAEGLDLDLIAAPSWSSVRDMLAFGRVDAAHLLSPVPIAAGLGLGGVTTQLSAVSVLSVNGNIIGVGSELETRLRAYGYGFDFADPVAAAAALAAVAGDRITFGAPFPFSMHAELLRYWFSRTALKDVRIDIRTVPPPLMAEALAEGDVDAFSVGEPWGSVAVDRGAGALILPGKAIWAFAPEKVLAVRTVWAETEPLLLRRLMQAVWRAGRWLAQPDSRTTAAEILARPAWLGMSAELIDRALSGRFTISGRAEQRETPGFVEFHRGAANFPWRSQARWIADRMARANGLDPLDAQQGAGGVFRSDLYRQHMRDTGAELPGASEKLEGSIRHQTAVPSQQGRLILEPDLFFDGTVFDPSHRK*
>MP1676_megahit_206342_39768-41135
MKQTFAYLALTTALVSPARAEMLELEKDQLTFGFIKLTDMAPLAVAYERGYFLDEGLFVTLEAQANWKVLLDGVIDGKLDGAHMLAGQPLAATIGYGTEAHIVTPFSMDLNGNGITVSNEVWEKMLPHVAKMDDGRPQHPISAAALAPVVEEFRAEGKPFNMGMVFPVSTHNYELRYWLAAGGLNPGYYSPENVTGQINADVFLSVTPPPQMPATLEAGTINGYCVGEPWNQQAVFKGIGVPVITDYQLWKNNPEKVFGITAEFAQDYPNTTLAVTKALIRAAIWLDENDNANRQEAVEILSRPEYVGADAEVIANSMTGFFEFEKGDKRDIPDFNTFFRHNATYPFYSDAVWYLTQMRRWGQIAEAKDDAWYDETAKKVYRPDIYLAAAKMLVEEGNASEADFPWDSDGYKAPTPAADIIDGIPYDGKAPNAYLDSLPIGLKGAQTVEGSEVKG*
>MP1676_megahit_216597_2-1327
MKKLLTGLAACTAMTGPAFAQMLDLEKDELTLGFIKLTDMAPLAVAYEQGYFLDEGLFVTLEAQANWKVLLDGVIGGQLDGAHMLAGQPLAATIGFGTEAHIVTPFSMDLNGNGITVSNEVWEKMLPHIPKLDDGRPQHPISAKALAPVVEEFRNAGKPFNMGMVFPVSTHNYELRYWLAAGGLHPGYYSPENISGQIGADVFLSVTPPPQMPATLEAGTIDGYCVGEPWNQQAVFKGIGVPVITDYQLWKNNPEKVFGITAEFAEQYPNTTLAMTKALIRAAIWLDENDNANRPEAVEILSRPEYVGADYEVIANSMTGFFEFEKGDKRDIPDFNVFFRYNATYPFYSDAVWYLTQMRRWGQIAEPKSDAWYDEVARDVYKPEIYLEAARLLVEEGLANEADFPWESDGYKAPTPAADIIDGIPYDGRSPNAYLESLPIGL
>MP1676_megahit_216597_1602-2777
MKTVNLPVAYMPLVDAAPLIMAQEMGFAEAEGIALDLIAAPSWSSVRDMLAFGRVDAAHMLSPVPVAMAMGLGGVTTALSAVSVLSVNGNVIGVGKGLEAKLRAIGHGFDFADPVAAAKALDRVRDGPLTFGVPFPFSMHVELLRYWSAGTALGAKGIEIRTVPPPLMASALAAGDVDAFCVGEPWGSVSVEQGVGALLLPGQSIWQFAPEKVLAVRRDWADTEPDLVARLMRAVFRAGRWLSRPESRSAAGEVLSRRLYLDVPSELIDRALSGNLILSARGELRPVERFVEFFHGAATFPWRSQAKWIATRLAAEHGQDISGRLDLISHVFRADLHRRHLAMTSNDLPGASEKVEGSIRHDTPVASAQGNLSLLPDRFFDGRIFDLTDEF*
>MP1676_megahit_220553_1-813
PGYYSPENITGQIGADVLLSVTPPPQMPATLEAGTIYGYCVGEPWNQQAVFKGIGVPVITDYELWKNNPEKVFGITAEFAEEYPNTTLAVTKALIRAAMWLDENDNANRPDAVEILSRPEYVGADYDVIAASMTGTFEYEKGDKREVPDFNVFFRYNATYPFYSDAVWYLTQMRRWGQIAEAKPDSWYDEVAKSVYRPDIYLEAARILVDEGLADEADFPWDSDGYKAPTPAGDIIDGIPYDGRTPNAYLDSLPIGLKSEQTVVGTEVKG*
>MP1676_megahit_221355_4057-5439
MTLKSLGNPFSAKTDLRHGADCGCKSCATRAADADTGAEITTSEQMMERAVESAIVRSVFGQSDIGRRSFMGMMGGSTVAAALASVFPMDQAKAAILDNLGPPEKTDLNIGFVPITCATPIIMAQPLGFYEKYGLNAQVIKTAGWAVARDKSLSGEYDASHMLTPMPLAMTLGAGSVAEPYIMPAVENINGQAIVLGNQHKDKRDPAQWKGFTFGVPFEYSMHNFLLRYYVAEFGLDPDVDIQIRVVPPPEMVANLRAGNLDGYLSPDPFNQRAVYEGIGFIHILTKEIWEGHPCCAFAAPLSFATDLPNTYGALLKSIIDATQYASNPDNRKEISEAIAPTNYLNQPVTVIEQVLTGTYADGLGEVKQVPDRIDFDPFPWHSMGVWILTQMKRWGYIENDIDYKAVAEQVYLAADCKKVMNDLGYDAPDITYKSHMIMGKSFDPETPEAYVDSFAIKKG*
>MP1676_megahit_225238_3-674
QAVFKGIGVPVITDFEIWKNNPEKVFGMTAEFTEQNPNTTLAVTKALIRAAMWLDENDNANREEAVEILSRPEYVGADAEVIANSMTGTFEYEKGDTREVPDFNVFFRYNATYPFYSDAVWYLTQMRRWGQIAEAKPDNWYDEVAKSVYKPEIYLEAARLLVDEGLADEADFPWDSTGYKAPTPADDIIDAIPFDATAPNAYLDSLPIGLKGDQKVVGNEVQG*
>MP1676_megahit_249798_4587-5762
MSATTLSVGFIPLVDAAPLVLAQEMGFAAEEGITLDLRRAPSWSSLRDMLSFGKVEAAHMLSPVPIATALGLGGAGAPLSAVSVLSVNGNVIGISRALADRLRDAGHDFAFNDARAAGLALIAASGAGLRIGVPFPFSMHAELVYYWLSALGLPAPQSVSVRTVPPPLMGDAIRAGEIDAFCVGEPWGSQAVEDGMGELLLPGSAIWAFAPEKVLAMRADWAEAEAMLRGRLIRAVWRAGRWLGDPASTSLAAEILARPGYLDLPADILDRALSGRLVLSGRGEERSVPDFLTFHRSAATFPWRSQAEWIGLQLAARTGLDRTAAKSAAARVFRTDLHRAALSGLSASLPTASSRIEGGVTEPTAVPADVGQLILGRDRFFDGRIFDPDLA*
>MP1676_megahit_249798_6030-7397
MKTLIFGLAASTALVTPGFAQMLDLEKDELTFGFIKLTDMAPLAVAYEQGYFLDEGLFVTLEAQANWKVLLDGVIGGQLDGAHMLAGQPLAATIGFGTEAHIITPFSMDLNGNGITVSNEIWEQMKPNIPADAEGKPIHPISAEALAPVVESYKNEGKPFNMGMVFPVSTHNYEIRYWLAAGGLHPGYYSQENISGQIDADVLLSVTPPPQMPATLEAGTIYGYSVGEPWNQQAVFKGIGVPVITDYELWKNNPEKVFGITAEFAEDYPNTTLAVTKALIRAAQWLDENDNANRMEAVEMLSRPEYVGADAEVIAASMTGTFEYEKGDKRDVPDFNVFFRYNATYPFYSDAVWYLTQMRRWGQIAEPKSDSWYDEVARSVYKPDIYLEAARLLVDEGLADAADFPWDSDGYKAPTPAEDIIDGIAYDGKAPNAYLDSLPIGLKGEQTVVGTEVKG*
>MP1676_megahit_256664_1-660
DHLRMGHIDGFCVGEPWNSLAALTGAGHCILSGYQIWENAPEKVLAVSRDWVARNPGPHRAMLRALFRAARHADENLLESLSLLAHPAWLDVPAEVIRAPFSQRLPGGLTGQPFPAHHFHVFAGFHANFPWRSDARFLLEEMQRWRQCSLEETRTFAAQCYRTDLFRDALADLTSLPLMDSKPDERHAGHWQLPGEPKPVELGPDRLLKVIEAEAGPAQ*
>MP1676_megahit_257093_3-350
MKSFLLGLAATTALVSPALAQMLELEKDELTFGFIKLTDMAPLAVAYEQGYFLDEGLFVTLEAQANWKVLLDGVIGGQLDGAHMLAGQPLAATIGFGTEAHIITPFSMDLNGNGIT
>MP1676_megahit_257093_630-1802
MKMVKLPVAFVPLVDAAPLIVAEEMGFAREEGIALDLVAAPSWSSVRDMLAFGRVDAAQLLSPVPVAMALGLGGVTQPVSAVSVLSVNGNVIGVSRALEDRLRAKGYGFDFHDAAGAARALASVADRPLVFGVPFPFSMHVELLHYWLESSDLAQKGFEVRTVPPPLMVRALAEGDVDAFCVGEPWGSAAVEAGAGALLLPGKAVWSFAPEKVLAVRTDWAETEPHLLGKLMRAVWRAGRWLDAPGHRTSAAEILAQKPYLDLPSEVVDRALTGRLTISGHAEQRLVDGFVAFHEGAANFPWRSQAKWIAHRLAARLSLDEAEARARAAEVFRSDIYRAQMAMTGADLPGASEKLEGAIREETAVASKKGGLLLPPDAFFDGRIFDPEKH*
>MP1676_megahit_262178_87-617
IRVVKAMIRAAKWLDENNNANRPEAVKILSRPNYVGADYDVIANSMTGTFEYEKGDKREIPDFNVFFRHHATYPYYSDAIWYLTQMRRWGQISESKPDSWYMDIAKKVYRPDIYTQAAKSLIAEGKMSADEFPDFASEDGFKPPQSEFIDNITYDGRKPNAYLSQFPIGLKDGETL*
>MP1676_megahit_265133_1-540
PPPQMPATMEAGTIYGYCVGEPWNQQAVFKGIGVPVITDYEIWKNNPEKVFGVSKEWADKYPITHKKVVKAMIRAAAWLDADNNANRPEAVKILSKSQYVGADYDVIANSMTGTFEYEKGDKREVPDFNVFFRYNATYPYYSDAIWYLTQMRRWGQISEEKSDDWFMETAKKVYRPDIYA
>MP1676_megahit_265417_15118-16488
MKHIRTLFKKTLVATAALGGLLCLPVIAEELELEKEDLKFGFIKLTDMAPLAIAYEKGYFEDEGLYVTLEAQANWKILLDRVITGELDGAHMLAGQPLGATIGFGTQAHIITAFSMDLNGNGITVSNDVWKEMKKHVPMENGKPVHPIKADYLKPVVDKYKADGKPFNMGMVFPVSTHNYELRYWLAAGGIHPGYYAPSKGDISGQLQADALLSVTPPPQMPATLEAGTIYGYCVGEPWNQQAVFKGIGVPVITDYEIWKDNPEKVFGVSKAWADKNPNTHLAVVKAMIRAAKWLDEDNNKNRKEAVKILAQPNYVGADYDVIANSMTGTFEYEKGDKRSLPDFNVFFRYNATYPFYSDAIWYLTQMRRWGQIPEHKDDSWYMDMAKKVYRPDIYMQAANLLIKEGKLSASDFPAADEDGFKPPQSEFIDGITFDGTKPNEYLSKFKIGLKEKDKL*
>MP1676_megahit_269903_106-543
MMKGFKKTFRGVLAAMTLGLSATSVADDAVGWPEKADLKFGFIKLTDMAPLAIAYEKGYFEEEGLFVTLEAQANWKVLLDRVIDGQLDGAHMLAGQPLGATIGYGTEAHIITAFSMDLNGNGITVSNSVWEEMKKHIPSKDGKPVH
>MP1676_megahit_273235_635-2086
MEEHNRSLGNPCCEEQHSSLGNPYDANTNLEHNSSSPQILQKTVDNENSVNEDHQHDDFPKTEEDMMDRAVENAVIRAIFNNNEIDRRRFMKMVGASTAAAVIASIFPLNAAKAIAKEGLKGGLETKDLSLGFIPITCATPIIMSEPMGFYKKNGLNAKVRKASGWAMVRDWAINKDVQAAHMLSPMPLSITMGEGSKKVPFFMPAVENINGQAITLANKHKGVKTAKDMKGFRFCVPFEYSMHNFLLRYFLAEGGVHPDKDVQIRVVPPPEMVANLIAGNVDGYLAPDPFNQRAVYENAGFIYMLSKDIWAGHPCCAFAISQEFAAKNPNTFLALFKSIVEATHFASNPDNRKDIAKAIAPRNYLNQPVTVLEQVLTGKYADGRGNIVNVPDRIDFDPFPWHSMAVWILTQMKRWGYAKGNIDYKNISEQVYLAAECDKIAKDLGYKTHDKTYKKHVLMGGKVFDPSKPEEYLKSFPIHSMT*
>MP1676_megahit_287011_1-735
MKNTFALLLASTSLLATAASAEMLALEKEELTFGFIKLTDMAPLAVAYELGYFEDEGLFVRLEAQANWKVLLDGVIDGQLDGAHMLAGQPLAATIGYGTKAHIITPFSMDLNGNAITVSNDIWDEMKPNVPTMDDGRPQHPISASALAPVVEGYKDRGEPFNMGMVFPVSTHNYEIRYWLAAGGLKPGYYSAQDISGQIDADVLLSVTPPPQMPATMEAGTISGYAVGEPWNQQAVFKGIGVPVI
>MP1676_megahit_289960_3-425
SLSLLAHPAWLDVPAEIIRAPFSQRLPGGLTGQPFPAHHFHVFAGFHANFPWRSDARFLLEEMQRWRQCSLEETQTFAAQCYRTDLFRDALADLTSLPLMDSKPDERHAGHWQLPGEPKPVELGPDRLLKVIEAEEEGQS*
>MP1676_megahit_290674_142-975
MKIRIGYMPLTDSLPLVVAQEAGYFAAEGLDVELQPEWSWASLRDRLLVGQLDAAPMLAPMMMATSLGLGCIKKPLATAFSMGLNGNGITVSPMLFQGLCALSEGPTPNDMASAMNKLVAARASSGEAPLVLAVVFPFSCHAYQLRHWLSVAGLDPDHDVKLVVLPPSQMVDHLRMGHIDGFCVGEPWNSLAALTGAGHCILSGYQIWENAPEKVLAVSRDWVARNPGPHRAMLRALYKAARHADEHLLESLSLLAHPAWLDVPAEIIRAPFSQRLPG
>MP1676_megahit_292972_431-1564
MSGLDDVHAGYLPLLDGAVLVTAARFGFAEAHGIRLHLHREMSWATIRDRMGVGHFDCAHMLAPMAIAANLGIAPLSAPVVAPMVLALGGNAVTVSPLLAELMAETGWRDDGPAAAGRALAEALARLERSASRRGRFAVVHAHSCHNYDLRYWLSACGIEPDRDVDITVVPPPLMPDAIASGQIDGFCVGEPWSTIAVRRGAGRIVTTKAEIWRRSPEKVLGVSARFAAERTEVLDRLIRALCDAATWCDAAEHHAELADLLAEPAHIGVDARDLVPALSGLLEMAPGEAQSIEDFMIFAAGEANRPRLSDGFWMLSQMVRWRQVTESDAARQAVRNVFRPDLYDRALGLAFRDSVEGEVFITGQDRRPAGLFDRPE*
>MP1676_megahit_292972_1919-3307
MFHPSSINRRTLLGAFAVLALAGTSTSAIAEMIFPEKAELTFGFIKLTDMAPLAIAKEKHFFEDEGLYVTLEPQANWKVLLDRVITGELDGAHMLAGQPLAATIGYGTEAHIVTPFSMDLNGNGITVSNAVWEEMKPNIPTGADGKPAHPISASALAPVVERYKSEGKPFNMGMVFPVSTHNYELRYWLAAGGLNPGFYTPSDTSGQVKADVLLSVTPPPQMPTTMEAGTIQGYCVGEPWNQAAVFKGIGVPVITDHDIWNDNPEKVFGMTAQFVEENPNTAVLVTKALIRAGKWLDENDGANRQEAVEILSKPEYVGADAEVIANSMTGTFEYEKGDKRPAPDFNIFFDKFATYPFYSDAVWYLTQMRRWGQIAEPKDDGWYDEVARSVYKPDIYRAAADALIEDGLIEASEIPGETDGYKRATAAFIDGIEYDGKKPNDYLAKFGIGLKGDETVASLASN*
>MP1676_megahit_295438_248-1045
AQDISGQIDADVLLSVTPPPQMPATMEAGTISGYAVGEPWNQQAVFKGIGVPVITDYDMWKNNPEKVFGITAEFAEENPNTTLALTKALIRAAMWLDANDNANREEAVEMLSRSEYVGADADVIANSMTGFFEFEKGDVRPAPDFNVFFRYNATYPFYSDAIWYLTQMRRWGQIDETKPDEWYFETAADVYRPDIYLQAARLLVDEGMADEAAFPWDSDGFKSPTPAADIIDGISYDGRAPNAYIDSLPIGLKSGQTVVDSKVEG*
>MP1676_megahit_300229_1-876
HIPHEDGKPVHPIKADALKPVVEKYKADGKPFNMGMVFPVSTHNYELRYWLAAGGIHPGYYAPHKGDTSGQIDADALLSVTPPPQMPATMEAGTIYGYCVGEPWNQQAVFKGIGVPVITDYEIWKNNPEKVFGVSKQWADKYPITHKKVVKAMIRAAAWLDADNNANRPEAVKILSKSQYVGADYDVIANSMTGTFEYEKGDKREVPDFNVFFRYNATYPYYSDAIWYLTQMRRWGQISEEKSDDWFMETAKKVYRPDIYASAAKELIKEGKLDAKDFPDFATETGFKPAQK
>MP1676_megahit_304685_7363-8772
MTGLKTTSLLKRFRTASAGVCAALAVSVASFSASVAAQAPAVGWPEKEELKFGFIKLTDMAPLAVAYEKGFFEDEGLYVTLEAQANWKVLLDRVIDGQLDGAHMLAGQPLGATIGFGTESHVVTAFSMDLNGNGITVSNEIWDKMKAHVPQENGKPVHPIKADYLKPVVDEYRNAGKPFNMGMVFPVSTHNYELRYWLAAGGIHPGYYAPHKGDTAGQIDAQALLSVTPPPQMPATMEAGTIYGYCVGEPWNQQAVFKGIGVPVITDYEIWKNNPEKVFGVSQGWADKYPNTHIRVVKALIRAAMWLDENDNANRPEAVKILAKSNYVGADEDVLANSMTGTFEYEKGDKRDVPDFNVFFRYNATYPYYSDAIWYLTQMRRWGQISEAKSDDWYKETAKKVYKPEVYAQAAKALIAEGKAKASDFPEFGTETGYKPPQSEFIDGVTFDGSKPNAYLEQFKIGLKGDTVL*
>MP1676_megahit_307054_1390-2763
MMKGFKKTFRGVLAAMTLGLSATSVADDAVGWPEKADLKFGFIKLTDMAPLAIAYEKGYFEEEGLFVTLEAQANWKVLLDRVIDGQLDGAHMLAGQPLGATIGYGTEAHIITAFSMDLNGNGITVSNSVWEEMKKHIPSKDGKPVHPIKADTLKPVVEQYKAAGKAFKMGMVFPVSTHNYELRYWLASGGLNPGYYAPHKGDTSGQLQADVLLSVTPPPQMPATLEAGTIHGYCVGEPWNQQAVFKGIGVPVITDYEIWKNNPEKVFGVSKSWAEEYPNTHIRVVKAMIRAAKWLDENDNANRPEAVKILSQPNYVGADYDVIANSMTGTFEYEKGDKREVPDFNVFFRYNATYPFYSDAIWYLTQMRRWGQISESKPDSWYMDIAKKVYRPDIYAQAAKSLIAEGKIPADEFPDFATEDGFKPPQKGFIDNISYDGRKPNEYLAKFPIGLKEGDAL*
>MP1676_megahit_309395_1-1053
MSEVVLNCGYVPLVDCAPLVIAKELGFAAEQGLALNLLRQPSWSALRDMLALGHLDAAHMLSPMPVAMSIGMGGLPARVDALMVLSVNGTVFGVSNAVASALEDVRFGDTTALLSGLSARGAKPLRVGIPFHYSMHRLLLSYWAAQAPDLQIEEVTVPPMRMADAVSDGFVDAFWVGEPWGGVAVQNNVAKLMMAGRDVWQFAPEKVLAARHEWASQNEDSVRRLMRAVYQASAWLDAPGNKPLAVEILGRSEHLSMSPDLIDPALTGHIVPRTGASPVTVDRFLQFHSHAASFPWRSQAAWIAHHLGADAAGIEKAKTCFRADLFRQNLPDIGADMPQSSEKTEGAMTLP
>MP1676_megahit_309893_2-568
DLQLTRDVTWATVLDRLLYGHTDAAHLLAPLAIATTLGRGRPAQPLSAPFVLGLNGNAITLRTDLADAVWPQAVLANPVAIGTALAQEARARAAAGRRLRFGVVHRHSSHNYMLRYWLAGSGIRPDEDIEIVTVAPPFSADALASGEIDGTCVGEPWNSVAVDRGVGRIVLATAQIWRRGVDKVLAFKQ
>MP1676_megahit_314345_2228-3436
MSEKLTIGFLPLVDACLPILARELGFAEEEGLDLDLTRDVTWATVLDRLLYGHTDAAHMLAPLAIATTMGIGRPPQPLAAPFVLGLNGNAITLRTELADAVCPDPVLGDPAAVGAALAKHAQMAAANGRKLRFGVVHRHSSHNYMLRYWLSACGIRPDVDIEIVTVAPPFTADALESGEIDGSCVGEPWNSVAVDRGAGRIVLATAQIWRRGVEKVLAVKEARLAERAEAVEGLIRAMRQAGKWFVDPANRCSAAAILARPEYLDGSAQVIGRAIADQIVLKAGAAASPYPDFMFQYNEAANFPWISQAKWLYSQFILWEGKPFDDADAERAGRVFRPDIYRKALRGTGDLLPGASSKVEGSIDGPLAVGAEQGEITLSSNRFFDGRIFDPDAIEDYVASQR*
>MP1676_megahit_317388_1-450
MRGIKTLRRTFVKSALVLAAGMATMSAPLVSAEEWAEKEELKFGFIKLTDMAPLAVAYEKGYFEEEGLYVTLEAQANWKVLLDRVIDGQLDGAHMLAGQPLGATIGFGTQAHIITAFSMDLNGNGITVSNDIWSQMKEHIPHEDGKPVHP
>MP1676_megahit_318299_625-1833
MSERLTIGFLPLVDACLPILARELGFAEAEGLDLHLTRDVTWATVLDRLLYGHTDAAHLLAPLAIATTLGRGRPAQPLSAPFVLGLNGNAITLRTDLADAVWPQAVLADPVAVGAALAQEARARAAAGRRLRFGVVHRHSSHNYMLRYWLAGCGIRPDEDIEIVTVAPPFSADALASGEIDGTCVGEPWNSVAVDRGVGRIVLATAQIWRRGVDKVLAFKQSHLADRQDASERLVRAMRHAGKWFVDPDNRQEAAAILARPDYLDGSADIIGRAIADQMVLALGTEPFFYPDFMFQYNEAANFPWISQAMWLYSQLVRWEGLSYDPADAARAAAVFRPDIYRRALAGTGDLLPGASSKVEGSLRGPLAVGAQQGEITLTADSFFDGRIFDPDRLQAYIAAQT*
>MP1676_megahit_319839_3-188
SAAKELIKEGKLDAKDFPDFATETGFKPAQKGFIDNIVYDGSKPNEYLKKFEIGLKGAEKI*
>MP1678_megahit_11268_1-447
TGKNRQTGGELRIDMPDFNVFHRYAANFPWRSHAKWILSQMIRWGEAPDDVDASAIARLAFRPDIYCEAVERLGIACPSADEKMEGAHQHAWLLSDATEPVAMGADQFMDRRIFDPTNIDGYISGFTIRDQRSRLGALDTSQITHLAK*
>MP1678_megahit_23849_2-418
HFSAKAENREEIARAISPKNYLNQPEVVVRQVLTGRYVDGLEEKIYDVPDRIDFDPFPWHSMAVWILTQMKRWGYISGDVDYKKIAEQVYVASETGKVMEELGYTPPATTYKKHIIMGKTFDYNEPEEYINSFAIKRV*
>MP1678_megahit_24216_3-446
AILARPEYLDGSAQVIGRAIADQIVLKAGAAASPYPDFMFQYNEAANFPWISQAKWLYSQFILWEGKPFDDADAERAGRVFRPDIYRKALRGTGDLLPGASSKVEGSIDGPLAVGAEQGEITLSSNRFFDGRIFDPDAIEDYVASQR*
>MP1678_megahit_30004_316-1407
QPLAATIGYGTKADIITPFSMDLNGNGITVSNTIWDKMKPHIPKLPDGRPIHPIKADALKPVVEDYKKQGKPFNMGMVFPVSTHNYELRYWLAAGGIHPGYYAPHKGDSSGQLKADALLSVTPPPQMPATLEAGTIYGYCVGEPWNQQAVFKGIGVPVITDYEIWKNNPEKVFGITKQFAEKYPNTTVRLTRALIRAAMWLDANDNANRPEAVMILSQSNYVGADYDVIANSMTGTFEYEEGDVRPVPDFNVFFRYNATYPYYSDAIWYLTQMRRWGQISEDKPDSWYKDVAKKVYRSDLYTKAAKSLIADGLAKVSDFPNFATETGFKPEQDEFIDGISYDGTQPNAYLEKFSIGLKQGDKL*
>MP1678_megahit_56308_1-552
MKKMIRTALTALTMGLSANAMAADSVGWPEKADLKFGFIKLTDMAPLAVAYEKGYFEEEGLFVTLEAQANWKVLLDRVIDGQLDGAHMLAGQPLGATIGYGTEAHIITAFSMDLNGNGITVSNAVWEEMKKNIPSENGKPVHPIKADALKPVVEKYKAEGKPFNMGMVFPVSTHNYELRYWLAA
>MP1678_megahit_60216_3-881
MKTVNLPVAYMPLVDAAPLIMAQEMGFAEAEGIALDLIAAPSWSSVRDMLAFGRVDAAHMLSPVPVAMAMGLGGVTTALSAVSVLSVNGNVIGVGKGLEAKLRAIGHGFDFADPVAAAKALDRVRDGPLTFGVPFPFSMHVELLRYWSAGTALGAKGIEIRTVPPPLMASALAAGDVDAFCVGEPWGSVSVEQGVGALLLPGQSIWQFAPEKVLAVRRDWADTEPDLVARLMRAVFRAGRWLSRPESRSAAGEVLSRRLYLDVPSELIDRALSGNLILSARGELRPVERFVEF
>MP1678_megahit_65618_1-915
RAADADTGAEITTSEQMMERAVESAIVRSVFGQSDIGRRSFMGMMGGSTVAAALASVFPMDQAKAAILDNLGPPEKTDLNIGFVPITCATPIIMAQPLGFYEKYGLNAQVIKTAGWAVARDKSLSGEYDASHMLTPMPLAMTLGAGSVAEPYIMPAVENINGQAIVLGNQHKDKRDPAQWKGFTFGVPFEYSMHNFLLRYYVAEFGLDPDVDIQIRVVPPPEMVANLRAGNLDGYLSPDPFNQRAVYEGIGFIHILTKEIWEGHPCCAFAAPLSFATDLPNTYGALLKSIIDATQYASNPDNRKE
>MP1678_megahit_66340_646-963
MKWPERIHSTVEPTLKRAVKLVAGVLIGSSLISVGHAAEKLGWPEKEELKFGFIKLTDMAPIAIAYEKGYFEDEGLYVTIEAQANWKVLLNGVIDGTLDGAHMLAG
>MP1678_megahit_68389_2-226
MNSNFQDSLVQKRLKFPQWILLTLSFLVMGSWAHAELGPPEKDELKFGFIKLTDMAPIAIAYENGYFEDEGLYVT
>MP1678_megahit_76225_1-606
EKVFGITAEFAQDYPNTTLAVTKALIRAAIWLDENDNANRQEAVEILSRPEYVGADAEVIANSMTGFFEFEKGDKRDIPDFNTFFRHNATYPFYSDAVWYLTQMRRWGQIAEAKDDAWYDETAKKVYRPDIYLAAAKMLVEEGNASEADFPWDSDGYKAPTPAADIIDGIPYDGKAPNAYLDSLPIGLKGAQTVEGSEVKG*
>MP1678_megahit_83262_2-799
SSGESPLTLAVVFPFSCHAYQLRHWLSVAGLDPDHDVKLVVLPPSQMVDHLRMGHIDGFCVGEPWNSLAALTGAGHCLLSGYQIWENAPEKVLAVSRDWVARHPDEHRALLRALYKAACHADENLVDSLSLLAHPAWLDVPEEIIRAPFSQRLPGGLTGQPFPAHHFHVFAGFHANFPWRSDARFLLEEMQRWRQCSLEEKQTFAAQCYRTDLFRDALADLTSLPLMDSKPDERHAGHWQLPGEPKPVQLGPDRLLRTIEEQPEG*
>MP1678_megahit_98039_1-783
PHKGDTSGQLQADVLLSVTPPPQMPATLEAGTIYGYCVGEPWNQQAVFKGIGVPVITDYEIWKNNPEKVFGVSKGWADKYPNTHIRVVKAMIRAAKWLDENDNANRPEAVKILSQPNYVGADYDVIANSMTGTFEYEKGDKRPVPDFNVFFRYNATYPYYSDAIWYLTQMRRWGQISESKPDSWYMDVAKKVYRPDIYAQAAKSLIAEGKIAADEFPDFATEEGFKPPQKGFIDNITYDGRKPNEYLAKFPIGLKEGDAL*
>MP1678_megahit_115901_2-643
MIVFVAQAKGFFAKNGIDAKVVTRQTGGALTKSLRAGEMDYAPAAFTNLPAALEKGMNVRAFVGYTGASYVKSTSDNFVGIAARAGSGIKTLKDLRGKKIGVTFASTGDLYLRTILRKNGITKRDYKRINTRPPSLVAVLDTGGVDAIVAWEPNLTRSLDKVKGATLISRGGDHVCFCAALHGFPDKVYKDRKRTQGVVDAMAQAASWIRNPAN
>MP1678_megahit_131673_3-392
MKIRIGYMPLTDSLPLAVAQEAGYFSAEGLDVELQPEWSWASLRDRLLVGQLDAAPMLAPMLMATTLGLGSIKKPLATAFSMGLNGNGITVSPMLFQGLCALSEGPTPNDMANAMNKLVAARASSGESPL
>MP1678_megahit_134442_1-603
MKKLLTGLAACTAMTGPAFAQMLDLEKDELTLGFIKLTDMAPLAVAYEQGYFLDEGLFVTLEAQANWKVLLDGVIGGQLDGAHMLAGQPLAATIGFGTEAHIVTPFSMDLNGNGITVSNEVWEKMLPHIPKLDDGRPQHPISAKALAPVVEEFRNAGKPFNMGMVFPVSTHNYELRYWLAAGGLNPGFYAPQRGDTSGTLE
>MP1678_megahit_143232_3-353
MKIRIGYMPLTDSLPLVVAQEAGYFAAEGLDVELQPEWSWASLRDRLLVGQLDAAPMLAPMLMSTSLGLGCIKKPLATAFSMGLNGNGITVSPMLFQGLCALSEGPTPNDMASAMNK
>MP1678_megahit_152643_1766-2941
MKLVSFPVAYMPLVDAAPLIVAQEMGFAAAEGLDLDLIAAPSWSSVRDMLAFGRVDAAHLLSPVPIAAGLGLGGVTTQLSAVSVLSVNGNIIGVGSELETRLRAYGYGFDFADPVAAAAALAAVAGDRITFGAPFPFSMHAELLRYWFSRTALKDVRIDIRTVPPPLMAEALAEGDVDAFSVGEPWGSVAVDRGAGALILPGKAIWAFAPEKVLAVRTVWAETEPLLLRRLMQAVWRAGRWLAQPDSRTTAAEILARPAWLGMSAELIDRALSGRFTISGRAEQRETPGFVEFHRGAANFPWRSQARWIADRMARANGLDPLDAQQGAGGVFRSDLYRQHMRDTGAELPGASEKLEGSIRHQTAVPSQQGRLILEPDLFFDGTVFDPSHRK*
>MP1678_megahit_152643_3207-3974
MKQTFAYLALTTALVSPARAEMLELEKDQLTFGFIKLTDMAPLAVAYERGYFLDEGLFVTLEAQANWKVLLDGVIDGKLDGAHMLAGQPLAATIGYGTEAHIVTPFSMDLNGNGITVSNEVWEKMLPHVAKMDDGRPQHPISAAALAPVVEEFRAEGKPFNMGMVFPVSTHNYELRYWLAAGGLNPGYYSPENVTGQINADVFLSVTPPPQMPATLEAGTINGYCVGEPWNQQAVFKGIGVPVITDYQLWKNNPEK
>MP1678_megahit_153596_1-720
AGLDPDHDVKLVVLPPSQMVDHLRMGHIDGFCVGEPWNSLAALTGAGHCILSGYQIWENAPEKVLAVSRDWVARNPGPHRAMLRALFRAARHADENLLESLSLLAHPAWLDVPAEVIRAPFSQRLPGGLTGQPFPAHHFHVFAGFHANFPWRSDARFLLEEMQRWRQCSLEETRTFAAQCYRTDLFRDALADLTSLPLMDSKPDERHAGHWQLPGEPKPVELGPDRLLKVIEAEAGPAQ*
>MP1678_megahit_184093_1-756
THGDTSEFFGAGKASGLPIKMINLYRDKEWWIMGVRKGINTFDDLRGGKITGGGLGGRNTWIMRQILKANGLDPDKDVEMVPMKGGSDGRMKALIAEVVDGASVFPRHESRIVESGGKFISAELTNAPQEGFGAMGDWLDKNDDAAHAFVHADLRARLWLFDPKNKSKAYKIMRDYGYDVPPEFEAMYQTEINQIAKDGGWADSKTMDDFVKSLQATGALPKDIRWQDYVELKYLWAAQEAFGLPNRPAYI*
>MP1678_megahit_202089_2-703
PPPQMPATLEAGTIYGYCVGEPWNQQAVFKGIGVPVITDYEIWKNNPEKVFGVSQAWADENPNTHIAVVKALIRAAAWLDADNNANRGEAVQILSQPAYVGADAEVIANSMTGTFEYEKGDVREVPDFNVFFRYNATYPYYSDAIWYLTQMRRWGQVGQAQPDSWYMDVAKKVYRPDIYALAAQELIDEGTLPAEAFPDFASETGFKPATSEFIDGVTYDGSQPNAYLQQFEIG
>MP1678_megahit_202856_1519-1674
MSEVVLNCGYVPLVDCAPLVIAKELGFAAEQGLALNLLRQPSWSALRDMLAL
>MP1678_megahit_205857_534-1892
MNTFKRKSLVATLSLAVSLGLGSLLSTSVQAVENLEKEDLKFGFIKLTDMAPLAIAYEKGFFEDEGLYVTLEAQANWKVLLDRVIDGQLDGAHMLAGQPLGATIGFGTQADIITAFSMDLNGNGITVSNDVWQEMKKHIPLDADGKPQHPISAAALKPVIEQYRADGKPFNMGMVFPVSTHNYELRYWLAAGGIHPGYYAPHKGDTSGQIDAQALLSVTPPPQMPATLEAGTIYGYCVGEPWNQQAVFKGIGVPVITDYEIWKNNPEKVFGVSQAWADENPNTHIAVVKALIRAAAWLDADNNANRGEAVEILSQPAYVGADAEVIANSMTGTFEYEKGDVREVPDFNVFFRYNATYPYYSDAIWYLTQMRRWGQIGQAQPDSWYMDVAKKVYRPDIYAQAAQELIDEGTLPAEAFPDFASETGFKPATSEFIDGVTYDGSQPNAYLQQFEIG
>MP1678_megahit_222777_158-1528
MKNTFALLLASTSLLATAASAEMLALEKEELTFGFIKLTDMAPLAVAYELGYFEDEGLFVRLEAQANWKVLLDGVIDGQLDGAHMLAGQPLAATIGYGTKAHIITPFSMDLNGNAITVSNDIWDEMKPNVPTMDDGRPQHPISASALAPVVEGYKDRGEPFNMGMVFPVSTHNYEIRYWLAAGGLKPGYYSAQDISGQIDADVLLSVTPPPQMPATMEAGTISGYAVGEPWNQQAVFKGIGVPVITDYDMWKNNPEKVFGITAEFAEENPNTTLALTKALIRAAMWLDANDNANREEAVEMLSRSEYVGADADVIANSMTGFFEFEKGDVRPAPDFNVFFRYNATYPFYSDAIWYLTQMRRWGQIDETKPDEWYFETAADVYRPDIYLQAAKLLVDEGMADEAAFPWDSDGFKAPTPAADIIDGISYDGRAPNAYIDSLPIGLKTGQTVVDSKVEG*
>MP1678_megahit_256323_142-1314
MKIRIGYMPLTDSLPLVVAQEAGYFAAEGLDVELQPEWSWASLRDRLLVGQLDAAPMLAPMMMATSLGLGCIKKPLATAFSMGLNGNGITVSPMLFQGLCALSEGPTPNDMASAMNKLVAARASSGEAPLVLAVVFPFSCHAYQLRHWLSVAGLDPDHDVKLVVLPPSQMVDHLRMGHIDGFCVGEPWNSLAALTGAGHCILSGYQIWENAPEKVLAVSRDWVARNPGPHRAMLRALYKAARHADEHLLESLSLLAHPAWLDVPAEIIRAPFSQRLPGGLTGQPFPAHHFHVFAGFHANFPWRSDARFLLEEMQRWRQCSLEETQTFAAQCYRTDLFRDALADLTSLPLMDSKPDERHAGHWQLPGEPKPVELGPDRLLKVIEAEEEGQS*
>MP1678_megahit_262857_2894-4303
MTGLKTTSLLKRFRTASAGVCAALAVSVASFSASVAAQAPAVGWPEKEELKFGFIKLTDMAPLAVAYEKGFFEDEGLYVTLEAQANWKVLLDRVIDGQLDGAHMLAGQPLGATIGFGTESHVVTAFSMDLNGNGITVSNEIWDKMKAHVPQENGKPVHPIKADYLKPVVDEYRNAGKPFNMGMVFPVSTHNYELRYWLAAGGIHPGYYAPHKGDTAGQIDAQALLSVTPPPQMPATMEAGTIYGYCVGEPWNQQAVFKGIGVPVITDYEIWKNNPEKVFGVSQGWADKYPNTHIRVVKALIRAAMWLDENDNANRPEAVKILAKSNYVGADEDVLANSMTGTFEYEKGDKRDVPDFNVFFRYNATYPYYSDAIWYLTQMRRWGQISEAKSDDWYKETAKKVYKPEVYAQAAKALIAEGKAKASDFPEFGTETGYKPPQSEFIDGVTFDGSKPNAYLEQFKIGLKGDTVL*
>MP1678_megahit_266621_2-691
TIHGYCVGEPWNQQAVFKGIGVPVITDYEIWKNNPEKVFGVSKTWAEEYPNTHIRVVKAMIRAAKWLDENNNANRPEAVKILSRPNYVGADYDVIANSMTGTFEYEKGDKREIPDFNVFFRHHATYPYYSDAIWYLTQMRRWGQISESKPDSWYMDIAKKVYRPDIYTQAAKSLIAEGKMSADEFPDFVSEDGFKPPQSEFIDNITYDGRKPNAYLSQFPIGLKDGETL*
>MP1678_megahit_274329_3-683
GYCVGEPWNQQAVFKGIGVPVITDYEIWKNNPEKVFGVSKSWAEEYPNTHIRVVKAMIRAAKWLDENDNANRPEAVKILSQPNYVGADYDVIANSMTGTFEYEKGDKREVPDFNVFFRYNATYPFYSDAIWYLTQMRRWGQISESKPDSWYMDIAKKVYRPDIYAQAAKSLIAEGKIPADEFPDFATEDGFKPPQKGFIDNISYDGRKPNEYLAKFPIGLKEGDAL*
>MP1678_megahit_291263_3-425
MMKGFKKTFRGVLAAMTLGLSATSVADDAVGWPEKADLKFGFIKLTDMAPLAIAYEKGYFEEEGLFVTLEAQANWKVLLDRVIDGQLDGAHMLAGQPLGATIGYGTEAHIITAFSMDLNGNGITVSNSVWEEMKKHIPSKD
>MP1680_megahit_812_2-511
RYNNNIPVKLMAWAHTNGSGLVVGGHTDIHDFSQLGGKQVAVPFWYSMHNIVLQYALRKSGVKAVIKGEGEALAADECNLQILPPPEMPAALASKKIDAYIVAEPFNALGEIKAGARMLRFTGDIWKNHPCCVICMHEQATTEKQEWTQKVMNAVVRAQIYASQNKKEAA
>MP1680_megahit_1799_62-667
IWKNSPEKVLGVRKAFAEREGAALSALLRALHRAARWCQEPANRNDLAELMALPGYLAMPAALQMPMLTGHLDLGGEIVDVDDFYLPFDKAANFPWKSHALWFYSQMVRWGDVAHSRGNAEIALGTYRPDLYREALKPLGTALPGANSKVEGALTQATPVGSTGASLVLGPDGFFDGKVFDPDALEAYLADSAVDDEISRF*
>MP1680_megahit_20157_127-579
SEYVGADADVIANSMTGTFEYERGDKREVPDFNVFFRYNATYPYYSDAVWYLSQMRRWGQISDSKDDAWYDATAREVYRPDIYLEAAQSLVDDGLADPADFPWETDGYKPVTSDFIDGVSYDGRQPNAYLESLTIGLKTSQTVAAGEVIE*
>MP1680_megahit_20515_3-659
PMSVAMSMGLGGLSAQIDALMVLSVNGTIIGVSKDLSDAMGDVPFADPKLNAEALLAAAKGKLRVGVPFPFSMHRLLFEYWLSDKAAEAGIEIEIVTTPPPRMADALENGLVDVFCVGEPWGSVAVARGVGRLILPSSAIWQFAPEKVLAVRHGWANENPETCGALMRAIYKAARWLDTGSNKPLAVDILSRSAHLDLPDTVIDPAISNSLSPDMGLPG
>MP1680_megahit_27228_152-562
ARPAWLGMSAELIDRALSGRFTISGRAEQRETPGFVEFHRGAANFPWRSQARWIADRMARANGLDPLDAQQGAGGVFRSDLYRQHMRDTGAELPGASEKLEGSIRHQTAVPSQQGRLILEPDLFFDGTVFDPSHRK*
>MP1680_megahit_33444_2-637
AAVAGGSADFAVVGMQAAITARQNGADLVSVGALFNGYPIQLVLSNAALEKTGITPDMSVDDKVERLKDISVGVTGIGSTTDVLLRSWLVQRGKNPEQALTIQPLGSPPAMFAAFEQGAVDGFMLGAPFPQQAEAAGLGKVVIDPLTDDIPELAGVPYTAIITRGALTKEKPELAQRMVNALTKAMKAQAADADAVGAKLKSYFPETDAALF
>MP1680_megahit_34500_648-956
MTKSLGNPFSHETDLRHGAGCGCDTCSTGQGYRADGGQSMSSDDMMERVVENAIVRSMFGQNDISRRSFMGLVGGGTFAAALASVFPIDKAKAAILDTLGKPE
>MP1680_megahit_43361_301-984
LAAWQAGIELSVIAGASAFPSVQPPAVGVLARKDSNIKSPKELEGKTVGVVGLESYHQAMVQRWMRENDSDYSKVRFVEVPFPQMQDLLTSGNVDAVVSVDPFYSKMIKEGAGYDTGDFVATMPDGAPIVIFVSSREWAEDHPEEVKGFRDALAEAAEFIKANDAEARKSFAKWTKLPEPVVATSRWGTFTSVVPAEGIQYWIDTMKDQGMLSSDVEGKDLIPSYFR*
>MP1680_megahit_44586_3-683
MKKMIRTALTALTMGLSANAMAADSVGWPEKADLKFGFIKLTDMAPLAVAYEKGYFEEEGLFVTLEAQANWKVLLDRVIDGQLDGAHMLAGQPLGATIGYGTEAHIITAFSMDLNGNGITVSNAVWEEMKKNIPSENGKPVHPIKADALKPVVEKYKAEGKPFNMGMVFPVSTHNYELRYWLAAGGLNPGYYAPHKGDTSGQLQADVLLSVTPPPQMPATLEAGTIY
>MP1680_megahit_63402_1-603
RVDAAHLLSPVPIAAGLGLGGVTTQLSAVSVLSVNGNIIGVGSELETRLRAYGYGFDFADPVAAAAALAAVAGDRITFGAPFPFSMHAELLRYWFSRTALKDVRIDIRTVPPPLMAEALAEGDVDAFSVGEPWGSVAVDRGAGALILPGKAIWAFAPEKVLAVRTVWAETEPLLLRRLMQAVWRAGRWLAQPDSRTTAAEI
>MP1680_megahit_73350_377-754
MKIRIGYMPLTDSLPLAVAQEAGYFSAEGLDVELQPEWSWASLRDRLLVGQLDAAPMLAPMLMATTLGLGSIKKPLATAFSMGLNGNGITVSPMLFQGLCALSEGPTPNDMANAMNKLVAARASSG
>MP1680_megahit_79241_3-743
ISGQIGADVLLSVTPPPQMPATLEAGTIFGYCVGEPWNQQAVFKGIGVPVVTDYELWKNNPEKVFGITAEFAEMYPNTTAAITKALIRAAIWLDENDNANRPEAVEILSRSEYVGADYDVIANSMTGTFEYEKGDVREVPDFNVFFRYNATYPFYSDAIWYLTQMRRWGQIAEPKSDEWYVETAKSVYRPDIYLNAARMLVDEGLANEADFPWDSDGFKAPTPAEDIIDGIAYDGKAPNAYLDSLPI
>MP1680_megahit_79995_1-615
TDYEIWKNNPEKVFGVSKGWADKYPNTHIRVVKAMIRAAKWLDENDNANRPEAVKILSQPNYVGADYDVIANSMTGTFEYEKGDKRPVPDFNVFFRYNATYPYYSDAIWYLTQMRRWGQISESKPDSWYMDVAKKVYRPDIYAQAAKSLIAEGKIAADEFPDFATEEGFKPPQKGFIDNITYDGRKPNEYLAKFPIGLKEGDAL*
>MP1680_megahit_85781_118-888
ADVFLSVTPPPQMPATLEAGTINGYCVGEPWNQQAVFKGIGVPVITDYQLWKNNPEKVFGITAEFAQDYPNTTLAVTKALIRAAIWLDENDNANRQEAVEILSRPEYVGADAEVIANSMTGFFEFEKGDKRDIPDFNTFFRHNATYPFYSDAVWYLTQMRRWGQIAEAKDDAWYDETAKKVYRPDIYLAAAKMLVEEGNASEADFPWDSDGYKAPTPAADIIDGIPYDGKAPNAYLDSLPIGLKGAQTVEGSEVKG*
>MP1680_megahit_93737_35-787
SCHAYQLRHWLSVAGLDPDHDVKLVVLPPSQMVDHLRMGHIDGFCVGEPWNSLAALTGAGHCLLSGYQIWENAPEKVLAVSRDWVARHPDEHRALLRALYKAACHADENLVDSLSLLAHPAWLDVPEEIIRAPFSQRLPGGLTGQPFPAHHFHVFAGFHANFPWRSDARFLLEEMQRWRQCSLEEKQTFAAQCYRTDLFRDALADLTSLPLMDSKPDERHAGHWQLPGEPKPVQLGPDRLLRTIEEQPEG*
>MP1680_megahit_99458_1-453
MKQTFAYLALTTALVSPARAEMLELEKDQLTFGFIKLTDMAPLAVAYERGYFLDEGLFVTLEAQANWKVLLDGVIDGKLDGAHMLAGQPLAATIGYGTEAHIVTPFSMDLNGNGITVSNEVWEKMLPHIPKLDDGRPQHPISASALAPVVE
>MP1680_megahit_165262_40883-42292
MKWPERIHSTVEPTLKRAVKLVAGVLIGSSLISVGHAAEKLGWPEKEELKFGFIKLTDMAPIAIAYEKGYFEDEGLYVTIEAQANWKVLLNGVIDGTLDGAHMLAGQPLAATIGYGTKADIITPFSMDLNGNGITVSNTIWDKMKPHIPKLPDGRPIHPIKADALKPVVEDYKKQGKPFNMGMVFPVSTHNYELRYWLAAGGIHPGYYAPHKGDSSGQLKADALLSVTPPPQMPATLEAGTIYGYCVGEPWNQQAVFKGIGVPVITDYEIWKNNPEKVFGITKQFAEKYPNTTVRLTRALIRAAMWLDANDNANRPEAVMILSQSNYVGADYDVIANSMTGTFEYEEGDVRPVPDFNVFFRYNATYPYYSDAIWYLTQMRRWGQISEDKPDSWYKDVAKKVYRSDLYTKAAKSLIADGLAKVSDFPNFATETGFKPEQDEFIDGISYDGTQPNAYLEKFSIGLKQGDKL*
>MP1680_megahit_190883_2661-3047
MSEVVLNCGYVPLVDCAPLVIAKELGFAAEQGLALNLLRQPSWSALRDMLALGHLDAAHMLSPMPVAMSIGMGGLPARVDALMVLSVNGTVFGVSNAVASTLENVRFGDTTALLSGLSARGAKPLRVGI
>MP1680_megahit_247023_8441-9613
MKIRIGYMPLTDSLPLVVAQEAGYFAAEGLDVELQPEWSWASLRDRLLVGQLDAAPMLAPMLMSTSLGLGCIKKPLATAFSMGLNGNGITVSPMLFQGLCALSEGPTPNDMASAMNKLVAARAGSGEAPLVLAVVFPFSCHAYQLRHWLSVAGLDPDHDVKLVVLPPSQMVDHLRMGHIDGFCVGEPWNSLAALTGAGHCILSGYQIWENAPEKVLAVSRDWVARNPGPHRAMLRALFRAARHADENLLESLSLLAHPAWLDVPAEVIRAPFSQRLPGGLTGQPFPAHHFHVFAGFHANFPWRSDARFLLEEMQRWRQCSLEETRTFAAQCYRTDLFRDALADLTSLPLMDSKPDERHAGHWQLPGEPKPVELGPDRLLKVIEAEAGPAQ*
>MP1680_megahit_247023_13931-15304
MMKGFKKTFRGVLAAMTLGLSATSLADDAVGWPEKADLKFGFIKLTDMAPLAIAYEKGYFEEEGLFVTLEAQANWKVLLDRVIDGQLDGAHMLAGQPLGATIGYGTEAHIITAFSMDLNGNGITVSNSVWEEMKKHIPSKDGKPVHPIKADTLKPVVEQYKAAGKAFKMGMVFPVSTHNYELRYWLAAGGLNPGYYAPHKGDTSGQLQADVLLSVTPPPQMPATLEAGTIHGYCVGEPWNQQAVFKGIGVPVITDYEIWKNNPEKVFGVSKTWAEEYPNTHIRVVKAMIRAAKWLDENNNANRPEAVKILSRPNYVGADYDVIANSMTGTFEYEKGDKREIPDFNVFFRHHATYPYYSDAIWYLTQMRRWGQISESKPDSWYMDIAKKVYRPDIYTQAAKSLIAEGKMSADEFPDFVSEDGFKPPQSEFIDNITYDGRKPNAYLSQFPIGLKDGETL*
>MP1680_megahit_259036_1-1098
AATIGYGTKAHIITPFSMDLNGNAITVSNDIWDEMKPNVPTMDDGRPQHPISASALAPVVEGYKDRGEPFNMGMVFPVSTHNYEIRYWLAAGGLKPGYYSAQDISGQIDADVLLSVTPPPQMPATMEAGTISGYAVGEPWNQQAVFKGIGVPVITDYDMWKNNPEKVFGITAEFAEENPNTTLALTKALIRAAMWLDANDNANREEAVEMLSRSEYVGADADVIANSMTGFFEFEKGDVRPAPDFNVFFRYNATYPFYSDAIWYLTQMRRWGQIDETKPDEWYFETAADVYRPDIYLQAARLLVDEGMADEAAFPWDSDGFKSPTPAADIIDGISYDGRAPNAYIDSLPIGLKSGQTVVDSKVEG*
>MP1680_megahit_267260_1550-2722
MKMVKLPVAFVPLVDAAPLIVAEEMGFAREEGIALDLVAAPSWSSVRDMLAFGRVDAAQLLSPVPVAMALGLGGVTQPVSAVSVLSVNGNVIGVSRALEDRLRAKGYGFDFHDAAGAARALASVADRPLVFGVPFPFSMHVELLHYWLESSDLAQKGFEVRTVPPPLMVRALAEGDVDAFCVGEPWGSAAVEAGAGALLLPGKAVWSFAPEKVLAVRTDWAETEPHLLGKLMRAVWRAGRWLDAPGHRTSAAEILAQKPYLDLPSEVVDRALTGRLTISGHAEQRLVDGFVAFHEGAANFPWRSQAKWIAHRLAARLSLDEAEARARAAEVFRSDIYRAQMAMTGADLPGASEKLEGAIREETAVASKKGGLLLPPDAFFDGRIFDPEKH*
>MP1680_megahit_267260_3002-4366
MKSFLLGLAATTALVSPALAQMLELEKDELTFGFIKLTDMAPLAVAYEQGYFLDEGLFVTLEAQANWKVLLDGVIGGQLDGAHMLAGQPLAATIGFGTEAHIITPFSMDLNGNGITVSNEIWDQMKPNIPHEDGKPVHPISAEALAPVVEKYKSEGKPFNMGMVFPVSTHNYELRYWLAAGGLHPGYYSPENITGQIGADVLLSVTPPPQMPATLEAGTIYGYCVGEPWNQQAVFKGIGVPVITDYELWKNNPEKVFGITAEFAEEYPNTTLAVTKALIRAAMWLDENDNANRPDAVEILSRPEYVGADYDVIAASMTGTFEYEKGDKREVPDFNVFFRYNATYPFYSDAVWYLTQMRRWGQIAEAKPDSWYDEVAKSVYRPDIYLEAARILVDEGLADEADFPWDSDGYKAPTPAGDIIDGIPYDGRTPNAYLDSLPIGLKSEQTVVGTEVKG*
>MP1680_megahit_275706_1-927
GLPARVDALMVLSVNGTVFGVSNAVASALEDVRFGDTTALLSGLSARGAKPLRVGIPFHYSMHRLLLSYWAAQAPDLQIEEVTVPPMRMADAVSDGFVDAFWVGEPWGGVAVQNNVAKLMMAGRDVWQFAPEKVLAARHEWASQNEDSVRRLMRAVYQASAWLDAPGNKPLAVEILGRSEHLSMSPDLIDPALTGHIVPRTGASPVTVDRFLQFHSHAASFPWRSQAAWIAHHLGADAAGIEKAKTCFRADLFRQNLPDIGADMPQSSEKTEGAMTLPTSVASARGEMILSPDAFFDGRTFDFTAAVR*
>MP1680_megahit_275706_1177-1425
MKNTFALLLASTSLLATAASAEMLALEKEELTFGFIKLTDMAPLAVAYELGYFEDEGLFVRLEAQANWKVLLDGVIDGQLDGA
>MP1680_megahit_280997_1-1218
MTGLKTTSLLKRFRTASAGVCAALAVSVASFSASVAAQAPAVGWPEKEELKFGFIKLTDMAPLAVAYEKGFFEDEGLYVTLEAQANWKVLLDRVIDGQLDGAHMLAGQPLGATIGFGTESHVVTAFSMDLNGNGITVSNEIWDKMKAHVPQENGKPVHPIKADYLKPVVDEYRNAGKPFNMGMVFPVSTHNYELRYWLAAGGIHPGYYAPHKGDTAGQIDAQALLSVTPPPQMPATMEAGTIYGYCVGEPWNQQAVFKGIGVPVITDYEIWKNNPEKVFGVSQGWADKYPNTHIRVVKALIRAAMWLDENDNANRPEAVKILAKSNYVGADEDVLANSMTGTFEYEKGDKRDVPDFNVFFRYNATYPYYSDAIWYLTQMRRWGQISEAKSDDWYKETAKKVYKPEV
>MP1680_megahit_283548_3-170
IAEGKAKASDFPEFGTETGYKPPQSEFIDGVTFDGSKPNAYLEQFKIGLKGDTVL*
>MP1682_megahit_93_1788-2111
MSGLDDVHAGYLPLLDGAVLVTAARFGFAEAHGIRLHLHREMSWATIRDRMGVGHFDCAHMLAPMAIAANLGIAPLSAPVVAPMVLALGGNAVTVSPLLAELMAETGW
>MP1682_megahit_2387_450-731
MTLKSLGNPFSAKTDLRHGADCGCKSCATRAADADTGAEITTSEQMMERAVESAIVRSVFGQSDIGRRSFMGMMGGSTVAAALASVFPMDQAKA
>MP1682_megahit_6620_2-595
MTDKSRKDGKTTDWDDEYFPTDFTRRQTLDMFAAGGLMAALGPLIGAMSSPAFAAASDEVVRTGYLPITDATALLVAHGMNFFEDEGLKTERPTLIRGWSPLVEGFVAGKFNLVHFLKPIPVWMRYNNNIPVKLMAWAHTNGSGLVVGGHTDIHDFSQLGGKQVAVPFWYSMHNIVLQYALRKSGVKAVIKGEGEALA
>MP1682_megahit_13332_164-1015
FDFADPVAAAKALDRVRDGPLTFGVPFPFSMHVELLRYWSAGTALGAKGIEIRTVPPPLMASALAAGDVDAFCVGEPWGSVSVEQGVGALLLPGQSIWQFAPEKVLAVRRDWADTEPDLVARLMRAVFRAGRWLSRPESRSAAGEVLSRRLYLDVPSELIDRALSGNLILSARGELRPVERFVEFFHGAATFPWRSQAKWIATRLAAEHGQDISGRLDLISHVFRADLHRRHLAMTSNDLPGASEKVEGSIRHDTPVASAQGNLSLLPDRFFDGRIFDLTDEF*
>MP1682_megahit_28454_171-566
MTTELSAGFLPLTDSAILIAAKERGFAEAEGIALNLVRETSWANVRDKLAVGQFEISHALAPMPIAANLGLTPFDTRLIAPMALGLGGNAITVSTALLDRMQDRSGFSGLDAAAAGRAFADVVASGRASGGK
>MP1682_megahit_36645_490-831
FYRHFATYPYYSDAVWYLTQMRRWGQISDAKPDAWFDETARSVYLPDIYLKAARMLVEEGHVAEADFPWETDGYRAPTPAADIIDGIAYDGKAPNAYLDSLTIGLKGDEVAGG*
>MP1682_megahit_44850_248-778
IRVVKAMIRAAKWLDENDNANRPEAVKILSQPNYVGADYDVIANSMTGTFEYEKGDKREVPDFNVFFRYNATYPYYSDAIWYLTQMRRWGQISEAKSDDWYKETAKKVYKPEVYAQAAKALIAEGKAKASDFPEFGTETGYKPPQSEFIDGVTFDGSKPNAYLEQFKIGLKGDTVL*
>MP1682_megahit_53410_1885-1983
MTKSLGNPFSHETDLRHGAGCGCDTCSTGQGYR
>MP1682_megahit_55823_1-552
MVMKFTRRTALALSALTLASATMLTPGHAEMLDVEQDELKFGFIKLTDMAPLAIAYEKGYFEDEGLFVTLEPQANWKVLLDRVITGELDGAHMLAGQPLAATIGFGTKAHIVTPFSMDLNGNGITVSNEVWELMKPHLEHGPDGKPVHPIKADVLKKVVDGFKAEGRPFNMGMVFPVSTHNYEL
>MP1682_megahit_56223_3-422
MTVKSLNDPFSSKADLRHGAKCGCSACAPASRIREESTLASSDEMMERAIESAIVRSVFGHSDISRRSFMGLVGGGTAAAALASIFPIDKAKAALLDTLGKPEKTDLNIGFVPITCATPIIMAQPLGFYERYGLNAQVIK
>MP1682_megahit_58507_716-1051
MKLVSFPVAYMPLVDAAPLIVAQEMGFAAAEGLDLDLIAAPSWSSVRDMLAFGRVDAAHLLSPVPIAAGLGLGGVTTQLSAVSVLSVNGNIIGVGSELETRLRAYGYGFDFA
>MP1682_megahit_63191_1-534
MLTPMPLAMTLGAGSVAEPYIMPAVENINGQAIVLGNQHKDKRDPAQWKGFTFGVPFEYSMHNFLLRYYVAEFGLDPDVDIQIRVVPPPEMVANLRAGNLDGYLSPDPFNQRAVYEGIGFIHILTKEIWEGHPCCAFAAPLSFATELPNTYGALLKSIIDATQYASNPDNRKEISAAI
>MP1682_megahit_64435_3-239
MKSFLLGLAATTALVSPALAQMLELEKDELTFGFIKLTDMAPLAVAYEQGYFLDEGLFVTLEAQANWKVLLDGVIGGQL
>MP1682_megahit_72255_2-526
QGYRADGGQSMSSDDMMERVVENAIVRSMFGQNDISRRSFMGLVGGGTFAAALASVFPIDKAKAAILDTLGKPEKTDLNIGFVPITCATPIIMAQPMGFYEKHGLNAQVIKTAGWAVARDKSLNGEYDASHMLTPMPLAMTLGAGSVAEPYIMPAVENINGQAIVLSNEHKDKRD
>MP1682_megahit_74365_3-791
ITGQIGADVLLSVTPPPQMPATLEAGTIYGYCVGEPWNQQAVFKGIGVPVITDYELWKNNPEKVFGITAEFAEEYPNTTLAVTKALIRAAMWLDENDNANRPDAVEILSRPEYVGADYDVIAASMTGTFEYEKGDKREVPDFNVFFRYNATYPFYSDAVWYLTQMRRWGQIAEAKPDSWYDEVAKSVYRPDIYLEAARILVDEGLADEADFPWDSDGYKAPTPAGDIIDGIPYDGRTPNAYLDSLPIGLKSEQTVVGTEVKG*
>MP1682_megahit_81876_179-1273
PLAATIGYGTEAHIVTPFSMDLNGNGITVSNAVWEEMKPNIPTGADGKPAHPISASALAPVVERYKSEGKPFNMGMVFPVSTHNYELRYWLAAGGLNPGFYTPSDTSGQVKADVLLSVTPPPQMPTTMEAGTIQGYCVGEPWNQAAVFKGIGVPVITDHDIWNDNPEKVFGMTAQFVEENPNTAVLVTKALIRAGKWLDENDGANRQEAVEILSKPEYVGADAEVIANSMTGTFEYEKGDKRPAPDFNIFFDKFATYPFYSDAVWYLTQMRRWGQIAEPKDDGWYDEVARSVYKPDIYRAAADALIEDGLIEASEIPGETDGYKRATAAFIDGIEYDGKKPNDYLAKFGIGLKGDETVASLASN*
>MP1682_megahit_89737_2-949
MKMVKLPVAFVPLVDAAPLIVAEEMGFAREEGIALDLVAAPSWSSVRDMLAFGRVDAAQLLSPVPVAMALGLGGVTQPVSAVSVLSVNGNVIGVSRALEDRLRAKGYGFDFHDAAGAARALASVADRPLVFGVPFPFSMHVELLHYWLESSDLAQKGFEVRTVPPPLMVRALAEGDVDAFCVGEPWGSAAVEAGAGALLLPGKAVWSFAPEKVLAVRTDWAETEPHLLGKLMRAVWRAGRWLDAPGHRTSAAEILAQKPYLDLPSEVVDRALTGRLTISGHAEQRLVDGFVAFHEGAANFPWRSQAKWIAHRLAAR
>MP1682_megahit_96408_124-534
GFFEFEKGDKRDIPDFNTFFRHNATYPFYSDAVWYLTQMRRWGQIAEAKDDAWYDETAKKVYRPDIYLAAAKMLVEEGNASEADFPWDSDGYKAPTPAADIIDGIPYDGKAPNAYLDSLPIGLKGAQTVEGSEVKG*
>MP1682_megahit_100951_215-934
SVAGLDPDHDVKLVVLPPSQMVDHLRMGHIDGFCVGEPWNSLAALTGAGHCLLSGYQIWENAPEKVLAVSRDWVARHPDEHRALLRALYKAACHADENLVDSLSLLAHPAWLDVPEEIIRAPFSQRLPGGLTGQPFPAHHFHVFAGFHANFPWRSDARFLLEEMQRWRQCSLEEKQTFAAQCYRTDLFRDALADLTSLPLMDSKPDERHAGHWQLPGEPKPVQLGPDRLLRTIEEQPEG*
>MP1682_megahit_110874_1-303
MFHPSSINRRTLLGAFAVLALAGTSTSAIAEMIFPEKAELTFGFIKLTDMAPLAIAKEKHFFEDEGLYVTLEPQANWKVLLDRVITGELDGAHMLAGQPLA
>MP1682_megahit_110874_658-1458
GPAAAGRALAEALARLERSASRRGRFAVVHAHSCHNYDLRYWLAACGIEPDRDVDITVVPPPLMPDAIASGQIDGFCVGEPWSTIAVRRGAGRIVTTKAEIWRRSPEKVLGVSARFAAERTEVLDRLIRALCDAATWCDAAEHHAELADLLAEPAHIGVDARDLVPALSGLLEMAPGEAQSIEDFMIFAAGEANRPRLSDGFWMLSQMVRWRQVTESDAARQAVRNVFRPDLYDRALGLAFRDSVEGEVFITGQDRRPAGLFDRPE*
>MP1682_megahit_138729_2619-3827
MSERLTIGFLPLVDACLPILARELGFAEAEGLDLQLTRDVTWATVLDRLLYGHTDAAHLLAPLAIATTLGRGRPAQPLSAPFVLGLNGNAITLRTDLADAVWPQAVLANPVAIGTALAQEARARAAAGRRLRFGVVHRHSSHNYMLRYWLAGSGIRPDEDIEIVTVAPPFSADALASGEIDGTCVGEPWNSVAVDRGVGRIVLATAQIWRRGVDKVLAFKQTHLADRQDASERLVRAMRQAGKWFVDPDNRQEAAAILARPDYLDGSADIIGRAIADQMVLALGTEPFFYPDFMFQYNEAANFPWISQAMWLYSQLVRWEGLSYDPADAARAAAVFRPDIYRRALAGTGDLLPGASSKVEGSLRGPLAVGAQQGEITLTADSFFDGRIFDPDRLQAYIAAQT*
>MP1682_megahit_139589_3-920
[truncated: 183,008 more chars]
