# Supplementary material for: Picoplankton nitrogen guilds in the tropical and subtropical oceans: From the surface to the deep
Source: PLoS One. 2025 Nov 5;20(11):e0335222. doi: 10.1371/journal.pone.0335222 (PMC12588538; doi:10.1371/journal.pone.0335222)
Supplement: S1 File — (ZIP) [file pone.0335222.s001.zip › supplementary info/N_cycle/G_nrtA_nitrate_transporter_assimilation/Cluster_definition_SACO.xlsx]

## Sheet: General information
NODE ID_relabelled	NODE_ID_non_relabelled	Cluster name	Description	Swissprot	Taxonomy_coherent (mostly)	Physiological evidence (apart from swissprot)	Alone
IN_927_100.0	IN_927_100	cmp_outgroup	Swissprot	1	1	1
IN_887_100.0	IN_887_100	nasF_Proteo_Swiss	Swissprot evidence (gene called NasF), all Proteos	1	1	1
IN_928_90.0	IN_928_90	nasF_nrtA_Swiss	Swissprot for Alpha and Cyana. Three main clades: Cyanos, Alpha and Gamma	1	1	1
IN_1070_100.0	IN_1070_100	nrtA_Cyano	No Swissprot, taxonomic coherent (only Cyanos)	0	1	Yes, growth on nitrate (Seen for Arthrospira maxima, same as Spirrulina maxima -> https://bacdive.dsmz.de/strain/140177 ; Roseofilum reptotaenium -> https://www.tandfonline.com/doi/full/10.2216/11-10.1?scroll=top&needAccess=true)
IN_1054_100.0	IN_1054_100	nrtA_Cyano_freshwater	No Swissprot, taxonomic coherent (only Cyanos), freshwater medium	0	1	Yes, growth on nitrate ( Mastigocladus laminosus -> https://www.tandfonline.com/doi/full/10.2216/PH07-69.1?casa_token=MBrI_cPSzhIAAAAA%3AQbVvsYQjmMBsTdhAxfB-5xV0CciFvydKm-XGMWJnWNPl5VnYj7FYr5IbT2yNsxjqOfAgSzt6eRjgdQ)
IN_6_99.0	IN_6_99	nrtA_Proteo	No Swissprot, taxonomic coherent (Proteos from Alpha and Gamma, there are some sequences from other clades like Bacteroido or Verrucomicrobia)	0	1	Yes, growth on nitrate (Halomonas aquamarina -> https://bacdive.dsmz.de/strain/6010 ; Pseudomonas aeruginosa -> https://www.scielo.br/j/bjce/a/kYJBsjDt3sdCF96qM4TCCwC/?format=pdf&lang=en ; Actibacterium ureilyticum -> https://www.microbiologyresearch.org/content/journal/ijsem/10.1099/ijsem.0.001052#tab2 ; Aquimarina pacifica -> https://bacmedia.dsmz.de/medium/514?bacdive=130326 ; Halomonas hydrot…
IN_184_100.0	IN_184_100	nrtA_diverse_bacteria	No Swissprot, mostly Verrucomicrobia-Plantomycetes with two subclades of Bacteroidota and Proteo	0	1	Yes, growth on nitrate (Coraliomargarita akaimensis -> https://bacdive.dsmz.de/strain/17651 ; Rubinisphaera brasiliensis -> https://www.ncbi.nlm.nih.gov/pmc/articles/PMC4334474/ ; Echinicola strongylocentroti -> https://bacdive.dsmz.de/strain/133368 ; Reichenbachiella versicolor -> https://www.microbiologyresearch.org/content/journal/ijsem/10.1099/ijsem.0.003023 ; Lutibacter oricola -> https://ww…
IN_156_100.0	IN_156_100	nrtA_Proteo_2	No Swissprot, taxonomic coherent (Proteos from Alpha and Gamma, there are some sequences from Plantomycetota)	0	1	Probably (most organisms are uncultured, but there is one that performs dissimilatory nitrate reduction, Tistrella mobilis -> https://www.jstage.jst.go.jp/article/jgam/48/6/48_6_335/_article)
IN_175_100.0	IN_175_100	nrtA_Campylo	No Swissprot, taxonomic coherent (Campylo). No cultured representative	0	1	0
IN_153_100.0	IN_153_100	nrtA_uncultured_Cyano	No Swissprot, taxonomic coherent (only Cyanos).No cultured representative	0	1	0
IN_2_100.0	IN_2_100	nrtA_uncultured_Cyano_2	No Swissprot, taxonomic coherent (only Cyanos).No cultured representative	0	1	0
ref_nrtA_filamentous_cyanobacterium_CCP2_MMP08617412_PVWD01000059_1_MMP08617412_19_15797_17422_neg_d_Bacteria_p_Cyanobacteria_c_Cyanobacteriia_o_Elainellales_f_Elainellaceae_g_CCP2_s_CCP2_sp003003615	ref_nrtA_532	alone_Cyano	uncultured				1

## Sheet: Scores
ID rekabelled	ID unlabelled	Name of group	Score		Swissprot	Taxonomy	Growth	Alone
IN_927_100.0	IN_927_100	cmp_outgroup	0	Swissprot	1	1	1
IN_887_100.0	IN_887_100	nasF_Proteo_Swiss	1	Swissprot evidence (gene called NasF), all Proteos	1	1	1
IN_928_90.0	IN_928_90	nasF_nrtA_Swiss	1	Swissprot for Alpha and Cyana. Three main clades: Cyanos, Alpha and Gamma	1	1	1
IN_1070_100.0	IN_1070_100	nrtA_Cyano	0.8	No Swissprot, taxonomic coherent (only Cyanos)	0	1	Yes, growth on nitrate (Seen for Arthrospira maxima, same as Spirrulina maxima -> https://bacdive.dsmz.de/strain/140177 ; Roseofilum reptotaenium -> https://www.tandfonline.com/doi/full/10.2216/11-10.1?scroll=top&needAccess=true)
IN_1054_100.0	IN_1054_100	nrtA_Cyano_freshwater	0.8	No Swissprot, taxonomic coherent (only Cyanos), freshwater medium	0	1	Yes, growth on nitrate ( Mastigocladus laminosus -> https://www.tandfonline.com/doi/full/10.2216/PH07-69.1?casa_token=MBrI_cPSzhIAAAAA%3AQbVvsYQjmMBsTdhAxfB-5xV0CciFvydKm-XGMWJnWNPl5VnYj7FYr5IbT2yNsxjqOfAgSzt6eRjgdQ)
IN_6_99.0	IN_6_99	nrtA_Proteo	0.8	No Swissprot, taxonomic coherent (Proteos from Alpha and Gamma, there are some sequences from other clades like Bacteroido or Verrucomicrobia)	0	1	Yes, growth on nitrate (Halomonas aquamarina -> https://bacdive.dsmz.de/strain/6010 ; Pseudomonas aeruginosa -> https://www.scielo.br/j/bjce/a/kYJBsjDt3sdCF96qM4TCCwC/?format=pdf&lang=en ; Actibacterium ureilyticum -> https://www.microbiologyresearch.org/content/journal/ijsem/10.1099/ijsem.0.001052#tab2 ; Aquimarina pacifica -> https://bacmedia.dsmz.de/medium/514?bacdive=130326 ; Halomonas hydrot…
IN_184_100.0	IN_184_100	nrtA_diverse_bacteria	0.8	No Swissprot, mostly Verrucomicrobia-Plantomycetes with two subclades of Bacteroidota and Proteo	0	1	Yes, growth on nitrate (Coraliomargarita akaimensis -> https://bacdive.dsmz.de/strain/17651 ; Rubinisphaera brasiliensis -> https://www.ncbi.nlm.nih.gov/pmc/articles/PMC4334474/ ; Echinicola strongylocentroti -> https://bacdive.dsmz.de/strain/133368 ; Reichenbachiella versicolor -> https://www.microbiologyresearch.org/content/journal/ijsem/10.1099/ijsem.0.003023 ; Lutibacter oricola -> https://ww…
IN_156_100.0	IN_156_100	nrtA_Proteo_2	0.6	No Swissprot, taxonomic coherent (Proteos from Alpha and Gamma, there are some sequences from Plantomycetota)	0	1	Probably (most organisms are uncultured, but there is one that performs dissimilatory nitrate reduction, Tistrella mobilis -> https://www.jstage.jst.go.jp/article/jgam/48/6/48_6_335/_article)
IN_175_100.0	IN_175_100	nrtA_Campylo	0.4	No Swissprot, taxonomic coherent (Campylo). No cultured representative	0	1	0
IN_153_100.0	IN_153_100	nrtA_uncultured_Cyano	0.4	No Swissprot, taxonomic coherent (only Cyanos).No cultured representative	0	1	0
IN_2_100.0	IN_2_100	nrtA_uncultured_Cyano_2	0.4	No Swissprot, taxonomic coherent (only Cyanos).No cultured representative	0	1	0
ref_nrtA_filamentous_cyanobacterium_CCP2_MMP08617412_PVWD01000059_1_MMP08617412_19_15797_17422_neg_d_Bacteria_p_Cyanobacteria_c_Cyanobacteriia_o_Elainellales_f_Elainellaceae_g_CCP2_s_CCP2_sp003003615	ref_nrtA_532	alone_Cyano	0.4	uncultured				1

## Sheet: Score explanation
Score value	Explanation
1	Swissprot evidence or protein purification
0.8	Growth evidence (the organism with the enzyme grows on medium with nitrate)
0.6	Intermediate evidence. For instance, in cluster nrtA_Proteo_2 there is only a cultured representative that grows by nitrate reduction (dissimilatory, and not assimilatory).
0.4	Low evidence of the process: uncultured cluster (but with homology to nrtA clusters) and taxonomically coherent
0.2	Low evidence of the process: uncultured cluster (but with homology to nrtA clusters) and NOT taxonomically coherent
0	Evidence that the enzyme is doing a process different than the one we are interested or Outgroup group
