# Supplementary material for: Picoplankton nitrogen guilds in the tropical and subtropical oceans: From the surface to the deep
Source: PLoS One. 2025 Nov 5;20(11):e0335222. doi: 10.1371/journal.pone.0335222 (PMC12588538; doi:10.1371/journal.pone.0335222)
Supplement: S1 File — (ZIP) [file pone.0335222.s001.zip › supplementary info/N_cycle/G_livJ_branched_amino_acid_transporter/info_livJ.txt]

L
livJ branched aminoacid transporter protein binding tree
Involved in branched amino acid assimilation
It forms a complex with other liv genes using ATP as energy source
Domains used: 
NF011933.0 -> NCBI motif, specific for the livJ of Gammaproteobacteria
K01999 -> KEGG motig. More general

Apart I use as "outgroup" several genes:
NF008030.0 -> ribose substrate binding protein (rbsA)
TIGR02633.1 -> xylose substrate binding protein
TIGR03669.1 -> urea-binding like protein. It clusters within the K01999 group but it transports urea (fmdD)

###################################################

TREE INFO:
 --msa_method "muscle"
 --tree_method "iqtree"
 --tree_model "WAG+G4"

TREE FILES:
- ref_database.newick  	 -> Main file, unrooted reference tree
- ref_database_relabeled.newick -> same than before with long IDs (passed for relabeltree.py with the flag " --label_prefixes "ref_Swiss_livJ_" "ref_Swiss_rbsA_" "ref_Swiss_fmdD_" "MARdb_livJ_" "MARdb_livJ_KEGG" "MARdb_rbsA_" "MARdb_xyl_" "MARdb_fmdD_" "
- ref_database.faln 			 -> reference sequences aligment

PICKLE FILES:

# Reference sequences found with hmms on the reference database (MAR+Paoli+Japaneses) 

file				     prefix in sort leave IDs
livJ_KEGG_ref_database_id_dict.pickle -> "ref_ba_" # K01999 livJ, more general
livJ_ref_database_id_dict.pickle -> "ref_ka_" # NF011933.0 livJ, Gamma
rbsA_ref_database_id_dict.pickle     -> "ref_r_" # NF008030.0, rbsA
xyl_ref_database_id_dict.pickle -> "ref_x_" # TIGR02633.1, xylose transporter
fmdD_ref_database_id_dict.pickle -> "ref_f_" # TIGR03669.1 fmdD

# Reference sequences from Uniprot and bibliography (notice the "gl" in the prefix, meaning gold reference):

livJ_Swiss_processed_id_dict.pickle -> "ref_slivJ" # transporter of branched amino acid sequences
rbsA_Swiss_processed_id_dict.pickle -> "ref_srbs" # monosaccharide transporters. outgroup
fmdD_urea_transporter_processed_id_dict.pickle -> "ref_sfmd" # urea-like transporter. outgroup

CLUSTERS INFO:

There are several clusters with no information that could be defined as livJ according to homology. Therefore there are two cluster_id files.

cluster_id.tsv -> all of the clusters with homology are defined as true livJ
cluster_id_restrictive.tsv -> only the cluster with Swiss Prot evidence is defined as livJ

ITOL FILES

- iTOL_colors_ref_labeled_Swiss.txt -> file for the labeled reference tree (ref_database_relabeled.newick), indicating the Swiss prot sequences
- iTOL_colors_ref_labeled.txt -> file for the labeled reference tree (ref_database_relabeled.newick), indicating the database origin (MARdb, Swissprot)
- iTOL_colors_taxa_expanded.txt -> file for the taxonomy origin for the labeled reference tree (ref_database_relabeled.newick)
