# Supplementary material for: Picoplankton nitrogen guilds in the tropical and subtropical oceans: From the surface to the deep
Source: PLoS One. 2025 Nov 5;20(11):e0335222. doi: 10.1371/journal.pone.0335222 (PMC12588538; doi:10.1371/journal.pone.0335222)
Supplement: S1 File — (ZIP) [file pone.0335222.s001.zip › supplementary info/N_cycle/G_livJ_branched_amino_acid_transporter/K01999.fasta]

>MP0311_megahit_187_2-586
YPQLYEGQECTQHLYCTGPTPFQQVSELIPYLIKQGNKRFAMPSANYLWPQLLNKATKKVIEANGGEVVLEEYFPLDQVEYSATIGKIKSEKVDHVFLTIIPPGLGPFGKQLYESGWQNDGGTISCVYYDENSPFYVEPYALEGTYSCLDYFHTVDDPFSNKLLAEYNAMWDDKFLFTAGAAATGMYRAIKLYEQ
>MP0311_megahit_4510_2-550
DRFIGVWWSASENDVLPSGAKADGYKAIAMNRPGMDFGAYDDIKKYVIDAGKANGAGDQVGTVLYSRGMLNAAYLVEAIRTAQEIHGVADITSGMMRDGLENLKIDQDRWTEMGFKNFTSSINVTCENHGGPGLGAIQQWNASAKTWSLVTDFIGADREVVDALIQADASSYKAENNIPDQCK
>MP0311_megahit_8457_470-715
MEMIKKFGITTIFAASIGVCASVSSAETVKIAFIDPLSGAFAPSGTMGLSESTHAADYLVNSKGSVLGGQKMEIIGFDNKIS
>MP0311_megahit_10515_2-322
MNKAVIVAVVAVLGGAVAYMLIGKPPEKIEKAEVPSEEVNAITIAVPSFLTGGAAGPFGIPAMNGAKMVVDAINKGSLPAPYNTKGFGGSPANLIELDEGGGATKQV
>MP0311_megahit_10817_3-551
DPDIKDTLNPYNETVRNKALLRKVPIFTSLDEKELLSLAKDCSRKSIKASSMVCEEGSEGGSLFILVDGVVSVDKVGANSEGIHIAKLGVGDVFGEMSLMTGEPRSASVKALTNTVVLEIDKEIIRTLFGNNKDFYDNIAHVFAKRKLAMEDIEKSGVNPNDQMADMVTKFKQAMINFLGFK*
>MP0311_megahit_12023_20-583
MTIKSILRYAWGTIFLGIALMIPNLQAHSGEVGVTDTTIKIALMVPLTGPAGATVGPGMSAGARTVWTEINEKGGIHGRKIEWVEVDTGCTAEMGIPAAKRAIFEEDVFMLASGGCSNEILSYRDIVNENGVPFSVWGATNDKITAQPNCCIFRTSLRAGYEGVLQADFANSIPGAKRFAIIAQHDAW
>MP0311_megahit_12903_2-541
WSPQIAEMKKLSSSPDAVYISSIMPDVGVLVRQMKAAGIDAWVFGSDGLDDPSLDSVADSDKSILDKVAFGTLAPSQPGSAMQEFQAECKALGMPVDGMFPALGADVIMALAYAVEKTGGTDPVAIREALRSADSIPVRTVESVSFKNNKSHAERTVPVIGFKNGVRVLLSNSIPSFVPN
>MP0311_megahit_17540_2-211
MQLSRRFAMTALSAAVLTAVYAPQVTANEGISDNEIRIGYLADMSGVYRDPIGPLGEDAIHMAIEDVGGS
>MP0311_megahit_23912_3-305
MLRFILILLTSIGIANIANAGGHSKVNLGIILGFTGPIESLTPDMASGAELAISEVNESGAFNFGEITSVRADSTCIDSAAATAATERLITSDKVNAIVGG
>MP0311_megahit_24064_3-506
MTNVWGIDAPVIKATGMPANGTVFVVRTGAVWGEKAKGMELVKEISSMSEKNKSYRTVHYISGICSAFYMKEAMDMAMKSNTFSGEEIRNAMYAKENWVPAGLEGVCLPSSWKEDDHRGLMEVPIYRVKVNGSTEKKKVDELMREKIIELVKEDQIKLPRRPEWRGY*
>MP0311_megahit_24679_2-664
ASTNPGLSDEAKYPHFYRNVPSDAIQGPAGAAMMADAGVTNESLAILHMTNDYGSGLADSIKAAWEEDGKLCSAGMQGYEETTTNFDAMVANVTGASDCNAVYLSSYITDAAGILEALAEAGFTGHVFGGDGPAGIGLFDKLTNNATAVNFTVSAPRAGTTYGDFESRYDGNASTVGSIKTYVLTAYDATMIIGKAAMTDGTIVAGIESVGTNYEGASGII
>MP0311_megahit_25155_170-568
MRLLNKTLVGAFAACVGFGAAAAYADDIRVGITMRMVSENGQAYGQMMMDEIKGINEAGGINGMMIKATLMNDECKSDKGVANANKLVFQEKVHLLIGSSCSSVTLPIVDVTAKAGVPQLVPHSTNSKITQKG
>MP0311_megahit_25804_3-335
YGTLPAAQGDGVAMFEKLAGEAGFKPGPYAPQSYDAAALIILAMQASGSTDSNKFKTKIMDVANAPGEKINPGELAKALDILAAKMSPWSSKNILGSKQTTAFILKKIGP*
>MP0311_megahit_28006_103-561
GAFDQFFLPDGMIGESLPNDIGSGLNGSIGTVPGTDSPGAATFGDLAKAAGFKNGPFAMESYDAAALMLLAMEATKSSDSQVYKFAIDEIANAPGEKIYPGELGKALDLVKAGKDIDYVGASAVELVGGGESAGNYAQIEVQNGKNETVAYR*
>MP0311_megahit_28400_1-855
FAYADLNVLNLSYRTGPFAITGIPLMDGMLDYSTLLNERDGGIGGEKYNMIECETGYSTAKGIECYSKLKGDNLLTVHPWSTGITNQVIPLANVDNIPVFSMAYGLSAAADGNTFPWIFNFPATYWDGASIMLKYIGGYDMSGLNGKKIVLLHLDHPYGKEPIPFFKKLSKEYGYRFISIPVGLKEMQNQSAQWLQIRREKPDYVLMWGWGAMNAGAVKEAVKTRFDMSRFIGIWWSGHDDDLMVAGQKAKGYKALSLNIPGRYPVIDDIEKFVINKGLSKIKNK
>MP0311_megahit_28568_1-741
MKKNKKRSSIKSNNSRRSFLKLALGGTVSASALYLGLTKDLYAAPSGPIVIGHQCELTGGFSSWGYWHDKCAKAAVKIINDGGGIAGRKVKLAIEDTESNPAAGSRKLRSLIERRKASFVVGSVHSGIMLASIPIATELKTPYFSAGEATEATGSKGSRYSFRTGTDTYALAAAGAPWAFKNLGKTWTMIFPDYAWGHSHHQEHKKLIESLGGKVNDPIAVPLGTKDLVPYLSKIPKNTEVLFSVFF
>MP0311_megahit_32987_186-1565
MSKENCMKRTMALKAVAVLGAASLALAACSSSDDEAAPAETTAEETAAEEPTEEEAPEEEAPEETAAEETEEEATCQNDTLIVGSMLPATGDLAFLGPPEFAGVEKAIMEVDAGGGVLGNPITYIEGDSGDTTTDIASQTVDSHLSQGVQAIIGAASSGVSLTVIDKITSNGVVHFSPANTAPALTTYPDNGLYFRVAPSDVLQGAVIAADAINNGVESMAVIARQDPYGEGLKDAVVKDFSAAGGTVTADLLYDPAAPSFEAEVAEIVASGPQAVTVIGFEESVKLLQEMIKQGAGPQDIQIYLVDGNISTTAYEDFPAGTMNGTRATVPSGEADLTAFNESLLEVDPDLTDFAYGAQSYDAAMLIALAAEAAGCADGVSIATALPEVAGNGGEACDNWADCKALLDAGTDIDFQGVTGPVDFNEYGDLAQGTIEVNEYTSNTEFESLGKITADVPLP*
>MP0311_megahit_36819_3-512
VEFMLGPYSSSMTKAVAPVTEKYKIPMVEAEGASRSLFTQGYRYMFAVLSTSEFYLAPVLDLIAERTKKDGYKSVSDLRIAMAFENDPFSLDVRAGVVDTAKKHGMKIVIDDKLPADLSDMSATLTKFKALKPDILLVSGHSKGAATAARQFEEMKINTRYVSITHCESA
>MP0311_megahit_37090_3-992
TIFFNIKNISSKDIPIGHLVDFTGPTSSVGKPYGMGFIDAVKYINENGGIKGNKIKLDTVDYSYKAPRAVATYKRFKSRLKIIAVIGWGTADTEALMETVARDKVPFYSGSYAGQLTDPTGKAPNSFKAAPYNFFYGPSYSDACRGLITWALKDWQKNNKKEKPKFVHMGDNHPYPNAPKKACQDYAKELGFDVLSVINYTLAPGDFTAQCLTLKQVGANYAYLANSSNSTTSILKSCDVVGVETQFLTNVWGIDEPVIKASGKAADGIVFAMRTNSIWGDDNSGLKLIKEIAKFSGNKESYKSVHYISAICTMFYMAEAMELAMDNEEF
>MP0311_megahit_37462_2-994
MKDKIRIGLLASKTGVTSFVEQNLAKATKLAVEEINEAGGVLDCELEIVSGDPASDAELFANCAERLLDAGCVVLFGCYMSSSRKAVLPVVERSKSILFYPTLYEGFEYSSCCIYTGASPNQNTAFLADFLVENYEADFIFVGSNYLFPHETNRMMRNLLINRNREVLYETYVPLHANKSHFCPVIKEIKRRPEAVIFSTVVGQNAIDFAELCFEAGMPSNTHQIASLTFGEVEAAAAGHEVARGIIRAAPYFESLKSNSNKKFISKFKSRFGLDVPISAETEAAYFQVHLFAEAAKRSGSTSRHNILQVIPTFTLEAPQGPIRVDGRTHH
>MP0311_megahit_52253_1-546
ASKDVANARGIPVVFAETWNDTITGDKQKYIFRIAPLSSWASGVIWQFAAQAPGVKKVAIVTENTDYGIPAAKECEVGLGTKGISSVTFGVDIGTQDFAGIVERVKAENPDYIIVLLTGEAGYNFTQQAADAGTGPQDIMFHANQAGLESKAWWENVPDGNMAFMARIGVPETMYNETALKF
>MP0311_megahit_52929_3-857
MLLRFLALAFLVAGLSPAQSANRNFDIPVLVPVTGFLALEGTAQRNGALLALATPLAGIITTPRVADTSTSPEVAVNALQRALRGTPPVAIGASIFGTQMLAMLPIAARAGVPLLTISGTAKLTELGNPYIFRFFPGDRVVKTAQARYAVEVLGAKRPALLYQTTAYGQSGRAELKKRLAALGAPLVFEEALSPKVKDMAPALTRVAAARPDVILLHLHSGPSALVVRQAKALGLTQKIIGGSALHQPTTAALLAPGELANVCAESASSPISENTPAFRAFTAEY
>MP0311_megahit_57885_1-1263
KNSDKILQSRLLEIENDVIENNQVEDFEFRKDNFNKKTLYREDSLNKEQTLNIGVLLPLTGKNKSIGQLILKALEVGIFQNNNPNIELIIKDTKADPITTIEAFDELLGLGIENFIGPLFASSLLAIEEKAISHKVNVFALTNNTNMAGKNIWVFGIDPQQQAKKVANFAIEEGLEKIALLLPKNEYGYLILDTMNNTLGEEGLKPERIEFFDNNMKSQEKAAKKISQGFGEYNDFIAALNENKNSQEQILKEEIIGKENVDRPFDSVFIAASGQNLTILASQLQYNGVDPRIVSYLGTASWEKESILREPALEGGFFSTTGDGYQKNIKDIYKANFDEDMTNIAMLAYDILALLSINLQEYKKIEINNLINDEGFIGLRGLFRLKRNGIVERSFQIKKIKNKKFLTYRAAPESFNINLY*
>MP0311_megahit_59223_2-433
YFLENFPRPLEYKNDSYHKEFNKLMNVDNVYAKENGSNKVMAKSHCWQSYENFFVLKAAIEKAGWKTKKDTPEVVKALEGLKMKNSLAHPQGSKILRAQDHSGMIDCYMSRVENSKFVLKKRIPRKEMEKILPPRYDFRKNSL*
>MP0311_megahit_60391_1-498
IDQGIRYIAQGNSSGVANALTDAVNKHNRRNPDNRILFLNYSAVDPALTNDKCNFWHFRFDANADMKMDALTDVMKKNEDFKKVYLIGQDYSFGKAVAAAAVKNLSEKRPDIEFVGNELHPINKVKDFTPYARKIVASGADAVITGNWGADMVGLGKAIVEAWIF*
>MP0311_megahit_68410_213-782
AVEEMTLDTPDATAQALRMKEANPDAIVTILYPKPTIVFLRSAHQLGLTKLPTIGHTSVSDVKDLDGKVNLPGALDNFYTISLTSFTPGEPEAAKTTAMLKKHLPNEELTQYHLWGVAAGELIVEALKRAGPDLTRQKMVDTLRSIDSFKASPYPAPLSFSKTDHDGYEMGLFTKLENGKVVKVGTSYK*
>MP0311_megahit_68597_1-615
NKIFKKIIFISIILFSTCFNGSAEEKKIQIGILAPLTGDNKEIGQLIINATRMALKDINNTNIEIFPKDTASDPKKTLISAIEFEKMGINIVIGPVFYSNLIYLDDVKNVTFLSLTNKTINLPSNVISSGVNATSQINAIKKFIKINEIKKTIFLTPKLDYEVEIKKAIKQSKIKISKHYIYDTEPTKLTKQIEQITNYKIRKQN
>MP0311_megahit_71548_2-505
DQGGPGIIQPAIDSGAFDRFILADGMFGDSLHTNVDGDLTGSFGTVPGSASNGAELFKKIASGAGINSNGPFIGESYDAAALLVLAMQRARSTNGESIADNLLAVANAPGTKILPGELSKGLSILNSGGPIDYVGATNVELNGVGETFGSYREFEIADKSFKTIRFH*
>MP0311_megahit_74609_1-744
MNLVKVILFGMLFFFSFLLKSQESIKIGVSTFLSGGAASSFGIPLKESLEFMFKAINKGDLPPPYNKPGIGGKKISYFFIDELGGATKQVAEFRNMVQRQNVDVVMGYISSGDCLAIPSVAEELKKLTILIDCGTPRVFEEETYKYVFRTGPHAAMDNIAGALYLERKGIIPKRVAAINQNYAWGQDSWADFKNSLNAIFPKPKVVSEQFPKLFAGQYGTEISAIMVSRPDLIHSSLWGGDLESFVIQ
>MP0311_megahit_75500_2-325
KYPGIMGMVYTGGGYDAMYILAEAWEKVGDPNNFDAVGDAIRNMNYRGINGTYKIDPDTNSGISYPNMTDDPEGGQAHLFFQVQNDEHRIIEPKQFAEVDFVPAPWM*
>MP0311_megahit_76417_3-524
LFRNSKVYLSAGDHVLPTLGKNIPDGVIIGARGPHGDLAPDTELSRWFMTSLKKELGIKVTTQPMHKGAMAVLFLKKAYDDLIEKNGKFPSTEDAIEYMEYLKWETPSGTAEMAIGNGHQAIQAMAVGITKWSKNENRVKIVDIEHFKAKCVNPPENVKAIDWIKGGFEGAKC*
>MP0311_megahit_79189_3-515
GGSSSGVAVAVQSLCQEAGIIFMAGLTHSNDTTGKDKKANGFRHFFNSYMSGAALAPILASNYGKDRKAYHLTADYNWGYTTEEAVRTSTEAMGWETVAAVKTPLAQTDFSSYVAPVLGSGADVLVLNHYGGNMVNSLTSAVQFGLRAAEANGKNFEIIVPLYSRLMAKGA
>MP0311_megahit_80441_2-988
MNNLIKYLFSFLFLFFFISCEKKDSQGPIKIAAIEPLSGPYAAVGNDLITQVEFYTQEINRNGGVLGGRKIEIVRMDNANKAEKTTELVRKSIDDGIRFIIQGGGSHVAKSIITQLKKHNSRNPGKEVLYLNHSAVTPSFTNEDCTFFHFRFDANTDMKVAGLVQEISQDKEVNKVYLFNQNYAFGQSIKKTARKLLNERVPRVKIVGDELIPPFGKVTDFNPYVSKIKVSGADSIITGNWGPDAYRLINALADAGVKVKIFGMYIFLPNSMPSMSKNALFNPIIQIKESTPYELEKLPNWLNEINIRHLEKTEMSSDTDRMRNMMEMF
>MP0311_megahit_82623_1-462
MLAMTHCDASKLAKQHGKNSEYALCAAQWHKTLTYKDSFFGDGMQYDKEFTEMFGYAPPYQAAESSAALLVFKDAFERANSFDRDKVRDALSKTDMQTFYGNIKFSDAGQNIAKPMVLFQVRCEGDNCENKVVAPTKWASAELVHPIPKWANR*
>MP0311_megahit_83956_632-961
MNFLKFFKILLTSVFFMIFSFVANADKEIKIGVIFDYTGPLAGGGSDLQALGVKIVIDHFNKQGGVEGYKINAVYADAQSKPEVAINEATRLVEQEKVDMLLGFYSSAQC
>MP0311_megahit_85343_171-632
LMAKGAGKNVAGIFGSTNWHWSLENVAGEKYAGSNAFVQSFGTKYGFPPSQAAHTVYCQTLLYADACQRAGSFNPCAVIEALEGFAFDGLGNGPTVYRAEDHQCIKDVLVVKGKENPENDFDLLEIVDVTPAEAVTYDPAIFGGDLGSCNPGA*
>MP0311_megahit_86034_3-821
MIKTIMKYLLLSVLFPVFFLGLVHADSVKIGFNVPLTGFAAADGKSALNGAKLAVKQANQAGGINGKMIELVVYDDQASPKQAVPISNKLIEKDKVVAAISGSYSGATRAAAGVFQSAEIPYISAYAVHPEITKAGNYVFRTSFMGEVQGRAGAKLIGATLQRKRVVLITLKNDFGKSLAAGFKEAAGQFNLQIVNEYEYSIKDRQFGPIVAKVKADAPEAIYATGYFFTAGPLVSQLRAAGITVPVIGQEGYDSEQFIKIAGKASEGTIITT
>MP0311_megahit_86084_3-515
PVNDFADPVTFSRIDNQTAPQPDNQTEIIKAEPLQLPLPPRWEFVFRDTKLDPDTTRQGFRELVEDEHVMAVIGPLARRTSEAAAEEAEALKVPMISLSVTTSIADLGDYVFRNNISWEQEVEALLDYATEYLQARRFVVLYPDSREGREKLRVFWEQARAIGAQIQNIQR
>MP0311_megahit_88039_3-749
MLIGKINTTFYKNLAFLFIYILLIVPRCLAKENKEVKVGILLGFTGAVESLTPAMADSAELAFDEITNKELTFKVSRTDTGCNNINLAKNAANKLIKDGVNAIIGGACPNITKEIAKSILIPKEILTITPADNSNDLITLKDNGYLFRTTPSKIRGSQILADITNDRGIKKIAISYSNDKDYEKFAKSYSDALNENKIETSIMLSHNNNINDYSKHISALSAAGGDALAIISDLNLKGDQILKSILDTG
>MP0311_megahit_93313_3-323
PAADLNQARIMTATMMIAKAIEEAGSADDVVKIAYALEGMEFYNDIFKTKVLMREKDHQAIQNVNVSLHTKDIDIDYDNSGYGIKTYASVEMASADSPTTCKMKRP*
>MP0311_megahit_93327_1-699
PPPGLEQQSQWLQIRKERPDWVTFWGAGSGMNSTAMTNAARVAFPRDRMMYVTFGAAEEDMFPAGDAAKGTYAVANALPGDNYPLVAAIKEQVYGSGKGNLADESRVGTVYWNRGLGAAVMWIEALKNAQEMHGKVGKAVTGAEFRDGYEALNMTEDRLEEIGIKGMVAPFSISCANHEGAGKFAVMQWDGDKFVQITGWEAPLDPAFIRKLVEDSAAKFAKENNITPKTCP*
>MP0311_megahit_94251_70-564
MQNENKISKISRRQLIKTAAASAVIMGSPAFIRNLHADDPIKIGVLSPVTGAWTVYGKAHSRGFELAVEEINAAGGVLGRPIEMVLADYQTDRRLVVEQANRLLRQERVDLLAGTFSSADRNAAGPIVKAADKLLLYPTWYEGQIEEYYPGVCNENIFMFGPEPT
>MP0311_megahit_97172_218-1060
MLKRLFKAAAIATSASFLAVAAQAADVIKIGQVAPKSGPLAGGAAVTQWPNVELWSKQVNAAGGLNVGGKKMMVEIIEYDDKTNPGEHIKAAQRLAEVDKVDFIIAPYGTGFNLAAAPIYAKYNYPHIGVSAISDKMPELTARYDNLFFTLGNTTSFTDSVIDILKDMRDAGTIGNRVAMVNVADAFGIELAEAARPKIKEAGFDIVYDKSYPLGTPDLSPIIKGAKDSKPDAFVAWSYPPDTFGLTEQAIIQDLDVKMYYTAVATCFPAFKGKFGSKIEG
>MP0311_megahit_99253_1-504
NIIFCLIFLSACEKKETKGPIKIAAIEPLSGPYAAVGKDIIDFAQYSADIINENGGINGRMIEIVPMDNAMKAEKTTELLRKAIDENIRFITQGGGSSHALNIIKQLEKYNARNPGKEVLFLNHSAVTTSFTNEECTFFHFRFDANVDMKVAGLVSHMSKDSSIKKVY
>MP0311_megahit_101292_1025-1264
IDNAGSTDPEKIREALANLDVPGDALIVPYKGIKFGTDGQNEAVRGVLMQVQNGKYCTVYPYELAACDLVYPMPTWDKK*
>MP0311_megahit_102136_3-347
KGQIEKMGLTPDADRFRFMFEMFKNAIEITNSFEPKDIAYALEGMEGRSIDGGKIKMRKDDHQIHFDMQALLLTEKRDQSVIYRNQDFDMSYVTVGNIPMEDITLDTSCEMKRP*
>MP0311_megahit_105563_1-777
KYSVEGVKMRIDEINENGGIHGRTIKIIAEDHQYQVPRAVQAANKLLNKDKVFLMVASLGTPMNNAVFESQAKKDIPNLFPLSSARSMTEPLHRLKFGALSSYYDQIRSGVKWAVDKKGKEKICVLYQDNDFGQETYDAVVDQLDVMGIPLHEKATNKPTDTDLTSQITKLKNAGCEAVAMGTIVKDTILGYTKARQMKWDALFFGQVASFHPVIASQPDGVTNGFYTFAQFDTPSRETCSPAICAWIDKYESKFNTTP
>MP0311_megahit_106640_3-170
IPTTRGVLQMNSNQFPIQNVYLREVVLDSDGVATTKIIDTVFEDHGDAYAKDCKF*
>MP0311_megahit_107214_3-668
NVAVPNGVVMISPSATSPGLTDLNDKGYFFRTAPSDARGGQVLADITKDRKVKNIAVTHTNNDYGKGLADVYVAAVKAHGINVTTVTAHEEGKGDYGAEVATLASAGGDALAVLGYLDQAGGSIIEGSLDSGSFDTFVLSDGMIGDSLTDRFGKDLNKSFGSLPGSTGKGAGKFADVAKAGGIDSSGPYTGESYDAAALITLAMQAGGKGDRATIQANVMDV
>MP0311_megahit_108220_401-649
MKKLIITVFSLLSFVCAPVIGYAQDVKIGVIYPLTGSSAQIGKDAVAAVNTALDIINNKHDIPGMPLAESEGLKGLDGAKVSI
>MP0311_megahit_109239_875-1918
MIEIVPLDNKQSPTDTQIQFRRAVSEGLRIIFQGNSSAVANTLNSTISRHNRRNPGQEILQINYSAVDPILTNEQCSFWHFRFDAHAVMKLNVLTDYIAMSSDIKKIYIIGQDYSFGQVVSDTSIALLREKRPDIEIVGNEFHPIGQVKDFTPYVTKIVSSDADAVITGNFGADMVSLARSIIDSGLDIPIYTFYAAYDGITATLGVDGVDKIYLVHNDAGNPIPTEERLAYTRNFKRLNPNNDMTQFRITNALQMLVQAMEASQSTDPYDIALALEDMRFTNMSGEELWMRGEDHQIIQPLHISVHTDQNIVVDADNSGFGLYRDFSVAGDETVVDHSCRMRRPRR*
>MP0311_megahit_110768_177-1361
MIFKNKTLRKVVLASSVMATSVLSGMSAHADESPIKIGVMLPYSGVYAGLGEAATNGLKQALKEKGNTIAGRPVEFIISDTEAKPARAPELTSAMTDKDDADFIIGPVHSGVAMGMIKSVRNKDSIMIIPNAGANAATGAFCQPNVFRTSFSSWQTAYPMGNQAIEMGYKKVVTLSWNYGFGKESLAAFSESFEAAGGEVVKEIFVPFPKTEFQSYLTEIASIKPDAVFVFFAGGGSVKFVKDYDAMGLKSKIPLIGSGFLTEGTIEAQGEAADGLFTTLHYADTLDNPKNKAFRAEYLSLYNKPADLYAVQGYDAGQLIIQAVEATKGNTADKKALIKAMEGVEIDSPRGSFHFSKAHNPIQNIYLRKVENGENVVVKTAAANLNDPARGCRL*
>MP0311_megahit_115301_2-166
YPGELNKAIDILQKGKSINYEGATNVEFDKFGDTFGSFVEIDFKNGKLKSKKLR*
>MP0311_megahit_115789_311-511
GLRAALKSADYASVRGSYSYGTNNFPVQNFYLREVVVDDNGDWTTQVVDTILTDHVDPHVGDCKLK*
>MP0311_megahit_118498_1-423
MKKLLIILSYIILFINSNVLSESKKDILKIGLIAPLNGEYADLGNSLLYSLQLALDEINDSNIFIIPRDTGFNNREKLNSAIQDIRSQGANIIIGPINNNDFNEVKKYTDTIFISPSNISPEFKTNIISVGISLESQLKSL
>MP0311_megahit_120956_1-528
DILIVAGYLDQGGKGIIQASLDADAFNKFFLPDGMIGDALPKAIGPDLNGSIGSVPGTDSPGAAQYAELAKKMGFKSGPYGPESYDAAALIMLAMEKSKSTKSNVFKKSIMDVANAPGEKIFPGELGKALKLIKSGKDIDYVGATALELVGSGESSGSFAEILIDNQKTNRVGYR*
>MP0311_megahit_123389_3-518
FMREKRMKKLLLAATAVVLIAGIAAAEDIKIGVILGFTGPIESLTPPMAQGAELAMSEVSESGALLGGSSVTAVRGDSTCIDSGAATAVAERQITSDGVKGIMGADCSGVTGAILSNVALANGMVMISPSATSPGLSTAEDNGLFFRTAPSDARQGVVMTEVLMENGIKEVA
>MP0311_megahit_123562_192-581
MLRIFMFALALATFGFGTAQANEIKVGMVMSFTGPLESLVPPMVDGAELAFNEANASGELLDGSTITLVKGDATCIDSAAAVTAAEQVVAEGVVAIFGADCSGVTKAITQNVGMPNGIPNISPAATSPSL
>MP0311_megahit_126799_365-583
DNINNLVYSIANKPGVKIYPGEINKAITILREGRLINYEGATNIEFDKFGDTFGSYIEVDLKKGKLKNKKIR*
>MP0311_megahit_126956_1-597
VAITYTNNDYGKDLAEAYKDAVENYGLEVTIIASHEDDKEDYSSEVATLASAGGEAIAIIGYPDKGGRGIIQASIDSGAFDKFILSDRMINQSLLDEFGNQIKQSFGFVPGSSGKRAGFFDRVAKEGGIDISFPYTGESYDAAALIILAIQAGGSADSISISRNIINVANEPGVKIYPGEIKKGLDLLSKGKKINYEGA
>MP0311_megahit_129847_284-1789
MDQNKENMTAKTDIMESDGSTRRTFIKGSLAVGAALAVPAIITSKSAKAASHAAAVKIGHLEDLSGNLAVYGVQKDHAAQLAVSEINAGLTLKGGPVGSGGLGAFGNVAAQPPLMGVGKGDLNYVNDGGGRSKEAVTFTEDDEILVNSGDDGILGRPVELINLDGQSNNNVWQQLTRKLIQGDKVDCLVAGFTSAEREAIRPIVDQFKQLYIYTNQYEGGVADANTFCTGAICEQQVIPVVDYMVKTFGPRIYTIAADYNFGQLTAAWTKATAPLVGGEIIEEEFVPLSVSDFSTSIARIQAAKPDWVFTLLVGSNQSNYYPQASAAGLEYPMASTVNMAQGYEHRRFSAPSLNRMHNCVNYIEEIPTKRNRDFVQRWYKMFPNDPYIGQMAQNTYFSIHMYAKAARLAGTTEQEAVKKALESGMSIEAPEGTVFMEPATHHAGHYIRLAVADAEHNVQFLREWPMITPWWLHRMGVNLVGKKEYKQYIPDEDPYFTMFGK*
>MP0311_megahit_129869_140-469
MEYYVSAPFDLSKVASARSVTEQYKAESGSEPTIHSLRSYAAVQVFAKALEKSGTSDSSAVIETLKEVEMQDSAIGEFSFSESGDILGAGDALYQVRPTPTGLRFVPAY*
>MP0311_megahit_129869_518-889
NEGKYPNFFRTISHDASQAQLQVEFAVKALGIKKAAVIFDQGNYGKEMAGLVRDDLEQNGVKVLVFEPIESGAESYSELIGKLRKAKVNSSNGTAVFFSSYHPEAAKFVAEARKERNNAYFIS*
>MP0311_megahit_130303_1-378
MYKQYSIALGAALAVGIAGMASSAVAKVEGDTIILGSALSLTGKYSTNGFHTQKGYDFAVDRINSMGGVKVGGKSYKLAITYYDDESTPSRASQLTERLIQQDGVEFMLGPYSTTMTKAVAPVTEK
>MP0311_megahit_130481_1-303
MKKLIKILLSSVLLTTSSFAYADLNVLNLSYRTGPFATTGIPLMDGMLDYANMLNERDGGIGGQKYNMIECETGYSTDKGVECYSKLKGDNILTVHPWSTG
>MP0311_megahit_131612_1-300
RSFISEFEAMAGHKVDMVAASGHTAMKVLVAAMKKAGTTSPSAIRNAIAQTNLVASTGSISFNDLGEVQKNVQVQVVRDGDFHYHSEIRDQVLLAPPTR*
>MP0311_megahit_132985_3-470
DSGAFDKFILSDEMIGQSLVDTFGKKLKKSFGFVPGSSGKRASFFNKVAKNGGINVSYPYTGESYDAAALIVLAIQAGNSSNSMSIAKNILNVANAPGIKIYPGEIKKGLELLAKGKKIDYEGATGVSFNNLGEALGSFLEQEFKNRKFRAKKQR*
>MP0311_megahit_135231_1-531
SWRDFDLTLKQIMPNSTASDKTQFPKIFAGQYGSEISAMSLDKADLIHTSFWGGDLEAFIFQGNARGLFKKKIGVFTVGGTAAYRLGKKLPDGLVLGARGPYGILVRDRDSALNQWFVSTYKNLYGTYPSGPAYQYGQAILAAKIAYDKAGSDATDEQLSDALRGITFESFSTTVEM
>MP0311_megahit_135280_1-510
TAAQGLIDGGVVAIMGADCSGVTGAIATNVAVPNGVVMISPSATSPGLTTLSDNGYFFRTAPSDARGGQVLADITKDRKVKTLAVTHTNNDYGKGLADVYVAAVKAHGIKVTAVTAHEEGKGDYGAEVATLAAAGGDALAVLGYLDQAGGSIIQGSLDSGSFDTFVLSDG
>MP0311_megahit_135879_2-157
ELGKALDLLAKGKAVNYEGATGVEFTDVGEAFGSFLEKEIKGGKFKTKKQR*
>MP0311_megahit_136122_196-711
LVNSLADSGIKSKIYGIYVALPTGMPVMGEKAVYNPIIQVKETHENDNDTPDWLKKINDLHLEQTTMSMDTDRFRFMMEMFAEATKVSNSFEPKDIALALEGMKGRGAHGEVLMRKQDHQIHFDIVAGLVSNKVEKPIQYRGENFGMAYSTVGKISKEDVTLETTCEMKRP*
>MP0311_megahit_138279_3-464
MKKTLISFMLSTFLIFPSFADNVKIGIILGFTGPIESLAPVMAKSAEMAIDEVNKSGNFSAGKIDSVRGDSTCVDAAAAQAAAERLITAEKVNAIMGADCSGVTTAVLKNVAMPNGIVMISPSATSPALSTEPDNGLFFRTAPSDARQGEVIAD
>MP0311_megahit_138658_1-561
EVATLASAGGDALAVLGYLDQAGGSIIEGSLDSGSFDTFVLSDGMIGDSLTDRFGKDLNKSFGSLPGSTGKGAGKFAEVAKAGGIDSSGPYTGESYDAAALILLAMQAGGNSDRATIQANVMDVANEPGKKIYPGELGKALDLLAKGKDINYEGATGVEFTDVGEAFGSFLEKEIKGGKFKTKKQR*
>MP0311_megahit_140032_3-806
YFSQMTSILKYIDSQTGLKDQKIGFIFLESGYGREPIPVLEQLAPKFGFEYFLLPVAGKDAQNQSSHWLTVRKEKPDWMIMWGWGVMNPTAVKAAIKSRYPLDRFVGNWWSAGDVDLGPIGEAGKGYKGATFNATGTDFPAVQDVIKYVVSKGITKTGSEGPGTVLYNRAMWNAALIAEAIKTAQDITGKKEITGEDMRIGLENFVLDEARLKELGFAGMVAPIVGSCKDHEGAGAAFIQQWDGSKWVKITDAIDPMKDIAQEMLTKA
>MP0311_megahit_143485_289-1254
TCIDSAAATATAERLITSDKVSGIMGADCSGVTIATLQNVAMAKGVAMISPSATSPALSDLEDNGLFFRTAPSDARQGQVIAEILKERGIKTVAMTYTNNDYGKGLADSIQMNFEKVGGNVTISAAHEDGKADYGAEVGALAQAGGEVLIVAGYLDQGGKGIIQASLDSGSFDTFVLPDGMIGDSLPAAIGSDLDGSFGTVPGTDSPGAAKMSEMAKAAGFANGPFASESYDAAALLMLAMQAAGSTDSADYAQKVMMVANAPGEKIFPGELAKGLKILADGGDIDYVGASAVELIGAGESAGNYREILVKGGENTTARFR*
>MP0311_megahit_144360_1-768
AASQAAAKYNLPFSIDVGVSDRLVSRGLKNVFRFADGYGRITQDAVNNLNEINKAAGSPANSAVIVHEESEFGSGTARLLSGRLKDTGWEIKDVIKHANPTRNFDNVALRIRSMKPDIIIPVNYPGEYILLARTLKQQRVPFMASYSVLGGGFNFKFMDELPEIAEHMIDVNHWYNPNSAKGREMRKKVEAKGKYFTFEVYCTYNSIRLLADAFERAGTTDPDAVNAALATSTLDPLMMPYGPTKMVNGQNMGSRA
>MP0311_megahit_145084_2-550
ENFIGVWWSGSENDVLPAGMRADGYKALALNAPGTDYGIYDELKANVWDKGLTAGAGDQIGSVLYNRALYMAFLTHMAIKKAQEVTGVADISQADMIKGMEALEITDAMMAENGLAGFAPSFKVTCEDHGGSGLGAVQQWDASAKTWNLITDFIEPDMGMIAPLIKEDSEAFAKENNISMRC*
>MP0311_megahit_145798_634-1107
MKKYLISLTLVFLTLISSALSDIKVGIVLGFTGPTQELTPPMAKSIELAFKEASKSGLLLNGKAISSTKADTTCTDFSAATEAAKNILSLNVVALIGGICPGISNIIADKVSVPNNIMIISPAATNSNFKDINYNNLFFKTTPSISRSGQILADITKQ
>MP0311_megahit_146912_224-700
VLDTGMFRSFILPDNMIDTKIIEKFKDKDLKQSFGYVQGLSNLGSEKFINLAQKSGIDSSSPYTAESYDAAALIILSNFAKFYSKENSINKNIYSIANKPGIKIFPGDLKKAINILSEGKSINYEGATGVEFDKIGDTFGSFVEVDFNQGKLKIKKLR*
>MP0311_megahit_147305_346-933
MIPSLILMIIKKNKILLIQSTFLFIFFLLLKTSVFAQQNKEVKVGILLGFTGNVESLTPSMADSAELAFNEVANEIDLTNEISFKIQRADTTCNNTNKAKNAAKKLIRDGVSAIIGAACPNITKKIAEEIFIPKKVLIISPADSSNELMGLKDNDFVFRTTPSKIRGSQILADITKDRGIRNLAISYSSDRDYKKF
>MP0311_megahit_148303_324-1016
MNKFFIILFLTFCNLFLSLSLSFSEENGVKIGLLVPLSGENSKIGKQILKATRLALKDINSDKLEIVPKDTQSNPNQTLNSAKELDELGIKLVIGPVFYENLLYLEEVKDVTFLSFTNKTLNLPKNVISTGINSTSQLNAIKKFISLNDIKKTIFLIPNLDYNSEIKQGIKKSKIKSFKKHIYDIEPTKLTKQIEKITNYEIRKQNLLDEILRLENSDDPNKEKKIKDLEK
>MP0311_megahit_148639_3-464
GSFDTFVLSDGMIGDSLTDRFGKDLNKSFGSLPGSTGKGAGKFEEVAKAGGIDSSGPYTGESYDAAALITLAMQAGGKADRATIQANVMDVANAPGKKIYPGELGKALDLLAKGKDVNYEGATGVEFTDVGEAFGSFLEKEIKGGKFKTKKQR*
>MP0311_megahit_151363_1-144
GLDLLARGKKINYEGVTELEFFKNGEPYGSFFEKKIKNGKFITKKLR*
>MP0311_megahit_151398_610-777
MKKLITAMFMLASCFTTKAFSDGHAIKMGVILGFTGPIESLTPAMAASAELAFKEA
>MP0311_megahit_151416_312-626
MIRSIKYLVSVFAAFLMLGSLTAKADIVVASAGPMSGQYASFGAQLKAGAEMWVKDTNAAGGINGEKVKLVIGDDACDPKQAVAVANKFVSQKVAYVAGHFCSGS
>MP0311_megahit_152907_921-1883
MLAKMFKKIASTLTVVVALFSSIALPQNVFGAETQYFPVASSRVGPYSAMGTGYYGAQIDYMNYVNMTGGVNGVMLTWQECETEYNAVKTVECYQRLLEKDGQRIVVFDTLGTPGAYAVINRMAKDNVVLAQYGYGRTDGADGRVWPWVFNAASHYWSQIAVKLKFMAEIEGGIDKMKGKKIVHLHIDSAYGREPLPAMRKITSDWGMELVEISIPPPGLEQQSQWLQIRREDPDWVTFWGAGSGMNSTAMTNAARINFPRDRMMYVTFGAAEEDMYPAGDAAKGTYAVANALPGEYPLVKEIKEKVYGAGKGNLADPNRI
>MP0311_megahit_154640_562-861
MYKFFTILFLSFCSLTIIISSSLAEENKIKIGLLVPLSGDNAEIGKQIIKATRLALKDINSNKIEILPKDTYSNPKKTLSSAIELSNQGINLVIGPVFYK
>MP0311_megahit_155090_1-507
KIAEEIFIPKKVLMISPADSSNELTGLKDNNYVFRTTPPKIRGSQILADITKDRGIRNLAISYSSDRDYKKFAEAYDKALKKNNIKTSVMVPHNQNTNDYSKHISTLTAAGGDALAVISDINSGGDKVIKSMLDIGMFNTFILPDGMIEEDIINNFKEKNLKKSFGYMP
>MP0311_megahit_155435_218-739
LLRLREADCEVVLLGTILGDTIRILQTRQSLQWDVPMAGNVSAYDQIVIDRAGTAAEGFLATASIEILYPETLTSPAAKNFFTKYKAEYGESPNNAVQMAYFYARILTHALQLAGPELNSEKLTSALESMNNYQDELGGPVLQFGPSDHEGIDKPLLAEVQQGRWRTVQSVMD*
>MP0311_megahit_156614_393-1058
MFKKTILAALSSIMFAGPALAELVVPWFAYRTGAYAPSGIPLVDGINDYFTMVNERDGGIGGVPVRVLECETGYNTEKSVECYESTKAEGSLVYQPMSTGVTYQLIPKATADGIALHTLGYGRTSAANGRVFSNVFNYPANYWTAASVAVNHLLAENGGSISGKKVTLVYHNSAYGKEPIRVLEMLADKHGFEFNAIPVDHPGQEQKSQWLQIRREKPDYVL
>MP0311_megahit_157805_3-119
MKKLITAMFIFVSCFTTKAYSDGHAIKMGIILGFTGPIE
>MP0311_megahit_158783_545-1336
MFFSKYTKLFFILLVFLFLRSCLLAKDIPIGHLVDFTGATSSVGKPFGEGVADAIKWINKSGGIGGNKIRSDMVDYSYKAPRAVATYKRWKSRLKVIAVQGWGTADTEALMETIARDKIPFFSGSYAGQLTDPTGKAPNSFKAAPYNFFYGPSYSDACRGLIAWALKDWKSKGNTEKPKFVHMGDNHPYPNAPKQACQEYAEEIGFEVMAVINYTLAPGDFTAQCLTLKQIKANYAYLANSSGSTISLLKACDTVEVNTQFMTN
>MP0311_megahit_158946_1-552
LKRKGITPKKIAAINQNYAWGQDSWADFKGSIDIFFPGTNIVSEQFPKFLSGQYGSEISAMMVAKPDLIHSSMWGGDLESFIIQGATRGLFRNSKVFLSAGDHVLPSLGRNMPEGVIVGARGPHGDLAPDTPLANWFKEGLKKELGIKMTTQPMHKGAMAALFLKKAYDQALKENSVFPSTEEV
>MP0311_megahit_159374_96-524
VKMYYTAVATCFPAFKGKFGSKIEGVFGAGGVNQESSKIQEYFKAHKEITGKEADGWASANTYVSMQILGQAIEGAGTLDRKTVTQYIKDNTFDTIMGPISFENQISNKYWTVGQWQDGKFRGVKSSQMDGAAPIVAKDGWN*
>MP0311_megahit_159376_327-680
MLIDKTNTSLNKTLLFLVVYIFFMIPNSFGKKNIEIKVGILLGFTGAVESLTPSMADSAELAFNEVVNNKDKFNEITFKVIRADTTCNNIKLAKNAAKKIIDDGASAIIGAACPNMTI
>MP0311_megahit_159659_3-593
AQDVKIGVLYPLTGPVAQVGKDAVAAVKTALDIINNSHNIPGMPLAKDAGLKGLGGGKISIVVGDHGGKPDVGVGETEKMLNSDKVHAMFGAYYSSVTGAASQVSERAGIPWVNGESTSPKLTTRGFKYFFRVTPHDGEFTQLMFEFMNDFNKKNSNKLNTVGIIHEDTLWGSDSGGTQDKMAKEQGYKVIEKISYK
>MP0311_megahit_160475_2518-2910
MKKLLAVTAATAMMASTAFAGGHSNIKIGVILGFTGPIESLTPPMGDGAEFAMKEVTDSGKLLGGASVTSVRADSTCIDAAAATAAAERLITSDGVKGIMGADCSGVTGAILANVALANGVVMISPSATSP
>MP0311_megahit_160656_1-282
MKKTIISAFVAISTLITTVGMSFGDLLVPVMTYRVGPFAANGTQNANGFVDYLTMLNERDGGINGVKIKVEECETGYKAEKGVECYESYRGKNP
>MP0311_megahit_161849_1-915
EMIDGDTQGKPEIGITELQKLERKGVVAIMGAYQSGVTFPVTQVSEKLRVPFIDPVAIADSITSRGFKYLFKVSPQASWYARDQIRFVKEASEKVGQPVKSVVLLHEDTLFGKSTGDGQVAAAEQFGIKVLDRIAYPKDSPDMTATMAKIKQMNPDAVLLVSYLSDAVLITKTMKELGINAPIVGTSAGHIDPAYISTLGKDADYTFTVGEWATDVKKKGVVEISKRFKEKFGVDMNGHAAETYMSTYVLADALERAGSTDRKKLRDALAETKLCGDQNILPYDCVRFDQTGQSPEAQLIIMQII
>MP0311_megahit_163707_1-1233
GVLASQLTDPIARTAYAAGSDAPIRIGFQVHRTGIGATYGKWYERTTNAAAKYINDLGGMGGRPVEIVAEDDGTDPKRGADVVEKFATQHKVDFVYGTLFSHVVMGSSPRAGELKIPYFVVSEGHHVASGKLNRYVFQPCITEVPSQIYAVSKWMFGNLGKKVAVIYPDYAFGYDHRDYSMEAAKKNGGTIAAQIPIPPTETSFTRYFTKIPRDTDVIYHVMVGPGVLTFVREMGEHFGSRRPEIFGFIDSLEGVDINSPGLDFLDGTYFWEAMPRYADGYPTAAEKVYRDAVGVNASGASKSDSKDVSTYSHMFGCWETMFAIREAVEQSGYRDKRDYPALIETMEGFTGFNEGIAHPQGPKVFNGKNHQCYGNQFISKVAGGKLNVVHRTSIEDGMYDSDVDYTKMSL*
>MP0311_megahit_164676_3-815
MQKFNMVNHSKRIELLGMKYWGFWLTMFFIMFLPAGILAEVGVESRKIVLGTHQPLSGPMKNYAQIGRGASIYFQYLNDQGGIHGRQLFLLQRDDRFKPQRTLKLVEELVMKDRVFALFSGIGTETSESAMPLLKSQGVPHFFIGSNARRFTEPPRHGIFSMLPTPEVEARVLGQYVNSNHPGEKVILWFRDEPEYKAASKEIAQKLQGNPLQFLPSKAGSSQFKAEWDAIQAGNPRAVIALGPYAPLIKFLRAADVSGTPIYTGNALADS
>MP0311_megahit_165465_249-551
TFIFAPQAYDAVMLMAISAAANGVTGPEIASGLVAASSGGEKCIGVACIALAADGVDVDYVGASGEIELDEAGDPTAATYDIWTTEGNDNPVLYSVDFGS*
>MP0311_megahit_165762_365-1552
MKKFVLIIFFYLFTSVSNSNSEDKINIGIFLGFSGLVETLTPSMADSIELPFKEIVSLENFFNNMKFKLSRVDSGCTDIEKTNNEIDGLSKKKLIAIIGGACPGISKLVLSKFNLPNKIVMISPADSSFDLNKFEDKKLFFRTVANDTRMSEILADITKDRGIKKVAITFSNTDYDKNMALTYKNALENKKIQVTIFKEHKQNDDNYSKYVSSLAAAGGEALAIFNEYNTGGKEIVLTSLDSGIFEKFIFAENMISDDLINYFENNLKNSFGVLQGSTDKGFKFFEELAINNGIDPNSPFVGESYDAASLLILAIKSAGSLKSNLISENLIAVANKPGVKIYPGQIEKALKILEKGKPINYEGATNIEFSEDGDTKGSYLEIEFKGKKLKIKKER*
>MP0311_megahit_166093_3-875
FDIIYYDDESNPKRAAQLAERLISQDKVEFMLGPYSSGLTKAIAPVTEKYGVPMVEANGASRSLFTKGYKYLFAVLAPANLYLDVAIDLAVEKNNGKPVRIAQAFEQDAFSQDVRLGILDAAKRTGSEIIIDDKLPKELNDMAATLAKVKAVKPDVLVVSGHTKGALTAIRQIAEMKVDVPMLAMTHCDAAKLSKQHGKNSQYALCASQWHKTLTYKDDFFKDGMTYAADFQKEFGYDPPYQSAESSAALLVFKDAFERANTFDQKKVRDALAATNMQTFYGNIKFAEGGQ
>MP0311_megahit_167581_498-1697
MNCKKMLKHLALVLAGAMILPAFATADIKMGVILGFTGPIESLTPDMGGSAEVAFKEASDSGLLLGGQKIVSVRADSTCIDNAAATAAAERLVTAEKVAGIMGADCSGVTTAVANNVAVPNGVPMISPSATSPALTTIADNGYFFRTAPSDARQGQVLAAITVERGITSVAVTYVNSDYGKGLSDSFGKAFQALGGTVTISVPHETGKADYSAEVASMDSAGGDAMAVFGYVNQGGPGIMQASLDSGSFDKFILADGMYGDDLLTNVEGDLTGTFGTVPGTDSKGAATYADMANAAGLKGSGPFTGESYDAAALLILAMQSAGSTDGAAIASNVMGVANAPGEKIMPGELAKGLRILANGGAVDYVGATNVELTGVGEASGSYREFEIRNKAFQTVRFR*
>MP0311_megahit_168065_1-711
TLGFVFFINWGLIFFESILISYIIILKDTNFMSRLIGKINIFSKILIFTFLNFLLFIPKCYSEEHKEVKVGILLGFTGAVETLTPQMAESAELAFNEITKNEDAVKDISFKLLRADTACNNINFAKNSASKLVKDGVDSIIGAACPDITKEVAKEISIPKKILMISPADNSNELIKLKDNDYIFRTTPSKIRGSQILADITSDRGIKKIAISYSIQKDYKIFAEAFSDALNKKNVKT
>MP0311_megahit_168508_2-730
KINIIFSSLVFTASLLVTTLAQADNIKIGVSFRMLSDVGYKHGMLIEDTVKMWNSQGGINGKKIDLTLYNDECKSEKGVANATKLAYQDKVHVIIGSSCSSVTLPMVPVITKAGVPQIIPHSTSSKITMTGSEYIFRVPVSSRFYKIVQGKFTAEQQGKKIAYIYVPDQASMVFAKEMMKYMKDEYGVDPVYQVQAGEKETDFRSYLMKAKAANPDVIVLSGLVDETVRMLVQSYEVGIPKGV
>MP0311_megahit_168816_3-785
VSGRYYGGVNAKYVGENIGTKIAYICAADAASVGDCANMEKQMRARFGAEPAYRADVQEKEVDFRSHMQKIKSMDVDGILVAALAETMARALVQSYEAGIGEDVRRIGSSSASNAPVPKIAGDAAKGVFFTAAYAAADNRPIAKLFNEMTRQRYGIHAPDHDFSQAYDLVRIMEIALNNADLDLSDGALAADRTAIRDAIANVEGYEGLASGPISFCAAPTPQCRDGNRTAVLIGYTKGGENFETEVLARVTMEPDFGLE*
>MP0311_megahit_170617_73-936
MKKKIVIFLSYIILFFNSNLLSDENNKKLKIGLLAPLTGEYADLGKSLLYSLQLALDEINDNNVFIIPRDTGFRDKTKLNLAIEEIRDEGVNIIIGPLSNEEFVDAKKYNDLIFISPSNISPEFTNNIISIGVSLESQLLSLKNFLKKQNKKRTVIMFPENEYTKFIEQKLDKLGLNNFKTFKYNPDPQVLTGEIETLTNYSQRKKNLELRKKMFQDKEDEQSIKELEKLEQLYTLGNVNFDSVIIIDFGSNLKSVLTSLVYTDVNQKNVLITSVNQWFDESIFYENT
>MP0311_megahit_173045_1-657
HSTNSKITQKGSEWIFRVPVSGRYYGGVNAKYVGENIGTKIAYICAADAASVGDCANMEKQMKARFGVEPAYRADVQEKEVDFRAHMQKIKSMNVDGILVAALAETMARALVQSYEAGIGEDVRRIGSSSASNAPVPKIAGDAAKGVFFAAAYAAADQRPIAKLFNEMVKSRYGIHAPDHDFSQAYDLVRIMEIALKNANLTGSLADDRTAIRDAIANV
>MP0311_megahit_173414_2-697
MFKKTILAALSSIMFAGPALAELVVPWFAYRTGAYAPSGIPLVDGINDYFTMINERDGGIGGVPVRVLECETGYNTEKSVECYESTKAEGSLVYQPMSTGVTYQLIPKATADGIALHTLGYGRTSAANGRVFSNVFNYPANYWTAASVAINHLMAENGGSISGKKVTLVYHNSAYGKEPIRVLEMLSEKHGFEFSAIPVDHPGQEQKSQWLQIRRDKPDYVLMWGWGVMNSV
>MP0311_megahit_174233_1-855
QGGLFSDGQKYVAVKVDSACDPVAAVDAVTKLVNVEVVTGIVGPVCSGATIAQAESVSIPAGVVTLSVSASSPAISEMENGTDLVFRTAASDAYQGIALAELAMSKGIKDIAVSYANDDYNAAIAAVFSKAFTSMGGKITGNEAHEPNKASYRSEVNTLGSGSDNLALFAYYGSSGITIMRNALETGAFENFIGADGMLAQEVIDQLGAENLGNVTFTTSASDSSTDAFKSWKKHADAAGVPASDPFVPNSYDAAFLMALAIEKAGSADRSKIAAALREVANGPG
>MP0311_megahit_174432_2-871
ELAFKEASDSGSLLGGKKISVERADSTCVDSAAATTAAQGLVDGGVVAIMGADCSGVTGAIATNVAVPNGVVMISPSATSPGLTDLNDNGYFFRTAPSDARGGAILADITKDRKVKNVAITYTNNDYGKGLADVYEAAVKAHGIKVTTVLAHEEGKGDYSAEVATLASAGGDAVAVLGYLDQAGAQIIQGSLDAGSFDVFILSDGMIGDSLTDKFGKALNKSFGSLPGSTGKGAGVFAKVASSAGIDSSGPYTGESYDAAALITLAMQAGGKADRATVQQNVMSVANAPG
>MP0311_megahit_175103_3-497
TNVPEGVVVLDEMAKQGIASLPVVSHWGVASGQFASLLAKPIANYNVSVLQTFHFNHQKNTKAKSLLEAYYSKYGLVDATAIGGVTGLAHAYDLTHLIAAAAAKAGSIEVDALRGALESLQNVQGAVKHYTAPFSEDRHDALWAKDYFMTTFNEKGHLVTTGVQ*
>MP0311_megahit_176239_151-855
MKIFKTIASFAFAAGVFLSSSVFADTVKIAFIDPLSGPFATTGTGGLAQWKFAVEKLVNEKGGVLGGKKMEIVALDNKMDGKESLVQVQVAIDQGIRFIAQGNSSGIANAITDMVKKHNKRNPDKRVIFINYSAVDPALTNDKCNFWHFRFDANADIKMDVLTDIIADNSAMKKMYLIGQDYSFGKAVAAAAEKYLAQKTSIEIVGNELHPIGKVKDFTPYARKILAAGADGVIT
>MP0311_megahit_176563_129-752
WGWGAMNPGAVNEAVKTRFDMNRFIGIWWSGHDDDLMVAGQKAKGYKALSWNIPGKYPVIDDIKKYVIDKGLSKIKNADTIYRNFYTRGIIISMMQAEAIRTAQKHFNTSKVNAEQVRWGLENLNITEARLEELGMKGMGYPIKTSCEDHSGHHPAWVLEWNGKEFEPITNLIAPMNDVVRPMLEEAANKYAESNSPWPGRNNIPCN*
>MP0311_megahit_179906_362-577
MTMLIEKINTTFSKFFIYLFIYILLFVPNCFAEKKKEIKVGILLGFTGAVESLTPSMADSAELAFNEIKNNE
>MP0311_megahit_180396_2-880
GPIKFVSILDQSGGLDIYGKPMVDATKMAIDEMNEAGGLLGRKIDLKVYDPQSSIQFYTQFATQATAGDRADVVHAGITSASREAIRPTFSRYKTLYFYNVLYEGGVCDINNFCTGSTPAQTVEKLVPYTMNKWGKKVYIVAADYNYGQITAQWVQKYVRDNGGDPVETEFFPLDVTNFGPTIKKIQSSGADMVMSALVGGAHISFYRQYAAAGMNKSVPVASTTFGVGNEHKLISAEEGDGMICAYSYFEEIDSPANKDFVARFQARMGADAPALNELAARSYEGAYLWAEA
>MP0311_megahit_181026_297-581
MKKLITSMFIFISCFTTKAYSDGHAIKMGIILGFTGPIESLTPAMAASAELAFNEASDSGKLLGGKSITVERADSTCVDSAAATTAAEGLVSNGV
>MP0311_megahit_181163_830-907
EVGEAFGSFLEKEIKGGKFKTKKQR*
>MP0311_megahit_184065_3-611
NKLKTLGIIHEDTLWGSDSGGTQDKMAKEQGYDVIEKISYKAKTTTLSSEVQRLKAKNPDVLLPSSYTADAYLFLNTAKELDYNPKLLVAQNAGYTDPKFIDTMGSKAEGVITRSPFNTDLAKTIPMIGTVNDLFKTHSGGRDLSDVPARAFTGFMALANAINNAGSTDPEKIRQALVNLDMSSESLIVPYRGIKFGADGQNE
>MP0311_megahit_186035_48-521
MKLRETKFTQRLVGAALGGVITLGGAAAFAQTVKIGTPSFLTGAAAPAFGIPAKQGTELIVRGINNGELPAPYNTKGLAGRQIDLIVYDEAGGGTKQVTEFRNKAQKDNVDAIIGIISSGTCAALTKVAEELKVLTIQTVCGTPRVFEEINKDPKYVF
>MP0311_megahit_188838_3-416
MKKTIHDTPVDNTQTMNKGDDRIDASRPSRRKAIKTLAATTALAATASSMPLFGRYGQVQSSEPIKIGFQVHRTGIGAAYGRWYDRTTKAAVKKINDEGGINGRPVEIVAEDDGTDPKRGAEVVEKMATQHGCDIAFG
>MP0311_megahit_189573_3-962
PKATADGVTVYSTGYGRTSAANGKVFKWIFNAPVTYWDGASIAVRHILKQNLGNIKGKKIALVYHNSAYGKEPIRTLETLAKKHGYKLMLLPVDHPGQEQKATWLKIRKARPDYVLMWGWGVMNQVAIKSAASIKFPMENFIGIWWSGSENDVLPAGQGAHGYKSLTFNAPGTDYQVHKDIKKYVHDKGEASGDGSHFGTVLYNRGLFQAMVQVEAATVAQKIHGTSKITPAMYRDGFENINLSAKRLEELGFKNFAPPFKITCENHGGSGLAAVQQWDAKAKKWNMITEYMYGDSDVVQKLISEDSSKYAAEQKIAERC
>MP0311_megahit_189593_676-1338
DPFSMDVRAGVMDKINEYGMKVIIDDQLPADLSDMSTTLTKVKAMKPDALIISGHSKGAATAARQIDEMKVNVPMIALTHCEAAKVQEKFPKTSNGFLCPTQWVETLSKSDPMFGSAADWNAGFKADYPSYTSVPYQSAQASAAVYVFKEAFEAANSFDKDKLRDAISAVEMETFYGDIKFSAQGNNIAKPMFMRQIDASGTYNLVEKAGDMAYPRNVAY*
>MP0311_megahit_189646_3-245
MKRLLIAALAFVFGFTSNVSADGHGIKMGIILGFTGPIESLTPAMAASAELAFKEASDSGSLLNGKKITVIRADSTCVDSA
>MP0311_megahit_190460_3-530
MSGPAATWGLGAVRALRFHFAEVNAAGGIHGRQLRLIAEDHQYQVVRARQAANKLVLYDQVFVMLAALGTSMNQVALPLQEEHDVANLFPYTSARLMSEPFHPLKFTASVSYFDQARALVRHFHQQKLQRFCLMHQNTDYGREMLDGVEAGLQELEMSLTAVETHSPTETNFLNTL
>MP0311_megahit_190720_2366-3562
MKKLLIGTALATSVAASAFAGGHAKEVTIGVFLGFTGPIESMVAEMGPGAEFAISEVNDSGALLDNAKVKAVRADTTCIDSGAAQAAIERLITADGVDGVVGGDCSGVTGAALMNVALPNGMVMVSPSATSPGLSHNNNEDKGLFFRTAPSDARQGVVMTEVLMDQGIKSVAVTYTNNDYGKGLADAFQSAYEAAGGTITINAPHEEGKADYSSEVAALAAAGGDRLVVAGYVDQGGGAIIQASLDSGAFDTFHFPDGMISDTLSKFGSDIDGSTGQHPAPSTELAESFTALVGGAFNATSPFVPESYDAAALIMLAMQSADSKDPADYKDHIMKVANAPGTKIGAGELAKGLEILRGGGDIDYVGASGVELIGPGEASGTYREVVMKGGKDTTVAFR*
>MP0311_megahit_190854_1-1041
VEIVAEDDGTDPKRGAEVVEKMATQHGCDIAFGTLFSHVVIGSAPRAGELKIPYFVVSEGHHVASGMLNRYTLQPGITDVKSQVQAMAPFVNSTLGKKVTMIYPDFAFGHDHRDYFSAAVEAQGGEVVAKIAIPPTESSFTKYFPKIPRNTDVIYHVMVGPAVLTFVKEMGEFFGNSRPEIFGFIDSLEAVDLASPGLEFLEGTYFWEGNPRYAQANQSEYDKAYRAAVGVDANGASLSDSKDVATYAHMFGCWETLHIVKAGMEASGYAGAGDRSKLIEAVESMTSMPHSFAHPQGAKEFNGKTHQTFGHQYITKVTNGKLVLAHTTSIEDTYYPDEVDYTTQSF*
>MP0311_megahit_190863_3-500
SPGLTDLNDNGYFFRTAPSDARGGQILADITKDRKVKSVAITYTNNDYGKGLADVYKAAVEAHGIKVTTVAAHEDGKADYSAEVATLASAGGDAVAVIGYIDQGGKGIIQASLDSGAFDKFILSDGMIGDSLTDNFGKALNKSFGSLPGSTGKGAGVFADVAKAGG
>MP0311_megahit_191518_295-1497
MVDLFKLMNKNILTSMKSFFFLLISIVFSTSLFADQGISETEILVGMHTDISGPASMIGKQSVDGANMRFDEFNQQGGAHGRLVKFIVEDHQYTVPRAVQAANKLLRKDKVAFMLGSLGTPMNNAVMTDQLSMNVPNLFPLTAARSMFDPFHKLKFTSGSTYYDQIRTGVKYLVENNNRSKVCILYEDTDFGQEIVDGVKDQLAEMDMPLIEIASAKPTDTDFTAQIKKLQNAGCDVVAMGTIVRTTILPFMKSKEINWTDVDFVSTAASYYNVVAEQPNGVMNGLYCLNGIVFPYYDTASAVEKEWWDNFKNKFDYEPNTGAAYGYIFADLFIEAIERAGQDLNIDSFVSAMESIVDYVDPLETSTVSFSETSRQGSNVSYFFQVQDERFEVISGPISY*
>MP0311_megahit_192274_353-805
FDIFFLPDGMIGEGLPKEIGSGLNGSIGTVPGTDSPGAAKFSDMATAAGFKSGPFAMESYDAAALMLLAMEAAKSSDSQVYKSKIMDIANAPGEKIYPGELDKALHLIEDGKDIDYVGASAVELVGGGESAGNYAQIEVQNQKNVTVAYR*
>MP0311_megahit_193045_743-907
MKINKIILSFISAIALLLSSSVISFAKVVGDKIILGSAISLTGKYSSNGVHTQNG
>MP0311_megahit_193924_313-531
MFNDYYHKKIKAYLKILLLSVIYISIFISKSHAENRNEVKVGILLGFSGVVESITPSMADSAELAFNEISNDA
>MP0311_megahit_194821_41-1243
MKKRKNFISVLVIAGMMLTALSAVAGEIRIGITMRMVSENGQKYGQMMMDEIDMINKAGGINGNQIKATLMNDECKSDKGVANANKMIFQNKVHLVVGSSCSSVTLPIVDVTAKAEVPQIVPHSTNSKITQKGSEWVFRVPVSGRFYGGVNAKYTGENIGTRIAYICAADAASQGDCEKMQGQMKAQFGADPVYVAQVQEKEVDFRTHMQKIKSANVNGVMIAALAETMARALVQSYEAGIGPEVRRIGSSSASNSPVPAIAGDAAKGVFFAAAYSHSDKRPIARMFNEMTRTRYGIHAPDHDFSQAYDLIRIVEIALRNADLELTNSSLKQDRIAIRDAIAGVRNYQGLASGPISFCSDPSPVCRDGNRTAVLIAYTKGGEEYELEVLARVTMPMDFGL*
>MP0311_megahit_195577_3-716
GDDGFAPDTGKQVTDRLVKQDKVDIVAGYIWSHVLLASRKSVLDAGKILISSNAGPSQMAGKLCNENFFSASWQNDQTPMAMGEVLNKAGVKSLYIMAPNYAAGKDMVAGLERTFTGEVVGKDLTKWGADAQLDFSAELAKAKASGADGIFVFYPGAAAGAFTKQYHQAGLKDSLPLYSVFSIDGISLPKLQAANFSGIVGSKVTQQWDPSLDNAANKKFVSDFKAKFGKYPSFYAAQ
>MP0311_megahit_195923_3-206
MKRLLIATFIFASTFTTNVFAEIKMGIILGFTGPIESLTPAMAASAELAFKEASDSGSLLGGEKISVI
>MP0311_megahit_196104_46-741
MSKKKDKSIKVVKNKGRRKVLKTLGSAALLAGASNFLPMPWVRRADASNHLLIGVPSSLSTPYGVADDQDHLNGTIMAIEEINAKGGVQGRELKTFVPDYDKLSAESTQSAIAACIDKKVHAISNAFTFAPIPGMDTSAKWKAPYLQGNTQRLATEEFKKNPTKYSHVLQTDPSEVNYGWTYPMWLDAMKATGTWKPVNNKVHIISEQTGYNQTILKAAKESLAKSGWELAG
>MP0311_megahit_196307_2-718
VLMEQGIKEVAVTYTNNDYGKGLADSFAAAFEAAGGTVTINASHEDGKADYSAEVGALAAAGGDRLVVAGYVDQGGSGIVRAALDSGAFDTFHFPDGMIGAKLEENFGSEIDGSTGQHPGTDSPGAAKFADMVGGAFDATSPFTPESYDAAALIMLAMQAAGSAEPGDYKSKVMDVANAPGEMIYPGELGKALDILASGGEIDYVGATAVELIGPGESAGNYRQIEVSGGKISTVKYR*
>MP0311_megahit_196696_101-1390
MKKHIIGAAVALGTLISTVSMSFAEELLVPHLTYRVGPFAANGTMGANAITDYFTMLNERDGGIGGLKVNPEECETGYNAQKGVECYESYRGKNPLMHIPNSTGITLQLLQKAPEDEVPIFTMGYGLSAAAKGETFPWAFNYPASYWSQMSSILSYIDSETGLKGKKIAFLYLDGGYGREPLPLLDQLEPKMGFETVRIPVAFADSQNQGSQWLTIRKEKPDWVVMWGWGVMNITAVKEAAKTRFPLDRFIGNWWSGGHVDVEALGMKAKGYKASNFTPAGRDFPVVQDVIKHVVSKGLTKTEPDMPGKVLYNRSLFMAVVMAEAIIEAQKLTGKANVTGADVRKGFEMIKLDEARLKELGFEGFTPVIGSCADHEGQGSIFVQQWNGKDWEKITDFIPPMTDIVQPLLTEAAEAYKSDKPGWKTQNCS*
>MP0311_megahit_197360_2-130
KTEMVNGQNMGSRAVAIQAQKGDVQIIAPSEYASAKAVFPRT*
>MP0311_megahit_199072_328-801
MSKYLIKFSYIIIFILGFLLSRNIISNDIPVGQLVDFTGPTSSVGKPFGQGHIDAIKWINKNGGINNRKIRVDTVDYSYKAPRAVATYKRWKSRLKVITVIGWGTADTEALMETIARDKIPFFSGSYAGQLTDPTGKAPNSFKAAPYNFFYGPSYSDA
>MP0311_megahit_201170_1-927
MNFNKLVLASISFVTGMLMLVFPLQAKVEGDKIILGSAISLTGKYATNGLHAQRGYDFAVERINSMGGVKVGGKTYMLSIKYYDDESTPARGAQLAERLIKQDGVEFMLGPYSSGLTKAIAPVTEKYGVPMVEAEGASRSLFTQGYRYLFAVLSTSEQYLSPSIDHAASMAKKNGKNPSSVKVAMAFENDPFSLDVREGVVDTAKKYGMKIVIDDKLPADLSDMSSTLTKVKAMRPDILLVSGHSKGAATAARQIGEMRINVPLISITHCEAAKVHEKFPKAAQGFLCPTQWSPNVPYSDSYFGDSKKY
>MP0311_megahit_203759_3-1061
MKKVFTIAAVATAIAMAPAHAETVKIGYMTTLSGKAGIIGKQMQNAVELALEHKGGKLGGMDAEVIFVDDQRKPDVAKQLANRLVKSDRVDVVAGVIWSNLLMAVHKPITRGGTLLISSNAGPSLVAGEGCHENFFSMSWQNDQTPEAMGKYMQDAGIKSVYLMAPNYQAGKDMMSGFKRYYQGSIAGEVYTKLGQSDFQAELSALRAVGPETTMVFQPGGMGINFVKQWKQANMDSSSKLYQIFSVDGVSIPALKESALGILGTMSWSPDLDNEINKKFVSDYKAKHGGYPSFYAAQAYDTILAVDHAIATSGSKGTDKMRAVLAKGNIPTTRGVLKMNSNHFPIQNFYLRD
>MP0311_megahit_204893_3-515
KPDVAKQLANRLIKRDKVNVVAGIIWSNLLMAIHKQVTRSDILLISSNAGPSPLAGDKCHKNFVSMSWQNDQTSEGMGKYMQDAGIKSVYMLAPNYQAGKDMLTGFKRHFKGEIIGEVYTKLGQSDFQAELSALRSAKPEATFIFQPGGMAVNFVKQWNQSNMDSVSKLYS
>MP0311_megahit_205447_1-519
EAMYEAYTAGEKDYSALVSKLKSNNIDAVYLGGYHTEGGLIVRQMRDQGMKTQLISGDALVTAEYWDITGNAGEGTLMTFSPDPRNNPKAGPLVKEFKSAGIEPEGYVLYSYAALQVFEQAATKAKSNDPAKVLKVMQKEKFDTVLGTLSFDRKGDVSLPGYVFYEWSKGNYK
>MP0311_megahit_206071_1518-2360
SNIPIISPADRSNELLNLNDKGFVFRTTPSKIRGGKILADITKDRGIKKIAITYFNDEDSKFFANFYKDELSKKNIDTTIFIPHNRDNGDYTDHISALTAAGGDAVAVISNISVGGDQIIKSILDTGVFDKFILPEEMIDNKIISQFKQERLKKSFGYLQVFSNLGSKKFINLAEPSGIDISNPFIAESYDAAAIIILSNFAKIYLDNTKIEDLIYYVSNKPGLKIYPGELKKAIKMLEQGKSINYEGATGIEFDEIGDSYGSFVEVDISNGKVQNKKMR*
>MP0311_megahit_207215_379-720
MKINKIILSFISAIAILLSTSVVSIAKVVGDKIVLGAAISLTGKYSSNGVHTQNGYNLAVERINSMGGVKVGGKTYKFDIIYYDDESNPKRAAQLAERLISQDGVEFMLGPYSS
>MP0311_megahit_208586_453-1082
NFVAGGGSVTINAGHEENKGDYSADAAALAQAGGDILVVAGYADGGGGTIIQESLDRGSFETFFLPDGMYADSLTKTFGSQIDGSFGASAGTDSPGDATFKTLFADAGHEYNVYAGEYYDAAALIMLAMQAAGSSSSSDLKDHVMDVANAPGEKIYPGELAKAMKILAGGGQIDYVGASAVELIGPGESGGSYLQYEVKNGKFETVKYR*
>MP0311_megahit_208788_411-1649
MKIKNIIITFFSALALLLSTSVVSYAKVVGDKIVLGAAISLTGKYSSNGVHTQNGYNLAVERINSMGGIKVGGKTYKFDIIYYDDESNPKRAAQLAERLISQDGVEFMLGPYSSGLTKAIAPVTEKYGVPMVEANGASRSLFTKGYKYLFAVLAPANLYLDVAIDLAVEKNNGKPVRIAQAFEQDAFSQDVRLGILDAAKRTGSEIIIDDKLPKELNDMAATLVKVKQMKPDVLVVSGHTKGALTAIRQIAEMKVDVPMLAMTHCDAAKLSKQHGKNSQYALCASQWHKSLTYKDNFFGTGMKYAADFEKQFKYDPPYQSAESSAALLVFKDAFERANSFDKKKVRDALAATNMQTFYGNIKFAPGGQNVDKPMVLFQVMCDDSGKCENKVVAPTKWASAKLIHPIPSWSER*
>MP0311_megahit_209407_2-469
ADEKGEFGEYLSYRTWDPRPIAGTQGLKPTSWHRTHEQWGATQMQNRFRRESGRWMTEVDYHAWTAVRSIGEAITRTNSNDISKIKEYLFGEKFGLGAYKGVKVSFRSWNGQLRQPILLAAPRSMVSVSPQEGYIHPVSELDTMGKDQPESTCKF*
>MP0311_megahit_212358_2-520
KLEIGDDACDPKQAVAVANKFAGQGVAYVAGHFCSGSSIPASAVYNEEGIIQVSPASTNPALTDKGGKYTFRVCGRDDQQGEVAGKFLAKNYKGKKVAILHDKTAYGKGLADATKSNMNKAGLKEAMYEAYTAGEKDYSALVSKLKSNNIEAVYLGGYHTEGGLIVRQMRDQG
>MP0311_megahit_213752_2-613
LDHIGNAFGGMESSVIYGDDQRKPDVAKQLADKMVKKHQVHFVTGIIWSNLLVAVHGPVTRSNTFLISSNAGPSTVAGRRCSNNFFSVSWQNDQTPEAMGKYLQDNGIKNVYLMAPNYQAGKDMLAGVERYYQGSVSGKVFTKLGQKDFQAEISTLRASNPGAVFVFQPGGMGINFVKQYKQAGLMGSVPLYTAFTVDAVSLPA
>MP0311_megahit_214108_2-994
FKLQRADTGCTNKKFAKNSATQLINNGIVAIIGAACPNITMEIAKNILVPKKIIMISPADSSNELIKLNDNDFLFRTTPPKIRGSQILADITSDRGIKKVAISYGNNKDFEKFAKSYSNALSKNKVQTSIIIAHNTNTKDYSKHISALSAAGGEALAVISDINSGGNQIVSSMLDTGMFDKFILPDEMINQEILSKFKEKDLKKSFGFVQGLSNLGSEKFINLSQESGIDPSSPYTGETYDAAALVILSNFAKIYSKENSINKLMYSVANKPGIKIFPGEIKKGINILRDGKMINYEGATGIEFDKIGDTLGSFLEVDFHQGKLKSKKLR*
>MP0311_megahit_215250_636-1709
MRKLITAMFIFVSCFVTKAHSDGHAIKMGIILGFTGPIESLTPAMAASAELAFKEASESGNLLGGKSISIERADSTCVDSAAATTAAEGLVSNGVLAIMGADCSGVTGAIATNVAVPNGVVMISPSATSPGLTDLKDKGYFFRTAPSDARGGQVLADITKDRKVKSIAVTHTNNDYGKGLADVYVAAVKAHGINVTTVTAHEEGKGDYGAEVATLASAGGDALAVLGYLDQAGGSIIEGSLDSGSFDTFVLSDGMIGDSLTDRFGKDLNKSFGSLPGSTGKGAGKFAEVAKAGGIDSSGPYTGESYDAAALITLAMQAGGKGDRATIQANVMNVANAPGKKIYPGELGKALDLLAKGK
>MP0311_megahit_217356_3-323
MKKLFIAAFIFVSTFTTNVFAEVKMGIILGFTGPIESLTPAMAASAELAFKEASDSGSLLGGEKITVVRADSTCVDSAAATAAAEGVISQGVAAIMGADCSGVTGAI
>MP0311_megahit_217744_3-596
DLSGPASMIGKQSVDGVNMRIDEFNQAGGAYGRTIKFIVEDHQYTVPRAVQAANKLLRKDKVAFMLGSLGTPMNNAVMTDQLSMNVPNLFPLTAARSMFDPFHELKFTSGSTYYDQIRTGIKFLVDQNNRSKVCVLYEDTDYGQEILDAAYDQLEEMNMPLIETASAKPTDTDFSSQIKKLQNAECDLIAMGTQIRST
>MP0311_megahit_218038_521-973
RVANSVASKVEVPTNAGKAAVGVVYSAAFAASDTRPIAKKFVKMVKSKYGVTPGHDFSQMQDLLDMLKPALEKVNFTGNLAADRNAVRDSIANIRNFTGLASGPISFCAAGSPECRDGNKTPVMIKYTRGGKNWKTAVAGTVTFKPTDGL*
>MP0311_megahit_218178_416-742
MNKFLKLLFSVFLVFLLETSISYSEETRIKVGVLAPLSGENAPLGKQILNSIRMALIDIKNNNIEIYPKDTRSDPEITLRSALELEKMGISLVIGPVFHKNLLLLDKVK
>MP0311_megahit_219903_1-633
LLKKNIKTSIIISHNKNINDYSKHISALKAAGGDALAIISSVNLGGDQIINSIMDTGMFDIFILSENMLDEEIIKNLKEENLKKSFGYLPGLSSIGSEKFIRLAEQSGIDATNPYTGESYDAAALIILSNFKKLYSNETSIKKNLYSIANKPGVKIYPGEIKKGVEILSKGKSINYEGATGVEFDIFGDTLGSFVEINFKNKKLKTKRIR*
>MP0311_megahit_221848_2-1075
MKKIIIILSYLIIFFNSNLLCEEKDQSLKVGLLAPLTGEYKELGDSLLYSLQLALAEIDDEKVFVIPRDAGFGNKEKLNSAIKDINSLGAKVIIGPISNNDFSEAKKYSDITFISPSNISPEFQNNVISIGISLESQIKALVKFLKKQKRKKTIIMYPENEYAKIIEKKLSKLKLNNFQKFKYKPDPQTLTGEIEVLTNYSQRKKNLEIRKKMFEDKEDTQSIKQLEKLEQLYTLGEVNFDSVIIIDFGDSLKSVLTSLVYTDVNQDKVLFTTVNQWFDESIFYENTIRNLYYPSVNYKEFKKYNSNYFKKFGKYPNEITILAYDALGLIYYAWKNSGKINSVNDFLFKNKIKGKIGV
>MP0311_megahit_222809_583-1464
DITKEVAKEISIPNKILMISPADNSNELITLKDNDYIFRTTPSKIRGSQILADITSDRGIKKIAISYSVEKDYKKFAEAFSDALNKKNVKTSIMLQHGKNVIDYSKHISALSAAGGDALAVISDINLGGDQIIKSILDAGMFNIFVLPESMVDQKIIDNFKEKDLQRSFGYVSGLSNLGSEKFIDIAQKSGVDPFSPYTNESYDAAAVIILSNFAKSYSDDISNKDAIYFVGNKPGIKIYPGEINKAINILREGKIINYEGATGVEFDNFGDTFGSFLEVDFKKGKIKTKKIR*
>MP0311_megahit_224325_3-209
GGINGEKVKLVIGDDACDPKQAVAVLTEDIFGGLEQPQMETQQTTNVPPSQPTENAGLMTSPQNMETV*
>MP0311_megahit_224455_1-600
HDKTAYGKGLADATMASMNKYGKKETLYEAYTAGEKDYTALVSKLKQNNIQVLYVGGYHSEAGLMVRQMRDQGMNTVLVSGDALVTDEYWQITGDAGEGTLMTFSPDPRKNPIAAPLVKAFRDKGIEPEGYVLYTYAAIQVFAKAAEAAGSTDMDKILKVMNSTKFATVLGELGFDSKGDVSLPGYVFYIWKDGNYEYL*
>MP0311_megahit_225639_1-615
SRSGQILADITKQKKIKNVAITYSNDDNGKKFKEIFKKALEANDIKVTISISHDDGKKDYSSEVAALASAGGDAVAIIGYPEQGGKGIIQASLDSGAFDRFILSEEMINQSLLDTFGEDLDKSFGIVSGYTDKSGLIFEKMLNEIGIDSSSPFTGESYDSAALIVLAIQAGKSFERETIARNIMNIANSPGKKIYPGELKKGLDL
>MP0311_megahit_226235_1-591
EPDNDLFFRTAPSDARQGEVIADLLMEKGFKSAALTHTNNDYGKGLAASIKKNYEAKGGKITITASHEDGKGDYSSEVAALAQASGDILIVAGYLDQGGKGIIQASLDADAFNKFFLPDGMIGDSLPKAIGPALNGSIGSVPGTDSPGNAKYAELAKAAGFESGPYGPESYDAAALIMLAMQAANSTDSNVFKNNIM
>MP0311_megahit_227547_3-326
MKKLILAAFLFVSTMSTSTLADIKMGIILGFTGPIESLTPAMAGSAELAFKEASDSGKLLGGQKISVERADSTCVDSAAATTAAEGLISNGVVAIMGADCSGVTGAIA
>MP0311_megahit_227662_295-858
ATKMNMNKAGLKETMYEAITAGEKDYSALVSKLKSNGIDAVYLGGYHTEGGLIVRQMRDQGMKTKLISGDALVTAEYWQITGDAGEGTLMTFSPDPRNNPQAAPLVKKFKAAGIEPEGYVLYSYAALEVFAQAAKMAGSTDSAKVMKAMKKGKFNTVLGTLSFDKKGDVSLPGYVWYEWSKGNYKQL*
>MP0311_megahit_228106_1-201
FAPPFKNSCENHGGSGLAAVQQWDAKAKKWNMITEYMYGDSSVVQKLIAEDSAKYAAEQKIAERCN*
>MP0311_megahit_228445_3-500
SQNQGSQWLTIRKEKPDWVIMWGWGVMNITAIKEAAKTRFPLDRFIGNWWSGAHVDVEPLGMKAKGYKASNFTPSGRDFPVVQDVIKHVVSKGLTKTEPQMPGKVLYNRSLFMAVIMAEAIIEAQKLAGKPNVTGADVRKGFERIKLDEARLKELGFEGFTPVIGS
>MP0311_megahit_229091_310-1074
NKVHIISEQTGYNQTILKAAKESLAKSGWELAGDTQIQYPVNDWGPVIQELKKVGAGAIMCNHWMAAEEAAFCKQFRADPVPGALVYVQYGASQPEFLELGGRAMEGFCWSTVLGIYGDKMGEDFRKNYLKRFPEFGTYKKNTMGLVYTGNGYDIVNYLAASWNATKALGLNDADFKKNCDWIRTNPFRGVCGMMDMNNEYQEALHYPDNGFGNQSDSHETGMGQLFVQVQNVQHRIIWPNAYSQSKLEGCDWW*
>MP0311_megahit_229296_1-993
EKIVSIKADSTCTNPDAASEAAKKIFNENVAAIVGAICLEETKMILSKSNFSNKIVLISPAASFPSLKDLQRKNFFYRIGTSDNRGGQILADITKDKKIKKIAIIHANDDYGKNLVKVYKPAIEKKGIMITTILDHENEKKDYSSEVATLASAGGDAVAILGSYEKGGREIIQASLDSGAFDRFILSDRMINQSLLDTFGNKLKKSSGYISGSTGKGANYFHKVAKLGGIDSSAPYVGESYDAAALIVLAIQAGGSADRKTIAKNIMKVSNSPGVKIFPGELKKGLDLLAKGKEIDYEGATRVNFTNDGEAIGSFLELKFKGKKFITKQR*
>MP0311_megahit_229588_3024-4202
MKTLHKKFRSGLSLLALVGLALLPGFSVEADTPGVNDKEIRIGAFGPFGGPVYLYGKLVMNGVEAVFDEVNEKGGINGRKLVLVREDDNCKPEGAIAAVKKLAYQEKVFAIIGGACSNATLAATPELVKSGVPMVVNSAVADAITTPPKKNIFTTQLTSSIESRAQIDFALAKGFKKLAVVRMTDAWAMARYNPLMEYAKKKGVEFVENVELQIDAPDATPQALKLKASGAEAVIMILYAKPGAVMVRDALKIGYKPFFVGQTAINDFAAFQEQVGIPNALDSFATITAVKYQPTDPQMERWTSRIKKLFPNDKLSTFNMNGIGSAEVMAEAIKAAGADLTREKFLTALGKVKNFKSSVYAGDITCEAPSSHQCNQSPGWLALVDGKITLLE*
>MP0311_megahit_231543_3-206
RDALAATNMQTFYGNIKFAPGGQNVDKPMVLFQVMCDASGKCENKVVAPLKWASAKLIHPVPKWSER*
>MP0311_megahit_231556_1-438
MKKLISAMFILVSCFTTKAFSDGHAIKMGIILGFTGPIESLTPAMAASAELAFKEASDSGKLLGGKSIMIERADSTCVDSAAATTAAEGLVSNGVLAIMGADCSGVTGAIATNVAVPNGVVMISPSATSPGLTDLKDKGYFFRTAP
>MP0311_megahit_232008_1-639
TSNIKSVNKTINENNIVGVIGAACPGISEGILLGSVNEKNIPMISPSATTPLLSMLDEKNLFFRTTAPSSRDGEVLAKITKDKGIKRIAVSFQDTNYGKELERNFKKTLNDSNVEITVSVPIKINKTDLSNEVSVLAAAGGDAVAIFTEIEQDGERLIKSILDSGAFEKFILSDRMINETTERKFGKLINNSFGIISGSNSKNINSFYKIAKK
>MP0311_megahit_232507_2-532
IAQIRASNADSVFFFLPGGMGIGFMKQYAQSGIEIPVVGPAFSFDQGILKAVGDAALGVKNTSQWSKDLDNKANKKFVSDFQNEYGRLPSLYASQGYDTGKLLMSAMDKASVKDMGSFREALRSADFDSTRGQFSFSSNHHPIQDIYVREVIKEGDILTNKIVSVGLKDHSNAYVDQ
>MP0311_megahit_233000_214-1023
TDVKSQVQAMAPFVKDNVGKKVTMVYPDFAFGHDHRDYFSAAFEAQGGEIVGKVPIPPTESSFSKYFPKIPRETEVIYHVMVGPAVLTFVKELGEFYGSKSPKLFGFIDSLEAVDLNTPGLEFLDGSYFWEGNPRYAQANQTEHDKFYRNAVGVDANGASVSDSKDVSTYAHMFGCWETLHIIKKGMEESGYAGVGDRAKLIEAVESMSNMPLSQAHPQGAKIFNGKTHQTFGHQYITKMTNGKLVLAHTTSIEDTFYPDEVDYTKQSF*
>MP0311_megahit_233012_3-536
AAERLITSDKVNGIMGADCSGVTTAILQQVAMANGMVMISPSATSPALSTVEDNGLFFRTAPSDARQGQVVADILKEKGLTNIAISYVNNDYGKGLAASIEENHKAAGGTVTISAPHETDKGDYSAEVGALAQAGGDILVVAGYLDQGGNGIIQASLDTGAFDIFFLPDGMIGEGLPK
>MP0311_megahit_235182_384-773
DPNRIGSVYWNRGLGAAVMWIEALRNAQKMHNKVGKAVTGAEFRDGYEALNMTEARLTELGVGGMLAPFAISCANHEGAGKFAVMQWDGTKFNQVTGWEAPLDPKFIRGLVEDSAAKFAKENNITPKKC*
>MP0311_megahit_235856_168-527
MKTGIKLIFSILLIFNFNFKALSAEKIKIGLLIPVTGEYGKIGQSVINSVRLALNSINDNRIEILPRDTRADPSTTLKIAKELYEVNGVKIIIGPLFSSSTEYLSEIPEVTFLSLTNKLT
>MP0311_megahit_236429_1-792
SEYIFRVPVSSRFYKIVQGKYTAENQGTKIAYIYGPDAAGKDFALSMQAYMKENYGVDPLYSVQSGEKETDFRSYLTKAKATNPEVLVISALMDETVRGLVQSYEVGIPKKVHRVTASIGSKVEIPTNAGSAAKGVTYAAAFAASDKRPVAQKFVKMVKNKYGVVPGHDFSQMQDLLDILEIALKKVNFSGDLAADRNAVRDAIASTKDFKGLASGPINFCAPGTPQCRDGNRTPVMIEYTRGGKNFKTKVAGKVTFNPTDGL*
>MP0311_megahit_236666_1-387
TEHDKFYRNAVGVDANGASVSDPKDVSTYAHMFGCWETLHIIKKGMEESGYAGVGDRAKLIEAVESMSNMPLSQAHPQGAKIFNGKTHQTFGHQYITKMTNGKLVLAHTTSIEDTFYPDEVDYTKQSF*
>MP0311_megahit_237660_2-301
SGPYTGESYDAAALITLAMQAGGKADRATIQQNVMAVANAPGKKIYPGELGKALDLLAKGKAVNYEGATGVEMTDVGEAFGSFLEKEIKGGKFKTKKQR*
>MP0311_megahit_240383_2511-3857
MFLQKLKNFLIGSVAVAAGALSMFATPQIAFGEEKQYFPIASSRVGPYSAMGTGYYGAQIDYMNYVNMNGGVNGVMLTWQECETEYNAVKTVECYQRLLEKDGQRIVVFDTLGTPGAYAVINRMAEDNVVLAQYGYGRTDGADGRVWPWVFNAASHYWSQIAVKMKFMAEQEGGIDKMKGKKIVHLHIDSAYGREPLPAMRSIAKDWGVELVEISIPPPGLEQQSQWLQIRKEQPDWVTFWGAGSGMNSTAMTNAARVRFPRERMMYVTFGAAEEDMYPAGDAAVGTYAVANALPGDDYPLVAAIKEQVYGAGKGNLADESRVGSVYWNRGLGAAVMWIEALKNAQEMYNKVGKAVTGAEFRDGYEALNMTEARLGEIGIKGMVAPFSISCANHEGAGKFAVMQWDGEKFNQVTGWEAPLDPAYIRQLVEDSAAKFAAENNITPKVCP*
>MP0311_megahit_241139_3-515
VPNGVVMISPSATSPGLTTLDDNGYFFRTAPSDARGGQILADITKDRKIKSVAISYTNNDYGKGLADVYEAAVKAHGIKVTTVAAHEDGKADYSSEVATLASAGGDAVAVIGYLDQGGKGIIQASLDSGAFDTFVLSDGMIGQSLVDAFGKDLKKSFGSMPGSTGKGAGVF
>MP0311_megahit_245769_673-1218
ASAGGDALLVIGYIDDGGKGMIEASLDSGAFDTFVLSDGMIGQSIVDNIGADLEGSFGSMPGAISKGSAKFGELAAANGMDGSAPYVGESYDAAAIIALAIQAGGSADKQSILKNIGKVSNAPGIIINPGQLSYGLQMLAEGKDINYQGATDVEFNALGDAAGAFKELEVSGGEFVTVGAL*
>MP0311_megahit_245823_3-509
GDAAKGTYAVANALPGDDYPLVAAIKEQVYGSGKGNLADESRVGTVYWNRGLGAAVMWIEALKNAQEMHGKVGKAVTGAEFRDGYEALNMTEDRLEEIGIKGMVAPFSISCANHEGAGKFAVMQWDGDKFVQVTGWEAPLDPAFIRKLVEDSAAKFAKENNITPKSCG*
>MP0311_megahit_248394_1-423
MRVLNKLFAGVIAAGVGVTATAAFAGDIRVGITMRMISENGQAYGQMVMDEIKGINDAGGINGNMIEATLMNDECKSDKGVANANKMIFQEKVHLLIGSSCSSVTLPIVDVTAKAGVPQMVPHSTNSKITQKGSEWVFRIP
>MP0311_megahit_249026_3-395
VGDAALGVKNTSQWSKDLDNKANKKFVQDFQKEYGRLPSLYASQGYDTGKLLISALNVADVKDQDKFRSALKNANFESTRGSFKFDTNQHPIQDIYVREVIKEGKILTNKIISTGLKNRSNAYVKDCPLK*
>MP0311_megahit_250375_2-352
MLAKMFKRLTSTLTVVVALFSSLVLPQKVFGAETQYFPIASSRVGPYSAMGTGYYGAQIDYLNYVNMTGGVNGVMLTWQECETEYNAVKTVECYQRLLEKDGQRIVVFDTLGTPGAY
>MP0311_megahit_251315_785-1471
EALGWETVAAVKTPLSQTDFSSYVAPVLNSGADVLVLNHYGGNMVNSLTSAVEFGLRAAQANGKNFEIVVPLYSRLMAKGAGKNVAGIFGTTGWHWSLENTAGSRYAGTNAFVKSFGEKYGFPPSQAAHTCYCQTLLYADAVQRGGSFNPCSVVEALEGFEFDGMGNGPTLYRAEDHQCIKDVLVVRGKENPANDFDLLELVDVTPAEAVTFDPAIFGGELGSCNPGA*
>MP0311_megahit_251562_10-1269
MFAKFKTLKLATVAFATLLAGGAIADTIKIAGWGAKSGPLRSFGINSEAIIKAAINRVNENGGVKLADGSMAKMSYDYYDSACNAEQGIAIARKVASETNALIGIGPTCSGVAAASFGVFQKKVGDSSDTGLQMPLLTDTAVRNGLAKISQWTFRNTPNEPDMYDKLFAWLRKTHPEIKTIYGGTETDQGHSAGTYSIVIVQAAIRHGFEWVNGPIDEVTGQIGSGKANVLKSSSNWLMADTNFSVQARAFKKSGADLFIVSSHPFSTCGFLKELGRMKGMPKMMVGLTSSSSAETLKGCPKQAEGMIIPTSFAPITPAAKEVAALAAANGGAADLHSAAAWENVMMIKDVIEAVGITGDPSKVKEERAKIRDGLEALETTEGLIGKVTRVQDEGEALKPFVFVHAKNGNWEVLHDPRK*
>MP0311_megahit_251850_291-785
MSLFKSVKRVLVGLTAALFLMSVGNLSAKEIKIGVIYDYTGPLAAGGSSLHALGAKIIIDYFNSKGGVEGYKINAIYADAQSKPEIAINEAVRLIEQEKVDMLLGFYSSAQCVPVSAKVDAMKKFMWITTCISPAVLKGRNLENVFRIQPHGGMFGTTSPDFVAH
>MP0311_megahit_252438_33-1262
MIKLKKEIFITYNKFVVILFFLISIFIKSGFAENRDEIKVGILLGFTGAVESITPSMADSAELAFNEISNDENFAKKLNFNLQRADSTCSNIKSAKETAKNIINDGVKFIIGAACPNITIELAKEITVPKKILMISPTDSSDELTKLKDNGLFFRTTPTKLRGSQILADITNDRGIRSVAISYSADKNYEKFAKAYSEKLLKKNIKTSIIISHNKDINDYSKHISALKAAGGDALAIISSINLGGDQIIKSIMDTGMFDIFILSENMIDEEIVKNLKKDNLKKSFGYLPGLSSIGSDKFINLAEQSGIDPISPYTSESYDAAALIILSNFKKLYSNEASIENSLYSVANKPGVKIYPGEIKKGIEILSKGNSINYEGATGVEFDKFGDTFGTFLEVYFKNKKLKTKKVR*
>MP0311_megahit_253132_604-1794
MKKLITAMFIFLSCFTSKAFSDGHAIKMGIILGFTGPIESLTPAMAASAELAFKEASDSGKLLGGKSIMIERADSTCVDSAAATTAAEGLVSDGVLAIMGADCSGVTGAIATNVAVPNGVVMISPSATSPGLTDLKDKGYFFRTAPSDARGGQVLADITKDRKVKSIAVTHTNNDYGKGLADVYVAAVKAHGIKVTTVTAHEEGKGDYGAEVATLASAGGDALAVLGYLDQAGGSIIEGSLDSGSFDTFVLSDGMIGDSLTERFGKDLNKSFGSLPGSTGKGAGKFAEVAKAGGIDSSGPYTGESYDAAALITLAMQAGGKGDRATIQANVMNVANAPGKKIYPGELGKALDLLAKGKAVNYEGATGVEFTDVGEAFGSFLEKEIKGGKFKTKKQR*
>MP0311_megahit_253797_3-932
MKNRKALALIAILALVAAACGGSDGGSDEAVVEVETTEAPATTEAPTTTAAPASAGDPLVLASLMPLSGDLASLGPGIALGAQVAVDQVNALGGVNGQDIVFIEGDSGCNADVALTGLQDVIAQGAQGVMGAACSSATLALLASVIEANVALVSPSSTSPQLTTVEKGGMFSRTAPSDAFQGVVLAAELVKDGIETISIISRADSYGRGLANATLEAFEAQGGSVANVVYHAADASEFSAEVTAVGKGNPDAIVAILFPDTTGCPIVQGAFEQGLTDIPWYFTDGVKDSDTLIECSQGALEGFKGVAPGA
>MP0311_megahit_256014_2-358
MKIIYYLFLSLFLTHLSFADQGISESEILIGMHTDLSGPASMIGKQSVDGANMRIDEFNQAGGAHGRTIKFIVEDHQYTVPRAVQAANKLLRKDKIGFMLGSLGTPMNNAVMSDQLGMN
>MP0311_megahit_256014_361-624
FGNSPNIGSAYGYMYMDITAKALEIAGRNLTTDSFLNALESINDYKIPFGDTILSWSPDKHLGANVAYLFEVQNGAFMQIDNKEYTY*
>MP0311_megahit_257472_1536-1793
LCQGIDQAVRATGSVDDQTIMDWLHARTPEDPVKTVLGNFAWDDRGLPLGKSFLMVQWQDGGNLEFVYPTNEFDTAEIVDPKPQW*
>MP0311_megahit_257704_1-558
EVPILTMGYGLSAAAKGETFPWAFNYPASYWSQMTSILSYIDSQTGLKGKKIGFLYLDVGYGREPIPVLEELGPKMGFETLLVPVAGKEMQNQSSHWLTIRKEKPDWVIMWGWGAMNPTAIKEAAKTRFPLDRFIGNWWSGAHVDTEALGSKAKGYLASSFTTTGTDFPAIQDMIKYVVKPGGSKT
>MP0311_megahit_259181_208-720
MFMRHGIVAAAALAVSLATPAMARVDGDTITLGSSISLTGKYATNGLHTQRGYDYAVKVINEAGGVKVGGKSYKLAVKYYDDESTPARGAQLAERLIQQDGVEYMLGPYSSGMTKAIAPVSEKFGVPMVEAEGASRSLFTQGYKYLFAVLSTSEQYLATAIDFAAEKSSDP
>MP0311_megahit_260444_3-296
MKKIFTTLLALCLLNTASFSDVKLGIILGFTGPIESLTPDMAAGAELAIDEINKSKHFSMGKVSGIRADSTCVDSAAATTAAERLITSDKVNGIMGAD
>MP0311_megahit_260691_3-152
MKIKNIIITFVSAIAILFSTSVVSFAKVVGDKIVLGAAISLTGKYSSNGV
>MP0311_megahit_260999_1355-1825
LDSGSFDTFVLSDGMIGDSLTDRFGKNLNKSFGSLPGSTGKGAGKFAEVAKAGGIDSSGPYTGESYDAAALITLAMQAGGKGDRATIQANVMNVANAPGKKIYPGELAKALDLLSKGKDVNYEGATGVEFTEVGEAFGSFLEKEIKGGKFKTKKQR*
>MP0311_megahit_261587_1173-2324
MKKYVGLLLMGLMGASPAIADTVKVGYMTTLSGGAGIIGKQMQNAVNIAMEHTGGKLGGMEAEVVFVDDQRKPDVAKQLANRLVKSDKVDVVAGVIWSNLMMAIHKPVTRSDTLLISSNAGPSPIAGAGCHENFVSMSWQNDQTPEGMGKHLQSQGVKSVYIMAPNYQAGKDMLAGFKRHFKGEILAEVYTKLGQTDFQAELSTLRAAKPPATFIFQPGGMGINFVKQWKQAGMDSVSKLYTVFTVDGVSLPALKDTALGVISTQTWSPDLDNAMNKRFVSDYKAAHGAYPSFYAAQAYDTMMAIDHAVGKAGSTDAAAMRAVLAKGGIPTTRGPLAMNTNQFPIQNVYLREVVLDNDGVATTKVIGTVFENHKDAYAEECKF*
>MP0311_megahit_261797_3-473
SLDADAFNKFFLPDGMIGDSLPKAIGPDLNGSIGSVPGTDSPGAAKYSELAKAAGFESGPYGPESYDAAALIMLAMEKSKSTKSNVFKASVMDVANAPGEKIFPGELGKALKLIKAGKDIDYVGATALELVGAGESSGSFAEILIDNQKTNKVGYR*
>MP0311_megahit_262120_1-591
IATNVAVPNGVVMISPSATSPGLTDLKDKGYFFRTAPSDARGGQVLADITKDRKVKSIAVTHTNNDYGKGLADVYVAAVKAHGIKVTTVTAHEEGKGDYGAEVATLASAGGDALAVLGYLDQAGGSIIEGSLDSGSFDTFVLSDGMIGDSLTDRFGKNLNKSFGSLPGSTGKGAGKFAEVAKAGGIDSSGPYTGESY
>MP0311_megahit_264001_357-545
ANAPGTKIYPGELKKALDLLSKGKAVNYEGATAVELTDVGEAFGSFIEKEIKGGKFKDKKQR*
>MP0311_megahit_264088_570-815
MQAGGKADRNTIQKNVMSVANAPGTKIYPGQLKKALDLLAKGKAVNYEGATGVEFTDVGEAFGSFLEKEIKGGKFKTKKQR*
>MP0311_megahit_264727_1116-1853
MTKTKLTRRSVMQTGAVAGAGLAMPTILTAGSHSGFANAPTGSSVTLGFNVPQSGPYADEGADELRAYKLAVEHLNGEGDGGMLQTFSSKALDGTGILGKKVEYVTGDTQTKPDAARASARSMIEKDGAIMITGGSSSGVAVAVQALCQEAGIIFMAGLTHSNDTTGKDKKANGFRHFFNSYMTGAALAPVLADRYGSDRKAYHLTADYNWGYTTEEAVRNSTEALGWETVAAVKTPLSQTDFSSY
>MP0311_megahit_269326_4709-5947
MKIFKKLTAMVMAVGVLIGSSAFADTVKIAFIDPLSGPFATTGSNGLAEWKFAVEKLVNEKGGVLGGKKMEVVALDNKMDGKESLIQVQVAIDQGIRFIAQGNSSGIANAITDMVKKHNKRNPDKRVIFINYSAVDPALTNDKCNFWHFRFDANADIKMDAITDVIAQVPSIKKMYLIGQDYSFGKAVAAAAEKYLAEKTSINIVGNELHPIGKVKDFTPYARKILASGADAVITGNWGADMVNLGRSLSESGFKGPIYCYYCASNGITGTFGAAGKGMLHLVGEGLHNPATPELTAYHKAFKAKYPKWDLSQPRIINAAQMLAAAINKAGTADDMVAVASALEGMEFDSKLLGTKVLMRAKDHQAIQNVHVGIHTDDVEIDYDNSGYGIKIFKTVEMASMDSATSCKMKRP*
>MP0311_megahit_270118_3-815
MNKSILKKNTSRRNFLSGTAATVAVTAGVGTPWIAQAASNVKIGLIHPATGWAAYPAAQLRYGAQMAMADINAAGGIKSMGGAQLEALLGDSQTKPEIGAAEVEKMNEAGVHAIQGCYQSAVGLAASAAAAKYNIPFSVDVGVSDKLVQRGLPNVFRMADGYGRIARDAATNLGEINRLAGSPAKTVIIVHEESEFGSGTAKLMTAALKEHNIEVIDTIKHANPTRNFDNVALRIKSAKPDIVMPINYPGEYVLLAKTLRQQRVDFMASYS
>MP0311_megahit_272393_286-672
MIKISKLLISLLLLFIIGTSQKVFANEKIKIGLLVPLSENNQEIGQQIIKTVRMAINDISNDTIEIIVKDTKSNPNSTLKSAIELKNESVKIVIGPVFYENLIYLNEIEDIIFLSLTNKTIGLPKNVIS
>MP0311_megahit_272507_2-523
VLSNVAVPNGVPMISPSATSPALTTAEDNGLFFRTAPSDARGGEVLADITSDRGISSVAITYVNTDYGVGLADVYEAAAIARGIEVTAKTAHEGDKADYSAEVGVLSSAGGDALVVIGYLDQGGNQIIQGSLDSGAFDTFVLSDGMIGESLTDTFGTDLDGSFGSMPGSLGAGA
>MP0311_megahit_272545_224-856
MKKFIKYISIVILYLSFNTHIFAQETIKIGLLVPLSGENKKIGESIINTTRMALNSIDNNKIVIYPRDSKSDPNEALIVSKNLNEKYGVEIIIGPVFSETALYLNELPNITFLSFTNKLENNHKNVISTGVNALSQMIAIKKFLSLNDYNKTLYLIPNSKFKNEIQNAISSANIKIKKKFIYDTDPTLLTAQIEKITKYPQRKQNLLDEIK
>MP0311_megahit_272870_679-1557
ENVFRIQPHGGMFGTTSPDFVAHYAKEKLGVDPSKLKVAIIHEDGPYGSGVAGGNEAGSKKHGFKIVLKEGYAATSPDLSSLVTKLKRKRPDVIFHTGYNPDITLFLRQSRELGLKWKALIGHGAGYGVPDKLYEAFGNDANYIFNVDPVSIWLIDPKTLAPGLGKITEMVGREYKKAQPDVKTFSAHVGMAASNTYTFFDEVLPRAIKKHGGISADALRKASAETDLPVGSTLMGYGVKFQPKGADMSGQNERAFPVVVQYIDGAAKIAWPKPLQTLNPVLPLPKGSPYAK*
>MP0311_megahit_273220_392-577
NAPGTKIYPGELKKALDLLAKGKAVNYEGATDVELTDVGEANGSFLEFEVKGGKFVDVKQR*
>MP0311_megahit_274300_3-530
MNGGVNGVMLTWQECETEYNAVKTVECYQRLLEKDGQRIVVFDTLGTPGAYAVINRMAEDNVVLAQYGYGRTDGADGRVWPWVFNAASHYWSQIAVKMKFMAEQEGGIDKMKGKKIVHLHIDSAYGREPLPAMRKIASDWGVKLVEISIPPPGLEQQSQWLQIRKERPDWVTFWGA
>MP0311_megahit_274969_3-1121
MNISFNGRISKVFFLASLLFSGAAWANRGVTDTEILLGSHTSLSGPASTWGVASINTARLLFDEVNAAGGIHGRKIRLVVEDHQYQVPLAVRAANKLINRDGVFAMFLSIGTPHNNAVLGRQLAAGVPNLFPITGAVSMVEPFHKFKFQALSSYNQQARASIRYFHRQRGHKRICAFYQDTDYGQEIRDAIQQEVDALGLEIVGETKHKPTETEFIGAMTSLKKANCDLIVFGTIIQDAILGYSAARELGITADIVAGQASNDQVVASAPGGGTEGLYIAGGARAFYEDTATAGQAAFIKKYKARYGEVPTVATHYAYMPTRITIEALKKAGPDLTTDKLVAAIESFSQFDDGIGTPTHSYSATDHSGSDAVF
>MP0311_megahit_275312_179-520
PYSAISFDTMMLAALALQHQAHNNIAKEDLSKSLVSVANPPGIKMGPGSWEAARALLVRGVEINYEGVSGSLDFDINGDVEGMYSLNQVTEDNLWEVELLEKLHPFEPRIIID*
>MP0311_megahit_275537_1-240
MGLSTREMEIIDLVADGLTNQEIAVKLTISKRTVDNHVSNMFTKTGSKNRVALLNWAMDNGKICRDGFNCCSLPDSDQG*
>MP0311_megahit_276432_289-585
MFKIFKIILICTTIVLFISKFGHTSEEKIKIGLLVPMSGEKIKLGQSIINSTRLALKDIGNNKIEIYPKDTGLGPNKTLQSALELKRLGVKIIIGPVFF
>MP0311_megahit_277194_432-1535
MLGTFRKILSLTAGLLMLATVSAKAEIVVASAGPMSGQYASFGAQLKAGAEMWTKHVNKKGGINGEKVKLVIGDDACDPKQAVAVANKFAGQGVSYVAGHFCSGSSIPASAVYNEEGIIQVTPASTNPAYTDKGGKYSFRVCGRDDQQGEVAGKFLAKNYKGKKVAILHDKTAYGKGLADATKSNMNKAGLKEAMYEAYTAGEKDYSALVSKLKSNNIDAVYLGGYHTEGGLIVRQMRDQGMKTKLISGDALVTAEYWDITGDAGEGTLMTFSPDPRNNPKAGPLVKEFKAAGIEPEGYVLYSYAALQVFEQAATKAKSTDPKKVLKVMQKSKFDTVLGTLSFDKKGDVSLPGYVFYEWSKGNYKQL*
>MP0311_megahit_278233_222-767
MVHYISFLVVFVSLLFISACEKKEVKNETLKIAAIEPLSGPYAAVGQDLVEQLTFYANLVNSNGGLKDGRNIEIIALDNAMKAEKTTELLRKSIDEGIRFITQGAGSNHALNIIKQLEKYNSRNPGKEVLFLNHSAVTTTFTNELCTFYHFRFDANVDMKVAALVTQLSKDQDIKKVYLINQ
>MP0311_megahit_278277_2-268
AALIMLAMQAANSTDSNVFKNNIMDIANAPGEKIFPGELGKAIKLIKEGKDIDYVGATALELVGSGESAGSFAEILIDNQKTNKVGYR*
>MP0311_megahit_280759_3-899
MTKKFFGLNLFGLAAFLTLSFLPINDTNASIKIGASMPLTGNFAVPGSKHLEGYEMCVDIINRHGGWLDQEVELVVSDNRSDTETAIAQYERFINVDKVDLTFGTFSSKLTFPISPILAKYNAIHPIPSGGALRIFSQGHKNLFYFQASAAEYVGTNMVGLINDLVEDKPTKAAVVHADDFFANSIATGLLGEKVVMPGSGELVEDLAPGYIRAAGIELVYHEQWPEEGFSDWLVLANSIKNSGADLVIGLMASPEEATQFTRALKTVRHNPKHILLSQGTQKEFYEGLGDDANGVIIM
>MP0311_megahit_281116_3-557
MKKLFIAAFIFVSTFTTNVFAEIKMGIILGFTGPIESLTPAMAASAELAFKEASDSGSLLGGETITVVRADSTCVDSAAATAAAEGVISQGVAAIMGADCSGVTGAIASNVAVPNGVVMISPSATSPGLTTLDDKGYFFRTAPSDARGGQILADITKDRKVKSVAITYTNNDYGKGLADVYKAAV
>MP0311_megahit_281479_1-594
LYLDVAIDLAVEKNNGKGVTVAMAFEQDAFSQDVRLGVLDAIKRTGSKKVIDDKLPKELNDMAATLVKVKQMKPDVLVVSGHTKGALTAIRQISEMKVDVPMLAMTHCDAAKLSKQHGKNSQYALCASQWHKTLTYKDDFFKDGMTYDADFTKEFGYAPPYQAAESSAALLVFKDAFERANSFDQKKVRDALAATNMQ
>MP0311_megahit_282446_181-1005
MKINKIILSFISALAILLSTSVVSFAKVVGDKIVLGAAISLTGKYSSNGVHTQNGYNLAVERINSMGGVKVGGKTYKFDIIYYDDESNPKRAAQLAERLISQDGVEFMLGPYSSGLTKAIAPVTEKYGVPMVEANGASRSLFTKGYKYLFAVLAPANLYLDVAIDLAVEKNNGKPVRIAQAFEQDAFSQDVRLGILEAAKRTKSEIIIDDKLPKELNDMAATLVKVKQMKPDVLVVSGHTKGALTAIRQIAEMKVDVPMLAMTHCDAAKLSKQHG
>MP0311_megahit_284098_1748-1855
YEGASSVELTDVGEASGAFIEKEIKGGKFKDKKQR*
>MP0311_megahit_284855_552-683
VDKPMVLFQVMCDDAGKCENKVVAPLKWASAELIHPIPKWSER*
>MP0311_megahit_285038_1-585
SAAATAAAEGLISGGVVAIMGADCSGVTGAIATNVAVPNGVVMISPSATSPGLTDLKDNGFFFRTAPSDARGGQVLADITKDRKVKSIAVTHTNNDYGKGLADVYVAAVKAHGINVTVVTAHEEGKGDYGAEVATLAAAGGDALAVLGYLDQAGGSIIDGSLDSGAFDVFVLSDGMIGDSLTDRFGNDLNKSFGS
>MP0311_megahit_286439_324-548
MFKIMKNILSIIASIFLLGSITAKADVVVASAGPMSGQYASFGAQLKAGAEMWLKDTNAKGGILGEKVKLVIGDD
>MP0311_megahit_287377_1644-4742
MKNNKMIAMMLTMSMLAAAFAGCLGGDDEDDTPDWSISMASDVSADFVESAWDPIIPNLNAGDMCDAIISAMTKTDEREQAVDFTRAYYTSSQGVIGGSGAASISNVADLNAEGTTIGVQSGTTSDLYAQDNLGAATISAYDDFPSVIAALNNGDVHYAMGDAPVLSLEGTLMVTFSDENFGMAVQGDSSGELLGALNMAIGAMVDSGEYDLIYGAHFDGAVTLADDTTMDTATSYPVPSEGSDLTAVLESGSLRLCTDPFYPPFESYDESGVVVGFDADIAHAVADEIAAHYMGTENPMFVAPEDPAVTIKLGFLNDATGPIAQFAAPFTFAWGAAMDDLNAMGDNYVFEIIEADSGCDGTMAGTAAQSLVDAGVVAVAGAACSGASIGANAILSAAGIPMISYASTSPALSDATAYPHFYRIVPSDALQGQAAADMIAASGVSNTAVVHMTNSYGAGLADSVALNLGEDAVCLQAGYEETTTDFQGAVQAVMDAGCDSVFLGSYASDGAMIVETMAAMGATIPIFSADGMAGSAALEEYTYPAVANGIEVTRPRAAAAGAGVFAAACAADSVCQTGIFTSEAYDAVMMIGHAAMMEDGANMGMHVPMVGVDYAGDSGTHTFLDNGDVGGSGYDVCTFHHVPTFGEYFNCDRMWEAGGDGVVDAPWTGATIKIGFLNDATGPIAVYADGFVAASQITLGLANTLAYSQGVQFEIVYADSGCDGTMAASAAQTLVDAGVWGVVGAACSGASMAANAVLSAAGIPQVSYASTSPALSDATAYPSFYRVVPSDAFQGSVVAEVMTADMQDNVAVIHMTNAYGSGLADAFVGSMDAANICTQIGYEETATDFTSIVSTVVSEGCTSAMLVSYAADGAALIEEMALQGFTGAIYGADGIAEEGLAADMADKSLVDGVIATKPSAGGAMSTVGMVFAAQCAANPACAGGIYTAEAFDAVYITAFAAFTALATPGITKDMAIMGTGNGLEGASGAITFLSNGDVPAAGFCVGEFSHDATTDTVSYDCARNWDPVNGIV*
>MP0311_megahit_287537_1-126
GGSIDYVGAAGPQDFDKNGDVAGLFSKNTVVDGKWKPVVIK*
>MP0311_megahit_292805_1-561
RMMYVTFGAAEEDMYPAGDSAVGTYAVANALPGDDFPLVAAIKDQVYGSGKGNLADDSRVGSVYWNRGLGAAVMWIEALRIAQEMHGKVGKAVTGAEFRDGYESLNMSNERLGEIGIEGMVAPFSISCENHEGAGKFAVMQWDGEKFNQVTDWEEPLDPAFIRSLVENSAAKFAEENNITPKDCNA*
>MP0311_megahit_293058_255-674
RGPYGILVRDRDSALNQWFVSTYKNLYGTYPSGPAYQYGQAILAAKIAYDKAGSDASDEALGDALRGITFESFSTTVEMSLGGGHQAVTENGYGITKYDDENGENVVTDVKFYPGSCIMPPEGINSVDWIKGGMKGAKC*
>MP0311_megahit_294253_2-895
LNMKKFTTTLAALLIMGSASFADGHKVKVGMITTLSGGGSGLGIDVRDGFMLAVKGNKNISVITKDDQRKPDIAVQLADKMIQSDKVDVLTGIIWSNLAMAVVPATVNQGKFYLSPNAGPSKLAGKGCHKNYFNVAWQNDNLHEAAGGYANSAGFKNSFILAPNYPAGKDALTGYKRYFKGSLAGEIYTKLGQKDYAAEIAQIRASGADSVFFFLPGGMGIGFMKQFSQSGIKLPVVGPAFSFDQGILKAVGDAALGVKNTSQWSKDIDNNANKKFVKDFQSEYGRLPSLYASQGYDT
>MP0311_megahit_295188_857-1027
MKKIFKNNITRRKLMKGVAAAGSIAAMPGFVRYSQAASSSPIKIGFQVHRTGIGAAY
>MP0311_megahit_295264_3-767
SQAASSSPIKIGFQVHRTGIGAAYGRWYDRTTQAAVKVLNDAGGVNGRPIEIVAEDDGTDPKRGAEALEKFANQHNCDVAFGTLFSHVVIGSAPRAGELKLPYFVVSEGHHVASGMLNRYTLQPGITDVKSQVQAMAPFVKDNVGKKVTMVYPDFAFGHDHRDYFSAAFEAQGGEIVGKVPIPPTESSFSKYFPKIPRDTEVIYHVMVGPAVLTFVKELGEFYGSKSPKLFGFIDSLEAVDLNTPGLEFLDGSYF
>MP0311_megahit_295650_1-405
GILKAVGDAALGVKNTSQWSKDIDNDANKKFVKDFQSEYGRLPSLYASQGYDTGKLLISAMSKAKVKDKDKFRDALRKADFSSTRGKFSFDKNHHPIQDIYVREVIKEGKILTNKIVSVGLKDHSNAYVSECKM*
>MP0311_megahit_296422_1-258
INMIASAVMAVDGDMSDVAGLRSALKSADYNSVRGKYSYGNNNFPIQNFYLREVVEDSDGNWTTEVVDTVFTNHQDPFAAECKLK*
>MP0311_megahit_297297_1-615
YQLIPKASADGVTVYSTGYGRTSAKNGKVFKWIFNAPATYWDGASIAVRHILKQNLGNIKGKKIALVYHNSAYGKEPIRTLQVLAKKHGYKLMLLPVDHPGQEQKATWLKIRKQRPNYVLMWGWGVMNQVAIKQASSIKFPMENFIGIWWSGSENDVMPAGAGAHGYKALTFNAPGDDYQVHKDIKKYVHDKGQASGDGSHFGTV
>MP0311_megahit_298052_760-906
KALDLLAKGKKVNYEGATGVEFTDVGEAFGSFLEKEIKGGKFKTKKQR*
>MP0311_megahit_298542_1-735
ILADITSDRGIKKVAISYSNNQDFEKFARAYSKALNKSKIETSIMIPHNKNTNDYSKHISALTAAGGEALAVISDINLGGDQIISSVMDTGMFRSFILPDSMIDPQIIDKFKEKDLKQSFGYVQGLSNFGSEKFINLAQNSGIDSSSPYTGESYDAAALIILSNFAKIYTKEKSFNKIIYSVANKPGIKIFPGEMKKAINILSEGKSINYEGATGVEFDKVGDTLGSFIEVDFNKGKLKSKKLR*
>MP0311_megahit_298960_3-920
MKLTNLKTLGKIAITGLIASILPMSVNAKDTVKVGVVSFLTGPAAGPFGTPAKQGAELVIDAINSGTMPAPYNTKGFAGATMNPIFSDESGGGTKQVGLFRDFVQKQNVDAMIGYISSGNCMAIGPVADEVKMLTIFSTCGTERLYEEKLRSHVFRTQGNAVGDSLAAAKYIADEYFKGKVSTADKMYTGINQNYAWGQDSYKFFKLGMAQYMPSAVGSSKPQFPKLFSGQYGSEISALSLDKAKIVHTSFWNGDFEAFMLQALVRGFFQKKILVSSVGGSGVDSLDKKFPDGVIMGTRGNVGLIV
>MP0311_megahit_301021_1-240
FKAAGIEPEGYVLYSYAALQVFEQAATQAGSVDRKKVLKAMKKGKFNTVLGTLSFDKKGDVSLPGYVFYEWSKGNYKQL*
>MP0311_megahit_303313_581-1810
MFLKYAVGAGTALAISIVGVSGPALAKVEGDTITLGSALSFTGKYATNGIHTQRGYDFAVDRINSTGGVKVGGKSYKLTVKYYDDESTPARGAQLAERLIQQDGVDFMLGPYSSGMTKAIAPVSEKFGVPMIEAEGASRSLFTQGYKYLFAVLSTTDLYLPGSVHFAADQKKSIGKSPSDTKVAMAFEGDPFSMDIRAGLVDLIKEYGMKIIIDDQLPADLSDMSTTLTKVKALKPDILIVSGHSKGAATAARQIDEMKINVPIIAMTHCESAKVHEKFPNASTGFLCPTQWVPDIDKKDPMFGTAAQWNADFIKAHPEYSSVPYQSAQASAAVYVWKEAFEAANSFDKDTVRDAIAGVEMETFYGDVKFGPDGNNIAKPMFLRQIGADGSYNLVGSFADLAYPRNVKY*
>MP0311_megahit_303342_2-259
MFINYYHKKVKEYLIKILFISLIYISIFTSNSNAENQSEVKVGILLGFTGLVEELTPSMANAAELAFNEISNDESLTKQIKFKLQR
>MP0311_megahit_305458_3-518
AGFGAPGMSATKQYFDKINAKGGIHGRTLKLIVEDNGYQLPKAMQNMNKLINSDKIFIMYMQMGTHINKATFDQLEAKKVINWMPLSGSETMANPYSDLRYAGGAGYFTEMKTLVQHVSETTGKKKVCAMILPIDFGKEISAGSKAGAEAAGGEFVTQTAHKPDEEDFVGAL
>MP0311_megahit_306042_1421-1687
MKKLFIAAFIFVSTFTTNVFAEVKMGIILGFTGPIESLTPAMAASAELAFKEASDSGSLLGGETISVVRADSTCVDSAAATAAAEGVIS
>MP0311_megahit_306647_3-1178
FFEERKMKKVLAAIIFCNFVVSSAVAAEIKIGFVTTLTTPAAVIGEDMKNAVNLALEHLNGKAGSHKIEVVFGDDGFAPDTGKQVTDRLLKQDKVDIIAGYIWSHVLLASRKSVLDAGKILISSNAGPSQMASKLCHENFFSASWQNDQTPMAMGEVFNKAGIKSLYIMAPNYAAGKDMVAGIERTFKGQVVGKDLTKWGADAQLDFSAELAKAKVSGADGLFVFYPGAASGAFTKQYHQAGLKDLLPLYSVFTIDGISLPKLQAANFSGIVGSKVTQQWDPSLDNQANKKFVNDFKKQFGKYPSFYAAQSYDTINMIASAVMAVDGDMSDVAGLRSALKSANYNSVRGKYSYGNNNFPIQNFYLREVVEDSDGNWTTEVVDTVFTNHQDPF
>MP0311_megahit_308422_3-323
MNFKKTIFSALATLFLVSPVLAELVFPSLSYRTGPYGPNGIPFADGYEDYFTLLNERDGGLGGEPIRVVKCETAYNTEKGVECYESTKGEGSLVYQPLSTGITYQLI
>MP0311_megahit_310897_1-375
LAGVFHTEALKTAQERFGPKVNSAQVRWGFENLRLNKSDLDALGATGLVPEINITCLDHVGGHLAKFQQWSSGKRQWSVASDWIEGDVALSQAIIDEGAEKYAADNGIKKRDCNNEDDRDNFDL*
>MP0311_megahit_310929_526-693
MNKLVKLFITSISAITLALVSFSSSFAKVEGDYIVLGSAISLTGKYSSNGVHTQNG
>MP0311_megahit_311297_1-150
GDFSFASNQHPIQSIYARQVIQEGDVFTNKVLSMVLENHSNAYVDDCKM*
>MP0311_megahit_311358_37-1242
MLRMFMFVLAFVTFGIANAEAKDIKVGIILGFTGPIESLTPDMAAGAELAFAEASDSGALLGGSTISVSRADSTCIDSAAATTAAEGLVSEGVTAIVGADCSGVTGAVLANVAVPKGVPMISPSATSPALTTAEDNGLFFRTAPSDARGGEVLADITADRGVSSVAITYVNTDYGVGLADVYEAAAEARGIEVTTKTPHEGDKADYSAEVGVLSSAGGDALVVVGYLDQGGNQIIRGSLDTGAFDTFILSDGMIGDSLTDAFGSELNGSFGSMPGSTSPGALKFAEYAEANGVNPSVYVGESYDAAALIVLAMASADCDISGCAGSDDSASIADNILSVANGPGVKIYAGELAKGIRLASAGNAINYEGATDVNFTDGGEAFGAFLEKAIEGGSFVNASQR*
>MP0311_megahit_311516_1-366
MRKKILSILFLFCFIGNQTEIQANEITIGIALGFTGPTESIVPSMASSAELAVSEANSSKIFLNGEEKVNSIKIDTKCDTSKIKSVNKTINENNIIGIIGAACPGISEGILLGSANEKNIPM
>MP0311_megahit_311680_391-1326
EKLITSDKVNGIMGADCSGVTGAILANVAMANGMVMISPSATSPGLSTVEDNGLFFRTAPSDARQGEIMSNVLMDKGITSVAVSYTNNDYGKGLADAFQAAYEANGGSVTINAAHEEGKADYSSEVGALASAGGQALVVAGYIDGAGKNVTQGAIDTGAFDLFLFPDGMIGDNLETLGADINGSMGTVPGLDPSNPAASAMAKIGEAGGFAGGDAFVGESYDAAALMLLAMASAKSSDPQVYKDHIMQVANGPGEKIYPGELSKGIKLASYGVAIDYVGASSVSLIGPGEAAGNFREIEIQNGKMVDVNYR*
>MP0311_megahit_312889_3-734
GEKIFHPECETGYKTQVGVECYEKNKKDAMVFQPMSTGITYQLIPKATADGVTIYSTGYGRTSAANGKVFKWVFNAPVTYWDGASIAVRHILKQNFGNIKGKKIALVYHNSAYGKEPIRTLETLSKKHGFKLMLLPVDHPGQEQKATWLKIRKARPDNVLMWGWGVMNQVAIKSAASIKFPMDKFIGIWWSGSENDVLPAGQGAHGYKSLTFNAPGTNYQVHADIKKYVHDKGQASGDGSHFGT
>MP0311_megahit_313684_289-1140
MFKIINLILSIVLLFASSVFADGHKLKVGMITTLSGGGSGLGIDVRDGFMLAVMGSKDIEVVIEDDQRKPDIAVQLADKMIQSEKVDVLTGIIWSNLAMAVVPAAVNQGKFYLSPNAGPSALAGKGCHENYFNVAWQNDNLHEAAGGHANSTGFKNTFILAPNYPAGKDALTGFKRYFKGNLAGEIYTKLGQTDYAVEIAQIRASNADSVFFFLPGGMGIGFMKQYAQSGIELPVVGPAFSFDQGILKAVGDAALGVKNTSQWSKDLDNKANKKFVSDFQNEYG
>MP0311_megahit_313715_3-2495
GEYDTIFQASFDGAAVLADDTTTDTATAYPTPSEGSTLTGVLESGQLKVCTDPFYPPFESYDADNNVVGFDADVAHALVDEIAAHYMGTANPVFVAPVAEPEATTIKIGFLNDATGPIAQFAAPFTYAWTQAQADLNAMGDDYVFEIVEADSGCDGTVAQAAAQTLADSGVVAVAGAACSGASMGANAVLSAAGIPMISYASTSPALSSDTDHPHFYRIVPSDALQGQAAADMIAASGVNNTAVIHMTNAYGAGLADAVVANLGAENVCLQAGYEETATDFQAAVQSVIDAGCDSAFLGSYSVDGAMIVETMAGLGATIPTFSADGMAGEASLEDYSAPAAANQLQVTKPRAAAAGAGVFAAACADDAVCSTGIYQSEAYDTVMMIGHAAMMENGANMATHIEMVGNGYAGDSGTHTFLANGDVGGSGYDVCTFHHVPTYGEYFNCDRMWDAAGGLTGVEWAGATVKIGFLNDATGPIAVYGPGFVSASQIALGLANTIGYSNGVQFELVYADSGCDSTMGGTAAQTLVDAGVWAAVGAACSGASMGANAVLSAAGIPQISYASTSPALTDDSLYPGFFRVVPSDAFQGQVVADVMTADGQESVAVVHMTNAYGAGLADAFVANMNASHVCTQVGYEETTTDFSTMAQAVVDAGCTSVLLVSYATDGAGIIEELSGLGFSGAIYGADGIAEEGLATGMSDTTLVDGIIATKPAAAGTPGAVAVVFAALCAASTDCAGGIYTAEAFDAVTIAAFAAFTALATPGLAAEAAVAGTGQGWNGASGTISFLANGDVPAAGFCIGEFSTATDGTVSYDCARSWDPVNGITTATTE*
>MP0311_megahit_314488_1-618
HYWSQIAVKLKFMAEIEGGIDKMAGKKIVHLHIDSAYGREPLPAMRKICEDWGVELIEISIPPPGLEQQSQWLQIRREDPDWVTFWGAGSGMNSTAMTNAARVGFPRERMMYVTFGAAEEDMYPAGDSAVGTYAVANALPGDEFPLVAAIKEQVYGSGKGNLADDSRVGSVYWNRGLGAAVMWIEALRIAQEMHGKVGKAVTGAEF
>MP0311_megahit_314774_1-759
IGKDMVDAVNLAMEDIGSKMAGLDVELIVEDDGFKPAIGKQKTDKLVKQDKVQFVTGFIWSHVLLASQKSALGAGKFLISSNAGPSQMAGKLCHKNFFSTSWQNDQTPMAMGEVLNLNNVKSLYVMAPNYAAGKNMVAGVTRTFKGKIVGKDLTKWGKDAQLDFSAELAKAKASGAEGIFVFYPGKAGGAFIKQYAQAGLQGKIPLYSVFTVDSIALPKLQKAKMNGVMGSVMTQFWAPDLDTPQNKKFVSGF
>MP0311_megahit_315861_1-603
LKIIAEDHQYQVPRAVQAANKLLNKDKIFLMVASLGTPMNNAVFEAQEKKDIPNLFPLSSARSMTDPLHRLKFGALSSYYDQIRAGVKWAINERGKNKICVLYQDNDFGQETYEATLDQLNEMGLELHEKATNKPTDTDLTSQITKLKNAGCEAVAMGTIVKDTILGYTKARQMKWDALFFGQVASFHPVIASQPDGVTDG
>MP0311_megahit_316020_184-738
MIKFITTLLALFMFSTSYAKEVKVGIILGFTGPIESLTPGMAAGAELAFQEASDSGALLNGSTISSIRADSTCIDSAAAASAAEFLISQGVTAIMGADCSGVTGAVLSNVAVPNGVPMISPSATSPALTTAEDNGLFFRTAPSDARGGEVLADITSDRGISSVAITYVNTDYGVGLADVYEAAAI
>MP0311_megahit_316157_3-239
MRIKQLLIGMTASVIAVSSYVEMAIADLKFPMLVYRTGAYAPNGIPNADGFVDYYKMINARDGGIGGEKIFHPECETGY
>MP0311_megahit_316571_3-647
AASAELAFKEASDSGSLLNGKKITVIRADSTCVDSAAATAAAEGVISQGVAAIMGADCSGVTGAIASNVAVPNGVVMISPSATSPGLTTLDDKGYFFRTAPSDARGGQILADITKDRKVKSVAITYTNNDYGKGLADVYKAAVEAHGIKVTTVNAHEDGKADYSSEVATLASAGGDAVAVIGYLDQGGKGIIQASLDSGAFDRFILSDGMIGQSL
>MP0311_megahit_316855_857-1000
MKKLLLAVIVSMSTLSTAALAEIKVGIILGFTGPIESLTPAMRDGARM
>MP0311_megahit_317095_195-590
MKTFIKFFILLVVILININHTVYAIEKIKIGLIVPLSGDNSLIGERIIKSMRMAINKINDERIEIIPKDTKSNPIDALKVSKELYKQGVKIIIGPVFNESNKYLDDLKDVTFISFTNKLIDNPKNVISAGVN
>MP0311_megahit_317454_1-441
RQMKWDALFFGQVASFHPVIASQPDGVTDGFYTFAQFDTPSKANCSPEICDWIDSYESTFGNSPNIGSAYGYMYMDITAKALEIAGRDLTTDSFLNALESINDYKIPFGDTVLSWSPEKHLGANVAYLFEVQNGTFIQTDNKEYTY*
>MP0311_megahit_317520_319-606
MRKLILTVFTFFSLVSAPAISYAEDVKIGVLYPLTGPVAQVGKDAVAAVKTALDIINNSHNIPGMPLAKDAGLKGLGGGKISIVVGDHGGKPDIGV
>MP0311_megahit_318931_3-182
MKKLFIAAFIFVSTFTTNIFAEVKMGIILGFTGPIESLTPAMAASAELAFKEASDSGSLL
>MP0311_megahit_319301_2-613
SAELAFKEASDSGSLLGGKKISVIRADSTCVDSAAATAAAEGVISQGVAAIMGADCSGVTGAIASNVAVPNGVVMISPSATSPGLTTLDDKGYFFRTAPSDARGGQILADITKDRKVKSVAITYTNNDYGKGLADVYKAAVEAHGIKVTTVTAHEDGKADYSSEVATLASAGGDAVAVIGYLDQGGKGIIQASLDSGAFDKFIL
>MP0311_megahit_320426_3-503
MTKYIYSILLSFIMIFAFVGCSDQQSAQGVSDNEIVLGMHTDISGPVSSFGKYSVEGAQMRIKEINDAGGIHGRNLKIIAEDHQYQVPRAVQAANKLLNKDKIFLMVASLGTPMNNAVFESQAEKDVPNLFPLSAARSMTDPLHRLKFGALSSYYDQVRAGVKWAIE
>MP0311_megahit_320770_1902-2456
GDLEAFIFQGNARGLFKDKIGVFTVGGTAAYRLGKKLPDGLVLGARGPYGILVRDRDSALNQWFVNTYKNLYGTYPSGPAYQYGQAILATKIAYDKAGSGATDEQLAAALKGITFESFSTTVEMALGNGHQAVTENGYGITKYDEANGENVVTDVKFYPGSCIMPPKGANSVDWIKGGMQGAKC*
>MP0311_megahit_320879_201-734
MLKNFYKRLVSSFVILGSFLALFAIPQHAYSEESQYFPIASSRVGPYSAMGTGYYGAQIDYMNYVNMNGGVNGVMLTWQECETEYNAVKTVECYQRLLEKDGQRIVVFDTLGTPGAYAVINRMAEDNVVLAQYGYGRTDGADGRVWPWVFNAASHYWSQIAVKLKFMAEIEGGIDKMA
>MP0311_megahit_320943_3-860
LMILGSTSSFADGHKVKVGMITTLSGGGSGLGIDVRDGFMLAVKGNKNISVITKDDQRKPDIAVQLADKMIQSDKVDVLTGIIWSNLAMAVVPATVNQGKFYLSPNAGPSKLAGKGCHKNYFNVAWQNDNLHEAAGGYANSAGFKNSFILAPNYPAGKDALTGYKRYFKGSLAGEIYTKLGQKDYAAEIAQIRASGADSVFFFLPGGMGIGFMKQFSQSGIKLPVVGPAFSFDQGILKAVGDAALGVKNTSQWSKDIDNNANKKFVKDFQSEYGRLPSLYASQGYD
>MP0311_megahit_322085_3-605
APSDARGGQVLADITKDRKVKSIAVTHTNNDYGKGLADVYVAAVKAHGINVTVVTAHEEGKGDYGAEVATLAAAGGDALAVLGYLDQAGGSIIDGSLDSGAFDVFVLSDGMIGDSLTDRFGNDLNKSFGSLPGSMGKGATIFKGVAGGAGIDSSGPYTSESYDAAALIVLAMQAGGKADRATVQANVMSVANAPGEKIYPG
>MP0311_megahit_323663_3-578
AQVVMDRGINEVAVTFTNNDYGKGLSDSFVNAFKAMGGSVTAEVPHEDGKGDYSAEVSTLSASGAKEVAVLGYVDQGGRGIIQNSMETGAFSRFILADGMIGDSLIENVDGDLSGTFGTLPGSESEGANMFKSLASSNDIPGDGPFEPESYDAAALIMLAIQAGNSADRSSIAQNVMGVANAPGTEIFPGEL
>MP0311_megahit_324584_331-1230
AIMGADCSGVTGAVLSNVAVPNGVPMISPSATSPALTTAEDDGLFFRTAPSDARGGEVLADITSDRGISSVAITYVNTDYGVGLADVYEAAAIARGIEVTAKTAHEGDKADYSAEVGVLSSAGGDALVVIGYLDQGGNQIIQGSLDSGAFDTFVLSDGMIGESLTDTFGTDLDGSFGSMPGSLGAGAMKFKAYAEANGVDPSVYVGESYDAAALIMLAMCKGKSDDSASIAANIMSVANGPGTKIYAGELKKGLELACAGFAVDYDGATDVNFTEVGEAFGAFLEKGIEGGQFTDVAQR*
>MP0311_megahit_325332_2-436
HADIKKYVHDKGQASGDGSHFGTVLYNRGLFQAMVQVEAATVAQKIHGTSKITPAMYRDGFENINLSAKRLEELGFKDFAPPFKITCENHGGSGLAAVQQWDAKAKKWNMITEYMYGDSSVVQKLIAEDSSKYAAEQKIAERCG*
>MP0311_megahit_326437_18-545
AVAVIGYLDQGGKGIIQGSLDSGAFDTFILSDGMIGDSLTDTFGKSLNKSFGSLPGSMGKGAGVFTKVASAAGIDSSGPYTGESYDAAALIVLAMQAGGSTDRGSIAKNVMSVANAPGTKIYPGELKKGLDLLAKGKAIDYEGATAVKFTDVGEHVGNFIEKEVKGGKFKNKKQR*
>MP0311_megahit_326452_3-728
QIKTTEIPAINPNKYSPLMLIEGLTININSFLNKLNCSYLTVLLFTEKQLKIIILKAYHFAYTHFLKRDSFFCKKEQTWEKEMKKIFATLLALCLLNTASFSDVKLGIILGFTGPIESLTPDMAAGAELAIDEVNKAGNFSMGKVSGVRADSTCIDSSAATAAAERLITSDKVNGIMGADCSGVTTAILQQVAMANGVVMISPSATSPALSTVEDNNLFFRTAPSDARQGQVVADILKEKGL
>MP0311_megahit_328119_3-419
MFNNLKRKFLVIATIIGSLSMFSIPQNVSAGAHEQYFPIASSRVGPYSAMGTGYYGAQIDYMNYVNMNGGVNGVMLTWQECETEYNAVKTVECYQRLLEKDGQRIVVFDTLGTPGAYAVINRMAEDNVVLAQYGYGRTD
>MP0311_megahit_328412_1-735
MMNKILISGIVIAGLSSVAYSDVKIGNPMARTGPIPELVKPMSAAVDLAVEHVNDQGGLFSDGQKYIAVKVDSACDPVAAVDAVTKLVNVEVVTGIVGPVCSGATIAQAESVSIPAGVVTLSVSASSPAISEMENGTDLVFRTAASDAYQGIALAELAMSKGIKDIAVSYANDDYNAAIAAVFSKAFTSMGGKITGNEAHEPNKASYRSEVNTLGSGSDNLALFAYYGSSGITIMRNALETGAFE
>MP0311_megahit_328905_1-411
LTDTFGSDLDGSFGSMPGSLGAGAMKFKAYAEANGVDPSVYVGESYDAAALIMLAMCKGGSDDSATVAANIMSVANGPGTKIYAGELKKGLDLACAGFAVDYDGATDVNFTEVGEAFGAFLEKGIEGGKFTDVAQR*
>MP0311_megahit_330694_2-364
MKKLFIAAFMFVSIFGTKVMADIKMGIILGFTGPIESLTPAMAASAELAFKEASDSGSLLGGEKIEAIRADSTCVDSAAATAAAEGIISQGVAAIMGADCSGVTGAIASNVAVPNGVVMIS
>MP0311_megahit_331155_1-297
MRKLILTVFTFFSLISAPVISYAEDVKIGVLYPLTGPVAQVGKDAVAAVKTALDIINNSHNIPGMPLAKDAGLKGLGGGKISIVVGDHGGKPDIGVGET
>MP0311_megahit_331188_3-662
ETEYNAVKTVECYQRLLEKDGQRIVVFDTLGTPGAYAVINRMAEDNVVLAQYGYGRTDGADGRVWPWVFNAASHYWSQIAVKMKFMAEKEGGIDKMKGKKIVHLHIDSAYGREPLPAMRKIASDWGVKLVEISIPPPGLEQQSQWLQIRKERPDWVTFWGAGSGMNSTAMTNAARVAFPRDRMMYVTFGAAEEDMYPAGDAAKGTYAVANALPGDDYPLV
>MP0311_megahit_331218_4153-5406
MKKLTTILAFLSFMCAPILATAQDVKIGVIYPLTGSSAQIGKDAVAAINTALDIINNKHDIPGMPLAKNEGLDGLNGAKVTIVVGDHAGKPDIGVGETEKMLSQDGVHAMYGAYFSSVVAAASTVTERAGIPFVNGDSASPKLTSRGLKYFFRVGPHDGMFTQLMFEFIQDFNKKNNANLNTLGIIHEDTLWGSDSGSTQKKMANEQGYNVLEKISYKASTTTLTSEVQILKAKDPDVLLPSQYTSDAFLFLNTAKELDYNPKLLIAQNAGYVDPTFISTMGKNAEGVISRSPFNTDLAETIPMIGVVNEIFKKHSGGRDLSDVPARAFTGFMALAIAINNAGSTDPEKIREALTNLDIPGDALIVPYRGIKFGPDGQNEAVRGVLMQVQNGKYCTVYPYELAACDLVYPMPTWDQK*
>MP0311_megahit_332959_1-636
TAAAEGVIAQGVAAIMGADCSGVTGAIASNVAVPNGVVMISPSATSPGLTTLDDKGYFFRTAPSDARGGQILADVTKDRKIKSVAITYTNNDYGKGLADVYKAAVEAHGIKVTTVTAHEDGKADYSSEVATLASAGGDAVAVIGYLDQGGKGIIQASLDSGAFDRFILSDGMIGQSLVDAFGKDLNKSFGSLPGSTGKGAGVFAKVASAAGI
>MP0311_megahit_333142_775-1653
MFSKLLKILGVVTLFGAGAHAYAEQGITDTEIIIGSNQDMSGPFAGFGAPGMSATKQYFDKINAKGGIHGRTLKLIVEDNGYQLPKAMQNMNKLINSDKIFIMYMQMGTHINKATFDQLEAKKVINWMPLSGSETMANPYSDLRYAGGAGYFTEMKTLVQHVSETTGKKKVCAMILPIDFGKEISAGSKAGAEAAGGEFVTQTAHKPDEEDFVGALSKLKAAGCEMISLALGLKQQIKVLGTAKKMGLNDIQLIGSSASMHTVLAKVPGGITEGFMVAAGWSDMLSRMGNKEV
>MP0311_megahit_333660_414-710
MRKLLIASITSLFFSASAFAEEIKIGIILGFTGPIESLTPAMAQGAEAAIAEVSASGELLSGSTVTAVRADSTCIDSAVASANAEKLITSDKVNGIMGA
>MP0311_megahit_333662_1-579
SDSGSLLGGEKISVVRADSTCVDSAAATAAAEGVIAQGVAAIMGADCSGVTGAIASNVAVPNGVVMISPSATSPGLTTLDDKGYFFRTAPSDARGGQILADVTKDRKIKSVAITYTNNDYGKGLADVYKAAVEAHGIKVTTVTAHEDGKADYSSEVATLASAGGDAVAVIGYLDQGGKGIIQASLDSGAFDRF
>MP0311_megahit_334375_3-650
AELAFKEASDSGALLGGETIKPIRADSTCVDSAAATTAAEGLVSQGVAAIMGADCSGVTGAIASNVAVSNGIVMISPSATSPGLTTLDDKGLFFRTAPSDARGGQILADITKDRKIKSVAITYTNNDYGKGLADVYSAAVKAHGIKVTTVNAHEDGKADYSSEVSTLASAGGDAVAVIGYLDQGGKGIIQGSLDSGAFDTFILSDGMIGDSLTDTF
>MP0311_megahit_336201_2-214
KKVRDALAATNMQTFYGNIKFAPGGQNVDKPMVLFQVMCDGAGKCENKVVAPLKWASAKLIHPIPKWSER*
>MP0311_megahit_336469_3-497
GGNQIIQGSLDTGAFDTFVLSDGMIGDSLTDTFGSDLDGSFGSMPGSLGAGAMKFKAYAEANGVDPSVYVGESYDAAALIMLAMCKGGSDDSATVAANVMDVANGPGTKIYAGELKKGLELACAGFAVDYDGATDVNFTEVGEAFGAFLEKGIEGGKFTDVAQR*
>MP0311_megahit_337881_3-1067
MKKLFKFPIIISALLSVIAGNAIAQTKIGMITTLSGGGAGLGVDVRDGFMLAINQSGRSDIEVIIEDDQRKPDVAVKLADKMVQSEKVDILTGIIWSNLAMAVVPSVTAQGKFYLSPNAGPSALAGKGCHENYFNVAWQNDNLYEAAGAYANSAGVGNSFVLAPNYPAGKDAIVGYKRTFKGDIAGELYTKLGQTDYAAEIAQIRASGAENVFFFLPGGMGISFLKQYAASGVDIPLTGPAFSFDQGILQAVGSAALGVVNTSQWNKDLDNAANKAFVKSFQDAYGRLPSLYASQGFDTANLVISALEKADVKNAGAFRDALRAADFESTRGDFSFASNQHPIQSIYARQVIQEG
>MP0311_megahit_338255_3-557
MKKYIFSLIAVLALGLFYGCDQSDQASTDEIKIGVILGFTGPIESLTPTMASSAELAMKEVSDSGLLLGGAKVSSVRADSTCVDAGAATSAAERLVTSDNVAAIMGADCSGVTTAIANNVAVPNGVTIISPSATSPALTDIDDKGYFFRTAPSDARQGQVLAQVVMDRGINEVAVTFTNNDYGKG
>MP0311_megahit_338646_3-269
MFNAYYHKKTKAYLKILLLSVIYISIFMSKSHAENHNEVKVGILLGFSGVVESLTPSMADSAELAFNEISNDADLSKKIKFKIQRADTS
>MP0311_megahit_338974_1-324
MKIKNIIITFVSAIAILFSTSVVSLAKVVGDKIILGAAISLTGKYSSNGVHTQNGYNMAVDRINDMGGIKVGGKTYKFDIIYYDDESNPKRAAQLAERLISQDGVEFM
>MP0311_megahit_340628_3-254
MRIKQLLIGMIASVITVSSYVEMAIADLKFPMLVYRTGAYAPNGIPNADGFVDYYKMINARDGGIGGEKIFHPECETGYKTQVG
>MP0311_megahit_341356_1-672
MRALSIFLSLACVFSIFTASKALSSTEPLVIGIDADLSAVAVEGGIAITRGVELAVDEINAAGGILGRQIKVIAKDHRGNPARGVYNIEQFSQTPNLLAVVGGVHTPVVLAEVDPIHEKNILMLVPWAAGTPIIDNGHSPNNIFRVSVRDAEAASVLINHVKYMGLSNIALVLERTGWGRSNLESLTQAASNNDIDITATHWINWQQKDFSEDIAAIKSAKVEA
>MP0311_megahit_342151_2-1258
MKLTNLKTLGKIAITGLIASVLPMSVNAKDTVKVGVVSFLTGPAAGPFGTPAKQGAEIVIDAINSGTMPAPYNTKGFAGATMNPIFSDESGGGTKQVGLFRDFVQKQNVDAMIGYISSGNCMAIGPVADEVKMLTIFSTCGTERLYEEKLRSHVFRTQGNAVGDSLAAAKYIADEYFKGKVSTADKMYTGINQNYAWGQDSYKFFKLGMAQYMPSAVGSSKPQFPKLFSGQYGSEISALSLDKAKIVHTSFWNGDFEAFMLQALVRGFFQKKILVSSVGGSGVDSLDKKFPDGVIMGTRGNVGLIVRNDTTPLNKWFIDSYKKRYGAYPLGPSYQYARAVMLYKIGMDKAAKAAGKFPTQDQVIAAMKGISFESFADTIEMKRGDGHQAVHSIAYGVTKYNKAKGEPGIEKVIKYSASC
>MP0311_megahit_342859_1852-3003
MKKLITAMFICISCFTTKAYSDGHAIKMGIILGFTGPIESLTPAMAASAELAFNEASESGKLLGGKSIMIERADSTCVDSAAATTAAEGLVSNGVLAIMGADCSGVTGAIATNVAVPNGVVMISPSATSPGLTDLKDKGYFFRTAPSDARGGQVLADITKDRKVKSIAVTHTNNDYGKGLADVYVAAVKAHGINVTTVTAHEEGKGDYGAEVATLASAGGDALAVLGYLDQAGGSIIEGSLDSGSFDTFVLSDGMIGDSLTERFGKDLNKSFGSLPGSTGKGAGKFAEVAKAGGIDSSGPYTGESYDAAALITLAMQAGGKGDRATIQANVMDVANAPGKKIYPGELGKALDLLAKGKDVNYEGATGVEFTDVGEAFGSFLEKE
>MP0311_megahit_342987_1-687
DALTQYLVKKKWNKWFLVTGPDENDRKYADALKKSAKKFNIKIKKEKVWDFSADLRRTAGKEVPIFTKGEKYDVLVVADEKGEFGEYLTYRTWDPRPIVGTQGLTPTSWHRTHEQWGATQMQNRFRRESGRWMTEVDYHAWTAVRSIGEAITRTSSNDVKDVRKYLLGEKFGLGAYKGVKVSFRSWNGQMRQPILLAAPRSMVSVSPQEGYIHPDSELDTMGKDQPEST
>MP0311_megahit_343247_836-1636
KYLFAVLAPANLYLDVAIETAVELNGGKPVRIAQAFEQDAFSQDVRLGILDAAERTGSKIIIDDKLPKELNDMAATLVKVKQMKPDVLVVSGHTKGALTAIRQIAEMKVDVPMLAMTHCDAAKLSKQHGKNSQYALCASQWHKSLTYKDDFFKDGMTYAADFEKEFGYDPPYQSAESSAALLVFKDAFERANSFDQKKVRDALAATNMQTFYGNIKFAPGGQNVDKPMVLFQVMCDASGSCENKVVAPLKWASAKLIHPIPKWSER*
>MP0311_megahit_343680_2-478
GSLDSGAFDTFILSDGMIGDSLTDNFGKALNKSFGSIPGSTGKGAGVFAKVAKAGGIDSSGPYTGESYDAAALITLAMQAGGKADRATIQKNVMSVANAPGTKIYPGQLKKALDLLSKGKAVNYEGATGVEFTDVGEAFGSFLEKEIKGGKFKTKKQR*
>MP0311_megahit_343685_372-677
ANEIEKKWWDKFKSIYATDPNTGAIYGYIFADIVVEAIERAGKDLTVDSFVEAMETLKDYEDPLKLGSVTFNPDQRQGSNISYFFQVQNERFEVISGPINY*
>MP0311_megahit_343849_2-982
IFYKLLTIKRKIMKKLFIAAFMFVFSFTSNASADGHGLKMGIILGFTGPIESLTPAMAASAELAFKEASDSGSLLGGKSIEVIRADSTCVDSAAATAAAEGVIAQGVAAIMGADCSGVTGAIASNVAVPNGVVMISPSATSPGLTTLDDKGYFFRTAPSDARGGQILADITKDRKVKSVAITYTNNDYGKGLADVYKAAVEAHGIKVTTVNAHEDGKADYSSEVATLASAGGDAVAVIGYLDQGGKGIIQASLDSGAFDRFVLSDGMIGQSLVDAFGKDLKKSFGSMPGSTGKGSGVFAKVASAAGIDSSGPYTGESYDAAALIVLA
>MP0311_megahit_344079_1-915
TISVVRADSTCVDSAAATAAAEGVISQGVAAIMGADCSGVTGAIASNVAVPNGVVMISPSATSPGLTTLDDKGYFFRTAPSDARGGQILADITKDRKVKSVAITYTNNDYGKGLADVYKAAVEAHGIKVTTVNAHEDGKADYSSEVATLASAGGDAVAVIGYLDQGGKGIIQASLDSGAFDRFILSDGMIGQSLVDAFGKDLRKSFGSMPGSTGKGAGVFAGVAKAAGIDSSGPYTGESYDAAALIVLAMQAGKSADRASIAKNVMDVANGPGTKIYPGELKKGLDLLAKGKKVDYEGATGVTFT
>MP0311_megahit_345150_3-362
MLSIIYKSKIYVNKFLLISFIIGFILITKSLAEKHNEIKIGILLGFTGATENIAPSMADAAELAFNEILKGNDFFSNIKFKLIKADTTCNNLNSSKVVARELINDGVSAIIGAACPSITK
>MP0311_megahit_345923_3628-4434
SLEGKKIALVYHNSAYGKEPIRTLEALSEKHKFELSLLPVDHPGQEQKSQWLQIRRERPDYIFMWGWGVMNSVAIQEAANIRFPMENFIGVWWSGSENDVLPAGEAAHGYKSLAMHAPGDNFPVYDDMRKYVIDKGLGAGDGSNVGTVLYSRGMYAAIMATEAAKTAQKIHGVSKITPTMMRDGLENLEMSEEKMAAIGIAGFSPTFKATCENHGGQGSAAIQQWDAKKGTWSFITEYMNSDASVIEPLILADSSQYAAENNIKERCN*
>MP0311_megahit_346673_3-620
GIKVTTVAAHEDGKADYSSEVATLASAGGDAVAVIGYLDQGGKGIIQGSLDSGAFDKFILSDGMIGDSLTDSFGKALNKSFGSIPGSTGKGAGVFAKVAKSAGIDSSGPYTGESYDAAALITLAMQAGGKADRNTIQKNVMSVANAPGTKIYPGQLKKALDLLAKGKAVNYEGATGVEFTDVGEAFGSFLEKEIKGGKFKTKKQR*
>MP0311_megahit_346934_308-712
EYALCASQWHKNLSYKDKFFGTGKKYDKDFKKEFGYAPPYQSAESSAALLVFKDAFERANSFDGDKVRDALKTTEMQTFYGNIKFGPGGQNTAKPMILFQVRCKGDTCENKVVAPTKWASDKFYHPIPKWSERS*
>MP0311_megahit_347096_293-688
MNKLTKLFITFISAITLTLSAISSSFAKVEGDYIVLGAAVSLTGKYSSNGVHTQNGYNMAVDRINKMGGVEVQGKKYKFEIIYYDDESNPKRAAQLAERLINQDGVKYMLGPYSSGLTKAIAPVTEKYKIPM
>MP0311_megahit_347421_1-726
AIAPVTEKYKIPMVEANGASRSLFTKGYKYLFAVLSPANQYLEVAIDLAVEKNGGKGVKIAQAFEQDAFSQDVRLGILDAAKRTGSKIIIDDKLPKELNDMAATLAKVKATKPDVLVVSGHTKGALTAIRQISEMKVDVPMLAMTHCDAAKLSKQHGKKSEYALCASQWHKNLSYKDKFFGGGKKYDKDFKKEFGYAPPYQSAESSAALLVFKDAFERANSFDRDKVRDALKATDMQTFYGN
>MP0311_megahit_348160_1473-1655
MFRTFNKLLSLIAGTLMLATASVKADVVVASAGPMSGQYASFGSQLKAGAEMWLKHVNKKG
>MP0311_megahit_348467_2-751
HRLKFGALSSYYDQVRAGVKWAIEDKGKEKICVLYQDNDFGQEAYDATVDQLEAMGVALHEKATNKPTDTDLTAQITKLKNAGCDAVAMGTIVKDTIIAYTKARQMKWDALFFGQVASFHPVIAGQPDGVTDGFYTFAQFDTPNRVTCTPEICSWIDQYEAMFDTTPNIGSAYGYMYIDITARALEIAGKDLTTDSFLKALESIKDYKMPFGETILSWGPDKHLGANVAYLFEVQDGRFVQIDDKEYTY*
>MP0311_megahit_348467_755-1330
MKLFFSFLTSLFLSTSVFADQGISDTEILVGMHTDISGPASMIGKQSVDGANMRFEEFNKKGGAYGRTIKFIVEDHQYTVPRAVQASNKLLRKDKIAFMLGSLGTPMNNAVMTDQLSMNVPNLFPLTAARSMFDPFHKLKFTSGSTYYDQIRTGVKYLVENNNRSNVCVLYEDTDFGQEIVDGVKDQLAEMG
>MP0311_megahit_350066_3-230
NSFDQKKVRDALAATNMQTFYGNIKFAEGGQNVDKPMVLFQVMCDGSGKCENKVVAPTKWASAKLIHPIPKWSER*
>MP0311_megahit_350738_186-686
MKTFKKIILIFFVIFGFNKQVFSSETINIGLLVPLSGEYKEIGNSIVNSIRLALNSIDNKRIRILPRDTKSDPTEALKVAKELYTNYDTKIVIGPIFNSSTKFLINLPEVTFLSFTNKLTNNKSNVISTGVNAVSQIEAIKKFQEINNLERTFFLVPNNDFKLEIEN
>MP0311_megahit_350768_1-540
TPAMAASAELAFKEASDSGSLLGGKKISVTRADSTCVDSAAAVTAAEGLVSGGAVAIMGADCSGVTGAIAEKVAVPNGVVMISPSATSPGLTDINDRGYFFRTAPSDARGGQILADITKDRGVKSVAITYTNNDYGKGLADVYSAAVKAHGIKVTTVAAHEDGKADYSSEVATLASAGGD
>MP0311_megahit_351721_3-944
TAAAEGLISGGVVAIMGADCSGVTGAIATNVAVPNGVVMISPSATSPGLTDLKDNGYFFRTAPSDARGGQVLADITKDRKVKSIAVTHTNNDYGKGLADVYVAAVKAHGINVTVVTAHEEGKGDYGAEVATLAAAGGDALAVLGYLDQAGGSIIDGSLDSGAFDVFVLSDGMIGDSLTDRFGNDLNKSFGSLPGSMGKGATIFKDVAGAAGIDSSGPYTSESYDAAALIVLAMQAGGKADRGTVQANVMSVANAPGEKIYPGELKKALDLLASGKAVNYEGASSVELTDVGEASGAFIEKEIKGGKFKDKKQR*
>MP0311_megahit_352623_1-660
MRKLIIAVFLFVSSMVTNSNADGHGIKMGIILGFTGPIESLTPAMAASAELAFKEASDSGSLLGGKKISVTRADSTCVDSAAAVTAAEGLVSGGAVAIMGADCSGVTGAIAEKVAVPNGVVMISPSATSPGLTDINDRGYFFRTAPSDARGGQILADITKDRGVKSVAITYTNNDYGKGLADVYSAAVKAHGIKVTTVAAHEDGKADYSSEVATLASAGG
>MP0311_megahit_353164_13-573
MKKTIFSLIAGVLVLGLFYGCDRQSDQASTDEIKIGVILGFTGPIESLTPTMASSAELAMKEASDSGLLLGGATVSSVRADSTCVDAGAATSAAERLVTSDNVAAIMGADCSGVTTAIANNVAVPNGVTMISPSATSPALTDIDDKGYFFRTAPSDARQGQVLAQVVMDRGINEVAVTYTNNDYGKG
>MP0311_megahit_354120_747-1928
MKKLFIAAFIFASTFTTNTLAEVKMGIILGFTGPIESLTPAMAASAELAFKEASDSGSLLGGEKISVVRADSTCVDSAAATAAAEGVIAQGVAAIMGADCSGVTGAIASNVAVPNGVVMISPSATSPGLTTLDDKGYFFRTAPSDARGGQILADITKDRKVKSVAITYTNNDYGKGLADVYKAAVEAHGIKVTTVNAHEDGKADYSSEVATLASAGGDAVAVIGYLDQGGKGIIQASLDSGAFDTFVLSDGMIGQSLVDAFGKDLKKSFGSMPGSTGKGSGVFAGVAKAAGIDSSGPYTGESYDAAALIVLAMQAGGSADRASIAKNVMDVANGPGTKIYPGELKKGLDLLAKGKKVDYEGATGVTFTGVGEAEGSFLEQEVKGGKFKTKKQR*
>MP0311_megahit_354593_570-764
LAATNMQTFYGNIKFAPGGQNVDKPMVLFQVMCDDSGKCENKVVAPTKWASAKLIHPVPKWSER*
>MP0311_megahit_354690_3-500
FEIIYYDDESNPKRAAQLAERLISQDGVEFMLGPYSSGLTKAIAPVTEKYGVPMVEANGASRSLFTKGYKYLFAVLAPANLYLDVAIDLAVEKNNGKPVTVAMAFEQDAFSQDVRLGVLDAIKRTGSKKVIDDKLPKELNDMAATLVKVKQMKPDVLVVSGHTKGA
>MP0311_megahit_354874_3-581
GTPGAYAVINRMAKDNVVLAQYGYGRTDGADGRVWPWVFNAASHYWSQIAVKLKFMAQVEGGIDKMKGKKIVHLHIDSAYGREPLPAMRKITSDWGMKLIEISIPPPGLEQQSQWLQIRKEKPDWVTFWGAGSGMNSTAMTNAARINFPRDRMMYVTFGAAEEDMYPAGDAAKGTYAVANALPGEYPLVKDIK
>MP0311_megahit_356327_387-812
MIKKILISGLAVFGISSVAYSDVKIGNPMARTGPIPELVKPMSAAVDLAVEHVNDQGGLFSDGQKYIAVKVDSACDPVAAVDAVTKLVNVEVVTGIVGPVCSGATIAQAESVSIPAGVVTLSVSASSPAISEMENGTDLVFR
>MP0311_megahit_356552_2-535
MKKLLLAVIVSLSTVTTAALAEIKVGIILGFTGPIESLTPAMRDGARMAFDEASNSGNLLGGESITILEADSTCVDSAAATAAAEDLVAQGVTAIMGADCSGVTGAINANVAVPNGILMVSPSATSPGLSKVPDNGTFWRTAPSDAKGGQVLAKLALSRGIESIAVTYTNNDYGKGLA
>MP0311_megahit_356989_2-319
MKKLLIGIFVFILSFTSKAFSDGHGIKMGIILGFTGPIETLTPAMAASAELAFKEASDSGSLLGGKKISVERADSTCVDSAAATTAAEGLVSGGVVAIMGADCSGV
>MP0311_megahit_357316_1-588
LRKDKIGFMLGSLGTPMNNAVMSDQLSMNIPSLFPLTAARSMFEPYDRLKFTSGSTYYDQIRTGLKYLIENNNRKSVCVLYEDTDFGQEIVDAVDDQLAAMNMTLVESASAKPTDTDFTAQIKKLNNAGCDLVAMGTIVRTTILPFMKAKEINWTDVDFVTTSASYYTVVAEQPNGVMNGLYCLNSVVFPYYDTAN
>MP0311_megahit_358941_3-560
MIKISKLLISLLFLFIFGVSQKVFANEKIKIGLLIPLSEDNQEIGQQIIKTVRMAINDIDNENIEIIVKDTKSNPNSTLKSAIELKNENIKIVIGPVFYENLIYLNEVEDTIFLSLTNKTIGLPKNVISVGVNSTSQLNTIKKFLELNEIKKTIFLLPKLKYGAEIKKGLKNSKLKTKKVFEYDTE
>MP0311_megahit_359081_350-553
NIAKVSNAPGIVINPGQLSYGLQMLAAGKDIDYQGATDVEFNAFGDAAGAFKELEVSGGEFVTVGAL*
>MP0311_megahit_359468_3-509
LTKAIAPVTEKYGVPMVEANGASRSLFTKGYKYLFAVLAPANLYLDVAIRTAVELNGGKGVRIAQAFEQDAFSQDVRLGILDAAKETGSEIIIDDKLPKELNDMAATLVKVKQMKPDVLVVSGHTKGALTAIRQISEMKVDVPMLAMTHCDAAKLSKQHGKNSQYALCA
>MP0311_megahit_359802_644-1783
MFKKSISTLIVFLLAISYVYADKVKVGMITTLSGGGSGLGIDIRDGFALAVKDEPNIEIISGDDQRKPDIAVQLADKMIQSDKVDIITGIVWSNLAMAVVPAVVNQGKFYLSPNAGPSLLAGKKCHKNYFNIAWQNDNLHEAAGGYASSAGFKNSFIIAPNYPAGKDALTGYKRYFKGSIENEVYTKLGQTDYAAEIAKIRASNADSVYFFLPGGMGIAFIKQFSQAQVDLPLVGPAFSFDQGILKAVGKAALGVKNTSQWSKDIENVENEKFVKDFRSAYGRLPSLYASQGYDTGKIIVSAMANASIKNTDAFREALKNAPSQGFKSTRGKFSFSSNHHPIQDIYVREVIEENGTLTNKLISPGLKDHSNVYVDQCKM*
>MP0311_megahit_359958_1-762
TLAQAETIKIGVSFRMLSDVGYKHGELITDTVAKWNKEGTINGQKIDLTLYNDECKSEKGVANATKLAYQDKVHVIIGSSCSSVTLPMVPVSAKAKVPQIIPHSTNADITKKGSEYIFRVPVSSRFYKIVQGKFTAENQGTKIAYIYGPDAAGKDFALSLADYMRENYNVEPTYMVQSGEKETDFRSYLTKAKATNPEVLVISALLDETVRGLVQSYEVGIPKSVHRVTASIGSKVEIPINAGSAAKGVTFSAA
>MP0311_megahit_360527_342-614
MVEEEVNNIDMMGLSTREMEIIDLVADGLTNQEIAVKLTISKRTVDNHVSNMFTKTGSKNRVALLNWAMDNGKICRDGFNCCSLPDSDQD*
>MP0311_megahit_361309_489-764
MQMVEEEVNNIDMMGLSAREMEIIDLVADGLTNQEIAVKLTISKRTVDNHVSNMFTKTGSKNRVALLNWAMDNGKICRDGFNCCSLPESDQ*
>MP0311_megahit_363095_1-735
TAEQQGKKIAYIYVPDQASMVFAKEMIQFMKDEYGVEPTYAVQAGEKETDFRSYLMKAKATNPDVIVLSGLVDETVRMLVQSYEVGIPKSVHRVANSVASKVEVPTNAGKAAVGVVYSAAFAASDTRPIAKKFVKKIKDTYGVTPGHDFSQMQDLLDMLKPALTKASTKFTGDLAADRLAVRDAIAGITNFTGLASGPISFCANGSPECRDGNKTPVMIKYSRGGKNWKTAVAGTVTFNPSDGL*
>MP0311_megahit_363282_287-955
RSNVCVLYEDTDFGQEIVDGVKDQLAEMGMPLIEMASAKPTDTDFTAQIKKLQNAGCDVVAMGTIVRTTILPFMKSKEINWTDVDFVSTAASYYNVVAEQPNGVMNGLYCLNGIVFPYYDTASPVEKEWWDSFKNKFDYEPNTGAAYGYIFADLFIEAIERAGQDLNIDSFVSAMESIVDYVDPLETSTVSFSETSRQGSNVSYFFQVKDERFEVISGPISY*
>MP0311_megahit_364623_315-758
MNKIAKLFITFISALTLTLTSITSSFAKVEGDMIVLGSAISLTGKYSSNGVHTQNGYNMAVDRINSMGGVKVGGKSYKFEIIYYDDESNPKRAAQLAERLIKQDGVHYMLGPYSSGLTKAIAPVTEKYKIPMVEANGASRSLFTKGYK
>MP0311_megahit_366410_826-1470
MNKLTKLFITFISAITLMLSSMSSSFAKVDGEYIVLGAAISLTGKYSSNGVHTQNGYNLAVDRINKMGGVEVQGKKYKFEIIYYDDESNPKRAAQLAERLINQDGVKYMLGPYSSGLTKAIAPVTEKYKIPMVEANGASRSLFTKGYKYLFAVLSPANQYLEVAIDLAVEKNGGKPVRIAQAFEQDAFSQDVRLGILDAAKRTGSEIIIDDKLPK
>MP0311_megahit_366550_3-350
MIKFITTLLALFMFSTSYAKEVKVGIILGFTGPIESLTPGMAAGAELAFNEASNSGALLGGSTVSSIRADSTCIDSAAAASAAEFLISQGVTAIMGADCSGVTGAVLSNVAVPNGV
>MP0311_megahit_366841_2-646
MKNRKALALIAILALVAAACGGSDGGSDEAVVEVETTEAPATTEAPTTTAAPAPASDPLILASLMPLSGDLASLGPGIALGAALAVEQINAAGGINGQPVQLIEGDSGCDGAVALTSLNDVIAQGAQGVMGAACSSTSLAILDTAIAAEVVMISPSNTSPQFTKIDKKGFYARTAPSDLLQGDVLASLLVEDGVQTVSIISRADSYGRGLAEATA
>MP0311_megahit_367311_253-564
GEGTLMTFSPDPRNNPAAADVVKEFKAAGIEPEGYVLYSYAALQVFEQAANQAGSNDPAKVLKVMRKGKFDTVIGSLSFDKKGDVSLPGYVFYEWSKGNYKEL*
>MP0311_megahit_368886_1-579
SPKTGPLGGFAEADDYVVGAIQKVFSSGLSNNGKTYEVEIISKDSQSNPNRAAEVASDLILRDEVDIILAQATPDTTNPVADQAEINEVPCITTNCPWQPYFFGRNGNPAEGFEYTYHFFWGLEDIIAVFTDLWGASGVAKNVGGLFPNDADGNAWGHPELGLPKPLSEMGYKLIHPDHYQPMSDDFSAQINA
>MP0311_megahit_368952_623-940
MVFKIFKNFVVAATAALTFLSTFFILNISLAEEKQYFPIASSRVGPYSAMGTGYYGAQIDYMNYVNMNGGVNGVMLTWQECETEYNAVKTVECYQRLLEKDGQRIV
>MP0311_megahit_369274_665-1501
PSNTSPQFTKIDKKGFYARTAPSDLLQGDVLASLLVEDGVQTVSIISRADSYGRGLAEATAAAFEAAGGTVKTIVYHATDASEFTSEVTAVGKGGADAIVGILFPETGCGVLQPAFEQGLLDTPWYMTDGVKDAGLASLCGLGTALDGFKGTAPGSAAGEAKDAFEAAYAEVSADGSPTFIFAPQAYDAVMLMAISAAANGVTGPEIASGLVAASSGGEKCIGVACIALAADGVDVDYVGASGEIELDAVGDPTAATYDIWTTEGDTNPVLRSVDFGS*
>MP0311_megahit_369382_2-574
MMKYIISIIAILGLFINSVFAGGHKKIKVGMITTLSGGGSGLGIDVRDGFLLAVKGDKHFEVIVKDDQRKPDIAVQIADKMIQSDKVDVLTGIIWSNLAMAVVPAAVKQGKFYLSPNAGPSKLAGKGCHKNYFNVAWQNDNLHEAAGGYGNAAGYKNSFILAPNYPAGKDALTGYKRFFKGKIEKELYTKL
>MP0311_megahit_369545_1-756
MKRLLVAAFIFGSTFTTNVFAEIKMGVILGFTGPIESLTPAMAASAELAFKEASDSGSLLGGEKISVIRADSTCVDSAAATAAAEGVISQGVAAIMGADCSGVTGAIASNVAVPNGVVMISPSATSPGLTTLDDKGYFFRTAPSDARGGQILADITKDRKVKSVAITYTNNDYGKGLADVYKAAVEAHGIKVTTVTAHEDGKADYSSEVATLASAGGDAVAVIGYLDQGGKGIIQASLDSGAFDKFILSDGM
>MP0311_megahit_370182_452-718
YRDGMENVDLNAKRMEELGFKNFAPPFKNSCENHGGSGLAAVQQWDAKAKKWNMITDYMYGDAEVVDKLIAEDSTKYAKEQKIAMRCN*
>MP0311_megahit_371943_3-1187
KLITAMFIFVSCFTSKAFSDGHAIKMGVILGFTGPIESLTPAMAASAELAFKEASDSGNLLGGKSISVERADSTCVDSAAATTAAEGLVSNGVIAIMGADCSGVTGAIATNVAVPNGVVMISPSATSPGLTDLNDKGYFFRTAPSDARGGQVLADITKDRKVKTIAVTHTNNDYGKGLADVYVAAVKAHGIKVTAVTAHEEGKGDYGAEVATLASAGGDALAVLGYLDQAGGMIIQGSLDSGSFDTFVLSDGMIGDSLTDRFGKDLNKSFGSLPGSTGKGAGKFSEVAKAGGIDSSGPYTGESYDAAALITLAMQAGGKADRATIQANVMDVANAPGKKIYPGELGKALDLLSKGKAVNYEGATGVEFTEVGEAFGSFLEKEIKGGKFKTKKQR*
>MP0311_megahit_372018_1-762
ILGAAISLTGKYSSNGVHTQNGYNMAVDRINEMGGVKVGGKTYKFDIIYYDDESNPKRAAQLAERLISQDGVEFMLGPYSSGLTKAIAPVTEKYGVPMVEANGASRSLFTKGYKYLFAVLAPANLYLDVAIRTAVELNGGKGVRIAQAFEQDAFSQDVRLGILDAAKETGSKIIIDDKLPKELNDMAATLAKVKATKPDVLVVSGHTKGALTAIRQIAEMKVDVPMLAMTHCDAAKLSKQHGKNSQYALCASQW
>MP0311_megahit_373127_3-431
MKKIKVLSSSIVLSLGLLITSYAEAATIKIGVSFRMLSDVGYKHGELITDTVAEWNKKGTINGQKIDLTLYNDECKSEKGVANATKLAYQDKVHVIIGSSCSSVTLPMVPVTEKAKVPQIIPHSTNADITKKGSEYIFRVPVS
>MP0311_megahit_374902_1-1134
MAETKKNNLGIIIIGAIIVIAAIFYFAQQQTKVGEKQDIKIGIILGFTGPIESLTPAMAASAELAFKEASDSGSLLNGSTITTQRADSTCVDSAAAVTAAEGLVSGGVNAIMGADCSGVTGAIAKNVAVPNGVVMISPSATSPGLTDLADNGFFFRTAPSDARGGQVLADITKDRGVKSIAITYTNNDYGKGLADVYEGAVKAHGINVTVVTSHEEGKADYGAEVATLAAAGGDAVAVLGYLDQGGGMIIQGSLDSGAFDTFVLSDGMIGDSLTDRFGDSLNKSFGSLPGSMGKGAGLFGEVAKAAGIDSSGPYTGESYDAAALMTLAMQAGGSADRSVIQSNIMSVANSPGVKIFPGELKKALDLLAEGKEINYEGA
>MP0311_megahit_374921_528-854
ANKKFVSDFQNEYGRLPSLYASQGYDTGMLLISAMAKASVNDMEAFRDALRSADFDSTRGQFRFSSNHHPIQDIYVREVIKEGDTLTNKIVSVGLQDHSNAYVDQCSM*
>MP0311_megahit_375156_1-771
TAASDAYQGIALAELAMSKGIKDIAVSYANDDYNAAIAAVFSKAFTSMGGKITGNEAHEPNKASYRSEVNTLGSGSNNLALFAYYGSSGITIMRNALETGAFENFIGADGMLAQEVIDQLGAENLGNVTFTTSASDSSTDAFKSWKKHADAANVPASDPFVPNSYDAAFLMALAIEKAGSADRSKISAALREVANGPGEKILPGEWKKAKEIIASGGSIDYVGAAGPQDFDENGDVAGLFSKNTVVDGKWKPVVIK*
>MP0311_megahit_375188_245-787
VTFGAAEEDMYPAGDAAKGTYAVANALPGEYPLVKAIKDKVYGSGKGNLADPNRIGSVYWNRGLGAAVMWIEALKNAQKMHNKVGKAVTGAEFRDGYEALNMTEAKLEELGVGGMLAPFAISCANHEGAGKFAVMQWDGDKFNQVTGWEAPGDPAFIRGLVEASAAKFAKENNITPKKCG*
>MP0311_megahit_375657_10-288
MQMVEEEVNNIDMMGLSAREMEIIDLVADGLTNQEIAVKLTISKRTVDNHVSNMFTKTGSKNRVALLNWAMDNGKICRDGFNCCSLPDSDQD*
>MP0311_megahit_376017_561-833
MKINRIILSFISAVAILLSTSVVSFAKVVGDKIVLGAAISLTGKYSSNGVHTQNGYNMAVDRINSMGGVKVGGKTYKFEIIYYDDESNPKR
>MP0311_megahit_376556_1-657
PNYPAGKDALTGYKRFFKGKIEKELYTKLGQKDYAAEIAQIRSSKADSIFFFLPGGMGISFMKQLSQSGINLPVIGPAFSFDQGILKAVGDAALGVKNTSQWSKDLDNKANKKFVQDFQKEYGRLPSLYASQGYDTGKLLISALNVADVKDQDKFRSALKNANFESTRGSFKFDTNQHPIQDIYVREVIKEGKILTNKIISTGLKNRSNAYVKDCPLK*
>MP0311_megahit_377650_287-517
ANSFDQKKVRDALAATNMQTFYGNIKFAPGGQNVDKPMVLFQVMCDGAGKCENKVVAPLKWASAKLIHPIPKWSNR*
>MP0311_megahit_379844_3-116
VNYEGASSVELTDVGEASGAFIEKEIKGGKFKDKKQR*
>MP0311_megahit_380987_2-511
EDSLNAYLKNNDPEILLGPTCSTSAVKVIEQATIPDNILTISSSASYPLLSTIEDNDLFFRTIPSDIQQSTSIANYLLSKNIREIILLYGDDNYNSTLAQNFLKVYTEQEGIVLFNTLLTDKTLINQNFINTFVDIAIDNNQPGLVMFLHGNERTVNLLEQFTNTVLSRL
>MP0311_megahit_383513_540-719
ISCENHEGAGKFAVMQWDGEKFNQVTGWEAPLDPGYIRSLVEASAAKFAEENNITPKEC*
>MP0311_megahit_383993_3-629
SVEGVQMRIDEINKAGGIHGRMLKIIAEDHQYQVPRAVQAANKLLNKDKIFLMVASLGTPMNNAVFEAQEKKDIPNLFPLSSARSMTDPLHRLKFGALSSYYDQIRAGVKWAINERGKNKICVLYQDNDFGQETYEATVDQLNEMGLELHEKATNKPTDTDLTSQITKLKNAGCEAVAMGTIVKDTILGYTKARQMKWDALFFGQVASF
>MP0311_megahit_385906_425-1369
MKIKAIITSIALLASMSFTAPVVQAADDTLYVPIPSYRVGPYAVGGTGYFGGILDYYNLLNMRDGGVNGMKLVWSECETEYSVERGVECYKRLKDKEGGAVFFDPLSVGISTALIETGRKDKMPIIAVNHGKTAGQRGDVFPYYFMPGINTYDEHSIMMHFIGDVLEGDRAKLKGKKIAMLFHGSPYGREAIMFMDMMCKKHGCEHTAIEVPHPGNEQQSQWLKIRKMKPDYVLLRGWGVMNPVAMQTAVRTGFSVGNLIGNIWSNSDGDVIPAGDAADGYYAITTHPAGRVAKVIDDIVDTVYKAGKGDLADKS
>MP0311_megahit_386220_277-909
MKKTIFSLIAGVLVLGLFYGCDRQSDQASTDEIKIGVILGFTGPIESLTPTMASSAELAMKEASDSGLLLGGATVSSVRADSTCVDAGAATSAAERLVTSDNVAAIMGADCSGVTTAIANNVAVPNGVTMISPSATSPALTDIDDKGYFFRTAPSDARQGQVLAQVVMDRGINEVAVTYTNNDYGKGLSDSFVNAFKAMGGSVTTEVPHED
>MP0311_megahit_388016_3-512
GEKVKLEIGDDACDPKQAVAVANKFAGQGVAYVAGHFCSGSSIPASAVYNEEGIIQVSPASTNPALTDKGGKYTFRVCGRDDQQGEVAGKFLAENYKGKKVAILHDKTAYGKGLADATRKNMKKAGLKDAMYEAYTAGEKDYSALVSKLKSNNIDAVYLGGYHTEGGLIV
>MP0311_megahit_388073_2-913
MFSKFKKLKLATLAFATVIAGGAVADTIKIAGWGAKSGPLRSFGVNSEAIIKAAIDRVNENGGVKLADGSMAKMSYDYYDSACNAEQGIAIARKVASETNALIGIGPTCSGVAAASFGVFQKKVGDSSDTGLQMPLLTDTAVRNGLAKISQWTFRNTPNEPDMYDKLFAWIAKTNPNIKTIYGGTETNQGHSAGTYSKVIVQAAIRHGFEWVNGPIDEVSDKIGSGFKNVLSSSSNWLMEDTNFSVQARAFKKSGADLFIVSSHPFTTCGFLKELSRMKGMPKMMVGLTSSSSAEVMKGCPKQA
>MP0311_megahit_389103_3-689
VFAEVKMGIILGFTGPIESLTPAMAESAELAFKEASDSGLLLGGEKISVVRADSTCVDSAAATAAAEGVIAQGVAAIMGADCSGVTGAIASNVAVPNGVVMISPSATSPGLTTLDDKGYFFRTAPSDARGGQILADITKDRKVKSVAITYTNNDYGKGLADVYKAAVEAHGIKVTTVNAHEDGKADYSSEVATLASAGGDAVAVIGYLDQGGKGIIQASLDSGAFDRFI
>MP0311_megahit_389136_3-890
VGDKIVLGAAISLTGKYSSNGVHTQNGYNMAVDRINSMGGVKVGGKTYKFEIIYYDDESNPKRAAQLAERLISQDGVEFMLGPYSSGLTKAIAPVTEKYGVPMVEANGASRSLFTKGYKYLFAVLAPANLYLDVAIRTAVELNGGKGVRIAQAFEQDAFSQDVRLGILDAAKETGSEIIIDDKLPKELNDMAATLVKVKQMKPDVLVVSGHTKGALTAIRQIAEMKVDVPMLAMTHCDAAKLSKQHGKNSQYALCASQWHKTLTYKDNFFKDGMTYAADFQKEFGYDPPYQSAESS
>MP0311_megahit_389274_2-298
MKKLFVAAFIFVSTFTTNVFAEVKMGIILGFTGPIESLTPAMAASAELAFKEASDSGSLLGGEKISVVRADSTCVDSAAATAAAEGVIAQGVAAIMGAD
>MP0311_megahit_389438_235-546
QKMHNKVGKAVTGAEFRDGYEAINMTEARLKELGVGGMLAPFAISCENHEGAGKFAVMQWDGTKFNQVTGWEAPLDPKFIRGLVEDSAAKFAKENNITPKKCG*
>MP0311_megahit_389575_1366-2652
MKKNSKNNLSRRKLMKSIAAVGSISAMPGFVNYSQASSSAPIRIGFQVHRTGIGAAYGRWYDRTTQAAVKIINDSGGINGRPLEIISEDDGTDPKRGAEALEKFANQHNCDVAFGTLFSHVVIGSAPRAGELKLPYFVVSEGHHVASGMLNRYTLQPGITDVKSQVQAMAPFVKDNLGKKVTMVYPDFAFGHDHRDYFSAAFESQGGEIIAKVPIPPTESSFSKYFPKIPRDTEVLYHVMVGPAVLTFVKELGEFYGSKGPKLFGFIDSVEAVDLNTPGLEFLDGSYFWEGNPRYAQDNQTVHDQFYRTAVGVDKNGASVSDPKDVSTYAHMFGCWETLHIIKKGMEVSGYSDVKDRSKLIEAVESMNNMPLSQAHPQGAKIFNGKTHQTFGHQYITKMTNGKLVLAHTTSIEDTFYPDEVDYTKQSF*
>MP0311_megahit_390462_2-286
MGLKKMMVGFLGSVIAIGGFLEVATADLKFPMLVYRTGAYAPNGIPNADGFVDYYKMINARDGGIGGEKIVFPECETGYKTQVGVECYEKHKENA
>MP0311_megahit_390862_437-724
YQSAESSAALLVFKDAFERANSFDRDKVRDALKATDMQTFYGNIKFGPGGQNVAKPMILFQVRCKGDKCENKVVAPTKWASDKFFHPIPPWSERS*
>MP0311_megahit_393115_3-170
MNKLTKLFITFVSAITLTLASISSSFAKVEGDYIVLGSAISLTGKYSSNGVHTQNG
>MP0311_megahit_393142_3-263
DGMENVDLNAKRMEELGFKNFAPPFKNTCENHGGSGLAAVQQWDAKAKKWNMITEYMYGDAEVVDKLIAEDSTKYAKEQKIAMRCN*
>MP0311_megahit_394832_419-664
MISKRFSIFTILLALLLTFGHNSYSQGVSDDEIILGMHTDISGPVSSFGKYSVEGVQMRIDEINKAGGIHGRMLKIIAEDHQ
>MP0311_megahit_395905_2-250
MKIKNIIITFVSAIAILFSTSVVSIAKVVGDKIILGAAISLTGKYSSNGVHTQNGYNMAVDRINEMGGVKVGGKTYKFDIIYY
>MP0311_megahit_397049_188-754
SSSSNWLMEDTNFSVQARAFKKSGADLFIVSSHPFTTCGFLKELSRMKGMPKMMVGLTSSSSAEVMKGCPKQAEGMIIPTSFAPITAAAKEVAALAAANGGSADLHSAASWENVMIIKDVIEAVGITGDPSKVNEERAKIRDGLEALETTEGLIGTVTRVQDEGEALKPFVFVHAKNGNWEVLHDPRK*
>MP0311_megahit_397550_3-443
MNKIAKLFITLISALTLTLSSITSSFAKVEGDMIVLGAAISLTGKYSSNGVHTQNGYNMAVDRINKMGGVKVGGKSYKFEIIYYDDESNPKRAAQLAERLIKQDGVHYMLGPYSSGLTKAIAPVTEKYKIPMVEANGASRSLFTKGY
>MP0311_megahit_398031_1-432
DGMIGDSLPTAIGDDLNGSIGTVPGTDSPGANKFNEIAKSNNFKAGPYTKESYDSAALIMLAMQAANSTNSNDFKSKVMDVANAPGEKIFPGELAKGLKLLSEGKEIDYVGASAVELIGGGESAGNFAEILIDNQKVTTVGYK*
>MP0311_megahit_398727_3-314
MIKFITTLLALFMFSSSYAKEVKVGIILGFTGPIESLTPGMAAGAELAFNEASDSGSLLGGSTVSSIRADSTCIDSAAAASAAEFLISQGVTAIMGADCSGVTG
>MP0311_megahit_399196_557-1162
LPKELNDMAATLVKVKQMKPDVLVVSGHTKGALTAIRQIAEMKVDVPMLAMTHCDAAKLSKQHGKNSQYALCASQWHKTLTYKDNFFKDGMKYAADFEKEFGYDPPYQSAESSAALLVFKDAFERANSFDQKKVRDALAATNMQTFYGNIKFAEGGQNVDKPMVLFQVMCDGSGKCENKVVAPTKWASAKLIHPIPKWSER*
>MP0311_megahit_399873_59-1162
IILGFTGPIESLTPAMAASAELAFKEASDSGSLLGGKKIEPVRADSTCVDSAAATAAAEGLISGGVAAIMGADCSGVTGAIATNVAVPNGVVMISPSATSPGLTTLDDKGYFFRTAPSDARGGQILADITKDRKVKSVAITYTNNDYGKGLADVYKAAVEAHGIKVTTVTAHEDGKADYSSEVATLASAGGDAVAVIGYLDQGGKGIIQASLDSGAFDRFILSDGMIGQSLVDAFGKDLSKSFGSLPGSTGKGAGIFAEVAKAGGVEASGPYTGESYDAAALIVLAMQAGNSADRASIAKNVMDVANAPGTKIYPGELKKGLDLLAKGKKINYEGATGVTFTSVGEAEGSFLEQEIKGGKFKTKKQR*
>MP0311_megahit_400022_1-501
DAAKGTYAVANALPGEYPLVKAIKDKVYGSGKGNLADPNRIGSVYWNRGLGAAVMWIEALKNAQKMHNKVGKAVTGAEFRDGYEALNMTEARLEELGVGGMLAPFAISCANHEGAGKFAVMQWDGTKFNQVTGWEAPGDPAFIRGLVEDSAAKFAKENNITPKKCG*
>MP0311_megahit_400159_1-945
SAELAFKEASDSGSLLGGKKISVERADSTCVDSAAATTAAEGLVSGGVVAIMGADCSGVTGAIATNVAVPNGVVMISPSATSPGLTDLNDNGYFFRTAPSDARGGQVLADITKDRKVKSLAVTHTNNDYGKGLADVYVAAVKAHGIKVTAVTAHEEGKGDYGAEVATLAAAGGDALAVLGYLDQAGGSIIQGSLDSGSFDTFVLSDGMIGDSLTDRFGKDLNKSFGSLPGSMGKGAGIFKEVASAGGIDSSGPYTGESYDAAALITLAMQAGGKADRMTVQKNVMSVANAPGTKIYPGELKKALDLLAKGKAVNY
>MP0311_megahit_400185_1-516
DGVHYMLGPYSSGLTKAIAPVTEKYKIPMVEANGASRSLFTKGYKYLFAVLSPANQYLEVAIDLAVEKNGGKGVKIAQAFEQDAFSQDVRLGILDAAKRTGSEIIIDDKLPKELNDMAATLAKVKAVKPDVLVVSGHTKGALTAIRQISEMKVDVPMLAMTHCDAAKLSKQH
>MP0311_megahit_400781_336-524
LTNQEIAVKLTISKRTVDNHVSNMFTKTGSKNRVALLNWAMDNGKICRDGFNCCSLPDSDQD*
>MP0311_megahit_401172_2-586
AKVVGDKIILGAAISLTGKYSSNGVHTQNGYNMAVDRINEMGGVKVGGKTYKFDIIYYDDESNPKRAAQLAERLISQDGVEFMLGPYSSGLTKAIAPVTEKYGVPMVEANGASRSLFTKGYKYLFAVLAPANLYLDVAIETAVALNGGKGVRIAQAFEQDAFSQDVRLGILDAAERTGSKIIIDDKLPKELNDMA
>MP0311_megahit_401258_2-118
KVDYEGATGVTFTSVGEAEGSFLEQEVKGGKFKTKKQR*
>MP0311_megahit_401611_1-606
LPKELNDMAATLAKVKAVKPDVLVVSGHTKGALTAIRQISEMKVDVPMLAMTHCDAAKLSKQHGKKSEFALCASQWHKNLSYKDKFFGSGKKYAKDFQKEFGYDPPYQSAESSAALLVFKDAFERANSFDRDAVRDALVDTEMQTFYGNIKFGPGGQNVAKPMILFQVRCKGDDCENRVVAPTKWASDKFYHPIPKWSERS*
>MP0311_megahit_401614_171-506
MRLNKIILSFVSALVILFSTSVASFAKVVGDKIILGAAISLTGKYSSNGVHTQNGYNMAVDRINSMGGVKVGGKTYKFDIIYYDDESNPKRAAQLAERLISQDGVEFMLGPY
>MP0311_megahit_401891_2-223
EMEIIDLVADGLTNQEIAVKLTISKRTVDNHVSNMFTKTGSKNRVALLNWAMDNGKICRDGFNCCTLPDSDQD*
>MP0311_megahit_402539_3-332
MRKLIIAAFIFVSSFTTNVFAEVKMGIILGFTGPIESLTPAMAASAELAFKEASDSGSLLGGEKISVVRADSTCVDSAAATAAAEGVIAQGVAAIMGADCSGVTGAIASN
>MP0311_megahit_402630_1-765
IAAEVVMVSPSNTSPQFTKMDKKGFYARTAPSDLLQGDVLASLLLDDGVESIAIISRADAYGRGLAEATASAFEAGGGVVKNVVYHAPDATEFNSEVTAVGKGSPDAIVGILFPATGCGVLQPAFEQGLLDTPWYMTDGVKDAGLASLCGLGTALDGMKGTAPGSAAGEAFDAFSAAYSQVSADGAGTFIFAPQAYDAVMLMAISAAANGVTGPDIASGLVAASSGGEKCIGVACIELAANGVDVDYVGASGEIE
>MP0311_megahit_404382_129-1424
MRNRKALALFAVLALVAAACGGSGSGGSDDVEEVVETTEAPATTAAPTTTAAPAGDPLVLASLMPLSGDLASLGPGIALGAALAVQQINAAGGINGQDVVLIEGDSGCDGAVALTSLNDVIAQGAQGVMGAACSGTSLAILDTAIAAEVVMVSPSNTSPQFTKMDKKGFYARTAPSDLLQGEVLASLLVEDGVGSVSIISRADSYGRGLAEATAAAFEDAGGTVKTIVYHATDASDFSAEVTALGKGAADAIVGILFPETGCGVLQPAFEQGLLDSPWYMTDGVKDAGLASLCGLGTALDGFKGTAPGSAAGEAKDAFEAAYAGVSADGSPTFIFAPQAYDAVMLMAISAAANGVTGPEIASGLVEASSGGEKCIGVSCIALAADGVDVDYVGASGEIELNQAGDPTAATYDIWTTEGDTNPVLKSVDFGS*
>MP0311_megahit_404450_3-863
MKKLVLAMFVIVSCFTSKAYSDGHGIKMGIILGFTGPIESLTPAMAASAELAFKEASDSGSLLGGKKISVERADSTCVDSAAATAAAEGLISGGVVAIMGADCSGVTGAIATNVAVPNGVVMISPSATSPGLTDLKDNGYFFRTAPSDARGGQVLADITKDRKVKSIAVTHTNNDYGKGLADVYVAAVKAHGINVTVVTAHEEGKGDYGAEVATLAAAGGDALAVLGYLDQAGGSIIDGSLDSGAFDVFVLSDGMIGDSLTDRFGNDLNKSFGSLPGSMGKGATIFK
>MP0311_megahit_404989_2-532
GGKTYKFDIIYYDDESNPKRAAQLAERLISQDGVEFMLGPYSSGLTKAIAPVTEKYGVPMVEANGASRSLFTKGYKYLFAVLAPANLYLDVAIETAVALNGGKGVRIAQAFEQDAFSQDVRLGILDAAERTGSKIIIDDKLPKELNDMAATLAKVKAVKPDVLVVSGHTKGALTAIR
>MP0311_megahit_406393_819-1142
ADFEKEFGYDPPYQSAESSAALLVFKDAFERANTFDQKKVRDALAATNMQTFYGNIKFAPGGQNVDKPMVLFQVMCDDAGKCENKVVAPLKWASAELIHPVPKWSER*
>MP0311_megahit_406863_1124-1276
MKITRIILSFISAVVILFSTSVTSFAKVVGDKIVLGAAISLTGKYSSNGVH
>MP0311_megahit_406972_815-916
MKIKNIIITFVSAIAILFSTSVVSFAKVVGDKII
>MP0311_megahit_407053_1-777
AAEVVMVSPSNTSPQFTKMDKKGFYARTAPSDLLQGDVLASLLLEDGVESISIISRADAYGRGLAEATASAFEAGGGVIKNIVYHAPDATEFNSEVTAVGKGSPDAIVGILFPATGCGVLQPAFEQGLLDTPWYMTDGVKDAGLASLCNLGTALDGMKGTAPGSAAGEAFDAFSAAYAEVSADGAGTFIFAPQAYDAVMLMAISAAANGVTGPEIASGLVAASSGGEKCIGVACIELAANGVDVDYVGASGEIELNEAG
>MP0311_megahit_407117_1-753
LPAMRKICADWGTELVEISIPPPGLEQQSQWLQIRKEKPDWVTFWGAGSGMNSTAMTNAARINFPRDRMMYVTFGAAEEDMYPAGDAAIGTYAVANALPGEYPLVKDIKAKVYGAGKGNLADESRIGSVYWNRGLGAAVMWIEGLRNAQKMHNKVGKAVNGAEFRDGYEAINMTEARLNELGVGGMLAPFAISCANHEGAGKFAVMQWDGSKFNQVTGWEAPLDPAFIRGLVESSAAKFAKENNITPKKC*
>MP0311_megahit_407522_466-765
MKKLLIGIFVFILSFTSKAFSDGHGIKMGIILGFTGPIETLTPAMAASAELAFKEASDSGSLLGGKKISVERADSTCVDSAAATTAAEGLVSGGVVAIMG
>MP0313_megahit_467_2-442
GVTAQMIGSDGIDSPTTFSLGDVGEGVVFTTAGYATDGSPLAEFNAKYEAASGKPSETVFNAVGYDLAIVVAEAVKAAGGSTDPVAIRDAMAELENVRGATSLITYKGTNGMPVREVTLIRVNGGERELVGQPSPTAELIPAPRMQ*
>MP0313_megahit_2078_14-547
SGAEEDTIPAGAAAEGYIAAGFHASGTDFDVIQDILKYVYDEGEGELPRERVGSIYYNRAIVWAIVSTEALRKAMDMFGNRPVIGAEVQQALEVLSFDPAAIDKLGATGLVPPFAITCDDHEGGASVLFMQWTDGKWNQISDWIETDQELVRPMIEASAAAYAKEKGITPRDCASGG*
>MP0313_megahit_2443_23-520
MAQDTITFGIAISLSGRYALLGRQVLEGLECYVRDVNAAGGILLSGENRKLPVVLCVEDDESDEAKVRSLVEKLIDEDKVDLLMGPYGSGLTLAAAETAEAAQYVVWNHSGSADEIFECNLNWVVGILSPASQYLRAILELLRSLDPEAKRIALFSAKTGFATDMA
>MP0313_megahit_2955_2-520
EPIAYMRERTQDFKPLVSRVKDAGIDGIFVSGLHNEAALIAKTTVTDLGLKVALLGGDGVMSPELIKLAGPAAEGMYVSTPFLFNTGNDSEAAKTFLEKFEKKYETAPDTWAALTYDAVGMALAAVDEVGTDRKKLKGWFAGCTTAEKGYQGVTGNTYFDSEGDCYSKAAHVA
>MP0313_megahit_4652_149-814
MKRIVGLTVALFAAVISMTACTPNSAVDELDSSAVEPIRFGVITPLTGPVADAGSYVVSGLRIGVEKINAEGGVCGRPLEPIILDGRNDPQESANAAENLITREEVPVIMGAWGSSATLAVMPVMARHGVPLVVETSSSVKITSADTPGFEWVHRISPTSEMEAEAVKPYLANELTMKKVAILSVNNDWGRSAGDTFREVIESQGGQIVFENYIDQSVTDVL
>MP0313_megahit_7178_2-523
LDAISAIRQLYNFGFTPKKPVVMSWSSGFEELIMLDPKHRANLIVGSNYYYKVDTPGNKAFVAAYRKKSGGVPPGYGPGAGYGLMKMVLRGMKKANSTNPVDVIRALEGEKGNNFVGDFYINGRNHQTVRPFFVMRTKPESEMADKYDFAEIVDVSSTEQPTDMNQCKDIGKF*
>MP0313_megahit_7267_358-822
MSKIFDLGVLYSRSGTYQLLSEALFTGAMSAIESVNANHELPVSFNPIVRDPAGELTNYAPMCAEILSSSNAKHVVGCVTSSSRKEVIPELDRAQATLWYNVPYEGFETSARVVYSHAATNQNILPLLGWATRHFGMSVYLAGSNYIWGWETCRV
>MP0313_megahit_7654_3-950
MQKRTFLTIAAGAALAAAIGIGTASAHHDIKIGVVGPKTGPLAAGAAITHFPSFKLWAHEINEAGGIKLKDGRHKIKLIVYDDRTNPGETIKAIQRLATQDKADFIMAPYGTGFNLATAPIFDKYGYPQIALAAVSDKVDALVKRFPNLFFVNGTTTQYASTLVNVLKKLKDEGKINNRVAVVNVGDTFGIELANAGRPLFKAAGFDIVYDKSYPLGTQDLAPVIKGAKASNPDSFVAWSYPPDTFGLAEQAKIEGLNVKVYYSAVATAFQGFGKKFGKSAEGIIGAGGIRYSAELRDYYKRMKKVTGVDVDFWGS
>MP0313_megahit_9366_207-548
FVEWVHTLDNAMNRAFVKKYKGRHKENPTKYSAAGYTLVNIVAQAIKRAGSADRKAIRDALEKTNYDSLVGNIQFTSNTAKPFSHQAYGFDYFLTKNVAGEPKILRTVRINKP*
>MP0313_megahit_11167_1-594
FSLDGLVVSIADAKELVIGYISPQTGRVAKYGVKQKRGASMAIDEINSKGGVNGVKFRLVWADSKCVPLEGINAAERLIVRDKVDILMGETCSSTTLAVVKKVILEHKMILVVPTSTAPAITSCTAPTKGYVFRMVPTNDLLASQLAQYVIDRKNIKKIAVITDVSNDWSVTLRDAFIKEAKKRGISLVSNESVQARE
>MP0313_megahit_11446_1-582
PIVAADDLTQRQSSPYIVRMIWTSSQPNHPFGEYAFKTLGFKRIVTVGQDYAFGWESVGGFQRTFEAAGGQIVQKLWVPLDAPDHGPYVSQIRRDADAVFALVVGGHIPKFMKTYQDFGLKDQIPLIGANIMTDEDVLKHMGSEALGVITSHSYAATLKRPQNVAFVKAFQGKYKKDPSYYAEAMYTAALWLDK
>MP0313_megahit_11666_2-157
HHNIMSTAVAEVHDGEFDIVARNQDVHPEDTASVCDLIANPNQATQYIPED*
>MP0313_megahit_11743_459-797
GGINPDTAEMKAYRKAHKEVTGKDADYWASAVVYASLQILEQAIEAVGSKDRKAVTAHIKANSFDTVIGPVKFNNQNNDKFWTVGQWQNGDFNGVAGIGIQGAKPVMLKKGW*
>MP0313_megahit_12229_2-220
MKRRNFLRSAGALTLASTLPAPMVLRAATPEDYHIAGILSFSGAYGLIGNDMRKGAELAVAMRGGELLGKKVR
>MP0313_megahit_14227_1-804
GRRGNPKVGFEWTYHFFWGFDQVANLFADMWLTMPTNKIVATVFTNDADGIAANGSHGMPPAFRAKGLDVRQLGLYPPLSDDFTAQIRGFKKHGGDIACGIFNPPQFATFWTQCAQQGFRPKIMTPPKAVLFPTAVEALGKRGEGISTEVWWSQHHPYRSGLTGQTAQQFCDAYTAATGKQWTQPIGFKHANMEVAIDVLKRSASLKPEDIRDAIPGTDYDSLVGKVTWKGGPLNPVKNVCTTPLVGGQWKKGKTFKYDLHNVYNGSA
>MP0313_megahit_14356_386-745
MKHFFTATALTLALGAPAMADDITIGFAIAKSGWLEAYDAPAVAAARIRIDEINAAGGLLGKQIKWIEADTKSDQAQSASAGLQLVDEGAEMLIVTCDYDFGAPAALAAEAAGLNSFFLC
>MP0313_megahit_14452_2-526
HQNKTDVAASRAREWYDTEGVDMITDVINSAVALAVSEVTRDKDRVLMVTGAGSTTINNEQCSPNTILYAWDTYSLANSLGRTITEQGDESWYFVTVDYALGKSIEYDATKAVERSGGEVLGSLHHPMGASDFASFMLQAQSSGADVIGIANAGGDLHNAVRVANEFGINQSQKI
>MP0313_megahit_15034_3-509
GGGLISFVKQASPRGLFKQSLVVLSTGEQVLQNVGKSMPDGVVAAPRATPGYFLDPDPATDAMQKEFVEGLYKQNKRYPDYPAYRTYQAWGGLKAAYEKAIDKHGRWPTTDEVIKVFETLSWKVPGGTITMRPDHQAVHGGMVGLTKMSKKYGFAILEKRVRHNAKDIT
>MP0313_megahit_15443_1-246
AYAAGVVIQRCLEATGSADSQDLREAAASLQFSTFYGNFQIDGETGRQIGRETLLVQWQSGKKAIVWPQSSGSTELVYPWR*
>MP0313_megahit_15513_129-614
DSILYMNQAREIGINAKTQYVMVGPAIGFFRGMFKSNLDGIITMGSWTPGMKGTYGAKEFYDAYKKKYKGHEPDYLDSVEVYVSAQILEQAIAKAGLDREKIRKAIQTMTFKTIYGDVKFKGVQNISTPAGFTQIQKGNIEVVWPKQRATSPIVDKGAWAK*
>MP0313_megahit_15682_2-832
TLSIAAAEDMTQRMPNPYFVRVSSSSAQASHPMGHYAAIDRGFRRAVTIGDDIAYGQEMVAGFQRSFEDNGGQVVAKLWPPLNVAEYSAYIAQIRDVDVVYMAFAGVNGLRFMRQYEEFGLHGSIPLLGGMTSADESILRNMGDEALGVISSSFYSAELPSAANQAFVSLMRDTYDVDPGYYAVSAYLEALVLDTALQQVGGDTADKEALMAALRSVSLEASPRGATRFDEYGNVVGNIYIFEVQRRDGRLVNTPIKTYENVSQFWTYDTEEFLSQP
>MP0313_megahit_15763_2-562
YTNNDYGKGLADSIQSSFEAAGGEVTIVTAHEDGKGDYSAEVAALASAGGDILVVAGYLDQGGLGIIQGALDTGAFDTFGLPDGMIGDSLPTNVGSDLNGSFGQIAGSDSEGAEIFAGKASELGFDGTSAYSPESYDAAALFLLAMQASGSVDPKDYVAKITEVANAPGEKINPGELGKALEILANG
>MP0313_megahit_18158_2-508
DMTQRKPPKYFIRSGFTSSQGSHPLADWAYDQGFRRIVAVGQDYAFGYETIGGFQRQFERRGGKIIKKIWAKLGTKDFGPYLPQISRDADAVMALMVGPSSLAFPKQFRAAGFKMPLLGGITSADEFILPSMGDEAIGYVTAGQYSAALTTDKNKAFVKEYQRRYGKMA
>MP0313_megahit_18439_3-503
MNNTTRRNLIKKIGQASVIGTIGSSALLNSKKVSAASKSKIRIGAPLPLTGMFSGDGEEFRRGITMAIEDINAAGGVCGHEVEAVIDDAQDSFVEQVRASFERLVRKEKVDAIVCGYLIGSPAADMDLVAEAGIPYLNQHAQVKVSEQIEANPNKYSMIFQTCPPGT
>MP0313_megahit_22547_13-1251
MTYKTRHGLRGMLAAGAMALAATIPLKAQAETTYNLALLSDFSGPYADIMPTLASSREAVFDWWNATSGQKLGVRLNYKNYETRYDAAQVASLWPGIKSELDPIAVVGLGGPDVAALSERLPEDKIPMFMATAAYGYAWQSDAWIFNPRPTYSHESAGFLSWMREQRGGDEPLKVAILASEASPAYVDMAKGLELYAEEHPEELDLVEIIYTEVQPTDLTAQMRRVARAGAEALIVQTNTSIVVAAKRGLQANGADIPIMMSSHNGLPASGGALGGLDQLEGDYEAYGMAVAADEDTPARQFYETLAADYGLEAPWNVVTAMGISQGLYTVAVIGHAIEENGAEGLTGEKVREALFAQPITAEETQGFLPTLTFTPDAPFPLKGLQVNVGTVKDGKITIEATGVDVPDVKKW*
>MP0313_megahit_25086_3-506
WEKCETQYQNDRIIECYERMKHRGAGMPLFHPMSTGGTYAVFERAWKDKIPVLTIGYGRTDASDGSVFPYLFPMLTNYWSQNTAKIRFIGSRVGGMENLSGLKIANIYHDSAYGKETIPVLNRQAEIYGFEVRHFPVAHPGLDQKAIWLQIGRQYKPDWVILRGWGVM
>MP0313_megahit_25193_262-564
MKRITSLWLMPAILVATLVSCTVARPVVKIAIVAPFSGIYREIGYQVLNGARIAVKEHNDNNSNLPQLELIAFDDAGDPSRAVEQAHKILADKKVIAVIGH
>MP0313_megahit_25467_3-536
SNLYFNYINEKGGVHGRKIRMLVEDHQYNPQKTVAAAKKLIEQDRIFCFYQVIGTSPCEALRPTLEEYEIPLVAPATQSGTMSDRSRKAWKYIFHTDTGYDKQANILVDYALEENPDAKIGVIYQDDDYGANVLKGIAEAEERHGIVIQKEGYQRGATDFAGQVMNLLKGSATHVIIG
>MP0313_megahit_25748_537-1052
MKKLLTATAAIALSAGTAFAEGQPKEVKLGILFGFTGPIESLAPTMASGAELAMSEVSESGKLFDGAKVTPLRADTGCIDNGLATANAEKLIAEGASGIVGGDCSGVTGAILQNVAIPNGMVMISPSASSPGLTSMEDNGLFFRTTPSDARQGEIMASILADRGVDSIAITY
>MP0313_megahit_28762_3-287
FVARFKKAYNELPGKYSAAGYNSINIIAQAIERAGAAEPAKIRDALEKTDYLAPNGHIRFDSKHQAYGLELVLVELRNKVPVVLATGVIKSPND*
>MP0313_megahit_29054_3-314
QWTQPLGFKHANIEVAIDVLKRCGDPGDPNAILNAIENTNYNSIVGPVSWKFGDRRNPVKNACRTPLVGGQWKKGKKFKYDLVIVNNKMSPEIPLGGDLDPLG*
>MP0313_megahit_29660_1-318
MLSKYISKGFTRRTFLKTSAAATAALGLPKVALAAGEPIKIGFLAPLTGAVAAWGKPGLDGCMIWAERVNAAGGIMLADGPHPVEFVAYDEEYDPAKARTGATKLI
>MP0313_megahit_30250_2-679
YTDQFRAGVAYFKENGDFSTPCIAQLANEAGESMALGVTQQLAEYDMKVAAKTEHSATESDMLSSVTTLKNAGCDIVFLAGGVRDTILVVATSKKLGFEPTFVTGMVSYMDAVATAADGAMDGLYLVSPFVFANAGDSEGEAKRILESYSEIYGEKMAPQAQLGYVFIDLIAVALEAAGRDLTTEGFLAATEAITSYVDPIGGQSVSFGPEDHQGIESLILAKVED
>MP0313_megahit_30534_1-552
QFTKMDKKGLYARTAPSDLLQGQVLAGLLADDGVKTISIISRADSYGRGLAEATAANFEAVEGQSVSTIVYHAVDATEFSAEVTAVGKNTVDAIVAILFPESGCGVLGVAYEQGLLDTPWYFTDGVKDAKLDSSCGLSGSLDGMKGTAPGAAAGEAMTRFSAAYSAVSEDGVDTFIFAPQAYDA
>MP0313_megahit_30687_967-1389
HVRLLSCGPWFDTPGNGFSARQRVRHGTQCYSHCYTSAYNAVHIFAQACQAMGGDDPAKVLPWLHGNQIPTLMGKLQVKASNNHLALPCCIAEARQGQFSIIHCEPSVLDADPYLTRTSLARFHELAGCKASAPSLRVVK*
>MP0313_megahit_30788_2-577
RLLLGPSGSAATTRVAEIAERYQVPMVEGNGAAESVFSRGYKYTFGVLSPAQQYAAVMVALAAQQNTKPTSIAILFASDAFSVEVAEGAKAYAQSQGIKVLVYERYQVNSIDLSGGVTAAKVAGAEMLLNSGHLVESLAIMKAAKELDYNPKLFALTVGPATPDFIQSLGEDAEYVVTSSKWADTVQYRGTD
>MP0313_megahit_30818_2-328
MFKRLLAASLVVAATLGVTTTTQAADSVKIGFSIPKTGLFAPAGPSQLNAYLVWQDLVNAKGGLDIGGKGRRKVEFVHYDDKSDPAQAVKIYEKLITNDKVDLVMAPWG
>MP0313_megahit_31017_1-504
GASDNVYQQGYRWIVGILTPASHYLVGLLPLVRRTDSLAKSVALLRASTGEFPRAVCAGVTETAESGGFEIVLEAEFDASCQDFTAELAIIEAAEPDVVVIVGRVQNDLRLARQLAESSIDVGVVVAVAAGIQGFQDDLSSLAERFVGPSQWEPDAQHVPDCGPINAQ
>MP0313_megahit_31342_3-527
SLSDATAYPHFFRVVPSDAIQGPALADVVTADGGSDVALLYMTNDYGSGLADSFAAAWEGAGNTLCAQIGYEDTTTDFTSQVQSVMDNSCGSVMLISYAADGAAIVEELAAQSFSGQIFGGDGIAEEGLCASMADPSLCEGIVATKPASPTPNERSVAFGAICASIPDCAGGIYT
>MP0313_megahit_36851_174-533
EVYDVNPGYYAVSAYLEAMVLHAAIDAVGGDTEDKAELMNALRSVELEDSPRGYVRFDEHGNVVGNIYIFEVQQKDGRLVNTPIKTYENVSQFWNYNSEEFLSQPVYSRNYPPAIYLGQ*
>MP0313_megahit_41457_2-634
DFAAKAKAAGVEIVGNDFAPLGNRDFSVIIDKMARSDADGILVVATGNDGVTFCKQAGQVGMGQNKVLFGPVLQDEIFAAATGEAALGVNSGVRYHFSLDNPANAEFVTAYRDANGDYPSAFAGEAFDGLRWWMDVIEATDSWDVETWVDAFETSVYENSVEGRKEMRACDHQAKQVGLWGEVVKGEAPLPDLTMKITEEFSANSLFSDC*
>MP0313_megahit_41465_3-647
RSTVSDAAQGVVLATLARELGYETASAIYVNNAYGEGLARVFEAVFQMAGGKVLALVPQESGQASYISEVKAATEGNPDVVLALSYPESAGVYLREALEGGFADTFMFADGTKAQTMFDDLGVENFEGLYGTAPGAPDSSAKETFEQLYEERFGQLPTNPFLGETFDAFILLALAIEAAGAADGHSIKDSLRDIANAPGEQVGPGDLAKALDLLR
>MP0313_megahit_42484_121-516
DAAPDLSNFIVPVQGSIYGDDTRPAVNELRDAFEAATGAGPSSTYAYPGYLLIDLWAKAVERAGTVEASAVTAELEKMDGEPTVFGPRSFSDQIHHQNSAEMQIVEITDGKPGVIGSFTISEPVPLDVLLK*
>MP0313_megahit_42609_574-789
MRIGKIKHVSQVAVAIIGAIAGAAMLITPAFAADKVKIGFVTTLTTPAAVIGNDMKDAFDLAYEHIGGKMAG
>MP0313_megahit_43211_2-835
MKTTLKQLAAGAVAALSLGLMTAPALAADTIRIGSFLSVTGPASFLGDPELKTLELYIDKLNEDGGLLGKQVELVHYDDVGDAAKARTFANRLLRQDRVDIIVGGSTTGATMAAVPLIEQAGVPFISLAGAETITTPVKKWVFKTPQSDRQAARRVLIDMKERGLTKIGLISGTGGFGASGRNVTKEIAGDMGVEIVADETYNPKDTDMTSQLTRIRGTEGVQAILNFDFGQGPAIVTRNYDQLGIDLPFYQSHGVASDSFLELAGDAANGLRLPASA
>MP0313_megahit_44138_1-327
ALLVADKLPESDPQYQVLNRYKSDYEGHYDESVSTFGAYAYDGLQLAIRAIKQAGSTDKAKVRDALESIDGYVGVTGTYRLSADDHMGLDAESFRILEVKDGDWALTQ*
>MP0313_megahit_47001_2-691
YSHIQTKRFRRIAILTSGSSLGREGREILSALAPDLGFSLLLNERFPEKEHNFLPYLQKAHLRGAQAFLHWSNGPSRLAVARARQALDIRIPIYMAAVVSKSYDLEGAGRAFEGVMFPATRVFAADLLARDAPGRRSIMKFRKEFRQRFGQLPDGLAGYAADALRMIGRAIQGGNPSRSRIRKRLETLGRYEGLTGIYRMTASDHNGLSPNSLIMVQIKGGKWTMAGTE*
>MP0313_megahit_47191_3-440
MKLKCIFLLIPTIFLFFGIAFAETVKVGFNVPLTGFAAADGESALNGAKLAVKQANSEGGINGKQIELVVYDDQASPKEAVPIALRLIEKDGVKVAVSGSYSGSTRAAAGVFQSAGIPYISAYAIHPDITRAGKYVFRTSFMGEVQ
>MP0313_megahit_48428_235-693
QPKVIVGGGGGYSMMPTADAVGHDVIDGVYDVDFAQYNINPNYAPGIEDFVAAYEGKYGEAPRSGHSLINYAGALELLRAIDEGNGFSADEIVEAVMAMDVHQGETAAGIGIKIGENNQNERAIMMGMQWQDGELVTVYPEEASVAEMRINQ*
>MP0313_megahit_49138_789-1901
MKRWVGLAALLAACLGMEGAFAQGSLRIGMAAGFTGPVASLVRESAEGAKLYFDSVNAQGGIKGQNIELVTQDDKYDPATAAAAAKSLAGQGVLALMLSRGIGPTEAMLPVLKENRLPLIAPAVGDINLYEPAQPYVYLLRASYQREAQRAVRHLAGIGVKRISIVQVNDPFGNDASKGAIKGLDDMKLRAMSRLRFDRNKPELGPVMQAIAKAGIEALVLIGPGYAVVEGIAALRAAGSTAHVATLSNNASADFVKSLGKDARGVIVTQLFPYERSTASPLVREALGLAKSAGRDELTPAQLEGFAAAKLVVEALRRAGKDVSRENVVKALDGARFDLGGLQVHYTDKDHSGLEFTDVSIVGPDGKFWR*
>MP0313_megahit_49562_3-884
VDVLTGIVWSNLAMAVVPAATAQGLFYLSTNAAPAQLAGKGCNANYFSVSYQNDNLHEGAGAYATQAGFKNTFILAPNYPAGIDSLTGFKRFYEGDLAGEVYTKLGQTDYAAEIAQIRASGADSVFFFLPGGMGISFLKQYADSGVDLPVVGPAFSFDQGILQAVGEAAVGVKNSSTWSKDLDNDANAAFVAAFQQKYDRLPSIYAAQGYDTANLLLSAIDKADVNDDAAFAAALKEADFASVRGEFSFAANNHPIQNVYVREVIKEGDVFTNKIVGTALEDHANAYVDECKM*
>MP0313_megahit_49806_1015-1953
MPRSRTLIAGISASLTGQFGVQGQQALAGLQAWAEDVNRAGGMTVSNPGTRWPVTVVHHDDQSQPDRARQITSRLIQRDSVDLLFGPYSSVLSMAAAEIAEAHQKVLWNQGGAADNIYQQGFDWTVGVLSPASGYLSGLLPLIQQTDVSIASIGIIRAYPGAFPHAVSSAVHRQARELGFQVNYIREFPPSLTDFSGVLEEVRGKKLQVLVVVGRIANDIGFAQQLAAARTSVKVAAIVATPIQQFVDALRGEAQGFIGPSQWEPEANYPSNYGPSPESVLASLSSGASVSVDYPMAQGYAAGLVAQACVEKA
>MP0313_megahit_50085_1095-1583
MSFSNLTRRGVIKTGAAAGAGLALPTYLSAAAHSGFTNAPTGDTVTLGFNVPQSGPYADEGADELRAFELAVEHLNGQGDGGMLNTFSSKALEGNGIMGKKVQFVTGDTQTKSDAARASAQSMIQKDGAIMISGGSSSGVAVAVQGLCQEAGVIFMAGLTHSN
>MP0313_megahit_50336_1-591
PSALKVGFVDFFSGAAATFGGPGKATTEWLVAKWNKEGGIRGVPIKLVIVDEGGGPKKQVTELRRLVLDEKVDAVVGYTSSGNCLAISPVAEELKILTIVHICGTHRLTEDRKLKYVFRTSNNQAADSVTLARYVLALKPNLKTIAGANEDYAWGRDSWEAFKIAMKKLKPDVKVVAELWTRFQAGEYSAEISRLLA
>MP0313_megahit_51014_2252-3502
MGLKKSLGIVAACLLASAAHAATPVKLGLNYPHTGEYSEEGLMQKRGALMAIDEINAAGGVRGRPLELIERDSASQAERSRRNVDELADEGAAMLFGGSSSGVAIAASKQARKHDLLYFGTLTYSNDTTGKDGHLGMFRECYNAWMAARVLGDYLKREYQDKKYFYVTADYTWGHTTEASMREFTDTKDGERHGSVLVPFPGGRYHEIEEAMQAAADSDADVLVMVLFGEQMVRGMTIAQQKKLPERMQIVVPNLTLSMVEQTGPFIMAGVIGAAPWTWNVPYEYGFERGQQFVEEFSQRYRTRPSTSAASAYSIVYQWKEAVERAGSFASGNVRRALEGHSYTLLKDQQQWRAFDHQNVQSVYAVRIKARDQVMKDEYRQNFFEIISRMSGEDAAITRSQWLAERRRAGMPEQLE*
>MP0313_megahit_51498_1-531
MITKDKVRLLLGPYSTSTTATVAEVAEKHKVPLVQANGASLSLFDKGYKYMFAVLSSADRYLAGALNLAAMESKKRNVDPSTLKVAIAVEGDAFSLDLRQGVLADAKKFNMTVVIDEKLPRDFGDMSFILDKVKSKKPDILIVSGHEQGAQLAIRQIKEQKVDVPMLAMTHCEGADV
>MP0313_megahit_51604_390-1535
MKPFKQLALALAATLSLAAQADINVGVTLSATGPAASLGIPEKNTVALMPTTIAGQRVNYIVLDDASDTTTAVANTRKLITDSKVDIVIGSTVTPNSLAMIDAVAEAGTPMISMAASARIVEPMDAKKRWVFKTPQNDIMMALAIVTHMVDSGVKTAAFIGFADAYGEGWWGEFNKIAATKKLNIVASERYNRTDTSVTGQVLKLVAARPDAILIAGSGTPAALPQKALKERGYAGRIYQTHGVANNDFLRVGGKDVEGTLLPAGPVLVAAQLPADHPVKKSAQDYIAKYEGANGKGSVSTFGGHAWDAGQLLAAAAPEALKKAQPGTPAFRAALRDALENVKNVAGAHGVFNMSAQDHLGLDQRARVMVKIENGTWKLIK*
>MP0313_megahit_53995_1-816
MKQIAIGLVSALALLIAPTHSADAQKAKKIKIGFVTTLSTGAGAIGRDMRDSVNVALDQLGHKMAGIPVEVLFEDDGFKPEIGKQKTEKLVKKDKVDFMSGYIWSHVLLASRKTVMDAGKFLIISNAGTSKIAGRLCNKNIFTTSWQNDQIPMALGEVLNKRGVKSLYIVAPNYAAGKDMANGVERTFKGKVLGRDMTKWPAQKDFSAELAKIRSAKPEGVFIFYPGPHTDAFIRQYQQAGLSKTPLYSVFSVDSMSLRRLQKAKVSGVMGT
>MP0313_megahit_54115_3-182
AGALDFSTFYGRFKIDAATGRQVGRSVVLVQWQEGGKTVVWPAEQRQTALVYPWGLKTP*
>MP0313_megahit_54720_2-883
MNQLLVIALFTTLIMTQNDNKLSPGITDGEILIGNIQDLSGPLKELGFLIPAGSQLYFDYVNENGGVHGRKIRMITEDHQYNPQKAVVAAKKLIEKDQVFSLYNVIGTSPAEAIRSVLEESGVPLVAPATMSGTMSDLSRQAGDLIFHTDAGYDVQSNVLVNYILEQNANAKIGVVYQDDDYGANVLKGIAEAEERHGITIQKEAYQRGAADFQGQTMNLVRGKITDVIIAGIVREPVTIMKTAQAMKYSPRFFGHAPTVDARVTLMAGEAGEGYTACYFAFLWDSDEPGPTLY
>MP0313_megahit_56231_593-874
MKKLATALAFTAMTATGAMAEGLQGVTDDMITLGTYTDLSGPLAVWGVPEANGLRMRVDEINAAGGIHGRQLEIIIEDTQYQVPRAIQVANKLM
>MP0313_megahit_58831_2-397
WEGVIFAAIGELANSGHPLIQEYKEASARIAPEERAGEFFLSGFRYAEPLVEGLRRAGRDLTTESLVEALESLDGFQGIGAPLTYGPDRRQGTRATFLARTINGEEAERLTDWLDSGVDIEQVIQRLEGSE*
>MP0313_megahit_59838_3-323
RYQQYAELSKQMFAGTPLENYMSTWAIQTMCGLEIAMKAFRDTAEAGLELTPDNIAEKLAGISDWDSGGFFGGPVSMENNAIGTGRVYGYNPEDGLFTPKSDWFTV*
>MP0313_megahit_60531_2-631
GPAVPALGPKVKQGMKELQAAAKSQHWLMGDTNYTVQARKIKKQNADMILVASHPFSACGFMKEMKRQRIKPKLLVGLTSSASQETLNGCMSAAEGIIIPTGFAPITPEAKKANSIVSKAGGFLDLHSSAAWENAYLVKRAVERAAIMGRPDTLQQDRRNFRNALASISSQKGLIGPLTRDGSTGEAEKPYVYVQVVNGKWKVIHDPNS*
>MP0313_megahit_60602_2-715
GYEFKHWAIPAKQMADQRSQWRKIVRWNPDYMFMWGWGVMNPTAVSRAGEFGYPMDRFIGVWWSGDELDTKPAGIKAKGYRAGTFHAPGAFAEVHKDILKFTYDNDMALAKEHNYGDVLWSRGVFNAMLIAEGLRNAILEFGSNITGEEMRWGLEHIDMTDERLEELGATGFGRPFKVTCSDHEGNGPVLFQEWDGEKWVIVSDWVEPMREIVRPMLEEAAATEAAKWNYTMRDDCT*
>MP0313_megahit_64493_242-847
LTKWPGQLDFSAELAKARAAKPDGVFIFYPGKAGGAFMKQYQQAGLDKTIPLYSVFTVDSISLPKFQKANMSGVMGSFMTQFWAPDLDTPQNKKFVAGFRKKYGRYPSFYAAQSYDTVFLIKSAVDAVNGNLKDMDGMRAAMEKADFPSVRGKFTYGNNHFPIQNFYLREVVKDSDGNWTTATRGVVLKNHQDTYAKLCKM*
>MP0313_megahit_64895_1-831
MNSNRRWLPRTLLVAASAAAMAFFTAPAQASDLIKIGYVGGISGACAGLTHSARKAMKIAQKEINDAGGVLGRQIKIIWRDSKTKPDEGAKQARDLILSEKVDLLTGVCSSSVFMAINPVAKENGVPLFSAISGTHKATVDFGHPFVFQTQPHTLMEGKALAEYASRQGWKNIVTMGLDYEWGRTTVKVFTEELKKLQPDVKISKQLWPRIGETNLTSFITAALAEKPDAILAVMFGSGTNSLIKQGKAYGLLQRTKLLTFLSTESFFSLGTDIPNG
>MP0313_megahit_66476_2-574
VIYVAAYPPGSAGMTRAVSEVGTKAVAFGGGMVGLQFSGIMKGLGPKLNGILNYDFYVPEPNMSLYPGVVDLLKRYQKIAPARKVDPKGWYLAPWSYAYLQILGDAVNAVGKIDHAAIAKYIHATEFSTVVGKVRFGKNGEWLKGRTLTVQWQNIKKKGDLEQFAQPGIRKIMAPAAFATGKVKPFNSLR*
>MP0313_megahit_66570_1-732
RQAERTMSPRQLKAGIPVSLSGQFQVQGRQALVGLQAWARDVNGSGGVWVRELRERLKVTVHHYDDGSRSDLARRATQRLISEDWVDLLFGPYSSVLTRAAAEVAEVNGCLLWNQGGASDAIHLQGNPWIVGILSPASKYLAGLPALVRQSDPRASRLAIIRAATGAFPQAVSDGIERQALATGFELVLKREFDPAITDFTDILVAVEQARPDLLLGVGRIQNDLLLARQIAQRECGIGAVAVV
>MP0313_megahit_66713_1-486
YMQAGLNESVPLYSVYTVDALSLPKFQGANMQGVLGSLMTQFWSPDLDTPQNKKFVSAFLEKYGRYPSFYAAQSYDTLFFIKSAVEAVGGDLSNMDGMRAAMEKADFPSVRGPYSYGNNHFPIQNFYLREATTDSEGRWTTKILSTVYTNHQDVYATECKL*
>MP0313_megahit_66898_3442-4602
MFKRTLLNTLCGIALAAAVAAAPAATIGLMAPLSGPQALVGQDQVDGFMLALEQRGGKLGGQATTIVKEDDQLKPEVGQQAVRKLIDKDKVDAIVGLSFSNVLMGSLPRIAESGVVAIATNAGPSPLAGAQCKANLFSMAWQNDGAAEAMGKFAQDRGIKRIYLMAPNYQAGKDMLAGFKRFYKGQVVDEVYTQVNQPDYSAEIAQLQAAKPDALFVFYPGGMGINFVKQMSQAGLAGKLPLYSVFTVDGTTLPSLREAAVGTVSGAMYDAALDNPENRKFVAAFEAKYKRTPSLYAATGYDAANLLDIALQKAGGDAKKLASAVKAAGSELKSVRGPFAFGKNHMPVQDYYAFETARDGGKLVTRLIGTPFKGHVDPYAAQCTLP*
>MP0313_megahit_66918_1702-3003
MSNSSFAQRLAIRSALPRFSVGMRKTLTIGFLAPLSGPVESWGLPGLQGCRLWVDWLNRAGGVLMGGRRFPVRLEAYDCGYDGADALAGARHLVQEHDAALVMMLGGDSFTEVRDYLMGQKVLTSSLLTSDLSPDTPYLIAPGESLPIYTVTAVEWIARHRPEIRTVALCAQTDALGLPALAAYRAAFKAVGIEIVEEIRYDPGTATAPEVVAPMLAAAPDMLCWCTSYTPMVHAMTEYAYHQGYAGQILSCTADCYEQLIALTSPEFMEGFLFQFPDFDDPALAEKAFFFNQPQAFYEEYNARFPGSWTAVSWEYAAILDIWQSAVERAGTVNSVSVLAAMRQLGEVNHAFGPAQWWGQDMFGLDHTLIGDWPVVQIRGGKARIVDFGSIPDWLARHESLLRVEMAALGQLWHQRHGQGTGKACLEARLVGS*
>MP0313_megahit_69265_3-608
RAMKDGNVLMQSFVGRGDAVDGEVFEWVFPVGPTYWQQAANDVAFIKGQMGGDLSKAKIGFIYLDYPFGQEPIEILKTLSEKEGFELELYPVPLPGSDQAGAWSKIRRDKPDYVISWLLAGGHVVASKEMRRNRFPIDRYLSVNWLNEVDIANIGAQEAKGILRGTNVAGGQEVPIVKTMLDTYYANGKGSGPESLVRDVYY
>MP0313_megahit_71233_907-1173
KADIPKEMVGIYNFYGFATAQVLVEGLERAGKSPTRKKLVKALETLNKWESGSYPPITFNPNDHAGVEKVMLLQVQDGKQVAITGWLE*
>MP0313_megahit_72591_2-244
GVRGANGNLKDHDAIRAAMRTANIDSPRGGFIYNVNHSPIQNYYKREVVADEKGNPKIVTREIVFRGHKDAYYTQCKMKW*
>MP0313_megahit_73348_371-760
MAGVAVTAMMAATPADARVDGDTITLGSAISFSGKYSTNGVHASNGYNLAVKMINAAGGVKVGGKMYKLKIKYYDDESTPLRTAQLGERLIKQDGIKFLLGPYSSATTKAMAPITEKYKIPMVEAEGAAR
>MP0313_megahit_74899_202-540
MKRVKRLIVLSLSLGLVLGGVLGGGAATAETIKIGMVQPLTGFASFGGNTLLNGARMAVEVINAKGGIHGKKLELVPEDGGCLPPKSVNAAEKLIVRDKVSVLLGAYCSSSSG
>MP0313_megahit_75763_1-600
QIRTLMAYNKKNAFKRIALVKDNSGLGTYLGRIFKQNLEKSGAKVVVEQTIEIGSTDAIPQMQKVRAAKPDAIYHSGIVVSAMSTFFKAYHQLGMKQPILGSFNLSVPRYLQVIPGMLEGVAFIDAFDPDKKEAKAFIASYKKAYGKTPFSLPAYGYDGLHVLAMAIKNAGSTNADKIRAAISAIKGYVGVLGAKGSSVD
>MP0313_megahit_76119_1-573
GILGGRMIKIVALDNKQSPTDTQLQFRRAVSDGLQIIFQGNSSAVANTLSTTISRFNRRNPGKEVLQINYSAVDPILTEDNCSFWHFRFDAHAVMKLDVLTDFIAMNEDIKSMYIIGQDYSFGHVVADTAIRFLNEKRPDIEIVGSEFHPIGQVKDFTPYVTKIVSSGADAVITGNFGADMVSLARSIIDS
>MP0313_megahit_76539_2-646
MKLKLTSVALSALIAASPAMADLVFPDLSYRTGPYAAGGIPFSDGYNDYFTLVNERDGGIGGVKARVIECETGYNTEKGVECYESTKGEGALIYQPLSTGITYQLIPKVTADGIPLHTMGYGRTSAANGKVFSNVFNYPANYWDGASGVINHLLEKNAGDLNGKKIALVYHNSAYGKEPIRTLEELGKKHGFELSLLPVDHPGQEQKSQWLQIRR
>MP0313_megahit_76802_2-1078
AAVAQPTATTAPEPQPTDRLIKIGLLSPQTGPIAQYAPGFEDAGKVAIAELDETYPGFQFELIVVDSGCDGTQAATGAQSLVDAGVVVIVGAACSGATLGAIAVAAPAGVPMVSYASTSPAITTADDDGRLFRVVPSDAQQAVALVQVVSGAGSSNPAVLYMTNDYGAGLGDNFESNWATSLCTQIGYDPTEGSYDASALAQSVVDGGCDSVVLMSYATDGAAIMEALLAQGFTGSVFGADGLADSAFQESFTDVAALDRLIATKPRPGEDSAAKSNFETAYAAAGGAEGAIYTHETYDAIKLVAAAIVSDPDGDLVAALEKVGVNYAGASGTHTFDAAGDVLGTGYSICRFAVAGASV
>MP0313_megahit_77424_420-1571
MSNTYPAEIPVGVIFSQTGVTANPEQTMLRATLLAIDRINRQGGINGQQLHPICVDPQSVPENYGPLAQKLIVEDNVKLIFGGYTSASRKAMLPIIGRYDVLLFYPTQYEGFEYAPNVVYTGAAPNQGCVQLAQYMLQNVGKRVCMVGSDYIWPREINRIMRELIETSDGDVISEMFLPLETNKEAVYEVARRVSSKHPEFVFSNFVGKSIEYFYQAMLELNADKPIPIASLTTTETEIQAMGIKAGFGHYTAAPYFQSVETPINQEIVKEYKATYGQDEVTTMCWEAAYFQVHLAIKAVKLAESFHADKVMEKIADIRHSAPQGPVKIDPDNNHCFLWSRIGRVNQEGQFDILVTSDTALKPDPYLVSYSTSPLETASRESL*
>MP0313_megahit_78839_2-874
TKAIANNVGTPNGVPMISPSATSPSLSGISDIFFRTAPSDAKGGPILADEAIKRGYTKLAVTYINNDYGRDLADAFINQFTSSGGEITVSAGHDADKGDYSAEVAVLAAAGGEALVNLGYLNTGGNHIVQESLDTGAFDIFIMGDGMIGKSLVDEIGSENFAGSFALKAGNDSSGATRFATIASQNGLDGSAPYANESYDAAALIVLAIQAGKSSDKTSIKDNILSVANAPGHKILPGQLGKAITFLKNGDAVNYEGASMVELDENHDPAGAYAIYEVVGDDFAVAEYLE*
>MP0313_megahit_79545_151-861
FEVTHIPVPWPGIDQKSLWLQIRQIKPDFVINRNWGVSCTVPLREAARIGFPRDRIIGVWWCGAEEDVIPAGKAAKGYITAAFHSVGTDSPVIQDMFEHVYGKMKGNVSASRVGSVFYNRGVVWGIISTEAIRLAQKKFGVGPVSGEQMQWAFENLELDAARIKELGAEGLVPEIKVSCFDHEGGGRVRFQQWDGKKWNMITDWIPSYAKMVRKMIEESAAKYAKDKGITPRNCAA*
>MP0313_megahit_84004_180-1151
REDGVSFIMMLGGDPWPGVQPVAERTGMLFSTLLPSDLSPDTKTLLAPAEVHPIYNVTGVEWLAQNKPELKTAVMCAQDDALGLPSVATYLAAFEAAGIEMLDEPLLFDPATTDFAPVVTRLMAKNPDIICLDTCYSDYVHPIAEQLFQQNFKGQIISCTADFYDQMIAKTSKEFMEGFIFQFPDFDDPALNAENVNFQDPNGFYAEYNTRHPGQWGAVSWEYASIMDLWKVAAEKAGSADPEAVLAAMKDGPGNHAFGEAEWWGEELFGIDNALVGDWPVVAIENGKAVIKEFRSIPDWYSRHGDLLIKHMQAYGQMWDQRG*
>MP0313_megahit_84536_1-774
HGDVIKFGAALPLTGPLATEGNKQKAGYEIWMDLVNSQGGINVGGKKMKVDIKYYDYESKTPVASKLYERLITKDKVDFLFGPFGSGATASVAALTERYKIPIIAPTASSAKLYARGYSYLFGLLVPNNFVSDSFFELVTSQNPRPKTMAFVTRNDFFPKVITGVFQNAAKKYGIKDIYYAKFPKDAKDMSTWLTIVKGKNPDLLMVAGYLGDLILVTKQAKELGVNPKAIFMTAGPVYSQFTEALGKTADGITTASW
>MP0313_megahit_84642_2-277
MSIPKYFGKKNKAVRLAATNLALLASLVAVNSAALAQEEPIQVGVILPFSGGAGPQGEHVSWAIEAMASLINEEGGVLGRQLELLKRDDEST
>MP0313_megahit_88364_3-752
VKQVAEFRNKVQKQGVDLFVGYISSGTCAAITPVAEELKVLTIFPICGTPRIFEEINPNPKYVFRTMGHATADGVAEAMYVKANFPDVKGYTGINQNYAWGQDSWRDFDLAMKQLMPSVPVSDKPQWPKIFSGQYGAEISALMLSKEPLVHSSLWGGDLEAFIFQGSARGLFRKKKLLFSVADTSIYRLGKKAPTGVILGARGPYGIFAADVDTPLNKWFRKVYSDRYSVPPVGGSYQAAQGVLAAKYAY
>MP0313_megahit_88938_2-643
MRYKALFFGLLATTVLAVGNPAGAEDARVGVLMPTSGGAAKSGQETLEAVKLAVDIINNVYDIDLPFARTKGLPNHGGAKVKMFTEDHGGRPERGQAIAERLITQDKVHILQGAFHSSVASPSSQVAEKMGIPYVTGTSESPALTARGFKTFFSVTPTANDIARDFFTFLKEIRASSGVPAKKLAIMHINDVWGTGLSKAATAIYKNYGFTEIQ
>MP0313_megahit_89308_3-290
DQNKIPEAKNVIQMHRKRFGKEVGAYTIYSYVAANMILASIAETGSTKGKKIAAHLRSKTWATALGEIQFNKKGDVLESPYVFWQVKGGKFVQLN*
>MP0313_megahit_90523_270-1445
MKRAILAALGLATGLAVPATAQDIKVGLLLPFSGVYAALGNDIEAGFTTALEQFGGETPATFEIVREDTEVKPPVALAKAKKLILQDKVDVISGIVSSGVLGAVRDMVHGAGVPLIVANAGNDEATGEACSPYITRMSFSNGQVNRPMGQWMYDQGIRKVYTLAPDYAAGRQMIDGFVQTFTAAGGEIVGQDFTPFQKTQDFGPYLAQAKSSGAEAVFVFYAGGEAISFVKQYDSFGLKAELPLYGSGFLTSSLYVNAEGPAAEGVITALHYVPTLDNPANVQFVEAFKAKTGRVPSEFAVHGYDAGRALIEAVKAGATDRESLANALRQVRFDGPRGALSIDPATNNIVQPIYVYETVAGDDGLTQKVLAALPAEADPVNGCEMATPVSN*
>MP0313_megahit_92889_2-532
SPGLTTLNDNGYFFRTAPSDARGAEVLAQVTKEKGIRSVAITYTNNSYGKGVADIYEVALKNYGIEVTTSLAHQDGKSNYKPDVKKLSAAGGEALAVIGYLDQGGRGIIDQSLKSGAFDKFILSDGMIGQYLTDKFGRKLNGSFGLLPGSTSIGAGLFCNFAKKNGLDCSGPYTGEA
>MP0313_megahit_95145_409-555
KALDLLAKGKAVNYEGATAVEFTDVGEAFGSFIEKEIKGGKFKDKKQR*
>MP0313_megahit_95763_1-459
MNAKKGSRVGKGIEKRITRRKLLQTSASALAVGAAASAFPAPAVFGAGRTIKIGMVSPETGPIAAFGEADQFALAGLRKALKGGIKVAGQTHPVEIIYKDSQSNPNRASEVAAQLINKDRVDVMVASSTSDTCIPVSAQCELNGVPCITADDP
>MP0313_megahit_97698_2-496
HLDAAAEGFLGPSQWEFTAQRPVPVESEPPDYGPTGEQVLESMRASGAASGDEVDYSQVQAYAAGLVAQRCVEEAGRLEPGALRDAAVSLDFSTFYGRFRIDSSTGRQIGHSPLIVQWQQGRKVVVWPRLQSQGSLIYPWPGQRVPVQRGLVQEQCLDEAAPFG*
>MP0313_megahit_99437_3-650
EAALKEKVDLVHGAITSASREVIRPILRKYKTLLWYSVIYEGGVCDINNFVSGVGAVQWVKPIAEFGFAKRGPKAFYIGADYNAPQIIGAWLEKFSGDLGGTVLQRDHFPLDVTEFGPAIAKIQEAKPDWLATCLVGAAHLGFYRQWAAAGMLNKIPIVSCTFGIGNEHMQLTPEEANGIVSGQPYFQELELPANKAFVKRYYKRFGSDAPYLNAV
>MP0313_megahit_99898_121-1311
MKKMLMATTAAALLATNAYADAHSKDVKLGVIFGYTGPIESLTGIMASSAELAMKEVTDSGMLMDGATVTASRADTGCVDNALAVSSAERLIAEGINGIVGAACSGVSGAILQNAALPNGMVMISPSSTSPGLSTMEDDGLFFRTAPSDARQGEVMAEVLMEEGVKEVAVTYTNNDYGKGLADAFQQAYEAAGGTITISAAHEDGKADYSAEVGALASAGGDRLVVAGYVDQGGSGVVRAAIDSGAFDTFHFPDGMIAANLENNFGSELDGSTGQHPGTDSPGADKFTALVDGAFDTTSPFAPESYDAAALLMLAMQAAGSSDPQVYKDQVMSVANAPGEKIYPGELAKALQILKEGGEVDYEGATAVELIGPGESAGSYRQIKIEDGKITTVQYR*
>MP0313_megahit_100320_3-242
DQAVNATESVDNDKIIAWLHGRTASDPVNTILGTYNWDETGLPINKQPLIVQWQGGELKFIYPINEFKASPAISPKPAW*
>MP0313_megahit_100371_485-1795
MKYKKIVTATALTASFSAFVPLALAVEKPEEITVGIATYLSGSASVFGVPGRDAAELYIEELNAQGGIHGVPVRALFIDEGRGSSGMVSDYRRIVQEENADLMMGAISSGHCLAIGPVAEDLEIPNIMWDCGTERALENQDYEWSVRSGANAVTEMVASVLYLLTVNPDFKTIAVVNQDYAWGHDSWEIFSTVLKQLKPDVEVVAEFFPRFGAPDFSSEISRLQALRPDVILSTSWGGDLDTFATQASQRGLFNNSKFFLALGESSLERLGNRLPEGVLIGARGDHYFLHPDYVNEQKHKEFVEKYFEKTDSYPIYPVYHMVQAMEAMVGAYDKAITSNGGEWPSKAEFSQALRGLEFRGLTSDVTIRPEDGQGLEDQLFGITTSSDEYDFRTLEEFMVVPAELVTTPPNETTSEWLKTLTPDLLDQVEMYNGGSQ*
>MP0313_megahit_100480_154-606
MIPKFSKLRAAFVAGVAIAALGVSAAVVPAAKAAEPIKIGFSMALTGGLAGGGKQALLAMEMWANDVNGKGGLLGRQVELVYYDDQTNPMKVPGIYAKLLDIDKVDFVVSGYGTNLIAPALPVVIQRDIVFMGLFGMNNNKKWKYDKYFQI
>MP0313_megahit_101254_308-664
KSFGEKYGRPPSNSAHTCYVQTLLYADAVERAGTFNPCGVVEALEDFEFDGMGNGKTLYRGEDHQCFKDVLVVRGKENPTSEFDLLEVVEVTPRAQVEYPADHPMFAGGQLGSCNPGA*
>MP0313_megahit_101709_67-1305
MRLLTKTLTVISMLGGLTAGTQVLAEPFKVGVCYDLSKAYTFATPQVSQAALDLAKLINKKGGIGGEPVEVIVRDHGNEPQRGIECYSRLSREGVFVFDTLSTPVSLAILPRAMEDGRILMQSLVGRGDAVDGTVFDWVYPIGPTYWGQAANDVAYIKQLHDGDLSDVKVGFVYFDYPFGQEPIEILQTLSEKEGFELELYPVPLPGSDQAGVWSKVRRDKPDHVIVWMLGGAHVVASKEMQRNRIPMEKYISVNWLNEVDIANIGNEAAIGLKRGTNVVGGQDVALRQEMITELYDKGEGSGPLEKTEDVFYNTGLAMYSIVFEAARRAAEAEGLPITAQSYKAALETLEDYDANGLMAPITVTAEDHGGGGKTRIEMWDGETWVPQTDWISEYSDVVWDVVKESSSKYGE*
>MP0313_megahit_101709_1394-1675
MKIKQHIKAVALTAALATGATMASAQDKEPIRFGLCFDLSKSYTFISPQVAQAAQDLAMYTNENGGIEGHPVEIVVRDHGNEPQRGVECYEQLK
>MP0313_megahit_103224_1-567
WQQKSFSDEAKKIKAADVDAVILVTNAPEGAVVVNALHQSKLAALPIISHWGIASGNFAERLNILPSQLNLAILQTFHFHYQNNIKSQRLLSAYFQQHGLLAPEAIPASVGMAHAYDLIHLLAIAAEKAGAVDTDKLRAALENIDNYNGAVKLYAPAFSKNQHDALMAKDYFMTTMNDKGHLVLLEQR*
>MP0313_megahit_105188_1-501
LLVKAAAEFGLEAPFFTYYGASSGVVTQLGDKGVDRIYQINEYYGEFEDPEMAKRQTELYEQAEWDFYYLRLSTMLDMLKKSADQAKSTDPVDVAKAMEGMKLETTTGEVVMRAEDHQIQLPMFISVMKDDMEYGAEGTDYNFKKVARIDREAVSLPTTCRMRRPK*
>MP0313_megahit_105188_4562-5785
MLKSLLSMVAATVLLVGTASADTVRIALIDPLTGPMAAAGQSALDHLKFHAEKINANGGINGDKLEIVGLDNKVNPQESLVQLQKAIDDGIRYVTQGMGSSVGSALLAAVNKHNQRNPGDEVLYLNIAAVDPAFTNERCSFWHFRFDAHVDMKMNAMTSWIEGRDDIKKVYLINQDYSFGRAVAEAATKMLKEKRPDIEIVGQDFHPLAKVKDFTPYVSKIQSSEADAVITGNWGQDITLLVKAAADYGLDMPFLTYYGAMAGVVTQVGEAGVDRIYQVNEYYGDFDKPEMAEQQVAMYEDTGWDYYWLRLTTMLDMIDAAAEKADSTDPVKVAFAMEDLSIETTTGEVVMRKSDHQMQLPLFISVLKDDMEYGAEGTDFNFHKIAEISRDEVSLPTTCKMRRPKQG*
>MP0313_megahit_105840_1004-1621
VLNSGADVLVLNHYGGNMVNSLTNAVQFGLREKQVNGKNFEIVVPLYSELMARGAGENITGIVGSQNWDWKLENQMGDRYKGTNAFVQSFGEKYGFPPSQAAQTCYAQTLLYADAVARAGSFNPCAVGEALAGFEFDGLGNGPTLYRADDHQCFKDVVVVRGKENPENEFDLVEIVEVTPADQVTYAPDHPMFAGGELGDCNPGA*
>MP0313_megahit_105842_1-474
MNIFSKKSVSDVQVEKVNQTRRDILKTAALGGVGTAAVGAGMIANLNFSKGVKAADGDPIPVGQGAGYTGWGAADGNEFRNGLIMAIEEINAMGGVLGRPLEPYFEDTTDQGPDQVIPAFQRLIDSKGVHAIINGYNASVATAEYDVIADSGIMYLHN
>MP0313_megahit_106212_99-848
PASRYLTGLLPLVRQTDPSATPIALVRASTGEFPKAVCSGVAGTAEGLGFRTVLDLEFAASSADFTDVNGRIRAVQPDVVVMVGRVRNDLALARILAESGVNAGAVVAVAAGIQAFQDDLGSLAGRFVGPSQWESGAHYQPDFGPTAEQVIASFRRDGHQTVDYPMAQAYAAGIVVQKCLEEAGSPDNQALRDAAARLRFSTFYGDFEIDAETGRQIGRESLLVQWQEGRKVIVWPPSLAQGRLVYPWR*
>MP0313_megahit_107548_1029-2315
MKQRLMTALAAAMLVASPALAELTIVDTSYRTGPYGANGIPFSDGYQDYFTLLNERDGGIGGEKINLVECETGYNTEKGVERYEATKAEGNGALIYQPLSTGITYQLIPKVSADGIPLHTMGYGRTSAKNGEVFKWVFNYPANYWDGASHAITHILDLNGGDINGKKISLVYHNSAYGKEPIRTLEELSKKHGFELILLPVDHPGQEQKSQWLQIRRDRPDYVLMWGWGVMNQVAIQEAVNIRFPMENFIGIWWSGSENDVKPAGDAANGYKALTFHNLGDEYPLYDDMRKYVVDAGKAAGAGDQVGSVLYNRGMYAAMLAAEAIKTAQEMHGVSVINAAQMRDGMENLEMTEAKMAELGLPNFGPEFKVTCQNHGGNGYGAVSQWDAAAGEFKLITDYFQSDQEIISALVAEDSAAFAAESGVTPGC*
>MP0313_megahit_107853_2356-3642
MNTLKPGQKTGITRRGALAGGIAAASLPLWARYSHAQTAAPIKIGFQVHRTGIGAAYGRWYDRTTQAAVKLINEGGGINGRMVEIVAEDDGTDPKRGAEVVEKFANQHGCDIGFGTLFSHVVIGSAPRAGELKLPYFVVSEGHHVASGMLNRYTLQPGITDVKSQVQAMAPYVAANLGKKVTMVFPDFAFGHDHRDFFTQAIEAQGGEVLAHIAIPPSETSFTKYFPKIPRDTEVLYHVMVGPAVLTFVKELGEFFGGQGPALFGFIDSLEAVAIDSPGLEFLENSYFWEGMCRDQQPDQSEYETAYRTAVGVNEHGASVSDPRDVATYAHMFGCWETLHVIKAGMEAAGYTGPQDRAALIEAVEAMTTLPESLAHPQGDKIFNGKTHQVFGHQNISRVEGGKLVRVHRTSIEDTLYPDEVDYTAQPL*
>MP0313_megahit_108198_3-521
ISPASTNPKLTERGLDNVFRTCGRDDQQGLVAGNFLADKFGSMKIAIIHDKTAYGKGLADETRKTLNGRGVRETLYEAYTAGEKDYTALVSKLKLNGIEILYVGGYHTEAGLIVRQMRQQGMKTVLVSGDALVTNEYWAITGKDGEGTLMTFSPDPRKQKEAAAVVKKFRAAG
>MP0313_megahit_109714_2-739
YLAGLLPLVRQVDPDANTVALIRASTGEFPKAVCSGVADAAEGLGFKTVIATEFAASTDDFSAVLDEIKAAQPEVIVVVGRIQNDLRLARRLAESGIHAGTVVAVAAGIQGFHDDLGSLAEWFVGPSQWEPETDLEPDFGPSSQQVVASLWRDGESHVDYPMAQAYAAGVVLQRCLGEAGSADSQALREAAARLRFSTFYGDFQIDGESGRQVGRETLLVQWQEGRKVVVWPTRLATGPLVYPWR*
>MP0313_megahit_110134_1299-2450
MITRTFKPLAVAAFMALAGVAQAADIRLGVAEALSGGAAQYGQSIRNGFQLAADEINAAGGINGSKLVLVVEDEQGKKEEAINAFKKLIFQDRVLMLFGPTLSNSAQAADPIAQAAKTVVFGTSNTADGITAIGDHVFRNSVTEADVLPVTLSTAVKKLGIRKVAVLYGNDDVFTKSGYDNFKKALEAQKIAVTTTETFAKGDVDFKAQLTKIKASAPDALVLSALIAEGAPIMVQARQLGLNLPVIGGNGMNSVKVFDLAKGASDGLWIGSPWSIENQTKENGAFIVAYTKQHKAAPDQFAAQAYDAMYIAAQALKKVKLSGDLAKDRAALRDALPAVKWAGATGGFSFRRALDRAGKPAGYDAEQTAIVSVTKNGRYAIEK*
>MP0313_megahit_114681_3-365
MSHEVREILKGGSDMKLTFTRLLFTSIAVSLIMIFAAACSSEPEVVIETVEVEKIVEVEKIVEVEKQKGDTVKIGTLLDYTGDLATYGIPMRNGADLAAELINQAGGLLGGDVQAVHRDSG
>MP0313_megahit_116118_2-499
YAVLNKIKSRKPGALFVNVMIDQGPTLVRQAKEIGLKTQLFSAQGLSTPDMEKAAGKEAEGMVALSFYHPSNPDPLTQKFAKAYAKRYPGVQPDHYDVQPYDALYLIADALKRAGGDKSKLRQALKETRNFKGVLGTTTAFDECGQGPGQLMKIQFRNGKMVVIK*
>MP0313_megahit_117069_2-88
MTMMKKLLTSAVASAMMVGGAQAAISNDT
>MP0313_megahit_117105_1-555
AQKKPLKIGFSMALTGPLAGAGKAALIAMQIWKDDMNKKGGLLGRQIEFVFYDDATSASKVPGIYSKLLNVDKVDLVVSSYGTNEISPAMPIVMRKGLVFMSLFGLAVNEKFKYDRYFQIMPAGPVPKDDWSRGFFNLAMAQKDKPESVALLAEDAEFARNAVAGARRHAKRLGLKIVYDKTFPF
>MP0313_megahit_117354_2-133
IDSDTGKQTGNSTLLVQWQGGKKVILWPPELAQGRLVYPWPNG*
>MP0313_megahit_117885_350-517
ILPGELGKALQIIKDGGDVDYVGASAVELIGPGESAGSYREIEMKDGKMVTVGYR*
>MP0313_megahit_118518_12-548
MLQFTPNPTNSIVYFQYGASLAAFREIGGSAVNGTIYATVIGALQDKMGMAFQNKYRAKFGENSTPMVGSQTYDGCYLWAIAASLAGGSGEPGDFDQNVKVADRLRSLIYRGINGTCRFYPEYQAAVPYPTDQENCENDPSLGMPHLFLQIPDHKKPPVLISPDPYTIQKFQTPPWFT*
>MP0313_megahit_119682_3-578
QEAANIRFPMENFIGVWWSGSDHDVIPAGAKADGYKAVTFHNVGDDFPVFDDMRKYVVDKGLAAGAGDQVGKVAYNRGMYAAMLAVEAAKTAQEIHGTAEIDASMMRDGMEALSITAEKMDALGMANFGPAFNVSCENHGGPGLVGVTQWDADTQTWSLISGFNPTDREVIGTLVAEDSASYAAENDIEERC
>MP0313_megahit_119687_3-551
LILAALAFAVMAPVTWIEKAQAAGEQFIPLPVYRTGPYAPNGIPSANGYIDYLKLLNARDGGINGVTVTWEECEYRYDTKLGVECYERLKNKGAKGASLVNPYSTGVTYQLIPKAAVDKIPLHSMGYGNTAASDGSVFPWAFTFPTSYWSQASAFIKYVGAQEGGMDALGGKKITLIYHNSPY
>MP0313_megahit_120593_131-1105
IGAKMAIEQINQAGGVNGAQLEGVVFDDACDPKQAVAVANRIVNEGISFVVGHLCSSSTQPASDIYEEEGILMITAASTSPDITDRGYQMVFRTIGLDSLQGPTAGNFIVEQIKPQKVAVIHDKQQYGEGIATAVRDVLLANDVEVPVFEGITAGDKDFSALIAKLRQAGVDFVYYGGYHPELGLILRQAGEQGLDVRFMGPEGVGNTDISAIAGESSEGLLVTLPKAFDQDPKNAHLVEAFKAKNEDPSGPFVFPAYAAVQVIADGIKIADSTDTEAVAEALRSNSFETPTGTLSFDEKGDLKNFNFVVYEWHADASKTALTE*
>MP0313_megahit_121282_1-969
VNSWKMYTDLQNKKGGWAGKKINLVILDDKSDKQQSLKLYEKLITQDQVDLTMGPYSSGITDAVANVLERYKYPTLAPGASSGVIWQRGRKYLFNQNAVAQDYQKGSAHIARDLGIKRIAIIGEDSLFPRQTAEGLRAWAKKLGLKVVLEESYPRKQQDFTALLQKIKSRRVEALFTNSYFADSTAQLRGLRELNINLKMVSGTVGPGLPKFAKQLGNTAEYVLGFSQWEPKPEILKRPGMRPFIAEYEKRYGIKPNYHAGISYAAMQITGAAIKKAGTIDRHQVWKTLRSMRTVTVIGPWKVDKNNLNSHEGLTFQILNGKR
>MP0313_megahit_123124_391-879
MKKFTKALAVLSMFGGAVFSTQALAEPFKIGICYDLSKAYTFATPQVSQAAMDLAKLINMKGGIGGEPVEVIVRDHGNEPQRGIECYSKLSREGVFVFDTLSTPVSLAILPRAMEDGRILMQSLVGRGDAVDGTVFDWVYPIGPTYWGQAANDVAYIKQLHDG
>MP0313_megahit_123262_1312-2454
MQVKLNLVVGAVAALLSGAAMSQDLVVKIGHVGPTSGAIAHLGKDNELGARLAIEELNAKGVMIGGKKAKFELLAEDDAGDPKQGTAAAQKLVDSKVNGVVGHLNSGTSIPASKVYSDAGIPQISPSATNPKFTRNGYKTTFRVVADDVHLGGTLGKYSVTQLHGKSIAVIDDRTAYGQGVADEFEKGVKGAGGKVVGREFTNDKATDFTAILTSLKGKKPDVVFFGGMDAVAGPMLRQMKQLGIEAKFMGGDGICTGELPKLAAGTMGDGQVVCAEAGGVEGEAKKSMDDFKSKFKSKFNVDVQIYAPYVYDAVNVMVAAMAKAGSAEPAKYLPVLAKTAGYKGVTGVISFDEKGDIKNGALTLYTYKGGAREQLAVVR*
>MP0313_megahit_123268_3485-4636
MSLKSLVFGLGICLSISAYAADPIKIGIPVGLSGANSVVAPSVVQASELAVAEINAKGGVIGRPLQLEIADDGSGAQGAQRAYDSLVFQKEVDGIVAMETTAARNAGLPIVNRGRVPLIYTSFYEGRSCSPWMYINAWVPEQQVKPMVDQFMSEYDAKKFFLIGSDYVFGRGMLEFTREYVESKGGTVVGESYLPIEGSDWTAIISQLRSADPDALITSTSAGAPNVTLTRQLRSAGVNIPYGSYAIDETTAKNMGSNAEGVYLAASYVSSLDTPANERFLEALKEKFGDEAETPNELSVPQYDGIYAYAAAVEKAGSTEPSAVIEALSEVTIEGPRGSIKMDRQRHAALTMYLGKVASDGSIEVVKTFESVDPGEQCPQFAD*
>MP0313_megahit_124129_3061-4236
MLRLIRTTGPIVTILAALSIAQAAEVKIGTLYPITGGGAIYGSPAMIGHRMAIDELNSQGGILGMQVVSVERDTKLNPATAAAAAKEMITKDGVNVIIGGLSSAVGLAISEVAKQEKVIYIATIPKTIQMTTNRRHDYVFRTASHTDFEGDAIAQIAKQLGAQKICDIQLDYAYGHDLADGIERGLKRHLPDAKKVLDLRPKLRATDYNVFITQIMGAGCDVVTSGLWGPHFVDFAKQASPFGLFQQIKYITGGEIGSQEIAGAMGEDYPDNVWANSYELWYHHSTQEHKNFQEALAKRLDTIETPMWPVLALIGVRMYGAAAEKAGSLDAASISDALKGMSIDTPVGPRTIDPETHQADTGQFWGPMVKKEGVPYRVMDPITYIPAKIIE*
>MP0313_megahit_125321_3-272
MTFRSLILGALGIAVGITGIAISKAAYAEEQFFPMLVYRTGPYAPSGIPVANGFRDYYTLINKRDGGINGVPITFEECETKYNTKLGVEC
>MP0313_megahit_125324_350-568
MVYRDAGGPNPAKSKQLAEELVLREKVDMLVGYAFTPNAMAVGKVATQSKTPVIIMNAATGRITRGSEYYVRV
>MP0313_megahit_126341_459-797
VAEQLPDSNPVKKPALTYKTAYEKAYGGQVSTFGGHMWDAGLLLAQAMPEALKKGQPGTPAFRKGLRDAMETTTNLAISHGVMNMNAKDHLGLDQRSRVMVEIKDGKWKLQN*
>MP0313_megahit_126710_746-1156
LYQSHAAANQDYLDLAGPAAEGVRMPVAPLVLSGKLEIGDPVRPVIAAYNKLYLGRWEVLPSVYGAHAHDAIQILIAAIRKARSTNKAALRRPIEATRGLVGTSGIYRINADDHLGLDVTSLRMAEVRSGAWEPVD*
>MP0313_megahit_127341_30-689
MPRHSQRIENPDMKSILNSGLRRPQMMALLLLGSICVQGCSEPVDESGVRGVTDDTIIIGSWAPLTGPAALWGAVGRGAEAYFEMINEEGGIHGRQIEFILRDDAYQPSRTVAVVREMVERDRVFAFVGGVGTAPGRAVVDYIMDKEVIWVSPATGATHWAYPPRKYLFAQYTPYFDEAAVLVDYVVNELGKTKVGVIYQNDDFGESGLVGAQVALEKHG
>MP0313_megahit_130543_3-770
MNIFIKIIIIIIFSIILNAEKLVAAEKIKIGLLVPLSGQHKTTGKLILQSIRLAINKINNPDIEILPKDTKADPMVTFKAAKELGQNGIKIIIGPVFNQNLVYLDELKDIIFLSLTNKTIKNPKNVISVGINAYSQLRAIINFQESNNLTETIFLLPKSDYEDEIKKAIPKTNIKIKKLYIYDTDPTKLTKQIENITKYQERKLDLKREIKKLKNSDVLNKNRKIQELEKKDTLGKVNFDSVIIADFDESLKSITT
>MP0313_megahit_131128_7026-7208
MRILTRRFALAAATLSLALPSLTLAAGNEIRIAHVYSKTGPLEAYGKQTQTGFMMGLDYAT
>MP0313_megahit_131875_2640-3956
MKALITCAALAALQLVAAPAAVAQAKEQFFPLLVYRTGPYSPNGTPWANGKQDYIKLINARDGGVNGVKLSYEECETGYATDKGVECYERLKGKGASVFDPQATGITFALTDKVAADKIPLITLGYGLSASADGGVFAWNFPLMGSYWTAADILIQHIGRKEGGLDKLKGKKIALVYHDSPFGKEPIPLLEERQKMHGFELIKIPVTAPGVEQKSAWLEVRKQRPDYVLLWGWGVMNSTALKEAQATGYPREKMYGVWWSGAEPDVKDVGEGAKGYNALNLNTSGQAPKVIQDILKLVHAKGQGSGPRDEVGSVLYTRGLVIQALAVEAVRRAQERFGKGKIMTGEQVRWGLENLALDDKKLAALGLTGVIRPIGTSCSDHQGSTWARIHTWDGAKWNFSSDWYQADEQILKPMVKAAADKYAAEKKLTRRTPAECQS*
>MP0313_megahit_133891_3-899
YAADNLGAATISAYDDFPSVIAAVNAGEADYAMGDSPVLALSGTLLTTFSDETFGLAVRQESNGELLDALNVAITAIVDSGEYDLIFGAWFEGTVVLTDDRDADTASAYPSPSEGSTLTSILESGTMKICSDTAYPPFENIDENGNAVGFDIDVANALVDEIAAHYMGNANPMFVPPVVPVESMKIGLLNPLTGPIAVYAPPFTWAAQAAIDDLNAMGGDFELIEADSGCDGTVAGAAAQSLVDAGVVGVAGAACSGASIGANAVLSAAGIIQVSYASTNPGLSDAGAYPSFYRVVPSD
>MP0313_megahit_135788_343-642
MKRLITATAFTLTALTAAPLAQAADSIRIAHVTGFTGPLSAYAEQLSVGMKMGFEYATDGSMEIEGRKVEIIDKDTQLDPARARSLVEEAYAEDDAHIVV
>MP0313_megahit_136069_1-579
WAGIERIEGSDLDVIPQLTRLKNAGADTLLMVGNVGPSAQVVKSLDRMGWDVPVVSHWGPAGGRFSELAGPNADRVHFIQTYVFTENNSAKGDEVLSALKARYPEIQSLADITPAVGIANAYDAMHLSALAIEKAGSTDGTAVRDGFYAIDSYAGLIKNYSTPFTPEQHDALGPQDYVFTHFVDGSIVPVKP*
>MP0313_megahit_136395_841-954
VEKRDDWFADRTVEAGVPKLIRKIGVDEMNIPIRNKR*
>MP0313_megahit_136552_95-868
IKNQMDGDLGDAKIGFVYLDYPFGQEPIEILKTLSEKEGFELELYPVPLPGSDQSGAWSKIRRDKPDYVISWLLAGGHVVASKEMRRNRFPIDRYLSVNWLNEVDIANIGAEEAKGILRGTNVAGGQEVPIVKTMLETYYANGKGSGPESLVRDVYYNTGMAIYSAGFEAARIAITENGWPITPESMKNAYESIENFDGDGVMAPVTVTGEDHGGGGKTRVEQWDGETWVPLTDWSADYLDVVWDVIKESSEKFTVE*
>MP0313_megahit_136887_1-633
KAGGVMGRQLELVIRNTRGDPAQGAKNTAELIDREGVQMVFGGVSSAVAIASGKAARDRNRIYFGTLTYSNATTGAEGHSYMFREPYNAWMTAKALSQYLTTNHAEDDYFYITADYTWGWSVEESVRKFSGTEDTDRHQGVKTPFPRALITDFREALEQAEASNAKVLMMVLFGDDMVRALNVAYEMGLTKKMQIVVPNLTLGMARQVGPA
>MP0313_megahit_139179_5930-7126
MKKTLIAATLASCGLAAQAQVSGDVIKVGFLTDMSSVYADIDGAGGVEAIKMAIADMKGMAAGKKIEFIFADHQNKADVASAKAREWIDTQGLDVLIGGTNSGANLAMATVAAEKKKPFISIGAGSSALTNANCTPYTIHYAYDTVALANGTGAAVTKAGGKTWFFLTADYAFGAALQADTAAVVAKSGGTVKGSVKHPLNASDFSSFLLQAQSSGAQILGLANAGGDAINAVKAANEFGITKGMKLAGLLMFINDIHSLGLKTTEGMYLTDSWYWNQSPEARAWSRRFFEKMKRMPSSLQAADYSAVTHYLQAVDALKTDDADKVLARMKATPINDFYTKGTIRKEDGRGIHDMFLMQVKSAKESTEPWDYYKVVTRIPGDEAFTKLADSKCPLVKK*
>MP0313_megahit_140751_3-641
MAKLSWSRSMTTFVVAACMLIASAAYTIPRAEADDPIKIGFGMALTGALAGAGKAALLSMQIWAEDVNAAGGLLGRPVKLIYYDDQTNPSMVPGIYTKLINIDRVDLVVSGYGTATIVPAMPIVMNYDRLFLALFALAANEDFQYERYFQILPAGPDPRVAWSRGFFEVAMRQDPPPKTVALVGADAEFPRNAMIGARQNAQEAGLEIVYDRT
>MP0313_megahit_140849_3-716
MLKPIFTFLAASLLLVGTASAETVKLALIDPLTGPMAAAGQPAFEHLKYEAKRINANGGLNGQDLEIVGLDNKVNPQESLVQLQKAIDDGVRYVTQGNGSSVASALISAIEKHNQRNPGEEVLYLNYAAVDPAFTNERCSYWHFRFDANADMKMNALTDHIAANDDIKKVYLINQDYSFGQAVSKAAREMLKEKRPDIEIVGNDFHPLAKVKDFTPYVSKIQSSGADAVITGNWGQDI
>MP0313_megahit_141321_406-684
MQMVEEEVNNIDMMGLSAREMEIIDLVADGLTNQEIAVKLTISKRTVDNHVSNMFTKTGSKNRVALLNWAMDNGKICRDGFNCCTLPDSDQD*
>MP0313_megahit_143703_533-1156
TEIQKIGYPPSVADLKSEVLQLKQANPDVVLQAAFDADAILSVRTYKALQFEPKAILAMGAGFASPTFIKALGKNADYNYSHTKFHDALGEKRPAVRQVSAEFKKRTGKPIWDAPARAFTGMMVVADALNRAKSFSPEDILAALRATDIKGSDLIVPYRGVRFNSNGQNELANGLITQIQGGKHHPVWPSSIATKKAVFPAPPWDKR*
>MP0313_megahit_143716_1-546
GAIATNVAVPNGVTMVSPSATSPGLTDLDDNGYFFRTSPSDARGGQILANIATARGLSSVAITYTNNDYGKGLADVFEASFTANGGTVTAVASHEDGKGDYSAEVAVLGAAGGDGLAVIGYLDQGGKGMIEASLDSGAFDTFVLSDGMIGQSLIDAIGSDLEGSFGSLPGTDSAGATKFATV
>MP0313_megahit_144493_3-578
MNVSKIFFLSFLCAVIISFTIGCAGGSDETEELKTGSAAQVSDVTENPSEVSISDDSLGVKKIGMLSPRTGPISVFSEQYEAAANLAVTVLNSSQAQYRFELVIADSGCDGSKAAISARDLIDDGVVGIVGAACSGATLGAIQVAAPARIPMVSYASTSSTITYVDDNGYLFRIVPSDAQQAHALAAVVADS
>MP0313_megahit_145955_197-721
NRSLLHMQQFLKDPNALVFIGGLHSPPYIKNREFINTNKLLLLLPWAAGGSITRYPSDDNWVFRLSVDDTKAGYRMAQFATQTLNCKNPLLLLEDTPWGKSNNNTMLEAFGDIKPQVEWFNWNTKINNAKLMLHQIKNTPAECILFVGNAIEGAVFINAMASFAKNERLPIVSH*
>MP0313_megahit_146735_245-502
PMAQVYAAGVVVQRCLAEAGTADNQALREAATRLRFSTFYGDFQIDGETGRQVGRETLLVQWQEGRKVIVWPPQLAQGALAYPWR*
>MP0313_megahit_146923_3-647
AQEAGLEIVYDRTYPPATVDFTPVIRAIQATGAELIYVASYPPDSVGIVRSINEIGVTAKQFGGGMVGLQYASILGSLGEQLNGIVNYDFWVPEPTLQFTGIDAFLAKYQPRAEDAGVDPLGYYLPPYAYAYLQILGQAVQATGSLDQDTLANHIRSHEFDTVVGNVAFGPDGEWAKTRILMIQFQDVEGRDLEQFTKPGTRVVLYPPEWVSGEA
>MP0313_megahit_149238_1-570
VECYEKLKNKGPTGASLINPYSTGITYQLIPKSEVDKVPILSMGYGRTSAADGRVFKWVFNFPMTYWSQASAVIKYISRQAGGYDKLQGKKIAHVYHNSAYGKEANPTLVALSKRYGYKLTLLAVDHPGQEQKATWLQIRRLKPDFVFMSGWGVMNSVAIKEAAAINFPMDRFIGNWWSGTDADVIPAGK
>MP0313_megahit_150606_3-680
MSLRKFFVFIFLCFTSLSLTAAEGDAPLYVGIDADFSAVAIEGGLAIKHGAEIAAEEINQSGGILGRKLKIVSLDHRGNPARGIYNLQQFSQNPDLLAVMGGVHTPVALAELPFIHEQNLLFLIPWAAGTPLIDNGYTPNNVFRVSVRDEQAGQVLISHAKKVNATRIALVLERTGWGRSNEASLTQAAKAQNIDIAATHWVNWQQKSFSDEAEKIKAADVDAVIL
>MP0313_megahit_151034_393-1016
MKLYKLITSTTVAVAFFAFAAAAVAKDPIKIGFSMALTGGLAGGGKQALVSMEMWAEDINAKGGILGRTVKLVYYDDQTKASTVPGIYAKLLDVDKVDFVVSGYGTNLIAPAMPLVVQRDIVFMGLFGMDNNKKWKHDKYFQILPSGPDPAVDFSRAWFDTIMQLNPKPKSIAFIAADAEFARNLKGGAEVNAKRLGMKVTYNKNYKP
>MP0313_megahit_151190_4444-5778
MTKQTNETKTVDSSRRGFLSKSAIGAGAALTGTMLGAINNGAKADGEPIPLGGGMPMTGWAAADGIEFKRAQEMACDEINALGGILGRPLVPVVEDTGNQGADNIIPAMQRLVDRHGVHAIINGYNTGAVTAEYDVIADAGIIYIHHNTDIVHHETVGNDPDRHFGNFMGDPAEYWYGEGLLAFLNGLVDTAQWSPDNRKIAIVTGSQNYSMVIAEAIRDNAEKYNWDISLFETVVVPISEWGPTLTKIRNDPPAVVAVTHWVPQDLAQFMLQFVPNPTNSLVYMQYGPSLAAFREVGQDSTNGVLYSTVIASLQDEIGQAFNNRYKERFGPSSSPLVGAQVYDSIHYYALASAIAGGTAGPGGFDQNRKVSERLRRMIYRGVMGTTHFFLPEQAAIPYPDATNDPSLGMPHQYLQIQDFTDEPEMIAPPPYETAKFSMPPWFK*
>MP0313_megahit_151646_1-759
LVVGMPASLSGQFQAQGRQALAGVQAWARDANAATPDSVRVIHYDDASDRSTVREITRRLIDDDKVDILFGPYSSVLTSAAAQIAEEHGKLLWNHGGASDKVYRQGYRWIVGILTPASQYLAGLLPLVRQTDPTASAVALIRASTGEFPKDVCSGVAAEAEALGFRTVLSTEFEAATDDFSGVVAELKAARPDVVVIVGRVQNDLRLARQLVESGVNAGTAVAVAAGIQAFQDDLGSLAERFVGPSQWEPEAY
>MP0313_megahit_152237_15463-16716
MFDITSTRFPLRAMTAAAALALAAGAVQAQKGETVKLAYIDALSGLMGPVGQNQVKTFQFLAEKFNKSNPAGVKFEIVTFDNKLSPAETLNLLKAATDQGIRYVMQGNGSSVALALSDAVGKYNERNPGKEVVYLNYSAVDPDLTNSKCSYWHFRFDADTSMKMEALTTFMKDQPDVKKVFLLNQNYAHGHQVAKYAKEMLARKRPDIQVVGEDLHPLAQVRDFAPYVAKIKASGADTVITGNWGSDLALLVKAANEAGYNGKFYTYYTGVTGTPTALGQGGAGRVYQVAYSHYNLGGETQKLANEFKAKFNDDMYTLSADHILLMLSQAMANAKSTDPVKVAKALEGLTVKSFNGDVTMRKSDHQLQQALYISVWQKADAKYPYSPENTGMTLAPVKQFESYVSSTPTSCQMKRPG*
>MP0313_megahit_152730_3-1136
GGSSSMGVSMRDGVRLAADEINKAGGVLGRQIQLVERDDEAKNERGVQIAQELINKERVAATVGYINTGVALASQRFYQDARIPVMNNVATGSIITKQFDDKPENYIFRNSAHDSIQAPMIVEEAIARRGFRKVAILADSTNYGQLGRADLEAALKLKGVTPVAVEKFNIKDVDMTAQLLKAKEAGAEAVLTYGIGPELAQIANGMTKLGWKVPMIGSWTLSMANYIDNAGPGGEGARMPQTFIQEPTTPKRQSFIINYLKTFNPKNSRIESPVSAAQGYDSIYLLAAAIRQAGSTEGPRIKAALEDLKTPVDGVVTTYNKPFSARDHEAITANIPVMGEVKGQRVVYAYPDDFKKASEVRVKDANAKGALEQKKRQ*
>MP0313_megahit_152935_1-864
MSRTVKIIFWLVIALVVLLLAYKVFSSPIEDDTIQIGFIGPLTGEVSDRGESARNVISMAFEEINNAGGIDGKKIEVIYEDGGCNGQDAANAMQKLAKNEKVKVVIGGLCDSESLAAVPIAEENKILLLSPGSSSAELTNISKYFARTYPSNSIQGSVLSEIAYKDKQWKKVAFIQEQLDYPLSIFEVFKKSFESMGGEVVKEEFPVDTSDFSSALTKLKSEEPDAVFINIETAVIIEMILKQIRDLKWELPLLVTDVVGNDAEIVEKNSKLLEGALTAELSVSVSNE
>MP0313_megahit_155332_143-1195
RNIEIVPLDNAMSAEKTTQQLKKAVDMGLKYIIQGIGSNHALNIIKFVNKHNKRNPGNEIMFLNHSAVTTAFTNELCSFWHFRFDANVDMKVAGLVTQMSRDSSIKKVYMINQNYAYGKSFQAAARTLLKERTPGIELVGDELIVPFGKVQDFTPYIAKIKASGADTILTGNWGPDLVRLVKFAAGANLPAQFYTIYGGLTSSVAGYGADSQKVTLKQVNEYHENHDGLSADSMAFGDSYLAKYQDTWYSDRQRWLILMLAEAIDKAGSDDPIAVGKALEGLTFQGPLGEVQMRASDHQIQMQLMVSSLTGEYSRPIMYKGNDFHIAFATDGTISREDTTLPTTCDMQRP*
>MP0313_megahit_155437_522-866
MKSSKILTLAVTFALLASVMAPILGNGPVANAAADNHIEVKIGLLNPLTGPIDVYAPAFTDAGDLAIADLNDGQTDYHFSIVEQDSGCDGTTAATAAQALVDAGVVGIAGAACSG
>MP0313_megahit_156753_391-705
SGPYTGESYDAAALIVLAAAVGNKKDPTHQIRQAIADNIMNVANAPGTEILPGQLRKALIIIRDGGEINYQGATDVELVGVGEASGSFKEVEVSGGAFITVQIH*
>MP0313_megahit_157440_384-620
WPITPESMKNAYESIEDFDGNGIMAPVTVTDKDHGGGGKTRVEQWNGETWVPLTDWSADYLDVVWDVIKHSSATFTVE*
>MP0313_megahit_159186_867-1289
MTDVHALGLEVTQGMLLLEGFYWDQDDEARQWNKRFKDKTGKMPNMLNAATYSAVTNYLNAAQELGTDDADAVLAYLHEQEINDLFAKNGRIRRDGQMVHDVYLYEVKSPKESDGEGYFYITEPGRRDPDRMVPRKYGRV*
>MP0313_megahit_159557_728-2047
MKFRTLFLGALVAAVGVTGIAVQKAAYAAEQFFPMLVYRTGPYAPSGIPVANGFRDYYTLLNKRDGGINGVTVTFEECETKYNTKLGVECYEKLKKNSAGAKATLFNPFSTGITYQLIPKATVDEIPILSMGYGRTAAADGRYFPWVFNFPTTYWSQASAFIKYVSRQEGGWDKLKGVKIAHVYHNSAYGKEANPTLTALAKIYGIKLTLLAVDHPGQEQKATWLQIRRLRPDWVFMSGWGVMNSVAIKEANAINFPMDHFVGNWWSGSEGDVIPAGKGSIGYKSAAFHGAGANWKIHQDIIKHVYGGDAAKAKANNLGEVLYNRTLVNAMYGSEAVRTAMAKYGNKPMTGEQIRWGLENLDVTEKRLGELGMKGMLLPIKISCADHETSGPIIIQQWDGTKWNIVSKWIKPMREIVRPMVEKAAKAYAKENNITPRSC*
>MP0313_megahit_161583_1188-2339
MQNFKRMALFLAGTALAITPYIAKAETIKIGVSQPLTGAVAASGNYVVQGAKIAESFLNDSGGLLGKQVELIIEDNKSNPKEAVATAEKLIVRDKVQVMMGAWSSTYTLAVMPKLMEYGIPMVVETSSSGKITTSGNPWIFRISPTSAMEAKSFGTKVANFNVKKANFLVVNNDWGRGAAKEFQKMLKNKGISIGAVETMDAKATDLSAQLAKIKSSGGNTLFVTSGVEQITLVLKQAKEQGLKQQIITTGGSSSPDQLIAQAGAAAEGSLHLLFFAPWFPEAAPNPKVATKFVKEWKKRGHNFAGLTEGFRGHDGIMTIAAAIKAAGKNNSKAIQKALWGVKVDGVNGDIAFIKQGPAGKESAQNVPNVYVVTIKNGKVALP*
>MP0313_megahit_162045_208-1437
MTDDTGRKTEVTRRHLLQTAMWTSAAVATGAGSWVIPARWASAADPIKVGIATDLTGPIGFAGNANANIAKLVVDDINDNGGILGRPLEIHIEDTASNESVAVGNVRKLIQRDRVDVVLGGITSSMRNAIKDVIVGRGRTLYIYPQLYEGRECTPYIFCTGPTPAQQCDELIPWLIQNGGKRFALPSANYVWPHVLNEYARKVIENSGGEVVLEEYYPLDQVEYSATVNKIMNENVDVVFNTVIPPGVGPFIKQLYEAGFQKRGGRLSCVYYDENTVSLNAAHEWEGLASCLDYFRVLTREGDDPFSAKLAAAYDERYSGSVLFTAGSAATGMYRGLKLWEAAVNEAGNVDRDDVAAALDHAKISEGPGGPAEMVPGKWHCRMNMYIAVAKAGQYEVISRSPMVDPKEC*
>MP0313_megahit_162975_814-1818
SVAGRKLVVIEKDDQGKPDVGKSLLAAAYGDDKADIVVGPTSSGVALAMLPVAEEYKKILLVEPAVADSITGDKWNKYIFRTGRNSSQDAIGNAVASDIAGLNIGVLAQDYAFGRDAVKAYKEALKKARIVHEEYLPTQTTDFTAGIQRLVDALKDKPGPKVIAVVWAGATTPFPALAALDLQKRYGIAVGSGGNILPAMAAYKQFPGMEGATYYYFGIPKNPVNEWLVANHYKQFKAPPDFFTAGGMSAAIALVEALKKTGGDTATSKLIKTMEGMSFETPKGKMTFRAEDHQAMQSMYHFRIKVDPAFPWGVPELVREIKPEEVNVPIRNKR*
>MP0313_megahit_163257_5323-5406
GIRTLTNLQIFDGEDVARTIEETGCKL*
>MP0313_megahit_164345_164-451
MQLENPRCDKGDTFKGYAYAVSQTLKHVLEQCGNDLTRANLMKVASSISGLKVPMMLPGITITTGADDFYPVEQMQMVQFDGETWQELGEILSAD*
>MP0313_megahit_164548_1-654
INKRDGGINGVMISFEECETKYNTKLGVECYEKLKGMGSTGATLVNPFSTGITYQLIPKAPIDKIPILSMGYGRTSAADGRVFKWIFNFPMTYWSQASAFIKYVSRQEGGWDKLQGIKIAHVYHNSAYGKEANPTLKALAKRYGIKLTLLAVDHPGQEQKATWLQIRRLKPDWIYMSGWGVMNSVAIKEAAAINYPMDHFVGNWWSGTDADVIPAGKG
>MP0313_megahit_166653_5661-6857
MKPKSWRGGFAVLALLLTCAGAARAEGADIVVGFANAKSGWLEAYDTPARRAALVAIDELNAKGGLLGRKIRTVEADTKTDRAQSAKAGLEVLDAGADLVVVSCDYDFGAPAALEAQKRGKVSFFLCAEDVKAGIQGVGKLSFSSSVLAAVQGATMAEWSHAKRNVRSAFVLLDSSIEYDKGLCTGFDWMFAQLAGATVVGRDSFKNGDASIAAQISRIKALPKEPDAIMLCSYIPGAASAVRQIRAAGIQSLILNGGAVDGSYWLDSVPGLSNFVVPVQGSIYGDDPNPKVEAFNKAFATKWGTRPSSTYVYPGYTLIEVWARAVERAKSVDSAKVVAELERFRDEPTLFGTRTFTHDIHHQNRARLLIAEVKQGKPGVVDQWTISKPVPLDVLLKR*
>MP0313_megahit_167804_907-1296
MFKVLKPFRRLWPQAVAVTTLGLLMSSPALAVEPIKIGLVAALSGQSAKSGEALTRGLTIAIDEINADGGILGRPVELIRRDDESNPAKGMLAARELIQREKVTVLFGGLDTPVSLAIVPLVNQMKVPFM
>MP0313_megahit_168223_3-626
MSKPGVKRIAMVAHTNDWAKAYCDPAIEVIKASGGEIIEELALERGQTDATAQVLKLKQANPDFILGCLYEAETVIFLRDAKKYGVRIPVMGTAGTDLENTLERLGDPDAVKDYYVLHAFVDKVDGPKMKKWNDIILKYYPNETITGFSAISMASGVAAVKALKAAGRDLTRSKFIAELDNIKGLKTGILACDITWSSTDRHGCKKSA
>MP0313_megahit_170170_11366-12607
MKRQQKTTGFFAKTTLGLCVAAMLATTAMAESETQSDTIKIGMTSALTGPYNEFGEGNRRAVELAIKQWNEQGGINGKEIELAMLLDDQLNPDRAVQNMRRILDNEEIVGIIGPAGSGPTLAVIDMAEADGRPYMNPIAQTPMVTYPNGTGATPRPNVFSFALQNDVEATAMAQHLVDNFERVGVVHESTSYGVTGLDYLSEAMTAAGGEAPVAADSYNQGAQDMTAQVARMNRSEVDVIAAIGLGRDLAVLRRTMERLNVDVPLIATNGALGQPFQDGAEGLVEGVQGTMISAFGLRPMRDATQEFVDAYKAEYGVDRWWGSDEENPQLFMAISVANGYDAANILFEGIRRAESTEPDDIIAAIESIQNYEGVNAVYSFADDRHHAIEADGVEVFEYVQQGDDYPLVPVSDL*
>MP0313_megahit_170448_2-1156
SNTMKKTSMKKLLVAMTAAATLTAAGTSYAEDPIRIGGIYILSGSAATYGEFAQKGIDLAVDEINESGGILGRQVEMIYEDSQGKASVAIQAARKLVYSEGADALVGLDSSGVAQGMVPTMPELQKPLIITHAATPDVTGKLCNPFTYRVSVNVAQNMKAAAMVAAETDATNWTTIGPDYAFGHQSWEFFGNYLKDIKPDVSLMSETNFPRFGAEDFTPFIDRVMNSDADGVLISVWGGDLVNFIRQANNRGFFEKDMELMFTVGAATEVLSALGEEMPEGVHLSTRYWYDAYDNDINDRFVKSYIDAYGNPPSYNAEGAYAAIYAYKQAMEAAGTTDGAAVAKALSGMSMEAPNGTVTFRKGDNQAMVSPNWGISGPMHPEHGI
>MP0313_megahit_170755_1-1125
MKVLKSFRRLAAASAVALAIGGAAHADEVNIGFTGPLSGGAALYGENTLEGLRMAAEEINAAGGITVDGEKHTINIQALDDKYSPSQAAVNGKRLVQQYNAPVIFTPHSGGTFALQAFNERDGFLVMSYTSVPAVTSKGNKLTVKIPPNFTDYIEPFSRITMDRFGNKLGVANATHDYAKYWTKEFVPVWRELGGEVAAMNPMDYNKSADFYTGVSKVLSEDPDVMFVGGASEPTGLVVRQARELGFKGGFILMDQAKMDEVAKVSGGIKSLEGSVGVVPLDKYENEGAKLFLEKWQKDHNGVATSETAYNYFAMYLIAQAMQEAGTVDDAKAIRAAIASAMDKVSVEHNPYDVDGIDEAGNLGADPQIAEVVDG
>MP0313_megahit_170861_371-634
MNRRDLLKLAALSAVPASLLQARSAWAADAIELGCPVPMSGPFAANGKFADLGMKLAVEQYGKVLGRPLAYSVLDTEGKPATAVRKVQ
>MP0313_megahit_171101_34-1167
MTFKTLAIAGALSLAAATAQADIKVGMITTLSGGGAGLGIDVRDGFMLALEQSGRSDIEVIIEDDQQKPDIAVQLSDKMIQSDKVDVMTGIIWSNLAMAVVPGAVAQGKFYLSPNAGPSALAGQGCLPNYFNVAWQNDNLHEAAGAYANDAGYKNSFILAPNYPAGQDALTGYKRFYKGELAGEIYTQLGQTDYAAEIAQIRASGADSVFFFLPGGMGISFLKQYADSGVGLPVVGPAFSFDQGILQAVGDAALGVVNTSQWSKDIDNETNAAFVASFQEKYGRLPSLYASQGFDTANLLISALDQAQPSDADAFRAALKAADFASTRGDFAFGNNHHPIQDIYVREVIKEGDVYTNKIIGVALEDHVDAYAAECKM*
>MP0313_megahit_171937_1286-1846
PDESDFSGTLARLRDAGCELVGVALPIRPIITVVATAKQMGWDDVKFLVSQAGFHSAVAAAPGGVTEGLYGVSPWQDIVSRMKDVPEAKEWADQYKEEYGSVPSGGAVLGRVGAEVTIEALRKAGPDLTTESFLAAMESLDFRDPVTGVDIKMSADNHRAGNDIILSKVIDGIWEPVTTLEDSVSE*
>MP0313_megahit_172325_3-1223
PEAAPEEVGTVADHLGDGSLGVVEVGPGEAIQIRSLNAISGDVAFLGIPNENGIRMAVADYGQIGGHDVEVGTGMDDLCSADGGQAAAQILVADQDVVGVIGTSCSGAATAASPLISAAGMVMISGSNTSPALTSDLAGTAGKNYHAGYYRTAHNDLYQGAAAANFALDVLGVSTAAAIHDGDPYTEGLATAFADAFKAGGGTITGFTAVNKGDSDMVPVLTEVAAGAPELLFFPIFQPEGDFIVQQAPTVSGLEDTVMMAADGLLNTNFLAVAESQGMYFSGPDVRYGSNYNQSTGETAADVLADYEAEFGEVPAAPFWAHSYDAAALLMDAIAAASYDDGGTLVIDRAGVREFLNGVSNYSGLIGLMSCDEYGDCSSSKITVIQNIDINDYGVSTANVVYEYAPL
>MP0313_megahit_172435_3-1304
AFFSGCDQDDSKDDASTDTDALTGEHFVPVTVYRTGPYAVTGAPAANGIVDYLKMINARDGGIGGIKIAYEECETAYKPDRFIECYERLKNKGEAGATLFHPFGTGLTYSVIDRVPDDKVPLITMGYGRTDATDGRVFPWVFPLMVNYWSLSTAKIKFIGSLEGGMDNLKGLKIANIYHDSAYGRETGPVLKKQSELYGFELAQFPVAHPGIDQKATWLSISRYKPDYIILRGWGVMNSTALKEAARTRFPADKIIGVTWSCSEQDTMPAGKAATGYRCSRMTGAGSDYPVFKDIVKYVHDKGNGTGPIEEMTTNLYKIGVLTSILTVESIRTAMQKYGNKPMSGEEVRWGIENLNIDEARIAALGATGFISPLKVSCEDHEGQGKVKFARWNGTEFESASDWIETDQSIVRPMIEASAAAYAADNGISIGCN*
>MP0313_megahit_173197_3-707
MRRMFRCVVGRWSSGMTVLIKLQDVTESRNMMKSPSKIYLLMMALVASFLLASCGIVGGGTTTVKIGLLSPQTGPIAVYAPGFEDAANVAVSGLNEANDDYVFELIVVDSGCDGTQAATSAQSLIDSGVVGIVGAACSGATLGAIAVAAPAGVPMVSYASTSPAISTADDDGYLFRVVPSDAQQSVALADVVKSMGDSNPAVLFMTNDYGAGLGENFKAAMGSLCTEIGYDPTEG
>MP0313_megahit_173300_2-1564
ATTAAPAAAATTAAPAAAATTAAPAAAATTAAPATTAAPAPEEVATVADHLGDGSLGVVEVGPGEAIQIRSLNAISGDVAFLGIPNQRGVELAIADYGPIGGHDVTIGAGMDDLCSADGGQAAAQMIVADQDVVGVIGTSCSGAATAASPLISAAGMVMISGSNTSPALTSDLAGTAGKNYHAGYYRTAHNDLYQGAAAASFALDVLGVSTAAAIHDGDPYTEGLATAFADAFTAGGGTITGFTAVNKGDSDMVPVLTEVAAGTPELLFFPIFQPEGDFIIQQVVTVSGLGDTVMMAADGLLNSNYMALPETEGMYFSGPDVRYGANYNQATGQTGDAFLAAYEAEWGEAPAAPFWAHSYDATTLLLDAIAAASYDDGGTLVIDRAGVREHLNAVTDYSGIIGLISCDAFGDCGSQKITVIGHADSSDVAASNANVVYEYAPGGSSLGEGNLVVPAPRPVYGGSVTIGIEAEAVGLRPWEDTCSSPCYNIMITVFDKLFEQNAAGDVVPNLATGITPNEDF
>MP0313_megahit_173388_274-1107
KRRGDASDSGLQMPIFTDTAIKGGLAKISDWAFRNVPNEANMYKALFAWLRTEHPNLKTVFGGVEQDFAHSRFTWHKVMKIAAPAAGFEVVGEAKWLLADTSFTTQVRAMKKANADIVSISSHPFTTCGLLKEMKRQRIKPKLIVGLTSSSSMETLTGCGEAAEGIIIPTSFAPVTDAARFAAAKTAEQGGSTDLHSASAWENVMVIKQVIESSGVDAKPDTVQADRGKIRDGLAALKTTKGLLGTIKRTAEGEADKPFVFAHAQNSQWVVLHDPAK*
>MP0313_megahit_174006_428-877
MMREYFPEDREGRMAVTRREFVAGAALAAAGTLTGFPAIAQRGPLKVGVFISEVDAQGVDELVGPYVSQMRVGLGLAASEINAMGGILGRSVELVYRDDGGSPPSQAATTALIAEEGCEAIVSGFLMASPRLITIRMNALDAPVPTVHGL
>MP0313_megahit_175842_3-344
MKFGKYLISLLAAVAVICPLSTTAVAEDGLYIPMFTYRTGPFAPGGSKIANGLTAYFEMISKRDGGIEGQKIIWEECEFGYKTDRGVECYERLKGKGSLISNPFSTGLTYKLIP
>MP0313_megahit_178115_2-841
YAGASGSHTFDASGDVAGAGYDICQFDALSSTDVFFSCRAHWTRDGGVAATEFTGMTVKIGFLNPITGPIAVYAPGFGVAANIALGMMNIAGWGSGLQFELVMADSGCDGTAAATGAQTLIDAGVVAVAGAACSGATMGANAILSAAGIPMISYASTNPGLSDATAYPLFFRVVPSDAIQGPALADVVTAGGSSNIALLHMNNDYGSGLADSFDDAWTDAGNSLCAKIGYADTDTDFTSQVQQVIDGSCDSVMLISYASDGAAILEELSAQSFSGAVYGG
>MP0313_megahit_180127_108-959
MKLNHWALAAIVSMAAIGQHNNSQAAEDLVIAVAGPITGQYAVFGEQMLRGAEMAVADINAAGGVLGRKLVLEVGDDACEAKQAVAVANQMANKGISFMAGHFCSSTSIPASEVYYEEGILQISPASTNPMLTERGFDNVFRTCGRDDQQGQVAGSFIAKNFPGARIGILHDKTAYGKGLADETKKELNARGVQEVLYEAYTAGEKDYSALVSKLKFESIDIIYLGGYHTEAGLIVRQARQQGLNARLISGDALVTEEFWSITGPAGEGTLFSFSPDPSKNPEA
>MP0313_megahit_180268_1489-1833
MKNIAKYGAVSALSLVIGASAAFAENIKIAFIDPLSGPFASTGTNGLHQFEFAADYMVNDKGGLLDGQKMEVLPFDNKISPKESLIQLQVAIDQGARYIVQGNSSGVANALTEAI
>MP0313_megahit_180536_10-1173
MQLLSKLKSVACYAVATLAMIGSVNAAEVIKIGVPTGLSGANSVVAPAVVQSSKLAVEEINAAGGIMGKKVVLVVADDGSGAAGAQKAFDFLIFKEKVDVLITMETSAARNGGLPIVSRGRTPFIYTSLYEGRSCNPYLYCNGAVPEQMVGPIVDYFMSKKGAKTFFLVGSDYAFGRGMLEFTRAYIEKAGAKVVAEEYQPMDANDWTAIISKMRSTKPDAVIMSTAGGAPNVTLQKQFKAAGIQALVGNLSVDEATAKSMGADAAGIYISASYLSRGKSPENKRFLAAMKKKFGSDLLTPNDLSVPQYDAIYLYKAAVEKAGSADVDPVIKALAEVSYTGPRGTISMNVQRHAPLNMHLGHIQSDGSVEIVNIFKNVSPGDQCPKL*
>MP0313_megahit_181459_470-1753
MDSSIKCKKTDRENFIRKNRYLVMFLTILIFLMVNGFAQAKSIKICVIDDHSGDFALPNIPKTHGAQLAVEEINSSGGINGNRLELIHYDGQSNVKRYQELALKCVFDDEADVIMAGYTSSEREAARAVAVKNKTIFWHNNQGEGGIADKYSFFTGPIPEQQILPGVEYMIKKYGPKMYVLAADYGFGQVSALWTHVAAGIYGGEILGEEFHPLGNSEFASTISNIQKAKPDFMVHYLVGANQSQFYPQAQAVNLNIPAVSTVNLQQGYEHKQFAPPALANMYIPVAYIEEVPSIGNKSFIKRFRKKFPKEPYINQPARCAYVAVNIMAEAWRRAGNTKTNDVISALESGITFDAPEGRVFLDPATHHLTMNIRMAKIDRKHNVSWVHDFGPIEPWWLRSSGVNLVRHNDAKQYLPWDDPRYIKYKR*
>MP0313_megahit_182909_314-559
MTTRIKFLRALTFGVATAGLLATGPVNAKVEGDTITLGSAISFTGKYSTNGIHAKRGYNLAVKRINETGGVKVGGKAYKLKI
>MP0313_megahit_183616_3-227
MSFIKKTISIWLSIVFAFALSFPVSAKVEGDTIILGAAVSLTGKYSTNGEHTKNGYNLAVKRINEMGGVNVGGKS
>MP0313_megahit_183983_6377-7702
MKHRVLRLAAVGVAAVLTTFGVAVGNAVAKDKMVIAVPTFLTGGGAPAFGIPARNGTELIIQAINKGQVPAPYNTKGIAGAQVEAIIYDESGGGAKQVTEYRNKVQKLGVDMFAGFVSSGTCAAVTAVAEELKTLTLYSTCGTPRVFEELDKNPKYVFRTMSHATADGVSLAHYVASKFGSANGYTGINQNYAWGQDSWRDFDLAMKVLAPQIKGSTKGQWPKIFAGRYGAEISALLKSPEDLVHTSFWGGDLEAFIFQGLARGLFKKKQFLMSVAGTAAYRLGKKLPTGIVLGSRGPYGIYANQLIDTPMVKWFNNAYVNRYGTQPTQPSYQYAQAILGAKFAYEKAADANGGKWPSTDQVIAALEGATFQGVATVVRMARSNGHQGVTDHAWGVASFDKELGLPVVSDVMHFKGDCIMPPNGIDSVTWLKGGMKGAKCD*
>MP0313_megahit_185591_143-1408
MTRGNKVDIRTWVLSGILMASIAIWPPLSSAARAAEPIKIGFSMALTGGLAGAGKAALIAMEIWREDTNKAGGLLGRQIEFVYYDDATSPAKVPGIYTKLLNIDKVDLVVSSYGTNEIAPAMPIIMRKKLVFLSLFGLAVNDKFNYDRYFQIMPSGPVPKDDWSRGFFEIAGAQNPKPKSIALLSADAEFARNAVAGARRNAQKMGLKIVYDKTYPPGTSDFSPIVRAIKATAPDMVYVGSYPPGSVGMVKSANELGLKPKMFGGGMVGLQFASIQKNLGPLLNGIINYDFWVPEPNLNFPGVKAFLKKYQEKAKGKGVDPLGHYLPPFAYAYLQILGTAVEAVGSLDQGKIAEHMHKTTYTTVVGPVKFGSNGEWAKTRVLMVQFRDVKPNDLSQFEGPGKRIVLYPKEWKSGNVVYPYK*
>MP0313_megahit_185988_2-244
MKKILLAVIFSISTITTAALAEFKVGIILGFTGPIESLTPAMRDSAKLALNEVSGSAVFLGGEAITILEGDSTCIDSAAAV
>MP0313_megahit_186044_2-250
PTAVGFALEGMTTKGPHGEAYMRAEDHQMHFDMVISHISTDVEKTFVYNGEDYGMAYITDGWVDKKNITLPTTCKMKRPNRS*
>MP0313_megahit_186638_3-872
MAPVTEENKIPMVEANGASRSLFTKGYKYLFAVLSPANQYLEVAIDLAVEKNGGKPVNIAMAFEQDAFSQDVRLGIVDAAKRTGSKIIIDDKLPKELNDMAATLAKVKATKPDVLVVSGHSKGALTAIRQIAEMKVDVPMLAMTHCDASKLAKQHGKNSEYALCAAQWHKELSYKDDYFGNGLKFDKDFNALYGYAPPYQAAESAAALLVYKDAFERANSTDKEKVRDALAKTDMQTFYGNVKFGAGGQNTAKPMVLFQVRCEGDSCANRLVAPTKWASHKLVHPIPKWS
>MP0313_megahit_187632_475-1602
MKMAHKKALSQMIAAAALAGASTCALAADTIKIALAGPVTGPVAQYGDMQFIGAKMAIEQINKAGGVNGSQLEGVVFDDACDPKQAVAVANRIVNEGISFVVGHLCSSSTQPASDIYEEEGILMITAASTSPEITERGYQMIFRTIGLDSLQGPTAGNYIAQQVKPSKVAVIHDKQQYGEGIATAVRDVLTEAGIEVPVFEGITAGDKDFSALIAKLRQEGVDFVYYGGYHPELGLILRQAAEQGLDVGFMGPEGVGNTDISAIAGEASEGLLVTLPKAFDQDPANAHLVEAFQAKNEDPSGAFVFPAYAAVQVIADGIKLADSTDTEAVAEALRSNSFDTPTGTLAFDENGDLKDFNFVVYEWHADATKTAMTE*
>MP0313_megahit_188788_3-977
MKLLLNAFRLFLVGFVLFTFGVTTSQAANKVLKIGHIGVMSGPAAAWGLINKYAALAGAEIINEDGGFEIGGEKYDIEIVSLDTKQNPRVAIAGAERLVYQEGIKYIIGPNVDDTTRAVLPVLEKAGAFNICYGWHRALFTPPSKNTALGMIAGYQSAPVIYKYLKEQRGVKSLACVPRNDASGLNSRDSCVAAADQLGIKITSSDSTYEPNTSDFFPIMGRIIGQNPDLIVLSGVAPSDAPLLIRAARELGYKGLMSTETAMDANIITEIAGEMANGFISVGGASAPELRTDQMKRFIERYSKVAGEWNDEAGTKVYALEMLLQ
>MP0313_megahit_189509_3-881
MKLKMTTLALGAALAAGPAMAELVFPSLSYRTGPYAANGIPFADGYADYFTLLNERDGGIGGEPIRMIECETGYNTEKGVECYESTKGEGALVYQPLSTGITYQLIPKATADGIPVHSMGYGRTSAKDGSVFKNIFNYPTNYWDGASVAIKHLLDLNGGSLEGKKIALVYHNSAYGKEPIRTLEELGKKHGFELSLLPVDHPGQEQKSQWLQIRREKPDNVIMYGWGVMNQVAVQEAANIRYPMDQFIGIWWSGSENDVRPAGDKANGYKALTFHNVGDDFPVFDDIQKYVVD
>MP0313_megahit_190382_11114-12430
MKIQRFIMTWVASLLMAAGMLTGLSAQAAKDPVIIGYIGSFDTDTGKSTIRGAEIAIEELNAAGGVLGGRPIKLVKADTREDVIEGIKAYEYLAETEKVEFIISGSIDDVSLGWLPRMAEYRIPTLDTWTSYVGIIDMVVNEYDKYKMYFMNVANDFALATLYVDFGKDILADKMGWKTTVVMQEDTAFGGGVFELVDQMLAPEAGIKIIDHIVYDTNTVDFSPIFNKAVKSKPDFIYLISSVRSQVPSSQYVKLQVPVPMTGINVAAFGKDFWNDTGQMGGGTSTLSPIPSVGFAMDDRTQAFVDKYEAKYGNSRPIFPHFNGFNAYYGIYNAFNAAERAGGFAPLDAWVTEMENEDLKIYKDGKLWLRYAFWKPGEIEPRTQREYTHNIKFDITQPLDDGAPSMVVIQWYEDGTTAVVYPEKYKTGEFTVPSWIKQ*
>MP0313_megahit_190810_3228-3734
MEDKNNLGNFRVFSDLSEEYLEKFHKTVEIKNFKAGAKIFNEGDVGDSIYLLLDGEVEINQALTLQLSKGDYDTREKSIIRLRSDISPCFGEMSLFGNDNKRTAGVRAISDCKMAVIMKDDLFSICADNPDLGYTVMLNVAAIVTDNLVKANQNVLKLTTAFSLILEK*
>MP0313_megahit_191044_85-1059
RSLVEEAYAEDDAHIVVGPVSSGVALATLPIAEQYERIIMPEGVADAITGADWNRYVFRVGRNSSQDAVSNAVALGEPGVCVATIAQDYAFGRDGVAAYKEAMETQGGEVVHEEYLPTDATDFTAAAQRLFGALKDRDGCEQGKYIFAIWAGSANPLSRIQDLQPDRFGIKLATGGNILPALVSYSEFPGMEGAGFYYFESPKNEINDWFVKQHMERFNAAPDFFTAQGFSQAMAITAAIREADGSTDTEDLIDAFEGLVFETPKGKMVLRDEDHQAMQEMYHFRIEVEKRDDWFADRTVEAGVPKLIRKIGMDEMNIPIRNKR*
>MP0313_megahit_191729_3-563
VQDLAAAADQPKTVAVVHADDFFANSIANGLLGKQVKLPGSGELVEDMAPGYVVEAGMDLVYNEQWPEEGFSDWLTLANSIKNSGAEYVIGMMASPEEAVQLSRALKTVRHNPKHLLLTQGTQSEFLEGVGDASEGIMVFSAWHADAPFKGTLAGIQMNNTDFVAAYQKANGKLPDEDVAITFALCQ
>MP0313_megahit_192462_712-849
MKAFRLALCAAAAVGTFAGALCPSIVHAETVKIAWIDPLSGLMGAL
>MP0313_megahit_193135_2-1531
SYASTSSTITYVDDNGYLFRIVPSDAQQAHALAAVVADSGAIMPALLHMTNDYGRGLADDFELNWGTGVCTRVGYDPADGSYDPETIAQSVIDGECDSVVLMSYATDGALIMEALYAQDFIGSVFGGDGLTDATFQESFTNTSALDRLSATKPRSGSPSQAQAEFETAYSAAGGDPEDIYVHEVYDAVNMIATAVIANPVGDIKWTLAGIGNNYSGASGLHTFDANGDVAGAGYSICKFMVYGGKTTFSCPQIWTEEAGITGAEFNGEVVKIGLLSPRTGPIAVYSSGFEIAADIAIDALNAIDPENYRFQLITADSGCDGRLAALAAQILVNSGVGGIAGAACSGATLGAISVASVAGVPMVSYASTSPALTTADDGDHLFRVVPADDLQARALVDIVKSNGLSNPGVLYMSNDYGVGLADFFESAWKPDAVCKSASYDPSEGAYDAGALAASVIDAGCDSVIMISYATDGAWIAEELHGQGFKGHRFGADTIADAGFINASADQSTLD
>MP0313_megahit_193385_7520-8692
MKQAICTAVIFFILTGVALGGGAKGSPGVTDDEILVGNIQDLSGPMAYLGGELKHGAELYIRHVNESGGVYGRKIIMITEDHQYNPAMSLAAAKKLLDRDGVFCLFNVIGTATASALFNLVDEQGVPFIAPASNASSMSDPPKKYVFATDTPYDAQGRIMCNYLAERGDQNIKVGIIYQDDEFGKDCMKGVKEGVASHGWEFVGAEPFQRGSAPSFGPHLTSLRNKGATHVFLGLVLETVHVLRMAEAVGYSPQFLGFAPASDPRIAQKAGTAAEGFISNIYMIPPQHPEHPSAVLYRELLQKYDSEHQMGFYNFYGFAAAQVLVEGLHLAGADLTRDGLVEGMEKMKEFRGSPHPAITYGPGDRAGGSKTIVLQVKDGTPTPVTRFVGE*
>MP0313_megahit_194034_232-1410
MNIKFKVWFIIIISILLSSTLSKAENLKIGMLLPYSGAVAIIGEEITNALELAFEEVNYEISGRKLEIIRADTEYKPNIALKKARELIFSKKVDILAGTVSSSVALAVRDLVVSTKTPFIVANAGANQITRKKCSKYIIRVSFSNYQINAPMGPWLANYGIKTAFLLSANYAAGKEQMSAFKSTFEESGGKIVGEEYTPHRKTKDFGPYLGRIKSSGADAVYVFYAGGEAINFIKQAHSFGLADVMKITGAGWTTSPLFIPAQKKAALGFIGILNYVPSIETKENLEFQRAYKEKFGRIASEFAVQGYDTGKMIVEALKSLSGDTSNKELLAEELSKVSIIGPRGPLTIDPKTNNVIQNMYIFEVVNSANGPVLKILDKIEAVKDPGTGCSL*
>MP0313_megahit_194552_382-1581
MSVPGVSNSHQFNRRAVLQGASASAACVALSRKAPALAQSGAVRIGVLLPLTGEADVIAAQTSAGIQAGVEKLNADGGVLGRSVEAVYRDSEGHPNNLAQHCRDLVKNEGVVGVIGPFIAAGRKFAARHVSELGVPLVSATNHEGGFCHPNLFTLGPTPAQDVSPLIEYVDGGAGRNYFLVGSYPSWQNSMFRQSRFRIGDQGGHVLGQALTDVGEMQFEPVLRWIADTDADVVLYCVPRSNGPLFIKRAKQMGLLGRLTFAWIGFNETHHAVLSSEERERVVTCSSFVMSDRTTGVREFVERVQRVHGADFPVTYYAHNHSSAVAALGEAWIQAGEASGYAAIATLPGLSFNGANGSMTINAASHHSTLNLVIAKGGEKELEVVKRLGSVGAAAGCTV*
>MP0313_megahit_194852_3-1154
MKNKKSYRTLRRKLMKYGFAGTAYASIGFPTLLKAESNIKIGIPTLLSGRVAQLGISATNGIKLIIDKFNEAGGFNGRKIELIIRDSRAKPDEAARITRNLINSNKVDIILNCEASSASFAVQEVIRESGTLCLHCISETSSLTADPSIRTWNAFRFARQGIHDAVGSASYAANLVKEKGLKKWMSIGPDYAYGRDSTATFFEILKKFSPNIEIVGQGWPKLFQPDYTEVITQIVRQKPDAIYSCLWGGDLVSFIDQAALYGTFKNSELFAINLADYTTMSAIKNLPEGLHSATRYIAAYPDRQENRDFDSAYTSRFGDHPTNWSWETAVATDFLISAIQETKSLNPKKISESLKGKSRQSFIGVGEENTVTMRSRDQTLINYA
>MP0313_megahit_194889_2-820
GSSVYFNKVNNAGGINGAKVLLLVADDHYEPKQTVNNTREFIYTNKVDALFGAMGTPTSHAIIPLLEQSKIPFLMPFSGASFLREKPSVKAFNLRASYNDEAQEQIKYLVEEHKHTKIGLFIQADEFGLYVESGLREALAKYNLTPVIVARYKRNSQDVESALNTLKLSGVTAICLVGTYEPLSEFINSAQKQGFNPEYTSVSFVPSFDLFDEVNSPSHIMVTEIVPNPLNCNDNFCTEFLADMQASNIKKPSRLHFEGYINAMAFSKAEDIK
>MP0313_megahit_195994_80-1033
LAERLIKQDGVHYMLGPYSSGLTKAMAPITEENQIPMVEANGASRSLFTKGYKYLFAVLSAANQYLEVAIDLAVEKNGGNPVTIAMAFEQDAFSQDVRLGVVDAAARTGSTIIIDDKLPKELNDMAATLAKVKATNPDVLVVSGHSKGALTAIRQISEMQVDIPMLAMTHCDASKLAKQHGKKAEYALCAAQWHKSLSYSDSFFGDGMQFDKDFTTEYGYAPPYQAAESAAALLVYKDAFERANSFDKEKVRDALAQTDMQTFYGNVKFHETGQNIAKPMVLFQVICEGDTCENKVVAPTKWASTTLVHPIPKWSER*
>MP0313_megahit_196214_459-1559
GWGPQTGPAALWGSVGRGAAAYFDMINEEGGIHGRKIRFILRDDAYNASRTVAVVREMVERDRVFAVVAGVGTATTRAVMDYLIENEVVMVSPATGATHWAWPAKKYVFAQYTPYFDEAAVLVDHVVNDLGFTKVAVIYQNDDFGQSGLIGAQLALEQHGLNVVESASVEVGDTDLNSHAVRLRESGAEAVIMWLTPRHATIIVGAVGRLGYETQWLASSVLADVVNLYDLTEGAWAGVIFAAIGELYNSDSELMEKYREATARIAPDERVSEFFLSGFRYAEPLVEGLRRAGRDLTTESFIAALETFDGFQGVGAPLTFTPTSRQGTRATFLVRTLDDGTPERFTDWIDSGIDIEEAIRRLEGSE*
>MP0313_megahit_196595_2782-3288
MMTEVRNRKLLSGIALVAALAVPVSAVQAGETIKIGGLAPLSSPGSYQQGPELVLGLEWAVADVNAAGGVLGKQVELIIEDTQGRPPTGATVVEKLITRDKVVAVAGEYHSSVCKAEIEVFHQHGIPFVIGSCWSDSLTSAGYDEVFRTSVYSSKLAENMVAVMAANGI
>MP0313_megahit_196694_1091-1309
RVAGAAAIDDIELFKAAMPKVNAKDPFIKGGKARLKWVGQGYFDQLRQVSTPMVITEFKDTDFVTLFIGYVE*
>MP0313_megahit_196881_2295-3515
MSALNKQPLVISLGIVFASAFSSAQASFSDNEIRIGYLSDMSGPYRDLAGPGGLEALNMAVEDHGGEINGAPIVVFSGDDRNSADVGANTVREWIDQRNVDMVAGMVASSVTIATTQLLAENDKLAMVAGAAALSITNEYCTPNHVQWVYDTYAMSNGAAKAILAEGGDSWYMITADYAFGHSLESDVTAVVEAHGGEVLGSVRHPLNTSDFSSYVLQAQSSGAKIVGLANAGADTVNAISTAGQFGLAQSGQSLAGLMVFLNDIHALGLESTQGMQLTTGWYWDLNEASREWAERYQARTGRMPTMVQAGVYSSVMHYLNAVEASGTDDSATVRAMMQDTPINDMFATNGYIRDDGRMVHDMYLARVKTPDASTNEWDLYEILRTIPGEEAFQSLEESRCHLVAQ*
>MP0313_megahit_198256_18153-18680
QPGGFLILKQAHEIRFAPTKETLYLDGTCTAQNDKVFWEAVKDAGNYVLMSCPYSPSVKLTELGEKIKQRYIDKFDRQPNYLPLQGYDAMISLLTAIKNAGSTDSKAIIKALKALKIEGTRGDIEFSQEDGVWHHQWKAVPTFIFQYTKVGQSSGDAAVLFPKQFATAGIVRPQN*
>MP0313_megahit_199115_1-369
IGEVLYNRTLVNAMYGVEAVRTAMAKFGNKAMTGKQVRWGLENLNITAARLKAIGMENFTKPVKVSCADHETKGSLRIQQWDGTKWGFVSGWLSPMRDVVRPMVEKAAAAYAKENKITPRSC*
>MP0313_megahit_200344_2571-3347
MNDDSTILVDCTGPIMTISIDRPEVLNALDPPSHRQLSEAFDRYAADDDLRVAIITGTGKKAFCVGSDLKVRAEMGGDDMPATGFAGLTERFDLLKPVIAAINGHAIGGGLEIVLACDIAIAVPQAKFGLPEVKVGLTASGGLHRLARQLPIKHVMEIALTGALFDANQAKEFGLINRIAEPENLRETVTSLAEEILEGAPISVRATKQIIADGLTEASLQAAFSADYSVYEKMLTSDDAKEGSRAFLEKRKPKWKNR*
>MP0313_megahit_200364_1885-3057
MKNFKKTTLVAALGTTLTLSAMGLSANEDPVKLGLMLPYSGTYTALGEAITNGLKLAIEQEGGQLGGRDVEYVELDSEANPSKAPQNMSRLVNGDNVDFVIGPVHSGVAMGMLRVAKQTGAITIIPNAGLGAATNELCMPNVFRTSFSMWQVSYPMGKVAYEQGHRNIVTITWDYAGGKEDLAGFEEAFTAEGGDIVQQILVPFPSTEFQSYLTQIASLQPDAVYTFFAGGGGVSFVRDYAAAGLNESIPLLGSGFLTEGNLAALGDAGEGVMTTLHYAETLENDANRSFVAAYEDAYGEAPDTYAVQGYDTGMMLAQALNVLGGDTSDRERLIDVLANVQLASPRGPLSFSDSHHPIQNVYLREIRDGKHEVVSIAAENLEVPDDACQM*
>MP0313_megahit_200470_104-1036
LSSGVTMATAIAVTIPKNIPIMSPASTSPAITVMEDNDTVFRSTVSDAAQGVVLAQFAWDQGIRSAGAIYINNPYGEGLANMFGDKFIELGGKITALVPSEPGQTSYLSEVKKATAGNPDVLLAMTYPVTAQIYIREAIEGGHANKFMFVDGTKAQDMFDAMTKEHGTNFFDGMYGTAPGAPGSRAKSKFEELYKAANNGDMPTDPFIAETFDAVILLGLAAFAALHTDECDSIKTCLRRIATDAGDSDPQIEPGDMKLAISMLKKGDDINYEGAAGSQEIDENGDVNNTIEVWTIKNGKIESTNKFLSP*
>MP0313_megahit_200512_1-468
LTFHNVGDDFPVFDDIQKYVVDTGKAAGAGDQIGTALYNRGLYAAMLAAEAAKTAQGIHDTKALTPAQMRDGMEALEITEAKMADLGLPNFGPEFTVSCENHGGNGFGAVAQWDAAADSWSLITDYIQSDQDVLAPLITEDAQAFAAESGIEPSC*
>MP0313_megahit_201254_1-123
AFVGKTMLKDGAGVMTDWTYLDGADYLPSDEEVSKLRPAE*
>MP0313_megahit_201787_3-689
MVKRRSLRQVGLLAVSMLATAIWSVNAQAACTIKVGVISTFEGAFAVLGPESFRGAELAVNEFGGKAGGCDIELIKGSSDARPDVAIAAARKLIENDNVDILVGPLSGSEGLAMKEYAKTQPNKTFVNGISAAQDTTLREPADNFFRFSGDGAQWQAGLGNYVYDVKGYRRVVTLGEDYSYPYTQVFGFMHEFCGKGGKVVKKFWTPIGAKDYSSVIAAIPDDIDAVYV
>MP0313_megahit_202312_10062-11303
MNLFKSITSFIASVGLVTSLMFSLPASAKVEGDTIILGAAVSLTGKYSTNGEHTKNGYNMAVQRINEMGGVIVGGKSYKFDIIYYDDESDSSRAAQLAERLIKQDGVKYMLGPYSSGLTKAMAPVTEENQIPMVEANGASRSLFTKGYKYLFAVLSAANQYLEVAIDLAVEKNGGNPVKIAMAFEQDAFSQDVRIGVVEAAERTGSTIIIDDKLPKELNDMAATLAKVKATKPDVLVVSGHSKGALTAIRQISEMKVDVPMLAMTHCDASKLAKQHGKNSEYALCAAQWHKTLSYSDEFFGDGAQFDKEFSDMYGYAPPYQAAESAAALLVYKAAFERANSFDKEKVRDALAQTDMQTFYGNIKFNDAGQNIAKPMVLFQVRCEGDECSNRVVAPTKWASHELVHPIPAWSTR*
>MP0313_megahit_202469_695-1333
EWVGPAVPELGPKVKQGMKELQAAAKTQHWLMGDTNYSVQARKIKKQNPDMILVSSHPFSACGFLKEIKRQRVKPKLLVGLTSSASQETLNGCMKEAEGIIIPTGFAPITAQAQKANTIVTKAGGFLDLHSAAAWENAYLVKAAVEAAGITAKSETLAEDRAKFRDALATITAIDGLIGPVTRDTATGEASKPYVFVQVVDGKWKVIHDPRG*
>MP0313_megahit_202583_3200-4369
MRSWYVAWIAGLGLAAVAQAEETIKIGVVLPYSGVYASLGGDITDGMQLAFDLYGSEIAGRKIVLITEDSEVKPNVGLTKTKKLVFQDKVDLLVGPVASNVAGAMRDFVHNAKIPLIIPNAGNNLLTGEKCSPWVIRTSFSNDQINRVMGPWLYEQGHRTLYLMAADYSAGHQMMEAVRRGFTEAGGEIVGEEYPPLRETKDFAPYLAKVKAIRPDALYVFFAGGLAIQFVKQYQDFGLKGEIPLTGAGWLTSPLFLPAQGTAATGFIGALNYVPTIDSEENRAFQAAFSEKHQRTASEFTVQGFDTGRLIVEALKLTSGKTADKAALVEAIHRVHFTSPRGPFRIDPATNNVIQDIYIFEMRQTGYDIRHVVIDKIADVQDPPNGCKM*
>MP0313_megahit_204874_4755-5939
MMSRLLKYFVLSLGLVATSAFADNVRIGFVTTLTTPAGAMGRDMVDAANIALDHIGHKMGGKAVEFIVEDDGFKPEIGKQKTDKLVKQDDVHFVTGFIWSHVLLASRKSALDGGKFLISANAGPSLLAGKLCHKNFFSSSWQNDQNPMATGEVLNKKGVKKLYIMSPNYAAGKNMVAGVERTFKGEIVGKDMTKWGKDMQLDFSAELAKAKVSGADAIFVFYPGPAGPAFIKQYDQAGLRGKIPLYTVFTVDALSLGRLQKAKLGGVLGSWNTMFWAPDLDNPTNKRFVADFKAKTGRYPTHYAAQSYDAIMLIKSGVDAVNGDTSNQDGIRAAMLKADFPSVRGKFRYGSNHFPIQNFYLRTVKEDANGDWFVSHVSTVLSDHQDSYHGQCKL*
>MP0313_megahit_205697_1849-2256
RQARQQGLNARLISGDALVTEEFWSITGPAGEGTLFSFSPDPSKNPEAEDVVARFLEQGYRPEGYTLYTYAAIQVFAQAAELTGGTDVDDLINKLRTEKFDTVFGAIGFDHKGDVNAPGYVFYEWSNGNYEYTDM*
>MP0313_megahit_206562_914-2095
MRKVFLALAAATLLTGQAVADDVKIGIILGFTGPIESLTPAMAAGAELAISEVNDSGSFMGGSKIEVVRGDSTCIDSAAATAVAERLITSDKVNAIMGADCSGVTTAILQNVAMANGVVMISPSATSPALSTVADNGLFFRTAPSDARQGQVVAAILKDQGYKSAAITYTNNDYGKGLADSIETNFKKVGGKVTINVSHEDGKGDYGAEVAALAQAGGEILIVAGYLDQGGKGIIQASLDTGAFDVFYLPDGMIGDSLPAAIGDGLNGSIGDVPGTDSPGAATFEKMASAAGFKSGPFAPESYDAAALIIMAMQAANSTDSQAFKGKVMSVANAPGQKIFPGELGKALKIIAGGGEVDYVGASAVELIGAGESAGNYREILVKGGKNTTVRFR*
>MP0313_megahit_207526_10919-12184
MTRGNKVGIRKWVLSGLLMMSIAILAPLSSTARAAEPIKIGFSMALTGGLAGAGKAALIAMEIWREDINKAGGLLGRQVEFVYYDDATSPAKVPGIYTKLLNVDKVDLVVSSYGTNEIAPAMPIIMRKKLVFLSLFGLAVNDKFNYDRYFQIMPAGPVPKEDWSRGFFTLAAEQSPKPKTIALLSADAEFARNGVAGARKNAKKMGLNIVYDKTYPPGTADFSPIVRAIKATNPDMVFIGSYPPGSVGLVKSANELGLKPKMFGGSMVGLQFASIQKNLGPLLNGIINYDFWVPEPTLKFAGVEEFLKKYQEKAKGKGVDPLGHYLPPFAYAYLQILGQAVTAVGSLDQGKIAEHLHATTYKTVVGPVKFGANGEWAKTRTLMVQFRDVKPNDMSQFEGPGKRIVLYPKEWKSGEIVYPYK*
>MP0313_megahit_207956_1847-3019
MKLGILGTLSLAAMLISQVALAETVKIGFVTTLTGGAGAIGNDMRDAVELALDHLGRKMGGSDVKMFYEDDTFKPAVGKQKTEKLVKKDKVHFVTGYIWSHVLLASRNSVVGKGPFMITSNAGPGPVAGKLCHEDFFSTSWQNDQTTMAMGEVLNQLGIKNLYIMAPNYAAGKSMVKGVSRTFKGKIIGKDMTKFPAQLDFSAELAKIRAAKPDAVFVFYPGKHGMQFFKQYSQAGLKGEIPLYSAFTVDSLSLPRLKDLAYGSLMTQFWAPDLDNAVNKRFVADYRKKTGRYPTFYAAQSYDTIMLINSAVTAVGGDLSNKDGMRNAMRKANFPSIRGPFKYGNNHFPIQNFYLRKVVKDADGNFTTSIVKTVYTNHQDPYAKDCKMSW*
>MP0313_megahit_208118_1-594
AAQLAERLIKQDGVHYMLGPYSSGLTKAIAPVTEENQIPMVEANGASRSLFTKGYKYLFAVLSAANQYLEVAIDLAVEKNGGKPVTIAMAFEQDAFSQDVRLGVVEAAKRTGSTIIIDDKLPKELNDMAATLAKVKATSPDVLVVSGHSKGALTAIRQISEMQVDVPMLAMTHCDASKLAKQHGKKAEYALCAAQWHK
>MP0313_megahit_208130_1-1194
EVVIGVLYPLTGPVAQVGIDAVAAVKTAVDIINEDVNLNVPLGPGKGLTNLGGAKIRLVIADHGGKPDVGQAEAERMITQEKVHALFGAYYSSVTKTASQVAERYQIPYLNAESTSPGLTKRGFKWFFRTTPHDGEFTKLMYEFMKDFQKKKGIKLNTVAILHEDSEWGTGSGKVQKSMADSGGYTVVANIAYKKTTTSMTSEVQRIKAKSPDVFLPSSYTSDAMLFLRTAKELDYNPKLVIAQNAGYTDPTFLKQMGADAEGAITRNPYNDDLAKTIPLISKVNARFKKYSKGRDLSDVPVRAFTGFLALADAINRAGSTDPEKIRKALVATDIPPEKLIVPWRGIKFGSDGHNLLSRGILQQVQNGKYCTIYPFEVASCDVVYPMPTWKEKAAMK*
>MP0313_megahit_208859_3-503
PGESIMKNVKKTTLVAALGTTLTLSAMGLSANEDPVKLGLMLPYSGTYTALGEAITNGLKLAIEQEGGQLGGRDVEYVELDSEADPSKAPQNMSRLVNGDNVDFVIGPVHSGVAMGMLRVAKQTGAITIIPNAGLGAATNELCMPNVFRTSFSMWQDSYPMGKVAYE
>MP0313_megahit_209766_34-1266
GTALGQGLNLTLTKNLFAKTTGEPIIIGHQCDLTGGISSWGYWHDKAAKAAVDYLNDNNGIAGRPVKYVVEDTETNAPTGARKFRSLVQRSKADFVIGSVHSGINLATVPIAKELKTIYIPQGMAAVMTGAKGNRYVFRVNSDTYSQAAAGAAWAMNNLGKNWGFIFADYGWGWSHFNEHKAVLDKLGASVGKPIAVPLDAKDFLPYLTKVAKGTDELYSIFFGSQSVAYYTQSKSLGLDKRMKRYSVICTHEAISPKDMGGASEGIYMLEYHPRMLKYKDTPHNRKVRGLMRVDPVDGKEDGSKKIIAGSHYWAVWEGIFFIQKAIEKSGWKSKKDTPDFIQALEGLAVKESFEHPQGDKVMRAKDHKAVINFYMSKVQNGEIHVQHNIPAADVESRFPPRYDFTKESF*
>MP0313_megahit_210802_2-1000
MKIFIKIIIFLCLVSVLNIQKTSAEEKIKIGLLVPTTGQHSEIGKSIIKSVRLAINKIDNPLIEILPRDTQSNPLITLRKAKELNEIGVKIIIGPVFNKNLIYLDEIKDVIFLSLTNKTINNPKNIISTGINSESQFNTISKFQKINEIEKTIVLIPKENYKEEIEKAIQQSKIKVNKVHYYESDPTKLTNQIEEITKYFQRKQNLENEIKRLEKSNKPNKKREIEDLKKLDTLGKVDFDAIIISDFDESLKSITTSLLYTDVSPKDVYFITLNQWFDESLLKETSSQPIYFPSINKENYDYFIKTYHETFNEYPNQLSFLSYDLIGLVYYLI
>MP0313_megahit_211211_3260-4477
MINMKKSFLAMILSAVIVSDAKAEISDDIVKIGYLADMSGTYRDLVGPNGLAALEMAVDDFGGKVGMADIQIVSADDRNSPDVASSTVRRWLENEDVDMVAGFVASSVSLAAIEVIKENNKLGIVSGSIASSITNEHCSPNHIHYVYDTYPLAVGTARAVVEEGGESWFILTVDYSGGHELEAAVSSVVEASGGEVIKTLRHPFPTPDFSSFILQAQASGADVVALANTGADAINAINTAGEFGLTQSGQKLAALLLFLTEVHSLGVETAQGIQLTTGWYWDMNPEARAWADRFFEKTGVRPTMVHAGIYSSTIHYLNAVEATGSDDSQIVRTQMINTPINDMFATNGRIRQDGRMVYDMYLAQVKTPEESQGEWDLYKIVRTIPAEEAFRPLSNSVCPLVTDNR*
>MP0313_megahit_212421_4088-5503
MGDLRKGILMLRKLTTVAALLVATSFLFAACGSDEEEAAPAATTTTAATTTTAATVAPAEDVVVCELAYYTGEFGSYGAFLTASLSFAIDNVINTDPPLGRTWDLVSEDIGTVGEGQAARTCLERHGAEILVSPAHGYRPYRSWLQEWLQENDSPLMPTVHGGTIPGNLGGTGSEPIFRAQGLDEALGMSSSLYADSVGAKTAVIFATQVEGFQIAATAASLAADVVGIEVLARIDVPAEQPSYRAEAERIADLAPDVVIVQAGGVESATLINETTEAGASLHWIGETGWVIPEFMAALGAEGVAAQQSVGFAAFAHNDDTPAWDFYAPLWTDTPGYGDTHGDASDMYHFSAYDLLVHTALAVEKAGSYNASDWAPAMFEVGDGPGTVCYTYTDCLALIRAGEDIDYEGVTGPGSYSPGGVNAVTQSYTPYNDDGSLGEAVLLDSDRALEIIDMIAIEAECDENNECAWGG*
>MP0313_megahit_214657_2-505
VGRVQNDLRLARQLFESGIKAGTVVAAAAGIQAFHDDLGSPAERFVGPSQWEPEAYIEPDFGPSAQQVMASLRRGGEPHVDYPMAQAYAAGLVVQRCLADAGSADNQALRESATRLRFSTFYGEFQIDGETGRQVGRETLLVQWQAGRKVIIWPPQLAQGALAYPWR*
>MP0313_megahit_214782_1842-3068
MKKIKSKTWRRFRSTLAVAALTSIVAAPASAGEVKMGVLNALTGPIPDLAKVILESEQAAVAFINANGGMGGGDTLVLASADSGCDAKAAVDAATKIVNVEQVSIIIGPLCSGATIGAVQAVTIPAGVVNISPSATSPAITDLDDNDNVFRTCPSDAYQGVTLAKLARSMGYSKLATTYANDDYNAGLHDVFVQAFTEAGGTITADQMHEANKASYRSELATLASSGDPEALALFAYYSGSGITIMRQSIENGFFGKFIGADGMLAQETIDQVGANNLGDTVLTTGTADPNSSHFQTFSGLFDKPSDPYTAQAWDAVMIAALAIERAGRKGLGATRDLSAHVRAVANAPGEEVGPGDWAKAKKLIAAGKDINYQGAAGDHEFDANGDVAGIYGANVVENGKWVQTLID*
>MP0313_megahit_216768_109-1065
AEAERLIDNEKVVALFGAYHSSVSAAASNVAERRGIPYLTGESSSPKLHTRGFKWFFRTGPHDGHYTKTMFDFIRDFQKNTGIEIKTAAIMHEDTQFGVDSAREQVRLCKENGIEVVAKIAYRAKTPSLTAEIQLLKAANADVFFPTSYEGDAILTVKTMKELGYTPKLWLAQNAGYNQPGFAKAVGVDAEGIISRSPFSMDMAERIPLVGKINEIYKKHSGVDIFDPPIRTFVGALVLIDAINRAGSTDPEKIRDALRATRFPASAIPMPWNDIEFGPDGQNNGISTALIQMQNGTYYSVYPFEVAAREVIYPKPAL*
>MP0313_megahit_216831_9106-10302
MRISTFVTSVAATLLLTASASAQTVGVTDTSIKIGNTNPYSGPASVYSSIGKTIVAYFKAVNADGGINGRTIDLISLDDSYSPPRTVEQVRKLVEQEKVAFLFQTLGTPTNSAIHRYVNAKKVPHIFVATGASKWGQPEKYPWTIGYQPTYDVEGGIYANYALANVKNPKIAILFQNDDYGKDYRDGFLQGLGDRADELVVKMLPYEVTDPTIDSQILELAASGANVFFNITIPKFAAQAIKKSCEINWKPLHLLNNVSSSVKSTLVPAGLECSKGLITAQFMKDPTDPQWADSAGFKEWSAWMEKNMPNADRGDILYAYAYNVSKLLHMMLNGCDDLSRPGIMACATNLKDVELPMLIPGIKVNTSPTDFYPIEAEQLSEFDGEKWVLFGDVIDLSR*
>MP0313_megahit_217888_2-1300
RQKKVVGVLGAALLCMAGSSGFNVSLAACEHKIGAVLSLTGAYGAHGVPISRAAQLGVEQVNEARAALGVGCDLVYDVRDSNTQASLAVDAARKLIDLEGVTALVGPVSSGITAPLLSSVTVENDVLVIATASTSSTFTNMAKRGETKGLFFRTLPSDSLQAVAAAMMAYQAGFRKPAIIYFNNDWGKNNKAGFIDAFKALGGEIANSVPFNPDQPTYRSEITKTLEGDPDSLYMLSNTQDGVKHFRDWIRFDGPQNFIMPQGMNDSAFVDTVGEDLLKNAWFISPGTPENSSLQQMEADFQVRWDASPKGPGRNSGYDAGVLIGLAMVAADMRGLDTSGPTLAKIVREITGPDGEQHHGGVEGLKLAISAIKAGKNIWYVGATGPIDFDPYGDVAVPFVMMKIKDGEYVTVGSVSLEEVSEVKAKVRAMNN*
>MP0313_megahit_218113_523-1299
MIEDQVILVECIGPVMHVTLSRPEVLNALNSDAHFLLDEAFNRFAGDSELQIATITGSGDRSFCAGTDLKARFNEETDRFPETGFAGLTERFDLTKPVVALVNGDAIGGGLEIILACDLAIAVEQARFGLPEPRVGLAAKGGLHRLARQIPMKHAMKIALTGNLFDAQTALEYGLINQIVEKKNFVRECQCMLDTLLECAPLSLRASKEMIHKGLSAPSMEEAFKLNYPEHITMLSSYDTREGSKAFLEKRTPLWRGR*
>MP0313_megahit_218159_2-802
MTSPGQPNITIGMTASLTGRYSHPGSQALIGAQAWVEDTNRSGGIWLKQQDKRLLVSLVHYDDQSDVGRCEILTERLLVEDQVDILMGPYSSGLALKAAEVAERHRTVLWNHGGASETVYQRGYQWVVGILTPPRRYFEGVIDMAHACDESATDMVIVHSTAGAFPKDVASGAEAHGGARGFSVHTFPYVAATRDFRPLLRLMEDVRPDLILAVGRIEDDILFAQQYVQSGLSIENVGLIAAPLALFKETLGESSSLFIGPSQWEPS
>MP0313_megahit_218944_2-235
STEPKDVIKALEGMKGKIFVGDFYINPRNHQTVRPYFIMRTKPESKMANKYDFADIVDVSSTEQPKGMNQCKDIGGF*
>MP0313_megahit_219006_421-744
MKKLFIAAIMSLSLLTTSTFAEIKIGIILGFTGPIESLTPAMRDSAKLAFQEASDSGALLGGETIAVIEGDSTCVDSAAATTVAEGQVSQGVAAIMGADCSGVTGAIV
>MP0313_megahit_219316_1-957
YIVQGNSSGVANALTEAIDKHNRRNPDSRVLFLNYAAVDPALTNDKCNFWHFRFDANSDIKMDALTDVIVQDKDIKKVYIIGQDYSFGKAVSAAANEMLGAKGDGIEVVGDELHPIGKVKDFTPYARKVVSSGADAVITGNWGADMLGIGKAIIDNGFEGPIYTYYAAGSGITAAFGESGKDKIRLISQGSINPIATEEARDTYNAFLEKYPDGNIDQSRIFNTIGMLAQAITEAGSATDVVAVASKLEGMEYDSMWGGKLFMRPQDHQIIQDMHVGVHTNDNLDFDYDQSGYGVVTESTVEMASMDSPTTCEMKRPE*
>MP0313_megahit_220523_3715-4938
MMSDHPIRDRPRSLGTVLLAGLLLATGCSGDGQGGTDSDGLEVVNIGFVGPLSGGAAYYGRNVQRGITMAADEIAEAGGFEVDGRRFRFEIVSLDDRYLPYETATAVRRLLQQNQTPVILVPHAGGIRVVQEMNTREPKFLLAAYSSEPSILEAENPLMLMLPPRFDGYQEPWVEVMMGRFGTRLALVPTTTAYGRAWTEAVSAEWTRQGGTLGRDHGVDYNTTTDFTGAVSRALADEPDVLFIGGPSQPTALVIRAAREQGFEGGLLIMDQAKFMEMLDIVPIESLEGAIGVYPVETYPTPGAPLFAARYYERFGADSPSPTSEIAINYQALYLIARAMTLAGTTTDPEAIRARADEAARTLPQEVRVYEVAGVTDVGLITRDVFTAHIVDGEFVSIRIPVPGGAP*
>MP0313_megahit_220665_144-1154
MKNIIKFILSSLFAVVIFAGTSQAADPIKLGILEDETGNFSIAVIPKIHAYELAVKEINEKGGVLGRPLEIIHYDTQSDNTRFQEFARRLIKKDKVDVIFGGFSSASREAIRPIMDKNKQLYFYNNQYEGGVCDSNVFVTGAVPEQQFSTLVPWMMEKYGKNVYNIAADYNFGQISAEWVRQIVKENGGTMVGEEFIPLSVSQFSQTIQKIQKAKPDVLMTLLVGAKQASFYEQQAAAGLGIPMATSINVGQAYEHRRFKPPALENMYVTVNYIEEVHEVIKSGKFHDKSKDFVRRFHELYPNEPYINMESANAYNAINLYAKAVELAGTTDMEKVR
>MP0313_megahit_220727_3-1109
TGKYSTNGIHAKRGYNLAVKRINETGGVKVGGKAYKLKIIYYDDESTPLRTAQLAERLIKQDGIKFFLGPYSSATTKAIAPVTEKYKIPMVEAEGASRSLFTQGYKYIFAVLSTSEQYLASTIGLAAEIAKKNGKKPSSVRVAMAFENDPFSLDVRAGVMDDLKKYGMKAVIDDKLPRDLSDMAATLTKVKALKPDLLVISGHSKGAATAARQIKEMKIKVPMIAMTHCESAKVIKNFGASTNGFLCPTQWAETLSYSGKLFGSAADWNKLFKATYDGYKNVPYQSAQASAAVMVWKDAFERAQSFDTEKVRQALTETNMKTFYGDIRFSKAGNNIAKPMVLRQIQNGKLNVVAPSKWASHPVEWPRK*
>MP0313_megahit_221001_235-1485
MAPGACCVPYTNPKECALNRRDLLKLAALSAVPASVLQARSAFAADAIELGCPVPMSGPFAANGKFADLGMKLAVEQYGKVLGRPLAYSVLDTEGKPATAVRKVQELAQQKNARYFAGGILSSESLAMGKEAEKFGGVFITTAGADEITGKDCNRATFRWSVPTYGAIERTVRPLIESMPKAKRWYTITPQYVFGDGLLSAAKNIFKEKGIEHVGNSYHALTEKEFSGYLTNAMAAKPDVLLILNFGSQSSDTLRQAVSFGMKKNTTILVAWASGLEQFESLGADLCDGVYFGAQYWHDVDTPANRDLVKRTQAAFKTNPNYSLAGSYTCTKILLDAMAKAGSADPKAVIAALQGMKYDGLTGPEEIRAADHQVLKNYYLLKGKPKNRMKDKDDFAEVVAVGKAFLPVEQTQCKLA*
>MP0313_megahit_221302_2175-2453
LESRRPSGVDYPMAQAYAGCLVAQWCAEEAGSLDIEAMRRVANTADFTTFYGRFNIDTDTGRQVGHMMPVIRWTVDGEKEVVWPPSMKSPDI*
>MP0313_megahit_222754_2-514
GYLDQGGKGIIQGSLDSGAFDTFILSDGMIGQSLIDAFGKDLSKSFGSLPGSTGKGAGVFTKVASAGGIDSSGPYTGESYDAAALIVLAIQAGGSADRSSIAKNVMAVANAPGKKIYPGELKKGLDLLAKGKAVDYEGATGVTFTDVGEAFGSFLEKEIKGGKFKTKKQR*
>MP0313_megahit_224419_1543-2751
MTLKKLAGALMAVGLGAAAFGAHAQVSGDKVKIGYITDLSGLYADIDGQGGVEAVKMAIEDAGGKVLGKPIELVTADHQNKADIAASKAREWMDQQGLDMLLGGTNSATGLAMNKVASEKKRVFIDIGAGTARLTNEECTPYTIHYAYDTVALAKGTGSAVVKQGGKSWFFLTADYAFGHSLENDTTAVVKANGGTVVGSVKHPLSASDFSSYLLQAQSSKAQILGLANAGGDTINSIKAAKEFGITKTMKIAGLLMFINDVHSLGLQTAEGLLMTDSWYWDMNDASRKFANRYFMKMKKMPSSLQAADYSAVSNYIKAVAAAGTDDPDKVIAQLKKTKIDDFYTKGYIRQDGRAIHDMYLLQVKTPAESKKPWDYLKVVATIPGEQAFTTPAESKCSLMKK*
>MP0313_megahit_224877_1901-2428
RNNKAEGIILVTNVPEGVVVLDEIAKQELTKLPIISHWGIASGQFASALANPIGMYDISVLQTFHFSHQKNSQSKQLLEAYYNKYGLVDSQAIGGVTGLAHAYDLIHLIAAAADKAGSIEIDKLRSALESLQNVSGAVKHYDAPFTKERHDALWSKDYFMTKYNDKGHLVTIGQK*
>MP0313_megahit_225204_9271-9549
KAAGTADRMKVIEALDAPTSINGPSGKITIDPQTHHAVQNVYLAELKDQKFNIIQTYEQQQPTDTQLVCDLIAQPNQSTFYFENGLKAAGID*
>MP0313_megahit_225299_730-1470
SPHLLLENTPWGDSNLTGISKSLINYGIVNATATRFGWNMGEQSSRMILREILENGHDCILLVANSIEGAIIIQSLLDIDAEDKIKIISHWGITGGNFHEMINATKRTNIDLSFIQSCFAFTNSVQSDFAKDVFSRLKKKYRNEINNPEDLHSAVGFIHAYDLTRVLIAAIKQAGLTGDIKIDRNAIRLALENLQSEVQGLVKTYKKPFTQFDAKNNVNAHEALNSNDFCMARFGYADEILILGDE*
>MP0313_megahit_225823_3-1094
DIRVGVTVSATGPQASLGQPEKNATTLWPSEIGGEKVDVIVLDDASDTTRAVTNTRKLMSESNVDVIVGSSTTPNTLAMIDAAAEGKTPVISLASSARLIEPMDAKRRWIFKTPHSDSHMASLIAEHAAAHGVKTIAYIGFANALGEAFLTEVQRFADLKHIRVTDTERFSPTDNSVTAQVLHLLANKPDAVVIGGSGTPAALPARALAERGYTGKIYFNHGVSNNDFVRLCGKDCEGAYVPTGPVMVAAELPDTNPAKRQALDFARRYEATFGRGSVSIFAAYTGDIGLLLQRAVPVALKRAKPGTPAFREALRDALEQVHDLPTSTGVVNMSPQDHVGLDQRARVMAQIRRGQWHLADAAK*
>MP0313_megahit_226507_4415-5593
ASPEGLSASEVEGIVSAALAAQASMEMGPTEPFVIGVMESLTGPGETYGNVALQSKLLAVQEINAAGGINGRTLKLIIEDSKCNARDSITAYTKLTSVDGVKIILGTSCSGAMLGAAPLAEKDGTIMFSGLATNPLIADAGDYIFRTAINDKLVGVDTGNTIWSDGVRKLGTITEATDYAEGVRRETAKQFESLGGDIVASEAYASEETDYRAAITRILGKDPDGIHIAAQAEFAGGTIVKQLRELGWDGPIYGEIVVIGATALDVAGEAATGVKGIVPALDPGNTKATEFLDRFRERYDYTTLEWYMGSAYDDVFITAACLAQTGDDQDAAGFRDCLYNMSSFEGTIGTYTFDSDGEVVGLSNAVAEVLPVAERTSTNAGWKILGPAPILP*
>MP0313_megahit_226993_1308-2477
MTNILLRKKVRLICLTNILFLFFPFTSFCFAETGVEPRSVVLASHQPLSGPAQEYADIGKSAQAYFKYVNDQGGVHGRFIDLKIVDDQLKPKMAARKIAELTVKNNIFAIFSGIGGKTHHAVYPLLKQQGMTSFFVGSNLPEWTQPIRASVFGFMPTADTEARVLGKYLTENHAGAELIIWYAEKPVYVRAVKALTNKLFGVSAKLLPGKTGRLSAEWELIIERQPDLLVALGNFSDLMDLLKASPNINFPVFTGHALADSRLPKWLNDSVSARVRVLTAYPLTVENDHPGNKLHLQVLNSYAPSMTASRWTLYGHAVAELMVEVLRRSGRGLTRQKAIFAAENINNWQGKFLPPISLDSRNHLVLTSFRVSQILPGRVNHLSEWIDGR*
>MP0313_megahit_226994_1-354
GPVIVAEQLPDSHPSKKTALEYVTRYEKANGPDTRTQFGAHTWDALQVLQRIVPVALKKAKPGTLEFRQALKNALESERDIVVSHGVLNYTSTDHFGFDARGRVLLTIDHGKWKLLN*
>MP0313_megahit_227130_1-615
ATSPALSTIADNGYFFRTAPSDARQGQVLAQITIERGINEVAVTFTNNDYGKGLSDSFIGAYKGLGGKVSAVVPHDEGKADYSAEVGALDASGAEVLAVFGYVGQGGRHIIQGSLDSGAFDKFILADGMFGESLLTNVDGDLSGTFGTVPGTDSKGADNFAVLAKAAGIKVGGPFTGEAYDAAALLVLAMQSGGSTDRAALASNV
>MP0313_megahit_227314_288-1454
MKRIVSIIIMSALIWTGCGNRTTSPGVSDTEILIGNIQDLSGPMKELGAVLPAGSNLYFQYINDKGGVHGRQIRMIVEDHQYNPQKAVVAAKKLIEKDQVFCLYNVIGTSPCEAIRPILAETEIPLIAPATQSGTMSDLSRTAGDLIFHTDTGYDKQTNILVDYILKQDPNAKIGVIYQDDDYGENVLKGATEAESRTGVSIQKEAFQRGATDFAGQVGNLIKGGVNHVIIAGVVKEPIIVMKTAAKMGFSPQFYGTSPTMDHRVALAAGPAGEGFIAANFAYLWNSDAPAAVHYREMCAKYEVPEAYMGMYHFYGYITAKVLVEGLKRAGKYPTRKRLINGMETLNKWDSGAFPPITYNSNDHAGTESVILVQVNDGVQTVITDWVD*
>MP0313_megahit_228993_46-1179
MTIRRTLCAAAALLLATAAHAEIVVGVSLSTTGPSASLGITQKNSLAFYPDTIGGEKLRLVVVDDASDPSTGTRLARKLVTEDHVDIIVGSSAVAPSIAIAEVATESHTPQLALAPVELKPGKGDWTYRLAQPISLMAEAIATRMEATGVKNVGFIGFADAYGESWLKDFTAAATPRGIKIVDVERYARADTSVTGQVAKLVSIKPDAILVAGAGTGAALPHTALRDRGYAGPIYQTHGAATKDLIRIGGKAVDGAILPAGPVIVAEQLPDSHPSKKTALEYVTRYEKANGPDTRTQFGAHTWDALQVLQRIVPVALKKAKPGTSEFRQALKNALESEHDIVVSHGVLNYTATDHFGFDARGRVLLTIDHGKWKLLN*
>MP0313_megahit_229366_2492-2764
GDGPGTVCYTYADCLALIRAGKDIDYEGVTGPGSYSPGGVNVVIQSYTPYNNDGSLGEAVLLDSDRALEIIGRIAVEAECDDNNECTWGG*
>MP0313_megahit_230153_2602-3369
MKKLCLAALAAVSLLGCSDTKEEEKTAEKTTEKAAEPVRGVTDTEIRLGGMHDLSGVFAAFSSPAVQVANDMFDEVNEAGGIHGRKIRYIVEDHAYQVPKATQAVNKLVTRDEVFAMLMSLGTPHNLAAFPVMDSNNVPSILPLALSRPMETEGDFSRRFVFGPSYYEGVLKGASWMADEYDMEKACVMYIPSDFGEEVNQAMKDAAEENDALELVESSSHRPDESDFSGTLARLRDAGCELVGVALPIRPIITVV
>MP0313_megahit_230347_1072-1236
KFIAELDNIKGLKTGILACDITWSSTDRHGCKKSAVAGFIDGKPTVLSAWEKPW*
>MP0313_megahit_230966_1814-2248
NYIEEVHEVIKSGKFHDKSKDFVKRFHELYPDEPYINMEAANAYNAINLYAKAVELAGTTDMEKVRRALETGISFDGPSGVVKIDPKSHHGSHTIFLVHVGKGHVVTIPKIWENIEPYWLGEAGCDLSKKDDYSQYTPSNPPSN*
>MP0313_megahit_231100_2-838
MVGSDTVKVGIPVSLSGQFQVQGHQALAGLQAWVEDVNRSGGVKVGHSDAGRPISIVYYDDASKTAQARLATERLITRDRVDLLFGPYSGVLALASAQVAEGHGRLLWNQGGASDTIYQRGFKWVVGVLTPASRYLAEWLPLVRGADPNADSLAIVQASTGAFPKAVTSTVESQAARLGFRISLLREFEPSINDFSAVLDEVERVRPDLLLGVGRIQNDLLLAGQLARRELGLKGVAVVAAPIQQFKDHLGEAADGFVGPSQWEASGTYPRDYGPTGAE
>MP0313_megahit_232342_2081-3247
MRRRVLLTVVAGTLMTGLPAFADEPIKIGLIAPFSGPFADYGKQMEDGIKAYQRLHGTTAGGRQVQIIVKDTTGPVPDVAKRLAQELVVRDKVDFLAGFGLTPEALAVAPIAQQAKKPMVIFNAASSSITTKSDYVTRVSMTLPQISTPIASWALKNGIKQVATVVADYAPGIDAENAFKQTFTAGGGQVVEAVRVPLRNPEFAPFIQRVKDAKPQAVFVFLPAGEQGVAFMKGFRERGLAQAGIKVIATGDLTDDHVLPAMGDATLGVITSFHYSAAHDSPQNKTFLKAFAEANPGAGRPNFMAVAAYDGIGAIYNVINKLGGKIDGEKAMAAFKGMKIDSPRGPITIDPATRDVVQTVYIRKVEKVGNELYNVEFDKFADVKDPGK*
>MP0313_megahit_233121_3524-4747
MIEIRHKKLLSQFALVAALSLSVSATQAGETIKIGGMAPLSSPGSYQQGPELVLGLEWAVADFNAAGGVLGKQIELIVYDTQGRPPTGATVVEKLITQDKVVAAAGEYHSSVCKAEIEVFHQHGIPFVIGSCWSDSLTKAGYDEVFRTSVYSSKLAENMVAVMAANGIKKVASLVEDTDYGIGIAKNIESAIKKLNADIDFQYEVVEKTSKDFVPILLKYKTQVKPEVLIVAVTQPGGFLILKQAHEIRFAPSRETLYLDGTCTAQNDKVFWEAVKDAGKYVLMSCPYSPSVKLTDLGEKIKERYVSQFDRQPNYLPLQGYDAMLSLLTAINNAGSTDSKAIIKALKALKVTGTRGDIEFSQEDGVWHHQWKAVPTFIFQYTEVGQSAGDAAVLFPKQFATAGIVRP*
>MP0313_megahit_233546_3-839
GADCSGVTTAIANNVAVPNGVTMISPSATSPALSTIADNGYFFRTAPSDARQGQVLAEITMERGFNDVAVTFINNDYGKGLSDSFINAYKGLGGKVSAVVPHEADKADFSAEVGTLDASGASILAVFGYVDQGGNHIIQSSLDSGAFDKFILADGMYGDALLKNIDGDLSGTFGTVPGTDSKGAASFAEMATAAGIKGGGPYTGESYDAAALLVLAMQSGGSTDRAALASNVLAVANTPGEKIMPGELGKALRILAGGGAVDYVGATNVELVGGGEASG
>MP0313_megahit_233908_206-1522
MKFRTLFLGMLGAVVVFTGVAVSKAAFAAEQFFPMLVYRTGPYAPSGIPVANGFRDYYTLINKRDGGINGVTITFEECETKYNTKLGVECYEKLKGKGSAGATLINPFSTGITYQLIPKAPVDKVPILSMGYGRTAAADGRVFEWIFNFPMTYWSQASAFIKYVSREVGGWDKLQGVKIAHVYHNSAYGKEANPTLKALAKRYGIKLTLLAVDHPGQEQKATWLQIRRLKPDWIFMSGWGVMNSVAIKEAAAINYPMDHFVGNWWSGTDADVIPGGKGSIGYKSTAFHDAGAGYQVHKDIIKYVYGGDEAEAKKNNIGEVLYNRTLVNAMYGVEAVRTAQAKFGNKPMTGEQVRWGLENLDITAARLTAIGMEKFTKPVKVSCADHETKGSLRIQQWDGTKWSFVSGWLSPMRDVVRPMVEKAAAAYAKENNITPRSC*
>MP0313_megahit_234792_540-1751
MRQMMKKTVSTMRRTMVAAALVSIAASPVYAGEVKIGVLNGLTGPIPDLSAVILEAELAAAAYINANGGMWGGDTLVLASGDSGCDAKAGVDAANKIVNVEQVSIIVGPICSGATIGATQAVTIPAGVVNISPSATSPAITGLDDNDLVFRVCPSDAYQGVTIAKLARSMGYSKLATTYANDDYNAGLHDVFVKAFKELGGTITGDQMHEANKASYRSELATLSSGGPEALALFAYYNGSGITIMRQSLENSFFSKFIGGDGMIAQEVIDEIGADNLGDAVFTKGTADQSSSHFKTFAGLFDRPSDPYTAQAWDAVMIAALALESAGSATRDLIAHVRSVANAPGVEVGPGDWAKAKALLAAGKDINYQGIAGENEFDANGDVAGIYGKSVVKDGKWAETLID*
>MP0313_megahit_235517_986-1276
MAINRKLLSIALGGLLSLTAISTVQAVDEVRLGTLYPITGSAALAGGRALAAVKAVVDIVNNYYDLDIPLARTEGLPNLGGAKIKLIVADHQGKPEI
>MP0313_megahit_235954_3-623
MVMISGSNTSPALTSDLAGTAGPNYNPGYYRTAHNDLYQGAAAASFAIDVLGVSTAAAIHDGDPYTNGLAQAFADAFEAAGGTITGFTAVNKGDTDMVPVLTEIASGSPEMLFFPIFQPEGDFIVQQVRGVSGMETTILMAADGLLNSNYMALEETEGMYFSGPDIRYGANTNQSTGKTADSFLAAYTEEWGEDPAAPFWAHSYDAT
>MP0313_megahit_237305_123-1382
MVFRWFVAALAAVGLCGTAGAQPEAAPIRLALIEGLSGPFANAGEAAERNLRMAIEGVNARGGVKLPDGMHPLALVRFDSKNSVDESLLQLQAATDAGIRFVLQGNSSAAAAALSTSISRYNERHPDARVLFLNYAAVDPALTNEACSFWHFRFDASADMRMHALTEVIRADKAVKRVYLIGQDYTFGRQVAQLARQQLSEKRPDVAVVGEVLHPIGKVKDFAPYVARIAASGADTVITGNWGNDLTLLVKAARDAGLKARFFTFYGNSLGAPGAMGDAGVGRVVAVAEWHPNLGGAKSDAFYKAFRARYPAPADDYPLLRDQMMVEMLAAAITTAGTTEAAAVARALEGASLDNGFHRITLRPEDHQAIQPLVVTQMERTGTPGVPFDIEGSGYGFRTLKVISEAQTALPTTCKMARH*
>MP0313_megahit_237839_2-907
VAEGQVSQGVAAIMGADCSGVTGAIVSNVAVPNGVVMISPSATSPGLTTLDDKGLFFRTAPSDARGGQILADITKDRGIKSVAITYTNNDYGKGLADVYEAAVKAHGISVTAVASHEDGKADYSAEVGVLASAGGDAVAVIGYLDQGGKGIIQGSLDSGAFDTFILSDGMIGDSLTDTFGKSLNKSFGSLPGSTGKGAGIFTKVAAAAGIDSSGPYTGESYDAAALIVLAMQAGGSADRGSIAKNVMAVANGPGKKIYPGQLKKALDLLAKGKAVDYEGATAVNFTDVGEAFGSFLEKEVKY
>MP0313_megahit_238247_3924-5276
MKKNKLSKNVKSTRRKFLKKIGTTAAVIGATSSFPMPWVRRVDAADHLLIGVPSSLSTPYGVADDQDHLNGTIMAMEDWNAKGGVQGREIKIFVPDYDKLSPESSQQTIAACIDKKVHAISNSFTFAPIPAMDESAKWKAPYLQGNTQRLATEQYKKRPKKYSHIFQTDPSEVNYGWTIPLWAMAMEKTGVWKPKNRKVHIVSEQVGYNQTILKASKQAWPKSTFEIAADTQIQYPVNDWTPVIQELKKVDAAVIQINHWVASEYAAFCKQFRADPVPGSLVYMQYGPSQPEFLELGGRATEGFCWGTVLGIYGDEMGENFRKKYLKRFPEYGTYEKNTMGVVYTGNGYDIVNYLVASWNATKALGTNRDDFKKNCDWIRVNPFRGVCGPMDMNNEYQEALHFPNNGFGNQADTHNTGMGTLYCQVQDVQHKIIWPPDYNQSELRPSPWW*
>MP0313_megahit_238693_3356-4585
MKKYLVVLALGLMGIGTQAMAAECPIKIGGLAPLSAPGSVTGGEAMRVAMLLAERDINAAGGVLGCEIDVVIADTEGLPEKARAMMERLITQDGVVAIGGGYHSSVGVAGKDVANDRGIPVVFAETWNDTITGDKQKYIFRIAPLSSWASGVIWKFGAQAPGVKKVVIVTENTDYGIPAAAEVEKGMASKGISSVTFGVDIGTQDFAGIVERVKAENPDYVIVLLTGEAGYNYTQQAADAGIGPQDIMFHANQAGLESKAWWENVPDGNLAFMARIGVPETMYNESALKMAADYKSQTGKDGVESYALEAYDSIGVIAQAINEAGSTDGDAIVAALENISHEGTLGRIYFPYGSKKDPSADGKGDEWWHQWPDPAITMVQYQKEGEPSNTMTIVYPDVYKTGEPIYVGR*
>MP0313_megahit_240195_556-1878
MKQTSARPSANLCAIFFAGMAILSTLMVPATARAEDEAILRLGIVSFLSGPAAGPFGVPAANAAKMMVGALNAGRIPQPYNGIGIAGAQIEIVLVDEAGGVTKQVTEYRNMIQRRGVDAVIGYISSGSCLGIAPVAEEMKVLTVFHTCGTPRIFEEANYRYVFRTASHSATDGIGAARYLVDRFPNLKSYAGINQNYAWGHDSWRDFEGALKVLKPDFEFKTHQLPKLFAGQYNAEISALLVSRPDALHSSLFGGDLEAFIFQATARGLHENTRLILTTGETMMFQLAKRLPDGLIMGARGPYGVFASDTPINKWFRKEFQDNFGLLPTYPAYMMGQAILGLKAAYEAVKTKDALPDTEAVVDAFSFLEYTAIGTTVKMALGEGHQAITGTAYGIFGHNEDTGAPIINNVISYSAECVNPPASTNTVDWIAQGMPGAQCD*
>MP0313_megahit_240723_655-1299
MKPTIPIGVLYSSSGTYQRMSGNSLLGARHAIDEINRSKTAGITLAAHYFDPQGELSAYQRGVEYLLAHGARHVVGTTTSASRKDIVPDVEKAGALLWYATPYEGFECSENVVYLGGCPSQNLVPLLDYALREFGRSALLIGSNYVWGWESNRIARELVEAAEGNVVAEKYYRFGDADFKAIIDQILVNETAFILNNLVGESSYFFLRQLNDACA
>MP0313_megahit_242189_3-755
MLTNIIKIILLSITLLSFSCTEKEKDTIKIAVIEPMSGPVASIGLDLIEGLEFHAKRINEAGGVLGGKLIEIIAYDNAMMAEKTIQQLRKVIDQGIRYVSQGVGSNHALNIIKTLGKHNERNPGKEILFLNHSAVTTSFTNELCNFYHFRFDANVDMKVAALISQMNKDPNIKKVYLLNQNYAYGQSFQAAAQRLLKERAPQIEVVGDELIVPFGKILDFNPYVAKITTSGADTVLTGNWGPDAARLIRAT
>MP0313_megahit_242462_988-2136
MKVSRASRIALAATALLAGTAFAQVKVGITVSATGPAASLGIPEKNTVALLPKEIAGKKIEYIVLDDASDTTTAVKNTRKLITEDKVDLVIGSTVTPNSLAMVDVVAENQTPMITLAASARIIEPMDAKRAWVFKTPQNDSHMATAIAEHMANHGVKTVALIGFADAYGDSWAQEFDKVAALRKLKVVANERFARTDTSVTGQVLKIMSANPDAVLIAGSGTPAALPERALKERGYKGKLYQTHGVANADFLRVCGKDCEGTYLPAGPILVAEQLPDSNPVKKPALAYKTAYEKAYGGQVSTFGGHMWDAGLLFTQAMPEALKKGQPGTPAFRKGLRDAMETTTNLAISHGVMNMNAKDHLGLDQRARVMVEIKDGKWKLQN*
>MP0313_megahit_243006_581-1936
MIRKLLVSLVSGLMLTATAGMSVMAAEEKSDPNKEQFFPVLSYWSGPFAPGGSGIAGGWMDYMALLNIRDGGVNGVKLTWEKCDFGYVTERAVECYERLKNKGKHGAAVFWPMSTGTTYALMERAHKDKKVLLHMGYGRTDATDGRVFPYAFPAMTNYWNQSSAKLRYIAQLEGGEGNLKGMKIVNLHLKHPYGIETIPVWDKLAERFGFEVTHLPVPWPGIDQKSLWLQIRKMKPDYVINRNWGVSCTVPLREAARIGFPRDHIIGVWWCGSEEDVIPAGKSAKGYITATFHATGPDFPVIQEIFEHVYGNMKGNISAARVGSVYYNRGVAGAIVTMEALRNAQAKFGNVALSGEQYRWGMENFNLTAERIEELGATGILPPFSMKCDDHEGSGQVRFQQWDGTKWSMISDWIEPYHELTRKMILESAAKYAKEKGITPRSGDSMGSDCG*
>MP0313_megahit_243274_965-2065
MTLVVGMPVSLTGQFQMQGRQALAGLLAWERDANAETPDAFRVLYHDDASDASTVREVTRRLIVGDQIDILIGPYSSVLTSAAAQVAEAHGKLLWNQGGASDDVYRQGYHRIVGILTPARRYLSGLLPLVRQTESSASTVALVRASTGEFPKAVCRGVAETAKELGFRIVLDVEFAASAVDFADVLERLRVAQADVVVVVGRVRNDLALARQLTDSGLSAGAVVAVAAGIQAFQDDLGSLAERFVGPSQWEPEVQHQPDSGPTAEQVVASLKRDGHPTVDYPMAQAYAAGVVVQTCLEEAGSPDGQALRDAAGRLKFSTFYGDFEIDAKTGRQIGRESLLVQWQDGRKVIIWPPDLAQGRLVYPWR*
>MP0313_megahit_243693_1431-2597
MKRVIGVLIIIGLLAVGCVKRAPAPGVTDTEILIGSVQDLSGPLKELGAILPSGSNMYFQYINDQGGVHGRSIKMLVEDHQYNPQKAVAATKKLVEKDRVFCLYQILGTSPCEAIRSILSETGTPLIAPATNSGTMSDLSRVAGDLIFHTDTGYDIQGEILVDYILNQNSDAKIGIVYQDDDYGENVLVGIARAEEEHEITVQKESYQRGAIDFKGQTMNLLKGGCTDVIIAGIVREPVTVMKTAEAMNYKPNFFGTGPTVDARVGKLAGSAGEGFTATYWANMWNSDAPGPILYRELCEKYDIPEPYIGLYHYYGFATAQLLVEGLERAGRNPTRKSLVRGLETFKNWDVGSFPPITFSRNDHAGVDKVQLVQMQNGEQVVITDWLE*
>MP0313_megahit_243974_3-185
MRIFKLSIALLSGMFLAFSPIAFAKVTGDTITLGSAISFTGKYSSNGIHASNGYNLGVKRV
>MP0313_megahit_244007_926-2251
MSHKEVKSEEQSELNITRRSVLGASAVLAGAGIVGSQLIDPLAKTAYAAGSDAPIKIGFQAHRTGIGALYGRWYERTTNAAVKYINSIGGIAGRPIEIITEDDGTDPKRGADVVEKLATHHKVDFVFGTLFSHVVMGSAPRAGELKIPYFVVSEGYHVASGALNRYVFQPCITDVRAQISAVSGWLFNNLGKNVTLIYPDYAFGYNHRDYASAAADAHGGKIVAKIAIPPTESSYTRYFVKIPKNTDVIYHVMVGPGVLTFVRELGEHFGPNHPQLFGFIDSLEGVNLNSPGLDFLEGSYFWEAMPRYADGYDTVGSRFYRNAVGVDDSGASKSDSKDVAAYSHMFGCWETLFAIKEAVEQSGYSSKKDYATLIETMEGFTGFNEGIAHPQGAKAFSGKTHQCYGQQFVSKVGNGKFNVVHRTAIADGLYEPETDYTKQSL*
>MP0313_megahit_244309_776-2035
MVFRWFVAALAAVGLCGAASAQPEGAPIRLALIEGLSGPFANAGEAVERNLRMAIEGVNARGGVKLPDGHHPLALLRFDSKNTVDESLLQLQAATDAGIRFVLQGNSSAAAAALSTSISRYNDRHPDARVLFLNYAAVDPALTNEGCSFWHFRFDASADMRMHALTEVIRDDKAIKRVYLIGQDYTFGRQVAQSARQQLREKRPDIAIVGEVLHPIGKVKDFAPYVARITASGADTVITGNWGNDLTLLVKAARDAGLKARFFTFYGNSLGAPGAMGEAGVGRVVAVAEWHPNLGGAKSDAFYKAFRARYPAPADDYPLLRDQMLIDMLAAAIERAETTEAAAVARALERASFDNGFHRITLRAEDHQAIQPLVVAQMERAGMPGALFDIEGSGYGFRTLKVIQGAQTALPTTCKMVRY*
>MP0313_megahit_245875_264-1493
MPLSRRFTLSALASAVVAAGFVPFVAAYEGISDNEIRIGYLADMSGVYRDPIGPLGLDAIQMAIEDIGGSVNGADIVVFSADDRNSPDVGSSVVREWIDERNVDMVTGLVASSVTLAAVSLLQEADKLGLVNGAVSSGVTNEHCSANHIHWVYDTWAMSNGTAKAITEEGYKNWYLLSADYSFGHALEADVERVVTENGGTIVGRARHPFPNNDFSSFMLQAQASGADVIALNNAGGDTINAVQTAGEFGITQAGQILAGMVLFSTDVRSIGLENAQGLQFTKAWYYDLNEETRAWAERFRERTGSMPTMVHAGLYSSTRHYLDAIAATGTDDTQTVRQQMADTPINDIFAQNGYIREDGRMVHDMYLVEVKTPAKSVDEDDLFRVVRTIPAEEAFRPLSESVCPLVKG*
>MP0313_megahit_247793_2645-3409
MRVKLFISVLISALLFFITPRANSTTEPLIIGIDADLSAVAIEGGVAISRGVELAVDEINAAGGILGRKLKVISKDHRGNPARGVFNINQFSEMPHLLAVVGGVHTPVVLAEIEVIHEKNILMLVPWAAGTPIVDNDKTPNNVFRVSVRDAEAARVLIDYVKNIGLSNVALVLERTGWGRSNLASLTKAASEKGIAFTSTHWINWQQKDFSEDISAIRNNKAEGIILVTNVPEGVVALDEIAKQELTKLPIISHW
>MP0313_megahit_249918_198-1340
MKHRTKTCMSTMAALGMLAMVGAANADETTGLTDTTIKVGVMGPFTGNASSYSKTQIGLMAYFKHINDQGGINGRKFEIVQEDTACAPAKGIAAAKKLVHQDKVFYLHGNSCSGVAMAVKPTVAPTGIPWIIAHAVNPKITMPVNEKKSIFHGVPAGPAYGSTMGKFVMSKPGVKRIAMVTHTNDWAKAYCDPAIEVIKASGGEIIETLSLERGQTDATAQVLKLKQAKPDFILGCLYEAETVIFLRDAKKYGVRIPVMGTAGTDLENTLERLGDPDAVKDYYVLHAFVDKVDGPKMKKWNDIILKYYPNETITGFSAVSMASGVAAVNALKAAGRDLTRSKFIAELDNIKGLKTGILACDITWSSTDRHGCKKSAVAGFI
>MP0313_megahit_250095_3-689
SDAAEASIAFDYGVDEDTVRIGAIADLSGIFSGLVTQIVDAQTVYWDMVNAAGGIGGKQVEFIVLDNAYDVPTHLERYEAMRDTGADGVVMLSQSTGSPHTAAIAEMAIEDNMAVIPLSWYSGWSDPDFGKNIFESYSNYCYEAMNGVDYLNRYMQEQGVGSPTLAIVSFPGEYGGDGAAGARLAAEALGIEVVADLGGTVIPGADNTPVISQLVEANADMVWTTLNPG
>MP0313_megahit_250596_438-686
MPVSLSGQFQTQGRQALAGLQAWARDANAETLGSFSVVYHDDASDRTTVQEITRRLIIDDQVDILFGPYSSVLTSAAAPVAEE
>MP0313_megahit_250741_231-818
MSTRLRWLTALLATFTLLASACGSDGGGGAASGSGSAAATTAAPAATTAAPVATTAAPAPATTAAPAPEEVATVEDHLGDGSLGTVEVGPGEEIQIRSLNAISGDVAFLGIPNQRGVELAIRDYGPIGGHDVTIGTGLDDLCSADGGQAAAQMIVADEDVVGIIGTSCSGAATAASPLISEAGMVMISGSNTSPAL
>MP0313_megahit_251077_2-232
MKKIYKFALVLLSTLGLILGTTSTSFSKVEGDKIILGAAVSLTGKYSTNGKHTQNGYNLAVKRINQMGGVKVGGKSY
>MP0313_megahit_251646_2016-3194
MRSTLFISALFCLFSLIIAYRATGAEEPLVVGIDADLSAVAVEGGKAISRGVELAVDEINAAGGILGRKIRIIAKDHRGNPSRGVFNIEQFAKMPNVLAVVGGVHTPVVLAEIDIIHTENMLMLVPWAAGTAIVDNGYEPNNVFRVSVRDAEAASVLIDHAKQKGLSNVALVLERTAWGRSNLESLNQAANASGVTITSIHWINWQQKDFSEDIAAIKSGDAEGIILVTNVPEGVVVVDEMAKQNVASLPVISHWGIASGQFISALANPTAGYDISVLQTFHFSHQKNRKAKQLLDAYYGKYGLIDIHAIGGVTGLAHAYDLIHLLAAAADKAGSIETDKLRQGLESLENIEGAVKNYDVPFTAKRHDALWSKDYFMTKYNEKGHLVTVGQK*
>MP0313_megahit_251714_2-1036
DFETAWADHYDGDEALAIYISQTYDAITMLGEAAMDADSTDGITGVEVRDALVALGSGNGYEGASGNHIFDAVGDVAGSGYDICQFTPAVDENGDPTLILFCPAHWDLIEGLTFDGVPFNFKIGLLNPLTGPIDVYALGFTIAAAVAIQYMNTVRPLTFQFSLVTADSGCDATTAATGAQTLIDAGVVGIAGAACSGATMGAIDVAAAAGVPMVSYASTSPAITSYDDDGYLFRVVPSDAQQGQALADVFAASGYENPGVIAMTNDYGAGFHAAFLDNWDGTPCAEATYADGTTDFTSQVTAIADGGCDSVVMITYASDGAAIAEELAVQGLGLQIFGGDGIADV
>MP0313_megahit_252086_1038-2351
MRIKNLMVSGLLVALITSPFVVNTASAAEQIYQMGLTYRTGPYAPNGVPFANGFADYLTLLNERDGGIGGVPIVYEECEMGYNTKVAVECYEKLKSNRPAVVIPNSTGVTYQLIPKTAVDKLPLLSMGYGRTSGAVGTVFPWYFNFPTTYWSQATAVISYIGAEMGGMDKLKGKTIAHVFHNSAYGKEANPTLKVLAEKYGYELMLLAVDHPGQEQKATWLQIRKKQPDYVFMSGWGIMNSTAIKEAAAINYPMDRFIGNWWSGSENDVLPAGAAANGYRSATFHASGAETPLHEDIKKYVYDKGKGAGDVGRIYEVLYIRGLLNHIFAMEAVSNAQKHFGVKVPSGEQVRWGLENMHVTAADWERLGLPGFAEIKVTCEDHEGGHPVLFQRWDASAKSWTVISDWIPVMRDVVRPMMEADAAKYAAENNITPRDCG*
>MP0313_megahit_252423_1881-2204
MQRPKWRHAGVLAGLALLSSAALADIRVGVTVSATGPQASLGQPEKNATTLWPSEIGGEKVDVIVLDDASDTTRAVTNTRKLMSESNVDVIVGSSTTPNTLAMIDAAA
>MP0313_megahit_253562_11959-13194
MDLFKKIFSIFAAISFFVSLALPAQAKVEGDTIILGAAVSLTGKYSTNGEHTQNGYNMAVQRINDMGGVTVGGKSYKFDIIYYDDESDSGRAAQLAERLIKQDGVQYMLGPYSSGLTKAMAPVTEENQIPMVEANGASRSLFTKGYKYLFAVLSAANQYLEVAIDLAVEKNGGNPVNIAMAFEQDAFSQDVRIGVVEAAERTGSTIIIDDKLPKELNDMAATLAKVKATKPDVLVVSGHSKGALTAIRQISEMKVDIPMLAMTHCDASKLAKQHGKNSEYALCAAQWHKTLSYSDSFFGDGQQFDKDFNDMFGYAPPYQAAESAAALLVYKAAFERANSFDKEKVRDALAQTDMQTFYGNIKFNDTGQNIAKPMVLFQVRCEGDVCANRVVAPTKWASHELVHPIPSWSTR*
>MP0313_megahit_253854_1-993
SALAAEEVVILGLWPTSGPYADTGPTLDMGARIALDEVGYKIAGKKIKYINRDSETKAGTAARRTQGAIDSDGVKFIIGPWSSGVALAVTEVAKKNKVMYYFSGGTEDISGKRCHKYAFMWAANAWTAMDANLKIFRQANPKAKTIYLFVVDYAFGWTLQKYVEALAPNYGLKVVGVDRHPLGHREYSSFITKAMAAKADAVYMINFGLDAISAVRQMHNFGYTPKNPVIMSWSTGMEELIQMDAAMRANLQVGSNYYYTVDTPENKAFVAAFKKKSGGQPPGYGGGAGYGLMKMVLRGMKKANSTEPKDVIKALEGMKGKIFVGDFYINP
>MP0313_megahit_253961_2044-3210
MKRIVSIIILSTLFWTGCENREGTPGITDTEILIGNIQDLSGPIKELGLLIPAGSNMYLDYINEQGGVHGRQIKMLVEDHQYNPQKSVVAAKKLIEKDQVFCLYNVVGTSPAEALRPILEESGVPLIAPATMSSSMADMSRQAAQYIFHTDAGYDLQTRVIIDYILENNPDAVIGLCYQDDDYGANALQGCAEAESNHSISVQKEAFQRGATDFVGQTMNFMKGGCTDVIIGGIVREPVTIMKTAQAMNYKPNFYGLMPTVDPRVGLLAGEVGEGFIAPYHAYYPDSDESGPTLYRELCDKNNVPAKMRGIYHYYGFATAHVLVEGLRRAGKFPTRERLIKGLETLNNWESGVFPPITYSRNDHTGVESLYLLQLQGGKQIAITDWRD*
>MP0313_megahit_254380_18726-19919
MKVRPLRSLRRLRRIVVRMLFASAVAATSSLAVAETIKVGMSAALTGPASALGNGVKTGIESYFASVNAAGGVNGHNVELVALDDGYEPDRAAPNMNTLIDEKGVVAVMGNVGTPTAIVTVPIANEKKTLLFGAYTGAGVLRKSPPDRYVINYRASYAEETAAMVDGLLGAGIKPEEIAFFTQNDGYGDAGYNGAVAALKARGFNDTDSLAHGRYARNTTNVEGALGTILDADTEPKAIIMVGAYAPCAEFIRQAKLDLDDVVYANVSFVGSLPLLKALGGDAEGVIVTQVVPHYASDLPGVAQYRKDLAAHGEGAEPDFVSLEGYLAAKIFVEGLKNAAATDRESVIDGIEGLSDLDVGIGVPVSFAKDKHQASHEVWPTIIRNGKYESLEWSQLK*
>MP0313_megahit_254467_227-769
MSISTKFLRALTFGVAVAGLLAAGPASAKVEGDTIILGSAISFTGKYSTNGIHAKNGYNLGVKRINETGGVRVGGKAYRLKIIYYDDESTPLRTAQLAERLIKQDGVKFMLGPYSSATTKAIAPITEKYKIPMVEAEGASRGLFNKGYKYLFCVISTSEQYLASSIALAAEIAKKNGKSPS
>MP0313_megahit_255161_309-1463
MKKLRTLGQAIAAATLTMSLAAGASAGEVNIGFTGPLSGGAALYGENTLSGLRMAAEEINASGGFDLDGEKTKVNIVSLDDRYSPAQAATNAKRLKQESGVPAVFVPHSGGTFALQDFNEKDNFIVMSYSSVPSITESGNTMTLRIPPTFDGYVKAFTDYEMQNNGSKTMGMAGATHEYAKIWASMIKKEWESKGGGIVADNPMDYNKSADFFTGISRIMASSPDVLFVGGASEPTGLVIQQARQMGYQGGFIVMDQAKIDEVAEVAGGLDMVEGAIGVVPLSVYETETAKNFIKRYRDKYGKTPGSEAAYNYLALHALVEAMDATESTDPKVIRAAMGNALKSMDLAYNPYEVTEVTENGGFVTRTTLAVVKDGKIVREEIKK*
>MP0313_megahit_255195_1-603
NDIDITATHWINWQQKDFSEDIAAIKSAKVEAIILITNVPEGVVVLDEMAKQGIASLPVVSHWGVASGQFASLLAKPIANYNVSVLQTFHFNHQKNTKAKSLLEAYYNKYGLVDATAIGGVTGLAHAYDLTHLIAAAAAKAGSIEVDALRGALESLQNVQGAVKHYTAPFSEDRHDALWAKDYFMTTFNEKGHLVTTGVQ*
>MP0313_megahit_255410_1-183
MKTMFKISLAGFVLVIAMAISLPAYAKVVGNKIILGSAISFTGKYSSNGIHASNGYNLGVI
>MP0313_megahit_256038_1042-1236
AVANGPGKKIYPGQLKKALDLLAKGKAIDYEGATAVNFTDVGEAFGSFLEKEVKYGKFKTKKQR*
>MP0313_megahit_256776_1-543
VSLKSIGSVAVTYTNNDYGKGLADVYAAALKAHGITVTLVASHEDGKADYSAEVATLAAAGGDVLAVIGYVDQGGKGIIQASLDSGAFDAFVLSDGMIGDSLTDAFGSDLNKSFGSLPGSLGKGAGIFTDVAAAGGIDPSGPYTGESYDAAALIALAIQAGGSADRSSIAGNVMSVANGPG
>MP0313_megahit_257491_3-824
SLTPAMRDSAKLAFKEASDSGSLLGGETITVLEGDSTCVDSAAAQAVATKLVSDGVVAIMGADCSGVTGAIATNVAVPNGVVMISPSATSPGLTDLDDRGLFFRTAPSDARGGQILADITKDRGVKSVAITYTNNDYGKGLADVYAAAAKAHGIEVTAVTSHEDGKADYSAEVATLASAGGDAIAVIGYLDQGGKGIIQASLDSGAFDTFILSDGMIGDTLTDTFGKDLNKSFGSLPGSTGKGANVFTDVAKAGGIDSSGPYTGESYDAAALIV
>MP0313_megahit_258725_1-540
PGLTTLDDKGLFFRTAPSDARGGQILADITKDRGIKSVAVTYTNNDYGKGLADVYEAAVKAHGISVTAVASHEDGKGDYSAEVAVLAAAGGDAVAVIGYLDQGGKGIIQGSIDSGAFDIFILSDGMIGQSLVDAFGKDLNKSFGSLPGSTGKGAGIFTKVASAAGIDSSGPYTGESYDAA
>MP0313_megahit_259441_1997-3169
MKAKNKMLLPVCGFGLLMAGQFAMAEESDPVKLGLMLPYTGTYTALGEAITNGLKLAIEQNNGQLGGREVEYVQLDSEANPSKAPQNMSRLVNSDEVDFVIGPVHSGVAMGMLRVAKQTGAITIIPNAGLGAATNELCMPNVFRTSHNMWQDSYPMGKVAYERGYREIVTITWDYAGGKEDVEGFEDAFTEAGGEIIEQILVPFPSTEFQSYLTQIASLSPDAVYTFFAGGGGVSFVRDYAAAGLKENIPLLGSGFMTEGNLAALGDAGEGVLTTLHYAETLESEENQSFVSAYQEAYGDMPDAYAVHGYDTGAMLIQALDAVEGNTTDREALIAALAAVELQSPRGPLRFSKSHHPIQNIYLREIRNGRHEVLSVAHELLESPDADCQM*
>MP0313_megahit_259678_1019-2179
MKKMIKRLLLTAVAAGAAIATGTTFAAQDIKIGVAEALSGGAAQYGVAIRNGFQLAADEINAAGGINGSKIALVIEDEQGKKEEAINVFKKLIFQDKVAMVFGPTLSNSAQAADPIAQGSKTVAFGTSNTADGITSIGDYVFRNSVTEADVLPATIQTVVKKAGVKKVAVLYGNDDVFTKSGYDNFKKALEDLKIPVTTTETFAKGDVDFKAQLTKIKATNPDAIVLSALIAEGGPIMVQARQLGLNVPVIGGNGMNSVKVFDLARDKSDNLWVGSPWSIENHTPENSKFITAYTTKYKAAPDQFAAQAYDAMYIASKALKTVKFSGNLEADRKAIRDALPAVKHTGATGAFAFRQVTARGKPAGYDAVQTPIVSVTKNGKYTIEK*
>MP0313_megahit_260414_3-818
MFKTSKICLGAVALSFMFVSTVVYAGEIRIGITMRMVSENGQKYGRMMMDEIDIINKAGGINGNKIVATLMNDECKSDKGVANANKLISQKKVHLLIGSSCSSVTLPIVAVTAKAKVPQIVPHSTNAKITKLGSAWVFRVPVSGRFYAGVNAKYVGENIGKRIAYICAADAASQNDCEAMQAQMRSQHGAEPAYVAQVQEKEVDFRTHMHKIKSKNVDGIMIAALAETMARALIQSYEAGMDESVRRIGSSSASNAPVPKIAGDAVKNVFFA
>MP0313_megahit_260688_972-2126
MKIRTLLLGIGLSVGASAYAAEPIKIGIPVGLSGANSIVAPSVVQASELAVEEINSQGGVLGRQLRLEIADDGSGAQGAQRAYDSLVFQRKVDGIVTSQNTAARNAGLPIVNRGRVPFIYTSFYEGRSCSPWMYINAWVPEQQVAPVVDHFMTEYEAKKFFLIGSDYVFGRGMLQYTREYVESKGGSVVGEAYLPMDGSDWTAIISQLRSANPDALITSTAGGAPNVTLTRQLRAAGISIPYGNYALDEGTAKSMGDNAEGIYIVASYLSSLETDANKAFLEAIEKKFGSSAETPNEFSVPQYEAIYAYAAAVEKAGSTDSAAVVQALGEVTVEGPRGSVIMNKQRHASLNMYLGRVAADGSVQLVESFPKVDPGEQCPQFANM*
>MP0313_megahit_262575_200-1435
MSKGVNRKTRREFIKTAAAGTVVVAAGNLSFPYIVKAAKSVKIGVVHPVTGWAQYSGSQCRFGALMALEEINSAGGIKSMGGAKLEAVLGDAQSKAEIGAAEVEKMNGAGVSSIVGAYASNICLATTQAAAKHGIPHVVDVGVSDKVVSRGLSNTFRFGPGFGIITRVGVESFIEINRAAGSPTKSVAIVHENTTGFGAGIAGIMTKGLKPEGIEVVDVQSHPTPNKDFRNIVLKLKEVDADVIIPSHYYGEGVLFLRTLQRQKLQPKGIYSVLGGASSQYRFLSEFPNAAQYVMDCNHWFDPNNSASMAARKKTEAAGKHFNYEVFLAYTAMKFTADAIERAGSSDREKITEAMASSNWSGHFMPYGQTKMVNGQNMGAQPLATQVLGKEIEVIAPSKYATAKALFPRPA*
>MP0313_megahit_262913_959-1528
MKFILILASIIYLSLSNIYCLAKEVKQDESILKVGLIVPLSGKYQEIGKSVLNSIRLALSKINDEQIEIFPKDNYSNPEKTLFAAKQLEKEGIQIVIGPIFHQNLIYLEEVQNLTFLSLSNKTKIIPRNVITMGVNANSQINAIVNFIKKENLNKTIVLIPKSNFEDELRNALVKSKYEFMNIYSYDVEP
>MP0313_megahit_263332_480-893
MTTRRRLLCGMALFASAAALALPARADIRVGVVLSTTGPAAAIGIPSKNTVQMWPATIGGQRAQVIVLDDASDPSMAVRDVRKLIAEDKVDVIVGPTIVPTALASLDAVAEGQTPMITLAASASIVEPQDAKRRWAFK
>MP0313_megahit_263557_554-1288
FSMWQDSYPMGKVAYNQGHRKIVTITWDYAGGKEDLAGFEEAFTAEGGEIVQQILVPFPSTEFQSYLTQIASLEPDAVYTFFAGGGGVSFVRDYAAAGLNESIPLLGSGFLTEGNLEALGEAGEGVMTTLHYAETLENNANQSFVTAYENAYGETPDTYAVQGYDTGMMLAQALSVLGGDTSDRERLIDVLANVQLASPRGPLSFSASHHPIQNVYLREIRDGKHEVVSIAAENLEVPDDACQM*
>MP0313_megahit_264058_1273-2586
MKNKYFLTLIASVITFVWLSQGIMAAKGIYVPLFTYRTGAYAGSGIPNANGMSDYLNMLNERDGGIGGVPIIVEECETGYNTKKGVECYERIKQKNPVVINPYSTGITLQLIPKSPVDKIPVHSMGYGLSAAADGSVFPWVFNYPSTYWNQASAIIKYIGYQEGGMSNLRGKKIGFIYLESGYGREPIPLFEQLSSELGFKLFKIAVAGKEMQNQSSHWLKVRKEKPDWMIMWGWGAMNPTAIKEATRIKFNMEKFVGVWWSGGEDDARPAGKAAKGYKSANFHGIGTNYPAVQDILKYVVDKGKSQVKDRARVGENFYMRGVFNSVLVAEAIRTAQGKFGNRVISSEEMRWGMENLNLTSARLAEIGLPGFANPIKVSCDDHANNGPIFIQQWNGTSWERVSGWINSMDRVRPMLEKAAADYKAKNSVPDRTIPCS*
>MP0313_megahit_264131_2182-3390
MKYKKGFLTIAAAAVIGVSSVAEAKNVRVGVVLPYTGGAAQFGQQIDRGMNLYLSLHGDQLGGHQIELIKRDSKRPGGDIAKTAVQELITREKVDLLTGFVFSPNAMASAPLVTQGKVPMVIMNAGTAWIPSLSPYIVRVSFTMWQAGVPMGEYAKNSLDCASAASGYTDYPPGKDSVAAFKFGFEGAGGKVVDAIPMGGPREVPDFTPFFQRVKDAKPDCFYVFVPAGNHASAVVKTFSDLDMAGAGIRLIGPGDITQDTKLQGMGDSAVGMVTVHHYSADYETPENQVFVAAWKAAYGADTTPDFMGVAGYDGMAAIVQVIRELDGNITADATMDILKGWKFDSPRGPIMIDPETRDIIQDQHVHLVVKSGGRLKIKVLSTIPQVKDPCKANQLGKCASN*
>MP0313_megahit_264297_70-1227
MKNLIQKITIVMFLGVVFSLTGLAQAAEKIYVPMLTYTSGPYAPGGIPIDQGFRDFFKYTNATGGVNGVMLDWETCEYGYNTDRGVECYERIKSKNGRMGVAVFPLSTGVTYALIPRTKADGLVLHSMGYGRTDASDGRVFSHVFTAPMTYWSQVTSITKYIGEQLGGMNNLKGKKIALVYHNSAYGKEPIKTLEVLSAKYGFKFLKYPVNHPGLEQKSTWLKIGRQTKPDFTIIFGWGVMTQTSIKEAKANGYPVSKIIGNWWSGSENDTRPAGSAAVGYKAAGFHTIGKEYPLHRGILDKVYGAGNGSGKKSVVGEVLYNRALVQGVIFTEAIRAAHKKYGNIAINGKQLAWGYEHVNLTAARLEELGLGGFMKPLKITCANHE
>MP0313_megahit_264478_2504-3835
MSLPRTIKMALLTGTLALSSLTGLGIQAAHADEQFFPLQSYRVGPYAAGGTGFFGGFIDYLNLVNTRDGGVGGVKLTWEEGETQYEVERGVEVYERLKTHPGIATWNPLSVGIAYALLDRVTADKVPLLTINHGRTDTTDGRVFKYIFPLLLNPYSETSGIVNYIGSKEGGVDKLKGKKIVVLYHGSPYGKETIPIYELLAKKYGFTVQQIEVPHPGNEQQSQWLAIRRAKPDYVVLRGWGVMNPVALKTAQKTGFPADHIIGNVWSNSEEDVIPAGDAAKGYVAITTVAAGAQYPVIQQITKTLYDHGKGNLQDKKRIGSVYHNLGVLNGILNVEAIRIAQAKFGKRTLTGDEVRWGLENLKIDEARAAALGAKGLFHSINVTWDNHEGDGRVAFQQWDGTKWNVISDWIAPDWKLLRPIIEKSSLAYAKEKNIKVRTSIND*
>MP0313_megahit_264760_824-1996
MRLGILGTLSLALMLISQVALAETVRIGFVTTLTGGAGAIGNDMRDAVELALDHLGRKMGDSDVKMFYEDDTFKPAVGKQKTEKLVKKDKVHFVTGYIWSHVLMASRNSAVGKGPFMITSNAGPGAVAGKLCHEDFFSTSWQNDQTTMAMGEVLNQLGIKNLYIMAPNYSAGKSMVIGVSRTFKGKIIGKDMTKFPAQLDFSAELAKIRAAKPDAVFVFYPGKHGLQFFKQYSQAGLKDEIPLYSAFTVDSLSLPRLKDLALGSLMTQFWAPDLDNAANKRFVADYRKKTGRYPTFYAAQSYDTIMLINSAVTAVGGDLSNKDGMRNAMRKANFPSIRGPFKYGNNHFPIQNFYLRKVVKDAEGNYTTSIVKTVYTNHQDPYAKDCKMSW*
>MP0313_megahit_264901_17936-18907
GISETERMVQDEKVHAMFGAYYSSVTGAASQVTERAKIPWVNGESTSPKLTQRGFKYFFRVTPHDGEFTQLMFEFINDFNSKGGNLKTIGIIHEDTLWGTDSGSTQERMAGEQGYEVVEKISYQAKTTSLSSEVQRLKAKNPDVLLPSSYTADAYLFLNTAQELDYNPQLLIAQNAGYTDPKFIETMGSKAEGVITRSPFNTDLATTIPLIGKINELFKIHSGGRDLSDVPARAFTGFMALAQAINNAGSTDSEKIRQALVDLDIDSSSLIVPYHGVKFGPDGQNEKTRGILMQVQNGKYCTVYPFELAACELKYPMPTWAEK*
>MP0313_megahit_266041_170-1183
MASKSGSIPQNYIIIGIIVVAVLVGGFYFMQSNSGDCVVKLGHILPTSGPLAAYAGGFQAGVQAAVIEANDQGGIDGCTVQLIEEDSATDPAASAAAAKKLIEVNGVHAIVGAYASSSTLAAAPIVEDSKTIMISPASTSPDVTNAGDFIFRTAPSDALQGVAMADLAWSQGHRTAAVIFVNNQYGQGLSDVFQESFKANGGTITIAIAYELEMATYRTELSQIQATNPDIIVDVSYADDGQIIFREAAELGMTAQWLGGDGIADDAIFGAPGIAEATEGMIGTRPASPESPGKAAFLDLLAANGLEEGIYSAEAYDAAKLALMAIDEAGVDATKEAI
>MP0313_megahit_266404_768-908
HEWDGNNWINPSKWYKPMYDVTRPMIEASAAAYAKEKGITPRSNCN*
>MP0313_megahit_267129_983-2350
MNVKRLVTSFLSGAVLSAFAVMPAMAQESDPSKEQFVPVLTYKTGPFAAGGSGFAGGFEDYMALLNNRDGGINGIKLVWEECDFGYNTERGVECYERLKGKGLKGAPVFQPLSTGVTYALLERSAADKIPLLFLGYGRTDATQGRVFPWGFPAITNYWNQSTTKLVYIANQEGGFDKLKGMKIVNLHLKHPYGIETIPVWDKMAEVYGFEVTHLPVPWPGIDQKSLWLQIRKIQPDYVINRNWGISCTVPLREAARIGFPADHIIGVWWCGAEEDAIPAGDSAIGYISAAFHGTGTDFPVIDDIFEYVYGVMQGNLSSSRVGTVYHLRGVAAGIIVTEVIRKAQEKAESQGMGFGPVSGEEFRWAMENLDLTAERIAELGATNIVPPFKITCQDHEGSGSARFQQWDGNQWNFVSDWIEPLDEITRPMIEASAAQYAEEKDITPRRGMSMGSDCG*
>MP0313_megahit_267789_959-1042
FTDVGEAFGSFLEKEVKGGKFKTKKQR*
>MP0313_megahit_268708_1604-2782
MKKLLLAAIISLSTISTAALAEIKVGIILGFTGPIETLTPAMRDSAKLAFKEVSDSGALLGGETITPLIADSTCVDSDAAVAAAELLVSDGVVAIMGADCSGVTGAIVTNVAVPNGVTMVSPSATSPGLTTLADNGLFFRTAPSDAKGGQVLAQVALDRGLTSVAVTYTNNDYGKGLADVFEASFSSGGGTVTAVASHEDGKGDYSAEVGVLGSAGGDALVVIGYLDQGGKGMIQASLDSGSFDLFVLSDGMIGQSIIDAIGADLNGSFGTLPGTVSEGAAKFAEISGDIDPTAPYAGESYDAAALIALAIEAGGSADRSSIVANIKKVANAPGDIILPGELAKGLEILAGGGDIDYQGATDVELSTFGDAAGSFKEMEVKGGAFELVQVRQ*
>MP0313_megahit_269633_900-1736
MKTRQQGVFRTTIKGLVVATGIAVTLALAPVAKAADPIKIGFSMTLTGGLAGAGQAALIAMKIWRDDVNAAGGLLGRQVEFVYYDDSTNPSKVPGIYSKLINVDKVDLVVSSYGTNLIAPAMPIVMKQKMVFIALFGLAVNERFNYNNYFQIMPAGPEPKLDWSRGFFNLAMNQSPQPQSIALLAADSEFAKNAVAGARSHAEQLGLNIVYDKTYPPGTADFTPVVRAIMASNPDLVYVGSYPPGSVGIVNAANELDLKAKMFGGGMVGLQYAGIQKTL
>MP0313_megahit_270462_358-1542
MIFKNKTLRKVVLASSVMATSVLSGMSAHADESPIKIGVMLPYSGVYAGLGEAATNGLKQALKEKGNTIAGRPVEFIISDTEAKPARAPELTSAMTDKDDADFIIGPVHSGVAMGMIKSVRNKDSIMIIPNAGANAATGAFCQPNVFRTSFSSWQTAYPMGNQAIEMGYKKVVTLSWNYGFGKESLAAFSESFEAAGGEVVKEIFVPFPKTEFQSYLTEIASIKPDAVFVFFAGGGSVKFVKDYDAMGLKGKIPLIGSGFLTEGTIEAQGEAADGLFTTLHYADTLDNPKNKAFRAEYLSLYNKPADLYAVQGYDAGQLIIQAVEATKGNTADKKALIKAMEGVEIDSPRGSFHFSKAHNPIQNIYLRKVENGENVVVKTAAANLNDPARGCRL*
>MP0313_megahit_270625_1-300
APYAGESYDAAALIALAIEAGGSADRSSIVANIKKVANAPGDIILPGELAKGLAILTGGGDIDYQGATDVELSTFGDAAGSFKEMEVKGGTFELVQVRQ*
>MP0313_megahit_270735_3-521
AVPNGVTMISPSATSPALSTIADNGYFFRTAPSDARQGQILAQIVLERGFNDVAVTFINNDYGKGLSDSFIGAYKGLGGKVSAVVPHEADKADFSAEVGALDASGASILAVFGYVDQGGNHIIQSSLDSGAFDKFILADGMYGESLLKNIDGDLSGTFGTVPGTDSKGAASFA
>MP0313_megahit_270875_249-1394
MKLKQLCLAAALCTLAGGAMTAASAQEVIKLGFAAPMSGPQAQYGTDMKNGATLAVEEFNATKPKIAGKDVKFQLMAEDDQADPKTGTAVAQKLVDSGIKGMLGHFNSGTSIPASRVYNQAGIAQIAMATAPEYTKQGYKTTFRMMTSDTQQGSVVGTFAVKKLGYKNIAIVDDRTAYGQGLADEFEKAAKAAGATIVRREFTNDKASDFKAILTQIKSKNPDAVFYGGAEGQSAPLLKQMRELGMKSTLMSGEMSKTDDFIKLAGPQAAEGMVASLAGLPLEQMPGGAGYKARYEKRFGTPVQTYSPYAYDGAMALMKAMVAAGSSDPAKYLPILAATNTQGVTAKHYAYDDKGDLKDGGITVYKVTGGKWTPLESVGGK*
>MP0313_megahit_271139_7399-8583
MRLRIVFLSLAAALVALPAAAASTVKIGFVTTLTTPAGAMGRDMVEAANIALDHIGHKMGGKDVEFIVEDDGFKPEIGKQKTDKLVKQDDVHFVTGYIWSHVLLASRKSALDAGKFLISANAGPSLLAGKLCHKNFFSSSWQNDQNPMATGEVLNAKGVKKLYIMSPNYAAGKNMVSGVQRTFKGEIVGKDMTKWGKDMQLDFSAELAKAKASGADAIFVFYPGPAGPAFIKQYQQAGLRGVIPLYTVFTVDALSLGRLQKAKLGGVLGSWNTMFWAPDLDNATNKRFVADFKAKTGRYPTHYAAQSYDAIMLIKSGVDAVDGNMDDQDGIRAAMMKADFPSVRGKFRYGPNHFPIQNFYLRTVKEDAAGDWFVSHVSTVLTDHQDSYHDQCNL*
>MP0313_megahit_271218_2-628
NQYLEVAIDLAVEKNGGKGVKIAMAFEQDAFSQDVRLGVIDAAKRTGSEIIIDDKLPKELNDMAATLAKVKATNPDVLALSGHSKGALTAIRQISEMQVDVKMLAMTHCDASKLAKQHGKKAEYALCAAQWHKTLTYEDEFFGNGIKYDKDFNAEYGYAPPYQAAESSAALLVWKDAFERANSTDTEKVRDALAKTDMQTFYGNIKFGS
>MP0313_megahit_272914_2-532
PASTSPEITQRGYELVFRTIGLDSMQGPVAGNYIAAQKPERVAVVHDKQQYGEGIATAVRDTLKDAGIEIAMFEGITAGDKDFSSLVTKIKQADVDYVYYGGYHPELGLILRQARQADVDAKFMGPEGVGNKDINTIAGDAAEGLLVTLPPAFDQKEENQELVAAFAEKGEDPSGPF
>MP0313_megahit_272927_3-434
SKMNGIVNYDFWVPASTLNFEGVDAFLAKYQAAAAGGKVDPLGHYLPPYAYAYLQVLGAAVNAVGKLDHAAIGEHMRNNTFDTVVGAVSFAPNGEWAKTRTLQVQFRDIKDGDMSQFENEGTRVVLYPESVKNGEIEYPYTRD*
>MP0313_megahit_273385_2800-3999
MNIKNILKNLALLTAGALIIPAYAAAEIKMGIILGFTGPIESLTPDMGSSAELAFKEASDSGQLLGGQKISVVRADSTCIDNAAATAAAERLITSDKVVGIMGADCSGVTTAIANNVAVPNGVTMISPSATSPALSTIADNGYFFRTAPSDARQGQVLAEITMERGISEVAVTFTNNDYGKGLSDAFIGAYKGLGGKVSAVVPHDEGKADYSAEVGTLDASGASVLAVFGYVDQGGRHIIQGSIDSGAFDKFILADGMYGDSLLKNVDGDLSGTFGTVPGTDSKGADNFAVLAKAAGIKVGGPFTGEAYDAAALLVLAMQSGGSTDRAALASNVLAVANTPGEKIMPGELGKALRILASGGAVDYVGATNVELIGGGEASGSYKEFEIKGKVFTTVRFH*
>MP0313_megahit_273822_2-304
MKTFKKTSLATLLSATTMLSAMSVAANEDPVKLGLMLPYSGTYTALGEAITNGLKLAIDQEGGQLGGRDVEYIELDSEADPSKAPQNMSRLVNGDNVDFVI
>MP0313_megahit_274950_11119-12444
MSHKEVKSEEQSELNITRRSVLGAGAVIAGTGIVGSQIIDPLAKTAYAAGSDAPIKIGFQAHRTGIGALYGRWYERTTNAAAKYINSIGGIAGRPIEIITEDDGTDPKRGADVVEKLATQHKVDFVFGTLFSHVVMGSAPRAGELKIPYFVVSEGYHVASGALNRYTFQPCITDVRAQISAVSGWLFNNLGKNVTLIYPDYAFGYNHRDYATAAAEKHGGKIVAKIAIPPTESSFTRYFVKIPKNTDVIYHVMVGPGVLTFVRELGEHFGPNHPQLFGFIDSLEGVNISSPGLDFLDGSYFWEAMPRYADGYDTVGSRFYRNAVGVNNSGASRSDSKDVSAYSHMFGCWETLFAIKEAVEQSGYRSKKDYSTLIETVEGFTGFNEGIAHPQGAKVFSGKTHQCYGQQFVSKVGNGKLNVIHKTSIADGMYEPETDYTKQSL*
>MP0313_megahit_275081_1326-2501
MKKNNHIILIIVLGVSLLNAQWGKNQTPGVTDTEILIGNIQDLSGPIKELGFLIPAGTNMYLDYINAQGGVHGRQIKMLIEDHGYNPQKAVVAAKKLIEKDQVFCLYNVIGTSPAEALRPILEESGVPLIAPATNSSSMSDMSRQAARYIFHTDAGYDLQTRVLIDYILENNPEAKIGFAYQDDDYGANALEGCAEAEAKHGISVQKESFQRGATDFVGQTMNFMKGGCTDVIIGGIVREPVTIMKTAQAIGYSTQFYGLGPTVDARVGLLAGEAGEGFTAVYWAYHPDADESGPRLYRELCEKNNVPEKMRGLYHYYGFATAHVLVEGLRKAGQFPTRERMMKGLETLNNWDSGVFPPMTYNRNDHAGVESVILLQLQDGKQVAITDWRN*
>MP0313_megahit_276922_1-135
MYLAQVKTPEESTGEWDLYEILSTIPAAEAYRPLSESQCSLVQN*
>MP0313_megahit_277133_590-1573
DESNSGRAAQLAERLIKQDGVHYMLGPYSSGLTKAIAPITEENKIPMVEANGASRSLFTKGYKYLFAVLSPANQYLEVAIDLAVEKNGGKPVNIAMAFEQDAFSQDVRLGIVDAAKRTGSKIIIDDKLPKELNDMAATLAKVKATKPDVLVISGHSKGALTAIRQISEMKVDVPMLAMTHCDASKLAKQHGRKAEYALCAAQWHKELSYSDKYFGNGIKYDKDFNDAYGYAPPYQAAESSAALLVWKDAFERANSLDKEKVRDALATTDMETFYGKVKFGSGGQNTAKPMVLFQVRCEGDTCANRLVAPTKVASHKLVHPVPKWSER*
>MP0313_megahit_277196_8258-9535
MPAVIRFACPLSALACAGALLFAPPTYAADPSPIKVAFIDQLSGPLSNVGEQFLANLKLGIDDANAQPQGVLNGARYELSTYDNKLSAQDSLSALQSAIDAGAKIVFTGGSGSSVVAAMVDAATKHNERNPNSRVLIINYASIDPDLTGAHCSFWHFATEANTAMKMRALANFVKTQPDIRTVYSLNQDYAHGRLWASLGKQMLSAARPDVQFTGETLHPIGKVKDFAPYVSKAKATGADTLLTGNWGQDLNLLVRAAGDMSYDVRYLNHSGAGAPGTVLAVSQAKIGKVTWVSEWTPGNGNAQLMQMDARVRQTPAGEHFAPRTVLSVELVTDAIRKADSTDPLKIALALEGMQKQSFLGNVTMRKIDHQLLLPQVVSTIAPVDGKTVKVGYDGTQWGHKTESTTAAKDLDLPTACKMKRPAGA*
>MP0313_megahit_277308_3370-4539
MKRINAIIIISITLVMFGCDGSAGSPGITDNEILIGNVQDLSGPMKELGQIIPAGSNLYFDHVNNNGGVHGRKIRMLVEDAQYNPQKTVAAVKKLIEKEQVFCLYNVIGTSPTEAIRPLLAESEIPLIAPATQSGTMSDMSRPAAEYIFHTDTGYDIQSGILIEYAKGMDENAVIGVIYQDDDYGENVLKGVEESEAEMGITVQKESFQRGATDFAGQVMNMMKGGCTHVIIAGIVKEPIIIMKTAEAMGYAPQFMGISPTMDHRVSLAAGAAGEGFISANFAQLWNSDYDVPKLYRELCERADVPEAMMGMYHYYGFSTAIVLVEGLKRAGKNPTRKKLIRGMETFNNWDGAGTQPLTYNRNDHAGAESVILVQILDGVQTTITDWLK*
>MP0313_megahit_278399_8664-8819
NNLLIHEWDGNNWINPSKWYKPMYDVTRPMIEESAAAYAKENGITPRSNCN*
>MP0313_megahit_278497_605-1867
MNLVVTRLSRRLLLSLMFGWSSFAFAADPIALGMNLPRTGQYAQEGLMQMRGALLAVEEINQAGGVLGRPLELLERDSASNPERAQRNVDELAGEGARMLFGGASSAVAIAAGQRARERGLLYFGTLTYSNDTTGAAGHRYMFRESYNAWMAARVLSAQLQEQFAGKRYYYVTADYTWGHSTEQSMRHFTDTASAETHGATLVPFPNASLRELREALQKAKDAEPEVLVLVLFGEQMVKAMGLVRQLGFDNVQIVVPNLTLSMVEQAGPAVMAGVIGAVPWAWNVPQQFGYARGEAFVSDFAARYETYPSSSAASAYSIVYQWADAVTRAGSLDSEALIRALEGHSYELLKDTQTWRAFDHQNLQTVYAVRIKPRAEVMADPLRQDYFEILGALPGEQAAQTLEQWQEVRRGAGQPLRLQ*
>MP0313_megahit_279039_469-582
MRALSIFLSLACVFSIFTASKALSSTEPLVIGIDADLS
>MP0313_megahit_279062_1194-1346
ISVANGYIGASGDKTFDENGDVGGTYSIWRIVNGAFVDIGNWDPSGISLS*
>MP0313_megahit_279439_1-597
LRYEAGIEKKAKLGRMFHMSISTKFLRAFTFGIAAVGLAVAGPANAKVEGDTIILGSAISFTGKYATNGIHAKNGYNLGVKRINETGGVKVGGKSYKLKIIYYDDESTPLRTAQLAERLIKQDGVKFMLGPYSSATTKAIAPITEKYKIPMVEAEGASRGLFNKGYKYLFCVISTSEQYLASSIALAAEIAKKNGKSPS
>MP0313_megahit_280340_2487-3668
MKKLFIAAFIFVATFATNSFAEIKVGIILGFTGPIESLTPAMAASAELAFKEASDSGSLLGGETITPIRADSTCVDSAAAQSAAEGLIAQGIAAIMGADCSGVTGAIATNVAVPNGVVMISPSATSPGLTDLADNGLFFRTAPSDARGGQILADITKDRKIGSVAITYTNNDYGKGLADVYAAAAKAHGISVTIVAAHEDGKADYSSEVATLASAGGDAVVVIGYIDQGGKGIIQGSLDSGAFDTFILSDGMIGDALTDTFGKSLNKSFGSLPGSTGKGAGVFKTVAEAAGIDPSGPYTGESYDAAALIVLAMQASGSADRKGIADNVMAVANGPGKKIYPGQLKKALDLLAKGKAVDYEGATGVNFTDVGEAEGSFLEKEIKGGKFKTKKQR*
>MP0313_megahit_283185_1-885
AELAFKEASDSGQLLGGQKISVVRADSTCIDAAAATAAAERLITSDKVAGIMGADCSGVTTAIANNVAVPNGVTMISPSATSPALSTIADNGYFFRTAPSDARQGQILAEIVLERGISEVAVTFTNNDYGKGLSDSFISAYKGLGGKVSATVPHEDGKADYSAEVGTLDASGAGVLAVFGYVDQGGRHMIQTSIDSGAFDKFILADGMYGESLLKNIDGDLSGTFGTVPGTDSKGAASFAKMAKAAGIKAGGPFTGESYDAAALLVLAMQSGGSTDRAALASNVLAVANTPGEKI
>MP0313_megahit_283442_1185-2384
MNKKNILKNLALLTVGALIIPAYAAAEIKMGIILGFTGPIESLTPDMGNAAELAFKEASDSGQLLGGQKISVVRADSTCIDAAAATAAAERLITSDKVVAIMGADCSGVTTAIANNVAIPNGVTMISPSATSPALSTIADNGYFFRTAPSDARQGQVLAEITMERGISEVAVTFTNNDYGKGLSDSFVSAYKGLGGKVSAIVPHDEGKADYSAEVGALDASGAEVLAVFGYVDQGGRHIIQGSLDSGAFDKFILADGMFGESLLKNVDGDLSGTFGTVPGTDSKGADNFAVLAKAAGIKVGGPFTGEAYDAAALLVLAMQSGGSTDRAALASNVLAVANTPGEKIMPGELGKALRILASGGAVDYVGATNVELVGGGEAAGSYKEFEIKGKAFTTVRFH*
>MP0313_megahit_283915_121-1446
MHLCRSMFRLNVKEEIKIMKRLFRGVSVGLLGCALMFSALTSSAERSVKVLGWGAQSGPLKSFGVNSETALRSAVAEINAAGGVKLGDGSMVPIEVIGYEDSACKKDQNIAILRKTASTTDAIVGMGTTCSGSCQAMFGVLQKKVGDASDSGLQMPILADTCIRPGLAKISEWAFRNVPNEIAMYDALFAWLSQQHPDIKTFSGGTETDQGHSFITHTKVIVQAAIRHGFEWVGPAVPELGPKVGQGAKELQAAAKTQHWLMGDTNYSVQARKIKKQNPDMVLVSSHPFSACGFLKEMKRQRVKPKLLVGLTSSASQETLNGCMKEAEGIIIPTGFAPITPAAQKANEIVSKAGGFLDLHSAAAWENAYLVKAAVEAAGISANPENLAEDRAKFRNALAGITAAEGLIGPVTRNAEGEADKPYVFVQVVDGKWEVIHDPRG*
>MP0313_megahit_284191_11518-12669
MAISKRYLASLLVGTLAATPVWAADPIKIGVSQPLTGAVAASGNYVTNGARIAAAEINEKGGLLGREVELIIEDNKSNPREAVNAAEKLILSDKVPVIMGAWSSTYTLATMPKLEEYGVPMVVETSSSSKITKAGNPWIFRIAPTSAMEAQAFAKKLDNFDPPIKKVDFLSVNNDWGLGASQEFEKMFKANGIEIGRKETVSPDTVDLSAQLSALKGTGSDTLIMTSGVEQLTLGIRQAADQRLSQRIVTTGGSFPEPLLESPGPKGYTSSHLLFFSPWTPESSVYPDIAGAFVDAWAEAGYSFPGLSEGFRGYDGIMTIAAAIENAGSTEPDAIREALWDVQVKGVNGDISFFKDGPEGKESGQNEPNVYVVQLKDGEVSAQ*
>MP0313_megahit_284272_2487-3341
MTYMKKTLAASIAVAAASSMAISTAHAEISDGEVRIGYLADMSGTYRDLAGPGGQTAMEMAVADFGGSVNGSPIVIFSADDRNSADVGANTVREWIDQRNVDMVGGLVASSVSIAVTKVLQENNGLGIVSGSAASSITNEHCTPNHIHWVYDTYPLANGTAKAVVEQGGDSWFLLTADYAFGHALEADVTSVVEANGGEIVGGVRHPFPTSDFSSYILQAQGSGAKIVGLANAGADTVNAITTASQFGLTQSGQQLAGLLIFLNDVHALGLEATQGLLLTTGWYW
>MP0313_megahit_284848_211-645
VAVTHCESAKLIKKFGAGVDGFLCPTQWAETLTYSGKYFGTAGEYDKLFKATYDGYKNVPYQAAQASAAVLVWAEAFERANSFDTEELRDALAATDMKTFYGSIRFSKAGNNIAKPMVLRQIQNGKLNVVAPPEWASHPVLWPR*
>MP0313_megahit_285245_3-431
MIEKEILTVNTFFFYKLIRGVKMKRLFVAAFMFLSVLSTNAFAEIKIGIILGFTGPIESLTPAMAASAELAFKEVSDSGALLGGETITPIRGDSTCIDSAAAQTVAEDLIGQGVAAIMGADCSGVTGAIATNVAVPNGVVMIS
>MP0313_megahit_287524_2-373
MLFIKQKHVGNNNLKQNNPGENIMKTFKKTSLITLLGTTAALSAMSVSANEDPVKLGLMLPYSGTYTALGEAITNGLKLAIEQEGGQLGGRDVEYIELDSEADPSKAPQNMSRLVNGDNVDFVI
>MP0313_megahit_288136_2-907
NNIIKRENMKKLFIAAIMSLSLLSTSAFAEIKIGIILGFTGPIESLTPAMRDSAKLAFKEASDSGALLGGETITVLEADSTCVDSGAAVTAAEGLVSQGVAAIMGADCSGVTTAIATNVAVPNGVSMISPSATSPALTDLDDKGLFFRTAPSDKRGGQILADITNDRGFKSVAITYTNVDYGKGLSDMYKLGLAKYGIKVTADVPHEDGKGDYSSEVATLASAGGDALAVLGYADQGGKGIIQASLDTGAFDTFVMGDGMIAKSLVEAFGSDLNKSVASRPGSMGKNAKLWTKVGGAAGIDT
>MP0313_megahit_289474_330-641
MKRLFVAAFMFLSVSTTNVFAEIKMGIILGFTGPIESLTPAMAASAELAFKEVSDSGALLGGETITPIRGDSTCIDSAAAQTVAEDLISQGVAAIMGADCSGVT
>MP0313_megahit_290406_3-638
AAVKAHGISVTVVAAHEDGKADYSAEVGVLASAGGDAVAVIGYLDQGGKGIIQGSIDSGAFDTFILSDGMIGNSLTDAFGKSLNKSFGSLPGSTGKGAGIFTKVASAAGIDSSGPYTGESYDAAALIVLAIQAGGSADRASIAKNVMAVANGPGKKIYPGQLKKGLDLLAKGKAIDYEGATGVTFTDVGEAVGSFLEKEIKYGKFKTKKQR*
>MP0313_megahit_290868_1296-1679
GTFGTVPGTDSKGAASFAKMAKAAGIKGGGPFTGESYDAAALLVLAMQSGGSTDRAALASNVLAVANTPGEKIMPGELGKALRILAGGGAVDYVGATNVELVGGGEASGSYKEFEIKGKAFTTVRFH*
>MP0313_megahit_291413_3-80
ENKVVAPTKWASAKLVHPIPKWSER*
>MP0313_megahit_291594_3-623
ESNSGRAAQLAERLIKQDGVKYMLGPYSSGLTKAIAPITEENKIPMVEANGASRSLFTKGYKYLFAVLSPANQYLEVAIDLAVEKNGGKGVKIAMAFEQDAFSQDVRLGVVDAAERTGSKIIVDDKLPKELNDMAATLAKVKATNPDVLVVSGHSKGALTAIRQISEMKVDVPMLAMTHCDASKLAKQHGKKSEYALCAAQWHKSLS
>MP0313_megahit_291684_1920-3245
MKSTYFRFSSIGVAVVLVSLGLATSSALAKDKILMAVPTFLTGGGAPAFGIPARNGVEVIVNAINAGKVPAPYNTKGIAGAQVELIIYDESGGGAKQVTEYRNKVQKLGVDLVVGYVSSGSCAAIAPVAEELKTLTIFTTCGTPRIFEELDKNPKYVFRTMNHGTADNVGLAHYVTKKFPNATGYTGINQNYAWGQDSWRDFDLAMKVLAPQIKGSDDGQWPKLFAGRYGTEISALLRSPEELVHSSFWGGDLEAFIFQGLARGLFKKKQFLFTVAGTAAYRLGKKLPDGLVLGSRGPYGIYANNLIDTELATWFRDAYVDRFGTLPTQGSYQYAQGILGAKYAYEKAAAANGGKFPSTDQVIAALEGATFQGIATEVRLALNNGHQGLTDHMWGISKYDPDTGLPVVTDVVLYKAECVMPPDGVGSVEWIKGGMKGAQCD*
>MP0313_megahit_292594_600-1829
MQLSRRFAMTALSAVVLTAVYVPQVTANEGISDNEIRIGYLADMSGVYRDPIGPLGEDAIHMAIEDVGGSVQGANIVVFSADDRNSPDVGSSVVREWIDERNVDMVTGLVASSVTLAAVSLLQEADKLGLVNGAVSSGVTNEHCSPNHIHWVYDTWAMSNGTAKAITQEGYKNWYLLSADYSFGHALEADVERVVTENGGTIVGRARHPFPNNDFSSFMLQAQASGADVIALNNAGGDTINAVQTAGEFGITQAGQVLAGMVLFSTDIRSIGLENAQGLQFTKAWYYDLNEETRAWAERFRERTGSMPTMVHAGIYSSTRHYLEAIAAVGTDDTQTVRQQMADTPINDIFAKNGYIREDGRMVHDMYLVEVKTPEESADADDLFRVVRTIPAEEAFRPLSESVCPLVTG*
>MP0313_megahit_292925_3-95
PMVLRQIQNGKLNVVAPSKWASHKVDWPRK*
>MP0313_megahit_293280_3-335
MISLSRRKFIKIAGATGATLIAAPAIITRPAKAATIRVGGLHDRTGAIGIYGNEMADGLLFAVEEINANGGILGQQVELVEYDAQSTMQNYAQYAQRLAVQDKVDVIFGGI
>MP0313_megahit_293869_8487-9743
MTKFRPLVVAVACVAAIGGAALPTAASAAETVKIAWIDPLSGLMGALGQNQLRSWQYIADLATQKNWAGDGTKFEVVGFDNKLSPQESLTALKQVADQGIHYIVQGNGSSVGMALEDAVAKYNERNPGKEIVYLNYAAVDPDMTNSKCNYWHFRLDANSDMKMEALTSFLAKDPKVKKVYLINQNYSFGHQVARAAKEYLKRKRPDIEIVGEDLHPLAQVKDFSPYVSKIKSSGADTVITGNWGSDLALLIKAGKDAGLNANFYTYYASTTGVPTAMGSAGADHVKYVGYWNVNNDGYKGADIVEGYKKKYNDDYYLMASYTGIAMLAKAIKQTKSAEPAKVAKAFEGMKVDSLNGTFEMRASDHQGQQPLYIATWEKTNGKNVKFDQENTGYGWKTDAVLDQYVASQPTSCQMKRPQ*
>MP0313_megahit_294338_648-1184
YEQAASANLGLPMASSVNVGQGYEHKRFAPPSLANMYVTTNFIEEVDTPEANAFVEKFYERFPDTPYVNQEAANSYIAMHLYKQMVERADGSTDKDDLRAVIAEGDVCFDGPSGTVCLDPRSQHMSHNIFLAKVDENHEISFPETWENIEPYWLGENGCDLTQNDPSAQYTPSSPPNE*
>MP0313_megahit_294590_3-1094
GGAHAETGVTNDAIIVGQSAPMSGPAAKLGQQMNRGAQLYFNAVNAAGGINGRKIELKVLDDFYEPDATARNTKTLIEDTKVFALFGYVGTPTSLAALKIANPAGVPFFAPYSGASALREPFARNVFHVRASYNDETAAIVQQIHTTGLKRIAVIYNDDAYGKAGLDGVQRALKLPANKGVSLVAQASVVRNTTDVKSAITTVLEQKPDVVVVISAYQTVAALVKGAQEQGYAGQFYNVSFVGTKALANALGKAGGGVIISQVMPYPYSGASPVVRDYQKLLKSDGITDFDYGSIEGYVAARVFVEGLKRAGRDLTREKFVGALETMGNYDVGGFNVNFSPSNHVGSKFVEMTIINSNGQVIR*
>MP0313_megahit_296481_634-1239
RVVANERFARTDTSVTGQILKLMAAKPDAILIAGAGTPAALPQRTLVERGYKGRIYQTHGIASTEFLKVGGKDVESTLFPTGPVVVARELPAGHPVHKVAVEFADRYEAKYGPNTVTQFAGDAWGAWQLLDNATARALKTGAKPGTPAFRAALRDALETTRDLTVPNGVLNLNTQDHQGFDQRSRVMGIIKNGRFAYAGPR*
>MP0313_megahit_296577_3-506
ALMAAGQAAAEIKIGIAGPMTGPVAQYGDMQFSGSRMAIERINAAGGVMGEELVAVEVDDVCDPKQAVTVANRLVNEGVQYVVGHLCSSSTQPASDIYEDEGILMITPASTSPEITQRGYELVFRTIGLDNMQGPVAGNYIAAQKPERVAVVHDKQQYGEGIATAVRD
>MP0313_megahit_297222_3-626
MKYICFICLCIMAFPVMANDKIIRIYQDADLSNHRKSSESIQKGIELAFSEIGNSISGYSVEFKYLNHRGNVVRSKMNYEKFINDPKALAIFSGIHSPPLIKNRDFINKSKALTLVPWAAGAPISRYPSSENWIFRLSLDDARAAPVLVDFAMKNKKCKSPHLLLENTPWGDSNLTGISNSLIKYGIVNATATRFGWNMGEQSSRMIL
>MP0313_megahit_298556_677-949
MKKLLTCFTFVACFSLSLVTQSNANEVKIGVLYPLTGPVAQVGIDAVAAVKTALDIINNSHDLGIPLSKEEGLSGLNGAKITIVVGDHGGK
>MP0313_megahit_298802_2840-4075
MNKLSKFILTFVSAIALILGSTSISFSKVVGDKIILGAAVSLTGKYSTNGKHTQNGYNMAVERINSMGGVKVGGKTYKFDIIYYDDESNSGRAAQLAERLIKQDGVHYMLGPYSSGLTKAMAPVTEENKIPMVEANGASRSLFTKGYKYLFAVLSPANQYLEVAIDLAVEKNGGPVVIAMAFEQDAFSQDVRLGIVDAAKRTGSKIIIDDKLPKELNDMAATLAKVKATNPDVLVISGHSKGALTAIRQIAEMKIDVPMLAMTHCDASKLAKQHGKNSEYALCAAQWHKELSYSDEFFGNGIKFDKDFNALYGYAPPYQAAESAAALLVFKDAFERANSTDKEKVRDALAKTDMETFYGNVKFGDGGQNIAKPMVLFQVRCEGDTCANKLVAPTKWASHKLVHPIPKWSER*
>MP0313_megahit_299051_2005-3210
MQIKFAKVLPLAAAVALVAACGKNEEKPANQAAAPAATSAPAAAAGGETVVKIGHAAPLTGGIAHLGKDNENGARLAVEEANKEGLTIDGKKIKLELVGEDDAGDPKTGTAVAQKLVDEHVVAVVGHLNSGVSIPASKIYSDAGIVQISPSSTNPDYTKQGFKTTYRVVATDAQQGPALANYAAKTLGAKTVAIVDDATAYGKGLADEFEKTAKADGVNVVAREATNDKATDFKAILTKIKGKKPDVIMYGGMDATGGPFAKQAKELGITAKIVGGDGVCTDKVAELAGDAIDNIVCSEAGLALSKMEKGADFEKKYQARFNTPVQIYAPFTYDAVNVIIDAMKRANSTDAAKILAAMPATNYNGVIGNIAFDDKGDLKQGSITLYNYKDKKKSVLDVVKM*
>MP0313_megahit_299077_3175-4440
DICMKAFRLALCAAAAVGTFAGALCPSIVHAETVKIAWIDPLSGLMGALGQNQLRSWQYAADLANQQNWSGNGTKFEVVGFDNKVSPQESLTILKQITDQGIRYVAQGDGSSVGMALQDAIAKYNDRNPGKEIIYLNYAAVDPDMTNSKCNYWHFRLDANSDMKMEALTSYLAKDQSIKKVYLLNQNYSFGHQVARAAKEYLKRKRPDIQVVGEDLHPLAQVKDFSPYVAKIRASGADTVITGNWGSDLALLIRASKDAGLTTNFYTYYAGTTGVPTAMGASGADRVKVISYFAPNDGNAKTSAVLDGFKKKYNDDFFNADVYTGIAFLAKAIKTSGSAEPAKVAKVMEGMTVDGLNGPIEMRKTDHQAQQTLYVTTWVKADGKKIKYDQENTGYGWRTDVTLEPHLAAQPTSCQMKRPAS*
>MP0313_megahit_299097_3-1076
MKKLLLAAIISLTTISSVALAEIKVGIILGFTGPIETLTPAMRDSAKLAFAEVSASGALLGGETITPLIADSTCVDSDAAVAAAELIVSDGAVAIMGADCSGVTGAIVTNVAVPNGITMVSPSATSPGLTSLADNGLFFRTAPSDAKGGQVLAQVALDRGLTSVAVTYTNNDYGKGLADVFEASFTSGGGTITTVASHEDGKADYSAEVGVLGSAGGDALVVIGYLDQGGKGMIQGSLDSGAFDLFVLSDGMIGQSLVDAIGADLNGSFGTLPGTQSEGSAKFAEISGDIDPTAPYAGESYDAAALIALAIEAGGSADRSSIVANIKKVANAPGEQIFPGELAKGLAILTGGGDIDYQ
>MP0313_megahit_299606_6275-7114
MTINRRNFLKGASATATVLTAPAFIGQAQAADALKMAVILDQSGGLDIYGRPMVDASHLAVEEINAAGGLLGKQVDLTVYDPQSTIQFYTQYATKAATSDKVDVVQAGITSASRESIRPLLSRYRTLYFYNTLYEGGVCDTNNYCTGSTPGQTVEKLVPYTMNNWGKKVYIIAADYNYGHITADWVQKYVRDNGGDPVETEFFPLDVTNFGPTIKKIQAAKPDMVMSALVGGAHVSFYRQYAAAGMNKSVPIASTTFGVGNEHLMISAEEGDGMIVAYSY
>MP0313_megahit_299971_1-1089
MKTLIFGLTAISLVAFAPSSSYSACTTKVGAVLPTSVDWGRPIAATAQMAVDIYNKAGGVKGCKVDLIMRDTQVDPKVGVDAAKALVDLEKVPVLIGAVSSGVSMPILTSVSVPSKVMQISCCSSSTVFTDLAKDGKTKGLWFRTFTTTRNHAAVAAKIIHGKGYQNIAIFYKNDDWGQDVGRLVQEDLEALGITVTASIAINDGQPSYRAEVVEALKSNPEAIYLALYPKEGISTVREWISLGGTQNMVVANSLKSEEFRDSVGIKYLGKMVGHDSAPPRTASADSFTALYKNAFNKEPSGPGLPNIFDAVMIALLAMEAAPTLSGDVIARSVSKVTDPNGTPIFPNEAGIKQASALLAQGK
>MP0313_megahit_300900_3107-5533
MTIIFSRDTIFPIILCAVLSTGIFQTTSGRAFSQSLLSDAELLEQNTEISAKTESSENTESTEQNTPLLPSDLFYSPTALSEPVKSRLKIRPAKYPANPLISQKPVLPLIKEEDENSIFSDSFFSRLFPWFSDTENVEATESSSEEQTPGIVLEWADTEFSGVFMFVAEIERLLISNPEKAREKYLEIENSLQIEERTRLKVKLLYYLDEWASAELLAEAFLNERPNSPLNSLMFYYLNKSLLSQNKTLKQNLILRKRALKFLEPKLRSDFLRMLSDEALYQGDIFTAVQYRLDELKNTETAKMADLEKLFSLLKEIQSLEEFQILSANYPNLVWLQEQISKMELELLIKQKRYREALQLVEQRLDQARSSGDEAGIELLEQLRSNYTTVLNVSPRRIGVILPLSSSSAKVAGLAQETLNGLWLALNAEKMSFVADNESTETTLKKIELSGAEAFSDNLTEGSLPKKISNSWELIVRDSHLNPEKTKSAIRELVEKERVIAIIGPLARKTSEAAAEEAERLRVPLISLSLTAGIPELGDYIFRNNQNWKQEVHELLEYAVSELQACRFLILYAKNREGRQKMRLFWDAAVLKGCEIVAVEGFKDEGQKSFVNEFDTFTGKNLRISKKDKRILKQLKEKEDPIHNFDAVFVAVGSGGVKNLRLIFPYSAVYKMGKAVFLGDSGWNDSALPFSPGLRGVKKPVFVDSFFRQSKTPAMQQLLRLHERILYRHQNYIGPTSYTAYAYDTLMILMQLLKKESNQSHSELRNALANMQIYPGVTGDLSFDEKGEVLREMQLLTLRRGKIQLLKH*
>MP0313_megahit_301652_3-1205
NIIKRENMKKLFIAAIMSLSLLATSVFAEIKVGIILGFTGPIESLTPAMRDSAKLAFQEASDSGALLGGETITVIEGDSTCVDSSAAQSVAESQVSQGVVAIMGADCSGVTGAIASNVAVPNGVVMISPSATSPGLTTLDDKGLFFRTAPSDARGGQILADITKDRGIKSVAITYTNNDYGKGLADVYEAAVKAHGISVTAVAAHEDGKGDYSAEVAVLAAAGGDAVAVIGYVDQGGKGIIQASLDSGAFDTFILSDGMIGNSLTDAFGKSLNKSFGSLPGSTAKGSKIFATVAEAAGIDPSGPYTGESYDAAALIVLAMQAGGSADRDSIAKNVMAVANGPGKKIYPGELKKGLDLLAKGKAIDYEGATGVNFTDVGEAVGSFLEKEIKGGKFKTKKQR*
>MP0313_megahit_301775_2-769
TKKKDNSNIKRRTLMKGAVATSAVLSMPIILTGIKRAEAASGPVKIGHIEDLSGNIAVYGVQKWHAAQLAVKEINEGKALKGGPVGSGGLGSLGKFAGNPPIMGNGDKDLKFVDNGGSQTGSGMVYVEDDDTFVDSGDSGILGREVKLIGPDGQSNWNVWQQLCKKLIQEDKVDCLVAGFTSASREAIRPIVDRYKQLYFYTNQYEGGVADSNTFCTGAICEQQVIPVVDYMVKRFGPRIYTLAADYNFGQLTAAW
>MP0313_megahit_301990_2-238
FERANSTDTEKVRDALAKTDMQTFYGNIKFGSGGQNTAKPMVLFQVRCEGDKCENKVVAPTKWASAKLVHPVPKWSER*
>MP0313_megahit_302536_20-1132
MNTSVKKLVTAVSASVALMAAGQAAAEIKIGIAGPMTGPVAQYGDMQFSGTRMAIERINAAGGINGEEIVAVEVDDVCDPKQAVTVANRLVNEGVQYVVGHLCSSSTQPASDIYEDEGILMITPASTSPDITQRGYELIFRTIGLDNMQGPVAGNYIVSQKPERVAVVHDKQQYGEGIATAVRDTLEDAGVEVAMFEGITAGDKDFSSLVTKIKQADVDFVYYGGYHPELGLILRQARQADVDAKFMGPEGVGNKDINTIAGEAAEGLLVTLPPAFDQKEENQELVAAFAEKGEDPSGPFVLPSYTAVQLIAEGIEMADSKDPFEVASALRSGTFETPIGTVQYDKAGDLKAFEFVVYEWHADGSKTPAN*
>MP0313_megahit_302726_1-342
NVFTDVAKAGGIDSSGPYTGESYDAAALIVLAIQAGGSADRGSIAKNVMAVANGPGKKIYPGELKKALDLLAKGKGVDYEGATGVTFTDVGEAFGSFLEKEISYGKFKTKKQR*
>MP0313_megahit_303463_116-703
MRIKKLALTALTLFFSFSLYAAETIKIGASMPLTGMFAVPGSKHLEGYQMCVDIINQNGGWLGKDVILLAIDNRSDTETSISQYERFINVDKVDLVFGTFSSKLTFPTSTILAKYNYVLPIPSGGALRIYRRGFKNLFYFQSNPAEYYGKQLLAVVRDRASASDQPKTVALVHADDFFANSIANGLLGKKVKLPGS
>MP0313_megahit_303795_115-714
MIVKKTSYKLYFKLIYFSLVIFLSISNLAISAVLTEEEIKYIESQSEDLNKDDKYIRYEDIKENKPKKNPFIFFGTSKKTKKKKIEKKPPVFINNKEPDKLKIGVLLPLTGKYSYIGQSLLDTMQMLIYENKKIDSELIIKDTKANPSLAKKATKELVEQNVDVILGPFFSSSLNKSLKIAKYKNVPLISFSSDRNEKEK
>MP0313_megahit_303842_1-1140
MKKNIFNFGIFLFSTLLFFSWTSLNAKELLIGGAACETGIQSPLDTPGINGAKVAVKYLNDTKGGILGRTVKFVNLDGKSDPVVVGNSAAELISQGAEFIIAPCDFDFGGPASREAQAAGIVGMSLCASDPLYSSWSLGDKQFTLSMWNTTMSATAAEFAYNEKGWKTAYVVTDQIIAYTRSLSEYFLVHFADIGGRILLEDTYTNGDNDFSAQLARLKALDEKPDVIFISSYGIDIAFITKTLREAGIEAPILGGDSYDDPGVWEALGTKFGSDVYFVTHTWMQGTEGHPDMPEFVKLYTDFHGSPPDTAFVATGWDTVMLFAQAAEIAGTTDGAAVAKALEDNEFNLLTGDLDYSNAADGHYPYKAAALVALTEGNPS
>MP0313_megahit_304080_3-572
IDDKLPKELNDMAATLAKVKATNPDVLALSGHSKGALTAIRQIAEMQVDVPMLAMTHCDASKLAKQHGKKSEYALCAAQWHKTLTYKDDFFGDGMKYDNDFNMEFGYAPPYQAAESSAALLVWKDAFERANSFDTEKVRDALSKTEIQTFYGNIKFADTGQNTAKPMVLFQVRCEGDTCENKVVAPTKWA
>MP0313_megahit_304329_2232-3365
LLVGQVALAETVKIGFVTTLTGGAGAIGNDMRDAVELALDHLGRKMGNSDVKMFYEDDTFKPAVGKQKTEKLVKKDKVHFVTGYIWSHVLMASRNSVVGKGPFMITSNAGPGPVAGKLCHEDFFSTSWQNDQTTMAMGEVLNQLGIKNLYIMAPNYAAGKGMVAGVSRTFKGNIVGKDMTKFPAQLDFSAELAKIRAAKPDAVFVFYPGKHGIQFFKQFSQAGLKGTIPLYSAFTVDSLSLPRLKDLAEGSLMTQFWAPDLDNAVNKRFVADYRKKTGRYPTFYAAQSYDTIMLINSAVTAVGGNMSNKDGMRTAMRKANFPSVRGPFKYGNNHFPIQNFYLRKVIKDAEGNYTTTIIKTVYTDHQDPYAKDCKMSW*
>MP0313_megahit_304614_1-615
MKKIVKFALVLLSTLGLILGTTTTSFSKVEGDTIILGAAVSLTGKYSTNGKHTQNGYNLAVKRINEMGGVKVGGKTYKFDIIYYDDESNSGRAAQLAERLIKQDGVKYMLGPYSSGLTKAIAPITEENKIPMVEANGASRSLFTKGYKYLFAVLSPANQYLEVAIDLAVEKNGGKGVKIAMAFEQDAFSQDVRLGVIDAAKRTGS
>MP0313_megahit_305357_5156-5950
VIPVVDYMVKRFGPRIYTLAADYNFGQLTAAWTKAFAPLVGGTIIEEEFAPLSMSDFTTSISRIQAAKPDWVFTLLVGSNQSNYYPQAHSAGMEFPMASTVNMAQGYEHRRFKAPSLNRMYNCVNYIEEIPTDRNRAFVKRWYDMFPNDPYIGQMAQNTYFTIHWYAQACRLAGTTNQEDVKKAMESGIHIEAPEGTVFMEPSSHHATHYIRLASCDADHNVSFVREWPYIQPWWLQRIGVNLVKHKEYHQYTPDEDPFFSRFS*
>MP0313_megahit_305383_1164-1448
GESYDAAALIVLAIQAGGSADRGSIAKNVMAVANGPGKKIYPGQLKKALDLLAKGKAVDYEGATGVNFTDVGEAEGSFLEKEIKGGKFKTKKQR*
>MP0313_megahit_305685_746-889
MSKNSILKKLALIAAGAMILPAFAAADIKMGIILGFTGPIESLTPDMA
>MP0313_megahit_308028_3301-3840
IGMMASPEEAVQLSRALKTVRHNPKHLMLTQGTQSEFLEGLGDATEGIMIYAAWHDDAPYEGTLAGQRMNNSDFVAKYKAMNGKLPDEDVAITFALCQGIDQAVNATRSVDNARIMSWLHTRTSRNPVKTILGDYYWDSTGLPINKQALIVQWQGSKLKFIYPTNEFQASSMISPKPAW*
>MP0313_megahit_308586_635-1078
MKKLFIAAIMSLSLLATSVLAEIKVGIILGFTGPIESLTPSMAASAELAFDEASDSGALLGGETIIPIRADSTCVDSAAATTAAEGLIAQGIAAIMGADCSGVTGAIASNVAVPNGVVMISPSATSPGLTTLDDKGLFFRTAPSDARG
>MP0313_megahit_308680_3-263
MKVKNLIITFVSAIALFLSTSTISLAKVVGDKIILGAAVSLTGKYSTNGKHTQNGYNLAVDRINSMGGVKVGGKTYKFDIIYYDDES
>MP0313_megahit_308966_1430-1621
MKKLIIAAFLFVSIITTNALAEIKIGIILGFTGPIESLTPAMRDSAKLAFKEASDSGSLLGGET
>MP0313_megahit_309519_1181-2110
MNKIIKFTLVLLSTLGLILGTTSTSFSKVEGDKIILGAAVSLTGKYSTNGKHTQNGYNLAVKRINEKGGVKVGGKTYKFDIIYYDDESNAGRAAQLAERLIKQDGVKYMLGPYSSGLTKAIAPITEENKIPMVEANGASRSLFTKGYKYLFAVLSPANQYLEVAIDLAVEKNGGKGVKIAMAFEQDAFSQDVRLGVVDAAERTGSEIIIDDKLPKELNDMAATLAKVKATNPDVLVVSGHSKGALTAIRQIAEMKVDVKMLAMTHCDASKLAKQHGKKSEYALCAAQWHKSLSYKDKYFGNGMKYDKDFN
>MP0313_megahit_309928_679-1857
MNSHIPVGILFSTQGPYATVGRSMRDGAMLALEEVNQDKRYPFDLVPIECEPAGETAAYSTHVRSLLRHEGVKHVIGCYTSSSRKEVIPIFEKYDGLLWYPSHYEGFETNNNVIYTGAVQNQHVLPLMNHVLAHITRDVYFVGSNYVWAWENGRIIRELTKAHGGKMIAERYLQVGDLDVARIIEEIHEKRPAFIMNMLIGESSYAFYRAFAKARDENAALQKTLVGSCTLCEPELAQIGPQACAGHLASSVYFSTIDTEINKQFVTSYRQRYGHDALPSADAEASYNTVHLLALALAGADSVDIGRVKKALHKTSFQAPQGIVHVDPESNHSYLTVRLGISREDATFKVISEANAPVRPDPYLVWAEACGESSAQSKTPMAQNNIGLRIVR*
>MP0313_megahit_309928_2656-3507
MKYSTIQRTATLSTLLAGSLVTGASANDPIQIGVLEDQSGNFAAVTQAKVNAIELAAEEINEAGGIAGREVELVIYDTQSDDRRYQELMRRVFQRDQVDTVFAGFASSSREAYRPIVNQFDGLAFYNNQYEGGVCDANMIVTGAVPEQQFSTLIPWMMEEYGPNVYTIAADYNFGQISAEWVRQIVEEEGGEIVGEDFIPLGVSQFSQTIQNIQGEAPDFVVTLLVGSNQASYYEQAASANLGLPMASSVNVGQGYEHKRFAPPSLANMYVTTNFIEEVDTPEA
>MP0313_megahit_310806_1-141
GGQNTAKPMVLFQVRCEGDTCENKVVAPTKWASAELVHPTPKWSER*
>MP0313_megahit_311149_3-1226
EVISIWHFHFGTALILINGERMRIFKLSIALLSGLFLTFSPIAFAKVTGNTITLGSAISFTGKYSSNGIHASNGYNLGVIRVNEMGGVKVGGKTYKLEIKYYDDESTPARGAQLAERLIKQDEIKYFLGPYSSGLTKAIAPVTEKYKIPMVESEGASRSLFTQGYRYLFAVLSTSEQYLASAIGLAAVINKKNGKSPGDVKVAMAFENDPFSQDVRAGVMDDIKKHGLKIVIDDKLPRDLSDMTPTLRKAKALKADLLVVSGHSKGAATLGRQVVELKVKVPMIAVTHCESAKLIKKFGAGVDGFLCPTQWAETLTYSGKHFGSAAEYDKLFKATFDGYKNVPYQAAQASAAVLVWAEAFERANSFDTEALRDALAATDMKTFYGDIRFSEAGNNIAKPMVLRQIQNG
>MP0315_megahit_2066_3-458
LMFTVGAATEVLSALGEEMPEGVHLSTRYWYDAYDNDINDRFVKSYIDAYGNPPSYNAEGAYAAIYAYKQAMEAAGTTDGAAVAKALSGMSMEAPNGTVTFRKGDNQAMVSPNWGISGPMHPEHGIRTLTNLQIFDGEDVARTIEETGCKL*
>MP0315_megahit_2308_312-512
MKLNHWALAAIVSMAAIGQHNNSQAADDLVIAVAGPITGQYAVFGEQMLRGAEMAVADINAAGGVLG
>MP0315_megahit_2773_1-405
LRDAAELGLDLQVIGGESLMDETNIDQPLSDGVIAILPPMHFPALDEALGDKARGYAGPAYASAEIAAEALALAKESGRSLPDILSDETFQTALGPARFDEKGDAGLLDWQAYIWTGEDFSPLQDQAASGGSRR*
>MP0315_megahit_2977_493-837
MQLHKWLIALLGTVVFMIGSVVPSMAAEEADPTKEQFIPMLTYLTGPFAAGGSGNSGGTIDYFNLLNMRDGGINGIKLTWEVCDFGYNTERGVECYERLKGKGLKGAPMVQPFST
>MP0315_megahit_4282_57-776
GWTKKNWRTAYLLLDTSIEYDKAICAGFKTRWEKLGGKVLGEDIFKQDDASIASQITRYKNVSDDQGTPDVLHLCSYGAGAVSAIRQIRSAGIDSPITGGDSMDGDYWTEGIPNLNDHYTGTYASVFGDDLRQEVNDFFDSYAEKKGERACCSFALPGYSVIEAIARGIERAGTTDSDAVLAELNKFDNEPLLVGPTTFTEDLHINLQRPQAIIGIKDGKGYLVDVIQLAEPPPLQLIF*
>MP0315_megahit_4992_181-1146
MNYQKTILSTVAALGLAMGVAQAAKIKIGVVLPYSGGAAQFGEQIDRGMNLFMNQHKAAFGGHEIELIKRDSKRPGGDIAKNAVQELITRQKVDLLTGFVFSPNAMASAPLITQGKVPMVIMNAGTAWIPKLSPYIARVSFTMWHAGYPLGGYAKEKLSCNTAVIGYTNYPPGKDSRNAFTTGFEKAGGKVLEAIPMGGPRQVPDFTPFFQRVKNAKPDCFYIFVPAGNHAVAVVKTYANLGMGAAGIRLIGPGDITQDTKLQAMPKEAEGMITVHHYSADYKTPVNIAFVKAWKAAYGADTTPDFMGVAGYDGMAAIAHAI
>MP0315_megahit_5255_1-600
LMSDLLYENDGTKLGEYYLPMNAGRADFDKLMAKASKLQPSFIFSTIVGSSMRHLYEAYANAGLNPGSMPIASLVTSETEIQQIGADLVTDHISAATYFQSVDTPANQRSVAEYQARFGAHQVTDMCWDAAYFQVHLLAQALRNAQSEDVSDILQALRGMEFDACQGRIRVDADNHHCFLFSRIGKANAQGQFDILQESR
>MP0315_megahit_5307_386-802
MKWNHWALAAIFILVTAGEDNNARAADDIIIAVAGPITGQYAIFGQQMLRGAEMAVADINASGGVLGRQLVLEVGDDACEAKQAVAVANQMANKGISFMAGHFCSSTSIPASEVYFEEGILQISPASTNPTLTERGFDN
>MP0315_megahit_5341_1-945
MKKALLAGAALNLVFAGAAFADITIGVAGPMTGQYASFGEQLRVGAEQAVADINAAGGVNGEMLKLSIGDDACDPKQAVAVANQFASQGIPFVAGHFCSGSSIPASQVYADEQIVQISPASTNPAFTDQRPSDGIYRVCGRDDQQGEVAAAFIAEQFPDAKVAVINDKTAYGKGLADETQKNLEKLGITPTLVESYTAGEKDYTALVTKLKQQGITLLYVGGYHTEAGLMVRQMREQGMDTVLMSGDALVAEEYWAITGDAGAGTLMTFSPDPRKNEAAAPVVAELEKAGKTAEGYVLYTYAAIQAWKDAVEAAG
>MP0315_megahit_5513_3-503
ETSSSVKITSADTLGFEWVHRISPTSEMEAEAVKPYLANELTMKKVAILSVNNDWGRSAGDTFREVIESQGGQIVFENYIDQSVTDVLPQLTEINSSEVDAIVMTTGAAQIATILKQYAELGMSQLVLTTGGSNYPVAIMHLSSSEIVNGTYHLMFYVPAEHHLAGD
>MP0315_megahit_5926_2-688
KHSSRVFVRIISIIFGTAFFGCGTDDVADEGVRSIKIGAIFDLTGATADVGVDYADGVRGYVDWINAQGGIASHTIDLFYQDYAYQVDRAEQLYSQFVQEGAVVFMGWGTGDTEALRLRIAEDQIPFSSASLSHVLGDAVESPYNFLVATTYSDQFKIVLRWIAEDYQARGGTGAAQVALMHSASPFGMSPWVYGGEAYATAIGVDVTRYEMSRGATDFTAEFVRIRQA
>MP0315_megahit_6550_2-808
DSVSIGYAIALSGPFAPGAGATQWPNYKLWVKDMNDAGGIYLSKYNKRVPVKLFEYDDQSKIENAVRLTEKMMLQDKLDFILPPWGTGMHLAVAPLYQKHGYPMCATTASTEKMLTFAKRWPNAFWMGPAPSWITGGVIELVADLVKSGKINNKVAMVSVAEQFGAEMRVAGQKQVKAAGLNLVYDKSYPLGVKDLAPQLQEIKRLGADTFLSMSYPPDAMLITGQSIGLKFNAKIWFGGVGPAFGFFQKAYGPNAEGIIGVQAWDPTP
>MP0315_megahit_7279_1-579
VIVSDAKAEISDDIVKIGYLADMSGTYRDLVGPNGLAALEMAVDDFGGKVGMADIQIVSADDRNSPDVASSTVRRWLENEDVDMVAGFVASSASLAAIEVIKENNKLGIVSGSIASSITNEHCSPNHIHYVYDTYPLAVGTARAVVEEGGESWFILTVDYSGGHELEAAVSSVVEASGGEVIKTLRHPFPTPD
>MP0315_megahit_9668_3024-4208
MKRRNFLRSAGALTLASTLPAPMVLRAATPEDYHIAGILSFSGAYGLIGNDMRKGAELAVAMRGGELLGKKVRFSWEDDETKPQPAVQKASRLLAEGTQLMFGAVSSASTLALQSLSTQRKVPHLVTISADDSITKMDGARYSFRTSNTLAMEMNMCVEFVKKRGIKRVYAVTADYQATRSAFDDFAAKAKAAGVEIVGNDFAPLGNRDFSVIIDKMARSDADGILVVATGNDGVTFCKQAGQVGMGQNKVLFGPVLQDEIFAAATGEAALGVNSGVRYHFSLDNPANAEFVTAYRDANGDYPSAFAGEAFDGLRWWMDVIEATDSWDVETWVDAFETSVYENSVEGRKEMRACDHQAKQVGLWGEVVKGEAPLPDLTMKITEEFSANSLFSDC*
>MP0315_megahit_10194_3-611
RTAMDRTGASGALGGDPILFGVIAPLTGPVADAGAYVVSGLTIGVGKINAQGGVCGRPLEPIILDGRNDPQESANAAENLITREQVPIIMGAWGSSSTLAVMPVVARHGIPLVVETSSSDKITTPGTPGFDWVHRISPTSAMEAEAIKPYLVDELGMQRVAILSVNNDWGRGAGATFRRAIEEQGGQIVREDYIDQTVTDVLP
>MP0315_megahit_10685_687-1022
YSNKSPYADRQRFMMDMFAAAIEKAGSADPTAVGFALEGMTTRGPHGEAYMRAEDHQMHFDMVISHISTDVEKTFVYNGEDYGMAYITDGWVDKKNITLPTTCKMKRPNRS*
>MP0315_megahit_13849_188-535
MRKKILKLRNSFGKVMLCIAAFSMFASVASVFAGTIKIGVSIRMKSDTGKKYGQMLVDEFDAVNAAGGINGHKIVIKLLNDECKSDIGVANATKLSYQDKVHLFVGSSCSSVSMPI
>MP0315_megahit_16100_964-1356
PENRAFVKAYQAEYSGRTPSYYAEAMYTAALWLDRALAKSGKPKDPLELIAAVKQVDLTDAPRGALKLDNYNNPIETVYIRKVVRAKGGGLTNEVIDTIPNVSQFWNTDPKKYLANPPYTRDNPACPNCE*
>MP0315_megahit_18099_409-870
RQLRSAGVNIPYGSYAIDETTAKNMGSNAEGVYLAASYVSSLDTPANERFLEALKEKFGDEAETPNELSVPQYDGIYAYAAAVEKAGSTEPSAVIEALSEVTIEGPRGSIKMDRQRHAALTMYLGKVASDGSIEVVKTFESVDPGEQCPQFAD*
>MP0315_megahit_19840_112-1221
MRSYVKWLRPLAVLLAFVLVTAACGDSDDGDTVAVQTDDASSTDDSSDDSAGPSDTGEATGEPIKIGFQNPEGDPNGSFPEYSASARAAADYINTELGGLGGRPIELVVCEMMISPDDSQRCANELVAEGVEMVISSLNFFGNHISILNGAGVPVIVGTPITVADFTSPDTFSIGAGGGCFGVHTGLIQFVTQDLPGVEGIEVNRVAVPWADTPPGVVCYYDLESKALDVIKGVIPGTGALAGSNPNLEHIGVPVLPAAADVTPQATAILDFNPDAIIFSAQGSDCWNLVDALGRLGWTPQDIPLVLSGACIDFTAMAAAGDLAVGIYLSSTENGTLAPLDSVTGQNLDNATVYQTKAAEYGLNQDDLFK
>MP0315_megahit_20055_232-501
MNIKLILAASIMGAASLAVLPPPAVGQDNEVRVGYMSGFPGGRGIYARDMRDGFLLALDHLGGKLGGLPAKVIIGDTQHKPDVGRQVMDK
>MP0315_megahit_20894_2-589
TEAALIAIADWNAKGGLLGKKIEAVFADAKTDRVESKKAGISVLNQGAQAIAVDCDYDFGAPAALAAQNQKKISVFLCAESVLAGVQGIGKYAFSSSVLAAVQGAALAEWGWNKKGWRTAYILLDDVIEYNKGICYGFDWMWREKIGGEILGHDVFQNEDPTIQPQIDRIKALDVEPDFIQICSYNPGGASAIRQI
>MP0315_megahit_21005_2-499
LNGQGDGGMLNTFSSKALEGNGIMGKKVQFVTGDTQTKSDAARASAQSMIQKDGAIMISGGSSSGVAVAVQGLCQEAGVIFMAGLTHSNDTTGKDKKANGFRHFFNAYMSAAALAPVLKNLYGDDRKVYSLTADYTWGWTQQESIQAATEAMGWETINDVRTPLAA
>MP0315_megahit_22818_243-755
MSLSGQFQVQGGQALAGLQAWAEDVNRSGGVKVGHSDAGRPVSVIYYDDASKTAQAGQTTERLITSDRVDLLFGPYSGVLALAAAQVAEAHGRLLWNQGGAADMIYEKGFNWVVGILTPASRYLEEWLPSVRDADSNAGSLAILRASTGTFPKSVTSGVESQAAQLGFKIK
>MP0315_megahit_23417_2-283
HKDKVLFTAGSGSTGMYRGVKLWEAAVKEAGAVDRDSVAAALDHAKIANGPGGPSNIVPGTYHAQMNMYIAVAKGGRYEIIDKAEQVHPKECG*
>MP0315_megahit_23847_1-522
RFVNGLEGENLWTRPNNRVAIITIAQRYSVRIAEGARDTLPEAGFENALFETVSFPVTDWGPVMAKIRSIDPAVIICTHWLPQDQAQFMLQFTPNPTNSIVYFQYGASLAAFREIGGPAVNGTIYATVIGALQDKMGMAFQNKYRAKFGENSTPMVGSQTYDGCYLWAIAASLA
>MP0315_megahit_25301_464-1717
MRYKALFFGLLATTVLAVGNPAGAEDARVGVLMPTSGGAAKSGQETLEAVKLAVDIINNVYDIDLPFARTKGLPNHGGAKVKMFTEDHGGRPERGQAIAERLITQDKVHILQGAFHSSVASPSSQVAEKMGIPYVTGTSESPALTARGFKTFFSATPTANDIARDFFTFLKEIRASSGVPAKKLAIMHINDVWGTGLAKAATAIYKNYGFTEIQKIGYPPSVADLKSEVLQLKQANPDVVLQAAFDADAILSVRTYKALQFEPKAILAMGAGFASPTFIKGLGKNADYNYSHTKFHDALGEKRPAVRQVSAEFKKRTGKPIWDAPARAFTGMMVVADALNRAKSFSPEDILAALRATDIKGSDLIVPYRGVRFNSNGQNELANGLITQIQGGKHHPVWPSSIATKKAVFPAPPWDKR*
>MP0315_megahit_27716_1895-3136
MKRQQKTTGFFAKTTLGLCVAAMLATTAMAESETQSDTIKIGMTSALTGPYNEFGEGNRRAVELAIKQWNEQGGINGKEIELAMLLDDQLNPDRAVQNMRRILDNEEIVGIIGPAGSGPTLAVIDMAEADGRPYMNPIAQTPMVTYPNGTGATPRPNVFSFALQNDVEATAMAQHLVDNFERVGVVHESTSYGVTGLDYLSEAMTAAGGEAPVAADSYNQGAQDMTAQVARMNRSEVDVIAAIGLGRDLAVLRRTMERLNVDVPLIATNGALGQPFQDGAEGLVEGVQGTMISAFGLRPMRDATQEFVDAYKAEYGVDRWWGSDEENPQLFMAISVANGYDAANILFEGIRRAESTEPDDIIAAIESIQNYEGVNAVYSFADDRHHAIEADGVEVFEYVQQGDDYPLVPVSDL*
>MP0315_megahit_27728_2-406
MRKALFFLACFSVLIGLSGVNAEEMDVKIGFLSPQTGPIAMYAEGLEMGGEIAIDDLNTKYDGEYNFELVIADSACDSSEADHAAQELVHEGVIGIAGAACSGATLGAMEQAKTGSTVMVSYASTSPALTVADDG
>MP0315_megahit_28286_146-541
MLKLLRIFVVTSLVALMGVAVPVSAGSIKIGFNVPLTGFAAADGKSALIGAELAVEQVNAAGGINGDSLELVVYDDQASPKESAPLAAKLITKDQVVAGISGSYSGATRAAATIYQENSTPYISAYAVHPDI
>MP0315_megahit_28828_1-507
FKTHQLPKLFAGQYNAEISALLVSRSEAIHSSLFGGDLEAFTFQATARGLHKTAKLILTTGETMMFQLAAQLPDGLILGARGPYGVFAADTPINKWFRHEFEERFGAPPTYPAYMMGQAILGLKSAYEAADLGNGPPDIESVVDSFSFLEYTAIGTTVKMALGNGHQAI
>MP0315_megahit_29622_34-534
PLLGGMTSADESILRNMGDEALGVISSSFYSSELPWPANVDFVSRMREVYDVDPGYYAVSAYLEAMVLHAAIDAVGGDTEDKAALMNALRSVELEDSPRGHVRFDEYGNVVGNIYIFEVHQKDGRLVNTPIKAYENVSQFWNYNPEEFLSQPVYSRNYPPAIYLGQ*
>MP0315_megahit_31742_1-423
MSKIFDLGVLYSRSGTYQLLSEALFTGAMSAIESVNANHELPVSFNPIVRDPAGELTNYAPMCAEILSSSNAKHVVGCVTSSSRKEVIPELDRAQATLWYNVPYEGFETSARVVYSHAATNQNILPLLGWATRHFGMSVYL
>MP0315_megahit_33016_1205-1396
MKKLATALAFTAMTATGAMAEGLQGVTDDMITLGTYTDLSGPLAVWGVPEANGLRMRVDEINAA
>MP0315_megahit_33104_22-819
MQLLSKLKSVACYAVATLAMIGSVNAAEVIKIGVPTGLSGANSVVAPAVVQSSKLAVEEINAAGGIMGKKVVLVVADDGSGAAGAQKAFDFLIFKEKVDVLITMETSAARNGGLPIVSRGRTPFIYTSLYEGRSCNPYLYCNGAVPEQMVGPIVDYFMSKKGAKTFFLVGSDYAFGRGMLEFTRAYIEKAGAKVVAEEYQPMDANDWTAIISKMRSTKPDAIIMSTAGGAPNVTLQKQFKASGIKAEVGNLSVDEATAQSMGADAA
>MP0315_megahit_35197_3-344
EKVVQYRDLREKEAGVAQSLSHAGGYGMAQVLVEGLRRAGRELTREKLVEALETLHEWHGSLLPPVTYSPEQHGGQRTAAFMMGADLERKAMVRISDWVHYERLEQVAHRDSI*
>MP0315_megahit_37254_350-511
QTHHNIMSTAVAEVHDGEFDIVARNQDVHPEDTASVCDLIANPNQATQYIPED*
>MP0315_megahit_39104_279-923
MKFKNILILVSILFFSLGTSWADTVKIGFNVPLTGFAAADGESALNGAKLAVKQANSAGGINGKQIELVVYDDQASPKEAVPIANRLIEKDGVKVAVSGSYSGSTRAAAGIFQDAGIPYISAYAIHPDITRAGNYVFRTSFMGEVQGRAGALLIGQTMQRKRVVVITLKNDFGKSLAAGFKAEASNFGIKIVNEYEYSIGDRQFGPIVAKVRADK
>MP0315_megahit_42284_2-916
IYTKLINIDRVDLVVSGYGTATIAPAMPIVMNYDKLFLSLFGLAANEDFKYERYFQILPAGPEPRISWSRGFFEVAMRQDPLPKTVALIGADAEFPRNAMIGARHNAQKAGLEIVYDRTYPPATVDFTPVIRAIQAKEPDLIYVASYPPDSVGIVRAINEIGITAKQFGGGMVGLQYASILGSLGDQLNGIVNYDFWVPEPTLQFTGIDAFLAKYQPRANEAGVDPLGYYLPPYAYAYLQILGQAVQATGSLDQDVLADHIRSSEFDTVVGAVAFGPDGEWRKTRVLMIQFQSLEGKDLDQFTEA
>MP0315_megahit_43201_2-124
AINYNGAAGEHEFDGNGDVAGVIGHYIVEGNKYKEIDILK*
>MP0315_megahit_43535_3-500
GGKGIIQTSLDTGAFDAFILADGMIGQSLIDAIGEGLNGAVGTLPGSESEGAKLFLEVATAGGVDGDGPFRAESYDAAALIALAIQAGGSADRSSIQANVLAVANAPGEQILPGELGKALQILADGGEVDYQGATNVELIGPGEAAGSYKELEVTNGEFKTIKVH*
>MP0315_megahit_44903_2-178
MSLKSLVFGLGICLSISAYAADPIKIGIPVGLSGANSVVAPSVVQASELAVAEINAKGG
>MP0315_megahit_44968_1-186
PQGPVKIDPDNNHCFLWSRIGRVNQQGQFDILVTSDTALKPDPYLVSYSTSPLETASRESL*
>MP0315_megahit_46496_3-962
MSNTYPAEIPVGVIFSQTGVTANPEQTMLRATLLAIDRINRQGGINGQQLHPICVDPQSVPENYGPLAQKLIVEDNVKLIFGGYTSASRKAMLPVIGRYDVLLFYPTQYEGFEYAPNVVYTGAAPNQGCVQLARYMLQNVGKRVCMVGSDYIWPREINRIMRELIETSDGDVISEMFLPLETNKEAVYEVAKHVSSQHPEFVFSNFVGKSIEYFYQAMLELNADKPIPIASLTTTETEIQAMGIKAGFGHYTAAPYFQSVETPINQEIVKEYKATYGQDEVTTMCWEAAYFQVHLAIKAVKLAESFHADKVMEKIADIRH
>MP0315_megahit_46798_2-592
LRPSTYMQASMLAEQAAKNPAKRWATIAPNYAYGKDAVSAFQKVLKQLRPDVEFVAEQWPALFKIDAGAEVQALSAAKPEAVYNVTFGSDLAKFAREGKLRGFFSGKLMVGLLTGEPEYLDPLKGEAPEGWLVTGYPWYAINTPAHNAFLKSYQARYNDYPRIGSIVGYNTMLGIKAAIEKAGSTDTEALVDAMEGL
>MP0315_megahit_47309_3-437
MRLIKNFISIFAVFILAFAFVQPVSAKVEGDTIILGAAVSLTGKYSTNGKHTQNGYDLAVKIINESGGVTVGGKQYNFDIIYYDDESDKARAAELAERLINQDGVKYMLGPYSSGLTKAIAPITEKYQIPMVEANGASRSLFTKG
>MP0315_megahit_47643_440-817
MGAFGSSADRIVTMGHWSPHQKAWPRAMQFFKAYQEKYQGVPDYLDTAMAYMSLEILEQAVAIAGLDKEKLRDTIASGTFDTINGLVRFEGVENVITPTGFLQIQGSDMHLIWPKEVATSSFQSR*
>MP0315_megahit_47870_2-580
IGAWLEKFSGDLGGQVLQRDHFPLDVTEFGPAIAKIQEAKPDWLATCLVGAAHLGFYRQWAAAGMLNKIPIVSCTFGIGNEHMQLTPEEANGIVSGQPYYQELELPANKAFVKRYYKRFGSDAPYLNAVGIGGYLGTMLWAEAVKMAGTHERQAVMDALRSGNLAWDGPSGHMVVDPVTNHTIQDMHMAECQN
>MP0315_megahit_47911_310-1617
VNSNNGENMDSSIKCKKTDRENFIRKNRYLVMFLTILIFLMVNGFAQAKSIKICVIDDHSGDFALPNIPKTHGAQLAVEEINSSGGINGNRLELIHYDGQSNVKRYQELALKCVFDDEADVIMAGYTSSEREAARAVAVKNKTIFWHNNQGEGGIADKYSFFTGPIPEQQILTGVEYMIKKYGPKMYVLAADYGFGQVSALWTHVAAGIYGGEILGEEFHPLGNSEFASTISNIQKAKPDFMVHYLVGANQSQFYPQAQAVNLNIPAVSTVNLQQGYEHKQFAPPALANMYIPVAYIEEVPSIGNKSFIKRFRKKFPKEPYINQPARCAYVAVNIMAEAWRRAGNTKTNDVISALESGITFDAPEGRVLLDPATHHLTMNIRMAKIDRKHNVSWVHDFGPIEPWWLRSSGVNLVRHNDAKQYLPWDDPRYIKYKR*
>MP0315_megahit_48077_2-487
FGIVQAGQRLAALLFTLAEVHGLGLEAAQGLTLTEGFYWNRNDASREFGKRFMERTGRMPNMVQAGTYSAVLQYLKAVEKAGTDATKPVSEALHSMPVNDLFAENGTVGANGRMIHDMYLMEVKAPGDSTEDWDYYNVLATIPGNEAFIDPAESGCDLVSQ*
>MP0315_megahit_48164_2-577
NIIKTLGKHNERNPGKEILFLNHSAVTTSFTNELCNFYHFRFDANVDMKVAALISQMNKDPNIKKVYLLNQNYAYGQSFQAAAQRLLKERAPQIEVVGDELIVPFGKILDFNPYVAKITTSGADTVLTGNWGPDAARLIRATANSGLKVNFYTIYAGIPAAMNSMGVKISTFNPIIQVTESHENDASHPDWL
>MP0315_megahit_48871_3-566
YRTGPYAPNGIPSANGYIDYMKLLNARDGGINGVTVTWEECEFRYDTKLGVECYERLKNKGAKGASLVNPYSTGVTYQLIPKAAVDKIPLHSMGYGNTAASDGSVFPWAFTFPTSYWSQASAFIKYVGAQEGGMDALGGKKITLIYHNSPYGKEPIPTLQVLAEKFGYELNLLPVDHPGQEQKATWLQ
>MP0315_megahit_50858_2-160
MSALNKQPLVISLGIVFASAFSSAQASFSDNEIRIGYLSDMSGPYRDLAGPGG
>MP0315_megahit_51413_2-532
TTLTTPAAVIGNDMKDAFDLAYEHIGGKMAGLDVEIIYEDDGFKPEIGKQKTDKLVKQDDVDFLTGYIWSHVLLASRKSALDAGKFLISANAGPSQLAGELCHKNFFSTSWQNDQTPMALGEVLNQRGVKSLYIMSPNYAAGKNMAAGVERTFKGEIKGKDMTKWGKDAQLDFSAEL
>MP0315_megahit_52857_2-562
FFQIALQQTPRPKTIALIGADAEFARNAVSGARDNAKKYGFKIVYDKRYPPGTADFTPIVRAIKATNPDMVFIGSYPPGSVGLVKSANELGLKPKMFGGSMVGLQFASIQKNLGPLLNGIINYDFWVPEPTLKFAGVEEFLKKYQEKAKGKGVDPLGHYLPPFAYAYLQILGQAVTAVGSLDQGKIA
>MP0315_megahit_54366_1154-1498
MSNGKNTLVKRFCRLACAIALAASGAQAAETVTIGFTGPLSGGAALYGQNTLEGLQMAAREINDKGGFKVGDDTYEINLVSLDDKYAPSQAAVNGKRLVQQYNAPVIFTPHSGGT
>MP0315_megahit_54555_7502-8695
MKVRPLRSLRRLRRIVVRMLFASAVAATSSLAVAETIKVGMSAALTGPASALGNGVKTGIESYFASVNAAGGVNGHNVELVALDDGYEPDRAAPNMNTLIDEKGVVAVMGNVGTPTAIVTVPIANEKKTLLFGAYTGAGVLRKSPPDRYVINYRASYAEETAAMVDGLLGAGIKPEEIAFFTQNDGYGDAGYNGAVAALKARGFNDTDSLAHGRYARNTTNVEGALGTILDADTEPKAIIMVGAYAPCAEFIRQAKLDLDDVVYANVSFVGSLPLLKALGGDAEGVIVTQVVPHYASDLPGVAQYRKDLAAHGEGAEPDFVSLEGYLAAKIFVEGLKNAAATDRESVIDGIEGLSDLDVGIGVPVSFAKDKHQASHEVWPTIIRNGKYESLEWSQLK*
>MP0315_megahit_56447_337-816
IYAGIPNAMNAMGAKISTFTPILQITESNENDPDHPAWLKEIEVDYTAFSNKSPYADRQRWMLEMFAAALEEAGTDDPTAVGFALEGMKSRGAKGEVYMRAEDHQMHFDMVISHISEDVEKTFVYNGKNYGMGYKTDGWVNMEDITLPTTCKMKRPKKS*
>MP0315_megahit_57816_3-1076
TGGAGAMGNDMRDAAELALDHLDRKMGGLDVQMIYEDDGFKPEVGKQKTEKLVKKDRVHFVGGYIWSHVLLASRGSVVGKGPFMISSNAGPSPVAGKLCHEDFFSTSWQNDQTPMAMGEVLNQMGIKNLYIMAPNYAAGKNMVSGVERTFKGKIVGKDMTKFPAQLDFSAELAKVRSVKPDAVFIFYPGKHGVQFFKQYAQSGLKGNIPLYSVFAIDALSLPRIGDLVEGTLMTQFWAPDLATPVSKIFVQDYRKKYGRYPTFYAAQSYDTIMLIDSAVRAVNGDLSNKDGMRAAMRRAAFPSVRGPFRYGNNHMPIQNFYLRKVVKDAEGNYTTSIVKTVYTNHQDPYAKDCKMSW*
>MP0315_megahit_58393_916-1284
MNRKTFLNSVIGAFALGVTGFAASAQSGDSIKVGEINHYKRLAAFAEPYKQGIELALEEINADGGVLDRPLEFIFRDDQGDPGEAIKIAEELMTSEGTVMITGSILSNVGLAISSVAAEKGWV
>MP0315_megahit_58448_651-1085
MKGIEYAKKGILLSMTLGMAYGCAEPVDEGGVRGVTDDEIVIGGWGPQTGPAALWGSVGRGAAAYFDMINEEGGIHGRKIRFILRDDAYNASRTVAVVREMVERDRVFAVVAGVGTATTRAVMDYLIENEVVMVSPATGATHWAW
>MP0315_megahit_60479_2-652
LFLIAIWQLPESLLSASHMLLFLFKMKIPLFCLALCSVLVSSFLVVAAYAQDADPIRIGLMTVKTGPLATGGIQMEQGLDIYLRSVSYTIAGRPVEMIVADTGGSPAVARTKAQELVERDGVDAIIGPLAAFEALAINSYIAQVGIPTLSIAAAEDMTQRTPNPYFIRASSSSAQASHPMGHYAAVDREFRRAVTIADDIAYGQEMVAGFQRVFEEN
>MP0315_megahit_61985_177-632
MSSITRRTVLTSVLGAAIVSFAGAVSAQNVIKIGAVAPKSGPLAAGAAITHWPNVKLWVSQVNARGGLKLKSGQAKIELIEYDDRTNPGETIKAVQRLATQDKVDFILAPYGTGLNLAAAPIFAKYGYPQITSTAITDKADALAKRYPGIFF
>MP0315_megahit_62799_2-1012
SAAVATGAGSWVIPARWASAADPIKVGIATDLTGPIGFAGNANANIAKLVVDDINDNGGILGRPLEIHIEDTASNESVAVGNVRKLIQRDRVDVVLGGITSSMRNAIKDVIVGRGRTLYIYPQLYEGRECTPYIFCTGPTPAQQCDELIPWLIQNGGKRFALPSANYVWPHVLNEYARKVIENSGGEVVLEEYYPLDQVEYSATVNKIMNENVDVVFNTVIPPGVGPFIKQLYEAGFQKRGGRLSCVYYDENTVSLNAAHEWEGLASCLDYFRVLTREGDDPFSAKLAAAYDERYSGSVLFTAGSAATGMYRGLKLWEAAVNEAGNVERDDVAAALD
>MP0315_megahit_64380_3-914
MRKKVLFALAISTAISSLLTMGNGSSVQAAEKIIKFGAPLPLTGGLAPEGIKVQRGLNLWMETANAKGGIKVGSDRYKIKIIYQDYQSNTPRAVQTAEKLITDDKVNFLFSPFGSGATKAASGVSEKYGIPTIASTASSEAVYNQGYKYLFGTFTPNISLTQPLTDLVIAKRPATKTVAILARNDFFPLAIANVMKKSAAKRNLKLVFFEKYTIGTMDHSSALVQMKAAKPDWIFATGYLNDLILIRNQLSELGVKVPVLTMVAGPAYKEFIDGTGKLAENITSAAWWHPAVRYNGKGVMGKTE
>MP0315_megahit_64982_1-240
MTRFDREGLHTLALGFLAATLLAGQAAAQDGAKDKLTVGLMLTLSGPGAVLGEQGRDGFMLAVEDMGGKLGGLDTEIVTA
>MP0315_megahit_66646_101-868
MKNIIKFILSSLFAVVIFAGTSQAADPIKLGILEDETGNFSIAVIPKIHAYELAVKEINEKGGVLGRPLEIIHYDTQSDNTRFQEFARRLIKKDKVDVIFGGFSSASREAIRPIMDKNKQLYFYNNQYEGGVCDSNVFVTGAVPEQQFSTLVPWMMEKYGKNVYNIAADYNFGQISAEWVRQIVKENGGTMVGEEFIPLSVSQFSQTIQKIQKAKPDVLMTLLVGAKQASFYEQQAAAGLGIPMATSINVGQAYEH
>MP0315_megahit_66670_313-1311
MRVDEINAAGGIHGRQLEIIIEDTQYQVPRAIQVANKLMRRDQIFAMVGALGTPMNLAIMPQQIEAGIPNMFPMSAEVEMYEPLDPMKYAFFRSYTDQFRAGVAYFKENGDFSTPCIAQLANEAGESMALGVTQQLAEYDMKVAAKTEHSATESDMLSSVTTLKNAGCDIVFLAGGVRDTILVVATSKKLGFEPTFVTGMVSYMDAVATAADGAMDGLYLVSPFVFANAGDSEGEAKRILESYSEIYGEKMAPQAQLGYVFIDLIAVALEAAGRDLTTEGFLAATEAITSYVDPIGGQSVSFGPEDHQGIESLILAKVEDGKWTIAARGLDY*
>MP0315_megahit_69115_9760-10173
MSKTDVSRRGLLKTSAVAGAGLAVPTIFTAQSAAAFTNNPTGGTVTLGFNVPQTGPYADEGADELRAYQLAVEHLNGEGDGGMLNTFSSKALEGSGIMGKKVEYVTGDTQTKSDAARASAKSMIEKDGAIMITGGSSS
>MP0315_megahit_69214_3-638
LVIATASTSSTFTNMGKRGETKGLFFRTLPADSLQAVAAAKMAYDAGFRRPAILYWNNDWGKNNQGEFVDAFRALGGEIAQAVPFNPDQPSYRAEITKTLEGNPDSLYLLSNIQDGVKHFRDWVRFDGPLNFIMPQGMNDSAFVDTVGSENLKNAWFISPGVPENSSLVKMEADFQKRWNATPKGPGRNSGYDAGVLIGLAMVTADIRGTDI
>MP0315_megahit_69569_2-601
KYSTNGIHAKNGYNLGVKKINEMGGVNVGGKAYKLKIIYYDDESTPLRTSQLAERLIKQDGIKFILGPYSSATTKAIAPVTEKYKIPMVEAEGASRSLFTQGYKYLFAVLSTSEQYLASSIALAAEIAKKNGKKPSDVKVAMAFENDPFSLDVRAGVVDDTKKYSMKIVIDDKLPRDLSDMAATLTKVKALKPDLLVVSG
>MP0315_megahit_69848_1-636
VSRAKLFNLLYLMIMRQTPQQSYAKIRSILFAGATIILGFTLTPCAYADDATVLKLGIVSFLSGPAAGPFGVPAANAAKMMVDALNAGHVPSPYEAIGIAGAQVEAIMVDEAGGVTKQVIEFRNMIQRRGVDVVIGYISSGSCLGIAPVAEEMKVLTIFHTCGTPRIFEEGNYRYVFRTASHSAMDGIGAARYLIDRFPDLKTYAGINQNYA
>MP0315_megahit_70803_1-1062
MPVRVANSITLAIDGPPKGQKLTARDHSKLERKRKMKISRLIATAAALSLLGTAGTTMAGETTGLTDTTIKVGVMGPFTGNASSYSKAQIGLMAYFKHINDQGGIHGRKFEIVSEDTACAPAKGIAAAKKLVHQDKVFYLHGNSCSGVAMAVKPTVSPTGIPWIIAHAVNPKISMPVNEKRSIFHGVPAGPAYGSTMGKFVMSKPGTKRIAVVTHTNDWAKAYCDPAIKVIKDSGGEIIQTLALERGQTDSTPQVLKLKQAKPDFILGCLYEAETVIFLRDAKKYGVKIPVMGTAGTDLENTLERLGDISAVRNYFVLHSFVDKVDGPKMKKWNDIILKYNPKETITGFSAVSM
>MP0315_megahit_71541_103-696
EIYTPLGQLDFSSELAQIAAMQPDAVFTFMPGGMGVNLVKQYRQAGLETIPFLSAFTVDETTLPAQQDAAVGFFGGATWAPNMDNDKSKAFVAAYEEKYGSVPGVYAMQGYDAAQLIDAALKEAGGDLSNKDAIRKAMESVDFNSLRGEVAMGPNHYPIQDFYLVKVAKRDDGKYQTEIEQTIFEDYADTYAGQCSM*
>MP0315_megahit_71640_2-529
QNKADVASNIARQWYDTENVDAIMELTTSSVALAVQALSEEKEKIDIVTGAATTELTGAQCSPYGFHWVYDTHALAVGTGGALVEQGGDTWFFLTADYAFGYSLEEQTSEFVKANGGEIVGSVRHPLATNDFSSFLLQAQSSGAKVIGLANAGLDTANAIKQAAEFGIVQAGQRLA
>MP0315_megahit_71817_3-536
AALVFENDPFSLDVRAGVLDDMKQYGIKTVIDDKMPRDLSDISATLTKVKALRPDLLILSGHSKGAATAARQIKEMQIQVPIIAMTHCEAAKVISKFGSSSNGYLCPTQWAETLSYSDNLFGSASTYDLLFKGTYEGYKNVPYQAAQASAAVMVWKDAFERANSFDTAKVRDALAATN
>MP0315_megahit_72711_785-1363
MKNKKSYRTLRRKLMKYGFAGTAYASIGFPTLLKAESNIKIGIPTLLSGRVAQLGISATNGIKLIIDKFNEAGGFNGRKIELIIRDSRAKPDEAARMTRNLINSNKVDIILNCEASSASFAVQEVIRESGTLCLHCISETSSLTADPSIRTWNAFRFARQGIHDAVGSASYAANLVKEKGLKKWMSIGPDYAY
>MP0315_megahit_73738_1-501
RYVTQGNGSSVASALISAIEKHNQRNPGDEVLYLNMAAVDPAFTNERCSFWHFRFDAHVDMKMNAMTSWIEGRDDIKKVYLINQDYSFGRAVAEAATKMLKEKRPDIEIVGQDFHPLAKVKDFTPYVSKIQSSEADAVITGNWGQDITLLVKAAADYGLDMPFLTYY
>MP0315_megahit_75933_3-665
VETEFFPLDVTNFGPTIKKIQAAKPDMVMSALVGGAHVSFYRQYAAAGMNKSVPIASTTFGVGNEHLMISAEEGDGMIVAYSYFEEIESADNKAFVDRFQARFGADAPYLNELAARQYEGIYLWAEAVKAAGTADRMKVIEALDAPTSINGPSGKITIDPQTHHAVQNVYLAELKDQKFNIIQTYEQQQPTDTQLVCDLIAQPNQSTFYFENGLKAAGID*
>MP0315_megahit_78914_1-915
GASGVHVFDTNGDVIGSGYDICQFNPVIVDGAPSLALACGGEWGLLTGLGFNSPAIKIGFLNPLTGPIAQYAMGFTIAANVAIGFMNTIQPLNFQFALETADSGCSGDTAATAAASLVSAGVVGIAGAACSGATLGAMPVARDAGIPMVSYASTSPALTTADDNDYLYRVVPSDEQQGQALASVVTAAGYTNPAILYMTNDYGAGFADAFEDNFGSNCTKIGYNVETQESFSTQIGQIDAAGCDSLVMVTYATDGAKILEEAVTQNLGLPVFGGDGIADEAFATAFTDASAALPGVTATKPGSAI
>MP0315_megahit_79042_1-246
AVVDAFSFLEYTAIGTTVKMALGEGHQAITGTAYGIFGHNEDTGAPVINNVISYSAECVNPPASTNTVDWIAQGMPGAQCD*
>MP0315_megahit_79078_2-565
LALERGQTDATAQVLKLKKANPDFVLGCLYEAETVIFLRDMKKYGVRIPVMGTAGTDLENTLERLGDPDAVKDYYVLHAFVDKVDGPKMKKWNDIILKYNPNETITGFSAVSMASGVAAVKALNAAGRDLTRSKFIAELDKISGLNTGILACDITWTSTDRHGCKKSAVAGFVDGEPTVLSAWGKSW*
>MP0315_megahit_79336_2-658
AKGDGIEVVGDELHPIGKVKDFTPYARKVVSSGADAVITGNWGADMLGIGKAIIDNGFEGPIYTYYAAGSGITAAFGESGKDKIRLISQGSINPIATEEARDTYNAFLEKYPDGNIDQSRIFNTIGMLAQAITEAGSATDVVAVASKLEGMEYDSMWGGKLFMRPQDHQIIQDMHVGVHTNDNLDFDYDQSGYGVVTESTVEMASMDSPTTCEMKRPE*
>MP0315_megahit_81509_3-878
MIYSPTEIREEKLSITGRVTFLSMVAGSVLALTNFISNSALAEDVIKIGTPLALTGGLADEGKKQQIAYDMWLRRVNAAGGISVGGKKMKVKLFAYDYQTDGKRAGQLTEKLITSDKVHFLAAPFGSGHTKITAGVAERHGVPIVASTASSLSVYNQGFKNIFGTLAPNTGMTEAMMKFFKKKLPGTQRVAVLGRDDVFPRAMAKSLSKGARNRGFDVVYDELYAVGTLDHASSLSKIKSQKPDWIYLTGYTQDLILLRKQMNDLGVTAPIVTMVTGPAYKEFVDGLGKLAD
>MP0315_megahit_81561_366-1589
MMSDHPIRDRPRSLGTVLLAGLLLATGCSGDGQGGTDSDGLEVVNIGFVGPLSGGAAYYGRNVQRGITMAADEIAEAGGFEVDGRRFRFEIVSLDDRYLPYETATAVRRLLQQNQTPVILVPHAGGIRVVQEMNTREPKFLLAAYSSEPSILEAENPLMLMLPPRFDGYQEPWVEVMMGRFGTRLALVPTTTAYGRAWTEAVSAEWTRQGGTLGRDHGVDYNTTTDFTGAVSRALADEPDVLFIGGPSQPTALVIRAAREQGFEGGLLIMDQAKFMEMLDIVPIESLEGAIGVYPVETYPTPGAPLFAARYYERFGADSPSPTSEIAINYQALYLIARAMTLAGTTTDPEAIRARADEAARTLPQEVRVYEVAGVTDVGLITRDVFTAHIVDGEFVSIRIPVPGGAP*
>MP0315_megahit_82574_616-948
INPDTEAMKKYFAAHKKVTGKTPDYWASGMVYATFQILEKSIEGVGSKDRKAVIDYIKNTTFNTVMGPITFKNQNNEKYWTVGQWQGGKFYGVSSTGRPGQKPVKPKPKW*
>MP0315_megahit_83260_3-584
MNKFNWVRWCTAITVVTCTLILSTASNTRRAEADDPIKIGFSMALTGGLAGAGKAALLSMQIWAEDINSTGGLLGRQVELIYYDDQTNPSLVPGIYTKLINIDRVDLLVSGYGTATIVPAMPIVMNYNRLFLTLFALAGNEEFQYDRYFQIMPAGPNPRVAWSKGFFEIAMQQNPAPETIALVGADAEFPRNAM
>MP0315_megahit_83415_416-541
SVMKDNMKYGAEGTDYNFKKVARIDREDVSLPTTCRMRRPK*
>MP0315_megahit_83543_202-537
MRLSKAIAGIAVGTLALAASAFTTPAKVEGNKIILGSAISFTGKYSTNGIHASNGYDLAVKVINAAGGVTVGGKSYMLDIQYYDDESTPARTAQLLERLIKQDGIKYMLGPY
>MP0315_megahit_85113_2-718
MYIAKQVTMLFSALFLGISFLVMPAAAAEDIKIGVLTPLTAGAHSLGKEAVRGAKIAADYINAKGGVLGRKIKVIIEDDAGQVEKAVSGFRKLTSRDKVVAIIGQIHSSNMLALIKPAENAGIPIFSTQASNVKITSSKSPNVFRTAAIDPDRAEAWVGFFQQNGFKKIGIIAENTDYGVGLVKLLESFNKERSLGLSLKPFIFDKNSRDLTPQLLQIKNSGADVVINIGVGDVAYLIV
>MP0315_megahit_87190_61-375
MMDSRMKRTSMLVGSAAALMLLAMQAAGSSDPQVYKDQVMSVANAPGEKIYPGELAKALQILKEGGEVDYEGATAVELIGPGESAGSYRQIKIEDGKITTVQYR*
>MP0315_megahit_89592_1-543
EKIAYKKTTTSMTSEVQRIKAAGPDVFLPSSYTSDAMLFLRTAKELDYNPKLVIAQNAGYTDPTFLTQLGSDAEGAITRNPYNDDLAKTIPLISKVNARFKKYSKGRDLSDVPVRAFTGFLALADAINRAGSTDPEKIRKALVATDIPPEKLIVPWRGIKFGSDGHNLLSRGILQQVQNGK
>MP0315_megahit_90451_2429-2977
DFRPLLRLMEDVQPDLILAVGRIEDDVLFAQQYVQSGLSIENVGLIAAPLALFKETLGESSSLFIGPSQWEPSVESSPDYGHTPVEMLTNLKSRRPSGVDYPMAQAYAGCLVAQWCAEEAGSLDIEAMRRVANTADFTTFYGRFNIDTDTGRQVGHMMPVIRWTVDGEKEVVWPPSMKSPDI*
>MP0315_megahit_90548_1-384
KGIISVTYLKDPNDPEWKNDPEIIEWRAFMAKYYPKGDADNAFNVYGWAVCSLMIDTLKRAGNDLSRENIMKQAASFKKFRVRGLLPGIVANTGPEDFYPVEQMQMMKFDGKGNIRFGPTISAETSK*
>MP0315_megahit_91320_2-1105
MLHLIKTTGPIAIVLVALGAAQAAEVKIGMLYPITGGGAIYGSPAVAGHRMAVDELNSHGGILGMQVVTVERDTKLNPATAAAAAKEMITKDGVNVIIGGLSSAVGLAISEVAKQEKVIYIATVPKTIQMTTNRRHDYVFRTASHTDFEGDAIAQIAKQLGAQKICDIQLDYAYGHDLADGIERGLKRHLPEATKVLELRPKLRATDYNVFITQIMGAGCDVVTSGLWGPHFVDFAKQASPFGLFRQIKYITGGEIGSHEIAGSMGKDYPDNVWANSYELWYHHPNEEHKNFQKALAKRLGTDETPMWPVLALIGVRMYSAAAEKAGSLDAASISQALKGMTIDTPVGPRTIDPKTHQADTGQFWGPM
>MP0315_megahit_91460_1138-1572
MKKIHCRLAMVLAIAAVAIWHDGRARASDDLLIAVAGPITGQYAIFGQQMLRGAEMAVADINANGGVLGRKLVLEVGDDACEAKQAVAVANQMANKGVSFMAGHFCSSTSIPASEVYYEEGILQMSPASTNPMLTERGFDNVFRT
>MP0315_megahit_91666_684-1151
ITDVDALGLDEAQGLTLTTGFYWDLDDKAREWSAKFEEKTGAKPSMVQAGMYSSALQYLKAVEATGSDDPKTVIAKLKEMPIEDAFARNGKVRADGLMVHDMLLAQVKTPEESKEKWDYYKIIRTIPGDDAFQSIEDGLCEVAKASLTSGEGQSN*
>MP0315_megahit_94185_2-736
MKKMLMATTAAALLATNAYADAHSKDVKLGVIFGYTGPIESLTGIMASSAELAMKEVTDSGMLMDGATVTASRADTGCVDNALAVSSAERLIAEGINGIVGAACSGVSGAILQNAALPNGMVMISPSSTSPGLSTMEDDGLFFRTAPSDARQGEVMAEVLMEEGIKEVAVTYTNNDYGKGLADAFQQAYEAAGGTITISAAHEDGKADYSAEVGALASAGGDRLVVAGYVDQGGSGVVRAAIDSG
>MP0315_megahit_94761_1-780
VFAQYTPYFDEAAVLVDHVVNDLGFTKVAVIYQNDDFGQSGLIGAQLALEQHGLNVVESASVEVGDTDLNSHAVRLRESGAEAVIMWLTPRHATIIVGAVGRLGYETQWLASSVLADVVNLYDLTEGAWAGVIFAAIGELYNSDSELMEKYREATARIAPDERVSEFFLSGFRYAEPLVEGLRRAGRDLTTESFIAALETFDGFQGVGAPLTFTPTSRQGTRATFLVRTLDDGTPERFTDWIDSGIDIEEAIRRLEGSE*
>MP0315_megahit_96494_199-507
MKKLCLAALAAATLIGCSDNKEEESAAAESVRGVSDTEIKLGGMHDLSGVFAAFSSPAVQVANDMFADVNAEGGIHGREIRYIVEDHAYQVPKATQATNKLIS
>MP0315_megahit_97036_20978-22108
MKKLMLATAAAALAAGGAMADVKVGMITTLSGGGASLGIDTRDGFMLAMEEANRDDVEVVIEDDQRKPDIAVQLADKMIQSEKVDVLTGIVWSNLAMAVVPAATAQGLFYLSTNAAPAQLAGKGCNANYFSVSYQNDNLHEGAGAYATQAGFKNTFILAPNYPAGIDSLTGFKRFYEGDLAGEVYTKLGQTDYAAEIAQIRASGADSVFFFLPGGMGISFLKQYADSGVDLPVVGPAFSFDQGILQAVGEAAVGVKNSSTWSKDLDNDANAAFVAAFQQKYDRLPSIYAAQGYDTANLLLSAIDKADVNDDAAFAAALKEADFASVRGEFSFAANNHPIQNVYVREVIKEGDVFTNKIVGTALEDHANAYVDECKM*
>MP0315_megahit_98300_98-1369
MYRFETALGKIILGEYQKMFRSSKSMLGLILALIFVGLVACQGQESELKIGQINAYSGSLSFFGESHGNSAKLAADQVMAAGGPTIVLTHEDTQVNPDVGVEAARKLVEVDNVAAIVGALSSGVSMAVSSAVTSPNEVLQISAASTSPGLTALNDNDFLFRTTVSDAAQGVVLARLAKELGYTTAASLYLNNPYGEGLAGQFKTTFEANGGTVTAEVPHEDEQPSYASELAKATDDDPDVLIAIGYPGQAQVYLREALEGGYIDNFLFVDGTKSADLFDAVGWEPFEGMYGTAPGSAANDARNTFNADYENAFSEAAENPYTAETYDAVVLIALAAEKAGSTTDSIKIRDALRDVSSAPGTVVGPGVDGIKQAIELIRDGKDINYEGAAGSHEFDENGDVASTIEIWQIKGGAISSTGRFELP*
>MP0315_megahit_98609_407-1051
MRHWWYGWIVGLGLAATSHAEEVIKVGVVLPFSGVYASLGGDITDGMQLALEIYGSEIAGKKIILITEDSEVKPSVGLTKTKKLVFQDKVDLLVGPVASNVAGAMRDFVHTAKIPLIIPNAGNNLLTGEKCSPWVIRTSFSNDQINGVMGPWLYAQGYRTLYLMAADYAAGRQMMDAVRRGFIGAGGEIVGEEYPPLRETKDFAPYLAKVKATHP
>MP0315_megahit_99530_2-550
MTSPGQPNITIGMTASLTGRYSHPGSQALIGAQAWIEDTNRSGGIWLKQQDKRLPVSLVHYDDQSDVGRCEILTERLLVEDQVDILMGPYSSGLALKAAEVAERHRTVLWNHGGASETVYQRGYQWVVGILTPPRRYFEGVIDMAHACDESATDMVIVHSTAGAFPKDVASGAEAHGGARGFS
>MP0315_megahit_99841_53-670
PGVEMKVQVQDIARRYRADFVINHLFGKAPSVALNEFSRQGYPLNKMVGFVWAAGESNIMGAGGWHKAQGYYVIQMAGAGSDYQVLRDIKAMYKAKGKAAPKEMESTVYYNRGLLWAALHLKAIENAVKAKGGSADINGTDVKNGFEAISNFTLGGILPPLTITAEDHEGGGWVQMFQVRGEKFVPISEWLHGYRDVVMAMVKGH*
>MP0315_megahit_101266_1-681
MKDKIKKWTAGFAALALISIGGTAHAGWETEGLTDSAIKVGVMGPFTGNASSYSKTQIGLMAYFKHINDQGGIHGRKFEMIAEDTACAPAKGIAAAKKLVHQDKVFYLHGNSCSGVAMAVKPTVAPTGIPWIIAHAVNPKISMPVNEKKSIYHGVPAGPAYGSTMGKFVMSKPNTKRIAMVTHTNDWAKAYCDPAIKVIKENGGEIIEELALERGQTDATAQVLKLK
>MP0315_megahit_101453_139-1242
MTKQTNETKTVDSSRRGFLSKSAIGAGAALTGTMLGAINNGAKADGEPIPLGGGMPMTGWAAADGIEFKRAQEMACDEINALGGILGRPLVPVVEDTGNQGADNIIPAMQRLVDRHGVHAIINGYNTGAVTAEYDVIADAGIIYIHHNTDIVHHETVGNDPDRHFGNFMGDPAEYWYGEGLLAFLNGLVDTAQWSPDNRKIAIVTGSQNYSMVIAEAIRDNAEKYNWDISLFETVVVPISEWGPTLTKIRNDPPAVVAVTHWVPQDLAQFMLQFVPNPTNSLVYMQYGPSLAAFREVGQDSTNGVLYSTVIASLQDEIGQAFNNRYKERFGPSSSPLVGAQVYDSIHYYALASAIAGGTAGPGGFDQN
>MP0315_megahit_101561_3-641
GAGYSICKFMVSGGKTTFSCPQIWTEEAGITGAEFNGEVVKIGLLSPRTGPIAVYSSGFEIAADIAIDALNAIDPENYRFQLITADSGCDGRLAALAAQILVNSGVGGIAGAACSGATLGAISVASVAGVPMVSYASTSPALTTADDGDHLFRVVPADDLQARALVDIVKSNGLSNPGVLYMSNDYGVGLADFFESAWKPDAVCKSASYDPSE
>MP0315_megahit_101781_2-196
MRKYLMLALGAALGVVIGIQAPAQASEDDIVIGFAIAQSGWMNAYDGPPAASALLAIDEINAAGG
>MP0315_megahit_103656_386-694
MLTNIIKIILLSIALLSFSCTEKEKDTIKIAVIEPMSGPVASIGLDLIEGLEFHAKRINEAGGVLGGKLIEIIAYDNAMMAEKTIQQLRKVIDQGIRYVSQGV
>MP0315_megahit_103787_2-613
MNIFSKKSVSDVQVEKVNQTRRDILKTAALGGVGTAAVGAGMIANLNFSKGVKAADGDPIPVGQGAGYTGWGAADGNEFRNGLNMAIEEINAMGGVLGRPLEPYFEDTTDQGPDQVIPAFQRLIDSKGVHAIINGYNASVATAEYDVIADSGIMYLHNNTDQSQHDVISSDPEKYFSVFQNDPVETWYGPGVVRFVNDLEGENL
>MP0315_megahit_104847_643-1449
MMKSRNKIYLLMMALVASFLLASCGIVGGGTTTVKIGLLSPQTGPIAVYAPGFEDAANVAVSGLNEANDDYVFELIVVDSGCDGTQAATSAQSLIDSGVVGIVGAACSGATLGAIAVAAPAGVPMVSYASTSPAISTADDDGYLFRVVPSDAQQSVALADVVKSMGDSNPAVLFMTNDYGAGLGENFKAAMGSLCTEIGYDPTEGSYDASTLAQAVVDGGCDSVVLISYATDGAAIMEELLSQGFSGSLYGADGLADAALTQSFTDVAA
>MP0315_megahit_106515_2-970
RMGIVMKKYLYISLILLFVSSNTYSQSDYFKYMQVKKLFLQERYEEVKNSNISLSSNSEFLPYFNFYTSVSLYKTDNIEESLDSFKEIKKKYTNWPQIKDVNYWIVKILIETDNLTDALSVFSTISDSDIKSNLYEIIDLKISSISSFYNLQNLYNKYPDNISLAKYYGRKLLNEFLDEDAQNEIEEILRIVDRNELFISSLEKFKIAVLLPMMYESLENTYYIRNNKFIMDLYAGIMYSLSNLDSTNSLIEVFPFDTKRDPDVVNEIIDSGYLDGMDLIIGPLYSKPVSIIKQYCLENKLLMINPLSSNYEIIKDNNYSLLF
>MP0315_megahit_107534_3-770
MKIFIQFILFIFFSLFFDIQKSFSDEKIKIGLIVPLSGEYKEIGQSIVNATRLAINKIDNPQIEILPRDTKSNPETTLKVSKELYNVGARVIIGPVFNKNLIYLDELKEIIFLSLTNKVTNNPKNIISAGINAISQINTIIKFQKQYNIERSIFLIPNSDFKNEIEEAISKTKIKLKDKFIYDTDPTLLTAQIEKLTRYSQRKQNLKDEIKRLQKSNEINKEKKIAELEKKDTLGGINFDSVIIADFDESLKSVAT
>MP0315_megahit_109013_3-641
MKFTHKILSAAVAVAFVAATGFGLAPAAKADDHEIKVGIILGFTGPIESLTPGMAASAELALKEVTASGKLLGGKAIVGIRADSTCVDSAAAMAAAERLITSDSVAAIMGADCSGVTTSIANNTAVPNGVVMISPSATSPALSTIEDKGFFFRTSPSDARQGQVLADVLESRGISNVAVTYTNNDYGKGLADSFIAAFKAQGGTVEMSAAHED
>MP0315_megahit_109656_2-637
NEASLTQAAKAQNIDIAATHWVNWQQKSFSDEAEKIKADDVDAVILVTNAPEGAVVVNALHQSKLAALPIISHWGIASGNFAERLNILPSQLNLAILQTFHFNNQNNIKSQRLLSAYFQQHGLLAPEAIPASVGMAHAYDLIHLLAIAAEKAGAVDTDKLRAALENIDNYNGAVKLYAPAFSKNQHDALMAKDYFMTTMNDKGHLVLLEQR*
>MP0315_megahit_111115_2-925
GVIGTSCSGAATAASPLISEAGMVMISPSNTSPALTSDLAGTAGDNYHAGYYRTAHNDLFQGAAMAKFVYEELGISAAGAIHDGDPYTQGLAQAFADAFEALGGTITGFTGVNKEDTDMVPVLTEIAAGSPGALFFPIFQPAGDLIADQAPGVSGLEGTVLLGADGLQVQSFMELSQADGMYLSGPDLRYGSNTNQSTGATAEKFLADYESNNGNPPEAPFWAHSYDATTILLEAIKAASYTDGDNLVIDRAGVREYLDNLTGYEGIIGTLSCDDFGDCGAQRITVVQNDSSDFGASLENVVFEYAP*
>MP0315_megahit_111185_229-1176
MKRLNVLLLLCTCFAISNANAQGTIRIGDISSMSGPLAIAGVPGRQGAILAVEQINKAGGVLGRQIELVKRDDKTQPEEAGKLFSELGAQNVLVVIGSTGSGTSKAMNARAKELKLPFFTIVGYSRFLTEESGHRYFFRLVTNDRVMGNGMAEVMSKRPAKTYCTIGLDYAYGRDITKVFMEHLKKLKPSAKLISGCEFWVSWGTSDFTPILTAMLSRRPDAVMFGGLVAAAAPAFVKQGKAFGLFKRSVGVHPSIGMPVNNSGLTRKDDIPEGIYTGTDYVYPPIDNPANNAFFAAYKKRWNQLPGEIALNAYTT
>MP0315_megahit_112188_224-1333
EADLDQPPELSPEEKFDFLEHTDLCRDLSAGVVTAICNVAAEVHYQADDMLFSEGDIGDSLYFLVDGEIQILKDDVAVFTMNQPRTCIGEMALIEENASRSATVKASASTRMLKISRENFLKIAQQNFQAVEGIFRILNAKLEENLNQAKEKAEEELQYAQTEADNILATAREEANRMTQEAQTQIEHNLQTAIEEGRAQGLEESRDSIVEQTSSLSQTLQNLINEITEFRSRLTEQFEEELLEFVIVTSTKIVGLELSVKPDIIVDIVKSGLKMMEEKSQVRISLNSEDLDRVKNFRSDLLEQYEETQQIQFSADDKLGLGELRIDNGSNLIDITWQTKVSNAVENIWQVYNSQKFDLNGTEDATITD*
>MP0315_megahit_112689_1-489
PADAPLLIRAARELGYKGLMSTETAMDANIITEIAGEMANGYISVGGASAPELRTDEMKRFIERYSKVAGEWNDEAGTKVYALEMLLQTLRVAGAAAIDDIELFKAAMPKVNAEDPFIKGGKARLKWVGQGYFDQLRQVSTPMVITEFKDTDFVTLFIGYVE*
>MP0315_megahit_112863_379-660
KTAEQGGSTDLHSASAWENVMVIKQVIESSGIDAKPDTVQADRGKIRDGLATLKTTKGLLGTIKRTAEGEADKPFVFAHAQNSQWVVLHDPAS*
>MP0315_megahit_113217_76-1287
MKSKLLNGATLALFLGAALTLGTNTSAYSAERTIHIAGFGVKTGVVRSFGINTEAVLKAAILHVNSTGGVKLADGATGKFKLTFYDDRCKAEEGISVVRRIAGTAAVIAIGPTCSNVAEPLFGILQKKRGDASDSGLQMPIFTDTAIKGGLAKISDWAFRNVPNEANMYKALFKWLRTEHPDLKTVFGGVEQDFAHSRFTWHKVMKVSAPAAGYKLVGEAKWLLADTSFTTQVRAMKKAKADIISISSHPFTTCGLLKEMKRQRVKPKLIVGLTSSSSMETLQGCGKAAEGIIIPTSFAPVTDAARFAAKKTAEQGGSTDLHSASAWENVMIIKRVIEENGIEAKPDTVQADRGKIRDGLAALKTTKGLIGTIKRTAEGEADKPFVYAHAKNSQWAVLHDPAK*
>MP0315_megahit_116716_2-853
MKLASKLNKFLLIVFSLALALPATTLANKEIRIGVLYDYTGPLAGAGGIPGGDGTQIAIDMINERGGVEGYTIVPVKGDAQSKPDIAISEAERLINVENVDMLIGFYSSAQCVPVSAKVDSMKTFMWMTICISSAVFKDRNLKYAFRPQVHSDQFGQIAPEFLSHYAQERFGKAPQDLRIAIIHEDGPYGSGVAGSNEAAAKSRGMKVVLKEGYSSTAPDLSSMVIKLKRARPDVILHTGYNPDITLFLRQAREQGLRYKALIGHGAGYSDIDKLMGTFGEGVN
>MP0315_megahit_120395_6207-7133
AVAVQGLCQEAGVIFMAGLTHSNDTTGKDKKANGFRHFFNAYMSGAALAPVLKNLYGDDRKAYHLTADYTWGWTQEESIKAATEALGWETVNTVKTPLAATDFSSYIAPVLNSGADVLVLNHYGGNMVNSLTNAVQFGLREKEVNGKNFEIVVPLYSRLMAKGAGENVKGIHGSTNWHWSLQDEGSKAFVRSFGTKYGFPPSQAAHTCYVQTLLYADAVQRAGSFNPCAVAEALEDFEFDGMGNGKTLYRGEDHQCFKDVLVVRGKENPTSEFDLLEVVEVTPRAQVEYPADHPMFAGGQLGSCNPGA*
>MP0315_megahit_121007_488-1741
MSKKLGNTDVDVTQSSVSRRRFLQSTAWMSSAVALGAGSWLIPARWSHAAGPIKLGIATDITGMMGYAGNSHVHVANWLAEEINAGGGINGRPLEVHIEDTATNDQTAVAVVRKLTQKENVDVIIGGIMSSTRNAIKDVIIERGKTLYIYPEVYEGGACQPYLYCTGPVPSQQIDPFIPWLIENGGPRFAFPAANYSWPQITNKYARNVVEQSGGEVVFEEYYPLDQMDYGSTINTIMKENIDVVFITLIPPGLPGFITGLHEAGFTKRGGRLACVYYDENMTQVNPAEEFEGMASCLDYYRAIGEQGWDAESARIMNEYEKRFGSDHLFSAGAGSSGMYRAIKLLEVAITEAGSVDRDDVAAALDHASIDKGPGGPAKMIPGTNHCAMNMYIAVAKNGSYEIAAKSDGLATPRECA*
>MP0315_megahit_121638_3-890
DDNGKPGDAVKIAEELVSKDRVALISGSLFSHIGLALTSFAGQRKVLYVAAEPLADALVWANGNRYTFRLRPSTYMQAGMLAEQAAKNPAKRWATIAPNYAYGKDAVSAFKKILKSLRPDVEFVAEQWPALFKIDAGAEIQALSAANPEAVYNVTFGGDLAKFAREGKLRKFFDGKLILGLLTGEPEYLDPLKGEAPEGWLVTGYPWYAINTPAHNAFRKAYEGKYNDYPRIGSIVGYNTMLGIAAAIKKAGSTDTEALVDAMEGLTYDSPTGSITYRKIDHQSTMGAYVGWTALK
>MP0315_megahit_122407_3-362
SSSWWHHATDYKSDDVFGSTKAFYTQFVKEQGHDPDYVHASAAAAMIVLQKGIEKAGTLNRAKVRDAIAGLDIVTFFGPIKFSPNGMNQVRDLPIIQVQKGKVSVLHPADIKNAEMQKM*
>MP0315_megahit_123143_214-1023
MNAEEQNVKIGFLSPQTGPIAEYAEGLEMGGEIAIDDLNTKYDGEYNFELVIADSACNGDDADDAAEYLVNQGVVGIAGAACSGATLGAMPVAKDAQIPLISYASTSPDITDADDDGYLWRIVPSDDHIGLGLANLAYVEDYSYPSVIYDGSWDHLESAAEYFEEVWGNSGMDVCNMQSIYEGQTDFSDEVDNIENDECDSVVIFSYNDEMVGIIEELHDQYVDIGMFGTQVDPEYFIDSFEDDYDVDGVYTLNFTTFKWNVHNPAVREH
>MP0315_megahit_123316_3-797
SELAQLSPYIFRNAATRKLQGKYVAEYAVNSLGLRRFVVLHPLEQFGFELRDSFIKEVESLGGEVISVISYERSQTDFKKQIYEIGGIDDDNLKKLVKDQVKNNTEPKSFGQNGPMTRPLVEMGLWSGDEVQNLKVSLELSYDAIFLPGFYDKVGLIVPQLVFYNIDNATLLGTSGWNSPELTKMTGKHMRKGYFVDGFFVQSKRPEVVQFVREYKNTFRDGPTILSAQAYDATKMLIKTIQSGAKNRIQVKKRLLQIRGFQGVS
>MP0315_megahit_124945_135-929
TPMVSYASTSPAITAHGDDNYLFRVVPSDAQQGQALAAVASNEWFENVALIYMTNDYGAGLADAFEASWGEDLCVKHGYDQDTTDYTSIVDQIVNNNCDSVVSVTYATDGAGILEEMAVQGVEVPFLGADGIADMGFEAEFSDNSTLDGVRATKPSPGGDSAEKTAFEAAYAAAGGDPGGIYTAETYDAVMIIGLAAMADSDGDLRDDLATVGTNYAGASGTHTFMSSGDVVGSGYLVCAFSYDGSAVSFSCDQTWNLADGLQG*
>MP0315_megahit_127051_1-561
KAKASGADAIFVFYPGPAGPAFIKQYQQAGLRGVIPLYTVFTVDALSLGRLQKAKLGGVLGSWNTMFWAPDLDNATNKRFVADFKAKTGRYPTHYAAQSYDAIMLIKSGVDAVDGNMDDQDGIRAAMMKADFPSVRGKFRYGPNHFPIQNFYLRTVKEDAAGDWFVSHVSTVLTDHQDSYHVQCNL*
>MP0315_megahit_127105_225-602
MKMKLIMAASLLAATSLATVPQPSVAQDNEVRVGFMAGFPGGRGIYGRDQRDGFLLALDQLGGKLGGLPTKIIIGDTQHKPDVGRQVMSKFLKKDKVHFVAGITWSNVLAAVHKQALKNKTFLIST
>MP0315_megahit_127491_1-912
MTEFRDNEKRPLGLTRRRLLQNSLWMSAAVTTGVGSWVLPAKWASAAGPIKVGIATDLTGPIGFAGNANANIAKLVIDDINANGGVLGRPLEIHIEDTASNESVAVGNVRKLVQRERVDVVLGGITSSMRNAIKDVIVGRGKTLYIYPQLYEGRECTPYIFCTGPTPAQQCDELIPWLIQNGGKRFALPSANYVWPHVLNEYARKVIEAGGGEVVLEEYYPLDQVEYSATVNKIMSEKIDVVFNTVIPPGVGPFIKQLYEAGFQKRGGRLSCVYYDENTVNLNAAHEWEGLASCLDYFRVLARE
>MP0315_megahit_130927_294-1559
MRILGIITCVMGLVMGGFFAAASTSADAADNIKLGLIEPLSGPIAAVGTDALQAFETAAEQVNAAGGVLGGRNIEIVGLDNAMSAEKTTQQLKKAVDLGLKYIIQGIGSNHALNIIQFVNKHNKRNPDKVIMFLNHSAVTTAFTNELCSFWHFRFDANVDMKVAGLVTQMGRDSSIKKVYMINQNYAYGKSFQAAARALLKERTPGIELVGDELIVPFGKVQDFTPFIAKIKASGADTILTGNWGPDLVRLVKFAAGANLPAQFYTIYGGLTSSVAGYGSDSAKITLKQVNEYHENHDGLSADSMAFGDAYMAKYKDTWYSDRQRWLILMLAEAFDKAGSDDPIAVGKALEGLTFQGPLGEVQMRASDHQIQMQLMVSSLTGEYSRPIMYKGNDFHIAFATDGTISREDTTLPTTCDMQRP*
>MP0315_megahit_132473_544-783
LGRTKDVNSPKSIVQAIADTKLDTIVGRVHWGGKPVKNVSKTPLVGGQWVRGSKYKYDLQVVNNKTATNIPVKGVMKPI*
>MP0315_megahit_132558_2-910
KGVMEMKMRQKKVVGVLGAALLCMAGSSGFNVSLAACEHKIGAVLSLTGAYGAHGVPISRAAQLGVEQVNEARAALGVGCDLVYDVRDSNTQASLAVDAARKLIDLEGVTALVGPISSGITAPLLSSVTVENDVLVIATASTSSTFTNMAKRGETKGLFFRTLSSDSLQAVAAAMMAYQAGFRKPAIIYFNNDWGKNNQAGFIDAFKALGGEIANSVPFNPDQPTYRSEITKTLEGDPDSLYMLSNTQDGVKHFRDWIRFDGPQNFIMPQGMNDSAFVDTVGEDLLKNAWFISPGTPENSSLQ
>MP0315_megahit_133325_2-682
EIKKLIKIYFLPRIHSTKGETSMEILKYKNLVIAGVASIAMMASLSAVSAETIKIGASAPKTGPLAGGSTVTFWPNVKLWVEQVNARGGIKLKSGKAKVELIEYDDRTTPGEAIKNIQRLATQDKVDFILAPYGTGFNLATAPIFAKYNYPLITHTAITDKVIPLTKRYSNIFFTLGSTTTFSVSVVNILKKMRAAGTIGNRVAMVNVADAFGIEMANAARPIFKKE
>MP0315_megahit_133393_1-792
AQNENLLEIISIQSKKMIYFINKPGDVIMKKMTTMVSILLLFITCGKQAPAPGVTDTEILIGNIQDLSGPMKELGAVLPAGSNLYFQYINEEGGVHGRQIKMIVEDHQYNPQKAVVAAKKLIEKDQVFCLYNVIGTSPCEAIRPILAETGTPLIAPATQSGTMSDMSRPASDLIFHTDTGYDKQTRILVDHILSQDANAKIGLIYQDDDYGENVLKGAAEAEKATGTSIQKEAYQRGATDFAGQVGNLIKGGVSHVIIAGVVKE
>MP0315_megahit_133744_2-163
MGKTLKLTSGMAVAFVAGMGVAVAGNAPGVTDTEIKIGNTNPYSGPASVYSTIG
>MP0315_megahit_134683_3-590
AQDLVDYGVYAIAGAACSGATLGAMEVTRDNQIPQVAYPSTSPAITTADDDGYLWRVVPSDAQQGQAIGDLVAYFDLENPALLYMTNDYGAGMAAAVENRLNEYDIEFCVEIGYDDGTTDFSSQVYEIKDSDCDSVVMVTYASDGAAIIEELRDQGVYVPVIGGDGIADQAFLDSFSDPSAAEGVFATKPAWGGST
>MP0315_megahit_135449_3-590
LPARDVELMAPQVTFFGLDSLEIRILGTNGWREEAMLSRVDTRYTNGVVTASPQPAEGQSDGYLRFVESYESYYQRTLPDQVPALGYDAAGLLLEAIRRGASTQAELLETLSTMPAFSGATGRLFVDDGRVVRDHFMGCLQDGQVLNLPDGARADPILSPPLRDPETDSIPEGALDRVIGFRCPVTLVPSVPVSR*
>MP0315_megahit_135473_2-343
TKFATVASNGGVDSSGPYTGESYDAAALIVLAIGAGGSSDRQSIADNIMNVANAPGTEILPGQLLKGLVILKDGGEINYQGATDVELVGVGEASGSFKEVEVSGGAFTTIQIH*
>MP0315_megahit_136344_186-728
MKKILSLPYIFVLVLSLMLVGCQGGETVKIGTLLDKTGDLGSYGPPMEVGADLAIKLLQDAGVDIVKVPGDSGTANQKSIAEATRLIDIEGVSAIVGSLSSGVTMATATAVTIPKDIPIMSPASTSPAISTMADNDTVFRSTVSDAAQGVVLANFALQQGIKSAGAIYINNPYGEGLAKMF
>MP0315_megahit_137135_1-747
MNIKFKVWFIIIISILLSSTLSKAENLKIGMLLPYSGAVAIIGEEITNALELAFEEVNYEISGRKLEIIRADTEYKPNIALKKARELIFSKKVDILAGTVSSSVALAVRDLVVSTKTPFIVANAGANQITRKKCSKYIIRVSFSNYQINAPMGPWLANYGIKTAFLLSANYAAGKEQMSAFKSTFEASGGKIVGEEYTPHRKTKDFGPYLGRIKSSGADAVYVFYAGGEAINFIKQAHSFGLADVMKIT
>MP0315_megahit_137482_300-1028
PEAMGKLFQAELDNVYLLSANYQAGKDMLTGFLRHYKGKIAGRTLYKLGNSDWAAELTKIRAAKPGAIFAFAPGGMGLSLLKQFNASGLNKTMKLYTVFAVDWMMLKAYGKAAIGNIHTSFWDADSNSPANVRFKRDYANKYKRAASMFAVQGYDAALLINLGIRGASGNLKDHDSIRAAMRTASIDSPRGGFIYNNNHSPIQNYYKREVVADADGNPKIVTRGTVFRGHKDAYHKLCKMQW*
>MP0315_megahit_137882_3-206
MFKIFVSTALAAVISLSVGFAKAADQVVIGLSMVKTGFLKTPGEATETAVDIAVSEINASGGINGKQI
>MP0315_megahit_140641_1-696
ASHHDYKPSPINGQIRTKREELDMRLRIVFLSLAAALIALPAAAASTVKIGFVTTLTTPAGAMGRDMVEAANIALDHIGHKMGGKDVEFIVEDDGFKPEIGKQKTDKLVKQDDVHFVTGYIWSHVLLASRKSALDAGKFLISANAGPSLLAGKLCHKNFFSSSWQNDQNPMATGEVLNAKGVKKLYIMSPNYAAGKNMVSGVQRTFKGEIVGKDMTKWGKDMQLDFSAELAK
>MP0315_megahit_140854_2-1030
KGEAGATLFHPFGTGLTYSVIDRVPDDKVPLITMGYGRTDATDGRVFPWVFPLMVNYWSLSTAKIKFIGSLEGGMDNLKGLKIANIYHDSAYGRETGPVLKKQSELYGFELAQFPVAHPGIDQKATWLNIRRYKPDYIILRGWGVMNSTALKEAARTRFPADKIIGVTWSCSEQDTMPAGKAATGYRCSRMTGAGSDYPVFKDIVKYVHDTGNGTGPIEEMTTHLYKIGVLSSILTVESIRTAMQKYGNKPMSGEEVRWGIENLNIDEARIAALGATGFISPLKVSCEDHEGQGKVKFARWNGTEFESASDWIETDQSIVRPMIEASAAAYAADNGISIGCN*
>MP0315_megahit_141617_1-420
MKKLNKITAGLACLVLSTGVMAQGVTDDEVVLGTSTALSGPAALWGVSASRAAQIRFDMANESGGVHGRQIRVVLEDHQYQVPIHVKAMNKLLNLDKVFATFNVLGTPMNLATAETQYAKNVPLLFPMTTAQSVQEPEHD
>MP0315_megahit_144646_3-1142
TKWNVHNPAVSEHVDEECEDRSNDCDSYIFHHESYDTVKIIAEAFVLSGGDYDDVNSFIYDIGVTYIGATYSLFFDTNGDVRGPGHDICEFSGGIFSAYYNCDGIWQPRFGVLYDDTVVNVPLGFLNPLSGPIEIYAEGFTVSWDVAIDHLNEIYGYLNFEMYQEDSGCDGTMAADAAQYLVDDGVYAIAGAACSGATLGAMEVTRDNQIPQVAYPSTSPAITTADDDGYLFRVVPSDAQQGQAIGDLVAYYGLENPAIIYMTNDYGAGTADATENRLEENDIETCVKIGYDDGQTDFYYEVEEIKDNGCDSMVMISYADDGAAIIEELRDQDVSISVFGGDGIADQAFLGGFTDPTDAEGVFATRGAWSSSGSKEGPYF
>MP0315_megahit_145068_251-1066
PNAGNNLLTGEKCSPWVIRTSFSNDQINRVMGPWLYAQGYRTLYLMAPDYAAGHQMMEAVKRDFVAAGGNIIGEEYPPLRETKDFAPYLAKVKASQPDALYVFFAGRLAIQFVKQYHDFGLKKEIPLTGAGWLTSPLFLPAQGAAAVGFTGALNYVPTIDSEENRAFQEAFKSKYERTASEFTVQGFDTGRLLVEALKATGGDTSNKKALVEAMHRIHFNGPRGPFRIDPATNNVIQDIYIFEMQQVGYNVRHVIIDKIPDVQDAPNGCVM*
>MP0315_megahit_146561_1-231
MKFGRYLISFLALAAVMCPLSTTTVAEDDGLYVPLFTYRTGPFAPGGSKVANGVAAYFEMISERDGGIEGRELIWEE
>MP0315_megahit_147598_265-660
MKKYLVVLALGLMGIGTQAMAAECPIKIGGLAPLSAPGSVTGGEAMRVAMLLAERDINAAGGVLGCDIDVVIADTEGLPEKARAMMERLITQDGVVAIGGGYHSSVGVAGKDVANDRGIPVVFAETWNDTIT
>MP0315_megahit_148160_261-578
EAVRTAQGKYGKKAMTGEQMRWGFENLNLTKARLTELGLGGFTNPVKVSCSDHETGGPIAIQQWDGNKWNIVSDWIKPFRDVVWPMVKSSAAKYAAENNIKPRTC*
>MP0315_megahit_148691_3-272
MTVNKQRRRVVKSVAAAAAAATLPLPFISKSGFASDPIVLGLPIAQSTAGGVADHLDHLQGAILAQEEINAAGGILGRELKLKVVDIDIF
>MP0315_megahit_149543_150-1313
MKQLLVIALFTTLILTQSDNKLSPGITDGEMLIGNIQDLSGPLKELGFLIPAGSQLYFDYVNENGGVHGRKIRMIIEDHQYNPQKAVVAAKKLIEKDQVFALYNVIGTSPAEAIRPVLEESGVPLVAPATMSGTMSDLSRQAGDLIFHTDAGYDVQSNVLVNYILEQNANAKIGVVYQDDDYGANVLKGIAEAEERHGITIQKEAYQRGAADFQGQTMNLVRGKITDVIIAGIVREPVTIMKTAQAMKYSPRFFGHAPTVDARVTLMAGEAGEGYTACYFAFLWDSDEPGPTLYRKLCEKADIPKEMVGIYNFYGFATAQVLVEGLERAGKSPTRKKLVKALETLNKWESGSYPPITFNPNDHAGVEKVMLLQVQDGKQVAITGWLE*
>MP0315_megahit_150882_1070-1399
KGPENKRFLAAMKKKFGSDLLTPNDLSVPQYDAIYLYKAAVEKAGSADVDPVIKALAEVSYTGPRGTISMNVQRHAPLNMHLGHIQSDGSVDIVKIFKNVSPGDQCPKL*
>MP0315_megahit_151374_3-1178
WFLVVLWFRSKKGVVYEDPNRHQILVENIMGGSIKMGKLFKYSAISFLSLLLAGIMVIAPASTASAAPKGAPKQIKIAFVDFFSGGAAVFGISGKGTSEWLVAKWNKEGGIGGVPIKLILVDEGGGPKKQVSELRRLVQDEKVDAIVGYTSSGNCMAIKPVAEKLKILTVVHICGTHQLTENSPSKYVFRTSANQAADSVSLARYALALKPDLKTIAGANEDYAWGRDSWGAFKLAMQTLKPDVKVVGELWTKFQAGEYSAEISKLLRLKPDVIHSSFWGGGLITFVKQAAPRGLFKQSLVALATGEQVLQNVGKSLPDGVIAAPRATGGYWATASSPMEKEFVAGVYKHNKRYPDYPAYRTHQAWGGLKGAYEKAIAQNTNFGNPKGVWPT
>MP0315_megahit_152294_2-961
MKLKMTTLALGAALAAGPAMAELVFPSLSYRTGPYAANGIPFADGYADYFTLLNERDGGIGGEPIRMIECETGYNTEKGVECYESTKGEGALVYQPLSTGITYQLIPKATADGIPVHSMGYGRTSAKDGSVFKNIFNYPTNYWDGASVAIKHLLDLNGGSLEGKKIALVYHNSAYGKEPIRTLEELGKKHGFELSLLPVDHPGQEQKSQWLQIRREKPDNVIMYGWGVMNQVAVQEAANIRYPMDQFIGIWWSGSENDVRPAGDKANGYKALTFHNVGDDFPVFDDIQKYVVDTGKAAGAGDQIGTALYNRGLYAAMLAA
>MP0315_megahit_152719_3-545
DIYEDEGILMITPASTSPEITQRGYELVFRTIGLDSMQGPVAGNYIAAQKPERVAVVHDKQQYGEGIATAVRDTLKDAGIEIAMFEGITAGDKDFSSLVTKIKQADVDYVYYGGYHPELGLILRQARQADVDAKFMGPEGVGNKDINTIAGDAAEGLLVTLPPAFDQKEENQELVAAFAEK
>MP0315_megahit_152754_3-626
MLSTFSQNAPKLRTLLLISVISISSAARAQEAVRIAFLDPLSGAFASVGTSGLKQLQFAADYLFNSRGGILDGRMIEIVPLDNQNSPTQTQIQFRRAVSEGIRIIFQGNGSAVANALNSAISRHNRRNPGQEILQINYSAVDPILTEDNCSFWHFRFDAHEVMKLNILTDYIASNPNIKSVYIIGQDYSFGQILSDTSIALLKEKRPD
>MP0315_megahit_153222_1-192
MKNIAKYGAVSALSLVIGASAAFAENIKIAFIDPLSGPFASTGTNGLHQFEFAADYMVNDKGGL
>MP0315_megahit_153329_2-277
AEEARRIGLVQEVVPAGTQLDRAIQLAEKICEGAPKAVQATKASSAIYLRDGEEACIAALGPKQAELAAMDDAEEGVAAFRERRPGNFTGN*
>MP0315_megahit_153531_1-381
NGLIFVAGFWWDKNDKTRAFTKKFAAENAKRGLSDKKIPHHTDAQGYDIVYLLKQAMEKANVTGDKGKLKAERTAIRDALKGIRFSGVTGENVCFDAINDAQLPGYIIEINDQKWSKIDEWPPEKC*
>MP0315_megahit_154726_1-354
MAMRSGTRVAVTRREFVAGAGAALAAGSLTGFPAIAQVRPLKVGVFVSEVDAQGVDELAEPYVSQMRLGLELAATEINTMGGILGRLVEFVYRDDGGSPPSQAAVTALVAEEGCEAIV
>MP0315_megahit_155639_71-1048
MNALQKSLKTAAIAITIASVSGFAAAAERGITDTSIKIGNIGPFSGKAAMFNPLNYGSVAYMRYVNDMGGVFGRKFDIVLGDTACAQAKGIAAAKKMVYDEKVFMITVNPCSGVAMAVKPTLVKEGVPWSGVSANPKITGSVGSGGTSAPPKYMFHVTPNGYFSGMTMGKFIMTKPNTKKIAIVAHTNDWARGYCDPAKDYIESQGAEVVLDTAMERGSTDATAQVLQIKSKGVDGVLGCLYQPELVILLKAAHKYKLNTPIIGALGADFGQVVQQVGNAKAVNGVFFQGHLYKDKINSPALEWGKQILLKYLTKDELPKTGDPTH
>MP0315_megahit_157995_2-517
MTRLTQLSLTFLLSIFMACAGREPTPGVTDSEILIGNIQDLSGPMKELGMMLPHGSNLYFSYINEKGGVHGRNIKMVIEDHQYNPQKSVAAAKKLIDVDQVFCLYQVIGTSPCEALRPLLEENGVPLIAPATQSGTMSDRSRTGWKYIFHTDTGYDKQANILVDYAYEQNAD
>MP0315_megahit_158543_1-342
FIASNFANLWNSDAPGAVHYRELCAKYEVPEAYMGMYHFYGYITAKVLVEGLERAGKNPTRKRLVNGLETLKNWDSGAFPPITYNSNDHAGTESVVLVQVKEGVQTVISDWVK*
>MP0315_megahit_158825_1071-1319
MAEKSKETKTVDSSRRGFLSKSAVGAGAALTGTMLGAINNGAKADGDPIPLGGGMPMTGWAAADGIEFKRAQEMACDEINAMG
>MP0315_megahit_158971_1-489
AAQAIKKSCEIDWKPLHLLNNVSSSVKSTLVPAGLECSKGLITAQFMKDPTDPQWADSAGFKEWSAWMEKNMPNADRGDILYAYAYNVSKLLHMMLNGCDDLSRPGIMACATNLKDVELPMLIPGIKVNTSPTDFYPIEAEQLSEFDGEKWVLFGDIIDLSR*
>MP0315_megahit_159518_3-245
MKKNLSKLCIFVFSTIVFFSWTTLYAKEVLIGGAACETGMQAPLDTPGINGAKVAVKYLNDEKGGILGRPVKFVNLDGKSD
>MP0315_megahit_159834_2-457
GTPAWDFYEPLWTATPGYGDTHGEASSMYHFSAYDLLVHTALAVEKAGSYNASAWAPAMFEVGDGPGTVCYTYADCLALIRAGKDIDYEGVTGPGSYSSGGVNVVIQSYTPYNNDGSLGEAVLLDSDRALEIIGRIAVEAECDDNECTWGG*
>MP0315_megahit_161659_2-691
LYSSWSLGDKQFTLSMWNTTMSATAAEFAYNEKGWKTAYVVTDQIIAYTRSLSEYFLVHFEAIGGKILLEDTYTNGDNDFSAQLARLKALDEEPDVIFISSYGIDIALITKSLRESGITAPILGGDSYDDPSVWEALGTKFGSDIYFVTHTWMGSAEGHPDMPEFVKLYTDYHGSAPDTAFVATGWDTVMLFAQAAEIAGTTDGAAVAKALEDNVFNLLTGDLDYSNAAD
>MP0315_megahit_161857_1863-2102
SLNPKNISESLKGKSRQSFIGVGEENTVTMRSRDQTLVNYAIGWGSTLPKEPYMKDVKAADWESIQELEKEWLTSKGWI*
>MP0315_megahit_162041_1249-2391
MKTLNKWAAMLTLAVVGMAGCGEVSEVQLGALLSLEGRASSYGQSIQRGIGVAVDRVNAAGGVDVGGNGTRVPFSVIVRDVQSDPQIGAQLAQEFIDLGLPAVIGSDSSAVTLAIADLFQQSEVVLISPASSTLALNDKGDYIFRNYPSEYFEAVTLANYIYNVAGIRKVHVVRSQSEFGLGNAFIARFRTLGGGVDAQVSFPADQPEALMEEDIEDLAATDADGIYIAGYSDETAATARVLRDAGIELPLFGTGAILPDELVEVGGDVVEGLVYPMVTFDAEEDVTAEFIAAYRNKFGDDPNVYAAHGYDATLIIVQAIEQEGPTASNISFYMNAMNPFPGAAGSTKFDADGNAEKSHRIWAIEEGEAVQKTARNQNHP*
>MP0315_megahit_162859_2-400
PAQKKSALGFIGILNYVPSIETKENLEFQRAYKEKFGRIASEFAVQGYDTGKMIVEALKSLSGDTSNKELLAEELSKVSIIGPRGPLTIDPKTNNVIQNMYIFEVVNSANGPVLKILDKIEAVKDPGTGCSL*
>MP0315_megahit_164685_2-547
GNLLACVWQDCPTEIATDYGVTDDTIRVGAIADLSGPFAPLVKFIVDAQQVYWDMVNRDGGIAGRQVEFVVRDNGYQVDAHLEHYEEFTEESDNGVVMISQSTGSPMTAAIAEAAIEDNIAVIPLSWYSAWPDPDYGLNIFESTSNYCYEAINGVDFLNEHVAAQTGIAAPTMAIISFPGEY
>MP0315_megahit_165253_12243-13430
MFKVLKPFRRLWPQAVAVTTLGLLMSSPALAVEPIKIGLVAALSGQSAKSGEALTRGLTIAIDEINADGGILGRPVELIRRDDESNPAKGMLAARELIQREKVTVLFGGLDTPVSLAIVPLVNQMKVPFMGAWAAGTSITQNGASDNYVFRVSAMDEIVDEALVQYGIDEYGMQKPGMLLINNPWGESNEKGFRHALEQRDMEWAGIERIEGSDLDVIPQLTRLKNAGADTLLMVGNVGPSAQVVKSLDRMGWDVPVVSHWGPAGGRFSELAGPNADRVHFIQTYVFTENNSAKGDEVLSALKARYPEIQSLADITPAVGIANAYDAMHLSALAIEKAGSTDGTAVRDGFYAIDSYAGLIKNYSTPFTPEQHDALGPQDYVFTHFVDGSIVPVKP*
>MP0315_megahit_166874_2-772
DPDAAIAEAERMINDESVIAIMGPNCSGNTGAVISNVLVPNGIVAISPSATSPALTDQEDGGWFFRTSPSDARQGQVLADIAISRGQTDMAVTYTNNDYGKGLADAFASAYEAVGGTITVMSGHEDDKADYSADVAALSAGGSSTLAVLGYADTGGKGIIAASEDTGAFSDYVFADGMISTTTSGAVGDGSWGTLPAPSGALAANWLSVAEAGGVDGTGAYSAESYDAMALIILASQAAGSTDRAAIQAQVMNVANA
>MP0315_megahit_169447_1-183
PGDKILPGELAKGLEILAGGGDIDYQGATDVELSTFGDAAGSFKEMEVKGGAFELVQVRQ*
>MP0315_megahit_170585_74-1255
MRKVFLALAAATLLTGQAVADDVKIGIILGFTGPIESLTPAMAAGAELAISEVNDSGSFMGGSKIEVVRGDSTCIDSAAATAVAERLITSDKVNAIMGADCSGVTTAILQNVAMANGVVMISPSATSPALSTVADNGLFFRTAPSDARQGQVVAAILKDQGYKSAAITYTNNDYGKGLADSIETNFKKVGGKVTINVSHEDGKGDYGAEVAALAQAGGEILIVAGYLDQGGKGIIQASLDTGAFDVFYLPDGMIGDSLPAAIGDGLNGSIGDVPGTDSPGAATFEKMATAAGFKSGPFAPESYDAAALIIMAMQAANSTDSQAFKGKVMSVANAPGQKIFPGELGKALKIIAGGGDVDYVGASSVELIGAGESAGNYREILVKGGKNTTVRFR*
>MP0315_megahit_171027_2-730
YELADYDRAEALFLMVLRSSPDKKRKWEIMVRLARIDGNRMNYEKAFSKLKKVFGQIENKEVRKHAVEVTANLINEKLGAAHVSALIQKFGNGFPVDLLILRKISSFRETGDIASYVASIEKFIETFPKHSRKVEVQNWLNSIKEHTGAKIKIGVVLPLTGKLALTGQRVLQGIQLAVNQLPFQFREKLGLEVRDSGELPIKGVITELAGLPNVVGIIGPLLSDEVKIAGEVARQYQIPIFSP
>MP0315_megahit_171286_3-512
RELVQREKVTVLFGGLDTPVSLAIVPLANQMKVPFMGAWAAGTAITQNGASDNYVFRVSAMDEIVDEALVQYGIDEYGMQKPGMLLINNPWGESNEKGFRHALEQRDMEWAGIERIEGSDLDVIPQLTRLKNAGADTLLMVGNVGPSAQVVKSLDRMGWDVPVVSHWGPA
>MP0315_megahit_171559_172-1497
MKHRVLRLAAVGVAAVLTTFGVAVGNAVAKDKMVIAVPTFLTGGGAPAFGIPARNGTELIIQAINKGQVPAPYNTKGIAGAQVEAIIYDESGGGAKQVTEYRNKVQKLGVDMFAGFVSSGTCAAVTAVAEELKTLTLYSTCGTPRVFEELDKNPKYVFRTMSHATADGVSLAHYVASKYGSANGYTGINQNYAWGQDSWRDFDLAMKVLAPNIKGSTKGQWPKIFAGRYGAEISALLKSPEDLVHTSFWGGDLEAFIFQGLARGLFKKKTFLMSVAGTAAYRLGKKLPSGIVLGSRGPYGIYANQLIDTPMVKWFNNAYVNRYGTQPTQPSYQYAQAILGAKFAYEKAAAANGGKWPSTDQVIAALEGATFQGVATEVRMARSNGHQGVTDHAWGVASFDKELGLPVVSDVMHFKGDCIMPPNGMDSVTWLKGGMKGAKCD*
>MP0315_megahit_173025_3-311
PITRSFISEYEKFSGNKVDMVSASTHTALKVVVAALKKAGTNNPDAIRKAITQTQLSAATGHISFNKLGEVRKNVEVQIVRDGNWHYHSTIRDQTLLAPPES*
>MP0315_megahit_173232_2516-3538
EINGAPIVVFSGDDRNSADVGANTVREWIDQRNVDMVAGMVASSVTIATTQLLAENDKLAMVAGAAALSITNEYCTPNHVQWVYDTYAMSNGAAKAILAEGGDSWYMITADYAFGHSLESDVTAVVEAHGGEVLGSVRHPLNTSDFSSYVLQAQSSGAKIVGLANAGADTVNAISTAGQFGLAQSGQSLAGLMVFLNDIHALGLESTQGMQLTTGWYWDLNEASREWAERYQARTGRMPTMVQAGVYSSVMHYLNAVEASGTDDSATVRAMMQDTPINDMFATNGYIRDDGRMVHDMYLARVKTPDASTNEWDLYEILRTIPGEEAFQSLEESRCHLVAQ*
>MP0315_megahit_173513_1-903
QVDILIGPYSSVLTSAAAQVAEAHGKLLWNQGGASDDVYRQGYRQIVGILTPASRYLTGLLPLVRQTDPSATPIALVRASTGEFPKAVCSGVAGTAEGLGFRTVLDLEFAASSADFTDVNGRIRAVQPDVVVMVGRVRNDLALARILAESGVNAGAVVAVAAGIQAFQDDLGSLAGRFVGPSQWESGAHYQPDFGPTAEQVIASFRRDGHQTVDYPMAQAYAAGIVVQKCLEEAGSPDNQALRDAAARLRFSTFYGDFEIDAETGRQIGRESLLVQWQEGRKVIVWPPSLAQGRLVYPWR*
>MP0315_megahit_175712_154-555
EYALCAAQWHKSLSYSDSYFGDGMQFDKDFTTEYGYAPPYQAAESAAALLVYKDAFERANSFDKEKVRDALAQTDMQTFYGNVKFHETGQNIAKPMVLFQVRCEGDTCENKVVAPTKWASTTLVHPIPKWSER*
>MP0315_megahit_177303_1144-1701
VAHKPTDTEFVGAMVGFKGAGCDLIVFGTIIRDTIVGYATARKLGITADVVVTQAGFDTMVAGYPGGITEGLYAASVGEAVYCDSAPASAQAFCDAYKAKHGSDPGISGQLGYTAADLVVAGLENAGADLTVDSLMDGLEAISGHQDTFGRISWSYGADDHKGTQVVVLSQVKGGKWVTLGQATF*
>MP0315_megahit_180508_3-551
SILAYLSFTINSSGITQNKKNLENEKILKIGVLLPLSGKFQDIGESFLKAIQLALYDISNENIKIYPKDNKGNALNTYKAAKEFEEQGIKIVIGPIFYENLERLGEVNNITFISLTNKTKEIPKNIIAFGVNIESQVETLKNYFDKIKVSKTLLLSPKLEFIYQSESVAKKDVLKFYRTYSYD
>MP0315_megahit_181638_2204-2419
MIKKLVVSLLSGLVLSATAGISVMAAEESDPNKEQFFPVLSYWSGPFAPGGSGIAGGWMDYMALLNIRDGGV
>MP0315_megahit_181752_218-1054
ILTEDNCSFWHFRFDAHEVMKLNILTDYIASNPDIKSVYIIGQDYSFGQILSDTSIALLKEKRPDIEIVGNELHPIGQVKDFTPYVTKIVSSGADAVITGNWGADMVSLARSIIDNGLDIPVFTFYAAYDGITATLGADGKNMIRLVHNETSNPIPTEQRKEFIRAFKAANPNNDVTQPRITNALSMIVAAMEETQSTDPYDIALALEDMRFTTLSGEEIWMRGEDHQIFQSLHISVHTDEGIEFDADNSGFGLFSEYHVPTEETIVPTSCRMSRPSR*
>MP0315_megahit_181878_1-537
NYAAGKNMVAGVERTFKGEIVGKDMTKWGKDMQLDFSAELAKAKVSGADAIFVFYPGPAGPAFIKQYDQAGLRGKIPLYTVFTVDALSLGRLQKAKLGGVLGSWNTMFWAPDLDNATNKRFVADFKAKTGRYPTHYAAQSYDAIMLIKSGVDAVNGDTSNQDGIRAGMLKADFPSVRGK
>MP0315_megahit_181975_2-430
MIEIRHKKLLSQFALVAALSLSVNATQAGETIKIGGMAPLSSPGSYQQGPELVLGLEWAVADFNAAGGVLGKQIELIVEDTQGRPPTGATVVEKLITQNKVVAAAGEYHSSVCKAEIEVFHQHGIPFVIGSCWSDSLTKAGYD
>MP0315_megahit_182935_1-513
ALNEVSGDGAFLGGDTITILEGDSTCIDSAAAVAVAEAQIAGGVSAIMGADCSGVTGAIATNVAVPNGVTMVSPSATSPGLTDLDDNGLFFRTSPSDARGGQILANIATARGLGSVAMTYTNNDYGKGLADVFEAAFTANGGTVTAVASHEDGKGDYSAEVAVLGAAGGDA
>MP0315_megahit_183722_3-503
MKIFIKIIIFLCLTFLNIQNISAGEKIKIGLLVPITGQNSEIGKSIIKSVRLAINKINNPSIEIFPKDTASSPEITLRNAKELYETGVKIIIGPVFNKNLIYLDELKEIIFLSLTNKIIDNPKNIISAGINAGSQLNTISKFQKLNEIKKTIFLIPKENYKEEIEKA
>MP0315_megahit_184523_296-883
PDTDLNSHAVRLRESGADAVLAWLTPRHATIIHGAVGRLGYEPQWLVSSVLADTELMYDLTEGAWEGVIFAAIGQLANSDHPLTVKYREAVARLAPDELAGEFLLAGFRYSEPLVEGLRRAGRDLTTESLIAALESMDGFVGTGPPITYGPDQRQGTRAMYLAQTVQGGTAEKLTDWIESGIDIEAAIRVLEEER*
>MP0315_megahit_187977_1483-2685
MKRFFIAGAMALAFSTTAQAADSVKIGILMGYTGPIESLTVGIANAAKLALQEVSDSKRLLSGYPGGIKLEAVEADTTCVDAAAATASAERLVNSDGVAAIVGALCSGSSIASANSVAIPNGVVMVSPASTSPAITGLDDNGLFFRTAPSDARQGQVLASLLYGMGIEQVAVSYVNNDYGKGFADAFMDSFEKLGQAVVLLSAAHESDKADYSAEVAALAATGAEHLVVLGYVGQGGNHIISGSIESGAFSSFSGGDGMIGQSLIDDVGDGIEGMIGTAPGGQSKGAEMWKSVAAAGGLTVDGPFQGEAYDAAALIALAIQAAGSADRAAIAGSILAVANAPGEKIYPGQLSKALDILRGGGDVDYQGASEVELNDAGDPPGAYLQYVVEGGAWVTVGAL*
>MP0315_megahit_188413_1-591
QNGYNLAVERINGMGGVKVDGKSYKFDIIYYDDESNSGRAAQLAERLIKQDKVQYLLGPYSSGLTKAIAPVTEENKIPMVEANGASRSLFTKGYKYLFAVLSSANLYLDVAIDLAVEKNGGPVNIAMAFEQDAFSQDVRLGIVEAAERTGSTIIIDDKLPKELNDMAATLSKVKATSPDVLVVSGHSKGALTAIRQI
>MP0315_megahit_188849_7-750
KNSLDCASAASGYTDYPPGKDSVAAFKFGFEGAGGKVVDSIPMGGPREVPDFTPFFQRVKDAKPDCFYVFVPAGNHASAVVKTFSDLDMAGAGIRLIGPGDITQDTKLQGMGDSAVGMVTVHHYSADYETPENQVFVAAWKAAYGADTTPDFMGVAGYDGMAAIVQVIRELDGNITADATMDILKGWKFDSPRGPIMIDPETRDIIQDQHVHLVVKSGGRLKIKVLSSIPQVKDPCKANQLGKCASN*
>MP0315_megahit_188909_217-1494
MKNRFLVAVVFAFASLSITGTSYAASVKVGASLPLTGMFAVPGSKHLEGYQMCVDMINANGGWLGQQVELLATDNRSDVETSISQYERFINVDKVALTFGTFSSKLTFPTSTILAKYNYALPIPSGGALRIYRRGFTNLFYFQAKAAEYYGKTFISVVQDLAAAADQPKTVAVVHADDFFANSIANGLLGKQVKLPGSGELVEDMAPGYVVEAGMDLVYNEQWPEEGFSDWLTLANSIKNSGAEYVIGMMASPEEAVQLSRALKTVRHNPKHLLLTQGTQSEFLEGVGDASEGIMVFSAWHADAPFKGTLAGIQMNNTDFVAAYQKANGKLPDEDVAITFALCQGIDQAVNATESVDNDKIIAWLHGRTASDPVNTILGTYNWDETGLPINKQPLIVQWQGGELKFIYPINEFKASPAISPKPAW*
>MP0315_megahit_188941_3-746
MGYGMSGAADGRWFPWVFNFPTSYWSQASAFIRYVGTEMGGMENLKGKKIGLIFLESGYGREPIKLFEALGERFGYEFKHWAIPAKQMADQRSQWRKIVRYDPDYMFMWGWGVMNPTAVSRAAEFGYPMDRFIGVWWSGDELDTKPAGIKAKGYRAATFHAPGDFAQVHKDILKYTYDGDMEVAREHNYGDVLWSRGVFNAMLIAEGARNAILEFGGTITGKEMRWGLEHINMTDERLEELGAKGFGK
>MP0315_megahit_189201_1-852
ADCSGVTGAIASNVAVPNGVVMISPSATSPGLTTLDDKGLFFRTAPSDARGGQILADITKDRKIKSVAITYTNNDYGKGLADVYEAAVKAHGINVTTVAAHEDGKADYSAEVAVLASAGGDAVAVIGYLDQGGKGIIQGSLDSGAFDTFILSDGMIGQSLLDAFGKGLSKSFGSLPGSTGKGAGVFTTVAKAAGIDSSGPYTGESYDAAALIVLAMQAGGSADRGSIAKNVMAVANAPGKKIYPGQLKKALDLLAKGKAIDYEGATGVTFTDVGEAFGSFLEKE
>MP0315_megahit_189625_355-555
MNLFKKFFSMFATTFLVVGLILPVQAKVEGDTIILGAAVSLSGKYSTNGEHTQNGYNMAVQRINDMG
>MP0315_megahit_189833_526-1320
MVTLFNRVRSYLITAAVAGGLAAASFLVPGASALAAEEVVILGLWPTSGPYADTGPTLDMGARIALDEVGFKIAGKKIKYINRDSETKAGTAARRTQGAIDSDGVKFIIGPWSSGVALAVTEVAKKNKVMYYFSGGTEDISGKRCHKYAFMWAANAWTAMDANLKIFRQANPKAKTIYLFVVDYAFGWTLQKYVEALAPNYGLKVVGVDRHPLGHREYSSFITKAMAAKADAVYMINFGLDAISAVRQMHNFGYTPKNPVIMSWS
>MP0315_megahit_191403_1-492
MKRTLIQQASLSLGVVVAGALAFGATPAMAQTVKMAVPTFLTGAGAPAFGLPGKNGVELIVRGINNGELPAPYNQKGFAGRQIELNIYDESGGGTKQVTELRNKVQKQKVDLVVGYISSGTCAAVTRVAEELKILTVLAVCGTPRVFEELDKNPKYVFRTMNHA
>MP0315_megahit_191597_2-289
DVPARAFTGFMALAQAINNAGSTDSEKIRQALVDLDIDSSSLIVPYRGVKFGPDGQNEKTRGILMQVQNGKYCTVYPFELAVCELKHPMPTWAEK*
>MP0315_megahit_192423_1-414
QFLGISPTMDHRVVLGAGEAGEGFIAANFAELYNSDTEGAKLYRELFKKSGTDEKVMGMYNFYGFMTAMVLVEGLERAGKRLTREKLITAMEGIKNWDGMGVFPGLSYGPNDRAGTEAVALVAIKDGKQQIISDWIK*
>MP0315_megahit_193625_171-551
VAGAIVITEAIRLAHKRAQDQGQGIGPISGEEFRWAMENLDLTAERIAELGATNIVPPFKITCQDHEGSGSARFQQWDGKQWNFVSDWIEPLDEITRPMIDASAAQYAEEKGITPRRGMSMGSDCG*
>MP0315_megahit_193756_3-902
QLAERLIKQDGVQFMLGPYSSGLTKAMAPVTEKYQVPMVEANGASRSLFTKGYKYLFAVLAPANLYLDVAITTAVELNGGKPVKIAMAFEQDAFSQDVRLGIVDAAKRTGSKIIIDDKLPKELNDMAATLSKVKATKPDVLVVSGHTKGALTAIRQISEMKVDVPMLAMTHCDAAKLSKQHGKAAEFALCASQWHKSLSYKDKYFGGGMKYAADFNSMFGYEPPYQAAESSAALLVYKDAFERANSFDTKKVRDALAATDMQTFYGNIKFAEGGQNVSKPMVLFQVICDDDGKCENKVVA
>MP0315_megahit_195265_296-802
AVYTFFAGGGGVSFVRDYAAAGLNESIPLLGSGFLTEGNLEALGEAGEGVMTTLHYAETLENNANQSFLTAYENAYGETPDTYAVQGYDTGMMLAQALSVLGGDTSDRERLIDVLANVQLASPRGPLSFSASHHPIQNVYLREIRDGKHEVVSIAAENLEVPDDACQM*
>MP0315_megahit_196780_282-827
MVKRRSLRQVGLLAVSMLATAIWSVNAQAACTIKVGVISTFEGAFAILGPESFRGAELAVNEFGGKAGGCDIELIKGSSDARPDVAIAAARKLIENDNVDILVGPLSGSEGLAMKEYAKTQPNKTFVNGISAAQDTTLREPADNFFRFSGDGAQWQAGLGNYVYDVKGYRRVVTLGEDYSYP
>MP0315_megahit_197149_4758-5936
MASNSGSIPQNYIIIGIIVVAVLVGGFYFMQSNSGDCVVKLGHILPTSGPLAAYAGGFQAGVQAAVIEANDQGGIDGCTVQLIEEDSATDPAASAAAAKKLIEVDGVHAIIGVYASSSTLAAAPIVEDSKTIMISPASTSPDITNAGDFIFRTAPSDALQGVAMADLAWSQGHRTAAVIFVNNQYGQGLSDVFQESFKANGGTITIAIAYELEMATYRTELSQIQATNPDIILDVSYADDGQIIFREAAELGITAQWLGGDGIADDAIFGAPGIAEATEGMIGTRPASPESPGKAAFLDLLAANGLEEGLYSAEAYDAAKLALMAIDEAGADATKEAIRDALISVANGYVGASGDKTFDENGDVGGTYSIWRIVSGAFVDIGNWDPSGISLS*
>MP0315_megahit_198722_1639-2820
MSQKSSSIPQNYIIIGIVVIAIIAAGLYTQMGGTEGDCVVKLGHILPTSGPLAAYAGGFQAGVRAAVQEANDNGGIDGCTVELIEEDSQTDPAASAAAARKLVEVDQVHAIVGAYASSSTLAAAPIVEDGKTIMISPASTSPEVTNAGDFIFRTAPSDALQGVAMADLAWSQGHKTAAIIFVNNQYGQGLADVFEAQFKANGGTITIKVAYELEMATYRTELSQIQATNPDLILDVSYADDGQIIFREAAELGITAQWMGGDGIASDAIFAAPGIAEATEGMIGTKPSASDSPNAAAFEALLVQYGLEADIYTSEAYDAAKLALMAIDEAGADASKESIRDALINVANGYVGASGDKTFDSNGDVGGTYSIWKITNGAFVDIGSWDPSGVKLD*
>MP0315_megahit_199205_207-1004
GLLAFLNGLVDTAQWSPDNRKIAIVTGSQNYSMVIAEAIRDNAAKYNWDISLFETVVVPISEWGPTLTKIRNDPPAAIAVTHWVPQDLAQFMLQFVPNPTNSLVYMQYGPSLAAFREVGQDSTNGVLYSTVIASLQDEIGQAFNNRYKERFGPSSSPLVGAQVYDSIHYWALAAAIAGGTAGPGGFDQNRKVAERLRRMIYRGVMGTTHFFLPEQAAIPYPDATNDPSLGMPHQYLQIQDFTDEPEMIAPPPYETAKFEMPPWFK*
>MP0315_megahit_199256_3-566
DYGENVLEGIARAESKHEITVQKESYQRGAVDFQGQTMNLLKGGCTDVIIAGIVREPVMVMKTAEKMNYKPKFYGTGPTVDARVGKMAGSAGEGFTATYWANMWDSDEDGPKLYRELCEKYDVPKPYIGLYHYYGFATAQLLVEGLERAGRNPTRKSLVRGLETLKDWDVGSFPPITYGRNDHAGVDK
>MP0315_megahit_199573_2-616
AKEFQKMLKNKGISIGAVETMDAKATDLSAQLAKIKSSGGNTLFVTSGVEQITLVLKQAKEQGVKQQIITTGGSSSPDQLIAQAGAAAEGSLHLLFFAPWFPEAAPNPKVATKFVKEWKKRGHNFAGLTEGFRGHDGIMTIAAAIKAAGKNNSKAIQKALWGVKVDGVNGDIAFIKQGPAGKESAQNVPNVYVVTIKNGKVALP*
>MP0315_megahit_200692_229-702
MNKLSKFILTFVSAIALILASTSISFSKVVGDKIILGAAVSLTGKYSTNGKHTQNGYNMAVERINSMGGVKVGGKTYKFEIIYYDDESNSGRAAQLAERLIKQDGVQFMLGPYSSGLTKAMAPVTEKYGIPMVEANGASRSLFTKGYKYLFAVLAPAN
>MP0315_megahit_201782_3-497
FILGCLYEAETVIFLRDAKKYGVRIPVMGTAGTDLENTLERLGDPDAVKDYYVLHAFVDKVDGPKMKKWNDIILKYYPNETITGFSAVSMASGVAAVNALKAAGRDLTRSKFIAELDNIKGLKTGILACDITWSSTDRHGCKKSAVAGFVDGKPTVLSAWKKPW*
>MP0315_megahit_201817_2-529
AVAVIGYLDQGGKGIIQGSLDSGAFDTFILSDGMIGDSLTDAFGASLNKSFGSLPGSTGKGAGIFSKVASAAGIDSSGPYTGESYDAAALIVLAMQAGNSADRSSIAKNVMAVANGPGKKIYPGQLKKALDLLAKGKDINYEGATAVTFTDVGEAVGSFLEKEIKGGKFKTKKQR*
>MP0315_megahit_201836_241-1545
MIEAFNRRMFIKYSTGAAVVAAASGLSAPAVHAARKPVKIGFVSPQTGPLAAFGEADRFVLADVNKVLANGIKIGKKTYPVEILSRDSQSNPNRAAEVAAELILKHEVNMMIGSSSGTTVNPVSDQAEANEVPCVTADTPWQIVYFGRGATPKKGFKWTYHFFWGIDDMLGVFMNMWGMLGTNKKIASLMVNDADGVVGGDPKRGFRPPMEGAGFNYNQPPLFQPGTTDFTAQISTFKKQGAEILTGIATPPDFSTFWIQAAQQGLTKQLKAATIAKALLFPPAIEALGEQGDGLTTEVWWSPSHPFKSNLTGMSSADFGAAYTASTGRQWTQPLGFKHANIEVAIDVLKRCGDPGDPNAILNAIENTNYESIIGPVSWKFGDHRNPVKNACRTPLVGGQWKRQSGGKFNFDLTIVENKMAKNIPIGGDLKPLG*
>MP0315_megahit_203452_1-885
TIYIPQGMAAVMTGAKGNRYVFRVNSDTYSQAAAGAAWAMNNLGKNWGFIFADYGWGWSHFNEHKAVLDKLGASVGKPIAVPLDAKDFLPYLTKVAKGTDELYSIFFGSQSVAYYTQSKSLGLDKRMKRYSVVCTHEAISPKDMGGASEGIYMLEYHPRMLKYKDTPHNRKVRDLMRVDPVDGKEDGSKKIIAGSHYWAVWEGIFFIQKAIEKSGWKSKKDTPDFIQALEGLAVKESFEHPQGDKVMRAKDHKAVINFYMSKVQNGEIHVQHNIPAADVESRFPPRYDFTKESF*
>MP0315_megahit_206373_2-373
RGVAGAIVTMEALRNAQAKFGNVALSGEQYRWGMENFNLTAERIEELGATGILPPFSMKCDDHEGSGQVRFQQWDGKKWSMISDWIAPYHELTRGMILESAAKYAEEKGITPRSGDSMGSDCG*
>MP0315_megahit_207210_2-1606
MKTLIINFIFVLAVCGLAYAEPQEEAENNPEQAKPALPGDPFLQAEYLFHSGDFLGAKPLYHDYLSHNPSGERSYLALFRLGGIDQSNLSFSTAVRFYQIFLQKFPGSILANSARFNMAICHYELADYDRAEALFQKVLRSSPDKKRKWEVMVRLAQIDGSRMNYEKAFSKLKKVFGQIENKEVRKRAVEVTANLINEKLGIAQVSALIQKFGNGFPVDLLILRKISSFRATGDIANYLASIEKFIETFPKHSRRVEVESWLNQIKEETDAKIKIGVVLPLTGKLALTGQRVLQGIQLAVNQLPFQFREKLGLEVRDSGSLPVKRVLAELAGLPNMVGIIGPLLSDEVKIAGEVARQYQIPIFSPTASTQGLVDMNPYIFRNALTREIQAKFLAEYSVNTLHLRRFAVLHPFEPFGLELKDIFINEVEALGGEVVAVSGYERSQNDFKNQILQLGGVEDDELTKIAREILLNDGQIKDFSDTSLLSRPIVDMGHWSENNVEKLKVSLELSYDAIFIPGVYDKVGLIIPQLAFYNV
>MP0315_megahit_209275_1-582
LKIGVLLPLSGKFQDTGHSFLKAIQLALFDIENKNIKIYPRDSKANALDTYLSAKEFEELGINVVIGPIFHKSLERLNEINDITFISLTNKTQRISKNTVAFGININSQIDTLKKYFDEIKVSKTLLLSPKSQFTNQAEIITNSELKFHKIFFYNTNAKKITSEIKKITNYQERKKDLERRIKILEKSDLYKDK
>MP0315_megahit_210376_150-812
MKFLLIIFSIIYLNLSNINCLANETDQNESTLKVGLIVPLTGKDQKIGKSVLNSMRLALSKINDELIEIFPMDNNSNPEKTLLAARRLENEGIKIVIGPIFHKNLIYLEEIENIIFLSLSNKTKSIPKNVITIGINADSQINTIVNFLKKEKLNKTIVLIPKSSFENELKKALVNSKHKFLNIYSYDVDPGKLTSQIRQITSYKERKENLERRIKILEKSE
>MP0315_megahit_211388_2432-3154
IHIVQEQIAYCQTISRTLQEAIPASEFELAGITDIQFPVQNWEPVIQEIKRLGAGAVMLDHWVAAEYAAFCKQWRADPLDGTLIYMQYGPSQPEFLDLAGGAAEGFVWSTVLGVYADEMGNEFRKKYQKRWPGTMGLTYTGNAYDTCYFLKQAWEHVGDPNKFEAVCDYVRTTKYRGVCGLIDMNNKWQECAHYPDDGHPVTAKNLEDGMGQLYVQVQDVQHKIVYPDVLKEAEMRPIQW*
>MP0315_megahit_211445_2-181
LKADFPSVRGKFRYGSNHFPIQNFYLRTVKEDANGDWFVSHVSTVLSDHQDSYHGQCKL*
>MP0315_megahit_211759_1-651
IKVGVMGPFTGNASSYSKTQIGLMAYFKHINDQGGINGRKFEIVQEDTACAPAKGIAAAKKLVHQDKVFYLHGNSCSGVAMAVKPTVAPTGIPWIIAHAVNPKITMPVNEKKSIFHGVPAGPAYGSTMGKFVMSKPNVKRVAMVTHTNDWAKAYCDPAIEVIKASGGKIIETLALERGQTDATAQVLKLKKAKPDFILGCLYEAETVIFLRDAKKYG
>MP0315_megahit_211971_3-503
DSYDAFVNTTFLSNISDVEVVMAPIAFDYGVNEDTIRVGAIADLSGIFSGLVTQIVDAQTVYWDMVNANGGIGGKQVELVVLDNGYDVPTHLERYEAMRDTGADGVVMISQSTGSPHTAAIAEMAIEDDLAVIPLSWFSGWSDPAFGKNIFESYSNYCYESMNGVEY
>MP0315_megahit_212023_1-1122
GIPVSLSGQFQVQGMQALAGLQAWAEDTNRAGGVKVGHSDAGRLISIVYYDDASKTAQARQTTERLITSDRVDLLFGPYSGVLALASVQVAEGHGKLLWNQGGASDTIYQRGFKWVVGVLTPASRYLEEWLPLVRGADPNADSLAIVRASTGAFPKAVVSTVESQAGQLGFRISLLREFEPSINDFNAVLDEVERVRPDLLLGVGRIQNDLLLAGQLARRELGLKGVAVVAAPIQQFRDHLGEAADGFVGPSQWEASGSHRTDYGPSSAEVMASLRGKGHRTVDYPMVQAYAAGLVAQRCIEEAGTLEDSALREVAERLDFSTFYGRFKIDPVTGAQLGRSTVLVQWQQGRKVIVGPSDQRQAPMVYPWRNQQ*
>MP0315_megahit_212529_179-1138
RAEAERLIDNEKVVALFGAYHSSVSAAASNVAERRGIPYLTGESSSPKLHTRGFKWFFRTGPHDGHYTKTMFDFIRDFQKNTGIEIKTAAIMHEDTQFGVDSAREQVRLCKENGIEVVAKIAYRAKTPSLTAEVQLLKAANADVFFPTSYEGDAILTVKTMKELGYTPKLWLAQNAGYNQPGFAKAVGADAEGIISRSPFSMDMAERIPLVGKLNEIYKKHSGVDIFDPPIRTFVGALVLIDAINRAGSTDPEKIRDALRATRFPASAIPMPWNDIEFGPDGQNNGISTALIQMQNGTYYSVYPFEVAAKEVIYPKPAL*
>MP0315_megahit_213309_134-577
FVLSDGMIGQSIIDAIGADLNGSFGTLPGTQSEGATKFAEISGDIDPTAPYAGESYDAAALIALAIEAGGSADRSSIVANIKKVANAPGDKILPGELAKGLAILTGGGDIDYQGATDVELSTFGDAAGSFKEMEVKGGAFELVQVRQ*
>MP0315_megahit_214434_600-755
KFAEGGQNVSKPMVLFQVICDDSGKCENKVVAPLKWASAELVHPIPSWSNR*
>MP0315_megahit_214887_161-613
QNAGYTDPKFIETMGSKAEGVITRSPFNTDLATRIPLIGKINDLFKTHSGGRDLSDVPARAFTGFMALAQAINNAGSTDSEKIRQALVDLDIDSSSLIVPYRGVKFGPDGQNERTRGILMQVQNGKYCTVYPFELAACELNYPMPTWAEK*
>MP0315_megahit_216093_195-1442
MLQKKFKLFLYTALVAPVAFCLALGTASKVEAQKEIRIGFLTPLTGGGAQLGRDSVNGLKMYLDEVGYDMAGLKVKLIVEDTELKPAVAVTKAEKLIRHDKVHMIVGGVMGSTGYALGALANREKKLYIASIPASDDLTQRKLSKWVLRTGWAGSQPGHPFGKWAYEQGYRKVVMIGADYAFGHENIAGFHRGFEDAGGKIIQKIWVPVMTTDFGPYLPLVKKEADAIYALMIAAMPGPFLKQFKASGLKMAILGGGVTADETVLPNMGDEALGVITPLQYSAALDTPKNKAFVKKFRKLHKKVPSYFTESNYTTAKWIHEALKRVKGDISDIHRFSQEFQKIEIDAVRGPVKMDKYLNPVHNIYIRKVERINGELWNTVVATYPMVSQFWTFDPKEFLKNPVYSRNFPPCNYCK*
>MP0315_megahit_217324_555-1595
MSVRKLFISLFSGVALTAFAVMPAMSAEDADPSKEQFVPVLTYKTGPFAAGGSGFAGGFEDYMALLNNRDGGINGIKLVWEECDFGYNTERGVECYERLKGKGLKGAPVFQPLSTGVTYALLERAAADKIPLLFLGYGRTDATQGRVFPWGFPAITNYWNQSTTKLVYIANQEGGFDKLKGMKIVNLHLKHPYGIETIPVWDKMAEVYGFEVTHLPVPWPGIDQKSLWLQIRKIQPDYVINRNWGISCTVPLREAARIGFPADHIIGVWWCGAEEDAIPAGDSAIGYISAAFHGTGTDFPVIDDIFEYVYGVMQGNLSSSRVGTVYHLRGVAAGIIVTEVIRKAQER
>MP0315_megahit_217728_692-1972
MKFKLCSIAALAALLFSVNEVTAADPIKIGASLPLTGGFSLTGDKHKQGYELCVDLINKNGGILGRKVKLSVSDNRSDTETALNQYERMINAQKVDLIFGTFSSKLTFPTSAVTEINGMVHPIPSGGALRIYSIGHKNLFYFQQNAAEYLGNTLEGTISNLVAKGERPKTVALIRADDFFANAIANGLLGGKVKLPGSKKIVGDLAPGYFKNLGLKVVLNEKWPEEGFSDWITLANTVKRSGADMIVALTASAEEAVQLTRSFQTIKYHPKLIWMSQGTQTEYQESVGSAAEGVLIHSSWHPVANWKGVLSGKSFSNSDFIAAFKSAHGKEPDEDQAIPFALCQGMEQAVRGAGTTDNSKISAWLKARTKAYPVKTILGDFHWDKRGLPIDRPHLMTQWQGGKLKFVYPLGEFDGTSKLIYPKPKW*
>MP0315_megahit_218195_1-618
FTKGYKYLFAVLAPANLYLDVAIRTAVELNGGKGVKIAMAFEQDAFSQDVRLGIVDAAEETGSKIIIDDKLPKELNDMAATLAKVKATKPDVLVVSGHTKGALTAIRQIAEMQVDVPMLAMTHCDAAKLSKQHGKNAQYALCASQWHKTLTYKDKWFKDGMTYDKDFTEMFGYAPPYQAAESSAALLVFKDAFERANSFDQKKVRD
>MP0315_megahit_218539_732-1928
MSRLLLPISWLGFGLLAGCGETDSSVQEGSARVDGVTDSEIVIGAHTDLTGPIAIWGTGIANGARMRFGEANDAGGVHGRQIRYILEDAQYQVPRAVSAANKLIKRDKILAMVMAIGTPTNNAVMVQQFKDGVPNLFPVTGARSMVEPFQKLMFSQMGVYYEEMRAAVRYFIEEKGATTPCVVYQDTDYGQEVLDGVEDQAAQMGITIAARSAHQPTESEFTAAIIRMREAGCDLVLMGTVHRDTILVLEAARKAGWSDVAWVGNEAAYGQVIADQKSGSGEGYYAFVPLALRYADEELSLELRDWFNRYWERYGEYPGLPAMIGYRGADLTVHAFEIAGRELNRDSLIAAVESIDDYQDLFGNQLQYGPDDHKGVGSSVLSQIQNGRWVTVGKSISY*
>MP0315_megahit_219499_1-630
TYTNNDYGKGLADVYEAAVKAHGINVTTVASHEDGKADYSAEISVLASAGGDAVAVIGYLDQGGKGIIQGSIDSGAFDTFILSDGMIGQALVDAFGKGLSKSFGSLPGSTGKGAGVFATVAGAAGIDPSAPYTGESYDAAALIVLAMQAGGSADRASIAKNVMAVANGPGKKIYPGQLKKALDLLAKGKAVDYEGATGVSFTDVGEAVGS
>MP0315_megahit_220781_2-601
AAFTANGGTVTAVASHEDGKGDYSAEVGVLGAAGGDALVVVGYLDQGGKGMIEASLNSGAFDTFVLSDGMIGQSLVDAIGSDLEGSFGSLPGTDSAGATKFTTVATRGGVDSSGPYTGESYDAAALIVLALVAGNENTSNQDSSFDLRNQIADNIMNVANAPGTEILPGQLRKALIIIRDGGEINYQGATDVELVGVGEA
>MP0315_megahit_221010_991-1701
MMSIWSRRSHVGHVSRLSRVSRRRRGGRFGEVTAVLLLATFAGLSCAEPDDSGVRGVTDDTIVIGTWSPLTGPAALWGAVGRGAELYFDMINEEGGIHGRQIEFILKDDAYQPSRTVAAVREMVERDGVFAITAGVGTASNRAVLDYLSENEVVVVSPATGATHWAYPPKKYVFAAYTPYLDEAGVLVDYAVEDLGKTRVAIIYQNDDFGESGLVGAQLALEKHGLSVVEAVSVEVP
>MP0315_megahit_222423_1-369
MKYRTLILGAIAVAVGITGIAVSKAAVADEQFIPMLVYRTGPYAPSGIPVANGFRDYYTLVNKRDGGINGVTITFEECETKYNTKVGVECYEKLKGKGPTGASLVNPYSTGITYQLIPKAPVD
>MP0315_megahit_222741_1-690
LYFYNTLYEGGVCDRNEISLGTTPAQTVEKLVPYTMGMWGKKVYTIAADYNYGQITAAWVKRYVEQNGGQVVSTDFFPLDVTNFGPTISKIQSAKPDMVMHVLVGTGHLGFLNQWAAAGMKNKIPMASTTFGAAGADIEIIKPEAANGVITSYGYYPSIDTPENNAWVAQVKKRYPEKTPFLTELSAFTWDAIMIWADAVRTAGSLDRMKLIEVMESGKTYTMPSGKCTI
>MP0315_megahit_223673_4252-5481
MKKFLVMLTLGLMGIGTQVMAADCPIKIGGLAPLSAPGSVTGGEAMRAAMLIAERDINAAGGVLGCDIKVVIADTEGLPEKARALMEKLITQDGVVAVGGGYHSSVGVAGKDVANDRGIPVVFAETWNDTITGDKQKYIFRIAPLSSWASGVIWKFAAQAPGVKKVAIITENTDYGIPAAAECEKGLKSKGIDSVTFGVDIGTQDFAGIVERVKAGNPDYVIVLLTGEAGYNYTQQAADAGIGPMDMMFHANQAGLESKAWWENVPDGNMAFMARIGVPETMYNEGALKMAADYKAQTGKTGVESYALEAYDSIGVIAQAINEAGSTNGDAIVTALENISHDGALGRIYFPYGSKKDPSADGKGDEWWHQWPDPAITMVQYQKEGEPSNTMTIVFPEVYKTGDPIYIGN*
>MP0315_megahit_224540_2-874
MRISTFVTSVAATLLLTASASAQTVGVTDTSIKIGNTNPYSGPASVYSSIGKTIVAYFKAVNADGGINGRTIDLISLDDSYSPPRTVEQVRKLVEQEKVAFLFQTLGTPTNSAIHRYVNAKKVPHIFVATGASKWGQPEKYPWTIGYQPTYDVEGEIYANYALANVKNPKIALLFQNDDYGKDYRDGFLQGLGDRADELVVKMLPYEVTDPTIDSQILELAASGANVFFNITIPKFAAQAIKKSCEINWKPLHLLNNVSSSVKSTLVPAGLECSKRLITAQFMKDPTDPQW
>MP0315_megahit_225695_2-340
MKKNNNLSYGIIAVVVLAIIYYVYQTSDSKTANTEDTIVLGAAVSLTGKYSTNGKHTQNGYNLAVERINGMGGVNVDGKSYKFDIIYYDDESNSGRAAQLAERLIKQDKVQYM
>MP0315_megahit_226493_531-1163
GVAEAADDLGFSIVLTTDFPASTKRFTDVLRELKAAQPDMVVVVGRIQDDFDLARQLAESGINAGTVVAVAAGIQGFQDDLGSLAERFVGPSQWEADAHYEPDFGPTAEQVVASLQRDGHSHVDYPMAQAYAAGVVVQRCLEEAGSVNSQALRDAASSLKFSTFYGNFEIDPETGAQIGRETLLVQWHEGRKVIIWPPESAERELAYPWR*
>MP0315_megahit_227112_1-462
YDAIFLPGFYDKVGLIVPQLVFYNIDTATLLGARGWNSPELIKMTGKHMRKGYFVDGFYAESKRPEVVKFVREYKSTFGEDPTLLSAQAYDAAKMFLKTIHSGAKNRLQVKKELLQIRRFQGVSGETTILPTGEAEKKLFAMKIVKKKIVEDN*
>MP0315_megahit_228081_3559-4728
MRIRAKQLAFAATAAVALLAVSLPASADVSGRAVKIGVMYPLTGKGATWGKHAQIGIRLAVEEVNAAGGIGGVPIKLVEYDYQAKESEGITIINKLATRDNVLAVLGPCFSSVCEVIFPLLERLQTPVISYCSAKPGLSKLSDWAFRNSLTSDKQLAPVVSRWAKDYSVKKVVIIHDLEDAVSKAEGSKVLPMLFKKEGIEVLDILTFRTEDTDYSAQITKIKSLNPDGIGLGSCYQNAAGIIKEARRQGLSQPFVGGACTGAPALIELGGKATEGTYVSTAAWMDDPADAIQAFVGKIKARNGNKAFPYSAPRGYDSLLITANCMNDNGITNEKGDLASDRETIKKCWANLKNYPGVSGSTTMNEVGDGTGGNRVLKVVDGKYVDISG*
>MP0315_megahit_229146_3332-4510
MRSTLFISALFCLFSLIIAYRATGAEEPLVVGIDADLSAVAVEGGKAISRGVELAVDEINAAGGILGRKIRIIAKDHRGNPSRGVFNIEQFAKMPNVLAVVGGVHTPVVLAEIDIIHTENMLMLVPWAAGTAIVDNGYEPNNVFRVSVRDAEAASVLIDHAKQKGLSNVALVLERTAWGRSNLESLNQAANASGVTITSIHWINWQQKDFSEDIAAIKSGDAEGIILVTNVPEGVVVVDEMAKQNVASLPVISHWGIASGQFISALANPTAGYDISVLQTFHFSHQKNRKAKQLLDAYYGKYGLIDIHAIGGVTGLAHAYDLIHLLAAAADKAGSIETDKLRQGLESLENIEGAVKNYDVPFTAKRHDALWSKDYFMTKYNEKGHLVTVGQK*
>MP0315_megahit_230254_2-652
QIPMVEANGASRSLFTKGYKYLFAVLSAANQYLEVAIDLAVEKNGGNPVNIAMAFEQDAFSQDVRIGVVEAAERTGSTIIIDDKLPKELNDMAATLSKVKATNPDVLVVSGHSKGALTAIRQISEMQVDVPMLAMTHCDASKLAKQHGKKSEYALCAAQWHKSLSYSDDFFGNGMQFDKEFNDMYGYAPPYQAAESAAALLVYKAAFERANSFDKDK
>MP0315_megahit_230347_1364-2539
MHKRLLLSIIAAFAALWGVTVEAKTIKVGFSMSKTGIFAAAAGSQLNTYKMWSEQVNARGGLKFDGKKYPVKLVFYDDQSNTGKAVQIYEKLITDDKVDLLLAPWGTALHVAIVGVLERYKFPMVGNTAASVLLREIKAGNIWFPTSSFPDTQSVAVAEILKNQGVKSVSLITNQLQYTQENKKFIIPELKKAGIKLLVNEDYPPDVKDMTALLTKVKSANADAVLAYTYPGDSVLYAKGAREVGLNAKTQVVLLGPQYGFFLGIFGAAANGLITMGHWTPFRKDWPKAKKFWDDYSARWKGPPDTLDAPMTQMSLEILEQAVAQSGLDRDKLRKTISSKTFQTVNGPVRFEGVMNVLLPAMMSQIQDGKTHIIWPPKQATAKIIPKPAWK*
>MP0315_megahit_230749_3-1028
MAFPVMANDKIIRIYQDADLSNHRKSSESIQKGIELAFSEIGNSISGYSVEFKYLNHRGNVVRSKMNYEKFINDPKALAIFSGIHSPPLIKNRDFINKSKALTLVPWAAGAPISRYPSSENWIFRLSLDDARAAPVLVDFAMKNKKCKSPHLLLENTPWGDSNLTGISNSLIKYGIVNATATRFGWNMGEQSSRMILREILENGHDCILLVANSVEGAIIIQSLLDIDAEDKLKIISHWGITGGNFHEIINATKRTNIDLSFIQSCFAFTNSVQSDFAKDVFSRLKKKYRSEINIPEDLHSAVGFIHAYDLTRVLIAAIKQAGLTGDIKLDRDAIRLALENL
>MP0315_megahit_231063_1766-2467
MIRKLLVSLVSGLMLTATAGMSVMAAEEKSDPNKEQFFPVMSYWSGPFAPGGSGIAGGWMDYMALLNIRDGGVNGVKLTWEKCDFGYVTERAVECYERLKNKGKHGAAVFWPMSTGTTYALMERAHKDKKVLLHMGYGRTDATDGRVFPYAFPAMTNYWNQSSAKLRYIAQLEGGEDKLKGKKIVNLHLKHPYGIETIPVWDKLAERFGFEVTHLPVPWPGIDQKSLWLQIRKI
>MP0315_megahit_231246_1-654
KVGSVAVTYTNNDYGKGLADVYAAAAKAHGIDVTIVAAHEDGKADYSAEVATLASAGGDAIAVIGYLDQGGKGIIQGALDSGAFDTFILSDGMIGDSLTDAFGKSLNKSFGSLPGSTGKGAGVFKTVAEAAGIDPSGPYTGESYDAAALIVLAMQASGSADRKGIADNVMAVANAPGKKIYPGQLKKALDLLAKGKAVDYEGATGVMFTEVGEAEGSF
>MP0315_megahit_231599_4000-4422
MKTRQQGVFRTTIKGLVVATGIAVTLALAPVAKAADPIKIGFSMTLTGGLAGAGQAALIAMKIWRDDVNAAGGLLGRQVEFVYYDDSTNPSKVPGIYSKLINVDKVDLVVSSYGTNLIAPAMPIVMKQKMVFIALFGLAVN
>MP0315_megahit_232479_1-609
AYPGFWRVVPSDAIQGPAMSDMVGAAGATYPALIHMTNDYGSGLADAFADAWGGADFLCTQIGYEDTQTDFAAEVQAIADAGCDSIVMVSYSTDGAAILETAAVLGVSLPTFGADGIADAAFLEDFSVPAIANGVMATKPRAGSSAGDFVDDCSMDETCAGGIYTAETYDAVMMIGQAAMMENGANMASHLNMLGVDYNGASG
>MP0315_megahit_232669_447-668
SSIVANIKKVANAPGEQILPGELAKGLAILTAGGDIDYQGATDVELSTFGDAAGSFKEMEVKGGTFELVQVRQ*
>MP0315_megahit_233477_2-334
RQVSQGQGIGPVSGEEFRWAMENLDLTPERIAELGATDVVPPFKITCQDHEGGGSARFQQWDGKEWHFVSDWVQPMKDITRPMIEASAAQYAEEKGITPRSGMSMGSDCG*
>MP0315_megahit_233625_1-555
ATLAAAGGDVLAVIGYIDQGGKGMIQASLDSGAFDAFVLSDGMIGASLTEAFGSDLNKSFGSLPGSLGKGSGIFATVAAAGGVDPSGPYTGESYDAAALIALAIQAGGSADRASIAGNVMSVANGPGIKIYPGELGKALGFLAAGKAIDYEGATGVNFTSVGEASGSFLEKEIENGKFRTVKQR*
>MP0315_megahit_234455_3-206
MKKLFIAAIMSLSLLTTTAFAEIKMGIILGFTGPIESLTPAMAASAELAFKEASDSGSLLGGETIKPM
>MP0315_megahit_234553_701-1879
MRVKLFISVLISALLLFITPRANSTTEPLIIGIDADLSAVAIEGGVAISRGVELAVDEINAAGGILGRKLKVISKDHRGNPARGVFNINQFSEMPHLLAVVGGVHTPVVLAEIEVIHEKNILMLVPWAAGTPIVDNDKTPNNVFRVSVRDAEAARVLIDYVKNIGLSNVALVLERTGWGRSNLASLTKAASEKGIAFTSTHWINWQQKDFSEDISAIRNNKAEGIILVTNVPEGVVVLDEIAKQELTKLPIISHWGIASGQFASALANPIGMYNISVLQTFHFSHQKNSQSKQLLEAYYNKYGLVDSQAIGGVTGLAHAYDLIHLIAAAADKAGSIEIDKLRSALESLQNVSGAVKHYDAPFTKERHDALWSKDYFMTKYNDKGHLVTIGQK*
>MP0315_megahit_235088_578-694
KWSYVSKWISPMRDIVRPMIEKDAANFAKENNITPRSC*
>MP0315_megahit_236115_212-709
MKKLFIAAFIFASTFTANSFAEIKMGIILGFTGPIESLTPAMAASAELAFKEASDSGSLLGGETITPIRADSTCVDSAAAQSAAEGLISQGIAAIMGADCSGVTGAIATNVAVPNGVVMISPSATSPGLTDLADNGFFFRTAPSDARGGQILADITKDRKIGSVAV
>MP0315_megahit_236172_3-485
EMQVDVPMLAMTHCDASKLAKQHGKKSEYALCAAQWHKSLSYSDDFFGNGMQFDKEFNDMYGYAPPYQAAESAAALLVYKAAFERANSFDKDKVRDALAQTDMQTFYGNIKFSDTGQNIAKPMVLFQVRCEGDVCSNKVVAPTKWASATLVHPIPKWSER*
>MP0315_megahit_236452_3-746
TGVTYALLERAVADKITLLFLGYGRTDATDGRVFPYGFPAITNYWNQSTTKVQFIADREGGLDKLNGMKIVNLHLKHPYGIETIPVWDKMAERFGFEVTHIPVPWPGIDQKSLWLQIRKIQPDYVINRNWGISCTVPLREAARIGFPRDHIIGVWWCGAEEDAIPAGDAAVGYIAATFHAVGTDFPVIDDIFEHVYGVMQGNISSSRVGSVYHLRGVASAIVVTEAIRKAQERQVSQGQGIGPVSGEE
>MP0315_megahit_236460_333-1685
MKKNKLSKNVKSTRRKFLKKIGTTAAVIGATSSFPMPWVRRVDAADHILIGVPSSLSTPYGVADDQDHLNGTIMAMEDWNAKGGVQGREIKIFVPDYDKLSPESSQQTIAACIDKKVHAISNSFTFAPIPAMDESAKWKAPYLQGNTQRLATEQFKKRPKKYSHIFQTDPSEVNYGWTIPLWAMAMEKTGVWKPKNRKVHIVSEQVGYNQTILKAAKQAWPKSTFEIAADTQIQYPVNDWTPVIQELKKVDAAVIQINHWVASEYAAFCKQFRADPVPGSLVYMQYGPSQPEFLELGGRATEGFCWGTVLGIYGDEMGENFRKKYLKRFPEYGTYEKNTMGVVYTGNGYDIVNYLVASWNATKALGTNRDDFKKNCDWIRVNPFRGVCGPMDMNNEYQEALHFPNNGFGNQADTHNTGMGTLYCQVQDVQHKIIWPPDYNQSELRPSPWW*
>MP0315_megahit_236870_141-626
MIEKEILTVNTFFFYKLIRGVKMKRLFVAAFMFLSVLTTNAFAEIKMGVILGFTGPIESLTPAMAASAELAFKEVSDSGALLGGETITPIRGDSTCIDSAAAQTVAEDLISQGVAAIMGADCSGVTGAIATNVAIPNGVVMISPSATSPGLTTLDDKGLFFR
>MP0315_megahit_237839_2-355
ADQRWPGANMFLKAHYVNMKAVLLALDEVNGDLSNGQAALKNALSNMAFDTPTGPVSLDENRQAILSNYVSEIVRLDGGGIGPKVLLSIADVTQTLGMDRAEFMKFGPVSRENPSCP*
>MP0315_megahit_238096_1-729
ESWNYYHYNNIIKMKILLKIIILLIFFPLIDLQKIYAEEKINIGLLIPLSGEQKEIGKSIMQSVRLAINKIDNSNIQIIPKDTKDDPIRTLAAAKELELKGVKIVIGPIFNKNLIYLDELKEMIFLSLTNKNIKNPKNVISAGINASSQINTIAKFKNQNDINKTIFLIPDSDFKEEIEDAISRSKIKLKYTHIYNTDPTKITKQIEKFTYYPQRKQNLIDEIKRLENSTEENKDRKIENLKK
>MP0315_megahit_238115_771-1007
GWDTVMLFAQAAEIAGTTDGAAVAKALEDNEFNLLTGDLDYSNAADGHYPYKAAALVGLTEGNPSFLGWRNPENPPAP*
>MP0315_megahit_238742_3-635
MNVKRLVTSFLSGVVLSAFAVMPVMAQESDPSKEQFVPVLTYKTGPFAAGGSGVAGGMEDYMALLNNRDGGINGIKLVWEECDFGYNTERGVECYERLKGKGLKGAPMFMPMSTGVTYALLERAVADKITLLFLGYGRTDATDGRVFPYGFPAITNYWNQSTTKVQFIADREGGLDKLKGMKIVNLHLKHPYGIETIPVWDKMAERFGFEV
>MP0315_megahit_239250_1077-2360
MNNTTRRNLIKKIGQASVIGTIGSSALLNSKKVSAASKSKIRIGAPLPLTGMFSGDGEEFRRGITMAIEDINAAGGVCGHEVEAVIDDAQDSFVEQVRASFERLVRKEKVDAIVCGYLIGSPAADMDLVAEAGIPYLNQHAQVKVSEQIEANPNKYSMIFQTCPPGTYYGYGLADFLKSVPDDFLKHGKTVAVLAGDNSYSAQIHKAMRPALKKEGWKETHFEVVPYGIPDWTPTLTKIRNNPPSIIAMNDGIVGDDALFIRQFSELPTESLIYQVFTPSTPEYFDVTGDMSNGVIWSSVIGLLPDKIGHEFRRRYRKRWNGDEPSFGAAGPIYDEMQMWATAARSVSDPKDYVAVNKALKKIVHRGVAGSYHVKSSNNTVPSYPTEEKDPSIGLPHAFYQVVNREHRCVWPAPYTELAIAKPSWMS*
>MP0315_megahit_239334_233-520
MAINRKLLSIALGGLLSLTAISPVQAVDEVRLGTLYPVTGSAALAGGRALAAVKTVVDIVNNSYDLDIPLARTEGLPNLGGAKIKLIVADHQGKPE
>MP0315_megahit_240106_546-1136
MQNFKRMALFLAGTALAITPYIAKAETIKIGVSQPLTGAVAASGNYVVQGAKIAESFLNDSGGLLGKQVELIIEDNKSNPKEAVATAEKLIVRDKVQVMMGAWSSTYTLAVMPKLMEYGIPMVVETSSSGKITTSGNPWIFRISPTSAMEAKSFGTKVANFNVKKANFLVVNNDWGRGAAKEFQKMLKSKGISIGAV
>MP0315_megahit_240342_71-1297
MKMIKSAAWGRLRRTLAVAALTSVVAAPAFAGDIKMGALNALTGPIPDLAKVILESEQAAVAFINANGGMGSGDALVLASGDSGCDAKAAVDAATKIVNVEQVSIIIGPLCSGATIGAVQAVTIPAGVVNISPSATSPAITDLDDNDNVFRTCPSDAYQGVTLAKLARSMGYSKLATTYANDDYNAGLHDVFVQAFTEAGGTITADQMHEANKASYRSELATLASSGDPEALALFAYYSGSGITIMRQSIENGFFGKFIGADGMLAQETIDQVGANNLGDTVLTTGTADPNSSHFQTFSGLFDKPSDPYTAQAWDAVMIGALAIERAGRKGQGNTRDLSAHVRAVTNAPGEEVGPGDWAKAKKLIAAGKDINYQGAAGDLEFDANGDVAGIYGANVVENGKWVQTLID*
>MP0315_megahit_240430_2-724
MKKTMLGLVLSFFGLIAISSQAIAADCPIKIGGLAPLSAPGSVTGGEAMRVAMLLAERDINAAGGVLGCDIEVVIADTEGLPEKARAMMERLITQDGVVAIGGGYHSSVGVAGKDVANDRGVPVVFAETWNDTITGDKQKYIFRIAPLSSWASGVIWKFAAQAPGVKKVVIITENTDYGIPAAAECEKGLGSKGIDSVTFGVDIGTQDFAGIVERVKAENPDYVIVLLTGEAGYNYTQQAA
>MP0315_megahit_240799_1312-1518
MKKLLLAVIVSLSTISTVALAEIKVGIILGFTGPIETLTPAMRDSAKLAFKEVSDSGALLGGETITPLI
>MP0315_megahit_241825_1-549
NAYAAEEQFFPLLVYRTGPYAPSGIPVANGFRDYYDMLNKRDGGVNGVKLTWEECETKYNTKLGVECYEKLKNKGKTALINPFSTGITYQLIPKASVDKIPIFSMGYGRTSAADGTIFPWIFNFPTTYWSQASAVIRYIGSQEGGLGNLKGKKIAHVYHNSAYGKEANPTLDALSKKFGFELI
>MP0315_megahit_242855_3-425
VKPKLLVGLTSSASQETLNGCMKEAEGIIIPTGFAPITAAAQKANEIVSKAGGFLDLHSAAAWENAYLVKAAVEAAGISANPENLAEDRAKFRNALAGITAIEGLIGPVTRDTASGEASKPYVYVQVVDGKWEVIHDPRG*
>MP0315_megahit_243211_2224-3396
MKAKNKMLLPVCGFGLLMAGQFAMAEESDPVKLGLMLPYTGTYTALGEAITNGLKLAIEQNNGQLGGREVEYVQLDSEANPSKAPQNMSRLVNSDEVDFVIGPVHSGVAMGMLRVAKQTGAITIIPNAGLGAATNELCMPNVFRTSHNMWQDSYPMGKVAYERGYREIVTITWDYAGGKEDVEGFEDAFTEAGGEIIEQILVPFPSTEFQSYLTQIASLSPDAVYTFFAGGGGVSFVRDYAAAGLKENIPLLGSGFMTEGNLTALGDAGEGVLTTLHYAETLVSEKNQSFVSAYQEAYGDMPDAYAVHGYDTGAMLIQALDAVEGNTTDREALIAALAAVELQSPRGPLRFSKSHHPIQNIYLREIRNGRHEVLSVAHELLESPDADCQM*
>MP0315_megahit_243849_1-501
KGGQVLAQVALDRGLTSVAVTYTNNDYGKGLADVFEASFSSGGGTVTAVASHEDGKGDYSAEVGVLGSAGGDALVVIGYLNQGGKGMIQASLDSGAFDLFVLSDGMIGQSIIDDIGADLNGSFGTLPGTQSEGATKFAEISGDIDPTAPYAGESYDAAALIALAIEA
>MP0315_megahit_244869_3-599
SIGVAVVLVSLGLATSSALAKDKILMAVPTFLTGGGAPAFGIPARNGVEVIVNAINAGKVPAPYNTKGIAGAQVELIIYDESGGGAKQVTEYRNKVQKLGVDLVVGYVSSGSCAAIAPVAEELKTLTIFTTCGTPRIFEELDKNPKYVFRTMNHGTADNVGLAHYVTKMFPNAKGYTGINQNYAWGQDSWRDFDLAMKV
>MP0315_megahit_245431_1-1053
ECYEKLKGKGSAGATLINPFSTGITYQLIPKAPVDKVPILSMGYGRTAAADGRVFEWIFNFPMTYWSQASAFIKYVSREVGGWDKLQGVKIAHVYHNSAYGKEANPTLKALAKRYGIKLTLLAVDHPGQEQKATWLQIRRLKPDWIFMSGWGVMNSVAIKEAAAINYPMDHFVGNWWSGTDADVIPGGKGSIGYKSTAFHDAGAGYQVHKDIIKYVYGGDEAEAKKNNIGEVLYNRTLVNAMYGVEAVRTAQAKFGNKPMTGEQVRWGLENLDITAARLTAIGMEKFTKPVKVSCADHETKGSLRIQQWDGTKWSFVSGWLSPMRDVVRPMVEKAAAAYAKENNITPRSC*
>MP0315_megahit_246297_2-394
PTVDARVGKLAGSAGEGFTATYWANMWNSDAPGPILYRELCEKYDIPEPYIGLYHYYGFATAQLLVEGLERAGRNPTRKSLVRGLETFKNWDVGSFPPITYNRNDHAGVDKVQLVQMQNGEQVVITDWLE*
>MP0315_megahit_246712_2-94
GVNFTDVGEAVGSFLEKEIKGGKFKTKKQR*
>MP0315_megahit_247707_804-1925
GGKQSLVAMEMWADDINKKGGILGRPVKLIYYDDQTKASTVPGIYAKLLDVDKVDFVVSGYGTNLIAPAMPLVKQRDIVFMGLFGMDCNKKWKHDKYFQILPSGPDPAVDFSRAWFETIMQLDPKPKSIAFVAADAEFARNLKGGAEVNAKRLGMKVTYNKNYKPGTPDFTPIIRAINATNPDVIYVAAYPPGATGITRAVSEVGTKAVAFGGGMVGLQYSGIMKGLGPKLNGILNYDFYVPEPNMNAYPGVVDLLKRYQKVSVARKVDTKGWYLVPWAYAYLQILGDAVNAVGKIDHAAIAKYMHATEFNTVVGKVKFGKNGEWVKGRTLTVQWQNIKKQNDLEQFAQAGIRKIMAPAAFATGKVKPFNSLR*
>MP0315_megahit_247795_787-1506
MNIFIKIIIIIIFSIILNAEKLVATEKIKIGLLVPLSGQHKTTGKLILQSIRLAINKINNPDIEILPKDTKADPMVTFKAAKELGQNGIKIIIGPVFNQNLVYLDELKDIIFLSLTNKTIKNPKNVISVGINAYSQLRAIINFQELNNLTETIFLLPKSDYEDEIKKAIPKTNIKIKKLYIYDTDPTKLTKQIENITKYQERKLDLKREIEKLKNSDVPNKNRKIQKLEKKDTLGKVNFD
>MP0315_megahit_247893_1437-1709
GDGPGTVCYTYADCLALIRAGKDIDYEGVTGPGSYSSGGVNVVIQSYTPYNNDGSLGEAVLLDSDRALEIIGQIAVQAECDDNNECTWGG*
>MP0315_megahit_248256_565-1794
MPLSRRFTLSALASAVVAAGFVPFVAAYEGISDNEIRIGYLADMSGVYRDPIGPLGLDAIQMAIEDIGGSVNGADIVVFSADDRNSPDVGSSVVREWIDERNVDMVTGLVASSVTLAAVSLLQEADKLGLVNGAVSSGVTNEHCSANHIHWVYDTWAMSNGTAKAITEEGYKNWYLLSADYSFGHALEADVERVVTENGGTIVGRARHPFPNNDFSSFMLQAQASGADVIALNNAGGDTINAVQTAGEFGITQAGQILAGMVLFSTDVRSIGLENAQGLQFTKAWYYDLNEETRAWAERFRERTGSMPTMVHAGLYSSTRHYLDAIAATGTDDTQTVRQQMADTPINDIFAQNGYIREDGRMVHDMYLVEVKTPAKSVDEDDLFRVVRTIPAEEAFRPLSESVCPLVKG*
>MP0315_megahit_250352_1-681
NSVAFNPDQPSYRSEITKTLEGNPDSLYMLSNTQDGVKHFRDWIRFDGPQNFIMPQGMNDSAFVDTVGEELLKNAWFISPGTPANSSLEKMESDFQVRWDATPKGPGRNSGYDAGVLIGLAMVTADMRGLDTSGPTLAKIVREITGPDGEEHYGGVDGLKAAIKAIESGKNIWYVGATGPIDFDPYGDVAGPFVMMKIKDGDYVEVGGISLEEVSQVKAKVRAMTN*
>MP0315_megahit_250481_1-702
FVVDYAFGWTLQKYVEALAPNYGLKVVGVDRHPLGHREYSSFITKAMASKADAVYMINFGLDAISAVRQMHNFGYTPKNPVIMSWSTGMEELIQMDAAMRANLQVGSNYYYTVDTPENKAFVAAFKKKSGGQPPGYGGGAGYGLMKMVLRGMKKANSTDPKDVIKALEGMKGKIFVGDFYINPRNHQTVRPYFIMRTKPESKMANKYDFADIVDVSSTEQPKGMNQCKDIGGF*
>MP0315_megahit_250917_2-217
MNKLNKFILIFVSAIALILGSTSISFSKVVGDKIILGAAVSLTGKYSTNGKHTQNGYNMAVERINSMGGVKV
>MP0315_megahit_251024_3-263
MRRLFVAAFMFLSVVSTNAFAEIKMGIILGFTGPIESLTPAMAASAELAFKEVSDSGALLGGETITPIRGDSTCIDSAAAQTVAEDL
>MP0315_megahit_251399_3-932
MKKLFKGISVGLLGCALMFSALTSSADRSVKVLGWGAQSGPLKSFGVNSETALRSAVAEINAAGGVKLGDGTMAPIEVIGYEDSACKKDQNIAILRKTASTTDAIVAMGTTCSGSCQAMFGVLQKKVGDASDSGLQMPMLADTCIRPGLAKISEWAFRNVPNEIAMYDALFAWLSQQHPGIKTFSGGTETDQGHSFITHTKVIVQAAIRHGFEWVGPDVPELGPKVGQGAKELQAAAKTQHWLMGDTNYSVQARKIKKQNPDMVLVSSHPFSACGFLKEMKRQRVKPKLLVGLTSSASQETLNGCMKEAE
>MP0315_megahit_252388_2-1846
LGEAAMDADSTDGITGAEVRDALVALGSGNGYEGASGNHIFDGVGDVAGSGYDICQFTPAVDEDGNPTLVLFCPAHWDLIAGLTFDGVPYNFKIGLLNPMTGPIDVYSLGFTLAAHVAIQYMNTVRPLTFQFSLVMADSGCDATTAATGAQTLIDAGVVGIAGAACSGATMGAIDVAKAAGVPMVSYASTSPAITNYDDDGYLFRVVPSDAQQGQALADVFEASGFEDPAVIAMTNDYGAGFHAAFLDNWDGEPCAEATYADGTTDFSSHVAAVLDNDCDSVVMITYASDGAAIAEELAVQGAYVQIFGGDGIADVGFASEFTDLWAMDGITVTRPASGAATEYQYMFDMFYGAAAAAYGFEGGIYTRETFDAIAVIGLAAATATQTPLPDDGVREMLGTLVGGPTSPQEGASGTHVFDSNGDVAGSGYEICTFWVLNDTAVDFDCHSSWGLMDGLVDDGIPQNEGDECPFDDVVWCDANMENCIGDPGDPAACGTAVAENCGTDHEAGNEFCAEITEECAGDDLGDDEWFTAFCGGFTAPEPEAVRGCMDNTANNYNADATEDDGSCTFDADPEPEPEPEPEVVEEEADEVPGFGLLSAVAAIGVVLLLRRRL*
>MP0315_megahit_253999_45-797
APGVKKVVIITENTDYGIPAAAECEKGLGSKGINSVTFGVDIGTQDFAGIVERVKAENPDYVIVLLTGEAGYNYTQQAADAGIGPQDMMFHANQAGLESKAWWENVPDGNLAFMARVGVPETLYNDSALKMAADYKSQTGKDGVESYALEAYDSIGVIAQAINEAGSTDGDAIVTALENISHEGTLGRIYFPYGSKKDPSEDGKGDEWWHQWPDPAITMVQYQKEGEPSNTMTIVYPDVYKTGESIYVGR*
>MP0315_megahit_255423_687-1136
MRQMMKKTVSTMRRTMVAAALVSIAASPVYAGEVKIGVLNALTGPIPDLSAVILEAELAAAAYINANGGMWGGDTLVLASGDSGCDAKAGVDAANKIVNVEQASIIVGPICSGATMGATQAVTIPAGVVNISPSATSPAITGLDDNDLVF
>MP0315_megahit_255613_1-180
MKKLIIAAFLFVSIITTNALAEIKIGIILGFTGPIESLTPAMRDSAKLAFKEASDSGSLL
>MP0315_megahit_257182_1228-1509
MKHLIKTTAGFVLSATMATASFGATVNVGELQGFTGPLESMIGAMSGGANLAVTESNDSGNYLQGTIVVIQGDSKCIDPDAAIAEAERMINDES
>MP0315_megahit_257698_649-819
MNKIIKFTLVLLSTLGLILGTTSTSFSKVEGDKIILGAAVSLTGKYSTNGKHTQNGY
>MP0315_megahit_258076_487-804
MVKRRSLRRMGLLAVSVFAAAIWSVNAQAACTIKVGFISTFEGAFAVLGPESFRGAELAVREFGGKAGGCDIELIKGSSDARPDVAIAAARKLVENDNVDILVGPL
>MP0315_megahit_258323_402-1583
SFDALSSTDIYFTCMEWWSAIDGIQDTPFAGMTVSIGFLNPMTGPIAVYAPGFGVAANVALGMMNIAGWNSGLQFEMVMVDSGCSGDVAAAGAQTLLDAGVVGVVGAACSGATMAANAVLGAAGIPMISYASTNPGLSDATAYPHFFRVVPSDAIQGPALADVVTADGGSDVALLYMTNDYGSGLADSFAAAWADAGNTLCASIGYEDTTTDFTSQVQSVIDNSCGSVMLISYAADGAAIVEELAAQSFSGQIFGGDGIAEEGLCASMADPSLCEGIVATKPAAPEPNERSMAFAAICASIPDCAGGIYTAEAFDAMIIMGYSVFAQLSSPGATLSQMIGAVGQGFVGASGVHSFLANGDVPGSGYCVGTFVVVGGVPDFECSRSWTLSGGVE*
>MP0315_megahit_258446_2-763
SVNAQAACTIKVGFISTFEGAFAVLGPESFRGAELAVKEFGGKAGGCDIELIKGSSDARPDVAIAAARKLVENDNVDILVGPLSGSEGLAMKEYAKTQPNKTFVNGISAAQDTTLREPADNFFRFSGDGAQWQAGLGNYAYDVKGFRRVVTLGEDYSYPYTQVFGFMHEFCGKGGKVVKKFWTPIGAKDYSSVIAAIPDDIDAVYVALCGADPVNFLTQYVEFGGDKPLIGGSCTVGPDVLQVKGRFEDAVVGT
>MP0315_megahit_260129_116-712
PVVRAIMASNPDLVYVGSYPPGSVGITNAANELGLKAKMFGGGMVGLQYAGIQKTLGSKLNGIVNYDFWVPASTLKFEGVEAFLAKYQAAAAGGKVDPLGHYLPPYAYAYLQVLGSAVNAVGEIDHAAIGEHIRNNTFDTVVGPVSFAPNGEWAKTRTLQVQFRDIKDNDMSQFENEGTRVVLYPDSVKNGEIAYPYK*
>MP0315_megahit_260390_6853-7098
VLIAAIKQTGLTGDIKIDRNAIRLALENLQSEVQGLVKTYKKPFTQFDAKNNVNAHEALNSNDFCMARFGYADEILILGDE*
>MP0315_megahit_260466_6879-8132
MKALIFGLTAISLVALAPGLSYSADCTTKVGAVLPTSVDWGRPIAATARMAVDLYNKAGGVKGCKVELILRDTQVDPKVGVDAAKALVDLDKVPVLIGAVSSGVSMPILTSVSVPSNVMQISCCSSSTVFTRLAKDGKTKGLWFRTFTTSRNHAAVAAKIIKAKGYNNLVIFYKNDDWGQDIGKLVKADLEALGVTVKASIAINDGQPSYRAEVVEALKSNPEAAYVALYPKEGIATMREWISLGGTQNLVVANSLRSEEFRDSVGIKYLGKMVGHDSAAPRTAAAASFTALYKEAFKKEPSGPGLPNIFDAVMIALLAMEASPTLSGDVIARSVSKVTDPNGTPIFPDEAGIKQASALLAQGKTIRYQGGTGAVTFDQYGDVSAPGLSWKFSEKGIVELDYITSENINEFINSLKK*
>MP0315_megahit_260748_2-682
HIEVKIGLLNPLTGPIDVYAPAFTDAGDLAIAHLNDGQSDYHFSLVEEDSGCDGTTAASAAQAAVDAGVVGIAGAACSGATLGAMPVARDAGIPMLSYASTSPALTTAEDNDFLFRVVPSDAQQGMAMASMAAQHAWTNPGLIYMTNDYGAGLAAVVEGAYAMAGQQMCVSIGYADGTTDFSTQVASFAEAGCDSLITVTYASDGAALLEEMAVQGIVGEDGGPFPV
>MP0315_megahit_260791_1306-2568
MNLVVTRLSRRLLLSLMFGWSSFAFAADPIALGMNLPRTGQYAQEGLMQMRGALLAVEEINQAGGVLGRPLELLERDSASNPERAQRNVDELAGEGARMLFGGASSAVAIAAGQRARERGLLYFGTLTYSNDTTGAAGHRYMFRESYNAWMAARVLSAQLQEQFAGKRYYYVTADYTWGHSTEQSMRHFTDTASAETHGATLVPFPNASLRELREALQKAKDAEPEVLVLVLFGEQMVKAMGLVRQLGFDNVQIVVPNLTLSMVEQAGPAVMAGVIGAVPWAWNVPQQFGYARGEAFVSDFAARYETYPSSSAASAYSIVYQWADAVTRAGSLDSEALIRALEGHSYELLKDTQTWRAFDHQNLQTVYAVRIKPRAEVMADPLRQDYFEILGALPGEQAAQTLEQWQEVRRGAGQPLRLQ*
>MP0315_megahit_261244_295-753
MNLVKKTISILSICVFSLALALPVSAKVEGDTIILGAAVSLSGKYSTNGEHTKNGYNMAVKRINDMGGVTVGGKSYKFDIIYYDDESDSSRAAQLAERLIKQDGVHYMLGPYSSGLTKAMAPVTEENQIPMVEANGASRSLFTKGYKYLFAVL
>MP0315_megahit_261473_2-688
ATTLLLDAIAAASYVDVIDLMIDRAGVREYLSSVTDYSGIIGLMSCDAFGDCGSQKITVIGHADSGDVSASNANVIYEYAPGGSMQVGALLGGVPFHLGDGSLGTVEVGPGEEIQVRSLNAISGDVAFLGIPNQRGVELAIADYGPIGGHDVTIGTGLDDLCSADGGQAAAQTIVADEQVVGVIGTSCSGAATAASPLISEAGMVMISGSNTSPALTSDLAGTAGPNYN
>MP0315_megahit_261708_1-399
MTINRRNFLKGASATAAVLTAPAFIGQAQAADALKMAVILDQSGGLDIYGRPMVDASHLAVEEINAAGGLLGKQVDLTVYDPQSTIQFYTQYATKAATSDRVDVVQAGITSASRESIRPLLSRYKTLYFYNTL
>MP0315_megahit_262356_3-779
MAQNENLLEIVSIQSAQAVHLNQGGMMKKNNHIILIIVLGVSLLNAQWGKNQTPGVTDTEILIGNIQDMSGPIKELGLLIPAGTNMYLDYINAQGGVHGRQIKMLIEDHGYNPQKAVVAAKKLIEKDQVFCLYNVIGTSPAEALRPILEESGVPLIAPATNSSSMSDMSKQAAKYIFHTDAGYDLQTRVLIDYILENNPEAKIGFAYQDDDYGSNALLGCAEAEEKHGITVQKESFQRGATDFVGQTMNFMKGGCTDVI
>MP0315_megahit_262952_1-261
MKKIYKFALVLLSTLGLILGTTSTSFSKVEGDTIILGAAVSLTGKYSTNGKHTQNGYNLAVKRINQMGGVKVGGKSYKFNIIYYDDE
>MP0315_megahit_262953_14-544
DAVAVIGYLDQGGKGIIQASLDSGAFDTFILSDGMIGQSLIDAFGKGLSKSFGSLPGSTGKGAGVFATVAEAAGIDPSGPYTGESYDAAALIVLAMQAGGSADRASIAKNVMAVANGPGKKIYPGQLKKALDLLAKGKAVDYEGATGVSFTDVGEAVGSFLEKEVKGGKFKTKKQR*
>MP0315_megahit_263282_1190-1627
GGDGMIAQEVIDEIGADNLGDAVFTKGTADESSSHFKTFAGLFDRPSDPYTAQAWDAVMIAALALESAGSATRDLIAHVRSVANAPGVEVGPGDWAKAKALLAAGKDINYQGIAGAHEFDANGDVAGIYGKSVVKDGKWAETLID*
>MP0315_megahit_264601_2-742
NPKYVFRTMNHGTADNVGLAHYVTKKFPNATGYTGINQNYAWGQDSWRDFDLAMKVLAPQIKGSDDGQWPKLFAGRYGTEISALLRSPEELVHSSFWGGDLEAFIFQGLARGLFEKKQFLFTVAGTAAYRLGKKLPEGLILGARGPYGIYANNLIDTELATWFRDAYVDRFGTLPTQGSYQYAQGILGAKYAYEKAAAANGGNFPSTDQVIAALEGATFQGIATEVRLALNNGHQGLTDHMWGISKY
>MP0315_megahit_264883_1062-2375
MRIKNLMVSGLLVALITSPFVVNTASAAEEIYQMGLTYRTGPYAPNGVPFANGFADYLTLLNERDGGIGGVPIVYEECEMGYNTKVAVECYEKLKSNRPAVVIPNSTGVTYQLIPKVAVDKLPLLSMGYGRTSGAVGTVFPWYFNFPTTYWSQATAVISYIGAEMGGMDKLKGKTIAHVFHNSAYGKEANPTLKVLAEKYGYELMLLAVDHPGQEQKATWLQIRKKKPDYVFMSGWGIMNSTAIKEAAAINYPMDRFIGNWWSGSENDVLPAGAAANGYRSATFHASGAETPLHEDIKKYVYDKGKGAGDVGRIYEVLYIRGLLNHIFAMEAVSNAQKHFGVKVPSGEQVRWGLENMHVTAADWERLGLPGFAEIKVTCEDHEGGHPVLFQRWDASAKSWTVISDWIPVMRDVVRPMMEADAAKYAAENDITPRDCG*
>MP0315_megahit_265268_1-456
AMTHCDASKLAKQHGKKAEYALCAAQWHKTLSYKDKFFGNGKKYDKDFTAEYDYAPPYQAAESSAALLVWKDAFERANSFDTEKVRDALAKTDMQTFYGNIKFGSGGQNTAKPMVLFQVICKGDVCENKVVAPTKWASTKLVHPTPSWSER*
>MP0315_megahit_265891_65-907
MKRVVGTLIIIGLLAVGCVKRAPAPGVTDTEVLIGNVQDLSGPLKELGAIIPSGSNMYFQYINDQGGVHGRSIKMLIEDHQYNPQKAVAATKKLVEKDQVFCLFQILGTSPCEAIRPILSETGTPLIAPATNSGTMSDLSREAGDLIFHTDTGYDRQGEILVDYILNQNSDAKIGIVYQDDDYGENVLEGIARAEAEHEITVQKESYQRGAIDFKGQTMNLLKGGCTDVIIAGIVREPVTVMKTAEAMNYKPNFFGTGPTVDARVGKLAGSAGEGFTATYW
>MP0315_megahit_265921_1116-2228
MNTSVKKLVTAVSASVALMAAGQAAAEIKIGIAGPMTGPVAQYGDMQFSGTRMAIERINAAGGINGEEIVAVEVDDVCDPKQAVTVANRLVNEGVQYVVGHLCSSSTQPASDIYEDEGILMITPASTSPDITQRGYELIFRTIGLDNMQGPVAGNYIVSQKPERVAVVHDKQQYGEGIATAVRDTLEDAGVEVAMFEGITAGDKDFSSLVTKIKQADVDFVYYGGYHPELGLILRQARQADVDAKFMGPEGVGNKDINTIAGEAAEGLLVTLPPAFDQKEENQELVAAFAEKGEDPSGPFVLPSYTAVQLIAEGIEMADSKDPFEVASALRSGTFETPIGTVQYDKAGDLKAFEFVVYEWHADGSKTPAN*
>MP0315_megahit_266142_211-552
MKKLFIAAFIFVATFATNSFAEIKMGIILGFTGPIESLTPAMAASAELAFKEASDSGSLLGGETITPIRADSTCVDSAAAQSAAEGLISQGIAAIMGADCSGVTGAIATNVAVP
>MP0315_megahit_267107_1-894
AELAFKEASDSGKLLGGETITPIRADSTCVDSAAATTAAEGLISDGIAAIMGADCSGVTGAIASNVAVPNGVVMISPSATSPGLTTLDDKGLFFRTAPSDARGGQILADITKDRGVKSVAITYTNNDYGKGLADVYEASVKAHGISVTTVAAHEDGKADYSAEVSVLAAAGGDAVAVIGYLDQGGKGIIQGSIDSGAFDTFILSDGMIGQSLIDAFGKGLSKSFGSLPGSTGKGAGIFTKVASAAGIDSSGPYTGESYDAAALLVLAMQAGGSADRGSIAKNVMAVANGPGKKIYPGQ
>MP0315_megahit_267269_3-539
NVAVPNGVVMISPSATSPGLTTLDDKGLFFRTAPSDARGGQILADITKDTKVSNKSIGSVAVTYTNNDYGKGLADVYAAALKAHGITVTLVASHEDGKADYSAEVATLAAAGGDVLAVIGYVDQGGKGMIQASLDTGAFDAFVLSDGMIGDSLTEAFGNDLNKSFGSLPGSLGKGAGIF
>MP0315_megahit_268098_1-261
MKSKRKKFFRTSFKAIAVSIGIAVSMVLMPVAKAAEPIKIGFSMTLTGGLAGAGQAALIAMKIWKDDVNAAGGLLGRQVEFVYYDDA
>MP0315_megahit_268304_3-548
TAPSDARGGQILADITKDRKIGSVAVTYTNNDYGKGLADVYAAAAKAHGISVTIVAAHEDGKADYSSEVATLASAGGDAVAVIGYIDQGGKGIIQGSLDSGAFDTFILSDGMIGDALTDTFGKSLNKSFGSLPGSTGKGAGVFATVAGDAGIDPSGPYTGESYDAAALIVLAMQASGSADRK
>MP0315_megahit_268476_2-763
MKYKKGLLVIAVAAVIGVSSVAEAKNVRVGVVLPYTGGAAQFGQQIDRGMSLYLSLHGDQLGGHQIELIKRDSKRPGGDIAKTAVQELITREKVDLLTGFVFSPNAMASAPLVTQAKVPMVIMNAGTAWIPSLSPYIVRVSFTMWQAGVPMGEYAKNTLDCASAASGYTDYPPGKDSVAAFKFGFEGAGGKVVDAIPMGGPREVPDFTPFFQRVKDAKPDCFYVFVPAGNHASAVVKTFSDLDMAGAGIRLIGP
>MP0315_megahit_268615_584-703
VVDYVGATGVEFTAVGEGKGSYAEKEIIGGAFTTVASHE*
>MP0315_megahit_269044_1-369
MNKLTKFILIFVSALALVLTSTSISFSKVVGDKIILGAAVSLTGKYSTNGKHTQNGYNMAVERINSMGGVKVGGKTYKFEIIYYDDESNSGRAAQLAERLIKQDGVHYMLGPYSSGLTKAMAP
>MP0315_megahit_270251_540-926
MKKLLTCFTFIVCFSLSLITQSNANEVKIGVLYPLTGPVAQVGIDAVAAVKTALDIINNSHDLGIPLSKEEGLSGLNGAKITIVVGDHGGNQDTGIAETERMVQDEKVHAMFGAYYSSVTGAASQVTER
>MP0315_megahit_270366_413-1648
MKVKNLIITFVSAIALFLSTSTISLAKVVGDKIILGAAVSLTGKYSTNGKHTQNGYNLAVDRINSMGGVKVGGKTYKFDIIYYDDESNSGRAAQLAERLIKQDGVHYMLGPYSSGLTKAIAPITEENKIPMVEANGASRSLFTKGYKYLFAVLSPANQYLEVAIDLAVEKNGGKPVNIAMAFEQDAFSQDVRLGIVDAAKRTGSKIIIDDKLPKELNDMAATLAKVKATKPDVLVISGHSKGALTAIRQISEMKVDVPMLAMTHCDASKLAKQHGRKSEYALCAAQWHKELSYSDKYFGNGIKYDKDFNDAYGYAPPYQAAESSAALLVWKDAFERANSLDKEKVRDALATTDMETFYGKVKFGSGGQNTAKPMVLFQVRCEGDTCANRLVAPTKVASHKLVHPVPKWSER*
>MP0315_megahit_270993_3-926
MIFKNKTLRKVVLASSVMATSVLSGMSAHADESPIKIGVMLPYSGVYAGLGEAATNGLKQALKEKGNTIAGRPVEFIISDTEAKPARAPELTSAMTDKDDADFIIGPVHSGVAMGMIKSVRNKDSIMIIPNAGANAATGAFCQPNVFRTSFSSWQTAYPMGNQAIEMGYKKVVTLSWNYGFGKESLAAFSESFEAAGGEVVKEIFVPFPKTEFQSYLTEIASIKPDAVFVFFAGGGSVKFVKDYDAMGLKGKIPLIGSGFLTEGTIEAQGEAADGLFTTLHYADTLDNPKNKAFRAEYLSLYNKPADL
>MP0315_megahit_271208_43-504
MKQLLSIVLMLSLVWMGCDTQSTSPGITDEEILIGNIQDLSGPIKELGLLIPAGSQLYFDYVNEKGGVHGRKIRMITEDHQYNPQKAVVAAKKLIEKDQVFCLYNVIGTSPAEAIRPILEENGVPLIAPATNSSTMSDMTRPAAKYIFHTDAGY
>MP0315_megahit_271321_3-560
MTDKERTKQIDPEKETVTSDKVTKENDSSNIKRRTVVKGAMAASAVLSMPIILTGIKRAEAASGPVKIGHIEDLSGNIAVYGVQKWHAAQLAVKEINEGKALKGGPVGSGGLGSLGKFAGNPPIMGNGDKDLKFVDNGGSQTGSGMVYVEDDDTFVDSGDSGILGREVKLIGPDGQSNWNVWQQLC
>MP0315_megahit_271397_276-944
MLTIEGNMKKIIIAAFLFVSIITTNALADIKIGIILGFTGPIESLTPAMRDSAKLAFKEASDSGSLLGGETITVLEGDSTCVDSAAAQAVATKLVSDGVAAIMGADCSGVTGAIATNVAVPNGVVMISPSATSPGLTDLDDRGLFFRTAPSDARGGQILADITKDRGVKSVAITYTNNDYGKGLADVYAAAAKAHGIEVTAVTSHEDGKADYSAEVATLASAG
>MP0315_megahit_271467_3-452
MKKLLLAAIVSLTTISSVALAEIKVGIILGFTGPIETLTPAMRDSAKLAFAEVSASGALLGGETITPLIGDSTCVDSDAAVAAAELIVSDGAVAIMGADCSGVTGAIVTNVAVPNGVTMVSPSATSPGLTSLADNGLFFRTAPSDAKGGQ
>MP0315_megahit_272246_495-1673
MNSHIPVGILFSTQGPYATVGRSMRDGAMLALEEVNQDKRYPFDLVPIECEPAGETAAYSTHVRSLLRHEGVKHVIGCYTSSSRKEVIPIFEKYDGLLWYPSHYEGFETNNNVIYTGAVQNQHVLPLMNHVLAHITRDVYFVGSNYVWAWENGRIIRELTKAHGGKMIAERYLQVGDLDVARIIEEIHEKRPAFIMNMLIGESSYAFYRAFAKARDENAALQKTLVGSCTLCEPELAQIGPQACAGHLASSVYFSTIDTEINKQFVTSYRQRYGHDALPSADAEASYNTVHLLALALAGADSVDIGRVKKALHKTSFQAPQGIVHVDPESNHSYLTVRLGISREDATFKVISEANAPVRPDPYLVWAEACGESSAQSKTPMAQNNIGLRIVR*
>MP0315_megahit_272246_2472-3245
MKYSTIQRTATLSTLLAGSLVTGASANDPIQIGVLEDQSGNFAAVTQAKVNAIELAAEEINEAGGIAGREVELVIYDTQSDDRRYQELMRRVFQRDQVDTVFAGFASSSREAYRPIVNQFDGLAFYNNQYEGGVCDANMIVTGAVPEQQFSTLIPWMMEEYGPNVYTIAADYNFGQISAEWVRQIVEEEGGEIVGEDFIPLGVSQFSQTIQNIQGEAPDFVVTLLVGSNQASYYEQAASANLGLPMASSVNVGQGYEH
>MP0315_megahit_273121_3-917
VGGLVASSVSIAVTKVLQENNGLGIVSGSAASSITNEHCTPNHIHWVYDTYPLANGTAKAVVEQGGDSWFLLTADYAFGHALEADVTSVVEANGGEIVGGVRHPFPTSDFSSYILQAQGSGAKIVGLANAGADTVNAITTASQFGLTQSGQQLAGLLIFLNDVHALGLEATQGLLLTTGWYWDMDEESRAWSERYFEETGRMPTMVQAGIYSSTMHYLKAVEAAGTDDPETVRAKMAEEPINDFFARNGSIREDGRMIYDMYLAQVKTPEESTGEWDLYEILSTIPAAEAYRPLSESQCSLVQN*
>MP0315_megahit_273785_3-233
LIIQAVEATKGNTADKKALIKAMEGVEIDSPRGSFHFSKAHNPIQNIYLRKVENGENVVVKTAAANLNDPARGCRL*
>MP0315_megahit_273955_2512-3288
MIEDQVILVECIGPVMHVTLSRPEVLNALNSDAHFLLDEAFNRFAGDSELQIATITGSGDRSFCAGTDLKARLNEETDRFPETGFAGLTERFDLTKPVVALVNGDAIGGGLEIILACDLAIAVEQARFGLPEPRVGLAAKGGLHRLARQIPMKHAMKIALTGNLFDAQTALEYGLINQIVEKKNFVMECQCMLDTLLECAPLSLRASKEMIHKGLSASSMEEAFKLNYPEHATMLSSYDTREGSKAFLEKRTPLWRGR*
>MP0315_megahit_274564_3886-5055
MKRINAIIIISITLVMFGCDGSAGSPGITDNEILIGNVQDLSGPMKELGQIIPAGSNLYFDHVNNNGGVHGRKIRMLVEDAQYNPQKTVAAVKKLIEKEQVFCLYNVIGTSPTEAIRPLLAESEIPLIAPATQSGTMSDMSRPAAEYIFHTDTGYDIQSGILIEYAKGMDENAVIGVIYQDDDYGENVIKGVVESEAEMGITVQKESFQRGATDFAGQVMNMMKGGCTHVIIAGIVKEPIIIMKTAEAMGYAPQFMGISPTMDHRVSLAAGAAGEGFISANFAQLWNSDYDVPKLYRELCERADVPEAMMGMYHYYGFSTAIVLVEGLKRAGKNPTRKKLIRGMETFNNWDGAGTQPLTYNRNDHAGAESVILVQILDGVQTTITDWLK*
>MP0315_megahit_274662_203-1000
MNKLRKFILIFFSAIALILGSTSISFSKVVGDKIILGAAVSLTGKYSTNGKHTQNGYNMAVERINSMGGIKVGGKTYKFDIIYYDDESNSGRAAQLAERLIKQDGVHYMLGPYSSGLTKAMAPVTEENKIPMVEANGASRSLFTKGYKYLFAVLSPANQYLEVAIDLAVEKNGGKPVNIAMAFEQDAFSQDVRLGIVDAAKRTGSKIIIDDKLPKELNDMAATLAKVKATKPDVLVVSGHSKGALTAIRQIAEMKVDVPMLAMTHC
>MP0315_megahit_275084_1-507
GGVKVGGKKYKFDIIYYDDESNSGRAAQLAERLIKQDGVKYMLGPYSSGLTKAIAPITEENKIPMVEANGASRSLFTKGYKYLFAVLSPANQYLEVAIDLAVEKNGGKPVNIAMAFEQDAFSQDVRLGIVDAAKRTGSKIIIDDKLPKELNDMAATLAKVKATKPDVLV
>MP0315_megahit_275815_3-284
MSSETRIKVISRRKLMKSAVGMAGILAAPAFVKTVNADNPIKIGVLSPVTGAWTVYGKAHSRGFELAVEEINAAGGVLGRPIKMILADYQTDRR
>MP0315_megahit_275823_578-1678
TALDIINNSHDLGIPLSKEEGLSGLNGAKIVIVVGDHGGNQDTGIAETERMVQGEKVHAMFGAYYSSVTGAASQVTERAKIPWVNGESTSPKLTQRGFKYFFRVTPHDGEFTQLMFEFINDFNSKGGNLKTIGILHEDTLWGTDSGSTQERMAGEQGFDVVEKISYKAKTTSLSSEVQRLKAKNPDVLMPSSYTADAYLFLNTAQELDYNPQILLAQNAGYTDPKFIETMGSKAEGVITRSPFNTDLASTIPLIGKINDLFKTHSGGRDLSDVPARAFTGFMALAQAINNAGSTDSEKIRQALVDLDIDSSSLIVPYRGVKFGPDGQNEKTRGILMQVQNGKYCTVYPFELAVCELKHPMPTWAEK*
>MP0315_megahit_276496_2-1222
SQIIDPLAKTAYAAGSDAPIKIGFQAHRTGIGALYGRWYERTTNAAAKYINSIGGIAGRPIEIITEDDGTDPKRGADVVEKLATQHKVDFVFGTLFSHVVMGSAPRAGELKIPYFVVSEGYHVASGALNRYTFQPCITDVRAQISAVSGWLFNNLGKNVTLIYPDYAFGYNHRDYATAAAEKHGGKIVAKIAIPPTESSFTRYFVKIPKNTDVIYHVMVGPGVLTFVRELGEHFGPNHPQLFGFIDSLEGVNISSPGLDFLDGSYFWEAMPRYSDGSDTAGSRFYRNAVGVDNSGASRSDSKDVSAYSHMFGCWETLFAIKEAVEQSGYRSKKDYSTLIETVEGFTGFNEGIAHPQGAKVFSGKTHQCYGQQFVSKVGNGKLNVIHKTSIADGMYEPETDYTKQSL*
>MP0315_megahit_276509_2-523
SRSLFTKGYKYLFAVLSPANQYLEVAIDLAVEKNGGKPVNIAMAFEQDAFSQDVRLGIVDAAERTGSKIIIDDKLPKELNDMAATLAKVKATKPDVLVVSGHSKGALTAIRQIAEMKVDVPMLAMTHCDASKLAKQHGKKSEYALCAAQWHKTLTYKDKFFGNGIKYDKDFNAE
>MP0315_megahit_276809_48-563
IGYLDQGGKGIIQASLDSGAFDTFILSDGMIGDSLTDAFGKDLNKSFGSLPGSTGKGATVFTDVAKAGGIDSSGPYTGESYDAAALIVLAIQAGGSADRGSIAKNVMAVANGPGKKIYPGELKKALDLLAKGKGVDYEGATGVTFTDVGEAFGSFLEKEISYGKFKTKKQR*
>MP0315_megahit_276889_3891-4115
MKSTRKNFFRTSFKAIAVSIGIAVSMVLMPVAKAADPVKIGFSMTLTGGLAGAGQAALIAMNIWKDDVNAAGGLL
>MP0315_megahit_277665_2-181
MQTFYGNIKFAPGGQNVSKPMVLFQVICDSSGKCENKVVAPLKWASAKLIHPVPKWSER*
>MP0315_megahit_277737_1-909
VAAIMGADCSGVTGAIASNVAVPNGVVMISPSATSPGLTTLDDKGLFFRTAPSDARGGQILADITKDRGIASVAITYTNNDYGKGLADVYEASVKAHGIKVTTVAAHEDGKADYSAEVGTLASAGGDAVAVIGYLDQGGKGIIQGSLDSGAFDTFILSDGMIGDSLTDTFGKSLNKSFGSLPGSTGKGAGIFAKVAGKAGIDPSGPYTGESYDAAALIVLAMQAGGSADRDSIAKNVMAVANGPGKKIYPGQLKKALDLLAKGKAVDYEGATGVVFTDVGEHVGNFLEKEVKGGKFKTKKQR*
>MP0315_megahit_277744_1718-2890
MRLGILGTLSIGLLLVGQVALAETVKIGFVTTLTGGAGAIGNDMRDAVELALDHLGRKMGNSDVKMFYEDDTFKPAVGKQKTEKLVKKDKVHFVTGYIWSHVLMASRNSVVGKGPFMITSNAGPGPVAGKLCHEDFFSTSWQNDQTTMAMGEVLNQLGIKNLYIMAPNYAAGKGMVAGVSRTFKGNIVGKDMTKFPAQLDFSAELAKIRAAKPDAVFVFYPGKHGIQFFKQFSQAGLKGTIPLYSAFTVDSLSLPRLKDLAEGSLMTQFWAPDLDNPVNKRFVADYRKKTGRYPTFYAAQSYDTIMLINSAVTAVGGNMSNKDGMRTAMRKANFPSVRGPFKYGNNHFPIQNFYLRKVIKDAEGNYTTTIIKTVYTDHQDPYAKDCKMSW*
>MP0315_megahit_280066_348-1520
MKLGILGTLSIGALLVGQVTLAETVKIGFVTTLTGGAGAIGNDMRDAVELALDHLGRKMGGSNVKMFYEDDTFKPDVGKQKTEKLVKKDKVHFVTGYIWSHVLMASRNSVVGKGPFMITSNAGPGPVAGKLCHEDFFSTSWQNDQTTMAMGEVLNQLGIKDLYIMAPNYAAGKGMVAGVNRTFKGNIIGKDMTKFPAQLDFSAELAKIRAAKPDAVFVFYPGKHGMQFFKQYAQAGLKGSIPLYSAFTVDSLSLPRLKDLAEGSLMTQFWAPDLDNAVNKRFVADYRKKTGRYPTFYAAQSYDTIMLINSAVTAVGGDLSNKEGMRTAMRKANFPSVRGPFKYGNNHFPIQNFYLRKAVKDADGNYTTTIIKTVYTNHQDPYAKDCKMSW*
>MP0315_megahit_280410_1-714
TVLEADSTCVDSAAAQAAAEKLLADGVVAIMGADCSGVTGAIATNVAIPNGVVMISPSATSPGLTDLDDNGLFFRTAPSDARGGQILADITKDRKIKSVAITYTNNDYGKGLADVYAAAVKAHGIKVTAVASHEDGKADYTAEVSTLAAAGGDAVAVIGYLDQGGKGIIQGSLDSGAFDTFILSDGMIGQSLIDAFGKDLSKSFGSLPGSTGKGAGVFTKVASAGGIDSSGPYTGESY
>MP0315_megahit_280963_2-634
GIPNANGMSDYLNMLNERDGGIGGVPIIVEECETGYNTKKGVECYERIKPKNPVVINPYSTGITLQLIPKSPVDKIPVHSMAYGLSAAADGSVFPWVFNYPSTYWNQASAIIKYIGYQEGGMSNLKGKKIGFIFLESGYGREPIPLFEELSGELGYEFFTIPVAFKESQNQSSHWLKVRKEKPDWMIMWGWGVMNPTAIKEATRIKFNMEK
>MP0315_megahit_280992_1283-2527
MKSIRKNELHRPRMITFLVLASICVYGCSEPIDEGGVRGVTDDTIVIGSWAPLTGPAALWGAVGRGAEAYFEMINEQGGIHGRQIEFVLRDDAYQPSRTVAAVREMVERDRVFAFVAGVGTAPGRAVVDYIMENEVVWVSPATGATHWAYPPRKYLFAQYTPYFDEAAVLVDYVVNELGKTRIGVIYQNDDFGESGLVGAQVALEKHGLNVAEAVSVEVPDTDLSSHAIRLRESGAEAVLMWLTPRHATIIVGAVGRLGYELQWLASSVLADTELMYDLTEGAWEGVIFAAIGELANSAHPLIEQYREASARIAPEERASEFFLSGFRYAEPLVEGLRRAGRDLTTESLVAALESLDGFQGIGAPLTYTTNRRQGTRATFLARTIDGEHAERLTDWLESGVDIEQVIQRLEGSN*
>MP0315_megahit_282296_2817-4010
MKKLLTATAAIALSAGTAFAEGQPKEVKLGILFGFTGPIESLAPTMASGAELAMSEVSESGKLFDGAKVTPLRADTGCIDNGLATANAEKLIAEGASGIVGGDCSGVTGAILQNVAIPNGMVMISPSASSPGLTSMEDNGLFFRTTPSDARQGEIMASILADRGVDSIAITYTNNDYGKGLADSIQSSFEAAGGEVTIVTAHEDGKGDYSAEVAALASAGGDILVVAGYLDQGGLGIIQGALDTGAFDTFGLPDGMIGDSLPTNVGSDLNGSFGQIAGSDSEGAEIFAGKASELGFDGTSAYSPESYDAAALFLLAMQASGSVDPKDYVAKITEVANAPGEKINPGELGKALEILANGGEIDYEGATGVNLIGPGESAGSFREIEVQDGKNVTVKFR*
>MP0315_megahit_282881_2-1096
MFSLPASAKVEGDTIILGAAVSLTGKYSTNGEHTKNGYNMAVQRINEMGGVNVGGKSYKFDIIYYDDESDSSRAAQLAERLIKQDGVQFMLGPYSSGLTKAMAPVTEENQIPMVEANGASRSLFTKGYKYLFAVLSAANQYLEVAIDLAVEKNGGNPVNIAMAFEQDAFSQDVRIGVVEAAERTGSTIIIDDKLPKELNDMAATLAKVKATKPDVLVISGHSKGALTAIRQLSEMQVDVPMLAMTHCDASKLAKQHGEKSEYALCAAQWHKTLSYSDEFFGNGMQFDKEFNDMYGYAPPYQAAESAAALLVYKAAFEKANSFDKEKVRDALAQTDMQTFYGNIKFSDTGQNIAKPMVLFQVRCEG
>MP0315_megahit_283877_592-1734
MKLKCFFSLIPTFFLFFGIAYAETVKVGFNVPLTGFAAADGESALNGAKLAVKQANSTGGIDGKQIELVVYDDQASPKEAVPIANRLIEKDGVKVAVSGSYSGSTRAAAGVFQSAGIPYISAYAIHPDITRAGNYVFRTSFMGEVQGRAGALLIGQTMQHKRVVVITLKNDFGKSLAAGFKAEAANFGMEIVNEYEYSIRDRQFGPIVAKVRSDNPDAIYASGYFFTAGPLVNQLRSGGVTAPIIGQEGYDSEQFIKIAGDAAEGVIITTSLDRDSNAPETRAFIIEYEKFTGRKVDMVAASGHTALNVVIAALRKAGTGNSDAIRNAIAKTQLAASTGHISFNALGEVRKNVQVQIVSDGDFHYHSEIRDQTILAPPES*
>MP0315_megahit_284018_1-708
MIFRTIGLDSLQGPTAGNYIAQQVKPSKVAVIHDKQQYGEGIATAVRDVLTEAGIEVPVFEGITAGDKDFSALIAKLRQEGVDFVYYGGYHPELGLILRQAAEQGLDVGFMGPEGVGNTDISAIAGEASEGLLVTLPKAFDQDPANAHLVEAFQAKNEDPSGAFVFPAYAAVQVIADGIKLADSTDTEAVAEALRSNSFETPTGTLAFDEKGDLKDFNFVVYEWHADATKTAMTE*
>MP0315_megahit_285938_111-1346
MSISTKFLRALTFGVAVAGLLAAGPASAKVEGDTIILGSAISFTGKYSTNGIHAKNGYNLGVKRINETGGVRVGGKAYRLKIIYYDDESTPLRTAQLAERLIKQDGVKFMLGPYSSATTKAIAPITEKYKIPMVEAEGASRGLFNKGYKYLFCVISTSEQYLASSITLAAEIAKKNGKKPSSVRVAMAFENDPFSLDVRAGVMDDLKKYGMKAVIDDKLPRDLSDMAATLTKVKALKPDLLVISGHSKGAATAARQIKEMKIKTPMIAMTHCESAKVIKKFGASTNGYLCPTQWAETLSYKGPAFGTAGDYDKLFKATYDGYKNVPYQAAQASAAVLVWKDAFERANSFDTEKLRDAIAATNMKTFYGSIKFSKAGNNIAKPMVLRQIQNGKLNVVAPSKWASHKVDWPRK*
>MP0315_megahit_286360_2-748
LLGGETITPIRADSTCVDSAAATTAAEGLVSQGIAAIMGADCSGVTGAIASNVAVPNGVVMISPSATSPGLTTLDDNGLFFRTAPSDARGGQILADITKDRKIKSVAITYTNNDYGKGLADVYEAAVKAHGIKVTAVASHEDGKGDYSAEVAVLAAAGGDAVAVIGYVDQGGKGIIQASLDSGAFDTFILSDGMIGDSLIDAFGKSLNKSFGSLPGSTGKGSKIFATVAEAAGIDPSGPYTGESYDAAA
>MP0315_megahit_286554_1-816
MKRVMGTLIIIGLLAVGCVKRAPSPGVTDTEILIGNVQDLSGPMKELGAVIPSGSNMYFQYINDQGGVHGRSIKMLIEDHQYNPQKAVAATKKLVEKDQVFCLYQIIGTSPCEAIRPILSETGTPLIAPATNSGTMSDLSREAGDLIFHTDTGYDRQAEILVGYILNQNSDAKIGLVYQDDDYGENVLEGIARAESEHEITVQKESYQRGAIDFKGQTMNLLKGGCTDVIIAGIIREPVTVMKTAEAMNYKPNFFGTGPTVDARVGKLAGSA
>MP0315_megahit_286767_2-652
LESGELSFCNDPFYPPFENINADGNMEGFDVDVGQAIAEELAAHYMGVANPAYIGGTSVSGCTDSEATNHNAAANVDDGSCEYASTTTKIGLLNPLTGPIAVYAPPFTVAAQMAIADLNAAAASVGVDMTFELVEADSGCSGDVASGAAQSLVDAGVVGVAGAACSGASMAANAVLNAAGVVQVSYASTNPGLSDASAYPGFWRVVPSDAIQGPAMS
>MP0315_megahit_287015_2-190
MNLFKNIFSTFSVLSLVVFLTLPVQAKVEGDTIILGAAVSLTGKYTTNGEHTQNGYNMAVQRI
>MP0315_megahit_287400_2-637
GGILGRQIKVIAKDHRGNPARGVYNIEQFSQTPNLLAVVGGVHTPVVLAEVDPIHEKNILMLVPWAAGTPIIDNGHSPNNIFRVSVRDAEAASVLINHVKYMGLSNIALVLERTGWGRSNLESLTQAASNNDIDITATHWINWQQKDFSEDIAAIKSAKAEAIILVTNVPEGVVVLDEMAKQGIASLPVVSHWGVASGQFASLLAKPIANYN
>MP0315_megahit_287411_639-1094
FAPPSLANMYVTTNFIEEVDTPEANAFVEKFYERFPDTPYVNQEAANSYIAMHLYKQMVERADGSTDKDDLRAVIAEGDVCFDGPSGTVCLDPRSQHMSHNIFLAKVDENHEISFPETWENIEPYWLGENGCDLTQNDPSAQYTPSSPPNE*
>MP0315_megahit_288337_3-506
VVSGHTKGALTAIRQIAEMKVDVPMLAMTHCDAAKLSKQHGKNAQYALCASQWHKTLTYKDKWFKDGMTYDADFNKMFGYAPPYQAAESSAALLVFKDAFERANSFDQKKVRDALAATDMQTFYGNIKFAPGGQNVSKPMVLFQVICDSSGKCENKVVAPLKWASAKL
>MP0315_megahit_289151_3-272
EKYDIPEPYIGLYHYYGFATAQLLVEGLERAGRNPTRKSLVRGLETLKNWDVGSFPPITYGRNDHAGVDKVQLVQMQNGEQVVITDWLE*
>MP0315_megahit_289527_115-1368
MKKLLTCFTFIICFSLSLVTQSNANEVKIGVLYPLTGPVAQVGIDAVAAVKTALDIINNSHDLGIPLSKEEGLSGLNGAKITIVVGDHGGKQDIGISETERMVQDEKVHAMFGAYYSSVTGAASQVTERAKIPWVNGESTSPKLTQRGFKYFFRVTPHDGEFTQLMFEFINDFNSKGGNLKTIGILHEDTLWGTDSGSTQERMASEQGFEVVEKISYQAKTTSLSSEVQRLKAKSPDVLMPSSYTADAYLFLNTAQELDYNPQLLVAQNAGYTDPKFIETMGSKAEGVITRSPFNTDLAGTIPLIGKINDLFKTHSGGRDLSDVPARAFTGFMALAQAINNAGSTDSEKIRQALVDLDIDSSSLIVPYRGVKFGPDGQNEKTRGILMQVQNGKYCTVYPFELAVCELKYPMPTWAEK*
>MP0315_megahit_290227_995-1810
MKKVLGTLIIIGLLAVGCVKRAPAPGVTDTEILIGNVQDLSGPMKELGAVIPNGSNMYFDYINDQGGVHGRSIKMLIEDHQYNPQKAVAATKKLVEKDQVFCLYQVIGTSPCEAIRPILAETGTPLIAPATNSGTMSDLSRKAGDLIFHTDTGYDRQAEILVDYILEQNSEAKIGVVYQDDDYGENVLEGIARAESEHNLTVQKESYQRGAIDFKGQTMNLLKGGCTDVIIAGIVREPVTVMKTAEAMNYKPNFFGTGPTVDARVGKLAGSA
>MP0315_megahit_290548_3155-4471
MKIQRFILTWVASLLMAAGMLTGLSAQAAKDPVIIGYIGSFDSDTGKSTIRGAEIAIEELNAAGGVLGGRPIKLVKADTREDVIEGIKAYEYLAETEKVEFIISGSIDDVSLGWLPRMAEYRIPTLDTWTSYVGIIDMVVNEYDKYKMYFMNVACDYALATLYVDFGKDILADEMGWKTTVVLQEDTAFGGGVFELVDQMLAPEAGIKIIDHIVYDTNTVDFAPIFNKAVKSKPDFLYLISSVRSQVPSSQYVKLQVPVPMTGINVAAFGKDFWNDTGQMGGGTSTLSPIPSVGFAMDDRTKAFVDKYEAKYGNSRPIFPHFNGFNAYYGIYNAFNAAERAGGFAPLDAWVTEMENEDLKIYKDGKLWLRYAFWKPGEIEPRTQREYTHNIKFDITQPLDDGAPSMVVIQWYEDGTTAVVYPDKYKTGEFTVPSWIKQ*
>MP0315_megahit_290660_419-631
IASNVLAVANTPGEKIMPGELGKALRILAGGGAVDYVGATNVELVGGGEASGSYKEFEVKGKAFTTVRFH*
>MP0315_megahit_290823_470-1690
NTKTRREFIKTAAAGTVVVAAGNLSFPYIVKAAKSVKIGVVHPVTGWAQYSGSQCRFGALMALEEINSAGGIKSMGGAKLEAVLGDAQSKAEIGAAEVEKMNGAGVSSIVGAYASNICLATTQAAAKHGIPHVVDVGVSDKVVSRGLSNTFRFGPGFGIITRVGVESFIEINRAAGSPTKSVAIVHENTTGFGAGIAGIMTKGLKPEGIEVVDVQSHPTPNKDFRNIVLKLKEVDADVIIPSHYYGEGVLFLRTLQRQKLQPKGIYSVLGGASSQYRFLSEFPNAAQYVMDCNHWFDPNNSASMAARKKTEAAGKHFNYEVFLAYTAMKFTADAIERAGSSDREKITEAMASSNWSGHFMPYGQTKMVNGQNMGAQPLATQVLGKEIEVIAPSKYATAKALFPRPA*
>MP0315_megahit_290935_5632-6915
MKLKLTSVALSALIAASPAMADLVFPDLSYRTGPYAAGGIPFSDGYNDYFTLVNERDGGIGGVKARVIECETGYNTEKGVECYESTKGEGALIYQPLSTGITYQLIPKVTADGIPLHTMGYGRTSAANGKVFSNVFNYPANYWDGASGVINHLLEKNAGDLNGKKIALVYHNSAYGKEPIRTLEELGKKHGFELSLLPVDHPGQEQKSQWLQIRRDRPDYVVMWGWGVMNQVAIQEAANIRFPMENFIGVWWSGSDHDVIPAGAKADGYKAVTFHNVGDDFPVFDDMRKYVVDKGLAAGAGDQVGKVAYNRGMYAAMLAVEAAKTAQEIHGTAEIDASMMRDGMEALSITAEKMDALGMANFGPAFNVSCENHGGPGLVGVTQWDADTQTWSLISGFNPTDREVIGTLVAEDSASYAAENDIEERCN*
>MP0315_megahit_291928_214-522
IDSSGPYTGESYDAAALIVLAIQAGGSADRGSIAKNVMAVANGPGKKIYPGQLKKALNLLAKGKGIDYEGATAVNFTDVGEAFGSFLEKEVKGGKFKTKKQR*
>MP0315_megahit_291947_595-801
ADTPINDIFAKNGYIREDGRMVHDMYLVEVKTPEESADADDLFRVVRTIPAEEAFRPLSESVCPLVTG*
>MP0315_megahit_292011_3-476
DVPMLAMTHCDAAKLSKQHGKNAQYALCASQWHKTLTYKDDFFTDGMTYDADFTKMFDYAPPYQAAESSAALLVFKDAFERANSFDQKKVRDALAATDMQTFYGNIKFAEGGQNVSKPMVLFQVICDSSGKCENKVVAPLKWASAKLIHPVPKWSER*
>MP0315_megahit_293207_3-698
EIVMERGFNDVAVTFINNDYGKGLSDSFINAYKGLGGKVSAVVPHEADKADFSAEVGTLDASGASILAVFGYVDQGGNHIIQSSLDSGAFDKFILADGMYGDALLKNTDGDLSGTFGTVPGTASKGAASFAEMATGAGIKGGGPYTGESYDAAALLVLAMQSGGSTDRAAIASNVLAVANTPGEKIMPGELGKALRILASGGAVDYVGATNVELVGPGEASGSYKEFEVKGK
>MP0315_megahit_293712_1118-1333
DKEKVRDALAKTDMETFYGNVKFGDGGQNTAKPMVLFQVRCEGDTCANKLVAPTKWASHKLVHPVPKWSER*
>MP0315_megahit_293966_1-1122
AVSLTGKYSTNGKHTKNGYNMAVERINSMGGVKVGGKTYKFDIIYYDDESNSGRAAQLAERLIKQDGVHYMLGPYSSGLTKAMAPITEENKIPMVEANGASRSLFTKGYKYLFAVLSPANQYLEVAIDLAVEKNGGPVDIAMAFEQDAFSQDVRLGIVDAAKRTGSKIIIDDKLPKELNDMAATLAKVKATNPDVLVVSGHSKGALTAIRQIAEMKVDVPMLAMTHCDASKLAKQHGKNSEYALCAAQWHKELTYSDEFFGNGIKFDKDFNALYGYAPPYQAAESAAALLVFKDAFERANSTDKEKVRDALAKTDMETFYGNVKFGDGGQNIAKPMVLFQVRCEGDTCANRLVAPTKWASHKLVHPVPKWSER*
>MP0315_megahit_294857_1-942
LVAGFTSASREAIRPIVDRYKQLYFYTNQYEGGVADSNTFCTGAICEQQVIPVVDYMVKRFGPRIYTLAADYNFGQLTAAWTKAFAPLVGGEIIEEEFAPLSMSDFTTSISRIQAAKPDWVFTLLVGSNQSNYYPQAHSAGMEFPMASTVNMAQGYEHRRFKAPSLNRMYNCVNYIEEVPTARNRAFVKRWYDMFPNDPYIGQMAQNTYFSIHWYAQACRLAGTTNQEDVKKAMESGIHIEAPEGTVFMEPSSHHATHYIRLASSDADHNVSFVREWPYIQPWWLQRIGVNLVKHKEYHQYTPDEDPFFSRFS*
>MP0315_megahit_295457_3-605
LDSEADPSKAPQNMSRLVNGDNVDFVIGPVHSGVAMGMLRVAKQTGAITIIPNAGLGAATNELCMPNVFRTSFSMWQDSYPMGKVAYNQGHRKIVTITWDYAGGKEDLAGFEEAFTAEGGEIVQQILVPFPSTEFQSYLTQIASLEPDAVYTFFAGGGGVSFVRDYAAAGLKESIPLLGSGFLTEGNLEALGEAGEGVMTT
>MP0315_megahit_295589_1014-2333
MKNLVQKITIVMFLGAVFSLTGLAQAAEKIYVPMLTYTSGPYAPGGIPIDQGFRDFFKYTNATGGVNGVMLDWETCEYGYNTDRGVECYERIKSKNGRMGVAVFPLSTGVTYALIPRTKADGLVLHSMGYGRTDASDGRVFSHVFTAPMTYWSQVTSITKYIGEQLGGMNNLKGKKIALVYHNSAYGKEPIKTLEVLSAKYGFKFLKYPVNHPGLEQKSTWLKIGRQTKPDFTIIFGWGVMTQTSIKEAKANGYPVSKIIGNWWSGSENDTRPAGSASVGYKAAGFHTIGKEYPLHRGILDKVYAAGKGSGEKSVVGEVLYNRALVQGVIFTEAIRAAHKKYGNIAINGKQLAWGYEHVNLTAARLEELGLGGFMKPLKITCANHEGENNLLIHEWDGNNWINPSKWYKPMYDVTRPMIEASAAAYAKEKGITPRSNCN*
>MP0315_megahit_296314_3-1019
GISDNEIRIGYLADMSGVYRDPIGPLGEDAIHMAIEDVGGSVQGANIVVFSADDRNSPDVGSSVVREWIDERNVDMVTGLVASSVTLAAVSLLQEADKLGLVNGAVSSGVTNEHCSPNHIHWVYDTWAMSNGTAKAITQEGYKNWYLLSADYSFGHALEADVERIVTENGGTIVGRARHPFPNNDFSSFMLQAQASGADVIALNNAGGDTINAVQTAGEFGITQAGQVLAGMVLFSTDIRSIGLENAQGLQFTKAWYYDLNEETRAWAERFRERTGSMPTMVHAGIYSSTRHYLEAIAAVGTDDTQTVRQQMAETPINDIFAKNGYIREDGRMVHDMYL
>MP0315_megahit_298981_48-611
KVKATNPDVLVVSGHSKGALTAIRQISEMKVDVPMLAMTHCDASKLAKQHGKKSEYALCAAQWHKSLSYKDKYFGNGMKYDKDFNAEYGYTPPYQAAESSAALLVWKDAFERANSTDTEKVRDALAKTDMQTFYGNIKFGSGGQNTAKPMVLFQVICDGDKCENKVVAPTKWASAKLVHPVPKWSER*
>MP0315_megahit_299425_108-809
FRTIGLDSLQGPTAGNYIAQQVKPSKVAVIHDKQQYGEGIATAVRDVLTEAGIEVPVFEGITAGDKDFSALIAKLRQEGVDFVYYGGYHPELGLILRQAAEQGLDVGFMGPEGVGNTDISAIAGEASEGLLVTLPKAFDQDPANAHLVEAFQAKNEDPSGAFVFPAYAAVQVIADGIKLADSTDTEAVAEALRSNSFDTPTGTLAFDENGDLKDFNFVVYEWHADATKTAMTE*
>MP0315_megahit_299479_160-543
MSLIVLFIKQKHVGNNNLKQNNPGENIMKTFKKTSLITLLGTTAALSAMSVSANEDPVKLGLMLPYSGTYTALGEAITNGLKLAIEQEGGQLGGRDVEYIELDSEADPSKAPQNMSRLVNGDNVDFVI
>MP0315_megahit_301294_2-1204
MNKISKLLLTFFSAIALIFVSTTVSFSKVVGDKIILGAAVSLTGKYSSNGVHTQNGYNLAVERINSMGGIKVGGKTYKFEIIYYDDESNSGRAAQLAERLIKQDGVQFMLGPYSSGLTKAMAPVTEKYKIPMVEANGASRSLFTKGYKYLFAVLAPANLYLDVAIDLAVEKNGGKPVKIAMAFEQDAFSQDVRLGIVDAAERTNSKIIIDDKLPKELNDMAATLSKVKATKPDVLVVSGHTKGALTAIRQISEMKVDVKMLAMTHCDAAKLSKQHGKAAEYALCASQWHKSLSYKDKYFGGGMKYAADFKKKFDYDPPYQSAESSAALLVYKDAFERANSFDTKKVRDALAATDMQTFYGNIKFAEGGQNVSKPMVLFQVICNDDGSKCENKVVAPTKWAS
>MP0315_megahit_301413_1-1089
TGPIESLTPAMRDSAKLAFQEASDSGSLLGGETITVLEGDSTCVDSAAATTVAEGQVSQGVAAIMGADCSGVTGAIASNVAVPNGVVMISPSATSPGLTTLDDKGLFFRTAPSDARGGQILADITKDRGIKSVAITYTNNDYGKGLADVYEAAVKAHGISVTAVASHEDGKADYSAEVGVLASAGGDAVAVIGYLDQGGKGIIQGSLDSGAFDTFILSDGMIGDSLTDAFGKSLNKSFGSLPGSTGKGAGIFTKVAAAAGIESSGPYTGESYDAAALIVLAMQAGGSADRGSIAKNVMAVANGPGKKIYPGQLKKALYLLKRGKEVDYEGATAVNFTDVGEAVGSFLEKEVKGGKFKTKKER*
>MP0315_megahit_301466_102-1259
FFISIFTLVLISGFGANAKELLIGGAACETGIQSPLDTPGINGAKVAVKYLNDSKGGILGRPVKFVNLDGKSDPVVVGNSAAELISQGAEFIIAPCDFDFGGPASREAQAAGIVGMSLCASDPLYSSWSLGDKQFTLSMWNTTMSATAAEFAYNEKGWKTAYVVTDQIIAYTRSLSEYFLVHFADIGGRILLEDTYTNGDNDFSAQLARLKALDEEPDVIFISSYGIDIAFITKTLREAGIEAPILGGDSYDDPGVWEALGTKFGSDVYFVTHTWMQGTEGHPDMPEFVKLYTDFHGSAPDTAFVATGWDSVMLFAQAAEIAGTTDGAAVAKALEDNEFNLLTGDLDYSNAADGHYPYKAAALVALTEGNPSFLGWRNPENPPAP*
>MP0315_megahit_302074_1-723
DITKDRKIKSVAITYTNNDYGKGLADVYEAAVKAHGITVTTVAAHEDGKGDYSAEVAVLAAAGGDAVAVIGYVDQGGKGIIQASLDSGAFDTFILSDGMIGDSLTDAFGKSLNKSFGSLPGSTAKGSKIFATVAEAAGIDPSGPYTGESYDAAALIVLAMQAGGSADRDSIAKNVMAVANGPGKKIYPGELKKGLDLLAKGKAIDYEGATGVTFTDVGEAFGSFLEKEIKGGKFKTKKQR*
>MP0315_megahit_302643_1-399
MTYMKKTLAASIAVAAASSMAISTAHAEISDGEVRIGYLADMSGTYRDLAGPGGQTAMEMAVADFGGSVNGSPIVIFSADDRNSADVGANTVREWIDQRNVDMVGGLVASSVSIAVTKVLQENNGLGIVSGSA
>MP0315_megahit_302873_2-595
VAVPNGVTMISPSATSPALSTIADNGYFFRTAPSDARQGQILAEITMGRGISQVAVTFTNNDYGKGLSDAFINAYKGLGGKVSAVVPHEDGKADYSAEVGTLDASGAGVLAVFGYVDQGGRHMIQTSIDSGAFDKFILADGMFGESLLKNVDGDLSGTFGTVPGTDSKGAASFADMAKGAGIKAGGPFTGESYDAAAL
>MP0315_megahit_302895_542-661
PMVLFQVRCEGDTCANKLVAPTKWASHKLVHPIPKWSER*
>MP0315_megahit_303489_27-569
MESLKYNYYNNNIKMKIFIKIIIFLCLVSVLNIQKVSAEEKIKIGLLVPITGQHSEIGKSIIKSVRLAINKIDNPLIEILPRDTQSNPLITLRKAKELNEIGVKIIIGPVFNKNLIYLDEIKDVIFLSLTNKTINNPKNIISTGINSESQFNTISKFQKINEIEKTIILIPKENYKEEIEK
>MP0315_megahit_303500_1-507
MFKTSKICLGAVALSFMFVSTVVYAGEIRIGITMRMVSENGQKYGRMMMDEIDIINKAGGINGNKIVATLMNDECKSDKGVANANKLISQKKVHLLIGSSCSSVTLPIVAVTAKAKVPQIVPHSTNAKITKLGSAWVFRVPVSGRFYAGVNAKYVGENIGKRIAYICAA
>MP0315_megahit_303560_1558-2832
MKHLSKLMGASLLLIALSIPQSAIYAGPSLKVLGWGAKSGPLKSFGVNSEAALRSAVAEINSAGGVRMGDGSMAPMEVIGYEDSACKKDEAIAILRKTASTTDAIVGMGTTCSGVCQAMFGVLQKKVEDTSDSGVQMPILADTCIRPGLAKISEWSFRNVPNEITMYDELFKWLRTAYPNVKTFTGGSETDQGHSFITYTAIIVQMAVKHGFEWVGPAVPALGPKVKQGMKELQAAAKSQHWLMGDTNYTVQARKIKKQNADMILVASHPFSACGFMKEMKRQRIKPKLLVGLTSSASQETLNGCMSAAEGIIIPTGFAPITPEAKKANNIVSKAGGFLDLHSSAAWENAYLVKRAVERAAIMGRPDTLQQDRRNFRNALASISSQKGLIGPLTRDGSTGEAEKPYVYVQVVNGKWKVIHDPNS*
>MP0315_megahit_304183_2-307
MKTFKKTSLATLLSATTMLSAMSVAANEDPVKLGLMLPYSGTYTALGEAITNGLKLAIDQEGGQLGGRDVEYIELDSEADPSKAPQNMSRLVNGDNVDFVIG
>MP0315_megahit_304265_3-905
GKSYKFDIIYYDDESDSGRAAQLAERLIKQDGVQYMLGPYSSGLTKAMAPVTEENQIPMVEANGASRSLFTKGYKYLFAVLSAANQYLEVAIDLAVEKNGGNPVNIAMAFEQDAFSQDVRIGVVEAAERTGSTIIIDDKLPKELNDMAATLAKVKATKPDVLVVSGHSKGALTAIRQISEMKVDVPMLAMTHCDASKLAKQHGKNSEYALCAAQWHKTLSYSDSFFGDGQQFDKEFNDMYGYAPPYQAAESAAALLVYKAAFEKANSFDKEKVRDALAQTDMQTFYGNIKFSDTGQNIAKP
>MP0315_megahit_304304_1548-1856
DGSKTELGRLGVGEFFGEMALMTGEPRTADASALRSTLLLVVQKQTIKNIFSENNNFYNEMAKVLAERQVKLGEATLLPEEKSEEVNKLANKIGEAIIRFFS*
>MP0315_megahit_304861_2208-2975
FNNLGKNVTLIYPDYAFGYNHRDYASAAAEKHGGKIVAKIAIPPTESSYTRYFVKIPKNTDVIYHVMVGPGVLTFVRELGEHFGPNHPQLFGFIDSLEGVNLNSPGLGFLEDSYFWEAMPRYADGYDTVGSRFYRNAVGVDNSGASKSDSKDVAAYSHMFGCWETLFAIKEAVEQSGYKSKKDYGTLIETMEGFTGFNEGIAHPQGAKAFSGKTHQCYGQQFVSQVKNGKLNVVHRTAIADGIYEPETDYTKQSL*
>MP0315_megahit_305139_3-533
VEVDAGEDIQIRALHAISGDVAFLGIPMSRGVDMAVADYGDIGGHSVNVGTWLDDLCSSDGGQAAAQTIVADESVVGVLGTSCSGAATAAAPLITGSGMVLVSGSNTSPALTSDLAGTAGDNYSTGYYRTAHNDLYQGAAAAKFAVEVLGISSAAAIHDGDPYTEGLATAFADAFAA
>MP0315_megahit_305199_244-762
MKKIVKFALVLLSTLGLILGTTSTSFSKVEGDTIILGAAVSLTGKYSTNGKHTQNGYNLAVKRINEMGGIKVGGKTYKFDIIYYDDESNSGRAAQLAERLIKQDGVKYMLGPYSSGLTKAIAPITEENKIPMVEANGASRSLFTKGYKYLFAVLSPANQYLEVAIDLAVEKNG
>MP0315_megahit_305206_1056-1199
MKKIIKFTLVLLSTLSLILGTATTSFSKVEGDTIILGAAVSLTGKYST
>MP0315_megahit_306088_3-611
GPFAGSGIPNANGMSDYLNMLNERDGGIGGVPIIVEECETGYNTKKGVECYERIKPKNPVVINPYSTGITLQLIPKSPVDKIPVHSMGYGLSAAADGSVFPWVFNYPSTYWNQASAIIKYIGYQEGGMSNLRGKKIGFIYLESGYGREPIPLFEQLSSELGFKLFKIAVAGKEMQNQSSHWLKVRKEKPDWMIMWGWGAMNPT
>MP0315_megahit_306807_705-1859
MKIRTLLLGIGLSVGASAYAAEPIKIGIPVGLSGANSIVAPSVVQASELAVEEINSQGGVLGRQLRLEIADDGSGAQGAQRAYDSLVFQRKVDGIVTSQNTAARNAGLPIVNRGRVPFIYTSFYEGRSCSPWMYINAWVPEQQVAPVVDHFMTEYEAKKFFLIGSDYVFGRGMLQYTREYVESKGGSVVGEAYLPMDGSDWTAIISQLRSANPDALITSTAGGAPNVTLTRQLRAAGISIPYGNYALDEGTAKSMGDNAEGIYIVASYLSSLETDANKAFLEAIEKKFGSSAETPNEFSVPQYEAIYAYAAAVEKAGSTDSAAVVQALGEVTVEGPRGSVIMNKQRHASLNMYLGRVAADGSVQLVESFPKVDPGEQCPQFANM*
>MP0315_megahit_309194_1-783
VPYTMNKWGKKVYIIAADYNYGHITADWVQKYVRDNGGDPVETEFFPLDVTNFGPTIKKIQAAKPDMVMSALVGGAHVSFYRQYAAAGMSKSVPIASTTFGVGNEHLMISAEEGDGMIVAYSYFQEIESADNKAFVKRFQDRFGADAPYLNELAARQYEGINLWAEAVKTAGTADRMKVIEALDAPTSINGPSGKVTIDPQTHHAVQNVYLAELKDQKFNIIQTYEQQQPTDTQLVCDLIATPNQSNFYFENGLKAAGID*
>MP0315_megahit_309447_3-206
VRDALAQTDMQTFYGNIKFSDTGQNIAKPMVLFQVRCEGDVCANRVVAPTKWASHELVHPIPSWSTR*
>MP0315_megahit_309455_2-274
MRALSIFLSLACVFSIFTASKALSSTEPLVIGIDADLSAVAVEGGIAITRGVELAVDEINAAGGILGRQIKVIAKDHRGNPARGVYNIEQF
>MP0315_megahit_309817_2-511
MKMAHKKALSQMIAAAALAGASTCALAADTIKIALAGPVTGPVAQYGDMQFIGAKMAIEQINKAGGVNGSQLEGVVFDDACDPKQAVAVANRIVNEGISFVVGHLCSSSTQPASDIYEEEGILMITAASTSPEITERGYQMIFRTIGLDSLQGPTAGNYIAQQVKPSKVA
>MP0315_megahit_309952_1-558
FFLGPYSSGLTKAIAPVTEKYKIPMVESEGASRSLFTQGYRYLFAVLSTSEQYLASSIGLAAVINKKNGKAPGDVKVAMAFENDPFSLDVRAGVVDDIKKHGLKIVVDDKLPRDLSDMTPTLRKAKALKADLLVVSGHSKGAATLGRQVVEMKVNVPMVAVTHCESAKLIKKFGAGVDGFLCPTQW
>MP0315_megahit_310023_179-832
MKIKNIIITFVSAIALLLSTSVASLAKVVGDKIVLGAAVSLTGKYSSNGVHTQNGYNMAVERINSMGGVKVGGKTYKFEIIYYDDESNPKRAAQLAERLISQDGVEFMLGPYSSGLTKAMAPVTEKYGVPMVEANGASRSLFTKGYKYLFAVLAPANLYLDVAIRTAVELNGGKGVNIAMAFEQDAFSQDVRLGIVDAAEDTGSKIVIDDKLPKELND
>MP0315_megahit_310266_222-1322
MSHKEVKSEEQSELNITRRSVLGAGAVIAGAGIVGSQIIDPLAKTAYAAGSDAPIKIGFQAHRTGIGALYGRWYERTTNAAAKYINSIGGIGGRPIEIITEDDGTDPKRGADVVEKLATQHKVDFVFGTLFSHVVMGSAPRAGELKIPYFVVSEGYHVASGALNRYVFQPCITDVRAQISAVSGWLFNNLGKNVTLIYPDYAFGYNHRDYASAAAENSGGKIVGKIAIPPTESSFTRYFVKIPKNTDVIYHVMVGPGVLTFVREMGEHFGPNHPKLFGFIDSLEGVNIKSPGLDFLDGSYFWEAMPRYADGYDTVGSRFYRNAVGVDNSGASKSDSKDIAAYSHMFGCWETLFAIKEAVEQSGYKSK
>MP0315_megahit_311990_40-1206
MKQLLSIVLMLSLVLMGCDTRSTSPGITDEEILIGNIQDLSGPIKELGFLIPAGSQLYFDYVNEKGGVHGRKIRMVTEDHQYNPQKAIVAAKKLIEKDQVFCLYNVIGTSTAEAIRPILEETGVPLIAPATNSSSMSDMTRPAAKYIFHTDAGYDLQTRVLIDYILENNPDAKIGFAYQDDDYGANALLGCAEAEEKHGITVQKESFQRGATDFVGQTSNFMKGGATDVIIGGIVREPVTIMKTAQAIGYKARFYGLGPTVDPRVAMLAGEAGEGFISVYWAYYPDSDKPGPTLYRELCEKNNVPEKMRGLYHYYGFATANVLVEGLRKAGKYPTRKRLVSGLESLKNWDNGAFPPITYSRNDHAGVESVILLQLQGGKQVAITDWLE*
>MP0315_megahit_313664_443-1762
MNNLVKKITIVMLIGVVFSLTGLAQAAEKIYVPMLTYTTGPYAPGGLPIDQGFRDYFKYVNATGGVNGVMLDWETCEYGYNTGRGVECYDRIKSKNGKMGVAVFPLSTGVTYALIPKTQADGMVLHSMGYGRTDASDGRVFSHVFTAPMTYWSQVTAITKYIGEQMGGMNNLKGKKIALVYHNSAYGKEPIKTLEVLSKKYGFKFLKYPVNHPGLEQKSTWLKIGRQTKPDFTIIFGWGVMTQTSIKEAKAIGYPVSKIIGNWWSGSENDTRPAGAASVGYKAAGFHTIGKSYQLHKDILSKVYGAGNGSGEKSVVGEVLYNRALVQGVILTEAIRAAHKKYGNIAINGKQLAWGYEHVNLTAARLNELGLGGFMKPLKITCANHEGANNLLIHEWDGNNWVNPSKWYTPMYDVTRPMIESSAAAYAKEKGITPRSNCN*
>MP0315_megahit_314281_1-573
PDLVYVGSYPPGSVGITNAANELDLKAKMFGGGMVGLQYAGIQKNLGSKMNGIVNYDFWVPASTLNFEGVDAFLAKYQAAAAGGKVDPLGHYLPPYAYAYLQVLGAAVNAVGELDHAAIGEHIRNNTFDTVVGAVSFAPNGEWAKTRTLQVQFRDIKDGDMSQFENEGTRVVLYPESVKNGEIEYPYTRD*
>MP0315_megahit_314471_340-1164
SRSLFTKGYKYLFAVLSPANQYLEVAIDLAVEKNGGKPVNIAMAFEQDAFSQDVRLGIVDAAKRTGSKIIIDDKLPKELNDMAATLAKVKATKPDVLVVSGHSKGALTAIRQISEMQVDIPMLAMTHCDASKLAKQHGKKAEYALCAAQWHKSLSYKDKFFGSGIKYDKDFNAEYGYTPPYQAAESSAALLVWKDAFERANSTDTEKVRDALAKTDMQTFYGNIKFGSGGQNTAKPMVLFQVRCKGDVCENKVVAPTKWASAKLVHPTPSWSER*
>MP0315_megahit_314520_162-1343
MKRLFIAAFMLLSVLMTNAFAEIKMGIILGFTGPIESLTPAMAASAELAFKEASDSGSLLGGETIKPIRADSTCVDSAAATSAAEGLISQGVVAIMGADCSGVTGAIASNVAVPNGVVMISPSATSPGLTTLDDKGLFFRTAPSDARGGQILADITKDRKIKSVAITYTNNDYGKGLADVYEAAVKAHGISVTVVAAHEDGKADYSSEVAVLAAAGGDAVAVIGYLDQGGKGIIQGSIDSGAFDTFILSDGMIGNSLTEAFGKSLNKSFGSLPGSTGKGAGVFTKVASAAGIDSSGPYTGESYDAAALIVLAMQAGGSADRGSIAKNVMAVANGPGKKIYPGQLKKALDLLAKGKGVDYEGATAVNFTDVGEAFGSFLEKEVKGGKFKTKKQR*
>MP0315_megahit_314692_2-502
GGVKVGGKTYKFDIIYYDDESNSGRAAQLAERLIKQDGVKYMLGPYSSGLTKAIAPITEENKIPMVEANGASRSLFTKGYKYLFAVLSPANQYLEVAIDLAVEKNGGKGVKIAMAFEQDAFSQDVRLGVIDAAKRTGSTIIIDDKLPKELNDMAATLAKVKATNPDV
>MP0315_megahit_315137_2-172
MKKLFIAAIMSLSLLMTSAFAEIKVGIILGFTGPIESLTPAMRDSAKLAFQEASDSG
>MP0315_megahit_315908_2-571
LGRQVEFVYYDDATNPSKVPGIYTKLINVDKVDLIVSSYGTNLIAPAMPIVMKKKMVYVALFGLAVNDRFNYNNYFQIMPAGPDPKADWSRGFFNLAMSQNPKPQSIALLAADSEFAKNAVAGARGHAESLGMNIVYDKTYPPGTADFTPVVRAIMASNPDLVYVGSYPPGSVGITNAANELDLKAKMFG
>MP0315_megahit_317261_272-571
MKKIVKFALVLLSTLGLILGTTTTSFSKVEGDTIILGAAVSLTGKYSTNGKHTQNGYNLAVKRINEMGGVKVGGKTYKFDIIYYDDESNSGRAAQLAERL
>MP0315_megahit_317655_3-599
PSATSPGLTTLDDKGLFFRTAPSDARGGQILADITKDRGIKSVAITYTNNDYGKGLADVYEAAVKAHGISVTAVAAHEDGKGDYSSEVAVLAAAGGDAVAVIGYLDQGGKGIIQGSIDSGAFDTFILSDGMIGQSLVDAFGKDLSKSFGSLPGSTGKGAGVFTKVASAAGIDSSGPYTGESYDAAALIVLAIQAGGSAD
>MP0315_megahit_319731_3-533
NKIPMVEANGASRSLFTKGYKYLFAVLSPANQYLEVAIDLAVEKNGGKPVNIAMAFEQDAFSQDVRLGIVDAAERTGSKIIIDDKLPKELNDMAATLAKVKATKPDVLVVSGHSKGALTAIRQIAEMQVDVPMLAMTHCDASKLAKQHGKKSEYALCAAQWHKELSYKDDFFGDGLK
>MP0315_megahit_320142_141-695
MRIKKLALTALTLFFSFSLYAAETIKIGASMPLTGMFAVPGSKHLEGYQMCVDIINQNGGWLGKDVILLAIDNRSDTETSISQYERFINVDKVDLVFGTFSSKLTFPTSTILAKYNYVLPIPSGGALRIYRRGFKNLFYFQSNPAEYYGKQLLAVVRDRASASDQPKTVALVHADDFFANSIANG
>MP0315_megahit_320229_459-851
MKLFRLTVILVFLFPIAHFCFAETGVFPKNIVFVTHQPLSGPAKEYSDIGKSAQAYFKYVNDQGGVHGRSIELKIIDDQLKPYKAKEEMEELTLKNDIFAVFSGIGSKTHQAVYPLLKQQRLPSFFVGSDL
>MP0315_megahit_320246_442-612
TFYGNIKFGSGGQNTAKPMVLFQVRCEGDTCENRLVAPTKWASHKLVHPVPKWSER*
>MP0315_megahit_321192_1165-1332
RGPIMIDPETRDIIQDQHVHEVVKSGGRLKIKVLSSISQVKDPCKANQLGKCASN*
>MP0315_megahit_321371_2-1294
TLVASVITCLWLSQEIMAAKGIYIPLFTYRTGPFAGSGIPNANGMTDYLNMLNERDGGIGGVPLIVEECETGYNTKKGVECYEKVKAKNPVVINPYSTGITLQLIPKSRVDKIPVHSMGYGLSAAADGSVFPWVFNYPSTYWNQASAIIKYIGHQEGGMSNLKGKKIGFIFLESGYGREPIPLFEELSGELGYDFFTIPVAFKESQNQSSHWLKVRKEKPDWMIMWGWGVMNPTAIKEATRIKFNMEKFVGVWWSGGEDDARPAGKAAKGYKSSNFHGIGTNYPAVQDILKYVVDKGKSQVKDRSRVGENFYMRGVFNSVLVAEAIRTAQGKYGNRVISSEEMRWGMENLNLTSARLAEIGLPGFANPIKVTCDDHANNGPIFIQQWNGTSWERVSGWINSMDRVRPMLEKAAADYKAKNSVPDRTIPCS*
>MP0315_megahit_321634_1-786
MSKNSILKKLALIAAGAMILPAFAAADIKMGIILGFTGPIESLTPDMANSAELAFKEASDSGQLLGGQKISVVRADSTCIDAAAATAAAERLITSDKVAGIMGADCSGVTTAIANNVAVPNGVTMISPSATSPALSTIADNGYFFRTAPSDARQGQILAQIVLERGISEVAVTFTNNDYGKGLSDSFISAYKGLGGKVSATVPHEDGKADYSAEVGTLDASGAGVLAVFGYVDQGGRHMIQTSIDSGAFDKFILADGMYGDT
>MP0315_megahit_321681_1-807
VRDRASASDQPKTVALVHADDFFANSIANGLLGKKVKLPGSGKLVEDMAPGYIVEAGMKLVYHEQWPEEGFSDWLTLANSIKNSGAEMVIGMMASPEEAVQLSRALKTVRHNPKHLMLTQGTQSEFLEGLGDATEGIMIYAAWHDDAPYEGTLAGQRMNNSDFVAKYKAMNGKLPDEDVAITFALCQGIDQAVNATRSVDNARIMSWLHTRTSRNPVKTILGDYYWDSTGLPINKQALIVQWQGSKLKFIYPTNEFQASSMISPKPAW*
>MP0315_megahit_322032_3-581
PSATSPGLTTLDDKGLFFRTAPSDARGGQILADITKDRGIKSVAITYTNNDYGKGLADVYEAAVKAHGISVTVVAAHEDGKADYSAEVGVLASAGGDAVAVIGYLDQGGKGIIQGSIDSGAFDTFILSDGMIGNSLTDAFGKSLNKSFGSLPGSTGKGAGIFTKVASAAGIDSSGPYTGESYDAAALIVLAIQ
>MP0315_megahit_322593_1139-1432
MNKIIKFALVLLSTFGLILGTTSTSFSKVEGDKIILGAAVSLTGKYSTNGKHTQNGYNLAVKRINEMGGVKVGGKTYKFDIIYYDDESNSGRAAQLAE
>MP0315_megahit_323362_1-951
LGVKRVNEMGGVKVGGKTYMLEVKYYDDESTPARGAQLAERLIKQDGIKFFLGPYSSGLTKAIAPVTEKYKIPMVEAEGASRSLFTQGYRYLFAVLSTSEQYLASSIGLAAVINKKNGKSPGDVKVAMAFENDPFSLDIRAGVMDDVKKHGLKIVIDDKLPRDLSDMTPTLRKAKALKADLLVVSGHSKGAATLGRQITEMKVKVPMIAVTHCEAAKLIKKFGADVNGLLCPTQWAETLTYSGKHFGSAGEYDKLFKATFDGYKNVPYQAAQATAAVLVWAEAFERANSFDTEALRDALAATDMKTFYGSIRFAKAG
>MP0315_megahit_323691_1-204
MKKKFFLTLVASVITFVWLSQEIMAAKGIYIPLFTYRTGPFAGSGIPNANGMSDYLNMLNERDGGIGG
>MP0317_megahit_1573_1-702
NRLCIQLLFVFSFFFYCTVAKADSDKTIKIGMILPYSGAVAIIGEEITNALELAFEEVNYEVSGRKLKIIKADTEYKPNIALKKARELIASEKVDILAGTVSSSVALAIRDLVVSTKTPFIVANAGANQITRKKCSKYIIRVSFSNYQINAPMGPWLANYGIKTAFLLSANYAAGKEQMDAFKSTFVASGGKIVGEEYTPHRKTKDFGPYLGRIKSSGADAVYVFYAGGEAVNF
>MP0317_megahit_4129_3-590
AQIPDRIGIELAALMSESGVKSAAVIANVLPFAQENFQFLIPALEQAGITVKLTEQYPPDISDMTTMLTSIKNADVDAVIALSYPSDSFLYMGQAKELGIDSPFQFLLVGPAIEAFMGAFGSSADRIVTMGHWSPHQKAWPRAMQFFKAYQEKYQGVPDYLDTAMAYMSLEILEQAVAIAGLDKEKLRDTIASGTF
>MP0317_megahit_5195_423-623
MNTSVKKLVTAVSASVALMAAGQAAAEIKIGIAGPMTGPVAQYGDMQFSGTRMAIERINAAGGINGE
>MP0317_megahit_5929_353-832
TGYRCSRMTGAGSDYPVFKDIVKYVHDKGNGTGPIEEMTTHLYKIGVLSSILTVESIRTAMQKYGNKPMSGEEVRWGIENLNIDEARIAALGATGFISPLKVSCEDHEGQGRVKFARWNGTEFESASDWIETDQSIVRPMIEASAAKYAADNGITIGCN*
>MP0317_megahit_6236_1-588
SDSTYEPNTSDFFPIMGRIIGQNPDLIVLSGVAPADAPLLIRAARELGYKGLMSTETAMDANIITEIAGEMANGYISVGGASAPELRTDEMKRFIERYSKVAGEWNDEAGTKVYALEMLLQTLRVAGAAAIDDIEIFKAAMPKVNAEDPFIKGGKARLKWVGQGYFDQLRQVSTPMVVTEFKDTDFVTLFIGYVE*
>MP0317_megahit_11246_2-562
MKRLHPLRSYSWICLRAGFFAACLLVLFSLLQGCAQTPPPNDASLPVVTPKAEEKKLTSVRRAASAPKPLPAQPVIRTASTPHAVAVESTPKLSPPSDIEGQPIRIGLLLPLSGNHGASQLGQAMLNAAMLALFEFGGERLLLMPRDTGGSPDGAAKAAADLVGEGAEILLGPLFNTSVQATAAIAR
>MP0317_megahit_11907_2-553
FDFLIFKEKVDVLITMETSAARNGGLPIVSRGRTPFIYTSLYEGRSCNPYLYCNGAVPEQMVGPIVDYFMSKKGAKTFFLVGSDYAFGRGMLEFTRAYIEKAGAKVVAEEYQPMDANDWTAIISKMRSTKPDAIIMSTAGGAPNVTLQKQFKASGIKAEVGNLSVDEATAQSMGADAAGIYISA
>MP0317_megahit_12291_1-555
NVELITGLVYSPNAMSIAPLVTKAKVPVVIMNAGTAFIPNMSPYIVRVSFTMWQAGFIMGQHAVEKMGCKTAVSGYTNYPPGKDSIAAFRKGFVASGGKILDEIPMGSPAQVPDFTPFLQRAKSKSPGCFYVFVPGGNHGSAVVKTYQSLGMRKAGIDLIGPGDITQDSLLQQMGSAAVGLVTAH
>MP0317_megahit_12878_3-887
MSLSGQFQVQGGQALAGLQAWAEDVNRSGGVKVGHSDAGRPVSVIYYDDASKTAQAGQTTERLITSDRVDLLFGPYSGVLALAAAQVAEAHGRLLWNQGGAADMIYEKGFNWVVGILTPASRYLEEWLPSVRDADSNAGSLAILRASTGTFPKSVTSGVESQAAQLGFKIKLLREFDAAIDDFSDLLDEVEQARPDLLLGVGRIQNDLLLASQLSRRGLGLKSVAVVATPIQQFRDQLGDAADGFVGPSQWEETGSYPTDYGPTGAAVMASLQGKGHQAVDYPMVQAYAAGLVAQ
>MP0317_megahit_13254_2-511
KKLMLATAAAALAAGGAMADVKVGMITTLSGGGASLGIDTRDGFMLAMEEANRDDVEVVIEDDQRKPDIAVQLADKMIQSEKVDVLTGIVWSNLAMAVVPAATAQGLFYLSTNAAPAQLAGKGCNANYFSVSYQNDNLHEGAGAYATQAGFKNTFILAPNYPAGIDSLTG
>MP0317_megahit_13326_654-1412
DSWEIFSTVLKQLKPDVEVVAEFFPRFGAPDFSSEISRLQALRPDVILSTSWGGDLDTFATQASQRGLFNNSKFFLALGESSLERLGNRLPEGVLIGARGDHYFLHPDYVNEQKHKEFVEKYFEKTDSYPIYPVYHMVQAMEAMVGAYDKAITSNGGEWPSKAEFSQALRGLEFRGLTSDVTIRPEDGQGLEDQLFGITTSSDEYDFRTLEEFMVVPAELVTTPPNETTSEWLKTLTPDLLDQVEMYNGGSQ*
>MP0317_megahit_13847_2-529
CGKLVTQHKVDFVFGCLYEHVMHGSWPTADELKMPYMLCGETATVGAGQMTRYIFQPCITDVRSQITAIGKFITDLGKKVAMIYPDFGFGYDHRDFFSEASAKHGGEITALIPVSMMDTSYTRYFPKIPSDTEVIYHVMVGPGVLTFVREMGEHFGSNRPQLFGFIDSVEAVDIAS
>MP0317_megahit_14193_1-525
VEQVNEARKQLGVGCELVYDVRDSNTQASVAVDAARKLIDLEGVTALVGPISSGITAPLLSSVTVEEEILVIATASTSSTFTNMGKRGETKGLFFRTLPADSLQAVAAAKMAYDAGFRRPAILYWNNDWGKNNQGEFVDAFRALGGEIAQAVPFNPDQPSYRAEITKTLEGNPDS
>MP0317_megahit_14520_2-547
ASSALGGDPILFGVIAPLTGPVADAGAYVVSGLTIGVGKINAQGGVCGRPLEPIILDGRNDPQESANAAENLITREQVPIIMGAWGSSSTLAVMPVVARHGIPLVVETSSSDKITTPGTPGFDWVHRISPTSAMEAEAMKPYLVDELGMQRVAILSVNNDWGRGAGATFRRAIEEQGGQIVR
>MP0317_megahit_16068_2-949
AFNRRMFIKYSTGAAVVAAASGLSAPAVHAARKPVKIGFVSPQTGPLAAFGEADRFVLADVNKVLANGIKIGKKTYPVEILSRDSQSNPNRAAEVAAELILKHEVNMMIGSSSGTTVNPVSDQAEANEVPCVTADTPWQIVYFGRGATPKKGFKWTYHFFWGIDDMLGVFMNMWGMLGTNKKIASLMVNDADGVVGGDPKRGFRPPMEGAGFNYNQPPLFQPGTTDFTAQISTFKKQGAEILTGIATPPDFSTFWIQAAQQGLTKQLKAATIAKALLFPPAIEALGEQGDGLTTEVWWSPSHPFKSNLTGMSSADF
>MP0317_megahit_16933_439-813
MKRQQKTTGFFAKTTLGLCVAAMLATTAMAESETQSDTIKIGMTSALTGPYNEFGEGNRRAVELAIKQWNEQGGINGKEIELAMLLDDQLNPDRAVQNMRRILDNEEIVGIIGPAGSGPTLAVID
>MP0317_megahit_19392_3-563
MKLASKLNKFLLIVFSLALALPATTLANKEIRIGVLYDYTGPLAGAGGIPGGDGTQIAIDMINERGGVEGYTIVPVKGDAQSKPDIAISEAERLINVENVDMLIGFYSSAQCVPVSAKVDSMKTFMWMTICISSAVFKDRNLKYAFRPQVHSDQFGQIAPEFLSHYAQERFGKAPQDLRIAIIHEDG
>MP0317_megahit_19989_1-534
NYVWPHVLNEYARKVIEAGGGEVVLEEYYPLDQVEYSATVNKIMSEKIDVVFNTVIPPGVGPFIKQLYEAGFQKRGGRLSCVYYDENTVNLNAAHEWEGLASCLDYFRVLAREDKDPFSAKLAAAYDERYAGDVLFTAGSAATGMYRGLKLWEAAANEAGNVDRDDVAAALDHASISE
>MP0317_megahit_21783_3-764
GSIASSITNEHCSPNHIHYVYDTYPLAVGTARAVVEEGGESWFILTVDYSGGHELEAAVSSVVEASGGEVIKTLRHPFPTPDFSSFILQAQASGADVVALANTGADAINAINTAGEFGLTQSGQKLAALLLFLTEVHSLGVETAQGIQLTTGWYWDMNPEARAWADRFFEKTGVRPTMVHAGIYSSTIHYLNAVEATGSDDSQIVRTQMINTPINDMFATNGRIRQDGRMVHDMYLAQVKTPEESQGEWDLYKI
>MP0317_megahit_21893_1-519
STAPAVSELDDNDLVFRTVPSDAFQGEMLAKLLLEKGIDEVAVTYVNNDYGQGLSDAFSAAFESGGGEITENLAHEDNRADYRSELGSLSVSGVETLVVLAYADTSGQTVLRQAYESGMFTQYVGADGMVGDSLIEAIGADVLDGMIATRPGSPDLPGTDLFIDAAEAAELDP
>MP0317_megahit_25196_3-503
AFIKQYDQAGLRGKIPLYTVFTVDALSLARLQKAKLGGVLGSWNTMFWAPDLDNATNKRFVADFKAKTGRYPTHYAAQSYDAIMLIKSGVDAVNGDTSNQDGIRAGMLKADFPSVRGKYRYGSNHFPIQNFYLRTVKEDANGDWFVSHVSTVLSDHQDSYHGQCKL*
>MP0317_megahit_27524_1068-1388
MGKTLKLTSGMAVAFVAGMGVAVAGNAPGVTDTEIKIGNTNPYSGPASVYSTIGKAIGACWKQVNAEGGINGRKIKWISYDDGYSPPKTKEQIRRLVEKDKVALTFQ
>MP0317_megahit_29494_3-356
VRNYFVLHSFVDKVDGPKMKKWNDIILKYNPKETITGFSAVSMASGVAAVTALRAVGHDLTRSKFIAELDKIRNLKTGILACDITWTSTDRHGCKKSAVAGFVDDKPTVLSAWGKTW*
>MP0317_megahit_30599_153-1013
GMVMISPSNTSPALTSDLAGTAGDNYHAGYYRTAHNDLFQGAAMAMFVYDELGISAAAAIHDGDPYTQGLAQAFADAFEALGGTVTGFTGVNKEDTDMVPVLTEIAAGSPGALFFPIFQPAGDLVADQAPGVSGLEGTVLLGADGLQVQSFMELSQADGMYLSGPDLRYGSNTNQSTGATAEKFLADYESNNGNPPEAPFWAHSYDATTILLEAIKAASYTDGDNLVIDRAGVREYLDNLTGYEGIIGTLSCDDFGDCGAQRITVVQNDSSDFGASLENVVFEYAP*
>MP0317_megahit_31166_1-189
IEAKPDTVQADRGKIRDGLAALKTTKGLIGTIKRTAEGEADKPFVYAHAKNSQWAVLHDPAK*
>MP0317_megahit_31738_1-213
TGDIKIDRNAIRLALENLQSEVQGLVKTYKKPFAQFDAKNNVNAHEALNSNDFCMARFGYADEILILGDE*
>MP0317_megahit_31853_2-727
NPSMVPGIYTKLINIDRVDLVVSGYGTATIAPAMPIVMNYDKLFLSLFGLAANEDFKYERYFQILPAGPEPRISWSRGFFEVAMRQDPLPKTVALIGADAEFPRNAMIGARHNAQKAGLEIVYDRTYPPATVDFTPVIRAIQAKEPDLIYVASYPPDSVGIVRAINEIGITAKQFGGGMVGLQYASILGSLGDQLDGIVNYDFWVPEPTLQFTGIDAFLAKYQPRAKEAGVDPLGYYLPPYA
>MP0317_megahit_31909_3-485
MKYISKSVLAVAAVMTISLGGTAVRSEPGVTADTITVGGMGPLTGPVANLVAPALKAIEAVFEEANDAGGVHGRKIKYVTEDDECKPSKGVGAIKKLIHETKPFIIVGGGCSNASIAQKPIIIAAKIPWVIVASTADRLTEPAHPYIYTTMLGAWMEVYGM
>MP0317_megahit_32080_36-527
QGIIQTALDTGAFSTFVLSDGMYGSSLTEKFGTSINGSFGSMPGSLGDGANAYKEMAKAAGINEKGPFIGESYDAAALIVLAMQSGKSADSKKIKKHILKVANAPGTKIYPGELKKGLELLAKGEKIDYEGATDVVMTKKGDAMGAFKEFEIQNGAFVDIKQR*
>MP0317_megahit_34384_1354-1590
KTDRAAVAKAVRKVASAPGAKVGPGDMTKALKLINQGKDINYQGASGPHDFDENGDVPGVIAEWQISGNGYKVSDPMK*
>MP0317_megahit_35085_1-237
MRSTLFISALFCLFSLIIAYRATGAEEPLVVGIDADLSAVAVEGGKAISRGVELAVDEINAAGGILGRKIRIIAKDHRG
>MP0317_megahit_35872_2-613
QAVAVTTLGLLMSSPALAVEPIKIGLVAALSGQSAKSGEALTRGLTIAIDEINADGGILGRPVELIRRDDESNPAKGMLAARELVQREKVTVLFGGLDTPVSLAIVPLANQMKVPFMGAWAAGTAITQNGASDNYVFRVSAMDEIVDEALVQYGIDEYGMQKPGMLLINNPWGESNEKGFRHALEQRDMEWAGIERIEGSDLDV
>MP0317_megahit_35982_529-855
MKLKQTLSFITALTLTVGVAWADTVKIGFNVPLTGFAAADGESALTGAKLAVKQANAAGGINGKQIELVVYDDQASPKEALPIANRLIEKDGVKVAVSGSYSGSTRAAA
>MP0317_megahit_37031_2-898
GKGGVLGRPIKFLFEDTQGDPKNCLRKTQELVERDGVKLFTGVVVSSEARAIMPKLPKWDALFISHGNGDGRLTTPKFLVPNFFRANTSAPMGSRSLSLFLGKSEAKSFYAIASDYSWGHSSVGSFEKQIQAAGKKFVGKTFAPQGNKDYSTYITKILQSGADGCFVALGGDSVRAFYSQAVQYRLSAKMKLVTGMIGQSVLTTLGKDSIGIVGASRYPYTLDNPENKAFVKRFVAENGVFPDWTDGELYQATQGMFTAIEKAGSLKTSKIIAAAEGLDVTSVKGTIHFRECDHQAENP
>MP0317_megahit_37528_186-386
MMISGVLSRREVEILELVSSGFSNQDISMRLGITSSTVKTHLRNIFLKTDQHTRANLAISFLTSKT*
>MP0317_megahit_38395_1-255
MKRITTIIMFVMTLGLIGCGGPAGSPGITEDEILIGNVQDLSGPMKELGMLLPSGSNLYFDHINSNGGVHGRKIRMLVEDAQYNP
>MP0317_megahit_41000_304-1497
MKVRPLRSLRRLRRIVVRMLFASAVAATSSLAVAETIKVGMSAALTGPASALGNGVKTGIESYFASVNAAGGVNGHNVELVALDDGYEPDRAAPNMNTLIDEKGVVAVMGNVGTPTAIVTVPIANEKKTLLFGAYTGAGVLRKSPPDRYVINYRASYAEETAAMVDGLLGAGIKPEEIAFFTQNDGYGDAGYNGAVAALKARGFNDTDSLAHGRYARNTTNVEGALGTILDADTEPKAIIMVGAYAPCAEFIRQAKLDLDDVVYANVSFVGSLPLLKALGGDAEGVIVTQVVPHYASDLPGVAQYRKDLAAHGEGAEPDFVSLEGYLAAKIFVEGLKNAAATDRESVIDGIEGLSDLDVGIGVPVSFAKDKHQASHEVWPTIIRNGKYESLEWSQLK*
>MP0317_megahit_41086_3-476
MKLIMAASLLAATSLATVPQPSVAQDNEVRVGFMAGFPGGRGIYGRDQRDGFLLALDQLGGKLGGLPTKIIIGDTQHKPDVGRQVMGKFLKKDKVHFVAGITWSNVLAAVYKQALKNKTFLISTNAGWSGMDGKNCNPYFFRSSWNNDATPEAMGKAL
>MP0317_megahit_41773_302-586
MKMYRKSVLGLSVIALTTVLFSGSAVADVQTQGISDNEIRIGAFGPFGGPVYLYGKLVMNGVAAVFDEVNEAGGVHGRKLTLVREDDNCKPEGSI
>MP0317_megahit_43633_2-754
DESGGVTKQVIEFRNMIQRRNVNAVVGYISSGSCLGIAPVAEEMKTLTVFHTCGTPRIFEEADYRYVFRTASHSAMDGIGAARYLLDRFPDLNSYAGINQNYAWGHDSWRDFEDALKILRPGLEFKTHQLPKLFAGQYNAEISALLVKGPEAVHSSLFGGDLEAFTFQAIARGLHNKTHLILTTGETMMFQLAKQLPDGLIIGARGPYGAFANDTPINKWFREGYEKNFGLPPTYPAYMMGQAILGLKSAY
>MP0317_megahit_45223_2-208
MNILRNVMRLFLVGLIFLTFGVTTSQAANKVLKIGHIGVMSGPAASWGLINKYAALAGAEIINEDGGFE
>MP0317_megahit_45862_1231-1563
GKGPENKRFLAAMKKKFGSDLLTPNDLSVPQYDAIYLYKAAVEKAGSADVDPVIKALAEVSYTGPRGTISMNVQRHAPLNMHLGHIQSDGSVDIVKIFKNVSPGDQCPKL*
>MP0317_megahit_46249_3-263
MQSLNKIYFAGMVLILAASLSMPVQAKVVGNKIILGSAISFTGKYSSNGIHASNGYNLGVKRVNEMGGVKVGGKTYMLEVKYYDDES
>MP0317_megahit_48008_1-357
MHKSKYLLTAMSALALCLPNFAHAENGVSDTEITFGQTAAFEGPASALGLGMKEGILAAFKEVNDAGGVNGRTLNLVSKNDGYEPDQAIANTKSLLDEDKVFALIGAVGTPTAKAIQPI
>MP0317_megahit_49063_2-361
MMNKRALATAVAASTLAMAGFAQAEVKVGFLGGFTGGIESLTPPIFEGAQLAVEQINEQGGILDGQTLVMPTGDTTCSDASAASNAADRMVNSENVTAIVGALCTGATIAAANNAAIPGG
>MP0317_megahit_53660_23-1144
MKKIHWRLAMVLAIATVAIWHDGRARASDDLLIAVAGPITGQYAIFGQQMLRGAEMAVADINANGGVLGRMLVLEVGDDACEAKQAVAVANQMANKGVSFMAGHFCSSTSIPASEVYYEEGILQMSPASTNPMLTERGFDNVFRTCGRDDQQGQVAGAFMARRFPEARIAILHDKTAYGKGLADETKKALNALGVQEVIYEAYTAGEKDYSALVSKLKSKKVDIIYLGGYHTEAGLIVRQARQQGLAARLISGDALVTEEFWSITGPAGEGTMFSFSPDPSKNPEAKEVVERFLAQGFKPEGYTLYTYAAIQVFAQVAEMVGGTEIDALIAKLRTEKFDTVFGVIEFDEKGDVNAPGYVFYEWSDGSYDYTDM*
>MP0317_megahit_54539_2-544
ARGLFKKKTFLMSVAGTAAYRLGKKLPSGIVLGSRGPYGIYANQLIDTPMVKWFNNAYVNRYGTQPTQPSYQYAQAILGAKFAYEKAAAANGGKWPSTDQVIAALEGATFQGVATEVRMARSHGHQGVTDHAWGVASFDKELGLPVVSDVMHFKGDCIMPPNGIDSVTWLKGGMKGAQCD*
>MP0317_megahit_56252_1-852
KPVEEGLEMALKEINGSNGVLGKQIELLYESDQSKPDISATKARKLIDAGVVAILSISNSPSTQQAQTVTMKAKIPHMTPANSADYLTKKLKNNYFFQMGPLGSTQIRTLMAYNKKNNFKRVALVKDNSGLGTYLGKIFKQNLEKGGTSIVAEQTIEIGSTDAIPQLQKVRAAKPDAIYHSGIVVSSMATFFKAYHQLGMKQPILGSFNLSVPRYLEVIPGLLEGVTFIDAFDPDKKEAKAFIYKYKKEYGKVPFALPAYGYDGLHVMVNAIRRAGSTDPDAIR
>MP0317_megahit_56395_360-596
AEALRKAALDLDIPEGGTIQGYGIKFYPPGHQMAGQNMRSSPVIMQYVDGKTKIAWPKSIQTINPVLPLPKGHPYAAR*
>MP0317_megahit_57017_602-850
VGLGESYRGFDGVQVIAKAIELNDCSLDQAGLNQALTRVEFAGLSGHIKFDEAEGHQSRPNVYLVRVDDGTLTAVATSAPTL*
>MP0317_megahit_58562_3-551
GPYAAGGIPFSDGYNDYFTLVNERDGGIGGVKARVIECETGYNTEKGVECYESTKGEGALIYQPLSTGITYQLIPKVTADGIPLHTMGYGRTSAANGKVFSNVFNYPANYWDGASGVINHLLEKNAGDLNGKKIALVYHNSAYGKEPIRTLEELGKKHGFELSLLPVDHPGQEQKSQWLQIRR
>MP0317_megahit_58805_1-501
TPDSASKVMKELRRQGFKGRVIGAQIFADPNALGKYGSEANGLIFVAGFWWDKNDKTRAFTKKFAAENAKRGLSDKKIPHHTDAQGYDIVYLLKQAMEKANVTGDKGKLKAERTAIRDALKGIRFSGVTGKNVCFDAINDAQLPGYIIEINDQKWSKIDEWPPEKC*
>MP0317_megahit_58811_1-267
MRWGLEHINLTDERLEELGAKGFGKPFQVTCADHEGNGPVLFQEWDGEKWVIVSDWIEPMREIVRPMLEKAAATEAEKWNYTMRDDCT*
>MP0317_megahit_59102_1-819
GGGCFGVHTGLVQFVTQDLPGVEGIEVNRVAVPWADTPPGVVCYYDLESKALDVIKGVIPGTGALAGSNPNLEHIGVPVLPASADVTPQATAILDFNPDAIIFSAQGSDCWNMVDALGRLGWTPQDIPLVLSGACIDFTAMAAAGDLAVGIYLSSTENGVLAPLGTVGGQHLDNATVYQTKAAEYGLNQDDLFKGFAAQGFAVMMALDEIAAVIFAAGGDVTGESLKAAFAATDGSQPSFGGSPLNCAGAPVPYIAVCSAPITMTQWDGEQLV
>MP0317_megahit_59205_2-616
MMMSRLLKYFVLSLGLVATSAFADNVRIGFVTTLTTPAGAMGRDMVDAANIALDHIGHKMGGKAVEFIVEDDGFKPEIGKQKTDKLVKQDDVHFVTGFIWSHVLLASRKSALDGGKFLISANAGPSPLAGKLCHKNFFSSSWQNDQNPMATGEVLNKKGVKKLYIMSPNYAAGKNMVAGVERTFKGEIVGKDMTKWGKDMQLDFS
>MP0317_megahit_59834_2-895
SPEEKFDFLEHTDLCRDLSAGVVTAICNVAAEVHYQADDMLFSEGDIGDSLYFLVDGEIQILKDDVAVFTMNQPRTCIGEMALIEENASRSATVKASASTRMLKISRENFLKIAQQNFQAVEGIFRILNAKLEENLNQAKEKAEEELQYAQTEADNILATAREEANRMTQEAQTQIEHNLQTAIEEGRAQGLEESRDSIVEQTSSLSQTLQNLINEITEFRSRLTEQFEEELLEFVIVTSTKIVGLELSVKPDIIVDIVKSGLKMMEEKSQVRISLNSEDLDRVKNFRADLLEQYEEM
>MP0317_megahit_59932_2-859
GKPAGHSELWEAPESMMSDHPIRDRPRSLGTVLLAGLLLATGCSGDGQGGTDSDGLEVVNIGFVGPLSGGAAYYGRNVQRGITMAADEIAEAGGFEVDGRRFRFEIVSLDDRYLPYETATAVRRLLQQNQTPVILVPHAGGIRVVQEMNTREPKFLLAAYSSEPSILEAENPLMLMLPPRFDGYQEPWVEVMMGRFGTRLALVPTTTAYGRAWTEAVSAEWTRQGGTLGRDHGVDYNTTTDFTGAVSRALADEPDVLFIGGPSQPTALVIRAAREQGFEGGLLIMD
>MP0317_megahit_61704_2-217
ARAMTLAGTTTDPEAIRARADEAARTLPQEVRVYEVAGVTDVGLITRDVFTAHIVDGEFVSIRIPVPGGAP*
>MP0317_megahit_63083_2-757
DGTQAATSAQSLIDSGVVGIVGAACSGATLGAIAVAAPAGVPMVSYASTSPAISTADDDGYLFRVVPSDAQQSVALADVVKSMGDSNPAVLFMTNDYGAGLGENFKAAMGSLCTEIGYDPTEGSYDASTLAQAVVDGGCDSVVLISYATDGAAIMEELLSQGFSGSLYGADGLADAALTQSFTDVAAVDGLVATKPRPGESSTAKSSFETAYSAAGGNAEGIYTNETYDAVNLVAAAVMADSNDDLRDDLVS
>MP0317_megahit_65416_3-650
MKDKIKKWTAGFAALALISIGGTAHAGWETEGLTDSAIKVGVMGPFTGNASSYSKTQIGLMAYFKHINDQGGIHGRKFEMIAEDTACAPAKGIAAAKKLVHQDKVFYLHGNSCSGVAMAVKPTVAPTGIPWIIAHAVNPKISMPVNEKKSIYHGVPAGPAYGSTMGKFVMSKPNTKRIAMVTHTNDWAKAYCDPAIKVIKENGGEIIEELALERGQ
>MP0317_megahit_67731_1-837
IKLIYKDHEANPTLGADLAKKLILDDKVHGLMGSYHSSVTKTISAVAEQYGVPMINGTSTSPALTKRGFKWFWRTTPHDKWFTKDLFELIKGLHEGKVRGVGAVSKSDLGKISAACEKTEWGSHVCSLIKGFAGEYGMKLRKSMLYSAKSADLSSEVRSLKNSRPDAMLFAAYTSDAILMMKTLKAQKVYAKLIWGQNAGFQKPEFVKALGGATIGVLTRTVFLPKVVEIKPIAGVVNKMYRERAGVDFNGASARAFTGVQTWVHVLESAGSTSPAAIQ
>MP0317_megahit_68977_2-673
SGPLKELGFLIPAGSQLYFDYVNENGGVHGRKIRMIIEDHQYNPQKAVVAAKKLIEKDQVFALYNVIGTSPAEAIRPVLEESGVPLVAPATMSGTMSDLSRQAGDLIFHTDAGYDVQSNVLVNYILEQNANAKIGVVYQDDDYGANVLKGIAEAEERHGITIQKEAYQRGAADFQGQTMNLVRGKITDVIIAGIVREPVTIMKTAQAMKYSPRFFGHAPTVDAR
>MP0317_megahit_69682_582-1118
MKSKKRKYNPKNLTRRSVLSGITAAAAAPAVLKFTRAYAANPTIKIGHVSPRTGPLAGFAEADEHVLENIQKLFSAGLQNNGKNYSVEIISKDSQSNPNRAAEVAADLILNEEVDIIVAASTPDTTNPVSDQAEVNEVPCITTDCPWQPYFFGRNGNPAVGFDYTYHFFWGLEDVIACF
>MP0317_megahit_69953_1-816
KMGIILGFTGPIESLTPAMAASAELAFKEASDSGSLLGGQKISVERADSTCVDSAAATTAAQGLVDGGVVAIMGADCSGVTGAIATNVAVPNGVVMISPSATSPGLTDLADNGYFFRTAPSDARGGAILADITKDRKVKSVAITYTNNDYGKGLSDVYEAAVKAHGIKVTTVLAHEEGKGDYSAEVATLASAGGDAVAVLGYLDQAGAQIIQGSLDAGSFDRFILSDGMIGDSLTDKFGKALNKSFGSLPGSTGKGAGVFAGVAKAAGIDSS
>MP0317_megahit_70964_3-272
MKNVKKTTLVAALGTTLTLSAMGLSANEDPVKLGLMLPYSGTYTALGEAITNGLKLAIEQEGGQLGGRDVEYVELDSEADPSKAPQNMSR
>MP0317_megahit_71007_2111-3100
MKRIVGLTVALFAAVISMTACTPNSAVDELDSSAVEPIRFGVIAPLTGPVADAGSYVVSGLRIGVEKINAEGGVCGRPLEPIILDGRNDPQESANAAENLITREEVPVIMGAWGSSATLAVMPVMARHGVPLVVETSSSVKITSADTPGFEWVHRISPTSEMEAEAVKPYLANELTMKKVAILSVNNDWGRSAGDTFREVIESQGGQIVFENYIDQSVTDVLPQLTEINSSEVDAIVMTTGAAQIATILKQYAELGMSQLVLTTGGSNYPVAIMHLSSSEIVNGTYHLMFYVPAEHHLAGDPVLSEWYYNAYHDAGYPQVGLGESYRGFD
>MP0317_megahit_73675_2-331
PPSQAAQTCYAQTLLYADAVARAGSFNPCAVGEALAGFEFDGLGNGPTLYRADDHQCFKDVVVVRGKENPENEFDLVEIVEVTPADQVTYAPDHPMFAGGELGDCNPGA*
>MP0317_megahit_75232_1-1089
VQGMQALAGLQAWAEDTNRAGGVKVGHSDAGRLISIVYYDDASKTAQARQTTERLITSDRVDLLFGPYSGVLALASVQVAEGHGKLLWNQGGASDTIYQRGFKWVVGVLTPASRYLEEWLPLVRGADPNADSLAIVRASTGAFPKAVVSTVESQAGQLGFRISLLREFEPSINDFNAVLDEVERVRPDLLLGVGRIQNDLLLAGQLARRELGLKGVAVVAAPIQQFRDHLGEAADGFVGPSQWEASGSHRTDYGPSSAEVMASLRGKGHRTVDYPMVQAYAAGLVAQRCIEEAGTLEDSALREVAERLDFSTFYGRFKIDPVTGAQLGRSTVLVQWQQGRKVIVGPSDQRQAPMVYPWRNQQ*
>MP0317_megahit_75772_2-967
AGVDAATKLVNVNNVVGIVGPMCSGPTIAAASSVMIPTGVPTISPTATSPDLTGLEDKDYIFRVIPSDNFQGKVMGKLVLDQGLKRVALTYANNDYAVGLATAFRNTYTALGGTITADQVHEEKKSSYRSELATLSRGNPEALVLIAYAGSSGITIVKQSLENGFFERFIGPDGMRDDLLIEQIGGENMGKSFFTTPSSVASSAKEKFEKNFAAFSEHGVDKMFIKETYDAIMVMALAIEQAGSTDRRLVRKMIRAVATADGEVIEPGEWAKAKRLIAAHQAINYNGAAGEHEFDGNGDVAGVIGHYIVEGNKYKEIDILK*
>MP0317_megahit_76933_404-688
MAINRKLLSIALGGLLSLTAISPVQAVDEVRLGTLYPVTGSAALAGGRALAAVKTVVDIVNNSYDLDIPLARTEGLPNLGGAKIKLIVADHQGKP
>MP0317_megahit_77416_1-702
RRIAGTAAVIAIGPTCSNVAEPLFGILQKKRGDASDSGLQMPIFTDTAIKGGLAKISDWAFRNVPNEANMYKALFKWLRTEHPDLKTVFGGVEQDFAHSRFTWHKVMKVSAPAAGYKLVGEAKWLLADTSFTTQVRAMKKAKADIISISSHPFTTCGLLKEMKRQRVKPKLIVGLTSSSSMETLQGCGKAAEGIIIPTSFAPVTDAARFAAEKTAEQGGSTDLHSASAWENVMI
>MP0317_megahit_78250_1322-1495
MSTALTGPAKQIGEQLALGSNIYFNKINKEDGINGQSIDLILADDGYEPKNAVVNTRE
>MP0317_megahit_78580_2-505
GARLAFLEASNSGNLLGGETFTIVEGDSTCTDSAAATAAAEQLVADGVVAIMGADCSGVTKAINASVAVPNGILMVSPSATSPSLSSVPDNGTFYRTAPSDAKGGQVLAQVALDRGLKSVAVTYENSDYGKGLSEVFAAAFEAGGGTITTNDPHENGKGDYSAEIGVL
>MP0317_megahit_80797_1-240
VVAALTGATFEGVTTTVKMALGNGHQSMTEYMLGRSAWDEENGEPKIVDIMKFKGTCLLPPNGVKGVDWLKGGMKGAKC*
>MP0317_megahit_81186_3-323
MKKFIQFIIFTFIGLILNIFQSLADEKIKIGLVVPLSGEYKEVGNSILKSARLAINKIDDLRIEIIPRDTKSNPETTLRVSKELYEQGIKIIIGPVFNKNLIYLDEL
>MP0317_megahit_83052_292-1275
MKYICFICLCIMAFPVMANDKIIRIYQDADLSNHRKSSESIQKGIELAFSEIGNSISGYSVEFKYLNHRGNVVRSKMNYEKFINDPKALAIFSGIHSPPLIKNRDFINKSKALTLVPWAAGAPISRYPSSENWIFRLSLDDARAAPVLVDFAMKNKKCKSPHLLLENTPWGDSNLTGISNSLIKYGIVNATATRFGWNMGEQSSRMILREILENGHDCILLVANSIEGAIIIQSLLDIDAEDKLKIISHWGITGGNFHEMINATKRTNIDLSFIQSCFAFTNSVQSDFAKDVFSRLKKKYRNEINNPEDLHSAVGFIHAYDLTRVLIA
>MP0317_megahit_83947_3-905
MKHRTKTCMSTMAALGMLAMVGAANADETTGLTDTAIKVGVMGPFTGNASSYSKTQIGLMAYFKHINDQGGINGRKFEIVQEDTACAPAKGIAAAKKLVHQDKVFYLHGNSCSGVAMAVKPTVAPTGIPWIIAHAVNPKITMPVNEKKSIFHGVPAGPAYGSTMGKFVMSKPNVKRIAMVTHTNDWAKAYCDPAIEVIKASGGKIIETLALERGQTDATAQVLKLKKAKPDFVLGCLYEAETVIFLRDAKKYGVRIPVMGTAGTDLENTLERLGDPDAVKDYYVLHAFVDKVDGPKMKKWN
>MP0317_megahit_85982_65-670
VQDFTPFIAKIKASGADTILTGNWGPDLVRLVKFAAGANLPAQFYTIYGGLTSSVAGYGADSAKITLKQINEYHENHDGLSADSMAFGDAFLAKYKDTWYSDRQRWLILMLAEAIDKAGSDDPIAVGKALEGLTFQGPLGEVQMRASDHQIQMQLMVSSLTGEYSRPIMYKGNDFHIAFATDGTISREDTTLPTTCDMQRP*
>MP0317_megahit_87624_1-339
MRNFKLCFVLLSGLFLTISSIAFGKVEGNTIILGAAVSLTGKYSTNGKNTKNGYELAIKRINEMGGVKVGGKSYKFDIVYYDDESNGGRAAQLAERLIKQDGIKYMLGPYSSG
>MP0317_megahit_87921_237-650
SPLFLPAQGAAAVGFTGALNYVPTIDSEENRAFQEAFKNKYERTASEFTVQGFDTGRLLVEALKATGGDTSNKKALVEAMHRIHFNGPRGPFRIDPATNNVIQDIYIFEMQQVGYNVRHVIIDKIPDVQDAPNGCEM*
>MP0317_megahit_88021_1-456
WFISPGVPENSSLVKMEADFQKRWNATPKGPGRNSGYDAGVLIGLAMVTADIRGTDIKGPTLAKHVREITGPTGKQFRAGVQGLKDALTSIKAGMDIWYVGATGPINFDPYGDVAGPFVKMKIKGGKYVDVGGISLEEINKIKANVRNMKN*
>MP0317_megahit_88534_43-558
ATFWSQAAQQGFNPKVVTIGKALLFPSVIESLGDRGDGLTSEIWWTPNHPFSSSLTNQSAKELANGYINATGRPWTQPIGFKHALFEVVADVIQRADDLDDVGAIMQSIRSTNLSTIVGEVNWANGPVKNVTKTPLVAGQWQKGPDGFELVVTANNHSPQIPKTGELKLLS*
>MP0317_megahit_89228_1-573
FDPGARRTDSGHVNAQQEIPSFTRGVDYEVLVVADERDEFGEHLNFRTHLPRPVAGTQGLTPLAWHRTSELYGATQFQRRFRKLSGRWMTSRDYAAWIAVRSIGEAATRTASNDVARIAEYIRSPEFTLAVFKGVPVSYRDWNGQLRQPVLITGSRIVVTMSPQRGFLHQFTTLDTLGYDRPESECAFGR*
>MP0317_megahit_90603_788-1555
MSISTKFLRALTFGVAVAGLLAAGPASAKVEGDTIILGSAISFTGKYSTNGIHAKNGYNLGVKRINEMGGVKVGGKAYRLKIIYYDDESTPLRTAQLAERLIKQDGVKFMLGPYSSATTKAIAPITEKYKIPMVEAEGASRGLFNKGYKYLFCVISTSEQYLASSITLAAEIAKKNGKSPSSVKVAMAFENDPFSQDVRAGVMDDLKKYGMKAVIDDKLPRDLSDMAATLTKVKALKPDLLVISGHSKGAATAARQ
>MP0317_megahit_91278_11-1135
MSAFRIIANLNIVLIALVLGQTFAHAEQTNNKVIKLGMSTALTGPAKNIGQQLHKGSSVYFDKVNNAGGINGAKVLLLVADDHYEPKQTVNNTREFIYTNKVDALFGAMGTPTSHAIIPLLEQSKIPFLMPFSGASFLREKPSVKAFNLRASYNDEAQEQIKYLVEEHKHTKIGLFIQADEFGLYVESGLREALAKYNLTPVIVARYKRNSQDVESALNTLKLSGVTAICLVGTYEPLSEFINSAQKQGFNPEYTSVSFVPSFDLFDEVNSPSHIMVTEIVPNPLNCNDNFCTEFLADMQASNIKKPSRLHFEGYINAMAFSKAAKNCQFPLQQSCLMNELNSLLVTDTLIQKLFINTENNNKRNVYRSYYVNK*
>MP0317_megahit_92983_556-804
MTFIKKTLAASIAVAAASSLAVSTAQADMSDGEVRIGYLADMSGTYRDLAGPGGLTAMEMAVADFGGSVDGAPIVISSADDRN
>MP0317_megahit_93313_2-517
GIPVANGFRDYYTLVNKRDGGINGVTITFEECETKYNTKVGVECYEKLKGKGSAGATLINPFSTGITYQLIPKALVDKVPILSMGYGRTSAADGRVFKWVFNFPMTYWSQASAFIKYVSRQVGGYDKLQGKKIVHVYHNSAYGKEANPTLVALEKRYGYKLTLLAVDHPGQE
>MP0317_megahit_94061_2-340
SHFKTFAGLFDRPSDPYTAQAWDAVMIAALALESAGSATRDLIAHVRSVANAPGVEVGPADWAKAKALLAAGEEINYQGIAGANEFDANGDVAGIYGKSVVKDGKWAETLID*
>MP0317_megahit_95485_1-1206
QAAEKIYVPMLTYTSGPYAPGGIPIDQGFRDFFKYTNATGGVNGVMLDWETCEYGYNTDRGVECYERIKSKNGRMGVAVFPLSTGVTYALIPRTKADGLVLHSMGYGRTDASDGRVFSHVFTAPMTYWSQVTSITKYIGEQLGGMNNLKGKKIALVYHNSAYGKEPIKTLEVLSAKYGFKFLKYPVNHPGLEQKSTWLKIGRQTKPDFTIIFGWGVMTQTSIKEAKANGYPVSKIIGNWWSGSENDTRPAGSASVGYKAAGFHTIGKEYPLHRGILDKVYAAGKGSGEKSVVGEVLYNRALVQGVIFTEAIRAAHKKYGNIAINGKQLAWGYEHVNLTAARLEELGLGGFMKPLKITCANHEGENNLLIHEWDGNNWINPSKWYKPMYDVTRPMIEASAAAY
>MP0317_megahit_95630_239-772
MNALQKSLKTAAIAITIASVSGFAAAAERGITDTSIKIGNIGPFSGKAAMFNPLNYGSVAYMRYVNDMGGVFGRKFDIVLGDTACAQAKGIAAAKKMVYDEKVFMITVNPCSGVAMAVKPTLVKEGVPWSGVSANPKITGSVGSGGTSAPPKYMFHVTPNGYFSGMTMGKFIMTKPNA
>MP0317_megahit_95649_1-663
VESTLKQIEENKENKLRLGAVLPLTGEKALSGQQVLQGIQLAVSEFNLAHQGDSLEVTIKDSASAPIGQMVEKLATDPSVIGVVGPVLSNFVRNVVPIADRYHLAMITPTASSSELAQLSPYIFRNAATRELQGKYIAEYAVNSLGLRRFVVLHPLEEFGFELRDFFVKEVESLGGEVISVISYERSQTDFKKQIHEMGGMDDDNLRKLVKDQVKNNIEAK
>MP0317_megahit_97625_163-822
MGKLFKYSAISFLSLLLAGIMVIAPASTASAAPKGAPKQIKIAFVDFFSGGAAVFGISGKGTSEWLVAKWNKEGGIGGVPIKLILVDEGGGPKKQVSELRRLVQDEKVDAIVGYTSSGNCMAIKPVAEKLKILTVVHICGTHQLTENSPSKYVFRTSANQAADSVSLARHALALKPDLKTIAGANEDYAWGRDSWGAFKLAMQQLKPDVKVVGELWTKFQ
>MP0317_megahit_99409_2-1120
VMGADGIADLGFLAAFSDPTAAAGVIATKPASGSDSQVKEDFETAWSDHYDGDDAVAIYIHETYDAITMLGEAAMDADSTDGITGAEVRDALAALGSGNGYEGASGNHIFDGVGDVAGSGYDICQFTPAVDENGDPTLILFCPGHWDLIEGLSFDGVPYNFKIGLLNPMTGPIDVYSTGFTLAAHVAIQYMNTVRPLTFQFSLVMADSGCDATTAATGAQTLIDAGVVGIAGAACSGATMGAIDVAKAAGVPMVSYASTSPAITNYDDDGYLFRVVPSDAQQGQALADVYEASGYENPAVIAMTNDYGAGFHTAFLDNWGGEPCAEATYADGTTDFSTHVAAVLDNDCDSVVMITYASDGAAIAEELAVQGAY
>MP0317_megahit_99992_1-369
PDNVWANSYELWYYDSNPEHRSFQEALAKRLETRETPMWPVLALIGVRMYAAGVEKAGSLDPEKVSQALKGMSIETPVGPRTIDPMTHQADTGQFWGEMVKKEGVPYRVMDPIIYIPAVIEE*
>MP0317_megahit_100228_349-549
MMKIMLRAIIAALILLPTMFAHGADPIRIGYSICKTGLFAQAAPSQITAYELWRDQVNAAGGLDVAG
>MP0317_megahit_101100_1160-2290
MTSPGQPNITIGMTASLTGRYSHPGSQALIGAQAWIEDTNRSGGIWLKQQDKRLPVSLVHYDDQSDVGRCEILTERLLVEDQVDILMGPYSSGLALKAAEVAERHRTVLWNHGGASETVYQRGYQWVVGILTPPRRYFEGVIDMAHACDESATDMVIVHSTAGAFPKDVASGAEAHGGARGFSVRTFPYVAGTRDFRPLLRLMEDVQPDLILAVGRIEDDVLFAQQYVQSGLSIENVGLIAAPLALFKETLGESSSLFIGPSQWEPSVESSPDYGHTPVEMLTNLKSRRPSGVDYPMAQAYAGCLVAQWCAEEAGSLDIEAMRRVANTADFTTFYGRFNIDTDTGRQVGHMMPVIRWTVDGEKEVVWPPSMKSPDI*
>MP0317_megahit_101628_3-662
AMADLAWSQGHRTAAVIFVNNQYGQGLSDVFQESFIANGGTITIAIAYELEMATYRTELSQIQATNPDIILDVSYADDGQIIFREAAELGITAQWLGGDGIADDAIFGAPGIAEATEGMIGTRPASPESPGKAAFLSLLAANGLEEGLYSAEAYDAAKLALMAIDEAGADATKEAIRDALISVANGYVGASGDKTFDENGDVGGTYSIWRIVSGAFVDIG
>MP0317_megahit_101766_276-524
MQLLSKLKSVACYAVATLAMIGSVNAAEVIKIGVPTGLSGANSVVAPAVVQSSKLAVEEINAAGGIMGKKVVLVVADDGSGAA
>MP0317_megahit_102058_549-1442
TLGTPTNSAIHKYMNKKKVPHLFVATGATKWGQPKKFPWTMGFQPNYQTIGRIFGNYILQNHPNSKVAVLYQNDDYGKDYVIGVKDAMGDKYAKQVVKEETYEVTDPTVASQIISLKNSGADVLVNISIPKFAAQAIKKMDAIGWKPVHLLNDVAATIKATYTPAGLEKSKGIISVTYLKDPNDPEWKNDPEIIEWRAFMAKYYPKGDADNAFNVYGWAVCSLMIDTLKRAGNDLSRENIMKQAASFKKFRVRGLLPGIVANTGPEDFYPVEQMQMMKFDGKGNIRFGPTISAETSK*
>MP0317_megahit_104303_3-647
MFKIFVSTALAAVISLSVGFAKAADQVVIGLSMVKTGFLKTPGEATETAVDIAVSEINASGGINGKQIKLVKYDTGSQAKQAVVATQKFARDDGALAIIGPFSSGEAKAAFPVGERLGIVQIPNASSGPGLTKGYTYAWRLTESEGVQFARVLKTLKKKNIDFSKAEIVYISDEYVSSLVGKFVYPGLFKAFKVKHGKAVTLQYKSFDVAPQVAK
>MP0317_megahit_104559_309-623
MNKISKLLLTFFSAIALIFVSTTVSFSKVVGDKIILGAAVSLTGKYSSNGVHTQNGYNLAVERINSMGGIKVGGKTYKFEIIYYDDESNSGRAAQLAERLIKQDG
>MP0317_megahit_106203_2073-3170
GILGRKVKLSVSDNRSDTETALNQYERMINAQKVDLIFGTFSSKLTFPTSAVTEINGMVHPIPSGGALRIYSIGHKNLFYFQQNAAEYLGNTLEGTISNLVAKGERPKTVALIRADDFFANAIANGLLGGKVKLPGSKKIVGDLAPGYFKNLGLKVVLNEKWPEEGFSDWITLANTVKRSGADMIVALTASAEEAVQLTRSFQTIKYHPKLIWMSQGTQTEYQESVGSAAEGVLIHSSWHPVANWKGVLSGKSFSNSDFIAAFKSAHGKEPDEDQAIPFALCQGMEQAVRGAGTTDNSKISAWLKARTKAYPVKTILGDFHWDKRGLPIDRPHLMTQWQGGKLKFVYPLGEFDGTSKLIYPKPKW*
>MP0317_megahit_106772_3-1082
MQNLKRMTLFLAGTALAITPYIAKADTIKIGVSQPLTGAVAASGNYVAQGAKIAESFLNDSGGLLGKKVQLIIEDNKSNPKEAVATAEKLIVRDKVQVMMGAWSSTYTLAVMPKLMEYGIPMVVETSSSGKITTSGNPWIFRISPTSAMEAKSFGTKVANFNVKKANFLVVNNDWGRGAAKEFQKMLKNKGISIGAVETMDAKATDLSAQLAKIKSSGGNTLFVTSGVEQITLVLKQAKEQGVKQQIITTGGSSSPDQLIAQAGAAAEGSLHLLFFAPWFPEAAPNPKVATKFVKEWKKRGHNFAGLTEGFRGHDGIMTIAAAIKAAGKNNSKAIQKALWGVKVDGVNGDIAFIKQGPAG
>MP0317_megahit_107275_1-753
KSKDDSTLNADERVVGSMESNVEDPTRRDILKGAAGGALTLGTLAMLNENAHAASSKPIPIGSMYPLTGAASMDGQGYKRGIELAVEEINDYGGILGRALKTYSYDTENMSAEKVVAAANYLIDRHEVHALIQGYNIGPNDAEYEPIADAGIIYMHVNTAIQHHNTVKSNPERYFSCFMADPAEYWYGQGFITMISDLRDSGAWKPPNNKVALIIGSIPYSVVIADAMKDGAKEKGWDIAFDEIVQTPTTE
>MP0317_megahit_108105_2-520
IVAGYLNQGGKGIIQAALDTGAFETFVLPDGMIGDSLPKDIGSDLNGSYGTVPGTDSPGATKFSEMAKAAGFKAGPFTSESYDAAALIMLAMQAAGSSQSKMFKDKVMGVANAPGTKIYPGELAKALKILKDGGDVDYVGASAVELIGAGESAGNYREILVSGGKNTTARFR*
>MP0317_megahit_109804_707-1879
MKIRNFLLLTLLVALFLGCAGREPTPGVTDSEILIGNIQDLSGPMKELGMALPHGSNLYFNYINGKGGIHGRKIKMIIEDHQYNPQKAVAAAKKLVEQNQVFCFYQVIGTSPCEALRPTLEEYEIPLIAPATQSGTMSDRSRRGWKYIFHTDTGYDKQANILVDYAYEQNGDAKVGVIYQDDDYGANVLKGIAEAEERHGITVQKEAYQRGATDFAGQVMNLLKGGTTHVIIGGVVREPIIVMKTAAAMSYAPQFLGISPTMDHRVALGAGKEGEGFIVANFAQLYNSDAEGAKLYRELFENSGTDPKVMGMYNFYGFMTAMVLVEGLERAGKRLTRARLIRAMEGFKNWDGMGVFPGISYGPSDRAGTESVVLVANRGGTQQIISDWIE*
>MP0317_megahit_110411_3-443
MRIKNLMVSGLLVALITSPFVMNTASAAEQIYQMGLTYRTGPYAPNGVPFANGFADYLTLLNERDGGIGGVPIVYEECEMGYNTKVAVECYEKLKSNRPAVVIPNSTGVTYQLIPKVAVDKLPLLSMGYGRTSGAVGTVFPWYFNFP
>MP0317_megahit_110619_3145-4440
MMSIWSRRSHVGHVSRLSRVSRRRRGGRFGEVTAVLLLATFAGLSCAEPDDSGVRGVTDDTIVIGTWSPLTGPAALWGAVGRGAELYFDMINEEGGIHGRQIEFILKDDAYQPSRTVAAVREMVERDGVFAITAGVGTASNRAVLDYLSENEVVVVSPATGATHWAYPPKKYVFAAYTPYLDEAGVLVDYAVEDLGKTRVAIIYQNDDFGESGLVGARLALEKHGLSVVEAVSVEVPDTDLNSHAVRLRESGADAVLAWLTPRHATIIHGAVGRLGYEPQWLVSSVLADTELMYDLTEGAWEGVIFAAIGQLANSDHPLTVKYREAAARLAPDELAGEFLLAGFRYSEPLVEGLRRAGRDLTTESLIAALESMDGFVGTGPPITYGPDQRQGTRAMYLAQTVQGGTAEKLTDWIESGIDIEAAIRVLEEER*
>MP0317_megahit_112578_1-618
RAAQLAERLIKQDGVQFMLGPYSSGLTKAMAPVTEKYKIPMVEANGASRSLFTKGYKYLFAVLAPANLYLDVAIDLAVEKNGGKPVKIAMAFEQDAFSQDVRLGIVDAAERTNSKIIIDDKLPKELNDMAATLSKVKATKPDVLVVSGHTKGALTAIRQISEMKVDVKMLAMTHCDAAKLSKQHGKAAEYALCASQWHKSLSYKDK
>MP0317_megahit_115634_938-1306
LPGTDSAGASKFTTVASNGGVDSSGPYTGESYDAAALIVLAIGAGGSSDRQSIADNIMGVANAPGTEILPGQLLKGLVILKDGGEINYQGATDVELVGVGEASGSFKEVEVSGGAFTTIQIH*
>MP0317_megahit_115893_3-338
MAQNENLLEIISIQSKKMIYFINKPGDVIMKKMTTMVSILLLFITCGKQAPAPGVTDTEILIGNIQDLSGPMKELGAVLPAGSNLYFQYINEEGGVHGRQIRMVVEDHQYNP
>MP0317_megahit_116938_2-553
SWSTFDNTKSIYTLDRWPRNCSIGRCRLTARRPYTGRELLLYSTFPCCNTYVKFVRILVKCFWQANALAEQKGKFKMLEKFTKRRRGLALAGVLGVTLIFAQALMTTATRAAEPIKVGFSMALTGALAGGGKQALVSMEMWAEDVNKKGGLLGRQVKLVYYDDQTNPKNVPGIYAKLLDIDKVD
>MP0317_megahit_117144_1-549
MKKILSLPYIFVLVLSLMLVGCQGGETIKIGTLLDKTGDLGSYGPPMEVGADLAIKLLQDAGMDIVKVPGDSGTANQKSIAEATRLIDIEGVSAIVGSLSSGVTMATATAVTIPKDIPIMSPASTSPAISTMADNDTVFRSTVSDAAQGVVLANFALKQGIKSAGAIYINNPYGEGLANMFSK
>MP0317_megahit_118646_2-463
IYMQYGPSQPEFLELAGSASEGYIWSTVLGVYNDKQGAEFRAKYKKRFPGVMGLAYTGMSYDVAYMLKNAWEAVGDPNDFKAVNEYIRDHHYRGVVGWYMLDNDCHCSPAYPDEVDHIDKGMGHLFFQVQDGEHKIIAPDPLVEAQFRPAPWM*
>MP0317_megahit_120695_3-575
LGIVDAAERTGSKIIIDDKLPKELNDMAATLAKVKATKPDVLVVSGHSKGALTAIRQISEMQVDIPMLAMTHCDASKLAKQHGKKSEYALCAAQWHKSLTYKDKYFGSGIKFDKDFNGMYGYAPPYQAAESAAALLVWKDAFERANSLDKDKVRDALAKTDMQTFYGNIKFGSGGQNTAKPMVLFQVRCSG
>MP0317_megahit_120926_1-504
MKKTTLIGIGASLVLATVTAAADIKVGFIGSLSSDTGLSTLRGAEIAVEELNAAGGVLGGQKITLVSADTGEDVTEGIKAYEYLAETEEVDFVISGSIDDVSLGWLPRMQEYRIPTLDTWTSYIGIIDMIVEDRDAMRPYFMNIASDEALATLYISFGADVLKAKMGF
>MP0317_megahit_122077_1071-1157
LREIRDGKHEVVSIAAENLEVPDDACQM*
>MP0317_megahit_124791_91-513
CESAKVIKKFGASTNGYLCPTQWAETLSYKGPAFGTAGDYDKLFKATYDGYKNVPYQAAQASAAVLVWKDAFERANSFDTEKLRDAIAATNMKTFYGSIKFSKAGNNIAKPMVLRQIQNGKLNVVAPSKWASHKVDWPRK*
>MP0317_megahit_125783_1443-2618
MSLRKFFVFIFLCFTSLSLTAAEGDAPLYVGIDADFSAVAIEGGLAIKHGAEIAAEEINQSGGILGRKLKIVSLDHRGNPARGIYNLQQFSQNPDLLAVMGGVHTPVALAELPFIHEQNLLFLIPWAAGTPLIDNGYTPNNVFRVSVRDEQAGQVLISHAKKVNATRIALVLERTGWGRSNEASLTQAAKAQNIDIAATHWVNWQQKSFSDEAKKIKAADVDAVILVTNAPEGAVVVNALHQSKLAALPIISHWGIASGNFAERLNILPSQLNLAILQTFHFNNQNNIKSQRLLSAYFQQHGLLAPEAIPASVGMAHAYDLIHLLAIAAEKAGAVDTDKLRAALENIDNYNGAVKLYAPAFSKNQHDALMAKDYFMTTMNDKGHLVLLEQR*
>MP0317_megahit_126525_1-537
GEEIQIRSLNAISGDVAFLGIPNERSIREIASGGDGQTTGLFGKIKGFTISVGAGLDDLCSADGGQAAAQMIVADEQVVGVIGTSCSGAAAAASPLISAAGMVMISPSNTSPSLTSDLAGTAGENNYPGYYRTAHNDLFQGAAAAGFATEVLGVTTAAAIHDGDPYTQGLAQAFADAFE
>MP0317_megahit_126693_3-641
GGNMNLFKSITSFVASVGLVTSLMFSLPASAKVEGDTIILGAAVSLTGKYSTNGEHTKNGYNMAVQRINEMGGVNVGGKSYKFDIIYYDDESDSSRAAQLAERLIKQDGVQFMLGPYSSGLTKAMAPVTEENQIPMVEANGASRSLFTKGYKYLFAVLSAANQYLEVAIDLAVEKNGGNPVNIAMAFEQDAFSQDVRIGVVEAAERTGSTIII
>MP0317_megahit_127411_3-557
TAIKEAAAINYPMDRFIGNWWSGSENDVLPAGAAANGYRSATFHASGAETPLHEDIKKYVYDKGKGAGDVGRIYEVLYIRGLLNHIFAMEAVSNAQKHFGVKVPSGEQVRWGLENMHVTAADWERVGLPGFAEIKVTCEDHEGGHPVLFQRWDASAKSWTVISDWIPVMRDVVRPMMEADAAKYA
>MP0317_megahit_128183_2-607
KKDRVHFITGIIWSNLLVAIHGPVTRSNTFLISSNAGAGAVAGKRCSKDFFNVSFQNDVMPEGMGKYMTDKKINNVYAMSPNYQAGKDMIKGFKRMYKGKIVGEVYTKLGQKDYQAEISALRAANPSAVFIFLPGGMGINFIKQYAQAGLSKKIPLYSVYSVDALTLPALKDAAVGTFGVQHWSPDLGNSVNRRFVESYRKK
>MP0317_megahit_128975_1063-2013
AERLIDNEKVVALFGAYHSSVSAAASNVAERRGIPYLTGESSSPKLHTRGFKWFFRTGPHDGHYTKTMFDFIRDFQKNTGIEIKTAAIMHEDTQFGVDSAREQVRLCKENGIEVVAKIAYRAKTPSLTAEVQLLKAANADVFFPTSYEGDAILTVKTMKELGYTPKLWLAQNAGYNQPGFAKAVGSDAEGIISRSPFSMDMAERIPLVGKLNEIYKKHSGVDIFDPPIRTFVGALVLIDAINRAGSTDPEKIRDALRATRFPASAIPMPWNDIEFGPDGQNNGISTALIQMQNGTYYSVYPFEVAAKEVIYPKPAL*
>MP0317_megahit_130092_219-752
MTLVVGMPASLSGQFQAQGRQALAGILAWERDANAETPNAFRVLHHDDASDASTVREATRRLIVDDQVDILIGPYSSVLTSAAAQVAEAHGKLLWNQGGASDDVYRQGYRQIVGILTPASRYLTGLLPLVRQTDPSATPIALVRASTGEFPKAVCSGVAGTAEGLGFRTVLDLEFAAS
>MP0317_megahit_130223_3-419
SLLKNVDGDLTGTFGTVPGTDSEGAESFGRLAKAAGVKVGGPFTGESYDAAALLVLAMQSGGSTNGAAIASNVLAVANTPGEKIMPGELAKGLKILANGGAVDYVGATNVELVGGGEASGSYKEFEIRGKSFVTIRFR*
>MP0317_megahit_131242_467-607
KWNMISDWISPYHDLTRKMILESAAKYAKEKGITPRSGDSMGSDCG*
>MP0317_megahit_131332_1-1248
TTTTVAPTTTTTTTSAAPVGDPNTVVGRMGGGEWFMGHLPIQARGANPDLEPVRVGLLNQENSPAGSFPEARAAVEAAVRWVNEELGGVNGRPVELEVCVTDFTVERSQACAQQMVMADVVAVTTGIDVGSTGSMPIFEQNGIPVVGGIPANMAEMVSPLAFYFSGSIAGAYAGFIGHAIEYLGASRIVLAHGEFESFTVSARDYGAALAEALGLEVELIPFPLFTFDFLPVLTKAAEFEPDAVIVAAADLSCAPIMQTMVDLGIEAQLYLVGACAAEEILEVAGSAADLVLFNSEGPLEATFEGEVYEEVVDQYATEPAGGVGTVSMRGFLNLYALLIELGPNAGSREALLGLIRSAVERPSFWGHPYTCDGQQIPGLPALCAPQQTLFSIVGDELVPAHDGWIDTPALFAQLP*
>MP0317_megahit_131373_760-2073
MDHKKEKNASDVTRRSLLGTSAVLAGAGIVGSQLVDPVAKTAFGAGSDEPIRIGFQAHRTGIGTVYGKWYERTTNAAAKYINSIGGIAGRPVEIITEDDGTDPKRGADVVEKLATQHKVDFVYGTLFSHVVMGSAPRAGELKIPYFVVSEGYHVASGKLNRYVFQPCITDVRSQITAVSSWIFGNLGKNVTIIYPDYAFGYDHRDYASAAAAKSGGKIVAKIPIPMTEKSFTRYFIKIPQNTDVIYHVMVGPGVLTFVREMGEHFGSSHPKLFGFIDSLEGVNITSPGLGFLDGSYFWEAMPRYADGYDTIGSRFYRNAVGVNDSGASKSDPKDVSTYSHMFGCWETLFAIKEAVEQSGYKSKKDYGTLIETIEGFSFFNEGIAHPQGSKFFRGETHQGYGQQFVSQVKNGKLNVIHRTSISDGMYEPETDYRKQSL*
>MP0317_megahit_131590_1124-1372
MNKISKFLVTILSAIALSFASISTSFAKVEGEYIVLGAAVSLTGKYSTNGKHTQNGYNLAVERINSKGGVTVGGKSYKFEIIY
>MP0317_megahit_132788_479-1792
MKNKNFLTLIASVITCLWLSQGVMAAKGIYVPLFTYKTGPFAGSGIPSGNGMADYLTMLNERDGGVGGIPLIVEECETGYNTKKGVECYEKVKGKNPAIINPWSTGITLQLIPKTPVDKIPVLTMGYGLSAAAVGSVFPWVFNYPSTYWNQASAIIKYIGHQEGGMSNLKGKKIGFIFLESGYGREPIPLFEELSSELGYEFFKIPVAFKESQNQSSHWLKVRKEKPDWMIMWGWGVMNPTAIKEATRIKFNMEKFVGVWWSGGEDDARPAGKAAKGYKSANFHGIGTHYPAVQDILKYVVDKGKSQVKDRSRVGENLYMRGVFNSVLITEAIRSAQGKYGNRVINGEEMRWGMENLNLTSDRLAEIGLPGFTNPIKVTCDDHANNGPIFIQQWNGTGWERVSGWINSMDRVRPMLEKAAADYKAKNSVPNRTIPCS*
>MP0317_megahit_133425_281-1030
MNKNSTLKKLALVVAGALILPAYAAADIKMGIILGFTGPIESLTPDMGNSAEMAFKEASNSGQLLGGQRISVIRADSTCIDADAAKAAAERLITSDKVAGIMGADCSGVTTAIANNVAVPNGVTMISPSATSPALSTIADNGYFFRTAPSDARQGQVLAEITMERGINNVAVTFTNNDYGKGLSDSYIKAYKNLGGKVSAVVPHDEGKADYSAEVGTLDASGAGVLAVFGYVDQGGRHIIQTSIDSGAFD
>MP0317_megahit_133524_814-1359
MKIFIKIIVFICAISFLNIEKISAEEKIKIGLLVPLSGEHSYIGKSIIRSVRLAINKINNSSIEILPKDTASNPEITLNKAKKLYEDGVRLIIGPVFNENLVYLDELKDVIFLSLTNKTFDNPKNIISAGINANSQFNTIAKFQKLNEIKKTIILIPNKNYKEEIEKAIKQSKIKNSNVYYY
>MP0317_megahit_134562_1-681
RVDGVTDTEIVIGAHTDLTGPIAIWGTGIANGARMRFGEANDAGGVHGRQIRYILEDAQYQVPRAVSAANKLIKKDKILAMVMAIGTPTNNAVMVQQFKDGVPNLFPVTGARSMVEPFQKLMFSQMGVYYEEMRAAVRYFIEEKGATTPCVVYQDTDYGQEVLDGVEDQAAQMGITIAARSAHQPTESEFTAAIIRMRKARCDLILMGTVHRDTILVLEAARKADWS
>MP0317_megahit_135102_1-1047
VPVGDPNTVVGRLGGVEWFMGQLPVQARGADPDLDPVRVGLLNQEDSPAGSFPEARAAVEAAVRWVNEELGGVNGRPVELEVCVTDFTVERSQACAQQMVMADVVAVTTGIDIGSTGAIPIFEQNGIPVVGGIPTNMAEMESPSAFYFSGAMAGAYAGFIGHAIEHFGASRIVLAHGEFESFTVSTRDYGAALAEALGLEVKLIPFPLFTFDFLPVLTKAAEFEPDAIVVAAADLSCAPIMQTMVDLGIEAQLYLVGSCAAEEILEVAGSAAETVLFNSESPLEATVDGSVYEEVVAQYASEPAGGVGTVSMRGFLNLYALLIELGPDAGSREALLDLIRSAVDRPSFW
>MP0317_megahit_136485_2-433
MADHLGDGSLGEVRVEPGEEIQIRSLNAISGDVAFLGLPNQRSIYTTLNAMGSSSGKVKGFQVSMGTGLDDLCSADGGAAAAQMIVADEDVVGVIGTSCSGAAAAAAPLISEAGMVMISPSNTSPSLTSDLAGTAGENNYPGYY
>MP0317_megahit_138063_1-777
MKKKLLLTLLASVMACLWLTQEIIAAKGIYIPLFTYKTGPFAGSGIPAGNGMTDYLTMLNERDGGIGGIPLIVEECETGYNTKKGVECYERVKGKNPVVINPWSTGITLQLIPKSRVDKIPVHSMGYGLSAAAVGNVFPWVFNYPSTYWNQASAIIKYIGHQEGGMSNLRGKKIGFIFLESGYGREPIPLFKELSSELGYEFFEIPVAFKESQNQSSHWLKVRKEKPDWMIMWGWGVMNPTAIKEATRIKFNMEKFVGV
>MP0317_megahit_138110_952-2034
ILGRPLKPVVEDTGNQGADNIIPAMQRLVDRHGVHAIINGYNTGAVTAEYDVIADAGIIYVHHNTDIVHHETVGNDPERHFGNFMGDPAEYWYGEGLLAFLNGLVDTAQWSPDNRKIAIVTGSQNYSMVIAEAIRDNAAKYNWDISLFETVVVPISEWGPTLTKIRNDPPAAIAVTHWVPQDLAQFMLQFVPNPTNSLVYMQYGPSLAAFREVGQDSTNGVLYSTVIASLQDEIGQAFNNRYKERFGPSSSPLVGAQVYDSIHYWALAAAIAGGTAGPGGFDQNRKVAERLRRMIYRGVMGTTHFFLPEQAAIPYPDATNDPSLGMPHQYLQIQDFTDEPEMIAPPPYETAKFAMPPWFK*
>MP0317_megahit_139811_3-674
MKVSKLFFLSFLCAVIISLTIGCAGGSDETEELKAGSAAQVSGVTENPTEVPVNDDSPVAKKIGMLSPQTGPISVFSNQYEAAANLAVTVLNSSQTQYQFELLVADSGCDGAKAAISASDLIDEGVVGIVGAACSGATMGAIQVAAPAGIPMVSYASTSSTITYAEDNGYLFRIVPSDAQQAHALAAVIEDSGAIMPALLHMTNDYGRGLADDFELNWGTQVCT
>MP0317_megahit_139884_1041-2237
MRIITFVTSVAATLLLTASASAQTVGVTDTSIKIGNTNPYSGPASVYSSIGKTIVAYFKAVNADGGINGRTIDLISLDDSYSPPRTVEQVRKLVEQEKVAFLFQTLGTPTNSAIHRYVNAKKVPHLFVATGASKWGQPEKYPWTIGYQPTYDVEGGIYANYALANVKNPKIALLFQNDDYGKDYRDGFLQGLGDRADELVVKMLPYEVTDPTIDSQILELAASGANVFFNITIPKFAAQAIKKSCEIDWKPLHLLNNVSSSVKSTLVPAGLECSKGLITAQFMKDPTDPQWADSAGFKEWSAWMEKNMPNADRGDILYAYAYNVSKLLHMMLNGCDDLSRPGIMACATNLKDVELPMLIPGIKVNTSPTDFYPIEAEQLSEFDGEKWVLFGDVIDLSR*
>MP0317_megahit_140052_278-916
MEILKYKNLVIAGVASIAMMASVSAVSAETIKIGASAPKTGPLAGGSTVTFWPNVKLWVEQVNARGGIKLKSGKAKVELIEYDDRTTPGEAIKNIQRLATQDKVDFILAPYGTGFNLATAPIFAKFNYPLITHTAITDKVIPLTKRYSNIFFTLGSTTTFSVSVVNILKKMRAAGTIGNRVAMVNVADAFGIGLANAARPIFKKEGFDIVYDK
>MP0317_megahit_140535_124-1266
MKLKCFFSLIPTFFLFFGIAYAETVKVGFNVPLTGFAAADGESALNGAKLAVKQANSKGGIDGKQIELVVYDDQASPKEAVPIANRLIEKDGVKVAVSGSYSGSTRAAAGVFQSAGIPYISAYAIHPDITRAGNYVFRTSFMGEVQGRAGALLIGQTMQHKRVVVITLKNDFGKSLAAGFKAEAANFGMEIVNEYEYSIRDRQFGPIVAKVRSDNPDAIYASGYFFTAGPLVNQLRSGGVTAPIIGQEGYDSEQFIKIAGDAAEGVIITTSLDRDSNAPETRAFIIEYEKFTGRKVDMVAASGHTALNVVIAALRKAGTGNSDAIRNAIAKTQLAASTGHISFNALGEVRKNVQVQIVREGDFHYHSEIRDQTILAPPES*
>MP0317_megahit_140811_410-1681
MYRFETALGKIILGEYQKMFRSSKSMLGLILALIFVGLVACQGQESELKIGQINAYSGSLSFFGESHGNSAKLAADQVMAAGGPTIVLTHEDTQVNPDVGVEAARKLVEVDNVAAIVGALSSGVSMAVSSAVTSPNEVLQISAASTSPGLTALNDNDFLFRTTVSDAAQGVVLARLAKELGYTTAASLYINNPYGEGLAGQFKTTFEADGGTVTAEVPHEDEQPSFASELAKATGEDPDVLIAIGYPGQAQVYLREALEGGYIDNFLFVDGTKSADLFDAVGWEPFEGMYGTAPGSAANDARNTFNADYENAFSEAAENPYTAETYDAVVLIALAAVKAGSTTDSIKIRDALRDVSSAPGTVVGPGVDGIKQAIDLIGDGKDINYEGAAGSHEFDENGDVASTIEIWEIKGGAISSTGRFELP*
>MP0317_megahit_141098_1-864
KYKIPMVEANGASRSLFTKGYKYLFAVLSPANQYLEVAIDLAVEKNGGKPVNIAMAFEQDAFSQDVRLGILDAAKRTGSKITIDDKLPKELNDMAATLAKVKATKPDVLVVSGHTKGALTAIRQIAEMKVDVPMLAMTHCDAAKLSKQHGKKSEYALCASQWHKNLSYKDKYFGGGKKYDKDFKKEYGYAPPYQSAESSAALLVFKDAFERADSFDRDKVRDALKATDMQTFYGNIKFGPGGQNTAKPMILFQVRCKGDKCENKVVAPTKWASDKFFHPIPPWSERG*
>MP0317_megahit_141869_585-1094
MSSNQKSMENIHAKNMNLSRPAGILVLLLSITTLCSAETGIFQRNIVLATHQPLSGPAQEYSVIGKSSQAYFQYVNDQGGVHGRSIELKIIDDQFKPHRAKKVFTELTVRNDIFAVFSGIGSKTHQAVYPLLKQQRMLSFFVGSDLPEWTQPVRTNVFGFMPTADTEARV
>MP0317_megahit_143111_3-125
MKIRNFIITFVSAIALLLSTATISFAKVVGDKIILGAAVSL
>MP0317_megahit_143851_975-2147
MKLRLLGALSLGAMLIGQVALAETVKIGFVTTLTGGAGAIGNDMRDAVELALDHLGRKMGASDVEMIYEDDTFKPDVGKQKTEKLVKKDKVHFVTGYIWSHVLLASRNSVVGKGPFMITSNAGPGPVAGKLCHEDFFSTSWQNDQTTMAMGEVLNQLGIKDLYIMAPNYAAGKSMVAGVTRTFKGNIVGKDMTKFPAQLDFSAELAKIRSVNPDAVFVFYPGKHGMQFFKQYSQAGLKDKVPLYSAFTVDSLSLPRLKDLAAGSLMTQFWAPDLPTPITKIFVQDYRKKYGRYPTFYAAQSYDTIMLIDSAVRAVNGNLSDKDGMRTAMRRAAFPSVRGSFKYGNNHFPIQNFYLRKVIKDSDGNYTTRIVKTVYTNHQDPYAKDCKMSW*
>MP0317_megahit_144429_1-402
EAAYGQVIADQESGSGEGYYAFVPLALRYADEELSPELRDWFNRYRDRFGEYPGLPAMLGYRGADLTVRAFEIAGRELNRDGLIAAVESIDDYQDLFGNQLQYGPDDHKGVGSSVLSQIQNGRWVTVGKSISY*
>MP0317_megahit_146992_3-536
NMKKLFIAAIMSLSLLTTSTFAEVKVGIILGFTGPIESLTPAMRDSAKLAFKEASDSGALLGGEKITVIEADSTCTDSAAATTAAEGLVAAGVTAIMGADCSGVTGAIITGVAVPNGIVMISPSATSPGLTDAKDKKLFFRTAPSDARGGAILAQVTKDRGMKSVSVTYTNNDYGKGL
>MP0317_megahit_147875_27-1274
LIRIDIRLKLTTIIYKFLYGGNMKNKFFNFGILLFSTLFFFSWTSLSAKELLIGGAACETGIQSPLDTPGINGAKVAVKYLNDSKGGILGRPVKYVNLDGKSDPVVVGNSAAELISQGAEFIIAPCDFDFGGPASREAQAAGIVGMSLCASDPLYSSWSLGDKQFTLSMWNTTMSATAAEFAYNEKGWKTAYVVTDQIIAYTRSLSEYFLVHFADIGGRILLEDTYTNGDNDFSAQLARLKALDEEPDVIFISSYGIDIAFITKTLREAGIEAPILGGDSYDDPGVWEALGTKFGSDVYFVTHTWMQGTEGHPDMPEFVKLYTDFHGSAPDTAFVATGWDSVMLFAQAAEIAGTTDGAAVAKALEDNEFNLLTGDLDYSNAADGHYPYKAAALVALTEGNPSFLGWRNPENPPAP*
>MP0317_megahit_150093_1-552
SMGSLFFKTGEKMKSYIKTTASLALAVGVATTSFGATVKIGELQGFTGPIESMIPAMSGGANLAVTEVNASGKYLYGTIEVVQGDSKCIDADAAVAEGERLINDENVMAIMGPNCSGVTGAFVSNVGMPNGVVNISPSATSPALTDIDDNGYFFRTAPSDARQGQVLADIAISRGQTDMAVTYT
>MP0317_megahit_155219_1-348
EGYTACYFAFLWDSDEPGPTLYRKLCEKADIPKEMVGIYNFYGFATAQVLVEGLERAGKSPTRKKLVKALETLNKWESGSYPPITFNPNDHAGVEKVMLLQVQDGKQVAITGWLE*
>MP0317_megahit_159487_145-828
GLDNMQGPVAGNYIVSQKPERVAVVHDKQQYGEGIATAVRDTLEDAGVEVAMFEGITAGDKDFSSLVTKIKQADVDFVYYGGYHPELGLILRQARQADVDAKFMGPEGVGNKDINTIAGEAAEGLLVTLPPAFDQKEENQELVAAFAEKGEDPSGPFVLPSYTAVQLIAEGIEMADSKDPFEVASALRSGTFETPIGTVQYDKAGDLKAFEFVVYEWHADGSKTPAN*
>MP0317_megahit_160587_1-522
KNLIITFVSAIALLLSTSTISFAKVVGDKIILGAAVSLTGKYSTNGKHTQNGYNMAVERINSMGGVKVGGKTYKFDIIYYDDESNSGRAAQLAERLIKQDGVHYMLGPYSSGLTKAIAPITEENKIPMVEANGASRSLFTKGYKYLFAVLSPANQYLEVAIDLAVEKNGGKPVN
>MP0317_megahit_162238_1-738
FNSKGGNLKTIGILHEDTLWGTDSGSTQERMAGEQGYEVVEKISYKAKTTSLSSEVQRLKAKNPDVLMPSSYTADAYLFLNTAQELDYNPQILLAQNAGYTDPKFIETMGSKAEGVITRSPFNTDLASTIPLIGKINDLFKTHSGGRDLSDVPARAFTGFMALAQAINNAGSTDSEKIRQALVDLDIDSSSLIVPYRGVKFGPDGQNEKTRGILMQVQNGKYCTVYPFELAVCELKHPMPTWAEK*
>MP0317_megahit_163623_362-1144
RRFAVLHPFEPFGLELKDIFINEVEALGGEVVAVSGYERSQNDFKNQILQLGGVEDDELTKIAREILLNDGQIKDFSDTSLLSRPIVDMGHWSENNVEKLKVSLELSYDAIFIPGVYDKVGLIIPQLAFYNVNNVTLLGTNGWNSPELVKMGGKHLKTVYFVDGYYPDSHQSEVRQFVQEFKTNFGEEPVYLSAQAFDAANIFIKIIRAGADNRIKMRENLKIVKNFPGVTGKTTLLPSGDSEKKIFALTIKRKKIIQKN*
>MP0317_megahit_164703_680-892
VAITEAGSVDRDDVAAALDHASIDKGPGGPAKMVPGTNHCAMNMYIAVAKNGSYEIAAKSDGLATPRECA*
>MP0317_megahit_165665_469-801
MIKKLVVSLLSGLVLSATAGISVMAAEESDPNKEQFFPVLSYWSGPFAPGGSGIAGGWMDYMALLNIRDGGINGVKLTWEKCDFGYVTERAVECYERLKGKGKHGAAVFWP
>MP0317_megahit_165688_3-371
MIFRTFLLSACLLLLGSATVSAESLKIGLNYPETGRYKNQGLQQRLAAYLAVEEINQAGGVLGQPLELVIRNTRGEPEKGARNTAEMIDQEGVQMVFGGVSSAVAIASGKAARDRNRIYFGTL
>MP0317_megahit_165976_1785-3068
MNNTTRRNLIKKIGQASVIGTIGSSALLNSKKVSAASKSKIRIGAPLPLTGMFSGDGEEFRRGITMAIEDINAAGGVCGHEVEAVIDDAQDSFVEQVRASFERLVRKEKVDAIVCGYLIGSPAADMDLVAEAGIPYLNQHAQVKVSENIEANPNKYSMIFQTCPPGTYYGYGLADFLKSVPDDFLKHGKTVAVLAGDNSYSAQIHKAMRPALKKEGWKETHFEVVPYGIPDWTPTLTKIRNNPPSIIAMNDGIVGDDALFIRQFSELPTESLIYQVFTPSTPEYFDVTGDMSNGVIWSSVIGLLPDKIGHEFRRRYRKRWNGDEPSFGAAGPIYDEMQMWATAARSVSDPKDYVAVNKALKKIVHRGVAGSYHVKSSNNTVPSYPTEEKDPSIGLPHAFYQVVNREHRCVWPAPYTELAIAKPSWMS*
>MP0317_megahit_166189_549-851
YAAQAWDAVMIGALAIERAGHKGQGNTRDLSAHVRAVTNAPGEEVGPGDWAKAKQLLAAGKGINYQGAAGDHEFDANGDVAGIYGANVVEGGKWVQTLID*
>MP0317_megahit_166912_2-247
MKKLFIAAFVFVSIMVTNSYADIKMGIILGFTGPIESLTPAMRDSAKLAFQEASDSGSLLGGKTITVLEGDSTCVDSAAAQA
>MP0317_megahit_166970_3-236
MNLIKKTVSILSVFVFSIALALPSNAKVEGDTIILGAAVSLSGKYSTNGEHTQNGYNMAVKRINDMGGVTVGGKSYKF
>MP0317_megahit_167195_3-1421
AGDFVDECSMDETCAGGIYTAETYDAVMMIGQAAMHENGANMASHLSMTGVDYAGASGTHTFLSNGDVAGAGYDICEFSALSSTDIYFNCMQWWSAIDGIQDTPFTGATVKIGFLNPMTGPIAVYAPGFGVAANIALSMMNTAGWGNGLQFELVMADSGCSADQAATGAQTLLDAGVVGVVGAACSGATMAANGVLSAAGVPMISYASTNPGLSDATAHPDFFRVVPSDALQGPALNAVVAADGGTDVALMYMTNDYGSGFADAFTAAHGADNLCASIGYEDTTTDFTSQVQQVIDNSCGSVVLISYAADGAAIVEELSAQSFSGQIFGGDGVAEEGLCASMANVDTCAGIVATKPASATPNERSMAFAAVCGEIPDCAGGIYTAEAFDAMIIMGYAVFAGASSPEGTPLGMLIAAVGQGFVGASGVHTFGANGDVGGNGYCVGDFTVTDGAASFDCNRHASVSADGAVTIT*
>MP0317_megahit_167690_2-184
TDMQTFYGNIKFAETGQNIAKPMVLFQVRCDGDECENRLVAPTKWASHELVHPIPKWSER*
>MP0317_megahit_168881_3-647
VEAEGASRSLFTQGYRHLFAVLSTSEQYLASSIALAAELAEKEGRSSSSLRAALVFENDPFSLDVRAGVLDDMKQYGIKTVIDDKMPRDLSDISSTLTKVKALRPDLLILSGHSKGAATAARQIKEMQIQVPIIAMTHCEAAKVISKFGSSSNGYLCPTQWAETLSYSDNLFGSASTYDLLFKGTYEGYKNVPYQAAQASAAVMVWKDAFERANS
>MP0317_megahit_168941_1-966
GYGRTDATQGRVFPWGFPAITNYWNQSTTKLVYIANQEGGFDKLKGMKIVNLHLKHPYGIETIPVWDKMAEVYGFEVTHIPVPWPGIDQKSLWLQIRKIQPDYVINRNWGISCTVPLREAARIGFPADHIIGVWWCGAEEDAIPAGASAKGYISAAFHGTGTDFPVVQDIFEHVYGVMQGNIASSRVGSVYYLRGVAAAIVVTEAIRKAQEKQIAQGQGVGPVSGEEFRWAMENLNLTPERIAELGATEVVPPFKITCQDHEGSGAAFFQQWDGSKWVKVSDWIQPLDEITRPMIEASAAQYAEEKGITPRSGMSMGSDCG*
>MP0317_megahit_169582_839-1042
MKKLFKGISVGLLGCALMFSALTSSADRSVKVLGWGAQSGPLKSFGVNSETALRSAVAEINAAGGVKL
>MP0317_megahit_170454_3-596
QDAFSQDVRIGVVEAAERTGSTIIIDDKLPKELNDMAATLAKVKATKPDVLVVSGHSKGALTAIRQISEMQVDIPMLAMTHCDASKLAKQHGEKSEYALCAAQWHKTLSYSDEFFGNGMQFDKEFNVMYGYAPPYQAAESAAALLVYKAAFEKANSFDKDKVRDALAQTDMQTFYGNIKFSDTGQNIAKPMVLFQVRC
>MP0317_megahit_170633_1266-2195
TSSEREAARAVAVKNKTIFWHNNQGEGGIADKYSFFTGPIPEQQILTGVEYMIKKYGPKMYVLAADYGFGQVSALWTHVAAGIYGGEILGEEFHPLGNSEFASTISNIQKAKPDFMVHYLVGANQSQFYPQAQAVNLNIPAVSTVNLQQGYEHKQFAPPALANMYIPVAYIEEVPSIGNKSFIKRFRKKFPKEPYINQPARCAYVAVNIMAEAWRRAGNTKTNDVISALESGITFDAPEGRVLLDPATHHLTMNIRMAKIDRKHNVSWVHDFGPIEPWWLRSSGVNLVRHNDAKQYLPWDDPRYIKYKR*
>MP0317_megahit_170933_3-272
AKYEVPEAYMGMYHFYGYITAKVLVEGLERAGKNPTRKRLVNGLETLKNWDSGAFPPITYNSNDHAGTESVVLVQVKEGVQTVISDWVK*
>MP0317_megahit_172188_219-809
MKVKNLIITFVSAIALLLSTSTISLAKVVGDKIILGAAVSLTGKYSTNGKHTKNGYNMAVERINSMGGVKVGGKTYKFDIIYYDDESNSGRAAQLAERLIKQDGVHYMLGPYSSGLTKAMAPVTEENKIPMVEANGASRSLFTKGYKYLFAVLSPANQYLEVAIDLAVEKNGGKPVNIAMAFEQDAFSQDVRLGIVD
>MP0317_megahit_173243_2-1054
PAATTAAPAATTAAPAPEEAATEADHLGDGSLGEVRVEPGEEIQIRSLNAISGDVAFLGIPNQRAVFDVVEYGGSFGKVKGRTVSMGTGLDDLCSADGGQAAAQMIVADESVVGVIGTSCSGAAAAAAPLISEAGMVMISPSNTSPSLTSDLAGTAGSNNYPGYYRTAHNDLYQGAAAAGFAVDALGVSTAAAIHDGDPYTQGLAQAFADAFEALGGTITTFTAVNKGDTDMVPVLTEVASGSPELLFFPIFQPEGDFIVQQVSDVGGLEDTILMAADGLMVSNFMEIPETEGMYFSGPDLRYGGNRNQRMLGSSADSFITGYVMVYGEKPSAAFWAHAYDATTLLLDAIE
>MP0317_megahit_173459_1-747
TTFTAVNKGDSDMVPVLTEVASGAPELLFFPIFQPEGDFIVQQVHEVSGMDGVTMMAADGLMVSNFMEIPETAGMYFSGPDLRYGQNRNQSIIGSSVEGFLDLYRMVNGESPSAAFWAHSVDATTLLLDAIDAASYVDDDGTLVIDRAGVREFLSNVRDYQGYTGLLSCDEFGDCGSQKITVIGHGDSGDVEGSLANVVYQYAPGGGSLGEGSLVVPAPKPQRGGTLRYAIEADVDGLNPTSSAISTSG
>MP0317_megahit_177162_89-796
MGLVLRLSGVGAETFEAQGQGSAFYEVQIGRGKHAKFRIRVYPIIREVKMVTLFNRVRSYLITAAVAGGLAAASFLVPGASALAAEEVVILGLWPTSGPYADTGPTLDMGARIALDEVGFKIVGKKIKYINRDSETKAGTAARRTQGAIDSDGVKFIIGPWSSGVALAVTEVAKKNKVMYYFSGGTEDISGKRCHKYAFMWAANAWTAMDANLKIFKQANPKAKTIYLFVVDYAFG
>MP0317_megahit_177693_3-509
LPAGAAANGYRSATFHASGTETPLHKEIIKHVYDKGKGMGDVDRIYEVLYIRGLLNHVFAMEAVRNAQTHFGVKVPSGEQTRWGLENMHMAAADWERVGLPGFPEIKVSCNDHEGGHPVLFQRWDASAKKWSVVSDWIPTMRDVVRPMMEADAAKYAAENNITPRDCG*
>MP0317_megahit_178156_3-1289
ASRVVVIVNRLASHHDYKTSPINGQIRTKREELDMRLRIVFLSLAAALVALPAAAADTVKIGFVTTLTTPAGAMGRDMVEAANIALDHIGHKMGGKDVEFIVEDDGFKPEIGKQKTDKLVKQDDVHFVTGYIWSHVLLASRKSALDAGKFLISANAGPSPLAGKLCHKNFFSSSWQNDQNPMATGEVLNAKGVKKLYIMSPNYAAGKNMVSGVQRTFKGEIVGKDMTKWGKDMQLDFSAELAKAKASGADAIFVFYPGPAGPAFIKQYQQAGLRGVIPLYTVFTVDALSLGRLQKAKLGGVLGSWNTMFWAPDLDNATNKRFVADFKAKTGRYPTHYAAQSYDAIMLIKSGVDAVNGNMDDQDGIRAAMLKADFPSVRGKFRYGPNHFPIQNFYLRTVKEDAAGDWFVSHVSTVLTDHQDSYHVQCNL*
>MP0317_megahit_178212_1-921
FKEASDSGSLLGGETITPVRADSTCVDSAAATSAAEGLISGGVAAIMGADCSGVTGAIASNVAVPNGVVMISPSATSPGLTTLDDKGLFFRTAPSDARGGQILADITKDRKIKSVAITYTNNDYGKGLADVYEAAVKAHGINVTTVAAHEDGKADYSAEVSVLASAGGDAVAVIGYLDQGGKGIIQGSLDSGAFDTFILSDGMIGQSLVDTFGKGLSKSFGSLPGSTGKGAGVFTTVAKAAGIDSSGPYTGESYDAAALIVLAMQAGGSADRGSIAKNVMAVANGPGKKIYPGQLKKALDLLAKGKA
>MP0317_megahit_178247_202-1353
MLKLLRIFVVTSLVALMGVAVPVSAGSIKIGFNVPLTGFAAADGKSALIGAELAVEQVNAAGGINGDSLELVVYDDQASPKESAPLAAKLITKDQVVAGISGSYSGATRAAATIYQENSTPYISAYAVHPDITRSGDYVFRTSFMGEVQGRAGAKLIGEMMGKKKVAVITLANDFGKSLAAGFKEASAAYGVEIISEYDYSIKDREFGPIVSKVKSESPEAIYASGYFFTAGPLVSQLRAAGVDVPIIGQEGYDGEMFIKIAGEAAEGVIITTSLDRDSSDPLARAFIEGFQAKSGYPADMVSASTHTAVLVLAAALKQSGAGDKTSLRDAIAATSINAATGSISFNKLGEVKKSVQVQIVRDGGWHHYAVISDPVLLAPPEE*
>MP0317_megahit_180195_530-880
IPLIGKINDLFKTHSGGRDLSDVPARAFTGFMALAQAINNAGSTDSEKIRQALVDLDIDSSSLIVPYRGVKFGPDGQNEKTRGILMQVQNGKYCTVYPFELAVCELKHPMPTWAEK*
>MP0317_megahit_184729_3-620
AAVSLTGKYSTNGKHTQNGYNLAVKRINEKGGVKVEGKKYKFDIIYYDDESNAGRAAQLAERLIKQDGVKYMLGPYSSGLTKAIAPITEENKIPMVEANGASRSLFTKGYKYLFAVLSPANQYLEVAIDLAVEKNGGKPVNIAMAFEQDAFSQDVRLGIVDAAERTGSKIIIDDKLPKELNDMAATLAKVKATKPDVLVVSGHSKG
>MP0317_megahit_184837_3421-4665
MKSIRKNELHRPRMMTFLVLASICVYGCSEPIDEGGVRGVTDDTIVIGSWAPLTGPAALWGAVGRGAEAYFEMINEQGGIHGRQIEFVLRDDAYQPSRTVAAVREMVERDRVFAFVAGVGTAPGRAVVDYIMENEVVWVSPATGATHWAYPPRKYLFAQYTPYFDEAAVLVDYVVNELGKTRIGVIYQNDDFGESGLVGAQVALEKHGLNVAEAVSVEVPDTDLSSHAIRLRESGAEAVLMWLTPRHATIIVGAVGRLGYELQWLASSVLADTELMYDLTEGAWEGVIFAAIGELANSAHPLIEQYREASARIAPEERASEFFLSGFRYAEPLVEGLRRAGRDLTTESLVAALESLEGFQGIGAPLTYTTNRRQGTRATFLARTIDGEHAERLTDWLESGVDIEQVIQRLEGSN*
>MP0317_megahit_185656_298-729
MNVKRLVTFFLSGAVLSAFAVMPAMAQESDPSKEQFVPVLTYKTGPFAAGGSGVAGGMEDYMALLNNRDGGINGIKLVWEECDFGYNTERGVECYERLKGKGLKGAPMFMPMSTGVTYALLERAVADKITLLFLGYGRTDATDG
>MP0317_megahit_185668_208-618
MTDKEHTKQIDPEKETVTSDKVTKENDSSNIKRRTVVKGAMAASAVLSMPMILTGIKRAEAASGPVKIGHIEDLSGNIAVYGVQKWHAAQLAVKEINEGKALKGGPVGSGGLGSLGKFAGNPPIMGNGDKDLKFVNN
>MP0317_megahit_186080_1-519
QAFADAFEALGGTITTFTAVNKGDSDMVPVLTEVASGSPELLFFPIFQPEGDFIVQQVHEVSGMDGVTLMAADGLMVSNFMELPESEGLYFSGPDLRYGANRNQSLIGSNADAFVSGYVISYGEKPSAAFWAHSVDATTLLLEAIEAASYVDDDTLVIDRAGVREFLSNVRDY
>MP0317_megahit_187387_3-155
MTINRRNFLKGASATAAVLTAPAFIGQAQAADALKMAVILDQSGGLDIYGR
>MP0317_megahit_189289_1139-1369
TAVLVLAAALKQAGAGDKASLRDAIAATSINAATGNISFNKLGEVKKSVQVQIVRDGGWHHYAVITDPVLLAPPEE*
>MP0317_megahit_189342_1004-1552
VNGRIRAVQPDVVVMVGRVRNDLALARILAESGVNAGAVVAVAAGIQAFQDDLGSLAGRFVGPSQWESGAHYQPDFGPTAEQVIASFRRDGHQTVDYPMAQAYAAGIVVQKCLEEAGSPDNQALRDAAARLRFSTFYGDFEIDAETGRQIGRESLLVQWQEGRKVIVWPPSLAQGRLVYPWR*
>MP0317_megahit_189853_1-525
VAVIGYLDQGGKGIIQGSIDSGAFDTFILSDGMIGNSLTEAFGKSLNKSFGSLPGSTGKGAGVFTKVASAAGIDSSGPYTGESYDAAALIVLAMQAGGSADRGSIAKNVMAVANGPGKKIYPGQLKKALDLLAKGKGVDYEGATAVNFTDVGEAFGSFLEKEVKGGKFKTKKQR*
>MP0317_megahit_190518_1643-1774
NIAKPMVLFQVRCEGGECANRVVAPTKWASHELVHPIPSWSSR*
>MP0317_megahit_191036_183-551
HFSAYDLLVHTALAVEKAGSYNASAWAPAMFEVGDGPGTVCYTYADCLALIRAGKDIDYEGVTGPGSYSSGGVNVVIQSYTPYNNDGSLGEAVLLDSDRALEIIGEIAVEAECDDNECTWGG*
>MP0317_megahit_191683_3-119
MVLFQVRCKGDTCENKVVAPTKWASAKLVHPIPKWSER*
>MP0317_megahit_191798_2-1213
KLSITGRVTFLSMVAGSVLALTNFISNSALAEDVIKIGTPLALTGGLADEGKKQQIAYDMWLRRVNAAGGISVGGKKMKVKLFAYDYQTDGKRAGQLTEKLITSDKVHFLAAPFGSGHTKITAGVAERHGVPIVASTASSLSVYNQGFKNIFGTLAPNTGMTEAMMKFFKKKLPGTQRVAVLGRDDVFPRAMAKSLSKGARNRGFDVVYDELYAVGTLDHASSLSKIKSQKPDWIYLTGYTQDLILLRKQMNDLGVTAPIVTMVTGPAYKEFVDGLGKLADGVTSSSWWHHATDYKSDDVFGSTKAFYTQFVKEQGHDPDYVHASAAAAMIVLQKGIEKAGTLNRAKVRDAIAGLDIVTFFGPIKFSPNGMNQVRDLPIIQVQKGKVSVLHPADIKNAEMQKM*
>MP0317_megahit_192035_296-799
VYTFFAGGGGVSFVRDYAAAGLKESIPLLGSGFLTEGNLEALGEAGEGVMTTLHYAETLENNANQSFLTAYENAYGETPDTYAVQGYDTGMMLAQALSVLGGDTSDRERLIDVLANVQLASPRGPLSFSASHHPIQNVYLREIRDGKHEVVSIAAENLEVPDDACQM*
>MP0317_megahit_193580_1-645
AMAFEQDAFSQDVRLGIVEAAKRTGSKIIIDDKLPKELNDMAATLSKVKATKPDVLVVSGHTKGALTAIRQISEMKVDVPMLAMTHCDAAKLSKQHGKASEYALCASQWHKSLSYRDKYFGGGMEYAADFKKKFDYDPPYQAAESSAALLVFKDAFERANSFDTKKVRDALAATEMQTFYGNIKFAPGGQNISKPMVLFQVICNDDGSKCENKVV
>MP0317_megahit_197628_449-805
TADESSSHFKTFAGLFDRPSDPYTAQAWDAVMIAALALESAGGATRDLIGHVRSVANAPGVEVGPGDWAKAKALLAAGKEINYQGIAGANEFDANGDVAGIYGKSVVKDGKWSETLID*
>MP0317_megahit_197861_122-622
ITIMRQSIENGFFGKFIGADGMLAQETIDQVGATNLGDTVLTTGTADPSSSHFQTYSGLFDKPSDPYAAQAWDAVMIGALAIERAGRKGQGNTRDLSAHVRAVTNAPGEEVGPGDWAKAKKLIAAGKDINYQGAAGDHEFDANGDVGGIYGANVVENGKWSQTLID*
>MP0317_megahit_198954_1-579
GPLCSGATIGATQAVTIPAGVVNISPSATSPAITGLDDNDLVFRVCPSDAYQGVTIAKLARSMGYSKLAATYANDDYNAGLHDVFVKAFEELGGTITKDQMHEANKASYRSELANLSWSLAKGKPEALALFAYYNGSGITIMRQSLENGFFSKFIGGDGMIAQEVIDEIGADNLGDAVFTKGTADTTSSHFKT
>MP0317_megahit_199251_1-786
MYMCTLSAITLAAEPIVIGLPLNQTGPVGVADHQDHLNGTILAIEEINAAGGVLGRKLAYKVVDTDLLTPDGTQAGFQGLIDAKVHAFSSPFVLITNPAMDVAAAYGAPYLTGDTKIDAIAYYKTNPEKFSNWFHIDPPEVNYGVGMIPFLDALKASGNWKPINNKIHIVQGQIGYNQRISEATIQAIKDSNGRWELAGITDLQDPVNDWSPIIRDIHKYGAAFVMLNHWVAAFYASFAEQYQANPLKGNLIYMQYGPSQPE
>MP0317_megahit_199579_1-501
MSGGANLAVTEANASGKYLQGTITVVQGDSVCIDAAVAIAEAERLINDENVMAIMGPNCSGNTGAVISNVLVPNGVVAISPSATSPALTTQEDGGWFFRTAPSDARQGPVLANIAISRGQTDMAVTWSNSDYGKGLADSFITAYEAAGGTVTAKAGHEDDKADYSAD
>MP0317_megahit_202298_1075-2322
MLQKKFKLFLYTALVAPVAFCLALGTASKVEAQKEIRIGFLTPLTGGGAQLGRDSVNGLKMYLDEVGYDMAGLKVKLIVEDTELKPAVAVTKAEKLIRHDKVHMIVGGVMGSTGYALGALANREKKLYIASIPASDDLTQRKLSKWVLRTGWAGSQPGHPFGKWAYEQGYRKVVMIGADYAFGHENIAGFHRGFEDAGGKIIQKIWVPVMTTDFGPYLPLVKKEADAIYALMIAAMPGPFLKQFKASGLKMAILGGGVTADETVLPNMGDEALGVITPLQYSAALDTPKNKAFVKKFRKLHKKVPSYFTESNYTTAKWIHEALKRVKGDISDIHRFSQEFQKIEIDAVRGPVKMDKYLNPVHNIYIRKVERINGELWNTVVATYPMVSQFWTFDPKEFLKNPVYSRNFPPCNYCK*
>MP0317_megahit_202700_1078-1596
AGKSAKGYITSTFHATGPDFPVIQDIFEHVYGNMKGNLSAARVGSVYYNRGVAAAIVTMEALRNAQAKFGHVSLSGEQYRWGMENFNLTAERIEELGATGILPPFSMKCDDHEGSGQVRFQQWDGTKWSMISDWIAPYHELTREMILESAAKYAEEKGITPRSGDSMGSDCG*
>MP0317_megahit_204856_284-685
WSTVLGVYADEMGNEFRKKYQKRWPGTMGLTYTGNAYDTCYFLKQAWEHVGDPNKFEAVCDYVRTTKYRGVCGLIDMNNKWQECAHYPDDGHPVTAKNLEDGMGQLYVQVQDVQHKIVYPDVLKEAELRPIQW*
>MP0317_megahit_204969_1-969
MKSTRKNFFRTSFKAIAVSIGIAVSMVLMPVAKAADPVKIGFSMTLTGGLAGAGQAALIAMNIWKDDVNAAGGLLGRQVEFVYYDDATNPSKVPGIYTKLINVDKVDLIVSSYGTNLIAPAMPIVMKKKMVYVALFGLAVNDRFNYNNYFQIMPAGPDPKADWSRGFFNLAMSQNPKPQSIALLAADSEFAKNAVAGARGHAESLGMNIVYDKTYPPGTADFTPVVRAIMASNPDLVYVGSYPPGSVGITNAANELGLKAKMFGGGMVGLQYAGIQKTLGSKLNGIVNYDFWVPASTLKFEGVEAFLAKYQAAAAGGKVDPLG
>MP0317_megahit_205142_1-852
MKKLLLAAIVSLTTISSVALAEIKVGIILGFTGPIETLTPAMRDSAKLAFAEVSASGALLGGETITPLIGDSTCIDSDAAVAAAELIVSEGAVAIMGADCSGVTGAIATNVAVPNGVTMVSPSATSPGLTSLADNGLFFRTAPSDAKGGQVLAQVALDRGLTSVAVTYTNNDYGKGLADVFEASFTSGGGTVTAVASHEDGKADYSAEVGVLGSAGGDALVVIGYLDQGGKGMIQASLDSGAFDLFVLSDGMIGQSIIDAIGADLNGSFGTLPGTQSAGATKFA
>MP0317_megahit_206274_464-613
MKFKNILILVSILFFSFGTSWADTFKIGFNVPLTGFAAADGESALNGAKL
>MP0317_megahit_206649_3-719
IADNGYFFRTAPSDARQGQVLAEITMERGISQVAVTFTNNDYGKGLSDAFINAYKGLGGKVSAVVPHEDGKADYSAEVGTLDASGAGVLAVFGYVDQGGRHMIQTSIDSGAFDKFILADGMFGESLLKNVDGDLSGTFGTVPGTDSKGAASFADMAKGAGIKAGGPFTGESYDAAALLVLAMQSGGSTDRAALASNVLAVANTPGEKIMPGELGKALRILASGGAVDYVGATNVELVGG
>MP0317_megahit_206785_3-968
MKRNKLSKNVKSTRRKFLKKIGTTAAVIGATSSFPMPWVRRVDAADHLLIGVPSSLSTPYGVADDQDHLNGTIMAMEDWNAKGGVQGREIKIFVPDYDKLSPESSQQTIAACIDKKVHAISNSFTFAPIPAMDESAKWKAPYLQGNTQRLATEQFKKRPKKYSHIFQTDPSEVNYGWTIPLWAMAMEKTGVWKPKNRKVHIVSEQVGYNQTILKAAKQAWPKSTFEIAADTQIQYPVNDWTPVIQELKKVDAAVIQINHWVASEYAAFCKQFRADPVPGSLVYMQYGPSQPEFLELGGRATEGFCWGTVLGIYGDEMGENFR
>MP0317_megahit_206830_2-499
MKKNNNLSYGIIAVVVLAIIYYVYQTSDPKTANTEDTIVLGAAVSLTGKYSTNGKHTQNGYNLAVERINGMGGVKVEGKSYKFDIIYYDDESNSGRAAQLAERLIKQDKVQYMLGPYSSGLTKAIAPVTEENKIPMVEANGASRSLFTKGYKYLFAVLSSANLYLD
>MP0317_megahit_208014_1-894
IMGADCSGVTGAIATNVAVPNGVVMISPSATSPGLTDLDDKGLFFRTAPSDARGGQILADITKDRGVKSVAVTYTNNDYGKGLADVYAAAAKAHGIEVTAVTSHEDGKADYSAEVATLASAGGDAVAVIGYLDQGGKGIIQASLDSGAFDTFILSDGMIGDSLTDAFGKDLNKSFGSLPGSTGKGATVFTDVAKAGGIDSSGPYTGESYDAAALIVLAMQAGGNADRATIAKNVMAVANGPGKKIYPGELKKALDLLAKGKAVDYEGATGVNFTGVGEAEGSFLEKEIKGGKFKTKKQ
>MP0317_megahit_208246_460-1026
VSSFAHKPTDTEFVGAMVGFKGAGCDLIVFGTIIRDTITGYATARKLGITADIVVTQAGFDTMVAGFPGGITEGLYAASVGEAVYCDSAPASAQAFCDAYKAKHGTDPGISGQLGYTAADLVVAGLENAGADLTVDSLMDGLEAISGHQDTFGRIGWSYDTDDHKGTQVVVLSQVQGGKWVSLGQVTL*
>MP0317_megahit_208320_2-1195
MKTRQQSLFAKWTKSFVVATGIAVTLAMMPIAKAADPIKIGFSMTLTGGLAAAGQAALAAMKIWKDDVNASGGLLGRSVEFVYYDDATNSSKVPGIYAKLINIDKVDLVVSSYGTNLIAPAMPVVMKKKMVFPSLFGLAVNERFKYKNYFQIMPAGPEPKLDWSRGFFTLAMAQNPKPQSIALLAADSEFAKNAVAGARAHAQSNGLKIVYDKTYPPGGTADFTPIVRAIMASNADLVYVGSYPPGSVGITKAANELGLKAKMFGGGMVGLQYAGIQTNLGSKLNGIVNYDFWVPASTLNFEGVDAFLKKYQAAAAGGKIDPLGHYLPPYAYAYLQVLGTAVNAVGKIDHAAIGEHIRNNTFETVVGPVSFAPNGEWANTRTLQVQFRGIKDNDMSQF
>MP0317_megahit_209018_1-396
GADLNGSFGTLPGTQSAGATKFAEISGDIDPTAPYAGESYDAAALIALAIEAGGSADRSSIVANIKKVANAPGEQILPGELAKGLAILTAGGDIDYQGATDVELSTFGDAAGSFKEMEVKGGTFELVQVRQ*
>MP0317_megahit_209837_1-1014
GLDIYGRPMVDASHLAVEEINAAGGLLGKQVDLTVYDPQSTIQFYTQYATKAATSDRVDVVHAGITSASRESIRPLLSRYKTLYFYNTLYEGGVCDTNNYCTGSTPGQTVEKLVPYTMNKWGKKVYIIAADYNYGHITADWVQKYVRDNGGDPVETEFFPLDVTNFGPTIKKIQAAKPDMVMSALVGGAHVSFYRQYAAAGMSKSVPIASTTFGVGNEHLMISAEEGDGMIVAYSYFEEIESADNKAFVKRFQDRFGADAPYLNELAARQYEGINLWAEAVKTAGTADRMKVIEALDAPTSFNGPSGKVTIDPQTHHAVQNVYLAELKDQKFNIIQTY
>MP0317_megahit_210346_2-658
MISPSATSPGLTTLDDKGLFFRTAPSDARGGQILADITKDRKIKSVAITYTNNDYGKGLADVYEAAVKAHGINVTTVAAHEDGKADYSAEISVLASAGGDAVAVIGYLDQGGKGIIQGSLDSGAFDTFILSDGMIGQSLVDAFGKGLSKSFGSLPGSTGKGAGVFTTVAAAAGIDSSGPYTGESYDAAALIVLAIQAGGSADRASIAKNVMAVANGPGK
>MP0317_megahit_210518_1-354
MNIFIKIIIIIIFSIILNAEKLVAAEKIKIGLLVPLSGQHQTTGKLILQSVRLAINKINNPDIEILPKDTKADPMVTFKAAKELGQNGIKIIIGPVFNQNLVYLDELKDIIFLSLTNK
>MP0317_megahit_210643_207-644
KLSKQHGKASEYALCASQWHKSLSYKDDFFKDGMTYDADFNTMFGYAPPYQSAESSAALLVFKDAFERANSFDTKKVRDALAATDMQTFYGNIKFAEGGQNVSKPMVLFQVICNDDGSKCENKVVAPLKWASAELVHPIPSWSNR*
>MP0317_megahit_211736_6610-7737
MKMAHKKALSQMIAAAALAGASTCALAADTIKIALAGPVTGPVAQYGDMQFIGAKMAIEQINKAGGVNGSQLEGVVFDDACDPKQAVAVANRIVNEGISFVVGHLCSSSTQPASDIYEEEGILMITAASTSPEITERGYQMIFRTIGLDSLQGPTAGNYIAQQVKPSKVAVIHDKQQYGEGIATAVRDVLTEAGIEVPVFEGITAGDKDFSALIAKLRQEGVDFVYYGGYHPELGLILRQAAEQGLDVGFMGPEGVGNTDISAIAGEASEGLLVTLPKAFDQDPANAHLVEAFQAKNEDPSGAFVFPAYAAVQVIADGIKLADSTDTEAVAEALRSNSFDTPTGTLAFDENGDLKDFNFVVYEWHADATKTAMTE*
>MP0317_megahit_211854_3-989
MKSNLFRFFGIGIVGVLASFGLATSSALAKDKILMAVPTFLTGGGAPAFGIPSRNGVEVIVNAINKGQVPAPYNTKGIAGAQVEAIIYDESGGGAKQVTEYRNKVQKLGVDLVVGYVSSGSCAAIAPVAEELKTLTIFTTCGTPRIFEELDKNPKYVFRTMNHGTADNVGLAHYVTKMFPNAKGYTGINQNYAWGQDSWRDFDLAMKVLAPQVKGADDAQWPKLFAGRYGTEISALLKSPEELVHTSFWGGDLEAFIFQGLARGLFNKKQFLFTVAGTAAYRLGKKLPEGLVLGSRGPYGIYANNLIDTELATWFRDAYVDRFGTLPTQ
>MP0317_megahit_211967_159-848
GAEVNAKRLGMKVTYNKNFKPGTPDFTPIIRAINATNPDVVYVAAYPPGAAGMTRAVSEVGTKAVAFGGGMVGLQYSGIMKGLGPKLNGILNYDFYVPEPNMNAYPGVVDLLKRYQKVSVARKVDTKGWYLVPWAYAYLQILGDAVNAVGKIDHAAIAKYMHATEFNTVVGKVKFGKNGEWVKGRTLTVQWQNIKKQNDLEQFAQAGIRKIMAPAAFATGKVKPFNSLR*
>MP0317_megahit_212365_1-876
AVGDVAGSGYDVCQFNPVIVDGQPALDLACNGHFGTSLSFPGAAPINIGLLSPITGPIAVYAPGFTIAANVAIGYMNTIQPLNFQFSVTIADSGCDGTTAATGAQSLIDAGVVGIAGAACSGATLGAIEVAKAAGVPMVSYASTSPAITNYDDDGYLFRVVPSDAQQGQALADTYEASGYTSPALISMTNDYGAGFADAFKANHDGDLCAEATYADGTTDFTSQVAAVADNGCDSVVMITYATDGATIVEEIATQGLDVAIFGGDGIADVSFGDAFTDISAISGITATKPAS
>MP0317_megahit_212493_1-519
TFELVEADSGCSGDVASGAAQSLVDAGVVGVAGAACSGASMAANAILSAAGVVQVSYASTNPGLSDADAYPGFWRVVPSDAIQGPAMADMVAAAGASNPALIHMTNDYGSGLADAFEDAWGSDNLCMKAGYADDQTDWSAEVQAVADNGCGSIVMVSYSTDGAAILETAAVLG
>MP0317_megahit_213125_66-662
MRQMMTKTVSTMRRTVVAAALVSIAASPVYAGEVKIGVLNALTGPIPDLSAVILESELAAAAYINANGGMWGGDTLVLASGDSGCDAKAGVDAATKIVNVEQASIIVGPLCSGATIGATQAVTIPAGVVNISPSATSPAITGLDDNDLVFRVCPSDAYQGVTIAKLARSMGYSKLAATYANDDYNAGLHDVFVKAFKEL
>MP0317_megahit_214026_1-567
LPLSGEFQDIGESFLKAIQLALYDISNENIKIYPKDSKGNALNAYLSAKELEEMGVKIVIGPIFYESLERLDEINKITFISLTNKTKEIPKNIIAFGINIESQIDVLKKYFDEIKVSKTLLLSPKSKFVYQSESVAKKDVLKFYRTYSYDINPKKITEEIEKITKYRERKKDLERRIKILEKSDLYKDK
>MP0317_megahit_214863_1-594
VESLGGEVISVISYERSQTDFKKQIYEIGGIDDDNLKKLVKDQVKNNTEPKSLGQNGPMTRPLVEMGLWSGDEVQNLKVSLELSYDAIFLPGFYDKVGLIVPQLVFYNIDNATLLGASGWNSPELTKMTGKHMRKGYFVDGFFVQSKRPEVVQFVREYKNTFRDGPTILSAQAYDATKMLIKTIHSGAKNRIQVKKRL
>MP0317_megahit_215031_1-651
HTQNGYNLAVERINGMGGVKVDGKSYKFDIIYYDDESNSGRAAQLAERLIKQDKVQYLLGPYSSGLTKAIAPVTEENKIPMVEANGASRSLFTKGYKYLFAVLSSANLYLDVAIDLAVEKNGGPVSIAMAFEQDAFSQDVRLGIVEAAERTGSSITIDDKLPKELNDMAATLSKVKATSPDVLVVSGHSKGALTAIRQIAEMQVDVKMLAMTHCDAS
>MP0317_megahit_215061_88-546
LQYAGIQKTLGSKLNGIVNYDFWVPASTLNFEGVEAFLAKYQAAAAGGKVDPLGHYLPPYAYAYLQVLGSAVNAVGEIDHAAIGEHIRNNTFDTVVGPVSFAPNGEWAKTRTLQVQFRDIKDNDMSQFENEGTRVVLYPDSVKNGEIAYPYK*
>MP0317_megahit_217015_1-255
GTAVNAVGKIDHAAIGEHIRNNTFDTVVGPVSFASNGEWANTRTLQVQFRGIKDNDMSQFENEGTRVVLYPDSVKNGDIAYPYK*
>MP0317_megahit_217017_1-303
MKTFKKTSLATLLSATTMLSAMSVAANEDPVKLGLMLPYSGTYTALGEAITNGLKLAIDQEGGQLGGRDVEYIELDSEADPSKAPQNMSRLVNGDNVDFVI
>MP0317_megahit_217044_48-686
AAAAKAHGISVTIVAAHEDGKADYSSEVATLAAAGGDAIAVIGYIDQGGKGIIQASLDSGAFDTFILSDGMIGDALTDAFGKDLNKSFGSLPGSTGKGADVFTKVAKAAGIDSSGPYTSESYDAGALLVLAMQAGGSADRSSIQKNVMSVANAPGTKIYPGELKKALDLLAEGKEVDYEGASGVSFTDVGEAEGSFLEKEINGGKFETKQQR*
>MP0317_megahit_217047_635-1684
SAELAFKEASDSGKLLGGETITPVRADSTCVDSAAATTAAEGLISDGVAAIMGADCSGVTGAIASNVAVPNGVVMISPSATSPGLTTLDDKGLFFRTAPSDARGGQILADITKDRGVKSVAITYTNNDYGKGLADVYEASVKAHGISVTTVAAHEDGKADYSAEVSVLAAAGGDAVAVIGYLDQGGKGIIQGSIDSGAFDTFILSDGMIGQSLVDAFGKGLNKSFGSLPGSTGKGAGIFTKVASAAGIDSSGPYTGESYDAAALLVLAMQAGGSADRSSIAKNVMAVANGPGKKIYPGQLGKALDLLAKGKAVDYEGATGVTFTDVGEAFGSFLEKEIKGGKFKTKKQR*
>MP0317_megahit_218058_942-1661
AKTIYLFVVDYAFGWTLQKYVEALAPNYGLKVVGVDRHPLGHREYSSFITKAMAAKADAVYMINFGLDAISAVRQMHNFGYTPKNPVIMSWSTGMEELIQMDAAMRANLQVGSNYYYTVDTPENKAFVAAFKKKSGGQPPGYGGGAGYGLMKMVLRGMKKANSTDPKDVIKALEGEKGKIFVGDFYINPRNHQTVRPYFIMRTKPENKMANKYDFADIVDVSSTEQPKGMNQCKDIGGF*
>MP0317_megahit_218596_2-520
VHGRSIKMLIEDHQYNPQKAVAATKKLVEKDQVFCLYQIIGTSPCEAIRPILSETGTPLIAPATNSGTMSDLSRQAGDLIFHTDTGYDRQAEILVGYILNQNSDAKIGLVYQDDDYGENVLEGISRAESEHEITVQKESYQRGAIDFKGQTMNLLKGGCTDVIIAGIVREPVT
>MP0317_megahit_219550_753-2066
MSMKKLVVSGFLAALITSPFVVNTASAADELYQMGLTYRTGPYAPNGVPFANGFVDYLNLLNERDGGVGGVPIVYEECEMGYNTKIAVECYEKLKGKRPQVVIPNSTGVTYQLIPKVAVDKLPLLTMGYGRTSGAVGSIFPWYFNFPTTYWSQATAFISYIGAEMGGMDKLKGKTIAHVFHNSAYGKEANPTLAVLAEKYGYELMLLAVDHPGQEQKATWLQIRKKRPDYVFMSGWGIMNSTAIKEAAAINYPMDRFIGNWWSGSENDVLPAGAAADGYRSATFHASGAETPLHKDIKKYVYDKGKGAGDVDRIYEVLYIRGLLNHIFAMEAVSNAQKHFGVKVPSGEQTRWGLENMHMTAADWERVGLPGFAEIKVTCEDHEGGHPVLFQRWDASAKSWTVISDWIPVMRDVVRPMMEADAAKYAAENNITPRDCG*
>MP0317_megahit_219586_153-947
MPVVHFNYLALLIFQTNEDEEMSMKMIKSAAWGRLRRTLAVAALTSVVAAPAFAGDIKMGALNALTGPIPDLAKVILESEQAAVAFINANGGMGSGDALVLASGDSGCDAKAAVDAATKIVNVEQVSIIIGPLCSGATIGAVQAVTIPAGVVNISPSATSPAITDLDDNDLVFRACPSDAYQGVTLAKLARSMGYSKLATTYANDDYNAGLHDVFVQAFTEAGGTITADQMHEANKASYRSELATLASSGDPEALALFAYYSGSG
>MP0317_megahit_219592_2-568
LAIRDYGPIGGHDVTIGTGLDDLCSADGGQAAAQTIVADEQVVGVIGTSCSGAATAASPLISEAGMVMISGSNTSPALTSDLAGTAGPNYNPGYYRTAHNDLYQGAAAAKFAIDVLGVSTAAAIHDGDPYTEGLASAFANAFEAAGGTITGFTAVNKGDTDMVPILTEVAAGSPEMLFFPIFQPEGDFI
>MP0317_megahit_219678_3-581
MRIRAKQLAFAATAAVALLAVSLPASADVSGRAVKIGVMYPLTGKGATWGKHAQIGIRLAVEEVNAAGGIGGVPIKLVEYDYQAKESEGITIINKLATRDNVLAVLGPCFSSVCEVIFPLLERLQTPVISYCSAKPGLSKLSDWAFRNSLTSDKQLAPVVSRWAKDYSVKKVVIIHDLEDAVSKAEGSKVLPM
>MP0317_megahit_220074_542-1036
MKKLFIAVFMFVSVLTTNTFAEVKIGIILGFTGPIESLTPAMAASAELAFKEASDSGKLLGGETITPIRADSTCVDSAAATTAAEGLIADGIAAIMGADCSGVTGAIASNVAVPNGVVMISPSATSPGLTTLDDKGLFFRTAPSDARGGQILADITKDRGVKSVA
>MP0317_megahit_220395_316-1122
MSLIVLFIKQKHVGNNNLKQNNPGENIMKTFKKTSLITLLGTTAALSAMSVSANEDPVKLGLMLPYSGTYTALGEAITNGLKLAIEQEGGQLGGRDVEYIELDSEADPSKAPQNMSRLVNGDNVDFVIGPVHSGVAMGMLRVAKQTGAITIIPNAGLGAATNELCMPNVFRTSFSMWQDSYPMGKVAYNQGHRKIVTITWDYAGGKEDLAGFEEAFTAEGGEIVQQILVPFPSTEFQSYLTQIASLEPDAVYTFFAGGGGVSFVRDYAA
>MP0317_megahit_220492_1-1101
VSRRRFLQSTAWMSSAVALGAGSWLIPARWSHAAGPIKLGIATDITGMMGYAGNSHVHVANWLAEEINAGGGINGRPLEVHIEDTATNDQTAVAVVRKLTQKENVDVIIGGIMSSTRNAIKDVIIERGKTLYVYPEVYEGGACQPYLYCTGPVPSQQIDPFIPWLIENGGPRFAFPAANYSWPQITNKYARNVVEQSGGEVVFEEYYPLDQMDYGSTINTIMKENIDVVFITLIPPGLPGFITGLHEAGFTKRGGRLACVYYDENMTQVNPAEEFEGMASCLDYYRAIGEQGWDAESARIMNEYEKRFGSDHLFSAGAGSSGMYRAIKLLEVAITEAGSVDRDDVAAALDHASIDKGPGGPAKMVPG
>MP0317_megahit_220861_1798-2976
MRVKLFISVLISALLLFITPRANSTTEPLIIGIDADLSAVAIEGGVAISRGVELAVDEINAAGGILGRKLKVISKDHRGNPARGVFNINQFSEMPHLLAVVGGVHTPVVLAEIEVIHEKNILMLVPWAAGTPIVDNDKTPNNVFRVSVRDAEAARVLIDYVKNIGLSNVALVLERTGWGRSNLASLTKAASEKGIAFTSTHWINWQQKDFSEDISAIRNNKAEGIILVTNVPEGVVVLDEIAKQELTKLPIISHWGIASGQFASALANPIGMYNISVLQTFHFSHQKNSQSKQLLEAYHNKYGLVDSQAIGGVTGLAHAYDLIHLIAAAADKAGSIEIDKLRSALESLQNVSGAVKHYDAPFTKERHDALWSKDYFMTKYNDKGHLVTIGQK*
>MP0317_megahit_221157_6274-7176
MRRTKTWLLVVGLLAAPLAQAELTVGIVAPLSGGAAPLGIGMQQGIDTYFAKINAEGGVNGNQLALKAYDDQYAPLQAAKHTRDLVSDENLLAAVGNVGTPTAAVTIPIYNQGKTLLFGAFTGAGILRRSPPDRYVINYRASYVQETAAMVDGLLSAGIQPEEIAFFTQNDSFGDAGYNGAISAMQARGFSNTANLVHGRFTRGTRNIHQGLATILQAPVTPRAVIIVGTFGPAADFIREARQDLPDTLFLNVSFVGSQALLEELGSRRAEGVIVTQVVPPLDADLPAVEEYRQALAEYAP
>MP0317_megahit_221163_519-1748
MQLSRRFAMTALSAVVLTAVYVPQVTANEGISDNEIRIGYLADMSGVYRDPIGPLGEDAIHMAIEDVGGSVQGANIVVFSADDRNSPDVGSSVVREWIDERKVDMVSGLVASSVTLAAVSLLQEADKLGLVNGAVSSGVTNEHCSPNHIHWVYDTWAMSNGTAKAITQEGYKNWYLLSADYSFGHALEADVERIVTENGGTIVGRARHPFPNNDFSSFMLQAQASGADVIALNNAGGDTINAVQTAGEFGITQAGQVLAGMVLFSTDIRSIGLENAQGLQFTKAWYYDLNEETRAWAERFRERTGSMPTMVHAGIYSSTRHYLEAIAAVGTDDTQTVRQQMAETPINDIFAKNGYIREDGRMVHDMYLVEVKTPEESADADDLFRVVRTIPAEEAFRPLSESVCPLVTG*
>MP0317_megahit_223030_3-764
IMKKLFIAAFIFVATFTTNSFAEIKMGVILGFTGPIESLTPAMAASAELAFKEASDSGSLLGGETITPVRADSTCVDSAAAQSAAEGLVSEGVAAIMGADCSGVTGAIASNVAVPNGVVMISPSATSPGLTTLDDKGLFFRTAPSDARGGQILADITKDRKIKSVAITYTNNDYGKGLADVYEAAVKAHGISVTTVAAHEDGKADYSAEVATLASAGGDAVAVIGYLDQGGKGIIQGSLDSGAFDTFILSDGMI
>MP0317_megahit_224443_1-525
GALTAIRQIAEMQVDVKMLAMTHCDASKLAKQHGRKSEFALCAAQWHKELTYSDEFFGNGIKFDKDFTDKFGYAPPYQAAESAAALLVFKDAFERANSLDREKVRDALVGTDMETFYGNIKFGEGGQNTAKPMVLFQVRCDNPDGSCANRLVAPTKWASHELIHPIPPWIMREH*
>MP0317_megahit_224498_256-906
NIVYDKTYPPGTADFTPVVRAIMASNPDLVYVGSYPPGSVGITNAANELDLKAKMFGGGMVGLQYAGIQKTLGSKMNGIVNYDFWVPASTLNFEGVDAFLAKYQAAAAGGKVDPLGHYLPPYAYAYLQVLGAAVNAVGELDHAAIGEHIRNNTFDTVVGAVSFAPNGEWAKTRTLQVQFRDIKDGDMSQFENEGTRVVLYPESVKNGEIEYPYTRD*
>MP0317_megahit_224859_3-647
ADCSGVTTAIANNVAVPNGVTMISPSATSPALSTIDDQGYFFRTAPSDARQGQVLAKITMERGINEVAVTFTNNDYGKGLSDSFIGAFKGLGGKVSAVVPHEDGKADYSAEVGALDASGAGVLAVFGYVDQGGRHMIQTSIDSGAFDKFILADGMFGESLLKNVDGDLSGTFGTVPGTDSKGAASFAEMAKGAGIKAGGPFTGESYDAAALLVLA
>MP0317_megahit_224974_3-899
MKIFIKIIIFLCLVSVLNIQKTSAEEKIKIGLLVPTTGQHSEIGKSIIKSVRLAINKIDNPLIEILPRDTQSNPLITLRKAKELNEIGVKIIIGPVFNKNLIYLDEIKDVIFLSLTNKIINNPKNIISTGINSGSQFNTISKFQKINEIKKTIILIPKENYKEEIEKAIQQSKIKVNKVHYYESDPTKLTNQIEEITKYFQRKQNLENEIKRLEKSNKPNKKREIEDLKKLDTLGKVDFDAIIISDFDESLKSITTSLLYTDVSPKDVYFITLNQWFDESLLKETSSQPIYFPSINKEN
>MP0317_megahit_225420_3-323
QGILGAKYAYEKAAAANGGNFPSTDQVIAALEGATFQGVATEVRLALNNGHQGLTDHMWGISKYDPDKGLPVVTDVVLYKAECIMPPDGVGSVEWIKGGMKGAQCD*
>MP0317_megahit_225829_3-812
LGKFAGNPPIMGNGDKDLKFVNNGGSQNGSGMVYVEDDDTFVDSGDSGILGREVKLIGPDGQSNWNVWQQLCKKLIQEDKVDCLVAGFTSASREAIRPIVDRYKQLYFYTNQYEGGVADSNTFCTGAICEQQVIPVVDYMVKRFGPRIYTLAADYNFGQLTAAWTKAFAPLVGGEIIEEEFAPLSMSDFTTSISRIQAAKPDWVFTLLVGSNQSNYYPQAHSAGMEFPMASTVNMAQGYEHRRFKPPSLNRMYNCVNYIEEVPTARNRAF
>MP0317_megahit_226671_793-945
AKGLEILAGGGDIDYQGATDVELSTFGDAAGSFKEMEVKGGAFELVQVRQ*
>MP0317_megahit_227052_963-1811
MTVNKQRRKVVKSVAAGVAATALPLPFISKSGFASDPIVLGLPIAQSTAGGVADHLDHLQGAILAQEEINAAGGILGRELKLKVVDIDIFSPEGCQTSMLKLVDERVHAMTTPFTLAPIPTIDATVKYKAPLLWGVTQRNYTDHVAANPDKYSHCFQTDPSEVHYGYTFPIFLKDMKDRGLWTPNNNGIHIVQEQIAYCQTISRTLQEAIPASEFELAGITDIQFPVQNWEPVIQEIKRLGAGAVMLDHWVAAEYAAFCKQWRADPLDGTLIYMQYGPSQPEF
>MP0317_megahit_227462_2-592
MKKIVKFALVFLSTLGLILGTATTSFSKVEGDTIILGAAVSLTGKYSTNGKHTQNGYNLAVKRINEKGGVKVGGKKYKFDIIYYDDESNSGRAAQLAERLIKQDGVKYMLGPYSSGLTKAIAPITEENKIPMVEANGASRSLFTKGYKYLFAVLSPANQYLEVAIDLAVEKNGGPVDIAMAFEQDAFSQDVRLGIVD
>MP0317_megahit_227988_642-914
TTNQEDVKKAMESGIHIEAPEGTVFMEPSSHHATHYIRLASSDADHNVSFVREWPYIQPWWLQRIGVNLVKHKEYHQYTPDEDPFFSRFS*
>MP0317_megahit_228238_1019-2242
MIEIRHKKLLSQFALVAALSLSVSATQAGDTIKIGGMAPLSSPGSYQQGPELVLGLEWAVADFNAAGGVLGKQIELIVEDTQGRPPTGATVVEKLITQNKVVAAAGEYHSSVCKAEIEVFHQHGIPFVIGSCWSDSLTKAGYDEVFRTSVYSSKLAENMVAVMAANGIKKAASLVEDTDYGIGIAKNIENAIKKLNADIDFQYEVVEKTSKDFVPILLKYKTQVKPEVLIVAVTQPGGFLILKQAHEIRFAPSRETLYLDGTCTAQNDKVFWEAVKDAGNYVLMSCPYSPSVKLTDLGEKIKQRYVSQFDRQPNYLPLQGYDAMLSLLTAINNAGSTDSKAIIKALQALKITGTRGDIEFSQEDGVWHHQWKAVPTFIFQYTEVGQSAGDAAVLFPKQFATAGIVRP*
>MP0317_megahit_228967_2-475
MNKLHKFILIFFSAIALILGSTSISFSKVVGDKIILGAAVSLTGKYSTNGKHTQNGYNMAVERINSMGGVKVGGKTYKFDIIYYDDESNSGRAAQLAERLIKQDGVHYMLGPYSSGLTKAMAPVTEENKIPMVEANGASRSLFTKGYKYLFAVLSPAN
>MP0317_megahit_229007_3-356
MKKLFIAAIMSLSLLTTNSFAEIKMGIILGFTGPIESLTPAMAASAELAFKEASDSGSLLGGETIKPMRADSTCVDSAAATTAAEGLIAEGIVAIMGADCSGVTGAIASNVAVPNGVV
>MP0317_megahit_230732_3-794
MKHRALRLAAVGVAAVLTTFGVAVGNAVAKDKMVIAVPTFLTGGGAPAFGIPARNGTELIIQAINKGQVPAPYNTKGIAGAQVEAIIYDESGGGAKQVTEYRNKVQKLGVDMFAGFVSSGTCAAVTAVAEELKTLTLYSTCGTPRVFEELDKNPKYVFRTMSHATADGVALAHYVASKYGSANGYTGINQNYAWGQDSWRDFDLAMKVLAPNIKGSTKGQWPKIFAGRYGAEISALLKSPEDLVHTSFWGGDLEAFIFQGLARG
>MP0317_megahit_230744_2118-2633
MKTRQQGVFRTTIKGLVVATGIAVTLALAPVAKAADPIKIGFSMTLTGGLAGAGQAALIAMKIWRDDVNAAGGLLGRQVEFVYYDDSTNPSKVPGIYSKLINVDKVDLVVSSYGTNLIAPAMPIVMKQKMVFIALFGLAVNERFNYNNYFQIMPAGPEPKLDWSRGFFNLAM
>MP0317_megahit_231300_643-1824
MKKNLSKLCIFVFSTIVFFSWTTLYAKEVLIGGAACETGMQAPLDTPGINGAKVAVKYLNDEKGGILGRPVKFVNLDGKSDPVTVGNSALEVIAQGAEFIIAPCDFDFGGPASMAAQDAGIVGMSLCASDPLFSSWSLGDKQFTLSMWNTTMSATAAEFAYNEKGWKTAYVVTDQIIAYTRSLSEYFLVHFDAIGGKILLEDTYTNGDNDFSAQLARLKALDEEPDVIFISSYGIDIALITKTLREAGITAPILGGDSYDDPSVWEALGTKFGSDIYFVTHTWMGSAEGHPDMPEFVKLYTDYHGSAPDTAFVATGWDTVMLFAQAAEIAGTTDGAAVAKALEDNEFNLLTGDLDYSNAADGHYPYKAAALVGLTEGNPSFLGWRNPENPPAP*
>MP0317_megahit_231651_1852-3087
MKYSTIQRTATLSTLLAGSLVTSASANDPIQIGVLEDQSGNFAAVTQAKVNAIELAAEEINEAGGIAGREVELVIYDTQSDDRRYQELMRRVLQRDQVDTVFAGFASSSREAYRPIVNQFDGLAFYNNQYEGGVCDANMIVTGAVPEQQFSTLIPWMMEEYGPNVYTIAADYNFGQISAEWVRRIVEEEGGEIVGEDFIPLGVSQFSQTIQNIQGEAPDFVVTLLVGSNQASYYEQAASANLGLPMASSVNVGQGYEHKRFAPPSLANMYVTTNFIEEVDTPEANAFVEKFYERFPDTPYVNQEAANSYIAMHLYKQMVERADGSTDKDDLRAVIAEGDVCFDGPSGTVCLDPRSQHMSHNIFLAKVDENHEISFPETWENIEPYWLGENGCDLTQNDPSAQYTPSSPPNE*
>MP0317_megahit_231651_3886-5064
MNSHIPVGILFSTQGPYATVGRSMRDGAMLALEEVNQDKRYPFDLVPIECEPAGETAAYSTHVRSLLRHEGVKHVIGCYTSSSRKEVIPIFEKYDGLLWYPSHYEGFETNNNVIYTGAVQNQHVLPLMNHVLAHITRDVYFVGSNYVWAWENGRIIRELTKAHGGKMIAERYLQVGDLDVARIIEEIHEKRPAFIMNMLIGESSYAFYRAFAKARDENAALQKTLVGSCTLCEPELAQIGPQACAGHLASSVYFSTIDTEINKQFVTSYRQRYGHDALPSADAEASYNTVHLLALALAGADSVDIGRVKKALHKTSFQAPQGIVHVDPESNHSYLTVRLGISREDATFKVISEASAPVRPDPYLVWTEACGESSAQSKTPMAQNNIGLRIVR*
>MP0317_megahit_232015_548-1180
MKISLKIIILLIFIYPIYLQKLYAEEKIKIGLLVPLSGKQSDIGKSIMKSVSLAINKIDNPNIEILPKDTKNNPLKTLKAAKELKLEGVKIVIGPIFNDNLVYLDELKKMVFLSLTNKNINNFKNVISAGINASSQIRTIMKFKQMNDINRTIFLIPNSDFKEEIENAISQSKIKLKYTHIYETNPIELTKQIEKITMYPQRKQNLKDEIK
>MP0317_megahit_232098_877-2085
MLNTKKWLAGVIAGFFTVGLAVPAFAGGTIKIGDINSYKRLPAHTIPYKMGVELALEHINSAGGVLGKKLELVSRDDNGKPGDAVKIAEELVSKDRVALISGSLFSHIGLALTSFAGQRKVLYVAAEPLADALVWANGNRYTFRLRPSTYMQAGMLAEQAAKNPAKRWATIAPNYAYGKDAVSAFKKILKSLRPDVEFVAEQWPALFKIDAGAEIQALSAANPEAVYNVTFGGDLAKFAREGKLRKFFDGKLILGLLTGEPEYLDPLKGEAPEGWLVTGYPWYAINTPAHNAFRKAYEGKYNDYPRIGSIVGYNTMLGIAAAIKKAGSTDTEALVDAMEGLTYDSPTGSITYRKIDHQSTMGAYVGWTALKDGKGTMVNWSYLDGAGYLPSDAEVRKLRPGN*
>MP0317_megahit_232893_3-650
KQIHEMGGIDDDGLRVLVNDQAKNNIESKSLGQNGQMSRPLVEMGLWSGDEVENLKVSLELSYDAIFIPGFYDKVGLIVPQLVFYNIDTATLLGARGWNSPELTKMTGKHMREGYFIDGFYAQSKRPEVVKFVREYKNTFGEDPTLLSAQAYDAAKMFVKTIHSGAKNRLQVKKELLQIRRFQGVSGETTILPTGEAEKKLFAMKIVKKEIVEVN*
>MP0317_megahit_234542_1558-2766
MYIAKQVTMLFSALFLGISFLVMPAAAAEDIKIGVLTPLTAGAHSLGKEAVRGAKIAADYINAKGGVLGRKIKVIIEDDAGQVEKAVSGFRKLTSRDKVVAIIGQIHSSNMLALIKPAENAGIPIFSTQASNVKITSSKSPNVFRTAAIDPDRAEAWVGFFQQNGFKKIGIIAENTDYGVGLVKLLESFNKERSLGLSLKPFIFDKNSRDLTPQLLQIKNSGADVVINIGVGDVAYLIVKQAYDIKLFPETPMVASFDWPSQPIFWKNLGKKGNYLTYISYGHPNQKLTAMGEWFKAEFERLYNDAPIFGASNAFGQIVMIAEAIYHAGSADPAAIMKALEDYHYDNFNGPVKFNRADGARWHQSSPPILIVQHTAEGQSLGQGTILYPPNLQTGSLTKGSR*
>MP0317_megahit_236718_2830-4002
MKAKNKMLLPVCGFGLLMAGQFAMAEESDPVKLGLMLPYTGTYTALGEAITNGLKLAIEQNNGQLGGREVEYVQLDSEANPSKAPQNMSRLVNSDEVDFVIGPVHSGVAMGMLRVAKQTGAITIIPNAGLGAATNELCMPNVFRTSHNMWQDSYPMGKVAYERGYREIVTITWDYAGGKEDVEGFEDAFTEAGGEIIEQILVPFPSTEFQSYLTQIASLSPDAVYTFFAGGGGVSFVRDYAAAGLKENIPLLGSGFMTEGNLAALGDAGEGVLTTLHYAETLESEENQSFVSAYQEAYGDMPDAYAVHGYDTGAMLIQALDAVEGNTTDREALIAALAAVELQSPRGPLRFSKSHHPIQNIYLREIRNGRHEVLSVAHELLESPDADCQM*
>MP0317_megahit_237147_1753-3006
MKALIFGLTAISLVALAPGLSYSADCTTKVGAVLPTSVDWGRPIAATARMAVDLYNKAGGVKGCKVELILRDTQVDPKVGVDAAKALVDLDKVPVLIGAVSSGVSMPILTSVSVPSNVMQISCCSSSTVFTGLAKDGKTKGLWFRTFTTSRNHAAVAAKIIKAKGYNNLVIFYKNDDWGQDIGKLVKADLEALGVTVKASIAINDGQPSYRAEVVEALKSNPEAAYVALYPKEGIATMREWISLGGTQNLVVANSLRSEEFRDSVGIKYLGKMVGHDSAAPRTASAASFTALYKEAFKKEPSGPGLPNIFDAVMIALLAMEASPTLSGDVIARSVSKVTDPNGTPIFPDEAGIKQASALLAQGKTIRYQGGTGAVTFDQYGDVSAPGLSWNFSEKGIVELDYFTSENINEFINSLKK*
>MP0317_megahit_237358_630-710
TEVGEAEGSFLEKEVKGGKFSTKKQR*
>MP0317_megahit_238508_3-230
RLNELGLGGFMKPLKITCANHEGANNLLIHEWDGNNWVNPSKWYTPMYDVTRPMIESSAAAYAKEKGITPRSNCN*
>MP0317_megahit_238553_2-343
GGMKYAADFNSMFGYEPPYQAAESSAALLVYKDAFERANSFDTKKVRDALAATDMQTFYGNIKFAEGGQNVSKPMVLFQVICDDDGKCENKVVAPLKWASAELVHPIPSWSNR*
>MP0317_megahit_239329_2-133
LAKGKEVDYEGATAVNFTDVGEAFGSFLEKEIKGGKFKTKKQR*
>MP0317_megahit_240425_2-673
YSVKKVVIIHDLEDAVSKAEGSKVLPMLFKKEGIEVLDILTFRTEDTDYSAQITKIKSLNPDGIGLGSCYQNAAGIIKEARRQGLSQPFVGGACTGAPALIELGGKATEGTYVSTAAWMDDPADAIQAFVGKIKARNGNKAFPYSAPRGYDSLLITANCMNDNGITNEKGDLASDREKIKKCWANVKNYPGVSGSTTMNEVGDGAGGNRVLKVVDGKYVDISG*
>MP0317_megahit_240936_1-837
LLTINEGKMKKLFIAAFIFVSTFTTNTFADIKMGIILGFTGPIESLTPAMRDSAKLAFKEASDSGSLLGGETITVLEGDSTCVDSAAAQAAAEKLLADGVVAIMGADCSGVTGAIATNVAIPNGVVMISPSATSPGLTDLDDNGLFFRTAPSDARGGQILADITKDRKIKSVAITYTNNDYGKGLADVYAAAVKAHGIKVTAVASHEDGKADYTAEVSTLAAAGGDAVAVIGYLDQGGKGIIQGSLDSGAFDTFILSDGMIGQSLIDAFGKDLSKSFGS
>MP0317_megahit_240982_754-1344
AEHGGVSLVSSFAHKPTDTEFVGAMVGFKGAGCDLIVFGTIIRDTITGYATARKLGITADVVVTQAGFDTMVAGFPGGITEGLYAASVGEAVYCDSAPASAQAFCDAYKAQHGTDPGISGQLGYTAADLVVAGLENAGADLTVDSLMDGLEAISGHQDAFGRIGWSYGADDHIGTQVVVLSQVQSGKWVALGQVTL*
>MP0317_megahit_241481_3-548
INNIIKRENMKKLFIAAIMSLSLLTTSTFAEIKMGIILGFTGPIESLTPAMRDSAKLAFQEASDSGALLGGETIAVLEADSTCVDSAAATTAAEGLVSQGVAAIMGADCSGVTGAIASNVAVPNGVVMISPSATSPGLTTLDDKGLFFRTAPSDARGGQILADITKDRGIKSVAITYTNNDY
>MP0317_megahit_241719_242-1060
MNTFRLSYLRSLVAAFAFVTFAVFATSVSAKEPIKIGFGMALTGGLAGGGKQSLVAMEMWADDINKKGGILGRPVKLIYYDDQTKASTVPGIYAKLLDVDKVDFVVSGYGTNLIAPAMPLVKQRDIVFMGLFGMDCNKKWKHDKYFQILPSGPDPAVDFSRAWFDTIMQLDPKPKSIAFVAADAEFARNLKGGAEVNAKRLGMKVTYNKNYKPGTPDFTPIIRAINATNPDVIYVAAYPPGATGITRAVSEVGTKAVAFGGGMVGLQYSGIMK
>MP0317_megahit_242178_2-565
EYAAFCKQFRADPVPGSLVYMQYGPSQPEFLELGRRATEGFCWGTVLGIYGDEMGENFRKKYLKRFPEYGTYEKNTMGVVYTGNGYDIVNYLVASWNATKALGTNRDDFKKNCDWIRVNPFRGVCGPMDMNNEYQEALHFPNNGFGNQADTHNTGMGTLYCQVQDVQHKIIWPPEYNQSELRPSPWW*
>MP0317_megahit_243148_1-972
SLTVGIANGAKLALQEVSDSKRLLSGYPGGIKLEAVEADTTCVDAAAATASAERLVNSDGVAAIVGALCSGSSIASANSVAIPNGVVMVSPASTSPAITGLDDNGLFFRTAPSDARQGQVLASLLYGMGIEQVAVSYVNNDYGKGFADAFMDSFEKLGQAVVLLSAAHESDKADYSAEVAALAATGAEHLVVLGYVGQGGNHIISGSIESGAFSSFSGGDGMIGQSLIDDVGDGIEGMIGTAPGGQSKGAEMWKSVAAAGGLTVDGPFQGEAYDAAALIALAIQAAGSADRAAIAGSILAVANAPGEKIYPGQLSKALDILRGG
>MP0317_megahit_243333_13-1188
MHKRLLLSIIAAFAALWGVTVEAKTIKVGFSMSKTGIFAAAAGSQLNTYKMWSEQVNARGGLKFDGKKYPVKLVFYDDQSNTGKAVQIYEKLITDDKVDLLLAPWGTALHVAIVGVLERYKFPMVGNTAASVLLREVKAGNIWFPTSSFPDTQSVAVAEILKNQGVKSVSLITNQLQYTQENKKFIIPELKKAGIKLLVNEDYPPDVKDMTALLTKVKSANADAVLAYTYPGDSVLYAKGAREVGLNAKTQVVLLGPQYGFFLGIFGAAANGLITMGHWTPFRKDWPRAKKYWDDYTARWKGPPDTLDAPMTQMSLEILEQAVAQSGLDRDKLRKTISSKTFQTVNGPVRFEGVMNVLLPAMMSQIQDGKTHIIWPPKQATAKIIPKPAWK*
>MP0317_megahit_244227_3-509
AERLIKQDKVQYMLGPYSSGLTKAIAPVTEENKIPMVEANGASRSLFTKGYKYLFAVLSPANLYLDVAIDLAVEKSGGPVNIAMAFEQDAFSQDVRLGIVEAAERTGSTITIDDKLPKELNDMAATLSKVKATGPDVLVVSGHSKGALTAIRQIAEMQVDVKMLAMTHC
>MP0317_megahit_245281_2-580
PGVKKVVIITENTDYGIPAAAECEKGLGSKGIDSVTFGVDIGTQDFAGIVERVKAENPDYVIVLLTGEAGYNYTQQAADAGIGPQDMMFHANQAGLESKAWWENVPDGNLAFMARVGVPETLYNDSALKMAADYKSQTGKDGVESYALEAYDSIGVIAQAINEAGSTDGDAIVTALENISHEGTLGRIYFPYG
>MP0317_megahit_245710_1-816
LFTKGYKYLFAVLSPANQYLEVAIDLAVEKNGGKPVNIAMAFEQDAFSQDVRLGIVDAAKRTGSKIIIDDKLPKELNDMAATLAKVKATKPDVLVVSGHSKGALTAIRQIAEMKVDVPMLAMTHCDASKLAKQHGKNSEYALCAAQWHKELSYKDDYFGNGLKFDKDFNALYGYAPPYQAAESAAALLVYKDAFERANSTDKEKVRDALAKTDMQTFYGNVKFGAGGQNTAKPMVLFQVRCEGDSCANRLVAPTKWASHKLVHPVPKWSER*
>MP0317_megahit_245951_3-548
FDGPQNFIMPQGMNDSAFVDTVGEELLKNAWFISPGTPANSSLEKMESDFQARWDATPKGPGRNSGYDAGVLIGLAMVTADMRGLDTSGPTLAKIVREITGPDGEEHYGGVDGLKAAIKAIESGKNIWYVGATGPIDFDPYGDVAGPFVMMKIKDGDYVEVGGISLEEVSQVKAKVRAMTN*
>MP0317_megahit_246686_1-1206
ALNPFLEAEHSYYSGDFDKAQLLYQDYLNGKPSGDRGNTALYRLGTIHQKNFSCATALRYYKMVLNRAPALELTHDTKFGQAQCLFELEQHDEAEASLKEIVFSHPDAKKKWEAKIYLGRLDEKRLDYKKAIEKLKVIYSQSEDKTIQDQTKELIRQIVTKNLDKITLIRFSKMYSSGFPLDQILLRLISIYRDERDLEELQKTITRFLQLFPEKSERLALESTLKQIEGNKENKLRLGVVLPLTGKMSLTGQQVLQGIQLAVNESNLTYQGEELETVVKNSASAPIEQLVEKLATDPSVIGVVGPVLSDSVRDLVPIADRYHLPMMTPTASSSGLAELSPYVFRNAVTRELQGKYIAEYAVNRLGLRRFVILHPTEEFGFELTDVFVKEVESLGGEVVSVI
>MP0317_megahit_246821_3-167
MKSYIKTTAGFVLSATMATASFGANVNVGELQGFTGPLESMIGAMSGGANLAVTE
>MP0317_megahit_247719_1-243
DAIVTALENISHEGTLGRIYFPYGTKKDPSEDGKGDEWWHQWPDPAITMVQYQKEGEPSNTMTIVYPDVYKTGESIYVGR*
>MP0317_megahit_249312_1-435
GAVPWAWNVPQQFGYARGEAFVSDFAARYETYPSSSAASAYSIVYQWADAVTRAGSLDSEALIRALEGHSYELLKDTQTWRAFDHQNLQTVYAVRIKPRAEVMADPLRQDYFEILGALPGEQAAQTLEQWQEVRRGAGQPLRLQ*
>MP0317_megahit_249738_3-1076
MKKKFFLTLVASVITFVWLSQEIMAAKGIYIPLFTYRTGPFAGSGIPNANGMSDYLNMLNERDGGIGGVPIIVEECETGYNTKKGVECYERIKPKNPVVINPYSTGITLQLIPKSPVDKIPVHSMAYGLSAAADGSVFPWVFNYPSTYWNQASAIIKYIGYQEGGMSNLKGKKIGFIFLESGYGREPIPLFEELSGELGYEFFTIPVAFKESQNQSSHWLKVRKEKPDWMIMWGWGVMNPTAIKEATRIKFNMEKFVGVWWSGGEDDARPAGNAAKGYKSANFHGVGNHYPAVQDILKHVFDKGKSQVKSRSRVGENLYMRGVFNSVLIAEAIRTAQGKYGNKVISGEEMRWGMENLN
>MP0317_megahit_249848_2-535
ITEENKIPMVEANGASRSLFTKGYKYLFAVLSPANQYLEVAIDLAVEKNGGKGVKIAMAFEQDAFSQDVRLGVVDAAERTGSKIIVDDKLPKELNDMAATLAKVKATNPDVLVVSGHSKGALTAIRQISEMKVDVPMLAMTHCDASKLAKQHGKKSEYALCAAQWHKSLSYKDKYFGN
>MP0317_megahit_250382_1292-1576
MSSETRKKVISRRKLMKSAVGMAGILAAPAFVKTVNADNPIKIGVLSPVTGAWTVYGTAHSRGFELAVEEINAAGGVLGRPIKMILADYQTDRRL
>MP0317_megahit_250805_3-173
MKKLIIAAFLFASTITVNALADIKMGIILGFTGPIESLTPAMRDSAKLAFKEASDSG
>MP0317_megahit_250862_1-837
KKKFFLTLVASVITCLWLSQEIMAAKGIYIPLFTYRTGPFAGSGIPNANGMTDYLNMLNERDGGIGGVPLIVEECETGYNTKKGVECYEKVKAKNPVVINPYSTGITLQLIPKSRVDKIPVHSMGYGLSAAADGSVFPWVFNYPSTYWNQASAIIKYIGHQEGGMSNLKGKKIGFIFLESGYGREPIPLFEELSGELGYDFFTIPVAFKESQNQSSHWLKVRKEKPDWMIMWGWGVMNPTAIKEATKIRFNMEKFVGVWWSGGEDDARPAGKAAKGYKS
>MP0317_megahit_251613_1-444
CDASKLAKQHGKKSEYALCAAQWHKELSYKDDFFGDGLKYDNDFNMEFGYTPPYQAAESSAALLVWKDAFERANSFDTEKVRDALAKTDMQTFYGNIKFGSGGQNTAKPMVLFQVRCEGDTCENRLVAPTKWASHKLVHPVPKWSER*
>MP0317_megahit_251631_2-1027
MSHKEVKSEEQSELNITRRSVLGAGAVIAGAGIVGSQIIDPLAKTAYAAGSDAPIKIGFQAHRTGIGALYGRWYERTTNAAAKYINSIGGIGGRPIEIITEDDGTDPKRGADVVEKLATQHKVDFVFGTLFSHVVMGSAPRAGELKIPYFVVSEGYHVASGALNRYVFQPCITDVRAQISAVSGWLFNNLGKNVTLIYPDYAFGYNHRDYASAAAENSGGKIVGKIAIPPTESSFTRYFVKIPKNTDVIYHVMVGPGVLTFVREMGEHFGPNHPKLFGFIDSLEGVNIKSPGLDFLDGSYFWEAMPRYADGYDTVGSRFYRNAVGVDNSGASKSDSKDIAAY
>MP0317_megahit_251725_1-348
MKKLFIAAIMSLSLLTTSTFAEVKMGIILGFTGPIESLTPAMRDSAKLAFQEASDSGSLLGGETITVLEADSTCVDSAAATTAAEGLVSQGVAAIMGADCSGVTGAIASNVAVPNG
>MP0317_megahit_251816_294-635
MKRLFKGVSVGLLGCALMFSALTSSADRSVKVLGWGAQSGPLKSFGVNSETALRSAVAEINAAGGVKLGDGTMVPIEVIGYEDSACKKDQNIAILRKTASTTDAIVAMGTTCSG
>MP0317_megahit_252883_3-803
PLSSWASGVIWKFAAQAPGVKKVAIVTENTDYGIPAAAECEKGLKSKGIDSVTFGVDIGTQDFAGIVERVKAGNPDYVIVLLTGEAGYNYTQQAADAGIGPMDMMFHANQAGLESKAWWENVPDGNMAFMARIGVPETMYNERALKMANDYKAQTGKSGVESYALEAYDSIGVIAQAINEAGSTNGDAIVTALENISHDGALGRIYFPYGSKKDPSADGKGDEWWHQWPDPAITMVQYQKEGEPSNTMTIVFPEVYKTGDPIYIGN*
>MP0317_megahit_253010_2-814
MKRVMGTLIIIGLLAVGCVKRAPSPGVTDTEILIGNVQDLSGPMKELGAVIPSGSNMYFQYINDQGGVHGRSIKMLIEDHQYNPQKAVAATKKLVEKDQVFCLYQIIGTSPCEAIRPILSETGTPLIAPATNSGTMSDLSREAGDLIFHTDTGYDRQAEILVGYILNQNSDAKIGLVYQDDDYGENVLEGIARAESEHEITVQKESYQRGAIDFKGQTMNLLKGGCTDVIIAGIIREPVTVMKTAEAMNYKPNFFGTGPTVDARVGKLAGS
>MP0317_megahit_253028_3-404
MKKFLVMLTLGLMGIGTQVMAADCPIKIGGLAPLSAPGSVTGGEAMRAAMLIAERDINAAGGVLGCDIKVVIADTEGLPEKARALMEKLITQDGVVAVGGGYHSSVGVAGKDVANDRGIPVVFAETWNDTITGD
>MP0317_megahit_253128_3-680
LGAAVSLTGKYTTNGEHTQNGYNMAVQRINDMGGVTVGGKSYKFDIIYYDDESDSGRAAQLAERLIKQDGVQFMLGPYSSGLTKAMAPVTEENQIPMVEANGASRSLFTKGYKYLFAVLSAANQYLEVAIDLAVEKNGGNPVNIAMAFEQDAFSQDVRIGVVEAAERTGSTITIDDKLPKELNDMAATLAKVKATKPDVLVVSGHSKGALTAIRQISEMKVDVPML
>MP0317_megahit_253170_3-1097
MNKIIKFTLVLLSTLGLILGTTSTSFSKVEGDKIILGAAVSLTGKYSTNGKHTQNGYNLAVKRINEKGGVKVGGKTYKFDIIYYDDESNAGRAAQLAERLIKQDGVKYMLGPYSSGLTKAIAPITEENKIPMVEANGASRSLFTKGYKYLFAVLSPANQYLEVAIDLAVEKNGGKGVKIAMAFEQDAFSQDVRLGVIDAAERTGSEIIIDDKLPKELNDMAATLAKVKATNPDVLALSGHSKGALTAIRQISEMQVDVKMLAMTHCDASKLAKQHGKKSEYALCAAQWHKTLTYEDEFFGNGIKYDKDFNAEYGYAPPYQAAESSAALLVWKDAFERANSTDTEKVRDALAKTDMQTFYGNIKFG
>MP0317_megahit_254389_1836-2300
VTYTLGIEMMLAGDIVVAADDCRFSQLEPLRGIHAAGGATIRFVDRGGWGNAMYHLLTSDEFDAEEARRVGLVQEVVPAGTQLDRAIQLAEKICEGAPKAVQATKASSAIYLRDGEAACIAALGPKQAELAAMDDAEEGVAAFRERRAGNFTGR*
>MP0317_megahit_255083_971-2125
MKIRTLLLGIGLSVGASAYAAEPIKIGIPVGLSGANSIVAPSVVQASELAVEEINSQGGVLGRQLRLEIADDGSGAQGAQRAYDSLVFQRKVDGIVTSQNTAARNAGLPIVNRGRVPFIYTSFYEGRSCSPWMYINAWVPEQQVAPVVDHFMTEYEAKKFFLIGSDYVFGRGMLQYTREYVESKGGSVVGEAYLPMDGSDWTAIISQLRSANPDALITSTAGGAPNVTLTRQLRAAGISIPYGNYALDEGTAKSMGDNAEGIYIVASYLSSLETDANKAFLEAIEKKFGSSAETPNEFSVPQYEAIYAYAAAVEKAGSTDSAAVVQALGEVTVEGPRGSVIMNKQRHASLNMYLGRVAADGSVQLVESFPKVDPGEQCPQFANM*
>MP0317_megahit_255194_2-679
AGSGIPNANGMSDYLNMLNERDGGIGGVPLIVEECETGYNTKKGVECYERIKQKNPVVINPYSTGITLQLIPKSPVDKIPVHSMGYGLSAAADGSVFPWVFNYPSTYWNQASAIIKYIGYQEGGMSNLRGKKIGFIYLESGYGREPIPLFEQLSSELGFKLFKIAVAGKEMQNQSSHWLKVRKEKPDWMIMWGWGAMNPTAIKEATRIKFNMEKFVGVWWSGGEDD
>MP0317_megahit_256332_2-724
DITKDRKVGSVAVTYTNNDYGKGLADVYAAAAKAHGIDVTIVAAHEDGKADYSAEVATLASAGGDAIAVIGYLDQGGKGIIQGALDSGAFDTFILSDGMIGDSLTDAFGKSLNKSFGSLPGSTGKGAGVFATVAGDAGIDPSGPYTGESYDAAALIVLAMQASGSADRKGIADNVMAVANAPGKKIYPGQLKKALDLLAKGKAVDYEGATGVMFTEVGEAEGSFLEKEIKGGKFKTKKQR*
>MP0317_megahit_257941_305-934
MKIQRFVITWVASLLMAAGMLTGLSAQAAKDPVIVGYIGSFDSDSGKSTIRGAEIAIEELNAAGGVLGGRPIKLVKADTREDVTEGIKAYEYLAETAKVDFVISGSIDDVSLGWLPRMAEYRIPTLDTWTSYVGIIDMVISEYDKYKMYFMNVACDYALATLYVDFGKDVLADKMGWKTTVVLQEDTAFGGGVFELVDQMLAPEAGIKII
>MP0317_megahit_258000_2-550
MKYKKIVTATALTASFSAFVPLALAVEKPEEITVGIATYLSGSASVFGVPGRDAAELYIEELNAQGGIHGVPVRALFIDEGRGSSGMVSDYRRIVQEENADLMMGAISSGHCLAIGPVAEDLEIPNIMWDCGTERALENQDYEWSVRSGANAVTEMVASVLYLLTVNPDFKTIAVVNQDYAWG
>MP0317_megahit_258671_2-910
MNLVVTRLSRRLLLSLMFGWSSFAFAADPIALGMNLPRTGQYAQEGLMQMRGALLAVEEINQAGGVLGRPLELLERDSASNPERAQRNVDELAGEGARMLFGGASSAVAIAAGQRARERGLLYFGTLTYSNDTTGAAGHRYMFRESYNAWMAARVLSAQLQEQFAGKRYYYVTADYTWGHSTEQSMRHFTDTASAETHGATLVPFPNASLRELREALQKAKDAEPEVLVLVLFGEQMVKAMGLVRQLGFDNVQIVVPNLTLSMVEQAGPAVMAGVIGAVPWAWNVPQQFGYARGEAFVSDFAA
>MP0317_megahit_258702_1-663
EKYGVPMVEANGASRSLFTKGYKYLFAVLAPANLYLDVAIRTAVELNGGKPVNIAMAFEQDAFSQDVRLGIVDAAEDTGSKIVIDDKLPKELNDMAATLAKVKAVKPDVLVVSGHTKGALTAIRQIAEMKVDVPMLAMTHCDAAKLSKQHGKNAQYALCASQWHKTLTYKDKWFKDGMTYDADFTKMFGYAPPYQAAESSAALLVFKDAFERANSFDQKKV
>MP0317_megahit_258993_255-1154
VTGAASQVTERAKIPWVNGESTSPKLTQRGFKYFFRVTPHDGEFTQLMFEFINDFNSKGGNLKTIGILHEDTLWGTDSGSTQERMASEQGFEVVEKISYQAKTTSLSSEVQRLKAKSPDVLMPSSYTADAYLFLNTAQELDYNPQLLVAQNAGYTDPKFIETMGSKAEGVITRSPFNTDLADTIPLIGKINDLFKTHSGGRDLSDVPARAFTGFMALAQAINNAGSTDSEKIRQALVDLDIDSSSLIVPYRGVKFGPDGQNEKTRGILMQVQNGKYCTVYPFELAVCELKYPMPTWAEK*
>MP0317_megahit_259302_59-514
FDTFILSDGMIGQSLVDAFGKGLSKSFGSLPGSTGKGAGVFATVAGAAGIDPSAPYTGESYDAAALIILAMQAGGSADRASIAKNVMAVANGPGKKIYPGQLKKALDLLAKGKAVDYEGATGVTFTDVGEAFGSFLEKEVKGGKFKTKKQR*
>MP0317_megahit_259330_240-578
MKMLQKKTIGVLGAVLLCMAGSGLLNTSIAACKHKIGAVLSLTGAYGAHGVPISRAAQLGVEQVNEARAALGVGCDLVYDVRDSNTQASLAVDAARKLIDLEGVTALVGPISS
>MP0317_megahit_259394_3-548
PDVLVVSGHSKGALTAIRQISEMKVDVPMLAMTHCDASKLAKQHGKNSEYALCAAQWHKTLSYSDSFFGDGQQFDKEFNDMYGYAPPYQAAESAAALLVYKAAFEKANSFDKDKVRDALAQTDMQTFYGNIKFSDTGQNIAKPMVLFQVRCEGDECANRVVAPTKWASHELVHPIPSWSTR*
>MP0317_megahit_259972_2-901
VMKQLLSIVLMLSLVWMGCDTQSTSPGITDEEILIGNIQDLSGPIKELGLLIPAGSQLYFDYVNEKGGVHGRKIRMITEDHQYNPQKAVVAAKKLIEKDQVFCLYNVIGTSPAEAIRPILEENGVPLIAPATNSSTMSDMTRPAAKYIFHTDAGYDLQTRVLIDYIMENNPNAKIGFAYQDDDYGANALLGCAEAEEKHGITVQKESFQRGATDFVGQTSNFMKGGATDVIIGGIVREPVTIMKTAQAIGYKARFYGLGPTVDPRVAMLAGEAGEGFIAAYWAYYPDSDEPGPTLYRELC
>MP0317_megahit_259977_862-2136
MKHLSKLMGASLLLIALSIPQSAIYAGPSLKVLGWGAKSGPLKSFGVNSEAALRSAVAEINSAGGVRMGDGSMAPMEVIGYEDSACKKDEAIAILRKTASTTDAIVGMGTTCSGVCQAMFGVLQKKVEDTSDSGVQMPILADTCIRPGLAKISEWSFRNVPNEITMYDELFKWLRTAYPNVKTFTGGSETDQGHSFITYTAIIVQMAVKHGFEWVGPAVPALGPKVKQGMKELQAAAKSQHWLMGDTNYTVQARKIKKQNADMILVASHPFSACGFMKEMKRQRIKPKLLVGLTSSASQETLNGCMSAAEGIIIPTGFAPITPEAKKANNIVSKAGGFLDLHSSAAWENAYLVKRAVERAAIMGRPDTLQQDRRNFRNALASISSQKGLIGPLTRDGSTGEAEKPYVYVQVVNGKWKVIHDPNS*
>MP0317_megahit_260678_3-119
MKKLFIAAFIFVSTFTTNSFAEIKMGIILGFTGPIESLT
>MP0317_megahit_261593_3308-4537
MPLSRRFTLSALASAVVAAGFVPFVAAHEGISDNEIRIGYLADMSGVYRDPIGPLGLDAIQMAIEDVGGSVNGADIVVFSADDRNSPDVGSSVVREWIDERNVDMVTGLVASSVTLAAVSLLQEADKLGLVNGAVSSGVTNEHCSANHIHWVYDTWAMSNGTAKAITEEGYKNWYLLSADYSFGHALEADVERVVTENGGTIVGRARHPFPNNDFSSFMLQAQASGADVIALNNAGGDTINAVQTAGEFGITQAGQILAGMVLFSTDVRSIGLENAQGLQFTKAWYYDLNEETRAWAERFRERTGSMPTMVHAGLYSSTRHYLDAIAATGTDDTQTVRQQMADTPINDIFAQNGYIREDGRMVHDMYLVEVKTPAKSVDEDDLFRVVRTIPAEEAFRPLSESVCPLVKG*
>MP0317_megahit_261909_261-563
MNKIIKFALVLLSTLGLILGTTSTSFSKVEGDTIILGAAVSLTGKYSSNGVHTQNGYNMAVERINSKGGVKVGGKTYKFDIIYYDDESNPKRAAQLAERLI
>MP0317_megahit_262039_3-533
SGHTKGALTAIRQISEMKVDVPMLAMTHCDAAKLSKQHGKAAEFALCASQWHKSLSYKDKYFGGGMKYAADFNSMFGYEPPYQAAESSAALLVYKDAFERANSFDTKKVRDALAATDMQTFYGNIKFAEGGQNVSKPMVLFQVICDSSGKCENKVVAPLKWASAKLIHPVPKWSER*
>MP0317_megahit_262424_2-1078
IMKFKNILILVSILFFSFGTSWADTVKIGFNVPLTGFAAADGESALNGAKLAVKQANSAGGINGKQIELVVYDDQASPKEAVPIANRLIEKDGVKVAVSGSYSGSTRAAAGIFQDAGIPYISAYAIHPDITRAGNYVFRTSFMGEVQGRAGALLIGQTMQRKRVVVITLKNDFGKSLAAGFKAEASNFGIKIVNEYEYSIGDRQFGPIVAKVRADKPDAIYASGYFFTAGPLVSQLRSGGVTVPVIGQEGYDGQQFIKIAGAFAEGVIITTSLDRDSNSPIARSFISEYEKFSGNKVDMVSASTHTALKVVVAALRKAGTNNPDAIRKAITQTQLSAATGHISFNKLGEVRKNVEVQIV
>MP0317_megahit_262570_285-917
MKIQRFIMTWVASLLMAAGMLTGLSAQAAKDPVIIGYIGSFDSDTGKSTIRGAEIAIEELNAAGGVLGGRPIKLVKADTREDVIEGIKAYEYLAETEKVEFIISGSIDDVSLGWLPRMAEYRIPTLDTWTSYVGIIDMVVNEYDKYKMYFMNVACDYALATLYVDFGKDILADEMGWKTTVVLQEDTAFGGGVFELVDQMLAPEAGIKIID
>MP0317_megahit_262631_411-530
MKKLIIAAFLFVSTITTNALADIKIGIILGFTGPIESLTP
>MP0317_megahit_262958_1-516
[truncated: 7,160,963 more chars]
