# Supplementary material for: Picoplankton nitrogen guilds in the tropical and subtropical oceans: From the surface to the deep
Source: PLoS One. 2025 Nov 5;20(11):e0335222. doi: 10.1371/journal.pone.0335222 (PMC12588538; doi:10.1371/journal.pone.0335222)
Supplement: S1 File — (ZIP) [file pone.0335222.s001.zip › supplementary info/N_cycle/G_nirK_nitrite reductase/K00368_nirk.fasta]

>MP0311_megahit_211_1-537
AFESGAESSIYKARLLAEIGTQKALEALISALRKNEGHPLVKEAAFTGLKDREAVFLGVNNGRFNNGSLDKWLQEALNRNQRKVAPPKIEGQHLASFQRGEKLYMGRAACIGCHGGDGSGLDNLGPPLDGSDWVTGSTIRLTKVLLHGLQGPITVSGKRYAPPGAMPGLSMNPTISDQD
>MP0311_megahit_2128_3-482
NDFQLHPPKEIVELTPEEKEELRLDRKISSGEKIFAMRCASCHQSNGLGITGQYPPLAGSKWATANPEIITNIILKGLKGEIVVKGEIYGTSAAVNMAAVAINDREIANVVTYVRQAWGNDANEVFEDEVASTRAGSVEQQDQWTGDQLISMYPDSFSN*
>MP0311_megahit_9905_3-374
MKISLLFFFLSTIAFAQQSLGDSYERGKLLYHDFCVRCHLPNGLGESGLVPPLANADFLDDIKATVHSIKYGIYGPIIVNGVEYDGSMSPMGLEDDEIADVTNFILNSWGNTSDVMIDEQYVKK
>MP0311_megahit_10531_3-644
GRGHHVERVPMKMRPSPYGMDHGGGHGRDHDGGNDGGHGDHVSGMDMKDSQISEDELEAMPMTNRLSYAMLKSPEMTMFDLDLPRRDYTLELDGDMDRYTWTINGKSFSEEKYLMVRYGEVVRITFKNKTMMHHPMHLHGHFFRVLNGQGHFAPKFHTVDVKPMGEVVIEFHANEPGIWFLHCHNLYHMKMGMARLVKYEGFERPEDLIADEKK
>MP0311_megahit_12200_2-589
LLSVCLQALAAGEKKYELNVEQVTANLTGVDVPHALAINGSIPAPTLRFKVGDTAVIKVNNLTDEPTTLHWHGLLVPWDQDGPQFANTRIIEPGKTHVFRFPITHAGTYWYHSHTELQEQRGLYGGIVIEEPNVQVQVDHDLVVVMSDWTNEHPQDVLANLKMEGHYYAYKKDFFPSVLGAIRAGKIWDFIQSEWT
>MP0311_megahit_18269_1-411
IPGQFPPLVGSEWVDGGTSRLGAIMLHGINGPFNVAGQTYNQLMPAWNNLSDEKVAQVITYIRREFGSLPEDDDGVVTTEMIKAARELFSGQSGPYTEAQLLAIPDGDYLPGSSVDLQTGAPLGSGGAAAEGPSEG*
>MP0311_megahit_18291_854-1231
YTIPADNGSAQKTPLDESIARGKKIYSQLCVTCHLPTGQGIPGTYPPLDGSNWLKEKRTESIRGVKYGMQGPITVNGKEYDNVMTPMGLSDQEVADALNYVMNSWSNKIDDMVTEEEVAAVEKPE*
>MP0311_megahit_28657_176-577
KMKFFLIIYLVLFLNISFNLFSKKPLQESLSDGKEIYLDFCAQCHLEDGKGVKGIYPPLAKSDFLKDISQTIHSIKYGLKGPITVNGEEYNSIMVSQGLDDEEISDVVNYILNSWGNSTSEQITEEIVSSIKK*
>MP0311_megahit_48609_1446-1883
MKIVHLTFFLIIISCNSNEEYQLESKSYSQFNLKDSTQKKSFLRGEIIYLQYCINCHKVNGNGGVNIPPLQNSDFLMNKRSESIRAIKYGQNGEISVNDKIYNGYMPPMGLSNREIADVMNYILNSWGSKSSNFVTSKEVEEIQK*
>MP0311_megahit_49456_1-507
PAWANPWGRTNVYAQGVEEGPEVSLAIRRESLPIDGQEAQPITINGTSPAPLIRLKEGQDAVLRVTNLLDEPTSIHWHGLILPPEMDGVPGVSFAGIAPGETFTYRFPVRQNGTYWYHSHSGLQEQLGHAGPLIIDAAEREPIRYDREHVLLLTDWTFEDPMSVFRNLK
>MP0311_megahit_59783_237-878
MIRTILHGLTGPLDGKSYPGLMAPMNSQDDQWIADIATYVRNSFGNKASPITKDFVAAIREETRGRSTPFTLPELEALDPPMLVNRGDWTLTASNGADGCKNAIDSDGGSRWSSGRTQRGGEWFQIELPDLSKVSEVILNAAPSTDDYPREYEVVVMANNEWSEVLAKGSGDGPVTVIGLPLVNAKIIRITQRGRANGKHWSIHDLQIKGKKL*
>MP0311_megahit_79376_213-638
LSQQITSGKEIYSKVSPGGGMCVACHLPNGQGQPGAFPPLAGSDWVLGDKERLIKISIHGLQGEITVNGEKYVGIMQGFGQPLASPLDDQQIADVLTYIRNEWGNSVSSISPEEVKAVRDSEKDRELTSMWTAAELDNHNN*
>MP0311_megahit_79777_3-632
MGFKKSSQQVSTPRRRFVQGLIAGGVLAAFPSVLHAASSLVAGTITGTVPELSGKVIDLVIDESPVNFTGVVRMATTINGSIPAPTLRLKEGDDVTIRVTNKLSVPSSIHWHGIILPYQMDGVPGISFKGIMPGETFVYKFKLQQSGTYWYHSHSGFQEMTGMYGALIIEPREKDIISADNEHVIQLSDWTDDDPMALFRKLKIQSDVFN
>MP0311_megahit_92718_1-240
LMGPIEVLGQKYPGQVPMTPFEHMLNDQEIASVLTYVRNSFGNKATPVETKDVARIRSEVKDFVGLYSPDALLKEHPLK*
>MP0311_megahit_95193_409-810
MKLFIYSYLLFLFLQFTSLQKSKPIEESIADGEEIYQDFCLQCHLSNGEGVSGIYPPLANSDYLFDDIDRSIRNIKYGVSGPIIVNEQEYNSVMLNNGLDDDEVADVMNYILNSWGNKSDEIITKERVAKVSE*
>MP0311_megahit_100862_3-581
NTFTSTMPGLKNLIYFALLLYSFANLFSESREEIIQKGKELYNGAGSCVACHLADGKGQKGNIPPLAGSEWLKGGSERSIAISLRGLAGPIKVNGKKYYAAMPPQLLFDDEKLAYILSYVNNAWGNKEDLITKEEVVKARKELPLDVFTPQTLLKKFPFDKKYSKKNGTYTPTFDDTLTNITSPVVYRTFMPG
>MP0311_megahit_124390_434-679
PLKSSDYLLNNIDLSIAGLKYGLKGEIIVNGKSYNSYMAYQGLENDEIADIMNYILNEWGNNSEEFVTFERVDKIKKSILK*
>MP0311_megahit_125540_1-333
STGTADVTATTFNINVTAANSQDYTFSGDVAGNDPTINIKVGDTIVFNVNAPGHPFYLKTQAGVGTGDLVGGVTNNGTTNGSITFTPDEGVYYYQCSLHGGMFGSIIVTN*
>MP0311_megahit_144254_3-584
EALLSFERVGSHFLNMAPAPDEKPEFVLPGSATQKRKAEGGSGITVPAGFPVVASDAPVDPAVMERGKATFAICSACHGLEGEGMYHLNKTGPPLAGSEWVTGPVANLIAIQFRGLSGPIEVNGETYNPVAPMAALPLDNDSIAAVLTYIRNSFGNQASPVTPEQVEAMRGELGKPMLSPADLLPPTAAADSN*
>MP0311_megahit_168733_1-264
GKGQIGIIPPLAKSDFLYEHMEESIKALKFGGIDGEIIVNGVKYNSRMEKMGLYNDEIADVMNYILNSWGNKSDLMITEEYVDKLKK*
>MP0311_megahit_175601_1-234
PPLAKSDFLIDINKTIHSIKYGLKGPIIVNGEKYNSIMVNQGLDDEEISDVVNYILNSWGNSSDEIITEEIVASIKK*
>MP0311_megahit_198336_595-987
MRFVFFLLFSCVIFSQEKEKSVERGKLLYEDLCLRCHSHDGKGIKGIYPPLDKSDFLFKHIKESIIAVKKGGIEGDIIVNGKKYEGYMENMGLYSDEVADVMNYILNSWNNKYDKIITEEYVDELINKKW*
>MP0311_megahit_220449_105-686
MRRRDFLKTGAAALAVTPLPALGDAVRRYQIEAEPASVRLGEEGAAKTDLWLYNGTSPGPGITALRGETLEVELTNRLEVPTAMHWHGIRNLNEMDGVPDLTQAAIEPGESFIYRFPLKDAGTFWYHAHSKGWEQMARGLYGSLVVAETELPDPACDVTLVADDWRLNEEYKLHEDSFGSLMDWSHQGRLGNWL
>MP0311_megahit_230995_52-1128
MISRRKFIQNTGAGLFLTAVPYTTNALNNIKKYELTAKKSKYSFEKNQNKTDLWLFNNNCPGPLITANKNDVIEIIFNNQLDEPSAVHWHGIRNINSMDGVPVLSQPLVEPGESFVYRFPVKDAGTFWYHAHNKAWEQVTRGLYGPLIVSDNDQLDEKNDILVLADDWLLNENLQMDVSSLGNLHDWSHAGRYGNRLTINGVFKPNIELFSSGQARLRFLNTANARVLKFMLNDDIYFRVIAADGSPCNPFKTNKVVLGPGQRIDILIDETSKLKHLKEVSTGNELVAATFEPKNQSVSVLDFNKKPYYPFPSLNNAKVINIHMQGGAMGNLKSAILNGERREFRDLALNETKLWAFNE
>MP0311_megahit_238937_3-1025
KQSPGPVIEAKENDIIRVEFVNNLDEASTIHWHGIKNINNMDGVPYLTQDPVQPGGTYIYEFPVNNAGTFWYHAHFETWKQISKGLYGPLIVKNHLDKQFDNDIIILADDWRLNKNYQLDKKSLGSLHDWSHAGRIGNWLTINGKKFPEYSVSKNGYARLRFINASNARILSFGSSLNGMKIISIDGMSVVPFIQDKFDLGPGQRIDLLIKTDDMSTIDFFEVSGKKPLNAFKLNVNQSSKKNIVKKEIKLQSFKKIPPYKNPKILKIHMQGGAMGNLAKAYFEGEEKNFRSLAMEDKKFWAFNKEVGKYEHSLASIKKGEIIILDVWNDSRWPHSMHLHG
>MP0311_megahit_292697_74-1444
RGVIKNCLASLVAVKVPTSAFSAKNVSSYRIIAQKSEHQFYEGANLSDLFLYNGSSPGPLIVENKGNILEVEFLNLLDEPSSIHWHGIRNLNDMDGVPGLTQAPVEPGETFTYRFPLNDAGTFWYHSHSQAWNQVARGLCGPLIVLEDGSSMSDRDLTIAVDDWLLDENEQIHTASLGSLHDWSHGGRLGNFLTINGKSAPEIKIPKSGKVHLRFLNFANARVMQFELNDRLPMRIVALDGAPCDPFIRQRLTLAPAQRVDVQIDDVSFVRELFEVSTGEEYGAATFVPNEVNQKPNALPRFVLPTNNMLKMDNAEVINIHMQGGAMGNLSSAIFEGEQKSLRELARSEKKLWAFNGEIGGYDLTLAEVDLGKTVVLRVWNDTRWQHGMHLHGHHFWVKSKEFGDEANLVLRDTYLMQPGEHAELVFEANNPGSWLFHCHMLEHHVSGMGGIITVG*
>MP0311_megahit_293349_37-549
MLSRREFLNFSAATIALTSLPNQIQSNQLIRNYKLTAEITPHLFDKKGVLDSLWLYNKQSPGPVIEAKENDIIRVEFVNNLDEASTIHWHGIKNINKMDGVPYLTQDPVQPGETYIYEFPVNNAGTFWYHAHFETWKQISKGLYGPLIVKNHLDKQFDNDIIILADDWRLN
>MP0311_megahit_394503_1381-2151
MKNSIDNGRRRFVLAALTSSAAAALTNVSPLWAAPVGRHFKDQVLTGDIKNLNVSKAQLPIGSNMGSPITINGQMPGPLIRLKEGQRAHLNVTNHLNQDTSIHWHGIILPPDMDGVPGVSFAGIKPGETFKYAFDVEQNGTYWYHSHSGLQEQLGHLGPLVIDPADGDIGADREHTIILSDWTFSDPHDVMRKLKVAEGYYNYQKRTIFDTLEDVKKKGLADTWEERAMWGAMRMSPRDIADVTGSTYTYLMNGRTP
>MP0313_megahit_2093_2-514
KPSRYAQLFQERSGTVYEDAAELNELIWWPGRVEVAQYIPKPVDQTVAKLISRGKIVYNICKTCHQVDGLGLQPTYPPLANSSYVTDDATLLIKIMLHGMDGPITVDGLEYDEPMPPITVKNDYDIAAVITYIRQAWGNEAEAVIPSAVAEVRHQYKNRTSMWSVEELNN*
>MP0313_megahit_2747_3-473
TLREAIANGWDPPYLPNRNQKRERAGLDYNFFAINGKAYPLTEPIMIRRGETIRVRLVNGGGLMHHMHLHGHQFWQVAEDGNVLSSPLQINTISLGPGKTADIIIEGYNPGYWTFHDHDTSRVTNNGMYPGGILTMLVYEEMDDYDGYHPKIALDE*
>MP0313_megahit_16617_3170-5290
MKRYIAFLLLSVCLQALAAGEKKYELNVEQVTANLTGVDVPHALAINGSIPAPTLRFKVGDTAVIKVNNLTDEPTTLHWHGLLVPWDQDGPQFANTRIIEPGKTHVFRFPITHAGTYWYHSHTELQEQRGLYGGIVIEEPNVQVQVDHDLVVVMSDWTNEHPQDVLANLKMEGHYYAYKKDFFPSVLGAIRAGKIWDFIQSEWTRMGPMDLSDVGYDAFLINGREKQDHKEIKGGDRVKLRLINASASTYFYANLGKLREFEVIEKDGVKVQPVKVNEVLVGIAETYDIVFTMPEMAALEFKATAQDITGSASMVLGRGHHVERVPMKMRPSPYGMDHGGGHGRDHDGGNDGGHGDHVSGMDMKDSQISEDELEAMPMTNRLSYAMLKSPEMTMFDLDLPRRDYTLELDGDMDRYTWTINGKSFSEEKYLMVRYGEVVRITFKNKTMMHHPMHLHGHFFRVLNGQGHFAPKFHTVDVKPMGEVVIEFHANEPGIWFLHCHNLYHMKMGMARLVKYEGFERPEDLIADEKKWSGYMTHDDSAFTSSEITIGTNFAEAEVKISKGRQQVDVSFEVDQYDPETFEGELVYRNYLNRYLNYYGGMEVEDARAKAIVGAAYTIPMNVQVQTHIRSDQKLIVTLSKTVPLVSKLFLDLKARGKFGMEESSAWEFESGLYYQVGTRTQFGINYRYNEHTGPTYGAGIKVHLNK*
>MP0313_megahit_16617_5411-7195
MNQLSKYLTLSPTEMNRRRFLKQAGLGVFVTGINASFPLPAWAMDGLEFSSNDQHDRVFDLEYRYTPIEIDGKKDTATAINGTVPAPLLRWKEGDRIRLNVKNNMMDTDHASIHWHGILLPFRMDGVPGINFNGIKPGETYEYHFKVQQYGTYWYHSHSFFQEQTGAYGPIIIDPKEADPIKSDNEHVVVLSDWTFEDPHDVFRNLHKIEGYYNWQKRTIFDLFENMKKEGNEKALRQWFAWDKMRMSPVDILDVTGYAYTYLINGHSPDMNWFGRIKPGQTTRLRVINASAMTNFDVRIPGLDMTVVMADGKPVKPVKVHEFRIGVAETYDVLIRPTKEEAYTFFAEPEDRSGFARGTLAPDKEMKAKIPKRRERPVRELKEIGMAMMADNLVGKMDHHMMKKMRKKRDSEIKNIPGPKGPEPFLPKDLPTVAMIIKNPQNRLHDPGLGLGNDGWKVLSYKDLKNAAPQPYKPIVDREMTVNLTTNMERYMFSLDGKKFSQQPGPWLFKHNERLRLYFVNHTMMDHPMHLHGMWMQLENGSEHDEIPFKHTILVKPGEKLSVLITPIEKGDWAFHCHFLYHMEAGMFQVVRVK*
>MP0313_megahit_24593_3-1064
TLRVPEDTLVQINMINGDGALHDVVAEAFEARSDRVSGEGSSSVLIFRTGKAGEFFYWCSVPGHRAAGMEGRILVGEPGAEARASIESDDLSHSPMDLPPAIGSRSAQNVSVSLKTTEKVGHLADGTRYKFWTFNDQIPGPFVRVRQGDRVTVELHNDKASTMIHSVDFHAVTGPGGGAEVTQVAPGKTESFAFLALKPGLYVYHCATPMVAHHITNGMYGLILVEPPGGLPKVDKEFYVMQGELYTTEPHGQRGGLSFSLDKMLDEQPEYYVFNGATDALTKTHRMEAKVGETVRIFFGVGGPNATSSFHVIGEIFDRVYHEGSLSGEPLKDVQTTSVAPGGTTMVEFQVDYP
>MP0313_megahit_24723_54-728
PGTFVYHCAPGGPMIPWHVVSGMSGAIMVLPRDGLKDHNGTPVRYDRVFYIGENDFYIPKDENGEYKRFEDVGESYPDTLEVMNGLIPSHVVFNGKVGALTGDNALHASQGEKVLFVHSQANRDSRPHLIGGHGDLVWETGKFNNPPERDLETWFIRGGSAGAALYEFLQPGVYAYVNHNLIEAVNLGATAHVVVDGEWNNDLMEQVEAPTAYDAAYEGKTALP*
>MP0313_megahit_27453_43-798
MIDWFKSSMSRRTLFGTALVAGAGTSALAKAAHGGRMITSGQVDNARNGFDPHDMLTDWDTGTVSHRPDGRRVRYFEMSAMDREIEIAPNLIFSAWTYNGRVPGPTLRVTEGDIVRIQFENQSTHAHTIHFHGIHSARMDGIPGVGEILPGEIFVYEFEAQPFGCHLYHCHSTPLRRHLHKGLYGAFIVDPDPDRHPEARDVARSRLLGTEENARWQEFLMVMNGFDVNFDEKNEVYAVNSIAHAFAKRPIK
>MP0313_megahit_28976_1-786
MPVAPGESRTYEMTPRQTGTMFYHCHVQPQVHILMGLQGMFVVEENRPNNWLQTLNIGAGRVRHSSVAIRETFDREFDLHYQDIDRSLNNVIQTANDPRLIAQATNRLYDITDHSPDYFLLNGRSFPYTMRESLVVVEPDEDIKLRVLNGGAEGLSLHTHGHKVTITHYDGVEHNPAAQITRDVVWVSSAQRVDLHLKTINDGLHNYGAGIWLLHDHKEKAITTDGINPGGNISAIVYKAFLGEAGQLKTQGMDWAPFFTKE
>MP0313_megahit_29157_1-882
RDIIKILGTAGIALASAPFINQVNSIPENLDSMKSLGLKPIGTPPMHGIDPRNISFKNNVPPRQNPGFMSPMEFLTHFDYGTIITDLDGKIKREFNLNVIPQEITIAHNLSYSAWTFNGIVPGPTLRATVGDIIKINFGNGDSHSHTLHFHGVHPADMDGVFEIIPPGGNFTYEFTAEPFGLFPYHCHVLPLSKHISKGLYGTLIIDPKKPRSKAKELVMIMNGFDMDFDGGNEFYTVNGIPNYYAENPINLKLNEQIRIYLVNMTEFDLINSFHLHANMFYYYPNGTMLSPSE
>MP0313_megahit_30146_489-1079
TIHFHGYHSSEMDGSMKHQFVFQNETFEYEFMAEPFGLHLYHCHSVPLKRHIHKGLYGTYIIDPKEGREPARELVMVMNGFDTNFDGDNEIYAVNSVANHHMRYPIKVKKDELVRIYLVNTTEFDPINSFHLHANFFYENRTGTSKKAEYFTDTVMFCQGERSILELRFPKTGLYMFHAHQSEFAELGWMGNFEVV*
>MP0313_megahit_31779_3-545
MGDTVTISGSIPGPLVRLKEGQDAVIRVTNQLDEDTSIHWHGLLLPYEMDGVPGVSYAGIKPGETFRYAFPVKQSGTYWYHSHSGLQEQQGHYGPLIIDPIAPEPFAYDREYVVMLSDWTFENPMSVLKKLKKQSDYYNYQRRTVPELFNDAEENGWGKTVRERMVWARSRMAPTDIADVS
>MP0313_megahit_33454_2499-3107
MLNDKSAPRPTPQEEREHAEPGESQTPIPLGIKLLVAALVVWGIYYIANSPINVPASLGDSRTVADLEKGKAGGGGATDGAALFASRCAACHQATGQGLPGVFPPLAGSEWVQGRPETVAAIVLHGITGPLTVKGAKFNGAMPSFSDQLSDAEIAAVLGYVRSQWGNAAPPILAQAVTQVRDATKEKTAPYNGDDELGKLKW*
>MP0313_megahit_35506_2-544
PAAAAVQSFREIEIDVQIIQHEVVPGYTFHVLAFNGQVPGPELRLQEGEWVKVYFTNRTELMHTIHWHGVDLQYEQDGVPYTTQNPLMPNMTFEYTFQAIPAGTRLYHCHFGTPLHMQHAMHGALVIEPEQDPIKEEFGYSRDYTLVLESFATNDARDDLNFMLERMKQRMWLMAEEGVDE
>MP0313_megahit_36887_683-1699
MNRPIEITQTERSVPESSSDSAPARMDRRSVLIGSAGLAAGGVLASTAAHADGDGTTQLAQSRAATLGGGAGNRLYSANPTHSDMADISQNPANVPPAITRREPATVRLEFETIEIEAHLDANSTYRFWTFNGKIPGPFARARVGDTVEVYLKNHEDNWYAHNIDLHAVTGPGGGAALAQPGPGEDYSFKFKALNAGLYVYHCAVSPVAQHISNGMYGLILVEPEEGLPPVDREYYVMQGELYTEERIGTSGLLTESYDKLVDERPEYFIFNGHTGALTEHYPLKANVGETVRIFFGVGGPNYISSFHVIGEIFDKVYLQGSLETPPLRDVQTVTVPAG
>MP0313_megahit_40536_1061-1204
AMVEFKCEVPGRFVLVDHALSRAEKGLAGYLFVEGDEAPDVFSSLDG*
>MP0313_megahit_45704_479-1477
GGVAAVAQGTVGGQGTPEVVSGPDHRGSAMGPVGRVSTETFDPTRFLRSWNFSDLPPDERARFYRETPQTDGTTLREYEMFAIDRDIEIAPGVFFPAWTYNGQVPGPTLRATAGDRLRINFINQGSHPHTLHFHGWHQPDMDGSLPAHQVLPGESFLYEFDADPFGVHLYHCHANPLKRHVHKGLYGAFIIDPPATSPRPPADEMVMVLNAFDTNFDAENEVYAANTVASFYVQEPIRVQVGQLVRMYVVNLTEFDLINSMHLHGMFFDVFKTGTSMTPSESTDTIMLCQGERAILETTFRYPGEFMFHAHQSEFAELGWMGLFRAEARSAT*
>MP0313_megahit_46565_2418-3575
MLGFNGTCPGPEIRQRQNDILRARVENGLEDGTLVHWHGIRLPNAMDGVNVLTQDVIIPNEGYEYRFPVSGSRCRNLLVSLPLPFLRTGRPRTVRPLIVEEPAPPDVDQDITAILFDIRLDDTGQFDMEFDRADFITAGRLGNLMTTFLSSEQARLGDHIRLRLINPTPDRIFEIRIDGLTGFCVAYDGMPLPELVSLGNLKLAPAQRIDIIADVTGDVILRETVPSGGEELGGIMLNGQRQIRSAPIAPLPANLVPAPGEITQTADLFMQGGAGDGAHGGFGGWAFNDVSGLPNKPLISARRDEAVQVRMVNVTAFPHGIHLHGHHFWETDQNGARTHLRDTTLVAPGETMTIVCVLDNPGAWMLHCHMLSHQADGMATWMQVS*
>MP0313_megahit_48640_1376-1885
VAEFPSNRLSEPGDGLENNGRRVLVYTDLRSLSPYPDQRTPEREVELHLTGVMDRYMWSFDGKKFSEVDGPVHFKYGERLRLVLVNDTMMEHPIHLHGMWMELENGAGEYRPRKHTLNVKPGERLTALISADAPGNWAFHCHLLYHLDMGMFRVVSVTNDAVSSENRNG*
>MP0313_megahit_52627_2-1537
YDGVPYLNTPPIEPGETFQYRIPINQSGTYWYHSHTMLQEQKGVYGSIVIQPKEKKLEYDKDLVVVLSDWTDERPMNVLRNLKRGNEWYQLKKGTAVPLSRVIREGALSAQLNFWRDRMSGADIADIYYPAFLMNGKRLLEYPEFKPGEKIRLRFINASASTYYWMDFGGGNPTVVSSDGIDVEPVQKDRFLFGIAETYDVIVTIPKGRLEIIATVQDGSGSTSLHLGTGKLFPATVISRPDKVAMMKQMASMDMKMGAPAMVGDEKKTTPEFLMKNYGMNGNGHSMKMNEAMPMNNHKMDHGKVMKNGSMPKAHSGATGKMTQNMKMKPKEGEVFDFSARKKFFNYDFLKAKEVTAFDPDVPVRQILLNLTGNMNRYIWSMNGVPLSEASEIKINGGEVTRVTLNNLTMMHHPMHLHGHFFRVINKNGERSPLKHTVNVPPMKSVVIEFYNEEVGDWIFHCHVLYHMMGGMARVFSYGSPRDERMSEFSSQMLVDETDLFYNWGLARLGSN
>MP0313_megahit_54293_3-455
MKHFTRRSWLQLAGLGSLVSGALHWRPGALSAGQSLSEVQHKNPHLMGAVGRVSTEAFDPSAFLRTWNFSNLTDTERAQFYRETPRSNGTLLREYEMFAVDRDVEIAPGVFFPAWTYNGQVPGPTLRANEGDRIRVNFVNQGTHPHTIHFH
>MP0313_megahit_56453_1-510
HLYHCHATPLRRHIHKGLYGTFIIDPKDVGGMVHREPADELVMVMNGFDTNFDAENEVYAVNTVAHHHMHDPIRVRVGQLIRIYLVNLTEFDLINSIHMHGMFFDVMRTGTQLKPSETTDTLMLCQGERAVIETRFRYPGEFMFHAHQSEFAELGWMGLFLAEEDRRDS*
>MP0313_megahit_58132_1833-2978
MPTRRDFLMQGAATTAALALPKRLYAATSGFQTLDARTASVQLAPQGYPKTEIWGYGGAMPGPQLRLQQGARLQRRFMNDLPQASTVHWHGVRIDNAMDGVAGLTQPAVEPGQSFDYDFIAPDAGTYWYHAHNRSTEQVARGLYGALIVEEFEPPDVDREEVLILDDWLLNPETAQIDPDFASRHDRSHAGRRGNFIATNGRHDPSLDVRQHERLRLRLINAANARIFVLSLQGMEGWTVALDGMPLPRPEPLAEALVLGPGQRADLIVDVTAAHDETAHLVRLEDQEAASQVAFPVTGMASAARRDAPDALPPNPGMEVTGLDEARAVRLDMQGGAMGRLDSAILNGEKKSFRELVDANQFWSFNGTIGMTDAPLVDVARG
>MP0313_megahit_61077_2-760
TVQMAMGLMGCIVVHPQNPATLAVDRDFIFVMNAYDIEPGSYTPRVNTMTDFNLWTWNSRAFPGISPLVARQGDRVRIRIGNLTMTNHPIHLHGHTFEVTGTDGGWVPETARWPEATIDIGVGQMRAIEFIADAPGDWAFHCHKTHHTMNAMGHEVPTSIGVDFEEAAEKLRRLIPEYMVMGDRGMAEMASMHMELPENTLPMMTGAGPHGPIGMGGMFTIFKVRGEQPNGDYSDPDWYSPPPGTTAYRTTD*
>MP0313_megahit_64954_1-585
VANVAAMPMSRLTEPGIGLDDVGHRALTYAQLRSLEMNKDHRPPEREIVVHLTSNMERYMWSFDGVKFSEVTEAIKFYEGERVRLTLINDTMMPHPIHLHGMFFDLVNGSETHMPRKHTVTVKPAEKVSVDITAEHVGDWAFHCHLLYHMHAGMMQVVSVLPTTHPEHPGRPASEPAMDKPMDHHGMNHGEHKS*
>MP0313_megahit_69264_2016-2519
MRVDGKVSRAIGVNGTIPAPLIRLREGQTVRLSVTNDLDEDSSIHWHGLILPFQMDGVPGVSFPGIKPRSTFVYEFPVVQSGTYWYHSHSGLQEQLGHYGPIVIDPKGQDPIAYDREHVVVLSDHSQLSPEAIFRKLKVNPGHFNMQRQTVGGLLAGKDQPLKERLDW
>MP0313_megahit_70699_6505-8163
MRSNRASGLVLPNLPRRRFVQGLAAGGVIAGLGLGGFTSAASAASTALGTAPVLRGTEFDLVIDETPVNFTGKPAMATTINGMLPGPTLRWREGDTVTLRVTNRLREPTSIHWHGIVLPFEMDGVPGISFHGIPPGETFTYRFKVRQSGSYWYHSHSGFQEMTGVYGALIIDAAGGDAIRADRDYSVLLSDWTDEDPMRVLSKLKTQGDYYNYHQPTVVDFFRDVSNDGWKAAMEKRAMWNQMRMNPTDLADLSSATLTYLTNGVTPAGNWTGLFTPGETVRLRFINGSGNTFYDVRIPGLKLKVVQVDGQNIEPVTVDEFRFGPGETCDVLVAPKDDAYTIFSQSMDRTGYARGTLAVCRGLQAAVPALDKVEWLSMADMMGDMGGMGGMSHGGMSGMDHGAMSGMNHGGMPGMDHGDMQMMDDTGMTMMDSGGMQMMDHSQHAESGGAANSLKVPSKTARHARTEYGPSTDMHVDMARTNLDDPGVGLRNNGRRVLVLADMHTIGGPMDKRGPEREVELHLTGNMERYTWSFDGVEFGKSTPVHFRYGERL
>MP0313_megahit_74606_1-375
GYHTGSIDLTITGGELDNLFGFGDLDNELSTPGPTITIKNGQIVKIIFENIGEIPHTFRISDGNTTDSTILFNASIGDNSNPIAPGQLSTVTFQAEKSGTFHYICSIPGHADRGMIGIIIIEDE*
>MP0313_megahit_76545_1-711
GVYFPAWTYNGQVPGPTLRCTEGDRIRIHFKNGGTHPHTIHFHGFHPAEMDGVFEVVMPGDEFIYEFDAEPFGLHLYHCHSVPLKRHIHKGLYGAFIVDPREPRSEVREMVMVMNGFDTNFDGDNEVYAVNTVAFHFQRHPIQIKLEERVRIYLVNLLEFDLLNSLHVHGHLFDVFRTGTRLASDEFTDTIMLCQGERHILEMQFRRPGKFMFHAHQSEFAELGWMGFFEVGSSTP*
>MP0313_megahit_78671_3-1253
MRQPPGFSRRGFIGSGALAAAGLAIPSWARGQSLTRARQGFGELSGDTIDLTIGNHHFSTGARSGHAIAVNGSVPGPLIRLREGQEVTLNVTNNLEEDSSIHWHGLLLPFQFDGVPGVSFPGIRPGETFQYKFPVRQTGTYWWHSHSGLQEQAGHYGPIVIEGEHAHHMPDPRYDRDYVVLLSEFTPRHPHEIARMLAVGEHYFNRQMMTVANGEMSLEDRLMWGAMRMNPRDISDVTGATYTYLVNGHGPADDLEFLFEPGERVRLRIINGSAMTFFNVRIPGVPMQVIAADGQEIEPVEVDEFQIGTAETYDVIVSPPDGSHALVAEAMDRSGMGIASLTSRAGKRATPPPLREPVTLTMADMGMGRMGHSGMEMGEGGMDHSMRDTALLPPDVKVGPGIDMVAPMPMDRMDFPG
>MP0313_megahit_78785_2-904
AQSEMLGMAGGWRIVPMDPNMIMLPGLAGVVPVVGAFTPATGIDPASFPEAEPFQVVEMTDGDTLDIQVSIVRRNLNGHEVVMFGYNGQYPGPLIRAPQNATLVVRVRNDIELPTTIHWHGVRLDNQFDGVPEVTQEAIQRGESFVYEVHVPDAGMFWYHPHVREDVQQDLGLFGNLLVTSPNPDYYGPAHREEILILDDILMDEQGALPWGASSPTHALMGRFGNVMMVNGDTDHRLSVKQGEVVRFYLTNVANSRTFNVTFGEARVKLIASDVGRFEREDWVGSVVIAPAERYVVDVRF
>MP0313_megahit_80349_1-675
MLARVLFTFLMFSHSFLVYGEMVLYEFDIDTKLVNFTGTTVEALAIGDQIPAPTIEARVGDVLRATFHNRLDVSASVHWHGVLLPDDQDGVPFLNTQPIAPGQSFTFEFPIIQTGTYWYHSHSDLQVQRGIYGAIILREKDQPPNSIQDEIVLFSDWTDEDPGSVLSNLKKDKDYYAYKKNSVQSWDKVLANGGRAIRNRFSQSFTRMGPMDLADIAYDRFLANG
>MP0313_megahit_81822_2185-3786
MKTLLSTFCAMLFIVTIQAQTANKSEENIDNWPERVYNLTIDYETVNYTGKEVKAMTINGGIPGPNLEFTEGEFAIINVTNNMDEETSVHWHGLILPNFFDGVPYLTTPPIRPGETFQYKFALKQSGTYWYHSHTGLQEQRGVYGSIQINPKETELEYDKDLVLVLSDWMDENPKSQLKNLKRGNEWYLIKKNQVQSWDKVIAKGATGAKLKMMWQRMPDMAILDNYYDLFFINGKAEQQYPEFQPGERVRLRFVNAAAASYFWLTFGGEDPLLVSADGLDVVPVKKNKTLIGVAETYDFIVTIPDNGKLEIRATSQDGSGQASAYLGTGEILQAPIVPKPDLIKQMKEMMSMGMKMGAPAAKFNPSKNDSIKKMKKYAMEMDGMQMDMKDDKMKHDKMMNMKKDSSKMDHDKMNHGDMQMQNEKMEMKDGMKMGYMVPQEKVIGDNKKTGGNPEFNYNYLKAPGKTEFENGKPIREMLFNLTGNMNRYVWSINGVPLSETDKIKINQGEVVRITLNNMTMMHHPMHLHGPFF*
>MP0313_megahit_82248_1-654
HIAQDLGMYGNIIVEPRDPDYYSPVNSEETLILDDVLLDEGGWIPFGFEAPSHALMGRFGNVFLTNGEPGFRKEVKKGDVVRLFITDASNSRPFNLRIEGGVRMKLVAGDMGKFEREEWVPTVIIAPGQRYVVEARFEEEGDFALTNRITAIDHWMGEFRYEVDTLGVFSVSSDDTDEDYGAEFETLRTNAEVTAEFEAVRAQADRSVDKELVLSLKV
>MP0313_megahit_83193_700-1266
MKRWSRRSWLQVAGLGSLAGGATRIASRSVGAQESGDDVPQRPHRMGALGRVSTESFDPSVFLRTWNFSDLPQVERERFYRETPRQDGTVLREYELFSVDREVEIAPGVFFPAWTYNGQVPGPTLRATEGDRIRVNFLNQGSHPHTIHFHGWHPPEVDGSLPEHEVRPGERFVYEFDAEPFGTHLYHCH
>MP0313_megahit_85672_2-565
GGAVDPYSAHDSGMAHGNMTMVGQVDHARNGFDPTAMLTDWETGRTEVLPDGRTLRTFEVDAIDVEIEIAPGVFFPAWTFNGRVPGPALRAKEGERLRIVFRNLGSHPHSMHFHGIHSARMDGVQGAGLIDPGEEFVYEFDAKPFGCHLYHCHALPLKRHMHKGMYGLFVVDPDPARHPEFAAVAASR
>MP0313_megahit_89209_3-1340
METLVINRRLLLQSALGAGAALGSASLLPAWARPASDGNLGLPALSGTQFDLNIGHFPVRLNGKAGMATGINGTLPGPLLRLREGDDVALNVRNDLEEDTSIHWHGLLVPFHMDGVPGVSFPGIKPGETFKYQFKVPQNGTYWYHSHSGLQEQLGHYGPIVIDPAGTDPVVYDREYVLVLSDWSFIHPHRIFAKLKKNAESLNFNRPTLRQPTGLGGMWGQMRMSPRDIADVTGETYTYLINGHATADNFNMVFQTGERVRLRIINASAMTLFNVRLPDLPMTVVQADGLNVQPVETDEFQMGVAETYDVIVEPTEERPYAFVAESIDRSGQVVATLGPRAGMRATEPVLRPAPILTMRDMGMSHEGMAGMGNMAGMDHQGHGSGGMKDGMSHDGSMPHDMNDQAGMMGHDGMKGHDMGGMMKPDPDGPSIQPVKIEADIKRGPGV
>MP0313_megahit_91117_2-541
AWTFNGAIPGPTLCSYEGEALQVEITNSLGRTVEFTVVTAGSTEAVATVTVGSGETRALALDGLPSGTLVYRDTAEGGIDHGLYGAIVIYGDDEPQVDHDIIVFEDEFAPPVTDGDDFFAVLNGKAYPLNPHYIFAVDEVVRFRMVNIGSEHHTFHIHGHVWLDERGNNNDNEVLAPGEA
>MP0313_megahit_98700_100-1458
MMNRRQLLGAGAAGATLVSSQAWGKTLNMGLPEAAHMDSAATAVTARPSTGVDYTPVVTLNGWTLPYRMNNGVKEFHLVAEPVERELADGMIAHLWGYNGQSTGPTIEAVEGDRVRIYVTNKLPENTSVHWHGLILPSGMDGVVGLSHPGIKPGKTFVYEFDLTKSGTFMYHPHADEMVQMAMGMMGMFVVHPKDPTFMPVDRDFLIMLNAFDIDPGTYVPRVMTMNDFNLWTWNSRIFPDIDPLVVNKGDRVRVRVGNLTMTNHPIHMHGYDFKVTCTDGGWVPESAQWPEVSIDIPVGAMRAYEFTADHLGDWAIHCHKSHHTMNAMGHDVPTFIGVDKSQLTPKMRSFKPGYMPMGTAGMGDMGKMSMELPENTIPMMNGWGKHGPIEMGGMFSVVKVRDGIAPDDYSDPGWYDNPPGEEAYEWTGELPEFATNNSPKTILTPKPTQKG*
>MP0313_megahit_102261_1-201
ESIRGVKYGMQGPITVNGKEYDNVMTPMGLSDQEVADALNYVMNSWSNKIDDMVTEEEVAAVEKPE*
>MP0313_megahit_104156_12606-14030
MTSNRRNFLIGSASAGVAVTAASVSRVAMAALPEPVLQDKPDTMPPLVPNTGRPYNPVVTLNGWTLPWRMNNGVKEFHLVAEPVVREMAPGFKAHLWGYNGQSPGPTIEVVEGDRVRVFVTNKLPERTSIHWHGQRLPNGMDGVVGLTQMPIEPGKTFVYEFVARRPGTFMYHPHADEMTQMAMGMMGFWVTHPKAKNPLIEEVDRDFVFLLNAYDIEPGAYTPKIMTMLDFNLWSWNSRIFPGIDSLNVRKGDKVRIRMGNLTMTNHPIHLHGHEFLVTGTDGGPTPRSTRWYEVTTDVAVGQMRQIEFLADEEGDWAFHCHKSHHTMNAMGHDVPTMIGVEHRGVVKEINKLIPDYMVMGERGMGDMSEMEMPIPDNTARMMGGEGPFGSVEMGGMFSVVKVRADQKAGDYKDPGWFKHPKGTNAFEWTGAMPEPARFASEGGQSMPPSKRNKPGEIEVQIRKPTGGSGHNH*
>MP0313_megahit_107121_1-828
VSDDPIKRVTLVAQATVWEVAPGESFPTWSFNGVIPGPVICLREGDTLILTLENRLSTIASFHAHGLAREPSSDGTYLTASYAPPGGSYTYTLQADAHSVGTWAYHDAVAELDKDPFIDGLSLPESGEGIERGMFGAIIVYGEGELDEAGLPAGYDHEMVLVEAEFESEVTAGPVYMTINGKIAPVTPHYQFQAGETVRFRVLNVGPNANHNLWVEGLDWRQTQSGTVVDSVLFGALEFGDFTLEVGDEPRETQYTCSIDGHEEAGMHGLFSVIE*
>MP0313_megahit_110739_1-666
MIQFKAASAALAFIALLAFQVVTPAYFLPPDAEIEMDYQGHLAGHDGPQLFCELGESRDYALTISEVRWEVAPGQFFTAWTFNGVIPGPTLCSYEGEALQVEITNRLDRAVEFNIAPAGTTDAVAMATVASGETYVLAHEALPAGTLVYSDAAGGIDHGLYGAIVVYGTDEPQVDHDIVVFEDEFAPPVTDGNDYFAVLNGKGYPLNPHYIFALDEEVRFRM
>MP0313_megahit_112755_3-1031
MGLLGLAGAVPAWARGGDLLSGVARKGFDEVSGSNIDLTVARSAFSTGNRRGGAIAVNGSIPGPLLRLREGTTVRLNVHNQLEEDTSIHWHGLLVPFQLDGVPGVSFPGVKPGETFTAEFPVRQSGTYWWHSHSGLQEQAGHYGPIVVDPAGPDPVQADREYIVVLSEFSETDPNVLYDKLKKSADYFNYEQPTWTDDYPLSGAQRRNWARMRMSPVDILDITGSTFTYLINGHGPADNLEFNFQPGERVRLRFINSGAATYFNIRIPGLPMTVVQADGQNVEPVEVDEFQIGIAETYDVIVTPGNDAAYTMVAESMDRSGMGVATLASAPGARATIPPLRDP
>MP0313_megahit_114145_2933-3325
MKISILLAMLFSASSVIAWDAKKEFTTNCATCHSIGGGDKTGPDLAGVTERREEKWLIKFIQYAPGMIDGDPEDEEYKTPDPLAVKIYKKYEPIKMTEQMLEPEQIKKLLAYIKEQSKGKTAKGKILEVK*
>MP0313_megahit_116384_1-1365
MKRHRLWAMALLGVIALATPAQAKTVEYNLVIERQPVNITGKSIEKITVNGGIPAPVLRFKDGDEAVIHVTNKMDQDSSIHWHGLLLPGEMDGVPGFNGFPGIPAGETFTYRFPLRQTGTYWYHAHSGGQEQEGLYGAMIVDPSGTDPIRTDRDYVIVLSDFSEEPWDDIIANLKKSADYYAYNRVTLVDFFKDAEERGLGKAWKDAKDWGQMRMMRTDLADVSGYTFLVNGKSPTQNWTGLFKSGERVRLRFVNASAMSFFDVRIPGLKMNVLQSDGQNTEPLKVDEFRFAPAETYDVVVTPQDDKAYTIVAEPIDRTGFALGTLAPREGMKGEVPEQRERALLTMGDMGMHDMDGMEMTPEDMISGWKKSGTPPGHKMLDYADLRYAGIQKDTREPERTIDVRLGGNMERYIWTMNGKKFSEQTEPIRLKYGERARLTFTNETMMAHPMHLHG
>MP0313_megahit_118021_2-673
MISALDRRQFLRGAALAGGGAALSAWLPAWAQTISPGMRPTLPTVSGEDITLTIARQSMSIDGRQFRAIGVNGTVPAPLIRLREGQRVRLNVVNQLEEDSSIHWHGLLVPAKHDGVPGVSFPGIKPGGSYLYDFPVMQSGTYWYHSHSGLQEQEGHYGPIIIDPAGADPVAYDREHVIVLADHSALSPQAIFRRLKVNPGHFNFQRQTLAGLLSGKDQPLKDRL
>MP0313_megahit_120642_3-617
AFNGQHPGPLIKVDQGSTIFVNFSNDTPFPTAVHWHGVRLENRFDGVPGVTQDPVKPGETFRYQVHFRDAGIYWYHPHHREDVQQELGLAGNMLVEPISEAYYSPVNREEVVMLDDILLSEAGLVPFGAESSNYMLMGRFGNVFLTNGEPEYSLEVDAGDVVRFHFTNASNTRTFNLSFGDQAIKLVASDVGRFERETWVDSVVI
>MP0313_megahit_120948_74-538
LGLDTVDHRVLRYTDLKSKNANPHRSPTRSLEIHLTGNMERYMWSFDGRQFSAVTDDPIRFGFDERVRVKLVNDTMMAHPIHLHGHFFELVNGAGMMNQPRKHTVVVQPGSTATFDLTANEPGDWAFHCHLLYHMHAGMMQTVTVRPFPEQGDA*
>MP0313_megahit_122323_1-345
GNMERFMWSFDGIKMSDYHQPIPFIEGERVRINLINDSMMSHPIHLHGHFFELVTGKGAFSPRKHTVLVQPGGTASFDFTADAVGDWAFHCHLLYHMHAGMMRVVSVRPRGDAA*
>MP0313_megahit_123516_838-1176
NEIYAVNTVAFAYQNEPIPISSGQLQRVYLINVTEFDPINSFHLHANFFDYYDHGTTLEPTLRTVDTIMQCQAQRGILEFNFEGFEPGPYMFHAHQTEFAELGWMGFFELQG*
>MP0313_megahit_125048_423-1166
LRLINAANARNFQLGLEGLDGWVVALDGMPLTAPVKVTEAMILAPAQRIDLIVDVVADVGEAAHILQFGREEAFSQVAFEVVEGGTTNRRDAPLALPPNDHRMVDLKEATTLSLSMEGGAMGRMRSASLGGELKPIGEIVEAGYFWSFNGRVDGINGDPLARLDRGQNVRLKIVNDTAFPHAMHLHGIHFHEVAENGTLGPLRDTTLLERGQTREIAFVADNPGQWLLHCHMLSHAASGMMTKIVVG*
>MP0313_megahit_126475_1161-1841
PPLLTMADMGMGGMAGMAGMGGGSESMPGNSSGQGAARPGMRDTSRLPADVEVGPGLAMVSANPVDRTGDPGVGLSDVPHRTLNYRKLRALTPNADRRIPSRRMELHLTSNMERYMWSFDGKKFSAVSDDPIRFAYNERVRVKLINDTMMTHPIHLHGHFFELVNGAPADRQPLKHTVNVQPGGSVEFDLTADEPGDWAFHCHILYHLVAGMFQIVTVANPAGGEA*
>MP0313_megahit_127755_3-566
LGEHDAPESDCGPVSDDPIKRVTLVAQATVWEVAPGESFPAWSFNGVIPGPVICLREGDTLVVTLENRLPTIASFHAHGLAREPSSDGTFLTESYAVPGGSYTYTLQADSTSVGTWAYHDAVAELDEGAFIDGLSLPESGEGIERGMFGAIIVYGEDELDADGLPVGYDHELVLIEAEFEAEVTAGPV
>MP0313_megahit_133511_1-552
VRIGPGIDMVSMNPVDRMGDPGLGLDNVPHKVLNYRDLVALESNDDLRRPSRQMEIHLTGNMERYMWSFDGKKFTAVSDDPIRFAYNERVRVKLVNDTMMAHPIHLHGHFFELVNGAPADRQPQKHTVIVQPGGSATFDLTADEEGDWAFHCHLLYHMHSGMFQIVTVAPRGNHPDVKRVGED*
>MP0313_megahit_136670_4877-6913
MRLFKAKQCALSDTALSSSEHLAKGLSRRQFGLTAAAALAMPTVLRAHGSPKITSKGTYDITVDRVRIDTGNFRRMGVGYNKSQIPTILRFKEGEEVTINVTNNLRESTSIHWHGLILPFQQDGVPGISFNGIAPGETFTYRFPIQQAGTYWFHSHSGFQEPDGAYGAIVIEPRDGERIRSDRDYVVQLADKHPHPGSRIMRNLKRMPDYYNRSQRTLQTLIEDSRQDSLKAALKDRGMWGRMRMMPTDIEDVQGFTALINGRSTSQNWTGLFRPGEKIRLRIVNSSAMTYFDMRIPGLKMTVVQADGNDVKPVTVDELRVAVAETYDVIVQPRENKVYSIIAESMGRTALVRGTLSPKEGYAGAVPPLRPKPLLTMADMSGMMGMDMGDHVMQNAGGMQTMTGMDHSTMQGMDHSNMGAASASEPKAMDHSTMQGMDHSKMQTSTQPAMKGMDHSNMGAASASEPKAMDHSTMQGMDHSKMQTSTQPAMKGMDHSNMQGMNKPGMNGMDHSGMNMSGDGDPFYAPGSGLTPKAYNGGKFLSYTDLRAARPLYRNRAPSRTIELRLTGNMERYIWSINGVKYEDADPIVLNYGERVRIRFINETMMAHPMHLHGMWSIVDTGQGARNPIKHTVSVQPGTTTDMEVEVDAPGQWAFHCHLSYHADGGMFRKVVVRGRPA*
>MP0313_megahit_138963_86-1990
MTTSPLMGRRRFVQGLALGTGALGIGGLGMSPAKLLASQGQTGAATLSGNTFNLAIGGADVNITGTTRPATLINGSLPAPTLRWREGDTVTLNVTNYLPETSSIHWHGLLLPFQMDGVPGLSFDGIAPGETFTYRFPVKQNGTYWYHSHSRFQEQSGVYGAIVIDPAEADPQPVDRDYVMVLSDWSDEKPEQIYATLKKLSHYYNFNERTIFDTLRDFREKGVMQTLKDRHMWNTMRMSQSDLADVTGYTYTYLLNGRSPNANWTGLFKPGERVKLRFVNASAMTFFDIRIPGLDMTVVAMDGQPVKPVRFHECRLGVAETIDVIVTPEKKQAFTVFAQSIDRSGFARGTLTPDPAMSAAVPEMDPPPLLGHTEMGMGGMAGMNHGDMEGMNHGAMDHGKMDHGAMKGMQHDDMGHGGMKHAGMQHKGMQHDGDHKVPFAFVADNPDLAPRTSAVQHLDSEYGPGVDMRAMAPAAMLDDPGIGLRERDWKVLTYADMETAGGPPDSLTPDREIVLHLTGNMSRYMWSFNGIKFADSVPLELYHGERARITLVNDTMMTHPIHLHGLWSDLELGGGRLLRKHTITVKPGEKLSYLVRADATGRWAYHCHLLYHMEAGMFREVRVVDNATTKEARS*
>MP0313_megahit_139845_534-1739
GEAFRYQVYFKDAGIYWYHPHHREDVQQELGLAGNMLVAPISDGYYSPVNREEVVMLDDLALTQDGVVPFGLESSNYMLMGRFGNFFITNGEPEYRLEVDAGEVVRFHFTNASNTRTFNLSFRVGPEPDADTLPIKVVGSDVGKLEHEVLVESVVLAPAERYIVEVLFDEPGTYKLTNHVQGINHRMGVFLEEIATLGTIAVSGSRTVVDHQLAFETLRTNLDVVTEIDRYRSYFNRPLDHELVLTLEVDSLPPAIEQSMLYDWVYFNPVEWTGTMPVMNWSTTGAEVRWILRDTGTGDENMAVNWNFQVGDIAKIRIHNDRGAFHAMQHPLHIHGQRFLILEQNGVPNNNLVWKDTVLLPTGSSTDILLELSNPGRWMVHCHIAEHLESGMKFVINVEGN*
>MP0313_megahit_139866_2505-3947
MRTRLLGLALLATSLLALQPAQAQTALPVVKAELTSPPLVPPPTGRKAAAKVIVELEVVEKEMSLSEGVSYTFWTFGGTVPGSFIRVRQGDTVEFHLKNHPSSKMPHNIDLHGVTGPGGGAASSFTAPGHESQFTFKALNEGIYVYHCATAPVGMHVANGMYGLILVEPPQGLPKVDHEYYVMQGDFYTAGKYREKGQQPFDMEKAIDERPTYVVFNGAEGALTGDRAMKAKTGETVRLYVGNGGPNLVSSFHVIGAIFDNVRFEGGTLAQKNVQTTLIPAGGAAIVDFKAKVPGSYVLVDHSIFRAFNKGALAILKIDGPEDKSIYSGKELDSVYLGDRAQPNLKAVATATQAAASGKLTPQDQIAAGKELFAGTCSVCHQANGAGLPGVFPPLAKSDFLGADPKRAVGVVLNGLSGKVTVNGKDYNSVMPPMNQLNDDEVANILTYVLNSWDNPGGSVSADDVKKARASKPAAAAAAH*
>MP0313_megahit_142218_2027-3868
MLNRRRMLQTVLGTGATLGASSLLPAWAKSSSNGNLGVPSLSGTRFDLEIGQFPVRLNGKVGMATGINGTLPGPLLRLREGDDVTMNVTNRLAEDTSIHWHGLLVPFHMDGVPGVSFPGIKPGETFKYQFKVPQNGTYWYHSHSGLQEQLGHYGPIVIDPAGTDPVAYDREYVLVLSDWSFTHPHRIFDKLKKNAESLNFNRPTLSNPTGLGGMWGQMRMSPRDLADVTGETYTYLINGHSTADNFNMVFQPGERVRLRIINASAMTLFNVRLPGLPMTVVQADGLNVQPVETDEFQMGVAETYDVIIAPTEARAYAFVAESIDRSGQAVATLGPRAGMRVDAPALRAVPMLTMRDMGMAHGDMAGMSGMGRMDHGPDTATAGDDMKGHDMGAMSMMPDPHGPAVQPVKIEADIERGPGVAKVSGMTMSRLGEPGLGLDDVPHRTLTYNQLRALDMNEDHRPPRREIVIHLTSNMERYMWSFDGVKFSEVTESIKFYEGERVRLTLVNDTMMPHPIHLHGMFFDLVNGGGHHMPRKHTVTVKPADRVSVDITAEHVGDWAFHCHLLYHMHAGMMQVVSVIPPADDTTPAEKMPAGQMNMPMDHHGMNHGEGKS*
>MP0313_megahit_143379_3-524
VMRFKEGENVRINVTNNLDEMTSIHWHGLILPFDQDGVPGISFPGIKPGETFTYEFPIQQAGTYWFHSHSGFQEPDGAYGAIVIEPEGREPFRYDREYVVQLTDKHPHSGDRIMRNLKMMSDYYNREQQTVGEFFSDVSENGLMSTVRDRMAWGDMRMMKADVEDLQGFTGLIN
>MP0313_megahit_145389_161-1051
MRNRVGPETRRWSRRAWLRLAGLGSLTGGVALTSRGSAAGESDPVSASAPDHLGNAMGPVGRVSTEFFDPTRFLRTWNFSDLGADERARFYRETPQSDGTTLREYELFAVDRDIEIAPGVFFPAWTYNGQVPGPTIRATAGDHLRITFVNQGSHPHTLHFHGWHPPGMDGSLPAHQVMPGESYLYEFDAEPFGLHLYHCHANPLKRHVHKGLYGAFIIDPPSDVLRPPADELVMVLNGFDTNFDADNEVYAANTVASFYMQEPIRVQVGQLVRMYVVNLTEFDLINSLHLHGMFFDV
>MP0313_megahit_147764_7238-9277
MIVQPIDYFLIVWFALAGLSAAYVAWDQFRHNPEPVVMKWGFVLVTLYMGPIGLLLYVMADKEPAPGEHEVFIKPLWKQGVGSTIHCVAGDATGIILAAVVTASLGLPMWVDLIVEYVAGFAFGLFIFQSLFMKNMMGGSYWENVRKSFMPEFISMNAMMAGMAPVMTLLMMGRDMRAMEPTEMLFWGVMSVGVIAGFAIAYPVNVWMVSRQMKHGLMTQRDKAHDEKAPNAPTKQSAENTPASMAHQDHAGHGKHVAESAGHEKAMAPASRSSNHGEHAKSEGSETGQSGASQGASHGGQHGAHAMQPQVTRPQLVTVSLFTTLMLAGGMTFPAIFVNMRLSARDVQASIMPPGMKSFWDTPGEAMRDMAAVHPRLVQHEPPADARGDRPLFERNEDGVKVFELETGVVRWNVLPDVKVEGYAFNQQIPGPRIRVTEGDRVRIKVTNRLPESTTVHWHGLILPNGMDGPANITQQPIPPGGSFTYEFTTEQAGTFFYHTHDHADRQQALGLYGALIIDPKPGSPAATELRADKEYVIQLQEWLQREGLTYPAMLMEGGLPNYFTINGKAFPSTDTVTMKVGQTIKLRFIGTNNNFVHPMHVHGGPFTVVARDGYDLKPSARFEADTVNVGPGQRYDVLWTARRPGAWLVHCHIPHHTTNNNVEHHGGGGLMMVLNVRD*
>MP0313_megahit_149411_3-1007
MINRRHLLHSALAAGAVLGSAKLLPAWARSASAGNLGIASLSGTRFDLDIDRFPVRINGRDGMATGINGTLPGPLLRFREGDDVTLNVTNRLQEDTSIHWHGLLVPFHMDGVPGLSFPGIRPGETFKYQFKVPQNGTYWYHSHSGLQEQLGHYGPIIIDPADPDPALYDREYVLVLSDWSFTHPHRIFAQLKKNPESLNYNRPTLSNPVGLGGMWGQMRMSPRDIADVSGDTYTYLINGHATVDNFNMAFQPGERVRLRIINASAMTLFNVRLPGLPMTVVQADGLNIQPVETDEFQMGVAETYDVIVAPTEARAYAFVAESIDRTGQAVATLGP
>MP0313_megahit_151238_323-1756
MYNKVFAILIIIFSIIIIASNDTFAESKNDMMNMKEDKKNTMDMTNMKHHDERKKLNSSQGKNEIIFPKVAESKKDNNGYKNYTLKAQEGKTEFYKNNFSNTLGYNGNLLGPTLKLKKGDKVKIKLINNLDENTTFHWHGLEVNGKVDGGPSQVIKPGKEKTIKFEVNQDSATLWYHPHPSPNTAKQVYNGLSGLLYIEDSKKNNYPSNYGKNDLPIIIQDKTFVSKKLNYSKTKDEDGTQGDTVLVNGIVNPKLTAKEEKIRLRLLNGSNARDLNLKLSNNQSFEYIASDGGQLKNAKKLKEINLAPSERKEIVIDLSKMKGEKISLVDNDKTVILPISNKEKSSNKSNTPKVGKKIKLEGMNDNVTINGNKFDPNRIDFTQKLNQKEVWEIENVKDKMGGMKHPFHIHGTQFKVLSVDGEKPPKDMRGKKDVISLEPGQKAKIEVVFKNTGTYMFHCHILEHEDNGMMGQVKVTN*
>MP0313_megahit_158063_2-739
VKKIAINGTIPGPILRFEEGEEVEINVINNLDEDTSIHWHGILLPGEMDGVPGLNGFPGIKPGETFTYRFKIRQTGTYWYHSHSKGQEQDGEFGALIIDFKDADPVKFDRDYVVLLSDFHEENASNILANLKMSSEYYQYARRTLTDFFYSVEKHGFRRAWENALMWGKMRMLPTDLADVTGYIFLTNGKTSEQNWTGLFKLGERIRLRFINGSAMSFFDVRIPGLEMHVVSSDGQNIEPINVDEF
>MP0313_megahit_158630_3-683
IFFGSPVYALEAEITTAPHVPPFISRILPETVVVKFEAREFVGALADGKQYKFWSFNGTVPGPMIRVRLGDTVEFHLSNHAGSQFPHNIDIHAVNGPGGGAAVSLVAPGEEKIFRFKTLHPGLFIYHCASPIPSIPAHIANGMYGLILVEPKHGFPRVDHEFYVFESEFYTQNSEQEDLSKPKMKPPKKKMKPVVIEKKEEKIEPVSGEKEPPIVEENTTGTGEKEG
>MP0313_megahit_160879_3-704
MSELLVSRRRLLGAGALGAGALALPAWARGADLHGNESIRPGFDEVSGRDIALTIGEGPRVVQGRRGHAIAVNGSVPGPLVRLKEGQPVRLSVTNTLDEDSSIHWHGLLLPFQFDGVPGVSFPGIKPGETFVYDIPALRQSGTYWWHSHSGLQEQAGHYGPIVVEPAGADPVQTDRDYVLLLSDFTPLHPHTIMDKLKKGEGYFNYQQNTWTDDYPLSGEDRRMWARMRMMATD
>MP0313_megahit_163343_6185-8428
MQHAVASSSGTFSAVAAAVLLALLPHQASTQIAGVPALCADRPAATGPAIFSAAAGPPLRSGSAPERAASDLFCIDLFSTARAGDATGVATLTRPWSPFGVTVTAEGRHRHELTAWIAGLPDPATLGPYTTYVAWATPLVLDPVLRLGEVGNGLNELGEVAFNKYMVLITAEASADVTERTGPLVLRGRSPSSRMEAHDLLAIAPAAEAGGANRPGASPWALPPMYEGVPMLAGIMEGRPRASPFLPDADSGVPEALPRQVVRLPDGGTLDLRAGFVRREVEGRSLVMLAFNGQIPGPLIEVGEKTTIFVDFTNDTPLPTSVHWHGVRLDNRYDGVPGVTQEPVQPGKSFRYQIYFRDAGIYWYHPHHREDVQQEMGLAGNMLVQPLDDAYYSPVNHEEVVMLDDLLLDESGLVPFGRESSNYMLMGRFGNVFLTNGEPEYGLEVDAGDVVRFFFTNISNTRTFNLSFRSTAEPDAPPVPVKVVGSDVGKFERESMVESVVLAPAERYVVEVLFEQPGAYALTNHVQGINHRMGLFREELRLLGTVAVSGARTGADHSNAFETLRINHDVRSDIGRYRGDFGRPPDHELVLTLEVDSLPLAIEQSMLYDWVYFNPVEWTGTMPVMNWATTGAEIGWILRDGVTGAENEQIEWRFRVGDVVKIRIHNDRGAFHAMQHPLHIHGQRFLVLEQNGVPNDNLVWKDTVLLPSGSTTDILLELSNPGRWMLHCHIAEHLESGMKFVFDVEGN*
>MP0313_megahit_163686_2-355
MVDGVKEYHLIVEEIEWEMAPGMVIKAWGYNGQTPGPTIEAVEGDRVRFYVTNKLPEPTAVHWHGVILPSGMDGVLGLTQPGIQPGETYVYEFDLKQHGTQMYHSHGDEMTQIGLGSM
>MP0313_megahit_163881_1-828
MITLNRRQFLATSAAFSGLSASTGFAGTPFATLTAQQSDVQLLPGNYGKTSLWCFDGGSPGPEIRVAQGGRVQRRLVNRFSQGTSTHWHGIRIDNAMDGVSGLTQDVVQPEETFDYDFTVPDAGTYWYHAHNRSFEQVGRGLYGALIVEEAEPLDIDREEVLILDDWLIDPETAQIKDDFGAPHDLSHAGRIGNLLTTNGTFNLGLSARKNERLRLRLINAANARNFQLGLEGLDGWAVALDGMPLAAPIKVTEPMILAPAQRIDLIVDVVADVGE
>MP0313_megahit_165266_3-587
MLNKLNKDRRRFVKSAALTLGGTALLRQISPAWANPEGLSHAGQELKPSFGNNVVSGENINMMISRQHKRIASAAGLPITINGSSPGPLVRLKEGQHVTINVTNNLLESTSIHWHGLILPYTMDGVPGVSFPGIAAGSTFTYEFDIEQNGTYWYHSHSGLQEQLGHLGPMVIEPKDGDIGADREHTIILSDWTFE
>MP0313_megahit_165935_3-920
MKTTLFIYFAFLFAVGLQAQTEPSVEGNVDNLPVREYTLTLREEAVNKAGKEVMGMTINGQIPGPTLEFNEGEYAVIYVKNEMSVESSIHWHGLLLPNFYDGVPYLSTPPIEPGKTLKYEFAIKQNGTYWYHSHTMLQEQSGVYGPIVIQPKEKTDLEYDKELVLLLSDWTNEKPRDVMRFLKRGTEWYNIRKGTATPLNQVIKRGALGAQFNFWRQRMESADIADIYYPAFLINGEQKVEYPEFKPGEKVRLRIIDGSASTSFWMTFGGEDPLLVSADGKDVVPVEKNKTFIAVAETYDFIVTIP
>MP0313_megahit_166120_1-900
EPEVLGHTGAHAEPDLLCDLAPGNAVRKYELTAQPTKWEIGEGHEISIWTFNGSVPGPTICARVGDTIEVTLTNRLSTIVSFHAHGLAFDADSDGTFLSRSYVPPGGSRTYYFEAKPDSVGTWAYHDSVGKLDEEPFVPGLTIPESGEGIERGLYGAIIVIDGTEMPVDHEVLLFLGDVGPEVTRQGSLQVINGRAAPLTPQIFLEEGERVRFRIINAGPNDAHDFSVTGHVLENVHNERVINGTASFEELNSVPLGSLTFGDWEMTAGAVGTYPYLCNVPGHHDAGMHGLLTVVARGA*
>MP0313_megahit_167280_2-1234
PAYAQTVDPDGVYTPGEPNRDYTPVTTPNGTTLPFRIIDGVKVFHLVAEPVQHQFAPGLQARCWGYNGHVHGPTIEVVEGDRVRIYVTNRLEASTTVHWHGVIVPSGMDGVGGLSQRAIHKGETFKYEFSVRQYGTLMYHSHHDEMTQMGMGLMGMIVAHPRAPKTSIPDRDFVIMLSEWAIEPGTFRPDTNVMSDFNILTMNARCYPGTAPLVAQKGQRVRIRFGNLSAMDHHPIHLHGYAFQITETDGGSIPKAAQWPETTVLVPVGSTRTIDFLADNPGDWAMHCHMTHHIMNQMGHNIPNMVGANFSAVDEKMTGLLPAYMTMGTDGMGDMGKHVEMGHMAMPINSIPMVGANGPHDYITMGGMFTILKVRENLQGYEDPGWYQAPAETQAKPASTDELIRDGIET*
>MP0313_megahit_167376_1-549
FLDSFVSTFFGDSSSEQDKSPVQEDPPSSDEPADFLESQVSTAGTWLDEPADSPEPEKIYIQELSLEKGLKEQPDYVVFNGRQGALLGENALRVKVGEKVRIFFGNIGPNGISSFHIIGEIFDQVYLEGAVNGIINRNVQTTLVPSAGTTIVEFVIDVPGDYLLVDHSIFRIDKGAIGLISAV
>MP0313_megahit_170810_2-547
MKNKKLSRRRILGGAVGVTALAGGRGLLGGPVLAADDPVLEAHDARVMSTTGEVDLSQFDPSKFLYDFDYGQVSELPDGQTLREWDIVAVDKEIEIAPGVYFPAWTYNGQVPGPTLRCTEGDRLRVRFSNAGSHPHTIHFHGFHPANMDGIFEVVKPGGEFVYEFEAEPFGLHLYHCHSVPL
>MP0313_megahit_172831_566-2257
MASLSRRHLIRSTVALAAASALPVPAWARGASLSRAQNGFGELSGEDIELAIGDHHFMTGGRSGHAVAVNGSVPGPLIRLREGQNVRLHVTNNLAEDSSIHWHGLLVPFQFDGVPGVSFPGIRPGERFTYQFPIRQSGTYWWHSHSGLQEQAGHYGPLVIESAKPDPRYDRDYVVLLSEFTPIHPHEIMRKLKVGEHYFNYQMQTATEGAMSGEMRRMWGRMRMNPRDISDVTGSTYTFLINGHGPADDLQFAFRAGERVRLRVINGSAMTFFNVRIPGVPMTVIAADGQDVAEVEVDEFQIGVAETYDVIVSPPDGSHAIVAEAMDRSGMGVASLTSHAGHRATPPALREPVTLTMADMGMMDHAGMAGMEGMDHSMRDTSTLPADVKVGPGLDMVSPMPMDRMDFPGLGLDKLKHRVLRYTDLKAKRMNPHREVDREMRIHLTGNMERYMWSFDGKTFTAVTDDPIRFGFDERVRVTLVNETMMAHPIHLHGHFFELVNGADHMHQPLKHTVIVQPGGTATFDLTANEPGDWAFHCHLLYHMHAGMMQVVTVRPFPAGDGA*
>MP0313_megahit_175151_111-1526
MISRRKLLAAGGGALGAAMALPPWRAWAAEDMSFRILEPKPATAPLAGVDKPGVSIWGYQGTVPGPMIRVKRGERVRVRLKNGLEQPTTIHWHGIRIANAMDGVPGLTQDAVKPGASFDYSFIAPDAGTYWYHSHAKTWEQVARGLYGMLIVEEDSAPKVDRELPFVADDWRLNEAGQIDEKSFGSMFDWSHGGRMGNWLTVNGLTDPVFPVRAGERLRLRLINTANARTMAFNFDRLAAHIIALDGQPVPPSSLGADGVTLAPAQRADVIIDIDGKPGDTIPVWEVSTQNRLKAARFVLSDTPPMRSRPPDDPVILPANPTRAVLKPGAAQHIELVMEGGAMGGLREGSIDGKMLSIQELVEKKLVWAFNGKVGMQIQSLAAIPRGQTAVINMVNKTAFPHAMHLHGHHFRVIERDGKPVADAPWRDTVLVERNEQARIAFVADNPGKWLFHCHMLEHAAAGMITWIDVV*
>MP0313_megahit_176840_1-861
NRRGGAIAVNGSIPGPLLRLREGTTVRLNVHNQLEEDTSIHWHGLLVPFQLDGVPGVSFPGVKPGETFTAEFPVRQAGTYWWHSHSGLQEQAGHYGPIVVDPAGADPVQADREYIVVLSEFSEMSPHTIFDKLKKGEGYFNYNQNTWTDDYPLSGEDRRMWAKMRMMPTDILDVSSAAYTYLLNGHGPLDNLEYLFRPGERVRLRFVNAGAMTFFNIRIPGLPMTVVQADGQNVEPVEVDELQIGVAETYDVVVTPREEPAYTLVAESMDRSGMGIATLASRPGARA
>MP0313_megahit_185759_3-836
MMNRRQLLGAGAAGATLVSSKAWGQTMNMGLPEAAVMDSALTQSPTRPTSGPDYNPVVTLNGWTLPHRMNNGVKEFHLVAEPVERELADGMVARLWGYNGQSTGPTIEAVEGDRVRIYVTNRLPEHTTVHWHGLILPSGMDGVGGLSHPGIPPGKTFVYEFDLTKSGTFMYHPHGDEMVQMAMGMMGMFVVHPKDPDFMRVDRDFLIMLNAFDIDPGTYIPRIMTMTDFNLWTWNSRIFPDIDPLVVNQGDKVRVRVGNLTMTNHPIHMHGYDFKVTC
>MP0313_megahit_186132_5502-6596
MADLNKLNMWTNIENFIDASPHKEHFMDIGTHETGHLTTFGPGKKPHSMVIDPTKFPKVKDISKIASQVPSPIDRRISKVVNIKLTTVEVISEIAPGITYHYWTYNKTVPGPFLRVRRNDTVNITIKNTKNSSHSHSIDLHASWAPGGGAGPLSPVGEIKPGETKSFQFKALIPGLYVYHCASPNVPTHIANGLYGMILVEPLDGLSKVDKEFYIVQGEIYTKGKIGEKGFQKFDPQKMIDEKPEYIVFNGRTGALKDNPLKVNVGDKVRIYFGNMGNTKISSFHVIGAIFDKVYSEGSLQSIKTGVQTTLVPAGGTTIVEMTIRVPGPYVLVDHALARIERGAWGILSAEGKKQPNIFKPLLL*
>MP0313_megahit_188737_1-843
ESYNAMTFNGQVPGPTLRVTQGDVIQMTLSIPADEVTGHGNDMHASQMTALAFDSVNPGETSQYCYIAESAGVFKYHCSGVHLVGMDAHVLSGMYGIAIVDPIKGYKKLMVEKTSVVDGEVSLDRQFYDADALEFTLQFNQLYLTEGNYDMGKMMSHQNTASVINGMQFGYTPNMAHNLLVKGDVNTDFFVVQPWKGLELKQYQSQLLYVENDQHVRLFIENQGNEPVFFHIVGEILDRVTQGNRVQSAATETWLLGGSQNMIVDLVFDEPGAYALVNHDY
>MP0313_megahit_193592_370-1362
MQGIKLILLSFSRDNLVSANKSNYPCGARKLWKNTTCTWAPRLVGLLFVILVGSPAYALEAEITTAPHVPSYITRTLPETVVVKFEAREFVGALADGKQYKFWSFNGTVPGPMIRVRLGDTVEFHLTNHADSQFPHNIDIHAVNGPGGGAAVSLVAPGEEKIFRFKTLHPGLYIYQCASPIPSIPAHVANGMYGLLLVEPKHGFPRVDHEFYVFESEFYTQESAEQVLSEPKAEKKPIEPEKMEEKIEPISGKKEGFLDSFVNTFFGNSSESPEQDKDHAQEDLPDTSVKPSFDEPADSLWADKKYVLEFSLEKGLKEQPDYVVFNGRQGA
>MP0313_megahit_195328_2626-3615
MSEVRPSFAAGAVIALLAFMVITPGWFLPPGATASGSQLVGHLGEHDTPESDCGPVPNDPIKHVTLVAQATVWEVAPGESFPTWSFNGVIPGPTICLREGDTLIVTLENQLSTIASFHAHGLAREPSSDGTWMTASYAPPGGSYTYTLQADATSVGTWAYHDAVAELDEEPFIDGLSLPESGEGIERGMFGAIIVYGEGELDEAGLPASYDHELVLVEAEFGSEVTAGPVYMTINGKIAPVTPHYQFQAGETVRFRIINVGPNANHDLWISGLEWRQTQSGSVVTSVLFGALEFGDFTLEMGEPLETRYICSIDGHEAAGMHGLFSIIE*
>MP0313_megahit_195328_3612-4088
PPRGVAHGLYGAIVIYGNNEPLVDHDIIVFEDEFTPPITDDNDYFAVLNGKAYPLNPHYIFAVNEVVRFRMINIGSEYHTFHIHGHVWLDASGNHIDNKVLAPGEAVDGLVKMREPGSWMYHCHIYDHIAGGMTAMLTVLSDGFEGDPIIYLRNGGAH*
>MP0313_megahit_196136_1-1767
GVLAATPAWLQAAVKGATALGSAPVLSGREIDLVIAETPVNFTGVTRMATTINGSIPAPTLRLREGDDVTIRVTNRLPVDTSIHWHGILLPYQMDGVPGISFKGIAPGETFVYRFKLQQSGTYWYHSHSAFQEMTGMYGALIIEPREEKHRADQDYVVELSDWTDEDPMRALSKLKVQSDVYNFNQSTFFDFTDDVSKMGLQAALEKRQMWNQMRMSPTDLADLSAATFTFLMNGTTPAGNWNGLFQRGDRVRLRFINAASNSFYDVRIPGLKLTVIQADGQDVEPVTVDEFRFGPGETYDVMVEPQDDAYTIFAQSMERSGYARGTLSVRQGLTAPVPEPDSPEWLTMKDMMGAMGGGAMGHDMMKMDSMGQTKMDHSQMSGGMAMDHSMHGMQQGSENPLAKPSSTIRHARTEYGASVDQRVDTPSTNLDDPGIGLRNLSQRGLRPQGHRVLTLADLKSIDGVLDDRRPPARELELHLTGNMERYSWSFDGLEFGKSTPVSLRHNERVRIILQNDTMMTHPMHLHGMWSELETDQGELRVRRHTIPVQPAQRISYLTTPHDLGRWAWHCHLLFHMDAGMFREVVVS*
>MP0313_megahit_199823_2607-3233
MAAKKTNEETERANAEVGGPKPWVFVLMVVTLYWAINYLDGHGGGFNAKVYSPHKDATVVASLKVQKTPEEQAFESGARIFRGICAACHQPNGRGNANAGYPPLVNSEWVLNESPSRAIAIVSKGLQGPIEVAGQVYNKVAMPTQGAALSDEDIANVISYIRRNGDWGDAHNLSLVTPEQVKAVRETIADRSAPWTADELVQQFPDSQ*
>MP0313_megahit_200369_1-555
LEYRLVDLAYGPDKLRDSVPDWPMDLPPNPLAEPDMASAARHQIVFNGGMMGQMMMGGGMGSMMGQMREGNMWFINGEAATGHMMDPLLVLPQGTSHVFEMDNRTAWHHPIHFHGHSFRVIARNGQPTRHREWQDTVLMAPEERVEIAFVADNPGDWMFHCHILEHQAAGMMGVIRVDPDTTKT*
>MP0313_megahit_202749_3-434
MYGLVLVEPEAGLPKVDREYYVMESEFFASEPENGIAPFDIQKGLDEHPSHVVFNGKVGGLLGDNALKAKVGETVRIYFGNIGPNGISSFHIIGEIFDKVYTEGGFGGATGKNIQTTLVPSAGTTVVEFKVDVPGTYALVDHSI
>MP0313_megahit_202749_572-904
MRKKIGLGILFIFAMVVGFGGNSALAGVTAKLTTAPNVPPAVKRGAETVVVHLQAKEYVGDLDEGVKYAFWSFGGTVPGPMARVRVGDSIEFHLSNAKGIPSPTISTFTL*
>MP0313_megahit_203464_134-1663
MSDSISLGSVGRRKFLHRMAGTVATAFGGTMAAPIWAQQVQNYPGALTGTDFDLTIGRTLVNFTGRARYAITVNGSIPAPILRWKQGSKVTLRVTNTLDTQTSIHWHGILVPFAMDGVPGVSFPGIPAHQTFIYTFKVRQAGTYWYHSHTRFQEQLGLYGPLVIEPQEPDLVRSDRDYIVMLSDWTDENPDSLFLHLKQSSDFYNFQLPTVADFVDDTRTVGISGALKRRRMWNEMRMNPTDLADVSAATYSYLVNGATPFANWTAIAKAGERVRLRFINGSATTTFDVRIPGLTMRVCAADGQDVEAVDVDEFRIGVAETYDVLVQMPQDAAYTIFAQAMDRSGYARATLAPEPGMRAEVPPMDPKTWLSMADMGMETSGMAMGREQPGTTMRMPNNGSHSAPRHSMPEMSGPVADMQDKQPQSGHEGMASPMPMPPRQKPMISPPMTMSVMQTGPEVDMRSMNPSKSLADPGPRLRDNGRRVLAYADLRTLAPPLTLGPRAAKSSCT*
>MP0313_megahit_203464_1672-1989
MRRFIWGFDGKKFSEAEPIRLYYGERVRITLVNDTMMNHPMHLHGMFSELENGERQALVRKHTINVQPSKQISFLVTADAPGQWAFHCHLLYHMEAGMFRKVVVA*
>MP0313_megahit_203498_511-759
FLPNINETATALGVVQGAVDHGSYAGVLGNPYDSVPPLGPQSIPHPALNVHCMCSDAVAQAQADAGAVKLWEAIPAILAAAG*
>MP0313_megahit_204865_3-965
MNKNRFNRRRFLTGSSTLLGASMLSTLPTMANSALTKSQNVVVNSDRADHIVPILTGNEFDLYVSEKMITVNGKSSMATLINDSLPAPTLKMQEGDTVTIRVHNQLNESTSIHWHGLLVPFEMDGVPGISFDGIPAGSTFTYKFKLTQSGTYWYHSHTGFQEQTGMRGAIVIEPKGRERYPIEEDHVILLSDWTHRDPHNLLKLLKQRADFDNYHLPDFKKLLSDIAATDLEAAYDKRKMWNQMRMMPTDFTDLSGETTFTYLMNGKTTAANWTQLVKAGQPVKLRFINGSAQTIFDVRIPGLKMKVVATDGIDVAPVDVD
>MP0313_megahit_205278_1-843
MMDDSSMIFSGQTPIIVFVFLVLFELLTPSILLDFNDGQPAEPEQLGHTGAHDSPELLCNLPAGNDVRRYELVAQAADWEIAPDHVIPIWTFNGSVPGPTICARVGDRLEITLTNRLSTIASFHAHGLAFDSDSDGTFLSNSFVPPGGSRTYYFEALPDSVGTWAYHDSVAELDEEPFLHGLTIPESGEGIERGMYGAIIVVDGTEEPVDHEVLLFLGDVGPEVTRKGSFEVINGRVAPLTPEITLVESEQVRFRIINVGPNDAHDFYVSGHVLENDHNSQ
>MP0313_megahit_205278_840-1823
MFSGRLQQGPNALVLVIIMLFGLTIALPTDLLPEDVSMEGRDKAGHTDSHSESQLACSPDDSTLKQFSLTAQYTDWEFTLGGTIDAWTFDGIVPAPLLCANLGDTIEVSLTNTLEVPVSFHVHLNSPEGVVNPEQVAPEQTGVFSFLANQAGTYLYHDLANGNEGTGRGLHGALIVRDGMPEVDHEIVVILGEYQPDYHPDTYAAIVNGFAFPYLPVWNFELGERVQVHLLNIGPSEEHTFHIHGHRWIDSDEGRPIDNKFLSPHSAVYHPEISRPEGFIPLAGALADDVSVFAFDADSAGEWMYHCHIYDHINAGMMGHLEVQEVE*
>MP0313_megahit_207017_2654-4639
MQFFNRKQLALWDTALSTSEELAKGLSRRQFGLAAAAAFAMPKALSAHGSTQVTSQGTYNITVDPVRINTGDFQKMGVGYNRSQIPTILRFKEGEEVTINVTNNLSESTSIHWHGLIVPFRQDGVPGISFNGIAPGQTFTYRFPIQQAGTYWFHSHSGLQEPDGAYGAIVIEPRGRERIPAHRDYVVQLADKHPHPGNRILRNLKMQSDYYNRSQRTFQDLIRDARMDGLKATLKERRMWGRMRMLPSDVEDVQGFTSLINGRSTSQNWTGLFRPGEKVRLRIINSSAMTYFDMRIPGLKMVVVQADGNDVEPVAVDELRVAVAETYDVIVQPTQNKVYSIIAESMGRNGLVRGTLSPREGYAGAVPRLRPKPLLTMADMSGMMGGMGMDMGMGMGDHVMQNMTGMNHTDMTGMDHSNMQSSQQPPMPAMTPSEEKPKKKTSMAGMDHTQMQKPAMDGMDHTQMQQKKKAPMSGMNHAQMQKPAMDGMSGMDSMSGMAMSDGGDPFYVPGSGLTPVAYNGGKFLSYADLRAASPRYRHRAPSRTIVLRLTGNMERYIWSINDVKYDDAAPITLRYGERVRMRFINETMMSHPMHLHGMWSIIDAGHGPRNPIKHTVNINPAATTDIEVEADAPGQWAFHCHLSYHARAGMFRKVVVKGRAA*
>MP0313_megahit_208158_1-978
PLKDSDMSNRRSFFKTAGASFLGAAAVSRVGAASLPEAAIQTSAETLVPPSPPNGRPFNPLVTLNGWSLPWRMKDGVKEFHLVAEPVVREIAPGMKARLWGYNCSSPGPTIEAVEGDRIRIFVTNKLPEVTSVHWHGVLLPSGMDGVTGLTQPPIAVGKTFMYEFVLQRPGTHMYHPHADEMVQMAMGMMGLFIIHPRDPRQYRVDRDYGFILNAYDIEPGSATPRVNTMLDFNLWTWNSRAFPGIAPFVARTGERVRIRVGNLTMTNHPIHMHGPHFEVTGTDGGWVPKSARWPEVTTDVAVGQMRAFEFDALAGDWAIHCHKSH
>MP0313_megahit_211095_2-661
QLYITDGNYDQTKMFGHQHTLTTVNGQALGYVPNEIHNLLNNGDVNKNIFVLQPWNSMDLKQYQSQLMFTPTGVHNRIFVENQGNEPVFFHIVGEILDRVTQGNRVQSHATETWLLGGSQNMIVDIVYDEPGIYVAVNHDYAAIYTGAVSITVAGLFLPNINETATALGVVQGAVDHGSYAGVLGNPADSVPPYGPQSIHHPALNVHCMCSDAVAQAQAD
>MP0313_megahit_211726_1562-3265
MPHHPGALGFLATPTGLASIDRRQFLRMSAGFSVLSGVGLRSQELWAFVEPADEDFAEAVEYDLAVGHLGVSFSGDSAEARAINGMIPGPLLRLKEGQDVILRVTNNLDETTSLHWHGMLVPFDMDGVPGFSYSGIEPGETFTYRFRARQSGTYWYHSHSGGQEQRGVYAPIVIDPAGDDPVEFDREHVIVLSDWTDEKPMEVLRNLKGNGGYYNYGKRTLPGFVKDLFDDAGAAIRDRDMWGRMRMDPTDLADVSGATYTFLLNGQTTEQNWTGLFRAGERVRLRIVNAAAMTYFDLKIPGLTMTVVQADGQDVEPVAVEELQIATAETYDVVVEPEAGQTYTIFAQTLDRSGFARGTLSEREGAEAHVPARSPRPLRKMPMAGHKMPMAGHEMPTAATNMPTNPVAHAEHVVGPASPTVHAKLEYAHLRALSPNVDVREPTKTVVFRLTGDMERYFWTLNDKKLSDSDPIRLQVGERVRIQFVNETMMEHPMHLHGVFMELQNGQDRAHAPRKHTISVNPLETVEAHVTYEVAGPWALHCHLLYHMATGMFARVEVTDGPLAENT*
>MP0313_megahit_212698_2439-4223
MSTLTKNNLSRRQFLGGVAGGIFVTGIQAALPLPAWAVTSPRNIHEGVTNYPAQNYFDLNFRYSPLVVNGKTGRSTAINGTVPAPLVRWREGEEVTMDVTNHLEDTEHASIHWHGILVPFRMDGVPGVNFDGIQPGETFRYNFKVQQAGTYWYHSHSKFQEQTGAYGPIIIDPKDGEPFHYDREHVIVLSDWTFENPDTVFRNIMLDPEYYIYYKRTVFDYFDKIEKDGFADANAELLPFRKMNMSPRDLSNVTGSLYTYLMNGHSPDMNWTGQFKPGETVRLRVINASAMSHFDVRIPGLDMSVVMKDGKAVRPVDCHEFRIGIAETYDVIIKPREEKAYTVFAESLDRSGFTRGTLSPAAGMSAPVPRRRQTPDRKLEDIGMGMMKGKYFGGMDEKMMKKMHHKRMQMQDSNIPGPKGPMPFMLDKTNPDVAMAVMDPKQRMDDPGIGLGKDGWKVLTYKDLVSAEPQPYKAEVDRELTINVTANMERGIFSLDGKKYTEHPGPYLFRHNERLRLYMVNHTMMEHPMHLHGMWMQLETGRSNEELPFVHTYLLKPGEVASFLVTPIEKGDWAFHCHLLYHMEAGMFQVVRVA*
>MP0313_megahit_214228_94-960
MPAVNRRKFLGTSASGLGLLGLGGAVPAWARGGDLLSGAARRGIDEATGPNIDLTVARSAFSTGNRRGGAIAVNGSIPGPLLRLREGTTVRLNVHNQLEEDTSIHWHGLLVPFQLDGVPGVSFPGVKPGETFTAEFPVRQAGTYWWHSHSGLQEQAGHYGPIVVDPAGPDPVQADREYIVVLSEFSEMSPHTIFDKLKKGEGYFNYNQNTWTDDYPLSGEDRRMWARMRMMPTDILDVSSATYTYLLNGHGPLDNLEYLFRPGERVRLRFINAGAMTFFNIRIPGLPMT
>MP0313_megahit_214712_5492-7315
MLTMNRRSLLGAGAGAAGLLGAAAFTPAWARGASLNGRHIRAGFDEVSGASIDLTIGEGPRVVQGRRGHAIAVNGSVPGPLVRLKEGEAVRLNVTNTLDEDSSIHWHGLLLPFQFDGVPGVSFPGIRPGETFTYDLPPIRQTGTYWWHSHSGLQEQAGHYGPIVIEPAGPDPVQADRDYVLLLSEFTPMHPHTIMDKLKKGEGYFNYQRTTWTDDYPLSGEDRRMWAEMRMMPTDILDVTGSTYTYLANGHGPMEGLEFLFNPGERVRIRVINGSAMTFFNVRIPGARIHIVAADGQNVRPVPVEEFQIGTAETYDFIVEPTGEAMTIVAESMDRSGMAVATLASRPGARAPVPALRDAPLLTMADMGMSGMDHGASGEMDGMNHAAMGHGPQNPASTQQPEPMEAMNMEGMNMRETSMLPPDVEVGPGIDMVAMNPVDRTGDPGIGLDKVPHRVLTYRDLVALEPNDDLRTPSRQMEIHLTGNMERFMWSFDGKKFSSVSEDPIRFAYNERVRVKLVNDTMMAHPIHLHGHFFELVNGAPADRQPQKHTVIVQPGGSASFDLTADESGDWAFHCHLLYHMHAGMFQIVTVAPQGDAPEQERVGEHG*
>MP0313_megahit_215094_578-1924
MTAHKINQMLSKLVFLYSLILISVITADANSEKLNYTPVVTPNGSTLPWEMVDGVKEFHLIVEEIDWEIAPGMTIKAWGYNGQTPGPTIEAVEGDRVRILVTNKLPEPTAVHWHGVFLPSGMDGVQGLTQKGIQPGETFAYEFTLKQHGTQMYHSHGDEMTQIGLGSMGFFIIHPQERKQKIDRDYAIFLSEWFIEPGASTPDASVMTDFNIFTFNSRAFPGTDPIVAQKGERVRIRFANVAQESHPIHLHGHSFKVVATDGGNIPESAQWPETTVLVAPGQTRDVEFIATPGDWALHCHRRHHPMNAMGHDVPNVLGVDQTGIEEKIRELLPMYMAMGEDGMAEMAEMNMPGPINTLPMMAGEGPFGTVAMGGMFTILKVRDVLDEENVEWYQNPPGTVAHKIGDEVTVPLLQDKQIFVCPMHPEVQKSEPGNCPKCGMNLKEGDKE*
>MP0313_megahit_217215_192-707
MNKRMNFMFTIAAIAVMGGALFGSSFTSQMTGAAFSTDVNVLQKIHDMGGLELVMPAAFAEAGNCDSDEYADRTVVEFPLTGVSIDLPRLGGGTFSAMTFSEQIPGPTLRVTQGDVVKMTLTIPEGEPTPHGNDMHASQVSAVPTFGAVQPGTSMTYCYIAEVPGVYKYHCS
>MP0313_megahit_221103_147-1160
MEKLELPGPRVIIALLLVLLIIVTASPSSGLLGEEFDPLANVPIEGHLGGHTEPQLACTTDDSTTVEVNLTAQATEWQFTAGTTIDAWTFGNALPGPVLCADIGDRIEVNLNNELSVPVSFHVHLPAANGSSNPESVAPGAAATYAFTATTAGAYLYHDLANGNEGIGRGLYGVLIVRDSIPEVDHEIVVLMGEFQPAYHPDTYAAVINGRAFPWMPRWNFDTDEQVRVYLVNAGPSEEHTFHIHGHRWLDADEGRPIDNKFLSPHSAVHHPELPAPEGFIPLANALAADVAVFEFNASAEGEWMYHCHVYDHINAGMMGHLTVGDVESYYHGEDAH*
>MP0313_megahit_222251_385-576
SYAYVLGNPSDAVPPMGLNSIGHPAVNIHGLYTDEVASEMKENGFIPLWEVIPVVAGILTAES*
>MP0313_megahit_222490_3406-5082
MRRIAATWLVYAWIATLPGSLTAQHASDTSTVGEGWRMVPMGTNMPVLPGLEGAVPMVGPFLPGTGVDASALPEARPSQVVTMSDGDTLDISVSMVRRTIEGHELVMFGYNGQYPGPLIRATKDATIIVRVTNRIQLPTTIHWHGIRIDNRFDGVPGVTQPAIQRGESFTYQVKLPDSGMFWYHPHVREDVQQDLGLFGNLLVTSSDPDYYGPAHREEVFVLDDILMDEHGLIPWGESAATHALMGRLGNVMMVNGETDHRLSVQRGEVVRFFLTNVANSRTFNVTFGGNPLKIVASDVGRYEREMWINSVVIAPAERYVVDVRFEEAGEVAISNTIQAINHFRGEFYPQIDTLSMVSVSEEAADPEISEAFETLREHREVISDIERFRPFFGKEPDHELETTLRVRDLPPSIVLAMEADTLFYPPIEWNDGMPMMNWLSTGAQVTWLLRDRDTGAENGDIRWHFDVGDVVKIRVFNTPDSFHPMHHPIHIHGQRFLVLSMDGVESQNLVWKDTAIVPVGSTMDILVEMSNPGEWMLHCHIAEHLNAGMMFSFIVSGQ*
>MP0313_megahit_223245_3-989
MVSFSRRNLIRSTAALAAASALPMPAWARGQSLTHAKNGFGEVSGEDIRLAIANHHFTTGSRSGHAVAVNGTVPGPLVRLREGQTARLQVTNNLDEDSSIHWHGLLLPFQFDGVPGVSFPGIKPGETFTYEFPVRQNGTYWWHSHSGLQEQAGHYGPIIIDSADPDPRYDRDYVVLLSEFTPMHPHEIMRKLKVGEHYFQRDMLTATEGDMSGEMRRMWGKMRMNPRDISDVTGSTYTFLINGHGPQDDLQLAFQPGERVRLRVINGSAMTFFNVRIPGVPMTVIQADGQDVDEVQVDEFQIGVAETYDVIVSPPNGSHAIVAEAMDRS
>MP0313_megahit_225096_1-483
VVGSVIFFSLGDYWISELSPAGMAFAGITDEPAAPAVAQTGADIPITLDFIESKDFRTLAFNALPGEQGNNPTINAKVGDRIIFNILNAGKSFHAFGVTLDEEGFGGILGSSAVASPNSPLKPGEGGTSEFIPGEPGTYYYICTVPGHREMGMVGTIIVE*
>MP0313_megahit_230525_2774-4072
MVSRRQFLGGTGAAMLGAAMVSRAGAASLPEAPLQTKPATQPPLAPPNGRPYNPVVTLNGWTLPWRMRGGWKEFHLVAEPVEREFAPGMTGHLWGYNGQSPGPTIECVEGDRVRIFVTNKLPEHTTVHWHGMILPAGMDGVGGLSQPHIPPGKTFVYEFEMKKSGTFMYHPHSDEMVQMAMGMMGLIVVHPKDPAQHRADRDFVFLLAAYDIDPGSYTPRVAEMTNFNMWTWNSRVFPGIDPLPVRLGDRVRIRMGNLTMTNHPMHLHGHTFEVAGTDGGWVQPSARWPEVTTDIAVGQMRAIEFIADNPGDWAFHCHKSHHTMNAMGHNVPTMIGVQQKDLAKKMNALVPDYMGMGQAGMADMGEMEMPLPDNTLPMMTGQGPFGPIEMGGMFTVMKVRRDLPRNSYADPGWYKHPKGTVAYEYTGTSIDD*
>MP0313_megahit_230704_1-1770
MIAVNRRKFLGAGAGGMGLLGLAGAMPAWARGADILAGNARKGLDEISGPNIDLTVARSAFATGNRRGGAIAVNGTIPGPLLRLQEGTTVRLNVHNQLEEDTSIHWHGLLVPFQLDGVPGVSFPGVKPGETFTAEFPVRQSGTYWWHSHSGLQEQAGHYGAIVIDPAGPDPVQADREYIVVLSEFSEMSPHTIFDKLKKGEGYFNYNQNTWTDDYPLSGEDRRMWAKMRMMPTDILDVSSAAYTYLLNGHGPLDNLEYLFRPGERVRLRFINAGAMTFFNIRIPGLPMTIVQADGQNVEPVEVDEFQIGVAETYDVVVTPGAQQAYTLVAESMDRSGMGIATLASAPGARAAIPPLRDPPLLTMADMGMSGMDHGSSGDAGMSGMDHGSGGDMAGMDHGSSGQSEMAGMAGMSGMQMRDTSLLPPDVKVGPGLDMVSMNPVDRMGDPGIGLADVPHRTLDYRKLRALTPHREGRTPSRRMEIHLTGNMERYMWSFDGKKFSAVSDEPIRFAYNERVRVKLVNDTMMAHPIHLHGHFFELVNGAPADRQPLKHTVILQPGGSAQFDLTADEPGDWAFHCHLLYHMHAGMFQ
>MP0313_megahit_231724_1193-1969
MSRLHTVRSLMRAGLISVVLGALLAGTAARAASAKLPGDFGPPRGEPIHAVLTSPPLVPPPVHRNYPAKVIVELEVVEKEMQISEGVSYTFWTFGGTVPGSFIRVRQGDTVEFHLKNHPSSKMPHNIDLHGVTGPGGGAASSFTAPGHESQFTFKALNEGIYVYHCATAPVGMHIANGMYGLILVEPPEGLPKVDHEYYVMQGDFYTAGKYREKGLQPFDMEKAIDERPSYVLFNGAEGALTGDKALHAKVGETVRIFV
>MP0313_megahit_237075_104-553
MKKLLYISLATILLVACKNEKTSNSDTAPEASKVETKKTPLQESIARGKSVYSKNCAQCHLPTGNGIPNSYPPLRKSDWLTKKRKESIHAVKYGLSGEITVNGKTYDNVMTPMGLSDQEVADVLNYAMNMWGNKQEKMVSSEEVSQVEK*
>MP0313_megahit_240268_1-588
GMSRNLNRRDVMRGTAMLGGTLAMSAYLPAWAQPVSRGIARPLPTVSGTNIALTIDRMKLVMDGITTPAIGVNGTVPAPLVRLQEGQNVRLAVTNNLDEDSSIHWHGLILPFQMDGVPGISFPGIKARSTFVYEFPILQSGTYWYHSHSGEQEQAGLYGPIVIDPAGADPIAFDREHVIVLSDHSEMTGEEIFRKL
>MP0313_megahit_240608_110-1180
MPTHVFTIGQKMAVVIAIVSLGFAGYLVFPTMDITAQEQPEIFVTHTGAVVQTTGDVLDPVYTIQEVEFDPEKYLREFDYGKVSQLEDGTTLREFTIIAEDDKIMEIAPGIFYNVWTFNGSVPGPTIRVTEGDLVRIHFTNNGSKEHTMHFHGNHPAEMDGIFEIVGSGGGQFTYEFIAGPVGVHLYHCHVMPVEEHIGHGLYGVFIVDPKEGRQQADEMVMVLNGFDTDFDGENNLYAANTIPFYYQHHPIQVNTNELIRVYVVNIVGLDPINNFHLHGTLYKYYPTGTDMTPSYFSDMTTFSQSERGILEFEYEYTGRYMFHAHITEFSDKGWSGLFYVKDSSQPNMEVYDYGS*
>MP0313_megahit_242415_1489-1701
AVDAGAYSGVLGNPYDAIPPYGEQSIMHPAKNVHCMCSDAVAASQAAEGAVELWVAVPAILEAAAAAAEE*
>MP0313_megahit_242880_1-783
ALTGDKALHAKVGETVRIFVGNGGPNLVSSFHVIGAIFDQVRYEGGTNVQKNVQTTLIPAGGAAVVKFTARVPGSYVLVDHSIFRAFNKGALAILKIDGPESKLVYSGKELDSVYLGDRAAPNMSAVTKATQASVSGTLTVQDQVQAGRALFAGTCSVCHQGNGAGLPGVFPPLAKSDFLATDPKRAMNIVLHGLNGKIKVNGQEYDSVMPPMTQLNDDEVANILTYVLNSWDNPGGRVSAEDVKKVRAQPAPAKAVAEH*
>MP0313_megahit_243231_2253-3743
MQSKESRLTRRAVLAGSGALAIGGGLAAVLGAGGRTPVGASTTAGRRVLKTGTTSAPLVGEASQIPVWGYNGSVPGPALRLGQGEAFEVLLENALEEKTTIHWHGVRVPNAMDGVPHLTQPPVEPGERFRYAFTPEDAGTFWYHPHQRSFEQVGRGLYGPLIIEEADPPQVDRDLVWMLDDWRLNDQGQISGGFGSRHDAMMAGRIGNTITINGKPAAPLIARPNERIRLRLVNAANARIFGLDFGELDPMVVALDGQPVEPHRLSAPLLLGPAMRADLIVDFDYPAGTRHSLRDVFYDGLEYELTTFECQGKEVRERRLSDPAPLPPNPLAEPELATAERHRIIFGGGMMGMMGRTASGSDARNEQRTGSGMMMGRMGGSGMMSGGMMGWTVNGVSASGHVHDPIISAVRGTTLLLDMTNETAWWHPIHLHGHSFRVLSRNGQPTRYQEWQDTVLMAPEERVEIAFVADNPGDWMFHCHILEHQAAGMMATIRVN*
>MP0313_megahit_244748_1-1299
MLNRRQLLGAGAAGATLVSSKAWGQTLNMGLPEAAQMDSAATAITARPSSGPDYTPVVTLNGWTLPHRMNNGVKEFHLVAEPVERELADGMIAHLWGYNGQSTGPTIEAVEGDRVRIYVTNKLPEGTTVHWHGLILPSGMDGVSGLSHPSIPPGKTFVYEFDLVKSGTFMYHPHGDEMTQMAMGMMGMFVVHPKDPTFMPVDRDFLIMLNAFDIDPGTYVPRIMTMTDFNLWTWNSRIFPDIDPLVVNKGDKVRVRVGNLTMTNHPIHMHGYDFKVTCTDGGWVPPEAQWPEVSIDIPVGAMRAYEFVADHLGDWAIHCHKSHHTMNAMGHDVPTFIGVNKKPLTQKIRQFQPEYMPMGMSGMGDMAKMEMPLPDNTIPMMTGWGPYGPIEMGGMFSVVKVRDGIDADDYSDPGWYENPPGEMAYEWTGELPE
>MP0313_megahit_245662_418-1995
QGAIEVAGRSGHAFAVNGSVPGPLVRLKEGEAVTLRVANHLAQDTSIHWHGLLLPFQFDGVPGVSFPGIKPGETFVYELPALRQSGTYWWHSHSDLQEQAGHYGPIIIDPAGPDPVQADRDYVLLLSEFSPLHPHTIMAKLKKGEEYFNRQKTSWTDDYRLSGSDRRMWAGMRMMPTDIADVTGSTYTYLINGHAPEDSLEYLFSPGERVRLRIINGSAMSFFNIRIPGVRMSVVQADGKNVRPIEVDEFQIGTAETYDIVVEPTAEAHTIVAEAMDRSGMAVATLASRAGARAPVPSLRDPVLLTMTDMGHGGMDHSGGGHSNMGHAPSTGGMDHGSMKMRDTSSVPPDVALGPGVDMVSANPADRMGDPGLGLDNVGHKVLTYRDLTALEPNDDPRKPSRHMQIHLTGNMERYMWSFDGRKFNAVADQPIRFAYNERVRVKLVNDTMMAHPIHLHGHFFELVNGADRMHQPQKHTVIVQPGGSATFDLTADEPGDWAFHCHLLYHMHAGMFQVVTVASPDGQA*
>MP0313_megahit_248608_391-1941
MPALNRRRFLGTSASGLGLLGLSGAMPAWARGADILAGNARKGLDEVSGPNIDLTVARSAFATGNRRGGAIAVNGTIPGPLLRLKEGTTVRLNVHNQLEEDTSIHWHGLLVPFELDGVPGVSFPGVKPGETFTAEFPVRQSGTYWWHSHSGLQEQAGHYGAIVVDPAGPDPVQADREYIVMLSEFSEMSPHTIFDKLKKGEGYFNYNMNTWTDDYPLSGEDRRMWARMRMMPTDLSDVSAPAYTYLLNGHGPLDNLEYLFRPGERVRLRFINAGAMTFFNIRIPGLPMTVVQADGQNVEPVEVDEFQIGVAETYDVVVTPGEQQAYTLVAESVDRSGMGIATLASAPGARAAIPPLRDPPLLTMADMGMSGMDHGAGSNDAGMTGMDHGAGGMAGMDHGSSGAAGADGMSGMDGGSAEMAGMAGMAGGMQMRDTSLLPPDVKVGPGLDMVSMNPVDRMGDPGIGLADVPHRTLDYRKLRSLTPHQEGRTPSRRMEIHLTGNMERYMWSFDGKKFSAV
>MP0313_megahit_251258_391-2397
MSRNLNRRDVMRGTAMLGGTLAMSAYLPAWAQPVSRGIAKPLPIVSGTEIALTIDRMKLVMDGITTPAIGVNGTVPAPLVRLKEGQKVRLAVTNNLDEDSSIHWHGLILPFQMDGVPGISFPGIKARSTFVYEFPVVQSGTYWYHSHSGEQEQGGLYGPIVIDPAGPDPIAFDREHVIVLSDHSEMTGEEIFRKLKQMGGAYFNYQRPTLSGLLAGREMRLKDRMEWGKMRMDPADIADVTGSTYTFLVNGFGPYDNWTGLFRPGERVRLRIVNAAAQTNFNVRIPDLPMTVVQADGQNVRPVTVDEFQIGVAETFDVIVTPEDRAYSFVSEAIDRSGMGRATLAPREGMIAPVPPLRPRTLLTMTDMGMDMSGMEGMSGMADENPVAKRGPDPTLMQNASRNLWKLTGWKEPTDHGTKAVGAAMAGMAGMGGDQMSGAMPGMDHSQMAAGAAGMAGMDHGQMSSGGMAGMDHGSGGSMDMNMRNPKNAPGVKMGPGVQTISPMPKDRTGEPPQGLEDADHRVLTYRDLVALDRNPDVRAPSRQLEIHLTGNMERYMWGFDGQKMSDPADPIPFRKDERARVTLVNDTMMPHPIHLHGHFFELVTGHGDFAPRKHTVNVAPGGKMTFDVTADAPGDWAFHCHNLYHMTAGMMRVVTVRPMGEENRDAA*
>MP0313_megahit_251941_1599-2654
MKKTRSNAVILIIALIIGLSMIVVFSTLSEVELEQKTLVTPSGALIQTTGEIINPIDYSGEPLDFDPDSFLRDFNYGKVSQLSDGTTLREFTLIAEDDKIMEISPGVFFNVWTYNGATPGPTIRVTEGDLIRVKFINNGEKSHTVHFHGTHPAEMDGVFENVGPGGKFTYEFVAGPAGVHLYHCHVAPVEEHVSRGLYGAFIIDPKEGREPADEMVMILNGFDTDFDTENNFYAVNTIPFYHLYKPIEIDLHKLVRLYVINILEFDPINNFHLHGNMFNYYPIGTQSEPSSFTDIVTLSQGDRGIIEFEYKYPGKYLFHAHKVEFSEKGWVGIFLVKDNQEKNIQEIKYGT*
>MP0313_megahit_252730_127-2136
MINRTLCLGLLLGLSWAARCAEVEYHLTISEKLIAPAGKQVRALAINDSIPGPPLRFRVGDWARIRVTNRLPTEQTSLHWHGLLVPNEQDGVPYVTMPPIEAGTSRLFEFELTHPGTYWYHSHTSLQEQRGVYGSIVVEPREADPDSPDREYVVVLSDWTNEHPDEVMRTLVRGDDYYALRKGNMQSLWGAHKAGALKDYLEREWTRMPPMDISDVAYDAFWINGQPRIELAGKAGERIKLRIINAAASTYFYIHSAAGPLMIVAADGPRVQPVEVNRLLMGMAETYDVIVTLPGDGSYEVRATAQDGSGHASLFLGTEETRFVEDIPKPDLYRMEWMAAALEVNEKPLDAPEPARPQAPYRKLKSTTPTTPPADAPLRELELRLTGDMQRYIWSLNGRTLMEESTIPVKHGEVLRLKLINDTMMHHPMHLHGHFFRLLNGQGAYSPLKHTVDVPPMGTQTIEFEANEVGDWLFHCHLLYHMKAGMTRVISYTDQGAHHRPTLDTKHMNPWRFNLGGTVQNNFTEGHAGWMNARNNVGLDWEHGLDRHEEYEMDLIWKRYFNPNFSTIAGYRFTNTPDTRDRAFGGVLYRLPLMVEGSITVDTEGDLRPRLGKTLQLTDRLSLINEVEYDTQTHWEWSSTLEYRYNKRFSITTGYHSNFGLGGGFYFRW*
>MP0313_megahit_256217_1173-2996
MRNNNPLHQVSTPRRRFVQGLAAGGVLAAFPSVLHAASSLLAGTSTGTAPELSGEVIDLVIDESPVNFTGVVRMATTINGSIPAPTLRLREGDDVTIRVTNKLSVPSSIHWHGIILPYQMDGVPGISFKGIMPGETFVYKFKLQQSGTYWYHSHSGFQEMTGMYGALIIEPREKDIISADNEHVIQLSDWTDDDPMDLFRKLKVQSDVFNFNQPTVPEFFDDISNSSVSNALQRREMWNKMRMNPTDLADLSASAMTFLMNGCAPLTNWRGMFKAGEKVRLRFINGSSNTFFDVRIPELKLTVVQADGQNVEPVTVDEFRFGPGETYDVLVEPKNDAYTIFAQSMDRSGYAKGTLSMAPNIDAPVPALDPVEWLTMTDMMGNMAQGGEHSAMAGMADMSGMNSNKMDHSAMGHGAMAMDHSKHGMTKNPLAVASTKVRHAKTEYGASVDMRVDMPRTNLDDPGIGLRKNGRRVLTLADLHSLEGITNQQEPEAEIELHLTGNMERYSWSFDGLEFGKSTPVHMKHNQRLRVILQNDTMMTHPMHLHGMWSDLENEKGDVQVRRHTIPVQPAQRISFLTTPHDVGRWAWHCHLLFHMDAGMFREVVVS*
>MP0313_megahit_257745_758-868
SHNLIEAVMMGAASHVIVEGDWNNDLMEQVAKPHNF*
>MP0313_megahit_258275_2672-4426
MGLLGLAGAVPAWARGADLLTGAARKGIDEATGPNIDLTVARSAFSTGNRRGGAIAVNGSIPGPLLRLKEGTTVRLNVHNQLEEDTSIHWHGLLVPFELDGVPGVSFPGVKPGETFTAEFPVRQSGTYWWHSHSGLQEQAGQYGPIVVDPAGADPVQADREYIVVLSEFSEMSPHTIFDKLKKGEGYFNYNQNTWTDDYPLSGEDRRMWAKMRMMPTDILDVSSAAYTYLLNGHGPLDGLEYLFRPGERVRLRFINAGAMTFFNIRIPGLPMTVVQADGQNVEPVEVDEFQISVAETYDVVVTPGEQAAYTLVAESMDRSGMGIATLASAPGARAAIPPLRDPPLLTMADMGMSGMDHGSGDSATAGMDHGDGDMAGMDHGSGDTSGTEGMSGMSGMQMRDTSRLPADVEVGPGLDMVAMNPVDRMGDPGIGLDDVLHRTLDYRKLRALTPHQEGRTPSRRMELHLTGNMERYMWSFDGKKFSAVADEPIRFAYNERVRVKLVNDTMMAHPIHLHGHFFELVNGAPDNRQPLKHTVIVQPGGSAQFDLTADEPGDWAFHCHLLYHMHAGMFQIVTVANPAGGEA*
>MP0313_megahit_259774_2847-4661
MVAINRRNFLGSSASGVGMLGLAGAMPAWARGGLDGTIARRGSDVLSGEHLTMSVADTTFTTGSRRGPGVAVNGTIPGPLVRLKEGQNLTVDLLNRSSHGTSIHWHGLLVPFLMDGVPGVSMAAVEPGDTYRYQFPIRQSGTYWWHAHTLQEPLGHYGPLIVDPIEPEPYEYDRDYVVMLSDWSTMSPYSIMKKLKVAEGYFNYGKTTWTDDYDMSGEERRMWARMRMMPTDISDVSGATYTFLINGHGPEDDLEYLFQPGERVRLRFINGAAMTYFNIRIPGLPMTVVQADGQNVQPVETDEFQIGVAETYDVIIEPRGEAYSLVAEAIDRSGMGVATLASRPGARASVPPLRKPPLLTMTDMGMAGHGDSAGAAGDGHAGHGAAASMDQSAGGMAGMDHGSSGGSEMAGMAGMSGMNMRDTSLLPPNVKVGPGIDSVAMNPIDRMGFPGLGLDDVSHRVLNYNQLIAAKPNTDNRRPSRLKTIHLTGNMERYMWSFDGKKFDEITEPIQFAYNERVRVKLINNTMMAHPIHLHGHFFELVNGAPADRQPLKHTLTVQPGGSAQFDLTANERGDWAFHCHLFYHMHNGMFQVVTVRPLEGGEG*
>MP0313_megahit_260464_1-1029
PGQSFTYDFVPQDAGTFWYHPHHRSFEQVARGLYAPLIVEEREPIMVDRDITWMLDDWRIGADGQINDDFGNPSDAFMSGRVGNTMTINGRPPQPFVVRSGERIRLRLINAANARIFALDFSRLNPRIIALDGQPVAPHEVDGALHIAPGMRIDLILDPEGAPGSRVTIGDSFYEGLEFALTDVVYSDTPLRADPLTTPIALPPNPIPEPQTETSTRHEVVFGGGMMGPSATGKMDWTVNGVAASGHNLDPVLTLPRGESVILTLRNETAWWHPIHLHGHSFRVLSRNGKPTRYREWQDTVLIAPDEIVEVAFVADNPGDWMFHCHILEHQAAGMMATVRVT*
>MP0313_megahit_261781_3-470
MAMNIAKLSRRGFLAGGGAVAVTGTAALFMQRGGSVMAGSAVRGPIDMRLLASPATVPLLGDAQGGVDVWAYNGEVAAPEIRIRQGERLRVTLDNGLAQETTIHWHGLRVPNAMDGVPHLTQDPVRPGQSFTYDFVPQDAGTFWYHPHHRSFEQVA
>MP0313_megahit_262916_3194-4552
MNNQSAGLQINRVAGMVLTVVLSVINTQLFGGSLPKDASYTPVITPNGSTLPWKMVDGVKEFRLVVEEIEWEMAPGMVIKAWGYNGQTPGPTIEAVEGDRVRIYVTNKLPESTAVHWHGVILPSGMDGVSGLTQPGIQPGETFIYEFDLKQHGTQMYHSHGDEMTQIGLGSMGFFIIHPRKRENHIDRDYAIFLNEWFVDPGTSTPDANVMTDFNIFTFNSRVFPGTAPLVGKTGERIRIRIANVAQESHPIHLHGHSFKVVATDGGDIPELAQWPETTVLVAPGQTRDFEFIANPGDWALHCHRRHHPMNAMGHDIPNVLGVNQDGVEEKIRKLLPNYMAMGEKGMHEMAEMNMEGPPNTLPMMGGEGPFGTVAMGGMFTILKIRDNLADGEDPGWYPNPKGTVASTVMPKLPVKKESQSLFVCPMHPEVSLSYRGRCSKCGMNLVEENKK*
>MP0313_megahit_263245_3-329
MNQNRLSLMNKRFTMLFTVAAVAVMGATLFGSTYSQTQISGQSYDMSSMDMDMMDKIRNMGGLQLVMPQAFAETDCGVLADSGRNVVEFNLTGESVSLPIMGGESYNAM
>MP0313_megahit_264147_2701-5088
MKKISYAFILLLLCTYTASAQSVEGNVDNLPVHEYTLTLKEEMVNKAGKEVKGMTVNGGIPGPTLEFTEGEYAVIYVKNEMSVETSIHWHGLLLPNFYDGVPYLSTPPIEPGKTLKYEFAIKQNGTYWYHSHTMLQEQSGVYGSIVIQPKEKTLEYDKEQVLVLSDWTNEKPRDVLRFLKRGTEWYNIRKGTATPLNQVIARGAFGAQLNFWRQRMESADVADVYYPAFLINGEEKVEYPEFKPGEKVRLRIIDGSASTSFWMAFGGPDPLLVSADGKDVVPVKHNKTFIGVAETYDFIVTIPENGKLEYKIMAQDGSGTATAYLGQGPIVAAPDVSKPDKIGMMQQMAKMKMKMGAPALKFRPGKDERYEMKEKWGMQMEGMKDMDMGTMNMDKSNMKGMEMKKHKMDEMQMDMKKDSMQMDHSKMAGMDTKMDTKMKKASQMDDMKMDEADGMQGMNMFSEYNYDYLKSPEKTNYDPDVPVTDILLNLTGNMQRYIWSLNGVPLSEADKIKIKGDEVTRITFNNLTMMHHPMHLHGHFFRVINENGEYSPLKHTVNVPPMKQVTIEFYGDEYGDWFFHCHILYHMMGGMARIVSYDTPRDPRLKEYPVSKLIDETDQFYSYGMIDAASHMTTLNLISSNIRNQFSLRGEYGWNRNMEVEAAYDRYLYDYLTVFGGVNVENEMEDSLEEITTTAIAGIRYLTPYLFTLDVRMDSKLRPQISLSRAITIFPRTIVFGMYEYQADFGWVDDLPQGDNFKKEITWSTGVEYLLSKNFSLMGSYDNRFGAGGGLSLRF*
>MP0313_megahit_264602_191-1993
MGLLAGFDSLLPAYARGQLDNTNAFHTVRNGADIYDLTVARTPLKIGGTVSEQPITINGTLPAPLVRLKQGREAILRVTNTLPEATSIHWHGLILPYQMDGVPGVSFPGIMPGETFEYRFPVEQHGTYWYHSHSGLQEQLGHYGPIIIDPAEPESVAYDREYVVVLSDWTFDSPEDVFRNLKVAEGYYNYNQRTVSDFFKDVETMGWDAAWSKAGMWGRMRMSPRDILDVTASEYTYLMNGSPSASNWTGLFRPGEKIRLRFINASAMTYFDVRVPGLPMTVISADGQPVQPVETDEFRIGVAETYDVIVQPTDTAHTVFAQSQDRSGYVRGTLATRKGVEAPVPPMYPRTERGMAAMGMGAMSMGAMGKDGDMNMDSGMDMGGKMEMMSGSNDKAHGQMMMNGADSGMSKMNSDKATMNEVPTAGRPISHGPDNHGPGAAMVASSPQSRLDDPGVGFETANHRVLTYSQLQSIEGWPDKRPAEREVELHLTGNMERYMWSFDGKKFSEVDGPVKFYHGERLRLILVNDSMMDHPIHLHGMWMELETGAGEYRPRKHTISVKPGERVSALITADAPGDWAFHCHLLYHMDAGMFRVVSVV*
>MP0313_megahit_266317_101-607
MLTGGQKMIIVIAVVSLGFAGYLVFPAMDITAQEQPEVFVTHSGAVVQTTGDVLDPVYTIQEVEFDPEKYLREFDYGEVSQLEDGTTLREFTIIAEDDKIMEIAPGIFYNVWTFNGQVPGPTIRATEGDLVRIHFTNNGSKEHTMHFHGNHPAEMDGIFEIVGSNGGQF
>MP0313_megahit_266364_86-2263
MKTIKIITLLLFTTSIFAQVGTNGNDRKEDGRPVKEYNLTIEENEMTLGGVTANAMTINGGIPGPVLEFNEGDLAIINVTNKMDEETSVHWHGLILPNFYDGVPYLTTPPIEPGTTFQYRIPINQSGTYWYHSHTMLQEQKGVYGSIIIHPKEKTLEYDKDLVVVLSDWTNEKPMNVLRNLKRGNEWYQVKKGTAVPLSRVISEGAFGAQLKFWRDRMEGADIADIYYPAFLSNGKKLAEYPEFTAGEKVRLRFINASASTYYWMDFGGGNPMLVSSDGVDVQPVSKSRFLFGIAETYDVIVTIPEGTIEITATAQDGSGHTSIQLGNGTLYPAKRIDRPDKVAMMKQMAKMDMKMGAPAMVGNKKKNIPEVLMQKYGMKMNMKDGEMKMGNDKMSMKDGKMNDQMDMKMDDTMGMKKDSMSMSHNGASNKMEGHMHNMPMMQKDSTSFDYEERKTYFNYDFLEAKEKTEFKADLPVNEVLLNLTGNMNRYVWSMNGVPLSETDKINIKGGEVTRITLNNLTMMHHPMHLHGHYFRVINEKGERSPLKHTVNVPPMQKVIIEFYNEEYGDWFFHCHILYHMMGGMARVFSYDTPRDDRMKDYPVQKLIDETDHYYSWGLARAGSNFNELFLTSSNIRNEFGLRTEFDYDQNLEAEISYNRYLNDWVRVYAGVNTETSTPDSYDTFNTVGLVGVKYFTPYRFNVDVSMDHQLRPRIRLDRELLIFPR
>MP0313_megahit_268531_2-148
MLFTIAAVAVMGATLFGSTYTQTQISGQSLDMSKMDMMDKIREMGGLQL
>MP0313_megahit_269242_1-1647
MTSWFPQPKQPWQLSRRRFVQGLAAGGVLAATPSWLQAAVKSATALGSAPVLTGREIDLVIAETPVNFTGVTRMATTINGSIPAPTLRLREGDEVTIRVTNRLAVSTSIHWHGILLPYQMDGVPGISFKGIAPGETFTYRFKLRQSGTYWYHSHSGFQEMTGMYGALIIEPRAGERHHTDQDHVVQLSDWTDENPMHAFSKLKVQSDIYNFSQPTFFDFTRDVSNMGLQAALEKRQMWNQMRMNPTDLADLSAATFTYLMNGTAPASNWTGLFNKGDRVRLRFINAASNSFFDVRIPGLKMTVIQSDGQDVEPVSIDEFRFGPGETYDVLVEPKDDAYTIFAQSMERSGYALGTLATRQGLSASIPTLDPVEWLTMTDMMGAMSHQEMNQKGMDHSAMSMGNMDMGGMDHSNMHGGMAMDHSQHSGQSMPGMNQATRSPLAKPSSTVRHARTEYGPSVDQRVNTPRTTLDDPGIGLRDLSEKGLRPQGHRVLTLADLKSIDGILDDQREPVRELELHLTGNMERYSWSFDGLEFGKSTPVSLRHNERVR
>MP0313_megahit_269829_2-376
MNKRMNFMFTIAAVAVMGGALFGSTFTAQLNATTFDVKSDVSALQKIRDMGGLELVMPAAFAATGACDDASFEGRTIVDFPLTGVSIDLPTGLAGTLHAMTFSEQIPGPTLRVTQGDVVRMTLTV
>MP0313_megahit_271090_1513-2649
DRKMWAEMKMSPTDLADVSGYTYTYLMNGQAPDGNWTGIFKPGEKIRLRFINASAMTYFDVRIPGLKMTVVAADGLHVKPVSVDEFRIAVAETYDVIVEPDSEQAYTVFAQSMDRTGYARGTLAVQEGLSAPVPSPDPRPLIAMGDMGMDHGSMGGMDHGNMAGMDQGNMAGMDHGSMQGGMAGMDHSQMAGMDHSGMAGMAGNMQAHPASETNNPLVDMQTMTPTHKLDDPGIGLRDNGRRVLTYSDLRSTFPDPDGREPSRTIELHLTGHMEKFSWSFDGIKFSDAEPLRLKYGERVRITLVNDTMMTHPIHLHGMWSDLEDANGNFLVRKHTIDMPPGSKRSYRVTADALGRWAYHCHLLLHMEMGMFREVRVDE*
>MP0313_megahit_272906_1-378
MLNKGFVAALALLPLISWAGEYSLTVDRVTIDTGDFRKQGIGYNGASPGPILRFREGEDVTIHVTNNLDEPTSVHWHGLILPYQMDGVPGLSYPGIAPGETFTYRFPIKQSGTYWFHSHSGFQEPD
>MP0313_megahit_274294_3-881
GTYGSPLAWGYSSQRKQQIDRDYAIFLNEWFVDPGTSTPNVSVMTDFNIFTFNSRAFPGTAPLVAKTGERVRIRIANVAQETHPIHLHGHSFRVVATDGGDIPESAQWPETTVLVAPGQTRDFEFIANPGDWALHCHRRHHPMNAMGHDIPNVLGVNQDGVEEKIRKILPNYMAMGEKGMHEMAEMNMPGPPNTLPMMGGEGPFGTVAMGGMFTILKVRDILAEGADPKWYPNPQGTVAHLVGSESGSSEKKVLQSLFVCPMHPEVRQSEPGSCPKCGMNLIEDNGSRMDLE*
>MP0313_megahit_277624_2-946
MLSSGQMMIIVISVVSLGFVGYLVFPAMDITAQEQPEVFVTHSGAVVQTTGDVLDPVYTIQEVEFDPQKYLREFDYGKVSQLEDGTILREFTIIAEDDKIMEIAPGIFYNVWTFNGQVPGPTIRATEGDLVRIHFTNNGSKEHTMHFHGNHPAEMDGIFEIVGSGGGQFTYEFIAGPVGVHPYHCHVMPVEEHIGHGLYGVFIVDPKDARPQADEMVMVLNGFDTDFDGENNLYAANTIPFYYQHHPIQINTNELIRVYVVNMVGLDPINNFHLHGTLYEYYPTGTDIIPSQFTDMTTFSQSERGILEFEYEYTG
>MP0313_megahit_278075_2-757
MQSKTTRRTFVKGLAAAGILGGMGMWRTPVWAVTSPGQPNVLSGNDFDLFIGETPVNITGAARTAMTINGSLPGPILRWREGETVTLRVRNRLKEDTSIHWHGIILPANMDGVPGLSFHGIAPDGMYEYKFKVNQNGTYWYHSHSGLQEQVGVYGALVIDAKEPEPFSYDRDYVVLLSDWTDENPARVLAKLKKQSDYYNYHKRTVGDFINDVSEMGWSAAVADRKMWAEMKMSPTDLADVSGYTYTYLMNG
>MP0313_megahit_278622_4835-6526
MPSLSRRHLIRSTAALAAASALPMPAWARGASLTHARNGFGEVAGEDIALAIGNHHFTTGGRSGHAFAVNGTVPGPLVRLRQGQTARLHVTNNLDEDSSIHWHGLLVPFQFDGVPGVSFPGIKPGETFTYEFPIRQSGTYWWHSHSGLQEQAGHYGPIIIESATPDPRYDRDYVVLLSEFTPLHPHEIMRKLKVGEHYFQRQMQTATEGDMPGEMRRMWGQMRMNPRDISDVTGTAYTFLINGHGPQDDLQLTFAPGERVRLRVINGSAMTFFNVRIPGVPMTVIAADGQDVDAVQVDEFQIGVAETYDVIVTPPDGSHAIVAEAMDRSGMGVASLTSHTGHRATPPPLREIPTLTMVDMGMMDHGEMDGMGGMDHSMRDKSLVPDDVEVGPGVDMIAPMPIDRMDSPGLGLDGVGHRVLRYTDLKARRMNPHRSIDREMEIHLTGNMERYMWSFDGKKFTAVTDDPIRFGYDERVRVKLVNQTMMAHPIHLHGHFFELVNGADHMHQPLKHTVIVQPGGTATFDLTANEPGDWAFHCHLLYHMHAGMMQVVTVRPFPEGGTS*
>MP0313_megahit_278808_2-1192
RFVQGLAAGGVIAGLGLGGMPARASQAQGTAFGTAPVLRGTEFDLVIAETPVNFTGKPGMATTINGMLPGPTLRWREGDTVTIRVTNRLPEPTSIHWHGIILPFQMDGVPGISFSGIAPGETFTYRFKVQQSGSYWYHSHSGFQEMTGLYGGIVIDPAGEDRVRADRDYTVLLSDWTDEDPMRVLTKLKIQGDYYNYNQPTVVDFFRDVSREGWTSAMNKRQMWNQMRMNPTDLADLSSATLTYLMNGVTPAGNWTGLFSRGQTVRLRFVNGAGNTFYDVRIPGVKMKVVQVDGQDIEPVSVDEFRFGPGETCDVVVTPTDDAHTIFAQTMDRTGYALGTLAVRQGLQATVPSVDKAEWLTMADMMGDMGGMSGMSGMSGMSGMSGMSGMSGMSGMS
>MP0313_megahit_282970_1895-3874
MLNDCLMLNDSPGIAMEVLLAFVTQGHNLPTGARIVGDNTSIDLALRRKFLRQMAGAGLAATGAGIGTPASGLQSQDRSTDLSGTEFALTIGRTPVNFTGHLRYALTVNGSIPAPILRWKQGSEVTLRVTNTLATQTSIHWHGILVPFAMDGVPGVSFPGIPAHQTFVYKFKVRQAGTYWYHSHTRFQEQLGLYGPLVIEPQRPAPIPSDRDYVVMLSDWTDEDPENVFLHLKQSSDFYNFQLPTVTDFVADVRAAGLSKALARRRMWNQMRMNPTDLADVSAATYCYLVNGATPFTNWTAIAEAGEYVRLRFINGSATTTFDVRIPGLTMRVCAADGQDVEPVNVDEFRIGVAETYDVLVQMPRNEAYTIFAQAMDRSGYARATLAPKHGMRAAIPIMDPKTWLTMADMGMDMNMNGMSMTSGPPNETMETQDNGIHSPLGHSMQAGGETAADAMPGMRLQSGDEGMAGMKPSMSMSHDGKPEHSHPMTMLGMHGGPEVDMRSMNPSKSLADPGPRLRQNGRRVLTYADLRTLGQPYDDRPPGREIVLHLTGNMRRFIWGFDGKRFSEAEPIRLYYGERLRITLVNDTMMNHPMHLHGMFSELENTERQALVRKHTINVQPSKQISFLVTADAPGQWAFHCHLLYHMEAGMFRKVVVA*
>MP0313_megahit_282970_12565-13305
MQGLAAGGVIAGLGLGGIPARASQAPGTAFGSAPVLRGTEFDLVIAETPVNFTGKPGMATTINGMLPGPTLRWREGDTVTIRVTNRLPEPTSIHWHGIILPFQMDGVPGISFSGIAPGETFAYRFKVQQSGSYWYHSHSGFQEMTGLYGGIVIDPAGEDRVRADRDYTVLLSDWTDEDPMRVLTKLKIQGDYYNYTQPTVVDFFRDVSREGWTSAMDKRRMWNQMRMNPTDLADLSSATLTYLMNGV
>MP0313_megahit_286304_874-1752
MTHGFPRPKQPWQLSRRRFMQGLAAGGVLASTPSWLQAAAKGATALDSAPVLSGREIDLVIAETPVNFTGVTRMATTINGSIPAPTLRLREGDDVTIRVTNRLPVATSIHWHGILLPYQMDGVPGISYPGISPGETFVYRFTLRQSGTYWYHSHSGFQEMTGMYGALIIEPRAGERHRADQDYVVQLSDWTDEDPMRAFSKLKVQSDVYNFNQPTFFDFTADVSKLGLQAALEKRQMWNQMRMNPTDLADLSAATLTFLMNGTTPAGNWSGLFQRGDRVRLRFINAASNSFYD
>MP0313_megahit_289055_1153-2928
MANSVEENRRRFIKSAIGTASALVLAKMAPAWAYPLGRSYGDVIHAQNVVDLHIRREDMNVAGRIARPITINGSMPGPLIRLKEGQRAKLHVSNALDESTSIHWHGIILPENMDGVPGVSFPGIKAGESYHYEYDVQQSGTYWYHSHSGLQEQLGHFGPLVIDPADGDIGADREHVIILSDWTFEDPDEVFRNLKVAEGYYNYQQRTLGDTFDDIRRQGLAKTWQERSMWNEMRMSARDLLDVTGSTYTYLMNGRDNSTNWTALYKPGEKIRLRIINGSAMSFFDFRIPGLEMTVVSADGQPIKPVTVDEFRIGVAETYDVIVTPKNDRPYTLFAESMDRSGYVRGTLATELGQEAPVPELRPVPERGMAAMGMSHEMGGMDMITTNEDQLGMDDHQEMSGGHGGHKAATQQRPSAPDLGIEHAPGGHGPGAAMIARNPVSRLNEPGIGLENVDHRVLVYGDLIGAHPWPDDREPERDIELHLTGNMEKYMWSFDGVKYTEVNGPVEFHHGERLRLIMVNDTMMDHPIHLHGMWMELENGQYPRPRKHTISLKPSEVVSLQISADAPGSWAFHCHLLYHMKAGMFRVVRVS*
>MP0313_megahit_289055_4908-6725
MKLPINPISTFNPTRRRFVHGIAAGGVLASFPGLLYAMDNSKQLAYRGTAPVLTGQTIELVVDQSPVNFTGVTRMATTINGSIPAPTLRLREGDEVTIRVINRLKVATSIHWHGIILPYQMDGVPGISFQGIEPGETFVYQFKLQQSGTYWYHSHSGFQEMTGMYGALIIEPREGQSLVEQSHLDADRDYVMQLSDWTDEDPMAVFSKLKVESDVYNYNQPTVPSFFSDVSKLGLMGAFEKRQMWNQMRMNPTDLADLSSATLTYLMNGTTPAGNWTGLFQPGERVRLRFINGASNTFYDVRIPGLKMTVVQTDGQNVQPVSVDEFRFGPGETYDVMVAPQNDAHTIFAQSMDRTGYARGTLAIHEGLTDDIPALDPVKWLTMSDMMGKMNHGSGHGSEQSTMNPSEMNHSDMAMDHSQHGMSQNPLATPSQKVNHARSEYGPSVDMRVDMPNTNLNDPGVGLRDNGRRVLTLSDLRSVDGVLNDTRVPIREFELHLTGNMERYSWSFDGLEFGKSTPVHLPHNERIRIILQNDTMMTHPMHLHGMWSDLEDDQGNMLVRRHTIPVQPAQRISFLTTPHDLGRWAWHCHLLFHMDAGMFREVVVS*
>MP0313_megahit_289352_3-902
CSGVHLAGMDAHVLSGMYGIAIVDPANGYKKLMVEKTSGSGEMNRVFYDADALEFTLQFNQLYLDENGNYDMSKMMAHQNTATVINGMQFGYTPNMAHNLLVKGDVDTNFFLVQPWKGLELKQYQSQLLYVENDQHVRLFIENQGNEPVFFHIVGEILDRVTQGNRVQSAATETWLLGGSQNMIVDLVFDEPGVYALVNHDYAAIYSGGLGLFVAGDPFNLNPTLVEKGIISEPVASYAYVFGNPSDAVPPMGLNSIAHPAINIHGLYTDDVASEMQASGLIPLWEVIPVVAEILTAES*
>MP0313_megahit_289743_1-1578
MKRLTTVSFILFTLNWVSFGFAEVVEYDLNISYKTLNITGKNVKAMALNDSIPGPTLRFQEGDVARIRFKNSMDVATSVHWHGILLPYRQDGVPYVASLPIEPGETKSFEFTIIQTGTYWFHSHTGLQEQRGVYGSIVITPKDGERVSSDQDKVIVLSDWTNENPDEILRALKSGSDYYSLKKGTMQNLLGAAKEGALMDVFKRSQMRMPPMDVSDIAYDAFLANGKVEMTLPAKPGEKIRLRFINSATATYFYLQFAGGPVQIISSDGKDVQPVKVDRFLMAIAETYDLIVTVPENGSYEFRATAQDGSGHTSIFIGSGKRILAPNVPKPDLYKMKMSMGHSGMKMKSMDSKKKISMDHSKMKMPMGSSMDKMPGMVSMNAGNERPLSPYKKLRSVGKSTLSKKNPTREVVLTLTGDMERYIWSMNGGTLSADNMIRIRHGENVRFVLINKTMMHHPMHLHGHFFRVVNGQGDYSPLKHTVDVPPLATQIIEFEANEYNDWFFHCHILYHAKAGMARVVSYEDKE
>MP0313_megahit_294332_2389-3444
MIASISVIIAISALYVTFPESISVQQEDNVFVTHTGGIIKTTGEIIDPVYGTLLDPEYTESTVEFDAMEYLREFNYGVVSTLPDGTTLREFTIIAEDDKIMEVSPGVFFNVWTYNGTVPGPTIRATEGDLLRINFINNGSKSHTMHFHGIHPAEMDGVFEMVGPGGRFTYEFEAGPVGIHPYHCHVMPLEEHIVRGLYGVYIVDPKESRPVADEMVMVLNGLDTDFDGENNFYAANTIPFYYQNNPIQINTNELIRIYVLNMVEFDPINNLHLHGNLYNYYPTGTSLVPSFYTDMITLSQTERGIIEFEYTYPGKYLFHAHKVEFSEKGWVGIFQVNDNKQDQKESVVYGS*
>MP0313_megahit_294377_2146-2649
MDGKQIYDLTMQKGSMAYVSGMQTATFGYNGNILGPTLLMHKGDEVVINVTNQLGEPTTTHWHGLHLPAIMDGGPHQRIENGQTWQARYTIMNEEATFWYHPHLEGKTAEHVYHGLAGLLIVKDPLSDLDLPDQYGIDDIPVIVQDKVIAADGSFNYPGTRFGVKGD*
>MP0313_megahit_294743_2-646
QALGYLPNEIHNLLNNGDLNKNIFFIQPWNSMDLHQYQSQLLFTPTGVHNRIFVENHGNEPVFFHIVGEILDRVTQGNRVQSHGTETWLLGGSQNMIVDIVYDEPGIYVAVNHDYAAIYTGAVTIIVAGLPLPNINETATALGVVQGAVDTGMYAGVLGNPYDSVPPLGPQSIAHPAKNVHCMCSDAVAQAQADAGAVELWVAIPAILAAAAEA*
>MP0313_megahit_294747_1756-2349
VTQGTEGIAGIIPGSEIGTMSNALKPGEGGSSEFVAGEKGTYYYICTVPGHREQGMVGEIIVGPAQGGSSGIASPPTGISHEFTLNFVESDDFRTLAFNALPDEDGHNPEIRVNSGDEVTITANNMGKSFHAFGVVLNPEDFNSIIWNSAIAAMSNPLKPGEGDSTTFTAGAPGTYYYICTIPGHALQGMQGSFIVE*
>MP0313_megahit_294806_423-2894
MLLLLTFNVKIILYMKTSQLTFFALLLALVLQAQTEKSVEGNVDNLPVREYTLTLREEQVNKAGKPVMGMTVNGQIPGPTLDFNEGEYAIIYVKNEMSVESSIHWHGMLLPNFYDGVPYLSTPPIEPGKTLKYEFAIKQNGTYWYHSHTMLQEQSGVFGSIVIQPKDKTLEYDKEQVLVLSDWTNEKPRDVMRFLKRGTEWYNIRKGTATPLNQVIARGALGAQVDFWRQRMESADIADIYYPAFLINGEENVEYPEFKPGEKVRLRIIDGSASTSFWMAFGGPDPLLVSADGKDVVPVKRNKTFIAVAETYDFIVTIPENGKLEFKIMAQDGSGTATAYLGQGPIVAAPDVSRPDKIGMMQQMAKMKMKMGAPALKFRPGKDERYQMKEKWGMQMDDNMQMEGMKEMNMDMMNGDKSNGKDMEMKKDEMDGMQMDMKKDSMQMDRSKMAGMDTKMKEASQMEDMNKTNPTAGREVMDEADGMQGMAMFSQYNYDYLKSPEKTSYDPDVPVSEILLNLTGNMQRYIWSMNGVPLSEADKIKIKGDEVTRITFNNLTMMHHPMHLHGHFFRVINENGEYSPLKHTVNVPPMQKLTIEFYGNEYGDWFFHCHILYHLVSGMARIVSYDTPRDPRLEEYPVSKLLDETDQYYSYGMIDAASHMTTLNLISSNIRNQFSFRGEYGWNKNMEVEAAYDRYLYDYLTVFGGVNVENEMEDSLDEITTTAIAGVRYLTPYLFTLDVRMDSKLRPQISLSRAISIFPRTILFGMYEYQADFGWVDELPQGDNFKKEITWSTGIEYFLSKNFSLMGSYDNRFGAGGGLSLRF*
>MP0313_megahit_295415_423-818
EPVPEPIVEPVPEPIVEPVPEPIVEPVVEPEVIEIQILEGKVEIIIENIKFIPNEIIIRVGTIVTWINKDNSDPLYPEHTVSIDILEINSPEIVFGGGSNEEWSYTFVEIGEFSYHCTIHPWMTGKIIVVD*
>MP0313_megahit_295883_6681-8204
MKSRLGSVLLSLLMSTSVMAGEYDLTVDRVEIDTGDFVKEGIGYNGASPGPVMRFKEGENVKINVTNNLDEMTSIHWHGLILPFDQDGVPGISFPGIKPGETFTYEFPIQQAGTYWFHSHSGFQEPDGAYGAIVIEPEGREPFRYDREYVVQLTDKHPHSGDRIMRNLKMIPDYYNRKQQTVGEFFSDVSENGLMNTVRDRMAWGNMRMMKADVEDLQGFTGLINGKGPEQNWTGLFEPGERIRLRFINSSAMTYFDVRIPGLDMTVVQADGNNVQPVNVAEFRIGVAETYDVIVRPREAQAYTIFAESMGRSGYARATLAPEEGMEAAVPQLREPARLTMADMGGMPGMDHGSMAGMDHGSMDMSGTDGMSGMGDPSMKGMDHSGMAGMDHSNMQEMDHSGMQEMDHSGMAGMDHDSMEMPKGGASDPFYAKGSGLVPVAANGGKFLSYADLKAQNPLYEDREPTREIELRLTGNMERYIWSINGVKYEDADPIRLKYGERVRFKFV
>MP0313_megahit_296102_33-1160
MTFKKYLYLSITEHSQNKICGAVSINGLPATVLALLAFVIGGVSTSFAAGAAGLPRVTQELVAPPFLPKHNQVAIGGPKVVQVRLEVVEKEIKVAEVVYVQALTFNGTVPAPMIVVHQDDYLEFTIVNNSKNIFMHNIDLHASSGSLGAAGLSKVNPGQEATVRFKANRPGVFVYHCAHGGTMIPFHVVSGMNGAIMVLPRDGLKDEKGNLVKYDKAYYVGEQDFYVPQNADGSFKRYKSAAEAMGDTLEVMKTLQPTHVVFNGAVGALTGDNALTAKVGEKVLFIHSQANLDSRPHLIGGHGDLVWNGGSFGDTPGTNYETWFVPGGSAVAALHEFVQPGVFVYLSHNLIEAVMMGAASHVIVEGDWNNDLMEQV
>MP0313_megahit_296513_3-707
MARSSIISHPLSRRQVLKGGAALGIGSAAAMGLTPAWANPWGRTNVYAQGVEEGPEVSLAIRRESLPIDGQEAQPITINGTSPAPLIRLKEGQDAVLRVTNLLDEPTSIHWHGLILPPEMDGVPGVSFAGIAPGETFTYRFPVRQNGTYWYHSHSGLQEQLGHAGPLIIDAAEREPIRYDREHVLLLTDWTFEDPMSVFRNLKTMEGYYNFQERTIADFFADVREKGFSQTAEMR
>MP0313_megahit_297973_431-1093
MNVGDTVVFNVDNGGISFHAFGVTQGTEGIAGIIPGSEIGTMSNALKPGEGGSSEFIAGEEGTYYYICTVPGHREQGMVGEIIVGPAQGGGSSGKAAAPTGVSHEFTFNFVESDDFRTLAFNALPGEDGHNPEIRVNSGDEVTITANNMGKSFHAFGVVSNPEDFNSVIWDSAIAAMANPLKPGEGGSTTFIAGAPGTYYYICTVPGHALQGMQGSFIVE*
>MP0313_megahit_301664_1-570
MINQPFLFLRKAKSYINSHFDPLITMNKRINFLFTIAAVAVMGGALFGGTFTAQLNATTFDVKSDVSALQKIRDMGGLELVMPGAFAEMGDCDSAEFEGRTVVDFPLTGVSITLPSGLAGDFNAMTFSEQIPGPTLRVTQGDVVRMTLTVPDGEATPHGNDMHASQVTAVPTFGAVQPGTSKTYCYIAEV
>MP0313_megahit_302305_2-211
MNKRINFMFTIAAIAVMGGALFGGTFTAQLNATASDVKSDVSALQKIQEMGGLELVMPGAFAEMGDCDSA
>MP0313_megahit_302569_9023-10837
MKNSIDNGRRRFVLAALTSSAAAALTNVSPLWAAPVGRHFKDQVLTGDIKNLNVSKAQLPIGSNMGSPITINGQMPGPLIRLKEGQRAHLNVTNHLNQDTSIHWHGIILPPDMDGVPGVSFAGIKPGETFKYAFDVEQNGTYWYHSHSGLQEQLGHLGPLVIDPADGDIGADREHTIILSDWTFSDPHDVMRKLKVAEGYYNYQKRTIFDTLEDVKKKGLADTWEERAMWGAMRMSPRDIADVTGSTYTYLMNGRTPQDNWQALFKVGEKIRLRIINGSAMTYFDFRIPGLEMTVVAADGQPVKPVNVDEFRIAVAETYDVIVQPKERKAYTFFAESFDRSGYARGTLTPSIGLTAEVPPQRVITERGMAAMGMDMSGMKGMNMDKSKVDSSGMAAPKGEMKGMGQHSAHTMHGTQMEGEMTPSKKLPVESIDIVHSEDGHGAGAAMIAKNPSSRLDEPGIGLEDSPHRVLVYTDLVGESPWPDEREPERQIELHLTGNMERYMWSFDGKKFSEVDGYVRFNYGERLRLILVNDTMMDHPIHLHGMWMELENGQYPRPRKHTISLKPGEKVSLQISADAPGEWAFHCHLLYHMEAGMFRVVQVA*
>MP0313_megahit_303322_1206-3029
MGFKKSSQQVSTPRRRFVQGLIAGGVLAAFPSVLHAASSLVAGTITGTVPELSGKVIDLVIDESPVNFTGVVRMATTINGSIPAPTLRLKEGDDVTIRVTNKLSVPSSIHWHGIILPYQMDGVPGISFKGIMPGETFVYKFKLQQSGTYWYHSHSGFQEMTGMYGALIIEPREKDIISADNEHVIQLSDWTDDDPMALFRKLKIQSDVFNFNQPTVPEFFDDVSNSGVSNALQRRKMWNQMRMNPTDLADLSASAMTFLMNGSTPMSNWRGMFKVGEKVRLRFINGSSNTFFDVRIPELKLTVVQADGQNVEPVTVDEFRFGPGETYDVIVEPKNDAYTIFAQSMDRSGYAKGTLSSSPNIDAPVPALDPVEWLTMTDMMGNMTHGGEHSAMAGMAGMSGMNSKEMDHSAMEHGAMAMDHSKHGMSENPLAVASPKVRHAKTEYGASVDMRVDMPRTNLDDPGIGLRKNGRRVLTLADLHSLEGITNQQEPEAEIELHLTGNMERYSWSFDGLEFGKSTPVHMKHNQRLRVILQNDTMMTHPMHLHGMWSDLENEQGDVQVRRHTIPVQPAQRISFLTTPHDVGRWAWHCHLLFHMDAGMFREVVVS*
>MP0313_megahit_306350_102-587
GEILDRVTQGNRVQSHGTETWLLGGSQNMIVDVVFDEPGLYVGVNHDYAAIYTGAVTIWAAGLPLPNINETVTAISTELYPVIDGAVAAGSYAGALGNPYDAVPPSGPQSIEHPAKNVHCICTDAVAQAQADSGAVQLWEAIPAILAESARVAAEAAEAEG*
>MP0313_megahit_307629_2-979
MIVRWGLYLFCLCIFSMPLNTNAKEVKYNIDIDYKTVNFTGKEVQALTVGGGIPAPTIEATIGDVLEVTFNNKMDIETSIHWHGILLPNDQDGVPYLTTQPIKAGTSFTYRYPIIHHGTYWYHSHTGLQEQRGVYGALVFHPKKEKVPAKHDYVVVFSDWTNESPDRVMANLKKDGDYYALKKGSIQSWLKVLQNGKESVKNRLQGSWTRMGPMDISDVGYDAFLANGVQKHQLGNARKGDKVRVRMVNAAGSSYFNVEFAGGDMTIVSADGVDVNPIKVSRLRMAIAETYDIIVTLPENKAYELRATAEDGTGYSSAIIGNGSLV
>MP0313_megahit_308262_2-505
VFFHIVGEILDRVTQGNRVQSHGTETWLLGGSQSMIVDIVYDEPGIYVAVNHDYAAIYTGAVSIIVAGLPLPNINETATAISTELYPVIDGAVGAGSYAGALGNPYDSIPPYGPQSMMHPAKNVHCICSDAVAQAQADSGAVELWVAIPAILEESARVAAEAAEAEG*
>MP0313_megahit_308543_3-515
GPVGVHPYHCHVMPVEEHIGHGLYGVFIVDPKEGRQQADEMVMILNGFDTDFDGENNLYAANTIPFYYQHHPIQINTNELIRVYVVNMVGLDPINNFHLHGTLYKYYPTGTDLVPSYFTDMVTFSQSERGIIEFEYEYTGKYMFHAHLTEFSDKGWTGLFYVKDSSQLNTE
>MP0313_megahit_309306_371-508
SIMHPAKNVHCVCSDAVAQAQADSGAVELWVAVPAILAAAAEAAE*
>MP0313_megahit_309689_3-164
MSEHDETVYRTSPGRAAKLMTILVGLVVVGGVIFFALGDYWISELSPAGKAFAG
>MP0313_megahit_310229_4403-6232
MNEQHPDTGLSRRRLIQGAAAMGLLAGFDSLMPAFARGNLDNSNVYHTVRDGADVYDLTIARTPLTIGSKLSKQPITINGTLPAPLIRLKQGREAIMRVTNTLAEATSIHWHGLILPFRMDGVPGVSFPGIMPGETFEYRFPVEQHGTYWYHSHSGFQEQLGHYGPIIIDPAEPEPVSYDREYIVVLSDWTFDSPADVFRNLKVFEGYYNYNQRTVGDFFKDVETMGWDAAWSKAGMWGRMRMSPRDILDVTGSEYTYLMNGSPSASNWTGLFRPGEKIRLRFINASAMTYFDVRIPGLPMTVISADGQPVQPVETDEFRIGVAETYDVIVEPTDMAHTVFAQAQDRSGFVRGTLATRKGLEAQVPPMYPRTERGMAAMGMGAMGKSGGQAMHDGMDMAHGDMAGDSGGMNMDHGRMNMDTSPDKSSLSPVPTAGRPVSHGPDNHGPGAAMVASSPQSRLDEPGVGFETVDHRVLTYSQLRSIDGWPDKRPAEREVELHLTGNMERYMWSFDGRKFSEVDGPVKFYHGERLRLILVNDSMMDHPIHLHGMWMELETGAGEHRPRKHTISVKPGERVSALITADAPGDWAFHCHLLYHMDAGMFRVVSVV*
>MP0315_megahit_1181_3-566
DELEAMPMTNRLSYAMLKSPEMTMFDLDLPRRDYTLELDGDMDRYTWTINGKSFSEEKYLMVRYGEVVRITFKNKTMMHHPMHLHGHFFRVLNGQGHFAPKFHTVDVKPMGEVVIEFHANEPGIWFLHCHNLYHMKMGMARLVKYEGFERPEDLIADEKKWSGYMTHDDSAFTSSEITIGTNFAEAEV
>MP0315_megahit_3465_243-722
MMRILTSLALSLALVATTAHAGTYNITVDKVEIDTGDFKKQGIGYNGASPGPVLQFEEGEDVTINVTNNLDVSTSIHWHGLILPFQQDGVPTISFDGIEPGETFTYQFPIIQSGTYWFHSHSGFQEPDGAYGSIVIKPKKRDPFRCASIVPRRWRRSSR*
>MP0315_megahit_9986_1985-2347
MKRYIAFLLLSVCLQALAAGEKKYELNVEQVTANLTGVDVPHALAINGSIPAPTLRFKVGDTAVIKVNNLTDEPTTLHWHGLLVPWDQDGPQFANTRIIEPGKTHVFRFPITHAGTYWYHS
>MP0315_megahit_19588_189-719
MKHTLSTILSIICGPGAIVFGLLSVSLGGIRAGELPYTPVVTPNGTTIEWKIVEGVKEFRLTVEEIEWEMAPGMKIKAWGYNGHTPGPTIEAVEGDRVRIYVTNRLPEPTAVHWHGVILPSGMDGLQGLTQEPIMPGETFVYEFTLKQHGTQMYHSHGDEMTQIGLGSMGFFIIHPK
>MP0315_megahit_25619_3-299
YCSTCHQSNGEGDGARFPPVAKTDWVTGDKTRLIGLTLDGMEGGALVNGETYNNIMPQHSFLTDQEIAEVLTYIRGSFGNSASAVTEEEVRRRRNLYE*
>MP0315_megahit_31613_3-527
SVPGAHEAGVMSTAGEVDLTQFDPSQFLEHFDYGQVSELPNGQTLREWDIVAVDQEIEIAPGVYFPAWTYNGQVPGPTLRSTEGDRLRIRFANGGSHAHTIHFHGFHPANMDGVLEVVMPGDEFIYEFEAEPFGLHLYHCHSVPLKRHIHKGLYGAFIVDPREPRSEVREMVMVM
>MP0315_megahit_31840_1-633
NALSHPNGWWRDTAQRLLVQREDPKSVAPLKKAATSAENHLARIHALWALEGMNALDLATIETGLKDKHNKVQMTALVVSGRMRATPDQDKAIAAVQTLSKSKLEQVSKLSEQMVKRLKGEIIAKSGGPPKIRKMPKGDHGEAVKRGVEVYNTLCITCHLADGNGADNLAPPLANSNWVAGSPERLIRIALHGMQGPIEVNGNRYRHPEIM
>MP0315_megahit_32198_32-571
YLTCLACHGDRGQGVPGQGGPPLAPSEWVVGPAENLIRIQIRGLRDNITVNHQHYTLGVDINPAGMIPLPQTNEQIAAVLTYIRNSWGNRASAVTPGMVEEHRAEIGQPPLKVTDLVAPPPLPKTAIKTSGSAARTSGPITGTDGIRRILITLGILIWCALCTIPMIRRFKERNRAGRE*
>MP0315_megahit_34353_3-578
MKRLSRRSWLQVAGLGSLAGGTTRIASRSVGAQEEGDNVPQRPHQMGAVGRVSTESFDPSVFLRTWNFSDLTQVERRRFYRETPRKDGTMLREYELFSVDREIEIAPGVFFPAWTYNGQVPGPTLRATEGDRIRVNFLNQGSHPHTIHFHGWHPPEVDGSLPEHEVRPGERFVYEFDAEPFGTHLYHCHATP
>MP0315_megahit_34953_1848-2474
MIINRRNFIGTAAVGGSTAALASWFPAWAQPVSAGITAPLPTVSGEDISLRIARQTMRVDGKVSRAIGVNGTIPAPLIRLREGQTVRLSVTNDLDEDSSIHWHGLILPFQMDGVPGVSFPGIKPRSTFVYEFPVVQSGTYWYHSHSGLQEQLGHYGPIVIDPKGQDPIAYDREHVVVLSDHSQLSPEAIFRKLKVNPGHFNMQRQTVGG
>MP0315_megahit_35497_1-822
MPNQMPHHMGMNATDVIGDGNVSWRMPPMDAPMPPLPGIETAVPIVGPFLAMHDMDPSHFAEAVPSKIVEMKDGDIFNLSASLVRRTINDKTLLMYGYNGQYPGPLIKAERGSTIVVNFTNNIDLPTTVHWHGLRLDNRFDGVANVTQPAVAQGKSFTYELFFRDTGIYWYHPHMREDIQQDLGLYGNMLVTPPDPNYYGSVNREEILILDDILMDEQGLIPWGYESPSHALMGRFGNVMLVNGATDYRLHINRGEVVRFYLTNVANSRTFNIV
>MP0315_megahit_36989_204-1880
MRRIAATWLVYAWIATLPGSLTAQHASDTSTVGDGWRMVPMGTNMPVLPGLEGAVPMVGPFVPGTGVDASALPEARPSQVVTMSDGDTLDISVSMVRRTIEGHELVMFGYNGQYPGPLIRATKDATIIVRVTNRIQLPTTIHWHGIRIDNRFDGVPGVTQPAIQRGESFTYQVKLPDSGMFWYHPHVREDVQQDLGLFGNLLVTSSDPDYYGPAHREEVFVLDDILMDEHGLIPWGESAATHALMGRLGNVMMVNGETDHRLSVQRGEVVRFFLTNVANSRTFNVTFGGNPLKIVASDVGRYEREMWINSVVIAPAERYVVDVRFEEAGEVAISNTIQAVNHFRGEFYPQIDTLSMVSVSEEAADPEISEAFETLREHREVISDIERFRPFFGKEPDHELETTLRVRDLPPSIVLAMEADTLFYPPIEWNDGMPMMNWLSTGAQVTWLLRDRDTGAENGDIRWHFDVGDVVKIRVFNTPDSFHPMHHPIHIHGQRFLVLSMDGVESQNLVWKDTAIVPVGSTMDILVEMSNPGEWMLHCHIAEHLNAGMMFSFIVSGQ*
>MP0315_megahit_37073_1-657
ATALGSAPVLSGREIDLVIAETPVNFTGVTRMATTINGSIPAPTLRLREGDDVTIRVTNRLPVATSIHWHGILLPYEMDGVPGISFNGIAPGETFVYRFTLRQSGTYWYHSHSGFQEITGMYGALIIEPRAGERHRADQDYVVQLSDWTDEDPMRAFSKLKVQSDVYNFNQPTFFDFTADVSKLGLQAALEKRQMWNQMRMNPTDLADLSAATLTFLMN
>MP0315_megahit_38416_3-905
MYNKVFAILIIIFSITIIASNDTFAESKNDMMNMKEDKKNTMDMTNMKHHDERKKLNSSQGKNEIIFPEVAESKKDNNGYKNYTLKAQEGKTEFYKNNFSNTLGYNGNLLGPTLKLKKGDKVKIKLINNLDENTTFHWHGLEVNGKVDGGPSQVIKPGKEKTIKFEVNQDSATLWYHPHPSPNTAKQVYNGLSGLLYIEDSKKNNYPSNYGKNDLPIIIQDKTFVSKKLNYSKTKDEDGTQGDTVLVNGIVNPKLTAKEEKIRLRLLNGSNARDLNLKLSNNQSFEYIASDGGQLKNAKKL
>MP0315_megahit_40190_407-2107
MSIRQRSLWTGLFLLAGSCLDSLPGLSAQPGHTPEPSQVKTSMLLDEQDAGQMESMEQMGEQGHMGMMHMGPVEVLGDGNVAWRMPPMDAPMPPLPGIENAVPIVGPFMVKGDMDPTGFPEARPGEIVEMDDGETLDLTASIVQRTINGKTFLMYGYNGQYPGPLIKGARGSTVIINFTNEIEMPTTVHWHGLRLDNRFDGVPDVTQPPVLVGQSFTYELYFRDTGIYWYHPHMREDLQQDLGLYGNMLVMPPESDYYGAVNREEVIILDDLLMDEQGPIPWGDTAPSHALMGRFGNVLLVNGTTDYQLEVDRGEVVRFYITNVANTRTFNMVFGGARVKVVASDVSKFEREEWVESVVIAPAERYVVEVLFDESGEVELTNSIQAIDDFMGEFYYQLKSLGRVTVRDTTTTNDLSVEFKTLRQHDDVINDIDGYRDAFGREPDHQLELTLRVKDLPIPIMRALEFEAGLFSPPLEWNDAMPMMNWLSTTEQVQWILRDADTGQENMEIEWRFTVGDVVKIRIFNNPETIHPMNHPVHLHGQRYLVLSIDGVPNQNLVWKDTAIVPV
>MP0315_megahit_42465_791-2575
MNQLSKYLTLSPTEMNRRRFLKQAGLGVFVTGINASFPLPAWAMDGLEFSSNDQHDRVFDLEYRYTPIEIDGKKDTATAINGTVPAPLLRWKEGDRIRLNVKNNMMDTDHASIHWHGILLPFRMDGVPGINFNGIKPGETYEYHFKVQQYGTYWYHSHSFFQEQTGAYGPIIIDPKEADPIKSDNEHVVVLSDWTFEDPHDVFRNLHKIEGYYNWQKRTIFDLFENMKKEGNEKALRQWFAWDKMRMSPVDILDVTGYAYTYLINGHSPDMNWFGRIKPGQTTRLRVINASAMTNFDVRIPGLDMTVVMADGKPVKPVKVHEFRIGVAETYDVLIRPTKEEAYTFFAEPEDRSGFARGTLAPDKEMKAKIPKRRERPVRELKEIGMAMMADNLVGKMDHHMMKKMRKKRDSEIKNIPGPKGPEPFLPKDLPTVAMIIKNPQNRLHDPGLGLGNDGWKVLSYKDLKNAAPQPYKPIVDREMTVNLTTNMERYMFSLDGKKFSQQPGPWLFKHNERLRLYFVNHTMMDHPMHLHGMWMQLENGSEHDEIPFKHTILVKPGEKLSVLITPIEKGDWAFHCHFLYHMEAGMFQVVRVK*
>MP0315_megahit_49802_2-979
GVSGLTQPGIQPGETFIYEFDLKQHGTQMYHSHGDEMTQIGLGSMGFFIIHPRKRENHIDRDYAIFLNEWFVDPGTSTPDANVMTDFNIFTFNSRAFPGTAPLVGKTGERIRIRIANVAQESHPIHLHGHSFRVVATDGGDIPELAQWPETTVLVAPGQTRDFEFIANPGDWALHCHRRHHPMNAMGHDIPNVLGVNQDGVEEKIRKLLPNYMAMGEKGMHEMAEMNMEGPPNTLPMMGGEGPFGTVAMGGMFTILKIRDNLADGEDPGWYPNPKGTVASTVMPKLPVKKESQSLFVCPMHPEVSLSYRGRCSKCGMNLVEENKK*
>MP0315_megahit_50321_1-747
PGLGIDPDMFPVAVPNEVLNLEDGDQITLEASLVRREINGRPYVMYGYNGQYPGPLIRAPQGATIIVNFTNNIEMPTTVHWHGLRLANRFDGVPDVTQPAVQPGEAFRYEVHFRDSGIYWYHPHVREDIQQDLGLYGNMMVASPNENYYGPAHREEVVILDDILMDDAGLMHFGASTPTHALMGRFGNIMLVNGATDYSIDVKRGEVVRFFLTNVANSRTFNVTFGNAKVKVVASDVSKFEREQWVQSV
>MP0315_megahit_51646_2-508
TLRCTEGDRLRIHFKNGGSHPHTIHFHGFHEAGMDGVFELVYPGEEFVYEFDAEPPGLHLYHCHAIPLKRHIHKGLYGAFIIDPRVPREEAREMVMVMNGFDTNFDNENEIYAVNTVAFHHQRHPIQARLGELVRIYLVNLLEFDLINSFHVHGHFFNVFRTGTRAEAD
>MP0315_megahit_53197_135-626
ATPLRRHIHKGLYGTFIIDPKEVDGMVHREPADELVMVMNGFDTNFDAENEVYAVNTVAHHHMHDPIRVKVGQLVRIYLVNLTEFDLINSIHMHGMFFDVMRTGTQLKPTETTDTLMLCQGERAIIETKFRYPGEFMFHAHQSEFAELGWMGLFLAEEDRRDS*
>MP0315_megahit_53803_2-769
PAILLFLVLLFFLFKSMPADVIAQGDEVDFGRLQQIAQHNTGMVGQVGGDAVGIDPMDYLTAWNFNNLPKEERKKFYKETKRKDGSLIREYWFFIEDREIEIAPGIFFPAWTYNGQVPAPTIRATEGDLIRIHFENRGTKPHTMHFHGFHTAEMDGAMKNQFINPGDKVFYEFKADPFGSHLYHCHSLPVSDHIHRGLYGTYIVDPKKDTKPKPDKELIMMMNGFDTNFDGKNEIYAVNSIAFYFINNPIKVKQGE
>MP0315_megahit_55816_2-310
GKTVYEDFCMQCHMATGEGIPGAFPPLAKADYLLENRTKAIHAVKFGLKGPITVNGTDYNSVMAPLGLYDDEVADVMNYILNSWGNTSDKLVTEEEVAAVEE*
>MP0315_megahit_59842_1-795
EPVEHEFAPGLKGPCWGYNGRTSGPTIEAVQGDRVRIYVTNRLPEPTTIHWHGIILPNGMDGVGGLNQPYIRPGETFRYEFTFLHPGTYMYHPHVDEMTQMGMGLMGMIVVHQRNPQYRVDRDFAIMLSEWYIPIGARRPDPREMSDFNVLTMNSKAFPGTDPLVVRTGQQVRIRFGNLSAMDNHPIHLHGYFFKITATDGGPIAETAQWPETTVLVPVGATRDIEFVADAPGDWAMHCHFTHHIMNQMGHEGPNVIGLDSAGLD
>MP0315_megahit_61883_232-633
MITMEKIMNNQSAGLQINRVAGLVLTVVLLVINTQLFGGSLPKDASYTPVITPNGSTLPWKMVDGVKEFRLVVEEIEWEMAPGMVIKAWGYNGQTPGPTIEAVEGDRVRIYVTNKLPESTAVHWHGVILPSGMD
>MP0315_megahit_64480_3-437
MTTDKLGFLNRRGFMSGAVGLGSAALFQSVVPSYAYTNGAPAQTAPRVYDLTVAKKRVKVGGRRGRGVTVNGGIPGPLLRFKEGEDVTINVRNTLGEDTSIHWHGLILPNAMDGVPKVTFQGIKPGQTFTYRIPIRQSGTYWYHS
>MP0315_megahit_67027_2-631
MKLSRRAFLAGAGAVISQNAFGSVIDLSKENETAHVLTARRALASILPSDLASPTAIWGFDGIAPGPVLRAKAGERVKVVVENDLNQSTSVHWHGIRIDNAMDGVPGLTQEAIAPGGRFVYDFEAPDPGTYWYHSHDRSWEQNARGLHGALIVEEAEPWEGADRDLVLLVDDWRLAEDGSIDDSFGQMMDWSHGGRLGNFVTVNGRSKPR
>MP0315_megahit_67588_3-524
PFQMDGVPGLSFDGIAPGETFTYRFPVKQNGTYWYHSHSRFQEQSGVYGAIVIDPAEADPQPVDRDYVMVLSDWSDEKPEQIYATLKKLSHYYNFNERTIFDTLRDFREKGVMQTLKDRHMWNTMRMSQSDLADVTGYTYTYLLNGRSPNANWTGLFKPGERVKLRFVNASAMT
>MP0315_megahit_74002_66-1271
TQDPVQPGDSFRYRIHFPDAGIYWYHPHHREDIQQDLGLYGNMRVDARDPDYFGPANREAVLMLDDLLTTADGAALVPYGRERATHALMGRFGNLLLVNGEPEYRLAVERGAVVRFFLTNVSNTRTFNLSFGDEAIKLVASDVGKFERETWVDSVVIAPAERYIVEVRFPEAGAVALINGVQSIDHVYGNFFPEATALGRIMVRETPAQPDHATSFDTLRAHGDVVADIDPYRGDFDRPVDHRLLLTLAVDGLPYPLETLLNLDSIFFNPVEWSGTMPRMNWVTTTNQIQWILRDEDTGQENLAIDWSFRVGDRVKIRLRNDRTAVHAMQHPIHIHGQRFLILAQDGVAHDNLVWKDTMLIPVGSTADILLELSNPGRWMLHCHIAEHLESGMKLVFDVSP*
>MP0315_megahit_78169_2-565
MRTLLLTLFLCAGLIGQAQTDEMSVEGNVENLPVHEYTLTIDQKIVNKAGKDVMGMTINGQIPGPTLEFIEGEYAIIHVKNNMDVETSIHWHGLLLPNFYDGVPYITTPPIEPGETFTYEFSIKQNGTYWYHSHTGLQEQSGVYGSIVIQPKEKTLDYDKELVVMLSDWTNEKPKTVLRYLKRGSEWY
>MP0315_megahit_78262_3-563
KLKAETVSQQILPEGEGTTAMLGFNGSMPGPEIRLKRGARASIEVENGLEEGTAVHWHGIRLENRMDGVPVLTQDLINPGDSKTYSFVPPDAGTYWYHSHYISQEQVARGLMGPLIVEDDAPLDLDHDITVILSDWIIDEDGSLVDEFTDMHSVAHAGYMGNFARGFLSRSEVQQGDRIRLRLINAA
>MP0315_megahit_79824_354-2201
MIVRWGLYLFCLCIFSMPLNTNAKEVKYNIDIDYKTVNFTGKEVQALTVGGGIPAPTIEATIGDVLEVTFNNKMDIETSIHWHGILLPNDQDGVPYLTTQPIKAGTSFTYRYPIIQHGTYWYHSHTGLQEQRGVYGALVFHPKKEKVPAKHDYVVVFSDWTNESPDRVMANLKKDGDYYALKKGSVQSWLKVLQNGKEAVKNRLQGSWTRMGPMDISDVGYDAFLANGVQKHQLGNARKGDKVRVRMVNAAASSYFNVEFAGGDMTIVSADGVDVNPIKVSRLRMAIAETYDIIVTLPENKAYELRATAEDGTGYSSAIIGNGSLVAANDVPRPNLFLVDHSMHGMSDDNGDMKEMDHSKMDHSKMGHDMMSMQPKINKMQEYERLRATSKTTLPKDNPTREVLLELTGNMERYTWSFNNKTLKEADKILIKKGENVQFKFVNRTMMHHPLHLHGHFFRVLNGQGDYSPLKHTVNVPPMGSVTIEFLANEEKDWFFHCHNLYHMQAGMARVISYKDTTQFNQDILNKLASDSTYFRNVTSVQSNMTSGMIRASNTRNAIEVKYDHNYDHEYDIDAVYERSITRFFEVFAGGNFERDEDLEIENTAIVGFNYVLPML
>MP0315_megahit_88726_3-818
LTIEENKMTLGGVTANAMTINGGIPGPVLEFNEGDLAIINVTNKMDEETSVHWHGLILPNFYDGVPYLTTPPIEPGTTFQYRIPINQSGTYWYHSHTMLQEQKGVYGSIIIHPKEKTLEYDKDLVVVLSDWTNEKPMNVLRNLKRGNEWYQVKKGTAVPLSRVISEGAFGAQLKFWRDRMEGADIADIYYPAFLSNGKKLAEYPEFTAGEKVRLRFINASASTYYWMDFGGGNPMLVSSDGVDVQPVSKSRFLFGIAETYDVIVTIPEGTI*
>MP0315_megahit_95652_1-447
GHRVLRYTDLKARRMNPHRSIDREMEIHLTGNMERYMWSFDGRKFTAVTDDPIRFGYDERVRVKLVNQTMMAHPIHLHGHFFELVNGADHMHQPLKHTVVVQPGGTATFDLTANEPGDWAFHCHLLYHMHAGMMQVVTVRPFPEGAEA*
>MP0315_megahit_95694_1-522
GPGLAMVSANPVDRTGDPGVGLSDVPHRTLNYRKLRALTPNADRRIPSRRMELHLTSNMERYMWSFDGKKFSAVSDDPIRFAYNERVRVKLINDTMMTHPIHLHGHFFELVNGAPADRQPLKHTVNVQPGGSVEFDLTADEPGDWAFHCHILYHLVAGMFQIVTVANPAGGEA*
>MP0315_megahit_97612_8263-8655
MKISILLAMLFSASSVIAWDAKKEFTTNCATCHSIGGGDKTGPDLAGVTERREEKWLIKFIQYAPGMIDGDPEDEEYKTPDPLAVKIYKKYEPIKMTEQMLEPEQIKKLLAYIKEQSKGKTAKGKILEVK*
>MP0315_megahit_98678_953-2683
MIDLSLDRRSLFRGAAALTLAGAFPAWARSGTAGLHPAPGILSGEDIALTVGETHFRTGGRSGHAITVNGTLPAPLIRLKQGQMVRLSVTNSLAEDTSIHWHGLIVPFQMDGVPGVSFPGIRPGETFRYEFPVRQAGTYWYHSHSGMQEAMGHYGPIVIDPAAADPVAYDREHVVLLSDWTPVHPHRLLQRLKQMGGYYNMQRQTLSGLLAGKDQSLEERLDWGAMRMDPTDLSDVTGATYSYLVNGHGTPENWTGLFQPGERVRLRIINASAMTNFNVRLPGLPMRVVQCDGQNVRPVDTDEFQIGIAETYDVIVQPTEPRPYGLIAEAIDRSGLVRATLAPRAGMAAPVPPLRPRPLLGMKDMGMAMPAMPGDHGAHGSGAAHAMSGHSMSMRDPSVAPALPLGPGVATLSPMPMDRTADRPTGLEHVAHRVLTYADLRALEPNADTRAPSRTLDIHLTANMERYMWSFDGVKLSDGADPIPFRHGERVRVTLINDTMMPHPIHIHGHFFELVTGEDAAHFPRKHTVNVLPGGKLSFDLTADAIGDWAFHCHMLLHMHAGMMRIVTVRHEEAAA*
>MP0315_megahit_100449_19769-21163
MKAHLMRLSRRHALQGLTALATLPALPRMARATAHRLTLAPASQQIAPPNYPATDLWCVNGTMPGETLRLKQGAQLVAEVENRLSQPTSLHWHGIRIKNAMDGVPGVTQDPIQPGETFTYDFALPDAGSYWYHSHAQSVEQVERGLQGVLIVEEPDAPDVDQDLPLVIDDLRVTAEAAVDTTFNAPHDLSHAGRMGNVLLCNGKMIADHPVKTGDRLRLRLINSANARIFTLGLQGLEGWVMAYDGMPLATPMPLPDQFVLAPAQRIDLFVDVTTKAGEDAFLVQFERDGGYELARFPVSSGTRTRRTAPTALPPNPDFPIDLNAARSVDLITEGGAMAWLQNANFKGEDLSGQDLAQLGQFWSFNGSAGRPIEPLITASRGETIRIRMVNDTQFPHAMHLHGMHFSEVLPDGTLGPLRDTLLMLRGETREIAFQAHNPGDWLFHCHMLSHHAAGMGTWVRVTA*
>MP0315_megahit_102914_2-970
MGLLGLAGAVPAWARGGDLLSGVARKGFDEVSGSNIDLTVARSAFSTGNRRGGAIAVNGSIPGPLLRLREGTTVRLNVHNQLEEDTSIHWHGLLVPFQLDGVPGVSFPGVKPGETFTAEFPVRQSGTYWWHSHSGLQEQAGHYGPIVVDPAGPDPVQADREYIVVLSEFSETDPNVLYDKLKKSADYFNYEQPTWTDDYPLSGAQRRNWARMRMSPVDILDITGSTFTYLINGHGPADNLEFNFQPGERVRLRFINSGAATYFNIRIPGLPMTVVQADGQNVEPVEVDEFQIGIAETYDVIVTPGNDAAYTMVAESMDRSGMG
>MP0315_megahit_106457_2-721
AQPSQVVRLPDGGTLDLEASLVRRSLGDGFETLMMAFNGQLPGPMIRVDEKSTVFINFTNKTLIPTAVHWHGVRLDNRFDGVPGLTQDPVEQNGTFRYQIYFPDAGIYWYHPHHREDIMQELGLYGNLLVDPRPAGYYSPVNKEEILILDDFLINSQGENVWFGQESANYMLMGRFGNEFLVNGEPLYELDVARGEVVRFYFTNASNTRTFNISFQQEEGPLRDSRAEYTANGAMQRVPD
>MP0315_megahit_108404_110-1903
AATPSWLQAAVSSTTSLGSAPVLSGREIDLVIAETPVNFTGVTRMATTINGSIPAPTLRLREGDEVTIRVTNRLAVSTSIHWHGILLPYQMDGVPGISFKGIAPGETFTYRFKLRQSGTYWYHSHSGFQEMTGMYGALIIEPRAGERHHTDQDHVVQLSDWTDENPMHAFSKLKVQSDIYNFSQPTFFDFTRDVSNMGLQAALEKRQMWNQMRMNPTDLADLSAATFTYLMNGTAPASNWTGLFNKGDRVRLRFINAASNSFFDVRIPGLKMTVIQSDGQDVEPVSIDEFRFGPGETYDVLVEPKDDAYTIFAQSMERSGYALGTLATRQGLSASIPTLDPVEWLTMTDMMGAMSHQEMNQKGMDHSAMSMGNMDMGGMDHSNMHGGMAMDHSQHSGQSMPGMNQATRSPLAKPSSTVRHARTEYGPSVDQRVNTPRTTLDDPGIGLRDLSEKGLRPQGHRVLTLADLKSIDGILDDQREPVRELELHLTGNMERYSWSFDGLEFGKSTPVSLRHNERVRIILQNDTMMTHPMHLHGMWSELETDQGELRVRRHTIPVQPAQRISYLTTPHDLGRWAWHCHLLFHMDAGMFREVVVS*
>MP0315_megahit_109497_577-942
MSENDETIYRTSAGRMGSMMAICGGLVIVGGIIFFALGDYWISELSPAGEAFYGITDESAPVVAQTGEDIPITLKFIESSDFRTLVFNALPGEPDNNPTINAKVGDRIIFDVINAGKSFHAF
>MP0315_megahit_110020_2-604
YALEAEITTAPHVPSYITRTLPETVVVKFEAREFVGALADGKQYKFWSFNGTVPGPMIRVRLGDTVEFHLTNHADSQFPHNIDIHAVNGPGGGAAVSLVAPGEEKIFRFKTLHPGLFIYHCASPIPSIPAHIANGMYGLILVEPKHGFPRVDHEFYVFESEFYTQESAEQVLSEPKAEKKPIEPEKMEEKIEPISGKKEGF
>MP0315_megahit_111558_2-1378
IDPAGADPVSYDREHVIVLSDHSRLAPEEIFRKLKVSPGHFNMQRQTLAGLLAGKDQSLKDRVDWGKMRMDPTDIADVNGSTYTFLVNGYGPKDNWTALFTPGERVRLRIINASAMSIFNVRIPGLRMSIVQADGLNVRPIEVDEFQMGVAETYDVIVTPADDRAYTLVAEANDRSGLGRATLAPRPGMAAEVPPLRERPLATMKDMGMGDMDMSGAASGGDPAGLGDMDMSAAAAPAADCPPEHAKMGHCTPAEGGATAADHAAMGHGAGAMSHSMRDFSVAPQVKRDPSVQTISPMPVDRMNEPGQGLEDVGHKVLTYHDLVALERNPDVRAPERSLDIHLTGNMERFMWSFDGIKMSDYHQPIPFIEGERVRINLINDSMMSHPIHLHGHFFELVTGKGAFSPRKHTVLVQPGGTASFDFTADAVGDWAFHCHLLYHMHAGMMRVVSVRPRGDAA*
>MP0315_megahit_111854_2-190
MEFETVETEGPLHDGVKYRFWTFNGTVPGPMVRVRVGDTVEFTIKNHKDSSEDHSIDIHAVNG
>MP0315_megahit_116123_3-920
PLIRAPQGATIIVNFTNNIEMPTTVHWHGLRLDNRFDGVPDVTQPAVRPGEAFRYEVHFRDSGIYWYHPHVREDIQQDLGLYGNMMVAPPNENYYGPVHREEVVILDDILIDDVGLMHFGTSTPTHALMGRFGNIMLVNGATDYSIDVKRGEVVRFFLTNVANSRTFNVTFGNAKVKVIASDISKFEREQWVQSVVIAPAERYVVDVLFDQAGAVLIENTIQAIDHFRGEFFPHVDLLGHVTVSDELVTDDLSARFGGLREHVDVQTDIAAYREFFGKAPDIELETTLRIRDLPLPIVLSMEFEKG
>MP0315_megahit_117638_2-397
SLEKGLKEQPDYVVYNGRQGALLGENALKVKVGEKVRIFFGNIGPNGISSFHIIGEIFDQVYLEGAVNGIINRNVQTTLVPSAGTTIVEFVIDVPGDYLLVDHSIFRIDKGAIGLISATGDDNPEIFESIK*
>MP0315_megahit_120474_754-2229
MKKISYAFILLLLCTYTASAQSVEGNVDNLPVHEYTLTLKEEMVNKAGKEVKGMTVNGGIPGPTLEFTEGEYAVIYVKNEMSVETSIHWHGLLLPNFYDGVPYLSTPPIEPGKTLKYEFAIKQNGTYWYHSHTMLQEQSGVYGSIVIQPKEKTLEYDKEQVLVLSDWTNEKPRDVLRFLKRGTEWYNIRKGTATPLNQVIARGAFGAQLNFWRQRMESADVADVYYPAFLINGEEKVEYPEFKPGEKVRLRIIDGSASTSFWMAFGGPDPLLVSADGKDVVPVKHNKTFIGVAETYDFIVTIPENGKLEYKIMAQDGSGTATAYLGQGPIVAAPDVSKPDKIGMMQQMAKMKMKMGAPALKFRPGKDERYEMKEKWGMQMDDNMQMEGMKDMDMGTMNMDKSNMKGMEMKKHKMDEMQMDMKKDSMQMDHSKMAGMDTKMDTKMKKASQMDDMKMDEADGMQGMNMFSEYNYDYLKSPEKTNYDPDVPVTDI
>MP0315_megahit_120846_730-1782
MGNRQDEKLGQAHAGISRRDLLRSGVAGAVGLAAGTGALAGSKLGNDESTVSGAGGAHNPGLAGAEGDVDPAGFDPTAFLKNFDYGNVSTLPNGQIQREYEITAVDNEIEVAPGVHFAAWTYNGTVPGPSIRCTEGDRLKVNFTNGGSHPHTIHFHGIHAADMDGVFEIVEPGESFVYEFDAAPMGFHLYHCHAIPLKRHVHKGLYGAFIVDPPEGRPEANEMMMLMNGFDTNFDGGNEVYAVNTVAFHYQRHPIEIEQGELVRVYLGNMTEFDLLNSFHMHGNFFRLYRTGTDLERYELTDTVMLCQGERAVLEFTYDYPGRYMFHAHQSEFAELGWMGIFDVKPRTLV*
>MP0315_megahit_121620_1-1611
GRSPSSRMEAHDLLAIAPAAEAGGANRPGASPWALPPMYEGVPMLAGIMEGRPRASPFLPDADSGVPEALPRQVVRLPDGGTLDLRAGFVRREVEGRSLVMLAFNGQIPGPLIEVGEKTTIFVDFTNDTPLPTSVHWHGVRLDNRYDGVPGVTQEPVQPGESFRYQIYFRDAGIYWYHPHHREDVQQEMGLAGNMLVQPLDDAYYSPVNHEEVVMLDDLLLDESGLVPFGRESSNYMLMGRFGNVFLTNGEPEYGLEVDAGDVVRFFFTNISNTRTFNLSFRSTAEPDAPPVPVKVVGSDVGKFERESMVESVVLAPAERYVVEVLFEQPGAYALTNHVQGINHRMGLFREELRLLGTVAVSGARTGADHGNAFETLRINHDVRSDIGRYRGDFGRPPDHELVLTLEVDSLPLAIEQSMLYDWVYFNPVEWTGTMPVMNWATTGAEIGWILRDGVTGAENEQIEWRFRVGDVVKIRIHNDRGAFHAMQHPLHIHGQRFLVLEQNGVPNDNLVWKDTVLLPSGSTTDILLELSNPGRW
>MP0315_megahit_128888_1-1431
DTLRLAATLLRREIGGRMVKVYGFNGQSPGPTIRVPQHSTIIVEFTNAIDFPTTLRWHGVRVGNQFDGVPGQTQSPVRVGDTYTAEVYFPDAGAFWYHPHQRGHIAQELGLYGAIIVDSPDLQYYSPANLEETLMLDDVLVDDLGILPFGFEAPVQALMGRFGNVLLINGQPDYRRNVNKGDVVRLFLTDASNTRPFNLRIEGGVRMKLVGGDLGKFEREEWVASIVIAPGQRYIVDVMFEEEGEFALTNRITAVDHFLGEFEYQVDTLGIFDVSSRPTDYEYSAEFATLRTYDGGFDEVRAQAGRPVDEELVLSLRIGALPLPVIRMLEIDTLYYPPVEFNDAMPMMNWLSTGMNVLWLMHEPAPDVDPRDLGPAIGWRFRQGDLVKIRLFNDPGSWHPMSHPLHLHGQRFVVLEQDGVPSSNLVWRDTVFVPVGSTVDLMVEMSNPGTWMFNCQIPEHLGAGMSMSFSVQASGA*
>MP0315_megahit_130570_813-1340
MKTIKIIILSLFSSTVFAQVGTNGQDRKEEGRPVREYNLTIEENEMTLAGVTAKGMTINGSIPGPVLVFDEGELAIINVTNKMDKETSVHWHGLILPNFYDGVPYLNTPPIEPGETFQYRIPINQSGTYWYHSHTMLQEQKGVYGSIIIHPKEKTLEYDKDLVVLLSDWTNEKPLN
>MP0315_megahit_132380_1-948
MRKILKQFLAFCIITLVPFHAFSKTYNLDIAYKSVNITGNFVKKIAINGTIPGPILRFEEGEEVEINVINNLDEDTSIHWHGILLPGEMDGVPGLNGFPGIKPGEAFTYRFKIRQTGTYWYHSHSKGQEQDGEFGALIIDFKDADPVKFDRDYVVLLSDFHEENASNILANLKMSSEYYQYARRTLTDFFYSVEKHGFRRAWENALMWGKMRMLPTDLADVTGYIFLTNGKTSEQNWTGLFKLGERIRLRFINGSAMSFFDVRIPGLEMHVVSSDGQNIEPIIVDEFRFGVAETYDVIVIPQEEKAYTIVAEPIDR
>MP0315_megahit_136390_1-156
MIGEIWDRVWPEGSTGKPLENVQTTLVPVAGSTVVEFTVQEKGLYLLVDHSI
>MP0315_megahit_136390_153-536
EPGKSKKFTFKALNPGLYIYHCASSHIPTHIANGMYGMMLVEPEGGLPKVDREYYVVQSEFYTKNGFGKKGLQLFSKKKALQEVPDYVVFNGKVGGVTGKDALTANVGETVRIYFGNPGPIRFLLST*
>MP0315_megahit_137547_3-557
MSPLHIRPIARRRFVQGLAIGGAVAGFAPALLARSAPTLPAELSGTEFDLEIAELPVNFTGKRRIATAVNGSVPAPVLRLREGDTVTLRVRNGLKEMSSIHWHGIIVPAEMDGVPGISFAGIAPGETFTYRFEVRQSGTYWYHAHTLAEQTGLYGAIIVEPKQVPTARAPDRDYCIVLSDWSDEP
>MP0315_megahit_139455_3-218
DWVTGDKARLIKLTLNGMEGAVEVNGKSYNNVMPQHSFLTDQEVAELLTYIRGNFGNRASGVSEEEVRRQR*
>MP0315_megahit_148111_80-1771
MASLSRRHLIRSTVALAAASALPVPAWARGASLSRAQNGFGELSGEDIELAIGDHHFMTGGRSGHAVAVNGSVPGPLIRLREGQNVRLHVTNNLAEDSSIHWHGLLVPFQFDGVPGVSFPGIRPGERFTYQFPIRQSGTYWWHSHSGLQEQAGHYGPLVIESAKPDPRYDRDYVVLLSEFTPIHPHEIMRKLKVGEHYFNYQMQTATEGAMSGEMRRMWGRMRMNPRDISDVTGSTYTFLINGHGPADDLQFAFRAGERVRLRVINGSAMTFFNVRIPGVPMTVIAADGQDVAEVEVDEFQIGVAETYDVIVSPPDGSHAIVAEAMDRSGMGVASLTSHAGHRATPPALREPVTLTMADMGMMDHAGMAGMEGMDHSMRDTSTLPADVKVGPGLDMVSPMPMDRMDFPGLGLDKLKHRVLRYTDLKAKRMNPHREVDREMRIHLTGNMERYMWSFDGKTFTAVTDDPIRFGFDERVRVTLVNETMMAHPIHLHGHFFELVNGADHMHQPLKHTVIVQPGGTATFDLTANEPGDWAFHCHLLYHMHAGMMQVVTVRPFPNGGEA*
>MP0315_megahit_155015_1-867
PAIKRGAETVVVHLQAKEYVGDLDEGVKYAFWSFGGTVPGPMARVRVGDSIEFHLSNAKGNTQPHNIDIHAVNGPGGGAAFTTVDPGEEKTFTFKAKAAGLFIYHCAAGAIVDHISNGMYGLVLVEPEAGLPKVDREYYVMESEFFASEPENGIAPFDIQKGLDEHPSHVVFNGKVGGLLGDNALKAKVGETVRIYFGNIGPNGISSFHIIGEIFDKVYTEGGFGGATGKNIQTTLVPSAGATVVEFKVDVPGTYALVDHSIYRVAKGAIGHLVVEGDSNPKVIRQGK*
>MP0315_megahit_155244_690-1430
MNEQHPDTGLSRRRLIQGAAAMGLLAGFDSLMPAFARGNLDNSNVYHTVRDGADVYDLTIARTPLTIGSKLSKQPITINGTLPAPLIRLKQGREAIMRVTNTLAEATSIHWHGLILPFRMDGVPGVSFPGIMPGETFEYRFPVEQHGTYWYHSHSGFQEQLGHYGPIIIDPAEPEPVSYDREYIVVLSDWTFDSPADVFRNLKVFEGYYNYNQRTVGDFFKDVETMGWDAAWSKAGMWGRMRMSPRD
>MP0315_megahit_161663_1-843
MFIKKKLSIIASVFLLCFTSVSAFAEIKVELTKAPNVPKPLNRNEGKTVILNLEAKEYVGDIAEGKKYEFWSFGGSVPGPMARVRVGDTVQFHLSNPKSNTQPHNIDIHAVNGPGGGAAVNTVAPGESKVFSFKTLNPGLYIYHCAAGAIVDHISNGMYGLFLVEPTGGLPKVDKEFYVFQSEFFTDGDKGVTGFDINKGLSEHPDHVVFNGRAGALMGDNVLKAKVGENIRIYFGNIGPNGVSSFHIIGEIFDKVYPEGSLGGIVRRNVQTTLVPSAGAT
>MP0315_megahit_166140_1-735
DINAQAQSNRDHWHQSYAGNRNQPTLAPGLPNKDYQPVITPNNVTLPWKIVDGVKIYHMTVEELWHEFAPGLKAKCWGYNGHVHGPTIEAVEGDRLRVYVTNNIDAPTTVHWHGVFLPNGMDGVGGLNQRAIQSGETFKYEWTVRQSGTFMYHSHHDEMTQMAMGLMGMIVFHPRKPTPDYGVDRDFAIMLSEWRLDPGTFRPNPNEMTDFNLLTMNARCYPGTESLVAKLGDRVRIRLGNLSAM
>MP0315_megahit_168905_227-1666
MLLLLTFNVKIILYMKTSQLTFFALLLALVLQAQTEKSVEGNVDNLPVREYTLTLREEQVNKAGKPVMGMTVNGQIPGPTLDFNEGEYAIIYVKNEMSVESSIHWHGMLLPNFYDGVPYLSTPPIEPGKTLKYEFAIKQNGTYWYHSHTMLQEQSGVFGSIVIQPKDKTLEYDKEQVLVLSDWTNEKPRDVMRFLKRGTEWYNIRKGTATPLNQVIARGALGAQVDFWRQRMESADIADIYYPAFLINGEENVEYPEFKPGEKVRLRIIDGSASTSFWMAFGGPDPLLVSADGKDVVPVKRNKTFIAVAETYDFIVTIPENGKLEFKIMAQDGSGTATAYLGQGPIVAAPDVSRPDKIGMMQQMAKMKMKMGAPALKFRPGKDERYQMKEKWGMQMDDNMQMEGMKEMNMDMMNGDKSNGKDMEMKKDEMDGMQMDMKKDSMQMDRSKMAGMDTKMKEASQMEDMNKTNPTAGREVMDEA
>MP0315_megahit_174142_3-1061
MKHFTRRSWLQLAGLGSLVSGALHWRPGALSAGQSLSEVQHKNPHLMGAVGRVSTEAFDPSAFLRTWNFSNLTDTERAQFYRETPRSNGTLLREYEMFAVDRDVEIAPGVFFPAWTYNGQVPGPTLRANEGDRIRVNFVNQGTHPHTIHFHGWHPPEMDGSMPDHEVAPGERFVYEFDAAPFGVHLYHCHSVPLKRHIHKGLYGAFIIDPPTGAAATRAPADELIMILNSFDTNFDAENEVYAVNTVAHFHMHEPIRVQVGQLVRMYVINITEFDLLNSLHLHGMFFDVYRTGTKLIPNETTDTVMFCQGERMVLETTFRYPGDFMFHAHQSEFAELGWMGLFRAESDRRET*
>MP0315_megahit_176512_3-587
MGLLGLAGAVPAWARGADLLTGAARKGIDEATGPNIDLTVARSAFSTGNRRGGAIAVNGSIPGPLLRLKEGTTVRLNVHNQLEEDTSIHWHGLLVPFELDGVPGVSFPGVKPGETFTAEFPVRQSGTYWWHSHSGLQEQAGHYGPIVVDPAGADPVQADREYIVVLSEFSEMSPHTIFDKLKKGEGYFNYNQNTW
>MP0315_megahit_181134_20-967
MVAINRRKFLGSSAGGIGMLGLAGAMPAWARGGLDGTVARRGSDVLSGEHLTMSVADTTFTTGSRRGPGVAVNGTIPGPLVRLKEGQNLTVDLLNRSSHGTSIHWHGLLVPFLMDGVPGVSMSAVEPGDTYRYQFPIRQSGTYWWHAHTLQEPLGHYGPLIVDPIEPEPYEYDRDYVVMLSDWSTMGPHEIMKKLKVAEGYFNYNKNTWTDDYDMSGEERRMWARMRMMPTDIADLSGATYTFLINGHGPEDDLEYLFRPGERVRLRFINGAAMTYFNIRIPGLPMTVVQADGQNVQPVETDEFQIGVAETYDVII
>MP0315_megahit_182697_672-1652
MMNRRQLLGAGAAGATLVSSQAWGKTLNMGLPEAAHMDSAATAVTARPSTGVDYTPVVTLNGWTLPYRMNNGVKEFHLVAEPVERELADGMIAHLWGYNGQSTGPTIEAVEGDRVRIYVTNKLPENTSVHWHGLILPSGMDGVVGLSHPGIKPGKTFVYEFDLTKSGTFMYHPHADEMVQMAMGMMGMFVVHPKDPTFMPVDRDFLIMLNAFDIDPGTYVPRVMTMNDFNLWTWNSRIFPDIDPLVVNKGDRVRVRVGNLTMTNHPIHMHGYDFKVTCTDGGWVPESAQWPEVSIDIPVGAMRAYEFTADHLGDWAIHCHKSHHTMN
>MP0315_megahit_187066_93-719
MAAKNKNEETERASASVGGPTPWVFVLMVLTLYWAINYLDGHGGGFNAKVYSPHKDATVVASLKVQKTPEEQAFESGARIFRGICAACHQPNGRGNANAGYPPLVDSEWVLNDSPSWAIAIVSKGLQGPIEVAGQLYNKVAMPSQGAALSDEDIANVISYIRRNSDWGDAHSKPLVTLEQVKAVRETIADRSAPWTADELVQQFPDSQ*
>MP0315_megahit_187077_86-1525
MILHRPISRRHVLRTGAALTALSALSPARMAMADPTGDPFVLRAASGQAALRPSPYGPTNVWSYNGSVPGPEIRVRQGDRVLVLAQNGLDEGTTIHWHGIRTPNAMDGVPFLTQDPIPVDGDFLYEFDALDAGTFWYHPHQRSSEQVGRGLYGPLIVEEVDPIRVDRDLTWMLDDWRMTRAGQLSDDFDNRHDAMHGGRIGNSVTINGQIPERIAVQSGERIRLRLINAANARIFGLDFGDFEPVVVALDGQPVTPHAPDGDIVVIGPAMRVDLVIDMTGKPGEVVTVTDAFYEGLEYRLVDLAYGPDKLRDSVPDWPMDLPPNPLAEPDMASAARHQIVFNGGMMGQMMMGGGMGSMMGQMREGNMWFINGEAATGHMMDPLLVLPLGTSHVFEMDNRTAWHHPIHFHGHSFRVIARNGQPTRYREWQDTVLMAPEERVEIAFAADNPGDWMFHCHILEHQAAGMMGVIRVEPGTTKT*
>MP0315_megahit_189699_1-525
VLTNLWTFNQKTPGPTLRFNVGDRAKVSLDNKLPQETSIHWHGVRVKNSMDGVVGLTQPGVKKGEQFLYDFEILDAGTYWYHSHNKAWEQVARGLYGPLIVNGPEDPKVDHDLVLMIDDWQLDGVGQIREQTFGSLHDWAHAGRIGNWVTVNGMPSPSYRLKDNSRVRLRLINAA
>MP0315_megahit_191060_31-507
MISALDRRQFLRGAALAGGGAALSAWLPAWAQTISPGMRPTLPTVSGEDITLTIARQSMTIDGRKFRAIGLNGTVPAPLIRLREGQRVRLNVINQLEEDSSIHWHGLILPANMDGVPGVSFPGIKPGSNYLYQFSVVQSGTYWYHSHSGLQEQEGHYGP
>MP0315_megahit_197254_3-410
MFIRVLLSFLLIYPVAIQADIVDYEFDITTIQANITGEPVEALAIANQIPAPTIRANIGDTLRVMFNNHLDVATSVHWHGVLLPESEDGVPYLNTQPISPGGSHTFEFPILQVGTYWYHSHTDLQIQKGIYGALVF
>MP0315_megahit_200663_195-2372
MQHRRHFSGIPLTALLLMAMWVGTPTQGQEAELAGKCLPRTGARNVSLPRLDCFELYPTDEFPGATGAVTLRRAPGPFSISVTVDGTIRYNLIFDIEGLPPAENFGPTAVYIAWVTTPSFAPTVKLGAIENGRTLLGEAAFNKFNLLVTLEKDKDVSERSRSLVLRGRSPSNLMEAHDLLAQAPSAFAEESAGPRESDQHHHDAEWTMPPMHAAVPMLSGMARLVPKGTPFLPSVDPSEVPEARPRQLIRLGNGGTLDLEAAPVRRTINGRSLIMYGFNGQVPGPLIRVQEQTTIFVNFTNHTEWPTAIHWHGVRLDNRYDGVPGVTQDPVEPGESFRYEIFFRDAGIYWYHPHHREDIQQELGLMGNMLVDPTPAEALPLVNREEVLILDDLLLEESGIVAFGETSANYALMGRFGNVFLINGEPGYALAVDRDEVVRFFLTNAANTRTFNLSFGNAPTKVVGSDIGKFETEVWVDSIVLAPAERYIVDVHFTTSGTVEVVNWVQGINHRYGGFLEERTLVGRIEVGTRRTAEDFTANFAELHQHEEVVADIDRYRGQFDRPVDYELTLTLETTGLARPIEEVMRFDGIYFNPVEWTGTMPMMNWLTTTEEIRWILRESDTGHENDEIDWRFRLGDLVKIRLHNDRFAFHAMQHPLHIHGQRFLVVDQDGLPNTNLVWKDTVLLPVGSVTDILLEISNPGRWMVHCHIAEHLESGMKFVFEVGE*
>MP0315_megahit_204783_1-183
NDEGFGGILSGTDVATANAPLKPGEGGTSEFIPGEPGTYYYICTVPGHRDMGMVGTIIVE*
>MP0315_megahit_208508_160-1518
MLNRRQLLGAGAAGATLVSSKAWGQTLNMGLPEAAQMDSAATAITARPSSGPDYTPVVTLNGWTLPHRMNNGVKEFHLVAEPVERELADGMIAHLWGYNGQSTGPTIEAVEGDRVRIYVTNKLPEGTTVHWHGLILPSGMDGVSGLSHPSIPPGKTFVYEFDLVKSGTFMYHPHGDEMTQMAMGMMGMFVVHPKDPTFMPVDRDFLIMLNAFDIDPGTYVPRIMTMTDFNLWTWNSRIFPDIDPLVVNKGDKVRVRVGNLTMTNHPIHMHGYDFKVTCTDGGWVPPEAQWPEVSIDIPVGAMRAYEFVADHLGDWAIHCHKSHHTMNAMGHDVPTFIGVNKKPLTQKIRQFQPEYMPMGMSGMGDMAKMEMPLPDNTIPMMTGWGPYGPIEMGGMFSVVKVRDGIDADDYSDPGWYENPPGEMAYEWTGELPEFASNNSPKTILTPKPNSKG*
>MP0315_megahit_210161_1599-2495
WQLDGVGQIREQTFGSLHDWAHAGRIGNWFTVNGMSSPSYRLKDNSRVRLRLINAANARVFDLNFTNVKPRTIALDGYPVDPFESPDLTIGPSQRVDVILDLSDKLPEFALQIITRTTPITIARFLLDKSLGQGGGALNEELITPIRPQPPDASSTSLKIPVHMQGGAMGNLKSANLNGIMTPLRDLAQKHRKVWAFNGSVGGYDHMLGTARRGQFVILDIQNDTRWPHAMHLHGHHFWVNSRLNPVKDPLSKRDTYLMQPGENAEFRFVADNPGLWLFHCHMLEHHAAGMGAVIEVT*
>MP0315_megahit_210226_9497-11290
MTSPLSSRRKFLSSALKVSSTLLLAKMAPAWASPLGRSYGQIIDSNETVDLLVERQPMTVAGQMTRPITINGSMPGPLIRLREGQRARLNVTNALDEDTSIHWHGIILPENMDGVPGVSYAGIKPRQTFNYEFDVKQHGTFWYHSHSGMQEQLGHLGPLIIDSADGDIGADREHVIVLSDWTFEDPHDVFRHLKVAEGYYNYHQRTIFDTLDDIDKQGFEQTWKERSMWNRMRMSPRDILDVTGSTYTYLMNGRDSQTNWTALYKPGEKVRLRIINGSAMSFFDFRIPGLEMVVVAADGQPVMPVTVDEFRIGVAETYDVVVQPKDTRPYTLFAESMDRSGYVRGTLATEMGQSAEVPALRPTPERGMAAMGMGHDMSAMAMKDDMGTMSDGNQTHQMDNMSDMDMKQMTDDHSGHAGLPSAPKIKVTHQDGGHGPGAAMIAENPVSRLNEPGVGLEHVDHRVLVYGDLIGAHPWPDEREPVREIELHLTGNMEKYMWSFDGIEFTEVDGPIEFHYGERLRLILVNDTMMEHPIHLHGMWMELENGQYPRPRKHTISVKPSEVVSLQISADALGSWAFHCHLLYHMEAGMFRVVSVA*
>MP0315_megahit_215897_4366-5514
MLTRRAALIGAAGIAAIPVLHKASQAEEIMDTSMVPPADLSKLKRVKRKLVRPPMVHAHEQVASTEPQIIEFEMQIVEKEIEVDSGAYLQAMTFNGSVPGPLMVVHEGDYVELTLYNSPENLMQHNIDFHSATGALGGGSLTLVNPGEKTTLRFKATRPGTFVYHCAPGGPMIPWHVVSGMSGAIMVLPRDGLKDHNGTPVRYDRVFYIGENDFYIPKDENGEYKRFEDVGESYPDTLEVMNGLIPSHVVFNGKVGALTGDNALHASQGEKVLFVHSQANRDSRPHLIGGHGDLVWETGKFNNPPERDLETWFIRGGSAGAALYEFLQPGVYAYVNHNLIEAVNLGATAHVVVDGEWNNDLMEQVEAPTAYDAAYEGKTALP*
>MP0315_megahit_215946_1-582
GMSRNLNRRDVMRGTAMLGGTLAMSAYLPAWAQPVSRGIARPLPTVSGTNIALTIDRMKLVMDGITTPAIGVNGTVPAPLVRLQEGQNVRLAVTNNLDEDSSIHWHGLILPFQMDGVPGISFPGIKARSTFVYEFPILQSGTYWYHSHSGEQEQAGLYGPIVIDPAGADPIAFDREHVIVLSDHSEMTGEEIFR
>MP0315_megahit_218986_8031-9956
MISALDRRQFLRGAALAGGGAALSAWLPAWAQTISPGMRPTLPTVSGEDITLTIARQSMSIDGRQFRAIGVNGTVPAPLIRLREGQRVRLNVVNQLEEDSSIHWHGLLVPAKHDGVPGVSFPGIKPGGSYLYDFPVMQSGTYWYHSHSGLQEQEGHYGPIIIDPAGADPVAYDREHVIVLADHSALSPQAIFRRLKVNPGHFNFQRQTLAGLLSGKDQPLKDRLDWGQMRMDPADISDVTGSTYTYLVNGHGPMDNWTALFTPGERVRLRVINASAMTTFNVRIPGLPLTIVQADGQNVVPVTVDEFQVGVAETYDVVVRPDDDKAYTLVGEAIDRSGMARATLAPRAGMAGEVPPLRKRPLADMKDMGMDMSSMPGMEGMDMSGGAMRGVDPTAEKNASARLATGAAAAMATMDNSAMAGMDHSGMDHSAMSGMDHGAMGADGQMAGMDHGGHAMGSMKMRDFSNAPQVKRDPSVQTISPMPVDRTGEPGQGLADVGHKVLVYRDLMALDRNPDVRAPSRSIDIHLTGNMERFMWSFDGEKMSDHHEPIPFIEGERVRVNLINDTMMGHPIHIHGHFFELVTGHGDHAPRKHTVIVQPGGKVTWDFTADAVGDWAFHCHLLYHMHAGMMRVVSVRPKGDA*
>MP0315_megahit_227060_1-435
LRYTDLKARRMNPHRKVEREMEIHLTGNMERYMWSFDGKKFTAVTDDPIRLGYDERVRVKLVNQTMMAHPIHLHGHFFELVNGADHMHQPLKHTVIVQPGGTATFDLTANEPGDWAFHCHLLYHMHAGMMQVVTVRPFPEGGAA*
>MP0315_megahit_229314_3-1781
MLNKGFVAALALLPLISWAGEYSLTVDRVTIDTGDFRKQGIGYNGASPGPILRFREGEDVTIHVTNNLDEPTSVHWHGLILPYQMDGVPGLSYPGIAPGETFTYRFPIKQSGTYWFHSHSGFQEPDGAYGAIVIEPEGREPFRYDREYVVQLTDKHPHSGDRIMRNLKSSADYYNRQQQTVGDFWRDSRERGLAATLNDRLMWGDMRMMSSDIEDVQGFTGLINGKGPEQNWTGLFKPGERVRLRLINSSAMTYFDVRLPGLKMTVVQADGNNVQPVTVDELRIGVAETYDLIVQPKEDRAYTLFAESMGRSGFARGTLAPREGMQGEIPALRPAPLLTMADMGMAHAGMDHGDMAGMDHSGMNHGDMAGMYHSGMNHGDMAGMDHSGMNHGDMAGMDHSGMNHGDMTGMDHGSMSHGDMTGMDHSSMNHGEAAALPADPFYAQGSGLIPQAYNDGRFLSYADLRAQKPLYEDREPTREIELRLTGNMERYIWSINGIKESDAEPIRLQYGERVRFKFVNETMMTHPMHLHGMWSILDVGADQWNPVKHVISVAPGTTVYMETEVDAPGKWAFHCHLSYHAAAGMFRTVIVEG
>MP0315_megahit_230443_1-522
GRLGKLMAILVGCVVIGGIIFFAMGDYWISELSPAGMKFAGITDEVAAPVVAQTGEDIPITLDFIESKDFRTLAFNALPGELGNNPTINAKVGDRIIFNIVNAGKSFHAFGVTLDEEGFGGILGGTDVATPNSPLKPGEGGASEFIPGEPGTYYYICTVPGHREMGMVGTIIVE
>MP0315_megahit_232297_3-1460
MAGEYDLTVDRVEIDTGDFVKEGIGYNGASPGPVMRFKEGENVKINVTNNLDEMTSIHWHGLILPFDQDGVPGISFPGIKPGETFTYEFPIQQAGTYWFHSHSGFQEPDGAYGAIVIEPEGREPFRYDREYVVQLTDKHPHSGDRIMRNLKMIPDYYNRKQQTVGEFFSDVSENGLMNTVRDRMAWGNMRMMKADVEDLQGFTGLINGKGPEQNWTGLFEPGERIRLRFINSSAMTYFDVRIPGLDMTVVQADGNNVQPVNVAEFRIGVAETYDVIVRPREAQAYTIFAESMGRSGYARATLAPEEGMEAAVPQLREPARLTMADMGGMPGMDHGSMAGMDHGSMDMSGTDGMSGMGDPSMKGMDHSGMAGMDHSNMQEMDHSGMQEMDHSGMAGMDHDSMEMPKGGASDPFYAKGSGLVPVAANGGKFLSYADLKAQNPLYEDREPTREIELRLTGNMERYIWSINGVKYEDADPIRLKYGERVR
>MP0315_megahit_234527_6591-8414
MLTMNRRSLLGAGAGAAGLLGAAAFTPAWARGASLNGRHIRAGFDEVSGASIDLTIGEGPRVVQGRRGHAIAVNGSVPGPLVRLKEGEAVRLNVTNTLDEDSSIHWHGLLLPFQFDGVPGVSFPGIRPGETFTYDLPPIRQTGTYWWHSHSGLQEQAGHYGPIVIEPAGPDPVQADRDYVLLLSEFTPMHPHTIMDKLKKGEGYFNYQRTTWTDDYPLSGEDRRMWAEMRMMPTDILDVTGSTYTYLANGHGPMEGLEFLFNPGERVRIRVINGSAMTFFNVRIPGARIHIVAADGQNVRPVPVEEFQIGTAETYDFIVEPTGEAMTIVAESMDRSGMAVATLASRPGARAPVPALRDAPLLTMADMGMSGMDHGASGEMDGMNHAAMGHGPQNPASTQQPEPMEAMNMEGMNMRETSMLPPDVEVGPGIDMVAMNPVDRTGDPGIGLDKVPHRVLTYRDLVALEPNDDLRTPSRQMEIHLTGNMERFMWSFDGKKFSSVSEDPIRFAYNERVRVKLVNDTMMAHPIHLHGHFFELVNGAPADRQPQKHTVIVQPGGSASFDLTADESGDWAFHCHLLYHMHAGMFQIVTVAPQGDAPEQERVGEHG*
>MP0315_megahit_237438_196-1137
MPALNRRRFLGTSASGLGLLGLSGAMPAWARGADILAGNARKGLDEVSGPNIDLTVARSAFATGNRRGGAIAVNGTIPGPLLRLKEGTTVRLNVHNQLEEDTSIHWHGLLVPFELDGVPGVSFPGVKPGETFTAEFPVRQSGTYWWHSHSGLQEQAGHYGAIVVDPAGPDPVQADREYIVMLSEFSEMSPHTIFDKLKKGEGYFNYNMNTWTDDYPLSGEDRRMWARMRMMPTDLSDVSAPAYTYLLNGHGPLDNLEYLFRPGERVRLRFINAGAMTFFNIRIPGLPMTVVQADGQNVEPVEVDEFQIGVAETY
>MP0315_megahit_242625_1-561
MSEHDETVYRTSPGRVGKLMAILVGLVVVGGIIFFSLGDYWISELSPAGKAFAGITDEDAAPAAEQTGEDIPITLDFIESKDFRTLAFNALPGEPGNNPTINAKVGDRIIFNISNVGKSFHAFGVTLNDEGFGGILSGTDVATANAPLKPGEGGFSEFVPGEPGTYYYICTVPGHREMGMVGTIIVE
>MP0315_megahit_243116_961-1956
MVSFSRRNLIRSTAALAAASALPMPAWARGQSLTHAKNGFGEVSGEDIRLAIANHHFTTGSRSGHAVAVNGTVPGPLVRLREGQTARLQVTNNLDEDSSIHWHGLLLPFQFDGVPGVSFPGIKPGETFTYEFPVRQNGTYWWHSHSGLQEQAGHYGPIIIDSADPDPRYDRDYVVLLSEFTPMHPHEIMRKLKVGEHYFQRDMLTATEGDMSGEMRRMWGKMRMNPRDISDVTGSTYTFLINGHGPQDDLQLAFQPGERVRLRVINGSAMTFFNVRIPGVPMTVIQADGQDVDEVQVDEFQIGVAETYDVIVSPPDGSHAIVAEAMDRSGMG
>MP0315_megahit_244323_4366-6597
MFNLQRRTFMALLLATASPVGTLAQVPGVSPLCADRPPVTGSQLSIRPPSERPSRAGTRPDRPASDLLCIDLFSTANGRDASGVIELTRPWSPFGVTVTPQGHHRQQLKAWISGLPELSTLGPYRAYIAWATPLELDPVIKLGVVSDGENELGEVAFNKFMVLITAEPSLEVDQRSGPLILRGRSPSSRMEAHDLMALAPAAEAGVVTTSLTENVWDLPPMYEGVPMLPGVMATRPRSSPLLPTDTADIPRALPSEVVELPDGGTLDLFAGFVRREIQGRELTMLAFNNQHPGPLIKVEKDATIFVNFTNETSLPTAVHWHGVRLENRYDGVPGLTQEAVEPGQTFRYQIYFKDAGIYWYHPHHREDVQQELGLAGNILVTPISTDYYSPVNREEVVMLDDLVLTQDGTVPFGLESSNYMLMGRFGNLFITNGEPEYSLEINAGEVVRFHFTNASNTRTFNISFRPRTEPDANVVPIKVVGSDVGKLEHEVIVESIVLAPAERYVVEVFFDKAGSYELTNHVQGINHRMGVFLEEISILGTITVSESQTAVDHHQAFETLRTNLDVIADIDRYRSHFDRPVDHELVLTLEVDSLPPAIEQSMLYDWVYFNPVEWTGTMPVMNWSTTGAEVEWILRDAVTGDENTEVNWSFQVGDVVKIRIHNDRGAFHSMQHPLHIHGQRFLILEQNGVANNNLVWKDTVLLPAGSSTDILLELSNPGRWMVHCHIAEHLESGMKFVIDVEGN*
>MP0315_megahit_248445_4373-4822
MKKLLYISLATILLVACKNEKTSNSDTAPEASKVETKKTPLQESIARGKSVYSKNCAQCHLPTGNGIPNSYPPLRKSDWLTKKRKESIHAVKYGLSGEITVNGKTYDNVMTPMGLSDQEVADVLNYAMNMWGNKQEKMVSSEEVSQVEK*
>MP0315_megahit_249024_42-1889
MPAVNRRKFLGTSASGLGLLGLGGAVPAWARGGDLLSGAARRGIDEATGPNIDLTVARSAFSTGNRRGGAIAVNGSIPGPLLRLREGTTVRLNVHNQLEEDTSIHWHGLLVPFQLDGVPGVSFPGVKPGETFTAEFPVRQAGTYWWHSHSGLQEQAGHYGPIVVDPAGPDPVQADREYIVVLSEFSEMSPHTIFDKLKKGEGYFNYNQNTWTDDYPLSGEDRRMWARMRMMPTDILDVSSATYTYLLNGHGPLDNLEYLFRPGERVRLRFINAGAMTFFNIRIPGLPMTVVQADGQNVEPVEVDEFQIGVAETYDVVVTPGEQQAYTLMAESMDRSGMGIATLASTPGARAAIPPLRDPPLLTMADMGMSGMDHGSGGDAGMAGMDHGAGGMAGMDHGSSGAAGADGMSGMDGGSAEMAGMAGMAGGMQMRDTSLLPPDVKVGPGLDMVSMNPVDRMGDPGIGLADVPHRTLDYRKLRSLTPHQEGRTPSRRMEIHLTGNMERYMWSFDGKKFSAVSDEPIRFAYNERVRVKLINNTMMAHPIHLHGHFFELVNGAPADRQPLKHTVNVQPGGSAQFDLTADEPGDWAFHCHLLYHMHAGMFQIVTVANPDGSEA*
>MP0315_megahit_253359_3-437
MFTIAAIAVMGGALFGSSFTSQMTGAAFSTDVNALDKIHDMGGLELIMPGAFAEGGSCDSDAYADRTIVEFPLTGVSIDLPRLGGGTYSAMTFSEQIPGPTLRVTQGDVVKMTLTIPEGEPTPHGNDMHASQVSAVPTFGAVQPG
>MP0315_megahit_254278_3-1280
GHYGPIIIDPAGPDPVQADRDYVLLLSEFSPLHPHTIMAKLKKGEEYFNRQKTSWTDDYRLSGSDRRMWAGMRMMPTDIADVTGSTYTYLINGHAPEDSLEYLFSPGERVRLRIINGSAMSFFNIRIPGVRMSVVQADGKNVRPIEVDEFQIGTAETYDIVVEPTAEAHTVVAEAMDRSGMAVATLTSRAGARAPVPSLRDPVLLTMTDMGHGGMDHSGGGHSNMGHAPSTGGMDHGSMKMRDTSSLPPNVAVGPGIDMVSANPADRMGDPGLGLDNVGHKVLTYRDLTALEPNDDPRKPSRHMQIHLTGNMERYMWSFDGRKFNAVADQPIRFAYNERVRVKLVNDTMMAHPIHLHGHFFELVNGADRMHQPQKHTVIVQPGGSATFDLTADEPGDWAFHCHLLYHMHAGMFQVVTVASPDGQA*
>MP0315_megahit_255553_15-590
VGSGGGQFTYEFIAGPVGVHPYHCHVMPVEEHIGHGLYGVFIVDPKEGRQQADEMVMLLNGFDTDFDGENNLYAANTIPFYYQHHPIQVNANELIRVYVVNMVGLDPINNFHLHGTLYKYYPTGTDMTSSFFTDMTTFSQSERGILEFEYQYTGKYVFHAHLTEFSEKGWTGLFYVKDSQQLDAEVYDYGS*
>MP0315_megahit_263850_1711-3396
MLSKGVAAALALLPLISWAGEYNLTVDRVTIDTGEFRKQGIGYNGASPGPILRFREGEDVTIHVTNNLDEPTSVHWHGLVLPFQMDGVPGLSYPGIAPGETFTYRFPIKQAGTYWFHSHSGFQEPDGAYGAIVIEPQGREPFRYDREYVVQLTDKHPHSGDRVMRNLKTSADYYNRQQQTVGDFWRDSRERGLAATLKDRLMWGDMRMMASDTEDVQGFTGLINGKGPEQNWTGLFQPGERVRLRLINSSAMTYFDVRLPGLKMTVVQADGNNVQPVTVDELRIGVAETYDVIVQPKEDRAYTVFAESMGRSGFARGTLAPREGMQGEIPELRPAPLLTMADMGMAHAGMDHGDMASMDHGSMDHGDMAGMDHSGMSHGDMAGMDHGNMNHGEVAALPADPFYAQGSGLIPQAYNDGRFLSYADLRAQKPLYEDREPTREIELRLTGNMERYIWSINGIKESDAEPIRLQYGERVRFKFVNETMMTHPMHLHGMWSILDVGADQWNPVKHVVSVAPGTTVYMETEVDAPGKWAFHCHLAYHAAAGMFRTVIVEGGPEGGDS*
>MP0315_megahit_266416_493-735
INETATALGVVQGAVDTGMYAGVLGNPADAVPPSGPQSIAHPALNVHCMCSDAVAAQQAADGAVELWVAVPAILAAAAGE*
>MP0315_megahit_270260_9003-10160
MLGFNGTCPGPEIRQRQNDILRARVENGLEDGTLVHWHGIRLPNAMDGVNVLTQDVIIPNEGYEYRFPVSGSRCRNLLVSLPLPFLRTGRPRTVRPLIVEEPAPPDVDQDITAILFDIRLDDTGQFDMEFDRADFITAGRLGNLMTTFLSSEQARLGDHIRLRLINPTPDRIFEIRIDGLTGFCVAYDGMPLPELVSLGNLKLAPAQRIDIIADVTGDVILRETVPSGGEELGGIMLNGQRQIRSAPIAPLPANLVPAPGEITQTADLFMQGGAGDGAHGGFGGWAFNDVSGLPNKPLISARRDEAVQVRMVNVTAFPHGIHLHGHHFWETDQNGARTHLRDTTLVAPGETMTIVCVLDNPGAWMLHCHMLSHQADGMATWMQVS*
>MP0315_megahit_272254_2-538
PGPTLRVTQGDVVKMTLTVPEGEATPHGNDMHASQIDSTNFGSNQPGTSKTYCYIAEVPGVFKYHCSGVGIAAMDQHVLQGMYGIAIVDPIDGYGKVMVEKTAVNANGDTTRDRQFYSGDALEFQIQYNQMYLTDAGTYDSAAMFKHHTTYTATNGQPFAYVPNDIHNLLNGHPGKNIF
>MP0315_megahit_275275_208-597
EEVPEPVVEEVPEPVVEEVPEPVVEEVPEIKEVEVHEGEVIITIENSKYIPNEITVRLGTIITWINKDNSDPLYTEHTVVIDELNIKSPEILFAGGSREKWSYTFNEIGEFSYYCSIHPFMKGKIIVVE*
>MP0315_megahit_275935_1-513
YHCHVMPVEEHIGHGLYGVFIVDPKEGRQQADEMVMMLNGFDTDFDGENNLYAANTIPFYYQHHPIQVNTNELIRIYVVNMVGFDPINNFHLHGTLYEYYPTGTDLIPSEFTDMTTFSQSERGILEFEYEYTGRYMFHAHFTEFSEKGWTGLFYVKDGSQLNKEVYDYGS*
>MP0315_megahit_278813_15-578
MSEHDETIYRTTPGRLGILMAILVGLVVVGGIIYFALGDYWISELSPAGKKFAGITDEAAAPTVVQTGEDIPVTLDFIESMDFRTLAFNALPGEPGNNPTINAKVGDKIIFNIVNAGKSFHAFGVTLDEEGFGGILSGTDVATPNSPLKPGEDGASEFIPGEPGTYYYICTVPGHREMGMVGTIIVE*
>MP0315_megahit_281046_101-904
MFTVGQKMAVVLTIISLGFVGYLVFPAMDITAQEQPETFVTHSGAVVQTTGDVLDPVYTIQEVEFDPEKYLREFDYGKVSELEDGTTLREFTIIAEDDKMMEIAPGIFYNVWTFNGQVPGPTIRATEGDLVRVHFTNNGSKEHTIHFHGNHPAEMDGIFEIVGSGGGQFTYEFIAGPVGVHPYHCHVMPVEEHIGHGLYGVFIVDPKDGRQQADEMVMMLNGFDTDFDGENNLYAANTIPYYYQHHPIQINTNELIRVYVVNMVGLDP
>MP0315_megahit_283028_311-2119
MIAVNRRKFLGAGAGGMGLLGLAGAMPAWARGADILAGNARKGLDEISGPNIDLTVARSAFATGNRRGGAIAVNGTIPGPLLRLQEGTTVRLNVHNQLEEDTSIHWHGLLVPFQLDGVPGVSFPGVKPGETFTAEFPVRQSGTYWWHSHSGLQEQAGHYGAIVIDPAGPDPVQADREYIVVLSEFSEMSPHTIFDKLKKGEGYFNYNQNTWTDDYPLSGEDRRMWAKMRMMPTDILDVSSAAYTYLLNGHGPLDNLEYLFRPGERVRLRFINAGAMTFFNIRIPGLPMTIVQADGQNVEPVEVDEFQIGVAETYDVVVTPGAQQAYTLVAESMDRSGMGIATLASAPGARAAIPPLRDPPLLTMADMGMSGMDHGSSGDAGMSGMDHGSGGDMAGMDHGSSGQSEMAGMAGMSGMQMRDTSLLPPDVKVGPGLDMVSMNPVDRMGDPGIGLADVPHRTLDYRKLRALTPHREGRTPSRRMEIHLTGNMERYMWSFDGKKFSAVSDEPIRFAYNERVRVKLVNDTMMAHPIHLHGHFFELVNGAPADRQPLKHTVILQPGGSAQFDLTADEPGDWAFHCHLLYHMHAGMFQIVTVANPDGSEA*
>MP0315_megahit_284656_1-483
MNKRMNLMFTITAIAVMGGALFGSSFTSQMTGAALGADSSALQKIHDMGGLELVMPAAFAEAGNCDSDEYADRTVVEFPLTGVSIDLPRLGGGTFSAMTFSEQIPGPTLRVTQGDVVKMTLTVPEGEATPHGNDMHASQVTAVPTFGAVQPGTEKTYCYIA
>MP0315_megahit_288188_180-707
HGNEPVYFHIVGEILDRVTQGSRVQSAGTETWLLGGSQNMIVDIVYDEPGIYVAVNHDYAAIYTGAATIFVAGLPLPNINATATAISTEKYDVIGGAVGALAYSGALGNPYDAIPPYGEQSIMHPAKNVHCMCADGVAEAQAAEGAVELWVAIPAILEESARVAAEAAAAAEAEG*
>MP0315_megahit_288871_1079-2437
MNNQSQIIQLSKTVILILSVFSILINSQLLGKNPPEDPPFMPVITPNGSTLSWTMVDGFKEFRLIVEEIEWEIAPGMVIKAWGYNGRTPGPTIEAIEGDHIRIYVTNKLPEPTAVHWHGVILPSGMDGIQGLTQPGIQPGETFVYEFELKQHGTQMYHSHGDEMTQIGLGSMGFFIIHPRIRKQPIDRDYAIFLNEWFVDPGTRTPNANVMTDFNIFTFNSRAFPGTAPLVAKTGDRVRVRIANVAQETHPIHLHGHSFKVVATDGGDIPSSAQWPETTVLVAPGQTRDIEFIANPGDWALHCHRRHHPMNAMGHDIPNVLGVNQDGVEEKIRDLLPNYMAMGEKGMHEMVEMNMEGPINTLPMMGGEGPFGKVAMGGMFTIFKVRNFLPDGVDPEWYSNPPGTISRLVDGESAEEKVPQLLFVCPMHPEVHQSGPGSCPKCGMNLIEKYKK*
>MP0315_megahit_290474_2-616
NLLNGHPGKNIFVAQPWNSMDLHQYQSQLMFTPTGVHNRIFVENHGNEPVYFHIVGEILDRVTQGNRVQSHGTETWLLGGSQNMIVDLVYDQPGTYALVNHDYAAIFTGAATIWVAGLPYPVINETATALGVVQGAVDTGMYAGVLGNPYDSIPPYGEQSIHHPAKNVKCMCSDAVAQAQADSGAVQLWEAIPAILAAAAAAAE*
>MP0315_megahit_291025_3-473
TQGSRVQSAGTETWLLGGSQNMIVDIVYDEPGIYVAVNHDYAAIYTGAATIFVAGVPLPNINATATAISTEKYDVIGGAVAAGSYGGALGNPYDAIPPYGEQSIMHPAKNVHCMCSDGVAEAQAAEGAIELWVAIPAILEESARVAAEAAAVEAEG*
>MP0315_megahit_294938_2-517
VAPPFLPKHNQVAVGGPKVVQVRLEIVEKEIQIAPDAYVQALTFNGSVPSPLIVVHQDDYVEFTIANSPNNTMMHNIDLHASSGSLGAAGLSKVNPGQEATVRFKANRPGVFVYHCAPGGLMIPFHVISGMNGAIMVLPRDGLKDEKGNLVKYDRAYYVGEQDFYVPQNADG
>MP0315_megahit_297557_422-1285
MKQYKLVMLLALLTVLPAMAEAKLVEYEFDINYKTVNFSGEDVQAMSVGGSIPAPTIEATVGDTLRVTFHNKMDVESSIHWHGVLLPNDQDGVPFLTTSPIRAGKSFTYEYPIIHHGTYWYHSHTQLQEQRGVYGSLVFHPKDGEKYKADREYVAVLSDWTNENPMQVLRNLKKDGDYYALKKDSVQSWLKVFQYGPEAIKNRLNSSWTRMGPMDLSDVGYDAFLVNGKKESAVDGLKGGETVRLRIVNASASSYQYVEFAGGPMTIVAADGVDTELKEVDRLKISVA
>MP0315_megahit_298147_2-454
LDDPGIGLRDNGRRVLTYSDLRSTFPDPDGREPSRTIELHLTGHMEKFSWSFDGIKFSDAEPLRLKYGERVRITLVNDTMMTHPIHLHGMWSDLEDANGNFLVRKHTIDMPPGSKRSYRVTADALGRWAYHCHLLLHMEMGMFREVRVDE*
>MP0315_megahit_300615_68-544
GHGLYGVFIVDPKEGRQQADEMVMVLNGFDTDFDTENNFYAANTIPFYYLHHPIQIKMNELVRIYVVNMLGFDLTNNLHLHGNLFYYYPTGTDIVPSYYTDMITFSQGERGILEFEYNYPGKYLIHAHQVEFSEKGWMGVFLVKDGSELDKEVYDYGS*
>MP0315_megahit_301018_2402-4225
MRNNNPLHQVSTPRRRFVQGLAAGGVLAAFPSVLHAASSLLAGTSTGTAPELSGEVIDLVIDESPVNFTGVVRMATTINGSIPAPTLRLREGDDVTIRVTNKLSVPSSIHWHGIILPYQMDGVPGISFKGIMPGETFVYKFKLQQSGTYWYHSHSGFQEMTGMYGALIIEPREKDIISADNEHVIQLSDWTDDDPMDLFRKLKVQSDVFNFNQPTVPEFFDDISNSSVSNALQRREMWNKMRMNPTDLADLSASAMTFLMNGCAPLTNWRGMFKAGEKVRLRFINGSSNTFFDVRIPELKLTVVQADGQNVEPVTVDEFRFGPGETYDVLVEPKNDAYTIFAQSMDRSGYAKGTLSMAPNIDAPVPALDPVEWLTMTDMMGNMAQGGEHSAMAGMADMSGMNSNKMDHSAMGHGAMAMDHSKHGMTKNPLAVASTKVRHAKTEYGASVDMRVDMPRTNLDDPGIGLRKNGRRVLTLADLHSLEGITNQQEPEAEIELHLTGNMERYSWSFDGLEFGKSTPVHMKHNQRLRVILQNDTMMTHPMHLHGMWSDLENEKGDVQVRRHTIPVQPAQRISFLTTPHDVGRWAWHCHLLFHMDAGMFREVVVS*
>MP0315_megahit_302184_1-1449
MQSKTSRRTFVKGLAATGIIGGLGLWRTPVWAVNSPGQPNVLTGNEFDLFIGETPVNITGAARTAMTINGSLPGPILRWREGDTVTLRVRNRLKEDTSIHWHGIILPANMDGVPGLSFHGIAPDGMYEYKFKVNQNGTYWYHSHSGLQEQVGVYGALVIDAKEPEPFSYDRDYVVLLSDWTDENPTRVLAKLKKQSDYYNQHKRTVGDFIDDVSEMGWSAAVADRKMWAEMKMSPTDLADVSGYTYTYLMNGQAPDGNWTGIFKPGEKIRLRFINASAMTYFDVRIPGLKMTVVAADGLHVKPVSVDEFRIAVAETYDVIVEPDSEQAYTVFAQSMDRTGYARGTLAVQEGLSAPVPSPDPRPLIAMGDMGMDHGSMGGMDHGNMAGMDQGNMAGMDHGSMQGGMAGMDHSQMAGMDHSNMAGMAGMAGNMQAHPASETNNPLVDMQTMTPTHKLDDPGIGLRDNGRRVLTYSDLRSTFPDPD
>MP0315_megahit_302824_361-1050
RATEGDLVRIHFTNNGSKEHTMHFHGNHPAEMDGIFEIVGSGGGQFTYEFIAGPVGVHLYHCHVMPVEEHIGHGLYGVFIVDPKEGRQQADEMVMVLNGFDTDFDGENNLYAANTIPFYYQHHPIQVNTNELIRVYVVNIVGLDPINNFHLHGTLYKYYPTGTDMTPSYFSDMTTFSQSERGILEFEYEYTGRYMFHAHITEFSDKGWSGLFYVKDSSQPNMEVYDYGS*
>MP0315_megahit_302968_308-700
MSEHDETIYRTTPGRLGKLMAILVGCVVIGGIIFFAMGDYWISELSPAGKAFAGITDEEVAAPAVAQTGEDIPVTLDFIESKDFRTLAFNALPGEPGNNPTINAKVGDRIIFNIVNAGKSFHAFGVTLDDE
>MP0315_megahit_303117_95-820
MARSSIISHPLSRRQVLKGGAALGLGSAAAMGLTPAWANPWGRTNVYAQGVEEGPEVSLAIRRESLPIDGQEAQPITINGTSPAPLIRLKEGQDAVLRVTNLLDEPTSIHWHGLILPPEMDGVPGVSFAGIAPGETFTYRFPVRQNGTYWYHSHSGLQEQLGHAGPLIIDAAEREPIRYDREHVLLLTDWTFEDPMSVFRNLKTMEGYYNFQERTIADFFADVREKGFSQTAEMRGMWAKMR
>MP0315_megahit_303711_1-876
AMDQHVLQGMYGIAIVDPIDGYSKLAVEKTQVNANGDVTRDRQFHSGDALEWQIQYNQMYLTDEGTYDATAMFAHQTTYTATNGQPFAYVPNDIHNLLNGHPGTNIFVAQPWNSMDLHQYQSQLLFTPTGVHNRIFVENHGNEPVYFHIVGEILDRVTQGSRVQSAGTETWLLGGSQNMIVDLVYDEPGIYALVNHDYAAIYTGAATIFVAGLPLPVINETATALGVVQGAVDTGMYAGVLGNPYDAIPPYGEQSIHHPAKNVHCMCSDAVAAAQAESGAVELWVAVPAILE
>MP0315_megahit_303857_1-936
AMDQHVLQGMYGIAIVDPIDGYSKLMVEKTAVNANGDVARDRQFYSADALEFSLQYQQMYLTDEGTYDATKMFAHDTVYTAVNGQPFGYVPNDIHNLLNGHPGTNIFVAQPWNSMDLHQYQSQLLFTPTGVHNRIFVENQGNEPVFFHIVGEILDRVTQGNRVQSGATETWLLGGSQNMIVDVVYDEPGIYVAVNHDYAAIYTGAATIFVAGVPLPAINATATAISTEKYDVIGGAVGAGSYAGALGNPYDAIPPYGEQSIMHPAKNVHCMCSDGVAAAQAAEGAIELWVAIPAILEESARVAAEAAAAEE*
>MP0315_megahit_307865_1068-1472
MPTHVFTIGQKMAVVIAIVSLSFVGYLVFPGLDITAQEQPEIFVTHTGAVVQTTGDVLDPVYTIQEVEFDPQKYLREFDYGKVSQLEDGTTLREFTIIAEDDKIMEIAPGIFYNVWTFNGSVPGPTIRATEGDLV
>MP0315_megahit_307930_3-860
YQIPGPTLRVTQGDVVKMTLTVPDGEATPHGNDMHASQVSAVPTFGAVQPGTSMTYCYIAEVPGVYKYHCSGVNIAAMDQHVLQGMYGIAIVDPIDGYSKLMVEKTAVNANGDVARDRQFYSADALEWQIQYNQMYLTDAGTYDATAMFAHQTTYTAVNGQPFGYVPNDIHNLLNGHPGTNIFVAQPWNSMDLHQYQSQLLFTPTDTHNRIFVENHGNEPVYFHIVGEILDRVTQGSRVQSAGTETWLLGGSQNMIVDLVYDEPGIYALVNHDYAAIYTGAATIFV
>MP0315_megahit_309373_316-1854
MLPGLTGVVPVVGAFLPAAGINPASFPEAEPSQVVEMIDGDTLDIEVSIVRRSLNGHEMVMFGYNRQYPGPLIRAPKDATLVVRVRNEIELPTTIHWHGVRLDNEFDGVPGVTQEAIQRGESFVYEVHVPDAGMFWYHPHAREDVQQDLGLFGNLLVTSPNPSYYGPAHREEILVLDDILMDEQGALPWGESAPTHALMGRFGNVMMVNGETNHQLSAKQGEIVRFFLTNVANSRTFNVTFGGAQVKLIASDVGRFERETWVESVVIAPAERYVVDVRFEEPGTTLIANSIQAINHFRGEFYPHVDTLSIVTVSTETAAPGISDSFDSLRVHDEIAAELEPYRPHLNREPDYELEATVRVQDLPLPIVLAMEADTLFFPPMEWNDAMPVMNWLSTGDQVTWILKDRDTGAENNDIDWNFKVGDLVKIRIFNSPDSFHPMNHPIHIHGQRFLVTSMDGAENQNLVWKDTAIVPVGSSMDLLVEMSNPGEWMLHCHIAEHLSAGMMFSFTVQGQ*
>MP0315_megahit_311826_788-2278
MQSKESRLTRRAVLAGSGALAIGGGLAAVLGAGGRTPVGASTTAGRRVLKTGTTSAPLVGEASQIPVWGYNGSVPGPALRLGQGEAFEVLLENALEEKTTIHWHGVRVPNAMDGVPHLTQPPVEPGERFRYAFTPEDAGTFWYHPHQRSFEQVGRGLYGPLIIEEADPPQVDRDLVWMLDDWRLNDQGQISGGFGSRHDAMMAGRIGNTITINGKPAAPLIARPNERIRLRLVNAANARIFGLDFGELDPMVVALDGQPVEPHRLSAPLLLGPAMRADLIVDFDYPAGTRHSLRDVFYDGLEYELTTFECQGKEVRERRLSDPAPLPPNPLAEPELATAERHRIIFGGGMMGMMGRTASGSDARNEQRTGSGMMMGRMGGSGMMSGGMMGWTVNGVSASGHVHDPIISAVRGTTLLLDMTNETAWWHPIHLHGHSFRVLSRNGQPTRYQEWQDTVLMAPEERVEIAFVADNPGDWMFHCHILEHQAAGMMATIRVN*
>MP0315_megahit_312371_2-532
NNGDKEHTIHFHGNHPAEMDGIFEIVGSGGGQFTYEFIAGPVGVHPYHCHVMPVEEHIGHGLYGVFIVDPKEGRQQADEMVMILNGFDTDFDGENNLYAANTIPFYYQHHPIQINTNELIRVYVVNMVGLDPINNFHLHGTLYKYYPTGTDLVPSYFTDMVTFSQSERGIIEFEYEY
>MP0315_megahit_312578_2-1555
LDEMTSIHWHGLILPFNQDGVPGISFPGIKPGETFTYEFPIQQAGTYWFHSHSGFQEPDGAYGAIVIEPEKREPFRYDREYVVQLTDKHPHSGDRIMRNLKMMPDYYNREQQTVGEFFSDASKNGLMNTVRDRMAWGDMRMMKTDVEDLQGFTGLINGKGPDQNWTGLFEPGERIRLRFINSSAMTYFDIRIPGLDMTVVQADGNNVQPVSVDEFRIGVAETYDVIVRPKDEQAYTIFAESMGRSGYARATLAPEEGMEAAVPQLREAARLTMADMGGMPGMDHGSMAGMDHGNMDMDSSEDMSGMDHSSMEGMDHSNMDSMDHSNMEGMDHGSMAMGKGGQSDPFYAKGSGLVPTAANGGKFLSYADLKAQDPLYEDREPTREIELRLTGNMERYTWSINGVKYEDADPIRLKYGERVRFKFVNETMMTHPMHLHGMWSILDVGAGQWNPIKHTINVNPGTTVYMETEVDAPGQWAFHCHLSYHAAAGMFRKVIIEGGPDSTQAKTDVIAEDGGEA*
>MP0315_megahit_313342_2-436
MINQPFLFLRKAKSYINSHFDPLITMNKRINFMFTIAAVAVMGGALFGSTFTAQLSATAFDVKSDVSALQKIRDMGGLELVMPAAFAVSGACDDASFEGRTIVDFPLTGVSIDLPTGLAGTLHAMTFSEQIPGPTLRVTQGDVVR
>MP0315_megahit_313658_282-779
MFTNRQKMSVVLVIVSLGFVGYLVFPAMDITAQEKPETFVTHSGAVVQTTGDILDPVYTIQEVEFDPQKYLREFDYGKVSYLEDGTTLREFTVIAEDDKMMEIAPGIFYNVWTFNGTVPGPTIRATEGDLVRIHFTNNGSKEHTMHFHGNHPAEMDGIFEIVGSNG
>MP0315_megahit_314351_491-1087
TSWRGWILGDKMSEHDETVYRTSPGRAAKLMIILVGLVVVGSVIFFSLGDYWISELSPAGMAFAGITDEPAAPAVAQTGADIPITLDFIESKDFRTLAFNALPGEQGNNPTINAKVGDRIIFNILNAGKSFHAFGVTLDEEGFGGILGSSAVASPNSPLKPGEGGTSEFIPGEPGTYYYICTVPGHREMGMVGTIIVE*
>MP0315_megahit_314595_40-582
MLTNGQKMFIVTATISLGFVGYLVFPTMDITAQEQPIVFVTHSGAVVQTTGDVLDPVYTIQEVEFDPEKYLRDFDYGKVSKLEDGTTLREFTIIAEDDKIMEIAPGIFYNVWTFNGSVPGPTIRATEGDLVRIHFTNNGDKEHTIHFHGNHPAEMDGIFEIVGSGGGQFTYEFIAGPVGVH
>MP0315_megahit_314742_1-186
YAGVLGNPADSVPPYGPQSIHHPALNVHCMCSDAVAQAQADAGAVELWVAIPAILAAAAEA*
>MP0315_megahit_315659_2-301
MNKRINFMFTIAAIAVMGGALFGGTFTAQLNAQVSDVKSDVNALQKIQEMGGLELVMPGAFAASGACDDGDFDGRTVVDFPLTGVSVTLPSLAGDFNAMT
>MP0315_megahit_315912_1001-2848
MSTTKPTQPFAFDRRRFLTRSAQAATFMGLAYTVPAWARGGDLHNGEIRPGFDEVSGRDIALTIGEGPRVVQGRRGHAIAVNGSVPGPLVRLKEGQPVRLAVTNTLDEDSSIHWHGLLLPFQFDGVPGVSFPGIKPGETFVYDIPALRQSGTYWWHSHSGLQEQAGHYGPIVVEPAGADPVQTDRDYVLLLSDFTPLHPHTIMDKLKKGEGYFNYQQNTWTDDYPLSGEDRRMWARMRMMATDILDVTGSTYTYLANGRGPEEGLEFLFNPGERVRLRVINGSAMTFFNVRIPGVKFWVVGADGQNVRPIEVEEFQIGTAETYDIVVEPTGEARTIVAESMDRSGMAVATLASRPGARATVPPLRDPPLLTMADMGMNHGSGGMDHGGGDMAGMDHSAMGHDMPSQGAAAEPMGGMDMSGMNMRDTSKLPSDVRIGPGIDMVSMNPVDRMGDPGLGLDNVPHKVLNYRDLVALESNDDLRRPSRQMEIHLTGNMERYMWSFDGKKFTAVSDDPIRFAYNERVRVKLVNDTMMAHPIHLHGHFFELVNGAPADRQPQKHTVIVQPGGSATFDLTADEEGDWAFHCHLLYHMHSGMFQIVTVAPRGNHPDVKRVGED*
>MP0315_megahit_316782_1543-1956
GSQNMIVDVVFDEPGLYVGVNHDYAAIYTGAVTIWAAGLPLPNINDTVVAISTEKFPVIDGAVAAGSYAGALGNPYDAVPPSGPQSIEHPAKNVHCICTDAVAQAQADSGAVQLWEAIPAILAESARVAAEAAEAEG*
>MP0315_megahit_317229_7497-8885
MITLNRRQFLATSAAFSGLSASTGFAGTPFATLTAQQSDVQLLPGNYGKTSLWCFDGGSPGPEIRVAQGGRVQRRLVNRFSQGTSTHWHGIRIDNAMDGVSGLTQDVVQPEETFDYDFTVPDAGTYWYHAHNRSFEQVGRGLYGALIVEEAEPLDIDREEVLILDDWLIDPETAQIKDDFGASHDLSHAGRIGNLLTTNGTFNLGLRARKNERLRLRLINAANARNFQLGLEGLDGWVVALDGMPLTAPVKVTEAMILAPAQRIDLIVDVVADVGEAAHILQFGREEAFSQVAFEVVEGGTTNRRDAPLALPPNDHRMVDLKEATTLSLSMEGGAMGRMRSASLGGELKPIGEIVEAGYFWSFNGRVDGINGDPLARLDRGQNVRLKMVNDTAFPHAMHLHGIHFHEVAENGTLGPLRDTTLLERGQTREIAFVADNPGQWLLHCHMLSHAASGMMTKIVVG*
>MP0315_megahit_317503_220-603
MLTSGQKMFIVIATVSLGFVGYLVFPTMDITAQEQPEVFVTHSGAVVQTTGDVLDPVYTIQEVEFDPEKYLRNFDYGKVSQLEDGTTLREFTIIAEDDKIMEIAPGIFYNVWTFNGQVPGPTIRATEG
>MP0315_megahit_317659_435-842
MSEHDETVYRTSPGRAAKLMTILVGLVVVGGVIFFALGDYWISELSPAGQAFAGITDEPAAPAVAQTGADIPITLDFIESKDFRTLAFNALPGEPGNNPTINAKVGDRIIFNILNAGKSFHAFGVTLNEEGFGGIL
>MP0315_megahit_318123_131-613
VGSVIFFALGDYWISELSPAGKAFAGITDEEDAAPAVAQTGEDIPVTLDFIESKDFRTLAFNALPGEPGNNPTINAKVGDRIIFNILNAGKSFHSFGVTLADEGFGGILSGTDVAAANNPLKPGEGGTSQFIPGEPGTYYYICTVPGHREMGMVGTIIVE*
>MP0315_megahit_318802_21035-22858
MGFKKSSQQVSTPRRRFVQGLIAGGVLAAFPSVLHAASSLVAGTITGTVPELSGKVIDLVIDESPVNFTGVVRMATTINGSIPAPTLRLKEGDDVTIRVTNKLSVPSSIHWHGIILPYQMDGVPGISFKGIMPGETFVYKFKLQQSGTYWYHSHSGFQEMTGMYGALIIEPREKDIISADNEHVIQLSDWTDDDPMALFRKLKIQSDVFNFNQPTVPEFFDDVSNSGVSNALQRRKMWNQMRMNPTDLADLSASAMTFLMNGSTPMSNWRGMFKVGEKVRLRFINGSSNTFFDVRIPELKLTVVQADGQNVEPVTVDEFRFGPGETYDVIVEPKNDAYTIFAQSMDRSGYAKGTLSSSPNIDAPVPALDPVEWLTMTDMMGNMTHGGEHSAMAGMAGMSGMNSKEMDHSAMEHGAMAMDHSKHGMSENPLAVASPKVRHAKTEYGASVDMRVDMPRTNLDDPGIGLRKNGRRVLTLADLHSLEGITNQQEPEAEIELHLTGNMERYSWSFDGLEFGKSTPVHMKHNQRLRVILQNDTMMTHPMHLHGMWSDLENEQGDVQVRRHTIPVQPAQRISFLTTPHDVGRWAWHCHLLFHMDAGMFREVVVS*
>MP0315_megahit_320029_2-346
TLDFIESKDFRTLAFNALPGEPGNNPTINAKVGDRIIFNIVNAGKSFHAFGVTLDDEGFGGILGGTAVAAANSPLKPGEGGASEFIPGEPGTYYYICTVPGHRVMGMVGTIIVE*
>MP0315_megahit_320158_3-548
ALGYLPNEIHNLLNNGDLNKNIFFIQPYNSMDLHQQQSQLLFSPVGVHNRIFIENHGNEPVFFHIVGEILDRVTQGNRVQSHGTETWLLGGSQNMIVDVVFDEPGLYVGVNHDYAAIYTGAVTIWAAGLPLPNINNTVVAISTELYPVIDGAVAAGSYAGALGNPYDAVPPSGPQSIEHPAK
>MP0315_megahit_320243_1-528
PGRAAKLMTILVGLVVVGSVIFFALGDYWISELSPAGQAFAGITDEEAAPAVAQTGADIPVTLDFIESKDFRTLAFNALPGEPGNNPTINAKVGDRIIFNILNAGKSFHSFGVTLNEEGFGGILSGTDVAAANNPLKPGEGGTSEFIPGEPGTYYYICTVPGHREMGMVGTIIVE*
>MP0315_megahit_320377_402-2216
MKNSIDNGRRRFVLAALTSSAAAALTNVSPLWAAPVGRHFKDQVLTGDIKNLNVSKAQLPIGSNMGSPITINGQMPGPLIRLKEGQRAHLNVTNHLNQDTSIHWHGIILPPDMDGVPGVSFAGIKPGETFKYAFDVEQNGTYWYHSHSGLQEQLGHLGPLVIDPADGDIGADREHTIILSDWTFSDPHDVMRKLKVAEGYYNYQKRTIFDTLEDVKKKGLADTWEERAMWGAMRMSPRDIADVTGSTYTYLMNGRTPQDNWQALFKVGEKIRLRIINGSAMTYFDFRIPGLEMTVVAADGQPVKPVNVDEFRIAVAETYDVIVQPKERKAYTFFAESFDRSGYARGTLTPSIGLTAEVPPQRVITERGMAAMGMDMSGMKGMNMDKSKVDSSGMAAPKGEMKGMGQHSAHTMHGTQMEGEMTPSKKLPVESIDIVHSEDGHGAGAAMIAKNPSSRLDEPGIGLEDSPHRVLVYTDLVGESPWPDEREPERQIELHLTGNMERYMWSFDGKKFSEVDGYVRFNYGERLRLILVNDTMMDHPIHLHGMWMELENGQYPRPRKHTISLKPGEKVSLQISADAPGEWAFHCHLLYHMEAGMFRVVQVA*
>MP0315_megahit_320494_1098-3083
MQFFNRKQLALWDTALSTSEELAKGLSRRQFGLAAAAAFAMPKALSAHGSTQVTSQGTYNITVDPVRINTGDFQKMGVGYNRSQIPTILRFKEGEEVTINVTNNLSESTSIHWHGLIVPFRQDGVPGISFNGIAPGQTFTYRFPIQQAGTYWFHSHSGLQEPDGAYGAIVIEPRGRERIPAHRDYVVQLADKHPHPGNRILRNLKMQSDYYNRSQRTFQDLIRDARMDGLKATLKERRMWGRMRMLPSDVEDVQGFTSLINGRSTSQNWTGLFRPGEKVRLRIINSSAMTYFDMRIPGLKMVVVQADGNDVEPVAVDELRVAVAETYDVIVQPTQNKVYSIIAESMGRNGLVRGTLSPREGYAGAVPRLRPKPLLTMADMSGMMGGMGMDMGMGMGDHVMQNMTGMNHTDMTGMDHSNMQSSQQPPMPAMTPSEEKPKKKTSMAGMDHTQMQKPAMDGMDHTQMQQKKKAPMSGMNHAQMQKPAMDGMSGMDSMSGMAMSDGGDPFYVPGSGLTPVAYNGGKFLSYADLRAASPRYRHRAPSRTIVLRLTGNMERYIWSINDVKYDDAAPITLRYGERVRMRFINETMMSHPMHLHGMWSIIDAGHGPRNPIKHTVNINPAATTDIEVEADAPGQWAFHCHLSYHARAGMFRKVVVKGRAA*
>MP0315_megahit_321093_1-468
IFFALGDYWISELSPAGKAFAGITDEEDVPAIAQTGKDIPITLDFIESMDFRTLAFNALPGEPGNNPTINANVGDRIIFNILNAGKSFHAFGVTLNEEGFGGVISGTDVAAANNPLKPGEGGTSEFIPGDPGTYYYICTVPGHREMGMVGTIIVE*
>MP0315_megahit_321354_2609-4615
MSRNLNRRDVMRGTAMLGGTLAMSAYLPAWAQPVSRGIAKPLPIVSGTEIALTIDRMKLVMDGITTPAIGVNGTVPAPLVRLKEGQKVRLAVTNNLDEDSSIHWHGLILPFQMDGVPGISFPGIKARSTFVYEFPVVQSGTYWYHSHSGEQEQGGLYGPIVIDPAGPDPIAFDREHVIVLSDHSEMTGEEIFRKLKQMGGAYFNYQRPTLSGLLAGREMRLKDRMEWGKMRMDPADIADVTGSTYTFLVNGFGPYDNWTGLFRPGERVRLRIVNAAAQTNFNVRIPDLPMTVVQADGQNVRPVTVDEFQIGVAETFDVIVTPEDRAYSFVSEAIDRSGMGRATLAPREGMIAPVPPLRPRTLLTMTDMGMDMSGMEGMSGMADENPVAKRGPDPTLMQNASRNLWKLTGWKEPTDHGTKAVGAAMAGMAGMGGDQMSGAMPGMDHSQMAAGAAGMAGMDHGQMSSGGMAGMDHGSGGSMDMNMRNPKNAPGVKMGPGVQTISPMPKDRTGEPPQGLEDADHRVLTYRDLVALDRNPDVRAPSRQLEIHLTGNMERYMWGFDGQKMSDPADPIPFRKDERARVTLVNDTMMPHPIHLHGHFFELVTGHGDFAPRKHTVNVAPGGKMTFDVTADAPGDWAFHCHNLYHMTAGMMRVVTVRPMGEENRDAA*
>MP0315_megahit_322245_1-390
ATETWLLGGSQNMIVDIVYDEPGIYVAVNHDYAAIYTGAVSITVAGLFLPNINETATALGVVQGAVDHGSYAGVLGNPYDSVPPLGPQSIPHPALNVHCMCSDAVAQAQADAGAVKLWEAIPAILAAAG*
>MP0315_megahit_323235_2-523
TNNGSKEHTMHFHGNHPAEMDGIFEIVGSNGGQFTYEFIAGPVGVHPYHCHVMPVEEHIGHGLYGVFIVDPKEGRQQADEMVMMLNGFDTDFDGENNLYAANTIPFYYQHHPIQVNTNELIRVYVVNMLGLDPINNFHLHGTLYEYYPTGTDLIPSEFTDMTTFSQSERGILEF
>MP0317_megahit_3693_1-342
WGFDGKKWSESDMIRFEYGERLRINMINDTMMSHPIHLHGMWMDLYAGGDLDTNPRKHTVNVQPAELLTVDITADAPGQWAFHCHLLYHMEAGMFRTVAVVRSLEGGSINADA*
>MP0317_megahit_9821_338-916
MKDQSRFSELSSMSRRRFLVTTGSSTLASYLMLNRPAWALNADVARSGNFGELDATAEEGIDLYLENQDLLIGGRVGRGITINGSIPGPVIRMTEGKDALIRVHNRLPESSSIHWHGILLPFDMDGVPGISFAGIPAGETFTYRFPVRQNGTYWYHSHSGFQEQLGHYGQLIVDPAQTDPVDYDVEHTVVLSD
>MP0317_megahit_13219_168-566
MNKFALISILLLLSSLLEAKTIKYEFPIDKKTINFTGNPVEALAINNQIPGPTIEATVGDVLEVTFHNKMDTETSIHWHGVLLPNDQDGVPYLTTPPIQPHSSFTYRYPITHSGTYWYHSHTGLQEQQGIYGA
>MP0317_megahit_17063_3-1001
KDGDEAVIHVTNKMDQDSSIHWHGLLLPGEMDGVPGFNGFPGIPAGETFTYRFPLRQTGTYWYHAHSGGQEQEGLYGAMIVDPSGTDPIRTDRDYVIVLSDFSEEPWDDIIANLKKSADYYAYNRVTLVDFFKDAEERGLGKAWKDAKDWGQMRMMRTDLADVSGYTFLVNGKSPTQNWTGLFKSGERVRLRFVNASAMSFFDVRIPGLKMNVLQSDGQNTEPLKVDEFRFAPAETYDVVVTPQDDKAYTIVAEPIDRTGFALGTLAPREGMKGEVPEQRERALLTMGDMGMHDMDGMEMTPEDMISGWKKSGTPPGHKMLDYADLRYAGIQK
>MP0317_megahit_30160_77-589
MLTYYILVLQIVKPILTKVVIGIVIAAIMITTTVVIAASVSYNDDEGVRLSPKGDNMKKLSVDPDNFLHEFNYGRVSTLPDGTTLREFTIFGEDVEVEVAPGVFFNAWTYNGTIPGPTIRVTEGDLVRIMFINNSEHPHTMHFHGIHQGDMDGVFEIVGPGGRIVYEFTAE
>MP0317_megahit_31411_1220-3004
MSTLTKNNLSRRQFLGGVAGGIFVTGIQAALPLPAWAVTSPRNIHEGVTNYPAQNYFDLNFRYSPLVVNGKTGRSTAINGTVPAPLVRWREGEEVTMDVTNHLEDTEHASIHWHGILVPFRMDGVPGVNFDGIQPGETFRYNFKVQQAGTYWYHSHSKFQEQTGAYGPIIIDPKDGEPFHYDREHVIVLSDWTFENPDTVFRNIMLDPEYYIYYKRTVFDYFDKIEKDGFADANAELLPFRKMNMSPRDLSNVTGSLYTYLMNGHSPDMNWTGQFKPGETVRLRVINASAMSHFDVRIPGLDMSVVMKDGKAVRPVDCHEFRIGIAETYDVIIKPREEKAYTVFAESLDRSGFTRGTLSPAAGMSAPVPRRRQTPDRKLEDIGMGMMKGKYFGGMDEKMMKKMHHKRMQMQDSNIPGPKGPMPFMLDKTNPDVAMAVMDPKQRMDDPGIGLGKDGWKVLTYKDLVSAEPQPYKAEVDRELTINVTANMERGIFSLDGKKYTEHPGPYLFRHNERLRLYMVNHTMMEHPMHLHGMWMQLETGRSNEELPFVHTYLLKPGEVASFLVTPIEKGDWAFHCHLLYHMEAGMFQVVRVA*
>MP0317_megahit_33461_3-593
FPAWTYNGQVPGPTLRATAGDRLRINFVNQGSHPHTLHFHGWHQPGMDGSLPAHQVLPGESFLYEFDADPFGVHLYHCHANPLKRHVHKGLYGAFIIDPPATSPRPPADEMVVVLNAFDTNFDAENEVYAANTVASFYVQEPIRVQVGQLVRMYVVNLTEFDLINSMHLHGMFFDVFKTGTSMTPSESTDTIMLCQG
>MP0317_megahit_42719_3-482
GEPPQGLEDADHRVLTYRDLVALDRNPDVRAPSRQLEIHLTGNMERYMWGFDGQKMSDPADPIPFRKDERARVTLVNDTMMPHPIHLHGHFFELVTGHGDFAPRKHTVNVAPGGKMTFDVTADAPGDWAFHCHNLYHMTAGMMRVVTVRPMGEENRDAA*
>MP0317_megahit_54214_287-1627
YHSHSGLQEQLGHLGPMVIEPKDGDIGADREHTIILSDWTFEDPHDVFRHLKVAEGYYNYQQRTVENTIKDIKSQGLINTVKERAMWSRMRMNPRDILDVTGATYTYLMNGRDPQTNWTALYKPGESIRLRLINGSAMTYFDFQVPGLDLTVVAVDGQPVKPVTVGEIRIAVAETYDVIVKPKDTKTYTIFAQSMDRSGYARGTLATSVGKEASIPALRPMPELGMDAMGMSGMADMDSMDATNNKETYGGQENHGPNHSMAAMQNKVVPVDGIPITHSPDGHGPGASMIAKNPISRLDDPGIGFDGVSHKVLVYSDLTGAKQWPDNREPTQTIELHLTGNMERYMWSFDGKKFTEVDKPVHFKYGERVRLILVNDSMMYHPIHLHGMWMELENGNSPSPRKHTISLKPSEKVSLLISADAPGNWAFHCHLLYHMDAGMFRVVNVS*
>MP0317_megahit_57254_1-513
IKAWGYNGRTPGPTIEAIEGDHIRIYVTNKLPEPTAVHWHGVILPSGMDGIQGLTQPGIQPGETFVYEFELKQHGTQMYHSHGDEMTQIGLGSMGFFIIHPRIRKQPIDRDYAIFLNEWFVDPGTRTPNANVMTDFNIFTFNSRAFPGTAPLVAKTGDRVRVRIANVAQET
>MP0317_megahit_87143_1-585
GTQMYHSHGDEMTQIGLGSMGFFIIHPRKRENHIDRDYAIFLNEWFVDPGTSTPDANVMTDFNIFTFNSRAFPGTAPLVGKTGERIRIRIANVAQESHPIHLHGHSFRVVATDGGDIPELAQWPETTVLVAPGQTRDFEFIANPGDWALHCHRRHHPMNAMGHDIPNVLGVNQDGVEEKIRKLLPNYMAMGEKGM
>MP0317_megahit_87916_2-412
GELFARGRQVYLTACVACHGVNGEGMNLLAPPLAGSDWVNGSEKRLVRVLFHGLTGPITVSGKRYASPEIQPTMAPLAVLNNPDIAAVLTYIRREWNNTGAPISERAVNQHRIKAQGRTVPWTEAELKAFAKDAAK*
>MP0317_megahit_89129_2-874
RLAGAEGDVDPAGFDPTAFLKNFDYGNVSTLPNGQIQREYEITAVDNEIEVAPGVHFAAWTYNGTVPGPSIRCTEGDRLKVNFTNGGSHPHTIHFHGIHAADMDGVFEIVEPGESFVYEFDAAPMGFHLYHCHAIPLKRHVHKGLYGAFIVDPPEGRPEANEMMMLMNGFDTNFDGDNEVYAVNTVAFHYQRHPIEIEQGELVRVYLGNMTEFDLLNSFHMHGNFFRLYRTGTDLERYELTDTVMLCQGERAVLEFTYDYPGRYMFHAHQSEFAELGWMGIFDVKPRTLV*
>MP0317_megahit_89762_696-2351
MPNQMPHHMGMNATDVIGDGNVSWRMPPMDAPMPPLPGIETAVPIVGPFLAMHDMDPSHFAEAVPSKIVEMKDGDIFNLSASLVRRTINDKTLLMYGYNGQYPGPLIKAERGSTIVVNFTNNIDLPTTVHWHGLRLDNRFDGVANVTQPAVAQGKSFTYELFFRDTGIYWYHPHMREDIQQDLGLYGNMLVTPPDPNYYGSVNREEILILDDILMDEQGLIPWGYESPSHALMGRFGNVMLVNGATDYRLHINRGEVVRFYLTNVANSRTFNIVFGNAPVKIVASDISKFEREEWVTSVVIAPAERYVVEVRFDQVGEIKLTNAIQAIDDFMGEFYDQILDLGTVIVSDRPVVKNLGKDFEILREHNDVIENINLYRDAFNRPADRQLELTLRLTNLPLPIMRSLEFEAGLYSPPLEWNDAMPMMNWLSTADQVEWILREPDTGHENMEIDWRFTVGDVVKIRIFNDPETLHPMNHPIHLHGQRYLVLSIDDVPNNNLVWKDTAIVPSGSTVDILADMTNPGKWMLHCHIAEHLQAGMMTMFTVSDTSSSQ*
>MP0317_megahit_91800_1-1728
HTPEPSQVKTSMLLDEQDAGQMESMEQMGEQGHMGMMHMGPVEVLGDGNVAWRMPPMDAPMPPLPGIENAVPIVGPFMVKGDMDPTGFPEARPGEIVEMDDGETLDLTASIVQRTINGKTFLMYGYNGQYPGPLIKGARGSTVIINFTNEIEMPTTVHWHGLRLDNRFDGVPDVTQPPVLVGQSFTYELYFRDTGIYWYHPHMREDLQQDLGLYGNMLVMPPESDYYGAVNREEVIILDDLLMDEQGPIPWGDTAPSHALMGRFGNVLLVNGTTDYQLEVDRGEVVRFYITNVANTRTFNMVFGGARVKVVASDVSKFEREEWVESVVIAPAERYVVEVLFDESGEVELTNSIQAIDDFMGEFYYQLKSLGRVTVRDTTTTNDLSVEFKTLRQHDDVINDIDGYRDAFGREPDHQLELTLRVKDLPIPIMRALEFEAGLFSPPLEWNDAMPMMNWLSTTEQVQWILRDADTGQENMEIEWRFTVGDVVKIRIFNNPETIHPMNHPVHLHGQRYLVLSIDGVPNQNLVWKDTAIVPVGSVVDILADMDNPGTWMLHCHIAEHLDAGMMMSFSVNEQ*
>MP0317_megahit_94946_2-748
NTLVVLLIALGVVFVYSDAKSDEADKLPVVTQKLVNPPFLPKHDHVAVGGPKVVKVKMVVDEKLITIDNEGTQFRVFAFNDSVPGPIIVVHEGDYIELTLINPETNNFEHNIDFHASTGALGGGGLTHVLPGEEVILRWKAIKPGVFVYHCAPGGAMVPWHVVKGMNGAVMVLPRDGLKDRQGNSIKYDKAYYIGEQDFYLPKDSNGNYKIFKEPGDGFSETLEVMKTLTPTHVVFNGAVDALTGDNAL
>MP0317_megahit_108774_603-2849
MKKISYAFILLLLCTYTASAQSVEGNVDNLPVHEYTLTLKEEMVNKAGKEVKGMTVNGGIPGPTLEFTEGEYAVIYVKNEMSVETSIHWHGLLLPNFYDGVPYLSTPPIEPGKTLKYEFAIKQNGTYWYHSHTMLQEQSGVYGSIVIQPKEKTLEYDKEQVLVLSDWTNEKPRDVLRFLKRGTEWYNIRKGTATPLNQVIARGAFGAQLNFWRQRMESADVADVYYPAFLINGEEKVEYPEFKPGEKVRLRIIDGSASTSFWMAFGGPDPLLVSADGKDVVPVKHNKTFIGVAETYDFIVTIPENGKLEYKIMAQDGSGTATAYLGQGPIVAAPDVSKPDKIGMMQQMAKMKMKMGAPALKFRPGKDERYEMKEKWGMQMEGMKDMDMGTMNMDKSNMKGMEMKKHKMDEMQMDMKKDSMQMDHSKMAGMDTKMDTKMKKASQMDDMKMDEADGMQGMNMFSEYNYDYLKSPEKTNYDPDVPVTDILLNLTGNMQRYIWSLNGVPLSEADKIKIKGDEVTRITFNNLTMMHHPMHLHGHFFRVINENGEYSPLKHTVNVPPMKQVTIEFYGDEYGDWFFHCHILYHMMGGMARIVSYDTPRDPRLKEYPVSKLIDETDQFYSYGMIDAASHMTTLNLISSNIRNQFSLRGEYGWNRNMEVEAAYDRYLYDYLTVFGGVNVENEMEDSLEEITTTAIAGIRYLTPYLFTLDVRMDSKLRPQISLSRAITIFPRTIVFGMYEYQADFGWVD
>MP0317_megahit_112586_2798-3991
MTSWFPQPKQPWQLSRRRFVQGLAAGGVLAATPSWLQAAVKSATALGSAPVLTGREIDLVIAETPVNFTGVTRMATTINGSIPAPTLRLREGDEVTIRVTNRLAVSTSIHWHGILLPYQMDGVPGISFKGIAPGETFTYRFKLRQSGTYWYHSHSGFQEMTGMYGALIIEPRAGERHHTDQDHVVQLSDWTDENPMHAFSKLKVQSDIYNFSQPTFFDFTRDVSNMGLQAALEKRQMWNQMRMNPTDLADLSAATFTYLMNGTAPASNWTGLFNKGDRVRLRFINAASNSFFDVRIPGLKMTVIQSDGQDVEPVSIDEFRFGPGETYDVLVEPKDDAYTIFAQSMERSGYALGTLATRQGLSASIPTLDPVEWLTMTDMMGAMSHQEMNQKGMDHSAM
>MP0317_megahit_113499_293-1351
MKHFTRRSWLQLAGLGSLVSGALHWRPGALSAGQSLSEVQHQNPHLMGAVGRVSTEAFDPSAFLRTWNFSNLTDTERAQFYRETPRSNGTLLREYEMFAVDRDVEIAPGVFFPAWTYNGQVPGPTLRANEGDRIRVNFVNQGTHPHTIHFHGWHPPEMDGSMPDHEVAPGERFVYEFDAAPFGVHLYHCHSVPLKRHIHKGLYGAFIIDPPTGAAATRAPADELIMILNSFDTNFDAENEVYAVNTVAHFHMHEPIRVQVGQLVRMYVINITEFDLLNSLHLHGMFFDVYRTGTKLIPNETTDTVMFCQGERMVLETTFRYPGDFMFHAHQSEFAELGWMGLFRAESDRRET*
>MP0317_megahit_139397_1-627
PVVTPNGTTIEWKIVEGVKEFRLTVEEIEWEMAPGMTIKAWGYNGQTPGPTIEAVEGDRVRIYVTNRLPEPTAVHWHGVILPSGMDGLQGLTQEPIMPGETFVYEFTLKQHGTQMYHSHGDEMTQIGLGSMGFFIIHPKKRDYTIDRDYAIFLNEWFVDPGTSTPDPNVMTEFNIFTFNSRAFPGTAPLVAKTGERVRIRFGNVGQEVH
>MP0317_megahit_140085_155-766
PGEEKTFTFKAKAAGLFIYHCAAGAIVDHISNGMYGLVLVEPEAGLPKVDREYYVMESEFFASEPENGIAPFDIQKGLDEHPSHVVFNGKVGGLLGDNALKAKVGETVRIYFGNIGPNGISSFHIIGEIFDKVYTEGGFGGATGKNIQTTLVPSAGTTVVEFKVDVPGTYALVDHSIYRVAKGAIGHLVVEGDSNPKVIRQGK*
>MP0317_megahit_143361_1740-3917
MQHRRHFSGIPLTALLLMAMWVGTPTQGQEAELAGKCLPRTGARNVSLPRLDCFELYPTDEFPGATGAVTLRRAPGPFSISVTVDGTIRYNLIFDIEGLPPAENFGPTAVYIAWVTTPSFAPTVKLGAIENGRTLLGEAAFNKFNLLVTLEKDKDVSERSRSLVLRGRSPSNLMEAHDLLAQAPSAFAEESAGPRESDQHHHDAEWTMPPMHAAVPMLSGMARLVPKGTPFLPSAAPSEVPEARPRQLIRLGNGGTLDLEAAPVRRTINGRSLIMYGFNGQVPGPLIRVQEQTTIFVNFTNHTEWPTAIHWHGVRLDNRYDGVPGVTQDPVEPGESFRYEIFFRDAGIYWYHPHHREDIQQELGLMGNMLVDPTPAEALPLVNREEVLILDDLLLEESGIVAFGETSANYALMGRFGNVFLINGEPGYALAVDRDEVVRFFLTNAANTRTFNLSFGNAPTKVVGSDIGKFETEVWVDSIVLAPAERYIVDVHFTTSGTVEVVNWVQGINHRYGGFLEERTLVGRIEVGTRRTAEDFTANFAELHQHEEVVADIDRYRGQFDRPVDYELTLTLETTGLARPIEEVMRFDGIYFNPVEWTGTMPMMNWLTTTEEIRWILRESDTGHENDEIDWRFRLGDLVKIRLHNDRFAFHAMQHPLHIHGQRFLVVDQDGLPNTNLVWKDTVLLPVGSVTDILLEISNPGRWMVHCHIAEHLESGMKFVFEVGE*
>MP0317_megahit_152027_1-1179
KVSLDNKLPQETSIHWHGVRVKNSMDGVVGLTQPGVKKGEQFLYDFEIPDAGTYWYHSHNKAWEQVARGLYGPLIVNGPEDPKVDHDLVLMIDDWQLDGVGQIREQTFGSLHDWAHAGRIGNWVTVNGMSSPSYRLKDNSRVRLRLINAANARVFDLNFTNVKPRTIALDGYPVDPFESPDLTIGPSQRVDVILDLSDKLPEFALQIITRTTPITIARFLLDKSLGQGGGALNEELITPIRPQPPDASSTSLKIPVHMQGGAMGNLKSANLNGIMTPLRDLAQKHRKVWAFNGSVGGYDHMLGTARRGQFVILDIQNDTRWPHAMHLHGHHFWVNSRLNPVKDPLSKRDTYLMQPGENAEFRFVADNPGLWLFHCHMLEHHAAGMGAVIEVT*
>MP0317_megahit_156315_197-1882
MRLAAFVVGLALCFTPAAAQQVASPIGSGDSLVWRMPPTSPNMQMLMAPFMGIVPDVTPFLPGPDVDVGTLPEAAVGDVVQLADGDTLRLAATLLRREIGGRMVKIYGFNGQSPGPTIRVPQHSTIIVEFTNAIDFPTTLRWHGVRVGNQFDGVPGQTQSPVRVGDTYTAEVYFPDAGAFWYHPHQRGHIAQELGLYGAIIVDSPDPQYYSSANLEETLMLDDVLVDDLGILPFGFEAPAQALMGRFGNVLLINGQPDYRRSVNKGDVVRLFLTDASNTRPFNLRIEGGVRMKLVGGDLGKFEREEWVASIVIAPGQRYIVDVMFEEEGEFPLTNRITAVDHFLGEFEYQVDTLGIFDVSSRPTDYEYSAEFATLRTYDGGFDEVRAQAGRPVDEELVLSLRIGALPLPVIRMLEIDTLYYPPVEFNDAMPMMNWLSTGMNVLWLMHEPAPDVDPRDLGPAIGWRFRQGDLVKIRLFNDPGSWHPMSHPLHLHGQRFVVLEQDGVPNSNLVWRDTVFVPVGSTVDLMVEMSNPGSWMFNCQIPEHLGAGMSMSFSVQASGA*
>MP0317_megahit_158898_2-610
MMLALAVTTFSASWIEPSHSQKEALRQPFEVGEMQGMQHEGHAMGPGEPGTWRMPPMGNMPMMPGLEMAIPPDEPYLPGLGIDPDVFPMAVPNEVLDLEDGDEIDLEAQLVRRQIGGKPYVMYGYNGQYPGPLIRAPQGATIIVNFTNNIEMPTTVHWHGLRLDNRFDGVPDVTQPAVRPGEAFRYEVHFRDSGIYWYHPHVR
>MP0317_megahit_160109_1791-3563
MHSQLIRPLTQRGHFRATKTLLASLMLCLLTSPSEGADQEVRLDLETNGGLFLPEGFEAEALVSQLDGQARHIAVDNNGDVYVKLREAYEEHGNAVLRDTDGDGQIDEVRYFGKYPMYGRYGTAMRIHDGYLYFSSQKTVYRQKLSPGEIVPKGDLEEIVIDPNEPPEREHVGKPIAFDNEGHIFVPFGAPSNACQNPKRTPGQPGVNPCHQLDTYGGVWRFDADTPNQSQEDGVLFATGIRSLVGMDWNSADGNLYTVMHGRDDLLRMFSNHFDGWESALLPAEEFLRVTEGADFGWPYCYYDQLQGKKLLAPEYGGDGQIVGRCSEYNLPIRGFPGHWAPNDLVFYRGDQFPERYQNGAFIAFHGSTNRAPYPQSGYIVGFVPFADGQPSGPTEIFADGFARVDPIVEAGDAVFRPMGIAIGPDGSLYVSETEHGAIWRIQFTGDKASFGDPELAAMEARKELSHVRTPDPVGDNLQSTVLTGGALTYESYCSTCHQSNGEGDGARFPPVAKTDWVTGDKTRLIGLTLDGMEGGALVNGETYNNIMPQHSFLTDQEIAEVLTYIRGSFGNSASAVTEEEVRRRRNLYE*
>MP0317_megahit_174393_1899-2363
MKIPTMKKLLYISITTILLVACKNEKTSNSDTAPEASKVETKKTPLQESIARGKSVYSKNCAQCHLPTGNGIPNSYPPLRKSDWLTKKRKESIHAVKYGLSGEITVNGKTYDNVMTPMGLSDQEVADVLNYAMNMWGNKQEKMVSSEEVSQVEK*
>MP0317_megahit_174570_2-565
IIVIVMAIGAGLHFAFSSEWSSVPPRSQLLGITQEESPSEIILTGVIQEFQLLFVESEDLRTLAFNSTAGDQNTNPPIEVNVGDEVVIKAINSGKIPHAFGVVSDPDNPASILFNSALKSTSDPFLRGTEGTITFTPAKEGEYYYICTIPGHAAQGMQGKFIVKKVGTEPTISTPTEPTTGTEPTIST
>MP0317_megahit_176186_122-601
MPTSPRVLRVVLLIFGALFLLASCTTSAPQHHKNPQAAKGEALYQVSCGACHQSNGQGLEGIAPPLAGTRWASESEERLARIVLHGLRGSITVADKEYNLEMPALGFFNDQDIAAILTYIRAAWGKPAGSVSQETIGKIRTQTRERTDSWTVEELLGSP*
>MP0317_megahit_181370_3-1010
LAGGTTRIASRSVGAQEEGDNFPRRPHQMGAVGRVSTESFDPSVFLRTWNFSDLTQVERRRFYRETPRKDGTMLREYELFSVDREIEIAPGVFFPAWTYNGQVPGPTLRATEGDRIRVNFLNQGSHPHTIHFHGWHPPEVDGSLPEHEVRPGERFVYEFDAEPFGTHLYHCHATPLRRHIHKGLYGTFIIDPKEVDGMVHREPADELVMVMNGFDTNFDAENEVYAVNTVAHHHMHDPIRVKVGQLVRIYLVNLTEFDLINSIHMHGMFFDVMRTGTQLKPTETTDTLMLCQGERAIIETKFRYPGEFMFHAHQSEFAELGWMGLFLAEEDRRDS*
>MP0317_megahit_198891_292-816
AINYLDGHGGGFNAKVYSPHKDAAVVASLKVQKTPEEQAFESGARIFRGICAACHQPNGRGNANAGYPPLVNSEWVLNESPSRAIAIVSKGLQGPIEVAGQLYDKVAMPSQGAALSDEDIANVISYIRRNGDWGDAHSLPLVTLEQVKAVRETIADRSAPWTADELVQQFPDSQ*
>MP0317_megahit_205311_1126-1557
MGSVAFVGSYLSLKTDVSFVNTEAAYQIIQQDTTMQNSIERGKTVYEDFCMQCHMATGEGIPGAFPPLAKADYLLENRTKAIHAVKFGLKGPITVNGTDYNSVMAPLGLYDDEVADVMNYILNSWGNTNDKLVTEEEVAAVEE*
>MP0317_megahit_209922_387-602
GAVDTGMYGGVLGNPYDSIPPYGEQSIAHPAKNVKCMCSDAVAQAQIDDGAIPLWEAIPAILAAAAAAAEE*
>MP0317_megahit_216322_613-2151
MLPGLTGVVPVVGAFLPAAGINPASFPEAEPSQVVEMIDGDTLDIEVSIVRRILNGHEMVMFGYNRQYPGPLIRAPKDATLVVRVRNEIELPTTIHWHGVRLDNEFDGVPGVTQEAIQRGESFVYEVHVPDAGMFWYHPHAREDVQQDLGLFGNLLVTSPNPSYYGPAHREEILVLDDILMDEQGVLPWGESAPTHALMGRFGNVMMVNGETNHQLSAKQGEVVRFFLTNVANSRTFNVTFGGAQVKLIASDVGRFEREAWVESVVIAPAERYVVDVRFEEPGTTLIANSIQAINHFRGEFYPHVDTLSIVTVSTETAAPGISDSFYSLRVHDEIAAELEPYRPHLNREPDYELEATVRVQDLPTPIVLAMEADTLFFPPMEWNDAMPVMNWLSTGDQVTWILKDRDTGAENNDIDWNFKVGDLVKIRIFNSPDSFHPMNHPIHIHGQRFLVTSMDGAENQNLVWKDTAIVPVGSSMDLLVEMSNPGEWMLHCHIAEHLSAGMMFSFTVQGQ*
>MP0317_megahit_218084_3-536
YDATAMFAHQTTYTAVNGQPFGYVPNEIHNLLNGHPGTNIFVAQPWNSMDLHQYQSQLLFTPTGVHNRIFVENQGNEPVYFHIVGEILDRVTQGNRVQSGATETWLLGGSQNMIVDVVYDEPGIYVAVNHDYAAIYTGAASIFVAGLPLPTINETATALGVVQGAVDTGMYAGVLGNP
>MP0317_megahit_219286_674-1654
MFIKNKLYIIASVFFLCFTSVSVFAEIKVELTKAPNVPKPLNRNEGKTVILNLEAKEYVGDIAEGKKYEFWSFGGSVPGPMARVRVGDTVQFHLSNPKSNTQPHNIDIHAVNGPGGGAAVNTVAPGESKVFSFKTLNPGLYIYHCAAGAIVDHISNGMYGLFLVEPTGGLPKVDKEFYVFQSEFFTDGDKGVTGFDINKGLSEHPDHVVFNGRAGALMGDNVLKAKVGENIRIYFGNIGPNGVSSFHIIGEIFDKVYPEGSLGGIVRRNVQTTLVPSAGATIVEFKLDVPGTYTLVDHSIFRVAKGAIGQLVAEGTQNPAVFRVGK*
>MP0317_megahit_234345_3-962
GYLVFPDVYITAQEQPEVFVTHTGVVVQTTGDVLDPVYTIQELEFDPEKYLRDFDYGKVSQLEDGTILREFTIIAEDDKIMEIAPGIFYNVWTFNGQVPGPTIRATEGDLVKIHFTNNGSKEHTIHFHGNHPAEMDGIFEIVGSGGGQFTYEFIAGPVGVHPYHCHVMPVEEHIGHGLYGVFIVDPKEGRQQADEMVMMLNGFDTDFDGENNLYAANTIPFYYQHHPIQVKSNELIRVYVVNMVGLDPINNFHLHGTLYKYYPTGTDMTPSYFTDMTTFSQSERGILEFEYEYTGRYVFHAHLTEFSEKGWSGLFYVKDS
>MP0317_megahit_238768_1690-4065
MKVRTANRLMAASFIAIIATAGTNGAKATTLEGLSSNLVAQEQPRQRRVAPSGPCAKRNASDLYCLDLHAVPEVEGANGSVDLGRVTSPFGIAVTPAGHHVHQLTAHIEGLPDPTSLGPYSAYVAWATTPFFEPVIKLGEVDNGVNSLGRIEFNKFLVLITAETSANVENRNGRLILRGRSPSLFMDPHDLMTQAPSAVMGPMNRGSGTREQPIEQERTSQGTLKTDETPWGWSMPPTHPLVPMLPGMMGLAPQVEKLSPAALTDKQLDDLPEAQSSQVVRLPDGGTLDLEASLVRRSLGDGFETLMMAFNGQLPGPMIRVDEKSTVFINFTNKTLIPTAVHWHGVRLDNRFDGVPGLTQDPVEQNGTFRYQIYFPDAGIYWYHPHHREDIMQELGLYGNLLVDPRPAGYYSPVNKEEILILDDFLINSEGENVWFGQESANYMLMGRFGNEFLVNGEPLYELDVARGEVVRFYFTNASNTRTFNISFQQEEGPLRDSRAEYTANGAMQRVPDAPLAMKVVGSDVGKFEREQLVQSMVIAPAERYVVEVRFDKPGKFHVNNQVQAINHRFGTFFPEIDTLGVVRVAERITSANHGPAFDVLRQNADVIGDIDDYRDHFDNPIDLELALTLGVANLPLPIEQVMLYDWIYFNPVEWSGTMPIMNWLTTSNEVTWLLRDSVTGAENMDIDWNFQVGDVVKIRLVNNRDAWHAMQHPLHIHGQRFLVLDQDGVRNNNLVWKDTVLLPTGTTTDILLEISNPGRWMVHCHIAEHLESGMKFVFEVLPNAPQEGMN*
>MP0317_megahit_246934_3-890
PAIGQVTAQLTKAPNVPKPLNRGPTTVQVEFETVETEGPLHDGVKYRFWTFNGTVPGPMVRVRVGDTVEFTIKNHKDSNEDHSIDIHAVNGNLGGGAVSQAEPGKSKKFTFKALNPGLYIYHCASSHIPTHIANGMYGMMLVEPEGGLPKVDREYYVVQSEFYTKNGFGKKGLQHFSKKKALQEVPDYVVFNGKVGGVTGKGALTANVGETVRIYFGNAGPNKISSFHMIGEIWDRVWPEGSTGKPLENVQTTLVPVAGSTVVEFKVQEKGLYLLVDHSIFRAIDKGAAGHMQVN*
>MP0317_megahit_248855_3-569
QFDHLITMNKRMNFMFTIAAIAVMGGALFGSSFTSQMTGSAFSSDADALQKIHDMGGLELVMPSAFAANPSLCDDDRFADRTVVEFNLTGVSIDLPRLGGGTYSAMTFSEQIPGPTLRVTQGDVVKMTLTVPEGEATPHGNDMHASQIDSTNFGSNQPGTSKTYCYIAEVPGVFKYHCSGVGIAAMDQH
>MP0317_megahit_249690_2-427
MAVVLTIISLGFVGYLVFPAMDITAQEQPETFVTHSGAVVQTTGDVLDPVYTVQEVEFDPEKYLREFDYGKVSELEDGTTLREFTIIAEDDKMMEVAPGIFYNVWTFNGQVPGPTIRATEGDLVRVHFTNNGSKEHTIHFHG
>MP0317_megahit_249993_271-900
TMHFHGNHPAEMDGIFEIVGSGGGQFTYEFIAGPVGVHLYHCHVMPVEEHIGHGLYGVFIVDPKEGRQQADEMVMVLNGFDTDFDGENNLYAANTIPFYYQHHPIQVNTNELIRVYVVNIVGLDPINNFHLHGTLYKYYPTGTDMAPSYFSDMTTFSQSERGILEFEYEYTGRYMFHAHITEFSDKGWSGLFYVKDSSQPNMEVYDYGS*
>MP0317_megahit_250756_26-595
LQPWNSMDLHQYQSQLLFTPTGVHNRIFVENHGNEPVFFHIVGEILDRVTQGNRVQSHGTETWLLGGSQNMIVDIVYDEPGIYVAVNHDYAAIYTGAATIIVAGLPLPTINETATALGVVQGAVDTGMYAGVLGNPADAVPPSGPQSIAHPALNVHCMCSDAVAAQQAADGAVELWVAVPAILAAAAGE*
>MP0317_megahit_251102_3-353
IVDVVYDEPGIYVAVNHDYAAIYTGAVTIIVAGLPLPNINETATALGVVQGAVDTGMYAGVLGNPYDSVPPLGPQSIAHPAKNVHCMCSDAVAQAQADAGAVELWVAIPAILAAAG*
>MP0317_megahit_251679_3-581
TDENVLKKIQDMGGLELVMPAAFAQNPSACDDPRFADRTVVEFNLTGVSIDLPRLGGGTFSAMTFSEQIPGPTLRVTQGDVVKMTLTVPEGEATPHGNDMHASQIDSTNFGSNQPGTSKTYCYIAEVPGVFKYHCSGVGIAAMDQHVLQGMYGIAIVDPIDGYGKVMVEKTAVNANGDTTRDRQFYSGDALEF
>MP0317_megahit_254804_1606-3411
MQSKTTRRTFVKGLAAAGILGGMGMWRTPVWAVTSPGQPNVLSGNDFDLFIGETPVNITGAARTAMTINGSLPGPILRWREGETVTLRVRNRLKEDTSIHWHGIILPANMDGVPGLSFHGIAPDGMYEYKFKVNQNGTYWYHSHSGLQEQVGVYGALVIDAKEPEPFSYDRDYVVLLSDWTDENPARVLAKLKKQSDYYNYHKRTVGDFINDVSEMGWSAAVADRKMWAEMKMSPTDLADVSGYTYTYLMNGQAPDGNWTGIFKPGEKIRLRFINASAMTYFDVRIPGLKMTVVAADGLHVKPVSVDEFRIAVAETYDVIVEPDSEQAYTVFAQSMDRTGYARGTLAVQEGLSAPVPSPDPRPLIAMGDMGMDHGSMGGMDHGNMAGMDQGNMAGMDHGSMQGGMAGMDHSQMAGMDHSGMAGMAGNMQAHPASETNNPLVDMQTMTPTHKLDDPGIGLRDNGRRVLTYSDLRSTFPDPDGREPSRTIELHLTGHMEKFSWSFDGIKFSDAEPLRLKYGERVRITLVNDTMMTHPIHLHGMWSDLEDANGNFLVRKHTIDMPPGSKRSYRVTADALGRWAYHCHLLLHMEMGMFREVRVDE*
>MP0317_megahit_255861_3-224
MSEHDETIYRTSTGRLGKLMAILCGTVIVGAVIFFALGDYWISELSPAGQTFAGITDEPAAPAVVQTGADIPIT
>MP0317_megahit_256514_1222-3693
MLLLLTFNVKIILYMKTSQLTFFALLLALVLQAQTEKSVEGNVDNLPVREYTLTLREEQVNKAGKPVMGMTVNGQIPGPTLDFNEGEYAIIYVKNEMSVESSIHWHGMLLPNFYDGVPYLSTPPIEPGKTLKYEFAIKQNGTYWYHSHTMLQEQSGVFGSIVIQPKDKTLEYDKEQVLVLSDWTNEKPRDVMRFLKRGTEWYNIRKGTATPLNQVIARGALGAQVDFWRQRMESADIADIYYPAFLINGEENVEYPEFKPGEKVRLRIIDGSASTSFWMAFGGPDPLLVSADGKDVVPVKRNKTFIAVAETYDFIVTIPENGKLEFKIMAQDGSGTATAYLGQGPIVAAPDVSRPDKIGMMQQMAKMKMKMGAPALKFRPGKDERYQMKEKWGMQMDDNMQMEGMKEMNMDMMNGDKSNGKDMEMKKDEMDGMQMDMKKDSMQMDRSKMAGMDTKMKEASQMEDMNKTNPTAGREVMDEADGMQGMAMFSQYNYDYLKSPEKTSYDPDVPVSEILLNLTGNMQRYIWSMNGVPLSEADKIKIKGDEVTRITFNNLTMMHHPMHLHGHFFRVINENGEYSPLKHTVNVPPMQKLTIEFYGNEYGDWFFHCHILYHLVSGMARIVSYDTPRDPRLEEYPVSKLLDETDQYYSYGMIDAASHMTTLNLISSNIRNQFSFRGEYGWNKNMEVEAAYDRYLYDYLTVFGGVNVENEMEDSLDEITTTAIAGVRYLTPYLFTLDVRMDSKLRPQISLSRAISIFPRTILFGMYEYQADFGWVDELPQGDNFKKEITWSTGIEYFLSKNFSLMGSYDNRFGAGGGLSLRF*
>MP0317_megahit_258545_2-586
FEIVGSGGGQFTYEFIAGPVGVHPYHCHVMPVEEHIGHGLYGVFIVDPKEGRQQADEMVMILNGFDTDFDGENNLYAANTIPFYYQHHPIQINTNELIRVYVVNMVGLDPINNFHLHGTLYKYYPTGTDLVPSYFTDMVTFSQSERGIIEFEYEYTGKYMFHAHLTEFSDKGWTGLFYVKDSSQLNTEVYNFGS*
>MP0317_megahit_258597_2-370
MSEHDETVYRTSPGRLGKLMTILVGLVVVGSVIFFSLGDYWISELSPAGKAFAGITGEEATAPAVAQTGADIPVTLDFIESKDFRTLAFNALPGEPGNNPTINAKVGDRIIFNILNAGKSFHA
>MP0317_megahit_260010_1-759
CSGVNVAAMDQHVLQGMYGIAIVDPIDGYSKLAVEKTQVNDSGDVTRDRQFYSGDALEFSLQYNQMYLTDAGTYDATKMFAHDTSYTAVNGQPFGYVPNEIHNLLNNGDLNKNIFVAQPWNSMDLHQYQSQLLFTPTGVHNRIFVENHGNEPVYFHIVGEILDRVTQGSRVQSAGTETWLLGGSQNMIVDIVYDEPGIYVAVNHDYAAIYTGAATIFVAGLPLPNINATATALGVVQGAVDTGMYAGVLGNPY
>MP0317_megahit_260720_1372-1728
RLTGNMERYIWSINGIKESDAEPIRLQYGERVRFKFVNETMMTHPMHLHGMWSILDVGADQWNPVKHVISVAPGTTVYMETEVDAPGKWAFHCHLSYHAAAGMFRTVIVEGGPEGDDS*
>MP0317_megahit_262155_2-1561
MKPRFLTGLLSLLMPAMVLAGEYDLTVDRVKIDTGDFVKEGIGYNGASPGPVMRFKEGENVRINVTNNLDEMTSIHWHGLILPFNQDGVPGISFPGIKPGETFTYEFPIQQAGTYWFHSHSGFQEPDGAYGAIVIEPEKREPFRYDREYVVQLTDKHPHSGDRIMRNLKMMPDYYNREQQTVGEFFSDASKNGLMNTVRDRMAWGDMRMMKTDVEDLQGFTGLINGKGPDQNWTGLFEPGERIRLRFINSSAMTYFDIRIPGLDMTVVQADGNNVQPVSVDEFRIGVAETYDVIVRPKDEQAYTIFAESMGRSGYARATLAPEEGMEAAVPQLREAARLTMADMGGMPGMDHGSMAGMDHGNMDMDSSEDMSGMDHSSMEGMDHSNMDSMDHSNMEGMDHGSMAMGKGGQSDPFYAKGSGLVPTAANGGKFLSYADLKAQDPLYEDREPTREIELRLTGNMERYTWSINGVKYEDADPIRLKYGERVRFKFVNETMMTHPMHLHGMWSILDVGAGQWNPI
>MP0317_megahit_262848_334-894
MSENDETIYRTSAGRMGSMMAICGGLVIVGGIIFFALGDYWISELSPAGEAFYGITDESAPVVAQTGEDIPVTLNFIESSDFRTLAFNALPGEPDNNPTINAKVGDRIIFDVINAGKSFHSFGVTLNDEGFGGILSGTDVATANAPLKPGEGGTSEFIPGEPGTYYYICTVPGHRDMGMVGTIIVE*
>MP0317_megahit_264131_84-647
MSEHDETVYRTSPGRVGKLMAILVGLVVVGGIIFFSLGDYWISELSPAGKAFAGITDEDAAPAAEQTGEDIPITLDFIESKDFRTLAFNALPGEPGNNPTINAKVGDRIIFNISNAGKSFHSFGVTLNDEGFGGILGGTAVAAANSPLKPGEGGFSEFVPGEPGTYYYICTVPGHREMGMVGTIIVE*
>MP0317_megahit_264387_2-502
SGVNVAAMDQHVLQGMYGIAIVDPIDGYSKLMVEKTQVNDNGDVTRDRQFHSGDALEFSLQYNQLYLTDGNYDQTKMFGHQQTLTTVNGQPLGYVPNEIHNLLNQSGNIFFLQPYNSMDLHQYQSQLLFTPTGVHNRIFVENQGNEPVFFHIVGEILDRVTQGNRVQ
>MP0317_megahit_264593_177-644
GSRVQSAGTETWLLGGSQNMIVDIVYDEPGIYVAVNHDYAAIYTGAATIFVAGLPLPNINATATAISTEKYDVIGGAVGALAYSGALGNPYDAIPPYGEQSIMHPAKNVHCMCADGVAEAQAAEGAVELWVAIPAILEESARVAAEAAAAAEAEG*
>MP0317_megahit_264903_126-788
TVYTAVNGQPFGYVPNDIHNLLNGHPGTNIFVAQPWNSMDLHQYQSQLLFTPTGVHNRIFIENQGNEPVYFHIVGEILDRVTQGNRVQSGATETWLLGGSQNMIVDLVFDEPGVYAGVNHDYAAIYTGAATIWVAGLPLPTINETATALGVVQGAVDTGMYAGVLGNPYDAIPPYGEQSIHHPAKNVHCMCSDDVAAAQAAEGAVELWVAVPAIIAAASE*
>MP0317_megahit_270382_3-1124
AMRMSPRDIADVTGSTYTYLMNGRTPQDNWQALFKVGEKIRLRIINGSAMTYFDFRIPGLEMTVVAADGQPVKPVNVDEFRIAVAETYDVIVQPKERKAYTFFAESFDRSGYARGTLTPSIGLTAEVPPQRVITERGMAAMGMDMSGMKGMNMDKSKVDSSGMAAPKGEMKGMGQHSAHTMHGTQMEGEMTPSKKLPVESIDIVHSEDGHGAGAAMIAKNPSSRLDEPGIGLEDSPHRVLVYTDLVGESPWPDEREPERQIELHLTGNMERYMWSFDGKKFSEVDGYVRFNYGERLRLILVNDTMMDHPIHLHGMWMELENGQYPRPRKHTISLKPGEKVSLQISADAPGEWAFHCHLLYHMEAGMFRVVQVA*
>MP0317_megahit_271757_713-874
MFTIAAIAVMGGALFGSSFTSQMTGAALSTDVNALQKIHDMGGLELVMPAAFAE
>MP0317_megahit_272120_8670-9218
MLNKGFVAALALLPLISWAGEYSLTVDRVTIDTGDFRKQGIGYNGASPGPILRFREGEDVTIHVTNNLDEPTSVHWHGLILPYQMDGVPGLSYPGIAPGETFTYRFPIKQSGTYWFHSHSGFQEPDGAYGAIVIEPEGREPFRYDREYVVQLTDKHPHSGDRIMRNLKSSADYYNRQQQTVGD
>MP0317_megahit_274012_1-810
MIRKITILFALLITYMGNAQVGTNGQDRKEEGRPVKEYNLTIEENEMTLAGVTAKGMTINGGIPGPVLEFNEGDLAIINVTNKMDEETSVHWHGLILPNFYDGVPYLTTPPIKPGTTFQYRIPINQSGTYWYHSHTMLQEQKGVYGSIIIHPQEKTLEYDKDLVVVLSDWTDEKPMNVLRNLKRNNEWYQVKKGTAVPLSRVIKEGAFGAQLKFWRDRMEGADIADIYYPAFLTNGKSLAEYPEFKPGEKVRLRFINASASTYYWLDFGG
>MP0317_megahit_275311_3-227
MSEYDETVWRTSPGRVGKLMAILCGTVIVGTIIFFALGDFWISELSPAGKTFAGITDEPAAPAVAQTGEDIPVTL
>MP0317_megahit_276475_1-624
IAVMGGALFGSSFTSQMTGAAFSTDVNALEKIHDMGGLELIMPGAFAEGGSCDSDAYADRTIVEFPLTGVSIDLPRLGGGTYSAMTFSEQIPGPTLRVTQGDVVKMTLTIPEGEPTPHGNDMHASQVSAVPTFGAVQPGTSKTYCYIAEVPGVYKYHCSGVNIAAMDQHVLQGMYGIAIVDPIDGYSKLVVEKTQVNANGDVTRDRQF
>MP0317_megahit_276858_34-594
MSENDETIYRTSAGRMGKMMAICGGLVIVGGIIFFALGDYWISELSPAGEAFYGITDESAPVVAQTGEDIPITLKFIESSDFRTLVFNALPGEPDNNPTINAKVGDRIIFDVINAGKSFHAFGVTLDDEGFGGILSGTDVATANAPLKPGESGFSEFIPGEPGTYYYICTVPGHRDMGMVGTIIVE*
>MP0317_megahit_278999_54-521
MSEHDETVYRTSSGRVGKLMTILVGLVVVGCVIYFSLGDYWISELSPAGMTFAGITDEPAAPAVVQTGADIPITLDFIESKDFRTLAFNALPGEPGNNPTINAKVGDRIIFNILNAGKSFHAFGVTLDEEGFGGILGNSAVASPNSPLKPGEGGAS
>MP0317_megahit_283915_1625-2557
MIRKITILFVLLVSFESVAQVGTNGQDRKEEGRPIKEYNLTIEENKMTLGGVTANAMTINGGIPGPVLEFNEGDLAIINVTNKMDEETSVHWHGLILPNFYDGVPYLTTPPIEPGTTFQYRIPINQSGTYWYHSHTMLQEQKGVYGSIIIHPKEKTLEYDKDLVVVLSDWTNEKPMNVLRNLKRGNEWYQVKKGTAVPLSRVISEGAFGAQLKFWRDRMEGADIADIYYPAFLSNGKKLAEYPEFTAGEKVRLRFINASASTYYWMDFGGGNPMLVSSDGVDVQPVSKSRFLFGIAETYDVIVTIPEGTI*
>MP0317_megahit_286939_2054-2992
MARSSIISHPLSRRQVLKGGAALGIGSAAAMGLTPAWANPWGRTNVYAQGVEEGPEVSLAIRRESLPIDGQEAQPITINGTSPAPLIRLKEGQDAVLRVTNLLDEPTSIHWHGLILPPEMDGVPGVSFAGIAPGETFTYRFPVRQNGTYWYHSHSGLQEQLGHAGPLIIDAAEREPIRYDREHVLLLTDWTFEDPMSVFRNLKSMIDGYYNFQERTIADFFADVREKGFSQTAEMRGMWAKMRMSSRDIADVTGSTYTYLLNGHSPQENWNALFKAGERVRLRVINGSAMSYFDVRIPGLKMTVVAADGQPVQ
>MP0317_megahit_291481_2904-4727
MRIKDPLHQISTPRRRFVQGLAAGGILAAFPSILHAASSLVAGTITGTVPELSGEIIDLVIDESPVNFTGVVRMATTINGSIPAPTLRLREGDDVTIRVTNKLSVPSSIHWHGIILPYQMDGVPGISFKGIMPGETFVYKFKLQQSGTYWYHSHSGFQEMTGMYGALIIEPREKDIISADNEHVIQLSDWTDDDPMDLFRKLKVQSDVFNFNQPTVPEFFDDISNSSVSNALQRREMWNKMRMNPTDLADLSASAMTFLMNGCAPLTNWRGMFKAGEKVRLRFINGSSNTFFDVRIPELKLTVVQADGQNVEPVTVDEFRFGPGETYDVLVEPKNDAYTIFAQSMDRSGYAKGTLSMAPNIDAPVPALDPVEWLTMTDMMGNMAQGGEHSAMAGMADMSGMNSNKMDHSAMGHGAMAMDHSKHGMTKNPLAVASTKVRHAKTEYGASVDMRVDMPRTNLDDPGIGLRKNGRRVLTLADLHSLEGITNQQEPEAEIELHLTGNMERYSWSFDGLEFGKSTPVHMKHNQRLRVILQNDTMMTHPMHLHGMWSDLENEKGDVQVRRHTIPVQPAQRISFLTTPHDVGRWAWHCHLLFHMDAGMFREVVVS*
>MP0317_megahit_292453_2-382
PAVAQTGADIPITLDFIESKDFRTLAFNALPGEPGNNPTINAKVGDRIIFNILNAGKSFHAFGVTLDEEGFGGILGDSAVASPNSPLKPGEGGASEFIPGEPGTYYYICTVPGHREMGMVGTIIVE*
>MP0317_megahit_293425_461-610
SAVASPNSPLKPGEGGTSEFIPGEPGTYYYICTVPGHREMGMVGTIIVE*
>MP0317_megahit_293499_2-466
MLTSGQKMFIVIATVSLGFVGYLVFPTMDITAQEQPEVFVTHSGAVVQTTGDVLDPVYTIQEVEFDPEKYLRDFDYGKVSKLEDGTTLREFTITAEDDKIMEIAPGIFYNVWTFNGSVPGPTIRATEGDLVRIHFTNNGSKEHTMHFHGNHPAEM
>MP0317_megahit_293653_3-227
LNAGKSFHAFGVTLADEGFGGILSGTDVAAANNPLKPGEGGTSQFIPGEPGTYYYICTVPGHREMGMVGTIIVE*
>MP0317_megahit_293815_183-545
MNKRINFMFTIAAIAVMGGALFGGTFTAQLNATSFDVKSDVDALQKIRDMGGLELVMPAAFAATGACDDALFEGRTVVDFPLTGVSIDLPTGLAGTLHAMTFSEQIPGPTLRVTQGDVVRM
>MP0317_megahit_294371_431-709
GNNPTINAKVGDRIIFNILNAGKSFHAFGVTLDEEGFGGILGSSAVASPNSPLKPGDGGTSEFIPGEPGTYYYICTVPGHREMGMVGTIIVE*
>MP0317_megahit_294458_2-217
SYAGALGNPYDAVPPSGPQSIEHPAKNVHCICTDAVAQAQADSGAVQLWEAIPAILAESARVAAEAAEAEG*
>MP0317_megahit_295473_407-1018
MNKRINFMFTIAAIAVMGGALFGGTFTAQLNAQVSDVKSDVNALQKIQEMGGLELVMPGAFAASGACDDGDFDGRTVVDFPLTGVSVTLPSLAGDFNAMTFSEQIPGPTLRVTQGDVVRMTLTVPEGEATPHGNDMHASQVTAVPTFSAVQPGTSKTYCYIAEVPGVYKYHCSGVNVAAMDQHVLQGMYGIAIVDPIDGYSKLM
>MP0317_megahit_295520_293-700
MLTGGQKMIIVIAVVSLGFAGYLVFPAMDITAQEQPEVFVTHSGAVVQTTGDVLDPVYTIQEVEFDPEKYLRDFDYGEVSQLEDGTTLREFTIIAEDDKIMEIAPGIFYNVWTFNGQVPGPTIRATEGDLVRIHFT
>MP0317_megahit_295545_2-514
DKMSEHDETVYRTSPGRVGKLMIILVSLVVVGGVIFFSLGDYWISELSPAGMAFAGITDEPAAPAVAQTGADIPITLDFIESKDFRTLAFNALPGEQGNNPTINAKVGDRIIFNILNAGKSFHAFGVTLDEEGFGGILGSSAVASPNSPLKPGEGGTSEFIPGEPGTYYYI
>MP0317_megahit_295547_1-624
TIAAVAVMGGALFGSTFTAQLNATTFDVKSDVDALQKIRDMGGLELVMPGAFAATGDCDAAEFAGRTVVEFPLTGVSITLPTGLAGDFNAMTFSEQIPGPTLRVTQGDVVKMTLTVPDGEATPHGNDMHASQVTAVPTFGAVQPGTSKTYCYIAEVPGVYKYHCSGVNVAAMDQHVLQGMYGIAIVDPIDGYSKLMVEKTAVNANGDV
>MP0317_megahit_295858_3-278
MSEHDETVYRTSPGRAAKLMTILVGLVVVGSVIFFALGDYWISELSPAGKAFAGITDEEAAPAVAQTGADIPVTLDFIESKDFRTLAFNALP
>MP0317_megahit_296020_2642-3553
MKNSIDNGRRRFVLAALTSSAAAALTNVSPLWAAPVGRHFKDQVLTGDIKNLNVSKAQLPIGSNMGSPITINGQMPGPLIRLKEGQRAHLNVTNHLNQDTSIHWHGIILPPDMDGVPGVSFAGIKPGETFKYAFDVEQNGTYWYHSHSGLQEQLGHLGPLVIDPADGDIGADREHTIILSDWTFSDPHDVMRKLKVAEGYYNYQKRTIFDTLEDVKKKGLADTWEERAMWGAMRMSPRDIADVTGSTYTYLMNGRTPQDNWQALFKVGEKIRLRIINGSAMTYFDFRIPGLEMTVVAADGQPVK
>MP0317_megahit_296140_1-210
MLKKCKNKICGAVRINGLPATVLALLAFVIGGVSTSFAAGAAGLPRVTQELVAPPFLPKHNQVAVGGPKV
>MP0317_megahit_296527_1159-1326
GGILGGTAVAAANSPLKPGEGGSSEFIPGEPGTYYYICTVPGHRVMGMVGTIIVE*
>MP0317_megahit_296621_86-649
MSEHDETIYRTTPGRLGKLMAILVGCVVIGGIIFFAMGDYWISELSPAGMKFAGITDEVAAPAVAQTGEDIPVTLDFIESKDFRTLAFNALPGEPGNNPTINAKVGDRIIFNVVNAGKSFHAFGVTLDEEGFGGILSGTDVAAPNSPLKPGEGGSSEFIPGEPGTYYYICTVPGHRVMGMVGTIIVE*
>MP0317_megahit_296846_1966-3789
MGFKKSSQQVSTPRRRFVQGLIAGGVLAAFPSVLHAASSLVAGTITGTVPELSGKVIDLVIDESPVNFTGVVRMATTINGSIPAPTLRLKEGDDVTIRVTNKLSVPSSIHWHGIILPYQMDGVPGISFKGIMPGETFVYKFKLQQSGTYWYHSHSGFQEMTGMYGALIIEPREKDIISADNEHVIQLSDWTDDDPMALFRKLKIQSDVFNFNQPTVPEFFDDVSNSGVSNALQRRKMWNQMRMNPTDLADLSASAMTFLMNGSTPMSNWRGMFKVGEKVRLRFINGSSNTFFDVRIPELKLTVVQADGQNVEPVTVDEFRFGPGETYDVIVEPKNDAYTIFAQSMDRSGYAKGTLSSSPNIDAPVPALDPVEWLTMTDMMGNMTHGGEHSAMAGMAGMSGMNSKEMDHSAMEHGAMAMDHSKHGMSENPLAVASPKVRHAKTEYGASVDMRVDMPRTNLDDPGIGLRKNGRRVLTLADLHSLEGITNQQEPEAEIELHLTGNMERYSWSFDGLEFGKSTPVHMKHNQRLRVILQNDTMMTHPMHLHGMWSDLENEQGDVQVRRHTIPVQPAQRISFLTTPHDVGRWAWHCHLLFHMDAGMFREVVVS*
>MP0317_megahit_297659_187-879
MLKQWNLLICKTDFSKEMALHGMVKKFKMVSLTISLAFLATVLAGVSTSFAAGAGGLPRVTQELVAPPFLPKHNQVAVGGPKVVQVRLEIVEKEIQIAPDAYVQALTFNGSVPSPLIVVHQDDYVEFTIANSPNNTMMHNIDLHASSGSLGAAGLSKVNPGQEATVRFKANRPGVFVYHCAPGGLMIPFHVISGMNGAIMVLPRDGLKDEKGNLVKYDRAYYVGEQDFYVP
>MP0317_megahit_297677_95-616
VHPYHCHVMPVEEHIGHGLYGVFIVDPKEGRQQADEMVMMLNGFDTDFDGENNLYAANTIPFYYQHHPIQVNTNELIRIYVVNMVGFDPINNFHLHGTLYEYYPTGTDLIPSEFTDMTTFSQSERGILEFEYEYTGRYMFHAHFTEFSEKGWTGLFYVKDGSQLNKEVYDYGS*
>MP0317_megahit_298158_2-1393
GALFGSSFTSQMTGAALGADSSALQKIHDMGGLELVMPAAFAEAGNCDSDEYADRTVVEFPLTGVSIDLPRLGGGTFSAMTFSEQIPGPTLRVTQGDVVKMTLTVPEGEATPHGNDMHASQVSAVPTFGAVQPGTEKTYCYIAQVPGVYKYHCSGVNIAAMDQHVLQGMYGIAIVDPIDGYSKLMVEKTQVNESGDVTRDRQFHSGDALEWQIQYNQMYLTDAGTYDATAMFAHQTTYTAVNGQPFGYVPNDIHNLLNGHPGTNIFVAQPWNSMDLHQYQSQLLFTPTGTHNRIFVENHGNEPVYFHIVGEILDRVTQGSRVQSAGTETWLLGGSQNMIVDLVYDEPGIYALVNHDYAAIYTGAATIFVAGLPLPTINATATALGVVQGAVDTGMYAGVLGNPYDAIPPYGEQSIMHPAKNVHCMCSDGVAAAQAAEGAVELWVAVPAILAAAAEAAAAEAEV*
>MP0317_megahit_298385_380-652
NPTINAKVGDRIIFNILNAGKSFHAFGVTLNEEGFGGILGDSAVASPNSPLKPGEGGASEFIPGEPGTYYYICTVPGHREMGMVGTIIVE*
>MP0317_megahit_298929_3-632
MFTNRQKMSVVLVIVSLGFVGYLVFPAMDITAQEKPETFVTHSGAVVQTTGDILDPVYTIQEVEFDPQKYLREFDYGKVSYLEDGTTLREFTVIAEDDKMMEIAPGIFYNVWTFNGTVPGPTIRATEGDLVRIHFTNNGSKEHTMHFHGNHPAEMDGIFEIVGSNGGQFTYEFIAGPVGVHPYHCHVMPVEEHIGHGLYGVFIVDPKEGR
>MP0317_megahit_299927_1158-1721
MSEHDETIYRTSPGRLGKLMAILVGCVVVGGIIFFAMGDYWISELSPAGMKFAGITDEVAAPAVAQTGEDIPVTLDFIESKDFRTLAFNALPGEPGNNPTINAKVGDRIIFNIVNAGKSFHAFGVTLDDEGFGGILGGTAVAAPNSPLKPGEGGASEFIPGEPGTYYYICTVPGHRAMGMVGTIIVE*
>MP0317_megahit_300291_2-646
GIFYNVWTFNGQVPGPTIRATEGDLVRIHFTNNGDKEHTIHFHGNHPAEMDGIFEIVGSNGGQFTYEFIAGPVGVHPYHCHVMPVEEHIGHGLYGIFIVDPKDGRQQADEMVMMLNGFDTDFDGENNLYAANTIPFYYQHHPIQVSTNELIRVYVVNMVGLDPINNFHLHGTLYKYYPTGTDMVPSEFTDMTTFSQSERGILEFEYEYTGRYMFH
>MP0317_megahit_300350_1-783
GIAIVDPIDGYSKLMVEKTAVNENGDVTRDRQFYSADAIEWQLQYNQLYLTDGSYDQTKMFGHQHTLTTVNGQALGYLPNEIHNLLNNGDLNKNIFFIQPYNSMDLHQQQSQLLFSPVGVHNRIFIENHGNEPVFFHIVGEILDRVTQGNRVQSHGTETWLLGGSQNMIVDVVFDEPGLYVGVNHDYAAIYTGAVTIWAAGLPLPNINDTVVAISTEKFPVIDGAVAAGSYAGALGNPYDAVPPSGPQSIEHPAKNVHCIC
>MP0317_megahit_301077_476-847
MNKRMNLMFTIAAIAVMGGALFGSSFTSQMTGAALGTDQSALDKIHAMGGLELMMPAAFAASGACDSDEYADRTVVEFPLTGVSIDLPRMGGGTFSAMTFSEQIPGPTLRVTQGDVVKMTLTVP
>MP0317_megahit_301438_607-714
GGTSEFIPGEPGTYYYICTVPGHREMGMVGTIIVE*
>MP0317_megahit_301968_1-405
MSEHDETIYRTTPGRLGKLMAILVGLVVVGSIIFFALGDYWISELSPAGMKFAGITDEVAAPAVVQTGEDIPVTLDFIESSDFRTLAFNALPGEPGNNPTINAKVGDKIIFNIVNAGKSFHAFGVTLDEEGFGGI
>MP0319_megahit_148_1-600
VNQGSHPHTLHFHGWHQPGMDGSLPAHQVLPGESFLYEFDADPFGVHLYHCHANPLKRHVHKGLYGAFIIDPPATSPRPPADEMVVVLNAFDTNFDAENEVYAANTVASFYVQEPIRVQVGQLVRMYVVNLTEFDLINSMHLHGMFFDVFKTGTSMTPSESTDTIMLCQGERAILETTFRYPGEFMFHAHQSEFAELGWM
>MP0319_megahit_673_2-847
ARLMLNDCLMLNDSPGIAMEVLLAFVTQGHNLPTGARIVGDNTSIDLALRRKFLRQMAGAGLAATGAGIGTPASGLQSQDRSTDLSGTEFALTIGRTPVNFTGHLRYALTVNGSIPAPILRWKQGSEVTLRVTNTLATQTSIHWHGILVPFAMDGVPGVSFPGIPAHQTFVYKFKVRQAGTYWYHSHTRFQEQLGLYGPLVIEPQRPAPIPSDRDYVVMLSDWTDEDPEKVFLHLKQSSDFYNFQLPTVTDFVADVRAAGLSKALARRRMWNQMRMNPTDLA
>MP0319_megahit_7659_3-950
EDEMIFRKKILLYTLISSVAVIPVSAQHTMHQMVSDGAWRMVPMDMNMPMLPGLEGVVPVVSPFLPGSDIDVSSIPAAISSEIVRLAEGDTLELTVSMVRRNVANREVVMFGYNGQYPGPLIEVMKGSTATIRVKNEIQMPTTIHWHGVRLENQFDGVPGVTQKSIATGEHFLYEVKVPDAGMYWYHPHVREDVQQDLGLYGNLLVRSPDSAYYGPVHREEMLIVDDLLMDDEGILPWGSEAPTHALMGRFGNVMLVNGQTEHALTVSSGEVIRFFITNVANSRTFNITFGANRTKLVASDVSRYQREQWISSVVI
>MP0319_megahit_8223_146-556
NAEWQELAMVMNGFDTNFDGENEVYAVNTVGQAYMNAPIRIDKSRPVRIYLMNATEFDPINSFHLHGNFFDYYDTGTQLTPTLRTVDVIMQCQAQRGILEFSFADHEDGMYMFHAHQAEFTELGWMGFFDVREAGA*
>MP0319_megahit_9090_1-567
FERNEDGVKVFELETGVVRWNVLPDVKVEGYAFNQQIPGPRIRVTEGDRVRIKVTNRLPESTTVHWHGLILPNGMDGPANITQQPIPPGGSFTYEFTTEQAGTFFYHTHDHADRQQALGLYGALIIDPKPGSPAATELRADKEYVIQLQEWLQREGLTYPAMLMEGGLPNYFTINGKAFPSTDTVTMKV
>MP0319_megahit_9120_177-1220
MNEHDQLNTQPENLGVEDKEEEPSVSRRNLLKSGVVGAVGLAATASTISSRNDKTKPSLSTGKHDIDTSKFDPTAYLSSFDYGVSSILPSGQTQREYNITATDREIEVAPGVYFNAWTYNGTVPGPTIRCTEGDRLKVNFYNAGTHPHTIHFHGIHASNMDGAFEAVEPGENFIYEFDAAPMGFHLYHCHTRPLKRHLHKGLYGAFIIDPVEGRPDANELVMLMNGFDTNFDGENEVYAVNSVAFHYEKHPIDIQQGELVRIYCGNMTEFDLLNSFHLHGNMFKLFRTGTNLQQHEITDTVMLCQGERAVIEFTYEHLGKFMFHAHQSEFAELGWMGVFNVKESTLA*
>MP0319_megahit_10785_3-392
DTAQMQLFDEDYETMAQDNDLGTSLYVTHCATCHLPNGTGIPNLIPPLSDSEWITGDRERLIEIILRGITGKIEVAGQEYNEIMPGFAALLSDQEIADILNFVTAEFGDGGPPLNADDVYNIRSRATYE*
>MP0319_megahit_17892_2-628
MITLNRRQFLATSAAFSGLSASTGFAGTPFATLTAQQSDVQLLPGNYGKTSLWCFDGGSPGPEIRVAQGGRVQRRLVNRFSQGTSTHWHGIRIDNAMDGVSGLTQDVVQPEETFDYDFTVPDAGTYWYHAHNRSFEQVGRGLYGALIVEEAEPLDIDREEVLILDDWLIDPETAQIKDDFGASHDLSHAGRIGNLLTTNGTFNLGLRAR
>MP0319_megahit_22386_2-610
EVLGDGNVAWRMPPMDAPMPPLPGIENAVPIVGPFMVKGDMDPTGFPEARPGEIVEMDDGETLDLTASIVQRTINGKTFLMYGYNGQYPGPLIKGDRGSTVIINFTNEIEMPTTVHWHGLRLDNRFDGVPDVTQPPVLVGQSFTYELYFRDTGIYWYHPHMREDLQQDLGLYGNMLVMPPENDYYGAVNREEVIILDDLLMDE
>MP0319_megahit_24086_27-1160
MLTRRAALIGAAGIAAIPVLHKASQAEEIMDTSMVPPADLSKLKRVKRKLVRPPMVHAHEQVASTEPQIIEFEMQIVEKEIEVDSGAYLQAMTFNGSVPGPLMVVHEGDYVELTLYNSPENLMQHNIDFHSATGALGGGSLTLVNPGEKTTLRFKATRPGTFVYHCAPGGPMIPWHVVSGMSGAIMVLPRDGLKDHNGTPVRYDRVFYIGENDFYIPKDENGEYKRFEDVGESYPDTLEVMNGLIPSHVVFNGKVGALTGDNALHASQGEKVLFVHSQANRDSRPHLIGGHGDLVWETGKFNNPPERDLETWFIRGGSAGAALYEFLQPGVYAYVNHNLIEAVNLGATAHVVVDGEWNNDLMEQVEAPTAYDAAYEGK
>MP0319_megahit_24088_3-755
EVDQTLLEQLLISQDYRIRAAAVRVIRYSGHQIDNQDVLLRAAAQDDNGRVRLEAITAASWLTIEEGIPVLLEAEKKPLDDWIAYAHKTAVAHLNGRAVYEENLKEEIVSDLKDDDLALYRKGWELYNKNGYCITCHQTNGKGLSASGYPPLVDTDWVVGNEERLIKILLKGIYGPMEVSGKKYQGVMAPFGQLLTNEEIASVLTYIRNSFGNQASVITKKKVEKVRQASKNRKVYYSPAELLKEHPVNQ*
>MP0319_megahit_26710_3-614
AQSQATPDPMAGHAMPGGAVDPYSAHDSGMAHGNMTMVGQVDHARNGFDPTAMLTDWETGRTEVLPDGRTLRTFEVDAIDVEIEIAPGVFFPAWTFNGRVPGPALRAKEGERLRIVFRNLGSHPHSMHFHGIHSARMDGVQGAGLIDPGEEFVYEFDAKPFGCHLYHCHALPLKRHMHKGMYGLFVVDPDPARHPEFAAVAASR
>MP0319_megahit_28704_128-523
MKFLKFILIIFPILIYSQKDSLTISINNGKSLYNDFCIICHMHDGKGQKGIFPPLAKSDYLFKNMEESIKAIKFGGIDGEIVVNGVKYDTRMERMGLYDDEIADIMNYILNSWGNKYDKMIQEDYIRKIKK*
>MP0319_megahit_37379_272-1405
MPTLFHEKTRLLAIGLCLVVLVPSTSFAKGNGEGGLDGFKVGTQSSLADLPRVTQILVAPPFLPEHTQIADGGPKVVQIEMVIIEKEIEIKPRVFVQAMTFNGTNPGPMMVVHEGDYLELTLKNPATNTLLHNIDFHASTGALGGGALTEIAPGQQVTLRFKADRPGVYVYHCAPGGLMIPYHVVSGMYGALMILPRDGLKDAQGKSVTYDKAFYIGEQGWYIPQATSGRYLRYNSPVEAMSDVLEVMKGLTPTHITFNGKVGALTGDNAMKANVGETVLFLHSQANEDTRIHLIGGHGDLVWPGGSFRNTPNTDLETWSVNGGESGAAMYTFKQPGLYAYVNHNLIEAIMLGAAAHVVVEGEWNNDYMEQVSPPRPI
>MP0319_megahit_49004_96-725
MLNRRQLLGAGAAGATLVSSKAWGQTLNMGLPEAAQMDSAATAITARPSSGPDYTPVVTLNGWTLPHRVNNGVKEFHLVAEPVERELADGMIAHLWGYNGQSTGPTIEAVEGDRVRIYVTNKLPEGTTVHWHGLILPSGMDGVSGLSHPSIPPGKTFIYEFDLVKSGTFMYHPHGDEMAQMAMGMMGMFVVHPKDPTFMPVDRDFLIMLN
>MP0319_megahit_49508_1-540
LREEQVNKAGKPVMGMTVNGQIPGPTLDFNEGEYAIIYVKNEMSVESSIHWHGMLLPNFYDGVPYLSTPPIEPGKTLKYEFAIKQNGTYWYHSHTMLQEQSGVFGSIVIQPKDKTLEYDKEQVLVLSDWTNEKPRDVMRFLKRGTEWYNIRKGTATPLNQVIARGALGAQVDFWRQRMES
>MP0319_megahit_58100_122-601
MPTSPRVLRVVLLIFGALFLLASCTTSAPQHHKNPQAAKGEALYQVSCGACHQSNGQGLEGIAPPLAGTRWASESEERLARIVLHGLRGSITVADKEYNLEMPALGFFNDQDIAAILTYIRAAWGKPAESVSEETIGKIRTQTRERIDSWTVEELLSSP*
>MP0319_megahit_65909_832-2061
MMGKPIEASRRRFIKSAIGVASGLAMARMAPTWASPLGRSYGDAVNADSAVDLHIRREQMNIGGKIGRPITINGSMPGPLIRLKEGQKARLNVTNSLADDTSIHWHGIILPENMDGVPGVSFPGIKPGQTFHYEYDVQQNGTYWYHSHSGLQEQLGHLGPLVIDPADGDIGADREHVVVLSDWTFEDPHEVFRNLTVAEGYYNYQQRTLGDTLADIRRQGLAKTWEQRSMWNQMRMSSRDLLDVNGSAYTYLMNGRDNGANWTALYKPGERVRLRVINGSAMSFFDFRIPGLEMTVVSADGQPVKPVTVDEFRIGVAETYDVVVTPKCDRPYTLFAETMDRSGYVRGTLATEVGQEAQVPELRPVPERGMAAMGMSHDMNGMDMSSNQGDDASMGEHHDMHGDHGGHMAE
>MP0319_megahit_66527_128-499
SHIVFNGAVGALTAENALTAKVGEKVLFLHSQANRDSRPHLIGGHADLVWKGGSFSDKPATNYETWFIAGGAAVAALYEFRQPGLYAYVNHNLIEAIMFGAAAHVVVEGEWNHDLMTQVKPPK*
>MP0319_megahit_68062_1-726
MTHLTNSSFCRKLGKTKFILGYCQRGNFRMEDRQDEKPGQAHAGISRRDLLRSGVAGAVGLAAGTGALAGSKLGNDQSTVSEAGGAHNPGLAGTEGDVDPAGFDPTAFLKNFDYGNVSTLPNGQIQREYEITALDSEIEVAPGVHFAAWTYNGTVPGPSIRCTEGDRLKVNFTNGGSHPHTIHFHGIHAADMDGVFEIVEPGESFVYEFDAAPMGFHLYHCHAIPLKRHVHKGLYGAFIVDP
>MP0319_megahit_70211_463-1302
GNSVTINGQMPERISVRSGERIRLRLINAANARIFGLNFGGLAPVVVALDGQPVSPHVPDDDIVVVGPAMRVDLVIDMTGKPGDALTVTDAFYEGLEYRLVDLAYGPDRLRDSVPDWSMALPPNPLAEPDMQAATRHQIVFNGGMMGQMMMGGGMGSMMEQMREGNMWFINGKAATGHMMDPLLLLQQGTSHVLQMDNRTAWHHPMHLHGHSFRVIARNGQPTRHREWQDTVLLAPEERVEIAFVADNPGDWMFHCHILEHQAAGMMGIIRVDPGTTKT*
>MP0319_megahit_76013_1-492
GALNEELITPIRPQPPKASSTSLKIPVHMQGGAMGNLKSAKLNGIMTPLRDLAQKHRKVWAFNGAVGGYDHMLGTARRGQFVILDVQNDTRWPHAMHLHGHHFWVKSQLNPVKDPLSKRDTYLMQPGENAEFRFVADNPGLWLFHCHMLEHHAAGMGAVIEVT*
>MP0319_megahit_77940_845-2452
EGDTVTLKVTNLLPQTSSIHWHGLLLPFEMDGVPGLSFDGIKPGETFTYRFPVKQSGTYWYHSHSGFQEQTGLYGSIIIDPQTPEPHAVDRDQVIVLSDWSDEDPNHIFATLKKLSHYYNFNERTVFDTLRDFRDKGVIQTLKDRHMWNTMRMSDRDLADVTGYTYTYLMNGQSPNGNWTCQFNPGERLRLRFINASAMTFFDIRIPGLDMTVIEMDGQPVKPVPFHEVRLGVAETLDVIVEPKADQAYTLFAQSIDRSGFARGTLTPNPSMSALVPDMDPPPLLGHTEMGMGAMQHGDNHEGMDHGQMNHGQMKHNMAGMEHSDHGNAVPFAVDPNNPDLPPRNNATDHADSEYGPGVDMRAMAPGEMLADPGIGLRDRDWKVLTYADMETEGGPPDSLHPDREIVLHLTGNMSRYMWSFNGIPFADAVPLELYHNERVRITLVNDTMMTHPIHLHGLWSDLEVGDGKLLRKHTVTVKPGEKLSYLVRADTLGRWAYHCHLLYHMDAGMFREVRVVEAPADGSHAHHGAHGEDA*
>MP0319_megahit_87147_644-988
PMKDKGIGPITSVDVSGRINQSMADEGEVIFNSICSACHKLDQKFIGPALIGVTKRRTPEWIMNMIMNPEQMVKNNAQARRLHMEYASPMVNQGLTETETRSILEYFRINDIEL*
>MP0319_megahit_90030_1-1608
EDMNVAGRIARPITINGSMPGPLIRLKEGQRAKLHVSNALDESTSIHWHGIILPENMDGVPGVSFPGIKAGESYHYEYDVQQSGTYWYHSHSGLQEQLGHFGPLVIDPADGDIGADREHVIILSDWTFEDPDEVFRNLKVAEGYYNYQQRTLGDTFDDIRRQGLAKTWQERSMWNEMRMSARDLLDVTGSTYTYLMNGRDNSTNWTALYKPGEKIRLRIINGSAMSFFDFRIPGLEMTVVSADGQPIKPVTVDEFRIGVAETYDVIVTPKNDRPYTLFAESMDRSGYVRGTLATELGQEAPVPELRPVPERGMAAMGMSHEMGGMDMITTNEDQLGMDDHQEMSGGHGGHKAATQQRPSAPDLGIEHAPGGHGPGAAMIARNPVSRLNEPGIGLENVDHRVLVYGDLIGAHPWPDDREPERDIELHLTGNMEKYMWSFDGVKYTEVNGPVEFHHGERLRLIMVNDTMMDHPIHLHGMWMELENGQYPRPRKHTISLKPSEVVSLQISADAPGSWAFHCHLLYHMKAGMFRVVRVS*
>MP0319_megahit_95899_1-627
IVDYKFDITTIPTNITGEPVEALAIANQIPAPTIRANIGDTLRVTFNNYLGVTTSVHWHGVLLPASEDGVPYLNTQPVSPGGSHTFEFPILHAGTYWYHSHTDLQIQKGIYGALVFSDLSKDSVYQDEVVIFSDWTDEEAETVLDNLKKADDFYALKKDTVYSWGGVLANGYPAIKNRLNSSFRRMGPADLADVGYDAFLVNGSEQAKI
>MP0319_megahit_100705_244-1302
MKHFTRRSWLQLAGLGSLVTGALHWRPGALSAGQSLSKVQHENPHLMGAVGRVSTEAFDPSVFLRTWNFSNLPDTERARFYRETPRSNGTLLREYEMFAVDRDVEIAPGVFFPAWTYNGQVPGPTLRANEGDRIRVNFINQGTHPHTIHFHGWHPPEMDGSMPDHEVAPGERFVYEFDAEPFGVHLYHCHSVPLKRHIHKGLYGAFIIDPPTGAVATRAPADELIMMLNSFDTNFDAENEVYAVNTVAHFHMHEPIRVQVGQLVRMYVINITEFDLLNSLHLHGMFFDVYRTGTQLIPSETTDTVMFCQGERMVLETTFRYPGDFMFHAHQSEFAELGWMGLFRAESDRRET*
>MP0319_megahit_101116_688-969
INGDPLARLDRGQNVRLKIVNDTAFPHAMHLHGIHFHEVAENGTLGPLRDTTLLERGQTREIAFVADNPGQWLLHCHMLSHAASGMMTKIVVG*
>MP0319_megahit_112120_133-768
MDNGIKPIKMLYILFVIIAVSGLYFVLPGITTAEETPQTFLTHTGLVIKTTGEVIDPIGYNGDALDFDPETFMKDFDYGEVSVLEDGTILREFYITARDDQIMEVSPGVFYNVWTFNDSVPGPTIRATEGDLVRIHFTNEGSKPHSLHFHGIHKAEMDGVFESIGTGGKFTYEFYAEPVGLHLYHCHVHPVEEHIAHGLYGAYIVDPKEERD
>MP0319_megahit_131215_1-444
DAAPVYTTHLTGAEKAIFLRGAEVFNREGHCITCHQSDGKGLPAAQFPPLAGSEWVTGPEERLIKLTLHGLSGPIEVKGEKFPGVVPMTPFKMLSDQEVAEVLSFVRNTFGNKAPVVTAETVKRVRAATQSQKRFYTPAELRKAYPQ*
>MP0319_megahit_134074_549-857
MKQKKNYIKEIVVSLIVLLFLMIFFLQYDAKSDEADKLPVVTQKLVKPPYVPKHNQVAVGGPKVVKVNMVVEEKLITIDNEGTQFRVFAFNESVPGPIIVVHE
>MP0319_megahit_135094_342-812
MTPWFPRPKQPWQLSRRRFVQGLAAGGVLAATPSWLQAAVKGATALGSAPVLSGREIDLVIAETPVNFTGVTRMATTINGSIPAPTLRLREGDEVTIRVTNRLPVATSIHWHGILLPYQMDGVPGISYPGIAPGETFVYRFTLRQSGTYWYHSHSGF
>MP0319_megahit_136400_3-239
MSEHDETVWRTSPGRVGKLMAILCGTVIVGGIIFFALGDYWISELSPAGQKFAGITDEPAAPIVAQTGKDIPITLDFIE
>MP0319_megahit_136408_3-398
DTDFDGENNFYAANTIPFYYQHHPIEISTNQKIRAYVVNVLEFDAVNNFHLHGTLFHHYPAGTDTVPSGYNDMLTMSQGDRQILEFSYKYPGLYMFHAHNTEFSEKGWVSTFLVKENTNNFDDQVEYDDSL*
>MP0319_megahit_140739_1329-2297
MAQIEQQQQDPIYRTSPERTYKMMAIMLGICIVGGGIFFGLWDFWISMPPVVQGAADVEDHGAPAVATGQEIPVSLSFIESSDFRTLAFNALPGEEGNNPTIMANVGDKIVFDVVNDGKSFHSFGVTAAEEGFEGIFPGSEIAAATNPLKPGEGGSSEFIPMEPGTYYYICTVPGHRMQGMVGEIVVGEGASSEQAVAAAPTGVSHDINLDFIESSDFRTLAFNALPGEEGNNPEIRVKSGDEVTVTTTNAGVSFHAFGVVTNPDDFTSVVFDSAINSATNPLKAGESGSVTFLAGAPGTYYYICTVPGHALQGMQGSFIVE*
>MP0319_megahit_141495_3-563
MIRVRSLSGLIRCFVITFVTTAFCVGNSTGTAADSSTVSPGNLRTATDLNPDPDILEVELVGRQLPVDLTGDGLIARVYTFNGLTPGPELRAKVGNLVIVHFTNELPEPINIHWHGIEVDNANDGTNVTQNPVKTGGKFTYRFRVTRPGVFMYHSHVMPTNPEFKGFYGPIVVEEDAEEILIAKGVL
>MP0319_megahit_142979_2-676
MRLAAFVVGLALCFTPAAAQQVASPIGSGDSLVWRMPPTNPNMQMLMAPFMGIVPDVTPFLPGPDVDVGTLPEAAVGDVVQLVDGDTLRLAATLLRREIGGRMVKVYGFNGQSPGPTIRVPQHSTIIVEFTNAIDFPTTLRWHGVRVGNQFDGVPGQTQSPVRVGETYTAEVYFPDAGAFWYHPHQRGHIAQELGLYGAIIVDSPDQQYYSPANLEETLMLDDVL
>MP0319_megahit_145382_1765-2229
MLSKGVAAALALLPLISWAGEYNLTVDRVTIDTGEFRKQGIGYNGASPGPILRFREGEDVTIHVTNNLDEPTSVHWHGLVLPFQMDGVPGLSYPGIAPGETFTYRFPIKQAGTYWFHSHSGFQEPDGAYGAIVIEPQGREPFRYDREYVVQLTDK
>MP0319_megahit_148749_2-577
TVVLKLEAREFVGDIADGKKYKFWSFGGSVPGPMARVRVGDTVEFHLSNSKSNTQPHNIDIHAVNGPGGGAAINTVAPGESKVFSFKTLNPGLYIYHCAAGAIVDHISNGMYGLFLVEPPGGLSKVDKEFYVFQSEFFTDGDKGVTGFDINKGLAEHPDHVVFNGRNGALMGDNVLKAKVGENIRIYFGNIG
>MP0319_megahit_155146_2-454
GGLPKVDREYYVVQSEFYTKKDFGKKGLQSFSKKKALQEIPDYVVFNGKVGGVTGKGALTANAGETVRIYFGNAGPNLISSFHMIGEIWDRVWPEGSTARPLENVQTTLVPVAGSTVVEFKVEEKGLYLLVDHSIFRAIDKGAAGHMQVN*
>MP0319_megahit_161016_2-1078
LWGYNGQSTGPTIEAVEGDRVRIYVTNKLPENTSVHWHGLILPSGMDGVVGLSHPGIKPGKTFVYEFDLTKSGTFMYHPHADEMVQMAMGMMGMFVVHPKDPTFMPVDRDFLIMLNAFDIDPGTYVPRVMTMNDFNLWTWNSRIFPDIDPLVVNKGDRVRVRVGNLTMTNHPIHMHGYDFKVTCTDGGWVPESAQWPEVSIDIPVGAMRAYEFTADHLGDWAIHCHKSHHTMNAMGHDVPTFIGVNKKPLTQKIRQFQPEYMPMGMSGMGDMAKMEMPLPDNTIPMMTGWGPYGPIEMGGMFSVVKVRDGIDADDYSDPGWYENPPGEMAYEWTGELPEFASNNSPKTILTPKPNSKG*
>MP0319_megahit_163537_820-2064
MKDQSRFSELSSMSRRRFLVTTGSSTLASYLMLNRPAWALNADVARSGNFGELDATAEEGIDLYLENQDLLIGGRVGRGITINGSIPGPVIRMTEGKDALIRVHNRLPESSSIHWHGILLPFDMDGVPGISFAGIPAGETFTYRFPVRQNGTYWYHSHSGFQEQLGHYGQLIVDPAQTDPVDYDVEHTVVLSDWTFEDPHNVFRNLKTIEGYYNFQRPTLANIDDQMQATGMALGEVIGKRLSWQGMRMDPTDIADVTGATYTFLMNGKSADENPVFLAEPGQKVRLRIVNASSQTYYDVRIPGLPMTVVQADGQDIKPVETDEFRIAVAETYDVIITLPDDQAYTLFAETMDRSGYARGTLASRVGMSAAIPEPRRRPMLNMADMGMMMKGGMEGMEGMEGMEGMEGMEGMNHG
>MP0319_megahit_166324_417-1874
MNRRYSTIMTVAAIAVMGGALFGSSFTGTQTGAALSTDYTVDAYDAIEKMGGLQLVMPEAYAVSGTCSELLDSGRTVVNFDLTAESVSMPMLGGEYNAMTFSGQIPGPTLRVTQGDVVHMTLEIPSTEPTQHGNDMHASQMSAKPYMGAVNIGETGEYCFIAEVPGVYKYHCSGVNVAAMDQHVLLGMYGITIVDPLDGYKRLMVEKTALDGGQVVKDRQFYSGDAIEFQLQYNQLYVTDGNYDMGKMMAHSTSGTVVNGQQFSYVPNDIHNLLNGHPGTNIFVAQPWNSMDLKQYQSQLLFIPTGEHVRIFVENQGNEPLYWHVVGEIIDRVTQGNRVQAQGTETWLLGGSQNMIADIVFDEPGVYVAVNHDYAAIYSGAASVFVAGLPLPTINETATALGVVQGAVDAGSYAGVLGNPSDAVPPAGAQSIGHPALNVHCMCTDDVANAAIENGAIPLWEAVPAILAAAAAAAEAEAAAVEAEG*
>MP0319_megahit_168624_273-596
DNVLKAKVGENIRIYFGNIGPNGVSSFHIIGEIFDKVYSEGALGGAVNRNVQTTLVPSAGATIVEFRLDAPGTYTLVDHSIFRVAKGAIGQLVAEGTQNPAVFRVGK*
>MP0319_megahit_169413_3-665
MNLKKKKFINFLSFFLIGIFLSISFYSISKADKADNLPVVIQELVKPPFVPTHNIVAKGGPKVIKVRMTVTEKVLTIDKEGTKFRVFTFNDSVPGPIIVAHVGDYIELTLTSPKENNFEHNIDFHASTGALGGGELTHILPGEAVILRWKAIKPGVFVYHCAPGGAMVPWHVVKGMNGAVMILPRDGLKDRNGNPIKYDKAYYIGEQDFYVPKDSNGNYKI
>MP0319_megahit_170838_1-918
MLIRLSMMLALAVTTFSASWIEPSHSQKEALRQPFEVGEMQGMQHEGHAMGAGEPGTWRMPPMGNMPMMPGLEMAIPPDEPYLPGLGIDPDVFPMAVPNEVLDLEDGDEIDLEAQLVRRQIGGKPYVMYGYNGQYPGPLIRAPQGATIIVNFTNNIEMPTTVHWHGLRLDNRFDGVPDVTQPAVRPGEAFRYEVHFRDSGIYWYHPHVREDIQQDLGLYGNMMVAPPNENYYGPVHREEVVILDDILIDDVGLMHFGTSTPTHALMGRFGNIMLVNGATDYSIDVKRGEVVRFFLTNVANSRTFNV
>MP0319_megahit_178605_3-590
PVNFTGVTRMATTINGSIPAPTLRLREGDDVTIRVTNRLPVATSIHWHGILLPYQMDGVPGISYPGISPGETFVYRFTLRQSGTYWYHSHSGFQEMTGMYGALIIEPRAGERHRADQDYVVQLSDWTDEDPMRAFSKLKVQSDVYNFNQPTFFDFTADVSKLGLQAALEKRQMWNQMRMNPTDLADLSAATLTFLM
>MP0319_megahit_180984_2-262
MIFLVVFLGLGLPQSVLAVTAELTSAPNVPKPLNRGPTTVQVEFETVETEGPLHDGVKYRFWTFNGTVPGPMVRVRVGDTVEFTIKN
>MP0319_megahit_187042_1122-1607
AKVYAPHKDAVAVASLKVQKTPEEQAFESGARIFRGICAACHQPNGRGNANAGYPPLVNSEWVLNESPSRAIAIVAKGLQGPIEVAGQVYDKVAMPSQGAALSDEDIANVISYIRRNGDWGDAHSLPLVTLEQVKAVRETIADRSAPWTADELVQQFPDSQ*
>MP0319_megahit_197536_426-1160
MQSKTTRRTFVKGLAAAGILGGMGMWRTPVWAVTSPGQPNVLSGNDFDLFIGETPVNITGAARTAMTINGSLPGPILRWREGETVTLRVRNRLKEDTSIHWHGIILPANMDGVPGLSFHGIAPDGMYEYKFKVNQNGTYWYHSHSGLQEQVGVYGALVIDAKEPEPFSYDRDYVVLLSDWTDENPARVLAKLKKQSDYYNYHKRTVGDFINDVSEMGWSAAVADRKMWAEMKMSPTDLADVSGYT
>MP0319_megahit_201812_158-2407
QPRQRRVAPSGPCAKRNASDLYCLDLHAVPEVEGANGSVDLGRVTSPFGIAVTPAGHHVHQLTAHIEGLPDPTSLGPYSAYVAWATTPFFEPVIKLGEVDNGVNSLGRIEFNKFLVLITAETSANVENRNGRLILRGRSPSLFMDPHDLMTQAPSAVMGPMNRGSGTREQPIEQERTSQGTLKTDETPWGWSMPPTHPLVPMLPGMMGLAPQVEKLSPAALTDKQLDDLPEAQSSQVVRLPDGGTLDLEASLVRRSLGDGFETLMMAFNGQLPGPMIRVDEKSTVFINFTNKTRIPTAVHWHGVRLDNRFDGVPGLTQDPVEQNGTFRYQIYFPDAGIYWYHPHHREDIMQELGLYGNLLVDPRPAGYYSPVNKEEILILDDFLINSEGENVWFGQESANYMLMGRFGNEFLINGEPLYELDVARGEVVRFYFTNASNTRTFNISFQQEEGPLRDSRAEYTANGAMQRVPDAPLAMKVVGSDVGKFEREQLVQSMVIAPAERYVVEVRFDKPGKFHVNNQVQAINHRFGTFFPEIDTLGVVRVAERITSANHGPAFDVLRQNADVIGDIDDYRDHFDNPIDLELALTLGVANLPLPIEQVMLYDWIYFNPVEWSGTMPIMNWLTTSNEVTWLLRDSVTGAENMDIDWNFQVGDVVKIRLVNNRDAWHAMQHPLHIHGQRFLVLDQDGVRNNNLVWKDTVLLPTGTTTDILLEISNPGRWMVHCHIAEHLESGMKFVFEVLPNAPQGGMN*
>MP0319_megahit_202213_1-1029
IFIIFSSSVFIWPCLGATQVDQLKRVTQKLVSAPFLPKHDQIVTGQSKIVEVRMTIEEKEIEVEPGVFIHAMTFEGNVPGPIIVAHQDDYVELTLVNPSSNKLMHNIDLHAATGALGGGELTKVSPGQTVVLRFKVIKPGVFIYHCAPGGAMIPWHVVHGMNGAIMVLPREGLKDRAGNPITYDRAYYIGEQDYYLPKDKDGNYKRYQTALESFADDMEVMKTLTPTHVVFGKKVGEYTGENALTANVGETVLILHSQANRQSYPHLIGGHGDYVWERGNFGDPPMTGLESWVIAAGSAGAMVYTFRQPGTYVYLSHNLIEAILLGAAAHIVVGGEWNYDLMK
>MP0319_megahit_213762_147-650
MIWHQGWTRDLRLTIFVLWAFCSVSCMTIEPEPLEADPYSTVEAGKALYLVSCSACHQSDGKGLEGVAPPLSGTRWAHESEERLARIILQGLRGPITVAGKEYNLEMPPMGFFKDHEVAEILTYVRTTWGNSSSSTDVNTIERIRAQTSDRSDSWTVEELFDEGVDY*
>MP0319_megahit_219724_1102-2070
MLNKGFVAALALLPLISWAGEYSLTVDRVTIDTGDFRKQGIGYNGASPGPILRFREGEDVTIHVTNNLDEPTSVHWHGLILPYQMDGVPGLSYPGIAPGETFTYRFPIKQSGTYWFHSHSGFQEPDGAYGAIVIEPEGREPFRYDREYVVQLTDKHPHSGDRIMRNLKSSADYYNRQQQTVGDFWRDSRERGLAATLKDRLMWGDMRMMASDTEDVQGFTGLINGKGPEQNWTGLFQPGERVRLRLINSSAMTYFDVRLPGLKMTVVQADGNNVQPVTVDELRIGVAETYDVIVQPKEDRAYTVFAESMGRSGFARGTLAPRE
>MP0319_megahit_223575_2-358
NFDGDNEVYAVNTVAFHYQRHPIEIEQGELVRVYLGNMTEFDLLNSFHMHGNFFRLYRTGTDLERYELTDTVMLCQGERAVLEFTYDYPGRYMFHAHQSEFAELGWMGIFDVKPRTLV*
>MP0319_megahit_227395_1-1434
GMYEYKFKVNQNGTYWYHSHSGLQEQVGVYGALVIDAKEPEPFSYDRDYVVLLSDWTDENPTRVLAKLKKQSDYYNQHKRTVGDFIDDVSEMGWSAAVADRKMWAEMKMSPTDLADVSGYTYTYLMNGQAPDGNWTGIFKPGEKIRLRFINASAMTYFDVRIPGLKMTVVAADGLHVKPVSVDEFRIAVAETYDVIVEPDSEQAYTVFAQSMDRTGYARGTLAVQEGLSAPVPSPDPRPLIAMGDMGMDHGSMGGMDHGNMAGMDQGNMAGMDHGSMQGGMAGMDHSQMAGMDHSGMAGMAGNMQAHPASETNNPLVDMQTMTPTHKLDDPGIGLRDNGRRVLTYSDLRSTFPDPDGREPSRTIELHLTGHMEKFSWSFDGIKFSDAEPLRLKYGERVRITLVNDTMMTHPIHLHGMWSDLEDANGNFLVRKHTIDMPPGSKRSYRVTADALGRWAYHCHLLLHMETGMFREVRVDE*
>MP0319_megahit_228841_3-581
GPKPWVFVLMVLTLYWAINYLDGHGGGFNAKVYAPHKDATVVASLKVQKTPEEQALEGGARIYRGICAACHQPNGLGNSNAGFPPLVNSEWVLNASPDRIIAIVSNGLQGPVEVAGQTYNKVAMPAQGVALNNEDIANVLSYIRRNTDWGDAHNLPLVTPEQVKAVRDSDAIATRSTAWTADELKQQFPDSQ*
>MP0319_megahit_235110_4540-6339
MLNKLNKDRRRFVKSAALTLGGTALLRQISPAWANPEGLSHAGQELKPSFGNNVVSGENINMMISRQHKRIASAAGLPITINGSSPGPLVRLKEGQHVTINVTNNLLESTSIHWHGLILPYTMDGVPGVSFPGIAAGSTFTYEFDIEQNGTYWYHSHSGLQEQLGHLGPMVIEPKDGDIGADREHTIILSDWTFEDPHDVFRHLKVAEGYYNYQQRTVENTIKDIKSQGLINTVKERAMWSRMRMNPRDILDVTGATYTYLMNGRDPQTNWTALYKPGESIRLRLINGSAMTYFDFQVPGLDLTVVAVDGQPVKPVTVGEIRIAVAETYDVIVKPKDTKTYTIFAQSMDRSGYARGTLATSVGKEASIPALRPMPELGMDAMGMSGMADMDSMDATNNKETYGGQENHGPNHSMAAMQNKVVPVDGIPITHSPDGHGPGASMIAKNPISRLDDPGIGFDGVSHKVLVYSDLTGAKQWPDNREPTQTIELHLTGNMERYMWSFDGKKFTEVDKPVHFKYGERVRLILVNDSMMYHPIHLHGMWMELENGNSPSPRKHTISLKPSEKVSLLISADAPGNWAFHCHLLYHMDAGMFRVVNVS*
>MP0319_megahit_235931_221-604
FDEPGLYVGVNHDYAAIYTGAVTIWAAGLPLPNINDTVVAISTEKFPVIDGAVAAGSYAGALGNPYDAVPPSGPQSIEHPAKNVHCICSDAVAQAQADSGAVQLWEAIPAILAESARVAAEAAEAEG*
>MP0319_megahit_239833_384-536
MEVNGKSYNNVMPQHSFLTDQEIAELLTYIRVSFGNLASGVSEEEVRRQR*
>MP0319_megahit_240810_348-1877
MITRRRTLKTLALVPLATGFSIGLRYPSLAQSENNRLRIPEQTFGNIDNNLRRFQLNLQRGTSEFLPDRQTDTFGINGNYLGPTLRFKRNQEIGLSVTNELGEPTTLHWHGFHLPAIEDGGPHQLIENSDTRNSQFKVTQFAGTFWYHSHALHRSGEQVYKGLAGMIIVEDDEQGVDLPDNYGIDDIPLIVQDRRFNEDGSLDYMSRYEDSVMGLQGDTILVNGTLNAHFQASTRLVRFRILNGSNARTYRFTFDDNRNFLQIGSDGSLLESPVNLDQLELAPAERAEIVVQFNPGESLKLLSIGRPSSFTEFPGAMSRMMRSLNAQNFDILSLSADPQLDDNGEIPRQLTSISRLPESNATNLRSFLLSMGAGMRSGGDRGPGTGMRNGLGGGYGGGNFTINGRRMEENFINERIRLNTTEIWELNNNSPMMHPFHVHNGQFQVLDRNGNSPPANEMGWKDTVKVSSGETVRIIMRFTDFSDETNPYMYHCHILEHEDRGMMGQFLVV*
>MP0319_megahit_242157_1-702
TLINPETNNFEHNIDFHASTGALGGGGLTHVLPGEEVILRWKAIKPGVFVYHCAPGGAMVPWHVVKGMNGAVMVLPRDGLKDRQGNSIKYDKAYYIGEQDFYLPKDSNGNYKIFKEPGDGFSETLEVMKTLTPTHVVFNGAVDALTGDNALTAKVGETVLFIHAQSNRDTRPHLIGGHGDYVWPNGSFNDPPRTNLETWFVPGGAAAAAIYTFRQPGTYLYLNHNLIEAFILGA
>MP0319_megahit_244618_3-536
MARSSIISHPLSRRQVLKGGAALGIGSAAAMGLTPAWANPWGRTNVYAQGVEEGPEVSLAIRRESLPIDGQEAQPITINGTSPAPLIRLKEGQDAVLRVTNLLDEPTSIHWHGLILPPEMDGVPGVSFAGIAPGETFTYRFPVRQNGTYWYHSHSGLQEQLGHAGPLIIDAAEREPIR
>MP0319_megahit_250516_1-516
GVHPYHCHVMPVEEHIGHGLYGVFIVDPKDGRPQADEMVMMLNGFDTDFDGENNLYAANTIPFYYQHHPIQVNTNELIRVYVVNMVSLDAINNFHLHGTLYKYYPTGTNLVPSEFTDMTTFSQGERGILEFEYQDTGRYMFHAHLTEFSEKGWSGVFYAKDSSQPNMEGYAY
>MP0319_megahit_254400_3-167
MSEHDETVYRTSPGRAAKLMTILVGLVVVGSVIFFALGDYWISELSPAGQAFAGI
>MP0319_megahit_255353_1-525
HVLQGMYGIAIVDPIDGYSKLMVEKTQVNDNGDVTRDRQFYPAEALEFQLQYNQLYLTDGNYDQTKMFKHQHTNTVVNGQALGYVPNEIHNLLNGSGNIFVLQPWNSMELKQYQSQLLFTPTGEHLRLFVENHGNEPVFFHIVGEILDRVTQGNRVQSGATETWLLGGSQNMIVD
>MP0319_megahit_262008_3-893
LTKAPNVPKPLNRNEGKTVILNLEAKEYVGDIAEGKKYEFWSFGGSVPGPMARVRVGDTVQFHLSNPKSNTQPHNIDIHAVNGPGGGAAVNTVAPGESKVFSFKTLNPGLYIYHCAAGAIVDHISNGMYGLFLVEPTGGLPKVDKEFYVFQSEFFTDGDKGVTGFNINKGLSEHPDHVVFNGRVGALMGDNVLKAKVGENIRIYFGNIGPNGVSSFHIIGEIFDKVYPEGSLGGIVRRNVQTTLVPSAGATIVEFKLDVPGTYTLVDHSIFRVAKGAIGQLVAEGTQNPAVFRVGK*
>MP0319_megahit_265265_2-502
GTNIFVAQPWNSMDLHQYQSQLLFTPTGVHNRIFVENQGNEPVFFHIVGEILDRVTQGNRVQSGATETWLLGGSQNMIVDVVYDEPGIYVAVNHDYAAIYTGAATIFVAGVPLPAINETATAISTEKYDVIGGAVAAGSYAGALGNPYDAIPPYGEQSIMHPAKNVH
>MP0319_megahit_267233_2-679
TIKNHKDSDEDHSIDIHAVNGNLGGGAVSQAEPGKSKKFTFKALNPGLYIYHCASSHIPTHIANGMYGMMLVEPEGGLPKVDREYYVVQSEFYTKNGFGKKGLQHFSKKKALQEIPDYVVFNGKVGGVTGKGALTANVGETVRIYFGNAGPNKISSFHMIGEIWDRVWPEGSTGKPLENVQTTLVPVAGSTVVEFKVQEKGLYLLVDHSIFRAIDKGAAGHMQVN*
>MP0319_megahit_269308_11811-14042
MLNLQRRTFMALLLAIAAPVATAGQIPGVSPLCVDRPPVAGSGPLLRLIDENPSRTRTRPDRPASDLLCIDLFSTASGRDAVGVIELTRPWSPFGVTVTPQGHHRHQLRSWISGLPDPSTLGPYQAYIAWATPLELDPVIKLGPVSDGENDLGEVSFNKFMVFVTAEASLEVDQRSGPLVLRGRSPSSRMEAHDLMALAPSAEVGPVETNPADNTWILPPMYEGVPMLPGVMATRPRSSPLLPTNTADIPRALPSEVVELPDGGTLDLFAGFVRREIQGRELTMLAFNNQHPGPLIKVKKGVTIFVNFTNETSLPTAVHWHGVRLDNRYDGVPGLTQEAVQPGQTFRYQIYFKDAGIYWYHPHHREDLQQELGLAGNILVTPISTDYYSPVNREEIVMLDDLVLTEDGITPFGLESSNYMLMGRFGNLFITNGEPEYSLDTNAGEVVRFHFTNASNTRTFNISFRPRTELDANVVPIKVVGSDVGKLEHEVIVESIVLAPAERYVVEVFFDKAGSYELTNHVQGINHRMGVFLEEISILGTITVSESRTAVDHHQAFETLRTNLDVIADIDRYRSHFDRPVDHELVLTLEVDSLPPAIEQSMLYDWVYFNPVEWTGTMPVMNWATTGAEVEWILRDTSTGDENMEVNWTFQVGDVVKIRIHNDRGAFHSMQHPLHIHGQRFLILEQNGVANNNLVWKDTALLPAGSSTDILLELSNPGRWMVHCHIAEHLESGMKFVIDVEGN*
>MP0319_megahit_274227_146-541
MLKQWNLLIYETDFLKVMSLHGMVNKIKLVSLTLLLALLAFVIGGVSTLFAAGAEGLPRVTQELVAPPFLPKHNQVAVGGPKVVQVRLEVVEKEIQIAPNAYVQALTFNGSVPSPLIVVHQDDYVEFTIANS
>MP0319_megahit_279293_3-554
MFTMAAIAVMGGALFGSSFTSQMTGSTFDFSKSDNAALQKIHDMGGLELVMPAAFAEAGSCDSDEYADRTVVEFPLTGVSIDLPRLGGGTFSAMTFSEQIPGPTLRVTQGDVVKMTLTVPDGEPTPHGNDMHASQVTAVPTFGAVQPGTEKTYCYIAQVPGVYKYHCSGINVAAMDQHVLQGMY
>MP0319_megahit_279651_2052-3875
MGFKKSSQQVSTPRRRFVQGLIAGGVLAAFPSVLHAASSLVAGTITGTVPELSGKVIDLVIDESPVNFTGVVRMATTINGSIPAPTLRLKEGDDVTIRVTNKLSVPSSIHWHGIILPYQMDGVPGISFKGIMPGETFVYKFKLQQSGTYWYHSHSGFQEMTGMYGALIIEPREKDIISADNEHVIQLSDWTDDDPMALFRKLKIQSDVFNFNQPTVPEFFDDVSNSGVSNALQRRKMWNQMRMNPTDLADLSASAMTFLMNGSTPMSNWRGMFKVGEKVRLRFINGSSNTFFDVRIPELKLTVVQADGQNVEPVTVDEFRFGPGETYDVIVEPKNDAYTIFAQSMDRSGYAKGTLSSSPNIDAPVPALDPVEWLTMTDMMGNMTHGGEHSAMAGMAGMSGMNSKEMDHSAMEHGAMAMDHSKHGMSENPLAVASPKVRHAKTEYGASVDMRVDMPRTNLDDPGIGLRKNGRRVLTLADLHSLEGITNQQEPEAEIELHLTGNMERYSWSFDGLEFGKSTPVHMKHNQRLRVILQNDTMMTHPMHLHGMWSDLENEQGDVQVRRHTIPVQPAQRISFLTTPHDVGRWAWHCHLLFHMDAGMFREVVVS*
>MP0319_megahit_281186_403-645
RIIFNIVNAGKSFHAFGVTLDEEGFGGILGGTDVATPNSPLKPGEGGASEFIPGEPGTYYYICTVPGHREMGMVGTIIVE*
>MP0319_megahit_282619_66-1493
MNLMFTIAAIAVMGGALFGSSFTSQMTGAALGTDQSALDKIHAMGGLELMMPAAFAASGACDSDEYADRTVVEFPLTGVSIDLPRLGGGTFSAMTFSEQIPGPTLRVTQGDVVKMTLTVPDGEATPHGNDMHASQVSAVPTFGAVQPGTEKTYCYIAEVPGVYKYHCSGVNIAAMDQHVLQGMYGIAIVDPIDGYSKLMVEKTTVNANGDVARDRQFHSGDALEWQLQYQQMYLTDAGTYDATKMFAHDTVYTAVNGQPFGYVPNEIHNLLNGHPGTNIFVAQPWNSMDLHQYQSQLLFTPTGVHNRIFVENQGNEPVYFHIVGEILDRVTQGNRVQSGGTETWLLGGSQNMIVDLVFDEPGVYAGVNHDYAAIYTGAATIWVAGLPLPTINETATALGVVQGAVDTGMYAGVLGNPYDSIPPYGEQSIHHPAKNVHCMCSDAVAQAQIDDGAVPLWEAVPAILAAAAAAAEAEG*
>MP0319_megahit_283563_710-1075
TGEDIPVTLDFIESKDFRTLAFNALPGEPGNNPTINAKVGDRIMFNILNAGKSFHAFGVTLDDEGFGGILSGTDVASPNNPLKPGDGGTSEFIPGEPGTYYYICTVPGHREMGMVGIIIVE*
>MP0319_megahit_283914_1-1386
RILNGHEMVMFGYNRQYPGPLIRAPQDATLVVRVRNEIELPTTIHWHGVRLDNEFDGVPGVTQEAIQRGESFVYEVHVPDAGMFWYHPHAREDVQQDLGLFGNLLVTSPNPSYYGPAHREEILVLDDILMDEQGVLPWGESAPTHALMGRFGNVMMVNGETNHQLSAKQGEVVRFFLTNVANSRTFNVTFGGAQVKLIASDVGRFEREAWVESVVIAPAERYVVDVRFEEPGTTLIANSIQAINHFRGEFYPHVDTLSIVTVSTETAAPDISDSFYSLRVHDEIAAELEPYRPHLNREPDYELEATVRVQDLPTPIVLAMEADTLFFPPMEWNDAMPVMNWLSTGDQVTWILKDRDTGAENNDIDWNFKVGDLVKIRIFNSPDSFHPMNHPIHIHGQRFLVTSMDGAENQNLVWKDTAIVPVGSSMDLLVEMSNPGEWMLHCHIAEHLSAGMMFSFTVQGQ*
>MP0319_megahit_286055_222-590
QTGADIPITLDFIESKDFRTLAFNALPDEPGNNPTINAKVGDRIIFNILNAGKSFHAFGVTLNDEGFGGILGSSAVASPNSPLKPGEGGTSEFIPGEPGTYYYICTVPGHREMGMVGTIIVE*
>MP0319_megahit_286681_2-958
MKLPINPISTFNPTRRRFVHGIAAGGVLASFPGLLYAMDNSKQLAYRGTAPVLTGQTIELVVDQSPVNFTGVTRMATTINGSIPAPTLRLREGDEVTIRVINRLKVATSIHWHGIILPYQMDGVPGISFQGIEPGETFVYQFKLQQSGTYWYHSHSGFQEMTGMYGALIIEPREGQSLVEQSHLDADRDYVMQLSDWTDEDPMAVFSKLKVESDVYNYNQPTVPSFFSDVSKLGLMGAFEKRQMWNQMRMNPTDLADLSSATLTYLMNGTTPAGNWTGLFQPGERVRLRFINGASNTFYDVRIPGLKMTVVQTDGQNVQ
>MP0319_megahit_288152_2-289
MSENDETIYRTSAGRMGKMMAICAGLVIVGGIIFFALGDYWISELSPAGEAFYGITGEESAPVVAQTGEDIPVTLNFIESSDFRTLAFNALPGEPD
>MP0319_megahit_289523_355-573
SFGDPPGTNYETWFIPGGSAVAALHEFVQPGVFVYLSHNLIEAVMMGAASHVIVEGDWNNDLMEQVAKPHNM*
>MP0319_megahit_289775_217-900
MFAHQTSYTAVNGQPFGYVPNEIHNLLNNGDTGKNIFVAQPWNSMDLHQYQSQLMFTPTGVHNRIFVENQGNEPVYFHIVGEILDRVTQGNRVQSGATETWLLGGSQNMIVDVVYDEPGIYVAVNHDYAAIYTGAASIFVAGLPLPNINQAATDLGVVQGAVDTGMYAGVLGNPYDSIPPYGSQSIHHPAKNVHCMCSDGVAAAQAAEGAVELWVAVPAIIAAATGE*
>MP0319_megahit_290661_3-212
DPPGTNYETWFIPGGSAVAALHEFVQPGVFVYLSHNLIEAVMMGAASHVIVEGDWNNNLMEQIAKPHNM*
>MP0319_megahit_294382_3-197
MFTIAAIAVMGGALFGSSFTSQMTGAALSTDVNALQKIHDMGGLELVMPAAFAEAGSCDSDEYAD
>MP0319_megahit_295354_1-1545
MTSIHWHGLILPFNQDGVPGISFPGIKPGETFTYEFPIQQAGTYWFHSHSGFQEPDGAYGAIVIEPEKREPFRYDREYVVQLTDKHPHSGDRIMRNLKMMPDYYNREQQTVGEFFSDASENGLMNTVRDRMAWGDMRMMKADVEDLQGFTGLINGKGPDQNWTGLFEPGERIRLRFINSSAMTYFDIRIPGLDMTVVQADGNNVQPVSVDEFRIGVAETYDVIVRPKDEQAYTIFAESMGRSGYARATLAPEEGMEAAVPQLREAARLTMADMGGMPGMDHGSMAGMDHGNMDMDSSEDMSGMDHSSMEGMDHSNMDSMDHSNMEGMDHGSMAMGKGGQSDPFYAKGSGLVPTAANGGKFLSYADLKAQDPLYEDREPTREIELRLTGNMERYTWSINGVKYEDADPIRLKYGERVRFKFVNETMMTHPMHLHGMWSILDVGAGQWNPIKHTINVNPGTTVYMETEVDAPGQWAFHCHLSYHAAAGMFRKVIIEGGPDSTQAKTDVIAEDGGEA*
>MP0319_megahit_295966_1-252
MNTYPVKITKLILNIFIIFSTSVYIWPCLGATQVDQLKRVTQKLVSAPFLPKHDQIVTGQPKIVEVRMTIEEKEIEVEPGVFIH
>MP0319_megahit_297326_128-724
SMDLHQYQSQLLFTPTGVHNRIFVENHGNEPVYFHIVGEILDRVTQGSRVQSAGTETWLLGGSQNMIVDIVYDEPGIYVAVNHDYAAIYTGAASIFVAGVPLPNINATATAISTEKYDVIGGAVAAGSYGGALGNPYDAIPPYGEQSIMHPAKNVHCMCSDGVAEAQAAEGAIELWVAVPAILEESARVAAEAAAAEE*
>MP0319_megahit_297782_2-970
MRNNNPLHQVSTPRRRFVQGLAAGGVLAAFPSVLHAASSLLAGTSTGTAPELSGEVIDLVIDESPVNFTGVVRMATTINGSIPAPTLRLREGDDVTIRVTNKLSVPSSIHWHGIILPYQMDGVPGISFKGIMPGETFVYKFKLQQSGTYWYHSHSGFQEMTGMYGALIIEPREKDIISADNEHVIQLSDWTDDDPMDLFRKLKVQSDVFNFNQPTVPEFFDDISNSSVSNALQRREMWNKMRMNPTDLADLSASAMTFLMNGCAPLTNWRGMFKAGEKVRLRFINGSSNTFFDVRIPELKLTVVQADGQNVEPVTVDEFRFGP
>MP0319_megahit_299841_198-977
IAEDDKIMEIAPGIFYNVWTFNGQVPGPTIRATEGDLVRIHFTNNGNKEHTIHFHGNHPAEMDGIFEIVGSGGGQFTYEFIAGPVGVHPYHCHVMPVEEHIGHGLYGVFIVDPKEGRQQADEMVMMLNGFDTDFDGENNLYAANTIPFYYQHHPIQVNTNELIRVYVVNMVGLDPINNFHLHGTLYKYYPTGTDMTTSFFTDMTTFSQSERGILEFEYDYTGKYVFHAHLTEFSEKGWSGLFYVKDNSQLNMEVYDYGS*
>MP0319_megahit_300689_241-582
MNKRMNFMFTIAAIAVMGGALFGSSFTSQMTGSAFSSDADALHDMSGLELVMPSAFAQNPSACDDDRFADRTVVEFNLTGVSIDLPRLGGGTFSAMTFSEQIPGPTLRVTQGDV
>MP0319_megahit_303448_283-810
LFTPTGVHNRIFVENHGNEPVYFHIVGEILDRVTQGSRVQSAGTETWLLGGSQNMIVDLVYDEPGVYALVNHDYAAIYTGAATIFVAGLPLPVINETATALGVVQGAVDTGMYAGVLGNPYDSIPPYGEQSIHHPAKNVHCMCSDNVAAAQAAEGAVELWVAVPAILAAAAEAAE*
>MP0319_megahit_305591_2-643
YTIQEVEFDPEKYLREFDYGKVSELEDGTTLREFTIIAEDDKMMEVAPGIFYNVWTFNGQVPGPTIRATEGDLVRVHFTNNGSKEHTIHFHGNHPAEMDGIFEIVGSGGGQFTYEFIAGPVGVHPYHCHVMPVEEHIGHGLYGVFIVDPKDGRQQADEMVMMLNGFDTDFDGENNLYAANTIPYYYQHHPIQINTNELIRVYVVNMVGLDPINN
>MP0319_megahit_306444_2-805
MPAAFAEAGNCDSDEYADRNVVEFPLVGVSIDLPRLGGGEFSAMTFSYQIPGPTLRVTQGDVVKMTLSVPSDEATPHGNDMHASQVTAVPTFGAVQPGTEKTYCYIAQVPGVYKYHCSGVNVAAMDQHVLQGMYGIAIVDPIDGYSKLAVEKTQVNESGDVTRDRQFHSGDALEWQLQYNQMYLTDAGTYDATKMFAHDTSYTAVNGQPFGYVPNEIHNLLNNGDMNKNIFVAQPWNSMDLHQYQSQLLFTPTGVHNRIFVENHGNEP
>MP0319_megahit_308243_3-395
EDAAPAAEQTGEDIPITLDFIESKDFRTLAFNALPGEPGNNPTINAKVGDRIIFNISNVGKSFHSFGVTLNDEGFGGILSGTAVATANAPLKPGEGGFSEFIPGEPGTYYYICTVPGHREMGMVGTIIVE*
>MP0319_megahit_311632_2-718
GSVPSPLIVVHQDDYVEFTIANSPNNTMMHNIDLHASSGSLGAAGLSQVNPGQEATVRFKANRPGVFVYHCAPGGLMIPFHVISGMNGAIMVLPRDGLKDEKGNLVKYDRAYYVGEQDFYVPQNADGSFKRYNSPAEAMGDTLEVAKTLRPTHVVFNGAVGALTGDNALTAKVGEKVLFIHSQANRDSRPHLIGGHGDLVWNGGSFGDPPGTNYETWFIPGGSAVAALHEFVQPGVFVY
>MP0319_megahit_313080_2-715
LTFNGSVPSPLIVVHQDDYVEFTITNSPNNTMMHNIDLHASSGSLGAAGLSQVNPGQEATVRFKADRPGVFVYHCAPGGMMIPFHVISGMNGAIMVLPRDGLKDEKGNLVKYDRAYYVGEQDFYVPQNADGSFKRYKSPAEAMGDTLEVAKTLLPTHVVFNGAVGALTGDNALTAKVGEKVLFIHSQANRDSRPHLIGGHGDLVWNGGSFGDPPGTNYETWFIPGGSAVAALHEFVQP
>MP0319_megahit_315332_3-626
HQHTLTTVNGQALGYVPNEIHNLLNNGDVNKNIFFLQPWNSMGLHQYQSQLLFTPTGVHNRIFVENHGNEPVFFHIVGEIIDRVTQGNRVQSHGTETWLLGGSQNMIVDVVYDEPGIYVAVNHDYAAIYTGAATIIVAGLPLPNINETATALGVVQGAVDTGMYAGVLGNPYDAVPPLGANSIAHPAKNVHCMCSDAVAQAQADAGAV
>MP0319_megahit_317271_1-816
AIVSLSFVGYLVFPGLDITAQEQPEIFVTHTGAVVQTTGDVLDPVYTIQEVEFDPQKYLREFDYGKVSQLEDGTILREFTIIAEDDKIMEIAPGIFYNVWTFNGSVPGPTIRATEGDLVRIHFTNNGSKEHTMHFHGNHPAEMDGIFEIVGSGGGQFTYEFIAGPVGVHPYHCHVMPVEEHIGHGLYGVFIVDPKEGRQQADEMVMLLNGFDTDFDGENNLYAANTIPFYYQHHPIQVNANELIRVYVVNMVGLDPINNFHLHGTLYKYYPT
>MP0319_megahit_320450_3-464
MNKRMNLMFTIAAIAVMGGALFGSSFTSQMTGAALSTDANVLQKIHDMGGLELVMPAAFAEAGNCDSDEYADRNVVEFPLVGVSTSLPRLGGGEFSAMTFSYQIPGPTLRVTQGDVVQMTLSVPSDESTPHGNDMHASQVTAVPTFGAVQPGTE
>MP0319_megahit_320802_2-553
QHVLQGMYGIAIVDPIDGYSKLMVEKTAVNANGDTVRDRQFYSPDALEFSLQYNQLYLTDGNYDQSKMFGHQHTLTVVNGQALGYVPNEIHNLLNNGDVNKNIFVLQPWNSMDLHQYQSQLMFTPTGVHNRIFVENQGNEPVFFHIVGEILDRVTQGNRVQSHGTETWLLGGSQNMIVDIVYDE
>MP0319_megahit_322120_2-175
MFTIAAIAVMGGALFGGTFTAQLNATSFDVKSDVDALQKIRDMGGLELVMPAAFAATG
>MP0319_megahit_322332_1-558
EFTIIAEDDKIMEIAPGIFYNVWTFNGEVPGPTIRATEGDLVRIHFTNNGSKEHTMHFHGNHPAEMDGIFEIVGSGGGQFTYEFIAGPVGVHPYHCHVMPVEEHIGHGLYGTFIVDPKEGRQQADEMIMMLNGFDTDFDGENNLYAANTIPFYYQHHPIQVSTNELIRVYVVNMVGLDPINNFHLH
>MP0319_megahit_322786_2-922
IAAMDQHVLQGMYGIAIVDPIDGYSKLMVEKTQVNESGDVTRDRQFHSGDALEWQIQYNQMYLTDAGTYDATAMFAHQTTYTAVNGQPFGYVPNDIHNLLNGHPGTNIFVAQPWNSMDLHQYQSQLLFTPTGTHNRIFVENHGNEPVYFHIVGEILDRVTQGSRVQSAGTETWLLGGSQNMIVDLVYDEPGIYALVNHDYAAIYTGAATIFVAGLPLPTINATATALGVVQGAVDTGMYAGVLGNPYDAIPPYGEQSIMHPAKNVHCMCSDGVAAAQAAEGAVELWVAVPAILAAAAEAAAAEAEV*
>MP0319_megahit_322812_1-423
MSEHDETIYRTSTGRLGKLMAILCGTVIVGAVIFFALGDYWISELSPAGQTFAGITDEPAAPAVVQTGADIPITLDFIESKDFRTLAFNALPGEPGNNPTINAKVGDRMIFNILNAGKSFHAFGVTLDEEGFGGILGDSAV
>MP0319_megahit_323290_1-1767
LTSSAAAALTNVSPLWAAPVGRHFKDQVLTGDIKNLNVSKAQLPIGSNMGSPITINGQMPGPLIRLKEGQRAHLNVTNHLNQDTSIHWHGIILPPDMDGVPGVSFAGIKPGETFKYAFDVEQNGTYWYHSHSGLQEQLGHLGPLVIDPADGDIGADREHTIILSDWTFSDPHDVMRKLKVAEGYYNYQKRTIFDTLEDVKKKGLADTWEERAMWGAMRMSPRDIADVTGSTYTYLMNGRTPQDNWQALFKVGEKIRLRIINGSAMTYFDFRIPGLEMTVVAADGQPVKPVNVDEFRIAVAETYDVIVQPKERKAYTFFAESFDRSGYARGTLTPSIGLTAEVPPQRVITERGMAAMGMDMSGMKGMNMDKSKVDSSGMAAPKGEMKGMGQHSAHTMHGTQMEGEMTPSKKLPVESIDIVHSEDGHGAGAAMIAKNPSSRLDEPGIGLEDSPHRVLVYTDLVGESPWPDEREPERQIELHLTGNMERYMWSFDGKKFSEVDGYVRFNYGERLRLILVNDTMMDHPIHLHGMWMELENGQYPRPRKHTISLKPGEKVSLQISADAPGEWAFHCHLLYHMEAGMFRVVQVA*
>MP0319_megahit_323530_638-961
MFTIAAVAVMGGALFGSTFTAQLNATTFDVKSDVDALQKIRDMGGLELVMPGAFAATGDCDAAEFAGRTVVEFPLTGVSITLPTGLAGDFNAMTFSEQIPGPTLRVTQ
>MP0319_megahit_324146_2-550
VRIHFTNNGDKEHTIHFHGNHPAEMDGIFEIVGSNGGQFTYEFIAGPVGVHPYHCHVMPVEEHIGHGLYGIFIVDPKDARQQADEMVMMLNGFDTDFDGENNLYAANTIPFYYQHHPIQVSTNELIRVYVVNMVGLDPINNFHLHGTLYKYYPTGTDMVPSEFTDMTTFSQSERGILEFEYEY
>MP0319_megahit_324381_1-612
GIFYNVWTFNGQVPGPTIRATEGDLVRIHFTNNGDKEHTIHFHGNHPAEMDGIFEIVGSNGGQFTYEFIAGPVGVHPYHCHVMPVEEHIGHGLYGIFIVDPKDGRQQADEMVMMLNGFDTDFDGENNLYAANTIPFYYQHHPIQVSTNELIRVYVVNMVGLDPINNFHLHGTLYKYYPTGTDMVPSEFTDMTTFSQSERGILEF
>MP0319_megahit_324595_2-436
HIVGEILDRVTQGNRVQSHGTETWLLGGSQNMIVDIVYDKPGVYVAVNHDYAAIYTGAATIIVAGLYFPNINQAATDLGVVQGAVDAGAYSGVLGNPADAVPPSGPQSLPHPAVNVHCMCSDAVAQAQEDGGAVPLWKVIPTLL*
>MP0319_megahit_325114_82-525
WISELSPAGMTFAGITDEPAAPAVAQTGADIPITLDFIESKDFRTLAFNALPGEPGNNPTINAKVGDRIIFNILNDGKSFHAFGVTLDEEGFGGILGNSAVASPNSPLKPGEGGTSEFIPGEPGTYYYICTVPGHREMGMVGTIIVE*
>MP0319_megahit_325292_3-671
HTLTTVNGQALGYVPNEIHNLLNNGDVNKNIFFLQPWNSMDLHQYQSQLLFSPTGVHNRIFVENHGNEPVFFHIVGEILDRVTQGNRVQSHGTETWLLGGSQNMIVDIVYDEPGIYVAVNHDYAAIYTGAATILVAGLPLPNINETATALGVVQGAVDTGMYAGVLGNPADAVPPSGPQSIAHPALNVHCMCSDAVAAQQAADGAVELWVAVPAILAAAAGE*
>MP0319_megahit_325681_198-659
FSLGDYWISELSPAGQTFAGITDEPAAPAVAQTGADIPITLDFIESKDFRTLAFNALPGEPGNNPTINAKVGDRVIFNILNAGKSFHAFGVTLDEEGFGGILGDSAVASPNSPLKPGEGGTSEFIPGEPGTYYYICTVPGHREMGMVGTIIVE*
>MP0319_megahit_325811_261-1319
MFTNRQKMSVVLVIVSLGFVGYLVFPAMDITAQEKPETFVTHSGAVVQTTGDILDPVYTIQEVEFDPQKYLREFDYGKVSYLEDGTTLREFTVIAEDDKMMEIAPGIFYNVWTFNGTVPGPTIRATEGDLVRIHFTNNGSKEHTMHFHGNHPAEMDGIFEIVGSNGGQFTYEFIAGPVGVHPYHCHVMPVEEHIGHGLYGVFIVDPKEGRQQADEMVMMLNGFDTDFDGENNLYAANTIPFYYQHHPIQVNTNELIRVYVVNMVGFDPINNFHLHGTLYEYYPTGTDLIPSEFTDMTTFSQSERGILEFEYEYTGRYMFHAHFTEFSEKGWTGIFYVKDGSQLNKEVYDYGS*
>MP0319_megahit_326256_3-620
MNKRMNLMFTIAAIAVMGGALFGSSFTSQMTGAALGADSSALQKIHDMGGLELVMPAAFAEAGSCDSDEYADRTVVEFPLTGVSIDLPRLGGGTFSAMTFSEQIPGPTLRVTQGDVVKMTLTVPEGEATPHGNDMHASQVTAVPTFGAVQPGTEKTYCYIAQVPGVYKYHCSGVNIAAMDQHVLQGMYGIAIVDPIDGYSKLMVEK
>MP0319_megahit_326402_1-543
RMNLMFTIAAIAVMGGALFGSSFTSQMTGAALSTDQSALEKIHAMGGLELVMPAAFAASGACEDEYADRTVVEFNLTGTSIELPHLGGGTFNAMTFSEQIPGPTLRVTQGDVVKMTLSVPEGEATPHGNDMHASQVTAVPTFGAVQPGTSKTYCYIAEVPGVYKYHCSGVNVAAMDQHVLQ
>MP0319_megahit_326453_3-749
QEQPEVFVTHSGAVVQTTGDVLDPVYTIQEVEFDPEKYLRNFDYGKVSQLEDGTTLREFTIIAEDDKIMEIAPGIFYNVWTFNGQVPGPTIRATEGDLVRIHFTNNGSKEHTMHFHGNHPAEMDGIFEIVGAGGGQFTYEFTAGPVGVHPYHCHVMPVEEHIGHGLYGVFIVDPKDGRQQADEMVMVLNGFDTDFDGENNLYAANTIPYYYQHHPIQINTNELIRVYVVNMVGLDPINNFHLHGTLYEY
>MP0319_megahit_326781_2-280
GNNPTINAKVGDRIIFNIVNAGKSFHAFGVTLDDEGFGGILGGTAVAAPNSPLKPGEGGASEFIPGEPGTYYYICTVPGHRAMGMVGTIIVE*
>MP0319_megahit_327119_1-849
TTGDILDPVYTIQEVEFDPQKYLREFDYGKVSYLEDGTTLREFTIIAEDDKMMEIAPGIFYNVWTFNGTVPGPTIRATEGDLVRIHFTNNGSKEHTMHFHGNHPAEMDGIFEIVGSGGGQFTYEFIAGPVGVHPYHCHVMPVEEHIGHGLYGVFIVDPKEGRQQADEMVMMLNGFDTDFDGENNLYAANTIPFYYQHHPIQINTNELIRVYVVNMVGFDPINNFHLHGTLYEYYPTGTDLIPSEFTDMTTFSQSERGILEFEYEYTGRYMFHAHFTEFSEKGW
>MP0321_megahit_6091_2-706
RVRQTAVRLLEPGFQSGDETHLTKVSELMDDKNPRVVAQAINSVQFLRSPDANDQILAGMLANENNDFIQGVGRLALNAKKGGRGSRNSSLLTAAGLRSFKKGRDIYNSLCVACHGKDGKGTPIEGTGTMAPSLVGSPRLVGSHDAAIRIVLHGLTGPVNGKEYIQQMIPMKSNGDDWIADVLTYSRNSFGNNAPEIKAALVKSIRETTKNRVNPYTIQDLAEFLPVDKRQMKGW
>MP0321_megahit_12506_2-583
EALLSFERVGSHFLNMAPAPDEKPEFVLPGSATQKRKAEGGSGITVPAGFPVVASDAPVDPAVMERGKATFAICSACHGLEGEGMYHLNKTGPPLAGSEWVTGPVANLIAIQFRGLSGPIEVNGETYNPVAPMAALPLDNDSIAAVLTYIRNSFGNQASPVTPEQVEAMRGELGKPMLSPADLLPPTAAAGSN*
>MP0321_megahit_12859_730-1254
MGNTRNKTSKSGTSSLNGPNHFVFVFLLFLFYWAFNYLDNNGGAFNASVYSPHRNISEVNNLKVVKSPDELAYERGEGIYARCAACHQANGLGNANVGFPPLAGSEWVLNESPNWVIAIVLKGLMGPIEVKGETYNNVMAAQGGGLSDEDLANVTTYIRRNADWGNDPNLPLVTP
>MP0321_megahit_16579_1472-2527
MAASRAQSQATPDPMAGHAMPGGAVDPYSAHDSGMAHGNMTMVGQVDHARNGFDPTAMLTDWEIGRTEVLPDGRTLRTFEVDAIDVEIEIAPGVFFPAWTFNGRVPGPALRAKEGERLRIVFRNLGSHPHSMHFHGIHSARMDGVQGAGLIDPGEEFVYEFDAKPFGCHLYHCHALPLKRHMHKGMYGLFVVDPDPARHPEFAAVAASRVLGSPENAEWQELAMVMNGFDTNFDGENEVYAVNTVGQAYMNAPIRIDKSRPVRIYLMNATEFDPINSFHLHGNFFDYYDTGTQLTPTLRTVDVIMQCQAQRGILEFSFADHEDGLYMFHAHQAEFTELGWMGFFDVREAGA*
>MP0321_megahit_18769_2-262
HGLMGEIEVNGEKYNGVMAGFGIQAGGPPLNDQQIADVLTYIRNEWGNSASAISSEEVASVRNSLKDRALNQMWTAAELQNNSSPD*
>MP0321_megahit_21858_2-457
MIRTILHGLTGPLDGKSYPGLMAPMNSQDDQWIADIATYVRNSFGNKASPITKDFVAAIREETRGRSTPFTLPELEALDPPMLVNRGDWTLTASNGADGCKNAIDSDGGSRWSSGRTQRGGEWFQIELPDLSKVSEVILNAAPSTDDYPREY
>MP0321_megahit_24577_3-530
LKVSGNEEAIAETLLQLRASIPERVDAKVMELGLEVYSRESHCATCHQPHGQGMPNLYPPLDGSLWATGSEDRLIRVVLDGLHGPIEVKGKTYSSPPIPPMTAFRQLLSDEELAAVLTYVRNSWTNRSKPVTPEKVAQVRADTADNSTFWYAGNLLEQFPLEDGRVSVASADPNAW
>MP0321_megahit_24611_276-1487
PHDVFRHLKVAEGYYNYQQRTVENTIKDIKSQGLINTVKERAMWSRMRMNPRDILDVTGATYTYLMNGRDPQTNWTALYKPGESIRLRLINGSAMTYFDFQVPGLDLTVVAVDGQPVKPVTVGEIRIAVAETYDVIVKPKDTKTYTIFAQSMDRSGYARGTLATSVGKEASIPALRPMPELGMDAMGMSGMADMDSMDATNNKETYGGQENHGPNHSMAAMQNKVVPVDGIPITHSPDGHGPGASMIAKNPISRLDDPGIGFDGVSHKVLVYSDLTGAKQWPDNREPTQTIELHLTGNMERYMWSFDGKKFTEVDKPVHFKYGERVRLILVNDSMMYHPIHLHGMWMELENGNSPSPRKHTISLKPSEKVSLLISADAPGNWAFHCHLLYHMDAGMFRVVNVS*
>MP0321_megahit_70906_2-547
LTVAKKRVKVGGRRGRGVTVNGGIPGPLLRFKEGEDVTINVRNTLGEDTSIHWHGLILPNAMDGVPKVTFQGIKPGQTFTYRIPIRQSGTYWYHSHSGLQEQSGHYGPIIIDPIRPDPFKYQRDYVVMLSDWTFENPYSVLRKIKTMGSYYNFQKQTVVDFMQSVGKNGAKATFADRTRWGA
>MP0321_megahit_71364_2-889
PYEQDGPQFSNTKIIAPNSKHIFRFPIRHTGTYWYHSHTQLQEQRGLYGAIVIEEDQPIEEVDHDYVFVMSDWVNEHPMDVLYNLKKDGHYYGLKKSDMKKAVVKNYVESLSEEEQLKNADLLKKDFLGTVWGAYKNGNLDKYLDGELSRMGPMDFSDVGYDAYLINGKIKSMLKNVRHGEKVRFRIINASASTYFYFNIGNNRNFKVITKDGMPVQPVKVNELLVGIAETYDVVFEVPHMMKKFEAKITAQDRTGSASLMFGMGEMEMAPVKIPLSTYEMDHGGMDHGGGHGGGH
>MP0321_megahit_81956_367-669
MKLFIYSYLLFLFLQFTSLQKSKPIEESIADGEEIYQDFCLQCHLSNGEGVSGIYPPLANSDYLFDDIDRSIRNIKYGVSGPIIVNEQEYNSVMLNNGLDD
>MP0321_megahit_84770_2-379
MKIIVLLFWALPTFAQVGTNGQDRKEENRPKREYNLVIEENKMTLGGVEANAMTLNGRIPGPILEFKEGDLALINVTNKMNTETSVHWHGLILPNFYDGVPYLNTPPIEPGETFQYRIPINQSGTY
>MP0321_megahit_108159_153-644
QKPNALPRFVLPTNNMLKMDNAEVINIHMQGGAMGNLSSAIFEGEQKSLRELARSEKKLWAFNGEIGGYDLTLAEVDLGKTVVLRVWNDTRWQHGMHLHGHHFWVKSKEFGDEANLVLRDTYLMQPGEHAELVFEANNPGSWLFHCHMLEHHVSGMGGIITVG*
>MP0321_megahit_119720_424-813
MKFLIIIYFITSFLFLSQSFKTKEQSIKDGYEIYQDFCLRCHMSEGEGSKGIPPLAKSDYLFNDIENSIHVVKNGMKGEIIVNNVKYNNVMESPGLDDEEVADVMNYILNSWGNSYDKLITYEEVLKIK*
>MP0321_megahit_130317_167-598
ERDFKNKTLLEMKFFIIFYSLILLKISYVLFSEKPLEESILDGKEVYNDFCIQCHLGDGKGVKGIYPPLAKSDFLTDINKTIHSIKYGLKGPIIVNGEKYNSIMVNQGLDDEEISDVVNYILNSWGNSTKQLITEEIVTSIEK*
>MP0321_megahit_165440_476-814
LALDHSKLWAFNGHIGHYDFQIAKVNLGDLIILKIWNDTNWPHSMHLHGQHFWVNSKEFDGQNRFLLRDTYLMERGEKAKFIFKANNPGDWLFHCHMLEHHASGMGGIISVV*
>MP0321_megahit_173236_2-355
MKIVHLTFFLIVLLIIISCNSNEEYQLESKSYSQFNLKDSTQKKSFLRGEIIYLQYCINCHKVNGNGGVNIPPLQNSDFLMNKRSESIRAIKYGQNGEISVNDKIYNGYMPPMGLSNR
>MP0321_megahit_184122_636-2459
MGFKKSSQQVSTPRRRFVQGLIAGGVLAAFPSVLHAASSLVAGTITGTVPELSGKVIDLVIDESPVNFTGVVRMATTINGSIPAPTLRLKEGDDVTIRVTNKLSVPSSIHWHGIILPYQMDGVPGISFKGIMPGETFVYKFKLQQSGTYWYHSHSGFQEMTGMYGALIIEPREKDIISADNEHVIQLSDWTDDDPMALFRKLKIQSDVFNFNQPTVPEFFDDVSNSGVSNALQRRKMWNQMRMNPTDLADLSASAMTFLMNGSTPMSNWRGMFKVGEKVRLRFINGSSNTFFDVRIPELKLTVVQADGQNVEPVTVDEFRFGPGETYDVIVEPKNDAYTIFAQSMDRSGYAKGTLSSSPNIDAPVPALDPVEWLTMTDMMGNMTHGGEHSAMAGMAGMSGMNSKEMDHSAMEHGAMAMDHSKHGMSENPLAVASPKVRHAKTEYGASVDMRVDMPRTNLDDPGIGLRKNGRRVLTLADLHSLEGITNQQEPEAEIELHLTGNMERYSWSFDGLEFGKSTPVHMKHNQRLRVILQNDTMMTHPMHLHGMWSDLENEQGDVQVRRHTIPVQPAQRISFLTTPHDVGRWAWHCHLLFHMDAGMFREVVVS*
>MP0321_megahit_218995_5445-5936
MLNRRQLLGAGAAGATLVSSKAWGQTLNMGLPEAAQMDSAATAITARPSSGPDYTPVVTLNGWTLPHRMNNGVKEFHLVAEPVERELADGMIAHLWGYNGQSTGPTIEAVEGDRVRIYVTNKLPEGTTVHWHGLILPSGMDGVSGLSHPSIPPGKTFVYEFDLV
>MP0321_megahit_220244_3-1190
ATLVSSQAWGKTLNMGLPEAAHMDSAATAVTARPSTGVDYTPVVTLNGWTLPYRMNNGVKEFHLVAEPVERELADGMIAHLWGYNGQSTGPTIEAVEGDRVRIYVTNKLPENTSVHWHGLILPSGMDGVVGLSHPGIKPGKTFVYEFDLTKSGTFMYHPHADEMVQMAMGMMGMFVVHPKDPTFMPVDRDFLIMLNAFDIDPGTYVPRVMTMNDFNLWTWNSRIFPDIDPLVVNKGDRVRVRVGNLTMTNHPIHMHGYDFKVTCTDGGWVPESAQWPEVSIDIPVGAMRAYEFTADHLGDWAIHCHKSHHTMNAMGHDVPTFIGVDKSQLTPKMRSFKPGYMPMGTAGMGDMGKMSMELPENTIPMMNGWGKHGPIEMGGMFSVVKVRDGIAPDDY
>MP0321_megahit_221237_385-2199
MKNSIDNGRRRFVLAALTSSAAAALTNVSPLWAAPVGRHFKDQVLTGDIKNLNVSKAQLPIGSNMGSPITINGQMPGPLIRLKEGQRAHLNVTNHLNQDTSIHWHGIILPPDMDGVPGVSFAGIKPGETFKYAFDVEQNGTYWYHSHSGLQEQLGHLGPLVIDPADGDIGADREHTIILSDWTFSDPHDVMRKLKVAEGYYNYQKRTIFDTLEDVKKKGLADTWEERAMWGAMRMSPRDIADVTGSTYTYLMNGRTPQDNWQALFKVGEKIRLRIINGSAMTYFDFRIPGLEMTVVAADGQPVKPVNVDEFRIAVAETYDVIVQPKERKAYTFFAESFDRSGYARGTLTPSIGLTAEVPPQRVITERGMAAMGMDMSGMKGMNMDKSKVDSSGMAAPKGEMKGMGQHSAHTMHGTQMEGEMTPSKKLPVESIDIVHSEDGHGAGAAMIAKNPSSRLDEPGIGLEDSPHRVLVYTDLVGESPWPDEREPERQIELHLTGNMERYMWSFDGKKFSEVDGYVRFNYGERLRLILVNDTMMDHPIHLHGMWMELENGQYPRPRKHTISLKPGEKVSLQISADAPGEWAFHCHLLYHMEAGMFRVVQVA*
>MP0321_megahit_231742_495-884
MRFVFFLLFSCVIFSQEKEKSVERGKLLYEDLCLRCHSPDGKGIKGIYPPLDESDFLFKHIKESIIAVKKGGIEGDIIVNGKKYEGYMENMGLYSDEVADVMNYILNSWNNKYDKIITEEYVDELINKK*
>MP0321_megahit_237918_1-927
GLSHPSIPPGKTFVYEFDLVKSGTFMYHPHGDEMTQMAMGMMGMFVVHPKDPTFMPVDRDFLIMLNAFDIDPGTYVPRIMTMTDFNLWTWNSRIFPDIDPLVVNKGDKVRVRVGNLTMTNHPIHMHGYDFKVTCTDGGWVPPEAQWPEVSIDIPVGAMRAYEFVAEHLGDWAIHCHKSHHTMNAMGHDVPTFIGVNKKPLTQKIRQFQPEYMPMGMSGMGDMAKMEMPLPDNTIPMMTGWGPYGPIEMGGMFSVVKVRDGIDADDYSDPGWYENPPGEMAYEWTGELPEFASNNSPKTILTPKPNSKG*
>MP0321_megahit_254953_3-929
RGLIKNCLASLVAVKVPTSAFSAKNVSRYRIIAQKSEHQFYEGANLSDLFLYNGSSPGPLIVENKGNILEVEFLNLLDEPSSIHWHGIRNLNDMDGVPGLTQAPVEPGETFTYRFPLNDAGTFWYHSHSQAWNQVARGLCGPLIVLEDESSMSDRDLIIAVDDWLLDENEQIHTASLGSLHDWSHGGRLGNFLTINGKSAPEIKIPKSGKVHLRFLNFANARVMQFELNDRLPMRIVALDGAPCDPFMRQRLTLAPAQRVDVQIDDVSFVRELFEVSTGEEYGAATFVPNEVNQKPNALPRFVLPTNNM
>MP0321_megahit_258966_74-1249
MISRRKFIQNTGAGLFLTAVPYTTNALNNIKKYELTAKKSKYSFEKNQNKTDLWLFNNNCPGPLITANKNDVIEIIFNNQLDEPSAVHWHGIRNINSMDGVPVLSQPLVEPGESFVYRFPVKDAGTFWYHAHNKAWEQVTRGLYGPLIVSDNDQLDEKNDILVLADDWLLNENLQMDVSSLGNLHDWSHAGRYGNRLTINGVFKPNIEVFSSGQARLRFLNTANARVLKFMLNDDIYFRVIATDGSPCNPFKTNKVVLGPGQRIDILIDETSKLKHLKEVSTGNELVAATFEPKNQSVSVLDFNKKPYYPFPSLNNAKVINIHMQGGAMGNLKSAIFNGERREFRDLALNETKLWAFNENVGDYNYKIANLKLGEIVILRCWNDTRWQHTMH
>MP0321_megahit_265097_242-781
MISRRKFINLSIASFVIVSSKETFAEGKKIKKYKLLANPTEYSFSNDEKLTKLWLLNNSCPGPLIIAEKGDILEIEFTNLLDEPTTLHWHGISNLNSMDGVPYVSQPLVETGETFVYRFPVNETGTYWYHAHNKAWEHVARGLYGPLIITNNLNNSLGRRDILVVADDWLINENNQVDEE
>MP0321_megahit_278079_363-653
MKFFVAFYFLFIFNISLSLFTKKPLQESLLDGQEIYEDFCAQCHLEDGKGVKGIYPPLAESDFLKDINRTISSIPLLGDILVGKKVGEGVFGVSFKI
>MP0321_megahit_282622_251-838
IKTDDMSTIDFFEVSGKKPLRAFRLNVNQSPNKNILKKDINLESFKKIPPYKNPKILKIHMQGGAMGNLAKAYFEGEEKNFRSLAMEDKKFWAFNKEVGKYEHSLASIKKGEIIILDVWNDSRWPHSMHLHGNHFYVESKEFSGDDKLILRDTYLMQPGEKSKFIYLADNPGKWLFHCHMLEHAASGMIGYIEVV*
>MP0528_megahit_5170_1-1056
TLTAQQSDVQLLPGNYGKTSLWCFDGGSPGPEIRVAQGGRVQRRLVNRFSQGTSTHWHGIRIDNAMDGVSGLTQDVVQPEETFDYDFTVPDAGTYWYHAHNRSFEQVGRGLYGALIVEEAEPLDIDREEVLILDDWLIDPETAQIKDDFGASHDLSHAGRIGNLLTTNGTFNLGLRARKNERLRLRLINAANARNFQLGLEGLDGWVVALDGMPLTAPVKVTEAMILAPAQRIDLIVDVVADVGETAHILQFGREEAFSQVTFEVVEWGSKNRRDAPLALPPNDHRMVDLSEATMLSLSMEGGAMGRMRSASLGGELKPIGEIVEAGYFWSFNGRVDGINGDPLARLDRGQN
>MP0528_megahit_19639_2-328
QVYNTYCVACHQSNGKGASGRFPPLNRTDWVIGDQERLVHLILNGMEGPIKVNGEDYNGIMPQHAFLKNVEIAKVLTYIRSHFGNNASPIRSELVKEYRESNFYNKTK*
>MP0528_megahit_19950_125-574
MTQENKDLENSNELHDDAIQEIHHKLIKDKELPKEGFSFLPIALIFLFAGVCFWGGIHIVTQGGEFRWDGYHPDYVAEDKTLSIPQKSLFEIGEKLFLAQCAQCHQNDGLGVAGVYPPLVDSNWVLGHQEVLARILINGMNGKVIVLGKT
>MP0528_megahit_34204_2-1408
RAGFDEVSGASIDLTIGEGPRVVQGRRGHAIAVNGSVPGPLVRLKEGEAVRLNVTNTLDEDSSIHWHGLLLPFQFDGVPGVSFPGIRPGETFTYDLPPIRQTGTYWWHSHSGLQEQAGHYGPIVIEPAGPDPVQADRDYVLLLSEFTPMHPHTIMDKLKKGEGYFNYQRTTWTDDYPLSGEDRRMWAEMRMMPTDILDVTGSTYTYLANGHGPMEGLEFLFNPGERVRIRVINGSAMTFFNVRIPGARIHIVAADGQNVRPVPVEEFQIGTAETYDFIVEPTGEAMTIVAESMDRSGMAVATLASRPGARAPVPALRDAPLLTMADMGMSGMDHGASGEMDGMNHAAMGHGPQNPASTQQPEPMEAMNMEGMNMRETSMLPPDVEVGPGIDMVAMNPVDRTGDPGIGLDKVPHRVLTYRDLVALEPNDDLRTPSRQMEIHLTGNMERFMWSFDGKKFSSVSEDPIRFAY
>MP0528_megahit_37167_326-1288
MSNSFNDGRRRFVLGAMTASAATALTNVSPLWAAPAGRHFKDQVLTGDIKHLTISEANLAIGSQTGLPLTINGQMPGPLIRLKEGQRAQLNVTNQLEQDTSIHWHGIILPAGMDGVPGVSFAGIKPGQTFNYAFDVEQNGTYWYHSHSGLQEQRGHLGPLIVEPADGDIGADREHTIILSDWTFADPHDVMRKLKVAEGYYNYQKRTIFDTLKDVEKKGLAETWKERAMWGAMRMSPRDIADVTGSTYTYLMNGRTPEDNWQALFNVGEKVRLRIINGSAMTYFDFRIPGLEMTVVAADGQPVKPVNVDEFRIAVAETYDV
>MP0528_megahit_49186_272-520
EGIYPPLAKSDFLFKHLKESILAVKQGGIEGEIIVNGIKYNTQMEDMGLYEDEVADVLNYILNSWGNKFDKIITEEYIKNLK*
>MP0528_megahit_54436_2-547
SRRRFIKSAIGVASGLAMARMAPTWASPLGRSYGDAVNADSAVDLHIRREQMNIGGKIGRPITINGSMPGPLIRLKEGQKARLNVTNSLADDTSIHWHGIILPENMDGVPGVSFPGIKPGQTFHYEYDVQQNGTYWYHSHSGLQEQLGHLGPLVIDPADGDIGADREHVVVLSDWTFEDPHE
>MP0528_megahit_56892_1-540
QRIDIIADVTGDVILRETVPSGGEELGGIMLNGQRQIRSAPIAPLPANLVPAPGEITQTADLFMQGGAGDGAHGGFGGWAFNDVSGLPNKPLISARRDEAVQVRMVNVTAFPHGIHLHGHHFWETDQNGARTHLRDTTLVAPGETMTIVCVLDNPGAWMLHCHMLSHQADGMATWMQVS*
>MP0528_megahit_60571_221-826
MNNSFNDGRRRFVLGAMTASAAAALTKVSPLWAAPAGRHFKDQVLTDDIKNLTIAEANLAIGSKTGLPITINGQMPGPLIRLKEGQRAQLNVTNRLEQDTSIHWHGIILPAGMDGVPGVSFAGIKPGQTFNYAFDVVQNGTYWYHSHSGLQEQRGHLGPLIVEPADGDIGADREHTIILSDWTFADPHDVMRKLKVAEGYYN
>MP0528_megahit_60721_2-355
FLFISQNFKTKEQSIKDGYEIYQDFCLRCHMSEGEGSKGIPPLAKSDYLFNDIENSIYVVKNGMKGEIIVNNVKYNNVMESPGLDDEEVADVMNYILNSWGNSYDKLITYEEVLKIK*
>MP0528_megahit_69567_2-619
LPAPLLTYSEGESVQLNFTNPSPESHTIHLHGLDVDQANDGVPGTSFLVTTGDDATYSFDANYPGTFLYHCHVTTTLHLTMGMYGMVLVTRPDFTLYESGPTYAEDVPLLFSDLEVATNLDPVGSYPFHDIRPDVFMVNGESGSQLEAPERIVHFEPGQPLALRLGSTAYSLVVCQFPPELNATCYMSDGRPIPTPFEPNALEIYP
>MP0528_megahit_75259_478-912
GIRNSKISSELMKIILGFIGLFVIFQGTILYQNKPLEQSIADGEEIYIDFCIQCHLDRGQGEPGEIPPLAKSDYLINDVDHSIWGVKYGLRGKIVVNGKEYDGVMENQGLDDTEIADVMNFILNNWGNKFKEVITAERVANIEK*
>MP0528_megahit_84229_1-987
VTIRVTNRLPVATSIHWHGILLPYQMDGVPGISYPGIAPGETFVYRFTLRQSGTYWYHSHSGFQEMTGMYGALIIEPRAGERHRADQDYVVQLSDWTDEDPMRAFSKLKVQSDVYNFNQPTFFDFTADVSKMGLQAALEKRQMWNQMRMNPTDLADLSAATLTFLMNGTTPAGNWSGLFQRGDRVRLRFINAASNSFYDVRIPGLKLTVIQADGQDVEPVTVDEFRFGPGETYDVMVEPQDDAYTIFAQSMERSGYARGTLSVRQGLTAPVPEPDSPEWLTMKDMMGAMGGGAMGHDMMKMDSMGQTKMDHSQMSGGMAMDHSMHGMQQ
>MP0528_megahit_89182_2-217
MKFFIIFYFIFLFKISLNLFTNKPLKESLLDGKEIYNDFCAQCHLEDGKGVKGIYPPLAKSDFLVNVNRTIS
>MP0528_megahit_89207_1-417
TQLAEMEKRKKLSHIRTPDLIKDRIEPKDMAIGQKIYNQYCMACHQSNGKGASGRFPPLNDTDWVIGDKERLVHLILNGMEGEIEVNGEIYDGIMPQHSFLNDDQIANVLTYIRTNFGNQASALSSEEVKNFRKTFVK*
>MP0528_megahit_105522_76-1647
MNKNRFNRRRFLTGSSTLLGASMLSTLPTMANSALTKSQNVVVNSDRADHIVPILTGNEFDLYVSEKMITVNGKSSMATLINDSLPAPTLKMQEGDTVTIRVHNQLNESTSIHWHGLLVPFEMDGVPGISFDGIPANSTFTYKFKLKQSGTYWYHSHSGFQEQTGMRGAIVIEPKGRERHPVAEDHVIVLSDWTHRDPHNLLKLLKQRADFDNYHLPDFKKLLSDIAATDLEAAYDKRKMWNQMRMMPTDFTDLSGEKTFTYLMNGKTTAANWTQLVKAGQPVKLRFINASAQTIFDVRIPGLKMTVVATDGIDVAPVAIDDFRIGVAETYDVIVTPTQDAHTIFAQNIDRSGYVATTLATKKGARPAIPAMDKVEWLTMADMMGAMGDKGYKAKHAKTEYDFKSDMRVDSPRMNLDDPGINLRNIDREVLNYSQLRSVDEAIFAEQRKPTREIELHLTGNMERYIWALDGVMFKDATPVNIKPNERVRITLVNDTMMNHPMHLHGMWSDLRTPSGDFQVRKHT
>MP0528_megahit_110714_2-1081
TLGGADVNITGKTRPATTINGIVPGPTLRWREGDTVTLKVTNLLPQTSSIHWHGLLLPFEMDGVPGLSFDGIKPGETFTYRFPVKQSGTYWYHSHSGFQEQTGLYGSIIIDPQTPEPHAVDRDQVIVLSDWSDEDPNHIFATLKKLSHYYNFNERTVFDTLRDFRDKGVIQTLKDRHMWNTMRMSDRDLADVTGYTYTYLMNGQSPNGNWTCQFNPGERLRLRFINASAMTFFDIRIPGLDMTVIEMDGQPVKPVPFHEVRLGVAETLDVIVEPKADQAYTLFAQSIDRSGFARGTLTPNPSMSALVPDMDPPPLLGHTEMGMGAMQHGDNHEGMDHGQMNHGQMKHNMAGMEHSDHGNA
>MP0528_megahit_116759_2-1303
VEIDTGDFVKDGIGYNGASPGPVMRFKEGENVKINVTNNLDEMTSIHWHGLILPFDQDGVPGISFPGIKPGETFTYEFPIQQAGTYWFHSHSGFQEPDGAYGSIVIEPEGREPFRYDREYVVQLTDKHPHSGDRIMRNLKMMPDYYNREQQTVGEFFSDVSENGLMNTVRDRMAWGGMRMMKADVEDLQGFTGLINGKGPDQNWTGLFEPGERIRLRFINSSAMTYFDIRIPGLDMTVVQADGNNVQPVSVDEFRIGVAETYDVIVRPKGEQAYTIFAESMGRSGYARATLAPEEGMEAFVPQLREPARLTMADMGGMSGMDHGDMDMNSSEGMSGMDHSSMEGMDHANMSNMDHSNMKGMDHSGTSGMDHGSMAMGTEEKSDPFYAKGSGLMPKAANGGKFLSYADLKAQDPLYEVREPTREIELRLTGNMER
>MP0528_megahit_124065_2-442
KMDNAEVINIHMQGGAMGNLSSAIFEGEQKSLRELARSEKKLWAFNGEIGGYDLTLAEVDLGKTVVLRVWNDTRWQHGMHLHGHHFWVKSKEFGDEANLVLRDTYLMQPGEHAELVFEANNPGSWLFHCHMLEHHVSGMGGIITVG*
>MP0528_megahit_128552_62-670
NMGHAPSTGGMDHGSMKMRDTSSVPPDVALGPGVDMVSANPADRMGDPGLGLDNVGHKVLTYRDLTALEPNDDPRKPSRHMQIHLTGNMERYMWSFDGRKFNAVADQPIRFAYNERVRVKLVNDTMMAHPIHLHGHFFELVNGADRMHQPQKHTVIVQPGGSATFDLTADEPGDWAFHCHLLYHMHAGMFQVVTVASPDGEA*
>MP0528_megahit_132872_422-1210
MTQENKDLNGSNELHDDAIQEIHENIIKDKEIPKEGFSFLPIALIFLFAGVCFWGGIHIVTKGGEFRWDGYHPDFVAKDEAITIPKKSLFEIGEKIFLAQCSQCHQNDGLGVAGVYPPLVGSDWVLGHQEVLARILINGMNGKVIVLGKTYNGNMPAFGPSGLNLKPKQIAGVLTYIRQEWGNAGSEITEETMKNYMAMYNPRTSPWTSEELYVDLSPEPETPSLEPDLETIDENNILDTHGEEHHIDSKHTSLSVSHKEQT*
>MP0528_megahit_143100_167-1051
MEINMLSRREFLNFSAATIALTSLPNQIQSNQLIRNYKLTAEITPHLFDKKGVLDSLWLYNKQTPGPVIEAKENDIIRVEFVNNLDEASTIHWHGIKNINNMDGVPYLTQDPVQPGGTYIYEFPVNNAGTFWYHAHFETWKQISKGLYGPLIVKNHLDKQFDNDIIILADDWRLNKNYQLDKKSLGSLHDWSHAGRIGNWLTINGKKFPEYSVNKNGYARLRFINASNARILSFGSSLNGMKIISIDGMSVEPFIQDKFNLGPGQRVDLFIKTDDMSTIDFFEVSGKKPLRAFRL
>MP0528_megahit_152727_313-789
KDLAKMEMRKLNSNIRTPDKEKDKIEIGSQYEYRDGILFKLNKPKVVTAGQELYNIYCISCHQGDGKGAKGRFPSLVGTDWVTGDKKRLINVLLNGLEGEIIVNGETWNGYMPQHSFLNDQQITDILNYIRTNFGNKATEIDTDEVRSLRGKKFISMK*
>MP0528_megahit_155515_1861-2217
MYTVFQKTRQQSISDGAEIYEDFCAQCHLDSGVGVPGAFPTLNKSDFLFENITRSIAAIKYGLKGAIVVNGESYNGLMANQGLDDEEIADVMNYILNSWDNTYLQTITTAQVQEVQKP*
>MP0528_megahit_190602_121-534
MKPFFLFYLTFCFIGILTLKAQKNISESLKNGSELYKDFCYRCHGFNGEGQKDLIPPLKSSDYLLNNIDLSIAGLKYGLKGKIIVNGKLYDSYMAYQGLDNEEIADIMNYILNEWGNSSEEFVTAERVSKVKKSIIK*
>MP0528_megahit_206981_3-872
IIAQKSEHQFYEGANLSDLFLYNGSSPGPLIVENKGNILEVEFLNLLDEPSSIHWHGIRNLNDMDGVPGLTQAPVEPGETFTYRFPLNDAGTFWYHSHSQAWNQVARGLCGPLIVLEDESSMSDRDLIIAVDDWLLDENEQIHTASLGSLHDWSHGGRLGNFLTINGKSAPEIKIPKSGKVHLRFLNFANARVMQFELNDRLPMRIVALDGAPCDPFMRQRLTLAPAQRVDVQIDDVSFVRELFEVSTGEEYGAATFVPNEVNQKPNALPRFVLPTNNMLKMDNAEVINI
>MP0528_megahit_211971_3-194
LKYGLKGEIIVNGISYNSYMAYQGLENDEIADIMNYILNEWGNNSEEFVTFERVDKVEKSILR*
>MP0528_megahit_217287_409-831
MKSALLIYISFCLIAFLNLGIQKSKSESIKNGAELYRDFCYRCHGFNGEGQTDLIPPLKSSDYLLNNIDLSIAGLKYGLKGKIIVNGKSYNSYMAYQGLENDEIADIMNYILNEWGNNSEELITFERVEKVKKSILNGQK*
>MP0528_megahit_234134_451-852
MKSLIISYFLFVFVQFISLQQSKPIEQSIVDGDEIYQDFCIQCHLGNGEGVIGIYPPLANSDYLFDDIDRSIRNIKYGLSGPIIVNDKEYNTVMLNNGLDDEEVADVMNYILNSWGNKTDEVITKNRVAGVSE*
>MP0528_megahit_253819_491-2290
MLNKLNKDRRRFVKSAALTLGGTALLRQISPAWANPEGLSHAGQELKPSFGNNVVSGENINMMISRQHKRIASAAGLPITINGSSPGPLVRLKEGQHVTINVTNNLLESTSIHWHGLILPYTMDGVPGVSFPGIAAGSTFTYEFDIEQNGTYWYHSHSGLQEQLGHLGPMVIEPKDGDIGADREHTIILSDWTFEDPHDVFRHLKVAEGYYNYQQRTVENTIKDIKSQGLINTVKERAMWSRMRMNPRDILDVTGATYTYLMNGRDPQTNWTALYKPGESIRLRLINGSAMTYFDFQVPGLDLTVVAVDGQPVKPVTVGEIRIAVAETYDVIVKPKDTKTYTIFAQSMDRSGYARGTLATSVGKEASIPALRPMPELGMDAMGMSGMADMDSMDATNNKETYGGQENHGPNHSMAAMQNKVVPVDGIPITHSPDGHGPGASMIAKNPISRLDDPGIGFDGVSHKVLVYSDLTGAKQWPDNREPTQTIELHLTGNMERYMWSFDGKKFTEVDKPIHFKYGERVRLILVNDSMMYHPIHLHGMWMELENGNSPSPRKHTISLKPSEKVSLLINADAPGNWAFHCHLLYHMDAGMFRVVNVS*
>MP0528_megahit_259205_921-1289
MQKEKKELRDLALDYSKLWAFNGHIGHYDFQITKVNLGDLIILKIWNDTNWPHSMHLHGQHFWVNSKEFDGQNRFLLRDTYLMERGEKAKFIFKANNPGDWLFHCHMLEHHASGMGGIISVV*
>MP0528_megahit_260439_1682-2074
MKISLLFFFLSTIAFAQQSLGDSYERGKLLYDDFCVRCHLPNGLGESGLVPPLANADFLDDIKATVHSIKYGIHGPIVVNGVEYDGSMSPMGLEDDEIADVTNFILNSWGNTSDDMIDEQYVKKVNEVKL*
>MP0528_megahit_263268_979-2802
MGFKKSSQQVSTPRRRFVQGLIAGGVLAAFPSVLHAASSLVAGTITGTVPELSGKVIDLVIDESPVNFTGVVRMATTINGSIPAPTLRLKEGDDVTIRVTNKLSVPSSIHWHGIILPYQMDGVPGISFKGIMPGETFVYKFKLQQSGTYWYHSHSGFQEMTGMYGVLIIEPREKDIISADNEHVIQLSDWTDDDPMALFRKLKIQSDVFNFNQPTVPEFFDDVSNSGVSNALQRRKMWNQMRMNPTDLADLSASAMTFLMNGSTPMSNWRGMFKVGEKVRLRFINGSSNTFFDVRIPELKLTVVQADGQNVEPVTVDEFRFGPGETYDVIVEPKNDAYTIFAQSMDRSGYAKGTLSSSPNIDAPVPALDPVEWLTMTDMMGNMTHGGEHSAMAGMAGMSGMNSKEMDHSAMEHGAMAMDHSKHGMSENPLAVASPKVRHAKTEYGASVDMRVDMPRTNLDDPGIGLRKNGRRVLTLADLHSLEGITNQQEPEAEIELHLTGNMERYSWSFDGLEFGKSTPVHMKHNQRLRVILQNDTMMTHPMHLHGMWSDLENEQGDVQVRRHTIPVQPAQRISFLTTPHDVGRWAWHCHLLFHMDAGMFREVVVS*
>MP0528_megahit_277740_3-371
MRFLFLIILISTSSLAQQSSGDSYVRGQIIYADFCVRCHLPDGTGEADLIPPLASADFLQDIQATVHSIKYGIHGPITVNGVLYNNTMSPMGLENDEIADVTNYILNSWGNTTDVIVSEKYVK
>MP0528_megahit_298023_2-1243
MRNNNPLHQVSTPRRRFVQGLAAGGVLAAFPSVLHAASSLLAGTSTGTAPELSGEVIDLVIDESPVNFTGVVRMATTINGSIPAPTLRLREGDDVTIRVTNKLSVPSSIHWHGIILPYQMDGVPGISFKGIMPGETFVYKFKLQQSGTYWYHSHSGFQEMTGMYGALIIEPREKDIISADNEHVIQLSDWTDDDPMDLFRKLKVQSDVFNFNQPTVPEFFDDISNSSVSNALQRREMWNKMRMNPTDLADLSASAMTFLMNGCAPLTNWRGMFKAGEKVRLRFINGSSNTFFDVRIPELKLTVVQADGQNVEPVTVDEFRFGPGETYDVLVEPKNDAYTIFAQSMDRSGYAKGTLSMAPNIDAPVPALDPVEWLTMTDMMGNMAQGGEHSAMAGMADMSGMNSNKMDHSAMGHG
>MP0528_megahit_301349_168-581
MKSALLIYISFCLIAFLNLRVQKSKSESIKNGAELYKDFCYRCHGFNGEGQTDLIPPLKSSDYLLNNIDLSIAGLKYGLKGEIVVNGKSYNSYMAYQGLDNDEIADIMNYILNEWGNNSEEFVTFERVDKIEKSILK*
>MP0528_megahit_332204_644-1996
MAMADPTGDPFVLRAASGQAALRPSPYGPTNVWSYNGSVPGPEIRVRQGDRVLVLAQNGLDEGTTIHWHGIRTPNAMDGVPFLTQDPIPVDGDFLYEFDALDAGTFWYHPHQRSSEQVGRGLYGPLIVEEVDPIRVDRDLTWMLDDWRMTRAGQLSDDFDNRHDAMHGGRIGNSVTINGQIPERIAVQSGERIRLRLINAANARIFGLDFGDFEPVVVALDGQPVTPHAPDGDIVVIGPAMRVDLVIDMTGKPGEVVTVTDAFYEGLEYRLVDLAYGPDKLRDSVPDWPMDLPPNPLAEPDMASAARHQIVFNGGMMGQMMMGGGMGSMMGQMREGNMWFINGEAATGHMMDPLLVLPLGTSHVFEMDNRTAWHHPIHFHGHSFRVIARNGQPTRYREWQDTVLMAPEERVEIAFAADNPGDWMFHCHILEHQAAGMMGVIRVEPGTTKT*
>MP0528_megahit_332544_421-825
MKNLLLFLVIIYIGIFNTLYINKPLRQSMAEGKLIYDDFCVRCHLDNGKGEDGKNPPLANSDYLQDIDKTIQSIKFGLSGPIWVNGEIYDSVMEYQGLDDEEIADVVNYILNSWGNKHDQIITEEKVSSIDESI*
>MP0528_megahit_360623_1295-1627
MEDSYNRGQMLYDDFCVRCHLPNGAGEAGLIPPLANADFLQDIQATVHSIKYGLNGPITVNGVRYNNSMAPMGLENDEIADVTNYILNSWGNTTDVIVSEKYVKGIKETK*
>MP0528_megahit_366816_2507-3670
MMNRRQLLGAGAAGATLVSSQAWGKTLNMGLPEAAHMDSAATAVTARPSTGVDYTPVVTLNGWTLPYRMNNGVKEFHLVAEPVERELADGMIAHLWGYNGQSTGPTIEAVEGDRVRIYVTNKLPENTSVHWHGLILPSGMDGVVGLSHPGIKPGKTFVYEFDLTKSGTFMYHPHADEMVQMAMGMMGMFVVHPKDPTFMPVDRDFLIMLNAFDIDPGTYVPRVMTMNDFNLWTWNSRIFPDIDPLVVNKGDRVRVRVGNLTMTNHPIHMHGYDFKVTCTDGGWVPESAQWPEVSIDIPVGAMRAYEFTADHLGDWAIHCHKSHHTMNAMGHDVPTFIGVDKSQLTPKMRSFKPGYMPMGTAGMGDMGKMSMELPENTIPMMNGWGKHG
>MP0528_megahit_369897_790-2148
MLNRRQLLGAGAAGATLVSSKAWGQTLNMGLPEAAQMDSAATAITARPSSGPDYTPVVTLNGWTLPHRVNNGVKEFHLVAEPVERELADGMIAHLWGYNGQSTGPTIEAVEGDRVRIYVTNKLPEGTTVHWHGLILPSGMDGVSGLSHPSIPPGKTFIYEFDLVKSGTFMYHPHGDEMAQMAMGMMGMFVVHPKDPTFMPVDRDFLIMLNAFDIDPGTYVPRIMTMTDFNLWTWNSRIFPDIDPLVVNKGDKVRVRVGNLTMTNHPIHMHGYDFKVTCTDGGWVPPEAQWPEVSIDIPVGAMRAYEFVAEHLGDWAIHCHKSHHTMNAMGHDVPTFIGVNKKPLTQKIRQFQPEYMPMGMSGMGDMAKMEMPLPDNTIPMMTGWGPYGPIEMGGMFSVVKVRDGIDADDYSDPGWYENPPGEMAYEWTGELPEFASNNSPKTILTPKPNSKG*
>MP0528_megahit_381645_374-589
KHIKESIIAVKKGGIEGDIIVNGKKYEGYMENMGLYSDEVADVMNYVLNSWNNKYDKIITEEYVDELINKK*
>MP0528_megahit_388100_93-482
MRFVFFLLFSCVIFSQEKEKSVERGKLLYEDLCLRCHSPDGKGIKGIYPPLDKSDFLFKHIKESIIAVKKGGIEGDIIVNGKKYEGYMENMGLYSDEVADVMNYILNSWNNKYDKIITEEYVDELINKK*
>MP0528_megahit_395736_2132-2569
MKIVHLTFFLIIISCNSNEEYQLESKSYSQFNLKDSTQKKSFLRGEIIYLQYCINCHKVNGNGGVNIPPLQNSDFLMNKRSESIRAIKYGQNGEISVNDKIYNGYMPPMGLSNREIADVMNYILNSWGNKSSNFVTSKEVEEIQK*
>MP0528_megahit_418550_2-1744
LTNVSPLWAAPVGRHFKDQVLTGDIKNLNVSKAQLPIGSNMGSPITINGQMPGPLIRLKEGQRAHLNVTNHLNQDTSIHWHGIILPPDMDGVPGVSFAGIKPGETFKYAFDVEQNGTYWYHSHSGLQEQLGHLGPLVIDPADGDIGADREHTIILSDWTFSDPHDVMRKLKVAEGYYNYQKRTIFDTLEDVKKKGLADTWEERAMWGAMRMSPRDIADVTGSTYTYLMNGRTPQDNWQALFKVGEKIRLRIINGSAMTYFDFRIPGLEMTVVAADGQPVKPVNVDEFRIAVAETYDVIVQPKERKAYTFFAESFDRSGYARGTLTPSIGLTAEVPPQRVITERGMAAMGMDMSGMKGMNMDKSKVDSSGMAAPKGEMKGMGQHSAHTMHGTQMEGEMTPSKKLPVESIDIVHSEDGHGAGAAMIAKNPSSRLDEPGIGLEDSPHRVLVYTDLVGESPWPDEREPERQIELHLTGNMERYMWSFDGKKFSEVDGYVRFNYGERLRLILVNDTMMDHPIHLHGMWMELENGQYPRPRKHTISLKPGEKVSLQISADAPGEWAFHCHLLYHMEAGMFRVVQVA*
>MP0528_megahit_422772_1558-2613
MAASRAQSQATPDPMAGHAMPGGAVDPYSAHDSGMAHGNMTMVGQVDHARNGFDPTAMLTDWETGRTEVLPDGRTLRTFEVDAIDVEIEIAPGVFFPAWTFNGRVPGPALRAKEGERLRIVFRNLGSHPHSMHFHGIHSARMDGVQGAGLIDPGEEFVYEFDAKPFGCHLYHCHALPLKRHMHKGMYGLFVVDPDPARHPEFAAVAASRVLGSPENAEWQELAMVMNGFDTNFDGENEVYAVNTVGQAYMNAPIRIDKSRPVRIYLMNATEFDPINSFHLHGNFFDYYDTGTQLTPTLRTVDVIMQCQAQRGILEFSFADHEDGMYMFHAHQAEFTELGWMGFFDVREAGA*
>MP0528_megahit_426253_11647-13086
MTLNRLISRRHVLCTGAAFTAISALSPARVAMAGPTEDPFLLRAAAGQAALRPAPYGSTDVWSYNGSLPGPEIRVLQGDRIRVLAENGLNEGTTVHWHGIRTPNAMDGVPFLTQDPIPVGGKFLYEFDALDAGTFWYHPHQRSSEQVGRGLYGPLIVEEADPIRVDRDLTWMLDDWRMTREGQIAGDFGSRHDAMHGGRIGNSVTINGQMPERISVRSGERIRLRLINAANARIFGLNFGGLAPVVVALDGQPVSPHVPDDDIVVVGPAMRVDLVIDMTGKPGDALTVTDAFYEGLEYRLVDLAYGPDRLRDSVPDWSMALPPNPLAEPDMQAATRHQIVFNGGMMGQMMMGGGMGSMMEQMREGNMWFINGKAATGHMMDPLLLLQQGTSHVLQMDNRTAWHHPMHLHGHSFRVIARNGQPTRHREWQDTVLLAPEERVEIAFVADNPGDWMFHCHILEHQAAGMMGIIRVDPGTTKT*
>MP0530_megahit_9855_2-715
ILVTNRLPEHTTIHWHGIVLPNGMDGVGGLTQPHIKPGETYVYEFTLRQHGTYMYHPHADETVQMALGMMGFLVIHPKRRVQPIDRDFAIFLAEWYVEPGSFTPNPNIMTDFNTFTFNGRAYPGTSPLVVRKDQRVRIRLANLSMDSHPIHIHGHYFRVVETDGGQLPDTAYWPETTMNVPPGTCRVVEFIADNPGDWPFHCHKNHHAMNVMEHDIPNVVGVDQSDVGPKISRLVPGY
>MP0530_megahit_10582_2-814
AIAREGGWPHPPMHPQIAMFPGLEDLRPNVKPFLPKVDRGQDVPTARPRELVRLADGQTLDLEAGLVRRTIHGHTVIMYGFNGQYPGPLIEVEQNATITVNFTNRTDLPSSVHWHGVRLDNRYDGVPGVTQDPVEPGESFQYRIFFRDAGIYWYHPHHREDIQQDLGLYGNMLVRSPDPDFFNKVHREEVLMLDDLLVGEHGLFPFGKEAATHALMGRFGNVLLVNGEPEYELAVGKGEVVRFFLTNVSNTRTFNLSFGEARIKVVGSDLG
>MP0530_megahit_11864_1-531
ALAMLGYWPGRLLAETSSIPELHGSDFNLEIAPAVVNYTGKPRLATAINGSVPAPVLRWRQGDRVTLSVTNRLNVTSSIHWHGIILPSGMDGVPGLSFDGIPPHSTFIYEFRVQQAGTYWYHSHSRFQEQTGMYGAIVIEASDPEPFSYDRDYVVMLSDWTDEDPMKVFSNLKKDSD
>MP0530_megahit_15914_2-718
AMDGVSGLTQKAVAPGETFDYDFVVPDAGTYWYHAHNRSYEQVARGLRGALIVEEVDGPDIDREEVIVLEDWLLDPDSGQLFDNFEQPMMMSHGGRIGNFITTNGRYDLTLPAKRNERIRLRIINAASARIFPLTLSGLSGWTVAVDGMPTGQLQQIDGELILGPAQRVDLFVDVTEDEGGMAQLLRIGDDDQLTPLVSFSVDGTASSVPRDKPLPLPPNPAAHAPDLADARDLRLVMS
>MP0530_megahit_18073_3-488
MDTSMVPPADLSKLKRVKRKLVRPPMVHAHEQVASTEPQIIEFEMQIVEKEIEVDSGAYLQAMTFNGSVPGPLMVVHEGDYVELTLYNSPENLMQHNIDFHSATGALGGGSLTLVNPGEKTTLRFKATRPGTFVYHCAPGGPMIPWHVVSGMSGAIMVLPRD
>MP0530_megahit_18301_797-1573
MHNRRQILALGAGGAALGAVAAVGWSGDALAGFGLGGPGDLANPAEIRSEAGVLRATLRPTLSQALVDDKPRKLRRYNRGLPGPTLRVHPGDVMEIRLENGLPQNPLALPELADSPFLSAADLCGPQGMGHVAPHDLNTTNLHFHGMHVSPKGASDNVFLTVEPGGAFNYRVQIPQNHPVGSFWYHPHWHGSVAAQIGSGMAGLILVEPEDYLPAGLPERQIVIQTVIGSDAAAFDDPRQFMSLGAPRIFTLNGQYRPT
>MP0530_megahit_21907_519-977
LKTNKEELLASHLKGADLKVFAKGKKIYETEGYCITCHQESGTGLQKAGYPTLVGQEWVLGNEERLIKLALHGLYGPMNIMGNHYKGQVPMMAFKGLLNDDEIAAVLTYVRNSFGNKASVIDPDKVKEIREATKDRNKFYTADELLQEHPMN*
>MP0530_megahit_33015_1-531
IFFPAWTFNGQVPGPTLRATEGDRIRINFKNLGSHPHTIHFHGWHPPAMDGSLPGQEVEPGKTFVYEFDAEPFGLHLYHCHAVPLKRHIHKGLYGTFIVDPKSKRKVADEMVMVMNAFDSNFDTENEVYAVNTVANAYMREPIRIHVGQLVRIYLVNLTEFDLINSLHLHGMFFDVY
>MP0530_megahit_33114_2-550
VRYDRVFYIGENDFYIPKDENGEYKRFEDVGESYPDTLEVMNGLIPSHVVFNGKVGALTGDNALHASQGEKVLFVHSQANRDSRPHLIGGHGDLVWETGKFNNPPERDLETWFIRGGSAGAALYEFLQPGVYAYVNHNLIEAVNLGATAHVVVDGEWNNDLMEQVEAPTAYDAAYEGKTALP*
>MP0530_megahit_45893_2-370
NGFDTNFDGENEIYAVNTVAFAYQNEPIPISSGQLQRVYLINVTEFDPINSFHLHANFFDYYDHGTTLEPTLRTVDTIMQCQAQRGILEFNFEGFEPGPYMFHAHQTEFAELGWMGFFELQG*
>MP0530_megahit_46582_3-521
HHHDAEWTMPPMHAAVPMLSGMARLVPKGTPFLPSVDPSEVPEARPRQLIRLGNGGTLDLEAAPVRRTINGRSLMMYGFNGQVPGPLIRVPEQATIFVNFTNYTEWPTAIHWHGVRLDNRYDGVPGVTQDPVEPGESFRYEVFFRDAGIYWYHPHHREDVQQELGLMGNMLVD
>MP0530_megahit_53935_3-995
PLKAGDKVRLRISNGGASSYFWLRYAGGKMSVVASDGNDVQPVDVDRLIIAVSETYDVVVTIPEDGKAFEFMATTEDRTQSTSYFIGSGTKQYVGEMPRLKYFEGMKMMNDMMKMNGDLDDMGMNMSLNQMDMNVVMYPEITGEEKGKKAKDNGQPMEHHGENHKMNTDEDPNRYNANALSNIVTLNYAMLKSPHNTTLPKDAPVKELKFTLTGNMNRYVWSMDNKVLAESDKIPVKKGEILRITIHNNSMMRHPIHLHGFDFRVLNEHGENAPMKNIIDIMPMETDTIEFLANTEGDWFFHCHILYHMMAGMNRVFAVDDYKNPELPNKE
>MP0530_megahit_54211_781-1224
MKFISTILLFCLSVILVNLNSFESSEKYSDLQEKDLKQSVEDGKSVYSDFCMRCHLADGEGVENTYPPLAKSNWLKDKRKASIKSVKFGLSGEITVKGKTYNNRMSAMGLSDQEVADVMNYIMQNFGNEEFDLEQVTKAEVSKLEKD*
>MP0530_megahit_58956_2-1498
MQHAVASSSGTFSAVAAAVLLALLPHQASTQIAGVPALCADRPAATGPAIFSAAAGPPLRSGSAPERAASDLFCIDLFSTARAGDATGVATLTRPWSPFGVTVTAEGRHRHELTAWIAGLPDPATLGPYTTYVAWATPLVLDPVLRLGEVGNGLNELGEVAFNKYMVLITAEASADVTERTGPLVLRGRSPSSRMEAHDLLAIAPAAEAGGANRPGASPWALPPMYEGVPMLAGIMEGRPRASPFLPDADSGVPEALPRQVVRLPDGGTLDLRAGFVRREVEGRSLVMLAFNGQIPGPLIEVGEKTTIFVDFTNDTPLPTSVHWHGVRLDNRYDGVPGVTQEPVQPGKSFRYQIYFRDAGIYWYHPHHREDVQQEMGLAGNMLVQPLDDAYYSPVNHEEVVMLDDLLLDESGLVPFGRESSNYMLMGRFGNVFLTNGEPEYGLEVDAGDVVRFFFTNISNTRTFNLSFRSTAEPDAPPVPVKVVGSDVGKFERESMVES
>MP0530_megahit_67284_3-872
GIVGNQGAGEASDWPAPLPHPLVEMMPGVGDLRPAVTPYAPQTPTGGPAPSARPRDVVTLPDGGTLDLEAAVVTRTINGRTFTMFGFNGQYPGPLIRVPQDATITVNFTNRLDLPTAIHWHGIRLDNRYDGVPGVTQDPVQPGDSFRYRIHFPDAGIYWYHPHHREDIQQDLGLYGNMRVDARDPDYFGPANREAVLMLDDLLTTADGAALVPYGRERATHALMGRFGNLLLVNGEPEYRLAVERGAVVRFFLTNVSNTRTFNLSFGDEAIKLVASDVGKFERETWVDSV
>MP0530_megahit_68481_346-639
PIRVQVGQLVRMYVVNLTEFDLINSMHLHGMFFDVFKTGTSMTPSESTDTIMLCQGERAILETTFRYPGEFMFHAHQSEFAELGWMGLFRAEARSAT*
>MP0530_megahit_69765_1-702
MNPADPRDETVSRRGVLLAGLAAAGGSVAVGNRAAAQEAKGPSVSAPTMATHGNMMTVGDVDNLANGFDPVAMLTDWDVGTTEILSDGRTLRTFQVDAEDKEIEIAPGVFFPAWTFNGRVPGPALRAKEGDRIRVVFRNLGSHPHSMHFHGIHSARMDGVNGTPGMIGPGEEFTYEFDAKPFGCHLYHCHALPLKRHMAKGMYGAFVVDPDPEKHPALADVARSRLMGAAENAE
>MP0530_megahit_69782_2-601
YPGPLIKAERGATIIVELVNEIEMPTTVHWHGLRLDNRFDGVPDVTQPAVKPGERFTYEVHFPDTGIYWYHPHVREDIQQDLGLYGNLLVTPPETDYYNPVNKERALILDDILMDDLGPFPWGDRAATHALMGRFGNVMLVNGAPGYELSVERGEVVRFYLTNVANSRTFNVVFGGARVKLIGSDVSKYEREEWVESVVL
>MP0530_megahit_71123_1-552
QMAMGMMGMFIIHPKDPTFMPVDRDFVFMLSAYDIDPGSYLPRVMEMTDFNMWTINSRIFPDVAPLVAATGDRVRVRVGNLTMTNHPIHMHGYDFEVTCTDGGWVRPEARWPEVSIDIPVGAMRAYEFDAVHPGDWALHCHKSHHTMNAMGHNVRTYIGVNLKSTAKQIQKIAPGYMPMGSTGG
>MP0530_megahit_71195_1368-2642
MDRRDFLGTGAVSTAGMLFFPGNLLASEAKIDNQTRLVQPLRYKRDGEWKEFELYIDLHTHEPAPGYKYHTLAFNDMIPGPEIRVNAGDKVRVKFINKTDLNHTIHWHGIFVPWRMDGVPFVTQLPVMPKNEFIYEFVAEPEGTHFYHCHWGTLMHMQAGMFGSLIVENPKDPIKEKFPYEREYTLVYSAHDTNYIREEMNGMLERMKQRSYLMKQGRFTSEQWGVFDNKEQFLASMENGYQPPYVKNRRSNAELPQANWFTVNGKSYPSTPYLFIKSGENIRVRLINAGAETHHLHLHGHDFWMVADDGVPLEHPWKRNTVPLTPGKTFDVIIEGSNRGIWTFHDHDTRKVTNNGLYPGGNLLALVYEDLPADELIISKHSGNPMYNPNAGMGDMKGMENEKMGNMNKMMFGEDKLPKIALDE*
>MP0530_megahit_74692_3-449
KRHIHKGLYGTYIIDPKEGREPARELVMVMNGFDTNFDGDNEIYAVNSVANHHMRYPIKVKKDELVRIYLVNTTEFDPINSFHLHANFFYENRTGTSKKAEYFTDTVMFCQGERSILELRFPKTGLYMFHAHQSEFAELGWMGNFEVV*
>MP0530_megahit_76433_568-1128
MQSKTSRRTFVKGLAATGIIGGLGLWRTPVWAVNSPGQPNVLTGNEFDLFIGETPVNITGAARTAMTINGSLPGPILRWREGDTVTLRVRNRLKEDTSIHWHGIILPANMDGVPGLSFHGIAPDGMYEYKFKVNQNGTYWYHSHSGLQEQVGVYGALVIDAKEPEPFSYDRDYVVLLSDWTDENPKR
>MP0530_megahit_78288_108-1040
MTVGEVDSQANGFDPVAMLTDWDVGTTEILPDGRTLRTFQVDAEDKEIEIAPGVFFPAWTFNGRVPGPALRAKEGDRIRIVFRNFGSHPHSMHFHGIHSARMDGVNGTPGMIGPGEEFTYEFDAKPFGCHLYHCHALPLKRHMAKGMYGAFVVDPDPERHPDQTDVARSRLMGTTENAQWQELVMVMNAFDTNFDEENEFYAANTVAFAYMKTPIRIEKNRPVRIYLINTVEFDPINSFHLHGNFFDYYNQGTTLTPTLRTVDIITQCQAERGILEFSFADHEPGLYMFHAHQAEFTELGWMANFAVVEA*
>MP0530_megahit_80413_648-1124
RTAPTALPPNPDFPIDLNAARSVDLITEGGAMAWLQNANFKGEDLSGQDLAQLGQFWSFNGSAGRPIEPLITASRGETIRIRMVNDTQFPHAMHLHGMHFSEVLPDGTLGPLRDTLLMLRGETREIAFQAHNPGDWLFHCHMLSHHAAGMGTWVRVTA*
>MP0530_megahit_88523_83-991
QEQVARGLMGPLIVEDDAPLDLDHDITVILSDWIIDEDGSLVDEFTDMHSVAHAGYMGNFARGFLSRSEVQQGDRIRLRLINAATNRIFPLSISGVSGSVVALDGMALRQPRAASDLVLAPAQRADLIVDVTGPVGFDMPTRQEPYRLAELSISGENTDRQSGPPPTLAAPDLPAPGAPSQHLTLTMMGGAMGGRHGGANIWSFNDVSDLPDAPFAAIERGETVRITFVNDTAFPHGIHLHGHHFYELAADESLGDLRDTTLVAAGESRDVLCVFDNPGRWLIHCHMLSHAIGGMRTWVEVT*
>MP0530_megahit_92262_1-243
SYPPLRKSDWFTKKRKESIHAVKYGLSGEITVNGKTYDNVMTPMGLSDQEVADVLNYAMNMWGNKQEKMVSSEEVSQVEK*
>MP0530_megahit_99668_184-603
MSFNYKPTVTRRAFVASSLAGVMSATLPFPRMAEAATRKFSLRAAPGRTRLVPEPHPDTAAWCYNGKVPGPEIRIRQGDRLQVEVMNDLAEETTVHWHGIRLPNAMDGVPHLTQAPIAPGDRFVYEFDALDAGTFWYHPH
>MP0530_megahit_102244_2-754
MTQTRNRDGAQTRPWSRRAWLRLAGLGSLTGGVAAVAQGTVGGQGTPEVVSGPDHRGSAMGPVGRVSTETFDPTRFLRSWNFSDLPPDERARFYRETPQTDGTTLREYEMFAIDRDIEIAPGVFFPAWTYNGQVPGPTLRATAGDRLRINFINQGSHPHTLHFHGWHQPDMDGSLPAHQVLPGESFLYEFDADPFGVHLYHCHANPLKRHVHKGLYGAFIIDPPATSPRPPADEMVMVLNAFDTNFDAENE
>MP0530_megahit_102529_600-1982
MNVTRRNILLGGAACAALPGLAFAQAGAEELWAAAFDHQLLPDPYGPTTLWGYGPASPGTEIRVAQGARVRRTLVNGLDQPTSIHWHGIRIDNAMDGVAGLTQGAVAPGERFDYDFTVPDAGTFWYHAHDRSFEQVGRGLYGALIVEEPEPLDIDRDEVLVLDDWLIDPDSGQLAASFGNMHDLSHAGQVGNLVTANGAHDLTMPVKRHERLRLRLINAANARVFQLQMSGLDGWIVALDGMPLPTPRPLSEALLLAPAQRADLIVDVTAEAGETAGLVSVERGEGFALASFPVTSEASATRRGAVAPLPPNTVARPDLAAATALDLRMEGGAMGGLRGARLDGEMQSMNALVAENKFWAFNGAIGTMEDPPLAELSRGETVRLKIVNDTAFPHAMHLHGMHFREVTKDGQLGDLRDTTLLLRGETREVAFVADNPGDWLLHCHMLSHAVAGMTTRLRVG*
>MP0530_megahit_102644_243-1277
HQRSFEQVGRGLYGPLIIDEANPPRVDRDVTWVLDDWRLAEDASISDDFGNAHDFSHAGRLGNTVAINGHVPETLEVASGERIRLRLINAANARIFALDFGDHAPRIIALDGQPVTPHEPRDGVVVLGPAMRADVILDCTGKPGTRGQLVDRAYRGNDFRVLDFTYAETALREATPDWPIALPANPIPEPDLSSAQRHEVTFTGGMMGMMVEREMGLERRGGMMGGGMMGMMHDGRGIWFVNGKAAEGHVLDPFLTLDLGASHILAMTNATAFDHPIHLHGHSFRVISRNGAPTQHREWQDTVLMAPRERVEIAFVADNPGDWMFHCHILEHQAAGMMGVIRVA*
>MP0530_megahit_104852_273-1163
MDDNKFKLPASISRRRFVQGLAVGGVIASFPHVVRAGSSFKDNAATGSAPELSGKVIELTIAESLVNFTGVVRTATTINGSIPSPTLRLREGDEVTIKVTNTLSVPSSIHWHGIILPYQMDGVPGLSFKGIMPGETFVYKFTLQQSGTYWYHSHSGFQEMTGMYGALIIEPREQDIIVADREYVVQLSDWTDDDPMKVFSKLKVQGDMYNYNQPTVRDFFRDLSEKGLSSALSKRKMWQEMRMSPTDLGDLSSAALTYLFNGSTPLANWRGLFKKGEKVRLRFINGASNTFFDVRIP
>MP0530_megahit_105368_2-574
PGGSYTYTLQADARSVGTWAYHDAVAELDGAPFIDGLSLPESGEGIERGMFGAIIVYGEGELDEAGLPAGYDHEMVLVEAEFESEVTAGPVYMTINGKIAPVTPHYQFQAGETVRFRIINVGPNANHNLWVSGLDWRQTQSGEHVDSVLFGALEFGDFTLEVGEPRETRYVCSIEGHEAAGMHGLFSVIE*
>MP0530_megahit_108084_3-1262
AEPEPFAYDRDYVLMLSDWSPMNPHTIMKKLKVADAYFNYNKTTATDDYPLSGTARRMWARMRMMPTDISDVTGATYSFLVNGYGPDDGLEFSYRPGERIRLRIINGAAMTYFNVRIPGLPMTVVAADGQNVRPLEVDEFQIGNAETYDVIIEPRDGDAFAFIAEAMDRTGMGLAMFAARPGARASVPDLRAPPLLTMADMGMSDMEPGSMDHEGVGGAQSAPMGAMAMDGMSMRDTSKLPPDVKVGPGLDMVAMNPVDRMGYPGTGLDKVSHRVLTYKDLVAAKPNRDQRRPSRSVEIHLTGNMERYMWSFDGKKFSAVTDDPIRFAFNERVRVRLVNDTMMAHPIHLHGHFFELVNGHDGFQPLKHTLTVQPGSSATFDLTADEPGDWAFHCHLIYHMHNGMFQVVTVRPLNGEVGQ*
>MP0530_megahit_112249_1-615
VEFDPQKYLREFDYGKVSHLEDGTTLREFTIIAEDDKMMEIAPGIFYNVWTFNGSVPGPTIRATEGDLVRIHFTNNGSKQHTMHFHGIHPGNMDGIFEIVGSNGGQFTYEFIAGPVGVHPYHCHVMPVEEHIGHGLYGVFIVDPKEGRQQADEMVMVLNGFDTDFDTENNFYAANTIPFYYLHHPIQIKMNELVRIYVVNMLGFD
>MP0530_megahit_112578_109-852
MQRIKLILLSFSRDNLLSASKSNGTWAPRLVGLLCFIFFGSPVYALEAEITTAPHVPPFISRILPETVVVKFEAKEFVGALADGKQYKFWSFNGTVPGPMIRVRLGDTVEFHLSNHAGSQFPHNIDIHAVNGPGGGAAVSLVAPGEEKIFRFKTLHPGLFIYHCASPIPSIPAHIANGMYGLILVEPKHGFPRVDHEFYVFESEFYTQNSEQEDLSKPKVKKKPVRPEKVEEAVSGEKEPPIVEENTT
>MP0530_megahit_113726_1-441
DGRFLSYADLRAQKPLYEDREPTREIELRLTGNMERYIWSINGIKESDAEPIRLQYGERVRFKFVNETMMTHPMHLHGMWSILDVGADQWNPVKHVVSVAPGTTVYMETEVDAPGKWAFHCHLAYHAAAGMFRTVIVEGGPEGGDS*
>MP0530_megahit_114448_1175-2818
GRTGHAVTMNGVLPAPLIRLREGQNVRLHVENTLDEDSSIHWHGLLVPFQMDGVPGLSFPGIKPRSTFVYDFPLLQSGTYWYHSHSGLQEQQGHYGPIVIDPAEPDPIAYDREHVIVLSDWTFLHPHALITKLKAEGGYFNRQKQTLFGMMKGGPEEEMSASDRAMWAQMRMDPTDISDVTAVTYTYLINGHGPQENWTGLFRPGERVRLRFINAATMTIFNIRIPGLPMTVVSADGQNVRPVTVDEFQIGNAETYDAIIEPAEDKAFTLVAESIDRSGMASATLASRMGMTAPIPPLRPRPTLTMKDMGMGGMDHGSMAGMDHSAMGHGAMAAGADAVTADHGGMDHSGMDHGGSHSMGGMNMRDKSLVPDSVKVGVGVDAIAMAPVDRTGDPGLGLEDVGHKVLTYRDLMSLTPNPDTRPPQRTVEVHLTGNMERFMWSFDGEKFSEGVEPIRFERNERARVTLINDTMMTHPIHLHGHFFELVNGHTGSYPRKHTVNVLPGGKVSFDLTADAPGDWAFHCHLLLHMHAGMFRVVTVRPLDGDAA*
>MP0530_megahit_124044_1938-2420
MAAKKTNEETETANAEVGGPKPWVFVLMVVTLYWAINYLDGHGGGFNAKVYSPHKDATVVASLKVQKTPEEQAFESGARIFRGICAACHQPNGRGNANAGYPPLVNSEWVLNESPSRAIAIVSKGLQGPIEVAGQVYNKVAMPTQGAALSDEDIANVVSYI
>MP0530_megahit_126121_2-355
MEKLELPGPRVIIALLLVLLIIVTASPSSGLLGEEFDPLANVPIEGHLGEHTEPQLACTTDDSTTVEVNLTAQATEWQFTAGTTIEAWTFGNALPGPVLCADIGDRIEVNLNNELSVP
>MP0530_megahit_130834_2-1249
RVLAKLKKQSDYYNQHKRTVGDFIDDVSEMGWSAAVADRKMWAEMKMSPTDLADVSGYTYTYLMNGQAPNGNWTGIFKPGEKIRLRFINASAMTYFDVRIPGLKMTVVAADGLHVKPVSVDEFRIAVAETYDVIVEPDSEQAYTVFAQSMDRTGYARGTLAVQEGLSAPVPSPDPRPLIAMGDMGMDHGSMGGMDHGNMAGMDQGNMAGMDHGSMQGGMASMDHSQMAGMDHSNMAGMAGNMQAHPASETNNPLVDMQTMTPTHKLDDPGIGLRDNGRRVLTYSDLRSTFPDPDGREPSRTIELHLTGHMEKFSWSFDGIKFSDAEPLRLKYGERVRITLVNDTMMTHPIHLHGMWSDLEDANGNFLVRKHTIDMPPGSKRSYRVTADALGRWAYHCHLLLHMETGMFREVRVDE*
>MP0530_megahit_131006_1-372
NAFDTNFDDENEFYAANTIAFAYMKTPIRIEKNRPVRVYLINAVEFDPINSFHLHGNFFDYYNQGTTLTPTLRTVDLITQCQGERGILEFSFAEHEPGLYMFHAHQAEFTELGWMAKFDVVEA*
>MP0530_megahit_133588_1-471
PESGEGIERGLYGAIIVIDGTEMPVDHEVLLFLGDVGPEVTRQGSLQVINGRAAPLTPQIFLEEGERVRFRIINAGPNDAHDFSVTGHVLENVHNERVINGTASFEELNSVPLGSLTFGDWEMTAGAVGIYPYLCNVPGHHDAGMHGLLTVVARGA*
>MP0530_megahit_134495_78-749
MRPGFAAGAIVVLLAFMVITPGWFLPQPATASGSLLAGHLGEHDAPESDCGPVSDDPIKRVTLVAQATVWEVAPGESFPAWSFNGVIPGPVICLREGDTLVVTLENRLPTIASFHAHGLAREPSSDGTFLTESYAVPGGSYTYTLQADSTSVGTWAYHDAVAELDEGAFIDGLSLPESGEGIERGMFGAIIVYGEDELDADGLPVGYDHELVLIEAEFEAEVTA
>MP0530_megahit_134707_1-636
MTKAKTMMPLSVSRRRFVQGLAVGGVLAGFPHIVRAGSTFKDNAFTGYATELSGKVIDLTIGEALVNFTGMVSKATTINGSIPAPTLRLREGDDVTIRVTNRLPVDTSIHWHGILLPYQMDGVPGISFKGIAPGETFVYRFKLQQSGTYWYHSHSAFQEMTGMYGALIIEPREEKHRADQDYVVELSDWTDEDPMRALSKLKVQSDVYNFNQ
>MP0530_megahit_137913_54-650
PEMDGGLPEQQVLPGDRFVYEFDAEPFGVHLYHCHTVPLKRHVHKGLYGVYIVDPRGGTDAAARPPADELILVMNGFDTNFDGDNEVYAVNTVANFYIQEPIRVTVGRLVRIYLVNLTEFDPLNSFHLHGMFFDVYRTGTSMTTTERTDTLMQCQGERAILETTFRYPGEFMFHAHQSEFAELGWMGLFRAEAEGRDT*
>MP0530_megahit_137990_2-874
MPHHPGALGFLATPTGLASIDRRQFLRMSAGFSVLSGVDLRSQELWAFVEPADEDFAEAVEYDLAVGHLGVSFSGDSAEARAINGMIPGPLLRLKEGQDVILRVTNNLDETTSLHWHGMLVPFDMDGVPGFSYSGIEPGETFTYRFRARQSGTYWYHSHSGGQEQRGVYAPIVIDPAGDDPVEFDREHVIVLSDWTDEKPMEVLRNLKGNGGYYNYGKRTLPGFVKDLFDDAGAAIRDRDMWGRMRMDPTDLADVSGATYTFLLNGQTTEQNWTGLFRAGERVRLRIVNAA
>MP0530_megahit_141295_2-745
GNALPGPVLCADIGDRIVVNLNNELSVPVSFHVHLPAANGSSNPESVAPGAAATYAFTATTAGAYLYHDLANGNEGIGRGLYGVLIVRDSIPEVDHEIVVLMGEFQPAYHPDTYAAVINGRAFPWMPRWNFDTDEQVRVYLVNAGPSEEHTFHIHGHRWLDADEGRPIDNKFLSPHSAVHHPELPAPEGFIPLANALAADVAVFEFNASAEGEWMYHCHVYDHINAGMMGHLTVGDVESYYHGEDAH*
>MP0530_megahit_143155_17789-19696
MINRRLLLQSALGAGAALGSASLLPAWARPASDGNLGLPALSGTQFDLNIGHFPVRLNGKAGMATGINGTLPGPLLRLREGDDVALNVRNDLEEDTSIHWHGLLVPFHMDGVPGVSFPGIKPGETFKYQFKVPQNGTYWYHSHSGLQEQLGHYGPIVIDPAGTDPVVYDREYVLVLSDWSFIHPHRIFAKLKKNAESLNFNRPTLRQPTGLGGMWGQMRMSPRDIADVTGETYTYLINGHATADNFNMVFQTGERVRLRIINASAMTLFNVRLPDLPMTVVQADGLNVQPVETDEFQMGVAETYDVIVEPTEERPYAFVAESIDRSGQVVATLGPRAGMRATEPVLRPAPILTMRDMGMSHEGMAGMGNMAGMDHQGHGSGGMKDGMSHDGSMPHDMNDQAGMMGHDGMKGHDMGGMMKPDPDGPSIQPVKIEADIKRGPGVANVAAMPMSRLTEPGIGLDDVGHRALTYAQLRSLEMNKDHRPPEREIVVHLTSNMERYMWSFDGVKFSEVTEAIKFYEGERVRLTLINDTMMPHPIHLHGMFFDLVNGSETHMPRKHTVTVKPAEKVSVDITAEHVGDWAFHCHLLYHMHAGMMQVVSVLPTTHPEHPGRPASEPAMDKPMDHHGMNHGEHKS*
>MP0530_megahit_143478_3-479
MTHGFPRPKQPWQLSRRRFMQGLAAGGVLASTPSWLQAAAKGATALDSAPVLSGREIDLVIAETPVNFTGVTRMATTINGSIPAPTLRLREGDDVTIRVTNRLPVATSIHWHGILLPYQMDGVPGISYPGISPGETFVYRFTLRQSGTYWYHSHSGFQE
>MP0530_megahit_148914_3-539
MTTDKLGFLNRRGFMSGAVGLGSAALFQSVVPSYAYTNGAPAQTAPRVYDLTVAKKRVKVGGRRGRGVTVNGGIPGPLLRFKEGEDVTINVRNTLGEDTSIHWHGLILPNAMDGVPKVTFQGIKPGQTFTYRIPIRQSGTYWYHSHSGLQEQSGHYGPIIIDPIRPDPFKYQRDYVVML
>MP0530_megahit_149666_2-1111
MTTDKSSFLNRRGFMSGAVGLGSATLFQSVIPSYAYANGAPAQTSPGVYDLTIAKKRIKVGGRRGRGVTVNGGIPGPLMRFKEGEDVTINVRNTLGEDTSIHWHGLILPNAMDGVPKVTFPGIKPGQTFTYRIPVRQSGTYWYHSHSGLQEQSGHYGPIIIDPVRPDPFKYQRDYVVMLSDWTFENPYSVLRKIKTMGSYYNFQKQTVVDFMQSVGKNGAKATFADRMRWGAMRMDPTDIADVTGATYHYLMNGMTGGENWTGLFRSGEKIRLRFINGSAMTYFDVRIPGLKMTVVAADGQNIKPVRIDEFRIGVAETFDVIVEPDGNKPYTIFAETMDRSGFARGTLAPQMGMQAGIPARRTRPVRGMA
>MP0530_megahit_151219_3-380
FVNTEKAYQIIQQDTTLQNSIERGKTVYEDFCMQCHMATGEGIPGAFPPLAKADYLLENRTKAIHAVKFGLKGPITVNGTDYNSVMAPLGLYDDEVADVMNYILNSWGNTSDKLVTEEEVAAVEE*
>MP0530_megahit_153060_2-817
DNLPVREHTITLREATVNKAGKDVMGMTVNGTIPGPTLEFTEGEYAVIYVKNEMSVETSVHWHGLLLPNFYDGVPYLNTPPIEPGHTQKYEFPIKQSGTYWYHSHTMLQEQSGVYGSIVIQPKEKVLDYDKELVLVLSDWTNEKPMNVLRNLKRGNEWYGIRKGTATPLNQVIARGAFGAQLNFWRQRMEGADIADVYYPAFLINGEEGIEYPEFKAGEKVRLRIIDGAASTSFWMTFGGETPVLVSSDGLDVVPLERNKTFIGVAETYDFI
>MP0530_megahit_154180_619-2373
ELLEQGTERLPTSVHQPAGTPEKHIPMRRIAATWLVYAWIATLPGSLTAQHASDTSTVGEGWRMVPMGTNMPVLPGLEGAVPMVGPFVPGTGVDASALPEARPSQVVTMSDGDTLDISVSMVRRTIEGHELVMFGYNGQYPGPLIRATKDATIIVRVTNRIQLPTTIHWHGIRIDNRFDGVPGVTQPAIQRGESFTYQVKLPDSGMFWYHPHVREDVQQDLGLFGNLLVTSSDPDYYGPAHREEVFVLDDILMDEHGLIPWGESAATHALMGRLGNVMMVNGETDHRLSVQRGEVVRFFLTNVANSRTFNVTFGGNPLKIVASDVGRYEREMWINSVVIAPAERYVVDVRFEEAGEVAISNTIQAINHFRGEFYPQIDTLSMVSVSEEAADPEISEAFETLREHREVISDIERFRPFFGKEPDHELETTLRVRDLPPSIVLAMEADTLFYPPIEWNDGMPMMNWLSTGAQVTWLLRDRDTGAENGDIRWHFDVGDVVKIRVFNTPDSFHPMHHPIHIHGQRFLVLSMDGVESQNLVWKDTAIVPVGSTMDILVEMSNPGEWMLHCHIAEHLNAGMMFSFIVSGQ*
>MP0530_megahit_155001_890-1183
MRKKIGLGILFIFAMVVGFGGNSALAGVTAKLTTAPNVPPAVKRGAETVVVHLQAKEYVGDLDEGVKYAFWSFGGTVPGPMARVRVGDSIEFHLSNAK
>MP0530_megahit_157107_3-944
DEELSILELQQIAQENIGMTGEYLTDDFDATAFLTTWNFNDLPADERAEFYKETLLADGTMLREYELHVEDIDIEVAPGVFYPAWSYNGQVPGPTIRATEGDTIRINFTNKGTKPHTAHFHGFHSADMDGSAFNQLVLPNQSFEYEFKAAPFGTHIYHCHSYPVSQHITKGLYGAFIIDPKEDTRPVPDQEMVMVMNGYDVNFDGENDIYTVNGQAFIYNKYPIEVKAGELVRIHLSNMLEFDLINSFHLHANFFDQYPTGTSLEPSFYTDTIIMGQGERSILDLRFQEKGMFMFHAHATEFAELGWMGMFKVT
>MP0530_megahit_162607_3203-4933
MIDLSLDRRSLFRGAAALTLAGAFPAWARSGTAGLHPAPGILSGEDIALTVGETHFRTGGRSGHAITVNGTLPAPLIRLKQGQMVRLSVTNSLAEDTSIHWHGLIVPFQMDGVPGVSFPGIRPGETFRYEFPVRQAGTYWYHSHSGMQEAMGHYGPIVIDPAAADPVAYDREHVVLLSDWTPVHPHRLLQRLKQMGGYYNMQRQTLSGLLAGKDQSLEERLDWGAMRMDPTDLSDVTGATYSYLVNGHGTPENWTGLFQPGERVRLRIINASAMTNFNVRLPGLPMRVVQCDGQNVRPVDTDEFQIGIAETYDVIVQPTEPRPYGLIAEAIDRSGLVRATLAPRAGMAAPVPPLRPRPLLGMKDMGMAMPAMPGDHGAHGSGAAHAMSGHSMSMRDPSVAPALPLGPGVATLSPMPMDRTADRPTGLEHVAHRVLTYADLRALEPNADTRAPSRTLDIHLTANMERYMWSFDGVKLSDGADPIPFRHGERVRVTLINDTMMPHPIHIHGHFFELVTGEDAAHFPRKHTVNVLPGGKLSFDLTADAIGDWAFHCHMLLHMHAGMMRIVTVRHEEAAA*
>MP0530_megahit_163124_3-653
ALEWQIQYNQMYLTDEGTYDATAMFAHQTTYTAVNGQPFGYVPNMIHNLLNGDANKNIFVAQPWNSMDLHQYQSQLLFTPTGVHNRIFVENHGNEPVFFHIVGEILDRVTQGSRVQSAGTETWLLGGSQNMIVDLVFDEPGIYALVNHDYAAIFTGAATIYVAGLPLPTINETATALGVVQGAVDAGAYSGVLGNPYDAIPPYGEQSIMHPAKNVHC
>MP0530_megahit_163144_1-546
VGPGESFVYEFDAAPMGFHLYHCHSIPLKRHIHKGLYGGFIVDPPEGRPEANELLMLMNGFDTNFDGDNEVYAVNTVAHHYQRHPIEIEQGELVRVYLGNMTEFDLLNSFHLHGNFFRLYRTGTDLERYEWTDTVMLCQGERAVLEFTYDDPGKFMFHAHQSEFAELGWMGIFDVKPRTVV*
>MP0530_megahit_164061_2-1108
AAASALPMPAWAKGQSLSHAKKGFGEVSGEDIELAIGNHHFATGNRSGHAVAVNGTIPGPLVRLREGQRARLHVTNTLAEDSSIHWHGLLVPFQFDGVPGVSFPGIRPGERFTYDFPIRQSGTYWWHSHSGLQEQAGHYGPIIVESADPDPRYDRDYVVLLSEFTPLHPHDIMRKLKVGEHYFQRDMLTAVEGTMPGAMRRMWGKMRMNPRDISDVTGSTYTFLVNGHGPQDDLQFAFVPGERVRLRVINGSAMTFFNLRIPGVPMTVIQADGQDVDEVEVDEFQIGVAETYDVIVSPPAGSHAIVAEAMDRSGMGIASLTSHKGHIATPPPLRQIPTLTMADMGMMDHSAHSGSGMASMEGMDHSMRD
>MP0530_megahit_165312_165-1247
MRKILKQFLAFCIITLVPFHAFSKTYNLDIAYKSVNITGNFVKKIAINGTIPGPILRFVEGEEVEINVINNLDEDTSIHWHGILLPGEMDGVPGLNGFPGIKPGETFTYRFKIRQTGTYWYHSHSKGQEQDGEFGALIIDFKDADPVKFDRDYVVLLSDFHEENASNILANLKMSSEYYQYARRTLTDFFYSVEKHGFRRAWENALMWGKMRMLPTDLADVTGYIFLTNGKTSEQNWTGLFKLGERIRLRFINGSAMSFFDVRIPGLEMHVVSSDGQNIEPIIVDEFRFGVAETYDVIVIPQEEKAYTIVAEPIDRTGFALSTLSPRLGLKGEIPVQRERALLTMKDMGMNHEMQHEEPMD
>MP0530_megahit_168382_3-611
MKTAPPFSLPRRRFVQGLALGATGLGLGLTSAQLLARQGHTGAPTLTGDTFHLTLGGADVNITGKTRPATTINGIVPGPTLRWREGDTVTLKVTNLLPETSSIHWHGLLLPFEMDGVPGLSFDGIKPGETFTYRFPIKQNGTYWYHSHSGFQEQTGLYGSIIIDPKNPEPHAADRDQVIVLSDWSDEDPNHIFATLKKLSHYY
>MP0530_megahit_169485_300-1442
SVGKNGAKATFADRTRWGAMRMDPTDIADVTGATYHYLMNGMTGGENWTGLFRSGEKIRLRFINGAAMTYFDVRIPGLKMTVVAADGQNVKPVRVDEFRIGVAETFDVIVEPDGNKPYTIFAETMDRSGFARGTLAPQMGMQAGIPARRTRPVRGMADMGMMPGGMSMDGGMAKESSTGMKDMKSMSSDGMAGMTKGMEMPTKPQGKSFKHGPDKHLPGSAMVSMYATDQTANPGIGLGNDGRRVLTYKDLRSLVPYEDKRKPAREIELHLTGVMERYMWSFDGKKFSEVKGPIQFRYGERLRLILRNDTMMEHPIHLHGMWMELENGQGKYLPRKHTINVKPAERVSVRVTADAPGNWAFHCHLLYHMEMGMFRVVTVA*
>MP0530_megahit_170399_737-2818
MKRLTTVSFILFTLNWVSFGFAEVVEYDLNISYKTLNITGKNVKAMALNDSIPGPTLRFQEGDVARIRFKNSMDVATSVHWHGILLPYRQDGVPYVGSLPIEPGETKSFEFTIIQTGTYWFHSHTGLQEQRGVYGSIVITPKDGERVSSDQDKVIVLSDWTNENPDEILRTLKSGSDYYSLKKGTMQNLLGAAKEGALMDVFKRSQMRMPPMDVSDIAYDAFLANGKVEMTLPAKPGEKIRLRFINSATATYFYLQFAGGPVQIISSDGKDVQPVKVDRFLMAIAETYDLIVTVPENGSYEFRATAQDGSGHTSIFIGSGKRILAPNVPKPDLYKMKMSMGHSGMKMKSMDSKKKISMDHSKMKMPMGSSMDKMPGMVSMNAGNERPLSPYKKLRSVGKSTLPKKNPTREVVLTLTGDMERYIWSMNGGTLSADNMIRIRHGENVRFVLINKTMMHHPMHLHGHFFRVVNGQGDYSPLKHTVDVPPLATQIIEFEANEYNDWFFHCHILYHAKAGMARVVSYEDKELALDLKKIRHKLYKDSWYPTIIGTAQSHMTDGIAILSNSRNILSTIWQVGWQRVDKTDYDVELTYDRYFNRFFNLFAGLNLTNDYERGIFGIRYLLPFNIDSALRVDSEGEFRIELAQGLQLTSRFGIFGDIEYDSETKEEWLLGGKYTLSKSLALTGQYHSDFGAGA
>MP0530_megahit_171214_2-1705
DLVIDESPVNFTGVVRMATTINGSIPAPTLRLKEGDDVTIRVTNNLAVPSSIHWHGIILPYQMDGVPGISFKGIMPGETFVYKFKLQQSGTYWYHSHSGFQEMTGMYGALIIEPREQDVISADNEHIIQLSDWTDDDPMELFRKLKIQGDVFNFNQPTVPEFFDDIATSGVANALQRREMWNQMRMSPTDLADLSASAMTYLMNGTAPMANWRGLFKAGEKVRLRFINGSSNTFFDVRIPELKLTVVQADGQNVEPVTVDEFRFGPGETYDVVVEPKNDAYTIFAQSMDRSGYAKGTLSVAANIDAPVPALDPVEWLAMRDMMGNMDHSAMPGMDHSAMGHASMDKTSMDQGAMDHSTMDHGAMAMDHSTMDHGAMAMDHSKHNMGKNPLAVPSQKVRHAKTEYGASIDMRVDTPRTNLDDPGIGLRNNGRRVLTLADLRSLDGIVDHQAPEAEIELHLTGNMERYSWSFDGLEFGKSTPVHMKHNQRVRVILQNDTMMTHPMHLHGMWSDLENDQGDVLVRRHTIMVQPAQRISFLTTPHDVGRWAWHCHLLFHMDAGMFREVVVS*
>MP0530_megahit_172326_59-598
PADVEAGPGVDMVAPMPMDRMDFPGLGLDTVSHRVLRYTDLRARRMNPHREIDREMEIHLTGNMERYMWSFDGRKFTAVTDDPIRFGYDERVRVKLVNQTMMAHPIHLHGHFFELVNGADHMHQPLKHTVVVQPGGTATFDLTANEPGDWAFHCHLLYHMHAGMMQVVTVRPFPEGAEA*
>MP0530_megahit_175037_3-410
MIQFKAASAVLAFIALLAFQVVTPAYFLPPDAEIETDYQGHLADHDGPQLFCEPSAARDYVLTISEVHWEVAPGQFFTAWTFNSAIPGPTLCGYAGEVLQIEITNSLGHTVEFTVVTAGSTEAVATVTVGSGETRA
>MP0530_megahit_177800_11101-12915
MNNSFNDGRRRFVLGAMTASAAAALTKVSPLWAAPAGRHFKDQVLTDDIKNLTIAEANLAIGSKTGLPITINGQMPGPLIRLKEGQRAQLNVTNRLEQDTSIHWHGIILPAGMDGVPGVSFAGIKPGQTFNYAFDVVQNGTYWYHSHSGLQEQRGHLGPLIVEPADGDIGADREHTIILSDWTFADPHDVMRKLKVAEGYYNYQKRTIFDTLEDVEKKGLSETWKERAMWGAMRMSPRDIADVTGSTYTYLMNGRTPEDDWQALFNVGEKVRLRIINGSAMTYFDFRIPGLEMTVVAADGQPVKPVNVDEFRIAVAETYDVIVQPKERKAYTFFAESFDRSGYARGTLTPSIGMTAAIPPQRTITERGMAAMGMDMSGMDGMNTQKSGGMKKGKASSEMEMKKMAQHGEHTMHSNMMQGDMKSSRVLPVEKIDIVHSEDGHGQGAAMIAQNPRPRLDEPGIGLEGSPHRVLVYADLIGEHGWPDEREPERQVELHLTGNMERYMWSFDGKKFSEVDGYVRFNFGERLRLVLVNDTMMDHPIHLHGMWMELENGQYPRPRKHTISLKPGEKVSLQISADAPGEWAFHCHLLYHMEAGMFRVVQVA*
>MP0530_megahit_178264_725-1336
MPSLSRRHLIRSTAALAAASALPMPAWARGASLTHARNGFGEVAGEDIALAIGNHHFTTGGRSGHAFAVNGTVPGPLVRLREGQTARLHVTNNLDEDSSIHWHGLLVPFQFDGVPGVSFPGIKPGATFTYEFPIRQSGTYWWHSHSGLQEQAGHYGPIIIESATPDPRYDRDYVVLLSEFTPLHPHEIMRKLKVGEHYFQRQMQ
>MP0530_megahit_181456_3-659
DHLRITFVNQGSHPHTLHFHGWHPPGMDGSLPAHQVMPGESYLYEFDAEPFGLHLYHCHANPLKRHVHKGLYGAFIIDPPSDVLRPPADELVMVLNGFDTNFDADNEVYAANTVASFYMQEPIRVQVGQLVRMYVVNLTEFDLINSLHLHGMFFDVFRTGTSLTPSESTDTIMFCQGERAILETTFRYPGDFMFHGHQSEFAELGWMGLFRAEGNRDT*
>MP0530_megahit_184116_2-1339
VHWHGLILPNFYDGVPYLTTPPIEPGTTFQYRIPINQSGTYWYHSHTMLQEQKGVYGSIIIHPKEKNLEYDKDLVVVLSDWTNEKPMNVLRNLKRGNEWYQVKKGTAVPLSRVISEGALGAQLKFWRDRMEGADIADIYYPAFLSNGKKLAEYPEFKAGEKVRLRFINASASTYYWLDFGEGNPMVVSSDGIDVQPVSKSRFLFGIAETYDVIVTIPKGTLEITATAQDGSGHTSVQLGSGTLYPAKRIDRPDKVEMMKQMGKMDMKMGAPAMVGNKKKNTPEVLMQKYGMKMDMKDGQMKTGMHDKMSMNDGKMGNQKDMKANDHMGHDMQMMQKDTASFDYSARKTYFNYDFLKAKKNTTFKADLPVNDILLNLTGNMQRYVWSMNGVPLSETDKIKIKSGEVTRITLNNLTMMHHPMHLHGHYFRVINENGERSPLKHTVNVP
>MP0530_megahit_186048_295-909
HGGTMIPFHVVSGMNGAIMVLPRDGLKDEKGNLVKYDKAYYVGEQDFYVPQNADGSFKRYNSAAEAMGDTMEVMKTLKPTHVVFNGAVGALTGDNALTAKVGEKVLFIHSQANLDSRPHLIGGHGDLVWNGGSFGDTPGTNYETWFVPGGSAVAALHEFVQPGVFVYLSHNLIEAVMMGAASHVIVEGDWNNDLMEQVSKPHNL*
>MP0530_megahit_186658_878-1363
MRRTATIGAAIVALSAIGFAVLAQSESDEDLVEGLTFLGEPVTAADIEAGQTLYAENCASCHGANLEGQPDWRRRLDNGRMPAPPHDETGHTWHHSDRNLFVVTKGGVGAVVPSYESDMPAFEGILTDDEIADVLSYIKSTWPDRQRQFQAEVTANDRGAP*
>MP0530_megahit_189502_547-1854
MQTLGRAPRLTRRNLLAGLGAACLPWPALAARQSVVLRPAALSTRIAGRRLDMLGFNGTIPGPEIRVRQGDQVDIRLENGLDDGALVHWHGLRVPNRMDGVNVLTQDVVIPGRSHDYRFTLPDAGTYWYHSHYLSYDQVSRGLFGAFVVEERDPPEVDHDITVQLFDMMIDEEGRYDDSFDPAQFATAGKIGNVATAFVSRDSIRQGDRLRLRCINPSIDRIYELRLSGVAGNIVALDGMPLPAPRPLAPITLAPGQRCDVIADVTGPVRLTDTYGGTSVTLGEIAMEGSRTPRRSAIPGLPANAMPAPGPVDAHVDLVMQGGAGGRDHDGFGTWALNDVSGLPRRPLVDVRRGATVRMTLRNATAFPHVMHLHGHHFHELDAEGASGAYRDSTLVGAGAARDILCVLDNPGSWMLHCHMLSHQTDGMATWVRVR*
>MP0530_megahit_192940_2-424
GMYGLVLVEPEAGLPKVDREYYVMESEFFASEPENGIAPFDIQKGLDEHPSHVVFNGKVGGLLGDNALKAKVGETVRIYFGNIGPNGISSFHIIGEIFDKVYDGGLDGPTSKNIQTTLIPSAGATIVEFKVDLPGTYAPG*
>MP0530_megahit_195358_492-1136
MKIRLGSVLLSLLMSTSVIAGEYDLTVDRVEIDTGDFVKEGIGYNGASPGPVMRFKEGETVKINVTNNLDEMTSIHWHGLILPFNQDGVPGISFPGIKPGETFTYEFPIQQAGTYWFHSHSGFQEPDGAYGAIVIEPEGREPFRYDREFVVQLTDKHPHSGDRIMRNLKMMPDYYNREQQTVGEFFSDASENGLMNTVRDRMAWGDMRMMKADVE
>MP0530_megahit_197205_2-568
MKTADPFSLPRRRFVQGLALGATGLGLGLSPGQLLARQGHTGAPTLSGDTFHLTLGGADVNITGKTRPATTINGIVPGPTLRWREGDTVTLKVTNMLPETSSIHWHGLLLPFEMDGVPGLSFDGIKPGETFTYRFPVKQSGTYWYHSHSGFQEQTGLYGSIIIDPKTPEPHAVDRDQVIVLSDWSDEDP
>MP0530_megahit_200380_3-698
MPTHVFTIGQKMAVVIAIVSLGFAGYLVFPTMDITAQEQPEIFVTHTGAVVQTTGDVLDPVYTIQEVEFDPQKYLREFDYGKVSQLEDGTTLREFTIIAEDDKIMEIAPGIFYNVWTFNGSVPGPTIRVTEGDLVRIHFTNNGSKEHTMHFHGNHPAEMDGIFEIVGSGGGQFTYEFIAGPVGVHLYHCHVMPVEEHIGHGLYGVFIVDPKEGRQQADEMVMVLNGFDTDFD
>MP0530_megahit_201852_115-1329
MPAVNRRKFLGTSASGLGLLGLGGAVPAWARGGDLLSGAARRGIDEATGPNIDLTVARSAFSTGNRRGGAIAVNGSIPGPLLRLREGTTVRLNVHNQLEEDTSIHWHGLLVPFQLDGVPGVSFPGVKPGETFTAEFPVRQAGTYWWHSHSGLQEQAGHYGPIVVDPAGPDPVQADREYIVVLSEFSEMSPHTIFDKLKKGEGYFNYNQNTWTDDYPLSGEDRRMWARMRMMPTDILDVSSATYTYLLNGHGPLDNLEYLFRPGERVRLRFINAGAMTFFNIRIPGLPMTVVQADGQNVEPVEVDEFQIGVAETYDVVVTPGEQQAYTLMAESMDRSGMGIATLASTPGARAAIPPLRDPPLLTMADMGMSGMDHGSGGDAGMAGMDHGAGGMAGMDHGSSGAAGA
>MP0530_megahit_203231_1010-2701
MASLSRRHLIRSTVALAAASALPVPAWARGASLSRAQNGFGELSGEDIELAIGDHHFMTGGRSGHAVAVNGSVPGPLIRLREGQNVRLHVTNNLAEDSSIHWHGLLVPFQFDGVPGVSFPGIRPGERFTYQFPIRQSGTYWWHSHSGLQEQAGHYGPLVIESAKPDPRYDRDYVVLLSEFTPIHPHEIMRKLKVGEHYFNYQMQTATEGAMSGEMRRMWGRMRMNPRDISDVTGSTYTFLINGHGPADDLQFAFRAGERVRLRVINGSAMTFFNVRIPGVPMTVIAADGQDVAEVEVDEFQIGVAETYDVIVSPPDGSHAIVAEAMDRSGMGVASLTSHAGHRATPPALREPVTLTMADMGMMDHAGMAGMEGMDHSMRDTSTLPADVKVGPGLDMVSPMPMDRMDFPGLGLDKLKHRVLRYTDLKAKRMNPHREVDREMRIHLTGNMERYMWSFDGKTFTAVTDDPIRFGFDERVRVTLVNETMMAHPIHLHGHFFELVNGADHMHQPLKHTVIVQPGGTATFDLTANEPGDWAFHCHLLYHMHAGMMQVVTVRPFPAGDGA*
>MP0530_megahit_206718_2059-3114
MIASISVIIAISALYVTFPESISAQQEDNVFVTHTGGIIKTTGEIIDPVYGTLLDPEYTESTVEFDAMEYLREFNYGVVSTLPDGTTLREFTIIAEDDKIMEVSPGVFFNVWTYNGTVPGPTIRATEGDLLRINFINNGSKSHTMHFHGIHPAEMDGVFEMVGPGGRFTYEFEAGPVGIHPYHCHVMPLEEHIVRGLYGVYIVDPKESRPVADEMVMVLNGLDTDFDGENNFYAANTIPFYYQNNPIQINTNELIRIYVLNMVEFDPINNLHLHGNLYNYYPTGTSLVPSFYTDMITLSQTERGIIEFEYTYPGKYLFHAHKVEFSEKGWVGIFQVNDNKQDQKESVVYGS*
>MP0530_megahit_210158_476-1420
MSREKSVHRRTVLRAAAGTGVLLTLSPGLLLTGCDGGVKAVESETLGLDSDEYDVELNLHAMPDSVPILPGAPSEVWRYRAELLKGPQNTVTENPDSYLGPTIRLRHGQTVKIHIHNELPEDTTVHWHGLHVPSDVDGQPRLPIRPGETMTVGFEVLDRAGLFWYHSHAHGKQGGRVGFQSYAGLAGLLIVEDEEEAGLKLPSGDNELLLVLQDRTFAGNNELVYMGGGMGSMMDRMHGFIGDRVLANGAPPTTRKVATRPYRIRVLNGSNARIYKLAWSDGRPVTVIGADGGLLQEPEDRPYAVLAPAQRLDIW
>MP0530_megahit_212440_165-920
AMDRSGMAVATLASRAGARAPVPSLRDPVLLTMTDMGHGGMDHSGGGHSNMGHAPSTGGMDHGSMKMRDTSSVPPDVALGPGVDMVSANPADRMGDPGLGLDNVGHKVLTYRDLTALEPNDDPRKPSRHMQIHLTGNMERYMWSFDGRKFNAVADQPIRFAYNERVRVKLVNDTMMAHPIHLHGHFFELVNGADRMHQPQKHTVIVQPGGSATFDLTADEPGDWAFHCHLLYHMHAGMFQVVTVASPDGEA*
>MP0530_megahit_212678_1-516
MVAINRRKFLGSSASGVGMLGLAGAMPAWARGGLDGTIARRGSDVLSGEHLTMSVADTTFTTGSRRGPGVAVNGTIPGPLVRLKEGQNLTVDLLNRSSHGTSIHWHGLLVPFLMDGVPGVSMSAVEPGDTYRYQFPIRQSGTYWWHAHTLQEPLGHYGPLIVDPIEPEPYEY
>MP0530_megahit_212888_1240-2412
WTLPHRMNNGVKEFHLVAEPVERELADGMVARLWGYNGQSTGPTIEAVEGDRVRIYVTNRLPEHTTVHWHGLILPSGMDGVGGLSHPGIPPGKTFVYEFDLTKSGTFMYHPHGDEMVQMAMGMMGMFVVHPKDPDFMRVDRDFLIMLNAFDIDPGTYIPRIMTMTDFNLWTWNSRIFPDIDPLVVNQGDKVRVRVGNLTMTNHPIHMHGYDFKVTCTDGGWVPESAQWPEVSIDIPVGAMRAYEFVADHLGDWAIHCHKSHHTMNAMGHDVPTLIGTSSSNMTRQVRRVQPEFMPMGTAGMADMGEMSMPLPNNTVSMMAGWGPHGPLEMGGMFSVVKVREGIDADDYEDPGWYENPPGTEAYEWTGELPEFAQNHSPKTKITPKPTSEG*
>MP0530_megahit_213328_1-645
LDGTEFDLRVGETLMDFTGAPRTALTVNGSLPAPTLRWREGDTVTVRVSNTLGEDTSIHWHGVLVPANMDGVPGLSFDGIRPGETHAYRFTVRQSGTYWYHSHSRFQEQRGLYGALVVEPLEPEPFRYDREHVVLLSDWTDEDPDRVFAKLKKQSDYYNLRRPTVGDFVRDVRDRGFGTAVADRLAWGEMRMSRADLSDVTGATYTYLMNGQAPA
>MP0530_megahit_216091_3-728
MTFLSRRTVLAGGGLLLGAACTRRFATPDQAGTLPIPRLLDARDHGQRIGLRAQEGETTFFPGRRSATMGYNGSYLGPTLRVHRGDDVTVTVSNNLSADTTVHWHGLLVPGELDGSPHQTISPGETWRPTLPIRQPAATLFYHSHAHGRTAEQVYAGLAGLLFVTDEEEQGLGLPSDYGVDDLPILIQDRQFVDGRLVLPAGMMVALDGRRGNVILVNGAYNPRADVPRSLVRLRLVNGSNA
>MP0530_megahit_224650_1-495
MNKRFTMLFTIAAVAVMGATLFGSTYTQTQISGQSLDMSKMDMMDKIREMGGLQLVMPQAFAETDCGVLADTGRNVVEFNLTGESVSLPIMGGESYNAMTFNGQVPGPTLRVTQGDVVKMTLTIPADEITGHGNDMHASQISALAFDSVNPGETSQFCYIAESAG
>MP0530_megahit_226271_2-1171
GESVSLPIMGGESYNAMTFNGQVPGPTLRVTQGDVIQMTLSIPADEVTGHGNDMHASQMTALAFDSVNPGETSQYCYIAESAGVFKYHCSGVHLVGMDAHVLSGMYGIAIVDPIKGYKKLMVEKTSVVDGEVSLDRQFYDADALEFTLQFNQLYLTEGNYDMGKMMSHQNTASVINGMQFGYTPNMAHNLLVKGDVNTDFFVVQPWKGLELKQYQSQLLYVENDQHVRLFIENQGNEPVFFHIVGEILDRVTQGNRVQSAATETWLLGGSQNMIVDLVFDEPGAYALVNHDYAAIYSGALGLFVAGDPFNLNPTLVEKGIIPEPVASYAYVLGNPSDAVPPMGLNSIAHPAVNIHGLYTDEVASEMQASGLIPLWEVIPVVAEILTAES*
>MP0530_megahit_226890_2397-4301
MTTSPLMGRRRFVQGLALGTGALGIGGLGMSPAKLLASQGQTGAATLSGNTFNLAIGGADVNITGTTRPATLINGSLPAPTLRWREGDTVTLNVTNYLPETSSIHWHGLLLPFQMDGVPGLSFDGIAPGETFTYRFPVKQNGTYWYHSHSRFQEQSGVYGAIVIDPAEADPQPVDRDYVMVLSDWSDEKPEQIYATLKKLSHYYNFNERTIFDTLRDFREKGVMQTLKDRHMWNTMRMSQSDLADVTGYTYTYLLNGRSPNANWTGLFKPGERVKLRFVNASAMTFFDIRIPGLDMTVVAMDGQPVKPVRFHECRLGVAETIDVIVTPEKKQAFTVFAQSIDRSGFARGTLTPDPAMSAAVPEMDPPPLLGHTEMGMGGMAGMNHGDMEGMNHGAMDHGKMDHGAMKGMQHDDMGHGGMKHAGMQHKGMQHDGDHKVPFAFVADNPDLAPRTSAVQHLDSEYGPGVDMRAMAPAAMLDDPGIGLRERDWKVLTYADMETAGGPPDSLTPDREIVLHLTGNMSRYMWSFNGIKFADSVPLELYHGERARITLVNDTMMTHPIHLHGLWSDLELGGGRLLRKHTITVKPGEKLSYLVRADATGRWAYHCHLLYHMEAGMFREVRVVDNATTKEARS*
>MP0530_megahit_226939_1-678
FPGVKPGETFTAEFPVRQAGTYWWHSHSGLQEQAGHYGPIVVDPAGADPVQADREYIVVLSEFSEMSPHTIFDKLKKGEGYFNYNQNTWTDDYPLSGEDRRMWAKMRMMPTDILDVSSAAYTYLLNGHGPLDNLEYLFRPGERVRLRFVNAGAMTFFNIRIPGLPMTVVQADGQNVEPVEVDEFQISVAETYDVVVTPGEQAAYTLVAESMDRSGMGIATLASRPG
>MP0530_megahit_227411_118-1443
MQGIKLILLSFSRDNLVSANKSNYPCGARKLWKNTTCTWAPRLVGLLFVILVGSPAYALEAEITTAPHVPSYITRTLPETVVVKFEAREFVGALADGKQYKFWSFNGTVPGPMIRVRLGDTVEFHLTNHADSQFPHNIDIHAVNGPGGGAAVSLVAPGEEKIFRFKTLHPGLYIYQCASPIPSIPAHVANGMYGLLLVEPKHGFPRVDHEFYVFESEFYTQESAEQVLSEPKAEKKPIEPEKMEEKIEPISGKKEGFLDSFVNTFFGNSSESPEQDKNYTQKDLPDTSVKPSFDEPADSLWADKKYVLEFSLEKGLKERPDYVVFNGRQGALLRQNALRVKVGEKVRIFFGNIGPNGISSFHIIGEIFDQVYLEGAVNGVINRNVQTTLVPSSGATIVEFTIDVPGDYLLVDHSIFRIDKGAIGLISAVGDDNPEIFESIK*
>MP0530_megahit_227475_579-1007
TQGNRVQSHGTETWLLGGSQNMIVDIVYDEPGIYVAVNHDYAAIYTGAVTIIVAGLPLPNINETATALGVVQGAVDHGSYAGVLGNPYDSVPPLGPQSIPHPALNVHCMCSDAVAQAQADAGAVELWVAIPAILAAAAEAAE*
>MP0530_megahit_228023_2663-4642
MSETNSSRRRFLCGAVTSLSAMSLYQAAPRWAHAQGTTGGVASNQPVALRIDQRPFSFNGNSAKSITINGQMPGPLLRFTEGQRAVIDVTNNLQEDTSIHWHGIILPANMDGVPGLSFAGIRPGQTFRYEFDINQSGTYWYHSHSGLQEQIGHLGPLVITPADGDIGADREHTILLSDWSFEDPHDIFRNLKVSEGYFNYQKRTIFDTLKDVEEKGLMDTWQVRKMWNDMRMDPRDIADVSASVYTYLMNGRDSVMNWEALFKPGEKIRLRLVNGSAMTYFDFRIPGLTMTVVAADGQPVKPVAVEELRIAIAESYDVIVEPVGNQAYTLFAESMDRSGFVRGTLTPKAGLTAAIPPRRTITERGMDAMSMDHEGMDHGSKDHSKMNHDMPSMDHSKMNHDMPSMDHSTMNHDMPAMDHSQMNHDMPAMDHSQMNHDMPAMDHSQMNHDMPAMDHSQMNHDMPSMALSGHMPLKVPVNDIPIHHDEDGHGPGAAMIAANPRSRLDEPGLGLENNGRRVLVYQDLVGAQSWGDERKPTRNLELHLTGNMQRYMWSFDGVKFSEVDGPIHFTHGERLRLILVNDTMMDHPIHLHGMWMELENGQSPRPRKHTISVKPAEKVSLLITADAMGEWAFHCHLLYHMDAGMFRVVKVSHGGHHHE*
>MP0530_megahit_231005_1-1713
MANLKLFSQASRRTILKAAGISTVAILTPALPAWAMGKSVKNSDSKYIKHGFDEVSGNEINIDISSGLHKINGKINMGIAANGSIPGPLVRLKEGQDVTLNVTNNLKNDTSIHWHGLLVPFQYDGVPGVSFPGIKPGTTFPYKFKVRQNGTYWWHSHSGLQEQSGHYGPLVIDPKDGPSVDVDKDFVIVLSEFSPLLPEVIMEKLKKGEGYFNFNQSTFTDDYPLTAKERRMWAKMRMMPTDILDVTASTYTYLINGHSSDDSLEFLFNSGEKVRFRVINASAMTFFNFRIPGLEFEVIGADGQNIEPTPVEEFQIGVAETYDILVKPKPGAHTIVAESMDRSGMVTANLTSKPGMRGEVPPLRKKPLMTMADMGMSMEGHKMSEGSGMEMDMRDTSKLPDEVKVGPGIAMVSANPVNRMGDPGIGLSGLKHKVLNYKMLEAKEPNQDTRTPSRLLEIHLTGNMERYMWSFDGKKFNAVSDQPIRFAYNERVRVKLVNDTMMAHPIHLHGHFFELVNGASPEKQPRKHTVIVQPGGMAQFDLTANEVGDWAFHCHLLYHMHAGMFQIVTVE
>MP0530_megahit_231354_1-1356
MRFKEGENVKINVTNNLDEMTSIHWHGLILPFDQDGVPGISFPGIKPGETFTYEFPIQQAGTYWFHSHSGFQEPDGAYGAIVIEPKKREPFRFDREYVVQLTDKHPHSGDRIMRNFKMMSDYYNREQQTVGEFFSDASKNGLMNTVRDRMAWGDMRMMKADVEDLQGFTGLINGKGPDQNWTGLFEPGERIRLRFINSSAMTYFDIRIPGLDMTVVQADGNNVQPVSVDEFRIGVAETYDVIVRPKDEQAYTIFAESMGRSGYARATLAPEEGMEAAVPQLREAARLTMADMGGMPGMDHGSMAGMDHGNMDMDSSEDMSGMDHSSMEGMDHSNMDSMDHSNMEGMDHGSMAMGKGGQSDPFYAKGSGLVPTAANGGKFLSYADLKAQDPLYEDREPTREIELRLTGNMERYTWSINGVKYEDADPIRLKYGERVRFKFVNETMMTHPMHLH
>MP0530_megahit_231459_4201-5313
MKPRFLTGLLSLLMPAMVLAGEYDLTVDRVKIDTGDFVKEGIGYNGASPGPVMRFKEGENVKINVTNNLDEMTSIHWHGLILPFDQDGVPGISFPGIKPGETFTYEFPIQQAGTYWFHSHSGFQEPDGAYGAIVIEPEKREPFRYDREYVVQLTDKHPHSGDRIMRNLKMIPDYYNREQQTVGEFFSDASKNGLMNTIRDRMAWGDMRMMKADVEDLQGFTGLINGKGPEQNWTGLFEPGERIRLRFINSSAMTYFDIRITGLDMTVVQADGNNVQPVNVDEFRIGVAETYDVIVHPKDEQAYTIFAESMGRSGYARATLAPEEGMEAAVPQLRDPARLTMADMSGMPGMDHGNMAGMDHGDMDMNSSEGM
>MP0530_megahit_234923_3-680
MGLLAGFDSLLPAYARGQLDNTNAFHTVRNGADIYDLTVARTPLKIGGTVSEQPITINGTLPAPLVRLKQGREAILRVTNTLPEATSIHWHGLILPYQMDGVPGVSFPGIMPGETFEYRFPVEQHGTYWYHSHSGLQEQLGHYGPIIIDPAEPESVAYDREYVVVLSDWTFDSPEDVFRNLKVAEGYYNYNQRTVSDFFKDVETMGWDAAWSKAGMWGRMRMSPRD
>MP0530_megahit_235883_1-1083
IEAVEGDRVRIYVTNKLPESTAVHWHGVILPSGMDGVSGLTQPGIQPGETFIYEFDLKQHGTQMYHSHGDEMTQIGLGSMGFFIIHPRKRENHIDRDYAIFLNEWFVDPGTSTPDANVMTDFNIFTFNGRVFPGTAPLVGKTGERIRIRIANVAQESHPIHLHGHSFKVVATDGGDIPELAQWPETTVLVAPGQTRDFEFIANPGDWALHCHRRHHPMNAMGHDIPNVLGVNQDGVEEKIRKLLPNYMAMGEKGMHEMAEMNMEGPPNTLPMMGGEGPFGTVAMGGMFTILKIRDNLADGEDPGWYPNPKGTVASTVMPKLPVKKESQSLFVCPMHPEVSLSYRGRCSKCGMNLVEENKK*
>MP0530_megahit_237254_3458-4804
MTAHKINQMLSKLVFLYSLILISVITADANSEKLNYTPVVTPNGSTLPWEMVDGVKEFHLIVEEIDWEIAPGMTIKAWGYNGQTPGPTIEAVEGDRVRILVTNKLPEPTAVHWHGVFLPSGMDGVQGLTQKGIQPGETFAYEFTLKQHGTQMYHSHGDEMTQIGLGSMGFFIIHPQERKQKIDRDYAIFLSEWFIEPGASTPDASVMTDFNIFTFNSRAFPGTDPIVAQKGERVRIRFANVAQESHPIHLHGHSFKVVATDGGNIPESAQWPETTVLVAPGQTRDVEFIATPGDWALHCHRRHHPMNAMGHDVPNVLGVDQTGIEEKIRELLPMYMAMGEDGMAEMAEMNMPGPINTLPMMAGEGPFGTVAMGGMFTILKVRDVLDEENVEWYQNPPGTVAHKIGDEVTVPLLQDKQIFVCPMHPEVQKSEPGNCPKCGMNLKEGDKE*
>MP0530_megahit_237335_110-1153
MLKGAVGLGGLAAIPAWARAMPHGPIRQGFDEVSGRVIDLAVEQGAIEVAGRSGHAFAVNGSVPGPLVRLKEGEAVTLRVANHLAQDTSIHWHGLLLPFQFDGVPGVSFPGIKPGETFVYELPALRQSGTYWWHSHSDLQEQTGHYGPIIIDPAGPDPVQADRDYVLLLSEFSPLHPHTIMAKLKKGEEYFNRQKTSWTDDYRLSGSDRRMWAGMRMMPTDIADVTGSTYTYLINGHAPEDSLEYLFSPGERVRLRIINGSAMSFFNIRIPGVRMSVVQADGKNVRPIEVDEFQIGTAETYDIVVDPTAEAHTIVAEAMDRSGMAVATLASRAGARAPVPSLRDPVLL
>MP0530_megahit_238718_2-613
PAWANPWGRTNVYAQGVEEGPEVSLAIRRESLPIDGQEAQPITINGTSPAPLIRLKEGQDAVLRVTNLLDEPTSIHWHGLILPPEMDGVPGVSFAGIAPGETFTYRFPVRQNGTYWYHSHSGLQEQLGHAGPLIIDAAEREPIRYDREHVLLLTDWTFEDPMSVFRNLKTMEGYYNFQERTIADFFADVREKGFSQTAEMRGMW
>MP0530_megahit_244957_3-1022
MNKNMLNRRRFLTGSSTLLGASMLSTLPSIANSALGKGQQNVAINSDKADYIVPILTGTEFDLYVSKQSAIVNGKKSMATLINDSLPAPTLKMREGDTVTIRVHNQMNESTSIHWHGLLVPFEMDGVPGISFDGIPANSTFIYKFKLKQSGTYWYHSHSGFQEQTGMLGAIVIEPKGRERHPIEEDHVIVLSDWTHRDPHNLLKLLKQRADFDNYHLPDFKKLLSDIAATDLEAAYDKRKMWNQMRMMPTDFTDLSGKKTFTYLMNGKTTAANWTQLVKAGQPVKLRFINASAQTIFDVRIPGLKMTVVATDGIDVAPVAIDDFRIGVAETYDVIVTPTQ
>MP0530_megahit_249875_3-551
MISVNRRKFLGTGAGGMGLLGLAGAMPAWARGGDLLAGNARKGLDEVAGPNIDLTVARSAFASGNRRGGAIAVNGSIPGPLLRLQEGTTVRLNVHNQLEEDTSIHWHGLLVPFELDGVPGVSFPGVKPGETFTAEFPVRQSGTYWWHSHSGLQEQAGHYGAIVVDPAGPDPVQADREYIVVLS
>MP0530_megahit_252351_563-811
MVDGVKEYHLIVEEIEWEMAPGMVIKAWGYNGQTPGPTIEAVEGDRVRFYVTNKLPEPTAVHWHGVILPSGNNKLIGIMLFS*
>MP0530_megahit_252669_3-932
MPALNRRRFLGTSASGLGLLGLSGAMPAWARGADILAGNARKGLDEVSGPNIDLTVARSAFATGNRRGGAIAVNGTIPGPLLRLKEGTTVRLNVHNQLEEDTSIHWHGLLVPFELDGVPGVSFPGVKPGETFTAEFPVRQSGTYWWHSHSGLQEQAGHYGAIVVDPAGPDPVQADREYIVMLSEFSEMSPHTIFDKLKKGEGYFNYNMNTWTDDYPLSGEDRRMWARMRMMPTDLSDVSAPAYTYLLNGHGPLDNLEYLFRPGERVRLRFINAGAMTFFNIRIPGLPMTVVQADGQNVEPVEVDEFQIGV
>MP0530_megahit_253119_2654-4639
MQFFNRKQLALWDTALSTSEELAKGLSRRQFGLAAAAAFAMPKALSAHGSTQVTSQGTYNITVDPVRINTGDFQKMGVGYNRSQIPTILRFKEGEEVTINVTNNLSESTSIHWHGLIVPFRQDGVPGISFNGIAPGQTFTYRFPIQQAGTYWFHSHSGLQEPDGAYGAIVIEPRGRERIPAHRDYVVQLADKHPHPGNRILRNLKMQSDYYNRSQRTFQDLIRDARMDGLKATLKERRMWGRMRMLPSDVEDVQGFTSLINGRSTSQNWTGLFRPGEKVRLRIINSSAMTYFDMRIPGLKMVVVQADGNDVEPVAVDELRVAVAETYDVIVQPTQNKVYSIIAESMGRNGLVRGTLSPREGYAGAVPRLRPKPLLTMADMSGMMGGMGMDMGMGMGDHVMQNMTGMNHTDMTGMDHSNMQSSQQPPMPAMTPSEEKPKKKTSMAGMDHTQMQKPAMDGMDHTQMQQKKKAPMSGMNHAQMQKPAMDGMSGMDSMSGMAMSDGGDPFYVPGSGLTPVAYNGGKFLSYADLRAASPRYRHRAPSRTIVLRLTGNMERYIWSINDVKYDDAAPITLRYGERVRMRFINETMMSHPMHLHGMWSIIDAGHGPRNPIKHTVNINPAATTDIEVEADAPGQWAFHCHLSYHARAGMFRKVVVKGRAA*
>MP0530_megahit_255027_3-503
MQSKESRLTRRAVLAGSGALAIGGGLAAVLGAGGRTPVGASTTAGRRVLKTGTTSAPLVGEASQIPVWGYNGSVPGPALRLGQGEAFEVLLENALEEKTTIHWHGVRVPNAMDGVPHLTQPPVEPGERFRYAFTPEDAGTFWYHPHQRSFEQVGRGLYGPLIIEEAD
>MP0530_megahit_255985_3-545
MAMNIAKLSRRGFLAGGGAVAVTGTAALFMQRGGSVMAGSAVRGPIDMRLLASPATVPLLGDAQGGVDVWAYNGEVAAPEIRIRQGERLRVTLDNGLAQDTTIHWHGLRVPNAMDGVPHLTQDPVRPGQSFTYDFVPQDAGTFWYHPHHRSFEQVARGLYAPLIVEEREPVMVDRDITWML
>MP0530_megahit_256385_1725-2882
MLGFNGTCPGPEIRQRQNDILRARVENGLEDGTLVHWHGIRLPNAMDGVNVLTQDVIIPNEGYEYRFPVSGSRCRNLLVSLPLPFLRTGRPRTVRPLIVEEPAPPDVDQDITAILFDIRLDDTGQFDMEFDRADFITAGRLGNLMTTFLSSEQARLGDHIRLRLINPTPDRIFEIRIDGLTGFCVAYDGMPLPELVSLGNLKLAPAQRIDIIADVTGDVILRETVPSGGEELGGIMLNGQRQIRSAPIAPLPANLVPAPGEITQTADLFMQGGAGDGAHGGFGGWAFNDVSGLPNKPLISARRDEAVQVRMVNDTAFPHGIHLHGHHFWETDQNGARTHLRDTTLVAPGETMTIVCVLDNPGAWMLHCHMLSHQADGMATWMQVS*
>MP0530_megahit_256717_3-1040
LRFINASAMTFFDIRIPGLDMTVIEMDGQPVKPVPFHEVRLGVAETLDVIVEPKADQAYTLFAQSIDRSGFARGTLTPNPSMSALVPDMDPPPLLGHTEMGMGAMQHGDNHEGMDHGQMNHGQMKHNMAGMEHSDHGNAVPFAVDPNNPDLPPRNNATDHADSEYGPGVDMRAMAPGEMLADPGIGLRDRDWKVLTYADMETEGGPPDSLHPDREIVLHLTGNMSRYMWSFNGIPFADAVPLELYHNERVRITLVNDTMMTHPIHLHGLWSDLEVGDGKLLRKHTVTVKPGEKLSYLVRADTLGRWAYHCHLLYHMDAGMFREVRVVEAPADGSHAHHGAHGEDA*
>MP0530_megahit_256983_556-1908
MAMADPTGDPFVLRAASGQAALRPSPYGPTNVWSYNGSVPGPEIRVRQGDRVLVLAQNGLDEGTTIHWHGIRTPNAMDGVPFLTQDPIPVDGDFLYEFDALDAGTFWYHPHQRSSEQVGRGLYGPLIVEEVDPIRVDRDLTWMLDDWRMTRAGQLSDDFDNRHDAMHGGRIGNSVTINGQIPERIAVQSGERIRLRLINAANARIFGLDFGDFEPVVVALDGQPVTPHAPDGDIVVIGPAMRVDLVIDMTGKPGEVVTVTDAFYEGLEYRLVDLAYGPDKLRDSVPDWPMDLPPNPLAEPDMASAARHQIVFNGGMMGQMMMGGGMGSMMGQMREGNMWFINGEAATGHMMDPLLVLPLGTSHVFEMDNRTAWHHPIHFHGHSFRVIARNGQPTRYREWQDTVLMAPEERVEIAFAADNPGDWMFHCHILEHQAAGMMGVIRVEPGTTKT*
>MP0530_megahit_261207_3-497
MISALDRRQFLRGAALAGGGAALSAWLPAWAQTISPGMRPTLPTVSGEDITLTIARQSMSIDGRQFRAIGVNGTVPAPLIRLREGQRVRLNVVNQLEEDSSIHWHGLLVPAKHDGVPGVSFPGIKPGGSYLYDFPVMQSGTYWYHSHSGLQEQEGHYGPIIIDPA
>MP0530_megahit_264475_71-547
GHGLYGVFIVDPKEGRQQADEMVMMLNGFDTDFDGENNLYAANTIPFYYQHHPIQINTNELIRVYVVNMVGLDPINNFHLHGTLYKYYPTGTDMIPSQFTDMTTFSQSERGILEFEYEYTGRYMFHAHLTEFSDKGWSGVFYVKDSSQPNMQVYDYGS*
>MP0530_megahit_266203_2380-3375
MIVVFSTLSEVELEQKTLVTPSGALIQTTGEIINPIDYSGEPLDFDPDSFLRDFNYGKVSQLSDGTTLREFTLIAEDDKIMEISPGVFFNVWTYNGSTPGPTIRVTEGDLIRVKFINNGEKSHTVHFHGTHPAEMDGVFENVGPGGKFTYEFVAGPAGVHLYHCHVAPVEEHVSRGLYGAFIIDPKEGREPADEMVMILNGFDTDFDTENNFYAVNTIPFYHLYKPIEIDLHKLVRLYVINILEFDPINNFHLHGNMFNYYPIGTQSEPSSFTDIVTLSQGDRGIIEFEYKYPGKYLFHAHKVEFSEKGWVGIFLVKDNQEKNIQEIKYGT*
>MP0530_megahit_266899_623-1357
MSAKELLTTRRAVLAGSGVLALGGGAAAIFGAGGRAPVVAGTDTDNLVLKAGKTSAPLAGENAEVPVWGYNGSVPGPEIRIRQGQAFEAMLDNGLDEETTIHWHGVRVPNAMDGVPHLTQPPVEPRDSFRYAFTPQDAGTFWYHPHQRSFEQVGRGLYGPLIIEEADPPQVDRDLVWMLDDWRLNDQGQISGGFGSRHDAMMAGRIGNTITINGKPSAPLIARPNERIRLRLVNAANARIFGLDF
>MP0530_megahit_267605_1857-3245
MITLNRRQFLATSAAFSGLSASTGFAGTPFATLTAQQSDVQLLPGNYGKTSLWCFDGGSPGPEIRVAQGGRVQRRLVNRFSQGTSTHWHGIRIDNAMDGVSGLTQDVVQPEETFDYDFTVPDAGTYWYHAHNRSFEQVGRGLYGALIVEEAEPLDIDREEVLILDDWLIDPETAQIKDDFGAPHDLSHAGRIGNLLTTNGTFNLGLSARKNERLRLRLINAANARNFQLGLEGLDGWAVALDGMPLAAPIKVTEPMILAPAQRIDLIVDVVADVGETAHILQFGREEAFSQVTFEVVEWGSKNRRDAPLALPPNDHRMVDLSEATMLSLSMEGGAMGRMRSASLGGELKPIGEIVEAGYFWSFNGKVDGINGDPLARLDRGQNVRLKIVNDTAFPHAMHLHGIHFHEVAENGTLGPLRDTTLLERGQTREIAFVADNPGQWLLHCHMLSHAASGMMTKIVVG*
>MP0530_megahit_267734_2-907
AVAVNGTVPGPLVRLREGQTARLQVTNNLDEDSSIHWHGLLLPFQFDGVPGVSFPGIKPGETFTYEFPVRQNGTYWWHSHSGLQEQAGHYGPIIIDSADPDPRYDRDYVVLLSEFTPMHPHEIMRKLKVGEHYFQRDMLTATEGDMSGEMRRMWGKMRMNPRDISDVTGSTYTFLINGHGPQDDLQLAFQPGERVRLRVINGSAMTFFNVRIPGVPMTVIQADGQDVDEVQVDEFQIGVAETYDVIVSPPDGSHAIVAEAMDRSGMGVASLTSHKGHRATPPPLREIPTLTMADMGMMDHSD
>MP0530_megahit_267885_3-506
MISALDRRQFLRGAALAGGGAALSAWLPAWAQTISPGMRPTLPTVSGEDITLTIARQSMTIDGRKFRAIGLNGTVPAPLIRLREGQRVRLNVINQLEEDSSIHWHGLILPANMDGVPGVSFPGIKPGSNYLYQFSVVQSGTYWYHSHSGLQEQEGHYGPIIIDPAGAD
>MP0530_megahit_268266_4523-5725
MKTRLLTGLLSLLMPAMVMAGEYDLTVDRVKIDTGDFVKEGIGYNGVSPGPVMRFKEGENVRINVTNNLDEMTSIHWHGLILPFDQDGVPGISFPGIKPGETFTYEFPIQQAGTYWFHSHSGFQEPDGAYGSIVIEPEGREPFRYDREYVVQLTDKHPHSGDRIMRNLKMMTDYYNRDQQTVGEFFSDVSENGFMNTVRDRMAWGGMRMMKADVEDVHGFTGLINGKGPDQNWTGLFEPGERIRLRFINSSAMTYFDIRIPGLDMTVVQADGNNVQPVSVDEFRIGVAETYDVIVRPKDEQAYTIFAESMGRSGYARATLAPEMGMEGSVPPMREPARLTMADMGGMPGMDHGSMAGMDHGNMDMGDSGDMSGMDHSSMEGMDHSNMDSMDHSNMEGMDHS
>MP0530_megahit_269272_4598-5101
MDGKQIYDLTMQKGSMAYVSGMQTATFGYNGNILGPTLLMHKGDEVVINVTNQLGEPTTTHWHGLHLPAIMDGGPHQRIENGQTWQARYTIINEEATFWYHPHLEDKTAEHVYHGLAGLLIVKDPLSDLDLPDQYGIDDIPVIVQDKVIAADGSFNYPGTRFDVKGD*
>MP0530_megahit_270570_1934-3631
MNKNRFNRRRFLTGSSTLLGASMLSTLPTMANSALTKSQNVVVNSDRADHIVPILTGNEFDLYVSEKMITVNGKSSMATLINDSLPAPTLKMQEGDTVTIRVHNQLNESTSIHWHGLLVPFEMDGVPGISFDGIPAGSTFTYKFKLTQSGTYWYHSHTGFQEQTGMRGAIVIEPKGRERYPIEEDHVILLSDWTHRDPHNLLKLLKQRADFDNYHLPDFKKLLSDIAATDLEAAYDKRKMWNQMRMMPTDFTDLSGETTFTYLMNGKTTAANWSQLVKAGQPVKLRFINGSAQTIFDVRIPGLKMKVVGTDGNDVAPVDVDDFRIGVAETYDVIVTPTRDAHTIFAQNIDRTGFVATTLATKRGARAAIPAMDDVEWLTMSDMMGAMGANGYDARHAKTEYDFKTDMRVDSPRMNLDDPGINLRDINRKVLTYNQLHSVGNEIMAEQRKPTREIEIHLTGNMERYIWALDGIMFKDAPPVNIKPGERVRITLVNDTMMNHPMHLHGMWSDLRTPDGDFQVRKHTIMVQPAQKISFDVTGEAGRWAWHCHLLYHMEAGMFREVAVV*
>MP0530_megahit_270994_706-2283
PAPTLRLKEGDDVTIRVTNKLSVPSSIHWHGIILPYQMDGVPGISFKGIMPGETFVYKFKLQQSGTYWYHSHSGFQEMTGMYGALIIEPREKDIISADNEHVIQLSDWTDDDPMALFRKLKIQSDVFNFNQPTVPEFFDDVSNSGVSNALQRRKMWNQMRMNPTDLADLSASAMTFLMNGSTPMSNWRGMFKVGEKVRLRFINGSSNTFFDVRIPELKLTVVQADGQNVEPVTVDEFRFGPGETYDVIVEPKNDAYTIFAQSMDRSGYAKGTLSSSPNIDAPVPALDPVEWLTMTDMMGNMTHGGEHSAMAGMAGMSGMNSKEMDHSAMEHGAMAMDHSKHGMSENPLAVASPKVRHAKTEYGASVDMRVDMPRTNLDDPGIGLRKNGRRVLTLADLHSLEGITNQQEPEAEIELHLTGNMERYSWSFDGLEFGKSTPVHMKHNQRLRVILQNDTMMTHPMHLHGMWSDLENEQGDVQVRRHTIPVQPAQRISFLTTPHDVGRWAWHCHLLFHMDAGMFREVVVS*
>MP0530_megahit_272988_436-1257
MIDRRSILGGAVLGAGALGIAAYARRDLLTDRNTALASVTAHSKLLIPPLYSGERDSGERVFDLNLRHGVSQFFDGLETPTIGINQSYLGPTLEMYAGDTVRMNVTSDLSETATVHWHGFHLPARADGGPYQPIEPGGSWTARFDVRQRASMFWYHSHAHRRSGPQVYQGLAGMIYVRDSASEALDLPNDYGVDDIPLVVQDRAFASDGSLIYSTRMHNAMMGMMGDTMLVNGIVEPVFEAKSDRLRLRLVNGSNARFYRFGFDDGRSFHQIGT
>MP0530_megahit_273140_131165-133000
MINRRHLLHSALAAGAVLGSAKLLPAWARSASAGNLGIASLSGTRFDLDIDRFPVRINGRDGMATGINGTLPGPLLRFREGDDVTLNVTNRLQEDTSIHWHGLLVPFHMDGVPGLSFPGIRPGETFKYQFKVPQNGTYWYHSHSGLQEQLGHYGPIIIDPADPDPALYDREYVLVLSDWSFTHPHRIFAQLKKNPESLNYNRPTLSNPVGLGGMWGQMRMSPRDIADVSGDTYTYLINGHATVDNFNMAFQPGERVRLRIINASAMTLFNVRLPGLPMTVVQADGLNIQPVETDEFQMGVAETYDVIVAPTEARAYAFVAESIDRTGQAVATLGPRAGMKATAPALRPVPILTMRDMGMAHGDMPGMSLDAGSESGTAQPGHDMSGHDMGAMPMKPDPDGPAIQPVRIEADIKRGPGVVNIAAMAMSRLEEPGIGLEDVPHRTLTYSQLRALDMNEDHRPPGREIVIHLTSNMERYMWSFDGVKFSEVTQSIKFYEGERLRLTLINDTMMPHPIHLHGMFFDLVNGGGHHKPRKHTVTVKPADKVSVDITAEHVGDWAFHCHLLYHMHAGMMQVVSVLPAAHPEHPGVPEPEPGADMHMDHQAMNHGGHAQ*
>MP0530_megahit_273862_2-2428
KTIKIIILSLFSSTVFAQVGTNGQDRKEEGRPVREYNLTIEENEMTLAGVTAKGMTINGSIPGPVLVFDEGELAIINVTNKMDKETSVHWHGLILPNFYDGVPYLNTPPIEPGETFQYRIPINQSGTYWYHSHTMLQEQKGVYGSIIIHPKEKTLEYDKDLVVLLSDWTNEKPLNVLRNLKRGNEWYQVKKGTAVPLSRVISEGAFGAQLKFWRDRMEGADISDIYYPAFLTNGKSLAEYPEFKPGEKVRLRFINASASTYYWMDFGGGNPIVVSSDGIDVEPVSKSRFLFGIAETYDVIVTIPDGTLEVTATTQDGSGSTSLRLGQGTLYPAKRMERPDKVAMMKQMAKMDMKMGAPAMTGNKKKNTPEYLMQKYGMKMNMKDGQMQMGMHDKMSMNNGQMDDKMKMEDQKPMDMNKNHMHMETDKKMDAMAGMKKDTMSMKSTQPSHKMDGHMGHDMSMMQKDTASFDYSTRKTYFNYDFLKAKENTTYKADLPVNDILLNLTGNMQRYIWSMNGVPLSETDKIKIKGGEVTRITLNNLTMMHHPMHLHGHYFRVINENGERSPLKHTVNVPPMQKVVIEFYNEEYGDWFFHCHVLYHMMGGMARVFSYDTPRDKRMEDFPVQKLIDETDHYYSWGLVRAGSNFNELFLTSSNIRNEFGLRAEFDYDKNLEAEVNYNRYLNDWVRLYVGVNTETEIPDSFDELNTVGLIGVKYFTPYRFNVDVSMDHQLRPRVRLDRELLIFPRIFLEGEYEYRADFGWVNDLGDSSYESETQWLVGLSYILSRNFSIQGNYNNRYGWGGGLLARF*
>MP0530_megahit_277343_1584-3401
MKLPINPISTFNPTRRRFVHGIAAGGVLASFPGLLYAMDNSKQLAYRGTAPVLTGQTIELVVDQSPVNFTGVTRMATTINGSIPAPTLRLREGDEVTIRVINRLKVATSIHWHGIILPYQMDGVPGISFQGIEPGETFVYQFKLQQSGTYWYHSHSGFQEMTGMYGALIIEPREGQSLVEQSHLDADRDYVMQLSDWTDEDPMAVFSKLKVESDVYNYNQPTVPSFFSDVSKLGLMGAFEKRQMWNQMRMNPTDLADLSSATLTYLMNGTTPAGNWTGLFQPGERVRLRFINGASNTFYDVRIPGLKMTVVQTDGQNVQPVSVDEFRFGPGETYDVMVAPQNDAHTIFAQSMDRTGYARGTLAIHEGLTDDIPALDPVKWLTMSDMMGKMNHGSGHGSEQSTMNPSEMNHSDMAMDHSQHGMSQNPLATPSQKVNHARSEYGPSVDMRVDMPNTNLNDPGVGLRDNGRRVLTLSDLRSVDGVLNDTRVPIREFELHLTGNMERYSWSFDGLEFGKSTPVHLPHNERIRIILQNDTMMTHPMHLHGMWSDLEDDQGNMLVRRHTIPVQPAQRISFLTTPHDLGRWAWHCHLLFHMDAGMFREVVVS*
>MP0530_megahit_277343_5381-7156
MANSVEENRRRFIKSAIGTASALVLAKMAPAWAYPLGRSYGDVIHAQNVVDLHIRREDMNVAGRIARPITINGSMPGPLIRLKEGQRAKLHVSNALDESTSIHWHGIILPENMDGVPGVSFPGIKAGESYHYEYDVQQSGTYWYHSHSGLQEQLGHFGPLVIDPADGDIGADREHVIILSDWTFEDPDEVFRNLKVAEGYYNYQQRTLGDTFDDIRRQGLAKTWQERSMWNEMRMSARDLLDVTGSTYTYLMNGRDNSTNWTALYKPGEKIRLRIINGSAMSFFDFRIPGLEMTVVSADGQPIKPVTVDEFRIGVAETYDVIVTPKNDRPYTLFAESMDRSGYVRGTLATELGQEAPVPELRPVPERGMAAMGMSHEMGGMDMITTNEDQLGMDDHQEMSGGHGGHKAATQQRPSAPDLGIEHAPGGHGPGAAMIARNPVSRLNEPGIGLENVDHRVLVYGDLIGAHPWPDDREPERDIELHLTGNMEKYMWSFDGVKYTEVNGPVEFHHGERLRLIMVNDTMMDHPIHLHGMWMELENGQYPRPRKHTISLKPSEVVSLQISADAPGSWAFHCHLLYHMKAGMFRVVRVS*
>MP0530_megahit_277435_3-824
MLSSGQMMIIVISVVSLGFVGYLVFPAMDITAQEQPEVFVTHSGAVVQTTGDVLDPVYTIQEVEFDPQKYLREFDYGKVSQLEDGTILREFTIIAEDDKIMEIAPGIFYNVWTFNGQVPGPTIRATEGDLVRIHFTNNGSKEHTMHFHGNHPAEMDGIFEIVGSGGGQFTYEFIAGPVGVHPYHCHVMPVEEHIGHGLYGVFIVDPKDARPQADEMVMVLNGFDTDFDGENNLYAANTIPFYYQHHPIQINTNELIRVYVVNMVGLDPINNFHL
>MP0530_megahit_279341_3-752
AIAVNGSIPGPLLRLREGTTVRLNVHNQLEEDTSIHWHGLLVPFQLDGVPGVSFPGVKPGETFTAEFPVRQAGTYWWHSHSGLQEQAGHYGPIVVDPAGPDPVQADREYIVVLSEFSDMSPHAIFDKLKKGEGYFNYNQNTWTDDYPLSGEDRRMWARMRMMPTDILDVSSAAYTYLLNGHGPLDNLEYLFRPGERVRLRFVNAGAMTFFNIRIPGLPMTVVQADGQNVEPVEVDELQIGVAETYDVVVT
>MP0530_megahit_281318_1-477
MTPWFPRPKQPWQLSRRRFVQGLAAGGVLAATPSWLQAAVKGATALGSAPVLSGREIDLVIAETPVNFTGVTRMATTINGSIPAPTLRLREGDEVTIRVTNRLPVATSIHWHGILLPYQMDGVPGISYPGIAPGETFVYRFTLRQSGTYWYHSHSGFQE
>MP0530_megahit_282708_1-912
MKTAHPFSLPRRRFVQGLALGASGLGLGLTPAQLLARQGHTGAPTLTGDTFHLTLGGADVNITGKTRPATTINGIVPGPTLRWREGDTVTLKVTNLLPQTSSIHWHGLLLPFEMDGVPGLSFDGIKPGETFTYRFPVKQSGTYWYHSHSGFQEQTGLYGSIIIDPQTPEPHAVDRDQVIVLSDWSDEDPNHIFATLKKLSHYYNFNERTVFDTLRDFRDKGVIQTLKDRHMWNTMRMSDRDLADVTGYTYTYLMNGQSPNGNWTCQFNPGERLRLRFINASAMTFFDIRIPGLDMTVIEMDGQP
>MP0530_megahit_284588_93-1919
MKTFSATRRHFVQGLVAGGVLASFPALLHAGGRLENQTHTGTAPVLSGQSIDLVVAETPVNFTGVIRMATTINGSIPAPTLRLREGDEVTIRVTNRLKVPTSIHWHGIILPFQMDGVPGISFRGIAPGETFVYRFKLQQSGTYWYHSHSGFQEMTGMYGALIVEPREGRGSREGDRIRADRDYVVQLSDWTDEDPMSVFAKLKVQSDVYNFNQPTVGDFFRDVSTQGFSGALDKRQMWNQMRMSPTDLADLSAATLTYLMNGRTPAGNWTGLFTPGERVRLRFINAASNSFYDVRIPGLTMAVVQADGQNIEPVEVDEFRFGPGETYDVLVEPKDEAHTIFAQSMERTGFARGTLAVGDGLSAPVPALDPVEWLTMADMMGQMDHGKMDRGAMGHDAAQNKDHAGMEHGSMHHGSMAMDHSQHGMPQNSLAKPSQTVNHARTEYGPSVDMRVDMPRTNLDDPGIGLRNNGRRVLTLADLRSQEGVLNDSRSAVREIELHLTGNMERYSWSFDGLEFGKSTPVAMKHGERVRVILQNDTMMTHPMHLHGMWSDLEDDQGRLRVRRHTIPVQPAQRISFLTTPHDLGRWAWHCHLLFHMDAGMFREVVVS*
>MP0530_megahit_285850_280-951
MIVRWGLYLFCLCIFSMPLNTNAKEVKYNIDIDYKTVNFTGKEVQALTVGGGIPAPTIEATIGDVLEVTFNNKMDIETSIHWHGILLPNDQDGVPYLTTQPIKAGTSFTYRYPIIHHGTYWYHSHTGLQEQRGVYGALVFHPKKEKVPAKHDYVVVFSDWTNESPDRVMANLKKDGDYYALKKGSVQSWLKVLQNGKEAVKNRLQGSWTRMGPMDISDVGYDAF
>MP0530_megahit_287081_286-1215
QADGQNVEPVEVDELQIGVAETYDVVVTPREEPAYTLVAESMDRSGMGIATLASRPGARAAIPPLRDPPLLTMADMGMSGMDHGSGDSATAGMDHGDGDMAGMDHGSGDTSGTEGMSGMSGMQMRDTSRLPADVEVGPGLDMVAMNPVDRMGDPGIGLDDVPHRTLDYRKLRALTPHQEGRTPSRRMELHLTGNMERYMWSFDGKKFSAVADEPIRFAYNERVRVKLVNDTMMAHPIHLHGHFFELVNGAPDNRQPLKHTVIVQPGGSAQFDLTADEPGDWAFHCHLLYHMHAGMFQIVTVANPAGGEA*
>MP0530_megahit_288122_839-2359
MIAVNRRKFLGAGAGGMGLLGLAGAMPAWARGADILAGNARKGLDEISGPNIDLTVARSAFATGNRRGGAIAVNGTIPGPLLRLQEGTTVRLNVHNQLEEDTSIHWHGLLVPFQLDGVPGVSFPGVKPGETFTAEFPVRQSGTYWWHSHSGLQEQAGHYGAIVVDPAGPDPVQADREYIVVLSEFSEMSPHTIFDKLKKGEGYFNYNQNTWTDDYPLSGEDRRMWAKMRMMPTDILDVSSAAYTYLLNGHGPLDNLEYLFRPGERVRLRFINAGAMTFFNIRIPGLPMTIVQADGQNVEPVEVDEFQIGVAETYDVVVTPGAQQAYTLVAESMDRSGMGIATLASAPGARAAIPPLRDPPLLTMADMGMSGMDHGSSGDAGMSGMDHGSGGDMAGMDHGSSGQSEMAGMAGMSGMQMRDTSLLPPDVKVGPGLDMVSMNPVDRMGDPGIGLADVPHRTLDYRKLRALTPHREGRTPSRRMEIHLTGNMERYMWSFDGKKFSAVSDEP
>MP0530_megahit_290681_1298-1711
MKKTGLILVASLLIISCKSSDKKASPELKSSIAQGEKVYQNFCINCHMANGEGIEGAYPPLANSDYLENNLEASIKGIKNGMKGKITVNGKTYNNVMTPMGLNNQEVADVTNYILNNWGNNNDTLITSKEVSKILLK*
>MP0530_megahit_292149_1-675
PAVHMNVGDTVVFNVDNGGISFHAFGVTQGTEGIAGIIPGSEIGTMSNALKPGEGGSSEFIAGEEGTYYYICTVPGHREQGMVGEIIVGPAQGGGSSGKAAAPTGVSHEFTFNFVESDDFRTLAFNALPGEDGHNPEIRVNSGDEVTITANNMGKSFHAFGVVSNPEDFNSVIWDSAIAAMANPLKPGEGGSTTFIAGAPGTYYYICTVPGHALQGMQGSFIVE*
>MP0530_megahit_293107_3-764
PNRAMSAPVPEMDPPPLLGHTEMGMGAMQHGDGHEGMDHGQMNHNMAGMKHSDHGNAVPFAVDPNNPELPPRNNATDHAATEYGPGVDMRAMAPGEMLADPGIGLRDRDWKVLTYADLETAGGPPDSLHPEREIVLHLTGNMSRYMWSFNGIPFADAVPLELYHNERVRITLVNDTMMTHPIHLHGLWSDLEVGDGKLLRKHTVTVKPGQKLSYLVRADTLGRWAYHCHLLYHMDAGMFREVRVVEAPADGSHA
>MP0530_megahit_293265_27835-29649
MSNSFNDGRRRFVLGAMTASAATALTNVSPLWAAPAGRHFKDQVLTGDIKHLTISEANLAIGSQTGLPLTINGQMPGPLIRLKEGQRAQLNVTNQLEQDTSIHWHGIILPAGMDGVPGVSFAGIKPGQTFNYAFDVEQNGTYWYHSHSGLQEQRGHLGPLIVEPADGDIGADREHTIILSDWTFADPHDVMRKLKVAEGYYNYQKRTIFDTLKDVEKKGLAETWKERAMWGAMRMSPRDIADVTGSTYTYLMNGRTPEDNWQALFNVGEKVRLRIINGSAMTYFDFRIPGLEMTVVAADGQPVKPVNVDEFRIAVAETYDVIVQPQERKAYTFFAESFDRSGYTRGTLTPSLGLTAAVPPQRTITERGMAAMGMDMSGMDGMDMQQSGDMKKGMASSEMDMKKMGQHGEHTMHRDMMKGDMKSSRVLPVEKIDIVHSEEGHGPGAAMIAQNPRPRLDEPGIGLENSPHRVLVYADLVGEHAWPDEREPERQIELHLTGNMERYMWSFDGKKFSEVDGYVRFNYGERLRLILVNDTMMDHPIHLHGMWMELENGQYPRPRKHTISLKPGEKVSLQISADAPGEWAFHCHLLYHMEAGMFRVVQVA*
>MP0530_megahit_295839_8164-9942
MMGKPIEASRRRFIKSAIGVASGLAMARMAPTWASPLGRSYGDAVNADSAVDLHIRREQMNIGGKIGRPITINGSMPGPLIRLKEGQKARLNVTNSLADDTSIHWHGIILPENMDGVPGVSFPGIKPGQTFHYEYDVQQNGTYWYHSHSGLQEQLGHLGPLVIDPADGDIGADREHVVVLSDWTFEDPHEVFRNLTVAEGYYNYQQRTLGDTLADIRRQGLAKTWEQRSMWNQMRMSSRDLLDVNGSAYTYLMNGRDNGANWTALYKPGERVRLRVINGSAMSFFDFRIPGLEMTVVSADGQPVKPVTVDEFRIGVAETYDVVVTPKCDRPYTLFAETMDRSGYVRGTLATEVGQEAQVPELRPVPERGMAAMGMSHDMNGMDMSSNQGDDASMGEHHDMHGDHGGHMAESPQRPSAPDLGIEHAPGGHGPAAAMIARNPVSRLNEPGVGLEDVERRVLVYGDLIGAHPWPDEREPERDIELHLTGNMEKYMWSFDGVKFTEVDGPVEFHHGERLRLILVNDTMMDHPIHLHGMWMELENGQYPRPRKHTISLKPSEVVSLQISADAPGSWAFHCHLLYHMKAGMFRVVNVS*
>MP0530_megahit_296456_1-378
RRMEIHLTGNMERYMWSFDGKKFSAVSDEPIRFAYNERVRVKLVNDTMMAHPIHLHGHFFELVNGAPADRQPLKHTVILQPGGSAQFDLTADEPGDWAFHCHLLYHMHAGMFQIVTVANPDGSEA*
>MP0530_megahit_297799_3902-5725
MLTMNRRSLLGAGAGAAGLLGAAAFTPAWARGASLNGRHIRAGFDEVSGASIDLTIGEGPRVVQGRRGHAIAVNGSVPGPLVRLKEGEAVRLNVTNTLDEDSSIHWHGLLLPFQFDGVPGVSFPGIRPGETFTYDLPPIRQTGTYWWHSHSGLQEQAGHYGPIVIEPAGPDPVQADRDYVLLLSEFTPMHPHTIMDKLKKGEGYFNYQRTTWTDDYPLSGEDRRMWAEMRMMPTDILDVTGSTYTYLANGHGPMEGLEFLFNPGERVRIRVINGSAMTFFNVRIPGARIHIVAADGQNVRPVPVEEFQIGTAETYDFIVEPTGEAMTIVAESMDRSGMAVATLASRPGARAPVPALRDAPLLTMADMGMSGMDHGASGEMDGMNHAAMGHGPQNPASTQQPEPMEAMNMEGMNMRETSMLPPDVEVGPGIDMVAMNPVDRTGDPGIGLDKVPHRVLTYRDLVALEPNDDLRTPSRQMEIHLTGNMERFMWSFDGKKFSSVSEDPIRFAYNERVRVKLVNDTMMAHPIHLHGHFFELVNGAPADRQPQKHTVIVQPGGSASFDLTADESGDWAFHCHLLYHMHAGMFQIVTVAPQGDAPEQERVGEHG*
>MP0530_megahit_298440_3-404
MSIETKHPASESKQQVYRTTSERTVKMMVIMLGICIVGGMIFFSMWDYWISTPAPVVAMMAGEADHAAPAAATGKTITQDLTFIESSDFRTLAFNALPGEDDNNPTVHMNVGDTVVFNVDNGGISFHAFGVTQG
>MP0530_megahit_298730_2-412
TREIELRLTGNMERYTWSINGVKYEDADPIRLKYGERVRFKFVNETMMTHPMHLHGMWSILDVGADQWNPIKHTVSVQPGTTVYMETEVDEPGQWAFHCHLSYHAAAGMFRKVIVEGGPESTQAKTDAAAEEGGEA*
>MP0530_megahit_300302_2731-3960
MISRRKLLAAGGGALGAAMALPPWRAWAAEDMSFRILEPKPATAPLAGVDKPGVSIWGYQGTVPGPMIRVKRGERVRVRLKNGLEQPTTIHWHGIRIANAMDGVPGLTQDAVKPGASFDYSFIAPDAGTYWYHSHAKTWEQVARGLYGMLIVEEDSAPKVDRELPFVADDWRLNEAGQIDEKSFGGMFDWSHGGRMGNWLTVNGLTDPVFPVRAGERLRLRLINTANARTMAFNFDRLAAHIIALDGQPVPPSSLGADGVTLAPAQRADVIIDIDGKPGDTIPVWEVSTQNRLKAARFVLSDTPPMRSRPPDDPVILPANPTRAVLKPGAAQHIELVMEGGAMGGLREGSIDGKMLSIQELVEKKLVWAFNGKVGMQIQSLAAIPRGQTAVINMVNKTAFPHAMHLHGHH
>MP0530_megahit_302007_13442-14899
RFTLRQSGTYWYHSHSGFQEMTGMYGALIIEPRAGERHRADQDYVVQLSDWTDEDPMRAFSKLKVQSDVYNFNQPTFFDFTADVSKMGLQAALEKRQMWNQMRMNPTDLADLSAATLTFLMNGTTPAGNWSGLFQRGDRVRLRFINAASNSFYDVRIPGLKLTVIQADGQDVEPVTVDEFRFGPGETYDVMVEPRDDAYTIFAQSMERSGYARGTLAVQQGLTAPVPEPDPVEWLTMADMMGAMSHGTGHEGMNHSGMDRGSMSMGAMDHSTMDHSQMHGGMAMDHSMHGMQRASDNPLAKPSSTIRHARTEYAASVDMRVDMPRTNLDDPGIGLRNLSQRGLRPQGHRVLTLADLKSIDGVLDDRRPPARELELHLTGNMERYSWSFDGLEFGKSTPVSLRHNERVRIILQNDTMMTHPMHLHGMWSELETDQGELRVRRHTIPVQPAQRISYLTTPHDLGRWAWHCHLLFHMDAGMFREVVVS*
>MP0530_megahit_304370_6439-8268
MTKIQNISRRHFIGGAAGAAFVTGLNMSLPLPAWAKSTTASGAVDQQGIRHIETKNLYNLDIGYAPFTLNGRTGKASAINGTVPGPLVKLREGDKVRLNVKNSMMDTEHSSIHWHGLLVPFRMDGVPGINFNGIQPGETYEYEFEVKQAGTYWYHSHSFFQEQTGTYGPLVIEPKTPEPFSYDRDYAVVLSDWSFETPEAIFANIKRSGDYYNYQKRTVWDFFDDVSEKGLGKTVNERLMWGKMRMMPVDLADVTAATYTYLMNGNSPQMNWTGIFNPGETVRLRFINAAAMSTFDVRIPGLDMKVVMVDGKKVKPVDFHEFRIGVAETYDVLVTPRADRPFTIFAESLDRSGYARGTLSPEPGLSAAVPPLRPRPVRKMEDIGMMAGMDMSSGKMMDMDDSDMAMTAMGHGGMQHDMKHGGDPMQNPKIPGPNGEKPFQPDQSKSNVVMVIKDPQDRMSDPGIGLGKDGWKVLTYKDLTSNEPQPYKAEVDREMTINLTANMERYMFSFDGKKFTEQDGPYLFMHNERLRLYLVNHTMMEHPIHLHGMWMQLENGNPHEKLPYKHTLLMKPGEKLSALITPIEKGDWAFHCHLLYHMEAGMMQAVRVA*
>MP0530_megahit_304727_135-545
TREIELRLTGNMERYTWSINGVKYEDADPIRLKYGERVRFKFVNETMMTHPMHLHGMWSILDVGADQWNPIKHTVSVQPGTTVYMETEVDEPGQWAFHCHLSYHAAAGMFRKVIVEGGPESTQAKTDVIAKDGGEV*
>MP0530_megahit_305232_1-900
CSGVHLAGMDAHVLSGMYGIAIVDPANGYKKLMVEKTSGSGEMNRVFYDADALEFTLQFNQLYLDENGNYDMSKMMAHQNTATVINGMQFGYTPNMAHNLLVKGDVDTNFFLVQPWKGLELKQYQSQLLYVENDQHVRLFIENQGNEPVFFHIVGEILDRVTQGNRVQSAATETWLLGGSQNMIVDLVFDEPGVYALVNHDYAAIYSGGLGLFVAGDPFNLNPTLVEKGIISEPVASYAYVFGNPSDAVPPMGLNSIAHPAINIHGLYTDDVASEMQASGLIPLWEVIPVVAEILTAES*
>MP0530_megahit_305686_1-1023
DMHASQVTAVPTFGAVQPGTSKTYCYIAEVPGLYKYHCSGVNVAAMDQHVLQGMYGIAIVDPIGGYSKLMVEKTAVNDNGDVVRDRQFYSPDALEFSLQYNQLYLTDGNYDQTKMFGHQHTLTTVNGQPLGYVPNEIHNLLNQSGDIFFLQPYNSMDLHQYQSQLLFTPTGVHNRIFVENQGNEPVFFHIVGEILDRVTQGNRVQSHGTETWLLGGSQSMIVDIVYDEPGIYVAVNHDYAAIYTGAVSIIVAGLPLPAINETATALGVVGAAVDAGSYAGVLGNPYDSIPPYGAQSIMHPAKNVHCVCSDAVAQAQADSGAVELWVAVPAILAAAAEAAE*
>MP0530_megahit_306058_4788-5267
MSPLHIRPIARRRFVQGLAIGGAVAGFAPALLARSAPTLPAELSGTEFDLEIAELPVNFTGKRRIATAVNGSVPAPVLRLREGDTVTLRVRNGLKEMSSIHWHGIIVPAEMDGVPGISFAGIAPGETFTYRFEVRQSGTYWYHAHTLAEQTGLYGAIIVE
>MP0530_megahit_307335_6891-8099
MPVDTSKRGRDVSSAVETSRPTAPPAMVTEPVSASRRALLVGGLVAAGGAAVAASRAQSQATPDPMAGHAMPGGAVDPYSAHDSGMAHGNMTMVGQVDHARNGFDPTAMLTDWETGRTEVLPDGRTLRTFEVDAIDVEIEIAPGVFFPAWTFNGRVPGPALRAKEGERLRIVFRNLGSHPHSMHFHGIHSARMDGVQGAGLIDPGEEFVYEFDAKPFGCHLYHCHALPLKRHMHKGMYGLFVVDPDPARHPEFAAVAASRVLGSPENAEWQELAMVMNGFDTNFDGENEVYAVNTVGQAYMNAPIRIDKSRPVRIYLMNATEFDPINSFHLHGNFFDYYDTGTQLTPTLRTVDVIMQCQAQRGILEFSFADHEDGMYMFHAHQAEFTELGWMGFFDVREAGA*
>MP0530_megahit_307560_2-808
MKTYSATRRRFVQGLAAGGVLAATPAWLQAAVKGATALGSAPVLSGREIDLVIAETPVNFTGVTRMATTINGSIPAPTLRLREGDDVTIRVTNRLPVATSIHWHGILLPYEMDGVPGISFNGIAPGETFVYRFTLRQSGTYWYHSHSGFQEITGMYGALIIEPRAGERHRADQDYVVQLSDWTDEDPMRAFSKLKVQSDVYNFNQPTFFDFTADVSKLGLQAALEKRQMWNQMRMNPTDLADLSAATLTFLMNGTTPAGNWNGLFQRGD
>MP0530_megahit_308711_3-2009
GMSRNLNRRDVMRGTAMLGGTLAMSAYLPAWAQPVSRGIARPLPTVSGTNIALTIDRMKLVMDGITTPAIGVNGTVPAPLVRLQEGQNVRLAVTNNLDEDSSIHWHGLILPFQMDGVPGISFPGIKARSTFVYEFPILQSGTYWYHSHSGEQEQAGLYGPIVIDPAGADPIAFDREHVIVLSDHSEMTGEEIFRKLKQMGGAYFNYQRPTLSGLLAGREMRLKDRMEWGKMRMDPADIADVTGSTYTFLVNGFGPYDNWTGLFRPGERVRLRIVNAAAQTNFNVRIPDLPMTVVQADGQNVRPVTVDEFQIGVAETFDVIVTPEDRAYSFVSEAIDRSGMGRATLAPREGMIAPVPPLRPRTLLTMTDMGMDMSGMEGMSGMADENPVAKRGPDPTLMQNASRNLWKLTGWKEPTDHGTKAVGAAMAGMAGMGGDQMSGAMPGMDHSQMAAGAAGMAGMDHGQMSSGGMAGMDHGSGGSMDMNMRNPKNAPGVKMGPGVQTISPMPKDRTGEPPQGLEDADHRVLTYRDLVALDRNPDVRAPSRQLEIHLTGNMERYMWGFDGQKMSDPADPIPFRKDERARVTLVNDTMMPHPIHLHGHFFELVTGHGDFAPRKHTVNVAPGGKMTFDVTADAPGDWAFHCHNLYHMTAGMMRVVTVRPMGEENRDAA
>MP0530_megahit_310813_3-1655
MNKTMLNRRRFLTGSSTLLGASMLSTLPSIANSALGKGQQNVAVNSDKADHIVPILTGNEFDLYVSKKPITVNGKSSIATLINDSLPAPTLKMQEGETVTIRVHNQMNESTSIHWHGLLVPFEMDGVPGISFDGIPANSTFTYKFKLKQSGTYWYHSHSGFQEQTGMRGAIVIEPKGRERHPVAEDHVIVLSDWTHRDPHNLLKLLKQRADFDNYHLPDFKKLLSDIAATDLEAAYDKRKMWNQMRMMPTDFTDLSGEKTFTYLMNGKTTAANWTQLVKAGQPVKLRFINASAQTIFDVRIPGLKMTVVATDGIDVAPVAIDDFRIGVAETYDVIVTPTQDAHTIFAQNIDRSGYVATTLATKKGARPAIPAMDKVEWLTMADMMGAMGDKGYKAKHAKTEYDFKSDMRVDSPRMNLDDPGINLRNIDREVLNYSQLRSVDEAIFAEQRKPTREIELHLTGNMERYIWALDGVMFKDATPVNIKPNERVRITLVNDTMMNHPMHLHGMWSDLRTPSGDFQVRKHTIVVQPAQKISFDVTGEVGRWAWHCHL
>MP0530_megahit_310815_259-663
MSEHDETVYRTSPGRAAKLMTILVGLVVVGGVIFFALGDYWISELSPAGKAFAGITDEEAAPAIAQTGADIPVTLDFIESKDFRTLAFNALPGEPGNNPTINAKVGDRIIFNILNAGKSFHAFGVTLNEEGFGGI
>MP0530_megahit_311455_2004-3827
MRNNNPLHQVSTPRRRFVQGLAAGGVLAAFPSVLHAASSLLAGTSTGTAPELSGEVIDLVIDESPVNFTGVVRMATTINGSIPAPTLRLREGDDVTIRVTNKLSVPSSIHWHGIILPYQMDGVPGISFKGIMPGETFVYKFKLQQSGTYWYHSHSGFQEMTGMYGALIIEPREKDIISADNEHVIQLSDWTDDDPMDLFRKLKVQSDVFNFNQPTVPEFFDDISNSSVSNALQRREMWNKMRMNPTDLADLSASAMTFLMNGCAPLTNWRGMFKAGEKVRLRFINGSSNTFFDVRIPELKLTVVQADGQNVEPVTVDEFRFGPGETYDVLVEPKNDAYTIFAQSMDRSGYAKGTLSMAPNIDAPVPALDPVEWLTMTDMMGNMAQGGEHSAMAGMADMSGMNSNKMDHSAMGHGAMAMDHSKHGMTKNPLAVASTKVRHAKTEYGASVDMRVDMPRTNLDDPGIGLRKNGRRVLTLADLHSLEGITNQQEPEAEIELHLTGNMERYSWSFDGLEFGKSTPVHMKHNQRLRVILQNDTMMTHPMHLHGMWSDLENEKGDVQVRRHTIPVQPAQRISFLTTPHDVGRWAWHCHLLFHMDAGMFREVVVS*
>MP0530_megahit_311662_25443-26882
MTLNRLISRRHVLCTGAAFTAISALSPARVAMAGPTEDPFLLRAAAGQAALRPAPYGSTDVWSYNGSLPGPEIRVLQGDRIRVLAENGLNEGTTVHWHGIRTPNAMDGVPFLTQDPIPVGGKFLYEFDALDAGTFWYHPHQRSSEQVGRGLYGPLIVEEADPIRVDRDLTWMLDDWRMTREGQIAGDFGSRHDAMHGGRIGNSVTINGQMPERISVRSGERIRLRLINAANARIFGLNFGGLAPVVVALDGQPVSPHVPDDDIVVVGPAMRVDLVIDMTGKPGDALTVTDAFYEGLEYRLVDLAYGPDRLRDSVPDWSMALPPNPLAEPDMQAATRHQIVFNGGMMGQMMMGGGMGSMMEQMREGNMWFINGKAATGHMMDPLLLLQQGTSHVLQMDNRTAWHHPMHLHGHSFRVIARNGQPTRHREWQDTVLLAPEERVEIAFVADNPGDWMFHCHILEHQAAGMMGIIRVDPGTTKT*
>MP0530_megahit_312012_3766-5565
MLNKLNKDRRRFVKSAALTLGGTALLRQISPAWANPEGLSHAGQELKPSFGNNVVSGENINMMISRQHKRIASAAGLPITINGSSPGPLVRLKEGQHVTINVTNNLLESTSIHWHGLILPYTMDGVPGVSFPGIAAGSTFTYEFDIEQNGTYWYHSHSGLQEQLGHLGPMVIEPKDGDIGADREHTIILSDWTFEDPHDVFRHLKVAEGYYNYQQRTVENTIKDIKSQGLINTVKERAMWSRMRMNPRDILDVTGATYTYLMNGRDPQTNWTALYKPGESIRLRLINGSAMTYFDFQVPGLDLTVVAVDGQPVKPVTVGEIRIAVAETYDVIVKPKDTKTYTIFAQSMDRSGYARGTLATSVGKEASIPALRPMPELGMDAMGMSGMADMDSMDATNNKETYGGQENHGPNHSMAAMQNKVVPVDGIPITHSPDGHGPGASMIAKNPISRLDDPGIGFDGVSHKVLVYSDLTGAKQWPDNREPTQTIELHLTGNMERYMWSFDGKKFTEVDKPVHFKYGERVRLILVNDSMMYHPIHLHGMWMELENGNSPSPRKHTISLKPSEKVSLLISADAPGNWAFHCHLLYHMDAGMFRVVNVS*
>MP0530_megahit_313373_2200-3558
MMNRRQLLGAGAAGATLVSSQAWGKTLNMGLPEAAHMDSAATAVTARPSTGVDYTPVVTLNGWTLPYRMNNGVKEFHLVAEPVERELADGMIAHLWGYNGQSTGPTIEAVEGDRVRIYVTNKLPENTSVHWHGLILPSGMDGVVGLSHPGIKPGKTFVYEFDLTKSGTFMYHPHADEMVQMAMGMMGMFVVHPKDPTFMPVDRDFLIMLNAFDIDPGTYVPRVMTMNDFNLWTWNSRIFPDIDPLVVNKGDRVRVRVGNLTMTNHPIHMHGYDFKVTCTDGGWVPESAQWPEVSIDIPVGAMRAYEFTADHLGDWAIHCHKSHHTMNAMGHDVPTFIGVDKSQLTPKMRSFKPGYMPMGTAGMGDMGKMSMELPENTIPMMNGWGKHGPIEMGGMFSVVKVRDGIAPDDYSDPGWYDNPPGEEAYEWTGELPEFATNNSPKTILTPKPTQKG*
>MP0530_megahit_313386_3-995
LELVMPAAFAASGACDDASFEGRTIVDFPLTGVSIDLPTGLAGTLHAMTFSEQIPGPTLRVTQGDVVRMTLTVPDGEPTPHGNDMHASQVTAVPTFGAVQPGTSKTFCYIAEVPGVYKYHCSGVNVAAMDQHVLQGMYGIAIVDPIDGYSKLMVEKTQVNDNGDVTRDRQFYSADALEFSLQYNQLYITDGNYDQTKMFGHQHTLTTVNGQALGYVPNEIHNLLNNGDVNKNIFFLQPWNSMDLHQYQSQLLFTPTGVHNRIFVENQGNEPVFFHIVGEILDRVTQGNRVQSHGTETWLLGGSQNMIVDIVYDEPGIYVAVNHDYAAIYTG
>MP0530_megahit_313460_5352-6710
MLNRRQLLGAGAAGATLVSSKAWGQTLNMGLPEAAQMDSAATAITARPSSGPDYTPVVTLNGWTLPHRVNNGVKEFHLVAEPVERELADGMIAHLWGYNGQSTGPTIEAVEGDRVRIYVTNKLPEGTTVHWHGLILPSGMDGVSGLSHPSIPPGKTFIYEFDLVKSGTFMYHPHGDEMAQMAMGMMGMFVVHPKDPTFMPVDRDFLIMLNAFDIDPGTYVPRIMTMTDFNLWTWNSRIFPDIDPLVVNKGDKVRVRVGNLTMTNHPIHMHGYDFKVTCTDGGWVPPEAQWPEVSIDIPVGAMRAYEFVADHLGDWAIHCHKSHHTMNAMGHDVPTFIGVNKKPLTQKIRQFQPEYMPMGMSGMGDMAKMEMPLPDNTIPMMTGWGPYGPIEMGGMFSVVKVRDGIDADDYSDPGWYENPPGEMAYEWTGELPEFASNNSPKTILTPKPNSKG*
>MP0530_megahit_313703_8459-10306
MSTTKPTQPFAFDRRRFLTRSAQAATFMGLAYTVPAWARGGDLHNGEIRPGFDEVSGRDIALTIGEGPRVVQGRRGHAIAVNGSVPGPLVRLKEGQPVRLAVTNTLDEDSSIHWHGLLLPFQFDGVPGVSFPGIKPGETFVYDIPALRQSGTYWWHSHSGLQEQAGHYGPIVVEPAGADPVQTDRDYVLLLSDFTPLHPHTIMDKLKKGEGYFNYQQNTWTDDYPLSGEDRRMWARMRMMATDILDVTGSTYTYLANGRGPEEGLEFLFNPGERVRLRVINGSAMTFFNVRIPGVKFWVVGADGQNVRPIEVEEFQIGTAETYDIVVEPTGEARTIVAESMDRSGMAVATLASRPGARATVPPLRDPPLLTMADMGMNHGSGGMDHGGGDMAGMDHSAMGHDMPSQGAAAEPMGGMDMSGMNMRDTSKLPSDVRIGPGIDMVSMNPVDRMGDPGLGLDNVPHKVLNYRDLVALESNDDLRRPSRQMEIHLTGNMERYMWSFDGKKFTAVSDDPIRFAYNERVRVKLVNDTMMAHPIHLHGHFFELVNGAPADRQPQKHTVIVQPGGSATFDLTADEEGDWAFHCHLLYHMHSGMFQIVTVAPRGNHPDVKRVGED*
>MP0530_megahit_314251_5838-7004
MTSLALDRRTLIRSAAALPLARAFPAWAQSGTAGLRPTPGVLSGDRIELAVSESHFTTGGRSAHAVTINGTLPAPLIRLKEGQNVQLVVHNLLKEDTSIHWHGLIVPFHMDGVPGISFPGIRPGETFTYEFPIRQSGTYWYHSHSGMQEAMGHYGPIVIDPAGADPVRADREHVIVLSDWSPVHPHKLMQRLKQMGGYYNMQKQTLAGLLKGRDQSVKDRMDWGRMRMDPTDISDVTGSTYSYLVNGHGTAENWTGLFAPGERVRLRIVNASAMTNFNLRLPGLAMTVVQCDGQHVQPVETDEFQIAIAETYDVIVEPAEAKPYGLIAEAIDRSGLVRATLAPQVGMIAPVPPLRQRPLLTMKDMGMDMSGMDMGHVDGGVKCPRSDI*
>MP0530_megahit_315077_5478-6083
MSRNLNRRDVMRGTAMLGGTLAMSAYLPAWAQPVSRGIAKPLPIVSGTEIALTIDRMKLVMDGITTPAIGVNGTVPAPLVRLKEGQKVRLAVTNNLDEDSSIHWHGLILPFQMDGVPGISFPGIKARSTFVYEFPVVQSGTYWYHSHSGEQEQGGLYGPIVIDPAGPDPIAFDREHVIVLSDHSEMTGEEIFRKLKQMGGAY
>MP0530_megahit_315643_375-2189
MKNSIDNGRRRFVLAALTSSAAAALTNVSPLWAAPVGRHFKDQVLTGDIKNLNVSKAQLPIGSNMGSPITINGQMPGPLIRLKEGQRAHLNVTNHLNQDTSIHWHGIILPPDMDGVPGVSFAGIKPGETFKYAFDVEQNGTYWYHSHSGLQEQLGHLGPLVIDPADGDIGADREHTIILSDWTFSDPHDVMRKLKVAEGYYNYQKRTIFDTLEDVKKKGLADTWEERAMWGAMRMSPRDIADVTGSTYTYLMNGRTPQDNWQALFKVGEKIRLRIINGSAMTYFDFRIPGLEMTVVAADGQPVKPVNVDEFRIAVAETYDVIVQPKERKAYTFFAESFDRSGYARGTLTPSIGLTAEVPPQRVITERGMAAMGMDMSGMKGMNMDKSKVDSSGMAAPKGEMKGMGQHSAHTMHGTQMEGEMTPSKKLPVESIDIVHSEDGHGAGAAMIAKNPSSRLDEPGIGLEDSPHRVLVYTDLVGESPWPDEREPERQIELHLTGNMERYMWSFDGKKFSEVDGYVRFNYGERLRLILVNDTMMDHPIHLHGMWMELENGQYPRPRKHTISLKPGEKVSLQISADAPGEWAFHCHLLYHMEAGMFRVVQVA*
>MP0530_megahit_315952_74239-76080
MLNRRRMLQTVLGTGATLGASSLLPAWAKSSSNGNLGVPSLSGTRFDLEIGQFPVRLNGKVGMATGINGTLPGPLLRLREGDDVTMNVTNRLAEDTSIHWHGLLVPFHMDGVPGVSFPGIKPGETFKYQFKVPQNGTYWYHSHSGLQEQLGHYGPIVIDPAGTDPVAYDREYVLVLSDWSFTHPHRIFDKLKKNAESLNFNRPTLSNPTGLGGMWGQMRMSPRDLADVTGETYTYLINGHSTADNFNMVFQPGERVRLRIINASAMTLFNVRLPGLPMTVVQADGLNVQPVETDEFQMGVAETYDVIIAPTEARAYAFVAESIDRSGQAVATLGPRAGMRVDAPALRAVPMLTMRDMGMAHGDMAGMSGMGRMDHGPDTATAGDDMKGHDMGAMSMMPDPHGPAVQPVKIEADIERGPGVAKVSGMTMSRLGEPGLGLDDVPHRTLTYNQLRALDMNEDHRPPGREIVIHLTSNMERYMWSFDGVKFSEVTESIKFYEGERVRLTLVNDTMMPHPIHLHGMFFDLVNGGGHHMPRKHTVTVKPADRVSVDITAEHVGDWAFHCHLLYHMHAGMMQVVSVIPPADDTTPAEKMPAGQMNMPMDHHGMNHGEGKS*
>MP0530_megahit_316192_1-495
MNKRINFMFTIAAVAVMGGALFGGTFTAQLNATTFDVKSDVSALQKIRDMGGLELVMPGAFAEMGDCDSAEFEGRTVVDFPLTGVSITLPSGLAGDFNAMTFSEQIPGPTLRVTQGDVVRMTLTVPDGEATPHGNDMHASQVTAVPTFGAVQPGTSKTYCYIAEV
>MP0530_megahit_316826_1-408
EPIVEPVPEPIVEPVPEPIVEPVPEPIVEPVVEPEVIEIQILEGKVEIIIENIKFIPNEIIIRVGTIVTWINKDNSDPLYPEHTVSIDILEINSPEIVFGGGPNEEWSYTFVEIGEFSYHCTIHPWMTGKIIVVD*
>MP0530_megahit_317263_2-532
MTFKKYLYLSITEHSQNKICGAVSINGLPATVLALLAFVIGGVSTSFAAGAAGLPRVTQELVAPPFLPKHNQVAIGGPKVVQVRLEVVEKEIKVAEGVYVQALTFNGTVPAPMIVVHQDDYLEFTIVNNSKNIFMHNIDLHASSGSLGAAGLSKVNPGQEATVRFKANRPGVFVYHC
>MP0532_megahit_8543_165-1055
MHGIDPRNISFKNNVPPRQNPGFMSPMEFLTHFDYGTIITDLDGKIKREFNLNVIPQEITIAHNLSYSAWTFNGIVPGPTLRATVGDIIKINFGNGDSHSHTLHFHGVHPADMDGVFEIIPPGGNFTYEFTAEPFGLFPYHCHVLPLSKHISKGLYGTLIIDPKKPRSKAKELVMIMNGFDMDFDGGNEFYTVNGIPNYYAENPINLKLNEQIRIYLVNMTEFDLINSFHLHANMFSYYPNGTMLSPSEFTDTVMQCQGMRGILEFKYNKPGKYLFHAHQSEFAELGWLGIFNVES*
>MP0532_megahit_9434_3-641
MLLTLTVWANSLPFLQAQSEERKNQEQLYNSHCSNCHQSEGEGLPGVFPPLADHIPDIYGVPEGKRYLIWVLLYGLEGEILVKGKSYGGKMPGFSHLTDQEVASLLNHILTSWKNRERLPFDYNPVDSVDIVPFRHKALSSQKVYELRKELGGERAEVGKTLQTIPEVGENVWISIEQVERGRVAYNKHCVSCHGFSLRGGEFDGVPLSGNYF
>MP0532_megahit_25956_2-655
EDIKPILVADGTSTFNPILKRPEPVPSGVREYTLIAQDKDHEVFPGVDMPGWTLNSTIPGPTITAIDGEIVRIRFINNSPRPQTIHGHGVHQIQYDGIHEVVPPGGEYLYEWEAEPAGLYLYHSHMMPIAKPVNQGFFGAYVVYPKEPLPAAKELLFIMQFIDTDGDGDAAEFYTINARADQFLNDPIQFDLGERVRIYLINMNIEFATFHIHGNFFK
>MP0532_megahit_29260_137-733
MITDNERARQRENPEPEEGMRKTPMIVLLWIAVLIVWGVGYYAYNIGKPLLGGDSRTAPEVNVSSAGGEGGSGINGKTVFNAQCAACHQANGQGVPGAFPPLASSKWVVAARDIPIAIVHDGLQGPVEVKGQTYEGMMPAFKGTLSNDEIAAVLSYIRQEWGNQAEPITGAQVEEHQAGVGERGPWSADELKETYQAP*
>MP0532_megahit_32530_2-484
MSTLTKNNLSRRQFLGGVAGGIFVTGIQAALPLPAWAVTSPRNIHEGVTNYPAQNYFDLNFRYSPLVVNGKTGRSTAINGTVPAPLVRWREGEEVTMDVTNHLEDTEHASIHWHGILVPFRMDGVPGVNFDGIQPGETFRYNFKVQQAGTYWYHSHSKFQE
>MP0532_megahit_34718_3-578
MVAINRRKFLGSSASGVGMLGLAGAMPAWARGGLDGTIARRGSDVLSGEHLTMSVADTTFTTGSRRGPGVAVNGTIPGPLVRLKEGQNLTVDLLNRSSHGTSIHWHGLLVPFLMDGVPGVSMAAVEPGDTYRYQFPIRQSGTYWWHAHTLQEPLGHYGPLIVDPIEPEPYEYDRDYVVMLSDWSTMSPYSIM
>MP0532_megahit_41313_650-1921
MITLNRRQFLATSAAFSGLSASTGFAGTPFATLTAQQSDVQLLPGNYGKTSLWCFDGGSPGPEIRVAQGGRVQRRLVNRFSQGTSTHWHGIRIDNAMDGVSGLTQDVVQPEETFDYDFTVPDAGTYWYHAHNRSFEQVGRGLYGALIVEEAEPLDIDREEVLILDDWLIDPETAQIKDDFGAPHDLSHAGRIGNLLTTNGTFNLGLSARKNERLRLRLINAANARNFQLGLEGLDGWAVALDGMPLAAPIKVTEPMILAPAQRIDLIVDVVADVGETAHILQFGREEAFSQVTFEVVEWGSKNRRDAPLALPPNDHRMVDLSEATMLSLSMEGGAMGRMRSASLGGELKPIGEIVEAGYFWSFNGKVDGINGDPLARLDRGQNVRLKMVNDTAFPHAMHLHGIHFHEVAENGTLGPLRDTTLLE
>MP0532_megahit_43364_12-515
SRSFIYSTKQTISLLASSGYTGIVMYNLAYEFVQGDHQHERHLTRTMRGKLPMIYQKNNLVAMFALVFAACSSSPEPLELNLTATDIAYDISNISATVSQNVSINFVNDGALEHNFIIDEFGIDNLLKSGENVAISFTPEKPGSYEFYCNVAGHLEAGMNGTLTVTE*
>MP0532_megahit_45140_2-904
TEGANFGWPYCYYDQLQGEKLLAPEYGGDGHIVGRCSEYDLPIRAFPGHWAPNDIVFYRGDQFPERYRNGAFIAFHGSTNRAPYPQSGYIIGFVPFKDGQPSGLTEIFADGFARVDPIVEAGDAVFRPMSVAIGPDGSLYVGETEHGAIWRIRFTGDKASFGDAQLAAMEARKQLSHIRTPDPIRDNLQPTDLAGGALTYDTYCSNCHQSNGEGDGARFPPVAETDWVAGDKARLIGIILNGMEGDVEVNGKTYNNVMPQHSFLTDRQVAEVLTYIRENFGNRASGVTKEEVRRRRNIYE*
>MP0532_megahit_47516_1-882
MANSVEENRRRFIKSAIGTASALVLAKMAPAWAYPLGRSYGDVIHAQNVVDLHIRREDMNVAGRIARPITINGSMPGPLIRLKEGQRAKLHVSNALDESTSIHWHGIILPENMDGVPGVSFPGIKAGESYHYEYDVQQSGTYWYHSHSGLQEQLGHFGPLVIDPADGDIGADREHVIILSDWTFEDPDEVFRNLKVAEGYYNYQQRTLGDTFDDIRRQGLAKTWQERSMWNEMRMSARDLLDVTGSTYTYLMNGRDNSTNWTALYKPGEKIRLRIINGSAMSFFDFRIPGLEMT
>MP0532_megahit_48087_170-640
MNPADPRDETVSRRGVLLAGLAAAGGSVAVGNRAAAQEAKGPSVSAPTMATHGNMMTVGDVDNLANGFDPVAMLTDWDVGTTEILSDGRTLRTFQVDAEDKEIEIAPGVFFPAWTFNGRVPGPALRAKEGDRIRVVFRNLGSHPHSMHFHGIHSARM
>MP0532_megahit_51372_2-502
TDTERAQFYRETPRSNGTLLREYEMFAVDRDVEIAPGVFFPAWTYNGQVPGPTLRANEGDRIRVNFVNQGTHPHTIHFHGWHPPEMDGSMPDHEVAPGERFVYEFDAAPFGVHLYHCHSVPLKRHIHKGLYGAFIIDPPTGATATRAPADELIMILNSFDTNFDAEN
>MP0532_megahit_51528_158-565
RNPDVRAPSRQLEIHLTGNMERYMWGFDGQKMSDPADPIPFRKDERARVTLVNDTMMPHPIHLHGHFFELVTGHGDFAPRKHTVNVAPGGKMTFDVTADAPGDWAFHCHNLYHMTAGMMRVVTVRPMGEENRDAA*
>MP0532_megahit_52141_3-629
TGIDPASFPEAEPFQVVEMTDGDTLDIQVSIVRRNLNGHEVVMFGYNGQYPGPLIRAPQNATLVVRVRNDIELPTTIHWHGVRLDNQFDGVPEVTQEAIQRGESFVYEVHVPDAGMFWYHPHVREDVQQDLGLFGNLLVTSPNPDYYGPAHREEILILDDILMDEQGALPWGASSPTHALMGRFGNVMMVNGDTDHRLSVKQGEVVRFY
>MP0532_megahit_53230_3-545
GLLLRDLFLRDHNPSSTATGVIRGQRLPIPDLLTGTELDGKHVYDLIMEPGSMAYVSGQQTATWGYNGNILGPTLLMHKGDEVVINVTNRLGEPTTTHWHGLHLPTIMDGGPHQRIDDGNTWKAQYSILNEEATFWYHPHLMNKTAEHVYHGLAGLILVKDPQSELALPDQYGTDDIPLII
>MP0532_megahit_57216_3-668
GARASIEVENGLEEGTAVHWHGIRLENRMDGVPVLTQDLINPGDSKTYSFVPPDAGTYWYHSHYISQEQVARGLMGPLIVEDDAPLDLDHDITVILSDWIIDEDGSLVDEFTDMHSVAHAGYMGNFARGFLSRSEVQQGDRIRLRLINAATNRIFPLSISGVSGSVVALDGMALRQPRAASDLVLAPAQRADLIVDVTGPVGFDMPTRQEPYRLAELSISGE
>MP0532_megahit_58161_3-575
SMIVVFSTLSEVELEQKTLVTPSGALIQTTGEIINPIDYSGEPLDFDPDSFLRDFNYGKVSQLSDGTTLREFTLIAEDDKIMEISPGVFFNVWTYNGSTPGPTIRVTEGDLIRVKFINNGEKSHTVHFHGTHPAEMDGVFENVGPGGKFTYEFVAGPAGVHLYHCHVAPVEEHVSRGLYGAFIIDPKEGRE
>MP0532_megahit_65217_3-818
LTGVVPVVGAFLPAAGINPASFPEAEPSQVVEMIDGDTLDIEVSIVRRSLNGHEMVMFGYNRQYPGPLIRAPKDATLVVRVRNEIELPTTIHWHGVRLDNEFDGVPGVTQEAIQRGESFVYEVHVPDAGMFWYHPHAREDVQQDLGLFGNLLVTSPNPSYYGPAHREEILVLDDILMDEQGALPWGESAPTHALMGRFGNVMMVNGETNHQLSAKQGEIVRFFLTNVANSRTFNVTFGGAQVKLIASDVGRFERETWVESVVIAPAERYVVD
>MP0532_megahit_67521_122-667
GMNHAAAAIVTHDRSERGPGVAMRAESPQSKLDDPGIGLRDRPWRVLRYADLRHLGPSPDPREPEREVELHLTGNMERYMWSFDGVQFSLAEPIQARYNERLLITLVNDTMMNHPIHLHGMWSEVETGDDSQLPRKHTVNVQPGQKISFRVTTNALGRWAFHCHLLYHMEAGMFRVVEVEP*
>MP0532_megahit_69523_2-901
MPRHPGALGFLATPTGLASIDRRQFLRMSAGFSVLSGVGLRSQELWAFVEPADEDFAEAVEYDLAVGHLGVSFSGDSAEARAINGMIPGPLLRLKEGQDVILRVTNNLDETTSLHWHGLLVPFDMDGVPGFSYSGIEPGETFTYRFRARQSGTYWYHSHSGGQEQRGVYAPIVIDPAGDDPVEFDREHVIVLSDWTDEKPMEVLRNLKGNGGYYNYGKRTLPGFVKDLFDDAGAAIRDRDMWGRMRMDPTDLADVSGATYTFLLNGQTAEQNWTGLFRAGERVRLRIVNAAAMTYFDLKI
>MP0532_megahit_72590_16-612
YVPPGGSRTYYFEAKPDSVGTWAYHDSVGKLDEEPFVPGLTIPESGEGIERGLYGAIIVIDGTEMPVDHEVLLFLGDVGPEVTRQGSLQVINGRAAPLTPQIFLEEGERVRFRIINAGPNDAHDFSVTGHVLENVHNEQVTNGTASFEELNSVPLGSLTFGDWEMTAGAVGTYPYLCNVPGHHDAGMHGLLTVVARGA*
>MP0532_megahit_73153_213-716
SAYRRLDYPGAGLGDDGWRVLTYSQLRALERPPLRRPPTREFYLHLTGNMHQFIWGFDGKKWSESDMIRFEYGERLRINMINDTMMSHPIHLHGMWMDLYAGGDLDTNPRKHTVNVQPAELLTVDITADAPGQWAFHCHLLYHMEAGMFRTVAVVRSLEGGSINADA*
>MP0532_megahit_78449_2-538
GRQLATLSGTEFDLTIGEMLMDFTGSPRVAVTVNGSVPAPTLRWREGDTVTLRVTNTLSEDTSVHWHGILLPANMDGVPGLSFNGIRPGETHTYRFTVRQGGTYWYHSHSGFQEQRGLYGALIVEPRGPTGFRYDRDYVVMLSDWTDEDPGRVFTKLKKQSDYYNVNRRTVGDFVRDIR
>MP0532_megahit_81038_229-1368
TCPGPEIRQRQNDILRARVENGLEDGTLVHWHGIRLPNAMDGVNVLTQDVIIPNEGYEYRFPVSGSRCRNLLVSLPLPFLRTGRPRTVRPLIVEEPAPPDVDQDITAILFDIRLDDTGQFDMEFDRADFITAGRLGDLMTTFLSSEQARLGDHIRLRLINPTPDRIFEIRIDGLTGFCVAYDGMPLPELVSLGNLKLAPAQRIDIIADVTGDVILRETVPSGGEELGGIMLNGQRQIRSAPIAPLPANLVPAPGEITQTADLFMQGGAGDGAHGGFGGWAFNDVSGLPNKPLISARRDEAVQVRMVNDTAFPHGIHLHGHHFWETDQNGARTHLRDTTLVAPGETMTIVCVLDNPGAWMLHCHMLSHQADGMATWMQVS*
>MP0532_megahit_92384_2-667
SVSAPVAFADTELKHDSEYVIDGKVYGLPEAKVYREDYSGPAVVGDYLTQVPNLAKLDYEGNKTHNVRMDVFSQKVEVAPGVSYSAWTFGGSVPGPVLHVREGDRVIFKMKNRSDEEVTITKPVKNGSPFLQQVQANTYQNNQPVVNPMPHSMDFHSGTVAAEDKWRTISPGETIEFEWIANYAGTYMYHCGTSSVLMHTAMGQYGAVVVSPKDGYPTEPDK
>MP0532_megahit_94512_2-1525
RASPFLPDADSGVPEALPRQVVRLPDGGTLDLRAGFVRREVEGRSLVMLAFNGQIPGPLIEVGEKTTIFVDFTNDTPLPTSVHWHGVRLDNRYDGVPGVTQEPVQPGESFRYQIYFRDAGIYWYHPHHREDVQQEMGLAGNMLVQPLDDAYYSPVNHEEVVMLDDLLLDESGLVPFGRESSNYMLMGRFGNVFLTNGEPEYGLEVDAGDVVRFFFTNISNTRTFNLSFRSTAEPDAPPVPVKVVGSDVGKFERESMVESVVLAPAERYVVEVLFEQPGAYALTNHVQGINHRMGLFREELRLLGTVAVSGARTGADHSNAFETLRINHDVRSDIGRYRGDFGRPPDHELVLTLEVDSLPLAIEQSMLYDWVYFNPVEWTGTMPVMNWATTGAEIGWILRDGVTGAENEQIEWRFRVGDVVKIRIHNDRGAFHAMQHPLHIHGQRFLVLEQNGVPNDNLVWKDTVLLPSGSTTDILLELSNPGRWMLHCHIAEHLESGMKFVFDVEGN*
>MP0532_megahit_96254_3-584
MADRQEELGGQAHVEVSRRDLLRSGVAGAVGLAAGAGALAGIVPGDAEPKLTGAGGAHAQGLAGAHGDVNPHGFDATAFLKAFDYGRVSTLPDGQIQREYQITAVDREIEVAPGVYFAAWTYNGTVPGPTIRCTEGDRLKVNFTNGGSHPHTIHFHGIHAADMDGVFEIVEPGESFVYEFDAAPMGFHLYHCHA
>MP0532_megahit_97112_790-1287
GGFNAKVYSPHKDATVVASLKVQKTPEEQAFESGARIFRGICAACHQPNGRGNANAGYPPLVNSEWVLNESPSRAIAIVSKGLQGPIEVAGQVYNKVAMPSQGAALSDEDIANVISYIRRNGDWGDAHNLSLVTPEQVKAVRETIADRSAPWTADELVQQFPDSQ*
>MP0532_megahit_101114_1401-2618
MNNQTMYSKSRRRFITQAGATGAILGLNSLVPAFAGETLGLGLRPEQATGPIDLNITRQPLDIGGRMGDTVTISGSIPGPLVRLKEGQDAVIRVTNQLDEDTSIHWHGLLLPYEMDGVPGVSYAGIKPGETFRYAFPVKQSGTYWYHSHSGLQEQQGHYGPLIIDPIAPEPFAYDREYVVMLSDWTFENPMSVLKKLKKQSDYYNYQRRTVPELFNDAEENGWGKTVRERMVWARSRMAPTDIADVSAATYTYLINGMAPDSNWTGLFRPGERIRLRFINGAAMSYFDVRIPGLKMTVVQADGQNVQPVAVDEFRIGVAETYDVIVEPVDEAAYTIFAASMDRSGYARGTLASKAGLEAAIPPLGNPPVRTMKDMGMGAMAMPGMTSAPKDGLPAMNMKDGTMAMP
>MP0532_megahit_102840_2-661
TVTLKVTNMLPETSSIHWHGLLLPFEMDGVPGLSFDGIKPGETFTYRFPVKQSGTYWYHSHSGFQEQTGLYGSIIIDPKNPEPHAVDRDQVIVLSDWSDEDPNHIFATLKKLSHYYNFNERTVFDTLRDFRDKGVIQTLKDRHMWNTMRMSDRDLADVTGYTYTYLMNGQSPNGNWTCQFNPGERIRLRFINASAMTFFDIRIPGLDMTVIEMDGQPVKP
>MP0532_megahit_104976_2-349
MKFAPLLLFTALFAVLSAPLLAASTDSEYMADMTFTLRTAVAEGKLVYIGQGGEIDGQVNPTLRVPEDTLVQINMINGDGALHDVVAEAFEARSDRVSGEGSSSVLIFRTGKAGEF
>MP0532_megahit_110218_107-661
MVAVNRRKFLGTGASGLGLLGLAGSVPAWARGQDLLSSAARRGTDEVAGPNIDLTVARSAFSSGNRSGGAIAVNGSIPGPLLRLREGTTVRLNVHNQLEEDTSIHWHGLLVPFQLDGVPGVSFPGVKPGETFTAEFPVRQAGTYWWHSHSGLQEQAGHYGPIVVDPAGPDPVQADREYIVVLSEF
>MP0532_megahit_111079_3-470
MQSKESRLTRRAVLAGSGALAIGGGLAAVLGAGGRTPVGASTTAGRRVLKTGTTSAPLVGEASQIPVWGYNGSVPGPALRLGQGEAFEVLLENALEEKTTIHWHGVRVPNAMDGVPHLTQPPVEPGERFRYAFTPEDAGTFWYHPHQRSFEQVGRG
>MP0532_megahit_113175_1519-1995
MRTASFTATITLVIGLLFLGGILYVLIGPTTTSTFAGESDIDLTITGGELDNLFGFGDLDNELSAPGPTITIKNGQIVKIIFENIGEIPHTFRISDGNTTDSTILFNASIGDNSNPIAPGQLSTVTFQAEKSGTFHYICSIPGHADRGMIGIIIIEDE*
>MP0532_megahit_115394_3-1001
LGLNARQLLASQGHTGAPTLTGDTFHLTLGGTDVNITGQTRPATTINGGIPGPTLRWKEGDTITLKVTNLLPETSSIHWHGILLPFQMDGVPGLSFDGIAPGETFTYRFTVKQSGTYWYHSHSGFQEQTGIYGAIVIDPREAATHTEARYHADRDEVILLSDWSDEDPQHIYATLKKLSHYYNFNERTVFDTLSDFRNKGVIETLKDRQMWNSMRMSQSDLADVTGYTYTYLMNGQSPANNWTCRFKPGERIRLRFINASAMTFFDIRIPGLDMTVVAMDGQPVNPVNFHECRLGVAETLDVIVAPKADQAYTLFAQSIDRSGFVRGTLTPDA
>MP0532_megahit_121878_3-953
SLEMDEEFSYEPFLPGEKISFDSLSKAKSSSILEVANGDEITLTADIVWKMINKHKIKMYAYNGMIPGVALKMEQGSTITVNFVNNIDWNTTIHWHGLRHDIKDDGVPGVSQDPVQPGESYTYTLYFPDEGIYWYHPHVREDIQQDMGLAGNLLVNPSNINYYNQVDIEELLVLDDILIEDYGAVPFGKTHGSHSIMGRFGNVMLVNGNTDYSLNVKQGEVVRFYVTNVANVRPFNLSFGEAKIKLIGSDLGKYEREEFVDSIIIAPAERYIIEVLFSKEGTYPIENINPHGITRLGEINVNNIGETEHFKSFSELH
>MP0532_megahit_122275_1-1143
AARAHTHGRPQPVSLDGTEFDLRVGETLMDFTGAPRTALTVNGSLPAPTLRWREGDTVTVRVSNTLGEDTSIHWHGVLVPANMDGVPGLSFDGIRPGETHAYRFTVRQSGTYWYHSHSRFQEQRGLYGALVVEPLEPEPFRYDREHVVLLSDWTDEDPDRVFAKLKKQSDYYNLRRPTVGDFVRDVRDRGFGTAVADRLAWGEMRMSRADLSDVTGATYTYLMNGQAPAGNWTGLFRSGEHVRLRFINGSAMSYFDVRIPGLQMRVVAADGQHVHPVSVDEFRIGVGETFDVIVEPSGQDAFTIFAQSLDRTGYARGTLAVSPGLSAPVPDLDPRPLLTMADMGHGGMRDVGPASAMSGMPTGTPATRPGVHDAHGGAAAA
>MP0532_megahit_122304_3-1022
AGEFFYWCSVPGHRAAGMEGRILVGEPGAEARASIESDDLSHSPMDLPPAIGSRSAQNVSVSLKTTEKVGHLADGTRYKFWTFNDQIPGPFVRVRQGDRVTVELHNDKASTMIHSVDFHAVTGPGGGAEVTQVAPGKTESFAFLALKPGLYVYHCATPMVAHHITNGMYGLILVEPPGGLPKVDKEFYVMQGELYTTEPHGQRGGLSFSLDKMLDEQPEYYVFNGATDALTKTHRMEAKVGETVRIFFGVGGPNATSSFHVIGEIFDRVYHEGSLSGEPLKDVQTTSVAPGGTTMVEFQVDYPGRYLLVDHALSRMERGLVGFLDVSGEPDHDIFEPHE*
>MP0532_megahit_129947_739-2781
MTRATALRWMLALGTVAAAIVAAPNTHTHQQDATGDCAVAGRGAGPDTDLYCIELFHRPDFPDASGRAELGRVPSPFGTRVSTDGHHEFNVAVVIRGLPDPSSIGPYTTYVAWATTPLLRPMVNLGPVGNGRADLGRVGFDKFLILVTAEASADVDTYQGRLVLRGISASMRMEPEDLLQLTGIVGNQGAGEASDWPAPLPHPLVEMMPGVGDLRPAVTPYAPQTPTGGPAPSARPRDVVTLPDGGTLDLEAAVVTRTINGRTFTMFGFNGQYPGPLIRVPQDATITVNFTNRLDLPTAIHWHGIRLDNRYDGVPGVTQDPVQPGDSFRYRIHFPDAGIYWYHPHHREDIQQDLGLYGNIRVDARDPDYFGPANREAVLMLDDLLTTADGAALVPYGRERATHALMGRFGNLLLVNGEPEYRLAVERGAVVRFFLTNVSNTRTFNLSFGDEAIKLVASDVGKFERETWVDSVVIAPAERYIVEVRFPEAGAVALINGVQSIDHVYGNFFPEATALGRIMVRETPAQPDHATSFDTLRAHGDVVADIDPYRGDFDRPVDHRLLLTLAVDGLPYPLETLLNLDSIFFNPVEWSGTMPRMNWVTTTNQIQWILRDEDTGQENLAIDWSFRVGDRVKIRLRNDRTAVHAMQHPIHIHGQRFLILAQDGVAHDNLVWKDTMLVPVG
>MP0532_megahit_139247_1-501
VGEDAVGIDPMDYLTAWNFNNLPKEERKKFYKETKRKDGSLIREYWFFIEDREIEIAPGIFFPAWTYNGQVPAPTIRATEGDLIRIHFENRGTKPHTMHFHGFHTAEMDGAMKNQFINPGDTVFYEFKADPFGSHLYHCHSLPVSEHIHRGLYGTYIVDPKKDEKPK
>MP0532_megahit_139492_1-828
MLNRRRMLQTVLGTGATLGASSLLPAWAKSSSNGNLGVPSLSGTRFDLEIGQFPVRLNGKVGMATGINGTLPGPLLRLREGDDVTMNVTNRLAEDTSIHWHGLLVPFHMDGVPGVSFPGIKPGETFKYQFKVPQNGTYWYHSHSGLQEQLGHYGPIVIDPAGTDPVAYDREYVLVLSDWSFTHPHRIFDKLKKNAESLNFNRPTLSNPTGLGGMWGQMRMSPRDLADVTGETYTYLINGHSTADNFNMVFQPGERVRLRIINASAMTLFNVRLPGL
>MP0532_megahit_141318_3-554
ANTRPDFTLRAAQSANSIYKKEKSEVLTNLWTFNQKTPGPTLRFNVGDRAKVSLDNKLPQETSIHWHGVRVKNSMDGVVGLTQPGVKKGEQFLYDFEIPDAGTYWYHSHNKAWEQVARGLYGPLIVNGPEDPKVDHDLVLMIDDWQLDGVGQIREQTFGSLHDWAHAGRIGNWFTVNGMSSPSY
>MP0532_megahit_156797_1076-1849
MTTDKLGFLNRRGFMSGAVGLGSAALFQSVVPSYAYTNGAPAQTAPRVYDLTVAKKRVKVGGRRGRGVTVNGGIPGPLLRFKEGEDVTINVRNTLGEDTSIHWHGLILPNAMDGVPKVTFQGIKPGQTFTYRIPIRQSGTYWYHSHSGLQEQSGHYGPIIIDPIRPDPFKYQRDYVVMLSDWTFENPYSVLRKIKTMGSYYNFQKQTVVDFMQSVGKNGAKATFADRTRWGAMRMDPTDIADVTGATYTYLLNGKNAD
>MP0532_megahit_157779_194-2029
MINRRHLLHSALAAGAVLGSAKLLPAWARSASAGNLGIASLSGTRFDLDIDRFPVRINGRDGMATGINGTLPGPLLRFREGDDVTLNVTNRLQEDTSIHWHGLLVPFHMDGVPGLSFPGIRPGETFKYQFKVPQNGTYWYHSHSGLQEQLGHYGPIIIDPADPDPALYDREYVLVLSDWSFTHPHRIFAQLKKNPESLNYNRPTLSNPVGLGGMWGQMRMSPRDIADVSGDTYTYLINGHATVDNFNMAFQPGERVRLRIINASAMTLFNVRLPGLPMTVVQADGLNIQPVETDEFQMGVAETYDVIVAPTEARAYAFVAESIDRTGQAVATLGPRAGMKATAPALRPVPILTMRDMGMAHGDMPGMSLDAGSESGTAQPGHDMSGHDMGAMPMKPDPDGPAIQPVRIEADIKRGPGVVNIAAMAMSRLEEPGIGLEDVPHRTLTYSQLRALDMNEDHRPPGREIVIHLTSNMERYMWSFDGVKFSEVTQSIKFYEGERLRLTLINDTMMPHPIHLHGMFFDLVNGGGHHKPRKHTVTVKPADKVSVDITAEHVGDWAFHCHLLYHMHAGMMQVVSVLPAAHPEHPGVPEPEPGADMHMDHQAMNHGGHAQ*
>MP0532_megahit_160715_875-1090
TDNVMIFTFLLCYLGGTLWRCSMSSGGSVLHVYLSHVSIDAIMLGTAAHVSVTGDWNDDLMEQAQPARAIQ*
>MP0532_megahit_161130_711-1127
MVHREPADELVMVMNGFDTNFDAENEVYAVNTVAHHHLHDPIRVRVGQLIRIYLVNLTEFDLINSIHMHGMFFDVMRTGTQLKPSETTDTLMLCQGERAVIETKFRYPGEFMFHAHQSEFAELGWMGLFLAEEDRRDS*
>MP0532_megahit_163832_1-996
GLFRSGEKIRLRFINGAAMTYFDVRIPGLKMTVVAADGQNVKPVRVDEFRIGVAETFDVIVEPDGNKPYTIFAETMDRSGFARGTLAPQMGMQAGIPARRTRPVRGMADMGMMPGGMSMDGGMAKESSTGMKDMKSMSSDGMAGMTKGMEMPTKPQGKSFKHGPDKHLPGSAMVSMYATDQTANPGIGLGNDGRRVLTYKDLRSLVPYEDKRKPAREIELHLTGVMERYMWSFDGKKFSEVKGPIQFRYGERLRLILRNDTMMEHPIHLHGMWMELENGQGKYLPRKHTINVKPAERVSVRVTADAPGNWAFHCHLLYHMEMGMFRVVTVA*
>MP0532_megahit_165781_2-598
MPALNRRRFLGTSASGLGLLGLSGAMPAWARGADILAGNARKGLDEVSGPNIDLTVARSAFATGNRRGGAIAVNGTIPGPLLRLKEGTTVRLNVHNQLEEDTSIHWHGLLVPFELDGVPGVSFPGVKPGETFTAEFPVRQSGTYWWHSHSGLQEQAGHYGAIVVDPAGPDPVQADREYIVMLSEFSEMSPHTIFDKLKK
>MP0532_megahit_166846_3-563
DLTVARSAFSTGNRRGGAIAVNGSIPGPLLRLREGTTVRLNVHNQLEEDTSIHWHGLLVPFQLDGVPGVSFPGVKPGETFTAEFPVRQAGTYWWHSHSGLQEQAGHYGPIVVDPAGPDPVQADREYIVVLSEFSDMSPHAIFDKLKKGEGYFNYNQNTWTDDYPLSGEDRRMWAKMRMMPTDILDVS
>MP0532_megahit_167961_407-2638
MLNLQRLTIMALLAATAFSVETTAQIPTVSPLCADRPPVTGSQLLLRPPGERPSRAGTRPDRPASDLLCIDLFSTASGKDAVGVIGLTRPWSPFGVTVTPEGHHRHQLTAWIGGLPEPSTLGPYRTYIAWATPLELDPVIKLGVVSDGENELGEVSFNKFMVLITAEPSPEVNQRSGPLILRGRSPSSRMEAHDLMALAPSAEAGAEAIGLTENAWDLPPMYEGVPMLPGVMATRPRSSPFLPTDNADIPTAMPSEVVELPDGGTLDLFAGFVRREIKGRELTMLAFNNQHPGPLIKVEEGTTIFVNFTNETSLPTAVHWHGVRLENRYDGVPGVTQEPVQPGEAFRYQVYFKDAGIYWYHPHHREDVQQELGLAGNMLVAPISDGYYSPVNREEVVMLDDLALTHDGAVPFGLESSNYMLMGRFGNFFITNGEPEYSLEVDAGEVVRFHFTNASNTRTFNLSFRVGPEPDADTLPIKVVGSDVGKLEHEVLVESVVLAPAERYIVEVLFDEPGTYKLTNHVQGINHRMGVFLEEIATLGTIAVSGSRTVVDHQLAFETLRTNLDVVTEIDRYRSYFNRPLDHELVLTLEVDSLPPAIEQSMLYDWVYFNPVEWTGTMPVMNWSTTGAEVRWILRDTGTGDENMAVNWNFQVGDIAKIRIHNDRGAFHSMQHPLHIHGQRFLILEQNGIPNNNLVWKDTVLLPTGSSTDILLELSNPGRWMVHCHIAEHLESGMKFVINVEGN*
>MP0532_megahit_168310_178-510
MRKKIGLGILFIFAMVVGFGGNSALAGVTAKLTTAPNVPPAVKRGAETVVVHLQAKEYVGDLDEGVKYAFWSFGGTVPGPMARVRVGDSIEFHLSNAKGIPSPTISTFTL*
>MP0532_megahit_168310_648-1052
MYGLVLVEPEAGLPKVDREYYVMESEFFASEPENGIAPFDIQKGLDEHPSHVVFNGKVGGLLGDNALKAKVGETVRIYFGNIGPNGISSFHIIGEIFDKVYDGGLDGPTSKNIQTTLIPSAGATIVEFKVDVPGT
>MP0532_megahit_168938_1071-2396
MVTRRDMFRLTGGAMAGSALLAASANNATADPAYAQTVDPDGVYTPGEPNRDYTPVTTPNGTTLPFRIIDGVKVFHLVAEPVQHQFAPGLQARCWGYNGHVHGPTIEVVEGDRVRIYVTNRLEASTTVHWHGVIVPSGMDGVGGLSQRAIHKGETFKYEFSVRQYGTLMYHSHHDEMTQMGMGLMGMIVAHPRAPKTSIPDRDFVIMLSEWAIEPGTFRPDTNVMSDFNILTMNARCYPGTAPLVAQKGQRVRIRFGNLSAMDHHPIHLHGYAFQITETDGGSIPKAAQSPETTVLVPVGSTRTIDFLADNPGDWAMHCHMTHHIMNQMGHNIPNMVGANFSAVDEKMTGLLPAYMTMGTDGMGDMGKHVEMGHMAMPINSIPMVGANGPHDYITMGGMFTILKVRENLQGYEDPGWYQAPAETQAKPASTDELIRDGIET*
>MP0532_megahit_178209_5727-7031
MDGKQIYDLTMQKGSMAYVSGMQTATFGYNGNILGPTLLMHKGDEVVINVTNQLGEPTTTHWHGLHLPAIMDGGPHQRIENGQTWQARYTIMNEEATFWYHPHLEGKTAKHVYHGLAGLLIVKDPLSDLDLPDQYGIDDIPVIVQDKVIAADGSFNYPGTRFGVKGDQSLVNGAIAPVFNAPAQIVRLRLLNGSNARIYNFGFSDDRRFHQIGTDGGLLEGPAPLTRLTLSPGERAEILGDFGGEENSQVRLMSYSSELDNLNPFWNSNSLDGSDFDIMTIDVGAATANPVTVLPASLTSIGRLPEDQAVRTRPFELEMGFSGPMKINGQSMDLDRIDETIEVNDTEIWEIINKSEMPHPFHVHDIQFLILTRDGSPPPDNEAGWKDTVLVMPGKTVRIIARFSDFVDPVNPYMFHCHILEHEDAGMMGQFVVV*
>MP0532_megahit_179027_366-2012
MPHGPIRQGFDEVSGRVIDLAVEQGAIEVAGRSGHAFAVNGSVPGPLVRLKEGEAVTLRVANHLAQDTSIHWHGLLLPFQFDGVPGVSFPGIKPGETFVYELPALRQSGTYWWHSHSDLQEQTGHYGPIIIDPAGPDPVQADRDYVLLLSEFSPLHPHTIMAKLKKGEEYFNRQKTSWTDDYRLSGSDRRMWAGMRMMPTDIADVTGSTYTYLINGHAPEDSLEYLFSPGERVRLRIINGSAMSFFNIRIPGVRMSVVQADGKNVRPIEVDEFQIGTAETYDIVVEPTAEAHTVVAEAMDRSGMAVATLTSRAGARAPVPSLRDPVLLTMTDMGHGGMDHSGGDHSNMGHAPSTGGMDHGSMKMRDTSSLPPNVAVGPGIDMVSANPADRMGDPGLGLDNVGHKVLTYRDLTALEPNDDPRKPSRHMQIHLTGNMERYMWSFDGRKFNAVADQPIRFAYNERVRVKLVNDTMMAHPIHLHGHFFELVNGADRMHQPQKHTVIVQPGGSATFDLTADEPGDWAFHCHLLYHMHAGMFQVVTVASPDGEA*
>MP0532_megahit_179581_1680-3041
MKHTLSTILSIICGPGAIVFGLLSVSLGGIRAGELPYTPVVTPNGTTIEWKIVEGVKEFRLTVEEIEWEMAPGMKIKAWGYNGHTPGPTIEAVEGDRVRIYVTNRLPEPTAVHWHGVILPSGMDGLQGLTQEPIMPGETFVYEFTLKQHGTQMYHSHGDEMTQIGLGSMGFFIIHPKKRDYTIDRDYAIFLNEWFVDPGTSTPDPNVMTEFNIFTFNGRAYPGTAPLVAKTGERVRIRFGNVGQEVHPIHLHGHSFNVVATDGGDVPPSARWPETTVTVAPGQTRDIEFVANSGDWALHCHRRHHPMNAMGHDLPNVLGVSQRGVEEKIREQLPNYMAMGERGMHEMAEMQMTGPPNTLPAMSGQGPFGTVAMGGMFTVMKVREQLKKGDDPGWYPNPPGTVAWRIQTDKVKAPLKPDLGYVCPMHPDVYQTDPGSCPECGMFLIKAPEKKYD*
>MP0532_megahit_179917_357-815
MKTADPFSLPRRRFVQGLALGATGLGLGLTPGQLLARQGHTGAPTLSGDTFHLTLGGADVNITGKTRPATTINGIVPGPTLRWREGDTVTLKVTNLLPETSSIHWHGLLLPYEMDGVPGLSFDGIKPGETFTYRFPVKQSGTYWYHSHSGFQE
>MP0532_megahit_184574_3-1103
MRKILKQFLAFCIITLVPFHAFSKTYNLDIAYKSVNITGNFVKKIAINGTIPGPILRFVEGEEVEINVINNLDEDTSIHWHGILLPGEMDGVPGLNGFPGIKPGEAFTYRFKIRQTGTYWYHSHSKGQEQDGEFGALIIDFKDADPVKFDRDYVVLLSDFHEENASNILANLKMSSEYYQYARRTLTDFFYSVEKHGFRRAWENALMWGKMRMLPTDLADVTGYIFLTNGKTSEQNWTGLFKLGERIRLRFINGSAMSFFDVRIPGLEMHVVSSDGQNIEPIIVDEFRFGVAETYDVIVIPQEEKAYTIVAEPIDRTGFALSTLSPRLGLKGEIPVQRERALLTMKDMGMNHEMKHEEPMDHTNHEM
>MP0532_megahit_188355_1028-2041
MEKLELPGPRVIIALLLVLLIIVTASPSSGLLGEEFDPLANVPIEGHLGGHTEPQLACTTDDSTTVEVNLTAQATEWQFTAGTTIEAWTFGNALPGPVLCADIGDRIEVNLNNELSVPVSFHVHLPAANGSSNPESVAPGAAATYAFTATTAGAYLYHDLANGNEGIGRGLYGVLIVRDSIPEVDHEIVVLMGEFQPAYHPDTYAAVINGRAFPWMPRWNFDTDEQVRVYLVNAGPSEEHTFHIHGHRWLDADEGRPIDNKFLSPHSAVHHPELPAPEGFIPLANALAADVAVFELNASAEGEWMYHCHVYDHINAGMMGHLTVGDVESYYHGEDAH*
>MP0532_megahit_188355_2059-2499
MMALSPSTIAFVLLVLFELLTPTFLLDFGPEVSTEPEVLGHTAAHDEPDMLCDLAPGNAVRKYELTAQPTKWEIGAGHEIPIWTFNGSVPGPTICARVGDTIEVTLTNRLSTIVSFHAHGLAFDADSDGTFLSRSYVPPGGSRTYYF
>MP0532_megahit_190775_3-854
SLHDWAHAGRIGNWVTVNGMPSPSYRLKDNSRVRLRLINAANARVFDLNFTNVKPRTIALDGYPVDPFESPDLTIGPSQRVDVILDLSDKLPEFALQIITRTTPITIARFLLDKSLGQGGGALNEELITPIRPQPPDASSTSLKIPVHMQGGAMGNLKSANLNGIMTPLRDLAQKHRKVWAFNGSVGGYDHMLGTARRGQFVILDIQNDTRWPHAMHLHGHHFWVNSRLNPVKDPLSKRDTYLMQPGENAEFQFVADNPGLWLFHCHMLEHHVAGMGAVIEVT*
>MP0532_megahit_191190_1-633
MISVNRRKFLGTGAGGMGLLGLAGAMPAWARGGDLLAGNARKGLDEVAGPNIDLTVARSAFASGNRRGGAIAVNGSIPGPLLRLQEGTTVRLNVHNQLEEDTSIHWHGLLVPFELDGVPGVSFPGVKPGETFTAEFPVRQSGTYWWHSHSGLQEQAGHYGPIVVDPAGADPVQADREYIVVLSEFSEMSPHTIFDKLKKGEGYFNYNQNTW
>MP0532_megahit_191999_3-1637
MASLSRRHLIRSTVALAAASALPVPAWARGASLSRAQNGFGELSGEDIELAIGDHHFMTGGRSGHAVAVNGSVPGPLIRLREGQNVRLHVTNNLAEDSSIHWHGLLVPFQFDGVPGVSFPGIRPGERFTYQFPIRQSGTYWWHSHSGLQEQAGHYGPLVIESAKPDPRYDRDYVVLLSEFTPIHPHEIMRKLKVGEHYFNYQMQTATEGAMSGEMRRMWGRMRMNPRDISDVTGSTYTFLINGHGPADDLQFAFRAGERVRLRVINGSAMTFFNVRIPGVPMTVIAADGQDVAEVEVDEFQIGVAETYDVIVSPPDGSHAIVAEAMDRSGMGVASLTSHAGHRATPPALREPVTLTMADMGMMDHAGMAGMEGMDHSMRDTSTLPADVKVGPGLDMVSPMPMDRMDFPGLGLDKLKHRVLRYTDLKAKRMNPHREVDREMRIHLTGNMERYMWSFDGKTFTAVTDDPIRFGFDERVRVTLVNETMMAHPIHLHGHFFELVNGADHMHQPLKHTVIVQPGGTATFDLTANEPGDWAFHCHLLYHMH
>MP0532_megahit_192454_1-726
TAETYDVVVEPEAGQTYTIFAQTLDRSGFARGTLSEREGAEAHVPARSPRPLRKMPMAGHEMPMAGHEMPTAATNMPTNPVAHAEHVVGPASRTVHAKLEYAHLRALSPNVDVREPTKTVVFRLTGDMERYFWTLNDKKLSDSDPIRLQVGERVRIQFVNETMMEHPMHLHGVFMELQNGQDRAHAPRKHTISVNPLETVEAHVTYEVAGPWALHCHLLYHMATGMFARVEVTDGPLAENT*
>MP0532_megahit_200763_3-815
EGIGYNGASPGPVMRFKEGENVKINVTNNLDEMTSIHWHGLILPFDQDGVPGISFPGIKPGETFTYEFPIQQAGTYWFHSHSGFQEPDGAYGAIVIEPKKREPFRFDREYVVQLTDKHPHSGDRIMRNFKMMSDYYNREQQTVGEFFSDASKNGLMNTVRDRMAWGDMRMMKADVEDLQGFTGLINGKGPDQNWTGLFEPGERIRLRFINSSAMTYFDIRIPGLDMTVVQADGNNVQPVSVDEFRIGVAETYDVIVRPKDEQAYTIFAESM
>MP0532_megahit_203009_550-1695
HEIMRKLKVGEHYFQRDMLTATKGDMSGETRRMWGKMRMNPRDISDVTGSTYTFLINGHGPQDDLQLAFQPGERVRLRVINGSAMTFFNVRIPGVPMTVIQADGQDVDEVQVDEFQIGVAETYDVIVSPPDGSHAIVAEAMDRSGMGVASLTSHKGHRATPPPLREIPTLTMADMGMMDHSDMDRMEGMGGMDHSMRDKSLVPDDVEVGPGVDMIAPMPMDRMDFPGLGLDKVGHRVLRYTDLKAKRMNPHRLVEREMEIHLTGNMERYMWSFDGKKFTAVTDDPIRFGYDERVRVKLVNQTMMAHPIHLHGHFFELVNGADHMHQPLKHTVIVQPGGTATFDLTANEPGDWAFHCHLLYHMHAGMMQVVTVRPFPEGGAA*
>MP0532_megahit_203901_2590-3690
MKLSMTQMRNRVGPETRRWSRRAWLRLAGLGSLTGGVALTSRGSAAGESDPVSAAAPDHLGNAMGPVGRVSTEFFDPTRFLRTWNFSDLGADERARFYRETPQSDGTTLREYELFAVDRDIEIAPGVFFPAWTYNGQVPGPTIRATAGDHLRITFVNQGSHPHTLHFHGWHPPGMDGSLPAHQVMPGESYLYEFDAEPFGLHLYHCHANPLKRHVHKGLYGAFIIDPPSDVLRPPADELVMVLNGFDTNFDADNEVYAANTVASFYMQEPIRVQVGQLVRMYVVNLTEFDLINSLHLHGMFFDVFRTGTSLTPSESTDTIMFCQGERAILETTFRYPGDFMFHGHQSEFAELGWMGLFRAEGNRDT*
>MP0532_megahit_208320_3-365
EASKVETKKTPLQESIARGKSVYSKNCAQCHLPTGNGIPNSYPPLRKSDWLTKKRKESIHAVKYGLSGEITVNGKTYDNVMTPMGLSDQEVADVLNYAMNMWGNKQEKMVSSEEVSQVEK*
>MP0532_megahit_209284_3-410
TLEVAKTLHPTHVVFNGAVGALTGDNALKANVGEKVLFIHSQANRDSRPHLIGGHGDLVWNGGSFGDPPGTNYETWFIPGGSAVAALHEFVQPGVFVYLSHNLIEAVMMGAASHVIVEGDWNNDLMEQIAKPHNM*
>MP0532_megahit_209676_3-551
AVSLVAPGEEKIFRFKTLHPGLYIYQCASPIPSIPAHVANGMYGLLLVEPKHGFPRVDHEFYVFESEFYTQESAEQVLSEPKAEKKPIEPEKMEEKIEPISGKKEGFLDSFVNTFFGNSSESPEQDKNYTQKDLPDTSVKPSFDEPADSLWADKKYVLEFSLEKGLKEQPDYVVFNGRQGALL
>MP0532_megahit_210016_2136-4121
MQFFNRKQLALWDTALSTSEELAKGLSRRQFGLAAAAAFAMPKALSAHGSTQVTSQGTYNITVDPVRINTGDFQKMGVGYNRSQIPTILRFKEGEEVTINVTNNLSESTSIHWHGLIVPFRQDGVPGISFNGIAPGQTFTYRFPIQQAGTYWFHSHSGLQEPDGAYGAIVIEPRGRERIPAHRDYVVQLADKHPHPGNRILRNLKMQSDYYNRSQRTFQDLIRDARMDGLKATLKERRMWGRMRMLPSDVEDVQGFTSLINGRSTSQNWTGLFRPGEKVRLRIINSSAMTYFDMRIPGLKMVVVQADGNDVEPVAVDELRVAVAETYDVIVQPTQNKVYSIIAESMGRNGLVRGTLSPREGYAGAVPRLRPKPLLTMADMSGMMGGMGMDMGMGMGDHVMQNMTGMNHTDMTGMDHSNMQSSQQPPMPAMTPSEEKPKKKTSMAGMDHTQMQKPAMDGMDHTQMQQKKKAPMSGMNHAQMQKPAMDGMSGMDSMSGMAMSDGGDPFYVPGSGLTPVAYNGGKFLSYADLRAASPRYRHRAPSRTIVLRLTGNMERYIWSINDVKYDDAAPITLRYGERVRMRFINETMMSHPMHLHGMWSIIDAGHGPRNPIKHTVNINPAATTDIEVEADAPGQWAFHCHLSYHARAGMFRKVVVKGRAA*
>MP0532_megahit_211683_4574-6250
MRRIAATWLVYAWIATLPGSLTAQHASDTSTVGDGWRMVPMGTNMPVLPGLEGAVPMVGPFVPGTGVDASALPEARPSQVVTMSDGDTLDISVSMVRRTIEGHELVMFGYNGQYPGPLIRATKDATIIVRVTNRIQLPTTIHWHGIRIDNRFDGVPGVTQPAIQRGESFTYQVKLPDSGMFWYHPHVREDVQQDLGLFGNLLVTSSDPDYYGPAHREEVFVLDDILMDEHGLIPWGESAATHALMGRLGNVMMVNGETDHRLSVQRGEVVRFFLTNVANSRTFNVTFGGNPLKIVASDVGRYEREMWINSVVIAPAERYVVDVRFEEAGEVAISNTIQAINHFRGEFYPQIDTLSMVSVSEEAADPEISEAFETLREHREVISDIERFRPFFGKEPDHELETTLRVRDLPPSIVLAMEADTLFYPPIEWNDGMPMMNWLSTGAQVTWLLRDRDTGAENGDIRWHFDVGDVVKIRVFNTPDSFHPMHHPIHIHGQRFLVLSMDGVESQNLVWKDTAIVPVGSTMDILVEMSNPGEWMLHCHIAEHLNAGMMFSFIVSGQ*
>MP0532_megahit_212520_833-2650
MSELLVSRRRLLGAGALGAGALALPAWARGADLHGNESIRPGFDEVSGRDIALTIGEGPRVVQGRRGHAIAVNGSVPGPLVRLKEGQPVRLAVTNTLDEDSSIHWHGLLLPFQFDGVPGVSFPGIKPGETFVYDIPALRQSGTYWWHSHSGLQEQAGHYGPIVVEPAATDPVQADRDYVLLLSEFTPLHPHTIMDKLKKGEGYFNYQQNTWTDDYPLSGEDRRMWARMRMMATDILDVTGSTYTYLANGRGPEEGLEFLFNPGERVRLRIINGSAMTFFNVRIPGVKFWVVGADGQNVRPVEVEEFQIGTAETYDIVVEPTGEARTIIAESMDRSGMAVATLASRPGARASVPPLRDPPLLTMADMGMNHGTGGIDHGGDIAGMDHSSMGHDMPSQGAAAEPMGGMDMSSMNMRDTSKLPPDVKVGPGIDMVSMNPVDRMGDPGLGLDNVPHKVLNYRDLVALESNDDLRRPSRQMEIHLTGNMERYMWSFDGKKFTAVSDDPIRFAYNERVRVKLVNDTMMAHPIHLHGHFFELVNGAPADRQPQKHTVIVQPGGSATFDLTADEEGDWAFHCHLLYHMHSGMFQIVTVAPRGNQPDVKRVGED*
>MP0532_megahit_217478_2-586
YGIAIVDPIDGYSKLMVEKTAVNDNGDVTRDRQFYSADALEFSLQYQQMYLTDEGTYDATKMFAHDTVYTAVNGQPFGYVPNDIHNLLNGHPGTNIFVAQPWNSMDLHQYQSQLLFTPTGVHNRIFVENQGNEPVFFHIVGEILDRVTQGNRVQSGATETWLLGGSQNMIVDVVYDEPGIYVAVNHDYAAIYTGA
>MP0532_megahit_223881_253-924
MNMKDGTMAMPGEMPAKKQTMDSMDMSRNRGTGMSTASSPVKHGPDRHGKGNTMVAEFPSNRLSEPGDGLENNGRRVLVYTDLRSLSPYPDQRTPEREVELHLTGVMDRYMWSFDGKKFSEVDGPVHFKYGERLRLVLVNDTMMEHPIHLHGMWMELENGAGEYRPRKHTLNVKPGERLTALISADAPGNWAFHCHLLYHLDMGMFRVVSVTNDAVSSENRNG*
>MP0532_megahit_224079_1-549
QTGAATLSGNTFNLAIGGADVNLTGTTRPATLVNGSLPAPTLRWREGDTVTLNVTNYLPETSSIHWHGLLLPFQMDGVPGLSFDGIAPGETFTYRFPIKQNGTYWYHSHSRFQEQSGVYGAIVIDPAEADPEPVDRDYVMVLSDWSDEKPEQIYATLKKLSHYYNFNERTIFDTLRDFREKGV
>MP0532_megahit_227033_2-370
PDYVVFNGRQGALLRQNALRVKVGEKVRIFFGNIGPNGISSFHIIGEIFDQVYLEGAVNGVINRNVQTTLVPSSGATIVEFTIDVPGDYLLVDHSIFRIDKGAIGLISAVGDDNPEIFESIK*
>MP0532_megahit_227493_9283-11556
MKTFNTIFLLFLTSMAFAQVGTNGEDRKEEGRNIQEYNLTIEENEITLSGVTAKGMTINGGIPGPTLEFNEGDLAIINVTNKMDEETSVHWHGLILPNFYDGVPYLTTPPIKPNTTFQYRIPINQSGTYWYHSHTMLQEQKGVYGSIVIHPKEKTLDYDKDLVVVLSDWTNEKPINVLRNLKRGNEWYQVKKGTAVPLSRVIKEDALGAQFKFWRDRMEGADIADIYYPAFLANGKKVAEYPEFKTGEKVRLRFINASASSYYWMDFGGGNPMIVASDGVDVTPKYKNRFLFAIAETYDVIVTIPEGTLEITATAQDGSGNTSIRLGSGKLYPATVIDRPDKVAMMKQMATMDMKMGAPALVGNKNSNTPEVLMQKYGMKMNMDMKDGQMENEMNMEMKKDVMPMNHKMMQKDTTSFNYDTRKTYFNYDFLKAKENTTYKADIPVTDLLLNLTGNMQRYVWSLNGIPLSETDKIKIKGGEVTRITLNNLTMMHHPMHLHGHYFRVINENGERSPLKHTVNVPPMQKVVIEFYNEEYGDWFFHCHVLYHMMGGMARVFSYDTPRDERMKPYPVQNLIDETDHYYSWGAARVGSNFNELLLMSSNIRNEFGLRAEFDYNQNAEIEVNYNRYLNDWVRVYAGVNTETSTPDSYDTFNTVGLVGVKYFTPYRFNVDVSMDHQLRPRIRLDRELLIFPRIFLEGEYEYRADFGWVNELENNKSYEGETQWLIGASYILSRNFSIQGNYNNKYGWGGGLLVRF*
>MP0532_megahit_229777_2118-3539
MKLPINPISTFNPTRRRFVHGIAAGGVLASFPGLLYAMDNSKQLAYRGTAPVLTGQTIELVVDQSPVNFTGVTRMATTINGSIPAPTLRLREGDEVTIRVINRLKVATSIHWHGIILPYQMDGVPGISFQGIEPGETFVYQFKLQQSGTYWYHSHSGFQEMTGMYGALIIEPREGQSLVEQSHLDADRDYVMQLSDWTDEDPMAVFSKLKVESDVYNYNQPTVPSFFSDVSKLGLMGAFEKRQMWNQMRMNPTDLADLSSATLTYLMNGTTPAGNWTGLFQPGERVRLRFINGASNTFYDVRIPGLKMTVVQTDGQNVQPVSVDEFRFGPGETYDVMVAPQNDAHTIFAQSMDRTGYARGTLAIHEGLTDDIPALDPVKWLTMSDMMGKMNHGSGHGSEQSTMNPSEMNHSDMAMDHSQHGMSQNPLATPSQKVNHARSEYGPSVDMRVDMPNTNLNDPGVGLRDNGRRVLTLS
>MP0532_megahit_234806_485-733
MVDGVKEYHLIVEEIEWEMAPGMVIKAWGYNGQTPGPTIEAVEGDRVRFYVTNKLPEPTAVHWHGVILPSGNNKLIGIMLFS*
>MP0532_megahit_238814_2769-4382
LPETSSIHWHGLLLPFQMDGVPGLSFDGIAPGETFTYRFPVKQNGTYWYHSHSRFQEQSGVYGAIVIDPAEADPQPVDRDYVMVLSDWSDEKPEQIYATLKKLSHYYNFNERTIFDTLRDFREKGVMQTLKDRHMWNTMRMSQSDLADVTGYTYTYLLNGRSPNANWTGLFKPGERVKLRFVNASAMTFFDIRIPGLDMTVVAMDGQPVKPVRFHECRLGVAETIDVIVTPEKKQAFTVFAQSIDRSGFARGTLTPDPAMSAAVPEMDPPPLLGHTEMGMGGMAGMNHGDMEGMNHGAMDHGKMDHGAMKGMQHDDMGHGGMKHAGMQHKGMQHDGDHKVPFAFVADNPDLAPRTSAVQHLDSEYGPGVDMRAMAPAAMLDDPGIGLRERDWKVLTYADMETAGGPPDSLTPDREIVLHLTGNMSRYMWSFNGIKFADSVPLELYHGERARITLVNDTMMTHPIHLHGLWSDLELGGGRLLRKHTITVKPGEKLSYLVRADATGRWAYHCHLLYHMEAGMFREVRVVDNATTKEARS*
>MP0532_megahit_239198_22-540
MGFKKSSQQVSTPRRRFVQGIIAGGVLAAFPSVLHAASSLVAGTLTGTVPELSGEVIDLVIDESPVNFTGVVRMATTINGSIPAPTLRLKEGDDVTIRVTNNLSVPSSIHWHGIILPYQMDGVPGISFKGIMPGETFIYKFKLQQSGTYWYHSHSGFQEMTGMYGALIIEPRE
>MP0532_megahit_239324_385-2148
MSNEFNKGRRKFIKSAFTVASALAIAKVAPTWAAPQGRSFKDQILTNDEIDLTIAKSPLLVGNKVGAPITINGQMPGPLIRLKEGQRAKLNVTNRLSEDTSIHWHGIILPENMDGVPGVSFEGIKPGRTFKYRYDVEQNGTYWYHSHSGLQEQLGHLGPLVIEPKDGDIGADREHTIILSDWTFEDPDTVFRNLKVAEGYYNYQKRTIFETFEDVRQQGLEKTWKQREMWGQMRMSPRDIADVTGSTYTYLMNGRDSQMNWSALFKPGEKVRLRIINGSAMSFFDVRIPGLEMTVVAADGQPVKPVPVDEFRIGVAETYDVIVQPKQNKPYTIYAESFDRSGYVRGTLTPELGLEAEVPELRQVPERGMAAMGMGAMAMSGDMKGNSMNMKHMGGNNSHMTHKMTHKKELPVENIKIKHRESGHGAGAAMIATNPVSRLHEPGIGLEDVDHKVLVYTDLVGAHEWPDTREPERQIELHLTGNMERYMWSFDGKKFTEVDGPVQFHHGERLRLVMVNDTMMDHPIHLHGMWMELENGQYPRPRKHTISLKPSEKVSLLITADAPGSWAFHCHLLYHMKAGMFRVVNVA*
>MP0532_megahit_247587_3-884
MNSRLGSVLLSLLMSASVMAGEYNLTVDRVEIDTGDFVKDGIGYNGASPGPVMRFKEGENVKINVTNNLDEMTSIHWHGLILPFDQDGVPGISFPGIKPGETFTYEFPIQQAGTYWFHSHSGFQEPDGAYGSIVIEPEGREPFRYDREYVVQLTDKHPHSGDRIMRNLKMMPDYYNREQQTVGEFFSDVSENGLMNTVRDRMAWGGMRMMKADVEDLQGFTGLINGKGPDQNWTGLFEPGERIRLRFINSSAMTYFDIRIPGLDMTVVQADGNNVQPVSVDEFRIGVAETYDVI
>MP0532_megahit_248589_1772-2734
MNKNRFNRRRFLTGSSTLLGASMLSTLPTMANSALTKSQNVVVNSDRADHIVPILTGNEFDLYVSEKMITVNGKSSMATLINDSLPAPTLKMQEGDTVTIRVHNQLNESTSIHWHGLLVPFEMDGVPGISFDGIPAGSTFTYKFKLTQSGTYWYHSHTGFQEQTGMRGAIVIEPKGRERYPIEEDHVILLSDWTHRDPHNLLKLLKQRADFDNYHLPDFKKLLSDIAATDLEAAYDKRKMWNQMRMMPTDFTDLSGETTFTYLMNGKTTAANWSQLVKAGQPVKLRFINGSAQTIFDVRIPGLKMKVVGTDGNDVAPVDVD
>MP0532_megahit_251318_3-704
MSAKELLTTRRAVLAGSGVLALGGGAAAIFGAGGRAPVVAGTDTDNLVLKAGKTSAPLAGENAEVPVWGYNGSVPGPEIRIRQGQAFEAMLDNGLDEETTIHWHGVRVPNAMDGVPHLTQPPVEPRDSFRYAFTPQDAGTFWYHPHQRSFEQVGRGLYGPLIIEEADPPQVDRDLVWMLDDWRLNDQGQISGGFGSRHDAMMAGRIGNTITINGKPSAPLIARPNERIRLRLVN
>MP0532_megahit_251616_2305-3084
MKTIKIITLLLFTTSIFAQVGTNGNDRKEDGRPVKEYNLTIEENEMTLGGVTANAMTINGGIPGPVLEFNEGDLAIINVTNKMDEETSVHWHGLILPNFYDGVPYLTTPPIEPGTTFQYRIPINQSGTYWYHSHTMLQEQKGVYGSIIIHPKEKTLEYDKDLVVVLSDWTNEKPMNVLRNLKRGNEWYQVKKGTAVPLSRVFSEGAFGAQLKFWRDRMEGADITDIYYPAFLSNGKKLAEYPEFTAGEKVRLRFINASAS
>MP0532_megahit_254136_29-577
MQALTFNGTVPAPMIVVHQDDYLEFTIVNNSKNIFMHNIDLHASSGSLGAAGLSKVNPGQEATVRFKANRPGVFVYHCAHGGTMIPFHVVSGMNGAIMVLPRDGLKDEKGNLVKYDKAYYVGEQDFYVPQNADGSFKRYKSAAEAMGDTLEVMKTLQPTHVVFNGAVGALTGDNALTAKVGEK
>MP0532_megahit_260424_2461-2892
MKQYKLVMLLALLTVLPAMAEAKLVEYEFDINYKTVNFSGEDVQAMSVGGSIPAPTIEATVGDTLRVTFHNKMDVESSIHWHGVLLPNDQDGVPFLTTSPIRAGKSFTYEYPIIHHGTYWYHSHTQLQEQRGVYGSLVFHPKDG
>MP0532_megahit_266165_334-549
VYTEGGFGGATGKNIQTTLVPSAGATVVEFKVDVPGTYALVDHSIYRVAKGAIGHLVVEGDSNPKVIRQGK*
>MP0532_megahit_270153_240-698
RVQSAGTETWLLGGSQNMIVDLVFDEPGIYALVNHDYAAIFTGAATIFVAGLPLPNINETATAISTEKYDVIGGAVGALAYSGALGNPYDAIPPYGEQSIMHPAKNVHCMCADGVAEMQAAEGAVELWVAIPAILEESARVAAEAAAAEAEG*
>MP0532_megahit_273631_481-936
MQGIKLILLSFSRDNLVSANKSNYPCGARKLWKNTTCTWAPRLVGLLFVILVGSPAYALEAEITTAPHVPSYITRTLPETVVVKFEAREFVGALADGKQYKFWSFNGTVPGPMIRVRLGDTVEFHLTNHADSQFPHNIDIHAVNGPGGGAAV
>MP0532_megahit_275659_1-798
MNKRMNFMFTIAAIAVMGGALFGSSFTSQMTGAAFSTDVNVLQKIHDMGGLELVMPGAFAAAGNCDSDEYADRTVVEFPLTGVSIDLPRLGGGTFSAMTFSEQIPGPTLRVTQGDVVKMTLTIPEGEPTPHGNDMHASQVSAVPTFGAVQPGTSMTYCYIAEVPGVYKYHCSGVNIAAMDQHVLQGMYGIAIVDPIGGYSTLVVEKTQVNANGDVTRDRQFHSGDALEWQIQYNQMYLTDEGTYDATAMFAHQTTYTAVNGQPFGY
>MP0532_megahit_278349_4973-6796
MLTMNRRSLLGAGAGAAGLLGAAAFTPAWARGASLNGRHIRAGFDEVSGASIDLTIGEGPRVVQGRRGHAIAVNGSVPGPLVRLKEGEAVRLNVTNTLDEDSSIHWHGLLLPFQFDGVPGVSFPGIRPGETFTYDLPPIRQTGTYWWHSHSGLQEQAGHYGPIVIEPAGPDPVQADRDYVLLLSEFTPMHPHTIMDKLKKGEGYFNYQRTTWTDDYPLSGEDRRMWAEMRMMPTDILDVTGSTYTYLANGHGPMEGLEFLFNPGERVRIRVINGSAMTFFNVRIPGARIHIVAADGQNVRPVPVEEFQIGTAETYDFIVEPTGEAMTIVAESMDRSGMAVATLASRPGARAPVPALRDAPLLTMADMGMSGMDHGASGEMDGMNHAAMGHGPQNPASTQQPEPMEAMNMEGMNMRETSMLPPDVEVGPGIDMVAMNPVDRTGDPGIGLDKVPHRVLTYRDLVALEPNDDLRTPSRQMEIHLTGNMERFMWSFDGKKFSSVSEDPIRFAYNERVRVKLVNDTMMAHPIHLHGHFFELVNGAPADRQPQKHTVIVQPGGSASFDLTADESGDWAFHCHLLYHMHAGMFQIVTVAPQGDAPEQERVGEHG*
>MP0532_megahit_278463_1-642
LQKIHAMGGLELVMPAAFAEAGNCDSDEYADRTVVEFPLTGVSIDLPRLGGGTFSAMTFSEQIPGPTLRVTQGDVVKMTLTVPEGEATPHGNDMHASQVSAVPTFGAVQPGTSMTYCYIAEVPGVYKYHCSGVNIAAMDQHVLQGMYGIAIVDPIDGYSKLMVEKTAVNESGDVTRDRQFYSADALEWQIQYNQMYLTDAGTYDATAMFAHQTT
>MP0532_megahit_278530_2-325
MKKLLYISLTSILLVACKNEKTTNSDTVSEASKVETKKTPLQESMARGKSVYSKNCAQCHLATGNGIPNSYPPLRKSDWFTKKRKESIHAVKYGLSGEITVNGKTYDN
>MP0532_megahit_279994_3-680
TKTYIKSQFAHLITMNKRINFMFTIAAIAVMGGALFGGTFTAQLNATAFDVKSDIDALQKIRDMGGLELVMPGAFAAMGDCDSAEFAGRTVVEFPLTGISITLPTGLAGDFNAMTFSEQIPGPTLRVTQGDVVKMTLTVPEDEASPHGNDMHASQVTAVPTFGAVYPGTHKTYCYIAEVPGVYKYHCSGVNVAVMDQHVLQGMYGIAIVDPIDGYSKLMVEKTAVN
>MP0532_megahit_280912_3-101
IEAVMMGAASHVIVEGDWNNDLMEQVAKPHNF*
>MP0532_megahit_280959_3910-4443
MARSSIISHPLSRRQVLKGGAALGIGSAAAMGLTPAWANPWGRTNVYAQGVEEGPEVSLAIRRESLPIDGQEAQPITINGTSPAPLIRLKEGQDAVLRVTNLLDEPTSIHWHGLILPPEMDGVPGVSFAGIAPGETFTYRFPVRQNGTYWYHSHSGLQEQLGHAGPLIIDAAEREPIR
>MP0532_megahit_287040_11860-13299
MTLNRLISRRHVLCTGAAFTAISALSPARVAMAGPTEDPFLLRAAAGQAALRPAPYGSTDVWSYNGSLPGPEIRVLQGDRIRVLAENGLNEGTTVHWHGIRTPNAMDGVPFLTQDPIPVGGKFLYEFDALDAGTFWYHPHQRSSEQVGRGLYGPLIVEEADPIRVDRDLTWMLDDWRMTREGQIAGDFGSRHDAMHGGRIGNSVTINGQMPERISVRSGERIRLRLINAANARIFGLNFGGLAPVVVALDGQPVSPHVPDDDIVVVGPAMRVDLVIDMTGKPGDALTVTDAFYEGLEYRLVDLAYGPDRLRDSVPDWSMALPPNPLAEPDMQAATRHQIVFNGGMMGQMMMGGGMGSMMEQMREGNMWFINGKAATGHMMDPLLLLQQGTSHVLQMDNRTAWHHPMHLHGHSFRVIARNGQPTRHREWQDTVLLAPEERVEIAFVADNPGDWMFHCHILEHQAAGMMGIIRVDPGTTKT*
>MP0532_megahit_287435_6019-7065
MIAVNRRKFLGAGAGGMGLLGLAGAMPAWARGADILAGNARKGLDEISGPNIDLTVARSAFATGNRRGGAIAVNGTIPGPLLRLQEGTTVRLNVHNQLEEDTSIHWHGLLVPFQLDGVPGVSFPGVKPGETFTAEFPVRQSGTYWWHSHSGLQEQAGHYGAIVVDPAGPDPVQADREYIVVLSEFSEMSPHTIFDKLKKGEGYFNYNQNTWTDDYPLSGEDRRMWAKMRMMPTDILDVSSAAYTYLLNGHGPLDNLEYLFRPGERVRLRFINAGAMTFFNIRIPGLPMTIVQADGQNVEPVEVDEFQIGVAETYDVVVTPGAQQAYTLVAESMDRSGMGIATLASAPGA
>MP0532_megahit_288227_16643-19072
MRTSLFIYFAFLFAVGLQAQTEPSVEGNVDNLPVREYTLTLREEAVNKAGKEVMGMTINGQIPGPTLEFNEGEYAVIYVKNEMSVESSIHWHGLLLPNFYDGVPYLSTPPIEPGKTLKYEFAIKQNGTYWYHSHTMLQEQSGVYGPIVIQPKEKTDLEYDKELVLLLSDWTNEKPRDVMRFLKRGTEWYNIRKGTATPLNQVIKRGALGAQFNFWRQRMESADIADIYYPAFLINGEQKVEYPEFKPGEKVRLRIIDGSASTSFWMTFGGEDPLLVSADGKDVVPVEKNKTFIAVAETYDFIVTIPETGKLEFKIMAQDGSGTATAYLGQGTIVAAADVPKPDKIGMMQQMAKMKMRMGAPALKFRPGKVDPYKMAEDWGMQMDGTMQMEGMNDMAPNAGSEGMGNMNREKSNMKKDSMQMDHSKMAKMDPPAGRAGMEKDPERKGQTRMDDMKMADMGGMKMGETGDMQGMSLFSQYNYDYLKAPEKTNYDPDVPVTEILLNLTGNMQRYVWSMNGVPLSEADKIKIKGDEVTRITFNNLTMMHHPMHLHGHFFRVINENGEYSPLKHTVNVPPMQKVTIEFYGNEYGDWFFHCHILYHLVGGMSRIVSYGTPRDPRLEEYPVSKLIDETDQYYSWGMVDAASNMTALNLVSSNIRNQFSLRAEYGWNKNMEVEAAYDRYLYDYLTVFGGVNIENGMEDSLEEITTTAIAGIRYLTPYLFTLDVRMDSKLRPQISLSRAISIFPRTILFGTYEYQADFGWVDELPQGDNFKKEITWSTGIEYFLSKNFSLMGSYDNRFGAGGGLSLRF*
>MP0532_megahit_288227_38804-40405
MKTLLSTFCAMLFIVTIQAQTANKSEENIDNWPERVYNLTIDYETVNYTGKEVKAMTINGGIPGPNLEFTEGEFAIINVTNNMDEETSVHWHGLILPNFFDGVPYLTTPPIRPGETFQYKFALKQSGTYWYHSHTGLQEQRGVYGSIQINPKETELEYDKDLVLVLSDWMDENPKSQLKNLKRGNEWYLIKKNQVQSWDKVIAKGATGAKLKMMWQRMPDMAILDNYYDLFFINGKAEQQYPEFQPGERVRLRFVNAAAASYFWLTFGGEDPLLVSADGLDVVPVKKNKTLIGVAETYDFIVTIPDNGKLEIRATSQDGSGQASAYLGTGEILQAPIVPKPDLIKQMKEMMSMGMKMGAPAAKFNPSKNDSIKKMKKYAMEMDGMQMDMKDDKMKHDKMMNMKKDSSKMDHDKMNHGDMQMQNEKMEMKDGMKMGYMVPQEKVIGDNKKTGGNPEFNYNYLKAPGKTEFENGKPIREMLFNLTGNMNRYVWSINGVPLSETDKIKINQGEVVRITLNNMTMMHHPMHLHGPFF*
>MP0532_megahit_290236_2-283
MSEHDETIYRTSPGRVGKMMAILVGTVVVGAIIFFALGDYWISELSPAGQAFAGITDEPAAPAVAQTGADIPITLDFIESKDFRTLAFNALPGE
>MP0532_megahit_291019_1-609
MIVRWGLYLFCLCIFSMPLNTNAKEVKYNIDIDYKTVNFTGKEVQALTVGGGIPAPTIEATIGDVLEVTFNNKMDIETSIHWHGILLPNDQDGVPYLTTQPIKAGTSFTYRYPIIHHGTYWYHSHTGLQEQRGVYGALVFHPKKEKVPAKHDYVVVFSDWTNESPDRVMANLKKDGDYYALKKGSVQSWLKVLQNGKEAVINR
>MP0532_megahit_291888_2-400
PEPVPEPIVEPVPEPIVEPVPEPIVEPVVEPEVIEIQILEGKVEIIIENIKFIPNEIIIRVGTIVTWINKDNSDPLYPEHTVSIDILEINSPEIVFGGGSNEEWSYTFVEIGEFSYHCTIHPWMTGKIIVVD*
>MP0532_megahit_292429_3-914
IAAMDQHVLQGMYGIAIVDPLDGYSKLVVEKTQVNESGDVTRDRQFYSAEALEWQIQYNQMYLTDAGTYDATAMFAHQTTYTAVNGQPFGYVPNSIHNLLNNGDMDKNIFVAQPWNSMDLKQYQSQLLFTPTGVHNRIFVENHGNEPVYFHIVGEILDRVTQGSRVQSAGTETWLLGGSQNMIVDLVFDEAGIYALVNHDYAAIFTGAATIYVAGLPLPTINETATALGVVQGAVDTGMYAGVLGNPYDAIPPYGEQSIMHPAKNVHCMCSDAVAAAQAESGAVELWVAVPAILEAAAAAAEE*
>MP0532_megahit_292676_2-532
TLREFTIIAEDDKIMEIAPGIFYNVWTFNGQVPGPTIRATEGDLVRIHFTNNGSKEHTMHFHGNHPAEMDGIFEIVGSGGGQFTYEFIAGPVGVHPYHCHVMPVEEHIGHGLYGVFIVDPKEGRQQADEMVMMLNGFDTDFDGENNLYAANTIPFYYQHHPIQINTNELIRVYVVNM
>MP0532_megahit_293223_2-493
METLSLENGPYHSIRSVDNIFSTGSMVSADMGFYDNVFTYGVYEYYDDFDESLTGKFIISKPTNSININEGTVSSPECADNYSCYDTFAAQVDVGEKVTWQNQDTEVHTITSGTPAVGPDGLFHSGLIENYMYFYHTFDEPGTYDYFCMIHPWMQGKVVVGET*
>MP0532_megahit_296423_1096-3576
MCLVLLLLTFNVKIILYMKTSQLTFFALLLALVLQAQTEKSVEGNVDNLPVREYTLTLREEQVNKAGKPVMGMTVNGQIPGPTLDFNEGEYAIIYVKNEMSVESSIHWHGMLLPNFYDGVPYLSTPPIEPGKTLKYEFAIKQNGTYWYHSHTMLQEQSGVFGSIVIQPKDKTLEYDKEQVLVLSDWTNEKPRDVMRFLKRGTEWYNIRKGTATPLNQVIARGALGAQVDFWRQRMESADIADIYYPAFLINGEENVEYPEFKPGEKVRLRIIDGSASTSFWMAFGGPDPLLVSADGKDVVPVKRNKTFIAVAETYDFIVTIPENGKLEFKIMAQDGSGTATAYLGQGPIVAAPDVSRPDKIGMMQQMAKMKMKMGAPALKFRPGKDERYQMKEKWGMQMDDNMQMEGMKEMNMDMMNGDKSNGKDMEMKKDEMDGMQMDMKKDSMQMDRSKMAGMDTKMKEASQMEDMNKTNPTAGREVMDEADGMQGMAMFSQYNYDYLKSPEKTSYDPDVPVSEILLNLTGNMQRYIWSMNGVPLSEADKIKIKGDEVTRITFNNLTMMHHPMHLHGHFFRVINENGEYSPLKHTVNVPPMQKLTIEFYGNEYGDWFFHCHILYHLVSGMARIVSYDTPRDPRLEEYPVSKLLDETDQYYSYGMIDAASHMTTLNLISSNIRNQFSFRGEYGWNKNMEVEAAYDRYLYDYLTVFGGVNVENEMEDSLDEITTTAIAGVRYLTPYLFTLDVRMDSKLRPQISLSRAISIFPRTILFGMYEYQADFGWVDELPQGDNFKKEITWSTGIEYFLSKNFSLMGSYDNRFGAGGGLSLRF*
>MP0532_megahit_299267_1339-2718
MGFKKSSQQVSTPRRRFVQGLIAGGVLAAFPSVLHAASSLVAGTITGTVPELSGKVIDLVIDESPVNFTGVVRMATTINGSIPAPTLRLKEGDDVTIRVTNKLSVPSSIHWHGIILPYQMDGVPGISFKGIMPGETFVYKFKLQQSGTYWYHSHSGFQEMTGMYGALIIEPREKDIISADNEHVIQLSDWTDDDPMALFRKLKIQSDVFNFNQPTVPEFFDDVSNSGVSNALQRRKMWNQMRMNPTDLADLSASAMTFLMNGSTPMSNWRGMFKVGEKVRLRFINGSSNTFFDVRIPELKLTVVQADGQNVEPVTVDEFRFGPGETYDVIVEPKNDAYTIFAQSMDRSGYAKGTLSSSPNIDAPVPALDPVEWLTMTDMMGNMTHGGEHSAMAGMAGMSGMNSKEMDHSAMEHGAMAMDHSKHGMSENPLAVASPKVRHAKTEYGASVDMRVDMPRTNLD
>MP0532_megahit_299800_5397-6572
MNNQSQIIQLSKTVILILSVFSILINSQLLGKNPPEDPPFMPVITPNGSTLSWTMVDGFKEFRLIVEEIEWEIAPGMVIKAWGYNGRTPGPTIEAIEGDHIRIYVTNKLPEPTAVHWHGVILPSGMDGIQGLTQPGIQPGETFVYEFELKQHGTQMYHSHGDEMTQIGLGSMGFFIIHPRIRKQPIDRDYAIFLNEWFVDPGTRTPNANVMTDFNIFTFNSRAFPGTAPLVAKTGDRVRVRIANVAQETHPIHLHGHSFKVVATDGGDIPSSAQWPETTVLVAPGQTRDIEFIANPGDWALHCHRRHHPMNAMGHDIPNVLGVNQDGVEEKIRDLLPNYMAMGEKGMHEMVEMNMEGPINTLPMMGGEGPFGKVAMGGMFTIFKVRNFLPDG
>MP0532_megahit_300195_1-207
MFTVAAIAVMGGALFGSTFTAQLNATAFDVKSDVSALQKIRDMGGLELVMPAAFAVSGACDDASFEGRT
>MP0532_megahit_301006_38111-39925
MNNSFNDGRRRFVLGAMTASAAAALTKVSPLWAAPAGRHFKDQVLTDDIKNLTIAEANLAIGSKTGLPITINGQMPGPLIRLKEGQRAQLNVTNRLEQDTSIHWHGIILPAGMDGVPGVSFAGIKPGQTFNYAFDVVQNGTYWYHSHSGLQEQRGHLGPLIVEPADGDIGADREHTIILSDWTFADPHDVMRKLKVAEGYYNYQKRTIFDTLEDVEKKGLSETWKERAMWGAMRMSPRDIADVTGSTYTYLMNGRTPEDDWQALFNVGEKVRLRIINGSAMTYFDFRIPGLEMTVVAADGQPVKPVNVDEFRIAVAETYDVIVQPKERKAYTFFAESFDRSGYARGTLTPSIGMTAAIPPQRTITERGMAAMGMDMSGMDGMNTQKSGGMKKGKASSEMEMKKMAQHGEHTMHSNMMQGDMKSSRVLPVEKIDIVHSEDGHGQGAAMIAQNPRPRLDEPGIGLEGSPHRVLVYADLIGEHGWPDEREPERQVELHLTGNMERYMWSFDGKKFSEVDGYVRFNFGERLRLVLVNDTMMDHPIHLHGMWMELENGQYPRPRKHTISLKPGEKVSLQISADAPGEWAFHCHLLYHMEAGMFRVVQVA*
>MP0532_megahit_306488_2-448
KAQDPLYEDREPTREIELRLTGNMERYTWSINGVKYEDADPIRLKYGERVRFKFVNETMMTHPMHLHGMWSILDVGAGQWNPIKHTVSVNPGTTVYMETEVDEPGQWAFHCHLSYHAAAGMFRKVIVEGGPESTQAKTGVVAEDGGEA*
>MP0532_megahit_310070_1218-2576
MNNQSAGLQINRVAGMVLTVVLSVINTQLFGGSLPKDASYTPVITPNGSTLPWKMVDGVKEFRLVVEEIEWEMAPGMVIKAWGYNGQTPGPTIEAVEGDRVRIYVTNKLPESTAVHWHGVILPSGMDGVSGLTQPGIQPGETFIYEFDLKQHGTQMYHSHGDEMTQIGLGSMGFFIIHPRKRENHIDRDYAIFLNEWFVDPGTSTPDANVMTDFNIFTFNSRVFPGTAPLVGKTGERIRIRIANVAQESHPIHLHGHSFRVVATDGGDIPELAQWPETTVLVAPGQTRDFEFIANPGDWALHCHRRHHPMNAMGHDIPNVLGVNQDGVEEKIRKLLPNYMAMGEKGMHEMAEMNMEGPPNTLPMMGGEGPFGTVAMGGMFTILKIRDNLADGEDPGWYPNPKGTVASTVMPKLPVKKESQSLFVCPMHPEVSLSYRGRCSKCGMNLVEENKK*
>MP0532_megahit_311298_70-906
DYGKVSHLEDGTTLREFTIIAEDDKMMEIAPGIFYNVWTFNGTVPGPTIRATEGDLVRIHFTNNGSKQHTMHFHGNHPAEMDGIFEIVGSNGGQFTYEFIAGPVGVHPYHCHVMPVEEHIGHGLYGVFIVDPKEGRQQADEMVMMLNGFDTDFDGENNLYAANTIPFYYQHHPIQVNTNELIRVYVVNMLGLDPINNFHLHGTLYEYYPTGTDLIPSEFTDMTTFSQSERGILEFEYEYTGRYMFHAHLTEFSEKGWTGLFYVKDSSQLNTEIYDYGS*
>MP0532_megahit_312840_2560-4359
MLNKLNKDRRRFVKSAALTLGGTALLRQISPAWANPEGLSHAGQELKPSFGNNVVSGENINMMISRQHKRIASAAGLPITINGSSPGPLVRLKEGQHVTINVTNNLLESTSIHWHGLILPYTMDGVPGVSFPGIAAGSTFTYEFDIEQNGTYWYHSHSGLQEQLGHLGPMVIEPKDGDIGADREHTIILSDWTFEDPHDVFRHLKVAEGYYNYQQRTVENTIKDIKSQGLINTVKERAMWSRMRMNPRDILDVTGATYTYLMNGRDPQTNWTALYKPGESIRLRLINGSAMTYFDFQVPGLDLTVVAVDGQPVKPVTVGEIRIAVAETYDVIVKPKDTKTYTIFAQSMDRSGYARGTLATSVGKEASIPALRPMPELGMDAMGMSGMADMDSMDATNNKETYGGQENHGPNHSMAAMQNQVVPVDGIPITHSPDGHGPGASMIAKNPISRLDDPGIGFDGVSHKVLVYSDLTGAKQWPDNREPTQTIELHLTGNMERYMWSFDGKKFTEVDKPIHFKYGERVRLILVNDSMMYHPIHLHGMWMELENGNSPSPRKHTISLKPSEKVSLLINADAPGNWAFHCHLLYHMDAGMFRVVNVS*
>MP0532_megahit_314558_1432-1899
MKKLLSIAVILGAMACKSDKKQETTEEEETYTIPADNGSAQKTPLDESIARGKKIYSQLCVTCHLPTGQGIPGTYPPLDGSNWLKEKRTESIRGVKYGMQGPITVNGKEYDNVMTPMGLSDQEVADALNYVMNSWSNKIDDMVTEEEVAAVEKPE*
>MP0532_megahit_317137_74912-76819
MSETNSSRRRFLCGAVTSLSAMSLYQAAPRWAHAQGTTGGVASNQPVALRIDQRPFSFNGNSAKSITINGQMPGPLLRFTEGQRAVIDVTNNLQEDTSIHWHGIILPANMDGVPGLSFAGIRPGQTFRYEFDINQSGTYWYHSHSGLQEQIGHLGPLVITPADGDIGADREHTILLSDWSFEDPHDIFRNLKVSEGYFNYQKRTIFDTLKDVEEKGLMDTWQVRKMWNDMRMDPRDIADVSASVYTYLMNGRDSVMNWEALFKPGEKIRLRLVNGSAMTYFDFRIPGLTMTVVAADGQPVKPVAVEELRIAIAESYDVIVEPVGNQAYTLFAESMDRSGFVRGTLTPKAGLTAAIPPRRTITERGMDAMSMDHEGMDHGSKDHSKMNHDMPSMDHSKMNHDMPSMDHSTMNHDMPAMDHSQMNHDMPAMDHSQMNHDMPSMALSGHMPLKVPVNDIPIHHDEDGHGPGAAMIAANPRSRLDEPGLGLENNGRRVLVYQDLVGAQSWGDERKPTRNLELHLTGNMQRYMWSFDGVKFSEVDGPIHFTHGERLRLILVNDTMMDHPIHLHGMWMELENGQSPRPRKHTISVKPAEKVSLLITADAMGEWAFHCHLLYHMDAGMFRVVKVSHGGHHHE*
>MP0532_megahit_320330_2-835
YGKVSHLEDGTTLREFTIIAEDDKMMEIAPGIFYNVWTFNGSVPGPTIRATEGDLVRIHFTNNGSKQHTMHFHGIHPGNMDGIFEIVGSNGGQFTYEFIAGPVGVHPYHCHVMPVEEHIGHGLYGVFIVDPKEGRQQADEMVMVLNGFDTDFDTENNFYAANTIPFYYLHHPIQIKMNELVRIYVVNMLGFDLTNNLHLHGNLFYYYPTGTDIVPSYYTDMITFSQGERGILEFEYNYPGKYLIHAHQVEFSEKGWMGIFLVKDGSELDKEVYDYGS*
>MP0532_megahit_320773_19539-20891
MAMADPTGDPFVLRAASGQAALRPSPYGPTNVWSYNGSVPGPEIRVRQGDRVLVLAQNGLDEGTTIHWHGIRTPNAMDGVPFLTQDPIPVDGDFLYEFDALDAGTFWYHPHQRSSEQVGRGLYGPLIVEEVDPIRVDRDLTWMLDDWRMTRAGQLSDDFDNRHDAMHGGRIGNSVTINGQIPERIAVQSGERIRLRLINAANARIFGLDFGDFEPVVVALDGQPVTPHAPDGDIVVIGPAMRVDLVIDMTGKPGEVVTVTDAFYEGLEYRLVDLAYGPDKLRDSVPDWPMDLPPNPLAEPDMASAARHQIVFNGGMMGQMMMGGGMGSMMGQMREGNMWFINGEAATGHMMDPLLVLPLGTSHVFEMDNRTAWHHPIHFHGHSFRVIARNGQPTRYREWQDTVLMAPEERVEIAFAADNPGDWMFHCHILEHQAAGMMGVIRVEPGTTKT*
>MP0532_megahit_322606_40855-42213
MMNRRQLLGAGAAGATLVSSQAWGKTLNMGLPEAAHMDSAATAVTARPSTGVDYTPVVTLNGWTLPYRMNNGVKEFHLVAEPVERELADGMIAHLWGYNGQSTGPTIEAVEGDRVRIYVTNKLPENTSVHWHGLILPSGMDGVVGLSHPGIKPGKTFVYEFDLTKSGTFMYHPHADEMVQMAMGMMGMFVVHPKDPTFMPVDRDFLIMLNAFDIDPGTYVPRVMTMNDFNLWTWNSRIFPDIDPLVVNKGDRVRVRVGNLTMTNHPIHMHGYDFKVTCTDGGWVPESAQWPEVSIDIPVGAMRAYEFTADHLGDWAIHCHKSHHTMNAMGHDVPTFIGVDKSQLTPKMRSFKPGYMPMGTAGMGDMGKMSMELPENTIPMMNGWGKHGPIEMGGMFSVVKVRDGIAPDDYSDPGWYDNPPGEEAYEWTGELPEFATNNSPKTILTPKPTQKG*
>MP0532_megahit_324225_1097-2731
SPVNFTGVVRMATTINGSIPAPTLRLREGDDVTIRVTNKLSVPSSIHWHGIILPYQMDGVPGISFKGIMPGETFVYKFKLQQSGTYWYHSHSGFQEMTGMYGALIIEPREKDIISADNEHVIQLSDWTDDDPMDLFRKLKVQSDVFNFNQPTVPEFFDDISNSSVSNALQRREMWNKMRMNPTDLADLSASAMTFLMNGCAPLTNWRGMFKAGEKVRLRFINGSSNTFFDVRIPELKLTVVQADGQNVEPVTVDEFRFGPGETYDVLVEPKNDAYTIFAQSMDRSGYAKGTLSMAPNIDAPVPALDPVEWLTMTDMMGNMAQGGEHSAMAGMADMSGMNSNKMDHSAMGHGAMAMDHSKHGMTKNPLAVASTKVRHAKTEYGASVDMRVDMPRTNLDDPGIGLRKNGRRVLTLADLHSLEGITNQQEPEAEIELHLTGNMERYSWSFDGLEFGKSTPVHMKHNQRLRVILQNDTMMTHPMHLHGMWSDLENEKGDVQVRRHTIPVQPAQRISFLTTPHDVGRWAWHCHLLFHMDAGMFREVVVS*
>MP0532_megahit_325716_3-929
LYKYHCSGVNVAAMDQHVLQGMYGIAIVDPIGGYSKLMVEKTAVNDNGDVVRDRQFYSPDALEFSLQYNQLYLTDGNYDQTKMFGHQHTLTTVNGQPLGYVPNEIHNLLNQSGDIFFLQPYNSMDLHQYQSQLLFTPTGVHNRIFVENQGNEPVFFHIVGEILDRVTQGNRVQSHGTETWLLGGSQSMIVDIVYDEPGIYVAVNHDYAAIYTGAVSIIVAGLPLPAINETATALGVVGAAVDAGSYAGVLGNPYDSIPPYGAQSIMHPAKNVHCVCSDAVAQAQADSGAVELWVAVPAILAAAAEAAE*
>MP0532_megahit_326570_3-344
MNKRMNFMFTIAAVAVMGGALFGSTFTAQLNATTFDVKSDVSALQKIRDMGGLELVMPAAFAASGACDDASFEGRTIVDFPLTGVSIDLPTGLAGTLHAMTFSEQIPGPTLRVT
>MP0532_megahit_326775_306-2120
MKNSIDNGRRRFVLAALTSSAAAALTNVSPLWAAPVGRHFKDQVLTGDIKNLNVSKAQLPIGSNMGSPITINGQMPGPLIRLKEGQRAHLNVTNHLNQDTSIHWHGIILPPDMDGVPGVSFAGIKPGETFKYAFDVEQNGTYWYHSHSGLQEQLGHLGPLVIDPADGDIGADREHTIILSDWTFSDPHDVMRKLKVAEGYYNYQKRTIFDTLEDVKKKGLADTWEERAMWGAMRMSPRDIADVTGSTYTYLMNGRTPQDNWQALFKVGEKIRLRIINGSAMTYFDFRIPGLEMTVVAADGQPVKPVNVDEFRIAVAETYDVIVQPKERKAYTFFAESFDRSGYARGTLTPSIGLTAEVPPQRVITERGMAAMGMDMSGMKGMNMDKSKVDSSGMAAPKGEMKGMGQHSAHTMHGTQMEGEMTPSKKLPVESIDIVHSEDGHGAGAAMIAKNPSSRLDEPGIGLEDSPHRVLVYTDLVGESPWPDEREPERQIELHLTGNMERYMWSFDGKKFSEVDGYVRFNYGERLRLILVNDTMMDHPIHLHGMWMELENGQYPRPRKHTISLKPGEKVSLQISADAPGEWAFHCHLLYHMEAGMFRVVQVA*
>MP0532_megahit_327220_216-1751
MKSRLGSVLLSLLMSTSVMAGEYDLTVDRVEIDTGDFVKEGIGYNGASPGPVMRFKEGENVKINVTNNLDEMTSIHWHGLILPFDQDGVPGISFPGIKPGETFTYEFPIQQAGTYWFHSHSGFQEPDGAYGAIVIEPEGREPFRYDREYVVQLTDKHPHSGDRIMRNLKMIPDYYNRKQQTVGEFFSDVSENGLMNTVRDRMAWGNMRMMKADVEDLQGFTGLINGKGPEQNWTGLFEPGERIRLRFINSSAMTYFDVRIPGLDMTVVQADGNNVQPVNVAEFRIGVAETYDVIVRPREAQAYTIFAESMGRSGYARATLAPEEGMEAAVPQLREPARLTMADMGGMPGMDHGSMAGMDHGSMDMSGTDGMSGMGDPSMKGMDHSGMAGMDHSNMQEMDHSGMQEMDHSGMAGMDHDSMEMPKGGASDPFYAKGSGLVPVAANGGKFLSYADLKAQNPLYEDREPTREIELRLTGNMERYIWSINGVKYEDADPIRLKYGERVRFKFVNETM
>MP0532_megahit_327665_1-486
GEILDRVTQGNRVQSHGTETWLLGGSQNMIVDVVFDEPGLYVGVNHDYAAIYTGAVTIWAAGLPLPNINETVTAISTELYPVIDGAVAAGSYAGALGNPYDAVPPSGPQSIEHPAKNVHCICTDAVAQAQADSGAVQLWEAIPAILAESARVAAEAAEAEG*
>MP0532_megahit_328498_2-973
MSDRHFYAGVSRRRFIQGAATMGLLAGFDSLLPAYARGQLDNTNAFHTVRNGADIYDLTVARTPLKIGGTVSEQPITINGTLPAPLVRLKQGREAILRVTNTLPEATSIHWHGLILPYQMDGVPGVSFPGIMPGETFEYRFPVEQHGTYWYHSHSGLQEQLGHYGPIIIDPAEPESVAYDREYVVVLSDWTFDSPEDVFRNLKVAEGYYNYNQRTVSDFFKDVETMGWDAAWSKAGMWGRMRMSPRDILDVTASEYTYLMNGSPSASNWTGLFRPGEKIRLRFINASAMTFFDVRVPGLPMTVISADGQPVQPVETDEFRIGVA
>MP0532_megahit_328663_3-617
MSDRHFYAGMSRRRLIQGAAAMGLLAGFDSLMPAFARGNLDNSNVYHTVRDGADVYDLTIARTPLTIGSKLSKQPITINGTLPAPLIRLKQGREAIMRVTNTLAEATSIHWHGLMLPYQMDGVPGVSFPGIMPGETFEYRFPVEQHGTYWYHSHSGFQEQLGHYGPIIIDPAEPEPVSYDREYIVVLSDWTFDSPADVFRNLKVF
>MP0532_megahit_329183_2-166
GNPYDSVPPLGPQSIPHPALNVHCMCSDAVAQAQADAGAVKLWEAIPAILAAAG*
>MP0532_megahit_329332_191-1648
MNKTMLNRRRFLTGSSTLLGASMLSTLPSIANSALGKGQQNVAVNSDKADHIVPILTGNEFDLYVSKKPITVNGKSSIATLINDSLPAPTLKMQEGETVTIRVHNQMNESTSIHWHGLLVPFEMDGVPGISFDGIPANSTFTYKFKLKQSGTYWYHSHSGFQEQTGMRGAIVIEPKGRERHPVAEDHVIVLSDWTHRDPHNLLKLLKQRADFDNYHLPDFKKLLSDIAATDLEAAYDKRKMWNQMRMMPTDFTDLSGEKTFTYLMNGKTTAANWTQLVKAGQPVKLRFINASAQTIFDVRIPGLKMTVVATDGIDVAPVAIDDFRIGVAETYDVIVTPTQDAHTIFAQNIDRSGYVATTLATKKGARPAIPAMDKVEWLTMADMMGAMGDKGYKAKHAKTEYDFKSDMRVDSPRMNLDDPGINLRNIDREVLNYSQLRSVDEAIFAEQRKPTREIELHLTGNMERYIWALDGVMFKDATPVNIKPN
>MP0532_megahit_329693_1-477
GEILDRVTQGNRVQSHGTETWLLGGSQNMIVDIVFDEPGLYVGVNHDYAAIYTGAVTIWAAGLPLPNINETVTAISTELYPVIDGAVAAGSYAGALGNPYDAIPPSGPQSIAHPAKNVHCICSDAVAQAQADSGAVQLWEAIPAILAESARVAAEAEG*
>MP0532_megahit_329809_1944-2573
MLSSGQMMIIVISVVSLGFVGYLVFPAMDITAQEQPEVFVTHSGAVVQTTGDVLDPVYTIQEVEFDPQKYLREFDYGKVSQLEDGTILREFTIIAEDDKIMEIAPGIFYNVWTFNGQVPGPTIRATEGDLVRIHFTNNGSKEHTMHFHGNHPAEMDGIFEIVGSGGGQFTYEFIAGPVGVHPYHCHVMPVEEHIGHGLYGVFIVDPKDAR
>MP0532_megahit_330348_163-2139
MKHRSIDNDRRRLLIALAGTGALAGLESLLPSYARGEALSSQRGVAAQVVGGSPRPVSLDLNVRRERVAIAGGHGSGITINRSIPAPLIELWEGQTARLRIHNHLDEDTSIHWHGLLLPFEMDGVPGVSFPGIAPGESFEAAFPVRQSGTYWYHSHSGMQEQIGLTGPLVVHPAAPHRIQVDREYVIMLNDWTFEDPHRVMARLKSQSDYYNYNERTASDFFEAVEKHGWKATLQDRLAWNNMRMSPRDIADVTGSTYTYLMNGRHPAAGWEGLFQPGERIRLRVINASAMTYFNFRIPGLAMTVVGADGEEVEPVETDEFQIGVAETYDVIVEPRADTAYTLMAESMDRSGFALGTLAPRAGMRAAVPPLREPPQRTMVDMGMDMSHGAMGGMAAGEMSGMSDGSMSMNHGSMNGMNDGSKSGMNHGSMNDMGDGSMSGMNHGSMNDMGDGSMSGMSHAGGNHNAMAGMGAEDAGPVVARHEQGGHGPGNINVAEVQRNRLGERGTGLETVDHRVLTYSQLRNIKPMRDQRPPSRTIELHLTGNMDRYMWSFDGVKYSDAEPIDIVLGDRIRLVLVNDTMMEHPIHLHGMFMELENGQGEHLPFKHTLSVLPASRASLLLTADEPGRWAFHCHLLYHMDAGMFRVVRVAPAEAFDNV*
>MP0532_megahit_330553_13146-14504
MLNRRQLLGAGAAGATLVSSKAWGQTLNMGLPEAAQMDSAATAITARPSSGPDYTPVVTLNGWTLPHRVNNGVKEFHLVAEPVERELADGMIAHLWGYNGQSTGPTIEAVEGDRVRIYVTNKLPEGTTVHWHGLILPSGMDGVSGLSHPSIPPGKTFIYEFDLVKSGTFMYHPHGDEMAQMAMGMMGMFVVHPKDPTFMPVDRDFLIMLNAFDIDPGTYVPRIMTMTDFNLWTWNSRIFPDIDPLVVNKGDKVRVRVGNLTMTNHPIHMHGYDFKVTCTDGGWVPPEAQWPEVSIDIPVGAMRAYEFVADHLGDWAIHCHKSHHTMNAMGHDVPTFIGVNKKPLTQKIRQFQPEYMPMGMSGMGDMAKMEMPLPDNTIPMMTGWGPYGPIEMGGMFSVVKVRDGIDADDYSDPGWYENPPGEMAYEWTGELPEFASNNSPKTILTPKPNSKG*
>MP0532_megahit_330903_88-651
MSEHDETVYRTSPGRAAKLMIILVGLVVVGSVIFFSLGDYWISELSPAGMAFAGITDEPAAPAVAQTGADIPITLDFIESKDFRTLAFNALPGEQGNNPTINAKVGDRIIFNILNAGKSFHAFGVTLDEEGFGGILGSSAVASPNSPLKPGEGGTSEFIPGEPGTYYYICTVPGHREMGMVGTIIVE*
>MP0532_megahit_331048_8677-10959
MRTINIITLLLFTSFTFAQVGTNGSDRKEEGRTIREYNLTIEENKMTLGGVSAKAMTINGSIPGPVLEFDEGDLAIINVTNKMDEETSVHWHGLILPNFYDGVPYLTTPPIKPGTTFQYRIPINQSGTYWYHSHTMLQEQKGVYGSIIIHPQEKTLEYDKDLVVVLSDWTDEKPMNVLRNLKRGNEWYQVKKGTAVPLSRVISEGALGAQLKFWRDRMEGADIADIYYPAFLTNGKSLAEYPEFKPGEKVRLRFINASASTYYWLDFGGGNPMVVAGDGIDVEPVAKSRFLFGIAETYDVIVTIPEGTLEVTATAQDGSGSTSLRLGEGILYPAERIGRPDKVEMMKQMAKMDMKMGAPSMVGNKKKKTPEYLKENYGMKMDMKDGKMNMNDGKMGNQMDMKANDHMGHDMSMMQKDTVSFNYSTRKTYFNYDFLKATENTTFKANLPVNDILLNLTGNMQRYVWSMNGVPLSETDKIKIKSGEVTRITLNNLTMMHHPMHLHGHYFRVVNENGERSPLKHTVNVPPMQKVVIEFYNEEYGDWFFHCHVLYHMMGGMARVFSYDTPRDKRMEDFPVQKLIDETDHYYSWGLLRAGSNFNELFLTSSNIRNEFGLRAEFDYDKNLEAEVNYNRYLNDWVRLYVGVNTETEIPNSFDEFNTVGLIGVKYFTPYRFNVDVSMDNQLRPRIRLDRELLIFPRIFLEGEYEYRADFGWVNDLGDSSFESETQWLVGLSYILSRNFSIQGNYNNRYGWGGGLLARF*
>MP0532_megahit_332267_1-576
YHCSGVNVAAMDQHVLQGMYGIAIVDPIDGYSKLMVEKTQVNDNGDVTRDRQFYSADALEFSLQYNQLYITDGNYDQTKMFGHQHTLTTVNGQALGYVPNEIHNLLNNGDVNKNIFVLQPWNSMDLKQYQSQLMFTPTGVHNRIFVENQGNEPVFFHIVGEILDRVTQGNRVQSHATETWLLGGSQNMIVDI
>MP0532_megahit_332900_437-685
GDRIIFNILNAGKSFHAFGVTLNEEGFGGILSGTDIAAANNPLKPGEGGTSEFIPGEPGTYYYICTVPGHRELGMVGTIIVE*
>MP0532_megahit_333447_1394-2602
MPVDTSKRGRDVSSAVETSRPTAPPAMVTEPVSASRRALLVGGLVAAGGAAVAASRAQSQATPDPMAGHAMPGGAVDPYSAHDSGMAHGNMTMVGQVDHARNGFDPTAMLTDWETGRTEVLPDGRTLRTFEVDAIDVEIEIAPGVFFPAWTFNGRVPGPALRAKEGERLRIVFRNLGSHPHSMHFHGIHSARMDGVQGAGLIDPGEEFVYEFDAKPFGCHLYHCHALPLKRHMHKGMYGLFVVDPDPARHPEFAAVAASRVLGSPENAEWQELAMVMNGFDTNFDGENEVYAVNTVGQAYMNAPIRIDKSRPVRIYLMNATEFDPINSFHLHGNFFDYYDTGTQLTPTLRTVDVIMQCQAQRGILEFSFADHEDGMYMFHAHQAEFTELGWMGFFDVREAGA*
>MP0532_megahit_333474_178-1248
MPTHVFTIGQKMAVVIAIVSLGFAGYLVFPTMDITAQEQPEIFVTHTGAVVQTTGDVLDPVYTIQEVEFDPQKYLREFDYGKVSQLEDGTTLREFTIIAEDDKIMEIAPGIFYNVWTFNGSVPGPTIRVTEGDLVRIHFTNNGSKEHTMHFHGNHPAEMDGIFEIVGSGGGQFTYEFIAGPVGVHLYHCHVMPVEEHIGHGLYGVFIVDPKEGRQQADEMVMVLNGFDTDFDGENNLYAANTIPFYYQHHPIQVNTNELIRVYVVNIVGLDPINNFHLHGTLYKYYPTGTDMTPSYFSDMTTFSQSERGILEFEYEYTGRYMFHAHITEFSDKGWSGLFYVKDSSQPNMEVYDYGS*
>MP0532_megahit_333582_1-705
MLTGGQKMIIVIAVVSLGFAGYLVFPAMDITAQEQPEVFVTHSGAVVQTTGDVLDPVYTIQEVEFDPEKYLRNFDYGKVSQLEDGTTLREFTIIAEDDKIMEIAPGIFYNVWTFNGQVPGPTIRATEGDLVRIHFTNNGDKEHTIHFHGNHPAEMDGIFEIVGSNGGQFTYEFIAGPVGVHPYHCHVMPVEEHIGHGLYGVFIVDPKDARQQADEMVMVLNGFDTDFDGENNLYA
>MP0532_megahit_334472_655-816
MFTIAAIAVMGGALFGGTFTAQLNATASDVKSDVSALQKIQEMGGLELVMPGAF
>MP0532_megahit_336343_4150-5964
MSNSFNDGRRRFVLGAMTASAATALTNVSPLWAAPAGRHFKDQVLTGDIKHLTISEANLAIGSQTGLPLTINGQMPGPLIRLKEGQRAQLNVTNQLEQDTSIHWHGIILPAGMDGVPGVSFAGIKPGQTFNYAFDVEQNGTYWYHSHSGLQEQRGHLGPLIVEPADGDIGADREHTIILSDWTFADPHDVMRKLKVAEGYYNYQKRTIFDTLKDVEKKGLAETWKERAMWGAMRMSPRDIADVTGSTYTYLMNGRTPEDNWQALFNVGEKVRLRIINGSAMTYFDFRIPGLEMTVVAADGQPVKPVNVDEFRIAVAETYDVIVQPQERKAYTFFAESFDRSGYTRGTLTPSLGLTAAVPPQRTITERGMAAMGMDMSGMDGMDMQQSGDMKKGMASSEMDMKKMGQHGEHTMHRDMMKGDMKSSRVLPVEKIDIVHSEEGHGPGAAMIAQNPRPRLDEPGIGLENSPHRVLVYADLVGEHAWPDEREPERQIELHLTGNMERYMWSFDGKKFSEVDGYVRFNYGERLRLILVNDTMMDHPIHLHGMWMELENGQYPRPRKHTISLKPGEKVSLQISADAPGEWAFHCHLLYHMEAGMFRVVQVA*
>MP0534_megahit_8928_1-462
MKTLLSTFCAMLFIVTIQAQTANKSEENIDNWPERVYNLTIDYETVNYTGKEVKAMTINGGIPGPNLEFTEGEFAIINVTNNMDEETSVHWHGLILPNFFDGVPYLTTPPIRPGETFQYKFALKQSGTYWYHSHTGLQEQRGVYGSIQINPKET
>MP0534_megahit_15422_1-450
MRTASFTATITLVIGLLFLGGILYVLIGPTTTSTFAGESDIDLTITGGELDNLFGFGDLDNELSTPGPTITIKNGQIVKIIFENIGEIPHTFRISDGNTTDSTILFNASIGDNSNPIAPGQLSTVTFQAEKSGTFHYICSIPGHADRGMI
>MP0534_megahit_40774_1-1470
LGRVGFDKFLILVTAEASADVDTYQGRLVLRGISASMRMEPEDLLQLTGIVGNQGAGEASDWPAPLPHPLVEMMPGVGDLRPAVTPYAPQTPTGGPAPSARPRDVVTLPDGGTLDLEAAVVTRTINGRTFTMFGFNGQYPGPLIRVPQDATITVNFTNRLDLPTAIHWHGIRLDNRYDGVPGVTQDPVQPGDSFRYRIHFPDAGIYWYHPHHREDIQQDLGLYGNMRVDARDPDYFGPANREAVLMLDDLLTTADGAALVPYGRERATHALMGRFGNLLLVNGEPEYRLAVERGAVVRFFLTNVSNTRTFNLSFGDEAIKLVASDVGKFERETWVDSVVIAPAERYIVEVRFPEAGAVALINGVQSIDHVYGNFFPEATALGRIMVRETPAQPDHATSFDTLRAHGDVVADIDPYRGDFDRPVDHRLLLTLAVDGLPYPLETLLNLDSIFFNPVEWSGTMPRMNWVTTTNQIHWILRDEDTGQENLAIDW
>MP0534_megahit_42684_1-501
IEIANKIKFPAWTFNGTVPGPTLRATEGDLIKINFGNGDSHSHTLHFHGIHPANMDGVFEVVQPGGEFTYEFIAKPFGIFPYHCHVLPLTKHIEKGLYGTLIIDPKKSRKSAKEMIMVMNGFDIDFDGENEFYTINGITNYYVEYPIKIKVGELVRIYLSNMTEHDL
>MP0534_megahit_44624_186-512
VLQDYFSPILPRTRVTLLPNEGPFSFNGTNPVITVQPHTLVEILLVNTGLVEHDFVIDDFAVHLYPDVEPSHQGSVTFYANRSGTYTYYCSVPGHRELGMEGKLVILG*
>MP0534_megahit_45755_373-1347
LRFINGAAMTYFDVRIPGLKMTVVAADGQNVKPVRVDEFRIGVAETFDVIVEPDGNKPYTIFAETMDRSGFARGTLAPQMGMQAGIPARRTRPVRGMADMGMMPGGMSMDGGMAKEPSTGMKDMKGMKSMSSDGMAGMTKGMEMPTKPQGKSFKHGPDKHLPGSAMVSMYATDQTANPGIGLGNDGRRVLTYKDLRSLVPYEDKRKPAREIELHLTGVMERYMWSFDGKKFSEVKGPIQFRYGERLRLILRNDTMMEHPIHLHGMWMELENGQGKYLPRKHTINVKPAERVSVRVTADAPGNWAFHCHLLYHMEMGMFRVVTVA*
>MP0534_megahit_51646_1178-2521
PLLLFTALFAVLSAPLLAASTDSEYMADMTFTLRTAVAEGKLVYIGQGGEIDGQVNPTLRVPEDTLVQINMINGDGALHDVVAEAFEARSDRVSGEGSSSVLIFRTGKAGEFFYWCSVPGHRAAGMEGRILVGEPGAEARASIESDDLSHSPMDLPPAIGSRSAQNVSVSLKTTEKVGHLADGTRYKFWTFNDQIPGPFVRVRQGDRVTVELHNDKASTMIHSVDFHAVTGPGGGAEVTQVAPGKTESFAFLALKPGLYVYHCATPMVAHHITNGMYGLILVEPPGGLPKVDKEFYVMQGELYTTEPHGQRGELSFSLDKMLDEQPEYYVFNGATDALTKTHRMEAKVGETVRIFFGVGGPNATSSFHVIGEIFDRVYHEGSLSGEPLKDVQTTSVAPGGTTMVEFQVDYPGRYLLVDHALSRMERGLVGFLDVSGEPDHDIFEPHE*
>MP0534_megahit_52562_241-837
IHFHGIHAADMDGVFEVVQPGETFVYEFDAAPVGFHLYHCHSIPLKRHLHKGLYGAFIIDPKDGRPEANEMVMMMNGFDTNFDGDNEVYAVNTVAFHYQKHPIEIEQGELVRLYVGNMTEFDPVNSFHLHGNFFRLYRTGTDLERHEWTDTVMMCQGERAVLEFTYDFPGKYMFHAHQSEFAELGWMGIFDVKPRTVT*
>MP0534_megahit_53958_3-512
HGNMMTVGEVDSQANGFDPVAMLTDWDVGTTEILPDGRTLRTFQVDAEDKEIEIAPGVFFPAWTFNGRVPGPALRAKEGDRIRIVFRNFGSHPHSMHFHGIHSARMDGVNGTPGMIGPGEEFTYEFDAKPFGCHLYHCHALPLKRHMAKGMYGAFVVDPDPERHPDQTDV
>MP0534_megahit_58612_2-640
MKRLTTVSFILFTLNWVSFGFAEVVEYDLNISYKTLNITGKNVKAMALNDSIPGPTLRFQEGDVARIRFKNSMDVATSVHWHGILLPYRQDGVPYVASLPIEPGETKSFEFTIIQTGTYWFHSHTGLQEQRGVYGSIVITPKDGERVSSDQDKVIVLSDWTNENPDEILRALKSGSDYYSLKKGTMQNLLGAAKEGALMDVFKRSQMRMPPMD
>MP0534_megahit_62617_681-1148
MKKLLSIAVILGAMACKSDKKQETTEEEETYTIPADNGSAQKTPLDESIARGKKIYSQLCVTCHLPTGQGIPGTYPPLDGSNWLKEKRTESIRGVKYGMQGPITVNGKEYDNVMTPMGLSDQEVADALNYVMNSWSNKIDDMVTEEEVAAVEKPE*
>MP0534_megahit_70127_414-1160
EFNLNVIPQEITIAHNLSYSAWTFNGIVPGPTLRATVGDIIKINFGNGDSHSHTLHFHGVHPADMDGVFEIIPPGGNFTYEFTAEPFGLFPYHCHVLPLSKHISKGLYGTLIIDPKKPRSKAKELVMIMNGFDMDFDGGNEFYTVNGIPNYYAENPINLKLNEQIRIYLVNMTEFDLINSFHLHANMFYYYPNGTMLSPSEFTDTVMQCQGMRGILEFKYNKPGKYLFHAHQSEFAELGWLGIFNVES*
>MP0534_megahit_70824_583-1224
MINRRLLLQSALGAGAALGSASLLPAWARPASDGNLGLPALSGTQFDLNIGHFPVRLNGKAGMATGINGTLPGPLLRLREGDDVALNVRNDLEEDTSIHWHGLLVPFHMDGVPGVSFPGIKPGETFKYQFKVPQNGTYWYHSHSGLQEQLGHYGPIVIDPAGTDPVVYDREYVLVLSDWSFIHPHRIFAKLKKNAESLNFNRPTLRQPTGLGGM
>MP0534_megahit_73793_1-576
MLPGVMATRPRSSPLLPTDTADIPRALPSEVVELPDGGTLDLFAGFVRREIQGRELTMLAFNNQHPGPLIKVEKDATIFVNFTNETSLPTAVHWHGVRLENRYDGVPGLTQEAVEPGQTFRYQIYFKDAGIYWYHPHHREDVQQELGLAGNILVTPISTDYYSPVNREEVVMLDDLVLTQDGTVPFGLESSN
>MP0534_megahit_75966_1-1032
MTRVAEAWLAVLMITALASPLHAQSEMLGMAGGWRIVPMDPNMIMLPGLAGVVPVVGAFTPATGIDPASFPEAEPFQVVEMTDGDTLDIQVSIVRRNLNGHEVVMFGYNGQYPGPLIRAPQNATLVVRVRNDIELPTTIHWHGVRLDNQFDGVPEVTQEAIQRGESFVYEVHVPDAGMFWYHPHVREDVQQDLGLFGNLLVTSPNPDYYGPAHREEILILDDILMDEQGALPWGASSPTHALMGRFGNVMMVNGDTDHRLSVKQGEVVRFYLTNVANSRTFNVTFGEARVKLIASDVGRFEREDWVGSVVIAPAERYVVDVRFEEPGNTVIANTIQAINHFRGE
>MP0534_megahit_76096_263-790
QSQLLYVENDQHVRLFIENQGNEPVFFHIVGEILDRVTQGNRVQSAATETWLLGGSQNMIVDLVFDEPGVYALVNHDYAAIYSGGLGLFVAGDPFNLNPTLVEKGIISEPVASYAYVLGNPSDAVPPMGLNSIAHPAINIHGLYTDDVASEMQASGLIPLWEVIPVVAEILTAES*
>MP0534_megahit_80710_2-661
MITLNRRQFLATSAAFSGLSASTGFAGTPFATLTAQQSDVQLLPGNYGKTSLWCFDGGSPGPEIRVAQGGRVQRRLVNRFSQGTSTHWHGIRIDNAMDGVSGLTQDVVQPEETFDYDFTVPDAGTYWYHAHNRSFEQVGRGLYGALIVEEAEPLDIDREEVLILDDWLIDPETAQIKDDFGAPHDLSHAGRIGNLLTTNGTFNLGLSARKNERLRLRLIN
>MP0534_megahit_83759_3-689
NGAPAQTAPRVYDLTVAKKRVKVGGRRGRGVTVNGGIPGPLLRFKEGEDVTINVRNTLGEDTSIHWHGLILPNAMDGVPKVTFQGIKPGQTFTYRIPIRQSGTYWYHSHSGLQEQSGHYGPIIIDPIRPDPFKYQRDYVVMLSDWTFENPYSVLRKIKTMGSYYNFQKQTVVDFMQSVGKNGAKATFADRTRWGAMRMDPTDIADVTGATYHYLMNGMTGGENWTGLFR
>MP0534_megahit_87866_3-629
MNPADPRDETVSRRGVLLAGLAAAGGSVAVGNRAAAQEAKGPSVSAPTMATHGNMMTVGDVDNLANGFDPVAMLTDWDVGTTEILSDGRTLRTFQVDAEDKEIEIAPGVFFPAWTFNGRVPGPALRAKEGDRIRVVFRNLGSHPHSMHFHGIHSARMDGVNGTPGMIGPGEEFTYEFDAKPFGCHLYHCHALPLKRHMAKGMYGAFVVD
>MP0534_megahit_92441_3-1574
ADIADIYYPAFLANGKKVAEYPEFKTGEKVRLRFINASASSYYWMDFGGGNPMIVASDGVDVTPKYKNRFLFAIAETYDVIVTIPEGTLEITATAQDGSGNTSIRLGSGKLYPATVIDRPDKVAMMKQMATMDMKMGAPALVGNKNSNTPEVLMQKYGMKMNMDMKDGQMENEMNMEMKKDVMPMNHKMMQKDTTSFNYDTRKTYFNYDFLKAKENTTYKADIPVTDLLLNLTGNMQRYVWSLNGIPLSETDKIKIKGGEVTRITLNNLTMMHHPMHLHGHYFRVINENGERSPLKHTVNVPPMQKVVIEFYNEEYGDWFFHCHVLYHMMGGMARVFSYDTPRDERMKPYPVQNLIDETDHYYSWGAARVGSNFNELLLMSSNIRNEFGLRAEFDYNQNAEIEVNYNRYLNDWVRVYAGVNTETSTPDSYDTFNTVGLVGVKYFTPYRFNVDVSMDHQLRPRIRLDRELLIFPRIFLEGEYEYRADFGWVNELENNKSYEGETQWLIGASYILSRNFSIQGNYN
>MP0534_megahit_103297_2-1057
PSYYGPAHREEILVLDDILMDEQGALPWGESAPTHALMGRFGNVMMVNGETNHQLSAKQGEIVRFFLTNVANSRTFNVTFGGAQVKLIASDVGRFERETWVESVVIAPAERYVVDVRFEEPGTTLIANSIQAINHFRGEFYPHVDTLSIVTVSTETAAPGISDSFDSLRVHDEIAAELEPYRPHLNREPDYELEATVRVQDLPLPIVLAMEADTLFFPPMEWNDAMPVMNWLSTGDQVTWILKDRDTGAENNDIDWNFKVGDLVKIRIFNSPDSFHPMNHPIHIHGQRFLVTSMDGAENQNLVWKDTAIVPVGSSMDLLVEMSNPGEWMLHCHIAEHLSAGMMFSFTVQGQ*
>MP0534_megahit_108414_2-553
GFFIIHPKERKTKIDRDYAIFLNEWFIDPGSYTPDPSVMTEFNIFTFNSRAFPGTEPIIAQTGDRVRVRIANVAQEAHPIHLHGHSFQVVATDGGDIPESAQWPETTVLVAPGQTRDFEFTAVPGDWAMHCHRRHHPMNAMGHDVPNVLGVNQDGLEEKIRELLPNYMAMGEDGMAEMAEMNMP
>MP0534_megahit_116338_1-768
QERKQKIDRDYAIFLSEWFIEPGASTPDASVMTDFNIFTFNSRAFPGTDPIVAQKGERVRIRFANVAQESHPIHLHGHSFKVVATDGGNIPESAQWPETTVLVAPGQTRDVEFIATPGDWALHCHRRHHPMNAMGHDVPNVLGVDQTGIEEKIRELLPMYMAMGEDGMAEMAEMNMPGPINTLPMMAGEGPFGTVAMGGMFTILKVRDVLDEENVEWYQNPPGTVAHKIGDEVTVPLLQDKQIFVCPMHPEVQKSE
>MP0534_megahit_117427_130-519
MLPEASVGGTLPLADGDTVRLEGQVLRREINGRAVAVYGFNGQSPGPTLRVPQGATIVVEFTNHIDFATTLRWHGVRVENRFDGVPGQTQSPVQVGATYTAEVHFPDAGIFWYHPHQRAHIAQDLGMYGN
>MP0534_megahit_117854_2-577
PGVAVNGTIPGPLVRLKEGQNLTVDLLNRSSHGTSIHWHGLLVPFLMDGVPGVSMAAVEPGDTYRYQFPIRQSGTYWWHAHTLQEPLGHYGPLIVDPIEPEPYEYDRDYVVMLSDWSTMGPHEIMKKLKVAEGYFNYNKNTWTDDYDMSGEERRMWARMRMMPTDIADLSGATYTFLINGHGPEDDLEYLFQ
>MP0534_megahit_119504_155-1222
MIDRQKALLNKIKIPAILLFLVLLFFLFKSMPADVIAQGDEVDFGRLQQIAQHNTGMVGQVGEDAVGIDPMDYLTAWNFNNLPKEERKKFYKETKRKDGSLIREYWFFIEDREIEIAPGIFFPAWTYNGQVPAPTIRATEGDLIRIHFENRGTKPHTMHFHGFHTAEMDGAMKNQFINPGDTVFYEFKADPFGSHLYHCHSMPVSEHIHRGLYGTYIVDPKKDTKPKPDKELIMMMNGFDTNFDGENEIYAVNSIAFYFINNPIKVKQGELVRIYLSNILEFDPINSFHLHANFFDEYKTGTSLDPNWYTDTTIMGQGERSIIDIRFKFPGKYMFHAHKTEFAELGWMGFFEVEE*
>MP0534_megahit_120401_452-1129
MKLSMTQMRNRVGPETRRWSRRAWLRLAGLGSLTGGVALTSRGSAAGESDPVSASAPDHLGNAMGPVGRVSTEFFDPTRFLRTWNFSDLGADERARFYRETPQSDGTTLREYELFAVDRDIEIAPGVFFPAWTYNGQVPGPTIRATAGDHLRITFVNQGSHPHTLHFHGWHPPGMDGSLPAHQVMPGESYLYEFDAEPFGLHLYHCHANPLKRHVHKGLYGAFIID
>MP0534_megahit_123740_1-984
WGYNGQSTGPTIEAVEGDRVRIYVTNRLPEHTTVHWHGLILPSGMDGVGGLSHPGIPPGKTFVYEFDLTKSGTFMYHPHGDEMVQMAMGMMGMFVVHPKDPDFMRVDRDFLIMLNAFDIDPGTYIPRIMTMTDFNLWTWNSRIFPDIDPLVVNQGDKVRVRVGNLTMTNHPIHMHGYDFKVTCTDGGWVPESAQWPEVSIDIPVGAMRAYEFVADHLGDWAIHCHKSHHTMNAMGHDVPTLIGTSSSNMTRQVRRVQPEFMPMGTAGMADMGEMSMPLPNNTVSMMAGWGPHGPLEMGGMFSVVKVREGIDADDYEDPGWYENPPGTE
>MP0534_megahit_125269_3-743
WSFNGVIPGPVICLREGDTLVVTLENRLPTIASFHAHGLAREPSSDGTFLTESYAVPGGSYTYTLQADSTSVGTWAYHDAVAELDEGAFIDGLSLPESGEGIERGMFGAIIVYGEDELDADGLPVGYDHELVLIEAEFEAEVTAGPVYMTINGRIAPATPHYQFQAGETVRFRIINVGPNANHNLWVSGLDWRQTQSGEHVDSVLFGALEFGDFTLEVGEPRETRYVCSIEGHEAAGMHGLFSVIE*
>MP0534_megahit_126399_1-816
LQAQTEPSVEGNVDNLPVREYTLTLREEAVNKAGKEVMGMTINGQIPGPTLEFNEGEYAVIYVKNEMSVESSIHWHGLLLPNFYDGVPYLSTPPIEPGKTLKYEFAIKQNGTYWYHSHTMLQEQSGVYGPIVIQPKEKTDLEYDKELVLLLSDWTNEKPRDVMRFLKRGTEWYNIRKGTATPLNQVIKRGALGAQFNFWRQRMESADIADIYYPAFLINGEQKVEYPEFKPGEKVRLRIIDGSASTSFWMTFGGEDPLLVSADGKDVVPVEK
>MP0534_megahit_128699_2-499
MNKRFTMLFTIAAVAVMGATLFGSTYTQTQISGQSLDMSKMDMMDKIREMGGLQLVMPQAFAETDCGVLADTGRNVVEFNLTGESVSLPILGGESYNAMTFNGQVPGPTLRVTQGDVIQMTLSIPADEVTGHGNDMHASQMTALAFDSVNPGEISQYCYIAESAGV
>MP0534_megahit_131444_1-1035
GHVHGPTIEAVEGDRLRVYVTNNIDAPTTVHWHGVFLPNGMDGVGGLNQRAIQSGETFKYEWTVRQSGTFMYHSHHDEMTQMAMGLMGMIVFHPRKPTPDYGVDRDFAIMLSEWRLDPGTFRPNPNEMTDFNLLTMNARCYPGTESLVAKLGDRVRIRLGNLSAMDHHPIHLHGHYFKVTATDGGRIAVSAQWPETTVLVPVGSTRDIEFIASEPGDWAMHCHMTHHVMNQMGHDFPNVVGMKRGVTDRQIRRLLPGYMAMGESGMGDMGIHVESGHMAVPKNSLPMVGAHGPFDYITMGGMFTILKVREQLKSYADPGWYEHPDGTVAKPASKGQVAKDLGVG*
>MP0534_megahit_133492_10687-12522
MINRRHLLHSALAAGAVLGSAKLLPAWARSASAGNLGIASLSGTRFDLDIDRFPVRINGRDGMATGINGTLPGPLLRFREGDDVTLNVTNRLQEDTSIHWHGLLVPFHMDGVPGLSFPGIRPGETFKYQFKVPQNGTYWYHSHSGLQEQLGHYGPIIIDPADPDPALYDREYVLVLSDWSFTHPHRIFAQLKKNPESLNYNRPTLSNPVGLGGMWGQMRMSPRDIADVSGDTYTYLINGHATVDNFNMAFQPGERVRLRIINASAMTLFNVRLPGLPMTVVQADGLNIQPVETDEFQMGVAETYDVIVAPTEARAYAFVAESIDRTGQAVATLGPRAGMKATAPALRPVPILTMRDMGMAHGDMPGMSLDAGSESGTAQPGHDMSGHDMGAMPMKPDPDGPAIQPVRIEADIKRGPGVVNIAAMAMSRLEEPGIGLEDVPHRTLTYSQLRALDMNEDHRPPGREIVIHLTSNMERYMWSFDGVKFSEVTQSIKFYEGERLRLTLINDTMMPHPIHLHGMFFDLVNGGGHHKPRKHTVTVKPADKVSVDITAEHVGDWAFHCHLLYHMHAGMMQVVSVLPAAHPEHPGVPEPEPGADMHMDHQAMNHGGHAQ*
>MP0534_megahit_136670_1039-2055
MPRHPGALGFLATPTGLASIDRRQFLRMSAGFSVLSGVGLRSQELWAFVEPADEDFAEAVEYDLAVGHLGVSFSGDSAEARAINGMIPGPLLRLKEGQDVILRVTNNLDETTSLHWHGLLVPFDMDGVPGFSYSGIEPGETFTYRFRARQSGTYWYHSHSGGQEQRGVYAPIVIDPAGDDPVEFDREHVIVLSDWTDEKPMEVLRNLKGNGGYYNYGKRTLPGFVKDLFDDAGAAIRDRDMWGRMRMDPTDLADVSGATYTFLLNGQTAEQNWTGLFCAGERVRLRIVNAAAMTYFDLKIPGLTMTVVQADGQDVEPVAVEEFQIATAETYDVVVEPEA
>MP0534_megahit_137134_2-1216
PVTLTPGTAFTRIGSRDIAMLGFNGTCPGPEIRQRQNDILRARVENGLEDGTLVHWHGIRLPNAMDGVNVLTQDVIIPNEGYEYRFPVSGSRCRNLLVSLPLPFLRTGRPRTVRPLIVEEPAPPDVDQDITAILFDIRLDDTGQFDMEFDRADFITAGRLGNLMTTFLSSEQARLGDHIRLRLINPTPDRIFEIRIDGLTGFCVAYDGMPLPELVSLGNLKLAPAQRIDIIADVTGDVILRETVPSGGEELGGIMLNGQRQIRSAPIAPLPANLVPAPGEITQTADLFMQGGAGDGAHGGFGGWAFNDVSGLPNKPLISARRDEAVQVRMVNDTAFPHGIHLHGHHFWETDQNGARTHLRDTTLVAPGETMTIVCVLDNPGAWMLHCHMLSHQADGMATWMQVS*
>MP0534_megahit_139871_3-692
MSTLSRRHLIKSTAALAAASALPMPAWAKGQSLSHARKGFGEVSGEDIELAIGNHHFATGNRSGHAVAVNGTIPGPLVRLREGQQARLHVTNTLAEDSSIHWHGLLVPFQFDGVPGVSFPGIRPGERFTYDFPIRQSGTYWWHSHSGLQEQSGHYGPIIVESAEPDPRYDRDYVVLLSEFTPLHPHDIMRKLKVGEHYFQRDMLTASEGTMPGAMRRMWGKMRMNPRDIS
>MP0534_megahit_145375_56-1036
MRKKIGLGILFIFAMVVGFGGNSALAGVTAKLTTAPNVPPAVKRGAETVVVHLQAKEYVGDLDEGVKYAFWSFGGTVPGPMARVRVGDSIEFHLSNAKGNTQPHNIDIHAVNGPGGGAAFTTVDPGEEKTFTFKAKAAGLFIYHCAAGAIVDHISNGMYGLVLVEPEAGLPKVDREYYVMESEFFASEPENGIAPFDIQKGLDEHPSHVVFNGKVGGLLGDNALKAKVGETVRIYFGNIGPNGISSFHIIGEIFDKVYDGGLDGPTSKNIQTTLIPSAGATIVEFKVDVPGTYALVDHSIYRVAKGAIGHLVVEGEENLQVARQGK*
>MP0534_megahit_149451_1-1617
AARAHTHGRPQPVSLDGTEFDLRVGETLMDFTGAPRTALTVNGSLPAPTLRWREGDTVTVRVSNTLGEDTSIHWHGVLVPANMDGVPGLSFDGIRPGETHAYRFTVRQSGTYWYHSHSRFQEQRGLYGALVVEPLEPEPFRYDREHVVLLSDWTDEDPDRVFAKLKKQSDYYNLRRPTVGDFVRDVRDRGFGTAVADRLAWGEMRMSRADLSDVTGATYTYLMNGQAPAGNWTGLFRSGEHVRLRFINGSAMSYFDVRIPGLQMRVVAADGQHVHPVSVDEFRIGVGETFDVIVEPSGQDAFTIFAQSLDRTGYARGTLAVSPGLSAPVPDLDPRPLLTMADMGHGGMRDVGPASAMSGMPTGTPATRPGVHDAHGGAAAAAPPSPDGHGGHDMSAMAGSAAMQSHPASERSNPLVDMQTMMPSSRLDDPGIGLRGNGRRVLTYADLQSLFSDPDGREPGRTIELHLTGHMERFVWSFDGVKFSDAEPIRLTYGERMRIVLVNDTMMAHPMHLHGMWSDIEDDDGQFHLRKHVVDMPPG
>MP0534_megahit_149980_2-451
MIASISVIIAISALYVTFPESISAQQEDNVFVTHTGGIIKTTGEIIDPVYGTLLDPEYTESTVEFDAMEYLREFNYGVVSTLPDGTTLREFTIIAEDDKIMEVSPGVFFNVWTFNGTVPGPTIRATEDDIVRINFINNGSKSHTMHFHGN
>MP0534_megahit_151232_2-667
RIRVNFLNQGSHPHTIHFHGWHPPEVDGSLPEHEVRPGERFVYEFDAEPFGVHLYHCHATPLRRHIHKGLYGTFIIDPKDVGGMVHREPADELVMVMNAFDTNFDSENEVYAVNTVAHHHMHDPIRVRVGQLIRIYLVNLTEFDLINSIHMHGMFFDVMRTGTQLKPSETTDTLMLCQGERAVIETRFRYPGEFMFHAHQSEFAELGWMGLFLAEEDRRDS*
>MP0534_megahit_154616_69-1106
MGDRQDEKLGQAHAGISRRDLLRSGVAGAVGLAAGAGALAGIVPGDAEPKLTGAGGAHAQGLAGAHGDVNPHGFDATAFLKAFDYGRVSTLPDGQIQREYQITAVDREIEVAPGVYFAAWTYNGTVPGPTIRCTEGDRLKVNFTNAGSHPHTIHFHGVHAAEMDGVFEVVGPGESFVYEFDAAPMGFHLYHCHSIPLKRHVHKGLYGAFIVDPPEGRPEANELLMLMNGFDTNFDGDNEVYAVNTVAHHYQRHPIEIEQGELVRVYLGNMTEFDLLNSFHLHGNFFRLYRTGTDLERYEWTDTVMLCQGERAVLEFTYDFPGKYMFHAHQSEFAELGWMGIFDVKP
>MP0534_megahit_158798_14771-16612
MLNRRRMLQTVLGTGATLGASSLLPAWAKSSSNGNLGVPSLSGTRFDLEIGQFPVRLNGKVGMATGINGTLPGPLLRLREGDDVTMNVTNRLAEDTSIHWHGLLVPFHMDGVPGVSFPGIKPGETFKYQFKVPQNGTYWYHSHSGLQEQLGHYGPIVIDPAGTDPVAYDREYVLVLSDWSFTHPHRIFDKLKKNAESLNFNRPTLSNPTGLGGMWGQMRMSPRDLADVTGETYTYLINGHSTADNFNMVFQPGERVRLRIINASAMTLFNVRLPGLPMTVVQADGLNVQPVETDEFQMGVAETYDVIIAPTEARAYAFVAESIDRSGQAVATLGPRAGMRVDAPALRAVPMLTMRDMGMAHGDMAGMSGMGRMDHGPDTATAGDDMKGHDMGAMSMMPDPHGPAVQPVKIEADIERGPGVAKVSGMTMSRLGEPGLGLDDVPHRTLTYNQLRALDMNEDHRPPGREIVIHLTSNMERYMWSFDGVKFSEVTESIKFYEGERVRLTLVNDTMMPHPIHLHGMFFDLVNGGGHHMPRKHTVTVKPADRVSVDITAEHVGDWAFHCHLLYHMHAGMMQVVSVIPPADDTTPAEKMPAGQMNMPMDHHGMNHGEGKS*
>MP0534_megahit_165193_2022-3797
MANSVEENRRRFIKSAIGTASALVLAKMAPAWAYPLGRSYGDVIHAQNVVDLHIRREDMNVAGRIARPITINGSMPGPLIRLKEGQRAKLHVSNALDESTSIHWHGIILPENMDGVPGVSFPGIKAGESYHYEYDVQQSGTYWYHSHSGLQEQLGHFGPLVIDPADGDIGADREHVIILSDWTFEDPDEVFRNLKVAEGYYNYQQRTLGDTFDDIRRQGLAKTWQERSMWNEMRMSARDLLDVTGSTYTYLMNGRDNSTNWTALYKPGEKIRLRIINGSAMSFFDFRIPGLEMTVVSADGQPIKPVTVDEFRIGVAETYDVIVTPKNDRPYTLFAESMDRSGYVRGTLATELGQEAPVPELRPVPERGMAAMGMSHEMGGMDMITTNEDQLGMDDHQEMSGGHGGHKAATQQRPSAPDLGIEHAPGGHGPGAAMIARNPVSRLNEPGIGLENVDHRVLVYGDLIGAHPWPDDREPERDIELHLTGNMEKYMWSFDGVKYTEVNGPVEFHHGERLRLIMVNDTMMDHPIHLHGMWMELENGQYPRPRKHTISLKPSEVVSLQISADAPGSWAFHCHLLYHMKAGMFRVVRVS*
>MP0534_megahit_165243_3-1196
VPGPLVRLREGQTARLQVTNNLNEDTSIHWHGLLLPFQFDGVPGISFPGIKPGETFTYEFPIRQNGTYWWHSHSGLQEQAGHYGPIIIESAEPEPRYDRDYVVLLSEFTPMHPHEIMRKLKVGEHYFQRDMLTATEGDMSGEMRRMWGKMRMNPRDISDVTGSTYTFLINGHGPQDDLQLAFQPGERVRLRVINGSAMTFFNVRIPGVPMTVIQADGQDVDEVQVDEFQIGVAETYDVIVSPPDGSHAIVAEAMDRSGMGVASLTSHKGHRATPPPLREIPTLTMADMGMMDHSDMDRMEGMGGMDHSMRDKSLVPDDVEVGPGVDMIAPMPMDRMDFPGLGLDKVGHRVLRYTDLKAKRMNPHRLVEREMEIHLTGNMERYMWSFDGKKFTAVTDDP
>MP0534_megahit_166049_146-1147
MMALSPSTIAFVLLVLFELLTPTFLLDFGPEVSTEPEVLGHTAAHDEPDMLCDLAPGNAVRKYELTAQPTKWEIGAGHEIPIWTFNGSVPGPTICARVGDTIEVTLTNRLSTIVSFHAHGLAFDADSDGTFLSRSYVPPGGSRTYYFEAKPDSVGTWAYHDSVGKLDEEPFVPGLTIPESGEGIERGLYGAIIVIDGTEMPVDHEVLLFLGDVGPEVTRQGSLQVINGRAAPLTPQIFLEEGERVRFRIINAGPNDAHDFSVTGHVLENVHNEQVTNGTASFEELNSVPLGSLTFGDWEMTAGAVGTYPYLCNVPGHHDAGMHGLLTVVARGA*
>MP0534_megahit_166520_139-606
MQSKESRLTRRAVLAGSGALAIGGGLAAVLGAGGRTPVGASTTAGRRVLKTGTTSAPLVGEASQIPVWGYNGSVPGPALRLGQGEAFEVLLENALEEKTTIHWHGVRVPNAMDGVPHLTQPPVEPGERFRYAFTPEDAGTFWYHPHQRSFEQVGRG
>MP0534_megahit_174070_115-639
MPAVNRRKFLGTSASGLGLLGLGGAVPAWARGGDLLSGAARRGIDEATGPNIDLTVARSAFSTGNRRGGAIAVNGSIPGPLLRLREGTTVRLNVHNQLEEDTSIHWHGLLVPFQLDGVPGVSFPGVKPGETFTAEFPVRQAGTYWWHSHSGLQEQAGHYGPIVVDPAGPDPVQAD
>MP0534_megahit_174331_1654-2364
FQLGLEGLDGWVVALDGMPLTAPVKVTEAMILAPAQRIDLIVDVVADVGETAHILQFGREEAFSQVTFEVVEWGSKNRRDAPLALPPNDHRMVDLSEATMLSLSMEGGAMGRMRSASLGGELKPIGEIVEAGYFWSFNGKVDGINGDPLARLDRGQNVRLKIVNDTAFPHAMHLHGIHFHEVAENGTLGPLRDTTLLERGQTREIAFVADNPGQWLLHCHMLSHAASGMMTKIVVG*
>MP0534_megahit_174796_5359-7173
MNNSFNDGRRRFVLGAMTASAAAALTKVSPLWAAPAGRHFKDQVLTDDIKNLTIAEANLAIGSKTGLPITINGQMPGPLIRLKEGQRAQLNVTNRLEQDTSIHWHGIILPAGMDGVPGVSFAGIKPGQTFNYAFDVVQNGTYWYHSHSGLQEQRGHLGPLIVEPADGDIGADREHTIILSDWTFADPHDVMRKLKVAEGYYNYQKRTIFDTLEDVEKKGLSETWKERAMWGAMRMSPRDIADVTGSTYTYLMNGRTPEDDWQALFNVGEKVRLRIINGSAMTYFDFRIPGLEMTVVAADGQPVKPVNVDEFRIAVAETYDVIVQPKERKAYTFFAESFDRSGYARGTLTPSIGMTAAIPPQRTITERGMAAMGMDMSGMDGMNTQKSGGMKKGKASSEMEMKKMAQHGEHTMHSNMMQGDMKSSRVLPVEKIDIVHSEDGHGQGAAMIAQNPRPRLDEPGIGLEGSPHRVLVYADLIGEHGWPDEREPERQVELHLTGNMERYMWSFDGKKFSEVDGYVRFNFGERLRLVLVNDTMMDHPIHLHGMWMELENGQYPRPRKHTISLKPGEKVSLQISADAPGEWAFHCHLLYHMEAGMFRVVQVA*
>MP0534_megahit_175581_268-2550
MRTINIITLLLFTSFTFAQVGTNGSDRKEEGRTIREYNLTIEENKMTLGGVSAKAMTINGSIPGPVLEFDEGDLAIINVTNKMDEETSVHWHGLILPNFYDGVPYLTTPPIKPGTTFQYRIPINQSGTYWYHSHTMLQEQKGVYGSIIIHPQEKTLEYDKDLVVVLSDWTDEKPMNVLRNLKRGNEWYQVKKGTAVPLSRVISEGALGAQLKFWRDRMEGADIADIYYPAFLTNGKSLAEYPEFKPGEKVRLRFINASASTYYWLDFGGGNPMVVAGDGIDVEPVAKSRFLFGIAETYDVIVTIPEGTLEVTATAQDGSGSTSLRLGEGILYPAERIGRPDKVEMMKQMAKMDMKMGAPSMVGNKKKKTPEYLKENYGMKMDMKDGKMNMNDGKMGNQMDMKANDHMGHDMSMMQKDTVSFNYSTRKTYFNYDFLKATENTTFKANLPVNDILLNLTGNMQRYVWSMNGVPLSETDKIKIKSGEVTRITLNNLTMMHHPMHLHGHYFRVINENGERSPLKHTVNVPPMQKVVIEFYNEEYGDWFFHCHVLYHMMGGMARVFSYDTPRDKRMEDFPVQKLIDETDHYYSWGLLRAGSNFNELFLTSSNIRNEFGLRAEFDYDKNLEAEVNYNRYLNDWVRLYVGVNTETEIPNSFDEFNTVGLIGVKYFTPYRFNVDVSMDNQLRPRIRLDRELLIFPRIFLEGEYEYRADFGWVNDLGDSSFESETQWLVGLSYILSRNFSIQGNYNNRYGWGGGLLARF*
>MP0534_megahit_178179_132-572
MKQYKLVMLLALLTVLPAMAEAKLVEYEFDINYKTVNFSGEDVQAMSVGGSIPAPTIEATVGDTLRVTFHNKMDVESSIHWHGVLLPNDQDGVPFLTTSPIRAGKSFTYEYPIIHHGTYWYHSHTQLQEQRGVYGSLVFHPKDGEKY
>MP0534_megahit_179948_493-1818
MVTRRDMFRLTGGAMAGSALLAASANNATADPAYAQTVDPDGVYTPGEPNRDYTPVTTPNGTTLPFRIIDGVKVFHLVAEPVQHQFAPGLQARCWGYNGHVHGPTIEVVEGDRVRIYVTNRLEASTTVHWHGVIVPSGMDGVGGLSQRAIHKGETFKYEFSVRQYGTLMYHSHHDEMTQMGMGLMGMIVAHPRAPKTSIPDRDFVIMLSEWAIEPGTFRPDTNVMSDFNILTMNARCYPGTAPLVAQKGQRVRIRFGNLSAMDHHPIHLHGYAFQITETDGGSIPKAAQSPETTVLVPVGSTRTIDFLADNPGDWAMHCHMTHHIMNQMGHNIPNMVGANFSAVDEKMTGLLPAYMTMGTDGMGDMGKHVEMGHMAMPINSIPMVGANGPHDYITMGGMFTILKVRENLQGYEDPGWYQAPAETQAKPASTDELIRDGIET*
>MP0534_megahit_181775_2-901
GSPAYALEAEITTAPHVPSYITRTLPETVVVKFEAREFVGALADGKQYRFWSFNGTVPGPMIRVRLGDTVEFHLTNHADSQFPHNIDIHAVNGPGGGAAVSLVAPGEEKIFRFKTLHPGLYIYQCASPIPSIPAHVANGMYGLLLVEPKHGFPRVDHEFYVFESEFYTQESAEQVLSEPKAEKKPVEPEKMEEKIEPISGKKEGFLDSFVNTFFGNSSESPEQDKNYTQKDLPDTSVKPSFDEPADSLWADKKYVLEFSLEKGLKEQPDYVVFNGRQGALLRQNALRVKVGEKVRIFFGN
>MP0534_megahit_188145_1-1242
AVGLGGLAAIPAWARAMPHGPIRQGFDEVSGRVIDLAVGQGVIEVAGRSGHAFAVNGSVPGPLVRLKEGEAVTLRVANHLAQDTSIHWHGLLLPFQFDGVPGVSFPGIKPGETFVYELPALRQSGTYWWHSHSDLQEQTGHYGPIIIDPAGPDPVQADRDYVLLLSEFSPLHPHTIMAKLKKGEEYFNRQKTSWTDDYRLSGSDRRMWAGMRMMPTDIADVTGSTYTYLINGHAPEDSLEYLFSPGERVRLRIINGSAMSFFNIRIPGVRMSVVQADGKNVRPIEVDEFQIGTAETYDIVVEPTAEAHTVVAEAMDRSGMAVATLTSRAGARAPVPSLRDPVLLTMTDMGHGGMDHSGGGHSNMGHAPSTGGMDHGSMKMRDTSSVPPDVALGPGVDMVSANPADRMGDPGLGL
>MP0534_megahit_188449_1542-2804
RLENRYDGVPGVTQEPVQPGEAFRYQVYFKDAGIYWYHPHHREDVQQELGLAGNMLVAPISDGYYSPVNREEVVMLDDLALTQDGVVPFGLESSNYMLMGRFGNFFITNGEPEYSLEVDAGEVVRFHFTNASNTRTFNLSFRVGPEPDADTLPIKVVGSDVGKLEHEVLVESVVLAPAERYIVEVLFDEPGTYKLTNHVQGINHRMGVFLEEIATLGTIAVSGSRTVVDHQLAFETLRTNLDVVTEIDRYRSYFNRPLDHELVLTLEVDSLPPAIEQSMLYDWVYFNPVEWTGTMPVMNWSTTGAEVRWILRDTGTGDENMAVNWNFQVGDIAKIRIHNDRGAFHSMQHPLHIHGQRFLILEQNGIPNNNLVWKDTVLLPTGSSTDILLELSNPGRWMVHCHIAEHLESGMKFVINVEGN*
>MP0534_megahit_189026_3-1412
GDLLAGNARKGLDEVAGPNIDLTVARSAFASGNRRGGAIAVNGSIPGPLLRLQEGTTVRLNVHNQLEEDTSIHWHGLLVPFELDGVPGVSFPGVKPGETFTAEFPVRQSGTYWWHSHSGLQEQAGHYGAIVVDPAGPDPVQADREYIVVLSEFSDMSPHAIFDKLKKGEGYFNYNQNTWTDDYPLSGEDRRMWAKMRMMPTDILDVSSAAYTYLLNGHGPLDNLEYLFRPGERVRLRFVNAGAMTFFNIRIPGLPMTVVQADGQNVEPVEVDELQIGVAETYDVVVTPREEPAYTLVAESMDRSGMGIATLASRPGARAAIPPLRDPPLLTMADMGMSGMDHGAGTGGDMSGMDHGTDGAMAGMDHGSSGAPNGDAMAGMAGMSGMQMRDTSRLPPDVKVGPGLDMVSMNPVDRMGDPGIGLADVPHRTLDYRKLRALRPHEEGRTPSRRMEIHLTGNMERYMWSFDGKK
>MP0534_megahit_189028_1-585
MGLLGLAGAVPAWARGADLLTGAARKGIDEATGPNIDLTVARSAFSTGNRRGGAIAVNGSIPGPLLRLKEGTTVRLNVHNQLEEDTSIHWHGLLVPFELDGVPGVSFPGVKPGETFTAEFPVRQSGTYWWHSHSGLQEQAGHYGPIVVDPAGADPVQADREYIVVLSEFSEMSPHTIFDKLKKGEGYFNYNQNTW
>MP0534_megahit_194577_161-508
DYAAIYTGAATIFVAGVPLPAINATATAISTEKYDVIGGAVGAGSYAGALGNPYDAIPPYGEQSIMHPAKNVHCMCSDGVAAAQAAEGAIELWVAIPAILEESARVAAEAAAAEE*
>MP0534_megahit_198144_2-94
MNKRINFMFTVAAIAVMGGALFGSTFTAQLN
>MP0534_megahit_198585_1013-2704
MASLSRRHLIRSTVALAAASALPVPAWARGASLSRAQNGFGELSGEDIELAIGDHHFMTGGRSGHAVAVNGSVPGPLIRLREGQNVRLHVTNNLAEDSSIHWHGLLVPFQFDGVPGVSFPGIRPGERFTYQFPIRQSGTYWWHSHSGLQEQAGHYGPLVIESAKPDPRYDRDYVVLLSEFTPIHPHEIMRKLKVGEHYFNYQMQTATEGAMSGEMRRMWGRMRMNPRDISDVTGSTYTFLINGHGPADDLQFAFRAGERVRLRVINGSAMTFFNVRIPGVPMTVIAADGQDVAEVEVDEFQIGVAETYDVIVSPPDGSHAIVAEAMDRSGMGVASLTSHAGHRATPPALREPVTLTMADMGMMDHAGMAGMEGMDHSMRDTSTLPADVKVGPGLDMVSPMPMDRMDFPGLGLDKLKHRVLRYTDLKAKRMNPHREVDREMRIHLTGNMERYMWSFDGKTFTAVTDDPIRFGFDERVRVTLVNETMMAHPIHLHGHFFELVNGADHMHQPLKHTVIVQPGGTATFDLTANEPGDWAFHCHLLYHMHAGMMQVVTVRPFPAGDGA*
>MP0534_megahit_200590_229-795
MKTADPFSLPRRRFVQGLALGATGLGLGLTPGQLLARQGHTGAPTLSGDTFHLTLGGADVNITGKTRPATTINGIVPGPTLRWREGDTVTLKVTNMLPETSSIHWHGLLLPFEMDGVPGLSFDGIKPGETFTYRFPVKQSGTYWYHSHSGFQEQTGLYGSIIIDPKNPEPHAVDRDQVIVLSDWSDEDP
>MP0534_megahit_201124_1-192
MNKRMNLMFTIAAIAVMGGALFGSSFTSQMTGAALSTDANVLQKIHAMGGLELVMPAAFAEAGN
>MP0534_megahit_205571_461-2704
MQHAVASSSGTFSAVAAAVLLALLPHQASTQIAGVPALCADRPAATGPAIFSAAAGPPLRSGSAPERAASDLFCIDLFSTARAGDATGVATLTRPWSPFGVTVTAEGRHRHELTAWIAGLPDPATLGPYTTYVAWATPLVLDPVLRLGEVGNGLNELGEVAFNKYMVLITAEASADVTERTGPLVLRGRSPSSRMEAHDLLAIAPAAEAGGANRPGASPWALPPMYEGVPMLAGIMEGRPRASPFLPDADSGVPEALPRQVVRLPDGGTLDLRAGFVRREVEGRSLVMLAFNGQIPGPLIEVGEKTTIFVDFTNDTPLPTSVHWHGVRLDNRYDGVPGVTQEPVQPGESFRYQIYFRDAGIYWYHPHHREDVQQEMGLAGNMLVQPLDDAYYSPVNHEEVVMLDDLLLDESGLVPFGRESSNYMLMGRFGNVFLTNGEPEYGLEVDAGDVVRFFFTNISNTRTFNLSFRSTAEPDAPPVPVKVVGSDVGKFERESMVESVVLAPAERYVVEVLFEQPGAYALTNHVQGINHRMGLFREELRLLGTVAVSGARTGADHSNAFETLRMNHDVRSDIGRYRGDFGRPPDHELVLTLEVDSLPLAIEQSMLYDWVYFNPVEWTGTMPVMNWATTGAEIGWILRDGVTGAENEQIEWRFRVGDVVKIRIHNDRGAFHAMQHPLHIHGQRFLVLEQNGVPNDNLVWKDTVLLPSGSTTDILLELSNPGRWMLHCHIAEHLESGMKFVFDVEGN*
>MP0534_megahit_207196_2-283
KYFVTFKKYLYLSITEHSQNKICGAVSINGLPATVLALLAFVIGGVSTSFAAGAAGLPRVTQELVAPPFLPKHNQVAIGGPKVVQVRLEVVEK*
>MP0534_megahit_207196_308-1159
MQALTFNGTVPAPMIVVHQDDYLEFTIVNNSKNIFMHNIDLHASSGSLGAAGLSKVNPGQEATVRFKANRPGVFVYHCAHGGTMIPFHVVSGMNGAIMVLPRDGLKDEKGNLVKYDKAYYVGEQDFYVPQNADGSFKRYNSAAEAMGDTMEVMKTLKPTHVVFNGAVGALTGDNALTAKVGEKVLFIHSQANLDSRPHLIGGHGDLVWNGGSFGDTPGTNYETWFVPGGSAVAALHEFVQPGVFVYLSHNLIEAVMMGAASHVIVEGDWNNDLMEQVAKPHNF*
>MP0534_megahit_209358_2-400
REIVLHLTGNMSRYMWSFNGTLFADAVPLELYHNERVRITLVNDTMMTHPIHLHGLWSDLEVGDGKLLRKHTVTVKPGEKLSYLVRADTLGRWAYHCHLLYHMDAGMFREVRVAEAPADGSHAHHGAHGEDA*
>MP0534_megahit_213492_733-1674
MEKLELPGPRAIIALLLVLLIIVTASPSSGLLGEEFDPLANVPIEGHLGGHTEPQLACTTDDSTTVEVNLTAQATEWQFTAGTTIEAWTFGNALPGPVLCADIGDRIEVNLNNELSVPVSFHVHLPAANGSSNPESVAPGAAATYAFTATTAGAYLYHDLANGNEGIGRGLYGVLIVRDSIPEVDHEIVVLMGEFQPAYHPDTYAAVINGRAFPWMPRWNFDTDEQVRVYLVNAGPSEEHTFHIHGHRWLDADEGRPIDNKFLSPHSAVHHPELPAPEGFIPLANALAADVAVFEFNASAEGEWMYHCHVYDHI
>MP0534_megahit_214978_82-996
MKTAHPFSLPRRRFVQGLALGATGLGLGLTPAQLLARQGHTGAPTLTGDTFHLTLGGADVNITGKTRPATTINGIVPGPTLRWREGDTVTLKVTNLLPETSSIHWHGLLLPYEMDGVPGLSFDGIKPGETFTYRFPVKQSGTYWYHSHSGFQEQTGLYGSIIIDPKTPEPHAVDRDQVIVLSDWSDEDPNHIFATLKKLSHYYNFNERTVFDTLRDFRDKGVIQTLKDRHMWNTMRMSDRDLADVTGYTYTYLMNGQSPNGNWTCQFNPGERLRLRFINASAMTFFDIRIPGLDMTVIEMDGQPV
>MP0534_megahit_219196_2-562
MIPFHVISGMNGAIMVLPRDGLKDEKGNLVKYDRAYYVGEQDFYVPQNADGSFKRYKSPAEAMGDTLEVAKTLLPTHVVFNGAVGALTGDNALKANVGEKVLFIHSQANRDSRPHLIGGHGDLVWNGGSFGDPPGTNYETWFIPGGSAVAALHEFVQPGVFVYLSHNLIEAVMMGAASHVIVEGDWN
>MP0534_megahit_220924_225-1211
DIRIPGLDMTVIEMDGQPVKPVAFHEVRLGVAETLDVIVEPWEDQAYTLFAQSIDRSGFARGTLTPNPAMSAPVPNMDPPPLLGHTEMGMGAMQHGDSHAGMDHGQMNHNMAGMKHSDHGNAVPFAVDPNNPDLPPRNNATDHAATEYGPGVDMRAMAPGEMLADPGIGLRDRDWKVLTYADLETAGGPPDSLHPEREIVLHLTGNMSRYMWSFNGIPFADSVPLELYHNERVRITLVNDTMMTHPIHLHGLWSDLEVGDGKLLRKHTITVKPGEKLSYLVRADTLGRWAYHCHLLYHMDAGMFREVRVVKAQADGDHSHHGAHGEDA*
>MP0534_megahit_221132_2-1261
LPYTPVVTPNGTTIEWKIVEGVKEFRLTVEEIEWEMAPGMKIKAWGYNGHTPGPTIEAVEGDRVRIYVTNRLPEPTAVHWHGVILPSGMDGLQGLTQEPIMPGETFVYEFTLKQHGTQMYHSHGDEMTQIGLGSMGFFIIHPKKRDYTIDRDYAIFLNEWFVDPGTSTPDPNVMTEFNIFTFNGRAYPGTAPLVAKTGERVRIRFGNVGQEVHPIHLHGHSFNVVATDGGDVPPSARWPETTVTVAPGQTRDIEFVANSGDWALHCHRRHHPMNAMGHDLPNVLGVSQRGVEEKIREQLPNYMAMGERGMHEMAEMQMTGPPNTLPAMSGQGPFGTVAMGGMFTVMKVREQLKKGDDPGWYPNPPGTVAWRIQTDKVKAPLKPDLGYVCPMHPDVYQTDPGSCPECGMFLIKAPEKKYD*
>MP0534_megahit_227592_3-410
MMLNGFDTDFDGENNLYAANTIPFYYQHHPIQVNTNELIRVYVVNMLGLDPINNFHLHGTLYEYYPTGTDLIPSEFTDMTTFSQSERGILEFEYEYTGRYMFHAHLTEFSEKGWTGLFYVKDSSQLNTEIYDYGS*
>MP0534_megahit_228484_1-825
MIDRRSILGGAVLGAGALGIAAYARRDLLTDRNTALASVTAHSKLLIPPLYSGERDSGERVFDLNLRHGVSQFFDGLETPTIGINQSYLGPTLEMYAGDTVRMNVTSDLSETATVHWHGFHLPARADGGPYQPIEPGGSWTARFDVRQRASMFWYHSHAHRRSGPQVYQGLAGMIYVRDSASEALDLPNDYGVDDIPLVVQDRAFASDGSLIYSTRMHNAMMGMMGDTMLVNGIVEPVFEAKSDRLRLRLVNGSNARFYRFGFDDGRSFHQIGTD
>MP0534_megahit_229851_954-1637
GAPAMNMKDGTMAMPGEMPAKKQTMDSMDMSRNRGTGMSTASSPVKHGPDRHGKGNTMVAEFPSNRLSEPGDGLENNGRRVLVYTDLRSLSPYPDQRTPEREVELHLTGVMDRYMWSFDGKKFSEVDGPVHFKYGERLRLVLVNDTMMEHPIHLHGMWMELENGAGEYRPRKHTLNVKPGERLTALISADAPGNWAFHCHLLYHLDMGMFRVVSVTNDAVSSENRNG*
>MP0534_megahit_230830_1586-2635
MIAVNRRKFLGAGAGGMGLLGLAGAMPAWARGADILAGNARKGLDEISGPNIDLTVARSAFATGNRRGGAIAVNGTIPGPLLRLQEGTTVRLNVHNQLEEDTSIHWHGLLVPFQLDGVPGVSFPGVKPGETFTAEFPVRQSGTYWWHSHSGLQEQAGHYGAIVIDPAGPDPVQADREYIVVLSEFSEMSPHTIFDKLKKGEGYFNYNQNTWTDDYPLSGEDRRMWAKMRMMPTDILDVSSAAYTYLLNGHGPLDNLEYLFRPGERVRLRFINAGAMTFFNIRIPGLPMTIVQADGQNVEPVEVDEFQIGVAETYDVVVTPGEQAAYTLVAESMDRSGMGIATLASRPGAR
>MP0534_megahit_230952_781-2139
MNNQSQIIQLSKTVILILSVFSILINSQLLGKNPPEDPPFMPVITPNGSTLSWTMVDGFKEFRLIVEEIEWEIAPGMVIKAWGYNGRTPGPTIEAIEGDHIRIYVTNKLPEPTAVHWHGVILPSGMDGIQGLTQPGIQPGETFVYEFELKQHGTQMYHSHGDEMTQIGLGSMGFFIIHPRIRKQPIDRDYAIFLNEWFVDPGTRTPNANVMTDFNIFTFNSRAFPGTAPLVAKTGDRVRVRIANVAQETHPIHLHGHSFKVVATDGGDIPSSAQWPETTVLVAPGQTRDIEFIANPGDWALHCHRRHHPMNAMGHDIPNVLGVNQDGVEEKIRDLLPNYMAMGEKGMHEMVEMNMEGPINTLPMMGGEGPFGKVAMGGMFTIFKVRNFLPDGVDPEWYSNPPGTISRLVDGESAEEKVPQLLFVCPMHPEVHQSGPGSCPKCGMNLIEKYKK*
>MP0534_megahit_232900_138-2201
MIVRWGLYLFCLCIFSMPLNTNAKEVKYNIDIDYKTVNFTGKEVQALTVGGGIPAPTIEATIGDVLEVTFNNKMDIETSIHWHGILLPNDQDGVPYLTTQPIKAGTSFTYRYPIIHHGTYWYHSHTGLQEQRGVYGALVFHPKKEKVPAKHDYVVVFSDWTNESPDRVMANLKKDGDYYALKKGSIQSWLKVLQNGKESVKNRLQGSWTRMGPMDISDVGYDAFLANGVQKHQLGNARKGDKVRVRMVNAAGSSYFNVEFAGGDMTIVSADGVDVNPIKVSRLRMAIAETYDIIVTLPENKAYELRATAEDGTGYSSAIIGNGSLVAANDVPRPNLFLVDHSMHGMSDDNGDMKEMDHSKMDHSKMGHDMMSMQPKINKMQEYERLRATSKTTLPKDNPTREVLLELTGNMERYTWSFNNKTLKEADKILIKKGENVQFKFVNRTMMHHPLHLHGHFFRVLNGQGDYSPLKHTVNVPPMGSVTIEFLANEEKDWFFHCHNLYHMQAGMARVISYKDTTQFNQDILNKLASDSTYFRNVTSVQSNMTSGMIRASNTRNAIEVKYDHNYDHEYDIDAVYERSITRFFEVFAGGNFERDEDLEIENTAIVGFNYVLPMLIDSSVRIDSEGNGRLQLGSEIQLTDRGKFHWHWNTDEEYRFELEYELTKNVSLMSNYDSDFDGGVGLAIKF*
>MP0534_megahit_233775_3-326
QNALRVKVGEKVRIFFGNIGPNGISSFHIIGEIFDQVYLEGAVNGVINRNVQTTLVPSSGATIVEFTIDVPGDYLLVDHSIFRIDKGAIGLISAVGDDNPEIFESIK*
>MP0534_megahit_234266_2793-4697
MTTSPLMGRRRFVQGLALGTGALGIGGLGMSPAKLLASQGQTGAATLSGNTFNLAIGGADVNLTGTTRPATLVNGSLPAPTLRWREGDTVTLNVTNYLPETSSIHWHGLLLPFQMDGVPGLSFDGIAPGETFTYRFPIKQNGTYWYHSHSRFQEQSGVYGAIVIDPAEADPEPVDRDYVMVLSDWSDEKPEQIYATLKKLSHYYNFNERTIFDTLRDFREKGVVQTLKDRHMWNTMRMSQSDLADVTGYTYTYLLNGRSPNANWTGLFKPGERVKLRFVNASAMTFFDIRIPGLDMTVVAMDGQPVKPVRFHECRLGVAETIDVIVTPEKKQAFTVFAQSIDRSGFARGTLTPDPAMSAAVPEMDPPPLLGHTEMGMGGMAGMNHGDMEGMNHGAMDHGKMDHGAMKGMQHDDMGHGGMKHAGMQHKGMQHDGDHKVPFAFVADNPDLAPRTSAVQHLDSEYGPGVDMRAMAPAAMLDDPGIGLRERDWKVLTYADMETAGGPPDSLTPDREIVLHLTGNMSRYMWSFNGIKFADSVPLELYHGERARITLVNDTMMTHPIHLHGLWSDLELGGGRLLRKHTITVKPGEKLSYLVRADATGRWAYHCHLLYHMEAGMFREVRVVDNATTKEARS*
>MP0534_megahit_235250_41-787
MSDRHFYAGVSRRRFIQGAATMGLLAGFDSLLPAYARGQLDNTNAFHTVRNGADIYDLTVARTPLKIGGTVSEQPITINGTLPAPLVRLKQGREAILRVTNTLPEATSIHWHGLILPYQMDGVPGVSFPGIMPGETFEYRFPVEQHGTYWYHSHSGLQEQLGHYGPIIIDPAEPESVAYDREYVVVLSDWTFDSPEDVFRNLKVAEGYYNYNQRTVSDFFKDVETMGWDAAWSKAGMWGRMRMSPRDIL
>MP0534_megahit_238431_2-514
GVDMVSANPADRMGDPGLGLDNVGHKVLTYRDLTALEPNDDPRKPSRHMQIHLTGNMERYMWSFDGRKFNAVADQPIRFAYNERVRVKLVNDTMMAHPIHLHGHFFELVNGADRMHQPQKHTVIVQPGGSATFDLTADEPGDWAFHCHLLYHMHAGMFQVVTVASPDGEA*
>MP0534_megahit_238443_1-438
MVDGVKEYHLIVEEIEWEMAPGMVIKAWGYNGQTPGPTIEAVEGDRVRFYVTNKLPEPTAVHWHGVILPSGMDGVLGLTQPGIQPGETYVYEFDLKQHGTQMYHSHGDEMTQIGLGSMVFFIIHPRQRKQQIDRDYAIFLNEWFVD
>MP0534_megahit_238754_92-544
MKTYSATRRRFVQGLAAGGVLAATPAWLQAAVKGATALGSAPVLSGREIDLVIAETPVNFTGVTRMATTINGSIPAPTLRLREGDDVTIRVTNRLPVATSIHWHGILLPYEMDGVPGISFNGIAPGETFVYRFTLRQSGTYWYHSHSGFQE
>MP0534_megahit_239186_36-518
HIGHGLYGVFIVDPKEGRQQADEMVMVLNGFDTDFDTENNFYAANTIPFYYLHHPIQIKMNELVRIYVVNMLGFDLTNNLHLHGNLFYYYPTGTDIVPSYYTDMITFSQGERGILEFEYNYPGKYLIHAHQVEFSEKGWMGILLVKDGSELDKEVYDYGS*
>MP0534_megahit_239597_393-2150
MNSRLGSVLLSLLMSASVMAGEYNLTVDRVEIDTGDFVKDGIGYNGASPGPVMRFKEGENVKINVTNNLDEMTSIHWHGLILPFDQDGVPGISFPGIKPGETFTYEFPIQQAGTYWFHSHSGFQEPDGAYGSIVIEPEGREPFRYDREYVVQLTDKHPHSGDRIMRNLKMMPDYYNREQQTVGEFFSDVSENGLMNTVRDRMAWGGMRMMKADVEDLQGFTGLINGKGPDQNWTGLFEPGERIRLRFINSSAMTYFDIRIPGLDMTVVQADGNNVQPVSVDEFRIGVAETYDVIVRPKGEQAYTIFAESMGRSGYARATLAPEEGMEAFVPQLREPARLTMADMGGMSGMDHGDMDMNSSEGMSGMDHSSMEGMDHANMSNMDHSNMKGMDHSGTSGMDHGSMAMGKEGPSDPFYAKGSGLVPTAANGGKFLSYADLKAQDPLYEDREPTREIELRLTGNMERYTWSINGVKYEDADPIRLKYGERVRFKFVNETMMTHPMHLHGMWSILDVGADQWNPIKHTVSVQPGTTVYMETEVDEPGQWAFHCHLSYHAAAGMFRKVIVEGGPESTQAKTDAAAEEGGEA*
>MP0534_megahit_252415_125-580
MVRIITFAVILMLAAPVSVQDFDNCIATVAPNEAAPAPVSQEVLIAEGASVYRNRCASCHGHNGEGQWYGHDAAPRLDGNFARLSVRGIAVQVIQGGTYMPPFASLTDREIAAVATYIRNSFGNNYGIATEEEVSENREICLSTNQKIKKK*
>MP0534_megahit_255469_2655-4640
MQFFNRKQLALWDTALSTSEELAKGLSRRQFGLAAAAAFAMPKALSAHGSTQVTSQGTYNITVDPVRINTGDFQKMGVGYNRSQIPTILRFKEGEEVTINVTNNLSESTSIHWHGLIVPFRQDGVPGISFNGIAPGQTFTYRFPIQQAGTYWFHSHSGLQEPDGAYGAIVIEPRGRERIPAHRDYVVQLADKHPHPGNRILRNLKMQSDYYNRSQRTFQDLIRDARMDGLKATLKERRMWGRMRMLPSDVEDVQGFTSLINGRSTSQNWTGLFRPGEKVRLRIINSSAMTYFDMRIPGLKMVVVQADGNDVEPVAVDELRVAVAETYDVIVQPTQNKVYSIIAESMGRNGLVRGTLSPREGYAGAVPRLRPKPLLTMADMSGMMGGMGMDMGMGMGDHVMQNMTGMNHTDMTGMDHSNMQSSQQPPMPAMTPSEEKPKKKTSMAGMDHTQMQKPAMDGMDHTQMQQKKKAPMSGMNHAQMQKPAMDGMSGMDSMSGMAMSDGGDPFYVPGSGLTPVAYNGGKFLSYADLRAASPRYRHRAPSRTIVLRLTGNMERYIWSINDVKYDDAAPITLRYGERVRMRFINETMMSHPMHLHGMWSIIDAGHGPRNPIKHTVNINPAATTDIEVEADAPGQWAFHCHLSYHARAGMFRKVVVKGRAA*
>MP0534_megahit_258042_106-1005
MIRKITILFVLLVSFESVAQVGTNGQDRKEEGRPIKEYNLTIEENKMTLGGVTANAMTINGGIPGPVLEFNEGDLAIINVTNKMDEETSVHWHGLILPNFYDGVPYLTTPPIEPGTTFQYRIPINQSGTYWYHSHTMLQEQKGVYGSIIIHPKEKTLEYDKDLVVVLSDWTNEKPMNVLRNLKRGNEWYQVKKGTAVPLSRVFSEGAFGAQLKFWRDRMEGADITDIYYPAFLSNGKKLAEYPEFKPGEKVRLRFINASASTYYWMDFGGGNPMIVSSDGIDVEPVHKSRFLFGIAETYD
>MP0534_megahit_260321_2-637
CSGVNIAAMDQHVLQGMYGIAIVDPIDGYSKLMVEKTAVNANGDVARDRQFYSADALEFSLQYQQMYLTDEGTYDATKMFAHDTVYTAVNGQPFGYVPNDIHNLLNGHPGTNIFVAQPWNSMDLHQYQSQLLFTPTGVHNRIFVENQGNEPVFFHIVGEILDRVTQGNRVQSGATETWLLGGSQNMIVDVVYDEPGIYVAVNHDYAAIYTGA
>MP0534_megahit_264145_298-585
MSEHDETIYRTSPGRVGKMMAILVGTVVVGAIIFFALGDYWISELSPAGQAFAGITDEPAAPAVAQTGADIPVTLDFIESKDFRTLAFNALPGEPG
>MP0534_megahit_265627_1-1569
MSNEFNKGRRKFIKSAFTVASALAIAKVAPTWAAPQGRSFKDQILTNDEIDLTIAKSPLLVGNKVGAPITINGQMPGPLIRLKEGQRAKLNVTNRLSEDTSIHWHGIILPENMDGVPGVSFEGIKPGRTFKYRYDVEQNGTYWYHSHSGLQEQLGHLGPLVIEPKDGDIGADREHTIILSDWTFEDPDTVFRNLKVAEGYYNYQKRTIFETFEDVRQQGLEKTWKQREMWGQMRMSPRDIADVTGSTYTYLMNGRDSQMNWSALFKPGEKVRLRIINGSAMSFFDVRIPGLEMTVVAADGQPVKPVPVDEFRIGVAETYDVIVQPKQNKPYTIYAESFDRSGYVRGTLTPELGLEAEVPELRQVPERGMAAMGMGAMAMSGDMKGNSMNMKHMGGNNSHMTHKMTHKKELPVENIKIKHRESGHGAGAAMIATNPVSRLHEPGIGLEDVDHKVLVYTDLVGAHEWPDTREPERQIELHLTGNMERYMWSFDGKKFTEVDGPVQFHHGERLRLVMVNDTMMDHP
>MP0534_megahit_265943_5095-6771
MRRIAATWLVYAWIATLPGSLTAQHASDTSTVGDGWRMVPMGTNMPVLPGLEGAVPMVGPFVPGTGVDASALPEARPSQVVTMSDGDTLDISVSMVRRTIEGHELVMFGYNGQYPGPLIRATKDATIIVRVTNRIQLPTTIHWHGIRIDNRFDGVPGVTQPAIQRGESFTYQVKLPDSGMFWYHPHVREDVQQDLGLFGNLLVTSSDPDYYGPAHREEVFVLDDILMDEHGLIPWGESAATHALMGRLGNVMMVNGETDHRLSVQRGEVVRFFLTNVANSRTFNVTFGGNPLKIVASDVGRYEREMWINSVVIAPAERYVVDVRFEEAGEVAISNTIQAINHFRGEFYPQIDTLSMVSVSEEAADPEISEAFETLREHREVISDIERFRPFFGKEPDHELETTLRVRDLPPSIVLAMEADTLFYPPIEWNDGMPMMNWLSTGAQVTWLLRDRDTGAENGDIRWHFDVGDVVKIRVFNTPDSFHPMHHPIHIHGQRFLVLSMDGVESQNLVWKDTAIVPVGSTMDILVEMSNPGEWMLHCHIAEHLNAGMMLSFIVSGQ*
>MP0534_megahit_268398_31143-32840
MNKNRFNRRRFLTGSSTLLGASMLSTLPTMANSALTKSQNVVVNSDRADHIVPILTGNEFDLYVSEKMITVNGKSSMATLINDSLPAPTLKMQEGDTVTIRVHNQLNESTSIHWHGLLVPFEMDGVPGISFDGIPAGSTFTYKFKLTQSGTYWYHSHTGFQEQTGMRGAIVIEPKGRERYPIEEDHVILLSDWTHRDPHNLLKLLKQRADFDNYHLPDFKKLLSDIAATDLEAAYDKRKMWNQMRMMPTDFTDLSGETTFTYLMNGKTTAANWSQLVKAGQPVKLRFINGSAQTIFDVRIPGLKMKVVGTDGNDVAPVDVDDFRIGVAETYDVIVTPTRDAHTIFAQNIDRTGFVATTLATKRGARAAIPAMDDVEWLTMSDMMGAMGANGYDARHAKTEYDFKTDMRVDSPRMNLDDPGINLRDINRKVLTYNQLHSVGNEIMAEQRKPTREIEIHLTGNMERYIWALDGIMFKDAPPVNIKPGERVRITLVNDTMMNHPMHLHGMWSDLRTPDGDFQVRKHTIMVQPAQKISFDVTGEAGRWAWHCHLLYHMEAGMFREVAVV*
>MP0534_megahit_269510_2-817
PAWANPWGRTNVYAQGVEEGPEVSLAIRRESLPIDGQEAQPITINGTSPAPLIRLKEGQDAVLRVTNLLDEPTSIHWHGLILPPEMDGVPGVSFAGIAPGETFTYRFPVRQNGTYWYHSHSGLQEQLGHAGPLIIDAAEREPIRYDREHVLLLTDWTFEDPMSVFRNLKTMEGYYNFQERTIADFFADVREKGFSQTAEMRGMWAKMRMSSRDIADVTGSTYTYLLNGHSPQENWNALFKAGERVRLRVINGSAMSYFDVRIPGLKMTVVAA
>MP0534_megahit_269803_1-531
TLREFTIIAEDDKMMEIAPGIFYNVWTFNGTVPGPTIRATEGDLVRIHFTNNGSKQHTMHFHGNHPAEMDGIFEIVGSNGGQFTYEFIAGPVGVHPYHCHVMPVEEHIGHGLYGVFIVDPKEGRQQADEMVMMLNGFDTDFDGENNLYAANTIPFYYQHHPIQVNTNELIRVYVVNM
>MP0534_megahit_271847_194-2017
MGFKKSSQQVSTPRRRFVQGLIAGGVLAAFPSVLHAASSLVAGTITGTVPELSGKVIDLVIDESPVNFTGVVRMATTINGSIPAPTLRLKEGDDVTIRVTNKLSVPSSIHWHGIILPYQMDGVPGISFKGIMPGETFVYKFKLQQSGTYWYHSHSGFQEMTGMYGALIIEPREKDIISADNEHVIQLSDWTDDDPMALFRKLKIQSDVFNFNQPTVPEFFDDVSNSGVSNALQRRKMWNQMRMNPTDLADLSASAMTFLMNGSTPMSNWRGMFKVGEKVRLRFINGSSNTFFDVRIPELKLTVVQADGQNVEPVTVDEFRFGPGETYDVIVEPKNDAYTIFAQSMDRSGYAKGTLSSSPNIDAPVPALDPVEWLTMTDMMGNMTHGGEHSAMAGMAGMSGMNSKEMDHSAMEHGAMAMDHSKHGMSENPLAVASPKVRHAKTEYGASVDMRVDMPRTNLDDPGIGLRKNGRRVLTLADLHSLEGITNQQEPEAEIELHLTGNMERYSWSFDGLEFGKSTPVHMKHNQRLRVILQNDTMMTHPMHLHGMWSDLENEQGDVQVRRHTIPVQPAQRISFLTTPHDVGRWAWHCHLLFHMDAGMFREVVVS*
>MP0534_megahit_271934_179-1879
MNKTMLNRRRFLTGSSTLLGASMLSTLPSIANSALGKGQQNVAVNSDKADHIVPILTGNEFDLYVSKKPITVNGKSSIATLINDSLPAPTLKMQEGETVTIRVHNQMNESTSIHWHGLLVPFEMDGVPGISFDGIPANSTFTYKFKLKQSGTYWYHSHSGFQEQTGMRGAIVIEPKGRERHPVAEDHVIVLSDWTHRDPHNLLKLLKQRADFDNYHLPDFKKLLSDIAATDLEAAYDKRKMWNQMRMMPTDFTDLSGEKTFTYLMNGKTTAANWTQLVKAGQPVKLRFINASAQTIFDVRIPGLKMTVVATDGIDVAPVAIDDFRIGVAETYDVIVTPTQDAHTIFAQNIDRSGYVATTLATKKGARPAIPAMDKVEWLTMADMMGAMGDKGYKAKHAKTEYDFKSDMRVDSPRMNLDDPGINLRNIDREVLNYSQLRSVDEAIFAEQRKPTREIELHLTGNMERYIWALDGVMFKDATPVNIKPNERVRITLVNDTMMNHPMHLHGMWSDLRTPSGDFQVRKHTIVVQPAQKISFDVTGEVGRWAWHCHLLYHMEAGMFREVAVV*
>MP0534_megahit_275695_1-1497
NTQLFDGMATETMGANGDNLAPTLIFEQGEYVNINVTNNLEEETTIHWHGMHVAPENDGGPHSVIMPGDTWNPQFTIMDKASTMWYHPHLHGKTNEHVTKGITGLIIIKDDEEAALDLPRTYGVDDIPLILQTKQFDNDNQIVIGEHIDNVPMANSTIDAFVELPAQVVRLRLLNGSSMRVFNLGFSNDATFYQIGSDGGLLSEPVSLTRLLLSPAERAEILINLSGMEGQLFDLKSYGSSLPGSAYGIANLSSMMGGSPTGYNSNPLNGSDFTMLQITVGPQANNNPVLTIPNALVDVTPLNEADATVNRTLTIQAPDMMNDGVTGPFEFSGQSFNMNVVNQTVQLGDTEIWEIFNMSMVAHPFHIHDVQFYILDRNGATPPENERGRKDVVLVKQMETVRFIAKFEDFADEEVPYMYHCHMLQHEDDGLMGQFIVEGEEGILTGDVNGDELVNILDIITIANIVLDGQYDEAADINNDGSVNILDIIGVVNIILSN*
>MP0534_megahit_276054_2-586
MFTNRQKMSVVLVIVSLGFVGYLVFPAMDITAQEKPETFVTHSGAVVQTTGDILDPVYTIQEVEFDPQKYLREFDYGKVSHLEDGTTLREFTIIAEDDKMMEIAPGIFYNVWTFNGSVPGPTIRATEGDLVRIHFTNNGSKQHTMHFHGIHPGNMDGIFEIVGSNGGQFTYEFIAGPVGVHPYHCHVMPVEEHIG
>MP0534_megahit_276905_11860-13299
MTLNRLISRRHVLCTGAAFTAISALSPARVAMAGPTEDPFLLRAAAGQAALRPAPYGSTDVWSYNGSLPGPEIRVLQGDRIRVLAENGLNEGTTVHWHGIRTPNAMDGVPFLTQDPIPVGGKFLYEFDALDAGTFWYHPHQRSSEQVGRGLYGPLIVEEADPIRVDRDLTWMLDDWRMTREGQIAGDFGSRHDAMHGGRIGNSVTINGQMPERISVRSGERIRLRLINAANARIFGLNFGGLAPVVVALDGQPVSPHVPDDDIVVVGPAMRVDLVIDMTGKPGDALTVTDAFYEGLEYRLVDLAYGPDRLRDSVPDWSMALPPNPLAEPDMQAATRHQIVFNGGMMGQMMMGGGMGSMMEQMREGNMWFINGKAATGHMMDPLLLLQQGTSHVLQMDNRTAWHHPMHLHGHSFRVIARNGQPTRHREWQDTVLLAPEERVEIAFVADNPGDWMFHCHILEHQAAGMMGIIRVDPGTTKT*
>MP0534_megahit_277590_3-530
KEHTMHFHGNHPAEMDGIFEIVGSGGGQFTYEFIAGPVGVHPYHCHVMPVEEHIGHGLYGVFIVDPKEGRQQADEMVMMLNGFDTDFDGENNLYAANTIPFYYQHHPIQINTNELIRVYVVNMVGLDPINNFHLHGTLYKYYPTGTDMIPSQFTDMTTFSQSERGILEFEYEYTGR
>MP0534_megahit_279731_2-562
KYHCSGVNIAAMDQHVLQGMYGIAIVDPIDGYSKLMVEKTQVNDNGDVTRDRQFYSADALEWQIQYNQMYLTDAGTYDATAMFAHQTTYTAVNGQPFGYVPNSIHNLLNNGDMDKNIFVAQPWNSMELKQYQSQLLFTPTGVHNRIFVENHGNEPVYFHIVGEILDRVTQGSRVQSAGTETWLLGGS
>MP0534_megahit_282018_1-1425
TLRQSGTYWYHSHSGFQEMTGMYGALIIEPRAGERHRADQDYVVQLSDWTDEDPMRAFSKLKVQSDVYNFNQPTFFDFTADVSKLGLQAALEKRQMWNQMRMNPTDLADLSAATLTFLMNGTTPAGNWNGLFQRGDRVRLRFINAASNSFYDVRIPGLKLTVIQADGQDVEPVTVDEFRFGPGETYDVMVEPQDDAYTIFAQSMERSGYARGTLSVRQGLTAPVPEPDSPEWLTMKDMMGAMGGGAMGHDMMKMDSMGQTKMDHSQMSGGMAMDHSMHGMQQGSDNPLAKPSSTIRHARTEYGASVDQRVDTPSTNLDDPGIGLRNLSQRGLRPQGHRVLTLADLQSIDGVLDDRRPPARELELHLTGNMERYSWSFDGLEFGKSTPVSLRHNERVRIILQNDTMMTHPMHLHGMWSELETDQGELRVRRHTIPVQPAQRISFLTTPHDLGRWAWHCHLLFHMDAGMFREVVVS*
>MP0534_megahit_285405_5358-6389
MDGKQIYDLTMQKGSMAYVSGMQTATFGYNGNILGPTLLMHKGDEVVINVTNQLGEPTTTHWHGLHLPAIMDGGPHQRIENGQTWQARYTIMNEEATFWYHPHLEGKTAKHVYHGLAGLLIVKDPLSDLDLPDQYGIDDIPVIVQDKVIAADGSFNYPGTRFGVKGDQSLVNGAIAPVFNAPAQIVRLRLLNGSNARIYNFGFSDDRRFHQIGTDGGLLEGPAPLTRLTLSPGERAEILVDFGGEENSQVRLMSYSSELDNLNPFWNSNSLDGSDFDIMTIDVGAATPNPVTVLPASLTSIGRLPEDQAVRTRPFELEMGFSGSMKINGQSMDLDRIDETIEVN
>MP0534_megahit_287296_3479-5302
MLTMNRRSLLGAGAGAAGLLGAAAFTPAWARGASLNGRHIRAGFDEVSGASIDLTIGEGPRVVQGRRGHAIAVNGSVPGPLVRLKEGEAVRLNVTNTLDEDSSIHWHGLLLPFQFDGVPGVSFPGIRPGETFTYDLPPIRQTGTYWWHSHSGLQEQAGHYGPIVIEPAGPDPVQADRDYVLLLSEFTPMHPHTIMDKLKKGEGYFNYQRTTWTDDYPLSGEDRRMWAEMRMMPTDILDVTGSTYTYLANGHGPMEGLEFLFNPGERVRIRVINGSAMTFFNVRIPGARIHIVAADGQNVRPVPVEEFQIGTAETYDFIVEPTGEAMTIVAESMDRSGMAVATLASRPGARAPVPALRDAPLLTMADMGMSGMDHGASGEMDGMNHAAMGHGPQNPASTQQPEPMEAMNMEGMNMRETSMLPPDVEVGPGIDMVAMNPVDRTGDPGIGLDKVPHRVLTYRDLVALEPNDDLRTPSRQMEIHLTGNMERFMWSFDGKKFSSVSEDPIRFAYNERVRVKLVNDTMMAHPIHLHGHFFELVNGAPADRQPQKHTVIVQPGGSASFDLTADESGDWAFHCHLLYHMHAGMFQIVTVAPQGDAPEQERVGEHG*
>MP0534_megahit_290391_1-558
MVIVLTVVSLGFAGYLVFPAMYITAQEQPEVFVTHSGAVVQTTGDVLDPVYTIQEVEFDPEKYLRNFDYGKVSQLEDGTTLREFTIIAEDDKIMEIAPGIFYNVWTFNGQVPGPTIRATEGDLVRIHFTNNGDKEHTMHFHGNHPAEMDGIFEIVGSNGGQFTYEFIAGPVGVHPYHCHVMPVEEH
>MP0534_megahit_290920_1209-1919
MPTHVFTIGQKMAVVIAIVSLGFAGYLVFPTMDITAQEQPEIFVTHTGAVVQTTGDVLDPVYTIQEVEFDPQKYLREFDYGKVSQLEDGTTLREFTIIAEDDKIMEIAPGIFYNVWTFNGSVPGPTIRVTEGDLVRIHFTNNGSKEHTMHFHGNHPAEMDGIFEIVGSGGGQFTYEFIAGPVGVHLYHCHVMPVEEHIGHGLYGVFIVDPKEGRQQADEMVMVLNGFDTDFDGENNL
>MP0534_megahit_291091_4745-5662
GRQSTILCYKQAPGTYGSPLAWGYSSQRKQQIDRDYAIFLNEWFVDSGTSTPNVSVMTDFNIFTFNSRAFPGTAPLVAKTGERVRIRIANVAQETHPIHLHGHSFRVVATDGGDIPESAQWPETTVLVAPGQTRDFEFIANPGDWALHCHRRHHPMNAMGHDIPNVLGVNQDGVEEKIRKILPNYMAMGEKGMHEMAEMNMPGPPNTLPMMGGEGPFGTVAMGGMFTILKVRDILAEGADPKWYPNPQGTVAHLVGSESGSSEKKVLQSLFVCPMHPEVRQSEPGSCPKCGMNLIEDNGSRMDLE*
>MP0534_megahit_291100_321-1799
MSAKELLTTRRAVLAGSGVLALGGGAAAIFGAGGRAPVVAGTDTDNLVLKAGKTSAPLAGENAEVPVWGYNGSVPGPEIRIRQGQAFEAMLDNGLDEETTIHWHGVRVPNAMDGVPHLTQPPVEPRDSFRYAFTPQDAGTFWYHPHQRSFEQVGRGLYGPLIIEEADPPQVDRDLVWMLDDWRLNDQGQISGGFGSRHDAMMAGRIGNTITINGKPSAPLIARPNERIRLRLVNAANARIFGLDFGQLDPVVIALDGQPVEPHRLTDPLLLGPAMRADLIIDLNDPTEHSIRDVFYEGLEYDLSAVICKGEPIRGARLPEPAPLPSNPLPEPRLPSAKRHQILFGGGMMGMMSGDGGSMMSRNRSGSGMMEGRMGGSGMMSGGMMGWTVNGVSATGHVHDPIITVARGETLLLDMSNDTAWWHPIHLHGHSFRVLSRNGRPTRYREWQDTVLMAPQERVEIAFVADNPGDWMFHCHILEHQAAGMMATIRVN*
>MP0534_megahit_294723_3-566
QALGYLPNEIHNLLNNGDLNKNIFFIQPWNSMDLHQYQSQLLFTPTGVHNRIFVENHGNEPVFFHIVGEILDRVTQGNRVQSHGTETWLLGGSQNMIVDIVYDEPGIYVAVNHDYAAIYTGAVTIIVAGLPLPNINETATALGVVQGAVDAGSYAGVLGNPYDSIPPYGAQSIMHPAKNVHCVCSDAV
>MP0534_megahit_295659_1585-2607
MKLPINPISTFNPTRRRFVHGIAAGGVLASFPGLLYAMDNSKQLAYRGTAPVLTGQTIELVVDQSPVNFTGVTRMATTINGSIPAPTLRLREGDEVTIRVINRLKVATSIHWHGIILPYQMDGVPGISFQGIEPGETFVYQFKLQQSGTYWYHSHSGFQEMTGMYGALIIEPREGQSLVEQSHLDADRDYVMQLSDWTDEDPMAVFSKLKVESDVYNYNQPTVPSFFSDVSKLGLMGAFEKRQMWNQMRMNPTDLADLSSATLTYLMNGTTPAGNWTGLFQPGERVRLRFINGASNTFYDVRIPGLKMTVVQTDGQNVQPVSVDEFRFGPGETYDVMVAPQ
>MP0534_megahit_295694_340-2811
MLLLLTFNVKIILYMKTSQLTFFALLLALVLQAQTEKSVEGNVDNLPVREYTLTLREEQVNKAGKPVMGMTVNGQIPGPTLDFNEGEYAIIYVKNEMSVESSIHWHGMLLPNFYDGVPYLSTPPIEPGKTLKYEFAIKQNGTYWYHSHTMLQEQSGVFGSIVIQPKDKTLEYDKEQVLVLSDWTNEKPRDVMRFLKRGTEWYNIRKGTATPLNQVIARGALGAQVDFWRQRMESADIADIYYPAFLINGEENVEYPEFKPGEKVRLRIIDGSASTSFWMAFGGPDPLLVSADGKDVVPVKRNKTFIAVAETYDFIVTIPENGKLEFKIMAQDGSGTATAYLGQGPIVAAPDVSRPDKIGMMQQMAKMKMKMGAPALKFRPGKDERYQMKEKWGMQMDDNMQMEGMKEMNMDMMNGDKSNGKDMEMKKDEMDGMQMDMKKDSMQMDRSKMAGMDTKMKEASQMEDMNKTNPTAGREVMDEADGMQGMAMFSQYNYDYLKSPEKTSYDPDVPVSEILLNLTGNMQRYIWSMNGVPLSEADKIKIKGDEVTRITFNNLTMMHHPMHLHGHFFRVINENGEYSPLKHTVNVPPMQKLTIEFYGNEYGDWFFHCHILYHLVSGMARIVSYDTPRDPRLEEYPVSKLLDETDQYYSYGMIDAASHMTTLNLISSNIRNQFSFRGEYGWNKNMEVEAAYDRYLYDYLTVFGGVNVENEMEDSLDEITTTAIAGVRYLTPYLFTLDVRMDSKLRPQISLSRAISIFPRTILFGMYEYQADFGWVDELPQGDNFKKEITWSTGIEYFLSKNFSLMGSYDNRFGAGGGLSLRF*
>MP0534_megahit_299905_4479-4832
MKKLLYISLATILLVACKNEKTSNSDTAPEASKVETKKTPLQESIARGKSVYSKNCAQCHLPTGNGIPNSYPPLRKSDWLTKKRKESIHAVKYGLSGEITVNGKTYDNVMTPMGLSDQ
>MP0534_megahit_301931_42-509
IFFALGDYWISELSPAGKAFAGITDEEDVPAIAQTGKDIPITLDFIESMDFRTLAFNALPGEPGNNPTINANVGDRIIFNILNAGKSFHAFGVTLNEEGFGGVISGTDVAAANNPLKPGEGGTSEFIPGDPGTYYYICTVPGHREMGMVGTIIVE*
>MP0534_megahit_302864_1197-3047
MPALNRRRFLGTSASGLGLLGLSGAMPAWARGADILAGNARKGLDEVSGPNIDLTVARSAFATGNRRGGAIAVNGTIPGPLLRLKEGTTVRLNVHNQLEEDTSIHWHGLLVPFELDGVPGVSFPGVKPGETFTAEFPVRQSGTYWWHSHSGLQEQAGHYGAIVVDPAGPDPVQADREYIVMLSEFSEMSPHTIFDKLKKGEGYFNYNMNTWTDDYPLSGEDRRMWARMRMMPTDLSDVSAPAYTYLLNGHGPLDNLEYLFRPGERVRLRFINAGAMTFFNIRIPGLPMTVVQADGQNVEPVEVDEFQIGVAETYDVVVTPGEQQAYTLVAESVDRSGMGIATLASAPGARAAIPPLRDPPLLTMADMGMSGMDHGAGSNDAGMTGMDHGAGGMAGMDHGSSGAAGADGMSGMDGGSAEMAGMAGMAGGMQMRDTSLLPPDVKVGPGLDMVSMNPVDRMGDPGIGLADVPHRTLDYRKLRSLTPHQEGRTPSRRMEIHLTGNMERYMWSFDGKKFSAVSDEPIRFAYNERVRVKLINNTMMAHPIHLHGHFFELVNGAPADRQPLKHTVNVQPGGSAQFDLTADEPGDWAFHCHLLYHMHAGMFQIVTVANPDGSEA*
>MP0534_megahit_302919_526-1884
MNNQSAGLQINRVAGMVLTVVLSVINTQLFGGSLPKDASYTPVITPNGSTLPWKMVDGVKEFRLVVEEIEWEMAPGMVIKAWGYNGQTPGPTIEAVEGDRVRIYVTNKLPESTAVHWHGVILPSGMDGVSGLTQPGIQPGETFIYEFDLKQHGTQMYHSHGDEMTQIGLGSMGFFIIHPRKRENHIDRDYAIFLNEWFVDPGTSTPDANVMTDFNIFTFNSRVFPGTAPLVGKTGERIRIRIANVAQESHPIHLHGHSFKVVATDGGDIPELAQWPETTVLVAPGQTRDFEFIANPGDWALHCHRRHHPMNAMGHDIPNVLGVNQDGVEEKIRKLLPNYMAMGEKGMHEMAEMNMEGPPNTLPMMGGEGPFGTVAMGGMFTILKIRDNLADGEDPGWYPNPKGTVASTVMPKLPVKKESQSLFVCPMHPEVSLSYRGRCSKCGMNLVEENKK*
>MP0534_megahit_303343_3-185
AVKYGLSGEITVNGKTYDNVMTPMGLSDQEVADVLNYAMNMWGNKQEKMVSSEEVSQVEK*
>MP0534_megahit_304051_3-374
MFTIAAIAVMGGALFGSSFTSQMTGAAFSTDVNVLQKIHDMGGLELVMPGAFAAAGNCDSDEYADRTVVEFPLTGVSIDLPRLGGGTFSAMTFSEQIPGPTLRVTQGDVVKMTLTIPEGEPTPH
>MP0534_megahit_304531_113-2089
MKHRSIDNDRRRLLIALAGTGALAGLESLLPSYARGEALSSQRGVAAQVVGGSPRPVSLDLNVRRERVAIAGGHGSGITINRSIPAPLIELWEGQTARLRIHNHLDEDTSIHWHGLLLPFEMDGVPGVSFPGIAPGESFEAAFPVRQSGTYWYHSHSGMQEQIGLTGPLVVHPAAPHRIQVDREYVIMLNDWTFEDPHRVMARLKSQSDYYNYNERTASDFFEAVEKHGWKATLQDRLAWNNMRMSPRDIADVTGSTYTYLMNGRHPAAGWEGLFQPGERIRLRVINASAMTYFNFRIPGLAMTVVGADGEEVEPVETDEFQIGVAETYDVIVEPRADTAYTLMAESMDRSGFALGTLAPRAGMRAAVPPLREPPQRTMVDMGMDMSHGAMGGMAAGEMSGMSDGSMSMNHGSMNGMNDGSKSGMNHGSMNDMGDGSMSGMNHGSMNDMGDGSMSGMSHAGGNHNAMAGMGAEDAGPVVARHEQGGHGPGNINVAEVQRNRLGERGTGLETVDHRVLTYSQLRNIKPMRDQRPPSRTIELHLTGNMDRYMWSFDGVKYSDAEPIDIVLGDRIRLVLVNDTMMEHPIHLHGMFMELENGQGEHLPFKHTLSVLPASRASLLLTADEPGRWAFHCHLLYHMDAGMFRVVRVAPAEAFDNV*
>MP0534_megahit_305634_867-1343
YFHIVGEILDRVTQGSRVQSAGTETWLLGGSQNMIVDLVFDEPGIYALVNHDYAAIFTGAATIYVAGLPLPTINETATALGVVQGAVDAGAYSGVLGNPYDAIPPYSLMEGVSIHHPAKNVHCMCSDAVAASQAAEGAVELWVAVPAILEAAAAAAEE*
>MP0534_megahit_306767_2-550
KYHCSGVNIAAMDQHVLQGMYGIAIVDPIDGYSKLVVEKTQVNANGDVTRDRQFHSGDALEWQIQYNQMYLTDDGTYDATAMFAHQTTYTAVNGQPFGYVPNEIHNLLNGHPGTNIFVAQPWNSMDLHQYQSQLLFTPTGVHNRIFVENHGNEPVYFHIVGEILDRVTQGSRVQSAGTETWLL
>MP0534_megahit_306935_79-579
MSEYDETIYRTSPGRVGKLMAILVGCIVVGVIIFFSMGDYWISELSPAGKAFYGITDEEVAAPAVAQTGEDIPVTLDFIESKDFRTLAFNALPGEPGNNPTINAKVGDRIIFNIVNAGKSFHAFGVTLDDEGFGGILGGTAVAAANSPLKPGEGGASEFIPGEPGTY
>MP0534_megahit_310172_3-674
MNEQHPDTGLSRRRLIQGAAAMGLLAGFDSLMPAFARGNLDNSNVYHTVRDGADVYDLTIARTPLTIGSRLSKQPITINGTLPAPLIRLKQGREAIMRVTNTLAEATSIHWHGLMLPYQMDGVPGVSFPGIMPGETFEYRFPVEQHGTYWYHSHSGLQEQLGHYGPMIIDPAEPEPVSYDREYVVVLSDWTFDSPADVFRNLKVFDGYYNYNQRTVGDFFKDVE
>MP0534_megahit_311138_2-250
GDRIIFNILNAGKSFHAFGVTLNEEGFGGILSGTDIAAANNPLKPGEGGTSEFIPGEPGTYYYICTVPGHRELGMVGTIIVE*
>MP0534_megahit_311469_1-795
MLNRRQLLGAGAAGATLVSSKAWGQTLNMGLPEAAQMDSAATAITARPSSGPDYTPVVTLNGWTLPHRVNNGVKEFHLVAEPVERELADGMIAHLWGYNGQSTGPTIEAVEGDRVRIYVTNKLPEGTTVHWHGLILPSGMDGVSGLSHPSIPPGKTFIYEFDLVKSGTFMYHPHGDEMAQMAMGMMGMFVVHPKDPTFMPVDRDFLIMLNAFDIDPGTYVPRIMTMTDFNLWTWNSRIFPDIDPLVVNKGDKVRVRVGNLTMTNH
>MP0534_megahit_311569_3917-5731
MKNSIDNGRRRFVLAALTSSAAAALTNVSPLWAAPVGRHFKDQVLTGDIKNLNVSKAQLPIGSNMGSPITINGQMPGPLIRLKEGQRAHLNVTNHLNQDTSIHWHGIILPPDMDGVPGVSFAGIKPGETFKYAFDVEQNGTYWYHSHSGLQEQLGHLGPLVIDPADGDIGADREHTIILSDWTFSDPHDVMRKLKVAEGYYNYQKRTIFDTLEDVKKKGLADTWEERAMWGAMRMSPRDIADVTGSTYTYLMNGRTPQDNWQALFKVGEKIRLRIINGSAMTYFDFRIPGLEMTVVAADGQPVKPVNVDEFRIAVAETYDVIVQPKERKAYTFFAESFDRSGYARGTLTPSIGLTAEVPPQRVITERGMAAMGMDMSGMKGMNMDKSKVDSSGMAAPKGEMKGMGQHSAHTMHGTQMEGEMTPSKKLPVESIDIVHSEDGHGAGAAMIAKNPSSRLDEPGIGLEDSPHRVLVYTDLVGESPWPDEREPERQIELHLTGNMERYMWSFDGKKFSEVDGYVRFNYGERLRLILVNDTMMDHPIHLHGMWMELENGQYPRPRKHTISLKPGEKVSLQISADAPGEWAFHCHLLYHMEAGMFRVVQVA*
>MP0534_megahit_312045_3-503
MLTGGQKMIIVIAVVSLGFAGYLVFPAMDITAQEQPEVFVTHSGAVVQTTGDVLDPVYTIQEVEFDPEKYLRNFDYGKVSQLEDGTTLREFTIIAEDDKIMEIAPGIFYNVWTFNGQVPGPTIRATEGDLVRIHFTNNGDKEHTIHFHGNHPAEMDGIFEIVGSNGG
>MP0534_megahit_314412_260-808
MRNNNPLHQVSTPRRRFVQGLAAGGVLAAFPSVLHAASSLLAGTSTGTAPELSGEVIDLVIDESPVNFTGVVRMATTINGSIPAPTLRLREGDDVTIRVTNKLSVPSSIHWHGIILPYQMDGVPGISFKGIMPGETFVYKFKLQQSGTYWYHSHSGFQEMTGMYGALIIEPREKDIISADNEH
>MP0534_megahit_317131_1302-1736
MNKRMNFMFTIAAVAVMGGALFGSTFTAQLNATTFDVKSDVSALQKIRDMGGLELVMPAAFAASGACDDASFEGRTIVDFPLTGVSIDLPTGLAGTLHAMTFSEQIPGPTLRVTQGDVVRMTLTVPDGEPTPHGNDMHASQVTAV
>MP0534_megahit_317747_1847-3199
MAMADPTGDPFVLRAASGQAALRPSPYGPTNVWSYNGSVPGPEIRVRQGDRVLVLAQNGLDEGTTIHWHGIRTPNAMDGVPFLTQDPIPVDGDFLYEFDALDAGTFWYHPHQRSSEQVGRGLYGPLIVEEVDPIRVDRDLTWMLDDWRMTRAGQLSDDFDNRHDAMHGGRIGNSVTINGQIPERIAVQSGERIRLRLINAANARIFGLDFGDFEPVVVALDGQPVTPHAPDGDIVVIGPAMRVDLVIDMTGKPGEVVTVTDAFYEGLEYRLVDLAYGPDKLRDSVPDWPMDLPPNPLAEPDMASAARHQIVFNGGMMGQMMMGGGMGSMMGQMREGNMWFINGEAATGHMMDPLLVLPLGTSHVFEMDNRTAWHHPIHFHGHSFRVIARNGQPTRYREWQDTVLMAPEERVEIAFAADNPGDWMFHCHILEHQAAGMMGVIRVEPGTTKT*
>MP0534_megahit_317994_27845-29659
MSNSFNDGRRRFVLGAMTASAATALTNVSPLWAAPAGRHFKDQVLTGDIKHLTISEANLAIGSQTGLPLTINGQMPGPLIRLKEGQRAQLNVTNQLEQDTSIHWHGIILPAGMDGVPGVSFAGIKPGQTFNYAFDVEQNGTYWYHSHSGLQEQRGHLGPLIVEPADGDIGADREHTIILSDWTFADPHDVMRKLKVAEGYYNYQKRTIFDTLKDVEKKGLAETWKERAMWGAMRMSPRDIADVTGSTYTYLMNGRTPEDNWQALFNVGEKVRLRIINGSAMTYFDFRIPGLEMTVVAADGQPVKPVNVDEFRIAVAETYDVIVQPQERKAYTFFAESFDRSGYTRGTLTPSLGLTAAVPPQRTITERGMAAMGMDMSGMDGMDMQQSGDMKKGMASSEMDMKKMGQHGEHTMHRDMMKGDMKSSRVLPVEKIDIVHSEEGHGPGAAMIAQNPRPRLDEPGIGLENSPHRVLVYADLVGEHAWPDEREPERQIELHLTGNMERYMWSFDGKKFSEVDGYVRFNYGERLRLILVNDTMMDHPIHLHGMWMELENGQYPRPRKHTISLKPGEKVSLQISADAPGEWAFHCHLLYHMEAGMFRVVQVA*
>MP0534_megahit_318120_556-903
EPVPEPIVEPVVEPEVIEIQILEGKVEIIIENIKFIPNEIIIRVGTIVTWINKDNSDPLYPEHTVSIDILEINSPEIVFGGGPNEEWSYTFVEIGEFSYHCTIHPWMTGKIIVVD*
>MP0534_megahit_318171_2506-3864
MMNRRQLLGAGAAGATLVSSQAWGKTLNMGLPEAAHMDSAATAVTARPSTGVDYTPVVTLNGWTLPYRMNNGVKEFHLVAEPVERELADGMIAHLWGYNGQSTGPTIEAVEGDRVRIYVTNKLPENTSVHWHGLILPSGMDGVVGLSHPGIKPGKTFVYEFDLTKSGTFMYHPHADEMVQMAMGMMGMFVVHPKDPTFMPVDRDFLIMLNAFDIDPGTYVPRVMTMNDFNLWTWNSRIFPDIDPLVVNKGDRVRVRVGNLTMTNHPIHMHGYDFKVTCTDGGWVPESAQWPEVSIDIPVGAMRAYEFTADHLGDWAIHCHKSHHTMNAMGHDVPTFIGVDKSQLTPKMRSFKPGYMPMGTAGMGDMGKMSMELPENTIPMMNGWGKHGPIEMGGMFSVVKVRDGIAPDDYSDPGWYDNPPGEEAYEWTGELPEFATNNSPKTILTPKPTQKG*
>MP0534_megahit_319027_79571-81550
MSETNSSRRRFLCGAVTSLSAMSLYQAAPRWAHAQGTTGGVASNQPVALRIDQRPFSFNGNSAKSITINGQMPGPLLRFTEGQRAVIDVTNNLQEDTSIHWHGIILPANMDGVPGLSFAGIRPGQTFRYEFDINQSGTYWYHSHSGLQEQIGHLGPLVITPADGDIGADREHTILLSDWSFEDPHDIFRNLKVSEGYFNYQKRTIFDTLKDVEEKGLMDTWQVRKMWNDMRMDPRDIADVSASVYTYLMNGRDSVMNWEALFKPGEKIRLRLVNGSAMTYFDFRIPGLTMTVVAADGQPVKPVAVEELRIAIAESYDVIVEPVGNQAYTLFAESMDRSGFVRGTLTPKAGLTAAIPPRRTITERGMDAMSMDHEGMDHGSKDHSKMNHDMPSMDHSKMNHDMPSMDHSTMNHDMPAMDHSQMNHDMPAMDHSQMNHDMPAMDHSQMNHDMPAMDHSQMNHDMPSMALSGHMPLKVPVNDIPIHHDEDGHGPGAAMIAANPRSRLDEPGLGLENNGRRVLVYQDLVGAQSWGDERKPTRNLELHLTGNMQRYMWSFDGVKFSEVDGPIHFTHGERLRLILVNDTMMDHPIHLHGMWMELENGQSPRPRKHTISVKPAEKVSLLITADAMGEWAFHCHLLYHMDAGMFRVVKVSHGGHHHE*
>MP0534_megahit_319934_317-2116
MLNKLNKDRRRFVKSAALTLGGTALLRQISPAWANPEGLSHAGQELKPSFGNNVVSGENINMMISRQHKRIASAAGLPITINGSSPGPLVRLKEGQHVTINVTNNLLESTSIHWHGLILPYTMDGVPGVSFPGIAAGSTFTYEFDIEQNGTYWYHSHSGLQEQLGHLGPMVIEPKDGDIGADREHTIILSDWTFEDPHDVFRHLKVAEGYYNYQQRTVENTIKDIKSQGLINTVKERAMWSRMRMNPRDILDVTGATYTYLMNGRDPQTNWTALYKPGESIRLRLINGSAMTYFDFQVPGLDLTVVAVDGQPVKPVTVGEIRIAVAETYDVIVKPKDTKTYTIFAQSMDRSGYARGTLATSVGKEASIPALRPMPELGMDAMGMSGMADMDSMDATNNKETYGGQENHGPNHSMAAMQNQVVPVDGIPITHSPDGHGPGASMIAKNPISRLDDPGIGFDGVSHKVLVYSDLTGAKQWPDNREPTQTIELHLTGNMERYMWSFDGKKFTEVDKPIHFKYGERVRLILVNDSMMYHPIHLHGMWMELENGNSPSPRKHTISLKPSEKVSLLINADAPGNWAFHCHLLYHMDAGMFRVVNVS*
>MP0534_megahit_321077_146-901
ALEFSLQYNQLYITDGNYDQTKMFGHQHTLTTVNGQALGYVPNEIHNLLNNGDVNKNIFVLQPWNSMDLKQYQSQLMFTPTGVHNRIFVENQGNEPVFFHIVGEILDRVTQGNRVQSHATETWLLGGSQNMIVDIVYDEPGIYVAVNHDYAAIYTGAVSITVAGLFLPNINETATALGVVQGAVDHGSYAGVLGNPYDSVPPLGPQSIPHPALNVHCMCSDAVAQAQADAGAVELWVAIPAILAAAAEAAE*
>MP0534_megahit_322090_757-927
LGGILGGTAVAAANSPLKPGEGGASEFIPGEPGTYYYICTVPGHRAMGMVGTIIVE*
>MP0534_megahit_322366_3-929
LYKYHCSGVNVAAMDQHVLQGMYGIAIVDPIGGYSKLMVEKTAVNDNGDVVRDRQFYSPDALEFSLQYNQLYLTDGNYDQTKMFGHQHTLTTVNGQPLGYVPNEIHNLLNQSGDIFFLQPYNSMDLHQYQSQLLFTPTGVHNRIFVENQGNEPVFFHIVGEILDRVTQGNRVQSHGTETWLLGGSQSMIVDIVYDEPGIYVAVNHDYAAIYTGAVSIIVAGLPLPAINETATALGVVGAAVDAGSYAGVLGNPYDSIPPYGAQSIMHPAKNVHCVCSDAVAQAQADSGAVELWVAVPAILAAAAEAAE*
>MP0534_megahit_322447_3-269
IIVAGLPLPAINETATALGVVGAAVDAGSYAGVLGNPYDSIPPYGPQSMMHPAKNVHCVCSDAVAQAQADSGAVELWVAVPAILAAAG*
>MP0534_megahit_322727_1-417
EMVMVLNGFDTDFDGENNLYAANTIPFYYQHHPIQVNTNELIRVYVVNIVGLDPINNFHLHGTLYKYYPTGTDMTPSYFSDMTTFSQSERGILEFEYEYTGRYMFHAHITEFSDKGWSGLFYVKDSSQPNMEVYDYGS*
>MP0534_megahit_323027_209-607
HATETWLLGGSQNMIVDIVYDEPGIYVAVNHDYAAIYTGAVSITVAGLFLPNINETATALGVVQGAVDHGSYAGVLGNPADSVPPYGPQSIHHPALNVHCMCSDAVAQAQADAGAVKLWEAIPAILAAAAEA*
>MP0534_megahit_323489_2682-3737
MAASRAQSQATPDPMAGHAMPGGAVDPYSAHDSGMAHGNMTMVGQVDHARNGFDPTAMLTDWETGRTEVLPDGRTLRTFEVDAIDVEIEIAPGVFFPAWTFNGRVPGPALRAKEGERLRIVFRNLGSHPHSMHFHGIHSARMDGVQGAGLIDPGEEFVYEFDAKPFGCHLYHCHALPLKRHMHKGMYGLFVVDPDPARHPEFAAVAASRVLGSPENAEWQELAMVMNGFDTNFDGENEVYAVNTVGQAYMNAPIRIDKSRPVRIYLMNATEFDPINSFHLHGNFFDYYDTGTQLTPTLRTVDVIMQCQAQRGILEFSFADHEDGMYMFHAHQAEFTELGWMGFFDVREAGA*
>MP0534_megahit_324313_381-833
GDYWISELSPAGMAFAGITDEPAAPAVAQTGADIPITLDFIESKDFRTLAFNALPGEQGNNPTINAKVGDRIIFNILNAGKSFHAFGVTLDEEGFGGILGSSAVASPNSPLKPGEGGTSEFIPGEPGTYYYICTVPGHREMGMVGTIIVE*
>MP0536_megahit_4596_2-982
QSQRYRNMIELGEKLAHAMPTAEAEPFRRTLAEIGSSEQLDSGKLVYMKTCVNCHQPGGGGLPGAFPSLINSPWLQNGEHATRIVLGGMMGPLEVDGKKFNSLMEPLGGALNDQEIAAVLTYVRNNWGNRGEAIGEDQVAALRRKNENRRAPWTVAELLGQEPGETHFVRNWSIDDLRADLARPLSGRSFINAKATFISATCTSCHRMKGEGTELGPDLTEVDKKYKGAALLREILEPSKLIEQKYRSYLIETEDDLLVGLILSEDDQAVRVATNPLQPDEVIEIPVDEIESKQPTTLSIMPAGLLDMLEKQQILDLLAYLESGGDP
>MP0536_megahit_14441_1-531
APPDRRSFVGAFAGLATALTAAAVGHHLDQTTLTNDTNGSAAVVGHVAPTGHTTTVNITAKGMKYHPSTITVPAGDQLVVEITNKDPNQVHDLQFANGAHSSRLAPGDHATVKVGVITGPTEGWCTVVGHKSMGMVLDVQVDGMSGVHDRDDHVDSADPRRRIDLTKAPGKDFRTRD
>MP0536_megahit_18586_3-662
LTWYAFALGHQVRHALPGRFDSTVWFYCAAACLLPLGATLGAIMAFSPTEPWRTRLLVAHQALNLLGFVGLTVVGTLITLWPTVLRTKMQPAQDRHGKISLCVMFVAVAATTTGALCGLWRLAALGVMAHIVGICIVLGDLVACAAHEPPRDFPGFTMGAAICWMLVWLAWLAWKLASNGTRLLADDIFTLSVPVIVGFLLQLLIGAMSYLMPMVMGGGP
>MP0536_megahit_36635_422-1132
MITLNRRQFLATSAAFSGLSASTGFAGTPFATLTAQQSDVQLLPGNYGKTSLWCFDGGSPGPEIRVAQGGRVQRRLVNRFSQGTSTHWHGIRIDNAMDGVSGLTQDVVQPEETFDYDFTVPDAGTYWYHAHNRSFEQVGRGLYGALIVEEAEPLDIDREEVLILDDWLIDPETAQIKDDFGAPHDLSHAGRIGNLLTTNGTFNLGLRARKNERLRLRLINAANARNFQLGLEGLDGW
>MP0536_megahit_41803_3-701
IRVQEQTTIFVNFTNHTEWPTAIHWHGVRLDNRYDGVPGVTQDPVEPGESFRYEIFFRDAGIYWYHPHHREDIQQELGLMGNMLVDPTPAEALPLVNREEVLILDDLLLEESGIVAFGETSANYALMGRFGNVFLINGEPGYALAVDRDEVVRFFLTNAANTRTFNLSFGNAPTKVVGSDIGKFETEVWVDSIVLAPAERYIVDVHFTTSGTVEVVNWVQGINHRYGGFLEER
>MP0536_megahit_43235_3-866
PFMPVITPNGSTLSWTMVDGFKEFRLIVEEIEWEIAPGMVIKAWGYNGRTPGPTIEAIEGDHIRIYVTNKLPEPTAVHWHGVILPSGMDGIQGLTQPGIQPGETFVYEFELKQHGTQMYHSHGDEMTQIGLGSMGFFIIHPRIRKQPIDRDYAIFLNEWFVDPGTRTPNANVMTDFNIFTFNSRAFPGTAPLVAKTGDRVRVRIANVAQETHPIHLHGHSFKVVATDGGDIPSSAQWPETTVLVAPGQTRDIEFIANPGDWALHCHRRHHPMNAMGHDIPNVLGVNQD
>MP0536_megahit_53095_26-844
PLMTGRVHRMTLIAQESVQEIAPETTIDAMTYNGRYMAPVIHARIGDEIRVHLVNRGTMGHSLDFHAGTVSPTRVMRTIAPGQELDYNFTLHRAGIWLYHCSTAPMSAHIAAGMFGAVIVPPHDLPRADREFYLVQSETYLSEHNGAEVNTAKIANETPDLTMFNGHANQYVFEPLKARVGERVRIWVLAAGPSRGCSFHVVGTQFDTVFKEGAYTLKRGNPEGGGCQALDLASAQGGFVEMVFEEPGRYTFVNHSFVEMERGAKGFIEVTT*
>MP0536_megahit_54380_157-1209
MKDRQDEKLGQAHAGISRRDLLRSGVAGAVGLAAGTGALAGSKLGNDESTVSGAGGAHNPRLAGAEGDVDPAGFDPTAFLKHFDYGNVSTLPNGQIQREYEITAVDNEIEVAPGVHFAAWTYNGTVPGPSIRCTEGDRLKVNFTNGGSHPHTIHFHGIHAADMDGVFEIVEPGESFVYEFDAAPMGFHLYHCHAIPLKRHVHKGLYGAFIVDPPEGRPEANEMMMLMNGFDTNFDGDNEVYAVNTVAFHYQRHPIEIEQGELVRVYLGNMTEFDLLNSFHMHGNFFRLYRTGTDLERYELTDTVMLCQGERAVLEFTYDYPGRYMFHAHQSEFAELGWMGIFDVKPRTLV*
>MP0536_megahit_67638_2-538
EIIPPGGNFTYEFTAEPFGLFPYHCHVLPLSKHISKGLYGTLIIDPKKPRSKAKELVMIMNGFDMDFDGENEFYTVNGIPNYYAENPINLKLNEQIRIYLVNMTEFDLINSFHLHANMFYYYPNGTMLSPSEFTDTIMQCQGMRGIIEFKYDKPGKFLFHAHQSEFAELGWLGIFNVE*
>MP0536_megahit_68976_1-1914
MQFFNRKQLALWDTALSTSEELAKGLSRRQFGLAAAAAFAMPKALSAHGSTQVTSQGTYNITVDPVRINTGDFQKMGVGYNRSQIPTILRFKEGEEVTINVTNNLSESTSIHWHGLIVPFRQDGVPGISFNGIAPGQTFTYRFPIQQAGTYWFHSHSGLQEPDGAYGAIVIEPRGRERIPAHRDYVVQLADKHPHPGNRILRNLKMQSDYYNRSQRTFQDLIRDARMDGLKATLKERRMWGRMRMLPSDVEDVQGFTSLINGRSTSQNWTGLFRPGEKVRLRIINSSAMTYFDMRIPGLKMVVVQADGNDVEPVAVDELRVAVAETYDVIVQPTQNKVYSIIAESMGRNGLVRGTLSPREGYAGAVPRLRPKPLLTMADMSGMMGGMGMDMGMGMGDHVMQNMTGMNHTDMTGMDHSNMQSSQQPPMPAMTPSEEKPKKKTSMAGMDHTQMQKPAMDGMDHTQMQQKKKAPMSGMNHAQMQKPAMDGMSGMDSMSGMAMSDGGDPFYVPGSGLTPVAYNGGKFLSYADLRAASPRYRHRAPSRTIVLRLTGNMERYIWSINDVKYDDAAPITLRYGERVRMRFINETMMSHPMHLHGMWSIIDAGHGPRNPIKHTVNINPAATTDIEVEADAPGQWAF
>MP0536_megahit_70307_2-613
GQMPGPLLRFTEGQRAVIDVTNNLQEDTSIHWHGIILPANMDGVPGLSFAGIRPGQTFRYEFDINQSGTYWYHSHSGLQEQIGHLGPLVITPADGDIGADREHTILLSDWSFEDPHDIFRNLKVSEGYFNYQKRTIFDTLKDVEEKGLMDTWQVRKMWNDMRMDPRDIADVSASVYTYLMNGRDSVMNWEALFKPGEKIRLRLV
>MP0536_megahit_72244_1-540
TASAAAALTKVSPLWAAPAGRHFKDQVLTDDIKNLTIAEANLAIGSKTGLPITINGQMPGPLIRLKEGQRAQLNVTNRLEQDTSIHWHGIILPAGMDGVPGVSFAGIKPGQTFNYAFDVVQNGTYWYHSHSGLQEQRGHLGPLIVEPADGDIGADREHTIILSDWTFADPHDVMRKLKVA
>MP0536_megahit_73946_3-764
MGDEKTNQKKRSTGVNRRDFLASGGLTLGAAALASSSLKALGCAEPSCRGGSGTGGQPMDSDMGVIGDCTSGTLDPDLFLTHFDWGKVTKDLGDGKKRREYTFFAVDKEIEIAPGLFFPAWAYTSETPHDQDGNQIPGPGGSIGHVPGPTIRCREGDEIYIKFINQNNHPHTIHFHGYHSSEMDGSMKHQFVFQNETFEYEFMAEPFGLHLYHCHSVPLKRHIHKGLYGTYIIDPKEGREPARELVMVMNGFDT
>MP0536_megahit_74866_834-2489
MPNQMPHHMGMNATDVIGDGNVSWRMPPMDAPMPPLPGIETAVPIVGPFLAMHDMDPSHFAEAVPSKIVEMKDGDIFNLSASLVRRTINDKTLLMYGYNGQYPGPLIKAERGSTIVVNFTNNIDLPTTVHWHGLRLDNRFDGVANVTQPAVAQGKSFTYELFFRDTGIYWYHPHMREDIQQDLGLYGNMLVTPPDPNYYGSVNREEILILDDILMDEQGLIPWGYESPSHALMGRFGNVMLVNGATDYRLHVNRGEVVRFYLTNVANSRTFNIVFGNAPVKIVASDISKFEREEWVTSVVIAPAERYVVEVRFDQVGEIKLTNAIQAIDDFMGEFYDQILDLGTVIVSDRPVVKNLGKDFEILREHNDVIENINLYRDAFNRPADRQLELTLRLTNLPLPIMRSLEFEAGLYSPPLEWNDAMPMMNWLSTADQVEWILREPDTGHENMEIDWRFTVGDVVKIRIFNDPETLHPMNHPIHLHGQRYLVLSIDDVPNNNLVWKDTAIVPSGSTVDILADMTNPGKWMLHCHIAEHLQAGMMTMFTVSDTSSSQ*
>MP0536_megahit_75005_2-769
ADYVVFNGSVGSTTDENSLTAKVGETVRLYIGNGGPNLVSSFHVIGEIFDTVYVEGGSLKNHNVQTTLIPAGGAAIVEFKVEVPGTFILVDHSIFRAFNKGALAMLKVEGPDDHSIFTGKTADNVYLPEGSAVQSLDNTFTKITANNKDDQIRFGQRVYEANCMACHQANGEGIPGAFPPLAKSDYLNNNPLLGVNAIIKGLSGPITVNNVNYNGVMPAINLNDEDIANVITFVLNNWDNAGGKISAEQVAKQRK*
>MP0536_megahit_75404_1359-1796
IGLLFLGGILYVLIGPTTTSTFVGESDIDLTITGGELDNLFGFGNLDEELSAPGPTINIKNGQVVKVIFENIGEIPHTFRITDGNTTDSTILFNSSIGDNSNPIAPGQLSTITFEVDQSGTFHYICTIPGHADRGMTGIIIIEDE*
>MP0536_megahit_75869_2-673
MFDAIDMQLVGSWVCNRRMQSWRFKQQDKVWHYIDNLRFICMFEFYLIRCVLLILTVWANSLPFLQAQSEERKNQEQLYNSHCSNCHQLEGEGLPGVFPPLAGHIPDIYGVPEGKRYLVWVLLYGLEGEILVEGKSYRGKMPSFSHLTDQEVASLLNHILTSWKNRERLPLTYNPVDSVDIVPFRNKELSSRKVYELRKELGGERAELEKTLQTTPEAGENVWI
>MP0536_megahit_84741_1-453
MSNSFNDGRRRFVLGAMTASAATALTNVSPLWAAPAGRHFKDQVLTGDIKHLTISEANLAIGSQTGLPLTINGQMPGPLIRLKEGQRAQLNVTNQLEQDTSIHWHGIILPAGMDGVPGVSFAGIKPGQTFNYAFDVEQNGTYWYHSHSGLQ
>MP0536_megahit_93042_3-557
MNRRKVLKILGTTGLATAGALTLQNLRFASGINQNKTKFTPIGLTPMHGVDPQTISFRTKAPESQTPGGMNQMKYLTNFDYGKVSRLPNGRIQREYTINAIPQEIEIANKIKFPAWTFNGTVPGPTLRATEGDLIKINFGNGDSHSHTLHFHGIHPANMDGVFEVVQPGSNFTYEFTAKPFGIFP
>MP0536_megahit_94337_3-728
MKRRDLIKASALVGGTAALDINSQAQSKQEHWHQSYAGDRNQPALAPGLPNKDYQPVITPNNVTLPWKIVDGVKIYHMTVEELWHEFAPGLKAKCWGYNGHVHGPTIEAVEGDRLRIYVTNNIDAPTTIHWHGVFLPNGMDGVGGLNQRAIQSGETFKYEWTVRQAGTFMYHSHHDEMTQMAMGLMGMIVFHPRKPTPDYGVDRDFAIMLSEWRLDPGTFRPNPNEMTDFNLLTMNARCYPG
>MP0536_megahit_95090_1-555
GLRSQELWAFVEPADEDFAEAVEYDLAVGHLGVSFSGDSAEARAINGMIPGPLLRLKEGQDVILRVTNNLDETTSLHWHGLLVPFDMDGVPGFSYSGIEPGETFTYRFRARQSGTYWYHSHSGGQEQRGVYAPLVIDPAGDDPVEFDREHVIVLSDWTDEKPMEVLRNLKGNGGYYNYGKRTLPG
>MP0536_megahit_96770_3-620
MTRPEEPSRPGENFEPYEEMRQIPIGVIMFAVALALWGGVLLYQSSYAVAVGRADETVLSPQSEQGLGLTGAKLFEANCTTCHQPGGEGVEFAIPPLDKSPFLAGGPEIAASILLRGIDGPIRVGDETFDGHMPSFASALDDAEIARLATYLQVRFTGRKQAISGDGVAALRREFADAGPFAGGQAIAARFDSSLSPQPEVTPLTG
>MP0536_megahit_97073_3-686
MTTDKSSFLNRRGFMSGAVGLGSATLFQSVIPSYAYANGAPAQTSPGVYDLTIAKKRIKVGGRRGRGVTVNGGIPGPLMRFKEGEDVTINVRNTLGEDTSIHWHGLILPNAMDGVPKVTFPGIKPGQTFTYRIPVRQSGTYWYHSHSGLQEQSGHYGPIIIDPVRPDPFKYQRDYVVMLSDWTFENPYSVLRKIKTMGSYYNFQKQTVVDFMQSVGKNGAKATFADRT
>MP0536_megahit_97221_1-507
HTIHFHGIHPAGMDGVFEAVGPGGGKFVYEFEAGPVGVHPYHCHVMPLEEHIIHGLYGVFIVDPKEGREPADEMVMVLNGLDTDFDTENNFYAANTIPFYYQHHPIQINTNELIRIYVVNMVEFDPINNFHLHGNLYNYYPTGTDLVPSFYTDMITLSQTERGIMEFVY
>MP0536_megahit_97382_1-447
FHIVGEILDRVVQGNRVQSAATETWLLGGSQNMIVDLVFDEPGVYAAVNHDYAAIYTGAATIFVAGDPFGLNPVLVGAEIIPAPVASYAYVLGNPSDAVPPTGANSIAHPAVNIHGLYTDAVASEMKDNGVIPLWEVIPVVAGILTGQ*
>MP0536_megahit_97839_1-792
MRLAVFVVGLALCFTPAAAQQVASPIGSGDSLVWRMPPTNPNMQMLMAPFMGIVPDVTPFLPGPDVDVGTLPEAAVGDVVQLADGDTLRLAATLLRREIGGRMVKVYGFNGQSPGPTIRVPQHSTIIVEFTNVIDFPTTLRWHGVRVGNQFDGVPGQTQSPVRVGDTYTAEVYFPDAGAFWYHPHQRGHIAQELGLYGAIIVDSPDPQYYSSANLEETLMLDDVLVDDLGILPFGFEAPAQALMGRFGNVLLINGQPDYRRSVN
>MP0536_megahit_113044_3-323
PGSIPPLVGSEWVTGNPERIAAIVMNGLGGPITVNNNSFNNQMTPVGGAWSDEQVAAVLTYIRGNWGNGGARVMPEEVAAARATIKEQGQTGPWTVKSLEAAFPKK*
>MP0536_megahit_114332_112-501
RRPSRLKTIHLTGNMERYMWSFDGKKFSAVADEPIRFAYNERVRVKLVNDTMMAHPIHLHGHFFELVNGAPDNRQPLKHTVIVQPGGSAQFDLTADEPGDWAFHCHLLYHMHAGMFQIVTVANPAGGEA*
>MP0536_megahit_122715_3-791
GGAALGLGSAAAMGLTPAWANPWGRTNVYAQGVEEGPEVSLAIRRESLPIDGQEAQPITINGTSPAPLIRLKEGQDAVLRVTNLLDEPTSIHWHGLILPPEMDGVPGVSFAGIAPGETFTYRFPVRQNGTYWYHSHSGLQEQLGHAGPLIIDAAEREPIRYDREHVLLLTDWTFEDPMSVFRNLKSMIDGYYNFQERTIADFFADVREKGFSQTAEMRGMWAKMRMSSRDIADVTGSTYTYLLNGHSPQENWNALFKAGERVR
>MP0536_megahit_126529_2-613
WGYNGQSTGPTIEAVEGDRVRIYVTNRLPEHTTVHWHGLILPSGMDGVGGLSHPGIPPGKTFVYEFDLTKSGTFMYHPHGDEMVQMAMGMMGMFVVHPKDPDFMRVDRDFLIMLNAFDIDPGTYIPRIMTMTDFNLWTWNSRIFPDIDPLVVNQGDKVRVRVGNLTMTNHPIHMHGYDFKVTCTDGGWVPESAQWPEVSIDIPV
>MP0536_megahit_128512_3-506
GKFKYRISNFLDILKITRSTLMILLLSVTIGISVIVVFPNFSEAQSELKTFVTHSGEVIRTTGEIIDPLYTVSTVDFDPMEYLREFNYGKVSKLADGTTVREYTIIAEDDKVMEVSPGVFYNVWTYNGTVPGPTIRATEGDLLKINFINNGSKEHTIHFHGIHPAEMD
>MP0536_megahit_135835_1-465
MKKINIFSITALTIIACFMTTSALGEVTAQLTKAPNVPSPLNRKDAETVVLKLEAKEFVGDIADGKKYKFWSFGGSVPGPMARVRVGDTVEFHLSNPKSNTQPHNIDIHAVNGPGGGAAVNTVAPGESKVFSFKTLNPGLYIYHCAAGAIVDHIS
>MP0536_megahit_137102_39-656
MLAGIMEGRPRASPFLPDADSGVPEALPRQVVRLPDGGTLDLRAGFVRREVEGRSLVMLAFNGQIPGPLIEVGEKTTIFVDFTNDTPLPTSVHWHGVRLDNRYDGVPGVTQEPVQPGESFRYQIYFRDAGIYWYHPHHREDVQQEMGLAGNMLVQPLDDAYYSPVNHEEVVMLDDLLLDESGLVPFGRESSNYMLMGRFGNAFLTN
>MP0536_megahit_144921_1-165
MEGAMEVNGKSYNNVMPQHSFLTDQEVAELLTYLRANFGNRASGVSEEEVRRQR*
>MP0536_megahit_148593_449-577
PGRLSEMIQIEAVILGAAAHVNVEGEWNNDLMEQISSPRAIN*
>MP0536_megahit_154629_3-638
MKIQPSKHTLWLPLLAILFSGNLLAASNLKTEQAILTPPPMVPPAINRDHSAKVVINLETREQVGRIADGVEYVFWSFGETVPGSFIRVREGDEIEFNLSNHPSSKMPHNIDLHAVTGPGGGAESSFTAPGHTSTFNFKALNPGLYIYHCATAPVGMHIANGMYGLILVEPKEGLAPVDREYYLVQGDFYTKGEFGEAGLQPFDMAKAIDEN
>MP0536_megahit_161358_418-1440
MFMILIVVVSVSTLYFVIPAVSDAAVEPKTFLTHTGLAIQTTGDVIDPIGYTGEKLEFDPESYLRDFDYGTVSELEDGTILREFTITARDDQVMEVSPGVFYNVWTFNGSVPGPTIRATEGDLVRVHFSNEGSKSHTMHFHGIHKAEMDGVFENVGPGGKFTYEFLAEPVGLHLYHCHVHPVEEHIAHGLYGAYIIDPKEGRAPADELVFILNGLDTDFDGENNFYGANTVPFYYQHHPIEITTNELIRAYVVNILEFDPVNNFHLHGTLFHHYPAGTDTVPSGFNDMLTMSQGEREILEFEYKYPGLYMFHAHNTEFSEKGWVGSFLAKDSEKNYSDEN*
>MP0536_megahit_162172_299-1144
KLLAPEYGGDGHIVGRCSAYNLPIRGFPGHWAPNDLVFYRGNQFPERYQNGAFIAFHGSTNRAPYPQSGYIVGFVPFADGQPSGPTEIFADGFARVDPIVEAGDAVFRPMGIAIGPDGSLYVSETEHGAIWRIQFTGDKASFGNPQLAAMEARKELSHIRTPDPVGDNLQSTVLTGGALTYESYCSTCHQSNGEGDGARFPPVAKTDWVTGDKTRLIGLTLDGMEGGALVNGETYNNIMPQHSFLTDQEIAEVLTYIRGSFGNSASAVTEEEVRRRRNLYE*
>MP0536_megahit_162718_30-1727
MNKNRFNRRRFLTGSSTLLGASMLSTLPTMANSALTKSQNVVVNSDRADHIVPILTGNEFDLYVSEKMITVNGKSSMATLINDSLPAPTLKMQEGDTVTIRVHNQLNESTSIHWHGLLVPFEMDGVPGISFDGIPAGSTFTYKFKLTQSGTYWYHSHTGFQEQTGMRGAIVIEPKGRERYPIEEDHVILLSDWTHRDPHNLLKLLKQRADFDNYHLPDFKKLLSDIAATDLEAAYDKRKMWNQMRMMPTDFTDLSGETTFTYLMNGKTTAANWSQLVKAGQPVKLRFINGSAQTIFDVRIPGLKMKVVGTDGNDVAPVDVDDFRIGVAETYDVIVTPTRDAHTIFAQNIDRTGFVATTLATKRGARAAIPAMDDVEWLTMSDMMGAMGANGYDARHAKTEYDFKTDMRVDSPRMNLDDPGINLRDINRKVLTYNQLHSVGNEIMAEQRKPTREIEIHLTGNMERYIWALDGIMFKDAPPVNIKPGERVRITLVNDTMMNHPMHLHGMWSDLRTPDGDFQVRKHTIMVQPAQKISFDVTGEAGRWAWHCHLLYHMEAGMFREVAVV*
>MP0536_megahit_169980_2-586
NALTAKVGETVLFIHAQSNRDTRPHLIGGHGDYVWPNGSFNDPPRTNLETWFVPGGAAAAAIYTFRQPGTYLYLNHNLIEAFILGAKAEVQVTGKWNNDLMKQIKKPSKIAEWQNMELSRDTAKFTSHEMIEKLQDENKYLRETIVEKKVKSEGSINTLNKSVFEFKDENTYLSSQLGEYRKKLSETNKHYINK*
>MP0536_megahit_170558_1-2166
MKKISYAFILLLLCTYTASAQSVEGNVDNLPVHEYTLTLKEEMVNKAGKEVKGMTVNGGIPGPTLEFTEGEYAVIYVKNEMSVETSIHWHGLLLPNFYDGVPYLSTPPIEPGKTLKYEFAIKQNGTYWYHSHTMLQEQSGVYGSIVIQPKEKTLEYDKEQVLVLSDWTNEKPRDVLRFLKRGTEWYNIRKGTATPLNQVIARGAFGAQLNFWRQRMESADVADVYYPAFLINGEEKVEYPEFKPGEKVRLRIIDGSASTSFWMAFGGPDPLLVSADGKDVVPVKHNKTFIGVAETYDFIVTIPENGKLEYKIMAQDGSGTATAYLGQGPIVAAPDVSKPDKIGMMQQMAKMKMKMGAPALKFRPGKDERYEMKEKWGMQMEGMKDMDMGTMNMDKSNMKGMEMKKHKMDEMQMDMKKDSMQMDHSKMAGMDTKMDTKMKKASQMDDMKMDEADGMQGMNMFSEYNYDYLKSPEKTNYDPDVPVTDILLNLTGNMQRYIWSLNGVPLSEADKIKIKGDEVTRITFNNLTMMHHPMHLHGHFFRVINENGEYSPLKHTVNVPPMKQVTIEFYGDEYGDWFFHCHILYHMMGGMARIVSYDTPRDPRLKEYPVSKLIDETDQFYSYGMIDAASHMTTLNLISSNIRNQFSLRGEYGWNRNMEVEAAYDRYLYDYLTVFGGVNVENEMEDSLEEITTTAIAGIRYLTPYLFTLDVRMDSKLRPQIS
>MP0536_megahit_171930_1-477
MIAQNPRPRLDEPGIGLEGSPHRVLVYADLIGEHGWPDEREPERQVELHLTGNMERYMWSFDGKKFSEVDGYVRFNFGERLRLVLVNDTMMDHPIHLHGMWMELENGQYPRPRKHTISLKPGEKVSLQISADAPGEWAFHCHLLYHMEAGMFRVVQVA*
>MP0536_megahit_184588_413-1498
MSIFSRRDFLKSSVLGAVGLTGAAVASSKYTNNSGVGQSVSSEEHEHGHMGTVGEVDHEANGFYPLDLLTDWDYGQVSELPNGQVLREYHIVAIDKELEIAPGVFFPAWTYNGRVPGPSLRCVEGERIKVRFINAGTHPHTIHFHGIHSAKMDGVPGVGPGMINPGEQTTYEFDAFPFGCHLYHCHAIPLKRHIHKGLYGAFVIDPDPEKQTGLRREVAKSRNHTYSENGMCNDMLMVMNGFDTNFDGDNEIYAVNTVAFAYQNERIPISSDKLQRVYLINLTEFDPINSFHLHANFFDYYDHGTTLEPTLRTVDTIMQCQAQRGILEFSFEGFEPGPYMFHAHQTEFAELGWMGFFELKG*
>MP0536_megahit_185424_17872-19695
MLTMNRRSLLGAGAGAAGLLGAAAFTPAWARGASLNGRHIRAGFDEVSGASIDLTIGEGPRVVQGRRGHAIAVNGSVPGPLVRLKEGEAVRLNVTNTLDEDSSIHWHGLLLPFQFDGVPGVSFPGIRPGETFTYDLPPIRQTGTYWWHSHSGLQEQAGHYGPIVIEPAGPDPVQADRDYVLLLSEFTPMHPHTIMDKLKKGEGYFNYQRTTWTDDYPLSGEDRRMWAEMRMMPTDILDVTGSTYTYLANGHGPMEGLEFLFNPGERVRIRVINGSAMTFFNVRIPGARIHIVAADGQNVRPVPVEEFQIGTAETYDFIVEPTGEAMTIVAESMDRSGMAVATLASRPGARAPVPALRDAPLLTMADMGMSGMDHGASGEMDGMNHAAMGHGPQNPASTQQPEPMEAMNMEGMNMRETSMLPPDVEVGPGIDMVAMNPVDRTGDPGIGLDKVPHRVLTYRDLVALEPNDDLRTPSRQMEIHLTGNMERFMWSFDGKKFSSVSEDPIRFAYNERVRVKLVNDTMMAHPIHLHGHFFELVNGAPADRQPQKHTVIVQPGGSASFDLTADESGDWAFHCHLLYHMHAGMFQIVTVAPQGDAPEQERVGEHG*
>MP0536_megahit_187051_3-137
VEFKVDVPGTYALVDHSIYRVAKGAIGHLVVEGDSNPKVIRQGK*
>MP0536_megahit_187806_2-514
MKSKKIHRRDIIKILGTAGIALASAPFINKVNSIPENLDSMTSLGMKPIGTPPMHGIDPNDVSFKNSVPPRQNPGFMSPMEFLTHFDYGKIITDSDGEIKREFNLNVIPQEINIAHNLSYPAWTFNGIVPGPTLRATAGDKIKINLGNGDSHSHTLHFHGVHPADMDGVFE
>MP0536_megahit_191928_3-221
MRFVTEEKKMVLDDDGAEIWALTFNGSVPGLMIVVHEIDYVELTLVNPETSAMEHNIDFHASTGALGGGELTL
>MP0536_megahit_196903_1-861
MDPTGFPEARPGEIVEMDDGETLDLTASIVQRTINGKTFLMYGYNGQYPGPLIKGARGSTVIINFTNEIEMPTTVHWHGLRLDNRFDGVPDVTQPPVLVGQSFTYELYFRDTGIYWYHPHMREDLQQDLGLYGNMLVIPPENDYYGAVNREEVIILDDLLMDEQGPIPWGDTAPSHALMGRFGNVLLVNGTTDYQLEVDRGEVVRFYITNVANTRTFNMVFGGARVKVVASDVSKFEREEWVESVVIAPAERYVVEVQFDEPGEVELTNSIQAIDDFMGEFYYQLKS
>MP0536_megahit_200678_3-509
DMVSANPADRMGDPGLGLDNVGHKVLTYRDLTALEPNDDPRKPSRHMQIHLTGNMERYMWSFDGRKFNAVADQPIRFAYNERVRVKLVNDTMMAHPIHLHGHFFELVNGADRMHQPQKHTVIVQPGGSATFDLTADEPGDWAFHCHLLYHMHAGMFQVVTVASPDGEA*
>MP0536_megahit_206622_333-671
ANAGYPPLVNSEWVLNESPSRAIAIVAKGLQGPIEVAGQVYDKVAMPSQGAALSDEDIANVISYIRRNGDWGDAHSLPLVTLEQVKAVRETIADRSAPWTADELVQQFPDSQ*
>MP0536_megahit_209555_2-379
VVEEPVAEVVVEEPVAEPEPIVEPEVIEIQILEGKVEIIIENIEFIPNEIIIRVGTIVTWINKDNSDPLYPEHTVSIDILEINSPEIIFGGGPNEEWSHTFVEIGEFSYHCTIHPWMTGKIIVVD*
>MP0536_megahit_210577_1-888
VDPLDGYKRLMVDKTSVSDGVVSKDRQFYSADALEIQLQYNQLYVTDGNYDMGKMMAHSTTGTVVNGQQFGYVPNAIHNILMFGDANKNIFVAQPWNGMDLKQYESQLLFFPTDTHVRFFVENQGNEPVYWHIVGEIIDRITQANRVQAQGTETWLLGGSQNMIADVVFDEPGVYVAVNHDYAAIYSGAATVMVAGLPLDPINETAVAISTEKYNVIGGAVAAGSYVGALGNPYDAIPPAGAQSIDHAAKNVHCMCTDEVASAQIADGAIPLWEAVPAILAESARVAAEAAEAEQ*
>MP0536_megahit_218540_3-1796
AGTNGAKATTPESLSSNLVAQQQPRQRRLAPSGPCAKRNASDLYCLDLHAVPEVEDANGSVDLGRVTSPFGIAVTPAGHHVHQLTAHIEGLPDPTSLGPYSAYVAWATTPFFEPVIKLGEVDNGVNSLGRIEFNKFLVLITAETSANVENRNGRLILRGRSPSLFMDPHDLMTQAPSAVMGPMNRGSGTREQPIEQERTSQGTLKTDETPWGWSMPPMHPLVPMLPGMMGLAPQVEKLSPAALTDKQLDDLPEAQSSQVVRLPDGGTLDLEASLVRRSLGDGFETLMMAFNGQLPGPMIRVDEKSTVFINFTNKTLIPTAVHWHGVRLDNRFDGVPGLTQDPVEQNGTFRYQIYFPDAGIYWYHPHHREDIMQELGLYGNLLVDPRPAGYYSPVNKEEILILDDFLINSQGENVWFGQESANYMLMGRFGNEFLVNGEPLYELDVARGEVVRFYFTNASNTRTFNISFQQEEGPLRDSRAEYTANGAMQRVPDTPLAMKVVGSDVGKFEREQLVQSMVIAPAERYVVEVRFDKPGKFHVNNQVQAINHRFGTFFPEIDTLGVVRVAERITSANHGPAFDVLRQNADVIGDIDDYRDHF
>MP0536_megahit_244507_707-2398
MASLSRRHLIRSTVALAAASALPVPAWARGASLSRAQNGFGELSGEDIELAIGDHHFMTGGRSGHAVAVNGSVPGPLIRLREGQNVRLHVTNNLAEDSSIHWHGLLVPFQFDGVPGVSFPGIRPGERFTYQFPIRQSGTYWWHSHSGLQEQAGHYGPLVIESAKPDPRYDRDYVVLLSEFTPIHPHEIMRKLKVGEHYFNYQMQTATEGAMSGEMRRMWGRMRMNPRDISDVTGSTYTFLINGHGPADDLQFAFRAGERVRLRVINGSAMTFFNVRIPGVPMTVIAADGQDVAEVEVDEFQIGVAETYDVIVSPPDGSHAIVAEAMDRSGMGVASLTSHAGHRATPPALREPVTLTMADMGMMDHAGMAGMEGMDHSMRDTSTLPADVKVGPGLDMVSPMPMDRMDFPGLGLDKLKHRVLRYTDLKAKRMNPHREVDREMRIHLTGNMERYMWSFDGKTFTAVTDDPIRFGFDERVRVTLVNETMMAHPIHLHGHFFELVNGADHMHQPLKHTVIVQPGGTATFDLTANEPGDWAFHCHLLYHMHAGMMQVVTVRPFPAGDGA*
>MP0536_megahit_244653_2303-2830
MVSFSRRNLIRSTAALAAASALPMPAWARGQSLTHAKNGFGEVSGEDIRLAIANHHFTTGSRSGHAVAVNGTVPGPLVRLREGQTARLQVTNNLDEDSSIHWHGLLLPFQFDGVPGVSFPGIKPGETFTYEFPVRQNGTYWWHSHSGLQEQAGHYGPIIIDSADPDPRYDRDYVVL
>MP0536_megahit_248833_1-546
QTGAATLSGNTFNLAIGGADVNLTGTTRPATLVNGSLPAPTLRWREGDTVTLNVTNYLPETSSIHWHGLLLPFQMDGVPGLSFDGIAPGETFTYRFPIKQNGTYWYHSHSRFQEQSGVYGAIVIDPAEADPEPVDRDYVMVLSDWSDEKPEQIYATLKKLSHYYNFNERTIFDTLRDFREKG
>MP0536_megahit_250849_3-638
LWTFNQKTPGPTLRFNVGDRAKVSLDNKLPQETSIHWHGVRVKNSMDGVVGLTQPGVKKGEQFLYDFEIPDAGTYWYHSHNKAWEQVARGLYGPLIVNGPEDPKVDHDLVLMIDDWQLDGVGQIREQTFGSLHDWAHAGRIGNWVTVNGMSSPSYRLKDSSRVRLRLINAANARVFDLKFTSVKPRTIALDGYPVDPFESTDLTIGPSQRVD
>MP0536_megahit_257679_2-1402
MLNLQRRTFMVLLLAIAAPVATAGQIPGVSPLCVDRPPVTGSEPLLRPIDESSSRTGTRPDRPASDLLCIDLFSTTSGRNAVGVIELTRPWSPFGVTVTPQGHHRHQLRSWISGLPDPSTLGPYQAYIAWATPLELDPVIKLGSVSDGENNLGEVSFNKFMVFVTAEASPEVDQRSGPLVLRGRSPSSRMEAHDLMALAPSAEVGPVETNPADNTWILPPMYEGVPMLPGVMATRPRSSPLLPTNTADIPRALPSEVVELPDGGTLDLFAGFVRREIQGRELTMLAFNNQHPGPLIKVKKGVTIFVNFTNETSLPTAVHWHGVRLDNRYDGVPGLTQEAVQPGQTFRYQIYFKDAGIYWYHPHHREDLQQELGLAGNILVTPISTDYYSPVNREEIVMLDDLVLTEDGITPFGLESSNYMLMGRFGNLFITNGEPEYSLETNAGEVVRFHFTNASNTRTFNISFRPR
>MP0536_megahit_257936_1-789
VETEGPLHDGVKYRFWTFNGTVPGPMVRVRVGDTVEFTIKNHKDSNEDHSIDIHAVNGNLGGGAVSQAEPGKSKKFTFKALNPGLYIYHCASSHIPTHIANGMYGMMLVEPEGGLPKVDREYYVVQSEFYTKNGFGKKGLQHFSKKKALQEVPDYVVFNGKVGGVTGKGALTANVGETVRIYFGNAGPNKISSFHMIGEIWDRVWPEGSTGKPLENVQTTLVPVAGSTVVEFKVQEKGLYLLVDHSIFRAIDKGAAGHMQVN*
>MP0536_megahit_264388_11643-13082
MTLNRLISRRHVLCTGAAFTAISALSPARVAMAGPTEDPFLLRAAAGQAALRPAPYGSTDVWSYNGSLPGPEIRVLQGDRIRVLAENGLNEGTTVHWHGIRTPNAMDGVPFLTQDPIPVGGKFLYEFDALDAGTFWYHPHQRSSEQVGRGLYGPLIVEEADPIRVDRDLTWMLDDWRMTREGQIAGDFGSRHDAMHGGRIGNSVTINGQMPERISVRSGERIRLRLINAANARIFGLNFGGLAPVVVALDGQPVSPHVPDDDIVVVGPAMRVDLVIDMTGKPGDALTVTDAFYEGLEYRLVDLAYGPDRLRDSVPDWSMALPPNPLAEPDMQAATRHQIVFNGGMMGQMMMGGGMGSMMEQMREGNMWFINGKAATGHMMDPLLLLQQGTSHVLQMDNRTAWHHPMHLHGHSFRVIARNGQPTRHREWQDTVLLAPEERVEIAFVADNPGDWMFHCHILEHQAAGMMGIIRVDPGTTKT*
>MP0536_megahit_265019_270-563
MLKQWNLLMCETDLSKEMALHGMVKKFKMVSLTISLAFLATVLAGVSTSFATGAAGLPRVTQELVAPPFLPQHNQVAVGGPKVVQVRLEIVEKEIQIA
>MP0536_megahit_266325_171-683
MIAVNRRKFLGAGAGGMGLLGLAGAMPAWARGADILAGNARKGLDEISGPNIDLTVARSAFATGNRRGGAIAVNGTIPGPLLRLQEGTTVRLNVHNQLEEDTSIHWHGLLVPFQLDGVPGVSFPGVKPGETFTAEFPVRQSGTYWWHSHSGLQEQAGHYGAIVVDPAGPDP
>MP0536_megahit_277395_3-569
MLNKLNKDRRRFVKSAALTLGGTALLRQISPAWANPEGLSHAGQELKPSFGNNVVSGENINMMISRQHKRIASAAGLPITINGSSPGPLVRLKEGQHVTINVTNNLLESTSIHWHGLILPYTMDGVPGVSFPGIAAGSTFTYEFDIEQNGTYWYHSHSGLQEQLGHLGPMVIEPKDGDIGADREHTIIL
>MP0536_megahit_278357_2-655
LSFLLIYPVAIQADIVDYKFDITTIPTNITGEPVEALAIANQIPAPTIRANVGDTLRVTFNNYLDVTTSVHWHGVLLPASEDGVPYLNTQPISPGGSHTFEFPILHAGTYWYHSHTDLQIQKGIYGALVFSDLSKESVYQDEVVIFSDWTDEEAETVLDNLKQADDFYALKKDTVYSWGGVLANGYPAIKNRLNSSFRRMGPVDLADVGYDAFLVNGS
>MP0536_megahit_279754_38-838
MFIKNKLYIIASVFFLCFTSVSVFAEIKVELTKAPNVPKPLNRNEGKTVILNLEAKEYVGDIAEGKKYKFWSFGGSVPGPMARVRVGDTVQFHLSNPKSNTQPHNIDIHAVNGPGGGAAVNTVAPGESKVFSFKTLNPGLYIYHCAAGAIVDHISNGMYGLFLVEPTGGLPKVDKEFYVFQSEFFTDGDKGVTGFNINKGLSEHPDHVVFNGRVGALMGDNVLKAKVGENIRIYFGNIGPNGVSSFHIIGEIFDKVYPEGSLGGIVR
>MP0536_megahit_280462_351-719
LNGIMTPLRDLAQKHRKVWAFNGSVGGYDHMLGTARRGQFVILDIQNDTRWPHAMHLHGHHFWVNSRLNPVKDPLSKRDTYLMQPGENAEFRFVADNPGLWLFHCHMLEHHAAGMGAVIEVT*
>MP0536_megahit_283538_3-854
MMPQPPTPIMRVARYCLAIVTAAVLASPLHAQSEMPGMGMSGGWRMVPMDPNMIMLPGLTGVVPVVGAFLPAAGINPASFPEAEPSQVVEMIDGDTLDIEVSIVRRILNGHEMVMFGYNRQYPGPLIRAPKDATLVVRVRNEIELPTTIHWHGVRLDNEFDGVPGVTQEAIQRGESFVYEVHVPDAGMFWYHPHAREDVQQDLGLFGNLLVTSPNPSYYGPAHREEILVLDDILMDEQGVLPWGESAPTHALMGRFGNVMMVNGETNHQLSAKQGEVVRFFLTN
>MP0536_megahit_284033_133-696
MSEYDETVWRTSPGRVGKLMAILCGTVIVGTIIFFALGDYWISELSPAGKTFAGITDEPAAPAVAQTGEDIPVTLDFIESKDFRTLAFNALPGEPGNNPTINVTVGDRIIFNILNAGKSFHAFGVTLDDEGFGGILGGTSVASPNSPLKPGESGTSEFIPSEPGTYYYICTVPGHREMGMVGTIIVE*
>MP0536_megahit_288697_264-794
SQLLFTPTGVHNRIFVENHGNEPVFFHIVGEILDRVTQGNRVQSHGTETWLLGGSQNMIVDIVYDEPGIYVAVNHDYAAIYTGAATIIVAGLPLPTINETATALGVVQGAVDTGMYAGVLGNPADAVPPLGPQSIAHPALNVHCMCSDAVAAQQAADGAVELWVAVPAILAAAAGE*
>MP0536_megahit_290362_306-692
VFDEPGLYVGVNHDYAAIYTGAVTIWAAGLPLPNINETVTAISTELYPVIDGAVGAGSYAGALGNPYDAVPPSGPQSIEHPAKNVHCICSDAVAQAQADSGAVQLWEAIPAILAESARVAAEAAEAEG*
>MP0536_megahit_290513_1209-1733
VGPGVDMIAPMPMDRMDFPGLGLDKVGHRVLRYTDLKAKRMNPHRLVEREMEIHLTGNMERYMWSFDGKKFTAVTDDPIRFGYDERVRVKLVNQTMMAHPIHLHGHFFELVNGADHMHQPLKHTVIVQPGGTATFDLTANEPGDWAFHCHLLYHMHAGMMQVVTVRPFPEGGAA*
>MP0536_megahit_291161_3-761
MREKIGLGILFIFAMVVGFGGNSALAGVTAKLTTAPNVPPAVKRGAETVVVHLQAKEYVGDLDEGVKYAFWSFGGTVPGPMARVRVGDSIEFHLSNAKGNTQPHNIDIHAVNGPGGGAAFTTVDPEEEKTFTFKAKAAGLFIYHCAAGAIVDHISNGMYGLVLVEPEAGLPKVDREYYVMESEFFASEPENGIAPFDIQKGLDEHPSHVVFNGKVGGLLGDNALKAKVGETVRIYFGNIGPNGISSFHIIGEI
>MP0536_megahit_291216_2422-3777
MKFAPLLLFTALFAVLSAPLLAASTDSEYMADMTFTLRTAVAEGKLVYIGQGGEIDGQVNPTLRVPEDTLVQINMINGDGALHDVVAEAFEARSDRVSGEGSSSVLIFRTGKAGEFFYWCSVPGHRAAGMEGRILVGEPGAEARASIESDDLSHSPMDLPPAIGSRSAQNVSVSLKTTEKVGHLADGTRYKFWTFNDQIPGPFVRVRQGDRVTVELHNDKASTMIHSVDFHAVTGPGGGAEVTQVAPGKTESFAFLALKPGLYVYHCATPMVAHHITNGMYGLILVEPPGGLPKVDKEFYVMQGELYTTEPHGQRGGLSFSLDKMLDEQPEYYVFNGATDALTKTHRMEAKVGETVRIFFGVGGPNATSSFHVIGEIFDRVYHEGSLSGEPLKDVQTTSVAPGGTTMVEFQVDYPGRYLLVDHALSRMERGLVGFLDVSGEPDHDIFEPHE*
>MP0536_megahit_293630_1-555
VNGQALGYLPNEIHNLLNNGDLNKNIFFIQPYNSMDLHQQQSQLLFSPVGVHNRIFIENHGNEPVFFHIVGEILDRVTQGNRVQSHGTETWLLGGSQNMIVDVVFDEPGLYVGVNHDYAAIYTGAVTIWAAGLPLPNINDTVVAISTEKFPVIDGAVAAGSYAGALGNPYDAVPPSGPQSIEHPA
>MP0536_megahit_293671_1001-1186
MSENDDVVWRTSSGRVGKMMAILCGTMIVGGIIFFGLGDYWISELSPAGQAFAGITDEPAAP
>MP0536_megahit_293831_3-206
MYGGVLGNPYDSIPPYGEQSIAHPAKNVKCMCSDAVAQAQIDDGAIPLWEAIPAILAAAAAAAEAEG*
>MP0536_megahit_294233_3-638
TEGDLVRIHFTNNGDKEHTIHFHGNHPAEMDGIFEIVGSGGGQFTYEFIAGPVGVHPYHCHVMPVEEHIGHGLYGVFIVDPKEGRQQADEMVMILNGFDTDFDGENNLYAANTIPFYYQHHPIQINTNELIRVYVVNMVGLDPINNFHLHGTLYKYYPTGTDLVPSYFTDMVTFSQSERGIIEFEYEYTGRYMFHAHLTEFSDKGWTGLFYV
>MP0536_megahit_296047_2-589
MTTSPLMGRRRFVQGLALGTGALGIGGLGMSPAKLLASQGQTGAATLSGNTFNLAIGGADVNITGTTRPATLINGSLPAPTLRWREGDTVTLNVTNYLPETSSIHWHGLLLPFQMDGVPGLSFDGIAPGETFTYRFPVKQNGTYWYHSHSRFQEQSGVYGAIVIDPAEADPQPVDRDYVMVLSDWSDEKPEQIYAT
>MP0536_megahit_299224_193-528
FIESKDFRTLAFNALPGEPGNNPTINAKVGDRIIFNILNAGKSFHSFGVTLNDEGFGGILSGTDVAAANNPLKPGEGGTSEFIPGEPGTYYYICTVPGHREMGMVGTIIVE*
>MP0536_megahit_302223_7394-9103
MKPRFLTGLLSLLMPAMVLAGEYDLTVDRVKIDTGDFVKEGIGYNGASPGPVMRFKEGENVKINVTNNLDEMTSIHWHGLILPFDQDGVPGISFPGIKPGETFTYEFPIQQAGTYWFHSHSGFQEPDGAYGAIVIEPEKREPFRYDREYVVQLTDKHPHSGDRIMRNLKMIPDYYNREQQTVGEFFSDASKNGLMNTIRDRMAWGDMRMMKADVEDLQGFTGLINGKGPEQNWTGLFEPGERIRLRFINSSAMTYFDIRITGLDMTVVQADGNNVQPVNVDEFRIGVAETYDVIVHPKDEQAYTIFAESMGRSGYARATLAPEEGMEAAVPQLRDPARLTMADMSGMPGMDHGNMAGMDHGDMDMNSSEGMSGMDHSNMEGMDHGSMAMGKGGQSDPFYAKGSGLVPTAANGGKFLSYADLKAQDPLYEDREPTREIELRLTGNMERYTWSINGVKYEDADPIRLKYGERVRFKFVNETMMTHPMHLHGMWSILDVGADQWNPIKHTVSVQPGTTVYMETEVDEPGQWAFHCHLSYHAAAGMFRKVIVEGGPESTQAKTDVIAKDGGEV*
>MP0536_megahit_302546_2-805
MPALNRRRFLGTSASGLGLLGLSGAMPAWARGADILAGNARKGLDEVSGPNIDLTVARSAFATGNRRGGAIAVNGTIPGPLLRLKEGTTVRLNVHNQLEEDTSIHWHGLLVPFELDGVPGVSFPGVKPGETFTAEFPVRQSGTYWWHSHSGLQEQAGHYGAIVVDPAGPDPVQADREYIVMLSEFSEMSPHTIFDKLKKGEGYFNYNMNTWTDDYPLSGEDRRMWARMRMMPTDLSDVSAPAYTYLLNGHGPLDNLEYLFRPGERVRL
>MP0536_megahit_305480_1-528
VGVHPYHCHVMPVEEHIGHGLYGVFIVDPKEGRQQADEMVMLLNGFDTDFDGENNLYAANTIPFYYQHHPIQVNANELIRVYVVNMVGLDPINNFHLHGTLYKYYPTGTDMTSSFFTDMTTFSQSERGILEFEYQYTGKYVFHAHLTEFSEKGWSGLFYVKDSQQLDAEVYDYGS*
>MP0536_megahit_308186_1-1308
MLNRRQLLGAGAAGATLVSSKAWGQTLNMGLPEAAQMDSAATAITARPSSGPDYTPVVTLNGWTLPHRMNNGVKEFHLVAEPVERELADGMIAHLWGYNGQSTGPTIEAVEGDRVRIYVTNKLPEGTTVHWHGLILPSGMDGVSGLSHPSIPPGKTFVYEFDLVKSGTFMYHPHGDEMTQMAMGMMGMFVVHPKDPTFMPVDRDFLIMLNAFDIDPGTYVPRIMTMTDFNLWTWNSRIFPDIDPLVVNKGDKVRVRVGNLTMTNHPIHMHGYDFKVTCTDGGWVPPEAQWPEVSIDIPVGAMRAYEFVAEHLGDWAIHCHKSHHTMNAMGHDVPTFIGVNKKPLTQKIRQFQPEYMPMGMSGMGDMAKMEMPLPDNTIPMMTGWGPYGPIEMGGMFSVVKVRDGIDADDYSDPGWYENPPGEMAYEWTGELPEFAS
>MP0536_megahit_311616_162-629
MKKLLSIAVILGAMACKSDKKQETTEEEETYTIPADNGSAQKTPLDESIARGKKIYSQLCVTCHLPTGQGIPGTYPPLDGSNWLKEKRTESIRGVKYGMQGPITVNGKEYDNVMTPMGLSDQEVADALNYVMNSWSNKIDDMVTEEEVAAVEKPE*
>MP0536_megahit_311656_633-1913
MPYGPTNVWSYSGSVPGPEIRVRQGDRIRVLAQNGLDEGTTIHWHGIRTPNAMDGVPFLTQDPIPVAGEFLYEFDALDAGTFWYHPHQRSSEQVGRGLYGPLIVEEADPIRVDRDLTWMLDDWRMTRDGQIAGDFGSRHDAMHGGRIGNSVTINGQMPERIAVRSGERIRLRLINTANARIFGLDFGALEPVVVALDGQPVTPHVPDSNIVVIGPAMRVDLVIDMTGKPGDAVTVIDTFYEGLEYRLVDLAYGPDRLRDAVPDWSMDLPPNPLVEPDMASAARHQIVFNGGMMGQMMMGSGMGSMMDQMREGNMWFINGEAATGHMMDPLLVLPQGTSHVFEMDNRTAWHHPIHFHGHSFRVIARNGQPTRYREWQDTVLMAPEERVEIAFAADNPGDWMFHCHILEHQAAGMMGVIRVEPGTTKT*
>MP0536_megahit_313294_3687-5510
MGFKKSSQQVSTPRRRFVQGLIAGGVLAAFPSVLHAASSLVAGTITGTVPELSGKVIDLVIDESPVNFTGVVRMATTINGSIPAPTLRLKEGDDVTIRVTNKLSVPSSIHWHGIILPYQMDGVPGISFKGIMPGETFVYKFKLQQSGTYWYHSHSGFQEMTGMYGALIIEPREKDIISADNEHVIQLSDWTDDDPMALFRKLKIQSDVFNFNQPTVPEFFDDVSNSGVSNALQRRKMWNQMRMNPTDLADLSASAMTFLMNGSTPMSNWRGMFKVGEKVRLRFINGSSNTFFDVRIPELKLTVVQADGQNVEPVTVDEFRFGPGETYDVIVEPKNDAYTIFAQSMDRSGYAKGTLSSSPNIDAPVPALDPVEWLTMTDMMGNMTHGGEHSAMAGMAGMSGMNSKEMDHSAMEHGAMAMDHSKHGMSENPLAVASPKVRHAKTEYGASVDMRVDMPRTNLDDPGIGLRKNGRRVLTLADLHSLEGITNQQEPEAEIELHLTGNMERYSWSFDGLEFGKSTPVHMKHNQRLRVILQNDTMMTHPMHLHGMWSDLENEQGDVQVRRHTIPVQPAQRISFLTTPHDVGRWAWHCHLLFHMDAGMFREVVVS*
>MP0536_megahit_314181_3-314
MSENDETIYRTSAGRMGKMMAICGGLVIVGGIIFFALGDYWISELSPAGEAFYGITDESAPVVAQTGEDIPITLKFIESSDFRTLVFNALPGEPDNNPTINAKV
>MP0536_megahit_314402_1-1560
PMDPNMIMLPGLAGAVPIVGAFLPGEGINPANFPEAEPSQVVEMVDGDTLDIEVSIVRRSLNGHEIVMFGYNRQYPGPLIRAPKDATLFVRVRNEIELPTTIHWHGVRLANEFDGVPGVTQEAIQRGESFLYEVHVPDAGMFWYHPHAREDVQQDLGLFGNLLVTSPNPNYYGPVHREEILVLDDILMDEQGALPWGESAPTHALMGRFGNVMMVNGETDHQLSAKKGEVVRFFLTNVANSRTFNVTFGGAQVKLIASDVGRFEREAWVESVVIAPAERYVVDVRFEEPGTTLIANSIQAINHFRGEFYPHVDTLSIVTVSTETAAPDISDSFYSLRVHDEIAAELEPYRPHLNREPDYELEATVRVQDLPTPIVLAMEADTLFFPPMEWNDAMPVMNWLSTGDQVTWILKDRDTGAENNDIDWNFKVGDLVKIRIFNSPDSFHPMNHPIHIHGQRFLVTSMDGAENQNLVWKDTAIVPVGSSMDLLVEMSNPGEWMLHCHIAEHLSAGMMFSFTVQGQ*
>MP0536_megahit_314698_84-746
TVYTAVNGQPFGYVPNDIHNLLNGHPGTNIFVAQPWNSMDLHQYQSQLLFTPTGVHNRIFIENQGNEPVYFHIVGEILDRVTQGNRVQSGATETWLLGGSQNMIVDLVFDEPGIYAGVNHDYAAIYTGAATIWVAGLPLPVINETATALGVVQGAVDTGMYAGVLGNPYDAIPPYGEQSIHHPAKNVHCMCSDDVAAAQAAEGAVELWVAVPAIIAAASE*
>MP0536_megahit_314962_388-627
MSEHDETVYRTSPGRVGKLMAILVGLVVVGGIIFFSLGDYWISELSPAGMAFAGITDEDAAPAAEQTGEDIPITLDFIES
>MP0536_megahit_315458_493-612
VYLSHNLIEAVMMGAASHVIVEGDWNNNLMEQIAKPHNM*
>MP0536_megahit_316357_9136-11418
MRTINIITLLLFTSFTFAQVGTNGSDRKEEGRTIREYNLTIEENKMTLGGVSAKAMTINGSIPGPVLEFDEGDLAIINVTNKMDEETSVHWHGLILPNFYDGVPYLTTPPIKPGTTFQYRIPINQSGTYWYHSHTMLQEQKGVYGSIIIHPQEKTLEYDKDLVVVLSDWTDEKPMNVLRNLKRGNEWYQVKKGTAVPLSRVISEGALGAQLKFWRDRMEGADIADIYYPAFLTNGKSLAEYPEFKPGEKVRLRFINASASTYYWLDFGGGNPMVVAGDGIDVEPVAKSRFLFGIAETYDVIVTIPEGTLEVTATAQDGSGSTSLRLGEGILYPAERIGRPDKVEMMKQMAKMDMKMGAPSMVGNKKKKTPEYLKENYGMKMDMKDGKMNMNDGKMGNQMDMKANDHMGHDMSMMQKDTVSFNYSTRKTYFNYDFLKATENTTFKANLPVNDILLNLTGNMQRYVWSMNGVPLSETDKIKIKSGEVTRITLNNLTMMHHPMHLHGHYFRVVNENGERSPLKHTVNVPPMQKVVIEFYNEEYGDWFFHCHVLYHMMGGMARVFSYDTPRDKRMEDFPVQKLIDETDHYYSWGLLRAGSNFNELFLTSSNIRNEFGLRAEFDYDKNLEAEVNYNRYLNDWVRLYVGVNTETEIPNSFDEFNTVGLIGVKYFTPYRFNVDVSMDNQLRPRIRLDRELLIFPRIFLEGEYEYRADFGWVNDLGDSSFESETQWLVGLSYILSRNFSIQGNYNNRYGWGGGLLARF*
>MP0536_megahit_318532_54-800
WQIQYNQMYLTDAGTYDATAMFAHQTTYTAVNGQPFGYVPNDIHNLLNGHPGTNIFVAQPWNSMDLHQYQSQLLFTPTGTHNRIFVENHGNEPVYFHIVGEILDRVTQGSRVQSAGTETWLLGGSQNMIVDLVYDEPGIYALVNHDYAAIYTGAATIFVAGLPLPTINATATALGVVQGAVDTGMYAGVLGNPYDAIPPYGEQSIMHPAKNVHCMCSDSVAAAQAAEGAVELWVAVPAILAAAAEAAE*
>MP0536_megahit_319219_2-553
SAMTFSEQIPGPTLRVTQGDVVKMTLTVPDGEPTPHGNDMHASQVSAVPTFGAVQPGTEKTYCYIAEVPGVYKYHCSGVNIAAMDQHVLQGMYGIAIVDPIDGYSKLMVEKTTVNANGDVARDRQFHSGDALEWQLQYQQMYLTDAGTYDATKMFAHDTVYTAVNGQPFGYVPNDIHNLLNGHP
>MP0536_megahit_321733_423-1478
MAASRAQSQATPDPMAGHAMPGGAVDPYSAHDSGMAHGNMTMVGQVDHARNGFDPTAMLTDWETGRTEVLPDGRTLRTFEVDAIDVEIEIAPGVFFPAWTFNGRVPGPALRAKEGERLRIVFRNLGSHPHSMHFHGIHSARMDGVQGAGLIDPGEEFVYEFDAKPFGCHLYHCHALPLKRHMHKGMYGLFVVDPDPARHPEFAAVAASRVLGSPENAEWQELAMVMNGFDTNFDGENEVYAVNTVGQAYMNAPIRIDKSRPVRIYLMNATEFDPINSFHLHGNFFDYYDTGTQLTPTLRTVDVIMQCQAQRGILEFSFADHEDGLYMFHAHQAEFTELGWMGFFDVREAGA*
>MP0536_megahit_323657_258-527
MFTIAAIAVMGGALFGSSFTSQMTGAALSADANTLQKIHAMGGLELVMPAAFAEAGNCDSDEYADRTVVEFPLTGVSIDLPRLGGGTFSA
>MP0536_megahit_326775_170-1609
MNKRINFMFTMAAIAVMGGALFGSSFTSQMTGSTFDFSKSDNAALQKIHDMGGLELVMPAAFADAGNCDSDEYADRTVVEFPLTGVSIELPRLGGGTFSAMTFSEQIPGPTLRVTQGDVVKMTLTVPDGEPTPHGNDMHASQVTAVPTFGAVQPGTEKTYCYIAQVPGVYKYHCSGINVAAMDQHVLQGMYGIAIVDPIDGYSKLMVEKTAVNANGDVSRDRQFHSGDALEFQLQYQQMYLTDAGTYDATAMFAHQTTYTAVNGQPFGYVPNEIHNLLNGHPGTNIFVAQPWNSMDLHQYQSQLLFTPTGVHNRIFVENQGNEPVYFHIVGEILDRVTQGNRVQSGATETWLLGGSQNMIVDVVYDEPGIYVAVNHDYAAIYTGAASIFVAGLPLPTINETATALGVVQGAVDTGMYAGVLGNPYDSIPPYGEQSIPHPAKNVHCMCSDGVAAAQAAEGAVELWVAVPAILAAAAEAAE*
>MP0536_megahit_328447_2508-3866
MMNRRQLLGAGAAGATLVSSQAWGKTLNMGLPEAAHMDSAATAVTARPSTGVDYTPVVTLNGWTLPYRMNNGVKEFHLVAEPVERELADGMIAHLWGYNGQSTGPTIEAVEGDRVRIYVTNKLPENTSVHWHGLILPSGMDGVVGLSHPGIKPGKTFVYEFDLTKSGTFMYHPHADEMVQMAMGMMGMFVVHPKDPTFMPVDRDFLIMLNAFDIDPGTYVPRVMTMNDFNLWTWNSRIFPDIDPLVVNKGDRVRVRVGNLTMTNHPIHMHGYDFKVTCTDGGWVPESAQWPEVSIDIPVGAMRAYEFTADHLGDWAIHCHKSHHTMNAMGHDVPTFIGVDKSQLTPKMRSFKPGYMPMGTAGMGDMGKMSMELPENTIPMMNGWGKHGPIEMGGMFSVVKVRDGIAPDDYSDPGWYDNPPGEEAYEWTGELPEFATNNSPKTILTPKPTQKG*
>MP0536_megahit_329910_321-1799
MSAKELLTTRRAVLAGSGVLALGGGAAAIFGAGGRAPVVAGTDTDNLVLKAGKTSAPLAGENAEVPVWGYNGSVPGPEIRIRQGQAFEAMLDNGLDEETTIHWHGVRVPNAMDGVPHLTQPPVEPRDSFRYAFTPQDAGTFWYHPHQRSFEQVGRGLYGPLIIEEADPPQVDRDLVWMLDDWRLNDQGQISGGFGSRHDAMMAGRIGNTITINGKPSAPLIARPNERIRLRLVNAANARIFGLDFGQLDPVVIALDGQPVEPHRLTDPLLLGPAMRADLIIDLNDPTEHSIRDVFYEGLEYDLSAVICKGEPIRGARLPEPAPLPSNPLPEPRLPSAKRHQILFGGGMMGMMSGDGGSMMSRNRSGSGMMEGRMGGSGMMSGGMMGWTVNGVSATGHVHDPIITVARGETLLLDMSNDTAWWHPIHLHGHSFRVLSRNGRPTRYREWQDTVLMAPQERVEIAFVADNPGDWMFHCHILEHQAAGMMATIRVN*
>MP0536_megahit_333283_3-380
MNKRMNFMFTIAAIAVMGGALFGSSFTSQMTGAALSTDVNALQKIHDMGGLELVMPAAFAEAGSCDSAEYANRTVVEFPLTGVSIDLPRLGGGTFSAMTFSEQIPGPTLRVTQGDVVKMTLTVPEG
>MP0536_megahit_337016_1-546
PTGVHNRIFVENQGNEPVFFHIVGEILDRVTQGNRVQSGATETWLLGGSQNMIVDVVYDEPGIYVAVNHDYAAIYTGAATIFVAGVPLPAINETATAISTEKYDVIGGAVAAGSYAGALGNPYDAIPPYGEQSIMHPAKNVHCMCSDSVAAAQAAEGAIELWVAIPAILDESARVAAEAAE*
>MP0536_megahit_340317_170-883
LTDAGTYDATAMFAHQTTYTATNGQPFAYVPNDIHNLLNGHPGKNIFVAQPWNSMDLHQYQSQLMFTPTGVHNRIFVENHGNEPVYFHIVGEILDRVTQGNRVQSHGTETWLLGGSQNMIVDLVYDQPGTYALVNHDYAAIFTGAASIWVAGLPYPVINETATALGVVQGAVDTGMYGGVLGNPYDSIPPYGEQSIHHPAKNVKCMCSDAVAQAQIDNGAIPLWEAIPAILAAAAAE*
>MP0536_megahit_341520_11565-13379
MKNSIDNGRRRFVLAALTSSAAAALTNVSPLWAAPVGRHFKDQVLTGDIKNLNVSKAQLPIGSNMGSPITINGQMPGPLIRLKEGQRAHLNVTNHLNQDTSIHWHGIILPPDMDGVPGVSFAGIKPGETFKYAFDVEQNGTYWYHSHSGLQEQLGHLGPLVIDPADGDIGADREHTIILSDWTFSDPHDVMRKLKVAEGYYNYQKRTIFDTLEDVKKKGLADTWEERAMWGAMRMSPRDIADVTGSTYTYLMNGRTPQDNWQALFKVGEKIRLRIINGSAMTYFDFRIPGLEMTVVAADGQPVKPVNVDEFRIAVAETYDVIVQPKERKAYTFFAESFDRSGYARGTLTPSIGLTAEVPPQRVITERGMAAMGMDMSGMKGMNMDKSKVDSSGMAAPKGEMKGMGQHSAHTMHGTQMEGEMTPSKKLPVESIDIVHSEDGHGAGAAMIAKNPSSRLDEPGIGLEDSPHRVLVYTDLVGESPWPDEREPERQIELHLTGNMERYMWSFDGKKFSEVDGYVRFNYGERLRLILVNDTMMDHPIHLHGMWMELENGQYPRPRKHTISLKPGEKVSLQISADAPGEWAFHCHLLYHMEAGMFRVVQVA*
>MP0536_megahit_342148_3-377
MNKRMNLMLTISAIAVMGGALFGSSFTSQMTGAALGTDQSALDKIHAMGGLELMMPAAFAASGACDSDEYADRTVVEFPLTGVSIDLPRMGGGTFSAMTFSEQIPGPTLRVTQGDVVKMTLTVPD
>MP0536_megahit_343056_272-541
MSEHDETVWRTSPGRVGKMMAILVGTVVIGTIIFFALGDYWISELSPAGQKFAGITDEPAAPAVAQTGADIPITLDFIESKDFRTLAFNA
>MP0536_megahit_343861_120-641
VHPYHCHVMPVEEHIGHGLYGVFIVDPKEGRQQADEMVMMLNGFDTDFDGENNLYAANTIPFYYQHHPIQVNTNELIRIYVVNMVGFDPINNFHLHGTLYEYYPTGTDLIPSEFTDMTTFSQSERGILEFEYEYTGRYMFHAHFTEFSEKGWTGLFYVKDGSQLNKEVYDYGS*
>MP0536_megahit_344259_157-720
MSEHDETIYRTTPGRLGKLMAILVGCVVIGGIIFFAMGDYWISELSPAGMKFAGITDEVAAPAVAQTGEDIPVTLDFIESKDFRTLAFNALPGEPGNNPTINAKVGDRIIFNVVNAGKSFHAFGVTLDEEGFGGILSGTDVATPNSPLKPGEDGASEFIPGEPGTYYYICTVPGHREMGMVGTIIVE*
>MP0536_megahit_344925_1-489
TVIVGAIIFFALGDYWISELSPAGKTFAGITDEEDAPTVTQTGEDIPITLDFIESKDFRTLAFNALPGESGNNPIINANVGDRIIFNILNAGKSFHSFGVTPNEEGFGGILSGTDVAAANNPLKPGEGGTSEFIPGEPGTYYYICTVPGHREMGMVGTIIVE*
>MP0536_megahit_345005_1756-1932
EGFGGILSGTDVATANAPLKPGESGFSEFIPGEPGTYYYICTVPGHRDMGMVGTIIVE*
>MP0536_megahit_345238_1-459
MSEHDETIYRTTPGRLGKLMAILVGLVVVGSIIFFALGDYWISELSPAGMKFAGITDEVAAPAVVQTGEDIPVTLDFIESSDFRTLAFNALPGEPGNNPTINAKVGDKIIFNIVNAGKSFHAFGVTLDEEGFGGILSGTDVATPNSPLKPGED
>MP0536_megahit_346149_192-1892
MNKTMLNRRRFLTGSSTLLGASMLSTLPSIANSALGKGQQNVAVNSDKADHIVPILTGNEFDLYVSKKPITVNGKSSIATLINDSLPAPTLKMQEGETVTIRVHNQMNESTSIHWHGLLVPFEMDGVPGISFDGIPANSTFTYKFKLKQSGTYWYHSHSGFQEQTGMRGAIVIEPKGRERHPVAEDHVIVLSDWTHRDPHNLLKLLKQRADFDNYHLPDFKKLLSDIAATDLEAAYDKRKMWNQMRMMPTDFTDLSGEKTFTYLMNGKTTAANWTQLVKAGQPVKLRFINASAQTIFDVRIPGLKMTVVATDGIDVAPVAIDDFRIGVAETYDVIVTPTQDAHTIFAQNIDRSGYVATTLATKKGARPAIPAMDKVEWLTMADMMGAMGDKGYKAKHAKTEYDFKSDMRVDSPRMNLDDPGINLRNIDREVLNYSQLRSVDEAIFAEQRKPTREIELHLTGNMERYIWALDGVMFKDATPVNIKPNERVRITLVNDTMMNHPMHLHGMWSDLRTPSGDFQVRKHTIVVQPAQKISFDVTGEVGRWAWHCHLLYHMEAGMFREVAVV*
>MP0536_megahit_346469_2-433
DRVTQGNRVQSHGTETWLLGGSQNMIVDVVYDEPGIYVAVNHDYAAIYTGAVSITVAGLFLPNINETATALGVVQGAVDTGMYAGVLGNPYDSVPPYGPQSIHHPALNVHCMCSDAVAQAQIDNGAVPLWEAVPAILAAAAEA*
>MP0536_megahit_346520_1-969
CSGVNVAAMDQHVLQGMYGIAIVDPIDGYSKLAVEKTQVNESGDVTRDRQFHSGDALEWQLQYNQMYLTDAGTYDATKMFAHDTSYTAVNGQPFGYVPNEIHNLLNNGDMNKNIFVAQPWNSMDLHQYQSQLLFTPTGVHNRIFVENHGNEPVYFHIVGEILDRVTQGSRVQSAGTETWLLGGSQNMIVDIVYDEPGIYVAVNHDYAAIYTGAATIFVAGLPLPNINATATAISTEKYDVIGGAVGALAYSGALGNPYDAIPPYGEQSIMHPAKNVHCMCADGVAEAQAAEGAVELWVAIPAILEESARVAAEAAAAAEAEG*
>MP0536_megahit_347076_3-230
VVNAGKSFHAFGVTLDEEGFGGILSGTDVAAPNSPLKPGEGGSSEFIPGEPGTYYYICTVPGHRVMGMVGTIIVE*
>MP0536_megahit_347357_2-370
VYDEPGIYVAVNHDYAAIYTGAVSIIVAGLPLPAINETATALGVVGAAVDAGSYAGVLGNPYDAVPPYGAQSIHHPAKNVHCVCSDAVAQAQADSGAVELWVAVPAILQAAADAAAAAEAEG*
>MP0536_megahit_347584_93-503
MNKRMNFMFTIAAIAVMGGALFGGTFTAQLNATSFDVKSDVDALQKIRDMGGLELVMPAAFAATGACDDALFEGRTVVDFPLTGVSIDLPTGLAGTLHAMTFSEQIPGPTLRVTQGDVVRMTLTVPDGEATPHGNDM
>MP0536_megahit_348815_3-818
MFTVGQKMAVVLTIISLGFVGYLVFPAMDITAQEQPETFVTHSGAVVQTTGDVLDPVYTIQEVEFDPEKYLREFDYGKVSELEDGTTLREFTIIAEDDKMMEVAPGIFYNVWTFNGQVPGPTIRATEGDLVRVHFTNNGSKEHTIHFHGNHPAEMDGIFEIVGSGGGQFTYEFIAGPVGVHPYHCHVMPVEEHIGHGLYGVFIVDPKDGRQQADEMVMMLNGFDTDFDGENNLYAANTIPYYYQHHPIQINTNELIRVYVVNMVGLDPINNF
>MP0536_megahit_348863_283-846
MSEHDETVYRTSPGRVGKLMIILVGLVVVGSVIFFSLGDYWISELSPAGMAFAGITDEPAAPAVAQTGADIPITLDFIESKDFRTLAFNALPGEQGNNPTINAKVGDRIIFNILNAGKSFHAFGVTLDEEGFGGILGSSAVASPNSPLKPGEGGTSEFIPGEPGTYYYICTVPGHREMGMVGTIIVE*
>MP0536_megahit_349132_2-613
VAVMGGALFGSTFTAQLNATTFDVKSDVDALQKIRDMGGLELVMPGAFAATGDCDAAEFAGRTVVEFPLTGVSITLPTGLAGDFNAMTFSEQIPGPTLRVTQGDVVKMTLTVPDGEATPHGNDMHASQVTAVPTFGAVQPGTSKTYCYIAEVPGVYKYHCSGVNVAAMDQHVLQGMYGIAIVDPIDGYSKLMVEKTAVNANGDV
>MP0536_megahit_349748_90-815
MLTGGQKMVIVLAVVSLGFAGYLVFPGMYITAQEQPEVFVTHSGAVVQTTGDVLDPVYTVQEVEFDPEKYLRNFDYGKVSQLEDGTTLREFTIIAEDDKIMEIAPGIFYNVWTFNGEVPGPTIRATEGDLVRIHFTNNGSKEHTMHFHGNHPAEMDGIFEIVGAGGGQFTYEFTAGPVGVHPYHCHVMPVEEHIGHGLYGVFIVDPKDGRQQADEMVMVLNGFDTDFDGENNLYAANTIPYY
>MP0536_megahit_349852_124-828
MVIVLAVVSLGFAGYLVFPGMYITAQEQPEVFVTHSGAVVQTTGDVLDPVYTIQEVEFDPEKYLRNFDYGKVSQLEDGTTLREFTIIAEDDKIMEIAPGIFYNVWTFNGEVPGPTIRATEGDLVRIHFTNNGSKEHTMHFHGNHPAEMDGIFEIVGGGGGQFTYEFIAGPVGVHPYHCHVMPVEEHIGHGLYGVFIVDPKDGRPQADEMVMVLNGFDTDFDGENNLYAANTIPYY
>MP0536_megahit_350154_7773-9677
MSINNRGRRQFVTGLTAGCMLSGLPLTARAQAKSQSYQSPQELRGPHINLDIDMMPVNFTGQDQLATVVNQSVPAPTLRFKEGQRVSIKVNNHLKVDSSIHWHGIILPTNMDGVPGLSFDGIKPGQSYHYEFDLKQNGTYWYHSHSGFQEQTGLFGALIIDPAEPEPFAYDRDYVVQLSDWSEESPTHVYANLKKLSHYYNFQERTAGDLWRDIKNKGLVQTWRDREMWNEMRMSDRDISDVTGYTYTYLMNGNTPDMAWRCLFNKGEKIRLRVINASAMSIFDFRIPGLKMTVVASDGQYIQPVTVDEFRIGVAETYDVIVEPDGEAYTLFAQTIDRSGYARGVLAQNTSLMPEVPKMDPPPILTHRDMGMDHSMQNMGDMKGMDHSMQNMGDMKGMDHSKHNMGDMKGMDHSKHNMGDMKGMDHSKHNMSDMKGMHHGMKSKEVAGPYGKAGFGGKAPIKHHKTEYGPQVDALAMMPMSGLNDPGIGLRDHQEKYGRKVLTYADIFNLTPTEDKREPTREIQLHLTGNMSRYMWSFDGVAYKDADPIRLKYGERVRITLVNDTMMTHPIHLHGLWSELETHDPNYIPKKHTILVQPGSKISYLVTADSKGRWAYHCHLLYHMMGMFREVEVV*
>MP0536_megahit_351249_647-1723
MRIKSPLHQVSTPRRRFVQGVIAGGVLAAFPSVLHAASSLIAGTSTGTAPELSGEVIDLVIDESPVNFTGVVRMATTINGSIPAPTLRLREGDDVTIRVTNKLSVPSSIHWHGIILPYQMDGVPGISFKGIMPGETFVYKFKLQQSGTYWYHSHSGFQEMTGMYGALIIEPREKDIISADNEHVIQLSDWTDDDPMDLFRKLKVQSDVFNFNQPTVPEFFDDISNSSVSNALQRREMWNKMRMNPTDLADLSASAMTFLMNGCAPLTNWRGMFKAGEKVRLRFINGSSNTFFDVRIPELKLTVVQADGQNVEPVTVDEFRFGPGETYDVLVEPKNDAYTIFAQSMDRSGYAKGTLSMAP
>MP0536_megahit_351311_24821-27250
MRTSLFIYFAFLFAVGLQAQTEPSVEGNVDNLPVREYTLTLREEAVNKAGKEVMGMTINGQIPGPTLEFNEGEYAVIYVKNEMSVESSIHWHGLLLPNFYDGVPYLSTPPIEPGKTLKYEFAIKQNGTYWYHSHTMLQEQSGVYGPIVIQPKEKTDLEYDKELVLLLSDWTNEKPRDVMRFLKRGTEWYNIRKGTATPLNQVIKRGALGAQFNFWRQRMESADIADIYYPAFLINGEQKVEYPEFKPGEKVRLRIIDGSASTSFWMTFGGEDPLLVSADGKDVVPVEKNKTFIAVAETYDFIVTIPETGKLEFKIMAQDGSGTATAYLGQGTIVAAADVPKPDKIGMMQQMAKMKMRMGAPALKFRPGKVDPYKMAEDWGMQMDGTMQMEGMNDMAPNAGSEGMGNMNREKSNMKKDSMQMDHSKMAKMDPPAGRAGMEKDPERKGQTRMDDMKMADMGGMKMGETGDMQGMSLFSQYNYDYLKAPEKTNYDPDVPVTEILLNLTGNMQRYVWSMNGVPLSEADKIKIKGDEVTRITFNNLTMMHHPMHLHGHFFRVINENGEYSPLKHTVNVPPMQKVTIEFYGNEYGDWFFHCHILYHLVGGMSRIVSYGTPRDPRLEEYPVSKLIDETDQYYSWGMVDAASNMTALNLVSSNIRNQFSLRAEYGWNKNMEVEAAYDRYLYDYLTVFGGVNIENGMEDSLEEITTTAIAGIRYLTPYLFTLDVRMDSKLRPQISLSRAISIFPRTILFGTYEYQADFGWVDELPQGDNFKKEITWSTGIEYFLSKNFSLMGSYDNRFGAGGGLSLRF*
>MP0536_megahit_351311_46982-48583
MKTLLSTFCAMLFIVTIQAQTANKSEENIDNWPERVYNLTIDYETVNYTGKEVKAMTINGGIPGPNLEFTEGEFAIINVTNNMDEETSVHWHGLILPNFFDGVPYLTTPPIRPGETFQYKFALKQSGTYWYHSHTGLQEQRGVYGSIQINPKETELEYDKDLVLVLSDWMDENPKSQLKNLKRGNEWYLIKKNQVQSWDKVIAKGATGAKLKMMWQRMPDMAILDNYYDLFFINGKAEQQYPEFQPGERVRLRFVNAAAASYFWLTFGGEDPLLVSADGLDVVPVKKNKTLIGVAETYDFIVTIPDNGKLEIRATSQDGSGQASAYLGTGEILQAPIVPKPDLIKQMKEMMSMGMKMGAPAAKFNPSKNDSIKKMKKYAMEMDGMQMDMKDDKMKHDKMMNMKKDSSKMDHDKMNHGDMQMQNEKMEMKDGMKMGYMVPQEKVIGDNKKTGGNPEFNYNYLKAPGKTEFENGKPIREMLFNLTGNMNRYVWSINGVPLSETDKIKINQGEVVRITLNNMTMMHHPMHLHGPFF*
>MP0536_megahit_351395_2-694
STRQQEFLQYLANLYRFDISHIQIAYSQYIFSQKINFTKCSIVIKRLLVVNQPFLFLQKAKSYINCLLDHLITMNKRMNFMFTIAAVAVMGGALFGSTFTAQLNATAFDVKSDVSALQKIRDMGGLELIMPGAFAATGDCDAAEFAGRTVVEFNLTGESITLPTGLAGDFNAMTFSEQIPGPTLRVTQGDVVKMTLTVPDGEATPHGNDMHASQVTAVPTFGAVQPGTSKT
>MP0538_megahit_2948_1-771
NADYVVFNGSVGSTTDENSLTAKVGETVRLYIGNGGPNLVSSFHVIGEIFDTVYVEGGSLKNHNVQTTLIPAGGAAIVEFKVEVPGTFILVDHSIFRAFNKGALAMLKVEGPDDHSIFTGKTADNVYLPEGSAVQSLDNTFTKITANNKDDQIRFGQRVYEANCMACHQANGEGIPGAFPPLAKSDYLNNNPLLGVNAIIKGLSGPITVNNVNYNGVMPAINLNDEDIANVITFVLNNWDNAGGKISAEQVAKQRK*
>MP0538_megahit_4055_3-560
VYVQALTFNGSVPSPLIIVHQDDYVEFTIANSPNNTMMHNIDLHASSGSLGAAGLSQVNPGQEATVRFKANRPGVFVYHCAPGGMMIPFHVISGMNGAIMVLPRDGLKDEKGNLVKYDRAYYVGEQDFYVPQNADGSFKRYNSPAEAMGDTLEVAKTLRPTHVVFNGAVGALTGDNALTAKVGEKV
>MP0538_megahit_9929_667-1035
VMNGFSTEFNGENTFYAVNTVAFHHMKHPIPVRVGELQRIYLVNLTEFDLINSFHLHADMFRVYRTGTTMEHYELTDTVMLCQGERHVLEFTLPEPGLYMFHAHQSEFAELGWMGVFEAVAV*
>MP0538_megahit_10720_2-685
LKCYAKLVVIYNGKYKMKLQPSKHTLWLPLLAILFSGNLLAASNLKTEQAILTPPPMVPPAINRDHSAKVVINLETREQVGRIADGVEYVFWSFGETVPGSFIRVREGDEIEFNLSNHPSSKMPHNIDLHAVTGPGGGAESSFTAPGHTSTFNFKALNPGLYIYHCATAPVGMHIANGMYGLILVEPKEGLAPVDREYYLVQGDFYTKGEFGEAGLQPFDMAKAIDEN
>MP0538_megahit_14810_3-545
MKRYIAFLLLSVCLQALAAGEKKYELNVEQVTANLTGVDVPHALAINGSIPAPTLRFKVGDTAVIKVNNLTDEPTTLHWHGLLVPWDQDGPQFANTRIIEPGKTHVFRFPITHAGTYWYHSHTELQEQRGLYGGIVIEEPNVQVQVDHDLVVVMSDWTNEHPQDVLANLKMEGHYYAYKKD
>MP0538_megahit_22515_71-793
MPSDSDSTTGSPEQSSGPSRDSSGLDEINRRLSPLDVYQALVRPVLRSVGRYVSFPNIRRAPILTRRGLFRGSAATAAGLAAAASVVAVGRRNSRTAKASVADLPFSIPGFSDAEDFDHSHEFAGAVGDVDTSDFDPMVFLESFNRGSVSTLPDGRTLRDFEIVAVDKEIEIAPGVFFPAWTYNGQVPGPTLRATAGDVVRVRFNNAGSHPHSIHFHGIHPPGMDGVFEIVKPGGEFTYEF
>MP0538_megahit_23820_2-643
MTNRLSYAMLKSPEMTMFDLDLPRRDYTLELDGDMDRYTWTINGKSFSEEKYLMVRYGEVVRITFKNKTMMHHPMHLHGHFFRVLNGQGHFAPKFHTVDVKPMGEVVIEFHANEPGIWFLHCHNLYHMKMGMARLVKYEGFERPEDLIADEKKWSGYMTHDDSAFTSSEITIGTNFAEAEVKISKGRQQVDVSFEVDQYDPETFEGELVYRNYL
>MP0538_megahit_37776_3241-5097
MKFLNQNKRLMKKEEKNTKKNTKKISRRAFFRYTASIGAVAGMSTILPAYAFAGFGDRDVLEPKGADNILDLTISEIPINIDGKTSTAIGINGSVPGPLIRLKEGEDVLLRVKNELKEDTSIHWHGIILPFQMDGVPGVSFDGIKPGETFEYRFPVTQNGTYWYHSHSKLQEQLGHYGPMIIEPKDNDPVEYDREYPVLLSDWTFESPYDVMNNMKKMDGYYNFQKRTFGEFFKDVSEDGFVSAFKNYTSFGRMRMSPTDLADVTGATYTYLMNGRGPESNWNALFKKGEKIRLRFINGSAGSTFDVRIPGLKMTVVQADGQNIEPVSIEEFRIGIAETYDVIVEPKEEKAFTIFAESLDRSGFARGTLAPNEGMAAAVPVLRPRPTRTMKDMGMNMSDMKMDGMKMDNMEKKDNAMEGMDNGNMDHNMMGMSGMNSDPVKHGPDRHGVGAAAIADNQYNRLNEPGIGLGKDGRKVLVYNDLKSLEPNIDERKPEREVELHLTGNMERYMWSFDGKEFNEVKGPIELTQDERLRLILVNDTMMEHPIHLHGMWMELENENGIYNPRKHTLLVQPAQRISALVTPRDKGRWAFHCHILYHMEMGMFRVVQVSDKNGGIY*
>MP0538_megahit_37776_8000-9433
MGSGALALSSLISSCRTNQMNGYDEFINTLEQPPLINNQNFTLAASSENYSIGENYQISGFQFNQSYPSPTIKCQHGDRIKAIFENQIGQDSIIHWHGLIVPPDMDGHPKDAISGGAYEYDFLINQRAGTYWYHPHPDRITGDQVYKGLAGFFIVEDEEEKALDLPNGEFEIPLLIQDRRSTSSGEIVYDPSMHEQMMTGFLGDKVLINGTPAAFKDVKKGRYRVRLLNGSNARIYNIAFQNQLPFTLIGGDGGLLPKALEVDQLLLAPGERADILIDFSKFSQERASLVSLPFDIPSSGGMMNGMGNMMGGSSPEQGASFKLMDFKIIDERVGSIPELPKELSVSTFPEEKDAALRRQIDLNMQMMKGHTINGKQFEMNRVDLQVKQGQIEIWEFINDTPTPHPMHIHAIQFKVLDRSGSRGILPHETGWKDTVLVMPGEHVRVIMKFDAPKGMYVFHCHNLEHEDSGMMANYEIT*
>MP0538_megahit_42375_416-1060
MHAAGLGSLAGGTALLFGGKATGKESHLSNETWDHVSSAMGPVGRVSKDVFDPTSFLRTFNFSDLSPDERSKVYRETPRSNGTMLREYEIYTIDREIEIAPGLFFPAWTYNGQVPGPTIRATEGDRIRINFVNQGAHPHTIHFHGWHPPEMDGSLEAHQVMPGGEFLYEFDAEPFGLHLYHCHASPLKRHVHKGLYGVFIVDPRDNETQMARPPA
>MP0538_megahit_43221_117-755
MKLSRRAFLAGAGAVISQNAFGSVIDLSKENETAHVLTARRALASILPSDLASPTAIWGFDGIAPGPVLRAKAGERVKVVVENDLNQSTSVHWHGIRIDNAMDGVPGLTQEAIAPGGRFVYDFEAPDPGTYWYHSHDRSWEQNARGLHGALIVEEAEPWEGADRDLVLLVDDWRLAEDGSIDDSFGQMMDWSHGGRLGNFVTVNGRSKPRIEV
>MP0538_megahit_43440_1-354
DTNFDAENEVYAVNTVAGFHISEPVQVTVGQLVRIYLVNMTEFDLLNSIHLHGMFFNVFRTGTSLKTDEVTDTLMLCQGERAILETTFRYPGEFMFHAHQSEFAELGWMGLFRAETS*
>MP0538_megahit_44355_4052-4780
MSKYSKTISRRKFLRYTASFGAVAGISSILPAYAFNNFNIEKEVLTPSGSKNTLDLTIESIPIEIDGKKSKAIGINGKVPGPLIRLKEGEDVLLRVTNNLDEDTSIHWHGIILPFQMDGVPGVSFDGIKPGETFEYKYPVKQNGTYWYHSHSKLQEQLGHYGPMIIDPANEDPVEFDREYPVILSDWTFESPYKVLSKLKKAEGYYNYQQRDLGEFFQDVKEDGFGDAMRNYLSFAKMRMSAT
>MP0538_megahit_44758_2-1063
ARRTIEDFFEDAKERGFGKAWATAKMWGEMRMLPTDLSDVSGYTFLINGKTPDQNWTGIFKPGERVRLRFINASAMSFYDVRIPGLKMQVVSSDGQDVEPVAVDEFRFGVAETYDVIVTPKEDKAYTIVAEPIDRSGFAIGTLAPREGMKGEVPEQRFRTLLTMADMGMGHDMSGMDHSKMTPEEMEDMRAEMESGWAKAGTPKGDKQLSYSDLRYLGTQKDTRQPEREILVRLGGNMERYIWTMNGKKYSESGPMKLRYGERVRLKFVNDTMMAHPMHLHGMFVQLENGQPMAKLPNKHTVIVPPGQSYSVLLTADEAGEWAFHCHLLYHMAAGMMTKAVVAKLDPSDIPDYA
>MP0538_megahit_46474_3-758
MTSLALDRRTLIRSAAALPLARAFPAWAQSGTAGLRPTPGVLSGDRIELAVSESHFTTGGRSAHAVTINGTLPAPLIRLKEGQNVQLVVHNLLKEDTSIHWHGLIVPFHMDGVPGISFPGIRPGETFTYEFPIRQSGTYWYHSHSGMQEAMGHYGPIVIDPAGADPVRADREHVIVLSDWSPVHPHKLMQRLKQMGGYYNMQKQTLAGLLKGRDQSVKDRMDWGRMRMDPTDISDVTGSTYSYLVNGHGTAE
>MP0538_megahit_50448_1748-4048
MRTLLLTLFLCAGLIGQAQTDEMSVEGNVENLPVHEYTLTIDQKIVNKAGKDVMGMTINGQIPGPTLEFIEGEYAIIHVKNNMDVETSIHWHGLLLPNFYDGVPYITTPPIEPGETFTYEFSIKQNGTYWYHSHTGLQEQSGVYGSIVIQPKEKTLDYDKELVVMLSDWTNEKPKTVLRYLKRGSEWYNLRKGTSTPLNKVIARGALGAQLKFWKQRMNSADIADIYYPAFLINGEQTSEHPEFKPGEKVRLRVIDGGASTSFWITFGGEDPILIAADGKDVVPVKHNKTFIGIAETYDYIVTIPQDGKIEFKITAQDGSGTASTFLGSGKIYPAPEVPKPDKIALMQKIAKMKMRMGAPALKYRPNIDDPYKMAANWGMKDGKAMKEMSKMPMNSKVNKPNDDMDNMNMKKGEMDMKKEPKMSSMKGMNPFSEYNYDYLKSPNKTAYNKDVPVKEILLNLTGNMQRYIWSMNGIPLSEADKIKIEGDQVTRITFNNLTMMHHPMHLHGHFFRVINENGEYSPLKHTVNVPPMSKITIEFYGNEYGDWFFHCHILYHLEAGMARVVSYGTPRDPRMKEFPASTAVADTDQFFTWGIVDAASNLGRINLVSSDIRNQFNLGAEFGWNKNMEAEFTYQRYLYDYLSVFGGVNIENATRDSYDSFTTTAVAGIRFLTPYLFSLDARIDSQLRPRIGIGRNIMLFKKFSAFGYYEYTFDFGWVNTLPNGNNFQGESLWSAGAEYFLSRDFSLMASYDSRFGGGAGLTVRF*
>MP0538_megahit_51092_3-539
APGGAMVPWHVVKGMNGAVMVLPRDGLKDRQGNSIKYDKAYYIGEQDFYLPKDSNGNYKIFKEPGDGFSETLEVMKTLTPTHVVFNGAVDALTGDNALTAKVGETVLFIHAQSNRDTRPHLIGGHGDYVWPNGSFNDPPRTNLETWFVPGGAAAAAIYTFRQPGTYLYLNHNLIEAFIL
>MP0538_megahit_53067_1-792
RVGFDKFLILVTAEASADVDTYQGRLVLRGISASMRMEPEDLLQLTGIVGNRGAVETPNWPAPLPHPLVEMMPGIGDLRPAVTPYAPRTPTDNLAPHARPRDVVTLPDGGTLDLEAAVVTRTINGRTFTMFGFNGQYPGPLIRVPQNATITVNFINRLDLPTAIHWHGIRLDNRYDGVPGVTQDPVPPGDSFRYLIHFPDAGLYWYHPHHREDIQQDLGLYGNMRVDPRNPAYYNPANREEILMLDDLLMTADGAGLIPYGRER
>MP0538_megahit_53231_3-653
MKKLLIFFLILFGFAMQAQKPDNPFVANKSEENVDNWPERVYDLTIDYETVNYTGKDVKAMTFNGSIPGPTLEFNEGEFAIINVTNKMDVETSVHWHGLILPHFYDGVPYLNTPPIKPGETQQYKFALKQSGTYWYHSHTGLQEQRGVYGSIQINPKETTLEYDKDLVLVLSDWMDENPKTQLRNLKRGNEWYLIKKNQVQSWDKVIARGAVGAKLK
>MP0538_megahit_55391_123-587
MKIPTMKKLLYISITTILLVACKNEKTSNSDTAPEASKVETKKTPLQESMARGKSVYSKNCAQCHLATGNGIPNSYPPLRKSDWLTKKRKESIHAVKYGLSGEITVNGKTYDNVMTPMGLSDQEVADVLNYAMNMWGNKQEKMVSSEEVSQVEK*
>MP0538_megahit_55798_3-1610
MANSVEENRRRFIKSAIGTASALVLAKMAPAWAYPLGRSYGDVIHAQNVVDLHIRREDMNVAGRIARPITINGSMPGPLIRLKEGQRAKLHVSNALDESTSIHWHGIILPENMDGVPGVSFPGIKAGESYHYEYDVQQSGTYWYHSHSGLQEQLGHFGPLVIDPADGDIGADREHVIILSDWTFEDPDEVFRNLKVAEGYYNYQQRTLGDTFDDIRRQGLAKTWQERSMWNEMRMSARDLLDVTGSTYTYLMNGRDNSTNWTALYKPGEKIRLRIINGSAMSFFDFRIPGLEMTVVSADGQPIKPVTVDEFRIGVAETYDVIVTPKNDRPYTLFAESMDRSGYVRGTLATELGQEAPVPELRPVPERGMAAMGMSHEMGGMDMITTNEDQLGMDDHQEMSGGHGGHKAATQQRPSAPDLGIEHAPGGHGPGAAMIARNPVSRLNEPGIGLENVDHRVLVYGDLIGAHPWPDDREPERDIELHLTGNMEKYMWSFDGVKYTEVNGPVEFHHGERLRLIMVNDTMMDHPIHLHGMWME
>MP0538_megahit_57225_1-789
NGTLLREYEFFAVDRDIEIAPGVFFPAWTYNGQVPGPTIRATVGDQIRIRFVNQGSHPHTIHFHGWHAPGMDGSLSAHQVMPGDSFLYEFEAEPFGLHLYHCHASPLKRHIHKGLYGVFIVDPPNESPRVPADELVLVLNGFDTNFDAENEVYAANTVASFYMQEPIRVRVGQLVRMYVVNMTEFDLINSLHLHGMFFDVLRTGTRLSSSESTDTIMLCQGERAILETTFRYQGDFMFHAHQSEFAELGWMGMFRAEDQHGA*
>MP0538_megahit_59358_2-973
IEVSIVRRSLNGHEIVMFGYNRQYPGPLIRAPKDATLFVRVRNEIELPTTIHWHGVRLANEFDGVPGVTQEAIQRGESFLYEVHVPDAGMFWYHPHAREDVQQDLGLFGNLLVTSPNPNYYGPVHREEILVLDDILMDEQGALPWGESAPTHALMGRFGNVMMVNGETDHQLSAKKGEVVRFFLTNVANSRTFNVTFGGAQVKLIASDVGRFEREVWVESVVIAPAERYVVDVRFEEPGTTLIANSIQAINHFRGEFYPHVDTLSIVTVSTETAAPGISDSFDSLRVHDEIAAELEPYRPHLNREPDYELEATLRVQDLPPAIV
>MP0538_megahit_60994_3539-4705
MKKIACTSRTVGMLAIILAFALQSKNVFSQDKSDNLKAKFQVEGKWYGLEEAKLFTEDYNGAPVVGEFLTKLPYIAPLPEGNRVHKVRVDILAQQIEVANGVRYDAWTFGGTVPGPVLHVREGDKVIFTMKNRSDTAVDITKPMKGASPFMEQLALSNMQNPNGVEIPMMHSMDFHSGTVAADDKWRAVPPGMSITFEWIANYPGVYIYHCGVPPVLQHMAMGQYGMVIVSPKEGYPTDTVVDKAFAVVQSELYLKETEDLKDLYEMDFDAAMLKQPSLVVFNGHQDALVENPIEVEVGDRVRLYMLNVGPNDVSSAHVIGAIFDRVWYEGNLENEWKGMQTVLLGSSNGAVMEFIVPEPGHYVLVDHEMADMQLGAKGLFIAKPKSN*
>MP0538_megahit_64286_2-337
DAKKEFTTNCATCHSIGGGDKTGPDLAGVTERREEKWLIKFIQYAPGMIDGDPEDEEYKTPDPLAVKIYKKYEPIKMTEQMLEPEQIKKLLAYIKEQSKGKTAKGKILEVK*
>MP0538_megahit_65897_1665-2333
MNKNRFNRRRFLTGSSTLLGASMLSTLPTMANSALTKSQNVVVNSDRADHIVPILTGNEFDLYVSEKMITVNGKSSMATLINDSLPAPTLKMQEGDTVTIRVHNQLNESTSIHWHGLLVPFEMDGVPGISFDGIPAGSTFTYKFKLTQSGTYWYHSHTGFQEQTGMRGAIVIEPKGRERYPIEEDHVILLSDWTHRDPHNLLKLLKQRADFDNYHLPDFKKLL
>MP0538_megahit_66696_3-728
MQRKTSRRTFVKGLTAAGILGGLGLWRAPVWAVTSPGQPSVLSGTEFDLLIGETPVNITGAARTAMTINGTIPGPLLRWREGDTVTLRVRNKLSEDTSIHWHGMILPANMDGVPGLSFHGIAPDGMYVYKFQVKQNGTYWYHSHSGLQEQLGVYGPLVIDAKDPEPFSYDRDYVVMLTDWSDEDPARILSKLKKQSDYYNFHKRTVGDFINDVSEDGWAATIANRKMWAQMKMSPTDLADVS
>MP0538_megahit_69021_552-1019
MRKFLVTGALGLFLPVIAAAGEYNITVDRVMIDTGDFVKEGIGYNGASPGPVLRFKEGENVTINVTNNLDEMTSIHWHGLILPFNQDGVPGISFPGIKPGETFTYEFPIQQAGTYWFHSHSGFQEPDGAYGAIAIEPEGREPFRYDREYVVQLTDK
>MP0538_megahit_72679_551-1945
[truncated: 2,957,613 more chars]
