# Supplementary material for: Picoplankton nitrogen guilds in the tropical and subtropical oceans: From the surface to the deep
Source: PLoS One. 2025 Nov 5;20(11):e0335222. doi: 10.1371/journal.pone.0335222 (PMC12588538; doi:10.1371/journal.pone.0335222)
Supplement: S1 File — (ZIP) [file pone.0335222.s001.zip › supplementary info/N_cycle/G_nirK_nitrite reductase/info_nirk_tree.txt]

nirK reference tree
################################

hmm used: K00368.hmm

Tree files:
- ref_database.newick 	tree
- ref_database.faln 	alignment
- ref_database.log	info file from tree building process

Labels:
- nirK_DB_ref_database_id_dict.pickle			labels from our local db --- seqs tagged as "refKO_"
- Align_NirK_267_taxids_short_ids_id_dict.pickle	labels of seqs from paper --- seqs tagged as "refHel_"
- uniprot_nirK_gold_short_ids_id_dict.pickle		labels of seqs from SwissProt --- seqs tagged as "refSwi_"

Clusters:
- clusters_nirK_for_labelplaments.tsv		file to run labelplacements.py
- clusters_scores_nirK.tsv			clusters scores

There are only one cluster, with score 1. There are no paralogs. 

Reference paper:
Helen et al. 2016. Highly diverse nirK genes comprise two major clades that harbour ammonium-producing denitrifiers. BMC Genomics, 17 (1) 1-13
