# Supplementary material for: Picoplankton nitrogen guilds in the tropical and subtropical oceans: From the surface to the deep
Source: PLoS One. 2025 Nov 5;20(11):e0335222. doi: 10.1371/journal.pone.0335222 (PMC12588538; doi:10.1371/journal.pone.0335222)
Supplement: S1 File — (ZIP) [file pone.0335222.s001.zip › supplementary info/N_cycle/G_nasA_nitrate_assimilatory_reductase/K00372_nasA.fasta]

>MP0311_megahit_651_646-1074
QFPTESGQAQLHTHEIPDLPLEEGQLRLMTIRSEGQFNTVVYEEEDLYRGQERRDVILVHPDDIQQLGLKNDERVTVTSTAGQMDEIIVKSYEEIRPGNAMMYYPEANVLVPRQADPQSKTPAFKNIPISLSRSLEAANASA*
>MP0311_megahit_2502_2-1378
GIPAVISSAVHSMKKMGVGKTVKTLRMVNQKEGFDCPGCAWPDPDHRSSFEFCENGAKAVADEAMKANVNAEFFARYSISELSTKSDYWLNSQGRIAEPMYASREDSHYQPISWEAALAKISDKLKSLQSPDNAAFYTSGRTSNEAAFLYQAFVRMYGTNNLPDCSNMCHESSGKALISTIGIGKGTVSLTDFNHADTILVIGQNPGTNHPRMLTALRDAKDNGATIIHINPLTETGLIRFKHPQDYMKLNFSSTKLSDVHIPIKIGGDAALFQALNKIIIESKSIDNDFIESKTKGYDEYCDSLTNLEWTRVVTDTGIPRATIEGVAELLINSKTTISCWAMGLTQHKNGVAVIQEVVNMHLLGGHIGKLGAGLCPVRGHSNVQGNRTVGIWEAPTDSFIDDMELGLKTKIPRGHGYDVVNAIKAMETGDLEFLFCLGGNFISATPQTKRTSKAVENL
>MP0311_megahit_3994_2-895
ALNQTDTPDRSVFYTSGRTSNEAAFLYQAFVRAYGTNNLPDCSNMCHESSGKALIQTIGIGKGTVTLNDFSAADVIMVIGQNPGTNHPRMLTALRDAKEAGSKIIHVNPLPETGLARFKHPQDYMKASLKTTTLADLHLNVRVGGDAALMKGLIKTQLAHNAVDVRFIEEKTQGYEDMIAGAQATPWSVIEADSGLDREQIEHAGKWLAASTATIACWAMGLTQHRNGVAVIQEVVNLLLMNGHIGRTGAGLCPVRGHSNVQGDRTVGIWESPTDSFIERMEEGLGFPLPKEHGYDVV
>MP0311_megahit_8913_3-731
MASERPPRVSRPKEQAAGAAAVASSLNHVFRSAGAAQGTKALLDLNQVDGFDCPSCAWPDPDGHRAATEFCENGAKAIASEATLRRVDRQFFSQYSVVELREKSDYWHDQRGRLTEPFILREGATHYEPISWDQAFALIAGELNSLPSPDEGIFYTSGRASNEAAFLYQLFVRHFGTNNLPDCSNMCHESSGAALKASIGIGKGTVSLDDFYEAETILCIGQNPGTNHPRMLSALETAVKNGA
>MP0311_megahit_11295_3-521
SSGVALNHTLGIGKGTVKLEDFYHAELILIFGQNPGTNHPRMLSALEKAKKHGAKVVVINPLKEAGLLKFNNPQAVSGILGQGTDLADLYLQIKINEDVALIKILLIRLLEKAEKSPKIIDQDFIAQKTEGFEAFVNKMKSHDYHSLVARTGLEVSQIEVLIDWLSKKDKIIA
>MP0311_megahit_12076_1-567
MSNPLADMEKPDVIFAIGTNMTECHPVAATRLKRALTDGATMVVVDPRKTRLAKMAHLHLPIRVGSDVALLLAMAHVIQRDGLIDESFIAERTADSEAFLSHIRQFTPEWAAEICEVPAEDIERAGKLYGRGNPSAIYYTLGITEHICGVDNVQSLCNLALMTGNLGLEGGGINPMRGQNNIQGAGDCG
>MP0311_megahit_12076_616-915
PANEGALCIKGQYAFDFIQNDDRLAKPLVRRDDGELHECEWDEALDRAAEGFKKVKDQYGRHAVYGIASGRAPHEAAYTMQKYIRATYGTNYIDNCSRS*
>MP0311_megahit_12892_1-609
GGEVIVINPVRETGMIRFRVPSDWRSLLFGTSIASQYIQPHIGGDLALLTGIAKRILEMGQLDRVMLEQHCEGWPELRQLLENTSWEEIANKSGVERAEIDRVATSYAKAKKVVFSWTMGITHHAHGVQNVQLIAALALMRGMVGRPHAGLLPIRGHSNVQGIGSMGVTPQLKQAIFDYLQHDRGLTLPSRAGLDTLGCMEEA
>MP0311_megahit_17279_1-537
NVVSQSKGMISCWAMGITQTENAVATIREIVNLHLLGGHIGKKGAGLCPVRGHSNVQGDRTMGVWERMPESFHQSLDNEFSFKSPRKHGYDVVETIHAMEDGKINFFMALGGNFLSASPDTKRTSEALENCSMTVQISTKLNRSHCIVGKKALILPCLVRSEKDFKKDQNQLISTENSM
>MP0311_megahit_21227_68-577
RGGIQWPYPADSPPEERERRLFADGRFYTPSGKARLLYSPHAEMPEMPDEKYPLILLTGRGTSSQWHTQSRTSKSAVLSRLAPARPYLELHPEEAAEMGIQQGDLIEVQTRRGSLEVEAYLAPTVRRGQVFVPMHYHGVNRLTHPSFDPHSRQPNYKACACRLRILSDS*
>MP0311_megahit_22572_1-771
WEQAIAEIAQKLSQIKQDHGGDTIFYYGGGGQGNHLPGDYASATLAALGAKFRTNSLAQEKTGEGWVSAKMFGAYVQRGDFDNCEVGVFLGKNPWHSHGLQRARQTLREISKDPRRALVVFDPRISETAELADYHIQLKPGTDSWALSALIAIFIKENLIKWDWINKYTINAEKTLCQFKQFSIPELCKICGIKQETMTGLAKRLASADSIAWHEDLGVQMNRHSTIVSYLHRILWLITGSFGRQGTQYIANCIKPM
>MP0311_megahit_23525_3-671
YQNNTSRLTSPLKRIEDGSYLEVDWDTAIAEISSSLKQINENYGAGKIFYYGGGGQGNHLGGAHSTATRQAYGITRKSNALAQEKTGEAWVEGQMFGTHTHGGFHDAEIAIFLGKNPWHSHGFDQARRVLKEIANDDKRSLIVIDPRRTETADLADYWLQVKPGTDAFLLAALAAILVVENLLDNDWLDANANGVLETKDAFRGVPIEEYAKRSGVSLDQLYE
>MP0311_megahit_25462_3-545
MLAFGGLPLFNSQISNGGTGAHIQKTAVLNAASAGLRIVNLSPRRSDIKNDIEEQWLQVRPNTDVALMLGMAHTLLVEKIYDAAFLKRFTVGYEQFFDYLLGRKDGTPKTAAWAAGITGIADSTILALAQEMTKKRTMISVNWSLTRQQHGEQPFWAAIALACMLGQMGTSGGGVAFGYTV
>MP0311_megahit_28084_3-536
EPLYTNRRDLVADYPTYSDRKAYRLPTLYKSIQDVDHSKNYPFILTSGRLVEYVGGGDNTRSNPWLAELQQDMFVELNPRDANSKRIRDGDMVWVSTPEGARIKVMAMVTERVAAGVMFLPFHYGGHLEGKDLRSKYPDGADPYVLGEAANTAMTYGYDSVTQMQETKCSLCNIERA*
>MP0311_megahit_29277_2-991
FKLNGKEIFALEGETIWQAAKRNRVDIPHLCHADEVGYDPNGNCRACVVQIDNERTLAASCIRKPKEGMVVTSQSKDVKDTQKIIFELLAADQPCKSEHPDPFSKFWNWSEKLNADDNKFPKNKRLSADISHPSMHVNLEACINCNLCVRACREVQSNDVIGMAYRGHSSKVIFDFDDEMGDSTCVGCGECVQACPTGALMEKSLLNEQGYREVVADKEVNTLCPYCGVGCQTKAFVKNNKIVQIDGRDGPANNQKLCVKGRFGFDYIHNDGRLTKPLIRKKNIKKEFISDYSKLNIYDYFREASWEEVIQEAAKKLLNIYKKNGPRAIC
>MP0311_megahit_31134_3-572
VNPAREAGLVRFASPSNFRSMIAGGGEVASHYVQPHVGGDVAFIVGVAKCLLNNDGVESLFISNHTEGFEAYRDFVEQTRWQDIVRESGVDRETIVEISKIYQASQATVMAWGMGLTHHYNGSENIEAVVALALLRGMVGGPGKGLLPLRGHSNVQGVSTVGLTPAIKSQVMTALEQELGITLPAGEGMD
>MP0311_megahit_38811_2-1573
ICGYCAIGCQLNVHLDDQGRAINLSPSVDYPVNRGMACPKGWQALDPLDAPDRATIPLLRDADGNLQEVDWEQAMRAFVSNFKGIQEKYGSESVAFLSTGQIPLEEMAFLGTLFKFGMGFLHGDANTRQCMATAVMAYKQSFGFDAPPASYADFEESDVIVLVGANLCIAHPILWQRIMRNRRDPEIIVIDPRATETAQAASQHIPLRPKGDLPLLQALTHCIIRDGRTDPVALKRVEGYDEMAAFVSELDPEWAATKTGMTPSAIERLARTVSEPGKRVSWWWTMGVNQSHEGVRCAQAMINLALITGNIGRPGTGANSITGQCNAMGSRLFSNTTSMVGGHDFAIAEHRAKVAAGLGIPSERIPESPSLAYDQILKAAEEGKIRGLWIVATNPFHSWVDGGALERLRSNLDFLVVQDMYRTTESAQEADLVLPAAGWGEKQGCFINSERRIATTKVVSRAPGQAMSDFRIFKLIAEAWGCGELFTGWTDPEAVFHLLRDLTRDRPCDITGIEGYDHLDSRGG
>MP0311_megahit_43214_1-621
SDAGLIPMFYPDYRPVTDEAVRKQYEKLWNAQLDTQRGLTVVEIANAAYERTIKGIYVMGENPVMSDPDQNHARAAFARLDHLVVQDIFMTETAAYADVILPASAFPEKTGTVTNTDRRVQIGRIAVPLPRQARQDWWIITELARRMGQNWTYKHPRDVFAEMRLVMPSLTGITWDRLEAEDAVTYPCANESSYGQDIIFADSFPTE
>MP0311_megahit_45339_1-1293
YLLGKTDGLVKSPEWASKICKINPSLIQKIAKEMVAGKTMISLSWSLTRQQYGEQPYWAGIVLACMIGQIGTSGGGVGFGYAAVNNVGNNLLTYRLPSFPRKANAVSTFIPVARFSDMLLNPNKKFNYNGKKMIFPKIELIYWAGGNPFHHHQDINRLIRAWQKPKTIIINEWCWNATAKFADIVLPCTTTLEREDIAISSNDNYIVSMEKVINPIGDAKNDYDIFTDLATEMGLRKEFTDGLNAEQWQKKIYEESRKIFLKDNTYIPSYKQFRKRKWFKIKKMAGNKIMLENFRKDPIKYPIKTPSGKIEIFSNTIKNYNYDNCPPHPSWLEPREWLGRKISPYKFHLISNQPKDKLHSQYDHGLLSKSKKINGRQPAIINFKDAKNLGIKKNDFIKIYNKRGACICSAVISKKIIQGVILISTGAWFDP
>MP0311_megahit_45831_79-726
MKNISSSACPHDCPSTCALEIQHTKEKLLFLKGSRENSYTKGVICAKVSRYRERTHSNKRLKFPMKRSGNKGEGKFKKISWNEAIRILVENLNNISSKYGSSAIWPYYYAGTMGLLQRDGINKLRHYFNYSGQYSTICNTLPQAGWLAGVGSLIGTDPREIIDSKVVIMWGGNPASTQVNFMKHVQAARKNNNAKLIVIDPYSTKTAKLADIHIKL
>MP0311_megahit_48220_3-545
ANPTVNHPVAATFFKNAVKAGTTLIVMDPRGQALTRHADMMLQFRAGTDVALLNAMMHVIVTEDLVDHDYIAGQTHGFEAMRAHLASFTPERMAPICGIDAAVIRQAARTFAGAERAMIFWGMGISQHVHGTDNARCLIALALMCGQVGRPGTGLHPLRGQNNVQGASDAGLIPMFYPDYK
>MP0311_megahit_50346_28-558
MKEKEFFNACQHDCPDNCSMISTISDGKVLSVKGHKEHPFTRGVLCGKVKNYDQRVNSPDRILHPMKRIGKKGEGRFERISWDDALLTIQQKFRSIIGQYGSEAILPYSYLGHQGLLNGMHCGDKFFNRLGASIGERTFCNSTASKAFRMVAGTTGGLDPESFSESNVIIMWGINIL
>MP0311_megahit_53292_2337-3167
ANSVGAYIAGAVPHASPQGNVKSSGYTTAQMLVDHPLRAYMLIDVELEKDSVYQAEALAALNQAGLVVCINAYMTDTMRQYADFILPMAPFGECAGSYTNYAGTNQSFSAASQPHEQSKPAWKIVRALAGFLELPNFEYQTVHQVRNELYGLLPELPLAQTVSLPRITASSNELLARLVWPIYSEDGLVRRSAALAQAPQQITAHFQLNDQTAQQLGFVDGDSLCLIQGKHKTILQLKVEPRLAKGVLVIPAGIEQTQGLAHPLSSIDLQKECVGE*
>MP0311_megahit_53774_17-601
MDDYSLKKHFGGCPHDCPDTCAMVYEVADNKLVSVKGNPDHPMTSGVLCVKLKDYEKRHYHPDRLLYPHKRIGKKGKKEFERISWDEALNTISDKWKSLISEYGAQSIIPYSYLGNQGLVHGLNGGDSFFNALGATVCERTFCGEGSCTAWLSTIGPTAGLDPESYIHSKYIVIWACNSVSTNLHHWTIVQEAKK
>MP0311_megahit_58169_25-798
EEDFDYDSFFSEDKENMFLLFGVDPLLDFANAPRVISSLEEANFVVGFSAFESSSLLDCCDLVLPIAAYAENEGSFINCFGITQKFKSAVRPPKETKLGWKILRRLGFDMGFQGFEAIHVDDIFDPFTEKIVFETNTAERDSFTRKREKVSQDSIELLAEIPPYSVDQLLRNAVSLQRMPQSGDDTIRLNELSASKFNLSDGDKVGIEVAESRAIGEIKIDNAVPARTCLIFGAREPLVNVALNGQSVRLFNIQGDV*
>MP0311_megahit_60008_1-795
NNQIKRLRGRKKHPYTDGVICGKVANYARRHHHPDRLTHPLKRVGPKGTGISAFEKISWEEALNLTVTSLKQSAEAHGLESVWPYFYAGTMGWIQRDGIERLRHVMGYSRQHSTICVGLSDAGWLVGAGVKRGLDAREISETDLLVVWGGNPVNTQINVIHRFQQARRERGTKLVVVDPYTTDTAKRADLHLRLRPGTDGALACAVMHILFRDGLADWDYLNNYSDDPQGLTEHLKMRTPSWAASITGLAVSEIEQFAELYGSNP
>MP0311_megahit_62540_1-525
DEIAELTPTFAGVSFDLLDKLGSVQWPCNEQAPEGTPIMHKDAFVRGEGQFMTTPYVPTDERSTRKFPLLLTTGRILSQYNVGAQTRRTDNVVWHAEDVLDIHEADAEARGVKDGDWIEIASRAGQTRMRARISDDIPAGVVYTTFHHPVSGTNVITTDNSDWATNCPEYKVTAV
>MP0311_megahit_72372_3-548
LKKHIKDFTPEEMSNVCGISPKEIRETARIFANAKAAMIFWGMGISQHIHGTDNSRCLISLALVTGNCGRPGTGLHPLRGQNNVQGASDVGLIPMVFPDYQPISNPENVKFFENYWKTNLDPNPGLTVVEIMEEIYNKKINGLYIMGENPAMSDPNANHAREALSRLDLLIVQDIFLTETAY
>MP0311_megahit_73107_3-704
AQKFLHIKKVHGGESIFYYGGGGQGNHLPGEYASATLAALQAKFRTNSLAQEKTGEGWVSAQMFGAYVQRGDFENCEVAIFLGKNPWHSHGLQRARQTLREISKNPDRALVVFDPRLSETAELADYHMQIKPGTDAWALTALISIFIKENLINWEWIKEHTINAETTLEQFQQFSIPNLCGACGITPQELTKLAKRLALAESIAWHEDLGVQMNRHSTLVSYLHRILWLITGSF
>MP0311_megahit_73289_3-569
NDSNNPDKSVFYTSGRTSNEAAFLYQLFARTLGTNNMPDCSNMCHESSGRALSESIGIGKGTVTLEDFNHAELILVIGQNPGTNHPRMLTALRDAKRSGARIIHVNPLPETGLTRFKHPQDYMSLSLGSESLADIHLQVNVGGDAALIHGLIKLQLESGKLDHDFIKNSTNGFAELIEQVDSTSWDRIT
>MP0311_megahit_75973_3-767
TVVPLKMVTAKKNSNDYGSSVDEKHSENGDYGNNGSRIEVKKPASKAAGLNAIIQTMKFMIREPGLIKGFRGLLRMNQKNGFDCSSCAWPDPSGHRSKNEYCENGAKALASESTRKKIDSDFFSKFSIQELSQKTDHWHELQGRLTEPMFKDVKSNHYSPISWNDAFDLISGELKSLKDPNQASFYTSGRASNEAAFVYQLMARMFGTNNLPDCSNMCHESSGAALVETIGIGKGTVDLDDFEHADVIFVVGQNP
>MP0311_megahit_76286_3-521
FGTNNVDHCTRLCHASSVAALMEGIGSGAVSAPFTAADDSDCIMVIGARPEQNHPVAATYLKQAAKKGAKLLVFDPRKQNLMRYASHPVIFKPGCDVALLNSMLHVIIEEKLYDEQYIQAHVEGFEALRKKVKDFSPEKMEEISGVSADYVREFSRIYANSEKSIIFWGMGIS
>MP0311_megahit_76627_3-950
YSERIYHPDRITLPLRRVGKKGAYKFAEISWDEALDEIVQRFGDVAEHFGSEAIWLYYFAGTMGLLMRDGINRLARAKGYSGMYGTICVNPAWTGFMAGTGLIAGVDPREMAVSDCVVLWGTNPVNTQVNVMRHALKARKTRNAKIVHIDVYHNGTSKQADMALIIRPGTDAALACAVMHILFRDGYADLDYLGSYTDCPDALRDHLTTRTPEWASEITGLSTDEIEAFGQLIGMTPRSYFRLGYGFTRQRNGTVNMHAALSIAAVLGAWKYEGGGAFHNNTNIYRWNKTLIEGLDIEAPARMLDQSRIGEILCGE
>MP0311_megahit_79260_3-428
MLRKKTSGVANGPLSSSFIGKAAEKVVDRRAFLRGSGLAIGGIAAASALVGANVKPAQAVTAGGAAEIKKTVCTHCSVGCSVIAEVNNGVWTGQEPGWDSPINLGAHCAKGASVRETASGERRLKYPMKLVGGKWSRMSWDE
>MP0311_megahit_79708_2-532
PGDAKEDWLIEVELANRLGLGWDYQSPADVFAEMKLNMRSLDNITWDRLANENAVTYPSLSEDDPGQAIVFGDGFPRQDGRARFTPASVIAPDDTPDADYPMILTTGRQLEHWHTGSMTRRASVLDAVEPEANCSLHPRTLREIGVEPGGHVRLTTKRGSIVVMARADRAVSEDMVF
>MP0311_megahit_81231_3-719
KDRLTLPLIRKPNAVKTKEIMSPENINESFRTATWDEALELTAKNLKEIYLKYGSKALAGLGCAKGSNEEAYLFQKLIRTAFKTNNVDHCTRLCHASSVSAMLEMLGSAAVSNQVSDVKNTEVIIVIGAKPSVNHPVAATFIKNVIKDTQAELILMDPYRSDLARHSKYYLQFRPDTDVLLLNAIMHTIINENLHDRNFIRERTEDFLKLETCVQEYPPEKVSSICGIDAETIRKVARL
>MP0311_megahit_84528_3-623
PYLMGETDGQPKDATWASHITGISAEDIRNLAFRMARSRTMISTAWGLQRGEHGEQPVWLTVVLACLIGQIGLPGGGFGIGYGSENGIGNSVKPFRWPSLSQGTNKVDDFIPVARIADLLLNPGCKYSYDGTTRTYADIRLVYWAGGNPFHHHQDLNRLVDAFRRPECIVVNEVWWTSTARHADIVLPTTTALERDDLMVMHWDQTI
>MP0311_megahit_85756_1-540
PMGLSSCVACGECVQACPTGALMEKSLLNSNSTKREIYPDKVVDSVCPFCGVGCQTSVSVKGNKIVKVDGRQGPANRGKLCVKGRFGMDYVMSPERLTKPLIRLESAKKYPEVNLNFNEIHKTFREASWEEALDVAAKGFLRILDTYGGNFLCGFGSAKGTNEEAYLFQKFIRQAFGTNN
>MP0311_megahit_87357_612-1907
MVELEIDGQQVSIEEGASIIEAADKIGVYIPRFCYHKKLSIAANCRMCLVEVEKVGKPLPACATPVTQGMKVFTASKLAMKAQQDVMEFLLINHPLDCPVCDQGGVCELQDLAMGFGRSHSHYRQAKSCVVKEDIGPLIETEMTRCINCTRCVRFGEEVAGLRELGVIGRGEDAEIGTYIKNFMHSEMSGNIIDLCPVGALNPKPNRYAWRGWEAKEHPTIAPHDCVGSHLFVHTRGNAQNPTRTIQNVVPRECASVNEVWISDRDRFSFLGLQHTDRIKHPMMKQKGEWVEVSWQRALIEIADRMQAIKAHQGADKIGALISPNVTTETAYLAQRLMRAFGSDHVDHRLRVADFSMPELQEPGRWPVLPVADFARVSALLLVGSNIREEQPVLASKLLQASIDDAVIMAINSVDYSFNFPIEHASTSADIV
>MP0311_megahit_88511_2-643
KQDLWIIQEIARGLGLYWNYTHPKEVFEEMTKCMPSIRGITWQRLEESQSITYPCDDSSDPGQPVIFIDDFPTESGKAKFVKSPLINAAELPDDEYPYVLITGRQLEHWHTGSMTRRASMLHEIEPDPNASLCYEDMQKFDINDGDLITVNSRRGSIDVYARRDDMLKPGQVFIPFCYVESAANLLTNAALDPFAKIPEFKFCAVNINRNTKH*
>MP0311_megahit_90367_1-585
GSFPHEFVGYRHVSDDTVREQFSSMWGVTLREDPGMRIPNMLDSAVAGEFKGIYIQGEDIAQSDPNTNHVAEALRAMECVIVQDLFLNETSHFAHVFLPGTSFLEKDGTFTNAERRINRVRPVMTSRTGLSEWEATCALSEAMGYPMPYESASEIMDEIAELTPTFAGVSFDLLDKLGSVQWPCNEQAPQGTPIM
>MP0311_megahit_90617_1-699
YTNSNRQVQIGFPVRKAPGDAEQDWKLIVDLANRCRLNWNYKNVSSVYKEMASTMSSLNNISWERLEKEGAVCYPVDDETSFGNEILFSEGFPTSNGKAKIVPADLMPPDEKPNKKYPFILTTGRLLEHWHTGAMTRRSAMLEAQEPTPTVSMNPKDIRNLGLKRGEKVLVETQRGIIEILLREDRDVSKGMLFIPFCFTESPANKLTNPHLDPFGKIPEFKYAAARIYKAN*
>MP0311_megahit_91767_3-575
SAKGSNEEAYLVQKLVRAGFGTNNVDHCTRLCHASSVAALLENIGSGAVTASFSECRNAEAIIVIGANPTVNHPVAATFIKNAAQRGARLYILDPRGQYLDRYATHSLNFTPGSDVALLNAMINVIISEELFDAAYVHDHTEGFSELKERTLNTTPEAMSPICGIEPDVIRDVARGYASAEGAMIFWGMGI
>MP0311_megahit_92270_895-2961
MKSNLVKSACPHDCPSTCLLEIERLSPKTLGVIKGAKNLPFTGGVICEKVSRYAERFHHPARLKYPMRRDGKKGDGVFTRIDWEEAIETIVTNFKKITQDYGAEAIWPYHSGGTMGIIQRYGMERLSRVFGCSGIKNTICVTPAAAGWQAGIGCQRGVDPLEIQKSKFIVVWGGNPVHTNVNLMQHIQKARKNNNAKLAVVDVYRTSTMKVADIGLVLKPGTDGALACAMMHVMLSENLVDRDYLSKFSDFDQDVANHLKDKTPSWASSITGLPKDEIEGFARTFGSIKKTFLKLGVGFTRARNGASNMHAVTCLPAMTGSWKYEGGGAHFANFDIWGLNTNTAHASGVENKSKRSLDQSRIGAILCGDDTSIKSGPPVKAILIQNANPALVAPNSKKVRRGLSREDLFVCVHEHFKTETARYADLLLPATMFVEHDDLYMGWGHTGLTIGKQILEPSEECLSNAQLINILGRRLGADHESFHLSDRELVDKTLVASGKGTLSTLEKESWVDCRLSFDDSHFLNGFGHPSGLFKFKPDWREIGPLTNNIPEMPDHWNNLDIIQENKPFRLVTAPARSYLNSSFTETKGSQKREGMPKALIHPFDAENLGILDESVVSIGNEKGTITLMAKVLDTAQPGIVIAEGVWPDHFYQNKVGINQLVSDEAVAPNGGVPFHDTAIWLRASHGCP*
>MP0311_megahit_92364_2-517
PISWDDAFQVIGEQLQALEKPDQAVFYTSGRTSNEAAFLWQLLGRTLGTNNFPDCSNMCHESSGVALTESIGIGKGTVQLEDFEEADLIFVIGQNPGTNHPRMLSVLQQAARRGCHIVTFNPILERGLEKFIHPQESLQMLTGTSSSISTHYFQPMIGGDLALLQGLIKAVL
>MP0311_megahit_94986_1-519
PILERGLEKFIHPQEALQMLTGTSSSISTHYFQPTIGGDLALLQGLIKAVLAAEETQKNILDKEFIENHTSGLLELSEEIEKTDWSVIESESGLSRTKIEEVASLYCESKKVIACWAMGLTQQKHAVSTIQNIVNLLLLRGNIGRPGAGVCPVRGHSNVQGDRTVGITEHPNE
>MP0311_megahit_95943_3-662
DSKVIFDFDDEMASSTCVGCGECVQACPTGALMEKSLLNEEGKREIFPDKTVNTLCPYCGVGCQTKVFVKDNKIVQVDGRDGPANNKKLCVKGRFGFDYIHNEGRLKKPLIRKNNVKKERIEDYANLKVSDYFREASWDEVIKLSSMKLKNIYESFGPSSICGFGSAKGSNEEAYLFQKLIRTAFQTNNVDHCTRLCHASSVAALMECVGSGAVSAPFTA
>MP0311_megahit_97035_530-1099
HASQVFNEMAQIMPSLNNITWDRVDKEDSVTYPCENKDGPGTEIVFSQKFPTKSGLGKIVPTNIISPDELPDQDFPFVLTTGRLLEHWHTGSMTRKSDTLDKIEPEAIVSMNSQDMNFLNLEPGNKVNVKTRRGSIMLSVRQDREIPKGMIFIPFCFSEAAANQLTNPQLDPFGKIPEFKFCAANIEAC*
>MP0311_megahit_97784_3-914
ETDAILIIGSNPRFEAPVMNARIRKRYLVGEIPIAYIGQEIDLTYPADFLGSQASILKEIAEGQHPFCKNLKEAQNPMIIVGNGLLSRDDTKSLLNYISEIIKKFDVVHKRWNGFNVLHSAASRVAGLDIGFLPGKSGKSAKKMLSDASSSKMGMIWLLGADEIDTSLIRNTFVVYQGHHGDVGAHCADVILPGAAYTEKNGLYVNFEGRVQEAKRAIFPPGEAKDDWSIIRAFSGFIGHPLGFDNHDACRQMLISHFPHFGEIGKIHKSRWKKIGRPGKISDVPINPVLKEYYMTCPISRSSE
>MP0311_megahit_101242_3-593
MSVEPNVDTAPAVSDEVRQTTCYMCACRCGINVHMRDGKIRYIEGNRDHPVNQGVLCAKGSAGIMQHYSPARLQSPMKRVGPRGSGQFEPISWEEALQTAVDWLAPIRKDDPKKLAFFTGRDQSQALTGWWAQQFGTHNFAAHGGFCSVNMAAAGIYTMGGAFWEFGSPDWERTKLFMIFGVAEDHDSNPIKMGLSR
>MP0311_megahit_109659_1-1653
TAGLDPESYIHSKYIVIWACNSVSTNLHHWAIVQDAKKKGAKVVVIDSYKSRTAKQADWHISPKPGTDGALAMSIINHIIYNDLVDKDYVKNHTNGYDELKDHVKDKNAEWASSITGINVEDIKRLSTEIAMNQPVGIRIGVALERHHGGGQTIRAVTCIPALTGAWKYVGGGITQFPVWEHPYKFDVICRPDLIPKGTRVVNALQLGRTLLSENIDKDKPIKSMMCWNANPVTQATETEKIIKGLEREDLFLVSAEHFISDTASYADILLPAAMGAEQQDMILSWGHLYLTYNEKCVDPPGEALPNNEIFRRLAEKMGFEDAQFKWSDEECLENYVDWNSPACEGISLDYLKENGFARLNVGCKDTRAPHKEGNFATESGKCEFILKDAKNFVAGPFRQMYEDYQPGQDLPPLPDYVPPYESHSTNPDLAKKYPLNIISPKSHAFLNSCYANMEDKLRVQGKQFVLINETDASKRMIKSGDKVIVFNDRGSYEGVADITDDVSEGIIVSTLGYWRQHNNGTVNSISSGNLADMGNAPTFSDNLVEIKKV*
>MP0311_megahit_109709_2-1015
PLSHFREATWEEALEFASRGLASHRDISGKRVAGLGSAKCSNEEAYLFQKLIRQGFGHNNVDHCTRLCHASSVAALLENVGSAAVTATFNEIENADVAIVIGANPTENHPVAATYFKQFTKRGGKLIVMDPRGQGLKRHATHMLQFKPGTDVSMLNAIMNVIVEEELYDKQYIDAFTENWDAMKSHLKDFPPEKMSAICGVDVDVLKAVARDFATAKSAMIFWGMGVSQHIHGTDNSRCLISLALMCGQVGRPGTGLHPLRGQNNVQGASDAGLIPMFLPDYQSVVDDGVRSAFHALWDSENISPEKGLTVTEIMDAIHDGDISSMYILGENPAMSDP
>MP0311_megahit_112028_1-471
GENKPGNEVIFGEGFPTKNKKGKLVPAKLISPDEVPDKNYPLVLTTGRLLEHWHTGSMTMRSKVLNTIEPQPFVHLSRNEMKKNNFSHDETVELSTRRGKVEVKVRFDKMIPDGMVFMPFCFENAPANLLTNQALDPDGKIPELKYCAAKIAKLTA*
>MP0311_megahit_114176_3-599
EPISWDDAIKRTTEKFKSLIMDDSRSTAGFGCAKGSNEEAYLFQKLVRTGFRNNNVDHCTRLCHASSVVALLEMIGSGAVSNQVADVAEADTIIVIGANPTVNHPVAATFIKNAAKAGKNLIVLDPRKNDLARHATHYLQFKPDTDVALLNAIMKSIIDQNLIDQKFINERTTDFDELKSHLDDFTPEKMSSICGIDAD
>MP0311_megahit_115456_3-989
AVREEHGPEAIIGAVSSAFFSRGAMVALLMRSLGSPNWMMNQDLCGGCRALSDKVTGLGIVGGEDVENARCALIVGRNPSAADPVQWMALKRAKKNGAKFIVIDPAQTPAAKLADIWLRPKPGSDAAIALAMINVIIKENLLDSEFVKKWTHGFEDLEKRAADYSPNHAARLSGVAANDIIEAARLYAAGPSCFVSGHGIDAFSNGVQTFRAFHCLVAITGNVDRRGGNLRVKRPRGFRNYIDILHDPRFALPPPVAEKALGADTFPLWAGSKGWQTSVHNPTALDAILTGKPYPVRAMYVSGVNIAVTYPDTRKVMAALRSLDFLAVA
>MP0311_megahit_116778_3-1112
GETIWQAAARHGTDIPHLCYRDSDGYRADGNCRACMVEIEGERVLAASCIRTPTEGMVVHSKNQRAKTARKMVMELLVADQPSRDTAHDPDSELWRYAETQDVDAARFPAKASSAPDSSHPAIAVNMDACIQCNLCVRACREVQVNDVIGLAGRGADAHIVFDFGDDMGASTCVGCGECVQACPTGALMPKTLLDDSQALAITPDRQVDSVCPYCGVGCQLTFSVKDDKIVSVSGRQGPANAGRLCVKGRYGFDYIANPERLTSPLIRREDVPKSASMPFDPANPLTHFREASWEEALDMAAGRLARVRDEHGPSAMAGFGSAKGTNEEAYLVQKLVRTGFGTNNVDHCTRLCHASSVAALLENIGSGAV
>MP0311_megahit_116818_275-2308
MIKLKVNDVEIEVEEGLTVLQACELAGAEIPRFCYHEKLSIAGNCRMCLVEMDKSPKPIASCAMPATEGMVIKTNTEKVERARKGVMEFLLANHPLDCPVCDQGGECDLQDQSMFYGIDKSRFKENKRYVPEKYMGPLIKTQMTRCIHCTRCIRFATEVAGVPELGALGRGEDMQISTYLEKSMESELSANVIDLCPVGALTSKPYVFEARPWELKKTETIDVMDAVGSNIRVDTFGWEVKRILPRINDDINEEWISDKTRYACDGLKNQRLDTPYLKSNGRFHKTTWKKALEAIQHKISSTNPDKIAGFTGDLLNMESMFAAKDFFEKILNSKNLESRDDHYYIDISNRENYLFNSCINGIEEADFIILIGTNPRYEATILNSRIRKAYLKNKTNILCFGNIGDLTYPYETLKNNTQELNEFLDKKSSFYKKFKISKKPMLIFGETFFKLKSSKYLFNKIKKFINEHKTQLFENWNPLNIISTNASSVGSYDLGLINTKDGYNNILTNLQKNKYDVLFLFGQDNLVFKKDNEFIIYVGHHGDKGAELADIILPSPAYTEQDGIYTNLEGKLQKAFKASYPPGESKEMWEIFNDLSYGIKNKALFKNKHDLIDSMMNILKINKKPIIDNNSETKFVNEIINVDEIDYYYSNVIARASKTMSECRNIKLNIKKTGTEG*
>MP0311_megahit_118899_85-564
YPFTQKNKKSEPILFAESFPTKSGKATFVPANFQTAEELPDTEYPFVFITGRHLEHWHTGSMTSRSQVLHDLEPEPTISLNPEDIKELNISGFDKVSISSRRGQLNASVRVDANVQRKTIFMAFCFADAAANLITNEAMDPFGKIPEFKYCAAKITPIV*
>MP0311_megahit_122530_3-506
PVKDFIPVARVSDMLLNPGGAFEYNGGTYSYPDAKIVYWAGGNPFHHHQDLNRLVAAWDRPDTVIVHDWCWNATTRRADIVLPCTTMLEREDIGVTPRDPYAIAMSKAVQPVGEARDDYDILAGIARVMGVGDAFTEGRSSGEWVRFLWSESQRRAATVGVELPDYDR
>MP0311_megahit_125922_3-386
MSINPFATVQEKVEKSPKVSDEVKYTTCYMCACRCGIKVHLKNGEIRYIEGNRNHPVNKGVLCAKGSAGIMQHYSPARLTKPLKRIGERGSGEFKEIEWDEALQLATSWLSNIRETDPKKLAFFTGRD
>MP0311_megahit_128015_3-1595
ATEVAGVPEIGAIGRGENMEITTYLEKAMESELSANVIDLCPVGALTSKPYAFEARPWELKKTESIDVMDAVGSNIRVDTYNWEVKRILPRLNNDINEEWISDKTRYSCDGLLKQRLDVPYIKKNNKLQKSSWDEVITVFAEKLKTISPNEIGGHIGDMVNLENALGFKKLFSLLKSDNLEFREKKFYVNSSEKTNYIFNSTIRGIEESDLILLVGTNPRHEATMVNARIRKAFAQRQVPIYSIGNPGDLTYNYNIIGDTTDDIKKILSHDSEFSKKIISSKKPIIIIGESALELKSGEYIIEGFKNFLKKNNFINKEWNALNFLPQNASTVGLLDLNILSKENEKKNTFFEKLNNSQFKLLYLLGSDNLDIKKNNEFVVYQGSHGDRGAEIADLILPSAAFTEQNGLYENLEGRVQECKKASYPIGESLEDWKIFNLILRKLGKNENIFNFDLLRSEVLNLIPNFTELNELPKFKKEFAINNLSSNFISEKVNIKEIDYFFSNAISRASKTMSECRQIKYSLKKTGTSN*
>MP0311_megahit_130731_3-641
AAATNTEFVNISPIRADLLDRVGGKWMALRPNTDTALLLSIAHTLHTEGLSDLTFLNRYTEGFDEFLPYLLGTSDGVPKSAAWAAQICQLKEDEILSLARRMAHKRTMISVSWSLTRQDHGEQPFWAAITVAAMLGQIGLPGGGFGFGYSAMNYIGGDFTILPYSALPQGKNPINDFIPVARITDLLTRPGQTVEFDGKTLTYPEIKMMYWAG
>MP0311_megahit_131327_2-598
MLKRKTKEIARGSQKSSLFGHVQSKKVNRRGFLKGSGIAVGGLAAFSFAGGTVTPADASAVDSNMSVMKSVCTHCSVGCTVLAEVRNGVWVGQEPGWDSPFNLGAHCAKGAAVRENAHGERRLKYPMKLVNGEWTKVSWDTAIDEIGDKMLQIREESGPDSVYWLGSAKTNNEQSYLYRKFAAYWGTNNVDHQARICHS
>MP0311_megahit_134970_1-591
GECVQACPTGALMPASVLDDQQIGDSADFDYQVKSVCPFCGVGCQVSLKVKDEKVKFVEGINGPANEGRLCVKGRFGFDYIHHGHRLNKPLIRRDDAPKKGLNVDPSNWQEFFREATWDEALDFAADGLKALRKNVGGASVAGFGSAKCTNEEAYLFQKFIRQGFGHNNVDHCTRLCHASSVAALMENVGSAAVTAT
>MP0311_megahit_135492_1-1197
NNKFEKASWAEVYKIIKSKIENTDKDKICGFVGDLTNMETSFIFKEFFERTINTKKYDFRSAKSVIDNSKRENYLFNSSINGIEDADLILLVGVNPRFEATMVNARIRKAFKNNNCKIISLNDVGDLTYDYQALDGKTQTIKNIFDEDNALSKEIINSKKPMIIFGESFFKIKSSSYLFNKLEKFFKENKKFSDDWNPLNVLSADASTVGNLDLDIIDRSNKILDELHENNFEIIFLLGQDNLDFKKKNEFIIYQGSHGDKGAEIADIILPGAAFTEQSGYYTNLEGKIQKAYKASYPPGDAKEDWEIINDLAEVMNNRKLFNDKDELESSMFNYLKIKRDQQTSLLSDKKNEFNFVDEILKVEFKNYYFSNVIARASKTMLECHNSKLDFKKTGTEG*
>MP0311_megahit_136481_1-942
YWGMSERFWNKMGAARLGRTICIAAASTAGIYTYGAACGPAIDEVPNNDLIILWGTNIVSTHVHMVPFVEEAKKKGAKIICIDPRETRTAALSDWHIQPKPGTDAALALGMMHLIVKKKKHDVAFLKKHTTGYEGFLKEVLPKYTPEKVSRITGLKKEAIIQLAQEYGASQKTYIRPNYGLNRHRNGGMMVRAIMLLPAITGAWKNKSSGVFVGSIEEMWNVDLGKLQRPDLLDGKDPRSVNMIKIGEALNDKKLNPPIKSLFVWNSDVANCAPDTTSVRKGLKRHDLFTTVHETFWTDSCNYADVVLPADTAL
>MP0311_megahit_137859_243-692
EFIIYLGSHGDKGAEIADLILPGAAFTEQSGYYTNLEGKIQKAYKASYPPGDAKEDWQIINDLAEIMNKRKLFNDKDELESSMFNYLKIKQEQLTSDSNYKKNEDSFVNEILNIDFKDYYFSNVIARSSKTMLECHNSKLDFKKTGTEG*
>MP0311_megahit_138586_564-1322
KRAKNPMIIIGMGALARADGAAMLGQAREIAEAYGVVNGDWNGFNVLHTAAARVAGLDLGLTPGRGGLDVAAMYKAADAGKLDLVWLQAADEIDAARFEKTFTVYQGHHGDAGAHVADVILPGAAYTEKDGIYLNTEGRVQYAARAAFPPGEAREDWTIIRALAGHMGINLGFDSLAELREEMFELAPHFAEQDEVKAARWAKFGSKTKIASAPVATAQETFYMTCPVSRASETMGQCLMALQADAARDAAE*
>MP0311_megahit_142596_981-1577
MLRKKTSGVAKGPQSSSFIGKAAETVVDRRAFLRGSGLAIGGLATAAAVVGSNVKPAQAASAGMAAEIRKSVCTHCSVGCTVVAEVQNGVWTGQEPGWDSPINLGAHCAKGASVRETASGERRLKYPMKLSGGKWVRMSWDDAINEIGDQMIDIRKQSGPDSVYWLGSAKHSNEQAYLFRKFYAYWGTNNGDHQARICH
>MP0311_megahit_143040_3-785
GAVTASFAECRNAEAIIVIGANPTVNHPVAATFIKNAAQRGAHLYILDPRGQHLDRYATESLRFSPGSDVAMLNAMINVIITEELYDADYVAKQTEGFEDLKARTAHTTPEAMAPICGVDADTLCRVARGYATAGSAMIFWGMGISQHTHGTDNSRCLISLALLTGNVGRAGTGLHPLRGQNNVQGASDAGLIPMFFPDYKPVTDAETRAKYEDFWGTALDPERGLTVVEITDAAYDGDIKAMYIMGENPAMSDPDQEHAR
>MP0311_megahit_143474_1-537
FYADVILPASAFPEKTGSFTNTDRRVQLGRQAVYPPGQAKQDLWIIQQIARGLGLDWNYDGPKDVFEEMTRCMPTIAGITWERLEQEHSVTYPCNTEDDPGQPVIFTNDFPTTDGLATFKVSPFKNADELPDKDFEYILITGRQLEHWHTGSMTRRASMLHQIEPDPFANMCLEDMKKI
>MP0311_megahit_143639_335-820
MSEGVTEQNSDWQPTACNLCYANCGILVKTGGEDGRSIIKVKGDRDHPASRGYICNKAAQINFYQSGKDRISQPQRRRADGGYDAISWEVAIHEIAEKMSAIKETYGGDKIFRYGGGGQGNHLGGSYFGPVSKALDMRFQSNALAQEKTGYAWMMGRMFGTN
>MP0311_megahit_143913_126-542
NGAELADIILPGAAYTEQSGHYTNLEGKIQKAYKASYPPGEAKEDWEIINDLAKFINNRGLFNDKDELVSSMFNYINLKKERQEIPSNTEVSESNFVDGVLDITYKDYYFSNVIARSSKTMLNCNNAKFEVKRTGTEG*
>MP0311_megahit_147159_3-746
MLRKKTNGVARRSQRTSILSEVANKSVDRRDFLRGSGLAIGGLTAIAATGGAVTQAAAASAANQSVETIKSVCTHCSVGCTVVAEVQDGVWTGQEPGWDSPFNLGAHCAKGAAVREHAHGERRLKYPMKKEGGEWIRISWEQAIDEIGDGMMTIRQESGPDSVYWLGSAKVNNEQAYLFRKFAAYWGTNNVDHQARICHSTTVAGVANTWGYGAMTNSYNDIHNSRAIFIIGGNPAEAHPVSLLHVMK
>MP0311_megahit_148590_3-551
NVQGAADMGCQPHQGAGYFEVSDKNNQKFYSEKYGVAHPTKAGLKIPQMFDAAIKKDIKGIWIIGEDIVQTDPNSAHVVDAMNSLELLVVQEIFMSETAKLATVVLPGTTFLEKDGTFTNTERRVQRVNRAVPPLPGTKPDGVIVTDMMQKLGFNQPDYDADQVLAEIADIVPFFKGITRERL
>MP0311_megahit_148767_534-1523
MTIASTQTHHRVCHLCEAMCGLVIKTEANKVIDIRGDKDDPLSRGHVCPKAVALQDIHEDPDRLRKPLKRIRSEAGVYEHVEIEWEEALDLAADALASTIQKHGVDAIGAYFGNPSAHNYGMMTHQRNLFRHIRTRNRFSATSVDQLPHHLVSMWLYGHMLLMPIADIDRTDYFLMLGANPLASNGSIWTVPDVRKRIKDLTGRGGKLVVVDPRRTETAELASEHHFIRPGTDAALLLALLHVIFRDKLTAVGAVGEFTDGLEEVQTAVASLTPEWAASITSIETFDIERMARDMATAKAAICYGRMGVSTQAYGTLCQWAIQVINVVTG
>MP0311_megahit_148894_3-683
PESEIGLHERLSPEQKAKQLGYDDHPAFTYRAAEMLKEPTEKVWGFPYADIVMGCQMANPTSVFRAMASEDPYPVKAFFCLGNNALLSYANQNQIYKAMLNQELIVSHEIFMTPTAMLADYVLPGDVFTERNHVADSWSWSTRLALSQKVVEPPAEASSTFQFWTDLAHRMGFADEFPWTNLEDMLDYRLARGGRTFQEFASETYMELAPPKFRKYRDKGFATPSGK
>MP0311_megahit_152833_25-1023
TDAETRAKYEDFWGTTLDPERGLTVVEITDAAYDGDIKAMYIMGENPAMSDPDQEHARTALANLDILVVQDIFMTETAAFADVILPASAFPEKDGTVTNTDRRVQMGRAAVPMPGQAQQDWWIIQKLANRMGLNWTYSHPRDVFAEMRMVMPSLTGISWQRLDDEGAVTYPCADENSAGREVIFGDGFPTDSGRGRMTPAEVLPPDETPDAEYPIVLTTGRLLEHWHTGSMTRRSSVLDALEPEPEVHMAPETLQGLQVEPGTLVRVVTRRGEIELAARIDPKLPSGLIFVPFCFYEAPANYLTNPALDPYGKIPELKFSAARIEVPATAAE*
>MP0311_megahit_152889_3-1229
GRSSRKSPVVKAPIISGMIPCNVIADEILTDHPDRYRAMIIESANPVHSLADSNRMRKALRSMELVVAIDIAMTETAREADYVLPASTQFEKWEATFFNFEFPENYFHLRKPLFEPLGESLSEAEIHARLVEAAGVMPTELVDELRGLLKEDGRGAFRERFMQAMAEDVMVSKLAPVILYRTLGEVLPEGAKEGAVMWPLTLGFAMRDSASLARAGYEGDPITQADKLFDAIIAGHSGVVFSRDDMSTAWERMGQEEGIQLALPSLLDELTVLEAGPIDRSNSDFPFALSAGERRDYSANTIYRDFGWRRKDPDGSLRINPDDAANLGIETGDQARIVTAVGSAMARVEVTDRMLPGHIAIPNGFGLDNEDGTRSGVAPNELTSLSDCDKFAGTPHHKFVPARIEAVA*
>MP0311_megahit_154863_30-590
MTEKKVFNACQHDCPDNCAMVSTIIDDRVVSVRGRKEHSFTRGVLCGKVKNYDQRIYSKDRILHPMRRIGEKGFGKFERISWEEALSAIHDNFQRVIECNGPESILPYSYLGHQGLLNGMHCGDSFFNKLGASIGERTFCNATASKAFRLVAGPSGGVDPESFAQAEVIIMWGINMLSTSMHHSRFV
>MP0311_megahit_155547_2-892
FALKCLAEKLGIENIDCRQDGAKINTDSRASYLFNSTIAGIEDADAVLLIGTNPRWEAPVLNARIRKRWLETRLPIALIGEEYDLTYDVEYLGNSALLLEQILQGEHSFSKILAGAKRPMLIVGMNALARADGDVVLGLCRRIAEQFDLIKEDKDDNESWNGFNVLHTAASRVAGLDMKFVPKDRARYLEDILDDANNGIIEMVYLMAADEIDMSKLGKAFVVYQGHHGDAGAHRADVILPGAAYTEKDGLYVNTEGRPQFAVRAVFPPGDAREDWRIVRALSDVVGSALEFDTSEE
>MP0311_megahit_156513_3-590
IEEGLVDRQYIEKFTDGYLELKNHVKDFTPEEMSQICGIDAEEIKETARIFANAKSAMIFWGMGISQHIHGTDNSRCLISLALTTGNVGRPGTGLHPLRGQNNVQGASDVGLIPMVLPDYLPIADSNNVKFFEKYWDCEINPNPGLTVVEIMEAIYERKIKGLYIMGENPAMSDPNANHAREALARLDCLVVQDIF
>MP0311_megahit_157017_3-566
HVEIEWEEALDLAADAFASTIQKHGVDAVGAYFGNPSAHNYGMMTHQRNLFRHIRTRNRFSATSVDQLPHHLVSMWLYGHMLLMPIPDIDRTDYFLMLGANPLASNGSIWTVPDVQKRIKDLTARGGKLVVVDPRRTETAELASEHNFIRPGTDAALLLALLHVIFRDKLTALGALAEFTDGLEEVQT
>MP0311_megahit_159806_1044-1364
SMTRKASVLDQLEPEPHVHLNPGDLSRLGIHSGNPVTLESRRGSLSAFTQEDSGVPEGSVFMSFAYNEAAANLITSDALDPFGKIAEVKYCAVRVTPGGSPEMRLG*
>MP0311_megahit_160452_3-509
NNVDHCTRLCHASSVAALLQSVGSAAVSAPFTAVKDSECIVLIGARPEQNHPVAASYFKQAVKNGSKLIILDPRKQSLSRYATHHLQFNPGQDLALLNAIIFTIINENLTNKDYIENHTEGYEQLEKEIKKFNPDLMEKLCGIPKEIIREVARIYAMAKTSIIFWGMGI
>MP0311_megahit_161437_2-535
NWKVDLSGGIQRVAIKHGCAPFGNAKARVKVWTFPDPIPLHREPLYTSRRDLVADYPTYSDRMAYRLPTLYKSIQDVDHSVKYPIILTSGRLVEYEGGGDETRSNPWLAELQQDMFVEINPFDANSKGIRNGAMVWVATPEGARIKVMAMVTERVAKGVAFLPFHFGGHMEGEDLRSK
>MP0311_megahit_163100_1-540
NKGVLCAKGSAGIMQQNSPSKLNKPLLRVGERGEGNFKEIEWDEALKIATTWLSEVRNKDPKKLAFFTGRDQSQSLTGWWASKFGTSNYAAHGGFCSVNMAAAGMYTIGGSFWEFGEVDWDHTKYLLLFGCAEDHDSNPIKMGLGNLKTRKGTKFVSINPVKTGYSAIADEWLGIRPGTD
>MP0311_megahit_163984_180-695
ENAVTYPSLSEKDPGQAIVFGDGFPRQDGRARFTPASVIAPDDTPDADYPMILTTGRQLEHWHTGSMTRRASVLDAVEPEANCSLHPKTLLKLGVEPGDHVRLSTKRGSIVVMARADRAVSEDMVFLPFAYVEAAANILTNPAVDPYGKIPEFKFSAVRVEKAALGNIAAE*
>MP0311_megahit_164266_3-752
PANHNRLCVKGRFGFDYVHNPERITKPLIRKTDVKKDPKEKLDPLNPLSHFREASWEEALDLAASKLSSIRDAKGGDNALAGFGCAKGSNEEAYLFQKLIRVGFRNNNVDHCTRMCHASSVAALMEAIGTGAVTAPVSEVKNAEVAILIGCRPTQNHPVAATFIKNAVKNNGLKLIVLDPREQDLSRIAEKSLQFKPGADVALLNAMLNTIIEEGLVDRQYIEKFTDGYLELKNHVKDFTPEEMSQICGI
>MP0311_megahit_164928_1-1398
PKKLSPQQTTSSVCGYCSVGCSLSLHIKDGQAVNLSPNKEYPVNLGMACPKGWDALNPIRSPERAKTPLSRNSRGEAMKAIDWEEASKIFCEHFKKIQSDHGQDSIAFLSTGQICTEELALLGAFTKFGMGIKHGDGNTRQCMATSVVAYKESFGFDAPPYSYSDFEESDVIILIGSNLCIAHPILWQRILRNKRHPKIIVIDPRLTETAMQSTMHVPLAPKSDLTLFYGLANLLIKNNYLDEDFIKKSTSGFENFRDFVEQFTPDKVSEITDISITILNQLTEIIGTNNRVSFWWTMGVNQGYESTRTAQSIINLALMTGNIGRPGTGANSITGQCNAMGSRLFSNTTNLLGGHDFREYEHRKKISNLLGVPIEKIPSEPSWAYDQIIDGIESGKIKGLWIIATNGAHSWTNQKRFKKILDKLEFLVVQDLYSTTETAELADLFLPASGWAEKEGTFINSERRIG
>MP0311_megahit_165418_3-509
TGALLPKSLMDDNGMKLSVTPDNTVNSVCPYCGVGCQLSFQVKEDKIVSVESRNGPANLGRLCVKGRYGFDYIHNEQRLTQPLIRRSDVPKRNWQNFDPSNPLTHFREASWQEALDKAAESFIKAKNNFGSSSLSGFGSAKGTNEEAYIFQKLIRTGFQTNNVDHCTRL
>MP0311_megahit_165554_1-2073
NVHVRDNKIRYIEGNKDHPINKGVLCAKGSAGIMQHYSPARLKSPMKRVGPRGSGKFEAISWNEALSRATDWLEPIRNKDPKKLAFFTGRDQSQALTGWWAQQFGTPNFAAHGGFCSVNMAAGGIYTVGGAFWEFGAPDWDLTEMFVLFGVAEDHDSNPIKIGLGKLKSRGKRVVSVNPVQTGYAAISNDWYGITPGTDGLLILSIIRELFLLNKIDVDYLRRYTNSPWLVIQNPGSDNDGLFLRDKAGKPQIIDRLTGKIVSYNTKGVSPDMSGEIKLKNGSFVIPVFKIMYEKYINDIYSPENISKKVGISPQRIRKFAFDLADAAFSKEVVINQPWTDWKGEKHKQMIGRPVSMHAMRGISAHSNGFQTCRALHVLQLILGSIEVPGGWRFKPPYPKPPEAHPKPSGKPNQIQPGKPLSGPPLGYVLEPKDLIIDENGTPQRIDKAFSWDAPMSAHGLMHMVISNAVAGDPYHIDVLFMYMANMAWNSSMNTKGVMEMLTQKDEVTGEYKIPKIIYSDAYSSEMVAYADLILPDTTYLERYDAISLLDRPICEADAVADAIRWPVFEPDRDVRGFQSVLLDLGARLKLPGMVNDDGSPKYKDYGDYIINHERKTGIGPLAGFRGNGEKSGRGEPNPGQIESYKSNGAFWQKEIPENARYFKMANSEYQKFAVDIGIFDKPEPYIFQIY
>MP0311_megahit_166272_1-303
MIKPDGIYPSTCWECSTRCGSLVTLENGHVTKVGPNPKHPGSKGAFCVKGIRALPELTYSPNRIGSPMRRSGARGSGQWDEISWDDALEEMADRLLAVRAE
>MP0311_megahit_166428_1-876
DMGCQPHQGAGYFEVADKKVQEFYTEKYGVVHPTKAGLKIPEIFDAAINKDVKALWIIGEDIVQTDPNSNHVIEAMNSLELLVVQEIFMSETAKLATVVLPGTTFLEKDGTFTNTERRIQRVNRAAEPLTGTKPDGVIVTDMMQKLGFNQPDYDADQVLAEIADVVPFFKGVTRERLGKLGLQWPVQEDGTDTKILHKETFKLGKGRLKNFDWKESSEIEENKKDYPLILTTSRVLQHYNAATMTRRTKNVNIVSEDILLVHPKDAEKRDLNTGDIGRLYSGRGEVALKVEV
>MP0311_megahit_170858_3-509
LDFAASGLKKIRDDHGKRALAAYGCAKGSNEEAYLLQKLVRTGFGSNNVDHCTRLCHASSVSALLEGIGSGAVSNPFTDVTDSDVIFLIGANPVSNHPVAATFIKNATKNGTKLILADPRRSELARHATHFLQFRPDTDVAMLNAMMHTIISEGLVDENYVSRYTSGFE
>MP0311_megahit_174573_1-1236
IFYHVYSNEIVRAVPKENNEINQTWISDRDRFGYQGIYSEDRCRIPQQKLNGQLKEIEKQTILESLNQQINENIKKYSPERVGCFISPQSTSEEMYLFQSLSRKLGINNIDHRTNEQDFSYQDSYPVMPSLGTNLNNIHEFDNIILVGTNIKTEFPILTVRFNDAVKKNTDIYSYHFINMPEDFDVKKNFVMNNSDLLSVFQDHSLESCRGKKNLLIIGPNITYFYNQSLFLQAINAFASNINATVGYLTDFCNSTSGWILGNVPHRLPGGERIKTPGHNTSEMLEGNLSTMIFFNLDPDNDFYNSSALINALQKSSCNIFFTPFTTPIIKKYADFIIPISTFAETDGSYINIEGKFQTFNKALQADKHTFEGWYALNELCKLNGLDDHSIASIRNDLMSLLSNIDFTKNKK
>MP0311_megahit_174692_2-1054
SPELVADETGIAAEKIQTLAEKFHQNPSLAIAGGTWNSSEQATATQVAVFTLNAVANNLGKTLRFYESEQASEDTSHSQILQLLSDLNAGKIKLLIVDDSNPIHTLPKSLGFDQAMKKAKVVAIAAGKNETNQRADLVLPALTAYESWGDANPRPGIFSIQQPVMAPVNMFDARAREDVLIAAAKQINPQAFAETNTYRDYIYERWAQVHQSRYFGPFENFWIKTLENGGVFEAPRWSNAVSLQNGVTSIAFQAPSIGGSGLALIPAPSIFHLDGRGANKPWLQETPHPISQIVWDSWVEIHPDTAKKLGIAERSVVELSNSQGSLQATVYLSYTIHRDAVAIPIGQGHTA
>MP0311_megahit_174768_1-1209
PEETERVTGVPGSQLKRVAQLMANNRPGTFIWCMGGTQHTNGNNNTRAYCALQLALGNMGVAGGGANIFRGHDNVQGATDFCVLSHSLPGYYGLSAGAWKHWSRVWGEDIDWLKARFDSITGKDGKAKSLMNLKGIPVSRWIDGVLEDKDNMDQPDNVRGMVFWGHAPNSQTRLKEMKAAMEKLDIMVVIDPFPTVSAVLSDRTDGVYLLPASTQYETYGSVTASNRSLQWREKVIEPSFDSLPDHVIMHKFAKKFGFADRMFRNIKVNGDEPLIEDVTREFNKGMWTIGYTGQSPERLKAHMENQHVFDRTTLKAVGGELDGEFYGLPWPCWGTAEMGHPGTPLLYDTNKPVAEGGLCFRARFGVEHEGNNLLAEGSYPVGSEIKDGYPEFTMGMLKKLGWD
>MP0311_megahit_175243_161-1546
LKKTETIDVMDAVGSNIRIDTYGWEVKRVLPRINEDINEEWISDKTRYACDGLKNQRIDTPYIKNNGNFEVSSWEDAYEKISNKIKNTSSDDICGFLGDLTSMDTSYSVKEFFEKILESKNLEIRSENSYIDISNRENYIFNSSINGIEEADLLLLIGTNPRYEATILNSRIRKSYIKNNLKVFSFNDVGDLTYPYELLENNTEVYKDFLNKSGKFFEKFKNSKRPMIIIGESFFKLKSAKYLFNQTKKFLKENFDGKNWKPLNIISKNASTVGSYDLNVLNSRDGYNNVLEDLKKNKFKIVFLYGQDNIKFDKKNEFVVYIGTHGDRGAEIADVILPSATFTEQDGYFTNLEGKMQKAYKANYPPGEAKEDWVIVNELSLILNNKKLFNTKDNLVDSMINYLKIAKKNHLDINTDNKFQEEKIIVDQIDYYYSNVIARASKTMSECRHTRLNIKSTGTEG*
>MP0311_megahit_175868_1-1359
QTTLQNIIDHTQLFVAFGGLPKRNAQVAYGGVTEHRTALDLDRAHKAGTEFVSISPIADDTEASLGATWLAPLPGTDVALMLGIAHVLETQNLADTRFLDSHCVGYSKVKDYLLGRSDGIAKTPRWASSICGLAAEDIVALACKMASKRTFVAAAWSLQRGDHGEQPYWMLATLASMLGQVGLPGGGFGFGYSAEAFVGSEYKRFNWATFPKGRNPTGFAIPVARISDMLLHPGDDVQYDGRAITYPVIKAIYWAGGNPFHHHQDLNRLVSAWRKPDTVIVNEPWWTPIAQWADIVFPATTSLERNDICASSHDPYAHFMQQAIQPQHEARSDHEIFAGLAAVLGFEDAFTENKSEREWIEDIWQRSQVMAQGQGFELPSFEDWESEGVYQLPHEPRVRDWLANFRENPAHFPLATPSGKLELFSETVASFDYLDCPGQAVWMTPLEWLELDR
>MP0311_megahit_181268_2-1561
HLIVIDPRRIEIVGAPHVRSDLHLSVRPGANVALLNAMAHTIVDEGLMDQRFVDSRCDKVAFSNWLTFIQQPENSPEAMEAHTGVHADDVRLAARLYATGGNAAIYYGLGVTEHSQGSTTVMAIANLAMLTGNIGRRGVGVNPLRGQNNVQGSCDMGSFPHELPGYRPVSDDAVRGSFEAAWGVTLDPEPGHRIPNMFEEALSGAFKGLYCQGEDIAQSDPNTQHVEAALESMECLIVQDIFFNETAKFAHVFLPGSSFLEKDGTFTNAERRISRVRKAMEPLAGKADWQSTLGLAQALGCDWDYESPEQIMREISALTPTFAGVTYEKIERLGSIQWPCWDEESEGTPTMHEEAFTRGLGQFIVTEYVPTDERCSRRFPLIMTTGRILSQYNVGAQTRRTENSAWHEEDVLEIHPEDAQERGISEGDWVGISSRMGDTVLHARLSQRVRPGVVYTTFHHPVSGANVITTDNSDWATNCPEYKVTAVQVTRVTQRSGWQERQKSFDVKQQRLAKDSVVG*
>MP0311_megahit_181550_137-667
MSQDEWHSSACILCELNCGIKVQTGGVEGREIVRIRGDEGHPASQGYLCQKASGLNHYQNGKDRITSPLRRRTDGSFEEIDWDTATREIMERFAAIRDTHGGDKIFYYGGGGQGNHLPGAYSSATRSVLSSVYRSSALAQEKTGEFWVNGQMFGAMVRGDFHHCDVAFFLGKNPWHS
>MP0311_megahit_182070_2-568
ALALTTGQIGREGTGLHPLRGQNNVQGASDAGLIPMVFPDYQSVEDGNIHQKYENFWKTGLDDKKGLTVVEVINKILEDEIKGMYIMGENPAMSDPDQHHARAALAKLDHLVVQDIFMTETAWHADVILPSSAHAEKTGTYTNTNRQVQLGRQAVPPPGSARQDWWITQAIAQGLGLDWSYLHPRDIFN
>MP0311_megahit_182575_3-545
EFEEITWEEALNLATTWLKPIREKNPEKLAFFTGRDQSQSFTSFWAQNFGTPNYAAHGGFCSVNMAAAGIYTMGGAFWEFGQPDWEHTKLFMLFGVAEDHDSNPIKMGIGKLKARGARIIGINPIRTGYSAVADDWVGITPGTDGLFIMSIIHLLLKAGKIDLTYLSQFTNAPVLVDNDTG
>MP0311_megahit_183066_3-563
MKMQPEASWIEKMAQGIGLIPDLTESEIPKSEMREPGPLSSYPPPEQWDDWEEYEATEWAQKKKKRYSIIPTSCFNCESGCGLLSYVDKETGKVRKFEGNPYHPGSRGRNCAKGPATINQIEDKERILYPMKRVGERGEGKWERVSWESVLEDISSRIRSALEEGRNNEVAYHVGRPGHEGYMDRIL
>MP0311_megahit_185176_1-2595
DGNCRACVVEIEGERTLQPSCVRTISEGMKIQTSNKKVVHSQKLVLELLGSDISDKTYNSDSELDFWSKNLGVSESRFPSKIQDKHDSTHPAISVNLDACIQCTRCVRACREEQVNDVIGYANRGFKSEIVFDIDDNMGESTCVGCGECVQACPTGALMPSKEVGLIQPDKKIESVCPYCGVGCLLTYNVKDNKILYTQGRDGPSNLSRLCVKGRYGFDYIHNEQRLTKPLIRKEGVPKDINIEDFDLENINDIFEETTWENALNITIKKLKLIKESNPESALAGFGCAKGSNEEAYLFQKLIRTGFATNNVDHCTRLCHASSVVALLEMIGSGAVSNQVADVTEADVIVVIGSNPTVNHPVAATFIKNAAKDGKKLIVIDPKETQIARHADYFLQFKPDTDVALLNAIMKSIIDQGLVNDEFITKRTKDFKELKKHLDDFTPEKMSKICGIDKNVIDEVAKIYAQSNASIIFWGMGVSQHIHGTDNARALISLALMTGQIGRPGTGLHPLRGQNNVQGASDAGLIPMVYPDYQRVDDKDINDFFENFWQTKLSTKPGLTVVEIMDAIMDNKIKGLYIMGENPAMSDPNLNHARKALASLDHLVVQDIFLTETAMLADVILPASAFPEKTGTFTNTDRRVQLGRQAVNPPGDAKQDLWIIQEIARGMGLNWNYNSPKDVFNEMTQCMPSISGITWDRLENNHSITYPCESSDDPGQPVIFTDKFPTDDGLASFKISPFKNADELPDDEYPFILITGRQLEHWHTGSMTRRASMLDQIDPDPVASLCFNDIKNLGLSEGECITVKSRRGNIQVYVKRDDGMQEGQIFVPFCYVESAANILTNAALDPDAKIPEFKFCAVKIVKNN*
>MP0311_megahit_187717_3-692
LIGTNPRFEATILNARIRKSFVNNSTKIISLNDVGDLTYPYEPLDGKTKTVFDIFEGNNEVSKKILDSKKPLIILGESFFKLRSAEFLFNLIKEFLKKNNKINNEWNSLNTLVTDASTVGSLDLKIINDKKDIFSDLQANNFEIIYLLGQDNLDFIKKNEFIIYQGSHGDKGAEIADIILPGAAYTEQNGHFTNLEGKVQKAFKASYPPGEAKEDWQIINELAELMNNRK
>MP0311_megahit_187911_375-2237
KSRKPVASCAMPVSEGMNIKTNTELVEKARKGVMEFLLVNHPLDCPVCDQGGECDLQDQSMFYGIDKTRYKENKRYVPEKYMGPLIKTHMTRCIHCTRCIRFATEIAGVEELGAIGRGEDMQITTYLEKTMESELSANVIDLCPVGALTSKPYVFEARPWELKKTESVDVMDAVGSNIRIDTYGWEVKRVLPKINEDINEEWISDKTRYACDGLKNQRLDTPFFKKNSKFEKIGWKDAFDILKKKIDITTPDKIAGFTGDLTNMETTYSAKELFGKVFKSPHLESRTKNNFIDIEKRQNYIFNSKIKGIDKSDLIILIGTNPRYEATMLNARIRKTYKKNKSKIYSFNNLGDLTYPYEILNNSTSEIKKIFENNHKISKEIINAKYPIIILGHEILNLQSAKFIFEGFQSFLKDNNKINENWNSLNILNLNASSVGSYDLQVLSNNNDTLHKLKSNFFDVIFLFGQDDLIFNKKNEFVIYIGSHGDRGAEIADLILPGAAFTEQDGHYTNLDGEMQMAFKASYPPGKAKEDWQIINSISQIICEKNLFDNKKDLINSMISYLNSNKKNSFSSFFKKEFIDEKILVYPIDYYYSNVIARSSKTMMECRNLRKRVNKTGTEG*
>MP0311_megahit_188499_1-756
SSEQYDPNSELTHWADKLQVETVRFPSKIQNKHDFSHPAIAVNLDACIQCTRCVRACREEQVNDVIGYAQRGISSEIIFDLDDPMGTSTCVGCGECVQACPTGALMPSKEVGQVEPDKKVDSVCPYCGVGCLLTYNIKDDKILFAEGRDGPANMSRLCVKGRYGFNYVNSDQRLTVPLARKRGVSKDINPEEFDLNKIENYFEPISWDEAIKRTTEKFKSLVMDDSGSTAGFGCAKGSNEEAYLFQKLVRTG
>MP0311_megahit_192672_1-1938
MPSSVLNGEQVGDSKDYHKEVKSVCPFCGVGCQVSFKIKDNKIKFVEGINGPANEGRLCVKGRFGFDYIHHDHRLTNPLIRRSDAPEKGLNVDPNNWADFFREATWDEALDFAAKGLRDLRDEQGGQAVAGFGSAKCTNEEAYLFQKFIRQGFGHNNVDHCTRLCHASSVAALMENVGSAAVTATFNEIENADVAIVIGANPIENHPVAATYFKQFAKRGGKLIVMDPRGQALKRFASHMLQFRPGADVSMLNAIMHVIVEEDLYDKQYIEAYTENWEVEKAHLKNFSPEKMSEICGIEPEVLRDVARTFAGAQAAMIFWGMGVSQHIHGTDNSRCLISLSLMTGQIGRPGTGLHPLRGQNNVQGASDAGLIPMFLPDYQTVTDQGVRNSFTSVWNSGDFSAEKGLTVTEIMDAVHDNKIKGMYILGENPAMSDPDVEHARDALAKLEHLVVQDIFITETANYADVILPAAAFAEKSGTVTNTNRQVQMARPAVVPPGLAKADWWIEVELAKRVGLNWKYKDPSEVFNEMAINMRSLDNITWNRLENDSAVTYPSMSETDPGQPIVFGEGFPRPEGRAKFTPASVIAPDETPDVDYPMILTTGRQLEHWHTGSMTRRSKVLDAVEPEANCSLHPETLRKLGVAPGE
>MP0311_megahit_193286_3-542
TFLEKDGTFTNTERRIQRVNRAVPPLPGTKPDGLIVTEMMQKLGFDQPSYDADQVLEEIADIVPFFKGVTRERLGKLGLQWPVKEDGSDTKILHTEEFKLGKGRLKNFDWKESSEIEANQKDYPLILTTSRVLQHYNAATMTRRTKNINIVDEDVLLIHPKDAAYRDLNTGDIGRLYSGR
>MP0311_megahit_193342_1-1059
TPMIRKSDCPKTREIPANPLENFRRASWAEALAFAASGLIKVRENDGGNALAGFGSAKGSNEEAYLVQKLVRTGFGTNNVDHCTRLCHASSVSALMETIGSGAVTAPFSEAENAEVIIVIGANPTVNHPVAATFIKNAVKAGSTLIVMDPRGQALTRHATHMIQFKPSSDVAMLNGMINTIISEELYDQQYIDGYTEGFEELKKQTKQFTPERMAPICGIEANKIREIARIYAKANSALIFWGMGVSQHTHGTDNARCLISLALICGHVGRPGTGLHPLRGQNNVQGASDAGLIPMFYPDYKSVTDKDQLDRWEKFWSTDLDREKGLTVVEITDAMYERKIKGAYIMGENPAM
>MP0311_megahit_193913_105-1715
MIFKRLNTCYHEMEFGKTLIRKKMKFTAAHWGTYKVIKGEKGRFKLLPFSQDKDPSDIGRGIESAVRHSSRIQKPAVRKGWLEYQNKQENTQRGEDEFVEVSWETAYELIGTEIKRVISTNGNESIYAGSYGWASAGRFHHAQSHLRRFLNLIGGYTYSKNTYSYAAAEVIIPHVLGNFYNFLFDTTTWESISENTSLLLAFGGVPLKNGQINQGGVGSHNQRDYLKNASSNGVKFINVSPLKSDLETVNEVEWISIKPNTDVALMLALCYEIYKSGATDRKFIDKYTVGFKKFTKYLNGDTDGVIKNAEWASQITGLSSDAIFDLIKEIKESKRTMISISWSLTRQSHGEQPYWAAIALASIIGDIGKPGGGIGFGYSAMNSIGDHYKKIPAVSLPQGKNSVKKFIPVARISEMLESPGTSFDYNGSKLTYPDIKLIYWVGGNPFHHHQDLNRMIKAWQLPETIISHEWCWNALAKHSDIVLPVTTPLEREDIALAPRDPYMVFMSKIIDPIGMSKSDFEIFSDLAEKFNIRKEYT
>MP0311_megahit_195885_3-2357
MATKQDKINFHKDKFSINAKKLPAFEDHDKQTHKHTTCYMCACRCGIKVTLENNKIRYIQGTATHPINKGVLCAKGNAGIMKQISPARLRQPLLRKPGSERGTSEFVPISWDEALDLLTEKLQKIRETDPKKLAFFTGRDQMQALTGLWAQQFGTVNWAAHGGFCSVNMAAAGLYTTGFSFWEFGDPDWDKTKYFMLWGVAEDHASNPMKIGINKLKERGGKFVAINPVRTGYQSVADEWVPIKPGTDTMLALSLIHVLLKNELFDWEFLVRYTNAHYLVVDTPREKGDGLFYRNKDGVPQSWDLEKKTTVNATDAKIKPALLGNYKTKDGTPVKTVFTLMTERYLDDEYSPEMASKICGVPAEQIERIARELAHVAFKETIEVETEWTDWTGRKHDKFIGRPVSMHAMRGISAHSNGFQACRSIHFLQVLLGSVDCPGGHLAKPPYPKHVAPPIKPGKNITPGKPLESFPLGFPQEPEDLVIDEDGNPLRIDKAYSWEAPIANHGLMHMAITNAVAGDPYEIDMMIFFMANMAWNSTMNTSKIRESLCAKNENGEYKIPFLVVCDAFDSETVGYADLVIPDTTYLERYDTISMLDRPISEPHSINDSIRSPVLEPDRDVRPWQTVLVELASRLKFPVFTNEDGQRKFKDYKDFIINYEKEPGIGFLAGWRGENGENSLKGKPNQNQWEKYIENKCFFQYEIADSHKYFRGANKGYLEFAKKVGFNKSSDPIIIELYSEKLQKFRLAGLGLYDGPQPKRERDQFRMSRFFDPLPAYYIPLEHRCT
>MP0311_megahit_197924_2-2008
IPHLCHKPATGYRPDGNCRACMVEVDGERTLVASCIREPSEGMVVTTNSERAETARKMIVEMLLADQPEKDVSHDKSSYLWEMADLNGVNQSRLPKLEKERIPLLDDSHVAMRVNLDACIQCGLCVRACREVQVNDVIGMSGRGHDAYPTFDFADPMGDSTCVACGECVQACPTGALMPATVLDDSQVGDSADYDREVKSICPFCGVGCQVSLKVKDNKVKFVDGINGPANEGRLCVKGRFGFDYIHHDHRLTMPLIRRADAPTKGLNVDPSNWGKFFREASWEEALDFAAEGLKSLKDAKGGASVAGFGSAKCTNEEAYLFQKFIRQGFGHNNVDHCTRLCHASSVAALLENVGSGAVTATFNEIENADVAIVIGANPIENHPVAATYFKQFTKRGGKLIVMDPRGQALKRYASHMLQFRPGADVSMLNAIMHVIVEEALYDQQYIEAYTENWEAEKAHLNDFSPEKMAEICGIDADVLRDVARTFAGAQAAMIFWGMGVSQHIHGTDNSRCLISLALMTGQVGRKGTGLHPLRGQNNVQGASDAGLIPMFLPDYQTVTDEGVRSAFTSVWNSADFSSERGLTVTEIMDAVHEGQISGMYILGENPAMSDPDVEHARDALAKLSHLVVQDIFLTETANYADVILPASAFAEKSGTVTNTNRQVQMGRP
>MP0311_megahit_200473_3-635
VQRDGIDRLRHEMRYSGQHSTFCITLADSGWNAGTGKKRGTDGREIAECELLVVWGGNPVNTQINVMHQFQKARRARNAKLVVVDPYRTDTAEKADLHLKLRPGTDGALACAVMHVLFEENYADWDYLEQYTDCPQELREHLKNRDPQWASAKTGIPVSQILEFARLYGSTPRSFMRIGYGFTRSRNGATAMHSVNSLPAITGAWKYKGGG
>MP0311_megahit_200754_3-1172
CQWAIQVINVVTGNLDKPGGSLFTRPAMDQVLNSSRGGFGRFASRGRGLPEFNYELPAAALADEIRTPGEGQIKLMFTGAGNPVLSTPNGRAVDDAFEGLDFMISLDPALNETTRHADVILPPTSPLEHDNYDFAFHNLAIRNTARYTPAVFEKPEGTLHDWEIFAELGDRLAERLGFEPMPRVPPHKVVDAALQAGPYGKESEWNLSIEKLKAHPSGIDFGPLEPSCPERLQTHDKRISLAIPEVLADIERLQSDMNEDVAGYRLIGRRNVRDNNSWMHNHRRLVKGKDRCQLLMHPDDVAKEGWNEGMQVTITSRVGSISDELMPSTEVMPGVISLPHGYGHGLEGTRSKVANSHAGVSCNDVTDEQFLDQLSGNAAVNGVPVQLSA*
>MP0311_megahit_202473_3-554
DENYVSRYTSGFEELKANLEDYPPEKVAPICGIPSETIKEVARLFAASSASMILWGMGISQHVHGTDNARCLISLSLISGQIGRPGTGLHPLRGQNNVQGASDMGLIPMVFPDYQSVADEKSRKWFEDFWGTELDPKPGLTVVEIMQAVHAREIKGLYVEGENPAMSDPNLNHVREALTMLDHL
>MP0311_megahit_202918_1-1119
FRPGSDVGLIWGIMWHIFENGWEDKEFIRQRVYGMEDVMAEVKKWTPEETERVTGVPGSQLKRVAKIMANNRPGTFIWCMGGTQHTNGNNNTRAYCALQLALGNMGVSGGGANIFRGHCNVQGATDFCVLSHSLPGYYGLSAGAWKHWSRVWGEDVEWLKGRFDSIKGKDGKSKSLMNLKGIPVSRWIDGVLEDKDNMDQPDNLRAMVFWGHAPNSQTRLKEMKTAMEKLDLMVVIDPYPTVSAVLSDRTDGVYLLPATTQFETYGSVTASNRSLQWREKIIEPSFDSLPDHTIIYKFAKKFGFADRMFRNIKVNGEEPYVEDVTREFNSGMWTIGYTGQSPERIKAHMANQHVFDRTTLQAVGGELDGEYYG
>MP0311_megahit_207449_1-873
MAFQGVGEPSMTLGEVKNRADFVMYWGGNPAEAHPRHFARYAVTPKGMFTPNGKDDRTVVIVDVRHTKTAGVADIALQVKPGKDFELLWMLRAACKGFDIPDNCKEICGIEKEVVEDLFQRMKNCNYGVIFFGMGLTMTRGRHFNSGALMALATDLNEFTHFVAKPARGHGNVTGADNVVSWQTGYPFGVNFSKGYPRFNPGEFTTVDTLTRKEADAAVIIASDPVANFPKPAIDHITSDKCKLISIDTKQTPTSEAAHVSIQTSTYGINTGGTVYRMDDVPISLRPAFDS
>MP0311_megahit_210764_1-648
RKNIVELVLTDHPMECDTCEVNNNCELQTVANDLGIDDHRYNSPKQHKGIPRDTSHDYMRMNLDNCINCGRCVRACDEIQGSFVLTMSGRGFESRITTDNDMMFGDSSCVSCGACAHTCPTDAISDVFQSKSAAVDKKVRTTCSYCGVGCNLEASIKDDKVVAIDTPKQTEVNAGHTCIKGRYAFSFYDHPDRLKTPLIKRNGKFEEASWDEAYDF
>MP0311_megahit_211291_1001-2665
MVKFKINNKEVQGNKEDTIWKIAKSNGINIPHLCHSDEVGYKPDGNCRACVVQVKGERTLTASCIRKPVEGMEITTNCDAAKESQKIIFELLEADQPDRDRHPDSDSKFWNWFDKVEAEANTFPKIKNISCDISHPSMQVNLEACINCNLCVRACREVQSNDVIGMANRGYNSKVIFDFDDEMGDSTCVGCGECVQACPTGALMEKSLLDDNGIRETFADKTVDSLCPYCGVGCQTKVFVKDNKIVQVDGRDGPANNQKLCVKGRFGYDYIHNEGRLMKPLIRKEGVRKQKIENYKDLKISDYFREASWDEVIELSAKNLNSIYSKNGPSSICGFGSAKGSNEEAYLFQKLIRTAFKTNNVDHCTRLCHASSVAALMEGVGSGAVSAPFTAVKDSDCIIVIGARPTTNHPVAATYFKRAAKDGKKLIIMDPRKQDLSRHAYSHLQFKPGKDVALLNAIIYTIIEEGLYDKQYVSSMTEGFEALKNNISKFVPEEMENICGISAEVIRDTARIYANSDKSIIFWGMGISQHIHGTDNSRCLITLALITGHIGRPGT
>MP0311_megahit_211582_1-513
DCLVVQDIFPTETAAFADIILPASAFPEKTGTVTNTDRRVQLGRQAVPPPGNAKQDYWIIQEIAKRMGLEWNYQHPKDIFSEMRIVMSSLNGITWERLESEGAVTYPCKDEFSDGQDLLFSDSFPTKSGLGKFTPAEFLPPAEEPDDDFPFILSTGRLLEHWHTGSMTRRS
>MP0311_megahit_214408_3-1385
MRGKFAYDYVNENKLNSIYFNDVKIDFDDGLNKITNLIQDHNSENTSVILGPRMSNEDLYAAKNFFKDFLKIEDFDIGSNKFNQTFKSLFDGLNSSVGKGQLKDIAQSDNVVISLGNPSEKQNIIAMYAKQAYRSGKNVIVIDPRETEMTRYSTKWIRVHPEKVSKLFKAVSKLIIDKASESPETINYKNLDFLISELSNYDSLKIAKELNISDEDIKFLSSILSNGTTSFLFGNDMLINDAQIQNYTSSLLNLIILTGNNNSEFSSILPLVDGANQIGALHIGANKYFNNTETNYSEINNDANDGLCIIFEDGLSHDEIIKKSRNYKNKVLFTSKKKFLNCGFDVIVPVTDFSNRKGTYVNIENRVQLSNNPLEKKSYFNDAWHLISKIAENFDGSELNFSKYEDIYTKMISSVESFSGLKNHNLSLESYIIPTEFKPKFIYKDDSNEFDSDLIRVYEGR
>MP0311_megahit_214939_384-821
YQGSHGDKGAEIADIILPGAAFTEQSGHYTNLEGKIQKAYKASYPPGDAKEDWQIINDLAEVMNNRKLFNDKEELESSMFNYLKLKKEQKKSDLPNKIGQSDFENENLNVKFKDYYFSNVIARSSKTMVECNNSKIDLKKTGTEG*
>MP0311_megahit_215905_3-695
IIFEKLYDIEYVKSHTEGFEQLSEAIKFYTPEAMSPICGIAAEDIRFVARKFSQANAGIIFWGMGISQHTHGTDNSRCLISLALLTGNIGKKGSGLHPLRGQNNVQGASDAGLIPMFLPDYQSVSDPQVRSKYEAVWQFPLPKEQGLTVVEITNAAFNGNIKAMYIMGENPAMSDPDQNHVRAALEKLDCLVVQDIFPTETAAFADVILPASAFPEKTGTVTNTDRRVQLG
>MP0311_megahit_216048_2717-3055
MKDQPYLDTSPEVSDEIRKTTCYMCACRCGINVHVKNNKVSYIEGNKDHPVNKGVLCAKGSAGIMQINAPSRLKSPLKRVGPRGSGEFEEITWEEALNLATTWLKPIREKNPE
>MP0311_megahit_217080_3-461
MQKPKLKTVNVTCPHDCPDTCSLKVTVDTTLKKAIHLTGDNTHPITKGFLCNKVNHYLDLVYNENRVLYPHIRIGPKGKNAKFKRVSWDHALKLVTKNLKDTEKKYGGDAIQPYSYSGTLGMLGYWGMSERFWNKMGAARLGRTICIAAASTA
>MP0311_megahit_217188_1-528
VGCNLEASIKNDKVVAIDTPKQTEVNAGHTCIKGRYAFGFYDHPDRLKTPLIKRNGKFEEASWDEAYDFIKKEMQRIIKDHGPDAFAGISSARCTNEENYVFQKMIRAAVGTNSVDCCARICHSPTAWGMQQTFGTGAATNSTEDIYHADLFLVIGANPTNAHPVTGAKIKQQVMK
>MP0311_megahit_217512_1-546
GSTNCIVLFGHNPRKHSWTPIYNSIRAAKRRGAKVIVLDPRVSDQAEGADIHLRLRAGTDAAMCLGWLKVIFDEGLYDKAFVRDWCVGFDDLRQRVDEYPLERVAQITGVPAEDIAAAARMYANANGAVIPWTPITDQQLSSTSAIRLHSILRAVTGNLDVVGGETFGGFSETYIPESEIGL
>MP0311_megahit_218281_3-512
IINDLGKALGLDWNYNHASEVFNEMSKVMPSLNNISWERVEKEDSVTYPCDDKNLPGNEIVFSQNFPTSSGLAKIVPTDLISPHELPDQNFPFVLTTGRLLEHWHTGAMTRRSNTLDNIEPEAIVNMNRLDMKNLKLEPGNKVQVKTRRGSIELSVRQDTELPKGMIFIP
>MP0311_megahit_222615_278-1777
MSSEKRRIAYIDGKPYEIGVNHTSILKFVKSYVGEKKVPTLCDDPNLAPYGACRVCSVEVALEKDGPTKVVASCHTPVAENQHIFTSNENLQNLRKNIVELVLTDHPMECSTCEVNNNCELQTVANDLGISDHRYNSPKQHKGIPRDTSHDYMRMNLDNCINCGRCVRACDEIQGSFVLTMSGRGFESRITTDNDMMFGDSSCVSCGACAHTCPTDAISDVFQSKSAAVDKKVRTTCSYCGVGCNLEASIKNDKVVAIDTPKQTEVNAGHTCIKGRYAFGFYDHPDRLKTPLIKRNGKFEEASWDEAYDFIKKEMQRIIKDHGPDAFAGISSARCTNEENYVFQKMIRAVVGTNSVDCCARICHSPTAWGMQQTFGTGAATNSTEDIYHADLFLVIGANPTNAHPVTGAKIKQQVMKGKKLIVLDPITTELAKLADYHIKLRPGTNVAVLNMMLHFIIKSKLYNADFVRDRTEGFDKFLKEIERQDIDHLAKVAGVDKQL
>MP0311_megahit_222959_617-1375
MSDKRNIKTYNKPAGGWGALKSVTQSWIQSEKPLKNLRAMLKTNQDKGFDCPGCAWGESPESGLVKFCENGAKAVNWESTGRYVDPTFFSKYSVGSLKKHTDYWLESQGRLTHPMRYNAQADHYEPVSWDDAFALIAKHLKGLHSPHQAEFYTSGRASNEAAYLYQLFVRAFGTNNFPDCSNMCHEASGQGMKPTIGVGKGTVTFNDFAKADTIFVIGQNPGTNHPRMLEPLREAVRRGAQVVCFNPLKERGL
>MP0311_megahit_223239_1-1182
QTAYQYMTTCGECDSGCGMMMTVRENRAQKAEGNPLHPINKGALCSRGQASLQTLYNPNRISKPFLHGKNITWDEGQKLFNEKLQDASGKVVYLGRPLSGSDKIFFEEWFKAIGGGKRVAFQLLDQQGQRNANSMCFGQEDVPDLAFEKARIIYNFGADFLETWGRPVENARRLSESNAFDGKTKTELVHLSPHVSLTGAKADRWVVINPGSEAMVALSIASVIRDKKGGYDFLSGMLAAFAPEKVAEATGVPAEKMKELAQNFIENSPGLALGGGPSSRNSNLTSLHVAINILNAVSGNLGKTVFFHDQPAPENTSHQNLVQLIEDLKAGKVDLLIVDDSDPLHALPTSTGIKEALKNTFTVSLASQKNDTSSEADLQLPALTDYESWGDAFP
>MP0311_megahit_223873_1-468
MKRSWIETLSESLGLIPKISHRPDWSEETKLEGPKELYKYPHPDEWHDFKELDPQAWPEKKKRHYSIVPTTCFNCESACGMLAYIDKESNKIQKFEGNPHHPGSRGRNCAKGPATINQINDTERILYPLKRKGERGAGKWERITWDQALDEIAEKI
>MP0311_megahit_227251_1242-2378
MSSEKRKIAYIDGKPYEIGPKHSSILKFVKSYLGEKKVPTLCDDPNLAPYGACRVCSVEVALEKDGPTKVVASCHTPVGENQHIFTNNDALKDLRKNIVELVLTDHPMECDTCEVDKNCELQDVANDLGINDHRYNNPKQHKGIPKDTSHDYMRMNLDNCINCGRCVRACDEIQGSFVLTMSGRGFESKITTDNDMLFGDSSCVSCGACAHTCPTDAISDVFQSKSVKVDKKVRTTCSYCGVGCNLEASIKDNKVVAIDTPKETEVNAGHTCIKGRYAFGFYDHPDRLRSPLIKKNGKFEKATWDEAYDFIKNELNRITKKNGPDAVAGISSARCTNEENYVFQKMIRAAVGTNNIDCCARICHSPTAWGMQQTFGTGA
>MP0311_megahit_228119_3-650
CDWHIQPKPGTDAALALGMMHLIVKNRKHDQAFLKKHTTGHEGFIKNILPKYTPEKVSKITGLKKEIIIQLAKEYAATKKTYIRPNYGLNRHRNGGMMVRAIMLLPAITGAWRNKSSGVFVGSIEEMWNVDLNKLQRPDLLKDNTPRSINMIKIGEALNDKKLNPPIKSLFVWNSDVANCAPDTTSVRRGLKRQDLFTTVHETFWTDSCNYADVVL
>MP0311_megahit_231984_1-1200
GYTSSKNTYSFAAAEVIVPHVIGHEFIDLLTNHTSWKSIADNCELFVAFGGLPLENSQMGNGGAGIHVQRGGFNAALESGVEFVNVSPRGLDLESAKLTKQLHIRPNSDTALILALCHTLIKENQADEQFLSRYTVGYENFAAYLDGTSDGIKKDASWASELTSICPSEIEKLALRMAKKRTLISVSWSLSRQQYGEQPFWAAISLACLLGQIGQAGGGFGFGYGVSNYVGNNVRRVPYASLPQLKNNVEDFIPVSRVSDMLLNPGSEFEYNGIKGKYPDVKVVYWAGGNPFHHHQDLNRLLKSWQKPDTVIIQDWCWNATAKHADIVLPCTTMLERNDIGMTPRDPYVISMAKGAEPIGEARDDYEIFSGIADKMGIKDKFCEGRTTEDWLNYLWAETR
>MP0311_megahit_232021_2-625
GGYTYSKNTYSYAAAEVIIPHVLGNFYNFLFDTTSWESILDHTSLFVAFGGIPLKNGQINQGGVGSHNQRDYLKKASAKGVTFINVSPLKSDLEIARNMEWVSLKPNTDVALILSLCYEISKAKATKRDFIDKYTVGFEQFSAYLNGHTDGIVKNANWASRITGISKEAIFDLVRKIKKSKRTMISVSWSLTRQSHGEQPYWAAIALA
>MP0311_megahit_232569_3-1502
AYFRPALGGDMAVMRGIAKWLLTWEQEAKANNAPPVFDHDFINAHTNGMDDYLSAVEATSWEHIEAQSGLSKDEIRHAATMYKRGERVIMCWAMGITQHKHSVATVQEIVNVQLLRGNVGKPGAGLSPVRGHSNVQGDRTVGINEVPPKALLDALENKFNFAVPRERGHNTIQAIQAMESGESKVFIGLGGNFAQATPDTPRTHAALSQCDLTVHIATKLNRSHLTTGKDALILPCLGRTEIDMQASGQQGVTVEDTFSMVHISYGQLPPSSPELRSEPAIIAGIAKATLGNTPVDWDFLISDYDNIRELIADTIDGFKDFNTKLAQPGGFHLGNAAGERRWLTPSGKAEFAANALPDSLLNADLVAKGEEPDLILQTLRSHDQYNTTIYGMDDRYRNVFGARDVLFVNESDIKKLGFNDGDKVDITSMWNDGKTRQVKQFMLVAYDIPQGQAAAYYPETNPLVPLESYGDGTFTPTSKFIAIKLSKSESDGRIAVSAV*
>MP0311_megahit_233047_359-2137
CVFQLALGNMGVTGGGTNIFRGHDNVQGATDLGVLANTLPGYYGLKPGSWAHWARVWEEDLDWLKGRFGKMKKKDGKDRLMMNEKGIPVSRWIDGVLESKENLVQPDNTRAMVFWGHAPNSQTRMVEMKDAMEKLDLLVVVDPFPTVSAVLHDRKDGAYLLPSTTQFETYGSITASNRSIQWREKVMEPMFESKPDHVIMALLAKKFGFADRIFRNIAMNGDEPVIEDITGEINRGMWTIGYTGQSPERLKLHMANQHTFDRTTLQAVGGPADGDYYGMPWPSWGNPEMKHPGTPNLYDMSKPVSKGGLTFRARFGVERDGDNLLAEGVYSAGSEIKDGYPEFTMQMLMDLGWDKDLTTNELKAINAVAGPKTNWKTDLSGGIQRVAIKHECAPFGNAKARAVVWTFPDPIPLHREALYTSRRDLVADYPTYADKVFWRLPTMYESIQKKDFSKDYPLILTSGRLVEYEGGGDETRSNPWLAELQQDMFVEINPRDANDLGIRDGTNVWVEGAEGAKVLVKAMVTNRVGTGVVFMPFHFGGHFQGKDLRSKYPKGADPIVLGESSNTAQTYGYDSVTQMQETKATLCKIMPA*
>MP0311_megahit_234758_1-654
VLCAKGSAGIMQHYSPARLKQPMKRVGPRGSGEFKPITWEEALQTATDWLEPVRQTDPKKLAFFTGRDQSQALTSWWAQQFGTPNFAAHGGFCSVNMAAGGIYTIGGAFWEFGAPDWDRTEMFVLFGVAEDHDSNPIKIGLGKVKGRGKRVVSVNPVQTGYAAISDDWYGVTPGTDGLLIMSLIRELMLSGNIDVDYLRRYTNASWLVIRNPGAANDG
>MP0311_megahit_236134_480-1364
MTDSIIITIDDNKVEANTNETIWEVASRNGIQIPHLCHKPADGYRPDGNCRACMVEIDGERTLAASCIRYASEGMVITTESERATKARNMVLELLVTDQPSQVDAHDPASTLWHFANAAELNDSRFPQHTAPQPDSSHPAIAVNMDACIQCGLCVRACREVQVNDVIGLAGRGPNAHIVFDLGDDMGASTCVGCGECVQACPTGALMPKASLDENGVFANKPDRQVDSLCPYCGVGCQLTFNIQDDKILSVDGRPGPANRGRLCVKGRYGFDYIHNKDRLTTPMIRKSDCPKTRE
>MP0311_megahit_237062_1051-2967
KEIPRFCYHERLSIAGNCRMCLVEVVGGPPKPMASCALQVKDLRPGPNGEPPTIKTNSKMVKKAREGVMEFLLINHPLDCPICDQGGECDLQDQALAYGVDFSRYIEPKRAVLDLDLGPLVETHMTRCISCTRCVRFITEVAGMPEMGQIGRGENSEITSYLGRTLESELQGNIIDLCPVGALTSKPYAFTARPWELSKTNSIDVMDALGSNIRIDSKGKNIMRIIPRNHDGINEEWLSDKSRYIWDGLNKQRLDIPYVRDNSGRLKPCSWNEAFDVITHKFNKSPNILALAGDLINIETLFSAKELVSNLGGRTECRIADTCIPPNDRGLYAGTVPIEEINNSEIIFIIGSNPRIEAPVLNARIRNSWLKGTEVNLVGEKSDLTYEYNHMGTSLSELDKIIKSKTRLFANKRILIILGQGIFSRNDGYEALEVVKKFKESLNAELISLHVAASRVGAMDLNFVSDPGYSSSIEWSDIILNIGMDEYDLPEDKFVIYQGSHGDRGANRADVILPSCAFPEESGIYVNTEGRPQISLKACEKIGEARENWAIIRALSEKLNCTLKYDNLIQLREKLFLEHPNLSSFNEVKKNNWINSFKYSKECLKFDLKNIWRDHYLTNPIARSSTIMAELSKNKQKK*
>MP0311_megahit_238174_1-447
MTYLPSVCPHDCPSTCALEVERLDKRTIGRIRGANSNSYTAGVICAKVARYSERIHHPKRLLHPLLRVGAKGTGKFVEITWEEALDKVADELKTKAAKYGSETVWPYFFAGTMGIIQRDGIQRLRHSMRYSRQAANICTELVQNGWIGG
>MP0311_megahit_238210_3-647
GVIVTEMMQKLGYDQPTYNADQVLAEVADVVPFFKGITRERLGKLGLQWPVKEDGTDTKILHEKEFKLGKGRLKSFDWKESTEIKNNIKEYPLILTTSRVLQHYNAATMTRRTKNLNIVDEDILLVNPIDAKERELSNGDIARLYSGRGEVSLKVEVTDKVKEGIVFTTFHFPEHMVNMVTGDGKDEETKCAEYKVSAVQVQKISNKFKTEISPS
>MP0311_megahit_240383_4249-4473
PGEFVKLTTKRGSIALMARSDRAVSEDMVFLPFAYVEAAANILTNPAIDPYGKIPEFKFSAVRVEALSKNIAAE*
>MP0311_megahit_241035_2-595
TRHENDLWFRKFLNKGINLINISPQKADAPDGANWLSIIPGTDTAFMLGLAFELETNNLLDRAFLTKYTVGYEKFKMYLLGESDSKPKNAKWAEKICGVSADQIKSIARKISKERTLITVAWSLQRAQNGEQPYWMATTLAAMLGQIGLPGGGIGFGYGAIGGVGIPIKNFGGLSLPKGKNNVSDFIPVARISDMLNK
>MP0311_megahit_242584_2-2422
MPRLALMIDLERCTGCKSCEAACKSEHALGPTERHNRVVWLGSKLEENLDNNQALDFLALACQHCERPACVRACPVSPKAISKNKETGVVTVNEDACVGCGECVTACPYGAMGFDPDGRHAVKCDLCSDRRAEGAATTACAAVCPTKAITFGPRDELLKTTEANNREMIKNDPFLLGPATIYLDRITNKQEKFDAADRNSPKVIDSFTNISIDDTVFPYGHSREDREINRIEAGGCNICFNSCTTKFHFKDDKLVKITGNEEDPALQGRVCPKSQISIQLYSSKMRLTQPLKRIGKRGDNNFEPISWDQALDEIAKKMRTIKKTNGSEALGLFSGTRTGTLTNRGYIRMFSKLWGTPNFVTTEPFCSSGKNLAYSMTQGYSGPGNSYTESDMGSASLHVYWGDNQAETRPVHFGMINDWRLKKGSRMIVIDPRKTVTASKADWHIPIRPGGDMALALAVIHYIFEKNLHDEMFCRAWVLGWEKWKSFILKKGYTPAWAAKFADINVDQIYKLAEEIAHADGCIIYGSRGINQHMNSTQSNRVLMFLAAITGNWGRPGGAYFNMSASLPIDLQIPEDKLADIKKPKLRTSPVGWTKAILEGKPYPLRAMFVNNNPMALWPDQSETRKALLALDLLVHIDIFPNETSAFADYVLPAATGIEKGEVGRACEDRRIVWIDRMISPPGSAKPDGWIWIELGKRFGFEDVLKEEWKDSAKFWDEALISNIQLRGVTQKRLHSNPYKWVRFPVSTEEEPEIQTLYLEGSTAPGAPKGKRFPTDSGKLEFFTDELENKFSAYGLSALPEFYGDKE
>MP0311_megahit_243388_1026-3329
MGLTSSHWGVYEFVVKNGRLSELNPFSQDPDPSPIGPSIIDLLEDRTRITKPAVRESWLTGGPGTATHKRGSERFITLSWDEAEKLVADELKRVIKTKGNQAIYAGSYGWASAGRFHHAQSQVHRFLNSIGGYTSSKNTYSYAAAEVIIPHVLGGNLMELLTLQTSWQSVCENTELMVAFGGLPAFNSQISNGGTGAHIQRLGVIEAASAGTKFINLSPRRSDVKSDIDEAWYTLRPNTDVAVMLAMAYQLLTEDLHDDYFLNKYTEGFEKFQAYLLGRKDGVPKTPAWAADISGMVEEDIIALTREMAKKRTMLTVSWSLTRQQHGEQPFWAVTALAAMLGQMGKPGGGVAYGYTITNYLGNNVFKMPYAPLPQGKNLVTDFIPVARVSDMLLNPGQKFDYDGREYTYPDIDMIYWAGGNPFHHHQDLGRLRKAWEKPSTVVVNEWCWNALARHADIILPCTTTLERQDIGMTPRDPFVISMDKAIEPVGEAKNDYDIFAGIARRMNTEDSFTEGRSAEDWQKWIWEQSCKRAAKLNVQMPDYESFREAGFYKSPDLKEDRIFLSDFFKDPDKNPLKTPSGKIEIFSKTIDSFNYNDCPGHPTWMEPDEWLGAEEKAYPLHLISNQPKTKLHSQMDNGTLSSSIKIKGHQPLEMNPDDAKSRGITQGDIVRVFNGRGSCLCGVNITADVMPGVVIISTGSWYDPAEPNDPKSMCKHGNPNVLSPDIGTSKLGQGPAAHSCLTEIEIYDGPVQDITAFNPPEIIEKK*
>MP0311_megahit_244399_3-515
SRYRERTHNKNRLLYPLKRIGEKGSNKFQRISWNEALTIVSKKLLRIKKDYGSESIWPYYYAGTMGLLQRDSINRFRHEFDFSGQYSTICNTLPQAGWMAGVGSLMGPDPREVKYSKVIVMWGGNPASTQVNFMKHVQNARKKNNAFLIVIDPYLTKTAKIADLHIKLRPG
>MP0311_megahit_244409_1-387
MKDQPYLETSPKVSDEVKQTTCYMCACRCGINVHLKDGKVAYIEGNKNHPVNQGVLCAKGSAGIMQVNAPSRLDSPLIRVGPRGSGEFKRISWDEALNVAVEWLKPLRKKAPEKLAFFTGRDQSQSFTS
>MP0311_megahit_245187_1-1491
DELRIRVPHVRKGYLREIRKELANSKMALTGKRSREKRGSDNFVSVSWEEAIDIVAFELNRVKKKYKNKAFFAGSYGWGSAGRFHHAQSQLHRFFNCYGGYTKSVNTYSYAASETIMPHVIGMNYRQFLDTHTDWNNIKDHSKLIVMFGGLPLKNAQVNSGGVGKHTTKEYIKKCTQKGIKFINISPMEMEADIISKAEWVKIRPGTDTALMLSIAFILETESLADKEFLNKYCVGYEKFLQYLKGITDGKAKTPFWASKITGIPSNTIYNLAKQMSSNRTMITGAWALQRQQYGEQPHWMITVLACMLGQIGLPGGGFGLGYSAENGIGNPVQHFKWPSLEQFKNPISEFIPVARISDMLLQPGKVFSYNGNEIKYPDIKLVYWAGGNPFHHQMNLKKLVKAFKQPDTIIVNEIWWNSLARHSDIILPATTSLERNDISIKHWDQTISPMYKAIEPIGESKSDYEIFSEISSKLNFKDKFTEGKDEDKWLKFIWEE
>MP0311_megahit_245563_2-871
DLSPLQALSEAQYNGLSPLQWPFQAVTKAENTASSNSKSNPNPRLTSKRPFEDKRFSTPSGKAKLIPVTYRAPLQVTSDAYPFVVNSGRARDQWHTMTRTGKAAKLLAHMPSACVHINPKDAAELGVEDGSLVSLSSAVCKDAPVIYPVKADTDMRKGEVFIPIHWSAQWGSHSKLGALYASAVDPISGQPELKHAAVAIAPAHFVTYGKLFVSSVNQSTLNSEFSPSYEDVLKHACDYWNTTPLESTEATSPVNNSDAALSVLNVASNKGRRDFTQGLIPLLPQNAVLL
>MP0311_megahit_245568_1-504
ECVNSGAVSAPFMSASDADCVIVIGARPTENHPVAATYLKRAAKRGSKLVVMDPRKQGLTKHATYNLQFKAGTDVAMLNALLFTIVEEKLYDEQYIQGQTEGFEKLQEEIKDFSPEKMEAICGIKAQELREVARLYAKSERSIIFWGMGVSQHVHGTDNARCLIALAL
>MP0311_megahit_245632_3-800
QNHPVAATYLKQAAKRGAKLLVFDPRKQNLMRHASHPVIFRPGCDVALLNSMIHVIIEEKLYDEQYIQANVEGFEALEKKVKDFSPESMEEISGVPADYVREFSRIYANSENSIIFWGMGVSQHVHGTDNSRCLIALSLITGHVGRPGTGLHPLRGQNNVQGASDAGLIPMVYPNYQSVEDVDIRNFFEDKWGRSLDPTKGLTVVEIMNRIVSSQMFGMYVMGENPAMSDPDQNHARTALSKLQHLVVQDIFFTETAWFADVIFPA
>MP0311_megahit_248047_760-1521
DNKHKISTEIINSKNPMIILGESFLKLNSANYLFNSFKEFLIKNKKFTEDWKPLNVLSVDASTVGNIDLDVIDQSNTILDDLSKNKFKIVFLLGQDNLNFKKKDEFIIYLGSHGDKGAEIADLILPGAAFTEQSGHYTNLEGKIQKSYKASYPPGEAKEDWQIINDLAEILNNRKLFNDKDELQSSMFNYLKIKLDQKNPNTIYKKIDDSFIDETLKVDFKDYYFSNVIARSSKTMLECNNSKLDFKKTGTEG*
>MP0311_megahit_248470_2-535
EKTIIDIAKLWGESKNVLSLWSMGLNQRQEGTAAVNGLINLHLMTGQIGKEGSGPFSLTGQPNAMGGREAGGLSHLLPGYRFVKNKIDRNEIEKIWGFPIGKISEKQGLTAWEQIEAIKKGSVKIWWVAATNPLVSMPNLNFVKNALSKCPMIILNESYEQSESIKYAHLVLPAAQWS
>MP0311_megahit_248886_2-1162
IHSQKLVLELLSSDVSDKVYKQDSELSDWAEKLNIKANRFPTNIQEKHDLTHPAIAVNLDACIQCTRCVRACREEQVNDVIGYANRGFKSEIVFDINDFMGESTCVGCGECVQACPTGALMPSKEVALNTPDKKVESVCPYCGVGCLLTYNVKDEKILFAEGRDGPSNLSRLCVKGRYGFDYIHNDGRLTKPLIRKQGVDKNIDLHSYDFNTINEIFEETTWEHALDVAIEGFKKVKKSKGPSGLAGFGCAKGSNEEAYLFQKLIRTGFNTNNVDHCTRLCHASSVVALLEMVGSGAVSNQVADVTEAEVIIIIGSNPTVNHPVAATFMKNASKEGKTLIVMDPKKTDISRHANYFLQFKPDTDVAMLNAIMKSIIDQDLVDKEFIK
>MP0311_megahit_249727_3-752
SNNSIIFWGMGISQHVHGTDNARCLIALSLITGQIGRKGTGLHPLRGQNNVQGASDAGLIPITYPDYKSVENSDMRKHYEDAWGRSLDPVKGLTVVEIMNAINDGDISGMYIMGENPAMSDPDQRHARQALSKLDNLVVQDIFFTETAWFADIIFPASAQAEKLGTYTNSNRQIQLGRPVLEMPGDARQDWELIVDLAKRCGLKWEYDSVSDVYKEMAGHMRSLDNISWDRLEKEGSVCYPSFGPDLPGE
>MP0311_megahit_250076_3-656
VVQEIFMSETAKLADVVLPGTTFLEKDGTFTNTERRVQRVNKAAEPLPGTKPDGVIVTEMMQKLGYDQPTYDADQVLAEVADVVPFFKGITRERLGKLGLQWPVKEDGTDTKILHEKEFKLGKGRLKSFDWKESTEIKNNIKEYPLILTTSRVLQHYNAATMTRRTKNLNIVDEDILLVNPIDAKERELNNGDIARLYSGRGEVSLKVEVTDKVKEGI
>MP0311_megahit_254195_1-363
DAFPFVLITGRQLEHWHTGSMTRRASMLHEIEPDPNANLCFEDMQKFNIQDGDLITVESRRGSIDVYARRDDMLKPGQVFIPFCYVESAANLLTNAALDPFAKIPEFKFCAVNIKSQTKH*
>MP0311_megahit_256025_431-1492
MSNEEWMTSACILCELNCGIKVQTGGENDREIVRIRGDEDHPASKGYLCQKASGLNHYQNGKDRITSPLRRKPDGTFEVIDWDTATREIMERFAAIRDTHGGDKIFYYGGGGQGNHLPGAYSSATRSVLGSVYRSSALAQEKTGEFWVNGQMFGSMVKGDFHHCDVAFFLGKNPWHTHGIPRARVFLRDFAKDPSKTMIVVDPVVTETAKMADIHLRVKPGTDAWMLAAMVAMLVQDERYASVWVEEHTQGIEDIKKAFGAISVADYCAHAGLTVEEVSAAVDAIANAKGMAMFEDLGVQMNHHSTLISYLEKLVWVLCGHFGKEGGHYVPAYLQNIAGSGRSSRKSPVVKAPI
>MP0311_megahit_256613_2-1189
NEEWISDKTRFVWDGLRRQRLDKPYTRKDGKLVSVDWNEALNFAAESLSGKNIMGLVGDLTSTESAYSLKKLVTKLGGVVECRTDGSKLPIDNRSGYVGNATIDDIDLADEIFLIGSNPRNEAPVLNARIRKAWSEGANVHLLGLKAELTYEYSYLGSDRSALRKLTTRGLKVGKGRSAVVILGVGALTDADGAAVLGHVMQLVSGTNCKLLVLHNAASRVGAMDVGANNPKGISDLINYDVIFNLGSDEMEIPNGPFVIYQGSHGDRGAHRADIILPAAAYTEESGIFVNTEGRPQMANRSGFAPGDARENWAILRALSQKMDITLNFDTLGQLREALFIEHPHLKNIDLPLENEWRNEMVGELDKGDFNYAIKDYYLTNPIARASTLMSELSAQ
>MP0311_megahit_259551_3-2090
MIFRSENEESLLLSNLANLNAKRKDQTFKTVCPHDCPSACGLEVALDKFGAITAVRGGQEHSYTDGVICAKVARYKERIYHPNRLTVPLRRAGKKGSGRFSEISWDEALEEVTQRFDEISTRYGSEAVWLYYFAGTMGLLMRDGINRLARAKQYSGMYGTICVNPAWTGFMAGTGLIAGVDPREMALSDCVVLWGTNPVNTQVNVMRHATKARKTRNAKIVHVDIYHNATSKQADLALIIKPGTDAALACAIMHILFRDNYADLDYLDEYSDCPGKLRDHLAVRTPEWASKITGLSISEIETFAQLLGNTPRSYFRLGYGFTRQRNGAVNMHAALSVATVLGAWKYLGGGAFHNNTNIYQWNKNIIEGLDMDSPVRMLDQSRIGEILCGESAALRGGGPVRAMLIQNTNPAVVAPETNKVLKGLKRDDLFLVVHEQFMTETADLADVVLPATMFLEHDDLYQGGGHQHIMLGQKLVDAPGNCRSNHEVITELGKRLGVFHDGFNVDAVNVLRRTLEDSERPSLEKFLEDPWLDCQPDFEQSHYLNGFSFEDGKFRFSVNWKELLPNGYVSNEVIDNMPSLPDHWSVLESTQSNTEFCLVTAPARHFLNSSFTETRTSRRLEGRPCVLIHPLDAAKLNIKDGSVCEIGNNRGKIIIHAKLFEGLKRGVLVVESLWPNASYIGGVGVNSLTGSDPVAP
>MP0311_megahit_263121_1-1701
PHDCPSTCALEVERLDKRTIGRIRGAKSNSYTAGVICAKVARYSERVHHPKRLLAPLLRAGAKGAGKFVEITWDEALDRVADEFKTKAGKYGSETVWPYFFAGTMGIIQRDGIQRLRHSMRYSRQAANICTELVQNGWIGGAGGPMGPDPRELAESDLIIVWGGNPVSTQVNVMAHISRARKERGAKLVVIDAYQSPTAEVADDVLLVQPGTDGAVACAIMHVLFRDGFADEPYMEKYTDNWRELKEHLQDKTPVWAEKISGVSCQKIEALAREIGKTERTYIRIGYGFARSRNGASQVHAVASIAAVGGNFRFLGGGAFWSNRIVYHWNKTVVEGLDVLDPITRILDMSRIGPVLTFEDEAVRKGPPVTAMLVQNTNPAAVAPDTNRVLKGLKRDDLFLCVHEQFLTETAQLADIVLPATMFLEHDDIYQAGGHMYLQIHRAVIEAPEQTRSNHWVINELAKRLGAQHPGFGMTEWELIDKTLLDSGWPSADVLLEKKWHDVQPSFADSHFLNGFPTSTGRFQFSADWSQLGSLGSKLPNYPDHCDNIDSATAEKPFRLVTSPARN
>MP0311_megahit_264153_1-603
TGAATNSTEDIYHADLFLVIGANPTNAHPVTGAKIKQQVMKGKKLIVLDPVTTELAKLADYHIKLRPGTNVAVLNMMLHFIIKSKLYNADFVRDRTEGFDNFLKEIERQDVDQLAKVAGVDKQLVKEAAIAYATARNSMEFHGLGVTEHEQGSKTVMLIADLAMITGNIGRKGVGVNPLRGQNNVQGAADMGCQPHQGAGY
>MP0311_megahit_266108_3-1040
KGFLENGRSSNRKLRGKEPFVAVSWEKALDLAAGEIDRVRNDFGNKSIFGGSYGWASSGRFHHAQSQVHRFLNTIGGYVAHKNSYSHAAAEVILPHIVAEMKPIIFDQATQWPDIASECELIVAFGGLPHKNAQVNLGGVGRHTLHEEMNNCYESGIEFVNISPLKSDIAEHFEPEWIGIRPNTDAALMLAIAYVLLNESLYDESFIKKYTVGLDKFIPYVNGIEDGCPKNPLWASKITGVPAETIIELSYRMAECRTMIMTAWSLQRGDHGEQPIWLTVVLAALLGQIGLPGGGFGIGYGCENGVGNAVKYHRWPALSQGVNEVSEFIPVARVADMLLLPNEVFD
>MP0311_megahit_266168_3-1148
VGKKGKNEFERISWDEALKTITDKWKQIINDYGPQAIIPYSYLGNQGLVHGLNGGDSFFNKMGATVCERTFCGEGSCTAWLSTIGPTAGLDPESYVHSKYIVIWACNSISTNLHHWAIVNDAKKKGAKVVVIDSYKSRTAKEADWHICPKPGTDGALAVSILNYIINNNLVDNEYVSNYTNGFDELKNHVQGKDSSWASEITGIPAEQIEKLASEMSTQQPVGIRIGVALERHNGGGQTIRAVTCIPALTGAWKHVGGGITQFPVWEHPYKFDVICRPDWIPKGTRVVNALQIGRALLGENLDKNIPIKSMMCWNANPVTQAPETEKIIKGLERDDLFLVSAEHFISDTASYADILLPASMGAEHIDMILSWGHLYLTYNEK
>MP0311_megahit_270544_1-750
NKSALKNGVAVKALFIQNTNPLVVAPETVLVRKGFQRKDLFVCVHEQFLTETAKYADIVLPATSFVEHNDIYIAGGHQHLTFGPKIIKELGECWSNNRLINELSKKMGSVKKEFSFSEEEFIDNTLKLSNLGSLKELKIKKFIDLQPEFNTSHFINGFGHKDKKFHLTAEWKINNKTFNKQFELPDHYDLIEKSSKKFPFKLVTAPAHNFLNSSFTETNASKSIEKKPKIKIHSKDMEKLNIKNNEIIEI
>MP0311_megahit_271417_3-1286
SRLCVKGRYGFNYVNSDQRLTVPLARKIGVSKDINPEDFDFNNIENYFEPISWDEAIKRTTEKFKSLVMDDSRSTAGFGCAKGSNEEAYLFQKLVRTGFRNNNVDHCTRLCHASSVVALLEMIGSGAVSNQVADVAEADTIIVIGANPTVNHPVAATFIKNAAKAGKNLIVLDPRKNDLARHATHYLQFKPDTDVALLNAIMKSIVDQELIDQKFIDERTTDFDALKSHLDDFTPEKMSPICGIDADIINEVARIYASSPASIIFWGMGVSQHIHGTDNARALISLALMTGQVGRPGTGLHPLRGQNNVQGASDSGLIPMVYPDYQRVDNPEVNKFFEKFWETKLDKNPGLTVVEIMDEITKGVIKGLYVMGENPAMSDPDLNHARKALSKLEHLVVQDIFLTETAMYADIILPASAFPEKTGTFTNT
>MP0311_megahit_272264_31-2127
GCPHDCPDTCAMIYEVDDDNRLIKVKGNPDHPMTNGMLCVKLKDYEKRHYHKDRLLYPHKRVGKKGNNEFQRISWDEALDTISNKWKQLIKDYGPQSIIPYSYLGNQGLVHGLNGGDSFFNALGATVCERTFCGEGSCTAWLSTIGPTAGLDPESYLHSKYIVIWACNSVSTNLHHWAIVQEAKKKGAKVVVIDSYKSRTAKEADWHIEPRPGSDGALAVAIINYIIYNNLVDLEYVRNHTNGFNELKEHVKDKDCKWASKITGINEDDIKKLAHEIGTIQPVGIRIGVALERHYGGGQTIRAVTCIPALTGAWKYVGGGITQFPVWEHPYKFDVICRPDLIPKGTRVINALQIGRALLGENIDKDKPIMSMMCWNANPVTQAAETEKIIEGLKREDLFMVSAEHFLSDTASYADILLPATMGAEHEDMILSWGHLYLTYNEKCVDAPGEAIPNYEIFRRLAKKMGLKEEQFSWTDTQCLENYVDWNAPACEGISLSTIKETGFARLNVGCKDTRAPHKNGNFPTSSGKCEFILKNAKNFVAGPFRQMYEDYQPGQDLPELPDYVPQLESKETNPKLAKKYPLNIISPKSHAFLNSCYANMEDKVRVQGDQFVLINTDDSEDRNIVNGDKVKVFNDRGSYEGIAKISDDVSKGIIVSTLGYWSQHNKGTVNCISSANLADMGNAPTFSDNLVEVEKSN*
>MP0311_megahit_273342_1-318
MDDVSLKKHFGGCPHDCPDTCAMIYEVDDDNRLIRVKGNPDHPMTNGMLCVKLKDYEKRHYHKDRLLYPHKRVGKKGSNEFQRISWDEALDTISNKWKQLIKDYGP
>MP0311_megahit_273904_1-1494
EDPNNMDNPDRVRAMVLWGHAPNSQTRMTEMKTAMEKLDMLVVIDPYPTVSAVLSDRTDGVYLLPASTQFETYGSVTASNRSIQWRDKVVDPLFESKPDHEIIGLFAKKFGFHDRFFRNIKIEADGVTPNIEDTLREINSGMWTIGYTGQSPERLKLHMENQHTFDRTTLRANGGPADGDYYGLPWPSWGTPEMNHPGTPNLYDMSKPVAEGGLTFRARFGVERDGDNLLAEGVSNPGAELQDGYPEFTMQMLMDLGWDGDLTADERAAIDAVAGPKTNWKTDLSGGIQRVAIKHGCAPFGNAKARAVVWTFPDPVPLHREPLYTNRRDLVEDYPTYEDRKFYRLPTLYASIQKQDFSKEYPMILTSGRLVEYEGGGDETRSNPWLAELQQDMFVEINPRDANNLGVRDGAQVWVEGPEGAKVKVMAMITNRVGEGVAFMPFHFGGHFQGEDLRDKYPKGADPYVLGESSNTAQTYGYDSVTQMQETKATLCKIWSA*
>MP0311_megahit_274630_3-851
GVLCAKGSAGIMQVNAPSRLDSPMIRVGPRGSGEFKRISWNEALNIAVEWLQPLRKKAPEKLAFFTGRDQSQSFTSYFAQMFGTPNYAAHGGFCSVNMATAGIYTMGGAFWEFGQPDWDYTKLFILFGVAEDHDSNPIKMGIGKIKERGAKIVGVNPIRTGYNAVADEWLGITPGTDGLLILSLINVLIKAGKIDLEYLAKYTNAPVFLDPETGLILKDKNDKPLVKDRITGKVCAFDTKGIQPDLNATYRVRGATSTTVFHNIITKYLSSEYEPEIVEKICG
>MP0311_megahit_275115_3-959
EVDGDYYGLPWPCWGTAEMGHPGTPLLYDTNKPVAEGGLCFRARFGVEHEGNNLLAEGSYPVGSEIKDGYPEFTMAMLKKLGWDGDLTADERSTIEGIAGDKTNWKVDLSGGIQRVAIKHGCAPFGNAKARVKVWTFPDPIPLHREPLYTSRRDLVADYPTYSDRKLYRLPTLYKSIQDVDHSGDYPIILTSGRLVEYVGGGDNTRANPWLAELQQDMFVEINPFDANGKNIRDGDMVWVGTPEGARIKVMAMVTERVARGVAFLPFHYGGHLEGKDLRGKYPDGADPYVLGESANTAMTYGYDSVTLMQETKCSLCNI
>MP0311_megahit_279944_40-915
MGVSQHIHGTDNARALISLALMTGQVGRPGTGLHPLRGQNNVQGASDSGLIPMVYPDYQRVDNPDVNKFFEKFWETKLDKNPGLTVVEIMEEITKGVIKGLYVMGENPAMSDPDLNHARKALSKLEHLVVQDIFLTETAMYADIILPASAFPEKTGTFTNTDRRVQLGNQAVKPPGKAKQDLWIIQEIARGLGLYWNYTHPKEVFDEMTKCMPSIKGITWERLEQNHSITYPCDDSNDPGQPVIFIDDFPTENGKAKFVKSPLINAAELPDDAFPFVLITGRQLEHWHTGSM
>MP0311_megahit_280633_2020-3225
MNMPTRQPDMMSEQLRQTTCPYCGVGCGVDISCNVSPRAITLDTVKGTPEHPANYGRLCVKGTNLLETNDVNGRLLHPTMAGQSVDWDTATDVIADKITSTIAQYGADAVAFYVSGQLLTEDYYIANKLMKGFIGSANIDTNSRLCMSSAVAAYKRAFGEDVVPCDYTDLECTDLLVITGSNAAWAHPVLFQRIQRAKLKNPNMKVIVVDPRKTETCTIADLHLPVKPGSDVALFNGLLSYANAQGRINKSIVESYAEGLDETLKSANALTLDDVAEVCDLDINSIKAFFDTFCEASSVITFYSMGVNQSSAGVDKAQAIINCHLAMDLIAKDGCGPFSITGQPNAMGGREVGGLANMLAAHMDLENPEHISAVKTYWNAPVMPKGQGLKAVDLFNAIESGK
>MP0311_megahit_281853_1-897
CKDAPVIYPVKADTDMRKGEVFIPIHWSAQWGSHSKLGALYASAVDPISGQPELKHAAVAIAPAHFATYGKLFVSSVNQSAHNSKLNPFSEDALKHACDYWNTTPLESTEASSPLNNSDAALSVLNVASNKGRRDFTQGLIPLLPQNAVLLQFHHHTYSVCLALVDDTLCFAAFLGDEPEKGERAPATAHTTAQAAPHSKSTWSVPNEWLASLLNTSISTDIQRNLIRGQVDDAFLNGDVVCSCFEVREKTITHAIEEGCSSVAELGEALKCGTNCGSCKPALSQLIDKHLVIEIQSV*
>MP0311_megahit_282918_1-573
HLVLPAAQWSEKDGVMTNSERRVTLCPSFRVSNKNLKPDWQIFAELGQKLGYFKQFEYKSSSDVYDEFLKTTSKRVCDMSGLSYQLLKNNGPQQWPYPKGSIPSTISKRLYEDGYFPTETGKANFCIDDPIGLAEPPSDEYPLILTIGRYLSQWHTMTRTSKVQKLTKKNPEPLLEINSKDALSLKIKNDQ
>MP0311_megahit_284764_1-549
ALMTGNVGKRGSGLHPLRGQNNVQGASDAGLIPMMYPDYQLVDKNNNKDFFEKLWNTPLDDKKGLTVVEIMDAIHENTIKGMYILGENPAMSDPDLNHAREALQMLEHLVVQDIFLTETATYADVIFPASAWPEKNGTVTNTNRQVQMGRKALDSPGQAKEDWWITNELGKRMGLNWKYNHPK
>MP0311_megahit_285210_3-380
MDKEVDPTESLGKVSKTTCYMCACRCGIDVHIKDNEVVHIEGNRDHPVNKGVLCAKGASGIFQHKAASRLKKPLRRVGERGEGKFEEISWDEALKIAVEWLSPIRKNSPEKLVFYTGRDQSQSFTG
>MP0311_megahit_288473_3-794
LGYWGMSERFWNKVGASRLGRTICIAAASTAGIYTYGAACGPAIDEVPKNDLIILWGTNVASTHVHMVPFLEEAKKNGAKIVCIDPRETRTSVMSHWHLQPKPGTDAALALGMMNEIVKNNLHDKSFLKNHTTGHEDFIKKELPKYNLSKVAKITGIKKEDIKKLAHEYAKAKRTYIRPNYGLNRHRNGGMMTRTIMLLPAITGAWKYKESGCFVGSIEEMWNVDLQKLQRPDLLDGKNPRSINMVQIGNALNDKKLDPPIKHL
>MP0311_megahit_288548_505-2226
MKNKIKFFIDNKEVEAINDESIWSVAKRYGTTLPHLCYADKPGYRADGNCRACMVSIDGERVLAASCIRKPTDGMKVFTKDERSEKSRKMVLELLVTDQPKKSSAHDPDSHFWKMAEKVEIGKSRFDKRESKHIPLSDVSNKAMSVNLDACIHCNLCVRACREVQVNDVIGMGMRGHTSKVIFDFDDPMGDSTCVSCGECVQACPTGALMESNLLDEKGINKGKPDREVNSVCPYCGVGCQLTYKIKNEKIVSADGRDGPANKSRLCVKGRFGFDYIHNPERLTKPLIRKEGVKKDPKEKLDPSNPYTHFREASWDEALNLAAKKIKHIKKTAPGNPLAGFGCAKGSNEEAYLFQKLVRTGFNNNNVDHCTRMCHASSVAALMEAIGTGAVTAPVSEVKNAEVAIVIGARPGQNHPVAATFMKNAVKKGLKLIIMDPREQDLTRIAEKHLKFKPGTDVALLNAMLNVIVEEGLVDRQYIEKNTEGYLDLKKHVKDFTPEEMSPICGISEEDIKETARLFGNAKSAMIFWGMGISQHIHGTDNSRCLISLALTTGNVGRPGTGLHPLRGQNNVQG
>MP0311_megahit_289880_3-719
MRQPKFKTVNVTCPHDCPDTCSLKVTVDTSIKRAVELKADKSHPITKGYLCNKVNHYLDLVYNENRVLYPHIRIGPKGSKAKFKRVSWDYALKLITKNLKQTEKEYGGDAIQPYSYSGTLGMLGYWGMSERLWNKMGAARLGRTICIAAASTAGIYTYGAACGPAIDEVPNNNLIILWGTNIVSTHVHMVPFVEEAKKKGAKIICIDPRETRTAALCDWHIQPKPGTDAALALGMMHLI
>MP0311_megahit_290979_197-1090
DSAILNARIRKNYIHRDLKISSISSQQFDLKFNYEYLGSDVKILTSILEEKHKISNDFKNANFPMIIIGDEVLQNDCSLDVQKVSTSILKKFGGFNKNWNGFNILHNYASTVGAIDILSEYSDYNYSAFKNDINKNLIKFVYLLNADDFDFDISNCFVIYQGHHGDKGAQLADVILPGAAYTEKEGSYTNLEGRVQYSQRATFPPGDAKEDWTILRALSEKLGKKLDFDNLLQLREIMFSSKTMLKFDENIYSSEPKIITKSDFKSSKLNYENKNFFMTCPISRCSSTMAECSQVNG*
>MP0311_megahit_290998_3-1436
KAQEGVLEFLLINHPLDCPVCDKAGECPLQDQTMAYGPGESRFVEDKRHFEKPIPISEIILLDRERCILCARCTRFSDEISGDPLIEFIQRGNKTQVNTFPDEPFRSYFSGNTVQICPVGALTSSSYRFKARPWDLKKVSSTSNCSSVGCSVELNVSQNKMLRILGEDNEYTNQGWLSDKGRYNFEYLHSEKRIQSPLLVDNPSKELSVNESMEIIGDQILTDIDTNISFIVGHNSTNEEYFALNSFINSLNENKKETSIQDLNVYISDDYLHEGYFDDSFSLGQIKDLDSADTIILWSQDIKDNLPTLYLRIKQAVKNGKKLIIFGHTNTAMKNLSEEYFGEEVVSKNFEFNIEISDIPNLSRLINGKEVLAIVGKSSPIQNMEPVSKLIDHLNENSNLKILNCFAKGNTFGAFQNFDLVKGMNDFVDEFDSSKRNLIFTIGSNPVNNSVYSQKIKNHLISADYVVALDLFKNETTE
>MP0311_megahit_291847_492-1820
MGSILFGPYFYRALKSHNRYSATSVDQLPHHIVSRRLFGHISQIPIPDIDHTQHFMIIGGNPLASNGSIMTVPNVKKRLKGIQKRGGKVVVIDPKRSETADISCEHHFIRPGSDALLLLAMLHVLFEKQLYKADEILPYAEDIKAVEKYVRDYSPQKVSELTGITASQITQLVLDFCNAESAVCYGRMGASVQAFGTLTQYLIMLFNMLTGNLDKRGGMMFTQPAADVLPVSGKGSMGGFTSRVRGLPAFAGEYPVACLAEEILTPGEGQIKAMVIGAGNPVVTTPNAEQLDKAFSQLDFMVAVDFYVTETSRHADVILPPVTALERDHYDIVFHNFAVRNFAKYSEAVVDIDEYQLSDWQIYLSLAERLDALNGKNTAHYAALWDKQPKGVVDDLLQAGLYGRAASKKEGADANLSETSTAIPEGGLSIDTLKAHPHGIDLG
>MP0311_megahit_292161_3-1271
VGGKWTRMSWDDAINEIGDKMESIRKTSGPDSVYWLGSAKFNNEQSYLFRKFYAYWGSNNGDHQARICHSTTVAGVANTWGYGAMTNSYNDIHNSKAMFIIGGNPAEAHPVSLMHLMKAKEQNNAPLIVCDPRFTRTAAHADEYVRFRPGSDVALIWGIMWHIFENKWEDKEFIRQRVYGMDEVRAEVKKWDPKETERVTGVPGSQLKRVAKLMANNRPGTFIWCMGGTQHTNGNNNTRAYCAFQLALGNMGTAGGGANIFRGHDNVQGATDFCILSHSLPGYYGLSAGAWKHWSRVWGEDYNWIKARFASLKGKDGKTKSMMNQKGIPVSRWIDGVLEKKENIEQPDNLKAMVFWGHAPNSQTRMKEMKVAMEKLDLMVVIDPYPTVSAVLSDRTDGVYLLPSTTQFETYGSVTASNRSLQW
>MP0311_megahit_293903_3-1061
RLKKPLRRVGKRGEGKFEEISWDEALKIAVDWLSPIRKKSPEKLVFYTGRDQSQSFTGWWAQKFGTPNYAAHGGFCSVNMAAAGIYTIGGSFWEFGSPDWDKTELMLLFGVAEDHDSNPIKRGLGKLKNRGAKVIAINPVRTGYNSVADQWIGIRPGTDGLLVLSLVHTLLKRKKIDLDYLQSFTNSPFLVNVASINNSKGLLLRDKDGCPLVIDHFSGELKKFSDKGVKPSLTKSYSNEDGSFKTVFTLLIEKYLDNSYSPKLVAPQCGLKEEQILSLADDIATTAFNKSIYIDQSWVDFRGEKRSGFTGRPVSFHAMRGISAHSNGFQTCRAIHLLQILIGSVDVPGGFRY
>MP0311_megahit_294811_3-731
DCILIVGSNVREEAPIINSRIRKQVISKNIPVGLIGENFDLTFDHKYLGNDVNILTDLVNEQNSFHEKLQSANRPMIIIGQSILNRDDSIQIYSLIENITDKFGIVGEHWNGFNVLQMSASRAGALDIGCYQKNKSLIDIMNDGNKGNIELVISIGADEIDYSQFKNSKIAYIGTHGDNGASAADIILPSAAYTEKDAIYINTEGRVQYANKASFPPGEAKEDWKILNQLSELMSLNWSLIDI
>MP0311_megahit_294913_1-936
YIFKEFFDRTLNNNFYESRADNRFINTSKRENYIFNTSINGIEEADLIFLIGTNPRYEATILNARIRKSYLNNNTRIVSLNENGDLTYPYESLDGQTQTLKNIFDGTHNLSKNLIDSKKPMIVLGESFLRLNSAEFLYYKIKNFLKHNKKFSEDWNPLNILSCDAASVGNFDLGLINNKNNLLKDLKSHKFDIVYLVGQDNLDFIKKDEFVIYQGSHGDKGAEIADIILPGSAYTEQDGYYTNLEGKIQKAYKASYPPGEAKEDWKIINEIAEYMNNRKLFNDKEELESSMFNYLNLQKEKQSNDHEIKLEE
>MP0311_megahit_296321_1-576
QPVSDFFINSLITSDKSPNRAGARMLGLKGAKSSEEVTSKIPTGTKVLLVFGKPFEDENLLSQAGNISLVINIAAWQSGWSETADVTLPGRLHSEKDATYTNKAGRVQRVNTAIRAFHKTRPDWMVLCGLMELLDVDNKADSAEAVFQELSEIEKAFKGLQWESIGSNGINAAQFDEDSGRNEVSELSKTA*
>MP0311_megahit_299049_2-709
GTKLIILDPRKQSLSRYATHHLQFNPGQDLALLNAMIFTIIEENLTNKEYIENHTEGFKQLEKEIKKFNPILMENLCGIPKEIIRKVARIYAKAKTSIIFWGMGISQHVHGTQNAFSLINLALITGHLGKPGTGLHPLRGQNNVQGASDAGLIPMSYPDYNSVKIKTNNEKMEKFWNSNLDLNEGKTVVEIIKDIDAGLIKGLYVQGENPAMSDPDLIQTRKGLAKLDHLVVQDIF
>MP0311_megahit_299339_1-579
DPDLNHAREALQMLEHLVVQDIFLTETATYADVIFPASAWPEKNGTVTNTNRQVQMGRKALDSPGEAKEDWWITNELGKRMGLDWKYKHPKEIYEEMSLTMPSLNNISWERLENENSVTYPSKSPTTPGDEIVFGDKFPNENGKGKFVPASVTAPDEVPDKEFAMILTTGRQLEHWHTGAMTRKASNLDAIEP
>MP0311_megahit_300715_1-1278
EWISDKTRYACDGLKNQRLDKPYIKKNGNFEKVSWSEAYSFLIKKINETSADKIVGLTGDLTDMETQFIVKEFFEKTIKSKYLDCRYDNRYVENNHKTNYIFNPSINGIEESDLIILVGSNPRYEATMLNARIRKAYLKNNVEILSFSDLGDLTYPYKTMSNKVSDLDSITHSENEIYKKINLSKKPILIIGESFFKLQSAKILFTKLKNLLNSLGKINNNWNALGVISNDASTVGAYELDLVSSNDSVNPVVDIIKQNKSEIIFLFGQDKISFNKKNEFIIYVGSHGDKGAELSDLILPGAAYTEKESHYTNLEGKVQKTYLASYPPGDAKDDWEIINELSELLKRKKLFNNKNEVVDGIENYLKIKHESKQDLEKSESHKIIDEIIKIDEIDYYYSNVIARASKTMSECRSNLIKFKSTGTDG*
>MP0311_megahit_302065_1-648
RRHSWTMEYKSIRMRQAKGAKLIVLDPRKSENAEVADIWLPLRAGTDALMTFGWLKVIVDEELYDKDFVQNWTVGFEEFVHRLNEYPLSRVAEVTGVDEELIRSAARMYATAGPATIPWSPITDQQVSSTSAIRLQCILRAITGNIDIKGGDRFIGFNPSVRSTSEIERHDLLSEKQKSKQLGSQEFPVFTYRGMEALGDATEKVWGIRYANLVNG
>MP0311_megahit_303064_1-1665
KTKDGTPVKTVFTLMTERYLDNEYSPEMASKICGVPAKQIERIARELAHVAFKETIEVDTEWTDWTGRKHDKFIGRPVSMHAMRGISAHSNGFQACRSIHFLQVLLGSVDCPGGHLAKPPYPKHVAPPIKPGKNIVPGEPLESFPLGFPQEPEDLVIDDDGNPLRIDKAYSWEAPIANHGLMHMAITNAVAGDPYEIDMMIFFMANMAWNSTMNTSKIRESLCAKNKNGEYKIPFLVVCDAFDSETVGYADLVIPDTTYLERYDTISILDRPISEPHAICDSIRSPVLEPDRDVRPWQTVLVELASRLKFPAFTKKNGERKFKDYKDFIINYEKAPGIGFLAGWRGENGENSLKGKPNQNQWEKYIENKCFFQYEIADSHKYFRGANQGYLEFAKKVGFNTSSEPIIIELYSEKLQKFRLAGLGLYDGPQPKRERDQFRMSRFFDPLPAYYIPLEHRCTFSQKFPFYAITQRPMFMYHSWDSQNAWLRQLQAHNYMHMNKSKAEELGIKDLSWVWVESNTGKIKVQVKLMEGVESDTLWTWNAIGKQKGKWGLED
>MP0311_megahit_305633_2-844
FCGVGCQTLVSVKDNKILTVNGENGPANENRLCVKGRFGFDYINSPQRLTAPLIRISKKTKSWDISIDDKDIYKYFRKASWEEALDFASNRFTKILKNYNKNSLAGFGSAKGSNEEAYIFQKLIRTGFKTNNVDHCTRLCHASSVAALLQSVGSAAVSAPFTAVKDTECIILIGARPEQNHPVAASYFKQAVKNGTKLIILDPRKQSLSRYATHHLQFNPGQDLALLNAMIFTIIRENLTNKEYIENHTEGFKQLEKEIKKFNPVQMENLCGIPKEIIKEV
>MP0311_megahit_305809_1327-3639
MEKKIDSLPLTSTHWGTYRAKVTNGRVQELYGFEYDNDPSPIGSGIIDVQDGPTRISKPSIRKSWLENGPNSHNHLRGVDPFVEVTWSEAEKIVANELKRVSNIFGNSAIFAGSYGWSSAGRFHHTQSQLHRFLNCIGGYTKSKFTYSFAAAETVVPHILGSYRAFLDTCTSWESIKENTELFVCFGGIPLKNGQISQGGTGNHFQKKKLLEAFKSRTNFINISPLKSDLIDEVDGEWIAPRPNTDTALMLGLAHTLYEFDLVDFDFISKYTVGFEDFLSYLLGEKDGIPKSAKWASDICEIETEIIKNLAKEMSSKRTMISVSWSLTRQDHGEQPFWMAIALSCMLGQIGLPGGGFGFGYSATNFIGGNFVIPPAAAFPQGINQVKDFIPVARISDLLLHPGKNFKFDGKNYSYPDTKIVYWAGGNPFHHHQDLSLLMKAWQKPETVICNEWCWNSLAKRSDIVLPCTTPLEREDLAITPRDPYIIKMSKLTEPYGDSRDDFDIFSGIAKVMGKLDHFTDGKSKEDWQKWIYNETKKKSLEQNIHMPSYDDFIQKGWFKFPDHSEDVIMLEDFRADPIKSKLNTPSGKIEIFSETINSFGYDDCPGHPVWLEPCEWLGQKDKKYQLHLISNQPKDKLHSQLDHGKFSRSNKVNGREPVFINKNDAIKRNLKDKDLVQVYNDRGSCYASVVIDNNLRSGVILISTGAWYDPIDPSINNSPCKNGNPNTLTPDKGTSSLAQGPIAHTCMVEIRLAEGEIPSVTAYDPPRFI*
>MP0311_megahit_312346_3-1325
DRTDGVYLLPSTTQFETYGSVTASNRSLQWREKVIEPSFDSLPDHTIIYKFAKKFGFADRMFRNIKVTNDEPYIEDVTKEFNSGMWTIGYTGQSPERLKAHMKNQHVFDKTTLQAVGGEVDGDYYGLPWPCWGNPEMKHPGTPLLYDTSKPVAEGGLCFRARFGVEHKGKNLLAEGSYPVGSEIKDGYPQFTMAMLKKLGWDKDLTAKEKAAIAKVGGDKANWKVDLSGGIQRVAIKHGCAPFGNAKARVVVWTFPDPIPLHREPLYTSRRDLVADYPTYSDRMAYRLPTLYKSIQDVDHSVKYPMILTSGRLVEYEGGGDETRSNPWLAELQQDMFVELNPFDANSKGIRNGAMVWVATPEGARIKVMAMVTERVAKGVAFLPFHFGGHMEGKDLRSKYPEGADPYVLGEAANTAMTYGYDSVTQMQETKCSLCQIELA*
>MP0311_megahit_314268_2-607
PTDSGKLEFFTDELENKFSAYGLSALPEFYGGKESLINMPHLEVIDDDSESGILGPFASGGLSIRGKIVSPKRPGSNTEAIQEGYNLELITGRPAAPHFHSWTHYSWQSQEMWPDLYVQIHPTTAENLGVKDGALVSIESRHGSIHARAWLYKGMRPTSVFIPIGWGERQPFSKWNSVNFLTDKTQRDPISEQTNLKSLLCR
>MP0311_megahit_314574_33-1184
AFIPVARITDMLLHPGEKFKFNGGDYHYPNIKLMYWAGGNPFHHHQDINRLLQGWKNLDTIITNEWCWNALAKYSDIVLPCTIPLEREDIAMTPRDPFLISMDKVLTPYKDSLDDYEIFSRVAEKMGIKSEFTNNKSSNEWQKWLYDETRKAASSSGIEMPSYEVFKSKGWFKVKPPNEPVIMMEKFRNDPENYPLKTPSGKIEIFSKTIAEFKYDDCPGHPIWLEPREWLGSKNQQFPIHLISNQPKTKLHSQLDHGSHSRLYKIKGREPVRINPIDAKKRGIQNGEIVRLFNKRGSCLAGAIIDKNIRIGVAQMSTGAWYDPSRKTGNEFMCIHGNPNVLTPDFGTSKLGQGPIAHSCLIEIEVYKDVPEEINAFQPPTIN*
>MP0311_megahit_314719_918-2144
GLKFQRLDVPLLKKDGQFKEISWDESLELIKNKIVSTSPDEISGFIGDLTNMETIYSIKEFFEKILNCKNIECRSENININTSERKNYIFNTTLNGLEESDFILLIGTNPRYEATILNSRIRKTYLKNNTKIYSFGDVGDLTYPYEILSNKTSDFNNFLDKNGKLYKDFSSSEKPTIIFGESFFKLKSSGYLFDKTKVFLKNHNLNETWEPLNLISRNASAVGCYDLDIIDPSQKTNCIDKLKNNEFKIVFMFGQDKIKFKKINEFVIYIGTHGDQGAELADIILPSAAYTEQDGYYTNLEGKLQKAFKANYPPGEAKEDWLIINDLANKIKNKTLYKNKDYLIDSLINFLKINKKNTLNNLNQKLLEEKIDLDYIDYYHSNVIARASKTMNECKNSRMNLKMTGTDG*
>MP0311_megahit_315039_1-2280
EVQVNDVIGMAGRGHDSFPTFDFNDPMGESTCVACGECVQACPTGALMPSTAVNDDQIGDSGDFDEEVKSVCPFCGVGCQVSIKVKNEKIKYVEGINGPANQGRLCVKGRFGYDYIDHPHRLTKPLIRRSDAPAKGLNVDPGNYKNVFEEVSWAEALDFAASGLKRLRDEKGGAAVAGFGSAKCSNEEAYLFQKLIRQGFGHNNVDHCTRLCHASSVAALLENVGSGAVTATFNEIENADVAIVIGANPTENHPVAATYFKQFTKRGGKLIVMDPRGTALKRFATHMLQFKPGADVSMLNAIMNVIVEEKLYDHDYISHQTENWQAEKEHLSAFTPEKMEDICGIPANELRAAARTFARGKAGMIFWGMGISQHVHGTDNSRCLISLALMTGNVGKPGAGLHPLRGQNNVQGASDAGLIPMFLPDYQSVTDQKIRHSFTEVWQSDDFSNEKGLTVTEIMDAIHGDSILGMYILGENPAMSDPDVEHARKALAKLDHLVVQDIFLTETANYADVILPASAFYEKSGTVTNTNRQVQMGRRAVAPPGEAKEDWWIEVELAKRLELDWDYKGPDEIFAEMKLNMRSLDNITWERLENEGAVTYPSLSFDDPGQSIVFGNGFPRGGGKARFAPASVIPPDDVPDANFPMVLTTGRQLEHWHTGSMTRRASVLDAVEPEANCSLNPKTMDLLGVQPGEHVRLSTKRGSITIMARADRAIAEDMVFLPFAYVEAAANILTNPALDPYGKIPEFKFSAVKVESIAN*
>MP0311_megahit_315629_3-449
MPDGQSKAAIEQGQTLKNVVCTSCDGFCPVAVKVDEGQAVKVTTRDHPLLKDVLCMKGAFAPKSFVHPSRLLHPLKRIGSRGEGKWKRVSWEEAMDGIASKLQNVIDKYGPEAFAVGQSGATGLSDGGLARRFMNHIGSPNWISGVAYC
>MP0311_megahit_315895_3-599
GKKLIVMDPRKQGLMRLASHPVVFNAGRDVAMLNAMINVIIEENLYDTQYIQANVDGFQSLAENVRDFTPEAMEEVSGVKAEYIREIARTFATSNNSIIFWGMGISQHVHGTDNARCLIALSLITGQIGRKGTGLHPLRGQNNVQGASDAGLIPITYPDYKSVENSDMRKHYEDAWGRSLDPVKGLTVVEIMNAINDGD
>MP0311_megahit_317366_3-527
MLRKKTNGVAIGSRTSSFIGKAASKIVDRRTFLRSSGLAVGGIAAVTALSGKMVKPALASTAGGNISVKKSVCSHCAVGCTVMAEVQDGVWTGQEPGWDSPINLGAHCAKGASVRETAQGERRLKYPMKLVAGKWQRISWDEAINEIGDKMLDIRKSSGPDSVYWLGSAKHGNEQ
>MP0311_megahit_317819_2-916
GRKGVGVNPLRGQNNVQGAADMGCQPHQGAGYFEVSDEKNQKFYSEKYGVTHPTKAGLKIPQMFDAAIKKDIKGIWIIGEDIVQTDPNSAHVVEAMNSLELLVVQEIFMSETAKLATVVLPGTTFLEKDGTFTNTERRVQRVNRAVPPLPGTKPDGVIVTDMMQKLGFDQPDYDADQMLAEIADIVPFFKGITRERLGKFGLQWPVKEDGTDTQILHTEEFKLGKGRLKSFDWKESTEITNNQKDYPLILTTSRVLQHYNAATMTRRTNNINIVDEDVLLIHPKDAADRDLNTGDIGRLYSGRGE
>MP0311_megahit_317849_212-1042
DQNHARLALSKLQHLVVQDIFFTETAWFADVIFPASAQPEKAGTYTNSNRQVQIGFPVRKTPGEAKQDWKLIVDLAKRCGLNWDYKNVSAVYEEMASTMSSLNNISWQRLEKEGAVCYPVDDETSFGNEILFSEGFPTSNGKAKIVPADLMPPDERPNKKYPFILTTGRLLEHWHTGAMTRRSSMLEAQEPIPTVSMHPYDIRKLGLKRGESVLVETQRGIIEILLREDRDVSKGMLFIPFCFTESPANKLTNPHLDPYGKIPEFKYAAARVYKVN*
>MP0311_megahit_318280_533-901
DKYPFVLTTGRVLEHWHTGAMTRRASMLEAQEPIPVVSMHPRDAKIQGFKKGDWVCVKTRRGEIRLQLKLDRDVSEGMLFMPFCYVEAPANFLTNPQLDPYGKIPEFKFSAAQIIRSKKTAN*
>MP0311_megahit_318410_3-794
AGSNPRYEATILNARIRKAYLNNNTKIISLNNVGDLTYPYQSLDGQTQTLNNILEGNHDISKEIINSKKPIIIIGESILRLKSSDFLFNKMKEFLSKNNKISDEWNSLNILSTDAATVGNFDLGLINNENNLISDLKEHKFDIVYLVGQDNLEFDKKDEFIIYQGSHGDKGAESADIILPGSAYTEQDGYFTNLEGKIQKAYKASYPPGEAKEDWQIINELAEVMNNRKLFNDKDELESSMFNYLNLQKEKQVNDINNSTNEFQ
>MP0311_megahit_318597_3-704
GTYTNTNRQVQIGRNVIEPPKGVKQDWWIIQEIARRIGLDWNYTSPKEIFNEMKLIMPSLNNISWERLEKENYVTYPVKSENLLGEDIIFHDGFPTPNKLGKIMPVDLIYPNDEISSDFPMILSTGRLLEHWHTGTMTRRALVLDELEPVPIIFINEIDSKFYDLDLTREVTIETRRGKIKIKIRHDNDLLPGMLFLPFCFKEAAANILTNSDLDPVGKIPEFKYNAARIYQI*
>MP0311_megahit_320232_65-2119
MPKIIINGKEIEFEKGMTVLQACELADVEIPRFCYHEKLSIAGNCRMCLVELEKSPKPIASCAMPAAEGMNIKTNTSFVEKARKGVMEFLLANHPLDCPVCDQGGECDLQDQSLYYGVDKSRFVENKRDVKEKYMGPLIKTQMTRCIHCTRCVRFATEVAGVPEIGAIGRGENMEITTYLEKSMESELSANVIDLCPVGALTSKPYAFEARPWELKKTESVDVMDAVGSNIRVDTYNWEVKRILPRLNNEINEEWISDKTRYSCDGLLKQRLDVPYIKKNNKLQKSTWDEAINLLVDKIHSVQPNEIAGHIGDMINMENALSFKKFFKTLKSENLEFREKNFYINPDEKMNYIFNSSIAGIEDTDLILLVGTNPRHEASILNARIRKTFVQKKIPIFSIGNPGDLTYEYEIIGDSTEDIKKIVNKEHDFSQKLLSAKKPIIIIGESALELKSGGYIFEEFKRFLIKNNLINENWNGLNILVQNASTVGLLDLKILQDKKEKSSSFFDDLKNRKFKLLYLLGSDNLEFQKNDEFIVYQGSHGDRGAEIADLILPSATYTEQNGLYENLEGRIQECKKASYPIGEALEDWKIFNQIIKKLGSKDYKVNFDELRKEVLETAPNFSSINELPKKSVIKTNNIETSFFSEKIFVRELDYYYTNSISRSSKTMSECRQIRQKIKKDGTNN*
>MP0311_megahit_320546_3-575
AKITGIKKEDIKKLAHEYAKAKRTYIRPNYGLNRHRNGGMMTRTIMLLPAITGAWKYKESGCFVGSIEEMWNVDLQKLQRPDLLDGKNPRSINMVQIGNALNDKKLDPPIKHLFVWNSDVANCTPDSSQVRKGLQRKDLFTVVHDTFWTDSCMYADVVLPADTQLEHTDLHAPYGHYYFSLTQQAIKPLGE
>MP0311_megahit_321003_3-2345
DSSHPAIAVNLDACIQCGLCVRACREVQVNDVIGFSGRGSETKIVFDFDDNLGESTCVGCGECVQACPTGALMPKTVLDENQNFKFEADRKVDSICPYCGVGCQLTYNIKEDKIISVSGRSGPANKGRLCVKGRYGFDYISSAERLKKPLIRLDSSKKTKNVKFDASYILSNFREASWDEALDYASKKLRNIKNTYGPNSLAGFGSAKGSNEEAYLFQKLIRTAFKTNNVDHCTRLCHASSVAALLENIGSGAVTAPFSEAKNAEVIWVIGANPSVNHPVASTFIKNAAKNGSKLFILDPRGQALDRYSEDSINFLPGTDVSLLNGVIHTIINENLYNKEYVKTQTIGFDDLKKSTENYSPENMEKICGISAERIRHLAREYAKSKSIIFWGMGISQHTHGTDNARCLISLALLTGNIGLPGTGLHPLRGQNNVQGASDAGLIPMFYPDYKSVEGNHGATMSDFWHTELDNKKGLTVVEIINAAHDGELKGLYIMGENPAMSDPDQNHARAALANLDFLVVQDIFPTETSSFADVILPASAWPEKDGTVTNTDRKVQIGRKAVPMPGDAKQDWWIIKEIGVRMGLNWNYDSPKEIFNEMKNVMPSLNGITWERLEKENSVTYPCKDEFSEGSELLFKDGFPTPNGKGKMTSTSILPPDETINDEYPLVLTTGRLLEHWHTGSMTRRSNVLDKIEPIPEVHVSPSQLKSVGVEPGDLVYVKTRRGQIKLSVRVDKALQNDVIFIPFCFNEASANILTNSALDPYGKIPELKYCAAKIEASV*
>MP0311_megahit_321391_2-871
KAFVNNNTKIVSLNDVGDLTYDYQYLNGKTKTIKDIFENNDELSKQIIEAKKPIVIFGESFFKVKSANYLFNLSKEFLNKNNKFSNNWNPLNLLSTDASTVGNLDLGIIDKSNKILDELHNNEFEIIFLMGQDNLDFKKKDEFVIYQGSHGDKGAEIADIILPGSAFTEQSGHYTNLEGKLQKAYKASYPPGDAKEDWQIINDLAEVMNNRKLFNDKNELVSSMLNYLKISQDQQSSEIDKINDNDFSDEILQIDFKNYYFSNVIARSSKTMLECNNSKIDFKKTGTEG*
>MP0311_megahit_322263_2-955
CCCDDITLTVDMDKKVVTKAKDACVLGKSWFLNHVIEDKPIARIAGKEVPLDDAIDEAAKILIEAKFPILYGMSDTICEAQRQCVPIMDDCLGTIDTTTSVCHGPSGMAFQGVGEPSMTLGEVKNRADFVMYWGGNPAEAHPRHFARYAVTPEGMFTPNGKDDRTVVICDVRHTKTAGVADIFLQVKPGKDFELLWMLRAACKGVEIPENSKEICGVDKETLEDLFEKMKNCNYGVIFFGMGLTMSRGRHFNSGALMALATDLNEFTHFVAKPARGHGNVTGADNVVAWQTGYPFGVNFSRGHPRFNPGEFTTVDTLT
>MP0311_megahit_324282_103-576
MLRKKTKGVAIGSQTSSFIGKASEKVVDRRAFLKGSGLAVGGLATAAALAGSNVKPAQASYSNSAVSMKKTVCTHCSVGCTVMAEVQNGVWTGQEPGWDSPINLGAHCAKGASVRETASGERRLKYPMKLVGGKWTRMSWDDAINEIGDKMESIRKTS
>MP0311_megahit_328896_337-2370
MIKLKVNDKEIEVEEGLTVLQACEQAGFEIPRFCYHEKLSIAGNCRMCLVEMEKSPKPIASCAMPAAEGMNIKTNTPKVEKSRKGVMEFLLANHPLDCPVCDQGGECDLQDQSMFYGIDKSRFKENKRHVPEKYMGPLIKTQMTRCIHCTRCIRFATEVAGVPELGAIGRGEDMQITTYLEKAMESELSANVIDLCPVGALTSKPYVFEARPWELKKTETIDVMDAVGSNIRVDTYGWEVKRVLPKVNDDINEEWISDKTRYACDGLKNQRLDNPFIKNNGQFQKTSWEDVYSLIKLKINQTTPDKISGFTGDLTNMETQFAAKEFFDKILTSNYLESRSENIFVDTSKRENYIFNSSINSIEESDFILLVGTNPRYEATILNSRIRKSYLNNRAEIYSFGDQGDLTYPYKVINESNKALDNFLSGKGDLYNKFKNSSKPMVILGFSFFLGKSAKYFQEKLNSFQKNYINEEFKDWKIINVLSKDASTVGAFDLDIINTSDGYNKTLEKLNNNEFELIFLFGQDNLNFSKKNEFVVYIGSHGDKGAETADIVLPSPAYTEQNGYYTNLEGKIQKAYKATYPPGSAKEEWLILNELSKLIRNKVLFKDRNYLEDSLKNYLNTKKKHTLQSSENNNFIEEQIKTIQIDYFYSNVIARASKTMSECRNLRLNFKSTGTEG*
>MP0311_megahit_328937_1-600
IFMTETAWHADVILPSSAHAEKTGTYTNTNRQVQLGRQAVPPPGSARQDWWITQAIAQGMGLDWSYLHPRDIFNEMAQVMPSLKNITYERLENENSVTYPCDDPNKPGNEIIFNENFPTANGRGKIVPAKLIPPAELPDDDFPMILTTGRLLEHWHTGSMTRRANVLDHIEPEAIVSMNRWDMKRMTINPGDQVLVKTKR
>MP0311_megahit_331030_2-637
QPKNKYKNFQGNHFWNILNKKKINKSRFLKKNKDYVPNIDQSHPAMTVSLDACIQCGLCIRACRDVQVNDVLGMSGRGADSYPVFDMNNPMGDSSCVGCGECVQACPTGALIETSLLDKNNDQTIFPEKQIKSLCPFCGVGCQTLVSVKDNKIVAVDGQNGPANENRLCVKGRFGFDYINSPQRLTTPLIRISKKTKSWDISIDDKDIYKYF
>MP0311_megahit_332115_262-3021
MATNPKEIADRSFVAIKINGKNYFGNPNETILDVSKRNGIEIPHLCFKEGMRPDGNCRACMVEIEGERVLQPSCVRTISDGMVVNTNNDRVIHSQKLVLELLTSDVSDKIYKKDSELSDWAEKLNIKANRFPTNVQEKHDLTHPAIAVNLDACIQCTRCVRACREEQVNDVIGYANRGFKSEIVFDINDFMGESTCVGCGECVQACPTGALMPSKEVALNIPDKKVESVCPYCGVGCLLTYNVKDEKILFAEGRDGPSNLSRLCVKGRYGFDYIHNDGRLTKPLIRKQGVDKNIDLHSYDFNNINEIFEETTWEHALDVAIEGFKKVKKSKGPSGLAGFGCAKGSNEEAYLFQKLIRTGFDTNNVDHCTRLCHASSVVALLEMVGSGAVSNQVADVTEAEVIIIIGSNPTVNHPVAATFMKNASKEGKTLIVMDPKKTDISRHANYYLQFKPDTDVAMLNAIMKSIIDQDLVDKEFIKTRTKDYDKLRNHLKDYSPKIMSKICGIPEETLNEVARLYASSKGSMIFWGMGVSQHIHGTDNARALISLALMTGQIGKPGTGLHPLRGQNNVQGASDAGLIPMVFPDYQRVDDPKINKFFEDFWGTKLDKKPGLTVVEIMDAIVAKDLTGLYVMGENPAMSDPDLNHARKALSNLEHLVVQDIFVTETAFFADVILPASAFPEKTGSFTNTDRRVQLGRQAVYPPGQAKQDLWIIQQIARGMGLDWNYDGPKDVFEEMTRCMPTIAGITWERLEQEHSVTYPCNTEDDPGQPVIFTEDFPTSDGLATFKVSPFKNADELPDTEFDYILITGRQLEHWHTGSMTRRASMLHQIEPDPFANMCLEDMKKIGVQDGDLITIESRRGKVDVYARRDDGLQLGQIFIPFCYVEAAANVLTNAALDPDAKIPEFKFCAVKIKKTHTN*
>MP0311_megahit_335792_1-840
KPGYRADGNCRACMVEIEGERVLAASCIRKPSDSMKVKTSSEKAKKSRELVFELLLADQPKKEIAHDNNSDFWKWIDKVDVKESRFPKKTSCQADVSHPSMAVNLDACIQCNLCVRACREVQVNDVIGMAYRGENSKIVFDFDDPMGDSTCVACGECVQACPTGALLPSTVTSSDGLIEPDRQVDSICPYCGVGCQLTYKIRKDKLLSVDGRDGPANHNRLCVKGRFGFDYIHHPDRLTRPLIRKAGIAKDPDANYDPATPLKYFREVTWDEALEFAASG
>MP0311_megahit_336292_2-979
MATKQDKISFHKDKFSVNAKKLPAFENHEKQTHKHTTCYMCACRCGIKVTLENNKIRYIQGTPTHPVNKGVLCAKGNAGIMKQISPARLRQPLLRKPGSERGTSEFIPISWDEALDMLTEKLEKIRKTDPKKLAFFTGRDQMQALTGLWAQQFGTVNWAAHGGFCSVNMAAAGLYTTGFSFWEFGDPDWDKTKYFMLWGVAEDHASNPIKIGINKLKERGGKFVAINPVRTGYQSVADEWVPIKPGTDAMLALSLIHVLLKNELFDWEFLVRYTNAHYLVVDTPREKGDGLFYRNKEGVPQSWDLEKETTVNATDAKIKPALLGSY
>MP0311_megahit_336540_3-503
DLVFLIGQDNLKFNKKNEFIIYVGSHGDNGAELADIILPGAAYTEQSGHYTNLEGKLQKAYKASYPPGDAKEDWEIINDLAEFINNRKLFNDKDELESSMFNYLNLKKERQENHYKNKVDLINFEDEILKITYKDYYFSNVIARSSKTMLNCNNSKLEVKRTGTEG*
>MP0311_megahit_338128_3-512
DDLVADAEKGKFKLVFSFGADEISYENFSNCKIVYMGTHGDRGANAADFILPAAAYTEKDAIFINTEGRVQYANKASFPPGEAREDWKIINQFSEVLELKWSFLELYDVRDEMFAKYPHLKEDFNDQNNGFVKIIDNKANEEIEIINKDTRSSQEKKNDTINGNIKSFEE
>MP0311_megahit_344590_132-557
ATNADIVLPGACYTEKNGLYMNTEGRLQETNRAVFPPGDARDNWKIIVEISKRVKKSLNYTNFEDVRAGLRKEYPIFSNINHIESDTFHDLDQLSNRKQKLNGNAFSNTITDYYLTNSIARSSKVMGECSMQKNSIEIKNG*
>MP0311_megahit_344980_2-436
FGTGFPRQNGRARFTPASIIAPDDVPDSEYPMILTTGRQLEHWHTGSMTRRASVLDAVEPEANCSMHPKTLRKLGVKPGGHVRLTTKRGSIVVMARMDRGVSEDMVFLPFAYVEAAANILTNSALDPFGKIPEFKFSAVKANKV*
>MP0311_megahit_345175_426-2126
QDQSMYYGIDKSRFKENKRFVPEKYMGPLIKTQMTRCIHCTRCVRFATEVAGIPELGAIGRGEDMQITTYLEKAMESELSGNVIDLCPVGALTSKPYVFEARPWELKKTETIDVMDAVGSNIRVDTYGWEVKRVLPRINEEINEEWISDKTRYACDGLKSQRLDHPLKKINNEFKKISWKEAYETIAEKIKITSSDKIAGFIGDLTNMETMFVTKEFFEKTIKSKNLEARDDNTYINTEDRTNYLFNSKINGIEEADFILLIGVNPRLEATMLNARIRKNYVANKTEIYSIGDVGDQTYPYKKLSAETKIIKEIYENKSEISKKILDSKKPLVIIGNSALNLKSGKFIFENIKKFLVDNKKITDEWNPLNILPVNASSVGSYDLNLVNNEENLTLKKLQENDFEIVFLIGQDNLKFKKKAEFIVYIGSHGDNGAEIADVILPGATYTEQDGFFTNLEGKLQKAYRASFPPGEAKEDYKILNELSELLKRKKLFQNKDELIDNLLNYLDLNQKKIQSKNFSSVDYIDEKIIINPIDYYYSNVIARASKTMSECRSIKTDLKKTGTEG*
>MP0311_megahit_348143_1-534
KCSNEEAYLFQKLVRVGFGSNNVDHCTRLCHASSVAALMECVNSGAVSAPFMSASDADCIIVIGARPTENHPVAATYLKRAAKRGSKLVVMDPRKQGLTKHATYNLQFKAGTDVAMLNALLFTIVEEKLYDEQYIQGQTEGFEKLQEEIKDFSPEKMEAICGIKAQELREVARLYAKS
>MP0311_megahit_349407_527-2713
DKPMIRKSWIDNGPGTNNNLRGIEPFVAVSWDEAENIVAKELNRVKKNFGNSSIFGGSYGWASAGRFHHAQSQLHRFLNCIGGYTRSKFTYSFAAAEAMVPHILGSYRAYLDTCTSWDSIEENTKLFVCFGGVPIKNGQIAQGGTGSHNQKEKLIRSAKAGIKFINFSPLKSDLLDEVKGKWLPLRPNTDVAIMLGLAHTLYIENLYDEKFIKKYTEGFEIFLPYLLGDLDGVVKDANWASEISEISTDEIISLARDMSSKRTMISVSWSLTRQDHGEQPFWAAIMLASMLGQIGLPGGGFGFGYSATNHIGGQFSIIPGAAFPQSDNKIDNFIPVARISDLLLNPGDTFDFDGQEYVYPDIKLIYWAGGNPFHHHQDINKLLLAWQKPETIICNEWCWNSLAKYSDIILPCTTPLERQDIMLTPRDPYVVSMSKLVEPFKEAKSDFDIFKGIAKKMDIENLFTEGRSEEDWQRWIYQETSVKSKSLKNFDFPSYEEFRKIGWFKVPPPKEYTIMLKDFVKDPMKYPLSTPSGKIEIYSKTVDSFNYDDCPGHPTWLEPCEWLGSKNNNYPLHLISNQPKNKLHSQMDHGGYSKSFKIKDREPIEMNSVDAHSRGINNGDIVKLFNDRGACLAGVNINENIRPGVVQISTGAWYDPEDTKNLNTICKHGNPNVLTKDKGTSKLGQGPIAHSCLIEVELVTDNVSPVTAFDPPVIIRDNKYNSNKYVDK*
>MP0311_megahit_350045_2-868
QDLNTLHQAWKNPDTVIVNEPWWTATAQRADIVFPSTTSYEREDIGKANGGDNYIFYMPKLIDPVGKSKDDYQIFSELSKKLGAYNEFTEDKTAGEWINKLYNEFRSFLNNSDVDCPSLDELKDKNWVKLPTVGKEFAAKPFVDFRESPEQNKLQTVSGKIEIFSEKIESFGYKECPGHPIWVEPDEWLGSPKNTEYPFHIVSPQPNDKLHSQLECAIADVPNERPTPVLININDAKKLKITNGEIIKIFNSRGSCLARSLLTDNIREKVISLPTGAWFETDNHGLEKQ
>MP0311_megahit_350599_2006-4852
MIEFYTPQKDLGTPESAEHEMVSLYIDGKSVEVKKGTSVMRAAAENGVKIPKLCATDSLESFGSCRMCLVEIEGKRGYPASCTTPVEADMKVSTQTNKLESLRKNVMELYISDHPLDCLTCPTNGDCELQDTAGEVGLRSVRYGFEGENHLVADKDESNPYFTFDPSKCIVCSRCVRACEETQGTFALTIDGRGFDSKVSFGDADSFMESDCVSCGACVAACPTATLTENSIIDKGKPEHSVITTCAYCGVGCSFQAEMKGNEVIRMTPNKNGQANEGHACVKGRFAFGYATHKDRIINPMIRESIDLPWKQVSWEEATSFAASKLKLIQKNHGVGSIGAISSSRCTNEEVYLVQKMVRMGFGNNNIDTCARVCHSPTGFGLKTTLGESAGTQTFESVSKADVIIVMGANPTEAHPVFGSRLKRRLRQGAKLIVIDPRKIELVNAPHIKAEHHLPVRPGTNVTVLNSMAHVILTENLHSEDYILERCDQNEFNEWVSFISESRHSPEETESQSGVPADELRSAARLYANGGNGAIFYGLGVTEHSQGSTAVMAIANLAMLTGNLGREGVGVNPLRGQNNVQGSCDMGSFPHELPGYRHISIDESREIFETEWGVNLDSEPGLRIPNMFDSAIEGQFKGLYCQGEDIAQSDPNTQHVEMALKSLDCLIVQDIFLNETAKFAHVFLPGASFLEKDGTFTNAERRISRVRQAIPPLSGKADWEATLALANELGCDMSYDHPSEIMDEISRLTPTFNGVSYEKLDELGSIQWPCNETVPEGTPIMHVDTFVKGKGSFALTEYIASEEKANRRFPLLLTTGRILSQYNVGAQTRRTKNVSWHEEDTLEIHPHDAEDRGIRHGDWVGIKSRVGETVLHAKITSKVKPGVVYTTFHHPVSGANVITTDNSDWATNCPEYKVTAVQVSKVSAPSNWQIQQKKFDAKQKDFLSEAKV*
>MP0311_megahit_353989_1-501
ESYIHSKYIVIWACNSVSTNLHHWTIIQEAKKRGAKIVVIDSYKSRTAKQADWHIEPIPGSDGALAVAMINHIIYNDLTDMDYINNHTNGFEELKEHVKDKDPKWASKITGISEEDIKKLAQEIATVQPVGIRIGVALERHYGGGQTIRAVTCIPALTGAWKHVGGG
>MP0311_megahit_355131_1-657
SSGYLFEGMKKFLSENNKINDDWNALNVLSNNASTVGAYDLDILDNETIDNVLSNQFELVFLFGQDNLNIKKKNEFIVYIGTHGDRGAEMADLILPSAAYTEQDGYYTNLEGNLQLAFKASYPPGEAKEDWEIINEVSKKLKGKSLYTNKQELIDNLLNYLNQKTKKNGETVKNDFIKEEIFVDKIDYYFTNVIARSSKTMAECRNLKLVSLKTGTDG*
>MP0311_megahit_357716_3-1712
SYRAYLDTCTSWESIKKNTEVFLCFGGIPIKNGQISQGGTGHHYQKENLIESANSGIEFINVSPLKSDLINEVSGEWIAARPNTDTALMLGMAHTIYSEGHSDTNFLNKYTEGFDKFLPYLLGKNDGVVKNAEWASNICEISASKIKELAIKIVKKRSMISISWSLTRQDHGEQPFWMAIMLASMIGQIGLPGGGFGFGYSATNFIGGQFKVLPGAAFPQTENKIENFIPVARISDLLLNPGKKFDFNGNSYVYPDTKIVYWAGGNPFHHHQDLNRLIKAWEKPDTIISNEWCWNTLAKRSDIVLPCTTPLERTDIMMTPRDPFVVSMDKIIEPYGQSKNDFEIFANIAKKIGIEEKFTEGKSQDEWQEWIYKQTFDRAAAANIEIPKYEKFREQKWFKISDPTEPTIMLKDFREDPKKNPLNTPSGKIEIFSKTVADFNYDDCPGHPVWFEPCEWLGKVNKKYPLHLISNQPKNKLHSQMDHGKYSKSFKINEREPLEINPIDAKKRNLKNGDVVKMFNDRGSCLAGIKITDDVMQGVVQMSTGAWYDPENPTQDGSMCKHGNPNVLTP
>MP0311_megahit_358151_2-1066
KRVLPRINEDINEEWISDKTRYACDGLKNQRLDTPYVKINGKFQPSNWKNVYEKITNKIKQTDPENIAGFLGDLTNMETMFSAKEFFEKILNSKHLESRSEETFTDISNRENYIFNSTINGIEESDFILLIGTNPRLESTILNSRIRKGYLNTKMKIFSFGDVGDLTYPYEVLENSTNNFDNFLNNKVLSSEFAKSKTPMLIFGKSFFKLKSSKYLFHKTKKFINENIKNYQKNWNPLNIISRDASTVGGFDLNLISSEDGYNNTLQNLNNNKFQIVFLFGQDNLKFNKKNEFIIYIGSHGDRGAEIADIILPSPAYTEQDGYYTNLEGKIQKAYKATYPPGEAKEEWEILNEIS
>MP0311_megahit_358191_3-878
PSSRPGASKEIPVDSIFHDDSHPSIAVNLDACISCGLCERACKEIQVNDVIGMGNRGESSKPIFDLEDPMGLSSCVACGECVQACPTGALMEKSLLNKDSTKREIYPDKVVDSVCPFCGVGCQTSVSIKGNDIVKVDGRQGPANRGKLCVKGRFGMDYVMSPERLTKPLIRLQTAKKYPEANLNFNDIHKTFREATWEEALQVAADGFLRILKKYGGDFLCGFGSAKGTNEEAYLFQKFIRQAFGTNNVDHCTRLCHASSVAALMEGIGSGAVSAPFTAADDSDCIMVIGAR
>MP0311_megahit_360453_2-571
HPDRLKTPLIKRNGKFEEASWDEAYDFIKKEMNRITKENGPDAFAGISSARCTNEENYVFQKMIRAAVGTNSVDCCARICHSPTAWGMQQTFGTGAATNSTEDIYHADLFLVIGANPTNAHPVTGAKIKQQVMKGKKLIVLDPVTTELAKLADYHIKLRPGTNVAVLNMMLHFIIKSKLYNADFVRDRTE
>MP0311_megahit_360673_2-928
MSDNIKFKIDGNEYVANNDESIWDVAKKNNIDIPHLCYSPEPGYRADGNCRACMVEIKGERTLAASCIRKPTEGMEVTVNSSRAEKSRSMVFELLVSDQPEKNNSPDPESKFWNWSEKLGVSDSRFPSKDKIELDRSHKAMSVNLDACINCNLCVRACREVQVNDVIGMAYRGSTAKVIFDLDDPMGNSTCVACGECVQACPTGALMESSLVDNEGKRDSYSDKVVESVCPYCGVGCQTEVHVKDDKILYVDGKNGPANENRLCVKGRFGFDYINHDGRLTKPLVRKAGVKKDPNLEIKDADIYDYFEE
>MP0311_megahit_362652_1-456
MKLISTSACPHDCPSTCTLDIEHDDNSIFKINGNKENSYTKGVICSKVSRYRERTHNKNRLLYPLKRVGEKGSNKFQRISWDEALTIVSKKLLKIKNDYGSESIWPYYYAGTMGLLQRDSINRFRHEFDFSGQYSTICNTLPQAGWMAGVGS
>MP0311_megahit_362878_3-1640
GPFIKTEMTRCIHCTRCVRFSSEISGNDEIGSVGRGRDMEITTYLNQAVESELSGNVIDLCPVGALTSKPYAFSARPWELKKTETIDVMDAMGSNIRIDSKGLRVMRVLPRLNDDINEEWITDKTRFFCDGLSLQRIDKPYQRINGVLEKTSWKNALELASDTLKKTNPDKIAAITGDLIDIEAIYSLKKLIDFKNIKNIDCRQDGSTISGSPERWLFNSTFNGVEDSDGCLIIGCDLRKEAPLLNSRILRKSRNSNYKIGVIGFKNDLTFDYNFLGEKPTIVEDILGNNSDFCSDLKSMKKPIMIIGQGALIGKEAENFLNICIEIAHKFNFVTNEWNGFNVLHSSASRAGAMSVGFLPKKNGMSTDGIRESYNNNELEVLYLLGADEISLKRNDNCFVIYQGHHGDAGAQIADVIFPATAFCEQDGLYMNTEGRVQESNRSTYPLGEAKSNWEIIYLLAKCLGYEFDFDSLSSLRDKLYTDFPFMDPLKEFVPLSFPDRSKYKKLNGHKFEQLIDNYWRTNSIARASSNLSKRDSYKSIDLKR*
>MP0311_megahit_364536_3-545
NCELQTVANDLGVSDHRYNSPKQHKGIPRDTSHDYMRMNLDNCINCGRCVRACDEIQGSFVLTMSGRGFESRITTDNDMMFGDSSCVSCGACAHTCPTDAISDVFQSKSAAVDKKVRTTCSYCGVGCNLEASIKDDKVVAIDTPKQTEVNAGHTCIKGRYAFSFYDHPDRLKTPLIKRNGK
>MP0311_megahit_364826_3-557
AMSDPDQNHARAALAKLDHLVVQDIFMTETAWHADVILPSSAHAEKTGTYTNTNRQVQLGRQAVPPPGSARQDWWITQAIAQGMGLDWSYLHPRDIFNEMAQVMPSLKNITYERLENENSVTYPCDDPNKPGNEIIFNENFPTANGRGKIVPAKLIPPAELPDDDFPMILTTGRLLEHWHTGSMT
>MP0311_megahit_367694_1-1221
KTRLTSSHWGTYRVQTENGRITDLINFECDSDPSPIGKGIIDTHDDKSRISSPMIRKSWLEKGAKSDKNLRGKDPFVRVEWDEASEIVANELKRIIETYGNEGIFGGSYGWASAGRFHHAQSQLHRFLNCIGGYTSSKYTYSFAAAEAVVPHILGSFRDFLDTCTSWESINKNTTLFVCFGGIPLKNGQISQGGTGNHYQKQHLNDAINSGIKFINISPIREDLISESSFDWHPIKPNTDTALMIGLAHTLFKTNLYDKAFIDKYTKGFEKFVPYLLGVDDGVVKSASWASKITGLKESNIVSLAKEMAKNRTMISLSWSLTRQEHGEQPMWAGIMLASMLGQIGLPGGGFGFGYSATNYIGGNFTVIPCKSLPQGKNKVGAFIPVARITDMLLHPGEKFKFNGGDY
>MP0311_megahit_368503_662-1849
MSLDNPTTGEKILFTLDGKGVEASEGETIWQVAKRYGVTIPHLCWKDAPGYRADGNCRACMVEIEGERVLAASCVRMPSEGMSVISQGERVNSNRKIVFDLLASDMPIKEQSPDPEAHFWTQAKNADFDSPSFPSSKPGAKNEIPVDSIFRDASHPSIAVNLDACIACGLCERACKEVQVNDVIGMAKRGIDTVPVFDIEDPMGASSCVACGECVQACPTGALMEKSLMNAESTKRIAYPEKKIESVCPFCGVGCRTEVSVKENRIIKVDGIQGPANRGKLCVKGRFGMDYVMHPERLTKPLIRRPGIEKEPDCAYDFSDINKIFREATWEEALELAASKFLKILEQKGGQALSGFGSAKGTNEEAYLFQKFIRQGFGTNNVDHCTRLCHASSVAA
>MP0311_megahit_368544_2-958
DLDREKGLTVVEITDAMYARKIKGAYIMGENPAMSDPDQNHTREALSRLEHLVVQDIFLTETAAFADVILPATAFPEKDGTFTNTDRRVQLGRRAVPAPGEAKQDWWIIQEIAQRMGLSWNYTEPKDIFAEMRQVMPSLTGITWDRLERESAVTYPCEDEFSEGQSVIFADGYPTESGRGKLVPCDILPPNEVPDSKFPLVLTTGRLLEHWHTGSMTRRATVLDRIEPEAFAHINPDDLTQWNLVPGEEIRVETRRGSIELFARSDADVPTGVVFVPFCYSEAAVNFLTNSALDPFGKIPELKFSAARLEKVAQKSAS*
>MP0311_megahit_368885_1-2664
MSSEKRKIAYIDGKPYEIGANHTSILKFVKSYVGEKKVPTLCDDPNLAPYGACRVCSVEVALEKDGPTKVVASCHTPVAENQHIFTSNENLQNLRKNIVELVLTDHPMECNTCEVNNNCELQTVANDLGISDHRYNSPKQHKGIPRDTSHDYMRMNLDNCINCGRCVRACDEIQGSFVLTMSGRGFESRITTDNDMMFGDSSCVSCGACAHTCPTDAISDVFQSKSAAVDKKVRTTCSYCGVGCNLEASIKNDKVVAIDTPKQTEVNAGHTCIKGRYAFGFYDHPDRLKTPLIKRNGKFHEASWDEAYDFIKKEMQRIVKDHGPDAFAGISSARCTNEENYVFQKMIRAAVGTNSVDCCARICHSPTAWGMQQTFGTGAATNSTEDIYHADLFLVIGANPTNAHPVTGAKIKQQVMKGKKLIVLDPITTEIAKLADYHIKLRPGTNVAVLNMMLHFIVKSKLYNEDFIRDRTEGFDNFLKEIERQDVDHLAKVAGVDKQLVKEAAIAYATAKNSMEFHGLGVTEHEQGSKTVMLIADLAMITGNIGRKGVGVNPLRGQNNVQGAADMGCQPHQGAGYFEVADEKNQKFYSEKYGVTHPTKAGLKIPQMFDAAIKKEIKGIWIIGEDIVQTDPNSAHVVEAMNSLELLVVQEIFMSETAKLATVVLPGTTFLEKDGTFTNTERRVQRVNRAVPPLPGTKPDGVIVTDMMQKLGFDQPDYDADQVLAEIADIVPFFKGITRERLGKFGLQWPVKEDGTDTQILHTEEFKLGKGRLKSFDWKESTEIKNNQKDYPLILTTSRVLQHYNAATMTRRTNNINIVDEDVLLIHPKDAADRDLNTGDIGRLYSGRGEVALKVEVTDKVKEGIVFTTFHFPEHMVNMVTGHGKDEE
>MP0311_megahit_369870_3-2108
HQARICHSTTVAGVANTWGYGAMTNSFNDIHNSKAIFVIGGNPAEAHPVSLVHLMKAKEQNNAPLIVADPRFTRTAAHADEYIRFRPGSDVALIWGILYHIFENGWEDKEFIRQRVWGMDQIREEVARWTPEETERVTGVPGSQLKRVAKVMANNRPGTFIWCMGGTQHTTGNNNTRAYCVFQLALGNMGVTGGGTNIFRGHCNVQGATDFCVLSHSLPGYYGLSGGAWAHWSRVWGEDLDWLKGRFDKIKGKDGKEKSLMNLKGFPVSRWIDGVLEDKENMDQPDNLRAMVFWGHAPNSQTRLPDMKKAMEKLDLMVVIDPYPTMSAVLSDRTDGVYLLPACTQFETYGSITASNRTIQWREKIIEPSFDSLPDHTIIYKFAKKLGFADRMFRNIKVENDEPLIEDVTREWNSGMWTIGYTGQSPERLKAHMKYQHTFDKTTLQAVGGPLDGEYYGMPWPCWGTPEMKHPGTPNLYDTSKPVAEGGLCFRARFGVERDGENLLAEGSYPVGSEIKDGYPQFTMGMLKDLGWDKDLTTDERNFIEGLAGDKTNWKTDLTGGIQRVAIKHGCAPFGNAKARAVVWTFPDPVPIHREPLYTNRRDLVADYPTYEDRHAYRLPTMYKSIQDVDHSKNFPMILTSGRLVEYEGGGDETRSNPWLAELQQDMFVEINPRDANTIGIRDGDMVWVRTPEGASIKVMSM
>MP0311_megahit_370902_1-657
GRKGVGVNPLRGQNNVQGAADMGCQPHQGAGYFPVADEKHQEFYTEKYGVTHPTKPGLKIPQMFEAAINKELKGLWIIGEDIVQTDPNSAHVIEAMNSLELLVVQEIFMSETAKLATVVLPGTTFLEKDGTFTNTERRIQRVNRAVPPLPGTKPDGLIVTEMMQKLGFDQPTYDADQVLAEIADIVPFFKGVTRERLGKFGLQWPVQEDGTDTKILHTE
>MP0311_megahit_371346_88-1050
IVGKSSPIQNMEPVSKLINHLNENSNLKILNCFAKGNTFGALQNLDLVKGINDFVDEFDSSRKNLIFTIGSNPVNNSIYSQKIKSHLISADYVVALDLFKNETTELADIILPTTSFTEKEGTFTNLEMRTLMQNKILPAPGSSLNEWEYWAMLLGKVGLEQSYDSEIQLNSLLCEGYTNKDNLPSFDNLNKPSNLDGIMNSKPIKIETKNNRLENLEILFVHRLYGDTSSQINSPSISMLGSERFIEMNSATFYGSYMLISNVVTLSQDDNSIQVNVNINDSLPDNLLVIPINRRGFQNLDPEKKVELEVARSREQLSVS*
>MP0311_megahit_372221_178-1185
MDKEVYANESLVKVSKTTCYMCACRCGIDVHIKDNEVVHIEGNRDHPVNKGVLCAKGASGIFQHKAASRLKKPLRRVGERGEGKFEEISWDEALKIAVEWLSPIRKKSPEKLVFYTGRDQSQSFTGWWAQKFGTPNYAAHGGFCSVNMAAAGIYTMGGSFWEFGSPDWDKTELMLLFGVAEDHDSNPIKRGLGKLKNRGAKVIAINPVRTGYNSVADQWLGIRPGTDGLLVLSIVHTLLKKKKIDLDYLQSFTNSPFLVRITSTNDSKGLFLKDKEGCPLVIDHFSGELKRFSDKGVRPSLTKSYSNEDGSYKTVFSLLTEKYLDNAYSPKLVAPQ
>MP0311_megahit_372593_1236-2633
DAALALGMMHLIVKNRKHDLKFLKKHTTGHEGFIKNILPKYSPEKVSRITGLKKEIIMQLAKEYSTTKKTYIRPNYGLNRHRNGGMMVRAIMLLPAITGAWRNKSSGVFVGSIEEMWNVDLNKLQRPDLLKDKNPRSINMIKIGQALNDKKLNPPIKSLFVWNSDVANCAPDTINVRKGLKRQDLFTTVHETFWTDSCNYADVVLPADTALEHLDLNAPYGHYYFSLSQPAIKPLGESKSNQDLFRELAKYMGYKDKCFKQSDESMIKDMIDPKHNPLFTGITYEKLKKRGWMKGNVAHKRRDYLKNGWPTKDGKIQIYSEDTKKLGLGAYPNHIEEFKDKKLKKKYPIQILSPATHQFIGNSFVPVERLRNMASRPTIEISKKDADKRKIKDGDLCKIYNDVGETYAHAVVMDTMLEGVASTQKQYRGSLVKNGVNANALNTQDVTDMGEGPIFYTVLAQIKKV*
>MP0311_megahit_372791_1-753
PTENHPVAATFFKNAAKKGSKLIVMDPRGHSLKKHATHMLQFKPGSDVALLNSIMNVIVEENLFNSQYIKKQTEGFDKLRKHLMNYSPDIMENETGIDPELIREVARLYANTNKGIIFWGMGISQHTHGTDNARCLISLALMTGNVGKRGSGLHPLRGQNNVQGASDAGLIPMMYPDYQLVDKDNNKDFFEKLWKTPLDDKKGLTVVEIMDAIHENTIKGMYILGENPAMSDPDLNHAREALQMLEHLVVQ
>MP0311_megahit_373161_1-648
NFLLNNNKFTDDWSPFNFLPSDAATVGSLDLDIIDPSNELIKKLNENQFDLVFLIGQDNLKFNKKNEFVIYVGSHGDNGAELADIILPGAAYTEQSGHYTNLEGKVQKAYKASYPPGDAKEDWEIINDLAEFMNNRKLFNDKDELESSMFNYLNLKKEKQENLSNTKVDLINFEDEILKITYKDYYFSNVIARSSKTMLNCNNSKLEVKRTGTEG*
>MP0311_megahit_374158_1-669
TMVNARIRKAFLNNGTKIISLNNIGDLTYPYESLDGNTQTLKDIFDNNNEISKKIINSKKPLIIIGESFLRINSAEYLFNSLKNFLLKNVKITNDWNPLNILSVDAGTVGNLDLDIIDKNNILLDEVKKNKFKVIYLLGQDNLDFIKKDEFIIYQGSHGDRGAEVADIILPGAAYTEQSGHYTNLEGKIQKAYKASYPPGDAKEDWQIINDLAEVMNNRKLFN
>MP0311_megahit_374216_1-336
TGRLLEHWHTGSMTMRSKVLNHIEPEPYVHISKNDMKKNNFTQNELINLSTRRGEVKVKVRTDKMIPDGMVFLPFCYENAPANLLTNQALDPDGKIPELKYCAAKIDKVSA*
>MP0311_megahit_374730_2-568
YIQGQTEGFEKLQEEIKDFSPEKMEAICGIKAQELREVARLYAKSERSIIFWGMGVSQHVHGTDNARCLIALALTTGQIGREGTGLHPLRGQNNVQGASDAGLIPMVFPDYQSVEDGSIHQKYENFWKTGLDDKKGLTVVEVINKILEDEIKGMYIMGENPAMSDPDQNHARAALAKLDHLVVQDIFMT
>MP0311_megahit_374801_3257-5569
MVPKLLDANRFELLRTRGTVSREPCAQPPIKEERLRIGKTKKTAAGIVGVQKSFSIGLQEAGMKRTLQSMLAVNRFDGYDCPGCAWPDPDDHRSSFEFCENGAKAFATEATKKRVTPEKMREISVTSLSKLSDMELDKMGRITNPLFLKEGEDTYEEIDWGSAFKIIASKINGSDDPDENVLYTSGRASNEAAFLWGVLARQIGTNNLPDCSNMCHESSGVALSESIGIEKGTVKLSCFEKADLILVIGQNPGTNHPRMLTALAACKENGGSVVSINPLEETAMKRFKHPQNPLHLIGRGVQIADEHLPVRIGGDAALLQGFAKTILSQGGADLDFISANTLGFEDWKKHIESTDWEKIVEQSGISRDRIEKTGNAIAKSERMIVCWAMGLTQHENSVAVIQEVSNLLLAGGHFGKPGAGACPVRGHSNVQGDRTVGVNHHPTEDFISSCESETGINMPRKKGYDVVEFIHAALQGRVRTFMALGGNLVSAMSDTERVAKAISNIDLTVQISTKLNRSHLITGKEALILPCLGRTEIDPAGFVSVENSMGLVHSSEGSLKPASKNLLSEPEIISRIGKELYPEGPMDWNLYGDHGNTRDLISRCIPGFEDYNTRVRAKGGFYLPNGPRDGPNWNTSSGKAHFFCHNLPERSLEDGRFILMTVRSHDQYNTTIYGMDDRYRGIYNARRVVMMNKDDMKDMGASAGQEVDLTSHWEGREIHSERWKVVPYDIPRGNLCSYFPEANVLVPLESTANGSNTPTSKWIEVSVSTR*
>MP0311_megahit_380610_2-706
VNLDACIACGLCERACKEVQVNDVIGMAKRGIDTVPVFDIEDPMGASSCVACGECVQACPTGALMEKSLMNADSTKRIAYPEKKIESVCPFCGVGCRTEVSVKDNRIIKVDGIQGPANRGKLCVKGRFGMDYVMHPERLTKPLIRRAGVEKEAGCAYDFSDINKIFREATWEEALDLAASKFLKILDQKGGKALSGFGSAKGTNEEAYLFQKFIRQGFGTNNVDHCTRLCHASSV
>MP0311_megahit_384026_4484-6814
MTDQIKINVNGSEINSKPDQLIIEACEDSGIHIPRFCWHKRMDPVGMCRMCLVEIETPRGKALVPSCTTKVSEDLVVETESEVVKKAQEGVLEFLLINHPLDCPVCDKAGECPLQDQTMAYGPGESRFVEDKRHFEKPIPISEIILLDRERCILCARCTRFSDEISGDPLIEFIQRGNKTQVNTFPDEPFRSYFSGNTVQICPVGALTSTSYRFKARPWDLKKVSSTSNCSSVGCSIELNVSQNKMLRILGEDNEFTNQGWLSDKGRYNFEYLHSEKRIEEPLIVKNSSKKQNINEAMDLISNEILKGGDPNISFIVGHNSTNEEYFALNNFAENLKKVENTFGNIDIYLSDDYLYTGFFNGDHSLAEIKDLDSADTIVLWAQDIKDNLPTLYLRIKQAVRNGKKLLIFGHTNTAIKDIAEEYFGGDIISNNFEFNVNISDIPNFSRHLDGKEVIAIVGKASPLQNTNPISELIEYLEANSNLKILNCFSKGNTFGALQNLNLVKGLNEFVNEFDISKRNIVFTIGANPVNNSIYSQKIKDSLVNADFVVSMDLFKNETTELSDIILPTTSLGEKEGTFTNLEMRTLMQNKILPPPGSSLNEWEYLLTLSKKINLEQVYDSETQLNALLCKDYLDEDNIPSFDNLNKPSNLNGVLNSKTININIENVDSTNLEILFVHRLYGDSSTQINSPSISMLSSERFIEMNSATYFGSYMLYSDVVTLIQGEISVQVNVNINDNLPDNLLVVPINRRGFQNINPEKKVELEVAKSREQLNVS*
>MP0311_megahit_385339_1-930
PHVGEAARDGCELMILWATNLVSTGVHSIPFIREAKERGMKLVVVDPRKTRTTMFADVHIQPKPGTDAFLANAMIKVIVDNNLHDVDFLNEQTHGWEEFVEKVLPDYTLEEAEKITGVKAKDIEDLAIEYAKTKKSYIRANYGLNRHQNSGQMCRAVLILPCFNGSWREEKCGGVAFGQLEEMWLRFDLGKLHRPDLGNRAEKRIVNMVQIGRALADNIGDDGAQLDPPIKTLFVYNSDIANCTPNSGNVRKGMMRDDLFITVHETFWTDSCMYADIILPADTALERTDCHWAYGSWFLGINKPVIEPLG
>MP0311_megahit_386086_2-1369
GTNSTNEDYVAFNEFAKNFPATNQTFYLNDDYLYAGFFEKDINRATIDDLNNSEAIVIWSEDLKENLPVLYLRVRQAVKNGAKLIVFGHSNSTLKDIADFYYSEEIVSENFEIIKDISKLKGIKEHVKDKNVTAIIGKSTPYQIDENLDKLVSYLVENSNSKIMNAFSSGNTFGAINNLDNVKNLRDFTKNVSSENTDLLFVIGSDPIGRSVFSNEIHRIIEDIDNVVCLDLFLHETSELGNYIIPTSSTLGEKEGTFTNIEFRTSRIDKLVPSPGQSLSDWEFISGLSNFCNFNNNIDSLDGLNELAYQDFDNQDSPSFKNLDKPSNFDGIINDYQPNISTMPNETITSQYFVGKKLYGDNITIRYSDSISLLGAKQFIEASESTIEKLNLSSGECTLEQNGHKVSANYVVNNKLADGVIFIPQNRRNFNRFDFSETIEISPNQSKEALNVNWVN
>MP0311_megahit_386890_3-593
EAYLFQKFIRQGFGTNNVDHCTRLCHASSVAALMEGIGSGAVSAPFTAADDSDCIMIIGARPEQNHPVAATYFKQAAKNGKKLIVMDPRKQGLMRLASHPVVFNAGRDVAMLNAMINVIIEENLYDTQYIQANVDGFQSLAENVKDFTPEAMEEVSGVKAEYIREIARTYATSNNSIIFWGMGISQHVHGTDNARCL
>MP0311_megahit_388093_3-524
GLNWKYKHPKEIYKEMSLTMPSLNNISWERLENESSVTYPSKSPTTPGEEIVFGDKFPNENGKGKFVPASVTAPDEIPDKEFAMILTTGRQLEHWHTGAMTRKASNLDAIEPEPSVSISPKDIIKNNMKAGDKIKVTTRRGSIDIRVRQDRAIPDGVIFIPFCYNESAANLLTN
>MP0311_megahit_389260_3-923
CSVEVALEKDGPTKVVASCHTPVGENQHIFTSNEGLQNLRKNIVELVLTDHPMNCDTCEVDKNCELQTVANDLGISDHRYNNPKQHKGTPKDTSHSYMRMNLDNCINCGRCVRACDEIQGSFVLTMSGRGFESRITTDNDMLFGDSSCVSCGACAHTCPTDAISDVFQSKSVKVDKKVRTTCSYCGVGCNLETSVKDGKVVAIDTPKETEVNAGHTCIKGRYAFGFYDHPDRLRSPLIKRNGKFEEASWDDAYEYIKQKLEKIKNESGPDAIAGISSARCTNEENYVFQKMIRAAIGTNNIDCCARI
>MP0311_megahit_389293_1-504
KYVNGVDGPANKNRLCVKGRFGFDYVNNPERLTKPLIRIKDKPKDLHPSINFSNIHEYFREASWDEALDYAAQGFLKLNKQRNGNSNLAGFGSAKCSNEEAYLFQKLIRTGFNTNNVDHCTRLCHASSVAALLETIGSGAVTAPFYEVEHSDVIIVIGANPTENHPVA
>MP0311_megahit_389810_3-563
ISSARCTNEENYVFQKMIRAAIGTNNIDCCARICHSPTAWGMQQTFGTGAATNSTEDIYHADLFLVIGANPTNAHPVTGAKIKQQVMKGKKLIVLDPITTDIAKLADYHIRLRPGTNVAVLNMMLYYIVKGNLLNKDFVENRTEGFDEFLNHINGLDIDHLASVAGVDKQLVKEAAIAYATAKNSME
>MP0311_megahit_391101_86-1528
KIKGIDETDCILMIGTNTREEAAIINSRIRKRVISSNIPVALIGKNVDLTYKYNHLGDDINILIDLLNEKNSFYKKLTNASKPMIIIGQSVLNRDDSLQIYSLLETFTDKFNLIQEDWNGFNVLQLAAARAGILEMGLIQKNKSVDDLVADAEKGKFKLVISFGADEISYEKFSNCKIVYMGTHGDRGANAADFILPAAAYTEKDAIFINTEGRVQYANKASFPPGEAREDWKIINQFSEVLELKWSFLELYDVRDEMFAKFPQLKEDFNDQNNGFVKIIDNKGNEEIEIINKDTRSSQEKKNDTINGNIKSFEENSAKKIFNTAWTDLNDRQREYLRKYNYPETWSEFTEHYGFKVVNDIKKKNNVVLPYEDQYANSIGKAWNDLTYNQKKWAYTKRNKNNLIGLADDANFSPDGIVVLNDNQEAYYAQPKEINFKIKNLSFSIEDFYINDSITRHSSTMAECSRARSEVRSSVTEKAS*
>MP0311_megahit_391363_159-1547
KKTETIDVMDAVGSNIRVDTYDWEVKRVLPIINEDINEEWISDKTRYACDGLLNQRLDTPYIKYNNKFEKASWGEVYKIIKSKIENTNNKKICGFVGDLCNMEASFIFKEFLDRTINTRNYESRSIKTFIDSSIRENYIFNSKINGIEEADLILMIGTNPRYEATMINARIRKAFLNNNTKIISLNNVGDLTYPYESLDGNSQTVKDIFKNNNELSKKIINSKKPLIIIGESFLRIRSAEYLFNSLKDFLKKNEKISSEWNPLNVLSVDAGTVGNLDLDIIDRNNKLIDEVKENKFEIIYLFGQDNLDFKKKDEFIIYQGSHGDRGAEIADIILPGAAYTEQSGHYTNLEGKIQKAYKASYPPGDAKEDWQIINDLAEVMNNRKLFNDKEELESSMFNYLKLKQEQKNSNFIEKIEQKTFENENIKVEFKDYYFSNVVARASKTMFECNNSKLVLKKTGTEG*
>MP0311_megahit_391828_3-1343
EELVGWEHDKDPSPIAQGIVDVLDGPTRIDKPMVRKSWLERGPGANNNLRGVEPFIAVSWDRAEELVANEINRVKEKHGNSSIFGGSYGWASAGRFHHAQSQLHRFLNCVGGYTRSKFTYSFAAAEAMVPHILGSYRAYLDTCTSWESIKKNTEIFICFGGVPIKNGQISQGGTGHHYQKENLIESAKSGIEFINISPLKSDLINEVNGEWIAARPNTDTALMLGLAHTIYSEGLCDTDFLNKYTEGFDKFLPYLLGKNDGIEKSAEWASAICNISVSKIKEIATKISKKRSMISVSWSLTRQDHGEQPFWMAIMLASMIGQIGLPGGGFGFGYSATNFIGGQFKVLPGAAFPQTENEIENFIPVARISDLLLNPGKKFDFNGKSYVYPDTKIVYWAGGNPFHHHQDLNRLIKAWEKPDTIISNEWCWNTLAKRSDIVLPCTTPLER
>MP0311_megahit_394130_1-2643
MKKVKFFIDDIPVEGSQDESIWTVAKRYGTTLPHLCYSDKPGYRADGNCRACMVSVEGERVLAASCIRTPSEGMKVYTKDERSSKSREMVIELLVTDQPKKEICHDPDSHFWQMADKVNVKKSRFDKRNPETIPEADNSHVAMSVNLDACINCNLCVRACREVQVNDVIGMGNRGHTSQVIFDFNDPMGDSTCVSCGECVQACPTGALMESNLLDEKGKKVVKPDRKVDSLCPYCGVGCQLTYNIKGEKIVSVDGRDGPANNNRLCVKGRFGFDYIHNPERLTKPLIRKDGIPKDPKERIDPLNPLSHFREATWDEALDLAASKLLKIRDSKNGKKALAGFGCAKGSNEEAYLFQKLVRTGFHNNNVDHCTRMCHASSVAALMEAIGTGAVTAPVSEVKNAEVAILIGCRPTQNHPVAATFIKNAVKNNGLKLIILDPRKQDLTRIAEKSLQFKPGADVALLNAMLNTIIEEGLVDRQYIEKNTDGYLELKKHVKDFTPEEMTNICGIEPDEIRETARLFANAKSAMIFWGMGISQHIHGTDNSRCLISLALTTGNVGRPGTGLHPLRGQNNVQGASDVGLIPMVLPNYLPIADENNVKFFENYWNCEIDPDPGLTVVEIMESIYNKNIKGLYVMGENPAMSDPNANHAREALSKLDTLIVQDIFLTETAYLADIVLPASAFPEKTGTFTNTDRRVQLARKAVNPPGDSKQDLWIIQELAKRMGLDWNYNGPDEVYDELSGCMESMKNISWERLVNEGAVTYPCDDKDKPGNEVIFGEGFPTANKKGRLVPAKLISPDETPDKNFPLVLTTGRLLEHWHTGSMTARSKVLNTLEPQPYVHVSRNDMKKNNFSQDETVELSTRRGKVNVKVRFDKMIPDGMV
>MP0311_megahit_395957_3-710
QNNVQGASDVGLIPMVFPDYQPISDPKNVKFFEDYWNTKLDPNPGLTVVEIMEAIYKKEILGLYVMGENPAMSDPNANHAREALARLDTLIVQDIFLTETAYLADIVLPASAFPEKTGTFTNTDRRVQLGRKAVNPPGDAKQDWWIIQELANRLDLKWDYTGPDEIYDELRNCMDSIKNISWERLVREDCVTYPCDGEDKPGNEVIFGEGFPTKSKKGKLVPAKLVSPDETPDKNY
>MP0311_megahit_399632_1-861
WNSLAKYSDIILPCTTPLERQDIMLTPRDPYVISMSKLVEPFKEAKSDFDIFKGIAKKLDVENLFTEGRDEEDWQKWIYQETSVKSKSLKNIDFPSYQEFRKIGWFKVPPPKENTIMLKDFREDPTKFPLSTPSGKIEIYSKTVDSFNYDDCPGHPTWLEPCEWLGSKNKNYPLHLISNQPKNKLHSQMDHGGYSKSFKIKDREPIEMNSVDASSRGINEGDIVKLFNDRGACLAGVNINDNIRPGVVQISTGAWYDPEDSKNLKTICKHGNPNVLTKDKGTSKLGQ
>MP0311_megahit_401881_2593-3597
DNSSSSYKFNSTIQEIEKADAILLIGSNPRWEAAVLNARIRKAYIENNCKIGLIGPKLDLTYDYHHLSDSLDYLNKLSNNKSEFNKVLKSAKNPLIILGTSAINNDHGKKILETAGLIAKKIQKNKNTNPLNILNQDISRVGALDLKFYNKKFDNDYNKQLKKHIDKTKPVVFLMGLDEINFSTFENAFVVYLGHHGDVSASIADIILPTPAYTEKSSTYMNIEGRVIQTTKCHNPIGEAKEEWKIFRVLSDLFEKNLNFNNLGELRNELTSTYGQFALLNEVNSIGEITFAKNNKIENIKIKYNIENFYMNDSISRSSETMAKCTKDILNKAA*
>MP0311_megahit_402040_1-1794
CDKAGECPLQDQTMAYGPGESRFVEDKRHFEKPIPISEIILLDRERCILCARCTRFSDEISGDPLIEFIQRGNKTQVNTFPDEPFRSYFSGNTVQICPVGALTSSSYRFKARPWDLKKVSSTSNCSSVGDSVELNVSQNKMLRILGEDNEFTNQGWLSDKGRYNFEYLHSDKRIETPLLVKNSNKELTINETMELISNEILTSDNPNISFIVGHNSTNEEYYALNKFAENLNKVENENTVSNINFYLSDDYLYNGFFNDDYSLGEIKDLDSADTIILWAQDIKDNLPTLYLRIKQAVRNGKKLLIFGHTNTAIKQLSEEYYGENIVTNNFEFNVEISDIPNLSKYIDGKDVLAIVGKASPLQNVNPIFQLVKHLDQNSNLKILNCFSKGNTLGALQNLDIVKGLNEFITEFDSSKKNIVFTVGSNPVNNSIYSLKIKETLIDADFVVSLDLFKNETTELSDIILPTTTFGEKEGTFTNLEMRTLMQNKILPTPGSALNEWEYWLILSNKMKLFESYGTEAELNSMLCKDYIDNDNIPSFDNLNKPSNLDGILNSKTINIEVENVDSTNLEILFVHRLYGDSSSQINSPSISMLGSERF
>MP0311_megahit_403306_3-713
NYLDIYKRNFMNFTKSQCPYCGVGCGLKMKPKSSVSDDKWLVSGDRDSPSTQGKLCVKGATVCETLKDGRLKEPLYRENLNEEFKEISWDESYEILKENILSSIKNYGPDSIAMYGSGQFHTEDYYVAQKLLKGAIGTNNFDANSRLCMSSAVAGYNRSFGSDGPPCCYEDIDHCSLILLIGTNTAECHPVLFDRIKKRKRNVNDNLKVIVIDPRETETSSIADFYLQISSGTDLFL
>MP0311_megahit_403340_2-1915
MTDQIKINVNGSEISSKPDQLIIEACEDSGIHIPRFCWHKRMDPVGMCRMCLVEVETPRGKALVPSCTTKVSEDLVVDTESDVVKKAQEGVLEFLLINHPLDCPVCDKAGECPLQDQTMAYGPGESRFVEDKRHFEKPIPISEIILLDRERCILCARCTRFSDEISGDPLIEFIQRGNKTQVNTFPDEPFRSYFSGNTVQICPVGALTSSSYRFKARPWDLKKVSSTSNCSSVGDSVELNVSQNKMLRILGEDNEFTNQGWLSDKGRYNFEYLHSDKRIETPILVKNSNKELTINETMELISNEILTSENPNISFIVGHNSTNEEYYALNKFAENLNKVQNENTVSTTNFYLSDDYLYNGFFNDDYSLGEIKDLDSADTIILWAQDIKDNLPTLYLRIKQAVRNGKKLLIFGHTNTAIKELSEEYYGENIVTNNFEFNVDLSDIPNLSKYIDGKDVLAIVGKASPLQNVNPIFQLVKHLDQNSNLKILNCFSKGNTLGALQNLDIVKGLNEFVTEFDSSKKNIVFTVGSNPVNNSIYSHKIKEALIDSDFVVSLDLFKNETTELSDIILPTTTFGEKEGTFTNLEMRTLMQNKILPTPGSALNEWEYWLILSNKMNLLESYGTEAELNSMLCKDYIGN
>MP0311_megahit_403934_3-1325
DKLVNAEWLKIRPGTDTAFMLGLAYLLENKNLCNREFLKIHCHGYDKFKDYLLGTNDGIKKDPEWAHTITGLDKTVFYKIIDIIQNKKVLISGSWSLQRQQYGEQPHWMIVVLAAMIGQIGQPGGGFGLGYSAENGIGNPVKHFKWPALNQFKNLITDFIPVARYSDMLLNPGKNFTFNGQTYQYPNIKLVYWAGGNPFHHQMNLSKLRKATFKPDTIITNEIWWNSLARHADIIFPTTTTLERNDIGFRHWEQTVSPMHKAIDPIGNSRNDFDIFSLISEKLGIKEQFTENKNEEEWLKTLWDEAKESARENNFYLPDFDQFWNGGFFEVLKPTHEQILMEDFVKKPKQFPLSNRSKKIEIFSDEVDSFNYSDCPGHPKWLEPKEWLGSNLTKKYPLHVISGQPENRLHSQLDNGKHSKKSKIHGREPLLINPNDAKIRN
>MP0311_megahit_404054_1-1410
PWELKKTESIDVMDAVGSNIRIDTYGWEVKRILPKINDDINEEWISDKTRYACDGLKSQRLDTPFIKKNGVFKETDWSNALEIIKEKIISTDPLNIGGFTGDLTNMETQYSAKEFFSKVLKSKNLDSRHDYTYLDLSNRSNYIFNSEINGIEDSDFILLIGTNPRYEATILNARIRKTYLNNKTNIYSIGDQGDLTYPYKVIGNTTGDVSEFFEKQSAIYNEFKKAKKPLIILGYSFFLLQSAKYLLNKCKEFLNDHISNMDENWIPLNIISKDAANVGGYDLKIVGESDEFNHTLDLLHKNKLEIVFLFGQDNIKFKKNKEFVIYIGSHGDKGAESADIILPSPAYTEQDGFYTNLEGKMQKAFKASYPTGNSKEEWIIINEISQSLESKNLFNNKDQLIDNMLNYLNLNLKENKDIFEKSVKGKFFDEKVITVPIDYYYSNVIARASKTMSECRNLKIDFQKTGTEG*
>MP0311_megahit_404773_1-1278
IRKSWIDNGPGTNNNLRGIDPFVAVSWNEAENIVAKELNRVRENFGNSSIFGGSYGWASAGRFHHAQSQLHRFLNCIGGYTRSKFTYSFAAAEAMVPHILGSYRAYLDTCTSWDSIEENTELFVCFGGVPLKNGQIAQGGTGSHNQKEKLISSAKAGIRFVNLSPLKSDLLDEVKGKWLPLRPNTDVAIMLGIAHTLYKENLYSEIFIKKYTEGFDNFLPYLLGDLDGVVKDANWASEISEISSDEIISLARDMSSKRTMISVSWSLTRQDHGEQPFWAAIMLASMLGQIGLPGGGFGFGYSATNHIGGQFSIIPGAAFPQSDNKIDNFIPVARISDLLLNPGETFHFDGKEYEYPDIKLIYWAGGNPFHHHQDINKLLLAWQKPETIISNEWCWNSLAKYSDIILPCTTPLERQDIMLTPRDPYV
>MP0311_megahit_407499_3-740
VKTIKDIFENNNELSKEIIESKKPMIVFGESFFKIKSASYLFNLSKKFLSKNNKLNNDWNPINILSVDASTVGNLDLDIIDKSNKILDELHENKFEIIFLLGQDNLDFKKKDEFIIYQGSHGDRGAEIADIILPGAAYTEQSGHYTNLEGKLQKAYKASYPPGDAKEDWQIINDLAEVMNNRKLFNDKDELESSMFNYLKMNKDQQNTELEDKLNESDFADEFLKVDYKDYYFSNVIARSSKTMLE
>MP0313_megahit_41_221-655
LLTTGRILSQYNVGAQTRRTENMQWHDEDIIEIHPHDAEQRGIEHGDWVGLKSRAGDTVLRADITERVQPGVVYTTFHHPESGANVVTTDNSDWATNCPEYKVTAVQACKVTQLSEWQEKFEEFTEEQLELLRKAKTPAQATSV*
>MP0313_megahit_1360_3-863
MGLETLNTTCIMDCPDTCALEVSVEDGKVKAITGSRDYAVTNGFICDKVRQYGQRLYHPDRLLHPMRRAGAKGSDEYVRISWDEAIDEIAKRFEGISREWGGEAILPYHYGGSNGLLSEGGLDALYFARLGASRLDKTICAAPTTAVALGMYGKMPGVPFETYPDARTIVIWGANPKASNIHLVPFLREAKRNGAFIAVVDPWNRFSDNEIDLHVPVLPGADLPLALAMIRLWHEAGALDHTFLAEHADGTEPLLEQADRWTLDAAAAETGVPAEVIETLARVYADG
>MP0313_megahit_3274_2-520
MALVTDNLGKRSTGLYALRHGANEQGASDVGCAPDMLPGYKATTDDAARTRLSELWGAPLPEIDGMGMSAALEGARQGTVKAMLLLGDGASLSSGEQGDSYEALGKLEFLIVHDAFLGEAAQRAHVVLPAATFAEEDGTYTNLERRVQLLSRVISPANTEAAQAWRMLCHIAR
>MP0313_megahit_7577_2-1219
NRGAKLLTIDPRFTRTSAVADRHLQIRPGSDIALLGGLIRYTLENALYHDDYVRAHTNASFVVSEEYGFSDGLFAGFDEAASNYDKTAWDYDRGADNYARRDDSLQHPRSVFQLLKQHYDRYTPDVVADITGCSEAGFLEMAEIICSTGRADRVGTIMYAVGWTMHTVGTQIIRTAAILQLLLGNIGRPGGGINALRGHANVQGATDHAIVAGILPGYLKVPTPPQTSLGRHLDESTPRPLVRDTVNYWGNYPKFYVSQMKAWFGEHATSDNDFAYHYLAKQGEDATWLSIWDKARQGTLEGFVALGFNPLLAGPDVPRLLDSMSKLKWKVVIDPFMLDSAEFWKAPGMDPSTIDTEVLYLPSSHWIERDGSFTNSGRWAQWKEKAVDPPIGVKPDTWILSELFWR
>MP0313_megahit_7874_3-578
ICDLAQRSEKMLEQSRTSFWKYNNAEEILHEMGQVVPEYRGITYQRIEKIGLQTPVLDENHPGTPFLFSSEFPSGRAKFFPLSYVPVVEPPDDEYPFILTTGRLLEHWHGGTMTRNSKLGELYPEARVDVHPIDAARTGLDDGDAVKVSSRRGVIVLRASVTEKTTPGVVFIPMHFSEAAVNLLTVDALDPQ
>MP0313_megahit_8943_2-925
MHNNINRRDFLKFVGAGGVGTGAGMLYGESTKRTVELLVPQVVPPEDYSPGIATWYNTVCHQCTAGCGISVRVREGRAKKIEGNPLHPVSQGRLCSLGQAGVNVLYNPDRIRTPLQRSGGRGSGEFTEISWDDALTSLGNTLGNLKIQNRAERVFMLSGGLRGHLDLLFSTFMKEMGSDHYLQYDFTYPANLYEANRIAFGTDVLPYYDIKNTEYLLSFGADYLGTWLSPVHYGVAYGHLRQGEDRERGKCVQVEPRMSLSGASADEWIAVAPGTEGLLALGLAHSILAGGHYTGDDSAEWTQALASY
>MP0313_megahit_10128_2-589
RGPGGQVARTVGLNASEMLTDPRQAYLLYGLEPEHDFSNATLVTQALTAADTVVCFSSYMTDALLEYADVLLPIATFAETAGTFINVEGVWQSFDAAAKVLGNAREGWRVLRVLGNELDLPACEYRTTADICDALAAELGNQDLDTSYKGRFKPTLEEADIDILALDVPMYAIDAIVRRGSALQETAAARESKSI*
>MP0313_megahit_10660_3-584
TDPDLDPPITALIVHNCNPATITPDQNRVLAGLARDDLFTVVMEQAMTDTARYADLVLPATTQVEHLDLMNAWGHMYLSLNRPAIAPVGEALPNTEVFRRLAVAMGLDGPGLADDDETMVRQLLDSDHPWLDGIDLESLEVEGWVRLNVPEGFNPPMDGATTTPDGRLALGHLEYRPGDETPDGDAGLAARFPL
>MP0313_megahit_11363_1-672
NKLHPGPFVEIHPSDATRLAINERDDVEIRSRHGVAVLPALISDRVRPGNCFAPFHWNDVFGEQLAINAVTSDDIDPISFQPAFKFCAVNLKAVRSALSILGTTVSEEPHPMQTNAFARLLNLDPPANLQLNAAEQLYMQGYLLGLSSVEGCLSGVPTLPTSAPLTENKRLLLDGMLAGLFSRQSAGVTMTSDTSGLLSATQADLMSPQWLVLWASQTGNSEGL
>MP0313_megahit_12287_1-1152
LKHNGEWKEVDWETALERTASKLNMMVQTDGSEQIAAIAHPSSTTEEMYLLQKVMRGLGSNNIDHRLRVSDFAWQKFEPLHPELGVDLSDLENLDACLLIGANLRKEQPLASLRVRKATRYGNIASIGLYPMYHNFDIDHEIITDAETWLGQLAGITKYLYQNQGDSDKEQWADAMDLEGLETLLEPITVRDDHRNIAEMLLKGEKSSIILGASALEFSYAGHIRLLAKAIANLSGSSYGFFPHGGNSVGAYLAGAIPHRGPAGADVEQDGQHIKDLFEQGKKGYVLLKTEPGKESVIAEQARESLDKADFVVSMTCHADDEAFEYADVILPVASFLETSGSYVNVNGLWQDFAAAVSAPGEAKPAWKVLRVLGNLLNLKNFDY
>MP0313_megahit_13815_2-1240
RMGFNGFDFTSAAEIYQEYAALSAFENDGTRDFNIGAHANIDEKAYDELVPFQWPLAEDTPRSGNLAALNHRFFSDGEFFTDDHRARFVATPFLPALSQPSKKRPYVLNTGRVRDHWHTLTRTGKSPRLSAHTAEPFLEICPEDADRLGLHPAGLAEVKNEYGRVALRVLVTDRVQPGTVFAPMHWTARYSSGGRVDCLVAPNVDPVSGQPESKHSVVSLAPLRPDWFAFVVCRTELPGQVLGKLDYWASARASGGWRYELAGCGKLQEWAEQLCPDILAVQMIRANGQIARASFQDDSLDICLIASTSGPVSADRGWLAGLLAVDMDETTRLGLLAGRPPSGKSSGRLICSCLGVGSVAIGEAIQAGSRSVEGVGAATGAGTNCGSCKPEIRAFLEKLKPEETSPHTLAAE*
>MP0313_megahit_13916_496-1092
MSAQVKETYYGGCPHDCPDTCAMVFEVEEGKLVGVHGNKEHPMTRGGLCVKLDDYEKRHYHPDRVLYPLRRTGLKGSKQFERISWGEALNEITDRWQAIIDEYGPQAIMPYSYAGHQGLVHGLNGGDAFFNRLGATVCERTWCGVGSATAWVLTHGPSGGMDPESFVHSKYIVIWACNSVSTNLHHWHFVKDARKKGAK
>MP0313_megahit_14523_3-581
VVYYGAYQRTVHGEQAVRALHILNLVTGGFGGVLRHGGASDSFQLPRATDAGLADVVASRWGVPNLVQRTVPVGQIAEAILNPGAHGGPIHAALVMWGNPVGQAGDAHKTERALRALDFCAVSDIFMTPTAKCADVVLPASTWLERCAITEGLETGATFFHLIPEIAPRHVVMFSSGAMPQRGESLDDFEIVC
>MP0313_megahit_16500_2-625
LEEMLGFPAATNSIWELEESRCILVVSSNLTEEQNVVGVPVKKAVKAGAKLVVIDQRETELTRYATCWLRPKAGTETALIGGLLRIVIDESLDDHQFVNERCENVTELKNSLWKFDLIQVSEITGVDQAEMQTAARTIAEGDPCAFLYGLETLEPELRDACVRALVNLAALTGNVGKRSAGLFPLFTGANEQGSKDLGCVPQYLPGYL
>MP0313_megahit_17020_128-544
MLCWAPMQDDTTIHPSQCWECNTYCGSLVTMRDGAIVKIAPNPDHPNSRGAFCVKGIRAVREWTDNDSRLTHPLRRTGPRGGGKWERISWDAALDEVADRMAAVRGAHGPLALAGAVSGAAFSRGTIMALLMRSLGSPN
>MP0313_megahit_17854_2-595
PHIRTAVRNGTALIVIDPRRTSLAKAADIHLAVRPGTDVVVALAIHRFLFEHGFADTSFLDTHTHHADILRERASEWTIDRAATVADIDAELLERAAEMYAETSPAVIRCGWGLERNRNGGNATMAVLALPAVAGKFGVRGGGYSMSSSRAFHVDENQWIREPEPNTRIVNMNHLGRALTEYDDPPIKMLFVYNCNPA
>MP0313_megahit_18485_2-658
NVARVGRFWAAPRMATRPGLKAVDLFRSIDEGRVKALWIMATNPAVSLPDAGRVRDALASIPFLVVSDIIADTDSATHAHVRLPAAGWGEKDGTVTNSDRTISRQRPFMALPGEARPDWWIVKEVARRMGWRNAFAYDRPADIWREHARLTAYQNDGRRLLDLRAHATIGNDAYDAMAPFRWGGEMLFADGRYPTPDGKARLVVTRQMDMQPPLRDWPM
>MP0313_megahit_19175_1-588
DIERAAKLYGAGPALLWLGQGLQRQPMGGNVIRACSLLPALCGNYAKPGAGLLYLNGGGQKGVDGDYLVSPHLSNSPETLSQMDMAEYLESAENARAFLCWNINPVASSPEQARLMQALRRDDLFTVVLDIFATDTTDFADYVLPAAAFLEFDDLVSGYFNMSFSAQVKVAEPMGEALPNQEIFRRLARAMDFAEP
>MP0313_megahit_20030_3-1823
NIAFIGSEESSVVGALLQRFADSLGVLPPTFLEPPELQVEHRAAELSLGTDSAPYFDLARSDYVLSIGAPLLDPWRSPVHYTRAVAEMRRGRPGRRGRMIQVEARMSLTAANADEWLPILPGTEGVFARAVAGILITESLVDDQARRQYERLFPEAPPSLDTSAEQCGLLPERIQRIAREIGSAEHRVAVAGGSAAGHTNGLFNIVAGLGLNLLLGNLGKPGGVFAPVSFGLARHVSPPGATRTPMADLVNKIRGQSGAAVELLFVVEADPIHALPAGWGLGSGLPDVGKIVALSSFLDDTTRYADLILPLNTGLERFSAIEPSSSIGTRVLGIAQPVVEPLGSGQHPGDVLLAVAQAMEEDNSAAFPWSSFEGLVRSWIDEELENLPGGRGASASSYYREALARGGIFETGDPSLAPPGPEGQSPNQEQARFDGEEAVFPYVLLPFASIKTGNGRGANRPWLQELPDPMSTVMWNSWVELSPSDASDLGVSDGDWVRVESSTGVLDAQAIIDPAVRPGLVGIPLGHGHQDYGRYAQGRGSNPMNLIGDLRVEGTGEPAWAATRVRIKRIRPGQLARFGKSYEQRGEGENIPVGWAPHETNKGGVG*
>MP0313_megahit_20356_2-742
CHESSGVALGETLGIGKGSTVLEDLYEAEVILIAGQNPGTNHPRMMSALEKCKNNGGKVISINPLEESGLVNFKNPQHLSGTIGSGVQMADLHLPVKINQDIPLMKLILKKLATLDSIDHQVFDHAFIEKYTSGYQSFMNDLAQYDEEDLLERCGVSEASINKAVAMLRKSKKIIVCWAMGLTQHKNGVENIREFVNLLLLKGALGKPGAGTCPVRGHSNVQGDRSVGIQHFVDEAMNERIRKHMAF
>MP0313_megahit_21280_81-836
VHAIFDNDFVDLADVVLPLASFAEMDGTFTNIERRVQRVLPMITRQGDQGIPWKVFNSIAKQLKIDGFENHSSEDVFIEITKKIRNYDGMNYNFLEDNGIQWPSISGNSTPVLYTKDDWKGNFVSMEYVEYHHSESNLLLATGRVLKMDGNKVEIEKRNGKNFVVYSDYFDINEDDAMLLGLEQGDIIDVVSAYSKIRGRVQIAQIVKGLVGSVKSFGDFVQGLELSKDPDKFIKMEGLPLVPIQIERVEL*
>MP0313_megahit_21476_1-564
ENFLEHIKRFPPEWAAEICEVPAEDIEKAALMYGGAERGAIYYTLGITEHICGVENVQSLCNLTLLTGNLGREGTGINPMRGQNNIQGAGDMGALPNNYPGFQPVTDPANQKKFEKAWGTKVDLELGITKVTALDMCGDQIRVMYIDGENTLITDPDRTHCERALRSLDFLVVTDLFMTDTAELADVV
>MP0313_megahit_22572_2-925
SSPCSYIYGLDSLISKYPDEYVKSIINLALVTGNVGKSGSGLFPMFDGANQQGSRDIGCIPDLLPGYRKVSSESERKTFESVWGAEIPNEAGIGISQLEYKLKEASIKALYLMDADAFISENYFDVIIKNRSKLEFLIVHSSFSNKLTDIADVVIPSKLFAEKNGTYTNLERRIQLLRTIPGRNEDLYEDWELLSKIASNMTVNGFNFNNSSDVFGEIVSVTGVYSGIEYGQLNGNHVQWPWLPDKAEGTSILYEESAHKFKLSPINLKDTSLVDSLSLLSKDRPYLYAPGRVLHDSSRKMVVEQFGK
>MP0313_megahit_24150_3-764
ERLSARLGLVPRTRKLPEPVPYGAELRDYPPFEKWLEVEELDSTRKLRRMAMIPTTCFNCEAGCGLLAAVDVDEMEIVRIEGNPLHPGSRGRNCAKGPATLNQVKDPERILQPMRREGPRGAGGFVPISWDAALDQIAANVRELLLTNRHDEVMYHVGRPGHEGAMERVLQAWGIDGHNTHTTVCSASARCGYQLTWGYDRPSPDHENSQLILLLSAHLEAGHYFNPHAQRIIEAKQRGARIVVLDPRLSNTAA
>MP0313_megahit_25198_1-960
NCEVNSGLGSPRGARQGELNYSRTTHSQLQRLTDPLVWRYGMMQPTSWEDSISLVADVTKAVISEQGEDGLFVSAFDHGGAGGGYENTWGTGKLYFDSMKIKNIRIHNRPAYNSEVHGTRDMGVGELNYCYEDTELADTIVAVGANSLETQTNAYLNHWVPNMRGTTLGKKKKQLPGEDHASARMIFVDPRRTVTVNSAEVEAGKENVMHLAINSGTDLALFNAWMTYIDSKEWVDKDFIKASTLDYKKMVEANKTSLAEAAKITGLTEGQISKSAEWIAGPKSGKRRRTCFVYEKGLIWGNDNYRTNCALVNVAASTGN
>MP0313_megahit_26402_1-693
AEAHPVIASRMKRAQKLFGQKSHVFDIRKHEMAERADAFYQPKPGTDLAWLSAVTKYIIDNNLHDKSFIEKWVDHFDTYYQSLEPFSMVFAEEVTGIPQERLIQFAHEVAKADSVAICWAMGITQQDIGSDSSTAISNLLLITGNYRKPGAGAYPLRGHNNVQGCSDMGSMPDQFPGYQLISDDKIRAKFEKEYGVKLNDKPGRDNHQMIEGIHNGDIHSLYLYGEDTGIV
>MP0313_megahit_26721_244-1230
MKNTSVHGLTETVGRRTFLKVLGSAGPAAAISACSPVPPEKVIPYVVPPEDTIPGVATWYASVCNECPNGCGTLVRTREGRAIKLEGNPSHPDNQGKLCIRGQSALQGLYNPDRFHGPQRRRVTNAAAGQSVFESTSWEEAQQTVVDRIAELRATGQGHRIAIITPLLSGTLDTLVDDWATTMGGARRLRYEAFAYEPIREAYRLVFDRATVPNHDFSRADLVLSFGADFLETWLSTVKHSRAHSEAHRVVNNEKSRFIHLEPRLSMTASNADEWINIEPGTEGLIALAMAHTILTEERVQTDAISPETIEAVRSIIGDHSAEAVAERT
>MP0313_megahit_27862_1-531
DPRFTETAALADQHVAVRPSTDSHLMLGMLNVAFAENLISLGSVEALIDEQQVETVKRIASGFPPERASTITGVPVDVIRQLAVEFFGAERAACYGRVGTSLQRFGSITSWLLDIVNILSGNLDRPGGAMFPVGVVPSVLLNDTYEGDQPPYAKFRSRVRNLPEIGGVLPAITLADE
>MP0313_megahit_28679_3-737
DSAGLYPLINGANEQGCKDAGCVPDKLPGYLDLDNAEYRSGLEQSGDHLIPKSRGLSLNELSDAVTSGQIKALHIIGDSPSLVNGELSDLSKAIKKLELLVVHASLENELTSIADIVFPSPTFAETEGTYTNMERRVQILNPAIANKGYQVPDWNVLSQLAAELDVSGFDYQTPMQIFDELRRQVETYKGISHKKLRKTGGVQWPCSHEESEGIAVLHKPKTSNSKTGKFSYVDSESLNISSDSE
>MP0313_megahit_29795_1-912
AENVLSEREDRIRALVVVAGNPVISFPNTKKMEQALKKLELLVCIDIYRSDTGAFAHYNLPAATEYEKGGIHFMTSNFEAKPYVEWRPKLVKPRGQAKPEWDIYKALSRSAGVPFLNDPLADKASKIMEWFKITFSSDFLYRMVLPSKTSFSKLRNSDYGIHTGNIEWGKFLNHTLETESRKIELAPKDLVEGVQKAVSDHDFTSADYPFILISGARRLESFNSWTHNIPALAKILKGNWATINVKDAQKMKIQNGDSVVIRTPIGEILIPVLVTEKIKNGVVAVHQHWGHEYDSGTKTSKQYP
>MP0313_megahit_32305_3-512
RTPAAPDCEYWCRARTRAGWLTELAGMGAVDIATLLPAGPRQEVSDPARGMLRITVEGEDGELAAALYVTRSGKLPARDWIERQFDTPDASTAELLAGRPSTSPPDRGALVCVCHDVGEKTILTAVREGAGSVKAIGEKTCAGTNCGSCRPLVAKLLEAALADTTEKVA*
>MP0313_megahit_37610_1-1380
RGRPGQRGKLVAIGPHLSVTAAHADEWLPARPGTDAALVLGIAHTLIRDELYDKAFVNERTEGFEAFRERVLEAFAPETVAVTTGVPAEQIERVAREMAEYGPAIAIAGDAAVTGPNGLATAVAVTHLNALVGAFGREGGIHFDPPPPFAPYPVLDESFVLREAKPLANVLADPTIDVKALLVAGPNPLFTLPAASGVSDLFSNIPFIASFGSFPDETSQWADLLLPEPTVFERFDDDVPAPGVGKSMASLSGPMFVRPLYDTRAMPDVLLQIAQRLGDDMAVALPWESYEAALQAAWSGLHDSQRGSIVETSANRFWRSALESGGWWDDSTPAQSQFATTSNRYRFDVEPLRAGVGAAPETSTERPFLLHVYPSLAFGDGRSAHLPFLQELADPMTDTRWGSVVEVSVGAAEEHGIADGDPVLVTSAQGELVARARVMPGLRPEVVAMAVGQGHTSYGR
>MP0313_megahit_40912_3-515
WHLQPRPGTDGALALGMMKVIVERGLQDQAFLEEQTRGWKEFFEQRLPDYDVDTVANITGIAAADIEKLALLYASTQKSYIRAGHGINRHQNSGMMCRSILLLPAITGSWRERCGGASFGRIEECYHNTLRDDVMRSDLGDRASKRMVNMVQLGRALTQDIGDAEEPLDPP
>MP0313_megahit_41456_3-581
NMCHESSGYALTPVIGIGKGTVRLSCFDKADLILVIGQNPGTNHPRMLSALASCKRNGGSIVSINPLEETGMRRFKHPQEVLSMIGSGTKIADDHFPVKINGDAALLKGLVKVILEEGQLDWDFIDTHTEGFEAFKQSAEEADWDDIVEGSGISRERITKLGLAVANSKRLIICWAMGLTQHRNSVSVIQEIA
>MP0313_megahit_42320_3-599
AKHTVSELRGWKDYDLEQTGRLTHPMKYDSESDTYVPVEWDEAFQGIAAELKALDPKSTIFYASGRASLETSYLYALFARLYGHNNLPDSSNMCHETTSVGLKKVTGSPVGTCVFDDFSKCDAIFFFGQNTGQNSPRFLHPLQEAVKRGCRIVTFNPIRERGLIAFKNPQSPREMLTSKETPISELYLQVRPSGDIAAI
>MP0313_megahit_42833_3-638
SSSEVFDELASVSPIYAGLDYDRIDSGELHWPVPDHDHPGTPVLHEGVFLNGKGKLQLLDYVPPSENPDDEYPFYLTTGRRLPTYHTNTMTGRSEGFRILVPNEWLEIHPRDAEKLGFEDGDWARISSRRGDVTTRVAITRTSPSGTVFMSFAFPEETLTNNITNPDVDPITETPEFKVAAVAVERIEAPAGFSAEPALQADPAIEDPRDG*
>MP0313_megahit_43021_3-515
GQASSAAIVYALDNIPPDAQQDCVRSLVNMTLLTGNLGKPGSGLLPLRQGANEQGAWDVGCLPDRLPGYARVDDDEARQSLESTWGSSLPTSPGVGAALALSSATEGRIKAMLVAGDSPNLENGKLGDGMAALEALEFLVVIDSFMSQAAQRATVIFPRSTFAEKEGTFTN
>MP0313_megahit_43112_1-567
SNNIDHQARICHSTTVAGLANVWGYGAMTNSMNDIRNTKSILMIGENAAESHPISMQHILHAKEVNSAKFMVIDPRFTKTAAFANIYVRHRSGTDVAFIYGLINIILANGWEDKQFLNDRTYNFEKFHAVIKKYTPEVVSDITGVSVAELNRVAKTMADNRPGTVIWAMGGTQHTNGTSNTRAYCYLQL
>MP0313_megahit_45548_3-674
MAAGEVKACWIICTNPVASVPNRKTVIEALQKAELVITQDAYLDTETNRYADILLPGALWAEAEGVMINSERNLTLMQEAVMPPGDTLPDWEIIARVACAMGYSEAFSYTSASEVFEEIKRCWNPQTGYDIRGASYERLREQPLQWPIADSNAVTRNPIRYLNNNVSQCLKLAADGSQPALVFATESGKAQFFARPHLLPAELPDEAFPLVLNTGRLQHHWHTL
>MP0313_megahit_45880_3-626
MDSRVERRYRNCHMCEAVCGLEFEVANGRVLAIHGDKDDPLSRGYICPKGVAIKDMYDDPDRLRQPVKRVGSDWQAIGWDEALDYAADGLVDVQRRFGNDSVADFIGNAYGSIYGILTHIGYLRAALGSRNSASLASIDHIAHLMTSAAMYGHQFLLPVPDLDRTEYLVIAGANPLASNGSLMTAPGVRDRLKAIQARGGKLVVIDPR
>MP0313_megahit_45985_2-580
DYALLEEKGSVQWPCNQAHPDGTPLMHVDGFVRGKGRFIVTEYVATDEKTGPRFPLLLTTGRILSQYNVGAQTRRTDNVVWHEADVLEIHPHDAENRGLNDGDWVRLASRSGETTLRATLTDRVSPGVVYTTFHHPDTQANVITTDYSDWATNCPEYKVTAVQVSLSNGPTDWQEDYAAQATRARRILPAAE*
>MP0313_megahit_46574_1-681
RVSSLPDFNGEYPVVAMADEMLVAGEGQLKGFMSVAGNPVLSTPNGEKLDEALSGLEFMVSLDYFVTETSRHANIILPPVSPLERDHYDITFNGFAVHNVAKYSPALFSKTENEKHDWEIYLELADRLDKDAPEAVQKERAATKAFGPKFLLEQGLKYGPYKDVTLDALIDNPHGIDLGPLHRMLPEAIKHADKQINLNVDFYQADLARVKEMMQQYDNQEILLIGR
>MP0313_megahit_52711_738-2330
SVEEADAIVLWGSNARAAHPIFFHHLLKGVDNGARMWVVDPRRTTSARFADVWLGLDVGTDIALANGVAREIIDAGLVDDEFVEHATEGFDAFAAHVEPWTLERTAEVTGVPVEAIRDLAHGYATAPTAQLMWTLGITEHHTAVDNVLSLCNLALLTGHVGRWGSGLVPLRGQNNVQGGGDMGALPNKLPGFQDVADDEIRARFEAAWGHTIPARPGWHLTEMFEAMERDELKAVWVIGENPADSEADVNHARAMLGRLDHLVVQDVLMTRTAQMADVVLPAALGWAETDGTVTSSERRVQRTRAAVRPPGQARREIDIIADLADRMGADWGRPSAEELWDELRSLSPMHGGMSWERLESEGGIQWPCPDEDHPGTPFLHGRLWERPVGGRRAPFSCVDDRPPVDGLTEEFPLRLTTGRALDSFNTGVQTGQYNSPIRSGEAIDLSAADADSLGITHGERVMVSSRRGSIEMTVAVDPDLPVGLAFTTFHFPEQADVNQLTCDVWDPKSGTSEFKAAAIRVQKLSAQVHA*
>MP0313_megahit_53829_3-722
IMEDNPLDNLLAGNVTDICPVGALLSTDYIHKDRIWNLKRQPSICQDCSVGCNIDVFSQKDKIIRLTPRENHKVNGYFMCDIGRYDFHKYENIERITSPLHKSNGAFSKISWDRAINKIVDKLKANGSKTAAIASSFHTNETNYMLGRLFQGLIGTIPIMENNEITYPSGFRISGDRSPNKRGMNDLCPQIVKDLPSEIKKQNIRGIYILDNGIDAELDDTWKKILDKMDFVIVQSYVMT
>MP0313_megahit_56171_1-516
IRACADLQSNDVIGRSGKGFLAKIGFDFDLPMGASTCVACGECVAACPTGALTEKPLVAERTETARAVDSLCPYCGVGCSITYHVEDNRIVGVTGRESPVNHGRLCVKGRYGYDYAHHKDRLTVPLIRKDGVPKDPGALDDPMDAFREASWDEAMEKAAGALAAIRDAHGPS
>MP0313_megahit_57006_2-226
AARGPGNQPAKGATICVCFDIGLNQIVAAIRDQQLVDVPAVGKALGAGTNCGSCRPAIANILAQTHRETLHAAE*
>MP0313_megahit_57565_2-706
PAQGRFQGSRSGISKEDDNPFLLRDYEQCISCYRCVRVCAEQEGDYAISVMNRGFQTQITTEFDGLLKDSSCTFCGQCVQTCPTGALADRKALRAAPLPEPIVKTRSICPYCGVGCSVDLLAKGDKFVGIQPAMDGPANLGALCVKGQFAFDFVQHSDRLAAPLVRGDDGELVEATWDEALDRAAEGFRRAVSDHGEHSVYGIASGRTPTEADYTMQKLMRGGFGTNQIDNCSRA
>MP0313_megahit_58453_249-1343
MSGTNGKGHTDLTLFLDGEEVPFSRGETIYEVSERHEREIPTLCYDPRLDPFGGCRMCVVELEGARNPVASCTTEATAGMRVKTSGGSLDMHRRVLLELVASENREVDVDSLSGYASQELAQLVDRYEARTGRFKGRQSGTSHPNDPNPFIMRDYENCISCYRCVRVCAEQEGDYAITVMNRGFDTQITTEFDGLLKDSACTFCGQCVQTCPTGALADLKALRNVDVPGPIEKTRTVCTYCGVGCSIDILTKGDEIVGVQPGMDGPANEGALCVKGQYAYDFVGHRDRLTTPFVRGDDGQLRPASWDEALDRAAEGLGKAITEHGRHSLYAIASGRAPNEAAYTMQKFVRAGLGTNYIDNCSRA*
>MP0313_megahit_58522_2-532
TKGTNIDISFLNYDRLKSEGTFQWPVPEYRHAGTPRLFEDKKFYTPSQKAIFNIPYSVENASIQPSSEFPLILTTGRVRDQWHTMTKTGKVARLHTHYPAPVLEINSVDAYVYGVKNGDITEIKSKNGVVRLRAKITDSVREGVIFIPMHWGKVLKSDLNRANNLTNNIIDPQSKEP
>MP0313_megahit_58694_3-2297
MKDFIIPDDRDMGTPAKTGKPVTLTIDGFEVTVPEGTSVLRAAAEIGIQIPKLCASDNLEAFGSCRLCAVEIEGRRGTPASCTTPVLPGMVVDTNSAKVRKIRKGVMELYISDHPLDCLTCSANGDCELQDMAGAVGLRDVRYKAPEHGGMANHFAARNTSGEANREWLPKDDSNPYFSYDPSKCIVCNRCVRACEEVQGTFALTIAGRGFDSRVSAGGAGDDFLSSDCVSCGACVQACPTATLQEKSIIEMGTPDRSVVTTCAYCGVGCSFKAELQGDDLVRMVPYKHGKANRGHSCVKGRFAYGYANHRDRILNPMIRDTIDQPWREVSWDEALSFAANRLRGLQQTYGKKSIGVITSSRCTNEETYLVQKLTRAVFGNNNTDTCARVCHSPTGYGLGQTFGTSAGTQDFDSVEQTDVVIVIGANPTDGHPVFASRLKKRLRAGAKLIVIDPRRIDLVKSAHIQAAHHLALTPGTNVAVVTALAHVIVTEGLMDEAFIRERCDWDEFQVYAEFVSDARHSPEATQLLTGVPAEELRAAARTFARGGNGAIYYGLGVTEHSQGSTTVMGIANLAMLTGNIGRPGVGVNPLRGQNNVQGSCDMGSFPHELPGYRHVKLSEAREIFETTWGVEIDPEPGLRIPNMLDAAVEGSFKGLYCQGEDILQSDPDTKHVAAGLAAMDCVIVHDLFLNETANYAHVFLPGSTFLEKDGTFTNAERRINRVRRVMAPKNGYADWEVTQLLANAMGAGWAYTHPSQIMDEIAAT
>MP0313_megahit_61971_3-1031
RLLLSFGADYLNNWISPVHHSLGFGESRQGRADVRGRFVQIEPRMSISGAAADEWIPAKPGTEGILALGLAHHIVAEGNYSGADLGAWTNALADYTPDAVAEQTGVPVNTITRLADSFVDTTPSLAIGGGAAGNHSNGVDTLVAVNALNYLVGNIGQEGGLVLNPEPAGPAVQQHRASYSAMVELAEAARQGEIDILIISGTNPVFTLPPAAEFAEALAQIPLVVSLSSFLDETTALADVILPSHTYLESWGDDFPEPGVGFSVGAVSQPVVSPLYNTRGTGDIILDLARRMGSSSVMPWQNMEEFLKYGWRRIYQRGDSQTLAQGFDAFWTSVLKAGAWGET
>MP0313_megahit_63533_84-671
MATDISRRTFIKATVVGGVSASALGFDLRQAQAAVRQLKIQNAKEYRTVCPYCAVGCGTIAYVHGSGGLNTKNTVIHVEGDPDNPINGGTLCPKGASQMDLAISPRLRHQPLFREAGASDWTEVDWDFAMDWFARKFKDSRDASFTERDDEGQVVNRCNGIAWVGSATVSNEDAYLITKTMRAMGLVYIDHQARI*
>MP0313_megahit_65063_31-693
GVSYDRLEGFNSLQWPVNKDGKDTPILYIDGFNFENKKAKLYPLTFDNYFKEDEVYDLHVNNGRLLEHFHEGNMTYQTEMIKYKVPRAFVEISPELAQSRDIHEGAEIKLISETGEASLLAHITDRVKGKEIYIPLNNDALENGDLGAINALTNSDVDPYTDTPSYKRTHARMEVVTKRGKSPLNPMNFRVNKQRQPQYSVQVQKKWERSDYVFPGKMSD*
>MP0313_megahit_65501_3-728
NPAMSDPDLNHARAALQKLEHLIVQDIFLTETATYADVILPASAWPEKDGTVTNTNRQIQMGRKTIKSPGEAKEDWWITNEIGKRLGLNWNYNHPKDIFYEMTKVMPSLKNITWTRLEKDNSVTYPCKSPTSKGEEIVFGDDFPTTDGKGKFVCANVISPDEMPNTEFPMILTTGRQLEHWHTGVMTRKATNLDAIESEATVSLSPNDIVNKKIKPGDLIKVSTKRGTIKIRVREDQAIPEG
>MP0313_megahit_65774_3-917
DVADPSVRALDQSRIGDVLTGDKDALMGGPPVAAMLIQNQNPAMVAPETLKVLRGLKRDDLFLCVHEQFMTETAELADIVLPATMFLEHDDMYKGGGHVYLQVTRKVVEPPGECRSNHEVICGLAGRLGADHPGFSMTAWELIDQSLRASGLPGAEEAHRARWVDCSKPSDEMRYLNGFAHADGRFHFAPDWAALGPDHAVMPPLPDHLDNIDKATDEHPYRMVTAPARRFLNSTFTETPTSRLKEGRPTALVHPDDCLDLKLEDGDRVRIGNARASVVVHVRPFAGLQPGVVVVEGIWPNKAFE
>MP0313_megahit_66780_3-1223
AGTSVMRAATESGGHIPKLCATDNVQAFGSCRLCLVEIEGARGTPASCTTPVSDGMVVKTQTPRLEKLRRGVMELYISDHPLDCLTCSANNDCELQDEAAAVGLRDVRYGYEGANHLGTVDDTSNPYFAFQPDKCIVCSRCVRACGEVQGTFALTVDGRGFASVISAGQTGDDFLSSECVSCGACVQACPTSALMEKSVKAHGKPERAVVTTCAYCGVGCTFRAETKGEQLVRMVPYKDGKANRGHSCVKGRFAYGYSHHKDRITTPMVRDSISDPWREVSWDEALEFTARKITAIKAQHGATALGGITSSRCTNEETYLVQKLIRAVFGSNNTDTCARVCHSPTGYGLKTTFGTSAGTQDFDSVQYTDVALVIGANPTDAHPVFASRLKKRLREGAKLIVIDPRRI
>MP0313_megahit_71186_3-752
EDLYDKEYVEQRTEGFEELKKHLESFTLEYAEKISGVPKELIRECAIEYGSAERAGIYYTLGITEHICGVSNVQSLCNLALITGNLGKRSAGVNPLRGQNNIQGAGDAGALPNNYPGFQDVTSAESRKKFEKAWGVPLDPDKGITKIAALDHAVDGRIKAMWICGENTLVTDPDVKHTTKALESLDFFVVQDMFLTDTAQKAHVVFPAAAFTEVDGFFTNSDRRIQRIRKASDPPGEAKPDWWIIAEVAK
>MP0313_megahit_71551_3-677
DDLFVCVHEQFMTETAAMADIVLPATMFMEHEDLYQGGGHQHIILGPKLVNAPGECRSNHEVLSGLAKRIGAEHPGFDMTASELIDWTLKASGWPGIEQLRAQHWIDIQPDFETAHYLNGFAHADGKFRFRPDWAAMAPQRMGPESTNTMPAFPDHWDVIEEADDAMPFRLVTAPSRGYLNSTFTETQTSAKREARPKIKIHPADAEALGVGDGARVRLGNDRGD
>MP0313_megahit_72506_2-568
RYWVPSVFESAVFGTKLADAFFEVHTGGDRAFLVGVLKVLCERGALDEAFVRDHTSDFDAVRDQAEAASWEELERLSGASRAAIEDFADLVASAKSAIFVWSMGITQHVEGVDNVRAIVNLALARGFVGRAHCGLVPIRGHSGVQGGAEVGCVPNQFPGGRSVSPETAAEMTALWGFPVPSEPGWMAGE
>MP0313_megahit_74572_1-522
SKIVFDFDDPMGESTCVACGECVQACPTGALMPASVVDEKGIGHTDIDHKVESVCPYCGVGCQIEYNVKDNKIKYVNGLDGPANKNRLCVKGRFGFDYVSNPERLTKPLIRINGKPKDLHPNINFSNIHEYFREASWEEALDFASEGLKKIKSEKSAKSNLAGFGSAKCSNEEA
>MP0313_megahit_76926_3-1169
SVEADTSHTAIDVDLNKCIHCKLCVQACRDIQGNDVIGMAMRGSESAIVFDMADPMGASSCVGCGECVQVCPTGALKSSALDATSGTLDVDKTVDSVCPYCGVGCQVRFHVKDNKIVQVEGRDGPANHGRLCVKGRFGMDYVSHNHRLTVPLIRKDTAEKTEEITVDPENSLDQFRVATWDEALDAAADGFKSILEHKGAKGLAGFGSAKGSNEEAYLFQKLIRTGFHTNNVDHCTRLCHASSVTALLEGIGSSAVTAPFISCLDSDVIVVIGANPTINHPVAATFIKNAVQAGAELIVMDPRKNALAPYASNFLQFNPGSDVALLNALLNVIVEENLYDRQYVEAHTEGFSQLAEHVAQHTPERMAPLCGIDPEALREVARKIAGAGA
>MP0313_megahit_77392_650-2266
MTHNNGSEKAPSAAAGGWGALKSVGRQLMGSGKPLSGARTMLKANQPDGFDCPGCAWGDPEHGSSFEFCENGVKAVAWEATRDRVTPAFFAEHSVSELRTWSDYALEKQGRLTHPMRYDADSDRYVEVTWDDAFAGIAARLNALDDPNRAEFYTSGRASNEAAFLYQMFVRLYGTNNFPDCSNMCHEASGVALTEAIGIGKGTVLLEDFEKADAIFVVGQNPGTNHPRMLADLRAATQRGARVVVFNTLKEKGLHRFADPQNKLEMIRGGSEATSTDYYRPRLGGDMAVFRGMAKVVLAAEEAAQATGQPAVLDHAFLSAHTEAFEAYRDAVNATSWDEIEDQSGLSRDQITEAAEIYLASDRVITTWAMGITQHRHSVPMIREIANFMFLRGNVGRPGAGLCPVRGHSNVQGDRTVGINEKAPAALLDAMERELGVAMPRDRGHNVLQAIGAMLSGDARAFIALGGNFARATPDSALIAQAMQNLDLTVNIATKLNHGHLLPGTHSYILPCLGRTEIDKNAAGVRQIVTVEDSMSMVH
>MP0313_megahit_77767_3-626
RGGGLCTFTLCAFFEAVDHTVMMASAELPPRERKISLSQLGFALTDPAMDPPIDWLMVYNSNPVVTAPNQNLTIKGLKRDDLFTVVHEHFLTDTARYADIVLPATTQFEHLELMPSWGTTYVALNPPAIEPLGESIPNTELFRRLSVRMGFTEECLHISDEERIRRMLDTGSPYLEGITYERLERDGWAALNMGDYRPLTEGRFATPS
>MP0313_megahit_78332_3-458
QPGQEILFGDGFPTPSGLGRLVPAHITPPDEIPDEEFPLVLTTGRLLEHWHTGAMTRRAENLNALEPEAAVHVSPVDMERLELDPGETVTVTTRRGTIELAARREPNLPEGLVFIPFCFAEAPANMLTNPALDPFGKIPELKFSAARLEKL*
>MP0313_megahit_78582_1-699
TVCDGCSAQCGMWVRTREGRAIKVEGNPNHPVSEGGLCAKGHATLQHLYHPDRFSGPMIREGGELQQVTWEEAESLLAARLGSTARAMLISGRMGPSLDALVDEFVEAIGGVRVGYDAVSDAPLAEAVRIAYGTAGLPRYDLENARYLLSFGNDFIETGSSPVAHNKGLARMSSVDAVGSKGRFVYLGPRLSLTGLNADKWIPIRPGSEAAVALAMAAVIAGDDSAAAGPYSN
>MP0313_megahit_79189_3-935
IAGNPVLSAPGGARLEDAFDALDFMVSVDIYLNETTRHADIILPATTGLEVPHFDVFFNSFAVRNTAKFSEPMFEKGPSQKHDWEILRDLALQLTGLEDDGVTPEAMLDLGLKHGAYGKEGMSLETLKANPHGVDLGPLQPCLAQRIQTEDGKIRIAPELYLKDLKRLDASGLLQADETSDYPFTLVSRRLPRSHNTWTQNSHRLVKGKNPCTLQMNASDALKIGLEDGQLATVTSASGSINLPVEIDDDMFEGVISMPQGWGHNRPDTAMSIAEGQPGVSMNDVTDSGRIDALTGNAAFNGTRVAVRAA*
>MP0313_megahit_79586_2-1099
MDRMRPTAEEVSTTCPYCGVGCGVLVKPDEGGEAATVRGNPDHPANFGRLCSKGSALGETLDLDERQLFPTISGERASWDFALDKIGNGFSEAIATHGPDSVALYVSGQILTEDYYVANKLMKGFVGSANIDTNSRLCMASSVAGHKRAFGSDTVPGCYEDLERADLVVMVGSNLAWCHPVLHNRILAAREKRGTRLVIIDPRKTATTDAADLHLPIRPGADVLLFNALFAHLAASDAHDTSFVNAHTKGLDAALDASGPLGLAELSIATALPKSDLRTFFQWVEQTPATVTIYSQGVNQSSAGSDKVNAIINCHLVTGRIGKPGCGPFSVTGQPNAMGGREVGGLANQLVAHMDFAPKDVDRVQR
>MP0313_megahit_80541_1-822
ARKTFWYLSGRSSNEAGFLLQLFARMYGTNNVNNCSYYCHQASGVGLTSSLGSGTATLLLEDLECADLVFVIGGNPASNHPRMMTTLMRLRRRGGDVIVINPVLEAGLVEFRVPSNLRSMLFGTKIASLYIQPHVGGDLALLTGIAKRIDEMKAQDEPFLRTHCENYDQWMGHLREIPWSEICTKSGVVRSEIDQIAEKYAAARKVVFSWTMGITHHAHGVQNVQAIANLALMRAMVGRPHAGLLPIRGHSNVQGMGSVGVTPKLKGKIFERLQ
>MP0313_megahit_82517_1641-3314
MTDKITFVLDGQEVEAEAGQTIWEVANGRGLKIPHLCHKPAPGYRPDGNCRACMVEVQGERTLVASCIREAKAGMVVTTNSARAESARKMVVEMLLADQPAQDEAHDRSSHLWDMAEANGVTHSRFPKLEKERIPLLDDSHVAMRVNLDACIQCGLCVRACREVQVNDVIGMGGRGHDAYPVFDLSDPMGASTCVACGECVQACPTGALMPATVLDDQQQGDSADFDEEVKSLCPFCGVGCQVSLKVKNGKVKYVEGINGPANEGRLCVKGRFGFDYIHHPHRLTKPLIRRDDAPAKGLNVDPGNWQEVFREAEWDEALDLAAGALKGLKDTHGGTSVAGFGSAKCTNEEAYLFQKFIRQGFGHNNVDHCTRLCHASSVAALIENVGSGAVTATFNEIENADVAIIIGANPLENHPVAATYFKQFTKRGGKLIVMDPRGQGMKRFATHMLQFRPGADVSMLNAIMHVIVEEGLYDQQYIAAFTENWEAEKKHLAQFPPEKMEAICGIPAETLRAVARDFATAKAAMIFWGMGVSQHIHGTDNSRCLISLALMCGHVGR
>MP0313_megahit_82526_3-620
LIRHVLDQGLVKPGRLRDLADEWDALAPLFDGISLEQVSTRCGIAVPDIKRIAEDFANAECAVCYGRMGVSTQRYGALNHWLMLVLNILTGNLDRPGGMMFTTPAFNKAQSRPMGSFNTYQSRVRGLPEFDSYFPAVTLAEEMLTPGEVQVRGFVCVAGNPVLSTPNGRQMDEALEQLEFMVSIDFYLNETSRHADIILPPTGPLE
>MP0313_megahit_83464_3-404
MAKNKTVVASTCWECSTHCGSLVTVEDDRVTKVAPNPDHPASRGAFCVKGIRGLPELTYHPDRVLYPLKRDGERGCGAWQRLSWDDALDEMTDRLLQVRDEHGPRALCGAVSNAHFSRGVSLALLMRALGSPNW
>MP0313_megahit_83746_2-898
DIYKRNFMNFTKSQCPYCGVGCGLKMKPKSSVSDDKWLVSGDRDSPSTQGKLCVKGATVCETLKDGRLKEPLYRENLNEEFKEISWDESYEILKENILSSIKNYGPDSIAMYGSGQFHTEDYYVAQKLLKGAIGTNNFDANSRLCMSSAVAGYNRSFGSDGPPCCYEDIDHCSLILLIGTNTAECHPVLFDRIKKRKRNVNDNLKVIVIDPRETETSSIADFYLQISSGTDLFLFIGIANYLYKNQLTDQNFIDKSTESYFDFVKHIQKWDLKKISEICNISEKTIIDIAKLWGESKNV
>MP0313_megahit_85423_3-779
FSPVLLKNGNGSPNGTEEKDNVGAQPDSWIISQLAQRMSVLGFEHESPAGVMDEIAKVSPIYSGISYSRLDSAGGIVFRTMLESPQPTQVLYSSREQPGIQWPCSNENKKGTATLYDAGFTSRKAEVETPQFHSASTPSDPEFPALLVPGRVLQQLGRELTVVKGKRNQIDREDLLELNPVDANSWQIVDGDSVEVLGAGYRLTGLAHIDESVPPGVIAVTSLFGQLVSELEASEEMVPAARLPGLNIRPAKIVKTGN*
>MP0313_megahit_85615_91-1215
MKLTRRNFLAWAGISAVGAVACEGFGIREGELNIQSSAMLPEDLVKGKDNWYATLCRSCPCAEGIVVRVMDGRAKKIQGNPLYPVNHGKQSARCEAGLQAVYHPDRISSPMRRSGPRGSGHFTPMHWKDAPGPTALNTLRQELEARGKDMLLITEPLRGHLAMVAQRFATAVGGRHLGFETLDNNTYRTAVKNVFGQDILPDFDLANTDFLLSFGADFLSTWLSPTRWNQGYGEFRQGEGRKRGTFYQVDTRFSMTAANADKWVPINPGWEGHLALGLAYVIISENLQSAGADVPAMTNGQGLEALKDFRPEIVAYKMGLTEEMLGISPVEFIQGLARQFAGSGSSLAIGGGSAGAYNNGLFNLEAIYALNHLVG
>MP0313_megahit_85713_3-821
VQIEPRMSLSGAAADEWIAAIPGTEGILALGIAHRIVAEGHYQGADRDAWTQALANYTSNQVAQQTGVPAATITRLADTFAETEPSLAIGGGVAGNHSNGVDTLVAVNALNYLVGNIGKAGGLLFNPEPAGQVSHPRQASYRTMLELAEDARLGNIEVLILNSSNPVFSLPTATGFREALAGIPLIVSLSSFMDETTALADIILPSHTYLESWGDDFPEPGVGFVTGAVSQPVVSPLYNTRGTGDIVLELAHRVGLSEAIPWPSMQACLEDGW
>MP0313_megahit_87213_1-228
MLCVGTNMTECHPIIALRVKKAVRKGAKLFVVDPRKIPLAELADGHLQIQLGSDVALFNAMAKVIIDEDLHDKEYV
>MP0313_megahit_87347_3-2099
MSSTILNDDQALSVVPSSRITTYTEDLISPIRTTCPYCGVGCGVLANIDEAGVVSVTGDPEHPANFGKLCSKGSALAQTLGPERRLTQPYYQDKQRSIAKGQPTDTQPVEWEAVLDDIASRLNNTIATHGRDSVMFYVSGQLLTEDYYVANKFIKGFIGNNNIDSNSRLCMSSAVAGHKRAFGADLVPSNYEDLESCDLLVLVGSNMAWCHPILFGRFLAAKKRDPNKKLIVIDPRRTDSCEFADLHVPITVGTDTHLYNGLLHYLEQEGCGDKDYLKQCHDVKPALEAAKTWTIDKVATACGISADLVQEFYALVAANDKTVTAFSMGVNQSASGTDKVNAIINTHLYTGRVGRVGASPFSLTGQPNAMGGREVGALANLLAAHLDLDNEQHRHLVADFWQAPQPLAAEVGVKACDAADAILDGRIKAIWIMATNPVVSLPEADKFRRALATCDLVIVSDCSVDSDTVKCADIVLPAQGWGEKSGTVTNSERRISRQRALMPALGQAKPDWWILSQVAKRMGLAGFDYQHARDIFNEHIALTAYGNDISQALSDSNQPRYLNLAKDLSPMVVGAIASIEESPNHLKQQNKNVFSFSHDAYDVMTPFQWGGARITPSKTKFIAITPPSHASIPNRHTQRLSLKSAHSKKNNGSHTFHQNDSLDLRLITGRLRDQWHTMTRTGLAPQLNQHESVPTLTVH
>MP0313_megahit_87354_3-704
NPDRLTGPLLRAGEGKPGELIPITWDEGISQLAERLNVLRDDGQGNRICFLSKGVRGHLAELFELFVDQLGSSRLLHYDFAHPQTLYAAIDRLFGETHLPYYDLKNTRFLLSFGADYLGSWISPVHHGLGFGHSRQGRDGIRGRFVQIEPRMSLSGAAADEWIAANPGTEGILALGIGNYIVSQGGYQGSDREEWAASLAAYSVESVATQTGVPAATIARLAETFADTQPSLAI
>MP0313_megahit_87626_2-1000
FEGNPHHPGSRGRNCAKGPATINQINDTERILHPLRRSGARGSGEWERVTWDEALDEIAEKIRDSLKSGARDRVTYHVGRPGNEGYVERVLKAWGVDGHNSHTNICSSGARLGYSMWHKFDRPSPDHANAKVILLTSSHLETGHYFNPHAQRIMEGMMDGAELIVIDPRLSNTAALADHWLPTWPGSETALFLCWAHMILEQGKYDRDFLRDWVNWDAWLAAEHADEPQTFERFIELLMDEYSEYTPEFAAAECQIPVEQVIAAGNAVANAGSRLSTHVWRAAAIGNLGGWQVARALHFLNVLTGSVGTVGGTAPNAWAKYTPTLFNEPPAPD
>MP0313_megahit_88930_203-823
MTDTQTHYRTCNICEAMCGLEIQHRGSEILSIKGDSNDPFSHGHICPKAVALQDFYNDKDRLKAPMKRTADGWQEISWEAAFEEIASRFRGIQQEHGQDAVGVYLGNPNAHNFGNAIMLPRFFKALGTNNRYSSASADQLPHHVASNYMLGAGMLIPVPDIDHTDFMLIIGANPIVSNGSLMTAPGVGKRLKAIQQRGGKVVVVDPR
>MP0313_megahit_89670_128-937
MTGTEVLRDGAGIVRGACHHDCPDTCAWEVTVIDGRAVRLRGVDDHPFTAGELCPKVNRYLDRVYHPDRILRPLRRVPGSRKGEARFEPITWEEAIAEIAERLTAAIGRHGPETVLPYSFAGTQGLVQMGVMSQRFFDAMGATRVQRHLCGVTAWLGAADVHGVPLGMDPEDLRHSRTILLWGTNTLVTNRHLWPTIEAARAEGAVVVVVDPVRTTTAERADRHVQLRPGSDVALVLGMLHVIDRDGLVDRAFLEDHTSGWDELLADARR
>MP0313_megahit_90295_3-1439
LHIPVAPDGDIALFNALLAACRNTGLLDRAFMESQCEAEDGFIDRLRSGLHGIDPERFAALVRLVAENPRTITLFSQGANQSACGTDKGNAIINFHLATGRINKAGAGPFSITGQPNAMGGREVGGLANMLACHLGFSSEELSAVEQFWQAPNMCTGPGQKAVDMFQQVHAGQIKFLWVMATNPAVSMPDAGFVREALNRCPTLVVSDVMADTDTARYADVLLPALAWGEKDGTVTNSERCISRQRPLFPAPAEARADWRTVCDVAQRLGYGEAFAFDGPAAVFREYAAMTRLSVEHGKLLDLTGMAECSDDDYESMASFQWGGRHPCENGFPTGNGKARIVSVEPPRPDNRAPDRFSLNTGRYRDQWHTMTRTGLSAMLSQHRREPLLEVCPQDANSAGLSDGGLARVTSASGSSIYRVSVVSTQRPGEVFVPMHFTDTNSRGGRTGLLIDPVTDPHSGQPAFKNVAASLAPFRPDWR
>MP0313_megahit_90620_3-524
GIATYYNSVCSMCSAGCGITVRTREGRAKKIEGNPAHPVSQGRLCALGQAGLQALYNPDRLTSPLLRAGDRESGAWIPTTWEDGLSQVAERLGALRSSGQGNRIGFLSEGVGGHLGTLIERFMAELGSGRLLHHDFAHPQTLYAAMNRLFGEDHLPYYDLGNTRYLLSFGADYL
>MP0313_megahit_91595_3416-4213
MPESHYRICPLCEACCGLEVKTEGARVIAIRGAENDVFSHGYLCPKGVSLKDLHEDPDRLRTPLIKRDGVFVEASWDEAFAEIEKRLLPVWREQGPDAVALTIGNPAAHKVSLLAYTPRLVRALGTRNVFSASTLDQMPKQLSAGLMFGHWLSIPLPDIERCDYLLILGGNPMVSNGSLWTVPDYRGKAKAMRARGGRIVVVDPRRSETAAAADEHLAIRPGGDALLLAGIAHTLFDEGLVKLGRLADHVNGLDEARTALQPFAPE
>MP0313_megahit_92083_173-541
KEFPYVLITGRQLEHWHTGAMTRRASVLNALEPQPVISMHPEDLAAIGGAAGDLLTLSSRRGELTAYARADDGLQRDEIFIPFCYQEAAANLLTNDALDPYGKIPEFKYCAVKVEVNRTAEV*
>MP0313_megahit_93469_3-1070
DGMKVQSESHDVRELRRSVMEMLIAEHPNGCLTCHRVDICGPTDICLRHVSVNDRCVTCPKNERCEFKDTVRYLGMELESPLGYEYRQIPLEVSDPFYDRDYNLCITCGRCVRVCEEVRGDDAICFTERSGRALVGTSFGSSLLESGCEFCGACLDVCPVGALVEREHKWEKPRRVEKSICPHCPVGCQLNLEINTQGRLIRVVPELNSPANRGQACFKGKFGLEFVNQAARLTKPLIRRDQGLEEATWDEALDLVAAKLADYRGDSFALLAAPDSTNEELYLAQKFARVAMGTNNVDQSSNVTPELAIGLERALGYAAATNPIWDLEQAGCILVFNSNLTEEHNVVGVPIKRAVK
>MP0313_megahit_93631_2-1096
MVLSININGHQLEIAKNTSVLEAINASGTYISQLCKDPDMKPIGACRTCLVKIDGVKGYPASCSTPVTDGMTIWTETSDVKKVRTGVLELTLSMLSKKNSKSLDKTRSNDNINGNYGELSVALKHHDIKDTRWEPRKRQETDTSNPVFDIAMDDCILCGRCVQACQDGHQFIGAIDFLGTGHLNSRIGTFADRPLIESNCTTCGQCLSVCPTGAIRTKKLPIDTVKTVKSTCPYCGVGCGITANINSSDRIIEVMDDPENQSSLGMLCVKGRFGYNFVHHKDRLTHPLIRKNGTLRKVDWDTAFEFLTENLWHYRGTQFGTLSSAKATNEDGYVQQKFSRLIMNSNNIDHCTRLCHAPSVLAMLT
>MP0313_megahit_94594_192-2501
MSEQKIELYDGPAGGWGALKSVARHLNEQGVAVKGARTLLHANQADGFDCPGCAWPDRDHRSTFEFCENGAKAVAAEATARRATPEVIGAKTLAEWAEASDFDLEATGRLTEPLAYDPGTDRYQRTSWEAAFALIAQELQALPDPNEAIFYTSGRTSNEAAFLYQLFVREYGTNNFPDCSNMCHEPSGSGLRPTIGVGKGTVTLHDFEQADCILVFGQNPGTNHPRMLGELRAARKRGARIISFNPLKERGLERFADPQDKLEMLSFGSAPISSHYFQLQVGGDFALLKGMCKRVVELDDVAIAMGLPRVLDVGFIAEHTHGFDAFLAELRTQPWEPLVQASGLSREQIEQAADLYAGSERVIACWGMGITQHRHSVATIQMIVNLLLLRGNLGREGAGACPVRGHSNVQGDRTMGIYEKPAPAFLDRLGQVFGFEPPRAHGHDTVGAIQAMLDGKGKVFIAMGGNFAAATPDTAATWRALRQCELTVHVTTKFNRSHVVHGRKALVLPVLGRTEIDVQATGPQGVTVEDSMSMVHLSTGMNAPASEHLLSEPMLVARMAAATLKRSRTPWLALAGDYAAIRDRIAAVLPDFAGFNDKIKTPGGFRLRNTASERVWATPSGRAEFSTHPMPTDLAVERVAERHRDVRVFTLTTLRSHDQYNTTIYGHDDRYRGVYGHRRVVFINAADLKDIGLKAGDWVDITSLYVGEGGADVQQRRAERFLLVAYDIPRGCLASYYPETNPLVPLESFSLTARTPTSKSIPVVLSRHG*
>MP0313_megahit_95183_3-716
RISWEEVMERTSKAIRETEPSRSFYYLSGRSSNEAGFLLQLAARIRGTNNVNNCSFFCHQASGVGLTSVTGSPTATVVLEDLSKCDLLFLIGCNPASNHPRLLKNLIDLRRRGGKVIVVNPMKEPGLCKFKVPSDLLSLLFGSTISDIYVQPNIGGDSAFFLGVIKWLGEHDGFDSQFLENHAEDFDAVARRTLETPWAKIVELCGVSQEEIGQVASAYKESSGTIFCWAMGITHVEG
>MP0313_megahit_95311_1-1716
GPLAMCLAQILISRQAYDADFLRRWSNASLLVKDETGAFLREEEVTGVVGGGRYVAADAAGGLVFYDPKSRSFDADHQRLQLRTKMKVETVFGPVACRTAFVRYEEACAPWTLARTAVETGIAAEDILRAAETLIAAKRVAYYCWSGVGQHREATQTDRAIALLMALKGGYDRRGGNVAYEKHPMHAVTDFNQFPAGQIEKALGYQARPLGPPSQGWVTARDLYAAILEGEPYRVRALVGFGANMSVSQGDTDMAVAALQALEFHVQIDSVETPTARFADYLLPANTPWEREALRNGFDVSQSAESLVQLRPAVVPSAGESRSDTEIVFDLACRLGLGDAFFDGDIDAARDWQLQPSGLRLADLRANPKGICRPLTYREAKFAEQVDTGLRGFQTPTGLVEIYSERLLNHWYEPVPQFQSEVQGEDQHAYPLRLTTAKNGYFCHSQHRNVVSLRKRMRQPQVWVHPDTAQAQGLEDGDWAELVSPHGTARMQVVFDTDLHPDVAVGSYGWWQANAPLGLEGYDPFSGEGANYNRLISAAQCDPISGSAPHRSTRCALRPLAGSGSVKPAWQG
>MP0313_megahit_95397_3-1094
KGVGVNPLRGQNNVQGACDMGSFPHELPGYRHLSDSATRALFEKDWGVSIDPNPGLRINNMLDAAVDGSFKAIYIQGEDILQSDPNTQHVADGLAAMDCVIVHDLFLNETANYAHVFLPGSTFLEKNGTFTNAERRIQPVRKVMEPAAGYEDWEVTQLFANALDAGWNYRHPSEILDEIARLTGSFAGVSWDMLQERGSVQWPVNEKHPDGSPVMHMEAFVRGKGLFVVTDYVPTDEKTGPRFPLLLTTGRILTQYNVGAQTRRTANTVWHPEDLLEMHPVDAENRGLKDGDWTRLASRTGETTLRVKVTDRVAPGVVYTTFHHPATQANVVTTDYSDWATNCPEYKVTAVQVTASNGPTDWQE
>MP0313_megahit_95409_364-1818
MGDDDDLKWGRSTVDTVCSLDCPDACSLAVTVEKGKVLRIDGSHAHDATNGYICAKVRRFGERMYGEARVPYPLIRDGGRDGEFRKASWDDALSLIASRMEAIRDEWGAEAILPFSYGGSNGLLTQDTTDARLFRQFGTSRLARTVCAMPTTTANQALYGKMPGVTYSDYRYARLIIVWGANPSSSGIHLIPHIKAAQAAGAALVVIDPRRTNLARQADIHLAVEPGTDVVVALAMHRFLFEQGLADQEFLDEHANGADQLRERASEWTIDHAASVAGLDAALLENVAEMYADISPAVIRCGWGLERNRNGGNAALAVLALPTVAGKFGVRGGGYSMSNTGAWTHSPEDWIGAPEPNTRLVNMNHLGRALLDYRDPPVQMLFVYNCNPAVTMPNQNKVLEGLARQDLFTVVFDQVMTDTAALADVVLPATTFLESYDIVTSYGLSTMQLAKPAIDAVGQARPNVEVFAELANRLGLAASGEHTTD
>MP0313_megahit_96852_3-371
MSNPLADMDKPDVFFCIGTNMTECHPVAATRIKQALKRGAKMIVADPRKIPLAGMAHLHLPLRVGSDVALLLGMAHVIARDGLVDNSFIIERTKGADEFLEHLKTFTPEWAAEITKLNPADIE
>MP0313_megahit_96852_420-767
MTKGDKIVGIQPAMDGPANEGALCIKGQFAFDFVQHDDRLTKPLVRGDDGELHEVDWNTALDRAAEGFRKVLEEHGRHAVYGVASGRAPNEAAYTMQKFIRAGFGTNQIDNCSRA*
>MP0313_megahit_97733_2-565
YNNRHLSLDVKDPLWEMDMNLCIVCARCVRVCTEVRGDSAITLQSRSGRTLIGTSQGTSLLESGCEFCGACIDVCPTGALVERDYKWDKAVTQVKSICPHCPVGCQMTLEISKRNQLIRAIPDIHGAANRGQGCFKGKFGLDFVNRRERLKKPLVRRDGQLHEATWPEALDLVAERLSQYTGGHFALL
>MP0313_megahit_97934_3-569
RAHGGGQGVRAVACLPSLVGAWRDAAGGLQLSTSGFFPIDTAKLQRPDLLPTWPRMPRTINMSTIGDALLHVGDASFGPKVEAVVVYNSNPVAVAPDSRKVAAGFAREDLFTVVLEHFQTDTADYADILLPATTQLEHVDVHKAYGHTYVLANNAAIAPMGQSLPNTEIFRRIAKRMGFNDACFADSDD
>MP0313_megahit_101793_40-600
MSNPLADMDKPDAIFCIGTNMTECHPVAATGIKKAVARGARLIVADPRRIPLVEHASIHLPLRVGSDVALLLGMAHVIEREGLVDAEFVSNRTADSEAFLEHIREFTPQWAQEITGVPAADIETAAIWYGEADRGAIYYTLGITEHICGVDNVQSLCNLALMTGHIGREGTGINPMRGQNNIQGAGD
>MP0313_megahit_101824_2-2476
MLTNYPPEEQWDDYEALDAKAWPTKVRRRFRLVPTTCFNCEANCGLLAYVDKDTGQVAKFEGNPVHPASRGRNCAKGPATINQVQDPERILYPLKRVGDRGDGLWERISWDRALDEIGTRIGDAFREDRHGEVMYHVGRMGDDTYMERVLHSWGIDGLNSHTNICSSGARVGYATWMGFDRPSADFANAKVIFLISSHLEAGHYFNPHAQRIIEGRENGATIICVDPRLSNTASQADHWMSAWPGTEAFLLLAIARLLVEAGTWDAEFFRRWVNWETFLTATRSDLEPVFENVEGALLDLYRDYTPAEAARVCGIPEETIREVAGVIGEGLGGFASHTWRAAAAGNLGGWQVARCLQFLTVLTGSVGTVGGTNANGWNKFIPVTPIQPEPQGRWNELTWPVEYPLAHHEMSMLLPHFLKSGRGYIDTYFTRVYNPVWTNPDGFTWLEVLQDPEKVGCHVALTPTWNESAWFADYVLPMGVSSERHDVASFETHSGRWIGFRQPVLRRHAELEGETVDRTYQTNPGEVWEEQEFWIDLSWRIDPDGLLGIREQFESRESPGEPLTIDEYYSMLFENSVPGLPEAAESEGISALEYMRRKGAFSIPGDQYEMHERPVAESDLAGATRDGTGVYRMPGTAGSHETLEEIDGHMPFIGDGSPAVDIDGEARLGFPTPSKKLEFYSETMRDWGWPEYAMPTFIRSQVHWEDLDFAAGERILVPTFRIPTLIHTRSGNSKWLNEISHRHPLWVHPSDAEELGIEENGLVRITTRIGHFVIGAWRTEGIRPGVVAASHHMGRWRLDEDKARSWGAGRASIDRDDEGRWRLRR
>MP0313_megahit_102834_1-1140
DYKSFLRGSLSVLQSNQPDGGFDCPGCAWPDHKSHKTLDVCETGIKALASETMSVKADAQFFARHTVTELQGWSGYELEHSGRLSEPMRYDAKQDKYLPIAWDDAYQIIADELNKLASPDEALFYTSGRVTNEPAFLYQLFVRCYGTNNLPDCSNMCHEPTSVMLGKQLGVGKATVMLEDFEQAKLIIMFGQNPATNHPRMLEMLAHAHKQGCKIISVNPMREQGLSAFRNPQKPSHMAAGQSDAMVDDVVQIQIGGDAALLTGLAKWLIDNNKIDERFIAEHTSGYEPLQQWLDKQTWADIELGCGIEQAQIVALAKQVAASPKTICTWGMGITQHVQGDDNVAMITNLLLLMGMIGVDGAGASPVRGHSNVQGDRTMG
>MP0313_megahit_103518_3368-5398
MSTRTVFGACPHDCPDTCALQVTVENERVVKVQGRAEHPSTHGALCTKVSRYPERTYHAERLLHPLKRVSKKTEAPRFVQVSWAEALADIAARLKAIAARDPQTIQPYSYAGTMGLIQGEAMAGRLWNALGAARLDRTICASAGGAGLAATYGHKLGMHTRHFAGAKFIVIWGSNSITSNLHFWTYANQAKRDGAKLICIDPRRTETADKCHQHIALLPGTDGALALGLMHELIAHDWLDHDYIQRHVDGWDELRDKALAWPPERVAATCGITADEVRGLARDYADRDVLAAPAAIRMNYGLQRVRGGGNAVRLIALLPCLTGAWRHPSGGVLLSASGWFAPYKNPALERPDLLAGRQPRTVNMSTIGDALLAEASPEFGPRIEALVVYNSNPVAVAPESPKVVKGFQREDLFTVVLEHFMTDTADLADYVLPATTQLEHLDVHTSYGHTDVLMNQPAIAPLGEAKTNTQIFRELAAALGLTDPALRETDEELAAQAFTADIDLALLRSQGWQPLPVAEAPFANGGFRTPNGRAQAAGADFVPNYESAASAPELAARYPLAMISPPARNFLNSSFVNVKSLRDIEGEPVIEMHADDAAARSLADGALVAAFNDRGRYVAKLKVSPRARPGVVNGLGVWWRKLGVQGSNVNEVTHQRLTDMGNAPAFYDCLVEVEPA*
>MP0313_megahit_106076_144-2876
MAKTFIEGIAQKLRIIPNLDRETDSGNYGPLRKYPAAEEWNEHIELDANAWPERVERKYSLVPTTCFNCESACGLLAYVDKETGQVSKFEGNPHHPGSRGRNCAKGPATINQIQDTERIMHPMRRVGARGNGGWERISWDEALDEISAKIRASLKTGAVDRVVYHVGRPGHEGFMNRVLRAWGVDGHNSHTNICSAGARTGYALWHKFDRPSPDHTNAKVILLTSSHLETGHYFNPHAQRILEGMMDGAKLIVIDPRLSNTAAMADHWLPTWPGSEPALFLAWAKMILERGLYDREFMETQVNWDAWMKAVHPDEACEFERFIELLIVEYAEYTPEFAAEECRIPVEQVIEAGEVVAGAGSRLCTHVWRSAAIGNLGGWQVSRTLHFLNVLTGSVGTVGGTAPNSWSKFKPELFDEPPDPDGWNELHFPPEYTLAHYEMSHILPHMIKEGRGSMDVYFTRVFNPVWTYPDGFSWMEMLQNEESVGCHIALTPTWNETAFFADYVLPMGHASERHDVNSYATSSGKWVAFRQPVLREYARREGREVEFTHEVNPGEVWEEDEFWNELSWRIDDGTMGIREHFMSPYREGEKITIDEYYQYLFERVPGLPEAAAAEGTDALGYMRKHGAFLIEESTYKKYEKDGWPTPSGKQEFYSETMIEFGYPEHSIPHYRQKSHVHPDNLTGEDEYCLLPNFRLPQHIHSRSANAKWLVEIAHRNPIWIHPKDARRLGVAEGDLLKIETEIGWFVDKVWVTEGIKPGVVGCSHHIGRWRRSQDAGNRFLTNTVSIEDTGNGKMRMRTVSGIEPWKSDDPDTNRIWWRDGGVHQNITHAVQPDPISGAHCWLQKVRLSRPSEGEEYGDIEVDRQKSFEYYKRWNKWAKDRETHPRGERRPLWMKRPLAPRKEHFIIGERD*
>MP0313_megahit_106148_1-996
LLKAKEQNNAPMIVCDPRFTRTAAHADEYVRFRPGSDVALVWGILWHIFENGWEDKEFIRTRVWGMDQIRDEVAKWTPEEVERVTGAPASQLERVARTLANNRPGTVIWCMGGTQHSNGNNNTRAYCILQLALGNMGTAGGGTNIFRGHDNVQGATDLGVLADTLPGYYGLSAGAWAHWARVWEEDLEWLQSRFSKASFNDTSMMNLTGIPVSRWIDGVLEDKENIDQPDNTRAMVLWGHAPNSQTRQKEMVTAMEKLDLMVVVDPYPTVSAVMQDRQDGLYLLPATTQFETRGSVTASNRSLQWRDQVVEPLFESKPDHTIIKLFADKFGF
>MP0313_megahit_106689_1-1230
NEEWISDKTRFVWDGLRRQRLDRPYVRVDGKLKPATWPEALEAVATAMKGKKVAGLIGDLVPVEAAYALKNLIESLEGKVECRTDNARLPIGNRAAYVGTATIEDIDNAKFIQLIGTDPRNEAPVLNARIRKAWLKGAQVGLVGPAVDLTYDYAHVGTDRAALEGLLNKDYGAVLDAPSVVIVGQGALREADGLAVLAAAQKLAADTGSKLMILHSAAARVGAMDIGAVTEGGVAAAIDGAEVIYNLGADEVEIDAGAFVIYQGSHGDRGAHRADVILPGAAYTEENGLFVNTEGRPQLAMRAGFAPGEAKENWAILRALSAELDAKLPYDSLAQLRKALIKDVPHLAKVDRVVANEGEALPVEKLGKADFLPAVKDFYLTNPIARASQLMAELSAQAKARRDTAIAAE*
>MP0313_megahit_108519_1-1023
TVIGRTVDSEVSGNVIDLCPVGALTSKPYRFSARAWELASHDAVSPHDCLGSNLNIQTAHDTVKRVLPRTNEQVNECWLSDRDRFSYEGVNSPDRLLQPLVRVGDRFEEVAWEVALQRAASALSDIGKAEGPTAIGALASPTATLEEFFLLQQLMRGLGSDNVDHRLRQRDFRDDSFAALFPGTELPVERIQDAACVLLVGCHLRKELPLVALRVRELCRMGGQVAALNPMDYEQNFPLTEALVVAPSVLPAALARIAIARVGQVEVPEELRQWAELIADSEEFARTAKMLSDVEGEVVVVLGQIAAQHREASALRAIASWLAQHTGIRLAFLPEANSAAA
>MP0313_megahit_109919_1564-1842
EPLLDIHPDDAGPRSIIAGDTVRVFNDRGSVEMRAAVVDRVQPGLVTMPFGWWANATSVGRGANALTNPSLGRKIGSASFHDTLVQVEKAGS*
>MP0313_megahit_111834_3-899
RWLRGGYDIGLVGVRVDLTYDTEYLGAGPDSLAQIASGEHIFAAALRDAERPMLILGMGALARPDGAAVLAAARKIAVDAGMIAEGWNGFNVLHGAAARVGGLDLGFTPGAAGRNTQAILDGAQAGEIDVVYLLGADEVDMTKLAKSFVIYQGHHGDAGAHAADVILPGAAYTEKPGTYVNTEGRVQLARRAAFPPGDAREDWTVLRALSAVIGDPLPFDDLSALRRRLYAACPHFARIDDVEAASWGEFGDAGAMDPAPFALPVTNFYMTDPISRASEVMAQCTREFINGEATGTDG*
>MP0313_megahit_112483_2-502
STLALLTGNLGRPSTGIYPMLRRANEQGAWDVGCVPHLLPGYIDISDSHGRNIVSKEWNSTIPSGKGLGLTELLGPDSSKFVKAMFIVGDNSNSINDELDDPMKALDSLEFLVVQDMFMTPLAQKANVVLPRIAFSEKFGTYTNIERRIQVLRPAINPNNTQARSEG
>MP0313_megahit_115119_1327-3612
MSDGVSTGSTDTDATVTITVNGDEVAARPGELLIDACERSGTYIPRFCHHPRMAPVGMCRMCIVDVDTGPGPALQPSCMIECTPGMQVDTRSERTRKAQDGVLEMLLVNHPLDCSVCDKGGECPLQDQTMTFGPGESRFIEEKRLFLKPIPVNSNVYLDRERCILCDRCTRFADQVAGDRLIHFLDRGARTQVNTFPGEPFSSYFSGNTVQICPVGALTAVPYRFKARPWDLQEVESTSVLDSVGSRITVQSSRDRVLRFQGADADAVNWGWLSDKERFVFEAYDHPDRLTGPLMRGDDIGNRDPDGSALVSAPWGEALGAAAAALSATTADRIAVIGGARLTNESQYAWAKLAKGVLGTDHVDAQLGDGLPAEVVLGLPRATIDGACTPGGTIVLLGPDPKEELGALYLRLRHAVVHDGATLIEITPLSTGLSTHAAHSVRIRPGEAVMAVEAMFGGSGSGALDRATRLELAAAGGAIVAGGPVTVLLGRTSLAESEGLVVDAALALNDRMPDASFLSLLRRGNVHGAIDMGLAPGLLPGRATLDEGRNRFDGIWPHVPAHRGHGTNAILEVAAAGGIDVLVLLGADILADVPDRSLARRALDGVRTVVAVDLFATPTAARADIVLPAAAPTEVDGSFTNLEGRISLVVRKVTAPGTSRPDWMIAVGLAERLGADLGFASVDDVWAELAAVSPVHAGLDREVLAASTREGVLVPGGMPLVRPAPTEVPDRDRDLFRLVVTRSMYDNGVLMAHSPALAGLAP
>MP0313_megahit_115427_1-870
NDRCVVCAKNERCELKDSVRFLGMELNSPLSYKTRGLEVDTADPFYDRDYDLCIVCGRCVRVCEEVRGDNAITFIDKAGQALVGTSQGTSLLESGCEFCGACLDVCPVGALVERDHKWDKAERVERTVCPNCSVGCLVNLEVNKRERVIRVVPEINAPANQGQACFKGKFGLEFVNHKDRLRHPLIRKDGELQRATWEEAMSYIAQELPRYKGKQFAAIASARSTNEAAYLLQKFTRVVMESNSIDVDSNTRPALTRALIESLGYAASTNPTWELEQAGCILVVDANVTE
>MP0313_megahit_116737_2-1144
GQLDIDIPKLCATDSLQAFGSCRLCLVKIEGSKGVSAACTTPVEAGLVVHTQTEKVIRLRRNLMELYISDHPLDCSTCPADGDCELQDTAAALGVSASRYGFEGENHCAAEKDTSHTYFTFDASKCIVCSRCVRACEEIQGTYALTIEGRGFESRVVAGQAENFEDSECVSCGACVQACPTTSLLENSVIDRGLPQRSVVTTCAYCGVGCAFKAELRGDEVVRMVPYKDGAANSGHSCVKGRFAYTYATHKDRVTTPMIRSSIDEPWQVVSWDEAVTFAAGRIRAIQSKYGRESVGGITSSRCTNEETYLVQKLVRAAFGNNNVDTCARVCHSPTGYGLKTTMGESAGTQTFASVDKADVIMVIGANPTDAHPVFASRLKK
>MP0313_megahit_117440_207-887
MTSIRTTCAYCGVGCGITATPTGPRTATIRGDDAHPANHGRLCSKGTHLGETIGLTGRLLHPMIGNRRASWDKALDLVARRFRETIDRYGPDSVAFYVSGQLLTEDYYVANKLMKGFIGSANIDTNSRLCMSSAVAGHNRAFGEDIVPATYEDLEQADLIVLVGSNTAWCHPIVYQRIQAARAARGTKLVVIDPRRTETCEGADLHLPVKPGTDVALMNGLLAWCDR
>MP0313_megahit_117582_3-1784
EDGTKMKADIVVMAAGIKPSTGLAKAAGLDCERGILVDDHMVTSDPDVLAVGECVQHRGLCYGLVAPLWDMCRSLADYLTETPSGYEGSVTSTKLKVSGIDLFSAGDFSGGEGCEDIVMRDAARGVYKRVVIKDGKVIGAVLYGDTADGNWYFDLLRKEEDVADIREGLIFGQAFTMGGACADPSQAVAALSDDAEICGCNGVSKGKIVQTIEGGAQTIDALRASCKASASCGSCTDTCEALLGLVLGDEYGGERTVKTVCKCTTFGHDDVRRLILDRELKAIPQIMQELHWSTPDGCSSCRPALNYYLLCAWPGEYEDDQKSRFVNERLHANIQKDGTYSVVPRMWGGVTNPTELRAIADVVEKYDAPLVKVTGGQRLDIFGIKKEDLPAVWADLNAAGMVSGHAYGKSLRTVKTCVGSEWCRFGTQDSTGLGIQTERMTWGSWMPHKFKIAVSGCPRNCAEATIKDFGVVCVDSGYELHVGGNGGIKVRATDLLCKVETEEEALDHCAAFIQLYREDAHYLERTAPWLERRGLDWIKAELFNDPQSIAVLAARFRYSQQFMQDDPWAKRAAGERRDLHSHLGTIRPQLENA*
>MP0313_megahit_117582_2144-2725
MAPIRTTCPYCGVGCGIAARVTAERTITLKGDKQHPANAGRLCSKGTWLSETVGLEGRLLYPSVGDQRVTWNTALDDVADRMRGTIAQHGPDSVAFYVSGQLLTEDYYVANKLAKGFIGTGNIDTNSRLCMASAVAAHNRAFGEDVVPCSYSDLDEADLILLVGSNTAWCHPVIWQRIEAAREARGTKLVVIDP
>MP0313_megahit_118680_3-896
DDGVRRAFTEVWQSGDFSNQKGLTVTEIMDAVHEDKIKGMYILGENPAMSDPDVEHARDALAKLEHLVVQDIFITETANYADVILPASAFYEKSGTVTNTNRQVQMGRPAVSPPGEAREDWAITVELAKRIGLDWSYNSPADVFAEMKVNMRSLDNITWERLEREGAVTYPCKGPDQPGEAVVFGNGFPRPEGRAKFTPAAIIPPDDVPDADYPMILTTGRQLEHWHTGSMTRRATVLDAVEPEANCSMHPSTLRKLGVEPGGMVRLSTKRGSIRIMARADRAVAPDMVFLPFAYVEA
>MP0313_megahit_118808_3-1649
LATPLLRGDALGNRSRDGAELVAAPWSEALDVAAGALRSAPADRIAVVGGARLTNESQYAWAKLAKGVLGTDHVDSQLGDGLPADLLLGLPRATIDEACTAGGTIVLLGPDPKEELGALYLRLRHAVVHDGATLIELTQRRTGLTDHAAHSLRVQPGEAAEVVAAMFGGGSSGGALGRSAGDVVGAGELLAAATGPITVLLGRPSLAEAAGPVVDAALALHDHLPDARFLSLLRRGNVHGAMDMGLAPGLLPGRTTLADADRFADAWPGVPDAVGRDTLATLEAAADGQVDVLVLLGADLLADVPDRDLARRALDGAGTVIALDLFATETVASADVVLPAAGPTEVDGTFTNLEGRVSRVARKVTSPGTSRPDWMIAVDLADRLGTDLGFMSSEDVWAELTAVSAVHADLSSEAIAAESTEGVLVMGGLALVRPEPTLVPARQPSALRLVATRSMYDTGVLVAHSPSLSGLAPGARAALEPAEMQRLGIVDGEVVDLVGPKGTVQVPVVADAGVAAGTVHLLVNQPGVDVAALLDAGAPVTDVKLVRR*
>MP0313_megahit_119106_235-615
MASAHSEYVSTVCPHDCPSTCALEVERLDARRIGKVRGARDNDYTAGVICAKVARYQERIHHPGRLGQPLKRAGDKASGEFQAISWDDALDEVAEAFIRAEQSHGSEAVWPYSYAGTMGLVQRFGLN
>MP0313_megahit_119665_926-2089
WEDAFDAIVKAAKQGGEGSIAAVAGDLVDCETMFAAKRLLAELGSDKLEGRQTGLDYDCSSLAGIAFNSTLAGIESADAILIVGSQVRHEAPLINVRLRKAAKRGAKIFLIGPEWDTTFDCEFLGEDAGLLHDLPGHAADAFKDAARPAIIVGPGGLAAGALHPALALADEWNIVRDVDGTAWNGFNVIHTAAARMGAVMLGYAQKGGIKDVVDAAPAVLLSLGADAVDYGAFEKSLKVYIGHHGDAGAHAADIILPAASYAEKDGTYVNTEGRVQFAEKAVFAPGDAREDWTILRALADAFGVSVGFDSFAQLQSAMIEAVPALGEEGIAPLGKLPTGKKTPKAKGAIAYPIADFYLTNPIARASETMQRCSAELVHGDEILEAAE*
>MP0313_megahit_120020_3-872
GLIPMVYPDYQPVGDDAVRRKFEKFWGTELDPKAGLTVVEIMDAVHEGAIKGMYIMGENPAMSDPNLNHAREALAKLDHLVVQDIFFTETAGFADVILPASAFPEKTGTFTNTDRRVQIGRQAIEPPGDARHDIWIIEEMARGLGLDWNYSGVDAVFDEMRAAMPSIGGITWDRLQREHSVTYPCTREGDPGQPILFEQDFPTPNGRGKFVPAEYTHAAELPDDEYPKIFMTGRQLEHWHTGSMTRNARVLDALEPEPVINVHPTDMDEIGVEAGEFVRVESRRGAVVAR
>MP0313_megahit_120446_3-593
AYTPENVADVTGVEAGSIRELAERFAAGPSLALGPGIAGLHRGATAANVAVAILNAVAGNVGRSVHYDAPQLDAPSAGFAPMQQAIEAMGGGQVGAVFVHGSNPAFALPASSGFREAFASVPFRVSFASAMDETAAEADLILPDRHFLESWGDTSSRPGQWTLRQPAMRPVPHFDAKQTGDVLLSVAARMGQDLGSE
>MP0313_megahit_120563_3-980
MEQKISISACPHDCPSTCALEILHDNTQIYDVKGASENTYTAGVICAKTARYSERTHHPDRLLNPLKRVGDKGSIDFRKIDWEEALDIVAEKFITSDQKYGSESIWPYFYAGTMGLVQRDGINRLRHDMKYSGQHSTICSTITSSGWKAGVGVICGPDPREMALSDVIVVWGCNPASTQVNVMKHIQKARKDRKAKLIVVDPYQTRTAKVSDKHYAIRPGTDGALACSLMHIMFRDGYADKIYMKKYTDDPEGLEEHVKKHTPNWASRITGLSIKEIEEFALIFGKTKRVYSRIGFGFTRQRNGAVAMHAVASLSAVCGKWKVEGG
>MP0313_megahit_121334_69-2012
KDEVKKWTPEETERVTGVPGEQLRRVARTLANNRPGTVIWCMGGTQHTNGNNNTRAYCILQLALGNMGTAGGGTNIFRGHDNVQGATDLGVLADTLPGYYGLAEGSWAHWARVWGEDLDWLKGRFADATVGETRMMNLTGIPVSRWIDGVLEDAENIDQPNNVRAMVLWGHAPNSQTRGKEMKTAMEKLDMLVVVDPFPTVSAVMQDRTDGVYLLPATTQFETRGSVTASNRSLQWRDKVMDPLFESKVDHEIIALFAQKFGFHDRIFRNIAIEENGEPNVEDITREFNRGMWTIGYTGQSPERLKLHMANQHTFDKTTLRAKGGPADGDYYGLPWPCWGTAEMNHPGTANLYDMSLPVSKGGLTFRARFGVERDGDNLLAEGVYSAGSEIQDGYPEFTMQMLMDLGWDGDLTAEERAAIDAVGGPSANWKIDLSGGIQRVAIKHECAPFGNAKARAVVWTFPDPVPLHREPLYTNRRDLVADYPTYEDRKAWRLPTMYASIQKNDFSKDYPIILTSGRLVEYEGGGDETRSNPWLAELQQDMFVEINPRDANNIGVRDGSQVWVEGPEGGKVKVMAMVTERVAEGVAFMPFHFGGHFEGRDLRENYPAGADPYVLGESTNTAQTYGYDSVTQMQETKATLCKIMPA*
>MP0313_megahit_121388_3-785
ALLRMNQPDGFDCPGCAWPDPRHTSSFEFCENGAKAVTWEATPKRVDPDFFATHSVSDLWQWTDHRLEDAGRLTHPLRYDPATDHYVPIDWDEAIARIGEGLNALDHADQAEFYCSGRASNEAAFLYQLFARAFGTNNFPDCSNMCHEATSVGLAKSIGLGKGSVTLEDFDQADAIFCIGHNPGTNHPRMLSTLAAAARRGVPIIVANPLRERGLERFKSPQHPTEMLTPKATRLASAYHQVKVGGDLPMLRGIMKALLAS
>MP0313_megahit_122197_1-576
VDGRRQPWDKTIAQLARRLSAVLARHGPGSIALHVGGALPTEDYYVANKLLKGFFGSAHIHAPWCGAIATVQRAAYGEDVMPASYEDVGRAATILMIGDAATRDHPVLVDRVQAARGDSGARLVVIGAAEEGAGLDPDLHLPAPRAALAPLLRGLLLHCRDAGLVDAQGLARGVAAPDGFWDALRPGHDIWS
>MP0313_megahit_122379_1422-3059
TRCIQCTRCVRFAAEVAGVEELGMISRGENAEITTYLEKSLTSELSGNVIDLCPVGALTSKPYAFNARPWELRKTSSIDVMDAMGAAIRVDAKGDGVMRILPEVSEGINEEWLSDKSRFIWDGLARQRLDKPYIRENGKLRPANWGEAFAAVKEALSASPEKIGVVAGDLIEVEQAKAALDFFRGLGVENTDCRPAGAQYGTDGVRERYILNGTLAGVEDADALLLIGTNPRVEAAVWNARIRKAWLWADLKVGRIGEAADLTYEHAWLGDGASALTDIRNSDFGKVLSDAERPMIVVGEGALCGEDGAAVLAKALELTNEIGAIKDGWAGFGVLHNAAGRVGALDIGFVPGEGGAATAEILSGGMDTVVLLGADELDLSGLGDAKVIYIGSHGDAGAARADIILPSAAYTEMSATFVNTEGRVQMTSRAVQPKGEAREGWAIFRALSEVVGKKLPYDTSDALRAELRGPEGESTTFSGLGFAPGAMGAEALKTPITTAPTILTTATFRPVFDDFYMTNPIARASKTMAECSALASALDTPVAAE*
>MP0313_megahit_122675_3-476
MDISRRELLKASALAGGAGLVSALGFDLKPAYAAAHDLKISNAREFKTVCPYCAVGCGAIAYVHGSGGINTVNSIIHVEGDPDSPINGGTLCPKGAAQMQLAMSPRLQEGPLHREAGASEWTEVTWDWAMDWFARKFKDSRDASFVERDEEGRTVNRC
>MP0313_megahit_124860_1491-2078
MDMNRRQFFRVSGAGLAASSLVALGFSPTAALAEARNFKLARATETRNTCPYCSVGCGIIMYSLGDKAKNVTSSIIHIEGDPDHPVNRGTLCPKGAGLLDFVHSPNRLKYPEIREPGGTEWKRVGWDEALGRLVKLMKADRDANFVAQNADGKTVNRWLTTGMLCASASSNETGYITHKAMRSMGMLVFDNQARV*
>MP0313_megahit_124860_2127-4562
MTNHWVDIKNADVVLIMGGNAAEAHPCGFKWVIEAKQHNKAKLVVVDPRFTRSAAMSDYYAPIRAGSDIAFLGGVINYLLSHDKIQHEYVKTYTNASFIVGEDYRFEDGIFSGYDEAKRRYDPKSWGYELDEKGFAKVDPTLQHPRCVLNVMKAHYARYTPEQVSRITGTPKDKFLKVCEMIAETARPDRVMTIMYALGWTQHSYGSQMIRTGAIVQLLLGNIGLPGGGMNALRGHSNIQGLTDLGLLSTSLTGYMSLARDSEQDLETYYKPRATKPLRPGQTSFWQNYPKFFVSQQKAWWGKAATAENDWAFHYLPKWDKAYDVLQTFEMMSQGKLNGYICQGFNPVGSFPNKKKIVAGLSRLKFLAIIDPLNTETAEFWKNHGEHHDVKSEEIQTTVFRFPSTCFAEEDGSLTNSGRWLQWHWKGAEPPGEAMGDAEIVAELFTRMKAAYVKEGGAFPDPIVNLTWPYLQPTRPSAEELAKEYNGKALADLPDPKDPTKLLAKAGEQLSGFGLLRDDGSTSSGCWIYAGAWTQAGNQMARRDNADPWGIGQTLNWAWAWPANRRVLYNTASCDPSGRPWNARRKLVGWTGDKWAGSDVPDIRPDANPGDADAVRPFIMTGEGVARLFAPSGMVDGPLPEHYEPFESPLAANPLHPGNARAKSNPAARVFKGDQEAFGAAKDFPYVATSYRLTEHFHYWTKNVRTSAVLQPQQFVEIGEELAKEKGIANGDWVKVTSNRGFIKAVAVVTKRIASLDVDGRRVHTVGLPNHWGFVGVAKPGYLVNTLTPFVGDANTQTPEFKSFTVNIERA*
>MP0313_megahit_124911_1-843
EPDRQVESACPYCGVGCLLTFNIKDGRIIYVDGRDGPSNNSRLCVKGRYGFDYVHHPDRLTQPLIRKEGAAKNAELLTPADIPAHFRNASWEEALAFASGGLKAICDAQGGQALAGFGSAKGSNEEAYLFQKLVRTGFGTNNVDHCTRLCHASSVAAMLETIGSGSVSNQVADVAQAAVIIVIGAQPTTNHPVAATFMKNAVQAGTTLIVMDPYRSDLARHADYFLQFHADTDVPLLNAMMHTIIDEGLHNAAFIEAHTEGFESLQACVANYSPEKVAPIC
>MP0313_megahit_126955_421-786
ASISTSKSDIPSDQLLLSVCFAPQVAQLPSIHWLNSCFASTDAIPENQRYKWLLAGRPATGYVDPGALVCSCMAVGENIIIETITKQQCMSAHAVGKACRAGTNCGSCVSQINALIDRYAS*
>MP0313_megahit_128311_399-2138
DQGGECDLQDQAMLYGFDRSRYEENKRAVKDKHMGPLVSTIMTRCIHCTRCVRFATEIGGVDDLGLLGRGENVEITTYLEKTIESELSGNVIDLCPVGALTSKPYAFQARPWELNKSETIDVFDAMGSSIRVDSLGKNALRVLPRLNEEINEEWISDKSRFAIDGLSRQRIDTPYIKDNNKLIETDWESALKKIVSEINIRNKEKTTAISGKFTDVETLYATKKFLESLGSTYYDCRYDNVQFKNDHRESYLFNSSIQQLDEADAILIVGSNPRWEASVLNTRIRKAYLHNDCKIGLIGKSLDLTYKYRHLSECLCFLNEIFDGKSSFCEILQKAKKPFLILGNSAINGEDGEDVLDLCAQITKQFRITKDNWNGFNILQQDISKVGALDIKFYNNEFSTNFNNNVKIHLDTYKPVVFLLGSDEFNHSILQNAFVVYIGHHGDNSAQIADVVLPSPAYTEKSSTYVNMEGRVLQSTRCYHPLGQAKEEWKVFRSMSNNIGGHLTFNNLEDLRKEICQKYPIFQLLNTLPSQSKINFGEHKKVNTRILDYTISNFYMTDVISRASITMAQCTKEILNKAA*
>MP0313_megahit_129110_673-2190
MAYDDITISIDGVEIKTQPGKMVLEAAMEGGIYIPYLCYHPGMKPFAACRMCVVAVEGGRGYPAACVLPVADGMKVRNESDDVLALRRSVMEMLVAEHPQGCLTCHRVDICGPTDVCLRHVSVNDRCVTCPKNERCELKDTVRYLGMNLESPLEYKYRNIPLDLGDPYYDRDYNLCIVCGRCVRACEELRGDDAICFVDRAGTALVGTSFGTSLLESGCEFCGACIDVCPVGALVETQHKWEKPVRTERAICPLCPVGCQLNLEVNAAGNFIRAVPELNAPSNRGQACFRGKFGLEFVNNKGRLQSPLIRKNGELVEATWDEALDYASSRLAEYRGEQFALLTSPDCTNEEHYLAQKFSRVAMQSNNVDQTSNSQSELVLGLERSLGYAAATNSIWDLENSGCILVFSANVTEEHNVVAIPIKRAAKDSTDLLVIDSREVELTRYAKLWLRPSPGTELLLLGGILRSMLDQGMERTDWLEENCESPATLLYALRSLDLSQIAKETY
>MP0313_megahit_129361_2-1501
APSVVGLATVFGAGGGTSSYQALEEADVVILWGSNARDTHPIFFHHVLKAVRKGARCYVVDPRRTSSAQWADVWLGLDVGTDVALANAVAREIITQGLVHSDFIEHATTGFDEYRVAVEPYTLEHAERITGVPGALIRDLAHVYAGAKKAQLCWTLGITEHHNAVDNVLSLINLSLLTGHVGHSGSGLNPLRGQNNVQGGGDMGAIPNKLAGFQDVEDDALRQKFERAWNCTIPEKSGWHLTLMFEAMERGDLRGLYVIGENPAQSEANVEHAIHLMKGLDHLVVQDIFLTKTAELADVVLPAAAGWAETEGTVTSSERRVQRVRKALDPPGEARDDVEILCELARRLGHDWGSPTAEEIWNEVRSLSPMHAGMSYARIEALGGICWPCPDENSQGSSYLHGRLWKRPVEGRLAPFSVVDHLPPADELTDEYPIRLTNGRRLDSYNTGVQSGGYRSPLRKPETLDICESDGRRWGVADNEQVRVRSRRGVIDMTVRYTDD
>MP0313_megahit_129436_41-1252
MKNGKNGSNGKDHKIAYIDGVAHQIKSSHTSVLKFVREHVGKDKIPSLCDDPNLVPYGACRVCSVDVALKKDGPTKTVASCHTPVTEGSYILTNNEDLTKLRKNIVELVLTDHPMTCSTCEVNNNCELQTVANDLGINEHRYNKPKQNKGIPKDTSHAYMRMNLDNCINCGRCVRACDEIQGSFVLTMSGRGFDSKITTDNDLMFGDSSCVSCGACAHTCPTDAISDVFASKSADYDEKVRTTCSYCGVGCNLEASVKDGKVVSIDTPKETEVNAGHTCLKGRYAFGFYDHADRLRNPLIKRNGKFEKASWDEAYDYIKNKLEKIIKENGPDAIAGISSARCTNEENYVFQKMIRATIGTNNIDCCARICHSPTAWGMQQTFGTGAATNSTEDIYFADLFLVIG
>MP0313_megahit_129798_3-557
TNHWKDIKNADVVLVMGANPAENHPCGFKWALEARDENKATLLTIDPRFTRTSAVADKHLQIRPGSDIAVLGGLIRYMLANDLHHADYVRAHTNASFLVSGEFGFEDGLFSGFDEAASAYDKTSWSYQRDADGFVRRDPTLEDPRCAFQLLKHHYERYTPAMVAQIAGCSEEKFLEMADIICSTG
>MP0313_megahit_130386_436-2505
MPTITIDGEEVQVEPGTTVFQACQSIGIEIPHFCYHERLSIAGNCRMCLVEMEKSPKPIASCAMPAADGMVISTNTESVRLAREGVMEFLLINHPLDCPICDQGGECDLQDQAMGYGRDESRYLENKRAVIEKNFGPLIKTYMTRCIHCTRCVRFMEEVAGVPQLGGLWRGEDMEITTIIESGLNSEMSGNIIDLCPVGALTSKPYAFSARSWELRKTESIDVLDAVGSNIRVDARGNQVMRILPRVNENVNQEWIGDKTRFAYDGLLRQRLDRPYLRNSKGRLEPVSWAKAFSAIKNRLNNLDGSQIGGIAGDLCDCESMLAFKDLISGLGSPNIDCRQDGAALPPNIRSGYLFNSSIAGIDEADLCLLVGSNPRIEAPIINARIRERWLRGDLIVARIGEVEDLTFRVRDLGGGASTLQDLISGDHDFCKDLKNAKRPMLILGQGPLARIDGDAILSAVRLLATRFNFVKDGWNGFNVLHTAAARVGGMDLGLTPKNGGLDTRAMRKAAADGKLKALYLLGADEMDMSDLGEAFVIYQGHHGDRGAHSADVILAGAAYTEKSGHYVNTEGRVQRGSPATQPPGEAREDWSILRALSEVLGNTLEYDNISELRRSMIYHVPHFAKLNAIENAVWEKFGESGEMDLSGGIFKSSIQDYYMTDSISRTSKVMAECSRCFIKIDGATGTDG*
>MP0313_megahit_130398_2-562
ENPAMSDPDANHARAALAKLEHLVVQDLFLTETAFHADVVLPASAWPEKDGTVTNTNRQVQMGRQALDLPGDARADWSIIQDIARGIGLYWNYQHPRDIFAEMKQVMDSFDNITWDRLERESVVTYPVDGPDQPGNEIVFGDGFPTQNGRAMLVPASIVPPAETPDDEFPMVLTTGRQLEHWHTGAM
>MP0313_megahit_131485_2027-2590
MIHYSVCPHDCPSTCALEVETAHGGTITRVRGARENTYTSGVICSKVARYHERLYHPERLTQPLRRRGDKGNGTFEPIGWDDALDEVAEALLRAEQVHGAEAVWPYFYAGTMGFVMRDGINRLRHAKGYSGQYSTICTTLSFNGFIAGTGRLAGSDPREMARSDLVVIWGSNAASTQINVMTHVLKAR
>MP0313_megahit_131935_3-1130
TAPDSTNEEHYLAQKFARTAMKSNNIDQTSNTQPELTLGLEQSLGYAGATNPIWDLEKAGCIVVFNSNVTEEHNVVGVPIKRAARKDAKLVVIDSREVELTRYAHVWLRPAPGTEQLLLGGLLKSVIDQGFQKDEWLAENCESPATLQYALSALDLDEIAKTTQVSLADIAEAARLYGEAETGALVYALDNIQPNLTRDCVLSLVNLALVTGNVGKAGAGIYPMRPGANEQGAWDVGCVPERLPGYRWVSNAEDRQALEALWDSSIPEIPGLGLTHIIQGAASGRVKAMFLIGDSPNLSNGKLGDGLAALDNLEFLVVCDSFLGAAAQRADVVFPRATFAEKDGTFTNLERRIQRLKPGRELPERGARPEWRVICD
>MP0313_megahit_132335_1-1164
DPRLRGARETRARRIAALKGCATSNTALGEGSVKQGTSSLIEVVERRTFLKVLGSAGPAVAIAACSPVPPEKIIPFVIPPEDVIPGVATWYASVCGECPAGCGTLVRTREGRAVKVEGNPEHPVNRGGLCIRGQSSLQGLYNPDRIAGPQRRRVSDAAGRSVLEGVAWDDAQQTLVDRLQTLRDAGRGDRVVLITPPLTGTMATLVAAWADAVGGAHWVRYEAFAYEPIRRANARVFGRAELPHYDFARADLLVSFGADFLETFGSPVGYARDHAGQRRVRNGEKARFVQIEPRLSMTGASADVWHSVPPETEGLVAAAMVHTIVDERRAQGVPEEVVAQIAGLVDGASPDQVASTTGLSADTIRELARAFSDPALGPGRTLAVGGGV
>MP0313_megahit_133325_2-901
GEARFEQVWGARLPSETGVDIHTMLQRCAGGGMDFLYLLGSDPLSAYPDRDLVEKALFSVDLLVVQAAHHSATTAQADIVLPGAAFGEESGTMIGNDGRIQMVREIRRPIGNARRNLDILGQVGETLDGDLGVTTPQNAFAEFAQLVPSFSGLSFADIGEAGALTVAGESVGGDGPDELAMPPRPDGARPGHGKLMLVTGDCGFHSGYASERSTTLRAIVGEAYVEILLGDGQAMGLAQGDAVIVRSRRGETRVTLRLNKHFPPGVAFIPENFVHQRLNRLFSQGEYPCPVDILPNHTA*
>MP0313_megahit_133386_2-745
ESVPTLTVHPNDAKQLGVDQGDYVQLHPCYDNSYEKSEKLNLSTQNQPPRTVASTTTDSQVLAQVAISDSMSAGDAFMPMHWSNAFARFARVGTLIPTVVDPHSGQPELKNSAISVMPVPMKTYGKILVHPDLQDTMIVHLRETLLDFEKEPEDQGVLIPSSDTNTISERSNSLPTLTWSLSRQTNSVLITLASPVDKVISQLLDPEYWQNFINTYQASLTDKSINSAFTCSKQAKQLRFVSTQVEAN
>MP0313_megahit_133766_1-450
MTLTRTTCPYCGVGCGVLAAADGTIKGDPDHPANFGRLCSKGAALGETIDLDGRLLHPQINGVRADWDAALDMVAQKFSDAIAQHGPESVAFYASGQMLIEDYYVANKLMKGFIGAANIDTNSRLCMASSVAGHKRAFGTDTVPGTYEDL
>MP0313_megahit_134142_1-717
IRVGYGFSRSRNGAANVHAVTCLPAVTGAWRHPGGGALYVQADLFDIDQTVIKGLDVVDHKVRRLDMSRIGAVLGGDEDALMGGPPVKAMLIQNQNPALVAPDSVKVLDGLKREDLFVCVHEQFMTETAELADIVLPATMFLEHDDMYKGNGHGYLQVTRKVIEPYADCRPNHDVLCALAERLGAEHVGFSMTAWELIDQSLKASGLAGADEAYEARWIDFSKSPEEMNFLDGFGHADG
>MP0313_megahit_134954_1-1020
LWHKFDRPSPDHSNAKVILLVSSHLETGHYFNPHAQRIIEGMMSGAKLIVLDPRLSNTASMADHWLPVYPGSEPALFLAIARYILVEELYDRRFVEEWVNWPEWMAAAHPDDEATFERFVERLIEQYAEYTFEFAAAECQVPVEQVTEVAKVVASAGSRLSTHVWRAGAIGNLGGWQVARTLHLLNVLTGSIGTEGGTSPSAWTKFHPTFFDVPPPQEAWNELIWPPEYTLSHYEMSQILPHLIKDGRGSMDVYFTRVFNPVWTFPDGFSWIEMLSNPEAVGCHIALTPTWNETAFFADYVLPMGHASERHDINSYETHAGMWIAFRQPVLREFARRQGK
>MP0313_megahit_136616_3-527
PRYSETVVTMADEWIPIRPGTDAALVAGLIHTMITEDLHNQAFLDRYCIGFDDKHLPEGTSAGSSYRAYLEGKGPDHTIKNAQWASHITGVPAERIRRLAREIAAANPCAITQGWGPQRHANGENSARAIFLLAAVTGNIGIPGGGTGAREGAQAFQFTLPFNTEITNTKSNKII
>MP0313_megahit_139198_3-647
RGNRFEGLRRRGYPMEPLRWTGFIERMAEGIGVIPRLDREEAQGATRPLRHYPDPEEWDDHIELDANAWPERVERRYSLVPTTCFNCESACGMLAYVDKETGRVRKFEGNPAHPASRGRNCAKGPATINQINDTERILYPLKRKGERGAGEWERITWEQALDEISTKIRDSLNTGARDRVVYHVGRPGHEGYADRVLKAWGVDGHNSHTTICSAG
>MP0313_megahit_140114_739-2463
MIKSIRENKSKDASTAGEQTHFRTCNLCEAMCGIVVKHDGEKVLSIKGDKDDPFSKGYICPKATALQDLHEDPDRLRHPVERTADGWKKISWDEALDKVAAGIQSIQKKYGNNAFGVYLGNPNVHNLGGMLTIKHLLGSIKTRTRFSATSIDQLPHHIISLHLFGHMLRIPVPDVNRTQHMLIIGGNPLASNGSIMTAANMRQKLKDIKARDGKVVVIDPRRTETADIASEHHFIRPATDVLLLLAMLNEIYAQGYAKKARVNNRAADLAPEIERMADFAKGYSAESVAPITGIAADEIKRLVKEFCEAESSVCYSRMGVSVQEFGLLSQYIVMIINIVTGRLDEVGGLMFPNPAVNVVQNTGPGYLGKRHSRFSNLPDFNGEYPVAAMADEMLVEGEGQLKGFLCVAGNPVLSTPNGEKLDQAFESLEFMVCFDYYVTETSRHANIILPPVSALERDHYDVTFNGFATHNVAKYSPVLFTKPKDAKHDWQIYIELAERLDKNAPLPLKAERKLIQKLGPKFILDQGLKRGPYYGMSLKKLKKYPHGMDLGPLKPMLPEAIKHKDQQINLNVDFY
>MP0313_megahit_140744_727-4518
MSHFLDRLTAFRLPRQVFAGGHGVATGEDRTWEDAYRNRWAHDKIVRSTHGVNCTGSCSWKIYVKGGIVTWETQQTDYPRTRADLPNHEPRGCARGASYSWYLYSANRVKYPMVRGRLLKRWREALAVARSPVDAWALIQADEAARRDYQQLRGMGGFVRSTWDEVNQLIAAANVYTIKQHGPDRIIGFSPIPAMSMVSYAAGSRYLSLIGGVCMSFYDWYCDLPPSSPQVWGEQTDVPESADWYNSNYIIAWGSNVPQTRTPDAHFFTEVRYKGAKTVAVTPDYSEVAKLADLWLHPKQGTDAALAMAMGHVALNEFYFKQRSPYFDDYARRYTDLPLLVLLEEQTLPDGRKARVPSRYLRASDLAGQMGQSNNPEWKTLAFNSSGMLVLPNGSIGFRWGAEGRDDAGKWNLEAKEAEGGGDVRLKLSLVEDGEQAQEVVDVAFPYFAGSASEHFMPNPQQDGVSHRARVPATRLKTQDGEAVVATVFDLQAAQYGIARGFGSGAKSYDDNAPYTPAWQEAITGVPRAQVIRVAREFAENAHKTQGKSMIIIGAAMNHWYHCDMNYRGVINLLMMCGCIGQSGGGWAHYVGQEKLRPQTGWTALAFALDWVRPPRQMNSTSFFYAHTDQWRYEKLGVDEVLSPLATEAERAEFSGSMIDCNVRAERMGWLPSAPQLKTNPVQVVKDAAAAGLAPKDYVVQGLRDGSLQLSCEDPDAPQNWPRNMFVWRSNLLGSSGKGHEYFCKHLLGTENGVQGKDLGADDAKPQEVRWHAQAPQGKLDLVVTLDFRMSTTCLYSDIVLPTASWYEKNDLNTSDMHPFIHPLSAAVDPVWQSRSDWEIYKGFAKAFSEVCVGHLGVEKEVVMSPLMHDTPAELAQPFGVQDWKKGECELIPGKTAPNIAVVERDYPATYERFTSLGPLMDKLGNGGKGIAWDTRTEVAQLAELNGVDAAGRARIVSDIDACEVILQLAPETNGHVAVKAWDALSKFTGRDHEHLALHREDEKIRYRDVQAQPRKIISSPTWSGLESEKVSYNAGYTNVHELIPWRTLTGRQQFYQDHPWMRAFGEGFTSYRPPVDLKATGGIEGIKPNGNPEIVLNFITPHQKWGIHSTYSDNLLMLTLNRGGPVIWLSEDDAKRAGIADNDWVELFNLNGAIAARAVVSQRVNPGMTLMYHAQEKIINTPGSEITGVRGGIHNSVTRIVTKPTHMIGGYAQYSYGFNYYGTIGTNRDEFVVIRKMNKVDWLDTPRDDHLAAAYQSQGENP*
>MP0313_megahit_141221_203-1747
RLGAGAATNPIWDLEDAKCLLVVAGNPTEEQNVLAVAAKKAVRKEAKMIVIDSRQTELTRYAVEWLRPRPGSEALLIAGIGRTIFDEALEDKEFVATRIEQGEALKQSLWAFDLAKVSRETGIEESQIRRAARIFATSDAGAILLGANGLDDSAAEKLVDAAVDLSAITGNIGRAFGGIYPLYQGANTLGARDMGATPGENGLGIIDMIPAMSRGDIKAALVMADGVSGYAPALEGLPIALGNLDFLVVSAVFDSEITAQADVVLPAATYAEQSSTVTNVERRVQLLRVTAEPRHEELTGWETIARIARAMGSTDFAHGSSSDVFAEIAGNISNYRELSHEVLLSGGIQWPVDSSSVVGTPLLYADSTQKVTVVQLSYDELAESVGTSALTFAPGRVLNQPERDVKVRKPGEMNYIDREQLVQIHPDDAKATGLREGDLIQVKTEDGHVLACGTAVYESPQPGLVGSTTLFGELATRMHELEAPDWAPLMPGLGFARVTLETAPVEQEAGAAAD*
>MP0313_megahit_143193_3009-3950
MLRKKTNGVARRPQRTSILSEVAGTSVDRRAFLRGSGLAIGGLAAIGAMGGTVTRANAQSAASAAVQTVKSVCTHCSVGCTVVAEVQNGVWTGQEPGWDSPFNLGSHCAKGAAVREHAHGERRLKYPMKKEGGEWKRISWEQAINEIGDGMMKIREESGPDSVYWLGSAKHNNEQAYLFRKFAAYWGTNNVDHQARICHSTTVAGVANTWGYGAMTNSYNDIHNSKAIFIIGGNPAEAHPVSLLHVLKAKEENNAPLIVCDPRFTRTAAHADEYVRFRPGSDVALVWGILWHIFENGWEDKEFIRTRVWGMDQI
>MP0313_megahit_143800_1-771
DLDIEHAREIARLLTPEKGTALLVLGQVAAQHAEAADLRAIASWMASNCGLRIAVLPDANSAAGWIAGCIPHRGVGGDPVAMPGHDAARMTRGSLSGWVLYGLEPNLDYSSPRSLDQALGHADFVLSFSSFRSAVPLQANVALPLVPFTENLGSFINLEGRVQFSSAAVPPRGEARPGWKILRVLANLLALKEFDYVTVDDVTGEIPLPDPGVSYRLAGSLPKPRPEGPRPNGRLREGSLERILDVPLYAVDPVVRR
>MP0313_megahit_143956_3-596
ALWIACTNPAQSLPDQQKVHEALAACPFVVVQEAFFTTETCRHADLLLPAASWGEKEGTVTNSERRISHVRRAVPAPGEARADWAITCDFARRLERRLRPGAPSLFAFENAEALFEEYKPLTAARDLDYSGLSYALIDTLGPQQWPFPPGNQQSTARLYGDGVFPTANGRARFIAEHYQAPKEKREARYPLTLNTGRL
>MP0313_megahit_144293_3-341
MPISRRTFLKASVAGVGISALGFDLKPAYAAVRQLKIRNAREYKTVCPYCAVGCGTIAYVHGSGGLNTTNTIIHVEGDPDNPINGGTLCPKGASQMQLAISPRLRKSPVYREA
>MP0313_megahit_145101_1-741
SNEAGFLLQLFVRVFGTNNINNCSYYCHQASGVGLTSTLGSGTATIVLEDLKHADLIWVIGANPSSNHPRLMTELLKCRRRGGKVIIVNPLKEPGLVRFKVPSDWRSMLLGNNQIATDYIQPNIGGDLALFKGIAKVLLEKSHVDSEFIANYTHGFDVFSKDVKETPWEEIVEVSGLDQSQIEYLAGEYSKAENVVFSWAMGITHHEHGVENVESIVNLALLRGMVGRKHAGLLPLRGHSNVQGVGS
>MP0313_megahit_146909_310-759
EDGYFPTETGKANFCIDDPIGLAEPPSDEYPLILTIGRYLSQWHTMTRTSKVQKLTKKNPEPLLEINSKDALSLKIKNDEIVKIKSKRGEVQAKVQITDKIKVGTVFLPMHWGFSQKNMCEVNSLMHEKSCPISKQPELKACSVIIVPN*
>MP0313_megahit_148412_2-1165
SLLHVLCRDGLLDRDYIDRHTEGFDELETLVADDYSPGQAAAVCGVPAEQIEAIAHTIGRATPPGGGGSMIVFWGMGISQHVTGTDNARCLISLCLATGNVGRPGTGLHPLRGQNNVQGASDSGLIPMVFPDYQSVADDEIRQKFNRAWGRELDAQPGLTVVEIMKGALEGSIRGMYIMGENPFISDPNANKVRRALSELEFLAIQDIFLTETAEFADVILPASSYFEKIGTYTNTDRRVQLGRPVLEPPGDARQDWEILCEVSRRVGLESDYQSVSDVFDEFTSLTSNYQGLTHQLLGDTGRLWPCADPETDDGTQILFGDGFPTESGRGRFVPCAYLPADELPDDEFPFVLNTGRVLEHWHTGSMTRRSYALAAIKPEAFAKMHPE
>MP0313_megahit_148785_2-1018
QALYGKMAGVTYPDYQHARLIVVWGANPSSSGIHLVPHIKAAQQAGAALVVLDPRRTNLARQADIHLALQPGTDVVVALSIHRYLFEHDLADQQFLAEHTHGAEQLRERAAPWTFDRAAELAGLDPELIENVAEMYADISPAVLRCGWGLERNRNGGNAALAVLALPTVAGKFGVRGGGYSMSNSGAWNLSPDTWIDTPEPDTRIVNMNLLGKALLEYHDPPIQMLFVYNCNPVATMPNQNRVLKGLAREDLFTVVFEQVMTDTAQLADVVLPATTFLESYDVAKSYGLTNLQLVRPVIDAVEEARPNVEVFAELATRLGLDAGRDQATDAEALLHLAS
>MP0313_megahit_148855_711-938
IQKIKINSGEFIEVSTRRGKIKTRVREDRSIPEGVIFMPFCYEEAAANLLTNPALDPFGKIPEFKYCAAKIDTLN*
>MP0313_megahit_148897_6114-6353
MSQRLTTPMVRRDGELREATWDEALDRAAAGFRSVLDEHGPTAFGMFSCSKTTNEVNYAAQKFARTVIGSNNIDSCNRT*
>MP0313_megahit_148961_3-197
MAERIHTTDTTCPYCGVGCGVSVNGAGESVTGMANHPANQGRLCVKGAALHETLDHHNRLLYPEV
>MP0313_megahit_151339_1-753
ETGINGETLCVKGRFGIDFIDAKDRIETPLLRRDGALMPASWDEAYAALCRHIANPATVDGRRTGGLASPQQSCETLYLFQKMMRMVFRTNNIDSSNRWAPGMYAALPGVFGDLYTRRPLGEILEADSILVVGSSVTDDNPVSDYLLRETLRRRENKLFLASARPSRLDRDSRSHLRLLPGGEASLIARLDNELAGTAQAAAPPLGEFAQKAVAAFKSDSTVTVLIGMDLLRAPQAKAALQWLNRFLRRLR
>MP0313_megahit_154126_189-1229
IDSTLIEGLDVIDPKIRVLDQSRIGSILIGDNEALMGGDKVRAMIIQNTNPLVVAPESLLVRKGFSREDLFVCVHEQFMTETAKYADIILPATTFVEHDDIYIAGGHQHITFGPKLIDPIGLSRSNHQVLTLLSKRLGADHKGFNMSEREIIDWTLQSSNHGSLSELEKSGWKDVQPDFNTSHFIDGFGHKDKKFHFKPDWSELGSYHSKMPLFPDHMNNIEDVTEQFPFRLVTAPAHNYLNSSFTETQSSIKKEIRPQVKIHTKDLKKLGLSDGNLVKIGNMRGEVIIHTEEFSGLQEGVIIVEGIWPNEAFTGKNGINTLIGSDPVPPDGGAAFHDAAVWIKPI*
>MP0313_megahit_156416_1-1299
VCPTGALMDMTSGARGLAALFTNTHTTCNYCSWGCTIELQSKKGQVIRIEADEGYDVGINEGNLCAKGRLGHGIIHNDQRIESPLMNVGGNYKEVTWEEALQTIADRMQATVNKSGPDSLAGIGSEKLTNEESFLFQKLFRGLGSNQVTNLANARAPYLNAFMLNCFENGIVSQPITKLQEADVVLVFNSDLPSEYPVGGNSIRFGTIFSDTDLLIANPRKVVFDSRAKIDVRMTYKHGSDLAVASRLSRIIIDNKLVDIGKAQSAVPNYNEWVQSLAPYTADAVEKTTGLPDDVLTRAAERFARDADRFVIVGNDILDTNQGEEILNALLNLCTLVQHGSTGSVSIYPPREHCNSQGVNDMGCTPEFLPGYQPIKDSSASGDTDLFQNCIDGKLKFLFIAGEDPLQSYYKPQLVKEALRTVPFLVVTDVFMT
>MP0313_megahit_156509_3721-5349
MEVENVDAVVMWGTNARNTHPIYFHHVLKGIDNGARSWTIDPRRTATARFTDTWLGLNVGTDIGLAHGVAREIISAGLTDDEFISNATTGYGEFVAFVEPWTLEHTAEVTGVSAEAIRDLAHGYATAPTAQICWTLGITEHHTGVDNVLSLCNLALLTGHVGRWGSGLVPLRGQNNVQGGGDMGALPNKLSGFQDVEDDEIRAKFEAAWDCEIPPTNGWNLTQMFEAMERDELKAVYIIGENPADSEADVKHARAMLERLDVMVVQDVFMTRTARMADVVLPAALGWAESDGTVTNSERRVQRMRAAVPPPGQARQEIGIINDLAALMGDDAWGNPTAEEFWEELRTVSPMHGGMSWERLEAEGGLQWPCPTEDHPGSPFLHGRLWERPVQGRRAPFSCVEDRPPLDVLTEEFPLRLTTVRALDSYNTGVQTSGYSSPIRSGEALEVSVADAADLGVVAGERVLVSSRRGAIEMTIGIDLELAVGLCHTTFHFPELADVNQITSDAVDPKSGTAEFKAAAIRIDRLDHDDRAELDEKVGAGA*
>MP0313_megahit_156509_5413-5757
MDANRARFRADERPSRGRSPRSDDEVRPDTSDGGHMSQRLTTPMVREDGVLREATWEEALQRAADGFRSVVDAHGPTAFGMFSCSKTTNEVNYAAQRFTRRVIGSNNIDSCNRT*
>MP0313_megahit_156536_12-2855
MALDAAPPGTGAEGLSAYPPEETWDHVESLDPAAWPKRVRRAHRLVPTTCFNCEANCGLLAWVDKETGRITKFEGNPVHPASRGRNCAKGPATINQVEDPERILHPMKRVGERGEGLWERISWDQALDEIGTRIGNAFREERHHEVMYHVGRMGDDTYMERVLHSWGIDGHNSHTNICSSGARVGYASWMGFDRPSADFANAKVIFLISAHLEAGHYFNPHAQRIIEGQQNGATVICIDPRLSNTASKADHWFSAWPGTEAFLLLAIARLLILDGTWDAAFFERWVNWETFLRESRPDLEPVFANVGPALLELYAEYTPEAAARICGIDEDRLRIVARTIGEGLGGFASHTWRASSAGNEGGWMVARCLQFLTVLTGSVGTVGGTNANGWNKFIPVTPIHPEPQGRWNEMQWPIEYPLSHHEMSFLLPHFLKAGRGYLDTYFTRVYNPLWTNPDGFTWMEVLRDTDKIGCHVALTPTWNESAWFADYVLPMGIASERHDVASFETHNGRWIGFRQPVARRHRELNGETIQRTYEANPGEVWEEQEFFIDLSWRIDPDGSLGIRSQFESVRDPGTPLTLDEYYSMLFEGSVPGLPEAAEALGITPLEYMRRKGSFSLPGDQTQVYERDVPAADLEGAVRDADGVWRLPGTAGSHESLEEITGHMPYIGDGSPAVDINGEPKLGFPTPSRKLEFFSETIRDWGWPEYAMPTFIRSQVHWEDLDMSAGERILVPTFRIPTLIHTRSSNSQWLNEISHRHPLWLHPGDAEELGIEENGLVRITTRIGHFVIQAWRTEGIRPGVVAASHHMGRWRLEDDKARSWGTGKASIEQGEDGRWKLQREQGVEAYESEDPDTGLIWWTDTGVHQNLTFPVQPDPVSGMHCWLQRVTVSPAEPGDAYGDVVVDTGASHRIFEEWLAKARPGPGPDGLRRPLWFARPVKPKATAYRYDG*
>MP0313_megahit_159733_3-1001
GVAGFGSAKCTNEEAYLFQKIIRQGFGHNNVDHCTRLCHASSVAALMENVGSGAVTATFNQIENADVAIVIGANPTENHPVAATFFKQFAKRGGKLIVMDPRGQALKRHASHMLQFRPGTDVSMLNAIMHVIVEEKLYDQQYIEAYTENWEIEKAHLKTFTPEKMSKICGIDAEVLRDVARTFAGANAAMIFWGMGISQHIHGTDNSRCLISLALMTGQIGRPGAGLHPLRGQNNVQGASDAGLIPMFLPDYQPVSDDGVRSAFTDVWQSSDFSNKKGHTVTEIMDAVHDGDIRSLYVLGENPAMSDPDVEHARDALAKLDHLVVQDIFLTET
>MP0313_megahit_160578_5349-6923
MPLLKIDDKEIQVESGTTILETAIASGIEIPYYCYHPALEVVGSCRMCLVQVEGMSKLQVSCNTFVGEVHSDRKVNGKYDMVVYTQNELVVKERKNILEFLLLNHPLDCPVCDQAGECYLQDYSFKFGNAHSRFEEEKRVRPNEYLGSQIVINHNRCILCSRCVRFTQEISGTSELFVEARGYNSKIAALEDKPLDNLLAGNVADICPVGALLSTDYIHKNRIWNLEQKPSICQDCSVGCNVDVFSQQDQIFRLTARENQDVNGYFMCDIGRYGFHRFEKIERIIHPMVRNGKSFNVLDWDEAIKKTADLIEKSKEKTAGIVSPFHTNESNYLLGLLMKETLGYLPPITGEEITFPTKFRISADRSPNLRGVNDICGDLVKDFTSIIKTRDIRGLYILDDGVDRKLDDSWKDILAKMDFVIVQSYAMTELAKSAHIVLPGLAPFEREGTITNDKGRIQWLRPSLATKGDSKPDWEILMLVRNALHKESEYFADLGEVIKKMGDQFPNYSGISLFKIGTQGMALT*
>MP0313_megahit_160664_3-725
ISPVRKVMEPLSGKADWEATMALSNALGYEMHYKHPAEIMDEIASLTPTFSGVSYKKLAELGSIQWPCTQDAPDGTPIMHVNEFVRGQGLFAITEYVATDEKVNKRFPLLLTTGRILSQYNVGSQTRRTENQNWHSEDVLEIHPHDAEDRGINDRELVRVCSRAGDTVLRADITDRVQPGVVYTTFHHPQTGTNVITTDNSDWATNCPEYKVTAVQVNKVTGVSEWQARREVFSARQIAFM
>MP0313_megahit_160747_556-2583
MDQDSPVEIGYSACPHDCPSTCALEVELLDQYRVGRVRGARANSYTSGVVCAKVARYAERTHHPDRLTNPMRRIGEKGSANFEPITWDDALDEVANAFLKASERHGSEAVWPYYYAGTMGLLQRDGINRLRHAMKYSGQHSTICVTLVDAGWNAAVGTFRGPDPREMVESDLIICWGGNPASTQVNVMTHVQKARKKRAAKLVVIDPYLTRTAQVADMHLALRPGTDGALACAVMHVLFRDDHADRDYMAKFADCPDLLETHLKRRTPEWAATITGLKTSEIETFAKLYGETKRTYIRVGYGFSRSRNGAVNTHAVACLPTITGAWVHPGGGAFYSNKNIYHWDKTLIEGLDTHDPSLRILDQCRIGPILTGDTTDLGDGPPVTAMLVQNTNPAVVAPESVKVREGLLREDLFFCVHEQFMTDTATYADILLPATTFLEHHDVYQAGGHQHITLGPKLIEPVGQSRSNHEVICGLAERLGAAHRGFAMTEWEIIDETLKTSGWGSANELRNNRWIDCQPSFEDAHFLNGFAFPDGKFKFAPNWAAQGPNHSDLPMMPDHVELIEAADDTHPFRLVTAPSHNYLNTSFTETATSIEKESRPTVKLCSADATRLHVKAGDKVRVGNRRGEIIVHVEIAGSQQSGVVVIESIWPNRAFENGLGVNTLIGADAAPPNGGG
>MP0313_megahit_160783_1-1029
KLDVNDSRFSPKQSCVADVSHPSIAVNLDSCIQCNLCVQACREVQVNDVIGMAYRGEKSKIIFDFDDPMGDSTCVACGECVQACPTGALMPSSIVDNKGYGHVDIDNKVESVCPYCGVGCQIEYNIKDKQIAYVNGIDGPANRNRLCVKGRFGFDYVSHPERLTNPLVRIEGKKKELHPSINFSNLHEYFRKVSWEEALEFASNGLLKLKNSDGPSSLAGFGSAKCSNEEAYLFQKLIRTGLKTNNVDHCTRLCHASSVAALLETIGSGAVTAPFYEVEHSEVIIVIGANPTENHPVAATFFKNAAKEGSKLIVMDPRGQALRKYATHMLQFKSGTDVALLNS
>MP0313_megahit_162142_554-907
TGGVRIAITQGGRITGLLFVSPNPVVVSRSAIIALIGTDTSALAALAGRNASDRPDPGATVCACFDVGRNTLLAAIAGGASTVAALGDATCAGTNCGSCKPELAALLDQTLQRMAAE*
>MP0313_megahit_162589_742-1926
MSVRSASCGIFEAHGQLGRRSELTPNMVISQKQPKSPIAKPLDVRVNGIGVGCASDARVLDAVRDAGFDVPTLCYDERIGPQGTCRMCLVDVVVDGKTEQVAACTAFASDGMGVETHSEEITEYRKTVLEMLLSETSSPASCPKCESFKKCELHTATEEYGAKWDAFPSLVPREKVDDGNPFIQRDYDLCISCFRCTNICNDWEQVGAITVEGRGQESSIASFFENDLMKSPCTFCGQCINTCPTGALTDKKIVGKTKAENLERTKTICPYCGVGCGIHLLTEDGKLMGTEPDFDAPSRGSLCVKGQFASWEFVKSDERLKYPLIRENDAFRRASWDEALDLVASRLSGIRDETGPDSIVCWSSARTVTEANYLMQKFTRIGIGTNNIDNCSRT*
>MP0313_megahit_162589_1948-3570
MAVMVGKGAMTNSIEELAGTDFLLVAGSNTTEAHPVISLRMKRAVRNGAKLVVIDPRKIELTKWASRHLQINIGTDIPLFNALAHVMIKEGLYDREYVEKRTEGFDELAKHVEFYTPEYAAEVCGVPAEEIIATAREYAAASPKAAICYTLGITEHSCGSHNVQSIANLGMLGGNFGMPNAGVNPLRGQNNVQGASDSGALPTDLPGYQKIERPGVREKFEKAWGAELPKRRGITKITAMDQMLRGRVRGVYIMGENTVISDPNTNHARKALEAADFIVVQDIFMTDTARLADVVLPAGSFAESDGTFANSERRVQRVRPAIKPVGESRTDVDILLDLMGRFGISQQLESPSDVWDEMRRLAPIFGGITYDRLDAEGGLQWPCPTEDHPGTEYLHADEMESGLPGYFAPVDHIPPAEPTDSKYPLVLTTGRRRSTYHTGTQTGRASGFELLVASELAEINPHDADQMELVEGEMIVVKSRRGEVEVPVTITDKSPHGTIFMSFAFPDLTQTNRLTSDAYDFITETPEFKACAVRIEKVAP*
>MP0313_megahit_164077_186-776
MSINENVETKPSVCPLDCPDTCSLSVKTDGVHVLEVRGSEANPYTAGVICNKVMRSYPDFVHGPNRLTNPLKRVGPRGGDQFERISWDDALDLVHAGFTSAIRKHGTQTVMPLNYAGPHGELAGGSMDRRFFHKLGASLLARGELCGLVRGSAYTSLYGTVPGMPPEQMRHSDLIIIWGNNVTVSNLHLARVIKAAR
>MP0313_megahit_164120_3-1229
YGGGADKQVDSLCPYCGVGCQVTFHVKEGEILYVEGRDGPANQNRLCVKGRFGFDYVSHPHRLTKPLIRKKDAAKNPDETIDPADPLTHFREASWEEALDLAAAGLKTIIDRDGGKAMAGFGSAKGSNEEAYMVQKLVRQGFGTNNVDHCTRLCHASSVAALMEGLNSGAVSAPFTAAADADVIIVIGARPTQNHPVAATYLKNAAKQGKTLIVIDPRRQGLSRHATQHLQFKPGTDVALLNAIIHTIIEEGLTDEQYIQGYTEGYEALQESIKAFPPEKMADVCGIDAETIRAVARTYATAERSIIFWGMGISQSVHGTDNARCLIALSMITGQVGRAGTGLHPLRGQNNVQGASDAGLIPFVYPDYKSVENADIRGVYEDLWGKDLDQEKGLTVVEIMDQVHAGVIR
>MP0313_megahit_165682_5508-6509
AVTPQLPQQVTTASFPFVLNSGRSRDHWHTMTRTGKAAKLHAHMPHASVSMHPMDAQALQLSSKAYVSLSSEVSGETPCIFPVSIDEGIRRGELFIPIHWSGVWGSHSKLAKLYAPATDAISGQPELKHAAVNLVPTSFKSFGQVCIREQDAQRLGDSWGDYWAKTQTAHGVSWSVASHLDISQWLSHLLTRLPKDWVIYQHKNTSGVCLVGVHNDTVCAFVSLGQVCPSQSPEWLLPMGWIDSLLNSALTNDTLSNLLHGRVDDAFTKGAQVCSCFNVREKTISEAIEAGCQTVDELGERLKCGTNCGSCKPRLSEMLNAFASLEIPSVETA*
>MP0313_megahit_167167_611-1375
EAKNSLQMWQQSLRAYVLMGLDALHDTAVPAIAKQALKRASFVVALHSFDSEFLRQTADVILPMACFTETSGTFVGLDKQWQQFAGAVAPRGDSRPGWKILRVLGNVSHLDGFDYISSQDVVDEVRQKQAERHTDPAPPYIPDSLNLESDLMMISEVPMYRTDALLRHSEALQKTPETQRIQFARINRKEAAKHNLNHQTPLTLTQQDSVIRLPLEIDDNIADGCVYVAATTEAASRLVSLFGQIAVSQSEAAS*
>MP0313_megahit_167409_349-1935
MPVTLTIDGQEVTVPKGTTILEAAKTIGQQVPHYCYHPGMSSPAMCRLCLVEVEGAPKPMPSCVTTVMDGQVVHTRSEEATASRKAVLEFYLVNHPLDCPICDMSGECSLQDYVHEEGRDSGRSGEPKRVFGRDDFGGDVLFYGDRCVMCTRCVRFMSEVEQDTRLTVVDRGNRSVIDTFFEEGLDGTNWHGNIVDICPVGALVSKDFLHKARAWDLEHTPSICTSCSQGCNIDLHTRDNLVQRLKPRENLDVNGWWMCDHGRENYEWINQGTRIEAPLVRDGNGGSKAVDWKEVLGALLEQANGAGAVKAVASPLASNEDLGALKALVEALGGGETVYRSARAEEEIVLKGFPSLARRKDLAANTTGAELMGLERAGADDATGGLADVAGHDGVLVVLGDALEDQPADFGKNAALYVFLGSHESEASANASFVLPVTTFAEQEGTFTNVAGRVQRFWPGLQAPGMARPPWLILGALVAELTEADLPRTAADAFAALASAVPAFSGLTYDDIGTRGALVNEPVQLSGD*
>MP0313_megahit_167689_2-709
LGETVGLEGRLLYPAIRERSHDLDASIAPLQRVTWDTALDAVAQGFRRIAEEHGPDAVALYVSGQFLTEDYYVANKLMKGFIGTANIDTNSRLCMSSAVAGHKRAFGEDLVPVCYDDLETAELIVLVGSNTAWCHPILFQRIVRAKEARPEMKVVVVDPRHTATCELADLHLPIKPGTDVRLFNGLLSFLSRRGVVDRNFVTLHTNGPDAALEAAGTESHDVEAVAKACKLKLDDL
>MP0313_megahit_169414_1442-3577
RTWGAMRTVNKFDGFDCPGCAWPDPDGHRSGFEFCENGAKAFATEATKKRVTADFFAEHSVTSLSQQPDMWLDKQGRLTEPMVLRDGSEHYESISWQDAFRMIADSVNNLDSAHEAVLYTSGRTSNEAAFLWGTLARQIGTNNLPDCSNMCHESSGYGLTPVIGIGKGTVRLSCFDEADLILVIGQNPGTNHPRMLTALASCRRNGGSVVSINPLEETGMRRFKHPQEILSMIGSGTKIADDHFPVRINGDAALLKGVMKVVLESGKLNREFIDEHTIGFEAFRTAIEASDWDEIIAGSGIGRERIEKLGKAVAESKKLIICWAMGLTQHKNSVSVIQEIANLLLMGGHFGRPGAGACPVRGHSNVQGDRTVGIQHNPSEGFISRLGQATGIDSPREGGYDSVEAVRAMLGGKVRLFMGMGGNLVSAMSDTEQVAIGMRNVDLSVQVSTKMNRSHLVTGREALILPCLGRTEVDRQASGEQFVTVENSMGIVHMSRGSLTPASEQLFAEPAIVAGIGTACFGSEPFDWAEMAKNYDSIREVIEQVIPEFDDYNSRVREDGGFYLPNGPHDGPTWNTPSGKAQFTVHELPNAVAKEGQFTMMTVRSHDQYNTTIYGMDDRYRGIYGARRVVMMNPLDMAELGIEAGDEVDLTSHFEERQIHAAAWKVVSYEIPRGNLCTYFPEANVLVPLDSVADGSNTPTSKSIAVTVSMP*
>MP0313_megahit_171203_1-813
APTGTGLSALEMIARAGKGQLKALLVHRSNPVMDFPGGSQVVEALKKLDFLVVHDMLETETAKLANLVLPSNGPGYDEGTTTNIGGRVQARTKALETDHAPDWKIINLMLNALGDETDYDKVADVTEEIAFRVPGYQEISKRSVGKTGCNRESIASADELVSAKPAGPGKNGSLRLRIATFLFAHDKILEASSKLAHHFQLSTAYLNEKDAQRLGIEDGDTVLLSAENVNLEATAKVNNRCQSGGVVVPRVSDEQGVNGLIGVDGGMAWVE
>MP0313_megahit_172145_1-1101
VIGIGKGTVKLEDFVKSDMIVVIGQNPGSNHPRMLTALADAKQAGASVVSINPLVETGMGRFKHPQQPLSMLGRGTRIADEHLQVRVSGDAHLLKGLCKVVLSTGSIDREFIEEHTEGFEDFAAAIEAVTWVDIVSGSGVEREDIERVGEAFASSERMIICWAMGLTQHRNSVAVIQEIANLLFLGGHFGRPGAGACPVRGHSNVQGDRTVGIVHHPKPSFIAALNEATGITAPEQGGLDTVEAVKAMRAGKVRLLMAMGGNLLSAMSDTVAVAEGISQVDLTVQISTKLNRSHLVTGNRALILPCMGRTEIDEQESGPQFVSVENSMGVVHSSRGSLPPASPHLRSEVSIVCGMGHAIFGDSPFAW
>MP0313_megahit_172577_2-562
HDFIKQHTTGFDEFIACCRDTKWADIEQASGLTEAALRDAAQIYIESEKTIGVYGMGFTQHTHGALNIAMMVNLLLLKGNIGRPGTGCCPVRGHSNVQGQRTVGIAEKAHLVPLDRLKELFDFNPPSKDGMHIVDAVQGLIEGRVRGFVSLGGNLVRAVPDQKRMEEGWSSQDITVMVSTKLNRSHL
>MP0313_megahit_172679_4873-7593
CPYCGVGCGVVIEHEDGQITGVRGDPDHPANFGRLCTKGSNLHLTATPVVIQHQRLRQPQKRATRSARPEVVSWDQANREIADRLLAIRAAHGPESIGVYISGQLLTEDYHAFNKLARAVIGTPHIDSNSRLCMSSAVVGYKQSLGADAPPCSYEDIELADCVLVSGANPAWAHPILFRRLEAARAAKTGHKLIVIDPRRTETAELADLHLQLRPGTDVALCHGLLHAVIWQGWTAPGFIAESTEGFDELKELVRDWTPARAAQVCGLDEADIWRAAEWFATSPSSLSLYCQGLNQSSSGTAKNTALINLHLATGQIGKPGAGPFSLTGQPNAMGGRESGGMATLLPGHRDPGRPEDWAEVATLWNVPDLPDRRGHTAVEMFEAAARGSIRALWIVCTNPAQSMPDQAVVRRALDRCELVILQEAFAHTATAKYADYLLPAATWGEKEGTVTNSERRISRVRPAVPPAGEARADWRIARDIAALIDAGLGRPPRLAAATPEALWLEHRAATRGRDLDITGLSWAKLDADGPQQWPFVNAATPRLYTDGRFATADGRARFVAKPYQPPAEEPSPGLPFALTTGRLRDQWHGMSRSGSVPGLFAHEGRPAVRMHPANAARRKLAEGELVTVRSRRGELVLPLKLDENLPPAGADIAMHWGDEFIGAQDGINAVTQGAFCPDSKQPELKFSAVAIEPAALPWRLSACAWVAPERGAALREQLRALMPRFGYAHCLPEPTRTGLIGWAFEAASADAPAPELIDELAAALGLNGAHVLRYADAQRGRLRLLNLDGDDLQAAPLQALLRVGQHDEGAWLVDLWRERTAASTVGRWLLSPGAPPTNTAAASAQVCNCFDVREDVIRLTLSHCSGSPAERLAQLQAEKRCGTQCGSCLPALRRLVAATPEEVPA*
>MP0313_megahit_172778_1035-3908
MRIETFNPNKDYGTPARVSETLVTVEIDGVEITVPEGTSVMRAASLANINIPKLCATDNLESFGSCRLCAVQIEGRRGYPASCTTTVDEGMKVTTQNSKLAKLRRNVMELYISDHPLDCLTCPANGNCELQDMAGDVGLREVRYGYQGENHLDSEKDNSNPYFSFDPSKCIVCSRCVRACEEVQGTFALTIDGRGFDSKVAAGQDEDFMDSECVSCGACVQACPTSTLMEKSIIEMGQPEHSVVTTCAYCGVGCSFKAEMKGDQVVRMVPYKGGDANHGHSCVKGRFAFGYATHKDRIKAPMIRESITEPWQEVSWEEAINFAATRLKDIQAKYGRESVGGITSSRCTNEESYLVQKLVRAAFGNNNTDTCARVCHSPTGYGLKVTMGESAGTQNFDSVMKSDVIMVIGANPTDAHPVFGSLMRRRLREGADLIVADPRHIDLLKTPHLKKAQHLALRPGSNVALVNAIAHVVVTEGLEDRAFVEKRCDMESYEKWREFIRDERHSPEAVEATTGVAADKVRQAARTYATAKNGAIYYGLGVTEHSQGSTMVMGIANLAMATGNIGREGVGVNPLRGQNNVQGSCDMGSFPHELPGYQHVSDDTARTHFESVWGVKLDNEPGLRIPNMFDSAIAGEFKALYVQGEDIAQSDPGTQHVEKALRSLECLIVQDLFLNETAKFAHVLLPGSSFLEKNGTFTNAERRINRVRKVMPALAGKEDWEITVDLSNALGYPMHYNHPSEIMDEIASLTPTFTGVNYDRLDELGSIQWPCNDENPVGMPTMHVDDFPIGKGRFSVTEYVATDERTNSRFPLLLTTGRILSQYNVGAQTRRTENQAWHDEDVLDIHPSDAELRGIKENDWLGITSRAGQTVLRARITDKVLPGVVYTTFHHPGSGANVITTDNSDWATNCPEYKVTAVQVERVSQPSEWQQNFKSFEALQMKLLKGADTAHSEVEAE*
>MP0313_megahit_173743_2-2392
RLLYPEVNGAVVDWDSALDEVTRRLRDTVAEYGPDSVACYGSGQLLTEDYYVANKLMKGFVGSAHMDTNSRLCMASAVAGYKRAFGGDSVPGCYQDLDSAELLVLVGSNAAWTHPVLYQRMVAAKKARPDTRVVVIDPRRTATCDLADLHLPLRPGADGLLFNGLLAWLGRHGHLDRDYIRDHTRGFEDALARAEADSGSLASLAQRCDLPEADIETFFNWFAERPRTVTFYSQGINQSATGTDKCNTIINCHLATGRVGKPGASPFSITGQPNAMGGREVGGLANQLAAHMDFAPDDVARVKRFWNAANMVSEPGLKAVELFQAVASGRIKFLWILSTNPVVSLPEADRVRDALRRCPTVVVSECMADTDTVRLADIKLPARTWGEKNGTVTNSERCISRQRPFLEAPGEARSDWWALAQVGRRLGYAEAFDWRHPAQVFAEHAALSGFENDGRRAFDISGLATLDQAGYDALAPVRWPVNRQWPQGRQRLFGDGRFTTDDGRARFVAVTARLPEGQPGPGEMIMNTGRIRDQWHTMTRTGKARRLLQHIGEPFVALHPEDARRHRIGDGQLASVENRHGAIVMRARLTTDQRPGELFVPMHWSSPFSARARMGALVQATTDPLSGQPESKVSRVRVAPCAVRWQGFLITRERRDDPRCFYWSYSPLPRGHLFELAGRDDPDRARRRLAALISEPGDADDLRWLEMQDPYIGHFRQAAVRNGRLMGVLFIHPKGDLPGRDWLIEMLQRDALEDTERRALLSGEAPDGGAESGPVVCACFQVGEPAIRARIEAGDRS
>MP0313_megahit_173753_2-2527
MSELKSAVSKATTSFTLTLDGVEVQAYPGETLWQVARRAGETIPHLCFKDAPGYRADGNCRACMVEVEGERVLAASCIREAAPGMVVRSAASARAQDARRAVLELLLADQPERDSSPDRSSHLWEMADQLAIDAGAVRQRLPARSERNEPTVHHVAPRSEALAHARGHDTTHSAMNVNLDACITCGLCERACREVQGNDVIGLAHRGAAFKVVFDFDDPMGDSTCVACGECVQACPTGALMPATLIDAEGRGDSATADRTVDSVCPYCGVGCQLTYHVKDEPAPAETETCEHRARILFVEGKGGPSNQGRLCVKGRFGFDYPSHPARLTRPLIRRAGVPKGLDPDFDPANPLTHFREASWEEALDLAASGLTQLKAQHGPDALAGFGSAKCSNEEAWLFQKLVRTGFGSNHVDHCTRLCHASSVAALMECLGSGAVTASFMQALQADVVILTGCNPAVNHPVAATYFKQAARNGTKLIIIDPRGQALDAYAWRSVRFSPGGDVALFNAMLHVIIHEALFDQAYIDAHTEGFGALASSVADMTPEVMSPLCGVEPELIREVARAYAGADRAMIFWGMGISQHVHGTDNARCLISMALACGHTGRPGTGLHPLRGQNNVQGASDAGLIPMVLPDYQPVGDAQLRAAFEELWGTELDPEPGLTVVEIMDAITTGTIKGMYILGENPAMSDPDLTHARAALAALEHLVVQDLFVTETAQFADVILPAAAWSEKSGTVTNTNRQVQMGRAALSPPGRAKPDWWIIQEMARRFGLDWDYHGPEQVFAEMKQGMHSLDHISWSRLEREGSVTYPCSADDAPGQDVVFSDAFPRAGGRGRFSPAWPLPPD
>MP0313_megahit_174394_3-503
YANDASGVRRAFHLGGLAGLDAGAYDGMSPVQWPIATSGKSEARLFSDGHFAHADGRARFVPTPARAPAHAVDGDYPLILNTGRVRDQWHTMTRTGRAPKLADHVPEPFVDLHPHDALLAGVREGNLARVSSRWGSVVARVRMTGGIARGSVFVPIHWNGQFASDAR
>MP0313_megahit_174594_670-2736
MAPEYLSSACPHDCPSTCALEVERLDAHTIGKVRGAADNDYTLGVICDKVSRYRERIHHPDRLSHPLRRTGPKGSGKFEPVSWDDALDEVAGAFKHATAQHGAEAVWPYHYAGTMGLVQRDGIHRLRHAMGYSGLYETICVTLAHTGWLAGTGALWGTDARDMAKSDLIVIWGTNPVSTQINVMSHVTRARKERGAKIVTIDPYRTGTAKSSDIHLALRPGTDGALAVGVMHVLFAEGYADRDYMARHTDDPERLEQHLKEKTPAWAADITGLPQDDIISFARLYGETKRSYIRVGYGFSRSRNGAANVHAATCLPAVTGAWQHPGGGALFGNAGLYGIDQTVIKGLDVVDPKVRELDLSRIGDVLTGDEDALMGGPPVTAMLIQNQNPAMVAPETLKVLRGLKREDLFLCVHEQFMTETAELADIILPATMFLEHDDMYKGGGHTYLQVTRKIIEPYAECRSNHDVICALAVRLGADHPGFTMTPWELIDQSLKASGLPGAEEALKARWIDCAKPADDMNFLNGFGHADGRFRFAPDWAALGPAHAEMPALPDHMETIEAASPDHPYRMVTAPARRFLNSSFTETETSRKKEGRPTILIHPADCRNLNLAEGDRVRIGNQRGDVVVHAKPFDGLQQGVVVVEGIWPNKAFIEGVGINALTGADPAPPAGGAAFHDTAVWLRADNGGG*
>MP0313_megahit_175565_1-624
FAEKDGTYTNMSRHVQRVAAAVIPQGLSKPDFDILIELASALGKPFQNTDIASVQQEIENVAPVYKGVFPGDKSVQWKPDSANTNPQFHTNDASVEQNGAEGYPFTLQTNNHMFHIGSYSQYAKALVDIGPECIAELHPDDAKGLGISSGDSIVVESPEGKVEVKVKTSKVTSRGMLYIPKNWTTVPVNALRNGEEGLINVKISKAG*
>MP0313_megahit_176703_2-283
EPEANCSLHPRTLRALGVEPGEMIRLSTRRGSIEIMARADRAVAEDMVFVPFAYVEAAANILTNPAIDPYGKIPEFKFSAVRVEKAVGEIAAE*
>MP0313_megahit_177100_3-1118
TMGESAGTQTFDSVDKADVIMVIGANPTDAHPVFASRLKKRLRQGARLIVADPRRIDLVKSPHVRADYHLELLPGTNVALINAIAHVIVTEGLEAKEFIAGRCEQVAFESWKRFISQPRNSPDAMAAVTGVASEKLVAAARLFASADNGAIYYGLGVTEHSQGSTMVMGIANLAMLTGNIGREGVGVNPLRGQNNVQGACDMGSFPHELPGYRHVSDASVRGLFEKHWGVKIDDEPGLRIPNMFDAAVSGSFKGLYCQGEDIAQSDPDIQHVEAALRSLECLIVQDLFLNETAKFAHVFLPGASFLEKDGTFTNAERRISPVRKVMEPLSGKADWEATMALSNALGYTMNYKHPSEIMDEIASLTPTFSGVS
>MP0313_megahit_178245_3-1304
ATYWLGSAKFSNEQAYLFRKFYAFWGSNNGDHQARICHSTTVAGVANTWGYGAMTNSMPDMHNSRSIFMIGSNASEAHPVAMQHILKAKEQNNAALIVCDPRFTRTAAHADEYVRLRPGTDVALIWGILWHVFENGWEDKQFIKQRVYGMEQIKTEVKRWNPKETELVTGVPGSQLRRVAKTLANNRPGTIIWCMGGTQHTTGNNNTRAYCVMQLALGNMGVAGGGANIFRGHDNVQGATDFCILSHSLPGYYGLKTGSWKHWARVWDVDYKYLLGRFKSKKLMETKGYPVSRWIDGVLLPKKEIALQNTNTRAMVFWGHAPNSQTRLKEMRTALEKLDLLLIIDPHPNLASVLSDRKDGTYLLPACSQFETYGSVTASNRNLQWRDKVFEPYFEAKPDQDIMYLLAKKLGFAKKMFKNIKVNGEAPLVEDLTR
>MP0313_megahit_178711_3-839
PMLVPPTDYEYTPQTAYQYMTTCRECDAACGMMITTREHRAQKAEGNPNHPINQGTLCARGQASMQSLYSPNRHAFPMADGKQIPWEEGMQQFSAIIQAASGAIAYLGKPATGSEGSFVNEWLQAVGGGERVNFDLLTQNSQTAANKIAFGRADIPEYAFEKAGILLNFSADFLENWGNSVENARRFADMHAYKNGKKNRFIHISPHVSLTGAKSDRWIAINPGTEGLVALAIASVIQEGNETYRFLTKYLKAFTPEKVAEATGVSAEILRELANDAME
>MP0313_megahit_179454_3-1199
MTNHWKDIKNADVVLVMGANPAENHPCGFKWALEARDENGAKLVTIDPRFTRTSAVADKHLQIRPGSDIAILGGLIRHILTNDLHHADYVRAHTNASFIISGDFGFEDGLFSGFEEAGSRYDKTSWSYQRAADGYVRRDPTLEDPQCVFQLLRRHYDRYTPAMVAQIAGCSEEKFLEMADIICSTGRADRVGTIMYAVGWTMHTVGSQIIRTGAILQLLLGNIGRPGGGINALRGHANVQGATDHAIVAGILPGYLKVPTPEQTTLAEHLEASTPQPLVPDTVNYWGNYPKFMVSLLKAWFGDSATAANEFGYHYLGKPDGDATWLSIWDEAYHGRLEGFITLGFNPLLAGPDIPRLLKSMSRLKWMTVIDPFMLDSAEFWKAPGMNPAEIDTEVLYLP
>MP0313_megahit_179731_222-884
MLRKKTNGMARRPQRAGMLSDIAEKSVDRRAFLRGSGLAIGGLAAIASTAGSVTQASAATAVSGAVETIKSVCTHCSVGCTVIAEVSNGVWTGQEPGWDSPFNLGSHCAKGASVREHAHGERRLKYPMKKEGGQWVRISWEQAINEIGDKMNVIREESGPDSVYWLGSAKHNNEQAYLFRKFAAYWGTNNVDHQARICHSTTVAGVANTWGYGAMTNSYND
>MP0313_megahit_180077_1-1875
MMAKEISFTLDGQEVSGLPDETIWQVAHRLGIEIPHLCYSPAPGYRADGNCRTCMVEIEGERVLAASCNRLPKVGMVVWVESSRARNARSIVMELLVTDQPARLQAHDPESELWQWAERIGQVESRFPKRPAPPNDSSHPAMSVNLDACIHCTRCVRACREVQVNDVIGMAGRGADNLIVFDMGDAMGESSCVACGECVQACPTGALLANSTATESETRDVESLCPYCGVGCQLTYQLEGNRIISVVGRDGPANRGRLCVKGRFGFDYVQHPDRLTTPLVRKDGVVKLADDWVDPSNPFTHFREASWDEALDLAAAGLTRVRDQHGGGALSGFGCAKGSNEEAYLVQKMVRVGFGTNNVDHCTRLCHASSVAALMETIGSSAVTAPFIEAANADVLIVVGANPTENHPVAATFFKNAVKAGSKLVVMDPRGQALKRHADYMIQHKPGSDVAVLNALMHVIVRENLYDREYVKSHTDGFEELRAHLSDYSPEEMSEYCGVPADTLRAVARLYGNAKRAMIFWGMGVSQHIHGTDNARCLISLALLTGQIGRAGTGLHPLRGQNNVQGASDSGLIPMFYPDYRSVSDPSERAFFEDFWGTTLDPEPGLTVVEIADAAYEGRMKGMYV
>MP0313_megahit_181985_1-1218
AKATPLSPVITIDRERCIACQRCTAYSERIEQDCTLVMLNRGFHNEVGTFNNEPYDNRFSGNVIDICPVGALTNTDFRFKARTWDLTNAATLCAHCGCNCNITMGTRLNKLMRIEARPNDAVDDGWICDKGRWGHHFVHSENKILTARENSRGDGKPTSFPVLPHDCTIEVAAGKVAEAFKKIVEEHGPESVGFIGSPYGTNEENYLYQKLFRHCLGSNNIDHKTYQDAPGLPVSHYDVEQIETSNVVLLIASDPTEELPILDLRIKKAVTTCGTRLVSLNDQKIALDRYSSQSVQYKVGCEALAIDALTNGLARELGESAPAQGSDQSGVSAEDMKSLVETVRTSMKICVVYNPSALSGEAVFGVKRLLKMIAKVPTMECGAMPAAPMTNAVGAMDMGLLPDFYP
>MP0313_megahit_183788_3-1079
VRFCMIVSSLKITWEMLADMSSEFVSSACPHDCPSTCALEVERLDDHTIGKVRGAADNDYTLGVICDKVARYAERIHHPDRLGHPLKRIGPKGSGRFEQVSWEAALDEVADAFKSAAAEHGAEAVWPYHYAGTMGLVQRDGIHRLRHAMGYSSLDETICVTLAQKGWIAGTGALWGTDPREMAQSDLIVIWGTNAVSTQVNVMTHVSRARKARGAKVVCVDPYRTPTAKAADIHLALRPGTDGALACGVMHVLFAEGFADRDYMARYADDPARLEVHVKDRPPEWAAAITGLAEDDIVAFARLYGQTQRSYIRAGYGFSRSRNGAANMHAVASLATVTGAWRHPGGGAMYINNGLYTID
>MP0313_megahit_184083_3-944
LTVVEIMDQVHAGVIRGIYIMGENPAMSDPDSGHARKGLAALEHLVVQDLFLTETAAFADVVLPASAFPEKTGTITNTNRQVQMGRPALDLPGDARQDWWIIQEIANRLGLDWSYTGPKDVYDEMRLTMKSLHGIPWDRLEREDSVTYPCDGDDQPGHDVIFGDGYPTESGRAKLVAAQVTPPDELPDDDYPLVLTTGRVLEHWHTGAMTRRATTLNTLESVAVVSIHPQQMASLGLEPGDTARVESRRGEIDIQVRADRDVPDGMVFIPFCFTEASANLLTNPKLDPIGKIPEFKFCAVRVTAVTGNAEAAE*
>MP0313_megahit_184267_1-882
GDTMACMEASHAGDVDLAVCLGGNLLASNPDTAFAVSAMSNINLVAYMSTTLNQGHVLGRGAETIVLPVIARDEESQVTTQESMFNFVRRSSGGEARHEGPRSEVDIIVELATSGVGTIEWEKYLDYDAIRSLMARCVKGFDADHEHQIEGRTFHTPTFNTPNGRVQAHAVSITVPRSIQDNQLRLMTIRSEGQFNTVVYEEEDIFRKQKRRDIVILHPADMERLALQEDDCVTVQGTTGSLDVVVRRFEIAQGNCAMYYPEANILLSHDVDAESRTPLFNGELVQIIKRIDA*
>MP0313_megahit_185084_3-1085
MIIQASDNAGIYIPRFCYHEKLSIAANCRMCLVEVDKAPKPLPACATPVTEGMVVKTSSPAAVEAQKGTMEFLLINHPLDCPVCDQGGECPLQDQALGYGGGVSRFSEGKRAVENPDIGPLIETEMTRCIHCTRCVRFGQEIAGVMEFGATGRSEDMKITTFMEGSVDSEVSGNNIDLCPVGALTSKPYRFTARSWEMHDHPLISPHDCLGSNLIVQSVGGEVKRVLPRSNEAVNECWLSDRDRFSYEAVNSDDRLTQPLVNKDGRMEEVSWEEALGTAADSLREITDRNGGDSLGALCTPTATLEEFYLLQKLIRGLGSQNVDHRLRQQDFRDDEAAPIFPGSEIPVAQIPQLPAVLLIG
>MP0313_megahit_185753_3-1013
MADGITFTIDGRDVVAQPGHTILQAALDQEIYIPYLCYYPKMKPEGTCRTCMVEVEVNGRKMTVASCTTPPMPDAVVMTNTPEVQELRKDVIELLMTEHPHGCLTCHRIELCGPQDICQRHVTVTDRCTICPKNERCELKDTVRMVELDLRTPLNYHRRDLPIHADDPFYDRDYNLCIVCTRCVRVCDEVRFDTALTLTSRSGVTLVGTAHGTSLLESGCEFCGACVDVCPTGALTERSYKWEKAVSEVTTICTNCPVGCQMVAEVNKFGKVVRFKGDLAGAANNGQACMTGKFGYDYTNDGSRLKRPYIREDGILRKATWDEALERIKQGLAGRTP
>MP0313_megahit_186135_10354-11610
MLIKRKEGTTQSHLRKTAVGTPEFLDRRTFLKRSGLTACGTAALAGTLPLARVRKAQAAGNAGAAGEIEKILSVCTHCSVGCTVTAEVQDGVWVGQEPSFDSPFNLGAHCAKGASVREHAHGERRLKYPTKMEGGEWKRISWDQAIEEVGNRLTRIRDNSGPDSVYWLGSAKFSNEQAYLFRKFAAFWGSNNVDHQARICHSTTVAGVANTWGYGAMTNSYNDIHNSRAMLFIGGNPAEAHPVSLLHILKAKEQNHAPLIVCDPRFTRTAAHADEYVRLRPGTDVALIWGLLWHIFENGWEDKEFIQQRVWGMDQIRAEVVKWIPDEVERVTGVPGSQLKRVAQILAENRPATVVWCMGGTQHTTGNNNTRAYCILQLALGNMGKAGGGTNIFRGHDNVQGATDLGVLCNTLPGYYGLS
>MP0313_megahit_189758_1-450
ALAGNLDVLWIIGHDLVELFGEEKVRGLREKVGLVVLSGTNENATVPWAHWVLPSAAYVEKDGTFVNCHGRLQRIGRAFPPFEDSREDWRILLELAGKLDLGLDWQGPAEIFQGLAEVLEPFNGLTYETIGPQGVHVATTEPAPGASVP*
>MP0313_megahit_192358_677-1267
MVDISRRDLFKITGLTGGGLLASSLGFDLKPVYAASRGLKISNAKEFKTVCPYCAVGCGTIAYVHGSGGLNTVNAVVHVEGDPDSPINGGTLCPKGASQMALAMNPRLEKGPKYRAANATEWQDVDWDFALDWLARKFKDARDETFVERDEQGRTVNRCEGIGWVGSATVNNEDAYFITKTMRSMGLMYIDHQARI*
>MP0313_megahit_192358_1316-3103
MTNHWKDIKNADVVLVMGANPAENHPCGFKWALEARDERGAQIVTVDPRYTRTSAVADRHLQIRPGSDIAMLGGFIRKILDEDLHHEEYVRLHTNASFIVQEGFAFDNGLFSGFDAATSSYDKSSWDYERGSDGYVRRDMTLEHPRCVFQILKDHYARYTPETVAQIAGCSAEDFSRVADIICSTGTADRVGTIMYAVGWTMHTVGSQIIRTAAIMQLLLGNIGRPGGGINALRGHANVQGATDHAIVAGILPGYLRVPAPHQESLSAHLADSTPEPLVPDTVNYWGNYPKFFVSQMKAWFGDAVGPENDFGYHYLAKPADDSTWLSMWDQAFKGRLKGIIALGFNALLAGPDVPRLLEAMKNLEWQVIIDPFMLDSAEFWRAPGVNPEEVATEVLYMPATHWIERAGSFTNSGRWAQWKEKAIDPPGDVRSDTWILSELAWRVKELYQEEGGAYHEPILNLQWNYLNPREPTLEELAREINGYDLTTGRLLSSFADLRADGTTASGNWLYSGSFTEEGNMMARRGTADPGGMGFHHDWGFSWPANRRVLYNRASADGDGQPWDPTRPGIRWNGREWIGDVPDYGRTTPPDQAGAF
>MP0313_megahit_192968_1268-1792
PAAPLARGGYRTPSGRCEFYSEQMAKDGLDPLPGYVPPHESAVSTPELAKRYPLSMISPPARNFLNSTFVNVDSLRSTEGEPHLDIHPDDANARGVVDGELVRIFNDRGTMQARARVTDRARRGVVVGLSIWWKKLAPDGTNANELTSQRLTDMGRAPTFYDCLVEVAPLAQAA*
>MP0313_megahit_193372_2606-4726
MASVLKTTHHGGCPHDCPDTCSMVYEVENGQLTSVKGNKEHPMTRGGLCVKLKDYEKRHYHPDRLLHPMRRTGPKGSGQFERISWDEALDEITSRWKAIIDEYGPHAILPYSYLGNQGLVHGLNGGDAFFNKMGATVCERTFCGEGSCTAWLLTVGPTAGVDPESFIHSKYIILWGCNSVSTNVHHWHIVKDAQKQGAKVVVIDPYKSKTAKEADWHIAPKPGTDGALAMAMMHVIIEEGLQDKDYIDNYTVGFEALSERAKTRTPEWAASITGVAAEDIRQLAREFASTQPAAIRLGVAVERNYGGGQAIRAITCLPALTGAWRHVGGGALQFPVWEHPYKFDVISRPDLIPEGTPVVNAIQLGRALTGELGLDTPIKSMMCWNANPVTQAAETDKIVEGLMREDLFVVSAEHFLSDTASYADIVLPASMGAEMEDMVLSWGHLYLTYNEKCVDSPGEAIPNNEIFRRLAARMGYQEANFTWSDSECLENYVDWDSPACEGIDLAYLRQYGFAKLKVGTKDDRAPHRHGNFPTPSGKCELEVKGATNFVAGPFRQMYEGFQPGELLDSLPDYVPSRETHESNPALAEKYPLNIISPKSHGFLNSCYANMDNKIKGQGEQFVMISPVDADLRNIQSGDVVSVFNGRGKFEALAQITDDVSPGIVVATLGYWRQLNKGTVNCVSSAEFVDMGHAPTFTDNLVEVRLS*
>MP0313_megahit_193676_1054-3375
MSHYKPYNGPAAGWGALVSVTRNWLGSRNAISNIRAMLKTNQDHGLDCPGCAWGETPEKGMIKFCENGAKAVNWEATGRKVTPAFFAKHSNAELLKESDFWLESQGRITHPMRYNADTDHYETVTWQEAFDTVAKYLNQLDSPDQAEFYTSGRASNEAAFLYQLFVRAFGTNNFPDCSNMCHEASGIGMSETLGVGKGTVTFEDFAEADAIFVIGQNPGTNHPRMLEPLSEAVKRGAHVVCFNPLKERGLERFQHPQSPMEMLTNESEPTNSAYFRPALGGDMAAIRGMAKFLLQWDREAQEKGKPAVLDHAFIQQQTHGMDDYFAEIDNTPWELIESQSGLSLAEIEMAAKIYCKADRVIMCWAMGVTQHLHSVPTVQEIVNLQLLRGNIGRPGAGLSPVRGHSNVQGDRTMGIDEQPPEWLLDAIEQRFDFKVPREHGHTTVQAIDAMEKGQAKVFFGLGGNFVQATPDTERSHKAMRNCDLTVQISTKLNRSHLITGKEALILPCLGRTEKDFQKSGLQGVTVEDTFSMVHISYGQLKPFSPLLRSEASIIAGIAKATLGNKPVDWEWLVEDYDRIRDLIADVIPGFDNFSKKIQNPGGFYLGNPAAEYQWNTNTGKANFIANPLPKTLLQDQVTKNGQSPDLILQTMRSHDQYNTTVYSMNDRYRGVYGMRDVVFANEADIKRLGLEHGQKVDMITVWEDGKERKVSNFTLLSYDIPQGQAAAYYPETNPLVPLESYGDKTFTPTSKFIAIKMIASANEAGDVVRSSVA*
>MP0313_megahit_194226_434-1582
MPSHKVQKSGADKLKQLLPFGVGLTKPKHFRDMLKVVWENKDNLGYAWKVVTKGVCDGCALGVAGLHDWTIDGVHLCMTRLNLLRLNTMPALNPALLENVDDLAKRPNAELRKLGRLPYPMLRRKGEKGFTRISWDEAYSTLADKLRDIDPKRLAFFVTSRGVTNEVYYVAQKVARFLGTNNVENAARLCHSPSTAAMKAAIGVAATTCSYKDFYGTDLVVFFGANPANDQPVLTKYLHEAKKLGTKIVLVNPYNEPGMARYWVPSSVGSALFGTDITDYWFPVSQGGDIAFLYGVLKILFAEGWLNDEFIDQNTVDVQKLRAETEQISWKDIERQAGLGRESIQEFAGLIRDAKNAVLVWSMGITQHPWGADGVQMILNLGL
>MP0313_megahit_195819_1-1800
NFPDCSNMCHEASGQGMKPTIGVGKGTVTFDDFEKADTIFVIGQNPGTNHPRMLEPLRDAVRRGAQVVCLNPLKERGLEKFQHPQHPIEMLTNGSTPTNTAYFRPALGGDMAVMRGIAKWLLAWEQEAKANNAPPVFDHDFINAHTNGMDDYLTAVEATSWEHIEAQSGLSKEDIRHAATMYKRGERVIMCWAMGITQHKHSVATVQEIVNVQLLRGNVGKPGAGLSPVRGHSNVQGDRTVGINEVPPKALLDALENKFNFVVPRERGHNTIQAIQAMERGDAKVFIGLGGNFAQATPDTPRTHAALSKCDLTVHIATKLNRSHLTTGKDALILPCLGRTEVDMQASGQQGVTVEDTFSMVHLSYGQLPPSSPELRSEPAIIAGIAKATLGNTPVDWDHVVSNYDNIRDLIADTIEGFKNFNSKVANPGGFHLGNAASERRWLTPSGKAEFAANTLPNSLLNDDVVARGEKPDLILQTLRSHDQYNTTIYGMDDRYRNVFGARDVLFVNESDIRKLGFNDGDKVDITSLWNDGRTRQIKQFMLVAYDIPQGQAAAYYPETNPLVPLESYGDGTFTPTSKFIAIKLSKSESDGRIDVSAV*
>MP0313_megahit_195828_1794-3383
MPLIKIDGKEFEVESGTTVLQTAEANGIEIPQYCYHPALEIVGSCRMCLVQVEGMPKLQVSCNTFVGDVPPDRKVDGKYDMVVHTQNDLVVQERKNILEFLLLNHPLDCPVCDQAGECYLQDYSFKFGSAHSRFEEEKRVRPNEYLGSQIVINHNRCILCSRCVRFTQEISGTSELFVEARGYNSKIAALEDRPLDNLLAGNVADICPVGALLSTDYIHKNRIWNLDQQPSVCQDCSVGCNVDVFSRKNQIFRLTARENQDVNGYFMCDIGRYGFHRFEEIDRVVQPLMRNGETFDALDWDEAIQKTAKLIEQAKGKTARMGSPFHTNESNFLLGQMMAGILGSLPPIRGEEINYPSGFRISADRSPNLRGMTDICGEIAEDLPFELNARNICGLYILDDGVDRDLDNTWKDILARMDFVIVQSYAMTDLAKSAHIVLPGLAPFEREGTITNDQGRVQWLRPSLPIQGEAKPDWEILALVMKEMDPGKLPMQDISQVMKEMGEKFPDYKGLSFFRLGSTGISLNGRHEA*
>MP0313_megahit_196392_5469-8483
MTDGIKRRDFLKVLGVTGASATLTGCSEPERLLPYVVAPEEITPGVATWYTTVCGGCSAQCGMWVRTREGRAVKVEGNPNHPVSRGGLCSKGHATLQHLYNPDRFHGPMIREGDRLRQGTWDEAEQLLAAQITATGNVMFIGGRMGPSMSNLVDEFVAAVNGTRIEYDAVSDAPLREAARITYGATGLPSYDIANARLLLSFGNDFIETGSSPVAHNKGLAQMSAVDAAGSKGRFVYLGPRLSTTGLNADEWYPIRPGSEAAVALGMAAVIADDAGAAGPYADVLRAYSPAVAAQAAGVSEDSIRELAERFASESPTLAMGPGVGGHHRNATAANIAVMILNHVAGNVGRTVHYDAAVSAAAGAYAEMESAVSAMAAGQVGVAIVHGANPAYSMPAASGFVEAFSQAAFKVSFASAMDETAALADLILPDRHFLEAWGDSMPRSDVVALQQPVMQPVPHFDSKSAGDVLLATSVHLGNDFGATTFYDFMRNGHMEMHDDSVGDFETSWRLALRTGAVEHDMGTTAAPSQLQAPDVALSFDAPALDLGGDLTLLVHPSPRFGGGEFSNSPWLQELPDPVSKITWHSWLEMNGTTAEERGIREGDIVRVTSPHGEVEVPVWIYPGIREDAVALAMGGGHTNMGRWANGSGVNALALLPSESEQPSGAMLTLATSVTVTPTGERRRIATIEGSSDQHDRPIAPAVALADLGHVEEAEHDEGHAEFQELQGVGGFVPVPSEGGAATAFPLEGSRHGPYAESHDLPRWAMAIDLDKCTGCSACVTACQAENNVPWVGEEQVMMGRDMNWVRIERYIEHMDATQAGDLDVRMLPMICQHCANAPCEPVCPVFATYHTPEGVNAQIYNRCVGTRYCANNCPYKVRVFNWYRYMDDVPEPMNWQWNPDVTIRTNGVMEKCSFCMQRIRDVENRAALEDGRAINDGEIVPACEQSCPAEAIVFGNIRDENSRVSQVVSSERTYRVLDELLNTQPAVHYLRKVTFHEIASGGHD*
>MP0313_megahit_198256_5765-8548
MKDDITGSNKKSVPLYCYQCVAGPDLMRVEVEDGVAKRIVSNFDIAEEHPGGGRVCVKAYGLIQKTYNPHRIRQPMKRTNPNKGRDEDPGFVPISWQEAFQIVGEKLREIRTRGLVNEEGMPRVASTTGGGGTPVQYMGSFPAFLAAWGPIDQSYGAGQGVKCYHSEHLYGELWHRAFTVSPDTPRVNYIINCGNNVESTGGVIGVWRHANARARGVKRVQVEPHLSVTGAVSAEWVPIKPKTDAAFLYALLHRMLIEQSFETTCDLPHLKKMTNSPYLVGPNGWFLRDVESGKPQVWDLSTDSAKPFDDEVGDVALTGTFQASGFESGADNETFQHDECQTRPAFQCLIEHMRPYDADWAETECEVPAETMRRIADEYVSQAKIGETIDIQGHTLPYRPVAVMLGKGVNNGWGGYHCCWARTLLATLVGALEVPGGTLGTTVKLVRPATSRVGSVLPGEDGFMHHSFNPTSANEWEREPKVRNAYKMLVPLACDSPWSPALGPAHLPWLFQKSAPKNWPRTQPPDLWFCYRTNPAISSWNTPEVSARLAEFPFIVAFAYTEDETNHFADVLLPESTDLESTQLIRIGGTKFVENYWHHDGWAIRQKAIDPIHDTMDMTDIASHLAREAGILDGYVDAINHGAAGSRLSRANCYDFSLDKENMPAGDDIWDAMCKAVSWDMSDGDEIHDLNWFRREGYMLREFQELDWYLYPALERQGLRFEMPYQERLTRHGKQLEHRLREIGLDWWDDQLAEYEFMPTYQSFSDIWKNYVTEFGEDPEAYPFWALTAHSMPYAWGANVGIPLMHEVALNLTGHDGVIINRARAHELAINEGDAVMIESVTGTTQGTAVLREGIRPDTILMIGQFDHWKTPIARDFGLASINSVTDISLKLTDSTGSSADLVRVKVYPVDKHLATRHDRISRVTTS*
>MP0313_megahit_198387_2-973
MALTRRQFLTLTGGATAAPIIFLACGVPAEELLVEAPLEMPEDLVSGLDNWYATLCRQCGTSEGVVVRVMEGRAKKVEGNLDYPINMGKHSARCEGGLQDLYHPDRIKGPLLRSGERGTGQYEEVSWTDALGRLNLQLSQLQSSRNQNSMVLVTNPIGGHLGMIAETFASKFGGRYMPYEPVERTNLKAAIKQVFGQDRIPDFEIENANYVLSFGADFLNTWVSPTRYARGYGEFRQGDRERGTLVHVDSRFSMTGANADSWIHVKPGMEGILALSIAHVIIKDGLADPAAAQALTGGSNLEEFAPESVAAKTGVSAETIEQVA
>MP0313_megahit_198720_1-519
FWGMGISQHVHGTDNARALIALSLICGQIGRPGTGLHPLRGQNNVQGASDAGLIPMVFPDYFPVSDDKNRNKLEKLWKSDLDPEPGLTIVEIMHGMIDGSIKGMYIMGENPAMSDPDITHAREGLAKLEHLVIQDLFLTETATFADVILPSSAAPEKDGSFTNTNRQVQMGRK
>MP0313_megahit_199250_3-866
EKCIVCSRCVRACNEVQGTYALSLHGRSYDTQIKPGIAENFLESECVSCGACVQSCPTGSLIEKTIVEKGIPDQTVLTTCGYCGVGCSFKAELKNGEVVRMVPHKDGKANHGHSCVKGRFAWGYTNHVDRIIKPMIREKITDPWEPVSWDRAITFAAAKLTEIQKEHGIQSIGGITSARTTNEEAYIVQKLIRTAFGNNNVDTCARVCHSPTGYGLKQTFGTSAGTQNFDSVLESDVILIIGANPIVAHPVFASQIKKRIKQGAKLIVADPRRTEIVESPHIKADYHL
>MP0313_megahit_199735_1431-3935
MKLTRREFVKANAAAVAAATAGMSIPAGASNLITHADMNRLQWDKAPCRFCGTGCSVMVGTYEGQIVATHGDNQSEVNRGLNCVKGYFLSKILYGEDRLTQPLLRKRNGQYAKDGDFEPVSWDEALDLMAEKFTSAIREHGPESVALFGSGQWTIWEGYAASKLFKAGLRSNNIDPNARHCMASAVYGFMRTFGSDEPMGVYDDIEHADAFVLWGSNMAEMHPVLWTRVTDRRLSFPDTKVAVLSTFEHRSFELADIPMVMSPHADIVILNYIANHIIQTGRVNQSFVDKHVNFARGADDIGYGLRDEHPLQQAAENADDANSWTDMSFEAFADYVAPYTLERAARESGVSENHLEALAELYADPDKKVMTFWTMGVNQHTRGVWVNNLIYNLHLLTGKISEPGNSPFSLTGQPSACGTAREVGTFAHRLPADRVVTNPDHRRDAEKIWKLPEGTIPSWVGFDAVAQSRRLKDGDIKVYWTQVTNNMQAGANVMQEILPGWRNPEAFVVVSDIYPTVSAQSADLILPAASWVEKEGAFGNSERRTQFFHQLVNAPGEARSDLWQTVALSQRIRVADVWPEELLAAAPEMRDKTLFDLLFANGQVDQFPTSDMEQGYANAEADDFGFYIQKGLFEEYARFGRGKGKDLDHFDAYHASRGKRWPVVDGQETLWRYREGLDPYVEPGSGWQFYGKPDNRALIFAVPAEPPPEAPDADFPYWLCTGRVLEHWHTGSMTRRVPELHRAVPAALLYMHPEDARAEGFRRGSEVKVASRRGDVNLRVETRGRVKPPRGLVYVPFFDASYLINKVTLDATDPISKQTDFKKCAVRLDLVNLA*
>MP0313_megahit_200842_3836-6592
MKKITFILNNKEVNASDDETIWQVAKREGLLIPHLCHSDEVGYQPDGNCRACMVEIEGERTLAASCIRKPLEGMKVLSNSSKATASRKTVFELLASDQPDKKSHPDPNSKFWQWSAKLNINEHKYPKIKNISRDISHNAMHVNLDACINCNLCVQACRDVQVNDVIGMSYRGHASKITFDFDDPMGDSTCVACGECVQVCPTGALIEKTLVNDKGIREHYSDKTIDTLCPYCGVGCQTKVHVKDEKILHIDGKDGPANNQRLCVKGRFGYDYVNSDGRLTNPLIRRDNAPKDRYILDKSKKEIGKYFREASWEEAITLAASGFKNILNKHGGKGLCGFGSAKGSNEEAYLFQKLIRTAFHTNNVDHCTRLCHASSVAALLECVASAAVSAPFTAVSDSDCAIVIGARPTTNHPVAATYFKQASKRGTKLIIIDPRTNEMTKNAYEHLAFKPGTDVALLNSLIYTIIEEELYDKQYVQSMTNGFDQLKKSIKGFSPEEMSIVCGIDSKILRKVARTYASSERSIIFWGMGISQHIHGTDNARCLITLALITGQIGRPGTGLHPLRGQNNVQGASDAGLIPMVFPDYQSVEDVEIRNKMEKFWGTSLDDKSGLTVVEILDAVIDGTIEGMYVMGENPAMSDPDQNHTLDGLVKLKHLVVQDIFMTETAWFADIIFPASAHAEKTGTYTNTNRQVQIGRKVLKTPGLAREDWKIIIDMANAMDLNWKYEEVSDIYGEMSEVMPSLNNISWERLNEEDGVTYPCDSPKVPGNDIIFSEGYPTKDKRGKIVPAQLISPDEIPNDEYPLILSTGRLLEHWHTGAITRRSELLNSLEPEAIVCMNALDMTNLNIDPGQKVQISTRRGKIEVFVRKDWQLPSGMIFMPFCYSEAAANILTNPQLDPIGKIPEFKFCAAKVSVNASN*
>MP0313_megahit_201075_1-465
FNKQNEFIIYQGSHGDKGAEIADLILPGAAYTEQNGYFTNLEGRLQKAYKASYPPGESKEDWLIINELSKIINKKKIFNNKEELESSMLNYLNLYKKKNLTKNYSEQTNLNFFSEKILIKDNDYYYSNPIARASKTMFYCRKEKINFKATGTEG*
>MP0313_megahit_203399_171-647
MLKEIADVVPFFKGVSRERLGNLGLQWPVQEDGTDTKILHKETFKLGKGRIKYFDWKESQEIKNNKKDYPLILTTSRVLQHHNASTMSRRTKNINIVDEDVLLVHPKDAKYRELNTGDVARLYSGRGEVSLKVEVTDKVKEGIVFTTFHSPEHMVNMVT
>MP0313_megahit_203505_1-873
LDPSNRSGYLFNTTIQGIEHADACLLIGTNPRLEAPVLNARLRKRWTMGGFPVAVVGPGADLTYDYQLLGSGADVLKSIASGHHDFAKVLKAAERPMLILGQGALTRDDGAEILGLARKIAEGRGMIDAQSGWNGFNVLHTAAARVGGLDLGFVPGKGGRDTSGVLDGAGDGSIEVVYLLGADEIDTDRLGDAFVIYQGHHGDRGAHRAHVILPGAAYTEKNATYVNTEGRVQQAQRAAFPPGDAREDWTVIRALSDVFGQPLPYDDLKMVRGRLVDANSVFLNVDEITPA
>MP0313_megahit_203666_4326-7259
MSSKEKSKKGSLSRRNFLKALSAIGGAAIISSGCSPEPLDKLVSYAIPPDDVIPGLPNFYSTSLPYSPVGSSIVVKVREGRAIKVEGNPLEPISKGATSAETQASLQGLYDPDRIKQPLFRNNRNKLTPITWTSALDILTKKLNEKKANTYFITDNTTGTLDKLISSFSKKINAKRIKYETLSYEHITYANQISFGKKLIPTYKIDETQYLLSFSADFLETWLSPLEYSRRFTKMHSLKGKNKGKFVQVEPKLTLTGSKADEWVPIAPNTSLYLVLAIINYIKKNNLNKNKVPPTFKNLSEFDLVTTSKLTGISKESIKKIAIDFAKSKSALAIGGGISDAGRDGYVTIVAINLLNYITGNLDKVDFDNYMMLSNASTYADMVEFKNRADSGQVDILIVHNANPLYALPDSLNIEKTFEKIPYKISFSSCLDETTKLCDLVLPDSHPLEQWGDYEGKKGNYYLIQPVMKPLYGNLSIGDSIVSVFNNVEPVVKSIQQNSYYEYLKDSWKNLSSQSSFEDFWRRVRKDGGLFSEAPNQTDVKHNASNQFIIKTPSGYQNKLNLYVTPSYKFYDGRSANKSWLQELPDLLTTAVWDSWIEINSKLAEKLDIKEGDYVDVESNFGKITTQAYLSKAMRPDTVSISLGQGHKEMGRYAKNRGVNPSNLLNGQNIGKAGNLNWASTTVTIQKTGKWEKLVKVQHSYSQENRDIAQSVALSKLLMDDHHEEEHHDEYDMYREYDYFTHKWGMNIDLDKCTGCGACVTACYAENNIPVVGKEQVANGRHMAWLKIERFQEEKDNDYLNSTRIDTRIIPQLCQHCENAPCEPVCPVFATYHNPEGLNVMVYSRCVGTRYCSNNCSYKVRRFNWFKYEWPEPLNLQLNPDVSVRSKGIMEKCSFCLQRITYAKDIAKDEKRKLRDGEVVTACQQACPCSAIEFGDLNDSKSQVTKLSKDKRSYKLLKELNTRPSISYLKKIEWDGA*
>MP0313_megahit_207823_2-1492
IVDEKLVSSDNIAAFNAALPSGLAGYSLTEVAARTDVPTERIEKAARHFAGSPSTDDKSAVAFGGGSAGAHTNGSFILGAIYALNLLVGAVGASGGVTPNPGSAFSDISASATGASFEAWEEELAEWRAGNVETVIIRGTDIVHGMPNSVAIREALDSVPNVIAFGAVLDDTMGYADLVLPELTFLETWGTDIPEPGPGYQVVGIQQPVVGPTISRDESGLISNARGFGDTLLSMAGGSLGSSMERLVADAVSELHDTRQGSVTASSSALFTNGVLQRGGWWDTGEKGTSSSAGKVSTANKNAGYSDTNSLGTGDDFNLVPFQSNSLLDGRLASTPWAQQTPDPISSASWSTWAEINSKQAEDLGIRQGDVLLVRSTSGEIEVLAYPHPGVRPGVIGIPIGQGHEEGGRWAEGRGANVLSILVDQKDSETGALAWAATKVRVQRAGRRVKVPKFEGEVEARAVEPGVPVLVVGPGETAEEAEIANHHEYQGSLFND*
>MP0313_megahit_208987_3-845
SRENRMYRYEPRQNDAVNSDWMCDTGRLDYKWIGRDDRLAKLRGPKGDTTWPSALKEISGHLAKAAEGSVAIVASARQTNEELFLLNKLAKRFKALTDSVPRNGQADHLLVAGDRNPNTTGAQLTGITTQRVGSKLGAIAKGIAAGKITTLIVYGEDVTQHGIDAKLLGKLKLLIVSDILPNATTRKADYLLPGCAHAEKRGTFTNVKGRVQKFTKALEPPGDAMPEWEVLHELVHNVTGLDGFNSIEGLFNQMAGEVKAFKAAGLTWAGLGDKGEDVKS*
>MP0313_megahit_210304_28-1068
MADICPVGAITEKEFRFKRRVWKLKKNHSICTGCSTGCNVTIEHDRNEIFRLKPHENQSVNKWWLCDEGRLTYRMMNERKTRIHQPLGRVDGKLEGISWNEAYGAIAERVSEMSPLPQEVLALTDTHASNEELFLLQKLLKDIFSTENIFCPLPNWEQSESDFFINTLITSDKTPNRAGALALKIKGDAKTAKLKKAVESDPKVVFVLGNPFEAESEIQEQLKRAQLVVHLGIFHNSWSEIADVVLPGQYYSEKDGTFTNKNQRVQATEIAVQALRRTRPEWQIIAELSKALGRENTFASSAQVFNAMTQEVKAFKGLSYENLGGLGSVLTKKTRDSGMKVVKAQI*
>MP0313_megahit_211083_1602-4319
MTRKDNKDNKINIVIDGKKVKVDKDTNILQAAMDSDIYIPYLCYYPGMESYGACRMCVVEVEGGRGTPASCTTPVAEGMKVNTQTDEIVDLRKGMMELLLTEHPHGCLTCHRIDLCGPSDICLRHVSVNDRCITCPKNERCELKDTVRSLDMEMDSPLTYNYRGEHVQNDDPLWDMDMNLCIVCARCIRVCSEVRVDNVLTLKERAGKVIIGTSMGDSLIDAGCEFCGACIDVCPTGAIVEKDYKWEKAETKTTSVCNYCPIGCTFDLETNVRNKLIRIGSNLQSPANRGQTCFKGKFGFDYVNSKSRIKSPMVRREDILVETTLSENIDSVTEILQEVNPNNYAMIIDSNLTNEDIYVANKFAKEVIGTNNVISNADIDSSLRYKLVEMLGYSAATNPILGLKNAKSFLVVSANATENHNVLTLPIKQAIDSGLSEMVVIDQRETELTKHAKLWLKPYPGTEVDLIGGLIRSIIDQSLENKNYIDKFCNNYSEFRQSVWKFDLQKISTLTGVSIQDINEAVSILTKGPLATIYSNETIDKNNIDLLVESLVNLSLITGNVGNEYGGLFPLYRGSNAQGAVDLGITTVYNSQNNIYKNDNRDLSIDKLIDLISNNQIEVLHLIGDFYESYNDKLFEAIDSVSDSIKVISHQSLISEFREQFSSFIFPSTSFSESEGTKTNIERRIQLVRPGMVPNNEQIQPWKIIQMLAKKMNKKLFRYNNSENIFDDIVNNISIYDKFSYKLLKSQSDITWPYNPNNPNNKNVLYWNNIANTENNKFNFSSVHRSGNITKNGFYLAKGRVLNKSQFVVNFNTNGTNSNSEIFELSIHPEDAIEHNIKQNDKLNLLSNGQELLQCIVKTNGQIKNVLNITTLFGNMIKNLDTTKSDLKYYRVPELEVIPVEVEKI*
>MP0313_megahit_212155_1-282
YEPDDRYRGVSSRNVVLINEEDIKRIGSKEGDLITIKNDTGIMTGQKLQAYPIKQGNIMMYYPESNVLVPRQFDPQSKTPSFKSIEVFLEKQL*
>MP0313_megahit_212156_125-2185
MIHTSVCPHDCPSTCALEVEKIDSHHIGRVRGAADNSYTAGVICSKVARYRERIHHPDRLTQPLRRRGEKSSGEFEPLSWDDALDEVAEALLSAEQRHGSESIWPYFYAGTMGLVMRDGIHRLRHAKKYSGQHSTICVTLAWNGFIAGTGRLAGADPREMSVSDLVVIWGTNAASTQINVMTHALKAQRERRAKIVVIDTYRNATAKQADLFLCVRPGTDGALACAIMHVLFRDGYANWDYLNRYTDCPRELEAHLKTRTPAWAEKISGVPASMIEQLANLVGNTPRSFFRLGYGFSRQRNGAANMHAALCIPAVTGAWLHEGGGAFHNNGAIYHWNKTMIEGLDALDPDIRVLDQSRIGAVLTGDKDALCGGGPVTALFIQNTNPMMVAPDLNQVHQGFARKDLFVCVHEQFMTETASVADIVLPATMFLEHDDIYAGGGHQHIILGPKIVEPPEGCRSNHQLVCALAKRVGVTHPGFEMTARELIDWTLQESGWGTLQNLERERWIDCQPSFTQSHYVDGFGHADGKFHFAPDWQAFKPHGFGPAGRIPPALPDHWSVIEEATDEFPFRLVTAPARHYLNSTFNETPTSIRRERRPSVMLHPQDASMLGVEEGDTVRLGNDRGEVRVHAEYFDGMQRGVVIVESIWPNHAFIDGKGINVLTGADPVAPVGGAAFHDNRIWIQSA*
>MP0313_megahit_212390_1-1491
RGAKIVVIDTYRNGTAKQADLFVCVRPGTDGALACGVMHVLFRDGHADRDYLAEYTDCPDALEAHLQSKTPAWASAITGVPVETIEELARMIGTTARTFLRLGYGFTRQRNGAFNMHAALSVAAVTGAWRHEGGGAFHNNGDIYHWDRTMIEGLDVRDRNVRILDQSRIGAVLTGDASDLGDGPPITALFIQNTNPMSVAPDLNRVHAGFARKDLFVCVHEQFMTETAEVADIVLPATMFLEHDDLYQGGGHQHVLLGPKIVEPPEGCRNNHEVVCALARRVGAEHPGFAMSERELIDRTLRDSGWGDLENLARERWIDCQPPFREAHYLDGFAHADGKYHFSPDWSALKPHGFGPADVVLPSLPDYWPSIEEANAEMPYRLVTAPSRHYLNSTFNETPTSIRREQRPSAMIHPEDAHELGVTDGAMIRLGNPRGELKISTQVFDGVQRGVVIVESIWPNSAFEDGKGINVLTGADRVAPVGGAAFHDNRIWIRPV*
>MP0313_megahit_212606_1-2436
EVGNSHFSNGSELDYWCDQLKVTESRFGDRQQPAVDTSHPAIAVNLSACIQCTRCVRACREEQANDVIGFAYRGIRAEIVFDLGDPMGESSCVGCGECVQACPTGALMPAGGVGLETIDQTVDSVCPYCGVGCLLTYHVKNNRIQYVTGRDGPSNHGRLCVKGRYGFDYVNHPERIERPLIRRDGVPKGLNEHFDPADPLRMFREADWEEALEYSAAGLRRIRDQHGGGALAGFGSAKGSNEEAYLFQKLVRTGFGTNNVDHCTRLCHASSVAALLEGIGSGAVSNQVADVANAEVIIVIGANPASNHPVAATFMKNAARSNATLVIIDPRRTDLSRHAHHFLQFRPDTDVALLNAMIYTIIEEGLVDSNYVNQYTEDFEKIQENISGYSPEAMAPLCGIDAVKIREVARLYGASRNSMIFWGMGISQHIHGTDNARALIALALMTGNVGRPGTGLHPLRGQNNVQGASDAGLIPMMFPDYQRVDDQGVRSWFEQYWKVNLDEKPGLTVVEIMNAALDGEIRGMYVVGENPAMSDPDLNHSRQALAALEHLVVQDLFLTETAAYADVVLPASAFPEKTGTFSNTDRRVQMGRKALDLPGEAREDLWIIQEMAKRLGLDWAYGDVSEVYEEMRGAMPSISGMSWDRIERESSVTYPCQDEKDPGQSVVFGDGFPTASGRGRFVPSDLIWADERPDDEYPCVLITGRQLEHWHTGAMTRRASVLNAIESYPVVSLHPDDLEQVGVAEGALVRVESRRGELVAYARVDSGLRSREVFIPFCYVEAAANLLTNAALDPVGKIPEFKYCAVRLAAA*
>MP0313_megahit_213226_3-1565
VWETDYDYLLNRFASPEIMSAKGIPVSRWFDGVIEDPAQIEQPNPIQGMVFWGHAPNSQTRLPDMKRALEQLDTLVVIDPYPTMTAVMQDRSDGVYLLPAATQFETYGSVTASNRSIQWREKVVDPLFEARPDQDVIYLLAHKFGFAEQMFKNIGVENEAPVVEDITREINRGMWTIGYTGQSPERLRLHMANQKTFHKTTLQAIGGPCDGEYYGMPWPAWGTPEMGHPGTPILYDTSKSVADGGLCFRARFGVERDGENLLAEGSHPVGSEIEDGYPEFTMAMLLKLGWDKDLTSQERSTIEGIGGNDIGKVNWKTDLSGGIQRVAINHGCAPFGNAKARSVVWTFPDPVPLHREPLYTPRRDLVADYPTYDDKVFYRLPTLYKSIQEKDFVKDYPLILTSGRLVEYEGGGDETRSNPWLAELQQEMFAEINPFDANNHGIGDGDDIWLEGAEKARVRVKAMLTERVGRGVVFMPFHFGGHWMGKDLRDKYPSGTDPYVLGEAANTATTYGYDSVTMMQE
>MP0313_megahit_213346_3-899
GMYVMGENPAMSDPNSSHVREALCKLEHLVVQDIFLTETAVYADVILPASAFPEKDGTFTNTDRRVQMGRQAIEPPGDARQDWWIIQEIACRMGLDWNYTGPRSIFEEMRSCMPSIAGITWERLCDQGAVTYPCREVGDAGEPIIFGDGFPTPNGRGRFIPASIVPPDEVPDDDFPMILTTGRQLEHWHTGVMTRRARFLDELEPEAICELSPADSRRLGIVPGAWVRVTSRRGVIELKARITGSTPEGLVFIPFCYAEAAANMLTNPKLDPIGKIPEFKFCSVRLEEISPPNTVTSQ*
>MP0313_megahit_213404_2-949
GTNEDNYIAQKFARTVMNTNNVDVSSNTRPELLKPLQEQLGHPSATNSIWELEQASRFLVVSSNMTEEQNVVAVPIKKALTQGTASLIVIDQRETELTRYAKVWLKPRPGSEAALIGGMIRVIFDESIDDHDFLAESCEDFTEFRNAIWGFDLIQVERVTGVPQSQIRAAAREFAASKPAAILYALETLPRAIREECSRALVNLALVTGNVGKKSAGLFPLLTGANDQGSRDVGCAPDFLPGHRNLTSEQGRQTVAGAWNAQIPPFRGVGALDITSAINDGKVKALQVIGNNPNFTNGELGDFLEAAKSLDFLVVQ
>MP0313_megahit_214332_13161-16088
MTDLNELNRRVSAAKAEVEARGETFYPGASRVHLASFPPKERWNDWVELDSKSWPNRVEKRYMLVPTTCFNCESACGLLAYVDRDTLQVRKFEGNPEHPGSRGRNCAKGPATINQITDPDRILYPLKRAGARGQGKWERVSWDEALDDIAARIRRAMEEERHEQVMYHVGRPGEDGYTTRMLAAWAVDGHNSHTNVCSSGARAGYHWWMGMDRPSPDFANAKVIVLVSSHLETGHYFNPHAQRIIEGKKGGAKLIVLDTRLSNTATHADHWLSPYPGSEASIFLAIANWMIQERKYDREFVRRWWNWQEYMEAVQGEQSATFERFEQVLRETYSEYTFEFAARESGLEEDVLREVAGVVSTAGTRLATHNWRSAGSGNLGGWQVARTLTLLNALLGALATEGGTFPNSWNKFTPKPPRLPHQRPRRWNEVLWPREYPLALMEMSFLMPHLMRDQDAYVDVYFTRVYNPVWTNPDGFSWIEMLTDESKIGLHIAQTPTWNETAYFADYVLPMGHASERHDLTSYEQYDGQFIGFRQPVLRTARERLGEQITDTRQVNPGEVWEENEFWIELTWRIDPDGSLGIRQFFESREHPGEKMTVDEYYGWIFDNSVPGLPEAAAAQGISPLEYMRRFGAFEVASKVGQVYEQAVSDSELEDVRVDEMGRVFTRAASPPSPKAPGGTKIDPDEEGRRRVGVRVDGEILRGWPTPSGKLEFWSRTLAEWGWPELAIPTYVKSHVHRDNLEDDQMPMITTFRVPVQIHTRSANSKWLDEIAHTNPLWIHPTDAARVGVEKTGDLVRVQTDIGYFVLKAWITEGIRPGVVACSHHMGRWKPEGQEGQRMGMMTVALDQQGSEWELTPKQRGGPFSSSDPDTLRVWWTDVGVHQNLTHAVHPDPISGQHCWHQAVRVGPAQLGDSQGDVFVDTRESRAMYEKWLEMTRSADDYSPDGTRRPWWMLRPVRPERDAYKLPVKTEPATV*
>MP0313_megahit_215022_2-925
HREASALRAIASWLAQHTGIRLAFLPEANSAAAWIAGCVPHRQANGDGVQVPGLNVSQMLTAPLSAYLLFGLEPTMDLAAAGNLVSALSDASFVLSFSTFRSAVPAQADVVFPLAPFTESAGTYVNCDGRAQSVEAAMDPRGMARPGWKILRVLGNYLALPGFDYITADDVRSQVNLSLPEVVCRLEEGCPLPGAASKSVPWSVESQRFERVVDVPIYDVDPIVRRASSLQRTRDHSLAAVHMNVEQLRALNVKAGDSVRVVANTEEVRLTIALDNRVLDGCVYIPMGSVATAPLGGADYIELKLVR*
>MP0313_megahit_215047_47-2335
IVKEGRLVRIEADPSHPTGRALCAKGQAAPEQVYSDDRLLYPMKRTRPKDDVDPGWVRISWDEALDTIAGQMTRIAAESGPESVAFALTTPSGTAISDSLQWIERLLRAFGSSNNCYGTEICNWHKDHATEYTYGVGIGRPDLDQAGCILLWGHNPNTSWLAQAQRVSEARRRGASIVVVDPRRAGPAIKADQWLQIRPGTDGALALGIAWVMLSESGYDHDFVHRWTNAPMLIHESEGRLLTASDIGAPEGADRYVGWDQGRSAPVVMAANPAQQVKTDWLLTGEVTIDAPSGAIVCRPVFDHYYALCAEWSPERTAEVTGVPADQIRDTARLLWASRPVSYYVWSGVGQHTNATQTDRAISILYSLLGSIGSSGGNQQPAGVPLNDVSGHELVTDVQRSKTLGLQERPLGPPKNGWCTSRDLYHSILEGEPYRVRALLGFGQNLVISHGGVERGIEALKALEFHVQTDIFLTPTASYADIVLPVNTAWERDSLRVGFGITDAANGWVQFRHAAVESAGESRDDGWMVFELAKRLGLADLFWGGDMDAAWREWLAPSGVELDELKRNPRGIQLAVQTPLAPHLVDGFKTPTGRIEIWSHTFQVHGQDPLPGFVEPHMSPVSRKELLKHYPLVLGSAKSHRYCHSQHRNLPALRRLQKDPLVEIHPQTAAGYGIASDDWVLITTPQGGIRARAVLKSSLRMDTVFAQHGWWQACEPLGLAATPPSGEGSTNFNLLIDDEVSDPISGSVAHRSYLCNIERIDI*
>MP0313_megahit_215805_3496-4827
AAVYGRIGTCTTRFGTVNSWLVDLLNVLTGNLDREGGAMFAKAAAFAPNTQGRPGSGKGVTTGRRSSRVSGAPEVFGELPITVMAEEIETAGAGQVRALITVASNPVLSAPGGPRIAKALEELDFMLSLDIYVNETTRHADVILPGLSPLEDLHFDVAFPQLSHRNHARFSGPVFDAAAGTPQEWQTLLKLCALLEGRGLGVDVQRLDDEAIESDVRRFAGEQTPAVLAALQPWRGPERLIDLQLRVGPYGDQFGRKPDGLNLAKVKAASTVEGGGVDLGALGARIPELLRTPSGRIELAPPSVLADLATVKAEPAPAFSLIGRRDTRSGNSWMHNLPVLAKGPDRCTLLVHPEDADRLGLAEFAKVSSAVGELVARVERSADMSRGVVSLPHGWGHGLDGVQLGVARERPGVNLNALLDDAARDPLSGNAVLSGVAVEIAPA*
>MP0313_megahit_216858_1-825
MSDDTISKFENAWSNQPLPREHGLVITDMVTAMDDGRIKSMYVVGENPLLSEPDLTHAEAAFKKLDFLVVQDIFLHETAQIADVVLPATTFAEKDGTFTNSERRVQRVRKVIEPVGDSRPDWGIIGELGRRISDKLGLELEHEFDYSHPSEIFDELSGLTPIMGGITYDRLEQEGGIQWPCPTSDHPGTRYLYESDFPRGPKAKFVAFDQGPAADEVPTERFPLILNTGRILYHWHGGTITRRASNLMARSPELELAINAEDAQKYGIDDGDWVR
>MP0313_megahit_217118_1176-3365
MADFISMHKAVSGFSSLLYSLKVASEVGFKNFYQSIISKNTCKTCALGMGGQKGGMTNEVSSFPEICKKSIQAQLTDIQKEIPKTLFKKQSITDFRKTSPRELERLGRLNTPLFKSGDSNHYNPIGWDDALEKIIKRLRTTSPDRSFFYSSGRSSNEAAFLLQLFVRAYGSNNINNCSYYCHQASGIGLGSTIGSGTATIVLEDLKQSDMIWVIGANPASNHPRLLTELLHCRRKKGKVVVVNPIKEPGLVRFKVPSDWKSMLLGDDIIATDYVQPNIGGDIALFQGIGKELIENENIDKQFIQKYTNGFENFAHELRKTSWDNITLSSGVNRTQIKHLAKLYQDARNVVFTWSMGITQHVHGVENVESIVNLALLRGMIGKKNAGLLPLRGHSNVQGIGSMGVTPELKKKILFNFEKKMGINVPNSMGLDTMGCLKASYNHKMDFAFLLGGNLFAATPNSKFAEQAFHNIPFKVFVSTTLNQSHFFGVGEETVILPAAARDEEKQPTTQESMFNFVRISDGGIVRLSNVKSEVDIITDIATGVLGNKKIDFSAFKKHQDIRKAIGHIIPGFDKMSEIDGTKEEFQISNRTFHDPKFATHDNKAVFKTITIPNHSGKNGHFKMSSIRSEGQFNTIVYEEEDTFRGINQRWVVMMNQDDMLNLKLKKNDKVNLYNETGMMKKVNVQCLNIAKGNVATFFPEGNILIPAITDPRSKTPSFKSTLVKIAPLK*
>MP0313_megahit_217705_1-1122
FFKRFSIDQLRQFSPREMEHAGRITTPLLLAPGDTHYKPVSWDDVFGRIESKLKKTDPDRSFFYFSGRSSNEAGFLLQLFARIYGTNHINNCSFYCHQASGVGLAGSLGTGTATIELEDLDHCDLFFLIGANPSSNHPRLLTKLKNIRRRGGKVIVINPVVEKGLVEFRVPSDPISMLFGSKIASDYVQVRPGGDLALFSGLAKTILDKGQIDSDFIESATEGFDNFKESIQELSWGDIELGSGLSRQEIESVGQQYIGAQNVVFGWCMGITHHAHGTASVQSIVNLALLRGMVGKKHAGLLPIRGHSNVQGMGSMAVTPALKTAVFDRLATEGVSVPTMTGHDTMACIKAAEKNEMDFAFCLGGNLYGSNPDS
>MP0313_megahit_217718_3-1631
FCYHERLSIAGNCRMCLVEVKPGPPKPQASCALPATEGQEIRTDTPMVKTAREGVMEFLLINHPLDCPICDQGGECDLQDQSVAYGRGGSRYEENKRAVTEKYMGPLIKTVMTRCIHCTRCVRFSEEIAGVDEIGAVGRGEDMQITTYLEQAAEHELSANVIDLCPVGALTSRPYAFEARPWELKKTLSIDVSDAIGANIRLDSRGREVMRALPRINDDVNEEWISDKARYQVDGLSRRRLDKVFMRTKGGLKPATWDEAFKAIATAKPGKDIAAIAGDMVDCETMFAAKSLLKASGSSLLEGRQTGMDYDVSNLAAVNFNSTLAGIETADAILIVGSHIRWEAPLVNVRIRKAVKRGAKVFVIGAFWDTTYPAVFLGDELSSLGELPEAVAEIFSSAERPAIIMGGAALAHGALGAGLAFAEQFNLVREGWNGFNVLHFSAARMGGLMLGFAQKGGMKDIVTAKPKVVISLGADEMDFEPFADALKVYVGHHGDKGAHAADIILPGASYAEKDGTYVNTEGRVQFAEKAVFAPGDAREDWTI
>MP0313_megahit_221008_1192-2412
MADDTAKSTDDLPHSPGPAGGWGSMKGIASIYGETWASPGALDGLRRLNKPKGVMCVSCAWPKPANYSAFEFCENGAKATLWELTKDRCTPDFFSADGHTVTELREWSDHELEKSGRLTHPMKYDAASDRYVPIDWDEAFAQIGATLRDLPRDDVVFYASGHAGLEASYLYALLARAYGNNNLPQSSNMCHETTSVGLTKVIGSPVGTVTFDDLAETDCYFYFGQNPGTNSPRFLHNLKDLKDRGGKIVTFNPVIEQGLVSFIDPQNPLAMMTGKETIISDQYHQLKSGGDVAAILGLCKVVVEADDEAQAAETHEVIDHDFIKQHTTGFDEFIACCRDAKWADIEQASGLTESALREAAQVYIDADKTIGVYGMGFTQHTHGALNIAMMVNLLLLKGNIGRPGTGC
>MP0313_megahit_221242_1-441
PTTEAANRKYPLLLTTGRNLTQYNVGTQTRRTPNTIWGEDDVLEIHPADASTRGVNNETLVLLRSRKGETTLRAIITENIPPGVVYTTFHNPETGANVVTTENSDWATNCPEYKVTAVEVEPAEHRSEWQVKRARELEKYRQIKSP*
>MP0313_megahit_223327_2-574
MNKPIFHSACPHDCPSTCALEIELGQDGQIDRVRGAIENSYTNGVICSKVARYSERIHHPDRLTQPLRRKGGKQSGDFEQISWESALDETADRLLKEEQRYGSEAIWPYFFAGTMGLVMRDGIDRLRHAKRYSGEHKTICTTPSFNGFIAGTGKLAGVDPREMADSDQVIIWGTNAASTQVNVMSHVLKGR
>MP0313_megahit_223678_2459-4492
MLKLKINNIDIEVEEGLTVLQACEKVGVEIPRFCYHERLSIAGNCRMCLVEMEKSSKPIASCAITVTEGMNIKTNTSLVEKARKGVMEFLLANHPLDCPVCDQGGECDLQDQSMFYGVDKSRFKENKRMVPEKNMGPLIKTQMTRCIHCTRCVRFATEVAGVPELGAIGRGEDMQITTYLEKSMESEMSGNVVDLCPVGALTSKPYVFEARPWELKKTETIDVMDAVGSNIRVDTYGWEVKRVLPIVNEDINEEWISDKTRHANDGLLNQRLDTPYIKKNNTFVKTSWEEAFRLIKDKVLQTSKDKICGLVGDMINMEASYCFKELLSKVLQSNNYESRTDYSYLDSRDRKNYLFNTKIKSIEESDLIILIGTNPRLEATILNSRIRKAFINNKTEIFSMNDVGDLTYPYKLINGDTETIKNISEDNHELSEKIKNSTKPLIIFGQSSLLLKSFGFIFESLKTFLIKNNKISDKWNSLNVMSNDASTVGSFDLGIYKNTNNENEVLKNLQNNIYEIIYLLGVDNLDFNKKKEFIIYQGSHGDKGAELADVILPGAAFTEQDGHYTNLEGVIQKAYKASYPPGEAKEDWIIINELSNYISSKNLYETKDSLEKNMINYLNLHNSKISVSNKIKNNFIKEKIAIKDIDYYYSNAIARASKVMSECKNEKIKLNSTGTEG*
>MP0313_megahit_225284_3-1733
MATPTYQANTSTEQLRQSTCPYCGVGCGVDISCNVNGRVVSLDKICGTPEHPANHGRLCVKGTNLLETNSLGGRLLHPTIAGEKVEWDTATRLIADKITQTVAQYGADAVAFYVSGQLLTEDYYIANKLMKGFIGSANIDTNSRLCMSSAVAAYKRAFGEDVVPCQYTDLESTELLVLTGSNTAWAHPVLFQRIQRAKLRNPNMKVVVLDPRKTETCTLADLHLPLKPGTDVAVFNGLLNFAHTNGSIDANRVYAFADGLDDAVAAANDMDIDSVSQYSDVNANDLHTFYRWFCDAERVITFYSMGINQSAFGVDKANAIINCHLALEQIGREGAGPFSITGQPNAMGGREVGGLANMLAAHRDIENPKHRDSVKSFWNAPHICEHQGLKAVDLFDAMASGKVKFVWIMGTNPVVSMPHREQVENALRRCETVVVSDIVNKNDTLDFAHIALPATGWSEKDGMVTNSERRMSRQRGILPPPKEARHDWQIMCDVAKKMGFEDAFDYSHPYQIFDEFARLTAYENDDEKLLNLAALVGMTQQEYDNFSPVQWPLERRSDGSVQTIRPFTSLTFPTDNG
>MP0313_megahit_225477_837-3065
MDLTRRDFIKLIGGGATGAIIFSACGVPDEELYFQSPNKLPEDQVTGIDNWYATLGSNGEGLAVRIMEGRAKKVEGNSDYPSNTGAHSYSNEAELQILYHPERLESPLVRDGNRGSGKWIEIGWNDAYQRINDQLNTLGYDKSRFVTKPLGGRSSSVISAFSDELGNKLLSYSFFEDTNLINALNIITGSGNIPKLDIGNSDMVLNFGMDFLNSSYSQAMFGREYGKFRTSPRGNLYHIEPRLSLTATNSDEWIFCELGTEGMIASAIAYVLISEKLVNTDFAKKINSNDLSDFMPEKISKITGVKPDKIVDLAHKLAKSKHPLIIGGDTASANTNGSSNMIAIYALNLLLGNINKEGGLVLNPDSPLADLHSSRTTSSYQEILSLIGDIDSGTTNSLFINQVDLNYSVSGNINLKSSLSKLGFIVSMNSFIDDTSQYADIILPLNTQFESWGNDVPVIGPGYEVVGFQQPIVKSRFSNKGRQSGAKSAEEIIMELSKIMDFKNKYSGKTMKDVLMDDAKNIMNLNRGSIRANDLKTFWNGLLSRGGWWDVKSKVSKLEKTKLKQWPKINSPEFSSSKSSYHLIPFKTTVSDGSLANLPWLQGLTDPMTTIAWETWVEINEQEADKLKIKEGDVLEIDNGNGRKIKAVAYPTPATPPNVLSVPVGRGQKTGRYTSGFGTNIYSIMNTSYDPNTGAHAWASNKVNIKKTKSNIKIPKFEGRFEETKRDPHNHIIKIKSSDSDH*
>MP0313_megahit_226043_1-1893
HAPSQLHRFLNAFGGFVSSFGSYSTAAAQAIIPHVFGMNFLKLMYAAQNMWPMIAANTQTLVMFGGINPKNSQVSMGGVTRHETSNWFKTFEHSGMRLVNISPQAGDASQPSEWLPIIPGTDTAMMLGLAHTLADEKLLDKEFLDRCTVGYERFESYLLGKTDGQAKTAAWAADVCGVPATTIQDLARQMAASRTLITVAWSLQRAQHGEQPYWMAATLAAMLGQIGLPGGGVGYGYGAIGGIGVPLKRLSRPSLSRGKNAVSDFIPVARIADMLLNPGQPYSFNGNQSHYPDIRLVYWCGGNPFHHHQDLNRLREAWKQPETIIVHEPWWTATAKYSDIVLPATTPYEREDIARAATDAFLFHMPELISPVDDARDDYEIFSELATRLHIDEVYTEGRDADAWLRYLYQGFKRDSADQGVDLPDYDSLRASNWVELPISGAEHARIPFEHFRADPDAAPLDTPSGRIEIFSETVDSFGYQECPGHPVWRAPDEWLGAASTEQFPLHLVSPQPGDKLHSQLECAIADLPGARPATVTISSTDAEQRSVVNGDLVRIFNSRGACLARASLSTDIRQGVVSLPTGAWHDPQSDGTDRQGNPNVLTRDLGTSRLGQGSTAHTTLVEVSRVADD*
>MP0313_megahit_226100_270-2930
MSDSMIEQAQSIGFDLDGVSIAAQAGESILKAAQRAGHDIPHLCYSDGLRADGNCRACVVEIEGERALAPSCCRQPTEGMVVYSNNDRARQSQALVLELLKADVGEAKFTGTSELDQWCDRLNVGPSRFASRNQPMADVSHPAIAVNLEACIQCTRCLRACREVQANDVIGFAHRGAHAAIVFDLGDPMGESSCVGCGECVQACPTGALMPAGGVGLEQIDRKIDSVCPYCGVGCLLTYHVKDDRIRYVTGRDGPSNHGRLCVKGRYGFDYVNHPQRITTPLIRRDGVAKGLNDDFDPSEPLRMFREATWDEALDFAVDGLKRVLKEKGPSALAGFGSAKGSNEEAYLFQKLVRTGFGTNNVDHCTRLCHASSVAALLEGIGSGAVSNQVEDVANAEVIIVIGANPTNNHPVAATFMKNAARTNATLIVIDPRRTDLARHAHHFLQFKPDSDIALLNAMIATVIEENLVDQEFIDQHTEDFDAIKENVADCSPEVMAPLCGIEAERIREVTRLYANTRHGMIFWGMGISQHVHGTDNARALITLSMMTGNVGRPGSGLHPLRGQNNVQGASDAGLIPMVFPDYQRVDDSAAHDWFENYWQTPLDKTPGLTVVEIMDAAFTGAITGMYIMGENPAMSDPDLNHARKGLASLQHLVLQDLFLTETAAYADVFFPASAFPEKTGTFSNTDRRVQLGRQALPLPGDAKEDLWILQQMAGRLGLSWDYSSVAAVFEEMRGAMPSIKGISWERLNREGSVTYPCENDDDPGQGVVFRDGFPTESGRGRFVPAQLRWADEQTDEQYPCVLITGRQLEHWHTGAMTRRASVLNAIEPHPIVDIHPDDLERISAVEGDLVRIASRRGEVVAHARADLGLQRKQVFIPFCYVEAAAN
>MP0313_megahit_227107_11732-13792
MIQIKIDNNIVKVKPGMTILQACQQLGIEIPIFCYHEKLSIAGNCRMCLVEVKDNPKPVASCSIPVIDGMEIKTSSTMVRKARNGVMEFLLINHPLDCPICDQGGECDLQDIAMSYGRDKSRFNYTKRAVKEKNFGPLIKTVMTRCIHCTRCIRFATEIAGVPELGAIGMGENMEVVTYLDKSVTSEVSGNMIDICPVGALTSKPFSLTWRPWELNKTESIDVLDAVGSNIRVDSNNNEVMRVLPINNEEINEEWISDKTRFAYDGLKYNRLDVPFVKKNGLYKKTSWDNAFNLIKKEVLKTSGNKMSAIIGNQTDCESIILLKDLFTFFGCDNFLCSQNNSMYKSLPRFAYCFNTTIAGIDDSDLCLLVGTNPRTEASMVNTRIRKRYLEGNYEIFSIGPKMDLNYDCKHLGNNPQILEKIYNEKHFLSKKIRKSKKPIIILGDNIFNRKDAEAILGLVYRMCIKFPIIQKQKNDIIWNGYNILHHAASRVGALDLNFISSKPDFNLDKIYSLSKKKELDLVYLLGADEIETKKLENSFVIYQGHHGGYGSKNADIILPGSAFTEKNATFINLEGRLQQTFKSCNPPGEAKEDWKIIVALGKRFNTKFNYFSVEDVKNRLRKVNPIVFSSVNTIIKNKFLKFGKKRNISNLPFDLPITNFYLNDVISKSSKIMKKCSDEINNKNL*
>MP0313_megahit_227813_7126-9315
MSNTEQQLHYSTCTLCEAMCGIEVATKGRQILSIKGDKDNPFSQGHICPKASALKDLYDDPDRLKRPVKRVGDNWQEITWEDAFDLVANKLHGIQQEHGEDGVGVYLGNPNAHNMGAILFGPYFYRSLKTHNRYSATSVDQLPHHIISRRLFGHMSQIPIPDIDHTQHFMIIGGNPLASNGSIMTVPNVKKRLKGIQKRGGKVVVIDPKRSETADLSCEHHFIRPGSDVLLLLAMLHVLFEKQLYNVEALLPYAEDIMEVEHYVRNFSPEKVSEKTGIQASQIIQLVTDFCEAEAAVCYGRMGASVQAFGTLTQYLIMLFNILTGNLDKRGGMMFTQPAADTLPVAGKGSLGTFTSRVRGLPAFAGEYPVACLAEEILTPGDGQIKAMVIGAGNPVVTTPNAEQLDKAFAQLDFMVAVDFYITETSRHADVILPPVTALERDHYDIVFHNFAVRNFAKYSEAVVDTDADQLTDWQIYLSLAERIDKLNGRSTAHYAALWSKQPKGVVDDLLQTGLYGDKRGAFQNGVNDSDTEKEGSTAHGLTLKKLKANPHGIDLGPLQPSLPFALFHENKKINLDFDYFMADIDRVNAHFFDKQSHAQPLVLIGRRHIKTNNSWLHNSPRMVKGNNRCTMQLHPDDGVKYGIENGDEVKVKSRVGELTIEAEITDAIMPGVVSIPHGWGHNKKGIKLSVASQHPGVNTNILTDHMQVDELSGNAVLNGVPVELEKVS*
>MP0313_megahit_227971_3917-6745
MNMATPQPDIMSEQLRQTTCPYCGVGCGVDISCNASKRAVTLDTVKGTPEHPANFGRLCVKGTNLLETNGLNGRLLHPTMAGKSVDWDTATDVIADKIASTIAQYGADAVAFYVSGQLLTEDYYIANKLMKGYIGSANIDTNSRLCMSSAVAAYKRAFGEDVVPCDYADLESTDLLVITGSNTAWAHPVLFQRIQRAKLKNPHMKVVVIDPRKTETCTIADLHLAIKPGSDVALFNGLLRFANKQERIDKASVGRFADGLDEALESASASTLSEVAKICDVDASSVKTFYEIFCEATRAITFYSMGVNQSSAGVDKAQAIINCHLATDLIAKEGCGPFSITGQPNAMGGREVGGLANMLAAHMDLENLEHINAVKTYWNAPVMPKGQGLKAVDLFNAIERGEVKFVWIMGTNPVVSMPNRGQVERALSKCDMVVVSDIVESNDTLKYAHIALPATGWSEKDGTVTNSERRISRQRGILPPPGCAKHDWQIMCDVAAKMGFAEAFNFTHPSQIFCEYAGLTGYQNNGQRQLDLSPLQNITQAQYDAMSPLQWPFTTSDELQGMQGLNSKRPFADKQFSTPNGKAKLIPVVFKAPQQQTSKLFPFVVNSGRARDQWHTMTRTGKAAKLLAHTSNASVHVSPHDAKTLGARNKDYVALHSAACVDAPVIYPVKIDEDMRKGEVFIPIHWSAQYGSHCKLGSLYASAVDPISGQPELKHAAVAIEPVRFTTYGKVFVASIVQNAQPSEFNFLDEVALQHACDYWTKTPIEGAVLTANTNLSGDASTVFNIASNKGRRAFTQDVLPLLPQNTVLLQFHHHTYSVCIALVDDKLCFAAFLGDEPEQEAAVDANVGWSVPNAWVASLLNTSISLETQRKLLRTQVDEAFLNGDVVCSCFEVREKTISDAIEGGCSSVTELGKKLKCGTNCGSCKPALSQRINQHALIGA*
>MP0313_megahit_228805_1974-2678
LHHKLYEIAEQLGVVKEGWNGFNILHRAASRVAALDLGFSPRDGGRDFTSIIDGTKDGSIKALYLLGADEFDARAEIGWQCFTIYQGHHGDHGASRADVILPGSAYTEKDGVYLNMEGRVQYGQRASNPPGDAKEDWKIIRALSEKLGAKLGYDTQVQLWERIAGEFEHLANVDQIKPAQWCEFGAKGDIDVKASFINPLRSYYMTNAICRASDTMAACASSFAERDKQLEAAE*
>MP0313_megahit_229156_2632-3027
PDEPVDEAYPIVLTTGRLLEHWHTGAMTRRSRVLDEREPEAAAFLASEELDRLGVTPGDAIKIATRRGSITLTARADQAMPEGMVFVPFAFVEAAANLLTNPALDPDGKIPEFKYAACRLSAIPPDSGQPP*
>MP0313_megahit_230096_4013-6865
MTTTLTIDDKSVTVPDGGSVLDAINASDIYISQLCKDPDMKAIGACRTCLVQIDGVRGFPASCSVPATEGMVVQTDSDDARRIRSGVIELTMAMLPQPAKSPPFVKGGWGDFGQLTTAAQHHGIQSPRWQSRPREETDESNPVFNIAMESCILCGRCAQACQEGHQFIGAIDFLGAGANSRIGTFMDKPLVESICTTCGQCLSVCPTGAIQTKEQSAVSSQQSATEGGPPTADKLTADCLRSVSTTCPYCGVGCGIKIQVGDGDQFVEVLDDPENLSSVGMLCVKGRFGTSFVHHPDRLTTPLIKEGGEFRPATWDEALDLIAERLTHYRGSSFGTLCSAKATNEDGYIQQKFSRLLMQSNNIDHCTRLCHSPSVEAMLTSLGSGATSNSYTDYEDAGCLVVIGCDPTSNHPVAASRMRRAVVERGAKLIVVNPRRIDMCDYADLWLRAHPGTDVALLNGMAQVILDEGLQDQAFVTNRTEGFEEWAKVVESYTPDRVEEITGVPAEDIRQAARFYAQPPAPSTPPFGKGRSGGISPGSCLIWGMGITQHTNGTANAHGLLNLSLLAGQLGRPGSGISPLRGQNNVQGCGDAGCLPNAMPGYQVLGQETVAKFQDAWGGHGFPEEHGLVITEMVDSMKEPTGIKAMYITGENPLLSEPDLNHAQEMFESLEFLVVQDIFMHETALMADVVLPATSFAEKDGTFTNSERRVQRVRKAIDPLGQSRPDWEIISDLAKRMCQKLELDFADQFDYSHPSQIFDEMARLTPIISGITYDRLDREGGIQWPCPTTDHPGTPYLYADSFPRGPRALFVPFEQGPLAAEMPNRRFPLILNTGRLLYHWHGGTITRRVTNLMARSPELQIAISPQDGQKYGIEDGQMIRVSSRRGQLTGRALLTDRENPGGIFIPFVKLSESAANFLTNAAYDPTSKIPEYKVCAVKVEVVEEEGGRVI*
>MP0313_megahit_230623_504-1013
SVVYPVKDVNKPGEEVIFSNGFDTKNKRGKIVPTKLIPPNEVPNNKFPMILMTGRLLEHWHTGSMTRRSKVLNNIEPIATAHFNPKQLKKQGIDAGDKVKIETRRGKVEVRVRFDRNVPDNVIFFPFTFKEAPANMLTNPELDPFGKIPEFKYCAANMEKIQKTSITYK*
>MP0313_megahit_231753_13945-16374
MREKLVLIGNGMAGVRTLEELLKLAPDKYDITVFGEEPYGNYNRIMLSPVLAGEKTIDEIMINDLQWYEDNNIKLLSGKKVTTIDRLNRVVTADDSTENYDRLLLATGSRPFMLPIPGSDLEGVISFRDIADVDTMLETAKIHKKAVVIGGGLLGLEAANGLMIQGMDVSVVHISDVLMNQQLDKPASDLMLEELRGKGLTFLMEHQTEAIIGRDRVEKLRFKDGSEIDADLVVMAVGIRPNIELASSAGIHCDRGIVVDDTMQTFDPRIYAVGECVQHRSQTFGLVAPLFEQAKVCSNHLAQMGIARYISSVTSTKLKVTGIDLFSAGDFLGDDDTEDLVFKDAARKVYKKLVIKDNQLVGAVLYGDTVDGAWYFQLMRDGTDISDIRENMLFGQHHLGDSGHGPSNSVDGLPDDAEICGCNGVCKGDIVQAISKHGLFTLDEVKAHTKASASCGSCTGLVEQLLASTLGGDFNDTPSKKPMCGCTDLSHAEVRAAIIEKSLKNIPDLMSALEWKTEDGCHSCRPALNYYMLSSWPNEYQDDPQSRFINERVHANIQKDGTYSVVPRIWGGVTNPRELRAIADISEKYNVPTVKITGGQRIDLLGIKKEDLPKMWADLSDAGFVSGHAYGKSLRTVKTCVGSEWCRFGTQDSTGLGIKAEKMTWGSWTPHKFKIAVSGCPRNCAEATIKDFGIVCVDSGYELHVGGNGGIKVRATDFLTKVATEEEALEYCAAFMQLYREEAHYLERTAPWIERVGLKHVTSAVVDDEVNRKRLAERFHESQKNAQVDPWAEHAAKYKDNYIPIKQVV*
>MP0313_megahit_231753_16710-19361
MAEQQTTTKTTCPYCGVGCGVLATPLETGTVQIEGDAQHPANLGRLCSKGSALGDTVDLGNRLLHPKVDGKRVSWEQALTSVARGFSEIIAKHGPESVAFYVSGQVLTEDYYTANKLMKGFIGGANIDTNSRLCMSSAVAAYKRAFGSDTVPCSYEDIELADLVVLTGSNLAWCHPVIYQRLKQAKEDRPEMKVVVIDPRKTATCDIADLHLPVRPGSDATLFNGLLHYLKKEDYLDLEFLEAHTEGFASATSVAKASAGSIPQVAAVTELQEQDIVKFYQLFASTEKVVTVYSQGINQSTTGTDKCNSIINCHLATGRIGQPGMGPFSFTGQPNAMGGREVGGLSNQLAAHMEITNPEHHDRVARFWKADNLATENGAKAIDMFEQIASGKIKAIWIMATNPVVSLPDADKVKDALKKCELVVVSECEENTDTTALADILLPAAAWGEKDGMVTNSERRISRQRSFLPLPGEAKPDWWIITQVARKMGFETAFPFEKSADVFREHAQLSAFENNGERDFNIAGLADISDEGYDNLIPIQWPVINKADKGTARLFSDKQFFTPSGKARMISVEPKLPYHQVSDEYPLVLNTGRIRDQWHTMTRTGRAVRLNAHIPEPMVQVHPLDAANFHLVDGSLAEIKSRWGEMIVRVVVTDEQRPGSIFVPIHWSDQYASMARVDALVAAVYDPISGQPESKHTPVSIRAYKPVWHGFILSRHPITVKDANYWVKVRGAEFWRYEIAGQHALDEPAKWAQRHLGEEGEWLDFIDAKAGRYRAGQIKRNRLEGVVFIAPSHDLPARSWLSQLFSLSSLSDADRYSLLVGQPRQGQKDAGQIVCSCFGVGQNTINEAIHSGHVNSVDEIGKKLKAGTNCGSCVPELKQLLAR*
>MP0313_megahit_231768_8014-8928
MKGYDTMACIQAASNKEMDFAFCLGGNLYGSNPDSKTVARAFSNIDTVVYLSTSLNTGHAWGTGKETIILPVLARDEERQSTTQESMFNFVRLSDGGISRHENLRSEVEVISEIAGRVLGNDDIFHWSKLENHNSIRKLIARIIPGFESIGDIGKTKKEFHIPGRLLHNPAFPTESGKAKFIYHPIPNLNQLQENEFHLLSVRSEGQFNTVVYEEEDLYRGQERRDVVMMNKEDMTRMGLLEDERVVVKSETGQINNILARSFEIKRGTVLMYYPEANALISQKVDPMSRTPGFKSAVVRIGLS*
>MP0313_megahit_231933_777-3473
MKQTASTCCYCGVGCGVLIEHDGQHIHNVKGDPAHPANLGRLCSKGSTLHLTGDLAARALHPELRLGKSMARSRTDWDSALGHAAEVFARTIAEHGPDSVAFYISGQLLTEDYYSFNKLARALIGTNNIDSNSRLCMSSAVVGYKRSLGADAPPCSYEDIEQSNCLLIAGSNMAYAHPVLFRRLEAAREANPAQKVIVIDPRRTDTCEVADLHLPLRPGSDVALFHGLLHLLLENGHVDHDFINAHTDGFEALHTLVQDYPPARVATLCDISEADLRQAAELIGKADSFLSLWCMGLNQSSAGSAKNNALINLHLATGQIGKVGSGPFSLTGQPNAMGGRETGSLSNLLPGHRDAGNAEHRREVADYWGVAGLPEQPGLSAVELFEAVRDGRIKALWIACTNPAQSMPDQQLIHQALSLCPFVIVQEAFSTTETCRYADLLLPAASWGEKEGCVTNSERRISHVRPAVPAPGAARADWDIVCDFARRLEQKLRPGQPSQFAFAHPAALFDEYKGLTAGRDLDYSGLSHALIDELGPQQWPFPAGSRQGTARLYTEGRFATADARAHFVAEAPRPLSEPADSSYPLVLNTGRLRDQWHGMSRTGTAAQLFGHVERAQLSMHPQDMQARALEDGDLVSLSSRRGTLILPVQADAQLRPGQSFLPMHWGDRYLKGLGSNSLTLSNHDPLSKQPELKQAAVEVTRAELPWQLFVLVEGDVQQRFAQLRELAEAFDYLSMGLIGRERPAVLLRAAAVQAPDAALLRQLDAACGLDTPQALSLEDSARQVSKRIVLDGQRIVALRLGGETLARDWLRKLWQDGDDITDLRRWLLAPVASPPGVSAAANDKIICNCMNVSQSRICAGIEQGMQLEDLKRELGCGTQCGSCVPEIKQLLVTAAVPA*
>MP0313_megahit_232504_271-3021
MIKLSRRNFLKGTTASGIGLALQYAVAPKVLANDTYRGFEDLYRKKWTWDKVVRGTHGTNCAGTCAFNIFVKNGVVWREEQQGEYEQIGDAPDFGPRGCQKGLRHHKYMYGNQRILYPLKRTGKRGEGKWQRISWEQATTEIADKFLDYATEYSPECISYGSGTQMSVKMASFASLLRFANITGVTVPEFFSGVGDLPTGSYMTLGQVYTGDTFASVYKSKCVLIWMSNPAATRIPDAHFFWEARYNGTQVIAISPEFTPTAMHASFWLNPKPGTDSALAMAMVEVILKEKLYQEAYIKEQSDLPLLVRTDTKEFLRREHLSLYGLLAVADNVYYMWDEATDKIVQAPGTGRAIKPTGRDRRKHGTLELGNIEPALEGRWNIKTLDGEIEVTTVFELLKEQCRDFTPEKATEITGVNAQVIRETARIFATANPSMIYAGYAACKWLHGDLLQRAMLLLLSLTGSIGKEGGGLQVANAPISRGMNQFGFSGIGPAFRLISGTTWDYDHGNMKELTRKIYGKKLADTYDRYYQKSISEDWFPDYSRHGWKMGIFAGNNGANWRASNNSWRKNAFDELQTIVSLAPDMGVTSLHSDYVLPIAHHYERNDLMLQSRVPYLQVLNEAVAPLGESVDDWEANRRLAEAISRRAIERDIPPIKDVVDGRTVRRDYKKTLELYTMEGRVQNSKDVAQFIINTSHGIPKITFEELSVKGIVKVNGVDNTAWDNEESPYHTEIVKSVVDKHPYETFTGRQQFYIDHEWFIEFGETLPTYKEPLSIEGYPLRMMMGHARHGIHSMWRDDSFLLSLQRGEPDIYVNPDDAEERGVKDDDMIRVFNSAGEFFAMAHVSSGIQPGMLFMYHGWDPKMFKHGKNFGEVIPTAGLIKPTSMVGDYGHLGYQPLAFAPNQTYKDFTCNFERSA*
>MP0313_megahit_232693_2-778
KHDWWILCEVAKRLGWGEAFDYTQPWEIFDEHARLSGHENNGDTQRLFDISGLAGLGQSAYDALAPIQWPVTQQAPRGTARLFEDGRFATPNGRAKLLPITPRPPAQPLSDDYPLRLNTGRIRDQWHTMTRTARAPRLMNHRVEPFIELHPEDAAQAGLTDQSLARLTAAAGEYRGRVRVSHAQRRGEVFVPMHWTDCFTKQGRSGALIQGYTDPLSGQPEAKQGAVAVSKLPAAWQATLLLANELDAPSSPWCRSDYW
>MP0313_megahit_232896_6699-7808
MSDIIPGYCTLCRSRCGTLNEVANDHLIKVRANPEHPNGKAMCMKGKAAPELVDSANRILYPMKRTHPKGAENPGWKRISWEEAMSTIAGQLEKFKRENGAESVAFGFTSPSGTPLSDAIEWLERFVRIYGSPNTSYGTEICNWHKDVAHRWTFGCGIPVADYSHADLILLWGHNPANTWLAQASAIGTGRNNGAKLIVVDPRPTPLAKEANAWLDVNPGTDGALALGLSHLLVERNLFNHEFVRNWTNGPLLVRNDNGYFLREKDINPLAISNRYTVWDEHNQQVTFIDSETRTEETLTPTAALEGNVEVAIADGAKISCQTAFSSFKDMLANYDPENVSRITGVSVASIEAAASLIAGAKKIAYHSWS
>MP0313_megahit_233179_1-588
KDVFPEMAETMPSIKGMTWERLEKENSVVYPVKDVNKPGEEIIFSNGFDTENKRGKIVPTNLTPPDEVPNNEFPMILMTGRLLEHWHTGSMTRRSKVLDNIEPIATAHFNPKQLKKQGIQAGDKVKIATRRGEVKVKVRLDRNVPNDVIFFPFVFKEAPANTLTNPELDPIGKIPEFKYCAAKMEKIDKTQSTFK*
>MP0313_megahit_233226_2-1591
MSTQVIRAACPHDCPDTCALLVTVEDGRATRVQGDPDHPTTAGVLCTKVNRYAERTYHPNRLLTPMKRVGAKGEGKFEPISWDEAIDTIATRLGDIAARNPEAILPYSYAGTMGLVQGESMAARFFHKLGASLLDRTICASAGATALRYTYGASLGMDIEHVQDAKLILIWGANPIASNLHFWTRAQEAKRRGATLVAIDPYRSLTAEKCHRHLAVRPGTDAALALAMIHVLIRDDLLDHDYIANHTLGFEALRERAQQYTPEYAATLCGLDAADVEWLAKLYGTTVVRDKQPAAIRLNYGMQRAHGGGQGVRAVACLPSLVGAWRDAAGGLQLSTSGFFPIDNAKLQRPDLLPSWPALPRTINMSTIGDALLHPGDASFGPKVEAVVVYNSNPVAVAPDSRKVAAGFAREDLFTVVLEHFQTDTADYADILLPATTQLEHVDVHKAYGHTYVLANNAAIASMGQSLPNTEIFRRIARRMGFDDACFADSDDDIASQAVRRDDPAAAHIDWATLKRDGWQKLAHPAAPLA
>MP0313_megahit_233558_1-900
MAPLSFPQMDTTMSAKTTVSKTVRSVCPYCGVGCGIVMQVEDNLIVKVSGDKQHPSNFGRLCTKGTTCGQAVANSGRMEYAFVRQARSCDPMRVAIDEAIDTTARRLRDIIDAHGPDAVALYVSGQMSLEAQYLANKLTKGFIRSSHIESNSRLCMASAGSGYKQSLGADGPPGAYSDFEHSDVFLVIGSNMADCHPILFLRLLDRVKTGAKLIVIDPRRTATAEKASLYLQIAPGTDLALLNGLLHLLMKNGHTDPAFIAEFTEGWDVMPSFLEDYSPEKVAAITGLNEADIRQTAQWL
>MP0313_megahit_234380_1-630
TENHPVAATFFKNAAKRGKALIVMDPRGQALSRHATHMLQFKSGTDVALLNALINVIIEEGLYDKQYVAAYTEGFEALKEHIKPFTPEVMEAVCGIPANTLRTVARLYANAKAGIIFWGMGISQSVHGTDNARCLISLALITGQVGRPGTGLHPLRGQNNVQGASDVGLIPMAFPDYQSVEDPDVRARFEDFWGTPLDPEKGLTVVEIMD
>MP0313_megahit_234582_208-2784
MSTVTKKACNIKINGKEISVSEGTVILEACNKNEVPVSNLCYNRKLVPFAACRTCMVEIVVDGKKELVYSCTQPVADGMEVRTGTEETNRYNKACLEMLLVEHPLDCPICDKSGVCPLQDNTDMLQLFDGRFEIQRRNEPSIKTNPIIEFYLNRCIMCGLCVRACDEIQGVQALDFHKRGMAVSIGTANDEPLDCEFCGQCITVCPTGALMDMTSGARGLAALFTNTYTTCNYCSWGCTFKLESKKGQVIRIEADEGYDIGINEGNLCAKGRLGHGIIHNDQRIESPLMNVGGNYKEVTWEEALETIADRMQTTANKSGPDSLAGIGSEKLTNEESFLFQKLFRGLGSNHVTNLANLRAPYVNSFMLNCFENGIASQPITKLQEADVVLIFNSDLPSEYPVGGNSIRFGTIFSDTDLLIANPRKVVFDSRAKIDVRMTYKHGSDLAVASRLSRIMIDKKLVDTGKVQSAIPNYKEWVKSLAPYTAKEVEQTTGLPDDVLTRAAERFARDADRFVIVGNDILDTNQGEEILNALLNLCTLVQYGSTGSVSIYPPREHCNSQGVNDMGCTQEFLPGYQPVKDSSASGDTDLFQKCIDGTLKFLFVAGEDPLHSYYKPQLVKEALRTVPFLVVTDVFMTDTARMADLVLPSSTFAEKDGTYTNMSRHVQRVAAAVLPQGVSKPDFDILIELATALGKPFQNTDIASVQQEIESVIPNYKGVFPGNKSVQWKPNSANTNPRFHTNSTSVEQNKVAEGYPFTLQTNNHMFHIGSYSQYAKALVDIGPECIAELHPDDAKGLGISTGDNIVVESPEGKVEVKIKTSKVTSRGMLYIPKNWTKVPVNALRNGEEGLINVKISKAG*
>MP0313_megahit_234590_587-3466
MLTKTSGGVANGPRLKKALAGVIGGSIDRRAFLKRSGVAAGGVALASVLPTGMAKEAKAAAPMQLKQIKTVCTHCAVGCTVIAEVDKGVWIGQEPGWDSPLNLGAHCAKGATVRDFAHGERRLKYPMKQVGGKWIKLSWDQAINEIGDKLLAIRKQSGPDATYWLGSAKFSNEQSYLFRKFYAFWGSNNGDHQARICHSTTVAGVANTWGYGAMTNSMPDMHHSRAIFMIGSNAAEAHPVAMQHILKAKEQNNAAVIVCDPRFTRTAAHADEYVRLRPGTDVALIWGILWHVFENGWEDKEFIKQRVYGMDQIRSEVKKWNPAETEHVTGVPGKQLRRVARTLANNRPGTIIWCMGGTQHTTGNNNTRAYCVMQLALGNMGVSGGGANIFRGHDNVQGATDFCILSHSLPGYYGLKTGSWKHWCRVWDVDYKYVLGRFKSKKLMETKGYPVSRWIDGVLLAKNEIALQDTNTRAMVFWGHAPNSQTRLKEMRTALEKLDLLLIIDPHPNLASVLSNRKDGTYLLPACSQFETYGSVTASNRNLQWRDKVFEPYFEAKPDQDIMFLLAKKLGFAKQMFKNIKVNGEAPLVEDLTREFNKGMWTIGYTGQSPERLKMHMKYQHTFDKTSLRAKGGPADGEFYGLPWPCWGTPELKHPGTQVLYDTSMPVAEGGLCFRARFGVQRNGVNLLAEGSYPVGSEIKDGYPQFDMKLLKKLGWDKDLTAKEMASIKKVAGDKTNWKTDLSGGIQRVAIKHGCAPFGNAKARAVVWTFPDPVPLHREPLYTPRRDLIPKYRTYDDFKSSGKTYRLPVKYWSIQKNDFSKKFPTILTQGRLVEYQGGGDETRSNPWLAELQQEMFAEVNPLDANNSDIRDGADIWIHSPEGAKVMVKAMLTERVAPGVIFMPFHFGGRWEGKSLRDKYPQGTDPYVIGDSSNTCGTYGYDSVTQMQETKVTLCRIEAA*
>MP0313_megahit_234953_1172-4018
MKRSWIETFSESLGLIPKISDRPDWSEEFAMEGPRKLYKYPDPSEWDDFTELDALAWPEKKERHYSIVPTTCFNCESACGLLAYIDKDSNEVRKFEGNPHHPGSRGRNCAKGPATINQINDTERILYPLKRVGKRGEGKWERITWDQALDEISENIATSLRKSKEKVVYHVGRPGHEGYAERVLKAWGVDGHNSHTNICSAGARTGYALWHKYDRPSPDHTNAEVILLASSHLETGHYFNPHAQRIMEGMMKGAKLIVIDPRLSNTASMADEWMPTYPGSESAVFMAMAKIILDEGMFDRHYMENWVNWDDYLKNLHPDDPIEFDQFIKRLSEEWAEYTPEYAAKEAQIDADQIVRVARMIGKAGSKLSTHVWRGASIGNLGGWQVSRTLHLLNVLTGSVGTEGGTSPSAWNKFHPEFFDKPPGPDAWNELAWPKEYTLNHYEMSQILPHLIKDGRGSMDVYFTRVFNPVWTYPDGFSWIEMLSDAEKVGCHIALTPTWNETAFFADYVLPMGHASERHDINSYETQSGVWIAFRQPVLREKARRDGKDVEFTYEVNPGEVWEEDEFWIELSWRIDKDDDLGIRKHFMSPYRDGEKINVDEYYQYIFEHTNGLPETAEKEGLSPLEYMRKFGAYMVDPEVYVKNEDAVSDDSMNGATFKENGQIEKDGNIVGIQVDGKNFSGFPTPSKRQEIYSQTMVDFGYPEHATPGYRIKSHVHPDEMDTIKNDCVLLPNFRLPTHIHSRSANAKWLTEIAHKNPIWIHTKDAKRLGVDNGDLLKITTEIGWFVDKVWVTEAIKPGVVACSHHIGRWRRQQDAGNRLMTNTVDIRNMGDGKWKMETVSGVEPWESKDPDTNRIWWRDGGVHQNITHAVNPDPISGAHCWLQKVSISKPNPHEKYGDVFVDTNKSFEHFKKWNGYAKERETHPDGLRRPLWMGRPLTPQKKNFYVE*
>MP0313_megahit_235471_2-679
VALLNSIMHVIIEENLFDQEYIKYHTLGFEQLKEHLKIFSPDKIFKTIGIEASEIREVARLFANTKKGIIFWGMGISQHIHGTDNARCLISLALMTGNVGRRGTGLHPLRGQNNVQGASDSGLIPMMYPDYQLVASDKTRKFFEDFWKTDLDPNNGLTVVEIMNAIHDGQIKGMYILGENPAMSDPDLNHARESLQKLEHLIVQDIFLTETATYADVILPASAWPE
>MP0313_megahit_236289_1771-5526
MSHFVDRLRFFVTERPVFSDGHGAVTDEDRKWEEAYRQRWQHDKVVRSTHGVNCTGSCSWKIYVKGGIVTWETQQTDYPRTRPDMPNHEPRGCSRGASYSWYLYSANRLKYPMVRSALVKLWRERRAIMDPVQAWQSIVEDDTARRSYQSRRGLGGFVRSTWDEVNEIVAAANVYTIRKYGPDRVVGFSPIPAMSMVSYAAGSRYLSLIGGVCLSFYDWYCDLPPASPQTWGEQTDVPESADWYNSTFIMLWGSNVPQTRTPDAHFMVEARYKGTKIVSVFPDYAEGAKFGDIWLHPKQGTDAALALAMGHVILKEFHLAGKSDYFMDYCRRFTDMPCLVRLVRRGDQYVPDRLVRASDFEGAMGEANNPDWKTVMIDELSGKVVTPVGSVGFRWGQKDGEDKGKWNLKSEASSGAVIVPQLSLAKAYDEVVDVLFPYFGNREHPHFNHTGHPSELSRALGARRLQTCDGEMLAVTVYDLFVANYGLDQGLGGRDIAQSYDDDLPYTPAWQEAITGVNRADVISVARQFAENAHKTQGKSMVIIGAGINHWFHMDMAYRAIINMLIMCGCVGKSGGGWSHYVGQEKLRPQTGWTALAFALDWHRPPRHMNATSFFYAHTDQWRYDPMDPTTLLSSLADKSRFHGTPIDYNVRAERMGWLPSAPQLAANPLDVGRSLASTGEAPSVVARELASGALHMACEDPDNPVNFPRNMFVWRSNLLGSSGKGHEYFLKHLLGAVHGVQGEEVAKSGGKRPEEIAWHDNAPQGKLDLLVTLDFRMSTTCMYSDVVLPTATWYEKDDMNTSDMHPFIHPLSAAVDPAWQSKSDWEIFKGIAKRFSELSVGHLGVECDVVLAPIAHDSPAELAQPFDVVDWKRGECDPVPGKTMPAVIAVERDYPNTFQKFTSLGPLMDKLGNGGKGISWDTKDEVKLLGDLNYRVDDAGCANGRPRIDTAIDAAEVILSLAPETNGAVAVKAWQAVSAMTGIEHAHLADAREDEKIRFRDIQAQPRKIISSPTWSGIESEHVSYNAGYTNVHELIPWRTISGRQQLYQDHAWLRAFGESLCVYKPPIDTGSYEAMVGKRSNGNPELVLNFITPHQKWGIHSTYTDNLLMLTLSRGGPIVWMAEADAKQIDIADNDWIECYNANGALCARAVVSQRVPRGMVMMYHAQEKIVNTPGSEITGTRGGIHNSVTRIAIKPTHMIGGYAQLSYGFNYYGTVGSNRDEFLIVRKMKRIDWLDDTSPASLPAGARS*
>MP0313_megahit_236870_3-1205
PARPESHFREATWEEALARASSGLKTIIERDGGKAMAGFGSAKGSNEEAYMFQKLVRTGFGTNTVDHCTRLCHASSVMALLETIGSAAVTAPFMAVSDSDVIIVIGANPTENHPVAATFFKNAAKAGKALIVMDPRGQALSRHATHMLQFKSGTDVALLNALINVIIGEGLTDKQYVAAHTEGFEALKEQIKPFTPEVMEAVCGIPADTLRTVARLYAGAKAGIIFWGMGISQSVHGTDNARCLISLALITGQVGRPGTGLHPLRGQNNVQGASDVGLIPMVFPDYQSVEDPDIRARFEDFWGTPLDPEKGLTVVEIMDAVHAGRIKGMYIMGENPAMSDPDAGHAQEALAKLEHLVVQDLFLTETACFADVVLPASAWPEKDGTVTNTNRQVQMGRKALE
>MP0313_megahit_237709_2977-5268
MSKVKTGSHWGMYTVDVEDSKVVDVEPFHKDPHPSQLIEAIPSAVHAENRIMRPMVRKGWLNRGCESDTAGRGVEPFIAVSWDTALDLLAAELQRVKSTHGNQAFYASSGWGSAGCFHTAEGQLKRFFNCFGGFVGQVTNYSFGAASVIVPRILGTMEPVLGQITSWPTIGQHTDLMVLFGGMSPKNAQVNKDGIGAHDSSDWLEQVCAAGVKFVCISPLRGDGGAVNADWLPIRPNTDTALMLGLMHTLATEDLHDTAFLARYCVGFERFQDYLTGNVDGVAKSADWAAQITEIDAATIRSLARRMAAGRTMISVSWSVQRADHGEQPYWMAATLAAMLGQIGLPGGGFGYGYGSSNGGRPKMRLPSPRLPTGSNPVNAFIPVARVTDMLMNPGAHFEFNGQDLTYPDIHLVYWCGGNAFHKQQDINKLLQAWRKPDTIVIHEPWWTAAARRADIVLPCATSLERNDIGATSSDRFWFAMQQAIPPIGEARTDYDIYTALAERLGFQEVFTEGRTEDAWLRHLYEEARQQVGEHNLELPGFEQFWEIGHVEFPVPEDPPVLFASFREDPDTNPLMTPSGRIEIFSETIDGFGYDDCLGHPAWFEPAEWLGSERTKQYPLHLISNQPRARLHSQLDGGVVSQASKVSGREPVWINPQDAAARGILDGDVVRLYNDRGTCLAGALVTDEIRHGVVQLATGAWYDPLEPGAVGSLDKHGNPNVLTMDKGTSKLAQSTSAQTTLVEIERYEGPVPELTVFAPPEID*
>MP0313_megahit_237792_36-1253
EGAEKTFANMGALKKSLLKAAKTPPPEFGEFLEKARTAFGAAESVTLLIGADLLRSPGAAAALSMVHGLGRVLDALGKRAEVQFLFDRPNQMGAWELGVLPGLLPGWRPVGDAAVRAPFEEAWGASLPADSGADFRRMLERSEAGKMDVLYVAGSDPLLSYPDGGLVESALSKARLLIVQDAFMTGTARLADVVLPAATFAEEPGTFTNNEGKVQELRPIRRPAFESKPNAEIFALVAEALGRDLGPVSPDAVFAEIAHLVPSYRGLSRDGLGDDGSYTRPFAEENGGDLDDPPLAAPRRTKGLELVTGDSMFHSGYLSGNSPVLGNLSAKAYVEMNPDAAARLELADGSGVVVRSSHGEMKARLKLNKRFPAGVVFVPDNFADARLNRLLKHGEYPCPVEVQRE*
>MP0313_megahit_238244_1837-4149
MSHFLDRLQFFKRNEEPFSNGHGVTTNENRGWEDGYRRRWQHDKVVRSTHGVNCTGSCSWKIYVKDGLVTWETQQTDYPRTRPDLPNHEPRGCPRGASYSWYIYSANRLKHPKIRKRLVKLWRAAKAQYKDPVEAWRSIVEDPAKAKEYKQQRGLGGFVRAKWNEANEIIAAANVYTAKTYGPDRISGFSPIPAMSMVSYAAGARYLSLIGGNCLSFYDWYCDLPPASPQIWGEQTDVPESADWYNSNYIICWGSNVPQTRTPDAHFLTEVRYKGTKVIGITPDYSEVAKLTDQWLAPKQGTDAALAMAFGHVILKEFHVEKPSAYFADYVKRYTDFPVLVMLDKAEDGSLHQGRFLRASDLDGQLGQDNNPEWKTISINDKDGELVSPTGSVGYRWGEKGKWNITQTDGKSGDELDLRVSLKGSHDELVSVAFPYFGGAEHEFGYFQNTEHDDVLQRKVPAKKIKLADGSEAYVATVFDLTLANYGVDNGYDDPNVASSYDQDIPYTPAWQEQITGVPRADVIKVAREFASNADKTKGRSMVIVGAGMNHWYHMDMNYRGLINMLMMCGCIGQSGGGWAHYVGQEKLRPQTGWQPLAFGLDWQRPPRHMNGTSFFYNHSSQWRYEKLEMTEVISPMANKDKWSGSIIDFNSRAERMGWLPSAPQLGMNPLQLCRDAEAAGKSPQDYAVEQLKSGELNFACLEPENPQNYPRNLFIWRSNLLGSSGKGHEYMLRHLLGTKHGLMGKDLGEDGGKKPEDIKWVDEAAEGKVD
>MP0313_megahit_238639_3-1109
MADEITLSIDGQEVKTQPGKMIIEAAMDAGKYIPYLCYYPGMKPYGACRMCVVEVEGERSPPGKPASCTTPVGEGWKVTTDSSELKDLRRGIMELLISEHPHGCLTCHRVELCGPTDLCLRHVSVNDRCLTCPKNERCELKDTVRFMEMEMDTPLTYNNRHLPLGVKDPYWDMDMNLCIVCARCVRACDEVRGDSAITLQSHSGRTIIGTAQGTSLLESGCEFCGACIDVCPTGALVERDYKWDKAVTSITSTCPHCPVGCQMTLEVNKRDKLIRAIPDRHAAANHGQACFKGKFGLDFVNNRNRLNKPLIRREGVLQEATWPEALDFVADKLKTYVGDSYAMLASSRGTNEDNYIAQKFARTVMNTNN
>MP0313_megahit_239099_3-1148
MVEIEIDGKKVEVAEGSLVMEAARQTGTYIPHFCYHRKLSVAANCRMCLVEVEKAPKALPACATPVTAGMKVFTNSEKAVKAQKSVMEFLLINHPLDCPICDQGGECQLQDLAVGYGKSESRYQEEKRVVFHKNVGPLISMEEMTRCIHCTRCVRFGQEIAGVMELGMLNRGEHSEITTFVGQTVDSELSGNMIDLCPVGALTSKPFRYSARTWELARRKSVSPHDGLGANVIVQTKNQRVMRVLPLDNEAINECWLSDKDRFAYEGVNSDDRLTQPMLKQGGQWKAVDWTTALEYVANGLNEIKRDHGADQIGALASPHSTLEELFLLQKLVRGIGSDNVDFRLRQSDFSVKPTGAPWLGMPIADVSLLQRTLVVGSFLRK
>MP0313_megahit_240002_3-1097
ASQIKKRIKQGAKLIVADPRLTEIVESPHLKADYHLPLLPGSNVPLINAFSHVAVTEKLIDQNYINQRCDIESFNDWKEFISLEMHSPENAATATGLNATEIRAAARLYATGDKSAIYYGLGVTEHSQGSTMVMGMANLAMATGNVGSVGCGVNPLRGQNNVQGSCDMGSFPHELAGYQPIENDKMRGAFEKKWQVTIQNKPGMRSLNMFDAAVAGKFKGIYIQGEDFVQSEPNIQHIEQAFKSMECVIVQDLFLTETASYAHVFFPATSFLEKDGTFTNAERRINRVRPVMEPISGKHEWEITQELGQAMGYQMNYSSSSEIMDEIAELAPNFKGVSFDKLDKLGSVQWPCNDEAPEGTPIMHV
>MP0313_megahit_241494_3-545
EAIKTITDKWKEIIKEYGPQAIMPYSYLGNQGLVHGLNGADAFFNQMGATVCERTFCGEGSCTAYLTTVGPTAGLDVESYIHSKYIVLWACNSISTNLHHWAVVKDAMKKGAKVVVIDSYKSRTAKAADWHISPKPGTDGALAMGIINSIIEQDLIDKNYVKNYTNGFSELSEHAKSKTPE
>MP0313_megahit_242584_736-2754
ALGGGNVSATDQSVETLVAVNILNSVSGALDKTIRFYNQTVPESSTHQDLTQLISDLEAGKIKLLIIDDSNPVYALPPSMGFKQALKNAFVVSMASQKSETSHLANLVLPALTAYESWGDAFPRSGVRSIQQPVMSTVNTFDAKAREDVLLSVAQNVNKKAFPGNSSYLDYLQNIWKRIQREVGDKRKFDSFWISVLENGGIFENSKYKRVTLSRKVTSVKVNDPGLIGKDGLTLLPTTSLLIGDGSGANKPWLQEVPHPMSQIVWDSWVEINPDTAQKLGINDRAIIEVTTPHGSVNATAYYHFGIHRNAIAIPMGQGHQNSGDVADGFGINVMNLLSGRMDNAGNFALVDTQATLKMVNEKSYTVNTDGNARQLGRDIAAATTVEELNSGGEKHGGHKRPVEFYPDRSETAGYYKPYRWGMTIDLDRCNGCSACVVACYAENNIPVVGKVRTALGREMSWIRMERYIEGYGDDFETRFSPMLCQHCGNAGCETVCPVYATYHNPEGLNAMIYNRCVGTRYCSNNCAYKVRRFNWFDYEFPSPLDQQLNSTITTREVGVMEKCTFCVQRIQTAKYDAKNLGRDLEDGEVVTACQQTCPTKAITFGNLMDTESKVSKNALRDETEKRDRQYEVLAELNYKPAITYLKKVNTRVVLGHESDRHDSQEQEETHG*
>MP0313_megahit_242812_1812-4664
MKRSWIETFSESLGLIDKISDRPDWSEDFVMEGPRELYKYPDPSEWDDFIELDALAWPEKKERHYSIVPTTCFNCESACGLLAYIDKETNKVRKFEGNPHHPGSRGRNCAKGPATINQINDTERILHPLKRKGERGSGEWERITWDQALDEISEKIAASIHKRKDGVVYHVGRPGHEGYAKRVLKAWGVDGHNSHTNICSAGARTGYALWQKFDRPSPDHTNAEVILLASSHLETGHYFNPHAQRIMEGMMKGAKLIVIDPRLSNTASMADEWMPTYPGSESALFMAMAKIILDEELYDRHFMENWVNWDEYLKNLHPDDPVEFDQFIKRLSEEWAEYTPEYAAKEAQIDAEQIIRVAGLIGRAGSKFSSHVWRGASIGNLGGWQVSRTLHLLNVLTGSVGTEGGTSPGGWNKFHPTFFDTPPDPDAWNELIWPKEYTLSHYEMSEILPHMLKDNRGSLDVYFTRVFNPVWTYPDGFTWIEMLSDSEKIGCHIALTPTWNETAFFADYVLPMGHASERHDINSYETQAGVWIAFRQPVLREKARRDGKEIEFTYEVNPGEVWEEDEFWIELSWRIDKDGDLGIRDHFMSPYRNGEKINVDEYYQYIFEHTKGLPETAEKEGLTPLEYMRKFGAFMVETEVYGKNETSLSNEEMVGTSVRENGQIEKDEQTIGVQIDGQNYTGFPTPSKRQEIYSQTMVDFGYPEHATPGYRIKSHVHPDEMDKSKNECVLLPNFRLPTHIHSRSANSKWLAEIAHRNPIWIHSKDAQRLSVRDGDLLKITTEIGWFVDKVWVTEAIKPGVVACSHHIGRWRRHQDEGNRFMTNTVAIQNMGDGKWKMTTVSGVEPWKTVDADTNRIWWRDGGVHQNITHAANPDPISGAHCWLQKVTISKPEPGEKYGDIFVDTNKSFEHFKKWNEWAKERETHPDGLRRPLWMGRPLTPKTKQFYLDNS*
>MP0313_megahit_243082_1307-1543
IRSRRGDMEARALFSDKQAPGELFVPFAKLQEHAANYLTNPALDPTSRIPEYKVCAVRVDKLVNGEVVSDGRRRRVRV*
>MP0313_megahit_243129_1431-3932
MSDNEVTLTIDGKSVTVPKGTKVVDAAKRIDVEIPVFCYHEKIGPLGCCRMCLVEVEKMPKLMTACTMDVAPDMVVKTTTDKVVKGQKGVLEFTLLNHPLDCPVCDKGGECPLQDNTFKYGAPDTRMEFHRANNAKATPLSPVITIDRERCIACQRCTAYSERIEQDSALVMLNRGFHNEVGTFNNEPYNTRFSGNVIDICPVGALTNTEFRFKARTWDLTNTETLCAHCGCNCNITMGTRLNEFMRIEARPNDAVDDGWICDKGRWGHNFMHSKNKITTARENSVGDGKPTSFPVLPHNCTIEDAAGKVAQAFKKIAEEHGPESVGFIGSPYGTNEENYLYQKFFRHGLGSNNIDHKSYQDTPGLPVSHYGVEQVETSNVVLLIASDPTEELPILDLRIKKAVTACGTRLVSLNDQKIALDRYSSQSLQYKVGCEAQAIDTLTHGLARELGEPAPAKDADQSGISAEDMKSLVETVRSSMKICVVYNPSALSGEAVLGVKRLLKMIAKVPTMECGAIPAAPMTNALGAMDMGLLPDFYPGGLSMSDQEEIKKQWGEKAPTGTGLSALEMIARAEKGELKALLVHRSNPVMDFPGGLRVTEALKKLDLLVVHDMLETETAKLANLVLPSNGPGYDEGTTTNIGGRVQARKKALETTQAPDWKIINLMLNVLGDETNYRRVSDVTEEIACRVPGYQEISKRSVGKTGCNREPISSADESVSDKSVQAGKGKDGSLRLRIATFLFAHDKILDASSKLAHHFQPSTAHFNEKDAARLGIQDGNTVLLSAENINLEAIARVDNRCQSGGVVVPRVSDEQGVNGLIGADGGTAWVQVRK
>MP0313_megahit_244234_1-549
GFETQITTEFGGLLVDSACTFCGQCIQTCPTGALADIKALRAKDIEEPVEKTRSICPYCGVGCAVDIMTKGDRIVGIQPAMDGPANEGALCVKGQFAFDFVHHPDRLKTPFVRNDHGQLVPASWDEALDKAAAGLLAAVNEHGRHSLYAVASGRAPNEAGFLMQKLVRAGLGTSYIDNCSRA*
>MP0313_megahit_244234_598-1896
MSNPLKDMEKPDVIFCIGTNMTECHPVAATRLKKAIAKGAKMIVADPREIGLSKLADINLQLRVGSDSALLLGMAHVIHREGLVDEGFMLDRTTEAEAFLKHIEEFTPEWASEITGIAPELIEEAALLYGRAERGAIYYTLGITEHICGVDNVQSLCNLALMTGNIGREGTGINPMRGQNNIQGAGDVGAIPNNYPGFQAVTDPANQAKFSKAWGREIDHENGITKVRALEQAGEQIRAMFIDGENTVVTDPDREHCERALKSLDFLVVCDLFMTETAEFADVVFPATGFGETDGTQTNTERRVQRLRKAVPPPGEAKPDWWIISRLAQRMNFKGFDYSGADEVFNELCSLSGTYAGLNWDRVEFGEYQWPVPEEGHPGTPRLHEDSFINGRGVFKLIRYRDPAETIDDDYPVWLTTGRRLAHYHSRTQTGRS
>MP0313_megahit_244359_3829-5451
MPLLKIDDREIEVAAGTTVLDAALADGIEIPYYCYHPALEIVGSCRMCMVEVEGMPKLQVSCNTRVGNAPPDKKVDGKYDMVVHTKTDTVKKEREHTLEFLLLNHPLDCPVCDQAGECLLQDYSFRYGQAHSRFEEEKRVRPVEDLGAGVVINQNRCIMCTRCTRFTTEISGTGELFVQQRGYHSKISILEDKPLDNLLAGNVTDICPVGALLSKDYIHRNRIWNLDRQPSVCQDCSVGCNVDIYHQNDEVFRISARENLEVNGYFICDIGRYSYHNYESIERVTSPMIRRGEVWQEISWEGALKEIFERLGRKKEGERNRVAGIASPFHTSETNFMFARLMQNVFKDRAVMGTLPLPKEDEIKFPAGFRISGDRSPNRRGMAEVSSNLSDDIFSEIKKQKIKLMYALDDGVNRELSQEWKDLLRNLDFIVVQTYAMSPLAEQAHLLLPAAAPLEREGTLMNDKGRIQWLRPSLPILGSSRPDWGIIMEVMNTIGKRELDYSHVSEVLEEMSERIPAYKGVTLFKLGELGMISNGQVKKS*
>MP0313_megahit_245416_1137-1817
MKRREFLKSSVVAGTAGMLLDACAPPGSEQIIPLLIPEERFIPGVEEFHAATCFECPGGCGLLARKIDGRLVKVEGNPAHPISKGGSCARGQALPQAMYHPDRLQSPLVREGERGKGRWTEISWDDALERLVEELTPLRTESSGLAFLTGQLRGHRWELVRRFLASFGGAHHWLHEPFGDDMVRRATELTLGIEAFPTHDLEHANYVLTFGAALIEASRSPVRFGRG
>MP0313_megahit_246137_1859-4495
MQHVEAGEVRSTCPYCGVGCGVLLKPDGTGGLAVRGDPDHPNNRGRLCSKGSALGETVGLADRQLTPQIGGQDTDWEEALNLVAAEFLRVREEYGPDATAFYVSGQLLTEDYYVANKLMKGFIGSANIDTNSRLCMASSVAGHKRAFGTDTVPGVYEDLEEADLVVLVGSNLAWCHPVLYQRIAAARAARPQLKLVVIDPRRTATCAEADLHLPLAIGSDVALFNGLLAEISRRGAVDTDYVAAHTSGLKEALKAARGDDPDATGLDEDELAAFYDLWIGTDKTVTVYSQGVNQSSAGTDKVNAIINCHLATGRIGRPGTGPFSVTGQPNAMGGREVGGLANMLACHMELKDERHRKAVQQFWNATALPRENGMKAVEMFDAVADGRVKALWIVHSNPAVTMPDADRVRRAIADCPFVVVSDITLRTDTARLADVFLPAAAWAEKSGTVTNSDRTISRQRAALAAPGDVKPDWAIMAEVGRRMGWKEAFAWDGPAQIFDEYAQLSAIAGKFGLDFDISSMSGKDAAAYDQMAPLRWPQSPDQKGGRFFADGQFFHADKRARIVPVRHRAPKAALSRKLPFRLNTGRLRDQWHTMTRTALSPRLSAHLPEPFVDMRPEDAARLHLKPADMVRLSNACGSAILRLRESTEVQPGTLFAPMHWTGENAPASRIDVLVPSVTDPLSGQPESKAASVRAERFAAGWYGFAIAQDRFSPTCEYWAMARTSAGWRAELAGKERPTDPESWARALFAFPDAPAQVMVDEARGSFRMAFFEDETLLAAIYLGRQPVSLMRDFLVGLPGSDAVWALAGQSRGDMPDPGPVVCSCFSIGRNTIRRAIESEGLTSVEQIGAATSAGTNCGSCKAELGQILAAMVSTEPAE*
>MP0313_megahit_246276_331-2667
MSTVANSISADRRVHGWCALCRSRCGCISIVRDGRLTAVEPDRDHPTGRSLCAKGQAAPELVYSADRILYPMKRTRPKGDSDPGWSRISWDEALDTTASQLLENARQFGPESVAFAITTPSGTAISDSIHWVERLMHAFGSANNCYGTEICNWHKDVAPTYTFGTGVGVPDLDHAGCILLWGYNPNSSWLAQAQRLADAKRRGARTIVVDPRRSGPGVKADQWLQVRPGTDGALALGIAHLIIAEGTYDADFLRRQSNGPALVHPKEKRLLVEADFSRNGSISACVGWDQACSAPVPLGRSVSTGDSSPDWLLEGEVEVNTLTGPVICRPVFDHYAVLCKDYSPPKVEVITGVPAAQVIETARLIWASRPVSWYAWSGVGQHTNATQTARAITLLYTLTGSLGRVGGNYQAARLPVPDLSGLELRTSRQRALTLGLASKPLGPPKDGWCTSDDLYRAIIEADPYPVRSLLTFGANLLVSHAGTRRGAEALEMLDFQVHADLFLNPTAAYADIFLPVNSPWEREVLRAGFEISPQAQSWVQLRPAVIPSRGESRDDGWIAFQLAKRLGLSDVFWDGDQEAALREYLSATGLSLETLRANPQGMNADPESIQDASQEVGFATPSGRIEIWSETFRTHGYSPLPDYVEPALSPVSRPELLAEFPLVLGSTKPHQFCHSQHRNLPSLRRMLPDPVMEIHPDAAQARDIQDGDWVRISTPSGSAHARARLNAWLRPDTVMGQHGWWQACEALGKPGYPILGEHSANFNLLVDDTEADPISGSVP
>MP0313_megahit_246330_725-3046
QHTNATQTERAIATLYALTGCFDQEGCNRIYASHPVNVVNSPTLMPKSQWDKALGLEERPIGPPSQGWVHSQDIWHSVLEGTPYKIRGLIGFGANILLSQSDTSLGQQALEALEFYAHVDLFETPTSKYADILLPVNTAWEREGLRTGFESSAAAQDHIQLRKKMVSPRGESRSDLEIVFDLACRLGMNEAFFDGNIEAAWNYQLEPLGLTVEMLRNKPEGYDIPLEHKVRKYAFRDPNSGYLAGFNTETKRAEFYSEILHRYGYNPLPEYVQPQEYQRNDPDYPLMLTSVKSGFFCHSQHRSLTSLRKKAPYPTVDISAALADEEGIKTGDWVEIETRAGLARFRAKVEAKLSHETVIAEFGWWQACPDFGKPSYPVKGEYSSNYNSLISGDSYDPVSGALPLRSFRCRIRRLNDFELIRRPWEGRKTFKVIELKKEADNVTTVTFQSNSEGYLPDYEPGQHITVSCCPMSDSEEIVTRAYSLTGPAFVHDRKTYSISVRHQKATDEKCEYVEGIMSSYINTHLQIGKDVELTPPGGNFIVPLNAVQPVVIFAGGIGITPFISYLESINPQAEGPEIWLFYANQNSRLHAFKKRIAELNASIDRLKVINIYNQPLDCDILGLDYDRAGYVGAGDVEAYLIENNARYYMCGPQPMMDAISRGLQERGVPAFAIFYEIFRSPAKINNDPSLRHKVIFAKSGREEIWTTDKGTLLNFGEKLGIKMPSGCRVGQCESCSTKVIAGNVQHLNGVEPSDEGACLTCQCIPAGDITIDA*
>MP0313_megahit_246354_1-1842
NPKQAVFYASGHAGLEASYLYALFARAMGHQNLPQSSNMCHETTSVNLKTFVGTPVGTCTLEDFEHCDAIFFFGQNTGSNSPRFMHILKDAVDRGCKIVTFNPVRERGLIEFVEPQNIMQMLTNNPTEISNKYYQVKPGGDIAVIAGMMKYVLAREEAAPGTILDQDFIAAATTGFKETVEKINAFDWSDIEAQSGLNRTMIEEAAEIYCQAKNVIGIYGMGLTQHVDGWLNLGMFCNLLLMRGNIGRLGAGISPVRGHSNVQGQRTVGIGEKSAHMPADKLHQLFGIHAPTDDGKNIVEASEGVLDGTIKAMLSLGGNLLRALPDRERLEKVWSNLDLTVHIATKPNRSHLIPGKVSYILPCLGRTDIDQQQSGPQAVSMEDTFSHIYASIGAAEPPSDQVRSETAIVAGIAKATLPPNPKLRWDEWVANYDLIRDLIAETFPDDFSDFNNRMMQPGGFYRGNPARERKWKTESGKAQFTPPTTLSSLGQHPSGKNGFTLITLRSNDQFNTTIYGFSDRLRGLEGSREIVLINREEMARLGLQEGQIVSLYSQVEDGNLRQVDGLKVTAYDLPDGAVAGYYPELNPLVPLSYHEKNSLTPAYKGVPVEIRQR*
>MP0313_megahit_246831_341-2410
MPKLTIDGIEVEVEPGLTILQACEQMGIEIPRFCFHERLSIAGNCRMCLVHMERAPKPIASCAMPVGEGMVIETNTPEVRQMRKGVMEFLLINHPLDCPICDQGGECDLQDQAMGYGHDRSRYADNKRAVKDKDLGPLIETMMTRCIHCTRCIRFATEIAGVQELGATGRGEHMEVGTYVEKALTSELSGNMIDLCPVGALTSKPYAFTARSWELKKTESIDVLDAVGSNIRVDTRGAEVMRILPRLNEEVNEEWISDKTRFACDGLKRQRLDQPYVRRDGKLTPATWDEAFAAVAKRLKGIDGKKVAALAGDLADCESMMALKDLMTALGSPHFDCRQDGAKLDPTVRAGYLFNSTIAGIEHADACLLIGTNPRLEAPVLNSRLRKRFLMRNFPIAVVGTGDDLTYDYDHLGDDVEVLKSLANGRHKFAKVMKRAEKAMLILGQGALARPDGGGILSLARDIAEACSLVNDKIGWNGFNVLHTAAARVGGLDLGFVPAGKGRDTKAILDGAGKGAVDVVYLLGADEIDMDRLGEAFVIYQGHHGDAGAHRADVILPGAAYTEKNATYVNTEGRVQRTRLAAFPPGEAREDWTIIRALSAILECPLAFDDARMLRARMVETNAAFINVDEVAPAAWKPFGGNGELGTSALSSPIENFYMTDPISRASVTMAKCSDLLPGAEKDKTGTDG*
>MP0313_megahit_247035_1953-4013
MINLTVDGIEVKLPEGSTVMQACESVNAEIPIFCFHERLSIAGNCRMCLVEIAGSPKPIASCAFPIAEGMEVITTSKKVKDAREGVMEFLLINHPLDCPICDQGGECDLQDQALYYGRGMSRYSEDKRAVDDKPFGPLIKTAMTRCIHCTRCVRFMDEVAGVHELGAIGRGEDMEIISVAESGLGGELSGNIIDLCPVGALTSAPYAFTARPWELKHTNSIDVLDAIGSSIRIDSKDEKVMRILPRLNEEVNEEWLGDKSRFACDGLANQRLDSPYRKNSKGKLEKCNWDEAFDTIFKKITKFKNNEIAALAIGNSCIESMVTLKDLMSGLNVSNLDSRSELSSLPIKASERCGWLFNPKISGIEKFDSLTIIGSNPRYEAPILESRIRKAWLNSDMSIGRIGGDCMLSYPLIELGSKTSIFDALLNNSHSYNKVLEASSKPGFIIGEGVINRKDGYGIIGKIRKIAEKYNAFNEEWNGLGFLHTSAGTVGALEVGFVPGNKGKNTTEIINSAHKGKIKFVWLLNTDDCDLDAFSNSFIVYQGHHGDKAAEIADVILPGRAYTEKEATYVNTEGRVQRTQQAVQSPGDSKEDWKIVRAFSSILGKPLPYNNISELRNRIEKINPYLTVENYVINGCLSNIGDPDLKISNHDINPLDINYYMTCPISRFSETMAKCSMQSKKNGKKN*
>MP0313_megahit_248272_1-798
DIFLTETAGFADVILPASAFPEKTGTFTNSNRQVQLGRQAINPPGDSRQDWWIIQEIGRRLGLDWNYESPQEIFTEVRKATPSMAGITWERLQKEHTVTYPCTKEGDPGDPIIFQNGFPTENKKARFVPAKYTHADEMPDEDFPFVFITSRQLEHWHTGSMTRRATVLNAIERFPVVQVHPDDLKKLGVEAGDAVTIESRRGKISTYARKDPGVQQGNLFMAFGYNESAANLITTSALDPFGKIPEVKFCAVRISAGGTPEIRIG*
>MP0313_megahit_248664_3-542
KDIVAAKPKVVFSLGADEMDFEPFADALKVYIGHHGDRGAHAADIILPAASFAEKDGTYVNTEGRVQFAEKAVFAPGDAREDWTILRALADALKVEVGFDSFAELQAAMIREVPALGEEGLAAYGALPKGGSAAKAEGRIAAYPIKDFYLTNPIARASAVMQQCSSELLGGGELAEAAE*
>MP0313_megahit_249622_2-706
MSDKRNIKQYGNPAGGWGALKSVTQSWLQSEKPLKNLRAMLKTNQDKGFDCPGCAWGESPESGLVKFCENGAKAVNWESTGRYVGPEFFADYTVSALKKHTDYWLESQGRLTHPVRYNNQTDRYEAINWDDAFGLIAQHLNGLSSPHQAEFYTSGRASNEAAYLYQLFVRAFGTNNFPDCSNMCHEASGQGMKPTIGVGKGTVTFNDFEKADTIFVIGQNPGTNHPRMLEPLRDA
>MP0313_megahit_250561_19714-21840
MTIQTHKRTCSLCEATCGIEVRHEDGQILSIKGDKDDPFSKGYICPKATALQDLHEDPDRLRLPMIRRGDEWHEVSWNEALDHTASELMRIRDQHGRDAVASYLGNPNVHNYGNLLFGPMLLKAIGSKNKFSATSVDQLPHHMASLQMLGHQLLQPVADIDRTDFLIIIGGNPLASNGSMMTVPDFRGRIKGIQARGGRVLVIDPRATETARVADEHWFIRPGQDIQLLLAVLHVWVHELSAQLPALPDYVAPADLSVICAGMTPEHAADRTGISAEAIRQLAADWLSAKSASCYGRMGVSVQQYGGLCQWLIMVLNIVSGNFDREGGLMLSHPAVDLPAILAARGSRGNFNRYQSRVRGLPEFGGELPVSVLAEEILTSGEGQVKALVTMAGNPVVSTPNSTQLVTALDSLEFMVSIDYYLNETTRHAHVILPPCGPLERDHYDLIFNSFAVRNVAKYAPALFPPDKGAKEDWQIIHGLLKRMGRGSLKTRLQGRLVLGIMGWMKPSGILNAMLKRGPYKLTLKQLKAASSGMDLGPLRPCMPERLFTRDRKLHLAPDLYLEELERVRPQLLAKNVEDLVLIGRRHVRSNNSWLHNSRRLIKGPRRDRLMIHPEDAERFGIAEGGTVEISSRVGKLVTEAEITEEVMPGVVSLPHGWGHNVDGVRLETAREAGGVNTNVLTDDARLDGLTGNAALNGVPVSVAAVSR*
>MP0313_megahit_250758_9933-12725
MKLNRVKQSDGQQLNPALMDSLNPSVSRRGFVTAAGIGVGLVAMGPSLVREAKAAESGAKSPRKLEQIKTICGNCAVGCGFIAEVENDTWVSIEPWFEHPINLGSLCSKGAAAREHVISDKRLKSPMKLEGGKWKRISWDTAMSEITAKLQTIRKKYGPDSLMILGSAHHNNETAYALRKFAAFWGSNNIDHQARICHSTTVAGLANVWGYGAMTNSMNDIRNSKSVLIIGENVCTSHPIAMQHILTAKEENRAQIIVVDPRFSQTAAFANKYVRHRSGTDVAFIYGLVNIILKNGWEDKKMIQDRTYGFSNLKEELKRYDPETVSDITGVSVADLEHTARLLAENTPGTVIWAMGGTQHTNGTSVTRSYCVLQLVLGNMGKPGGGTNVFRGHDNVQGATDLGVLSNTLPGYYGLSKGAYKHWSNVWDVDNDWINGRFANEKIQHKVGFTVARWYEGVLMDPKELGQDENVHAAFYWGHSTNSQSQLDRIKTALDKVELLVDIDPFVTTTSILPDRKDGVYILPAATVYEQSGSVTNSNRDIQWRNQVVKPVWESRKDLDIVIDLAERLGFGDKFKKSKNGAWKQLPEDITREWNLGMRTIGMTGQTVERMKRQQEWAHAFDLKTKIAEGGPVDGEQWGLPWPCWTDKHPGTHILYRTSIPVAKGGLGFRARWGVKAPDGNTLLAGKGAAPVDSSINEGYAEMKNWKTDLTGKVFEEAIAKGLAPYGNGRARFNVWTFKDDPVPKHREPLHSPRPDLITEWVTYDDVKDHYRVPTLYKSLQKADWVKQYPLILSTGRQVEFEGGGNSERNCWWLVELQPEMYVEIHPKLANDNRIRHGDWVWVESPEDTDSGPSRIKVKAKITRRVSPDMVYLPFHWGGVMSGVDLSNKYPEGYLPYGMGESANTVTNYGYDRITQMQETKTGLCRIKKA*
>MP0313_megahit_251075_3-683
TILNTRIRKAYLKNKPKIYSIGDPGDLTYPYQNIGSSTSIIRDIASGSHKVSDEIKKSKRPLIIVGESALNDEVGEYIFETLKNFLVDNNFVTKDWNALNVLVQQASRVGAIDLGIYLINNDDNFSFFNKLRNNDFKFLYLLGADSINIDKKDKFVVYQGSHGDKGAEIADIILPGAAYTEKNGLFINLEGSLQKAYKASYPPGDAREDWTIIKELADRMNKPLEYN
>MP0313_megahit_251502_12382-15045
MSHKKLQVQTTCPYCGVGCGVDISVDEKDIAPVAGMKSHPANFGRLCVKGSALHDTLDQTDRLLHPTMNGQAADWDTALNLVADKIRQVVSTHGPEAVAFYGSGQLLTEDYYVANKLMKGFIGSANMDTNSRLCMASAVASYKRSIGSDTVPGCYEDLEQADLLVITGSNAAWAHPILFQRMAAAKKARPGMKVVVVDPRKTATCDIADLHLPIKPGSDTTLFNALLTYLHQQNALDTHFIEQCSENIGEALVAASKAAQDFSDLAAITDVNQQDLETFFAWFRDTPKTVTFYSQGVNQSIDGTDKANSIINLHLATGRIGKPGACPFSITGQPNAMGGREVGGLANQLAAHMDFSPADRDRVRRFWQSPRIAEKPGLKAVDLFNEVKNGKIKFLWIMSTNPLVSMPDADDVKEAMKHCELVVVSDCMANTDTTAAAHVLLPAASWGEKNGTVTNSERRISRQRGFLPPPGEARPDWWIITQVARRLGYEEAFPYEHPAEIFDEHARLSAFENNGTRDFDLSGLTNMSREQYDALAPMQWPVNDAFPAGRPRFYDDGYFYTRSGKAKFIPVVAKSPTSSATGLTMNTGRVRDHWHTMTRTAKAPVLARHIAEPYADFHPEDAMRLGVRDKKLVRLWSERGEIIVRAQVRSDLAQRKGEIFVPMHWTNRYASKARMGALINKDNDPVSGQPALKMTDVNAAVFSTEWEGFLLTSKDLGHLDTDYWVYNVTDTGHMYEISGQNDPVEFIRSVRNQFESDHWVMFSDPTNLHYRLCLIERDQLKAVLFIHKDYDFSGRQWLIDIFGQEELSIHDRRAILAGRPLGKVEDKGAIVCSCFQVGENTIQKAIAGGCTGADELGAELKCGTNCGSCIPELKSLIAKYQPAEAVE*
>MP0313_megahit_251769_1-1128
CEPGDSHYRPISWSEAMNRVVDKLKTTSAYRSFFYASGRSSNEAGFLLQLFARIYGTNNVNNCSFFCHQASGVGLNQSLGTGTATVDLEDLDHTDLVFLIGANPASNHPRFMRILMDVRRRGGQVIVINPARERGLENFSVPSDVRSLLFGSEIASLYLQPHIGGDISLFKGIAKSLLSDKSCLDRNFIASHTQNFAEVEEDIKAESWQTLESTSGISREEIEKTARIYSKSKNTVFVWAMGITHHAFGVDNVQAIVNLALMRGMVGKKYAGLLPLRGHSNVQGIGSIGFTPQLKKAVLDNLESKFPVTLPTQPGLDTLGCVEAANNGEFDFAWNLGGNLYGSNPDSRFAQTALAKIGFSLFLNTTLNQGHFLGRG
>MP0313_megahit_252659_101-1588
GARLVVVDTYNNATAKQADLFVCVRPGTDGALACGIMHVLFRDGYANWEYLTQYTDDPEGLEQHLKSRTPEWASTICGVDVATIEKLSHMIGSTPRTYFRLGYGFARQRNGAFNMHAVASIAAVTGSWLNRGGGAFHNNGDIYHWDKTLIEGLDVCDSDIRVLDQSRIGAILTGDTQDIGDGPPVTALFIQNTNPMSVAPDQNKVHEGFFRDDLFICVHEQFMTETAMVADIVLPATMFLEHDDVYQGGGHQHIILGPKIIDPPEGCRSNHEVICELAHRLGAKHQGFNMSARELIDQTLQDSGWGSLEQLEGSRWIDCQPAFEEAHYVGGFAHKDKKYHFSPDWAELEPQGFGPKDSVIPKYPDHVAVIEESTADMPFRLVTAPARHYLNSSFNETPTSIRREKQPTVMVHPEDLSAIGVHNGDEVRIGNSRGELTIAVEQFGGVQKGVVIVESIWPNRAFKEGKGINVLTGADPIAPTGGAAFHDNRIWIRPL*
>MP0313_megahit_254655_1612-2556
MPVPLRRAGESANVMAKITIDGNTREVADGTLILEAAMEQGIDIPTFCYMARLAPLASCRMCLVEIEGQGKLQPSCATTVADGMVVRTDTPLVAETRKSMLELLLANHPLDCPVCDKSGECELQDQVFEYGAGEARFQDQKRVFYSKDIDLNPVIIFNAQRCIQCQRCVRICEEVVGAVALGTVEKGMDTKVTGFENSLAGCDHCGNCIEVCPVGALMSTPYRYKARPWDLKETDTICPYCGTGCHLSISVRDGQLSRVRSKYETGVNGETLCVKGRFGIDFIDGDNRLRTPLVRKEGGLTAVSWEEAAAFIAER
>MP0313_megahit_255831_1-942
METLNTCSNTPLLKQTTCAYCGVGCGVDISLLNNTPTKLEGTREHPANFGRLCVKGTHLLDTTGSDNRLTSPLIDNEPASWDTATDYVANKFNAIIKEHGPESVAFYVSGQLLTEDYYVANKLMKGYIGSGNIDTNSRLCMSSAVAGYKRAFGEDVVPCTYEDLEQTELLILIGSNAAWTHPVLYQRMERAKKLNPNMKVVVIDPRKTDTAELADIFLNIKPGSDGALYNGLLTYLSEHNYLDTQFINAHTNGFETALAEAKKWSVKAVSDFCDIDAQLVSDFYALFAQSPTAISFYSMGINQSSSGVDKCNVI
>MP0313_megahit_256136_1-402
EIADIILPGAAYTEKNGLFINLEGSLQRAYKASYPPGDAREDWTIIKELADRMNKPLEYNNIQQLRESIYKEIKSKAVEPAKISKKIDFKEGNISIKTIDYYYTNPIARSSKVMSECRQISKRFLSTGIEKAS*
>MP0313_megahit_256276_3-1910
AQLQQNGDNMLMVTEPLRGHMAKLVDRFTRAMGGQHLSFDAMDNIAYQAAVKNVFQQDSLPDFDLANTNFLLSFGADFLSTWVSPTRWNLGYGEFRQGEGRKRGTFYQVDPRFSMTAASADQWVPVQPGWEGYLALSLAYVIISEGLEADGVDVGALTDGRGVGALDAFRPEIVGSRIGLPDRLRGETPAEFITGLAREFATKGPSLAIGGGSAGAHTNGLFNLEAIYALNYLVGSVGAKGGIRFNPAPPIDDLPPSADVASLADWFSAAEGLNGGRTKLVVVHQADPVHGLPGSLHFRDALNRDDLFIVSLSPFIDDTSALADLILPDRVALEDWGSDIPEPGPGYQILGVQQPVVNPLSDLDPRSSADVLLSMAGELGKQSELPWDRFEDMLKETSKELFALNRGSIKAGSADEFWNTMLQQGGWWDEKATSSARTNPPAGLFNTIAAKASEPRFPGLAPSRDTFHLVPFSHITLLDGQNAHLPWLQAVPDPLTTIAWQTWLEINDEDAARLGLREGDVVIVSSTARSSIRVPVYPTPAVPPKVVSIPLGQGRRDGPDAATGRRASESSNVMDILEPSQVEGTGAFAWANTTVTLTPTGTSIKVSKFEGIVRAVEIGNTEAERIIITVRPEEL*
>MP0313_megahit_256796_3-1268
ATIQPAAIRMGVALERHYGGGQTIRAVTCIPALTGAWRHVGGGITQFPVWEHPYKFDVICRPELIPKNTRVINALQIGKALLGETHSDIPIKSMMCWNANPVTQAPEAEKIVEGLKREDLFLVSAEHFISDTASYADIVLPAAMGAELEDIILSWGHLYLTYNEKCLDPPGEALSNNKIFQKLASAMGYKDEQFKWSDSECLENYIDWKAPASKGITLDYLRKNGYARLNVGTKDNRVPHKNGNFPTENGKCNFIIKNVKNFVAGPFRQMYEGNQPGEPLPELPDYVPPAESPYTNPELAKKYPLNIISPKSHAFLNSQYANMDSKLKIQGEQFVLINKIDADSRGISDGESVKVFNDRGDFYGNAEISEDVSPGIVVSTLGYWRQKSKTGTVNSISSGRLADMGNAPTFSDNLVEVRKAS*
>MP0313_megahit_257197_1-756
ADVVLPSQTFAERRGTYTNLERRVQLLRPALGVKGDGEADWRTICQIAQRMGASGFDYTEEDPIFDELNNIVRVYGGLSYGRLEAEGLQWPCLAADMVDTPYLYERTFETRKAKLVNMTLADAEYPMDSQYPLLLAHGRVLHQPDVDMDIVELNNKNSINRQETIKVHPDDARTLGISEGDWIEVVAAGSTIEGAASLTGHQPGIVNVTTLFGELISELEANSSSDPLQHISTLPLTPVKVAKPVTQAAAD*
>MP0313_megahit_257502_1-1239
MNMIKHGGGWPAIWYSIRMGRRVGFRKLWNVLNSKNVCKTCALGMGGQSGGMRNEQGHWPEICKKSIQAMAADMQGEIHPGFFNRFSIDQLKNFSPREMERAGRITTPLLLKPGDTHYKPIGWDAAFDLVERKLKKTDPQRSFFYFSGRSSNEAGFLLQLFARAFGTNHINNCSYYCHQASGVGLTGSLGTGTATIELEDLDHCDLFFLIGSNPSSNHPRLLTKLKNIRRRGGKVIVINPVIEKGLVEFRVPSDPRSLLFGSKIASEYVQLRPGGDLALFSGLAKVVLEQDAVDSAFIDSFMEGYEDFKSNIQNLDWADIELGSGLSQQEIESVGHHYIKAKDVVFGWCMGITHHAHGAASVQHIANLALLRGMVGRKHAGLLPIRGHSNVQGMGSMAVTPALKTAVFERLTA
>MP0313_megahit_258652_330-1259
NRIWNLKEQPSVCQDCSVGCNVDVFSQRDQILRLTPRENHDVNGYFMCDIGRYGFHRYEEIERVTQPMVRNGESFDALNWDKAIEKTADLIKKSNGKTAGIVSPFHTNESNFLLGLMMNGVLGSLPPITKKEITYQSGFRISADRSPNRRGMNNICGEIVADLPSEIKAQAIHGLYILDDGVDRESDDVWKEILAKMDFVVVQTYAMTALARSANIILPGLAPFEREGTITNDRDRVQWLRSSLPKKGESRADWEILMMVMKALDKEEQTFADVGQVIKVMGEKFPAYKGLSFFRLGPHGMSLNGKASG*
>MP0313_megahit_259546_2-937
HKNRIWNLKEQPSVCQDCSVGCNVDVFSQKDQILRLTARENLDVNGYFMCDIGRYGFHRYEEIERVTQPMVRNEKSFDTLNWDKAIEKTADLIKKSNGKTAGIVSPFHTNESNFLLGIMINGVLGSLPPITKEEITYQSGFRISADRSPNHKGMNDICGGIVPDLPSEIKAQAIGGLYILDDGVDREMDNVWKEILAKMDFVVVQTYAMTTLARSANIILPGLAPFEREGTITNDRDRVQWLRPSLPTKGESRADWEILMMVMKALDKEEQTFKDVGQVMKVMGEKFPAYKGLSFFRLGPHGMSLNGKADG*
>MP0313_megahit_259607_1-498
SKAYYIWLMLLIDGFIKNQKVLNELKKNKKDFPLILTTSRVLQRYNAATMTRRTNNIEIVDEDILLVHPKDAKYRGLNTGDVARLYSGRGEVSLKVEVTNKVKEGIVFTTFHSPEHMVNMVTGHGKDEETMCAEYKVSAVEVQKISNKFKTEVVAEKNQAEVTSA*
>MP0313_megahit_261544_3-734
DGYPEFNDQLLKDLGWWDDLTAEEKEAAEGKNWKTDFSGGIQRVAIEHGCAPYGNAKARAVVWTFPDAVPKHREPLYTTRRDLVERYPTWDDFDSIMRLPTMYKTIQERDNSADYPIILTSGRLVEYEGGGEETRSMSWLAELQQEMFVEMNPADANDIGVRDGDDVWVEGAEGGRVKVKALVTPRVDRKVAFMPFHFGGIFQGENLHDRYPEGTAPYVQGEAANTATTYGYDPVTLMQETKCT
>MP0313_megahit_261780_2457-4775
MKLTRRNFLAWAGLGAVGAVACEGFGIRSGELNIQSPVRLPEDLVRGSDNWYASLCRICPSCEGIVVRVMEGRAKMVQGNPYYPTNQGKIHARCEAGLQALYHPDRIPTAMRRSGPRGSGEFMPVNWQPNGMDTLKDVLRANGSSSVMITEPLRGHMALLADRFAKAIGGERLGFEAIDNNTLRAAVKNVFQQDSLPDFDLDNSKFILSFGADFLSTWVSPTRFNRGYGEFRQGEGRDRGMFYQVDSRFSMTAANADKWLPVRPGWEGYLALSLAQVIVAEGLQDDSIDVASFVGGDSGIQVLKTFRPEVVAPLAGLTSEMTGGNPVEFLKNLARSFAANRPSIAIGGGSAGAQSNGLFNLEAIYALNFLVGSVGKKGGIRFNPPSPWADVPSASTAGSLEDWTRVTEQIRSGKTKLLLLHGADPVHGLPDSLQLRDAIEQADDLFVVSFSPFLDDTSAMADLILPDRVSLEDWGDDISEPGPGYQMVGMQQPVVNPLSDLDPLSFPDVLLTMAQELGKESDLPWANYKAMLREGSDALFDLNRGSIEASSPDEFWTNLLKQGGWWDELRNGPTSIRPADDLLRTIAAKAAHPEFNGIGAGADSLYLVPFAHNTLLDGYNGHLPWLQSAPDPLSTVTWQTWVELNDITADRLGVKEGDILRIVSSKDSIRAVAYPTPAAPPDTVSVPFGQGRRHGSDYATDRHGNESSNVMDILETTLVQGTGSLAWAGTRVRVTKTGESVSIAKLEGNVRAVEIGILPSEEIIKTIAPENA*
>MP0313_megahit_262625_2603-3583
RNYIFNSSLNGIEESDLIILVGANPRYEATILNARVRKSFLNNKTEIYSFGDIGELTYPYKILDNKTDTIKDIFENKNDLSEKIKNSKKPIIIIGQSALRLKSGKFIFEEFKKFLISINKITKEWNSLNILSNNASTVASYDLNILNSKDGKNVILDKIENNNFDILFLFGQDNLNFKKKNEFIIYVGSHGDKGAEMADVILPGAAYTEQDGYYINLEGKIQKAYKASYPPGDAKEDWEIINELSELLKKKKICNNKEELIDRMMNYLKLDQKINNKDKIITEFFSEKIVIDHFDYYYSNVIARASKTMSECRNEKLKVKSTGTDG*
>MP0313_megahit_263096_1-1587
MGVVMTNDEQWIKTTCPRDCYDGCGIIVHKRNGEIFKVKGNRDHPSTRGPLCAKCAVSYNGVWLDENARLLYPLRRSGNKGGGEFERISWDEALAEIAQRFVDIDHQYGADRIYHTHYTGTCSVIAGKFPKRFFDHIGATEVDPDTICNAAGHAALSYVFGDSVSGFDPRTSKDSECILIWGANPAHCGPHVHEHWLREHDAKVIVIDPVRTETAASADLHLQVRPGADAALAFAMLHVIRRDALVDENYIKDHVQGYEEVLPSIECCTPEWGKAETGIPATLIEQAARLYARGPSLLWLGQGLQRQPRGGNVFRACAMLPALTGNIGKPGAGFYYLNDTIGIGGRSGGAPGYKKSQTNDGPALVSQMDIPALLQDPAAIRSYVVWNCNPLASNPNQASMEKGLAREDLFTVVIDCFMTDTADYADIVLPAASFLEFDDVCSSYFHLTIGAQVQCRKPMGESLPNQEIFRRLARVMRFQESTLYEDDRSIIERTLRASGVRETWQELTEQGWAHVADEPLILWAEGRFA
>MP0313_megahit_263492_1-1311
RPGTLIWAMGGTQHTNGTSVTRSYCVLQLVLGNMGKPGGGTNVFRGHDNVQGATDLGVLSNTLPGYYGLSKGAYKHWSNVWGVDNNWINGRFANEKIQHKVGFTVARWYEGVLMDPKELGQDENVHAAFYWGHSTNSQSQLDRIKTALDKVELLVDIDPFVTTTSILPDRKDGVYILPAATVYEQSGSVTNSNRDIQWRNQVVKPVWESRKDLDIVIDLAERLGFGDKFKKSKNGPWKQLPEDITREWNLGMRTIGMTGQTVERMKRQQDWAHAFDLKTKIAEGGPVDGEQWGLPWPCWTDKHPGTHILYRTSIPVAEGGLGFRARWGVKAPDGNTLLAGKGSAPVDSSINEGYAEMKNWKTDLTGKVFEEAIAKGLAPYGNGRARFNVWTFKDDPVPKHREPLHSPRPDLITEWITYDDVKDHYRVPTLYKSLQKA
>MP0313_megahit_264109_1-1818
GTQHSNGNNNTRAYSILQLALGNMGVAGGGTNIFRGHDNVQGATDLGVLADTLPGYYGLAAGSWAHWARVWEEDMDWLKGRFATLNRNGKTKAMMNEKGIPVSRWIDGVLEAKENLEQPDNTRAMVLWGHAPNSQTRMLEMKEAMEKLDLLVVVDPFPTVSAVLHDRKDGAYLLPATTQFETIGSVTASNRSLQWREKVIEPLFDSKVDHEIMKLFSDKFGFTDRMFRNIAIEGDEPVIEDITREFNRGTWTIGYTGQSPERLKKHMANQHHFDKTTLRAVGGPCDGDIYGLPWPCWGTAEMNHPGTPILYNMSMPVSKGGLTFRARFGVEHNGNNLLADGVYSKDSEIKDGYPEFTMQMLMDLGWDKDLTAEERASIEAVAGPATNWKTDLSGGIQRVAIKHECAPFGNAKARAIVWNFPDPVPLHREPLYTNRRDLVKDYPTYADKTFWRVPTLYESIQKKDFSKDFPIILTSGRLVEYEGGGDETRSNPWLAELQQDMFIEINPRDANNLNIRDGKDVWVSGPEGARIRVKAMVTERVGEGVAFMPFHFGGHLEGKDLRDKYPKGSDPYVLGESTNTVQTYGYDSVTQMQETKCTLCAIEPA*
>MP0313_megahit_264137_2-811
YALFAQSPTAISFYSMGINQSSSGVDKCNAIINAHLASGKLLKPGCGPFSITGQPNAMGGREVGGLANQLAAHLSIENDAHQQLVQRFWQSPTIAKKAGCNAIDMFDEIAKGKIKAIWVMATNPMVSLPNNAAIQNALEQCELVVVSDCIAKSDTLKFADVAFPSTGWGEKNGTVTNSERRISRQRPLVEPFSGAKNDWQIMCLVAQKMGFEGFDFTDSSGIFEEWAQLTDFENNGDRLLNLSALVGLSQQQYDNLKPVMWPVLKNEPYK
>MP0313_megahit_265292_1020-3875
MKRSWIETFSESIGLISKISDRPDWSEEFAMEGPRELYKYPEPSEWDDFMELDSQSWPEKKERHYSIVPTTCFNCESACGLLAYIDKDTNEVRKFEGNPHHPGSRGRNCAKGPATINQINDTERILYPLKRKSERGSGEWVRITWDQALDEISEKIAASLKKSKEKVVYHVGRPGHEGYAERVLKAWGVDGHNSHTNICSAGARTGYALWHKYDRPSPDHTNAEVILLASSHLETGHYFNPHAQRIMEGMMKGAKLIVIDPRLSNTASMADEWMPTYPGSESAVFMSMAKIIIDEEMYDRHYMENWVNWDEYLKNLHPNDPVEFDQFIKRLNEEWAEYTPEYAAKEAQIDAEQIVRVARIVGKAGSKLSTHVWRGASIGNLGGWQVARTLHLLNVLTGSVGTEGGTSPSEWNKFHPKFFDTPPGPDAWNELAWPKEYTLNHYEMSQILPHLIKDGRGSMDVYFTRVFNPVWTFPDGFSWIEMLSDAEKVGCHIALTPTWNETAFFADYVLPMGHASERHDLNSYETQSGVWIAFRQPVLREKARRDGKEVEFTYEVNPGEVWEEDEFWIELSWRIDKDGDLGIRKHFMSPYRKGEKINIDEYYQYIFENTNGLPEAAEKEGLTPLEYMRKFGAYLVDSEVYVKNEDSISDDVMNSATIKKNGQIEKSGQIVGVQVDGKNYNGFPTPSKRQEIYSQTMVDFGYPEHATPGYRIKSHVHLDEMDQSKNECILLPNFRLPTHIHSRSANAKWLTEIAHRNPIWIHTKDAKHLGVDNGDLLKITTEIGWFVDKVWVTEAIKPGVVACSHHIGRWRRQQDEGNRFMTNTVNIQNIGDGKWKMETVQGIKPWKTNDPDTNRIWWRDGGVHQNITHAVNPDPISGAHCWLQKVSISKPESGEKYGDVFVDTNKSFEHFKKWNTWAKDRETHPDGLRRPLWMGRPLTPQKNQFYIKNIE*
>MP0313_megahit_265423_2-2590
GNCRACMVEIEGERVLAPACCRQPTEGMNVQSTSDKALRSQSLVLELLKGEVGPARHSPVSELEYWCESRGLSESRFGGRTQPPADQSHPAIAVNLESCIQCTRCLRACREVQVNDVIGLAYRGARAEIVFDLGDGLGESSCVGCGECVQACPTGALMPSGNVAQESDDTTVDSVCPYCGVGCLLTYHIKDKQIKYVTGRDGPANHGRLCVKGRYGFDYVSHPDRITQPLIRRDGVAKGLTDQFDPTDPLKSFRPVSWDEALDFAAQGFKTILSENGPNALAGLGSAKGSNEEAYLFQKLVRTGFSSNHVDHCTRLCHASSVAALLEGIGSGAVSNQVADVEQAEVIIVIGANPTENHPVAATFMKNAAQKGATLIVMDPRRNQLARHATHYLQFRPDTDVALLNAMIHTIIDEDLVDKQFIADRTTDFDLVRENVKDFSPEHMAEICGIDAEEIRCVARAYGQSRRAMIFWGMGISQHVHGTDNARCLIALSMMTGNIGRPGTGLHPLRGQNNVQGASDAGLIPMMFPDYRRVDDPEASAWFSNYWGVELDTAPGLTVVEITDAALSGQIKGMYIMGENPAMSDPDLNHSRAALAKLEHLVLQDLFLTETAAFADVVLPASAFPEKTGTFSNTDRRVQMGRQALDPPGDARQDLWIIQQIAKRLGLEWHYADVREVFNEMRDAMPSISGLTWERLEIEHSVTYPCEGESDPGQSVVFEESFPTASGRGRFVPAGLRWADERPDQDYPFVLITGRQLEHWHTGAMTRRATVLDAIEPEAVFYIHPDDLNALAMKDGDLVKISSRRGEIIAPCRSDDGLQPKSIFIPFCYQEAAANLLTNAALDPVGKIAEVKYCAVNLAATK*
>MP0313_megahit_265549_764-1846
SDAYPFVVNSGRARDQWHTMTRTGKAAKLLAHMPSANVYINPKDAAELGVESGDLVSLSSAVCKDAPVIYPVKADKDMRKGEVFIPIHWSAQWGSHSKLGALYASAVDPISGQPELKHAAVAIAPAHFATYGKLFVSSVNQSAHNSKLNPFSEDALKHACDYWNTTPLESAEASSPVNNSDAALSVLNVASNKGRRDFTQGLIPLLPQNAVLLQFHHHTYSVCLALVDDTLCFAAFLGDEPEKGERAPATAHTTAQAAPHSKSTWSVPNEWLASLLNTSISTDIQRNLIRGQVDDAFLNGDVVCSCFEVREKTITHAIEEGCSSVAELGEALKCGTNCGSCKPALSQLIDKHLVIEIQSV*
>MP0313_megahit_265811_2-1696
MKKGLSRRNLFKYMGVGGATAVVAGCEKKPEKLIPMLVPPTDYEYTPQTAYQYMTTCRECDAACGMMVTTREHRAQKAEGNPNHPVNQGALCARGQASLQTLYNPNRHAHPLADGKQIPWEEGMQQFSAIIQAASGAIAYLGKPASGSEGDFVDEWLQAAGGGQRFKFNLLTQKSQAEANKIAFDHADVPEYAFEKAGVVFNFSTDFLENWGNPVENARRFTDMHVYKNGRKNKFIHISPQVSLTGAKADRWIVINPGTEGLVALAIASVIQKENGAYKFLKKYLQAYSPEKVAEATGVSAEILSELAIDAMEHGPLLALGGGNVSATDQSVETLVAVNILNAVSGALNKTILFSDQTAPESSTHQDLTQLISDLNAGKIKLLIVDDSNPVYALPPSMGFLQAMKKAFVVSLASQKSETTHAANLVLPALTAYESWGDAFPRNGVRSIQQPVMSTVNMFDARAREDILLSVAQSVNKKAFSGNSSYLDYLQNIWQKIQRKVGDRRNFDSFWISVLENGGIFEKPKFIRASLNRRVASVKLNDPGMAGSDGLTLLPTTSLLLGDGS
>MP0313_megahit_266591_1-1623
MRLTRKTNTPATTGLGISRRQFLKRTGVATGGVAAAGFMGAPMMQRTEAADKTPVLDSPVETKRTICSHCSVGCGVYAEVQEGIWTKQEPAFDHPINRGAHCAKGASLRQHGHSTRRLKYPMKLVAGEWQRMDWDTAVNEIGDKLIELRDAHGPDSVYWLGSAKFSNEQAYLMRKLASMWGTNNTDHQARICHSTTVAGVANTWGYGAMTNSLNDMHNSKSMLFIGSNPSEAHPVAMQHILIAKERNNCDIIVADPRFTRTAAKANKYVRIRPGSDVAYIWGLLWHIFENGWEDSEYINQRVYGMDDVRAEVAQFPPSVVEDITGVPEAEMFDVAKRLADNRPGCVVWCMGGTQHTTGNNNTRAYCILELALGNIGKSGGGANILRGHDNVQGATDLGLGSDSLPGYYGLAEGAWQHWANVWDVDYEWLKGRFDDTEYADGKPMYSNGITVSRWVDGVLEEDENISQRTALKAMFYWGHAVNSQTRGVEMQKAMQKLEMMVIVDPYPTVASVMHDRTDGVYLLPAATQFETTGSVTATNRS
>MP0313_megahit_266725_613-3501
MLLTRKPAVQDTKAAPARRSNGQGAASLAGSLARSLAGALPTMDRRTFLKRSGIGVGAGLAATQLSLVKKSVVGEAQAAEGKGDIVVRRTVCSHCSVGCSVDAVVQNGVWVRQEPVFDSPINLGAHCAKGAALREHGHGEYRLKTPMKLVDGRYQRISWDQALNEIVAKMNTIRQETGPDSFFFVGSSKHSNEQSYLMRKWVSFFGTNNCDHQARICHSTTVAGVANTWGYGAMTNSYNDMQNAKCALYIGSNAAEAHPVSMLHLLHAKETGCKVIVVDPRYTRTAAKSDEYVRIRSGTDIAFLFGVLYHIFKNGWEDKQYIHDRVYGMDKVRDEVLAKWTPDKVEEVCGVPEAQVHKVAEMMAMNRPSTLVWCMGQTQHSIGNAIVRASCIVQLALGNIGKSGGGANIFRGHDNVQGATDVGPNPDSLPGYYGLAAGAWKHFAGVWGVDYDWIKGRFASQAMMEKSGTTVSRWADAVLEKNELIDQDHNVRAVFYWGHAPNSQTRGMDMKRALDKLDLLVVVDPYPSATAAMANMPAADGTPPNPNRAVYLLPAATQFETSGSCTASNRSLQWREKVIEPLFESQPDHVIMQAFADRLGFGKELSKNYKITEYKRAGMTWREPEIESILREINRGNWTIGYTGQSPERLKAHMRNMHLFDVRTLRCKGGKDAETGYDLTGDYFGLPWPCYGTPELKHPGSPNLYDTSKHVMEGGGNFRANFGVERDGVNLLAEDGSFSLGSELTTGYPEFDHVFLKKLGWWDDLTDAEKKAAEGKNWKTDVSGGIQRVAMKHGCHPFGNAKARAIVWNFPDGIPQHREPLYSTRPDMVAKYPTHDDKKVFWRLPTLYKTVQQRNIENKVYEKFPIILTSGRLVEYEGGGEETRSNPWLAELQQENFVEINPKAASDRGIRHNDFVWVKTPTGAQIKVRALVTERVGVDHAFIPFHFSGWWQGKDLLDYYPEG
>MP0313_megahit_266942_1-1200
MKKGLSRRNLFKYMGVGGATAVIAGCEKKPEKLIPMLVPPTDYEYTPQTAYQYMTTCRECDAACGMMITTREHRAQKAEGNPNHPLNQGTLCARGQASLQSLYNPNRHAFPLADGKQIPWEEGIQQFSAIIKAASGAIAYLGKPASGSEGRFVDEWLKAAGGGQRVKFNLLTQNSQTAANKIAFNRADIPEYAFEKAGIILNFSADFLETWGNSVENARRFTDMHVYKNGKKNRFIHISPHVSLTGAKADRWIVINPGTEGLVALAIAAVMREKNGSHKFLKNYLAAYTPEKVTEATGVSVEVMRELANDAMEHGPVLALGGGNVSATDQSVETLVAVNILNSVSGALDKTIRFFNQAIPESSSHQDLTQLISDLEAGKIKLLIIDDSNPVYALPPSMGF
>MP0313_megahit_267529_6249-8555
MSDWKPSACILCEMMCGVEILPSEDNTIAKVKGNKNHPGSKGYVCNKAGRLAHYQNGKDRILEPLRRKADGSFETVSWDTAIAEISEKLLSIKEIYGGDKILYLTGGQGNHISGVYGSGFRAALGSIYRSSPIAQEKTGEIWVNNQMFRSTSAGAVRSDCENAEVAIYLGKNPWHTHGFHQCRKKLQKLSKDDNHKMVVIDPRRSESADIADMHLAVKNGTDAWMLAALIAILVQEDWVDHPWMAKHTVGYDHIKPLFSNIPIAEYCEQCGIEESQLRLLAQWIHQAESVGVWEDLGVQMNINSTLVSYLHRLLLTITGNFGKKGAQFISLPLVNVTNPVFRGLQRAVPKFSGENFSLPDYRTPVTGARVIGSLIPCNVVSEEILTDHPDRTRAVWINGTNVVHSYAGSRNMEQALRSAELTVLVDVAMTETAMQADYVLPAPTQYEKAEMSMLQFEFPHNIAYLRHPVFDAPETVMEESEIYVRLCEAMGVMPDDVIRAFDLALQSNEQDFLELLEKTLDQQPQLAKIMPLILYRTLGKTLPKGMAAAAGYLPFCLNLALSYPDAVKGAGHQGEGMELGWNLFKALSNSPDGTVITDEPWEASFGRLGDAEQKIHLKVPDLFPEIEALDQGFEPLTNSQFPFVLSSGERRDYTANGVYRDPTWRKKDFDCALRMSPADAEEMGLESGQLVRITTRQGEAETVLEVNDRMRNGHISIPNGGGLINNLNTDQPLEMIGPSTNDLTPVDHRDEIAGTPWHKYVPARVELA*
>MP0313_megahit_268235_505-3180
MKHHDTPTDSIATTCPYCGVGCGVLATSGYVGGDRLHPANGGRLCVKGSALHETLEDPNRLLEPKVGGREVTWAEAIDRIAGAISESVREHGPESVAFYLSGQLLTEDYYVANKLAKGFIGTPHVDTNSRLCMSSAVAAHKRAFGEDCVPGCYEDLELADLLVLAGSNAAWAHPVLYQRMSAAGRQGRRVVVIDPRKTATTDLADLHLQLRPGTDTLLFNGLLVWLQDHEALADDYIAKHCNGFEETLAIARSCAPSVQAVASGCDLAAEDVRCFYEWFADTGRTVTAFSQGINQSVAGTDKANAIINCHLATGRVGLPGASPFSLTGQPNAMGGREVGGLANTLAAHMDYDTPGAMLRVSDFWHSEQMAKGPGHKAVELFEAVHRGEIRVLWVMGTNPAVSLPDTDRIHQALSRCQTLIVSDCVAQTDTTQFADILLPAAGWGEKDGTVTNSERRISRQRRFLTLPEKVRPDWQIMRDVAWALGHAQAFDYRSPADIFREHAALSGYGNGGERVFNISALSQLSDKEYDELAPVQWPVTDGNPGAWMQTRRLFSHGRFPTPDGRARLVPVSSLPPGQQPSPRYPLVVNTGRIRDQWHTMTRTALAPRLLAHRSEPFIELHPADIANFGLTEGALALLRGQGGAGYVGRVRASTGQRTGEVFVPIHWNGRFASAALASSLIRPVVDPISGQPEVKHGVATIRPLVTCWQARLMLNDASDVSLDTTALVYWSRQRLPHSHSWWFAGGHDMNWGDWGQGCFSREPEMVMEDRARQRYRAAWLSGDRLDAVLLVEPCAQTMPDLDWLDSCFGSGELGPEQRRSLLAAGTVEGEAAGPIICSCFGVGEHQIAQAIEQGMASPEALGEHLKCGTNCGSCLPEIQDLLACTGAREPA*
>MP0313_megahit_268588_553-3093
PHHPGSRGRNCAKGPATINQINDTERILYPLKRKGERGSGQWDRITWDQVLDEISEKIAASIRKRKDGVVYHVGRPGHEGYAERVLKAWGVDGHNSHTNICSAGARTGYALWQKYDRPSPDHTNAEVILLASSHLETGHYFNPHAQRIMEGMMKGAKLIVVDPRLSNTASMADEWMPTYPGSETAVFLAIAKIILDDGLYDRYYIENWVNWDEYLKNLHPEDPVEFDQFIKRLSEEWAEYTPEFAAQEAQIDPEQIVRVAQLVGKAGSKLSSHVWRGASIGNLGGWQVARTLHLLNVLTGSVGTVGGTSPSAWNKFHPTFFDSPPGPDAWNELNWPKEYTLSHYEMSEILPHLLKDNRGSLDVYFTRVFNPVWTYPDGFTWIEMLSDEEKVGCHVALTPTWNETAFFADYVLPMGHASERHDINSYETQAGVWIAFRQPVLREKARRDGQEVEFTYEVNPGEVWEEDEFWIELSWRIDKDGDLGIRKHFISPYRHGEKINIDEYYQYIFENTNGLPAAAGKEGLTPLEYMRKYGAFLVDDEVYRNNEKELNNSNGIVKPNGQIEKDGKVVGVKVGGKHYSGFPTPSKRQEIYSQTMVDFGYPEHATPGYRIKSHVHLDEMDHSKNEFVLLPNFRLPTHIHSRSANAKWLTEIAHRNPIWIHTKDAERLGVNNEDLLKITTAIGWFVDKVWVTEAIKPGVVACSHHIGRWRRQNDEGNRFMTNTVNIKNLGDGKWKMETVSGVEPWKTDDPDTNRVWWRDGGVHQNITHPTNPDPISGAHCWLQKVSISKPEPEEKYGDIFVDTNKSFEHFKKWNEWAKIRETHPNGLRRPLWMSRPLHPQIKNYYL*
>MP0313_megahit_269218_1-1149
FNMLTGNLDKRGGMMFTQPAADVLPVSGRGSMGGFTSRVRGLPAFAGEYPVACLAEEILTPGEGQIKAMVIGAGNPVVTTPNAEQLDKAFSQLDFMVAVDFYVTETSRHADVILPPVTALERNHYDIVFHNFAVRNFAKYSEAVVDIDEDQLSDWQIYLSLAERLDALNGKSTAHYAALWDKQPKGVVDDLLQAGLYGRAASKKEGADANLSETPTAIPEGGLSIDTLKAYPHGIDLGPLQPSLPDDLFHEDKKIHLDFDYFMADLDRVNAHFFGKANHDTPQNQPVVLIGRRHIKTNNSWLHNSPRMVKGNNRCTLQLHPDDGAKYGITDGDEVSVKSRVGRLTIEAEITDAIMPGVVSIPHGWGHNKKGIKLSVASQHPGV
>MP0313_megahit_270194_3-1532
MGGQKGGMTNEVSSFPEICKKSIQAQLSDIQQAIPESFFQDNTIADFKQITPRKLERLGRLNTPLYKKRESNQYIPISWNKALKKIFATLQQTDPERTFFYSSGRSSNEAAFLLQLFVRVYGTNNINNCSYYCHQASGVGLSATIGSGTATVVLEDLRQSDMIWVIGANPSSNHPRLLTELLRCRRRGGKVIIVNPIKEPGLVRFNVPSDWRSMLLGDNEIATDFVQPNIGGDIALFKGIAKILIESGNIDMAFIEDHTSGYQGYAQDIMETSWTDITTSSAIDRAQFNHLADLYLSAENVIFSWAMGITHHDHGVDNVESIVNLALIRGMVGKENAGLLPLRGHSNVQGVGSMGVTPALKDTVLKKLEKQMGFLVPQANGLDTMGCIKSAYNGEMDFAFLMGGNLYAATPDAQYSEQALSNVPFKVFLTTTLNQSHFFGVGEETIILPVAARDEEKQPTTQESMFNFVRMSDGGIVRLNNVRSEIDIIADIAAGTLGNDKIDFLTFKKH
>MP0313_megahit_270440_229-513
ALEPEAVASLSPGELNRLGVVPGEKLTITTRRGTITLTARVDDKIPDGMVFVPFAYAEAAANLLTNPALDPYGKIPEFKYAACRLERAAVSQPH*
>MP0313_megahit_272099_1584-2708
METISFELNGQNLDALAGETILQAADRAGVAEIPRLCYKEGYRADGNCRSCMVEIEGERVLAPSCCRFPKQGMKVISNSERAIHSQKMVLELLLADMPESGKSPYTPNSELDEWVEKLGVDKPRFTRRTQPVFDNSHPAMSVNMDACIQCTRCVRACREVQVNDVIGMAFRGSHAEIVFDFGDPMGDSTCVACGECVQACPTGALMPANGVGLVEADKKVDSVCPYCGVGCLLTYHVKKGKLLRVDGREGPANHERMCVKGRYGFDYVHHPDRLEKPLIRLKDAPKTTELLQPKDWQKVFREASWEEALDFAAGGFKNIRDESGPDALAAFGCAKGSNEEAYLLQKLVRTGFGTNNIDHCTRLCHASSVNALLEG
>MP0313_megahit_272539_1-981
PPAQPLSDDYPLRLNTGRVRDQWHTMTRTARSPRLMNHRAEPFIELHPDDAAQAGLTDQSLATLTAAAGEYRGRVRVSNAQRRGEVFVPMHWTDCFTKQGRSGALIKGYTDPLSGQPEAKQGAVAVSKLPITWQATLLLANELDTQPSPWCRSDYWARIPMASCTRWQLADSQPVKDWLAQVEAWCGMPVSLWCDDPATGRLRAAGVVNGRLRWWLMVGPPDELPGLAWLEARFNDATLETQHRRRLLAGCDDGAVDTGPVVCSCHQVGQASIVKAIHAGDTSVEALGARLACGTQCGSCLPELKAILEEERPHARAKQTANTEVA*
>MP0313_megahit_273119_3-533
VEDGSLVSLSSAVCKDAPVIYPVKADTDMRKGEVFIPIHWSAQWGSHSKLGALYASAVDPISGQPELKHAAVAIAPAHFVTYGKLFVSSVNQSTLNSEFSPSYEDVLKHACDYWNTTPLESTEATSPVNNSDAALSVLNVASNKGRRDFTQALIPLLPQNAVLLQFHHHTYSVCLAL
>MP0313_megahit_273201_2646-5399
MSKGKTSFYINNQAVEADANETIWQVAKRLGIEIPHLCHSPEPSYRPDGNCRSCMVEVEGERVLAASCIRKPTSDMKVFTSSKRAKESRKLVFELLLADQPKREISHDKNSNFWNWIDKIELKDNRFPAKIACAPDVSHPSMAVNLDACIQCNLCVRACREVQVNDVIGMAYRGEKSKIVFDFDDPMGDSSCVACGECVQACPTGALMPSSIVDEKGIGHTTIEKKVESVCPYCGVGCQLEYNINGNTISYVDGIDGPANKNRLCVKGRFGFDYVNHPERLTKPLIRIQGKQKDLHPNIDFSNLHEYFREASWEEALDFAAKGLLQLRKPDNNKSSLAGFGSAKCSNEEAYLFQKLIRTGLKTNNVDHCTRLCHASSVVALLETIGSGAVTAPFYEVEHSEVIIVIGANPTENHPVAATFFKNAVKKGSRLIVMDPRGLALRKQATHMLQFKSGSDVALLNSIMHVIVEEKLYNTEYIKDHTLGFEELKEHLKSFQPEKMEKISGINPSIIKEVARIFATTKKGIIFWGMGISQHVHGTDNARCLISLALMTGNVGRQGTGLHPLRGQNNVQGASDAGLIPMMYPDYQLVEKDNNKEFYEKFWDTELDPNNGLTVVEIMDAIHNNEVKGMYILGENPAMSDPDLNHARSALQKLQHLVVQDIFLTETSTYADVILPASAWPEKNGTVTNTNRQVQMGRKAIDAPGEAREDWWITNEIGKRLGLEWNYKHPKDIFNEMSKAMPSLKNITWDRLDKEGSVTYPCNSPDSKGEEIVFGDSFPTPDGRGKFVSANVTSPDEMPNQSFPMILTTGRQLEHWHTGAMTRKASNLNAIEPEASASLSPKDILKNNITPGDMIKVSTRRGEIKIKVQEDRAIPEGVIFIPFCYNEAAANLLTNPALDPFAKIPEFKYCAAKIQTL*
>MP0313_megahit_274264_2466-5258
MKLSRVIQSEGQNLNSAFTDSLQPSVSRRGFITAAGMGIGLAAMGPSLVREAKAAGAAKNPRNLTQIKTICGNCAVGCGFIAEVENDTWVSIEPWFEHPINQGSLCSKGAAAREHVISEKRLKYPMKLEGGKWKRLSWDTAMGEISSKLQDIRKKHGPDSLMILGSAHHNNETAYALRKFAAFWGSNNIDHQARICHSTTVAGLANVWGYGAMTNSMNDIRNSKSVFIIGENVCTSHPIAMQHILTAKEENKAQIIVADPRFTQTSAFANKNVQFRSGTDVALIYGLVNVILKNGWEDKSMIQDRTYGFSNLKEELKRYDLETVSDITGVPVADIEHTARLLAENRPGTIIWAMGGTQHTNGTSNTRSYTVLQLVLGNMGRPGGGCNVFRGHDNVQGATDLGVLSNTLPGYYGLGVNSAYKHWSNVWGVKHDWMKSRFKDEKIMGKKGFTVARWYEGVLMDKKELGQDVNVHAAFYWGHSCNSQSQMDRVKTALDKVDLLVDIDPFVTTTSILPDRKDGVYILPAATVYEQSGSVTNSNRDIQWRNQVVKPVWESRKDLDIIIDLAERLGFGNEFKKNRNGPWKQLPEDITREWNLGMRTIGMTGQTVERMKRQQEWGHAFDLKTKIAEGGPCDGEQWGLPWPCWTEKHPGSHILYRTSIPVAEGGLGFRARWGTKAPDGRTLLAGKGSAPVASSINEGYAEMKNWKTDLTGKVFEDAIAKGLAPYGNGRARFNVWTFKDDPVPKHREPIHSPRPDLITDWVTYDDVKDHYRVPTLYKSLQKADWVKKFPLILSSGRQVEFEGGGNSERNCWWLVELQPEMYAEIHPRLANDNRIRHGDFIWVESPEDTDSEPSRIKVKAKVTRRVSPDMVYLPFHWGGVFNGKDLSDKYPEGYIPYGMGESANTVMNYGYDRITQMQETKTGLCRIMKA*
>MP0313_megahit_274614_4732-6957
MADDITISIDGVEIITQPGKMILEAAIEAGVYIPYLCYHPGMKPFAACRMCVVGVEGGRGYPAACVQPVADGMKIRNEVPDVLELRRSVMEMLIAEHPDGCLTCHRVEICGPNDVCLRHVSVNDRCVTCPKNERCELKDTVRYLGMNLESPLDYKYRQIPLEVADPFYDRDYNLCIVCGRCVRACEELRGDDAICFTERSGSALVGTSFGTSLLESGCEFCGACIDVCPVGALVERDHKWEKAARVERTICPHCPVGCQLNLEINSAGRFIRAVPDLNSPANRGQACFKGKFGLEYVNSSDRLRKPLIRRNGVLEEATWEDALDLVSTRFSEYTGDTFALLTSPQSTNEEHYLGQKFARVVMNTNNVDQTSNVQPELVEALENALGYAAATNPIWDLENSGCILVFNSNVTEEHNVVGVPIKRAAKRDTKLVVIDSREVELTRYADVWLRPAPGTELLLLGGVLRSLIDQGLENPEWLEENCESPSTVHYALHNLDMDQIVQITQVSLDDIAEAARLYGQAESASVVYALDNVSVDLRQDCVRALIDLVLVTGNLGKPGSGIYPMRQGANEQGAWDVGCVPGRLPGYQPVGDENARQMFEEAWGITLPSNPGLGLAAAIRGAAEGRIKAMMVIGDSANFSNGKLGDGLSALRELNFLVVHDTFLSPVAEIADVVLPRVTFAEKEGTFTNLERRVQRLTASIQVKNNDSRPESWVICELARRMGASGFDHHSPSQVMDEIARL
>MP0313_megahit_275352_1010-3526
MKVSRRAFIKQTAAAATASVAGVTLPAGAANLVTDKELTQLKWSKAPCRFCGTGCGVEVAVKDNRVVATQGDPKAEVNRGLNCVKGYFLSKIMYGKDRLTQPLLRMKNGKYDKNGEFTPVTWDRAFDEMAMQFKRVIKEKGPTAVGMFGSGQWTVFEGYAAVKLMKAGFRSNNLDPNARHCMASAVAGFMRTFGMDEPMGCYDDFEVADAFVLWGSNMAEMHPILWSRVTDRRLSAPKTKVAVLSTFTHRSFDLADIPIVFTPQADLAMLNYIANYIITNKKVNTDFVNKHTVFKQGVTDIGYGLRPDNPVQKAAKNADKVGDSKPISFDEFAKFVSTYDLDYTTKLANPDKSKEKEFKQQLQKLAELYADPRIKVVSFWTMGFNQHTRGTWANNMIYNLHLLTGKIATPGNSPFSLTGQPSACGTAREVGTFSHRLPADMVVTNPKHREEAEHIWKLPAGTIPEKPGYHAVLQNRMLKDGKLNAYWVQVNNNMQAGANINEEGYPGYRNPANFIVVSDVYPTVTALAADLILPSAMWVEKEGAYGNAERRTQFWHQLVDAPGEARSDLWQLVEFSKRFKVEEVWPEDLIAKKPELRGKTLYDVLYRNGNVDRFPLKDVDPEYNNAEAKAFGFYLQKGLFEEYASFGRGHGHDLAPFDDYHQARGLRWPVVNGKETRWRYKEGSDPYVKAGTGYQFYGNPDGKAVIFALPYEAPPEVPDKEYPFWLSTGRVLEHWHSGSMTRRVPELYRAFPNAVCFMHPEDANALGLRRGVEVEVISRRGKMRTRIETRGRNQPPKGLVFVPWFDASQLINKVTLDATCPISLQTDFKKCAVKIVKV*
>MP0313_megahit_276267_1-1134
MKHQKIEFYRHPAGGWGALKSVAHQLLSQGIAAKGAKTMLSANQPDGFDCPGCAWPDRDHASTFEFCENGVKAVAAEATSRRTTPEFFAQHTVRELAEWSDYALEDQGRLTHPMVYDAGSDKYVPIDWDAAFALIAQHLRALPDPNQAIFYTSGRTSNEAAFLYQLFVRAYGTNNFPDCSNMCHEPSGTGMRASIGVGKGTVTLDDFTKTDAIFIFGQNPGTNHPRMLGELREASKRGASIVSFNPLRERGLERFADPQSKIEMLTLGSTRISTEYHQVRIGGDLATVKGIIKHVIERDDAARSRGEPAIIDHAFIAQHTGGYDAFAADVRAESWATIEAESGLPEHEIRQAGDTYIKAGSVIACWGMGITQHKHSVA
>MP0313_megahit_277144_1298-3340
MPKITIDNREIEFENGMTVMQACELANVEIPRFCYHDKLSIAGNCRMCLVEMEKSPKPIASCAMPAGEGMVIKTNTDLVKSARRGVMEFLLINHPLDCPICDQGGECDLQDQALHYGFDKSRYEENKRAVNNKHMGPLVGTIMTRCIHCTRCVRFSTEVAGVDDLGMLGRGENAEITTYLEKTIKSELSGNVIDLCPVGALTSKPYEFKARPWELKKTETIDVFDAMGSSIRIDSLGKTVLRVLPRLNEEINEEWINDKSRFAIDGLTKQRLDKPFMRKNSKFQIVDWNTALSIIVTEINNRNKNKTLALSGKLTDIETLYSAKSFLNSIGSSSYDCRYDNAQFIENQRDSYIFNSSIQKIDDADAILIIGSNPRWEATVLNARIRKAYIHNNCKIGLIGKAIDLTYTYKHLSNNIDYLNDILNDQSDFCTVLKKAKKPLIIIGTSAINFSDGKDILKVCAEIAKKYQITNHNFNGLNILQQDISRVGALDIGFYNNFFDLDYKNSLKQHIQNYKPVVFLLGLDEIDLSILQDSFVVYLGHHGDATANIADIILPIPAFPEKTSTFVNMEGRVMQTTKSYNPIGESKEEWKIFRALSDQFENKLNFNNLNELRQEIITKFIFLKEINSLPSVLLSKFGLPVKIKNRELEYNIKNFYMTDSISRSSVTMAKCSKEILDKVA*
>MP0313_megahit_277660_1380-3677
MRNGTHYRTCHLCEAMCGVAIEVQNGKVAAIKGDENDPLSRGHICPKAVALQDLHEDPERLRRPVRKTATGWEEMSWDEAFDLVARRLHEVRKAHGRNSIGVYLGNPNVHNHGATMTITPLLRAIGTQNRFSATSNDQLPHMLASLEMFGHQVLFPIPDIDRTDLFICIGGNPMASNGSLMTVPDFRGRVKELRKRGGKLVVIDPRRTETARIADDFHFIRPGTDALLLMAMVHTLFAENLVSTGAATGLVKDQDLLQLAALSFTPEAVAGHTGISADTIRGLARQLATTPRAALHTRMGTSTQAFGGTTTWLAYCLNILTGKLDAPGGVMFTQPAVDLVALGALVGQAGHFGNRYSRVRKLPEFGGEYPSSTMADEILTPGEGQIRAFVTVAGNPVLSNPNGQRLDEALAGLDFMVSVDYYLNETTRHADLILPPTAALERSHYDLIFSMMAVRNQAKYSEALFEPAQGSRHDWQINLELAHRLERQRKGGKLPLQAELGWQAFKKLGPDPILDVLLRTGPYGANPSRVGGVIKPVLDKVLGILPERHPLKGLARLSPLNPQWQHMPKGLSLSALKKSPSGVDLGPLQPTLPQRLFTRDGKINLAPRRYLADVERLQALLDQPEASTSLQLIGRRHVRSNNSWMHNSQRLVKGKSRCTVIMHPEDAQNRKLEDGAQVQVQKDGRAVVLPLEVSEDIMPGVVSIPHGWGHSRPGTGQSVASAHAGASINDILDDTETDPVSGTSVLNGQAVEVKVWQTGAQSKQA*
>MP0313_megahit_278507_116-2863
MTTIPIHPVTDAVRTTCPYCGVGCGVLATPQADGSVSIQGDPTHPANAGRLCVKGSALGETVSLDGRLLYPAMRERSRDVDAPEFTKPAPLQRVSWDTALDAVAQGFRRIAEEHGPDSVALYVSGQLLTEDYYVANKLMKGFIGTANIDTNSRLCMSSAVAGHKRAFGEDLVPVCYDDLETANLIVLVGSNTAWCHPILFQRIMRAKEARPEMKVAVVDPRHTATCELADLHLPIKPGTDVSLFNGLLSFLSRRGVVDRNFVTLHTNGPDAALEAAGTESDDVEAVAKACKLKLDDLLTFYSWFADTERTITAFSMGVNQSTAGTDKVNSIINCHLLTGRIGRAGMGPFSITGQPNAMGGREVGGLANMLAAHMELNEPSHRDLVQTFWASPRMADKMGLKAVDLFKAIEDGRVKAVWIIGTNPVVSLPDADQARRALAKCRLVVVSDIVEATDTTVLADILLPALGWGEKDGTVTNSERRISRQRAFLPAPGEARADWDIIADVARRMGYDGFDFKSPRDVFDEHARLSAYANDASGVRRAFHLGGLAGLDAGAYDGMSPVQWPIVTSGNGEARLFSDGRFAHADGRARFVPTPARAPAHAADGEYPLILNTGRVRDQWHTMTRTGRAPKLADHVPEPFVDLHPHDALLAGVREGGLARVSSRWGSVVARVRMTGGIARGSVFVPIHWNGQFASDARVGAVVNPVVDPVSGEPEFKHTPVMVEPFDVAWHGFVLSRRALDTDDATWWTRIQGKQFLRYELAGRQHLGSVHDWARTLLGVTDPHADWLEYEDATAHVYRAVHVVDDRIEACVFLSPRPDLPSRNWLAGLFAQERLEDLDRAGVLLGQPIEAGVDVGPTVCSCFGVGRNTICDAIRTKGLQSTGEITACLKAGGNCGSCVPELKRLLVEARVQQAA*
>MP0313_megahit_279576_2955-5459
MNLTRREFAKANALAMAASAAGLSIPAAASNLITNAELTELKWSKAPCRFCGTGCSVMVATRDNQIVATHGDTQSEVNRGLNCVKGYFLSKILYGRDRLTKPLLRKRDGKFHKEGDFQEVSWDEALDVMAEKFTSAIKEHGPESVGMFGSGQWTIWEGYAASKLFKAGFRSNNIDPNARHCMASAVAGFMRTFGSDEPMGVYDDIESADAFVLWGANMAEMHPILWTRVTDRRLSHPGTEVAVLSTYEHRCFDLADLPMVMEPHADVAILNYIANYIIQSNAVNRDFVSKHTRFVRGADDIGYGLRPEDPREQNAKNANNANDWEDMSFEDFARHVREYDVKKAAEISGVSEERLERLAKLYADPDKRVTTFWTMGVNQHTRGVWVNNLIYNIHLLTGKIATPGNSPFSLTGQPSACGTAREVGTFAHRLPADMVVANPEHRAKAEKIWKLPEGTIPAKPGYHAVLQSRMLKDSKLKVYWTQVTNNIQAGPNTMQETLPGWRNPDTFIIVSDIYPTVSAQAADLILPAAGWVEKEGAFGNAERRTQLWRQLVNAPGDARSDLWQTVALSQRIKVADVWPEDLIAKAPETRDKTLFDVLFRNGNVDRYPLDDLHPDYENQESKDFGFYIQKGIFEEYRQFGAGKGKDLADFETYHATRGLRWPVVDGKETLWRYREGSDPYVAEGSGFQFYGNPDNRARIFAVPHEPPAESPDDEYPFWLCTGRVLEHWHTGSMTRRVSELHKAVPDALLYMNADDARDRGWRRGSEVKVISRRGEVRVRVETRGRVRMPKGMVYVPFFDAGKLINKVTLDATDPISKQTDFKKCAVRLELVNLA*
>MP0313_megahit_280073_3-1157
MLRKKTNGVAKGPRAGSLLSSLAAKTMDRRSFLAASGVTVGGLAALSLTSGRVQAATPSNEGGEIVLKKSVCTHCSVGCTVVAEVQNGTWVGQEPGWDSPFNLGSHCAKGASVREHAHGERRLKYPMKMVNGQWQKISWDEAINEIGDKMLQIRDESGPDSVYWLGSAKFNNEQAYLYRKFAAYWGTNNVDHQARICHSTTVAGVANTWGYGAMTNSYNDIHNSKAIFIIGGNPAEAHPVSLLHVLKAKEENNAPLIVCDPRFTRTAAHADEYVRFRPGTDVALVWGLLWHIFENGWEDQEFIRTRVYGMEQIREEVKHWNPEEVERVTGTPGAQLERVARTLVNNRPGTVIWCMGGTQHSNGNNNTRAYSILQLALGNMGVAGG
>MP0313_megahit_281985_1-765
FDHPINRGAHCAKGASLRQHGHSTRRLKYPMKLVAGEWQRLSWDDAVNEIGDKLLELRDAHGPDSVYWLGSAKFSNEQAYLMRKLASMWGTNNTDHQARICHSTTVAGVANTWGYGAMTNSLNDMHNSRSMLFIGSNPSEAHPVAMQHILIAKERNNCDIIVADPRFTRTAAKANKYVRIRPGSDVAYIWGLLWHIFENGWEDREYINQRVYGMDEVRAEVAQFPPSVVEDITGVSEADMFEVAKRLSDNRPGCV
>MP0313_megahit_282292_238-3015
MKLNRVTQSDGKYFNPAMMNSLNPRLSRRGFVTAAGMGVGLVAMGPSLVREAKAAESGVKNPRKLKQIKTICGNCAVGCGFIAEVENDTWVSIEPWFEHPINLGSLCSKGAAAREHVISEKRLKSPMKLEGGKWKRISWDTAMSEITAKLKEIRKKHGPDSLMILGSAHHNNETAYALRKFAAFWGSNNIDHQARICHSTTVAGLANVWGYGAMTNSMNDIRNSKSVLIIGENVCTSHPIAMQHILVAKEENRAQIIVVDPRFSQTAAFANKYVRHRSGTDVAFIYGLVNIILKNGWEDKKMIRDRTYGFSNLQEELKRYDPETVADITGVSIADLEHTARLLAENRPGTVIWAMGGTQHTNGTSITRSYCVLQLVLGNMGKAGGGTNVFRGHDNVQGATDLGVLSNTLPGYYGLSKGAYKHWSNVWDVDNKWINDRFANEKIQHKVGFTVARWYEGVLMDPKELGQDENVHAAFYWGHSTNSQSQMDRIKTALDKVELLVDIDPFVTTTSILPDRKDGVYILPAATVYEQAGSVTNSNRDIQWRNQVVEPVWESRKDLDIVIDLAERLGFGDKFKKSKNGAWKQLPEDITREWNLGMRTIGMTGQTVERMKRQQDWAHAFDLKTKIAEGGPVHGEQWGLPWPCWTDKHPGTHILYRTSIPVAQGGLGFRARWGVKAPDGNTLLAGSGSAPVDSSINEGYAEMKNWKTDLTGKVFEEAIAKGLAPYGNGRARFNVWTFKDDPVPKHREPLHTPRPDLITEWVTYDDVKDHYRVPTLYKSLQKADWVEKYPLILSTGRQVEFEGGGNSERNCWWLVELQPEMYVEIHPKLANDNRIRHGDWVWIESPEDTDSSPSKIKVKAKVTRRVSPDMVYLPFHWGGVMSGVDLSDKYPDGYLPYGMGESANTVTNYGYDRITQMQETKTGLCR
>MP0313_megahit_282360_22773-25607
MNQETFTLTLDGAAVTAYPGDTLWQVAKRAGETIPHLCFKDAEGYRADGNCRACMVEVQGERALVASCLREAKPGMVVHSATSERSRVAREGVLEMLAVDQPPREQSPDASSHFWAMADQLAIDVGEVSERLPKRSERTTPTVHHVAERESAVVKDRSHSAMAVNLDACIECNLCVRACREVQVNDVIGLAHRGSASKIVFDFDDPMGDSTCVACGECVQACPTGALMPATLVDEHGVGDSVATDKQVDSVCPYCGVGCQLTYHLKNDEIVYVEGRNGPSNHNRLCVKGRFGFDYPRHPSRLTTPLIRREGVAKGLDPDFDPAQPLTHFREASWEEALEFAATGLITLKAEQGPQALAGFGSAKCSNEEAWLFQKLIRTGFGTNNVDHCTRLCHASSVAALMECLGSGAVTASFMQAANADVVILTGCNPAVNHPVAATFFKQVAKRGTQFIIIDPRGQALDAYAHLSVRFKPGADVALFNALLNVIVTEGLYDETYIAEHTEGFDALKAHVVDMTPEAMSAQCGVEAETIREVARLYANAERAMIFWGMGISQHTHGTDNARCLISLALACGHTGRPGTGLHPLRGQNNVQGASDAGMIPMVMPDYQPVGDDQLRSAFEELWNTPLDNQPGLTVVEIMDAIHAGTIRGMYILGENPAMSDPDLTHAREALGKLEHLVVQDLFVTETAQFADVILPASAWPEKDGSVTNTNRQVQLGRAAMPLPGDARPDWWIIQQLANRFGLGWHYQHPSEVFAEMKQGMASLDHISWERLEREQSVTYPCPSDDAPGQDVVFGDAFPREGGKAKFAATRPIPPDEPVDDDYPTVLTTGRQLEHWHTGSMTRRAKVLDELEPEAVASLSINEMQRLKLAPGDRLTITTRRGRITLAARVDPGMPDGMVFIPFAYAEAAANLLTNPALDPDGKIPEFKYAACRLAAVEKEEVTS*
>MP0313_megahit_284458_7114-9174
MIEITIDNEKIKVESGTTILQACQKLGIEIPIFCYHEKLSIAGNCRMCLVEVEGNPKPVASCSAPCSEGMKIKTTTTMVKKARNGVMEFLLINHPLDCPICDQGGECDLQDIAMGYGKDKSRFAYNKRAVKEKNFGPLIKTVMTRCIHCTRCIRFATEIAGTPELGATGMGEDMEVTSYLDKTLSSELSGNMIDICPVGALTSKPFSLTIRPWELNKTESIDTSDAVCSNIRLDTRDNQVMRVLPIVNEEINEEWISDKTRFSYDGLKFNRIDKPYIKKKNELEECTWDEALDFIKKRFKKIQGKKMAAILGNQVDCESIILLKDLFTMFGSDNFLCSQNNAIYQSIPRVAYTFNSSIAGIEDSDFCLLIGTNPRKEAAILNARIRKRYLQGNYEIFSIGPKFDLNYPCKFLENNPLILIDTINKRNLLSKKLAKAKKPMLIIGDNIFTRKDSKSILFFIYNLCKKFSIVQKKNNKIIWNGLNFLHYAASRVGALDLKFYSKNYNFNLDKLYSLSNKNKLDLIYLLGVDQIDVKKLTNSFIIYQGHHGDFGAQYSDVVLPGSAYSEKNATYVNTEGKVQTTFKACNPPGLAKEDWKIIVSIGKKLKKKFDYYDIYDVRKRLIKENNKVFSSQKENIENEFVKFGKKGKLLNEKFNLPIDDFYLTDPITKSSKVMNKCSKELKGNNI*
>MP0313_megahit_285934_2-1003
MNMPTRQPDMMSEQLRQTTCPYCGVGCGVDISCNVSPRAITLDTVKGTPEHPANYGRLCVKGTNLLETNDVNGRLLHPTMAGQSVDWDTVTDVIADKITSTIAQYGADAVAFYVSGQLLTEDYYIANKLMKGFIGSANIDTNSRLCMSSAVAAYKRAFGEDVVPCDYTDLECTDLLVITGSNTAWAHPVLFQRIQRAKLKNPNMKVIVVDPRKTETCTIADLHLPIKPGSDVALFNGLLSYANAQGRINKSIVESYAEGLDETLKSANALTLDDVAEVCDLDINSIKAFFDAFCEASSVVTFYSMGVNQSSAGVDKAQAIINCHLAMDLIAKDG
>MP0313_megahit_286485_1-816
PIDASKLNIKANDLITANAKTGQVTAHAKVTDAVRKGECFMPIHWNKQFASSATVSGLYQSVVDPISGQAECKHGAVNLVKAQFAQYMQIFSKTELKITSDFWLKVNASKCINYQLALNEPQNDLLYYCQTLTGLQGQWSAMGSAKAMHIQCIQNEQLVFVAVISSAQKDISLEWINHLFAEPLITFSQLQSLLYATPDEEFTQGAQVCSCFKVREQPIINAIKSGENTVEQLGSKLKCGTNCGSCKTQLSQLIKQHTTQHANSVDVAVEM*
>MP0313_megahit_287956_3-848
GTSDMGLIPMFFPDYKSVTDPENKKWFENFWGTSLNPKTGLTVVEIVDAVHSGGVRGMYVQGENPAMSDPNLNHARGALSMLEHLVVQDIFLTETAGFADVIFPASAFPEKSGTFTNSNRQVQLGRQAIDPPGNARQDWWIIQEVARRLGVDWSYDGPEEIFSEIRKATPSMAGITWKRLQKEHSVTYPCNKEGDPGEAIVFRKGFPTANKKARFVPAKYTHADEMPDEEFPFVFITSRQLEHWHTGSMTRRATVLNAIEPYPVVHVHPDDLQKLGVEPGEA
>MP0313_megahit_289820_2-616
KDDKIAWIDGADGPANHNRLCVKGRFGYDYISNPERLTEPLIRKTNVSKDPTKIFDPKNPLKYFRKASWKEALDFAGSGLKKIRDTHGSEFLAGFGSAKGSNEEAYLFQKLVRTGFGTNNVDHCTRLCHASSVAALLETIGSGAVSNPFYDCENSDVIIIIGANPTENHPVAATFFKNAAKSGSKLIVIDPRKSSLNKYAFKNLN
>MP0313_megahit_290392_3-1487
MSITLSINANQIEAPEGSSVLDVVNISGTYISQLCKDPDMKAIGACRTCLVQIEGVRGYPASCSTPASDGMKIWTDTPELDSIRRGVVELTLSMVGENVQDGPSDFQELSVAANHYNIDKSRWQPRERETVDDSNPVFNIAMDSCILCGRCAQACQDGHQFIGAIDFLGAGQSSRIGTFMDKPLLESVCTTCGSCLASCPTGAIDVKFAPAQEIRTVTTTCPYCGVGCGIKAKVDAKDQIIEIEDDPDNLSSVGMLCVKGRFGFSFVNHEDRIKSPLIRKDGELTPVSWEEAMEYVADNLIKYRGDAFGTLASAKATNEDGYIQQKFARLIMQSNHIDHCTRLCHAPSVEAMLTALGSGATSNSYVDYEEAGCLVVVGSDATSNHPVAASRMRRAVVERGAKLIVINPRRIDMCDYADIWLRPRPGTDVALLNAMAKVILDEGLADTSFVDDRTEGFDEWREVVEKYTLEYAEGITGVRANDIANAARMYAHPPF
>MP0313_megahit_290721_3-1511
SSLLRIKQTWSGEQIGAIASPTASLEEFFLLQKLLRALGSSNVDHRLRQQDFRDDLAAPIYPGIDTSISKLQKLGSVLIVGSNIRKELPLISLRLRRLVQEGGEIAVLNPMSFNHNFVTTQEVIVKPSMMAGIFARIAQNVALAAGKADLLPVNLVELARRHESVIDVRAIANVLIAVDAGALILLGQIGMNHPDASALRQIASWLGENCGIRIALLPDANGAAGWVAGCVPHRLPGGRSIDSGGLNSKTMIDKRLKAYVLYGVEVRNDYADPVALETALCEAEFVVSFSTFRSAVPMQADVVLPLAAFTEIDGGYINCEGVAQFASAAVKPMGQSRPGWKILRVLGNFLKLDGFDYVSSDDVIAELEEVYDLSEPISVRYKSDLQAINHVSTQSAELKKGKQLDRIVDVPVYSVDPTVRRATALQSTKDAEPVALLACREELDELGLKQGDRLAVRSETGEVMLPVQPDDRVPRGAVYVPTGLSETSVLGSFPVVVVQAVE*
>MP0313_megahit_290861_3-1853
MSVKLPRTVGGWGAIRYSLKMANRAGGLWPMLKALASKNNCKSCALGMGGQKGGMRDEKGHFPAVCNKSFMVQAADMQGAIAEDFFNQFDISTLSKWSPRDLELSGRLTQPVLCEPGDSHYRPISWSEAMNRVGDKLTTTSADRSFFYASGRSSNEAGFLLQLFARIYGTNNVNNCSFFCHQASGVGLSQSLGTSTATIELDDLDHTDLVFLIGSNPASNHPRFMRILMDVRRRGGQVIVINPARERGLENFSVPSDIRSLLFGSEIASLYLQPHIGGDIPLFKAIAKSLLVDKGCLDQNFIANHTRNFAEVEKDIKAESWETLESASGISREEIEKTARIYSRSKNTVFVWAMGITHHTFGVDNVQAIVNLALMRGMVGKKHAGLLPLRGHSNVQGIGSMGFTPQLKKAVLDNLESKFPVSLPTKPGLDTLGCVEAANNGEFDFAWNLGGNLYGSNPDSRFAQTALAKIGFSLFLNTTLNQGHFLGRGQTSLILPVVARDEEPEPTTQESMFSFIRLSNGGLQRYSGPRSEVKIIAEIAQRVLDDSPLPWKSLSKTGNIREIISAIIPGFEQLKNIDRTGKEFHINGRILHTPKFPCPDGKASFKVCPIPAVRRNK
>MP0313_megahit_292019_1072-2418
MPQVNRLARTTCPYCGVGCGVTATLESGQLIAVEGDREHPANYGRLCVKGTALHETLGAQGRLLMPRVDGQEVSWEQALTATAERLQAQRTAHGPQTVAAYLSGQLLTEDYYVANKLFKGFLGTPHLDTNSRLCMASAVAGYKRAFGADAVPCSYEDLEEAELVVLVGSNLAWNHPVLYQRLKIAKERNPLMRVVVIDPRVTDTCEMADLYLGIRPGSDAYLFNGLLAWMDDHNRLDGVYLERHTEGLDDALGAAKQSAGSVEAVARKCDVDPERLETFYYWFASQLHVVTLYSQGVNQSSSGTDKCNAIINCHLAGGKIGLPGAGPFSITGQPNAMGGREVGGLANQLAAHMDYHTPGARELVSRFWTTQHLTPVLPDAPGYKAVELFDAIERGEISALWVMATNPAVSMPDGEKVRRALAKCPLVIVSECVANTDLLPFADIVLPAS
>MP0313_megahit_292195_3-569
LVSLSSAVCKDAPVIYPVKADTDMRKGEVFIPIHWSAQWGSHSKLGALYASAVDPISGQPELKHAAVAIAPAHFATYGKLFVSSVNQSAHNSKLNPFSEDALKHACDYWNTTPLESTEASSPLNNSDAALSVLNVASNKGRRDFTQALIPLLPQNAVLLQFHHHTYSVCLALVDDTLCFAAFLGDEPEK
>MP0313_megahit_292676_1-2220
MYKSAKTTRRKFLLGSASAIGLSLNYSKPAIANLSDTKPYRSWEDLARKKWTWDSITHSTHGTNCTGQCAFNVYVKNGVVWREEQQGEYGASSDAPDYGPRGCQKGLRHSKYMYGKQRILYPLKRVGERGQGKWERISWDQAMLEVADKFLDYNIEFGPESVTCGLGTQMIMKRASYASLLRFANISGVQMPEAFAGVGDLFTGAQITLGHVTLGNTMAEIYKSKCCLIWFCNPAVTRIPDAHFFWEAKYNGTEVISISPDFNASAMHASKWLNPKPGSDIALAMAMVHTILKDRSFDTEYIKEQSDLPFLVRADNRKYLRETDFDTPEARDNLFYLWDEATNALVEAPGTGTPTAPPGTPEHLIKLPSIELAGIDPAIEGEWTVETKDGPIRVTTVFELTKRRAAQHTPEMAQEITGIHADIIRQVARKFASAKPSMIYAGYRASKYLHGDLLQRALFLLLCITGNTGKEGGGLTITNLAKDDAVFPFALSNPAAAFRVATLSRWDYVHADMKELNRDAFGAELAEEMDKYFQESVDRGWFPDYSKVPWKMAMFSGTNAAAWRSSGKRWRETAFGKLETIVSFATDMGITSMYSDYVLPIAHHYERHDFHLEPRTPYMQVIDKAVEPLGESVDDWTAYKRLAEAISKKAIERDIQPIDDNVTGVPIKRDFKKFLDDYTKNGSIKSVKDVIQFLLDNSSGIQNVSYDELAEKGFLRNKGSETTVHSKESPYYSDIWESVH
>MP0313_megahit_293093_2-2581
MADNITISFDGQEFKTQPGKMLLEAAIESGVYVPYLCYHPGMKPFAACRMCVVSVEGQRGFPTACTTPVADGMKVQTASTEVNDLRRSVMEMIIAEHPSGCLTCHRVDICGPTDVCLRHVSVNDRCVTCPKNERCELKDTVRYLGMNLESPLSYKYREIPLDLADPFYDRDYNLCIVCGRCVNACEQLRGDDAIAFTQRSGRALVGTSFGTSLLESGCEFCGACIDVCPVGALVERDHKWDKPRKVERTICPLCPVGCQMNLEYDGNGTLIRAVPEINSPANQGQACFKGKFGLQFVNDAGRLQTPLVRRDGQLVEATWDEALDVVAARLAEYSGEAFAFLTAPDSTNEEHYLAQKFARTAMKSNNVDQTSNTQPELILGLEQSLGYAGATNPIWDLEKAGCIVVFNSNVTEEHNVAGVPIKRAARKDAKLVVIDSREVELTRYAHVWLRPAPGTEQLLLGGLLKSVIDQGFQKDEWLAENCESPATLQYALSALDLDEIAKKTQVSLADIAEAARLYGEAETSALVYALDNIQPKLARDCVLSLVNLALITGNVGKPGAGIYPMRPGANEQGAWDVGCVPERLPGYRWVSNAEDRQALETLWDSSIPDMPGLGLTHIIEGAASGRVKAMFLIGDSPNLSNGKLGDGLAALDKLEFLVVSDTFLGAAAQRADVVLPRATFDEKDGTFTNLERRIQRLKPGRELPEGGARPEWRVICDVAHKMGAPGFLLMSPSETMDEIARVAPVYARVSYRNLANQGGLVFKTDLKSPQPTQVLYASQEDRGLQWPVRSDGKGTSILYEDGFKERKAEPITPAYVTGEDESDADYPLWFVPGRVLLQQEREIKIIEGRHNSIQRDEFVE
>MP0313_megahit_293722_18117-20126
MPKVTVDGQEIEVPEGATVLQACELAGKEIPRFCYHERLSIAGNCRMCLVEVKPGPPKPQASCALPATDGQEIRTDSEMVKTAREGVMEFLLINHPLDCPICDQGGECDLQDQSVAYGRGATRYDENKRAVTEKYMGPLIKTVMTRCIHCTRCVRFSEEIAGVDEIGALGRGEDMQITTYLEQAAEHELSANVIDLCPVGALTSRPYAFEARPWELKKTLSIDVSDAVGANIRLDSRGREVMRALPRINDDVNEEWISDKARYQVDGLSKRRLDKVFMRKRGKLQQASWDEAFKAIAKAKPGNSIAAIAGDMVDCETMFGAKTLLKACGSSLIEGRQTGMDYDVSNLAAVNFNSTLAGIETADAILIVGSHIRWEAPLVNVRIRKAVKRGAQVFVVGSFWDTTYPAHFLGDELSVLGDVPQEIADVFATAERPAIIMGGAALAKGALGAGLAFADRFGLVKDGWNGFNVLHFSAARMGGLMLGFAQQGGMADIAQAKPKVVISLGADEMDFEPYADSLKVYIGHHGDKGAHAADIILPGASYAEKDGTYVNTEGRVQFAEKAVFAPGDAREDWTILRALADALKVEVGFDSFAELQAAMVREVPALGEEGLAAYGDLPKADADAQAEGTISGYPIQDFYLTNPIARASAVMQQCSSELLGGGELAEAAE*
>MP0313_megahit_294158_7584-9173
MPLLKIDGREIEVTGGTSVLQAALANDIEIPYYCYHPALEVVGSCRMCLVEVEGMPKLQVSCNTFVGDLPAERKVDSKYDMVVNTQNDLVIQERKNMLEFLLLNHPLDCPVCDQAGECYLQDYSFKYGNAHSRFEEEKRVRPNEYLGSQIVINHNRCILCSRCVRFTQEISGTSELYVEARGYDTKIAALEDKPLDNLLAGNVADICPVGALLSTDYIHKNRIWNLKKQPSICQDCSVGCNIDVFSQKDQVFRLTPRENQDVNGYFMCDIGRYGFHRFEEIERLTQPMVQKGETWEAIDWEEAIQKAADLMEKSNGKTAGVTSPYHTNETNFLLGQIFKDVWGSMPQILGEEITFPSGFRISADRSPNRKGMNDICEIIELDLDSEISSKAINGLYILDDGVDRELDDTWKKILEKMDFVIVQSYAMTDLAKLAHIVLPGLAPLEREGTMTNDRGRIQWLRPSLPVMGESKPDWKILSWIRKAMNKDEQDFTEINEVMKEMGEVFPAYKGLSFFRIGPHGLSLNGKASG*
>MP0313_megahit_294426_5192-5833
MSKQPNPSFIEKIAEGLGVIPKLDQEDGDLNSMNDPGDLSNYPPPEKWDDWVEYEATTWSRKKARHYTIVPTSCFNCESGCGLLSYVDKETGEVRKFEGNPYHPASRGRLCAKGPATINQIKDPDRILYPMRRVGKRGAGEWERVSWDVVLDDIAAKIRKAIQEERNNEIAYHVGRPGHEGFMDRVLQAWGVDGHNSHTNVCSAAARTGFALWD
>MP0313_megahit_295131_1-516
ADAFFNKMGATVCERTFCGEGSCTAYLTTVGPTAGLDVESYIHSKYIVLWACNSISTNLHHWAVVKDAKKKGAKVVVIDPYKSRTAKAADWHISPKPGTDGALAMGVINSIIEQGLTDNEYIKNYTNGFSELSEHAKSKTPEWASKITGVKAEDIKKLAFELATIQPAAIRM
>MP0313_megahit_295246_1237-2496
ADVSLLQRTLVVGSFLRKDHPLLAARLRQAGKKGAQLNVIGAGGEDLLMPATQLLGAPSQWLSLLSQVAVAVAAANNVARPGGTDSIEAGDVAKRIAASLASGERKAVFLGNAAVAHPQFSQLHALAQWVAQQTGATLGFLTEAANTVGGYVAGALPQGNGLDAAAMLAQPRRAYVLLGAEPEFDTANPGQARAALDQADTVIVLAPFASRAALEYADVLLPTAPFTETSGTFVNCEGLPQSFNGVVRSLGDSRPAWKVLRVLGNLLNVPGFEYDSSEVVRDEVLAKPVTARLSNTTTALTAAPAAAAAGLERLADVPIYHADPIVRRAGSLQLTAAARAAVRAGVPADLYAQLGLANGDAVRVTQGQRSVVLPAVLDKSLASGVIRVPAATEASAQLGAMFGAVSVEKVESSALAATV*
>MP0313_megahit_295699_1-747
WEDAYGAIAERVGDMSPLPQEVLALTDTHASNEELFLLKKLLKDIFSADNIFCPLPTWEQYESDFFINTLITSDKTPNRAGALALKIKGDTKTAKLKKAIEGDLKVVFVLGNPFEAELEVQEKLKRAQLVVHLGLFHNSWSEIADVVLPGQYYSEKEGTYTNKNQRVQATEIAVQALRRTRPEWQILTELSQALGKTGFFTSVPQVFNAMSWEVKAFSGLSYESLGGIGKELTQKAKDTGMKVVRAQT*
>MP0313_megahit_296242_975-1673
ICELARRMGASGFDHHSPSQVMDEIARLSPIYAGVSYKRLEEESRLVLRTNLESPQPTQVLHSSREYRGIQWPCQEPGAPGTETLYVEGFQERKADPATPEFRAAEPADDSEYPFLLVPGRVLLQNHRDMEIIEGKRNRIQRQEWVELNASDAAAWSIGEGDEVEVLTQRGDLTGQARLVDSVPPGVVAVTSLFGQLAVDLQDSKDPDPASNVPGLDIRPAKVVKAGSNGSS*
>MP0313_megahit_296670_3-521
QEVLALTDTHASNEELFLIQKLLKKGFSSENIFCPFPKWEQSESDFFINTLITTDKTPNRAGALALHIKGDLKNTKLKKVIEGDLKVVFVLGNPFETELEFKEIIKRTQLVIHIGVFHNSWSEIADVVLPGQFYSEKEGTYTNKNQRVQSTEIAVKALRRTRPEWQIISELSQ
>MP0313_megahit_296686_3-1193
INHPLDCPICDQSGECTLQDYSFKYGSGKSEMDYSKRVNGWRDIGTFVALERNRCIQCSRCDRFTREITGTNEFGMFNRGHELAVDTYTDRPMTNKFQGNMADICPVGAITEKEFRFKRRVWKLKKNHSICTGCSTGCNVTIEHDRNEVFRLKPHENQNVNKWWLCDEGRLTYRKMNEKKSRINQPLGLIGENLEGISWEKAYGAIAERIRELKPLPQEVLALTDTHASNEELFLIQKLLKEGFSSENIFCPFPTWEQSESEFFINTLITTDKTPNRAGALALHIKGDQKNKKLKKVIEGELKVVFVLGNPFENELEFKEIIKRTQLVIHIGVFHNSWSEMADVVLPGQFYSEKEGTYTNKNQRVQSTEIAVKALRRTRPEWQIISELSQALGHKSS
>MP0313_megahit_297726_66-2726
MVRLTIDGSPLEVAEGALLIDALSAAGKAVPHLCHDKRLVPSGACRLCLVEVEGQRRPVASCTAEVAEGMVVQTRSHALDTLCRTNLELIAARYPRTAYAADPKHPFHRLLAEYDVPPGGKHEDGFFKDDSHPYLGVGMERCVHCDRCVRICEEVQGQFIWETIGRDDTTRIAIGKGLTLLTAGCVSCGACVDSCASGALFDKRSGVKPTAWTRTTCAYCAVGCQMEVGTAGGRVVVVRPADSPVNRGHLCLKGRYAFEYNHAPDRVTQPMLRRNGRWQAVGWNEALGFTASRLQDIIATNGADAIGVLGSSRATNEENYLAQKFARVVLGTHNVDCCARVCHTPSAKALKTMLGIGAATNTFDDIEHASAFLICGANPTENHPVVGARIKQAVLKGAQLVVIDPRRTELAALADVHLPVRAGSNMLLFNALAAAIIEEGWVDRTFLSERVIGFDTFAAHVADYAPESVAERCGVSAPAIRAAARIYAKGQPAMCFHGLGVTEHLQGSEAVMALINLALLTGNLGRPGSGINPLRGQNNVQGAAQMGCDPATLTGAQSIGQAGARFEQVWGAKLPATRGLNVIEMMDAAQAGRLKALWVMGYDIYLSLANASATAAALGALDLVIVQDLFINQTAAAFGTVFLPAASAFEKEGTFMNSDRRVQRVRAVTTAPGQARTDWWIIQALAARMGKPKGFEFDGPEQIWDEVRALWPEGAGLAYSRLDGENLHWPCPDETHTGTPVLHRERFSGGKTAALIPVAYVPTPERPDDDYPFLLTTGRVLEHFNAGTMSYRTPNAALRPSDTLDMAPADAARHGFTEGDVVEVSSRYGSAILPLHISHAMQIGQLFCSFHRADLLVNRLTSPVRDRLVHTPEYKVTAVRVKKRCN*
>MP0313_megahit_297792_1-630
HPKRLSEPMIKVEGDWQVVDWQTALETAVRGLQTVINKHGTEEVGGMISPTATLEEAFLFQKWLRGLGVENIDHRLRQQDFSDSPEQYAIESWTLADVQNSDAIVLIGSHIRAEQPILAHRIRQAAINGAVVSNINFFLTDLLMPVEYEMAVDIKAMLSTLAGIAKVLSSITDDDDDAWHALYPERTPTAFEQNVAMQLSNAATATLIVG
>MP0313_megahit_298809_3-653
MGVNQSSAGVDKAQAIINCHLAMDLIAKDGCGPFSITGQPNAMGGREVGGLANMLAAHMDLENPDHISAVKTYWNAPVMPKGQGLKAVDLFNAIESGKVKFVWIMGTNPVVSMPNRGQVERALSKCDMVVVSDIVESNDTLNYAHIALPATGWSEKDGTVTNSERRISRQRGILPPPGSAKHDWQILCEVAGKMGFGEAFNFTHPSQIFCEYAGLTG
>MP0313_megahit_299217_3-1040
FGNNNVDHCTRLCHASSVAALLETIGSGAVSNPFYDCENSDVIIIIGANPTENHPVAATFFKNAAKNGSKLIVIDPRKSSLNKYAFKNLNFRPGTDVALLNSIMNVIIEEKLYDQQYIKGYTEGFEELKENVKKFPPEKMEKVTSIQAETVKTIARTYAKAKSAIIFWGMGISQHVHGTDNARALIALSLICGQIGRPGTGLHPLRGQNNVQGASDAGLIPMMFPDYFSVSDGKNRKKLEKLWKSNLDPEPGLTIVEIMYGMIDGSIKGMYIMGENPAMSDPDTKHAREGLAKLEHLVVQDLFLTETATFADVILPSSAAPEKDGSFTNTNRQVQMGRKAIPLPGN
>MP0313_megahit_299449_2-613
SPFHTNETNFMLGRFIKGIIGTFPHIEDEEITYPSGFRISSDRSPNKRGMHDVCPSIVDDLASEINDKEIRVIYILDNEIDKEIDETWNKILTKMDFIIVQAYAMTRLAKSAHLILPGLAPFEREGTITNDQGRVQWLRSVLPNNGESRPDWEILNLLYKTGERFSDINELMKGMGEQFPSYSGMTFFKLGDQGLPLNGNLKT*
>MP0313_megahit_299721_3052-4938
ERIKWSEAIKTITDKWKEIIKEYGPQAIMPYSYLGNQGLVHGLNGADAFFNKMGATVCERTFCGEGSCTAYLTTVGPTAGLDVESYIHSKYIVLWACNSVSTNLHHWAVVKDAKKKGAKVVVIDSYKSRTAKEADWHISPKPGTDGALAMGVINSIIEQGLTDDEYIKNYTNGFSELSEHAKSKTPEWASKITGVKAEDIKKLAFELATVQPAAIRMGVALERHYGGGQTIRAVTCIPALTGAWRHVGGGITQFPVWEHPYKFDVICRPEFIPENTRVINALQIGRALLGETHSDIPIKSMMCWNANPVTQSPEAEKIVEGLKREDLFLVSAEHFITDTASYADIVLPAAMGAELEDIILSWGHLYLTYNEKCLDPPEEALPNNKIFQKLASAMGYKDEQFKWSDSECLENYIDWKAPASKGITLDYLRKNGYARLNVGTKDDRCPHKEGNFPTEDGKCNFIIKNVKNFVAGPFRQMYEGNQPGQPLPELPDYVPPAESPNTNPELAKKYPLNIISPKSHAFLNSQYANMDSKIKIQGEQFVLINKIDADNRNISDGENVKVYNDRGDFHGDARISEDVEPGIVVATLGYWRQKSKTGTVNSISSGLLADMGNAPTFSDNLVEVKKAS*
>MP0313_megahit_299945_2332-5082
METISFELNGQTLDALAGETILQAADRAGVADIPRLCYKEGYRSDGNCRSCMVEIEGERVLAPSCCRYPQQGMKVNSKSERAIHSQKMVLELLLADMPDSGKSPYTPNSELDDWVEKLGLGNPRFSRRIQPVFDNSHPAMSVNLDACIQCTRCVRACREVQVNDVIGMAYRGSHVEIVFDFGDPMGDSTCVACGECVQACPTGALMPANDVGLVEADKKVDSVCPYCGVGCLLTYHVKEGKLLRVDGREGPANHERMCVKGRYGFDYVHHQDRLKKPLIRLKDVPKTTELLQPKDWKKVFREASWEEALDFAANGFSKIRDKNGPDALAAFGCAKGSNEEAYLLQKLVRTGFGTNNIDHCTRLCHASSVNALLEGIGSGAVSNPFTDVTDADVIFLIGANPIGNHPVAATFMKNAVKAGKKLILLDPRRTELSRHATYNLQFRPDTDVALLNSLMHVIIEEGLCNEKYIAKHTTDFEKLKANVADYSPEKVAPICGIPAETLREVARTFATAEASIILWGMGISQHIHGTDNSRCLIALSLMTGQIGRPGTGLHPLRGQNNVQGTSDMGLIPMFFPDYKSVVNPEIKKWFEEFWGTSLNPKTGLTVVEIVDAVHSGEVHGMYVQGENPAMSDPNLNHARGALTMLDHLVVQDIFLTETAGFADVILPASAFPEKTGTFTNSNRQVQLGRQAIDPPGDARQDWWIIQEMARRLGLDWNYESPEEIFGEVRKATPSMAGITWERLQKEHSVTYPCTEEGDPGEPIIFQDGFPTENQKARFVPAKYTHADEMPDEDFPFVFITSRQLEHWHTGSMTRRATVLNAIEPFPVVHVHPDDLKKLGVEAGDAVTIESRRGKISTYARLDLGVQQGNLFMSFGYNESAANLITTSVLDPFGKIPEVKFCAVRMSAGGEPEMRIG*
>MP0313_megahit_300652_2-1690
MPQANRLARTTCPYCGVGCGVTATLENGQLIAVEGDREHPANYGRLCVKGTALHETLGEQGRLLKPRVDGQEVSWEQALTTTAERLQAQRSAHGPQSVAAYLSGQLLTEDYYVANKLFKGFLGTPHLDTNSRLCMASAVAGYKRAFGADAVPCSYEDLEEAELVVLVGSNLAWNHPVLYQRLKVAKERNPLMRVVVIDPRVTDSCEIADLYLGIRPGSDAYLFNGLLAWMDAHNRLDSVYLERHTEGLEDALNAAQQNSGSVEAVARECDVDPERLETFYYWFASQLHVVTLYSQGVNQSSSGTDKCNAIINCHLAGGKIGLPGAGPFSITGQPNAMGGREVGGLANQLAAHMDYHTPGARELVSRFWATEHLAPALPDAPGYKAVELFDAIERGEITALWVMATNPAVSMPDGEKVRRALAICPLVIVSECVANTDLLPFADIVLPASGWSEKDGTVTNSERRISRQRGMLPPPGEAKHDWWILCEVAKRLGFSEAFSYTHPWEIFDEHARLSGYENSGETQRLFDISGLVGLGQAAYDALAPIQWPVTQQAPRGTARLFED
>MP0313_megahit_301601_1082-3073
MTVLQACELAGAEIPRFCYHERLSIAGNCRMCLVENKKSPKPIASCAEPAVEGMNIKTNTPLVDKARKGVMEFLLANHPLDCPVCDQGGECDLQDQSMFYGFDYSRYSENKRQVKEKYMGPLIKTIMTRCIHCTRCIRFATEVAGIPELGAIGRGEDMEITTYLERAMESEMSANVIDLCPVGALTSKPYAFEARPWDLKKTETIDVMDAVGSNIRVDTYGWEVKRVLPRVNEDINEEWISDKTRYACDGLLKQRLDTPYIRENGRLQKSSWDQALKLLISKLKSFDPNEVAGLVGDLADLEMIYSFKSFFEKCIGSTNLECRQDRIYINPQERMNYIFNSSINGIEDSDFILLVGTNPRLEATILNARIRKAYIKNKLKIYSIGDAGDLTYPYQNIGSNTSIIREIVSGSHEISHKIKKAKKPMIIIGDSALYGKSGKYVFETLKNFLSYNNFIKKDWNALNILTQQASRVGAIDCDVYSINEAENFSFFNKLENDDFKLIYLLGADNINFEKKNKFVVYQGSHGDRGAEIADIILPGAAYTEKNGLFINLEGKLQSAYKASYPPGDAREDWIIFKDLANMMKKPLGYHNVKQLRESINKHIQSKINNGVKKTNEVDFIEENISVKPIDYYYTNSIARSSKVMSECRQISKKFLFTGIEKAS*
>MP0313_megahit_301992_2-913
MKLNRVIQNDGQDLNPAFMDSLNPSVSRRGFVTAAGMGVGLMAMGPSLVREAKAATGAENPRKLTQIKTICGNCAVGCGFIAEVENDTWVSIEPWFEHPINQGSLCSKGAAAREHVISDKRLKSPMKLEDGKWKRISWDTAMSEITTKLQEIRKKHGPDSLMILGSAHHNNETSYALRKFAAFWGSNNIDHQARICHSTTVAGLANVWGYGAMTNSMNDIRNSKSVLIIGENVCTSHPIAMQHILTAKEENRAQIIVVDPRFSQTAAFANKYVRHRSGTDVAFIYGLVNIILKNGWEDKRMLQD
>MP0313_megahit_302329_3-1673
MCGLVITTQNEQIQTIVGDEKDPLSHGHICPKALAYKDLHEDSDRLKFPVKKTNSGWEQISWENALDEIADKLVNIQKIYGNNAVGVYQGNPSVHNYGTLLYGPTFFSSLRTRNKFSASTVDQIPHQFAAYQMLGHQLLVPIPDIDRTQYMIILGGNPLVSNGSLMTAPDIRNRLKAIQSRDGKFVVIDPRRTETAKLADEHCFIQPGTDVYFLIGIIQEIIKNGWIKQGHLDSVTKNLDEFLTSIPDIELETISSITGISSANIQRIAKEFSQAESAVCYGRMGACTQKFGGTVHWLINMVNIITGNFDAPGGAMFTSPAFDTLGNSQTKGHYNKGQSRVRNLPEFAGEYPAVTMADEMLVKGEGQIRAMVTSAGNPILSVPGGEKLDRAFSGLEFMVSIDFYINETTRHADIILPPAFNLNGPHFDVVFNIFAVRDVVKYSNPVFPKESGTKYDWEIFMGLEKRIAQKNGRKYSKVNHFLSKKFGPEWLLDLGIRIGEYGSLKSLFKWNGLTLSKVKKQVHGVDLGPLKPRFPKRLFTSDKKIDLAPSIFIDDLK
>MP0313_megahit_306005_1982-4846
MQKQPDPSWIEKLAQGLGIIPDLSEQETNEIEILAEGQLSHFPPPEKWDDWVEYEAKDWSKKKKRHYSIIPTSCFNCESGCGLLSYIDKETGKVRKFEGNPYHPGSRGRICAKGPATINQIEDPERILYPLKRVGKRGEGNWERVSWDSVLDDISDQIRLALEEGRNNEIAYHVGRPGHEGYMDRVLQAWGVDGHNSHTNICSAGARFGYAIWDGSDRSSPDFSNADFILLISAHLESGHYFNPHAQRIIEAKNNGTKIAVMDIRLSNTASRADYWMPTYPGTEAAVLLSMARIILIEKLYNHEFLSNWVNWQDWLKKDHPGTKITLENAIEKLIEYYADYTPEFAEKESGVPSKMVIDVARKIGRAGTRFSAMNWRSASSGNLGGWQVARCLKFLNVLTGSVGTQGGTLPSSWNKFKPTLCSEPPSQKFWNELHFPNEYPLSHYEMSFLLPHFLNEKRGKMSVYFTRVFNPVWTLPDGFSWIEALRDEEKIGLHVAMTPTWNETAYFADYVLPMGHSSERHDLISYETHAGMWVAYRQPVLREYARRQGQEPEFTYQTNPGEVWEEDEFWIELSWRIDPKGTLGIREHFLSPYKEGEKLTINEYYRYIFENVPGLKERSDEENITPHEYMRKYGAFEIKKEVYELYRDLLSKEQLKNTTLDKNRGLVIKKDKIVGLIVDGQACNGFESPSRKQELYSQTLADWKWPEYTLPGYIKSHVHEEEMNREKGEFPLVPTYRLPALIHSRSSNAKWLVEISNRNPVLMHTSDAKKLGLNTGDMIRINTEIGFFVARLWSTEGMRPGVVACSHHIGRWRRPQDAKANSWATNLVDIQEFESGKWKMNVISGIKPSESIDKDMKRIFWRDGGVHQNITHAVHPDPISGMHCWHQKVRIEKAHHSDTYGDVFVDTQKSKKVFQDWLKKTRPAPGPNGLRRPLWLKRPLRPIEESFFLTNKT*
>MP0313_megahit_306395_1-1128
KKVESVCPYCGVGCLLTYHVKEGKLLRVDGREGPANHERLCVKGRYGFDYVHHPDRLTKPLIRRKDAPKTIELLQPKDWQKVFREATWEEALDFAADGFSKIRDENGPDALAAFGCAKGSNEEAYLLQKLVRTGFGTNNIDHCTRLCHASSVSALLEGIGSGAVSNPFTDVTDAEVIFLIGANPIGNHPVAATFMKNAVKAGKKLILLDPRRTALSRHATYNLQFRPDTDVALLNSLMHVIIKEKLCDEKYITEHTTDFEKLKSNVADYSPEKVAPICGIPEETLREVARTYATAESAIILWGMGISQHIHGTDNSRCLIALSLMTGQIGRPGTGLHPLRGQNNVQGTSDMGLIPMFFPDYKSVTDPENKKWFEDF
>MP0313_megahit_307013_11533-13461
MHKKIVGGGFKKVLYTLNTVRRIGVKDAAKALAAHNACKACGLGMGGQRGGMINELDEFPSVCNKSVQAQSTDIQGPIPLPVFDHTIADFKELSSHEIEHLGRLGTPLHKAAGSDKFEPIGWDDAIARTVERFSTSAPERSFFYASGRSSNEAAFVLQLMARLYGSTNINNCSYYCHQASGDGLATTIGTGTSTVELADLGKSDLIFVLGANPSSNHPRFIHQLKNCRERGGHVVVINPAKEAGLVKFAVPKSPKSLLMGGNDIASEYLQPRIATDVAVFKGIAKSIIENQQHNVEFIAEYTRNFDAYLADIEGTSWSEIESITGLSRDDIHAVAEVYAHSENAVFAWGMGMTHHLHGVDNVEAIANLAMLRGMLGKPGAGLLPLRGHSNIQGVGTVGVKPVLAEDVFTAIENELKITLPRNKGMDTMACLQAAERGDIDNALMLGGNLYAASPDSQWAETSLDNIPFKVFLTTTLNQGHVHGCDNSESIIFPVLARDEEHDPTSQESMFNYVRLSDGGIDRLDNLRSEVDILSDIGMGVVDKSSFDFSTFKKHTTIRHAIAKSIPGMQNLADIDVAKKEFFIRNRIKHTPEFNMPDNRAVFIVNPHDHPEERKAQHAFTLMSIRSEGQFNSIIYGVSGLSG*
>MP0313_megahit_307191_1-1245
MTASFTIVLDDQEVTAYPGETLWQVAKRAGEAIPHLCFKDAPGYRADGNCRACMVEVEGERVLAASCIREAKPGMVVRSAHSPRATQARETVLELLMADQPSRAQSPDRSSHFWEVADQLAVDEAAVKSWLPPRRKAAVSHAAAMPTVSQPDTSHPAMHVNLDACITCNLCVRACREVQSNDVIGMAQRGAAATVVFDFADPMGQSTCVGCGECVQACPTGALMPATVVNAAGQGDSQSQRQVDSVCPYCGVGCQLTYHINDDALAYVEGRNGPANQNRLCVKGRFGFDYVSHPTRLTKPLIRLPGIPKALDSTFDPANPFSHFREASWDEALEIAAGGLMAIKQAQGPKALAGFGSAKCSNEEAWLFQKLVRTGFGSNNVDHCTRLCHASSVAALMECLGSGAVTASFMQALEA
>MP0313_megahit_307198_1-402
EIADIILPGAAYTEKNGLFINLEGSLQRAYKASYPPGDAREDWAIIKELSDRMNKPLEYNNIQQLRESIYKEIKSKTVEPVKITKKIDFKEGNISIKTIDYYYTNPIARSSKVMSECRQISKRFLSTGIEKAS*
>MP0313_megahit_308413_590-985
MSNAEQQLHYSTCTLCEAMCGIEVATKGRQILSIKGDKENPFSQGHICPKASALKDLYDDPDRLKRPVKRVRIDDEASASEDSAWEDCTWEEIGWDEAFDLVASKLHHIQQAHGNNAVGVYLGNPNAHNMGS
>MP0313_megahit_311220_1812-4364
NCAKGPATINQINDTERILYPLKRVGERGEGKWERITWDQALDEISEKIATSLRKSKEKVVYHVGRPGHEGYAERVLKAWGVDGHNSHTNICSAGARTGYALWHKYDRPSPDHTNAEVILLASSHLETGHYFNPHAQRIMEGMMKGAKLIVMDPRLSNTASMADEWMPTYPGSESAVYLAMAKIILDEGMYDRHYMENWVNWDEYLKNLHPNDPVEFDQFIKRLSEEWEEYTPEYAAQEAQIDADQIIRVARMVGKAGSKLSTHVWRGASIGNLGGWQVSRTLHLLNVLTGSVGTEGGTSPSAWNKFHPEFFDSPPGPDAWNELAWPKEYTLNHYEMSQILPHLIKDGRGSMDVYFTRVFNPVWTFPDGFSWIEMLTDVEKVGCHIALTPTWNETAFFADYVLPMGHASERHDINSYETQSGVWIAFRQPVLREKARRDGKEVEFTYEVNPGEVWEEDEFWIELSWRIDKDRDLGIRKHFMSPYRHGEKINIDEYYQYIFEHTNGLPEAAEKEGLTPLEYMRKFGAFMVDPEVYVKNEDAVNEDTMNGASIKENGQIEKDGNIVGVQVDGKNFCGFPTPSKRQEIYSQTMVDFGYPEHATPGYRIKSHVHPDEMDTSKNECVLLPNFRLPTHIHSRSANAKWLTEIAHKNPIWIHTKDAARLGVDNGDLLKITTPIGWFVDKVWVTEAIKPSVVACSHHIGRWRRQQDAGNRLMTNTVDIKNMGDGKWKMETVKGIEPWKSKDPDTNRVWWRDGGVHQNITHAVNPDPISGAHCWLQKVSISKPEPGEKYGDVFVDTNKSFEHFKKWNAWAKERETHPDGLRRPLWMGRPLTPQKDQFYLKKSSDNLTGQ*
>MP0315_megahit_339_3-1328
MHKKIVGGGFKKVLYTLNTVRRIGVKDAAKALAAHNACKACGLGMGGQRGGMINELDEFPSVCNKSVQAQSTDIQGPIPLPVFDHTIADFKELSSHEIEHLGRLGTPLHKAAGSDKFEPIGWDDAIARTVERFSTSAPERSFFYASGRSSNEAAFVLQLMARLYGSTNINNCSYYCHQASGDGLATTIGTGTSTVELADLGKSDLIFVLGANPSSNHPRFIHQLKNCRERGGHVVVINPAKEAGLVKFAVPKSPKSLLMGGNDIASEYLQPRIATDVAVFKGIAKSIIENQQHNVEFIAEYTRNFDAYLADIEGTSWSEIESITGLSRDDIHAVAEVYAHSENAVFAWGMGMTHHLHGVDNVEAIANLAMLRGMLGKPGAGLLPLRGHSNIQGVGTVGVKPVLAEDVFTAIENELKITLPRNKGMDTMACLQAAERGDIDNA
>MP0315_megahit_1884_3-707
LDDPDNLSSLGMLCVKGRFGYTFVHHEDRITSPLIRKDGVLVETTWEEALGLVAKKLVEYRGDPFGTLCSAKATNEDGYVQQKFARLVMKSNHIDHCTRLCHSPSVEAMLESLGSGATSNSYIDYEEAGCLVIIGSDANSNHPVAASRMRRAVIENGAKLIVINPRRIDMCDFADLWLRPRPGTDVALLNGIANVILSESLEDTSFIRDRTEGFDDWKKIVEKYDPEYVETVTGV
>MP0315_megahit_2357_3-1079
KGARCYVVDPRRTSSAQWADVWLGLDVGTDIALANAVAREIITQGLVHSDFIEHATTGFDEYRVAVEPYTLEHAERITGVPGALIRDLAHVYAGAKKAQLCWTLGITEHHNAVDNVLSLINLSLLTGHVGHSGSGLNPLRGQNNVQGGGDMGAIPNKLAGFQDVEDDALRQKFERAWNCTIPEKSGWHLTLMFEAMERGDLRGLYVIGENPAQSEANVEHAIHLMKGLDHLVVQDIFLTKTAELADVVLPAAAGWAETEGTVTSSERRVQRVRKALDPPGEARDDVEILCELARRLGHDWGSPTAEEIWNEVRSLSPMHAGMSYARIEALGGICWPCPDENSQGSSYLHGRLWKRPVEG
>MP0315_megahit_2770_30-1406
NTDTTAAAHVLLPAASWGEKNGTVTNSERRISRQRGFLPPPGEARPDWWIITQVARRLGYEEAFPYEHPAEIFDEHARLSAFENNGTRDFDLSGLTNMSREQYDALAPMQWPVNDAFPAGRPRFYDDGYFYTRSGKAKFIPVVAKSPTSSATGLTMNTGRVRDHWHTMTRTAKAPVLARHIAEPYADFHPEDAMRLGVRDKKLVRLWSERGEIIVRAQVRSDLAQRKGEIFVPMHWTNRYASKARMGALINKDNDPVSGQPALKMTDVNAAVFSTEWEGFLLTSKDLGHLDTDYWVYNVTDTGHMYEISGQNDPVEFIRSVRNQFESDHWVMFSDPTNLHYRLCLIERDQLKAVLFIHKDYDFSGRQWLIDIFGQEELSIHDRRAILAGRPLGKVEDKGAIVCSCFQVGENTIQKAIAGGCTGADELGAELKCGTNCGSCIPELKSLIAKYQPAEAVE*
>MP0315_megahit_2896_3-608
CLPAVTGAWKHRGGGAMHSNADLYVPDMTLIMGLDVKDETIRALDMSQIGRVLTGDQESLLGGPPVTAMLMQNINPAEVCPETTRVLEGLARDDLFLCVHEQFMTATAKYADILLPATMFLEHEDIYKGGGHVYLQVARPVIEAPGECRSNHEVICALAERLGAEHPGFAMTAWELIDATLRANNYPGADEAAKQRWIDCTK
>MP0315_megahit_4914_1-891
DRERCILCDLCTRFADEIAGDPLIQFTERGNSMQVSTFPDEPFSSYFSGNTVQICPVGALTAAPYRFKARPWDLEQVESTCTTCSVGCRVAVESSRNQIVRYLGVDVESVNHGWLCDKGRFDYEAINSDERLISPLVRDNQDRHQLLGTDWGSALARAAEAIQQAGPQRVGIIGGSRLTNEDAYAWAKLARVVIGTDNVDAQLGDGLPAEVVLSLPPATIADACDADTVLIVGPDLKEELPILHLRLRVAATKGQTKVIEIGPIATGAEPYAQRSIRCRSGEAAKTLTALLEGDDPL
>MP0315_megahit_6052_2-511
LAASDGPESVAFGITTPSGTGLQDAYPWVERLRFAFGSPNAPFGTEICNFHRDDVYAFTFGVSTPVPEFAAADCIILWGHNPSTTWLAYASRVAEAKARGAKLIVIDPRRVGLANKADSWLRVRAGSDGALALGLANILIEEERYDAAFVRDWTNGPFLVRDDGTMLSGR
>MP0315_megahit_6281_2-604
VGRNGPANKGRLCVKGRFGFDYIHHPGRLTQPLVRLDDAPKEADDLVDPNNPFAHFREATWEEALDRAAGGFVQIKEQFGAQALSGFGCAKGSNEEAYLVQKLVRTGFGTNNVDHCTRLCHASSVAALMETIGSGAVTAPFSEALNADVFMVVGANPTENHPVAATFFKNAVKDGAKMIVMDPRGQALKRHAEYMMQHKAG
>MP0315_megahit_7227_1-525
AGYSAGVGACMGSDPREMAEADLIVCWGVNPASTQVNVMTHVSRARKKRGAKLVVIDPYRTRTAKVADVHLPLRPGTDGALACAVMHILFREGLADRDYLDEYTDFPPDLEQHLSSRGPDWAAPITGLSVAEITEFARLYGKTERAYLRLGYGFTRTRNGAANMHAASCLPAVTG
>MP0315_megahit_7857_363-1334
MAETKDIVKTTCPRDCYDACGIEVLREQGRIVSVRGDKEHFVSRGKLCGKCQIYYNGVLLDEGERLKQPLRRVGAKGEGRFETVSWETAISEIAARFGHIVEANGGENILHAHYTGTCSLIANNFPMRFLGRLGAREVEPDTVCNMAGHVALGYMLGTSVHGFDPRTVKDSKCIVVWGANPSASAPHAHSHWLPEAPCPVIVIDPVRHPTAEAADLHLQLHPGSDAALAFTMMHVLKREGMIDREFLAANTVGWDELEPMLDSCTPEWGASETGVPATDIERAAKLYGAGPALLWLGQGLQRQPMGGNVIRACSLLPALCGNYA
>MP0315_megahit_8915_3-752
YAKPGAGLLYLNGGGQKGVDGDYLVAPHLSNSPETLSQMDLAAYLESAENARAFLCWNINPVASSPEQGRLMQAMSREDLFTVVLDIFATDTTDFANYVLPAAAFLEFDDLVSGYFNMSFSAQVKVAEPMGEALPNQEIFRRLARAMGFAEPELQESDEDIIANVVKGVGIEGGFAALKANGTMFPNPQAQLQFADLKFPTASGKIEIASATAEADGHPRLPQPGSDARPCDGRLRLITPASEWLMNDSY
>MP0315_megahit_9579_2-1186
PYIKEAQSNGAILVVIDPRSTPLSRRADLHLAVKPGTDVVLALALHRYLFANNLADTKFLSVNSRGADRLQTRAEQWTIDQAAKVAGVTSSQLEKFAELYADRNPAVIRCGWGVERNRNGGNAAMAILALPAVAGKFGVRGGGYSMSNAAALKFSPSMWLQAKEPSTRIVNMNHLGRVLLDYNDPAIEMLFVYNCNPVATMPDQNRVVRGLRREDLFTVVFDQVVTDTAAFADIILPATTFLESYDLVNSYGEMSLQMSRPVIDSVGDARPNVEVFSELASRLGLDETETDAEALLRVTSTMPGDIRDNVLEHGSVSSSINARPVQFVDVKPRTPDGKINLFSEQLDAEAPRGLYGYQDASENDFPLTLISPASNSTICSTLGELVERAAPLEMH
>MP0315_megahit_9921_1-663
GFYHGDFEHCQTALLIGKNPWQSNGIPRARVTLRQLSNDPNRKLIVIDPRITETAELADIHLRVKPGRDAWLLSAILGELVQQDLIDQDWLARHAQDHEEVINTLGDIPVADYAAFAGIPLAQVEEVAQVLGRTGSLSLLEDLGIEMAPNSTLNSYHCILLFLLTGNFGKPGAVNLPSQLVSIFSADKISAERDEAGHEVGFKTTPVTGSRIISGLVPCNT
>MP0315_megahit_9930_3-581
RMRTRNACKTCALGMGGQQGGMTNEAGRFPEVCKKSVQAQAGDMARPLTMDTLERNDFASLAALGSQGLERLGRIGFPLLAGPGDDRFSRISWQEALERAGDAFAATHPDQTFFYSSGRASNEAAFLMQLVARAYGTNNVNNCSFYCHSASSVALADVYGSGTSSVTLEDLDHADLAVVAGANPASNHPRLIT
>MP0315_megahit_10741_1-519
DPSVRKLFEDEWNVELLSEPGYRIPNMFDAAVSGQFKGLYVQGEDVAQSDPDTQHVEKALSSLECMIVQDLFLNETAKFAHVFLPGSSFLEKNGTFTNAERRISPVRKVMEPMAGLEDWEATQALSNAMGYPMNYSHPSEIMDEIARLTPTFSGVSFKKLDRLGSIQWPCNEQ
>MP0315_megahit_11683_3-566
CQGEDILQSDPDTKHVSAGLEALELLIVHDLFLNETANYANVFLPGSTFLEKNGTFTNAERRINRVRRVMAPKNGYEDWEITQMLARAIGMDMSYTHPSEIMAEIAETTPSFANVTYELLDEKGSVQWPCNDAHPEGSPIMHVDGFMRGKGKFVVTEYVATDERTGPRFPLLLTTGRILSQYNVGAQT
>MP0315_megahit_11966_1-501
LEVGKPRFASRQQPKHDGSHPAIAVNLDACIQCTRCQRACREEQVNDVIGYAFRSGQAEIVFDVGDPMGNSSCVGCGECVQACPTGALMPAGQVGLVEPDKTIDSVCPYCGVGCLLTYHVKDNKILHVQGRDGPANHSRLCVKGRYGFDYVTHPHRLTKPLIRKPGI
>MP0315_megahit_12210_3-692
AEQGGAAILPYHYLANMGFVSSRSGDRLWNKLNSSRVGLEICAMAGAEAVIRIFGAIRGTEPQHLDKTRCYVAWGKNPKATNIHGYVLTKDIHPNIVVDPYRSESAKSADLHIQPRPATDPVLAMALMRILIERGWADTEFLEAHTTGLDAVRERVMQTSLREASDICNVPTARIEEFAELYAGNKPSLIHIGVGLQRNSNGGEMVAALATLAALAGQVGVPGGGALYAN
>MP0315_megahit_14418_3-326
STYHTGTQTGRASGFELLVASELAEINPHDADQMELVEGEMIVVKSRRGEVEVPVTITDKSPHGTIFMSFAFPDLTQTNRLTSDAYDFITETPEFKACAVRIEKVAP*
>MP0315_megahit_14424_285-620
LATTTHICNWHKDSGSAYTYGVGLPEADYDHTGCILMWGTNPHATGVRHVAPIKKARARGAKLIVVDPLRTALAKDATHWLQVRPGSDLPLALGLIHQVIARGGYDVAFLS*
>MP0315_megahit_15432_3-878
NHPRMMSALEKCKNNGGKVISINPLEESGLVNFKNPQHLSGTIGSGVQMADLHLPVKINQDIPLMKLILKKLATLDSIDHQVFDHAFIEKYTSGYQSFMNDLAQYDEEDLLERCGVSEASINKAVAMLRKSKKIIVCWAMGLTQHKNGVENIREFVNLLLLKGALGKPGAGTCPVRGHSNVQGDRSVGIQHFVDEAMNERIRKHMAFEPPAHKGWDVVESIQAMHEGKAKAFFCLGGNFLMAASDTQYTAEAIEQCELTVQISTKLNRTHLVTGKTALILPTLGRSEKDMNG
>MP0315_megahit_15871_1072-2067
TPQLPQQVTTASFPFVLNSGRSRDHWHTMTRTGKAAKLHAHMPHASVSMHPMDAQALQLSSKAYVSLSSEVSGETPCIFPVSIDEGIRRGELFIPIHWSGVWGSHSKLAKLYAPATDAISGQPELKHAAVNLVPTSFKSFGQVCIREQDAQRLGDSWGDYWAKTQTAHGVSWSVASHLDISQWLSHLLTRLPKDWVIYQHKNTSGVCLVGVHNDTVCAFVSLGQVCPSQSPEWLLPMGWIDSLLNSALTNDTLSNLLHGRVDDAFTKGAQVCSCFNVREKTISEAIEAGCQTVDELGERLKCGTNCGSCKPRLSEMLNAFASLEIPSVETA*
>MP0315_megahit_16403_3-518
IITCHGGEALMPVTYFGSMGAVQKYAPLRLLHALGASDMIGNICGAPGLAMMATGHTIGFDPEEYVHAKFIILWGVNVLTTGHHHWHFLNEARKRNGARIVCIDPRYTQTAAKCDEHIAIRPGSDAALAAGMARVLLTEGLADLEYAEQMAHDLDEFREQVEPWTPERVAET
>MP0315_megahit_16673_1-534
YPGKTLENPYSGNVIDICPVGALTEREFRFQCRVWYLSTQQSICNGCSRGCNINIHYNSDRRYKASGNRVQRLKPRFNPFVNQWWMCDEGRFSYKKIDEGRIQSPCLRVGEKTQNTDWKTIIKETSVILNTALSSFGPKSIAVITSPQLSNEELYLTQKLFGDFMQLTQIGYKNPWEQ
>MP0315_megahit_17078_2-544
DWERVSWETAIDLVAEGLERAKARSGNRSVALYNYVGQHSLPGGVKGAKFTIHALLNRWGGFVPAIERGDLCWGAYVQASAALYGSWHVSLPPDEECDAVVIWGYNPLETGVRGPAQSLKRARRKGTKLIFVDPVRTLSVQRLADHHLPIRPGTDIPLALALLNEIFINGWADESFLKRRT
>MP0315_megahit_19334_1-540
YTYAGTMGLVNRNCPSALFNRLGATRLRQNICYYGADEGYRVTVGSGYCVDPEDAVHSDLVLVWGANVVTTQVHLMPFIDEARKKGARMIVIDPYRNRTARVADEWIGIRPGTDAALALSLAHILERDELLDRDFIERRTIGFKRLSREVLPRFAPAQAAKITGLAEEEIEGLARQIGAA
>MP0315_megahit_19347_2-547
LGAHTTMRWMQRLAERNARVVNLSPLRDDVVPEAATEWLPLAPNTDTAVMLALAHTLVTEGLHDREFLSRCTVGFDRFTPYLLGETDGQPKDAEWASRISEIPAERIQELAREMARSRTVVSVNWSVQRGDHGEQPYWMAVTLAALLGQIGTPGGGLGIGLSAIHGVGNPNPQAKWASLPQG
>MP0315_megahit_20733_1-996
AWVTRTRFPLKSNVIKAILEHQCCDFPSGDGRLGAWCMHKVIRIARLSEKISMSMQTIYEAPRPEPKPDEQVVTSTCGHNCGGRCVVNAHVRGGRIARISTDSRRWKADHPPLPACARGVGQIERIYHPDRLKYPLRRTGLRGSGQFERISWDEALDEIAAQLLRVRETYGNAAILDGSRSGSLSTLHGRGPALRFLNMFGGYTYLWSNMSAEAEVFAVRMTFGPDRPYKAAGREPTDYINSKLIWMWGWSPGDGHFGTGTMAYLKQARDTGTRIVCFDPRRNRTSRQLADEHIFIRPSTDAAALIAMAYEIVVAGLNDQAYCDKFVLGFDE
>MP0315_megahit_21430_3-1358
LTPLRTESSGLAFLTGQLRGHRWELVRRFLASFGGAHHWLHEPFGDDMVRRATELTLGIEAFPTHDLEHANYVLTFGAALIEASRSPVRFGRGLGHLRRGRPGQRGKLVAIGPHLSVTAAHADEWLPARPGTDAALVLGIAHTLIRDELYDKAFVNERTEGFEAFRERVLETFAPETVAVTTGVPAEQIERVAREMAEYGPAIAIAGDAAVTGPNGLATAVAVTHLNALVGAFGREGGIHFDPPPPFAPYPVLDESFVLREAKPLANVLADPTIDVKALLVAGPNPLFTLPAASGVSDLFSNIPFIASFGSFPDETSQWADLLLPEPTVFERFDDDVPAPGVGISMASLSGPMFVRPLYDTRAMPDVLLQIAQRLGDDMAVALPWESYEAALQAAWSGLHDAQRGSIVETSANRFWRSALESGGWWDDSTPAQSQFATTSNRYRFDVEPLRA
>MP0315_megahit_21846_3-557
DIGFLPGDGGRDVASIIDGAGKGEIDLVWLLGADEIDMDDLGNAFVIYQGHHGDAGAHRADVILPGAAYTEKAATWVNTEGRVQHSRRANDPPGDAREDWTILRAYSDVLEQPLPYDSLAQLRQHMVEVAPTLAKTDEVTPGEMGAFGTIGELAEAPFESPVSDYYLDNAICRASAVMAECSQLY
>MP0315_megahit_22271_2-505
PDRLTHPMRRVGAKGEGKFERVSWDEALDTVSDAFIASTEKHGPESVWPYHSGGTLGVVQRYGIERLSRLLGYSGMIGTICVTPAMSGWAAGVGGQRGVDPCEIEESDLIVVWGGNPVHTNVNLMNHIQKARKARGAKLVVVDVYRTSTMAVADIGLVLRPGTDAALA
>MP0315_megahit_25482_1-813
YEEVSWTDALGRLNLQLSQLQSSRNQNSMVLVTNPIGGHLGMIAETFASKFGGRYMPYEPVERTNLKAAIKQVFGQDRIPDFEIENANYVLSFGADFLNTWVSPTRYARGYGEFRQGDRERGTLVHVDSRFSMTGANADSWIHVKPGMEGILALSIAHVIIKDGLADPAAAQALTGGSNLEEFAPESVAAKTGVSAETIEQVAHDFASHKPAIALGGGSAGAHTNGLFNLTAIYSLNYLVGSVGQPGGVVFNPAPPLSEIANAPSSSNYQD
>MP0315_megahit_25923_1-933
MSKREEDTWGQSTVETACPLDCPDTCSLSVSVECGQITRIDQSERHDLTGGFICSKVRRFADRVYGVNRLHHPGIVKGTKGDGQFERVSWDNALETIAARMRQIRDEFGTEAILPLSYGGSNGLLSQDTADAQLFRRFKTSRLARNVCAAPTTTVTNALYGRMPGVSYDDYRHANLIMIWGANPSTSGPHLIPHIRTAVRNGTALIVIDPRRTSLAKAADIHLAVRPGTDVVVALAIHRFLFEHGFADTSFLDTHTHHADILRERASEWTIDRAATVADIDAELLERAAEMYAETSPAVIRCGWGLERNRN
>MP0315_megahit_26785_1-798
LAGLASDDYDALNPVQWPVKASDNESGEKRFFADGRFFHPNGKARFVAVRTPVREAAASGEFVLNTGRVRDHWHTMTRTGRSARLSAHTAEPFAELHPDDGKQLGLKPADLVTIRSAHGAATVRCLFTERQRRGSVFVPIHWSGEFAGTGRIDAVVRPSVDPVSGQPGLKNTPVTLSRFRANWYGFAVSLNRPETTASDYLATARTGAGWRTELAGIEALDDAANFARHLIAPSQEAEFVAYSDAKTGTHRFAAFEGSRLVGALWI
>MP0315_megahit_27564_39-812
MKGEELTRMVPNKDGHANHGHSCVKGRFAFGYATHKDRITTPMVRESIRDPWQEVSWDEAIGFAAEKLKEIQKKYGQGAIGGITSSRCTNEETYLVQKLVRAAFGNNNVDTCARVCHSPTGYGLKSTMGESAGTQAFDSVMKADVIMLIGANPTEAHPVFASQMKRRLREGAKLIVVDPRAIDMVRSPHVEADYFLGLLPGTNVALINAMAHAVLSEGLEDEAFVRARCEEVAYRNWREFILDDENSPESMESHTGVA
>MP0315_megahit_27666_2-883
GDMGALPNKLPGFQDVADDSARARFESVYGVPINPVPGLHLTLMFEAMTRGDLTALYIIGENPADSEADVDHARKLLAELDILVVQDIFLTRTAQLADVVLPATVGWAESEGTVTSSERRVQRVRAAVSAPGDCRHDYEIIGELAERMGAKWTAKTPEELWNELRSLSPMHAGMSYERLEGEGGLQWPCPDIDHPGTPYLHGWLWDDDLGGRERAPFSITRYEGPKEQLTDDFPLRLTTGRALDSYNTGVQSSGYESPIRSGSHLEISAVDALNLELADGERVSVSSPRGRVEM
>MP0315_megahit_28414_3-581
ARAGYHWWMGMDRPSPDFANAKVIVLVSSHLETGHYFNPHAQRIIEGKKGGAKLIVLDTRLSNTATHADHWLSPYPGSEASIFLAIANWMIQERKYDREFVRRWWNWQEYMEAVQGEQSATFERFEQVLRETYSEYTFEFAARESGLEEDVLREVAGVVSTAGTRLATHNWRSAGSGNLGGWQVARTLTLLNA
>MP0315_megahit_29840_2-583
NQGTLNGLTSGDAFFNRLGATIGEKCYCESSSATAWLSTVGPTGGVDLESLAHSKYIIVWAMNMMSTNLHAWPFILEAKKKGAKIVVIDPIRTRTAKQADWHIAINPGTDGALGLGMMNVIIEEDLVDHDYVDKYLLGYEELKARAAEFPPDKVAKITGIPAEDIRKLSREYATTQPSVIREGVALERAPGGGD
>MP0315_megahit_31101_2-511
AAANGLANLRREKGGSIVAGFGSAKCSNEEAYLFQKLIRTGFGHNNVDHCTRLCHASSVAALLENIGSGAVTATFNEIENAECAIVIGANPVENHPVAATYFKQFAKRGGKLIVIDPRGIELGRYATHRIQFRPGSDVAMLNAIMHVIAEENLFDAQYVDTFTEGWEAFR
>MP0315_megahit_34688_1-1011
HHADYVRLHTNASFIVSERFSFEDGLFSGFDEATSEYDATAWEYDRDPDGYVRRDATLEHPRCVFQLLKRHYDRYTPERVAQITGCTEEGFLRIADVICSTGTADRVGTIMYAVGWTMHTVGSQIIRTAAIVQLLLGNIGRPGGGINALRGHANVQGATDHAIVAGILPGYLKVPQPAQTSLADHLKDSTPRPLVRDTENYWGNYPKFFVSQLKAWFGDRAQVDNEFGYHYLGKTDQDATWLSIWDQAHQGKLEGFVALGFNTLLAGPNVSRLLESMAKLKWKVVIDPFMLDSAEFWKAPGMKPSEIDTEVLYLPTTHWIERDGSFTNSGRWAQWKE
>MP0315_megahit_34803_1-675
YMDPPGQALPDCIIASKLGDAMGFSGYGWKTEEDAFMDGYHNGTGKIVTYDRLRKMGNNGVQEPVIDYKNGKLVGVKRLYSDGKFDRHGREDKKLIFTASQWRGLQAPGKEAQKKKFKYLINNGRANHVWQNAYLDRQNEFVMDRWPYPFIEINLSDMSSMGVKAGDIVEVYNDTGSTQAMAYPTSTAKKGETFMLFAYPTGVVGNVVNAGTNEKVIPNYKQTWA
>MP0315_megahit_35350_3-575
YCYEDTELADTIVAVGANSLETQTNAYLNHWVPNMRGTTLGKKKKQLPGEDHASARMIFVDPRRTVTVNSAEVEAGKENVIHLAINSGTDLALFNAWMTYIDSKGWVDKDFIKGSTMDYDKMVKGNKTSLAEAAKITGLSEAQISKSAEWIAKPKSGKRRRTCFVYEKGLIWGNDNYRTNCALVNVAASTG
>MP0315_megahit_36029_2-538
HVQKARKNRNAKLVVVDPYRTRTAQIADMHLALRPGTDGALACAIMHVLFRDGHANRDYMAKFADCPSRLEEHLKSRSPQWAAGITGLDESEIEDFAKLYGETKRTYIRVGYGFSRSRNGAVNTHAVACLPTITGAWVHPGGGAFYSNKDIYHWDKTLIEGLDAHDPSIRMLDQCRIGP
>MP0315_megahit_36038_2-310
ATDLTAIAHVTFPALTFAEKEGTFTNIHGIVQRLNPAVPPVGQSKPDLEIFGGLAEAMGKPFDTVEPKKVMDELAQCIEPFHGISYDTLGDAGHCIGSSNGL*
>MP0315_megahit_38716_1-945
TQGLVHKEFVDNATTGFDEFSQAVASYTLEHAERITGVPGEAIRELAHAYAGAKKAQMCWTLGITEHHNAVDNVLSLINLSLLTGHVGRSGSGLNPLRGQNNVQGGGDMGAIPNKLPGFQDVENDALRRKFEQAWNCVIPPKNGWHLTLMFEAMERGDLRSLYVIGENPAQSEANAPHAIHLMQGLDHLVVQDIFLTKTAELADVVLPAAAGWAETEGTVTSSERRVQRVRKALDPPGEARDDIEILCELARRFGHDWGHPTAEDIWNEVRRLSPMHGGMSYQRLEELGGIQWPCPDEQSLGSSYLHGRLWKRPV
>MP0315_megahit_39696_1-597
PEEMSEYCGVPADTLRAVARLYGNAKRAMIFWGMGVSQHIHGTDNARCLISLALLTGQIGRAGTGLHPLRGQNNVQGASDSGLIPMFYPDYRSVSDPSERAFFEDFWGTTLDPEPGLTVVEIADAAYEGRMKGMYVMGENPAMSDPNSSHVREALCKLEHLVVQDIFLTETAVYADVILPASAFPEKDGTFTNTDRRVQ
>MP0315_megahit_41409_2-646
GAFFSNGSLYGYDKTLLQGLDALDPNIRVLDMSRIGPILTGDAQSLKGGPPVTAMLIQNCNPMAVAPETGLVRTGFERDDLFVCVHEQFLTETALMADIVLPATTFLEHDDIYTALGHSHLQIAPKAIAPLGEARSNHEMVAGLARRLGASHPGFEITAWEMIDRTLVNSGKGTAAELADKRWIDCQPDFETSHFLNGFPHADGKFHFAPDWKSV
>MP0315_megahit_41634_1-681
KVEHLMTTTKTIRTMCPMNCHPTLCGMRVTVNDEQLLKIEGDPDNPDSRGFLCLRGKAAREIIGNPQRLLHPLVRSKRGTDTWQQVSWDEALHRICEKLSDIPPAEFGIWLGHGDAATNYGTRIGGLLSRRFAHLHGSQWWHPAMICWGLGGFGLGLTGVLEVNTKEDLSAHSNLIILWGANIASQPNTAPHLKAAKRRGARVILIEVRDSEAKALADQVIHIKPGT
>MP0315_megahit_41786_3-908
MKKITFILNNKEVNASDDETIWQVAKREGLLIPHLCHSDEVGYQPDGNCRACMVEIEGERTLAASCIRKPLEGMKVLSNSSKATASRKTVFELLASDQPDKKSHPDPNSKFWQWSAKLNINEHKYPKIKNISRDISHNAMHVNLDACINCNLCVQACRDVQVNDVIGMSYRGHASKITFDFDDPMGDSTCVACGECVQVCPTGALIEKTLVNDKGIREHYSDKTIDTLCPYCGVGCQTKVHVKDEKILHIDGKDGPANNQRLCVKGRFGYDYVNSDGRLRNPLIRRDNAPKDRYILDKSKKF
>MP0315_megahit_42483_3-1112
NVSSNSRPKLVNSLQNLIGTDCASNKIWELLDSQVILLVSANITEEQNVVSVPIKQAVAKGANLIVIDQRETELTRYATKWIRPLINSESVLIGGILRSIIDQSLEDHDFATEKCEGYGKFRNSLWDFDLVKVSAQTGISQEEIREMAQIFANAGASSILYGLETISDTHINDTVKSLVNLSLITGNLGKKSGGIYPLFSGANQQGSRDVGCVPNLLPGHRPTASRGIDLMEISEACSSGAIKALHLIGDELFHNTPNRSEFLEKIKATDLLIVHESFASEVTEIADVVLPSALFSEKTGTYTNMEGRIHRLRPAIGPIGDEDEDWRILSQIAARLGSDDLSYSSSDDVLTEITNEVETYKTLQINSLDS
>MP0315_megahit_43239_315-728
MLVDVKDERIVNVRGNPDHPFTRGGLCVKVNNYGERVHSPDRVLYPLRRSGAKGSGQFERISWDDALGEIKQRWGALIDEFGPTAILPYSYLGAMGVLNGLFAGDAFFNKLGSTITERTFCGSGAATGYFMTLGDSSG
>MP0315_megahit_43269_3-524
GVSYPDYQHSRLIVIWGANPSVSSTHLVPYVRTAIQNGAALIVIDPRRTPLAKQADIHLSVRPGSDVAVALAIHRFLFEHDLADEQFLATHTHNWETLRDRAAEWDFGRAASVADIDPELLERVAEMYAETSPAVIRCGWGLERNRNGGNSVAAIMALPAVAGKFGVRGGGFSM
>MP0315_megahit_43964_78-506
MKRRDFLKNTVVTGTAGVLFDACAPPGSDQIIPILIPEEEFIPGVEEFHPTNCVECPGGCGLLARKMDGRLVKVEGNPAHPISRGASCARGQALPQAMYHPDRVRGPLIREGARGAGQWRDISWDDAIERLVSELAAVQEDPD
>MP0315_megahit_44827_3-1244
RKDGVPKLAEDYVDPGNPYTHFREATWDEALNLAAAGLARIREQHGGQALSGFGCAKGSNEEAYLVQKMVRTGFGTNNVDHCTRLCHASSVAALMETIGSGAVTAPFSESVNADVLMVVGANPTENHPVAATFFKNAVKAGAKMVVMDPRGQTLKRHADYMIQNKPGTDVAVLNALMHVIVQENLYDEEYVQSRTDGFEELRVHLLDYSPESMSEHCGIPAGILREVARLYGNAERAMIFWGMGVSQHIHGTDNARCLISLALLTGQVGRPGTGLHPLRGQNNVQGASDSGLIPMVYPDYQPVSDPSAHAFFEEFWGATLNSEPGLTVVEIADSAHEGTMKGMYVMGENPAMSDPNASHVREALCNLEHLVVQDIFLTETAVYADVILPASAFPEKDGTFTNTDRRVQIGRQAL
>MP0315_megahit_45897_3-518
DQWHDWTELDAKAWPRRVERHFRLIPTTCFNCEAACGLVAYVDRETGEVAKFEGNPEHPASRGRTCAKGPATLNQVNDPERILFPLKRVGERGGGEWERITWEQALDEIGARIRTALVEERRDEIMYHVGRPGEDGYTERVLQGWGIDGHNSHTNICSSNARIGYQSWMGHD
>MP0315_megahit_47089_1725-2165
PDGRGKLIPVNIIPPDEVPDEDFPMVLTTGRHLEHWHTGVMTRRARVLDELEPEAVCEISPADARRLGIVPGAWVRVTSRRGVIELKARITGSNPEGLVFIPFCYSEAAVNLLTNPKLDPFGKIPELKFCSVRLEEIDFPRVSAPQ*
>MP0315_megahit_47603_2-676
RTFCGEGSCTAWLSTVGPTAGLDVESYVHSKYIVLWACNSMSTNLHHWAIVQDAKQKGAKVVVIDAYASRTAKQADWHISPKPGTDGALAMAVINSIIEQDLVDKDYVDNYAVGYEELAVRAKDRTPEWAEKITGVAAADIRQLAKDLATEQPAAIRMGVALERSYGGGQTIRAVTCIPALTGAWRHVGGGVTQFPVWEHPYKFDVICRPDLIPEGTRVINALQI
>MP0315_megahit_48596_3-551
MFGAGGGTSSYAEVEDTDFFLLWGSNARAAHPIYFHHILKGLSKGAKMFAVDPRRTASAKFADLWLGINVGTDISLANAMSREIIAANLHDKKFIEHATSGFDAFADHVDEYTLERAAAVTGVTANAIQELAHEYATAPTAQILWTLGITEHHNGVENVLSLCNLALLTGHIGRWGSGLVPLR
>MP0315_megahit_49197_287-715
RGKFIPAGIIPPDEVPDDEFPMVLTTGRQLEHWHTGVMTRRAAILNELEPDAICELSPSDAQRMGIVSGAKVRVTSRRGVIELAARITSTVPDGLLFIPFCYSEAAANLLTNPTLDPFGKIPELKFCSVRLEEVASVQPGES*
>MP0315_megahit_49372_123-668
MDLSRRNFLKASTVGGLSVSLLGFDLRPAQAAVRQLKIRNAREYRTVCPYCAVGCGTIAYVHGSGGLNTTPTLIHVEGDPDNPINGGTLCPKGASQMQLAISPRLRKAPMMRDARSSEWREISWDEALDWFARRFKDSRDASFVERDTTGRTVNRCEGIAWVGSATVANEDAYLITKTMRSM
>MP0315_megahit_49523_1-894
VIFSWAMGITHHEFGVGNVQSIVNLALLRGMIGKPHAGLLPLRGHSNVQGLGSMGVTPALKSSVMEKLELELGVVMPEAPGMDTMQCMQSALNGNIDLAFLQGGNLYSANPDSRFAEQSLNNIPFKVFLTTTLNKTHVTATEGECIILPVAARDEEKQPTTQESMFNFVRMSDGGIVRLDNVRSESDIIAEIAHSVLGDHPVDWLRFKEHGHIREAIAKTIPGFEKIGAIDKTKEEFQIGGRTFHDPLFATENGRAKFSTVSIPDLKREEGEFTLSSVRSEGQFNTIIYEEEDVFRGT
>MP0315_megahit_50327_3-1004
RLRHPLVREGTRGEGRFRRASWNEALGTIATRMIEIRDRWGAEAILPFSYGGSNGLLTQDTVDARLFRQFGTSRLARTVCAIPTSTANQALYGKMAGVTYPDYQHARLIVIWGANPSSSGIHLVPHIKAAQQAGAALVVLDPRRTNLARQADIHLALKPGTDVVVALSIHRYLFEHDLADQQFLAEHTHGAEQLRERAAPWTFDRAAEVAGLDPELLENFAEMYADISPAVLRCGWGLERNRNGGNAALAVLALPTVAGKFGVRGGGYSMSNSGAWNLSPDTWIDTPEPDTRIVNMNQLGKALLEYHDPPIQMLFVYNCNPVATMPNQNRVLEG
>MP0315_megahit_50453_3-548
LCVKGRYGFDYVQHKHRLTMPLVRKAGVEKHKDFSVDPDAWRTAFREATWDEALDLAAKGFRGIRDRHGKKSLAGFGSAKCTNEEAYLFQKLVRTGFGSNNVDHCTRLCHASSVAALMEGISSGAVSNQVRDVAKAEVIFVIGSNATVNHPVAATWMKNAAKAGAKLIVADPRRTELARHAT
>MP0315_megahit_55063_656-2977
MSHYKPYNGPAAGWGALISVTRNWLGSKNAISNIRAMLKTNQDHGLDCPGCAWGETPEKGMIKFCENGAKAVNWEATGRKVTPAFFAKYSNTELLKESDFWLESQGRITHPMRYNADTDHYETITWQEAFDTVAKHLNQLDSPHQAEFYTSGRASNEAAFLYQLFVRAFGTNNFPDCSNMCHEASGIGMSEAIGVGKGTVTFEDFAEADAIFVIGQNPGTNHPRMLEPLSEAVKRGAHVVCFNPLKERGLERFQHPQSPLEMLTNESEPTNSAYFRPALGGDMAAIRGMAKFLLQWDREAQQKGKPAVLDHEFIQQHTHGMDDYFAEIDNTPWELIESQSGLSLAEIEMAARIYSKAERVIMCWAMGITQHVHSVPTVQEIVNLQLLRGNIGRPGAGLSPVRGHSNVQGDRTMGIDEQPPEWLLDAIEKRFDFKVPRDHGHTTVQAIDAMEKGQAKVFFGLGGNFVQATPDTVRSHQAMRNCDLTVQISTKLNRSHLVTGKEALILPCLGRTEKDFQKSGLQGVTVEDTFSMVHISYGQLKPFSPLLRSEASIIAGIAKATLGNKPVDWEWLVEDYDRIRDLIAEVIPGFEGFSEKIQHPGGFYLGNAAAEHQWNTSTGKANFVANPLPKTLLQDQVTMKGQTPDLILQTMRSHDQYNTTVYSMNDRYRGVYGMRDVVFANEADIKRLGLEHGQKVDMITVWEDGKERKVSNFTLLSYDIPQGQAAAYYPETNPLVPLESYGDKTFTPTSKFIAIKVVASAANANEAVTASVA*
>MP0315_megahit_55150_2-484
MTDLNELNRRVSAAKAEVEARGETFYPGASRVHLASFPPKERWNDWVELDSKSWPNRVEKRYMLVPTTCFNCESACGLLAYVDRDTLQVRKFEGNPEHPGSRGRNCAKGPATINQITDPDRILYPLKRAGARGQGKWERVSWDEALDDIAAGTATMTPQPA
>MP0315_megahit_56256_2-964
TDHAIVAGILPGYLKVPTPAQTSLAGHLEESTPRPLVPDTVNYWGNYPRFMVSQLKAWFGDTVGPQNEFGYHYLGKPAGDATWLSMWDQAHQGRLEGLVALGFNPLLAGPDVPRLLRAMANLQWKVVIDPFMLDSAEFWRAPDVDPAEIQTEVLYLPATHWVERAGSFTNSGRWAQWKEQAIDAPEGVRSDTWILSELFWRVRELYEAEGGAYHEPILNLQWNYLNQREPRLEELAQEINGSDLATGELLSSFGQLRDDGTTTSGNWLYTGSYTEEGNMMARRGTDDPSGMGFHHDWAFSWPANRRVLYNRASADGEGRPW
>MP0315_megahit_57131_1-378
MATDVKRSFCRICHAACPVDVEITNGRVTKVSGVDEDPIFNGYTCVKGRQLPDQIHDPGRLRNALRRTAGGTFEPVASSEALDEVGAKLRTILDKHGPRAIASYTGTGGYQNAPSHPVAMAFHKAI
>MP0315_megahit_57798_258-2006
MQKLVVIGAGMASGRVLEHLFETDPTAYEVTLFNAEPRGNYNRIMLSPVLSGEKRYEDIVTHDEAWYADKKVTCRFGEKIVAIDRARKVVVGEKGEVPYDKLIVATGSVPFIVPVEGRDLPGVIAYRDLDDTNTMIERSAKPGAKAVVIGGGLLGLEAAAGLKLRGMDVTVVHLAGHLMERQLDEAAGYLLKKDLEGRGIAVLTKASTQKILGTTHVEGVELADGTVIEAELVVMAVGIRPSVQLAKEAGLEVGRAITVDATMRTSDPNIYAVGECVEFEGTLFGLVAPLYEQAKVVAKSLLDEEERFSVKELSTKLKVTGCDLFSAGDFAESEGREEIVLRDPAKGVYRRLVLEGDRLVGAVMYGDTSDSNWFFDLMKNRTPVSEMRETLIFGQAYQGGSPLDPMAAVAALPDDAEICGCNGVCKSKITGTITEKGLTSLDDVRAHTKASSSCGTCTGLVEQLMALTLGDAFNPNAVKPMCGCTDLGHGDVRRLIVAKELKSIPEVMQELEWKTSCGCAKCRPALNYYLISDWPGEYQDDKQSRFINERVHANIQKDGTYSVVPRMWGGMTSAKELRAIADV
>MP0315_megahit_58631_3-536
MDKRLPLSNDVMLDRERCIICRRCVRFQDEIAGEKEIEMIQRGWETYIGCAEGEEFTSIFSGNTIDICPVGALTDRTWRFQARPWELEHHETTCAKCAVGCSIHIGSRDNKPLRVIAAENEQVNDVWICDTGKFHMLDFAKTENRITTPLIRQDNELTETSWDEALAFIAQRFSEIGN
>MP0315_megahit_60324_2-802
QAAPEQVYSDDRLLYPMKRTRPKDEVDPGWVRISWDEALDTIAAQMTRIAAESGPESVAFALTTPSGTAISDSLQWVERLLRVFGSSNNCYGTEICNWHKDHATEYTYGVGIGRPDLDQAGCILLWGHNPNTSWLAQAQRVSEARRRGASIVVVDPRRAGPAIKADQWLQIRPGTDGALALGIAWVMLSESGYDHDFVHRWTNAPMLIHESEGRLLTASDIGAPEGADRYVGWDQGRSAPVVMAANPAQQVKTDWLLTGEVTIDAPS
>MP0315_megahit_60483_2544-3305
MTDGIKRRDFLKVLGVTGASATLTGCSEPERLLPYVVAPEEITPGVATWYTTVCGGCSAQCGMWVRTREGRAVKVEGNPNHPVSRGGLCSKGHATLQHLYNPDRFHGPMIREGDRLRQGTWDEAEQLLAAQITATGNVMFIGGRMGPSMSNLVDEFVAAVNGTRIEYDAVSDAPLREAARIAYGATGLPSYDIANARLLLSFGNDFIETGSSPVAHNKGLAQMSAVDAAGSKGRFVYLGPRLSTTGLNADEWYP
>MP0315_megahit_60743_1-939
MDNIKDFGTPKKLSKKLVTLTIDGLSVTVPEGTSLIRAASEAGVSVPKLCATDSLEPFGSCRLCLVEIEGRRGYPASCTTPVEEGFNVSTQTPKLAELRKGVMELYISDHPLDCLTCATNGDCELQDMAGAVGLRDVRYGYEGKNHLQSEKDTSNPYFTFDPSKCIVCSRCVRACEEVQGTYALTIDGRGFESKVSAGNKDFMDSECVSCGACVQACPTATLVENTIIEHGTPERAVTTTCAYCGVGCSFNAEMQGEQVVRMVPNKDGGANHGHSCVKGRFAWGYATHKDRITTPMIRKSIKDPWKKVSWEEA
>MP0315_megahit_62469_1327-3630
MTHNNGSEKAPSAAAGGWGALKSVGRQLMGSGKPLSGARTMLKANQPDGFDCPGCAWGDPEHGSSFEFCENGVKAVAWEATRDRVTPAFFAEHSVSELRTWSDYALEKQGRLTHPMRYDADSDRYVEVTWDDAFAGIAARLNALDDPNRAEFYTSGRASNEAAFLYQMFVRLYGTNNFPDCSNMCHEASGVALTEAIGIGKGTVLLEDFEKADAIFVVGQNPGTNHPRMLADLRAATQRGARVVVFNTLKEKGLHRFADPQNKLEMIRGGSEATSTDYYRPRLGGDMAVFRGMAKVVLAAEEAAQATGQPAVLDHAFLSAHTEAFEAYRDAVNATSWDEIEDQSGLSRDQITEAAEIYLASDRVITTWAMGITQHRHSVPMIREIANFMFLRGNVGRPGAGLCPVRGHSNVQGDRTVGINEKAPAALLDAMERELGVAMPRDRGHNVLQAIGAMLSGDARAFIALGGNFARATPDSALIAQAMQNLDLTVNIATKLNHGHLLPGTHSYILPCLGRTEIDKNAAGVRQIVTVEDSMSMVHGSGGINPPAAKTLKSEVQIIAGIARATLGNTTVDWDALAQDNDKIRDLIARVLPIFGDFNTEVRKPRGFHLRNGASEREWNTPAGRATFSADPLPEQTEWQNLRGENRRFVLQTFRSHDQYNTTVYGMDDRYRGVYGERNVVFMHPDDIAALGAEPGDVMDVVGLHDDDVDRIAPGFRLVAYDIPKGCVAGYYPELNVLVPHQVFGDKSFTPASKSVPVTFRPSETPA*
>MP0315_megahit_66330_1-807
NDRCVTCPKNERCELKDTVRYMEMELTTPLTYNNRHMPQEVKDPYFDMDMNLCIVCARCVRACDEVRGDSAITLKDRSGRSIIGTSQGTSLLESGCEFCGACIDVCPTGALVERDYKWDKATKKITSTCPHCPVGCQLTLDVSKRNKIIRAIPERTAEANRGMACYKGKFGLDFVNSRKKIDKPMIRNNGVLEETSWPNALDFISDKLSNYRNGEFALIGSPRGTNEDHYVGQKFAREFMNSSNVDISSNTHPEITKPLGEMIGSRTSS
>MP0315_megahit_66952_2-898
NADVWHSVPPETEGLVAAAMVHTIVDERRAQGVPEEVVAQIAGLVDGASPDQVASTTGLSADTIRELARAFSDPALGPGRTLAVGGGVGVSGSNATAAQVAITLLNYVAGNIGATVDFSSASTLSTAATYADMRGLTDQMRSGDVELAIIYTVNPVFTMPAAADFGGALAQVPFVASLSSLPDETTALADLLLPTHTALESWGDNHPRHDVRGLMQPVMQPVFDTRHAGDVLLEVGRSLGDEAAAGLPRRGFYRFLRDEWERMQPAPEGDPETAEPAAPDFETYWADALRRGGTTVPVE
>MP0315_megahit_67640_1-432
MNMKPTTGTIRTTCAYCGVGCGVLATPEPDGSVSIAGDPEHPANFGRLCSKGSALGETIGLEDRLLSPRIEGRDASWDEALERVASGFAKVIAEDGPDAVAFYVSGQFLTEDYYVANKLMKGFIGSGNIDTNSRLCMASSVAGH
>MP0315_megahit_68451_1578-2816
MDISVDEKDIAPVAGMKSHPANFGRLCVKGSALHDTLDQTDRLLHPTMNGQAADWDTALNLVADKIRQVVSTHGPEAVAFYGSGQLLTEDYYVANKLMKGFIGSANMDTNSRLCMASAVASYKRSIGSDTVPGCYEDLEQADLLVITGSNAAWAHPILFQRMAAAKKARPGMKVVVVDPRKTATCDIADLHLPIKPGSDTTLFNALLTYLHQQNALDTHFIEQCSENIGEALVAASKAAQDFSDLAAITDVNQQDLETFFAWFRDTPKTVTFYSQGVNQSIDGTDKANSIINLHLATGRIGKPGACPFSITGQPNAMGGREVGGLANQLAAHMDFSPADRDRVRRFWQSPRIAEKPGLKAVDLFNEVKNGKIKFLWIMSTNPLVSMPDADDVKEAMKHCELVVVSDCMANTDT
>MP0315_megahit_68825_2-1330
MSTPKAGREKFKRYTGPAAGWGALRSVTSAWLGSSQPVKNIRALLKTNQHGGFDCPGCAWGEEPGTGRVKFCENGAKAVNWEATSRKVDADFFARHSVAQLRRQTDYWLEYQGRLTEPMRYDRDSDHYVPISWDDAFALIGQHLNALDSPSEAEFYTSGRASNEAAFLYQLFVRIFGTNNFPDCSNMCHEASGVALGASLGTGKGTVTFTDFEQADAIFVLGQNPGTNHPRMLEPLRDAVRRGAQVVCFNPLKERGLERFQHPQSMAKMLSNSADAMHTAYFRPALGGDLSVLRGMAKYMLQWQREAQRYRLEGVFDEAFILSQTSGFQDYIAVLDTTDWADVVAQSGLRLDEIEQAARLFCDAGNAIFCWAMGITQHHHGVATIQEIVNLQLLRGNIGRAGSGVCPVRGHSNVQGDRTMGIDERPSPAFLDRLQTYFGFSPP
>MP0315_megahit_71129_3-1298
MAVMVGKGAMTNSIEELAGTDFLLVAGSNTTEAHPVISLRMKRAVRNGAKLVVIDPRKIELTKWASRHLQINIGTDIPLFNALAHVMIKEGLYDREYVEKRTEGFDELAKHVEFYTPEYAAEVCGVPAEEIIATAREYAAASPKAAICYTLGITEHSCGSHNVQSIANLGMLGGNFGMPNAGVNPLRGQNNVQGASDSGALPTDLPGYQKIERPGVREKFEKAWGAELPKRRGITKITAMDQMLRGRVRGVYIMGENTVISDPNTNHARKALEAADFIVVQDIFMTDTARLADVVLPAGTFAESDGTFANSERRVQRVRPAIKPVGESRTDVDILLDLMGRFGISQQLESPSDVWDEMRWLAPIFGGITYDRLDAEGGLQWPCPTEDHPGTEYLHADEMESGLPGYFAPVDHIPPAEPTDSEYPLVLTTGRR
>MP0315_megahit_71129_1320-2504
MSVRSASCGIFEAHGQLSRRSELTPNMVISQKQPKSPIAKPLDVRVNGIGVGCASDARVLDAVRDAGFDVPTLCYDERVGPQGTCRMCLVDVVVDGKTEQVAACTAFASDGMGVETHSEEITEYRKTVLEMLLSETSSPASCPKCESFKKCELHTATEEYGAKWDAFPSLVPREKVDDGNPFIQRDYDLCISCFRCTNICNDWEQVGAITVEGRGQESSIASFFENDLMKSPCTFCGQCINTCPTGALTDKKIVGKTKAENLERTKTICPYCGVGCGIHLLTEDGKLMGTEPDFDAPSRGSLCVKGQFASWEFVKSDERLKYPLIRENDAFRRASWDEALDLVASRLSGIRDETGPDSIVCWSSARTVTEANYLMQKFTRIGIGTNNIDNCSRT*
>MP0315_megahit_72639_2-727
FARHSASELWEWNDHQLEDAGRLTHPLAYDRNSDHFVPISWDEAYARIGAGLRALDDPNLAEFYCSGRASNEAAFLYQLLARAYGTNNFPDCSNMCHEGTSVGLPKSIGIGKGTVTLEDFDEADAIFCIGHNPGTNHPRMLSTLSTAARRGVPIVVANPMKERGLERFKSPQHPTEMLSPSSTQLASAYHQVRVGGDSAMLKGMMKALFEADTRDMGEGGAGLLDRTFIAEHTLGFENLRAD
>MP0315_megahit_72834_3-545
GRLKEPLYRENLNEEFKEISWDESYEILKENILSSIKNYGPDSIAMYGSGQFHTEDYYVAQKLLKGAIGTNNFDANSRLCMSSAVAGYNRSFGSDGPPCCYEDIDHCSLILLIGTNTAECHPVLFDRIKKRKRNVNDNLKVIVIDPRETETSSIADFYLQISSGTDLFLFIGIANYLYKNQ
>MP0315_megahit_73454_3-932
MSKFQSGSHWGIYTVEVEDSKVVGVEPFEKDPNPSPLIESIPSAVHAENRITSPMVRKGWLERGHESDTAGRGVEPFVAVSWDTALDLLAKELKRVKDTHGNQAMYASSGWGSAGCFHSADGQLQRFFNCFGGFVRQVTNYSFGAATVILPRILGTMEPVVGQITSWPTIAQHTDLMILFGGMSPKNAQVNKDGVGAHDSPDWLKRVRDAGVEFVCVSPLRDDGGELNADWLPIRPSTDTAMMLGLMHTLVTEDLYNADFLSRYCVGFERFRDYVMGETDGVAKTADWASQITEIDALTIRTLARRMAAG
>MP0315_megahit_73984_1-720
DGMKIWTDTPELDSIRRGVVELTLSMVGENVQDGPSDFQELSVAANHYNIDKSRWEPRERETVDDSNPVFNIAMDSCILCGRCAQACQDGHQFIGAIDFLGAGQSSRIGTFMDKPLLESVCTTCGSCLASCPTGAIDVKFAPAQEIKIVTTTCPYCGVGCGIKAKVDAKDQIIEIEDDPDNLSSVGMLCVKGRFGFSFVNHEDRIKSPLIRKDGELTPVSWEEAMEYVADNLIKYRGDTF
>MP0315_megahit_74682_2-1774
SRWKAIIAEHGPHAILPYSYLGNQGLVHGLNGGDAFFNKMGATVCERTFCGEGSCTAWLLTVGPTAGVDPESFIHSKYIVIWGCNSVSTNIHHWHIVKDAQKNGAKVVVIDPYKSKTAKEADWHIAPKPGTDGALAMAMMHVIIEEGLQDQDYIDNYTVGFDALAHRAKTRTPEWAATITGIAADDIRQFAREFATSQPAAIRLGVAVERNYGGGQAIRAITCLPALTGAWRHVGGGALQFPVWEHPYKFDVISRPDLIPEGTPVVNAIQLGRALTGELGLDTPIKSMMCWNANPVTQAAETDKIVHGLMREDLFLVSAEHFLSDTASYADIVLPASMGAEIEDMVLSWGHLYLTYNEKCVDSPGEAIPNNEIFRRLAARMGYQEENFSWSDSECLENYVDWESPACDGIDLAYLREHGFAKLKVGTKDDRAPHRSGNFPTPSGKCELEIKGATNFVAGPFRQMYDGFQPGEPLDSLPDYVPSRETHESNPALAEKYPLNIISPKSHGFLNSCYANMEHKIKGQGEQFVMISPVDADMRNIQSGDVVSVFNDRGKFEALAQITDDVSPGIVVATLGYWRQLNKGTVNCVSS
>MP0315_megahit_75409_3-842
CVHEQFMTETAMVADIVLPATMFLEHDDVYQGGGHQHIILGPKIIDPPEGCRSNHEVICELAHRLGAKHQGFHMSARELIDQTLQDSGWGSLEQLERSRWIDCQPAFEEAHYVGGFAHKDKKYHFSPDWTELEPQGFGPKDSVIPKYPDHVAVIEESTADMPFRLVTAPARHYLNSSFNETPTSIRREKQPAVMVHPEDLSAIGVHNGDEVRIGNSRGELTIAVEQFEGVQKGVVIVESIWPNRAFKEGKGINVLTGADPIAPTGGAAFHDNRIWIRPL*
>MP0315_megahit_75624_138-1061
MAVNPKDIPINQAVSITLDGKKISGFENETIFNIAKREGLWIPHLCYKEGMRPDGNCRVCMVEIEGERTLQPSCVRTISEGMIINTTSDRVKHSQKLVLELLDSDISEIVYNKNSELNLWKNLLQVGKSRFPSKIQDKHDLSHPAIAVNLDACIQCTRCVRACREEQVNDVIGYAKRGNESEIVFDLNDEMGESTCVGCGECVQACPTGALMPSKNVALNIPDKKVDSVCPYCGVGCLLTYNIKDNKIQYTEGRDGPSNLSRLCVKGRYGFDYINNDGRLTKPLIRRKGVEKTLDLETFDFDKISEVF
>MP0315_megahit_76753_230-607
EHFPFIFITGRQLEHWHTGSMTRHSETLNALEPDPVASIHPEDLEKLGIKAGEIITLESKRGKLSAYARAETSIQKGTIFMAFCYNEASANLLTNEALDPAAKIPEFKFCAIKAYSGTQIDTRIH*
>MP0315_megahit_77008_3-515
GPEAVSVISSSRCTNEENYLMQKLTRVALRTNSIDNCSRVCHSPSAYALGQALGTGAGTNSFQDVFDSDVLMIVGANPTEAHPVFGAMIKQAVLAGCKLIILDPRNTELARLADVHVPLRPGSNVAVVNAMQRELIENGHVDADFIERCAEGLDDVKATIAECTPEWAAEI
>MP0315_megahit_77217_368-790
MSDGLKRRDFLKVVGASGAGAGVLGCSTEKVERLLPYVVPPEEITPGVATWYTTVCGECEAGCGMWVRTREGRVVKVEGNPEHPVSQGSLCSRGHSSLQALYNPDRFTGPMLRQGEELQPISWEDAEQMVAERLTSAGGYY
>MP0315_megahit_77646_1-735
VQKMVRAGFGNNNIDTCARVCHSPTGYGLKTTFGTSAGTQDFDSVEKTDVILLIGANPTDGHPVFASRMKKRLREGAKLIVIDPRRIDLVRTAHVKADVHLPLKPGTNVAMLTAIAHVIVTEGLMNEAFIQERCDWAEFQDWAAFVAQDERSPEAMEAVTGVDPDLVRRAARLYAKGGNSAIYYGLGVTEHSQGSTSVIAIANLAMATGNIGREGVGVNPLRGQNNVQGSCDMGSFPHELPGYRH
>MP0315_megahit_79027_1-1089
FKPAFGPAAEGPKESLVLGDFEPALEGQWTVASKDGDVAVTTVFELVKQNAQNYTPENVAEITGVNPSVTRNIARSFAGSGAGMIFAGYRVNKWLHGDLILRAWLLMCALTGNTGRAGGGVQTTNLPRADGLNKYAFEGLGPRLRIAALATWDYAKSKNRELNAAIYGDEIADHIDSHYREAIERGWMPDYGEKPWNMAIMAGHNPVSWRASGERWRETALSRVKTLVAITPDMSATAMHSDYVLPAAHHYEIQDMTMEGRTPYVHVLNAAVEPLGDSKPDWFIQKELLEKISQLAVERNIEPIQDSMFGQPIERDYTQAGELFTLNGQFKEPRDVVEFLFENTPGLPKITWEEFAEAGIVRT
>MP0315_megahit_79071_1-1362
RYSLVPTVCFNCEAGCGLLAYMDKETGEVRKFEGNPHHPGSRGRNCAKGPATINQINDIDRILHPLKRKGKRGEGGWERIGWDKVLDEIAAEIRKAIQEERKDEVVYHVGRPGNEGYMERVLNAWGVDGHNSHTNICSAGARLGYAIWHGADRPAPDYANAKFILLISSHLEAGHYFNPHAQRIIEAKNEGAKIAVMDIRLSNTASRADYWMPTRPGTEAAVLLAVAKVMLDEGIYNETFLKEWTNWQDWLKADHPDAEPTFENFIEKLREHYADYTPEFAEVESGVPAKTIIEIARRIGAAGTQFAAHVWRSAASGNLGGWQVARCLHFLNVLSGSVGTFGGTLPNSWGKFHPSVPNPAPPHKTWNELHFPDEYPLSHYEMSFLLPHFLKEGRGKLAVYFTRVFNPVWTYPDGFSWIEALRDPKLIGLHAALTPTWNETAFFADYVLPVGHAS
>MP0315_megahit_80639_3-584
PTEDYYVANKLMKGFFGSAHIHAPWRGAIDRLHRAAFGEDVMPASFEDIGSAGLILMIGDAVVTDHPVLFDRVQAMRAESGVRLVLVAPAGAGDGLDVDLHLPVAQKAIAPLLRGLLLHVHDADMGQADGRPPALAPPDFWQSLRPGHDIWSVARTCGLSPQGVRDFYDLWASQDRALSLFSGEDAAISTAILN
>MP0315_megahit_81069_1388-3634
MAHELQLGFWKRLKNLSPFGLGHVKPKHYRDMLRVVVRNRDNLGYAWKVLSRGACDGCALGTAGLRDWTLTGTHLCMVRLNLLRLNTMPEFDHQLLANVARLEDLSDADLRDLGRIGVPMIRERGERGFRRIQWEEAYKRIAERIKHSDPTRLAFYLTSRGMTNEVYYVAQKVARWFGTNNIDNAARICHSPSTAAMKRALGVAATTCSYCDWIGSDLVVFFGSNPANDQPVTTKYLQQAKKTGTRVVLVNPYREPAMERYWIPSNLVSSVFGTQLIDDWFPVNTGGDIAFLYGVLKIVFENGWHDTEFIDVHTEGFDALRRETERVKWEELESESGLSRASMKEFANLIRSADSAVFVWSMGITQHVAGADAVQMIINLGLVKGYVGRDKCGLMPIRGHSGVQGGAEMGAYATTFPGGRPVSSEGAALMREFYGFNLPDQPGLTATEMIDAAAENRLDLLYCAGGNFVQTLPDPDYVTDAMSRVPLRVHQDIFLTKQLFIEPIEKDGAVILLPARTRYEQEGGGTQTSTERRVIFSPEIDRSVGEAKSEWRIFLELAHAVDAERAGLLGCTDSQAIREEIAHVVPAYDGIQHFSGTGDAIQYGGPHLCDKWEFPTPDGQAHFVVVQLPFSDKREGWFKISTRRGRQFNSMIYGEVDPINNAARDSILMNPEDAGDLQFSQHQKVKLISKTGVFEGRILFAPIARGNLQVHFPEGNVLIPRGIVDADGGVPDYNTEVRVETAPSQRFG*
>MP0315_megahit_82829_1-921
MGGQKGGMRNEAGNYIEVCKKSLQAQLTDLQPAIPKELLTLPLSDLRQKLPRELERLGRLNSPLLKTPEHNHFLTVTWDEALSRISERLKLLSPHRTFFYSSGRSSNEAAFLLQIFARVFGTNNVNNCSYYCHQASGVGLAKTIGSGTASVVLDDVKHTEMIWLIGANPSSNHPRFMKELLQCRRRGGKVIVINPLKEPGLVKFRVPSDWRAMMLGDCEIASKYIQPNIGGDISLLKGVAKAVVERSWVNDEFVANYTDRFEEFQQELETVSWKEISDSSGVERKIIEELAEQYVKAEKVIFSWAMG
>MP0315_megahit_83369_2-727
ETNVLRVALKEVFGTDSIPEFDIDNADLVLSFGADFLSSWVSPTRYARGYGEFRQGHEHRGKLIHVDSRFSMTAANADQWVHVNPGTEGLLAMSIMQVLSSSHSNPVFGDLDADGVLDSYSPANVAKEIGVSVDTINQIAEDFSHSEHPIALGGGSAGAHTNGTQNLRAIYSLNHVASNFGEKGGVLLNPNSPIDGVGVASPSNSFSEFRRLAEEMKAGNVSVLMVKDADVYYGMTDTVDMK
>MP0315_megahit_83479_3-536
MVVKRSIIERIAEGIGIIPHISDREHAHGAEGPLRHYPDPDEWHDHVELDANAWPERVEHRYSLVPTTCFNCESACGMLAYVDKDTGLVRKFEGNPSHPASRGRNCAKGPATINQINDTERILYPLKRKGERGAGEWERISWEQALDEISAKIRASLKTGARDRVVYHVGRPGHEGYA
>MP0315_megahit_85009_3-569
PGNKGKNTTEIINSAHKGKIKFVWLLNTDDCDLDAFSNSFIVYQGHHGDKAAEIADVILPGRAYTEKEATYVNTEGRVQRTQQAVQSPGDSKEDWKIVRAFSSILGKPLPYNNISELRNRIEKINPYLTVENYVINGCLSNIGDPDLKISNHDINPLDINYYMTCPISRFSETMAKCSMQSKKNGKKN*
>MP0315_megahit_86960_1-750
PNAFPGYQTINADSVEKFSTAWGGNPLPDKAGLVVTDMVREIDNGRIKAMYITGENPLLSEPDLNHAEESFKKLELLIVQDIFLHETAQIADVVLPACSFAEKDGTFTNSERRVQRVREVIKPVGSSRPDWEIICDLARRISVKKGLGLGDQFEYKEASEIWDEMSSLTPMIAGITYDRLEGGGIQWPCPDLDHPGTRFLYEYDFPRGSRAKFVGFDQGPASDELPTDRFPLILNTGRILYHWHGGTITK
>MP0315_megahit_88709_2-613
KENVLSLCWDDVELSSGVSRLEIEAIGKYYLKAQNAVFSWCMGITHHTHGTATVQQIANLALLRGMVGKKHAGLLPIRGHSNVQGMGSMSVTPALKKAVFDRLSSEGVSVPSTEGFDTLSCVRAAGRSEMDFAFCLGGNLYGSNPDSDATASALSNIEMIVYASTTLNTGHAWGTGKETIVLPVATRDEEQEPTTQESMFNFVR
>MP0315_megahit_89712_1-930
VNTQTDEIVDLRKGMMELLLTEHPHGCLTCHRIDLCGPSDICLRHVSVNDRCITCPKNERCELKDTVRSLDMEMDSPLTYNYRGEHVQNDDPLWDMDMNLCIVCARCIRVCSEVRVDNVLTLKERAGKVIIGTSMGDSLIDAGCEFCGACIDVCPTGAIVEKDYKWEKAETKTTSVCNYCPIGCTFDLETNVRNKLIRIGSNLQSPANRGQTCFKGKFGFDYVNSKSRIKSPMVRREDILVETTFSENIDSVTEILQEVNPNNYAMIIDSNLTNEDIYVANKFAKEVIGTNNVISNADIDSSLRYKLVEM
>MP0315_megahit_90407_449-643
MMQHVEAGEVRSTCPYCGVGCGVLLKPDGTGGLAVRGDPDHPNNRGRLCSKGSALGETVGLADRQ
>MP0315_megahit_90437_3-467
GKVEFYSQQAETLGLPPLPVYEPLTICEGYPLLFRQGRTLTHFHSFYDHGQALPTLRKHESSPFLWMAPEDAETRSVAHQAAIRIFNERGSFAAQAYVTDKIQQGTVWMHDGWAGINRLTSGAASLPDSAVDLFPFSAGQAAFDAAVEVEPLRA*
>MP0315_megahit_91285_1-402
TEEFPLRLTTVRALDSYNTGVQTSRYASPIRTGEALEISVADAADLGVVAGERVRVSSRRGAIEMTIGIDQELAVGLCHTTFHFPELADVNQITSDAVDPKSGTAEFKAAAIRIERLDGNDRLDVDHRVGAGA*
>MP0315_megahit_91356_3-623
VEHARDALAKLDHLVVQDIFLTETANFADVILPASAFAEKSGTVTNTNRQVQMGRPAVPPPGDAKEDWWIEVELAKRLGLGWTYTDPSEVFAEMKLNMSSLNNITWDRLESEGAVTYPSTSPTDPGQAIVFADGFPRQDGRARFTPASIIAPDDAPDEDYPMILTTGRQLEHWHTGSMTRRSYVLDGLEPEANCSLHPSTLRKLGVA
>MP0315_megahit_91723_1-903
PVAATFFKNAAQAGKDLILIDPRRIELARHASYSLQFNPDTDVALFNALMHTIVEEGLCNEEYIAKYTEGFDALKENLKDYSPEAMAKVCGIPAATLREVARRYATAKNSIIFWGMGVSQHIHGTDNARCLIALALMTGQIGRPGTGLHPLRGQNNVQGASDMGLIPMVFPDYKPVGDPVAKQFFEELWGTTLDPNPGLTVVEITEEMHERNIKGLYIMGENPAMSDPNLNHTREALARLEHFVIQDIFPTETAGFADVILPTSAFPEKTGTFTNTNRQVQLGRQALEPPGDSRQDWWIIQ
>MP0315_megahit_92480_2-907
MTQAHANITKQTSVCPFCEANCGVILEIDRENQKVVSAKGDKDDPFSRGFVCVKMHALTKIQEDPDLVRKPLRKKGSDFEEVGWDEAFDEIAARAKAIRQGYGYDGLATYFGNATIHHPGVMLYGGVFARSLKSKNAFGTSSIDHAPKLLSSGLLFGDQAAIPVPDLDRTDYLLIIGANPVASGGSLLGAPGMPRRLKAIRSRGGKVVVVDPRFTETAALADQHVAVRPSTDSQLMLGMLNVAFAENLISLGLVEALIDEQQVETVKRIASGFPPERASTITGVPVDVIRQLAVEFFGAERA
>MP0315_megahit_92845_1-996
MPGVSFTDYAEARAIIIWGANPSVTGIHLMPVLQKAKKEGAWIAVVDPRRTGVARIADLHLPLRPGTDLPVALSIARWMFESGAADREFLAEYACEVDEFAERTAAWSFDTAAEVAGVDPAVIAELAERYVTAEPAVVRCGWGLERNRNGGSAVAAVLALSAVAGKFGVRGGGYTMSNAKAWNLDASIAAAEDEVLTRVINMNKTGEVLLSSAPPVKGLFIYNCNPLATLPAQDKVRRGLMREDLFTVVFDQVMTDTARYADVVLPATTFLERPEFARSYGAYTLQRCKAVLDPVGESRSNHEVFATLCELSGLARPDDPVGEDEIVDTILA
>MP0315_megahit_94244_2-679
ADVVAAMFGTGSPSARGGKSAEAFATAGAMLAAATGPVTVLLGRPSLAEAAGPVVDAALALHDHLPDARFLSLLRRGNVHGAMDMGLAPGLLPGRATLAAADRFVDAWPVVPADRGRDTLATLQAAADGEVDVLVLLGADVLADVPDSDLARRALDGAGTVVAVDLFATATVARADVVLPAAGPTEVDGTFTNLEGRVSRVVRKVTSPGTSRPDWMIAVDLADRLG
>MP0315_megahit_95019_1-780
PDLNSPSNRGQACFKGKFGLEYVNSGDRLRRPLIRRDGELEEATWEEALDLISTRLAGYTGGNFAMLTSPQSTNEEHYLAQKFARVVMNTNNVDQTSNVQPELVSALENALGYAAATNSIWDLEQSGCILVFNSNVTEEHNVVGVPIKKAAKRDTDLVVIDPREVELTRYADVWLRPVPGTELLLLGGVLRSLIDQGLEKLEWMEENCESPSTLQYALHNLDMDQVVQVTQVSLDDIAKAARLYGQAESSSVVYALDNVA
>MP0315_megahit_95105_1-825
VGLIPMVYPDYQPVGDDAVRRKFEKFWGTELDPKEGLTVVEIMDAVHEGAIKGMYIMGENPAMSDPNLNHAREALAKLDHLVVQDIFFTETAGFADVILPASAFPEKTGTFTNTDRRVQIGRQAIEPPGDARHDIWIIEEMARGLGLDWNYSGVDAVFDEMRAAMPSIGGITWDRLQREHSVTYPCTREGDPGQPILFEQDFPTPNGRGKFVPAEYTRAAELPDDEYPKIFMTGRQLEHWHTGSMTRNARVLDALEPEPVINVHPTDMDEIGVEA
>MP0315_megahit_95332_3-1187
AMTNSYNDIHNSQAIFVIGGNPAEAHPVSLLHLLKAKEQNNAPMIVCDPRFTRTAAHADEYVRFRPGSDVALVWGILWHIFENGWEDKEFIRTRVWGMDQIRDEVAKWTPEEVERVTGAPASQLERVARTLANNRPGTVIWCMGGTQHSNGNNNTRAYCILQLALGNMGTAGGGTNIFRGHDNVQGATDLGVLADTLPGYYGLSAGAWAHWARVWEEDLEWLQSRFSKASFNDTSMMNLTGIPVSRWIDGVLEDKENIDQPDNTRAMVLWGHAPNSQTRQKEMVTAMEKLDLMVVVDPYPTVSAVMQDRQDGLYLLPATTQFETRGSVTASNRSLQWRDQVVEPLFESKPDHTIIKLFADKFGFSDRLFKNIALDGDEPNIEDLTREFNRGMWTI
>MP0315_megahit_96444_1-870
MIETRSSFCRVCHAACPILVDIEDGRRVVKVHGDRDDPLFEGYTCIKGRQLPDQHHHPDRLRSTLQRTEEGSFRAVPSEEALDAIAGRIDDIVARYGPRAVASYTGTGAYQNSTSVAVASAWHRGFDSPSFYTSVTIDQPAHRAAALRMGAWEAGWHNFTDADVSLAIGYNPLVSSYAPSGGLQGTNPFVALRRAQERGLSMIVIDPRRTELATAADLWLQVQPGEDPTLLAGILREIFRLGLVDEDFCQNHVDGLDALEAAVAPFTAGYVAERALVDANDVSAAAELFG
>MP0315_megahit_97694_476-994
MIHYSVCPHDCPSTCALEVETANGGTITRVRGARENTYTSGVICSKVARYHERLYHPERLTQPLRRRGDKGNGTFEPIGWDDALDEVAEALLRAEQVHGAEAVWPYFYAGTMGFVMRDGINRLRHAKGYSGQYSTICTTLSFNGFMAGTGRLAGSDPREMARSDLVVIWGSNA
>MP0315_megahit_97696_172-519
LENMDFVIVQSYTITELTKLAHIVLPGLAPYEREGTITNDQGRIQWLRPSLPIKGNSKPDWEILMLVRNAVDKESEHFADLGEVIKKMGDQFPKYAGVTLFKIGTHGISLNGKNI*
>MP0315_megahit_99172_1-1887
IRAIPDRHAAANHGQACFKGKFGLDFVNNRNRLNKPLIRREGVLQEATWPEALDFVADKLKTYVGDSYAMLASSRGTNEDNYIAQKFARTVMNTNNVDVSSSTRPELLNPLQEQLGHPSATNSIWELEQASRFLVVSSNMTEEQNVVAVPIKKALTQGTASLIVIDQRETELTRYAKVWLKPRPGSEVALIGGMIRVIFDESIDDHDFLVESCEDVTEFRNAIWGFDLIQVERVTGVPQSQIRAAAREFAASKPAAILYALETLPRAIREECSRALVNLALVTGNVGKKSAGLFPLLTGANDQGSRDVGCAPDFLPGHRNLTSEQGRQRVAGAWNAQIPPFRGVGALDITSAINDGKVKALQVIGNNPNFTNGELGDFLEAAKSLDFLVVQDAFSSELTEIADVVLPSQTFAERRGTYTNLERRVQLLRPALGVKGDGEADWRTICQIAQRMGASGFDYTEEDPIFDELNNIVRVYGGLSYGRLEAEGLQWPCLAADMVDTPYLYERTFETRKAKLVNMTLADAEYPMDSQYPLLLAHGRVLHQPDVDMDIVELNNKNSINRQETIKVHPDDARTLGISEGDWIEVVAAGSTIEGAANLTGHQPGIVNVTTLFGELISELEANSSSDPL
>MP0315_megahit_99227_310-708
EHTPPADELTNEYPIRLTSGRRLDSYNTGVQSSGFQSPIRHAETLDICESDGRRWDVASGEKVRVLSRRGEIEMTVRYTGDLRPGLAFTTFHFPDEAETNKLTNPTWDKKSGTADFKATAIRIEKLETAVGA*
>MP0315_megahit_100077_1-2616
GTAALTTTLPLTRVRKAQAAGNIGAAGEMRKVLSVCTHCSVGCTVTAEVKDGVWVGQEPSFDSPFNLGAHCAKGASVREHAHGERRLKYPTKKVGGEWKRIGWDQAIEEIGNRLSKIREESGPDSVYWLGSAKFSNEQAYLFRKFAAFWGSNNVDHQARICHSTTVAGVANTWGYGAMTNSYNDIHNSRAMFFIGGNPAEAHPVSLLHILKAKEQNQAPLIVCDPRFTRTAAHADEYVRLRPGTDVALVWGLLWHIFENEWEDKEFINQRVWGMDQIRSEVAKWTPDEVERVTGAPGSQLKRVAQILANNRPATVVWCMGGTQHTNGNNNTRAYCILQLALGNMGKAGGGTNIFRGHDNVQGATDLGVLCNTLPGYYGLSAGAWKHWARVWETDYNYLLDRFASAEIMSAKGIPVSRWFDGVIEDPAQIEQPNPIKGMIFWGHAPNSQTRLPDMKKALEQLDTLVVVDPYPTMTAVMQDRSDGVYLLPAATQFETYGSVTASNRSIQWRDKVIDPLFEARPDQDVIYLFARKFGFSDKMFKNIRVENDAPFVEDITHEINRGMWTIGYTGQSPERIRKHMANQKSFDRTTLQAVGGPCDGEYYGMPWPAWGTPEMGHPGTPILYDTSKSVADGGLCFRARFGVERDGENLLAEGSHPVGSEIEDGYPEFTMAMLLKLGWDKDLTTQERGKIEEIGGNDIGKVNWKTDLSGGIQRVAIKHGCAPFGNAKARSVVWTFPDPVPIHREPLYTPRRDLVADYPTYDDKVFYRLPTLYKSIQEKDFAKDYPLILTSGRLVEYEGGGEETRSNPWLAELQQEMFAEVNPFDANNLGIGDGDDIWLEGAEGARVLVKAMLTERVGRGVVFMPFHFGGHW
>MP0315_megahit_100265_3-728
DWLLAGEVTVDGPRGPIVCRPVFDHYYALCADWTPERTAEVTGVPADQIRDTARLLWASRPVSYYAWSGVGQHTNATQTDRAISILYSLLGSIGSSGGNQQPAGVPLNDVSGHEFVTDVQRSKTLGLQERPLGPPKNGWCTSRDLYHSILEGEPYRVRALLGFGQNLIISHGGVERGIEALKALEFHVQTDIFLTPTASYADIVLPVNTAWERDSLRVGFEITDAANGWVQFRHAAVESAGE
>MP0315_megahit_102302_2-508
ENSVTYPCHSLTAKGEEIVFGDQFPIEGGKGKFVPADVISPDEMPDKEYPMILTTGRQLEHWHTGAMTRKASNLDAIEPEATISLSPKDIQKIKINSGDFIEVSTRRGKIKTRVREDRSIPEGVIFMPFCYEEAAANLLTNPALDPFGKIPEFKYCAAKIDTLNWFDV*
>MP0315_megahit_104614_2-190
PASWDQALDRVAEGFRKVVQKHGRHSVYGVASGRAPSEAAYLMQKFIRAGFGTNYIDNCSRA*
>MP0315_megahit_104614_239-874
MSNPLIDMEKPDVIFCIGTNMTECHPVAATGLKKAIDRGAKLIVADPRRIGLSDLSDLYLPLRVGSDVALLLSMAHVIAREGLIDLQFVSNRTTASEAFLAHVKQFPPEWATQITGVPAKDIETAAIWYGLADRGAIFYTLGITEHICGVDNVQSLCNLVLMTGNIGREGTGINPMRGQNNIQGAGDSGAIPNNYPGFQPVTDPHNQAKFQE
>MP0315_megahit_105162_3-650
AALSMVHSLGRVLEALGKRMEVQFLFDRPNQMGAWELGGLPSLLPGWRPVGDTDARAALEEVWGASLPVESGADFRHMLERSEAGEIDVLYVAGGDPLLSYPDGGLAESALSKVGLLIVQDAFMTGTARLADVVLPAATFAEEAGTFTNNEGKVQELRPIRRPAFESKPNAEIFALVAQALGRDLGPVTPDAVFTEIVNLVPSYRGLTRDGLGDNG
>MP0315_megahit_105225_1-546
QAGLTVIEIMDAVHAGDVRGMYILGENPAMSDPDVEHARAALAKLDHLVVQDIFLTETANYADVILPAAAWPEKTGTVTNTNRQVQMGRPAVSPPGEAREDWWIIVEIARRLGLQWSYGHPRDVFAEMKSVMKSLDNITWDRLGHETVTYPSLSPEDPGQAIVFSDGFPTPDGRAKFTPASI
>MP0315_megahit_106267_3-731
YDRPSPDHTNAEVILLASSHLETGHYFNPHAQRIMEGMMKGAKLIVIDPRLSNTASMADEWMPTYPGSESAVFMAMAKIIINEEMYDRHYMENWVNWDEYLKNLHPNDPVEFDQFIKRLNEEWAEYTPEYAAKEAQIDAEQIIRVARIVGKAGSKLSTHVWRGASIGNLGGWQVARTLHLLNVLTGSVGTEGGTSPSEWNKFHPKFFDTPPSPDAWNELAWPKEYTLNHYEMSQILPHLIKDG
>MP0315_megahit_107100_109-1755
SSVAALLETIGSGAVTASFNEARNSDVIIVIGAHPTSNHPVAATFLKNAAQRGAKLIIIDPRGSALARHASNFLQFKPGTDVALLNALMHVIVAEELYDQQYVQAHTEGFEQLRDHLKDFSPEEMAPICGIEPDVLRQVARIYAKAEAAIIFWGMGISQSIHGTDNARCLISLALMSGQVGRPGTGLHPLRGQNNVQGASDAGLIPMFYPDYQAVTDTDIQGRFEELWGTSLDPERGLTVVEIMDAVHDGDIRGMYIMGENPAMSDPNSHHVREAFAKLDHLVVQELFLTETAFFADVILPATAWPEKDGTVTNTNRQIQMGRQAVDAPDGVMPDWWIITELAKRIGLDWEYAHPADVFAEMKHCMESLDNISWPRLERESVVTYPCDGEELPGNDVIFADGFPTPSTRGKFVPASIIAPDEMPDADYPMVLSTGRQLEHWHTGAMTRRSQTLDDLEPEAVASLAPLEMTRLGIRPGDQIEVATRRGRISLKARADAGIPKGVVFVPFCYAEAAANMLTNPALDPVGKIPEFKFCAAKVEKAASAAAE*
>MP0315_megahit_108237_2-688
ADIWLQLRPGTDDALALAMLNVIIGEELEDKEFVEKWCHGFEDLAERVKVYTPEWAEPITWVTAEKIRKAARLFAEIKPSMMEWGCAIEHTPACFQTVRALLCLPSITGNIDQPGSWSFGMLPLPPFPQLFDKMPMDQQKKRLGYDDFKVLSGELAQLPSAHIPTIFNAIRTGEPYPVRTGFIFGNNALSTYGDVKTVFETLMSLDYLVVAELYMTPTAEIADLILPVA
>MP0315_megahit_108283_2-985
MTTSLKKSLIEKACESLGILETIEPTPGDLPVSEGDFSKYPSPEQWHDWTEYDAGSWPRREKKNYSIVPTTCFNCESACGLLAYVDKQSGNVRKFEGNPYHPASRGRLCAKGPATINQINDEERILYPLKRKGERGSGQWEKVSWEAALDDIAGQIHNSLKAKRHNSVVYHVGRPGHEGYTERVIQAWGVDGHNSHTNICSAGARLGYALWHFFDRPSPDHANAKTILLISSHLETGHYFNPHAQRIIEGMMNGAKLIVMDPRLSNTASMADIWLPTYPGSEAAVLLSMAKIILDEGKYDRQFMETWVNWHDYLQKVHPGDEVIFDNF
>MP0315_megahit_108335_1-390
ADELTDEYPIRLTNGRRLDSYNTGVQSGGYRSPLRKPETLDICESDGRRWGVADNEQVRVRSRRGVIDMTVRYTDDLRPGLAFTTIHFQDEVETNKLTNPTWDKKSGTADFKATAICIEKIGSSVGTGG*
>MP0315_megahit_109263_2-658
ILRKVARTYATSERSIIFWGMGISQHIHGTDNARCLITLALITGQIGRPGTGLHPLRGQNNVQGASDAGLIPMVFPDYQSVEDVEIRNKMEKFWGTSLDDKSGLTVVEILDAVIDGTIEGMYVMGENPAMSDPDQNHTLDGLVKLKHLVVQDIFMTETAWFADIILPASAHAEKTGTYTNTNRQVQIGRKVLKTPGLAREDWKIIIDMANAMDLNWKYE
>MP0315_megahit_109426_2-556
AASGFKNILNKHGGKGLCGFGSAKGSNEEAYLFQKLIRTAFHTNNVDHCTRLCHASSVAALLECVASAAVSAPFTAVSDSDCAIVIGARPTTNHPVAATYFKQASKRGTKLIIIDPRTNEMTKNAYEHLAFKPGTDVALLNSLIYTIIEEKLYDKQYVQSMTNGFDQLKKSIKGFSPEEMSIVCG
>MP0315_megahit_110963_3-521
YKSIRIAQARGAKLIVLDPRKSENAEAADIWLPLRAGTDAAMTFGWLNVIIDEELYDKEFVRDWTVGFDKFVSRAREYPVDRVANITGVDPELIREAARMYATNSPATIPWSPITDQQVSSTSAIRLQCILRSITGNLDVKGGDTFVGFSPAVRSDSEIEMHHILPDEQKAKQ
>MP0315_megahit_111257_470-709
MLSHVEDGRIVKVSGDPEHPITQGFLCGRYQHYEEVIYHPERVLHPLYRADKSAEFQRISWDEALQIIAKRFHEIIAEQG
>MP0315_megahit_111850_3-611
HGAMDMGLAPGLLPGRATLADADRFVDAWPGVPDVVGRDTLATLEAAADGQVDVLVLLGADLLADVPDGDLARRALDGAGTVIAIDLFATETVASADVVLPAAGPTEVDGTFTNLEGRVSRVVRKVTSPGTSRPDWMIAVDLADRLGTDLGFTSSDDVWAELTAVSAIHADLSTEAIAADSTEGVLVTGGLALVRPESTIVPA
>MP0315_megahit_112155_3-725
VCTHCAVGCTVIAEVDNGVWVGQEPSFDSPLNLGAHCTKGASVRDFAHGERRLKYPMKQEGGKWKRLSWDTAINEIGDKLLAIRKSSGPDAIYWLGSAKHSNEQSYLFRKFYAFWGTNNGDHQARICHSTTVAGVANTWGYGAMTNSMPDMHNSRAIFMVGSNAAEAHPVAVQHILKAKEQNNAALIVCDPRFTRTAAHADEYVRLRPGTDVALIWGILWHVFENGWEDKEFIKQRVYGMD
>MP0315_megahit_112449_3-503
TNMTECHPVAATRITKGVAAGAKLIVVDPRHIELAKRADLYLPIRVGSDTALLLAMAHVIAREGLVNQSFTAERTTGLEEFIEHVRDFSPEWAAGICEVPAGDIEAAARIYGLAERGAIYYTLGITEHICGVDNVKSLCNLALITGHIGREGTGINPMRGQNNIQGA
>MP0315_megahit_115123_3-554
TNMLSSFADSERLAQGLDNVELIVCHDLFSNDTIREFADIVLPATAWLEQLGCKMTFTHLYLMDQVLPAPGETHSLSGLLRDLSARLEVADFFPWESDEGMIDAIINHASTNHATVADMRAEGGMRAMRMSHHAYPDHRYPTPSGKVEFYSQQAKALGLPPLPVYEPLTVREDYPLQFRQGRTL
>MP0315_megahit_115542_2-1051
RITQPLIRRDGVAKGLTDQFDPTDPLKSFRPVSWDEALDFAAQGFKTILSENGPNALAGLGSAKGSNEEAYLFQKLVRTGFSSNHVDHCTRLCHASSVAALLEGIGSGAVSNQVADVEQAEVIIVIGANPTENHPVAATFMKNAAQKGATLIVMDPRRNQLARHATHYLQFRPDTDVALLNAMIHTIIDEDLVDKQFIADRTTDFDLVRENVKDFSPEHMAEICGIDAEEIRCVARAYGQSRRAMIFWGMGISQHVHGTDNARCLIALSMMTGNIGRPGTGLHPLRGQNNVQGASDAGLIPMMFPDYRRVDDPEASAWFSNYWGVELDTAPGLTVVEITDAALSGQIKGM
>MP0315_megahit_116532_245-1276
ECRQDRIYINPHERMNYVFNSLINGIEDSDFILLVGTNPRLEATILNARIRKAYIKNKVKIYSIGNPGDLTYPYNYIGSSTSIIREIVSGSHEISEKIKKSKKPLIIMGQSALYGKVGEYVFETLKSFLFSNNFITKEWNALNVLNQQASRVGAVDLGIHSVKKGQNYAFFDKLENNDFKFIYLLGADDINFDKKDKFVVYQGTHGDKGADMADIILPGAAYTEKNGLFVNLEGRLQNAYKASYPPGDAREDWIIFKDLASRMKKPLEYKNLTELRTLINKHIHSKIVKSDIQIKKVNFIEDDILIKDIDYYYTNSIARSSKVMSECRQISKNFLSTGIEKAS*
>MP0315_megahit_117436_2-1009
LDEISTKIRDSLNTGARDRVVYHVGRPGHEGYADRVLKAWGVDGHNSHTTICSAGARFGYALWHKFDRPSPDHSNAKVILLVSSHLETGHYFNPHAQRIVEGMMSGAKLIVLDPRLSNTASMADHWLPVYPGSEPALFLAIARYILVDKLYNRRFLEEWVNWPEWMAAAHPDDEPTFERFVERLIEQYAEYTFEFAATECQVPVEQVAEVAKVVASAGSRLSTHVWRAGAIGNLGGWQVARTLHLLNVLTGSVGTEGGTSPSAWTKFHPTFFDVPPPQEAWNELIWPPEYTLSHYEMSQILPHLIKDGRGSMDVYFTRVFNPVWTFPDGFSWIEML
>MP0315_megahit_118280_18336-21770
MPASTTREIDGFCCLCRSRCGARFEVRGDQLIAAKPAPDHPTGKALCLKGKAAPEIWSNPDRLLYPQRRTTPKSDPNPGWERVTWEQALQDIAQRLEAIKTRDGAEAVGFGVTTPSGTPMSDSIEWVERFIRLFGSPNTVYATEICNWHKDHAHKFTYGSGILYPDYENADAILLWGFNPSAVWLDQATQIAAARARGAKILSVDPRRAGYAQGADHWLRVLPGRDGPLAMCLAQILISRQAYDADFLRRWSNASLLVKDETGAFLREEEVTGVVGGGRYVAADAAGGLVFYDPKSRSFDADHQRLQLRTKMKVETVFGPVACRTAFVRYEEACAPWTLARTAVETGIAAEDILRAAETLIAAKRVAYYCWSGVGQHREATQTDRAIALLMALKGGYDRRGGNVAYEKHPMHAVTDFNQFPAGQIEKALGYQARPLGPPSQGWVTARDLYAAILEGEPYRVRALVGFGANMSVSQGDTDMAVAALQALEFHVQIDSVETPTARFADYLLPANTPWEREALRNGFDVSQSAESLVQLRPAVVPSAGESRSDTEIVFDLACRLGLGDAFFDGDIDAARDWQLQPSGLRLADLRANPKGICRPLTYREAKFAEQVDTGLRGFQTPTGLVEIYSERLLNHWYEPVPQFQSEVQGEDQHAYPLRLTTAKNGYFCHSQHRNVVSLRKRMRQPQVWVHPDTAQAQGLEDGDWAELVSPHGTARMQVVFDTDLHPDVAVGSYGWWQANAPLGLEGYDPFSGEGANYNRLISAAQCDPISGSAPHRSTRCALRPLAGSGSVKPAWQGFREAVVTEVEEVARGCTRVGFAIVGMARLPDFLPGQHITLRAQIAGQDAPVVRCYSLVGAAVDPKRERYQITVRHVPAPADRADLPGGVMSGFINTALTCGARVALKAPSGRFTLPIATERPLVMVAGGIGVTPFLSYLETAAALGLSHPLRLIYANRNSAGHAYRHRLAHLQKQLPNLQLVDIYSEPLPVDRIGATHDKCGFVTAEDILRDWAGQVPEVYQCGPPAMMEAVERALAQAGHSIEHLHKEAFVSPVADRPLPEGPFEVQFAKSGRTLRWTRAAGSLLDLAEREGLALASGCRAGQCESCRLRVIDGRTMHRTELAFEEAEHCLACQAVPLSDVVIDA*
>MP0315_megahit_118727_2-856
MASLAATFGRGAMTNHWKDIKNADVILVMGANPAENHPCGFKWALEARDNRGAKLLTIDPRFTRTSAVADRHLQIRPGSDIALLGGLIRYTLENALYHDDYVRAHTNASFVVSEEYGFSDGLFAGFDEAASNYDKTAWDYDRGADNYARRDDSLQHPRSVFQLLKQHYDRYTPDVVADIAGCSEAGFLEMAEIICSTGRADRVGTIMYAVGWTMHTVGTQIIRTAAILQLLLGNIGRPGGGINALRGHANVQGATDHAIVAGILPGYLKVPTPPQTSLGRHLDES
>MP0315_megahit_118727_869-1456
MATDISRRTFIKATVVGGVSASALGFDLRQAQAAVRQLKIQNAKEYRTVCPYCAVGCGTIAYVHGSGGLNTKNTVIHVEGDPDNPINGGTLCPKGASQMDLAISPRLRHQPLFREAGASDWTEVDWDFAMDWFARKFKDSRDASFTERDDEGQVVNRCNGIAWVGSATVSNEDAYLITKTMRAMGLVYIDHQARI*
>MP0315_megahit_118840_2-727
WQQVSWDEALRRISKKLSDIPPAEFGIWLGHGDAATNYGTRIGGLLSRRFAHLHGSQWWHPAMICWGLGGFGLGLTGVLEVHTKEDLSAHSNLIILWGANIASQPNTAPHLKVAQKRGARIILIDVRNSEAKSLADQVIRIKPGTDAALALSLMHILINEGLVDHAHVARHTVGFDALQTHVQSYTPEWGAEQTGIAADVIVELAREYANTRRAMILLGGSSMHKSRNGWQAARAVACLPAL
>MP0315_megahit_119433_1-729
WTMHTVGSQIIRTGAILQLLLGNIGRPGGGINALRGHANVQGATDHAIVAGILPGYLKVPRPEQTTLAEHLEASTPQPLVPDTVNYWGNYPKFMVSQLKAWFGDSATAANQFGYHYLGKQEGDATWLSIWDNAFQGRLEGFITLGFNPLLAGPDIPRLLQSMSRLKWMTVIDPFMLDSAEFWKAPGMNPAEIDTEVLYLPTTHWIERDGSFTNSGRWAQWKEKAIDPPDGVRSDTWVLSELFW
>MP0315_megahit_119887_3-923
MRRRDFLKATTLATGVSLLEACSGPEGQYLVQPARRKPGSPLPGESTWVPGMCQQCSAGCGIQVRIVDGNARKIEGNPNHPVNLGGVCALGQSALQELYNPDRILVPQRRVGDKGTGTFEDTTWEDGLTAAVETIARTSPDRIAIIGADRSGLTGALWRRFSEALGAPAPAFVEAPELEVERRAAQIVLGVTDIPYFDVSHSDYVLSIGSAFLDRWRSPVHYTRALAEMRRGRPGRRGRFVQAEARMSLTAANADEWLAVRPGAEGILARTLAGILLSSGKIENDNAARYRKLFPEDPPRLEEGAAL
>MP0315_megahit_119912_2434-4698
WYPIRPGSEAAVALGMAAVIADDAGAAGPYADVLRAYSPAVAAQAAGVSEDSIRELAERFASESPTLAMGPGVGGHHRNATAANIAVMILNHVAGNVGRTVHYDAAVSAAAGAYADMESAVSAMAAGQVGVAIVHGANPAYSMPAASGFVEAFSQAAFKVSFASAMDETAALADLILPDRHFLEAWGDSMPRSDVVALQQPVMQPVPHFDSKSAGDVLLATSVHLGNDFGATTFYDFMRNGHMEMHDDSVGDFETSWRLALRTGAVEHDMGTTAAPSQLQAPEVALSFDAPALDLGGDLTLLVHPSPRFGGGEFSNSPWLQELPDPVSKITWHSWLEMNGTTAEERGIREGDIVRVTSPHGEVEVPVWIYPGIREDAVALAMGGGHTNMGRWANGSGVNALALLPSESEQPSGAMLTLATSVTVTPTGERRRIATIEGSSDQHDRPIAPAVALADLGHVEEAEHDEGHAEFQELQGVGGFVPVPSEGGAATAFPLEGSRHGPYAESHDLPRWAMAIDLDKCTGCSACVTACQAENNVPWVGEEQVMMGRDMNWVRIERYIEHMDATQAGDLDVRMLPMICQHCANAPCEPVCPVFATYHTPEGVNAQIYNRCVGTRYCANNCPYKVRVFNWYRYMDENVPEPMNWQWNPDVTIRTNGVMEKCSFCMQRIRDVENRAALEDGRAINDGEIVPACEQSCPAEAIVFGNIRDENSRVSQVVSSERTYRVLDELLNTQPAVHYLRKVTFHEIASGGHD*
>MP0315_megahit_120263_1080-3206
MTIQTHKRTCSLCEATCGIEVRHEDGQILSIKGDKDDPFSKGYICPKATALQDLHEDPDRLRLPMIRRGDEWHEVSWNEALDHTASELMRIRDQHGRDAVASYLGNPNVHNYGNLLFGPMLLKAIGSKNKFSATSVDQLPHHMASLQMLGHQLLQPVADIDRTDFLIIIGGNPLASNGSMMTVPDFRGRIKGIQARGGRVLVIDPRATETARVADEHWFIRPGQDIQLLLAVLHVWVHELSAQLPALPDYVAPADLSVICAGMTPEHAADRTGISAEAIRQLAADWLSAKSASCYGRMGVSVQQYGGLCQWLIMVLNIVSGNFDREGGLMLSHPAVDLPAILAARGSRGNFNRYQSRVRGLPEFGGELPVSVLAEEILTSGEGQVKALVTMAGNPVVSTPNSTQLVTALDSLEFMVSIDYYLNETTRHAHVILPPCGPLERDHYDLIFNSFAVRNVAKYAPALFPPDKGAKEDWQIIHGLLKRMGRGSLKTRLQGRLVLGIMGWMKPSGILNAMLKRGPYKLTLKQLKAASSGMDLGPLRPCMPERLFTRDRKLHLAPDLYLEELERVRPQLLAKNVEDLVLIGRRHVRSNNSWLHNSRRLIKGPRRDRLMIHPEDAERFGIAEGGTVEISSRVGKLVTEAEITEEVMPGVVSLPHGWGHNVDGVRLETAREAGGVNTNVLTDDARLDGLTGNAALNGVPVSVAAVSR*
>MP0315_megahit_121165_1-450
KKSKEFIIYIGSHGDRGAEIADIILPGSAYTEQDGYFTNLEGKIQKAYKATYPPGEAKEDWQIINELSTLIRKKYLYNNKDELINTMQNYLKLHTEHRNFEIPNYDYVEENILIDEIDYYHSNSIARASKTMTDCKNARVNFKKTGTEA*
>MP0315_megahit_121962_2-1009
NARTHTSEMVSEICGVDYETFSQFSEWYAAGKIVGVSVGNGLERGHSGGSGIRAAMALQALTGNHGQLGAGVFAKPGYSFPKSTARLQRPDLVPEGTRTINIVDTSEVLLDKSMVPPVKVVFIYNHNPVVTHPDQNRMRRALAQEDLFIAGADVVMTDSMAYCDVVLPAASHFEFADIYGSYGHHYLQRAEPVIPRVGESLPNTEIFRRLAARFGFDDQIFQETDAELMDAAFADADPRLGGTRPSELPLDLALAMTTTDGSDLILCDTVFPGTVSGKIELFSQNLEERFGYGLPRFELVERQYPLSIISPSSSKRTNATFGGCALSDGQEEVEIN
>MP0315_megahit_121991_166-783
YLLRKLADQLEVDTIGIFGRKLGDEYVYPKFTIESDKNPNTRGAKDMLCQNGTEVLEDGPLWSALSDKKFVYLVNGTPERPLDETECDALEKAGFLVVQDILLSEVAELADIVLPGATFAEKDGCFTNSKGWVQRIRKSISSPGQAQPDWEIIQQIVKKLGGDIDYNFVGEIALEIAEKVAGYQDANHQQISDQGVLINSLSVDQ*
>MP0315_megahit_122430_3-884
SMAELATRLRGEGPAPVDLLIVADADPVHTLPASWQLHATMANVGMVIVLSSFRTDTTLLADLVLPLNTQLERFDAVAPAASIGVPVVNFSEPSVEPLGDARHPADVVLAMAAALGEPIASQFPWASFPRFVEARIEEQLEQLPGSQGMAASAFIRLAVERGGIFGEEPPNLVPPGPLDSTILTSEVTSTDAGEDGEYPFLLLPFESIKTADGRGANRPWLQELPDPMSTIMWNSWLELSPVDAANLGIQDGDRLSVQSSAGSLEIQAVIDPAVRPGVVGMPLGHGHQDYGRYA
>MP0315_megahit_122814_1-954
DYVNHPERLSKPLIRIEGKKKELHPSIDYSNIHEYFREASWDEALEFASNGLLKLKKSNGSSGLAGFGSAKCSNEEAYLFQKLIRTGLKTNNVDHCTRLCHASSVAALLETIGSGAVTAPFYEVEHSEVIIVIGANPIENHPVAATFFKNAAKKGSKLIVMDPRGQALRKYATHMLQFKSGTDVALLNSIMHVIIEENLFDQEYIKHHTLGFEQLREHLKIFSPDKIFKTTGIKASEIRKVARLFANTKKGIIFWGMGISQHIHGTDNARCLISLALMTGNVGRRGTGLHPLRGQNNVQGASDAGLIPMMYPDYQLVT
>MP0315_megahit_123159_1-156
VGRNTLLAAIAGGASTVAALGDATCAGTNCGSCKPELAALLDQTLQRMAAE*
>MP0315_megahit_124256_3-998
VLSFGADWLGTWGSPAQFGVKYGEFRSQRSRGYLIHAEPRMSLTAAAADLWLAPRPGTEGDLALGIASVIVDEKLVSSDNIAAFNAALPSGLAGYSLAEVAARTDVPTERIEKAARHFAGSPSTDDKSAVAFGGGSAGAHTNGSFILGAIYALNLLVGAVGASGGVTPNPGSAFSDISASATGASFEAWEEELAEWRAGNVETVIIRGTDIVHGMPNSVAIREALDSVPNVIAFGAVLDDTMGYADLVLPELTFLETWGTDIPEPGPGYQVVGIQQPVVGPTISRDESGLISNARGFGDTLLSMAGGSLGSSMERLVADAVSELHDTRQGSV
>MP0315_megahit_124545_721-1206
NTRGAKDMLCQDETEVREDAPLWTALSDKKFVYLINGAPERPIDETECDVLEKIGFLVVQDVLLSEVAELADIVLPGATFAEKDGSFTNSKGWIQRIRKSISAPGQAQPDWEIIQQIVKKLGGDIDYNFVGEIALEIAEKVVGYQDASHQKIGDQGILVNS*
>MP0315_megahit_124895_1-1197
DQSLENKNYIDKFCNNYSEFRQSVWKFDLQKISTLTGVSIQDINEAVSILTKGPLATIYSNETIDKNNIDLLVESLVNLSLITGNVGNEYGGLFPLYRGSNAQGAVDLGVTTVYNSENNIYKNDNRDLSIDKLIDLISNNQIEVLHLIGDFYESYNDKLFEAIDSVSDSIKVISHQSLISEFREQFSSFIFPSTSFSESEGTKTNIERRIQLVRPGMVPNNEQIQPWKIIQMLAKKMNKKLFRYNNSENIFDDIVNNISIYDKFSYKLLKSQSDITWPYNPNNPNNKNVLYWNNIANTENNKFNFSSVHRSGNITKNGFYLAKGRVLNKSQFVVNFNTNGTNSNSEIFELSIHPEDAIEHNIKQNDKLNLLSKGQELLQCIVKTNGQIKNVLNITTLFG
>MP0315_megahit_125244_3-503
PPANGWNLTQMFEAMERDELRAIYCIGENPADSEANVKHARAMLERLDVLVVQDVFMTRTAQMADVVLPAALGWAESDGTATNSERRVQRMRAAVSPPGQARQEIGIINDLAALMGDDSWGNPTAEELWEELRTVSPMHGGMSWERLEAEGGLQWPCPTEDHPGSPF
>MP0315_megahit_125969_1-786
PGDTHYKTIGWDEAFDLVERKLKKTEPQRSFFYFSGRSSNEAGFLLQLFARVFGTNHINNCSYYCHQASGVGLTGSLGTGTATIELEDLDHCDLFFLIGSNPSSNHPRLLTKLKNIRRRGGKVIVINPVIEKGLVQFRVPSDPRSLLFGSKIASEYVQLRPGGDLALFSGLAKVVLEQGAVDSAFIDSFMEGYEDFKSNIQNLNWADIELGSGLSQQEIEFVGHHYIKAKDVVFGWCMGITHHAHGAASVQHIANLALLRGM
>MP0315_megahit_126340_1390-3495
GGVGLEQIDRKIDSVCPYCGVGCLLTYHVKDDRIRYVTGRDGPSNHGRLCVKGRYGFDYVNHPQRITTPLIRRDGVAKGLNDDFDPSEPLRMFREATWDEALDFAVDGLKRVLKEKGPSALAGFGSAKGSNEEAYLFQKLVRTGFGTNNVDHCTRLCHASSVAALLEGIGSGAVSNQVEDVANAEVIIVIGANPTNNHPVAATFMKNAARTNATLIVIDPRRTDLARHAHHFLQFKPDSDIALLNAMIATVIEENLVDQEFIDQHTEDFDAIKENVADCSPEVMAPLCGIEAERIREVTRLYANTRHGMIFWGMGISQHVHGTDNARALITLSMMTGNVGRPGSGLHPLRGQNNVQGASDAGLIPMVFPDYQRVDDSAAHDWFENYWQTPLDKTPGLTVVEIMDAALTGAITGMYIMGENPAMSDPDLNHARKGLASLQHLVLQDLFLTETAAYADVFFPASAFPEKTGTFSNTDRRVQLGRQALPLPGDAKEDLWILQQMAGRLGLSWDYSGVAAVFEEMRGAMPSIKGISWERLNREGSVTYPCENDDDPGQGVVFRDGFPTESGRGRFVPAQLRWADEQTDEQYPCVLITGRQLEHWHTGAMTRRASVLNAIEPHPIVDIHPDDLEQISAVEGDLVRIASRRGEVVAHARADLGLQRKQVFIPFCYVEAAANLLTNPVLDPVGKIPGFKYCAVRIEAA*
>MP0315_megahit_126581_1-1497
MESELSANVVDLCPVGALTSKPYVFEARPWELKKTETIDVMDAVGSNIRVDTYGWEVKRVLPRINEDINEEWISDKTRYACDGLLNQRLDTPYIKYKSGKFDKASWKEVYNIISDKIKSKKNSMICGISGDLVNMETLYIFKEFFSKILNSKDLECRSDHFYLNPEKRENYLFNSSINGIEESDFIFLIGTNPRLEATILNARIRKSYLKNKTKILSLNNVGNLTYPYEHLEGNTDIIKEIIEDKHVVSKIIKEAKKPIIIIGQSVLVSKSGKYIFEKIKTYLFNNKKISADWNSLNVISENASTVGSLDLGIYHNIEGSNQVLINLENRKYEIVYLLGQDSLNFKKENEFIIYQGSHGDKGAEIADIILPGSAYTEQDGYFTNLEGKLQKAYKASYPPGDAKEDWLIINELSEIINQKKLFKNKDELESSMLNYLNLFKEKNLSESFSEKNNLNFVSEKMIVRDNDYYYSNSIARASKTMFNCRKEKKIFKATGTEG*
>MP0315_megahit_128655_1-954
SMIADHTELLVSFGGIPIKNAQVEGGGMGQHHVPGALKLCKERGVKFVNFGPIRSDMMDVADAEWHASRPNTDSAIMIGLSHTLVSQNLHDENFLKTYCVGFDKFSSYLMGELDGIPKDAEWAGKISGIDPTVIRDLALQMTRGRTLINLSWSTQRSDHGEQSFWMGAVLAAILGQIGLPGGGVGYGYGATNLVGRTRNPIPKPALPRMPNEIKDFIPVARIADMLLHPGMEYDYDGENRVYPDIKIVYWCGGNPFHHHQDINRLVKAWQKPDTVIVHEPWWNANARHADIVLPVATTFERNDIGAGRSDSYVFAMHK
>MP0315_megahit_129178_427-1683
LLKQRLDKPYKRENGKLMECTWDEAIDLIYSKIKETNPETIAGHIGDMTSMETINSFKNLLNSIGTNNYEFREKPFYINPKNKINYIFNSSINGIEKCDFLLLVGANPRHEATMLNARIRKSFVNKKLPIYSIGDSGNLTYDYKIIGEKTEDVKKLIDGENEISRKILNAKYPIVIIGESALELKSGEFILEGIKDFLFKNNFITEQWNAFNILTQNASTVGAIDLNFLDIDKKNNFNFFDKLNKNQFDLLYLVGSDNLDFVKRNEFIVYQGSHGDRMTQIADVIIPSPAYTEQNGLFINLEGRLQQCIKATYPPGNSLEDWKIFNLLNKRLINKELFKNFAQLRQETLKQVKNHSDFDLLPKTEIRELQSKSGEFINEFITIKEVDYYFSNSIARASKTMSNCRAERSKSFKNKTAS*
>MP0315_megahit_129731_351-1880
MEQKISISACPHDCPSTCALEILHDNTQIYDVKGASENTYTAGVICAKTARYSERTHHPDRLLNPLKRVGDKGSIDFRKIDWEEALDIVAEKFITSDQKYGSESIWPYFYAGTMGLVQRDGINRLRHNMKYSGQHSTICSTITSSGWKAGVGVICGPDPREMALSDVIVVWGCNPASTQVNVMKHIQKARKDRKAKLIVVDPYQTRTAKVSDKHYAIRPGTDGALACSLMHIMFRDGYADKTYMKKYTDDPEGLEEHVKKHTPNWASRITGLSIKEIEEFALIFGKTKRVYSRIGFGFTRQRNGAVAMHAVASLSAVCGKWKVEGGGAFYSNSDIYKIDRTLIEGLDVIDPKIRVLDQSRIGSILTGDNEALMGGDKVRAMIIQNTNPLVVAPESLLVRKGFSREDLFVCVHEQFMTETAKYADIILPATTFVEHDDIYIAGGHQHITFGPKLIDPIGLSRSNHQVLTLLSKRLGADHEGFNMSEREIIDWTLQSSNHGSLSELEKSGWK
>MP0315_megahit_129939_1-780
VCPTGALMDMTSGARGLAALFTNTYTTCNYCSWGCTFKLESKKGQVIRIEADEGYDIGINEGNLCAKGRLGHGIIHNDQRIESPLMNVGGNYKEVTWEEALETIADRMQTTANKSGPDSLAGLGSEKLTNEESFLFQKLFRGLGSNHVTNLANLRAPYVNSFMLNCFENGIASQPITKLQEADVVLIFNSDLPSEYPVGGNSIRFGTIFSDTDLLIANPRKVVFDSRAKIDVRMTYKHGSDLAVASRLSRIMIDKKLVDT
>MP0315_megahit_130079_1-624
AMWHKYDRPSPDHTNAEVILLASSHLETGHYFNPHAQRIMEGMMKGAKLIVIDPRLSNTASMADEWMPTYPGSETAVFMAMAKIILDEGMYDRHYMENWVNWDDYLKNLHPDDPLEFDQFIKHLSEEWAEYTPEYAAKEAQIDVDQIVRVARMIGKAGSKLSTHVWRGASIGNLGGWQVSRTLHLLNVLTGSVGTEGGTSPSAWNKFH
>MP0315_megahit_130805_3-1820
IKYRGDAFGTLASAKATNEDGYIQQKFARLIMQSNHIDHCTRLCHSPSVEAMLTALGSGATSNSYVDYEEAGCLVVVGSDATSNHPVAASRMRRAVVERGAKLIVINPRRIDMCDYADIWLRPRPGTDVALLNAMAKVILDEGLADTSFVDDRTEGFDEWREVVEKYTLEYAEGITGVRANDIANAARMYAQPPFSGSCLIWGMGVTQHTMGTANAHGLLNLAFVSGQLGKPGSGISPLRGQNNVQGCGDAGCVPNSFPGYQVLSDDTISKFENAWSNQPLPREHGLVITDMVTAMDDGRIKSMYVVGENPLLSEPDLTHAEAAFKKLDFLVVQDIFLHETAQIADVVLPATTFAEKDGTFTNSERRVQRVRKVIEPVGDSRPDWGIIGELGRRISDKLGLELKHEFDYSHPSEIFDELSGLTPIMGGITYDRLEQEGGIQWPCPTSDHPGTRYLYESDFPRGPKAKFVAFDQGPAADEVPTERFPLILNTGRILYHWHGGTITRRASNLMARSPELELAINAEDAQKYGIDDGDWVRVRSRRGDMEARALFSDKQAPGELFVPFAKLQEHAANYLTNPALDPTSRIPEYKVCAVRVDKLVNGEVV
>MP0315_megahit_132154_1-1605
VVMWGTNARNTHPIYFHHVLKGIDNGARSWAIDPRRTATAKFTDTWLGLNVGTDIGLAHGVAREIISAGLTDDEFISNATTGYGEFVAFVEPWTLEHTAEVTGVSAEAIRDLAHGYATAPTAQICWTLGITEHHTGVDNVLSLCNLALLTGHVGRWGSGLVPLRGQNNVQGGGDMGALPNKLSGFQDVEDDEIRAKFEAAWDCEIPPTNGWNLTQMFEAMERDELKAVYIIGENPADSEADVKHARAMLERLDVMVVQDVFMTRTARMADVVLPAALGWAESDGTVTNSERRVQRMRAAVPPPGQARQEIGIINDLAALMGDDAWGNPTAEEFWEELRTVSPMHGGMSWERLEAEGGLQWPCPTEDHPGSPFLHGRLWERPVQGRRAPFSCVEDRPPLDVLTEEFPLRLTTVRALDSYNTGVQTSRYSSPIRSGEALEVSVADAADLGVVEGERVLVSSRRGAIEMTIGIDLELAVGLCHTTFHFPELADVNQITSDAVDPKSGTAEFKAAAIRIDRLDHDDRAELDEKVGAGA*
>MP0315_megahit_137073_1-423
VPDFIPPEESPATAPELAERYPLNILSPKAHAFINSTFANLPEQLRHAGEQLLMIHPEDAAARNIGEGSAVRVHNARGAFEAVAAVSDDTRPGIVVAPMGYWLKGSRSGNTVNAVNSARYADMGRAPTFSDTLVEVSPID*
>MP0315_megahit_137412_1-768
PGTDAALALGMINIIIDEDLVDHDYVTNYTVGYDELKERAADFPPEKVAEITGVSADDIRTLAREFATTQPSVIRMGVAIERHAGGGNAVRAMSCLPALVGSWRQCGGGIMHMPIWAFPIKWDDLSRPDWIPEGTPVINQWRLGSALTGELETKIQSLFVYNSNPVVVAPEQEKLIKGLEREDLFTVVSEHFITDTARYADIVLPATTQLEQFDLMFSWGHLYLTLNQPAIAPLGEAVPNTEMFRRLAHSMGFNDP
>MP0315_megahit_138772_3-932
NGLMPIRGHSSVQGGAEMGAYSTAFPGGVPINAANAKRLAKQYGFDIPDWPGMQTTGMLDAAHAGELDLFYCLGGNFLRNLPEPGYVAEALANVPLRVHQDIVLTDQMFVEPGEDGVLLLPAKTRYEQDDGGVETTTERRVAFSPEIPRQVGEAKAEWKILLEMARAARPGQADKLGCEDGWKVREEIARVVPFYDGIQNLRETHDAFQYGGPHLCADGNFATADGKGHLIPVELPPLRLEKGKFLVSTRRGKQFNSMIYAERDPINGADRDSVLMSDTDAGELGLANGDRVSLKNDLGQFEGRVLIAPI
>MP0315_megahit_139425_3-1340
IGSPRASLESNFALQTLAGAEHFCSGIAEPEHQLVARFADAARAGVFHVPTLQEIEKSDAIVVLGTDLTHEAPLLDLAIFRAHAITGAPIHVIGLLPGRVGGFATSFESGDPSSIATKGRAIAASLSAEDCKDPIAAALATAQRPLVITGTQHRDAEILEASLETIEALQARNGIQPWFAMSVSEANTLGVSLLNDRQGMSVTSVIRAIEAGEISALIVVENDLFERYEDHKHLADTLKRLDVLVVLDHMVTATSSLATHTFPAATIPESNGTLINSEGRIQRFYQVLRPAEEVVPSWSTVGNIIAAIGQEKHDTWQHFEEVTAAMETARPLFSGVTKVAPPAGFRLNHQSIPRMSQRYSGRNATSEPDELNKPGSGKHLCHDGELPVARQTSDDPETPFAFSMEGFTGRTPPELLGQVWAPGWNSNEAINQFQIEVGGPLHGGDP
>MP0315_megahit_140198_1-717
FAVSRIGAKGDLTYLTTELGEGAVTLKDLALGNHEFCKELENAERPMLVLGQGPLGRPDGPNILAAARLLASRFDFVKENWNGFNVLHTAAARVGGMDLGVTPKTDGLSTRGMLKAAKNGDLKALYLLGADEIDMSVLGETFVIYQGHHGDRGAHRADVVLPGAAYTEKNGYYVNTEGRPQMGLAATRPPGDAREDWAILRALSEALGYTLPYDNISELRKMMIAVAPHFANLDSVEPA
>MP0315_megahit_140442_170-2230
MIQIKIDNNIVKVKPGTTILQACQQLGIEIPIFCYHEKLSIAGNCRMCLVEVKDNPKPVASCSIPVIDGMEIKTSSTMVRKARNGVMEFLLINHPLDCPICDQGGECDLQDIAMSYGRDKSRFNYNKRAVKEKNFGPLIKTVMTRCIHCTRCIRFATEIAGVPELGAIGMGENMEVVTYLDKSVTSEVSGNMIDICPVGALTSKPFSLTWRPWELNKTESIDVLDAVGSNIRVDSNNNEVMRVLPINNEEINEEWISDKTRFAYDGLKYNRLDVPFVKKNGLYKKTSWDNAFNLIKKEVLKTSGNKMSAIIGNQTDCESIILLKDLFTFFGCDNFLCSQNNSMYKSLPRFAYCFNTTIAGIDDSDLCLLVGTNPRTEASMVNTRIRKRYLEGNYEIFSIGPKMDLNYDCKHLGNNPQILEKIYNEKHFLSKKIRKSKKPIIILGDNIFNRKDAEAILGLVYRMCIKFPIIQKQKNDIIWNGYNILHHAASRVGALDLNFISSKPDFNLDKIYSLSKKKELDLVYLLGADEIETKKLENSFVIYQGHHGGYGSKNADIILPGSAFTEKNATFINLEGRLQQTFKSCNPPGEAKEDWKIIVALGKRFNTKFNYFSVEDVKNRLRKVNPIVFSSVNTIIKNKFLKFGKKRNISNLPFDLPITNFYLNDVISKSSKIMKKCSDEINNKNL*
>MP0315_megahit_141114_3-416
MKRREFLKSSVVAGTAGVLLDACAPPGSEQIIPLLIPEERFIPGVEEFHAATCFECPGGCGLLARKIDGRLVKVEGNPAHPISKGGSCARGQALPQAMYHPDRLRSPLVREGERGKGRWTEISWDDALERLVAELTPL
>MP0315_megahit_141185_3351-6188
MRRSEDDLGTPAPQGTDNATVSLTIDGAPLTVAEGTSIMRAAREAGIMVPKLCSTDSLDAFGSCRLCMVEIEGRRGLNASCTEPVAEGMSVRTQTEELARLRRGVMELYISDHPLDCLTCSANGDCELQDMAGAVGLREVRYAEGDNHLVTEKDTSNPYFTFDGSKCIVCSRCVRACEEVQGTYALTVDGRGFQSNIKTSAEQFFDSECVSCGACVQACPTATLMEKSVIDHGVPDRSVLTTCAYCGVGCSFKAELKGDQVVRMVPYKDGMANHGHSCVKGRFAWGYAQHQDRITTPMIRQTTDDPWEEVSWDTAIDFAAKRLQAVQKRYGADSIGGITSSRCTNEEVWLVQKMVRTAFGNNNVDTCARVCHSPTGYGLKQTFGTSAGTQNFDSVADADVLVVIGANPTEGHPVFASQMKRRLRDGARLVVVDPRKIGLVRSPHVEANIHLPLQPGTNVPIMNAFAYVVVTEDLIDHNFVRERCDRQTFVEWEDFVRQPENSPEDVAVIAGVPAEDIRAAARLYANADNAAIYYGLGVTEHSQGSTMVMAMANLAMATGNIGRSGVGVNPLRGQNNVQGSCDMGSFPHELSGYRPVGDVETRKLFGKHWNVELNPEPGFRIPNMLDEACAGRFMGLYIQGEDIAQSDPNTQHVEQALNTMECVIVQDLFLNETAKFAHVFFPGTSFLEKDGTFVNAERRINRVRPVASPKTGMEEWRVTAALSNALGYPMNYTSAAEIMDEIAALTPSFSGVSFAYLDEVNSVQWPCNSEAPLGTPIMHMDAFVRGKGCFVLTEYQPTEEAANRKFPLLLTTGRKLHQYNVGAQTRRTQNSKWLEEDTLEVHPTDAEMRGVRHGEWVSITSRMGEITLRAEITDRVVPGVVYTTFHHPSTGTNVVTTDLSDWATNCPEYKVTAVEIRPANHRSDWQKQFDAREREQSDLLPAGGR*
>MP0315_megahit_141214_2-1936
SVAGNCRMCLVDVEDSRGLSPKPVASCAVQVSEGIKIYTKTERVKNAREGVMEFLLINHPLDCPICDQGGECDLQDQAMAFGHGESRFFDDKRAVENKGMGPFIKTEMTRCIHCTRCVRFSSEVSGNHEIGAIGRGNDMEITTYLNSSVESELSGNVIDLCPVGALTSKPYAFSARPWELKKTETIDVMDALGSNIRIDSKGLKVMRVLPRLNEEINEEWITDKTRFFWDGLSLQRIDKPYKRVGKKLVKTTWDDAIDLAKKNLISNKPEEIAAISGDLVPIESVYSLKKLLKGIKVKNYDCRQDGSKISGPKERWLFNSTISGIDESDGCLLIGTNPRKEAPLLNSRILRQSRITSYPLGLIGTKCDLTYDYEILGEDPKIVQEILEGKNSFCDKLKLTEKPVMIIGQGALTGDKGSEFLDLCIELAYKFNFINNEWNGFNVLHTAASRAGAMSIDFIPEEDGKNTEEIINGCKEGLIKTIFLLGADELQLSDLDNCYVIYQGHHGDKGANNADLILPSAAFCEQNGLYMNTEGRVQESVRSVFPVGEAKEDWEIIRLISEALNLNSDFQTHEELRNKIYKEYPNLDPFNDFQRNTLPEKKEKNDIRGHKFSEAITNYWFTNSIARASLNLSDRNNFTQKRDN*
>MP0315_megahit_142487_31-525
MAADMQGAIQPEFFKRFSIDQLRQFSSREMEHAGRITTPLLLAPGDTHYKPVSWDDAFGRIESKLKRTNPDRSFFYFSGRSSNEAGFLLQLFARIYGTNHINNCSFYCHQASGVGLTGSLGTGTATVELESLDHCDLFFLIGANPSSNHPRLLTKLKNIRKRGGK
>MP0315_megahit_142801_622-1203
MDISRRKFLRVSAAGSFALSTLGFDLRPAYAAVRQLKIRNAREYRTVCPYCAVGCGTIAYVHGSGGLNTTPTVIHVEGDPDNPINGGTLCPKGASQMQLAISPRLRKSPMFRDARSSEWREISWDEAMSWFARKFKETRDASFVERDELGRTVNRCEGLAWVGSATVANEDAYLITKTMRAMGLVYIDHQARI*
>MP0315_megahit_142801_1216-1443
MASLAATFGRGAMTNHWKDIKNADVVLVMGANPAENHPCGFKWALEARNTRGAKLITVDPRFTRTSAVADDHLQIR
>MP0315_megahit_142873_3-530
MSNPLKDMEKPDVIFCIGTNMTECHPVAATRLKKAIANGAKMIVADPREIGLTKLADINLQLRVGSDSALLLGMAHVIHREGLVDEGFMLDRTTEAEAFLKHIEEFTPEWASEVTGIAPELIEEAALLYGRAERGAIYYTLGITEHICGVDNVQGLCNLALMTGNIGREGTGINPM
>MP0315_megahit_142873_579-1658
MSDNSGLTLFLDGEEVGFTRGESIFQVSERHHKDIPTLCYDERLEAFGACRLCIVELEGARYPVASCTTKAEPGMRVTSKSGRLEMHRRVLLEMVVSENREVDVNELAGYASQEMTTLVDRYDARTGRFAGGKSGTSRADDPNPFILRDYEQCISCYRCVRVCAEQEGDYAISVMNRGFDTQITTEFGGLLVDSACTFCGQCIQTCPTGALADIKALRAKDVEEPVEKTRSICPYCGVGCAVDIMTKGDRIVGIQPAMDGPANEGALCVKGQFAFDFVHHPDRLKTPFVRNDHGQLVPASWDEALDKAAAGLLAAVNEHGRHSLYAVASGRAPNEAGFLMQKLVRAGLGTSYIDNCSRA*
>MP0315_megahit_142993_3754-6546
MPDRTGRYPEQDEGWTLSSAPGPEDWDNWVEFDAGAWPRKVERRYSLVPTICFNCESGCGLLAYVDQSNGKIRRFEGNPVHPGSRGRTCAKGPATINQVNDAERILYPMKRAGKRGAGDWVRVSWDDALDDIAARMRAAIVEGRDDEIMYHVGRPGHDGTMDRVIQAWGIDAHNSHTNICSAGARLGYALWHQADRPSPDHERAKFILLISAHLESGHYFNPHAQRIIDAKSGGTQIAVLDPRLSNTASMADHWLPTWPGTEAAVLLAIANVIIDEGLHDRDFVRRWVNWEEYLSAEHPQAHERAQRLGGSAGESDGIDVFFEVIQTLYKEFTPQFAAAESGVPEETIIEVARAVGRARGGLSTHVWRAAASGNLGGWQVARCLEWLVVLTGSVATPGGTNLASKDKFVAAPFAKPPPQDKWNELAWPREYPLSHHEMSFLLPHFLKEGRGRLAMYFTRVYNPAWTNPDGFTWIEALRDEDKIGCHAALTPTWNESAYWADYVLPMGLGPERHDIMSQETSAGSWIGFRQPVLRTFGERNGKEFDFTWEANPGEVWEEEEFWIELSWRIDPDGSLGIRKWFESPYQQGEKLTVEDSYRWIFENSVPGLPEAAAAENLTPLEYMRRYGAFQVKKNDYRFYEKEIEPSASGIEIDGKKLTGFDTPSKKLEFYSPTMVDWGWPEHAVPGYIRSQVHWSGLNREAGDVVLTPTFRLPTLIHTRSANAKWLVEISHRNPLWIHPVDAERLGIRTDGLVRVNTAIGYFVVRSWVTEGLRPGIIACSHHIGRWRLPNSQGTNKWAASNVALSENPVDGGDGGLWRVQQLDGVGPFESNDPDSSRVWWTDAGVHQNLAFPVQPDPVSGMHCWHQKVRIEPARPNDRYGDVIVDTTRSHELYKEWLAQTRPAPGPDNLRRPLWFSRPVRPTDDSYRIKD*
>MP0315_megahit_142997_501-1196
ARDEERQSTTQESMFNFVRLSDGGISRHENLRSEVEVISEIAARVLGNDDIFHWSKLENHNSIRKLIAQIIPGFESMDKIGKTKNEFHIPGRLLHNPAFPTESGKAKFIYHPIPNLNQLQENEFHLLSVRSEGQFNTVVYEEEDLYRGQERRDVVMMNKEDMMHMGLIKDDLVAVKSETGQIDNILARPFDIKRGTVLMYYPEANALISQKVDPMSRTPGFKSAIVSVGLS*
>MP0315_megahit_143880_399-1286
SGLNRSDLFTVVFDQVMTDTARWADVVLPATTFLEHYDLALSYGHGNVQLVQPVIEPIEESRPNTDVFSDLAAKLGVDIDEFLKTDMESVIHVTGMLPDKVGQPLLEHGVTPRVRPVQFGDTFPRTDDGKVDLFPEKLERQAPEGLYRFRPDPYQEKYPLALVSPATDKTTNSTLGELRTRLARLQIHPDDAESRDLATGDTARIYNDQGEIHCRVVVNSDVKRGVISLPKGLWRHSTMNESTANALVPDELTDLGDGACFNDARVEITRIVTTEIDGQPIALWTTPETRPNRVH*
>MP0315_megahit_144313_3-542
ALTNGLARELGESAPAQGSDQSGVSAEDMKSLVETVRTSMKICVVYNPSALSGEAVFGVKRLLKMIAKVPTMECGAMPAAPMTNAVGAMDMGLLPDFYPGAVPMSEQEEIKKQWGENAPTGTGLSALEMIARAGKGQLKALLVHRSNPVMDFPGGSQVVEALKKLDFLVVHDMLETETAK
>MP0315_megahit_144695_1-1014
SNVQGMGSMAVTPTLKKAVFDRMTDEGVSVPATKGYDTLACIQAAQNSDMDFAFCLGGNLYGSNPDSSATAGAFSKIGTVVYASTTLNTGHAWGTGKETIILPVLARDEEKQSTTQESMFSFVRLSDGGINRHQSLKSEVEVISAIASRVLGNDKLFNWGELEDHNSIRKIISRIIPGYEHIKNIGTTKDEFHIPGRILHTPTFPTESGKAKFIYHSIPNLKPLKEDELQLLSVRSEGQFNTVVYEDEDLYRGQDRRNVVLMNKNDMDRLGFIKDDRVIVKSKTGVLDNILARPFDIKKGAVLMYYPEVNSLVSQEVDPQSRTPSFKSTLVTVQPYS*
>MP0315_megahit_146208_226-1041
EPRRNDAVNSDWMCDAGRLDYKWIGRDDRLAKLRGPKGDITWPSALREISGHLAKAAEGSVAIVASARQTNEELFLLNKLAKRYKALTDSVPRKGEADHLLVAGDRNPNTTGAQLIGVTTQRVGSKLSAIVKGIASGKITTLIVYGEDVTQHGIDAKLLGKLKMLIVSDILPNATTRKADYLLPGCSHAEKRGTFTNVKGRVQKFTKALEPPGDAMPEWEVLHELVHNVTGLDGFNSIEGLFNQMAGEVKAFKAAGLTWAGLGDKGADVKL*
>MP0315_megahit_147404_3-1226
YLQDYSFKFGNAHSRFDEDKRVRPNENLGSQIVINHNRCILCTRCTRFTREISGTSELFVEERGYNSKIAIIEDNPLDNLLAGNVTDICPVGALLSTDYIHKNRIWNMKKQPSVCQDCSVGCNIDVFTQKDKIIRITPRENHQVNGYFMCDIGRYGFHQYENIERITSPLHKSNGGFSEISWDIAIKEIIDRLKTNGSKTAAIASPFHTNETNYMLGRLFHGLIGTFPFMEDKEITYPSGFRISGDRSPNKQGMYDLCPQIVKDLPSKIKKQNIRGIYILDNGIDIELDDIWKKILKTMDFVVVQSYVMTSLSKTADIILPGLSPFESEGTITNDRGHVQWLRPSLPTPGDGRPDWEILNLIDKTENRYVDLNDLMKGLGQQFPTYSDISFFKLGDRGISLSERVKA*
>MP0315_megahit_147726_2-949
AGNCRMCLVHVAMPGRPGPDGKPPMTEDGTLKVFPMQLPYEPGTPRGVIGCASGIVPGMEIYASSPETREMREAVLESLLINHPLDCPICDQAGECKLQEYSVDHGQAESRFAEVKVHKPKAVDLGPRITLDAERCVMCTRCIRFTADVAGDDALGIVNRGSYNAISTYPGQPFDNNYTLNTVDICPVGALTSDDFRFQMRVWFLKETKSLCTGCGTGCNTVIGSRENRMYRYEPRQNDAVNSCWMCDAGRLDYKWIGRDDRLAKVRGPQGDTIWPSALQEISERLAKAGEGSVAVVASARQTNEELFLLNKLAKR
>MP0315_megahit_148212_1020-1706
MDKFVNSNDDVAEQEPRSYKSACRMCHGGCGVLIHVDDRNITKIEGDPSNPMNKGKLCPLGAASLEQIYNPRRLKYPMRRVGARGEGRWKRVSWDEAYDEMVNKIRQATEKDGAESIWVGTGTGRHHFPFVSRFANAIGTPNWCEPGTAQCFRPRVHGSIITMGQLPICTYTNEIYPELIMFWGHNPIYSGPDGELGFGVKEALARKPATIVVDPRETWLAKRADIWLQ
>MP0315_megahit_148732_231-2063
MNKEKISFYINNQTVEADTNETIWQVAKRLGIEIPHLCYSPEPSYRPDGNCRACMVEVEGERVLAASCIRKPTSEMKVFTSSERAKESRKLVFELLLADQPKREISHDKNSNFWNWIDKIDLKDNRFPSKTACAPDVSHPSMSVNLDACIHCNLCVRACREVQVNDVIGMAYRGEHSKIVFDFDDPMGDSTCVACGECVQACPTGALMPSSVVDEKGLGHTDIEKKVESVCPYCGVGCQIEYNIKENKIAYVDGVNGPANKNRLCVKGRFGFDYVNHPERLKKPLIRIKDKKKDLHPVVNFSNIHEYFREASWEEALSFASEGLIKLRDNNKSSSNLAGFGSAKCSNEEAYLFQKLIRTGLKTNNVDHCTRLCHASSVAALLETIGSGAVTAPFYEVEHSEVIIVIGANPTENHPVAATFFKNAVKNGSKLIVMDPRGQALRKHATHMLQFNSGTDVALLNSIMNVIIEEELFNNDYIKHHTLGFENLKNHLRDFSPEKMKKISGIESKIIREVARLFAKTKKGIIFWGMGISQHVHGTDNARCLISLALMTGNVGKRGSGLHPLRGQNNVQGASDAGLIPMMYPDYELVDKRNNIKFYEEFWKTDLDPNK
>MP0315_megahit_149076_3-872
LEEVESTSTLDSVGSRITVQSSHDRVLRFQGVDADAVNWGWLSDKERFVFEAYDHEDRLATPLLRGDALGNRTRDGAELVAAPWSEALDLAAGALRAAPADRIAVVGGARLTNESQYAWAKLAKGVLGTDHVDSQLGDGLPADLVLGLPRATIDEACTPGGTIVLLGPDPKEELGALYLRLRHAVVHDGATLVELTQRRTGLTDHAAHSLRVQPGEAAEVVSAMFGDGSSGVAPGRSGGDVVGAGEVLAAATGPVTVLLGRPSLAEAAGPVVDAALALHDHLPDARFLSL
>MP0315_megahit_149406_1-597
SIPNYNDWVQSLAPYTAKAVEQTTGLPDDVLTRAAERFARDADRFVIVGNDILDTNQGEEILNALLNLCTLVQYGSTGSVSIYPPREHCNSQGVNDMGCTQEFLPGYQPVKDSSASGDTDLFQKCIDGTLKFLFIAGEDPLHSYYKPQLVKEALRTVPFLVVTDVFMTDTARMADLVLPSSTFAEKDGTYTNMSRHVQR
>MP0315_megahit_149600_74-739
MLRKKTNGMARRPQRAGMLSDIAEKSVDRRAFLRGSGLAIGGLAAIASTAGSVTQASAATAVSGAVETIKSVCTHCSVGCTVIAEVSNGVWTGQEPGWDSPFNLGSHCAKGASVREHAHGERRLKYPMKKEGGQWVRISWEQAINEIGDKMNVIREESGPDSVYWLGSAKHNNEQAYLFRKFAAYWGTNNVDHQARICHSTTVAGVANTWGYGAMTNSYNDI
>MP0315_megahit_149991_789-1460
VYTLELLKSFLLKNNKISNEWYALNLISNDASTVGSIDLGIYNNKNNENEVLKNLQNNSYEVVYLLGADNLNFNKKNEFIIYQGSHGDKGAELADIILPSAAFTEQDGFYTNLEGVMQKAYKASYPPGEAKEDWQVINELSKYISSKNLYDSKESLEKNMTNYLNLHNSKNNNSTKFENNFTKEKIFIKDIDYYYSNAIARASKTMSECRKEKINLKSTGTEG*
>MP0315_megahit_150506_326-1300
QLKKAVLDNLESKFPVILPRQPGLDTLGCVEAANNGEFDFAWNLGGNLYGSNPDSRFAQTALAKIGFSLFLNTTLNQGHFLGRGQTSLILPVVARDEEPEPTTQESMFSFIRLSNGGLQRYSGPRSEVKIIAEIAQRVLDDSPLPWRSLSKTGNIREIIGAIIPGFEQLKNIDRTGKEFHINGRILHTPKFPCPDGKASFKVCPIPAVRRNKENSFILMTVRSEGQFNTVVYEPDDRYRGVSSRNVVLINEEDIKRIGSKEGDLVTIKNDTGIMAGQKLQAYPIKQGNIMMYYPESNVLVPRQFDPQSKTPSFKSIEVFLEKQL*
>MP0315_megahit_151475_1-129
MTLTRTTCPYCGVGCGVLAAADGTIKGDPDHPANFGRLCSKGA
>MP0315_megahit_153429_3-1193
MTIDDTAPPRKEWTGLSSYPPEETWDHVDALDAKAWPTRVRRAHRLVPTTCFNCEANCGLLAWVDKETGRISKFEGNPVHPASRGRNCAKGPATINQVEDPERILYPMKRVGDRGEGLWERISWEQALDEVGTRIGNAFREERHHEVMYHVGRMGDDTYMERVLHSWGIDGHNSHTNICSSGARVGYASWMGFDRPSADFANAKVIFLISSHLEAGHYFNPHAQRIIEGQANGATVICVDPRLSNTASKADHWFSAWPGTEAFLLLAIAHLLILDGTWDAAFFERWVNWETFLREARPDLEPVFANVGPALLELYAEYTPEAAARICGIDEDRIRTVARIIGEGLGGFASHTWRASSAGNEGGWMVARCLQFLNVLTGSVGTVGGTNANGWNKFIPV
>MP0315_megahit_153569_1671-3920
RAKTVHGPGAIANSHGSHHTWGNIGYYLSANFRFVNAVGMTRVHHNPDSWEGWYWGAVHHWGQSLRVGQCETYGGVQDCLENSEMIVFWSANPEGTSGAYGALEGTIRRKWLRETDIKIVHIDPYFNDTAQLLGGKWIAPRPTTSPALAIAIAYVWINENLYDREYVETRTKGFDKWKAYIMGDEDGQAKSPEWGEEETGIPAKDIRALARDWGNKRTYLGAGGWGNGHGGACRNSTGIQWARTMVCLIAMQGLGKPGVGMGNLQWGTPVDTNFYFPGYAEGGMSGDLHHTAMAVELYQRMPQLPSMNTVDQSIPRLQLPEAILDGKAEGYIWDGKSIQAQFSKFTYPKPGYSPVRMLYKYGGSIFGTMSDTNRHVEMYRSENLEFVVNQSIWFEGEAKFADVILPACTNFERPDISEWAGLGGYAHHGQTQLNHRVAVFQHKLIEPLGESKSDFTIFLELSKRLGLGAYFSEGMSELDWAKREFEASDLPSIISWKRFIRKGYAVIPNPPEALRDPVSWRWFYDGRKKDVPEPMPLPSDYSEEYLKGLQTQSGKIEFECESLKLFDPNDDDRPPIVKYRPSWEGHKAAAAREFPLQLVTPHPRFSFHTQGDGKDSFLNDIDEHRITVNGYAYWVIRINPQDAKARGINMHDIVKVHNQRGAVLCAAKLTERVRPGALHGYESCAVYDPLGVPGHSIDRGGCLNQLTPPRSQLKKGHSMGSSAALVDVTLWEGEVSIDRSPDQYAMAAV*
>MP0315_megahit_156504_209-865
MWGTNARNAHPIFFHHVLKGIGNGARSWTIDPRRTGTARFTDTWLGLNVGSDIGLAHGVAREIIHAGLTDEEFIRNATTGYEEFVEFVEPWTLEHTEEVTGVPAEAIRELAHGYATAATAQICWTLGITEHHTGVDNVQSLCNLALLTGHVGRWGSGLVPLRGQNNVQGGGDMGALPNKLTGFQDVEDDEVRARFEAAWGCEIPPANGWNLTQMFEAME
>MP0315_megahit_157066_1-891
MLIKKSNGVVTSSRLSKALANLTGGAVDRRTFLKRSGLTAGGLAAASALSLGRVKNAEAASAGSGDIKRIKSVCTHCAVGCTVIAEVKNGVWIGQEPGFDSPINLGAHCAKGASVREHAHGERRLKYPMKLVGGKWQRMKWDDAINEIGDRMLKIRKESGPDSVYWLGSAKHNNEQAYLFRKFYAFWGSNNGDHQARICHSTTVAGVANTWGYGAMTNSMNDIQNSRSILLIGGNPAEAHPVSLLHVLKAKEQNNAPLIVCDPRFTRTAAHADEYVRLRSGTDVPLVWGILWHILEN
>MP0315_megahit_157806_1-720
EACANGRIKALWVISTNPAVSLPDADGVAAAIANVPFVVTSDIMEKTDTNALADVLLPATGWGEKDGTVTNSERRISRQRAFLPAPAEARPDWKIISDVAKRMGFSGAFSYGSSADVFAEYVALDQAASAFPRDLDLSIFADADYAKMVPTQWPRNGARFFANGQYYHPDGKAQMVAVTSPVSLNSRFTLNTGRNRDQWHTMTRTGKSARLGAHLAEPYVEINPVDAAALGALPGALIAL
>MP0315_megahit_159492_1944-3602
NLLPGHRDAGNAEHRREVADYWGVAELPDQPGLSAIELFEAVRDGRIKALWIACTNPAQSMPDQQLIHQALSLCPFVIVQEAFSTTETCHYADLLLPAASWGEKEGSVTNSERRISHVRPAIPAPGSARADWDIVCDFARRLEQKLRPDQPSQFAFTRPAELFDEYKGLTAGRDLDYSGLSHALIDELGPQQWPFPTGSRQGTARLYTDGRFATADGRAHFVAEAHRPLSEPVDSAYPLVLNTGRLRDQWHGMSRTGTAAQLFGHVERAQLAMHPQDMQQRGLTEGDLVTLRSRRGSLILPVQADSQLRPGESFLPMHWGNRFLKDLGSNRLTLSNHDPLSKQPELKQAAVQITRAELPWQLFVLVEGDVQQRFARLRELAESFDYLSIGLVGRERPAVLLRAAAAQAPDAALLRQLDQACGLDSPQALSLEDSARQISKHIVLDDQRITALRLSGETLARDWLRTLWQDGSDVTDLRRWLLAPVATPPGASAAANDKTICNCMNVSHSRICTGIEQGMRLDDLKRELGCGTQCGSCVPEIKQLLATTAVPV*
>MP0315_megahit_160051_3-830
ARICHSPTAWGMQQTFGTGAATNSTEDIYHADLFLVIGANPTNAHPVTGAKIKQQVMKGKKLIVLDPITTDVAKLADYHIRLRPGTNVAVLNMMLYFIVESKLHKEDFILSRTEGFENFLKEIKKLDIDHLAKVAGVDKQQVKEAAIAYATAKNSMEFHGLGVTEQEQGSKTVMLIADLAMITGNIGRPGVGVNPLRGQNNVQGAADMGCQPHQGAGYFPVADEKIQNFYTEKYGVVHPTKAGLKIPEIFDAAINKEVKAVWIIGEDVVQTDPNSA
>MP0315_megahit_160499_3-767
LAKLEHLVLQDLFLTETAAFADVVLPASAFPEKTGTFSNTDRRVQMGRQALDPPGDARQDLWIIQQIAKRLGLEWHYADVREVFNEMRDAMPSISGLTWERLEIEHSVTYPCEGESDPGQSVVFEESFPTASGRGRFVPAGLRWADERPDQDYPFVLITGRQLEHWHTGAMTRRATVLDAIEPEAVFYIHPDDLNALAMKDGDLVKISSRRGEIIAPCRSDDGLQPKSIFIPFCYQEAAANLLTNAALDPVGKIA
>MP0315_megahit_160545_2-1750
VGINEGNLCAKGRLGHGIIHNDQRIESPLMNVGGNYKEVTWEEALQTIADRMQATVNKSGPDSLAGIGSEKLTNEESFLFQKLFRGLGSNQVTNLANARAPYLNAFMLNCFENGIVSQPITKLQEADVVLVFNSDLPSEYPVGGNSIRFGTIFSDTDLLIANPRKVVFDSRAKIDVRMTYKHGSDLAVASRLSRIIIDNKLVDIGKAQSAVPNYNEWVQSLAPYTADAVEKTTGLPDDVLTRAAERFARDADRFVIVGNDILDTNQGEEILNALLNLCTLVQHGSTGSVSIYPPREHCNSQGVNDMGCTPEFLPGYQPIKDSSASGDTDLFQNCIDGKLKFLFIAGEDPLQSYYKPQLVKEALRTVPFLVVTDVFMTDTARMADLVLPSSTFAEKDGTYTNMSRHVQRVAAAVIPQGLSKPDFDILIELASALGKPFQNTDIASVQQEIENVAPVYKGVFPGDKSVQWKPDSANTNPQFHTNDASVEQNGAEGYPFTLQTNNHMFHIGSYSQYAKALVDIGPECIAELHPDDAKGLGISSGDSIVVESPEGKVEVKVKTSKVTSRGMLYIPKNWTTVPVNALR
>MP0315_megahit_160553_3-509
ISAEDMKSLVETVRSSMKICVVYNPSALSGEAVLGIKPLLKMIAKVPTMKCGAIPAAPMTNALGAMDMGLLPDFYPGGLSMSDQEEIKKQWGEKAPTGTGFSALEMIARAEKGELKALLVHRSNPVMDFPGGSRVTEALKELDLLVVHDMLETETAKLANLVLPSNGPG
>MP0315_megahit_160682_1-528
RPWDLEEVESTSTLDSVGSRISVQSSRDRVLRFQGVDADAVNWGWLSDKERFVFEAYDHEDRLSTPLLRGDALGNRSRDGRDLVAATWSEALTLAADALGAAPADRIAVVGGARLTNESQYAWAKLAKGVLGTDHVDAQLGDGLPADVILGLPRTTIDRACTPGGTIVLLGPDPKE
>MP0315_megahit_160944_2-634
RAPRLMNHRVEPFIELHPEDAAQAGLTDQSLARLTAAAGEYRGRVRVSHAQRRGEVFVPMHWTDCFTKQGRSGALIQGYTDPLSGQPEAKQGAVAVSKLPAAWQATLLLANELDAPSSPWCRSDYWARIPMASCTRWQLADGQPVTDWLAQVAAWCGAPASLWCDDPATGRLRAAGVVNGRLRWWLMVGPPDELPGLAWLEARFNDATLET
>MP0315_megahit_161334_1-330
IVQSYAMTDLAKSAHIVLPGLSPFEREGTITNDQGRVQWLRPSLPIQGEAKPDWEILALVMKEMHPEQQPMQDISQVMKEMGAKFPAYKDISFFRLGSTGISLNGSDEA*
>MP0315_megahit_161819_1357-2331
MATPTYQANTSTEQLRQSTCPYCGVGCGVDISCNVNGRVVSLDKICGTPEHPANHGRLCVKGTNLLETNSLGGRLLHPTIAGEKVEWDTATRLIADKITQTVAQYGADAVAFYVSGQLLTEDYYIANKLMKGFIGSANIDTNSRLCMSSAVAAYKRAFGEDVVPCQYTDLESTELLVLTGSNTAWAHPVLFQRIQRAKLRNPNMKVVVLDPRKTETCTLADLHLPLKPGTDVAVFNGLLNFAHTNGSIDANRVHAFADGLDDAVAAANDMDIDSVSQYSDVNANDLHTFYRWFCDAERVITFYSMGINQSAFGVDKANAIINCHL
>MP0315_megahit_162307_618-1298
IADTGGVNWKTDLSGGIQRVAIKHGCAPFGNAKARAVVWTFPDPVPIHREPLYTNRRDLVADYPTYDDKKFWRLPTMYKSIQENDFSKDYPIVLTSGRLVEYEGGGDETRSNPWLAELQQDMFIEINPRDANNLGVRDGADVWVEGPEGGKVKVMAMVTERVESGVAFMPFHFGGHMEGVDLRDRYPEGADPYVLGESTNTAQTYGYDSVTQMQETKATLCKIWTA*
>MP0315_megahit_163568_1-858
RDDGWIAFQLAKRLGLSDTFWDGDQEAALREYLSATGLSLETLRANPQGMNADPESIQDASQEVGFATPSGRIEIWSETFRTHGYSPLPDYVEPALSPVSRPELLAEFPLVLGSTKPHQFCHSQHRNLPSLRRMLPDPVMEIHPDAAQARDIQDGDWVRISTPSGSAHARARLNAWLRPDTVMGQHGWWQACEALGKPGYPVLGEHSANFNLLVDDTEADPISGSVPHRSGLCQVTRLAKQQDLEELEGTGMDSVSARFQHTTNSEQEGASGTGLKAVENGGRGWI
>MP0315_megahit_167877_3-722
GAAPGYEKPRFNDGPAPVSQMDIPGLLQDPAAIRSYVVWNCNPLASNPNQALMRQGLAREELFTVVIDCFMTDTADYADIVLPAASFLEFDDVCASYFHLMIGAQVQCRKPMGESLPNQEIFRKLARVMGLQESTLYEDDRSIIERTLRASGVRETWQELTEQGWAHVADEPLILWAEGRFATPSGKIEIASERAEADGLPRLPQATVDAEPADGKLRLISPAAEWLMNSSFGNDRRVIK
>MP0315_megahit_168879_2-2140
AATVTFSFNGKNITALGDETIFQAARRNGYEIPHLCYSDSLRADGNCRVCMVEIDGERVLAPSCCRQPTNDMTVRGDSDRARKAQSLVLELLRGEVGNSHFSNGSELDHWCDQLRVTESRFGDRQQPAVDTSHPAIAVNLSACIQCTRCVRACREEQANDVIGFAYRGIRAEIVFDLGDPMGESSCVGCGECVQACPTGALMPAGGVGLETIDQTVDSVCPYCGVGCLLTYHVKSNRIQYVTGRDGPSNHGRLCVKGRYGFDYVNHPERIERPLIRRDGVPKGLNEHFDPADPLRMFREADWEEALEYSAAGLRRIRDQHGGGALAGFGSAKGSNEEAYLFQKLVRTGFGTNNVDHCTRLCHASSVAALLEGIGSGAVSNQVADVANAEVIIVIGANPASNHPVAATFMKNAARSNATLVIIDPRRTDLSRHAHHFLQFRPDTDVALLNAMIYTIIEEGLVDSNYVNQYTEDFEKIQENIAGYSPEAMAPLCGIDAVKIREVARLYGASRNSMIFWGMGISQHIHGTDNARALIALALMTGNVGRPGTGLHPLRGQNNVQGASDAGLIPMMFPDYQRVDDQGVRSWFEQYWKVNLDEKPGLTVVEIMNAALDGEIRGMYVVGENPAMSDPDLNHSRQALAALEHLVVQDLFLTETAAYADVVLPASAFPEKTGTFSNTDRRVQMGRKALDLPGEAREDLWIIQEMAKRLGLDW
>MP0315_megahit_169176_272-562
MSRPVDGDRSDATDGGHMSQRLTTPMVREDGVLREATWEEALQRAADGFRSVVDAHGPTAFGMFSCSKTTNEVNYAAQRFTRRVIGSNNIDSCNRT*
>MP0315_megahit_169669_662-3673
MLRKKTNGVARRPQRTSILSKVGESAVDRRAFLRGSGLAIGGLAAISATGGTVTQANAAASATGAMETIKSVCTHCSVGCTVIAEVQNGVWVGQEPGWDSPFNLGSHCAKGASVREHAHGERRLKYPMKREGGEWKRISWEQAIDEIGDQMMSIREESGPDSVYWLGSAKHNNEQAYLFRKFAAYWGTNNVDHQARICHSTTVAGVANTWGYGAMTNSYNDIHNSKAIFIIGGNPAEAHPISLLHVLKAKEQNNAPLIVCDPRFTRTAAHADEYVRFRPGTDVALVWGILWHIFENGWEDKEFIRTRVWGMDQIRDEVAKWTPEEVERVTGTPGSQLKRVARTLVNNRPGTVIWCMGGTQHTNGNNNTRAYCILQLALGNMGTSGGGTNIFRGHDNVQGATDLGVLSHTLPGYYGLSAGAWGHWGRVWGEDMDWLKGQFETVKSADGKDKNLMNLTGIPVSRWIDGILEDKENIDQPNNVRAMVLWGHAPNSQTRMTEMKTAMEKLDMLVVVDPYPTVSAVLHDRTDGVYLLPACTQFETRGSVTASNRSLQWRDQVVEPLFESLPDHVIMAKFANKFGWADRLFRNIEMEDAETPNIESITREFNQGMWTVGYTGQSPERIKLHMANQHTFDRTTLQAVGGPADGDFYGLPWPCWGTPEMNHPGTPNLYDMSKPVAEGGLCFRARFGVERDGDNLLAEGVSNPGAEIQDGYPEFTMQMLVDLGWDKDLTQEEKTVIAGVAGVQLDGAGEAGTSGNGNQGAGEEVGEQSMSPFPSDFNTKTASVNWKTDLSGGIQRVAIKHGCAPFGNAKARAVVWTFPDPVPLHREPLYTNRRDLVADYPTYEDRKFYRLPTMYASIQKNDVSKEYPIILTSGRLVEYEGGGDETRSNPWLAELQQDMFVEIHPRDANDIGVRDGAQVWVEGPEGGKVKVMAMVTERVGEGVAFMPFHFGGHFQGKDLRDKYPDGADPYVLGESTNTAQTYGYDSVTQMQETKATLCKIMPA*
>MP0315_megahit_169903_1-513
SAVPSQANVALPLVPYTENSGSFINLEGRLQFSPAAVKPRGEARPGWKILRVLANLLALKGFDYVTVDDVTREIPLPGPEVSYRLASVLPKPRPEGMQPNGRLRDGSLERILDVPLYAVDPVVRRANSLQATRDNPPSAAHVHPRKLAELGLEAGQVVVVRGSEGAVRLPV
>MP0315_megahit_172909_261-2279
MDQATKKTVKTFCYQCVAGPDLMEIEVENGTATRVEALYGIQDAHPGGGRVCVKAYGLIQKTYNPHRIKAPMKRTNPIKSKDQDPGFVEISWDEALEIISEKLKNIIATGLTDSSGYPRVAASFGGGGTPTQYMGTFPAFLSAIGNVDLGFGAGQGVKCYHSEHLYGELWHRAFIVAPDTPRVNYILSCGHNGDASTGVAGIWRHADARDRGMKRVQVEPHLSVTGAVSAEWIPIKPKTDAAFLYGVLNRIICERDWREVCDIPFLTEDTNAPYLIAPNGYYLRDPKTKKPMILDLADNKAKPFDADITDPAMEGSFKLSGLEIGADDQTWDHQTAEIKPAFQLLIEHIKPYTPEWAAKECDVPADQIRTVGDEFLGQACIGDTIEIDGETLPFRPVAVLLGKTVNNGWGGYNCCWARTLLLCLVGALEVPGGMMGTNVKLNRPGHNRFASAVKGPDGFMDYPFNETSKEKWNSDPHIRNAYRTLVPLAADSAWSAALGPAHLPWLFQKKPPENWPVPTKPDIWFCYRTNPAISSWNAPEVAERVAEFPFVVAFSYTHDETNHFADILLPEATDLESLQLIQVGGTKYVEQFWTQQGWTIRQPAVDKTVDSMDMTDIATELAYRTGIIEGYNRAINRGAHGVRLVSDKYDYGIEESIPHKLETIWNNSAKAAS
>MP0315_megahit_174136_1-549
HFREATWEEALARASSGLKTIIERDGGKAMAGFGSAKGSNEEAYMFQKLVRTGFGTNTVDHCTRLCHASSVMALLETIGSAAVTAPFMAASDSDVIIVIGANPTENHPVAATFFKNAAKAGKALIVMDPRGQALSRHATHMLQFKSGTDVALLNALINVIIEEGLYDKQYVAAHTEGFEALKE
>MP0315_megahit_175619_308-898
MVDISRRDLFKITGLTGGGLLASSLGFDLKPVYAASRGLKISNAKEFKTVCPYCAVGCGTIAYVHGSGGLNTVNSVVHVEGDPDSPINGGTLCPKGASQMALAMNPRLEKGPKYRAANATEWQDVDWDFALDWLARKFKDARDETFVERDEQGRTVNRCEGIGWVGSATVNNEDAYFITKTMRSMGLMYIDHQARI*
>MP0315_megahit_175619_947-1675
MTNHWKDIKNADVVLVMGANPAENHPCGFKWALEARDERGAQIVTVDPRYTRTSAVADRHLQIRPGSDIAMLGGFIRKILDEDLHHEEYVRLHTNASFIVQEGFGFDNGLFSGFDAATSAYDKTSWDYERGSDGYVRRDMTLEHPRCVFQILRNHYARYTPETVAQIAGCSAEDFSRVADIICSTGTADRVGTIMYAVGWTMHTVGSQIIRTAAIMQLLLGNIGRPGGGINALRGHANVQGAT
>MP0315_megahit_177324_1-1539
PRPLVRDTVNYWGNYPKFYVSQMKAWFGEHATSDNDFAYHYLAKQGEDATWLSIWDKARQGTLEGFVALGFNPLLAGPDVPRLLDSMSKLKWKVVIDPFMLDSAEFWKAPGMDPSTIDTEVLYLPSSHWIERDGSFTNSGRWAQWKEKAVDPPIGVKPDTWILSELFWRVKELYQEEGGAYDEPIQHLTWDYLNPREPTLVELAREVNGYDLETRQQLDSFGQLRDDGTTAAGNWIYTGSYTEAGNQMQRRGTDDPTGLGMHHDWGFSWPANRRILYNRASADAEGRPWDQTRAGIAWNGREWIGDVPDYGRTTPPGPDAAGAFIMTEEGVARLFSSHLADGPFSEHYEPVESPTTNRLHNNVPINPVIRWYDGVRETLATENDDFPYACTVYRVVEREHFVTSNVPLLVEAMPDFFVELPEGLAKEKGIPNGSQVRVWSKRGEVQGTAIVTKRIQPLLVNGQTVWTVGIPVHWGFVGLTQGSMANLLTPFVGDANTQCPEFKSFLVNVERA*
>MP0315_megahit_177327_1-750
GHADRDYLAEYTDCPDALEAHLQSKTPAWASAITGVPVETIEELARMIGTTARTFLRLGYGFTRQRNGAFNMHAALSVAAVTGAWRHEGGGAFHNNGDIYHWDRTMIEGLDVRDRNVRILDQSRIGAVLTGDASDLGDGPPVTALFIQNTNPMSVAPDLNRVHAGFARKDLFVCVHEQFMTETAKVADIVLPATMFLEHDDLYQGGGHQHVLLGPKIVEPPEGCRNNHEVVCALARRVGAEHPGFAMSER
>MP0315_megahit_177350_1-1245
MVVRTDTPLVAETRKSMLELLLANHPLDCPVCDKSGECELQDQVFEYGAGEARFQDQKRVFYSKDIDLNPVIIFNAQRCIQCQRCVRICEEVVGAVALGTVEKGMDTKVTGFENSLAGCDHCGNCIEVCPVGALMSTPYRYKARPWDLKETDTICPYCGTGCHLSISVRDGQLSRVRSKYETGVNGETLCVKGRFGIDFIDGDNRLRTPLVRKEGGLTAVSWEEAAAFIAERADGAIEKGGSGLGGLASPRLNNESLYLFQKLMRTAFRTNSIDSSSRWSAAGPGAYQSLEGLFGGLYARRSLHQVLEADCILILGATVTDETPVTEYMVRGVARSRGTKLFIASARPSRLDSEAISSLRFVPGAEAYLLSALLNGIEGAEKTFANMGALKKSLLKAAKTPPPEFGEFLEKARTA
>MP0315_megahit_177846_1-507
HARLSGHENNGDTQRLFDISGLAGLGQSAYDALAPIQWPVTQQAPRGTARLFEDGRFATPNGRAKLLPITPRPPAQPLSYDYPLRLNTGRIRDQWHTMTRTARAPRLMNHRAEPFIELHPEDAAQAGLTDQSLAKLTAAAGEYRGRVRVSNAQRRGEVFVPMHWTDCFT
>MP0315_megahit_178026_3-320
MNKPILYSACPHDCPSTCALEVELDQEGRIDRVRGAIENSYTNGVICSKVARYSERIHHPDRLTTPLRRKGDKQSGDFEPISWENALDETAERLLKAEQHYGSETV
>MP0315_megahit_179095_3-596
PDANSAAGWIAGCIPHRGVGGDPVAMPGQDAARMTRGSLSGWVLYGLEPNLDYACPRSLDQALGHADFVLSFSSFRSAVPLQANVALPLVPFTENSGSFINLEGRVQFSSAAVPPRGEARPGWKILRVLANLLALKEFDYVTVDDVTREIPLPDPGVSYRLAGSLPKPRPEGARPNGRLQDGSLERILDVPLYAVDPV
>MP0315_megahit_179352_2577-3110
MTPDISRRDLLKASALAGGATLVNALGFNLKPAYAAAHDLKISNAREFKTVCPYCAVGCGAIAYVHGSGGLNTVNSIIHMEGDPDSPINGGTLCPKGAAQMQLAMSPRLEKGPKYREAGASEWTDVTWDFAMEWFARKFKDSRDASFVEQDAEGRTVNRCEGIGWVGSATVANEDAYF
>MP0315_megahit_181066_36966-39398
MREKLVLIGNGMAGVRTLEELLKLAPEKYDITVFGEEPYGNYNRIMLSPVLAGEKTIDEIMINDLQWYQDNNITLLSGKKVTTIDRLNRVVIADDGTTEKYDRLLLATGSRPFMLPIAGADLPGVISFRDIADVDTMLETAKTHKKAVVIGGGLLGLEAANGLMIQGMDVSVVHISDVLMNQQLDKPASDLMLDELRGKGLKFLMEHQTEAIIGRDRVEKLRFKDGSEIEADLVVMAVGIRPNIELASSAGIHCDRGIVVDDTMQTFDPRIYAVGECVQHRSQTFGLVAPLFEQAKVCSNHLAQMGIARYISSVTSTKLKVTGIDLFSAGDFLGDDDTEDLVFKDAARKVYKKLVIKENQLVGAVLYGDTVDGAWYFQLMRDGTDISDIRENMLFGQHHLGDSGHGPSNSVDGLADDAEICGCNGVCKGDIVQAISKHGLFTLDEVKAHTKASASCGSCTGLVEQLLASTLGSDFNDTPSKKPLCACTDLSHAEVKAAIIDKSLKTIPDLMSALEWKTADGCHSCRPALNYYMLSSWPNEYQDDPQSRFINERVHANIQKDGTYSVVPRIWGGVTNPRELRAIADISEKYNVPTVKITGGQRIDLLGIKKEDLPKMWADLSEAGFVSGHAYGKSLRTVKTCVGSEWCRFGTQDSTGLGIKAEKMTWGSWTPHKFKIAVSGCPRNCAEATIKDFGIVCVDSGYELHVGGNGGIKVRATDFLTKVATEEEALEYCAAFMQLYREEAHYLERTAPWIERVGLKHVTSAVVDDEMNRKRLAERFHDSQKNAQVDPWAEQAAKYKENYIPIKQMV*
>MP0315_megahit_181066_39734-42388
MAEQHTTTTKTTCPYCGVGCGVLATPLQNGTVQIEGDETHPANLGRLCSKGSALGETVDLGNRLLHPKVHGKRVSWDEAIMSVARGFSDIIAKHGPESVAFYVSGQVLTEDYYTANKLMKGFIGGANIDTNSRLCMSSAVAAYKRAFGSDTVPCSYEDIELADLVILAGSNLAWCHPVIFQRLRQAKEDRPEMKIVVIDPRKTSTCDIADLHLSVKPGTDATLFNGLLHYLKKEDYLDLEFLEAHTEGFAAAMTAAKTSAGSIPQVAAVTELQEQDIVKFYQLFASTEKVVTVYSQGINQSTSGTDKCNSIINCHLATGRIGKPGMGPFSFTGQPNAMGGREVGGLSNQLAAHMEITNPEHHDRVSRFWKADNLATENGAKAIDMFNEVASGKIKAIWIMATNPVVSLPDADKVKTALEKCELVVVSECEQFTDTTELADILLPAAAWGEKDGMVTNSERRISHQRAFLPLPGEARPDWWIITQVARKMGFEAAFSFEKPADVFREHAQLSAFENDGERDFNIGGLADISDEDYDNLVPVQWPVMANTEMGTARLFTDKRFFTPSGKARMISVEPKLPFHQTTEAYPLVLNTGRIRDQWHTMTRTGRAVRLNAHIPEPMVQIHPLDAATFELVDGALAEVSSQWGEMIVRVVVTDEQRPGSIFVPIHWSSQYASMARVDALVASVYDPVSGQPESKHTPVTIRAYQPVWHGFILSRHPITVKDANYWVKVRGAQFWRYEIAGQQSLDDPAKWAQQHLGEEGEWLDFTDAKAGRYRAGQIKRNRLEGVVFIAPSHDLPARSWLSQLFSLNSLSDAERYSLLVGQPSQGQKDAGQIVCSCFGVGQNTLNEAIQSGHVNSIDEIGQKLKAGTNCGSCVPELKKLLAH*
>MP0315_megahit_181205_2-742
MPNIDRRDFIKLVGAGGVGVGAGVVLRESNKHPREHLIPHVLAPEDYSSGVATWYNSVCSMCSAGCGISVRTREGRAKKIEGNPSHAVNQGGLCALGQAGLQVLYNPDRLSGPLLQSADRGADGFTQITWEDGLTRVASQLDVLRAAGRGNRIALLTRGVGGHLAELLESFAKGVGTNKLFHYDYAHPHALYAANERFFGEEQLPYYDLSNTRHLLSFGADYLAGWLSPVHHSLGFANSRHGGDNRG
>MP0315_megahit_181880_1-984
YGDVKTVFETLMSLDYLVVSELYMTPTAEIADLILPVASWAEVDALPAVPFYGQNVIMAQQKTFQYAECKQDEDIMVEICRRLGTEHGQESPQEIYDGMLRSKLDFGWEELKQMGFYEPEFKWQKYKENGFDTPTRKIELYSTRLQESGYDPLPYYEEPPESPYSTPELAHEFPLILITGARLPMFFQSEYRQLPKLRKGRPEPECELHPETAADLGVVTGDWVSIETKRGKCRQKVKIFEGIDPRVVHVQHGWWFPEEEDSPDHGIWRSNANTLTSMDPPYCSAMGTYQLRALLCRVVKVDGSEKPWQPTLPSRYNTNIAEIQEWS*
>MP0315_megahit_182652_1-1023
PMSFNHNFVTTQEVIVKPSMMAGIFARIAQNVALAAGKADLLPVNLVELARRHESVIDVRAIANVLIAVDAGALILLGQIGMNHPDASALRQIASWLGENCGIRIALLPDANGAAGWVAGCVPHRLPGGRSIDSGGLNSKTMIDKRLKAYVLYGVEVRNDYADPVALETALCEAEFVVSFSTFRSAVPMQADVVLPLAAFTEIDGGYINCEGVAQFASAAVKPMGQSRPGWKILRVLGNFLKLDGFDYVSSDDVIAELEEVYDLSEPISVRYKSDLQAINHVSTQSAELKNGKQLDRIVDVPVYSVDPTVRRATALQSTKDAEPVALLACREELDELGLKQ
>MP0315_megahit_183932_625-1740
MAFIKLNDLELEVEDGMNIIQVAQQVGIEVPHYCFHSGLSRPANCRMCLVEPHEFFPPAGKIVPARQLATGCTTTVRTAPEDRKLEGKYDFIVRTDSPRVKKARENILEFLLIHHPLDCSVCDQAGECKLQDFSFNHGSGTSRYIEVKNVPPKKDLGPEVLLYSTRCIVCTRCIRFCDEVTGTGELGIVHRGSKNEIDIPRKHDGTPTQLLDNKLSGNVVDICPVGALKSKDFLFKSRPWFMKTVNTVCAGCSVGCNITLDFKDDGVYRLKPRYHEHINQHWMCDDGRLGYHYVNSEDRLQTPMKRVDGSLVPTSWADAFSIILEQLSAIDSDSMAIVGSSQITNEENYLLRKLADQLEVGTIGLFGRKLGD
>MP0315_megahit_184231_2-679
VLVGSNLAWCHPVLHQRIAAAKQARPHMRIVNVDPRRTATTDLADVHLRIAPDGDVALFNGLLAYLAETGKLDTAYTENHVNGLDAALAAAQASDPADSGLNARELADFYALWANTPKVVTAYSQGVNQSVCGTDKVNAILNCHLATGRIGNPGMGPFSLTGQPNAMGGREVGGLANMLANHLEIGDEAHRSVVQNFWQSPTICTKPGLKAVDLFEACANGQIKAL
>MP0315_megahit_185285_1-714
VKNRLKAIQERNGKFVVVDPRKTETAMIADHHYFIKPGTDVYFLIGLIQEIINNEWMKLGHLETVTKNLDHFLNVIPQIELDTISNITGISSLAIQQIAKDFCKAESAVCYGRMGTCTQRFGGTVHWLINILNIITGNMDSPGGAMFTTPAFDTLANPRTRGHYNKGQSRVRKIPEFAGEYPAVTMADEMLVEGAEQIRAMVTSAGNPVLSVPGGKKLDQAFAGLEFMVSIDYYINET
>MP0315_megahit_187154_3-839
GADAVPCSYEDLEEAELVVLVGSNLAWNHPVLYQRLKIAKERNPLMRVVVIDPRVTDTCEMADLYLGIRPGSDAYLFNGLLAWMDDHNRLDGVYLERHTEGLDDALGAAKQSAGSVEAVARKCDVDPERLETFYYWFASQLHVVTLYSQGVNQSSSGTDKCNAIINCHLAGGKIGLPGAGPFSITGQPNAMGGREVGGLANQLAAHMDYHTPGARELVSRFWTTQHLTPVLPDAPGYKAVELFDAIERGEISALWVMATNPAVSMPDGEKVRRALAKCP
>MP0315_megahit_189403_1-2199
STTVAGLANVWGYGAMTNSMNDIRNSKSVLIIGENVCTSHPIAMQHILTAKEENRAQIIVVDPRFSQTAAFANKYVRHRSGTDVAFIYGLVNIILKNGWEDKRMLQDRTYGFSNLKEELKRYDPETVSDITGVSVADLEHTARLIAENRPGTLIWAMGGTQHTNGTSVTRSYCVLQLVLGNMGKPGGGTNVFRGHDNVQGATDLGVLSNTLPGYYGLSKGAYKHWSNVWGVDNNWINGRFANEKIQHKVGFTVARWYEGVLMDPKELGQDENVHAAFYWGHSTNSQSQLDRIKTALDKVELLVDIDPFVTTTSILPDRKDGVYILPAATVYEQSGSVTNSNRDIQWRNQVVKPVWESRKDLDIVIDLAERLGFGDKFKKSKNGPWKQLPEDITREWNLGMRTIGMTGQTVERMKRQQDWAHAFDLKTKIAEGGPVDGEQWGLPWPCWTDKHPGTHILYRTSIPVAEGGLGFRARWGVKAPDGNTLLAGKGAAPVDSSINEGYAEMKNWKTDLTGKVFEEAIAKGLAPYGNGRARFNVWTFKDDPVPKHREPLHSPRPDLITEWITYDDVKDHYRVPTLYKSLQKADWVEKYPLILSTGRQVEFEGGGNSERNCWWLVELQPEMYVEIHPRLANDNRIRHGDWVWIESPEDTDGKPSRIKVKAKVTRRVSPDMVYVPFHWGGVMSGVDLSNKYPEGYLPYGMGESANTITNYGYDRITQMQETKTGLCRIKKA*
>MP0315_megahit_190148_680-2401
MLRKKTNGVAKGPRAGSLLSSLAAKTMDRRSFLAASGVTVGGLAALSLTSGRVQAATPSNEGGEIVLKKSVCTHCSVGCTVVAEVQNGTWVGQEPGWDSPFNLGSHCAKGASVREHAHGERRLKYPMKMVNGQWQKISWDEAINEIGDKMLQIRDESGPDSVYWLGSAKFNNEQAYLYRKFAAYWGTNNVDHQARICHSTTVAGVANTWGYGAMTNSYNDIHNSKAIFIIGGNPAEAHPVSLLHVLKAKEENNAPLIVCDPRFTRTAAHADEYVRFRPGTDVALVWGLLWHIFENGWEDQEFIRTRVYGMEQIREEVKHWNPEEVERVTGTPGAQLERVARTLVNNRPGTVIWCMGGTQHSNGNNNTRAYSILQLALGNMGVAGGGTNIFRGHDNVQGATDLGVLADTLPGYYGLAAGSWAHWARVWEEDMDWLKGRFATLNRNGKTKAMMNEKGIPVSRWIDGVLEAKENLEQPDNTRAMVLWGHAPNSQTRMLEMKEAMEKLDLLVVVDPFPTVSAVLHDRKDGAYLLPATTQFETIGSVTASNRSLQWREKVIEPLFDSKVDHEIMKLFSD
>MP0315_megahit_191433_1-810
IKFYEEFWKTDLDPNKGLTVVEIMNAIYENKIKGMYILGENPAMSDPDLNHARAALQKLDHLIVQDIFLTETATYADVILPASAWPEKDGTVTNTNRQIQMGRKALNLPGDAKEDWWITNEIGKRIGLNWNYNHPKDIFDEMKEAMPSLNNISWERLEKENSVTYPCNSPDSEGEEIVFGEKFPTADGKGKFVYASVIPPDEVPDDQFPMILTTGRQLEHWHTGAMTRKASNLNAIEPEATVCLSPEDIVNNKIKPGDLIKVSTKRGSIN
>MP0315_megahit_191982_81-2081
MDMSSQERGLAALFETTHSTCGYCSWGCTIQVETKKNRVARFVGDETNDLGINEGNLCAKGRFGHGIIHNENRVQSPLMNVGGTFKEVSWDEAIKTIVERVQATINRSSPETVAGIGGEKLTNEENYLFQKLFRGIYGSNQITNLTHMRAPYLNQFMIRCFENGINSKPVTEMDKSDVIFVFNSDLPSEYPVGGNSARKAAIFTGTDIIVANPRKVILKNEANIDIRLNYTLGSDATVVNRISRILIDQGIVDSNKIKSAVPNYDEVVQSLSSYTAEVTQKRTGISDEVLTRAAKRFGRTADRYLLIGNDILDTGQGEDILNALLNLSILVYYGAEGSISIFPPREHCNSQGVNDMGCTPEFLPGYRPVTDSSALSSLANEWGIDSLQFSSTNPASDLLKNCTNGTIKFLHIAGEDPVHSYYKGAEIKNALQIVPFLVVQDVYMTETAKLADIILPTTTSVEKEGSFTNMTRHVQKVMPATPPQYQSRTDHDIFVHLAEVFGKKLKGSSVSEVQEEISKTVPMYKGTLPGTKSRQWSPEGFKHTPYFQISDAPQVTKRKEEFPHQLVSNNHMFHIGSYTQYAKALTDIGPECVAELHSEDAEALGVNDGDRIVIESSTHKVEVPILINTVTVKGMVYLPKNWVDVPVNMLRNGEEGPVSVRISKAS*
>MP0315_megahit_193278_2-1006
STLRAKGGPADGEFYGLPWPCWGNPELKHPGTQVLYDTSMPVAEGGLCFRARFGVQRNGVNLLAEGSYPVGSEIKDGYPQFDMKLLKKLGWDKDLTAKEMASIKKVAGDKTNWKTDLSGGIQRVAIKHGCAPFGNAKARAVVWTFPDPVPLHREPLYTPRRDLIPKYRTYDDFKSSGKTYRLPVKYWSIQKNDFSKKFPTILTQGRLVEYQGGGDETRSNPWLAELQQEMFAEVNPLDANNSDIRDGADIWIHSPEGAKVMVKAMLTERVAPGVIFMPFHFGGRWEGKSLRDKYPQGTDPYVIGDSSNTCGTYGYDSVTQMQETKVTLCRIEAA*
>MP0315_megahit_194272_3-668
LPVDHYDFLNIETANLVLLIGSDPAEELPILDLRIKKAVTRKGVKLAILNDQRTELDKIADLSLKYDVGSDGIALAALANSLAGELDIPLVEGNSSDESVTGVPEDQMKKMAELVRTAMKVCVVYNPASLTGSSIFMLKHLLAVINKIPTMECGAIPAAPFTNSVGAVDMGILPDYYPGGISSSDSDKVQQIWGDSAFLDTKGLSALEMIDKAESGELKALL
>MP0315_megahit_194984_1-2838
MQKQPDPSWIEKLAQGLGIIPDLSEQETNEIEILAEGQLSHFPPPEKWDDWVEYEAKDWSKKKKRHYSIIPTSCFNCESGCGLLSYIDKETGKVRKFEGNPYHPGSRGRICAKGPATINQIEDPERILYPLKRVGKRGEGNWERVSWDSVLDDISDQIRLALEEGRNNEIAYHVGRPGHEGYMDRVLQAWGVDGHNSHTNICSAGARFGYAIWDGSDRSSPDFSNADFILLISAHLESGHYFNPHAQRIIEAKNNGTKIAVMDIRLSNTASRADYWMPTYPGTEAAVLLSMARIILIEKLYNHEFLSNWVNWQDWLKKDHPGTKITLENAIEKLIEYYADYTPEFAEKESGVPSKMVIDVARKIGRAGTRFSAMNWRSASSGNLGGWQVARCLKFLNVLTGSVGTQGGTLPSSWNKFKPTLCSEPPSQKFWNELHFPNEYPLSHYEMSFLLPHFLNEKRGKMSVYFTRVFNPVWTLPDGFSWIEALRDEEKIGLHVAMTPTWNETAYFADYVLPMGHSSERHDLISYETHAGMWVAYRQPVLREYARRQGQEPEFTYQTNPGEVWEEDEFWIELSWRIDPKGTLGIREHFLSPYKEGEKLTINEYYRYIFENVPGLKERSDEENITPLEYMRKYGAFEIKKEVYELYRDLLSKEQLKNTTLDKNRGLVIKKDKIVGLIVDGQACNGFESPSRKQELYSQTLADWKWPEYTLPGYIKSHVHEEEMNREKGEFPLVPTYRLPALIHSRSSNAKWLVEISNRNPVLMHTSDAKKLGLNTGDMIRINTEIGFFVARLWSTEGMRPGVVACSHHIGRWRRPQDAKANSWATNLVDIQEFESGKWKMNVISGIKPSESIDKDMKRIFWRDGGVHQNITHAVHPDPISGMHCWHQKVRIEKAHHSDTYGDVFVDTQKSKKVFQDWLKKTRPAPGPNGLRRPLWLKRPLRPIEE
>MP0315_megahit_195491_2-532
LVDKGNNIKFYEEFWKTDLDPNKGLTVVEIMNAINDDQIKGMYILGENPAMSDPDLNHARAALQKLDHLIVQDIFLTETATYADVILPASAWPEKNGTVTNTNRQIQMGRKALLPPGEVKEDWWITKEIGKRIGLDWNYNHPKDIFDEMKEAMPSLNNISWERLEKESSVTYPCNSP
>MP0315_megahit_195789_2-1654
SPLIRKNGELVPCSWDEALDFIKDKFESIRAEHGPDAIAGISSARCTNEENYMFQKMIRQLVGTNNIDCCARVCHSPTAWGMQQSFGTGAGTNSAYDIPLADLMIIIGANPTAAHPVTGAKIKQQAMAGATLIVIDPVRTELARMADYHLQLKPGTNVAVLNMMQYFIVEAGLVDHEFIKERCEGSEEVLEKIKGIDVDAMAEVSGLDKEKVKAVALAYATANNAMEFHGLGVTEHSQGSQTVMLISNLAMMTGNIGRPGVGVNPLRGQNNVQGAADMGCQPHHGPGYLWMDQKEVQDFYEDKLGLPTPTTPGKKIPEMFDGAVDGSLKALWIFAEDVVQTDPNTHHVVKAMNALDLLVVQEIFMSETARMADVVLPGTTFLEKSGTFTNTERRVQQVNAAVKPLSGTKTDGQIIVEMMRKLGFDQPDYDAAEVLKEVASVVSFFEGITWEGLGASPTGLQWPVNKKGEDTQILHIGEFKRGKGKFHYYDWRESEELVKHKNEYPFILTTSRELQHYNCATMTRRTSNVELLPKDVIMINPKDAKAKELLT
>MP0315_megahit_195901_2-1222
VCPYCGVGCQIEYNVKDNKIKYVNGLDGPANKNRLCVKGRFGFDYVSNPERLTKPLIRINGKPKDLHPNINFSNIHEYFREASWEEALDFASEGLKKIKSEKSVKSNLAGFGSAKCSNEEAYLFQKLIRTGLETNNVDHCTRLCHASSVAALLETIGSGAVTAPFYEVEHSEVIIVIGANPTENHPVAATFFKNAAKRGKKLIVIDPRGHALKQYSTHMIQFKLGSDVALLNSMMNVIIEEKLFNSDYIKEYTSGFDELKDHLRNFSPEKMESRTGIKPDTIREIARLFANTNKGIIFWGMGISQHIHGTDNARCLISLALMTGNVGRRGTGLHPLRGQNNVQGASDAGLIPMMYPDYQLVENEKNKNFFEKFWNTKLDEKKGLTVVEIMNAIHNKQIKGMYILGEN
>MP0315_megahit_196388_92-754
GTARLADVVLPAATFAEEPGTFTNNEGKVQELRPIRRPAFESKPNAEIFALVAEALGRDLGPVSPDAVFAEIAHLVPSYRGLSRDGLGDDGSYTRPFAEENGGDLDDPPLAAPRRTKGLELVTGDSMFHSGYLSGNSPVLGNLSAKAYVEMNPDAAAGLELADGSGVVVRSSHGEMKARLKLNKRFPAGVVFVPDNFADARLNRLLKHGEYPCPVEVQRE*
>MP0315_megahit_196611_4850-7597
MATINVDGQQYEVKEGQNLLHAVLSQQLNLPYFCWHPAMGSVGACRQCAIIQYADEDDERGRLGMACMTDVVDGMRISIAAPQAADFRESVIEWLMENHPHDCPVCEEGGECHLQDMTVMTGHSVRKYRGTKRTWENQNLGPFIGHEMNRCITCFRCVRYYRDYAGGTDLSAFGSRSRMYFGRSEDGPLESEFSGNLVEVCPTGVFTDKPFATHYTRKWDLQSAPSVCPGCAVGCNVFPSERYGVLKRVQNRYHGEVNGYFLCDRGRFGSHFINSDQRIRHAGIRAEDGVFEASGASNAIAEAVKLVTMDAVGIGSPRASFEANFALKKLVGEERFCTGLGDNEAMLIELALSIQREGGARTPSLTDVEAADAILILGEDVLNTAPRIALAVRQAVRAEAFTMAQEAGIPGWQDAGVRGHAQQALSPLFIASVATTRIDDVASATWSGAPQDIARIGAAIAHGIDPTYAAADVELSAAGIDFMHQVIAALGSAKRPLIVSGTGTGDPDVLRAAANVAWALKAKGSDPALLLSPLEANSYGVALLGGGLSMSDALDAMTGGSAAIVMENDLYRRGDAQTVSAACSESKMLVLDILENETAEHAAVLLPASTYAECTGTYVNYETRAQRFYQVFEPDDEIRPAWRWISDIADALDSSGAGWANINVLIEECAKATHAALATISPPSDYRVEGGTRIPRQPHRYSGRTAMRAQISVHEPKATVDDETPFNYSMEGENLGTQDGAAVPFVWSPGWNSNQSVFKFQQEVGGALLGGDPGALLVAPAPDSGDASRATKFQEVPDAFVATEAFLVVPVHAIFGSDELSNASWPIVERMPAPFALLNVADAKRLGVQAGAGISGPGLGASFEVLIDDRIPAGMVGVVHGLPGIRAIAAGRIDLSVDPDFIRRPGGHPDVIARG*
>MP0315_megahit_196702_725-2239
ITTYLEKSMESELSANVIDLCPVGALTSKPYAFEARPWDLKKTETIDIMDAVGSNIRVDTYGWEVKRVLPRVNEDINEEWISDKTRYACDGLLKQRLDTPYIRENGRLQKSSWSQTLKLLVTKLKSFDPNEVAGLVGDLADLEMIYSFKSFFEKSVGSTNLECRQGKIYINPQERMNYIFNSSINGIEDSDFILLVGTNPRLEATILNTRIRKAYINNRLKIYSIGNPGDLTYPYQSIGSNTSVIREIVSGSHEISGKIKKSKKPLVIIGESALYEKTGQYVFETLKSFLFSNNFIRKDWNALNILNQQASRVGAIDLGVYSINEKENFLFFDKLDNNDFKFVYLLGADNINFDKKDKFVVYQGSHGDKGAEIADIILPGAAYTEKNGLFVNLEGKLQNAYKASYPPGDAREDWIIFKDLAKMMKKPLEYNNVKYLRESINKDIQQKINNVVNKTNEIDFVDENISIKPIDYYYTNPIARASKIMGECKQISKKLLFTGIEKAS*
>MP0315_megahit_196744_5224-8064
MADDITISIDGVKITTQPGKMILEAAIEAGVYIPYLCYHPGMKPFAACRMCVVGVEGGRGYPAACVQPVADGMKVRNDVPDVLELRRSVMEMLIAEHPDGCLTCHRVDICGPNDVCLRHVSVNDRCVTCPKNERCELKDTVRYLGMNLESPLDYKYRQIPLEVADPFYDRDYNLCIVCGRCVRACEELRGDDAICFTERSGSALVGTSFGTSLLESGCEFCGACIDVCPVGALVERGHKWEKAARVERTICPHCPVGCQLNLEINSAGRLIRAVPDLNSPANRGQACFKGKFGLEYVNSSDRLRKPLIRRDGVLEEATWEEALDLVSTRLSEYTGDTFALLTSPQSTNEEHYLGQKFARVVMHTNNVDQTSNVQPELAEALENALGYAAATNPIWDLENSGCILVFNSNVTEEHNVVGVPIKRAAKRDTKLVVIDPREVELTRYAHVWLRPAPGTELLLLGGVLRSLIDQGLENPEWLEENCESPSTVHYALHNLDMDQIVQITQVSLDDIAEAARLYGQAESASVVYALDNVAADLRQDCVRALIDLVLVTGNLGKPGSGIYPMRQGANEQGAWDVGCVPGRLPGYQPVGDENARQMFEEAWGITLPSNPGLGLAAAIEGAAEGRIKAMMVIGDSANFTNGKLGDGLSALRELNFLVVHDTFLGPVAEIADVVLPRVTFAEKEGTFTNLERRVQRLTASIQVKNNDSRPESWVICELARRMGASGFDHHSPSQVMDEIARLSPIYAGVSYQRLEEESRLVLRTNLESPQPTQVLHASREYRGIQWPCQEPGAPGTETLYVEGFQERKADPATPEFRAAEPADDSEHPFLLVPGRVLLQNHRDMEIIKGKRNRIKRQEWVELNASDAAAWSIGEGDEVEVLTQRGDLTGQARLVDSVPSGVVAVTSIFGQLAVDFQDSQDPDPASNVPGLDIRPAKVVKAGSNGSS*
>MP0315_megahit_196811_3-968
INGIEDSDFILLVGTNPRLEATILNARIRKAYVKNKLKIYSIGDPGDLTYPYQNIGSSTSVIREIVSGTHEISEKIKKSKKPIVIIGESALYGKTGQYVFETLKSFLSTNNFINKDWNSLNILNQQASRVGAIDLGVYLINDKENFSFFDKLDNNDFKFIYLLGADNIYFDKKDKFIVYQGSHGDKGAEIADIILPGAAYTEKNGLFVNLEGKCQSAYKASYPPGDAREDWIIFKDLANMMKKPLGYKNAQDMRESIKKLVQFKINNNVNKINKVDFVEENILIKPIDYYYTNPIARSSKIMSECRQISKKFLFTGIEKAS*
>MP0315_megahit_200071_2013-3965
MTRCIHCTRCVRFGQEVAGIMELGAIGRGEDMKIATVIGQTVDSEVSGNVIDLCPVGALTSKPYRFSARAWELASHDAVSPHDCLGSNLNIQTAHDTVKRVLPRTNEQVNECWLSDRDRFSYEGVNSPDRLLQPLVRVGDRFEEVAWEVALQRAASALSDIGKAEGPGAIGALASPTATLEEFFLLQQLMRGLGSDNVDHRLRQRDFRDDSFAALFPGTELPVERIQDAACILLVGCHLRKELPLVALRVRELCRMGGQVAALNPMDYEQNFPLTEALVVAPSALPAALARIAIARVGQDEVPEALRQWAELIADSEEFARTAKMLSDVEGEVVVVLGQIAAQHREASALRAIASWLAQHTGIRLAFLPEANSAAAWIAGCVPHRQANGDGVQEPGLNVSQMLTAPLSAYLLFGLEPTMDLAAAGNLVSALSDASFVLSFSTFRSAVPAQADVVFPLAPFTESAGTYVNCDGRAQSVEAAMDPRGMARPGWKILRVLGNYLALPGFDYITADDVRSRVNLSLPEVVCRLEEGCPLPAAASKSVPWSVESQRFERVVDVPIYDVDPIVRRASSLQRTRDHSLAAVHMNVEQLRALNVKAGDSVRVVANTEEVRLTIAPDDRVLDGCVYIPMGSVATAPLGGADYIELKLVR*
>MP0315_megahit_200268_664-2952
MAQDGSTMDEDALVPGVAPYDGPAGGWGALRAVAVAIKDQMGASADTRALLRMNQPDGFDCPGCAWPDPRHTSSFEFCENGAKAVTWEATPKRVDPDFFATHSVSDLWQWTDHRLEDAGRLTHPLRYDPATDHYVPIDWDEAIARIGEGLNALDHADQAEFYCSGRASNEAAFLYQLFARAFGTNNFPDCSNMCHEATSVGLAKSIGLGKGSVTLEDFDQADAIFCIGHNPGTNHPRMLSTLAAAARRGVPIIVANPLRERGLERFKSPQHPTEMLTPKATRLASAYHQVKVGGDLPMLRGIMKALLASDAQDLAAGGPGLLDRAFIAEHTVGIEALRAEIDVQDWEALEQGSGLSRAAMESMAQVYATARKVIICYGMGITQHRHGTQNVQQIANLLLMRGNFGRPGAGICPLRGHSNVQGDRTVGITELPKEDMLARLDARFGIASPRKPGHSAVEALAAMASGDARALIALGGNLAVAMPDPQLCFPAFRKLDLAVHILTKFNRSCLLPARETIVLPCLGRTELDVQASGPQWVTVEDSMSMVHASRGRLKPAAEGLKSEPAIVAAMARATLGDGGIDWEWLVADYDRIRDAIEAVFPDFRDFNNRVRVPGGFRLTVGPAQRQWPTPDGKAHFLTAGDGGAHVLEDRLMLATIRSHDQYNTTIYGLNDRYRGITGRRDILFMNAADMARLGIAHGDRVDVVAAPDRVLAGQTAIHHDIAPGSVAAYYPEANGLLPLDGHDRQSGTPAYKTIPVLIRPAA*
>MP0315_megahit_201825_486-2459
MSDIIPGYCTLCRSRCGTLNEVANDHLIKVRANPEHPNGKAMCMKGKAAPELVDSANRILYPMKRTHPKGAENPGWKRISWEEAMSTIAGQLEKFKRENGAESVAFGFTSPSGTPLSDAIEWLERFVRIYGSPNTSYGTEICNWHKDVAHRWTFGCGIPVADYSHADLILLWGHNPANTWLAQASAIGTGRNNGAKLIVVDPRPTPLAKEANAWLDVNPGTDGALALGLSHLLVERNLFNHEFVRNWTNGPLLVRNDNGYFLREKDINPLAISNRYTVWDEHNQQVTFIDSETRTEETLTPTAALEGNVEVAIADGAKISCQTAFSSFKDMLANYDPENVSRITGVSVASIEAAASLIAGAKKIAYHSWSGVAQHTNATQTERAIATLYALTGCFDQEGCNRIYASHPVNVVNSPTLMPKSQWDKALGLEERPIGPPSQGWVHSQDIWHSVLEGTPYKIRGLIGFGANILLSQSDTSLGQQALEALEFYAHVDLFETPTSKYADILLPVNTAWEREGLRTGFESSAAAQDHIQLRKKMVSPRGESRSDLEIVFDLACRLGMNEAFFDGNIEAAWNYQLEPLGLTVEMLRNKPEGYDIPLEHKVRKYAFRDPNSGYLAGFNTETKRAEFYSEILHHYGYNPLPEYVQPQEYQRNDPDYP
>MP0315_megahit_202252_243-566
RQLEHWHTGAMTRKASNLDAIEPEASVSLSPSDIVRKKIQPGEMIKVSTKRGSINIRVREDRSIPEGVIFIPFCYNEAAANLLTNPALDPFGKIPEFKYCAAKIQQL*
>MP0315_megahit_202948_2-541
NRFSASTVDQIPHQFAAYQMFGHQLLVPIPDIDRTQYMIVIGGNPVVSNGSLMSAPDVKNRLKAIQERNGKFVVVDPRKTETAMIADHHYFIKPGTDVYFLIGLIQEVIKNEWMKLGHLETVTKNLNHFLNAIPQIQLDTISNITGISSLEIQQIAKDYCKAESAVCYGRMGTCTQRFGG
>MP0315_megahit_203970_227-712
MRNGTHYRTCHLCEAMCGVAIEVQNGKVAAIKGDENDPLSRGHICPKAVALQDLHEDPERLRRPVRKTATGWEEMSWDEAFDLVARRLHEVRKAHGRNSIGVYLGNPNVHNHGATMTITPLLRAIGTQNRFSATSNDQLPHMLASLEMFGHQVLFPIPDIDR
>MP0315_megahit_205543_359-3088
MSNTITFTLDGKEVDAQSNETIWQISNRQGTEIPHLCYRNATDYRGDGNCRACVVEVEGEKALSASCIRRPESGMVVHTASNRAQKSRNMVMELLLADQSDPEGEFKRWLMEMNIRESRLPGRNVIEKDQSHPAISVDLNKCIHCQLCIQACREIQGNDVIGMSARGASSTIVFDFRDPMGESTCVACGECVQVCPTNALLPTSVLQNNGHLDADKKVDSVCPYCGVGCQVELYVKDNKIIKVEGKDGPANHARLCVKGRFGMDYVSHNHRLTVPLIRIEGIKKTPEIDVDPDNPLKHFREATWEEALDFAAKGFRTIQASTGSNGLAGFGSAKGSNEEAYLFQKLIRTGFKTNNVDHCTRLCHASSVAALLETIGSAAVTAPVINCLDSDVIVVIGANPTSNHPVAASFIKNAAKNGAELIVIDPRRNELANYASHYLQFTPGSDVALLNALLNVIIEEELFDRQYVEAQTEGFHALSEHIKSFTPDNMSPLCGINAEELRTVARKISRARAAMIFWGMGIAQSTHGTDNARCLISLALICGHIGRRGAGLHPLRGQNNVQGASDAGLIPMMYPDYRLVEDTEAQNDFEDFWGTKLNPKKGLTVVEIINAVSEKKITGMYVMGENPAMSDPDSHHTREALAKLSHLVVQDIFLTETASFADVILPASAWPEKDGTVTNTDRRVQLGRKALDMPGDARQDWWIIQEIARRMGLDWNYSGPEQIHEEMRGCMPSMKHIPWERLEKEDAVTYPCDDETTPGHDIIFSDGFPTKSGRGRLVPAEILPADEIPDQQYPFILTTGRLLEHWHTGAMTRRAANLNEIEPEPAVHICAKDMEEYGVQPGEMVSISTRRGNISLTARCEPSVPEGLIFMPFCYPDAAANILTNPALDPTGKIPELKFAAAKLEKHIS*
>MP0315_megahit_206888_1-834
QVMKGKKLIVLDPITTEVAKLADYHIRLRPGTNVAVLNMMLYFIIESKLYKEDFILSRTEGFENFLKEIKKLDIDHLAKVAGVDKQQVKEAAIAYATAKNSMEFHGLGVTEQEQGSKTVMLIADLAMITGNIGRKGVGVNPLRGQNNVQGAADMGCQPHQGAGYFPVADKKIQDFYTEKYGVVHPTKAGLKIPQIFDAAINREVKAVWIIGEDVVQTDPNSAHVAKAMNALDLLVVQEIFMSETAKHADVVLPGTTFLEKDGTFTNTERRVQRVNKAV
>MP0315_megahit_207423_2-1123
GNPMASNGSLMTVPDFRGRVKELRKRGGKLVVIDPRRTETARIADDFHFIRPGTDALLLMAMVHTLFAENLVSTGAATGLVKDQDLLQLAALSFTPEAVAGHTGISADTIRGLARQLATTPRAALHTRMGTSTQAFGGTTTWLAYCLNILTGKLDAPGGVMFTQPAVDLVALGALVGQAGHFGNRYSRVRKLPEFGGEYPSSTMADEILTPGEGQIRAFVTVAGNPVLSNPNGQRLDEALAGLDFMVSVDYYLNETTRHADLILPPTAALERSHYDLIFSMMAVRNQAKYSEALFEPAQGSRHDWQINLELAHRLERQRKGGKLPLQAELGWQAFKKLGPDPILDVLLRTGPYGANPSRVGGVIKPVLDKVLGI
>MP0315_megahit_207806_1-615
KEDWWITNEIGKRLGLDWNYNHPKDIFDEMSQAMPSLQNITWERLQKESSVTYPCSSLETKGEEIVFGDKFPTTDGKGKFVFANVTSPDEMPDSEFPMILTTGRQLEHWHTGAMTRKASNLDAIEPEASVSLSPNDIFSNKIQPGELIRVSTKRGTIDIRVRQDRSIPDGVIFIPFCYKEAAANLLTNPALDPIGKIPEFKYCAA
>MP0315_megahit_208459_17665-20262
MTSIRTTCAYCGVGCGITATPTGPRTATIRGDDAHPANHGRLCSKGTHLGETIGLTGRLLHPMIGNRRASWDKALDLVARRFRETIDRYGPDSVAFYVSGQLLTEDYYVANKLMKGFIGSANIDTNSRLCMSSAVAGHNRAFGEDIVPATYEDLEQADLIVLVGSNTAWCHPIVYQRIQAARAARGTKLVVIDPRRTETCEGADLHLPVKPGTDVALMNGLLAWCDRQGLTASDHLDVPEGFWAHIRTGHDLWSTARTCDVAPALLEQFFTLFAQTPRTVTLFSQGINQSIRGTDQVNAILNLHLATGRIGKPGAAPFSITGQPNAMGGREVGGLASTLAAHMDFAPDNVARVGRFWAAPRMATRPGLKAVDLFRSIDEGRVKALWIMATNPAVSLPDAGRVRDALASIPFLVVSDIIADTDSATHAHVRLPAAGWGEKDGTVTNSDRTISRQRPFMALPGEARPDWWIVKEVARRMGWRNAFAYDRPADIWREHARLTAYQNDGRRLLDLRAHATIGNDAYDAMAPFRWGGEMLFADGRYPTPDGKARLVVTRQMDMQPPLRDWPMTLNTGRYRDQWHTMTRTGLAPKLARHREEPMVDIHPQDAATLGIVDKGLARVRTAQGDSLFRVCVSDSQRPGEIFTPIHWTDQISSGGRTGLLPRPLVDPHSGQPGFKSTPASIEPVATQWQGFLILRGDDRVKLPCLWATRITVPGGALYEVAGNGDPARLEACLPKGDRVEAIDQTRGTRRIAILREGRLAAVLFVTRTGLLPARDWLIDQLEADQVGASVLAARGPGNQPAKGATICVCFDIGLNQIVAAIRDQQLVDVPAVGKALGAGTNCGSCRPAIANILAQTHRETLHAAE*
>MP0315_megahit_209196_17598-19910
MKLTRRNFLAWAGLSAVGAVACEGFGIREGEFSLQSPVSLPEDLVRGKDNWYATLCRTCPSSEGIVVRVMEGRAKKIQGNPLYPINQGKQSARCEAGLQAMYHPERLAGPMRRSGGRGSGQFESLDWTAALDIFKGQLQQNGDNMLMVTEPLRGHMAKLVDRFTRAMGGQHLAFDAMDNIAYRAAVKNVFRQDSLPDFDLANTNFLLSFGADFLATWVSPTRWNLGYGEFRQGEGRKRGTFYQVDPRFSTTAASADQWVPITPGWEGYLALSLAYVIISEGLEADGVDVAALTDGRGVGALDAFRPDVAGARIGLPDRLRGETPAEFITGLAREFATKGPSLAIGGGSAGAHTNGLFNLEAIYALNYLVGSVGTEGGIRFNPAPPVDDLPASADVASLADWFSAAEGLNGGRTKLVVVHQADPVHGLPGSLQFRDALNRDDLFIVSLSPFIDDTSALADLILPDRVALEDWGSDIPEPGPGYQTLGVQQPVVNPLSDLDPRSSADVLLSMAGELDKQSELPWDRFEDMLKETSKELFELNRGSIKAGSADEFWNTMLQQGGWWDEKATSSARPNPSAGLFNTIAAKASEPRFPGLVPSRDTFHLVPFSHISLLDGQNAHLPWLQAVPDPLTTIAWQTWLEINDGDAARMGLREGDVVIVSSTARTSIRVPVYLTPAVPPGVVSIPLGQGRRDGPDAATGRRASESSNVMDILEPSQVEGTGAFAWANTTVTLTPTGTSIKVSKFEGIVRAVEVGNTEAERIIITVRPEEL*
>MP0315_megahit_210875_2-1978
MKHHDTPTDSIATTCPYCGVGCGVLATSGYVGGDRLHPANGGRLCVKGSALHETLEDPNRLLEPKVGGREVTWAEAIDRIAGAISESVREHGPESVAFYLSGQLLTEDYYVANKLAKGFIGTPHVDTNSRLCMSSAVAAHKRAFGEDCVPGCYEDLELADLLVLAGSNAAWAHPVLYQRMSAAGRQGRRVVVIDPRKTATTDLADLHLQLRPGTDTLLFNGLLVWLQDHEALADDYIAKHCNGFEETLAIARSCAPSVQAVASGCDLAAEDVRCFYEWFADTGRTVTAFSQGINQSVAGTDKANAIINCHLATGRVGLPGASPFSLTGQPNAMGGREVGGLANTLAAHMDYDTPGAMLRVSDFWHSEQMAKGPGHKAVELFEAVHRGEIRVLWVMGTNPAVSLPDTDRIHQALSRCQTLIVSDCVAQTDTTQFADILLPAAGWGEKDGTVTNSERRISRQRRFLTLPEKVRPDWQIMRDVAWALGHAQAFDYRSPADIFREHAALSGYGNGGERVFNISALSQLSDKEYDELAPVQWPVTDGNPGAWMQTRRLFSHGRFPTPDGRARLVPVSSLPPGQQPSPRYPLVVNTGRIRDQWHTMTRTALAPRLLAHRSEPFIELHPADIANFGLTEGALALLRGQGGAGYVGRVRASTGQRTG
>MP0315_megahit_212424_2-778
PKRTVASCHTPINPGMRIYTNSDNIKTLRKNIVELVLSDHPPECLTCEVNGNCELQDVAASVGVRQIRYAKGENHLNREKDLSHAYMRMDLSKCINCSRCVRACDEVQGQFTLTMTGRGFESRITTDNDMLFGDSSCVSCGACAQTCPTSAISDVFQSKSVEADKTVRTTCSYCGVGCNLEVAVKNDEVLSIRAPQDAVNAGHTCLKGRYAFKFYNHEDRLTSPLIRKNGELVPCSWDEALDFIKDKFESIKAEHGPDA
>MP0315_megahit_212828_711-2549
KVRKMRKGVMEFLLINHPLDCPICDQGGECDLQDQAMGYGLDRSRYQENKRAVENKDFGPLIKTIMTRCIHCTRCIRFATEISGVPELGATGRGETMEVGTYVEKALTSELSGNMIDLCPVGALTSGPYAYKARPWELEKTESIDTMDAVGSAIRIDTYGSEVMRILPRLNEDVNEEWISDKTRFACDGLRRQRIDRPYVRQKGKLMPVFWDDAFTAIAERINTVDGGRIAAIAGDMADCESMMALKDLMTAIGSPHTDCRQDGAKLDPSNRSGYLFNTTIQGIEHADACLLIGTNPRLEAPVLNARLRKRWTMGGFPVAVVGPGADLTYDYQLLGSGADVLKSIASGHHDFAKVLKAVEKPMLILGQGALTRDDGAEILGLARKIAEGRGMIDAQSGWNGFNVLHTAAARVGGLDLGFVPGKGGRDTSGVLDGAGDGSIEVVYLLGADEIDTDRLGDAFVIYQGHHGDRGAHRAHVILPGAAYTEKNATYVNTEGRVQQAQRAAFPPGDAREDWTVIRALSDVFGQPLPYDDLKMVRGRLVDANSVFLNVDEITPAPWGDFGKEGEPSSAPLRSPIDNFYMTDPISRASATMAACTEQLGGGTGKKTGTDG*
>MP0315_megahit_213449_11672-13690
MSDLRKINIDGTEIEVDGAMTLIQACEQAGIEIPRFCYHERLSIAGNCRMCLVEVVGGPPKPAASCAMQVRDLRPGPEGQAPQVKTNSPMVKKAREGVMEFLLINHPLDCPICDQGGECDLQDQAMAYGVDFSRFREPKRAVDDLNLGPLVGTAMTRCISCTRCVRFTTEVAGISQMGQTGRGEDAEITSYLNETLDSNLQGNIIDLCPVGALTSKPYAFTARPWELTKTETIDVMDALGSNIRVDTKGREVMRILPRNHDGVNEEWISDKTRFVWDGLRRQRLDRPYVRVDGKLKPATWPEALEAVATAMKGKKVAGLIGDLVPVEAAYALKNLIESLEGKVECRTDNARLPIGNRAAYVGTATIEDIDNAKFIQLIGTDPRNEAPVLNARIRKAWLKGAQVGLVGPAVDLTYDYAHVGTDRAALEGLLNKDYGAVLDAPSVVIVGQGALREADGLAVLAAAQKLAADTGSKLMILHSAAARVGAMDIGAVTEGGVAAAIDGAEVIYNLGADEVEIDAGAFVIYQGSHGDRGAHRADVILPGAAYTEENGLFVNTEGRPQLAMRAGFAPGEAKENWAILRALSAELDAKLPYDSLAQLRKALIKDVPHLAKVDRVVANEGEALPVEKLGKADFLPAVKDFYLTNPIARASQLMAELSAQAKARRDTAIAAE*
>MP0315_megahit_214263_2-808
LPRDDVVFYASGHAGLEASYLYALLARAYGNNNLPQSSNMCHETTSVGLTKVIGSPVGTVTFDDLAETDCYFYFGQNPGTNSPRFLHNLKDLKDRGGKIVTFNPVIEQGLVSFIDPQNPLAMMTGKETIISDQYHQLKSGGDVAAILGLCKVVVEADDEAQAAETHEVIDHDFIKQHTTGFDEFIACCRNTKWADIEQASGLTEAALRDAAQVYIDSEKTIGVYGMGFTQHTHGALNIAMMVNLLLLKGNIGRPGTGCCPVRGHSNVQG
>MP0315_megahit_215169_3-833
VFSWCMGITHHAHGAATVQNIVNLALLRGMIGKKNAGVLPIRGHSNVQGMGSMGVTPALKKAVFNQLTAEGVFVPSFKGYDTMACIQAAYKGEMNFAFCLGGNLYGSSPDSNNTTRAFSNIDTVVYLSTTLNTGHAWGTGKETIILPVLARDEEHQSTTQESMFSFVRLSDGGIKRFPNLKSEVEAIVEIATRVLDNNGLFQWNEFKNHESIRKLISRIVPGFELISNIGKTKKEFHIPGRILRDTNFSTTSGKAKFIYHTIPNLNQLEENEFHLLT
>MP0315_megahit_215367_3-1634
MKFSLILFGLSWLLRYTAWRNPAFKARLKEKNFVAQIKIADDSLGRYFSFQDGKVSSQAFIHHSPEICMSFKSAEIAAQLLMPPVNYQNQIDAQKEFNLTMTGPDELTYWFAQTIMLTQNLHWKYGVLAPDGSKRYTNMTNGGPIFVYVKNGKIVRTTTIEFDDDDPGTWTVTARGKKFTPPRKTTLSPHGQNWKSAIYSPDRILYPMKRVDFDPNGKRNGNNRGISDYERISWDEALDIVSGEIQRTKRDYGTGAIASSHGSHHTWGNIGYYLSANFRFMNLIGHTEVHHNPDSWEGWYWGGLHHWGHSMRVGMSENYGTVEDLLKHCEMVVFWSSNPESTSGNYASQEGSIRRQWLKQLDIKFVHIDPHYNDTAQMLGGKWLAPKPTTDPALALSIAYVWITENLYDKDYVSDRTVGFEVWKDYILGVEDGIPKTPDWQEVETGVPAKDVRALAREWGRKKVYLSAGGAGNGYGGACRNSTGIQWARTMICLMAMQGIGKPGINLGNLQRATPIDLNFYFPGYADGGMSGDLQGTALSVALY
>MP0315_megahit_216272_1-939
KRQGVEIPHLCYSPKPGYRADGNCRACMVEIEGERVLAASCIRMPTEGMTVLTASERAISARDMVFEMLLADQPPPDAAHEPGSLFWDWAGKMGVMESRFPARAAPVTDASHPAMTVNLDACIHCTLCVRACREVQVNDVIGMAGRGAESKIVFDFDDPMGMSTCVACGECVQACPTGALMETTLLDDRGVGLTDDLDEVHSVCPYCGVGCQMTYRISSGEIAAVKGRAGPSNLNRLCVKGRFGFDYVTHPHRLTVPLIRRDDAPKAVDHGIDPAHPESHFREATWEEALARASSGLKIIIERDGGKAMAGFG
>MP0315_megahit_216361_497-2098
QDNGTGSVRASWSEAMERCVTALGAAEPDRVAVLGGARLTNEAQYAWARLAKGVIGTDHVDAQLADGLPAQVVLGLPRATIDDACTPGGIIVLLGPDPKEELGTLYLRLRHAVVHDGCTLIELTPQTTGLSGQAAHSIRVPPGAAPAAVATMCGKRGVKRADLPSKELAAAGRALAAGGPVTVLVGRSSLAEGSGPTVDAALALHDHLPDARFLSLLRRGNIHGALDMGLSPGLLPGRATLEAGRDRALAHWPTLPSSTGHDALGILEAAAEGRIDVLVLLGADILGDVPDHDLARRALDGAGTVIAVDLFATPTTDRADVLLPAAAPTELDGSFTNLEGRITVIRQKVTPPGTARPDWMIAVDLADRLGAGAGPSTPDELWAELAEVSLVHADIGPAVLEASAREGVLVVGRAELARPKPTSVSEPGRRKVRLVVTRSMYDRGVLVAHSPSLVGLAPGTRMAVAPDDLERLGLTDGEKVRAVGARGELAAEVIADAGTAPGTVHLLWNQDGPDPGDLIDASRVVTDLKLERR*
>MP0315_megahit_217270_1188-4037
MTTTLTINNKSITVPDGGSVLDAINASDIYISQLCKDPDMKAIGACRTCLVEIHGVRGFPASCSVPATEGMVVQTDSDDVRRIRSGVIELTMAMLPEPAKSPPFVKGGWGDFGQLTTAAQQHGIQSPRWQSRPREETDESNTVFNIAMESCILCGRCAQACQDGHQFIGAIDFLGAGGNSRIGTFMDKPLADSICTTCGQCLSVCPTGAIQVKEQSVVSVQLSATPAADGAPLMADKLTADSLRSVSTTCPYCGVGCGIKVQVGDGDQIVEVLDDPENLSSVGMLCVKGRFGSSFVHHPDRLTTPLIKEGGEFRPATWDEALDLVAERLTHYRGSSFGTLCSAKATNEDGYIQQKFSRLLMQSNNIDHCTRLCHSPSVEAMLTSLGSGATSNSYTDYEDAGCLVVIGCDPTSNHPVAASRMRRAVVERGTKLVVINPRRIDMCDYADLWLRAHPGTDVALLNGMAQVILDEGLQDQTFVTNRTEGFEEWAKVVETYTPQRVEEITGVPAEDIRQAARLYAIPPTSSIPPFRKGGPGRISPGSCLIWGMGITQHTNGTANAHGLLNLSLLAGQLGRPGSGISPLRGQNNVQGCGDAGCLPNAMPGYQVLSQETVVKFQNAWGGHGFPEEHGLVITEMVDSMKESTGIKAMYITGENPLLSEPDLHHAQEMFESLEFLVVQDIFMHETAQMADVVLPATSFAEKDGTFTNSERRVQRVRKAIEPRGQSRPDWEIISDLAKRMCHKLELDFADQFDYGHPSQIFDEMARLTPIVSGINYDRLDREGGIQWPCPTADHPGTPYLYADSFPRGPRALFVPFEQGPVAAEMPNRRFPLILNTGRLLYHWHGGTITRRVTNLMARSPELQIAISPQDGQKYGIEDGQMIRVSSRRGQLTGRALLTDRESPGGIFIPFVKLSESAANFLTNAAYDPTSKIPEYKVCAVRVEAVGLDC*
>MP0315_megahit_217750_1-1386
AQTIKEPGAVKALRRLARRLRPRLGPGAATLCADDRIIRAVPSHKVQKSGADKLKRLLPFGVGLTKPKHFRDMLKVVWENKDNLGYAWKVLTKGVCDGCALGVAGLHDWTIDGVHLCMTRLNLLRLNTMPAFDPALLENVDDLAKRPNAELRKLGRLPYPMLRRKGEKGFARISWDEAYSTLADKLRDIDPKRLAFFVTSRGVTNEVYYVAQKVARFLGTNNVENAARLCHSPSTAAMKAAIGVAATTCSYKDFYGTDLVVFFGANPANDQPVLTKYLHEAKKLGTKIVLVNPYNEPGMARYWVPSSVGSALFGTDITDYWFPVSQGGDIAFLYGVLKILFAEGWLNDEFIDQNTVDVQKLRAETEQISWKDIERQAGLGRESIQEFAGLIRDAKNAVLVWSMGITQHPWGADGVQMILNLGLLRGYVGRDKNGLMPIRGHSSVQGGAEMGAYSTAFPGGVP
>MP0315_megahit_218388_2-2230
VVDVEPFHKDPHPSQLIEAIPSAVHAENRIMRPMVRKGWLDRGYESDTAGRGVEPFIAVSWDTALDLLAAELQRVKSTHGNQAFYASSGWGSAGCFHTAEGQLKRFFNCFGGFVGQVTNYSFGAASVIVPRILGTMEPVLGQITSWPTIGQHTDLMVLFGGMSPKNAQVNKDGIGAHDSSDWLEQVCAAGVKFVCISPLRGDGGAVNADWLPIRPNTDTALMLGLMHTLATEDLHDTAFLARYCVGFERFRDYLTGNVDGVAKSADWAAQITEIDAATIRSLARRMAAGRTMISVSWSVQRADHGEQPYWMAATLAAMLGQIGLPGGGFGYGYGSSNGGRPKMRVPSPRLPTGRNPVDAFIPVARVTDMLMNPGAHFEFNGQELTYPDIHLVYWCGGNAFHKQQDINKLLQAWRKPDTIVIHEPWWTAAARRADIVLPCATSLERNDIGATSSDRFWFAMQQAIPPIGEARTDYDIYTVLAERLGFQEVFTEGRTEDAWLRHLYEEARQQVGEHNLELPGFEQFWEIGHVEFPVPEDPPVLFASFREDPDTNPLMTPSGRIEIFSETIDGFGYDDCLGHPAWFEPAEWLGSERTKQYPIHLISNQPQARLHSQLDGGVVSQASKVSGREPVWINPQDAAARGILDGDVVRLYNDRGTCLAGALVTDEIRHGVVQLATGAWYDPLEPGAVGSLDKHGNPNVLTMDKGTSKLAQSTSAQTTLVEIERYEGPVPELTVFAPPEID*
>MP0315_megahit_219711_2-565
CILVFSSNVTEEHNVVGVPIKRATRKDTKLVVIDSREVELTRYAHIWLRPAPGTEQLLLGGLLKSVIDQGFQKDDWLTENCESPATLQYALSALDLDEIAKTTQVDVADIAEAARLYGEADTSALVYALDNIQPRLARDCVLSLVNLAVVTGNIGKTGAGIYPMRPGANEQGAWDVGCVPDRLPGYRW
>MP0315_megahit_220487_3-1571
MPNIDRREFLKLVGAGGVGAGAGFMLRESKKDPTEYLIPYVVAPEDFSSGIATWYNSVCSMCSAGCGISVRTREGRAKKIEGNPSHPVNQGRLCGMGQAGLQVLYNPDRITEPLVQTGDRGSMSFEQITWENGLDQLADRLELLRAARRGNSVSFLTEGVNGHLAQLIESFMRQLGSNRLLHYDFDHPHTLYAANQKFFGQDHLPYYDLQNTNLLLSFGADYLTNWISPVHHSIGFGTSRQRQAEARGRFVQIEPRMSGSGAAADEWIAAIPGTEGILALGMANHIVSQGNYQGADRADWSAVLSDYSPSQVAEQTGIPESTITRLADEFTETQPSLAIGGGAAANHSNGVDTLVAVNVLNYLAGNVGREGGLLFNPLPAGTVSRPHQASYRNMLELTEAAHQGEIDVLIINGTNPVFTLPAAAEFREALAEVPLVVSTSSFFDETTVLADLILPSNSYLESWGDHFPEAGVGFPVGAVSQPVVSPLYNTRATGDIILGLANKIGMSNTIPWTSMEECIKAGW
>MP0315_megahit_221020_3-404
MTNDEQWIKTTCPRDCYDGCGIIVHKRNGEIFKVKGNRDHPSTRGPLCAKCAVSYNGVWLDENARLLYPLKRSGNKGAGEFERITWDEALTEIAQRFADIDRRHGADRIYQTHYTGTCSVIAGNFPKRFFDHIG
>MP0315_megahit_221589_1808-4312
MKLTRREFVKANAAAVAAATAGMSIPAGASNLITHADMNRLQWDKAPCRFCGTGCSVMVGTYEGQIVATHGDNQSEVNRGLNCVKGYFLSKILYGEDRLTQPLLRKRNGQYAKDGDFEPVSWDEALDLMAEKFTSAIREHGPESVALFGSGQWTIWEGYAASKLFKAGLRSNNIDPNARHCMASAVYGFMRTFGSDEPMGVYDDIEHADAFVLWGSNMAEMHPVLWTRVTDRRLSFPDTKVAVLSTFEHRSFELADIPMVMSPHADIVILNYIANHIIQTGRVNQSFVDKHVNFARGADDIGYGLRDEHPLQQAAENADDANSWTDMSFEAFADYVAPYTLERAARESGVSENHLEALAELYADPDKKVMTFWTMGVNQHTRGVWVNNLIYNLHLLTGKISEPGNSPFSLTGQPSACGTAREVGTFAHRLPADRVVTNPDHRRDAEKIWKLPEGTIPSWVGFDAVAQSRRLKDGDIKVYWTQVTNNMQAGANVMQEILPGWRNPEAFVVVSDIYPTVSAQSADLILPAASWVEKEGAFGNSERRTQFFHQLVNAPGEARSDLWQTVALSQRIRVADVWPEELLAAAPEMRDKTLFDLLFANGQVDQFPTSDMEQGYANAEADDFGFYIQKGLFEEYARFGRGKGKDLDHFDAYHASRGKRWPVVDGQETLWRYREGLDPYVEPGSGWQFYGKPDNRALIFAVPAEPPPEAPDADFPYWLCTGRVLEHWHTGSMTRRVPELHRAVPAALLYMHPEDARAEGFRRGSEVKVASRRGDVNLRVETRGRVKPPRGLVYVPFFDASYLINKVTLDATDPISKQTDFKKCAVRLDLVNLA*
>MP0315_megahit_221642_1-1665
TLPGYYGLAAGAWAHWARVWEEDIDWLKGRFATLDRNGKTKPMMNEKGIPVSRWIDGVLEAKENLEQPDNTRAMVLWGHAPNSQTRMLEMKEAMEKLDLLVVVDPFPTVSAVLHDRKDGAYLLPATTQFETRGSVTASNRSLQWREKVIEPLFDSKVDHEIMKLFSDKFGFTDRMFRNIAIEGDEPVIEDITREFNRGTWTIGYTGQSPERLKKHMANQHHFDKTTLRAVGGPCDGDIYGLPWPCWGTAEMNHPGTPILYNMSMPVSKGGLTFRARFGVEHNGNNLLADGVYSKDSEIKDGYPEFTMQMLMDLGWDKDLTAEERASIEAVAGPATNWKTDLSGGIQRVAIKHECAPFGNAKARAIVWNFPDPVPLHREPLYTNRRDLVKDYPTYADKTFWRVPTLYESIQKKDFSKDFPIILTSGRLVEYEGGGDETRSNPWLAELQQDMFIEINPRDANNLNIRDGKDVWVSGPEGARIRVKAMVTERVGEGVAFMPFHFGGHLEGKDLRDKYPKGSDPYVLGESTNTVQTYGYDSVTQMQETKCTLCAIEPA*
>MP0315_megahit_222465_6583-9366
MKDDVTGSNKQSVPLYCYQCPAGPDLMRVEVEDGVAKRIVSNFDIAEEHPGGGRVCVKAYGLIQKTYNPHRIRQPMKRTNPNKGRDEDPGFVPISWQEAFQIVGEKLREIRTRGLVNEEGMPRVASTTGGGGTPVQYMGSFPAFMAAWGPIDQSYGAGQGVKCYHSEHLYGELWHRAFTVSPDTPRVNYIINCGNNVESTGGVIGVWRGANARARGVKRVQVEPHLSVTGAVSAEWVPIKPKTDAAFLYALLHRMLIEQSFETTCDLPHLKKMTNSPYLVGPNGWFLRDVESGKPQVWDLSTDSAKPFDDEVGDVALTGTFRASGFESGADNETFQHDECQTRPAFQCLIEHMRPYDADWAETECEVPAETIRRVADEYVSQAKIGETIDIQGHTLPYRPVAVMLGKGVNNGWGGYHCCWARTLLATLVGALEVPGGTLGTTVKLVRPATSRVGSVLPGEDGFMHHSFNPTSANEWEREPKVRNAYKMLVPLACDSPWSPALGPAHLPWLFQKSAPKNWPRTQPPDLWFCYRTNPAISSWNTSEVAARLAEFPFIVAFAYTEDETNHFADVLLPEATDLESTQLIRIGGTKFVENYWHHDGWAIRQKAIEPIHDTMDMTDIASHLAREAGILDGYVDAINHGAAGSRLSRANCYDFSLDKENMPAGDDIWDAMCKAVSWDMSDGDEIHDLNWFRREGYMLREFQELDWYLYPALERQGLRFEMPYQERLTRHGKQLEHRLREIGLDWWDDQLAEYEFMPTYQSFSDIWKNYVTEFGEDPEAYPFWALTAHSMPYAWGANVGIPLMHEVALNLAGHDGVIINRARAHDLAINEGDAVMIESVTGTTQGTAVLREGIRPDTILMIGQFDHWKTPIARDLGLASINSVTDISLKLTDSTGSGADLVRVKIYPVDKHLATRHDRIPRVTTS*
>MP0315_megahit_222891_1793-3835
MNKIETKPIRTMCPMNCHPTLCGMVVKVTDGKLIEIAGDKDNPDSKGFLCVRGLAAKEIIGNHQRLLNPLIRENREKDNWRRADWNEALDLIAVRMRDAGPGAVGFWPGHGNGANDYGVGVKWQLIERFANLFGAQRWNPAMICWGLGGFGIGITGALETSTKEDMGRNSELIVLWAANLTSQPNTAPHIKLAKQRGAKVVTIDVRRTEATAQSDEVYLIKPGTDAALALALINVIISEKLHDADYIEQYTVGFDKLDVHVKKYTPEWAAPLTGLKVDRIIGLARQYATTKPAMLVIGGSSLHKGSNSWTAARAISCLPAVTGNFGKLGGGIGPRHGSTSHGRGMGNITAINRRKPGTYIPNQMGDVVRALNDGKIQVLMLPGCNILSSFPDTGTLMKGLEKVGLIISTDLFMSETIHRVADVVLPSTSWLEEIGCKATNTHLYLMDKVLDPPGETRPLYEILKGLAERLGIEEFYPWSSHENAINAVLDHPATGHASISSLRANNGNVPLNISHVSYPTHEYHTPSGKIEFFSAQAEAAGLPALPEPAMSIDENYPLTLCQGRTLTQFHSFYSQGQALPSLAKHNAGPVLWMSPEDAAKRNLRDGDTISIFNDRGKFTAKAYVSDKILGGTVWMRDGWVGLNNVTSGSDVLPDAALNLFPFTVGQTNFGAQVDVAGVSE*
>MP0315_megahit_224406_2-1156
MALDTAPPGRGAEGLSAYPPEETWDHVESLDPAAWPNRVRRAHRLVPTTCFNCEANCGLLAWVDKETGRITKFEGNPVHPASRGRNCAKGPATINQVEDPERILHPMKRVGERGEGLWERITWDQALDEIGTRIGNAFREERHHEVMYHVGRMGDDTYMERVLHSWGIDGHNSHTNICSSGARVGYASWMGFDRPSADFANAKVIFLISAHLEAGHYFNPHAQRIIEGQQNGATVICIDPRLSNTASKADHWFSAWPGTEAFLLLAIARLLILDGTWDAAFFERWVNWETFLRESRPDLEPVFANVGPALLELYAEYTPEAAARVCGIDEDRLRTVARTIGEGLGGFASHTWRASSAGNEGGWMVARCLQFLTVLTGSVGTVGGT
>MP0315_megahit_225382_4488-5168
HWNGRFASAALASSLIRPVVDPISGQPEVKHGVATIRPLVTCWQARLMLNDASDVSLDTTALVYWSRQRLPHSHSWWFAGGHDMNWGDWGQGCFSREPEMVMEDRARQRYRAAWLSGDRLDAVLLVEPCAQTMPDLDWLDSCFGSGELGPEQRRSLLAAGTVEGEAAGPIICSCFGVGEHQIAQAIEQGMASPEALGEHLKCGTNCGSCLPEIQDLLACTGAREPA*
>MP0315_megahit_225406_1-1206
HPTGRSLCAKGQAAPELVYSADRILYPMKRTRPKGDSDPGWSRISWDEALDTTASQLLENARQFGPESVAFAITTPSGTAISDSIHWVERLMHAFGSANNCYGTEICNWHKDVAPTYTFGTGVGVPDLDHAGCILLWGYNPNGSWLAQAQRLADAKRRGARTIVVDPRRSGPGVKADQWLQVRPGTDGALALGLAHLMIAEGTYDVDFLRRQSNGPALVHPKEKRLLVEADFSRNGSISACVGWDQACSAPVPLGRSVSTGDSSPDWLLEGEVEVNTLNGPVVCRSVFDHYAVLCKDYSPPKVEVITGVPAAQVAETARLIWTSRPVSWYAWSGVGQHTNATQTARAITLLYTLTGSLGRVGGNYQAARLPVPDLSGLALRTSRQRALTLGLASKPLGPPKD
>MP0315_megahit_225495_1-1170
ETVGRRTFLKVLGSAGPAAAISACSPVPPEKVIPYVVPPEDTIPGVATWYASVCNECPNGCGTLVRTREGRAIKLEGNPSHPDNQGKLCIRGQSALQGLYNPDRFHGPQRRRVTNAAAGQSVFESTSWEEAQQTVVDRIAELRATGQGHRIAIITPLLSGTLDTLVDDWATTMGGARRLRYEAFAYEPIREAYRLVFDRATVPNHDFSRADLVLSFGADFLETWLSTVKHSRAHSEAHRVVNNEKSRFIHLEPRLSMTASNADEWINIEPGTEGLIALAMAHTILTEERVQTDAISPETIEAVRSIIGDHSAEAVAERTGVSAARIIELAHAFSDLSLGPGRTLAVGGGVAVSGLDATDTQIAIAILNYLAGNVGATVTIDTPSIWNRVS
>MP0315_megahit_225516_1-1089
TREISGTSELFIEQRGYHSKISILDDKPLDNLLAGNVADICPVGALLSTDYIHKNRIWNLHKQPSVCQDCSVGCNVDVFHQQDQILRLTPRENHHVNEFFICDKGRYGFHRFEDIERVTAPMVMSDGIFIETSWDEAIAKTVDELASAGERIAGVASPFHTNEANFMLGRLVNGTIGTLPLITSEEITYPSGFRISGDRSPNRRGMNDVCPSIVEDFTSAIEGRDIRFIYLLDDGIDRELDEVWKELLRKIDFVVVHSYAMTDMAKCADIVLPGQAPFEREGTITNDVGRVQWLRPSVTPKGEARPDWEIPMLIKSKHAGVEGLSDVSSVMIELGKEFTAYSEVTFFRLGDQGLPLNGKAEK*
>MP0315_megahit_226403_2-301
AMTRRATVLNTIEPDAVVYSHPDDLAALGMKEGDLVKISSRRGEIIAPCRSDDGLQPKSIFIPFCYQEAAANLLTNAALDPVGKIAEVKYCAVNLTAIN*
>MP0315_megahit_228161_38-2857
MADDITISFDGQEIKTQPGKMLLEAAIESGVYVPYLCYHPGMKPFAACRMCVVSVEGQRGFPTACTTPVADGMKVQTASTEVNDLRRSVMEMIIAEHPSGCLTCHRVDICGPTDVCLRHVSVNDRCVTCPKNERCELKDTVRYLGMNLESPLSYKYREIPLEVADPFYDRDYNLCIVCGRCVNACEQLRGDDAIAFTQRSGQALVGTSFGTSLLESGCEFCGACIDVCPVGALVERDHKWDKPRKVERTICPLCPVGCQMNLEYDGNGTLIRAVPEINSPANQGQACFKGKFGLQFVNDAGRLQTPLIRRDGQLVETTWDEALDVVAARLAEYSGEAFAFLTAPDSTNEEHYLAQKFARTTMKSNNIDQTSNTQPELTLGLEQSLGYAGATNPIWDLEKAACIVVFNSNVTEEHNVVGVPIKRAARKNAKLVVIDSREVELTRYAHVWLRPAPGTEQLLLGGLLKSVIDQGFQKDEWLAENCESPATLQYALSALDLDEIAKTTQVSLADIAEAARLYGEAETGALVYALDNIQPKLTRDCVLSLVNLALVTGNVGKAGAGIYPMRPGANEQGAWDVGCVPERLPGYRWVSNAEDRQALEALWDSSIPEIPGLGLTHIIQGAASGRVKAMFLIGDSPNLSNGKLGDGLAALDNLEFLVVCDSFLGAAAQRADVVFPRATFAEKDGTFTNLERRIQRLKPGRELPERGARPEWRVICDVAHKMGAPGFLLPSPSETMDEIARVAPVYAGVSYRSLTNQGGLVFKTDFKSPQPTQVLYASQEDRGLQWPVQDSKGTAILYEDGFKERRAEPITPSYVTGEDESHTDFPLWFVPGRVLLQQEREIKIIEGRQNSIQRDELVELNPADAASLSIEDGADVVVETANGRLAGVALINQAVPVGVVASTALFGQLAVDLQMSEEAEPASRVPGLVIRRARVGKNG*
>MP0315_megahit_229121_2-1855
NNAVGVYQGNPSVHNYGTLLYGPTFFSSLRTRNKFSASTVDQIPHQFAAYQMLGHQLLVPIPDIDRTQYMIILGGNPLVSNGSLMTAPDIRNRLKAIQSRDGKFVVIDPRRTETAKLADEHCFIQPGTDVYFLIGIIQEIIKNGWIKQGHLDSVTKNLDEFLTSIPDIELETISSITGISSANIQRIAKEFSQAESAVCYGRMGACTQKFGGTVHWLINMVNIITGNFDAPGGAMFTSPAFDTLGNSQTKGHYNKGQSRVRNLPEFAGEYPAVTMADEMLVKGEGQIRAMVTSAGNPILSVPGGEKLDRAFSGLEFMVSIDFYINETTRHADIILPPAFNLNGPHFDVVFNIFAVRDVVKYSNPVFPKEPGTKYDWEIFMGLEKRVAQKNGRKYSKVNHFLSKKFGPEWLLDLGIRIGEYGSLKSLFKWNGLTLSKVKKQVHGVDLGPLKPRFPKRLFTSDKKIDLAPSIFIDDLKRVISNVAQSNSNGSLTLIGRRQLRSNNSWMHNCPSLMSGRDRFLILMNPLDAQKKSIADGQKVRVKTSNAQIELEAKLSTEMMPGVISIPHGWGHEGKDTQQRIALENKGGNLNALGDDLAIDPVSGNADLHIRNVKVYPI*
>MP0315_megahit_229531_4049-7093
MAGNKSMKDGIKRRDFLRVLGVSGAGATLTGCSTEKVERLLPYVVAPDDITPGVSTWYTTVCGGCSAQCGMWVRTREGRAIKVEGNPNHPVSEGGLCAKGHATLQHLYHPDRFLGPMMRDGSELRQVTWEEAESLLAARLGSAQNPMLISGRMGPSLNKLVDEFVEGIGGVRVSYDAISDAPLAEAARIVYGTAGIPQYDIENARLLLSFGNDFIETGSSPVAHNKGLARMSSVDAAGSKGRFVYLGPRLSLTGLNADKWIPIRPGTEAAVALAMAAVIAGDDPEAAGPYSNVLQAYNPRVAAQVAGVTEDAIYELAEDFVSDAPTLALGPGVGAHHRGATAANIAVMILNHVAGNVGRTVLYDAPVNGAVSAYADIEATVSAMASGESEVVMVHGANPVYSMPPQAGFAEAFAQVPFKVSFASALDETSEMADLILPDRHFLEAWGDSSPLAGVIAVQQPVMQPVPHFESRQTGDVLLSVANRLSGEGDAATFYDYLREHHRSAYDEADGDFEDAWQELLRTGMADTRREEARALELQSPEIALSFEVPTFDAPGDLTLLVHPSPRFGAGEFSNSPWLQELPDPVSKIVWHSWLEMNPHTAELRGIRDGDIVTVTSPHGSLEVPVWLYPGIREDVVALAMGGGHTGMGRYADDKGVNALRLLPSTSEQPSGALVTTVTSVTVIPTGENRRLATVEGSSGDQHDRMIAPAVALADLGHAGDDEHEEGGHEELRELQGVGGFIPVPADEGAPTAFPLEGSRHGLYADAQEGPRWAMAIDLDKCTGCSACVTACQAENNVPWVGEEQVLMGRDMNWVRIERFYEQVDATQAGDLDVRFLPMICQHCGNAPCETVCPVFATYHTPEGLNAQVYNRCVGTRYCANNCPYKVRVFNWYRYTDEVPEPLNWQWNPDVTVRDNGVMEKCSFCVQRIREVQNRAALEGGREVRDHEVVPACEQSCPAEAIVFGNIRDPNARITQISSSERTYRVLEDLNTQPAVNYLKKVTFHEVASVGHEE*
>MP0315_megahit_230800_788-3730
MLLWGVAIALRYTSARHPSFKGRLSEKELIAQIKTRDGTTGRWYQFRNGRLKSRAGVHREAEICLTFKSAEVGAKLLTPPLDHQQFVNAAKAFTVVIEGPEELSLWFMETLRMIQTVAWSYGMPGVDGERRYTNNTNGGPVFVYVKNGKIVRITPIEFDDAEDAPSWSVTARGQTFTPPRRTTVAPHALASKSVVYSKDRLLYPLKRVDFDPNGNRNCANRGKSGYERISWDEALDIVSTEIKRVRREHGKGAILSSHSSHHTWGNVGYYISSNFRFMNTIGHTKMVINPDSWEGWYWGAMHHYGNSMRNGAFEPYGQIRDCLENCEMIVFWSSDPESSSGSYAAFEGTVRRQWARQLGVKMVHIDPYLNHTGAFLGGKWIPVLPGTSPALAHAITYVWIAEGLYDKEYVATRTTGFEKWRAYIMGDEDSTPKTPEWQEPETGVSAHVVRALAREWASKKTYLAAGGKGTTFGGACRSATGTQWARSMVCLMAMQGLGKPGVNFGNLQTGAPLNHHFYFPGYAEGGISGDIEGSGTAFNLFQRMPHVMSMNSVSQKVPRTYIAESITEERVEGYPTDPRSLERQFQKFSYPAAGHSRVRMMYKYGGSHFSTVMDSNRLVRAYQSQELEFVVNQSIWDEGEVKFADVVLPACTNFERWDIGEWAVAGGYSHHNESQLNHRVITMQHKCIEPLGESRSDFQIFLDISKRIGLGAYFAQGMTELDWCKLQFEASDLKDIVSWKQFLKKGYYVVPAEAENLEAPVAFNWYAEGRKKDTPEPAPLPSEYGGNFGEGLQTQSGKFEFEASSLKNFGEDPERPPINRYIPSWEGLNNTELVVRFPLQLITPHPRYSFHTHTDGKDSTINDIEAHRVLIDGYYYWPARINPKDARERGIAHHDLVRLFNDRGDVICAAVLTERILPGVIHSYESSAVYDPIGEPGLSPERGGCVNQLTSARPQTAKTTASAPNSCLIQAEQWRSTAPD*
>MP0315_megahit_230889_2-1054
EIEVKNGTTVLEAALENGVEIPHYCYHPALEIVGSCRMCLVQVEGMPKLQVSCNTFVGEVPPERKVDGNFDMVVQTQNDLVIQERKNILEFLLLNHPLDCPVCDQAGECYLQDYSFKFGNAHSRFDEDKRVRPNEYLGSQIVINHNRCILCSRCTRFTREISGTSELFVDERGYSSKIAALEDRPLNNLLAGNVADICPVGALLSTDYVHKNRIWNLQKKSSVCQDCSVGCNIDAFYQKRKIFRLNPRENQDVNGYFMCDIGRYGFHRFEDLERVTQPLYKSNGIFSEISWDTAIEKISNKFNGAEEKVAGVVSPFHTNETNFMLGRLIKGIIGTFPHIEGEEITYPSGFR
>MP0315_megahit_231219_1-1671
QNPGTNHPRMLEPLRDAVRRGAQVVCLNPLKERGLEKFQHPQHPIEMLTNGSTPTNTAYFRPALGGDMAVMRGIAKWLLAWEQEAKANNAPPVFDHDFINAHTNGMDDYLTAVESTSWEHIEAQSGLSKEDIRHAATMYKRGERVIMCWAMGITQHKHSVATVQEIVNVQLLRGNVGKPGAGLSPVRGHSNVQGDRTVGINEVPPKALLDALENKFNFVVPRERGHNTIQAIQAMERGDAKVFIGLGGNFAQATPDTPRTHAALSKCDLTVHIATKLNRSHLTTGKDALILPCLGRTEVDMQASGQQGVTVEDTFSMVHLSYGQLPPSSPELRSEPAIIAGIAKATLGNTPVDWDHVVSNYDNIRDLIADTIEGFKNFNSKVANPGGFHLGNAASERRWLTPSGKAEFAANTLPNSLLNDDVVARGEKPDLILQTLRSHDQYNTTIYGMDDRYRNVFGARDVLFVNESDIRKLGFNDGDKVDITSLWNDGRTRQIKQFMLVAYDIPQGQAAAYYPETNPLVPLESYGDGTFTPTSKFIAIKLSKSESDGRIDVSAV*
>MP0315_megahit_231747_3-1841
MPKLTINDIEVEVEPGTSIIQAAEQIGIEIPRFCYHDKLSVPANCRMCLVEVEGGPPKPVASCAMACGEGMNVKTDSPMVKKARKGVMEMLLINHPLDCPICDQGGECDLQDQAVGYGFDRSRYHENKRAVPDKELGPLISTTMTRCINCTRCVRFAEEIAGTPVIGQLNRGEEAEIGTFIDELVQTELSGNLIDVCPVGALTSKPYAFKARSWELRKTESIDVHDAVGSNIRVDARGREVLRVLPRLHEDVNEEWISDRTRFAYDGLGKARLDRPYIRDKDSGKLKEASWDEAFSYISENLKEVKGSEIAGLVGDLIEGESIVALKDLLGKLGSSNMDCRTDGARFDVTNRAGYLFNSKISGIDEADAIFIIGANPRHEATLVNARIRRAYLERKIPISLIGEKVDLTYPYEHVGETFADLEKKVKEQKAKLKAEKPLFIIGSGVFEREDGEALHHKLYEIAEQLGVVKEGWNGFSILHRAASRVAALDLGFSPRDGGRDFTSIIDGTKDGSIKALYLLGADEFDARAEIGWQCFTIYQGHHGDHGASRADVILPGSAYTEKDGVYLNMEGRVQYGQRASNPPGNAKEDWKIIRALSEKLGAKLGYDTQVQL
>MP0315_megahit_232302_3-1604
GPRLKKALAGVIGGSIDRRAFLKRSGVTAGGVALASVLPTGMAKEAKAAAPMQLKQIKTVCTHCAVGCTVIAEVDKGVWIGQEPGWDSPLNLGAHCAKGATVRDFAHGERRLKYPMKQVGGKWIKLSWDQAINEIGDKLLAIRKQSGPDATYWLGSAKFSNEQSYLFRKFYAFWGSNNGDHQARICHSTTVAGVANTWGYGAMTNSMPDMHHSRAIFMIGSNASEAHPVAMQHILKAKEQNNAALIVCDPRFTRTAAHADEYVRLRPGTDVALIWGILWHVFENGWEDKEFIKQRVYGMDQIRSEVKKWNPAETEHVTGVPGKQLRRVARTLANNRPGTIIWCMGGTQHTTGNNNTRAYCVMQLALGNMGVSGGGANIFRGHDNVQGATDFCILSHSLPGYYGLKTGSWKHWCRVWDVDYKYVLGRFKSKKLMETKGYPVSRWIDGVLLAKKDIALQDTNTRAMVFWGHSPNSQTRLKEMRTALEKLDLLLIIDPHPNLASVLSDRKDGTYLLPACSQFETYGSVTASNRNLQW
>MP0315_megahit_232347_3-1181
TAAEWFGLGRSMLWLGQALQRQTHAGNIMRSASLLIAGTGNIGKPGSGFLYINGAEARQINLDWLSGAALNSSATQAISHMDLAERLANSDKSKALFSWNNNIAASNPQQKALHQALSRDDLFHVAIDLFHTDTTAFADYILPASSFLEFDDVLLPYFHYDVSAINKVIEPIAESLPNQEIFRRLAAAMGFTDEELFESDQSLIEQIFQQLNMPISFDELRKKGSMPWSEQPLIYYSDGVFPTASGKIDVASDNWLAAGLNKSPVAIADQPPKTHYLRLLSPADPFLMNFSYGNDDKIAMKIGKASVSIHPQELADRQLVSGQKITLKNHYGELEVIVVASDRIPRGVALLPKGRWPSLEKTGANINILNDGAKTDIGQSSAVHSIEVELVS*
>MP0315_megahit_232662_14537-16192
MAIVRSLCGQCAVGCGIRAVTGEERGLHLEGDATHPANGGLLCARAQRLQEERALDGRLLHPLVDGRRQPWDKTIAQLARRLSAVLARHGPGSIALHVGGALPTEDYYVANKLLKGFFGSAHIHAPWCGAIATVQRAAYGEDVMPASYEDVGRAATILMIGDAATRDHPVLVDRVQAARGDSGARLVVIGAAEEGAGLDPDLHLPAPRAALAPLLRGLLLHCRDAGLVDAQGLARGVAAPDGFWDALRPGHDIWSVARACGLAPQLVRDFYDLWAADARALSLFGGKDAAVAAAALNLHVATGRIGRPGAGPFALEPAANGMGAREVGCMADSLAAHRGFDAEALGGTGLFWGARAMAQAPGLEGEALLRAMRDGSVRALISIGEDPAAESWLAQARSLVGLSIRATHRAEAAAQGWTALLPAPVGIEQDGTMTALDRLVSRQRRLFDLPGEARPLWWMLTRMAQAMGWGDAFHYERPADIYREHVRLTAYRNAGDRLLNLKRHAPISNPAYAELTPWRWGEVPFDEGRFPTPDGRARLLPIDPQPDAAMD*
>MP0315_megahit_233799_1-681
GTTFLEKDGTFTNTERRIQRVNKAVEPLPGTKPDGLIVTEMMQKLGFDQKSYDADEVLAEIADIVPFFKGITRERLGKLGLQWPVKEDGTDTKILHEKEFKLGKGRIKYFDWKESQEIKNNKKDYPLILTTSRVLQHYNAATMTRRTKNIEIVDEDILLVHPKDAKSRELNTGDVARLYSGRGEVSLKVEVTDRVKEGIVFTTFHFPEHMVNMVTGHGKDEETMCAE
>MP0315_megahit_233967_122-361
MSQRLTTPMVRENGQLREASWDEALDRAAEGFRSVVDAHGPTAFGMFSCSKTTNEVNYSAQRFARRVIGSNNIDSCNRT*
>MP0315_megahit_233967_503-817
MLRGVENGARMWVVDPRRTDSARFADTWLGINVGTDIALANGVAREIINAGLENREFVDNATTGYQDFATHVEPWTLERTAEVTGVPTEAIRDLAHSYATAPCAQ
>MP0315_megahit_234048_654-2843
ISSLSHGITRMGTLASLRNFTSVNRFDGFDCPGCAWPDPDGHRTIAEFCENGAKAVADEGTRKRAGPEFWSQWSVGELSRKSDQWLNSQGRLTHPMILRPGSDYYSELSWDEAFDIIADELVSLDNPDQAVFYTSGRTSNEAAFLWQLLARRFGTNNLPDCSNMCHESSGVALSDSIGIGKGTVTLDDFTKADLIIVVGQNPGTNHPRMLTALRDAKRAGASIISINPLLETGMKRFKHPQAPLELLGSGTLISDEHVPVRVNGDFALFRGLAKVVMQREALDMEFIDAHTLGFADYRRAVESTSWDSIVSGSGVEQEVISNLGATISKSKSTIVCWAMGLTQHRNSVAIIQEIANLLLLGGHIGRPGAGVCPVRGHSNVQGDRTVGINHNPSAKFLSDLHDSTGIAIPTKPGVDSVRAVKSMRGGTAKVFLSMGGNFVSAMSDTNATASALSNCSITAQISTKPNRSHLVTGRTALILPCLGRSEKDHTSVGEQFVSVENSMGIVHSSRGSSKPASGMLRSEPSIVSGIAGALDTRIGRSGIAWQDLAEDYDKVRDMIEASIPGFEGYNERVRLDGGFYLPNPPRDSRTFPTESGYANFRVHDLSGASAGTGQYLMMTIRSHDQYNTTIYGLDDRYRGINKGRRVVLMNQSDMDDNDWSEGDLVDLTSHFEGTELHAREWYIVPYEIPKGNIATYFPEANVLVPLDSVAEGSNTPTSKSVVVTIRATD*
>MP0315_megahit_235325_210-1670
MNDSTHLSELNQRVSAAKAEVEGRGETFYPGASRIHLASYPPRERWNDWVELDSKSWPERVEKRYMLVPTTCFNCESACGLLAYVDRETLQVRKFEGNPEHPGSRGRNCAKGPATLNQITDPDRILYPLKRSGRRGEGKWEQVSWDEALDAIAGRIRTALQEDRHEEVVYHVGRPGEDGYTERMLAAWGVDGHNSHTNVCSSGARAGYHWWMGMDRPSPDFSNAKVIVLVSSHLETGHYFNPHAQRIIEGKKNGAKLIVFDTRLSNTATHADHWLSPYPGSEAAIFLAIANWMIREGKYDREFVRRWWNWQEYMEVVNDEPGASFENFEEHLHGVYSEFTFEYAATESGIDAATLLEVAKVVSTAGTRFASHNWRSAGSGNLGGWQVARTLTLLNALLGALATEGGTFPNSWNKFTPRPPRLPHQHPKKWNEVTWPREYPLALMEMSFLMPHLMKDQDARLDVYFTRVYNPVWTNPDGFSWIEMLSD
>MP0315_megahit_235541_3650-5731
MPKIKINDKDYKVSDKLTVLQACQEVGIEIPHFCFHQRLSIAGNCRMCLVEMEPSPNPVASCAMPVVDGMKIRTNSPKVEDARKGVMEFLLINHPLDCPICDQGGECDLQDQAMAYGEHYSRYIENKRAVSEKNFGPLIKSAMTRCIHCTRCIRFATEIAGVEEMGATGRGEEMEVGNYVEKSLTSELSGNMIDLCPVGALTSKPNAFSARSWELSKSYSVDVMDAVGSNIIVYSKGSEVMRILPKENEEINEEWISDKARFSFDGLKLQRLDRPYVRVDGKLKEASWKNAFETIKKYFKNIDFLKKENGRKIAAIAGDLACCESIYALKKILKSLKSPHMDCRQDGLKLSNKYRTSYVFNSTIAGIDRADFCLLIGTNPRHEAPIINSRIRKRFLENKMTIANIGPDLDLTYPIKNYGNNPQILSEILSGEHQLAKDLDGKNAPMLILGQGALSHDDGEAILGAARELAAKYKFVKSGWNGFNVLHTAASTVGGLDLGFLPGPQGLDSLGIQNACESGEIESIFLLNADKVDPKKLKKSFVIYIGHHGNDVAQCADVILPSSAYTEKAATYVNTEGRIQLTNKATQAPGDAQEDWKILRALSDALEVKTNFNSLKELRLSMGKDHKLFKMNGSTSRLLKTTRCDLPHFGKTGKIGKQPFTLPIKNFYITNSICASSPTMAKCSKAFIEERKQ*
>MP0315_megahit_235894_3-2537
MSILKEIDHGTPAITSSITVSAKINGIDISVPEGTSIMRAASLYGIDIPKLCASDSLESFGSCRLCIVDYKDRTGFGYPSSCTTPITEGMEVITHNEKLIYLRKNLMELYISDHPLDCNTCAADGDCKLQDQASDLDLLGTNNMLKPTRYNTVTNNTHLGQPIDSSNPYFNFDPEKCIVCSRCVRACNEVQGTYALSLHGRSYDTQIKPGIAENFLESECVSCGACVQSCPTGSLIEKTIVEKGTPDQTVLTTCGYCGVGCSFKAELKKGEVVRMVPHKDGKANHGHSCVKGRFAWGYTNHVDRIIKPMIREKITDPWEQVSWDRAITFAAAKLTKIQKEHGIQSIGGITSARTTNEEAYIVQKLIRTAFGNNNVDTCARVCHSPTGYGLKQTFGTSAGTQNFDSVLESDVILIIGANPIVAHPVFASQIKKRIKQGAKLIVADPRRTEIVESPHIKADYHLPLLPGSNVPLINAFSHVAVTEKLIDQNYINQRCDIESFNDWKEFISLEMHSPENAATATGLNATEIRAAARLYATGGNGAIYYGLGVTEHSQGSTMVMGMANLAMATGNVGSVGCGVNPLRGQNNVQGSCDMGSFPHELAGYQPIENDKMRGVFEKKWHVTIQNKPGMRSLNMFDAAVAGKFKGIYIQGEDFVQSEPNIQHIEQAFKSMECVIVQDLFLTETASYAHVFFPATSFLEKDGTFTNAERRINRVRPVMEPISGKHEWEITQELGQAMGYQMNYSSSSEIMDEIAELAPTFKGVSFDKLDKLGSVQWPCNDEAPEGTPIMHVGEFVRGKGKFILTEYVPTTEAANRKYPLLLTTGRNLTQYNVGTQTRRTPNTIWG
>MP0315_megahit_236607_407-2377
SEVNGYFICDRGRFGFDYINSNSRFTVPTKHANGKSSSIDGVELQALLNEFRDGGYVGIGSPRASNESNFALRSLVGESNFYSGLADKEHEALQLILKLGRDKAFHSPSVREIEKADAVVVLGEDLTNVAPRIALALRQSVRNTAKKMAKSCNIPIWQDAAVRELAQNEHSPLAILSSYVTRLDDLTSDSVIDAPSVLADIGFAIAARLSGEAPDPANFSSKFESVVDRIGKQLSQAERPLIIAGSTAGTPALIQAAANIARALHVKQGQVIDLCLIVPEVNTIGVSLLANENNKLGDALEKMNNGSVKKVIIIENDLYRRADQYLVNNALSKLETLVVIDQLPNATTEQAHVVMPSTGFSEHEATYVNYEGRAQLSFQVHRNPSKALPAWRWLSDTQKDNVEVMINRCAKEAKNFDKLDTLLPNTQGFAAGMKVPRQLHRYSGRTAMEANLNVHEPKQPEDDQSVLAFSMEGIPSAKDSTILSATWSPQWNSNQSISKFQDEINGELKQGNTGALLIERTETNLFYPAVSHTPDISEGALKATLVYQIFGSDELSARSKSIQQRMTDAYVGLSPQDAKARGLEQGDLVRLDGNDDIAIVCIRSRIEPGTAAVYCGDNQLNAHSLGAGITIRKAEGLLDNRTIKGLIISDLYEGDC*
>MP0315_megahit_237364_2-928
IPVARIADMLLNPGQPYSFNGNQSHYPDIRLVYWCGGNPFHHHQDLNRLREAWKQPETIIVHEPWWTATAKHSDIVFPATTPYEREDIARSATDSFLFHMPELIPPLNDARDDYEIFSELATRLHIDEVYTEGRDADAWLRYLYQGFKRDSADQGVDLPDYDLLRANNWVELPISGAEHARIPFEHFRADPDAAPLDTPSGRIEIFSKTVDSFGYEDCPGHPVWRAPDEWLGAASTGQFPLHLVSPQPGDKLHSQFECAIADQPGARPATVTVSATDAQQRGVETGDVIKIFNERGACLARASVSTEIR
>MP0315_megahit_237547_3-1052
ETTGFDETVEKVNAFDWSDIEAQSGLTRTMIEEAAEIYCQAKKVIGIYGMGLTQHVDGWLNLGMFCNLLLMRGNIGRLGAGISPVRGHSNVQGQRTVGIGEKSAHMPADKLHQLFGINAPTEDGQNIVQASEGVLNGDIKAMLSLGGNLLRALPDRERLEKGWSNLDLTVHIATKPNRSHLIPGKVSYILPCLGRTDIDQQQSGPQAVSMEDTFSHIYASIGAAEPPSDQVRSETAIVAGIAKATLPSNPKLRWDEWGANYDLIRDLIAETFPDDFSDFNNRMMQPGGFYRGNPARERKWKTESGKAQFTPPTTLTSLGQHPSGENGFTLITLRSNDQFNTTIYGFSDRL
>MP0315_megahit_237599_2-715
MNKPILYSACPHDCPSTCALEVELDQEGRIGRVRGAIENSYTNGVICSKVARYSERIHHPDRLTMPLRRKGGKQSGDFEPISWESALDETAERLLKAEQHYGSETVWPYFFAGTMGLVMRDGINRLRHAKHYSGEHKTICTTPSFNGFIAGTGKLAGVDPREMADSDQVILWGTNAASTQVNVMSHVLKARQQRGARLVVVDTYNNATAKQADLFVCVRPGTDGALACGIMHVLFRDG
>MP0315_megahit_238625_1-321
QSYAMTELAKSAHIVLPGLAPFEREGTITNDQGRVQWLRPSLPVQGEAKPDWEILMLVSNALHRESEHFADLGEVIKKMSNQFSSYSDVSLFKIGTHGMALNGKST*
>MP0315_megahit_238637_1378-2562
KPFVRKDGKLVPATWEEAFKAIAAVQHGGSVAAIAGDLLDCETMFAGKLLVEKLGGTMLEGRQTGLAYDVSSLSSVVFNTPLADLETADVILLVGTNLRWEAPLVNTRIRKAIKRGAKLFAVGPEVDLTYKVEWLGNDASLLAKLPDVVLEAFGKAARPAMIVGGGVLAKDGAHGDTLALVETLGLVKDGWNGYNVLHFAASRMGGLMLGYAMDGGIKAMAQAAPKLLFSLGADEVDYAAFGSSFKVYVGHHGDKGAHAADVILPGASYAEKPGTYVNLEGRVQRGEKAVFAPGDAREDWSILRALSEVLGATLPFDSFAQLRAEMARAVPALGQEGLVDFGWLMPSLPTGATGEFGSPIKDFYLTNAICRASPTMQQCSAELIHGESFAEAAE*
>MP0315_megahit_239177_3-863
RIADQLKSTEPENSFFYASGRSSNEAAFLLQLFARIFGTNNVNNCSYYCHQASGVGMSNTLGTSTATIQLEDLDNADLIFLIGANPASNHPRFMRILMETRRRGGQVIVINPARERGLERFSVPSDLRSLLLGSDIASSYIQPNIGGDIALFKGIAKGLFQIETINSGTIDLDYISNHTNNFEVFRESIHATTWESIEKVSGITRATIENIASKYAQAKNVVFAWAMGLTHHAHGVDNIQEVVNLALLRGMVGKKHAGLLPLRGHSNVQGIGSVGFTPKLKQVIFDN
>MP0315_megahit_239829_870-1733
MKRSWIETFSESLGVIPKISDRPDWSEEFVMEGPRELYKYPDPSEWDDFTELDALAWPEKKERHYSIVPTTCFNCESACGLLAYIDKESNEVRKFEGNPHHPGSRGRNCAKGPATINQINDTERILYPLKRVGERGEGKWERITWDQALDEISEKIATSLRKSKEKVVYHVGRPGHEGYAERVLKAWGVDGHNSHTNICSAGARTGYALWHKYDRPSPDHTNAEVILLASSHLETGHYFNPHAQRIMEGMMKGAKLIVMDPRLSNTASMADEWMPTYPGSESAVYLAM
>MP0315_megahit_240129_248-643
PDEVPNNKFPMILMTGRLLEHWHTGSMTRRSKVLNNIEPIATAHFNPKQLKKQGIDAGDKVKIETRRGKVEVRVRFDRNVPNNVIFFPFTFKEAPANMLTNPELDPIGKIPEFKYCAAKMKKIQKTSITYK*
>MP0315_megahit_240232_3349-4614
GGAAANHSNGVDTLVAVNVLNYLAGNVGREGGLLFNPPPAGTVSRPHQASYRNMLELIEAAHQGEIDVLIINGTNPVFTLPAAAEFREALAEIPLVVSTSSFFDETTVLADLILPSNSYLESWGDHFPEAGVGFPVGAVSQPVVSPLYNTRATGDIILGLANKIGMSSTIPWTSMEECIKAGWRRIYERGDTQTLAQGFDEFWTALLKAGVWGETTNGSTTFTPDQSVIADVSVAAPEFSGSEQDYPFILHPYLSPNFHDGRGANLPWMQERPDPMTSVVYGTWVEINPTTADELGLIEGDLVDIESPQGQLRAPVFVYPAIMPNVIAMPIGQGHSEYGRYAKDRGANPLEILSPQMEQITGNLATSATRVRIVATGRHIDLVKTSGTSRDLGRDIVQTTGGEGHEVSDARLNSIPITELT*
>MP0315_megahit_240267_1-1569
TLPGYYGLSAGAWKHWARVWETDYDYLLNRFASPEIMSAKGIPVSRWFDGVIEDPAQIEQPNPIQGMVFWGHAPNSQTRLPDMKRAMEHLDTLVVVDPYPTMTAVMQDRSDGVYLLPAATQFETYGSVTASNRSIQWREKVVEPLFEARPDQDVIYLFARKFGFAEPMFKNIGVENDAPIVEDITHEINRGMWTIGYTGQSPERLRKHMANQKTFDRTTLQAVGGPCDGDYYGMPWPAWGTPEMGHPGTPILYDTSKPVAEGGLCFRARFGVEREGENLLAEGSYPVGSEIEDGYPEFTMAMLLKLGWDKDLSTRELGIIEGIGGNDIGKVNWKTDLSGGIQRVAISHGCAPFGNAKARTVVWTFPDPVPIHREPLYTPRRDLVADYPTYEDKVFYRLPTLYKSIQEQDFSTDYPLILTSGRLVEYEGGGEETRSNPWLAELQQEMFAEINPFDANNHGISDGDDIWLEGAEKARVRVKAMITERVGQGVVFMPFHFGGHWMGKNQRDKYPSGTDPYVLGEAA
>MP0315_megahit_241284_2-742
TLGSDAAVINRISRILIDQGIVDTKKIKSAVPNYDELAQSLASYTTEATQKTTGISDEVLTRAANRFGRTADRYLLIGNDIFDTGQGEDILNALLNLSILVHHGAEGSISIFPPREHCNSQGVNDMGCTPEFLPGYRPITDSNALSSLADEWGVDSLQFSGDNPANDLLRNCADGTIKFLHIAGEDPVHSFYKGAEIKNALQTVPFLVVQDVYMTETAKLADIILPTTTSVEKEGSFTNMTRHVQKV
>MP0315_megahit_241790_1-666
YCGVGCNLEASIKDGKVVSIATPKETEVNAGHTCIKGRYAFGFYDHKDRLRSPLIKRNGKFQEASWDEAYDYIKNKLNKIIKENGPDAVAGISSARCTNEENYVFQKMIRATIGTNNIDCCARICHSPTAWGMQQTFGTGAATNSTEDIYYADLFLVIGANPTNAHPVTGAKIKQQVMKGKKLIVLDPITTEVAKLADYHIRLRPGTNVAVLNMMLYFIIES
>MP0315_megahit_242349_1-1995
RDCYDGCGIIVHKQNGEIIKVKGNRDHPSTRGPLCAKCAVSYNGVWLDENARLLYPLKRSGNKGSGQFERISWDDALAEIANRFGEIDREHGADRIYHTHYTGTCSVIAGQFPKRFFNHIGATEVDPDTICNAAGHAALSYVFGDSVAGFDPRTSKDSKCILIWGANPAHCGPHVYQHWLREHGAKVIVIDPVRTETATSADLHLQVRPGADAALAFSMLHIMKRESLVDENYIKHHVQGYEEVLPSIENCTPEWGQSETGIPTTLIEQAARSYAHGPSLLWLGQGLQRQPQGGNVFRACAMLPAITGNIGKPGAGFYYLNDTIGIGGRRGGPSIYEKPQLSDGPSPVSQMDIPALLQDPAAIRSYVVWNCNPLASNPNQASMKKGLAREDLFTVVIDCFMTDTADYADIVLPAASFLEFDDVCSSYFHLMIGAQVQCRVPMGESLPNQEIFRRLSSVMELQDSTLYEDDQSVIEQTLRESGVRETWQELTEQGWAHVADEPLILWSEGHFATPSGKIEIASERAEADGLPRLPQATVDPKPKDGKLRLISPAADWLMNSSFGNDRNVLKMMGPATVTCHPQTASDLGIGDGDRVRLSNELGELVLTACLSDMITPGALLVYKSRWLKMEKSRANVNMLCVARKTDMGESTSVHATEVAISRID*
>MP0315_megahit_242353_2-862
MLDNYPPEEAWDDHAALDPTAWPRRVERRFRLVPTTCFNCEANCGLLAWVDKNTGQVTKFEGNPVHPASRGRNCAKGPATLNQVDDPERILHPLKRVGKRGEGLWERIGWDQVLDEVGGRIGTALREDRGHEVMYHVGRPGDDSYMERVLHAWGIDGHNSHTNVCSSGARVGYATWMGFDRPSADFANAKVIFLISSHLEAGHYFNPHAQRIMEGQRGGATVICVDPRLSNTASQADHWLAPWPGTEAFMLLAMARLLLEAGTWDREFVRQWVNWETFLAETRPDLE
>MP0315_megahit_243398_1-741
PGHEGYTERILKAWGVDGHNSHTNICSAGARFGYAMWHKYDRPSPDHTNAEVILLASSHLETGHYFNPHAQRIMEGMMKGAKLIVMDPRLSNTASMADEWMPTYPGSESAVYLAMAKIILDEGMYDRHYMENWVNWDDYLKNLHPDDPIKFDQFIKRLSEEWAEFTPEYAAKEAQIEADQIVRVARMVGGAGSKLSTHVWRGPSIGNLGGWQVSRTLHLLNVLTGSVGTEGGTSPSAWNKFHPEFFD
>MP0315_megahit_243768_2-1816
GPSNHGRLCVKGRYGFDYVSHPERLERPLIRRDDVPKGLNEHFDPADPLRMFREADWEEALEYSAGGLRRIRDEHGGNALAGFGSAKGSNEEAYLFQKLVRTGFGTNNVDHCTRLCHASSVAALLEGIGSGAVSNQVADVANAEVIVVIGANPTSNHPVAATFMKNAARSNASLVIIDPRRTDLSRHAHHFLQFRPDTDVALLNAMIYTIIEEDLVDQSYVNQYTEDFEKIRENIAGYSPEAMAPLCGIDAAKIREVARLYGSSRHSMIFWGMGISQHIHGTDNARALIALALMTGNVGRPGTGLHPLRGQNNVQGASDAGLIPMMLPDYQRVDDRDARAWFEQYWRVNLDEHPGLTVVEIMNAALDGEVRGMYVMGENPAMSDPDLNHSRQALASLEHLVVQDLFLTETAAYADVVLPASAFPEKTGTFSNTDRRVQMGRKALDLPGEAREDLWIIQEIAKRLGLDWAYGDVSEVYEEMRGAMPSIGGMSWDRIERESSVTYPCQDENDPGQSVVFGDGFPTASGRGRFVPADLIWADERPDDQYPCVLITGRQLEHWHTGAMTRRASVLNAIESHPVVSLHPDDLEQVGVAEGALVRVESRRG
>MP0315_megahit_244117_1762-3804
MPKVTVDGQEIDAPEGATVLQACELAGKEIPRFCYHERLSIAGNCRMCLVEVKPGPPKPQASCALPATEGQEIRTDTPMVRAAREGVMEFLLINHPLDCPICDQGGECDLQDQSVAYGRGGSRYHENKRAVTEKYMGPLIKTIMTRCIHCTRCVRFSEEIAGVDEIGALYRGEDMQITTYLEQAAAHEMSANVIDLCPVGALTSRPYAYEARPWELKKTLSIDVSDAVGANIRLDSRGREVMRALPRINDDVNEEWISDKARYQVDGLTRRRLDQVWMRAVGGPNAGKLQRASWEDAFDAIVKAAKQGGEGSIAAVAGDLVDCETMFAAKRLLAELGSDKLEGRQTGLDYDCSSLAGIAFNSTLAGIESADAILIVGSQVRHEAPLINVRLRKAAKRGAKIFLIGPEWDTTFDCEFLGEDAGLLHDLPGHAADAFKDAARPAIIVGPGGLAAGALHPALALADEWNIVRDVDGTAWNGFNVIHTAAARMGAVMLGYAQKGGIKDVVDAAPAVLLSLGADAVDYGAFEKSLKVYIGHHGDAGAHAADIILPAASYAEKDGTYVNTEGRVQFAEKAVFAPGDAREDWTILRALADAFGVSVGFDSFAQLQSAMIEAVPALGEEGIAPLGKLPTGKKTPKAKGAIAYPIADFYLTNPIARASETMQRCSAELVHGDEILEAAE*
>MP0315_megahit_244883_1-1287
[truncated: 11,598,255 more chars]
