# Supplementary material for: Picoplankton nitrogen guilds in the tropical and subtropical oceans: From the surface to the deep
Source: PLoS One. 2025 Nov 5;20(11):e0335222. doi: 10.1371/journal.pone.0335222 (PMC12588538; doi:10.1371/journal.pone.0335222)
Supplement: S1 File — (ZIP) [file pone.0335222.s001.zip › supplementary info/N_cycle/G_nasA_nitrate_assimilatory_reductase/info_nasA.txt]

nasA/narB nitrate assimilatory reductase tree
###################################################

TREE INFO:
 --msa_method "muscle"
 --tree_method "iqtree"
 --tree_model "LG+F+I+G4"

TREE FILES:
- ref_database_rerooted.newick  	 -> Main file, reference tree rerooted to DMSO with short IDs
- ref_database.faln 			 -> reference sequences alignment
- ref_database.log			 -> tree construction info file 

PICKLE FILES:

# Reference sequences found with hmms on the reference database (MAR+Paoli+Japaneses)
# Two KOfams used.

file				     prefix in relabeled tree
nasA_ref_database_id_dict.pickle     -> "nasA_" # K00372
narB_ref_database_id_dict.pickle     -> "narB_" # K00367

# Reference sequences from Uniprot and bibliography (notice the "gl" in the prefix, meaning gold reference):

nasA_gold_short_ids_id_dict.pickle   -> "nasAgl"  # nasA seqs from uniprot+MetCyc+bibliography
nasC_gold_short_ids_id_dict.pickle   -> "nasCgl"  # NasC seqs from uniprot
narB_gold_short_ids_id_dict.pickle   -> "narBgl"  # NarB seqs from uniprot+MetCyc+bibliography
nasAN_gold_short_ids_id_dict.pickle  -> "nasANgl" # NasA-N seqs from bibliography
nasBB_gold_short_ids_id_dict.pickle  -> "nasBBgl" # NasB + NasBB from bibliography# Add NapA seqs from uniprot 
napA_gold_short_ids_id_dict.pickle   -> "napAgl" # NapA seqs from uniprot
aioA_gold_short_ids_id_dict.pickle   -> "aioAgl" # AioA seqs from uniprot
narG_gold_short_ids_id_dict.pickle   -> "narGgl" # NarG seqs from uniprot
DMSO_gold_short_ids_id_dict.pickle   -> "dmsogl" # root outgroup DMSO from uniprot


CLUSTERS INFO - CORRECTED FOR BINARY CLUSTERS:

Paralogs(narG, napA, AioA, root)	                        				    -> score: 0
nitrate assimilatory reductase (one cluster, several nodes because there are paralogs in between)   -> score: 1 

file.tsv names tell you what they are
