# Supplementary material for: Picoplankton nitrogen guilds in the tropical and subtropical oceans: From the surface to the deep
Source: PLoS One. 2025 Nov 5;20(11):e0335222. doi: 10.1371/journal.pone.0335222 (PMC12588538; doi:10.1371/journal.pone.0335222)
Supplement: S1 File — (ZIP) [file pone.0335222.s001.zip › supplementary info/N_cycle/G_amt_ammonium_transporter/TIGR00836.fasta]

>MP0311_megahit_1486_3-509
RKGKYTEDGIKPILGHSMPLAAIGVFLLFFGWFGFNGGSVLSANPGPLGLVFTTTALAAAAGAVASILVSVIVLKKPDLSMALNGILAGLVSITAGADAVSPWAAVIMGAIGGVIVVFSILFFDKIKIDDPVGAISVHGTVGIWGTLAVAIFGGASFMSQLIGVIGVYL
>MP0311_megahit_6347_187-555
MGDLSALFITCVAADSMEGSIPETVFVMFQMIFPIITPWLIIGGFVERMKFPVVMLFSVLLLLWLILVYAPTVHWLWSGSGWVFNDGTVDVAGGSVVHATAGASALAFAKMLGHRTGFPSKL*
>MP0311_megahit_6347_580-852
MIGAALLWVGWFGFNAGSRLAANNSADMTMLLNRIYAAPVSLAWMMVEKIKIGKPGFVGIVTGMVAGLASIAPASGSVPYGHRASCLSRD*
>MP0311_megahit_13283_3-590
LGDMQHLFLNGVEGLNAEGFPETVFVMFQMTFAIITPALVVGAFVERMRFGAVLLFTALWLTLVYVPVAHWVWGGGWMSKLEPLTQDLAGGIVVHTTAGVSALVLAVMLGARKGFPNSVQPPHNPGMVMIGAAMLWVGWFGFNAGSQLAANEAAGLTMLVTHIAAATASLTWMVIEKIKTGKAGLVGIVTGMVAGL
>MP0311_megahit_14928_2-493
MDSGVTAWLLTSSALVFLMIPGLAFFYGGMNRAKSVLNMLMMVVGALFIVGILWAIFGYSMAYGSTAGYFVGSFTDYFGLEAALAPPGEGDAFPTMVDVVFQAMFACLTVALIAGALADRMKFGAWIIFAAVWASLVYFPVAHWVWGGGWIGELSIGDAGVIDF
>MP0311_megahit_22380_2-802
LRTLLAGMFLLLALVAPPAAFADDHLPAVTPEMVDPESDDYDEGAVDLAGMTLFKHIQFNGTEGLDENQIAAAEGYADRYESMPFFGLSNLWILLCAFLVFIMHLGFACLESGLTQKKNTVNILFKNVFIICSGLLLYCVWGFNAMYPGDFNGIFAMGSPYSSTPADTADMSYGGTGLCQTGMADFIFQAMFAATAATIVSGAVAERVKLSSFMIFAALLVGFAYPITGGWKWGAGWLDAMGFYDFAGSSVVHAFGGFAALACVIVL
>MP0311_megahit_23500_2-451
TTLAATGSVAGVAALSKILKDVNLDYAHVIKAILAGLVSITAGCGDMTLSGSWFTGLVGGMIMLFSSRVLKPIDPHSIFSIFGICGIFGSLVLGLWGTAVQGDGAGMGLFNGGGINLLLFQALGSAAYTIWPALTTYLVVLLLKNFIKK*
>MP0311_megahit_29080_104-1165
LGFSFLEIGLTRQKNTVNILFKNFFVITIGLLMYAIGGFNLMYPGFEEGSLGFFKFSGFGIAPPDGGMTSEYASAGYTWWTDFLFQGMFAATAATIVSGAVAERIKLNSFMIFTLIYVGLVYPLIGSWKWGGGFLHNMGFYDFAGSTLVHSVGGWAALVGVYLLGARIGKFDSNGKSNAIPGHNLPLAAAGVLILWLGWFGFNGGSVLSADPELTSLTLVTTCLAAAAGGISSSFVSNLMYKNYDLTMFMNGVLGGLVGITAGADQMSPFDSILIGIISGIIIVFGIALIDKLKLDDPVGAIAVHLICGIWGTLAVGIFGSMAGVEQIVIQLIGVLVVGCFSVISSFIIFFKN*
>MP0311_megahit_29161_1-579
GWFGFNGGSVLSADPGLIGYVIVTTALAAAAGGITTIFVAWFVTKKPDLSMALNGILAGLVGITAGADQMTFLGAILAGGIGGVIVVFAILGLDNLKIDDPVGAISVHGIVGIWGTIAVGIPFLTLPDAGAPIVTQLIGTLSISAFAFVFSLIVFGILKATIGVRVDEEEEAQGLDIAEHGVPAYGAEGSEA*
>MP0311_megahit_29172_3-506
IGGFLVFFMACGFAMLEAGLVRSKNVTMQLTKNLGLFSFACLAYYLLGYNLMYPLGTWGVENVLSGIWGVAVMEGVGVAADGVDDYSYASTGSDYFFQLMFCAATASIVSGALAERIKLWPFLIFTVLLTGLIYPIQASWKWGGGFLDAAGFLDFAGSTVVHSVGGWA
>MP0311_megahit_29489_2-298
SLDVAAVHGVGGILGTLLVAFIGVEGTLGGLGINAATAGEQFIVQAQGCLAAIALSVVATYLIVKFMSPFTGGIRVSEDEETKGLDQSAHGENGYSLN*
>MP0311_megahit_29855_918-1115
MIEGNTAWILVSTALVLFMTLPGLALFYGGLVYSKNLISVLIQCFAVACLMSITWFAVAYSIAFTE
>MP0311_megahit_30360_2-535
HQHLSLHSTMLKKIFLLFIPLFIPFIGFCNSDSAALNHGDTAWMLVATALVVLMTPAGLALFYGGLTRSKNVLNTIGMSYIAFCIAFLVWVVVGYSLAFSGDGAYFGNLSNFMLKGISINDLTGTIPTYLFVAFQGTFAAIAVAIVSGSIIERVKFSTWCIFALLWTLFVYCPVAHWV
>MP0311_megahit_31291_3-557
YFLIIFFSILSTPLMASEISEHGIFVLNSLLFLVGGFLVMFMACGFCMLEAGLVRSKNTSMQLTKNMLLFSTAAIGYYLIGYNLMYPLGDWAWENVFSGLFPMIATMESVGVAPDAVDDISYASTASDYFFQLMFCAATASIVSGTLAERIKLWPFLLFTLLLTAIIYPLSASWKWGGGFLDNAG
>MP0311_megahit_33002_3-572
FGFNGGSQLAADGIAANALLVTNVAAACGGLGWLLIEWFSTNSKPTLIGSASGVISGLVGITPAAGFVDVSGALVIGFGSGIVGYLGVVKLKQLLGYDDTLDVFGIHGLAGAFGALMTGVFANPLINEGNAGLLYGNPGQVWIQFQSIIAVSLYSAIVTFIIYKVISLIFGTGRITEEVEKDGMDMAYHG
>MP0311_megahit_33076_1-510
MDTTLLTANNVWMMICTGLVFFMHLGFTFLEIGLTRQKNTINIIFKNFFVITIGLVLYCLVGFNMMYPGFAEDSAGIFGFAGFGITAPDGGMTVDYADGGYTWWTDFLFQGMFAATAATIVSGAVAERVKLSSFMLFTIFYVGLCYPIMGSWKWGGGFLDALGFYDFAGS
>MP0311_megahit_36247_2-499
NAVNISMKNVLDISVGTISYWIIGYGLMYGASNGYIATSNIFFNPGDGAHDVFFQTVFCATAATIVSGAIAGRTKYTTYVFFTVFLTALIYPISGGWQWNGDGWLANLGFIDFAGSSIVHSVGGWAALVGAWMVGPRLGKYVDGKSNVIPGHNLLLGALGVFILWL
>MP0311_megahit_37870_2-364
MTESIPSNLVLFTANNTWMLVSTILVFIMHLGFASLEVGLTRAKNTVNILFKNVSILSIGIITYALCGFNLMYPGEFSFGSFVGFGGFGINQPEGAAGLVAYADGAYTYFTDFIFQAMFAA
>MP0311_megahit_39850_2-442
ITYGKVDLTMVLNGALAGLVSITAEPLTPTLGWSFVIGGIGGAIVVYGVPLLDKFKIDDVVGAIPVHLFAGIWGTLAVVLTNPDASFGTQIYSIVVVGLFVVITSGILWVILKAAMGIRVSEEDEVNGLDMSELGMEAYPDFSKSG*
>MP0311_megahit_41881_3-638
LLPSLALAQDDLNGANTAWILTSTALVLFMTLPGLSLSYGGLVRTKNVLSVLMQCFSIAVVISILWLLVGYSIAFGPSESAFWGGLSRSLFAGIDLNSMSGDIPETVFAAFQMTFAIITPALIVGAFVERIKFSAMLLFCTLWTLVVYFPVANWVWGGGWLGQMGLIDFAGGTVVHVTAGVAALVTAIILGPRKDFLSAATLPHNLTMSFTG
>MP0311_megahit_42438_329-511
LVQLIGVGIVGAFCVVASFIILTIVKATTGLRVDKEEEINGLDLAEHGMEAYADFRTNEG*
>MP0311_megahit_43642_1-984
SGILVFFMQAGFTLVEAGMTRPKNAINIAMKNLLDISVGSITYWLVGYSLMYGDTTNGYFFWGGLFQGEGADLFFQTMFAATAATIVSGAIAGRTKFETYAIFTLVMTAIIYPISGGWQWQGSGWLTELGFIDFAGSSIVHGVGGFAALVGAYMVGPRIGKFVDGKVMPIPGHNMVSATLGVFILWLGWYGFNGGSQLAWGGDDATGASTVVLVTNLAAAAGAMGGLLTTWIYLGKPNIAHTLNGALAGLVSITAGCGNMTAGGAVMAGLIGGIIVVFSIELIEKKLKIDDAIGAVSVHGVCGFWGTIVIGLWGVDGADGIGLFNGGG
>MP0311_megahit_46185_157-564
IVIGASAGFICYYSCSIIKEAMGLDDSLDVAAVHGVGGILGTLLVAFLGTEGALGGLGLSVKETLADGTEVSYTSGEQFAVQAQGCLAAIALSVVATFLIVKIITPFIGCIRVSEEDETKGLDQSAHGENGYSLN*
>MP0311_megahit_47832_3-572
ATDAGKDAANSALLKDATYSSMSDWFFQMVFVATAASIVSGTLAERIKIIPFLIFVVFLAAIIYPIQGSWVWGAGWLSELGFSDFAGSTLVHSTGGWAALAGAIVLGARKGKFGANGEVNPMPGANLPLATLGAFILWFGWFGFNGGSQLALGSAADVSAMAIVYVNTNLAAAAGVVVALVMTQCMFKKI
>MP0311_megahit_52871_3-497
MTYTFNLKTLLLASCLVVPLLFGNVIAQDEAPAAAAAAESPVQDYLDLVDSAGADLAPAFDFFTVSMLWTVIAAAMVFIMHLGFATLEAGLTQSKNTINILFKNVWIISVGLLTYAAMGFNTHYPCGSWQIENWIGFNGPISGLTGGENDTWAYGGLGLAMTAYG
>MP0311_megahit_55371_152-394
MGALLTGVFASEAIGGTKGLLEGNAGQVITQAWGIVATVIWCAVASFIILKVIDMVIGLRVSEEVERDGLDVGLHGETIQ*
>MP0311_megahit_59798_47-1261
MEDLVQLSYSVDTFYFLVMGVLVMFMAPGFAMLEAGMVQSKNTSEILTKNVALFAIASVMYLLVGYAIMYGGGGMLIGSENTVDDVLASGGDVYYSARSDFFFQVVFVATAMSIISGAVAERMKLWSFLLFAVFMTGAIYPFQGSWSWGGGWLSDAGFIDFAGSGIVHMCGAAAALAGVLLLGPRNGKYGPNGEINPIQGSNMPLATLGMFILWFGWFGFNGGSELKLSNVDEANAVAQVFVNTNMAAAGGLISALLLARVMFGKADLTMALNGALAGLVSITAEPLSGTNVESMLIGAVGGVIVVLSIVGLDKMRIDDPVGAISVHGTCGMWGLLAVLITNDDATLPGQLTGLGAILGYTFIASLLVWFLIKMVFGIRLSDEEQAMGADSAEIGITAYPEFSK*
>MP0311_megahit_60881_1-255
MEATAELSYALNTFYFLVCGALVMWMAAGFSMLEAGLVRSKNTTEILTKNVVLFAIACTMYMVVGYNIMYGGGIFLDGLMADGVA
>MP0311_megahit_61205_2-502
ACIMYILIGYDVMYAGGMMLSPDNSVEDVLASGGDVYYSGKSDFFFQVVFVATAMSIISGAVAERMKVWSFLLFAIVMTGVIYPIQGSWSWGGGFLSDAGFVDFAGSGIVHMCGAAAALAGVILLGPRSGKYNDDGTITPIPGCNMPLATLGMFILWFGWFGFNGGS
>MP0311_megahit_64451_1-519
ATAATIVSGAVAERIKLGAFMLFTIFYVGLIYPIIGSWKWGGGFLDAMGFYDFAGSTLVHSVGGWGALVVVYFLGARIGKFGDDGKPRAIPGHNLPLSAAGVLILWLGWFGFNGGSVLSADPELTSLTLVTTCIAAAAGGVSAAIFSNILYKTYDLTMFMNGVLGGLVGITAG
>MP0311_megahit_65229_1-786
VWGGGWLGEFGILDFAGGTVVHINAGIAGLVAALVMGKRVGYPSAQMPPHNLGLTIVGASMLWVGWFGFNAGSELAADNVAGMAMAVTQLATAAAALSWMFAEWLKHGKPSVLGIASGAVAGLVAITPACGSVGPMGAIALGLVAGVGCFFASTALKRAVGYDDSLDVFGVHAVGGIIGALGVGILCASQFGGAGFGGDNSSISAQLGAQTIGVVSTIVYTSICSYIILKILDSLIGLRVDEDQESEGLDLSLHNERGYIL*
>MP0311_megahit_68963_3-794
GDGGGWFGFAGYGIPRDVTPDLDYGFSFSSDFLFQVAFAATAATIVSGAVAGRMKFAAYLIYSAILTGLIYPISGMWKWGGGELAEMGFADFAGSVVVHAVGGFAGLAGAIVLGPRLGRYSADGKSQPIPGHNLTFAALGVFILWIGWYGFNPGSQLTYSGTANAEVTSYIAVTTSISAALGAIVAMLVSWVMFGKADLTMALNGALAGLVGITANCDQVTTVSALIIGAVSGLLVVLSIVLLDKLKIDDPVGAFPVHGVCGVW
>MP0311_megahit_70680_3-524
AMIASQSFAQDAPALVPTDSVFILNSLLFLIGGFLVFWMAAGFTMLEAGLVRSKNVTTQLTKNMGLFSLAAIFYYLIGYNVMYPLGTWMYDGVLSGVWGVAVLEAVGVTSDGADDYGYASTGSDFFFQLMFCAATASIVSGALAERIKLWPFLIFTIILTGLIYPIQASWKWGG
>MP0311_megahit_76419_2-220
PIGLINAGETKQLVAQLTGAVAYMVWAIVLSFIVFGILKYTIGLRVTEAEELEGLDVSEHGTLAYPGKRTRE*
>MP0311_megahit_77272_2-826
MKTKIITNLWKYLSIIAAISFTIGGIASAEEAPPETPLWDAYVKTVAEEGEFEGDADALFAEAQALIEAEVDLDPAADAAFVSDVYPSTSGYGTFLVNNLWLLISAFLVFTMHLGFSTLESGLTQAKNTVNILFKNVFIIAAGLLTYYFFGFNTHYPGDFNGFFSWGGMAGVDEGAVIANQTELYAGYTWWTDFIFQAMFAATAATIVSGAVAERIKLTSFMIYAVLLVGVLYPIVGSWHWGGGFLGDFLGAGFYDFAGSTVVHAFGGFAALACV
>MP0311_megahit_79275_436-768
MIPHLISVEPSLFDELSIMWITIAAFLVFFMHAGFTLLESGMTQSKNAVNIAMKNLMAISVGTVVYWFIGYSLMFGETSNGVFRWSGFFSSLDSPESHLLFFQTMFAATCA
>MP0311_megahit_85195_107-1006
MMLTSFESILFILFQIVIIICYGLFTTYDVEVDTSSNLSVNILSKDTILSYYPFFQDVHVMIFVGFGFLMTFLRKHSYTSLGMNFLIGCLVLQSSILFNGFFHCLFNNSWHKILLNVKSLITGDFAAGAVLITLGAVLGRINFKQMIIVSLLELLFYAINENIYVSLLEAIDMGGSMVVHSFGAFFGLALSWVLYKESSKNHKENKTVYHSNLFSFIGCIFLWMYWPSFNGALATGNSKHRVVVNTVLSLTGSCISTFISSQLFRGGKLDMEDILNASLAGGVAVGSSSDLVIGPWGALI
>MP0311_megahit_86254_333-971
MNLLAINSGDTAWMLISSALVMLMTPAGLTLFYGGLTQRKSVLNTIGMSYTAFCTASVVWVVIGYSIAFSDGNQYIGYLDHFLLNGIGVNDVYGTIPTLLFVFFQGTFAAIAVALVSGSIIERVRYSTWFVFSILWVILVYSPVAHWVWGGGFLADLGELDFAGGTVIHVNAGVSGLVLVYLLGNRAGYKNTSVRPASVKLMILGSALLWFGW
>MP0311_megahit_87057_1-582
MEFQAEMKYVLDTIWLLISGALVMWMAAGFAMLEAGMVRTKNVTAILTKNIALYSVACIAFYLIGYNLMYGEGNAVLGSGFALSGTSADGHSLLSDFFFQVVFVATAASIVSGTVAERVRFWPFMIFTLVLTAIIYPIQGHWTWGGTSLGGLIDGFSDFAGSTIVHSVGGWAGLAGALLLGARKGKYDSQGNIH
>MP0311_megahit_88088_1-636
GSTVVHAFGGFGALACVMVLGPRKGKYTESGIKPIPAHSFPLAAIGVFLLMFGWYGFNGGSVLSADPTYLGLVFTTTTLGATAGALGAIATSWFLLKKPDLSMALNGLLAGLVGITANADVITVNGALAIGFIAGIIVVFSIVQLDKLKIDDPVGAISVHGVCGIWGTVATAIFADGFSFMVQLQGALIVSVFAFAFAYIVFSILKVVMGVR
>MP0311_megahit_91493_2-697
PLGLLLFLSPNAVLAEEIISNANTSWILTSTVLVLFMTLPGLAFFYAGLVRSKNVLSVLMQCFSLTCLVSLLWVVYLYGWTFGDGGSSNAFVGNLDNLFLSSLSASDMSGDIPETVFAMFQLTFAIITPALIVGGFAERMKFSAMLIFSVIWMTFVYAPICHMVWGGGWLGELGLMDFAGGTVVHINAGIAALVAAVMLRQRKGFPSTPMPPHNLAMTVAGASMLWVGWFGF
>MP0311_megahit_91922_263-745
MIEGNTAWILTSTALVLFMTLPGLALFYGGLVYSKNLISVLIQCFAVACLMSITWFIAGYSIAFTETGEYFGNLSKAFLNNVTPETEFAGLPETVFFMFQMTFAIITPALIVGAFVERAKFISVLLFSFIWLLIVYAPITHWIWGGGWLAKMGVQDFAGGL
>MP0311_megahit_95240_208-789
LGWFGFNGGSQLALGSKGDADAISAVIANTNIAACAGAVVAMILTQILFKKVDLTMVLNGALAGLVSITAGPDYPSMGLAMLIGGIGGALVVFAVPFFDKLKIDDPVGALSVHLVAGIWGTLAVGLFKEDGSLGAQIMGIVVIGLFTFIFSAIVWFILKVTMGIRVSEEQENIGSDEEEFGMHSYPEFVSRSV*
>MP0311_megahit_96745_1-363
TIIGAIGGLIVVFSIVTLDKMKLDDPVGAISAHGTCGIWGLLAVALTGGSLGAQIYGTLVIFIWTFVVSFIIWSVIKMFFGLRVSAEDEEDGVDMAECGLDAYPEFSKSMDAAPSNYPKQ*
>MP0311_megahit_98684_3-332
IGGVICMYGMKLLDMLKIDDVVGAIPAHLFAGIWGTLIVPWTNKDTSFGVQFLGVISYAAFTLIVSFAVWFAIKAVIGIRASKEDEEYGLDMSELGTISHPDFTSTVKK*
>MP0311_megahit_99360_134-691
NGGSVLATATVSDANSVAVVFLNTNAAASGGCIVALLVAKAAFGKADLTMALNGCLAGLVAITAGPDTPTPLQATIIGGLGGALVVGSIVTLDKLKIDDPVGAISVHGTVGLLGLLAVPFTNPENSTLLGQLIGGATIFVWVFVTSFLTFKLIGFVMPVRVSDEEEEMGSDIAECGLEAYPEFKA*
>MP0311_megahit_99532_3-521
AGVIDFAGGTAVHINAGAAALAVCIILGKRRGWPKTPMRPHNLTMVMLGAGLLWFGWFGFNAGSAYAADNTAAIAATNTLLATCAAGLAWLIVEKIRDKKATSLGAASGIVAGLVAITPACANVTPMGAILLGLVAGAVCAWAVTLKYKLGFDDSFDVVGIHLVGGLVGTLAL
>MP0311_megahit_100031_1-714
AGFAMLETGLVRSKNASTQLIKNVALFSLASIAYFIVGFNLMYPGDGWIINGWMGGFSLTGLEPAGVGADGVDLTYASVGSDFFFQLMFCAATASIVSGTVAERVKLWPFLIFTVVLTGIFYPISASWQWGGGWLSEAGFSDFAGSTVVHATGAAAALAGALVIGARHGRYKDDGSVIPMPGSNLPLATLGMFILWLGWFGFNGGSQLAMGTIGDVADVSRIFANTNTAAAGGAVAAL
>MP0311_megahit_100700_1-981
MINSLFTNLPLLIQDTASVEGDMGMLWMLLSGILVFFMQAGFTLVESGMTASKNAVNIAMKNMLDICVGTITYWLVGYSLMYGDSSNGWFFWSGLFQGDGADLFFQTMFAATAATIVSGAIAGRTKFSTYAIFTVVMTAIIYPIAGGWEWNGGWLNNTDDYFFNAEFIDFAGSSIVHGVGGFAALVAAYMVGPRIGKYVDGKVVPIPGHNLTLATLGVFILWLGWFGFNGGSQLAWGGDDAIGASAVVVSTNIAAAAGALGALFTTWIYLGKPNLSHTLNGALAGLVSITAGCGNMTEFGAMMAGLIGGIIVVFSIEFVEKKLKIDD
>MP0311_megahit_102484_420-740
MDEVKFALDTFYAIMSGALVMWMAAGFTMLEAGLVQKKDVSEIVTKNLGLFSIACVMYLVCGFVLMYPSDAVFAISGGLDDAGEAIVYGILPAIGTSWGLSTDMPLE
>MP0311_megahit_103666_1-477
TAAAGGVIGALLMSKLLGGKVDVTMAINGALAGLVAITAGPDTPAAGVATLIGFIGGIIVYFSVIFIDKNLKIDDPVGAISVHGVVGIWGILAVPLTSDATFGAQLLGIISIIVWTFVTSFIVLKILDLIFKLRPEPEVEDVGLDTFEIGVEAYPEFK*
>MP0311_megahit_108182_1-249
GFNGGSNGAMDDAVPLILINTFLAAAFGLLTSLVVSFTIFKKPDPFYVILGPLAGLVSITAACNSVNSLVAILIGCKCGSSV*
>MP0311_megahit_110427_1-276
MENNLVGGDVFFLLMGAILVFAMHAGFAFLEVGTVREKNQVNAMVKIISDFAMSTIAYFFIGYSVAYGVDFLAGASVISGGGEIETFGPQGL
>MP0311_megahit_115047_2-556
LCGAAAALAVVTILGPRKGKYNVDGSVNPMPGSNIPLAALGAWILWLGWFGFNGGSELIVSDEASAIAVSQVFLNTNMAAAGGVIAALLTSLFATGKMDVTMAINGAIAGLVAITAGPSAPSGGEAVFIGAAGGVLVYFSILFFDKTLKVDDPVGAISAHGTVGILGVMVVPFTSDASFLWQLYG
>MP0311_megahit_118527_1778-2305
MLKYIFLVIASFVCTNLALADGHEATLADPAEISFVFNTLLFCIGGFLVMWMAAGFTMLEAGLVRAKNTVVICLKNLGLFSIAGVAYYLIGYNLMYAGVDGGYIGSISIWSSGIGSDGDLVGQAYSPASDWFFQMVFVATTASIVSGALAERILIWPFLGFVLILTAILYPISGSW
>MP0311_megahit_121153_3-368
MNRKWNFLLLSALVAATLVVGVDYDTIQSQTASYDSGDIAWMIVASAFVLLMTPGLAFFYGGMVNKKNVISTMLQSFVALGVISVVWVAVGFSLCFGNSIGGIIGDPRTYLAFRNVGLVPNG
>MP0311_megahit_121180_124-705
GWFGFNGGSQLLLSDKENATAVGQILLNTNAAAAMGAIAALFVCKVLWGKADLTMVLNGALAGLVVITADPLSPSPLMACLLGILGGSLVVFSIVALDKAKIDDPVGAISVHGVCGALGIMLVPVSNGDANFVTQLIGLVIILAFVFVASFIVWAILKQTMGIRVTEEEELSGMDQHDCGVDAYPEFVSVRSN*
>MP0311_megahit_121625_3-662
QAMFVATAATIVSGAVAERLKFFSYVIITFITSGIIYPIVGHWVWSLNFSNPDVKTGWLGKLGFIDFAGSSVVHSVGGWVALAVLLIIGNRTGRYQKGQKKTFQGSNTPLAALGALILWFGWFGFNGGANGAMDLRIPLILINTFLAASAGLVLSSIMGIYVMKKPEPMFMITGPIAGLVSITASCAYVEPTQAIIIGSIGGLVSGSGIILLEKIKVDDV
>MP0311_megahit_122426_1-264
IDDVVGAIPVHMFAGIFGTLVVPLSNSETNFGTQLTGVLSVCIFSFVLSYAIFKGLKETIGLRISKAAEKLGTDKAEVGVTAYSIRD*
>MP0311_megahit_126520_3-398
MEELSYSLNTLYMLLTAALVMWMAAGFTMLEAGLVRRRNTAEIVTKNVGLYSISCFMFLLCGYLAMYPGDDFAGGWMPAFDFGFGDTVADTVVDGYGYAESADFFFQVVFVATAVSIVSGAVAERMNQWPFF
>MP0311_megahit_126739_3-389
AGLVSITAEPLTPTPLLATIIGGIGGIIVVLSISMLDKAKIDDPVGAISVHGTAGIWGLLAVCLSNSDASLGSQILGIVMIFAWVFIASLIVWSILKATIGIRVSEDEELMGMDAKETGLQAYPEFNK*
>MP0311_megahit_127246_1-561
FNGASQLALGTYADADAVATIFTNTTMAAAGGVLGPMILSRIVYGKTDIGATLNGAIAGLVSITAEPLTPHIGEAIIIGAIGGILCMYGMKLLEMLKIDDVVGAIPAHLIAGIWGTLIVPFTNTDTSFGIQLLGVISFGAFTVIGSTIVWMILKSTVGIRATDEDEEYGLDLVETGTAGQEYVSKK*
>MP0311_megahit_129344_712-1446
DFAGSTLVHSVGGWAALVGAYMLGPRIGKYSRKGIHPIKGHNMPLTTIGVFLLWFGWYGFNGGSVLSANPGLVSVVFVTTTLSAAGGILGSMMLSWYLSKKPDLSMILNGSLAGLVGITAGADVIDPVLSVIIGIASGFLVVASVFFLDSRKIDDPVGAISVHLVCGIWGTLAVGIFSTEHNLHTQALGIVSYGVFCLVSSTIIFYLVDKLFELRVNEQEEIAGLDISEHDMEAYAGFQIFNVE*
>MP0311_megahit_129350_3-509
TTLSGITANFLMSLSGGMLTSYLVSKGDPFWTYSGGLAGIILASAGNDLYSPLQAFSIGAVGVYFVYRLHFYVEKKFKIDDAVGAVAVHGYAGALGLIVCGFVLWGYPASAYYPSTINPLGMFVGAIIMFGFFGFLPGWALAKLLNFFKILRIPPEIEVVGLDFASEKK
>MP0311_megahit_131323_3-332
MSDIEFALNTMYLLFSGALVMWMAAGFTMLEAGLVRSKNVSEIVTKNIGLYSIACVMYLVCGFYIMYPGDSAVSAYIPDFSLKYLGLTMGGQDKSYGSYAEASDFFFQVV
>MP0311_megahit_134799_207-2357
MENLDLGSVKSFVDTLWVIDCAILVFIMQAGFMCMETGLSRYKNSINVALKNAADFGVAVVIFWVFGFGLMFGESYKGIIGTDLFFFKTNVAEYMTYFVFQAMFVATAATIISGAVAERMKFNGYLIITILATGIIYPIVGHWAWSSSYLNNMDPVNQLLVVTNEIKTTGWLTDIGFVDFAGSTIVHSVGGWIALSAVLILGPRIGKYSDSNKGKFTGSSFPLAVLGTLILWFGWFGFNGGSNGAMDEAVPLILINTFLAASFGLLTGLTISFILFKKPEPYYIILGPLAGLVAITAGCNSMTSVMSIFVGVIGAIIAIIVNEILNKFEIDDVVGAVPVHLAAGVWGTLAVGFFSDLEILGTELTRIEQIKAQFIGVISIGLFSFIGSFVILKTLNYFYPLRVSPLQEELGLNIAEHNATSVEHDLISILDKQSQSGDLTIRGPQDPFTAGGVIGLYYNKLMSKLETSESEKERWRSRISNEIQLAVKVQENFLPKRNLENYPVYGINLAAREVSGDFFSFYPHNDSVYFIIADVAGKGVHAGMVMAKASTLFEIMSRDKVDPDEMIYHMNNDLFLTKTGGMFVTGILGNYSTITDEIRWVNGGHQPALIRDNTGNFDQIESNAPPMGVIHQKSKSMYKINKMKLNGKRFYAFTDGLSESLDSEGNEIGIEGSVKVIEKNFNKDIQKQLSNIAKNIEKSSGEKKLSDDLTIIAIGK*
>MP0311_megahit_136423_1-786
SWQWGGGFFDSYFGFYDFAGSTLVHSVGGWGALIVIYFLGARKGKFDSSGNPVAIPGSNIPLSAAGVLILWLGWFGFNGGSVLSADPALTSLTLVTTCLAAAAGGISAAVTSKIAYGNLDLTMFMNGVLGGLVGITAGADQMGIYDAMLIGIISGPIVVFGVALLDKCKLDDPVGAIPVHLFCGIWGTLAVGCFGAMKGFDQFMIQLACVGIAGLFCVVMGVIIVQIVKAVAGLRVSEEEEEKGLDIAEHGTGAYADFSKA*
>MP0311_megahit_136792_2-691
AVAERTKFSAYLLFQPFICGIIYPIVTHWVWSGQGWLGDLGFIDFAGSGVVHMVGGFAALAGVMIVGPRIGKYDDNGSPLPLPGSSMVAGALGVFILWFGWYGFNVGSALAAVDVNLAAIAVTTTLSAGAASIAAMYTSMISGKPDVSMTLNGALAGLVGITAGCANVNNLGAVLIGLVSGVLVVYSINFLEKKGIDDAVGAISVHGICGAWGVLAVAIFDTTDGLFFGG
>MP0311_megahit_138552_286-549
MENIDLGSVKSFVDTLWVIDCAILVFIMQAGFMCMETGLSRYKNSINVALKNAADFGVAVVIFWIFGFGLMFGESYKGIIGTDLFFFK
>MP0311_megahit_139697_699-1130
VTGMVAGLGTITPASGFVGPMGALIIGISAGLICYEATQYIKKILMIDDSLDVFPVHGVGGILGTLLTGIFAASSYGGVGLENSISEQVTIQFIGVIFTIVWCGIFTYLALKVTNSLVGLRVSDENEETGIDLTEHGEKGYNN*
>MP0311_megahit_139934_1696-2109
PASGTVGPQGALLIGLLAGFVCFYATQMIKVYFKIDDSLDVFPVHGVGGILGILMLSFVGKPDGFLGAGAAGFDPSVFEQLMIQLQGVVVICTWTLIFSWVALKITSYVSDLRVSDESEHEGLDLTEHNESGYITGS*
>MP0311_megahit_140406_1-561
NLDTFWLLICAILVFLMQAGFMCLESGLSRAKSSINVALKNVTDFGISVATFWAFGFALMYGTSVSGLFGSKFFFFTTKVAGYQSFFVFQAMFVATAATIVSGAVAERLKFFSYVIITFVTSGIIYPIVGHWVWSLNFSNPDVKTGWLGKLGFIDFAGSSVVHSVGGWVALAVLLIIGNRTGRFQDG
>MP0311_megahit_140654_1-513
GYHDAYASGVIHAIAGGFALGVLVVLGPRIGKFSQDGTPRDILPHNPWLVCVGLFIIYTGFWGFYVACNVPAISPEGIGGLIKGETWTATTIYLTPTTLGAITFNFLMSLSGGMMMAFMLSKGDAFWTYSGGLAGIITASAGNDLYHPIQAMILGGIGTFIAYKMHFWVER
>MP0311_megahit_141571_3-845
KLSSFLIFSLIYVAIIYPIAGSWDWGKGWLDQMGFYDFAGSTLVHSVGGWAALVGAYILGPRIGKYSKKGIIPIMGHSMPLASIGVFLLWFGWYGFNGGSVLSADPGPVSFVFVTTTLSAAAGVMGAMTLSWSLSKKPDLSMVLNGSLAGLVGITAGADVISPMNALIVGYIAGLLVVSSVLFFDRLRIDDPVGAISVHLTCGIWGTLAVGIFSSDHSLFTQFVGVMSYGLFCAFSSLVIFLSIKKLFGLRVSEEEEISGLDLGEHDMEAYSGFQIFTVE*
>MP0311_megahit_142705_355-657
IMYFGTKMLESYGLDDVVGAIPVHMFAGIFGTLVVPLTNPDTSFGTQFIGTASVCIFSFVLSWATFTALKSTVGLRISKAAEKLGTDKAEVGVSAYSIRD*
>MP0311_megahit_144049_3-536
AEVGFIFNTFLFLVSGFLVMFMAAGFCMLEAGQVRSKNTAVICLKNIGLFSIAGIMYYLVGYNLMYDGVDGGYFGSFSLFSRSSDVDLDTGYASGSDWYFQMVFVATAASIVSGALAERILIWPFFLFVAILTGIIYPIAGSWQWGGGWLSEAGFSDFAGSTLVHSVGGWAALAGAIL
>MP0311_megahit_146819_466-1161
MNYISLLYNNVANMPDANEDFTILWILLSGILVFFMQAGFTLLESGMTQSKNAVNIAMKNFMDISVATITFWVIGYGLMYGAKTAGFISLGSDVFFNAGAGAHDVFFQLVFAATAATIVSGAIAGRTKYSTYIIFTIFMTAIIYPISGGWQWYGDGAWLADMGFIDFAGSSIVHAVGGVAALVAAIMVGPRIGKFGKDGSVNPIPGSNLLLGTLGVFILWLGWFGFNGGSQL
>MP0311_megahit_147795_258-686
FFGKTNILYALNGAISGLVSITADPLSPSGYEATLIGACGGLLCYGSLVALEQFFKVDDPVGAISAHGTAGIFGVMVVPFTNAEATFGSQAYGAMCIALWGFALTYAFLFLLNFVVPVRASDAIQKKGLDAEEIGIEAYPEF*
>MP0311_megahit_147824_1-810
ALVMWMAAGFTMLEAGMVQKKDVSEIVTKNIGLYSIACIMYLLCGFALMYPSDAFANLLPAFGTSVGLSTSLANEDIGIPYGMDYSQQADFFFQVVFVATAMSIVSGAVAGRMKLLPFFIFAVVLTGFIYPVQGYWNWGGGFLSSGGYSDYAGSGTVHLCGAAAALAVVLVLGPRKGKYNSDGSTNPMPGSNIPMAALGVWILWLGWFGFNGGSELVVSNESAAIAVSQVFLNTNMAAAGGVVAAILTSLVLTGKMDVTMAMNGAIAGLV
>MP0311_megahit_148205_1-591
GANGAMDLRIPLILINTFLAASAGLVLSSIMGIYVMKKPEPMFMITGPIAGLVSITASCAFVEPTEAIIIGSIGGIVSGSGIILLEKIKVDDVVSAVPVHLFAGTWATIAVAIFGDLEAMGIEKSKLDQLYIQLIGIVSVGAFCFVSAFSVFFIINLFFKLRVNKIQEDMGLNISEHNASTATHELLQVLNKQQETD
>MP0311_megahit_149746_1-339
IIVVLSIIMLDKMKIDDPVGAISAHGTCGIWGLLAVTLTGGSLGAQIYGALMIFLWTFIVSLIFWSIIKMFFGLRVTDEEETDGVDISECGLEAYPEFSKASGAKPSVYPEQ*
>MP0311_megahit_149935_490-813
MELLTTNNVWMMLCAALVFFMHLGFSFLEIGLTRQKNTINILFKNFFIITMGLITYCLIGFNLMYPGDFNIIGNGILGFAGPGLDAAVAADLAYNEGYTYWTDFLFQG
>MP0311_megahit_150716_3-713
IEAFGPQGLTLIKFFFLLTFAAAIPAIISGGIAERARFVPQLLASGAIVAVVYPFFEGMIWNGNFGFQAWLEESFGAGFHDFAGSVVVHGVGGWLALAAVIMLGARTGRYGDRGTPFPPSSIPWLALGSWLLCIGWFGFNVVSAQSLEGISGLVAVNSLMAMVGGILAALIVGRADPGFVHNGALAGLVAVCAGSDVMHPIGSLITGGVAGVLFVYFFVLCQERLKIDDVLGVWPLH
>MP0311_megahit_150935_933-1202
MEAKVIELAYALDTFYFLVMGAFVMWMAAGFTMLESGLVRAKNTAEILTKNISLYSIAVIMYMIVGYNLMYPSDGNGIIPALSFFLGADN
>MP0311_megahit_152920_328-762
ASAGNDLYHPIQAMILGGIGTFIAYKMHFWVERRFKIDDAVGAVAVHGYAGVAGLVLCGFVLWGHPSSVYEGYAAINPLGQIGGAIIMFGVLGFLPGYIIAKILNAFNYLRIPKEIELMGLDFKNNQDQKSAEEDVRQAEKALT*
>MP0311_megahit_153450_15-590
LWLGWFGFNGGSQLAIGTADDAIAVSTIFLNTFLAGAGGVMAAATVTRLNFGKTDVVQMLNGCIGGLVAITAEPLMPSPLAAILIGAVGGVIVVYGTKLLFSLKIDDVVGAIPAHLFAGIWGTLAVPITNPDTAFGTQLIGVLSINIFVFVAALIVWSVMKATIGIRLSKEAETKGTDVTETGVIAYAIRD*
>MP0311_megahit_153637_1-384
MEHILRSRFVFVLLIYLLPTLSSAETNSGDTAWILTSSSLVLFMTLPGLALFYAGLVQSKNVVSVLCQHFGIACLMSILWVIAGYSLAFSQGTSNLIGDLTKLFLEISPGSNVGTIPEILFAMFQMTF
>MP0311_megahit_153848_377-817
ALAGLVSITAGCGNMTAGGAVMAGLIGGIIVVFSIELIEKKLKVDDAIGAVSVHGVCGFWGTIVIGLWGVDGADGIGLFNGGGGAQFVAQLIGAVAYMVWAMVMSFIVFAALKYTLGLRVTEEEEVGGLDLSEHGQIAYPGKRARE*
>MP0311_megahit_156170_1-312
GAIIMYFGTKMLESYGLDDVVGAIPVHMFAGIFGTLVVPLTNPETSFGTQFIGTASVCIFSFVLSWVTFTALKSTIGLRISKAAEKLGTDKAEVGVTAYSIRD*
>MP0311_megahit_156951_3-638
IPESLFATFQMTFAIITPALMIGAFVERIKFSAMLIFLSLWVLIVYVPVTHWVWGGGILSSWGTMDFAGGIVVHATAGTAALVTALTLGKRRGFPKSITPPHSPILTMIGASMLWIGWFGFNAGSALGANGGAGMAMLVTHISAATASLVWMFIEWKRFGKPSLIGIVTGMVSGLATVTPASGYIGVPGGLILGFLGGLLCYLAVDYIRGKL
>MP0311_megahit_157788_3-173
METTLLTVNNVWMMICTALVFFMHLGFSFLEIGLTRQKNTINILFKNFFVITVGLLL
>MP0311_megahit_161438_1-819
VEEGGYIGALFDVWSADDSAIAAEEPDFSGGYASGSDWYFQMVFCATTASIVSGTVAERLKLWPFLIFTLFLTGFIYPIVGGWEWGTGWLDAMGFSDFAGSTLVHSTGGWAALTGAIILGARTGKYGADGTVNPMPGSSMPLATLGTFILWLGWFGFNGGSQLALGSGADAVAISNIFINTNIAAAAGVIAAMLVSTALFGKVDLSMALNGAIGGLVSITAEPLTPSIGSAVFIGAVGGILVVLTVPLLDKLKIDDVVGAIPAHLVCGIWGTL
>MP0311_megahit_167077_1-939
YASTGSDFFFQLMFCAATASIVSGALAERIKLWPFLIFTILLTAVIYPIQASWKWGGGFLDGMGFQDFAGSTVVHSVGGWAALTGAIILGPRIGKYAADGKVNPIPGSNLALATLGVFILWLGWFGFNGGSQLAMGSIGDVADVSRIFSNTNAAAAGGAIAALILTQLMYKKPDLTMILNGALAGLVSITAEPLAPTLGQAIIFGAVGGILVVVSVPILDKFKIDDVVGAIPVHLIAGIWGTLIVPLTNSDASFGTQLYSIIIVGLFVVITSAIVWYVLKALFGIRVDEEAEMNGLDVSEMGMEAYPEFSKG*
>MP0311_megahit_168130_2-259
MEDLTQLAYAVDTFYFLVMGALVMFMAPGFAMLEAGMVRAKNTSEILTKNVALFSIACIMYMVIGYDLMYAGGMMLGPENTVDDVL
>MP0311_megahit_171923_359-712
MLNKLIHSLLPALGRNALKLSIFSVVLAFSFSAFAQEEAAPAVSGEVAYILNTFLFLVCGFLVMFMAAGFCMLEAGQVRSKNTAVICLKNIGLFSIAGIMYYLIGYNLMYDGVDGGYL
>MP0311_megahit_172914_2-1318
GIVETTDDVADPDSALSQAKNAWMLTCCALVLFMTAPGLALFYGGLVRKKNVLSVMMQCIFLMGMMTVLWAIIGYSLAFGGDNAYWGNLEYLFMNNVSRYWDANLGASVTPMNGDIPELTVMLFQGMFFIITPALICGAFAERMKFSAMVLFSAIWGLLVYCPICHWVWDGGILAHGAGWAGGALDFAGGTVVHISSGISALLIAIMIGQRAGHGSQPMPPHNLTYTAMGAAMLWIGWFGFNAGSGLAPDGLGSSAFAVTHFSASAGAVAWATMEWIRSGKPTVLGACSGAVAGLVCITPAAGFVNTMPSLLMGAAAGVVCYFGCTTLKNKMAYDDSLDAFGVHGIGGIVGAVLTGVFATRAVNDVNEGAAVGLIDGNASLIIGQLVAVLVTIVYALVVSLVILNVVEAFLGGLRVSKDEETQGLDVTQHGEEGYIFF*
>MP0311_megahit_173828_98-556
MEDLTQLAYAVDTFYFLVMGALVMFMAPGFAMLEAGMVRAKNTSEILTKNIALFSIACIMYILVGYNLMYGGYVPEFMLGAENSVDDVLASGGDTYYSARSDFFFQVVFVATAMSIISGAVAERIKLWSFLLFAVVMTGFIYPIQGSWSWGHN
>MP0311_megahit_174589_2-508
LAGVILLGPRNGKYQESGSVSAIPGANLPLATLGTFILWMGWFGFNGGSTLKLGGIGVANEVANVFLNTNAAASGGLIAAMITARLLFGKTDLTMCLNGALAGLVAITAEPADPTPLLSTIIGAVGGVIVVFSIVTLDKLKIDDPVGAISVHGTVGIFGIFAVLLSDPD
>MP0311_megahit_174828_1-252
MRKFGITFKRLMIFSASMVVLVNLLQTVSAETDTEANAANIDLLWMLICAVLVFMMQAGFMCLESGIIRNKNNINVALKNISDF
>MP0311_megahit_174882_121-528
TMVINGAIAGLVAITAGPSAPTGGESVIIGFIGGLIVYASILYFDKMNVDDPVGAISAHGTAGIFGVMVVPFTNADASFLYQFIGVISIAGFGFLASFGAVYVINMLTPIRASDEEQSAGLDVSEIGVEAYPEFK*
>MP0311_megahit_175562_1-555
MFGWYGFNGGSVLSAEPSALGLVFTTTTLGATAGAIGAIAASWIMLKKPDLSMALNGILAGLVGITANADVISVNGALIIGFIAGIIVVFSIITLDKAKIDDPVGAISVHGICGIWGTVATAIFADGFDFMVQLKGALLVSVFAFAFAYIVFTILKTVMGVRVSEEEEDRGLDIAEHGQEAYGS*
>MP0311_megahit_176843_1-723
VHACGGAAALAGIIVLGAREGRFGPKGQKKSMEPFAASSIPLVTLGTFLLWFGWFGFNGFSQLAMGTFDDVNAISKIAVNTHLAGAAGTVAGAALTRLIGGKTDIVMMLNGALAGLVAITAEPLTPGPILAMFIGAAGAIIMYFGTKFLESQGLDDVVGAIPVHMFAGIFGTLVVPLSNSETSFGTQLIGVLSVCIFSFILSYAIFKSLKETIGLRISKAAEKLGTDKAEVGVTAYSIRD*
>MP0311_megahit_178685_713-1015
VVGSITLLDKLKCDDPVGAISVHGTAGIWGLLAVLITSSDATLMGQLTGLGAIFGWTFVVSLIVWAILKFTLGIRLSPEEEEAGSDSTDIGVAAYPEFKG*
>MP0311_megahit_179090_3-263
MIKKLFLLSTLIFSFNISADELNSGDTAWILTSTALVLFMTLPGLSLFYAGLVRSKNAISVLMQCFAIACIVSVAWVVYGYSLAFTE
>MP0311_megahit_180338_1-669
GLVVHLTAGTTALILAFLLGPREGFPNQIKPPHNPGLTMMGACMLWVGWFGFNGGSALAANQDAGMAILVTHISASVASLVWMFIEWIKFGKPSLVGIVTGSIAGLASITPASGFVGPIGAVIIGLVSGYLCYVAVGFVKNALKIDDSLDVFAVHGLGGTLGILLLPFLIGSNLGGVGLSEGQTVMSFFNTQLTGTISVLIFTAIMTVIIALILRSFFGLRVD
>MP0311_megahit_180405_3-590
AGLIIYCAIGFNLMYPGEWLIEGVLGSPVPGLDAEAAADLSYNEGYTYWTDFLFQGMFAATAATIISGAVAERIKISSFMLIASLYVAIVYPIVGAWKWGGGFMDALGFYDFAGSTLVHAVGGWGALVVIYFLGARKGRFGKDGAVIPGSNIPLSAAGVVILWLGWFGFNGGSVLSADPALTSVTLVNTCLAAAAG
>MP0311_megahit_183275_108-629
MNKKKFNLFLLVSFILLLSSSAKAEVDAEVAYIFNTFSFLVCGFLVMWMAAGFLFLESGLVTTRSVSTIAAKNIGKFAIVSIVFYLIGYNLGYTVPEGGYIGTPSIWTDNTSMETGYSDASDWFFQALFVCATVSIVSGAVAERIKIWPFFTFAAVLGGLIYPIQMGWEWGGGW
>MP0311_megahit_183468_2-226
MAQEVIDILTSNIDTLWVIDCAILVFIMQAGFMCMETGLSRHKNSINVALKNAADFGVSVVIFWIFGFGLMFGTS
>MP0311_megahit_184182_1-519
SMGWQWGGGWLASAGFSDFAGSTLVHACGGAAALAGIIVLGAREGRFGSKGEKKSMVPFAASSIPLVTLGTFLLWFGWFGFNGFSQLAMGTFDDVNAISKIAVNTHLAGAAGTVAGAAITRLMAGKTDIVMMLNGALAGLVAITAEPLTPSPLLAILIGFVGALIMYFGTKFL
>MP0311_megahit_187047_3-515
AERMNQWPFFVLAAFVAGFVYPVQGYWNWGGGFLKTAVEDGGYGYVDFAGSGTVHLLGGACALAAAIFIGPRMGKYGKVTGKLAGLFPKAKTNKLYGANMPIAALGTFILWLGWFGFNGGSWLSAHTAEAAHGFSHVVMNTNAAAAGGVIACLLVARIFFKKTNLIYALNG
>MP0311_megahit_188232_2-298
MEYNIFQLQYALDTFYFLVCGALVMWMAAGFAMLEAGLVRSKNTVEILTKNITLFAVACIMYMVVGYSIMYGGDIFLSTITGSGAVEGGEENATYAPSA
>MP0311_megahit_188549_299-775
FDVYMTLNGVIAGLVAITAGCANMGPSMAILTGLLGGFVVVGSSILLESVLKVDDPVGAIAAHGFTGAWGTLAVGLFAQEAYGGTNGLFFGGGAGLLGAQFVGVAAAFIFVFATSFIVFKAIDLTIGMRVSEEEEKTGLDVTEHSASGYPDFANVKMD*
>MP0311_megahit_188930_363-1103
FAGSTLVHGCGGAAALAGVIVLGAREGRFGRRGEKKSMQPFAASSIPLVTLGTFLLWFGWFGFNGFSQLAMGTFDDVNAISKIAVNTHLAGAAGTFTGAAITRLIGGKTDIVMMLNGALAGLVAITAEPLTPGPISAMLIGSIGAIIMYFGTKMLESYGLDDVVGAIPVHMFAGIFGTLVVPLTNPETSFGTQFIGTASVCIFSFALSWATFTILKSTIGLRISKAAEKLGTDKAEVGVTAYSIRD*
>MP0311_megahit_191222_3-554
SKNVTTQLTKNMGLFSLAAIFYYLIGYNVMYPLGTWLSDEGGFFYNVLSGVWGVAVLEAVGVTSDGADDYGYASTGSDFFFQLMFCAATASIVSGALAERIKLWPFLIFTIILTALIYPIQASWKWGGGFLDNMGFLDFAGSTVVHSVGGWAALMGAIILGPRIGKYAKDGKVTPIPGSNLAIA
>MP0311_megahit_191556_3-299
MLNTLLINLPLLIQDTAAVEGDMGMLWMLLSGILVFFMQAGFTLVEAGMTRPKNAINIAMKNLLDISVGSITYWLVGYSLMYGDTSNGYFFWGGLFQGE
>MP0311_megahit_191624_418-1242
AFAVVLTGFIYPVQGYWKWGGGGLDALGYTDFAGSGVVHLCGAAAALAAVTILGARKGKYGADGSVYAIPGSNIPVAALGALILWLGWFGFNGGSQLAINTAADAIAVGQVFLNTNMAAAGGVLGALFASKILNGKADVTMAINGAIAGLVAITAAPDTPTGGLATLIGIIGGVIVYFSIIILDTKLKIDDPVGAISAHGTVGIWGIMATPLSGAGAFGTQFIGVIVIFAWVFVTSFIVLKILDTIVGIRATDADEELGLDKAEIGVEAYPDFK*
>MP0311_megahit_191792_1573-1782
GLFNGAGADQLISQVIGALSYSVWAATLAFIFFLILDKTIGLRVTKKEEEEGLDIAEHGISAYSGKRNR*
>MP0311_megahit_193991_3-578
MFSLIKIFVSALICMLSTTILYAEEANPDLVSAHGVFVFNTLLFLIGGFLVMWMAAGFAMLEAGLVRSKNVTTQLTKNIALFSIAAIAYFLVGFNLMYPGDLVEGSWLISGYLGPIFSLTSLEPVGAAVDQIGDISYASVGSDFFFQLMFCATTASIVSGTIAERMKLWPFLIFTVLLTAFLYPIEASWQWG
>MP0311_megahit_195220_1-819
YGTSVSGLFGSKFFFFTTKVAGYQSFFVFQAMFVATAATIVSGAVAERLKFFSYVIITFITSGIIYPIVGHWVWSLNFSNPDVKTGWLGKLGFIDFAGSSVVHSVGGWVALAVLLIIGNRTGRFQEGKKKTFQGSNTPLAALGALILWFGWFGFNGGANGAMDLRIPLILINTFLAASAGLVLSSIMGIYVMKKPEPMFMITGPIAGLVSITASCAYVDPTEAIIIGAIGGIVSGSGILLLEKIKVDDVVSAVPVHLFAGTWATIAVAIFGDL
>MP0311_megahit_195379_3-572
TIISGAVAERMKFNGYLIMTVLATGVIYPIVGHWAWSSSYLSKHDTVNQLLAVTGSVKTTGWLSDLGFVDFAGSTIVHSVGGWIALAAVMILGPRIGKYSSANKGKFTGSSFPLAVLGTLILWFGWFGFNGGSNGAMDETVPLILINTFLAAAFGLLTGLGISYLKFKKPDPFYIILGPLAGLVAITAGC
>MP0311_megahit_195935_134-973
MLNTLLINLPLLIQDTAAVEGDMGMLWMLLSGILVFFMQAGFTLVEAGMTRPKNAINIAMKNLLDISVGSITYWLVGYSLMYGDTSNGYFFWGGLFQGEGADLFFQTMFAATAATIVSGAIAGRTKFETYAIFTLVMTAIIYPISGGWQWQGSGWLTELGFIDFAGSSIVHGVGGFAALVGAYMVGPRIGKYVDGKVMPIPGHNMISATLGVFILWLGWYGFNGGSQLAWGGDDATGASTVVLVTNLAAAAGAMGGLLTTWIYLGKPNIAHTLNGALAGL
>MP0311_megahit_198457_3-518
NKFEIDDVVGAVPVHLAAGVWGTIAVGLFSDLEILGTGLSRLEQIKVQFIGIVSIGAFSFFGSYILLKILNYIYPLRVSPLHEELGLNIAEHNATSVEHDLITILEKQSESGDLTVRGPQDPFTAGGVIGIYYNRLMSKLETSEAEKKVWRDRISNEVKLAVKVQENFLPKR
>MP0311_megahit_198805_556-1104
MNEANTAWILVSTALVLFMTLPGLALFYAGLVGSKNTLSTLAQCLVIACLASIIWFVCGYSIAFNGDGLYFGNLEKMFLSGINIESLSGDIPETLFVMFQMTFAIITPALVVGAYVERIKFSAVILITGIWLVLVYSPVTHWVWGGGWLANLGVMDFAGGLVVHTTAGISALVIAKALGNRTG
>MP0311_megahit_199757_392-895
FINTNLAAAGGVVAVMIVSKLTNSHTNVAASLNGAIAGLVAITAEPLTPSMGHAIVIGGIGGVICMYGMKLLDMLKIDDVVGAIPAHLFAGIWGTLIVPWTNPDTSFGVQFLGVISYAAFTLIVSFAVWFAIKAVIGIRASAEDEEYGLDMSELGTISHPDFTSTKK*
>MP0311_megahit_202549_1231-2520
MKKKKFLMFVITLTQIIPSLSHADSTMSQEGQYIFNSLGFYLGGVLVAFMAAGFCMLESGLVTTKSVSTIAAKNVGKFAICSLVFFLFGYNVAYGVPEGGYIGSFAIWNDVSEIGTGYSDSSDWFFQTMFVCATASIVSGAVAERIKIWPFFLFAALMAGFIYPISMGWQWGGGWLSSAGFSDFAGSTLVHACGGAAALAGIIVLGAREGRFGSKGEKKSMVPFAASSIPLVTLGTFLLWFGWFGFNGFSQLAMGTFDDVNAISKIAVNTHLAGAAGTVAGAAITRLMAGKTDIVMMLNGALAGLVAITAEPLTPSPLLAILIGFVGALIMYFGTKFLESLQLDDVVGAIPVHMFAGIFGTLVVPASNPDTNFGTQFLGVISVCVFSFVLSYIVFRTMKATIGLRISKEAEKLGTDKAEVGVVAYSIRD*
>MP0311_megahit_204261_1-360
MAGSICFYATLAVKGIFGVDDSLDVFPVHGVGGIIGIIMVSFLGVQGGFLGSSAGEEWVATEQFLIQIKGILVIGIWTAVASWLILKVIGSFTPLRVSEEEEYEGLDVVEHEERSYDLI*
>MP0311_megahit_206641_105-527
GKTDIVMMLNGALAGLVAITAEPLTPGPITAMIIGSIGAIIMYFGTKMLESYGLDDVVGAIPVHMFAGIFGTLVVPLTNPDTSFGTQFIGTASVCFFSFVLSWATFTALKSTIGLRISKAAEKLGTDKAEVGVTAYSIRD*
>MP0311_megahit_210261_130-669
MTKLINKISVPLISLIFLLNMSSAGMADTTVSAEVGFIFNTLLFLICGFLVMFMAAGFAMLESGMVTSKSVSVICAKNIGLFSIAGIMFWMVGYNLAYGIPEGGYIGSFIPWSDASKLDTGYSDGSDWYFQMVFCATTVSIVSGTMAERIKLWPFFTFAAILSGIIYPIVMGWQWGGGWL
>MP0311_megahit_212506_1-792
FGFGLMFGTSYNGVIGTDLFFFKTEKSEYMTYFVFQAMFVATAATIVSGAVAERMKFNGYLIITILATGIIYPIVGHWAWSSSYLNNIDEVRQLLAVTGEVKTTGWLTDIGFVDFAGSTIVHSVGGWIALSAVLILGPRIGKYSEANKGKFTGSSFPLAVLGTLILWFGWFGFNGGSNGAMDETVPLILINTFLAAAFGLLTGLGISIALFKKPDPYYVILGPLAGLVAITAGCNSMTSVTAIFVGIIGAIVSIFVNEILNKFE
>MP0311_megahit_213757_1-849
AGRMKILPFFLFAIVLTGFIYPIQGYWNWGGGFLSGTVGYSDYAGSGTVHLCGAAAALAVVHVLGPRKGKYNSDGSSNVIAGSNIPMAALGVWILWLGWFGFNGGSELVVSNESAAIAVSQVFLNTNIAAAGGVVASLMISQLVKGKMDITMAMNGAIAGLVAITAAPSAPSAGAALLIGAVGGIIVYFSITGLDKRGIDDPVGAISAHGVVGIWGVLAVWFTGGSLLAQAAGVLAIAGFTYLASLVTILVIDRFIPIRASDTEQDTGLDLVETGVEAYPEF*
>MP0311_megahit_215008_1-579
LWLGWFGFNGGSVLSADPANTSLVLVTTCLAAAAGGLGAAIFSGLLYKNLDITMFMNGVLGGLVGITAGADQMGPTEAIAIGAVGGIVVVLGVALLDKCKLDDPVGAIPVHLFAGIWGTVAVGLFGASAGFDQFMVQLASTGIVGAFCVISTLIIALIVKSIMGLRVSEDEETKGLDLSEHGTGAYGDFSMR*
>MP0311_megahit_215751_593-2389
RMKFNGYLIITILATGIIYPIVGHWAWSSSYLNNMDPVNQLLTVTNEIKTTGWLTDIGFVDFAGSTIVHSVGGWIALSSVLILGPRIGKYSDSNKGKFTGSSFPLAVLGTLILWFGWFGFNGGSNGAMDETVPLILINTFLAASFGLLTGLSISFILFKKPEPYYIILGPLAGLVAITAGCNSMTSVVSIFVGIIGAIVAIIVNEILNKFEIDDVVGAVPVHLAAGVWGTLAVGLFSDLEILGTELTRFEQIKAQFIGVISIGFFAFVGSYVILKVLNYFYPLRVSPLQEELGLNIAEHNATSVEHDLITILDKQSQSGDLTIRGPQDPFTAGGVIGLYYNKLMSKLETSESEKEKWRNRISNEIQLAVKVQENFLPKRNLENYPVYGINLAAREVSGDFFSFYPHNDSVYFIIADVAGKGVHAGMVMAKASTLFEIMSRDKVDPDEMIYHMNNDLFLTKTGGMFVTAILGNYNTISDEISWVNGGHQPALLRDKNGKFEQIESNAPPMGVIQQKNKSFFKINRTKLNGKRFYAFTDGLSESFDVNGNEIGINGSIKIIEKNFNKDVSKQLSSIAKDVEKSSGKKKLSDDLTIIAIGK*
>MP0311_megahit_216355_2-274
SLKIDDVVGAIPAHLFAGIWGTLAVPITNPDTSFGTQLLGVISINIFVFIVALIIWSIMKATIGIRLSKEAETKGTDVTETGVIAYAIRD*
>MP0311_megahit_216481_1-504
GWLNDVGPGFVDFAGSTVVHSVGGWAALAGAIVVGPRLGKYAKDGTVNRIPGHSVTLMALGVFVLWFGWFGFNAGSTVSGNDQSIAIIFITTNLSAAAGAVGAMILSYFIWKRFDVYMTLNGVIAGLVAITAGCANMGPSMAILTGLLGGFVVVGSSVLLESVLKVDD
>MP0311_megahit_216892_2-325
MMSQEVIDVLTSNIDTLWVIDCAILVFIMQAGFMCMETGLSRHKNSINVALKNAADFGVSVVIFWIFGFGLMFGTSYNGFFGTDLFFFKTDKAEYMTYFVFQAMFVAT
>MP0311_megahit_217765_359-694
FIEKKLKIDDAIGAFSAHGTAGVWGTLVIGLWGVGDPMDAATGIGLFNGGGGEQFVTQLIGAASYCAWAAIMSAIVLGVLKATIGLRVSEKVEAEGLDINEHGEKVFGILP*
>MP0311_megahit_220132_54-779
AFGVLLNLGPRIGKYNEDGTANEIEGHSLVSSFIGLLMLIVGFFGFLGGCLIWAGSDLGGWINIYGAPATLSSFAFNTLMGLSGGMIGAFWYSKGNPFWMMSGGLAGIFICAGGLDIWYPGFAFIMGVVAGIVIIPANNWLHNTFKIDDCVGAVSVHGVSGILGVLVVGIFAAGYPASGDIPPTSFVGQLVGAITMIATGFIPGYVISLVMKSMGWLRVPDEVQMAGIDKAELGLEAYQKQ*
>MP0311_megahit_220170_285-782
MNNKYFKWTVSSLMISCLPTLAAAEDAPTLVATDTVFILNSLLFLVGGFLVFWMAAGFAMLEAGMVRSKNVTMQLTKNVALFSLAAVFYYLLGYNLMYPLGTWSMEGILSGVWGVAILEAVGIGRDAADDYGYASTGSDFFFQLMFCAATASIVSGALAERIKLWP
>MP0311_megahit_222902_3-233
MDELAFGLNTFYFVVMGALVMWMAAGFTMLEAGLVRKKNTAEIVTKNIGLYSIACTMFMICGYSALYASSGNGVIPD
>MP0311_megahit_222992_3-719
VHSVGGWGAIVFIYLMGARIGKFKDGVAQAIPGHSIPFSAAGVLILWLGWFGFNGGSVLSADPELTSLTLTTTSLSAAAGGLGAALFSNIINKNLDVTMFMNGVLGGLVGITAGADQMSPTDSIIIGIIAGIIVVLGIALIEKLKLDDPVGAIAVHLIAGIWGTLAVGIFGALAGADQFVSQLIGVGVYGAASVVSAFIILIIIKAVVGLRVSEEEEIKGLDLAEHSMEAYADFSPRS*
>MP0311_megahit_224665_3-602
LFAAILSGIIYPIVMGWQWGGGWLASAGFSDFAGSTLVHSTGGAAALAGALMLGPRLGRFTKSGQPAPLKPFAASSIPLVTIGIFILWLGWFGFNGGSQLAMGTAVDAIAVSTIFMNTFLAGAGGVMAAALATRLGFGKTDVVQMLNGCIGGLVAITAEPLMPSPLAAILIGAVGGVIVVYGTKFLFTLKIDDVVGAIPA
>MP0311_megahit_225072_3-770
LNATNSTGWLSNLGFVDFAGSTIVHSVGGWIALAAVIILGPRIGKYSEANKGKFTGSSFPLAVLGTLILWFGWFGFNGGSNGAMDEVVPLILINTFLAAAFGLLTGLGISYLRYKKPDPFHIILGPLAGLVAITAGCNSMTSVTSIFVGIIGAIIAIVVNEVLNRYEIDDVVGAVPVHLAAGIWGTLAVGFFSDLSILDTGLDRFSQIKVQFIGVLSIGAFTFISSFVILNLFNKFYPLRVSPVQEELGLNIAEHN
>MP0311_megahit_225261_104-526
AIGGLVSITAEPLAPTPGLATIIGIIGGLIVVFSIVTLDKMKIDDPVGAISAHGTCGVWGLLAVALTGGSLGAQIYGTIVIFLWTFIVSLIVWSVIKMFFGLRVSSEEEDEGVDISECGLEAYPEFSKSADAAPSVYPKK*
>MP0311_megahit_225903_2-784
PRIGKFSSSGEPRNIGPRNPWLVTIGLFLIYTGFWGFYAACNIPIYDLGPEYGMEGVTYFTATTIYVTPTTLSGITMNFLMSLSGGLLAGYVVSKGDPFWTYSSGLAGIICASAGNDLYHPIQSLIIGMIGVVIAYKMHYWVERRFKIDDAVGAVAVHGYAGFAGLVICGFVLNGYPSSGYSVGAMWDGTTYAAINPLGMFIGAIIMFFVLGMIPGYIIARVLNGIGKLRIPREVELAGLDYQIMEEAKEDEKTVASSSS*
>MP0311_megahit_227401_1-1005
MDGIAKADSALFTINNVWMLVSTILVFIMHLGFASLEVGLTRAKNTVNILFKNVSILAIGILTYSICGFNLMYPGNFAFGEYFGFGGWGISTPEGSAGLIDYFNGQYTYFTDFIFQAMFAATAATIVSGAVAERIKLSSFLIFSTIYVAFVYPIAGSWKWGEGWLDSKGFYDFAGSTLVHSVGGWAALIGAYILGPRIGKYGNKGIIPIMGHSMPLASIGVFLLWFGWYGFNGGSVLSADPGNISLVFVTTTLGAAAGVLGAMTLSWYLSKKPDLSMVLNGSLAGLVGITAGADVISPMNSVIVGYIAGLLVVASVLFFDRLRIDDPVGAISVHL
>MP0311_megahit_230894_1-615
ASSIPLATLGVFILWLGWFGFNGGSQLAAGTLEDVSSVATIYINTNLAAGGGVLAAATVSRLIGGKTDVVMMLNGAIAGLVGITAEPLTPSPLAAIFIGAIAGVLMYFSTKLLFKLKIDDVVGAIPAHLVAGVWGTLAVPLTNGDVSFGAQFLGTTSIVIFVFVVSYIVFQAIKSTIGLRISKEAERLGTDKAEVGVIAYGIRD*
>MP0311_megahit_231020_2-304
IVVYGTKLLFSLKIDDVVGAIPAHLFAGVWGTLAVPITNPDTSFGAQLLGVVSINAFVFVVSFIVWAIMKNTIGIRLSKEGELKGTDVTETGVIAYAIRD*
>MP0311_megahit_233218_1-1062
WGYSLAFGEGNAFIGDFSYFLLDGINMTSPEAGSEIMFVIFQGMFAIITPALITGAFVERFKFSTYLVFITIWVTLVYAPVCHWVWGGGWISQGVFGDQGALDFAGGTVVHLNAGAAALVAAWMVGKRRGGAAGTIVAHNVPYVLLGASILWFGWFGFNAGSELAADGIAANAFLTTNTAAAMAALTWLVISGLHTGKMSAVGAATGAVAGLVAITPACGWVDVGGALMIGLSASAVCYLCAIGMEKSGVDDALVVFGVHGIGGAWGALMTGVFASESIGGVKGLLEGNGTIVLEQLVGIVATFLYSGIATFIILKVLDVIPGLGLQEPENVEMSGLDVNVHGERGYVSDGAD*
>MP0311_megahit_233342_164-700
MEEIKFALDTFYAVMAGALVMWMAAGFTMLEAGMIQSKNASAIVTKNLGLYSIACIMYLMCGFILMYPGGALIEGVIPSIGTSLGLSTGMDNADIGIPYGMDYSQQADFFFQVVFVATAMSIVSGAVAGRMKIVPFFLFAVVLTGFIYPIQGYWNWGGGFLSGMGYSDYAGSGTVHLCG
>MP0311_megahit_233384_3-518
GFSQLAMGTFDDVNAISKIAVNTHLAGAAGTFTGAAITRLIGGKTDIVMMLNGALAGLVAITAEPLTPGPITAMFIGSIGAIIMYFGTKMLESYGLDDVVGAIPVHMFAGIFGTLVVPLTNPDTSFGTQFIGTASVCIFSFVLSWATFTALKSTIGLRISKAAEKLGTDKAE
>MP0311_megahit_234051_513-872
MFKKKEQIMSKLLFLSTAVLGLSSTTLFADGHTQDYSESGYFIFNTLLFLIGGFLVMWMAAGFAMLETGLVRSKNASTQLLKNVALFSLASIAYFIVGFNLMYPGDGWIINGWMGGFSLT
>MP0311_megahit_235365_2-568
KIWPFFLFVILLTGILYPIEMGWQWGGGWLASLGFSDFAGSTLVHAAGGAAALAGAIVLGPRVGRFSGKQLVPFANSSIPLATIGVFILWFGWFGFNGGSQLALGTFDDATAVAKIFINTNLAAAGGVMTCALITRLIGGKTDVVQMLNGALGGLVAITAEPLAPVPFTAILIGGIGGVIVVAGSMLLV
>MP0311_megahit_235526_1307-2596
MNKFNLFFLIIVSAFLYNSNSFAETTMSQEGQYIFNSLGFYIGGVLVAFMAAGFCMLESGLVTTKSVSTIAAKNIGKFAICSLVFFLVGYNLAYGVPEGGYVGSFTIWTDSSNAETGYSGYSDWFFQTMFVCATASIVSGAVAERIKIWPFFIFSAIMAGIIYPISMGWQWGGGWLSSGGFSDFAGSTLVHGCGGAAALAGVIVLGAREGRFGRKGEKKSMQPFAASSIPLVTLGTFLLWFGWFGFNGFSQLAMGTFDDVNAISKIAVNTHLAGAAGTFTGAAITRLIGGKTDIVMMLNGALAGLVAITAEPLTPGPITAMFIGSIGAVIMYFGTKMLESYGLDDVVGAIPVHMFAGIFGTLVVPLTNSDTTFGTQFIGTASVCLFSFGLSWITFTILKSTIGLRISKAAEKLGTDKAEVGVTAYSIRD*
>MP0311_megahit_235746_2-577
MMPQDVIDILTSNIDTLWVIDCAILVFIMQAGFMCMETGLSRHKNSINVALKNAADFGVSVVIFWIFGFGLMFGTSYNGFFGTDLFFFKTDKAEYMTYFVFQAMFVATAATIISGAVAERMKFNGYLIMTVLATGIIYPIVGHWAWSSSYLSKYDTVEQLLAITGTVKTTGWLSDLGFVDFAGSTIVHSVGG
>MP0311_megahit_236728_3377-4102
LVHACGGSAALAGVILLGPRLGRFTDTGEPTNMTPFAPSSIPLVTLGTFILWMGWYGFNGGSQLALGSYEDATAMSKIFMNTQLAACGGCMAGAAITRLVGGKTDIVMMLNGALAGLVSITAEPLMPSPLLSIVIGAIGGVIMYYGTNFLNSLKLDDVVGAIPVHMFAGIWGTLVVPLTNPDASYSIQLLGVVSVCMFVFISSYLVIYLIKQIMGLRISEEAEKLGTDKAEVGVVAYSIRD*
>MP0311_megahit_237524_515-1132
WLGWFGFNGGSQLAWGGDDSAAASSVVMVTNIAAAAGAIGALVTSWVYLGKPSLSQTLNGAIAGLVAITAGCGNMSMCGGFFAGLVGGIIVVYSIEFIEKVLKIDDAVGAASAHGVAGAWGTLVIGLWGVDGDTGIGLFNGGGASQFGIQAIGVAAYGAWTIVTTLSLLYILKATIGLRVSEEDEKLGLDESEHGEKALSSDLLA*
>MP0311_megahit_238295_3-782
LIPLVTVTWFLFGWWIYWAFPTGPGLAPSIMNESTALITDESAFSATWYTATSELMAINLGDHISGVFWAAFLLFSWTAASIVSGAIIERITTFAFGILAIAIGSVFWTIDAAWGWHFDGWMLKLLGYHDAYASGVIHAIAGGFALGVLMVLGPRIGKFSSSGEPRNIGPRNPWLVTVGLFLIYTGFWGFYAACNIPIFDLGPEYGMEGISYWTATNIYVTPTTLSGITFNFLMSLSGGLLAGYWIAKGDPFWTYSSGLA
>MP0311_megahit_239214_3-227
MAQEVIDILTSNIDTLWVIDCAILVFIMQAGFMCMETGLSRHKNSINVALKNAADFGVSVVIFWIFGFGLMFGTS
>MP0311_megahit_239306_3-680
NMKKLTFILLGCISAFLISSQGFAETTMSQEGQYIFNSLGFYLGGVLVAFMAAGFCMLESGLVTTKSVSTIAAKNIGKFAICSLVFFLVGYNLAYGVPEGGYVGSFTIWTDSSDASTGYSGYSDWFFQTMFVCATASIVSGAVAERIKIWPFFIFAAVMAGIIYPISMGWQWGGGWLASGGFSDFAGSTLVHGCGGAAALAGVIVLGAREGRFGRKGEKKSMQPFA
>MP0311_megahit_240696_1-927
VYGYSLAFTEGNAFIGGTSAFFLSGIGRDTLAPGTTMPHSLFVIFQMTFAIITPALVVGAFAERMKFGAMCLFSLLWFTAVYLPACHMIWGGGYLADVKDFAGGLVVHLTCGVGALVIAIVLGPRKGFPSTAMPPHNRTMVVTGAAMLWVGWFGFNAGSSWAADGLAGMAMLVTHISAATGALTWMAIEWIKGGKPTIVGIATGMVAGLATITPASGSVGPEGALLIGLMAGSICFYATQAVKGIFGIDDSLDVFPVHGVGGIIGIIMVSFLGVQGGFLGSSAGEEWIPMEQFVIQLKGIAVIGLWTAV
>MP0311_megahit_240864_712-2862
MEIINLESVKSFVDTLWVINCAILVFIMQAGFMCMETGLSRYKNSINVALKNAADFGVSVVIFWIFGFGLMFGKSYNGFFGTDLFFFKTDVAEYMTYFVFQAMFVATAATIISGAVAERMKFNGYIIITILATGIIYPIVGHWTWSSSYLNNMDVERQLLDITGQINTTGWLSTLGFVDFAGSTIVHSVGGWIALSAVLILGPRIGKYSKANKGKFTGSSFPLAVLGTLILWFGWFGFNGGSNGAMDEAVPLILINTFLSASFGLLTGLGISFLLFKKPDPYYIILGPLAGLVAITAGCNSMTSIISIFVGVIGAVVAITVNEILNKYEIDDVVGAIPVHLAAGVWGTLAVGFFSDLEILGTDLSRIEQIKIQFIGVIAIGLFAFLGSFIFLKILNIFYPLRVSPIQEELGLNIAEHNATSVEHDLISILDKQSETGDLTIRGPQDPFTAGGVIGLYYNKLMSKLETSELEKKKWRDRITGEVRLAVKVQENFLPKRNLDNYPVHGINLAAREVSGDFFSFYPHNESVYFIIADVAGKGIHAGMVMAKASTLFEIMSRDKVDVDEMAFHMNNDLHLTKTGGMFVTSIIGNYNINTSEIVWVNAGHQPALIRDQKGVFEEYESKSPPLGIIKQGSKSNYFVNKYKLNGHRFYAFTDGMSESLDKNNNEIGIEGSKDIINTNFNKDPNDELNSIAKEIATNANNKTLTDDLTLIVIGK*
>MP0311_megahit_241219_452-1081
NKLYGANMPIAALGTFILWLGWFGFNGGSWLSTHTAEAAHGFSHVVMNTNAAAAGGVIACLLVARIFFKKTNLIYALNGAIGGLVAITAGPDTPTVFQATMIGAVGGLLCYGSLVAFEQFFKVDDPVGAISAHGTAGVFGVMVVPLTNEGATVMGQAAGVLSIAAWGFVLTYAFLFLLNMVVPVTASEEIQKKGLDAEEIGIEAYPEFK*
>MP0311_megahit_242459_3-704
SMATEADPMMYGSDGSVEGGDFVGYYSHQADFFFQVVFVATAMSIVSGAVAGRMKMLPFFLFAVVLTGFIYPTQGYWNWGGGFGELGIAYSDYAGSGTVHLCGAAAALAVVTVLGPRNGKYAYDGTPNLMPGSNIPMAALGAWILWLGWFGFNGGSELKVSEVSSATAVSQVFLNTNLAAAGGVLAAMFMSLAVTGKMDVTMAINGAIAGLVSITADPLSPSAGTAVIVGAIGG
>MP0311_megahit_243149_1-555
GFLDALGFYDFAGSTLVHSVGGWGALVVVYFLGARIGKFGEDGKPRAIPGHNLPLSAAGVLILWLGWFGFNGGSVLSADPELTSLTLVTTCIAAAAGGVSAAIFSNILYKTYDLTMFMNGVLGGLVGITAGADQMSPMDATLIGIIAGIILPLGVSLIDKLKLDDPVGAIAVHLICGIWGTLAVG
>MP0311_megahit_243167_1-771
WFGFNGGSNGAMDETVPLILINTFLAAAFGLLTGLGISYYRFKKPDPFHIILGPLAGLVAITAGCNSMTSVTSIFVGIIGAIIAIIVNEILNRFEIDDVVGAVPVHLAAGIWGTLAVGLFSDLSILDTGLDRFSQIKIQLIGIISIGAFTFITSYTILKFFDKFYPLRVSPVQEELGLNIAEHNAVSIEHDLISILDKQSESGDLKIRGPQDPFTAGGVIGLYYNKLMSKLETSEEEKNKWRERISKEVKLAVKVQE
>MP0311_megahit_244257_1-624
KPFAASSIPLVTLGIFILWLGWFGFNGGSQLAMGTADDAIAVSSIFINTLLAGAGGVMAAGAVTRLSGKTDVVQMLNGCIGGLVAITAEPLMPSPIAAILIGAVGGIIVVYGTKFLFSLKIDDVVGAVPAHLFAGIWGTLIVPATNPDANFGAQALGVVSINAFVFVVAYIVWSIMKATIGIRLSKEAEMKGTDVSETGVIAYSIRD*
>MP0311_megahit_245673_3-506
LGISFALFKKPDPYYVIIGPLAGLVAITAGCNSMTSVTSIFVGIIGAVVAIFVNEFLNKLEIDDVVGAVPVHLAAGVWGTIAVGLFSDLEILGTGLTRLEQIKVQFIGIVSIGIFSFFGSYILLKFLNYIYPLRVSPLHEELGLNIAEHNATSVEHDLITILEKQSES
>MP0311_megahit_245908_3-674
MTFFIFQSMFCATAASIISGAVAERLKFNSYLIITALVGTILYPVIGHWAWANSDDNYGGDLSTGWLYDLGFIDFAGSTVVHSTGGWIGLAIILIIGPRSGRFGDGKIRKFSPSNLPLSVLGVLLLGFGWHGFNGGSNLVLDEEVPRILLNTFLAAAAGIVACLLYWVLQGETAPAGDLINGVLAGLVAVTASANWISPFGSVVIGAGGGIVALYATRLLEKWQ
>MP0311_megahit_245961_817-2019
MESMIINSVDSLWVLIAGILVMFMQPGFMLVETGFTRSKNSVNIVMKNFMDFSVGAITYWAFGFAFAYGGSTLGGFIAYGDFFLEGQASTYFFQVVFAATAATIVSGAVAERTKFSAYLLFQPFICGLIYPIVTHWVWSGQGWLGDLGFIDFAGSGVVHMVGGFAALAGVMIVGPRIGKYDDNGSPLPLPGSSMVAGALGVFILWFGWYGFNVGSALAAVDVDLAAIAVTTTLSAGAASIAAMYTSMISGKPDVSMTLNGALAGLVGITAGCANVNNLGAVLIGLVSGVLVVYSINFIEKKGLDDAVGAISVHGICGAWGVLAVAIFDTTDGLFYGGTSLFVAQLIGIAAIGGWAFITSYGVLKAIDSLVGLRVTPEEEIAGLDASEHGTSAYGDFILKK*
>MP0311_megahit_246477_1-261
DDVVGAIPAHMFAGIWGTLIVPATNSGANFGTQLLGVISINAFVFIVAFIIWSLMKATMGIRLSKEAEMKGTDVSETGVIAYSIRD*
>MP0311_megahit_247380_1-561
GIAPSIMNESTALITDDSAFSASYYTATSELMAINLGDHISGVFWAAFLLFSWTAASIVSGAIIERITTFAFGILAIAIGSVFWTIDAAWGWHFDGWMLKILGYHDAYASGVIHAIAGGFALGVLMVLGPRIGKFSSSGEPRNIGPRNPWLVTIGLFLIYTGFWGFYAACNIPIFDLGPEYGMEGIS
>MP0311_megahit_247522_3-533
ITDFGIAVVTFWAFGFALMYGTSVMGLFGDKFYFFTTKVAGYQTYFVFQSMFVATAATIISGAVAERLRFFSYVIITFVTSGFLYPIVGHWAWAFNFDEPSEKFGWLGKMGYLDFAGSSVVHSVGGWVALAILLIIGSRTGRFRKDQDKKLFQGSNTPIAALGALILWFGWFGFNGG
>MP0311_megahit_248528_500-1264
MTKIGSKLNFIVLTIVVFIILLGNVNYDVEVNNELPLDKGDTAWMIVACAFVLLMTPGLAFFYGGMVNIKNIISTMLQSFVALGVISVIWILLGFSLSFGDSFYGIIGNPFTYFNFKGVTLSPNEDFGSTIPFLLFAFFQLKFAIITPAIISGSFAERIRFRSYILYMLLFTLFIYSPLAHMTWHPDGLFRKWGVLDFAGGTVVHMSAGLAALSGAIYLGKRKKIEEKPANIPFVILGTGLLWFGWFGFNAGSAL
>MP0311_megahit_248932_3-329
MKKLIFILFCISALSINTSSFAETTMSQEGQFIFNSLGFYIGGVLVAFMAAGFCMLESGLVTTKSVSTIAAKNIGKFAICSLVFFLIGYNLAYGVPEGGYIGSFTIWTD
>MP0311_megahit_248932_486-788
LMYFSTKLLFKMKIDDVVGAIPAHLVAGVWGTLAVPLTNGDVTFGAQFLGTISVVVFVFVVSLIVFQIIKNTIGLRISKEAERLGTDKAEVGVIAYGIRD*
>MP0311_megahit_248933_3-503
MVKLLKKLVGPLVSLFFLLNMTSAGYAETTVSAEVGFIFNTFLFLVCGFLVMFMAAGFAMLESGMVTSKSVSVICAKNIGLFSIAGIMFWMVGYNLAYGIPEGGYIGSFTPWSDASSVDTGYADGSDWYFQMVFCATTVSIVSGTLAERIKLWPFFLFAAILSGIIY
>MP0311_megahit_249284_1-468
MINILKNKTILGALFFVSISDAANANTTISAEGQYIFNTLGFYIGGVLVAFMAAGFCMLESGLVTTKSVSTIAAKNIGKFAICSLVFFLFGYNMAYGISEGGYIGKFLVWSDSSKIGTGYSDHSDWFFQTMFVCATASIVSGAVAERIKIWPFFIF
>MP0311_megahit_251046_1-456
MKNFIKKTMIIAGFSFLALTGTANAEVSAETAYVFNTFSFLVSGFLVMLMALGFTCLEAGLVRTKNTATICVKNVALYSLAGIMYYLVGYGFMYNDVSGYIGTPALWNPEATVDAGDGYSKMSDWFFQMVFCATAMSIVSGTVAERIKLVPF
>MP0311_megahit_251710_3078-4397
MKKIWIYGLFCLVAGISTVTITASASAAVSAETAFIFNTLSFLIHGFLVMWMAAGFCMLEAGLVRSKNTTMQCSKNIGLYSIAGIMYWLIGYNLMYSGVDAGYIGTPSPWGAADPSITADGFKADDSNVYSAGSDWFFQMVFVAAAGSIVSGTVAERVKVFSFLIFIVFLTGVIYPIQGSWTWGGGWLSEMGFSDFAGSTIVHSVGGWAALTGAIVIGARKGKYGEDGQVNPMPGSNLPLATLGTFILWLGWFGFNGGSQLAMGTAADIRDISSIYINTNLAAAGGVVAAIILTQILYKKLDLTMALNGALGGLVAITAEPLAPTPGLSILIGGVGGIIVVLAVPLLDKLKIDDVVGAIPVHLLAGIWGTIAVVFSNGDASLGTQLIGIISIGVFVVVTSAIVWFALKLTLGLRPSEEEEMDGLDKSECGMEAYPEFRS*
>MP0311_megahit_251713_3-512
MSTPDFTINNTWMLISTILVFLMHLGFAALEAGLTRAKNTVNILFKNTSIIAIGLLTYALCGFSLMYPGDFILGDWLGFAGFGLNPGENWDTPSYNVGYTYYTDFIFQAMFAATAATIVSGAVAERVKLSSFLLFSTVYVAIIYPIAGSWKWGGGWLDQLGFYDFAGSTL
>MP0311_megahit_252779_1-642
DGSVIPMPGSNLPLATLGMFILWLGWFGFNGGSQLAMGTIGDVADVSRIFANTNTAAAGGAVAALILTQIMYGKADLTMVLNGALAGLVSITAEPLMPSLGLATIIGAIGGVIIVFSVPLLDRLKIDDVVGAISVHGIAGIWGTLAVVLSNSDASFGTQLLGTVSICVFTFIVSYIAWMILDMLMGAKVSEESEVEGLDKTELGIEAYPDFSK*
>MP0311_megahit_254789_3-533
TSYNGFFGTDLFFFKTDKAEYMTYFVFQAMFVATAATIISGAVAERMKFNGYLIMTVLATGIIYPIVGHWAWSSSYLSKYDTAQQLLNATNSTGWLSNLGFVDFAGSTIVHSVGGWIALVAVIILGPRIGKYSDANKGKFTGSSFPLAVLGTLILWFGWFGFNGGSNGAMDEVVPLI
>MP0311_megahit_254961_3-785
VFIMQAGFMCVESGLSRHKNSINVALKNAADFGVSVVVFWLFGFGLMFGKSFNGLFGTDLFMFATDISQYQTYFVFQAMFVATAATIISGAVAERLKFVGYLVMTIFATGIIYPIVGHWAWSSSYLGEAMNKGWLAALGFVDFAGSTIVHSVGGWIALSGVLILGPRIGKYSDANKGKFTGSSFPLAVLGTLILWFGWFGFNGGSNGAMDDAVPLILINTFLAAAFGLLTSLVISFAIFKKPDPFYVILGPLAGLVSITAA
>MP0311_megahit_255079_230-1027
LMVLGPRIGKFSSSGEPRNIGPRNPWLVTVGLFLIYTGFWGFYAACNVPIYDLGPEYGMEGVTFFTATNIYLTPTTLGGITMNFLMSLSGGLLAGYVISKGDPFWTYSSGLAGIICASAGNDLYHPIQSLIIGMIGVVIAYKLHYWVERRFKIDDAVGAVAVHGYAGFAGLVICGFVLNGYPSSGYDVGAMWDGTNYAAINPLGMFIGAIIMFFVLGMIPGYIIAKVLNGIGKLRIPKEVELAGLDYQIMEEAKEDEKTVASSTS*
>MP0311_megahit_255177_1-588
SVTSKSVSVICAKNIGLFSIAGIMFWLFGYNLAYGIPEGGYIGKFIPWSDSSAVDTGYSDGSDWYFQMVFCATTVSIVSGTLAERIKLWPFFLFAAILSGIIYPIVMGWQWGGGWLASAGFSDFAGSTLVHSTGGAAALAGAMLLGPRLGRFGSKGEAKPLKPFAASSIPLVTIGIFILWLGWFGFNGGSQLAMGT
>MP0311_megahit_256443_3-1034
MGSKLNFIVLLIVVLIILFGNSPYEVSENTEWIVDSGDTAWMIVSCAFVLLMTPGLAFFYGGMVNIKNIISTMLQSFVALGVISVVWVLVGFSLAFGDSYYGIIGDPTTYFNFQNVTLSPHPDFGPTIPFLLFAFFQLKFAIITPAIISGSFAERIRFRSYILFMLLFTIFIYSPLAHMTWHPEGIFRKWGVLDFAGGTVVHMSAGLAALSGAIFLGKRKKIEEKPANIPFVILGTGLLWFGWFGFNSGSALGANFDAAIAFANTNLASATCMITWIFYDRFTNKKMSATGACIGAIVGLVAITPAAGFVNLGQSVFIGFVAAIVSNISIRLTKKTKIDDTLDV
>MP0311_megahit_256498_1-717
EVLNKYEIDDVVGAVPVHLGAGIWGTIAVGLFGDLEILDTGLDRMSQIKIQLIGIGSIGLFTFISSFITLKLFNRFYPLRVSPAHEELGLNIAEHNAVSVEHDLISILNKQSESGDLKMRGPQDPFTAGGVIGLYYNKLMSKLETSEDEKNKWRERISKEVKLAVKVQENFLPKRNLKNYPVHGINIAAREVSGDFFSFYPHNDSIYFIIADVAGKGIHAGMVMAKASTLFEVLAQSKV
>MP0311_megahit_257731_708-1091
IAGLVAITADPLSPSGGVAVFVGAIGGIIVYFSILTLEKSGIDDPVGAISAHGVVGIFGVLAVSFTGGASFVTQLIGVIAIAGFTFVVSYAATLAIDSFMPIRASDEEQDLGLDVSEIGVEAYPEFK*
>MP0311_megahit_258001_2-511
SLIDGVIPGIGSSWGLSTALPIEEIGMEYGMDYSQQADFFFQVVFVATAMSIVSGAVAGRMKLLPFFLFAVILTGFIYPIQGYWNWGGGFLSSGGYSDYAGSGTVHLCGAAAALALVTVLGPRNGKYGMDGSVNAMPGSNIPIAALGAWILWLGWFGFNGGSELIISDEA
>MP0311_megahit_259833_3-386
AGLVAITAEPLTPGPITAMFIGSIGAIIMYFGTKMLESYGLDDVVGAIPVHMFAGIFGTLVVPFTNPDTSFGTQFIGTASVCIFSFVLSWATFTALKSTIGLRISKAAEKLGTDKAEVGVTAYSIRD*
>MP0311_megahit_260834_3-1091
MKLSLLSFTFLFFSFNLTASDLNSGDTSWILTSTALVLFMTLPGLALFYGGLVRSKNVLSVLMQCFSIACLISVCWVVYGYSLAFKGDGAFIGDLSAIFLNGVERDSMSGSLPESVFITFQMTFAIITPALVVGAFAERMKFSAMCIFSVAWFTFVYLPACHMVWGGGYLGNKGVIDFAGGLVVHATCGLGALVAAIYLGKRKGFNVSPLPPHNRTMVMIGASMLWVGWFGFNAGSAVAADGSAGMAMLVTHISAAVGALTWMGIEWMKSGKATIVGISTGMVAGLATITPASGTVGPAGALLIGLLAGSVCFYATQMVKSYYEIDDSLDVFPVHGVGGMLGIIMLAIVGSPDGFLGSGAAGI
>MP0311_megahit_263534_1-732
MNKDMAQEVIDILTSNIDTLWVIDCAILVFIMQAGFMCMETGLSRHKNSINVALKNAADFGVSVVIFWIFGFGLMFGTSYNGFFGTDLFFFKTDKAEYMTYFVFQAMFVATAATIISGAVAERMKFNGYLIMTVLATGIIYPIVGHWAWSSSYLSKYEAVDQLLAITGTVKTTGWLSDLGFVDFAGSTIVHSVGGWIALAAVIILGPRIGKYSEANKGKFTGSSFPLAVLGTLILWFGWFGFNG
>MP0311_megahit_264344_3-449
MKIKSRSIWSWGLTSFLLFFIAINPAHAESKVSAGDTAWILTSTALVLFMTLPGLALFYGGLVRSRNVLSVLMHCFAIACLASVAWLVVVYSLAFSDGGGLNSYIGGLSKVFLTGVTTESLSGSIPETVFFMFQMTFAIITPALIVGAL
>MP0311_megahit_266940_2-559
WMAAGFTMLEAGMIKKKNAAEIVTKNLGLYSIACIMYLVCGFALMYPGGAFIDGIIPSIGTSLGLSTSMDNADIGIPYGMEYSQQADFFFQVVFVATAMSIVSGAVAGRMKILPFFLFAIVLTGFIYPIQGYWNWGEGFLNSSLGYSDYAGSGTVHLCGAAAALAVVHVLGPRKGKYNSDGSSNVI
>MP0311_megahit_267730_347-538
SEDGVFAQLLLQLEGIFVIGLWTIVATYMILRSINMFTTIRVSDEAEEEGLDINEHNEHGYSL*
>MP0311_megahit_267905_1-543
SQLAMGTAVDAIAVSTIFMNTFLAGAGGVIGAAIITRLHFGKTDVVQMLNGCIGGLVAVTAEPLAPSPFAAILIGAVGGLIVVYGTKLLFSLKIDDVVGAIPAHLFAGIWGTLIVPATNSGANFSTQLIGVLAVNIFVFIVAYIVFSAIKATIGLRLSKEGETKGTDVTETGVIAYAIRD*
>MP0311_megahit_267918_3-887
MLSLIKIFVSALICIVSTTILHAEETNTDLVSAHGVFVFNTLLFLIGGFLVMWMAAGFAMLEAGLVRSKNVTTQLTKNIALFSIAAIAYFLVGFNLMYPGDGWLITGYLGPIFSLTGLEPVGATAEQIGDLGYASVGSDFFFQLMFCATTASIVSGTIAERMKLWPFLIFTVLLTAFLYPIEASWQWGGGWLSELGFSDFAGSTLVHAAGASAALAGAIVLGPRIGKYKDDGSVNPMPGSNMPLATLGTFILWLGWFGFNGGSQLALGSIGDAADVSRIFTNTNTAAAGGALAAL
>MP0311_megahit_268833_208-867
MDVVNPVSLDIVWTLIATALVFLMQMGFALLESGAARAKNSINIIMKNVMDISLGSLVFWIIGFGLMFGTNSSGWIGTDNFGLSSIDPASETGMNDFAFFIFQTVFAATAATIISGAVAERTKFTAYLLYAIAVTGFIYPIFGSWVWGGGWLNDVGPGFVDFAGSTVVHSVGGWAALAGAIVVGPRLGKYAKDGTVNRIPGHSVTLMALGVFVLWFGWFG
>MP0311_megahit_270682_3-344
MENVDLESVKSFVDTLWVIDCAILVFIMQAGFMCMETGLSRHKNSINVALKNAADFGLAVVIFWLFGFGLMFGKSFNGYFGTDLFFFKTDQAEYMTYFVFQAMFVATAATIVSG
>MP0311_megahit_270739_3-629
WFGFNGGSNGAMDEAVPLILINTFLAAAFGLLTGLGISYLRFKKPDPFYIILGPLAGLVAITAGCNSMTSVTSIFVGIVGAIIAIIVNEVLNKFEIDDVVGAVPVHLAAGVWGTLAVGLFSDLTILDTGLDRFSQIKIQLIGIITIGAFTFISSFTILSLFNKFYPLRVSPVQEELGLNIAEHNAVSIEHDLISILDKQSESGDLKIRG
>MP0311_megahit_275038_1369-2580
MLDTGNTAWILISTALVLFMTLPGLALFYGGLVKSKNILSVLMQCIAIACLASLIWLAVGYSLAFSEGSQWVGGLQNSFFSGIERSSLSGDIPESVFFMFQMTFAIITPALMVGAYVERIKFSAVLLFSGLWLVVVYAPVTHWIWGGGWLAEMGILDYAGGLVVHLTAGISALVLASALGPRKGFPDQIDPPHNPALVMIGASMLWVGWFGFNAGSALAANEDAGMAMLVTHVSAATASLVWMFIDWLKFGKPTLVGLVTGTIAGLASITPASGFVGPTGALIIGGSAGIICYVLVSFVKNTLKVDDSLDVFAVHGAGGVLGILLVSFLTDSNFGGAGYADGMSASSQFNVQLIGVASVFVWSIIASLIIIVIVKALTGLRVEDSNEEEGLDISSHGETNYRQ*
>MP0311_megahit_275460_3-764
IPETVFFMFQMTFAIITPALIVGAFPERIKFSAVLLFSMLWLVVVYAPACHWVWGGGWLSDLGVMDFAGGIVVHVTAGVSALVLAVVLGRRRGFPSDIRPPHNPGMTVAGACMLWVGWFGFNAGSALAADGNAGMAMVVTHISAATASLTWAFIEWVKFGKPSVVGIVTGTIAGLASITPASGFVGPIGAVVIGLVAGFVCQWFATWIRTTCKIDDSLDVFAVHGVGGIIGTLLVAVFASESFGGLGLSEGATI
>MP0311_megahit_276047_262-645
AGLVAITAEPLTPGPITAMFIGSIGAIIMYFGTKMLESYGLDDVVGAIPVHMFAGIFGTLVVPLTNPDTSFGTQFIGTASVCIFSFGLSWATFTILKSTVGLRISKAAEKLGTDKAEVGVTAYSIRD*
>MP0311_megahit_276343_1-1404
EYMTYFVFQAMFVATAATIISGAVAERMKFNGYLIMTVLATGVIYPIVGHWAWSSSYLSKYDTVDQLLSVTGEVKTTGWLSDLGFVDFAGSTIVHSVGGWIALAAVIILGPRIGKYSEANKGKFTGSSFPLAVLGTLILWFGWFGFNGGSNGAMDETVPLILINTFLAAAFGLLTGLGISYYKFKKPDPFYIILGPLAGLVSITAGCNSMTSVTSIFVGIIGAVIAIIVNEILNKFEIDDVVGAVPVHLAAGIWGTLAVGFFSDLNILDTGLDRISQIKIQFTGIISIGAFTFISSFVILNFFNKFYPLRVGPAQEELGLNIAEHNAVSIEHDLISILDKQSVSGDLKIRGPQDPFTAGGVIGLYYNKLMSKLETSEEEKNKWRERISKEVKLAVKVQENFLPKRNLKNYPVHGINIAAREVSGDFFSFYPHNDSIYFIIADVAGKGIHAGMVMAKASTLFEVLSQSK
>MP0311_megahit_276412_89-598
MKLIKKLSLFGLMLFAVSGTAFAEVSEEAAYVFNTFSFLVHGFLVMLMALGFTCLEAGLVRTKNTATICLKNVGLYSIAGIMFYLVGYGFMYNEVNGFIGQPTLWNPEAEVSAADGYSKMSDWFFQMVFCATTMSIISGTVAERVKLLPFFIFAIILTGFIYPIQASWVW
>MP0311_megahit_277556_1-459
MESVDLESVKSFVDTLWVIDCAILVFIMQAGFMCMETGLSRHKNSINVALKNAADFGLAVVIFWLFGFGLMFGKSFNGYFGTDLFFFKTDQAEYMTYFVFQAMFVATAATIVSGAVAERMKFNGYLIITIIATGIIYPIVGHWAWSSSYLNNI
>MP0311_megahit_279806_2-1039
MIKYIYLGVACGLLFLLNADLALASDGQISNANTAWILTSTALVLFMTLPGLAFFYGGLVRSKNVLSVLMQCFSLACLVSIMWVAFLYSLAFGDGGSLNSYIGGLDNSFLAGLSASSMSGDIPETVFVMFQLTFAIITPALIVGGFAERMKFSSMFIFSFVWMILVYAPICHMVWGGGFLGEMGLMDFAGGTVVHINAGVAALVLAIYLGNRTGFQTVPMPPHNLSMTVAGASMLWVGWFGFNAGSALAADQSAGMAMLVTHIGAASGSLAWMFREWSRSGKPSVLGIVTGMVAGLGTITPASGFVGPMGALVIGTLAGLICYEATQYIKNKINIDDSLDVFPVHG
>MP0311_megahit_281761_3-938
AVIILGPRIGKYSEANKGKFTGSSFPLAVLGTLILWFGWFGFNGGSNGAMDETVPLILINTFLAAAFGLLTGLTISYIKFKKPDPFYIILGPLAGLVAITAGCNSMTSVVSIFVGIIGAIIAIIVNETLNKFEIDDVVGAVPVHLAAGIWGTLAVGMFGDLNILDTGLDRFSQIKIQLIGIVSIGLFTFVSSYTLLSLVNKFYPLRVSPVQEELGLNIAEHNAVSVEHDLISILDKQAESGDLKIRGPQDPFTAGGVIGLYYNKLMSKLETSEDEKNKWRERISKEVKLAVKVQENFLPKRNLKNYPVQGIN
>MP0311_megahit_282028_210-1322
TVNILFKNFFVITAGILIYYLVGFNLMYPGDFVMGGTVGFAGFFIDPGEGYDQLTYADGGYTYWTDFLFQAMFAATAATIISGAVAERIKIFSFILIATLYVAIVYPIVGSWHWGTGWAYDLGFYDFAGSTLVHSVGGWGALIIIYFLGARKGKFDKDGNPVAIPGSNLPLSAAGVLILWLGWFGFNGGSVLSADPALTSLTLVTTCLAAAAGGIACALTAKGVYGTLDITMFMNGVLGGLVGITAGADQMSPAEAIAIGAIAGPIVLGGVALLDKAKLDDPVGAIPVHLFCGMWGTLAVGIFGGLASGTQIAIQAAVIGVAGIFCCIGAGLIVLLVKALIGLRVSEAEEAEGLDIAEHGTGAYADFSIK*
>MP0311_megahit_282097_220-576
MMPQEVIDVLTSNIDTLWVIDCAILVFIMQAGFMCMETGLSRHKNSINVALKNAADFGVSVVIFWIFGFGIMFGTSYNGFFGTDLFFFKTNKAEYMTYFVFQAMFVATAATIISGAVAE
>MP0311_megahit_283086_3-257
MDELAFGLNTFYFVVMGALVMWMAAGFTMLEAGLVRKKNTAEIVTKNIGLYSIACTMFMICGYSALYASSGNGVIPDFTFEFMHT
>MP0311_megahit_283388_102-545
ASLVISQLVKGKMDITMAMNGAIAGLVAITAAPSAPSAGAALLIGAVGGIIVYFSIIGLDKRGIDDPVGAISAHGVVGIWGVMAVCFTGGSLFAQAAGVLAIAGFTYVASLITILVIDRFIPIRASDMEQETGLDLVETGVEAYPEF*
>MP0311_megahit_283404_3-524
MNILKTFIAFVALFILGNSLATADTTISKEGQYIFNTLAFYLGGVLVAFMAAGFCMLESGLVTNKSVSTIAAKNIGKFAICSIIFFLFGYNMAYGVPEGGYIGTFSIWTEGSKIETGYSDSSDWFFQTMFVCATVSIVSGAVAERIKVWPFFLFAILMSGFIYPISMGWQWGGG
>MP0311_megahit_285355_2-379
TPGLATIIGAIGGLIVVFSIVTLDKMKIDDPVGAISAHGTCGIWGLLAVALTGGSLGAQIYGTLVIFIWTFVVSFIIWTIIKMFFGLRVSAEDEEDGVDVAECGLEAYPEFSKSMDAAPSVYPKK*
>MP0311_megahit_285755_7558-8769
MVNAGDTSWILTATALVLFMTMPGLALFYAGLVRSKNILSVLMHCAAICCLASVTWLAVAYSLAFSGDGAYVGDLSKLFLAGVSRDAMSGSIPESLFFSFQMTFAIITPALIVGAYVERIKFGAVLLISALWLIFVYAPVCHWVWGGGWLSALGVYDFAGGIVVHVTAGVSALVIAKMLGSRSGYPDQVQPPHAPWMVMVGACMLWVGWFGFNAGSALTAGTDASMALLVTHISAATASLVWLIIEWLRFGKPSLVGLVTGTIAGLATITPASGFVGPMGGFILGLAGGVVCYYCVDLVKVKFNIDDSLDVFAVHGVGGATGTLLVAILISPTFGGIGLGEGVTVMSQLGVQATGILATLIWCVIATMVIVNIARVVTGFRVEDDDEVEGLDYKAHGETGYKL*
>MP0311_megahit_287186_3183-4148
TASIMSGSVIERIQTVGFVILAVILGSFAWVVAAAWGWHADGWLVTQFGVHDFGAAGLVHAVAGFFALGVLINLGPRIGKFNADGTANHIAGHNLPLTVIGLMFIIVGFWGFLMACVILPGEAWSWYGHMPSTIYGTPITFSALAFNILMAIAGGIIGAWVMTKDPFWMMSGALAGIISTASGLDLYYPALTFIIAFSAGVILKYCATWLERRGIDDAVGAVTVHGTIGVYGVVLLGIFGSGFPALGGDAGVPTITLYGQIVGAIVFVLLGFVPGYIASYILNMFGMLRVPAGAEEAGMDTVKVPAQGYPEGIAQSAPPAE*
>MP0311_megahit_287546_427-1593
LMTPGLAFFYGGMVSKKNVISTMLQSFIALGIISLVWVLFGFSLAFGETINGWGIIGNPFQYAFLNNLDSKNSNIPYLLFALFQLKFAIITPAIITGSFAERIRFRSYLLFMILFCIVIYCPLAHMTWAEDGLFANMGDILNLNGFENLHVLDFAGGTVVHMSAGLAALAGALYLGKRKTENTEPANIPFIILGTGLLWFGWFGFNAGSALAANYDAVVAFANTNIASASSMITWILFDRFLNKKISAVGACIGAIVGLVAITPAAGFVTINHSIIIGFITAIVCNCFMIKIKKSKKIDDTLDVFASHGIGGICGMVLTAVFAKDVGLFYGEINTFILHIGASIAVIIFTFFGSLFLYKIVDLILPMRVRLDQEKRGLDLSQHGEVVV*
>MP0311_megahit_288388_2-394
GCIGGLVAITAEPLMPSPLASILIGAVGGIIVVYGTKFLFSMKIDDVVGAIPAHLFAGIWGTLIVPATNSGANFGTQLIGVLSINIFVFVVAYIVWSLMKATMGIRLSKEAELKGTDVSETGVIAYSIRD*
>MP0311_megahit_288458_289-588
VVYGTKLLFSLKIDDVVGAIPAHLFAGIWGTLIVPATNSDAVFSSQLIGVLSVNIFVFVVAYIVFSAIKATIGLRLSKEGETKGTDVTETGVIAYAIRD*
>MP0311_megahit_288663_1-606
FGFNGGSQLAWGGDNTVGATTVVLFTNLGAAAGAIGALITTWLWYGKPDIVQTLNGALAGLVSITAGVGNLTAAGVFIAGLLGGVIVVFSIEFIEKKLRIDDAIGASSVHGVVGVWGTIVIGLWGVDGGKGIGLFNGGGLDQLVIQTIGTLAYSLWAVVLAFIFFYILKKFMGLRVTKEEEIAGLDIAEHGIRAYPGKRNR*
>MP0311_megahit_288831_1-768
GGWLASAGFSDFAGSTLVHSTGGAAALAGALLLGPRLGRFTKAGAGPIKPFAASSIPLVTVGVFILWLGWFGFNGGSQLAMGSFDDAVAVSNIFINTNLAACGGVLAAAAVTRLSGKTDVIQMLNGAIGGLVAITAEPLMPSPIAAILIGGVGGIIVVYGTKLLFSFKIDDVVGAIPAHLFAGIWGTLAVPITNPDTTFGAQLLGVVSINAFVFVVSFIVWSIMKATMGIRLSKEAEMKGTDVSETGVIAYAIRD*
>MP0311_megahit_289152_1-837
MEGQVIELAYALDTFYFLVMGAFVMWMAAGFSMLEAGLVRGKSTVEILTKNIALYSIASIMYMVVGYNLMYPSDGTGVIPAVSFFLGGDNAAADVIASGGDIYYSGLSDFFFQVVFVATAMSIISGAVAERMKLGSFLLFAVVMTGLIYPIQGYWKWGGGFLDAAGFSDFAGSGVVHLCGAAAALAGVILLGARKGKYENGQINAIPGANMPLATLGTFILWLGWFGFNGGSELIVSNVAEANAVALIFVNTNTAAAGGVVAALLFSKILFGKFDLSMS
>MP0311_megahit_289379_366-713
MKKIIAYFLGGAALFFSFAGIGYAETTVSAEVQYIFNTLLFLMSGFLVMWMAAGFAMLESGLVTSKSVSAICAKNIGLYSIAGVMFWLVGYNLAYGIPEGGYIGSFTPWSDASSID
>MP0311_megahit_289959_3-764
SSGEPRNIGPRNPWLVTIGLFLIYTGFWGFYAACNIPIFNLGPEYGMEGISYWTATNIYVTPTTLSGITFNFLMSLSGGLLAGYWIAKGDPFWTYSSGLAGIICASAGNDLYHPIQSMIIGMIGVVLSYKLHYWVERKFKIDDAVGAVAVHGYAGFIGLVICGFVLNGYPSSGYSVGAMWDGTTYAAINPLGMFIGAIIMFVVLGLIPGYVIAKVLHGMGKLRIPREVEIAGLDYEIMETAKSDEKAVASATR*
>MP0311_megahit_290024_86-868
MIKKLFVPIVLLSSIGISADELNSGDTAWILTSTALVLFMTLPGLSLFYAGLVRSKNAISVLMQCFTIACIVSVAWVVYGYSLAFTEGNAFIGGSSAFFLSGIGRESLAPGTTMPHSLFVIFQMTFAIITPALVVGAFAERMKFGAMCLFSLLWFTAVYIPACHMIWGGGYLADVKDFAGGLVVHLTCGVGALVIAIVLGPRKGFPTTAMPPHNRTMVVTGAAMLWVGWFGFNAGSSWAADGLAGMAMLVTHISAAVGALT
>MP0311_megahit_290138_3-398
PASGNVGPVGALILGLLAGVVCYFACGFVKDKLGVDDTLDVFAVHGVGGIMGSILLAVLGTSTFGGSGVENAGAQLKTQLIAVGATAALSVVGTMIIIFILRATSGFRVSEEEENEGLDKSVHGESAYSLD*
>MP0311_megahit_290671_1-744
GTVIHVNAGVSGLVLVYLLGNRSGFKNTSVRPASVKLMILGSALLWFGWFGFNGGSQLAADGIAANALLVTNVAAASGGLGWLLIEWFSTNSKPTLIGSASGVISGLVGITPAAGFVDVSGALVIGFGSGIVGYLGVVKLKQWLGYDDTLDVFGIHGLAGAFGAIMTGVFANPNINEAGVGLLYGNPDQVLIQLAGVLVVSAYSAIATFVIYKVISIFFGSGRVSEEVESEGMDMAYHGEKGFDISE*
>MP0311_megahit_292829_1661-2056
NGALGGLVAITAEPLAPVPFIAILIGGIGGVIVVAGSMLLVKLKIDDVVGAIPVHMFAGIWGTLAVPLTNADTNFGAQLIGVLSINVFMFAASFVIWTILKSTIGIRVSDEAQRKGTDVAETGVVAYSIRD*
>MP0311_megahit_293631_2785-4914
SVKSFVDTLWVIDCAILVFIMQAGFMCMETGLSRHKNSINVALKNAADFGVAVVIFWIFGFGLMFGKSYNGIIGTDLFFFKTEVAEYMTYFVFQAMFVATAATIISGAVAERMKFNGYLIITVLATGIIYPIVGHWAWSSSYLSNMDATNQLLAVTNEIKTTGWLTDIGFIDFAGSTIVHSVGGWIALSAVLILGPRIGKYSDANKGKFTGSSFPLAVLGTLILWFGWFGFNGGSNGAMDETVPLILINTFLAAAFGLLTGLSISYILFKKPDAYYVILGPLAGLVAITAGCNSMTSVVSIFVGIVGAIIAIIVNEILQKFEIDDVVGAVPVHLAAGVWGTLAVGFFSDLEILGTDLTRFGQIKAQLIGIISIGAFSFLSSYFILKFLNYVYPLRVSPLQEELGLNIAEHNATSVEHDLISILEKQSETGDLTIRGPQDPFTAGGVIGLYYNRLMSKLENSEADKKRWRDRISNEVQLAVKVQENFLPKRNLENYPVHGINIAAREVSGDFFSFYPHNDSVYFIIADVAGKGIHAGMVMAKASTLFEIMSRDKVDPDEMIFHMNNDLFLTKTAGMFVTSILGEYNTITDELRWVNGGHQPALLRDSNGKYEKYESNSPPMGVIYQNSKSEYNVHKLKLNGKKFYAFTDGLSESLNTEGNQIGIEGSVKIIEHNYNSDLSKQLTSVTQDVIKSSGDKKLSDDLTIIAIGK*
>MP0311_megahit_293721_2-649
MMPQEVIDVLTSNIDTLWVIDCAILVFIMQAGFMCMETGLSRHKNSINVALKNAADFGVSVVIFWIFGFGIMFGTSYYGFFGTDLFFFKTNKAEYMTYFVFQAMFVATAATIISGAVAERMKFNGYLIMTVLATGIIYPIVGHWAWSSSYLSKYDTVDQLLVVTGSVRTTGWLSDLGFVDFAGSTIVHSVGGWIALAAVIILGPRIGKYSNANKGK
>MP0311_megahit_295434_347-1357
MTKLLKKITVPLVSLIFLLNMSSAGMAETTVSAEIGFIFNTLLFLICGFLVFFMACGFAMLESGMVTSKSVSVICAKNIGLISIAGIMFWMFGYNLAYGIPEGGYIGSFIPWSDSSAVDTGYADGSDWYFQMVFCATTVSIVSGTMAERIKLWPFFLFAAILSGIIYPIVMGWQWGGGWLAAAGFSDFAGSTLVHSTGGAAALAGAIMIGPRLGRFTKSGAPAPIKPFAASSIPLVTVGVFILWLGWFGFNGGSQLAIGTADDAIAVSTIFLNTFLAGAGGVMAAATVTRLNFGKTDVVQMLNGCIGGLVAITAEPLMPSPLAAILIGAVGGVIVVY
>MP0311_megahit_295760_715-1014
MTELEFALNTFYLLMSGALVMWMAAGFTMLEAGLVRSKNAAEIVTKNFGLFSIACVMYLVCGFFIMYPGDSAVSAWIPGFSLGYLGLGMGDQDMSYGSYS
>MP0311_megahit_295908_165-536
MENLDLGSVKSFVDTLWVIDCAILVFIMQAGFMCMETGLSRYKNSINVALKNAADFGVAVVIFWIFGFGLMFGESYKGIIGTDLFFFKTNVAEYMTYFVFQAMFVATAATIISGAVAERMKFNG
>MP0311_megahit_296112_2-832
MKNTMLIPLVTVTWFLFGWWIYWAFPTGPGLAPSIMNESTALITDDSAFSAKFYTATSQLMAVNLGDHISGVFWAAFLLFSWTAASIVSGAIIERITTFAFGILAIAIGSVFWVIDAAWGWHFDGWMLKLLGYHDAYASGVIHAIAGGFALGVLMVLGPRIGKFTSSGEPRNIGPRNPWLVTIGLFLIYTGFWGFYAACNIPIFNLGPEYGMEGISYWTATNIYVTPTTLSGITFNFLMSLSGGLLAGYWIAKGDPFWTYSSGLAGIICASAGNDLY
>MP0311_megahit_297211_3-968
TSYNGFFGTDLFFFKTDKAEYMTYFVFQAMFVATAATIISGAVAERMKFNGYLIMTVLATGIIYPIVGHWAWSSSYLSKYDTVDQLLSVTGEVKTTGWLSDLGFVDFAGSTIVHSVGGWIALAAVIILGPRIGKYSAANKGKFTGSSFPLAVLGTLILWFGWFGFNGGSNGAMDETVPLILINTFLAAAFGLLTGLSISYYKFKKPDPFYIILGPLAGLVAITAGCNSMTSVTSIFVGIVGAIIAIIVNEILNKFEIDDVVGAVPVHLAAGIWGTLAVGFFSDLSILDTGLDRFSQIKIQLIGIISIGAFTFISSFIVLNFF
>MP0311_megahit_297273_1-525
FAICSLVFFLFGYNMAYGVPEGGYIGSMKIWGDVSKIGTGYSDSSDWFFQTMFVCATASIVSGAVAERIKIWPFFLFAALMAGFIYPISMGWQWGGGWLASAGFSDFAGSTLVHACGGAAALAGVIVLGAREGRFGSKGEKKSMVPFAASSIPLVTLGTFLLWFGWFGFNGFSQL
>MP0311_megahit_297487_2-532
LTNLSAAAGAVGALFTTWAWYGKPDIVQTLNGALAGLVSITAGAANMDPYGAFFAGLIGGIIVVFAIEFIEKKLKIDDAIGASSVHGVVGVWGTLVIGLWGIDPKGGIGLFNGGGTDQLISQLIGALAYTFWAAILAFVFFYILKISIGLRVTKEEEIEGLDIAEHGIRAYPGKRN*
>MP0311_megahit_297932_1315-2562
MEITFELGYALDTFYFLICGALVMWMAAGFAMLEAGLVRAKNTTEILTKNVALFAIACTMYMICGYGIMYGGGDWGPFLSGIMADGATGVAEEPATYAPSADFFFQVVFVATAMSIVSGAVAERMKLWAFLAFAVVMTGFIYPMEGAWTWGGEAVFGMYTLGDLGFSDFAGSGIVHMAGAAAALAGVLVLGARKGKYTADGKVNAIPGANLPLATLGTFILWMGWFGFNGGSVLATATVESANSVAIVFMNTNAAAAGGAIAALIVARILFGKADLTMVLNGALAGLVAITAEPSTPTPLQATLFGGLGGILVVLSIVALDKLKIDDPVGAISVHGVVGLLGLILVPFTNDGSSISGQLIGAATIFVWVFVVSLVVWLVIKAVMGVRVSEEEEFDGVDMSECGLEAYPDFTSSRS*
>MP0311_megahit_298135_2-646
SAFSATWYTATSDLMAINLNDHISGVFWAAFLLFSWTAASIVSGAVIERITTFAFGILAIAIGSVFWTIDAAWGWHFDGWMLKILGYHDAYASGVIHAIAGGFALGILCVLGPRIGKFSSSGEPRNIGPRNPWLVTVGLFLIYTGFWGFYAACNIPIYDLGPEYGMEGVTFWTATNIYVTPTTLSGITFNFLMSLSGGLLAGYVISKGDPFWTYS
>MP0311_megahit_298211_1-504
GVASAAPDAETAYIFNSFSFLVHGFLVMLMAAGFCMLETGLVRAKNAVVQCAKNIGLYSIAGIMFAVVGYNLMYMDVSGYIGSFSIWSPSDGETFGGENDSTYSSGSDWWFQMVFCATAASIVSGAVAERIKLKAFFVFVVLLCGFIYPIQGSWSWGGGYLSEAGFLD
>MP0311_megahit_298535_1-681
TKNFGLFSIACVMYLVCGFFIMYPGDSAVSAWIPGFSLGYLGLGMGDQDMSYGSYSEASDFFFQVVFVATAMSIVSGAVAERMKLLPFFAFAVVLTGFIYPVQGYWKWGGGGLDALGYTDFAGSGVVHLCGAAAALAAVSILGARKGKYGADGSVYAIPGSNIPVAALGALILWLGWFGFNGGSQLAINTAADAIAVGQVFLNTNMAAAGGVLGALFASKILNGKAD
>MP0311_megahit_298732_2-577
WGWHFDGWMLKLLGYHDAYASGVIHAIAGGFALGVLMVLGPRIGKFSSSGEPRNIGPRNPWLVTVGLFLIYTGFWGFYAACNIPIFDLGPEYGMEGISYWTATNIYVTPTTLSGITFNFLMSLSGGLLAGYWIAKGDPFWTYSSGLAGIICASAGNDLYHPIQAMIIGMIGVVISYKLHYWVERKFKIDDAV
>MP0311_megahit_299087_1-819
WFGWFGFNGGANGAMDLKIPLILINTFLSASFGLIFSSILGIFVMKKPEPLFMITGPLAGLVSITASCAYVNPSEAIFIGSIGGLLSGFGIVLLEKLKIDDVVSAIPVHLIAGVWGSLSVAIFGDFEMMGLEISRMEQLYIQLIGVTSIGGFCFISAFVIFKSINYIFPLRVGKIQEELGLNISEHNASTDTHELLEVLTNQAKTEDYSLRAPQDPFTDSGIIGTQYNILMDRLEQSEKQKNKWKKRVSSEIKLAMNVQKKLMPNRDLTNYPI
>MP0311_megahit_299514_2-649
MTELEFALNTFYLLMSGAFVMWMAAGFTMLEAGLVRSKNAAEIVTKNLGLFSIACVMYLVCGFFIMYPGDSAVSAWVPGFSLSYLGLGMGDQDMSYGSYSEASDFFFQVVFVATAMSIVSGAVAERMKLLPFFAFAVILTGFIYPVQGYWKWGGGGLDALGYTDFAGSGVVHLCGAAAALAAVSILGARKGKYGADGTVYAIPGSNIPIAALGALI
>MP0311_megahit_300097_2-562
ICAKNIGLFSIAGIMFWLVGYNLAYGIPEGGYIGKFIPWSDASAVDTGYSDGSDWYFQMVFCATTVSIVSGTMAERIKLWPFFVFAAVLSGIIYPIVMGWQWGGGWLAEAGFSDFAGSTLVHSTGGAAALAGAMIIGPRLGRFTKSGAPAPLKPFAASSIPLVTIGVFILWLGWFGFNGGSQLAMGT
>MP0311_megahit_300434_1-423
MESIDLESVKSFVDTLWVIDCAILVFIMQAGFMCMETGLSRHKNSINVALKNAADFGLAVVIFWLFGFGLMFGKSFNGYFGTDLFFFKTNQAEYMTYFVFQAMFVATAATIVSGAVAERMKFNGYLIITIIATGIIYPIVG
>MP0311_megahit_300622_383-1669
MSKFNYKNFFVFLSLGFLTVFLTGSASASSSPDETAFIFNTLLFLICGFLVMWMAAGFAMLESGMVRSKNVSTICLKNVGLYAISGIMFYLVGYNLAYGIAEGGYMGSFTMFAPGEDIATGYASHSDWFFQMVFCATTVSIVSGTIAERIKVWSFFIFAAILAGVIYPIEMGWQWGGGWLSSMGFSDFAGSTLVHAAGGAAGLAGAIIIGPRIGRFVDGKAIPIPASSIPLATLGTFILWLGWFGFNGGSQLAIGSLDDAAAVSDIFVNTNLAACAGLLVAIIVAQTMFGKCDVTFALNGALAGLVSITAEPLAPSATMSMMIGGVGGVIAVFGTKFFESIQVDDVVGALPVHLLAGIWGTVAVAISTDVSAVTQLIGTVSVIVFVFVLSAIVFLALKATVGLRPSAEEEELGSDASEVGVESYPYFK*
>MP0311_megahit_300666_513-1274
MNKIILRFLPLGLLLFVSPDFAFADEAISNANTSWILTSTVLVLFMTLPGLAFFYAGLVRSKNVLSVLMQCFSLTCLVSLLWVVYLYSWTFGDGGSTNALIGNLDNLFLSSLAASNMSGDIPETVFAMFQLTFAIITPALIVGGFAERMKFSAMLIFSIIWMTFVYAPICHMVWGGGWLGELGLMDFAGGTVVHINAGIAALVAAVMLRERRGFPSTPMPPHNLAMTVAGASMLWVGWFGFNAGSALAADQSAG
>MP0311_megahit_300678_3-671
SSIETGYADASDWLFQALFVCATVSIVSGAVAERFLIWPFFLFAAILAGIIYPIVGAATWGGGWLASLGYFDFAGAMIVHGCGGAAALAGVMLLGPRLGRFNQKGELANLTPFLPSSVPLAMAGTFILFFGFYFFNAGSQLALGSFEDSTAMSNIFMNTHLAGCGGVLSGAIVSRLVTGKTDVLMLGNGALAGLVCITADPLSPTPGVALLLGAVAGVVMFVG
>MP0311_megahit_300746_1072-1608
MNSQEVIDILTSNIDTLWVIDCAILVFIMQAGFMCMETGLSRHKNSINVALKNAADFGVSVVIFWIFGFGLMFGTSYNGFFGTDLFFFKTDKAEYMTYFVFQAMFVATAATIISGAVAERMKFNGYLIMTVLATGIIYPIVGHWAWSSSYLSKYDTVDQLLVATGTIKTTGWLSDIGFV
>MP0311_megahit_301454_2-673
CAILVFIMQAGFMCMETGLSRHKNSINVALKNAADFGVSVVIFWIFGFGIMFGTSYNGFFGTDLFFFKTNKAEYMTYFVFQAMFVATAATIISGAVAERMKFNGYLIMTVLATGIIYPIVGHWAWSSSYLSKYDTVDQLLVVTGSVRTTGWLSDLGFVDFAGSTIVHSVGGWIALAAVIILGPRIGKYSDANKGKFTGSSFPLAVLGTLILWFGWFGFNGGSNG
>MP0311_megahit_301623_3-566
WLGWFGFNGGSELVVSNESAAINVSQVFLNTNIAAAGGVVASLMISQLVKGKMDITMAMNGAIAGLVAITAAPSAPSAGAALLIGAVGGIIVYFSIIGLDKRGIDDPVGAISAHGVVGIWGVMAVCFTGGSLFAQAAGVLAIAGFTYVASLLTILVIDRFIPIRASDMEQDTGLDLVETGVEAYPEF*
>MP0311_megahit_302626_3-515
GSQLAMGTAVDAIAVSTIFMNTFLAGAGGVIGAAIITRLHFGKTDVVQMLNGCIGGLVAVTAEPLAPSPFAAILIGAVGGLIVVYGTKLLFSLKIDDVVGAVPAHLFAGIWGTLIVPATNSDAAFSSQLIGVLSVNIFVFVVAYIVFSAIKATIGLRLSKEGETKGTDVTE
>MP0311_megahit_302704_88-693
MKFFKLTSITILLCLSGSSVFAEVSPEVEYIFNTFSFLFCAFAVATMALGFFLLEAGLVTTRSVTSIAVKNIGKFSIASIVFFLFGYNVMYGVPEGGYIGIFSVWSDASSIETGYADASDWLFQALFVCATVSIVSGAVAERFLIWPFFLFAAILAGIIYPIVGAATWGGGWLASLGYFDFAGAMIVHGCGGAAALAGVMLL
>MP0311_megahit_303087_364-762
MFKKSLFFLSIISVFLLFSSYAKAEVSGEVQYILNTFLFLVSGFLVMWMAAGFAMLESGLVTSKSVSTIAAKNIGLYSIAGVMFWLVGYNMAYGIPEGGFIGSPIPWSDASALDTGYSDGSDWFFQMVFCATT
>MP0311_megahit_305204_3-476
MRKFIKKLITPAVSLIFLLGMTNAGIAESTVSPEVGFIFNTFLFLMCGFLVMFMACGFAMLESGMVTSKSVSVICAKNIGLFSIAGVMFWLVGYNLAYGIPEGGYIGSFTPWSDASAVDTGYADGSDWYFQMVFCATTCSIVSGTLAERIKLWPFFLF
>MP0311_megahit_305436_2-640
MILTNLLSVANVTSAVDVNTDFTILWILLSGILVFFMQAGFTLLEAGMTKSKNSGNIAMKNFMDISVATITFWAIGYGLMYGDKILGGTLAGSDIWFNPGDGAHDVFFQTVFAATAATIVSGAIAGRAKYSTYILFTIVMTAIIYPISGGWQWSGTGWLAELGFIDFAGSSIVHSVGGWAALCAAWMIGPRIGKFSDGKVNPIPGSNLLAAAL
>MP0311_megahit_305731_4747-6036
MLKKLLLSAIGLGVITLTMTEPANAAGEDTAYVFNTLLFLIGGFLVMWMAAGFAMLEAGMVRSKSVAMQCTKNIALYSIAGIAFWVLGYNLMYDGVDGGFFGSFTAFSVPDPSVDTGDYSAASDWFFQMVFCATAASIVSGTLAERIKLIPFLIFVVILCGIIYPIQGAWQWGGGFLSELGFSDFAGSTIVHSTGGWAALMGALILGSRAGRYNEDGTVNPMPGSSMPLATLGTFILWLGWFGFNGGSQLALGSLEDASSVSKIFMNTNLAAAGGVVAAIILSQVLYKKVDLTMALNGALAGLVSITAEPLMPSPLLSIIIGGIGGIIVVLAVPMLDKFKIDDVVGAIPVHLLAGIWGTLVVPLSNDGTSVVTQFIGVISIGVFVSVVSAIVWFVMKSTIGIRVSEEAELSGVDKAELGMDAYPDFSKS*
>MP0311_megahit_305756_1146-1574
MRNFKKRFIIPAISFIFLMSMTNAGMAESTVSAEIGFIFNTFLFLMCGFLVMFMACGFAMLESGMVTSKSVAVICAKNIGLFSIAGVMFWLVGYNLAYGIPEGGYIGTFTPWSDASAVDTGYADGSDWYFQMVFCATTCSIVS
>MP0311_megahit_305879_2-631
MISYIFNRNVKFNLSKILNFSFFALFLLLSVNVNAQDAVEAAPAVSSEVAYILNTFLFLVCGFLVMFMAAGFCMLEAGQVRSKNTAVICLKNIGLFSIAGLMYFLVGYNLMYDGVDGGYMGSFSLFDRSSDVDLETGYAAASDWYFQMVFVATTASIVSGALAERILIWPFFLFIAILTAFIYPIAGSWQWGGGWLSEMGFSDFAGSTLV
>MP0311_megahit_306023_13-948
GYADGSDWYFQMVFCATTCSIVSGTLAERIKLWPFFLFAAILAGIIYPIVMGWQWGGGWLASAGFSDFAGSTLVHSTGGAAALAGALLLGPRLGRFTKSGAGPVKPFAASSIPLVTVGVFILWLGWFGFNGGSQLAMGSFDDAVAVSNIFINTNLAACGGVLAAAVVTRLSGKTDVIQMLNGAIGGLVAITAEPLMPSPIAAILIGGVGGIIVVYGTKLLFSFKIDDVVGAIPAHLFAGVWGTLAVPITNPDTTFGAQLLGVVSINAFVFVVSLVVWSVMKATMGIRLSKEAEMKGTDVSETGVIAYAIRD*
>MP0311_megahit_307541_699-998
MEALEGKVIELAYALDTFYFLVMGAFVMWMAAGFTMLESGLVRAKNTAEILTKNISLYSIAVIMYMIVGYNLMYPGGGTGVIPELAFFLGEDNTAEAAIA
>MP0311_megahit_307756_3-611
MYLLSINSGDTAWMLISSALVMLMTPAGLTLFYGGLTQRKSVLNTIGMSYTAFCTASVVWVVIGYSIAFSDGNQYFGYLDHFLLNGIGVNDVSGTIPTLLFVFFQGTFAAIAVALVSGSIIERVRYSTWFVFSILWVILVYSPITHWVWGGGFLASLGELDFAGGTVIHVNAGVSGLVLVYLLGNRSGFKNTSVRPASVKLMI
>MP0311_megahit_308622_1-927
LILINTFLSASFGLIFSSVMGVIVMKKPEPLFMITGPLAGLVSITASCAYVNPSEAIYIGAIGGILSGSTIILLEKLKIDDVVSAIPVHLVGGIWGTLSVAIFGDFEMMGLEKSRIEQLIIQIIGTFSIGGFCFVAAFIIFKLINYIFPLRVGKIQEELGLNISEHNASTDTHELLEVLTNQARTEDYSLRAPQDPFTDSGIIGTQYNFLMDKLEQSEKQKNKWKDRVSSEIKLAMNVQKRLMPNRDLSNYPIYGLNIPAREISGDFYDFYLHDDLVYFTLSDVSGKGVNAGMVMAKAITLFKIFSRLK
>MP0311_megahit_309381_2-592
TIISGAVAERMKFNGYLIMTVLATGIIYPIVGHWAWSSSYLSKYDTVDQLLVATGTIKTTGWLSDIGFVDFAGSTIVHSVGGWIALAAVLILGPRIGKYSDANKGKFTGSSFPLAVLGTLILWFGWFGFNGGSNGAMDETVPLILINTFLAAAFGLLTGLGISYYRFKKPDPFHIILGPLAGLVAITAGCNSMTSVT
>MP0311_megahit_310591_1-519
FALMYGTSVSGLFGSKFFFFTTKVAGYQSFFVFQAMFVATAATIVSGAVAERLKFFSYVIITFITSGIIYPIVGHWVWSLNFSNPDVKTGWLGKLGFIDFAGSSVVHSVGGWVALAVLLIIGNRTGRFQEGKKRTFQGSNTPLAALGALILWFGWFGFNGGANGAMDLRIPLI
>MP0311_megahit_311036_57-1280
MELLTTNNVWMMVCTFLVFFMHLGFSFLEIGLTQQKNTVNILFKNFFVITAGILIYYLVGFNLMYPGEFVMGDTIGFAGFFIDPGEGYDQLTYADGGYTYWTDFLFQAMFAATAATIISGAVAERIKIFSFILIASLYVAIVYPIVGSWQWGGGWASELGFYDFAGSTLVHSVGGWGALIIIYFLGARKGKFDKDGNPVAIPGSNLPLSAAGVLILWLGWFGFNGGSVLSADPALTSLTLVTTCLAAAAGGIACALTAKAVYGTLDITMFMNGVLGGLVGITAGADLMSPAEAIAIGAIAGPIVLGGVALLDKAKLDDPVGAIPVHLFCGMWGTLAVGVFGANQGIEQIGKQAAVIGIAGLFCCVGAIIIVLLVKALVGLRVSEAEEAEGLDIAEHGTGAYADFSIK*
>MP0311_megahit_311443_3-530
VAERMKFNGYLIITIIATGIIYPIVGHWAWSSSYLNNIDATRQLLAVTGQVKTTGWLTDIGFVDFAGSTIVHSVGGWIALSAVLILGPRIGKYSDANKGKFTGSSFPLAVLGTLILWFGWFGFNGGSNGAMDEAVPLILINTFLAASFGLLTGLGISFALFKKPDPYYVILGPLAG
>MP0311_megahit_311469_559-1143
VFILWLGWFGFNGGSQLAMGTFDDVTAVATIYINTNLAAGAGVIACAIISRLVTGKTDVVMMLNGALGGLVAITAEPLAPTPILAIIIGAVGGLIVFYGTKLLLALKIDDVVGAIPVHGFAGIFGTLVVPISNSAASFGAQIYGIIAINVFVFIVSFIVWFIMKSLFGIRISEEAEKLGTDKAEVGVMAYTIRD*
>MP0311_megahit_311912_3-881
YNLAYGIPEGGYIGSFTPWSDASSIDTGYSDGSDWFFQMVFCATTMSIVSGTLAERIKIWPFFLFAAILTGIIYPISMGWQWGGGWLSVAGFSDFAGSTLVHAAGGAAALAGAIVLGARTGRFGSKGEAKPMAPFAASSIPLATLGVFILWLGWFGFNGGSQLAAGTLEDVSSVATIYINTNLAAGGGVLAAATVSRLIGGKTDVVMMLNGAIAGLVGITAEPLTPSPLAAIFIGAIAGVLMYFSTKLLFKLKIDDVVGAIPAHLVAGVWGTLAVPLTNGDVSFGAQFLGTIS
>MP0311_megahit_312553_3-830
MAINLGDHISGVFWAAFLLFSWTAASIVSGAVIERITTFAFGILAIAIGSVFWSIDAAWGWHFDGWMLKLLGYHDAYASGVIHAVAGGFALGVLAVLGPRIGKFSSSGEPRNIGPRNPWLVTVGLFLIYTGFWGFYAACNIPIYDLGPEYGMEGVTYFTATNIYVTPTTLSGITMNFLMSLSGGLLAGYVISKGDPFWTYSSGLAGIICASAGNDLYHPIQSLIIGMIGVVIAYKLHYWVERRFKIDDAVGAVAVHGYAGFAGLVICGFVLNGYPS
>MP0311_megahit_312642_2-562
MNKIILRFLPLGLLLFVSPDFALADEGISNANTSWILTSTVLVLFMTLPGLAFFYAGLVRSKNVLSVLMQCFSLTCLVSLLWVVYLYSWTFGDGGSTNALIGNLDNLFLSSLAASNMSGDIPETVFAMFQLTFAIITPALIVGGFAERMKFSAMLIFSMIWMTFVYAPICHMVWGGGWLGELGLMDF
>MP0311_megahit_312844_1-996
GGYIGSFLIWNDVSEIGTGYSDSSDWFFQTMFVCATASIVSGAVAERIKIWPFFLFAALMAGFIYPISMGWQWGGGWLASAGFSDFAGSTLVHACGGAAALAGIIVLGAREGRFGSKGEKKSMVPFAASSIPLVTLGTFLLWFGWFGFNGFSQLAMGTFDDVNAISKIAVNTHLAGAAGTVAGAAITRLMAGKTDIVMMLNGALAGLVAITAEPLTPSPLLAILIGFVGALIMYFGTKFLESLQLDDVVGAIPVHMFAGIFGTLVVPASNAETNFGTQLLGVVSVCVFSFILSYIVFSAMKATIGLRISKEAEKLGTDKAEVGVVAYSIRD*
>MP0311_megahit_313583_2-721
MTLEELNTFVTTQANVSMEAYYWWCTAFMVIIHVGFLMYEVGATRMKNAVSSGVKNLLAFAFMIPTFWLFGWYIYLAFPAGFVPIDLEGYGTPWNVSMGPMLSDQATGVFWAAFTLFACTTASIFSGAVIERIRLSAFTFLAVILGSVVWITGASWGWHPDGWLVTGFGYHDVGAAGVVHTIAGWFAFGVLLNLGPRIGKYNEDGTANEIEGHSLVSSFIGLLMLIVGFFGFLGGCLIWA
>MP0311_megahit_313973_2-628
CAILVFIMQAGFMCMETGLSRHKNSINVALKNAADFGVSVVIFWIFGFGLMFGTSYYGFFGTDLFFFKTNKAEYMTYFVFQAMFVATAATIISGAVAERMKFNGYLIMTVLATGIIYPIVGHWAWSSSYLSKYDTVDQLLVVTGSVRTTGWLSDMGFVDFAGSTIVHSVGGWIALAAVIILGPRIGKYSDANKGKFTGSSFPLAVLGTL
>MP0311_megahit_314091_4208-5518
MKKILSTLVALCFPFFLFAKDQNFTINSGDSAWMLVATTLVVLMTPAGLALFYGGLTRSKNVLNTIGMSYAAFCIGFITWIIAGYSFVFSGDGLFFGNFDNVLLNNIKVTDLTGTIPTYLFVAFQGSFAAIAVAIVSGSIIERVKFSTWCIFVPLWILFIYCPVAHWLWGGGFLSNQGELDFAGGTVIHVNAGVAGLVLSLMLGKRKDFSFHSSKPSSIKLTVLGSALLLFGWFGFNAGSEFAANFISANALLVTCISACAGGLSWLFTESMDVKKPTLIGLASGVISGLVAITPAAGYVGPSSSVVIGILGGIIGYFGTVKLKVIIGYDDSLDAFGVHGLVGIAGALMTGIFANPLINDGIGVMYGNPSQFLIQLKVVGATVLFSSIGTFIIFKVCSFFTRGARVHEIVEHKGLDSMIHGEKGFNLIKEELHSKT*
>MP0311_megahit_315276_1-516
NLGLYSIACIMYLVCGFALMYPGGAFIDGIIPSIGTSLGLSTSMDNADIGIPYGMEYSQQADFFFQVVFVATAMSIVSGAVAGRMKILPFFLFAIVLTGFIYPIQGYWNWGEGFLNSSLGYSDYAGSGTVHLCGAAAALAVVHVLGPRKGKYNSDGSSNVIAGSNIPMAALG
>MP0311_megahit_315565_2-508
VAGASMLWVGWFGFNAGSALAADQSAGMAMLVTHIGAAAGSLSWMFREWMKQGKPSVLGIVTGMVAGLGTITPASGFVGPMGALIIGISAGLVCYEATQYIKKILLIDDSLDVFPVHGVGGILGTLLTGVFAASTYGGVGLENSISEQVTIQFIGVAFTIIWCGIFTYI
>MP0311_megahit_315986_355-1182
AIAGGFALGVLVVLGPRIGKFSSSGEPRNIGPRNPWLVTVGLFLIYTGFWGFYAACNVPIYDLGPEYGMEGVTFFTATNIYLTPTTLSGITMNFLMSLSGGLLAGYVISKGDPFWTYSSGLAGIICASAGNDLYHPIQSMIIGMIGVVIAYKMHYWVERKYKIDDAVGAVAVHGYAGFVGLVICGFVLNGYPSSGYGVGEMWDGTTYAAINPLGMFIGAIIMFFVLGMLPGYIIAKVLNGMGKLRIPKEVELAGLDYTIMEEAKDDEKAVASASR*
>MP0311_megahit_316352_136-1425
MIIFKKLFLGTTILACLTQSANAETVISDEGQYIFNTLGFYLGGVLVAFMAAGFCMLESGLVTTKSVSTIAAKNIGKFAICSLIFLLFGYNMAYAIPEGGYIGKFLMWTDSSELGTGYADHSDWFFQTMFVCATASIVSGAVAERIKIWPFFIFAAIMAGFIYPISMGWQWGGGWLATAGFSDFAGSTLVHACGGAAALAGVIVLGAREGRFSSTGEKKSLVPFAASSIPLVTLGTFLLWFGWFGFNGFSQLAMGTFDDVNAISKIAVNTHIAGAAGTVAGAVITRLMGGKTDIIMMLNGALAGLVAITAEPLTPSPILAIFIGAMGALIMYFGTKFLEYQKLDDVVGAIPVHMFAGIFGTLMVPISNPNTDFGTQLLGVISVCVFSFIFSYIVFRVLKQTIGLRISKEAEKLGTDKAEVGVVAYSIRD*
>MP0311_megahit_316637_1-456
GKPSVLGIVTGMVAGLGTITPASGFVGPMGALIIGISAGLVCYEATQYIKKILLIDDSLDVFPVHGVGGILGTLLTGVFAASTYGGVGLENSISEQVTIQFIGVVFTIIWCGIFTYIALKVTDSLVGLRISDENEETGIDLTEHGEKGYNN*
>MP0311_megahit_317401_1-795
IEMGWQWGGGYLAALGFSDFAGSTLVHSAGGAAALAGAIILGPRLNRFKNGQVEPLEPYAASSIPLATLGTFILWLGWFGFNGGSQLAMGSFDDVNSVARIFMNTNLAAGAGVVVAAGLTRVVYGKTDVVQMLNGALGGLVAITAEPLMPSPIIAIIVGGIGGAIVVFGSQLLIRMQIDDVVGAIPVHMFAGIWGTLAVVISNTEVSLGAQVIGILAVNIFVFVTSFIVWSILKSTIGIRISEEAEKEGTDKVEIGVTAYMIRD*
>MP0311_megahit_318068_10-993
MRKFLTKIITPALSFIFLMSMTSAGMAESTVSAEVGFIFNTFLFLMCGFLVMFMACGFAMLESGMVTSKSVSVICAKNIGLFSIAGVMFWLVGYNLAYGIPEGGYIGTFTPWSDASAVDTGYADGSDWYFQMVFCATTCSIVSGTLAERIKLWPFFLFAAILAGVIYPIVMGWQWGGGWLASAGFSDFAGSTLVHSTGGAAALAGALLLGPRLGRFTKAGAGPIKPFAASSIPLVTVGVFILWLGWFGFNGGSQLAMGSFDDAVAVSNIFINTNLAACGGVLAAAAVTRLSGKTDVIQMLNGAIGGLVAITAEPLMPSPIAAILIGGV
>MP0311_megahit_320094_3-557
AIMAGLIYPISMGWQWGGGWLASGGFSDFAGSTLVHGCGGAAALAGVIVLGAREGRFGKKGEKKSMQPFAASSIPLVTLGTFLLWFGWFGFNGFSQLAMGTFDDVNAISKIAVNTHLAGAAGTFTGAAITRLIGGKTDIVMMLNGALAGLVAITAEPLTPGPITAMFIGSIGAIIMYFGTKMLES
>MP0311_megahit_320126_2-601
TGWLGKLGFIDFAGSSVVHSVGGWVALAVLLIIGNRTGRFQDGKKRTFQGSNTPLAALGALILWFGWFGFNGGANGAMDLRIPLILINTFLAASAGLVLSSIMGIYVMKKPEPMFMITGPIAGLVSITASCAYVEPTEAIIIGSIGGLVSGSGILLLEKIKVDDVVSAVPVHLFAGTWATIAVAIFGDLEAMGIERSMAD
>MP0311_megahit_320487_224-931
MAQEVIDILTSNIDTLWVIDCAILVFIMQAGFMCMETGLSRHKNSINVALKNAADFGVSVVIFWIFGFGIMFGTSYNGFFGTDLFFFKTEKAEYMTYFVFQAMFVATAATIISGAVAERMKFNGYLIMTVLATGIIYPIVGHWAWSSSYLSKYDTVSQLLVATGSIKTTGWLSDLGFIDFAGSTIVHSVGGWIALAAVIILGPRIGKYSQANKGKFTGSSFPLAVLGTLILWFGWF
>MP0311_megahit_320674_1169-1387
MEIDLGSVKSFVDTLWVIDCAILVFIMQAGFMCMETGLSRHKNSINVALKNAADFGVAVVIFWIFGFGLMFGK
>MP0311_megahit_320785_141-650
MDTGNTAWILTSTALVLFMTLPGLALFYAGLVRASNILSVLMHCFTIACISSIAWLVIAYSIAFSGTGAYFGDLGNLFLANLSRDSMSGDIPESVFFMFQMTFAIITPALIVGAYPERIKFGFVAVFSLLWVILIYAPVVHWIWAEGGWLYEMGVRDFAGGLVVHLTAGI
>MP0311_megahit_321182_85-516
ISQLVKGKMDITMAMNGAIAGLVAITAAPSAPSAGAALLIGAVGGIIVYFSIIGLDKRGIDDPVGAISAHGVVGIWGVMAVCFTGGSLIAQAAGVLAIAGFTYVASLITILVINSFMPIRATDMEQDTGLDLVETGVEAYPEF*
>MP0311_megahit_324358_1-792
GYFGTDLFFFKTDQAEYMTYFVFQAMFVATAATIVSGAIAERMKFNGYLIITIIATGIIYPIVGHWAWSSSYLNNIDATRQLLAVTGQVKTTGWLTDIGFVDFAGSTIVHSVGGWIALSAVLILGPRIGKYSDANKGKFTGSSFPLAVLGTLILWFGWFGFNGGSNGAMDEAVPLILINTFLAAAFGLLTGLGISFALFKKPDPYYVILGPLAGLVAITAGCNSMTSVTSIFVGIIGAVIAIFINELLNKFEIDDVVGAVPVHL
>MP0311_megahit_324429_2-397
IGVVISYKLHYWVERKFKIDDAVGAVAVHGYAGFIGLVICGFVLNGYPSSGYSVGAMWDGTTYATINPLGQFIGALIMFVVLGLIPGYVIARVLHGMGKLRIPREVEIAGLDYEIMETAKEDEKAVASATR*
>MP0311_megahit_324659_737-1375
GPEYGMEGVTYFTATNIYVTPTTLSGITMNFLMSLSGGLLAGYVISKGDPFWTYSSGLAGIICASAGNDLYHPIQSLIIGMIGVVIAYKLHYWVERRFKIDDAVGAVAVHGYAGFAGLVICGFVLNGYPSSGYSVGAMWDGSNYAAINPLGMFIGAIIMFFVLGMIPGYIIAKVLNGMGKLRIPREVELAGLDYQIMEEAKEDEKAVASSSS*
>MP0311_megahit_325120_3-347
MEEIKFALDTFYAVMAGALVMWMAAGFTMLEAGMVQKKDVSEIVTKNLGLYSIACIMYLICGFALMYSGSSYFSGLFPNLGTSWSLSMATEADPMMYGADGSVEGGDFVGYYSHQ
>MP0311_megahit_325197_613-1395
QWGGGWLASGGFSDFAGSTLVHGCGGAAALAGVIVLGAREGRFGRKGEKKSMQPFAASSIPLVTLGTFLLWFGWFGFNGFSQLAMGTFDDVNAISKIAVNTHLAGAAGTFTGAAITRLIGGKTDIVMMLNGALAGLVAITAEPLTPGPITAMFIGSIGAVIMYFGTKMLESYGLDDVVGAIPVHMFAGIFGTLIVPLTNPETSFGTQFIGTASVCIFSFGLSWATFTILKSTIGLRISKAAEKLGTDKAEVGVTAYSIRD*
>MP0311_megahit_326811_3-566
VLMFLIHVGFCMYEVGASRYKHHQHTLMKNTMLIPLVTVTWFLFGWWIYWAFPTGPGLAPSIMNESTALITDDSAFSATWYTATSELMAVNLGDHISGVFWAAFLLFSWTAASIVSGAIIERITTFAFGILAIAIGSVFWTIDAAWGWHFDGWMLKLLGYHDAYASGVIHAIAGGFALGVLFVLGPRI
>MP0311_megahit_326822_3914-4735
ILSGIIYPIVMGWQWGGGWLAELGFSDFAGSTLVHSTGGAAALAGAMIIGPRLGRFTKSGAPAPLKPFAASSIPLVTIGVFILWLGWFGFNGGSQLAMGTKDDAVAVSTIFMNTFLAGAGGVLGAATITRLHFGKTDVIQMLNGCIGGLVAITAEPLAPSPFAAILIGAVGGLIVVYGTKLLFSLQIDDVVGAIPAHLFAGIWGTLIVPATNGDASFSTQLIGVLSVNIFVFVVAYIVFSAIKATIGLRLSKEGETKGTDVTETGVIAYAIRD*
>MP0311_megahit_326902_1-666
GFSDFAGSTLVHSTGGAAALAGAIILGPRLGRFTKKGEAAPIKPFAASSIPLVTLGVFVLWLGWFGFNGGSQLAMGTANDAIAVSKIFINTLLAGAGGVMAAGAVTKISGKTDVVQMLNGCIGGLVAITAEPLMPSPLASILIGAVGGIIVVYGTKFLFSMKIDDVVGAVPAHLFAGIWGTLIVPATNSGANFGTQLIGVLSINIFVFVVAYIVWSLMKATM
>MP0311_megahit_327971_1-816
NMTSVGYAETTVSAEVGFIFNTFLFLVCGFLVMFMAAGFAMLEAGSVTSKSVSVICAKNIGLFSIAGMMFWLFGYNLAYGIPEGGYIGKFLPWSDASAVDTGYSDGSDWYFQMVFCATTVSICSGALAERIKLWPFLLFAAILAGIIYPIVMGWQWGGGWLASAGFSDFAGSTLVHSTGGAAALAGALLLGPRLGRFTKKGDPAPMKPFAASSIPLITVGVFILWLGWFGFNGGSQLAMGTADDAIAVSTIFMNTFLAGAGGVMAAATMTRL
>MP0311_megahit_328627_3-599
MTVAELQILVDKLQSKISQLELTSKGAIKATEFRLEAVLQANLDTFWLLVCAILVFLMQAGFMCLESGLSRNKNNINVALKNITDFGIAVVTFWAFGFALMYGTSVMGLFGNKFYFFTTKVAGYQTYFVFQAMFVATAATIISGAVAERLRFFSYVIITFVTSGIIYPIVGHWAWAFDFSNPEVKFGWLGKMGYLDFAG
>MP0311_megahit_329166_2-811
PVHLAAGVWGTLAVGIFSNLEILGTGLSRMDQIKAQLIGIGAIGIFSFVSSFIFFKIVNYFYPLRVSPLHEELGLNIAEHGAVSVEHDLIAILDKQSKSGDLKIRGPQDPFTAGGVIGLYYNKLMSKLEDSETEKNKWRERISKEVNLAVKVQENFLPKRNLTNFPVSGINIPAREVSGDFFSFYPHNESIYFIIADVAGKGIHAGMVMAKASTLFEIMSKDKVDPDEMMFHMNNDLYQTKTAGMFVTCILGEYDLVSEEIRWVNAGHQP
>MP0311_megahit_331373_55-675
FAASSIPLVTVGVFILWLGWFGFNGGSQLAIGTFEDAVAVSSIFINTNLAAAGGVMAAAIITRLMFGKTDVIQMLNGAIGGLVAVTAEPLAPSPLAAIFIGAVGGLIVVFGTKLLFSFKLDDVVGAIPAHMFAGIWGTLAVPLTNTDASFSAQLIGVLSINIFVFVVSYIVFSIMKATFGIRLSKEAEAKGTDVTETGVIAYAIRD*
>MP0311_megahit_331714_543-854
MEIINLESVKSFVDTLWVINCAILVFIMQAGFMCMETGLSRYKNSINVALKNAADFGVSVVIFWIFGFGLMFGKSYNGLFGTDLFFFKTDVAEYMTYFVFQAMF
>MP0311_megahit_331914_2-322
GSIGAIIMYFGTKMLESYGLDDVVGAIPVHMFAGIFGTLVVPLTNSDTSFGTQFIGTASVCIFSFGLSWITFTLLKSTIGLRISKAAEKLGTDKAEVGVTAYSIRD*
>MP0311_megahit_332356_3-1103
MDNVDLESVKSFVDTLWVIDCAILVFIMQAGFMCMETGLSRHKNSINVALKNAADFGVAVVIFWIFGFGLMFGTSWNGFIGTDLFFFKTENAEYMTYFVFQAMFVATAATIVSGAVAERMKFNGYLIITVLATGIIYPIVGHWAWSSSYLNNVDAVRQLLAVTGNLKSTGWLTDMGFVDFAGSTIVHSVGGWIALAAVLILGPRIGKYSEANKGKFTGSSFPLAVLGTLILWFGWFGFNGGSNGAMDETVPLILINTFLAAAFGLLTGLGISFAFFKKPDPYYVILGPLAGLVAITAGCNSMTSVTAIFVGIIGAIISIFVNEILNKFEIDDVVGAVPVHLAAGIWGTLAVGLFSDLELLDTGLTRL
>MP0311_megahit_332374_1-777
GAVAGRMKLLPFYLFAVILTAFIYPIQGYWNWGGGFLSSGGYSDYAGSGTVHLCGAAAALAVVTVLGPRKGKYNADGSVNPMPGSNIPLAALGAWILWLGWFGFNGGSELVVSSEASAIAVSQVFLNTNMAAAGGVIAALLTSLFATGKMDVTMAINGAIAGLVAITAGPSAPTGGEAVFIGAAGGVLVYFSILFFDKSLKVDDPVGAISAHGTVGILGVMVVPFTSDASFLWQLYGVLAIGGFTYIASLIVTFIINII
>MP0311_megahit_332516_1-648
YGMDGSVNAMPGSNIPIAALGAWILWLGWFGFNGGSELIISDEASAIAVSQVFMNTNMAAAGGVVAALLTSLFATGKMDVTMAINGAIAGLVAITAGPSAPTGGEAVIIGAIGGVIVYFSILFFEKRLKIDDPVGAISAHGIVGIYGVMVVPFTSDASFLWQFYGVVAIAGFTYIASLIVIYVINMFLSIRATDEEQAAGLDSTEIGVEAYPEFD*
>MP0311_megahit_332846_511-906
IAGLVAITAEPLTPSMGQAVIIGAIGGIICMYGMKLLDVLKIDDVVGAIPAHLFAGIWGTLVVAWTNPDASLGVQAIGVVSYGLFTVIMSFIVWYVIKAVIGIRASKEDEEYGLDMSELGTVSYPDFNKSK*
>MP0311_megahit_332955_1-609
FWLFGFGLMFGKSFNGYFGTDLFFFKTDQAEYMTYFVFQAMFVATAATIVSGAVAERMKFNGYLIITIIATGIIYPIVGHWAWSSSYLNNIDATRQLLAVTGQVKTTGWLTDIGFVDFAGSTIVHSVGGWIALSAVLILGPRIGKYSDANKGKFTGSSFPLAVLGTLILWFGWFGFNGGSNGAMDEAVPLILINTFLAASFGL
>MP0311_megahit_333045_1-1032
VGYGFMYNDVTGYIGTPALWNPEATVDAGDGYSKMSDWFFQMVFCATAMSIVSGTVAERIKLVPFLLFAVFLTGIIYPIQGSWTWGGGWLSEMGFSDFAGSTIVHSVGGWAALTGAIILGPRLGKYGPNGEVNAIPGANLPLATIGTFILWFGWFGFNGGSQLALGSAADAAAMANVYVNTNMAACAGLVAALILSMILYSKTDLTFVLNGALAGLVSITAGPDVATPLQAIIIGAIGGVICTFAIPLLDKLKIDDVVGAISVHLIAGIWGTLAVAIPGLNGSGDMATQIIGIVSIGAFTVVLSTIGWIVLKVLFGLRPTEEEETSGLDVSELGMDAYPEFKN*
>MP0311_megahit_333196_1-645
TGIIYPIVGHWTWSSSYLNNMDVERQLLDITGQINTTGWLSTIGFVDFAGSTIVHSVGGWIALSAVLILGPRIGKYSKANKGKFTGSSFPLAVLGTLILWFGWFGFNGGSNGAMDEAVPLILINTFLSASFGLLTGLGISFLLFKKPDPYYVILGPLAGLVAITAGCNSMTSVVSIFVGIIGAVVAIFVNELLNKYEIDDVVGAIPVHLAAGVWG
>MP0311_megahit_333450_3-527
GSALDTGYSDGSDWFFQMVFCATTCSIVSGTLAERIKIWPFFIFCALLTGFIYPIEMGWQWGGGYLAEAGFSDFAGSTLVHSAGAAAALAGAILLGPRLGRFTDSGEATPMAPFANSSIPLATLGVFILWLGWFGFNGGSQLAMGTFDDVTAVATIYINTNLAAGAGVMACAVIS
>MP0311_megahit_333657_3-971
TPWSDASAVDTGYADGSDWYFQMVFCATTCSIVSGTLAERIKLWPFFLFAAILAGIIYPIVMGWQWGGGWLASAGFSDFAGSTLVHSTGGAAALAGALLLGPRLGRFTKAGAGPVKPFAASSIPLVTVGVFILWLGWFGFNGGSQLAMGSFDDAVAVSNIFINTNLAACGGVLAAAAVTRLSGKTDVIQMLNGAIGGLVAITAEPLMPSPIAAILIGGVGGIIVVYGTKLLFSFKIDDVVGAIPAHLFAGIWGTLAVPITNPDTTFGAQLLGVVSINAFVFVVSLIVWSVMKATMGIRLSKEAEMKGTDVSETGVIAYAIRD*
>MP0311_megahit_334684_1-609
HLAAGVWGTIAVGLFSDLEILGTGLTRLEQIKAQFIGIVSIGVFSFFGSYILLKILNYFYPLRVSPLHEELGLNIAEHNATSVEHDLITILEKQSESGDLTIRGPQDPFTAGGVIGLYYNRLMSKLETSEAEKKVWRDRISNEVKLAVKVQENFLPKRNLENYPVHGINIAAREVSGDFFSFYPHNDSVYFIIADVAGKGIHA
>MP0311_megahit_335153_2-592
VAVVIFWIFGFGLMFGESYKGIIGTDLFFFKTNVAEYMTYFVFQAMFVATAATIISGAVAERMKFNGYLIITILATGIIYPIVGHWAWSSSYLNNMDPVNQLLTVTNEIKSTGWLTDIGFVDFAGSTIVHSVGGWIALSAVLILGPRIGKYSDSNKGKFTGSSFPLAVLGTLILWFGWFGFNGGSNGAMDETVPLIL
>MP0311_megahit_335697_3-716
MTVADLQILIDKLQSKISQLELTNKGALKATEFRLEAILQANLDTFWLLICAILVFLMQAGFMCLESGLSRNKNSINVALKNITDFGIAVVTFWAFGFALMYGTSVMGLFGDKFYFFTTKVAGYQTYFVFQAMFVATAATIISGAVAERLRFFSYVIITFVTSGFLYPIVGHWAWAFNFDEPSEKFGWLGKMGYLDFAGSSVVHSVGGWVALAILLIIGSRTGRFRKNQNKKLFQGSN
>MP0311_megahit_335869_3-737
MEEIKFAVDTFYAVMAGALVMWMAAGFTMLEAGMIKKKNAAEIVTKNLGLYSIACIMFLVCGFALMYPGGALLDGVIPSIGTSLGLSTSMDNADIGIPYGMEYSQQADFFFQVVFVATAMSIVSGAVAGRMKILPFFLFAIVLTGFIYPIQGYWNWGGGFLSGSVGYSDYAGSGTVHLCGAAAALAVVHVLGPRKGKYNSDGSSNVIAGSNIPMAALGVWILWLGWFGFNGGSELVVSNESAAIN
>MP0311_megahit_335881_3-275
KLKIDDVVGAIPAHLVAGVWGTLAVPLTNGDVTFGAQFLGTISVVVFVFIVSYIVFQAIKSTIGLRISKEAERLGTDKAEVGVIAYGIRD*
>MP0311_megahit_335882_2-952
IIGAVVAIFVNEFLNKFEIDDVVGAVPVHLAAGVWGTIAVGLFSDLEIIGTGLTRLEQIKVQFIGIVSIGVFSFFGSYILLKILNFIYPLRVSPLHEELGLNIAEHNATSVEHDLITILEKQSESGDLTIRGPQDPFTAGGVIGLYYNRLMSKLETSEAEKKVWRDRISNEVKLAVKVQENFLPKRNLENYPVHGINIAAREVSGDFFSFYPHNDSVYFIIADVAGKGIHAGMVMAKASTLFEIMSRDQVDPDEMMFHMNNDLFLTKTGGMFVTSILGEYNMRTDELRWVNGGHQPAIIRSSSGNYEQFESNSPPMG
>MP0311_megahit_338601_1-288
MMPQDVIDILTSNIDTLWVIDCAILVFIMQAGFMCMETGLSRHKNSINVALKNAADFGVSVVIFWIFGFGLMFGTSYNGFFGTDLFFFKTDKAEYM
>MP0311_megahit_338913_549-1844
MGKIIKKFTTPALSFVLLMSMTSVGMAESTVSAEIGFIFNTFLFLMCGFLVMFMACGFAMLESGMVTSKSVAVICAKNIGLFSIAGIMFWLVGYNLAYGIPEGGYIGSFTPWSDASAVDTGYADGSDWYFQMVFCATTCSIVSGTLAERIKLWPFFLFAAILAGIIYPIVMGWQWGGGWLASAGFSDFAGSTLVHSTGGAAALAGALLLGPRLGRFTKAGAGPVKPFAASSIPLVTVGVFILWLGWFGFNGGSQLAMGSFDDAVAVSNIFINTNLAACGGVLAAATVTRLSGKTDVIQMLNGAIGGLVAITAEPLMPSPIAAILIGGVGGIIVVYGTKLLFSFKIDDVVGAIPAHLFAGVWGTLAVPITNPDTTFGAQLLGVVSINAFVFVVSFIIWSIMKATMGIRLSKEAEMKGTDVTETGVIAYAIRD*
>MP0311_megahit_340063_3-623
LSAVLILGPRIGKYSDANKGKFTGSSFPLAVLGTLILWFGWFGFNGGSNGAMDEAVPLILINTFLAASFGLLTGLGISFALFKKPDPYYVILGPLAGLVAITAGCNSMTSVTSIFVGIIGAVVAIFVNEFLNKFEIDDVVGAVPVHLAAGVWGTIAVGLFSDLEILGTGLSRLEQIKVQFIGIVSIGVFSFFGSYILLKILNYFYPL
>MP0311_megahit_340116_178-744
MTKIIKKISAPLLSLIFLLNMSSAGMAETTVSGEVQAIFNSLLFLICGFLVMFMAAGFAMLESGMVTSKSVSVICAKNIGLYSIAGIMFWLFGYNLAYGIPEGGYIGTFTPWSDASAVDTGYADGSDWFFQMVFCATTVSICSGAMAERIKLWPFFLFAAILAGVIYPIVMGWQWGGGWLAELGFSDFA
>MP0311_megahit_340868_1-513
GFIFNTFLFLVCGFLVMFMAAGFAMLEAGSVTSKSVSVICAKNIGLFSIAGMMFWLFGYNLAYGIPEGGYIGKFLPWSDASKIETGYSDASDWYFQMVFCATTVSIVSGTLAERIKLWPFLLFAAILSGIIYPIVMGWKWGGGWLAAANFQDFAGSTLVHSTGGAAALAGA
>MP0311_megahit_342142_1-1086
VITAGLVIYCAIGFNLMYPSDWLIEGYLGSPVFGLDAETAADLSYNEGYTYWTDFLFQGMFAATAATIISGAVAERIKISSFMLIASLYVAIVYPIVGAWKWGGGFMDAAGFYDFAGSTLVHAVGGWGALVVIYFLGARKGRFGKDGAVIPGSNIPLSAAGVVILWLGWFGFNGGSVLSADPSLTSVTLVNTCLAAAAGGLSCAGFYKLFYGKADIMMFMNGVLGGLVGITAGADLMLPGSSIAIGIISGPIVFLSSSLLENAELDDPVGAIPVHLFCGIWGTLAVGIFGSMASFDQFMIQLACVGITGVFCLVAGTIIVQLVKAVKGLRVSEDAEEVGLDISEHDGSLAYAQFQITSKKYH
>MP0311_megahit_342147_98-853
MKKVIYLTLFLALIQFSPSISYAETSMSKEGQYIFNSLGFYLGGVLVAFMAAGFCMLESGLVTTKSVSTIAAKNVGKFAICSLVFFLFGYNMAYGVPEGGYIGSMKIWGDVSNIGTGYSDSSDWFFQTMFVCATASIVSGAVAERIKIWPFFLFAALMAGFIYPISMGWQWGGGWLASAGFSDFAGSTLVHACGGAAALAGVIVLGAREGRFGSKGEKKSMVPFAASSIPLVTLGTFLLWFGWFGFNGFSQL
>MP0311_megahit_342938_2-598
AEGGWLYEMGVRDFAGGLVVHLTAGITALVIAFFLGPRDGFPNSVQPPHNPGLTMMGACMLWVGWFGFNGGSALAANSDAGMAILVTHISAATATIVWIIIEKVKFGKSSLVGAVTGCIAGLASITPASGSVGPMGGLIIGLISGGVCYYMVNVVKETFNIDDSLDVFAVHGIGGLLGILLIPFLTAESYGGIGYDEGS
>MP0311_megahit_343775_156-1319
IDDVVGAVPVHLAAGIWGTLAVGFFSDLSILDTGLDRFSQIKIQVIGILAIGSFTFISSYVILNFINKFYPLRVSTVQEELGLNIAEHNAVSIEHDLISILNKQSESGDLKVRGPQDPFTAGGVIGLYYNKLMSKLETTEEEKNKWRERISKEVKLAVKVQENFLPKRNLKNYPVHGINISAREVSGDFFSFYPHNDSIYFIIADVAGKGIHAGMVMAKASTLFEVLSQSKVDPDEMVLHMNNDLNNTKTAGMFVTSIVGEYNLITDEIRWVNAGHQPAIVRNDNGKYEQFESSAPPLGVIKQKDKNIYNINKMKLNGSRFYAFTDGLSESLNDKGHEIGIDGSIDIIESNYNKDSTQQLNDITKMVVNTSKNQKLTDDLTVISIGK*
>MP0311_megahit_344150_1-570
GSALAADYVASKAILVTHVAASLGAFSWIIIEWIRFGKPSLVGMATGMVAGLATITPASGFVGVQGALILGVSGGILCYLAVDLIRIKMKIDDSLDVFAVHGVGGILGTILCAALMHGGFGGVGLDEGATITSQLKVQIYAVIVTAVWTIIFSYLILKFISIFIELRVTEDQEIQGLDNSLHGESGYNN*
>MP0311_megahit_344439_1-822
VGYNLMYMDVSGYIGSFSIWSPSDGETFGGENDATYSSGSDWWFQMVFCATAASIVSGAVAERIKLKAFFVFVVLLCGFIYPIQGSWSWGGGYLSEAGFLDFAGSSIVHGVGGWAALTGAIILGARKGKYSDDGSVNPMPGSNLPLATLGTFILWFGWFGFNGGSQLAMGSGADVAAISNIYINTNLAAAGGVVVALILTMMFYKKTDLTMALNGALGGLVAITAEPLAPSPMLAIFIGAVGGLIVVLTIPMLDKFKIDDVVGAIPVHLFAGIW
>MP0311_megahit_345207_928-2166
MEEIKFSLDTFYALMSGALVMWMAAGFTMLEAGLVQKKDVSEIVTKNLGLYSIACVMYLACGFILMYPGSALIDGILPGIGTSWWLSTADPIEEIGIPYGMDYSQQADFFFQVVFVATAMSIVSGAVAGRMKLLPFYLFAVILTAFIYPIQGYWNWGGGFLSSGGYSDYAGSGTVHLCGAAAALAVVTVLGPRKGKYNADGSVNPMPGSNIPLAALGAWILWLGWFGFNGGSELVVSSEASAIAVSQVFLNTNMAAAGGVIAALLTSLFATGKMDVTMAINGAIAGLVAITAGPSAPTGGEAVFIGAAGGVLVYFSILFFDKSLKVDDPVGAISAHGTVGILGVMVVPFTSDASFLWQLYGVLAIGGFTYIASLIVTFIINIIMPIRATDEEQDAGLDSTEVGVSAYPEFSD*
>MP0311_megahit_345231_334-849
DAADVSRIFTNTNTAAAGGALAALILTQLMYKKIDLTMVLNGALAGLVSITAEPLAPSIGGATLIGAIGGAIVVFAVPMLDKLKIDDVVGAISVHGIAGIWGTIAVIFSGGSFGAQIIGTVSICLFIFILSFVIWYVLDMIMGIRVSEEDELTGLDTTELGMDAYPDFSKS*
>MP0311_megahit_345386_1-1107
IVTKNLGLYSIACIMYLVCGFVLMYPGGSLIEGVIPSIGTSLGLSTALPNEEIGMPYGMDYSQQADFFFQVVFVATAMSIVSGAVAGRMKLLPFFIFAVILTGFIYPIQGYWNWGGGFLNAMGYSDYAGSGTVHLCGAAAALGVVSILGPRKGKYGYDGSVNPMPGSNIPMAALGVWILWLGWFGFNGGSELAVASEGSAIAVSQVFMNTNMAAAGGVVAALLVSLIMTGKMDVTMAMNGAIAGLVAITADPLSPSGGMAVLVGAIGGVIVYFSILYLEKSGIDDPVGAISAHGTVGIFGVLAVSVTGGASFVTQLIGVLAIAGFTFIMSYLTTMAINSVMPIRATDEEQDLGLDVSEIGIEAYPEFK*
>MP0311_megahit_347483_1722-2921
MEIASYVDSLWIVVAGILVMFMQPGFMLVETGFTRSKNSVNIVMKNFMDFSVGAVSYWAFGFALAYGGTTLGGFLAYGNFFLEGDAITYFFQVVFAATAATIVSGAVAERTKFSAYLLFQPFICGVIYPIVTHWVWSGQGWLGDLGFIDFAGSGVVHMVGGFAALAGVQIVGPRIGKYDDNGNPQVIPGSSMVAGALGVFILWFGWYGFNVGSALAAVDVNLAAIAVTTTLSAAAGSITAMYTSMISGKPNVGMTLNGALAGLVGITAGCANVNNLGAVLIGLVSGVLVVYSINFLEKRGLDDAVGAISVHGICGIWGVIAVAIFDTADGLFYGGGTSLFGPQLIGILAIGAWAYGTSFLVFKVIDSTVGLRVTAEEEIAGLDASEHGTSAYGDFITKD*
>MP0311_megahit_347715_207-545
MSELEYALNTFYLLISGAFVMWMAAGFTMLEAGLVRAKNVSEIVTKNLGLYSIACVMYLVCGFFLMYPGDSVYNAYFPMLGSTWGMSLDGLTFNTDLGYSDAADFFFQVVFVA
>MP0311_megahit_348479_2-364
TADPLSPSAGTAVIVGAIGGAIVYASIVFLEKAGIDDPVGAISAHGTVGIWGVLVVSLTGGASFGGQLIGVLMIAGFTYLASLGTILAINKVMPIRASDAEQEAGLDISEVGIEAYPEFK*
>MP0311_megahit_348884_3-698
LILGPRIGKYSDANKGKFTGSSFPLAVLGTLILWFGWFGFNGGSNGAMDEAVPLILINTFLAASFGLLTGLGISFALFKKPDPYYVILGPLAGLVAITAGCNSMTSVTSIFVGIIGAVVAIFVNEFLNKFEIDDVVGAVPVHLAAGVWGTIAVGLFSDLEILGTGLTRLEQIKAQFIGIVSIGVFSFFGSYILLKILNYIYPLRVSPLHEELGLNIAEHNATSVEHDLITIL
>MP0311_megahit_351369_3-509
PFFIFAAIMAGVIYPISMGWQWGGGWLATGGFSDFAGSTLVHGCGGAAALAGVIVLGAREGRFGRKGEKKSMQPFAASSIPLVTLGTFLLWFGWFGFNGFSQLAMGTFDDVNAISKIAVNTHLAGAAGTFTGAAITRLIGGKTDIVMMLNGALAGLVAITAEPLTPGPI
>MP0311_megahit_352191_1-531
GGLLAGYWIAKGDPFWTYSSGLAGIICASAGNDLYHPIQSMIIGMIGVVLSYKLHYWVERKFKIDDAVGAVAVHGYAGFIGLVICGFVLNGYPSSGYSVGAMWDGTTYAAINPLGMFIGAIIMFVVLGLIPGYIIAKILHGMGKLRIPREVEIAGLDYEIMETAKSDEKAVASATR*
>MP0311_megahit_352442_167-1327
MLEAGMVRAKNASEIVTKNLGLYSIACIMYLTCGFYLMYSSGDYFGGLLPQIGSHWSLAVPEDTVAAMQYGADGDVGYYAEQADFFFQVVFVATAMSIVSGAVAGRMKMLPFFLFAVVLTGFIYPIQGYWNWGEGFLNQNGYSDYAGSGTVHLCGAAAALAVVTVLGARNGKYNSDGSANLIPGSNIPMAALGVWILWLGWFGFNGGSELKVSTGGSAIAVAQVFMNTNLAATGGVVATLLTSLIKTGKMDITMAMNGAIAGLVAITAGPSAPSGGEAVIIGAVGGVIVYFSILFFERTLKVDDPVGAISAHGTVGIYGVMVVPLTSDATFGAQLLGVVLIAGFTYVMSLLTIYVINLFMPIRASDTEQEVGLDLTETGVEAYPDF*
>MP0311_megahit_352930_3-641
GILAIAIGSVFWSIDASWGWHFDGWMLKLLGYHDAYASGVIHAVAGGFALGVLVVLGPRIGKFSSSGEPRNIGPRNPWLVTVGLFLIYTGFWGFYAACNVPIYDLGPEYGMEGVTFFTATNIYLTPTTLSGITMNFLMSLSGGLLAGYVISKGDPFWTYSSGLAGIICASAGNDLYHPIQSLIIGMVGVVIAYKMHYWVERKFKIDDAVGAVA
>MP0311_megahit_353711_3-767
SAEVGFIFNTFLFLVCGFLVMFMAAGFAMLESGMVTSKSVSVICAKNIGLFSIAGIMFWMVGYNLAYGIPEGGYIGSFTPWSDASSVDTGYADGSDWYFQMVFCATTVSIVSGTLAERIKLWPFFLFAAILSGIIYPIVMGWQWGGGWLAAAGFSDFAGSTLVHSTGGAAALAGAILLGARTGRFDKSGAAKPMKPFAASSVPLVTVGVFILWLGWFGFNGGSQLAMGTFDDAVAVSNIFINTNLAACGGVLAAG
>MP0311_megahit_354104_326-916
MFKKVILYTVLFSSLLSANAFAAVDDETAYALNTLLFLISGFLVMWMAAGFCMLESGLVTSKSVSTIAAKNIGLYSIAGIMFWLVGYNLAYGIPEGGYIGSFTAWSDGSAIATGYSDGSDWFFQMVFCATTASIVSGTLAERIKIWPFFLFVAILTGVIYPIEMGWQWGGGWLSAAGFSDFAGSTLVHAAGGAAALA
>MP0311_megahit_354518_346-585
MIKKLLVPFVLLFSIGISADELNSGDTAWILTSTALVLFMTLPGLSLFYAGLVRSKNAISVLMQCFAIACIVSVAWVVYG
>MP0311_megahit_354979_3-1172
VLVLFMTIPGLAFFYGGLVRGKNVLSVLMQCFALTCTVSILWVVFLYSLTFGDGGSMNSIVGNFDNLFLANLTADSMSGDIPETVFAMFQLTFAIITPALIVGGFAERMKFSSMLLFSVIWMVLVYAPICHMVWGGGWLGQMGLMDFAGGTVVHINAGVAALVAAIVLRQRKGFPATPMPPHNLTMTVAGASMLWVGWFGFNAGSALAADQSAGMAMLVTHIGAAAGSLAWMFREWSKQGRPSVLGIVTGMVAGLGTITPASGFVGPMGALIIGILAGIICYEATQYIKKVLMIDDSLDVFPVHGVGGILGTLLTGVFASASFGGMGLENSISDQVMIQIVGIIFTIIWCGIFTYIALRVTNSIVGLRITDEDEQTGVDLSEHGEKGYN*
>MP0311_megahit_355033_1-414
ALIIGMIGVVIAYKLHYWVERKFKIDDAVGAVAVHGYAGFVGLVICGFVLNGYPSSGYSVGAMFDGTTYATINPLGQFIGAIIMFFVLGLIPGYIIAKVLNGMGKLRIPREVEIAGLDYEMMESAKEDEKAVSSATR*
>MP0311_megahit_355831_1-468
MKKLTFILIGCISALLVSSVSFAETTMSQEGQYIFNSLGFYLGGVLVAFMAAGFCMLESGLVTTKSVSTIAAKNIGKFAICSLVFFLVGYNLAYGVPEGGYVGSFTIWTDSSDAETGYSGYSDWFFQTMFVCATASIVSGAVAERIKIWPFFIFAA
>MP0311_megahit_356865_1-444
MTVAELQILVDKLQSKISQLELTSKGAIKATEFRLEAVLQANLDTFWLLICAILVFLMQAGFMCLESGLSRSKNSINVALKNITDFGIAVVTFWAFGFALMYGTSVMGLFGNKFYFFTTKVAGYQTYFVFQAMFVATAATIISGAVAE
>MP0311_megahit_356904_105-1403
MTKFLKKLVGPLVSIFFLLNMTSTGYAETTVSAEVGFIFNTLLFLICGFLVMFMAAGFAMLESGMVTSKSVSVICAKNIGLFSIAAIMFWLVGYNLAYGIPEGGYIGKFIPWSDASAVDTGYSDGSDWYFQMVFCATTVSIVSGTLAERIKLWPFFLFAAILAGIIYPIVMGWQWGGGWLAAAGFSDFAGSTLVHSTGGAAALAGAMILGPRLGRFTKKGEPAPVKPFAASSIPLVTLGIFILWLGWFGFNGGSQLAMGTADDAIAVSSIFINTLLAGAGGVMAAGAVTRLSGKTDVVQMLNGCIGGLVAITAEPLMPSPIAAILIGAVGGVIVVYGTKFLFSLKIDDVVGAIPAHLFAGIWGTLIVPATNPDANFGAQALGVVSINAFVFVVAYIVWSMMKATIGIRLSKEAEMKGTDVSETGVIAYSIRD*
>MP0311_megahit_357331_1-708
VIVLGARKGKYEGGKVNAMPGANLPLATLGTFILWLGWFGFNGGSELIISNVAEANAVSMVFVNTNLAAAGGVMGALILSKVMFGKSDLTMALNGAIGGLVSITAEPLAPTPGLGLIIGFIGGIIVVLSIIMLDKMKIDDPVGAISAHGTCGIWGLLAVTLTGGSLGAQIYGALMIFLWTFIVSLIFWSIIKMFFGLRVTEEEETDGVDISECGLEAYPEFSKASGAKPSVYPEQ*
>MP0311_megahit_357405_2-460
MYKKFFSLFTIFSFILLLSSSVRAEVDAEVAYIFNTFSFLVCGFLVMWMAAGFLFLESGLVTTRSVSTIAAKNIGKFAIVSIVFYLIGYNLGYSVPEGGYVGTPSIWTDNTSIETGYSDASDWFFQALFVCATVSIVSGAVAERIKIWPFFTF
>MP0311_megahit_357683_1-555
ITAGCNSMTSVISILVGIIGAIIAIIVNETLNNFEIDDVVGAVPVHLAAGIWGTLAVGIFGDLNILDTGLDRFSQIKIQLIGIVSIGLFTFVSSYTVLSLVNKFYPLRVSPVQEELGLNIAEHNAVSVEHDLISILDKQSESGDLKIRGPQDPFTAGGVIGLYYNKLMSKLETSEEEKNKWRERI
>MP0311_megahit_358612_3-512
GYHDAYASGVIHAIAGGFALGVLMVLGPRIGKFSSSGEPRNIGPRNPWLVTIGLFLIYTGFWGFYAACNIPIFDLGPEYGMEGISYWTATNIYVTPTTLSGITFNFLMSLSGGLLAGYWIAKGDPFWTYSSGLAGIICASAGNDLYHPIQSMIIGMIGVVISYKLHYWVE
>MP0311_megahit_359509_1-528
LYSIACFMYLLCGFMVMYPGANEGGIIPPYDFSFGTKGQEDFGMNTDLGYADAADFFFQVVFVATAVSIVSGAVAERMNQWAFFALAAFISGVIYPIQGFWNWGSGFLNAAGYSDFAGSGTVHLAGAACALAAAIFIGPRVGKYSNGKVNKLYGANIPIAALGTFILWLGWFGFNG
>MP0311_megahit_359649_1-762
IKIWPFFIFCALLTGFIYPIEMGWQWGGGYLAEAGFSDFAGSTLVHSAGAAAALAGAILLGPRLGRFTDSGEAAPMEPFANSSIPLATLGVFILWLGWFGFNGGSQLAMGTFDDVTAVATIYINTNLAAGAGVMACAVISRLVTGKTDVVMMLNGALGGLVAITAEPLAPSPFLAVIIGAIGGLIVFYGTRLLISLKIDDVVGAIPVHGFAGIFGTLVVPISNTAASFGAQLYGIIAINVFVFVVSFIIWYIMK
>MP0311_megahit_359902_3-893
MYKKFFSLFTILSFILLLSSSVRAEVDAEVAYIFNTFSFLVCGFLVMWMAAGFLFLESGLVTTRSVSTIAAKNIGKFAIVSIVFYLIGYNLGYSVPEGGYIGTPSIWTDNTSMETGYSDASDWFFQALFVCATVSIVSGAVAERIKIWPFFTFAAVLGGVIYPIQMGWEWGGGWLDALGFADFAGSTLVHACGGSAALAGVILLGPRLGRFSASGEPANMAPFAPSSIPLVTLGTFILWMGWYGFNGGSQLALGSYEDATAMSKIFMNTQLAACGGCMAGAAITRLIGGKTDIVMML
>MP0311_megahit_360019_48-539
MNKLQLIIKSLLAVFFVLMSFTSIGNAETTMSEEGQYIFNTLGFYLGGVLVAFMAAGFCMLESGLVTTKSVSTIAAKNIGKFAICSLVFFLVGYNLAYGIPEGGYIGSFTVWGDGSELGTGYSDSSDWFFQTMFVCATASIVSGAVAERIKIWPFFIFAALMAG
>MP0311_megahit_360222_1-1194
MKLIKKLSLFGLLLVAVSGTAFAEVSEEAAYVFNTFSFLVHGFLVMLMALGFTCLEAGLVRTKNTATICLKNVGLYSIAGIMFYLVGYGFMYNEVNGFIGQPTLWNPEAEVSAADGYSKMSDWFFQMVFCATTMSIISGTVAERVKLLPFFIFAIILTGFIYPIQASWVWGGGFLSEMGFSDFAGSTLVHSVGGWAALTGAIIIGPRLGKYASNGSVIAIPGSNLPLATIGTFILWFGWFGFNGGSQLALGSAADAAAMANVYVNTNMAAAGGLVAAIVLASILYGKADLSLALNGALAGLVSITAGPDVALPLQAIIIGAVGGVLCTLAIPLLDKLKIDDVVGAISVHLVAGIWGTLVVGIPGLGTLAADFVTQLIGVVAIGVFVVVVSAITWLILK
>MP0311_megahit_362757_3-536
VHTVDNANAVAQVFLNTNAAAAGGVLGAIIISKILTGKMDVTMGINGAIAGLVAITAAPDTPSGGLATIIGLIGGVIVYFSVVFFDSVLKVDDPVGAISAHGTVGVWGIMATPLSGAGAFGTQAIGAVSIFLWTFITAGATLLVIKAIMGLRPTMEDEMEGMDASEVGVSAYPEFSE*
>MP0311_megahit_363817_1160-1369
MEEIKFALDTFYAVMAGALVMWMAAGFTMLEAGLVQKKDVSEIVTKNLGLYSIACIMYLVCGFVLMYPGG
>MP0311_megahit_364359_3-941
TGPGLAPSIMNGSDALITDDSAFSAKFYVATSQLMAVNLGDHISGVFWAAFLLFSWTAASIVSGAVIERITTFAFGILAIAIGSVFWTIDAAWGWHFDGWMLKLLGYHDAYASGVIHAIAGGFALGILVVLGPRIGKFTSSGEPRNIGPRNPWLVTIGLFLIYTGFWGFYAACNIPIFNLGPEYGMEGVTYFTATNIYVTPTTLSGITFNFLMSLSGGLLAGYVVSRGDPFWTYSSGLAGVICASAGNDLYHPIQSMIIGMIGVVIAYRMHYWVERKFKIDDAVGAVAVHGYAGFVGLVICGFVLNGYPSSGY
>MP0311_megahit_364530_199-1386
MDEIKFSLDTFYALMSGALVMWMAAGFTMLEAGLVQKKDVSEIVTKNLGLYSIACIMYLTCGFVLMYPGGAIIDGIIPAIGTSLGLSTSLPNEEIGMPYGMDYSQQADFFFQVVFVATAMSIVSGAVAGRMKLLPFFIFAIVLTGFIYPVQGYWNWGGGFLSSGGYSDYAGSGTVHLCGAAAALAIVTVLGPRMGKYNADGTTNAMPGSNIPIAALGAWILWLGWFGFNGGSELVVSSEASAVAVSQVFLNTNMAAAGGVVGALILSLIMTGKMDVTMAINGAIAGLVGITAGPSAPSGGAAVLIGLLAGLLVYVSILYFEKKLKIDDPVGAISAHGIVGIFGVMVVPFTNGDASFLWQLYGVIAIAGFTYFASLIAIYVINMFLSIRATDEEQMA
>MP0311_megahit_364817_1538-2770
MELLTTNNVWMMLCTALVFFMHLGFSFLEIGLTRQKNTINILFKNFFIITMGLIVYCLVGFNLMYPGDFNIIDAFGGILGFAGPGLDAAAAADLSYSEGYTYWTDFLFQGMFAATAGTIISGAVAGRIKINAFMLIVFLYVLIVYPIVGSWQWGGGFLSTFTDEVGFYDFAGSTLVHSVGGWGGLVIIYLLGARKGKFDSSGKAVAIPGSNIPLSAAGVLILWLGWFGFNGGSVLSADPANTSLVLVTTCLAAAAGGLGASFLSTLMYKNLDITMFMNGVLGGLVGITAGADQMGPTSAIIIGAIGGAVVVLGVALLDKCKLDDPVGAIPVHLFAGIWGTLAVGLFGASAGFDQFMVQLASTGIVGVFCVIGASIIALIVKSIMGLRVSDEEEEIGLDISEHGTKAYFSS*
>MP0311_megahit_365794_2-760
FGLLTGLSISFILFKKPEPYYIILGPLAGLVAITAGCNSMTSVVSIFVGIIGAVIAIIVNEILNKFEIDDVVGAVPVHLAAGVWGTLAVGFFSDLDILGTDLTRIEQIKAQFIGVISIGFFSFVGSYVILKTLNYFYPLRVSPLQEELGLNIAEHNATSVEHDLISILDKQSQSGDLTIRGPQDPFTAGGVIGLYYNKLMSKLESSESEKEKWRNRISNEIQLAVKVQENFLPKRNLENYPVYGINLAAREVS
>MP0311_megahit_366407_1-843
ITAGCNSMTSVTSIFVGIIGAVVAIFVNEFLNKFEIDDVVGAVPVHLAAGVWGTIAVGLFSDLEILGTGLTRLEQIKVQFIGIVSIGVFSFFGSYILLKILNYIYPLRVSPLHEELGLNIAEHNATSVEHDLITILEKQSESGDLTVRGPQDPFTAGGVIGLYYNRLMSKLETSEAEKKVWRDRISNEVKLAVKVQENFLPKRNLENYPVHGINIAAREVSGDFFSFYPHNDSVYFIIADVAGKGIHAGMVMAKASTLFEIMSRDQVDPDEMMFHMNNDLF
>MP0311_megahit_366512_3-398
NGAIGGLVSITAEPLMPSPIAAILIGAVGGVIVVYGTKFLFAMKIDDVVGAIPAHLFAGVWGTLAVPITNSSANFGTQLLGVIAINATVFVIAFVVWAIMKNTMGIRLSKEAELKGTDVTETGVIAYAIRD*
>MP0311_megahit_367081_250-528
LFALKIDDVVGAIPAHLFAGIWGTLAVPITNPDATFGAQLLGIISINVFVFVVAYIVWALMKSTIGIRLSKEAELKGTDVVETGVIGYAIRD*
>MP0311_megahit_367466_1-303
MENIDLDSVKSFVDTLWVIDCAILVFIMQAGFMCMETGLSRHKNSINVALKNAADFGLAVVVFWLFGFGLMFGKSYNGYFGTDLFFFKTDQAEYMTYFVFQ
>MP0311_megahit_368005_117-653
MAQEVIEKLTSNIDTLWVIDCAILVFIMQAGFMCMETGLSRYKNSINVALKNAADFGVSVVIFWIFGFGIMFGTSYNGFFGTDLFFFKTEKAEYMTYFVFQAMFVATAATIISGAVAERMKFNGYLIMTVLATGVIYPVVGHWAWSSSYLTGSVKSTGWLSDLGFIDFAGSTIVHSVGG
>MP0311_megahit_369456_1-753
VPLILINTFLAASFGLLTGLGISFALFKKPDPYYVILGPLAGLVAITAGCNSMTSVTSIFVGIIGAVVAIFVNEFLNKFEIDDVVGAVPVHLAAGVWGTIAVGLFSDLEILGTGLTRLEQIKVQFIGIVSIGVFSFFGSYILLKILNYIYPLRVSPLHEELGLNIAEHNATSVEHDLITILEKQSESGDLTIRGPQDPFTAGGVIGLYYNRLMNKLETSETEKKVWRDRISNEVKLAVKVQENFLPKRNLE
>MP0311_megahit_370815_2-1153
VQYIFNTILFLMSGFLVMWMAAGFAMLESGLVTSKSVSAICAKNIGLYSIAGVMFWLVGYNLAYGIPEGGYIGSFSSWSDASSLETGYSDGSDWFFQMVFCATTMSIVSGTLAERIKIWPFFLFAAILTGFIYPIEMGWQWGGGWLSAAGFSDFAGSTLVHAAGGAAALAGAIVLGARSGRFTSGGGVKAMAPFAASSIPLATLGVFILWLGWFGFNGGSQLAAGTLEDVSSVATIYINTNLAAGGGVLAAATVSRLAGGKTDVVMMLNGAIAGLVGITAEPLAPSPLAAIVIGAIAGVLMYYSTKLLYKMKIDDVVGAIPAHLVAGVWGTLAVPFTNTEVGFGSQFLGTISVVVFVFVVSYIVWSIMKMTIGIRISKEAERLG
>MP0311_megahit_370949_2-661
RFSGKGEAKPMAPFAASSIPLATLGVFILWLGWFGFNGGSQLASGTLEDVSAVATIYINTNLAAGGGVLAAATVSRVIGGKTDVVMMLNGAIAGLVGITAEPLTPSPLAAIFIGAIAGVLMYFSTKLLFKMKIDDVVGAIPAHLVAGVWGTLAVPLTNGDVTFGAQFLGTISVVVFVFIVSFIVFQIIKSTIGLRISKEAERLGTDKAEVGVIAYGIRD*
>MP0311_megahit_370963_1-612
GYFGTDLFFFKTDQAEYMTYFVFQAMFVATAATIVSGAVAERMKFNGYLIITIIATGIIYPIVGHWAWSSSYLNNIDATRQLLAVTGQVKTTGWLTDIGFVDFAGSTIVHSVGGWIALSAVLILGPRIGKYSDANKGKFTGSSFPLAVLGTLILWFGWFGFNGGSNGAMDEAVPLILINTFLAASFGLLTGLGISFALFKKPDP
>MP0311_megahit_371357_1789-3939
MESINLDSIISFVDTLWVINCAILVFIMQAGFMCMETGLSRHKNSINVALKNAADFGVAVVVFWMFGFGLMFGKSFNGLFGTDLFLFKTERAEYMTYFVFQAMFVATAATIVSGAVAERMKFNGYLIITIIATGIIYPIVGHWAWSSSYLNNIDATRQLLAVTGQVKTTGWLTDIGFVDFAGSTIVHSVGGWIALSAVLILGSRIGKYSDANKGKFTGSSFPLAVLGTLILWFGWFGFNGGSNGAMNEAVPLILINTFLAAAFGLLTGLGISFALFKKPDPYYVILGPLAGLVAITAGCNSMTSITSIFVGIIGSIIAIFVNELLNKFEIDDVVGAVPVHLAAGIWGTLAVGLFSDLEILGTGLTRLEQIKAQFIGVVSIGAFSFFGSYILLKFLNYFYPLRVTPLHEELGLNIAEHNATSVEHDLISILDKQSESGDLTIRGPQDPFTAGGVIGLYYNKLMSKLEVSESEKQKWRDRISNEVKLAVKVQENFLPKRNLENYPVHGINIAAREVSGDFFSFYPHNDSVYFIIADVAGKGIHAGMVMAKASTLFEIMSRDKVDPDEMMFHMNNDLFLTKTSGMFVTSILGEYNIRSDEIRWVNGGHQPAIIRNKSGDFEQFESNSPPMGVILQKDKSVFKTHKIKLENNRFFAFTDGLSESLNSSGEEIGIDGSLAIIEEYYNKDSNKQLSDISNAVINKAGNKNLSDDLTLISIGK*
>MP0311_megahit_371845_1-504
IFWLFGFGLMFGKSFNGYFGTDLFFFKTDQAEYMTYFVFQAMFVATAATIVSGAVAERMKFNGYLIITIIATGIIYPIVGHWAWSSSYLNNIDATRQLLAVTGQVKTTGWLTDIGFVDFAGSTIVHSVGGWIALSAVLILGPRIGKYSDANKGKFTGSSFPLAVLGTL
>MP0311_megahit_373193_3-521
MEATFELAYALDTFYFLICGALVMWMAAGFTMLEAGLVRAKNTTVILTKNVALFSIACTMYMVCGYSIMYGGGDFSLFLSGITGDGATGAEDPATYAPSADFYFQVVFVATAMSIISGSVAERIKLWSFLVFAVVMTGIIYPVEGSWTWGGMPVFGMYTLGDLGFSDFAGSGI
>MP0311_megahit_373519_2-745
AERMKFNGYLIMTVLATGIIYPIVGHWAWSSSYLSKYDTVDQLLVVTGSVRTTGWLSDLGFVDFAGSTIVHSVGGWIALAAVIILGPRIGKYSNANKGKFTGSSFPLAVLGTLILWFGWFGFNGGSNGAMDEVVPLILINTFLAAAFGLLTGLGISYFKHKKPDPFYIILGPLAGLVAITAGCNSMTSVTAIFVGIIGSVIAIFVNELLNKFEIDDVVGAVPVHLAAGIWGTLAVGFFSDLNILDTGL
>MP0311_megahit_373720_1-525
SFGLLTGLGISFTLFKKPDPYYVILGPLAGLVAITAGCNSMSSVVSIFVGIVGAIIAIVVNEVLHKYEIDDVVGAIPVHLAAGVWGTLAVGLFSDLDLLGTGLSRLEQIEAQLIGIISIGAFSFIGSYIILSILNKIYPLRVSPIQEELGLNIAEHNATSVEHDLISILEKQSES
>MP0311_megahit_373917_3-647
MEAKVIELAYALDTFYFLVMGAFVMWMAAGFTMLESGLVRAKNTAEILTKNISLYSIAVIMYMIVGYNLMYPAGGSGIIPELSFFLGADNTAEAVIASGGDIYYSGISDHFFQVVFVATACSIISGAVAERMKLWPFLLFCVFMTSIIYPVQGYWKWGGGFLDEAGFSDFAGSGVVHLCGAAAALAGVIVCGARAGKYEGDKVNAMPGANLPLAT
>MP0311_megahit_374254_346-882
MTKLIKKISAPLISLIFLLNMSSAGMADTTVSAEVGFIFNTLLFLICGFLVMFMACGFAMLESGMVTSKSVSVICAKNIGLFSIAGIMFWLVGYNLAYGIPEGGYIGKFIPWSDASAVDTGYSDGSDWYFQMVFCATTVSIVSGTMAERIKLWPFFTFAAILSGIIYPIVMGWQWGGGW
>MP0311_megahit_375418_1-603
SWGWHFDGWMLKLLGYHDAYASGVIHAVAGGFALGVLVVLGPRIGKFSSSGEPRNIGPRNPWLVTVGLFLIYTGFWGFYAACNVPIYDLGPEYGMEGVTFFTATNIYLTPTTLSGITMNFLMSLSGGLLAGYVISKGDPFWTYSSGLAGIICASAGNDLYHPIQSLIIGMIGVVIAYKMHYWVERKFKIDDAVGAVAVHGY
>MP0311_megahit_377826_1-645
MSELEYALNTFYLLISGAFVMWMAAGFTMLEAGLVRSKNVSEIVTKNLGLYSIACVMYLVCGFFLMYPGDSVYNAYFPMLGSTWGMSLDGLTFNTDLGYSDAADFFFQVVFVATAMSIISGAVAERMKLMPFFLFAIVLTGFIYPVQGYWKWGGGWLDAIGYTDFAGSGVVHLCGAAAALAAVIILGPRAGKYGSDGSVKVMRGSNIPIAALGAL
>MP0311_megahit_378065_3-1121
MTKLIKIISAPLISLIFLLNMSSAGMADTTVSAEVGFIFNTLLFLICGFLVMFMAAGFAMLESGMVTSKSVSVICAKNIGLFSIAGIMFWLVGYNLAYGIPEGGYIGKFIPWSDASAVDTGYSDGSDWYFQMVFCATTVSIVSGTMAERIKLWPFFVFAAVLSGIIYPIVMGWQWGGGWLAEAGFSDFAGSTLVHSTGGAAALAGAMIIGPRLGRFTKSGAPAPLKPFAASSIPLVTIGVFILWLGWFGFNGGSQLAMGTAVDAIAVSTIFMNTFLAGAGGVIGAAIITRLHFGKTDVVQMLNGCIGGLVAVTAEPLAPSPFAAILIGAVGGLIVVYGTKLLFSLKIDDVVGAIPAHLFAGIWGTLIVPATNS
>MP0311_megahit_378090_2-574
SDASKVDTGYSDGSDWYFQMVFCATTVSIVSGTLAERIKLWPFFLFAAILSGIIYPIVMGWQWGGGWLAAAGFSDFAGSTLVHSTGGAAALAGALLLGPRLGRFTKSGAPAPMKPFAASSIPLITVGIFILWLGWFGFNGGSQLAMGTADDAIAVSTIFMNTFLAGAGGVMAAATVTRLAFGKTDVIQMLN
>MP0311_megahit_378267_1-357
PLTPGPITAMFIGSIGAIIMYFGTKMLESYGLDDVVGAIPVHMFAGIFGTLVVPLTNPETSFGTQFIGTASVCIFSFALSWATFTALKSTIGLRISKAAEKLGTDKAEVGVTAYSIRD*
>MP0311_megahit_378934_3-701
INVALKNAADFGLAVVVFWLFGFGLMFGKSFNGYFGTDLFFFKTDQAEYMTYFVFQAMFVATAATIVSGAVAERMKFNGYLIITIIATGIIYPIVGHWAWSSSYLNNIDATRQLLAVTGQVKTTGWLTDIGFVDFAGSTIVHSVGGWIALSAVLILGPRIGKYSDANKGKFTGSSFPLAVLGTLILWFGWFGFNGGSNGAMDEAVPLILINTFLAASFGLLTGLGISFALFKK
>MP0311_megahit_379830_214-1053
MNFNFFLQSSIESDLTIMWITIAGFLVFFMHAGFTLVEAGFTQSKNAVNIAMKNLMAISVGTIVYWLIGYSLMYGETTNGFFRWSGFFTETAPHDLFFQTMFAATCATIVSGAVAGRTKYSVFAIFAVIITGFIYPIAGGWEWNPDGWLNSADFMPTEFIDLAGSSIVHAVGGWAALVGAYMVGPRLGKYVKGKVEAIPGHNKVLATLGVMALWFGWFGFNGGSQLAWGGDNTVTATTIVLLTNLSAAAGAVGALFTTWVWYGKPDIVQTLNGALAGLVS
>MP0311_megahit_379976_1-954
WLTDIGFVDFAGSTIVHSVGGWIALSAVLILGPRIGKYSDANKGKFTGSSFPLAVLGTLILWFGWFGFNGGSNGAMDEAVPLILINTFLAASFGLLTGLGISFALFKKPDPYYVILGPLAGLVAITAGCNSMTSVTSIFVGIIGAVVAIFVNEFLNKFEIDDVVGAVPVHLAAGVWGTIAVGLFSDLEILGTGLTRLEQIKVQFIGIVAIGVFSFFGSYILLKILNYFYPLRVSPLHEELGLNIAEHNATSVEHDLITILEKQSESGDLTIRGPQDPFTAGGVIGLYYNRLMSKLETSEAEKKVWRDRISNEVKLAVK
>MP0311_megahit_380044_3-527
FLLMSFTSIGNAETTMSEEGQYIFNTLGFYLGGVLVAFMAAGFCMLESGLVTTKSVSTIAAKNIGKFAICSLVFFLVGYNLAYGIPEGGYIGSFSVWGDGSELGTGYSDSSDWFFQTMFVCATASIVSGAVAERIKIWPFFIFAALMAGLIYPISMGWQWGGGWLATSGFSDFAG
>MP0311_megahit_380770_54-836
GFWNWGGGFEGLGISYSDYAGSGTVHLCGAAAALAVVTVLGPRKGKYNYDGSVNSMPGSNIPMAALGAWILWLGWFGFNGGSELKVSEVSSATAVSQVFLNTNMAAAGGVVATLFMSLFLTGKMDVTMAINGAIAGLVSITADPLSPTGGTAVLVGALGGALVYVSILFLEKKGIDDPVGAISAHGVVGIYGVLVVSLTGGADFLGQLTGVAMIAAFTYIASLGVIYAINYVMPIRATDEEQDAGLDISEVGIEAYPEFK*
>MP0311_megahit_380876_3-986
NLAYGIPEGGYIGKFIPWSDGSKIDTGYADGSDWYFQMVFCVTTVSIVSGTMAERIKLWPFFLFAALLAGVIYPIVMGWQWGGGWLAKAGFSDFAGSTLVHSTGGAAALAGAILIGPRLGRFTKSGAPAPLKPFAASSIPLVTLGVFILWLGWFGFNGGSQLAMGTANDAIAVSKIFINTLLAGAGGVMAAATVTRLSGKTDVVQMLNGCIGGLVAITAEPLMPSPFASILIGAVGGIIVVYGTKMLFAMKIDDVVGAIPAHMFAGIWGTLIVPATNSGANFGTQLLGVISINAFVFVVAFIVWSIMKATMGIRLSKEAELKGTDVSE
>MP0311_megahit_381384_146-997
MENVDLESVKSFVDTLWVIDCAILVFIMQAGFMCMETGLSRHKNSINVALKNAADFGLAVVIFWLFGFGLMFGKSFNGYFGTDLFFFKTDQAEYMTYFVFQAMFVATAATIVSGAVAERMKFNGYLIITIIATGIIYPIVGHWAWSSSYLNNIDATRQLLAVTGQVKTTGWLTDIGFVDFAGSTIVHSVGGWIALSAVLILGPRIGKYSDSNKGKFTGSSFPLAVLGTLILWFGWFGFNGGSNGAMDEAVPLILINTFLAASFGLLTGLGISFALFKKPDPYYV
>MP0311_megahit_381827_1-555
AIGSVFWTIDASWGWHFDGWMLKILGYHDAYASGVIHAIAGGFALGVLIVLGPRIGKFSSSGEPRNIGPRNPWLVTVGLFLIYTGFWGFYAACNVPIYDLGPEYGMEGVTFFTATNIYLTPTTLSGITMNFLMSLSGGLLAGYVISKGDPFWTYSSGLAGIICASAGNDLYHPIQSMIIGMIGVV
>MP0311_megahit_381835_3-524
MEATFELAYALDTFYFLICGALVMWMAAGFTMLEAGLVRAKNTTVILTKNVALFSIACTMYMVCGYSIMYGGGDFSLFLSGITGDGATGAEDPATYAPSADFYFQVVFVATAMSIISGSVAERIKLWSFLVFAVVMTGIIYPVEGSWTWGGMPVFGMYTLGDLGFSDFAGSGIV
>MP0311_megahit_382308_754-1359
MKKLFNKLIGSAVSFIFLLNMTSVGYAETTVSAEVGFIFNTFLFLVCGFLVMFMAAGFAMLEAGSVTSKSVSVICAKNIGLFSIAGMMFWLFGYNLAYGIPEGGYIGKFLPWSDASAVDTGYSDGSDWYFQMVFCATTVSICSGALAERIKLWPFLLFAAILAGIIYPIVMGWQWGGGWLASAGFSDFAGSTLVHSTGGAAA
>MP0311_megahit_382519_3-809
FKGDNMSKILRKIITPATALLFLLNMSSAGVAATTVSAEVGFIFNTFLFLICGFLVMFMAAGFAMLESGMVTSKSVSVICAKNIGLFSIAGIMFWMFGYNVAYGIPEGGYIGKFMPWSDGSKIGTGYADGSDWYFQMVFCATTVSIVSGTLAERIKLWPFFLFAAILTGFLYPFVMGWQWGGGWLAARGFADFAGSTLVHSTGGAAALAGAILLGPRLGRFTKKGEPAPVKPFAASSIPLVTIGVFILWLGWFGFNGGSQLAMGTFDDA
>MP0311_megahit_382537_2-763
DFFFQVVFVATAVSIVSGAVAERMNQWAFFALAAFISGVIYPIQGFWNWGSGFLNAAGYSDFAGSGTVHLAGAACALAAAIFIGPRVGKYSNGKVNKLYGANIPIAALGTFILWLGWFGFNGGSQLAVNDASNANAVAQVFLNTNMAAGGGVIACLLVSRIFFGKTNIIYALNGAISGLVAITAAPDTPTGYEATIIGAIGGLLCYGSLVFFEQVLKIDDPVGAISAHGTAGIFGVLVVPFTNPEASFGAQALG
>MP0311_megahit_382909_19397-20104
TANDISGHNMPFTATGLMLIIVGFWGFLMACMILPGEGWSWTANTGTTIYGTPMNLSALSFNILMGIAGGIIGAWLLNRDPFWMMSGALAGIISVASGLDIYFPALAFIVAIVAGLLLRPAAKMLESFGIDDAVGAVTVHGTIGVYGMVVFGIFAQGYPALFIENAPTVSILGQLVGAIVTSLCGFIPGYILSLCLSGLGMLRTPEAAEIAGLDTTKVPAQAFPEGIPASAQPAE*
>MP0311_megahit_383094_535-1746
MDTGNTAWILTSTALVLFMTLPGLALFYAGLVRASNILSVLMHCFTIACISSVAWLVIAYSLAFSGTGAYVGDLGNLFLASLSRESMSGDIPESVFFMFQMTFAIITPALIVGAYPERIKFSFVAVFSLLWVILIYAPIVHWIWAEGGWLYEMGIRDFAGGLVVHLTAGITALVIAFFLGPRDGFPNSVQPPHNPGLTMMGACMLWVGWFGFNGGSALAANGDAGMAILVTHISAATATIVWIIIEKIKFGKSSLVGAVTGCIAGLASITPASGSVGPMGGLVIGLIAGGVCYYMVNIVKETFNIDDSLDVFAVHGVGGLLGILLIPFLTAESYGGIGYDEGSSFGDLMTTQIIGAVSVGLFTLIGSVILLLIIKSIFGLRVSDDSQEEGLDVAEHGQSGYKL*
>MP0311_megahit_383147_3-584
MVYFVFQAMFVATAATIISGAVAERMKFNGYIIITILATGIIYPIVGHWAWSSSYLSNMDAERQLLEITGQISTGGWLSKIGFIDFAGSTIVHSVGGWMALAAVMILGPRIGKYSKANKGKFTGSSFPLAVLGTLILWFGWFGFNGGSNGAMDEAVPLILINTFLAASFGLLTGLGISFTLFKKPDPYYVILGP
>MP0311_megahit_383703_3-1136
AKMENVDLESVKSFVDTLWVIDCAILVFIMQAGFMCMETGLSRHKNSINVALKNAADFGLAVVIFWLFGFGLMFGKSFNGYFGTDLFFFKTDQAEYMTYFVFQAMFVATAATIVSGAVAERMKFNGYLIITIIATGIIYPIVGHWAWSSSYLNNIDATRQLLAVTGQVKTTGWLTDIGFVDFAGSTIVHSVGGWIALSAVLILGPRIGKYSDANKGKFTGSSFPLAVLGTLILWFGWFGFNGGSNGAMDEAVPLILINTFLAASFGLLTGLGISFALFKKPDPYYVILGPLAGLVAITAGCNSMTSVTSIFVGIIGAVVAIFVNEFLNKFEIDDVVGAVPVHLAAGVWGTIAVGLFSDLEILGTGLTRLEQIKVQFIG
>MP0311_megahit_384458_3-503
VFILWLGWFGFNGGSQLAIGTFDDAVAVSAIFINTNLAACGGVMAAAIITRLMFGKTDVIQMLNGAIGGLVAVTAEPLAPSPLAAIFIGAVGGLIVVFGTKLLFSFKLDDVVGAIPAHMFAGIWGTLAVPLTNADASFSAQLIGVLSINIFVFAVSYIIWSIMKATF
>MP0311_megahit_384684_1-675
GPRLGRFTKKGDPAPMKPFAASSIPLITVGVFILWLGWFGFNGGSQLAMGTADDAIAVSTIFMNTFLAGAGGVMAAATMTRLHFGKTDVIQMLNGCIGGLVAITAEPLMPSPFAAILIGAVGGIIVVYGTKLLFAMKIDDVVGAIPAHMFAGIWGTLAVPLTNPDTSFGAQLLGIVSINVFVFVVAYIVWAIMKNTIGIRLSKEAELKGTDVVETGVIGYAIRD*
>MP0311_megahit_384933_2-550
TIVHSVGGWIALSAVLILGPRIGKYSKANKGKFTGSSFPLAVLGTLILWFGWFGFNGGSNGAMDEAVPLILINTFLSASFGLLTGLGISFLLFKKPDPYYVILGPLAGLVAITAGCNSMTSIVSIFVGIIGAVVAIFVNELLNKYEIDDVVGAIPVHLAAGVWGTLAVGFFSDLEILGTDLSR
>MP0311_megahit_385118_154-675
MVKHLKKIVGPLVSLFFLLSMTSTGYAETTVSIEVSAILNSLLFLICGFLVMFMAAGFAMLESGMVTSKSVSVICAKNIGLFSIAGIMFWMVGYNLAYGIPEGGYIGSFTPWSDGSELDAGGDNYQYTAGSDWYFQMVFCATTVSIVSGTLAERIKLWPFFLFAAILSGIIYPI
>MP0311_megahit_385163_3-464
GVMGAAVITRLHFGKTDVVQMLNGCIGGLVAVTAEPLLPSPFAAILIGAVGGLIVVYGTKLLFSLKIDDVVGAIPAHLFAGIWGTLIVPATNSGANFSTQLIGVLSVNIFVFIVAYIVFSAIKATIGLRLSKEGETKGTDVTETGVIAYAIRD*
>MP0311_megahit_385241_2-595
LLGARTGRFDKSGAAKPMRPFAASSIPLVTVGVFILWLGWFGFNGGSQLAMGSFDDAVAVSNIFINTNLAACGGVLAAAVITRLLAGKTDVVQMLNGAIGGLVAITAEPLAPAPIAAIFIGAIGGLIVVFGTKLLFSFKIDDVVGAIPAHMFAGIWGTLAVPLTNSDASFSAQLIGVISINAFVFVVSYIVWAIMKNT
>MP0311_megahit_385346_3-548
YPIVMGWQWGGGWLAAAGFSDFAGSTLVHSTGGAAALAGAILLGARTGRFDKSGAAKPMKPFAASSVPLVTVGVFILWLGWFGFNGGSQLAMGTFDDAVAVSNIFINTNLAACGGVLAAGAVTRLMAGKTDVIQMLNGAIGGLVAITAEPLMPSPLAAILIGAIGGLIVVFGTKLLFSLKID
>MP0311_megahit_385476_58-861
SWTWGGMPVFGMYTLGDLGFSDFAGSGIVHMAGAAAALAGVMLLGARTGKYGADGSVNAIPGSSLPLATLGTFVLWLGWFGFNGGSVLATASVESANAVAVVFMNTNAAASGGLIAALLVAKMMFGKADLTMALNGALAGLVAITAEPSTPTPLLATLFGAAGGVLVVFSIVALDKMKIDDPVGAISVHGTVGLLGLLLVPLTNDGASFSGQIIGALTIFVWVFVASYIVWSILKATMGIRVSPEEEETGVDVGETGMDAYPEFTAK*
>MP0311_megahit_385508_3-230
MAQEVIDKLTSNIDTLWVIDCAILVFIMQAGFMCMETGLSRYKNSINVALKNAADFGVSVVIFWIFGFGIMFGTSY
>MP0311_megahit_385553_1170-1649
MTEMEFALNTFYLVLSGAFVMWMAAGFTMLEAGLVRSKNVSEIVTKNLGLYSIACVMYLACGFYLMYPGDDVINAYLPGMGTTWGISLAGLTANYDLGYSDAADFFFQVVFVATAMSIVSGAVAERMRLVPFFIFAVVMTGFIYPVQGYWKWGGGWLDAI
>MP0311_megahit_387224_3-986
GSFTPWSDNSSLDTGYSDGSDWFFQMVFCATTMSIVSGTLAERIKIWPFFLFAAILTGIIYPISMGWQWGGGWLSVAGFSDFAGSTLVHAAGGAAALAGAIILGARTGRFSGKGEAKPMAPFAASSIPLATLGVFILWLGWFGFNGGSQLAAGTLEDVSSVATIYINTNLAAGGGVLAAATMSRLIGGKTDVVMMLNGAIAGLVGITAEPLTPSPLAAIFIGAIAGILMYFSTKLLFKLKIDDVVGAIPAHLVAGVWGTLAVPLTNGDVSFGAQFLGTISVVVFVFVVSLIVFQAIKSTIGLRISKEAERLGTDKAEVGVIAYGIRD*
>MP0311_megahit_387332_3-770
MEEKIAELTAKIAELEASSQVTNTMFAETYYYLTIPLMVLIHAGFLAYEMGATRVKNVLSSGVKNILAFAFVIPAFYFFGWWVYWAFPTGISLSTGPMEISGKEYADAIAWGWGESAQYMGPNVADNASGVFWGAFALFAATTASIMSGSVIERIQTVGFVILAVVLGAFAWVVAAAWGWHADGWLVTAFGFHDFGAAGVVHAVAGFFALGVLINLGPRIGKFNADGTANDISGHNMPFTATGLMLIIVGFWGFLM
>MP0311_megahit_387463_2-592
IDASWGWHFDGWMLKILGYHDAYASGVIHAIAGGFALGVLMVLGPRIGKFSSSGEPRNIGPRNPWLVTIGLFLIYTGFWGFYAACNVPIYDLGPEYGMEGISFWTATNIYLTPTTLSGITMNFLMSLSGGLLAGYVIAKGDPFWTYSSGLAGIICASAGNDLYHPIQALIIGMIGVVIAYKLHYWVERKFKIDDAVG
>MP0311_megahit_387597_1482-1700
MELLTTNNVWMMVCTFLVFFMHLGFTFLEVGATRQKNSINILFKNFFVITAGLIIYCAIGFNLMYPGEWLIEG
>MP0311_megahit_387632_2-571
IGNAETTMSEEGQYIFNTLGFYLGGVLVAFMAAGFCMLESGLVTTKSVSTIAAKNIGKFAICSLVFFLVGYNLAYGIPEGGYIGSFTVWGDGSELGTGYSDSSDWFFQTMFVCATASIVSGAVAERIKIWPFFIFAALMAGLIYPISMGWQWGGGWLATSGFSDFAGSTLVHACGGAAALAGVIVLGPRE
>MP0311_megahit_387913_60-656
MENVDLESVKSFVDTLWVIDCAILVFIMQAGFMCMETGLSRHKNSINVALKNAADFGLAVVIFWLFGFGLMFGKSFNGYFGTDLFFFKTDQAEYMTYFVFQAMFVATAATIVSGAVAERMKFNGYLIITIIATGIIYPIVGHWAWSSSYLNNIDATRQLLAVTGQVKTTGWLTDIGFVDFAGSTIVHSVGGWIALSAVL
>MP0311_megahit_388166_2-529
ILWFGWFGFNGGSNGAMDEAVPLILINTFLAASFGLLTGLGISFALFKKPDPYYVILGPLAGLVAITAGCNSMTSVTSIFVGIIGAVVAIFVNEFLNKFEIDDVVGAVPVHLAAGVWGTIAVGLFSDLEILGTGLTRLEQIKAQFIGIVSIGVFSFFGSYILLKILNYFYPLRVSP
>MP0311_megahit_389043_1-540
MDSGNTAWILTSTALVLFMTMPGLALFYGGLVRSQNILSVLMQCFAIACLASFAWLFMAYSIAFSEGSPYFGDLSQMFLMNMARDSLSGDIPESAFFMFQMTFAIITPALIVGAYPERIKFSFVIAFSFLWILFVYAPVTHWIWGGGWLAEMGVLDFAGGLVVHLTAGTTALILAFLLGP
>MP0311_megahit_389121_257-736
FLAGAGGVMAAATMTRLHFGKTDVIQMLNGCIGGLVAITAEPLLPSPFAAILIGAIGGVIVVYGTKLLFALKIDDVVGAIPAHLFAGIWGTLAVPITNPDATFGAQLLGIVSINVFVFVVAYIVWAIMKSTIGIRLSKEAELKGTDVVETGVIGYAIRD*
>MP0311_megahit_389877_1-261
DDVVGAIPVHMFAGIFGTLVVPASNPGTNFGTQLLGVISVCFFSFILSFIVFNAMKATIGLRISKEAEKLGTDKAEVGVVAYSIRD*
>MP0311_megahit_390995_6044-7330
MKALLGLLLALASVNVAADTGSLDGADTAWIMTATALVLFMTLPGLSLFYGGLVRTKNVLSVLMQCFSICCLMSILWLVVGYSLAFGNGGSLNWFIGGLDNILLGGIQESSISGSIPESVFALFQMTFAVITPALIVGGFAERMRFSSVLVFSSLWLLLVYAPVCHWVWGGGWLASSWGVMDFAGGLVVHLTAGVAALVAAVQLGSRRGFPDQAMPPHNLTLSVMGAGMLWVGWFGFNGGSALAANGDAGMAMLATHISAAAAAFTWMMAEQYKYGKPSVLGAITGMVAGLGTITPASGFVGPGGALVIGISAGIVCFVATGYLKRTLKIDDSLDVFPVHGVGGLLGTLMTAVFASNALGVFSGQEEIDIGSQFTAQLVGVLAVFIYTGLLTFIILKVVGAFGAARVTEEDELDGLDIISHNERGYDL*
>MP0311_megahit_391349_2-397
VGVVIAYKMHYWVERKFKIDDAVGAVAVHGYAGFAGLVICGFVLNGYPSSGYGVGEMWDGSTYAAINPLGMFVGAIVMFFVLGMIPGWIIAKVLNGMGKLRIPREVELAGLDYQIMEEAKEDEKAVASSSS*
>MP0311_megahit_391472_3-713
ATSDLMAVNLGDHISGVFWAAFLLFSWTAASIVSGAIIERITTFAFGILAIAIGSVFWTIDAAWGWHFDGWMLKLLGYHDAYASGVIHAIAGGFALGVLFVLGPRIGKFSSSGEPRNIGPRNPWLVTIGLFLIYTGFWGFYAACNIPIFDLGPEYGMEGISYWTATNIYVTPTTLSGITFNFLMSLSGGLLAGYWIAKGDPFWTYSSGLAGIICASAGNDLYHPIQAMIIGMIGVVI
>MP0311_megahit_391611_814-1335
FDDATAVATIYINTNLAACAGVLVCAAITRLVRGKTDVVMMLNGALGGLVAITAEPLMPTPLMAIIIGGIGGALVFAGTELLTAMKIDDVVGAIPVHLIAGVWGTLAVPITNPDTSFGTQFLGTASICVFVFVVSIIIWSIMKATIGIRISEEAEKEGTDVAETGVIAYSIRD*
>MP0311_megahit_391629_3-503
FMCMETGLSRHKNSINVALKNAADFGLAVVIFWLFGFGLMFGKSFNGYFGTDLFFFKTDQAEYMTYFVFQAMFVATAATIVSGAVAERMKFNGYLIITIIATGIIYPIVGHWAWSSSYLNNIDATRQLLAVTGQVKTTGWLTDIGFVDFAGSTIVHSVGGWIALSAV
>MP0311_megahit_392168_1-1296
VGFCMYEVGASRYKHHQHTLMKNTILIPLVTVTWFLFGWWIYWAFPTGPGLAPSIMNGSDALITDDSAFSAVYYKATSQLMAINLGDHISGVFWAAFLLFSWTAASIVSGAVIERITTFAFGILAIAIGSVFWTIDAAWGWHFDGWMLKLLGYHDAYASGVIHAIAGGFALGILVVLGPRIGKFTSSGEPRNIGPRNPWLVVIGLFLIYTGFWGFYAACNIPIFNLGPEYGMEGVTYFTATNIYVTPTTLSGITFNFLMSLSGGLLAGYVISKGDPFWTYSSGLAGIICASAGNDLYHPIQSMIIGMIGVVIAYKLHYWVERKFKIDDAVGAVAVHGYAGFVGLVICGFVLNGYPSSGYSVGAMWDGATYASINPLGMFIGAIIMFFVLGMIPGFVIAKILHGMGKLRIPREAEIAGLDYEIMEAAKDDEKS
>MP0311_megahit_393363_1-666
PRAGKYGSDGSVKVMRGSNIPIAALGALILWLGWFGFNGGSQLAVNDAANANAVAQVFLNTNASAAGGVIGALLIAKVLTGKADVTMAINGAIAGLVAITAAPDTPSGGLATIIGFIGGIIVYFSVVFLDTVLKVDDPVGAISAHGTVGIWGIMATPLSGAGAFGTQAIGALSIFLWAFITSAGTLLVLNAIVGLRPSEEEETTGLDASEIGVEAYPEFKD*
>MP0311_megahit_396213_35-1084
MTVADLQILIDKLQSKISQLELTNKGALKATEFRLEAILQANLDTFWLLICAILVFLMQAGFMCLESGLSRNKNSINVALKNITDFGIAVVTFWAFGFALMYGTSVMGLFGDKFYFFTTKVAGYQTYFVFQAMFVATAATIISGAVAERLRFFSYVIITFVTSGFLYPIVGHWAWAFNFDEPSEKFGWLGKMGYLDFAGSSVVHSVGGWVALAILLIIGSRTGRFRKDQDKKLFQGSNTPIAALGALILWFGWFGFNGGANGAMDLKIPLILINTFLSASFGLIFSSILGIFVMKKPEPLFMITGPLAGLVSITASCAYVNPSEAIFIGSIGGLLSGFGIVLLEKLKIDD
>MP0311_megahit_396466_3-584
TLGTFLLWFGWFGFNGFSQLAMGTFDDVNAISKIAVNTHLAGAAGTFTGAAITRLIGGKTDIVMMLNGALAGLVAITAEPLTPGPITAMFIGSIGAIIMYFGTKMLESYGLDDVVGAIPVHMFAGIFGTLVVPLTNPDTSFGTQFIGTASVCIFSFVLSWITFSVLKSTIGLRISKAAEKLGTDKAEVGVSAYS
>MP0311_megahit_396755_1123-1344
MENIDLESVKSFVDTLWVIDCAILVFIMQAGFMCMETGLSRHKNSINVALKNAADFGLAVVVFWLFGFGLMFGK
>MP0311_megahit_396766_3-623
TTRSVSTIAAKNIGKFAIVSIVFYLIGYNLGYSVPEGGYVGTPSIWTDNTSMETGYSDASDWFFQALFVCATVSIVSGAVAERIKIWPFFTFAAVLGGVIYPIQMGWEWGGGWLDAIGFADFAGSTLVHACGGSAALAGVILLGPRLGRFSASGEPANMAPFAPSSIPLVTLGTFILWMGWYGFNGGSQLALGSYEDATAMSKIFMN
>MP0311_megahit_396909_2-826
ATGIIYPIVGHWAWSSSYLNNIDATRQLLAVTGQVKTTGWLTDLGFVDFAGSTIVHSVGGWIALSAVLILGPRIGKYSDANKGKFTGSSFPLAVLGTLILWFGWFGFNGGSNGAMDEAVPLILINTFLAASFGLLTGLGISFALFKKPDPYYVILGPLAGLVAITAGCNSMTSVTSIFVGIIGAVVAIFVNEFLNKFEIDDVVGAVPVHLAAGVWGTIAVGLFSDLEILGTGLTRLEQIKAQFIGIVSIGVFSFFGSYILLKILNYFYPLRVSPL
>MP0311_megahit_396933_2-583
GKSYNGYFGTDLFFFKTDQAEYMTYFVFQAMFVATAATIVSGAVAERMKFNGYLIITIIATGIIYPIVGHWAWSSSYLNNIDATRQLLAVTGQVKTTGWLTDIGFVDFAGSTIVHSVGGWIALSAVLILGPRIGKYSDANKGKFTGSSFPLAVLGTLILWFGWFGFNGGSNGAMDEAVPLILINTFLAASFGLL
>MP0311_megahit_396997_3-476
MENLDLGSVKSFVDTLWVIDCAILVFIMQAGFMCMETGLSRYKNSINVALKNAADFGVAVVIFWIFGFGLMFGESYKGIIGTDLFFFKTNVAEYMTYFVFQAMFVATAATIISGAVAERMKFNGYLIITILATGIIYPIVGHWAWSSSYLNNMDPVNQ
>MP0311_megahit_397677_672-1934
MEELKFALDTFYAVMAGALVMWMAAGFTMLEAGLVQKKDVSEIVTKNLGLYSIACIMYLVCGFALMYSGSSSFFGLFPGIDTSWGLSTSTEADPIMYGADGSIADGDFVGYYSHQADFFFQVVFVATAMSIVSGAVAGRMKLLPFFLFAVVLTGFIYPTQGFWNWGGGFEGMGISYSDYAGSGTVHLCGAAAALAVVTVLGPRKGKYNYDGSVNPMPGSNIPMAALGAWILWLGWFGFNGGSELKVSEVSSATAVSQVFLNTNMAAAGGVVAALLLSLALTGKMDVTMAINGAIAGLVSITADPLSPSGGTSVIVGAIGGIIVYFSILFLEKRGIDDPVGAISAHGIVGIYGVLVVSLTGGADFLGQLTGVVMIAAFTYVASYGVVKLINVVMPIRATDEEQDAGLDVSEIGIEAYPEFK*
>MP0311_megahit_397951_1641-2873
MELLTTNNVWMMVCAALVFFMHLGFSFLEIGLTRQKNTINILFKNFFIITMGIIVYCLVGFNLMYPGDFNIIGAFGGILGFSGLGLDAGAASDLAYNEGYTYWTDFLFQAMFAATAGTIISGAVAERIKINSFMLIVFLYVAIVYPIVGSWQWGSGFLYSLTEKVGFYDFAGSTLVHSVGGWGALVIIYLLGARKGKFDSNGKAVAIPGSNIPLSAAGVLILWLGWFGFNGGSVLSADPANTSLVLVTTCLAAAAGGIGAAFFSNLLYKNLDITMFMNGVLGGLVGITAGADQMGPTSAIIIGAVGGVIVVLGVALLDKCKLDDPVGAIPVHLFSGIWGTLAVGIFGTLASFDQFMVQLASVGIVGVFCVIGATLFTLLVKSLIGLRVSEKEESTGLDISEHGTKAYFSS*
>MP0311_megahit_398300_312-950
MEIINLESVKSFVDTLWVINCAILVFIMQAGFMCMETGLSRYKNSINVALKNAADFGVSVVIFWIFGFGLMFGKSYNGLFGTDLFFFKTDVAEYMTYFVFQAMFVATAATIISGAVAERMKFNGYIIITILATGIIYPIVGHWTWSSSYLNNMDVERQLLEITGQINTTGWLSTIGFIDFAGSTIVHSVGGWIALSAVLILGPRIGKYSKANK
>MP0311_megahit_398819_1-681
MENVDLESVKSFVDTLWVIDCAILVFIMQAGFMCMETGLSRHKNSINVALKNAADFGLAVVIFWLFGFGLMFGKSFNGYFGTDLFFFKTDQAEYMTYFVFQAMFVATAATIVSGAVAERMKFNGYLIITIIATGIIYPIVGHWAWSSSYLNNIDATRQLLAVTGQVKTTGWLTDIGFVDFAGSTIVHSVGGWIALSAVLILGPRIGKYSDANKGKFTGSSFPLAVLG
>MP0311_megahit_399557_2-445
IITRLMFGKTDVIQMLNGAIGGLVAVTAEPLAPSPLAAIFIGAVGGLIVVFGTKLLFSFKLDDVVGAIPAHMFAGIWGTLAVPLTNTDASFSAQLIGVLSINIFVFVVSYIVFSIMKATFGIRLSKEAEAKGTDVTETGVIAYAIRD*
>MP0311_megahit_400391_3-692
LIHVGFCMYEVGASRYKHHQHTLMKNTMLIPLVTVTWFLFGWWIYWAFPTGPGIAPSIMNESTALITDETLFSAMWQVPTSDIMAVNLGDHINGVFWAAFLLFSWTAASIVSGAIIERITTFAFGILAIAIGSVFWTIDAAWGWHFDGWMLKILGYHDAYASGVIHAIAGGFALGVLMVLGPRIGKFSSSGEPRNIGPRNPWLVTIGLFLIYTGFWGFYAACNIPIFDLG
>MP0311_megahit_400595_1-804
DQLGALTSIFTEFYYWVTVVLMFLIHVGFCMYEVGASRYKHHQHTLMKNTMLIPLVTVTWFFFGWWIYWAFPTGPGLAPSIMTESTGLVLGGGFGGNDLANPTNALMAVNLNDHIMGVFWAAFLLFSWTAASIVSGAVIERITTFAFGILAIAIGSVFWTIDASWGWHFDGWMLKILGYHDAYASGVIHAIAGGFALGVLIVLGPRIGKFSSSGEPRNIGPRNPWLVTVGLFLIYTGFWGFYAACNVPIYDLGPEYGMEGVTFFTATN
>MP0311_megahit_400656_319-855
MTSQLDALQTIFTEFYYWTTVVLMFLIHVGFCMYEVGASRYKHHQHTLMKNTMLIPLVTVTWFLFGWWIYWAFPTGPGLAPSIMTESTGLVLGGGFGGNDLANPTNELMAVTLNDHIMGVFWAAFLLFSWTAASIVSGAVIERITTFAFGILAIAIGSVFWSIDASWGWHFDGWMLKLL
>MP0311_megahit_401276_1-543
SSNRSMLWLATVPLALFGLGIFNLSAHAADLPELNAAFLANNLWLLIATILVIFMNAGFAMVEAGMCRSKNAVNILAKNLFVFALAVTSYWFIGYSLMYGGSVADGWLYFGGLFFDPTVTADMVTDAGLVPTVDFLFQSAFAGTAATIVSGLVAERVKFGEFVVFAVVLTAFIYPIAGSWK
>MP0311_megahit_403906_1-660
ANEIEGHDLRFSFIGLLMIIVGFFGFLGGCLIWAGADFGGWINIYGAPATLSSFAFNTLMGLAGGMIGAFWMSKGNPFWMMSGGLAGIFSCASGLDVWYPGLAFVLGFVGGVIIIPANNWLHSVFKIDDPVGAISVHGVAGIWGVIAMGLFASGYPASGDIPPTSFGGQLVGCIVMFLVGFVPGYGLSFIMKMMNWLRVPDAVQKAGIDSAELNLKAYQ*
>MP0311_megahit_404076_2-916
QYILNTFLFLVSGFLVMWMAAGFAMLESGLVTSKSVATIAAKNIGLYSIAGLMFWLVGYNMAYGIPAGGFIGSPLPWSDGSALDTGYSDGSDWFFQMVFCATTCSIVSGTLAERIKIWPFFIFCALLTGFIYPIEMGWQWGGGYLAEAGFSDFAGSTLVHSAGAAAALAGAILLGPRLGRFTDSGEAAPMEPFANSSIPLATLGVFILWLGWFGFNGGSQLAMGTFDDVTAVATIYINTNLAAGAGVMACAVISRLVTGKTDVVMMLNGALGGLVAITAEPLAPSPFLAVIIGAIGGLIVFYGTR
>MP0311_megahit_404311_2-661
VSGTLAERIKLWPFFLFAAILSGIIYPIVMGWQWGGGWLAALGFSDFAGSTLVHSTGGAAALAGAMLLGARTGRFAKSGEAKPMRPFAASSIPLVTVGVFILWLGWFGFNGGSQLAMGTFDDAVAVSNIFINTNLAACGGVLAAAVITRLMYGKTDVVQMLNGAIGGLVAITAEPLAPAPIAAIFIGAIGGLIVVFGTKLLFSFKIDDVVGAIPAHLFAG
>MP0311_megahit_405211_247-1485
MEEIKFSLDTFYALMSGALVMWMAAGFTMLEAGLVQKKDVSEIVTKNLGLYSIACVMYLACGFILMYPGSALIDGILPGIGTSWWLSTADPIEEIGIPYGMDYSQQADFFFQVVFVATAMSIVSGAVAGRMKLLPFYLFAVILTAFIYPIQGYWNWGGGFLSSGGYSDYAGSGTVHLCGAAAALAVVTVLGPRKGKYNADGSVNPMPGSNIPLAALGAWILWLGWFGFNGGSELVVSSEASAIAVSQVFLNTNMAAAGGVIAALLTSLFATGKMDVTMAINGAIAGLVAITAGPSAPTGGEAVFIGAAGGVLVYFSILFFDKTLKVDDPVGAISAHGTVGILGVMVVPFTSDASFLWQLYGVLAIGGFTYIASLIVTFIINIIMPIRATDEEQDAGLDSTEVGVSAYPEFSD*
>MP0311_megahit_405329_2-664
MELATYVDSLWIVVAGILVMFMQPGFMLVETGFTRSKNSVNIVMKNFMDFSVGAITYWAFGFALAYGGTTLGGFLAYGSFFLEGDSITYFFQVVFAATAATIVSGAVAERTKFSAYLLFQPFICGVIYPIVTHWVWSGQGWLGDLGFIDFAGSGVVHMVGGFAALAGVQIVGPRIGKYDDNGNPQVIPGSSMVAGALGVFILWFGWYGFNVGSALAAVDVD
>MP0311_megahit_405599_218-739
FDDAVAVSNIFINTNLAACGGVLAAAVITRLMYGKTDVVQMLNGAIGGLVAITAEPLAPAPIAAIFIGAIGGLIVVFGTKLLFSFKIDDVVGAIPAHLFAGVWGTLAVPLTNSDANFSAQLIGVISINAFVFVVSYIVWAIMKNTMGIRLSKEAELKGTDVTETGVIAYAIRD*
>MP0311_megahit_405703_2-361
MAEIDYALNTFYLLMTGALVMWMAAGFTMLEAGFVRRRNTAEIVTKNIGLYSIACFMYLLCGFMVMYPGANEGGIIPPYDFSFGSKGQEDFGMNTDLGYADAADFFFQVVFVATAVSIVS
>MP0311_megahit_405816_1-714
MTLEELEVYVMTQSNVSMEAYYWWCTALMIAIHVGFLMYEVGSSRFKNAVSSATKNLLAFAFMIPTFWLFGWYIYLAFPMGFTPIDLEGYGTPWNVSMGPMLSDQATGVFWAAFTLFACTTASIFSGSVLERIRISAFTFLAVVLGSVAWILGASWGWHPDGWLVTQFGYHDVGAAGVVHMIAGWFAFGVVLNLGPRVGKYNADGSANEIEGHDLRFSFIGLLMIIVGFFGFLGGCLI
>MP0311_megahit_406772_746-1126
MDEIKFAVDTFYAIMAGALVMWMAAGFTMLEAGLVQKKDVSEIVTKNLGLYSIACIMYLACGFILMYPGSSLIDGVIPGIGSSWGLSTALPIEEIGMEYGMDYSQQADFFFQVVFVATAMSIVSGAV
>MP0311_megahit_407319_82-711
SMVAGALGVFILWFGWYGFNVGSALAAVDVDLAAIAVTTTLSASAGSITAMYTSMISGKPNVGMTLNGALAGLVGITAGCANVNNLGAVLIGLVSGVLVVYSINFLEKKGFDDAVGAVSVHGICGIWGVLAVAIFDTTDGLVYGGGATLFLPQLIGILAIGAWAYGTSFLVFKAIDSTVGLRVTAEEEIAGLDATEHGTSAYGDFITKK*
>MP0311_megahit_407450_1-558
PRNPWLVTVGLFLIYTGFWGFYAACNVPIYDLGPEYGMEGVTFFTATNIYLTPTTLSGITMNFLMSLSGGLLAGYVISKGDPFWTYSSGLAGIICASAGNDLYHPIQSMIIGMIGVVIAYKMHYWVEKKYKIDDAVGAVAVHGYAGFVGLVICGFVLNGYPSSGYSVGAMWDGTNYAAINPLGMFI
>MP0311_megahit_407539_1-981
MTLEELESYVMMQANVSMEAYYWWCTALMIAIHVGFLMYEVGSSRFKNAVSSATKNLLAFAFMIPTFWLFGWYIYLAFPMGFTPIELEGYGTPWNVSMGPMLSDQATGVFWAAFTLFACTTASIFSGSVLERIRISSFTFLAVVLGSVAWILAASWGWHPDGWLVTQFGYHDVGAAGVVHMVAGWFAFGVVLNLGPRVGKYNADGSANEIEGHDLRFSFIGLLMIIVGFFGFLGGCLIWAGAEFGGWINIYGAPATLSSFAFNTLMGLGGGMIGAFWMSKGNPFWMMSGGLAGIFSCASGLDVWYPGLAFVLGFVGGVIIIPANNWL
>MP0311_megahit_407820_4130-5353
MAEIDYALNTFYLLMTGALVMWMAAGFTMLEAGFVRRRNTAEIVTKNIGLYSIACFMYLLCGFMVMYPGANEGGFIPPYDFGFGAKGQEDFGMNTDLGYADAADFFFQVVFVATAVSIVSGAIAERMNQWPFFALAAFIAGVIYPIQGFWNWGSGFLNAAGYSDFAGSGTVHLAGAACALAAAIFIGPRLGKYSSDGKVNKLYGANIPIAALGTFILWLGWFGFNGGSQLAVNDASNANAVAQVFLNTNMAAGGGVIACLLVSRIFFGKTNIIYALNGAISGLVAITAAPDTPTGYEATLIGAIGGLLCYGSLVFLEQVLKIDDPVGAISAHGTAGIFGVMVVPFTNEGATFGAQALGVVSIIVWGFVLTYVFLFLINMISPVRSSDEIQKKGLDSEEIGIEAYPEF*
>MP0313_megahit_7563_3-854
RFGSYLIISFFITTFIYPIAGSWAWGSLLKGNGFLENLSTGAFIDFAGSTVVHSVGGWLALCGATILGPRIGKFTIDGKVRAIPGHNMTFAALGVFILWFCWFGFNAGSTTVADFSIGRIAFVTNLSAVSGVISALLLTQLLYKVPDASMTLNGALAGLVGITAGCNHVTPVGAIMIGLISGVLVVLSITFVENKLRIDDPVGAISVHGVCGAWGTIAVGLFAAEKTLGVGAQDLGLFYSGSFSQLFSQLIGFGVYFTWSIVTGFILFTLVKKLRGIRVSEEYE
>MP0313_megahit_7879_3-209
FGALADGVTRGEQVVLQLIAIGASWAWAFIATAIILLALKYTIGIRASREEEESGLDVSQHSEAAYIG*
>MP0313_megahit_12274_3-530
KGKYLEGGRIRPIPAHSFPLATIGVFLLFLGWFGFNGGSVLSADPVLISYVVTTTTLAAAAGGIASIATAWTVLKKPDLSMALNGILAGLVGITAGADSVGVGEAVIIGLIAGVIVVFSILMFDKLRIDDPVGAISVHGICGNWGTIAAGIFGGHSVGWQIIGTLAISAWSFTFAL
>MP0313_megahit_15930_3-734
AACFGGVTGIFSGRLIDPVNVPHRPINGSLAGLVAITAGCDAVTVQGAVLIGAGAGILVVASEWVMENILKLDDVVGAVSVHGVCGAFGTIALSFFAMPGKLTMESAGAQALVQLEGVALVFVWAFGLSWLFFKAIDLAFGIRVPREDEMIGLNSTEHGATLGTGALQKQLEAMTQNGVDLTRRLDESTGDEAAELAALFNPFIDEVHDLVCDIRENARRMKSSSSGLESLSVAFRDGAEKSGA
>MP0313_megahit_17810_522-716
ADGVSRGEQILYQLIAIGATWAWSFGVTAVILVAIKFTIGLRTSDDAEEAGLDISEHGEPAYRL*
>MP0313_megahit_21404_2-418
MQQDTLQAVQQLQLAADHMWTIIAAALVLLMQLGFLLVEAGMARSKNSINVAQKNITDFLVSVSAFYVLGFGLMFGMSYGGWFGTDNFAFQQADDWQYTFFVFQAVFAGTAATIMSGAVAERMRYGVYVAAALFIGLLI
>MP0313_megahit_22976_2-295
DDSLDVFPVHCVGGMIGLLLTAVFLAASWGGVGLDEGGMGGQFMTQLIGILATLGWCCVVSFALLKVINLIVPLRVSAEEETDGLDLVLHEESGYNL*
>MP0313_megahit_23315_220-813
NAGSTLSITGNIGLIAVNTFIAAVSAVVSYMLIARTMSKAILLSDSVNASLIGLVSITAGCATTTPVFAVVIGAIASVVYILSTQALLKLKIDDVVSAVAVHGFGGAWGTLAAGLFYTGDLFNLSRLGVQALGVGVALAWGLGLGLVMYKLIDLSFGLKASRLHEQRGLDYTEHAELGYPEFQKQMFDAKSLTERHL*
>MP0313_megahit_30660_3-1310
SFGGLFGTGGFLPRLDNATGHSAAIFLFQMAFAATATTIVSGAVAERERFLGYMIVSIALSAFIYPIAGHWIWNEAGWLRQLGFIDFAGATVVHSVGGWTALVAVIFLGPRLGRYGRKNRFFEENSISLVTLGGLLLWVGWGAFNGGSALAFNTNVGPVIARTMLSAAGAGLASIAIGLCIFRCVRAELLVNGFLGGLVASTAGIHLISGPTAFLIGAAGAVAVIVARDILDALEIDDVIGAIPVHLAAGLLGTLAVAFAAPLDALPAGSRIAQLGVQAFGAAVVGIWVISCMTPLILLLKARGLLRARPRDEVRGLNLAENNQRNMLLELLEEMKRHQRTGSFSSRVRIERSSELGVLAYRYNRVLDRVEEEIDQRMASIRKERMSREMAEEAFEAMRVAQEESAWSARHDKLTGLGNRKHLEEIASAPATAQQA
>MP0313_megahit_34970_436-663
RFGGSGLADGVSMASQVGTQVIGIGATIVYCGVVSFIILKVLDNIIGLRVSEQDEQEGLDLVLHDEQGYNLDSGS*
>MP0313_megahit_36553_2-550
MKEQTQRLKTKVALVVGALMALVFTVPQVTWAQDGLDSGDTAWMLTSSVLVLFMTIPGLSLFYAGLVRSKNVLSVMMQCFAITCMVTILWTLYVYGLAFGDGGGLNAFVGSGKIFLAGVNVDTVKGTIPETVFQMFQLTFAIITPALLVGAFAERMKFSSMLVFMALWLTLVYAPICHWVWGG
>MP0313_megahit_37477_1-537
IWHMVWGGGLIAGWGAIDFAGGTVVHINAGVAGLVTCIMLGKRKGYGSTAISPHSVPLVVVGASMLWVGWFGFNAGSQLAADGTAGMALLVTQVATATAAFTWMVVEWLVAKKPTAVGIATGAVAGLVAITPASGSVGPMGAILIGLAAGVACYFCATSLKRALGYDDSLDVFGVHGIG
>MP0313_megahit_40476_480-773
DDSLDVFGVHGVGGFVGVILVGLFASETLGGIGLEGVSIGTQVRRQFIGAAITAVYSGIVTYGILKVLDGTMGLRVSPGEESQGLDIALHGESGFNL*
>MP0313_megahit_45269_2-796
MMDKIKYFAAAGLTALAASPVFALEAPAPTGPAMAAAEAATTIAKGDTAFMIIATVLVMLMIVPGLALFYGGLARTKNMASVLTQVLGVACLAMIIWVTYGYSMAFGDTGNAFIADFGKVFLKGVTADSGAATFSDGVEIPEYIFIAFQMTFAAITAALVVGGTMERAKFSTMMVFTAIWLTIVYFPIAHMVWATGGLIFEWGALDFAGGTVVHINAGVSALVGCLILGKRIGYPKEPMPPHSLTMTLIGTGLLWVGWFGFNGGS
>MP0313_megahit_46919_2241-3620
MGQLLKNTIRGAALLPAALLAGAAAYAQDADIEARLAALEEGVAGSASAYVDNSYLFLIGGIIVMLMAAGFCMLEAGLVRSKNAAMQSTKNVALYSIAGLMFWVVGYNMAYPAESIGGLLGTTPGPWDGGDLSVESDAGYAPASDWFFQMVFVATAASIVSGTVAERVKLWPFLIFTAILTAFIYPVVVSWEWGAGYLDSAWGFSDFAGSTLVHSTGGWAALAGAIIIGPRIGKYFGKQVNPMPGNNIPLAALGTFILWFGWFGFNGASQLAAGTAADINSVSQIFANTNLAAAGGVMAAMFTTAILYKGKVDATMVFNGAIGGLVSITAEPLAPSMLASVLIGGVGGVLVVIFVPLLDKLKIDDVVGAIPAHLVCGIWGTMIVPFSYTNAIAPNEAGDPSYLGQLVGVVLTGVFVMIASSIVWYILKLTIGVRPTAEEEEMGLDKAEIGLEAYPEFAN*
>MP0313_megahit_47670_2-271
KIDDVVGAIPVHLFCGIWGTIAVVFYGDASLGTQLLGILAYGAFTFVVSFVLWLIIKGTMGLRVDQETEINGLDMAEMGMEAYPEFSKG*
>MP0313_megahit_50958_2-559
FGFNAGSALAADGTAVNAFVVTNTAAAAALVTWVGMSWAFGKKPSVIGAASGAVAGLVAITPASGFVGPMPALLIGVGAGVFCYGAIELLGKLKVDDSLAVWGVHGVGGTWGALATGLFVGIGYAALPDGVGRVEQILNQFVGIGATWGWSFVMTSLILLAIKYTIGLRVKDEDEEVGLDVSQHGE
>MP0313_megahit_51109_1-141
ATWAWAFIVTAIILLAIKYTIGLRVSEEEEAIGLDASQHGEITYIG*
>MP0313_megahit_52695_401-904
AAALVTWVAMSWLFDKKPSVVGAATGAVAGLVAITPAAGFVGPLPAIIIGLGAGVVCYGAVKLLAKLKVDDSLAVWGVHGIGGVWGALATGLFVGIGFAALAEGVSRGEQILYQLIGIGASAGWAFVVTALIVLVLRFVIPGGVRVSPDEEAVGLDLSQHGEQAYEL*
>MP0313_megahit_54450_3-620
IHGSNAAQVTLGTLILWMGWFGFNGGSQLSIVGIENADAVAKIFVNTNTAAAAGLLSAMILSKLWLGKTALNAVCNGALAGLVVITADPLTPSPYIAIIYGSLGGLLVPVSMSYLEKWGIDDPVGAISVHGSAGILGLMLVPILNNDATFLNQAIGTLTIFSFVFVSSYVIWFSLKNTIGIRVGKDEELGGSDMWETGSKAYPEFM
>MP0313_megahit_54451_266-721
GVGVVFMYVIHHWVERRFKIDDAVGAIAVHGYAGFFGVVVAGFMLWGYPAADPMHGDYSLREVSIGMFTTEGGSPMINPLGNFIGAIIMFWVLGFLPCYVVARILKAFNMLRIPEKVELAGLDTHELGDAYPYHASQETEFESIERTYAKD*
>MP0313_megahit_54786_3-173
VLGSLSMIAWALVATFIVLFIVKKTIGLRVSEKEELEGLDVHEHGTAAYYNGEDEE*
>MP0313_megahit_57617_2-604
MDSGDNAWILASSALVLLMTPGLAFFYSGLAGRTNALATIMHSFIIIALISVVWVLWGYTIAFGPDVGSIIGGFDFLGLRGVGMEPGPYSDTLPHETFMAFQMMFAIITPALITGAMVGRIKFKSFLIFIVLWSTIVYSPLAHWVWGGGWLGDLSVLGIKGLTGSAMDFAGGTVVHISSGVSALAAALVLGRRTNHGREPE
>MP0313_megahit_59405_2158-2832
MRKFKNILFAMVFLLPLNAFAEGIDSGDTAWLLTSTALVLMMTIPGLFLFYGGLVRKKNVLSTITHSFAAAALISVSWVLIGYTLAFGGSESQFVGSLDHIGLKNIIGAASGTIPDYLFVAFQATFAIITVALITGAIAERAKFASYVLFAVLWSTLIYSPLCYWVWGGGWIGSMGALDFAGGTVVHMSSGTAALVAAFMYGRRAKSSSNTPHNVPFVVAGAALL
>MP0313_megahit_59740_836-1072
MKNKILWLIFFSLGSYLMAQEGLTVDINAYAIDNFFLFIAAVLVLFMQAGFAMLEAGLNSTKNTVNILFKNIMDLSAGA
>MP0313_megahit_59971_1-333
CYWGANSLKQRFGYDDSLDVFGVHGVGGIVGAILTGIFASSTLGGSVDGLNIGNQLWLQTIGVVVTFVYSGVVTFVLVKFVDGVIGIRVTAEEEQTGLDLSLHNESGFKI*
>MP0313_megahit_61643_267-578
AVLFFDSVKIDDPVGAISVHGVCGIWGILACALFDVTGSGFTLFGQLIGVIAVGGTAFLFSLVVFGILKATMGVRVSEEEEAGGLDLGEHAMQAYPHFQGARN*
>MP0313_megahit_61894_2-694
KDLTVDSLSGTIPESVFLTFQMTFAIITPTLIVGAFAERMKFSAMLIFMIIWFTFSYVPIWHMAWGGGLFAGWGVLDFAGGTVVHINAGIAALVLCVMIGARKGYPAEPMRPHSLVLTVVGASMLWIGWFGFNAGSQLAADGTAGMAMLVTQISAATAVVVWMLIEWVGHGKPSILGMATAAVAGLVAITPASGTAGPMGAMLIGTASAVLCYLAATKLKQKFGYDDSLDV
>MP0313_megahit_64348_1818-2582
MNSTLKLGLAATLIALPQMGLAQEAAAEAVPSFDEIGPYIMTTLLFCMAGFLVFFMAAGFAMLEGGLVRSKNVTMQMTKNVVLYSFATIMYWLVGFNLMYPGDGWLVAGWLGPFFSMTELDPVGVAAADAALDYASVGSDFFFQLVFVAATASIVSGALAERIKLWPFLVFVILLTGFMYPISGSWQWGGGWLSEAGFSDFAGSTIVHSVGGWAALAGAIILGPRLGKYGKDGKVTPMPGSNLALATLGTFILWL
>MP0313_megahit_65207_2-565
VVYFPVANWVWGGGWLGQMGLIDFAGGTVVHVTAGVAALVTALVIGQREGFLSTPMMPHNLTMSFTGAAMLWVGWFGFNAGSALAADGTAGMALLATHMSAAAGALTWMLIEWIKHGKPSGLGAITGMVAGLATITPASGSVGPAGALLVGLSGGVICYFATNYLKQVIKIDDALDVFPVHGIGGMVG
>MP0313_megahit_66461_1-519
LAMINTFVATASAGLFWMLAERLNGHKGSALGFCSGIIAGLVAVTPAAGNSGPFGAIVLGAVASIICFYAVTVLKPKLGYDDSLDAFGIHGIGGMIGAIGTGIVYSPALGGPGGDDFAIGSQLVTQLLATVTTIIWAAIGTAIAIYIAKAVTGLRVSQEVEYEGLDLGEHGER
>MP0313_megahit_66540_3-821
AANGQTYVDWVFQMVFAGTAATIVAGAMAERTKTQAYLAYSFMIGAIIYPLYGHWVWGGGWLGSLDAIGLPAAADYAGSGVVHAVGGFVALAGAAVVGPRIGKYNADGSANVILGHSVPYVVVGTFILFFGWFGFNINTGDSIGLNAINTLLAGAMGAVVAMYIQLMRKGVTDILMACNGALAGLVGITAGAAFVEPWSAVVIGAIAAPIMMVSVDVIEKVLKIDDPVSAISVHGVTGLWGLLAVGIFANGNNGVSGLVAGNTLQIVSQLISM
>MP0313_megahit_66857_348-650
MLRRIGFNGLVAAVLLLMPGEGHAAEGLSGGNTAWILTSTALVLFMTLPGLALFYAGLVQSKNVLSVMMHCFAIACLVSVLWLVAGYSLAFSEGNALVGDL
>MP0313_megahit_68926_1-591
MDSGDTAWMLTASALVLLMTPGLAFFYGGLVRAKNVISTIMYSFIAMAIVSIVWVLWGYSLAFGEGGRFIGDFSALGLSGIKYDDVSGTIPTMLFVTFQMMFAIITPALITGAFVERFKFTTYMLFLVIWITVVYAPIAHWVWAPEGWLFKEGALDFAGGTVVHINAGMAALAAALLVGRRRDPGVEPHNVPFVVLG
>MP0313_megahit_70410_2-628
FIGSGKLFLSGVGRDTVWKDGAIPETVFQMFQLTFAIITPALMVGAFAERMKFSAMMVFMAIWLTIVYAPVAHWVWGGGFLGGMGVLDFAGGIVVHINAGIAALVVCIVLGKRAGYPSTPMPPNSLVLTLVGAAMLWIGWFGFNAGSQLAADGVAGMAMVVTHIASATAGFAWMCMEWTSRGKPSALGIATGAIAGLAAITPASGTVGP
>MP0313_megahit_71035_1-576
MSFSKKFCGVAGAGALSLFAALPAWAQDAAAAAPTPDKGDTAWMMMSTILVLAMILPGLALFYGGLVRTKNMLSVMTQIGAATCFAMLIWVIYGYSLAFAGPSNGFISDLSKVFLAGITPDSTAATFTDGVVIPEYVFVCFQMTFAAITVSLVLGSVVERIKFSAVMVFALVWLTIVYFPVAHMVWAAGGLF
>MP0313_megahit_72084_232-810
GFNGGSELEADGVASLAVLNTFVATAAGVLFWMLGEAISGRKGSLLGGCSGAIAGLVAVTPAAGNSGPFGAILIGAAAALVCFWFVTMLKPKLGLDDSADVFGIHGIGGIVGSLGTAFTMMPLIGGPGDADYNAGAQFIIQAMGVGVAIVWAAVGATIAWVIAKLVTGGRVSEEKERDGLDLSEHGERAYNY*
>MP0313_megahit_73536_1-732
KNTINILFKNVMIICVGLLTYALIGFHLMYPGDFNGYFASSALNIFENSITVAPEDAEAKLTSAYADYTLYTDFFFQAMFAATCATIVSGAVAGRIRLRTFLIFATLFVTFCYPITGSWKWGAGWLDQLGFYDFAGSTLVHSVGGWAALVLAFLLGPRLGKYNENGTPNAIPGSSMPLAAIGVFLLWFGWFGFNAGSALMSGGSATAAFVATNTAAATAALVWAGFDWYFKGKVGVVGVATGAV
>MP0313_megahit_74080_668-1267
MSRRTLTIIFAALVAAGVLAGYNVAFAQDITADAVNLDQSTNLIWMLGAFLVFFMQAGFAFLGAGLIRAKNTTNYMTKSFMDFAIASLSFWAFGFALMWGTSALGVAGHTNFFLTDDGGGQTYVDFVFQMVFAGTAATIVAGAVAERTKTQSYLAYSFIIGAIIYPLYGHWVWGGGWLGALDKIDLPAAADYAGSGVVHA
>MP0313_megahit_74530_2-883
LQYAQADGNESEEVVGEEEPEPGGEEDEEEAAEDPSFADLGGDSGDTAWMIVATAIVLMMTIPGLSLFYAGLARRKNVLSVLVQCFAITCLMTLLWTIYGYSLAYTEGNAYIGGFDKLFLKGIGVNTIDGSIPESVFFTFQMTFAIITPALIVGAFAERMKFSAVMIFMAIWFTISYLPVWHMVWGGGLISEWGAIDFAGGTVVHINAGVAALVVCMVLGARKGFGKENMTPHNVPFVLIGAALLWVGWFGFNAGSELAADGVAGMAQLVTQVATATAAFTWMLVEWCTKGKPT
>MP0313_megahit_74695_1-381
MQENMNVLWTLIATILVFFMQAGFALVELGLTRSKNAINIIMKNLMDFAIGTLSFFVLGFGFMFGTTNGLFGTDHFLLSGVTGNSWDYTFIIFQTVFAGTAATIVSGAMAERTRFGSYLIISFFITT
>MP0313_megahit_74928_3-701
GFLVFWMAAGFAMLEAGLVRSKNVTTQLTKNMGLFAIAAVMYWLVGYNIMYPGDGNWIMEGVFGTIATKDIKTEIDAGGYSNASDFFFQLMFCATTASIVSGALAERIKLWPFLIFVVVLTGFIYPIEASWQWGGGFLSAMGFSDFAGSTLVHAAGGFAALAGAIVLGPRLGKYGKDGRVVPMPGSNLALATLGTFILWMGWFGFNGASQLAMGTIEDVDAVAQIFANTNMAA
>MP0313_megahit_76174_1-471
AGAVAALILTQVMYKKVDLTMVLNGALAGLVSITAGPLDPTLFGALWIGAVGGVIVVFTVPMLDKFKIDDVVGAIPVHLIAGFWGTLVVPVYTEGTSFVTQIIGFAAVGLFVFVVSFVVWLILKAAGGIRVSEEAEITGLDMSELGMEAYPEFAKG*
>MP0313_megahit_77859_1-516
TETYYWITVVLMFLIHVGFVTYEVGASRRKNVLHTIMKNTMLIPLVTVTFYLFGWWIYFALPNVPFGGDFSDAGWALPWAAEMGPNMTDHLLGVFWAAFLLFSWTTASIVSGAVIERIKTSAFLVFAVLIGSFTWILDAAWGWHPGGWMVQILGYHDAYASGVVHAIAGGSA
>MP0313_megahit_78550_160-711
MIDSGDTAWVLASAALVLIMTPGVAFFYGGMMGNKNAAATVMHSFMTIGIVGVVWVVWGYGLAFGNDLGSFIGDLEYIGMRHVDAEAAGPYSDTIPHQSFMIFQAMFAIITPALITGAFAGRMKFSAFCVFTVLWVTLVYSPMAHWVWGGGWLGELGALDFAGGTVVHINAGVAALAAALIIGR
>MP0313_megahit_79570_3-767
LAVSGFSDFAGSTLVHSTGGAAALAGAIVLGARAGRFDKSGKPTPIKPFAASSIPLVTIGVFILWLGWFGFNGGSQLSMGTFDDAVAISKIFINTNLAACGGVLTAAIVTRLMIGKTDVIQMLNGAIGGLVAITAEPLMPTPLAAILIGSVGGIIVIFGTKLLFLFKIDDVVGAIPAHLFAGIWGTLVVPLTNPDASFSAQLLGVIAINVFVFVVSFTIWSIMKTTIGIRLSKDAEKTGTDVFETGVIAYAIRD*
>MP0313_megahit_82632_2-610
MHVAQAWNLGPETALESSIKQGADALFILLGAIMVLAMHAGFAFLELGTVRKKNQVNALVKILVDFAVSTLAYFLIGYLVAYGTHFFSGAETLAQKNGYELVKFFFLLTFAAAIPAIVSGGIAERARFGPQLAATSIIVGFVYPFFEGIAWNQAFGIQAWLKAATGAEFHDFAGSVVVHAVGGWIGLAAVLLLGPRLNRYRKD
>MP0313_megahit_83201_3-692
ALLLGKRQGFPGSTLLPHAPGMTMLGAMLLWVGWFGFNGGSALTATDDASMAIINTHVAAATAALVWALVEKIAFGKATTVGFATGAIAGLATVTPAAGFISPGAAILLGVLAAVVCYYAIQLVKNKLAIDDSLDVFAVHGVGGMLGSLLLGVFLSADLGGTGYADGMTMAGMVGVQALGIAVTAVFSAIVTALIAIGVSLFIPMRVTEDEEVQGLDQTSHGEHSWQLD*
>MP0313_megahit_84436_842-1174
GGLVVLSVIFIDSKLKIDDPVGAISVHLVCGIWGTLAVGLFSMNPEHTFLKQLTGVASYGVATFGCALLLFWILKMLIGIRVPAEEELQGLDIGEHAMEAYSGFQIFVAD*
>MP0313_megahit_85880_2-679
LGPRLGKYLEGGKIRPIAGHNMPLAAIGVFLLWLGWYGFNGGSVLSADPALVSLVFVTTSLAAAAGVIGAMAASWTLQHKPDLSMVLNGALAGLVGITAGADTVSVNAAILIGLIAGLIVVTSVLLFDRVKIDDPVGALSVHLTCGIWGTLAVGIFSTNPDHSFVTQLIGVLAYGIFCLPAAFIIFFILKATTGIRVSEEEERVGLDVSEHGMEAYGGFSVTTHS*
>MP0313_megahit_87790_21-596
WILTVGWFGFNVMSAQTLDGISGLVAVNSLMAMVGGILVSMLLGRKDPGFIHNGPLAGLVAVCAGSDLMHPVGALVTGGVAGAIFVYLFEWAQAKIERLDDVLGVWPLHGVCGVWGAIACGIFGQEALGGLGGVSLMSQIIGSVAGVVVAFVGGLIVYGAINAISGLRLTEEEEFNGADLSIHRIGATAVE*
>MP0313_megahit_88750_2-550
GMAMAVTQIATAGAALTWMFAEWINHGKPSALGLVSGAVAGLVAITPASGYVGPMGALAIGVASGFGCYIAVVKAKRAFGYDDSLDVFGVHGVGGVIGALLTGVFAAAGLGGVGLGEGMTIASQVGVQIVGIGATIVYCGVVSFIILKVLDSVIGLRVTEEEEQEGLDLVLHDEQGYNLSTN*
>MP0313_megahit_90163_1-582
WFGFNAGSALAADGAAANAFVTTNTAAAMGALAWMTMTWWRGGAPSVVGAASGAVAGLVAITPAAGFVGPMPALVIGLGAGVFCYLATLLRARLRVDDALDVWAVHGVGGTWGAFATGLFAVASVGGTDGLFAGNPGQLVNQLVGIVATWVWAFGLTFIILKALDMTMGLRVTEEEEAAGLDLSQHGELAYTP*
>MP0313_megahit_91719_3-509
WFGFNGGSQLLVSDAENATAVGKIFLNTNAAAACGAIAALFVCKVLWGKADLTMVLNGALAGLVTITAEPASPTPLLACLLGLLGGSLVVFSIVALDKAKIDDPVGAISVHGVCGSLGIMLVPLSNSDATFVNQLIGLVCILGFVFIASSIVWAILKNTMGIRVTEEEE
>MP0313_megahit_95694_3-359
MDSGDTAWILACSALVLLMTPGVAFFYGGLVRRTNAAATMMHSFMTIGIVGVVWVLWGYSLAFGPDIGGVIGSLEWIGLRGVSATEAGPYSDAIPHQAFMIFQAMFAIITPALVTGAFA
>MP0313_megahit_99976_2-592
GFNAGSALGVNALAVNAFVTTHLAGATGLLGWMAIEWIKGGRPTVLGACTGAVAGLACITPACGSVTPLSGLLIGLLAGIACFLMCTTVKNRLGYDDSLDVFGVHGTSGVLGLLLAGVLSSPAVTGDPAFNGLIHGGTSQMVAQLVGLLATTALAVVGTLVLLLAIRATIGLRVDPDGEREGLDLDQHGEEGYIFL*
>MP0313_megahit_102600_3-1025
RVHKMGFGLFGIVAAIALTATPAVAQELTPAEYNAALLTSLWLILAGCLVFLMQAGFALVEAGMTRAKNIGNIMAKNLADMAIGALAFWAVGFGFAFGSDGGSLIGTDSFFLSGMSESFTDGDVLATPSFFFFQVVFAATAVTIASGAMAERTKFSAYLLFSLVMSGFIYPVVVHMFWQGDGILSDLSIGDARFSDFAGSSIVHSAGGWAALMGAVFLGPRIGKYGPDGKPRAIPGHNVGFAVVGVFVLWFGWFGFNAGSELAMDNWVAHCIMTTLLAGSAGVIGAGAAIWRKTGAMDVGMAGNGALAGLVSITAGTGTMSFSGAVAVGFIGGVIVVYSVL
>MP0313_megahit_102790_694-1350
MTNRLIRSIGRHATLLLLILILVPAVAYAQDEVSLEMFTVNNTWMLVATFLVFIMHLGFATLESGLTRSKNTVNILFKNISIVSIGLLTYAFVGFNLMYPGDFMIGQFFGFAGFGLNPSPEDMTSAYNVGYTYWTDFIFQGMFAATAATIVSGAVAERVKLGPFLIFSTIYVAIVYPIAGSWKWGAGWLDQMGFYDFAGSTLVHSVGGWAGLAGIIVLG
>MP0313_megahit_103387_3-674
LAFFYGGLVRAKNLVNTIMLSFMAIAVVSIVWVLWGYSLAFGEGNKFIGDLSMVGLHGIPFQAAEGDAYPPLLDVIFQMMFAIITPALITGAFAERFKFTTYLIFLVLWSTLVYSPITHWVWGGGWISDVGALDFAGGTVIHINAGMAAIVAAYLVGKRRNPGLQPNHTPYVVLGAAILWFGWFGFNAGSALAADSFAVNAFLVTQVAAATAALTWGIISQIRT
>MP0313_megahit_104306_206-1552
MKSAIFKTGAVFATALLASSPALAAPAADAAAEVAADAVSGGTAYIFNTLLFLIGGFLVMWMAAGFAMLEAGLVRAKNTSTQCLKNIGLYAIAGLMFWIIGYNIAYPGFGEDSMGLFGMAGTAYGMQDVGSADLDTGYSVASDWFFQMVFCATTASIVSGTLAERIKIVPFFIFVTVLTAVIYPVVVSWEWGGGYLDSVWGFSDFAGSTLVHSTGGWAALVGALILGPRLGRYVDGKVQVFPGTNIPLATLGTFILWLGWFGFNGASQLAMGTVGDVSDVSKIFVNTNMAACGGVVIAIILTQLRYKKADVTMAMNGALAGLVSITAEPLAPTVGQSILIGMIGGAIVVFTVPLLDKFKIDDVVGAIPVHLVAGIWGTLIVAWTGDATFIGQLVGVLLTMVWVSVASAIVWFILKATMGLRPSAEIEIAGLDIHETGVEAYPGLANQA*
>MP0313_megahit_104912_317-823
MIDSGDTGWILVCSALVLLMTPGLAFFYGGLARRKNSTSTIMYSFMTMGLVGVVWVLWGYTLAFGPDVGGFIGNLEWFGLAGVSATEAGPYADNIPHQAFMIFQAMFAIITPALITGAFAERMKFSAHVIFVVLWVTFVYAPLAHWVWGGGWLGSLGVMDFAGGTVVHI
>MP0313_megahit_105927_139-846
MLKSIKGAARAGLVVAAIGALALPAHADTGDTAWILTATALVLFMTLPGLALFYGGLVQAKNLLSIFMQCFAIACLVSLVWLVCGYSIAFGPGATGYLGGFAKSMLANVTGAPLDGQTIPEPLFFMFQMTFAIITPALIVGAFVERVNFAAVLIFSALWLVLCYAPVAHWVWGGGWLAQQGVIDFAGGIVVHTTAGISALVFALMLGRRSHFPKDMRPPHSPGFVMLGAAMLWVGW
>MP0313_megahit_106460_1-246
WGALATGLFVGVGFAALGEGVSRGEQIVHQLIGIGASFGWAFVVTGAIMLALKYTIGISADESSESVGLDISEHGEEAFER*
>MP0313_megahit_111618_81-557
MMFLKEVVSMNMNDTIFLFLCTLLVWLMTPGLSLFYGGLVQSKNALNTVMQSMVAIVIVTFIWIMIGFSLSFDGGNQWIGGLKFLGLHHVGFETSKTLSPHIPLSLFMLFQMMFCTIAVSILSGSIAEKMRFIPYLIFVSLWVLLIYSPVAHWVWGGGW
>MP0313_megahit_112694_235-522
MQLSRKSLLILPLLCAAVAPAPAAAQTAADAIFTVNNTWMLVATLLVFMMHLGFSFLEVGLTQSKNTVNILFKNVSIIAIGLLTYAIVGFNLMYPG
>MP0313_megahit_114014_6321-7859
MKKLLAGLALAAGLLAPAAWAQDGASAPASAVATAAAPAASAADAAPAAAAAAAAASAPAEAASAPAVVPNKGDTAWMMVSTLLVIMMTVPGLALFYGGLVRSKNMLSILMQVMVGFSLIVVLWVLYGYSFTFTEGNAFIGGTDRLFLKGIWNNVAGTFENAATFSKGVAIPELVYAAFQATFAGITGCLIVGAFAERAKFAAVMAFLALWFTFAYIPIAHMVWFWPGPDAYTSAAVVDATNAKGGLLWQWGALDFAGGTVVHINAAVAGLVGAILIGKRIGYGKEQFTPHSLTLTMVGASMLWVGWFGFNAGSALEANGSAALAFMNTFAATAAAVLAWCVGEALIKGKASMLGAASGAVAGLVAITPAAGNVGIGGGLVVGLVAGFACLWGVTGLKKMLKVDDSLDVFGVHGVGGILGALLTGVFNAPQLGGPSFPVDWFSGTLTSADAYSIGAQVLVQAKAVGVTILWSGIVSAIAYKLVDLTIGLRVSEEEEREGLDISSHGETAYHK*
>MP0313_megahit_114065_2-502
ASLALVTTMLAPAATLVVWAFLDMFRSGRPTAVGSATAIVVGLVAVTPAAGFISPMSAILLGGIAAVPSFLVMTWRAKSSMDDSLDVVAAHGVGGATGALLTGVFADMAINGGNGSGLLFGNPGQLGLQAIAIAGVAVYCGVVTFILLKLIGLVIPLRASESDENTG
>MP0313_megahit_115321_3-428
SSAGNDLYHPLQAMIIAAIGVFIMYKLHYWVERRFKIDDAVGAVAVHGYAGVVGLVICGFVLWGYPSSGYEGYAAINPIGMIIGAVIMFGLLGFLPGWIIAKILDSAGKLRIPREVELAGMDFNLMEASKADQDAIVADEK*
>MP0313_megahit_116454_2-715
STGGWAALMGALIIGPRLGRYTAKGMTVFPGSSIPLATLGTFILWLGWFGFNGASQLAMGTVSDVSDVSKIFVNTNMAAAAGVVVAIILTQLRYGKADTTMALNGALAGLVAITAEPLTPNVGMAIVIGGIGGALPVIFVPLLDKLKIDDVVGAIPVHLVAGIWGTLAVPLTNTEVPFIAQLTGVVATGAFVCITSAIVWFALKATIGVRPSEEEELAGLDVGETGIEAYPEFSRAN*
>MP0313_megahit_117004_214-582
MVAVSLTATGAMGLAYAQKIDDGMDGYVVGSPDGGAGIYTGNPNECWWDSDGDGVLDMYCLIDTGDTAWMITASALVLFMTPGVAFFYGGLSRSKNATNTVGMVFIVIGLMSVQWVLWGYSLA
>MP0313_megahit_117382_1064-1693
MSVAAAAAVWPAIAVGQTIDSGDTAWMLTSTALVLFMTLPGLALFYAGLVRRRNALSVLMQCFAIAIASVMSVLWVVCGYSLAFGESSMGGLVGSLSLAWLTNLGFDTPSSVLPNIPESVFVMFQMTFAIIPPALIVGAFAERMRFSAMLLFTSLWLLLVYAPVAHWVWGGGWLGAMGFRDFAGGAVVHVTAGSAALVAALVMGNRRGFP
>MP0313_megahit_118046_3-698
YSIMYGGETILGGFMRDPSDLAFFSEDDWHNLFFQTVFCATAATIVSGAVAGRFKFSSYLIISAILTTFIYPVSGSWLWPFDDQAWLNNLGFIDFAGSTIVHAVGGFAALVAAKLVGPRIGKYGPDGQVNVIRGHNLLLGALGVFILWLGWFGFNGGSQLAFGGDDSIAVGSVIINTNLAAALGAITALFFTWGKYGKPDISMTLNGALAGLVGITAGCGNVDAFGAAAIGL
>MP0313_megahit_120204_702-1436
MTSRLLIPLAAAATLLPSLGFAQEAEYATAADTAFIFNTILFLIGGFLVFWMAAGFAMLEAGLVRSKNVTTQLTKNIALFALAAILYWLVGYNIMYPGDAWIIPGVFGTFATKDIKTAIDAGGYSNASDFFFQLMFCATTASIVSGTLAERIKLWPFLIFTIVLTGFIYPIEASWQWGAGWLSDAGFSDFAGSTLVHAAGGFAALAGALVLGPRIGKYKDGRVIPMQGSNLPLATLGTFILWLGW
>MP0313_megahit_120371_3-353
DSVIIGAVAGVLVVFSVIFVDRIKMDDPVGAISVHLTCGIWGTLAVGIFSPDHSFVTQLIGVLAYGAFALTAAFVIFSVIKATMGLRVSEADERRGLDLSEHNMEAYPDYQIMITR*
>MP0313_megahit_121197_355-909
GGSQLAMGSMIDADAVAQIFANTNMAAAAGAIAALVLTQMLYKKPDLTMVLNGALAGLVSITAGPLDPTLFGALWIGAVGGAIVVFAVPFLDKLKIDDVVGAIPVHLIAGFWGTLVVPVYTDGTSFVTQIIGFASIGAFVFIVSLIVWMILKATTGIRVSEEAEIAGLDVSELGMEAYPEFSKS*
>MP0313_megahit_121991_3-623
MEIDAVLDLMWIVICGILVFFMQAGFTLVEAGFTRAKNTSNIIMKNLMDLAVGSIAFWAIGYTIMYGDSIGSFIGTPSLFYDVRGDMHNLFFQTVFCATAATIVSGAVAERTKFSTYLIFSLLMTTVIYPISGHWVWQGDGWLTALGFIDFAGSTVVHSVGGWAALVAAALVGPRIGKYTDGKSNAIPGHNMLYGALGVFILWLGWF
>MP0313_megahit_123725_1-582
DWVFQMVFAATTATIVAGAVAERTKTQAYLAYSFMIGVVIYPLYGHWVWGGGWLAALDKIGLPAAADYAGSGVVHAVGGFVALAGAVVVGSRFGKFNADGSANVLLGHNVPFVLIGTFILFFGWFGFNINTGDSIGLNTMNTLLVGATVATDALYIKLMQTGKTNILVACHGTLAGLVGITAGPAMWNSGLQW*
>MP0313_megahit_123853_2-577
ATALVLLMTLPGLGLFYGGLVRAKNFLSVLIQVGAVAGIASVLWIVVGYTLAFGHTTGGWLGDGSKWMLIDLDNLREGLTLPESTFAAFQMTFAAITPALMVGAWVDRARFGWVVAFTAIWGLLVYAPVAHWVWGGGWLAELGVMDFAGGLVVHTTAGVSALVVAVMLGRRKGHAQDDKPAHNLGLTMAGTA
>MP0313_megahit_124392_1-288
AVVGAWGTIAVGLFADARFTGGVNGLFFGGGFHQLFIQIIGVIAVFVWVMATSLILFYAIKKFIGLRVSEKEEKRGLDLGEHGSEAYNGFLSNNL*
>MP0313_megahit_124615_1-690
LVAAIMLGKRKGYPGTAMPPHNLTYTMIGAALLWVGWFGFNAGSAVSAGGSAGMAMLVTQVATATAAITWMTVEWIVHGKPSVLGIASGAVAGLVAITPASGSVGPQGALYIGIAAGIGCFYAATKLKRAMGYDDSLDVFGVHAVGGIIGAILTGIFTAEVFGGTGLADGIGPQLWIQIKSVIFTVLYTGILSAAILKVLDMTMGLRVDEDEEQEGLDLAAHDERGYVL*
>MP0313_megahit_124919_214-618
MSMSRSRWLALVLLLALSPGTAVAHDAVEATLDDPAVKADTAWVLGCSALVLMMTAPGLALFYGGLVRKKNVLSVLMQCAALTGLMSVLWVVCGYSFAFGSNVLGGFIGGFDYVLLGGVLPEWVDGEQVVPMEGG
>MP0313_megahit_126213_3-659
GFGRDMMAPHSMTLTMVGASMLWVGWFGFNAGSALGANDGAAQAMLVTHISAATASLVWMLIEWVSFRKPTLVGIATGMVAGLATITPAAGSVGPVGAIIIGILAAGVCYAAVGLIRQRLKIDDSLDVFAVHGVGGILGSLLIPFLAAAGPLAPGLEMSTGAQFGVQLLGVAVVAVYSAIMTGAILFVIKLFIPLRVSTEDEENGLDSATHGESAYHF*
>MP0313_megahit_126576_3-614
GAMSAHPPSSIPFLALGAWVLTVGWFGFNVMSAQTLDKMSGLVAVNSLMAMVGGTLVATLLGRNDPGFAYNGPLAGLVAVCAGSDLMHPLGALVTGGVAGWLFVQFFTLTQNRWKIDDVLGVWPLHGLCGAWGGIACGIFGQKALGGIGGVSLSAQLLGTLGGVAWALAGGFVVYGVIKRFVGLRLDAEQEFEGADLSIHKIGS
>MP0313_megahit_127647_100-585
MKIKSFKPKMLIALALLLLPTLAAAQDGDLNGANTAWIMTSTALVLFMTLPGLSLFYAGLVRTKNALSVLMQCFAIAVVVSLLWLVVGYSIAFGPSESAYWGGLSKMFFNGVVVDSMTGDIPETVFSAFQMTFAIITPALVVGAFVERIKFSSMLLFSSLWT
>MP0313_megahit_130757_119-670
MNIVAINTIWTLIAAILVFMMQAGFAMLETGFTQAKNATNIMMKNLMDFSIGTLAFWAVGYGIMFGVDTFFLTGATAQVTEGLSTFTTWMFHVVFAATAATIVSGAVAERTQFKAYLIYSVFITGLIYPVVGRWIWGGGWLSDLGFMDFAGSTVVHSVGGWAGLAGAIVLGPRIGKYVKEKVKN
>MP0313_megahit_132448_3-1220
PLNGMIAGMVAVTAGAHVVDASAAFFIGLIGAVVMYLADRLLLRFQIDDAVGAVPVHLASGIWGTLAVALFADLGALGTGLTRSQQFIAQLEGVLVAGVWAFGLTWLLLRAVNRFWPMRVTPDDELAGLNVSEHGARTKLIELLEAMAAHQRDGRFERDVPVEPFTEVGQIAAQYNKVIHALRRAVGVTQSIIRDIRDGVVTCNRDGILATCNPGAERLFGLPAGALIGQPMARLVAERDWSGLPLPEAGSEIKQEVLFSRNDHDQFVAELTVSSGSLEDDLYTCMIRDITERRRIEQQLFQEKMLAQVTLASIGDGVITTGPDARVRYLNLIAEQLTGWREADAAGKPLDEVYCLFDESTGEKLLNPVSAMLRRYRQALSRPAGSMNQLRRRDGSEVTVQDAVAP
>MP0313_megahit_133966_3-1256
MENQIFELQYAIDTFYFLVCGALVMWMAAGFAMLEAGLVRAKNTTEILTKNVALFAIACLMYLVCGYSIMYGGGIFLNGIEAFDLAGVLADSAEAGFDGGSVYSGASDFFFQVVFVATAMSIVSGAVAERMKLWAFLAFAVVMTGFIYPMEGAWTWGGVDVFGMYNLGDLGFSDFAGSGIVHMAGAAAALAGVLLLGARKGKYGPNGEIHAIPGANLPLATLGTFILWMGWFGFNGGSVLKLGDAASAHSVAMVFLNTNTAAAGGAVAALIVGRFLFGKADLTMLLNGALAGLVTITAEPSTPTALTATLFGAIGGVLVVFSIVTLDKLKIDDPVGAISVHGVVGFLGLMLVPITNDGSSFSGQLIGALTIFVWVFVASLIVWAILKAIFGIRVSEEDEYEGMDIVDCGMEAYPEFVK
>MP0313_megahit_137262_106-519
PASGFVGPMGALGIGFGAGAICYGAVWLRTKTNVDDALEVFAIHGVGGIWGALATGIFAVAAIGGTAGLIEGNGGQMLTQLIAVVTTGAYSFIVTLIILKVLDLIPGLGIRIEETEEDEGMDLSAHGERAMVGDGAN*
>MP0313_megahit_137691_2-964
LQLGGGFGANEFADPLDPLMGINLGDHISGVFWAAFLLFSWTAASIVSGAVIERIRISAFGICAIAIGSVFWSIDASWGWHFDGWMVKILGYHDAYASGVIHAICGGFALGILCVLGPRIGKFAADGTPRNIGPRNPWLVCLGLFLIYTGFWGFYAACNIPIFDLGPEYGMEGVTYFTATNIYVTPTTLSGITMNFLMSLAGGLLAGYWVSKGDPFWTYSSGLAGIITSSAGNDLYHPLQAMVIAAIGVYIMYKMHYWVERRFKIDDAVGAVAVHGYAGVVGLVICGFVLWGYPSSGYEGYAPITPWGMIIGAIIMFGVLG
>MP0313_megahit_138581_1535-1933
MIQISQIDMVWILTCSCLVLFMQAGFSCLEAGQIRAKNTINVVIKNTVDFAISVIGFGIIGFSVMFDESLSGVIGEPFSLSTTEAPHIYLIFIFQAMFCALPQRSSRAPSPNGCHSMAIVWWPYSWSYWYTR*
>MP0313_megahit_138581_2061-2717
MHSVGGWVALAAIRHIGPRRGRFNDPGGVIEPNSVTLTSLGVFLLWFGWLGFNGGSMLAATESVPLIITNTIVGGVFGILSTLALTALRYGKPKALDILNGSLGGLVAVTASCDLTVPWMAAIIGFVGGLVVIYVIDLLEKFRLDDAVGAIPVHLGAGIWGTLAVALFVETPEHLSAIEFLGIQALGVLAVGLYVFPLSMLFFYVWGKLIKYRVSPQAE
>MP0313_megahit_139746_2-586
PHNLPMTMLGLMLIFTGFYAFYAACAVFGIADVGADPEPWRSIYGTPMTLGSLAFTVTMGFAGGVMGAFIISKGDPYWTISGGLAGMISIASGVDVYHPALGYLVGFAGGGFAVFLGNRLERHGIDDAVGAIAVHGGAGVWSMLAMGLLASGYPQHQNVTSLTGQLIGIGVMIGVGFVPGFLISLGLKRAGMLRV
>MP0313_megahit_140390_2-700
GGANALIGGLGKAFFSGVGKGTLHGDIPESVFFMFQMTFAIITPALIVGAYPERIKFSAVLLFSGLWLFLVYAPVTHWVWGGGWLADLGVLDFAGGLVVHATAGTSALVLAFLLGTRKGFPSELRPPHNPGLSMIGAAMLWVGWFGFNAGSALAADTSAGMAMLVTHISAATASLTWMVIEWVKFGKPSLVGIITGMVAGLATITPASGFVGPFGGLCIGLAGGLLCYWVVGM
>MP0313_megahit_140682_129-653
AGAIGATIVSTLTSGKPDLTMIINGILAGLVSITAGCGDMTLAGAWFAGLVGGIIVVFSVAALDAAEIDDPVGAFSVHGVCGVWGTVVIGLWGTAVQGDGAGMGLFNGGGITLLLVQALGAAAYAIWTLVTCWIAWSVIGGLFGGIRVSEEEETQGLDIGEHGMEAYPDFASAK*
>MP0313_megahit_142811_1-543
GAAGMAMAVTHISASMAGLTWMLIEWSSHGKPSVLGIATGTIAGLAAITPASGYVGPVGALAIGLAAGVLCYWGANSLKRLIGYDDSLDVFGVHGIGGIVGVLLTGVFASSALGGSVEDLNIGNQLWLQAVGIVATLVYSGALTFILVKVVDGMIGIRVTAEEEGTGLDLALHDERGFNL*
>MP0313_megahit_143957_2-553
LASLWLIVAGCLVFMMQAGFALVEAGLTRAKNLGNIMAKNLADMAIGALAFWAVGFGFAFGSDGGSLIGTDAFFLSGMTESFDNGDVLATPSFFFFQVVFAATAVTIASGAMAERTKFSAYLIFSAVMTGFIYPVVVHSFWHGDGLLSDLNIGDARFSDFAGSSIVHSAGGWAALMGAVFLGPR
>MP0313_megahit_144911_1-510
AGVVAVSAGADVYAPSLTYLLAMAGAAFAVWIGTWQDKKMRVDDAVGAVAVHGWTGMLGVLFMGIFASGYPTGGFSGNVRVTILGQLVGIATFIPLAFLSGYGISWVLKRANLLRVPLEVELEGLDLAEFGTDFYPDFAATEEVIVEADGTEVPAAPVLVRAASQVIRG*
>MP0313_megahit_148613_3-587
CMLWVGWFGFNAGSALAADVNAGMAMLVTHISAATASLVWMTIDWIKSGKPTMIGLVTGTIAGLASITPASGFVGPMGALIIGICAGSICYLMVNVVKNKFNIDDSLDVFAVHGAGGVIGTILVAFLAHDSLGGAGYAGGMNAISQLVTQLTGVVAVLIWSVVGTIVIALVIKKTIGLRVDSKSENQGLDISAHG
>MP0313_megahit_151101_1-786
MPIPMLDVLWLVLCAGLVFNMQIGFLCLESGLTRSKNAINVAVKNMADLSVAIFCYWLFGFGLMFGATAGGWYGEGFSMLPFADTWHSAFFLFQAMFCTTAATIVSGAAAERMRFASYLLVTLIIAGFIYPLFGHWAWGGVFADGLGWLAERGFVDFAGSTVVHGVGGWVALAVILILGPRQGRFEQDRDGRSMPGSNLPLAMLGALMLMFGWFGFNGGSTLSFDGRVPGIIANTVLAAIAGTLGGMVMSWLRWRLVDPVCP
>MP0313_megahit_151591_2-481
SWMVVSWIRQKKPSVVGIATGAIAGLVAITPASGFVGPMAAVVIGFVVGIVSFFAIEFKNKMGFDDALDVWAVHGIGGIWGALAVGLFAQSAINGVNGLFFGNPYQLILQAFGIAVACVYAMTITFVILKVLDWTMGLRVNEKDEEAGLDISQHGERIP*
>MP0313_megahit_153823_2-337
IGIVAGFLVVGGIMLLEKLKIDDPVGAWPVHGLCGIWGGIATGIFGGHQIIAQVIGSLVIPIWAFFTMFLLFYVLKSLDLLRVSEEEEIIGLDISEHQEEAYAGFQIFTVE*
>MP0313_megahit_153989_2-550
ALTGVITIVWILWGYSLAFDSTGMVAGEINLNSFVGGLGKAMLAGVGIDALTGTIPETVFVTFQLTFAIITPALIAGAFAERMKFSAMLLFMVIWSTVVYAPICHMAWGGPGSFFGDLGVLDFAGGTVVHINAGIAALVTAILIGKRKGYPERPIPPHSLVLTVVGAAMLWVGWFGFNAGSAL
>MP0313_megahit_158271_300-1580
MRFDRSFDSEGSAIVDSGDYSWMLISTALVMFMVPGLALFYGGMSRTKNVMNMLMMNMYCIGIVPIVWVLVGYSISNSSGGGGFFGGEWIGNFDAVGLDGLNADPESLIFVAFLMTFASITPALISGAAADRMKFSAWAIFVPVWLLAVYCPVTYWVYNGWHAGNGALDFAGGTAIHLNAGVAALALVLVLGKRRGWPSEVMPSHNMPMIMLGAGILWFGWFGFNAGSAGAANGQAVQALLNTFLAAAAGMVGWMAIEKIKGGHATSLGAASGMIAGLATITGPAGYVGGMAGVVFGLVGGAVCYWAVSLKNRFGYDDSLDVVGIHGAGGLTGGLLLGLFADASAIPGGDFSDGLFFGGGMELLFDQIVAMFSVVVLSFVVTWVLAKVLDMTIGLRVDDETERAGLDQTLHAESAYNESTAGSVVV*
>MP0313_megahit_160283_2-469
MTTLTRRISVPFLAVALVLILPRLASAQDGLDTGDTAWMLTSSVLVLFMTIPGLSLFYAGLVRSKNVLSVMMQCFALTCMVTVLWTVYAYGLAFGDGGGMNSFIGFGKLFLSGVEVDTVSGTIPESVFQMFQLTFAIITPALMVGAFAERMRFSAM
>MP0313_megahit_161890_664-1464
MENLNSAVETLIHGANTLFILMGAIMVLAMHAGFAFLEVGTVRQKNQVNALSKIISDFAISCLAYFFVGYWIAYGATFFADAATLSQNNGYALVKFFFLMTFAAAIPAIISGGIAERAKFAPQLCASLLIVGVVYPFFEGIVWNGNYGFQGWLEAQFGAGFHDFAGSVVVHAVGGWIALGAVLLLGARNGRYRGGHVVAMPPSNIPFLALGAWILTIGWFGFNVMSAQTLEGISGLVAVNSLMAMVGGTLVALLVGRADPGFIHNGP
>MP0313_megahit_162682_3-593
VVAGAALLWVGWFGFNAGSALGANGDAALAFLNTNTAASAAVIGWMLSEWVSKGVPTVVGAASGAIAGLVAITPAAGFVDPISSLYIGLIAGIICSYACSLKTQFGFDDTLDVVAIHGIGGLWGTIATGIFAVGIASNFAQVVIQMKAAAGTIIFVAIGTYIILFVIDQLFGLRVDEESETKGLDISEHGNEAYGD*
>MP0313_megahit_163960_2-1363
KPPMQLSRKSLLILLVLPLLYAAAMPAPVAAQEGAISGADTSWMLMSTALVLLMTPGLAFFYGGLVNSRNALNTMMMCFIALGVTGVLWAVVAYSLAFGAGGGFVGDLSMVVLRGVGTEASGSIPHILFMAFQATFAIITAALISGALIGRMRFGPYVAYIALWGLLVYAPVAHWVWGGGWLSTFGGGALDFAGGTVVHVNAGVAALVAALVLGSRHDHSRTALLPHNVPFVLLGAALLWFGWFGFNGGSALAADEIAALAFVNTMLAPAAALVVWSLLEFRSSGKVTAVGVATAIVVGLVAITPAAGFISPGYALLLGAIAAVPSYLVLQWRAGTRLDDTLDVFAAHGVGGASGAILTGVFATAAMGGASGLVDGNPGQVLTQAIAIIAVAVYTGAMTFILLKVIGAVTPLRPSEREEAVGMDILSHGEEAYASADGSILILDDEVSEGGVA*
>MP0313_megahit_166586_1-564
STIVHSVGGWAALAGAILLGARKGRYGEGVVNKKGFEPSSLPLATLGTFILWLGWFGFNGGSQLAMASMTDINAISQVFTNTNIAAAAGAIVAALLSQLLYKYVSLTLVLNGALAGLVSITAGPDYSTMPVAALIGAIGAVLMIIAVPMFDRFKIDDPVSALSVHLVAGIWGTIAVGVFKPEVSILTQ
>MP0313_megahit_167354_673-2004
MKRVACVLSLLAGLCLIPSTALAQEAEAAVNPANTAWILTATALVLFMTIPGLSLFYAGLVRRKNVLSVLMHCFMIMAVMSVLWLVCGYSLAFGEANPYYGGLAKVFAGGVDASSTVGDSGKAIPEYLFMAFQMTFFIITPALMVGAFVERMKFSAMVLFTTLWAILVYAPVCHWVWGDNGFMLGWGTKDLAGGIVVHITAGIGALVVCIMVGPRKGYRTAQFQPHNLPMCVMGTGMLWVGWFGFNAGSGLAANGDAAQTLFVTHISAATATIVWSLAEKLKHGKASVLGAVTGSIAGLAAITPASGDVGPIGGLAIGAAAGFICWVASTSVKSKFGYDDSLDVFGVHGVGGLVGTLMVAFFASTTLGGKGVISIPDAETYSVGAQFLVQLKASAIAIVYTLIVSVIILYLVKVICGGSLRASESEEEEGLDLTAHGESGYNN*
>MP0313_megahit_169976_1911-2321
LAGIFICASGLDIWYPGFAFILGVVAGIVIIPANNFLHNTFKIDDCVGAVSIHGVCGILGMLVVGLFAAGYPAVGDIPPTTFMGQLLSAIVMALVGFVPGYGISFIMKKADWLRVPDAVQKAGIDKAELGLKAYHN*
>MP0313_megahit_172245_1841-3169
MTRKHLYTAPLAFAGLLLSAPALAQEAAAPEAVEAVSGGTAYIFNTLLFLIGGFLVMWMAAGFAMLEAGLVRSKNVSVQCLKNIGLYSIAGLMFWVIGYSIAYPGFEGGFFGIADFPYAMQGVGEADTGTGYSVASDWFFQMVFCATTASIVSGTVAERIKIVPFFIFVTLLTGFIYPVIVSWEWGAGWLDAMGFSDFAGSTLVHSTGGWAALMGALIIGPRLGRYTDKGMTVFPGSSIPLATLGTFILWLGWFGFNGASQLAMGTVGDVSDVSKIFVNTNMAAAAGVVVAIILTQLRYGKADTTMALNGALAGLVAITAEPLTPNVGMAIVIGGIGGALPVIFVPILDKLKIDDVVGAIPVHLIAGIWGTLAVPLTNTEVPFVAQITGVVATGVFVCITSGIVWFALKATVGVRPSAEEEMAGLDVGETGIEAYPEFARAN*
>MP0313_megahit_172303_360-605
MNSGDTAWILTSSALVFIMLPGLALFYGGLVRSKNALSTIMQSFVAIIVGCIVWVLWGYSLAFGPDIGGFIGNLDYIGLRNV
>MP0313_megahit_173257_326-730
MSLDTGDTAFMLVATALVMIMTPGLAFFYGGLVSRKNVLTIMMQSYVSMGVTTILWVTVGYSLCFSGDTGGIIGNLDNAFLRGIVPTDLYGGADGTIPLLLFVVYQMMFAVITPALITGAFANRVTFKAYLIFLV
>MP0313_megahit_174660_1194-1700
AAGAVVALFLTWIRYGKADISMTLNGALAGLVGITAGCAAVDPMGAFIIGIISGIVVVFSIEFIDKVLKIDDPVGAISVHGVVGAVGTLLVGVFATDGGLLYGGGFGQLGVQAIGVVSIGAWAMITTFILLSILKAVMGLRVTEKEELEGLDLHEHGIDSYPEFGRDK*
>MP0313_megahit_178838_514-1230
MESQIFELQYALDTFYFLICGALVMWMAAGFTMLEAGLVRSKNTVEILTKNVALFATASIMYMVCGYAIMYGGDLFLSGIAGGDTLVEDALAASAENGFGGDSVYSAASDFFFQVVFVATCMSIVSGAVAERMKLWAFLLFAVVMTGFIYPLEGSWTWGGNDVFGLFNLGDMGFSDFAGSGIVHMAGAAAALAGVLLLGPRKGKYGPKGEIRAIPGANLPLAALGTLILWMGWFGFNGG
>MP0313_megahit_179090_1384-1644
HAVGGAWGALATGLFVTIGGTGLLVGNFHQVWVQLVGIGSAGAYSFIVTYILVIIIDKTIGFRVNDEDEEMGLDTTQHGETGYNLV*
>MP0313_megahit_179602_3-581
VLFMTLPGLALFYGGLVRSNNVLSALLQCFAIACLVSILWLVGGYSLAFSGDGSYIGNLSRAFLLGVGTDTAAGRAPNLPEGVFFMFQMTFAIITPALIVGAYVERIKFSAVLWISGLWLLLVYVPVTHWVWGGGWLAQMGIQDFAGGLVVHLNCGVAAIVIAKILGPRKGFPGEVQPPHSPPLVMVGAAMLW
>MP0313_megahit_181294_2-760
GVVHAVGGFIALAGAAVVGPRIGKYNTDGSSNLLSGHNVPYVVIGTFILFFGWFGFNINTGDSIGLNAINTLMAGATGSVVALYIQMMRTGRMDILMACNGALAGLVGITAGAAFVEPWSAVAIGAIAAPIMMASVVFVDRVLKIDDPVSAISVHGTTGLWGLLAVGIFANGNGGVEGLVVGEGLQILSQLISMAVVLAWALVTGFALFLTLKFTMGVRASREEELEGLDLSEHNIPAYGEINLPEPSGADD*
>MP0313_megahit_181294_1311-2336
MIDTGDTAFMLLASALVLLMTPGLALFYGGLARGKNAGSTIMYSFATIGIVGVVWVLWGYTLAFGTDIGGFIGNFEFFGLNGVSASEGAKPDDTITHQTFMIFQGMFAIITPALITGAFAERMKFSAFAIFTVLWVTIVYTPVAHWVWAEGGWLLDLGALDFAGGTVVHINSGIAALAAAIIIGPRLGLGRQSMEPHNIPLIVLGAGLLWFGWFGFNAGSALTAGGDAVNAFVVTNTAAAAGILGWVAMSWIFGKKPSVVGAASGAVAGLVAITPAAGFVGPMPSIVIGVLAGVFCYGAILLLVKLKVDDALSVWGVHGIGGTWGALATGLFVGIGFSGLAD
>MP0313_megahit_181592_73-1359
MIKKLFFMAIIGLVPFSAAAEGLDTGDTSWLLTSTALVLFMTLPGLALFYAGLVRSKNAVSVLMQCFTIACIVSIAWVVYGYSLAFKGDGALIGDFSALFLSGIGRESLSGSIPESVFIMFQMTFAIITPALVVGAFAERMKFGAMCLFSLLWFTFVYLPATHMVWGGGFLGNLGVIDFAGGLVVHLTCGVGALVAALVLGPRKGFPDSPMQPHNRTMVVMGAAMLWVGWFGFNAGSAVAASEDAGMAMLVTHTSAAVAAFTWMVLEWLKQGKPTVVGIATGMVAGLATITPAAGTVGPEGALLIGLLAGGVCFYATQAVKGIFGIDDSLDVFPVHGVGGMLGIIMLSFVGTPGGFLGSGSSGIAEGGPLAQLWIQFQGIIVIFAWTAIVTWIILKLVGFVTDLRVSEESENEGLDVTEHEERSYDLT*
>MP0313_megahit_182567_541-1857
MSVLKQFITATLAIGLWLGTAGPAFAQDAAVLSGANTAWILTATALVLFMTMPGLALFYGGLVRSRNVVSVLMHCFAICCMASILWLVCTYSLAFGDGGPLNGYVGGLGKAFLVGVGLDSMSDYAPDIPETVFFMFQMTFAIITPALIVGAYVERIKFSAVILFSLIWSILVYAPVAHWVWGGGWLGEMGVQDFAGGLVVHMTCGVSALVLAVILGPRSGFPSELQRPHNPGMVMMGAAMLWVGWYGFNAGSALAADGNAGMAMTVTHISAAAAAFTWMLIEWLGHGKPTLVGIATGAIAGLATITPASGFVGPVGALLIGVAAGVVCFYMCGVVKKMLNIDDSLDVFAVHGVGGALGTLLTAIFGAASLGGLGKSELTIGSQFGIQLTGVIAVLVWSGVLTFVIVKIVQALVGLRASSDEETEGLDVVTHGERGYEL*
>MP0313_megahit_182750_2743-4044
MTRFVSAMLLAVLLASPAFAQDAGTLVESDTGDTAWILISSALVLLMTLPGLALFYGGRVRAKNVLSVALQCGAVAAVISVLWVVTGYTLAFGDIGNGWFGNGRAWMLIELTNVRYGTTVPESAFVLFQMGFAIFAAALMVGAWAERARLGWVVLFCAAWSLIVYAPVAHWVWGGGWLASTFGTMDFAGGLVVHTTAGVSALVAAALIGPREGFADKPILPHAPVLTMIGAALLWVGWFGFTGGSALSATDDASSAIINTHLAACVAALVWLLIERIALGKCTTIGWATGAVAGLATITPAAGYIAPGAAILFGTLASIVCYGALVQVRKWGIDDTLSVFAVHGMGGMLGTLLLGLFVSYSLGGTGYPAGMTPAAQLGAQAIGVAAVAVWSAVMTGILALVIGILIPMRVKRKREIEGLDMTSHGERGWYFAD*
>MP0313_megahit_183325_2-517
LGAALLWFGWFGFNAGSELAVDEITAVAFINTQIAAAFAAITWLLLAWNYDGKPSFVEMLIGMIAGLATITPAAGFVSPQSAMIIGVAAGGVCYFAVVLRKKYELDDALDVWGVHGVGGALGIILLGVLADKSINSAGADGLISGDAEFFIAELSALALACVWAFVFTYGML
>MP0313_megahit_183855_725-1387
MEFSVEMKYVLDSFWLLISGCLVMWMAAGFAMLEAGLVRSKNTTAILTKNITLYALACVAYYYVGYNLMYGSGNNFVGSGFMMSETSADGHSLLSDFFFQVVFVATAASIVSGTVAERIKFWPFMGFTLILTALIYPIQGHWTWGGTSLGGMLDGFSDFAGSTIVHSVGGWAALAGVLLLGARKGKFGKDGSIHPIPGSNLPLATLGTFVLWLGWFGFNGG
>MP0313_megahit_184803_134-526
MIPLFNLYRELSFMKIKISGHRPTSKKSWAMIALLFLLFTLLPSLALAEEAPVLNSGDTAWMLTATALVLFMTIPGLSLFYAGMVRSKNILSVLMQCFAITSLMTILWVLYAYSIAFGGDGPYWGGLSKMF
>MP0313_megahit_184871_2279-3493
MPLDTGDTSFMLVATALVMIMTPGLAFFYGGLVSRKNVLAIMMQSYVSMGVSTILWVAVGYSLCFSGDVGGIIGNLDMAFLRGIEPTDLFGGADGTIPLLLFVAYQMMFAIITPALITGAFANRITFKAYLIFLVAWQILVYYPFVHMIWGGGMLAEWGVLDFAGGIVVHALAGMAALASVIYVGKRRVEDAGAHNVPFVAIGAALLWFGWFGFNAGSELAVDEVTAVAFINTQIAAAFAAITWLLLAWLYDGKPSFVEMLIGMIAGLATITPAAGFVSPQSAMLIGVAAGAVCYFAVVFRKKKGLDDALDVWGVHGVGGALGIIMLGVLASTEINPAGADGLMSGSSDFFMVQLAGLALACVWAFAFTYGMLMMIDMITPVRVTDEAEAALDVTLHGESAYTD*
>MP0313_megahit_185717_2-391
MEYNPIHLDIVWVLFATALVFLMQAGFAMLEAGATRAKNAANIIMKNVMDISIGSLVFWMVGFGFMFGANKSGWIGTNNFFLSEIDPSTDEGMFDFAFFIFQTVFAATAATIISGAVAERTKFIAYLVYT
>MP0313_megahit_187436_124-870
MGNQLDALVTVFTEFYYWITVPLMFLIHIGFCLYEVSVSRHKNHMHTLMKNAMLIPVVTLSFFFFGFWIYFALPAWPFGDIVSGTGALPWDVTMGSNYQDHIMGVFWAAFLLFSWTAASIVSGAVIERIRTGAFLIIAVLVGSVTWMLAAAWGWSATGWMVTELGYHDAYASGVVHGISGGAALAILAQLGPRIGKFAPDGTPRNINPHNPWFAVIGLFIIYAGFWGFYAACNVPILDFTGDGTVFTAT
>MP0313_megahit_188015_1-570
AFFYGGLVRKKNIVSTIMYSFVTIGLVGIVWVLWGYSLAFGNDVGGWNFIGDLGWFGLKDVSANEPGPYSDTIPHQAFMIFQAMFAILTPALVTGAFAERMKFSALCIFIVLWVTIVYAPLAHWVWGGGWLGDLGALDFAGGTVVHISAGAGALVSALIIGRRVGFPEQPMGPANVPMVVLGAALLWFGW
>MP0313_megahit_188447_756-2045
MRYLIAGLLALTPSLALADTLDKSDSAWILTATALVLFMTLPGLALFYGGLVRNKNVLSVLMQCFAIACAVSLVWLVVGYSLAFSDGGAANAWIGGLSHVFFDGIGRDTLEGSLPKSLHGLFQMTFAIITPALIVGAFAERMRFGAMLAFSVLWVLGVYVPICHWVWGGGWLAELGLYDFAGGTVVHITAGVAALVAAVVLGRRQDWPGQAMKPHNMTMTVMGAGMLWVGWFGFNGGSALAADGNASMAMLVTHISAAAGSLAWVTLEAVKFGKPSALGIATGMVAGLGTITPASGFVGPGGALLIGLAAGVICFYMVLVVKQKWRIDDSLDVFPVHGIGGVLGTLLAGVFASTELGVFSGYGFAKPEYGMLEQVGVQALGVVATFVYTGVVTFLLLKLVGLFTPLRVTAEEESQGLDIALHEERGYDI*
>MP0313_megahit_188769_773-2011
MEITFELGYALDTFYFLICGALVMWMAAGFAMLEAGLVRAKNTTEILTKNVSLFAIACTMYMICGYDIMYGGGIFLDGIMGDGATGVAEDAATYAPSADFFFQVVFVATAMSIVSGAVAERMKLWAFLAFAVVMTGLIYPMEGAWTWGGEAVFGMYTLGDEGFSDFAGSGIVHMAGAAAALAGVLVLGARKGKYTADGKVNAIPGANLPLATLGTFILWMGWFGFNGGSVLATATVESANSVAIVFMNTNAAAAGGTIAALIVARIMFGKADLTMALNGALAGLVAITAEPSTPTPLEATLFGGLGGILVVLSIVTLDKLKIDDPVGAISVHGVVGLLGLILVPFTNPGSSITGQLLGAVTIFVWVFVTSLVVWLALKAIMGIRVSEEEEFDGVDMSECGLEAYPDFTGGRS*
>MP0313_megahit_190029_186-1550
MDNELSALNTIFTEFYYWVTVVLMLLIHVGFCMYEVGVSRYKNHLRTLMKNTILIPLVTVTFFFFGWWIYGAFPNGPYIFEGAGLILQTGDGFGANQLALPWDPIMAVNMQDHIRMVFWAAFLLFSWTAASIVSGSVIERIRTSSFGILVIAMGSVFWVIDASWGWHYNGWMVKMLGYHDAYASGVIHAVAGGFALGVLVVLGPRIGKFASDGTPRNIGPRNPWLVVIGLFLIYTGFWGFYAACNVPIYDAGGDYGGGTTYFTATTIYLTPTTLSGITANFLMSLAGGLLMGYWVSKGDPFWTYSSGLAGIITASAGNDLYHPLQAMIIGAIGVFIMYKMHYWVERRFKIDDAVGAVAVHGYAGVVGLLICGFMLWGYPSSAYEGYAAISPWGMAIGAVIMFGVLGFLPGWIIALILNSAGKLRIPREAELAGLDYNLIEASKRDQDSYAAAEQ*
>MP0313_megahit_190838_3-545
IPIYDVGNPDDYAMGIQYWTATNIYLTPTTLSGVTMNFLMSLSGGFLAGYVISKGDPFWTYSSGLAGIIAASAGNDLYHPIQAMVIAMIGVVVAYKMHYWVERKFKIDDAVGAVAVHGYAGVAGLIICGFVLNGYPSSGYSVGSMWVGTDYAPINPLGMFIGAIIMFVVLGLIPGWIIAKI
>MP0313_megahit_191663_7147-8439
MKNKILWTIFFCLGSFLLAEDSLTVDINAYAIDNFFLFIAAVLVLFMQAGFAMLEAGLNSSKNTVNILFKNIMDLSAGALLYYIIGYGLMYPGDGNGWFAFAGMGVSAVGDSPGAGVLFPQVDWLFQVAFAATAATIVSGAVAGRMKFSAYLIYSVILTGFIYPISGYWKWGGGWLDQLGFYDFAGSLVVHAVGGFAGLAGAMVLGPRIGRFSKSGKPNAMPGSNLALSALGVLILWIGWYGFNPGSQLAIVGVDNTNAVMLIAVNTTLAAAAGAVFAMFTAWYKFKKPDLTMALNGALAGLVGITANCDSVTNLEAIIIGLVAGILVVGGILLLDKLKIDDPVGAWPVHGLCGIWGGIATGIFGGHPIVAQIIGSVAIPIWAFVTMYILFSILKALKMLRVSEEEELLGLDISEHKEEAYAGFQIFTVE*
>MP0313_megahit_192822_6537-6986
MDSGDLSWMLMGTALVVFMVPGLALFYGGMVRSRNVLNMLMMNMYCIGAVPIVWVLVSYSLGNSHDGRGFLGGDWIWNLDQAVAIGSVVVFSFVVTFAIVKVIDLVIGLRVDEETEIVGLDQAIHAESAYNEGLKGSVVVLTPPLPSGR*
>MP0313_megahit_194272_1-702
MDTGNTSWILTSTALVLFMTLPGLALFYGGLVSSKNVISVLMHCIVIACLASILWLVIAYSLAFSSGNPLIGGLGNIFLSNVSKDTLSGTIPETLFFMFQMTFAIITPALIVGAYVERMKFSAVLIFTALWIIIVYAPVTHWIWGGGWLAELNIMDFAGGLVVHLTAGVSALVLAVILGRRKNFPDKISAPHNPSMVMIGACMLWVGWFGFNAGSALAADVNAGMAMLVTHISA
>MP0313_megahit_195890_3-1007
MQWLGLFAALLFGSSGARADELNTGDTAWMITATVLVLFMTIPGLSLFYAGMVRSKNVLSVMMQCFAITGLMSILWVFFGYSIAFGNDGPWWGGLSKAFLKGVTVDAMTGTIPETVFMTFQMTFAIITPALIVGAFAERMKFSAMLWFMGVWVLVVYAPICHWVWGGGWLGDYGILDFAGGTVVHINAGMAGLVAALVLGKRQGYPDTAMPPNNLGYTLMGAAMLWVGWFGFNAGRELAADGVAGMAMAVTQIATAAAALAWMFSEWVVHGKPSVLGIASGAVAGLVGITPACGFVGPMGSLVIGIASGMLCFLASTKIKRAFGYDDSLDVFGVH
>MP0313_megahit_197542_120-659
IAVLAFINTQIAAAFAAITWLILAWHYDGKPSFVEMLIGMIAGLATITPAAGFVSPQSAMLIGVAAGVVCYFAVVLRKNLELDDALDVWGVHGVGGALGIILLGVLASENINGQNGLYYGDSDFFLVQLAGLALACVWAFAVTYGMLWGIDKVTPVRVSEETERTGLDEALHGELGYTE*
>MP0313_megahit_199542_192-1517
MRNITKYCFSALGIFAALSTPAMAQDVTFDSGDTAWMLVSSLLVLMMTVPGLALFYGGLVKKDNILATLMQSLAVCAVVSVVWPVIGYSLAFTESNMFIGGLDKFMLNGVTPNSATGSIPESVFIVFQMTFAVITTALLVGAVADRIKFSTLLIFTPLWVILVYAPITHWVWGPGGFIGGIDLEDYEGVLGMGEALDFAGGTVVHINSGVAGLVAAIILGRSLNKSNGPSDSSNLVMSVIGTGLLWVGWFGFNAGSALSAGSSAGYAMLVTNAAAGIAAVTWIMVETLHKGKASVHGAISGVVAGLVAITPAAGFVDFAGSLIMGVISGAVCYVAVSYLKEWLNYDDALDVFGLHGVGGIVGAVLVGVFANPEIGGAAGTLYGSDTQLWAQIISIVVVAVYSAAVTAVLLLILRYTIGLRVQPREEYEGLDMSLHGQKLEV*
>MP0313_megahit_200472_1-573
MTRKHLYTAPLALAGLLVSAPAFAQEAVLPEAAEAVSGGTAYILNTLLFLIGGFLVMWMAAGFAMLEAGLVRSKNVSVQCLKNIGLYSIAGLMFWVIGYSIAYPGFEGGFIGVADFPYAMQGVGEADTGTGYSVASDWFFQMVFCATTASIVSGTVAERIKIVPFFIFVTLLTGFIYPVIVSWEWGAGWLD
>MP0313_megahit_201658_3-524
CFSGDTGGIIGNLDYAFLRGIEPTDLYGGADGTIPVLLFVVYQMMFAIITPALITGAFANRITFKAYLIFLVAWQLLVYFPFVHMIWGGGMLSEWGALDFAGGIVVHALAGMAALASVLYVGKRNVQDSGAHNVPFVALGAALLWFGWFGFNAGSALDVGGIAVLAFINTQIAA
>MP0313_megahit_202855_1143-2357
MDSGSVAWMLVASALVLFMVPGLAFFYGGLVRGKNAINTIMYSFVAMGVVSVVWVLWGYSLAFGEGGPFIGNFDFLGLKDVSATGTDIHGAGVPDLGVAIFQMMFAIITPALITGAIAERFKFTTYLIFLVLWVTFVYAPIAHWVWAGDGWLFELGTLDFAGGTVVHINAGVAAVAAAWLVGKRRGVDRGVEPHNVPFVILGASILWFGWFGFNAGSGLASDDLAISAFLATNTAAAMALVVWVILGHIHTGKMSAVGAATGAVAGLVAITPASGFVGPMGAIAIGLGAGVLTFYAVRIRHKFGFDDALEVMAVHGIGGIWGALATGIFAVGGIGLIDGDAKVLGYNAVAVLSTIAYSFVVTFVILKILDVIPGLGLRADDAAEDAGLDVSLHGERAYVGDGAD*
>MP0313_megahit_204659_184-906
PRNINPHNPWFAVIGLFIIYAGFWGFYAACNVPILDFTGDGTVFTATTIYLTPTTLSTITFNFLMSLSGGLLAGYTLSKGDAFWTFSGGLGGIIAASAGNDLYHPLQAFLIGIAGVWVAYKLHYWVERKFKIDDAVGAVAVHGYAGSFGVIIAGFMLWGYPALADGSVTINPIGQIIGAIIMFLGLGFIPTYILAGILKYLGVLRIPREVELAGLDYVEEEVLAAEAAEIKQAELAAVNG*
>MP0313_megahit_205390_8559-9869
MRMIRIFLSAVTMVLVAVVSSAVVADDAAIRSGDTAWLMTSTALVLFMTIPGLALFYAGMVRAKNAVSVMMQCFAIAGLVSILWVLYGYSFAFGGRGALWGGLDKLFLSGVTRDSVTGTVPEVVFMVYQMAFAIITPAIIVGAFAERMKFSAMLWFMGIWFTVVYAPIAHWVWGDGGWLREIGVLDFSGGTVVHINAGIAGLVAALVLGPRRGYPAAPMPPNNLVYTVIGASILWVGWFGFNGGSALAADGFAGMAVAVTQISAAAAALSWMFTEWIVFRRPSVLGIASGAVAGLVAITPAAGVASPMGALGLGAMAGLVCFFAATWLKQRLAYDDSLDVFGVHAVSGILGALLTGVVASPILDGTGFAEGIATLGGQVLVQLIGVGVTVCYTGVLTFIILELVDAMVGLRVKEQEEEVGLDMAIHNERAYNLMKS*
>MP0313_megahit_205408_301-1419
MENLTVDNVKTYVDTLWVFSCAILVFIMQAGFMCMESGLSRHKNSINVALKNLADFSISIVIFWLFGFGLMFGKSFNGFFGTDLFFFETDISAYQTYFVFQAMFVATASTIISGAVAERLKFVGYLLITTFSTGIIYPIVGHWAWSSGFLGEAMNKGWLVAQGFVDFAGSSIVHSVGGWIALAGIITLGPRVGRFSKENKGRFTGSSFPLAVLGTLILWFGWFGFNGGSNGALDDSVALILINTFLAASFGLLTGLLISFIFHKKPDPMYLVLGPLAGLVSITASCNSVNSFLAIMIGIIGSIIAIIASELLEKYEIDDVVGAVPVHLAAGIWGTLAVGLFSDLEILGTGLTRLGQIKVQSIGIVTIGAFSFT
>MP0313_megahit_206118_29-994
LLFQLMFAATAATIASGAMAERTRYLGYLCGAMLITGLVYPLFGNWAWNSDGWLAALGFIDFAGSTVVHSVGGWCALAGIMVVGPRLGRFDSQGRPREIRGHNLSFVALGGFLLWFGWFGFNGGSTLGADVNIALINLNTQLAAAAGALGAALYRVIARRPVLLTETVNGSLAGLVAITAGCATMTPGFAIITGLLGGLLVGPGSRLLLSMKLDDVVGAVPVHAFAGAWGTLAAGLFYQGDLFDPQRVTVQLLGIVVAFAWAFFAALILYMVLSLTAGLRAPSQHEQRGLDVSEHAELGYPEFAQQHLYDADVASGLDSPR*
>MP0313_megahit_207399_3382-4686
MRMYKVLFGYLGLALTAVLAASGDALAAETPKLDTGDTAWMLTSTVLVLMMTIPGVALFYGGMVRKKNVLATVVQSFAVTCVMTVLWMIVGYSLAFTDGGAANAFVGGLDKMLLRGIGVDTLSGTIPETVFMTFQMTFAIITPALITGALADRMKFSSLLVFLSLWMILVYAPITHWVWGGGFLGDAGVLDFAGGTVVHINSGVAALVGCIVLGKRRGYGTENMAPHNLVLSVIGASMLWVGWFGFNAGSAVAANGGAGMAMAVTQIAAATAAVSWMVVEWIFRRKPSVLGIISGAVAGLVAITPASGYVDPFGALIIGLAAGLVCYWGAVVLKPKMGYDDTLDVFGVHGLGGITGALLTGVFAVEAIGGTPGLLEGNAGQVLIQLEGIIATIVYCAIATFIILKVVGAVMGLRVDEESEVGGLDYSLHGETVQ*
>MP0313_megahit_207435_198-1565
MDSDIGALTTIFTEFYYWVTVVLMFLIHVGFCMYEVGVSRHKNHLHTLMKNTMLIPLVTVTFFFFGWWIYWAFPNGPWIYHGEGLLLNADGWGGNDLALPWDPIMAVNFNDRIMMVFWAAFLLFSWTAASIVSGAVIERIRTSAFGILAIAIGSVFWVVDASWGWHYNGWMVKMLGYHDAYASGVIHAVAGGFALGILVVLGPRIGKFAADGTPNNIGPRNPWMVTLGLFLIYTGFWGFYAACNIPIFDIGADYGVAEAGTLFSATTIYITPTTLSGITANFLMSLAGGLLMGYVVSKGDPFWTYSSGLAGIITASAGNDLYHPLQAMIIAAIGVAIMYKLHYWVERRFKIDDAVGAVAVHGYAGVVGLVICGFVLWGYPSSAYEGYAAINPLGMIIGAVIMFGVLGFLPGWIIASILNAAGKLRIPHEVELAGMDLNLMQASKSDQDAHAAAEH*
>MP0313_megahit_207517_3-530
MKIKISGHGPTSKKSWAMIAFLLLLFILIPSLALAEETPVLNSGDTAWMLTSTALVLFMTIPGLALFYAGMVRSKNILSVLMQCFAITSLMTILWTLYAYSIAFGGDGPYWGGLSKMFLAGVGVDTLSGTIPETVFMTFQMTFAIITPALIVGAFAERMKFSTMLVFMTIWITIVY
>MP0313_megahit_208330_3-269
GGIVGAILVGVFAAEGLGGAGLAEGVSIGQQVKTQLIGILATIVYTGIVSLLILKVLDRIIGLRVTDDDEAQGLDITAHSEQGYNLSS*
>MP0313_megahit_209166_11695-13059
MSFDITTQFAEQVSLASLVQNLVYASGTVGAIFVVIGLLLIDAGGVRRRNAFNATIEKLVGFFIGFTTYFVIGFAFWAAQYYVMVDYTLTDSIKDWWAGGILANQLAQNVDPAVFPGLNNFQIFIFFLATFAGIINVLLHFAVSERMKSSAYYITSCVATVVSSVLSWWTWGSVGPLTNLGFHDFFGVGFVYLFPAGMAMVFVNKLGARPGMFSAHSKVEEYRVPSLALVTVGVFSVFGSLPMVILSCLFFFDPGAHAVSVTMADTSVGLAFNNYAAAWAGGTLMGAILAYSKRKYSYLLLGPFAGYVSGASGFDVYIPWQMFLVAFGSPLVAYVIYEFLQKREIDEHKLLPLFAGVGSYGLIMTGLLHIGTPRGGYVGITEGAYAFQHGEIGVLMQIVGIVVCLGTGIVTAFILSFILERTIGMRITDEEQAIGLDKVHWGLDSDVSPEVEAK*
>MP0313_megahit_210458_1-528
MAMAVTQIATAAAALSWMFAEWISRGKPSVLGIVSGAVAGLVAITPASGYVDPFGALIIGLVAGLVCYWGAVVLKPKLGYDDSLDVFGVHGLGGITGALLTGVFAVEAIGGTPGLLEGNAGQVLIQLEGIGATIVYCAIVTFVLLKIIDAVMGLRVDEEEEVTGLDYSLHGETVQ*
>MP0313_megahit_210952_2404-2970
NGGSQLALGSKDDVDAVSAVIANTNIAACAGALAAMVLSQLLYKKVDLTMVLNGALSGLVAITAGPDYPSMNLAILIGAIGGLLVVFAIPMFDKFKIDDPVGALSVHLVNGIWGTLAVGIFNPEVTLFAQLKGIVVIGGFTFLSSLAVWAVLKYTVGIRVSEEEEYNGVDVSEFGLHAYPEFVERQGA*
>MP0313_megahit_213417_676-1419
MGALDFAGGTVVHIASGTAALAAALVLKARKGFPGKLMIPHSLPLTLLGAGPLWFGWFGFNAGSALAADEIAVLAFTNTQIATAAGLIGWLIAEVIKVGKASALGAASGIVAGLVAITPAAGFVEPLWAMVIGFLAGFICFSAVVMKIKVGYDDSLDVFGIHAIGGAWGALATGLFVTVGGTGLLVGNFHQVWVQLVGIGAAGAYSFIVTYILVIIIDKTIGFRVNDEDEEMGLDTTQHGETGYNLV*
>MP0313_megahit_213417_1429-1962
MKFRIQANRVTLTFLFMLFPVIAAAEETSKISYPDTAWILISSALVMLMLPGLALFYGGMVRRKNVLATLMHSFIPLGVITVQWVLFGYSLAFGNDIGHFVGGLSKALFIGIDFKTLSGTIPEYLFSMFQLMFAIITAALISGGMAERVDFKAYIVFIFVWSTVVYDPICHWVWGGG*
>MP0313_megahit_214314_19061-20428
MDNAPTLESLQATLDAQQAVFQMHQSMNVEVFYWWCTAIMIMIHAGFLAYEMGASRSKNALAAGIKNILALAVIIPTFYLFGWWIYNAFPNGFIPIEAAGALPWAQSMGPDVTDMGTGIFWAAFAMFGATTGSILSGAVIERIRVSAFLILTVFLGSVVWILAGAWGWHPDGWLLTDLGYHDVGASGVVHAVAGFFTLGVLINLGPRVGKFINGVAQTIAPHSLPMTLIGLMMIIFGFFGFLGGCIIFNGGETGWTTIYGNPTNLSAFAFNTLMGFAGGVIGCYIASRDPFWTMSGGLVGIISVAAGLDLYDPELAFIIAVVTGVLAVKFAKLIENFGIDDAVGAVSVHGFTGVWAVFLVGVFADGMPNVGDLPEISLMGQTIGAIVMAAVGFIPGYGISLILKKANALRVPKEAEELGLDEVEIIAKPYPEVNGVPAVTSSDVPNKLANSEPGV*
>MP0313_megahit_215377_1-1341
MNQMSGVFSISTFKLKLTIVMLLGIGILVSSGAIAYAQETDPITALSEKLDNFVLIVAAALVFFMQAGFAFLGAGLIRSKNTVNYMTKSFLDFCIASLGFWAFGYALMMGGGGAAGFIGSEGFFLADFSDANLVSWLFQMVFAGTAATIIAGAMAERTKINAYFAYSFIVGAVVYPIYGHWAWNDVGWLAELDFADYAGSGVVHMIGGFLALAGAIVVGPRKGFREGLPLKGHNMPYVVIGTFILFFGWFGFNINSDTLGLNAVNTLLAGAAGATSAIYIVMIRTGKADIEMAANGSLAGLVGITAGCAYVDPWAAVVIGLIAGGLMVVGVAFVKNILKVDDPVGAVTVHGINGAWGLLAVGIFAAGHNDVSGLIDGNAAQLGPQALGLVVAIAWALGVGLLLFKMLDLTMGLRASEEEEDQGLDEPEHGALAYPEMAPQTGGIAPD
>MP0313_megahit_216784_3-872
GFIDFAGSTVVHSVGGWAALAGAIVVGPRLGKFAADKSPLAIPGHSITLAALGVFVLWFGFNAGSTVSGNDASIAIIMVTTNLAAAAGALGALSLSYLLWKRFDASMTLNGVIGGLVAITAGTANMSPGMAALTGLIGGMVVVGAVLLLERVMKVDDPVGAIAAHGFAGAWGTVAVGLFASSAYGGVDGLFFGGGLAQLGVQITGVAAAFLFVFPTSFIVFKLIDMTIGMRASDEDQIRGLDISEHEAAGYPDFAPALPAAGKSATPTVAQGSPVVVPSGAAVDENVGS*
>MP0313_megahit_216823_74-607
LGDIASANSVAMVFLNTNAAAAGGAVGALIIARIIFGKADLTMLLNGALAGLVAITAEPSTPSALQATLFGVVAGVIVVLSILALDKIKIDDPVGAISVHGVVGLFGLLIVPITNPASTFIGQIAGAATIFAWVFVASFIVWVIIKAVIGIRISEEDEYEGADIAECGMEAYPEFIR*
>MP0313_megahit_220739_32987-34192
MTTLNDCFMDAGNITWLLVASAMVMFMTPGLAFFYGGLVRSKNVLSIMMHCFTILAVVSITWILWGYSLAFGSSYFGLIGSLEHLGLNGVVGAEAQTFMVFQMMFAIITPALIVGAIADRFKFTSLIAFVILWSTFVYSPIAHWVWAEGGWLLNMGALDFAGGTVVHMSSGFSALVAILVVRKRKGNLKNIVPHNVPYVLLGTAMLWFGWFGFNAGSALAANDQAVSAFIVTNTAAAAGALMMMFLSYRSTGKPSPVMFAVGAVAGLVAITPASGFVGPMAAILIGAGVGLISHFAIAFKNSKGWDDALDVWAVHGVGGLWGALATGLFASAAIGGTDGVFMGGPISVFTTQIIASVATIAYAGILTFIILKILDQTLGLAVKPSEEDDLDKELHGERAYA*
>MP0313_megahit_221461_970-2724
MRVSALALAGTYLLLSPDLVAAQEGAAISAGDTAWLLTSTALVLLMTVGLAFFYGGLVRSKNVLNTMMMSFIAFGFAGVLWAVVGYSLAFGEGGAVVGDLSMAFLKGVGMQPNGTIPDMLFMGFQATFAIITAALISGAIVGRMRFGAYVAFISFWGLLVYAPVAHWVWGGGWLAGLGALDFAGGTVVHVNAGAAALVAALVLGPRTDYGRQAMLPHNVPFVLLGAGLLWFGWMGFNGGSALAADGLAALGVVNTLVAPCATLVAWALLDTFFSKQITAVGAATAIVVGLVAVTPAAGFVSPMSALAIGALAALPSYGIIRWRVGTRLDDSLDVFAAHGVGGATGAVLTGVFASAAFGGADGLLFGNPGQVGIQAAAVLAVAAYSGIATLIILKSIEFVTPLRPLADLEQRGMDLFAHGEEGYATGEGAVLILREELSVSAANGNGQWPAAFPREAGESQSQPGGGDTKLVRAIVRPETLGDVLKALYQADVAGFTVSRVQGHGGEAGTVETYRGTSVKMDLTEKVMIDIGVSEPFVDVTVQAILDSARTGEIGDGKVFVLPLEGVHRIRTAEKGTAAVTPVAP*
>MP0313_megahit_224147_3-428
PAAGFVGPMGSIALGIIAGLLCLWGVNGLKRMLGMDDTLDVFGVHGVGGILGALLTGVFAAPSLGGTGIYDYVANKVADDYSIGGQLWIQFQGVATTVIWSAVVAFISYKIVDAIVGLRVPEEEEREGLDITSHGETAYED*
>MP0313_megahit_225313_1-540
VCIGLFLIYTGFWGFYAACNIPIFDLGPEYGMEGVTYFTATNIYVTPTTLSGITMNFLMSLAGGLLAGYWISRGDPFWTYSGGLAGIIAASAGNDLYHPMQALLIAGAGTAFAYKMHYWVERTFKIDDAVGAVAVHGYAGVFGLIVCGFVLWGYPSSGYDGYAAINPIGMIAGAVIMFGV
>MP0313_megahit_226074_1089-2414
MMFRTLSRSVATGIALLTPVAAFAQEAAEAAAAVPNPGNNAWMMTATILVLLMILPGLALFYGGLTRSKNMLSTITQVGGAACLAMLIWVMWGYSTAFGPEGNAFFSWGNLFLSQVTTDSTAATFSDEVISEYVFVSFQMTFAAITAALVLGATVERLKFSAAMLFTAIWLTIVYFPIAHMVWAGGGLLFEMGALDFAGGTVVHINAGVSALVLAMFLGKRKGYPGEPMPPHSLTLTLVGAGLLWVGWFGFNAGSELEADGTAGLAMINTFVATAAGALAWMLMERFAGHKGSALGFASGIIAGLVAVTPAAGNSGPFGALVLGIVASVIAYFAVAKLKPKLGYDDALDVFGIHGIAGIVGAIGTGIVYSPALGGPGDAAEYAMGAQVTTQVVAVVVAIVWATVGTVIATLITKVITGLRVTPEVESDGLDIGEHGERAYN*
>MP0313_megahit_226432_3-605
VTWMIDAAWGWSASGWMVTDWGYHDAYASGVIHGICGGAALGILTVLGPRIGKFAPDGTPRDIPPHNPWFAVIGLFIIYTGFWGFYAACNVPIIEFNGLWTATTIYGTPTTLSTITFNFLMSLAGGLLAGYMLSKGNSFWTFSGGLGGIIAASAGNDLYHPLQAFLIGIVGVWVAYNLHYWVERKFKIDDAVGAVAVHGYA
>MP0313_megahit_226801_3-812
MIEVQYILSSFLLLMSGALVMWMACGFSMLEAGLVRARSVTSILKKNVLLYSVACVAFMIVGYSIMYGPIADGSSSGAANFFFQVVFVATAASIISGTIAERMKLWPFIFFVGILSLFIYPIQGSWTWGGGFLSDWGFSDFAGSTIVHSVGGWAALAGAILLGARKGRYEEGVVNQRGFYTPGVVNQKGFEPSSLPLATLGTFILWLGWFGFNGGSQLAMASMTDINAISQVFTNTNIAAAAGAIVAALLSQLVYKDVSLTLVLNGALAG
>MP0313_megahit_227726_6772-7689
MNSRNHGTIQSGLFQGNHKYALLLMVAVAITATGAMSQAYAQSILDGMDGYQVGVPGAGIYTGNPNECWYDTDDDGTPDMYCLIDTGDTAWMLTASSLVLFMTPGVAFLYGGLARSKNAVNTIGMTFIVIGLMSVQWVLWGYSLAFGPHDNEANMFMGNLDYLGFNQVSAWAPLGEPGSCQGTWSDYYQMQQMKSDDAGMCSQGWPGTVPHQMFAMFQATFAIITPALIVGGLVDRIKFSALVVFVLLWGTFVYDPIAHWVWGGGYIGNLDFDPDLSPSYGLDFAGGTVVHITSGFAALAGALVLG
>MP0313_megahit_228749_1-717
STALVLMMTIPGVAMFYGGMVRKKNVLATAMQSFAVTCVMTVLWMIIGYSLAFTDGGGMNAYVGGLDKMLLRGIGVDTLSGTIPETVFMTFQMTFAIITPALITGALADRIKFSSLLVFLSLWMILVYAPITHWVWGGGFLAEAGVLDFAGGTVVHINSGVAALVGAMVLGRRRGYGTENMAPHNLILSVIGASMLWVGWFGFNAGSAVAANGSAGMAMAVTQIATAAAALSWMFAEWI
>MP0313_megahit_228999_1-603
MISSGDTAWVLTASALVLLMTPGLAFFYGGLVRKKNIVSTIMYSFVSIGLVGIVWVLWGYSLAFGPDIGNFIGNLEWFGLKDVSANEAGPYSDTIPHQAFMIFQAMFAIITPALVTGAFAERMKFGSLCIFIVLWVSIVYAPIAHWVWGGGWLGDLGALDFAGGTVVHISAGAGALASALIIGRRIGFPEQPMGPANVPMV
>MP0313_megahit_229828_6373-7557
MNNANDVLFILLGAIMVLAMHAGFAFLEVGTVRKKNQVNALVKIIVDFAISTIAYFFIGYGIAYNLHFFDAAPTLNENYGYGLVKFFFLLTFAAAIPAIVSGGIAERAKFYPQLIATFFIAGFIYPFFEGISWNGAYGIQEWLSNTYGAGFHDFAGSIVVHAVGGWIALAAVLHLGPRHGRYGKKGEIFAHPPSNIPFLALGAWILTVGWFGFNVMSAQAIDGISGLVAINSLMAMVGGILASCLVGKNDPGFVHNGPLAGLVAICAGSDIMHPLGALVTGLVAGSLFVFTFTLTQNKWKIDDVLGVWPLHGLCGVWGGIAAGIFGQVALGGMGGVSLMSQLIGTGLGVLIAFVGGFTVYGLLKLVLGLRLSQEQEYEGADLSIHKITATPNND*
>MP0313_megahit_230714_366-1055
MKISKFIMPLVFLMALTTSSHAETTVTPEIGFVLNTLLFLMGGFLVMWMAAGFCMLESGLVTSKSVSVICAKNIGLYSIAGIMFWLMGYNLAYGVPEGGFIGNFSYWSDASSLETGYADGSDWFFQMVFCATTASIVSGTLAERIKLWPFFLFTAILTGIIYPIQMGWQWGGGWLAAAGFSDFAGSTLVHSCGGAAALAGAILLGPRRGRFKNGYVKPMKPFAASSIPLA
>MP0313_megahit_230777_2192-3442
MEDIVQIKYALDTFYFLICGALVMWMAAGFAMLEAGLVRAKNTTEILTKNVALFAIACTMYLLVGYHIMYSSPEGGIFPSFGVLIGAENTVEDVLAGGDDAPYYSVASDFFFQVVFVATAMSIVSGAVAERMKLFAFLVFAVIMTGFIYPIQGFWKWGGGFLNEAGFLDFAGSGVVHMTGATAALAGVLLLGARKGKYGSNGQINAIPGANLPLATLGMFILWLGWFGFNGGSQLVVSNISDANAVAQIFVNTNAAAAGGLIAGLVVARILFGKADLTMALNGALAGLVAITAEPLTPSGLQATLIGAVGGVIVVFSVLALDKLKIDDPVGAISVHGVVGIWGLLAVCLTNSDASLTAQLMGIVVIFLWVFIASLIVWSIIKLVMGLRVSEEEEYEGVDISECGMEAYPEFTSSKK*
>MP0313_megahit_233064_3-1031
MENELSSLVSSGDVLFMMLGAVMVFAMHGGFAFLEVGTVRKKNQVNALVKILVDFAISTLIYFFIGYGVAYGLYMFQPAEALLAKNQGYDLVHFFFLLTFAAAVPAIISGGIAERAKFWTQALAAAIFVGIAYPLFEGMVWGQITFLGQEGSWLSNLTGGVPFHDYAGSVVVHSMGGWIALAAVIVLGPRFGRWDSEGRSRPIPISNVPFMALGSWMLCIGWFGFNVMSAATMDGISGLVAVNSLFAMAGGILSALVISKNDPGFIHNGALAGLVAICAGSDQVHPIGALMIGIIAGIILVKGFAWEQEKLKIDDVLGVWPLHGLAGSWGGIACGIFGQKALG
>MP0313_megahit_233375_3-569
GWFGFNGGSQLALASFEDATAIGTIFINTNLAACAGVAIAAALTRLVFGKTDVIQMLNGALGGLVAITAEPLLPSPFLAIVIGGIGGAIVVFGSQLLIKIKIDDVVGAIPVHLFAGIWGTLAVVLSNPDASLGSQLIGIASVNIFVFIASFIVWFAMKQSVGIRISEEAEKLGTDKVEIGVTAYMIRD*
>MP0313_megahit_236573_1279-2517
MENSIFELQYALDTFYFLVSGALVMWMAAGFAMLESGLVRSKNTTEILTKNILTYAIACTMYLIVGYDLMYGGGIFLDGLAADGVTGAEDPATYSPSSDFFFQAVFVAATMSIVSGAVAERMKLWTFAAFAVVMTAFIYPMEGSWTWGGNDVFGMYNLGDLGFLDFAGSGIVHMAGAAAALAGVLLLGARKGKYGPNGQINPIPGANLPLATLGTFILWMGWFGFNGGSVLATASVESANAVANVYLNTNAAAAGGVIAALIVAKLMFGKADLTMILNGALAGLVAITAGPDTPSPLMATIIGAIGGIIVVFSIIFLDKVKIDDPVGAISVHGTAGLWGLLAVPLTNSDASFSGQLIGAATIFVWVFVVSLIVWGILKAVMGIRVSEEEEYEGVDYVECGMEAYPEFTNTGK*
>MP0313_megahit_239575_2869-3048
MGQQFGVQAIGVAATVAWSVIFTFIIVKVTMAVAGLRASEDEIIEGLDVSSHGESGYSL*
>MP0313_megahit_240045_1316-2593
MESNLNHIFELQFAMDTFYFLVCGALVMWMAAGFAMLEAGLVRSKNTTEILTKNVALFAISCTMYLICGYELMYGGGYFLSGVTTVAGMDDAAIAGVLAASNESGFGDMGEYAGASDFFFQVVFVATAMSIVSGAVAERMKLWAFLAFAVVMTGFIYPMEGAWTWNGDSVFGLYELSYSDYAGSGIVHMAGAAAALAGVLLLGARKGKYGPNGEVRAIPGANLPLATLGMFILWMGWFGFNGGSTLKLGGIAVANEVANVFLNTNAAASGGLIAALITGYILFRKADLTMALNGALAGLVAITAEPADPSPFVATLIGAAGGVLVVLSILTLDKLKIDDPVGAISVHGVVGVWGIFAVLLSDADATFMGQLVGTLTIFIWVFVTSLIVWGVLKAIMGLRVSEEQEYEGVDIAECGMEAYPEFTSK*
>MP0313_megahit_240115_3-521
TLPSGIDVTFQATFAIITTALIAGSFAERIKFSSTLIFMAIWSIVVYAPICHWVWGGGILSEKGILDFAGGTVVHINCGIAGLVAALVVGKRSGGSYNYAPHNLIYTIVGASLLWVGWFGFNAGSALAANETAGNAMLVTQIAAAAAALSWMLVEWIVKGKPTVIGITAGAVA
>MP0313_megahit_240177_1530-2402
FAERMKFSTMLVFMTIWITIVYAPVCHWVWGGGGWLGNKGILDFAGGTVVHINAGMAGLMAALLLGKRKGYPTTPMPPHNLGYTLVGASMLWVGWFGFNAGSELAADGVAGMAMAVTQIATAAAALSWMFIEWVKHGKPSVLGIASGAVAGLVAITPASGAVGPMGAMAIGFASGFGCFLASTILKRALGYDDSLDVFGIHAVGGIIGAMLTGVFCAESLGGAGFGGDITSIGGQLMVQFTGVGATVVYTGVVSFIILKVLDGIMGLRVTDEEEAEGLDLALHDERGYII*
>MP0313_megahit_240646_3-1109
KPAAEASAPVAAAAASEPAAAAPAAAAPAAAPAAAAAPAAAAPAAAAPVPNKGDTAWLLVSTAFVILMTLPGLALFYGGLVRKKNMLSVLMQCMGIFSLIIILWAIYGYSFAFTEGNAFFGGLDRLFLKGLTPDSVAATFSKGVVVPEYAYFAFQGAFAAITCALIIGAFAERAKFSAVLLFVVLWFTFSYVPIAHMVWFWPGPDGFTDAKAAEVMTAKSGWLFQKGALDFAGGTVVHINAAVAGLVGAFLFGKRIGFGREALKPHSLTLTMVGASLLWFGWFGFNAGSALEANGSAALAFVNTLLATAAAVLSWSFGEWFGKSKPSMLGAASGAVAGLVAITPAAGFVGPMGSIALGIIAGLLCLWGV
>MP0313_megahit_240932_1299-2654
MLRRLLPVTVAGLLAASVLAGYNVVFAQEITSDAKNLDQSANTIWMFGAFLVFFMQAGFAFLGAGLIRGKNTVNYMTKSFLDFAMASLSFWAFGFALMWGTSALGIAGTTNFFLTDAAKGQNYVDWVFQMVFAATAATIVAGAVAERTKTQAYLAYSFMIGAIIYPVYGHWVWGGGWLGADAGLLVSIGLPAAKDYAGSGVVHAVGGFVALAGAAVVGPRIGKYNADGSANTLLGHSVPFVVIGTFILFFGWFGFNINTGDSIGLNAINTLLAGATGSVVAMYIVLVRTGKTDVLVACNGALAGLVGITAPVAFVEPWSAVVIGAIAAPIMLTSVSVIEKVFKIDDPVSAISVHGTTGLWGLLAVGIFANGNNGVSGLVAGNALQIVSQLISMGVVLVWALGTGFALFLALKYGMGVRVTEEEELGGLDMPEHGLQAYPIDAQVSGTGGSG*
>MP0313_megahit_241905_3-227
MFAEHHESVLDTGDTAWIITATALVLFMTIPGLSLFYGGLVNSKNVVSAIMQCFSICCMASVLWLFGAYSLSFSD
>MP0313_megahit_242076_1750-2982
MENELSSLGSSGDVLFLMLGAVMVFAMHGGFAFLEVGTVRKKNQVNALVKILVDFAISTVIYFFIGYAVAYGIHMFQPAEVLLAKNQGYELVHFFFLLTFAAAVPAIISGGIAERAKFWTQAFAAGIFVAFAYPLFEGMVWGQITFLGQEGSWLANLTGGVPFHDYAGSVVVHSMGGWIALAAVIVLGPRFGRWDSEGRSRPIPISNVPFMALGSWMLCIGWFGFNVMSGATMDGISGLVAMNSLFAMAGGILSALVISKNDPGFIHNGALAGLVAICAGSDQVHPIGALAIGLVAGVIFVKGFTWEQEKLKIDDVLGVWPLHGIAGSWGGIACGIFGQKALGGLGEVSFLAQLIGTLFAIGIALAFGFAVYKILDKTVGIRLSKEDEQRGSDLAIHNIESNPEDATTRF*
>MP0313_megahit_244959_3-344
YWVERKFKIDDAVGAVAVHGYAGVVGLVICGFVLWGYPSSGYDGYAAINPIGMIIGAIIMFGVLGFLPGWTLAKILHAAGKLRIPRDVELAGLDYNILEQARKDERAVASSNR*
>MP0313_megahit_246059_23-439
MKQVLRRFKEFTDSLQNPSPPSPLLATLIGAVGGAIVVFSVLGLDRLRIDGPVGAISVHGTVGIWGLLAVPLTNSEINLNAQLIGIGVIFAFVFVASLLTWGVIRILAGLRVSEDDEYRGVDVSECGLEGYPEFTANR*
>MP0313_megahit_246138_353-1012
MTLEELNVFVTTQANVGMEAYYWWCTALMVLIHVGFLMYEVGATRMQNAVSSGVKNLLAFAFMIPTFWLFGWWIYLAFPGGFVPIDLEGYGVPWNVSMGPMLSDQATGIFWAAFTLFACTTASIFSGSVIERIRISAFTFLAVILGSVVWILGASWGWHPDGWLVTRFGFHDAAAAGCVHTIAGLFAFGVLLNLGPRVGKYNEDGTANELEGHSLVLSFV
>MP0313_megahit_249013_7487-8863
MDNELSALVTIFTEFYYWITVVLMFLIHIGFCMYEVGVSRHKNHLHTLMKNTMLIPLVTVTWFFFGWWIYWAFVNGPWIGTSIMDGNSGLQLGGGFGANDFADPLNPLMGINLGDHISGVFWAAFLLFSWTAASIVSGAVIERIRISAFGILAIAIGSVFWSIDASWGWHFDGWMVKILGYHDAYASGVIHAVCGGFALGVLAVLGPRIGKFASDGTPRNIGPRNPWLVAIGLFLIYTGFWGFYAACNIPIFDLGPEYGMEGVTYFTATNIYLTPTTLSGITMNFLLSLSGGLLAGYWISKGDPFWTYSSGLAGIITSSAGNDLYHPLQAMIIAAIGVYVAYKMHFWVERRFKIDDAVGAVAVHGYAGVVGLVICGFVLWGYPSSGYEGYAAINPIGMIIGAIIMFGVLGFLPGWIIAKILHSMGKLRIPHEVELAGMDFNYMEASKADETALAADEK*
>MP0313_megahit_250227_692-1852
MTDIQYILNSFMLLMTGALVFWMAAGFTMLEAGLVRTKNTTAILTKNICLYSLACLAFFAGGYYIMYGPMIDGDHSGASDFFFQVVFVATAASIISGTIAERMKFWPFMAFILVLALFIYPFQGSWTWGGGFLSEMGFSDFAGSTIVHSVGGWAALAGVILLGARTGKYGKDGKINPIPPSNLPIATLGTFILWLGWFGFNGGSQLAMATKADINAISAVFINTNIAAAAGVITAAIMTQLLYKKVDLTMVLNGALAGLVSITAGPDYPSMLLAVTIGAIGAGLAVIAIPMFDRVKIDDPVGALSVHLVAGIWGTLAVGIFKPEVSLVTQALGVAIIGIFVFLASIIVWATIRAIIGLRVSMEAEMQGIDVVEFGLSAYTIGQDEI*
>MP0313_megahit_251014_3-374
MRMFKLLIGTLGLVLVGALGAPEGAFAAETPKLDTGDTAWMLTSTALVLMMTIPGVAMFYGGMVRKKNVLATAMQSFAVACVMTVLWMIIGYSLAFTDGGGMNAYVGGLDKMLLRGIGVDTLSG
>MP0313_megahit_253507_1-222
ANESIGGTAGLLEGNSGQVTTQILGAVAVATWSIIATYIIVKIANSIFGLRVSKKDAGDGLDITTHGERGYHL*
>MP0313_megahit_254036_322-1443
MSPEEVLAVVNATANASMEAYYWWCTAIMVCIHAGFMMYEMGVSRARNVLASGVKNILAFAFMIPTFFLFGWWLYWAYGTGNIFIPDASAEFAQYYVPWSDGMGPNLQDGASGVFWAAFVLFSATTASIVSGSVIERIRMSSWIILAVLVGSVVWIIGAGWGWSAGGWLVTQWGYHDVGAAGVVHVISGFFALGILINLGPRVGRFNADGSANDLAGHNAPLTIAGLMIIIIGFFGFLGGCLIYPAAMAGSAADAGWLTIYGSPATLSSFAFNTLMSFGGGIIGAYLITKDPFWMMSGALGGIFCAASGLDLWYPGTAFALGFLGGVVIPYSHKLITSWGIDDAVGAVSVHGTCGLIGVMATGILLGGYPPPVE
>MP0313_megahit_254095_1-747
GGLVVHLTCGVGALVAALVLGKRKGFPGSAMPPHNRSLVVMGAAMLWVGWFGFNAGSAVAASTDAGMAMLVTHISAAVAAFTWMALEWIKQGKPTVVGIATGMVAGLATITPAAGTVGPEGALLIGLLAGLVCYYATQAIKGVFNIDDSLDVFPVHGVGGMLGIIMLSFVGTQGGFLGSGASGVADGGPLVQLVIQLKGIGVIFLWTAVATWVILKLIGLVTDLRVSEESENEGLDVTEHEERSYDLS*
>MP0313_megahit_254118_2-295
VDDALAVFGVHGIGGIWGALATGLFVGVGYAALGDGVSRGEQILYQLIGIGASFGWSFVVTGIIMLAIKYTIGLSADEEGEAMGLDRSEHGEAAYEL*
>MP0313_megahit_254508_3-530
MTDELGALSTIFTEFYYWITVVLMFLIHVGFCMYEVGASRYKHHQHTLMKNTMLIPLVTITWFLFGWWIYWAFPTGPGLAPSIMNESAALITDESAFSAKWYLPTSDLMAVNLGDHISGVFWAAFLLFSWTAASIVSGAVIERITTFAFGICAIAIGSVFWSIDAAWGWHFDGWML
>MP0313_megahit_254864_1-402
MFKRFLILLAIGLFSLSASAEGLDTGDTAWMLTSTALVLFMTLPGLALFYAGLVRSKNAVSVLMQCFTIACLVSIVWVVYGYSLVFKGDGLFIGDLSAAFLSGVGRGTLVGTIPESVFVIFQMTFAIITPALVV
>MP0313_megahit_255127_256-579
LLLIERVFKIDDPVGAISVHGVTGLWGLLAVGIFANGNNGVEGLVVGEGKQILSQLISMGVVLAWGLVTGFALFMLLKVTMGVRATEAEELEGLDISEHGLPAYGDD*
>MP0313_megahit_256032_2-946
VSAWAPLGEPGPCADTWSNAYQMQQFKDGDICSQGWPGTVPHQLFAMFQATFAIITPALIVGGLIDRIKFSALIIFVLIWGTFVYDPIAHWVWGGGYIGGGSIDLDPDLSPSYALDFAGGTVVHITSGFAALAGALVLGRRLGYGKVPMEPHNVPMVVLGASILWFGWFGFNAGSEVMVDGITISAWTVTNTATGMASVTWLLMSWAHTGKPSIVGAATGAVAGLVAITPASGWVGPMASIIIGIAAGTICYGAIAFKNARKWDDALDVWGVHGMGGLTGAILTGTLASPHVWDTGDGIGAWTGTPEGMEQQAIS
>MP0313_megahit_256664_42-605
YVTPTTLSGITMNFLMSLSGGLLAGYWVSKGDPFWTYSGGLAGIITSSAGNDLYHPMQALLIAAVGTWCAYKLHYFVERRFKIDDAVGAVAVHGYAGVVGLVICGFVLWGYPSSGYDGYAAINPIGMIIGAVIMFGVLGFIPGWVLAKILHSAGKLRIPRDVELAGLDYNIMEQARKDERAVASSNR*
>MP0313_megahit_259621_3-464
MGYDMAVEVSALNEIFVEFYYWITVPLMFLIHVGFCLYEVSVSRAKNHIHTLMKNAMLIPMVTITMFLFGFWIYFAGQGPFGDFAGGSTGLPWDATMGSNFGDHIMGVFWAAFLLFSWTAASIVSGAVIERIRTGAFLIFAVLVGSVTWMIDAA
>MP0313_megahit_259834_84-794
MDNELTALTTIFTEFYYWMTVVLMFLIHVGFCMYEVGASRYKHHQHTLMKNTMLIPLVTVTFFLFGWWIYWALPNGPGLATSIMPDVGSGLILGGGFGANEIANPTNALMAVNLGDHFYGVFWAAFLLFSWTAASIVSGAVIERITTFAFGICAIAIGSVFWTIDAAWGWHFDGWMLKILGYHDAYASGVIHAVAGGFALGILIVLGPRIGKFSSSGEPRNIGPRNPWLVAIGLFLI
>MP0313_megahit_262094_2-631
GGFALGILAVLGPRIGKFSSSGEPRNIGPRNPWLVCIGLFLIYTGFWGFYAACNIPIFDLGPEYGMEGVTFFTATNIYVTPTTLSGITMNFLMSLAGGLLAGYWISKGDPFWTYSGGLAGIIAASAGNDLYHPMQSLIIAGVGTAVAYKMHYWVEKTFKIDDAVGAVAVHGYAGVFGLVVCGFVLWGYPSSGYNVGSMWVGTDYAPINPL
>MP0313_megahit_263463_6863-9913
MDTLWLLCSACLVFTMQAGFLCLESGLVRSKNSINVAAKNITDFTISSAIFWLIGFGIMFGDSVSGFLGLSHFMFGDTPTANATTFFIFQMMFCGTAATLVSGAVAERTSYIGYVIITVTITLCIYPIIGHWAWAGIFTGTPTGWLEMLGFVDFAGSTVVHSVGGWVALAAILIIGPRIGRYDVDNRRIPGSNLPMAVLGAMLIWFGWFGFNGGSTLAWSDNVPSILLNTLVAALWGGISTTLLKYISDGYVDVLMIINGVLGGLVSITANCHAVSSDQAFLIGIIGGIIVFYGDKLLEWKKIDDAISVIPVHLFAGIWGTVALALLGDPAKIGTGLSRLDQLEVQLLGIASIGLYSFVIAYVVFKIINHFYPLRVDANAELIGLNVAEHRVSTEVFDLLAAMHHQQQKSDFSSTVPVEPFTEVGQIAQQYNRVIDKVNQEIKQRDQAFSAYKESEFRKGAILQAAMDCIVTVNERGEIIEFNPAAEQCFGMSKRSVMGQNFFALFITEQSRTAAMNNLSQGFVSGDGLVLKRHNIAELTRSDGEEFPAEVVITQTTDTTQPRVEYTLHIRDITQQIKLQNRLKQLAYNDPLTGLYNRTYFMSHLKQLLQYHQQTPGSVVLMFLDLDQFKKINDNLGHKAGDELLCEVAHRLGKVTRELDLVGRWGGDEFVIVLSGDITLENAESKAMDILSVMRAPVTLAQQNLVVPTSIGIAISVNGQVQAEQLLQHADIAMYKAKQAGRNTYRVFLEEMSEKSLQHFQLEHALPDAIKKNQLFLEYQPKVSCETSEVVGFEALLRWKHPDHGLIMPGDFIPVIDESNMIIDVGEWVIENVIKQLSAWRDAGATLLPIAINISGHHLHSNTLSAYVEKLMTQYGIRGDMLEFEITEGVLTGNTEESIAALSALKKTHIRLSIDDFGTGYSSLSYLKKFPVDVLKIDQAFIRECSINIEDAAICKAIITLAKSLGLEVIAEGVENQEQLQFLKQHHCDVYQGYYFSRPIAAKHVMTLLEQNLSVT*
>MP0313_megahit_264481_2-913
PMGVDVTFQATFAIITTALIAGSFAERIKFSATLIFMAIWSVVVYAPIAHMVWGGGALAEKGILDFAGGTVVHINCGIAGLVAAMVVGKRTGDSYTYAPHNLIYTLVGAALLWVGWFGFNAGSALAANETAGNAMLVTQIATAAAALSWMFVEWIVKGKPTVLGITCGAIAGLVAITPASGFVYPMGALIIGIIAGVACYFFSSVVKTAMGYDDSFDVFGIHGIGGIVGALLTGLFCVPILAGVEPGMKQLGIQFYGILLTIAWCGIGTFVILKVLDMTIGLRVSSKVEKEGLDVNLHGEIVD*
>MP0313_megahit_266365_3473-4681
MENLHSAVETLVHGANTLFILMGAIMVLAMHAGFAFLEVGTVRQKNQVNALSKIISDFAISCLAYFFIGYWIAYGATFFTDAAALSQNNGYALVKFFFLMTFAAAIPAIISGGIAERAKFAPQLCASLLIVGVVYPFFEGIVWNGNYGFQGWLEATFGAGFHDFAGSVVVHAVGGWIALGAVLLLGARNGRYRGGHVVAMPPSNIPFLALGAWILTIGWFGFNVMSAQTLDGISGLVAVNSLMAMVGGTLVALLVGRADPGFIHNGPLAGLVAVCAGSDLMHPLGALATGAVAGGLFVWTFILTQNRFKIDDVLGVWPLHGLCGVWGGLAAGIFGTEALGGLGGVSFISQLIGSLAGVVVAFTGGLLVYGVIKSVAGLRLSEEEEYQGADLSIHKIGATSED*
>MP0313_megahit_269409_1-975
TLVGTIPESVFVIFQMTFAIITPALVVGAFAERMKFSVMCLFTLLWLTIVYLPAAHMVWGGGLLANLGVIDFAGGLVVHLTCGAGALVAALVLGTRKGFPNTPMPPHNRNMVMMGAAMLWVGWFGFNAGSAVAANEDAGMAMLVTHISAAVAAFTWMGLEWIKQGKPTIVGITTGMVAGLATITPASGTVGPEGALLIGLLAGAVCYFCTLAMKGVFGVDDSLDVFPVHGVGGMLGIIMLSFVGLESGFLGSGSSGLSDQSGGSPMAQLLIQLKGIGIIFAWTAVATWLILKLISLVTDLRVSEDSEDQGLDVTEHEERSYDIS*
>MP0313_megahit_271435_3-299
MKIKNKLSPMLIALFALILIPFGVSAEEAVIPGQVAGDNAWMLTSTALVLLMTIPGVALFYGGLSRKQNVLSTLMHIFAATCVVTITWCIIGYSIAYSE
>MP0313_megahit_272320_1-858
MNLDNTVDLLWILICAILVFLMQAGFMCLEAGCTRNKNNINTALKNICDFGICMLAFWACGYGLMFGNSLSGFVGTSDFLFLSKSPQAGAWFIFQAGFCGAAITIVSGAVAERLKFSMYLVISAVGAIFLYPLVGHWIWNDSGWLSQLGFIDFAGSTAVHSLGGAIALAGVIILGPRTGRFREDGSIREFNGSNVPLSLLGTLLLFIGWFGFNGGSDGAFNENATLILINTLLGGASGLVATIAICYIIYRRPYVLKIMNGLLGGLVSVTANCNAVTPFEAVIIGS
>MP0313_megahit_272438_19648-21000
METLGLELGYALDTFYFLVCAALVMWMAAGFAMLEAGLVRGKNTVEILNKNALLYGVACVAYLVVGYNIMYPGDPVNSVIPGLDFLLGPDNATDDVVAGGEGAPYYSSMSDFMFQVVFAAATMSIVSGAVAERMRLWPFLVFAVVMVSVIYPVEGYWKWGGGFLDQLGFQDFAGSVVVHMAGASAALAAVILVGPRKGKFGPNGEVYAIPGANLPMATLGMFILWMGWFGFNGGSELKIANVEEANAVAKVFVNTNAAAAGGMIVAALIARLRFGKTDLTMTINGALAGLVAITAEPLLPSAGAATLIGAVGGAVVVFSVLLLDRLRLDDPVGAISVHGAAGIWGIFAVLFTNPAATFTGQLIGTVVTFAWMFLASFIVLYVIKKTIGLRVSDEEEHSGMDVFECGMAAYPEFMVTSLSDLGSPSSGKAVKASAQNAQGHLAASGNPISS*
>MP0313_megahit_272680_25666-26895
MDITGINSAVETLMYSANTMFILLGAIMVLAMHAGFAFLEVGTVRHKNQVNALVKIITDFGISTIAYFFIGYQVAYGMDFFASAAELTENNGYELVKFFFLLTFAAAIPAIISGGIAERAKFYPILIASALTVAFVYPFFEGIIWNGNAVFGFSLQAWLEETYGAGFHDFAGSVVVHGVGGWIAFAAVFLLGARRGRYRDGKVTAFAPSNIPWLAMGAWILTVGWFGFNVMSAQTLDGISGLVAVNSLMAMVGGVVVAMVVGRNDPGFIHNGPLAGLVAVCAGSDVLHPIGALLVGGVAGALFVWVFTLAQNKFPKFDDVLGVWPLHGLCGAWGGIACGIFGTEAMGGLGGVSLMSQLIGTVAGIAVALIGGFIVYGLVKAVSGIRLSEEEEFNGADLSIHKIGSTSND*
>MP0313_megahit_273745_1-708
TAGISALILAKMLGPRQDFPHRLHPPHHPALVMVGACMLWVGWFGFNAGSQVAANQAAGMTMLVTHISAAVASLTWMFIEWAKNGKPSLVGIVTGMVAGLATITPASGSVGPVGAICIGFLAGLICYFMCGVIKDKMGIDDSLDVFAVHGVGGALGTISLAIFGTATFGGLGIDNVGDQILTQIKGVGAVLIWSAVGTYIIVKICQAITGLRVSDDDIHGGLDQAEHGETSYNFQ*
>MP0313_megahit_274638_1-339
NSRKWDDALDVWGVHGIGGFTGAVLTGTLASPHIWDTGDGIGAWTGTAEGYEQQAINVVAACMSVAYTFAVTIAILKIMDAIWPGGIRVTPREEEVGLDIAQNGERAYVELG*
>MP0313_megahit_275090_227-859
PMKPFAASSIPLATLGVFILWMGWFGFNGGSQLALGTLDDSISISKIFINTNLAACGGVMMNATLTRLLYGRTDVIHMLNGAIAGLVAITAEPLTPSPFVAILIGGVGGVIAVFGTRLLYKFKIDDVVGAIPAHLFAGIWGTLAVPITNSEVAFSSQLIGIISINIFVFVVSFIIWFVMKQTIGIRLSAKAEKLGTDKSEVGVVAYAIRD*
>MP0313_megahit_275126_3-296
MKINKFSPMLLALITLILIPFGVSAEDGANAGQIAGDNAWMLTSTALVLLMTIPGVALFYGGLSRKQNVLSTLMHIFAATCVVTITWCIIGYSIAYSE
>MP0313_megahit_275947_575-1804
MENTIVELKFSLDTFYFLVSGILVMWMAAGFAMLEAGLVRSKNTTEILTKNVALYSIACTMFLLVGYNIMYVDNAEGGIIPSIGALIGTQAADADHSLESDFFFQVVFVATAMSIVSGAVAERMKLFAFLAFAVVLTGFIYPMEGYWTWGGGFLSEMGFVDFAGSAIVHGAGAAAALAGVILLGARKGKYGKNGEIYPIPGSNLPLATLGTFILWMGWFGFNGGSQLLLSDKENATAVGQILLNTNAAAAMGAIAALFVCKVLWGKADLTMVLNGALAGLVVITADPLSPSPLMACLLGILGGSLVVFSIVALDKAKIDDPVGAISVHGVCGALGIMLVPVSNGDANFVTQLIGLVTILAFVFVASFIVWAILKQTMGIRVTEEEELSGMDQHDCGVDAYPEFVSVRSN*
>MP0313_megahit_277125_118-642
MLKNLKASSLILPLLMLILTPLGVFADEGPTPGQIAGNNAWMLTSTALVLLMTIPGVALFYGGLSRKQNVLSTLMHVFAGTCVVTITWCVIGYSIAYSEGTPYYGGLGNLLFKGMTFNESPEGLPMGVDVTFQATFAIITTALIAGSFAERIKFSATLIFMAIWSVVVYAPIAHM
>MP0313_megahit_279444_1-639
YKHHQHTLMKNTLLIPLVTVTWFFFGWWIYWAFPTGPGIAPSIMTESTGLVLGGGFGANELANPTNALMAINLNDHIMGVFWAAFLLFSWTAASIVSGAVIERITTFAFGIMAIAIGSVFWSIDAAWGWHFDGWMVKVLGYHDAYASGVIHAICGGFALGILTVLGPRIGKFSSSGEPRNIGPRNPWLVCIGLFLIFTGFWGFYAACNIPIFD
>MP0313_megahit_280291_2900-4066
MEYSLNTLYFLVMGTLVMWMATGFTMLEAGSIRSKNVTEILIKNVALYSVASISFLLAGYGLMYGWNPPDDHALWSDFFFQVVFVATAMSIVSGAVAERKKLWTFLLFATIFTALIYPIQGAWSWGGGWLSQRGFYDFAGSGIVHMAGASAALAGVLLLGPRIGKYDKNGLPKPIHGSNAAQVALGTLILWMGWFGFNGGSQLAISGFENANAVAKIFVNTNTAAASGLISALVLSKLWLGRVPLNAVCNGALAGLVVITADPLTPSPYVSIIYGGLGGLIIPLSMSYLEKWGIDDPVGAISVHGVAGVLGLMLVPILNTDATFTEQAIGTATIFAFVFSSSYVIWFALKNTIGIRIGREEELGGQDMWETGSKAYPEFMLGHEEDEK*
>MP0313_megahit_280799_2-607
LGILTVLGPRIGKFSSSGEPRNIGPRNPWLVCIGLFLIYTGFWGFYAACNIPIFDLGPEYGMEGVTFFTATNIYVTPTTLSGITMNFLLSLAGGLLAGYWISKGDPFWTYSGGLAGIIAASAGNDLYHPMQSLIIAGVGTAIAYKMHYWVERTFKIDDAVGAVAVHGYAGVFGLVICGFVLWGYPSSGYNVGSMWVGTDYAP
>MP0313_megahit_281128_612-1844
FIVMGLMSVQWVLWGYSLAFGPIDNDANMFMGNLDYMGFNQVSHWAPLGEPGSCEGTWSDYYQMQQMKGEGAYCSQGWPGTVPHQLFAMFQATFAIITPALIVGGLVDRMKFSALVIFVLLWGTFVYDPIAHWVWGGGYIGNMDFDPDLSPSFGLDFAGGTVVHISSGFAALAGALVLGRRLGYGKVPMEPHNIPMVVLGASILWFGWFGFNAGSEVLSDGIAVSAWTVTNTATGMASVTWLLMSWGHTGRPSIAGAATGAVAGLVAITPASGWVGPMAAIIIGVAAGTLCYGAVAFKNSRKWDDALDVWGVHGIGGFTGAVLTGTLASPHIWDTGDGIGAWTGTPEGYEQQAINIAGACMSVAYAFGVTIAILKIMDAIWPGGIRVTPKEEEVGLDIAQNGERAYVELG*
>MP0313_megahit_282360_19109-20440
MNEITLELSYALDTFYFLVCTAFVMFMACGFAMLESGLVRSKNTVEILTKNAMLYSVACLVYLVVGYNLMYPANPVSSFIPGLDFMLGSDNSMADISAGEGSPYYSSMADFIFQAVFAAATMSIVSGAIAERMKLWPFLVFAVFMVGVIYPVNGFWKWGGGFLDEMGFQDFAGSVVVHMAGGAAALAAVLMVGARKGRFGPNGEVRAIPGANLPIAMLGMFILWMGWFGFNGGSMLKIASLDDANAVARIFVNTNTAAASGMVAAALLYRALFGKTDMTMVMNGALAGLVSITAEPLLPGPGMAMLVGAIGGVVVVLSVLGLDRLRIDDPVGAISVHGSAGIWGIVAVVFTNPDATLGIQLLGTVIIFAWMFGASLVVLFIIRAVMGLRVSEQDEFEGMDAHECGMHAYPEFVSANTSDMDGTPLRSSAAADGLLASRKPVQR*
>MP0313_megahit_282360_33249-34601
MTTDELKGIFEMHQAMNIEVFYWWCIAIMFLIHAGFLSYEIGASRTKNALASGMKNILTLASVIPAFYFVGWWIYNAFPNGLIPIDASAALPWSASMRPDVNDMGTGIFFAAFALFGATTGSILSGAVIERIRLSAFLTLAVILGGGVWILAGSWGWHPSGWLLTQFGYHDVGAAGVVHAVAGFFALGVLMNLGARIGKFKNGKPQAIPPHNMPMSLLGLMMIIVGFFGFLGGCIIFNTGDIGWTTIYGTQTNLSAFAFNTVMGFAGGVIGAYLISRDPFWTMSGGLGGIITVAAGLDLYYPGLAFALAASGGALMAKVGNFLEQRGLDDSVGAFAVHGFCGFYGVVLVGIFAAGFANAEGMPDISFTGQLVGAVVMALTGFIPGWGISYALKKFNLLRVPPHVEVLGLDLVEISARPYPETESPQGHSPQGVHGGLNKAFPMAKRQDIS*
>MP0313_megahit_283971_3-1064
LDDAVGAIPVHLGAGIWGTLAVGIFGDPDILDTGLSGDQQIGIQVIGILICFSFVFFSSFILIFLANRVWGIRVSHAAEEAGLNVAEHRANDDVEELLQIMQEQATSPDLSLRASQEPFTQAGQIGFHYNNLVWSLEKAASETEGILKRVLPDGVAKRLKQGLEIHDTYEEVSVIFIDLVGFTNLANTLVARRVVSLLNDIFGRFDKQAAMFQVEKIKTIGDSYMAVSGLLGLTPDHAERAVRMALATIVEIRRFNVEKKFDLNARVGINSGPVIGGIIGESRFMYDMWGDTVNVASRMESEGITGKIQLSEATYDLVKLIPDLKFTSRGEVEIKGKGNMKTWLVEPDTTAMN*
>MP0313_megahit_284585_512-1726
MVNSGDTAFILIAAALVLLMIPGLALFYGGLARQKNVGSTIMYSFATMGIVGVVWVLWGYTLAFGPDIGGFIGGLDNFGLAGVSASEGATPDAKIPAQAFMIFQGMFAIITPALITGAFAERMKFSAFVVFTTLWVTIVYAPVAHWVWADGGWLLGLGALDFAGGTVVHINSGVAALAAALILGPRLGFGRQAMEPHNLPLVVLGAGLLWFGWFGFNAGSALSAGGDAVNAFVVTNTAACAGIIGWVGMSWIFSKKPSIIGAASGAVAGLVAITPASGFVGAMPAIIIGIGAGVMCFGAIQLLIKLKVDDALSVWGVHGIGGTWGAIATGIFVGIGYGGLADGVSRLEQIGIQFIAIGATWAWAFAVTAVILLAIKFTIGLRVSESAEEIGLDLSEHGEPAYRL*
>MP0313_megahit_284608_2-1255
IFAEKTIMEITFELGYALDTFYFLICGALVMWMAAGFAMLEAGLVRAKNTTEILTKNVALFAIACTMYMICGYGIMYGGGDWGPFLSGIMGDGATGVAEDPATYAPSADFFFQVVFVATAMSIVSGAVAERMKLWAFLAFAVVMTGFIYPMEGAWTWGGEAVFGMYTLGDLGFSDFAGSGIVHMAGAAAALAGVLVLGARKGKYTADGKVNAIPGANLPLATLGTFILWMGWFGFNGGSVLATATVESANSVAIVFMNTNAAAAGGAIAALIVARILFGKADLTMVLNGALAGLVAITAEPSTPTPLQATLFGGLGGILVVLSIVALDKVKIDDPVGAISVHGVVGLLGLILVPFTNDGSSITGQLIGAATIFVWVFVVSLIVWLVIKAVMGVRVSEEEEFDGVDMSECGLEAYPDFT
>MP0313_megahit_285111_1-579
MNSVMQIKSVKHKYALLLMAAVAMTATGAMAQAFAQSTDDGMDGYQVGVPGAGIYTGNPNECWVDTDDDGTPDMYCLIDTGDTAWMLTASSLVLFMTPGVAFLYGGLARSKNAVNTIGMTFIVMGLMSVQWVLWGYSLAFGPVDSEANMFMGNLDYMGFNQVSHWAPLGEPGSCEGTWSDYYQMQQMKGEGAY
>MP0313_megahit_286830_1-1014
AIGYQIMYGQMTDGDHSGTSDFFFQVVFVATAASIISGVIAERMKFWPFMGFIVVLATVIYPLQGNWTWGGGFLSELGFSDFAGSTIVHSVGGWAALAGVILLGARTGKYGKDGKINLIPPSNLPLATLGTFILWLGWFGFNGGSQLAMATKSDINAISAVFVNTNIAAAAGAMTAAFLTQFLYKKVDLTLVLNGALAGLVSITAGPDYPTMGLAVIIGIIGATLAVIAIPLFDKVKIDDPVGALSVHLIAGIWGTLAVGIFKPEVSLVTQIFGIVVIGAFVFLASTIVWAILKVTVGIRVSVEEEMQGIDIAEFGHSAYTIGQGEFVTQEEFKKIK*
>MP0313_megahit_287786_164-1450
MYILPAILLSLTLIPGIAHADTGTTSMDIVWILFSATLVFFMQAGFALLESGMSRAKNAINVMMKNYIDVCIGSLLFWAIGFGIMFGNNPTGFFGTTAFGLSEGSNWDFTFLLFQTMFAATAVTICSGAMAERTRYTAYLLSAAAIVTFIYPVFGSWVWGGSYGGQGWLAELGFIDFAGSTVVHSLGAWCALAGVIAVGARTGRFDNSGNTRNIPGHNLSLVALGGFILWFGWFGFNGGSALSASENIGGIILNTHLSAAAGAGGAILLSALLQRPILLTTTVNGSLAGLVGITAGCATMEPPFAIITGAVSGVIATLGQDLMLRWKLDDVVSAIPVHGFAGAWGTIAAGLFFAGDMFDTQRVATQAIGVIAAFLWAFPLSLLVFTLIRFMIGLRSSKEHEQMGLDCTEHNEIGYPEFQQNITFRQEP*
>MP0313_megahit_288280_1-642
FKPHNIPYVLLGTGLLWFGWFGFNAGSALAANDVAVNAFLVTNTSAAAGGLMMMFLSMRSTGKPSAVMFCCGAVAGLVAITPASGFVGPVAAILIGAGVGLVSWFAIQFKNKRGWDDSLDVWAVHGMGGVWGALATGLFASSAYGLGVDGIFSGGDISVFTTQIIAVVATIAYAGTVTFILLKVLDKTIGLRVDAKDEEAGMDISVHAEEAYN*
>MP0313_megahit_288902_2310-5699
MPISMIDVLWLVLCAGLVFNMQIGFLCLESGLTRSKNAINVAVKNMADLSLAVFCYWLFGFGLMFGGSAGGWYGEGFSMLPFTDTWHSAFFLFQAMFCTTAATIVSGAAAERMRFASYLLVALLIAGLIYPLFGHWAWGGVFADGLGWLAARGFVDFAGSTVVHGVGGWVALAVILILGPRQGRFDQDRDGRSMPGSNLPLAMLGALMLMFGWFGFNGGSTLSFDGRVPGIIANTVLAAMAGTLGGMFMSWWRWRLVDPVYPLNGMIAGMVAITAGAHVMDAPAAFFVGLVGAVVMYLADRLLNHLRIDDAVGAVPVHLASGIWGTLAVALFANLDTLGTGLSRTQQFVAQLEGVVVAGLWAFGVTWLLLRLINRFWPMRVTPEDEVAGLNVSEHGARTELIELLEAMAAHQRDGRFERDVPVEPFTEVGQIAAQYNKVIHALRRAVGVTQSIIRDIRDGVVTCNREGVLATCNPGAERLFGLPAGLLIGQPLDRLVAERNWAGLPLPEAGSETKQEVLFSRNEHDQFVAELTVSQGALEDEHYTCLIRDITERRRIEQQLFQEKMLAQVTLASIGDGVITTGPDARVRYLNPVAEQLTGWSEEEASDRPLDEIYCLFDEVTGEGLLNPVSAMLRRYRQALSRQPGSMSQLRRRDGSEVTVQDAVAPIRDAEGHIIGAVLTFRDVTANRRLARELSHQAAHDTLTGLVNRKEFERRVAHALQRHESSGGEQVLCYMDLDQFKIVNDTCGHAAGDELLRQLAKLFQSHIRSSDVLARLGGDEFGLLLSGCTLEEAVPIVEGIRTLVEEYRFSWEGKTFAVGVSIGLVPVEAQMLSLDVLLSAADSACYAAKDAGRNRIHLYQADDAQMQERRGEMQWVNRLRQALDADLLRLYVQPIYPISERDSQPGYEVLVRLLGNDGQVIPPGAFMPAAERYDLASAIDRWVVANFLAWLGDYNRRCSGPLGNYSINLSAASLGEEGFLDFVLEVLEHHQVPTSHVCFEITETSAVSNLGKAVEFMRGLRDIGCQFALDDFGSGLSSFAYLKSLPVDYLKIDGVFVKDIASDPIARAMVASINTIGHEMGLQTVAEFVESEAILEQLRELGVDYAQGYHLGRPQPLSELDGVRMMPR*
>MP0313_megahit_289788_3-659
RRLGYGKVPMEPHNVPMVVLGASILWFGWFGFNAGSEVLSDGIAVSAWTVTNTATGMSSVTWLLMSWGHTGKPSIVGAATGAVAGLVAITPASGWVGPMAAIIIGVAAGTVCYGAVAFKNARKWDDALDVWGVHGIGGFTGAVLTGTLASPHVWDTGDGIGAWTGTPEGYEQQAINIAGALLSVAYAFGITIVILKIMDAIWPGGIRVTPKEEEIGMDL
>MP0313_megahit_290900_1-1044
AVAGLVAVAMITGYSLVFAQDITSDADKLDQSANIIWMLGAFLVFFMQAGFAFLGAGLIRAKNTTNYMTKSFMDFTIASLSFWAFGFALMWGTSQAGIAGNTNYFLTDAADGQTYVDFVFQMVFAGTAATIVAGAVAERTKTQAYLAYSFIIGAIIYPLYGHWAWNEAGWLGALDKIDLPAAADYAGSGVVHAVGGFVALAGAVVVGPRIGKFNADGSANVISGHNVGYVVIGTFILFFGWFGFNINTGDSIGLNAINTLMAGATGSIVALYIRLVQTGKTDILIACNGALAGLVGITAGAAFVEPWSAVVIGAIAAPIMMASLLLIERVFKIDDPVGAISVHGVTGL
>MP0313_megahit_290971_375-1379
MIDSGDTAWVLTASALVLLMTPGLAFFYGGLVRKKNIVSTIMYSFVTIGLVGIVWVLWGYSLAFGPDLEGWKFIGDLQWFGLKDVSANEAGPYSDTIPHQAFMIFQAMFAIITPALVTGAFAERMKFSALCIFIVLWVTIVYAPIAHWVWGGGWLGDLGALDFAGGTVVHISAGAGALVSALIIGRRVGFPEQPMGPANVPMVVLGAALLWFGWFGFNAGSSLAADGVATNAFVVTNTAAAAAMMSWLFMSWFIDKRPSAVGAASGAVAGLVAITPAAGFVGPMPALIIGLGAGIFCYTMVKVLLKLKVDDALAVFGVHGIGGIWGALATGLFVG
>MP0313_megahit_291166_321-917
MNNQKRAIILPIFIFTILAPALAFADGHGGSALDSGDTAWMLTATVLVLFMTLPGLALFYGGLVRSKNVLSVLMQCFAIACLASLLWVVGLYSLAFSEGNALIGDFKHLFLSGITVDELNGGTFPETVFVMFQMTFAIITPALIVGAFVERMKFTAVMLFTALWLLIVYAPVAHWVWAGTGWMFNNGTIDLAGGLVVHV
>MP0313_megahit_291748_2-826
AVIERIRTGAFLIFAVLVGSVTWMIDAAWGWSAGGWMVTDWGYHDAYASGVIHGICGGAALGILAVLGPRIGKFAPDGTPRDIPPHNPWLAVIGLFIIYTGFWGFYAACNVPIIEFDGLWTATTIYGTPTTLSTITFNFLMSLAGGLMAGYYMSKGDSFWTFSGGLGGIIAASAGNDLYHPLQAFLIGIAGVWVAYKLHYWVERKFKIDDAVGAVAVHGYAGSFGVIICGFMLWGYPALADGSATITPWGQIGGAIIMFFVLGFIPTFIVAKILN
>MP0313_megahit_291906_15401-16516
MEFSVEMKYVLDSFWLLISGCLVMWMAAGFAMLEAGLVRTKNTTAILTKNITLYSLACVAYYYVGYNLMYGSGNDFVGSGFRMSGTSAEGHSLISDFFFQVVFVATAATIVSGVLAERIKFWPFMGFTLVLTAVIYPIQGHWTWGGTSLGGLIDGFSDFAGSTIVHSVGGWAALAGVLLLGARKGKYGADGSIHPIPGANLPLATLGTFVLWLGWFGFNGGSQLALGSKDDIDAVSAVIANTNIAASAGALAAMVLTQLLYKKVDLTMVLNGALSGLVAITAGPDYPSMDLAILIGGIGGVLVVLAIPMFDKLKIDDPVGALSVHLVNGIWGTLAVGIFKPDVALFAQIKGIVLIGAFTFLSSLAVWAVLKF
>MP0313_megahit_292188_2-637
MVAGDIAWLLTASALVLLMTPGLAFFYGGLVRAKNVLNLMTQCFMIMGLVSIIWVLWGYSLAFGPSIGGFVGNPLTHLGLAGISGAEAQSFAMFQMMFAIITPALIVGAIADRFKFTTLIVFVALWSTLVYSPIAHWVWGEGGWLFTMGALDFAGGTVVHISSGFSALVAAIVVGKRSGKLDKFKPHNIPYVLLGTGLLWFGWFGFNAGSAL
>MP0313_megahit_293551_3-683
MDNELTALTTIFTEFYYWMTVVLMFLIHVGFCMYEVGASRYKHHQHTLMKNTLLIPLVTITWFFFGWWIYWAFPTGPGIAPSIMTESTGLVLGGGFGANELANPTNALMAVNLGDHIMGVFWAAFLLFSWTAASIVSGAVIERITTFAFGIMAIAIGSVFWSIDASWGWHFDGWMLKILGYHDAYASGVIHAICGGFALGILTVLGPRIGKFSSSGEPRNIGPRNPW
>MP0313_megahit_294410_59-1336
MKKKIYFIVLAILVIINLFNIPGSVEEANNIDTGDTAWMLVSAALVLLMTPGLAFFYGGMVNKKNIISTMLQSFVALGVVSILWVTVGFSLAFGDSIGGIIGDPTTYFNFNGVSLSPNPKFSETIPFLLFALFQLKFAIITPALITGSFAERVRFRSYILFMVFFVLFIYTPLAHMTWHPDGLLRNWDVLDFAGGTVVHMSAGFAALAGAVYLGKRRKNVHSPSQVPYIILGTALLWFGWFGFNAGSALGANLDAVSAFANTNFASAAAMIAWIFFDMFNKKKMSATGACIGAVVGLVAITPAAGFVTIGQSIFIGFISAVISWYAVQIKNKSGLDDTLDVFPCHGIGGVSGMILTAVFAKDVGLVYGETTVFTHHMIALVCVSVFTFFGSLLLYKIVDLITPIRVIEEKELEGLDLSQHGESVE*
>MP0313_megahit_294853_1-393
GLVVITAEPSTPSALTSTIWGALGGLLVVLSIVTLDKLRIDDPVGAISAHGVCGLLGLLLVPVTNGDASFTGQLIGALTIFVWVFVASLVVWGILKAVMGIRVTEEDEYEGVDLSECGMEAYPEFVSGKQ*
>MP0313_megahit_295987_3-629
MFKKLLLITIGLFSLSASAEGLDTGDTAWMLTSTALVLFMTLPGLALFYAGLVRSKNAVSVLMQCFTIACIASIVWVVYGYSLAFRGDGAFVGDLSAAFLSGIGRDTLSGTIPETVFVMFQMTFAIITPALVVGAFAERMKFSAMCLFTVLWLTFVYLPACHMVWGGGLLAQWGVIDFAGGLVVHLTCGVGALVAALVLGKRKGFPGSA
>MP0313_megahit_300890_2-559
MDNELTALTTIFTEFYYWMTVVLMFLIHVGFCMYEVGASRYKHHQHTLMKNTLLIPLVTITWFFFGWWIYWAFPTGPGIAPSIMTESTGLILGGGFGANDLANPTNALMAINLNDHIMGVFWAAFLLFSWTAASIVSGAVIERITTFAFGIMAIAIGSVFWSIDAAWGWHFDGWMVKLLGYHDAYA
>MP0313_megahit_301541_1-1125
MGYDMAVEVSALNEIFVEFYYWITVPLMFLIHIGFCLYEVSVSRVKNHMHTLMKNAMLIPVVTVTMFLFGFWIYFGLPKWPFGEVVGGTTALPWDLTMGSNFKDHIMGVFWAAFLLFSWTAASIVSGAVIERIRTGAFLIFAVLVGSITWMIAAAWGWSASGWMVTDWGYHDAYASGVIHGICGGAALGILTVLGPRIGKFAPDGTPRDIPPHNPWFAVIGLFIIYTGFWGFYAACNVPIIEFNGLWTATTIYGTPTTLSTITFNFLMSLSGGLLAGYMLSKGDSFWTFSGGLGGIIAASAGNDLYHPLQAFLIGIAGVWVAYKLHYWVERKFKIDDAVGAIAVHGYAGSFGVIIAGFMLWGYPAVADGSVTITP
>MP0313_megahit_301672_6084-6470
MGAIVIGAAAGFFCFLAVASLKPRFGYDDSLDVFGVHGIGGIVGALLTEIFVSEDLGGMGLAEGVTLGAQFWAQLLSVLFTVAYSGILSFIILKIVGGLTGGLRVDEDQEHEGLDLTLHNEKGYLLDV*
>MP0313_megahit_301736_266-1468
MNSIKTGGDALFILLGAIMVLAMHAGFAFLELGTVRKKNQVNALVKILVDFAVSTIAYFFIGYSVAYGVNFFTGADVLAQQNGYELVKFFFLLTFAAAIPAIISGGIAERSRFEPQLAATFVLVGFVYPFFEGIAWNERFGIQHWLQSVTGAEFHDFAGSVVVHAVGGWIALPAVLLLGARHGRYKDDGRIAAHPPSNIPFLAAGAWVLAVGWFGFNVMSAQTLDKMSGLVAINSLMAMVGGTLTAWWMGKNDPGFSYNGPLAGLVAVCAGSDVMHPLGALAVGGIAGVLFVWMFTRVQNVWRIDDVLGVWPLHGLCGAWGGIAAGIFGLKALGGLGGVSFWAQVAGTAGGIVIALVGGTVVYGTLRKLVGLRLDREAEFMGADLAIHRVSSTPESETHW*
>MP0313_megahit_301867_14820-16157
MTRKFLHAAPLAVAGLLLSEPAFAQDAVSAEALEAAGAVSGGTAYIFNTLLFLIGGFLVMWMAAGFAMLEAGLVRSKNVSVQCLKNIGLYSIAGLMFWVIGYSIAYPGFEGGFFGIADFPYWMQGVGEADTDTGYSIASDWFFQMVFCATTASIVSGTVAERIKVVPFFIFVTLLTGFIYPVIVSWEWGAGWLDAMGFSDFAGSTLVHSTGGWAALMGALIIGPRLGRYTDKGVTVFPGSSIPLATLGTFILWLGWFGFNGASQLAMGTIGDVSDVSKIFVNTNMAAAAGVVVAIILTQLRYGKADTTMALNGALAGLVAITAEPLTPNVGMAIIIGGIGGALPVIFVPLLDKLKIDDVVGAIPVHLVAGIWGTLAVPLTNTGVPFVAQLTGVVATGVFVCVTSGIVWFALKSTIGVRPSEEEEMAGLDLGETGIEAYPEFARAN*
>MP0313_megahit_303368_57-1304
MEITFELGYALDTFYFLICGALVMWMAAGFAMLEAGLVRAKNTTEILTKNVALFAIACTMYMICGYGIMYGGGDWGPFLSGIMADGATGVAEEPATYAPSADFFFQVVFVATAMSIVSGAVAERMKLWAFLAFAVVMTGFIYPMEGAWTWGGEAVFGMYTLGDLGFSDFAGSGIVHMAGAAAALAGVLVLGARKGKYTADGKVNAIPGANLPLATLGTFILWMGWFGFNGGSVLATATVESANSVAIVFMNTNAAAAGGAIAALIVARILFGKADLTMVLNGALAGLVAITAEPSTPTPLQATLFGGLGGILVVLSIVALDKLKIDDPVGAISVHGVVGLLGLILVPFTNDGSSISGQLIGAATIFVWVFVVSLVVWLVIKAVMGVRVSEEEEFDGVDMSECGLEAYPDFTSSRS*
>MP0313_megahit_304123_371-1618
MNELTELSYALDTFYFLICGVLVMWMAAGFSMLEAGMVRSKNTAEILTKNIALFAIACTMYLLVGYYIMYSSGEGGFLPSLGFLIGTENSVDAVLAGGEDAPYYSMRSDFFFQVVFVATAMSIVSGAVAERMKLWAFLAFAVVMTAFIYPVSGYWTWGGGWLDGVGYSDYAGSGIVHMAGAAAALAGVLVLGPRKGKYGKDGSIHAIPGANMPLATLGTFILWMGWFGFNGGSELKMSDIGSANNVAQVFVNTNAAAAGGVIAALILAKLWFRKADLTMALNGALAGLVAITADPLSPSALGAALIGAIGGLIVVAAIITLDKLKLDDPVGAISVHGVVGIWGVLAVPLNNGDASFGAQLIGIVGIFGWVFIASLVVWLVLKAVMGIRVSEEEEYEGVDIAECGLEAYPEFSVKK*
>MP0313_megahit_304159_1-1209
TGDTAWIITATALVLFMTIPGLSLFYGGLVNSKNVVSTIMQCFTICCMASVLWLFGAYSLAFSDGAGLNKYLGGLDNFLLNNMEWNAVSGTIPENVFFMFQMTFAIITPALIVGAYVERIKFSSVLFISGVWLFVVYAPVTHWIWGGGWLSDLGILDFAGGLVVHTTAGVSALVIAILLGNRDEFPGRVKPPHSPGLVMAGAAMLWVGWYGFNGGSALAANANAGMAILVTHIAAATASLTWMAIDWYKNGKPGLVGMVTGTIAGLATITPASGYVDPQSGFIIGLLAGSICYYCAGLIKETFKIDDSLDVFAVHGVGGMLGIVLVGFLANESIGGTAGLLEGNSGQVTTQIIGAVAVVAWSIIATYIIVKIANSLFGLRVSRKVASDGLDITTHGERGYHL*
>MP0313_megahit_305356_2-694
MEFSAEMKYVLDSFWLLISGCLVMWMAAGFAMLEAGLVRTKNTTAILTKNITLYALACVAYYYVGYNLMYGSGNDFVGSGLMMYGTSADGHSLLSDFFFQVVFVATAASIVSGTVAERIKFWPFMGFTLVLTAVIYPIQGHWTWGGTSLGGMIDGFSDFAGSTIVHSVGGWAALAGVLLLGARKGKFGVDGSIHPIPGSNLPLATLGTFVLWLGWFGFNGGSQLALGSKDD
>MP0313_megahit_306394_29-517
HTGRPSIAGAATGAVAGLVAITPASGWVGPMASIIIGVAAGTLCYGAVAFKNSRKWDDALDVWGVHGIGGFTGAVLTGTLASPHIWDTGDGIGAWTGTAEGFEQQAINIVAACMSVAYTFAVTIAILKIMDAIWPGGIRVTPREEEVGLDIAQNGERAYVFE*
>MP0313_megahit_308190_1400-2131
RNPWLVCIGLFLIFTGFWGFYAACNIPIFDLGPEYGMEGVTYFTATNIYVTPTTLSGITMNFLMSLSGGFLAGYWISKGDPFWTYSGGLAGIIAASAGNDLYHPMQSLIIAGAGTAVAYKMHYWVERTFKIDDAVGAVAVHGYAGVFGLVVCGFVLWGYPSSGYNVGSMWVGTDYAPINPLGMIIGAIIMFGVLGFLPGWILAKILHGFGRLRIPRDVELAGLDYNILEQARKDERAVASSNR*
>MP0313_megahit_309817_1-1257
GFLCLEAGTTRTKNAINVAMKNLADFAIAVSVFWLVGFGVMFGTSQSGWMGSSLFGWELESTDTWLVTVFIFQAMFCATAATIVAGAVAERMPFLGYLWTAFWIALLIYPVFGHWAWGGLLGGTPGWLAALGFIDFAGATVVHSVGGWVALAAVLVIGPREGRFQVDKPPTAFPAGNLPLAMLGALFMVLGWFGFNGGSTLALNSSVPGIIANTILGAVGGILSAMLVGWRVRRYADVMYAINGAIAGLVAVTAGAHALSLPAAFLMGGISGVLMVLASEWLLKRRIDDAVGAIPAHLVTGLWGTLALPWLADLNRLGTSLSRFDQFTVQLLGAVVCGLWSFGTAWLLFRITRRFLPLRVSKDAEKMGLNLAEHGAKNELHQLLEHMRQHEKQGDMRQRIDADPFTEVGEIAASYNRVS
>MP0313_megahit_311114_41-1072
METNLFHLQYAIDTFYFVVCGALVMWMAAGFAMLESGLVRAKNTTEILTKNVALFAIACTMYMVCGYAIMYGGNVFLTGIADVDVDGVLGDFATREDGFTGGSIYSGAADFFFQVVFVATAMSIVSGAVAERMKLWAFLIFAVVMTGVIYPLEGAWTWGGKDVFGLYNLGDLGFSDFAGSGIVHMAGAAAALAGVLLLGARKGKYGPNGEIRAFPGANMPLAALGTFILWLGWFGFNGGSVLKLGDIASANSVAMVFLNTNAAAAGGAIAALLTARLMFGKADLTMLLNGAIAGLVVITAEPSTPSALTSTIWGALGGILVVLSIVTLDKLRIDDPVGAISAHG
>MP0315_megahit_7084_113-1051
DIPETVFFMFQMTFAVITPALIVGAYVERIKFSAVILFSLIWSIVVYAPVAHWVWGGGWLAEMGIQDFAGGLVVHMTCGISALVIAAMLGSRKGFPNEIQRPHNPGLVMIGAAMLWVGWYGFNAGSALAADGNAGMALTVTHISAATAALTWMLIEWLGHGKPTLVGIATGTIAGLATITPASGFVGPVGALFIGIAAGVVCFYMCGVVKNMLKIDDSLDVFAVHGVGGAMGTLLTAIFGAASLGGLGHSGLSIGSQFGVQLTGVIAVLIWSAVLTFVIVKIVQAIVGLRASSDEEIEGLDVVTHGERGYEL*
>MP0315_megahit_11102_1-609
TIMYSFATIGIVGVVWVLWGYTLAFGPDIGGFIGNFEFFGLNGVSASEGASPDATITHQTFMIFQGMFAIITPALITGAFAERMKFSAFAIFIVLWVTIVYTPVAHWVWAEGGWLLNLGALDFAGGTVVHINSGIAALAAAIIIGPRLGLGRQSMEPHNVPLIVLGAGLLWFGWFGFNAGSALTAGGDAVNAFVVTNTAAAAG
>MP0315_megahit_13337_2-328
MSVLNKWISALLATGLWIAAGPALAQDSVVLSGGNTAWILTATALVLFMTMPGLALFYGGLVRSRNVVSVLMHCFAICCMASVLWLVCTYSLAFGDGGPLNSYIGGFGK
>MP0315_megahit_16647_454-693
MSTALVVFMVPGLALFYGGMVRSRNVLNMLMMNMYCIGAVPIVWVLASYSLGNSHDGGGFLGGDWIGNLDQAVAIGSVVV
>MP0315_megahit_26979_25-552
NTNIAACGGAVAALILTQLLYGKVDLTIVLNGALSGLVGITAGPDYPSLAVALFIGVVAGFLVVGAVPLFDRLLKIDDPVGALSVHLVNGIWGTLAVGLFNPDVSLLAQLKGVVVIGLFVFAASLVVWGVLKATVGIRISEEEERSGVDECEFGMHSYPEFVKMPPGYESSASRI*
>MP0315_megahit_33809_1-600
PIQGNWTWGGGWLSGTGFSDFAGSTIVHSVGGWCALAGAILLGARHGRYNDDGSPNLIPPANLPLATLGTFILWLGWFGFNGGSQLAMGTVADVNAVAQIIANTNIAACAGALTTLVATQLIYKRVDLTMILNGALAGLVSITAGPDYPTMELAIFIGFIGGLLVLGAVPMFDKLKIDDPVGALSVHLVAGIWGTLAVGI
>MP0315_megahit_35674_361-618
MEFSAEMKYVLDTIWLLISGSLVMWMAAGFAMLEAGMVRTKSVTAILTKNISLYALACIAYFAVGYNFMYGAGNDFLGSGLFLDGT
>MP0315_megahit_37678_360-1187
MPSRRPFGSPVSFILSLSVLALLMLGFLASPALAADPEPVANANSGDTAWILVSTALVLFMTIPALALFYGGLVRTKNVLSVLMHCFAMTALISVLWVVFGYSVAFSDGNQFFGGLSKVLLGGGVRDHLASGTKIPETLFCAFQMTFAIITPALVIGAFVERMKFLAVMLFSALWLIVVYLPICHMTWGGGWFSELGVMDFAGGIVVHITAGVAALVACIMVGKRKGYPETQMIPHNLTYTVIGSAMLWVGWFGFNAGSALAANGQAAMALLVTHL
>MP0315_megahit_37908_3-566
AGFGMVEAGLIRSKNAGNILMKNMMDFCMASLGFFICGYALMFGGEGPLLGSQGWLLMNVESPVGIPLHAFWMFQAAFCGAAATIVAGGMAERMRFVAYLMYSFVISAVVYPIVGHWIWGGGWLVGLGFYDFAGSTVVHAVGGFTALVGTILLKPRTGKFNSDGSPNFIGGHNMPLVSLGVFILWFGW
>MP0315_megahit_41802_1095-2324
MDITGINSAVETLMYSANTMFILLGAIMVLAMHAGFAFLEVGTVRHKNQVNALVKIITDFGISTIAYFFIGYQVAYGMDFFASAAELTENNGYELVKFFFLLTFAAAIPAIISGGIAERAKFYPILIASALTVAFVYPFFEGIIWNGNAVFGFSLQAWLEETYGAGFHDFAGSVVVHGVGGWIAFAAVFLLGARRGRYRDGKVTAFAPSNIPWLAMGAWILTVGWFGFNVMSAQTLDGISGLVAVNSLMAMVGGVVVAMVVGRNDPGFIHNGPLAGLVAVCAGSDVLHPIGALLVGGVAGALFVWVFTLAQNKFPKFDDVLGVWPLHGLCGAWGGIACGIFGTEAMGGLGGVSLMSQLIGTVAGIAVALIGGFIVYGLVKAVSGIRLSEEEEFNGADLSIHKIGSTSND*
>MP0315_megahit_42182_3-791
MSLFSKRLPWIAAVVLGAATQVLAEDFTTVEAFESMPLAYPKFMVDNLWILIAAALVFIMHLGFATLESGLTRQKNTVNILFKNLFVLSAGILTYALCGFNIMYPGDNWIIADVLALNGWIGFDNDVANLTNQYADYTYWTDFIFQAMFAATAATIVSGAVAERVKLSGFMFYATILVALGYTVAGSWKWGGGWLDDMGFYDFAGSSVVHAFGGFSALAAVLVLGPRKGKYINGEIRPILGHSMPLATIGVFLLWLGWFGFNG
>MP0315_megahit_42454_2-337
MKKILIRIGAGLILGLLPIIANADDLNSGNTAWILTSTALVLFMTLPGLSLFYAGLVRSKNVLTVLMQCFSIACLVSILWLLGAYSFIFTDGGVLNSFIGGTEKILALGMGT
>MP0315_megahit_44282_2-550
GTTGWFVSGADNSPVTGDAYNGVYDSISWTGIPLFAKFFFQLVFAGTAATIVSGCVAERIHYKSYMAFTVVLVAISYPITGHWIWGGGWLANMGMWDFAGSTVVHSVGGWAGLAGIILLGPRLGKYRDDGSVSPIPGHSMALAFLGGMILWLGWFGFNPGSTMGISGEGAKSVAHIVVTTNLS
>MP0315_megahit_44662_3-611
MIEIQYILSSFLLLMSGALVMWMACGFSMLEAGLVRARSVTSILKKNILLYSVACVAFMIGGYSIMYGPIADGSSSGAANFFFQVVFVATAASIISGTIAERMKLWPFIFFVGILSLLIYPLQGSWTWGGGFLSEWGFSDFAGSTIVHSVGGWAALAGAILLGARKGRYGEGVVNKKGFEPSSLPLATLGTFILWLGWFGFNG
>MP0315_megahit_45117_5192-7636
MQQDTLQAVQQLQLAADHMWTIIAAALVLLMQLGFLLVEAGMARSKNSINVAQKNITDFLVSVSAFYVLGFGLMFGMSYGGWFGTDNFAFQQADDWQYTFFVFQAVFAGTAATIMSGAVAERMRYGVYVAAALFIGLLIYPVSGHWAWGNLLNGENAAYLADKGFIDFAGSTVVHSVGAWVALAGVVVLGARIGKFNADGSANTLHGHSYVLATGGAIILWVGWIGFNGGSTTAASPDFAHIVLNTLLAACFGGVTGIFSGRLIDPVNVPHRPINGSLAGLVAITAGCDAVTVQGAVLIGAGAGILVVASEWVMENILKLDDVVGAVSVHGVCGAFGTIALSFFAMPGKLTMESAGAQALVQLEGVALVFVWAFGLSWLFFKAIDLAFGIRVPREDEMIGLNSTEHGATLGTGALQKQLEAMTQNGVDLTRRLDESTGDEAAELAALFNPFIDEVHDLVCDIRENARRMKSSSSGLESLSVAFRDGAEKSGALTGAVSKSSGEVAGQARNNREIAEQILSEMTRIASSAEGMSDEVTAVSDAIAELMNSISQISGNASATSGVTNEANVLSGEAVETMHALSKASEEIEAVVGLIQKITMQTNMLAINAAVEAARAGDAGKGFAIVAGQVRSLAAETDKAAEEIRQRISHMRNQSDDASTVISGITELMQAIHASVEGITSEVESQRRAAGRVSERMTSASSSAQTVTQSIQDVQQRAETVRSNATQNEERLSRNAATASDLQEDARESAAQSVLLADEANAINLLSDELTTSVERFALKEGEVDRDADWLAQEAQRRPHASVKDKTEKRAGSV*
>MP0315_megahit_45758_500-703
MKSLLAVLLMLPSLALADGLDTGDTAWILTATALVLFMTIPGLSLFYGGLVRSKNVLSVLMQCFAITC
>MP0315_megahit_48258_2-514
MAVTHISAAMAGFTWMLIEWSSHGKPSVLGIATGTIAGLAAITPASGYVGPVGALAIGLVAGVLCYWGANSLKRLIGYDDSLDVFGVHGIGGIVGVLLTGVFASSALGGSVEDLNIGNQLWLQAVGIVATLVYSGALTFILVKVVDGMIGIRVTAEEEGTGLDLALHDERG
>MP0315_megahit_49530_1-444
MSNLFKTTTTIVSLLFLFTVPAAAETTVSAEVGFIFNTFLFLVCGFLVMFMAAGFTMLESGMVTSKSVSVICAKNIGLFAIAGIMFWLVGYNLAYEIPEGGFIGKFLPWADASALDTGYADGSDWYFQMVFCATTVSIVSGTMAERVK
>MP0315_megahit_49590_246-1532
MYILPAILLSLTLIPGIAHADTGTTSMDIVWILFSATLVFFMQAGFALLESGMSRAKNAINVMMKNYIDVCIGSLLFWAIGFGIMFGNNPTGFFGTTAFGLSEGSNWDFTFLLFQTMFAATAVTICSGAMAERTRYTAYLLSAAAIVTFIYPVFGSWVWGGSYGGQGWLAELGFIDFAGSTVVHSLGAWCALAGVIAVGARTGRFDNSGNTRNIPGHNLSLVALGGFILWFGWFGFNGGSALSASENIGGIILNTHLSAAAGAGGAILLSALLQRPILLTTTVNGSLAGLVGITAGCATMEPPFAIITGAVSGVIATLGQDLMLRWKLDDVVSAIPVHGFAGAWGTIAAGLFFAGDMFDTQRVATQAIGVIAAFLWAFPLSLLVFTLIRFMIGLRSSKEHEQMGLDCTEHNEIGYPEFQQNITFRQEP*
>MP0315_megahit_50269_183-725
GGPVNISAFAFNTLMGFGGGVIGAYVITKDPFWMMSGALAGIFCAAAGLDLWYPPTAFALGFLGGVVIPYSHKLITSWGIDDAVGAVSVHGTCGFIGVMAVGVLLGGYPGVGDIPAISFTGQLVGAIAMGLGGFIPGYVVSWILKQCGILRTSDAIQELGVDVEIPVPAYPESMQSRDYS*
>MP0315_megahit_50350_3-653
PGLAFFYGGLVRAKNMVNTIMLSFMSIAVVSIVWVLWGYSLAFGPGNAYIGDLSLLGLSGVPFVSGEGDDVPALAFVSFQMMFAIITPALITGAFAERFKFKTYLIFLVLWSTLVYSPITHWVWAEGGWLLDLGALDFAGGTVIHINAGAAAVAAALIVGKRRNPGLQPNNVPYVVLGAAILWFGWFGFNAGSALAANDSAANAFLVTNIAAAASAL
>MP0315_megahit_53312_33-512
MDTDVAAITTVFTEFYYWITVALMFLIHVGFCMYEVGASRRRNHMHTLMKNSMLIPLVTVTWFFFGWWIYWAFPGGPGITGPLGHPDPSFAAAYTPWGESMGPRLDDRISGVFWAAFLLFAWTAASIVSGAVIERIRSSAFWIFAILIGSVTWSIDAAWG
>MP0315_megahit_54819_3-215
FYGGGFSQLGIQALGAISVAIFVMGSMWLVFKTIDALVGLRVSEEEELRGLDIGEHGMESYSGFQIFITE*
>MP0315_megahit_55637_409-810
PSVIIGIIAGILVVFSVLFFDRIRIDDPVGALSVHLTNGIWGTLAIGLFATKAAPGGIDVDGLFNGGGVGLLVSQFIGVVAVGAFTFVLALIVWTIIKAIPGFGLRVDQEGETTGLDISEMGMEAYPSENPVG*
>MP0315_megahit_58776_2-628
MLTSTALVLFMTIPGLALFYGGLVRAKNVLSVLMQCFALTGMITIIWILWGYSLAFDTTGMVAGTTNLNSFVGGLGKALLAGVGVDALTGTIPETVFVTFQLTFAIITPALIAGAFAERMKFSAMLLFMAIWSTVVYAPICHMAWSGGGSFFGDRGVLDFAGGTVVHINAGIAALVTAVLLGKRRGYPDTVIPPHSLVLTVVGASMLWV
>MP0315_megahit_59168_1045-1632
WFGFNAGSNLESTAAAVLAMINTFTATAGALLAWCAIEAVMRGKASMLGGASGIVAGLVAVTPACGTIGPVGAIVLGVIASACCYFFVSVVKNALRYDDSLDVFGVHGIGGIVGAILTGVFTSTSLGGIGYAEGVTMTSQVWAQITAVLITILWSGVVSVIAFKIVDLVVGLRPSVEAEREGLDLSYHGEVAYHS*
>MP0315_megahit_60482_2-727
MTTLKRRAAVPLAAALLVLALPRLAAAQDELSAGDTSWMLTSSVLVLFMTIPGLSLFYAGLVRAKNVLSVMMQCFAITCMVTVLWTVYAYGLAFGDGGSLNGFIGFGKLFLSGVEVDTLSGTIPESVFQMFQLTFAVITPALMVGAFAERMKFSAMMVFMALWLTVVYTPVAHWVWGGGFLGEMGVLDFAGGIVVHINAGVAALVLCILLGKRRGYPDTPMAPNSLVLTVVGTSMLWVGWFG
>MP0315_megahit_61378_1-435
MGDPVSAITTIFTETYYWITVVLMFLIHAGFCTYEVGASRRKNVLHTLMKNTMLIPLVTVTFYIFGWWIYFALPNVPFASGGFSDAPWAVPWAQEMGPNMQDHILGVFWAAFLLFSWTTASIVSGAVIERIKTSAFLIFAVLIGS
>MP0315_megahit_63597_3-248
MTKKLFFMAIIGLVPFSAAAEGLDTGDTSWLLTSTALVLFMTLPGLALFYAGLVRSKNAVSVLMQCFTIACIVSIRKVLFLR
>MP0315_megahit_64492_1-759
IGALAALPSYGIIRWRAGTRLDDSLDVFAAHGVGGATGAVLTGVFASAAFGGADGLLFGNPGQVGIQAAAVLAVAAYSGIATLIILKSIEFVTPLRPLADLEQRGMDLFAHGEEGYATGEGAVLILREELSASAANGDGQRPAAFPREAGESQSQPGGGDTKLVRAIVRPETLGDVLKALYQADVAGFTVSRVQGHGGEAGTVETYRGTSVKMDLTEKVMIDIGVSEPFVDVTVQAILDSARTGEIGDGKVFV
>MP0315_megahit_67558_1-660
LAKVFAGGVDASSTVGDSGKAIPEYLFMAFQMTFFIITPALMVGAFVERMKFSAMVLFTTLWAILVYAPICHWVWGGNGFMLEWGTKDLAGGLVVHITAGIGALVVCIMVGPRKGYRTAQFQPHNLPMCVMGTGMLWVGWFGFNAGSGLAANGDAAQTLFVTHISAATATIVWSLAEKLKHGKASVLGAVTGSIAGLAAITPASGDVGPIGGLAIGAAAG
>MP0315_megahit_72393_1-420
MLRRMLPLMVAGLFAAGVLTGYNVVFAQEITSDAKELDQGANTIWMVGAFLVFFMQAGFAFLGAGLIRGKNTVNYMTKSFMDFAMASLSFWAFGFALMWGTSAAGIAGTTNFFLTDAAKGQTYVDWVFQMVFAATAATIV
>MP0315_megahit_73246_1-549
GLVAERVKFGEFVVFAVVLTAFIYPIAGSWKWNGGWLDSLGFVDFAGSTVVHSVGGWVAFAAILIIGPRIGRYDVDDRRIPGSNLPMAVLGAMLIWFGWFGFNGGSTLAWSDNVPSILLNTLVAAVWGGISTTLLKYFSDGYVDVLMIINGVLGGLVSITANCHAVSSDQAFLIGIIGGVIVF
>MP0315_megahit_74718_2-574
LFYGGLVKVSNVLSALLQCFAIACLVSILWLVVGYSLAFSGEGSYIGNLSKVFLIGVGQETASGNLPEGAFFMFQMTFAIITPALIVGAYVERIKFSAVLWISGLWSLLVYAPITHWIWGGGWLSQLGGTGVLDYAGGLVVHLNCGIAAIVIAKVLGPRKGFPNDVSPPHSPPFVMMGAAMLWVGWFGFNG
>MP0315_megahit_75289_792-1310
SAATAALTWMFIEWIKHGKPTIVGAATGAIAGLATITPASGFVGPVSGLVIGFLAGLICYKMCGVIKNLWKIDDSLDVMAVHGVGGILGTLLTGILAAYAFGGYGDWDKNDLDIGGQFITQLIGVIAVGIWCLVITWIIVVIVKKTIGLRVTDDQETEGLDTSVHGEKGYHL*
>MP0315_megahit_75320_3-575
DDVVGAIPVHLAAGIWGTLAVAIFSDLEILGTNLSRIEQFKVQCIGIISVGIFSFTVSFIFLKVLNKFYPLRVSPVHEELGLNIAEHGAVSVEHDLISVLDKQSASGDLKIRGPQDPFTAGGVIGLYYNKMMNKLEATEEEKNKWRSRISKEIDLAVQVQENFIPKRNLKNYPVKGINVPAREISGDFFSF
>MP0315_megahit_76964_271-1164
MRVSALALAGTYLLLSPDLVAAQEGAAISAGDTAWLLASTALVLLMTAGLAFFYGGLVRSKNVLNTMMMSFIAFGFAGVLWAVVGYSLAFGEGGAVVGDLSMAFLKGVGMQPNGTIPDMLFMGFQATFAIITAALISGAVVGRMRFGAYVAFISFWGLLVYAPVAHWVWGGGWLAGLGALDFAGGTVVHVNAGAAALVAALVLGPRTDYGRQAMLPHNVPFVLLGAGLLWFGWMGFNGGSALAADGLAALGVVNTLVAPCAALVAWALLDTFFSKQITAVGAATAIVVGLVAVTPAAG
>MP0315_megahit_77787_3-479
MADSGHTAWLLTATALVFFMTPGLAFFYGGLVRAKNIVNTIMLSFMSIAVVSIVWVLWGYSLAFGTGNAYIGDLSLLGLSGVPFASGEGDAYPELAFVSFQMMFAIITPALITGAFAERFQIKTYLIFLVLWSTLVYSPITHWVWAEKGWLLELGALDF
>MP0315_megahit_80715_75-1349
FTGIFLLSTFAGSLETLAEHHESVLDTGDTAWIMTSTALVLFMTLPGLALFYGGLVSSKNVVSALMHVIAIACLMSVLWLFGAYSFSFADGGDLNKYIGSFEKFLFNNIEWNALSGTIPENVFFIFQLTFAVITPALMVGAYVERIKFSSVLLISAIWLFVVYAPVTHWVWGGGWLAELGILDFAGGLVVHTTAGVSALVIAILLGNRSEFPNKVQPPHNPALVMVGACMLWVGWFGFNGGSALASNANAGMAMVVTHIAAATASLTWMGIDWYKNGKPGLVGLVTGTIAGLATITPASGFVDPKSAFIIGLLAGSICWYFSGLVKQTFNIDDSLDVFAVHGIGGMLGTLLVGFLANESIGGTAGSSQQAQIQIIGIVAVAGLSLVATYIIVKIVDSLIGLRVSHKDAQEGLDITSHGERGYHL*
>MP0315_megahit_80970_3-449
MKIKISGHRPTSKKSWAMIALLFLLFTLLPSLALAEEAPVLNSGDTAWMLTATALVLFMTIPGLSLFYAGMVRSKNILSVLMQCFAITSLMTILWVLYAYSIAFGGDGPYWGGLSKMFLAGVSVDTLSGTIPETVFMTFQMTFAIITPA
>MP0315_megahit_82248_3-662
GDIPESLFFTFQMTFAVITPALIVGAFVERMKFAAVLMFGALWVILVYAPVTHWLWGGGFLAELGVMDFAGGLVVHATCGTAAIVVAVMLGRRRGDPPEFDQSVVVHRPAHNPGLTMIGAALLWVGWFGFNAGSALAADGSAGMAILVTHVAAATGATTWMFIEWIHRGKPTMMGIATGTIAGLATITPASGFVGPAGGIVIGLAGGIICYLMCIVIHKV
>MP0315_megahit_83259_10774-12096
MKKLTVTLAATALATLPGLAFAQDAAAETPDITPYIFTTLLFLVGGFLVFWMAAGFAMLEAGLVRSKNVTMQLTKNVALFSIAAIMYWLIGFNLMYPGEGWIVPGVLGPLFAVTSLEPVGLGADAAALDYASAGSDFFFQLMFCATTASIVSGTLAERIKLWPFLIFVAILTGVIYPIEASWQWGGGFLSEMGFSDFAGSTLVHAAGGFAALAGALILGPRIGKYKDGRTVPMPGSNLALATLGTFILWLGWFGFNGGSQLAMGTVGDVTDVSRIFANTNMAAAAGAVTALLLTQLLFKKPDLTMILNGALAGLVSITAGPLDPTLFGALWIGAVGGVIVVFAVPMLDKMQIDDVVGAIPVHLLAGFWGTFAVPFYTADTSFVTQIIGFAAIGAFTFVVSGVVWMILKSTMGIRVTEEDEINGLDMAELGMDAYPEFKAS*
>MP0315_megahit_83262_1-582
MTSSILQNFRRLLIYSLLFIISVNLIMPGILAEASAEENLENINLLWMLICAILVFMMQAGFMCLESGIIRNKNNINVALKNVSDFGISIVSYWIIGYGIMFGASQNGLFGTNNFFFDPSGTSTSGPAMTFFIFQSMFCATAASIISGSVAERLKFNSYLIITALVGTIIYPVVGHWAWANSNDNFGGDGTTGW
>MP0315_megahit_83319_3-929
MGTEIAALTTVFTEFYYWLTVALMFLIHVGFCMYEVGASRQKNTMHTLMKNSMLIPLVTITFFFFGWWIYWAFPNGPFITGDLDLAAGAANTAWSETMGPNLGDRITGVFWAAFLLFSWTVASIVSGSVIERIRSGAFWIIAIMIGSVTWVIDASWGWHAAGWMVKLLGYHDAYASGVIHAIAGGCALGVLVVLGPRIGKFGPGGIIRNIAQQNPWLICIGLFLIYTGFWGFYVACNVPIISAEGIGGNIKGATFTATNIYLGPTTLSAITVNFLMSLSGGMLIGYMVSKGDAFWTYSGGLAGIITASA
>MP0315_megahit_84252_229-1101
MITIELLGIIEQKIDTLWVLISAILVFIMQAGFMCLEAGLSRKKNNINVALKNIADFGVSVSVFWALGFGIMFGTSMGGLFGTDSFFFVSNIALNQSFFIFQAMFVATAASIISGVVAERLKFFGYLFITFITALFIYPVAGHWAWADLNRDPTIALADSMGWLGKIGFVDFAGSTIVHSVGGWIALSAAIIIGPRFGRFKKDNTVQKFNGSNLPLAALGTLILWFGWFGFNGGSNGTLDDAVPLILVNTFLAAAAGLIASLAFGYAVLRKVEAHYIINGPLAGLVSITAG
>MP0315_megahit_87950_2-499
MQNKISKHVLASMYAVVALAAPGLAVAQDGLDSGDTAWMLTSTALVLFMTIPGLSLFYAGMVRAKNALSVMMQCFTIACLMTVLWVLYVYSLAFGDGSAYVGGLGKAFMAGVGVNTMSGTIPESVFSMFQLTFAIITPALIVGAFAERMKFSAMLWFMGLWVTLVY
>MP0315_megahit_89436_1-255
MINTGKLAGWAARLVLPGLVLLLAPELVEAQDAIDSGDTAWMLTSTALVLLMTAGLAFFYGGLVPSKNVLNTMMMSFVAFGVAGV
>MP0315_megahit_91241_7408-8802
MEPTIETKATERLIMETLGLELGYALDTFYFLVCAALVMWMAAGFAMLEAGLVRGKNTVEILNKNALLYGVACVAYLVVGYNIMYPGDPVNSVIPGLDFLLGPDNATDDVVAGGEGAPYYSSMSDFMFQVVFAAATMSIVSGAVAERMRLWPFLVFAVVMVSVIYPVEGYWKWGGGFLDQLGFQDFAGSVVVHMAGASAALAAVILVGPRKGKFGPNGEVYAIPGANLPMATLGMFILWMGWFGFNGGSELKIANVEEANAVAKVFVNTNAAAAGGMIVAALIARLRFGKTDLTMTINGALAGLVAITAEPLLPSAGAATLIGAVGGAVVVFSVLLLDRLRLDDPVGAISVHGAAGIWGIFAVLFTNPAATFTGQLIGTVVTFAWMFLASFIVLYVIKKTIGLRVSDEEEHSGMDVFECGMAAYPEFMVTSLSDLGSPSSGKAVKASAQNAQGHLAASGNPISS*
>MP0315_megahit_91394_3-548
SIKSLITGDFAAGAVLISFGALLGKVSLNQLLMISILEIIFYSINESIGVTHYQAVDMGGSMYVHTFGAYFGLAVSSVITDYEKLENAKNNEKSNKSSDTFAMIGTIFLWLFWPSFNGALAVGNAQHRVVINTILSLTSSCMSTFAMSKFFRKKLNMVDIQNASLAGGVAVGSSADLVIGPS
>MP0315_megahit_92170_2-1081
FFMQAGFTLVETGFTSAKNAGNIIMKNFMDLAVGSVMFWVVGYSIMYGGETILGGFMRDPSDLAFFSEDDWHNLFFQTVFCATAATIVSGAVAGRFKFSSYLIISAILTTFIYPVSGSWLWPFDDQAWLNNLGFIDFAGSTIVHAVGGFAALVAAKLVGPRIGKYGPDGQVNVIRGHNLLLGALGVFILWLGWFGFNGGSQLAFGGDDSIAVGSVIINTNLAAALGAITALFFTWGKYGKPDISMTLNGALAGLVGITAGCGNVDAFGAAAIGLISGFVVVLSIEFIDKKLKIDDPVGAISVHGVCGFLGTVLVGVFATEGGVLYGGGFGQLGVQVLGSLSMIAWALVATFIVLFIVKKT
>MP0315_megahit_99733_88-525
MQLSRKSLLTLPLLLAVLAPAPAAAQQTAADAIFTVNNVWMMVATFLVFIMHLGFSALEVGLTQSKNTVNILFKNVSIIAIGLLTYAIVGFNLMYPGEFSMGSFFGFAGFGIETDAAGITSEYSEGYTYWTDFLFQAMFAATAATI
>MP0315_megahit_100448_188-793
VVIGTFILFFGWFGFNINTGDSIGLNAINTLMAGATGSIVALYIRLVQTGKTDILIACNGALAGLVGITAGAAFVEPWSAVAIGAIAAPIMMASLLLIERVLKIDDPVGAISVHGVTGLWGLLAVGIFANGNNGVEGLVVGEGKQIISQLISMGVVLAWGLVTGFALFMLLKVTMGVRATEAEELEGLDISEHRLPAYADD*
>MP0315_megahit_101402_2-292
MRVIKKYVAPALFLGLLFSLIVGPAHAQGAEALSGANTAWILTATALVLLMTMPGLALFYGGLVGSRNVVSVLMHCFAICCMASVLWLVCTYSLAFG
>MP0315_megahit_103765_1-633
PIKPFAASSIPLVTIGVFILWLGWFGFNGGSQLSMGTFDDAVAISKIFINTNLAACGGVLAAAIVTRLMIGKTDVIQMLNGAIGGLVAITAEPLMPTPLAAILIGSVGGIIVIFGTKLLFLFKIDDVVGAIPAHLFAGIWGTLVVPLTNPDASFSAQLLGVIAINVFVFVVSFTIWSIMKTTIGIRLSKDAEKTGTDVFETGVIAYAIRD*
>MP0315_megahit_104963_332-622
MENTIIELKFSLDTFYFLMSGILVMWMAAGFAMLEAGLVRSKNTTEILTKNIALYSIACTMFLLIGYNIMYVDNVEGGVIPSFGGLIGSQAADANHS
>MP0315_megahit_106000_3-1100
VTTQLTKNIALFALAAILYWLVGYNIMYPGDAWIIPGVFGTFATKDIKTAIDAGGYSNASDFFFQLMFCATTASIVSGTLAERIKLWPFLIFTIVLTGFIYPIEASWQWGAGWLSDAGFSDFAGSTLVHAAGGFAALAGALVLGPRIGKYKDGRVIPMQGSNLPLATLGTFILWLGWFGFNGGSQLAMGSMIDADAVAQIFANTNMAAAAGAIAALVLTQMLYKKPDLTMVLNGALAGLVSITAGPLDPTLFGALWIGAVGGAIVVFAVPFLDKLKIDDVVGAIPVHLIAGFWGTLVVPVYTDGTSFVIQIIGFASIGAFVFIVSLIVWMILKATTGIRVSEEAEIAGLDVSELGMEAYPEFSKS*
>MP0315_megahit_110873_1-561
GSQLAADGTAGMALLVTQVATATAAFTWMVVEWLVAKKPTAVGIATGAVAGLVAITPASGSVGPVGALVIGIAAGVACYFCSTSMKKALGYDDSLDVFGVHGIGGIVGALLTGCLVIGAGGVEEFKVDIQLWVQLKAVIVTIIWSGVVALIAFKIADMVTGGARVGEDEEDQGLDLNSHGESGYGS*
>MP0315_megahit_110947_3-638
MRISILQNFRRLLIYSLLFIISLNLLMPGILAEASAEENSKNINLLWMLICAVLVFMMQAGFMCLESGIIRNKNNINVALKNVSDFGISIVVYWIVGYGIMFGASQSGLFGTNDFFFDPSGTTTSGPAMTFFIFQSMFCATAASIISGSVAERLKFNSYLIITALVGTIFYPVVGHWAWANSDDTFGGDGTTGWLYDIGLLDFAGSTVVHST
>MP0315_megahit_111578_3-281
DVFAVHGVGGMVGIILTSFFAATALGGVGLEGSIGDQLWKQLVGIGVTVAWTALLSVVILTFVKMTVGLRVSEAEEIEGLDVSTHGERGYNL*
>MP0315_megahit_112182_3-1130
GDTAWMLTSSLLVLMMTIPGIALFYGGMVRKKNVLATLMQSFAVCCMATIIWMVIGYSLAFSGDGPFVGDLGQLFLKGMGVGSMSGTIPESVFMMFQMTFAIITPALITGAVAERIKFSSLMVFLGLWQIIVYAPVCHWVWGGGGFLGNAGVMDFAGGTVVHINSGVAALVLCMVLGKRIGYGRENLAPHNLVLTVIGASLLWVGWFGFNAGSELAADGRAGMAMAVTQIATAAAALAWMAAEWMVRGKPSVLGIASGAVAGLVAITPAAGFVLPGGALVLGLIAGIGCFLAVMWLKLKLGYDDALDVFGIHGVGGIIGALLTGVFAAEAVGGTPGMLEGNAAQIVPQLYGVGVTIAYSGIVTFVLVKIVGAFMGL
>MP0315_megahit_112910_1-390
FIGPEGGLAIGFTSGALCYLASTAVKKRFAYDDSLDVVGVHGVGGFIGVVMVAFFASEALGGSGYAEGVGMGAQLKAQLIGGGVTIVYTLVASLAVFWVIDKLVGLRVSEEDEEQGLDLAEHAETGYSL*
>MP0315_megahit_117731_198-758
MENELSSLGSSGDVLFLMLGAVMVFAMHGGFAFLEVGTVRKKNQVNALVKILVDFAISTVIYFFIGYAVAYGIYMFQPAEVLLAKNQGYELVHFFFLLTFAAAVPAIISGGIAERAKFWTQAFAAGIFVAFAYPLFEGMVWGQITFLGQEGSWLANLTGGVPFHDYAGSVVVHSMGGWIALAAVIVL
>MP0315_megahit_117754_175-696
MVPGLALFYGGMVRAKNALNMLNMNMWCLGIVPVVWVLLGWSLASGDSGRSWLGDLSVVGLKGVHDVEGLASFAFLMTFACITPALISGAVADRMKFSAWMVFVPIWSLVVYAPVVYWIYGADGWIFNLPAHDFAGGTAIHVNAGAAALALAIVLGKRSGWPQNRPAPHNVPFV
>MP0315_megahit_117838_3-509
VALINTQIAAAFAATTWLLLAWHYDGKPSFVEMLIGMIAGLATITPAAGFVSPQSAMLIGVAAGVVCYFAVVLRKNLEMDDALDVWGVHGVGGALGIILLGVLASENINGQNGLYYGDSDFFLVQLAGLALACVWAFAVTYGMLWGIDKVTPVRVSEETERTGLDEALH
>MP0315_megahit_118091_1-987
GKLFLSGVGRDTVWKDGAIPETVFQMFQLTFAIITPALMVGAFAERMKFSAMMVFMAIWLTIVYAPVAHWVWGGGFLGGMGVLDFAGGIVVHINAGIAALVVCIVLGKRAGYPSTPMPPNSLVLTLVGAAMLWIGWFGFNAGSQLAADGVAGMAMVVTHIASATAGFTWMCMEWTSRGKPSALGIATGAIAGLAAITPASGTVGPMGALAIGAASGVCCYIAAGRIKRAFGYDDSLDVFGVHGVGGFVGVILVGLFASETLGGIGLDVSIGSQVRVQFIGAATTAVYSGIVTYVILKVLDGTMGLRVSPGEESQGLDIALHGESGFNL*
>MP0315_megahit_122820_1813-1959
MTIPGLSLFYAGLVRRKNVLSVLMHCFMIMAVMSVLWLVCGYSLAFGEA
>MP0315_megahit_123310_30-578
TLLAGSAGVVGAGAAIWRKTGAMDVGMAGNGALAGLVSITAGTGTMSFAGSVAVGFIGGVIVVYSVLFIERRGIDDPVGAVSVHGVCGAWGTLAIGLFARHDDAFLGRDDAGLFYGGGFDQLLVQAIGVVIVAVWVLGTSAILFKVLKSTVGLRVSAEEELAGLDVAEHGSPGYGPEPVLVG*
>MP0315_megahit_125478_3-593
WNTIYYNPTTLGAITYTITIAFAGGFMSGYICSKGDPFWTLSGGLAGVVAVSSGADVYAPSLTYLLAMAGAAFAVWIGTWQDKKMRVDDAVGAVAVHGWTGMLGVLFMGIFASGYPTGGFSGNVRVTILGQLVGIATFIPLAFLSGYAISWVLKRANLLRVPLEVELEGLDIAEFGTDFYPDFAATDEIIVEADGTE
>MP0315_megahit_129559_1-1542
CSCLVLFMQAGFSCLEAGQIRAKNTINVVIKNTADFAISVIGFGIIGFSVMFGESLSGVIGEPFSLSTTEAPHIYLIFIFQAMFCATATTILSGAVAERMSFYGYCLVALFMVVLVYPVTGHWAWGGLLFPGTNNGWLATLGFHDFAGSTVVHSVGGWVALAAIRHIGPRLGRFNDPGGVIEPNNITLTSLGVFLLWFGWLGFNGGSMLAATESVPLIITNTIVGGVFGILSTLALTALRYGKPKALDILNGSLGGLVAVTASCDLTVPWMAAIIGFVGGLVVIYVIDLLEKFRLDDAVGAIPVHLGAGIWGTLAVALFVETPEHLSAIEFLGIQALGVLAVGLYVFPLSMLFFYVSGKLIKYRVSPQAEIIGLNIVEHDATTSTLDLIRQMSHQAKSGDFKKPVTVDHQTEAHHIATFYNAVLDRVNREEAEKDSALERLTWLAEHDPLTECLNRRTWHERLQTAIDTADPTATFGVAMLDIDHFKNVNDTHGHATGDAAIRHVVQHTTKVLL
>MP0315_megahit_132605_144-1154
IGDFSALFLSGIGRESLSGSIPESVFIMFQMTFAIITPALVVGAFAERMKFGAMCLFSLLWFTFVYLPATHMVWGGGFLGNLGVIDFAGGLVVHLTCGVGALVAALVLGPRKGFPDSPMQPHNRTMVVMGAAMLWVGWFGFNAGSAVAASEDAGMAMLVTHTSAAVAAFTWMVLEWLKQGKPTVVGIATGMVAGLATITPAAGTVGPEGALLIGLLAGGVCFYATQAVKGIFGIDDSLDVFPVHGVGGMLGIIMLSFVGTPGGFLGSGSSGIAEGGPLAQLWIQFQGIIVIFAWTAIVTWIILKLVGFVTDLRVSGESEDEGLDVIEHDEQSYDLT*
>MP0315_megahit_133147_363-1466
FVAFGIAGVLWAVAGYSIAFGGDGALFGDLSMALLSGVGTEANGTIPHILFMGFQGTFAIITAALISGAVVGRMKFGGYIAFIAIWGLVVYAPVVHWVWSGGWLSGMGALDFAGGTVVHVNAGAAALAAAIVLKPRQDYGVRAMLPHNVPFVLLGAGLLWFGWFGFNGGSALAADGLGATGAVTTMFAPGATVVVWALLDHFMTGKMTAVGLATAIVVGLVAITPASGFVTPMGAIAIGAIAAIPSYFFIKWRTSSSLDDSLDVFGAHGIGGAVGAILTGVFAVEAIGGTAGLIEGNPGQVLTQVIAIVGVLAYSFIATVVILKVIGAVSGGLRPAADLELRGMDGIAHGEEGYATGDGAVLILEDE*
>MP0315_megahit_134832_166-624
GKPSVLGIVTGMVAGLGTITPASGFVGPGGALVIGLVAGVACFWATQLIKRRFEIDDSLDVFPVHGVGGFIGLLLTAVFAAFFGGQGLPEGATVGSQLLVQLTGAVATIIWCAVITLVLLKIVDAILGLRVSQEEESEGLDLTLHDERGYNL*
>MP0315_megahit_136101_1-948
LTQAKNTVNILFKNVSIIAIGILTYAVCGFNLMYPGEFNGFFGFAGLGISTGAEGLTPAYNPGYTYWTDFIFQAMFAATAATIVSGAVAERIKLNSFLVFSTVYVALVYPIVGSWTWGGGWLADKGFHDFAGSTLVHSVGGWAALVGAYTLGPRLGKYSKNGEIKPIMGHNMPLATIGVFLLWFGWYGFNGGSVLSADPGAVSFVFVTTTLAAAAGVIGAMGTSWIISKKPDLSMILNGSLAGLVGITAGADCISPMYSVFVGLIAGVIVVVAVIQLDKMKIDDPVGAISVHLACGIWGTLAVGIFSPDYQLGTQA
>MP0315_megahit_136109_2-766
MTVSSPRRKNRLQEASLIEGPMLLLQNIRGFRSHRSLMWLACVPIALLGLGLFDFAAHANELPAELNAAFLANNLWLLVATILVIFMNAGFAMVEAGMCRQKNAVNILSKNLFVFALAVTSYWFVGYSLMYGDAVAQGWLYFNGLFFDPTVTPELIGEGGLVPTVDFLFQAAFAGTAATIVSGLVAERVKFGEFVVFSLVLTAFIYPIAGSWQWNGGWLSEAGFIDFAGSSIVHSVGAWAGLVGAYLLGPRIGKF
>MP0315_megahit_139695_284-1420
AMLEAGLVRAKNTTEILTKNVALFSIACTMFLLVGYNIMYVDNAEGGFIPSFGALIGTQAADADHSLESDFFFQVVFVATAMSIVSGAVAERMKLWAFLVFTVVLTGFIYPIEGYWTWGAGFLSEMGFVDFAGSAIVHGAGAAAALAGVLFLGARKGKYGKNGEIYPIPGSNLPLATLGTLILWMGWFGFNGGSQLLVSDAENATAVGKIFLNTNAAAACGAIAALFVCKVLWGKADLTMVLNGALAGLVTITAEPASPTPLLACLLGLLGGSLVVFSIVALDKAKIDDPVGAISVHGVCGSLGIMLVPLSNSDATFVNQLIGLVCILGFVFIASSIVWAILKNTMGIRVTEEEELNGMDQHDCGIDAYPEFVSVRSN*
>MP0315_megahit_141148_2363-5077
MSEIDAVWMLISALLVLVLQCGFLCLESGTVRTKNAANVALKNMADVCVVSTCFWLVGFGLMFGTSFGGLFGTGGFLPRLDNATGHSAAIFLFQMAFAATATTIVSGAVAERERFLGYMIVSIALSAFIYPIAGHWIWNEAGWLRQLGFIDFAGATVVHSVGGWTALVAVIFLGPRLGRYGRKNRFFEENSISLVTLGGLLLWVGWGAFNGGSALAFNTNVGPVIARTMLSAAGAGLASIAIGLCIFRCVRAELLVNGFLGGLVASTAGIHLISGPTAFLIGAAGAVAVIVARDILDALEIDDVIGAIPVHLAAGLLGTLAVAFAAPLDALPAGSRIAQLGVQAFGAAVVGIWVISCMTPLILLLKARGLLRARPRDEVRGLNLAENNQRNMLLELLEEMKRHQRTGSFSSRVRIERSSELGVLAYRYNRVLDRVEEEIDQRMASIRKERMSREMAEEAFEAMRVAQEESAWSARHDKLTGLGNRKHLEEIASAPATAQQAGTLVIALDLDRFKYINDTYGHEVGDLVLEQAARRISDKIQPGCDFAFRIGGDEFALLVEFSGSEAEAFEYCSDLLFELLQPVRYKDVELEVGVSIGFALCEPDETLLSALRRADLALYASKADGRSCVNAYSSAIGAAHDEKMDLIRDFKQAFRNDEIKVTFQPQIDGKTGAIAGCEALARWHHPKRGIVGPDVFVSVAKEVNMLAELDRRILDLALAAYWEFAQHNINLPSISVNVSAERLGHPGLIEELKQRTDLPASGLAFELLETVFLDHVDEDYAKQIDALKAMGIGIEIDDFGTGHASIAGVLALRPDRLKIDRMFTSDIDSKPAHRDLMRGLIEMATSAGAATVVEGVETEAEAKILSDLGADVLQGYAFARPMDRDSFLAWAQDWNSGQSFMQAG*
>MP0315_megahit_141272_1694-2524
FTILLTGLIYPIQGSWVWGGGWLSEMGFSDFAGSTLVHSVGGWAALTGAIIIGPRLGKYGAGGTVNAMPGANLPLATIGTFILWFGWFGFNGGSQLALGSAADATAIANIYVNTNVAACAGLVVAMIVAGFLYGKADLSLALNGALAGLVGITAGPDVATPLQAIAIGGIAGALCTLAIPLIDKARIDDVVGAISVHLVGGIWGTLAVGIPILNGSGDFLVQLTGVVAIGLFVTIASSAVWLTLKYTIGLRPSEEDEIAGLDVSEVGMEAYPEFRR*
>MP0315_megahit_141700_2236-3537
MKRLTELELGKQETNHLIKEKNMELLTTNNVWMMLCAALVFFMHLGFSFLEIGLTRQKNTINILFKNFFIITMGLIMYCLIGFNLMYPGEFNIIGGGYLGFAGFGLDAAAAADLTYNEGYTYWTDFLFQGMFAATAGTIISGAVAERIKISSFMLITLIYVSIVYPIVGSWQWGSGFLSTLTDNVGFYDFAGSTLVHSVGGWGALVVIYILGARKGKFDSDGKPQAIPGSNIPLSAAGVLILWLGWFGFNGGSVLSADPANTSLVLVTTCLAASAGGFGATFFSGLLYKNLDITMFMNGILGGLVGITAGADQMSPTDAIIIGTIGGVIVVLGVSLLDKAKLDDPVGAIPVHLFAGIWGTLAVGIFGASAGFDQFMVQLASVGIVGIFCVICTTIITLLIKSIAGLRVAEKEELEGLDITEHGTGAYAEFAMK*
>MP0315_megahit_142768_3-629
MTTTVITRKRPLLKGENVMARLGLFAALLLGSSGARADELNTGDTAWMMTATVLVLFMTIPGLSLFYAGMVRSKNVLSVMMQCFAITGLMSILWVFFGYSIAFGNDGPWWGGLSKAFLKGVTVDAMMGTIPETVFMTFQMTFAIITPALIVGAFAERMKFSAMLWFMGVWVLVVYAPICHWVWGGGWLGDYGILDFAGGTVVHINAGMA
>MP0315_megahit_143931_2-658
SALVACLILGKRIGFPKEPMPPHSMTLTGVGTGLLWVGWFGFNAGSALEANGSAALAMINTFVATASAGLFWMLAERLNGHKGSALGFCSGIIAGLVAVTPAAGNAGPFGAIVLGAVASIICFYAVTVLKPKLGYDDSLDAFGIHGVGGIIGAIGTGIVYAPSLGGPGDGSVGIGAQLVIQIEAVLATAIWASIGTVIAIFVAKAVTGLRVSQEVEYEG
>MP0315_megahit_144136_278-568
DDSLDVFAVHGAGGVIGTILVAFLAHDSLGGAGYASGMNAISQLVTQLTGVVAVLIWSVVGTIVIALVIKKTTGLRVDSKEEDQGLDISAHGETNQ*
>MP0315_megahit_144187_943-1578
MEYSLNTLYFLVMGTLVMWMATGFTMLEAGSIRSKNVTEILIKNVALYSVASISFLLVGYGLMYGWNPPDDHALWSDFFFQVVFVATAMSIVSGAVAERKKLWTFLLFATIFTALIYPIQGAWSWGGGWLSARGFHDFAGSGIVHMAGASAALAGVLLLGPRIGKYDKNGLPKPIHGSNAAQVALGTLILWMGWFGFNGGSQLAISGFENAN
>MP0315_megahit_147862_3-572
LAFFYGGLVRGKNAINTIMYSFVAMGVVSVVWVLWGYSLAFGEGGPFIGNFDFLGFKDVASESDEGIPPMLFAIFQMMFAIITPALITGAIAERFKFTTYLIFLVAWVTFVYAPIAHWVWASDGWLFELGALDFAGGTVVHINAGVAAVAAAWLVGKRRGVDRGVEPHNVPFVILGASILWFGWFGFNAG
>MP0315_megahit_149146_1-345
FLAGFICFSAVVMKIKVGYDDSLDVFGIHAIGGAWGALATGLFVTVGGTGLLVGNFHQVWVQLVGIGAAGAHSFIVTYILVIIIDKTIGFRVNDEDEEMGLDTTQHGETGYNLV*
>MP0315_megahit_149165_2-634
SYTYAPHNLIYTIVGASLLWVGWFGFNAGSALAANETAGNAMLVTQIATAAAALSWMFVEWIIKGKPTVVGIAGGAIAGLVAITPGSGFVYPMGALIIGLVAGAACWFFSSVVKTAMGYDDSFDVFGIHGIGGIVGALLTGIFCVPILAGVEPGMEQVGIQFYGILMTIGWCGIGTFVILKAIDMTIGLRVSSKVEKEGLDVNLHGEIVD*
>MP0315_megahit_151582_5374-6564
MVAGDIAWLLTASALVLLMTPGLAFFYGGLVRAKNVLNLMTQCFMIMGLVSIIWVLWGYSLAFGPSIGGFVGNPLTHLGLAGISGAEAQSFAMFQMMFAIITPALIVGAIADRFKFTTLIVFVALWSTLVYSPIAHWVWGEGGWLFTMGALDFAGGTVVHISSGFSALVAAIVVGKRSGKLDNFKPHNIPYVLLGTGLLWFGWFGFNAGSALAANDVAVNAFLVTNTSAAAGALMMMFLSMRSTGKPSAVMFACGAVAGLVAITPASGFVGPIAAILIGAGVGLVSWFAIQFKNKRGWDDSLDVWAVHGMGGVWGALATGLFASSAYGVGVDGIFSGGDISVFTTQIIAVVATIAYAGIVTFILLKVLDKTIGLRVDAKDEAAGMDISVHAEEAYN*
>MP0315_megahit_152515_1-438
MFKILKKLSLIFGIVFVVMSGSANAEVSAETAYIFNTFSFLVHGFLVMFMALGFTCLEAGLVRSKNTAAICLKNIGLYSLAGLMFYLAGYGLMYTDVNGYFGTIGLTNPETEISIAGDGTGYSVMSDWFFQMVFCATAMSIVSGTI
>MP0315_megahit_152563_1123-2478
MMDKIKYFAAAGLTALAASPVFALEAPAPTGPAMAAAEAATTIAKGDTAFMIIATVLVMLMIVPGLALFYGGLARTKNMASVLTQVLGVACLAMIIWVTYGYSMAFGDTGNAFIADFGKVFLKGVTADSGAATFSDGVEIPEYIFIAFQMTFAAITAALVVGGTMERAKFSTMMVFTAIWLTIVYFPIAHMVWATGGLIFEWGALDFAGGTVVHINAGVSALVGCLILGKRIGYPKEPMPPHSLTMTLIGTGLLWVGWFGFNGGSELEADGVASLAVLNTFVATAAGVLFWMLGEAISGRKGSLLGGCSGAIAGLVAVTPAAGNSGPFGAILIGAAAALVCFWFVTMLKPKLGLDDSADVFGIHGIGGIVGSLGTAFTMMPLIGGPGDADYNAGAQFIIQAMGVGVAIVWAAVGATIAWVIAKLVTGGRVSEEKERDGLDLSEHGERAYNY*
>MP0315_megahit_154131_3-497
MDNELTALTTIFTEFYYWITVVLMFLIHVGFCMYEVGVSRYKNHLHTLMKNTMLIPLVTVTWFFFGWWIYWAFVNGPFIGTSIMDGNTGLQLGGGFGANEFADPLDPLMGINLGDHISGVFWAAFLLFAWTAASIVSGAVIERIRTAAFGICAIAIGSVFWSIDA
>MP0315_megahit_154619_7603-8904
MTRFVSAMLLAVLLASPAFAQDAGTLVESDTGDTAWILISSALVLLMTLPGLALFYGGRVRAKNVLSVALQCGAVAAVISVLWVVTGYTLAFGDIGNGWFGNGRAWMLIELTNVRYGTTVPESAFVLFQMGFAIFAAALMVGAWAERARLGWVVLFCAAWSLIVYAPVAHWVWGGGWLASTFGTMDFAGGLVVHTTAGVSALVAAALIGPREGFADKPILPHAPVLTMIGAALLWVGWFGFTGGSALSATDDASSAIINTHLAACVAALVWLLIERIALGKCTTIGWATGAVAGLATITPAAGYIAPGAAILFGTLASIVCYGALVQVRKWGIDDTLSVFAVHGMGGMLGTLLLGLFVSYSLGGTGYPAGMTPAAQLGAQAIGVAAVAVWSAVMTGILALVIGILIPMRVKRKREIEGLDMTSHGERGWYFAD*
>MP0315_megahit_155681_424-753
MKNKLLWLIFFCLGSYLMAQESLTVDINAYAIDNFFLFIAAVLVLFMQAGFAMLEAGLNSTKNTVNILFKNIMDLSAGAILYYLVGYGLMYPGAGNGWFAFAGFGVSEAG
>MP0315_megahit_157626_1917-3290
MMGDDIFIENYYFVTVVFMWFLHVGFMSYEAGVSRRKNVMSTAIKNIMTIAVVTPAFYYAGWWTYFCMSEGFIPTIGHAIHGPECTWGNPWGELMGPNIGDHVMAVFWAAFLLFSWTTGSIMSGAIIERVRVSAYLVLTVFLGAFVWIIAAAWGWSWHGWLVVHFGFHDFAASGVVHGIAGLFALGVLFNLGPRVGKYDDSGGARAFKPHNLHMTLMGLMIIFTAFYAFYAACLAVLPGEAPGWNTIYYNPTTLGAITYTITIAFAAGFMSGYICSKGDPFWTLSGGLAGVIAVSSGADVYAPSLTYLLAFAGAAFAVWVGNWQDTKMRVDDAVGAVAVHGWTGMLGVLFMGIFASGYPTGGFSGNVRVTILGQLVGIATFIALAFLSGYIISWLLKKANLLRVPIEVELEGLDLAEFGSDFYPDFAASDEVIVEADGTEVPAAPVLRRAASQVIRG*
>MP0315_megahit_158141_270-584
IERVFKIDDPVGAISVHGVTGLWGLLAVGIFANGNNGVEGLVVGEGKQIISQLISMGVVLAWGLVTGFALFMLLKVTMGVRATEAEELEGLDISEHGLPAYGDD*
>MP0315_megahit_159621_475-1122
SEGRSRPIPISNVPFMALGSWMLCIGWFGFNVMSAATMEGISGLVAVNSLFAMAGGILSALVISKNDPGFIHNGALAGLVAICAGSDQVHPIGALMIGIIAGIIFVKGFTLEQEKLKIDDVLGVWPLHGLAGSWGGIACGIFGQKALGGLGEVSFLAQLIGTLFAIGIALAFGFTVYKILDKTVGIRLSKEDEQRGSDLAIHNIESNPEEATTRF*
>MP0315_megahit_160329_321-875
MTLEELNVFVTTQANVGMEAYYWWCTALMVLIHVGFLMYEVGATRMQNAVSSGVKNLLAFAFMIPTFWLFGWWIYLAFPGGFVPIDLEGYGAPWNVSMGPMLSDQATGVFWAAFTLFACTTASIFSGSVIERIRISAFTFLAVILGSVVWILGASWGWHPDGWLVTRFGFHDVAAAGCVHTIAGL
>MP0315_megahit_161083_500-736
MDSGHTSWMLIATALVFFMTPGLAFFYGGLVRAKNIINTIMMSFMSIAIVSIVWVLWGYSLAFGTGNAFIGDFSHIGLS
>MP0315_megahit_162009_1-762
MKFSSQLNRVALTFLFMLFPVIATAEEINKISYPDTAWILISSALVMLMLPGLALFYGGMVRRKNVLATLMHCFIPLGVITVQWVLFGYSLAFGNDIGHFVGDLSKALFTGIDFKTLSGTIPEYLFSMFQLMFAIITAALISGGMAERVDFKAYIVFIFIWSTVVYDPICHWVWGGGWLSDMGALDFAGGTVVHIASGTAALAAALVLKARKGFPGKLMIPHSLPLTLLGAGLLWFGWFGFNAGSALAADEIAV
>MP0315_megahit_166090_221-826
ATLGTFILWMGWFGFNGGSVLAMASKESADAVAMVFLNTNAAAAGGVIASLLLAKAWFGKADLTMALNGALAGLVAITAGPDTPTALVATLIGAVGGLIVVLSIVLLDRELKIDDPVGAISVHGVVGLWGLLAVPLTNSSASFLGQLVGAGTIFVWVFGTSLLLWLGLKATMGIRVTEEEEEDGVDLTECGLEAYPEFVSK*
>MP0315_megahit_166571_2-1174
FFMQAGFAFLGAGLIRSKNTVNYMTKSFLDFCIASLGFWAFGYALMMGGGGAAGFIGSEGFFLADFSDANLVSWLFQMVFAGTAATIIAGAMAERTKINAYFAYSFIVGAVVYPIYGHWAWNGEGWLAELDFADYAGSGVVHMIGGFLALAGAIVVGPRKGFREGLPLRGHNMPYVVIGTFILFFGWFGFNINSDTLGLNAVNTLLAGAAGATSAIYIVMIRTGKADVEMAANGSLAGLVGITAGCAYVDPWAAVVIGLIAGGLMVLGVAFVKNILKVDDPVGAVTVHGINGAWGLLAVGIFAAGHNDVSGLIDGNAAQLGPQALGLVVAIAWALGVGLLLFKMLDLTMGLRASEEVEDQGLDEPEHGALAYPEMAPPTGGITPDSAGTD*
>MP0315_megahit_166996_2-442
MAAVAITATGAMSQAYAQQITDGMDGYVVGDPDGGAGIYTGNPNECWHDTDDDGVPDMYCLIDTGDTAWMITASSLVLFMTPGVAFFYGGLARSKNAVNTVGMVFIVMGLMSVQWVLWGYSLAFGPHDNEANMFMGNLDYMGFNQVS
>MP0315_megahit_167031_1-1101
KLGYLVSIALLFALTNVDITMAADAKATLDTGDTAWMLTSTVIVLMMTIPGVALFYAGMVRKRNVLATLMQSFAITCLVTIIWMVVGYSLAFSKGNSSLIGNLDLAFLNHLTVGAINGTIPDTVFVVFQATFAIITAALITGAVAERMKFSALLWFIGLWSVIVYSPVTFWVWGGGFLGAAGVLDFAGGTVVHINSGVAALVAAIMVGKRKGYGTDNLAPHNVALTMIGASLLWVGWFGFNAGSAVGANGTAGMAMAVTQIAAAAAGLSWMTVEWFHHKKPTLLGIVSGSIGGLVAITPASGFVDPMGGLIIGLAAGVVCYWGAALLKPMLGYDDALDVFAVHGLGGITGAILTGVFAVQAIGGTAG
>MP0315_megahit_167216_1-759
MMGDDIFIENYYFVTVVFMWFLHVGFMSYEAGVSRRKNVMSTAIKNIMTIAVVTPAFYYGGWWFYFCMSEGFIPTVGHAIHGPECTWGNPWGEMMGPNIGDHVMAVFWAAFLLFSWTTGSIMSGATIERIRVSAYLVLTVFLGAFVWILGAAWGWSWHGWLVVHFGFHDFAASGVVHGIAGLFALGVLFNLGPRIGAFDDDGKARSFKPHNLHLTLMGLMIIFTAFYAFYAACLAVLPGEAPGWNNIYYNPTT
>MP0315_megahit_168270_3-1049
MIVETAPQSNGARILRRSLPFAVAGLVSVALITGYSVAFAQDITSDADKLDQSANIIWMLGAFLVFFMQAGFAFLGAGLIRAKNTTNYMTKSFMDFAIASLSFWAFGFALMWGTSEAGIAGNTNYFLTDAADGQTYVDFVFQMVFAGTAATIVAGAVAERTKTQAYLAYSFIIGAIIYPLYGHWVWGGGWLGAMDKIDLPAAADYAGSGVVHAVGGFVALAGAVVVGPRIGKFNADGSANVLSGHNVGYVVIGTFILFFGWFGFNINTGDSIGLNAINTLMAGATGSIVALYIRLVQTGKADILIACNGALAGLVGITAGAAFVEPWSAVVIGAIAAPIMMASLMLIER
>MP0315_megahit_169139_1-1113
MIDSGDTAWVLAASALVLLMTPGLAFFYGGLVRKKNIVSTIMYSFVTIGLVGIVWVLWGYSLAFGNDVEGWKFIGDLGWFGLKDVSANEPGPYSDTIPHQAFMIFQAMFAILTPALVTGAFAERMKFSALCIFIVLWVTIVYAPLAHWVWGGGWLGDLGALDFAGGTVVHISAGAGALVSALIIGRRVGFPEQPMGPANVPMVVLGAALLWFGWFGFNAGSSLAADGVATNAFVVTNTAAAAAMMAWLFMSWMIDKKPSAVGAASGAVAGLVAITPAAGFVGPMPALIIGLGAGVFCYSMVKLLLKLRVDDALAVFGVHGIGGIWGALATGLFVGVGYAALGDGVSRVEQILYQLIAIGAAFGWSFVVTGI
>MP0315_megahit_169210_1-783
LVVLGPRLGKFAADGTPRDIHPHNPWMVCLGLFVIYTGFWGFYVACNVPAISPEGIGGLIKGGTWTATTIYLTPTTLGAITVNFVMSLSGGMLVAYMVSKGNAFWTYSGGLAGIITASAGNDLYHPIQAMIIGGIGTWIAYKMHFWVERRFKIDDAVGAVAVHGYAGFAGLVICGFVLWGHPSSVYEGYAAINPLGQFLGAIVMFGVLGFLPGWIIAKILAGAGMLRIPKEVELLGLDFASNQEQKIASDEVRGTQKNLV*
>MP0315_megahit_169599_1-519
LDDSISVSKIFINTNLAACGGVMANAILTRLLYGRTDVIHMLNGAIAGLVAITAEPLTPSPLVAILIGGGGGLIAVFGTQLLYKFKIDDVVGAIPAHLFAGIWGTLAVPITNSEVAFSSQLIGIVSINIFVFIVSFIIWFVMKQTIGIRLSAQAEKLGTDKSEVGVVAYAIRD
>MP0315_megahit_170258_3-572
ALAAAIFVAIVYPLFEGMVWGQITFLGQDDSWLAGVTGGIPFHDYAGSVVVHSMGGWIALAGVYILGPRLGRWDSQGRSRPIPISNVPFLALGSWMLCVGWFGFNVMSAATMSGISGLVAVNSLMAMVGGVIAALLVSKNDPGFIHNGALAGLVAICAGSDKVHPLGALIIGGLAGVIFVKGFTWEQEKL
>MP0315_megahit_170798_1-576
MEGNLAALTTVFTEFYYWLTIPLMFLIHVGFCMYEVGASRQRNHMHTLMKNSMIIPLVTVTFFFFGWWLYWAFPNGPFITGGLETAAAAANTPWSPTMGPNLGDRITGVFWGAFLLFSWTAASIVSGSVIERINSGAFWILAVVIGSVAWIIDASWGWHSAGWMVKLWGYHDAYASGVIHAIAGGFALGILV
>MP0315_megahit_171679_630-803
MTLPGLALFYAGLVQSKNVLSVMMHCFAIACLVSVLWLAGAYSLAFGDGGCHRTQGQ*
>MP0315_megahit_171805_1-585
SIMSGATIERIRVSAYLVLTVFLGAFVWLLAASWGWSWHGWLVVHFGFHDFAASGVVHGVAGLFALGVLFNLGPRIGAYDDSGGARSFKPHNLHLTLMGLMIIFTAFYAFYAACLAVLPGEAPGWNNIYYNPTTLGAITFTITVAFAGGFMSGYICSKGDPFWTLSGGLAGVIAVSSGADVYAPSLTYLLAMLGA
>MP0315_megahit_174257_393-1697
MRMFKLLIGTLGLVLVGALGAPEGAFAAETPKLDTGDTAWMLTSTALVLMMTIPGVAMFYGGMVRKKNVLATAMQSFAVACVMTVLWMIIGYSLAFTDGGGMNAYVGGLDKMLLRGIGVDTLSGTIPETVFMTFQMTFAIITPALITGALADRIKFSSLLVFLSLWMILVYAPITHWVWGGGFLAEAGVLDFAGGTVVHINSGVAALVGAMVLGRRRGYGTENMAPHNLILSVIGASMLWVGWFGFNAGSAVAANGSAGMAMAVTQIATAAAALSWMFAEWISRGKPSVLGIVSGAVAGLVAITPASGYVDPFAALIIGLVAGLVCYWGAVVLKPKLGYDDSLDVFGVHGLGGITGALLTGVFAVEAIGGTPGLLEGNAGQVLIQLEGIGATIVYCAIVTFVLLKIIDAVMGLRVDEEEEVTGLDYSLHGETVQ*
>MP0315_megahit_175435_287-1654
MDNAPTLESLQAALDAQQAVFQMHQSMNVEVFYWWCTAIMIMIHAGFLAYEMGASRSKNALAAGIKNILALAVIIPTFYLFGWWIYNAFPNGFIPIDAAGALPWAKSMGPDVTDMGTGIFWAAFAMFGATTGSILSGAVIERIRVSAFLILTVFLGSVVWILAGAWGWHPDGWLLTKLGYHDVGASGVVHAVAGFFTLGVLINLGPRVGKFINGVAQTIAPHSLPMTLIGLMMIIFGFFGFLGGCIIFNGGETGWTTIYNNPTNLSAFAFNTLMGFAGGVLGCYMASRDPFWTMSGGLVGIISVAAGLDLYDPELAFIIAVVTGIMAVKVAKIVENFGIDDAVGAVAVHGFTGVWAVFLVGVFAYGMPNVGDLPPISFVGQTIGAIVMAAVGFIPGYAISWVLKKANALRVPKAAEELGLDEVEIIAKPYPEANGVPAITSSDVPNKLANPEPGV*
>MP0315_megahit_176415_1-561
PLALAGLLVSAPAFAQEAVLPEAAEAVSGGTAYILNTLLFLIGGFLVMWMAAGFAMLEAGLVRSKNVSVQCLKNIGLYSIAGLMFWVIGYSIAYPGFEGGFIGVADFPYAMQGVGEADTGTGYSVASDWFFQMVFCATTASIVSGTVAERIKIVPFFIFVTLLTGFIYPVIVSWEWGAGWLDAMGFS
>MP0315_megahit_177412_2-376
AMAIGFASGFGCFFASTILKRALGYDDSLDVFGIHAVGGIIGAILTGVFCAESLGGAGFGGDITSIGDQLAVQFIGVGATVVYTGVVSFIILKVLDGIMGLRVTEDEEAEGLDLALHDERGYII*
>MP0315_megahit_178405_28-501
SGLAGIITASAGNDLYHPLQAMIIAAIGVAIMYKLHYWVERRFKIDDAVGAVAVHGYAGVVGLVICGFVLWGYPSSPYEADIWNPDFAYAAINPLGMIAGAIIMFGVLGFLPGWIIASILNAAGKLRIPREVELAGMDLPIMQASKSEHDAHAAAEH*
>MP0315_megahit_180799_1-576
DASWGWHYNGWMVKMLGYHDAYASGVIHAVAGGFALGILVVLGPRIGKFASDGTPRNIGPRNPWLVVIGLFLIYTGFWGFYAACNVPIYDAGGDYGGGTAFFTATTIYLTPTTLSGITANFLMSLAGGLLMGYWVSKGDPFWTYSSGLAGIITASAGNDLYHPLQAMIIGAVGVFIMYKMHYWVERRFKIDD
>MP0315_megahit_181270_3231-4514
MRIASLFLLMSMISPSIALAEEEAVLNSGDTAWMLTATALVLLMTIPGLAMFYSGMVRKTSVLTMGMQIFSVCCLMTVLWMIAGYSIAFSDGGEYNDYVGGLSNAFLANLSADTISGSIPESLFMVFQMTFAIITPALIVGAFADRMKFSAVLLFTGAWMLLVYAPVCHAVWGGGFLGEMGILDFAGGTVVHINAGVAGLVAAIVIGKRSGYGKDAMPPHNLILSIVGASLLWVGWFGFNAGSQLAADTTASMAMVVTQIATATAALAWMFCEWAFRGKPSILGIVSGAIAGLVAITPASGFVDPMGSLLIGIAAGVGCFWASVYLKKSIGYDDTLDVFGVHGIGGIIGAILTGVFASEAIGGTKGLLEGNAEQVWIQAYGVMATIIYCAIASFIILKVVDALVGLRVSEEDEREGLDKPIHGESVQ*
>MP0315_megahit_181270_4710-5240
MDALNSGDTAWILTSTALVLLMTMPGLALFYGGLVRSRNVLSVLMHCFSVCALASILWLICGYSLAFGDGGANNFIIGGLDKVFLSGVTTDSLSGTIPESVFFSFQMTFAIITPALIIGAYVERIRFSAVLLFSGLWLLLVYVPICHWVWGGGWLAELGVQDFAGGLVVHTTCGFAA
>MP0315_megahit_182146_94-1353
DSEGSTIVDSGDYSWMLISTALVMFMVPGLALFYGGMSRTKNVVNMLMMNMYCIAVVPIVWVLVGYSISNSSGGGGFFGGEWIGNFDAVGLDGLNADPESLIFVAFLMTFASITPALISGAAADRMKFSAWAIFVPVWVLAVYCPVTYWVYNGWHAGNGALDFAGGTAIHLNSGVAALALVLVLGKRRGWPSEAMPSHNKPMIMLGAGMLWFGWFGFNAGSAGAANGQAVQALLNTFLAAAAGMVGWMAVEKIKGGHATSLGTASGMIAGLATITGPAGYVGGMAGVVFGLVGGAVCYWAVSLKNRFGYDDSLDVVGIHGAGGLTGGLLLGLFADASAIPGGDFSNGLFFGGGVELLFDQIVAMFSVVVLSFVVTWVLAKVLDMAIGLRVDDETEQTGLDQTLHAESAYNESTVGSVVV*
>MP0315_megahit_182399_34549-35820
MENQIFELQYAMDTFYFLVMGALVMWMAAGFSMLEAGLVRAKNTTEILTKNVMLFAIACTAYLVVGYDIMYGGGIFLAGIDGGDTLVADALASSAENGFDGGSVYSAASDFFFQVVFVATAMSIVSGAVAERMKLWAFAGFAIVMTAFIYPMEGSWTWGGNDVLGMYNLGDLGFLDFAGSGIVHMAGAAAALAGVLLLGARKGKYGPNGEINPIPGANLPMATLGTFILWMGWFGFNGGSVLKLGDIASANSVAMVFLNTNAAAAGGVIAALIVAKIMFGKADLTMILNGALAGLVAITAGPDTPSPLMATIIGAIGGIIVVFSIVFLDKLKIDDPVGAISVHGTVGLWGLLAVPLTNSDASFSGQLIGAATIFVWVFVTSLIVWGILKAVMGLRVSEEEEYEGVDYVECGMEAYPEFTNTGK*
>MP0315_megahit_183372_1-531
VAKIFVNTNTAAASGLISALVLSKLWLGRVPLNAVCNGALAGLVVITADPLTPSPYVSIIYGGLGGLIIPLSMSYLEKWGIDDPVGAISVHGVAGVLGLMLVPILNTDATFTEQAIGTATIFAFVFSSSYAIWFALKNTIGIRIGRDEELGGQDMWETGSKAYPEFMLGHEEDENN*
>MP0315_megahit_184435_917-2098
MNAADTAWIMTATALVLFMTLPGLALFYGGLVRSRNVLSVFMHTYGVACLMSVLWFFAGYSIAFGPDTSGLWGGLGKIGLSGVTADSLSGTLPEILFFAFQMTFAVITPALIVGAYVERIGFGFVMLFSGLWMLLCYAPVVHWVWGGGFLADGGIFGEVGVRDFAGGIVVHETAGLAALILAVFLGPRLNHNTPPHNPGFVMIGAAMLWVGWFGFNGGSQLAADGGAAMAITVTHISAATASLTWALWERIKFGKASLVGIVTGTIAGLASITPASGFVGPWAALLIGAVAGILCQEAVVLIRNKAKIDDTLDVFAVHGVGGIFGTIMIAALGAGSWAAQLGSLAIVGVYTTVVTVVLVLVCKAITPLRVSKEVEVNGLDLSVHGERAYDLSS*
>MP0315_megahit_186354_136-1164
PSESAYWGGLSKIMFNGVGIDSIYGDIPETAFAAFQMTFAIITPALVVGAFVERIKFSSMLIFSLLWALVVYFPIANWVWGGGWLGQMGLIDFAGGTVVHISAGVAALVTALVIGKRKDFLSSVTLPHNLTMSFTGAAMLWVGWFGFNAGSALAADGAAGMALFVTHISAATGALSWIVIEWKKYGKPSGLGAITGMVAGLATITPASGSVGPSGALIVGLAGGVICYFATTYLKQIIKIDDSLDVFPVHGVGGIVGTFLAGILVSGNLGIFSGNGLADGMTIGSQVMVQITGILAVGIYTAIATFILLKIVSALTSGIRVTDEQEQQGLDITDHDEKGYSM*
>MP0315_megahit_187402_229-2022
MENLTADTVKSFVDTLWVINCAILVFIMQAGFMCMESGLSRHKNSINVALKNAADFGVSVVMFWMLGFGLMFGRSFNGFIGTDLFFFSTNISQYQTYFVFQAMFVATAATIISGAVAERLKFIGYLVITIFSTGFIYPIVGHWAWSSGYLGEAMNKGWLASQGFVDFAGSTIVHSVGGWIALAAVIILGPRIGKFSESNKGKFTGSSFPLAVLGTLILWFGWFGFNGGSNGAMNEAVPLILINTFLAAAFGLLTGLVGSYLIYNKPDPFYIILGPLAGLVSITAACNSVTTILAIIIGIIGSIIAIMTTEILNKLEIDDVVGAIPVHLAAGIWGTLAVGIFSDLEILGTGLTRFEQIIIQLIGIVSIGLFSFIISFTLLKILNYFYPLRVSPLHEELGLNIAEHGAVSAEHDLISVLDKQAGSGDLKIRGPQDPFTSGGVIGLYYNKMMDKLESSEAEKNKWRSRISKEIELAVKVQENFMPKRNLKNYPVKGINIPAREVSGDFFSFYPHNENIYFIIADVAGKGIHAGMVMAKASTLFEVLSQGKVDLDEMAFHMNNDLFNTKTGGMFVTGIIGSYDTISEEIKWINAGHQPALIR
>MP0315_megahit_187886_1-1212
FGVSVVIFWLFGFGLMFGKSFNGLFGTDLFFFAANISEYQTYFVFQAMFVATAATIISGAVAERLKFIGYLVITVLATGIIYPIVGHWAWSSSYLGEAMNKGWLASIGFVDFAGSTIVHSVGGWIALSGILILGPRIGKFSIANKGKFTGSSFPLAVLGTLILWFGWFGFNGGSNGAMDDAVPLILINTFLAASFGLLTGLVISFLIHKKPDPIYIVLGPLAGLVAITAACNSVNSLLAIIIGIIGSIIAIIVAKILDRFEIDDVVGAVPVHLAAGIWGTLAVGFFSDLEIIGTGLTRFEQIKVQIIGIASIGAFSFIVSFILLKILNSFYPLRVSPLHEQVGLNIAEHGAASIEHDLISILDKQSTSGDLKVRGPQDPFTAGGVIGLYYNKLMSKLETSETEK
>MP0315_megahit_188407_1221-2027
MKKKTLLGVLASALFVLAATLLPVETLMAQDAPAEAAPAAAEEAAPAEEPATLDSGDTAWMIVATALVLFMTIPGLSLFYGGLARRKNVLSILVQCFAITCLMTILWTIYGYSLAYTEGNAYIGGLGKAFLKGVGVETIAGSIPESVYFTFQMTFAIITPALIVGAFAERMKFSSVLVFMALWFTFSYLPIWHMVWGGGLIAGWGAIDFAGGTVVHINAGVAGLVTCIMLGKRKGYGATAITPHSVPLVVVGASMLWVGWFGFNAGSQL
>MP0315_megahit_188800_1-1131
GIIRNKNNINVALKNVSDFGISIVCFWAIGYGVMFGVSKSGLGLMGSNDFFFDPSGTATSGQAMTFFIFQSMFCATAASIISGAVAERLKFNSYLVITAIVGTILYPVVGHWAWANSDDMFGGDGSTGWLYDAGFIDFAGSTIVHSTGGWIGLAIILIIGPRTGRFVEGKTRKFAPSNLPLSVLGVLLLGFGWHGFNGGSNLVLDEAVPGILLNTFLAAAAGIVACLIFWGVQNATAPAGDLLNGLLAGLVAVTASANWVTPLGAICIGAGGGLVAMYATRLLERLELDDPVGAIPVHLAGGLFGTLILPFFAAEDHLINNSNLTQYTDSARINQFIAQMFGVVAVGAYTFTVSYLILRSINNYNPLRVSQEAEDIG
>MP0315_megahit_192576_3-557
FYGGLVSRKNVLTIMMQSYVSMGVTTILWVTVGYSLCFSGDTGGIIGNLDNALLRGIEPTDLFTGEDGTIPVLLFVVYQMMFAIITPALITGAFANRITFKAYLIFLVAWQLFVYFPFVHMIWGGGMLADWGVLDFAGGIVVHALAGMAALASVIFVGSRKVHDSGAHNVPFVALGAALLWFGWF
>MP0315_megahit_195274_3-632
MRHLPALLLFLMIALPQPAFAQVVAADSGDTGWTLVCSILLLAVALPGLMLRHAGQVNVRNALSVMAQGAGVVAILSLGWAIAGYSLVYAPGGAWLGGSANLMLANLAALREGLTIPESAFILFQMAALLVCAGLLIGAVAERTSLGWFLAFAPLWMLLVYVPIAHAVWAGGWLAALGVMDFAGALVVHATAGFSALALALIVGARREAA
>MP0315_megahit_195487_29-544
MDSDIGALTTIFTEFYYWVTVVLMFLIHVGFCMYEVGVSRHKNHLHTLMKNTMLIPLVTVTFFFFGWWIYWAFPNGPWIYHGEGLLLNADGWGGNDLALPWDPIMAVNFNDRIMMVFWAAFLLFSWTAASIVSGAVIERIRTSAFGILAIAIGSVFWVVDASWGWHYNGWMV
>MP0315_megahit_196574_1-615
MSPEEVLAVVNATANASMEAYYWWCTAIMVCIHAGFMMYEMGVSRARNVLASGVKNILAFAFMIPTFFLFGWWLYWAYGTGNIFIPDASAEFAQYYVPWSDGMGPNLQDGASGVFWAAFVLFSATTASIVSGSVIERIRMSSWIILAVLVGSVVWIIGAGWGWSAGGWLVTQWGYHDVGAAGVVHVISGFFALGILINLGPRVGR
>MP0315_megahit_198092_3-656
QPMPPHNMTLTMAGAGMLWVGWFGFNGGSALTAGGNAAMAIAATHISAAAGAFTWMSVEWIKYGKPSALGAVTGMVAGLGTITPASGFVGPAGALVIGVAAGLVCFYATNIMKQKLKIDDTLDVFPVHAVGGFLGIMMTAVFASKTLGIFAGQETISIGSQLLTQFIGAVAVMVYTAVVTWAILLLVGRLVGTNRVTGDNEVLGLDLSEHNERGYVL*
>MP0315_megahit_198701_59-1336
MKKKIYFIVLAILVIINLFNIPGSVEEANNIDTGDTAWMLVSAALVLLMTPGLAFFYGGMVNKKNIISTMLQSFVALGVVSILWVTVGFSLAFGDSIGGIIGDPTTYFNFNGVSLSPNPKFSETIPFLLFALFQLKFAIITPALITGSFAERVRFRSYILFMVFFVLFIYTPLAHMTWHPDGLLRNWDVLDFAGGTVVHMSAGFAALAGAVYLGKRRKNVHSPSQVPYIILGTALLWFGWFGFNAGSALGANLDAVSAFANTNFASAAAMIAWIFFDMFNKKKMSATGACIGAVVGLVAITPAAGFVTIGQSIFIGFISAVISWYAVQIKNKSGLDDTLDVFPCHGIGGVSGMILTAVFAKDVGLVYGETTVFTHHMIALVCVSVFTFFGSLLLYKIVDLITPIRVIEEKELEGLDLSQHGESVE*
>MP0315_megahit_200048_220-648
FAVWIGTWQQEKMRVDDPVGAVAVHGWTGFLGVLLMGIFASGYPTGAFSGNVRVTILGQLVGIAALLSLAFLSGYIISWLLKKGNLLRVPPEVEIEGLDVAEFGGDFYPDFASAEEVIVEADGSVVPAGPVLAKAANQLIRS*
>MP0315_megahit_202698_3-527
VFFMQAGFAFLGAGLIRAKNTTNYMTKSFMDFAIASLSFWAFGFALMWGTSAAGIAGNTNYFLTDAADGQTYVEFVFQMVFAGTAATIVAGAVAERTKTQAYLAYSFIIGAIIYPLYGHWVWGGGWLGAMDKIDLPAAADYAGSGVVHAVGGFVALAGAVVVGPRIGKFNADGSA
>MP0315_megahit_202710_1-1038
MDTGDTAWVLACSALVLLMTPGVAFFYGGLVRRKNIVSTIMYSFVSIGLVGIVWVLWGYSLAFGPDIGGFVGNLELFGLKGVSADAAAGDTRGQTFMIFQAMFAIITPALVTGAFAERMKFSALCLFIVLWVTIVYAPLAHWVWGGGWLGELLGGAPALDFAGGTVVHISAGFGALAAALVVGKRVGFLQEPMGPANVPMVVLGASLLWFGWFGFNAGSALAADATAVNAFVVTNTAAATAMVTWLILSWCVAGKPSAVGAATGAVAGLVAITPAAGFVGAMPAIIIGFGAGSLCFGAVKLIEKIKIDDALAVFGVHGIGGMWGALATGLFVGVGYGALDIGRGEQ
>MP0315_megahit_203405_1-1506
MFGDSVSGFFGISHFMFGETPTASATTFFIFQMMFCGTAATLVSGAVAERTSYIGYVIITITITLLIYPVIGHWAWAGIYNGTATGWLEQLGFVDFAGSTVVHSVGGWVALAAILIIGPRIGRYDVNDRRIPGSNLPMAVLGAMLIWFGWFGFNGGSTLAWSDNVPSILLNTLVAAVWGGISTTLLKYFSDGYVDVLMIINGVLGGLVSITANCHAVSSDQAFLIGIIGGVIVFYGDKLLEWKKIDDAISVIPVHLFAGIWGTIALALLGDPTKIGTGLSRLDQLEVQLLGIATIGVYSFILAYVVFKIINRFYPLRVDANAELIGLNVAEHRVSTEVFDLLAAMHHQQQKSDFSSTVPVEPFTEVGQIAQQYNRVIDKVNQEIKQRDQAFSAYKESEFRKGAILQAAMDCIVTINERGEIIEFNPAAEQCFGMSKRSVLGQNFFVLFITEQSRSAAMSNLSHGFVSGDGLVLKRHNIAELTRSDGEEFPAEVVITQTTDTT
>MP0315_megahit_203754_2-700
GVFWGAFALFAATTASIASGALIERIQTAGFVILAIVLGSFAWIIAAAWGWHADGWLVTRWGFHDFGAAGCVHAVAGFFALGVLINLGPRVGKFNADGSANHIAGHNMMATVIGLLLIIVGFFGFLMACIILPGEAWSWYGGEGTTIYGTPMTLSALGFNIVLAASSGIIGAWIMTKDPFWMMSGALAGIIAVASGLDIYFGSTVIILATVAGAIIKPCADWLEARGIDDAVG
>MP0315_megahit_203902_1-510
GDTAFMLVATALVMIMTPGLAFFYGGLVSRKNVLTIMMQSYVSMGVTTILWVTVGYSLCFSGDTGGIIGNLDNAFLRGIVPTDLYGGADGTIPLLLFVVYQMMFAVITPALITGAFANRITFKAYLIFLVGWQLFVYFPFVHMIWGGGMLADWGVLDFAGGIVVHALAGM
>MP0315_megahit_204132_1-807
YHDAYASGVIHAVAGGFALGILVVLGPRIGKFAADGTPNNIGPRNPWMVTLGLFLIYTGFWGFYAACNIPIFDIGADYGVAEAGTLFSATTIYITPTTLSGITANFLMSLAGGLLMGYVVSKGDPFWTYSSGLAGIITASAGNDLYHPLQAMIIAAIGVAIMYKLHYWVERRFKIDDAVGAVAVHGYAGVVGLVICGFVLWGYPSSAYEGYAAINPLGMIAGAVIMFGVLGFLPGWIIASILNAAGKLRIPHEVELAGMDLTLMQASKS
>MP0315_megahit_204380_100-1293
MNSGDTAWVLAASALVLLMTPGVAFFYGGLVRKKNIVSTLMYSFMCMGLVGIVWVLWGYSLAFGPDIGGLVGNLEFFGLNGVSADSDAGGGQAFMIFQCMFAIITPALVTGAFAERMKFGALCLFIVLWVTIVYAPLAHWVWHENGWLMEFGALDFAGGTVVHMSAGFGALAAALVVGRRIGFSEQSMGPANVPMVMLGAGLLWFGWFGFNAGSALAANGQAVNAFVVTNTAAATSMVTWLMMSWVVDKKPSAVGAATGAIAGLVAITPASGYVGAMPAIIIGLGAGVFCFVAVKLVQRIKVDDALAVFGVHGIGGLWGALATGLFVGIGYYSLEIGRGEQIVNQLVGIGAAGAWAFIVTGLIMLALKYVFPGGIKADADEESVGLDESEHGEAAFE*
>MP0315_megahit_205236_1-573
AGSGLAADGLAVSAFLVTNTAAATALVVWLILGHIHTGKMSAVGAATGAVAGLVAITPASGFVGPMGAIAIGLGAGVLTFYAVRIRHKFGFDDALEVMAVHGIGGIWGALATGIFAVGGIGLIDGDAKVLGYNAVAVLSTIAYSFVVTFVILKILDVIPGLGLRADDAAEDAGLDVSLHGERAYVGDGAD*
>MP0315_megahit_206234_206-655
GIASGAVAGLVGITPACGFVGPMGSLVIGISAGVLCFLASTKIKRAFGYDDSLDVFGVHAVGGIVGAILVGVFAAEGLGGAGLAEGVSIGQQVKTQLIGILATIAYTGIVSLFILKVLDRIIGLRVTDDDEAQGLDITAHSERGYNLSS*
>MP0315_megahit_207098_150-1505
MLRRLLPVTVAGLLAAGVLAGYNVVFAQEITSDAKELDQSANTIWMFGAFLVFFMQAGFAFLGAGLIRGKNTVNYMTKSFLDFAMASLSFWAFGFALMWGTSALGIAGTTNFFLTDAAKGQNYVDWVFQMVFAATAATIVAGAVAERTRTQAYLAYSFMIGAIIYPIYGHWVWGGGWLGADAGFLVRIGLPAAKDYAGSGVVHAVGGFVALAGAAVVGPRIGKYNADGSANTILGHNLPFVVIGTFILFFGWFGFNINTGDSIGLNAINTLLAGATGSVVAMYIVLVRTGKTDILVACNGALAGLVGITAPVAFVEPWSAVVIGAIAAPIMLASVSVIEKVFKIDDPVSAISVHGTTGLWGLLAVGIFANGNNGVSGLVAGNTLQIVSQLISMGVVLAWALGTGFALFLALKYGMGVRASREEELEGLDAPEHGLQAYPADAQVAGAGGGG*
>MP0315_megahit_207262_1-546
LIISNAGEANAVAAIFVNTNAAAAGGVIAALITARLILGRADLTMVLNGALAGLVAITAEPLTPSPLLSTLIGAVGGVIVVFSVLGLDRLKIDDPVGAISVHGTVGIWGLLAVPLTNSEINLSAQLIGIGVIFAFVFLASLLTWGVIRILTGLRVSEDDEYRGVDVSECGLEAYPEFTANR*
>MP0315_megahit_210988_244-729
WVSKGDPFWTYSSGLAGIITASAGNDLYHPLQAMIIGAIGVFIMYKMHYWVERRFKIDDAVGAVAVHGYAGVVGLLICGFMLWGYPSSAYEGYAAINPVGMAIGAVIMFGLLGFLPGWIIASILNAAGKLRIPREAELAGLDYNLMEASKRDQDSHAAAEQ*
>MP0315_megahit_211612_2-568
LLIPLVTVTWFFFGWWIYWAFPTGPGIAPSIMTESTGLILGGGFGANELANPTNALMAINLGDHIMGVFWAAFLLFSWTAASIVSGAVIERITTFAFGICAIAIGSVFWSIDAAWGWHFDGWMVKLLGYHDAYASGVIHAVCGGFALGILTVLGPRIGKFSSSGEPRNIGPRNPWLVCIGLFLIYTGFW
>MP0315_megahit_214300_1-1530
GSNLPLAMLGALMLMFGWFGFNGGSTLSFDGRVPGIIANTVLAAIAGTLGGMVMSWWRWRLVDPVYPLNGMIAGMVAITAGAHVMDAPAAFFVGLVGAVVMYLADRLLNHLRIDDAVGAVPVHLASGIWGTLAVALFANLQTLGTGLSRTQQLVAQLEGVVVAGLWAFGVTWLLLRLINRFWPMRVTPEDELAGLNVSEHGARTELIELLEAMAAHQRDGRFERDVPVEPFTEVGQIAAQYNKVIHALRRAVGVTQSIIRDIRDGVVTCNREGVLATCNPGAERLFGLPAGLLIGQPLGRLVAERNWSGLPLPEAGSETKQEVLFSRNEHDQFVAELTVSQGALEDEHYTCLIRDITERRRIEQQLFQEKMLAQVTLASIGDGVITTGPDARVRYLNPVAEQLTGWTEEEASDRPLDEIYCLFDEVTGDSLLNPVSAMLRRYRQALSRQPGSMSQLRRRDGSEVSVQDAVAPIRDAEGHIIGAVLTFRDVTANRRLARELSHQAAHDTLT
>MP0315_megahit_214730_296-1624
MSPEEVRAVVDAAANASMEAYYWWATGIMVCIHAGFMMYEMGQSRVRNVLASGVKNILAFAFIIPTFFLFGWWLYWAYGTGNIFLPDAGAEYAQYYVPWSDGMGPNLQDQASGVFWAAFVLFSATTASIVSGSVIERIRISSWIILAVLVGSVVWIIAAGWGWSAGGWLVTGWGYHDVGAAGVVHMISGFFALGVLCNLGPRVGRFNADGSANDLLGHSVPMTIAGLMIIIIGFFGFLGACLIYPAPMAASAADAGWLTIYGGPATLSSFAFNTLMSFGGGIIGAYFITKDPFWMMSGALAGIFCAAAGLDLWYPGTAFALGFLGGVVIPYSHKLITSWGIDDAVGAVSVHGTCGLIGVMAVGVLLGGYPSHAEGVPAISFTGQLVGAIAMGLGGFIPGYVVSWILKKCGILRSSDKVQEIGVDAEVPVPAYPEAMQSRDYS*
>MP0315_megahit_215264_378-1052
LGKRKGFPGQIRPPHNPGLVMAGAAMLWVGWFGFNGGSALAADGSAGMALTATHLAAATAAFTWMLMDWIKMGKPTLVGIATGAIAGLATITPASGFVGPSGGFIIGLAAGIICYQALSYVKDALGIDDSLDVLAVHGVGGVTGTLLTAVLGSAAYGGLGASELTISEQFGIQLTGVIATVAWTLVVTYIVLKIVDAVVGLRVSSEEETQGLDVKSHGERGYDI*
>MP0315_megahit_216942_1-510
LMSLAGGLLMGYVVSKGDPFWTYSSGLAGIITASAGNDLYHPLQAMIIGAIGVAIMYKLHYWVERRFKIDDAVGAVAVHGYAGVVGLVICGFVLWGYPSSAYEGYAAINPLGMIAGAIIMFGVLGFLPGWIIASILNAAGKLRIPHEVELAGMDLTLMQASKSDQDAHAA
>MP0315_megahit_217275_941-2251
MRVIRLFLSAVTMVLVAVVSSAVVADDAAVRSGDTAWLMTSTALVLFMTIPGLALFYAGMVRAKNAVSVMMQCFAIAGLVSILWVLYGYSVAFGGRGALWGGLDKLFLSGVTRGSVTGTVPEVVFMVYQMAFAIITPAIIVGAFAERMKFSAMLWFMGIWFTVVYAPIAHWVWGDGGWLREMGVLDFAGGTVVHINAGIAGLVAALVLGPRRGYPTAPMPPNNLVYTVIGASILWVGWFGFNGGSALAADGFAGMAVAVTQISAAAAALSWMFTEWIVFRRPSVLGIASGAVAGLVVITPAAGVASPMGALGLGATAGLVCFFAATWLKQRLAYDDSLDVFGVHAVSGILGALLTGVVASPILDGTGFANGIDTLGGQVLVQLIGVGVTVCYTAALTFIILELVDAMVGLRVREQEEEVGLDMAIHNERAYNLMKS*
>MP0315_megahit_218219_8647-10011
MSFDITTQFAEQVSLASLVQNLVYASGTVGAIFVVIGLLLIDAGGVRRRNAFNATIEKLVGFFIGFTTYFVIGFAFWAAQYYVMVDYTLTDSIKDWWAGGILANELAQNVDPAVFPGLNNFQIFIFFLACFAGIINVLLHFAVSERMKSSAYYITSCVATLVSSVLSWWTWGSVGPLTNMGFHDFFGVGFVYLFPAGMAMVFVNKLGARPGMFSAHSKVEEYRVPSLALVTVGVFSVFGSLPMVILSCLFFFDPGAHAVSVTMADTSVGLAFNNYAAAWAGGTLMGAILAYSKRKYSYLLLGPFAGYVSGASGFDVYIPWQMFLVAFGSPLVAYVIYEFLQKREIDEHKLLPLFAGVGSYGLIMTGLLHIGTPRGGYVGITEGAYAFQHGEIGVLMQVVGIVVCLGTGIVTAFILSFILERTIGMRITDEEQAIGLDKVHWGLDSDVSPEVEAK*
>MP0315_megahit_218397_3-866
LAERIKIWPFFIFAAILAGIIYPIEMGWQWGGGFLSTAGFSDFAGSTLVHSAGGSAALAGAIVLGPRLNRFTNGKAKPMEPYAASSIPLATLGVFVLWLGWFGFNGGSQLALASFEDATAIGTIFINTNLAACAGVAIAAALTRLVFGKTDVIQMLNGALGGLVAITAEPLMPSPFLAIVIGGIGGAIVVFGSQLLIKLKIDDVVGAIPVHLFAGIWGTLAVVLSNPDASLGSQLIGIASVNVFVFLVSFIAWYTMKKTMGIRISEEAEKLGTDKVEIGVIAYSIRD*
>MP0315_megahit_218859_699-1049
MENQILELQYALDTFYFLVMGALVMWMAAGFSMLEAGLVRSKNTAEILTKNIGLFAIACTMYMVYGYDLMYGGGFLLDGISGEGETYSNAADFYFQVVFVATAMSIVSGAVAERMKL
>MP0315_megahit_218918_1-816
CAILVFLMQAGFMCLEAGCTRNKNNINTALKNICDFGICMLAFWACGYGLMFGNSLSGFVGTSDFLFLSKSPQAGAWFIFQAGFCGAALTIVSGAVAERLKFSMYLVISAVGAIFLYPLVGHWIWNDSGWLSQLGFIDFAGSTAVHSLGGAIALAGVIILGPRTGRFREDGSIREFNGSNVPLSLLGTLLLFIGWFGFNGGSDGAFNENATLILINTLLGGASGLVATIAICYVIYRRPYVLKIMNGLLGGLVSVTANCNAVTPFEAVIIGS
>MP0315_megahit_224226_3-446
MISSGDTAWVLTASALVLLMTPGLAFFYGGLVRKKNIVSTIMYSFVSIGLVGIVWVLWGYSLAFGPDIGGFVGNLEWFGLKDVSATEAGPYSDTIPHQAFMIFQAMFAILTPALVTGAFAERMKFGSLCIFIVLWVSIVYAPLAHWVW
>MP0315_megahit_224431_1-1050
VGAIPVHLGAGIWGTLAVGIFGDPDILDTGLSGDQQIGIQVIGILICFSFVFFSSFILIFLANRVWGIRVSHAAEEAGLNVAEHRANDDVEELLQIMQEQATSPDLSLRASQEPFTQAGQIGFHYNNLVWSLEKAASETEGILKRVLPDGVAKRLKQGLEIHDTYEEVSVIFIDLVGFTNLANTLVARRVVSLLNDIFGRFDKQAAMFQVEKIKTIGDSYMAVSGLLGLTPDHAERAVRMALATIVEIRRFNVEKKFDLNARVGINSGPVIGGIIGESRFMYDMWGDTVNVASRMESEGITGKIQLSEATYDLVKLIPDLKFTSRGEVEIKGKGNMKTWLVEPDTTAMN*
>MP0315_megahit_225305_1-864
YYQMQQMKSLDAGMCSQGWPGTVPHQLFAMFQATFAIITPALIVGGLIDRMKFSALCIFVLLWGTFVYDPIAHWVWGGGYIGNMDFDPDLSPSYGLDFAGGTVVHISSGFAALAGALVLGRRLGYGKVPMEPHNVPMVVLGASILWFGWFGFNAGSEVLSDGIAVSAWTVTNTATGMASVTWLLMSWAHTGKASITGAATGAVAGLVAITPASGWVGPMAAIIIGVAAGTVCYGCVAFKNARKWDDALDVWGVHGMGGFTGAVLTGTLASPHVWDTGDGIGAWTGTPE
>MP0315_megahit_225584_271-747
MMSKIAKTKYLTTVALVLLPSLASAQDLNGANTGWVLTSTALVLFMTLPGLSLFYGGLVRTKNVLSVLMQCFAIAVTISILWLVVGYSIAFGPSESAYWGGLSKIMFNGVGINSIYGDIPETAFAAFQMTFAIITPALVVGAFVERIKFSSMLIFSLLW
>MP0315_megahit_226919_3-986
FGVSEVGVTPAAGALHPQVDWLFQVAFAATAATIVSGAVAGRLKFSAYLIYSVILTGFIYPISGYWKWGGGWLDQLGFYDFAGSLVVHAVGGFAGLAGAIVLGPRIGRFGKNGNSKPMPGSNLALSALGVLILWIGWYGFNPGSQLAISGADNTNAVMLIAANTTLAAAAGTVAAMLLAWSLFKKPDLTMALNGALAGLVGITANCDSVTNIESIIIGIVAGFLVVGGIMLLEKLKIDDPVGAWPVHGLCGIWGGIATGIFGGHPIIAQVIGSLVIPIWAFFTMFLLFYALKSLNLLRVSEEEEIIGLDISEHQEEAYAGFQIFTVE*
>MP0315_megahit_227481_1-606
IPLATLGVFILWMGWFGFNGGSQLALGTLDDSISVSKIFVNTNLAACGGVMANAVLTRLLYGRTDVIHMLNGAIAGLVAITAEPLTPSPFAAILIGGVGGLIAVFGTQLLYKFKIDDVVGAIPAHLFAGIWGTLAVPITNSKVAFSSQLIGIISINVFVFIVSFIVWFVMKQTIGIRLSAKAEKIGTDKSEVGVVAYAIRD*
>MP0315_megahit_227536_403-1344
MDSNIAALTTIFTEFYYWITIPLMFLIHVGFCMYEVGVSRYKNHQHTLMKNTMLIPLVTVTFFFVGWWIYWAFPNGPWIYHGQGLIFNSGEALAGWGGNDLALPWDPIMAVNFNDHLMMVFWGAFLLFSWTAASIVSGAVIERIRISAFGILAIAIGSIFWVIDASWGWHFNGWMVKVLGYHDAYASGVIHAVAGGFALGILVVLGPRIGKFASDGTPINIGPRNPWMVTLGLFLIYTGFWGFYAACNIPIFDIGADYGVAEAGTLFSATTIYVTPTTLSGITVNFLMSLAGGLLMGYVVSKGDPFWTYSSGLA
>MP0315_megahit_227598_2-802
IQGFWKWGGGFLNEAGFLDFAGSGVVHMTGATAALAGVLLLGARKGKYGSNGQINAIPGANLPLATLGMFILWLGWFGFNGGSQLVVSNISDANAVAQIFVNTNAAAAGGLIAGLVVARILFGKADLTMALNGALAGLVAITAEPLTPSGLQATLIGAVGGVIVVFSVLALDKLKIDDPVGAISVHGVVGIWGLLAVCLTNSDASLTAQLMGIVVIFLWVFIASLIVWSIIKLVMGLRVSEEEEYEGVDISECGMEAYPEFTSSKK*
>MP0315_megahit_228344_894-1580
MENELSSLVSSGDVLFMMLGAVMVFAMHGGFAFLEVGTVRKKNQVNALVKILVDFAISTLIYFFIGYGVAYGLYMFQPAEALLAKNQGYDLVHFFFLLTFAAAVPAIISGGIAERAKFWTQALAAAIFVGIAYPLFEGMVWGQITFLGQEGSWLANLTGGVPFHDYAGSVVVHSMGGWIALAAVIVLGPRFGRWDSEGRSRPIPISNVPFMALGSWMLCIGWFGFNVMS
>MP0315_megahit_230498_1-498
WMFSEWIAHGKPSVLGIASGAIGGLVAITPASGFVGPMGALVIGIVAGVGCFFAATALKRKIGYDDSLDVFGIHGVGGIIGALLTGVFAAEVLGGAGFGDGISSIGGQLLTQATGIIATIVYTGIVSFILLKILDSVMGLRVDEDEEAEGLDVALHDERGYNLSS*
>MP0315_megahit_230869_2-688
VYAPVTHWIWGGGWLADLGILDFAGGLVVHTTAGVSALVIAILLGNRDEFPGRVKPPHSPALVMTGAAMLWVGWYGFNGGSALAANANAGMAILVTHIAAATASLTWMAIDWYKNGKPGLVGMVTGTIAGLATITPASGYVDPQSGFIIGLLAGSICYYFAGLIKETFKIDDSLDVFAVHGVGGMLGIVLVGFLANESIGGTAGLLEGNSGQVTTQILGVVAVAAWCII
>MP0315_megahit_230885_3-557
MKITKLLLPLLFLIGSTTSCFAETTVTPEVGFVLNTLLFLMGGFLVMWMAAGFCMLESGLVTSKSVSVICAKNIGLYAIAGIMFWAVGYNLAYGIPEGGFIGNFNYWSDASKLETGYADSSDWFFQMVFCATTASIVSGTMAERVKLWPFFLFTAILTGIIYPIQMGWQWGGGWLAAIGFSDFAG
>MP0315_megahit_231315_1248-1841
VGAALLWVGWFGFNAGSALAANETAGNAMIVTQIATAAAALSWMFVEWIVKGKPTVLGITCGAIAGLVAITPASGFVYPMGALIIGIIAGVACYFFSSVVKTAMGYDDSFDVFGIHGIGGIVGALLTGLFCVPILAGVEPGMKQLGIQFYGILLTIAWCGIGTFVILKVLDMTIGLRVSNKVEKEGLDVNLHGEIVD*
>MP0315_megahit_231998_3-353
LQATLFGGLGGILVVLSIVALDKVKIDDPVGAISVHGVVGLLGLILVPFTNDGSSISGQLIGAATIFVWVFVVSLVVWLVIKAVMGVRVSEEEEFDGVDMSECGLEAYPDFTSSRS*
>MP0315_megahit_232158_2-529
MEDIVQIKYALDTFYFLICGALVMWMAAGFAMLEAGLVRAKNTTEILTKNVALFAIACTMYLLVGYHIMYSSPEGGIFPSFGVLIGAENTVEDVLAGGDDAPYYSVASDFFFQVVFVATAMSIVSGAVAERMKLFAFLVFAVIMTGFIYPIQGFWKWGGGFLNEAGFLDFAGSGVV
>MP0315_megahit_236280_3-1217
AVPNPGNNAWMMTATILVLLMILPGLALFYGGLTRSKNMLSTITQVGGAACLAMLIWVMWGYSTAFGPEGNAFFSWGNLFLSQVTTDSTAATFSDEVISEYVFVSFQMTFAAITAALVLGATVERLKFSAAMLFTAIWLTIVYFPIAHMVWAGGGLLFEMGALDFAGGTVVHINAGVSALVLAMFLGKRKGYPGEPMPPHSLTLTLVGAGLLWVGWFGFNAGSELEADGTAGLAMINTFVATAAGALAWMLMERFAGHKGSALGFASGIIAGLVAVTPAAGNSGPFGALVLGIVASVIAYFAVAKLKPKLGYDDALDVFGIHGIAGIVGAIGTGIVYSPALGGPGDAAEYAMGAQVTTQIVAVVVAIVWSTVGTVIATLITKVITGLRVTPEVESDGLDIGEHGE
>MP0315_megahit_236383_3-482
MRSITRSINTSWSRRAARSRLHKVGFGLFGVVAAVVLTATPAVAQELTPAEYNAALMTSLWLILAGCLVFLMQAGFALVEAGMTRAKNIGNIMAKNLADMAVGALAFWAVGFGFAFGTDGGSLIGTDSFFLSGMSESFADGDVLATPSFFFFQVVFAATA
>MP0315_megahit_236462_3-584
MKFSSSDWVQQAKRISVVALVLGVNWASADDLNAGDTAWILTSTALVLFMTIPGLSLFYAGLVRSRNVLSVLMQCFSITCVVTILWLLIGYSLAFDVGNSLIGGLSKALFAGVGEEALWGTIPESSFAIFQLTFAIITPALIVGGFAERMRFVSVLLFTALWSIIVYAPITHWVWAESGWLFERGFLDFAGGSV
>MP0315_megahit_240283_1-450
WIVKGKPTVIGITAGAVAGLVAITPASGFVYPMGALIIGLVAGAACWFFSSVVKTAMGYDDSFDVFGIHGIGGIVGALLTGVLCVPILGGEPGMKQLGIQFYGILLVIGWCGIATFIILKVLDMTIGLRVSPKVEKEGLDVNLHGEIVN*
>MP0315_megahit_242254_3-554
PAMADDAVLNSGDTAWMLTATALVLFMTIPGLALFYAGMVRAKNVLSVLMQCFVITALMTLLWSFYGYSIAFGGEGAFWGGLDKLFLRGVTVDAVSGTIPETVFLTFQMTFAIITPALIVGAFAERMKFSAMLWFMGLWLTLVYAPITHWVWGDGGWLGNRGILDFAGGTVVHINAGIAGLVAA
>MP0315_megahit_242973_2-511
LWPFFLFTAILTAIIYPIQMGWQWGGGWLAAIGFSDFAGSTLVHSCGGAAALAGVILLGPRLGRFKNGTVKPMKPFAASSIPLATLGVFILWMGWFGFNGGSQLALGTLDDSISVSKIFVNTNLAACGGVMANAILTRLLYGRTDVIHMLNGAIAGLVAITAEPLAPSPF
>MP0315_megahit_243421_2-838
MGVSAVGDSPGAGVLFPQVDWLFQVAFAATAATIVSGAVAGRMKFSAYLIYSVILTGFIYPISGYWKWGGGWLDQLGFYDFAGSLVVHAVGGFAGLAGAMVLGPRIGRFSKSGKPNAMPGSNLALSALGVLILWIGWYGFNPGSQLAIVGVDNTNAVMLIAVNTTLAAAAGAVFAMFTAWYKFKKPDLTMALNGALAGLVGITANCDSVTNLEAIIIGLVAGILVVGGILLLDKLKIDDPVGAWPVHGLCGIWGGIATGIFGGHPIVAQIIGSVAIPIW
>MP0315_megahit_243753_62-1339
MESNLNHIFELQFAMDTFYFLVCGALVMWMAAGFAMLEAGLVRSKNTTEILTKNVALFAISCTMYLICGYELMYGGGYFLSGVTTVAGMDDAAIAGVLAASNESGFGDMGEYAGASDFFFQVVFVATAMSIVSGAVAERMKLWAFLAFAVVMTGFIYPMEGAWTWNGDSVFGLYELSYSDYAGSGIVHMAGAAAALAGVLLLGARKGKYGPNGEVRAIPGANLPLATLGMFILWMGWFGFNGGSTLKLGGIAVANEVANVFLNTNAAASGGLIAALITGYILFRKADLTMALNGALAGLVAITAEPADPSPFVATLIGAAGGVLVVLSILTLDKLKIDDPVGAISVHGVVGVWGIFAVLLSDADATFMGQLVGTLTIFIWVFVTSLIVWGVLKAIMGLRVSEEQEYEGVDIAECGMEAYPEFTSK*
>MP0315_megahit_243967_1-681
SLCIFIVLWVSIVYAPLAHWVWGGGWLGALGALDFAGGTVVHISAGAGALASALIIGRRIGFPEQPMGPANVPMVVLGAALLWFGWFGFNAGSSLAADGVATNAFVVTNTAAAAAMMSWLILAWLIDKKPSAVGAASGAVAGLVAITPAAGFVGPMPALIIGVGAGVFCYATVKLLLKLKVDDALAVFGVHGVGGMWGALATGLFVGIGFAALGDGISRGEQIVNQL
>MP0315_megahit_251060_1-519
ELEGHSLVLSFVGLLTLIVGFFGFVGGCLIWGASDFGGWTNIYGAPATLSSFVFNMLMGLSGGMIGAFWWSKGNPFWMMSGGLAGIFICASGLDIWYPGFAFLLGIVAGIVIIPANNFLHNTFKIDDCVGAVSIHGVCGILGMLVVGLFAAGYPAAGDIPPTSFMGQLLSAVV
>MP0315_megahit_251320_1-606
CAGLVFNMQIGFLCLESGLTRSKNAINVAVKNMADLSLAVFCYWLFGFGLMFGGSAGGWYGEGFAMLPFTDTWHSAFFLFQAMFCTTAATIVSGAAAERMRFASYLLVALLIAGLIYPLFGHWAWGGVFADGLGWLAARGFVDFAGSTVVHGVGGWVALAVILILGPRQGRFDQDRDGRSMPGSNLPLAMLGALMLMFGWFG
>MP0315_megahit_251552_1-714
LLERLELDDPVGAIPVHLAGGIFGTLVLPFFAAEEHLTGNSNLNNYTDNPRVNQFIAQLTGIITIGLYTFSVSYILFKTINHYNPLRVSQEAEDIGLNIAEHDSSSDQIDLLKIMQYQNDTGDLSVRGPEDLFTEAGQIGYHYNILMSSLEESDKIMRKQKDSLKVAMQKAQTANKAKSDFLANMSHELRTPLNAIIGYSEMLIEEADDDGLETYSEDLAKIHSSGDHLLTLINDILD
>MP0315_megahit_253707_1-915
MKINKFSPMLLALITLILIPFGVSAEDGASAGQIAGDNAWMLTSTALVLLMTIPGVALFYGGLSRKQNVLSTLMHIFAATCVVTITWCIIGYSIAYSEGTPYYGGLGNLLFKGMTINASPEVGTLPSGIDVTFQATFAIITTALIAGSFAERIKFSSTLIFMAIWSIVVYAPICHWVWGGGVLSEKGILDFAGGTVVHINCGIAGLVAALVVGKRTGGSYNYAPHNLIYTIVGASLLWVGWFGFNAGSALAANETAGNAMLVTQIAAAAAALSWMLVEWIVKGKPTVIGITAGAVAGLVAITPAS
>MP0315_megahit_259399_84-1268
MHNANDVLFILLGAIMVLAMHAGFAFLEVGTVRKKNQVNALVKIIVDFAISTIAYFFIGYGIAYNLHFFDAAPTLSENYGYGLVKFFFLLTFAAAIPAIVSGGIAERSKFYPQLIATFFIAGFIYPFFEGISWNGAYGIQDWLNSSFGASFHDFAGSIVVHAVGGWIALAAVLHLGPRHGRYGKKGEIFAHPPSNIPFLALGAWILTVGWFGFNVMSAQAIDGISGLVAINSLMAMVGGILASCLVGKNDPGFVHNGPLAGLVAVCAGSDIMHPLGALITGLVAGGLFVFTFTLTQNKWKIDDVLGVWPLHGLCGVWGGIAAGIFGQVALGGMGGVSLISQLIGTGLGILIAFVGGFAVYGLLKVVLGLRLSQEQEYEGADLSIHKITATPNND*
>MP0315_megahit_259933_1-411
AAIAACAALVGSGGAMLIGGIAALLSRLGLGVLRRRVDDGAGIFVIHGLGGATGALLLPLFVLPWLGGVGFEAGISVTDALISQGIGLAVVALWAMVGSAIAALAVSVILPMRVTAQAEAEGLDAAQHGEQGWDFR*
>MP0315_megahit_262710_3-539
MDNELSALVTIFTEFYYWMTVVLMFLIHVGFCMYEVGVSRHKNHLHTLMKNTMLIPLVTVTWFFFGWWIYWAFVNGPFIGTSIMDGNSGLQLGGGFGANEFADPLDPLMGINLGDHISGVFWAAFLLFAWTAASIVSGAVIERIRISAFGILAIAIGSVFWSIDASWGWHFDGWMVKIL
>MP0315_megahit_263325_85-789
MEDILNLRYALDTFYFLVMGAFVMWMAAGFTMLEAGLVRAKNTTEILTKNVALYAIACTMYMLVGYNIMYPAEVFNSVLPGLSFLLGSDHEVASVLSVQGKAWYDGAYYSGRADFFFQVVFVATAMSIVSGAVAERMKLWPFLAFCVILTGFIYPLQGYWKWGGGFLDTLGFSDFAGSGVVHLTGATAALAGVILVGARKGKYSKDGKINALPGANLPLATLGTFILWLGWFGFN
>MP0315_megahit_264160_3-887
VMVFAMHGGFAFLEVGTVRKKNQVNALVKILVDFSVSTLAYFLIGYAIAYGMYFFQPAKTLIGENQGYELVHFFFLLTFAAAVPAIISGGIAERAKFWTQALAAAIFVAIVYPLFEGMVWGQITFLGQDDSWLAGITGGIPFHDYAGSVVVHSMGGWIALAGVYILGPRLGRWDSQGRSRPIPISNVPFLALGSWMLCVGWFGFNVMSAATMSGISGLVAVNSLMAMIGGVLVALWVSKNDPGFIHNGALAGLVAICAGSDKVHPLGALIIGGLAGAIFVKGFTWEQEKLKIDDV
>MP0315_megahit_265193_373-1800
MRSMARPTTTLWSRRTGRSRVHKVGFGLFGIVAAIALTATPAVAQELTPAEYNAALLTSLWLILAGCLVFLMQAGFALVEAGMTRAKNIGNIMAKNLADMAIGALAFWAVGFGFAFGSDGGSLIGTDSFFLSGMSESFVDGDVLATPSFFFFQVVFAATAVTIASGAMAERTKFSAYLLFSLVMSGFIYPVVVHMFWHGDGILSDLNIGDARFSDFAGSSIVHSAGGWAALMGAVFLGPRIGKYGPDGTPRAIPGHNVGFVVVGVFVLWFGWFGFNAGSELAMDNWVAHCIMTTLLAASAGVVGAGAVIWRKTGAMDVGMAGNGALAGLVSITAGTGTMTFAGAVVVGLIGGVIVVYSVLFIERRGIDDPVGAVSVHGVCGVWGTLAIGLFARYDDAFLGRDDAGLFYGGGIDQLLVQAIGVVIVAAWVLGTSAILFKVLKSTVGLRVSAEEELAGLDVVEHGSPGYGPEPVLAG*
>MP0315_megahit_265235_7874-9010
LVMFMTPGLAFFYGGLVRTKNVLSIMMHCFTILAVVSITWILWGYSLAFGSSTAGLIGSLEHLGLNGVVGAEAQTFMIFQMMFAIITPALIVGAIADRFKFSSLIAFVIIWSTFVYSPIAHWVWAEGGWLFNMGALDFAGGTVVHISSGFSALVAAIVIGKRSGKITGEPHNVPYVLLGTAILWFGWFGFNAGSALAANDQAVSAFLVTNTAAAAGALMMMFLSYRSTGKPSVVMFAVGAVAGLVAITPASGFVGPMAAILIGAGVGLISHFTIQFKNSKGWDDALDVWAVHGMGGLWGALATGLFASAAIGGTDGVFMGGSISVLTTQIIAIVATIAYAGILTFVILKILDQTLGLRIKSADEENIDKVLHGEAAYT*
>MP0315_megahit_265500_1-2448
RSMPGSNLPLAMLGALMLMFGWFGFNGGSTLSFDGRVPGIIANTVLAAMAGTLGGMFMSWWRWRLVDPVYPLNGMIAGMVAITAGAHVMDAPAAFFVGLVGAVVMYLADRLLNHLRIDDAVGAVPVHLASGIWGTLAVALFANLDTLGTGLSRTQQFVAQLEGVVVAGLWAFGVTWLLLRLINRFWPMRVTPEDEVAGLNVSEHGARTELIELLEAMAAHQRDGRFERDVPVEPFTEVGQIAAQYNKVIHALRRAVGVTQSIIRDIRDGVVTCNREGVLATCNPGAERLFGLPAGLLIGQPLDRLVAERNWAGLPLPEAGSETKQEVLFSRNEHDQFVAELTVSQGALEDEHYTCLIRDITERRRIEQQLFQEKMLAQVTLASIGDGVITTGPDARVRYLNPVAEQLTGWSEEEASDRPLDEIYCLFDEVTGEGLLNPVSAMLRRYRQALSRQPGSMSQLRRRDGSEVTVQDAVAPIRDAEGHIIGAVLTFRDVTANRRLARELSHQAAHDTLTGLVNRKEFERRVAHALQRHESSGGEQVLCYMDLDQFKIVNDTCGHAAGDELLRQLAKLFQSHIRSSDVLARLGGDEFGLLLSGCTLEEAVPIVEGIRTLVEEYRFSWEGKTFAVGVSIGLVPVEAQMLSLDVLLSAADSACYAAKDAGRNRIHLYQADDAQMQERRGEMQWVNRLRQALDADLLRLYVQPIYPISERDSQPGYEVLVRLLGNDGQVIPPGAFMPAAERYDLASAIDRWVVANFLAWLGDYNRRCSGPLGNYSINLSAASLGEEGFLDFVLEVLEHHQVPTSHVCFEITETSA
>MP0315_megahit_267384_846-1367
MNINKLLQYTVLLLVATIINIPEALAEHHESVMDTGDTAWIITATALVLFMTIPGLSLFYGGLVNSKNVVSAIMQCFSICCMASVLWLFGAYSLSFSDGAGLNKYIGGLDNFLLKNMEWNALSGTIPENVFFMFQMTFAIITPALIVGAYVERIKFSSVLFISGVWLFVVYAPV
>MP0315_megahit_269950_1-867
EKTIMEITFELGYALDTFYFLICGALVMWMAAGFAMLEAGLVRAKNTTEILTKNVALFAIACTMYMICGYGIMYGGGDWGPFLSGIMGDGATGVAEDPATYAPSADFFFQVVFVATAMSIVSGAVAERMKLWAFLAFAVVMTGFIYPMEGAWTWGGEAVFGMYTLGDLGFSDFAGSGIVHMAGAAAALAGVLVLGARKGKYTADGKVNAIPGANLPLATLGTFILWMGWFGFNGGSVLATATVESANAVAIVFMNTNAAAAGGAIAALIVARILFGKADLTMVLNGALA
>MP0315_megahit_271045_1-453
IATGMVAGLATITPAAGTVGPEGALLIGLLAGLVCYYATQAIKGVFNIDDSLDVFPVHGVGGMLGIIMLSFVGTQGGFLGSGASGVADGGPLVQLVIQLKGIGVIFLWTAVATWVILKLVGLVTDLRVSEESENEGLDVTEHEERSYDLS*
>MP0315_megahit_275478_3-503
ATFGAGFHDFAGSVVVHAVGGWIALGAVLLLGARNGRYRGGHVVAMPPSNIPFLALGAWILTIGWFGFNVMSAQTLEGISGLVAVNSLMAMVGGTLVALLVGRADPGFIHNGPLAGLVAVCAGSDLMHPLGALATGAVAGGLFVWTFILTQNRFKIDDVLGVWPLHG
>MP0315_megahit_275919_2-805
TGIIYPIVGHWAWSSGFLGEAMNKGWLVAQGFVDFAGSSIVHSVGGWIALAGIITLGPRVGRFSKENKGRFTGSSFPLAVLGTLILWFGWFGFNGGSNGALDDSVALILINTFLAASFGLLTGLLISFIFHKKPDPMYLVLGPLAGLVSITASCNSVNSFLAIMIGIIGSIIAIIASELLEKYEIDDVVGAVPVHLAAGIWGTLAVGLFSDLEILGTGLTRLGQIKVQSIGIVTIGAFSFTASIIFFKLLNLVYPLRVSPLHEQLGLN
>MP0315_megahit_276337_1280-1477
MENTIVELKFSLDTFYFLVSGILVMWMAAGFAMLEAGLVRSKNTTEILTKNVALYSIACTMFLLVG
>MP0315_megahit_276537_784-2031
MEITFELGYALDTFYFLICGALVMWMAAGFAMLEAGLVRAKNTTEILTKNVALFAIACTMYMICGYGIMYGGGDWGPFLSGIMADGATGVAEEPATYAPSADFFFQVVFVATAMSIVSGAVAERMKLWAFLAFAVVMTGFIYPMEGAWTWGGEAVFGMYTLGDLGFSDFAGSGIVHMAGAAAALAGVLVLGARKGKYTADGKVNAIPGANLPLATLGTFILWMGWFGFNGGSVLATATVESANSVAIVFMNTNAAAAGGAIAALIVARILFGKADLTMVLNGALAGLVAITAEPSTPTPLQATLFGGLGGILVVLSIVALDKLKIDDPVGAISVHGVVGLLGLILVPFTNDGSSISGQLIGAATIFVWVFVVSLVVWLVIKAVMGVRVSEEEEFDGVDMSECGLEAYPDFTSSRS*
>MP0315_megahit_276921_386-1690
MNNQKRAIILPIFIFTILAPALAFADGHGGSALDSGDTAWMLTATVLVLFMTLPGLALFYGGLVRSKNVLSVLMQCFAIACLASLLWVVGLYSLAFSEGNALIGDFKHLFLSGITVDELNGGTFPETVFVMFQMTFAIITPALIVGAFVERMKFTAVMLFTALWLLIVYAPVAHWVWAGTGWMFNNGTIDLAGGLVVHVTAGISALILAKMLGPRQDFPHRLHPPHHPALVMVGACMLWVGWFGFNAGSQVAANQAAGMTMLVTHISAAVASLTWMFIEWAKNGKPSLVGIVTGMVAGLATITPASGSVGPVGAICIGFLAGLICYFMCGVIKDKMGIDDSLDVFAVHGVGGALGTISLAIFGTATFGGLGIDNVGDQILTQIKGVGAVLIWSAVGTYIIVKICQAITGLRVSDDDIHGGLDQAEHGETSYNFQ*
>MP0315_megahit_277168_3-524
MLKNLKASSLILPLLMLILTPLGVFADEGPTPGQIAGNNAWMLTSTALVLLMTIPGVALFYGGLSRKQNVLSTLMHVFAGTCVVTITWCVIGYSIAYSEGTPYYGGLGNLLFKGMTFNESPEGLPMGVDVTFQATFAIITTALIAGSFAERIKFSATLIFMAIWSVVVYAPIAH
>MP0315_megahit_278001_23297-24511
MNSGDTAWILACSALVLLMTPGVAFFYGGLVRRTNAAATMMHSFMTIGIVGVVWVLWGYSLAFGPDIGGVIGSLEWIGLRGVSATEAGPYSDAIPHQAFMIFQAMFAIITPALVTGAFAERMKFSAFVIFIVLWVTLVYAPLAHWVWGGGWLGSLGALDFAGGTVVHISAGMGALAAALLVGKRVGFQIESMAPHNVPMVVLGASLLWFGWFGFNAGSALAADGVATNAFVTTNTATAAALVTWVAMSWLFDKKPSVVGAATGAVAGLVAITPAAGFVGPLPAIIIGLGAGAVCYGAVKLLAKLKVDDSLAVWGVHGIGGAWGALATGLFVGIGFAALAEGVSRGEQILYQLIGIGASAGWAFVVTALIVLVLRFIIPGGVRVSPDEEAVGLDLSQHGESAYEL*
>MP0315_megahit_280162_2-598
SVDTEANMFMGNLDYMGFNQVSAWAPLGEPGPCEGTWSDYYQMQQMKSLDAGMCSQGWPGTVPHQLFAMFQATFAIITPALIVGGLVDRMKFSALVIFVLLWGTFVYDPIAHWVWGGGYIGNMDFDPDLSPSYGLDFAGGTVVHISSGFAALAGALVLGRRLGYGKVPMEPHNIPMVVLGASILWFGWFGFNAGSEVLS
>MP0315_megahit_281206_798-1214
MVLNGALAGLVAITAEPSTPTPLQATLFGGLGGILVVLSIVALDKVKIDDPVGAISVHGVVGLLGLILVPFTNDGSSITGQLIGAATIFVWVFVVSLIVWLVIKAVMGVRVSEEEEFDGVDMSECGLEAYPDFTSGRS*
>MP0315_megahit_281431_3-563
GGAALGILAVLGPRIGKFAPDGTPRDIPPQNPWLAVIGLFIIYTGFWGFYAACNVPIIEFDGLWTATTIYGTPTTLSTITFNFLMSLAGGLMAGYYMSKGDSFWTFSGGLGGIIAASAGNDLYHPLQAFLIGIAGVWVAYKLHYWVERKFKIDDAVGAVAVHGYAGSFGVIICGFMLWGYPALADGS
>MP0315_megahit_283119_3-545
SIVSGAVIERITTFAFGICAIAIGSVFWSIDAAWGWHFDGWMLKLLGYHDAYASGVIHAIAGGFALGILIVLGPRIGKFSSSGEPRNIGPRNPWLVTIGLFLIYTGFWGFYAACNIPIFDLGPEYGMEGVTYFTATNIYVTPTTLGGITMNFLMSLSGGLLAGYVISKGDPFWTYSSGLAG
>MP0315_megahit_283320_12-1337
MRNITKYCFSALGIFAALSTPAMAQDVTFDSGDTAWMLVSSLLVLMMTVPGLALFYGGLVKKDNILATLMQSLAVCAVVSVVWPVIGYSLAFTESNMFIGGLDKFMLNGVTPNSATGSIPESVFIVFQMTFAVITTALLVGAVADRIKFSTLLIFTPLWVILVYAPITHWVWGPGGFIGGIDLEDYEGVLGMGEALDFAGGTVVHINSGVAGLVAAIILGRSLNKSNGPSDSSNLVMSVIGTGLLWVGWFGFNAGSALSAGSSAGYAMLVTNAAAGIAAVTWIMVETLHKGKASVHGAISGVVAGLVAITPAAGFVDFAGSLIMGVISGAVCYVAVSYLKEWLNYDDALDVFGLHGVGGIVGAVLVGVFANPEIGGAAGTLYGSDTQLWAQIISIVVVAVYSAAVTAVLLLILRYTIGLRVQPREEYEGLDMSLHGQKLEV*
>MP0315_megahit_284024_1641-2207
MSILEMSNRHHKYALLLVAAVAATAIGATSQAMAQQVTDGMDGYVLGTSGIYTGNPNECWTEDELPCMIDTGDTAWMLTASSMVLFMTPGVAFLYGGLARSKSATNTIGMTFIVMGLMSVQWVLWGYSLAFSPGDSEANMFMGDLDYLGFNQVSNFAPLGDIGPCTDTWSAAYQMQTFHEDAICSTGWP
>MP0315_megahit_284292_62-799
MFKKLLLITIGLFSISASAEGLDTGDTAWMLTSTALVLFMTLPGLALFYAGLVRSKNVVSVLMQCFAIACIASIVWVVYGYSLAFRGDGAFVGDLSAAFLSGIGRDTLSGTIPETVFVMFQMTFAIITPALVVGAFAERMKFSAMCLFTVLWLTFVYLPACHMVWGGGLLAQWGVIDFAGGLVVHLTCGVGALVAALVLGKRKGFPGSAMPPHNRSLVVMGAAMLWVGWFGFNAGSAVAASTDAGM
>MP0315_megahit_284799_554-1021
YKNGKPGLVGMVTGTIAGLATITPASGYVDPQSGFIIGLLAGSICYYCAGLIKETFKIDDSLDVFAVHGVGGMLGIVLVGFLANESIGGTAGLLEGNSGQVTTQILGAVAVATWSIIATYIIVKIANSIFGLRVSKKDAGDGLDITTHGERGYHL*
>MP0315_megahit_286016_3-1100
EIGPCTDTWSAAYQMQTFHEDAICSTGWPGTVPHSLFAAFQGTFAIITPALIVGGLVDRMKWSALLIFILLWGTFVYDPIAHWVWGGGYIGNLDFDPDLAPGYALDFAGGTVVHITSGFAALAGALVLGRRLGYGKVPMEPHNVPMVVLGASILWFGWFGFNAGSEVMVDGITVSAWVVTNTATGMASLAWMLMSWAHTGRPSIVGAASGAVAGLVAITPASGWVGPMASIIIGVAAGTVCYGAVAFKNSRKWDDALDVWGVHGIGGFTGAVLTGTLASPHIWDTGGDGTGAWTGTPEGYEQQAINIAAACMSVAYTFAITIVILKIMDAVWPGGIRVTPKEEEVGVDISQNGEPAYGTSYTYDK*
>MP0315_megahit_290292_1134-1781
MPISMIDVLWLVLCAGLVFNMQIGFLCLESGLTRSKNAINVAVKNMADLSLAVFCYWLFGFGLMFGGSAGGWYGEGFSMLPFTDTWHSAFFLFQAMFCTTAATIVSGAAAERMRFASYLLVALLIAGLIYPLFGHWAWGGVFADGLGWLAARGFVDFAGSTVVHGVGGWVALAVILILGPRQGRFDQDRDGRSMPGSNLPLAMLGALMLMFGWFGF
>MP0315_megahit_290485_395-1747
MTTDELKGIFEMHQAMNIEVFYWWCIAIMFLIHAGFLSYEIGASRTKNALASGMKNILTLASVIPAFYFVGWWIYNAFPNGLIPIDASAALPWSASMRPDVNDMGTGIFFAAFALFGATTGSILSGAVIERIRLSAFLTLAVILGGGVWILAGSWGWHPSGWLLTQFGYHDVGAAGVVHAVAGFFALGVLMNLGARIGKFKNGKPQAIPPHNMPMSLLGLMMIIVGFFGFLGGCIIFNTGDIGWTTIYGTQTNLSAFAFNTVMGFAGGVIGAYLISRDPFWTMSGGLGGIITVAAGLDLYYPGLAFALAASGGALMAKVGNFLEQRGLDDSVGAFAVHGFCGFYGVVLVGIFAAGFANAEGMPDISFTGQLVGAVVMALTGFIPGWGISYALKKFNLLRVPPHVEVLGLDLVEISARPYPETESPQGHSPQGVHGGLNKAFPMAKRQDIS*
>MP0315_megahit_290485_14556-15887
MNEITLELSYALDTFYFLVCTAFVMFMACGFAMLESGLVRSKNTVEILTKNAMLYSVACLVYLVVGYNLMYPANPVSSFIPGLDFMLGSDNSMADISAGEGSPYYSSMADFIFQAVFAAATMSIVSGAIAERMKLWPFLVFAVFMVGVIYPVNGFWKWGGGFLDEMGFQDFAGSVVVHMAGGAAALAAVLMVGARKGRFGPNGEVRAIPGANLPIAMLGMFILWMGWFGFNGGSMLKIASLDDANAVARIFVNTNTAAASGMVAAALLYRALFGKTDMTMVMNGALAGLVSITAEPLLPGPGMAMLVGAIGGVVVVLSVLGLDRLRIDDPVGAISVHGSAGIWGIVAVVFTNPDATLGIQLLGTVIIFAWMFGASLVVLFIIRAVMGLRVSEQDEFEGMDAHECGMHAYPEFVSANTSDMDGTPLRSSAAADGLLASRKPVQR*
>MP0315_megahit_292236_1-729
TGPGIAPSIMTESTGLVLGGGFGANELANPTNALMAINLGDHIMGVFWAAFLLFSWTAASIVSGAVIERITTFAFGIMAIAIGSVFWSIDASWGWHFDGWMLKILGYHDAYASGVIHAICGGFALGILAVLGPRIGKFSSSGEPRNIGPRNPWLVCIGLFLIYTGFWGFYAACNIPIFDLGPEYGMEGVTYFTATNIYVTPTTLSGITMNFLLSLAGGLLAGYWISKGDPFWTYSGGLAGIIA
>MP0315_megahit_292479_2-622
NDHIMGVFWAAFLLFSWTAASIVSGAVIERITTFAFGIMAIAIGSVFWSIDAAWGWHFDGWMVKVLGYHDAYASGVIHAICGGFALGILTVLGPRIGKFSSSGEPRNIGPRNPWLVCIGLFLIFTGFWGFYAACNIPIFDLGPEYGMEGVTYFTATNIYVTPTTLSGITMNFLMSLSGGFLAGYWISKGDPFWTYSGGLAGIIAASA
>MP0315_megahit_292975_1-636
MGYDMTMEISALNEIFVEFYYWITVPLMFLIHVGFCLYEVSISRAKNHIHTLMKNAMLIPMVTITMFLFGFWIYFAGQGPFGDFAGGSTGLPWDATMGSNFGDHIMGVFWAAFLLFSWTAASIVSGAVIERIRTGAFLILAVLVGSVTWMIDAAWGWSAGGWMVTDWGYHDAYASGVIHGICGGAALGILAVLGPRIGKFAPDGTPRDIPPQ
>MP0315_megahit_294845_186-1199
MTDSFDTTLMDMLWVLWAAALVFVMQAGFLCLEAGTTRTKNAINVAMKNLADFAIAVSVFWLVGFGVMFGTSQSGWMGSSLFGWELESTDTWLVTVFIFQAMFCATAATIVAGAVAERMPFLGYLWTAFWIALLIYPVFGHWAWGGLLGGTPGWLAALGFIDFAGATVVHSVGGWVALAAVLVIGPREGRFQVDKPPTAFPAGNLPLAMLGALFMVLGWFGFNGGSTLALNSSVPGIIANTILGAVGGILSAMLVGWRVRRYADVMYAINGAIAGLVAVTAGAHALSLPAAFLMGGISGVLMVLASEWLLKRRIDDAVGAIPAHLVTGLWGTLALPWL
>MP0315_megahit_301747_1-1053
NVFLTGIADVDVDGVLGDFATREDGFTGGSIYSGAADFFFQVVFVATAMSIVSGAVAERMKLWAFLIFAVVMTGVIYPLEGAWTWGGKDVFGLYNLGDLGFSDFAGSGIVHMAGAAAALAGVLLLGARKGKYGPNGEIRAFPGANMPLAALGTFILWLGWFGFNGGSVLKLGDIASANSVAMVFLNTNAAAAGGAIAALLTARLMFGKADLTMLLNGAIAGLVVITAEPSTPSALTSTIWGALGGLLVVLSIVTLDKLRIDDPVGAISAHGVCGLLGLLLVPVTNGDASFTGQLIGALTIFVWVFVMSLIVWGIIKAVMGIRVTEEDEYEGVDLSECGMEAYPEFVSGKQ*
>MP0315_megahit_302480_1-1122
ESTGLILGGGFGANDLANPTNALMAINLNDHIMGVFWAAFLLFSWTAASIVSGAVIERITTFAFGIMAIAIGSVFWSIDAAWGWHFDGWMVKLLGYHDAYASGVIHAICGGFALGILTVLGPRIGKFSSSGEPRNIGPRNPWLVCIGLFLIYTGFWGFYAACNIPIFDLGPEYGMEGVTYFTATNIYITPTTLSGITQNFLMSLSGGLLMGYWVSKGDPFWTYSGGLGGIIAASAGNDLYHPLQALIIAAIGVWCAYKLHYWVERKFKIDDAVGAVAVHGYAGVVGLVICGFVLWGYPSSGYDGYAAINPIGMIIGAIIMFGVLGFLPGWILAKILHAAGKLRIPRDVELAGLDYNIMEQARKDERAVASSNR*
>MP0315_megahit_303017_1-513
MIVSLYNYIQLLTSFVNYSTSGLYPVQFAENKMNSIMQIKSANHKYALLLMAAVAITATGAMAQAYAQQITDGMDGYVVGDPDGGAGIYTGNPNECWWDTDDDGVPDMYCLIDTGDTAWMLTASSLVLFMTPGVAFLYGGLARSKNAVNTIGMTFIVMGLMSVQWVLWGYS
>MP0315_megahit_303289_459-1001
MENLHSAVETLVHGANTLFILMGAIMVLAMHAGFAFLEVGTVRQKNQVNALSKIISDFAISCLAYFFIGYWIAYGATFFTDAAALSQNNGYALVKFFFLMTFAAAIPAIISGGIAERAKFAPQLCASLLIVGVVYPFFEGIVWNGNYGFQGWLEATFGAGFHDFAGSVVVHAVGGWIALGA
>MP0315_megahit_305038_3-614
MRRILHGGYMPKQKIYFIGTLISVLLLTSVARAEVSEETAYVLNTFLFLVMGFLVMWMAAGFCMLESGMVTSKSVSTIAAKNIGLYAIAGIMFWLCGYNLAYGIPEGGFIGSFIPWSDASTLATGYSDGSDWFFQMVFCATTVSIVSGTLAERIKIWPFFIFAAILAGIIYPIEMGWQWGGGFLSTVGFSDFAGSTLVHSAGGS
>MP0315_megahit_306116_3-734
MAAGFAMLEAGLVRSKNVSVQCLKNIGLYSIAGLMFWVIGYSIAYPGFEGGFFGIADFPYAMQGVGEADTGTGYSVASDWFFQMVFCATTASIVSGTVAERIKIVPFFIFVTLLTGFIYPVIVSWEWGAGWLDAMGFSDFAGSTLVHSTGGWAALMGALIIGPRLGRYTDKGMTVFPGSSIPLATLGTFILWLGWFGFNGASQLAMGTVGDVSDVSKIFVNTNMAAAAGVVVAIILTQLRYGKA
>MP0315_megahit_306409_261-710
AVAGLVAITPASGWVGPMASIIIGVAAGTVCYGAVAFKNARKWDDALDVWGVHGIGGFTGAILTGTLASPHVWDTGDGIGAWTGTPEGYEQQAINIAGACLSVAYAFGVTIVILKIMDAIWPGGIRVTPKEEEVGLDIAQNGERAYINE*
>MP0315_megahit_306772_1192-1557
TAGPDVGSHFVAIVVGAIGGILSTLAIPLLDRFKIDDVVGAIPVHLVGGIWGTLAVAIFGGGSFVAQLYGIIMAGVLTVPLAFLAFYLLKYTVGLRVSEETEDSGVDMPELGLQAYPEFKH*
>MP0315_megahit_306880_150-626
MTLFINNSTFGLYLHHLAKSKMNSRNHGTIQSGLFQGNHKYALLLMVAVAITATGAMSQAYAQSILDGMDGYQVGVPGAGIYTGNPNECWFDTDDDGTPDMYCLIDTGDTAWMLTASSLVLFMTPGVAFLYGGLARSKNAVNTIGMTFIVIGLMSVQWV
>MP0315_megahit_308260_588-1532
HSLESDFFFQVVFVATAMSIVSGAVAERMKLFAFLAFAVVLTGFIYPMEGYWTWGGGFLSEMGFVDFAGSAIVHGAGAAAALAGVILLGARKGKYGKNGEIYPIPGSNLPLATLGTFILWMGWFGFNGGSQLLLSDKENATAVGQILLNTNAAAAMGAIAALFVCKVLWGKADLTMVLNGALAGLVVITADPLSPSPLMACLLGILGGSLVVFSIVALDKAKIDDPVGAISVHGVCGALGIMLVPVSNGDANFVTQLIGLVTILAFVFVASFIVWAILKQTMGIRVTEEEELSGMDQHDCGVDAYPEFVSVRSN*
>MP0315_megahit_308858_1-507
SAKHKYALLLMVAVGLTATGAMGLAADSYAQKIDDGMDGYVVGSPDGGAGIYTGNPNECWWDSDGDGVLDMYCLIDTGDTAWMITASSLVLFMTPGVAFLYGGLARSKNAVNTIGMTFIVMGLMSVQWVLWGYSLAFGAVDTEANMFMGNLDYMGFNQVSAWAPLGEPG
>MP0315_megahit_310211_1-315
ALPVIFVPILDKLKIDDVVGAIPVHLIAGIWGTLAVPLTNTEVPFVAQITGVVATGVFVCITSGIVWFALKATVGVRPSAEEEMAGLDVGETGIEAYPEFARAN*
>MP0315_megahit_310348_41-505
AGIICASAGNDLYHPIQAMIIAMIGVVIAYKMHYWVERKFKIDDAVGAVAVHGYAGFAGLVICGFVLNGYPSSGYSVGSMWVGTDYAAINPLGMFIGALIMFFVLGMLPGWIIAKILHAMGKLRIPREVEIAGLDYDMLEASKSDEKAVSSASR*
>MP0315_megahit_310491_958-1263
METNLFHLQYAIDTFYFVMCGALVMWMAAGFAMLESGLVRAKNTTEILTKNVALFAIACTMYMVCGYAIMYGGNVFLTGIADVDVDGVLGDFATREDGFTGG
>MP0315_megahit_311724_2497-3252
WLEATFGAGFHDFAGSVVVHAVGGWIALGAVLLLGARNGRYRGGHVVAMPPSNIPFLALGAWILTIGWFGFNVMSAQTLDGISGLVAVNSLMAMVGGTLVALLVGRADPGFIHNGPLAGLVAVCAGSDLMHPLGALATGAVAGGLFVWTFILTQNRFKIDDVLGVWPLHGLCGVWGGLAAGIFGTEALGGLGGVSFISQLIGSLAGVVVAFTGGLLVYGVIKSVAGLRLSEEEEYQGADLSIHKIGATSED*
>MP0315_megahit_312347_129-740
MEFSAEMKYVLDSFWLLISGCLVMWMAAGFAMLEAGLVRTKNTTAILTKNITLYALACVAYYYVGYNLMYGSGNDFVGSGLMMYGTSADGHSLLSDFFFQVVFVATAASIVSGTVAERIKFWPFMGFTLVLTAVIYPIQGHWTWGGTSLGGMIDGFSDFAGSTIVHSVGGWAALAGVLLLGARKGKFGADGSIHPIPGANLPLA
>MP0315_megahit_315739_1-549
LVGYYIMYSSGEGGFLPSLGFLIGTENSVDAVLAGGEDAPYYSMRSDFFFQVVFVATAMSIVSGAVAERMKLWAFLAFAVVMTAFIYPVSGYWTWGGGWLDGVGYSDYAGSGIVHMAGAAAALAGVLVLGPRKGKYGKDGSIHAIPGANMPLATLGTFILWMGWFGFNGGSELKMSDIGSANN
>MP0315_megahit_316037_3-569
SGITMNFLLSLAGGLLAGYWISKGDPFWTYSGGLAGIIAASAGNDLYHPMQSLIIAGAGTAVAYKLHYWVERTFKIDDAVGAVAVHGYAGVFGLVVCGFVLWGYPSSGYGVGSMWVGTDYAPINPLGMIIGAIIMFGVLGFLPGWILAKILHGMGKLRIPRDVELAGLDYNIMEQARKDERAVASSNR*
>MP0315_megahit_316404_2-187
SFGAQLIGIVGIFGWVFIASLVVWLVLKAVMGIRVSEEEEYEGVDIAECGLEAYPEFSVKK*
>MP0315_megahit_316636_391-906
VTWLLMSWGHTGRPSIAGAATGAVAGLVAITPASGWVGPMASLIIGVAAGTLCYGAVAFKNSRKWDDALDVWGVHGIGGFTGAVLTGTLASPHIWDTGDGIGAWTGTAEGFEQQAINIVAACMSVAYTFAVTIAILKIMDAIWPGGIRVTPREEEVGLDIAQNGERAYVFE*
>MP0315_megahit_317614_2-553
TVTNTATGMASVTWLLMSWGHTGRPSIAGAATGAVAGLVAITPASGWVGPMAAIIIGVAAGTLCYGAVAFKNSRKWDDALDVWGVHGIGGFTGAVLTGTLASPHIWDTGDGIGAWTGTPEGYEQQAINIAGACMSVAYAFGVTIAILKIMDAIWPGGIRVTPKEEEVGLDIAQNGERAYVELG*
>MP0315_megahit_319846_1630-2847
MNKKHLNFVGILLILLSVTSVAKAEVSAETAYIFNTFSFLIHGILVMLMAAGFAMLESGMVRTKNTAAICLKNIALYSIGGLMFYLIGYALMYPGEFNGILGIGDIFYDPLESEIAGEPNVEDGYSKPSDWFFQMVFAATAISIVSGAVAERVKVIPFLLFAAFMTAIIYPIYGSWTWGGGFLAEFGFSDFAGSTIVHSVGGWAALVGCLVIGARKGKYNQDGSVNALPGANLPLSTLGTFLLWFGWFGFNGGSQLALGSAADAAQMSIVYVNTNLAAAAGVMAAIILAQIIYKKIDLTLALNGALAGLVAITAGPDVGSHFVAIVVGAIGGILSTFAIPLMDRFKIDDVVGAIPVHLVGGIWGTLAVAIFGGGSFIAQLYGILMAGVLTVPLAFLAFYLLKYTVG
>MP0315_megahit_320392_3-584
YYYVGYNLMYGSGNDFVGSGVMMSGTSADGHSLISDFFFQVVFVATAASIVSGTVAERIKFWPFMGFILVLTAVIYPIQGHWSWGGTSLGGMIDGFSDFAGSTIVHSVGGWAALSGVLLLGARKGKFGADGSIHPIPGANLPLATLGTFVLWLGWFGFNGGSQLALGSKDDVDAISAVIANTNIAACAGALAAM
>MP0315_megahit_323818_2-1255
TNTIGMVFIVIGLMSVQWVLWGYSLAFGSVDSEANMFMGNLDYMGFNQVSAWAPLGEPGPCEGTWSDYYQMQQMKSEDAGMCSQGWPGTVPHQLFAMFQCTFAIITPALIVGGLIDRMKFSALCIFVLLWGTFVYDPIAHWVWGGGYIGNMDFDPDLSPSYGLDFAGGTVVHISSGFAALAGALVLGRRLGYGKVPMEPHNVPMVVLGASILWFGWFGFNAGSEVLSDGIAVSAWTVTNTATGMASVTWLLMSWGHTGKPSIVGAATGAVAGLVAITPASGWVGPMASIIIGVAAGTVCYGAVAFKNARKWDDALDVWGVHGIGGFTGAVLTGTLASPHVWDTGDGIGAWTGTPEGYEQQAINIAGALLSVAYAFGITIVILKIMDAVWPGGIRVTPKEEEIGMDLAQNGERAYVNE*
>MP0317_megahit_1733_218-1396
TALVLFMTMPGLALFYGGLVRSRNVVSVLMHCFAICCMASVLWLVCTYSLAFGDGGPLNSYIGGFGKSFLAGVSVDAMSGDIPETVFFMFQMTFAVITPALIVGAYVERIKFSAVILFSLIWSIVVYAPVAHWVWGGGWLAEMGIQDFAGGLVVHMTCGISALVIAAMLGSRKGFPNEIQRPHNPGLVMIGAAMLWVGWYGFNAGSALAADGNAGMALTVTHISAATAALTWMLIEWLGHGKPTLVGIATGTIAGLATITPASGFVGPVGALFIGIAAGVVCFYMCGVVKNMLKIDDSLDVFAVHGVGGAMGTLLTAIFGAASLGGLGHSGLSIGSQFGVQLTGVIAVLIWSAVLTFVIVKIVQAIVGLRASSDEEIEGLDVVTHGERGYEL*
>MP0317_megahit_3669_2-550
QAFVNTFIAAAAGMVAWMLVELAKTGKASTIGMASGVVAALVAITPAAGFVGSMHSLVFGAAAGVICFFAIEAKFRLGFDDSLDVVGIHLVGGAVGGILLGFMADSSAVPGGDFIDGVFFGGGILLWNQILAIVAVGSFSFVATLVIAKVLDKVIGLRVSESTEMTGLDVSDHGEAAYVIDG*
>MP0317_megahit_5755_3-542
VGAFVERMKFAAVLMFGALWVILVYAPVTHWLWGGGFLAELGVMDFAGGLVVHATCGTAAIVVAVMLGRRRGDPPEFDQSVVVHRPAHNPGLTMIGAALLWVGWFGFNAGSALAADGSAGMAILVTHVAAATGATTWMFIEWIHRGKPTMMGIATGTIAGLATITPASGFVGPAGGIVIG
>MP0317_megahit_7111_1-462
MDALNSGDTAWILTSTALVLLMTMPGLALFYGGLVRSRNVLSVLMHCFSVCALASILWLICGYSLAFGDGGANNFIIGGLDKVFLSGVTTDSLSGTIPESVFFSFQMTFAIITPALIIGAYVERIRFSAVLLFSGLWLLLVYVPICHWVWGGGW
>MP0317_megahit_7146_2-481
MDNAPTLESLQATLDAQQAVFQMHQSMNVEVFYWWCTAIMIMIHAGFLAYEMGASRSKNALAAGIKNILALAVIIPTFYLFGWWIYNAFPNGFIPIEAAGALPWAQSMGPDVTDMGTGIFWAAFAMFGATTGSILSGAVIERIRVSAFLILTVFLGSVVW
>MP0317_megahit_11901_275-775
MYILPAILLSLTLIPGIAHADTGTTSMDIVWILFSATLVFFMQAGFALLESGMSRAKNAINVMMKNYIDVCIGSLLFWAIGFGIMFGNNPTGFFGTTAFGLSEGSNWDFTFLLFQTMFAATAVTICSGAMAERTRYTAYLLSAAAIVTFIYPVFGSWVWGGSYGGQG
>MP0317_megahit_12516_2-805
FQMTFAIITPALIVGAFADRMKFSAVLLFTGAWMLLVYAPVCHAVWGGGFLGEMGILDFAGGTVVHINAGVAGLVAAIVIGKRSGYGKDAMPPHNLILSIVGASLLWVGWFGFNAGSQLAADTTASMAMVVTQIATATAALAWMFCEWAFRGKPSILGIVSGAIAGLVAITPASGFVDPMGSLLIGIAAGVGCFWASVYLKKSIGYDDTLDVFGVHGIGGIIGAILTGVFASEAIGGTKGLLEGNAEQVWIQAYGVMATIIYCAIASF
>MP0317_megahit_19054_1-459
MLAASALVLFMTPGLAFFYGGLVRGKNAISTVMYSFVAIGVVSVVWVLWGYSLAFGEGGDFIGNFDFLGFKDVASESDEGIPPMLFAIFQMMFAIITPALITGAIAERFKFTTYLIFLVAWVTFVYAPIAHWVWASDGWLFELGALDFAGGTV
>MP0317_megahit_22397_232-522
MTRFVSAMLLAVLLASPAFAQDAGTLVESDTGDTAWILISSALVLLMTLPGLALFYGGRVRAKNVLSVALQCGAVAAVISVLWVVTGYTLAFGDIGN
>MP0317_megahit_26676_2-523
ITGAFAERFKFSTYLVFLVLWVTLVYAPICHWVWGGGWIGELGALDFAGGTVVHINAGVAAVAAALLVGRRRNPGAQSHNVPYVVLGAALLWFGWFGFNAGSQLAADGVAVSAFIVTNTAAATAALTWGLISHFRTGRMSAVGVATGAVAGLVAITPASGYVGVMGSLAIGFAA
>MP0317_megahit_26823_710-1105
PAAGFVDFAGSLIMGVISGAVCYVAVSYLKEWLNYDDALDVFGLHGVGGIVGAVLVGVFANPEIGGAAGTLYGSDTQLWAQIISIVVVAVYSAAVTAVLLLILRYTIGLRVQPREEYEGLDMSLHGQKLEV*
>MP0317_megahit_29286_1-603
GVGIDAVNGTIPETVFVMFQMTFAIITPALVVGAFAERMRFSSMLLFTALWLLLVYVPVTHWVWGGGWLQNLGFMDFAGGSVVHVNAGVAAIVAALVMGRREGFPTTPMPPHNLPITVAGACMLWVGWFGFNAGSALASDGAAGMAMLVTHIGASAGSLAWMTSEWIKFGKPSVLGIVTGMVAGLGTITPASGFVGPGGAL
>MP0317_megahit_29931_607-1536
GAEAQTFMIFQMMFAIITPALIVGAIADRFKFSSLIAFVIIWSTFVYSPIAHWVWAEGGWLFNMGALDFAGGTVVHISSGFSALVAAIVIGKRSGKITGEPHNVPYVLLGTAILWFGWFGFNAGSALAANDQAVSAFLVTNTAAAAGALMMMFLSYRSTGKPSVVMFAVGAVAGLVAITPASGFVGPMAAILIGAGVGLISHFTIQFKNSKGWDDALDVWAVHGMGGLWGALATGLFASAAIGGTDGVFMGGSISVLTTQIIAIVATIAYAGILTFVILKILDQTLGLRIKSADEENIDKVLHGEAAYT*
>MP0317_megahit_31496_2-607
PLVGHWIWNDSGWLSQLGFIDFAGSTAVHSLGGAIALAGVIILGPRTGRFREDGSIREFNGSNVPLSLLGTLLLFIGWFGFNGGSDGAFNENAISILINTLLGGASGLVATIAICYVIYRRPYVLKIMNGLLGGLVSVTANCNAVTPFEAVIIGSMGGIAVLFTEHLLERFHLDDAVGAIPVHLGAGIWGTLAVGIFGDPDI
>MP0317_megahit_36016_242-664
LVGITPACGFVGPMGSLVIGISAGVLCFLASTKIKRAFGYDDSLDVFGVHAVGGIVGAILVGVFAAESLGGAGLAEGVSIGQQVKTQLIGILATIAYTGIVSLFILKVLDRIIGLRVTDDDEAQGLDITAHSERGYNLSS*
>MP0317_megahit_36939_179-973
PICHWVWGGGWLAELGVQDFAGGLVVHTTCGFAALVAAVLLGKRKGFPGQIRPPHNPGLVMAGAAMLWVGWFGFNGGSALAADGSAGMALTATHLAAATAAFTWMLMDWIKMGKPTLVGIATGAIAGLATITPASGFVGPSGGFIIGLAAGIICYQALSYVKDALGIDDSLDVLAVHGVGGITGTLLTAVLGSAAYGGLGASELTISEQFGIQLTGVIATVAWTLVVTYIVLKIVDAVVGLRVSSEEETQGLDVKSHGERGYDI*
>MP0317_megahit_38810_662-1030
HPLGALVTGLVAGSLFVFTFTLTQNKWKIDDVLGVWPLHGLCGVWGGIAAGIFGQVALGGMGGVSLMSQLIGTGLGVLIAFVGGFTVYGLLKLVLGLRLSQEQEYEGADLSIHKITATPNND*
>MP0317_megahit_39364_167-1105
MRNITKYCFSALGIFAALSTPAMAQDVTFDSGDTAWMLVSSLLVLMMTVPGLALFYGGLVKKDNILATLMQSLAVCAVVSVVWPVIGYSLAFTESNMFIGGLDKFMLNGVTPNSATGSIPESVFIVFQMTFAVITTALLVGAVADRIKFSTLLIFTPLWVILVYAPITHWVWGPGGFIGGIDLEDYEGVLGMGEALDFAGGTVVHINSGVAGLVAAIILGRSLNKSNGPSDSSNLVMSVIGTGLLWVGWFGFNAGSALSAGSSAGYAMLVTNAAAGIAAVTWIMVETLHKGKASVHGAISGVVAGLVAITPAA
>MP0317_megahit_39650_748-2079
MNEITLELSYALDTFYFLVCTAFVMFMACGFAMLESGLVRSKNTVEILTKNAMLYSVACLVYLVVGYNLMYPANPVSSFIPGLDFMLGSDNSMADISAGEGSPYYSSMADFIFQAVFAAATMSIVSGAIAERMKLWPFLVFAVFMVGVIYPVNGFWKWGGGFLDEMGFQDFAGSVVVHMAGGAAALAAVLMVGARKGRFGPNGEVRAIPGANLPIAMLGMFILWMGWFGFNGGSMLKIASLDDANAVARIFVNTNTAAASGMVAAALLYRALFGKTDMTMVMNGALAGLVSITAEPLLPGPGMAMLVGAIGGVVVVLSVLGLDRLRIDDPVGAISVHGSAGIWGIVAVVFTNPDATLGIQLLGTVIIFAWMFGASLVVLFIIRAVMGLRVSEQDEFEGMDAHECGMHAYPEFVSANTSDMDGTPLRSSAAADGLLASRKPVQR*
>MP0317_megahit_43088_3-365
MVPGLALFYGGMVRAKNALNMLNMNMWCLGIVPVVWVLVGWSLASGDSGRSWLGDLSVVGLKGVHDVEGLASFAFLMTFACITPALISGAVADRMKFSAWMVFVPIWSLVVYSPVVYWIYG
>MP0317_megahit_43833_3-728
GYHDVGASGVVHAVAGFFTLGVLINLGPRVGKFINGVAQTIAPHSLPMTLIGLMMIIFGFFGFLGGCIIFNGGETGWTTIYGNPTNLSAFAFNTLMGFAGGVIGCYIASRDPFWTMSGGLVGIISVAAGLDLYDPELAFIIAVVTGVLAVKFAKLIENFGIDDAVGAVSVHGFTGVWAVFLVGVFADGMPNVGDLPEISLMGQTIGAIVMAAVGFIPGYGISLILKKANALRVPKEAEELGL
>MP0317_megahit_44225_3-374
MIIIELLGIIEQKIDTLWVLISAILVFIMQAGFMCLEAGLSRKKNNINVALKNIADFGVSVSVFWALGFGIMFGTSMGGLFGTDSFFFVSNIALNQSFFIFQAMFVATAASIISGVVAERLKFF
>MP0317_megahit_44326_398-619
MTILNDCSMDAGNITWLLVASALVMFMTPGLAFFYGGLVRTKNVLSIMMHCFTILAVVSITWILWGYSLAFGSS
>MP0317_megahit_44513_3-629
HLIKEKNMELLTTNNVWMMLCAALVFFMHLGFSFLEIGLTRQKNTINILFKNFFIITMGLIMYCLIGFNLMYPGEFNIIGGGYLGFAGFGLDAAAAADLTYNEGYTYWTDFLFQGMFAATAGTIISGAVAERIKISSFMLITLIYVSIVYPIVGSWQWGSGFLSTLTDNVGFYDFAGSTLVHSTGGAAALAGAMIIGPRLGRFTKSGAP
>MP0317_megahit_44959_2-1012
MDSKLILLVILLSGVTFTSTTQLVFGAHGAEVEPNTNGSIEFIAPDQNPYECWTPEGEACPIDSGDNTWILTSSALVLIMTPGVAFFYGGIARQKNSVSTIMMCFIVIGIISVQWVLWGHSLSFGPETEGLHDFVGGFSYIGLNGVSHEAPLGSFEDGEWMTIPHQTFMIFQGMFAIITPALIVGGLVDRMKFSALVIFVPIWATFVYDPVAHWVWGGGWLGDLGALDFAGGTVVHITSGWAALAGALVLGRRIGLGKVPMEPHNIPMIVLGASLLWFGWFGFNAGSELAADGIATSAFVVTNTAAGMASVTWMLMSWAHTGRPSLAGAATGAVAGL
>MP0317_megahit_45351_2-640
LIEYADGAYTYFTDFIFQAMFAATAATIVSGAVAERIKLNSFLVFSTFYVALIYPIAGSWKWGYGWLDQIEFHDFAGSTLVHSVGGWAALVGAYTLGPRLGKYGKNGRMKPILGHNMPLAVIGVFLLWFGWYGFNGGSVLSADPGALSLVFVTTTLAAAAGVIGAMLTSWGISNKPDLSMILNGSLAGLVGITAGADVISPMNSVVIGFIAGV
>MP0317_megahit_47653_2-379
MNNANDVLFILLGAIMVLAMHAGFAFLEVGTVRKKNQVNALVKIIVDFAISTIAYFFIGYGIAYNLHFFDAAPTLNENYGYGLVKFFFLLTFAAAIPAIVSGGIAERAKFYPQLIATFFIAGFIYP
>MP0317_megahit_49360_1215-2225
MDITGINSAVETLMYSANTMFILLGAIMVLAMHAGFAFLEVGTVRHKNQVNALVKIITDFGISTIAYFFIGYQVAYGMDFFASAAELTENNGYELVKFFFLLTFAAAIPAIISGGIAERAKFYPILIASALTVAFVYPFFEGIIWNGNAVFGFSLQAWLEETYGAGFHDFAGSVVVHGVGGWIAFAAVFLLGARRGRYRDGKVTAFAPSNIPWLAMGAWILTVGWFGFNVMSAQTLDGISGLVAVNSLMAMVGGVVVAMVVGRNDPGFIHNGPLAGLVAVCAGSDVLHPIGALLVGGVAGALFVWVFTLAQNKFPKFDDVLGVWPLHGLCGAWGGIA
>MP0317_megahit_50640_514-1311
PIAHWVWADSGWLFELGALDFAGGTVVHINAGVAAVAAAWLVGKRRGVDRGVEPHNVPFVILGASILWFGWFGFNAGSGLAADGLAVSAFLVTNTAAATALVVWLILGHIHTGKMSAVGAATGAVAGLVAITPAAGFVGPMGSIAIGLGAGVLTFYAVRIRHKFGFDDALEVMAVHGIGGIWGALATGIFAVGGIGLIDGDAKVLGYNAVAVLSTIAYSFVVTFVILKILDVIPGLGLRADDAAEDAGLDVSLHGERAYVGDGAD*
>MP0317_megahit_51704_3-554
AGMAMLVTQIATAAAALGWMFSEWIAHGKPSVLGIASGAIGGLVAITPASGFVGPMGALVIGIVAGVGCFFAATALKRKIGYDDSLDVFGIHGVGGIIGALLTGVFAAEVLGGAGFGDGISSIGGQLLTQATGIIATIVYTGIVSFILLKILDSVMGLRVDEDEEAEGLDVALHDERGYNLSS*
>MP0317_megahit_51910_2-379
IGFGAGLLCFFAVELIHKTGMDDALDVFAVHGIGGIWGAIATGIFTVSAITGGTAGLIEGNPSQVGIQAVGVVATLIYSGVVSFVILFILDKIPGLGLRASESDEDLGLDLASHGEQATVRDGAD*
>MP0317_megahit_52133_492-773
KIDDPVGAISVHGVCGSLGIMLVPLSNSDATFVNQLIGLVCILGFVFIASSIVWAILKNTMGIRVTEEEELNGMDQHDCGIDAYPEFVSVRSN*
>MP0317_megahit_53870_598-942
SGALCYWGANGLKRRFGYDDSLDVFGVHGIGGGVGTLLTAVFASRAWGGFENNLSIGSLLGLQAMGIVVTTIYSGILTFVLFKLVDAMVGLRVTPEEEGLGLDLSLHDERGFNL*
>MP0317_megahit_57286_3-281
LKIDDVVGAIPVHLVAGIWGTLAVPLTNTEVPFIAQLTGVVATGAFVCITSAIVWFALKATIGVRPSEEEELAGLDVGETGIEAYPEFSRAN*
>MP0317_megahit_58848_1-648
AQDNALNSGDTAWMLMSSVLVLFMTIPGLALFYAGLVRAKNVLSVMMQCFAITCMITILWTAYAYGLAFGDGGGLNAYIGFGKFFLSGVGIDTVSGTIPETVFQMFQLTFAVITPALMVGAFAERMKFSAMMVFMAIWLTIVYAPVAHWVWGGGFLGEMGVLDFAGGIVVHINAGIAALVVCIVLGKRAGYPSTPMPPNSLVLTLVGAAMLWIGWF
>MP0317_megahit_58951_2-529
ASVLTQVLGVACLAMIIWVTYGYSMAFGDTGNAFIADFGKVFLKGVTADSGAATFSDGVEIPEYIFIAFQMTFAAITAALVVGGTMERAKFSTMMVFTAIWLTIVYFPIAHMVWATGGLIFEWGALDFAGGTVVHINAGVSALVGCLILGKRIGYPKEPMPPHSLTMTLIGTGLLW
>MP0317_megahit_60480_3-521
MLRRMLPLMVAGLFAAGVLTGYNVVFAQEITSDAKELDQGANTIWMVGAFLVFFMQAGFAFLGAGLIRGKNTVNYMTKSFMDFAMASLSFWAFGFALMWGTSAAGIAGTTNFFLTDAAKGQTYVDWVFQMVFAATAATIVAGAVAERTRTQAYLAYSFIIGAVIYPIYGHWVW
>MP0317_megahit_63910_3-665
MSYLSKRPSKVGAIGLVGSLCALAEPALAADELNSGDTAWMLTSSLLVLMMTIPGIALFYGGMVRKKNVLATLMQSFAVCCMATIIWMVIGYSLAFSGDGPFVGDLGQLFLKGMGVGSMSGTIPESVFMMFQMTFAIITPALITGAVAERIKFSSLMVFLGLWQIIVYAPVCHWVWGGGGFLASAGVMDFAGGTVVHINSGVAALVLCMVLGKRIGYGREN
>MP0317_megahit_68021_1-579
YVERIKFSSVLLISAIWLFVVYAPVTHWVWGGGWLAELGILDFAGGLVVHTTAGVSALVIAILLGNRSEFPNRVQPPHNPALVMVGACMLWVGWFGFNGGSALAANANAGMAMVVTHIAAATASLTWMGIEWYKNGKPGLVGLVTGTIAGLATITPASGYVDPKSAFIIGVLAGSICWYFSVLIKQTFNIDDS
>MP0317_megahit_70764_1-426
MGLAVIIGIIGAGLAVIAIPMFDKIKIDDPVGALSVHLIAGIWGTLAVGIFKPDVSFITQLIGVGVIGVFVFWVSFVSWYIIKRVVGLRVSVEEEMQGIDVTEFGHPAYTIGQGEFVTQEEFKKYNGNETYVSPLTKTATT*
>MP0317_megahit_77933_1-558
MADSGHTAWLLTATALVFFMTPGLAFFYGGLVRAKNIVNTIMLSFMSIAVVSIVWVLWGYSLAFGTGNAYIGDLSLLGLSGVPFASGEGDAYPELAFVSFQMMFAIITPALITGAFAERFQIKTYLIFLVLWSTLVYSPITHWVWAEKGWLLELGALDFAGGTVIHINAGIAAVAAALIVGKRRNP
>MP0317_megahit_78699_3-230
LGLLLVPVTNGDASFTGQLIGALTIFVWVFVASLVVWGILKAVMGIRVTEEDEYEGVDLSECGMEAYPEFVSGKQ*
>MP0317_megahit_83634_3-557
LLFVVYQMMFAVITPALITGAFANRITFKAYLIFLVAWQLLVYFPFVHMIWGGGMLSEWGALDFAGGIVVHALAGMAALASVLYVGKRNVQDSGAHNVPFVALGAALLWFGWFGFNAGSELAVDEITAVAFINTQIAAAFAAITWLLLAWNYDGKPSFVEMLIGMIAGLATITPAAGFVSPQSAM
>MP0317_megahit_84629_117-677
METNLFHLQYAIDTFYFVVCGALVMWMAAGFAMLESGLVRAKNTTEILTKNVALFAIACTMYMVCGYAIMYGGNVFLTGIADVDVDGVLGDFATREDGFTGGSIYSGAADFFFQVVFVATAMSIVSGAVAERMKLWAFLIFAVVMTGVIYPLEGAWTWGGKDVFGLYNLGDLGFSDFAGSGIVHMAG
>MP0317_megahit_85205_1747-2070
MKNKMLNFFPSMRIASLFLLMSMISPSIALAEEEAVLNSGDTAWMLTATALVLLMTIPGLAMFYSGMVRKTSVLTMGMQIFSVCCLMTVLWMIAGYSIAFSDGGEYND
>MP0317_megahit_88993_1-678
FGFAGLGISTGAEGLTPAYNPGYTYWTDFIFQAMFAATAATIVSGAVAERIKLSSFLVFSTVYVALVYPIVGSWTWGGGWLAEKNFHDFAGSTLVHSVGGWAALVGAYTLGPRLGKYSKNGEIKPIMGHNMPLATIGVFLLWFGWYGFNGGSVLSADPGAVSFVFVTTTLAAAAGVIGAMGTSWIISKKPDLSMILNGSLAGLVGITAGADCISPMYSVVVGLIAG
>MP0317_megahit_91229_3-137
MDSGHTAWLLTATALVFFMTPGLAFFYGGLVRAKNMVNTIMLSFM
>MP0317_megahit_91874_413-817
MTSSILQNFRRLLIYSLLFIISVNLIMPGILAEASAEENLENINLLWMLICAILVFMMQAGFMCLESGIIRNKNNINVALKNVSDFGISIVSYWIIGYGIMFGASQNGLFGTNNFFFDPSGTSTSGPAMTFFIFQ
>MP0317_megahit_92116_387-683
MKNKNIFLVVFLLGGSFLLANGEPTAADAIFTINNTWMLVATFLVFIMHLGFATLESGLTQAKNTVNILFKNVSIIAIGILTYAVCGFNLMYPGDFNGF
>MP0317_megahit_93114_1-423
MTTLKRRTAVPLVAALLVLALPRLAAAQDELSAGDTSWMLTSSVLVLFMTIPGLSLFYAGLVRAKNVLSVMMQCFAITCMVTVLWTVYAYGLAFGDGGSLNGFIGFGKLFLSGVEVDTLSGTIPESVFQMFQLTFAVITPA
>MP0317_megahit_93217_2-823
PRLDDRISGVFWAAFLLFAWTAASIVSGAVIERIRSFAFWIFAILIGSVTWSIDAAWGWSYGGWMVELLGYHDAYASGVIHAIAGGTALGILVVLGPRLGKFAADGTPRDIVPHNPWLVCIGLFLIYTGFWGFYVACNVPLATTGYIDGQLTGATQTATTIYLTPTTLGAITMNFLMSLAGGMLVAYMMSKGDAFWTYSGGLAGIITASAGNDLYHPIQALVIGGIGTALMYKLHFWVEKKFKVDDAVGAVAVHGYAGFIGLVIAGFVLWGYPS
>MP0317_megahit_93794_1-630
TDVAVDTLWVLIAGMLVFFMNAGFGCVEAGFCRAKNAVNILGKNFVVFGISSIAFWIIGWTIMFGEGNSFMGTTGWFVSGADNSPVTGDAYNGVYDSISWTGIPLFAKFFFQLVFAGTAATIVSGCVAERIHYKSYMAFTVVLVAISYPITGHWIWGGGWLANMGMWDFAGSTVVHSVGGWAGLAGIILLGPRLGKYRDDGSVSPIPGHS
>MP0317_megahit_98290_285-1427
MLWLATVPLALFGLGIFNLSAHAADLPELNAAFLANNLWLLIATILVIFMNAGFAMVEAGMCRSKNAVNILAKNLFVFALAVTSYWFIGYSLMYGGSVADGWLYFGGLFFDPTVTADMVTDAGLVPTVDFLFQSAFAGTAATIVSGLVAERVKFGEFVVFAVVLTAFIYPIAGSWKWNGGWLDSLGFVDFAGSSIVHSVGAWAGLVGAMLLGPRIGKYSDGKPQAMPGHNMAIATLGALVLWIGWYGFNPGSQLAMDQWVPYVAVTTTLAAAAGAIGATIVSTLTSGKPDLTMIINGILAGLVSITAGCGDMTLAGAWFAGLVGGIIVVFSVAALDAAEIDDPVGAFSVHGVCGVWGTVVIGLWGTAVQGDGAGMGLFNGG
>MP0317_megahit_98473_23-1774
TVLSTAIIYPIIGHWAWSSSYLSKLYSSNRIENATSGWLAEMGFVDFAGSTIVHSVGGWIALAGVLILGARIGKYSKANKGKFTGSSYPLAILGTLILWFGWFGFNGGSNGAMDETVPLILINTFLAAAFGLLTGLVISYITKKKPDPMYVILGPLAGLVAITASCNSVNSISAILIGIIGCIVAILATELLERFEIDDVVGAIPVHLAAGVWGTLAVAIFSDLEILGTELSRLEQLKIQVIGIISVGIFSFSISFIFLKVLNKFYPLRVSPVHEELGLNIAEHGAVSAEHDLITVLDRQSTSGDLKIRGPQDPFTAGGVIGHYYNKMMNKLENSEAEKIKWRNRISKEIELAVKVQENFIPKRNLKKYPVKGINIPAREVSGDFFSFYPHNEIIYFVIADVAGKGIHAGMVMAKASTLFEVLAQDKVDLDEMTLHMNNDLFTTKTGGMFVTGIVGIYDLISDEVKWVNAGHQPALIRDLKGNFKEFESKSPPLGVVTQKNKSTYLVNKEKLNGHRFYIFTDGLSESLDKDKEELGIEGAKIIINNNFNSSMEDELNNISKEIKENSAKDKLDDDLTILTIGK*
>MP0317_megahit_99534_2-820
ALCLFIVLWVTIVYAPLAHWVWGGGWLGELLSDAPALDFAGGTVVHISAGFGALAAALVVGKRVGFLQQPMGPANVPMVVLGASLLWFGWFGFNAGSALAADATAVNAFVVTNTAAATAMVTWLILSWCVSGKPSAVGAATGAVAGLVAITPAAGFVGAMPAIIIGFGAGSLCFGAVKLIEKIKIDDALAVFGVHGIGGMWGALATGLFVGVGYGALDIGRGEQIINQLIAIGASGAWAFVVTGAIMIVLKYTIGVKADEIGENEGLDISEHG
>MP0317_megahit_101637_2-481
MLKNLKSSSLILALLMLVLTPLGVLADEGPTPGQIAGNNAWMLTSTALVLLMTIPGVALFYGGLSRKQNVLSTLMHVFAGCCVVTITWCVIGYSIAYSEGTPYFGGLDYFLFKGMTFNESPTGLPMGVDVTFQATFAIITTALIAGSFAERIKFSATLIF
>MP0317_megahit_103153_1207-1377
SVLTTQIIAVVATLAYAGIVTFILLKALDNTIGLRVDAKDEAAGMDISVHAEEAYN*
>MP0317_megahit_104452_1918-3141
ELGYALDTFYFLICGALVMWMAAGFAMLEAGLVRAKNTTEILTKNVSLFAIACTMYMICGYDIMYGGGIFLDGIMGDGATGVAEDAATYAPSADFFFQVVFVATAMSIVSGAVAERMKLWAFLAFAVVMTGLIYPMEGAWTWGGEAVFGMYTLGDEGFSDFAGSGIVHMAGAAAALAGVLVLGARKGKYTADGKVNAIPGANLPLATLGTFILWMGWFGFNGGSVLATATVESANSVAIVFMNTNAAAAGGTIAALIVARIMFGKADLTMALNGALAGLVAITAEPSTPTPLEATLFGGLGGILVVLSIVTLDKLKIDDPVGAISVHGVVGLLGLILVPFTNDGSSITGQLLGAVTIFVWVFVTSLVVWLALKAIMGIRVSEEEEFDGVDMSECGLEAYPDFTGGRS*
>MP0317_megahit_110310_3-572
WGYSLAFGNDVEGWKFIGDLGWFGLKDVSANEPGPYSDTIPHQAFMIFQAMFAILTPALVTGAFAERMKFSALCIFIVLWVTIVYAPLAHWVWGGGWLGDLGALDFAGGTVVHISAGAGALVSALIIGRRVGFPEQPMGPANVPMVVLGAALLWFGWFGFNAGSSLAADGVATNAFVVTNTAAAAAMMAW
>MP0317_megahit_111516_1383-2129
TVVHSLGAWCALAGVIAVGARTGRFDNSGNTRNIPGHNLSLVALGGFILWFGWFGFNGGSALSASENIGGIILNTHLSAAAGAGGAILLSALLQRPILLTTTVNGSLAGLVGITAGCATMEPPFAIITGAVSGVIATLGQDLMLRWKLDDVVSAIPVHGFAGAWGTIAAGLFFAGDMFDTQRVATQAIGVIAAFLWAFPLSLLVFTLIRFMIGLRSSKEHEQMGLDCTEHNEIGYPEFQQNITFRQEP*
>MP0317_megahit_114694_978-2075
LMQCFAIACLVSILWLVFVYGLAFGDGGSVNQIVGLGNLMISDVGMDSMSGTIPEIVFFMFQMTFAIITPALIIGGFAERMKFSSVLLFSALWLALVYAPVCHWVWGGGWLGDKGFMDFAGGTVVHINAGVGAIVAAVVLGNRRGFPDRPMTPHNMALTVAGASMLWVGWFGFNAGSALAAGSSAGMAMAVTHISAAAASLAWMTCEWVRSGKPTVLGIVTGMVAGLGTITPASGYVGPLGGLLIGISAGVVCYFATQYIKRGLKIDDSLDVFPVHGVGGALGCLLTAVFYSNSFGGLQPADEVYSISSQFGVQAIGVVATVVWCAVITFFILKLVDMMVGLRVAEDEETEGLDIVLHNERGYNI*
>MP0317_megahit_115503_1-516
GFSDFAGSTLVHSTGGAAALAGAIVLGARTGRFDKSGKPTPIKPFAASSIPLVTIGVFILWLGWFGFNGGSQLSMGTFDDAVAISKIFINTNLAACGGVLAAAIVTRLMIGKTDVIQMLNGAIGGLVAITAEPLMPTPLAAILIGSVGGIIVVFGTKLLFLFKIDDVVGAIP
>MP0317_megahit_115602_3-536
SVTWVIDASWGWHAGGWMVKLLGYHDAYASGVIHAIAGGCALGVLVVLGPRIGKFGPGGIIRNIAQQNPWLICIGLFLIYTGFWGFYVACNVPIISAEGIGGNIKGATFTATNIYLGPTTLGAITVNFLMSLSGGMLIGYMVSKGDAFWTYSGGLAGIITASAGNDLYHPIQAMIIGG
>MP0317_megahit_116836_1-1149
NESAALITDESLFSATWYVPTSDLMGTNLNDHISGVFWAAFLLFSWTAASIVSGAVIERITTFAFGILAIAIGSVFWTIDAAWGWHFDGWMLKILGYHDAYASGVIHAIAGGFALGVLAVLGPRIGKFSSSGEPRNIGPRNPWLVTIGLFLIYTGFWGFYAACNIPIFDLGPEYGMEGVTFWTATNIYVTPTTLGAITMNFLMSLSGGLMAGYVIAKGDPFWTYSSGLAGIICASAGNDLYHPIQSFIIAMVGVWVAYNLHYWVERKFKIDDAVGAVAVHGYAGVAGLIICGFVLNGYPSSGYSVGAMWVGTDYAPINPLGMFIGAIIMFGVLGFLPGWILAKILHGMGKLRIPREVELAGLDYTIMEDAKSNERAVSSSSR*
>MP0317_megahit_119052_1-711
MGGWIALAAVIVLGPRFGRWDSEGRSRPIPISNVPFMALGSWMLCIGWFGFNVMSAATMDGISGLVAVNSLFAMAGGILSALVISKNDPGFIHNGALAGLVAICAGSDQVHPIGALMIGIIAGIIFVKGFTWEQEKLKIDDVLGVWPLHGLAGSWGGIACGIFGQKALGGLGEVSFLAQLIGTLFAIGIALAFGFTVYKILDKTVGIRLSKEDEQRGSDLAIHNIESNPEEATTRF*
>MP0317_megahit_119548_40-1326
MTKKLFFMAIIGLVPFSAAAEGLDTGDTSWLLTSTALVLFMTLPGLALFYAGLVRSKNAVSVLMQCFTIACIVSIAWVVYGYSLAFKGDGALIGDFSALFLSGVGRETLSGSIPETVFIMFQMTFAIITPALVVGAFAERMKFSAMCLFSLLWFTFVYLPACHMVWGGGFLGNLGVIDFAGGLVVHLTCGVGALVAALVLGPRKGFPDSPMQPHNRTMVVMGAAMLWVGWFGFNAGSAVAASEDAGMAMLATHTSAAVAAITWMVLEWLKQGKPTVVGIATGMVAGLATITPAAGTVGPEGALLIGFLAGGVCFYATQAVKGIFGIDDSLDVFPVHGVGGMLGIIMLSFVGTPGGFLGSGSSGIAEGGPLAQLWIQFQGIIVIFAWTAIVTWIILKLVGFVTDLRVSGESEDEGLDVIEHDEQSYDLT*
>MP0317_megahit_120814_357-1010
MLVETAPGSNGGRILRRSLPFAVAGLVSVALITGYSVAFAQDITSDADKLDQSANIIWMLGAFLVFFMQAGFAFLGAGLIRAKNTTNYMTKSFMDFAIASLSFWAFGFALMWGTSAAGIAGNTNYFLTDAADGQTYVDFVFQMVFAGTAATIVAGAVAERTKTQAYLAYSFIIGAIIYPLYGHWVWGGGWLGAMDKIDLPAAADYAGSGVVHAVGGFV
>MP0317_megahit_122324_2-448
NAISQVFTNTNIAAAAGAVVAALLSQIIYKYVSLTLVLNGALAGLVSITAGPDYPTMPIATLIGGIGALLMFIAVPLFDSFKIDDPVGALSVHLVAGIWGTLAVGVFKPEGSILTQLQGIGIIGAFVFIASFVLWFILKKSVGIRYVD*
>MP0317_megahit_124181_1-219
MESNLNHIFELQFAMDTFYFLVCGALVMWMAAGFAMLEAGLVRSKNTTEILTKNVALFAISCTMYLICGYELM
>MP0317_megahit_126949_572-1303
LVVHAVGGFAGLAGAMVLGPRIGRFSKSGKPNAMPGSNLALSALGVLILWIGWYGFNPGSQLAIVGVDNTNAVMLIAVNTTLAASAGAVFAMFAAWYKFKKPDLTMALNGALAGLVGITANCDSVTNLEAIIIGLVAGILVVGGILLLDKLKIDDPVGAWPVHGLCGIWGGIATGIFGGHPIVAQIIGSVAIPIWAFVTMYILFSILKALNMLRVSEEEELLGLDISEHKEEAYAGFQIFTVE*
>MP0317_megahit_129748_63-785
GTVVHINAGVAGLVTCIMLGKRKGYGATAITPHSVPLVVVGASMLWVGWFGFNAGSQLAADGTAGMALLVTQVATATAAFTWMVVEWLVAKKPTAVGIATGAVAGLVAITPASGSVGPVGALVIGIAAGVACYFCSTSMKKALGYDDSLDVFGVHGIGGIVGALLTGCLVIGAGGVEEFKVDIQLWVQFKAVIVTIIWSGVVALIAFKIADMVTGGARVGEDEEDQGLDLNSHGESGYGS*
>MP0317_megahit_130261_238-1344
MINTGKLAGWAARLVLPGLVLLLAPELVEAQDAIDSGDTAWMLTSTALVLLMTAGLAFFYGGLVPSKNVLNTMMMSFVAFGVAGVLWAVAGYSIAFGGDGQYFGDLSMALLSGVGTEANGTIPHILFMGFQGTFAIITAALISGAVVGRMKFGAYITFIALWGLVVYAPVVHWVWSGGWLAGMGALDFAGGTVVHVNAGAAALAAAIVLKPRQDYGVRAMLPHNVPFVLLGAGLLWFGWFGFNGGSALAADGLGATGAVTTMFAPGATVVVWALLDHFTTGKTTAVGLATAIVVGLVAITPASGFVTPMGAIAIGAIAAIPSYFFIKWRTSSSLDDSLDVFGAHGIGGAVGAILTGVFAVEAIGGTAGL
>MP0317_megahit_131184_367-819
TDILIACNGALAGLVGITAGAAFVEPWSAVAIGAIAAPIMMASLLLIERVLKIDDPVGAISVHGVTGLWGLLAVGIFANGNNGVEGLVVGEGKQIISQLISMGVVLAWGLVTGFALFMLLKVTMGVRVTETEELEGLDISEHSLPAYADD*
>MP0317_megahit_135861_1-276
MKLFRLRAILVGAAAAVGALAPRLAWAQDGSLNSGDTAWMLTSSVLVLFMTIPGLSLFYAGLVRAKNVLSVMMQCFAITCMVTILWTAYAYG
>MP0317_megahit_137534_1035-1646
MFKRLFLITTTIFLSYSASAEGLDTGDTAWMLTSTALVLFMTLPGLALFYAGLVRSKNAVSVLMQCFTIACLVSIVWVVYGYSLAFKGDGLFIGDLSAAFLSGIGRDTLAGTIPESVFVVFQMTFAIITPALVVGAFAERMKFSVMCLFTLVWVTFVYLPATHMVWGGGILANLGVIDFAGGLVVHLTCGAGALVAALVLGTRK
>MP0317_megahit_139256_3-995
KNTVNYMTKSFLDFCIASLGFWAFGYALMMGGGGAAGFIGSEGFFLADFSDANLVSWLFQMVFAGTAATIIAGAMAERTKINAYFAYSFIVGAVVYPIYGHWAWNGEGWLAELDFADYAGSGVVHMIGGFLALAGAIVVGPRKGFREGLPLRGHNMPYVVIGTFILFFGWFGFNINSDTLGLNAVNTLLAGAAGATSAIYIVMIRTGKADVEMAANGSLAGLVGITAGCAYVDPWAAVVIGLIAGGLMVLGVAFVKNILKVDDPVGAVTVHGINGAWGLLAVGIFAAGHNDVSGLIDGNAAQLGPQALGLVVAIAWALGVGLLLFKMLDLT
>MP0317_megahit_144466_1-669
DELGALTTIFTEFYYWITVVLMFLIHVGFCMYEVGASRYKHHQHTLMKNTMLIPLVTVTWFLFGWWIYWAFPTGPGLAPSIMNESAALITDESLFSAKWYLPNSDLMAVNLGDHISGVFWAAFLLFSWTAASIVSGAVIERITTFAFGILAIAIGSVFWTIDAAWGWHFDGWMLKLLGYHDAYASGVIHAIAGGFALGILAVLGPRIGKFSSSGVPRNIGPRN
>MP0317_megahit_145411_3-506
MFWAVGYNLAYGIPEGGFIGNFNYWSDASKLETGYADSSDWFFQMVFCATTASIVSGTMAERVKLWPFFLFTAILTGIIYPIQMGWQWGGGWLAAIGFSDFAGSTLVHSCGGAAALAGVILLGPRLGRFKNGSVKPMKPFAASSIPLATLGVFILWMGWFGFNGGSQL
>MP0317_megahit_150278_363-1715
MTTDELKGIFEMHQAMNIEVFYWWCIAIMFLIHAGFLSYEIGASRTKNALASGMKNILTLASVIPAFYFVGWWIYNAFPNGLIPIDASAALPWSASMRPDVNDMGTGIFFAAFALFGATTGSILSGAVIERIRLSAFLTLAVILGGGVWILAGSWGWHPSGWLLTQFGYHDVGAAGVVHAVAGFFALGVLMNLGARIGKFKNGKPQAIPPHNMPMSLLGLMMIIVGFFGFLGGCIIFNTGDIGWTTIYGTQTNLSAFAFNTVMGFAGGVIGAYLISRDPFWTMSGGLGGIITVAAGLDLYYPGLAFALAASGGALMAKVGNFLEQRGLDDSVGAFAVHGFCGFYGVVLVGIFAAGFANAEGMPDISFTGQLVGAVVMALTGFIPGWGISYALKKFNLLRVPPHVEVLGLDLVEISARPYPETESPQGHSPQGVHGGLNKAFPMAKRQDIS*
>MP0317_megahit_153343_1072-2004
MTCTSTRARPLSRGLSRSWEARRTRSRGRKLGFGLFGVVGAVLVMAGPAAAEGLTPGDNNALLASLWLIVAGCLVFLMQAGFALVEAGLTRAKNIGNIMAKNLADMAIGALAFWAVGFGFAFGSDSGSLIGTDNFFLSGMSDEFLGGGDVLATPSFFFFQVVFAATAVTIASGAMAERTKFPAYLAFSAVMTGFIYPVVVHSFWHGDGILSDLSIGDARFSDFAGSSIVHSAGGWAALMGAVFLGPRIGKYAPDGSPRAIPGHNIGFVVVGVFILWFGWFGFNAGSELAMDEWVAHCIMTTLLAASAGVVG
>MP0317_megahit_153975_1-624
MEGVTYFTATNIYVTPTTLGGITMNFLMSLSGGLLAGYLVAKGDPFWTYSSGLAGIICSSAGNDLYHPIQAMIIAMIGVVVAYKMHYWVERKFKIDDAVGAVAVHGYAGFAGLVICGFVLNGYPSSGYSVGSMWVGTDYAAINPLGMFIGALIMFFVLGMLPGWIIAKILHAMGKLRIPREVEIAGLDYDMLEASKSDEKAVSSASR*
>MP0317_megahit_155357_3-548
SATTIYITPTTLSGITANFLMSLAGGLLMGYVVSKGDPFWTYSSGLAGIITASAGNDLYHPLQAMIIAAIGVAIMYKLHYWVERRFKIDDAVGAVAVHGYAGVVGLVICGFVLWGYPSSAYEGYAAINPLGMIAGAVIMFGVLGFLPGWIIASILNAAGKLRIPHEVELAGMDLTLMQASKS
>MP0317_megahit_159346_2-673
GHSMALAFLGGMILWLGWFGFNPGSTMGISGEGAKSVAHIVVTTNLSCAAGLLTATIVSWLVLGKPDFSMTVNGALAGLVAITAPCAFVNPMPSVIIGIIAGILVVFSVLFFDKIRIDDPVGALSVHLTNGIWGTLAVGLFATKAAPGGIDADGLFNGGGVGLLVDQFVGVIAVGAFTLVLALIVWTVIKAIFGLRVDQETETTGLDITEMGMEAYPSESPLG*
>MP0317_megahit_159885_1053-2267
MNSGDTAWILACSALVLLMTPGVAFFYGGLVRRTNAAATMMHSFMTIGIVGVVWVLWGYSLAFGPDIGGVIGSLEWIGLRGVSATEAGPYSDAIPHQAFMIFQAMFAIITPALVTGAFAERMKFSAFVIFIVLWVTLVYAPLAHWVWGGGWLGSLGALDFAGGTVVHISAGMGALAAALLVGKRVGFQIESMAPHNVPMVVLGASLLWFGWFGFNAGSALAADGVATNAFVTTNTATAAALVTWVAMSWLFDKKPSVVGAATGAVAGLVAITPAAGFVGPLPAIIIGLGAGAICYGAVKLLAKLKVDDSLAVWGVHGIGGAWGALATGLFVGIGFAALAEGVSRGEQILYQLIGIGASAGWAFVVTALIVLVLRFIIPGGVRVSPDEEAVGLDLSQHGEQAYEL*
>MP0317_megahit_161164_3-272
MLMLPGLALFYGGMVRRKNVLAALMHSFIPLGVITVQWVLFGYSLAFDNDIGHFIGDLSKALFMEIDFKTLSGTIPEYLFSMFQLMFAII
>MP0317_megahit_162039_1-1131
MSPEEVRAVVDAAANASMEAYYWWATGIMVCIHAGFMMYEMGQSRVRNVLASGVKNILAFAFIIPTFFLFGWWLYWAYGTGNIFLPDAGAEYAQYYVPWSDGMGPNLQDQASGVFWAAFVLFSATTASIVSGSVIERIRISSWIILAVLVGSVVWIIAAGWGWSAGGWLVTGWGYHDVGAAGVVHMISGFFALGVLCNLGPRVGRFNADGSANDLLGHSVPMTIAGLMIIIIGFFGFLGACLIYPAPMAASAADAGWLTIYGGPATLSSFAFNTLMSFGGGIIGAYFITKDPFWMMSGALAGIFCAAAGLDLWYPGTAFALGFLGGVVIPYSHKLITSWGIDDAVGAVSVHGTCGLIGVMAVGVLLGGYPSHAEGVP
>MP0317_megahit_162175_2-532
QMVFCATTVSIVSGTLAERIKIWPFFIFAAILAGIIYPIEMGWQWGGGFLATAGFSDFAGSTLVHSAGGSAALAGAILLGPRLNRFTNGQAKPMEPYAASSIPLATLGVFVLWLGWFGFNGGSQLALASFEDATAIGTIFINTNLAACAGVAIAAALTRLVFGKTDVIQMLNGALGG
>MP0317_megahit_167073_2-610
MTLEELNVFVTTQANVGMEAYYWWCTALMVLIHVGFLMYEVGATRMQNAVSSGVKNLLAFAFMIPTFWLFGWWIYLAFPGGFVPIDLEGYGAPWNVSMGPMLSDQATGVFWAAFTLFACTTASIFSGSVIERIRISAFTFLAVILGSVVWILGASWGWHPDGWLVTRFGFHDVAAAGCVHTIAGLFAFGVLLNLGPRIGKYNE
>MP0317_megahit_168143_282-650
MRRILHGGYMPKQKIYFIGTLISVLLLTSVARAEVSEETAYVLNTFLFLVMGFLVMWMAAGFCMLESGLVTSKSVSTIAAKNIGLYAIAGIVFWLCGYNLAYGIPEGGFIGSFIPWSDASTLA
>MP0317_megahit_170533_1-552
SGFENANAVAKIFVNTNTAAASGLLSALVLSKLWLGRVPLNAVCNGALAGLVVITADPLTPSPYVSIIYGGLGGLIIPLSMSYLERWGIDDPVGAISVHGVAGVLGLMLVPILNTDATFTEQAIGTATIFAFVFSSSYVIWFALKNTIGIRIGREEELGGQDMWETGSKAYPEFMLGQGEDEK*
>MP0317_megahit_171077_2-532
IYVTPTTLSGITMNFLLSLAGGLLSGYWISKGDPFWTYSGGLAGIIAASAGNDLYHPLQSLIIAGIGTAIAYKMHYWVERTFKIDDAVGAVAVHGYAGVVGLVICGFVLWGYPSSGYDGYAAINPMGMIIGAVIMFGLLGFLPGWILAKILHGMGKLRIPRDVELAGLDYNIMEAAS
>MP0317_megahit_171430_1-591
FVTTQANVGMEAYYWWCTALMVIIHVGFLMYEVGATRMPNAVSSGVKNLLAFAFMIPTFWLFGWWIYLAFPGGFIPIDLEGYGVPWNVSMGPMLSDQATGIFWAAFTLFACTTASIFSGSVIERIRISAFAFLAVILGSVVWILGASWGWHPDGWLVTRFGFHDVAAAGCVHTIAGLFAFGVLLNLGPRIGKYNEDG
>MP0317_megahit_173394_591-932
ATLIGAVGGIIVIFSVLGLDRLRIDDPVGAISVHGTVGIWGLLAVPLTNSDINLNAQLIGISVIFGFVFLASVLTWGVIRTLAGLRVSEDDEYRGVDVSECGLEAYPEFTGNR*
>MP0317_megahit_176893_3-491
ALFFTWGKYGKPDISMTLNGALAGLVGITAGCGNVDAFGAAAIGLISGFVVVLSIEFIDKKLKIDDPVGAISVHGVCGFLGTVLVGVFATEGGVLYGGGFGQLGVQVLGSLSMIAWALVATFIVLFIVKKTIGLRVSEKEELEGLDVHEHGTAAYYNGEDEE*
>MP0317_megahit_176986_3-347
KIDDAVGAVAVHGYAGSFGVIICGFMLWGYPAVLDGSATINPLGQIGGAIIMFFVLGFIPTFIVAKILNAMGILRIPREVEIAGLDYVEDQASAAAGEVIVNAELAESNASSSL*
>MP0317_megahit_177771_399-1439
FVFGGRGALWGGLDKLFLSGVTRGSVTGTVPEVVFMVYQMAFAIITPAIIVGAFAERMKFSAMLWFMGIWFTVVYAPIAHWVWGDGGWLREMGVLDFAGGTVVHINAGIAGLVAALVLGPRRGYPTAPMPPNNLVYTVIGASILWVGWFGFNGGSALAADGFAGMAVAVTQISAAAAALSWMFTEWIVFRRPSVLGIASGAVAGLVVITPAAGVASPMGALGLGATAGLVCFFAATWLKQRLAYDDALDVFGVHAVSGILGALLTGVVASPILDGTGFANGIDTLGGQVLVQLIGVGVTVCYTGALTFIILELVDAMVGLRVREQEEAVGLDMAIHNERAYNLMKS*
>MP0317_megahit_179298_3099-3959
MANMLLQEPADAVQAAVDAVNADLGILWIIIAAILVFFMQAGFTLVETGFTSAKNAGNIIMKNFMDLAVGSVMFWVVGYSIMYGGETILGGFMRDPSDLAFFSEDDWHNLFFQTVFCATAATIVSGAVAGRFKFSSYLIISAILTTFIYPVSGSWLWPFDDQAWLNNLGFIDFAGSTIVHAVGGFAALVAAKLVGPRIGKYGPDGQVNVIRGHNLLLGALGVFILWLGWFGFNGGSQLAFGGDDSIAVGSVIINTNLAAALGAITALFFTWGKYGKPDISMTLNGAL
>MP0317_megahit_179708_1-1041
MKKKIYFIVLAILVIINLFNIPGSVEEANNIDTGDTAWMLVSAALVLLMTPGLAFFYGGMVNKKNIISTMLQSFVALGVVSILWVTVGFSLAFGDSIGGIIGDPTTYFNFNGVSLSPNPKFSETIPFLLFALFQLKFAIITPALITGSFAERVRFRSYILFMVFFVLFIYTPLAHMTWHPDGLLRNWDVLDFAGGTVVHMSAGFAALAGAVYLGKRRKNVHSPSQVPYIILGTALLWFGWFGFNAGSALGANLDAVSAFANTNFASAAAMIAWIFFDMFNKKKMSATGACIGAVVGLVAITPAAGFVTIGQSIFIGFISAVISWYAVQIKNKSGLDDTLDVFPCHGI
>MP0317_megahit_182811_1-903
MSLDTGDTAFMLVATALVMIMTPGLAFFYGGLVSRKNVLTVMMQSYVSMGVTTILWVAVGYSLCFSGGAGGIIGNLDYAFLSGIEPTDLYGGADGTIPLLLFVVYQMMFAVITPALITGAFANRVTFKAYLIFLVGWQLFVYFPFVHMIWGGGMLADWGVLDFAGGIVVHALAGMAALASVIFVGSRKVHDTGAHNVPFVALGAALLWFGWFGFNAGSQYAVDEITAVALINTQIAAAFAAITWLFLAWQYDGKPSFVEMLIGMIAGLATITPAAGFVSPQSAMIFGVAAGGVCYFAVVLR
>MP0317_megahit_183254_941-1903
EALWGTIPESSFAIFQLTFAIITPALIVGGFAERMRFVSVLLFTALWSIIVYAPITHWVWAESGWLFERGFLDFAGGSVVHITAGTAAVVTALVLKARQGFPTQPMPPHNMTLTMAGAGMLWVGWFGFNGGSALTAGGNAAMAIAVTHISAAAGAFTWMSIEWIKYGKPSALGAVTGMVAGLGTITPASGYVGPAGALVIGIAAGLVCFYATNIMKQKLKIDDSLDVFPVHGVGGFLGIMLTAIFASNTLGIFAGQETVSMGSQLLTQFTGAIAVIAYTAAATWAILLLVGRLVGTNRVTGDNEVLGLDLSEHNERGYVL*
>MP0317_megahit_185096_3-1058
MKNKLLWLIFFCLGSYLMAQESLTVDINAYAIDNFFLFIAAVLVLFMQAGFAMLEAGLNSTKNTVNILFKNIMDLSAGAILYYLVGYGLMYPGAGNGWFAFAGFGVSEAGVTPAAGALHPQVDWLFQVAFAATAATIVSGAVAGRLKFSAYLIYSVILTGFIYPISGYWKWGGGWLDQLGFYDFAGSLVVHAVGGFAGLAGAIVLGPRIGRFGKNGNSKPMPGSNLALSALGVLILWIGWYGFNPGSQLAISGADNTNAVMLIAANTTLAAAAGTVAAMLLAWSLFKKPDLTMALNGALAGLVGITANCDSVTNIESIIIGIVAGFLVVGGIMLLEKLKIDDPVGAWPVHGL
>MP0317_megahit_188749_1-453
PGLVGMVTGTIAGLATITPASGYVDPQSGFIIGLLAGSICYYFAGLIKETFKIDDSLDVFAVHGVGGMLGIVLVGFLANESIGGTAGLLEGNSGQVTTQILGVVAVAAWCIIATYIIVKIADSLFGLRVSRKVASDGLDITTHGERGYHL*
>MP0317_megahit_189195_374-1435
MEGNLAALTTVFTEFYYWLTIPLMFLIHVGFCMYEVGASRQRNHMHTLMKNSMIIPLVTVTFFFFGWWLYWAFPNGPFITGGLETAAAAANTPWSPTMGPNLGDRITGVFWGAFLLFSWTAASIVSGSVIERINSGAFWILAVVIGSVAWIIDASWGWHSAGWMVKLWGYHDAYASGVIHAIAGGFALGILVVLGPRLGKFAADGTPRDIHPHNPWMVCLGLFLIYTGFWGFYVACNVPAISPEGIGGLIKGGTWTATTIYLTPTTLGAITVNFVMSLSGGMLVAYMVSKGNAFWTYSGGLAGIITASAGNDLYHPIQAMIIGGIGTGIAYKMHFWVERRFKVDDAVGAVAVHG
>MP0317_megahit_190171_1-564
TPRKKANKQPEASGLLPGDFDFFNPLMTNLLRKHPADGFWGWQARCSRAGEFVLLGTNRLLSRNNLLMSMKKKTLLGVLASALFVLAATLLPVETLMAQDAPAEAAPAAAEEAAPAEEPATLDSGDTAWMIVATALVLFMTIPGLSLFYGGLARRKNVLSILVQCFAITCLMTILWTIYGYSLAYTEG
>MP0317_megahit_191190_529-1116
MKFSSSDWVQQAKRISVVALVLGVNWANADDLNAGDTAWILTSTALVLFMTIPGLSLFYAGLVRSRNVLSVLMQCFSITCVVTILWLLIGYSLAFDVGNSLIGGLSKALFAGVGEEALWGTIPESSFAIFQLTFAIITPALIVGGFAERMRFVSVLLFTALWSIIVYAPITHWVWAESGWLFERGFLDFAGGSVVH
>MP0317_megahit_195571_2-1342
QQTTKLSMKRVACVLSLLAGLCLIPSTALAQGAEAAVNPANTAWILTATALVLFMTIPGLSLFYAGLVRRKNVLSVLMHCFMIMAVMSVLWLVCGYSLAFGEANPYWGGLANVFAGGVDASSTEKAIPEYLFMAFQMTFFIITPALMVGAFVERMKFSAMVLFTTLWAILVYAPVCHWVWGGNGFMLEWGTKDLAGGLVVHITAGIGALVVCIMVGPRKGYRTAQFQPHNLPMCVMGTGMLWVGWFGFNAGSGLAANGDAAQTLFVTHISAATATIVWSLAEKLKHGKASVLGAVTGSIAGLAAITPASGDVGPIGGLAIGAAAGFICWVASTSVKSKFGYDDSLDVFGVHGVGGLVGTLMVAFFASTTLGGKGVISIPDAETYSVGAQFLVQLKASAIVIVYTLIVSVIILYLVKAICGGSLRASESEEEEGLDLTAHGESGYNN*
>MP0317_megahit_197695_3-527
KGFPGSAMPPHNRSLVVMGAAMLWVGWFGFNAGSSVGSGEAAGMAMLVTHISAAVGAFTWMAIEWIKQGKPTVVGIATGMVAGLATITPAAGTVGPQGALLIGFLAGSVCYFATQAIKGIFKIDDSLDVFPVHGVGGMLGIIMLCFVGVQGGFLGSGAGGFPISEEGPMAQLVIQ
>MP0317_megahit_197946_1130-1537
SGSVGPSGALIVGLAGGVICYFATTYLKQIIKIDDSLDVFPVHGVGGIVGTFLAGILVSGNLGIFSGNGLADGMTIGSQVMVQITGILAVGIYTAIATFILLKFVSALTSGIRVTDEQEQQGLDITDHDEKGYSM*
>MP0317_megahit_198493_39-908
MSPEEVLAVVNATANASMEAYYWWCTAIMVCIHAGFMMYEMGVSRAKNVLASGVKNILAFAFMIPTFFLFGWWLYWAYGTGNIFIPDASAEFAQYYVPWSDGMGPNLQDGASGVFWAAFTLFAATTASIVSGSVIERIRMSSWIILATLVGSVVWIIGAGWGWSGGGWLVTDWGYHDVGAAGVVHMISGFFALGILINLGPRVGRFNADGSANELRGHNAPLTIAGLMIIIIGFFGFLGGCLIYPAAMAGTAADAGWLTIYGSPATLSSFAFNTLMSFGGGIIGAYFITK
>MP0317_megahit_199144_1-807
PGLSLFYGGLVRTKNVLSVLMQCFAIAVTISILWLVVGYSIAFGPSESAYWGGLSKIMFNGVGINSISTYGDIPETAFAAFQMTFAIITPALVVGAFVERIKFSSMLIFSLLWTLVVYFPVANWVWGGGWLGQMGLIDFAGGTVVHITAGVAALVTALVIGKRKDFLSSVTLPHNLTMSFTGAAMLWVGWFGFNAGSALAADGAAGMALFVTHISAATGALSWIVIEWKKYGKPSGLGAITGMVAGLATITPASGSVGPSGALIVGLAG
>MP0317_megahit_202895_3-1070
SFTCMGLVGIVWVLWGYSLAFGPDIGGLVGNLEFFGLNGVSADSDAGGGQAFMIFQCMFAIITPALVTGAFAERMKFGALCLFIVLWVTIVYAPLAHWVWHENGWLMEFGALDFAGGTVVHMSAGFGALAAALVVGRRIGFSEQSMGPANVPMVMLGAGLLWFGWFGFNAGSALAANGQAVNAFVVTNTAAATSMVTWLMMSWVVDKKPSAVGAATGAIAGLVAITPASGYVGAMPAIIIGLGAGVFCFVAVKLVQRIKVDDALAVFGVHGIGGLWGALATGLFVGIGYYSLEIGRGEQIVNQLVGMGAAGAWAFIVTGLIMLALKYVFPGGIKADADEESVGLDESEHGEAAFE*
>MP0317_megahit_202921_68-1351
MKITKLLLPLLFLIGSTTSCFAETTVTPEVGFVLNTLLFLMGGFLVMWMAAGFCMLESGLVTSKSVSVICAKNIGLYAIAGIMFWAVGYNLAYGIPEGGFIGNFNYWSDASKLETGYADSSDWFFQMVFCATTASIVSGTMAERVKLWPFFLFTAILTGIIYPIQMGWQWGGGWLAAIGFSDFAGSTLVHSCGGAAALAGVILLGPRLGRFKNGHIKPMKPFAASSIPLATLGVFILWMGWFGFNGGSQLALGTLDDSISVSKIFVNTNLAACGGVMANALFTRLVYGRTDVIHMLNGAIAGLVAITAEPLTPSPFAAILIGGVGGLIAVFGTQLLYKFKIDDVVGAIPAHLFAGIWGTLAVPITNNAVAFSSQLIGIISINVFVFVVSFIVWFVIKQTIGIRLSAKAEKQGTDISEVGVVAYAIRD*
>MP0317_megahit_203929_3-506
AVLGPRIGKFSSSGEPRNIGPRNPWLVCIGLFLIYTGFWGFYAACNIPIFDLGPEYGMEGTTFFTATNIYVTPTTLSGITMNFLLSLAGGLLSGYWISKGDPFWTYSGGLAGIIAASAGNDLYHPMQSLIIAGIGTACAYKLHYWVEERFKIDDAVGAVAVHGYAGVV
>MP0317_megahit_207975_2-910
KNVMSTAIKNIMTIAVVTPAFYYVGWWVYWCMPAGFVPNVGDAVHGVECTYANPWGDLMGPNIGDHVMAVFWAAFLLFSWTTGSIMSGATIERIRVSAYLVLTVFLGAFVWLLAASWGWSWHGWLVVHFGFHDFAASGVVHGVAGLFALGVLFNLGPRIGAYDDSGGARSFKPHNLHLTLMGLMIIFTAFYAFYAACLAVLPGEAPGWNNIYYNPTTLGAITFTITVAFAGGFMSGYICSKGDPFWTLSGGLAGVIAVSSGADVYAPSLTYLLAMLGAAFAVWIGTWQQEKMRVDDPVGAVAV
>MP0317_megahit_208097_1-1929
IFWLFGFGLMFGKSFNGLFGTDLFFFAINISEYQTYFVFQAMFVATAATIISGAVAERLKFIGYLVITVLATGIIYPIVGHWAWSSSYLGEAMNKGWLASIGFVDFAGSTIVHSVGGWIALSGILILGPRIGKFSIANKGKFTGSSFPLAVLGTLILWFGWFGFNGGSNGAMDDAVPLILINTFLAASFGLLTGLVISFLIHKKPDPIYIVLGPLAGLVAITAACNSVNSLLAIIIGIIGSIIAIIVAKILDRFEIDDVVGAVPVHLAAGIWGTLAVGFFSDLEIIGTGLTRFEQIKVQIIGIASIGAFSFIVSFILLKILNSFYPLRVSPLHEQVGLNIAEHGAASIEHDLISILDKQSTSGDLKVRGPQDPFTAGGVIGLYYNKLMSKLETSETEKNKWRKRISSEIDLAVKVQENFIPKRNLENYPVQGINIPAREVSGDFFGFHPHNESVYFIIADVAGKGIHAGMVMAKASTLFKVLAQDRVDPDEMMLHMNNDLFNTKTGGMFVTSILGVYDLITEEVSWVNGGHLPALIRDQTGKFEEYESKAPPLGVILQKNKSIYMTNKKKLNGKRFYVFTDGLSESLDENNKELGIAGAKEIINRNFNSAVKVELTNISKEVVGKSRKKILSDDLTIVTIGK*
>MP0317_megahit_208794_1-918
MEDIMDLRYALDTFYFLVMGAFVMWMAAGFAMLEAGLVRAKNTTEILTKNVALYAIACIMYMLVGYNIMYPAEVFSSVLPGLSFLLGSDHEVASVLSVQGEDWYDGAYYSGRADFFFQVVFVATAMSIVSGAVAERMKLWPFLAFCVILTGFIYPLQGYWKWGGGFLDALGFSDFAGSGVVHLTGATAALAGVILVGARKGKYSKDGKINALPGANLPLATLGTFILWLGWFGFNGGSELIISNAGEANAVAAIFVNTNAAAAGGVIAALITARLVLGRADLTMVLNGALAGLVAITAEPLTPSPM
>MP0317_megahit_211180_3-1235
EKTIMEITFELGYALDTFYFLICGALVMWMAAGFAMLEAGLVRAKNTTEILTKNVALFAIACTMYMICGYGIMYGGGDWGPFLSGIMGDGATGVAEDPATYAPSADFFFQVVFVATAMSIVSGAVAERMKLWAFLAFAVVMTGFIYPMEGAWTWGGEAVFGMYTLGDLGFSDFAGSGIVHMAGAAAALAGVLVLGARKGKYTADGKVNAIPGANLPLATLGTFILWMGWFGFNGGSVLATATVESANSVAIVFMNTNAAAAGGAIAALIVARILFGKADLTMVLNGALAGLVAITAEPSTPTPLQATLFGGLGGILVVLSIVALDKVKIDDPVGAISVHGVVGLLGLILVPFTNDGSSITGQLIGAATIFVWVFVVSLIVWLVIKAVMGVRVSEEEEFDGVDMSECGLEAY
>MP0317_megahit_215352_979-2376
MTYRSVCLALLFMIIGCSSGVAEQVGEASISPADTVWMLVATALVLLMTPALALFYGGLVRSKNALNTMMMSFIALSVAGVLWPLIGYSVAFGKGNFFVGDLSMAFLNGVGLEPKGTIPHLLFFAFQGTFAIITLALISGAVVERMRFATYLFFIAIWSVVVYAPVTHWVWGGGWIAEMGALDFAGGTVVHINAGAAAVVAALMLGTRRDYGRQALLPHNVPFVLLGAGILWFGWFGFNGGSALAADSVAVLAFVNTMLAPAGTVLVWTLLDMVRIGKTTAVGVATAIVVGLVAITPAAGFISPGFAIVLGALAAAPSYSALLWRARTRLDDSLDVFAAHGVGGITGALLTGVFAEEAVNGIADGLFFGNVEQFFVQAISVIAVFMYSALLTFLILKGLSLAMPLRVASKDESIGLDIVNHGEEAYTSGEGALLLLDDEAPGVIINQTNREIDSGSKLPADTTTG*
>MP0317_megahit_217794_1-573
VIERITTFAFGIMAIAIGSVFWSIDAAWGWHFDGWMVKLLGYHDAYASGVIHAICGGFALGILAVLGPRIGKFSSSGEPRNIGPRNPWLVCIGLFLIYTGFWGFYAACNIPIFDLGPEYGMEGTTFFTATNIYVTPTTLSGITMNFLLSLAGGLLAGYWISKGDPFWTYSGGLAGIIAASAGNDLYHPLQS
>MP0317_megahit_218857_1-510
NLPIGNVNGVWTATTIYGTPTTLSTITFNFLMSLAGGMLAGYFMSKGDSFWTFSGGLGGIIAASAGNDLYHPLQAFLIGIAGVWVAYKLHYWVERKFKIDDAVGAVAVHGYAGSFGVIVCGFMLWGYPAVLDGSATINPLGQIGGAIMMFFVLGFIPTFIVAKILNAMGI
>MP0317_megahit_218981_3-1022
MDEVISKITQNIDTLWVINCAILVFIMQAGFMCMESGLSRHKNSINVALKNAADFGVSVVMFWTLGFGLMFGKSFNGFIGTDLFFFSTNISQYQTYFVFQAMFVATAATIISGAVAERLKFIGYLVITVFSTGIIYPTVGHWAWSSSYLGEAMNKGWLASQGFVDFAGSTIVHSVGGWIALAAVIILGPRIGKFSETNKGKFTGSSFPLAVLGTLILWFGWFGFNGGSNGSMDEAVPLILINTFLAAAFGLLTGLVGSFLIYKKPDPFYVILGPLAGLVSITAACNSVTSVLAIIIGIIGSIVAIITTEILNKFEIDDVVGAIPVHLAAGIWGTLAVGFF
>MP0317_megahit_220177_125-1501
MDNELSALVTIFTEFYYWMTVVLMFLIHVGFCMYEVGVSRHKNHLHTLMKNTMLIPLVTVTWFFFGWWIYWAFVNGPFIGTSIMDGNSGLQLGGGFGANEFADPLDPLMGINLGDHISGVFWAAFLLFAWTAASIVSGAVIERIRISAFGILAIAIGSVFWSIDASWGWHFDGWMVKILGYHDAYASGVIHAVCGGFALGVLAVLGPRIGKFASDGTPRNIGPRNPWLVTLGLFLIYTGFWGFYAACNIPIYDLGPEYGMEGVTYFTATNIYVTPTTLSGITMNFLLSLSGGLLAGYWISKGDPFWTYSSGLAGIICASAGNDLYHPLQSMIIAAIGVYVAYKMHFWVERRFKIDDAVGAVAVHGYAGVAGLVICGFVLWGYPSSGYEGYAAINPIGMIIGAIIMFGVLGFLPGWIIAKILHSMGKLRIPHEVELAGMDFNYMEASKADEAALAADEK*
>MP0317_megahit_221321_3-686
MEYSLNTLYFLIMGTLVMWMATGFTMLEAGSIRSKNVTEILIKNVALYSVASISFLLAGYGLMYGWAPPDDHALWSDFFFQVVFVATAMSIVSGAVAERKKLWTFLLFATIFTAVIYPIQGSWSWGGGWLSQRGFYDFAGSGIVHLAGASAALAGVLLLGPRIGKYDEDGSPKPIHGSNAAQVALGTLILWMGWFGFNGGSQLAISGFENANAVAKIFVNTNTAAASG
>MP0317_megahit_223449_3-1931
LHTVKAADSTTESNAANIDLLWMLICAILVFMMQAGFMCLESGIIRNKNNINVALKNVSDFGISIVCFWAIGYGVMFGVSKSGFMGSNDFFFDPSGTATSGQAMTFFIFQSMFCATAASIISGAVAERLKFNSYLIITAIVGTILYPVVGHWAWANSDDMFGGDGSTGWLYDAGFIDFAGSTIVHSTGGWIGLAIILIIGPRTGRFVEGKTRKFAPSNLPLSVLGVLLLGFGWHGFNGGSNLVLDEAVPGILLNTFLAAAAGIVACLIFWGVQNATAPAGDLLNGLLAGLVAVTASANWVTPIGAVCIGAGGGLVAMYATRLLERLELDDPVGAIPVHLAGGIFGTLVLPFFAAEEHLTGNSNLNNYTDNPRVNQFIAQLTGIIAIGLYTFSVSYILFKTINHYNPLRVSQEAEDIGLNIAEHDSSSDQIDLLKIMQYQNDTGDLSVRGPEDLFTEAGQIGYHYNILMSSLEESDKIMRKQKDSLKVAMQKAQTANKAKSDFLANMSHELRTPLNAIIGYSEMLIEEADDDGLDTYSEDLSKINSSGEHLLTLINDILDLSKIEAGKMDLHIEEFDFANLLKQIEATAKPLVDKNKNKFVIKCKTEKLKLKNDQTKLRQILFNMLSNAAKFTKKGTITLQIKP
>MP0317_megahit_225292_1-504
AAGCVHTIAGLFAFGVLLNLGPRVGKYNEDGTANDLEGHSLVLSFVGLLTLIVGFFGFVGGCLIWGASDFGGWTNIYGAPATLSSFVFNMLMGLSGGMIGAFWYSKGNPFWMMSGGLAGIFICAAGLDIWYPGFAFILGVVAGIVIIPANNFLHNTFKIDDCVGAVSI
>MP0317_megahit_229078_1-627
AMLWVGWFGFNAGSAVAANADAGMAMLVTHISAAVAAFTWLSLEWIRSGKPTIVGITTGMVAGLATITPASGTVGPEGALLIGLLAGAVCYFCTQAMKGVFGVDDSLDVFPVHGVGGMLGIIMLSFVGLESGFLGSGSSGLSDQSGGSPIAQLLIQLKGIGLIFAWTAVATWVILKLISLVTDLRVSEESENEGLDVTEHQERSYDIT*
>MP0317_megahit_229866_35-760
MNELADLSYALDTFYFLICGVLVMWMAAGFSMLEAGMVRSKNTAEILTKNIALFAIACTMYLLVGYYIMYSSGEGGFLPSLGFLIGTENSVDAVLAGGEDAPYYSMRSDFFFQVVFVATAMSIVSGAVAERMKLWAFLAFAVVMTAFIYPVSGYWTWGGGWLDGVGYSDYAGSGIVHMAGAAAALAGVLVLGPRKGKYGKDGSIHAIPGANMPLATLGTFILWMGWFGFNGGSELKMSDIGS
>MP0317_megahit_233412_625-1011
MENLTVDNVKSYVDTLWVFSCAILVFIMQAGFMCMESGLSRHKNSINVALKNLADFSISIVIFWLFGFGLMFGKSFNGFFGTDLFFFETDISAYQTYFVFQAMFVATASTIISGAVAERLKFVGYLLIT
>MP0317_megahit_233501_2-679
PMEGLWTWGGASVFGIYSLGDDFGFLDFAGSGIVHMAGAAAALAGVLILGPRKGKYDKDGNSKPMLGANLPLATLGTFILWMGWFGFNGGSVLAMASKESADAVAMVFLNTNAAAAGGVIASLLLAKAWFGKADLTMALNGALAGLVAITAGPDTPSALVATLIGAVGGLIVVFSIVWLDRELKIDDPVGAISVHGVVGLWGLLAVPLTNSSASFLGQLVGAGTIF
>MP0317_megahit_233975_2-553
EYGMEGVTYFTATNIYVTPTTLGGITMNFLMSLSGGFMAGYLISKGDPFWTYSSGLAGIICASAGNDLYHPIQAMVIAMVGVVVAYKMHYWVERKFKIDDAVGAVAVHGYAGFAGLVICGFVLWGYPSSGYSVGEMWVGTDYAPINPLGMFIGALIMFFVLGMLPGWIIAKILHGMGKLRIPRE
>MP0317_megahit_239381_161-583
GGIFCAASGLDLWYPGTAFALGFLGGVVIPYSHKLITSWGIDDAVGAVSVHGTCGLIGVLSVGILLGGYPPPMEGVPAITFTGQLVGAISMLLLGFIPGYVFSWILKQCGILRVSDALQNFGLDKAEIDTPSYPEFQRSQ*
>MP0317_megahit_239835_861-1931
MRSITRSINTSWSRRAARSRLHKVGFGLFGVVAAVVLTATPAVAQELTPAEYNAALMTSLWLILAGCLVFLMQAGFALVEAGMTRAKNIGNIMAKNLADMAVGALAFWAVGFGFAFGTDGGSLIGTDSFFLSGMSESFADGDVLATPSFFFFQVVFAATAVTIASGAMAERTKFSAYLLFSLVMSGFIYPVVVHMFWHGDGILSDLNIGDARFSDFAGSSIVHSAGGWAALMGAVFLGPRIGKYGPDGTPRAIPGHNVGFVVVGVFVLWFGWFGFNAGSELAMDNWVAHCIMTTLLAASAGVVGAGAVIWRKTGAMDVGMAGNGALAGLVSITAGTGTMTFAGAVVVGLIGGVIVVY
>MP0317_megahit_242563_2-1177
MKNAMLIPMVTITMFLFGFWIYFAGQGPFGDFAGGSTGLPWDATMGSNLSDHIMGVFWAAFLLFSWTAASIVSGAVIERIRTGAFLILAVLVGSVTWMIDAAWGWSAGGWMVTDWGYHDAYASGVIHGICGGAALGILAVLGPRIGKFAPDGTPRDIPPQNPWFAVIGLFIIYTGFWGFYAACNVPIINIDGLWTATTIYGTPTTLSTITFNFLMSLAGGLMAGYMLSKGDSFWTFSGGLGGIIAASAGNDLYHPLQAFLIGIVGVWVAYKLHYWVERKFKIDDAVGAIAVHGYAGSFGVIICGFMLWGYPALADGSATITPWGQIGGAIIMFFVLGFIPTFIVAKILNAMGVLRIPREVELAGLDYIDDQASAAGGQEIVNAELAEANASS
>MP0317_megahit_243641_93-1685
MDKVISNITQNIDTLWVIDCAILVFIMQAGFMCMESGLSRHKNSINVALKNAADFGVSVVMFWMLGFGLMFGKSFNGFIGTDLFFFSTNISQYQTYFVFQAMFVATAATIISGAVAERLKFIGYLVITIFSTGFIYPIVGHWAWSSGYLGEAMNKGWLASQGFVDFAGSTIVHSVGGWIALAAVIILGPRIGKFSESNKGKFTGSSFPLAVLGTLILWFGWFGFNGGSNGAMNEAVPLILINTFLAAAFGLLTGLVGSYLIHNKPDPFYIILGPLAGLVSITAACNSVTTILAIIIGIIGSIIAIITTEILNKLEIDDVVGAIPVHLAAGIWGTLAVGIFSDLEILGTGLTRFEQIIIQLIGIVSIGLFSFIISFTLLKILNYFYPLRVSPLHEELGLNIAEHGAVSAEHDLISVLDKQAGSGDLKIRGPQDPFTSGGVIGLYYNKMMDKLESSEAEKNKWRSRISKEIELAVKVQENFMPKRNLKNYPVKGINIPAREISGDFFSFYPHNENIYFIIADVAGKGIHAGMV
>MP0317_megahit_243748_356-655
SIVWLDRELKIDDPVGAISVHGVVGLWGLLAVPLTNSSASFLGQLVGAGTIFVWVFGTSLLLWLGLKSAMGIRVSDEEEEDGVDLTECGLEAYPEFVSK*
>MP0317_megahit_243780_2-1264
ADSEGFPTVDSGDYSWMLISTALVMFMVPGLALFYGGMSRTKNVVNMLMMNMYCIGVVPIVWVFVGYSISNSSGGGGFFGGEWIGNFDAVGLDGLNADPESLIFVAFLMTFASITPALISGAVADRMKFSAWAIFVPIWLLAVYCPVTYWVYNGWHAGNGALDFAGGTAIHLNSGVAALALVLVLGKRRGWPSEAMPSHNKPMIMLGAGMLWFGWFGFNAGSAGAANGQAVQALLNTFLAAAAGMVGWMAVEKIKGGHATSLGTASGMIAGLATITGPAGYVGGMAGVVFGLVGGAVCYWAVSLKNHFGYDDSLDVVGIHGAGGLTGGLLLGLFADASAIPGGEFSDGLFFGGGVELLFDQIVAMFSVVVLSFVVTWVLAKVLDRAIGLRVSDETEQTGLDQTLHAESAYNESAAGSVVV*
>MP0317_megahit_244331_2-1801
VATASTIISGAVAERLKFVGYLLITTFSTGIIYPIVGHWAWSSGFLGEAMNKGWLVAQGFVDFAGSSIVHSVGGWIALAGIITLGPRVGRFSKENKGRFTGSSFPLAVLGTLILWFGWFGFNGGSNGALDDSVALILINTFLAASFGLLTGLLISFIFHKKPDPMYLVLGPLAGLVSITASCNSVNSFLAIMIGIIGSIVAIIASELLEKYEIDDVVGAVPVHLAAGIWGTLAVGLFSDLEILGTGLTRLGQIKVQSIGIVTIGAFSFTTSMIFFKLLNLVYPLRVSPLHEQLGLNIAEHGAVSVEHDLINILSKQSETGDLKIRGPQNPFTTAGVIGLYYNKLMNKLETSEEEKNKWRKRILHEINLAVNVQKNFLPKRNLENYPVQGINFAAREISGDFFSFYPHNNSIYFIIADVAGKGVHAGMVMAKTSTLFDLLSQDKIDLDEMMLHINNDLFITKTGGMFVTSILGTYDLNTDEVLWVNGGHQPAVIRDSKGNFEEIFSDAPPLGVIKQKNKSIYKINKKKLNGSRFYVFTDGLSESLNEKNEEIGIEGSKLIINNNYNKDLKIQLYNIAKEVINKTKDKKLIDDLTIVAIGK*
>MP0317_megahit_244593_3519-3710
PIIAQVIGSLVIPIWAFFTMFLLFYALKSLNLLRVSEEEEIIGLDISEHQEEAYAGFQIFTVE*
>MP0317_megahit_245719_193-1539
MLRRLLPVTVAGLLAAGVLAGYNVVFAQEITSDAKELDQSANTIWMFGAFLVFFMQAGFAFLGAGLIRGKNTVNYMTKSFLDFAMASLSFWAFGFALMWGTSALGIAGTTNFFLTDAAKGQNYVDWVFQMVFAATAATIVAGAVAERTRTQAYLAYSFMIGAIIYPIYGHWVWGGGWLGADAGFLVRIGLPAAKDYAGSGVVHAVGGFVALAGAAVVGPRIGKYNADGSANTILGHNLPFVVIGTFILFFGWFGFNINTGDSIGLNAINTLLAGATGSVVAMYIVLVRTGKTDILVACNGALAGLVGITAPVAFVEPWSAVVIGAIAAPIMLASVSVIEKVFKIDDPVSAISVHGTTGLWGLLAVGIFANGNNGVSGLVAGNTLQIVSQLISMGVVLAWALGTGFALFLALKYGMGVRASREEELEGLDAPEHGLQAYPADAQVAGAGG
>MP0317_megahit_247298_3-143
MNSGDTAWVLAASALVLLMTPGVAFFYGGLVRKKNIVSTLMYSFMCM
>MP0317_megahit_247338_522-884
CYGAVSFKNSRKWDDALDVWGVHGIGGFTGAVLTGTLASPHIWDTGDGIGAWTGTAEGFEQQAINIVGACMSVAYTFAVTIAILKIMDAIWPGGIRVTPREEEVGLDISQNGERAYVELG*
>MP0317_megahit_247486_299-1702
MDSNIAALTTIFTEFYYWITIPLMFLIHVGFCMYEVGVSRYKNHQHTLMKNTMLIPLVTVTFFFVGWWIYWAFPNGPWIYHGQGLIFNSGEALAGWGGNDLALPWDPIMAVNFNDHLMMVFWGAFLLFSWTAASIVSGAVIERIRISAFGILAIAIGSIFWVIDASWGWHFNGWMVKVLGYHDAYASGVIHAVAGGFALGILVVLGPRIGKFASDGTPINIGPRNPWMVTLGLFLIYTGFWGFYAACNIPIFDIGADYGVAEAGTLWSATTIYVTPTTLSGITVNFLMSLAGGLLMGYVVSKGDPFWTYSSGLAGIITASAGNDLYHPLQAMIIAAIGVAIMYKLHYWVERRFKIDDAVGAVAVHGYAGVVGLVICGFVLWGYPSSPYEADIWNPDFLYAAINPLGMIAGAIIMFGVLGFLPGWIIASILNAAGKLRIPREVELAGMDLPIMQASKSEHDAHAAAEH*
>MP0317_megahit_247786_2-874
ALFYAGLVRSKNAVSVLMQCFTIACIASIVWVVYGYSLAFRGDGAFVGDLSAAFLSGIGRDTLSGTIPETVFVMFQMTFAIITPALVVGAFAERMKFSAMCLFTVLWLTFVYLPACHMVWGGGLLAQWGVIDFAGGLVVHLTCGVGALVAALVLGKRKGFPGSAMPPHNRSLVVMGAAMLWVGWFGFNAGSAVAASTDAGMAMLVTHISAAVGAFTWMALEWIKQGKPTVVGIATGMVAGLATITPAAGTVGPEGALLIGLMAGIVCYYATQAIKGVFNIDDSLDVFPVHG
>MP0317_megahit_247787_6454-7695
MDSGHTSWMLMATALVFFMTPGLAFFYGGLVRAKNIINTIMMSFMSIAIVSIVWVLWGYSLAFGTGNAFIGDFSHIGLSGISFASAEGDDIPPLLFVAFQMMFAVITPALITGAFAERFKFSTYLIFLVIWSTLVYAPITHWVWASNVLADGTEINGWLWDLGALDFAGGTVIHINAGMAAVAAALLVGKRRNPGIQPNNVPYVVLGAAILWLGWFGFNAGSAVAANDSAANAFLVTSLAASTAALTWGVISHLKTGKMGAVGVATGAVAGLVAITPAAGAVNAMGSLAIGFGAGLICFFAVELLHKTNMDDALDVFAVHGIGGIWGAIATGIFALEAISGTQGLIEGNVKQVGIQAVAVIATVAYSGIVSLIILFILDKIPGLGLRSSESDEDIGLDLAEHGEQSAVQDGAN*
>MP0317_megahit_250791_2-1108
SAWAPLGEPGPCEGTWSDYYQMQQMKSEDAGLCSQGWPGTVPHQLFAMFQATFAIITPALIVGGLIDRMKFSALCIFVLLWGTFVYDPIAHWVWGGGYIGNMDFDPDLSPSYGLDFAGGTVVHISSGFAALAGALVLGRRLGYGKVPMEPHNVPMVVLGASILWFGWFGFNAGSEVLSDGIAVSAWTVTNTATGMASVTWLLMSWAHTGKASITGAATGAVAGLVAITPASGWVGPMAAIIIGVAAGTVCYGAVAFKNARKWDDALDVWGVHGMGGFTGAVLTGTLASPHVWDTGDGIGAWTGTPEGYEQQAINIAGALLSVAYAFGITIVILKIMDAVWPGGIRVTPKEEEIGLDLAQNGERAYTNE*
>MP0317_megahit_254273_3-518
VAIVFMNTNAAAAGGAIAALIVARILFGKADLTMVLNGALAGLVAITAEPSTPTPLQATLFGGLGGILVVLSIVALDKLKIDDPVGAISVHGVVGLLGLILVPFTNDGSSISGQLIGAATIFVWVFVVSLVVWLVIKAVMGVRVSEEEEFDGVDMSECGLEAYPDFTSSRS*
>MP0317_megahit_254984_3-581
MQTFHEDAICSTGWPGTVPHSLFAAFQGTFAIITPALIVGGLVDRMKWSALLIFILLWGTFVYDPIAHWVWGGGYIGNLDLDPDLAPGYALDFAGGTVVHITSGFAALAGALVLGRRLGYGKVPMEPHNVPMVVLGASILWFGWFGFNAGSEVMVDGITVSAWVVTNTATGMASLAWMLMSWAHTGRPSIVGA
>MP0317_megahit_257407_1-594
NIYVTPTTLSGITMNFLLSLAGGLLSGYWISKGDPFWTYSGGLAGIIAASAGNDLYHPMQSLIIAGVGTAIAYKLHYWVEREFKIDDAVGAVAVHGYAGVVGLVICGFVLWGYPSSGYGVGSMWVGTDYAPINPLGMIIGAIIMFGVLGFLPGWILAKILHSAGKLRIPRDVELAGLDYNIMEQARKDERAVASSNR*
>MP0317_megahit_257684_1-690
GVIHAIAGGFALGILIVLGPRIGKFSSSGEPRNIGPRNPWLVTIGLFLIYTGFWGFYAACNIPIFDLGPEYGMEGVTYFTATNIYVTPTTLGGITMNFLMSLSGGLLAGYVVAKGDPFWTYSSGLAGIICASAGNDLYHPIQALIIAMIGVVIAYNLHYWVERKFKIDDAVGAVAVHGYAGVAGLIICGFVLNGYPSSGYSVGSMWVGTDYAPINPLGMFIGAVIMFVVL
>MP0317_megahit_257755_1-270
MRVIRLFLSAVTMVLVAVVSSAVVADDAAVRSGDTAWLMTSTALVLFMTIPGLALFYAGMVRAKNAVSVMMQCFAIAGLVSILWVLYGYS
>MP0317_megahit_257995_1-642
LIPMVTITMFLFGFWIYFAGQGPFGNFAGGTTGLPWDATMGANVKDHIMGVFWAAFLLFSWTAASIVSGAVIERIRTGAFLILAVLVGSVTWMIDAAWGWSAAGWMVTDWGYHDAYASGVIHGICGGAALGILTVLGPRIGKFASDGTPRDIPPNNPWFAVIGLFIIYTGFWGFYAACNLPIGNVNGVWTATTIYGTPTTLSTITFNFLMSLAG
>MP0317_megahit_259899_2-652
TIFTEFYYWITVVLMFLIHVGFCMYEVGASRYKHHQHTLMKNTMLIPLVTVTWFLFGWWIYWAFPTGPGLAPSIMNESAALITDESLFSAKWYVPTSDLMAVNLGDHISGVFWAAFLLFSWTAASIVSGAVIERITTFAFGILAIAIGSVFWSIDAAWGWHFDGWMLKLLGYHDAYASGVIHAIAGGFALGILIVLGPRIGKFSSSGEPRNIGPRNP
>MP0317_megahit_261192_1-1068
ELMYGGGYFLSGVTTVAGMDDAAIAGVLAASNESGFGDMGEYAGASDFFFQVVFVATAMSIVSGAVAERMKLWAFLAFAVVMTGFIYPMEGAWTWNGDSVFGLYELSYSDYAGSGIVHMAGAAAALAGVLLLGARKGKYGPNGEVRAIPGANLPLATLGMFILWMGWFGFNGGSTLKLGGIAVANEVANVFLNTNAAASGGLIAALITGYILFRKADLTMALNGALAGLVAITAEPADPSPFVATLIGAAGGVLVVLSILTLDKLKIDDPVGAISVHGVVGVWGIFAVLLSDADATFMGQLVGTLTIFIWVFVTSLIVWGVLKAIMGLRVSEEQEYEGVDIAECGMEAYPEFTSK*
>MP0317_megahit_262263_547-1362
MEITFELGYALDTFYFLICGALVMWMAAGFAMLEAGLVRAKNTTEILTKNVALFAIACTMYMICGYGIMYGGGDWGPFLSGIMADGATGVAEEPATYAPSADFFFQVVFVATAMSIVSGAVAERMKLWAFLAFAVVMTGFIYPMEGAWTWGGEAVFGMYTLGDLGFSDFAGSGIVHMAGAAAALAGVLVLGARKGKYTADGKVNAIPGANLPLATLGTFILWMGWFGFNGGSVLATATVESANSVAIVFMNTNAAAAGGAIAALIVARILFG
>MP0317_megahit_263332_206-1510
MNNQKRAIILPIFIFTILAPALAFADGHGGSALDSGDTAWMLTATVLVLFMTLPGLALFYGGLVRSKNVLSVLMQCFAIACLASLLWVVGLYSLAFSEGNALIGDFKHLFLSGITVDELNGGTFPETVFVMFQMTFAIITPALIVGAFVERMKFTAVMLFTALWLLIVYVPVAHWVWAGTGWMFNNGTIDLAGGLVVHVTAGISALILAKMLGPRQDFPHRLHPPHHPALVMVGACMLWVGWFGFNAGSQVAANQAAGMTMLVTHISAAVASLTWMFIEWAKNGKPSLVGIVTGMVAGLATITPASGSVGPVGAICIGFLAGLICYFMCGVIKDKMGIDDSLDVCAVHGVGGALGTISLAIFGTATFGGLGIDNVGDQLLTQIKGVGAVLIWSAVGTYIIVKICQAITGLRVSDDDIQGGLDQAEHGEISYNFQ*
>MP0317_megahit_263441_3-509
LIYTGFWGFYAACNIPIFDLGPEYGMEGVTYFTATNIYVTPTTLGGITMNFLMSLSGGLLAGYVISGKDPFWTYSSGLAGIICASAGNDLYHPIQALIIGGIGVVIAYNLHYWVERTFKIDDAVGAVAVHGYAGVAGLIICGFVLNGYPSSGYSVGSMWVGTDYAPINP
>MP0317_megahit_263602_265-1197
MPISMIDVLWLVLCAGLVFNMQIGFLCLESGLTRSKNAINVAVKNMADLSLAVFCYWLFGFGLMFGGSAGGWYGEGFSMLPFTDTWHSAFFLFQAMFCTTAATIVSGAAAERMRFASYLLVALLIAGLIYPLFGHWAWGGVFADGLGWLAARGFVDFAGSTVVHGVGGWVALAVILILGPRQGRFDQDRDGRSMPGSNLPLAMLGALMLMFGWFGFNGGSTLSFDGRVPGIIANTVLAAMAGTLGGMFMSWWRWRLVDPVYPLNGMIAGMVAITAGAHVMDAPAAFFVGLVGAVVMYLADRLLNHLRIDDA
>MP0317_megahit_263632_405-1070
MVAVAITATGAMSQAYAQSILDGMDGYQVGVPGAGIYTGNPNECWFDTDDDGTPDMYCLIDTGDTAWMLTASSLVLFMTPGVAFLYGGLARSKNAVNTIGMTFIVIGLMSVQWVLWGYSLAFGPHDNEANMFMGNLDYLGFNQVSAWAPLGEPGSCQGTWSDYYQMQQMKSDDAGMCSQGWPGTVPHQMFAMFQATFAIITPALIVGGLVDRIKFSALVVFV
>MP0317_megahit_263817_2-280
WPLHGICGSWGGIACGIFGQESLGGMGGVSILGQTIGTVAAIVMALVSGFIVYKILDSLFGIRLEADEEMKGSDLTIHNLEAYPEDISSRFG*
>MP0317_megahit_264039_3-353
CYYATQAIKGVFNIDDSLDVFPVHGVGGMLGIIMLSFVGTQGGFLGSGASGVADGGPLVQLVIQLKGIGVIFLWTAVATWVILKLVGLVTDLRVSEESENEGLDVTEHEERSYDLS*
>MP0317_megahit_264163_3-1667
MTEEITKTLSQNIDTLWVINCAILVFIMQAGFMCMETGLSRHKNSINVALKNASDFGVSVVMFWLFGFGLMFGTSYNGIIGTDLFFFKTDISEYQTYFVFQAMFVATAATIISGAVAERMKFAGYLFVTIVATAIIYPIIGHWAWSSSYLSKLYAEVTVNTNSGWLTEMGFIDFAGSTIVHSVGGWIALAGVLILGARIGKYSSANKGKFTGSSFPLAILGTLILWFGWFGFNGGSNGAMDETVPLILINTFLAAAFGLLTGLFISYITKKKPDPMYIILGPLAGLVAITASCNSVDSISAIIIGIIGCIIAIITSELLERLEIDDVVGAIPVHLAAGIWGTLAVAIFSDLEILGTNLSRIEQFKVQGIGIISVGIFSFTVSFIFLKVLNKFYPLRVSPVHEELGLNIAEHGAVSVEHDLISVLDKQSSSGDLKIRGPQDPFTAGGVIGLYYNKMMNKLEATEEEKNTWRSRISKEIDLAVQVQENFIPKRNLKNYPVKGINIPAREISGDFFSFYPHNESIYFIIADVAGKGIHAGMVMAKASTLFEVLAQDKV
>MP0317_megahit_265408_3-356
MENTIVELKFSLDTFYFLVSGILVMWMAAGFAMLEAGLVRSKNTTEILTKNVALYSIACTMFLLVGYNIMYVDNAEGGIIPSIGALIGTQAADADHSLESDFFFQVVFVATAMSIVSG
>MP0317_megahit_265974_3-1148
MNELADLSYALDTFYFLICGVLVMWMAAGFSMLEAGLVRSKNTAEILTKNIALFAIACTMYLLVGYYIMYSSSAGGFLPNLGFLIGTENSADAVLAGGDDAPYYSMRSDFFFQVVFVATAMSIVSGAVAERMKLWAFLAFAVVMTAFIYPVSGYWTWGGGWLSEVGYSDYAGSGIVHMAGAAAALAGVLVLGPRKGKYGKDGSIHAIPGANMPLATLGTFILWMGWFGFNGGSELKMSDIGSANNVAQVFVNTNAAAAGGVIAALILAKLWFRKADLTMALNGALAGLVAITADPLSPSALGAALIGAIGGLIVVAAIITLDKLKLDDPVGAISVHGVVGIWGVLAVPLNNGDASFGAQLIGIVGIFGWVFIASLVVWLVLK
>MP0317_megahit_266688_203-763
MENQILELQYALDTFYFLVMGALVMWMAAGFSMLEAGLVRSKNTAEILTKNIGLFAIACTMYMVYGYDLMYGGGLLLDGISGEGETYSNAADFYFQVVFVATAMSIVSGAVAERMKLFSFFVFAAIFTTIIYPMEGLWTWGGASVFGIYSLGDDFGFLDFAGSGIVHMAGAAAALAGVLILGPRKGK
>MP0317_megahit_267212_3232-4440
MENLHSAVETLVHGANTLFILMGAIMVLAMHAGFAFLEVGTVRQKNQVNALSKIISDFAISCLAYFFIGYWIAYGATFFTDAAALSQNNGYALVKFFFLMTFAAAIPAIISGGIAERAKFAPQLCASLLIVGVVYPFFEGIVWNGNYGFQGWLEATFGAGFHDFAGSVVVHAVGGWIALGAVLLLGARNGRYRGGHVVAMPPSNIPFLALGAWILTIGWFGFNVMSAQTLDGISGLVAVNSLMAMVGGTLVALLVGRADPGFIHNGPLAGLVAVCAGSDLMHPLGALATGAVAGGLFVWTFILTQNRFKIDDVLGVWPLHGLCGVWGGLAAGIFGTEALGGLGGVSFISQLIGSLAGVVVAFTGGLLVYGVIKSVAGLRLSEEEEYQGADLSIHKIGATSED*
>MP0317_megahit_267417_3-563
GYICSKGDPFWTLSGGLAGVVAVSSGADVYAPSLTYLLAMLGAAFAVWIGTWQQEKMRVDDAVGAVAVHGWTGFLGVLLMGVFASGYPTGGFSGNVRVTILGQLVGIAALLSLAFLSGYIISWLLKKGNLLRVPPEVEIEGLDVAEFGGDFYPDFAATEEVIVENDGSVVPAGPVLAKAANQLIRG*
>MP0317_megahit_271630_3-449
MEFSAEMKYVLDSFWLLISGCLVMWMAAGFAMLEAGLVRTKNTTAILTKNITLYALACVAYYYVGYNLMYGSGNDFVGSGLMMYGTSADGHSLLSDFFFQVVFVATAASIVSGTVAERIKFWPFMGFTLVLTAVIYPIQGHWTWGGTSL
>MP0317_megahit_271968_3-494
MAAVAITATGAMSQAYAQQITDGMDGYVVGDPDGGAGIYTGNPNECWHDTDDDGVPDMYCLIDTGDTAWMITASSLVLFMTPGVAFFYGGLARSKNAVNTVGMVFIVMGLMSVQWVLWGYSLAFGPHDNEANMFMGNLDYMGFNQVSAWAPLGEPGPCEGTWSD
>MP0317_megahit_272120_2338-3588
MEDIVQIKYALDTFYFLICGALVMWMAAGFAMLEAGLVRAKNTTEILTKNVALFAIACTMYLLVGYHIMYSSPEGGIFPSFGVLIGAENTVEDVLAGGDDAPYYSVASDFFFQVVFVATAMSIVSGAVAERMKLFAFLVFAVIMTGFIYPIQGFWKWGGGFLNEAGFLDFAGSGVVHMTGATAALAGVLLLGARKGKYGSNGQINAIPGANLPLATLGMFILWLGWFGFNGGSQLVVSNISDANAVAQIFVNTNAAAAGGLIAGLVVARILFGKADLTMALNGALAGLVAITAEPLTPSGLQATLIGAVGGVIVVFSVLALDKLKIDDPVGAISVHGVVGIWGLLAVCLTNSDASLTAQLMGIVVIFLWVFIASLIVWSIIKLVMGLRVSEEEEYEGVDISECGMEAYPEFTSSKK*
>MP0317_megahit_273878_2-658
MMGDDIFIENYYFVTVVFMWFLHVGFMSYEAGVSRRKNVMSTAIKNIMTIAVVTPAFYYAGWWTYFCMSQGFIPTVGDAIHGPECTWGNPWGELMGPNIGDHVMAVFWAAFLLFSWTTGSIMSGATIERIRVSAYLVLTVFLGAFVWILGAAWGWSWHGWLVVHFGFHDFAASGVVHGIAGLFALGVLFNLGPRIGAFDDNGGARAFKPHNLHMTLMGL
>MP0317_megahit_274885_124-522
IVGVWVAYKLHYWVERKFKIDDAVGAVAVHGYAGSFGVIICGFMLWGYPALADGSATITPWGQIGGAIIMFFVLGFIPTYIVAKILNAMGILRIPKEVEIAGLDYMEDQASAAAGQEIVNAELAETNASSSL*
>MP0317_megahit_277221_3-596
MAAVAMTASGAMAQAYAQSIEDGMDGYQVGVPGAGIYTGNANECWYDTDGDGTPDMYCFIDTGDTAWMLTASSLVLFMTPGVAFLYGGLARSKNAVNTIGMTFIVMGLMSVQWVLWGYSLAFGPHDNEANMFMGNLDYMGFNQVSHWAPLGEPGSCEGTWSDYYQMQQMKTTGYCSQGWPGTVPHQLFAMFQATFAII
>MP0317_megahit_280080_165-548
ATVAGAIIKPCADWLEARGIDDAVGAVTIHGTIGIFGMVMLGVLASGYPALGAFAPEDAATISFMGQLMSAGVMFLMGFVPGYVVSLLLKSVGMLRVPDAVQIKGLDVVKVPAQAFPEGMSSSDSEA*
>MP0317_megahit_280462_2-502
KWYVPTSDLMAVNLGDHISGVFWAAFLLFSWTAASIVSGAVIERITTFAFGICAIAIGSVFWSIDAAWGWHFDGWMLKILGYHDAYASGVIHAIAGGFALGILIVLGPRIGKFSSSGEPRNIGPRNPWLVAIGLFLIFTGFWGFYAACNIPIFDLGPEYGMEGVTYF
>MP0317_megahit_284442_2-511
AWMLTSTALVLFMTLPGLALFYAGLVRSKNAVSVLMQCFAIACIASIVWVVYGYSLAFRGDGAFVGDLSAAFLSGIGRDTLSGTIPETVFVMFQMTFAIITPALVVGAFAERMKFSAMCLFTVLWLTMVYLPACHMVWGGGLLAQWGVIDFAGGLVVHLTCGVGALVAAL
>MP0317_megahit_285250_3-641
TPGVAFLYGGLARSKNAVNTIGMTFIVMGLMSVQWVLWGYSLAFGPHDNEANMFMGNLDYLGFNQVSAWAPLGEPGSCEGTWSDYYQMQQMKGEGHYCSQGWPGTVPHQLFAMFQATFAIITPALIVGGLVDRIKFSALVVFVLLWGTFVYDPIAHWVWGGGYIGNMDFDPDLSPSYGLDFAGGTVVHISSGFAALAGALVLGRRLGYGKVPM
>MP0317_megahit_285592_2641-6015
MTDSFDTTLMDMLWVLWAAALVFVMQAGFLCLEAGTTRTKNAINVAMKNLADFAIAVSVFWLVGFGVMFGTSQSGWMGSSLFGWELESTDTWLVTVFIFQAMFCATAATIVAGAVAERMPFLGYLWTAFWIALLIYPVFGHWAWGGLLGGTPGWLAALGFIDFAGATVVHSVGGWVALAAVLVIGPREGRFQVDKPPTAFPAGNLPLAMLGALFMVLGWFGFNGGSTLALNSSVPGIIANTILGAVGGILSAMLVGWRVRRYADVMYAINGAIAGLVAVTAGAHALSLPAAFLMGGISGVLMVLASEWLLKRRIDDAVGAIPAHLVTGLWGTLALPWLADLNRLGTSLSRFDQFTVQLLGAVVCGLWSFGTAWLLFRITRRFLPLRVSKDAEKMGLNLAEHGTQNELHQLLEHIRQHEKQGDMRQRIDADPFTEVGEIAASYNRVSAELERAVGHTRVMLRNLRDGVITWQADGTLTGLNPGAEALFGVNAEQLIGQPVSTLLPNKPLAPGALHEIKLRTDDQQVRYLEIQVSEGAAGSVSECSGMVRDITERKQLQEQLNRERDLARTTLASIGDGVITCDASGNITFMNAEAERLTGWPLQEVTNKPIQTVYQLRDELSDEPINNPARQVLTQHRAVHYSEHCQLVHRTSKRYPIQHSAAPIRSRGGITLGAVVVFQDVSLTHKLSEQLNYQATHDNLTGLLNRRAFETLLTKLLAQTEHHHVLCYLDLDQFKIVNDTCGHLAGDELLRQVSMKLKAHVRTSDTVARLGGDEFALVLPDCPLEKAKIICEAVRRDIDHFRFAWQGHTFGIGVSIGLVAIDKEHPRRLSDTLHAADAACYTAKEAGRNRIHCYQPNDHLLLERHGELQWVQRLQNALDNDAFRLYAQPISAVCGNGPGYREILLRLEENGILITPGSFLPAAERYHFMVRIDRWVVRNTLAWLSDRYRCAENHTIGHWGINLSGDSLSDSDFCQELVQQVRRAGLPEGTLCFEITESAAIAQLSKVSELIQALKALGCRFALDDFGTGLSSFSYLKQLSVDYLKIDGNFIRNIHHDPIDSAMVEAIHAVGKALNIDTVAEYVENQATLDKLRSLGIDYAQGYLLGKPEPITATAGNQIKVMPR*
>MP0317_megahit_286901_84-653
MTDELGALSTIFTEFYYWITVVLMFLIHVGFCMYEVGASRYKHHQHTLMKNTMLIPLVTITWFLFGWWIYWAFPTGPGLAPSIMNESAALITDESAFSAKWYLPTSDLMAVNLGDHISGVFWAAFLLFSWTAASIVSGAVIERITTFAFGICAIAIGSVFWSIDAAWGWHFDGWMLKLLGYHDAYASGVI
>MP0317_megahit_287498_3-2543
AAFFVGLVGAVVMYLADRLLNHLRIDDAVGAVPVHLASGIWGTLAVALFANLDTLGTGLSRTQQFVAQLEGVVVAGLWAFGVTWLLLRLINRFWPMRVTPEDEVAGLNVSEHGARTELIELLEAMAAHQRDGRFERDVPVEPFTEVGQIAAQYNKVIHALRRAVGVTQSIIRDIRDGVVTCNREGVLATCNPGAERLFGLPAGLLIGQPLDRLVAERNWAGLPLPEAGSETKQEVLFSRNEHDQFVAELTVSQGALEDEHYTCLIRDITERRRIEQQLFQEKMLAQVTLASIGDGVITTGPDARVRYLNPVAEQLTGWSEEEASDRPLDEIYCLFDEVTGEGLLNPVSAMLRRYRQALSRQPGSMSQLRRRDGSEVTVQDAVAPIRDAEGHIIGAVLTFRDVTANRRLARELSHQAAHDTLTGLVNRKEFERRVAHALQRHESSGGEQVLCYMDLDQFKIVNDTCGHAAGDELLRQLAKLFQSHIRSSDVLARLGGDEFGLLLSGCTLEEAVPIVEGIRTLVEEYRFSWEGKTFAVGVSIGLVPVEAQMLSLDVLLSAADSACYAAKDAGRNRIHLYQADDAQMQERRGEMQWVNRLRQALDADLLRLYVQPIYPISERDSQPGYEVLVRLLGNDGQVIPPGAFMPAAERYDLASAIDRWVVANFLAWLGDYNRRCSGPLGNYSINLSAASLGEEGFLDFVLEVLEHHQVPTSHVCFEITETSAVSNLGKAVEFMRGLRDIGCQFALDDFGSGLSSFAYLKSLPVDYLKIDGVFVKDIASDPIARAMVASINTIGHEMGLQTVAEFVESEAILEQLRELGVDYAQGYHLGRPQPLSELDGVRMMPR*
>MP0317_megahit_289526_3-635
GTSGIYTGNPNECWTEDELPCMIDTGDTAWMLTASSLVLFMTPGVAFLYGGLARSKSATNTIGMTFIIMGLMSVQWVLWGYTLAFGPHDNEANMFMGNLDYLGFNQVSNFAPLGEIGPCTDTWSAAYQMQTFHEDAICSTGWPGTVPHSLFAVFQGTFAIITPALIVGGLVDRMKWSALLIFILLWGTFVYDPIAHWVWGGGYIGNLDLDP
>MP0317_megahit_292517_2-583
SKNHKYALLLMAAVALTATGAMAQAYAQAIVDGMDGYQVGVPGAGIYTGNPNECWYDTDDDGTPDMYCFIDTGDTAWMLTASSLVLFMTPGVAFLYGGLARSKNAVNTIGMTFIVMGLMSVQWVLWGYSLAFGPHDNEANMFMGNLDYVGFNQVSHWAPLGEPGSCEGTWSDYYQMQQMKTTGMCSQGWPGTVP
>MP0317_megahit_293889_3-971
AFLLFSWTAASIVSGAVIERITTFAFGIMAIAIGSVFWSIDASWGWHFDGWMLKILGYHDAYASGVIHAICGGFALGILAVLGPRIGKFSSSGEPRNIGPRNPWLVCIGLFLIYTGFWGFYAACNIPIFDLGPEYGMEGVTYFTATNIYVTPTTLSGITMNFLLSLAGGLLAGYWISKGDPFWTYSGGLAGIIAASAGNDLYHPLQSLIIAGVGTAIAYKMHYWVERTFKIDDAVGAVAVHGYAGVVGLVICGFVLWGYPSSGYDGYAAINPMGMIIGAVIMFGVLGFLPGWIIAKILHGAGKLRIPRDVELAGLDYNIMEAA
>MP0317_megahit_294432_294-647
GAVAFKNARKWDDALDVWGVHGIGGFTGAILTGTLASPHVWDTGDGIGAWTGTPEGYEQQAINIAGACLSVAYAFGVTIVILKIMDAIWPGGIRVTPKEEEVGLDIAQNGERAYINE*
>MP0317_megahit_296964_942-1535
ILWMGWFGFNGGSQLLLSDKENATAVGQILLNTNAAAAMGAIAALFVCKVLWGKADLTMVLNGALAGLVVITADPLSPSPLMACLLGILGGSLVVFSIVALDKAKIDDPVGAISVHGVCGALGIMLVPVSNGDANFVTQLIGLVTILAFVFVASFIVWAILKQTMGIRVTEEEELSGMDQHDCGVDAYPEFVSVRSN*
>MP0317_megahit_298355_422-1453
MGYDMTMEISALNEIFVEFYYWITVPLMFLIHVGFCLYEVSISRAKNHIHTLMKNAMLIPMVTITMFLFGFWIYFAGQGPFGDFAGGSTGLPWDATMGSNFGDHIMGVFWAAFLLFSWTAASIVSGAVIERIRTGAFLILAVLVGSVTWMIDAAWGWSAGGWMVTDWGYHDAYASGVIHGICGGAALGILAVLGPRIGKFAPDGTPRDIPPHNPWFAVIGLFIIYTGFWGFYAACNVPIIEFDGVWTATTIYGTPTTLSTITFNFLMSLAGGLMAGYYMSKGDSFWTFSGGLGGIIAASAGNDLYHPLQAFLIGIVGVWVAYKLHYWVERKFKIDDAVGAVAVH
>MP0317_megahit_299370_882-1166
SLDVCAVHGVGGALGTISLAIFGTATFGGLGIDNVGDQILTQIKGVGAVLIWSAVGTYIIVKICQAITGLRVSDDDIHSGLDQAEHGETSYNFQ*
>MP0317_megahit_299621_2-889
FQATFAIITPALIVGGLVDRIKFSALVVFVLLWGTFVYDPIAHWVWGGGYIGNLDFDPDLSPGYALDFAGGTVVHITSGFAALAGALVLGRRLGYGKVPMEPHNIPMVVLGASILWFGWFGFNAGSEVLSDGIAVSAWTVTNTATGMASVTWLLMSWAHTGRPSIAGAATGAVAGLVAITPASGWVGPMASIIIGVAAGTVCYGAVAFKNSRKWDDALDVWGVHGIGGFTGAVLTGTLASPHIWDTGDGIGAWTGTPEGMEQQAINIAAACMSVAYTFSVTIVILKIMDVIWPGGI
>MP0317_megahit_300063_834-2207
MMGDDIFIENYYFVTVVFMWFLHVGFMCYEAGVSRRKNVMSTAIKNIMTIAVVTPAFYYAGWWTYLCMPAGFIPNVGDAVHGYECTWGNPWGELMGPNIGDHVLAVFWAAFLLFSWTTGSIMSGATIERIRVSAYLVLTVFLGAFVWILGAAWGWSWHGWLVVHFGFHDFAASGVVHGIAGLFALGVLFNLGPRIGAFDDDGGARAFKPHNLHMTLMGLMIIFTAFYAFYAACLAVLPGEAPGWNNIYYNPTTLGAITYTITIAFAGGFMSGYICSKGDPFWTLSGGLAGVIAVSSGADVYAPSLTYLLAMLGAAFAVWVGTWQQEKMRVDDAVGAVAVHGWTGFLGVLLMGIFASGYPTGAFSGNVEVTILGQLVGIAALLPLAFLSGYIISWLLKQGNLLRVPPEVELEGLDVAEFGGDFYPDFGVSEEVIVEADGSEVPAGPVLARAANQLIRG*
>MP0317_megahit_300665_3-734
LDFAGGTVVHISSGFAALAGALVLGRRLGYGKVPMEPHNVPMVVLGASILWFGWFGFNAGSEVLSDGIAVSAWTVTNTATGMASVTWLLMSWGHTGKPSIVGAATGAVAGLVAITPASGWVGPMASIIIGVAAGTVCYGAVAFKNARKWDDALDVWGVHGIGGFTGAVLTGTLASPHVWDTGDGIGAWTGTPEGYEQQAINIAGALLSVAYAFGITIVILKIMDAVWPGGIRVTPKEEEIGMDL
>MP0317_megahit_301012_2-580
TGMCSQGWPGTVPHQLFAMFQATFAIITPALIVGGLVDRMKFSALVIFVLLWGTFVYDPIAHWVWGGGYIGNLSFDDDLSPGFALDFAGGTVVHITSGFAALAAALVLGRRLGYGKVPMEPHNVPMIVLGASILWFGWFGFNAGSEVLSDGIAVSAWTVTNTATGMASVTWLLMSWGHTGRPSIAGAATGAVA
>MP0317_megahit_301576_3-1295
LTLFVNYSTSGLYPVQFAENKMNSIMQIYSAKHKYALLLMVAVGLTATGAMGLAADSYAQKIDDGMDGYVVGSPDGGAGIYTGNPNECWWDSDGDGVLDMYCLIDTGDTAWMITASSLVLFMTPGVAFLYGGLARSKNAVNTIGMTFIVMGLMSVQWVLWGYSLAFGSVDSEANMFMGNLDYMGFNQVSAWAPLGEPGPCEGTWSDYYQMQQMKSLDAGMCSQGWPGTVPHQLFAMFQATFAIITPALIVGGLVDRMKFSALVIFVLLWGTFVYDPIAHWVWGGGYIGNMDFDPDLSPSYGLDFAGGTVVHISSGFAALAGALVLGRRLGYGKVPMEPHNIPMVVLGASILWFGWFGFNAGSEVLSDGIAVSAWTVTNTATGMASVTWLLMSWGHTGRPSIAGAATGAVAGLVAITPASGWVGPMASIIIG
>MP0317_megahit_301807_47-1420
MMGDDIFIENYYFVTVVFMWFLHVGFMSYEAGVSRRKNVMSTAIKNIMTIAVVTPAFYYAGWWTYFCMSEGFIPTIGDAIHGPECTWGNPWGELMGPNIGDHVMAVFWAAFLLFSWTTGSIMSGAIIERVRVSAYLVLTVFLGAFVWIIAAAWGWSWHGWLVVHFGFHDFAASGVVHGIAGLFALGVLFNLGPRVGKYDDSGGARAFKPHNLHMTLMGLMIIFTAFYAFYAACLAVLPGEAPGWNTIYYNPTTLGAITYTITIAFAAGFMSGYICSKGDPFWTLSGGLAGVIAVSSGADVYAPSLTYLLAFAGAAFAVWVGNWQDTKMRVDDAVGAVAVHGWTGMLGVLFMGIFASGYPTGGFSGNVRVTILGQLVGIATFIALAFLSGYIISWLLKKANLLRVPIEVELEGLDLAEFGSDFYPDFAASDEVIVEADGTEVPAAPVLRRAASQVIRG*
>MP0319_megahit_3001_3-521
TFVATASAGLFWMLAERLNGHKGSALGFCSGIIAGLVAVTPAAGNAGPFGAIVLGAVASIICFYAVTVLKPKLGYDDSLDAFGIHGVGGIIGAIGTGIVYAPSLGGPGDGSVGIGAQLVIQIEAVLATAIWASIGTVIAIFVAKAVTGLRVSQEVEYEGLDLGEHGERAYNP*
>MP0319_megahit_3175_3-170
MDSGHTAWLLTATALVFFMTPGLAFFYGGLVRAKNLVNTIMLSFMSIAVVSIVWVL
>MP0319_megahit_5746_3-320
LVVISVIQFDKLKIDDPVGAISVHLVCGIWGTLAVGIFSAEHSIGIQVLGVLSYGTFCFISANIIFRIVKLLMGLRVSEEEEILGLDMGEHDMESYAGFQIFSIE*
>MP0319_megahit_6043_1038-1454
MNAADTAWIMTATALVLFMTLPGLALFYGGLVRSRNVLSVFMHTYGVACLMSVLWFFAGYSIAFGPDTSGLWGGLGKIGLSGVTADSLSGTLPEILFFAFQMTFAVITPALIVGAYVERIKFSAVMMFSGLWLIFVYAP
>MP0319_megahit_7787_151-678
MYILPAILLSLTLIPGIAHADTGTTSMDIVWILFSATLVFFMQAGFALLESGMSRAKNAINVMMKNYIDVCIGSLLFWAIGFGIMFGNNPTGFFGTTAFGLSEGSNWDFTFLLFQTMFAATAVTICSGAMAERTRYTAYLLSAAAIVTFIYPVFGSWVWGGSYGGQGWLAELGFID
>MP0319_megahit_8793_332-544
MDTIVGADTAWILTATALVLLMTLPGLALFYGGLVRSNNVLSALLQVFAIACLVSILWLVVGYSLAFSGDG
>MP0319_megahit_10464_1-522
DGGEGMIDSGDTAWILAASALVLLMTPGLALFYGGLVRRKSIVSTMMYSFVTIGLVGIVWVLWGYTLAFGPDVGSFVGNFEWFGLKGVDANAPGPYSDTIPHQAFMIFQAMFAIITPALVTGAFAERMKFGALCVFIVLWVTIVYAPLAHWVWGGGWLGSLGALDFAGGTVVHI
>MP0319_megahit_16108_3-590
LAASVDIAKVNLNTQLAAAAGAVGSVIYRMVSRRPILLTETVNGSLAGLVAVTAGCAVMTPGFAVLTGLVAGALAAFGARMLLALRLDDVVGAVPVHAFAGAWGTLAAGLFYDGDLFNPERITVQLLGIVVAFGWAFFTALVMYMLVSLLTGLRAPALHEQRGLDLSEHAESGYPEFPQNTLYNSELTRSAESRP*
>MP0319_megahit_16413_1-504
AAMLWVGWFGFNGGSQLAADGGAAMAITVTHISAATASLTWALWERIKFGKASLVGIVTGTIAGLASITPASGFVGPWAALLIGAVAGILCQEAVVLIRNKAKIDDTLDVFAVHGVGGIFGTIMIAALGAGSWAAQLGSLAIVGVYTSVVTVVLVLVCKAITPLRVSK
>MP0319_megahit_16776_3-362
MIVPQVMELLTMKEQAQRLKIKTTLVVAVLVALVFIVPEAAFAQSGLDSGDTAWMLISSALVLFMTIPGLALFYAGLVRSKNVLSVMMQCFAITCMVTILWTLYVYGLAFGDGGDLNAWI
>MP0319_megahit_17859_569-721
MSEIDAVWMLISALLVLVLQCGFLCLESGTVRTKNAANVALKNMADVCVVS
>MP0319_megahit_19188_381-776
ITPAAGFVGPMPAILIGLTAGALCYAAVYVKNRIQLDDSLDVFAVHGMGGIIGLISVALLGGIGFMSLAEITDLSRGEFLIRQLGAIGAIGAWSFGITTIILLALKTTIGLRVTSEEEEMGLDLSEHGETA*
>MP0319_megahit_20143_2-586
LLFLIGGFLVMWMAAGFAMLEAGLVRSKNVSVQCLKNIGLYSIAGLMFWVIGYSIAYPGFEGGFFGIADFPYAMQGVGEADTGTGYSVASDWFFQMVFCATTASIVSGTVAERIKIVPFFIFVTLLTGFIYPVIVSWEWGAGWLDAMGFSDFAGSTLVHSTGGWAALMGALIIGPRLGRYTDKGMTVFPGSSIPL
>MP0319_megahit_26070_2-526
GLQGVSATETGPYSDTIPHQAFMIFQAKFAIITPALIAGAFAERIKFKAFVLFIILWCTLVYAPAAHWMWGAGGWLADWGAKDFAGGAVVHLTSGIAAISAALVFGKRMGLGKESMEPHNISYIVLGAGLLWFGWFGFNGGSALAASGTAVSAFVVTHISAAVATCTWVMIDWLL
>MP0319_megahit_27867_1-813
GVLFPQVDWLFQVAFAATAATIVSGAVAGRMKFSAYLIYSVVLTGFIYPISGYWKWGGGWLDQLGFYDFAGSLVVHAVGGFAGLAGAIVLGPRIGRFSKSGKPHAMPGSNLALSALGVLILWIGWYGFNPGSQLAIVGTDNTNAVMLIAVNTTLAAAAGAVFAMFAAWYKFKKPDLTMALNGALAGLVGITANCDSVTNLEAIIIGLVAGILVVCGIMLLDSLRIDDPVGAWPVHGLCGIWGGIAAGIFGGHPIVAQIIGSIAIPIWVLQ*
>MP0319_megahit_28047_790-924
MELLTINNVWMMVCTALVFFMHLGFSFLEIGLTRQKNTINILFKN
>MP0319_megahit_29876_2197-2892
MPQRRLPWFALLLLPGLARADSLSAVDTVWIAVAAALVFFMQAGFALLESGMSRAKNALNVVMKNYMDLCVGTLVFWAVGFGVMFGTSSTGWFGEDQFMLSHADGSTWAMLLFQIMFAATAATIASGAMAERTRYVGYLCGAIVITGLIYPLYGHWAWNSEGWLAKLGFIDFAGSTVVHSIGGWCALAGVLVVGPRLGRFDRHGQPRTIPGHNLSYVALGGFILWFGWFGFN
>MP0319_megahit_29955_74-934
SILWGTFVYCPLAHWVWGGGLLAFGAEHALAGGALDFAGGIVVHISSGVSALVCAILIGKRLGYGTDDMRPHNLGYTAMGTAMLWVGWFGFNAGSQLGADHLAASAFCATHFAAGTGALGWCLMEWITRGKPSILGAASGVIAGLGCITPASGFVGPMPALLIGALAGVTCYFACSTIKSKFGYDDSLDVFGVHGVGGTLGTILTGVFATRACWDIADGKPLGLLEGGGVLKGQIVATVVTWIFAIVATFVILKVLDLTMGLRVSQEEEVVGLDLSQHGEEGYIFS*
>MP0319_megahit_30459_99-548
VGRNDPGFIHNGPLAGLVAVCAGSDVLHPIGALLVGGVAGALFVWVFTLAQNKFPKFDDVLGVWPLHGLCGAWGGIACGIFGTEAMGGLGGVSLMSQLIGTVAGIAVALIGGFIVYGLVKAVSGIRLSEEEEFNGADLSIHKIGSTSND*
>MP0319_megahit_34442_2-670
MMSFSKKFCGVAGAGALSLFAALPAWAQDAAAAAPTPDKGDTAWMMVSTVLVLAMILPGLALFYGGLVRTKNMLSVMTQIGAVAAFAMLIWVIYGYTMAFGDGGNAVISGFGKLFLAGVTPDSTAATFTDGVVIPEYVFICFQMTFAAITVALVLGSVVERMKFSAVMVFALIWLTIVYFPVAHMVWAGNGYFFGLGALDFAGGTVVHINAGVSALVACLILG
>MP0319_megahit_35486_467-820
MYIMGNKAIILVLEAHMDTGDTSWILTSTALVLFMTLPGLALFYGGLVSSKNVISVLMHCIVIACLASILWLVIAYSLAFSSGNPLIGGLGNIFLSDVSKDTLSGTIPETLFFMFQMT
>MP0319_megahit_38170_2-502
IFANTNMAAAAGAIAALVLTQMLYKKPDLTMVLNGALAGLVSITAGPLDPTLFGALWIGAVGGAIVVFAVPFLDKLKIDDVVGAIPVHLIAGFWGTLVVPVYTDGTSFVTQIIGFASIGAFVFIVSLIVWMILKATTGIRVSEEAEIAGLDVSELGMEAYPEFSKS*
>MP0319_megahit_38569_606-1202
LWVGWFGFNAGSALAADGAAGMAMLVTHIGASAGSLAWMTSEWVKFGKPSVLGIVTGMVAGLGTITPASGFVGPGGALIIGLVAGVACFWATQAIKRRFEIDDSLDVFPVHGVGGLIGLLLTAVFAASFGGQGLPEGATVGSQLLVQLTGAVATIIWCGVITLVLLKIIDAILGLRVSQEEESEGLDLTLHDERGYNL*
>MP0319_megahit_38686_533-1201
MDITGINSAVETLMYSANTMFILLGAIMVLAMHAGFAFLEVGTVRHKNQVNALVKIITDFGISTIAYFFIGYQVAYGMDFFASAAELTENNGYELVKFFFLLTFAAAIPAIISGGIAERAKFYPILIASALTVAFVYPFFEGIIWNGNAVFGFSLQAWLEETYGAGFHDFAGSVVVHGVGGWIAFAAVFLLGARRGRYRDGKVTAFAPSNIPWLAMGAWILTV
>MP0319_megahit_39014_1-561
FWKWGGGFLDEMGFQDFAGSVVVHMAGGAAALAAVLMVGARKGRFGPNGEVRAIPGANLPIAMLGMFILWMGWFGFNGGSMLKIASLDDANAVARIFVNTNTAAASGMVAAALLYRALFGKTDMTMVMNGALAGLVSITAEPLLPGPGMAMLVGAIGGVVVVLSVLGLDRLRIDDPVGAISVHGSAG
>MP0319_megahit_44243_2-529
MDSGNTAWMLMASALVLFMTPGLAFFYGGLVRARNVVSTIMYSFMAMAVVSVVWVLWGYSLAFGDGNKWIGDLSVIGLSGIDVATDGDTLLFVVFQMMFAIITPALITGAFVERFKFTTYLIFLVLWITLVYAPIAHWVWAGNGWLFEMGALDFAGGTVVHINAGMAALAAAMLVG
>MP0319_megahit_52624_2-505
AAAAPAAAAPAAAAPVPNKGDTAWLLVSTAFVILMTLPGLALFYGGLVRKKNMLSVLMQCMGIFSLIIILWAIYGYSFAFTEGNAFFGGLDRLFLKGLTPDSVAATFSKGVVVPEYAYFAFQGAFAAITCALIIGAFAERAKFSAVLLFVVLWFTFSYVPIAHMVWFW
>MP0319_megahit_53729_3-560
FFMTPGLAFFYGGLVRAKNLVNTIMLSFMSIAVVSIVWVLWGYSLAFGTGNAYIGDLSLLGLSGVPFASGEGDAYPELAFVSFQMMFAIITPALITGAFAERFQIKTYLIFLVLWSTLVYSPITHWVWAEKGWLLELGALDFAGGTVIHINAGIAAVAAALIVGKRRNPGLQPNNVPYVVLGAAIL
>MP0319_megahit_53742_1-561
WFGWFGFNGGSQLAMGSKDDINAIANVILNTNMAACAGAVMAAILTQTLYKKVDLTLVLNGALAGLVSITAGPDYPTMGVAVIIGAIGASFAVIAIPMFDKIKIDDPVGALSVHLVAGVWGTLAVGIFGEGSLSTQLLGVVVIGAFTFVSSLVAWKILQLVVGLRVSLEDETQGLDLSEFGLSAYSL
>MP0319_megahit_53798_256-579
AVTILKPAVGYDDSLDVFGVHGVGGFVGVILVGLFASETLGGIGLDVSIGTQVKNQFIGAATTAVYSGIVTYGILKVLDRTMGLRVSPGEESQGLDIALHGESGFNL*
>MP0319_megahit_54357_292-867
WFGWYGFNGGSVLSADPGAISLVFVTTTLSAAAGVIGAMATSWVISKKPDLSMILNGSLAGLVGITAGADVINPMFSVIVGLISGIIVVLSVIQLDKLKIDDPVGAISVHLVCGIWGTLAVGIFSENFNLGIQALGVLSYGAFCFICASIIFQAIKIFMGLRVSEEEEILGLDIGEHDMESYAGFQIFTVE*
>MP0319_megahit_55471_1-528
LVPGIRGTKPMTTLRRKPVVPLAATVLVLGLPRLAAAQGELNTGDTAWMLTSSALVLFMTIPGLSLFYAGLVRAKNVLSVMMQCFAITCMVTVLWTVYAYGLVFGDGGSLNGFIGFGKFFLADIEVGTVSGTIPESVFQMFQLTFAIITPALMVGAFAERMKFSAMMVFMALWVTI
>MP0319_megahit_57527_143-766
GAAMLWVGWFGFNAGSAVAADSNAGMAMLVTHISASVGALTWMFIEWIKQGKPTVVGIATGMVAGLATITPAAGTVGPSAALLIGLAAGSICFYATQLIKSVLHIDDSLDVFSVHGVGGMLGIIMLSLLGDPDGFLGNGASGISEQGVLAQLHVQLLGIAVIFVWTGIATWIILKILSITIGLRVDDETENQGLDQISHGERGYNIE*
>MP0319_megahit_58277_1-762
MKKLLAVLLMFPSLALADGLDTGDTAWILTATALVLFMTIPGLSLFYGGLVRSKNVLSVLMQCFAITCAVSLVWLICGYSLAFSDGGSINAWIGGLDHAFFAGIGKDTLEGTLPKSLHGLFQMTFAIITPALIVGAFAERMRFGPMLAFSVLWLLGVYVPVCHWVWGGGWLADLGLYDFAGGTVVHITAGVAALVAALVLGGRKGFPEQGMMPHNMTMTLTGAGMLWVGWFGFNGGSALAAGGDAAMAMLVTHI
>MP0319_megahit_63741_1-492
ATAAAALSWMFVEWIVKGKPTVVGIAGGAIAGLVAITPASGFVYPMGALIIGLVAGVACWFFSSVVKTAMGYDDSFDVFGIHGIGGIVGALLTGVFCVPILADVEPGMEQLGIQFYGILLTIGWCAIGTFVILKAIDMTIGLRVSSKVEKEGLDVNLHGEIVD*
>MP0319_megahit_64097_465-629
MDAGSIAWLLTASALVLLMTPGLAFFYGGLVRAKNVLNLMMQCFMIMGLVSITWV
>MP0319_megahit_67804_556-891
MKIIFKLGYLVSIALLFALTNVDITMAADAKATLDTGDTAWMLTSTVIVLMMTIPGVALFYAGMVRKRNVLATLMQSFAITCLVTIIWMVAGYSLAFSKGNSSLIGNLDLAF
>MP0319_megahit_68630_648-938
MKLLNLCLILLTTVLSPAIFASEINSGDTAWILTSTALVLLMTLPGLALFYGGLVRTKNVLSVLMQCFAIACIVSVLWVLYGYSLSFYGEGNFFGNG
>MP0319_megahit_69145_3-485
MEGNLAALTTVFTEFYYWLTVPLMFLIHVGFCMYEVGASRQRNHMHTLMKNSMIIPLVTVTFFFFGWWLYWAFPNGPFITGGLETAAAAANTPWSTTMGPNLGDRITGVFWAAFLLFSWTAASIVSGSVIERINSGAFWILAVVIGSVAWIIDASWGWHSA
>MP0319_megahit_70026_202-1086
AATIVSGAVAERIKLSSFLIFSTIYVALVYPIVGSWTWGAGWLDAKNFHDFAGSTLVHSVGGWAALVGAYTLGPRLGKYGKNGNVKPILGHNMPLAAIGVFLLWFGWYGFNGGSVLSADPESVSLVFVTTTLAAAAGVIGAMMTSWGISKKPDLSMILNGSLAGLVGITAGADIISPMNSVIVGFIAGIIVVLSVIQLDKLKIDDPVGAISVHLVCGIWGTLAVGIFSAKYSLGIQTLGVIAYGTFCFVSAIIIFQTIKFLIGLRVSEEEEILGLDIGEHDMESYAGFQIFTIE*
>MP0319_megahit_70161_1-723
MQNKISKHVLAGMYAVVALVTPGLAVAQDALDSGDTAWMLTSTALVLFMTIPGLSLFYAGMVRAKNALSVMMQCFTICCLMTILWVLYVYSLAFGDGSAYVGGLGKAFMAGVGVDTLSGTIPESVFSMFQLTFAVITPALIVGAFAERMKFSAMLWFMGLWVTLVYGPICHWVWGGGWLGEMGVLDFAGGTVVHINAGIAGLVAAIVLGKRAGYPHSPMKPSNLVLTMVGAAMLWVGWFGF
>MP0319_megahit_71548_1-552
TCLMTILWTIYGYSLAYTEGNKFIGGWDKLFLKGIGVDTIDGSIPESVYFTFQMTFAIITPALIVGAFAERMKFSSVLVFMALWFTFSYLPIWHMVWGGGLIAGWGAIDFAGGTVVHINAGVAGLVTCIMLGKRKGYGSTAISPHSVPLVVVGASMLWVGWFGFNAGSQLAADGTAGMALLVTQ
>MP0319_megahit_72418_2-556
MTSSILQNFRRLLIYSLLFIISVNLIMPGILAEASAEENLENINLLWMLICAILVFMMQAGFMCLESGIIRNKNNINVALKNVSDFGISIVSYWIIGYGIMFGASQSGLFGTNNFFFDPSGTPTSGPAMTFFIFQSMFCATAASIISGSVAERLKFNSYLIVTALVGTVIYPVVGHWAWANSDDK
>MP0319_megahit_74985_1-378
VCGALVIGIAAGLICYVFATSIKRALGYDDSLDVFGVHGIGGIVGAILTGVFMREGAVDGDPAIGSQVLIQAKAVGVTVVWSGVVSVIAFLIAKALTGGGRVSEDEEDSGLDVTYHGEEAYGSDR*
>MP0319_megahit_75370_1-522
QIPLIKTFDSGNVIITTNIYGAPTTMYGTTFNYFLSLAGGMMMGFILSRGNLFWILGGGLTGLVSTSAGNDLYHPLQAFLISVFVVWLVFRAHHWIERRFRIDDITGVVAIHGFGGFFGLIISGFILWGYPSSPNLEFADINPAGQAFGAMLTFWLFGFFPGYLGSQVLEFFDV
>MP0319_megahit_77131_1-405
MRNITKYCFSALGIFAALSTPAMAQDVTFDSGDTAWMLVSSLLVLMMTVPGLALFYGGLVKKDNILATLMQSLAVCAVVSVVWPVIGYSLAFTESNMFIGGLDKFMLNGVTPNSATGSIPESVFIVFQMTFAVIT
>MP0319_megahit_79081_1-1005
QYALDTFYFLVMGALVMWMAAGFSMLEAGLVRTKNTAEILTKNIGLFAIACTMYMIYGYDLMYGGGALLSGISGQGETYSNASDFYFQVVFVATSMSIVSGAVAERMKLFSFFAFAVIFTTIIYPLEGSWTWGGASVFGLYSLSDFGFYDFAGSGIVHMAGAAAALAGVLLLGPRKGKYDEAGNSKPILGANLPLATLGTFILWMGWFGFNGGSVLAMASKESADAVAMVFVNTNAAAAGGVIAALLFAKVWFGKADLTMALNGALAGLVAITAGPDTPSALVATLIGAVGGILVVLSIVWFDRKLRIDDPVGAISVHGVVGLWGLLAVPLTNSD
>MP0319_megahit_79234_1-210
FIDGVFFGGGILLWNQILAIVAVGSFSFVATLVIAKVLDKVIGLRVSESTEMTGLDVSDHGEAAYVIDG*
>MP0319_megahit_80747_2-307
MLHTVKATESTTESNAANIDLLWMLICAILVFMMQAGFMCLESGIIRNKNNINVALKNVSDFGISIVCYWMVGYGFMFGVSKSGFIGFNDFFFDPSGTVTSG
>MP0319_megahit_80829_130-849
MEDQILALTADLAAVKSAAQVTNTMFAEMYYYVTIPLMVLIHAGFLLYEMGATRVKNVLSSGMKNLLAFAFTIAAWYLFGWWFYWALPTFPYDLASGAGYMGISGIEYANAIALPWGDSAQYMGPNMGDNASGVFWGAFALFAATTASIASGALIERIQTVGFVICAIVLGTAAWGTAAAWGWHADGWLVTEFGYHDFGAAGLVHAVAGFFALGVLMNLGPRVGKFNSDGSANHIAGHNM
>MP0319_megahit_81013_2-586
VVHITAGVAAFVTALVIGQRKDFLSSVTLPHNLTMSFTGAAMLWVGWFGFNAGSALAADGAAGMALFATHISAATGALSWIVIEWKKYGKPSGLGAITGMVAGLATITPASGSVGPAGALIVGLVGGVICYFATIYLKQIIKIDDSLDVFPVHGVGGIVGTFLAGILVSGNLGIFSGNGFADGMTIGSQLMVQIT
>MP0319_megahit_81826_3-407
MIKTLKKLSLIFGIVFVVMSGSANAEVSAETAYVFNTFSFLVHGFLVMFMALGFTCLEAGLVRSKNTTAICLKNIGLYSLAGLMFYLAGYGLMYTDVNGYFGTIGLTNPETEISIAEDGTGYSVMSDWFFQMVFC
>MP0319_megahit_82313_2-547
GVMDFAGGIVVHITAGVAALVACVMVGKRKGYPETPMIPHNLTYTVIGSAMLWVGWFGFNAGSALAADGSAAMALLVTHLSAATATLTWMLIEWKANGKPSVLGAATGAIAGLAAVTPASGFIGPEGGLAIGFTSGALCYFASTAVKKRFAYDDSLDVVGVHGVGGFIGVVMVAFFASESLG
>MP0319_megahit_84043_3-533
MNKNLRPIIMFLIAVSALSANGGPTAADAMFTVNNTWMLVSTFLVFIMHLGFATLESGLTQAKNTVNILFKNVSIIAIGILTYTLCGFNLMYPDDFNGYLGFSGFGIVAPTGAAGLIEYADGAYTYFTDFIFQAMFAATAATIVSGAVAERIKLSSFLIFSTIYVVLVYPIVGSWTW
>MP0319_megahit_85042_42-860
MTEEITKTLSQNIDTLWVINCAILVFIMQAGFMCMETGLSRHKNSINVALKNASDFGVSVVMFWLFGFGLMFGTSYNGIIGTDLFFFKTDISEYQTYFVFQAMFVATAATIISGAVAERMKFAGYLFVTIVATAIIYPIIGHWAWSSSYLSKLYAEVTINTNSGWLTEMGFIDFAGSTIVHSVGGWIALAGVLILGARIGKYSSANKGKFTGSSFPLAILGTLILWFGWFGFNGGSNGAMDETVPLILINTFLAAAFGLLTGLFISYITKKKP
>MP0319_megahit_85208_3-566
HCIVTTMLAASAGVVGAGVVIWRKTGAMGVSMAANGALAGLVSITAGTGALSFTGSVVVGFIGGVIVVYSVLFIEKKGIDDPVGAVSVHGVCGVWGTLAIGLFATYDDAFLGREDAGLFYGGGFEQLVVQAIGVALVAAWVLGTSSILFAVIKRTIGLRVSPEEEFEGLDLAEHGSPGYGHESLTVG*
>MP0319_megahit_85795_266-943
LFVIYTGFWGFYAACNVPVLDVSGNGTLFSATSIYLTPTTLSTITFNFLMSLAGGLMAGYMLSKGDSFWTFSGGLGGIIAASAGNDLYHPMQAFLIGIVGVWVAYKLHYWVERKFKIDDAVGAVAVHGYAGSFGVIICGFMLWGYPAVADGSVTINPLGQIGGAIMMFFVLGFIPTWIVAKILNAVGILRIPKEVEIAGLDYMDNQATEADNQTIVNAERAEASN*
>MP0319_megahit_86914_3-557
NGVSLSPNPKFSETIPFLLFALFQLKFAIITPALITGSFAERVRFRSYILFMVFFVLFIYTPLAHMTWHPDGLLRNWDVLDFAGGTVVHMSAGFAALAGAVYLGKRRKNVHSPSQVPYIILGTALLWFGWFGFNAGSALGANLDAVSAFANTNFASAAAMIAWIFFDMFNKKKMSATGACIGAVV
>MP0319_megahit_89062_135-824
IIGPRIGKYGPGGTVHAMPGANLPLATIGTFILWFGWFGFNGGSQLALGSAADATAIANIYVNTNIAACAGLVVAMIVAGFLYGKADLSLALNGALAGLVGITAGPDVATPLQAIAIGGIAGALCTLAIPLIDKAGIDDVVGAISVHLVGGIWGTLAVGIPVLNGSGDFLVQLIGVVAIGLFVTIASAVVWLTMKYTIGLRPSKEDEITGLDVSEVGMEAYPEFNRSSH*
>MP0319_megahit_89854_1-633
LAGVLILGARRGKYSEDGTPQPIHGSNSAQVALGTLILWMGWFGFNGGSQLAISGIENADAVAKIFVNTNTAAAAGLISAMILSKLWLGKTALNATTNGALAGLVVITADPLTPSPEIAILYGALGGLLVPFAMSYLEKKGIDDPVGAISVHGVAGILGLMLVPILNKDASFLEQAIGTGAIFAFVFGTSYVIWLALDKTVGIRVGEQEEV
>MP0319_megahit_92832_3-239
METALFTANNVWMMVCTALVFFMHLGFSFLEIGLTRQKNTVNILFKNFFVIAIGILLYALGGFNLMYPGFEDGSLGILK
>MP0319_megahit_95709_1-645
FYVACNVPIISAEGIDGNIKGATFTATNIYLGPTTLGAITVNFLMSLSGGMLIGYMVSKGDAFWTYSGGLAGIITASAGNDLYHPIQAMIIGGLGTFLAYKLHFWVEKTFKIDDAVGAVAVHGYAGFIGVVICGFVLWGYPSSPFDGYAVITPWGQFAGAIIMFWVLGFIPGWIVAKILAAFDLLRIPKEIEIAGLDLAQNTLAAAELAEVEAAA
>MP0319_megahit_96527_1672-1956
MTSRLLIPLAAAATLLPSLGFAQEAEYATAADTAFIFNTILFLIGGFLVFWMAAGFAMLEAGLVRSKNVTTQLTKNIALFALAAILYWLVGYNIM
>MP0319_megahit_97200_1-585
AIITPALIVGAVADRFKFTSLIVFVALWSTLVYSPIAHWVWASGGWLFEMGALDFAGGTVVHISSGFSALVAAIVVGKRKGKLDNFKPHNIPYVLLGTGLLWFGWFGFNAGSSLAADGIAVNAFLVTNTSAAAGALMMMFLSMRATGKPSAIMTATGAVAGLVAITPASGFVGPIAAILIGAGVGLVSWFAIQFK
>MP0319_megahit_101021_101-1303
MEGNTAWILTAAALVLFMVPGLALFYGGMVRAKNALNMLNMNMWCLGIVPVVWVLLGWSLAAGDSGRWWLGDLSIVGLKGVHDVESLATFGFLMTFACITPALISGAVADRMKFSAWMVFVPIWSLVVYAPVVYWIYGADGWIFNLPAHDFAGGTAIHVNAGAAALALAIVLGKRSGWPQNRPAPHNVPFVMLGAGILWFGWFGFNAGSALAANGQAAQAFVNTFIAAAAGMVAWMLVELAKTGKASTIGMASGVVAALVAITPAAGFVGSMHALVFGAAAGVICFFAIEAKFRFGFDDSLDVVGIHLVGGAVGGILLGFMADSSAVPGGDFIDGVFFGGGILLWNQILSIVAVCAFSFAATYIIAKVLDKVMGLRVSESTEMSGLDVSDHGEAAYVIEG*
>MP0319_megahit_101168_2-1066
MQSVKTFVDTLWVIVCAILVFIMQAGFMCMETGLSRHKNSINVALKNAADFGVAVVIFWLFGFGIMFGTSYNGWFGTDLFLFKTEKAEYMTYFVFQAMFVATAATIISGAVAERMKFIGYLIITVLATGLIYPIVGHWAWSSSYLKNLDSVSQLLVATGQIKTTGWLTDLGFIDFAGSTIVHSVGGWIALAAVIILGPRIGKYSEANKGKFTGSSFPLAVLGTLILWFGWFGFNGGSNGAMDDVVPLILINTFLAAAFGLLTGLATSFIMFKKPDAYYVILGPLAGLVSITAGCNSMTSVVAILVGIIGSLIAIFANELLNKFEIDDVVGAIPVHLAAGIWGTLAVGFFSNLEIL
>MP0319_megahit_103709_3-797
METQLVELAYALDTLYFLVMGAFVMWMAAGFTMLESGLVRAKNTAEILTKNISLYSISCIMYMIVGYNLMYPAGGSGIMPDLAFFLGGDNTSEEVIKSGGDIYYSNMSDHFFQVVFVATACSIISGAVAERMKLWPFLLFCVFMTSVIYPIQGYWKWGGGFLDAAGFLDFAGSGVVHLCGATAALAGVMVLGSRSGKYGKDGKVFAMPGSNLPLATLGTFILWLGWFGFNGGSELIISNVSEANAVSIIFVNTNLAAAGGVMGAL
>MP0319_megahit_105549_162-566
MTTALQTPQRRSRSKLQDASLVNGPMLLLRSIRGFSSNRSMLWLATVPLALFGLGIFNLSAHAADLPELNAAFLANNLWLLIATILVIFMNAGFAMVEAGMCRSKNAVNILAKNLFVFALAVTSYWFIGYSLMYG
>MP0319_megahit_107471_599-919
MKKKIYFIVLAILVIINLFNIPGSVEEANNIDTGDTAWMLVSAALVLLMTPGLAFFYGGMVNKKNIISTMLQSFVALGVVSILWVTVGFSLAFGDSIGGIIGDPTTY
>MP0319_megahit_109366_3-719
VYAPITHMVWGGGFLGAMGLMDFAGGTVVHINAGVAALVAAVVMRERKGFPTTPMAPHNLPMTVAGASMLWVGWFGFNAGSAVAANQDAGMAMLVTHIGAATGSLGWMFREWSKQGKPSVLGIVTGMVAGLGTITPASGFVGPLGALIIGTLAGVICYEATQYIKKVLGIDDSLDVFPVHGVGGMLGTTLTGVFVAASWGGAGLPEGVSMGSQVMVQVIGVLTTVVWCGFFTYIILKVV
>MP0319_megahit_110250_627-1532
MENQIFELQYAMDTFYFLVCGALVMWMAAGFAMLEAGLVRAKNTTEILTKNVALFAISCIMYLVCGYAIMYGGGIFLDGIEAFDLAGVLSASTENGFDGDSVYSGASDFFFQVVFVATAMSIVSGAVAERMKLWAFLVFAVFMTGVIYPLEGSWTWGGADVFGMYNLGDLGFSDFAGSGIVHMAGAAAALAGVLLLGARKGKYGPNGEVHAIPGANLPLATLGTFILWMGWFGFNGGSVLKLGDAASAHSVAMVFLNTNAAAAGGAVAALIVGRILFGKADLTMLLNGALAGLVAITAEPST
>MP0319_megahit_112443_52-615
WYGFNGGSVLSADPGGVSLVFVTTTLAAAAGVIGAMITSTIISKKPDLSMILNGSLAGLVGITAGADLISPMYSVIVGLIAGIIVVISVIQLDKLKIDDPVGAISVHLICGIWGTLAVGIFSSKSVLTQAIGVLGYGAFCLISSIIIFQIVKQVMGLRVTEEEEIIGLDISEHNEESYAGFQIFTVE*
>MP0319_megahit_112648_1-420
APCAFVNPIPSVIIGIIAGILVVFSVLCFDKIHIDDPVGALSVHLTNGIWGTLAVGLFAKASLGGIGVDGLFYGGGVGLLVNQFIGVIAVGAFTLVLALITWTVIKAIFGLRVDQETETTGLDITEMGMEAYPSESPLG*
>MP0319_megahit_113546_1-564
NSLEFRMEAILQANLDTFWLLMCSILVFLMQAGFMCLESGLTRRKSSINVALKNIADFGIAVVTFWAFGFGLMYGASYLGLFGTKYFLFFTDVAGYQTYFVFQAMFVATAATIISGAVAERLKFISYILITFVTSGIIYPLVGHWIWSFDFSNPTRKFGWLGKIGFIDFAGSSAVHSVGGWVALAILL
>MP0319_megahit_116581_192-758
GWFGFNGGSQLAIASFEDANAISTIFINTNLAACAGVAVCAAITRLVFGKTDVIQMLNGALGGLVAITAEPLMPSPFLTIIIGGIGGAIVVFGSQLLIKLKIDDVVGAIPVHLFAGIWGTLAVVLSNAEASLGAQLIGIASVNIFVFLASFIVWYIMKKTMGIRISAEAEKLGTDKVEIGVTAYMIRD*
>MP0319_megahit_117029_2-667
TGDTAWMLTSTALVLFMTLPGLALFYAGLVRSKNAVSVLMQCFAIACIASIVWVVYGYSLAFKGDGAFIGDLSAAFLTGLTVNDLAPTIPESVFVMFQMTFAIITPALVVGAFAERMKFSAMCLFTVLWLTFVYLPACHMVWGGGLLGTWGVMDFAGGLVVHLTCGVGALVAALVLGKRKGFPGSAMPPHNRSLVVMGAAMLWVGWFGFNAGSSVGSGEAAG
>MP0319_megahit_117044_1-531
TIISGAVAERMKFVGYLLITILATGIIYPLVGHWAWSSSYLANMQAAATETQLLVESGVERHTGWLSDMGFVDFAGSTIVHSVGGWIALSAVLILGPRIGRYSEANKGKFTGSSFPLAVLGTLILWFGWFGFNGGSNGAMDDAVPLILINTFLAAAFGLLTGLATSFVIYKKPDAFY
>MP0319_megahit_118833_1-525
IVCYWMIGYGFMFGASESGFIGFDDFFFDPTGAVTSGPAMTFFIFQSMFCATAASIISGSVAERLKFNSYLIVTAIVGTILYPIVGHWAWANSDDMFGGDGSTGWLYDLGFVDFAGSTIVHSTGGWIGLAIILIIGPRSGRFIEGKVRKFAPSNLPLSVLGALLLGFGWHGFNGG
>MP0319_megahit_120785_1-264
DPVGAISVHGVVGVWGIFAVLLSDADATFMGQLVGTLTIFIWVFVTSLIVWGVLKAIMGLRVSEEQEYEGVDIAECGMEAYPEFTSK*
>MP0319_megahit_121467_1-825
MGTTGWFVAGADNSPVTGDAYNGVYDSISWTGIPLFAKFFFQLVFAGTAATIVSGCVAERIHYKSYMAFTVVLVAISYPITGHWIWGGGWLQNMGMWDFAGSTVVHSVGGWAGLAGVILLGPRLGKYRDDGSVSPIPGHSMALAFLGGMILWLGWFGFNPGSTMGISGETAKSVAHIVVTTNLSCAAGLLTATIVSWLVLGKPDFSMTVNGALAGLVAITAPCAFVNPIPSVIIGIIAGILVVFSVLFFDKIRIDDPVGALSVHLTNGIWGTLAV
>MP0319_megahit_122715_573-1103
MKFGVSDWIQQVKRIAVVALILGVNWANADELNTGDTAWILTSTALVLFMTIPGLSLFYGGLVRSRNVLSVLMQCFSITCVVTILWLLIGYSLAFDVGNSFIGGLSKGLFAGVDEGAVVGTIPESSFAIFQLTFAIITPALIVGGFAERMRFVSVLAFTALWSIIVYAPITHWVWAE
>MP0319_megahit_123744_344-562
ASWGGAGLPEGVSMGSQVMVQVIGVLTTVVWCGFFTYIILKVVDGLTGLRISDDDEETGIDLTEHGERGYND*
>MP0319_megahit_124305_1-504
MKNKLLWLIFFCLGSYLMAQESLTVDINAYAIDNFFLFIAAVLVLFMQAGFAMLEAGLNSTKNTVNILFKNIMDLSAGAILYYLVGYGLMYPGAGNGWFAFAGFGVSEAGVTPAAGALHPQVDWLFQVAFAATAATIVSGAVAGRLKFSAYLIYSVILTGFIYPISGY
>MP0319_megahit_125123_64-1347
MLKKLLFITLGLFSISASADSLDTGDTAWMLTSTALVLFMTLPGLALFYAGLVRSKNAVSVLMQCFTIACLVSIVWVVYGYSLAFKGDGLFIGDLSAAFLSGIGRETLAGTIPESVFVTFQLTFAIITPALVVGAFAERMKFSAMCLFSALWLTFIYLPATHMVWGGGLLAQWGVIDFAGGLVVHLTCGVGALVAALVLGTRKGFPDTPMPPHNRSMVMMGAAMLWVGWFGFNAGSAVAANEDAGMAMLVTHISAAVGACTWMGIEWIREGKTTIVGIATGMVAGLATITPASGTVGPEGALLIGLLAGSVCYFCTQAMKGIFGVDDSLDVFPVHGVGGMLGIIMLSLVGTQGGFLGSGASGIADGGPLVQLVIQLKGIGVIFLWTAVGTWIILKLISLVTDLRVSEESENEGLDVTEHQERSYDIT*
>MP0319_megahit_126323_1-828
VVHWVWSEGGWLFDMGALDFAGGTVVHVNAGAAALAAAIVLKPRQDYGVRAMLPHNVPFVLLGAGLLWFGWFGFNGGSALAADGLGATGAVTTMFAPGATVVVWALLDHFTTGKTTAVGLATAIVVGLVAITPASGFVTPMGAIAIGAIAAIPSYFFIKWRTSSSLDDSLDVFGAHGIGGAVGAILTGVFAVEAIGGTAGALEGNVGQVGIQIIAILGVLAYSFIATVVILKVIGAVSGGLRPAADLELRGMDGIAHGEEGYATGDGAVLILEDE*
>MP0319_megahit_127088_1-828
MSRLLILLITIFPCTVFADELDTGDTAWILVSTALVLFMTLPGLALFYSGLVRAKNVLSVLMQCFAIACLVSILWMVLAYGLAFGDGGSVNQIIGLGNLMISDISIGSMSSLAPTIPEIVFFMFQMTFAIITPALIIGGFAERMKFSSVLLFSALWLILVYAPVCHWVWGGGWLGDKGFMDFAGGTVVHINAGVGAIVAAVVLGSRRGFPDMPMTPHNMALTVAGASMLWVGWFGFNAGSALASGNAAGMAMAVTHISAAAASLAWMTCEWVRSGK
>MP0319_megahit_127777_3-281
MMKTKTLPGILFLMLGSTLLANGEPTAADAMFTVNNTWMLVSAFLVFIMHLGFATLESGLTQAKNTVNILFKNVSIIAIGILTYTLCGFNLMY
>MP0319_megahit_132923_1-1053
MESNLNHIFELQFAMDTFYFLVCGALVMWMAAGFAMLEAGLVRSKNTTEILTKNVALFAISCTMYLICGYELMYGGGYFLSGVTTVAGMDDAAIAGVLAASNESGFGDMGEYAGASDFFFQVVFVATAMSIVSGAVAERMKLWAFLAFAVVMTGFIYPMEGAWTWNGDSVFGLYELSYSDYAGSGIVHMAGAAAALAGVLLLGARKGKYGPNGEVRAIPGANLPLATLGMFILWMGWFGFNGGSTLKLGGIAVANEVANVFLNTNAAASGGLIAALITGYILFRKADLTMALNGALAGLVAITAEPADPSPFLATLIGAAGGILVVLSILTLDKLKIDDPVGAISVHGVVG
>MP0319_megahit_133937_3-980
TGSILSGAVIERIRVSAFLILTVFLGSVVWILAGAWGWHPDGWLLTDLGYHDVGASGVVHAVAGFFTLGVLINLGPRVGKFINGVAQTIAPHSLPMTLIGLMMIIFGFFGFLGGCIIFNGGETGWTTIYGNPTNLSAFAFNTLMGFAGGVIGCYIASRDPFWTMSGGLVGIISVAAGLDLYDPELAFIIAVVTGVLAVKFAKLIENFGIDDAVGAVSVHGFTGVWAVFLVGVFADGMPNVGDLPEISLMGQTIGAIVMAAVGFIPGYGISLILKKANALRVPKEAEELGLDEVEIIAKPYPEVNGVPAVTSSDVPNKLANSEPGV*
>MP0319_megahit_136889_2-991
LIGNLDHLGFKGVSADDEGAMLFAVFQMMFAIITPALITGAFAERFKFTTYLVFLVVWVTFVYAPIAHWVWAGDGWLFEMGALDFAGGTVVHINAGVAAIAAAYLVGKRRNVDRGVEPHNVPFVVIGAAILWFGWFGFNAGSGLAADGLAVSAFLVTNTAAATAMVVWLILGNIHTGKMSAVGAATGAVAGLVAITPAAGFVGPMGSIAVGVGAGVLTFYAVRIRHKFGFDDALEVAAVHGVGGAWGAIATGIFAVGGIGLVDGETEALVTNVIAVLATISYSFIVTFVILKILDLIPGLGLRADETEEDTGLDIALHGERAYVGDGAD*
>MP0319_megahit_138141_1-387
MSFSTYKILKMNKLFKPLWALLLLAFSAPLAVAQEAEAAVSNIDSGDTAWMLTATVLVLLMTIPGLSLFYGGLVKSKNILSVLMQCFFITAVMSVLWVICGYSLAAGAGNNYWGDLKNTFLNLVSADSE
>MP0319_megahit_138733_1-1014
IIAIIVAKILDRFEIDDVVGAVPVHLAAGIWGTLAVGFFSDLEIIGTGLTRFEQIKVQIIGIASIGAFSFIVSFILLKILNSFYPLRVSPLHEQVGLNIAEHGAASIEHDLISILDKQSTSGDLKVRGPQDPFTAGGVIGLYYNKLMSKLETSETEKNKWRKRISSEIDLAVKVQENFIPKRNLENYPVQGINIPAREVSGDFFGFHPHNESVYFIIADVAGKGIHAGMVMAKASTLFKVLAQDRVDPDEMMLHMNNDLFNTKTGGMFVTSILGVYDLITEEISWANGGHLPALIRDQTGKFEEYESKAPPLGVILQKNKKVYMTNKKKLNGKRFYVF
>MP0319_megahit_142053_3-887
LIVGPRTGRFRADGKQNTFQGSNTPIAALGSLILWFGWFGFNGGANLAMDIKVPLILINTFMAASAGLITSSIMGVIVMKKPEPMFMITGPIAGLVSITAACAYVSPSNAIIIGAIAGVISGSFIVILEKLKIDDVVNAIPVHLICGIWGTLAIAIFGDIEKMGIEITRSQQLYVQLIGVVSIGAFCFFSSYAIFKIINYYYPLRVSKINEELGLNIAEHNASTDTHELLNVLGKQAETQDYTLRAPQDSFTETGLIGTQYNRMMNKLEQSEKQKNMWKNRVSNEIKLAMEVQRK
>MP0319_megahit_144451_1918-3156
MEITFELGYALDTFYFLICGALVMWMAAGFAMLEAGLVRAKNTTEILTKNVSLFAIACTMYMICGYDIMYGGGIFLDGIMGDGATGVAEDAATYAPSADFFFQVVFVATAMSIVSGAVAERMKLWAFLAFAVVMTGLIYPMEGAWTWGGEAVFGMYTLGDEGFSDFAGSGIVHMAGAAAALAGVLVLGARKGKYTADGKVNAIPGANLPLATLGTFILWMGWFGFNGGSVLATATVESANSVAIVFMNTNAAAAGGTIAALIVARIMFGKADLTMALNGALAGLVAITAEPSTPTPLEATLFGGLGGILVVLSIVTLDKLKIDDPVGAISVHGVVGLLGLILVPFTNPGSSITGQLLGAVTIFVWVFVTSLVVWLALKAIMGIRVSEEEEFDGVDMSECGLEAYPDFTGGRS*
>MP0319_megahit_145127_3-626
STGGWIGLAIILIIGPRSGRFIEGKARKFAPSNLPLSVLGVLLLGFGWHGFNGGSNLVLDDAVPGILLNTFLAAAAGIVACLLYWGLQNATAPAGDLINGLLAGLVAVTASANWVTPLGAVFIGAGGGIIALFATRLLEKWELDDPVGAIPVHLAGGMFGTLVLPFFAVEEHLIGNSNLNNYTDNPRIDQFIAQLTGTIAVGIYTFSV
>MP0319_megahit_146871_3-1010
MENLTVDNVKSYVDTLWVFSCAILVFIMQAGFMCMESGLSRHKNSINVALKNLADFSISIVIFWLFGFGLMFGKSFNGFFGTDLFFFKTDISAYQTYFVFQAMFVATASTIISGAVAERLKFVGYLLITTFSTGIIYPIVGHWAWSSGFLGEAMNKGWLVAQGFVDFAGSSIVHSVGGWIALAGIITLGPRVGRFSKENKGRFTGSSFPLAVLGTLILWFGWFGFNGGSNGALDDSVALILINTFLAASFGLLTGLLISFIFHKKPDPMYLVLGPLAGLVSITASCNSVNSFLAIMIGIIGSIIAIIASELLEKYEIDDVVGAVPVHLAAGIWGTL
>MP0319_megahit_147453_3-518
ISTIMYSFISIGIVSIVWVLWGYSLAFGGGGAFIGTFDNFALSGVNDADGQMFAVFQMMFAIITPALITGAFCERFNFKTYMIFLVLWVTLVYAPICHWVWHENGWLFQGVIGSEGGALDFAGGTVVHINAGMAAIAAAALVGRRRNVDRGIEPHNVPYVILGASILWFGWF
>MP0319_megahit_147751_1-903
PLVTVTWFFFGWWIYWAFINGPGLGTSIISGESGMNLVADGWGANELGNPAGAAMAINLGDHISGVFWAAFLLFSWTAASIVSGAVIERIRISAFGVLAIAIGSVFWSIDASWGWHFDGWMVKVLGYHDAYASGVIHAICGGFALGVLVVLGPRIGKFVNGEPVNIGPRNPWLVTLGLFLIYTGFWGFYAACNIPIFDAGADSGAGVTYFTATSIYATPTTLSGITMNFLMSLAGGLLAGYVVAKGDPFWTYSSGLAGIICASAGNDLYHPLQSLVIAMVGVVIMYKLHYWVERRFKIDDA
>MP0319_megahit_147958_1-645
FGILAIAIGSVFWTIDAAWGWHFDGWMLKLLGYHDAYASGVIHAIAGGFALGVLAVLGPRIGKFSSSGEPRNIGPRNPWFVAIGLFLIYTGFWGFYAACNIPIFDLGPEYGMEGTTFFTATSIYVTPTTLSGITMNFLLSLSGGLLAGYWVSKGDPFWTYSGGLAGIITASAGNDLYHPLQAMMIASVGTYIAYKLHYWVERKFKIDDAVGAVAV
>MP0319_megahit_148538_1-324
MINTGKLAGWAARLVLPGLVLLLAPELVEAQDAIDSGDTAWMLTSTALVLLMTTGLAFFYGGLVPSKNVLNTMMMSFVAFGVAGVLWAVAGYSIAFGGDGALFGDLSM
>MP0319_megahit_149195_148-600
MTDELGALTTIFTEFYYWITVVLMFLIHVGFCMYEVGASRYKHHQHTLMKNTMLIPLVTVTWFFFGWWIYWAFPTGPGLAPSIMTESTGLILGGGFGANEFANPTNQLMAINLNDHIMGVFWAAFLLFSWTAASIVSGAVIERITTFAFGI
>MP0319_megahit_149611_391-723
MSNLFKTTTTIVSLLFLFTVPAAAETTVSAEVGFIFNTFLFLVCGFLVMFMAAGFAMLESGMVTSKSVSVICAKNIGLFAIAGIMFWLFGYNLAYGIPEGGFIGKFLPWSD
>MP0319_megahit_149872_157-708
NAGSAGAADASAGYAMLTTQIATAAAVIAWVAVESLTTGKPTAVGAATGAVAGLVAITPASGSSTVVGALVIGIASGVLCYLGATSLKKSFGYDDSLDVFGVHGIGGIVGALLTGVFIREGAGEAGMTQVIIQSKAVLVTIIWSAAAAAIALGVAKTTVGLRVDEGDEETGLDQTSHGESAYS*
>MP0319_megahit_150574_2-481
MATEAQVQIAINRLQSQITQLESNARAVIQASIDKIQAQIDQLGLTNKGALNSLEFRMEAILQANLDTFWLLMCSILVFLMQAGFMCLESGLTRRKSSINVALKNIADFGIAVVTFWAFGFGLMYGASYSGLVGTKYFLFFTNVAGYQTYFVFQAMFVAT
>MP0319_megahit_153327_1316-4366
MDTLWLLCSACLVFTMQAGFLCLESGLVRSKNSINVAAKNITDFTISSAIFWLIGFGIMFGDSVSGFLGLSHFMFGDTPTANATTFFIFQMMFCGTAATLVSGAVAERTSYIGYVIITVTITLCIYPIIGHWAWAGIFTGTPTGWLEMLGFVDFAGSTVVHSVGGWVALAAILIIGPRIGRYDVDNRRIPGSNLPMAVLGAMLIWFGWFGFNGGSTLAWSDNVPSILLNTLVAALWGGISTTLLKYISDGYVDVLMIINGVLGGLVSITANCHAVSSDQAFLIGIIGGIIVFYGDKLLEWKKIDDAISVIPVHLFAGIWGTVALALLGDPAKIGTGLSRLDQLEVQLLGIASIGLYSFVIAYVVFKIINHFYPLRVDANAELIGLNVAEHRVSTEVFDLLAAMHHQQQKSDFSSTVPVEPFTEVGQIAQQYNRVIDKVNQEIKQRDQAFSAYKESEFRKGAILQAAMDCIVTVNERGEIIEFNPAAEQCFGMSKRSVMGQNFFALFITEQSRTAAMNNLSQGFVSGDGLVLKRHNIAELTRSDGEEFPAEVVITQTTDTTQPRVEYTLHIRDITQQIKLQNRLKQLAYNDPLTGLYNRTYFMSHLKQLLQYHQQTPGSVVLMFLDLDQFKKINDNLGHKAGDELLCEVAHRLGKVTRELDLVGRWGGDEFVIVLSGDITLENAESKAMDILSVMRAPVTLAQQNLVVPTSIGIAISVNGQVQAEQLLQHADIAMYKAKQAGRNTYRVFLEEMSEKSLQHFQLEHALPDAIKKNQLFLEYQPKVSCETSEVVGFEALLRWKHPDHGLIMPGDFIPVIDESNMIIDVGEWVIENVIKQLSAWRDAGATLLPIAINISGHHLHSNTLSAYVEKLMTQYGIRGDMLEFEITEGVLTGNTEESIAALSALKKTHIRLSIDDFGTGYSSLSYLKKFPVDVLKIDQAFIRECSINIEDAAICKAIITLAKSLGLEVIAEGVENQEQLQFLKQHHCDVYQGYYFSRPIAAKHVMTLLEQNLSVT*
>MP0319_megahit_154115_1-546
AMLLGPRIGKYSDGKPQAMPGHNMAIATLGALVLWIGWYGFNPGSQLAMDQWVPYVAVTTTLAAAAGAIGATIVSTLTSGKPDLTMIINGILAGLVSITAGCGDMTLAGAWFAGLVGGIIVVFSVAALDAAEIDDPVGAFSVHGVCGVWGTVVIGLWGTAVQGDGAGMGLFNGGGITLLLVQ
>MP0319_megahit_157283_3-992
MTCTSTRARPLSRGLSRSWEARRTRSRGRKLGFGLFGVVGAVLVMAGPAAAEGLTPGDNNALLASLWLIVAGCLVFLMQAGFALVEAGLTRAKNIGNIMAKNLADMAIGALAFWAVGFGFAFGSDSGSLIGTDNFFLSGMSDEFLGGGDVLATPSFFFFQVVFAATAVTIASGAMAERTKFPAYLAFSAVMTGFIYPVVVHSFWHGDGILSDLSIGDARFSDFAGSSIVHSAGGWAALMGAVFLGPRIGKYAPDGSPRAIPGHNIGFVVVGVFILWFGWFGFNAGSELAMDEWVAHCIVTTMLAASAGVLGAGAVIWRKTGTMGVSMAAN
>MP0319_megahit_157616_86-2143
MDKAISNLALNLDTLWVINCAILVFIMQAGFMCMESGLSRHKNSINVALKNAADFGVSVVMFWTLGFGLMFGTSYNGIIGTDLFFFKTDISEYQTYFVFQAMFVATAATIISGAVAERMKFAGYLIITVLSTAIIYPIIGHWAWSSSYLSKLYSSNRIENATSGWLAEMGFVDFAGSTIVHSVGGWIALAGVLILGARIGKYSKANKGKFTGSSYPLAILGTLILWFGWFGFNGGSNGAMDGTVPLILINTFLAAAFGLLTGLVISYITKKKPDPMYVILGPLAGLVAITASCNSVNSISAILIGIIGCIVAILATELLERFEIDDVVGAIPVHLAAGVWGTLAVAIFSDLEILGTELSRMEQLKIQVIGIISVGIFSFSISFIFLKVLNKFYPLRVSPVHEELGLNIAEHGAVSAEHDLITVLDRQSTSGDLKIRGPQDPFTAGGVIGHYYNKMMNKLENSEAEKIKWRNRISKEIELAVKVQENFIPKRNLKKYPVKGINIPAREVSGDFFSFYPHNEIIYFVIADVAGKGIHAGMVMAKASTLFEVLAQDKVDLDEMALHMNNDLFTTKTGGMFVTGIVGIYDLIYDEVKWVNAGHQPALIRDLKGNFKEFESKSPPLGVITQKNKSTYLVNKEKLNGHRFYIFTDGLSESLDKDKEELGIEGAKIIINNNFNSSMEDELNNI
>MP0319_megahit_158786_96-542
SAGNDLYHPLQAMIIAAIGVAIMYKLHYWVERRFKIDDAVGAVAVHGYAGVVGLVICGFVLWGYPSSPYEADIWNPDFLYAAINPLGMIAGAIIMFGVLGFLPGWIIASILNAAGKLRIPREVELAGMDLPIMQASKSEHDAHAAAEH*
>MP0319_megahit_160169_3-503
GSQLAIDGIVNADAVAKIFVNTNTAAAAGLVAAMVLSKLWLGKTALNATTNGALAGLVVITADPLTPSPEVAILYGALGGLLIPITMSYIEKLGIDDPVGAISVHGVAGILGLMLVPILNTEASFLEQAIGIITIFSFVFGSSYIIWLAIDKTIGIRVGEQEEVGGS
>MP0319_megahit_164404_2-1309
SLLAGLCLIPSTALAQGAEVAVNPANTAWILTATALVLFMTIPGLSLFYAGLVRRKNVLSVLMHCFMIMAVMSVLWLVCGYSLAFGEASPYWGGLAKVFAGGVDASSTEGDSGKAIPEYLFMAFQMTFFIITPALMVGAFVERMKFSAMVLFTTLWAILVYAPVCHWVWGDNGFMLDWGTKDLAGGIVVHITAGIGALVVCIMVGPRKGYRTAQFQPHNLPMCVMGTGMLWVGWFGFNAGSGLAANGDAAQTLFVTHISAATATIVWSLAEKLKHGKASVLGAVTGSIAGLAAITPASGDVGPIGGLAIGAAAGFICWVASTSVKSKFGYDDSLDVFGVHGVGGLVGTLMVAFFASTTLGGKGVISIPDAETYSVGAQFLVQLKASAIVIVYTLIVSVIILYLVKAICGGSLRASESEEEEGLDLTAHGESGYNN*
>MP0319_megahit_164478_3379-4743
MSFDITTQFAEQVSLASLVQNLVYASGTVGAIFVVIGLLLIDAGGVRRRNAFNATIEKLVGFFIGFTTYFVIGFAFWAAQYYVMVDYTLTDSIKDWWAGGILANQLAQNVDPAVFPGLNNFQIFIFFLATFAGIINVLLHFAVSERMKSSAYYITSCVATVVSSVLSWWTWGSVGPLTNLGFHDFFGVGFVYLFPAGMAMVFVNKLGARPGMFSAHSKVEEYRVPSLALVTVGVFSVFGSLPMVILSCLFFFDPGAHAVSVTMADTSVGLAFNNYAAAWAGGTLMGAILAYSKRKYSYLLLGPFAGYVSGASGFDVYIPWQMFLVAFGSPLVAYVIYEFLQKREIDEHKLLPLFAGVGSYGLIMTGLLHIGTPRGGYVGITEGAYAFQHGEIGVLMQIVGIVVCLGTGIVTAFILSFILERTIGMRITDEEQAIGLDKVHWGLDSDVSPEVEAK*
>MP0319_megahit_168240_3-668
LTSSGDVLFMMLGAVMVFTMHGGFAFLEVGTVRKKNQVNALVKILADFSISTIVYFLIGYAVAYGMYFFQPAKALVGENQGYELVHFFFLLTFAAAVPAIISGGIAERAKFWTQALAAAIFVAIVYPLFEGMVWGQITFLGQDDSWLAGVTGGIPFHDYAGSVVVHSMGGWIALAGVYILGPRLGRWDSQGRSRPIPISNVPFLALGSWMLCVGWFGFNVMS
>MP0319_megahit_169021_10757-11941
MNNANDVLFILLGAIMVLAMHAGFAFLEVGTVRKKNQVNALVKIIVDFAISTIAYFFIGYGIAYNLHFFDAAPTLNENYGYGLVKFFFLLTFAAAIPAIVSGGIAERAKFYPQLIATFFIAGFIYPFFEGISWNGAYGIQEWLSNTYGAGFHDFAGSIVVHAVGGWIALAAVLHLGPRHGRYGKKGEIFAHPPSNIPFLALGAWILTVGWFGFNVMSAQAIDGISGLVAINSLMAMVGGILASCLVGKNDPGFVHNGPLAGLVAICAGSDIMHPLGALVTGLVAGSLFVFTFTLTQNKWKIDDVLGVWPLHGLCGVWGGIAAGIFGQVALGGMGGVSLMSQLIGTGLGVLIAFVGGFTVYGLLKLVLGLRLSQEQEYEGADLSIHKITATPNND*
>MP0319_megahit_169575_3-572
MTEADTLTLINELQSKIDKLPTKGTLKALEFRLDAILQANLDTFWLLVCAILVFLMQAGFMCLESGLSRNKNSINVALKNVTDFGIAVVTFWAFGFALMYGTSVMGLFGNRFYFFTTHVAGYQTYFVFQAMFVATAATIISGAVAERLKFLSYVIITFVTSGFLYPIVGHWAWAFNFDNPTEKFGWLGKM
>MP0319_megahit_169904_545-1060
SAAAGAFTWMSIEWIKYGKPSALGAVTGMVAGLGTITPASGYVGPAGALVIGIAAGLVCFYATNIMKQKLKIDDSLDVFPVHGVGGFLGIMLTAIFASNTLGIFAGQETVSMGSQLLTQFTGAIAVIAYTAAATWAILLLVGRLVGTNRVTGDNEVLGLDLSEHNERGYVL*
>MP0319_megahit_170183_1-564
MKKFKLLLSLSVALLFFSMLPQETMAAESALDTGDTAWILTSTALVLFMTIPGLAFFYAGLVRGKNVLSVLMQCFTLVCLVSVLWVIFLYDFAFGGGGGFNSFIGNIGLFKGIARDSMVGTIPESLFAMFQLTFAIITPALIIGGFAERMRFSSMILFSMLWMIFVYAPITHMVWGGGFLGAMGLMDF
>MP0319_megahit_170948_3-629
GSNGAMNDAVPLILINTFLAAAFGLLTGLVISFVIHNKPDPFYVVIGPLAGLVAITASCNSVNSVLAILIGIIGSIIAIFVTELLNKYEIDDVVGAVPVHLAAGIWGTLAVGLFSDLEILGTGLTRVEQIKVQLIGIGAIGAFSFIGALIFLKILNLIYPLRVSPLHEELGLNIAEHGAVSVEHDLISILEKQSQTGDLKVRGPQDPFT
>MP0319_megahit_171741_1-1035
KKTFQGSNTPMAALGALILWFGWFGFNGGANGAMDLKVPLILINTFLSASFGLIFSSIMGVIILKKPEPLFMITGPLAGLVSITAGCAHVNPSEAILIGSIGGIVSGSTIVLLEKIKIDDVVSAIPVHLASGIWGTIAVAIFGNFEMMGIEKTRFEQLIIQLIGIASIGGFCFFSSFIIFKLINLVFPLRVSKIEEELGLNISEHNASTDTHELLEVLTKQAKSEDYSMRAPQDPFTDSGIIGTQYNVLMNRLEQSEKQKNKWKNRVSNEIKLAMNVQKRLMPNRDLTNYPIFGLNIPAREISGDFYDFYLHDDQVYFTLSDVSGKGVNAGMVMAKAITLFKIFA
>MP0319_megahit_175582_3-776
MENISSDNVKSLVDTLWVINCAILVFIMQAGFMCMESGLSRQKNSINVALKNAADFGVSVVIFWLFGFGLMFGKSFNGLFGTDLFFFAINISEYQTYFVFQAMFVATAATIISGAVAERLKFIGYLIITVLATGIIYPIVGHWAWSSSYLGEAMNKGWLASIGFVDFAGSTIVHSVGGWIALSGILILGPRIGKFSIANKGKFTGSSFPLAVLGTLILWFGWFGFNGGSNGAMDDSVPLILINTFLAASFGLLTGLVI
>MP0319_megahit_176187_151-738
MRESVTKSILLATILFPSIGLTDELSSGDTAWILTSTALVLFMTLPGLALFYGGLVRTKNVLSVLIQCFAIACLVSVIWVIYGYSLAFKGDGQFFGDLSSLFLNNIGRDSISGSIPESVFVMFQMTFAIITPALVIGAFVERIKFSAVCLFTVLWLTAVYLPACHMVWGGGYLASLDVIDFAGGLVVHVTCGVAAL
>MP0319_megahit_179202_91-1374
PVESLMAQDAAAEAAPAAAEEEAATLNSGDTAWMIVATVLVLFMTIPGLSLFYGGLVRAKNILSILVQCFAITCLMTILWLIYGYTLAYGEGNAFIGDFSKLFLKGVGVDTIDGSIPESVFFTFQMTFAIITPALIVGAFAERMKFSSVLIFCALWFTFSYVPVWHMVWGGGLISGWDAMDFAGGTVVHINAGVAGLVTCIMLGKRKGYGSTAIPPHSVPLTVVGASMLWVGWFGFNAGSQLAADGTAGMALLVTQVATATAAFSWMIVEWIKTGKPTAVGIATGAVAGLVAITPASGSAGPIGALIIGLAAGIVCYFCATSMKKALGYDDSLDVFGVHGIGGIVGALLTGVCAAEAMGGSGMALDSMGAQVFAQLKGVVVTIIWSGVVSVIAFKIADLVTGGARVGEDEEDQGLDLNSHGEAGYGS*
>MP0319_megahit_180619_1-636
EFYYWITVVLMFLIHVGFCMYEVGASRYKHHQHTLMKNTMLIPLVTITWFLFGWWIYWAFPTGPGLAPSIMNESAALITDESAFSAKWYLPTSDLMAVNLGDHISGVFWAAFLLFSWTAASIVSGAVIERITTFAFGICAIAIGSVFWSIDAAWGWHFDGWMLKILGYHDAYASGVIHAIAGGFALGILVVLGPRIGKFSSSGEPRNIGPRN
>MP0319_megahit_183568_3-968
EVASVLSVQGEDWYDGAYYSGRADFFFQVVFVATAMSIVSGAVAERMKLWPFLAFCVILTGFIYPLQGYWKWGGGFLDALGFSDFAGSGVVHLTGATAALAGVILVGARKGKYSKDGKINALPGANLPLATLGTFILWLGWFGFNGGSELIISNAGEANAVAAIFVNTNAAAAGGVIAALITARVVLGRADLTMVLNGALAGLVAITAEPLTPSPLLATLIGAVGGIIVVFSVLGLDRLRIDDPVGAISVHGTVGIWGLLAVPLTNSDINLSAQLIGIGVIFAFVFLASLLTWGVIRILAGLRVSEDDEYRGVDVSECGLEA
>MP0319_megahit_183602_3-887
TPALIVGAYVERIKFSAVLIFSALWIIIIYAPVTHWIWGGGWLAELNVMDFAGGLVVHLTAGASALVLAVILGRRKNFPDKISAPHNPSMVMIGACMLWVGWFGFNAGSALAADVNAGMAMLVTHISAATASLVWMTIDWIKTGKPTMIGLVTGTIAGLASITPASGFVGPMGALIIGICAGSLCYLIVNVVKNKFNIDDSLDVFAVHGAGGVIGTILVAFLAHDSLGGAGYASGMDAISQLVAQLTGVVSVLVWSVVGTIVIALIIKQTIGLRVDSKAEDQGLDMSAHGETNQ*
>MP0319_megahit_183605_2-535
QHTLMKNTLLIPLVTVTWFFFGWWIYWAFPTGPGIAPSIMTESTGLVLGGGFGANELANPTNALMAINLNDHIMGVFWAAFLLFSWTAASIVSGAVIERITTFAFGICAIAIGSVFWSIDAAWGWHFDGWMVKLLGYHDAYASGVIHAVCGGFALGILAVLGPRIGKFSSSGEPRNIG
>MP0319_megahit_183662_1-645
ICGVLVMWMAAGFSMLEAGLVRSKNTAEILTKNIALFAIACTMYLLVGYYIMYSSSAGGFLPNLGFLIGAENSVDAVTAGGDDAPYYSMRSDFFFQVVFVATAMSIVSGAVAERMKLWAFLAFAVVMTAFIYPVSGYWTWGGGWLSEVGYSDYAGSGIVHMAGAAAALAGVLVLGPRKGKYGKDGSIHAIPGANMPLATLGTFILWMGWFGFNGG
>MP0319_megahit_184400_132-725
MDTGDTAWVLACSALVLLMTPGVAFFYGGLVRRKNIVSTIMYSFVSIGLVGIVWVLWGYSLAFGPDIGGFVGNLELFGLNGVSADAAAGDTRGQTFMIFQAMFAIITPALVTGAFAERMKFSALCLFIVLWVTIVYAPLAHWVWGGGWLGAGSTVPALDFAGGTVVHISAGFGALAAALVVGKRVGFLQQPMGPANVP
>MP0319_megahit_184638_146-652
MTLEELNVFVTTQANVGMEAYYWWCTALMVIIHVGFLMYEVGATRMPNAVSSGVKNLLAFAFMIPTFWLFGWWIYLAFPGGFIPIDLEGYGAPWNTSMGPMLSDQATGIFWAAFTLFACTTASIFSGSVIERIRISSFTFLAVILGSVVWILGASWGWHPDGWLVTKFG
>MP0319_megahit_184712_1-639
MPISMIDVLWLVLCAGLVFNMQIGFLCLESGLTRSKNAINVAVKNMADLSLAVFCYWLFGFGLMFGGSAGGWYGEGFSMLPFTDTWHSAFFLFQAMFCTTAATIVSGAAAERMRFASYLLVALLIAGLIYPLFGHWAWGGVFADGLGWLAARGFVDFAGSTVVHGVGGWVALAVILILGPRQGRFDQDRDGRSMPGSNLPLAMLGALMLMFGW
>MP0319_megahit_185076_312-689
AAIGVAIMYKLHYWVERRFKIDDAVGAVAVHGYAGVVGLVICGFVLWGYPSSAYEGYAAINPLGMIAGAVIMFGVLGFLPGWIIASILNAAGKLRIPHEVELAGMDLTLMQASKSDQDAHAAAEH*
>MP0319_megahit_185193_24-710
IGLFIIYTGFWGFYAACNVPIINFDGLWTATTIYGTPTTLSTITFNFLMSLAGGLMAGYMLSKGDSFWTFSGGLGGIIAASAGNDLYHPLQAFLIGIVGVWVAYRLHYWVERKFKIDDAVGAIAVHGYAGSFGVIICGFMLWGYPALADGSATITPWGQIGGAIIMFFVLGFIPTFIVAKILNAMGILRIPREVELAGLDYIDDQASAAGGQEIVNAEMAEANASSSL*
>MP0319_megahit_186746_1-654
LVLGARKGKYTADGKVNAIPGANLPLATLGTFILWMGWFGFNGGSVLATATVESANSVAIVFMNTNAAAAGGAIAALIVARILFGKADLTMVLNGALAGLVAITAEPSTPTPLQATLFGGLGGILVVLSIVALDKVKIDDPVGAISVHGVVGLLGLILVPFTNDGSSITGQLIGAATIFVWVFVVSLIVWLVIKAVMGVRVSEEEEFDGVDMSECGLE
>MP0319_megahit_187173_3-833
DTGDTAWMLTSTALVLFMTLPGLALFYAGLVRSKNAVSVLMQCFAIACIASIIWVVYGYSLSFSGDGAFVGDLSAAFLSGIGRDSLSGTIPETVFVMFQMTFAIITPALVVGAFAERMKFSAMCLFSALWLTLVYFPACHMVWGGGLLAQWGVIDFAGGLVVHLTCGVGALVAALVLGKRKGFPGSAMPPHNRSLVVMGAAMLWVGWFGFNAGSAVAASSDAGMAMLVTHISAAVGAFTWMALEWIRQGKPTVVGIATGMVAGLATITPAAGTVGPE
>MP0319_megahit_187524_1-1884
IAEWMTYFVFQAMFVATAATIISGAVAERMKFVGYLLITILATGIIYPLVGHWAWSSSYLANMQGAEAQLLIATETSRHTGWLSDMGFVDFAGSTIVHSVGGWIALSAVLILGPRIGRFSEANKGKFTGSSFPLAVLGTLILWFGWFGFNGGSNGAMDDAVPLILINTFLAAAFGLLTGLATSFVIYKKPDAFYVILGPLAGLVAITAGCNSMTSLTAIFVGIVGSLIAIGVNELLNKFEIDDVVGAIPVHLAAGVWGTLAVGFFSNLEILDTGLTRLEQIKVQFIGVGSIGLFAFLGSYILLKILNYFYPLRVSALHEELGLNIAEHNAVSVEHDLISILDKQSKTEDLTIRGPQDPFTTGGVIGLYYNKLMSKLESSETQKEKWRSRISNEVNLAVKVQENFLPKRNLDNYPVSGINISAREVSGDFFSFYPQNESVYFIIADVAGKGIHAGMVMAKASTLFEIMARDQVDPDEMMLHMNNDLFTTKTGGMFVTSILGDYNIVTNEIRWVNGGHQPAIIRDNEGNYQQFESNSPPLGVIYQKEKSAYKTNIEQLNNCRFYTFTDGLSESFDNKGEEIGIEGSIKIIENNYSKDLNKQLSNVTKEVIKNAGDNKLSDDLTLLSIGK*
>MP0319_megahit_188224_3-2207
ITAGAHVMDAPAAFFVGLVGAVVMYLADRLLNHLRIDDAVGAVPVHLASGIWGTLAVALFANLQTLGTGLSRTQQLVAQLEGVVVAGLWAFGVTWLLLRLINRFWPMRVTPEDELAGLNVSEHGARTELIELLEAMAAHQRDGRFERDVPVEPFTEVGQIAAQYNKVIHALRRAVGVTQSIIRDIRDGVVTCNREGVLATCNPGAERLFGLPAGLLIGQPLGRLVAERNWSGLPLPEAGSETKQEVLFSRNEHDQFVAELTVSQGALEDEHYTCLIRDITERRRIEQQLFQEKMLAQVTLASIGDGVITTGPDARVRYLNPVAEQLTGWTEEEASDRPLDEIYCLFDEVTGDSLLNPVSAMLRRYRQALSRQPGSMSQLRRRDGSEVSVQDAVAPIRDAEGHIIGAVLTFRDVTANRRLARELSHQAAHDTLTGLVNRKEFERRVAQALQRHENSAGEQVLCYMDLDQFKIVNDTCGHAAGDELLRQLAKLFQSHIRSSDVLARLGGDEFGLLLSGCTLEEAVPIVEGIRTLVEEYRFSWEGKTFAVGVSIGLVPVESQLASLDVLLGAADSACYAAKDAGRNRIHLYQADDAQMQERRGEMQWVNRLRQALDADLLRLYVQPIYPISERDSQPGYEVLVRLLGNDGQVIPPGAFMPAAERYDLASAIDRWVVGNFLAWLGDYNRRRSGPLGNYSINLSAASLGEEGFLDFVLEALERHQVPTSHVCFEITETSA
>MP0319_megahit_189426_1-789
DGGWLHEMGVLDFAGGTVVHINAGVAGLVAALVLGPRKGYPIAPMPPNNLVYTVLGASILWVGWFGFNGGSALAADGSAGMAVAVTQISTAAAALSWMFTEWIVYRRPSILGIASGAVAGLVAITPAAGVASPMGALGLGAISGLVCFFSATWLKHRLGYDDSLDVFGVHAVSGILGALLTGVVASPILGGVGFANGITTLGAQVVVQLIGVGVTVCYAGVVTFIILELVDAMVGLRVSEQEEKVGLDMATHNERAYNLMKS*
>MP0319_megahit_189576_325-1563
MENSIFELQYALDTFYFLVSGALVMWMAAGFAMLESGLVRSKNTTEILTKNILTYAIACTMYLIVGYDLMYGGGIFLDGLAADGVTGAEDPATYSPSSDFFFQAVFVAATMSIVSGAVAERMKLWTFAAFAVVMTAFIYPMEGSWTWGGNDVFGMYNLGDLGFLDFAGSGIVHMAGAAAALAGVLLLGARKGKYGPNGQINPIPGANLPLATLGTFILWMGWFGFNGGSVLATASVESANAVANVYLNTNAAAAGGVIAALIVAKLMFGKADLTMILNGALAGLVAITAGPDTPSPLMATIIGAIGGIIVVFSIIFLDKVKIDDPVGAISVHGTAGLWGLLAVPLTNSDASFSGQLIGAATIFVWVFVVSLIVWGILKAVMGIRVSEEEEYEGVDYVECGMEAYPEFTNTGK*
>MP0319_megahit_189625_3-623
FLVMWMAAGFCMLESGLVTSKSVSVICAKNIGLYAISGIMFWAVGYNLAYGIPEGGFIGNFNYWVDASKLETGYADGSDWFFQMVFCATTASIVSGTMAERVKLWPFFLFTAILTGIIYPIQMGWQWGGGWLAAIGFSDFAGSTLVHSCGGAAALAGVILLGPRLGRFKNGSIKPMAPFAASSIPLATLGVFILWMGWFGFNGGSQL
>MP0319_megahit_190196_2-1312
FCMYEVGASRYKHHQHTLMKNTMLIPLVTVTWFLFGWWIYWAFPTGPGLAPSIMNGSSALITDESLFSAKWYVPTSDLMAVNLGDHISGVFWAAFLLFSWTAASIVSGAVIERITTFAFGILAIAIGSVFWTIDAAWGWHFDGWMLKLLGYHDAYASGVIHAVAGGFALGILAVLGPRIGKFTSSGEPRNIGPRNPWLVTIGLFLIYTGFWGFYAACNIPIFNLGPEYGMEGVTYFTATTIYVTPTTLGGITMNFLMSLSGGLLAGYVISKADPFWTYSSGLAGIICASAGNDLYHPIQSMIIAMIGVVIAYKLHYWVERKFKIDDAVGAVAVHGYAGFAGLVICGFVLNGYPSSGYSVGAMWDGATYASINPLGMFIGALIMFVVLGFVPGFILAKILHGMGKLRIPREVELAGLDYDIMEAARDDEKSVASANR*
>MP0319_megahit_192966_864-1355
MNKTRFSLSAVTMLLVAAFSSAVLADDAAIRSGDTAWLMTSTALVLFMTIPGLALFYAGMVRAKNTLSVMMQCFAIAGLVSVLWVLYGYSFAFGGSGAFWGGLDKLFLSGVTRDSVTGTVPEVVFIVYQMAFAIITPAIIVGAFAERMKFSALLWFTGIWLTVV
>MP0319_megahit_192981_3-344
MENADLNSVKSFVDTLWVINCAILVFIMQAGFMCMESGLSRYKNSINVALKNAADFGVSVVIFWLFGFGIMFGTSYKGLFGTDLFFLKTDIAEWMTYFVFQAMFVATAATIISG
>MP0319_megahit_193285_1482-1886
MDLSYSLNTLYFLLSGVLVMWMAAGFTMLEAGSVRSKNVIEILLKNVALYSVASIGFLLGGYSLMYGWGDIDTHSVYSDFFFQVVFAATAMSVVSGAVAERKKLWTFLLFAAIFTTVIYPIQGSWSWGGGWLSER
>MP0319_megahit_193722_237-1538
MKKIRLLVGLYFMSFSVLLANGEPTAADAIFTVNNTWMLVATFLVFIMHLGFASLEAGLTQSKNTVNILFKNVSIIAIGILTYAVCGFNLMYPGEFNGYFGFAGFGITNPIGSAGLIDYAGGAYTYFTDFIFQAMFAATAATIVSGAVAERIKLSSFLIFSTVYVAIIYPVAGSWKWGAGWLDQLGFYDFAGSTLVHSVGGWAALVGAILVGSRLGKYGQNGQIKPILGHNMPLATIGVFLLWFGWYGFNGGSVLSADPGGVSLVFVTTTLAAAAGVIGAMITSWYVSKKPDLSMILNGSLAGLVGITAGADVISPMNSVLVGFIAGIIVVLSVIQLDKLKIDDPVGAISVHLVCGIWGTLAVGIFSAAHSLYVQALGVVAYGIFCLIGSILIFTVLKYSIGLRVSEDEEIIGLDIGEHDMESYAGFQIFTVE*
>MP0319_megahit_193894_3-515
VFWVVDASWGWHYNGWMVKMLGYHDAYASGVIHAVAGGFALGILVVLGPRIGKFASDGTPINIGPRNPWMVTLGLFLIYTGFWGFYAACNIPIFDIGADYGIAEAGTTFTATTIYITPTTLSGITANFLMSLAGGLLMGYVVSKGDPFWTYSSGLAGIITASAGNDLYHPL
>MP0319_megahit_194496_1-231
MFKKFLLITLGLFSISVSAEGLDTGDTAWMLTSTALVLFMTLPGLALFYAGLVRSKNAVSVLMQCFAIACIASIIWV
>MP0319_megahit_194673_3-1019
MDSGNTAWILTSTALVLFMTLPGLALFYGGLVRSKNVLSVLMQCISIACLASLLWLAIGYSLAFGDGNAWIGDTSRLFLLGVERDTLSGDIPETVFFAFQMTFAVITPALIVGAYVERMKFGAVLLFSALWLLVVYAPVTHWIWSGNGWLYQAGLLDFAGGLVVHLTAGSSALVLAAILGPRSNFPHQVDPPHNPSMVMIGASMLWVGWFGFNAGSALAADGNAGMAMVVTHISAATASLVWMLIDWARFGKPTLIGLVTGTIAGLASITPASGSVGPIGALIIGASAGSLCYLFVNIVKNNLKIDDSLDVFAVHGIGGALGIILVSFLVDSNIGGAGY
>MP0319_megahit_194897_2-334
AILIGGVGGIIVIFGTKLLFHFKIDDVVGAIPAHLFSGIWGTLAVPITNPGASFSAQLLGVISINVFVFIVSFIVWSIMKNTVGIRLSKEAELKGTDVSETGVIAYAIRD*
>MP0319_megahit_195121_1-393
PEGALLIGLLAGAVCYYATQAVKGIFGIDDSLDVFPVHGVGGMLGIIMLSFVGTEGGFLGSGASGIAEGGPMVQLVIQLKGILVIGLWTAVASWVILKLVGLVTDLRVSEESEDQGLDVTEHEERSYDLT*
>MP0319_megahit_198824_3-761
KGFMDFAGGTVVHINAGVGAIVAAVVLGNRRGFPDRPMTPHNMALTVAGASMLWVGWFGFNAGSALAAGSSAGMAMAVTHISAAAASLAWMTCEWVRSGKPTVLGIVTGMVAGLGTITPASGYVGPLGGLLIGISAGVVCYFATQYIKRGLKIDDSLDVFPVHGVGGALGCLLTAVFYSNSFGGLQPADEVYSISSQFGVQAIGVVATVVWCAVITFFILKLVDMMTGLRVAEDEETEGLDIVLHNERGYNI*
>MP0319_megahit_198957_1-582
MSRILILLIALFPSIVFADELDTGDTAWILVSTALVLFMTLPGLALFYSGLVRAKNVLSVLMQCFAIACLVSILWLVFVYGLAFGDGGSVNQIVGLGNLMISDVGMDSMSGTIPEIVFFMFQMTFAIITPALIIGGFAERMKFSSVLLFSALWLALVYAPVCHWVWGGGWLADKGFMDFAGGTVVHINAGVGAI
>MP0319_megahit_199031_124-714
LGVFILWMGWFGFNGGSQLALGTLDDSISVSKIFINTNLAACGGVMANAILTRFIYGKTDVIHMLNGAIAGLVAITAEPLTPSPFAAILIGGAGGLIAVFGTQLLYKFKIDDVVGAIPAHLFAGIWGTLAVPITNNEVAFQSQLTGIISINIFVFIVSFIVWFVMKKTTGIRLSKKAEKLGTDISEVGVVAYAIRD*
>MP0319_megahit_199421_1-699
MNELTELSYALDTFYFLICGVLVMWMAAGFSMLEAGMVRSKNTAEILTKNIALFAIACTMYLLVGYYIMYSSGEGGFLPSLGFLIGTENSVDAVLAGGEDAPYYSMRSDFFFQVVFVATAMSIVSGAVAERMKLWAFLAFAVVMTAFIYPVSGYWTWGGGWLDGVGYSDYAGSGIVHMAGAAAALAGVLVLGPRKGKYGKDGSIHAIPGANMPLATLGTFILWMGWFGFNGGS
>MP0319_megahit_199578_296-529
MGTLVMWMATGFTMLEAGSIRSKNVTEILIKNVALYSVASISFLLVGYGLMYGWAPPDDHALWSDFFFQVVFVATAMS
>MP0319_megahit_200020_1-1161
MKSRNHKYALILMAAVAMTATGALSTAYAQQVSDGMPGPDYGIYTGNPNECWYDTDDDGVPDMYCMIDTGDTAWMLTASSLVLFMTPGVAFFYGGLARSKNATNTIGMVFIVMGLMSVQWVLWGYSLSFGSVDSDANMFMGNLDYVGLNMVSQWAPLGEPDSCFDTWSYYYQMQEMKEGDVCSTAWPGTVPHLLFAMFQCTFAIITPALIVGGLVDRMKFSALVVFVLLWGTFVYDPICHWVWGGGYIGNMDFDPDLSPSFGLDFAGGTVVHISSGFAALAGALVLGRRLGYGKVPMEPHNVPMVVLGASILWFGWFGFNAGSEVLADGITVSAWAVTNTATGMASVTWLLMAWAHTGKPSIVGAATGAVAGLVAITPASGWVGPMA
>MP0319_megahit_200063_1-600
MEDIVQIKYALDTFYFLICGALVMWMAAGFAMLEAGLVRAKNTTEILTKNVALFAIACTMYLLVGYHIMYSSPEGGIFPSFGVLIGAENTVEDVLAGGDDAPYYSVASDFFFQVVFVATAMSIVSGAVAERMKLFAFLVFAVIMTGFIYPIQGFWKWGGGFLNEAGFLDFAGSGVVHMTGATAALAGVLLLGARKGKYGS
>MP0319_megahit_201894_52-567
GYWISKGDPFWTYSGGLAGIIAASAGNDLYHPMQSLIIAGVGTAIAYKLHYWVEREFKIDDAVGAVAVHGYAGVVGLVICGFVLWGYPSSGYSVGSMWVGTDYAPINPLGMIIGAIIMFGVLGFLPGWILAKILHSAGKLRIPRDVELAGLDYNIMEQARKDERAVASSNR*
>MP0319_megahit_204319_1-1152
MSRTKNVVNMLMMNMYCIGIVPIVWVLVGYSIGNSSGGGGFFGGEWIGNFDAVGLDGLNADPESLIFVAFLMTFASITPALISGAVADRMKFSAWAIFVPIWLLAVYCPVTYWVYNGWHAGNGALDFAGGTAIHLNSGVAALALVLVLGKRRGWPSEAMPSHNKPMIMLGAGMLWFGWFGFNAGSAGAANGQAVQALLNTFLAAAAGMVGWMAVEKIKGGHATSLGTASGMIAGLATITGPAGYVGGMAGVVFGLVGGAVCYWAVSLKNRFGYDDSLDVVGIHGAGGLTGGLLLGLFADASAIPGGEFSDGLFFGGGVELLFDQIVAMFSVVVLSFVVTWVLAKVLDMTIGLRVDDETEQTGLDQTLHSESAYNESAAGSVVV*
>MP0319_megahit_204629_1-765
DQLGFYDFAGSLVVHAVGGFAGLAGAIVLGPRIGRFGKNGNSKPMPGSNLALSALGVFILWVGWYGFNPGSQLAISGADNTNAVMLIAANTTLAAAAGAVAAMLLAWSLFKKPDLTMALNGALAGLVGITANCDSVTNIESIIIGVVAGFLVVGGIMLLEKLKIDDPVGAWPVHGLCGIWGGIATGIFGGHPIIAQVIGSLVIPIWAFFTMFLLFYALKSLDLLRVSEEEEIIGLDISEHQEEAYAGFQIFTVE*
>MP0319_megahit_205519_1-735
PRNPWLVTIGLFLIYTGFWGFYAACNIPIFNLGPEYGMEGVTYFTATNIYVTPTTLGGITMNFLMSLSGGLLAGYLVAKGDPFWTYSSGLAGIICASAGNDLYHPIQAMIIAMIGVVVAYKMHYWVERKFKIDDAVGAVAVHGYAGFAGLVICGFVLNGYPSSGYSVGSMWVGTDYAAINPLGMFIGALIMFFVLGMLPGWIIAKILHAMGKLRIPREVEIAGLDYDMLEASKSDEKAVSSASR*
>MP0319_megahit_207106_45-803
AAIGFSDFAGSTLVHSCGGAAALAGVILLGPRLGRFKNGHIKPMKPFAASSIPLATLGVFILWMGWFGFNGGSQLALGTLDDSISVSKIFVNTNLAACGGVMANALFTRLVYGRTDVIHMLNGAIAGLVAITAEPLTPSPFAAILIGGVGGLIAVFGTQLLYKFKIDDVVGAIPAHLFAGIWGTLAVPITNNAVAFSSQLIGIISINVFVFVVSFIVWFVIKQTIGIRLSAKAEKQGTDISEVGVVAYAIRD*
>MP0319_megahit_207620_164-646
MNELADLSYALDTFYFLICGVLVMWMAAGFSMLEAGLVRSKNTAEILTKNIALFAIACTMYLLVGYYIMYSSSAGGFLPNLGFLIGTENSADAVLAGGDDAPYYSMRSDFFFQVVFVATAMSIVSGAVAERMKLWAFLAFAVVMTAFIYPVSGYWTWGGGW
>MP0319_megahit_207743_3-701
FMIFQAMFAIITPALVTGAFAERMKFSALCLFIVLWVTIVYAPLAHWVWGGGWLGELLSDAPALDFAGGTVVHMSAGFGALAAALVVGKRVGFLQQPMGPANVPMVVLGASLLWFGWFGFNAGSALAADATAVNAFVVTNTAAATAMVTWLILSWCVAGKPSAVGAATGAVAGLVAITPAAGFVGAMPAIIIGFGAGSLCFGAVKLIEKIKIDDALAVFGVHGIGGMWGALAT
>MP0319_megahit_209345_532-912
MDSGHTSWMLMATALVFFMTPGLAFFYGGLVRAKNIINTIMMSFMSIAIVSIVWVLWGYSLAFGTGNAFIGDFSHIGLSGISFASAEGDDIPPLLFVAFQMMFAVITPALITGAFAERFKFSTYLIF
>MP0319_megahit_215368_1-897
TTAATIVSGAAAERMRFASYLLVALLIAGLIYPLFGHWAWGGVFADGLGWLAARGFVDFAGSTVVHGVGGWVALAVILILGPRQGRFDQDRDGRSMPGSNLPLAMLGALMLMFGWFGFNGGSTLSFDGRVPGIIANTVLAAMAGTLGGMFMSWWRWRLVDPVYPLNGMIAGMVAITAGAHVMDAPAAFFVGLVGAVVMYLADRLLNHLRIDDAVGAVPVHLASGIWGTLAVALFANLDTLGTGLSRTQQFVAQLEGVVVAGLWAFGVTWLLLRLINRFWPMRVTPEDEVAGLNVSEHGA
>MP0319_megahit_215499_1364-1783
ATGAVAGLVAITPAAGFVGAMPAIIIGFGAGSLCFGAVKLIEKIKIDDALAVFGVHGIGGMWGALATGLFVGVGYGALDIGRGEQVINQLIAIGASGGWAFVVTGAIMIVLKYTIGVKADEIGENEGLDISEHGERAFE*
>MP0319_megahit_215654_6951-7331
PIGALIIGASAGSLCYLFVNIVKNNLKIDDSLDVFAVHGIGGALGIILVSFLVDSNIGGAGYADGMNAASQLSVQIQGLLAVLALSVVGTAVIAFVVKALIGLRVESSVEVEGLDISTHGETNSGS*
>MP0319_megahit_215784_388-1629
MDSGHTSWMLIATALVFFMTPGLAFFYGGLVRAKNIINTIMMSFMSIAIVSIVWVLWGYSLAFGTGNAFIGDFSHLGLSGISFASAEGDDIPPLLFVAFQMMFAVITPALITGAFAERFKFSTYLIFLVLWSTLVYAPITHWVWASNVLADGTEVNGWLWDLGALDFAGGTVIHINAGIAAVAAALLVGKRRNPGIQPNNVPYVVLGAAILWLGWFGFNAGSAVAANDSAANAFLVTSLAASTAALTWGVISHLKTGKMGAVGVATGAVAGLVAITPAAGAVNAMGSLAIGFGAGLICFFAVELLHKTNMDDALDVFAVHGIGGIWGAIATGIFALEAISGTQGLIEGNVKQVGIQAVAVIATVAYSGIVSLIILFILDKIPGLGLRSSESDEDIGLDLAEHGEQSAVQDGAN*
>MP0319_megahit_221201_123-803
MKFSSSDWVQQAKRISVVALVLGVNWASADDLNAGDTAWILTSTALVLFMTIPGLSLFYAGLVRSRNVLSVLMQCFSITCVVTILWLLIGYSLAFDVGNSLIGGLSKALFAGVGEEALWGTIPESSFAIFQLTFAIITPALIVGGFAERMRFVSVLLFTALWSIIVYAPITHWVWAESGWLFERGFLDFAGGSVVHITAGTAAVVTALVLKARQGFPTQPMPPHNMT
>MP0319_megahit_221995_108-662
MMNKIAKTKYLTTLALLLLPSLASGQDLSGANTGWVLTSTALVLFMTLPGLSLFYGGLVRTKNVLSVLMQCFAIAVTISILWLLVGYSIAFGPSESAYWGGLSKIMFNGVGIDSIYGDIPETAFAAFQMTFAIITPALVVGAFVERIKFSSMLIFSLLWTLLVYFPVANWVWGGGWLGQMGLIDF
>MP0319_megahit_223051_893-1381
MGKNIESLITSADVLFIMLGGVMVFAMHGGFAFLEVGTVRKKNQINALVKILANLALSTLVYFFVGFSIAYGINFFLPAKELLGEKQGYELVHFFFLLTFAAAIPAIISGGIAERAKFWTQGLAAAIFVGIAYPLFEGMVWGKITFLGQPDSWLAKISGGIPF
>MP0319_megahit_224904_1-753
FLDFAGGSVVHMTAGTAAVVTALVLKARQGFPTQPMPPHNMTLTMAGAGMLWVGWFGFNGGSALTAGGNAAMAIAVTHISAAAGAFTWMSVEWIKYGKPSALGAVTGMVAGLGTITPASGFVGPAGALVIGVAAGLVCFYATNIMKQKLKIDDSLDVFPVHGVGGFLGIMLTAIFASKTLGIFSGQEDISIGSQLLTQFIGAVAVMAYTALATWAILLLVGRLAGTNRVTGDNEVLGLDLSEHNERGYVL*
>MP0319_megahit_226424_176-1198
MVFSTKMKYVLSSIAQRIRGCFVFTGLLLGPLSVFAQETGESIKTAAVETVNSGDTAWMLTSSALVMMMTLPGLALFYGGLVRSKNVLSVLMQCLISAGLIGVLWVVVGYSWAFGGEGKFFGNFQHFLLAGINPDSVSGSIPTYVFVMFQGMFAIITPALMLGAFAERMRFGPYMVFIGIWLLVVYCPLAHMVWGGGMISQWGAIDFAGGLVVHMSSGFSALAAAYFLGKRKGFGHEHIIPHNLPLTIIGAALLWVGWFGFNAGSALAADGAAGMALFVTHISAATGALSWIVIEWKKYGKPSGLGAITGMVAGLATITPASGSVGPSGALIVGLAGGVIC
>MP0319_megahit_228779_1-1053
DSAQYMGPNAGDHASGVFWGAFALFAATTASIMSGALIERVQTVGFVICAIVLGTAAWGIAAAWGWHADGWLVTQWGYHDFGAAGLVHAVAGFFALGVLMKLGPRVGKFNADGSANHIAGHNMMATVIGLMLIIVGFFGFLMACIILPGEGWSWYGEHATTIYGTPMTLSALGFNVVMAVAGGIIGAWIFTKDPFWMMSGALAGIISVAAGLDIYFPAHVFIIATVAGIIIKPCADWLEGFGIDDAVGAVTIHGTIGLFGLLVLGIFGSGYPALAAFAPEGAATISFMGQLVGAVVMFLLGFVPGYIVATVLNAAGMLRVPDAVQIKGLDAVKVPAQAFPEGMTSPESDD*
>MP0319_megahit_228810_3-371
AYKMHYWVERKFKIDDAVGAVAVHGYAGVVGLIICGFVLWGYPSSGYSVGAMWVGTDYAPINPLGMFIGAIIMFGVLGFLPGYILAQILHAAGKLRIPREVEIAGLDYNIMESARKDERSVG*
>MP0319_megahit_229064_9076-10329
MGNQYEGVVVLLREIYYRDLVILMFFAPIGLLLFKLGMSSKKHRIATLTQNLMLMPVMIISFFLFGWFFYKGFEFGPGITGGWGVSGTALPWSEFMGPNLDAKPNPDNIINTAIPWHIFLLISIIVVSIATGSWIERIRGSALCILSVILGSVFWVIAAAWGWSKSGWLVELTGFHDAFAGGVIHCLVGGFALGVLLPLGPRLGKQSEIFDVRKTIHNPWMITLGMLMIYVGFLSFYFAAQIPLIKTFDSGNVILTTNIYGAPTTIYGTTSNLFLSLAGGMMMGFVLSKGDLFWILGGGLAGLVSTSAGNDLYHPLQAFLISIFVVWLVFKAHHWIERRFRIDDVTGVLAIHGFGGFFGLIISGFILWGYPSSPNMEFADINPAGQAFGAMLTFWLLGFFPGYIGSQVLEFFDVLRIP
>MP0319_megahit_229258_3-494
NAAAAGGLIAGLVVARILFGKADLTMALNGALAGLVAITAEPLTPSGLQATLIGAVGGVIVVFSVLALDKLKIDDPVGAISVHGVVGIWGLLAVCLTNSDASLTAQLMGIVVIFLWVFIASLIVWSIIKLVMGLRVSEEEEYEGVDISECGMEAYPEFTSSKK*
>MP0319_megahit_229678_596-1777
MTDIQYILNTFLLLMSGALVFWMAAGFSMLEAGLVRTKNTTAILTKNICLYSLSCLAFFAIGYQVMYGAISDGDHSGLSDFFFQVVFVATAASIISGVIAERMKFWSFMIFVAVLSAIIYPLQGNWTWGGGFLSELGFSDFAGSTIVHSVGGWAALAGVLLLGARSGKYGKDGKVTLIPPSNLPLATLGTFVLWLGWFGFNGGSQLAMATKADVNAISAVFANTNIAAAAGAMTAAVLTQYLHKKIDLTLILNGALAGLVSITAGPDYPSMGLAIVIGTIGAGLAVIAIPMFDKIKIDDPVGALSVHLVAGIWGTLAVGIFNPDVSFTSQLIGVGVIGAFVFWVSFISWYIIKRVMGLRVSLEEELKGIDVAEYGHPAYTFDNYRQLSSEGAG*
>MP0319_megahit_229734_385-666
LDVFAVHGVGGMMGSILVAVVGTSTFGGSGVDDMVSQLRTQFIGVGITAALSVVGTVVIVRILKATTGLRVSEEEENEGLDQSVHGESAYSLE*
>MP0319_megahit_230718_225-1379
MIKKLKLIVGPLVSLFFLLSMTSASYADTTVSVEVGFIFNTFLFLVCGFLVMFMAAGFAMLESGMVTSKSVSVICAKNIGLFAIAGIMFWLVGYNLAYGIPEGGFIGNFLPWSDESKLETGYSDGSDWYFQMVFCATTVSIVSGTLAERIKLWPFFLFAAILAGILYPIVMGWQWGGGWLAVRGFNDFAGSTLVHSTGGAAALAGALLLGARNGRFKKSGEPAPIKPFAASSIPLVTIGVFILWLGWFGFNGGSQLAMGTFDDAVAISKIFVNTNLAACGGVAAAAIVTRLMIGKTDVIQMLNGAIGGLVAITAEPLMPSPLAAILIGGVGGIIVIFGTKLLFHFKIDDVVGAIPAHLFSGIWGTLAVPITNPDASFSAQLLGII
>MP0319_megahit_230988_3-1508
TDLFFFSTNISQYQTYFVFQAMFVATAATIISGAVAERLKFIGYLVITIFSTGFIYPIVGHWAWSSGYLGEAMNKGWLASQGFVDFAGSTIVHSVGGWIALAAVIILGPRIGKFSESNKGKFTGSSFPLAVLGTLILWFGWFGFNGGSNGAMNEAVPLILINTFLAAAFGLLTGLVGSYLIHNKPDPFYIILGPLAGLVSITAACNSVTTILAIIIGIIGSIIAIITTEILNKLEIDDVVGAIPVHLAAGIWGTLAVGIFSDLEILGTGLTRFEQIKIQLIGIVSIGLFSFIISFTLLKILNYFYPLRVSPLHEELGLNIAEHSAVSAEHDLISVLDKQAGSGDLKIRGPQDPFTSGGVIGLYYNKMMDKLESSEAEKNKWRSRISKEIELAVKVQENFMPKRNLKNYPVKGINIPAREVSGDFFSFYPHNENIYFIIADVAGKGIHAGMVMAKASTLFEVLSQAKVDLDEMAFHMNNDLFNTKTGGMFVTGIIGSYDTISE
>MP0319_megahit_231314_1-309
MENTIVELKFSLDTFYFLVSGILVMWMAAGFAMLEAGLVRSKNTTEILTKNVALYSIACTMFLLVGYNIMYVDNAEGGIIPSIGALIGTQAADADHSLESDFF
>MP0319_megahit_231937_278-943
MMGDDIFIENYYFVTVVFMWFLHVGFMSYEAGVSRRKNVMSTAVKNIMTIAVVTPAFYYAGWYTYFCFSGGFIPTPNNPIHGAECAWGIPWGELMGPNIGDHVMAVFWAAFLLFSWTTGSIMSGAIIERVRVSAYLVLTVFLGAFVWIIAAAWGWSWHGWLVVHFGFHDFAASGVVHGIAGLFALGVLFNLGPRVGKYDDSGGARAFKPHNLHMTLMGLMII
>MP0319_megahit_232688_311-1072
RAFKPHNLHMTLMGLMIIFTAFYAFYAACLAVLPGEAPGWNNIYYNPTTLGAITFTITVAFAGGFMSGYICSKGDPFWTLSGGLAGVIAVSSGADVYAPSLTYLLAMLGAAFAVWIGTWQQEKMRVDDAVGAVAVHGWTGFLGVLLMGIFASGYPTGSFSGNIRVTILGQLVGIAALLSLAFLSGYIISWLLKQGNLLRVPPEVELEGLDVAEFGGDFYPDFAASEEIIVEADGSEVPAGPVLAHAANQLIRG*
>MP0319_megahit_236974_2-580
AGTAADAGWLTIYGSPATLSSFAFNTLMSFGGGIIGAYFITKDPFWMMSGALGGIFCAASGLDLWYPGTAFALGFLGGVVIPYSHKLITSWGIDDAVGAVSVHGTCGIIGVMSVGILLGGYPPPMEGVPAISFTGQLVGCISMFLLGFVPGYVGSWILKQCGILRVSDGLQNFGLDAAEIDTPSYPEFQRSQ*
>MP0319_megahit_239518_521-742
MEFSVEMKYVLDSFWLLISGCLVMWMAAGFAMLEAGLVRTKNTTAILTKNITLYALACVAYYYVGYNLMYGSGN
>MP0319_megahit_240196_656-1006
GQSIFIGFISAVISWYAVQIKNKSGLDDTLDVFPCHGIGGVSGMILTAVFAKDVGLVYGETTVFTHHMIALVCVSVFTFFGSLLLYKIVDLITPIRVIEEKELEGLDLSQHGESVE*
>MP0319_megahit_242406_2-577
PFLALGSWMLCVGWFGFNVMSAATMSGISGLVAVNSLMAMIGGVLVALWVSKNDPGFIHNGALAGLVAICAGSDKVHPLGALIIGGLAGAILVKGFTWEQEKLKIDDVLGVWPLHGICGSWGGIACGIFGQESLGGMGGVSILGQTIGTVAAIVIALVSGFIVYKMLDSLFGIRLEADEEMKGSDLTIHKLE
>MP0319_megahit_245955_1614-2666
WAAFLLFSWTTGSIMSGATIERIRVSAYLVLTVFLGAFVWLLAASWGWSWHGWLVVHFGFHDFAASGVVHGVAGLFALGVLFNLGPRIGAYDDSGGARSFKPHNLHLTLMGLMIIFTAFYAFYAACLAVLPGEAPGWNNIYYNPTTLGAITFTITVAFAGGFMSGYICSKGDPFWTLSGGLAGVIAVSSGADVYAPSLTYLLAMLGAAFAVWIGTWQQEKMRVDDAVGAVAVHGWTGFLGVLLMGVFASGYPTGAFSGNVRVTILGQLVGIAALLSLAFLSGYIISWLLKKGNLLRVPPEVEIEGLDVAEFGGDFYPDFASAEEVIVEADGSVVPAGPVLAAAANQLIRG*
>MP0319_megahit_250732_533-1006
GGVIAALLLAKAWFGKADLTMALNGALAGLVAITAGPDTPTALVATLIGAVGGLIVVASIVWLDRELRIDDPVGAISVHGVVGLWGLLAVPLTNSSASFVGQLVGAGTIFVWVFGTSLLLWLGLKAAMGIRVSEEEEEDGVDLTECGLEAYPEFVSK*
>MP0319_megahit_250823_370-939
MKITKLLLPLLFLIGSTTSCFAETTVTPEVGFVLNTLLFLMGGFLVMWMAAGFCMLESGLVTSKSVSVICAKNIGLYAIAGIMFWAVGYNLAYGIPEGGFIGNFNYWSDASKLETGYADSSDWFFQMVFCATTASIVSGTMAERVKLWPFFLFTAILTGIIYPIQMGWQWGGGWLAAIGFSDFAGSTLVH
>MP0319_megahit_250919_1-585
VTPTTLGGITMNFLMSLSGGFMAGYLISKGDPFWTYSSGLAGIICASAGNDLYHPIQAMVIAMVGVVVAYKMHYWVERKFKIDDAVGAVAVHGYAGFAGLVICGFVLWGYPSSGYSVGEMWVGTDYAPINPLGMFIGALIMFFVLGMLPGWIIAKILHGMGKLRIPREVELAGLDYEIMEAAKDDEKAVSSASR*
>MP0319_megahit_251040_2-547
DGTAGLAFLTTQTATATAVLTWVIIEWLHRGKPTVLGAATAAVAGLVAITPACASVGPGGSILVGAGAGIICYLAVTLLKPAIGYDDSLDVFGVHGIGGAWGALASGLFIADFAATDAGWGGQVWIQFQSIIFTAVFAIVLTLIILVVLRLLFGDLRVDEDGESTGLDLTEHSETAYSQEA*
>MP0319_megahit_252393_648-1136
ACAGALAAMVLTQLLYKKVDLTMVLNGALSGLVAITAGPDYPSMNLAILIGAIGGLLVVFAIPMFDKFKIDDPVGALSVHLVNGIWGTLAVGIFNPDVALFAQIKGIVVIGTFTFFSSLVVWAVLKYSVGIRVLEEEEYNGMDVCEFGLHAYPEFVERQAGI*
>MP0319_megahit_253523_1-504
AVAMMVWVILGMIHGGKVSGVGAASGAVAGLVTITPASGFVGVGGALALGVLSGIFTFYAVQLRNKTSLDDALDVFAIHGIGGIVGAVGTGIFATSVGLIYGKTDAFIENIIAVVATMVYSLVATLLILKILDVIPGLGLRSTESDEDNGLDISDHGERAYVADGAD*
>MP0319_megahit_254246_1312-2688
MDNELSALVTIFTEFYYWLTVVLMFLIHVGFCMYEVGVSRHKNHLHTLMKNTMLIPLVTVTWFFFGWWIYWAFVNGPWIGTSIMDGNSGLQLGGGFGANEFADPLDPLMGINLGDHISGVFWAAFLLFAWTAASIVSGAVIERIRISAFGILAIAIGSVFWSIDASWGWHFDGWMVKILGYHDAYASGVIHAVCGGFALGVLAVLGPRIGKFASDGTPRNIGPRNPWLVTLGLFLIYTGFWGFYAACNIPIYDLGPEYGMEGVTYFTATNIYVTPTTLSGITMNFLLSLSGGLLAGYWISKGDPFWTYSSGLAGIICASAGNDLYHPLQSMIIAAIGVYVAYKMHFWVERRFKIDDAVGAVAVHGYAGVAGLVICGFVLWGYPSSGYEGYAAINPIGMIIGAIIMFGVLGFLPGWIIAKILHSMGKLRIPHEVELAGMDFNYMEASKADEAALAADEK*
>MP0319_megahit_258921_3-1121
LVRSKNTTEILTKNVALYSIACTMFLLVGYNIMYVDNAEGGIIPSIGALIGTQAADADHSLESDFFFQVVFVATAMSIVSGAVAERMKLFAFLAFAVVLTGFIYPMEGYWTWGGGFLSEMGFVDFAGSAIVHGAGAAAALAGVILLGARKGKYGKNGEIYPIPGSNLPLATLGTFILWMGWFGFNGGSQLLLSDKENATAVGQILLNTNAAAAMGAIAALFVCKVLWGKADLTMVLNGALAGLVVITADPLSPSPLMACLLGILGGSLVVFSIVALDKAKIDDPVGAISVHGVCGALGIMLVPVSNGDANFVTQLIGLVTILAFVFVASFIVWAILKQTMGIRVTEEEELSGMDQHDCGVDAYPEFVSVRSN*
>MP0319_megahit_262431_1-927
FCMYEVGASRYKHHQHTLMKNTLLIPLVTVTWFFFGWWIYWAFPTGPGIAPSIMTESTGLILGGGFGANELANPTNALMAINLGDHIMGVFWAAFLLFSWTAASIVSGAVIERITTFAFGICAIAIGSVFWSIDAAWGWHFDGWMVKLLGYHDAYASGVIHAVCGGFALGILAVLGPRIGKFSSSGEPRNIGPRNPWLVCIGLFLIYTGFWGFYAACNIPIFDLGPEYGMEGVTYFTATNIYVTPTTLSGITMNFLLSLAGGLLSGYWVSKGDPFWTYSGGLGGIIAASAGNDLYHPLQSLIIAGIGVW
>MP0319_megahit_264535_2-514
VTWMIDAAWGWSPAGWMVTDWGYHDAYASGVIHGICGGAALGILAVLGPRIGKFAQDGTPRDIPPNNPWFAVIGLFIIYTGFWGFYAACNLPIGNVNGVWTATTIYGTPTTLSTITFNFLMSLAGGLMAGYYMSKGDSFWTFSGGLGGIIAASAGNDLYHPLQAFLIGIVG
>MP0319_megahit_264976_662-1294
MRSTARMVIAAWNHRMRRSRARKVGFGLFGVLAAVLLSATPAVAQELTPAEYNAALLTSLWLIVAGCLVFLMQAGFALVEAGMTRAKNIGNIMAKNLADMAVGALAFWAVGFGFAFGTDGGSLIGTDSFFLSGMSESFADGDVLATPSFFFFQVVFAATAVTIASGAMAERTKFSAYLLFSLVMSGFIYPVVVHMFWHGDGILSDLNIGDA
>MP0319_megahit_265307_3-704
MEDIMDLRYALDTFYFLVMGAFVMWMAAGFAMLEAGLVRAKNTTEILTKNVALYAIACTMYMLVGYNIMYPVEVFNSVLPGLSFLLGSDHEVASVLSVQGEDWYDGAYYSGRADFFFQVVFVATAMSIVSGAVAERMKLWPFLAFCVILTGFIYPLQGYWKWGGGFLDTLGFSDFAGSGVVHLTGATAALAGVILVGARKGKYSKDGKINALPGANLPLATLGTFILWLGWFGF
>MP0319_megahit_266100_3-317
KIDDSLDVFPVHGVGGIVGTFLAGILASGNLGIFSGNGLAPDMTIGSQLMVQITGILAVGIYTAIATFILLKIVSALTSGIRVTDEQEQQGLDITDHDEKGYSM*
>MP0319_megahit_269440_3-494
MENLHSAVETLVHGANTLFILMGAIMVLAMHAGFAFLEVGTVRQKNQVNALSKIISDFAISCLAYFFIGYWIAYGATFFTDAAALSQNNGYALVKFFFLMTFAAAIPAIISGGIAERAKFAPQLCASLLIVGVVYPFFEGIVWNGNYGFQGWLEATFGAGFHDF
>MP0319_megahit_272797_194-1159
MISFSTSFKRLMIFSLGFVILLNMLHTVKAADSTTESNAANIDLLWMLMCAILVFMMQAGFMCLESGIIRNKNNINVALKNVSDFGISIVCFWAIGYGVMFGVSKSGFMGSNDFFFDPSGTATSGQAMTFFIFQSMFCATAASIISGAVAERLKFNSYLIITAIVGTILYPVVGHWAWANSDDMFGGDGSTGWLYDAGFIDFAGSTIVHSTGGWIGLAIILIIGPRTGRFVEGKIRKFAPSNLPLSVLGVLLLGFGWHGFNGGSNLVLDEAVPGILLNTFLAAAAGIVACLIFWGIQNATAPAGDLLNGLLAGLVAVTASAN
>MP0319_megahit_275478_2-661
TTFAFGICAIAIGSVFWSIDASWGWHFDGWMVKVLGYHDAYASGVIHAICGGFALGILAVLGPRIGKFSSSGEPRNIGPRNPWLVCIGLFLIYTGFWGFYAACNIPIFDLGPEYGMEGTTFFTATNIYVTPTTLSGITMNFLLSLAGGLLAGYWVSKGDPFWTYSGGLAGIIAASAGNDLYHPMQSLLIAGFGTFCAYKLHYWVERRFKIDDAVGAVAVH
>MP0319_megahit_277939_1-747
ATFGAGFHDFAGSVVVHAVGGWIALGAVLLLGARNGRYRGGHVVAMPPSNIPFLALGAWILTIGWFGFNVMSAQTLDGISGLVAVNSLMAMVGGTLVALLVGRADPGFIHNGPLAGLVAVCAGSDLMHPLGALATGAVAGGLFVWTFILTQNRFKIDDVLGVWPLHGLCGVWGGLAAGIFGTEALGGLGGVSFISQLIGSLAGVVVAFTGGLLVYGVIKSVAGLRLSEEEEYQGADLSIHKIGATSED*
>MP0319_megahit_278012_3-377
AGAIIKPCADWLEARGIDDAVGAVTIHGTIGIFGMVMLGVLASGYPALGAFAPEDAATISFMGQLMSAGVMFLMGFVPGYVVSLLLKSVGMLRVPDAVQIKGLDVVKVPAQAFPEGMSSSDSEA*
>MP0319_megahit_278833_3-755
KSVSTIAAKNIGLYAIAGIVFWLCGYNLAYGIPEGGFIGSFIPWSDASTLATGYSDGSDWFFQMVFCATTVSIVSGTLAERIKIWPFFIFAAILAGIIYPIEMGWQWGGGFLATAGFSDFAGSTLVHSAGGSAALAGAIILGPRLNRFTNGQAKPMEPYAASSIPLATLGVFVLWLGWFGFNGGSQLALASFEDATAIGTIFINTNLAACAGVAIAAALTRLVFGKTDVIQMLNGALGGLVAITAEPLMPS
>MP0319_megahit_280838_2-688
TGFWGFYAACNIPIFDLGPEYGMEGVTYWTATNIYVTPTTLSGITMNFLMSLSGGLLAGYVIAKGDPFWTYSSGLAGIICASAGNDLYHPIQAMIIAMIGVVIAYKLHYWVERKFKIDDAVGAVAVHGYAGFAGLVICGFVLNGYPSSGYSVGAMWDGATYAAINPLGMFIGALIMFVVLGFIPGWIIAKVLHGMGKLRIPREVELAGLDFDIMEAAKDDEKSVASSS*
>MP0319_megahit_281772_452-940
MAAVAMTASGAMAQAYAQSIDDGMDGYQVGVPGAGIYTGNPNECWYDTDDDGTPDMYCFIDTGDTAWMLTASSLVLFMTPGVAFLYGGLARSKNAVNTIGMTFIVMGLISVQWVLWGYSLAFGPIDNEANMFMGNLDYVGFNQVSHWAPLGEPGSCEGTWSDY
>MP0319_megahit_283832_30-590
MVFAMHGGFAFLEVGTVRKKNQVNALVKTLVNFSISTLAYFLVGYAIAYGMYFFQPAKMLVGDNQGYELVHFFFLLTFAAAVPAIISGGIAERAKLSTQALAAAIFVAIVYPLFEGMVWGQITFLGQDDSWLAGITGGIPFHDYAGSVVVHSMGGWIALAGVYILGPRLGRWDSQGRSRPIPISNVP
>MP0319_megahit_284426_1-555
MAAVAMTASGAMAQAYAQSIEDGMDGYQVGVPGAGIYTGNANECWYDTDGDGTPDMYCFIDTGDTAWMLTASSLVLFMTPGVAFLYGGLARSKNAVNTIGMTFIVMGLMSVQWVLWGYSLAFGPHDNEANMFMGNLDYMGFNQVSHWAPLGEPGSCEGTWSDYYQMQQMKTTGYCSQGWPGTVPH
>MP0319_megahit_284475_2-274
DPVGALSVHLVNGIWGTLAVGIFNPDVMLFAQIKGIVVIGAFTFLSSLAVWAVLKYTVGIRVSEEEEYNGVDVSEFGLHAYPEFVERQGA*
>MP0319_megahit_285420_1086-1658
WFGFNGGSELIISNAGEANAVAAIFVNTNAAAAGGVIAALITARLVLGRADLTMVLNGALAGLVAITAEPLTPSPMLATLIGAVGGIIVIFSVLGLDRLRIDDPVGAISVHGTVGIWGLLAVPLTNSDINLSAQLIGIGVIFVFVFLASLLTWGVIRTLTGLRVSEDDEYRGVDVSECGLEAYPEFTGNR*
>MP0319_megahit_285620_1-537
IVVGLVAITPAAGFISPGFAIVLGALAAAPSYSALLWRARTRLDDSLDVFAAHGVGGITGALLTGVFAEEAVNGIADGLFFGNVEQFFVQAISVIAVFMYSALLTFLILKGLSLAMPLRVALKDEGIGLDIVNHGEEAYTSGEGALLLLDDEAPGVIINQTNREIDSGSKLPADTTTG*
>MP0319_megahit_286029_3-824
VVGAFAERMKFSAMCLFTFLWLTMVYLPACHMVWGGGLLAQWGVIDFAGGLVVHLTCGVGALVAALVLGKRKGFPGSAMPPHNRSLVVMGAAMLWVGWFGFNAGSAVAASTDAGMAMLVTHISAAVGAFTWMALEWIKQGKPTVVGIATGMVAGLATITPAAGTVGPEGALLIGLMAGIVCYYATQAIKGVFNIDDSLDVFPVHGVGGMLGIIMLSFVGTQGGFLGSGASGIADGGPLVQLVIQLKGIGVIFLWTAVATWVILKLVGLVTDLRV
>MP0319_megahit_286723_219-704
MFKKLLFITLGLFSISASAEGLDTGDTAWMLTSTALVLFMTLPGLALFYAGLVRSKNAVSVLMQCFAIACIASIVWVVYGYSLAFRGDGAFVGDLSAAFLSGIGRDTLSGTIPETVFVMFQMTFAIITPALVVGAFAERMKFSAMCLFTFLWLTMVYLPACH
>MP0319_megahit_288723_1-729
AEKTIMEITFELGYALDTFYFLICGALVMWMAAGFAMLEAGLVRAKNTTEILTKNVALFAIACTMYMICGYGIMYGGGDWGPFLSGIMGDGATGVAEDPATYAPSADFFFQVVFVATAMSIVSGAVAERMKLWAFLAFAVVMTGFIYPMEGAWTWGGEAVFGMYTLGDLGFSDFAGSGIVHMAGAAAALAGVLVLGARKGKYTADGKVNAIPGANLPLATLGTFILWMGWFGFNGGSVLATAT
>MP0319_megahit_289255_3-647
MTDQLGALTTIFTEFYYWITVVLMFLIHVGFCMYEVGASRYKHHQHTLMKNTMLIPLVTVTWFLFGWWIYWAFPTGPGLAPSIMNESAALITDESLFSAKWYVPTSDLMAVNLGDHISGVFWAAFLLFSWTAASIVSGAVIERITTFAFGICAIAIGSVFWSIDAAWGWHFDGWMLKILGYHDAYASGVIHAIAGGFALGILIVLGPRIGKFSSS
>MP0319_megahit_291904_1-960
TFAIITPALIVGGLVDRMKWSALLIFILLWGTFVYDPIAHWVWGGGYIGNLDLDPDLAPGYALDFAGGTVVHITSGFAALAGALVLGRRLGYGKVPMEPHNVPMVVLGASILWFGWFGFNAGSEVMVDGITVSAWVVTNTATGMASLAWMLMSWAHTGRPSIVGAASGAVAGLVAITPASGWVGPMASIIIGVAAGTVCYGAVAFKNSRKWDDALDVWGVHGIGGFTGAVLTGTLASPHIWDTGGDGTGAWTGTPEGYEQQAINIVAACMSVAYTFAITIVILKIMDAVWPGGIRVTPKEEEVGVDISQNGEPAYGTSYT
>MP0319_megahit_296216_1-981
ATAPAGDLLNGLLAGLVAVTASANWVTPIGAVCIGAGGGLVAMYATRLLERLELDDPVGAIPVHLAGGIFGTLVLPFFAAEEHLTGNNNLNNYTDNPRVNQFIAQLTGIIAVGLYTFSVSYILFKTINHYNPLRVSQEAEDIGLNIAEHDSSSDQIDLLKIMQYQNDTGDLSVRGPEDLFTEAGQIGYHYNILMSSLEESDKIMRKQKDSLKVAMQKAQTANKAKSDFLANMSHELRTPLNAIIGYSEMLIEEADDDGLETYSEDLAKIHSSGDHLLTLINDILDLSKIEAGKMDLHIEEFDFANLLKQIEATARPLVDKNKNKFVI
>MP0319_megahit_297437_1-669
RMSSWIILATLVGSVVWIIGAGWGWSGGGWLVTQWGYHDVGAAGVVHMISGFFALGILINLGPRVGRFNADGSANELRGHNAPLTIAGLMIIIIGFFGFLGGCLIYPAAMAGTAADAGWLTIYGSPATLSSFAFNTLMSFGGGIIGAYFITKDPFWMMSGALGGIFCAASGLDLWYPGTAFALGFLGGVVIPYSHKLITSWGIDDAVGAVSVHGTCGIIGVMS
>MP0319_megahit_300326_1835-2362
MTLEELNVFVTTQANVGMEAYYWWCTALMVLIHVGFLMYEVGATRMQNAVSSGVKNLLAFAFMIPTFWLFGWWIYLAFPGGFVPIDLEGYGAPWNVSMGPMLSDQATGVFWAAFTLFACTTASIFSGSVIERIRISAFTFLAVILGSVVWILGASWGWHPDGWLVTRFGFHDVAAA
>MP0319_megahit_300974_3-509
VSGTVAERIKFWPFMGFILVLTAVIYPIQGHWSWGGTSLGGMIDGFSDFAGSTIVHSVGGWAALAGVLLLGARKGKFGADGSIHPIPGSNLPLATLGTFVLWLGWFGFNGGSQLALGSKDDVDAISAVIANTNIAACAGALAAMVLTQLLYKKVDLTMVLNGALSGLVA
>MP0319_megahit_301429_3-1274
DIFAEKTIMEITFELGYALDTFYFLICGALVMWMAAGFAMLEAGLVRAKNTTEILTKNVALFAIACTMYMICGYGIMYGGGDWGPFLSGIMADGATGVAEEPATYAPSADFFFQVVFVATAMSIVSGAVAERMKLWAFLAFAVVMTGFIYPMEGAWTWGGEAVFGMYTLGDLGFSDFAGSGIVHMAGAAAALAGVLVLGARKGKYTADGKVNAIPGANLPLATLGTFILWMGWFGFNGGSVLATATVESANSVAIVFMNTNAAAAGGAIAALIVARILFGKADLTMVLNGALAGLVAITAEPSTPTPLQATLFGGLGGILVVLSIVALDKLKIDDPVGAISVHGVVGLLGLILVPFTNDGSSISGQLIGAATIFVWVFVVSLVVWLVIKAVMGVRVSEEEEFDGVDMSECGLEAYPDFTSSRS*
>MP0319_megahit_302777_3-707
LAGALVLGRRLGYGKVPMEPHNIPMVVLGASILWFGWFGFNAGSEVLSDGIAVSAWTVTNTATGMASVTWLLMSWAHTGRPSIAGAATGAVAGLVAITPASGWVGPMAAIIIGVAAGTVCYGAVAFKNSRKWDDALDVWGVHGIGGFTGAVLTGTLASPHVWDTGDGIGAWTGTPEGMEQQAINIAGACLSVAYAFSVTIVILKIMDVIWPGGIRVTPKEEEVGLDIAQNGERAY
>MP0319_megahit_303100_343-651
KDKMGIDDSLDVCAVHGVGGALGTISLAIFGTATFGGLGIDNVGDQILTQIKGVGAVLIWSAVGTYIIVKICQAITGLRVSDDDIQGGLDQAEHGEISYNFQ*
>MP0319_megahit_305159_7056-7898
MCLTLLFMIIGCSSGVAEQVGEASISPADTVWMLVATALVLLMTPALALFYGGLVRSKNALNTMMMSFIALSVAGVLWPLIGYSVAFGKGNAFVGDLSMAFLNGVGLEPKGAIPHLLFFAFQGTFAIITLALISGAVVERMRFATYLFFIAIWSVVVYAPVTHWVWGGGWIAEMGALDFAGGAVVHINAGAAAVVAALMLGTRRDYGRQALLPHNVPFVLLGAGILWFGWFGFNGGSALAADSIAVLAFVNTMLAPAGTVLVWTLLDMVRIGKTTAVGVAT
>MP0319_megahit_307476_130-1314
AYFCMPAGFIPNVGDAVHGYECTWGNPWGELMGPNIGDHVMAVFWAAFLLFSWTTGSIMSGATIERIRVSAYLVLTVFLGAFVWILGAAWGWSWHGWLVVHFGFHDFAASGVVHGIAGLFALGVLFNLGPRIGAFDDDGGARAFKPHNLHMTLMGLMIIFTAFYAFYAACLAVLPGEAPGWNNIYYNPTTLGAITYTITIAFAGGFMSGYICSKGDPFWTLSGGLAGVIAVSSGADVYAPSLTYLLAMLGAAFAVWVGTWQQEKMRVDDAVGAVAVHGWTGFLGVLLMGIFASGYPTGAFSGNVEVTILGQLVGIAALLPLAFLSGYIISWLLKQANLLRVPPEVELEGLDVAEFGGDFYPDFAASDEVIVEADGSEVPAGPVLARAANQLIRG*
>MP0319_megahit_308589_3-557
IKNIMTIAVVTPAFYYAGWWTYFCMSGGLIPTTGDSWHAGECQAVLPWADIMGPNIGDHVMAVFWAAFLLFSWTTGSIMSGATIERIRVSAYLVLTVFLGAFVWIIGAAWGWSWHGWLVIHFGFHDFAASGVVHGIAGLFALGVLFNLGPRIGAFDDDGGARAFKPHNLHMTLMGLMIIFTAFYA
>MP0319_megahit_310301_2-991
TIFAIIIGIIGSIIAMITTEILNKLEIDDVVGAIPVHLAAGIWGTLAVGIFSDLEILGTGLARFEQIKIQLIGIVSIGLFSFIISFILLKTLNYFYPLRVSPIHEELGLNIAEHGAVSAEHDLITVLDKQSASGDLKIRGPQDPFTAGGVIGLYYNKMMNKLESSEAEKNKWRSRISKEIELAVKVQENFIPKRNLENYPVKGINIPAREVSGDFFSFYPNNENIYFIIADVAGKGIHAGMVMAKASTLFEVLSQGKVDLDEMAFHMNNDLFNTKTGGMFVTGIIGNYDIISEEIKWVNAGHQPALIRHTKGNFEEFESKSPPLGVIFQK
>MP0319_megahit_311093_753-1283
MNSRNHKYALLLMVAVAITATGAMSQAYAQSILDGMDGYQVGVPGAGIYTGNPNECWHDTDGDGTPDMYCLIDTGDTAWMITASSLVLFMTPGVAFLYGGLARSKNAVNTIGMTFIVMGLMSVQWVLWGYSLAFGPHDNEANMFMGNLDYLGFNQVSAWAPLGEPGPCEGTWSDYYQ
>MP0319_megahit_313512_1-501
ATFGAGFHDFAGSVVVHAVGGWIALGAVLLLGARNGRYRGGHVVAMPPSNIPFLALGAWILTIGWFGFNVMSAQTLEGISGLVAVNSLMAMVGGTLVALLVGRADPGFIHNGPLAGLVAVCAGSDLMHPLGALATGAVAGGLFVWTFILTQNRFKIDDVLGVWPLHG
>MP0319_megahit_314028_615-1082
AAMVLTQLLYKKVDLTMVLNGALSGLVSITAGPDYPSMNLAILIGAIGGLLVVLAIPLFDKLKIDDPVGALSVHLVNGIWGTLAVGIFKPDVALFAQIKGIVVIGAFTFLSSLAVWAVLKYTVGIRISEEEEYNGMDVSEFGLHAYPEFVERQGV*
>MP0319_megahit_315085_1-636
PLGEPGSCEGTWSDYYQMQQMKTDGYCSQGWPGTVPHQLFAMFQATFAIITPALIVGGLVDRMKFSALVIFVLLWGTFVYDPIAHWVWGGGYIGNLSFDDDLSPGFALDFAGGTVVHITSGFAALAAALVLGRRLGYGKVPMEPHNVPMVVLGASILWFGWFGFNAGSEVLADGITVSAWTVTNTATGMASVTWLLMSWGHTGRPSIAGAAT
>MP0319_megahit_318335_240-1667
MRSTARMVIVAWSRRTRRSRARKVGFGLFGVLVAVLLSATPAVAQELTPAEYNAALLTSLWLIVAGCLVFLMQAGFALVEAGLTRAKNIGNIMAKNLADMAVGALAFWAVGFGFAFGSDGGSIIGTDTFFLSGMSESFADGDVLATPSFFFFQVVFAATAVTIASGAMAERTKFSAYLLFSLVMSGFIYPVVVHMFWHGDGILSDLNIGDARFSDFAGSSIVHSAGGWAALMGAVFLGPRLGKYGADGSPRAMPGHNVGFVVVGVFVLWFGWFGFNAGSELAMDNWVAHCIMTTLLAGSAGVVGAGAAIWRKTGSMDVGMAGNGALAGLVSITAGTGTMTFAGAVVVGLIGGVVVVYSVMFIERRGIDDPVGAVSVHGVCGAWGTLAIGLFAKHDDAFLGRDDAGLFYGGGIDQLAVQAIGVVIVAVWVLATSAILFKVLASTVGLRVSVEEEMAGLDIAEHGSPGYGPETVSVG*
>MP0319_megahit_319022_274-783
LLMSWGHTGRPSIAGAATGAVAGLVAITPASGWVGPMASIIIGVAAGTLCYGAVSFKNSRKWDDALDVWGVHGIGGFTGAVLTGTLASPHIWDTGDGIGAWTGTAEGYEQQAINIVAACMSVAYTFAVTIAILKIMDAIWPGGIRVTPREEEVGLDISQNGERAYVELG*
>MP0319_megahit_321367_1-525
AAWGWSAGGWMVTDWGYHDAYASGVIHGICGGAALGILAVLGPRIGRFAPDGTPRDIPPHNPWFAVIGLFIIYTGFWGFYAACNVPIIEFDGVWTATTIYGTPTTLSTITFNFLMSLAGGLMAGYYMSKGDSFWTFSGGLGGIIAASAGNDLYHPLQAFLIGIVGVWVAYKLHYW
>MP0319_megahit_322171_481-1026
MNSKNHKYALLLMAAVAITATGAMSQAYAQQITDGMDGYVVGDPDGGAGIYTGNPNECWHDTDDDGVPDMYCLIDTGDTAWMITASSLVLFMTPGVAFFYGGLARSKNAVNTVGMVFIVMGLMSVQWVLWGYSLAFGPHDNEANMFMGNLDYMGFNQVSAWAPLGEPGPCEGTWSDYYQMQQ
>MP0319_megahit_323010_3-407
MKTKNHKYALLLMVAVSLTATGAMGLAYAQKIDDGMDGYVVGSPDGGAGIYTGNANECWWDSDGDGVLDMYCLIDTGDTAWMITASALVLFMTPGVAFFYGGLSRSKNATNTVGMVFIVIGLMSVQWVLWGYSLA
>MP0319_megahit_323576_1-960
VMGLMSVQWVLWGYSLAFGSVDTEANMFMGNLDYMGFNQVSAWAPLGEPGSCEGTWSDYYQMQQMKSEDVGMCSQGWPGTVPHQLFAMFQATFAIITPALIVGGLVDRMKFSALVIFVLLWGTFVYDPIAHWVWGGGYIGNMDFDPDLSPSYGLDFAGGTVVHISSGFAALAGALVLGRRLGYGKVPMEPHNIPMVVLGASILWFGWFGFNAGSEVLSDGIAVSAWTVTNTATGMASVTWLLMSWGHTGRPSIAGAATGAVAGLVAITPASGWVGPMASIIIGVAAGTVCYGAVAFKNARKWDDALDVWGVHGIGGFTGA
>MP0319_megahit_324741_1-1131
DYMGFNQVSAWAPLGEPGPCEGTWSDYYQMQQMKSEDAGLCSQGWPGTVPHQLFAMFQATFAIITPALIVGGLIDRMKFSALCIFVLLWGTFVYDPIAHWVWGGGYIGNMDFDPDLSPSYGLDFAGGTVVHISSGFAALAGALVLGRRLGYGKVPMEPHNVPMVVLGASILWFGWFGFNAGSEVLSDGIAVSAWTVTNTATGMASVTWLLMSWAHTGKASITGAATGAVAGLVAITPASGWVGPMAAIIIGVAAGTVCYGCVAFKNARKWDDALDVWGVHGMGGFTGAVLTGTLASPHVWDTGDGIGAWTGTPEGYEQQAINIAGALLSVAYAFGITIVILKIMDAVWPGGIRVTPKEEEIGLDLAQNGERAYVNE*
>MP0319_megahit_326597_1-639
VDSDANMFMGNLDYLGFNQVSAWAPLGEPGPCEGTWSDYYQMQQMKSEDAGMCSQGWPGTVPHQLFAMFQCTFAIITPALIVGGLIDRMKFSALCIFVLLWGTFVYDPIAHWVWGGGYIGNMDFDPDLSPSYGLDFAGGTVVHISSGFAALAGALVLGRRLGYGKVPMEPHNVPMVVLGASILWFGWFGFNAGSEVLSDGIAVSAWTVTNTAT
>MP0319_megahit_326800_2-568
MDEVISKITQNIDTLWVINCAILVFIMQAGFMCMESGLSRHKNSINVALKNAADFGVSVVMFWTLGFGLMFGKSFNGFIGTDLFFFSTNISQYQTYFVFQAMFVATAATIISGAVAERLKFIGYLVITVFSTGIIYPTVGHWAWSSSYLGEAMNKGWLASQGFVDFAGSTIVHSVGGWIALAAVIILGP
>MP0319_megahit_326998_3-533
GGLMAGYYMSKGDSFWTFSGGLGGIIAASAGNDLYHPLQAFLIGIVGVWVAYKLHYWVERKFKIDDAVGAVAVHGYAGSFGVIICGFMLWGYPALADGSATITPWGQIGGAIIMFFVLGFIPTYIVAKILNAMGILRIPKEVEIAGLDYVENQASAAAGQEIVNAELAETNASSSL*
>MP0319_megahit_327357_3-512
VVLGASILWFGWFGFNAGSEVLSDGIAVSAWTVTNTATGMASVTWLLMSWAHTGRPSIAGAATGAVAGLVAITPASGWVGPMAAIIIGVAAGTVCYGAVAFKNSRKWDDALDVWGVHGIGGFTGAVLTGTLASPHVWDTGDGIGAWTGTPEGYEQQAINIAGACLSVAYA
>MP0319_megahit_327712_2-535
GKFTGSSFPLAVLGTLILWFGWFGFNGGSNGSMDEAVPLILINTFLAAAFGLLTGLVGSFLIYKKPDPFYVILGPLAGLVSITAACNSVTSVLAIIIGIIGSIVAIITTEILNKFEIDDVVGAIPVHLAAGIWGTLAVGIFSDLETLGTGLARFEQIKIQLIGIVSIGLFSFIISFIL
>MP0321_megahit_846_1-552
LATASVESANAVAVVFMNTNSAAAGGLIAALITARLIFGKADLSMALNGALAGLVAITAEPSTPSALQAPIFGALGGVLVVFSIVVLDKMRIDDPVGAISVHGTVGLLGLLLVPITNGESANFSGQIIGALTIFFWVFITSGIVWYALKVLIGIRVTEEDEYRGIDVAECGLEAYPEFTSGTK*
>MP0321_megahit_4217_3-323
AVHGACGIWGTLAIGLFAKYDDAFLGRDDAGLFYGGGLDQLGMQAVMVLIVAAWTIVTGFILFAALKSLMGLRVSAEEETAGLDVSEHGGPGLAFEDPATEATPSL*
>MP0321_megahit_7528_2-556
LWILLCAFLVFIMHLGFACLESGLTQKKNTVNILFKNVFIICSGLLLYCVWGFNAMYPGDFNGIFAMGSPYSSTPADTADMSYGGTGLCQTGMADFIFQAMFAATAATIVSGAVAERVKLSSFMIFAALLVGFAYPITGGWKWGAGWLDAMGFYDFAGSSVVHAFGGFAALACVIVLGPRKGKYT
>MP0321_megahit_9348_2-853
AIGLLAFASLLNPVRVFATQETTEASAETVADASTAEVQEPAADGPRIVETTDDVADPDSALSQAKNAWMLTCCALVLFMTAPGLALFYGGLVRKKNVLSVMMQCIFLMGMMTVLWAIIGYSLAFGGDNAYWGNLEYLFMNNVSRYWDANLGASVTPMNGDIPELTVMLFQGMFFIITPALICGAFAERMKFSAMVLFSAIWGLLVYCPICHWVWDGGILAHGAGWAGGALDFAGGTVVHISSGISALLIAIMIGQRAGHGSQPMPPHNLTYTAMGAAMLWIGW
>MP0321_megahit_10475_377-577
GGDYSMGAQFIVQLKASAITIVYTLIVSVIILYLVKAICGGSLRVTESEEEEGLDLTAHGESGYNN*
>MP0321_megahit_10791_2-274
HGVGGMIGTIMVSFLALGQFAGPGLAEGMTAYSQLMVQLYGIFVTVAWTTVFTLVALGITCIFTQLRVQEKTEEEGLDEKAHGEKAYFNE*
>MP0321_megahit_11252_3-521
MEGNIAWILTSAALVLFMIPGLALFYGGMVRAKNALNMLNMNMWCLGIVPVVWVLVGLSLSAGESGRSWLGDLSLVGLKGMSDPMDIALFAFGMTFACITPALISGAVADRMKFSAWMIFVPIWTLVVYCPVVYWVYGADGWIINLPAHDFAGGTAIHVNAGAAALALAIVLG
>MP0321_megahit_11991_3-653
VATLLFTRIRYGKPQALDILNGSLGGLVAVTANCDAVLPWMAAAIGFVGGLVVIFSRELLERFKLDDAVGAISVHLGAGIWGTLAVALFVPAPDGLNMLSFLGIQALGVIVVGGYVFPLALLFFFVSGKYVSYRVTPQAEVVGLNIIEHDAQTSTLDLIRQMSYQASTGNFSKPVAVDVQTEAHHIATFYNAVLDRVNTEEREKNTALEQATWLAEH
>MP0321_megahit_12633_49-300
MIFLALWSVLVYSPICYWVWGGGFLGGLGILDLAGGTVFYINSGFTALMAALIVGRRNGHGRDDLSPHNLVLTVIGPTFLWVG*
>MP0321_megahit_13497_135-512
MNIVKAFTLSALVLLLPMLAHAGVDPGDTSWILTSTALVLFMTLPGLALFYCGLVQSKNAVSVMMHHFAIACLASVIWVVMGYSIAFSDGNDWVGSLSNAFLTQLPYNGINGTIPESTFVAFQMTF
>MP0321_megahit_15644_2-316
MKRIACILSLSAGFCLISFPALAQEAALAVAEATPPDETASKPAPVLNGADTAWILTATALVLFMTIPGLSLFYAGLVGRKNVLSVLMHCFMITAIMSILWLVCG
>MP0321_megahit_19519_373-597
GIWGLLAVGLTNSDASMGAQIMGIVVIFLWTFIASLIVWSIIKAIMGIRVSEAEEAEGMDAVDIGVSAYPEFNK*
>MP0321_megahit_20028_3-557
VLVLFMTLPGLALFYGGLVRAKNVLSVLMHCFAIACLTSILWVVYLYSLGFSDGNAFLGDMQHLFLNGVEGLNAEGFPETVFVMFQMTFAIITPALVVGAFVERMRFGAVLLFTALWLTLVYVPVAHWVWGGGWMSKLEPLTQDLAGGIVVHTTAGVSALVLAVMLGARKGFPNSVQPPHNPGMV
>MP0321_megahit_29254_494-703
MELLTANNVWMMVCTFLVLFMHLGFSFLEIGLTRQKNTVNILFKNFFVITMGIITYCLIGFNLMYPGEFG
>MP0321_megahit_33052_981-1964
GGVGVSERGIGAAPGALDPQVDWLFQVAFAATAATIVSGAVAGRMKFIGYLVYTVILTGLIYPISGAWKWGGGFLDAMGFYDFAGSLVVHAVGGFAGLAGAIVLGPRIGRFKKDGSPNSMPGSNLAMSTLGVFILWVGWYGFNPGSQLLISGSKNVHAVMLIAANTTLSAAAGAVFAMVTGWLLFKRPDLTMALNGALAGLVGITANCDSVTNNEAMLIGLVAGVLVVLGMMILNKAKVDDPVGAWPVHGLCGVWGGVAAGLFGGHPIGAQLAGSLIIPIWAFATMYVVFSLLKSLGMLRVSEDQELKGLDISEHEMESYAGFELKQ*
>MP0321_megahit_33183_591-1304
AAAALAGVILLGARKGKYGKNGEIYPIPGSNLPLATLGTFILWMGWFGFNGGSQLLLSDKENATAVGQILLNTNAAAAMGAIAALFVCKVLWGKADLTMVLNGALAGLVVITADPLSPSPLMACLLGILGGSLVVFSIVALDKAKIDDPVGAISVHGVCGALGIMLVPVSNGDANFVTQLIGLVTILAFVFVASFIVWAILKQTMGIRVTEEEELSGMDQHDCGVDAYPEFVSVRSN*
>MP0321_megahit_37026_3-347
VPFTAIIIGAIGGAIVVAGSIFLVKMKIDDVVGAVPVHMFAGIWGTLAVPITNADTNFGAQLIGVLSINVFMFAASFLVWTVLKATVGIRVSDEAQRKGTDVAETGVVAYSIRD*
>MP0321_megahit_45114_1-681
ALVLGPRIGKYKDGRVIPMQGSNLPLATLGTFILWLGWFGFNGGSQLAMGSMIDADAVAQIFANTNMAAAAGAIAALVLTQMLYKKPDLTMVLNGALAGLVSITAGPLDPTLFGALWIGAVGGAIVVFAVPFLDKLKIDDVVGAIPVHLIAGFWGTLVVPVYTDGTSFVTQIIGFASIGAFVFIVSLIVWMILKATTGIRVSEEAEIAGLDVSELGMEAYPEFSKS*
>MP0321_megahit_47479_3-617
KKPEPMFMITGPIAGLVSITASCAYVEPTEAIIIGSIGGIVSGSGIVLLEKIKVDDVVSAVPVHLFAGTWATIAVALFGDLEAMGIEKTMIDQLYIQLIGIVSVGAFCFVSAFSIFFVINLFFRLRVNKIEEDMGLNISEHNASTATHELLKVLSKQQETDDFSLRAPQDPFTEAGVIASQYNNIMDKLEQSEKQKNIWKNRVSK
>MP0321_megahit_52573_1-504
NVPSILLNTLVAALWGGISTTLLKYISDGYVDVLMIINGVLGGLVSITANCHAVSSDQAFLIGIIGGIIVFYGDKLLEWKKIDDAISVIPVHLFAGIWGTVALALLGDPAKIGTGLSRLDQLEVQLLGIASIGLYSFVIAYVVFKIINHFYPLRVDANAELIGLNVAE
>MP0321_megahit_52913_123-554
GCGNMTFGGGFLAGLVGGIIVVFSIEFIDKVLKIDDAVGAASAHGVAGAWGTLVIGLWGVDGDTGIGLFNGGGASQFGIQAIGVLAYGVWATVTALVGFGILKSTIGLRVSEEVEIKGLDETEHGIGGFEGGGFEAWIKENAK*
>MP0321_megahit_52917_2-517
RCLDEISPFRRDKEKIVEESAVQISYALDTFYFLVMGALVMFMAPGFAMLEAGMVRAKNTSEILTKNVALFAIASMMYLFIGYDLMYSGASGWIPGLDLDFGLGSENTVDDVLASGGDTYYAGFSDFFFQVVFVATAMSIISGAVAERIKLWAFLAFAVVMTGFIYPIQGSW
>MP0321_megahit_57392_2-499
NANTAWILTSTALVLFMTLPGLAFFYGGLVRSKNVLSVLMQCFSLACLVSVMWVTFLYSLAFGDGGSMNSYIGGLDNAFLGGMSVSSLSGDIPETVFVMFQLTFAIITPALIVGGFAERMKFSSMFVFSFIWMILVYAPICHMVWGGGFLGDLGLMDFAGGTVVHI
>MP0321_megahit_61197_2-520
ALWGFNTHYPGDGWIIEGWFALNGPITDLNADGGATFGYGGLDLAMTGYGDFIFQSMFAATAATIVSGAVAERIKLPSFMIYATILVGFGYTIAGSWHWGGGWLGSLNGEAGFKDFAGSTVVHAFGGFAALGAVLVLGARKGKYTSSGEVKPILGHSMPLATIGVFLLFLGWF
>MP0321_megahit_61410_340-534
MLGGFDQILLAGVTEGSMSGDIPESVFVMFQMTFAIITPALIVGGFAERMRFSSMLTFSALWLLV
>MP0321_megahit_62962_1-486
NTNLAAGGGVLAAATVSRLIGGKTDVVMMLNGAIAGLVGITAEPLTPSPLAAIFIGAIAGVLMYFSTKLLFKLKIDDVVGAIPAHLVAGVWGTLAVPLTNGDVSFGAQFLGTTSIVIFVFVVSYIVFQAIKSTIGLRISKEAERLGTDKAEVGVIAYGIRD*
>MP0321_megahit_64077_2-400
MEDSIFQLSYALDTFYFLICGALVMWMAAGFAMLEAGLVRSKNTIAILTKNVALYSIACIMYLICGYSIMYGGGDFVMFLDGITADGVSGSEEPATYAPSSDFFFQVVFVATAMSIVSGAVAERIKIWAFLIF
>MP0321_megahit_66796_3-530
MCFNFCVFRLTFFLYLILLICPSAFASGLNAANTSWILTSTVLVLFMTIPGLSLFYGGLVRAKNVLSVLMQCFSVCCLASLLWLLVGYSLAFGDGGTSNWFVGNLDNFLMKKIAENSLSGDIPESVFAMFQMTFAIITPALIVGAFAERMRFSAMMLFSGLWLITVYSPVTHWVWG
>MP0321_megahit_66871_2-541
LDSGDTAWMLTSTALVLMMTIPGLALFYAGMVRKKNVLSVLMQCFAICCLMSILWMIIGYSLAFAEGNAIVGGLDKMFLSGMTVGALNGTIPDALFMVFQMTFAIITPALIIGAFVDRMKFSACLWFTGIWMIVVYAPVTHWVWGGGFLSKDGVLDFAGGTVVHINAGVAGLVAAIVLGK
>MP0321_megahit_67814_2-553
QVVFVATAMSIVSGAVAERMKLFAFLIFAVVMTAFIYPMEGSWTWGGNPVFGLYTLGDLGFIDFAGSGIVHMAGAAAGLAGVLTIGARKGKYGEDGSVNAMPGANMPLATLGTFILWMGWFGFNGGSVLATATVSDANSVAVVFLNTNAAASGGCIVALLVAKAMFGKADLTMALNGCLAGLVA
>MP0321_megahit_71868_1-549
LGWFGFNGGSVLSANPGPLGLVFTTTALAGVAGCLAAIVTSYIALKKPDLSMALNGILAGLVGITAGADSMGPWAAVLVGAIAGVIVVFSIIFFDSIKIDDPVGAISVHGICGIWGTLAVGIFGGANFTTQLIGTLSVSVAAFIFAYVVFSVIKSIMGVRVSPEEESEGLDLAEHGQSAYNL*
>MP0321_megahit_71897_23-766
DFAGSTLVHACGGAAALAGIIVLGAREGRFGPKGQKKSMEPFAASSIPLVTLGTFLLWFGWFGFNGFSQLAMGTFDDVNAISKIAVNTHLAGAAGTVAGAALTRLIGGKTDIVMMLNGALAGLVAITAEPLTPGPILAMFIGAAGAIIMYFGTKFLESQGLDDVVGAIPVHMFAGIFGTLVVPLSNSETSFGTQLIGVLSVCIFSFILSYAIFKSLKETIGLRISKAAEKLGTDKAEVGVTAYSIRD*
>MP0321_megahit_77348_162-905
DFAGSTLVHSVGGWAALIGAIILGPRIGKYSKNGNIKPILGHNMPLASIGVFLLWFGWYGFNGGSVLSADPGPVSLVFVTTTLAGASGIIGAMLTSWYISRKPDLSMILNGSLAGLVGITAGADVISPMNSVIVGLIAGVIVVLSVMQFDKLKIDDPVGAISVHLVCGIWGTIAVGIFSSNSQNSLIIQLIGVLAYGAFCLFTSVIIFSSIKLLFGLRVTEEEEIIGLDIGEHDMESYSGFQIFTVE*
>MP0321_megahit_79131_87-995
MWRTFALKKLIPYILLALAFAVVTILVQEAPESVNGNTILVEEPSGDSLAAKEFSSPVNSAIGAVNTSWIMTATVLVLFMTLPGLALFYGGLVHKKNVLSVLMHCFAIAWVMSVVWLVAGYSLALEGAGARVGDLSALFGKGLTTDDSGGTDIPGILGFAFQMTFFIITPALVVGAFVERSKFSAVILFSILWGLFCYAPISHMVWDPDGWMYKDGVIDLAGGIVVYITAGIAALIFCIMVGPRIETFLPHNFAMTLTGTCMLWVGWFGFNGGSGLAANGAGAMSIVVTYISAATAALTCMLI
>MP0321_megahit_80749_269-709
TSAIAWLAAITPASGVAGPIGALIIGVASGGICWYFAIKVKNHFGYDDSLDVIGVHGVCGLVGTLLAAVVAVGALQGTQNNAGEDYNMFVQLVTQAKGSIFAVVFTAVVTIFILKIIDMTVCLRVSELDERFGLDQSAHGETAYNV*
>MP0321_megahit_81848_2-730
FTINNVWMLVSTILVFIMHLGFASLEVGLTRAKNTVNILFKNVSILAIGILTYSICGFNLMYPGNFAFGEYFGFGGWGISTPEGSAGLIDYFNGQYTYFTDFIFQAMFAATAATIVSGAVAERIKLSSFLIFSTIYVAFVYPIAGSWKWGEGWLDSKGFYDFAGSTLVHSVGGWAALIGAYILGPRIGKYGNKGIIPIMGHSMPLASIGVFLLWFGWYGFNGGSVLSADPGNISLVFVTTTLG
>MP0321_megahit_85860_1-594
GWFGFNGGSVLSANPGPLGLVFTTTTLAACAGAIAAIAAGWVIFKKPDLSMALNGVLAGLVGITANADIVSAAGAIIIGGIAGVIMVGSVIAFEKILKIDDPVGAISVHGICGIWGTLACAIFDTTDSGYTIGGQLIGCLAVCAFAFAFSFILSLILKVTIGIRVSEEDEVAGLDVSEHGQPAYSQPPVPTAATVSV*
>MP0321_megahit_87250_162-881
HVTAGVSALVIAKMLGSRSGYPDQVQPPHAPWMVMVGACMLWVGWFGFNAGSALTAGTDASMALLVTHISAATASLVWLIIEWLRFGKPSLVGLVTGTIAGLATITPASGFVGPMGGFILGLAGGVVCYYCVDLVKVKFNIDDSLDVFAVHGVGGATGTLLVAILISPTFGGIGLGEGVTVMSQLGVQATGILATLIWCVIATMVIVNIARVVTGFRVEDDDEVEGLDYKAHGETGYKL*
>MP0321_megahit_92053_3-515
LTLVTTCLAAAAGGISAAVTSKIAYGNLDLTMFMNGVLGGLVGITAGADQMGIYDAMLIGIISGPIVVFGVALLDKCKLDDPVGAIPVHLFCGIWGTLAVGCFGAMKGFDQFMIQLACVGIAGLFCVVMGVIIVQIVKAVAGLRVSEEEEEKGLDIAEHGTGAYADFSKA*
>MP0321_megahit_94739_3-395
VDASGALCLGIIGGVVGYFGAVKLKVILGYDDTLDAFGVHGLVGIFGALLTGIFANPAINQGAGLLYGNPAQFFVQLKAVAITILFSSIGTFVIFKFCAYVTKGARVNEIVETKGLDSMIHGEKSFDLTR*
>MP0321_megahit_104816_1-549
AIIVNEILNKFEIDDVVGAVPVHLAAGVWGTLAVGLFSDLEILGTELTRFEQIKAQFIGVISIGFFAFVGSYVILKVLNYFYPLRVSPLQEELGLNIAEHNATSVEHDLITILDKQSQSGDLTIRGPQDPFTAGGVIGLYYNKLMSKLETSESEKEKWRNRISNEIQLAVKVQENFLPKRNLE
>MP0321_megahit_105376_2-697
AGFGLANPSGDMIDYANGSYTYFTDFIFQAMFAATAATIVSGAVAERVKLSSFLIFSTIYVAFLYPVLGSWKWGGGWLDQLGFYDFAGSTIVHSVGGWAALIGAYLIGPRIGKYTNSGIKPIMGHNMPLVCIGVFLLWFGWYGFNGGSVLSADPILVSYVFVTTTLSAAGGIIGSMLISWSITKKPDLSMVLNGSLAGLVGITAGADVISPFSAIIVGFISGLLVYIFVVFF
>MP0321_megahit_105902_3-647
AGLVSITAACNSVNSLIAILIGIIGTIIAIIVHELLNKKEIDDVVGAVPVHLAAGVWGTLAVGIFSNLEILGTGLSRMDQIKAQLIGIGAIGIFSFVSSFIFFKIVNYFYPLRVSPLHEELGLNIAEHGAVSVEHDLIAILDKQSKSGDLKIRGPQDPFTAGGVIGLYYNKLMSKLEDSETEKNKWRERISKEVNLAVKVQENFLPKRNLTNFPV
>MP0321_megahit_111178_576-809
MENTIVELKFSLDTFYFLVSGILVMWMAAGFAMLEAGLVRSKNTTEILTKNVALYSIACTMFLLVGYNIMYVDNAEGG
>MP0321_megahit_113497_2-574
MNAADTAWIMTATALVLFMTLPGLALFYGGLVRSRNVLSVFMHTYGVACLMSVLWFFAGYSIAFGPDTSGLWGGLGKIGLSGVTADSLSGTLPEILFFAFQMTFAVITPALIVGAYVERIGFGFVMLFSGLWMLLCYAPVVHWVWGGGFLADGGIFGEVGVRDFAGGIVVHETAGLAALILAVFLGPRLNH
>MP0321_megahit_115423_2-541
EGPMLLLRSIRGFRTNQKLIWLATVPVALFGLSVFTFAAKAGPGLDDLTGLQAAKFLADNLWLFVATILVIFMNAGFAMVEAGMCRSKNAVNILAKNLFVFALAVTAYWVVGYNLMYGGDTPLTGFFYWGGFFLDPDPTAAFECAAELIDDCSVLVPSVDFLFQAAFAGTAATIVSGLVA
>MP0321_megahit_117627_1318-1935
MTSRLLIPLAAAATLLPSLGFAQEAEYATAADTAFIFNTILFLIGGFLVFWMAAGFAMLEAGLVRSKNVTTQLTKNIALFALAAILYWLVGYNIMYPGDAWIIPGVFGTFATKDIKTAIDAGGYSNASDFFFQLMFCATTASIVSGTLAERIKLWPFLIFTIVLTGFIYPIEASWQWGAGWLSDAGFSDFAGSTLVHAAGGFAALA
>MP0321_megahit_118169_1-711
YAYAFDFFTTSMLWTVIAAALVFLMHLGFATLEAGLTQSKNTVNILFKNVFIISVGIISYAVIGFNTHYPGDFNGWVSFGSFIGDLSGPGMDTFDYGGVGLAMTAYGDFIFQAMFAATAATIVSGAVAERVKLFSFMIFATILVAIGYPVVGSWHWGGGWLGTLEGGFYDFAGSSVVHAFGGFAALACVMLLGPRAGKYVDGKVKPILGHSMPLATIGVFLLFLGWFGFNGGSVLSA
>MP0321_megahit_120142_3-800
GYTYWTDFLFQAMFAATAGTIISGAVAERIKINSFMLIVFLYVAIVYPIVGSWQWGSGFLYSLTEKVGFYDFAGSTLVHSVGGWGALVIIYLLGARKGKFDSNGKAVAIPGSNIPLSAAGVLILWLGWFGFNGGSVLSADPANTSLVLVTTCLAAAAGGIGAAFFSNLLYKNLDITMFMNGVLGGLVGITAGADQMGPTSAIIIGAVGGVIVVLGVALLDKCKLDDPVGAIPVHLFSGIWGTLAVGIFGTLASFDQFMVQLASVGI
>MP0321_megahit_127908_204-1148
DFFFQVVFVATAMSIVSGAVAERMKLWAFLAFAVVMTGLIYPMEGAWTWGGEAVFGMYTLGDEGFSDFAGSGIVHMAGAAAALAGVLVLGARKGKYTADGKVNAIPGANLPLATLGTFILWMGWFGFNGGSVLATATVESANSVAIVFMNTNAAAAGGTIAALIVARIMFGKADLTMALNGALAGLVAITAEPSTPTPLEATLFGGLGGILVVLSIVTLDKLKIDDPVGAISVHGVVGLLGLILVPFTNPGSSITGQLLGAVTIFVWVFVTSLVVWLALKAIMGIRVSEEEEFDGVDMSECGLEAYPDFTGGRS*
>MP0321_megahit_129842_449-1735
MFKKSLFFLSIISVFLLFSSYAKAEVSGEVQYILNTFLFLVSGFLVMWMAAGFAMLESGLVTSKSVSTIAAKNIGLYSIAGVMFWLVGYNMAYGIPEGGFIGSPIPWSDASALDTGYSDGSDWFFQMVFCATTCSIVSGTLAERIKIWPFFIFCAILTGFIYPIEMGWQWGGGYLAAAGFSDFAGSTLVHSAGAAAALAGAILLGPRLGRFSDSGEPATMEPFANSSIPLATLGVFILWLGWFGFNGGSQLAMGTFDDVTAVATIYINTNLAAGAGVIACAIISRLVTGKTDVVMMLNGALGGLVAITAEPLAPTPILAIIIGAVGGLIVFYGTKLLLALKIDDVVGAIPVHGFAGIFGTLVVPISNSAASFGAQIYGIIAINVFVFIVSFIVWFIMKSLFGIRISEEAEKLGTDKAEVGVMAYTIRD*
>MP0321_megahit_131249_2-1030
GFNGGSNGAMDEAVPLILINTFLAAAFGLITSLIVSFAIFKKPDPFYVILGPLAGLVSITAACNSVNSLIAILIGIIGSIIAIIVHEILNKKEIDDVVGAVPVHLAAGIWGTLAVGIFSNLEILDTGLSRIDQIKAQLVGISTIGFFSFVSSFIFFKVVNYFYPLRVTPLHEELGLNIAEHGAVSVEHDLIAILDKQSKSGDLKIRGPQDPFTAGGVIGLYYNKLMSKLEDSETEKNKWRERISREVNLAVKVQENFLPKRNLGNFPVGGINLPAREVSGDFFSFYPHNDSIYFIIADVAGKGIHAGMVMAKASTLFEIMSKDKVDPDEMMFHMNNDLFLTKT
>MP0321_megahit_131321_3-440
GTLDITMFMNGVLGGLVGITAGADLMSPAEAIAIGAIAGPIVLGGVALLDKAKLDDPVGAIPVHLFCGMWGTLAVGVFGANQGIEQIGKQAAVIGIAGLFCCVGAIIIVLLVKALVGLRVSEAEEAEGLDIAEHGTGAYADFSIK*
>MP0321_megahit_131717_217-540
IGAVGGVIVFYGTRLLLSLKIDDVVGAIPVHGFAGIFGTLVVPISNSAASFGAQLYGIIAINVFVFIVSFIIWYIMKMLFGIRISEEAEKLGTDKAEVGVMAYTIRD*
>MP0321_megahit_131841_3-581
PSADFYFQVVFVATAMSIISGSVAERIKLWSFLVFAVVMTGIIYPVEGSWTWGGMPVFGMYTLGDLGFSDFAGSGIVHLAGAAAALAGVILLGARTGKYGADGSVNAIPGSSLPLATLGTFVLWLGWFGFNGGSVLATASVESANAVAVVFMNTNAAASGGLIAALIVAKMMFGKADLTMALNGALAGLVAIT
>MP0321_megahit_132413_454-1428
MKEILKPTKYSFILGMFLMFSLVGFTSELNAQEEPEPTNTEEAAPVEEESSDAAESEPAESAGLNIYNYDAIENQGAENPFFTTSNLWLLLAAALVFLMHLGFSTLEAGLSRSKNTVNVLFKNVFIICIGVLTYAVWGFNAMYPGSAYDDDGKPLPAEEADWNGLVAGGSWFGNTGTTQEEADTWNQDNLSDGYADYNWWTDFIFQAMFAATAATIVSGAVAERIKLSSFMVFAFLLVTFAYPISGAWKWGGGYLDNIGFYDFAGSSIVHGFGGFAALACVIVLGPRLGKYTSEGMKPIPGHSMPLATIGVFLLFLGWFGFNGGS
>MP0321_megahit_135451_60-530
AAGGALAALILTQIMYKKVDLTMVLNGALAGLVSITAEPLAPSIGGATIIGAIGGVIVVFSVPILDKLKIDDVVGAISVHGIAGIWGTIAVVFSGGSIVAQITGIVSICLFVFILSLIVWYILDALIGIRVNEEDELTGLDTTELGMDAYPDFSKS*
>MP0321_megahit_136014_812-1804
MDSGVTAWLLTSSALVFLMIPGLAFFYGGMNRSKSVLNMLMMVVGALFIVGILWAIFGYSMAYGSTAGYFVGSFTDYFGLEAALAPPGEGDAFPTMVDVVFQAMFACLTVALIAGALADRMKFGAWIIFAAVWASLVYFPVAHWVWGGGWIGELSIGDAGVIDFAGGTAVHINAGAAALAVCIILGRRRGWPKTPMRPHNLTMVMLGAGLLWFGWFGFNAGSAYAADNTAAIAATNTLLATCAAGLAWLIVEKIRDKKATSLGAASGIVAGLVAITPACANVTPMGAILLGLVAGAVCAWAVTLKYKLGFDDSFDVVGIHLVGGLVGTLAL
>MP0321_megahit_136667_521-904
AGADQMSPTDAILIGIIAGIVVVLGIVLIDKLKLDDPVGAVAVHLICGIWGTLAVGIFGELASFDQFLAQLIGVGIVGAFCVLASFIILTIVKATTGLRVDKEEEINGLDLAEHGMEAYADFRTNEG*
>MP0321_megahit_139502_215-526
MIEGNTAWILISTVLVLFMTLPGLALFYGGLVYSKNLISVLIQCFAVACLMSITWFIAGYSIAFTETGEFFGNFSKFFLNGVSLDSEFAGLPESVFFMFQMTFA
>MP0321_megahit_141355_251-535
MEFQAEMKYVLDTIWLLISGAFVMWMAAGFAMLEAGLVRSKNTTAILTKNITLYSVACIAFYLVGYNLMYGEGNALMGSGFALSGTSSESHSLL*
>MP0321_megahit_143516_3-335
CYFACGFVKDKLGVDDTLDVFAVHGVGGIMGSILLAVLGTSTFGGSGVENAGAQLKTQLIAVGATAALSVVGTMIIIFILRATSGFRVSEEEENEGLDKSVHGESAYSLD*
>MP0321_megahit_146113_3-269
MVIKFIVFVLMISSFGFSSDVSLEMFTINNLWILISAFLVFMMHLGFATLESGLTRSKNTVNILFKNVSIIAIGLLTYALCGFNLMYPG
>MP0321_megahit_147600_1-267
LKIDDPVGAISAHGTVGIWGIMATPLSGAGAFGTQFIGVIVIFAWVFVTSFIVLKILDTIVGIRATDADEELGLDKAEIGVEAYPDFK*
>MP0321_megahit_148056_3-620
VAERVKFGEFVIFAIVLSGVIYPISGSWQWNGDGFLGGLGFIDFAGSSIVHSVGGWAGLVGAMMLGPRIGKYVDGKAQAMPGHSMAIATLGALILWIGWYGFNPGSELAMDEYVAYVAVTTTLAAAGGAIAATVLSTLTSGKPDLTMIINGILAGLVSITAGCGNMTFAGSWLAGAVGGIIVVFAVAAMDAAEIDDPVGAFSVHGV
>MP0321_megahit_150189_3-1022
LILSSVMGIYVMKKPEPMFMITGPIAGLVSITASCAYVDPTEAIIIGAIGGIVSGSGILLLEKIKVDDVVSAVPVHLFAGTWATIAVALFGDFEAMGIERSMIDQLYIQLIGIVSVGGFCFISAFTIFFMINFLFRLRVNKIEEDMGLNISEHNASTATHDLLKVLNKQQETDDFSLRAPQDPFTEAGVVASQYNNIMDKLEQSERQKNIWKSRVSKEIKLAIDVQKRLMPRRTINHFPIEGINIPAREISGDFYDFYPHNDLIYFTLCDVSGKGVNAGMVMARAITLFKIYSKNKFKPNEIHYEMNNDLHQTNPKGVYVTSIVGSYNSKTDIVELSNAG
>MP0321_megahit_150868_98-739
MTKLIKKISVPLISAIFMLSMSSAAMADTTVSAEIGFIFNTLLFLICGFLVFFMACGFAMLESGMVTSKSVSVICAKNIGLISIAGIMFWMFGYNLAYGIPEGGYIGSFIPWSDSSAVDTGYADGSDWYFQMVFCATTVSIVSGTLAERIKLWPFFLFAAILSGIIYPIVMGWQWGGGWLASAGFSDFAGSTLVHSTGGAAALAGALLLGPRLG
>MP0321_megahit_151090_1-732
GIACLMSIIWVVFGYSIAFSPGESGFFGNFSKMFIELPPGALSGGIPEVLFAMFQMTFCIITPALVIGSYVDRIKFSVVLIFSALWLVFVYCPVAFWVWGGGFLAEMGVKDFAGGIVVHTTAGLAALVVAVVLGKRRTFRSNTMVPPHSPVLTMVGASMLWVGWFGFNGGSALAADQTASMAILVTHIAASIGAFSWILIEWFRFGKPSLVGMATGMVAGLATITPASGFVGVEGAIILGISGG
>MP0321_megahit_153170_3-524
VCGFLVMFMAAGFCMLEAGQVRSKNTAVICLKNIGLFSIAGLMYFLVGYNLMYDGVDGGYMGSFSLFDRSSDVDLETGYAAASDWYFQMVFVATTASIVSGALAERILIWPFFLFIAILTAFIYPIAGSWQWGGGWLSEMGFSDFAGSTLVHSVGGWAALAGAILLGSRDGKYS
>MP0321_megahit_153960_1-558
VSGSIIERVRYSTWFLFSILWVILVYSPITHWVWGEGFLYEMGELDFAGGTVIHVNAGISGLVLVYLLGNRSGFKNTSVRPASVKLMILGSALLWFGWFGFNGGSQLAADGIAANALLVTNVAAACGGLGWLFIEWFSTNSKPTLIGSASGVISGLVGITPAAGFVDVSGALVIGFGSGIVGYLGV
>MP0321_megahit_154220_3-245
MEPVIELKYALDTFYFLVMGAFVMLMACGFAMLEAGLVRGKNTAEILTKNIVLYSIACTMYLLCGYSLMYPGESVSALIPG
>MP0321_megahit_155847_623-988
FGSGIVGYLGVVKLKQLLGYDDTLDVFGIHGLAGAFGALMTGVFANPLINEGNAGLLYGNPGQVWIQFQSIIAVSLYSAIVTFIIYKVISLIFGTGRITEEVEKDGMDMAYHGERGFDISD*
>MP0321_megahit_156574_1-516
FEIDDVVGAVPVHLAAGIWGTLAVGLFSDLTILDTGLDRFSQIKIQLIGITSIGLFTFVSSYIGLSIVNKFYPLRVSPVQEELGLNIAEHNAVSVEHDLISVLDKQSESGDLKIRGPQDPFTAGGVIGLYYNKLMSKLETSEEEKNKWRERISKEVKLAVKVQENFLPKRNL
>MP0321_megahit_158297_2-811
LYTVLFSSLLSANAFAGVDDETAYALNTLLFLISGFLVMWMAAGFCMLESGLVTSKSVSTIAAKNIGLYSIAGIMFWLVGYNLAYGIPEGGYIGTFTSWSDASAVSTGYSDGSDWFFQMVFCATTASIVSGTLAERIKIWPFFLFVAILTGVIYPIEMGWQWGGGWLSSAGFSDFAGSTLVHAAGGAAALAGAIVLGPRLGRFDNGKLVPFANSSIPLATLGVFILWLGWFGFNGGSQLALGSFDDATAVATIYINTNLAACSGVLVCAA
>MP0321_megahit_160447_98-514
LYHPIQAMILGGIGTFIAYKMHFWVERRFKIDDAVGAVAVHGYAGVAGLVLCGFVLWGHPSSVYEGYAAINPLGQIGGAIIMFGVLGFLPGYIIAKILNAFNYLRIPKEIELMGLDFKNNQDQKSAEEDVRQAEKALT*
>MP0321_megahit_162855_399-1073
MEINVGDVKSFIDTLWVINCAILVFIMQAGFMCVESGLSRHKNSINVALKNAADFGVSVVVFWLFGFGLMFGKSFNGLFGTDLFMFATDISQFQTYFVFQAMFVATAATIISGAVAERLKFVGYLVMTVFATGIIYPIVGHWAWSSSYLGEAMNKGWLAALGFVDFAGSTIVHSVGGWIALSGILILGPRIGKYSEANKGKFTGSSFPLAVLGTLILWFGWFGFN
>MP0321_megahit_163312_2-688
EIDYALNTFYLLMTGALVMWMAAGFTMLEAGFVRRRNTAEIVTKNIGLYSIACFMYLLCGFMVMYPGANEGGFIPPYDFGFGAKGQEDFGMNTDLGYADAADFFFQVVFVATAVSIVSGAIAERMNQWPFFALAAFIAGVIYPIQGFWNWGSGFLNAAGYSDFAGSGTVHLAGAACALAAAIFIGPRLGKYSSDGKVNKLYGANIPIAALGTFILWLGWFGFNGGSQLA
>MP0321_megahit_163968_214-513
MKFFIETLRKLGIGKILALSVLCSGAAFAQDVPVEPAMFKGDIAWMMTATLLVTFMAVPGLALFYGGLVRTKNMLSMLMQVTTVFTLIVVLWAIYGYSLA
>MP0321_megahit_164431_1957-2385
FFGKTNIIYALNGAISGLVAITAAPDTPTGYEATLIGAIGGLLCYGSLVFLEQVLKIDDPVGAISAHGTAGIFGVMVVPFTNEGATFGAQALGVVSIIVWGFVLTYVFLFLINMISPVRSSDEIQKKGLDSEEIGIEAYPEF*
>MP0321_megahit_165323_3-731
MTVAELQALVFKLQSQLNQLELTNKGANKALEFRLEAVLQANLDTFWLLICAILVFLMQAGFMCLESGLSRAKSSINVALKNVTDFGISVATFWAFGFALMYGTSVSGLFGSKFFFFTTKVAGYQSFFVFQAMFVATAATIVSGAVAERLKFFSYVIITFVTSGIIYPIVGHWVWSLNFSNPDVKTGWLGKLGFIDFAGSSVVHSVGGWVALAVLLIIGNRTGRFQDGRKRTFQGSNTPLAAL
>MP0321_megahit_165725_3-287
MNNDMAQEVIDILTSNIDTLWVIDCAILVFIMQAGFMCMETGLSRHKNSINVALKNAADFGVSVVIFWIFGFGLMFGTSYNGFFGTDLFFFKTDK
>MP0321_megahit_166594_793-1038
MEATAELSYALNTFYFLVCGALVMWMAAGFSMLEAGLVRTKNTTEILTKNVVLFAIACTMYMVVGYYIMYGGGFFLDGLAAD
>MP0321_megahit_166771_2-574
VATAATIISGAVAERMRFNGYLIMTVLATGIIYPIVGHWAWSSSYLTGSVKSTGWLSDLGFVDFAGSTIVHSVGGWIALSAVLILGPRIGKYSDANRGKFTGSSFPLAVLGTLILWFGWFGFNGGSNGAMDEVVPLILINTFLAAAFGLLTGLSFSYIRFKKPDPFYIILGPLAGLVAITAGCNSMTSVTS
>MP0321_megahit_167562_2-589
GTFILWMGWYGFNGGSQLALGSYEDATAMSKIFMNTQLAACGGCMAGAAITRLVGGKTDIVMMLNGALAGLVSITAEPLMPSPLLSIVIGAIGGVIMYYGTNFLNSLKLDDVVGAIPVHMFAGIWGTLVVPLTNPDASYSIQLLGVVSVCMFVFISSYLVIYLIKQIMGLRISEEAEKLGTDKAEVGVVAYSIRD*
>MP0321_megahit_168064_1656-2009
GAIGGLIVVFSIVTLDKMKIDDPVGAISAHGTCGIWGLLAVALTGGSLGAQIYGTLVIFIWTFVVSFIIWTIIKMFFGLRVSAEDEEDGVDVAECGLEAYPEFSKSMDAAPSVYPKK*
>MP0321_megahit_168375_3-722
FAGSTIVHSVGGWIALAAVMILGPRIGKYSSANKGKFTGSSFPLAVLGTLILWFGWFGFNGGSNGAMDETVPLILINTFLAAAFGLLTGLGISYLKFKKPDPFYIILGPLAGLVAITAGCNSLTSVNSIFVGCVGAIVAIYINEVLNKYEIDDVVGAVPVHLGAGIWGTIAVGLFGDLEILDTGLDRMSQIKIQLIGIVSIGLFTFISSFIILRLFNKFYPLRVSPAHEELGLNIAEHNA
>MP0321_megahit_168824_488-676
ENSISEQVTIQFIGVIFTIVWCGIFTYLALKVTNSLVGLRVSDENEETGIDLTEHGEKGYNN*
>MP0321_megahit_174509_459-1385
MTVTELQALILKLQSQVNQLELTNKGANKALEFRLEAVLQANLDTFWLLICAILVFLMQAGFMCLESGLSRAKSSINVALKNVTDFGISVATFWAFGFALMYGTSISGLFGSKFFFFTTQVAGYQSFFVFQAMFVATAATIVSGAVAERLKFFSYVIITFITSGVIYPIVGHWVWSLNFSNPDVKTGWLGKLGFIDFAGSSVVHSVGGWVALAVLLIIGNRTGRFQEGKKKTFQGSNTPLAALGALILWFGWFGFNGGANGAMDLKIPLILINTFLAASAGLILSSIMGIYVMKKPEPMFMITGPIAGL
>MP0321_megahit_175665_3-530
KVNPIPGSNLALATLGVFILWLGWFGFNGGSQLAMGSIGDVADVSRIFSNTNAAAAGGAIAALILTQLMYKKPDLTMILNGALAGLVSITAEPLAPTLGQAIIFGAVGGILVVVSVPILDKFKIDDVVGAIPVHLIAGIWGTLIVPLTNSDASFGTQLYSIIIVGLFVVITSAIVW
>MP0321_megahit_175937_3-1016
MESINLDSIISFVDTLWVINCAILVFIMQAGFMCMETGLSRHKNSINVALKNAADFGVAVVVFWMFGFGLMFGKSFNGLFGTDLFLFKTERAEYMTYFVFQAMFVATAATIVSGAVAERMKFNGYLIITIIATGIIYPIVGHWAWSSSYLNNIDATRQLLAVTGQVKTTGWLTDIGFVDFAGSTIVHSVGGWIALSAVLILGSRIGKYSDANKGKFTGSSFPLAVLGTLILWFGWFGFNGGSNGAMNEAVPLILINTFLAAAFGLLTGLGISFALFKKPDPYYVILGPLAGLVAITAGCNSMTSITSIFVGIIGSIIAIFVNELLNKFEIDDVVGAVP
>MP0321_megahit_176924_2-325
MNFKYLIPVTFTFSILSGNDSVTAAEAIFTINNTWMLVSTFLVFIMHLGFASLETGLTRSKNTVNILFKNVSIIAIGILTYSICGFNLMYPGEFNGYFGFGGFGLTNP
>MP0321_megahit_180276_1-396
GLVGITAGADVISPMNSVIVGIIAGVIVVLSVIQIDKIQIDDPVGAISVHLVCGIWGTLAVGIFSTDHSISIQLLGVLSYGVFCLASSMMIFYLIDKLLGLRVDEQEEIVGLDISEHEMEAYAGFQIFNVE*
>MP0321_megahit_182154_303-539
RAVNDVNEGAAVGLIDGNASLIIGQLVAVLVTIVYALVVSLVILNVVEAFLGGLRVSKDEETQGLDVTQHGEEGYIFF*
>MP0321_megahit_182494_191-574
MKKVIYLTLFLALIQFSPSISYAETSMSKEGQYIFNSLGFYLGGVLVAFMAAGFCMLESGLVTTKSVSTIAAKNVGKFAICSLVFFLFGYNMAYGVPEGGYIGSMKIWGDVSNIGTGYSDSSDWFFQT
>MP0321_megahit_183277_2-400
MNNKYFKWTVSSLMISCLPTLAAAEDAPTLVATDTVFILNSLLFLVGGFLVFWMAAGFAMLEAGMVRSKNVTMQLTKNVALFSLAAVFYYLLGYNLMYPLGTWSMEGILSGVWGVAILEAVGIGRDAADDYGY
>MP0321_megahit_184057_3-713
MVLGLSSTTAFADGHAQDYTESGYFIFNTLLFLIGGFLVMWMAAGFAMLETGLVRSKNASTQLIKNVALFSLASIAYFIVGFNLMYPGDGWIINGWMGGFSLTGLEPAGVGADGVDLTYASVGSDFFFQLMFCAATASIVSGTVAERVKLWPFLIFTVVLTGIFYPISASWQWGGGWLSEAGFSDFAGSTVVHATGAAAALAGAMVIGARHGRYKDDGSVIPMPGSNLPLATLGMFI
>MP0321_megahit_185229_1-579
VLIVYVPVTHCVWGGGILSSWGTMDFAGGIVVHATAGTAALVTALTLGKRRGFPKSITPPHSPILTMIGASMLWIGWFGFNAGSALGANGGAGMAMLVTHISAATASLVWMFIEWKRFGKPSLIGIVTGMVAGLATVTPASGYIGVPGGLILGFLGGLLCYIAVDYIRVKLQIDDSLDVFAVHGVGGIIGTLL
>MP0321_megahit_186120_3-470
MNKIILRFLPLGLLLFVSPDFALADEGISNANTSWILTSTVLVLFMTLPGLAFFYAGLVRSKNVLSVLMQCFSLTCLVSLLWVVYLYSWTFGDGGSTNALIGNLDNLFLSSLAASNMSGDIPETVFAMFQLTFAIITPALIVGGFAERMKFSAMLI
>MP0321_megahit_189723_3-905
IVMKNFMDFSVGAITYWAFGFAFAYGGSTLGGFIAYGDFFLEGQASTYFFQVVFAATAATIVSGAVAERTKFSAYLLFQPFICGLIYPIVTHWVWSGQGWLGDLGFIDFAGSGVVHMVGGFAALAGVMIVGPRIGKYDDNGSPLPLPGSSMVAGALGVFILWFGWYGFNVGSALAAVDVDLAAIAVTTTLSAGAASIAAMYTSMISGKPDVSMTLNGALAGLVGITAGCANVNNLGAVLIGLVSGVLVVYSINFIEKKGLDDAVGAISVHGICGAWGVLAVAIFDTTDGLFYGGTSLFVAQ
>MP0321_megahit_190031_120-578
AGGVVASLMISQLVKGKMDITMAMNGAIAGLVAITAAPSAPSAGAALLIGAVGGIIVYFSITGLDKRGIDDPVGAISAHGVVGIWGVMAVCFTGGSLFAQAAGVLAIAGFTYVASLITILVINSFMPIRATDMEQDTGLDLVETGVEAYPEF*
>MP0321_megahit_190988_1-993
GFAMLEAGMVRTKNVTAILTKNIALYSVACIAFYLIGYNLMYGEGNAVLGSGFALSGTSADGHSLLSDFFFQVVFVATAASIVSGTVAERVRFWPFMIFTLVLTAIIYPIQGHWTWGGTSLGGLIDGFSDFAGSTIVHSVGGWAGLAGALLLGARKGKYDSQGNIHPMPASSLPLSTLGTFVLWLGWFGFNGGSVLATATVESANSVAIVFMNTNAAAAGGAIAALIVARILFGKADLTMVLNGALAGLVAITAEPSTPTPLQATLFGGLGGILVVLSIVALDKLKIDDPVGAISVHGVVGLLGLILVPFTNDGSSISGQLIGAATIFVWV
>MP0321_megahit_191212_404-1078
GAREGRFGRKGEKKSMQPFAASSIPLVTLGTFLLWFGWFGFNGFSQLAMGTFDDVNAISKIAVNTHLAGAAGTFTGAAITRLIGGKTDIVMMLNGALAGLVAITAEPLTPGPITAMFIGSIGAVIMYFGTKMLESYGLDDVVGAIPVHMFAGIFGTLVVPLTNSDTTFGTQFIGTASVCLFSFGLSWITFTILKSTIGLRISKAAEKLGTDKAEVGVTAYSIRD*
>MP0321_megahit_191500_3-407
QMLNGCIGGLVAITAEPLMPSPLAAILIGAVGGVIVVYGTKLLFSLKIDDVVGAIPAHLFAGIWGTLAVPITNPDTSFGTQLLGVISINIFVFIVALIIWSIMKATIGIRLSKEAETKGTDVTETGVIAYAIRD*
>MP0321_megahit_192532_231-527
FFDKLKIDDPVGAISVHLICGVWGTLAVGIFSSEHSFIIQLLGVFTYGLASILFSFILFSLIKYFIGLRVHEDEEIIGLDISEHEMESYAGFQIFTIE*
>MP0321_megahit_192697_960-2252
MKKLLKMLTGFSLGLLIFSAPAQAATTVSAEVGFIFNTFLFLVCGFLVMFMAAGFAMLESGMVTSKSVSVICAKNIGLFSIAGIMFWLVGYNLAYGIPEGGYIGKFIPWSDSSKLETGYSAGSDWYFQMVFCATTVSIVSGTLAERIKLWPFFLFAAILSGIIYPIVMGWQWGGGWLAARGFSDFAGSTLVHSTGGAAALAGAILLGPRIGRFKKKGEPAPLKPFAASSIPLVTIGVFILWLGWFGFNGGSQLAMGTFDDAVAVSKIFINTNLAACGGVMAAAIVTRLAVGKTDVVQMLNGAIGGLVAITAEPLMPSPIAAILIGAVGGVIVVYGTKLLFALSIDDVVGAVPAHLFAGIWGTLAVPITNSGAKFGTQLLGVISINVFVFVVAFIVWAIMKNTFGIRLSKEAELKGTDVTETGVIAYAIRD*
>MP0321_megahit_194684_340-564
MAQEVIDILTSNIDTLWVIDCAILVFIMQAGFMCMETGLSRHKNSINVALKNAADFGVSVVIFWIFGFGLMFGTS
>MP0321_megahit_196473_2-691
QNVLSVLMQCFAICCIVSVVWVVYGYSLAFTGNGSIIGGTDAFFLASLMRDSASGSLPESLFVVFQMTFAIITPALVVGAFAERMKFSAMCIFTILWVTLVYLPACHMVWGGGYLGSIGVIDFAGGLVVHATCGVGALVAAIMLGPRKGFPGGSLIPHNRPMVVMGAAMLWVGWFGFNGGSAVAADSNAAMAILVTHISAAVGALTWMLVEWLKTGKPSVVGIATGMVAG
>MP0321_megahit_198750_982-1533
MENVDLESVKSFVDTLWVIDCAILVFIMQAGFMCMETGLSRHKNSINVALKNAADFGVAVVIFWIFGFGLMFGKSYNGYFGTDLFFFKTDQSEYMTYFVFQAMFVATAATIVSGAIAERMKFNGYLIITIIATGIIYPIVGHWAWSSSYLNNIDATRQLLAVTGQVKTTGWLTDIGFVDFAGST
>MP0321_megahit_199916_835-1155
MEATFELAYALDTFYFLICGALVMWMAAGFTMLEAGLVRAKNTTVILTKNVALFSIACTMYMVCGYSIMYGGGDFSLFLSGITGDGATGAEDPATYAPSADFYFQVV
>MP0321_megahit_200719_3-161
MESMIINSVDSLWVLIAGILVMFMQPGFMLVETGFTRSKNSVNIVMKNFMDFS
>MP0321_megahit_200817_1-465
VACMIVSKLTNSHTNIAATLNGAIAGLVAITAEPLTPSMGQAIIIGAIGGIICMYGMKLMDLLKIDDVVMAIPAHLFAGIWGTLVVAWTNPDASLFVQFIGVISYGAFTLIASLILWFVIKSVIGIRASKDDEEYGLDMSELGTMSYPDFTNKK*
>MP0321_megahit_201895_3-623
NLNDHIMGVFWAAFLLFSWTAASIVSGAVIERITTFAFGILAIAIGSVFWTIDAAWGWHFDGWMLKLLGYHDAYASGVIHAVAGGFALGVLIVLGPRIGKFSSSGEPRNIGPRNPWLVTIGLFLIYTGFWGFYAACNVPIYDLGPEYGMEGVTFWTATNIYLTPTTLSGITMNFLMSLSGGLLAGYVISNKDPFWTYSSGLAGIICA
>MP0321_megahit_202654_162-1370
MDSGNTAWILTSTALVLFMTMPGLALFYGGLVRSQNILSVLMQCFAIACLASFAWLFMAYSIAFSEGSPFFGDLSQMFLMNMARDSLSGDIPESAFFMFQMTFAIITPALIVGAYPERIKFSFVIAFSFLWILFVYAPVTHWIWGGGWLAEMGVLDFAGGLVVHLTAGTTALILAFLLGPREGFPNQIKPPHNPGLTMMGACMLWVGWFGFNGGSALAANQDAGMAILVTHISASVASLVWMFIEWIKFGKPSLVGIVTGSIAGLASITPASGFVGPIGAVIIGLVSGYLCYVAVGFVKNALKIDDSLDVFAVHGLGGTLGILLLPFLIGSNLGGVGLSEGQTVMSFFNTQLTGTISVLIFTAIMTAIIALILRSFFGLRVDDDQIEEGLDLSSHGQSGYKL*
>MP0321_megahit_203278_256-570
MDEVKFALDTFYAIMSGALVMWMAAGFTMLEAGLVQKKDVSEIVTKNLGLFSIACVMYLICGFVLMYPSDAVFAISGGLDDAGEAIVYGILPAIGTSWGLSTDMP
>MP0321_megahit_204957_1-210
GLFYGGTSLFVAQLIGIAAIGGWAFITSYGVLKVIDSLVGLRVTPEEEIAGLDASEHGTSAYGDFILKK*
>MP0321_megahit_206926_1-1125
KNAVNIAMKNLMAISLGSVVYWIIGYSFMYGDTANGFFRWGEFFSGADAYDLFFQSMFAATCATIVSGAVAGRTKYSVFGIMALIITGLIYPIAGGWEWNGDGWLNNTDIVPVEFIDLAGSSIVHAVGGWAALVGAYMVGPRIGKYVDGKVMAIPGHNKTLATLGVFALWFGWFGFNGGSQLAWGGDDTVAATTIVLYTNLAASAGAIGALFTTWIYYGKPDIVQTLNGALAGLVSITAGAANMTAIGSFFAGLIGGIIVVFAIEFIEKKLKIDDAIGASAVHGVVGVWGTIVIGLWGVSGSDPIGLFNGAGADQLISQVIGALSYSVWAATLAFIFFLILDKTIGLRVTKKEEEEGLDIAEHGISAYSGKRNR*
>MP0321_megahit_207533_2-1066
FGWWIYWAFPTGPGLAPSIMNESAALITDDSTFSAKWYVPTSDLMAVNLGDHISGVFWAAFLLFSWTAASIVSGAVIERITTFAFGILAIAIGSVFWTIDAAWGWHFDGWMLKILGYHDAYASGVIHAVAGGFALGVLAVLGPRIGKFSSSGEPRNIGPRNPWLVTIGLFLIYTGFWGFYAACNIPIFNLGPEYGMEGVTYFTATNIYVTPTTLSGITMNFLMSLSGGLLAGYVISRGDPFWTYSSGLAGIICASAGNDLYHPIQSMIIGMIGVVIAYKLHYWVERKFKIDDAVGAVAVHGYAGFAGLVICGFVLNGYPSSGYSVGAMWDGSNYAAINPLGMFIGALIMFVVLGL
>MP0321_megahit_207732_1-669
GPRLGRFTKAGAGPVKPFAASSIPLVTVGVFILWLGWFGFNGGSQLAMGSFDDAVAVSNIFINTNLAACGGVLAAAAVTRLSGKTDVIQMLNGAIGGLVAITAEPLMPSPIAAILIGGVGGIIVVYGTKLLFSFKIDDVVGAIPAHLFAGIWGTLAVPITNPDTTFGAQLLGVVSINAFVFVVSLIVWSVMKATMGIRLSKEAEMKGTDVSETGVIAYAIRD*
>MP0321_megahit_209024_1-522
MNKKKFNLFLLVSFILLLSSSAKAEVDAEVAYIFNTFSFLVCGFLVMWMAAGFLFLESGLVTTRSVSTIAAKNIGKFAIVSIVFYLIGYNLGYTVPEGGYIGTPSIWTDNTSMETGYSDASDWFFQALFVCATVSIVSGAVAERIKIWPFFTFAAVLGGLIYPIQMGWEWGGGW
>MP0321_megahit_212231_2417-3784
MKRKLLLGSGVAGASLLLAASPALAQDADDPSVYLQAVMDNLWVFIAGILVFFMQAGFALVEAGLTRSKNVANIMAKNIADMCIGVLAFYAVGYAFAYGDGGGWFIGGNSYFLSGSSLFEITDGLSGATDFFFQVVFAATAVTIASGAMAGRTKFSAYLMFAALMTAFIYPVVVHWTWGGGLIAEYINWGDAGSYSDFAGSGIVHLTGGVAAFMGAKALGPRIGKYDDEGKPRAIPGHNIVFTVIGVFILWLGWFGFNPGSELAADGYVMSVAVNTLIAAAAGGAVSAAVVMAKTGKPDVGMVGNGVLGGLVGITAGCGAFNTFGSLITGAVAGALVVYSVLYIEKKGIDDPVGAVSVHGTCGIWGVLAIGLFSRYDDAFLGRDDAGLFYGGGLDQLSVQAVMVVIIVAWTAVTAGIAFSIIKKTTGLRVAPEEEIAGLDVSEHGSAGYQMEAQS*
>MP0321_megahit_212404_2-889
MSDIEFALNTMYLLFSGALVMWMAAGFTMLEAGLVRSKNVSEIVTKNIGLYSIACVMYLVCGFYIMYPGDSAVSAYIPDFSLKYLGLTMGGQDKSYGSYAEASDFFFQVVFVATAMSIVSGAIAERMKLIPFFLFTIILTGFIYPVQGYWKWGGGFLDQAGYADFAGSGVVHLCGATAALAAVLIVGPRMGKYTSDGKSKAIPGSNIPMASLGGLILWLGWFGFNGGSQLAINTASDAIAVAQVFLNTNTAAAGGVIGALLMSKLLGGKVDVTMAINGALAGLVAITAGPDTPAAG
>MP0321_megahit_213280_3-296
MLSLFRILISALICILSTTILYAEETNSDLVSAHGVFVFNTLLFLIGGFLVMWMAAGFAMLEAGLVRSKNVTTQLTKNIALFSIAAIAYYLVGYNLMY
>MP0321_megahit_213639_4191-5477
MKALLGLLLALASVNVAADTGSLDGADTAWIMTATALVLFMTLPGLSLFYGGLVRTKNVLSVLMQCFSICCLMSILWLVVGYSLAFGNGGSLNWFIGGLDNILLGGIQESSISGSIPESVFALFQMTFAVITPALIVGGFAERMRFSSVLVFSSLWLLLVYAPVCHWVWGGGWLASSWGVMDFAGGLVVHLTAGVAALVAAVQLGSRRGFPDQAMPPHNLTLSVMGAGMLWVGWFGFNGGSALAANGDAGMAMLATHISAAAAAFTWMMAEQYKYGKPSVLGAITGMVAGLGTITPASGFVGPGGALVIGISAGIVCFVATGYLKRTLKIDDSLDVFPVHGVGGLLGTLMTAVFASNALGVFSGQEEIDIGSQFTAQLVGVLAVFIYTGLLTFIILKVVGAFGAARVTEEDELDGLDIISHNERGYDL*
>MP0321_megahit_215839_1-285
AVHGVVGVWGTIVIGLWGVSGSDPIGLFNGAGADQLISQVIGALSYSVWAAALAFIFFSILDKTIGLRVTKKEEEEGLDIAEHGISAYSGKRNR*
>MP0321_megahit_217562_1-531
KNAAEIVTKNFGLFSIACVMYLVCGFFIMYPGDSAVSAWIPGFSLGYLGLGMGDQDMSYGSYSEASDFFFQVVFVATAMSIVSGAVAERMKLLPFFAFAVVLTGFIYPVQGYWKWGGGGLDALGYTDFAGSGVVHLCGAAAALAAVSILGARKGKYGADGSVYAIPGSNIPVAALGA
>MP0321_megahit_218247_750-1583
MESQIAELTAQVAALQSSAGVTNTGFAEVFYYLSIPLMIIIHAGFLAYEMGASRAKNVLSSGTKNLLAFAFMIPTFYFFGWWVYWGFPTGLTFSEGPNGISGAAYASAIAWGWGESAQYMGPNVADQASGVFFGAFALFAATTASIMSGSVIERIQTVGFVILAVILGSFAWVVAAAWGWHADGWLVTQFGVHDFGAAGLVHAVAGFFALGVLINLGPRIGKFNADGTANHIAGHNLPLTVIGLMFIIVGFWGFLMGCVILPGEAWSWYGHMPSTIYG
>MP0321_megahit_218411_1-552
ITFSALAFNILMAIAGGIIGAWVMTKDPFWMMSGALAGIISTASGLDLYYPALTFIIAFSAGVILKYCATWLERRGIDDAVGAVTVHGTIGVYGVVLLGIFGSGFPALGGDAGVPTITLYGQIVGAIVFVLLGFVPGYIASYILNMFGMLRVPAGAEEAGMDTVKVPAQGYPEGIAQSAPPAE*
>MP0321_megahit_218658_3-608
MLIIVGFWGFLMACMILPGEGWSWSGSTGTTIYGTPMNLSALSFNILMGIAGGIIGAWLLNRDPFWMMSGALAGIISVASGLDVYFPALAFIVAIIAGLLLRPAAKMLENFGIDDAVGAVTVHGTIGVYGMVVFGIFASGFPALFIENAPTISILGQLVSAIVCSLCGFIPGYLLSLVLSSLGMLRTPEAAEIAGLDTTKVP
>MP0321_megahit_219134_1-549
GSQLAMGTIGDVADVSRIFANTNTAAAGGAVAALILTQIMYGKADLTMVLNGALAGLVSITAEPLMPSLGLATIIGAIGGVIIVFSVPLLDRLKIDDVVGAISVHGIAGIWGTLAVVLSNSDASFGTQLLGTVSICVFTFIVSYIAWMILDMLMGAKVSEESEVEGLDKTELGIEAYPDFSK*
>MP0321_megahit_220447_3-590
SDFAGSTLVHGCGGAAALAGVIVLGAREGRFGRKGEKKSMQPFAASSIPLVTLGTFLLWFGWFGFNGFSQLAMGTFDDVNAISKIAVNTHLAGAAGTFTGAAITRLIGGKTDIVMMLNGALAGLVAITAEPLTPGPITAMFIGSIGAIIMYFGTKMLESYGLDDVVGAIPVHMFAGIFGTLVVPLTNPDTSFGTQF
>MP0321_megahit_221825_109-1347
MPDFDSGSLAWMIVASALVLFMTPGLAFFYGGLVRAKNVVSTMMYCFAAMALMPVIWVLWGYSLAFGEGNAFIGDFSYFLLDGINMTSPEAGSEIMFVIFQGMFAIITPALITGAFVERFKFSTYLFFITIWVTLVYAPVCHWVWGGGWISQGVFGDQGALDFAGGTVVHLNAGAAALVAAWMVGKRRGGAAGTIVAHNVPYVILGASILWFGWFGFNAGSELAADGIAANAFLTTNTAAAMAALTWLVISGLHTGKMSAVGAATGAVAGLVAITPACGWVDVGGALMIGLTASIVCYLCALGIEKTGIDDALVVFGVHGVGGAWGALMTGVFASESIGGVKGLIEGNGTIVLEQLVGIVATFLYSGIATFIILKVLDVIPGLGLQEPENIEMSGLDANIHGERGYVADGAD*
>MP0321_megahit_222494_599-1183
GVFILWLGWFGFNGGSQLAMGSFDDAVAVSNIFINTNLAACGGVLAAATVTRLSGKTDVIQMLNGAIGGLVAITAEPLMPSPIAAILIGGVGGIIVVYGTKLLFSFKIDDVVGAIPAHLFAGVWGTLAVPITNPDTTFGAQLLGVVSINAFVFVVSFIIWSIMKATMGIRLSKEAEMKGTDVTETGVIAYAIRD*
>MP0321_megahit_223380_258-833
GWFGFNGGSQLALGSGADATAVADIFVNTNLAAAGGVLACMIVSKATNSHTNIAATLNGAIAGLVAITAEPLTPSMGQAVIIGAIGGIICMYGMKLLDMLKIDDVVGAIPAHLFAGIWGTLVVAWTNPDASLGVQAIGVVSYGLFTVIMSFIVWYVIKVVIGIRASKEDEEYGLDMSELGTVSYPDFNKSK*
>MP0321_megahit_223960_1-933
MEAKVIELAYALDTFYFLVMGAFVMWMAAGFTMLESGLVRAKNTAEILTKNISLYSIAVIMYMIVGYNLMYPAGGSGIIPELSFFLGADNTAEAVIASGGDIYYSGISDHFFQVVFVATACSIISGAVAERMKLWPFLLFCVFMTSIIYPVQGYWKWGGGFLDEAGFSDFAGSGVVHLCGAAAALAGVIVCGARAGKYEGDKVNAMPGANLPLATLGTFILWLGWFGFNGGSELIISNVAEANAVSLVLVNTNLAAAGGVMGALILSKLMFGKSDLTMALNGAIGGLVSITAEPLAPTPGLATIIGAIGGL
>MP0321_megahit_224188_1-438
[truncated: 5,529,294 more chars]
