# Supplementary material for: Picoplankton nitrogen guilds in the tropical and subtropical oceans: From the surface to the deep
Source: PLoS One. 2025 Nov 5;20(11):e0335222. doi: 10.1371/journal.pone.0335222 (PMC12588538; doi:10.1371/journal.pone.0335222)
Supplement: S1 File — (ZIP) [file pone.0335222.s001.zip › supplementary info/N_cycle/G_amt_ammonium_transporter/info_amt.txt]

amt ammonium transporter tree
Domain used: TIGR00836

The domain hits the so called family of Amt/Mep/Rh, all ammonium transporters (Andrade and Einsle, 2007)
Amt is an ammonium transporter (bacteria, archaea, plants), Mep is a methylammonium transporter (yeast) and Rh is an ammonium transporters (animals)

###################################################

TREE INFO:
 --msa_method "muscle"
 --tree_method "iqtree"
 --tree_model "LG+F+G4"

TREE FILES:
- ref_database.newick  	 -> Main file, unrooted reference tree
- ref_database_relabeled.newick -> same than before with long IDs (passed for relabeltree.py with the flag " --label_prefixes "ref_amt_" "mcdonald2016_proka_" "mcdonald2016_plant_" "mcdonald2016_rh_" "swiss_prot_" ")
- ref_database.faln 			 -> reference sequences aligment

PICKLE FILES:

# Reference sequences found with hmms on the reference database (MAR+Paoli+Japaneses)
# Used to TIGRfam:

file				     prefix in sort leave IDs
ref_amtref_database_id_dict.pickle     -> "ref_a_" # TIGR00836

# Reference sequences from Uniprot and bibliography (notice the "gl" in the prefix, meaning gold reference):

mcdonald2016_plant_processed_id_dict.pickle  -> "ref_mp_"  # plant amt sequences from McDonald 2016
mcdonald2016_prokaryotes_processed_id_dict.pickle  -> "ref_pr_"  # prokaryotes amt sequences from McDonald 2016
mcdonald2016_rh_processed_id_dict.pickle  -> "ref_rh_"  # rh sequences from McDonald 2016 (outgroup)
SwissProt_Amt_prokaryotes_processed_id_dict.pickle  -> "ref_rew"  # Amt seqs from uniprot (swissprot sequences).

CLUSTERS INFO:

Check file Cluster_definition_SACO.xlsx

file.tsv names tell you what they are

ITOL FILES

- iTOL_colors_ref_unlabeled.txt -> file for the unlabeled reference tree (ref_database.newick), indicating the database origin (MARdb, Swissprot, McDonald 2016 article) of the sequences
- iTOL_colors_ref.txt -> file for the labeled reference tree (ref_database_relabeled.newick), indicating the database origin (MARdb, Swissprot, McDonald 2016 article) of the sequences
- iTOL_colors_placement_taxonomy.txt -> file for the taxonomy origin for the labeled reference tree (ref_database_relabeled.newick)
