# Supplementary material for: Picoplankton nitrogen guilds in the tropical and subtropical oceans: From the surface to the deep
Source: PLoS One. 2025 Nov 5;20(11):e0335222. doi: 10.1371/journal.pone.0335222 (PMC12588538; doi:10.1371/journal.pone.0335222)
Supplement: S1 File — (ZIP) [file pone.0335222.s001.zip › supplementary info/N_cycle/G_amt_ammonium_transporter/Cluster_definition_amt_SACO.xlsx]

## Sheet: General information
NODE ID_relabelled	NODE_ID_non_relabelled	Definition	Evidence	Swissprot	Taxonomy_coherent (mostly)	Physiological evidence (apart from swissprot)	Defined from external databases	Alone
mcdonald2016_proka_gi_501137207_ref_WP_012185740_1_ammonium_transporter_Caldivirga_maquilingensis__Caldivirga_maquilingensis_No_taxonomy_found	ref_pr_3	alone_1	Alone. Archaea next to other archaea			Yes, growth on ammonium (https://www.microbiologyresearch.org/content/journal/ijsem/10.1099/00207713-49-3-1157)		Yes
mcdonald2016_proka_gi_506279599_ref_WP_015799374_1_ammonium_transporter_Acidimicrobium_ferrooxidans__Acidimicrobium_ferrooxidans_No_taxonomy_found	ref_pr_7	alone_2				Yes, growth on ammonium (https://www.microbiologyresearch.org/content/journal/micro/10.1099/00221287-142-4-785)
ref_amt_Desulfarculus_SPR_MMP02419822_NZ_0AZAC01000034_1_97_123866_125200_pos_d_Bacteria_p_Desulfobacterota_c_Desulfarculia_o_Desulfarculales_f_Desulfarculaceae_g_Dethiosulfatarculus_s_Dethiosulfatarculus_sandiegensis	ref_a_810	alone_3	Single sequence. Cultured			Yes, growth on ammonium (https://bacdive.dsmz.de/strain/132452 -> Dethiosulfatarculus sandiegensis)
IN_24_100.0	IN_24_100	amt_Acidithiobacillus	No Swissprot. Taxonomioc coherent (Acidithiobacillus)	No	Yes	Yes, growth on ammonia (https://link.springer.com/article/10.1007/s00792-018-1024-9)
IN_28_99.0	IN_28_99	amt_Actinobacteria	Swissprot from Corinebacteriuam and Mycobacterium	Yes	Yes
IN_1142_100.0	IN_1142_100	amt_Actinobacteria_2	No Swissprot. Taxonomic coherent	No	Yes	No culture representative
IN_1024_98.0	IN_1024_98	amt_Actinobacteria_3	No Swissprot. Taxonomic coherence	No	Yes	Yes, growth on ammonium (https://www.microbiologyresearch.org/content/journal/ijsem/10.1099/ijs.0.016543-0 -> Euzebya tangerina)
IN_438_95.0	IN_438_95	amt_Aquifex	Swissprot from Aquifex with bacterial sequences of Aquificales, Desulfobacterota, Bactreoidota and Campylobacteria	Yes	No
IN_1_100.0	IN_1_100	amt_Archaea	No Swissprot. Taxonomic coherent (Archaea)	No	Yes	Yes, growth on ammonium (https://link.springer.com/article/10.1007/BF02932514)
IN_558_98.0	IN_558_98	amt_Archaea_Bacteria	Swissprot from different archaea and subclade from Proteos and other bacteria	Yes	(Yes)	Yes, growth on ammonium for Proteos (https://www.nature.com/articles/srep21985 -> Acinetobacter venetianus)
IN_152_99.0	IN_152_99	amt_Archaea_Bacteria_2	Swissprot from Archaeoglobus, there are bacterial sequences from Chloroflexota	No	(Yes)
IN_1125_97.0	IN_1125_97	amt_Archaea_Bacteria_3	Swissprot from Archaeoglobus, there are bacterial sequences from Chloroflexota and Deltas	No	(Yes)
IN_1123_89.0	IN_1123_89	amt_bacteria	Two oprhan sequences. No culture representative	No	No	No culture representative
IN_1027_90.0	IN_1027_90	amt_bacteria_2	No Swissprot. Clade of uncultured Actino and a Verrucomicrobia cultures	No	(Yes)	Yes, growth on ammonium (https://bacdive.dsmz.de/strain/17651 -> Coraliomargarita akajimensis)
IN_948_100.0	IN_948_100	amt_Bacteroidota	No Swissprot, taxonomic coherent (some Verrucomicrobia)	Yes	Yes	Yes, growth on ammonium (https://bacdive.dsmz.de/strain/5483 -> Arenibacter troitsensis)
IN_89_81.0	IN_89_81	amt_Bacteroidota_2	No Swissprot. One big cluster of Bacteroidota, some other sequences from other groups	No	(Yes)	Yes, growth on ammonium (https://bacdive.dsmz.de/strain/17707 -> Algoriphagus locisalis)
IN_1063_96.0	IN_1063_96	amt_Bacteroidota_3	No Swissprot. One big cluster of Bacteroidota	No	Yes	Yes, growth on ammonium (https://bacdive.dsmz.de/strain/24817)
IN_1030_100.0	IN_1030_100	amt_Bacteroidota_4	No Swissprot. Bacteroidota taxonomy	No	Yes	Yes, growth on ammonium (https://bacdive.dsmz.de/strain/5511 -> Flaviramulus basalti)
IN_718_100.0	IN_718_100	amt_Cyano	Swissprot Synechocysis	Yes	Yes
IN_138_98.0	IN_138_98	amt_Cyano_2	No swissprot.	No	Yes	Yes, gwoth on ammonium (https://bacdive.dsmz.de/strain/140217 -> Nostoc punctiforme)
IN_521_100.0	IN_521_100	amt_Cyano_Chloroflexota	No Swissprot. Two subclades: Cyano and Chloroflexota (without culture representatives for Chloroflexota)	No	Yes	Yes, gwoth on ammonium (https://bacdive.dsmz.de/strain/140217 -> Nostoc punctiforme)
IN_1020_100.0	IN_1020_100	amt_Cyanos_Bacteroidota	Swissprot from a Cyano with a second clade from Bacteroidota	Yes	Yes	Yes, growth on ammonium (https://link.springer.com/article/10.1007/BF00413007 -> Chloroherpeton thalassium)
IN_1081_95.0	IN_1081_95	amt_Delta_Plantomycetes	No Swissprot. Mostly Deltas with small clades of Myxococcus and Plantomycetes	No	Yes	Yes, growth on ammonium (https://www.microbiologyresearch.org/docserver/fulltext/ijsem/63/6/2314_ijs044099.pdf?expires=1649156966&id=id&accname=184020&checksum=C4A0460119B8645F8F02FF4A35A9A0BF -> Blastopirellula cremea ; https://bacdive.dsmz.de/strain/3954 -> Desulfobacter curvatus)
IN_418_93.0	IN_418_93	amt_diverse_bacteria	No swissprot, mostly Bacteroida and Deltas in two clusters	No	Yes	Yes, growth on ammonium (https://journals.asm.org/doi/abs/10.1128/aem.47.5.971-978.1984 -> Methanosarcina acetivorans ; https://bacdive.dsmz.de/strain/3954 -> Desulfobacter curvatus)
IN_1144_100.0	IN_1144_100	amt_Firmicutes	No Swissprot, taxonomic coherent	No	Yes	Yes, growth on ammonium (https://www.microbiologyresearch.org/content/journal/ijsem/10.1099/ijs.0.002691-0 -> Bhargavaea cecembensis)
IN_178_99.0	IN_178_99	amt_Firmicutes_2	Swissprot from a Firmicutes, there is a subclade from Deltas	Yes	Yes	Yes for the delta subclade (https://bacdive.dsmz.de/strain/4019 -> Desulfocapsa sulfexigens)
IN_1122_99.0	IN_1122_99	amt_Firmicutes_3	No Swissprot. 2 Firmicutes	No	Yes	Yes, growth on ammonium (https://www.microbiologyresearch.org/content/journal/ijsem/10.1099/ijs.0.050468-0 -> Calderihabitans maritimus )
IN_1052_98.0	IN_1052_98	amt_Firmicutes_4	No Swissprot. Taxonomic coherent	No	Yes	Yes, growth on ammonium (https://www.microbiologyresearch.org/content/journal/ijsem/10.1099/ijs.0.050468-0 -> Calderihabitans maritimus; https://www.microbiologyresearch.org/content/journal/ijsem/10.1099/ijs.0.65602-0 -> Alkalibacterium pelagium)
IN_1032_87.0	IN_1032_87	amt_Firmicutes_Bacteroidota	No Swissprot. Mostly Firmicutes with a clade of Bacteoidota	No	(Yes)	Yes, growth on ammonium (https://www.microbiologyresearch.org/content/journal/ijsem/10.1099/ijs.0.050468-0 -> Calderihabitans maritimus
IN_6_100.0	IN_6_100	amt_plants	Defined in mcdonald2016				McDonald2016
IN_471_100.0	IN_471_100	amt_plants_2	Defined in mcdonald2016				McDonald2016
IN_750_100.0	IN_750_100	amt_Proteo_Campylo	Two big clades: Proteo and Campylo taxonomic coherent. No Swissprot	No	Yes	Yes, growth on ammonium (https://www.sciencedirect.com/science/article/pii/S0723202010000937?via%3Dihub -> Breoghania corrubedonensis; https://www.microbiologyresearch.org/content/journal/ijsem/10.1099/ijs.0.65234-0 -> Amphritea atltantica; https://www.microbiologyresearch.org/docserver/fulltext/ijsem/67/5/1327_ijsem001809.pdf?expires=1649155587&id=id&accname=184020&checksum=92B4DB724E6D4E34C1771…
IN_596_98.0	IN_596_98	amt_Proteo_Cyano_diverse_bacteria	Swissprot in one Cyano group. Mostly Proteos with other bacteria in between forming different subclades	Yes	(Yes)	Yes, growth on ammonium (https://www.microbiologyresearch.org/docserver/fulltext/ijsem/63/6/2314_ijs044099.pdf?expires=1649156966&id=id&accname=184020&checksum=C4A0460119B8645F8F02FF4A35A9A0BF -> Blastopirellula cremea ; https://journals.asm.org/doi/full/10.1128/mBio.00133-12 -> closely related Pelagibacter ; https://bacdive.dsmz.de/strain/4071 -> Desulfocurvibacter africanus ; https://www.nature…
IN_232_61.0	IN_232_61	amt_Proteo_swiss	Taxonomic coherent, one swissprot proteo.	Yes	Yes	Yes
IN_530_100.0	IN_530_100	amt_Proteobacteria	No Swissprot. Taxonomic coherent	No	Yes	Yes, growth on ammonium (https://www.microbiologyresearch.org/content/journal/ijsem/10.1099/ijs.0.64577-0 -> Donghicola eburneus)
IN_531_100.0	IN_531_100	rh_transporter_eukaryotic	Defined as Rh transporter in mcdonald2016				McDonald2016

## Sheet: Cluster_score
NODE_RELABELED	NODE_UNLABELED	Cluster name	Cluster information	Score	Swissprot	Taxonomy	Growth
IN_28_99.0	IN_28_99	amt_Actinobacteria	Swissprot from Corinebacteriuam and Mycobacterium	1	Yes	Yes
IN_438_95.0	IN_438_95	amt_Aquifex	Swissprot from Aquifex with bacterial sequences of Aquificales, Desulfobacterota, Bactreoidota and Campylobacteria	1	Yes	No
IN_558_98.0	IN_558_98	amt_Archaea_Bacteria	Swissprot from different archaea and subclade from Proteos and other bacteria	1	Yes	(Yes)	Yes, growth on ammonium for Proteos (https://www.nature.com/articles/srep21985 -> Acinetobacter venetianus)
IN_948_100.0	IN_948_100	amt_Bacteroidota	No Swissprot, taxonomic coherent (some Verrucomicrobia)	0.8	Yes	Yes	Yes, growth on ammonium (https://bacdive.dsmz.de/strain/5483 -> Arenibacter troitsensis)
IN_718_100.0	IN_718_100	amt_Cyano	Swissprot Synechocysis	1	Yes	Yes
IN_1020_100.0	IN_1020_100	amt_Cyanos_Bacteroidota	Swissprot from a Cyano with a second clade from Bacteroidota	1	Yes	Yes	Yes, growth on ammonium (https://link.springer.com/article/10.1007/BF00413007 -> Chloroherpeton thalassium)
IN_178_99.0	IN_178_99	amt_Firmicutes_2	Swissprot from a Firmicutes, there is a subclade from Deltas	1	Yes	Yes	Yes for the delta subclade (https://bacdive.dsmz.de/strain/4019 -> Desulfocapsa sulfexigens)
IN_6_100.0	IN_6_100	amt_plants	Defined in mcdonald2016	0
IN_471_100.0	IN_471_100	amt_plants_2	Defined in mcdonald2016	0
IN_596_98.0	IN_596_98	amt_Proteo_Cyano_diverse_bacteria	Swissprot in one Cyano group. Mostly Proteos with other bacteria in between forming different subclades	1	Yes	(Yes)	Yes, growth on ammonium (https://www.microbiologyresearch.org/docserver/fulltext/ijsem/63/6/2314_ijs044099.pdf?expires=1649156966&id=id&accname=184020&checksum=C4A0460119B8645F8F02FF4A35A9A0BF -> Blastopirellula cremea ; https://journals.asm.org/doi/full/10.1128/mBio.00133-12 -> closely related Pelagibacter ; https://bacdive.dsmz.de/strain/4071 -> Desulfocurvibacter africanus ; https://www.nature…
IN_232_61.0	IN_232_61	amt_Proteo_swiss	Taxonomic coherent, one swissprot proteo.	1	Yes	Yes	Yes
IN_531_100.0	IN_531_100	rh_transporter_eukaryotic	Defined as Rh transporter in mcdonald2016	0
mcdonald2016_proka_gi_501137207_ref_WP_012185740_1_ammonium_transporter_Caldivirga_maquilingensis__Caldivirga_maquilingensis_No_taxonomy_found	ref_pr_3	alone_1	Alone. Archaea next to other archaea	0.8			Yes, growth on ammonium (https://www.microbiologyresearch.org/content/journal/ijsem/10.1099/00207713-49-3-1157)
mcdonald2016_proka_gi_506279599_ref_WP_015799374_1_ammonium_transporter_Acidimicrobium_ferrooxidans__Acidimicrobium_ferrooxidans_No_taxonomy_found	ref_pr_7	alone_2	Alone	0.8			Yes, growth on ammonium (https://www.microbiologyresearch.org/content/journal/micro/10.1099/00221287-142-4-785)
ref_amt_Desulfarculus_SPR_MMP02419822_NZ_0AZAC01000034_1_97_123866_125200_pos_d_Bacteria_p_Desulfobacterota_c_Desulfarculia_o_Desulfarculales_f_Desulfarculaceae_g_Dethiosulfatarculus_s_Dethiosulfatarculus_sandiegensis	ref_a_810	alone_3	Single sequence. Cultured	0.8			Yes, growth on ammonium (https://bacdive.dsmz.de/strain/132452 -> Dethiosulfatarculus sandiegensis)
IN_24_100.0	IN_24_100	amt_Acidithiobacillus	No Swissprot. Taxonomioc coherent (Acidithiobacillus)	0.8	No	Yes	Yes, growth on ammonia (https://link.springer.com/article/10.1007/s00792-018-1024-9)
IN_1142_100.0	IN_1142_100	amt_Actinobacteria_2	No Swissprot. Taxonomic coherent	0.8	No	Yes	No culture representative
IN_1024_98.0	IN_1024_98	amt_Actinobacteria_3	No Swissprot. Taxonomic coherence	0.8	No	Yes	Yes, growth on ammonium (https://www.microbiologyresearch.org/content/journal/ijsem/10.1099/ijs.0.016543-0 -> Euzebya tangerina)
IN_1_100.0	IN_1_100	amt_Archaea	No Swissprot. Taxonomic coherent (Archaea)	0.8	No	Yes	Yes, growth on ammonium (https://link.springer.com/article/10.1007/BF02932514)
IN_152_99.0	IN_152_99	amt_Archaea_Bacteria_2	Swissprot from Archaeoglobus, there are bacterial sequences from Chloroflexota	1	No	(Yes)
IN_1125_97.0	IN_1125_97	amt_Archaea_Bacteria_3	Swissprot from Archaeoglobus, there are bacterial sequences from Chloroflexota and Deltas	1	No	(Yes)
IN_1027_90.0	IN_1027_90	amt_bacteria_2	No Swissprot. Clade of uncultured Actino and a Verrucomicrobia cultures	0.8	No	(Yes)	Yes, growth on ammonium (https://bacdive.dsmz.de/strain/17651 -> Coraliomargarita akajimensis)
IN_89_81.0	IN_89_81	amt_Bacteroidota_2	No Swissprot. One big cluster of Bacteroidota, some other sequences from other groups	0.8	No	(Yes)	Yes, growth on ammonium (https://bacdive.dsmz.de/strain/17707 -> Algoriphagus locisalis)
IN_1063_96.0	IN_1063_96	amt_Bacteroidota_3	No Swissprot. One big cluster of Bacteroidota	0.8	No	Yes	Yes, growth on ammonium (https://bacdive.dsmz.de/strain/24817)
IN_1030_100.0	IN_1030_100	amt_Bacteroidota_4	No Swissprot. Bacteroidota taxonomy	0.8	No	Yes	Yes, growth on ammonium (https://bacdive.dsmz.de/strain/5511 -> Flaviramulus basalti)
IN_138_98.0	IN_138_98	amt_Cyano_2	No swissprot.	0.8	No	Yes	Yes, gwoth on ammonium (https://bacdive.dsmz.de/strain/140217 -> Nostoc punctiforme)
IN_521_100.0	IN_521_100	amt_Cyano_Chloroflexota	No Swissprot. Two subclades: Cyano and Chloroflexota (without culture representatives for Chloroflexota)	0.8	No	Yes	Yes, gwoth on ammonium (https://bacdive.dsmz.de/strain/140217 -> Nostoc punctiforme)
IN_1081_95.0	IN_1081_95	amt_Delta_Plantomycetes	No Swissprot. Mostly Deltas with small clades of Myxococcus and Plantomycetes	0.8	No	Yes	Yes, growth on ammonium (https://www.microbiologyresearch.org/docserver/fulltext/ijsem/63/6/2314_ijs044099.pdf?expires=1649156966&id=id&accname=184020&checksum=C4A0460119B8645F8F02FF4A35A9A0BF -> Blastopirellula cremea ; https://bacdive.dsmz.de/strain/3954 -> Desulfobacter curvatus)
IN_418_93.0	IN_418_93	amt_diverse_bacteria	No swissprot, mostly Bacteroida and Deltas in two clusters	0.8	No	Yes	Yes, growth on ammonium (https://journals.asm.org/doi/abs/10.1128/aem.47.5.971-978.1984 -> Methanosarcina acetivorans ; https://bacdive.dsmz.de/strain/3954 -> Desulfobacter curvatus)
IN_1144_100.0	IN_1144_100	amt_Firmicutes	No Swissprot, taxonomic coherent	0.8	No	Yes	Yes, growth on ammonium (https://www.microbiologyresearch.org/content/journal/ijsem/10.1099/ijs.0.002691-0 -> Bhargavaea cecembensis)
IN_1122_99.0	IN_1122_99	amt_Firmicutes_3	No Swissprot. 2 Firmicutes	0.8	No	Yes	Yes, growth on ammonium (https://www.microbiologyresearch.org/content/journal/ijsem/10.1099/ijs.0.050468-0 -> Calderihabitans maritimus )
IN_1052_98.0	IN_1052_98	amt_Firmicutes_4	No Swissprot. Taxonomic coherent	0.8	No	Yes	Yes, growth on ammonium (https://www.microbiologyresearch.org/content/journal/ijsem/10.1099/ijs.0.050468-0 -> Calderihabitans maritimus; https://www.microbiologyresearch.org/content/journal/ijsem/10.1099/ijs.0.65602-0 -> Alkalibacterium pelagium)
IN_1032_87.0	IN_1032_87	amt_Firmicutes_Bacteroidota	No Swissprot. Mostly Firmicutes with a clade of Bacteoidota	0.8	No	(Yes)	Yes, growth on ammonium (https://www.microbiologyresearch.org/content/journal/ijsem/10.1099/ijs.0.050468-0 -> Calderihabitans maritimus
IN_750_100.0	IN_750_100	amt_Proteo_Campylo	Two big clades: Proteo and Campylo taxonomic coherent. No Swissprot	0.8	No	Yes	Yes, growth on ammonium (https://www.sciencedirect.com/science/article/pii/S0723202010000937?via%3Dihub -> Breoghania corrubedonensis; https://www.microbiologyresearch.org/content/journal/ijsem/10.1099/ijs.0.65234-0 -> Amphritea atltantica; https://www.microbiologyresearch.org/docserver/fulltext/ijsem/67/5/1327_ijsem001809.pdf?expires=1649155587&id=id&accname=184020&checksum=92B4DB724E6D4E34C1771…
IN_530_100.0	IN_530_100	amt_Proteobacteria	No Swissprot. Taxonomic coherent	0.8	No	Yes	Yes, growth on ammonium (https://www.microbiologyresearch.org/content/journal/ijsem/10.1099/ijs.0.64577-0 -> Donghicola eburneus)
IN_1123_89.0	IN_1123_89	amt_bacteria	Two oprhan sequences. No culture representative	0.4	No	No	No culture representative

## Sheet: Score description
Score value	Explanation
1	Swissprot evidence or eurkaryotic clusters defined in McDonald 2016
0.8	Growth evidence (the organism with the enzyme grows on medium with ammonium)
0.6	Intermediate evidence.
0.4	Low evidence of the process: uncultured cluster (but with homology to amt clusters) and taxonomically coherent
0.2	Low evidence of the process: uncultured cluster (but with homology to amt clusters) and NOT taxonomically coherent
0	Evidence that the enzyme is doing a process different than the one we are interested or Outgroup group or eukaryotic organisms
