# Supplementary material for: Picoplankton nitrogen guilds in the tropical and subtropical oceans: From the surface to the deep
Source: PLoS One. 2025 Nov 5;20(11):e0335222. doi: 10.1371/journal.pone.0335222 (PMC12588538; doi:10.1371/journal.pone.0335222)
Supplement: S1 File — (ZIP) [file pone.0335222.s001.zip › supplementary info/N_cycle/G_nifH/nifH_pipeline.sh]

#!/bin/bash

# ***************************************************************** #
#                           nifH pipeline                           #
# ***************************************************************** #

# Notes: TIGR01287 only returns 221 hits with full database
# Adding azotobacter nifH sequence to database (ref_azo) and pickle
# Manually finding key amino acids positions in alignment
# Adding outgroup bchX (TIGR02016)

# rm -r /home/robaina/Documents/TRAITS/genes/nifH/results/; mkdir /home/robaina/Documents/TRAITS/genes/nifH/results/

# Make database
python3 ./code/makedatabase.py \
 --in data/final_ref_database.fasta \
 --outdir genes/nifH/results/ \
 --hmms genes/nifH/hmms/TIGR01287.1.HMM \
        genes/nifH/hmms/TIGR02016.1.HMM \
 --max_sizes 1000 10 \
 --relabel_prefixes "ref_" "out_" --relabel \
 --remove_duplicates

# Alignment and tree
python3 ./code/buildtree.py \
 --in genes/nifH/results/ref_database.faa \
 --outdir genes/nifH/results/ \
 --msa_method "muscle" \
 --tree_model "iqtest" \
 --tree_method "iqtree"

# Classify nifH sequences according to CART model
python3 ./code/classifyNifHsequences.py \
 --seqs genes/nifH/results/ref_database.faa \
 --aln genes/nifH/results/ref_database.faln \
 --indict genes/nifH/results/ref_database_id_dict.pickle \
 --outdict genes/nifH/results/ref_database_id_dict_clustered.pickle \
 --out_clusters_file genes/nifH/data/clusters.tsv

# Assign taxonomy to placed sequences
python3 code/labelplacements.py \
 --jplace genes/nifH/envdata/epa_result.jplace \
 --labels genes/nifH/results/ref_database_id_dict_clustered.pickle \
 --ref_clusters genes/nifH/data/clusters.tsv \
 --ref_cluster_scores genes/nifH/data/cluster_scores.tsv \
 --outgroup "out_" \
 --prefix "placed_tax_" \
 --outdir genes/nifH/envdata/

# Count placements (filter by taxon, cluster id and quality score)
python3 code/countplacements.py \
 --taxtable genes/nifH/envdata/placed_tax_assignments.tsv \
 --taxlevels "order" "class" "family" "genus" \
 --cluster_ids "cluster_I" "cluster_II" "cluster_III" \
 --score_threshold 0.5 \
 --outdir genes/nifH/envdata/

# Relabel tree and alignment
python3 code/relabeltree.py \
 --tree genes/nifH/envdata/epa_result.newick \
 --labels genes/nifH/results/ref_database_id_dict_clustered.pickle \
          genes/nifH/envdata/query_cleaned_id_dict.pickle \
 --taxonomy \
 --label_prefixes "ref_" "query_"
