# Supplementary material for: Picoplankton nitrogen guilds in the tropical and subtropical oceans: From the surface to the deep
Source: PLoS One. 2025 Nov 5;20(11):e0335222. doi: 10.1371/journal.pone.0335222 (PMC12588538; doi:10.1371/journal.pone.0335222)
Supplement: S1 File — (ZIP) [file pone.0335222.s001.zip › supplementary info/N_cycle/G_nifH/Notes]

1) TIGR01287.1 only returns 221 hits with full database
2) Adding azotobacter nifH sequence to database (ref_azo) and pickle from MARref
3) Manually finding key amino acids positions in alignment
4) Adding outgroup bchX (TIGR02016) based on https://www.frontiersin.org/articles/10.3389/fmicb.2018.00703/full
