# Supplementary material for: Picoplankton nitrogen guilds in the tropical and subtropical oceans: From the surface to the deep
Source: PLoS One. 2025 Nov 5;20(11):e0335222. doi: 10.1371/journal.pone.0335222 (PMC12588538; doi:10.1371/journal.pone.0335222)
Supplement: S1 File — (ZIP) [file pone.0335222.s001.zip › supplementary info/N_cycle/G_nifH/TIGR01287.fasta]

>MP0311_megahit_37025_3-416
MTIETINVKGNASKALEDHHNRLKKEAKEPVDGLHLNEPKKKCQIIAIYGKGGIGKSFTLANLSCMMAEQGKRVLLIGCDPKSDTTSLLFEGKACPTIIETSTKKKLSGEEVAIGDVCFKRNGVFAMELGGPEVGRGC
>MP0311_megahit_86317_398-739
MSPLDKQPPELKGLDGEGSVQVHQDPSAKIEGAKVFSVYGKGGIGKSTTSSNLSVAFSKLGKRVLQIGCDPKHDSTFTLTGSLVPTVIDILKEVDFHPEELRAEDFVFEGYNGV
>MP0311_megahit_91579_1-432
LGDVVCGGFAAPLQHADRAIIVTANDFDSIYAMNRIIAAVQAKSKNYNVRLAGCIANRSKDTDEVDRYCKEVGFKRVAHLPDLDAIRKSRLKKKTLFEMGDDKEIELVQKEYIRLAQLLWDGTDPLAPDPLEDRDIFELLGFD*
>MP0311_megahit_94497_2-895
RRDCRGTGSMREVFLKLRFFPFAFARIGQTSASLCFTTQIRFMKIIAIANQKGGVGKTTTSVNLGACLAERGVQVLVLDMDPQANSTSALDFVPGENTSVYQALMGDSPIADLVLQTKYENLSLIPCDMDLAGCEIEMAREDDHLIRLRGILEEFRKDDPADYMLIDCPPSLGVLMTSSLAAADELIVPLQCEYFGLEGLSKIVGVHQQIKESGANADVVLEGIIMTMADSRTNLSTMVINDVREYFPEITYETIIPRNIRLGEAPSYGQTIIDYAPSCSGAVAYRALADEFLRRHG*
>MP0311_megahit_110907_663-1379
KRVLQIGCDPKHDSTFTLTGTLVPTVIDILKEVDFHPEELRAEDFVFEGYNGVKCVEAGGPPAGTGCGGYVVGQTVKLLKQHHLLEDTDVVIFDVLGDVVCGGFAAPLQHADRALIVTANDFDSIYAMNRIIAAVQAKSSNYKVRLAGCVANRSRETDEVDRYCKEVGFNRIAHMPDLDAIRRSRLKKKTLFEMDPDEDILAVQKEYIRLAETLWNGTEALAPAPLPDREIFELLGFD*
>MP0311_megahit_115475_1-783
MSTTATATEYDPGLEASGERADLLATSADNAEGTQIIAIYGKGGIGKSFTLANLSYMMAQQGKKVLLIGCDPKSDTTSLLFGGKACPTIIETASAKKAAGEECRVEDVCFKRDGVYAMELGGPEVGRGCGGRGIIHGFETLEKLGFHDWNFDYVLLDFLGDVVCGGFGLPIARDMCQKVIVVASNDLQSLYVANNVCSAVEYFRRLGGNVGVAGMVTNKDDGTGQAQAFCKAVGIPELASIPANEDIRRKSASYEIIGHPD
>MP0311_megahit_148327_739-1644
MNSPNQFIPVKDVGNGDGEGSVQVHLDEHIDVAKAKVFAVYGKGGIGKSTTSSNLSVAFSKLGKRVIQIGCDPKHDSTFTLTKALMPTVIDVLESVEFHAEELRTEDYVHIGYNGVMCVEAGGPPAGTGCGGYVVGQTVKLLKQHHLLDDADVVIFDVLGDVVCGGFASPLQHAERALVVTANDFDSIFAMNRIAAAIEAKSKNYGVRLGGVIANRSAATDEIDRFNEAVGLKRVAHFPDLDVIRRSRLKKSTLFELPDSPELKAVQDEYLQLAEGLWNGAEPLDVKPMKDRDLFDFLGFD*
>MP0311_megahit_151645_3-518
GCGGRGIIHGFELLEKLGFHDWDFDYVLLDFLGDVVCGGFGLPIARDMAQKVILVGSNDLQSLYVANNVCSAVEYFRKLGGNVGVAGLVINKDDGTGEAAAFAKAVDIPILAAIPQDDDLRKKSANYQIVGTQKSQWGDLFAQLAEAVADAPPVRPAPLDQDGLLNLFDSKD
>MP0311_megahit_168218_90-1007
MNSPNQHIPVNNIDPGKNVGDGEGSVQVHLEEDLMQTSAKVFAVYGKGGIGKSTTSSNLSVAFSKLGKRVIQIGCDPKHDSTFTLTKALMPTVIDVLESVEFHAEELRPEDYVHEGYNGVMCVEAGGPPAGTGCGGYVVGQTVKLLKQHHLLDDSDVVIFDVLGDVVCGGFASPLQHAERALVVTANDFDSIFAMNRIAAAIKAKSKNYAVRLGGVIANRSAATDEIDRFNEAVGLKRLAHFPDLDVIRRSRLKKSTLFELDDAPGLTEVCDEYLQLAEQLWAGTDPLPCEPMKDRDLFDFLGFD*
>MP0311_megahit_200583_658-1317
GVFAMELGGPEVGRGCGGRGIIHGFELLEKLGFHDWDFDYVLLDFLGDVVCGGFGLPIARDMAQKVILVGSNDLQSLYVANNVCSAVEYFRKLGGNVGVAGLVINKDDGTGEAAAFAKAADIPVLASIPQDDDLRKKSANYQIVGTANGQWGDLFTQLAEAVAGAPPVRPKPLDQDGLLNLFDSKDTGGDFVLVPATDVDMRGKNAKPKKSLEVMYDEA*
>MP0311_megahit_207762_490-969
MSPLDSNKQVPNLRGEDGEGSVQVQMDPKLKIDGAKVFAVYGKGGIGKSTTSSNLSVAFSKLGKKVLQIGCDPKHDSTFTLTGRLVPTVIDILKDVDFHAEELRPDDFVYEGYNGVKCVEAGGPPAGTGCGGYVVGQTVKLLKQNHMLEETDVVIFDVLG
>MP0311_megahit_215287_859-1380
GCGGYVVGQTVKLLKQNHMLDNTDVVIFDVLGDVVCGGFAAPLQHADRALIVTANDFDSIYAMNRIIAAVHAKSKNYNVRLAGCVANRSKDTDEIDKYCKEVGFNRVAHLPDLDAIRRSRLKKKTLFEMGDDEDILAVQKEYIRLADLLWNGTEGLAPSTMEDRDIFELLGFD*
>MP0311_megahit_237936_705-1487
MSPLDKSPPQLRGQDGEGSVQVHQDPDMKIDGAKVFSVYGKGGIGKSTTSSNLSAAFSTLGKRVLQIGCDPKHDSTFTLTGSLVPTVIDILKEVDFHSEELRPEDFIFEGFNGVKCVEAGGPPAGTGCGGYVVGQTVKLLKQHHLLEDTDVVIFDVLGDVVCGGFAAPLQHADRALIVTANDFDSIYAMNRIIAAVQAKSNNYKVRLAGCVANRSRETNEVDRYCEEVGFNRIAHMPDVDVIRRSRLKKKTLFEMDADEEV
>MP0311_megahit_238102_2-397
MKDDVPNLKDYSQRLRDEASMDLADIQSDGEAKEPTKHTQIIAIYGKGGIGKSFTLANLSHMMAEMGKRVLLIGCDPKSDTTSLLFGGKACPTIIETSTKKKLAGEEVKIGDVCFKRGGVFAMELGGPEVGR
>MP0311_megahit_247314_1666-2028
ANDFDSIYAMNRIIAAVQAKSNNYKVRLAGCVANRSRETNEIDRYCETVGFSRIAHMPDADVIRRSRLKKKTLFEMDADEEVVAVQAEYIKLAETLWNGTEPLAPAPMEDRDIFELLGFD*
>MP0311_megahit_247452_1228-1989
MTGTINKPLDGEGSVQVKQDPKMNIEEGALVIAVYGKGGIGKSTTSSNLSAAFSQLGKKVLQIGCDPKHDSTFTLTHKMVPTVIDILEEVDFHSEELRPSDFMFEGFNGVMCVESGGPPAGTGCGGYVTGQTVKLLKEHHLLEDTDVVIFDVLGDVVCGGFAAPLQHAHYCLIVTANDFDSIFAMNRIVSAIKAKAKNYKVRLGGVVANRSKDTDQIDKFNNRTGLKTMAHFKDVDAIRRSRLKKCTIFEMEPT
>MP0311_megahit_250190_3-647
MSPLDKEAPQLRGMDGEGSVQVHQDAGVSIDGVKVFSVYGKGGIGKSTTSSNLSAAFSKLGRRVLQIGCDPKHDSTFTLTGSLVPTVIDILKEVDFHPEELRPEDFVFEGFNGVKCVEAGGPPAGTGCGGYVVGQTVKLLKQHHLLDDTDVVIFDVLGDVVCGGFAAPLQHADRALIVTANDFDSIYAMNRIIAAVQAKSNNYKVRLAGCVANRS
>MP0311_megahit_260146_762-1775
MKDDVPNLKDYSSRLREEANMDLADIKADGEISEPTKKTQIVAIYGKGGIGKSFTLANLSHMMAELGKRVLLIGCDPKSDTTSLLFGGKACPTIIETSTKKKLAGEEVKIGDVCFKRGGVFAMELGGPEVGRGCGGRGIIHGFELLEKLGFHDWDFDYVLLDFLGDVVCGGFGLPIARDMAQKVILVGSNDLQSLYVANNVCSAVEYFRKLGGNVGVAGLVINKDDGSGEAAAFAKAVDIPVLASIPQDDDLRKKSANYQIVGTSKSQWGDLFTELAEAVAGAPPMRPTPLDSDGLLNLFDSKDTGADFTLVPATDVDMRGKNAKPKVSLEVVYDEA*
>MP0311_megahit_275477_93-860
MIITIANQKGGVGKTTTVVNLATALASIDKKVLVIDMDPQYNSSMSFNAYNAKLSIYRVFSNEVNIEDTIQKSQIPNLNVISACEDLAAAEHELADDENRNFLLKNYINKIKNNYEYIFIDTPPTLGLLTVSSLTASGEVLIPVQCEFFALEGLSKLIKTIELVKKNLNINLKLNGIILTMYDKRNSLSSLIEKEAREYFDTSVYKFNVPRNVTLSEAPSHGLPAIIYDLKCSGSQAYIALAKEFLERSKFNGSQ*
>MP0311_megahit_278389_656-907
MSPLDSNKQVPNLRGEDGEGSVQVQMDPKVKIEGAKVFAVYGKGGIGKSTTSSNLSVAFSKLGKKVLQIGCDPKHDSTFTLTGR
>MP0311_megahit_309172_2-451
MTSTVNKPLDGEGSVQVQQDPKINIEEGALVIAVYGKGGIGKSTTSSNLSAAFSKLGKKVLQIGCDPKHDSTFTLTHKMVPTVIDILEEVDFHSEELRPNDFMFEGFNGVMCVESGGPPAGTGCGGYVTGQTVKLLKEHHLLEDTDVVIF
>MP0311_megahit_311067_3-557
KSDTTSLLFGGKACPTILETSTNKKLSGEEVTIGDVCFKRNGVFAMELGGPEVGRGCGGRGIIHGFELLEKLGFHDWDFDYVLLDFLGDVVCGGFGLPIARDMAQKVILVASNDLQSLYVANNVCSAVEYFRKLGGNVGVAGLVINKDDGSGEAAAFAETVKIPILASIPQDDDLRKKSANYHIV
>MP0311_megahit_311619_1-516
GGYVTGQTVKLLKEHHLLEDTDVVIFDVLGDVVCGGFAAPLQHANYCLIVTANDFDSIFAMNRIVSAIKAKAKNYKVRLGGVVANRSKETDQIDKFNERTGLKTMAHFKDVDAIRRSRLKKCTIFEMEPTEDVIEVQNEYLSLARNMLENVKPLEGNPLKDREIFDLLGFD*
>MP0311_megahit_311971_3-641
MTSTINKPLDGEGSVQVKQDPKINIEEGALVIAVYGKGGIGKSTTSSNLSAAFSKLGKKVLQIGCDPKHDSTFTLTHKMVPTVIDILEEVDFHSEELRPNDFMFEGFNGVMCVESGGPPAGTGCGGYVTGQTVKLLKEHHLLEDTDVVIFDVLGDVVCGGFAAPLQHANYCLIVTANDFDSIFAMNRIVSAIKAKAKNYKVRLGGVVANRSKD
>MP0311_megahit_344051_57-860
MSNTSTKNDFKVVAVTNQKGGVGKTTTTINLSAALVELGKKVLIIDLDPQGNASTGLGIDYEQRNLTVYDVLLAEAAISSAILPTSMAGLDIVPSTVDLSSADIELIKTPNHSTALSRALVEDKTLADNYDFIFVDCPPSLSLLTINAMVVSDSVLIPLQSEFFALEGLSQLMLSVREVRKSVNTGLRFEGVVLTMFDRRNNLSQQVEKDARENLGELVFKTVIPRNVRVSEAPSHSVPVLTYEPRSRGAQAYRRLAKEFLKNNKSI*
>MP0311_megahit_345874_1745-2344
LRPDDFVYEGFNGVKCVEAGGPPAGTGCGGYVVGQTVKLLKQNHMLEETDVVIFDVLGDVVCGGFAAPLQHADRAIIVTANDFDSIYAMNRIIAAVQAKSKNYNVRLAGCIANRSKDTDEVDRYCKEVGFKRVAHLPDLDAIRKSRLKKKTLFEMDDNEEIQLVQKEYLRLAQLLWDGTDPLAPQPLEDRDIFELLGFD*
>MP0311_megahit_347280_2-628
MSPLDQRKEVPNLKEDGEGSVQVKMDPNMKIEGAKVFAVYGKGGIGKSTTSSNLSAAFSKLGKNVLQIGCDPKHDSTFTLTGRLVPTVIDILKEVDFHAEELRPEDFVYEGYNGVKCVEAGGPPAGTGCGGYVVGQTVKLLKQNHMLDNTDVVIFDVLGDVVCGGFAAPLQHADRALIVTANDFDSIYAMNRIIAAVHAKSKNYNVRLA
>MP0311_megahit_369190_173-1198
MTVETINVKGNANKVLEEHHSRLKSEAKEINNELHTAKPKKKCQIIAIYGKGGIGKSFTLANLSCMMAEQGKRVLLIGCDPKSDTTSLLFEGKACPTIIETSTKKKLSGEEVAIGDVCFKRNGVFAMELGGPEVGRGCGGRGIIHGFELLEKLGFHDWDFDYVLLDFLGDVVCGGFGLPIARDMAQKVIVVGSNDLQSLYVANNVCSAVEYFRKLGGSVGVAGIVINRDDGTGEAKKFAEKVGIPVLSTIPADDDIRRKSAMYQIIGTKQSQWGTLFETLASNVADAPPVRPKTLNQDQLLGLFDGGETGAGFTLVPATDADMRGKFSKPKKSLEVIYDKV*
>MP0311_megahit_371328_373-1260
MTSTINKPLDGEGSVQVQQDPKINIEEGALVIAVYGKGGIGKSTTSSNLSAAFSKLGKKVLQIGCDPKHDSTFTLTHKMVPTVIDILEEVDFHSEELRPNDFMFEGFNGVMCVESGGPPAGTGCGGYVTGQTVKLLKEHHLLEDTDVVIFDVLGDVVCGGFAAPLQHANYCLIVTANDFDSIFAMNRIVSAIKAKAKNYKVRLGGVVANRSKDTDQIDKFNERTGLKTMAHFKDVDAIRRSRLKKCTIFEMEPTEDVIEVQNEYLSLARNMLENVEPLEGNPLKDREIFDLLGFD*
>MP0311_megahit_382205_2888-3670
MGKIISIANQKGGVGKTTTSINLAASLAALEYKTLLVDADPQANTTSGLGISKKDIKKTVYECMISESLSMDDILNTEINFLDILPSDIDLVGAEVEMVDIDNRDSRMKNCLNTIGENYDYIIIDCSPSLGIVTVNSLVASDSVIIPVQCEYFALEGLGKLLETIRLIQSNLNKELTIEGILMSMYDVRLRLSNQVVEEVQTHFKSLVFDTIIPRNVKLSEAPSFGIPAISYDANCKGSLSYLNLAKELVDNNENVKVSW*
>MP0311_megahit_384982_3-500
FNGVMCVESGGPPAGTGCGGYVTGQTVKLLKEHHLLEDTDVVIFDVLGDVVCGGFAAPLQHANYCLIVTANDFDSIFAMNRIVSAIKAKAKNYKVRLGGVVANRSKDTDQIDKFNERTGLKTMAHFKDVDAIRRSRLKKCTIFEMEPTEDVIEVQNEYLSLAKNML
>MP0311_megahit_403897_3-740
MTSTINRPLDGEGSVQVKQDPKINIEEGALVIAVYGKGGIGKSTTSSNLSAAFSKLGKKVLQIGCDPKHDSTFTLTHKMVPTVIDILEEVDFHSEELRPTDFMFEGFNGVMCVESGGPPAGTGCGGYVTGQTVKLLKEHHLLEDTDVVIFDVLGDVVCGGFAAPLQHANYCLIVTANDFDSIFAMNRIVSAIKAKAKNYKVRLGGVVANRSKDTDQIDKFNERTGLKTMAHFKDVDAIRRSRLKKC
>MP0313_megahit_65700_1-495
MTHLDQPSALDALREEAAIEPDPVHDGEVTKETQVIAIYGKGGSGKSFALSNLSYMMAQQGKRVLLIGCDPKSDTTSLLFGGKACPTIIETSSKKKLAGEEVSIEDVCFQRDGVFAMELGGPEVGRGCGGRGIIHGFELLEKLGFHQWGFDYVLLDFLGDVVCGG
>MP0313_megahit_88302_3-764
VTGGKGGVGKTNVSLNTAIALGQQGKRVLVLDADLGLANCDVMLGLRVERNLSHVLSGECELEDILVEGPAGIKIVPATSGSQSMVELSPSEHAGLIRAFSELNTDFDILIVDTAAGISDMVLSFSRAAQDVVVVVCDEPTSITDAYALIKVLSREHGVYKFKIVANMVRSLREGQELFAKLSKVTDRFLDISMELVATVPYDENMRKSTRRQKVIVEVFPGSPAAIAFKTLATKIAKWPTPSQASGHLEFFIE
>MP0313_megahit_93360_1961-2770
MPDPTRPEGPKIIAIANQKGGVGKTTTTINLAAALAELGVRVLIVDLDPQGNASTGLGLDVEARQFTVYDLLLDEAPLRDVIQATAQERLSIIPSTVDLSSADIELISNEKRSFLLHDALRHPEMDRYGFDYVLIDCPPSLNLLTVNAMVAAHSVLVPLQSEFFALEGLSQLMLTIREIRQTANPALRIEGVVLTMFDARNNLSTQVERDARDNLGELVFRTRIPRNVRVSEAPSYAMSVLSYDPLSKGAQAYRDLAQELMENAARVAA*
>MP0313_megahit_107118_1-516
MKDDVPNLKEFDRRLRDEAQQEPTLEIPQGEPKSKTQIIAIYGKGGIGKSFTLANLSHMMAEMGKRVLLIGCDPKSDTTSLLFGGKACPTIIETSTKKNLAGEPVKIGDVCFKRGGVFAMELGGPEVGRGCGGRGIIHGFELLEKLGFHDWDFDYVLLDFLGDVVCGGFGLP
>MP0313_megahit_137483_3-365
MTSTINRPLDGEGSVQVKQDPKINIEEGALVIAVYGKGGIGKSTTSSNLSAAFSKLGKKVLQIGCDPKHDSTFTLTHKMVPTVIDILEEVDFHSEELRPTDFMFEGFNGVMCVESGGPPAG
>MP0313_megahit_138495_62-523
EDTDVVIFDVLGDVVCGGFAAPLQHANYCLIVTANDFDSIFAMNRIVSAIKAKAKNYKVRLGGVVANRSKDTDQIDKFNERTGLKTMAHFKDVDAIRRSRLKKCTIFEMEPTEDVIEVQNEYLSLAKNMLENVEPLEGNPLKDREIFDLLGFD*
>MP0313_megahit_142845_183-1070
MLDAATQAPPDGDGSVQVQLDPSDKIKGAKVFAVYGKGGIGKSTTSSNLSAAFSKLGHRVLQIGCDPKHDSTFTLTKKLMPTVIDALEQVEFHSEELRTEDFMFEGYNGVMCVEAGGPPAGTGCGGYVVGQTVKLLKQHHLLEDTDVVIFDVLGDVVCGGFAAPLQHAERALVVAANDFDSIFAMNRIVAAIGAKAKNYDVRLAGVVANRSRETDEIDRFCDEIGMQRLAHFQDLDAIRRSRLKKCTLFEMEECPEVLAAQLEYIRLAQLLWDGVDPSEATAMKDRDIFDFLGFE*
>MP0313_megahit_239755_5153-5980
MGSNHPVQVIAVTGGKGGIGKTNVSVNLSLALADMGRRVVLLDADLGLANVDVLLGLKPKATLADVLDGKCDLRDVMVTGPGGIRIVPAASGAANMVSLSPQQHAGLIQAFSEIGDNIDVLVVDTAAGIGDSVVSFVRAAQEALIVVCDEPTSITDAYALIKLLNRDHGMTRFRVLANMVGTPQEGRMVFAKLTKVTDRFLDVALQYVGAVPFDESVRKSVQKQRAVFEAFPRSKASLAIRAIAQKVDAWPLPANPRGHLEFFVERLVQPTGTDL*
>MP0313_megahit_260517_360-1124
MGKIIAIANQKGGVGKTTTSVNLAAALGVLEKKVLLIDADPQANASSGLGLDVENVEAGTYQLLEHTLKAEDAIVSTESPNLDIIPAHIDLVAIEIELVDQDQRESMLRNAIVSLKEKYDYILIDCAPSLGLLTLNALTAADSVIIPIQCEYFALEGLGKLLNTIKSVQKIHNNNLDIEGLLLTMYDSRLRLSNQVVEEVKKHFEEMVFETIIQRNVRLSEAPSYGESIINYDAGSKGANNYLSLAEEIIKKNS*
>MP0313_megahit_282702_15596-16414
MASHPVQVIAVTGGKGGVGKSNVSVNLGIALSEMGRRVVILDADLGLANIDILLGISSNKTIENVLQGECDLREVMVKGPGGIKIVPASSGTQKLSQLNPMEHAGLIQAFSDIGDDIDVLIIDTAAGISDTVLSFVRASQEVLVVVTDEPTSITDAYAQIKLLNRDYGLFRFRVVANMVRSPQDGMALFAKLTKVTDRFLDVAMQYVGAVPSDDAVKRAVQRQKAVIEAYPRSKAATSFRALAKKVDSWPLPSTPRGHLEFFVDRLVDQVGA*
>MP0315_megahit_15138_819-1637
MASHPVQVIAVTGGKGGVGKSNVSVNLGIALSEMGRRVVILDADLGLANIDILLGISSNKTIENVLQGECDLREVMVKGPGGIKIVPASSGTQKLSQLNPMEHAGLIQAFSDIGDDIDVLIIDTAAGISDTVLSFVRASQEVLVVVTDEPTSITDAYAQIKLLNRDYGLFRFRVVANMVRSPQDGMALFAKLTKVTDRFLDVAMQYVGAVPSDDAVKRAVQRQKAVIEAYPRSKAATSFRALAKKVDSWPLPSTPRGHLEFFVDRLVDQVGA*
>MP0315_megahit_17361_1-378
MSGLKTTLPLPGTVYRREDGEGSVQVKMNTGPKIDGAKVFAVYGKGGIGKSTTSSNLSVAFSKLGKRVLQIGCDPKHDSTFTLTKRLQPTVIDILESVDFHAEELRPEDFVFEGYNGVMCVEAGGP
>MP0315_megahit_42856_1-459
DTDVVIFDVLGDVVCGGFAAPLQHADRALVVTANDFDSIFAMNRIVAAIQAKAKNYDVRLGGVIANRSAQTDEVDRFARAVGLERVAHFPDLDVIRRSRLKKSTLFEMEPSPELEAVQKEYLALAAKLYAGVEPLDAKSMKDREIFDFLGFE*
>MP0315_megahit_57518_10770-11657
MLDAATQAPPDGDGSVQVQLDPSDKIKGAKVFAVYGKGGIGKSTTSSNLSAAFSKLGHRVLQIGCDPKHDSTFTLTKKLMPTVIDALEQVEFHSEELRTEDFMFEGYNGVMCVEAGGPPAGTGCGGYVVGQTVKLLKQHHLLEDTDVVIFDVLGDVVCGGFAAPLQHAERALVVAANDFDSIFAMNRIVAAIGAKAKNYDVRLAGVVANRSRETDEIDRFCDEIGMQRLAHFQDLDAIRRSRLKKCTLFEMEECPEVLAAQLEYIRLAQLLWDGVDPSEATAMKDRDIFDFLGFE*
>MP0315_megahit_123906_1-615
ANLSYMLAQQGKRVLLIGCDPKSDTTSLLFGGKACPTIIETSSRKKAAGEEVDISDVCFKRDGVFAMELGGPEVGRGCGGRGIIHGFELLEKLGFHDWGFDYVLLDFLGDVVCGGFGLPIARDMCQKVIVVGSNDLQSLYVANNVCSAVEYFRKLGGNVGVAGMVVNKDDGTGEAAAFAKSVGIPVLAAIPADEDIRRKSANYQI
>MP0315_megahit_125811_1-495
MTHLDQPSALDALREEAAIEPDPVHDGEVTKETQVIAIYGKGGSGKSFALSNLSYMMAQQGKRVLLIGCDPKSDTTSLLFGGKACPTIIETSSKKKLAGEEVSIEDVCFQRDGVFAMELGGPEVGRGCGGRGIIHGFELLEKLGFHQWGFDYVLLDFLGDVVCGG
>MP0315_megahit_177415_201-719
CGGYVTGQTVKLLKEHHLLEDTDVVIFDVLGDVVCGGFAAPLQHANYCLIVTANDFDSIFAMNRIVSAIKAKAKNYKVRLGGVVANRSKETDQIDKFNERTGLKTMAHFKDVDAIRRSRLKKCTIFEMEPTEDVIEVQNEYLSLAKNMLENVEPLEGNPLKDREIFDLLGFD*
>MP0315_megahit_190868_352-1152
MSDLSRPSGPKIIAIANQKGGVGKTTTTINLAAALVEQKQRVLVIDLDPQGNASTGLGIELDDREFTTYELLLEDIDLDQVIMTTETEGLHIVAATVDLSSADMELIANEKRSFLLHDALRQTQMDSYAFDYILIDCPPSLNLLTVNAMIAAHSVLVPLQSEFFALEGLSQLMLTIREVRQSGNKDLRIEGILLTMYDQRNNLSQQVEQDARSNLGELVYRTVIPRNVRVSEAPSYAMPVLSYDSGSKGAKAYRDLAKEVLANSAV*
>MP0315_megahit_197848_41-880
VQALLPSKGSLHLSTGTSMMLGMFRKNRRARVIAVANQKGGVGKTTTTINLGAAMAESDKRILVVDLDPQANATTGLGISNRGLQASIYEVIIQQTTVGEVICTTEVPNLEVVPSSLALAGAEIELVTAFSREHRLERALETVADDYDVILIDCPPALGLLTVNALVAAQEVLVPIQCEYYALEGLGQLVGNVDLVRANLNPDLKISTIALVMYDARTNLSEQVAEEVRTFFGDKVCRQVIPRSVRLSEAPSFGQPITVFDPTCRGAVAYRQLAKEVLR*
>MP0315_megahit_250267_5945-6742
MKSECKIISIVNQKGGVGKTTTTINLATALAAVKKKVLVIDLDPQGNASTGLGIDSKKRKKSIYDLISSSASAKNSIMKTEVPGLHIIPSTLELSGAEVELVDATRREYRLKDALRNEPLKYDYILIDCPPSLGFLTLNSLAASDEVLVPLQCEFYALEGLSHLIRIIERVKKDFNPALEMRGIILTMYDQRNNICSEVAEDVRQHLGDMVYKTVIPRNVRISEAPSHGKPVLLYDHKCVGSSSYINLATEILDREQKNEVLTNG*
>MP0315_megahit_262334_1321-2085
MGKIIAIANQKGGVGKTTTSVNLAAALGVLEKKVLLIDADPQANASSGLGLDVENVEAGTYQLLEHTLKAEDAIVSTESPNLDIIPAHIDLVAIEIELVDQDQRESMLRNAIVSLKEKYDYILIDCAPSLGLLTLNALTAADSVIIPIQCEYFALEGLGKLLNTIKSVQKIHNNNLDIEGLLLTMYDSRLRLSNQVVEEVKKHFEEMVFETIIQRNVRLSEAPSYGESIINYDAGSKGANNYLSLAEEIIKKNS*
>MP0315_megahit_286079_1-756
MGSNHPVQVIAVTGGKGGIGKTNVSVNLSLALADMGRRVVLLDADLGLANVDVLLGLKPKATLADVLDGKCDLRDVMVTGPGGIRIVPAASGAANMVSLSPQQHAGLIQAFSEIGDNIDVLVVDTAAGIGDSVVSFVRAAQEALIVVCDEPTSITDAYALIKLLNRDHGMTRFRVLANMVGTPQEGRMVFAKLTKVTDRFLDVALQYVGAVPFDESVRKSVQKQRAVFEAFPRSKASLAIRAIAQKVDAWPL
>MP0317_megahit_69206_66-560
TVKLLKEHHLLEDTDVVIFDVLGDVVCGGFAAPLQHANYCLIVTANDFDSIFAMNRIVSAIKAKAKNYKVRLGGVVANRSKDTDQIDKFNERTGLKTMAHFKDVDAIRRSRLKKCTIFEMEPTEDVIEVQNEYLSLAKNMLENVEPLEGNPLKDREIFDLLGFD*
>MP0317_megahit_151436_1631-2428
MKSECKIISIVNQKGGVGKTTTTINLATALAAVKKKVLVIDLDPQGNASTGLGIDSKKRKKSIYDLISSSASAKNSIMKTEVPGLHIIPSTLELSGAEVELVDATRREYRLKDALRNEPLKYDYILIDCPPSLGFLTLNSLAASDEVLVPLQCEFYALEGLSHLIRIIERVKKDFNPALEMRGIILTMYDQRNNICSEVAEDVRQHLGDMVYKTVIPRNVRISEAPSHGKPVLLYDHKCVGSSSYINLATEILDREQKNEVLTNG*
>MP0317_megahit_212915_5343-6170
MGSNHPVQVIAVTGGKGGIGKTNVSVNLSLALADMGRRVVLLDADLGLANVDVLLGLKPKATLADVLDGKCDLRDVMVTGPGGIRIVPAASGAANMVSLSPQQHAGLIQAFSEIGDNIDVLVVDTAAGIGDSVVSFVRAAQEALIVVCDEPTSITDAYALIKLLNRDHGMTRFRVLANMVGTPQEGRMVFAKLTKVTDRFLDVALQYVGAVPFDESVRKSVQKQRAVFEAFPRSKASLAIRAIAQKVDAWPLPANPRGHLEFFVERLVQPTGTDL*
>MP0317_megahit_236475_3-800
ISVANQKGGVGKTTTAVNLAACLALSGRKVLVVDMDPQGNASSGLGINLRDNQKGIYELLTDGVPLNQAVYPTEIDTLKVIPSNVDLAGAEIEFVGRDHREKILSTALKEVETEYEFIVIDCPPSLGLLTLNALAISQSVLIPMQCEYYALQGLSHLLKTLKRVKKSINPDLKVEGIILTMYDNRTLLAGQVESQVKKYFGEFLMKTIIPRNIRLSEAPSHGKPIILYASRSKGSDSYVELAQEVIQRTKNETAKVEQHQIESVA*
>MP0319_megahit_9464_75-833
MASHPVQVIAVTGGKGGVGKSNVSVNLGIALSEMGRRVVILDADLGLANIDILLGISSNKTIENVLQGECDLREVMVKGPGGIKIVPASSGTQKLSQLNPMEHAGLIQAFSDIGDDIDVLIIDTAAGISDTVLSFVRASQEVLVVVTDEPTSITDAYAQIKLLNRDYGLFRFRVVANMVRSPQDGMALFAKLTKVTDRFLDVAMQYVGAVPSDDAVKRAVQRQKAVIEAYPRSKAATSFRALAKKVDSWPLPS
>MP0319_megahit_88281_1-792
YYIMKIIAISNQKGGVGKTTTAINLSTALSAIGQKVLVVDLDPQGNASTGLGLNYNEREKTIYGVLSNQTEIHEAIYKTNISNLFIIPSTVDLSGIEPELATERDRAYALKKIFSSTQALDEYDFVFIDCPPALSLLTVMAMTVADSIIVPLQCEFFALEGLSQLIKTIDRVKNNLNPNLHIDGIVLTMFDGRNKLSSQVAEDVKAHLKEQVYETIIPRNVRVSEAPSFGMPVLTYDHRASGSQAYIKLANEILKQNNKQEAA*
>MP0319_megahit_108414_240-1022
MLGMFRENRRARVIAVANQKGGVGKTTTTINLGAAMAESDKRILVVDLDPQANATTGLGISNRGIQGSIYEVIIQQTTVSEVICTTEVPNLEVVPSSLALAGAEIELVTAFSREHRLERALETVADDYDVILIDCPPALGLLTVNALVAAQEVLVPIQCEYYALEGLGQLVGNVDLVRANLNPDLKISTIALVMYDARTNLSEQVAEEVRTFFGDKVCRQVIPRSVRLSEAPSFGQPITVFDPTCRGAVAYRQLAKEVLR*
>MP0319_megahit_220102_640-1401
MIVAIANQKGGVGKTTTAINLSAALAIRGHKTLLIDLDPQANSTITFLDVHAKEITKSVYDAIDDSDCTLADTIQESTQENLFVAPSKISLAKIEAKLVGEMDSHFRLKDRIAPLRKKYKYIVIDCPPALGLLTVNALVAATHLLVPIQSSYFALEGTDDLLETIEKVRARANSSLRLLGVVITMHDKRTSLGRDIKKQIKKVFGKQVFRTVISKSVRLEESPAYKESVFKFAPRSSGASEYYKLCEEVIDRA*
>MP0321_megahit_10486_3-533
GRGIIHGFETLEKLGFHDWNFDYVLLDFLGDVVCGGFGLPIARDMCQKVIVVASNDLQSLYVANNVCSAVEYFRRLGGNVGVAGMVTNKDDGTGQAQAFCKAVGIPELASIPANEDIRRKSASYEIIGHPDGDWGSLFMELAENAAESPPHRPTPMTQDELLSLFDGDEVGRDVVLQ
>MP0321_megahit_33831_3-794
VMSTKVFSIANQKGGVGKTTTAINLAFGLAEQGLRVVLIDMDPQGNATSALGLEFKEGGSVYGPLCGDGTIADKVQPVASKKNLFIVPSEMDLAAIEIELAQRENYLMQLKDLLEPLKASDDYDAIVLDCPPALGMLSMNSLVGADYLIITLQAEYMAMEGLGQILKVLDTLKESGVNPDLELGGILITLFDRRVNLAHEVMGEVRKHFDELVFRTVIPRSVRLSEAPSYGQSIFEYDSTCAGAYAYRYFTEEFIDRFDLKNG*
>MP0321_megahit_46298_1120-1494
MSTTATATEYDPGLEASGERADLLATSADNAEGTQIIAIYGKGGIGKSFTLANLSYMMAQQGKKVLLIGCDPKSDTTSLLFGGKACPTIIETASAKKAAGEECRVEDVCFKRDGVYAMELGGPEV
>MP0321_megahit_144495_36-563
GTGCGGYVVGQTVKLLKQHHLLEDTDVVIFDVLGDVVCGGFAAPLQHADRALIVTANDFDSIYAMNRIIAAVQAKSSNYKVRLAGCVANRSRETDEVDRYCKEVGFNRIAHMPDLDAIRRSRLKKKTLFEMDPDEDILAVQKEYIRLAETLWNGTEALAPAPLPDREIFELLGFD*
>MP0321_megahit_155548_1-555
GGPEVGRGCGGRGIIHGFELLEKLGFHDWDFDYVLLDFLGDVVCGGFGLPIARDMAQKVIVVGSNDLQSLYVANNVCSAVEYFRKLGGSVGVAGIVINRDDGTGEAKKFAEKVGIPVLSTIPADDDIRRKSAMYQIIGTKQSQWGNLFETLATNVAGAPPIRPTTLNQDELLGLFDGGQTGAGFT
>MP0321_megahit_173965_568-1581
MKDDVPNLKDYSQRLRDEASMDLADIQSDGEAKEPTKHTQIIAIYGKGGIGKSFTLANLSHMMAEMGKRVLLIGCDPKSDTTSLLFGGKACPTIIETSTKKKLAGEEVKIGDVCFKRGGVFAMELGGPEVGRGCGGRGIIHGFELLEKLGFHDWDFDYVLLDFLGDVVCGGFGLPIARDMAQKVILVGSNDLQSLYVANNVCSAVEYFRKLGGNVGVAGLVINKDDGTGEAAAFAKAADIPVLASIPQDDDLRKKSANYQIVGTANGQWGDLFTQLAEAVAGAPPVRPKPLDQDGLLNLFDSKDTGGDFVLVPATDVDMRGKNAKPKKSLEVMYDEA*
>MP0321_megahit_178369_2-742
SVAFSKLGKRVIQIGCDPKHDSTFTLTKALMPTVIDVLESVEFHAEELRPEDYVHEGYNGVMCVEAGGPPAGTGCGGYVVGQTVKLLKQHHLLDDSDVVIFDVLGDVVCGGFASPLQHAERALVVTANDFDSIFAMNRIAAAIKAKSKNYAVRLGGVIANRSAATDEIDRFNEAVGLKRLAHFPDLDVIRRSRLKKSTLFELDDAPGLTEVCDEYLQLAEQLWAGTDPLPCEPMKDRDLFDFLGFD*
>MP0321_megahit_180933_2817-3704
MTGTINKPLDGEGSVQVKQDPKMNIEEGALVIAVYGKGGIGKSTTSSNLSAAFSQLGKKVLQIGCDPKHDSTFTLTHKMVPTVIDILEEVDFHSEELRPSDFMFEGFNGVMCVESGGPPAGTGCGGYVTGQTVKLLKEHHLLEDTDVVIFDVLGDVVCGGFAAPLQHAHYCLIVTANDFDSIFAMNRIVSAIKAKAKNYKVRLGGVVANRSKDTDQIDKFNKRTGLKTMAHFKDVDAIRRSRLKKCTIFEMESSEDVIEVQNEYLSLAKNMLENVEPLEGNPLKDREIFDLLGFD*
>MP0321_megahit_193641_962-1861
MSPLDKEAPQLRGMDGEGSVQVHQDAGVSIDGVKVFSVYGKGGIGKSTTSSNLSAAFSKLGRRVLQIGCDPKHDSTFTLTGSLVPTVIDILKEVDFHPEELRPEDFVFEGFNGVKCVEAGGPPAGTGCGGYVVGQTVKLLKQHHLLDDTDVVIFDVLGDVVCGGFAAPLQHADRALIVTANDFDSIYAMNRIIAAVQAKSNNYKVRLAGCVANRSRETNEIDRYCETVGFSRIAHMPDADVIRRSRLKKKTLFEMDADEEVVAVQAEYIKLAETLWNGTEPLAPAPMEDRDIFELLGFD*
>MP0321_megahit_198464_310-948
IDVLESVEFHAEELRTEDYVHIGYNGVMCVEAGGPPAGTGCGGYVVGQTVKLLKQHHLLDDADVVIFDVLGDVVCGGFASPLQHAERALVVTANDFDSIFAMNRIAAAIEAKSKNYGVRLGGVIANRSAATDEIDRFNEAVGLKRVAHFPDLDVIRRSRLKKSTLFELPDSPELKAVQDEYLQLAEGLWNGAEPLDVKPMKDRDLFDFLGFD*
>MP0321_megahit_228050_3-206
MTGTINKPLDGEGSVQVKQDPKINIEEGALVIAVYGKGGIGKSTTSSNLSAAFSQLGKKVLQIGCDPK
>MP0321_megahit_233718_3-398
MNSPNQFIPVKDVGNGDGEGSVQVHLDEHIDVAKAKVFAVYGKGGIGKSTTSSNLSVAFSKLGKRVIQIGCDPKHDSTFTLTKALMPTVIDVLESVEFHAEELRTEDYVHIGYNGVMCVEAGGPPAGTGCGG
>MP0321_megahit_233796_192-1097
MSPLDSNKQVPNLRGEDGEGSVQVQMDPKLKIDGAKVFAVYGKGGIGKSTTSSNLSVAFSKLGKKVLQIGCDPKHDSTFTLTGRLVPTVIDILKDVDFHAEELRPDDFVYEGYNGVKCVEAGGPPAGTGCGGYVVGQTVKLLKQNHMLEETDVVIFDVLGDVVCGGFAAPLQHADRAIIVTANDFDSIYAMNRIIAAVQAKSKNYNVRLAGCIANRSRDTDEVDRYCKEVGFKRVAHLPDLDAIRKSRLKKKTLFEMGDDREIELVQKEYIRLAQLLWDGTDPLAPDPLEDRDIFELLGFD*
>MP0321_megahit_260784_365-1264
MSPLDKSPPQLRGQDGEGSVQVHQDPDMKIDGAKVFSVYGKGGIGKSTTSSNLSAAFSTLGKRVLQIGCDPKHDSTFTLTGSLVPTVIDILKEVDFHSEELRPEDFIFEGFNGVKCVEAGGPPAGTGCGGYVVGQTVKLLKQHHLLEDTDVVIFDVLGDVVCGGFAAPLQHADRALIVTANDFDSIYAMNRIIAAVQAKSNNYKVRLAGCVANRSRETNEVDRYCEEVGFNRIAHMPDVDVIRRSRLKKKTLFEMDADEEVVAVQAEYVRLAEKLWNGTEPLAPDPLEDRVIFELLGFD*
>MP0321_megahit_260878_8781-9590
MEDLLSNKRHPSSLNKLPRVITVANQKGGVGKTTTVVNIATCLAETGKRVLIVDFDPQANATSAVGIEPGTFTNSIYEVILGQASMTDSIIKTKWEGLSITPATIDLSGAEIELVSAFNRERYLKTAITDIIDNYDYVFIDCPPSIGLLTVNALTAADEVLVPIQCEYLALEGLGQLINNVEKVKTHLNEKLHISMIALVMFDGRTKLASQVVQEVRDHFGHTVCNQVIPRSVRLSEAPSYGQPIIYFDPKSRAALAYRALAKEISSVT*
>MP0321_megahit_275195_1-444
IFDVLGDVVCGGFAAPLQHADRALIVTANDFDSIYAMNRIIAAVHAKSKNYNVRLAGCVANRSKDTDEIDKYCKEVGFNRVAHLPDLDAIRRSRLKKKTLFEMGDDEDILAVQKEYIRLADLLWNGTEGLAPSTMEDRDIFELLGFD*
>MP0321_megahit_288174_759-1772
MKDDVPNLKDYSSRLREEANMDLADIKADGEISEPTKKTQIVAIYGKGGIGKSFTLANLSHMMAELGKRVLLIGCDPKSDTTSLLFGGKACPTIIETSTKKKLAGEEVKIGDVCFKRGGVFAMELGGPEVGRGCGGRGIIHGFELLEKLGFHDWDFDYVLLDFLGDVVCGGFGLPIARDMAQKVILVGSNDLQSLYVANNVCSAVEYFRKLGGNVGVAGLVINKDDGSGEAAAFAKAVDIPVLASIPQDDDLRKKSANYQIVGTSKSQWGDLFTELAEAVAGAPPMRPTPLDSDGLLNLFDSKDTGADFTLVPATDVDMRGKNAKPKVSLEVVYDEA*
>MP0321_megahit_297170_1-507
ILEEVDFHSEELRPNDFMFEGFNGVMCVESGGPPAGTGCGGYVTGQTVKLLKEHHLLEDTDVVIFDVLGDVVCGGFAAPLQHANYCLIVTANDFDSIFAMNRIVSAIKAKAKNYKVRLGGVVANRSKDTDQIDKFNERTGLKTMAHFKDVDAIRRSRLKKCTIFEMEPT
>MP0321_megahit_302406_3366-4148
MGKIISIANQKGGVGKTTTSINLAASLAALEYKTLLVDADPQANTTSGLGISKKDIKKTVYECMISESLSMDDILNTEINFLDILPSDIDLVGAEVEMVDIDNRDSRMKNCLNTIGENYDYIIIDCSPSLGIVTVNSLVASDSVIIPVQCEYFALEGLGKLLETIRLIQSNLNKELTIEGILMSMYDVRLRLSNQVVEEVQTHFKSLVFDTIIPRNVKLSEAPSFGIPAISYDANCKGSLSYLNLAKELVDNNENVKVSW*
>MP0321_megahit_308251_1277-2182
MSPLDSNKQVPNLRGEDGEGSVQVQMDPKVKIEGAKVFAVYGKGGIGKSTTSSNLSVAFSKLGKKVLQIGCDPKHDSTFTLTGRLVPTVIDILKEVDFHAEELRPDDFVYEGFNGVKCVEAGGPPAGTGCGGYVVGQTVKLLKQNHMLEETDVVIFDVLGDVVCGGFAAPLQHADRAIIVTANDFDSIYAMNRIIAAVQAKSKNYNVRLAGCIANRSKDTDEVDRYCKEVGFKRVAHLPDLDAIRKSRLKKKTLFEMDDNEEIQLVQKEYLRLAQLLWDGTDPLAPQPLEDRDIFELLGFD*
>MP0321_megahit_313722_3-302
MSPLDQRKEVPNLKEDGEGSVQVKMDPNMKIDGAKVFAVYGKGGIGKSTTSSNLSAAFSKLGKNVLQIGCDPKHDSTFTLTGRLVPTVIDILKEVDFHAE
>MP0321_megahit_329177_1209-2012
MSNSSTKNDYKVVAVTNQKGGVGKTTTTINLSAALVELGKKVLIIDLDPQGNASTGLGIDYEQRNLTVYDVLLAEAAISSAILPTSMAGLDIVPSTVDLSSADIELIKTPNHSTALSRALVEDKTLADNYDFIFVDCPPSLSLLTINAMVVSDSVLIPLQSEFFALEGLSQLMLSVREVRKSVNTGLRFEGVVLTMFDRRNNLSQQVEKDARENLGELVFKTVIPRNVRVSEAPSHSVPVLTYEPRSRGAQAYRRLAKEFLKNNKSI*
>MP0321_megahit_329195_48-1070
MSLDNPTNTLDKKDLEKHHKDLREEANQPIDEVPVGEPTKKTQIIAIYGKGGIGKSFTLANLSHMMAEQGKRVLLIGCDPKSDTTSLLFGGKACPTILETSTNKKLAGEEVTIGDVCFKRNGVFAMELGGPEVGRGCGGRGIIHGFELLEKLGFHDWDFDYVLLDFLGDVVCGGFGLPIARDMAQKVILVASNDLQSLYVANNVCSAVEYFRKLGGNVGVAGLVINKDDGSGEAAAFAETVKIPILASIPQDDDLRKKSANYHIVGTKESQWGDLFAELGTNTAEAPPLRPKPLDQDGLLNLFAASETGADFVLQPATDADMRGKFAKPKESLEVVYDEV*
>MP0321_megahit_330465_3-560
ANLSCMMAEQGKRVLLIGCDPKSDTTSLLFEGKACPTIIETSTKKKLSGEEVAIGDVCFKRNGVFAMELGGPEVGRGCGGRGIIHGFELLEKLGFHDWDFDYVLLDFLGDVVCGGFGLPIARDMAQKVIVVGSNDLQSLYVANNVCSAVEYFRKLGGSVGVAGIVINRDDGTGEAKKFAEKVGIPV
>MP0321_megahit_331517_1676-2476
MSDLSRPSGPKIIAIANQKGGVGKTTTTINLAAALVEQKQRVLVIDLDPQGNASTGLGIELDDREFTTYELLLEDIDLDQVIMTTETEGLHIVAATVDLSSADMELIANEKRSFLLHDALRQTQMDSYAFDYILIDCPPSLNLLTVNAMIAAHSVLVPLQSEFFALEGLSQLMLTIREVRQSGNKDLRIEGILLTMYDQRNNLSQQVEQDARSNLGELVYRTVIPRNVRVSEAPSYAMPVLSYDSGSKGAKAYRDLAKEVLANSAV*
>MP0321_megahit_381748_2-691
PLDGEGSVQVKQDPKINIEEGALVIAVYGKGGIGKSTTSSNLSAAFSKLGKKVLQIGCDPKHDSTFTLTHKMVPTVIDILEEVDFHSEELRPNDFMFEGFNGVMCVESGGPPAGTGCGGYVTGQTVKLLKEHHLLEDTDVVIFDVLGDVVCGGFAAPLQHANYCLIVTANDFDSIFAMNRIVSAIKAKAKNYKVRLGGVVANRSKDTDQIDKFNERTGLKTMAHFKDVDA
>MP0321_megahit_397762_2-589
KMVPTVIDILEEVDFHSEELRPNDFMFEGFNGVMCVESGGPPAGTGCGGYVTGQTVKLLKEHHLLEDTDVVIFDVLGDVVCGGFAAPLQHANYCLIVTANDFDSIFAMNRIVSAIKAKAKNYKVRLGGVVANRSKDTDQIDKFNERTGLKTMAHFKDVDAIRRSRLKKCTIFEMEPTEDVIEVQNEYLSLAKNMLE
>MP0321_megahit_410693_3-569
EGSVQVKQDPKINIEEGALVIAVYGKGGIGKSTTSSNLSAAFSKLGKKVLQIGCDPKHDSTFTLTHKMVPTVIDILEEVDFHSEELRPTDFMFEGFNGVMCVESGGPPAGTGCGGYVTGQTVKLLKEHHLLEDTDVVIFDVLGDVVCGGFAAPLQHANYCLIVTANDFDSIFAMNRIVSAIKAKAKNYK
>MP0528_megahit_65703_72-527
TDVVIFDVLGDVVCGGFAAPLQHAERALVVAANDFDSIFAMNRIVAAIGAKAKNYDVRLAGVVANRSRETDEIDRFCDEIGMQRLAHFQDLDAIRRSRLKKCTLFEMEECPEVLAAQLEYIRLAQLLWDGVDPSEATAMKDRDIFDFLGFE*
>MP0528_megahit_73288_2267-3130
MRQIAFYGKGGIGKSTTSQNTIAALSENNRIMIVGCDPKADSTRLMLHCKAQTTVLHLAAERGTVEDIELDEVVIPGYNNVLCVESGGPEPGVGCAGRGIITAINFLEEEGAYENLDFVSYDVLGDVVCGGFAMPIREGKAQEIYIVTSGEMMAMYAANNIARGILKYAHTGGVRLGGLICNSRNVNCEAELITELARRLGTQMIHFVPRSKQVQEAELRRMTVIEYTPNHPQADEYRTLANKIEKNEMFIVPTPISMEELEELLVDFGILGGEDEYEQAIAADKAK*
>MP0528_megahit_109467_258-638
MNAPESAKLYDPGLESSGERAELLASSGDDAPKTQIIAIYGKGGIGKSFTLANLSYMMAQQGKKVLLIGCDPKSDTTSLLFGGKACPTIIETASAKKAAGDEVSVGDVCFKRDGVFAMELGGPEVGR
>MP0528_megahit_114136_5102-6001
MSPLDKEAPQLRGMDGEGSVQVHQDAGVSIDGVKVFSVYGKGGIGKSTTSSNLSAAFSKLGRRVLQIGCDPKHDSTFTLTGSLVPTVIDILKEVDFHPEELRPEDFVFEGFNGVKCVEAGGPPAGTGCGGYVVGQTVKLLKQHHLLDDTDVVIFDVLGDVVCGGFAAPLQHADRALIVTANDFDSIYAMNRIIAAVQAKSNNYKVRLAGCVANRSRETNEIDRYCETVGFSRIAHMPDADVIRRSRLKKKTLFEMDADEEVVAVQAEYIKLAETLWNGTEPLAPAPMEDRDIFELLGFD*
>MP0528_megahit_121815_669-1310
LGGPEVGRGCGGRGIIHGFELLEKLGFHDWDFDYVLLDFLGDVVCGGFGLPIARDMAQKVILVGSNDLQSLYVANNVCSAVEYFRKLGGNVGVAGLVINKDDGTGEAAAFAKAADIPVLASIPQDDDLRKKSANYQIVGTANGQWGDLFTQLAEAVAGAPPVRPKPLDQDGLLNLFDSKDTGGDFVLVPATDVDMRGKNAKPKKSLEVMYDEA*
>MP0528_megahit_125328_3-392
MKDDVPNLKDYSSRLREEANMDLADIKADGEISEPTKKTQIVAIYGKGGIGKSFTLANLSHMMAELGKRVLLIGCDPKSDTTSLLFGGKACPTIIETSTKKKLAGEEVKIGDVCFKRGGVFAMELGGPEV
>MP0528_megahit_132587_537-956
MKDDVPNLKDYSQRLRDEASMDLADIQSDGEAKEPTKHTQIIAIYGKGGIGKSFTLANLSHMMAEMGKRVLLIGCDPKSDTTSLLFGGKACPTIIETSTKKKLAGEEVKIGDVCFKRGGVFAMELGGPEVGRGCGGRGII
>MP0528_megahit_164585_14629-15501
MTLTLAVYGKGGIGKSTTSCNISTALAKRGKKVLQIGCDPKHDSTFTLTGFLIPTIIDTLQEKDFHYEDIWPEDVIYKGYAGVDCVEAGGPPAGAGCGGYVVGETVKLLKELNAFDEYDVILFDVLGDVVCGGFAAPLNYSDYCLIVTDNGFDALFAANRIAASVREKARTHPLRLAGLIGNRTSQRDLIDKYIESVPIPVLEILPLIEEIRVSRVKGKTLFEMADKDPSLEYVCEFYLNIADQLLAMPEGVIPNDAQDRELFTLLSDFYLNPPESSSGTQDQELDLMMV*
>MP0528_megahit_168936_3-503
VGRGCGGRGIIHGFELLEKLGFHDWDFDYVLLDFLGDVVCGGFGLPIARDMAQKVILVGSNDLQSLYVANNVCSAVEYFRKLGGNVGVAGLVINKDDGSGEAAAFAKAVDIPVLASIPQDDDLRKKSANYQIVGTSKSQWGDLFTELAEAVAGAPPMRPTPLDSDGL
>MP0528_megahit_183759_172-1119
TTAHLLLLNEIDFSRTGRLMTTTLTRPADGEGSVQVHQDPALNIQEETLVIAVYGKGGIGKSTTSSNLSAAFSKLGKRVLQIGCDPKHDSTFTLTHKMVPTVIDILEEVDFHSEELRPEDFVFTGFNGVQCVESGGPPAGTGCGGYVTGQTVKLLKEHHLLEDTDVVIFDVLGDVVCGGFAAPLQHANYCLIVTANDFDSIFAMNRIVQAIQAKAKNYKVRLGGVVANRSADTDQIDKFNERTGLRTMAHFRDVDAIRRSRLKKCTIFEMDDADEAVQAVQNEYLRLAQNMLDKVEPLEATSLKDREIFDLLGFD*
>MP0528_megahit_193866_3-644
IGKSTTSSNLSAAFSTLGKRVLQIGCDPKHDSTFTLTGSLVPTVIDILKEVDFHSEELRPEDFIFEGFNGVKCVEAGGPPAGTGCGGYVVGQTVKLLKQHHLLEDTDVVIFDVLGDVVCGGFAAPLQHADRALIVTANDFDSIYAMNRIIAAVQAKSNNYKVRLAGCVANRSRETNEVDRYCEEVGFNRIAHMPDVDVIRRSRLKKKTLFEMDA
>MP0528_megahit_194032_561-1094
PAGTGCGGYVVGQTVKLLKQNHMLDNTDVVIFDVLGDVVCGGFAAPLQHADRALIVTANDFDSIYAMNRIIAAVHAKSKNYNVRLAGCVANRSKDTDEIDKYCKEVGFNRVAHLPDLDAIRRSRLKKKTLFEMGDDEDIVSVQKEYIRLADLLWNGTEGLAPSTMEDRDIFELLGFD*
>MP0528_megahit_197808_603-902
MSPLDKSPPQLRGQDGEGSVQVHQDPDMKIDGAKVFSVYGKGGIGKSTTSSNLSAAFSTLGKRVLQIGCDPKHDSTFTLTGSLVPTVIDILKEVDFHSEE
>MP0528_megahit_217807_435-1448
MKDDVPNLKDYSQRLRDEANMDLADIQSEGEATEPTKHTQIIAIYGKGGIGKSFTLANLSHMMAEMGKRVLLIGCDPKSDTTSLLFGGKACPTIIETSTKKKLAGEEVKIGDVCFKRGGVFAMELGGPEVGRGCGGRGIIHGFELLEKLGFHDWDFDYVLLDFLGDVVCGGFGLPIARDMAQKVILVASNDLQSLYVSNNVCSAVEYFRKLGGNVGVAGLVINKDDGSGEAAAFAREAKIPILAAIPQDDDLRKKSANYQIVGTKQGQWGDLFTQLAEAVGEAPPVRPTPLDQDGLLNLFDSKDTGGDFVLVPATDTDMRGKHAKPKKSLEVVYDEA*
>MP0528_megahit_220024_1-258
MSPLDQRKQVPNLKEDGEGSVQVKMDPNMKIDSAKVFAVYGKGGIGKSTTSSNLSAAFSKLGKNVLQIGCDPKHDSTFTLTGRLVP
>MP0528_megahit_220096_1-528
MTIETINVKGNASKALEDHHNRLKKEAKEPVDGLHLNEPKKKCQIIAIYGKGGIGKSFTLANLSCMMAEQGKRVLLIGCDPKSDTTSLLFEGKACPTIIETSTKKKLSGEEVAIGDVCFKRNGVFAMELGGPEVGRGCGGRGIIHGFELLEKLGFHDWDFDYVLLDFLGDVVCGGF
>MP0528_megahit_228783_65-850
MSATVFTIANQKGGVGKTTTAINLSYALAAKGVRTVLVDLDPQANATSGLGLEKLEGGSLYGPLCGEGNALEKVQPVGSNHCLFMIPSEVDMAAIEIELFQREDYLIQMREVISPLRESDHYDAIVLDCPPALGMLSMNSLAAADYLIIALQCEYLAMEGLGQILKVVDKLRDAGVNDGLELGGILMTMFDQRTNLGQQVVGEVRNHFEDLVFRSMIPRSVRLSEAPSFGQSIFEYEPNSRGAHAYRYFADEVIERFSLCK*
>MP0528_megahit_231445_332-1135
MSNGFDNNDLKVVAVTNQKGGVGKTTTTINLSAALIELGKKVLIIDLDPQGNASTGLGVDYDQRSLTVYDVLLAETSVSEAVLPTSMEGLHIIPSTVDLSSADIELIKTANHSTALFRALSEDRSLVDSYDFIFVDCPPSLSLLTINAMVAANSVLIPLQSEFFALEGLSQLMLSVREIRNSVNTELRFEGVVLTMFDRRNNLSQQVEKDARENLGEIVFKTVIPRNVRLSEAPSHSMPVLTYEPRSRGAQAYRRLAKEFLKNNRDI*
>MP0528_megahit_245571_2-907
MSPLDSNKQVPNLRGEDGEGSVQVQMDPKLKIDGAKVFAVYGKGGIGKSTTSSNLSVAFSKLGKKVLQIGCDPKHDSTFTLTGRLVPTVIDILKDVDFHAEELRPDDFVYEGYNGVKCVEAGGPPAGTGCGGYVVGQTVKLLKQNHMLEETDVVIFDVLGDVVCGGFAAPLQHADRAIIVTANDFDSIYAMNRIIAAVQAKSKNYNVRLAGCIANRSRDTDEVDRYCKEVGFKRVAHLPDLDAIRKSRLKKKTLFEMGGDKEIEMVQKEYIRLAQLLWDGTDPLAPDPLEDRDIFELLGFD*
>MP0528_megahit_257897_1537-2340
MSNSSTNNHFKVIAVTNQKGGVGKTTTTINLSAALVELGKKVLIIDLDPQGNASTGLGIDYEQRNLTVYDVLLAEAAISSAILPTSMAGLDIVPSTVDLSSADIELIKTSNHSTALSRALVEDKTLADNYDFIFVDCPPSLSLLTINAMVVSDSVLIPLQSEFFALEGLSQLMLSVREVRKSVNTGLRFEGVVLTMFDRRNNLSQQVEKDARENLGELVFKTVIPRNVRVSEAPSHSVPVLTYEPRSRGAQAYRRLAKEFLKNNKNI*
>MP0528_megahit_258260_43-819
MKILVVANQKGGVGKTTTTLNLAASLAAAGRKILLLDIDSQANLTTGLGGKKTYEETTITDVLLDDASLESLIQRKPDFNFDVIPGSPDLISAELEMARVPDPTSILKGKLNLLAHKYDYCLIDSPPSLGMLSVSALRAADKIIIPLQCEHFSIEGLAAMQRTIIEINEATGSNLKIDGILRTMFDQEKERAREISEKLEKSLSQQVFSTIIPRCDLLAEAPSEGKPIMYIDPDAKGTLAYFALAGEIIMKFEDKNVA*
>MP0528_megahit_277203_3-548
DYVLLDFLGDVVCGGFGLPIARDMAQKVILVASNDLQSLYVANNVCSAVEYFRKLGGNVGVAGLVINKDDGSGEAAAFAETVKIPILASIPQDDDLRKKSANYHIVGTKESQWGDLFAELGTNTAEAPPLRPKPLDQDGLLNLFAASETGADFVLQPATDADMRGKFAKPKESLEVVYDEV*
>MP0528_megahit_281700_1-843
MSPLDSNKQVPNLRGEDGEGSVQVQMDPKVKIEGAKVFAVYGKGGIGKSTTSSNLSVAFSKLGKKVLQIGCDPKHDSTFTLTGRLVPTVIDILKEVDFHAEELRPDDFVYEGFNGVKCVEAGGPPAGTGCGGYVVGQTVKLLKQNHMLEETDVVIFDVLGDVVCGGFAAPLQHADRAIIVTANDFDSIYAMNRIIAAVQAKSKNYNVRLAGCIANRSKDTDEVDRYCKEVGFKRVAHLPDLDAIRKSRLKKKTLFEMDDNEEIQLVQKEYLRLAQLLWDGT
>MP0528_megahit_282568_1210-2109
MSPLDKAAPQLRGKDGEGSVQVHQDAGVSIDGVKVFSVYGKGGIGKSTTSSNLSAAFSKLGRRVLQIGCDPKHDSTFTLTGSLVPTVIDILKEVDFHPEELRPEDFVFEGFNGVKCVEAGGPPAGTGCGGYVVGQTVKLLKQHHLLDDTDVVIFDVLGDVVCGGFAAPLQHADRALIVTANDFDSIYAMNRIIAAVQAKSANYKVRLAGCVANRSRETNEIDRYCETVGFSRIAHMPDADVIRRSRLKKKTLFEMDADDEVIAVQAEYIKLAETLWNGTEPLAPAPMEDRDIFELLGFD*
>MP0528_megahit_292135_165-629
MTGTLNKPLDGEGSVQVKQDPKISIEEGALVIAVYGKGGIGKSTTSSNLSAAFSKLGKKVLQIGCDPKHDSTFTLTHKMVPTVIDILEEVDFHSEELRPNDFMFEGFNGVMCVESGGPPAGTGCGGYVTGQTVKLLKEHHLLEDTDVVIFDVLGD
>MP0528_megahit_304232_1-534
PDDFVYEGFNGVKCVEAGGPPAGTGCGGYVVGQTVKLLKQNHMLEETDVVIFDVLGDVVCGGFAAPLQHADRAIIVTANDFDSIYAMNRIIAAVQAKSKNYNVRLAGCIANRSKDTDEVDRYCKEIGFNRVAHLPDLDAIRKSRLKKKTLFEMEDNEEIQLVQKEYLRLAQLLWDGTD
>MP0528_megahit_309391_2-709
LQIGCDPKHDSTFTLTGRLVPTVIDILKEVDFHAEELRPEDFVYEGYNGVKCVEAGGPPAGTGCGGYVVGQTVKLLKQNHMLDNTDVVIFDVLGDVVCGGFAAPLQHADRALIVTANDFDSIYAMNRIIAAVHAKSKNYNVRLAGCVANRSKDTDEIDKYCKEVGFNRVAHLPDLDAIRRSRLKKKTLFEMGDDEDILAVQKEYIRLADLLWNGTEGLAPSTMEDRDIFELLGFD*
>MP0528_megahit_310551_415-1179
MGKAIAISNQKGGVGKTTTTVNLAASLAALEKKVLLIDFDPQANATSSLGIKIDSKSKTIYNLIENDCEANDCIKKTNLKYFDIIPSHIDLIGIEIESIDLVEREYLLKNTISPLLDIYDYILIDCPPSLGLITINALTASNSVIIPIQCEYLALEGLGKLLNTIKSIQKLHNEDLQIEGILLTMYDIRLNLSNQVKKEVKIHFNQMVFKTIVHRNVKLGEATSFGKSIIDYDVSSKGANNYLNLARELISKNS*
>MP0528_megahit_315984_1-519
DVVCGGFGLPIARDMAQKVIVVGSNDLQSLYVANNVCSAVEYFRKLGGSVGVAGIVINRDDGTGEAKKFAEKVGIPVLSTIPADDDIRRKSAMYQIIGTKQSQWGNLFETLATNVAGAPPVRPTTLNQDELLGLFDGGQTGAGFTLVPATDADMRGKFSKPKKSLEVIYDKV*
>MP0528_megahit_331481_3-578
MTVETINVKGNANKVLEEHHSRLKSEAKEINNELHTAKPKKKCQIIAIYGKGGIGKSFTLANLSCMMAEQGKRVLLIGCDPKSDTTSLLFEGKACPTIIETSTKKKLSGEEVAIGDVCFKRNGVFAMELGGPEVGRGCGGRGIIHGFELLEKLGFHDWDFDYVLLDFLGDVVCGGFGLPIARDMAQKVIVVG
>MP0528_megahit_334167_267-719
MSPLDQRKEVPNLKEDGEGSVQVKMDPNMKIDGAKVFAVYGKGGIGKSTTSSNLSAAFSKLGKNVLQIGCDPKHDSTFTLTGRLVPTVIDILKEVDFHAEELRPEDFVYEGYNGVKCVEAGGPPAGTGCGGYVVGQTVKLLKQNHMLDNTD
>MP0528_megahit_342210_291-506
MTSTINRPLDGEGSVQVKQDPKINIEEGALVIAVYGKGGIGKSTTSSNLSAAFSKLGKKVLQIGCDPKHDST
>MP0528_megahit_350122_372-704
MTIETINVKGNASKALEDHHNRLKTEAKEPIDGLHLNEPKKKCQIIAIYGKGGIGKSFTLANLSCMMAEQGKRVLLIGCDPKSDTTSLLFEGKACPTIIETSTKKKLSGEE
>MP0528_megahit_406188_1203-1985
MGKIISIANQKGGVGKTTTSINLAASLAALEYKTLLVDADPQANTTSGLGISKKDIKKTVYECMISESLSMDDILNTEINFLDILPSDIDLVGAEVEMVDIDNRDSRMKNCLNTIGENYDYIIIDCSPSLGIVTVNSLVASDSVIIPVQCEYFALEGLGKLLETIRLIQSNLNKELTIEGILMSMYDVRLRLSNQVVEEVQTHFKSLVFDTIIPRNVKLSEAPSFGIPAISYDANCKGSLSYLNLAKELVDNNENVKVSW*
>MP0528_megahit_432466_345-875
DFLGDVVCGGFGLPIARDMAQKVIVVGSNDLQSLYVANNVCSAVEYFRKLGGSVGVAGIVINRDDGTGEAKKFAEKVGIPVLSTIPADDDIRRKSAMYQIIGTKQSQWGTLFETLASNVADAPPVRPKTLNQDQLLELFDGGETGAGFTLVPATDADMRGKFSKPKKSLEVIYDKV*
>MP0530_megahit_127063_330-572
MSGLKTTLPLPGTVYRREDGEGSVQVKMNTGPKIDGAKVFAVYGKGGIGKSTTSSNLSVAFSKLGKRVLQIGCDPKHDSTF
>MP0530_megahit_128077_15464-15973
MTHLDQPSALDALREEAAIEPDPVHDGEVTKETQVIAIYGKGGSGKSFALSNLSYMMAQQGKRVLLIGCDPKSDTTSLLFGGKACPTIIETSSKKKLAGEEVSIEDVCFQRDGVFAMELGGPEVGRGCGGRGIIHGFELLEKLGFHQWGFDYVLLDFLGDVVCGGFGLPI
>MP0530_megahit_134344_1937-2824
MLDAATQAPPDGDGSVQVQLDPSDKIKGAKVFAVYGKGGIGKSTTSSNLSAAFSKLGHRVLQIGCDPKHDSTFTLTKKLMPTVIDALEQVEFHSEELRTEDFMFEGYNGVMCVEAGGPPAGTGCGGYVVGQTVKLLKQHHLLEDTDVVIFDVLGDVVCGGFAAPLQHAERALVVAANDFDSIFAMNRIVAAIGAKAKNYDVRLAGVVANRSRETDEIDRFCDEIGMQRLAHFQDLDAIRRSRLKKCTLFEMEECPEVLAAQLEYIRLAQLLWDGVDPSEATAMKDRDIFDFLGFE*
>MP0530_megahit_162173_513-1340
MGSNHPVQVIAVTGGKGGIGKTNVSVNLSLALADMGRRVVLLDADLGLANVDVLLGLKPKATLADVLEGKCDLRDVMVTGPGGIRIVPAASGAANMVSLSPQQHAGLIQAFSEIGDNIDVLVVDTAAGIGDSVVSFVRAAQEALIVVCDEPTSITDAYALIKLLNRDHGMTRFRVLANMVGTPQEGRMVFAKLTKVTDRFLDVALQYVGAVPFDEAVRKSVQKQRAVFEAFPRSKASLAIRAIAQKVDAWPLPANPRGHLEFFVERLVQPTGTDL*
>MP0530_megahit_182588_186-1001
MTTVFAIANQKGGVGKTTSSVNLAASLAATRKKVLLVDIDPQGNATSGAGVDKYEPEYTIHDVLMGEVNVEDAVVDTPKDSGFDLIAANGDLTAAEVQLLDMKMREFRLRNALARIRGNYDYIIVDCPPSLNMLTVNALTAADSVIVPIQCEYYALEGLTSLMNTIEKIRTVLNPKLHIGGLLRTMYDPRNSLSNDVSNQLISHFGDKVYRTIIPRNVRLAEAPSHGAPVITYDPKSRGAVSYLALAGEILRREQAMQNAKASPQTPQSQA*
>MP0530_megahit_203200_4084-4893
MSDPIRPIGPKIIAVANQKGGVGKTTTTINLGAALAEQGYNVLIVDLDPQGNASTGIGVVPQDRDLTTYELLLEDVALSEAIRPTAVEKLAIIPATVDLSSADIELISNEKRSFLLHDALRQTAIDQFGFDFVLIDCPPSLNLLTVNAMVAAHSVLVPLQSEFFALEGLSQLMLTIREVRQSANPSLRIEGVVLTMYDARNNLSQQVEMDARDNLGDLVFQTLIPRNVRVSEAPSYSVPVLEYDTNSKGAMAYRALAQELVGKNARRAA*
>MP0530_megahit_306169_2131-2931
MSDLSRPSGPKIIAIANQKGGVGKTTTTINLAAALVEQKQRVLVIDLDPQGNASTGLGIELDDREFTTYELLLEDIDLDQVIMTTETEGLHIVAATVDLSSADMELIANEKRSFLLHDALRQTQMDSYAFDYILIDCPPSLNLLTVNAMIAAHSVLVPLQSEFFALEGLSQLMLTIREVRQSGNKDLRIEGILLTMYDQRNNLSQQVEQDARSNLGELVYRTVIPRNVRVSEAPSYAMPVLSYDSGSKGAKAYRDLAKEVLANSAV*
>MP0532_megahit_37414_1-390
MTHLDQPSALDALREEAAIEPDPVHDGEVTKETQVIAIYGKGGSGKSFALSNLSYMMAQQGKRVLLIGCDPKSDTTSLLFGGKACPTIIETSSKKKLAGEEVSIEDVCFQRDGVFAMELGGPEVGRGCGG
>MP0532_megahit_81508_1-864
PPDGDGSVQVQLDPSDKIKGAKVFAVYGKGGIGKSTTSSNLSAAFSKLGHRVLQIGCDPKHDSTFTLTKKLMPTVIDALEQVEFHSEELRTEDFMFEGYNGVMCVEAGGPPAGTGCGGYVVGQTVKLLKQHHLLEDTDVVIFDVLGDVVCGGFAAPLQHAERALVVAANDFDSIFAMNRIVAAIGAKAKNYDVRLAGVVANRSRETDEIDRFCDEIGMQRLAHFQDLDAIRRSRLKKCTLFEMEECPEVLAAQLEYIRLAQLLWDGVDPSEATAMKDRDIFDFLGFE*
>MP0532_megahit_185246_1-528
GTGCGGYVTGQTVKLLKEHHLLEDTDVVIFDVLGDVVCGGFAAPLQHANYCLIVTANDFDSIFAMNRIVSAIKAKAKNYKVRLGGVVANRSKETDQIDKFNERTGLKTMAHFKDVDAIRRSRLKKCTIFEMEPTEDVIEVQNEYLSLAKNMLENVEPLEGNPLKDREIFDLLGFD*
>MP0532_megahit_255850_617-1477
MINTVLDQASGLRKMSKNNNNGVKVIAVTGGKGGVGKTNVSLNTAIALGQQGKRVLVLDADLGLANCDVMLGLRVERNLSHVLSGECELEDILVEGPAGIKIVPATSGSQSMVELSPSEHAGLIRAFSELNTDFDILIVDTAAGISDMVLSFSRAAQDVVVVVCDEPTSITDAYALIKVLSREHGVYKFKIVANMVRSLREGQELFAKLSKVTDRFLDISMELVATVPYDENMRKSTRRQKVIVEVFPGSPAAIAFKTLATKIAKWPTPSQASGHLEFFIEKLVSN*
>MP0532_megahit_259064_2846-3610
MGKIIAIANQKGGVGKTTTSVNLAAALGVLEKKVLLIDADPQANASSGLGLDVENVEAGTYQLLEHTLKAEDAIVSTESPNLDIIPAHIDLVAIEIELVDQDQRESMLRNAIVSLKEKYDYILIDCAPSLGLLTLNALTAADSVIIPIQCEYFALEGLGKLLNTIKSVQKIHNNNLDIEGLLLTMYDSRLRLSNQVVEEVKKHFEEMVFETIIQRNVRLSEAPSYGESIINYDAGSKGANNYLSLAEEIIKKNS*
>MP0532_megahit_334158_863-1663
MSDLSRPSGPKIIAIANQKGGVGKTTTTINLAAALVEQKQRVLVIDLDPQGNASTGLGIELDDREFTTYELLLEDIDLDQVIMTTETEGLHIVAATVDLSSADMELIANEKRSFLLHDALRQTQMDSYAFDYILIDCPPSLNLLTVNAMIAAHSVLVPLQSEFFALEGLSQLMLTIREVRQSGNKDLRIEGILLTMYDQRNNLSQQVEQDARSNLGELVYRTVIPRNVRVSEAPSYAMPVLSYDSGSKGAKAYRDLAKEVLANSAV*
>MP0534_megahit_7740_3-368
MTSTINRPLDGEGSVQVKQDPKINIEEGALVIAVYGKGGIGKSTTSSNLSAAFSKLGKKVLQIGCDPKHDSTFTLTHKMVPTVIDILEEVDFHSEELRPTDFMFEGFNGVMCVESGGPPAGT
>MP0534_megahit_74152_6476-6976
MTHLDQPSALDALREEAAIEPDPVHDGEVTKETQVIAIYGKGGSGKSFALSNLSYMMAQQGKRVLLIGCDPKSDTTSLLFGGKACPTIIETSSKKKLAGEEVSIEDVCFQRDGVFAMELGGPEVGRGCGGRGIIHGFELLEKLGFHQWGFDYVLLDFLGDVVCGGFG
>MP0534_megahit_181101_11519-12406
MLDAATQAPPDGDGSVQVQLDPSDKIKGAKVFAVYGKGGIGKSTTSSNLSAAFSKLGHRVLQIGCDPKHDSTFTLTKKLMPTVIDALEQVEFHSEELRTEDFMFEGYNGVMCVEAGGPPAGTGCGGYVVGQTVKLLKQHHLLEDTDVVIFDVLGDVVCGGFAAPLQHAERALVVAANDFDSIFAMNRIVAAIGAKAKNYDVRLAGVVANRSRETDEIDRFCDEIGMQRLAHFQDLDAIRRSRLKKCTLFEMEECPEVLAAQLEYIRLAQLLWDGVDPSEATAMKDRDIFDFLGFE*
>MP0534_megahit_197945_538-1335
MTTVFAVANQKGGVGKTTSSVNLAASLAATRKKVLLVDIDPQGNATTGSGVDKFETDYTIYDVLCDDVPIEQAVTGTPEDSGFALIAANGDLTAAEVQMLELKSKEFRLRNALARIRDDYDYILIDCPPSLNMLTVNALTAADSVIVPIQCEYYALEGLTALMNTIEKIRSVLNPKLHIGGLLRTMYDPRNSLSNDVSNQLISHFGDKVYRTIIPRNVRLAEAPSHGAPVITYDPKSRGAVSYLALAGEILRREQALKAQPAAAS*
>MP0534_megahit_247773_453-1313
MINTVLDQASGLRKMSKNNNNGVKVIAVTGGKGGVGKTNVSLNTAIALGQQGKRVLVLDADLGLANCDVMLGLRVERNLSHVLSGECELDDILVEGPAGIKIVPATSGSQSMVELSPSEHAGLIRAFSELNTDFDILIVDTAAGISDMVLSFSRAAQDVVVVVCDEPTSITDAYALIKVLSREHGVYKFKIVANMVRSLREGQELFAKLSKVTDRFLDISMELVATVPYDENMRKSTRRQKVIVEVFPGSPAAIAFKTLATKIAKWPTPSQASGHLEFFIEKLVSN*
>MP0534_megahit_270593_1330-2145
MTTVFAIANQKGGVGKTTSSVNLAASLAATRKKVLLVDIDPQGNATSGAGVDKYEPEYTIHDVLMGEVNVEDAVVDTPKDSGFDLIAANGDLTAAEVQLLDMKMREFRLRNALARIRGNYDYIIVDCPPSLNMLTVNALTAADSVIVPIQCEYYALEGLTSLMNTIEKIRTVLNPKLHIGGLLRTMYDPRNSLSNDVSNQLISHFGDKVYRTIIPRNVRLAEAPSHGAPVITYDPKSRGAVSYLALAGEILRREQAMQNAKASPQTPQSQA*
>MP0536_megahit_102114_29-775
MSRILCIANQKGGVGKTTTAINLAECLSRANRRTLLLDIDPQCNATSGFGFAPLDKDSHPFFIHNEPWNVASVVEPGRLSVLPGSRSLAQADSNNQFSNFDKVSYQLRQLMQDYDYVLFDCPPSLGWLTRLALEVCTEVFIPIQCEYYAMEGLSQMVDAIRQLQSKSSKAPSIGGIVLTMFDPSVQLAKDVSEEVIRYFGDQVYSTFIPRDTVLAEAPSHGLSVLNYAPRSRGARAYVELCLEVIDRG*
>MP0536_megahit_117048_3-497
MTHLDQPSALDALREEAAIEPDPVHDGEVTKETQVIAIYGKGGSGKSFALSNLSYMMAQQGKRVLLIGCDPKSDTTSLLFGGKACPTIIETSSKKKLAGEEVSIEDVCFQRDGVFAMELGGPEVGRGCGGRGIIHGFELLEKLGFHQWGFDYVLLDFLGDVVCGG
>MP0536_megahit_120183_1375-2115
KGGVGKTTTSINLAAALQKLGKNTLLIDLDSQGNATSATSPKNIEEQPTVYDVLMGLKDIKECLLESKHDKFVLLPSNNDLMAAEIEMLSLDNRESVLKEKINEIKHQFNYILIDSPPSMNILTLNALTAAEQIIIPVQCEYYALEGMKGVLESIYKIKETVNPKLEIKGVLRTMVDSRNSLSVEVSAQLKKYFGEKLFWSYIPRNVRLAEAPSFGMSAISYDPECLGSKAYLALAKEVIKKTMES*
>MP0536_megahit_122716_3235-4122
MLDAATQAPPDGDGSVQVQLDPSDKIKGAKVFAVYGKGGIGKSTTSSNLSAAFSKLGHRVLQIGCDPKHDSTFTLTKKLMPTVIDALEQVEFHSEELRTEDFMFEGYNGVMCVEAGGPPAGTGCGGYVVGQTVKLLKQHHLLEDTDVVIFDVLGDVVCGGFAAPLQHAERALVVAANDFDSIFAMNRIVAAIGAKAKNYDVRLAGVVANRSRETDEIDRFCDEIGMQRLAHFQDLDAIRRSRLKKCTLFEMEECPEVLAAQLEYIRLAQLLWDGVDPSEATAMKDRDIFDFLGFE*
>MP0536_megahit_151853_124-906
MLGMFKKNRRARVIAVANQKGGVGKTTTTINLGAAMAESDKRILVVDLDPQANATTGLGISNRGLQASIYEVIIQQTTVGEVICTTEVPNLEVVPSSLALAGAEIELVTAFSREHRLERALETVADDYDVILIDCPPALGLLTVNALVAAQEVLVPIQCEYYALEGLGQLVGNVDLVRANLNPDLKISTIALVMYDARTNLSEQVAEEVRTFFGDKVCRQVIPRSVRLSEAPSFGQPITVFDPTCRGAVAYRQLAKEVLR*
>MP0536_megahit_193879_2-847
MSKIISVANQKGGVGKTTTAINLAACLALSGQKVLIIDIDPQGNASSGLGVNLRESQKGIYELLAGNASLDQVIYPTEIDTLKIIPSNVDLAGAEIELVGRDHREKILSMALNGVNAEYEFVVIDCPPSLGLLTLNALAVSRSVLIPMQCEYYALQGLSQLLKTLKRIQKSINPDLKVEGILLTMYDARTLLNGQVENHVKKYFSEFLMKTIIPRNIRLSEAPSHGKPIVLYANRSKGSDSYVELAQEVIQRTKGEMVSPKTEPQEITYEEWIKENQLRDFL
>MP0536_megahit_278407_1747-2562
MTTVFAIANQKGGVGKTTSSVNLAASLAATRKKVLLVDIDPQGNATSGAGVDKYEPEYTIHDVLMGEVNVEDAVVDTPKDSGFDLIAANGDLTAAEVQLLDMKMREFRLRNALARIRGNYDYIIVDCPPSLNMLTVNALTAADSVIVPIQCEYYALEGLTSLMNTIEKIRTVLNPKLHIGGLLRTMYDPRNSLSNDVSNQLISHFGDKVYRTIIPRNVRLAEAPSHGAPVITYDPKSRGAVSYLALAGEILRREQAMQNAKASPQTPQSQA*
>MP0536_megahit_287941_2192-3049
MINTVLDQASGLRKMSNNNNGVKVIAVTGGKGGVGKTNVSLNTAIALGQQGKRVLVLDADLGLANCDVMLGLRVERNLSHVLSGECELEDILVEGPAGVKIVPATSGSQSMVELSPSEHAGLIRAFSELNTDFDILIVDTAAGISDMVLSFSRAAQDVVVVVCDEPTSITDAYALIKVLSREHGVYKFKIVANMVRSLREGQELFAKLSKVTDRFLDISMELVATVPYDENMRKSTRRQKVIVEVFPGSPAAIAFKTLATKITKWPTPSQASGHLEFFIEKLVSN*
>MP0536_megahit_305196_78742-79515
MGKVIAVANQKGGVGKTTTSVNLAASLGVLEKKVLLIDADPQANATSGLGIDVESVEGGTYQLLEHSVKPEDTIIKTDSPNVDLIPAHIDLVAIEIELVDKDSREYMLAKAMERLKDSYDYILIDCAPSLGLLTLNALTASDSVIIPIQCEYFALEGLGKLLNTIKSVQKIHNPNLDIEGLLLTMYDSRLRLSNQVVEEVQKHFSEMVFDTIIQRNVRLSEAPSYGETIINYDATSKGATNYLSLAHEIIKKNKQTV*
>MP0536_megahit_320607_31-831
MSDLSRPSGPKIIAIANQKGGVGKTTTTINLAAALVEQKQRVLVIDLDPQGNASTGLGIELDDREFTTYELLLEDIDLDQVIMTTETEGLHIVAATVDLSSADMELIANEKRSFLLHDALRQTQMDSYAFDYILIDCPPSLNLLTVNAMIAAHSVLVPLQSEFFALEGLSQLMLTIREVRQSGNKDLRIEGILLTMYDQRNNLSQQVEQDARSNLGELVYRTVIPRNVRVSEAPSYAMPVLSYDSGSKGAKAYRDLAKEVLANSAV*
>MP0538_megahit_45668_22341-23096
MKTIALTNQKGGVGKTTSTINIGAALAKLGKKVLLIDLDPQANLTYSLKMHSNRVDKNIYHALKGKATAKEAIIKHNGFDFIPSSLELSGAELELANEPAREGLLKNVLEQIKEDEYDFVLIDCPPNLGLLTLNAFTAVEDIFIVLQSEYLALHGLSKLLDLIKIVQQRLNNRLAVGGIICTLYDSRKNLNKEVVGHIQDYFGDKVFSTIIRDNVALAEAPSHHKTIFEYDEKSNGAKDYFALAKEIKNGH*
>MP0538_megahit_77288_1503-2306
MSRLGVPRIIAIANQKGGVGKTTTAINLAAALVEEGMRVLLVDLDPQGNASTGLGIEADDRDHTTYDLLVEEAELSEVIRQTDLEDLCIVPATVDLSSADIELFSNEKRSFLLHDALRQPAMAEYDWDYILIDCPPSLNLLTVNAMVAAHSVLIPLQSEFFALEGLSQLMLTIREVRHAANPQLRIEGVVLTMYDRRNNLSQQVEQDARDNLGDLVFRTKIPRNVRVSEAPSYAMPVLNYDPASLGAKAYRQLAGEIVANHQDIAAQ*
>MP0538_megahit_88604_386-1126
MQCRVLAVANQKGGVGKTATAVTLAAGLAARGKRTLVIDLDPQANATGNLAVGQHTPGIAEVLQGETTLREACSETGRSGLSLIAGGNRMATWSLEEKCACPWRTEHATESFDFVILDCPPSISGPTILALQESDELIIPVQSEYLALEGLSSLLRAVDGVRGATGALQIRYLITMFDRRNNLAGEVEAELRAHFGKQVSRSVIPRSVRMAEAPGFRRTIFEHDEACSAAQAYAAFTEEVLAYGPQ*
>MP0538_megahit_180213_1691-2506
MTTVFAIANQKGGVGKTTSSVNLAASLAATRKKVLLVDIDPQGNATSGAGVDKYEPEYTIHDVLMGEVNVEDAVVDTPKDSGFDLIAANGDLTAAEVQLLDMKMREFRLRNALARIRGNYDYIIVDCPPSLNMLTVNALTAADSVIVPIQCEYYALEGLTSLMNTIEKIRTVLNPKLHIGGLLRTMYDPRNSLSNDVSNQLISHFGDKVYRTIIPRNVRLAEAPSHGAPVITYDPKSRGAVSYLALAGEILRREQAMQNAKASPQTPQSQA*
>MP0538_megahit_188494_268788-269597
MSDPIRPIGPKIIAVANQKGGVGKTTTTINLGAALAEQGYNVLIVDLDPQGNASTGIGVVPQDRDLTTYELLLEDVALSEAIRPTAVEKLAIIPATVDLSSADIELISNEKRSFLLHDALRQTAIDQFGFDFVLIDCPPSLNLLTVNAMVAAHSVLVPLQSEFFALEGLSQLMLTIREVRQSANPSLRIEGVVLTMYDARNNLSQQVEMDARDNLGDLVFQTLIPRNVRVSEAPSYSVPVLEYDTNSKGAMAYRALAQELVGKNARRAA*
>MP0540_megahit_28011_6917-7804
MLDAATQAPPDGDGSVQVQLDPSDKIKGAKVFAVYGKGGIGKSTTSSNLSAAFSKLGHRVLQIGCDPKHDSTFTLTKKLMPTVIDALEQVEFHSEELRTEDFMFEGYNGVMCVEAGGPPAGTGCGGYVVGQTVKLLKQHHLLEDTDVVIFDVLGDVVCGGFAAPLQHAERALVVAANDFDSIFAMNRIVAAIGAKAKNYDVRLAGVVANRSRETDEIDRFCDEIGMQRLAHFQDLDAIRRSRLKKCTLFEMEECPEVLAAQLEYIRLAQLLWDGVDPSEATAMKDRDIFDFLGFE*
>MP0540_megahit_38462_167-925
FGGKACPTILETSTNKKLAGEEVTIGDVCFKRNGVFAMELGGPEVGRGCGGRGIIHGFELLEKLGFHDWDFDYVLLDFLGDVVCGGFGLPIARDMAQKVILVASNDLQSLYVANNVCSAVEYFRKLGGNVGVAGLVINKDDGSGEAAAFAETVKIPILASIPQDDDLRKKSANYHIVGTKESQWGDLFAELGTNTAEAPPLRPKPLDQDGLLNLFSASETGADFVLQPATDADMRGKFAKPKESLEVVYDEV*
>MP0540_megahit_57928_2-478
QNHLLEDTDVVIFDVLGDVVCGGFAAPLQHADRAIIVTANDFDSIYAMNRIIAAVQAKSKNYNVRLAGCIANRSKDTNEVDRYCGEVGFKRVAHFPDLDAIRRSRLKKKTLFEMGDDEEIVSVQKEYLRLAQLLWDGTDPLAPAPLEDRHIFELLGFD*
>MP0540_megahit_58942_4169-4675
MTHLDQPSALDALREEAAIEPDPVHDGEVTKETQVIAIYGKGGSGKSFALSNLSYMMAQQGKRVLLIGCDPKSDTTSLLFGGKACPTIIETSSKKKLAGEEVSIEDVCFQRDGVFAMELGGPEVGRGCGGRGIIHGFELLEKLGFHQWGFDYVLLDFLGDVVCGGFGLP
>MP0540_megahit_63829_611-1207
IHGFETLEKLGFHDWDFDYVLLDFLGDVVCGGFGLPIARDMCQKVIVVASNDLQSLYVANNVCSAVEYFRKLGGNVGVAGMVINKDDGTGEANAFCKAVGIPVLAAIPAHEDIRRKSANYEIIGRPDGEWGPLFSGLATNVAESPPHQPSPLTQDELLELFDGDSVGRDVVLQPASMADLCGKEFVEKPSLEVIYDNV*
>MP0540_megahit_77767_1-426
DVVCGGFAAPLQHADRALVVTANDFDSIYAMNRIIAAVQAKSKNYAVRLAGCIANRSRETDEVDKYCKVVGFNRLAHLPDLDAIRRSRLKKKTLFEMDPDEDVISVQKEYVRLAETLWNGTEPFAPIPMEDRDIFELLGFD*
>MP0540_megahit_116700_462-1244
MGKVISIANQKGGVGKTTTSINLAASLAALEFKTLIIDADPQANATSGLGIDQNSIVKTVYECMINKEIDSESIINSDVDFLDILPSDIDLVGAEVEMVDISDRDLRMKSCIDTIKNDYDFIIIDCSPSLGIVTVNSLVASDSVIIPVQCEYFALEGLGKLLETIKLIQNNLNKKLTIEGILMSMYDVRLRLSNQVVEEVQTHFKNLVFNTIIPRNVKLSEAPSFGIPVISYDASCKGALSYLNLAKEVVDNNNTVKVEW*
>MP0540_megahit_118051_160-579
VCGGFAAPLQHADRALIVTANDFDSIYAMNRIIAAVHAKSKNYNVRLAGCVANRSKDTNEIDRYCKEVGFNRVAHLPDLDAIRRSRLKKKTLFEMGDDEDIIAVQKEYIRLADLLWNGTEGLAPSTMEDRDIFELLGFD*
>MP0540_megahit_123359_3-242
MSPLDDNKQVPNLRGEDGEGSLQVKLDPKVEIEGAKVFAVYGKGGIGKSTTSSNLSVAFSKLGKNVLQIGCDPKHDSTFT
>MP0540_megahit_132041_132-656
MSPLDSKSNIPNLKGEDGEGSLQVKLDPSVKIEGAKVFAVYGKGGIGKSTTSSNLSAAFTKLGKKVLQIGCDPKHDSTFTLTGRLVPTVIDTLKEVDFHAEELRPEDFVYEGYNGVKCVEAGGPPAGTGCGGYVVGQTVKLLKQHHLLEETDVVLFDVLGDVVCGGFAAPLQHAD
>MP0540_megahit_181813_249-1265
MTLDIPDLKTGALDKHHSRLRDEASEDTGTVQTGPVTKKTQIIAIYGKGGIGKSFTLANLSHMMAEQGKRVLLIGCDPKSDTTSLLFGGKACPTIIETSTKKKLAGEEVEIGDVCFKRGGVFAMELGGPEVGRGCGGRGIIHGFELLEKLGFHDWDFDYVLLDFLGDVVCGGFGLPIARDMAQKVILVGSNDLQSLYVANNVCSAVEYFRKLGGNVGVAGLVINKDDGSGEAAAFAKEAKIPVLASIPQDDDLRKKSANYQIVGTNKSQWGSLFIELAENVGSAPPLKPKNLTQDELLNLFSAEETGADFVLEPATDSDMMGKYLKPKESLEVVYDNV*
>MP0540_megahit_185788_3-275
MTLDIPDLKTGALDKHHSRLRDEASEDAGKVQTGPVTKKTQIIAIYGKGGIGKSFTLANLSHMMAEQGKRVLLIGCDPKSDTTSLLFGGKA
>MP0540_megahit_191482_1422-1682
MSPLDNRKEVPNLKGEDGEGSVQVKLDPNTKIDTAKVFAVYGKGGIGKSTTSSNLSAAFSKLGKKVLQIGCDPKHDSTFTLTGRLVP
>MP0540_megahit_218029_343-1125
MKIIAISNQKGGVGKTTTAINLSTALAAIGQNVLVIDLDPQGNASTGLGINYNEREKTIYDVLSNQTEIHESVHKTNIANLSIIPSTVDLSGIEPELANETDRAYVLKNIFTSTQALEEYDFVFIDCPPALSLLTVMAMTVADSIIVPLQCEFFALEGLSQLIKTIDRVKNNLNPNLHIDGIVLTMFDGRNKLSSQVADDVREHLKEQVYETIIPRNVRVSEAPSFGMPALIYDHRASGSQAYIRLANEIIKQNNKQEAA*
>MP0540_megahit_233195_3-641
DSTFTLTHKMVPTVIDILEEVDFHSEELRPTDFMFEGFNGVMCVESGGPPAGTGCGGYVTGQTVKLLKEHHLLEDTDVVIFDVLGDVVCGGFAAPLQHANYCLIVTANDFDSIFAMNRIVSAIKAKAKNYKVRLGGVVANRSKDTDQIDKFNERTGLKTMAHFKDVDAIRRSRLKKCTIFEMEPTEDVIEVQNEYLSLAKNMLENVEPLEGKP
>MP0540_megahit_241532_1031-1831
MAGSIISVINQKGGVGKTTTVINLATALAKKGKKILVIDLDPQGNATTGLGKSNNDEEKSIYNVLISKISAQSAIQESSVPGLDLIGSNVNLSGLEVETANDANRAFLLKEILTKEKESYFKKYENIFIDCPPSLSLLTVMSLVSADELLIPLQTEFFALEGITQLVKTIDRIKINLNPGLGIRGVLLTMFDKRNKLSSQVDFEARKHFKNKVYKTVVPRNVRLSEAPSHGMPCLIYDKNCSGSKSYISLAEEFINQRDQSMGSAA*
>MP0540_megahit_248212_115-912
MTTVFAVANQKGGVGKTTSSVNLAASLAATRKKVLLVDIDPQGNATTGSGVDKFETDYTIYDVLCDDVPIEQAVTGTPEDSGFSLIAANGDLTAAEVQLLDLKSKEFRLRNALARIRDNYDYILIDCPPSLNMLTVNALTAADSVIVPIQCEYYALEGLTALMNTIEKIRSVLNPKLHIGGLLRTMYDPRNSLSNDVSNQLISHFGDKVYRTIIPRNVRLAEAPSHGAPVITYDPKSRGAVSYLALAGEILRREQALKAQPAAAS*
>MP0540_megahit_273475_103-906
MSITSQTDGELTPKKSPRIIAIANQKGGVGKTTTTINLGAAIAESGKKVLIIDLDPQSNTTTGLGVSTKELSISVYQVIIQEKTASEAIFNVGIKNLDLLPSSLELAGAEIELVTVFSREQRLARALDDVINDYEFILIDCPPALGLLTVNALCFASEVIVPIQCEYYALEGLGQLVGNVDLVKANLNSELEISKIVLVMYDSRTKISKQVSDEVREYFGDRVCKQIIPRSVRLSEAPSYGQPITVFDPTSRGAIAYKELAREVLNE*
>MP0540_megahit_277926_3-251
MTIETINVKGNASKALEDHHNRLKTEAKEPVDGLHLNEPKKKCQIIAIYGKGGIGKSFTLANLSCMMAEQGKRVLLIGCDPKS
>MP0540_megahit_291120_4438-5238
MAGSIISVINQKGGVGKTTTVINLATALAKKGKKILVIDLDPQGNATTGLGKSNNNEEKSIYNVLIGKTSAQSAIQKSSVPGLDLIGSNVNLSGLEVETANDANRAFLLKEIISKENQTYFKMYENIFIDCPPSLSLLTVMSLVSADELLIPLQTEFFALEGITQLVKTIDRIKVNLNPTLGIRGVLLTMFDKRNKLSSQVDVEARKHFKNKVYKTVVPRNVRLSEAPSHGMPCLIYDKNCTGSKSYINLAEEFINQANDSIGSAA*
>MP0540_megahit_295389_1-906
ERKRLMTSTITRKEDGEGSVQVKQDPKAQIQEGALVIAVYGKGGIGKSTTSSNLSAAFSKLGKKVLQIGCDPKHDSTFTLTHKMVPTVIDILEEVDFHSEELRPEDFMFKGFNGVMCVESGGPPAGTGCGGYVTGQTVKLLKEHHLLEDTDVVIFDVLGDVVCGGFAAPLQHANYCLIVTANDFDSIFAMNRIVAAINAKAKNYKVRLGGVIANRSAELDQIEKFNERTGLKTMAHFRNVDAIRRSRLKKCTIFEMDAEEEGVVEVQNEYLSLAQKMIDNVEPLEAEPLKDREIFDLLGFD*
>MP0540_megahit_315256_154-1176
MSLDNPNTKEEKKDLNQHHKNLREEASQPIDEVPVGEPTKKTQIIAIYGKGGIGKSFTLANLSHMMAEQGKRVLLIGCDPKSDTTSLLFGGKACPTILETSTNKKLAGEEVTIGDVCFKRNGVFAMELGGPEVGRGCGGRGIIHGFELLEKLGFHDWDFDYVLLDFLGDVVCGGFGLPIARDMAQKVILVASNDLQSLYVANNVCSAVEYFRKLGGNVGVAGLVINKDDGSGEAAAFAETVKIPVLASIPQDDDLRKKSANYHIVGTNESQWGKLFAELGTNTAEAPPLRPKPLDQDGLLDLFSASETGADFVLQPATDADMRGKFAKPKESLEVVYDEV*
>MP0540_megahit_317744_1668-2477
MEDLLNTKTHPSSLNPKPRVITVANQKGGVGKTTTAINIATCLAEMGNEVLVVDFDPQANATSALGVDPGSFSTSIYEVILENVEMHECIIKTEWPSLSLAPANSDLSGAEIELVSAFNRERFLKTAIESVITEYDYVFIDCPPSIGLLTINALTAAGEVLVPIQCEYLALEGLGQLLSNVEKIKTHLNEKLHISMIALVMFDARTKLAAQVVDEVRGHFGETVCNQIIPRSVRLSEAPSFGQPIIYYDSKCRASIAYRALAREISSGS*
>MP0540_megahit_327119_74-889
MLWAMSIISPGDGQSTYKKSPRIIAIANQKGGVGKTTTTINLGAAIAENDKKVLIIDLDPQSNTTTGLGFSTKELKSSTYQVIIQENTASEAILDVGIKNLHLLPSSLELAGAEIELVTALSREQRLTRALDEVISNYDFILIDCPPALGILTVNALCFAKEVIVPIQCEYYALEGLGQLVGNVDLVKSNLNPELEISKIVLVMYDSRTKISKQVADEVREYFGERVCNQMIPRSVRLSEAPSYGQPITVFDPTSRGAVAYKELAKEVLNE*
>MP0540_megahit_328660_544-1287
LSAAFSKLGKKVLQIGCDPKHDSTFTLTGRLVPTVIDTLKEVDFHAEELRPEDFVYEGYGGVKCVEAGGPPAGTGCGGYVVGQTVKLLKQHHMLDNTDVVIFDVLGDVVCGGFAAPLQHADRALIVTANDFDSIYAMNRIIAAVHAKSKNYNVRLAGCVANRSKETNEVDRYCKEVGFNRVAHLPDLDAIRRSRLKKKTLFEMGDEEDIVAVQKEYIRLAELLWNGTEGLAPSTMEDRDIFELLGFD*
>MP0540_megahit_340763_2-583
CGGRGIIHGFELLEKLGFHDWDFDYVLLDFLGDVVCGGFGLPIARDMAQKVIVVGSNDLQSLYVANNVCSAVEYFRKLGGSVGVAGIVINRDDGTGEAKKFAEKVGIPVLSTIPADDDIRRKSAMYQIIGTKQSQWGTLFETLATNVAGAPPVRPTTLNQDQLLGLFDGGQTGAGFTLVPATDADMRGKFSKPK
>MP0540_megahit_374051_800-1603
MSITSQNDGESPHKKSPRIIAIANQKGGVGKTTTTINLGAAIAESGKKVLIVDLDPQSNTTTGLGVSTKELNISIYQVIIQEKTASEAILNVGIENLDLLPSSLELAGAEIELVTVFSREQRLARALDDVVGNYEFILIDCPPALGLLTVNALCFASEVIVPIQCEYYALEGLGQLVGNVDLVKSNLNPELEISKIVLVMYDSRTKISKQVSDEVREYFGDRVCKQIIPRSVRLSEAPSYGQPITVFDPTSRGAIAYKELAREVLNE*
>MP0540_megahit_374414_1-480
MKDDVPNLKDYSSRLREEANMDLADIKADEEISEPTKKTQIIAIYGKGGIGKSFTLANLSHMMAELGKRVLLIGCDPKSDTTSLLFGGKACPTIIETSTKKKLAGEEVKIGDVCFKRGGVFAMELGGPEVGRGCGGRGIIHGFELLEKLGFHDWDFDYVL
>MP0540_megahit_377400_2-634
LDQRREVPNLKEDGEGSVQVKMDPDMKIDGAKVFAVYGKGGIGKSTTSSNLSVAFSKLGKKVLQIGCDPKHDSTFTLTGRLVPTVIDILKDVDFHAEELRPDDFVYEGYNGVKCVEAGGPPAGTGCGGYVVGQTVKLLKQNHMLEETDVVIFDVLGDVVCGGFAAPLQHADRAIIVTANDFDSIYAMNRIIAAVQAKSKNYNVRLAGCIAN
>MP0540_megahit_391045_454-1254
MSDLSRPSGPKIIAIANQKGGVGKTTTTINLAAALVEQKQRVLVIDLDPQGNASTGLGIELDDREFTTYELLLEDIDLDQVIMTTETEGLHIVAATVDLSSADMELIANEKRSFLLHDALRQTQMDSYAFDYILIDCPPSLNLLTVNAMIAAHSVLVPLQSEFFALEGLSQLMLTIREVRQSGNKDLRIEGILLTMYDQRNNLSQQVEQDARSNLGELVYRTVIPRNVRVSEAPSYAMPVLSYDSGSKGAKAYRDLAKEVLANSAV*
>MP0540_megahit_391136_22-927
MSPLDINKNVPNLRGEDGEGSVQVKLDPKMKIDGAKVFAVYGKGGIGKSTTSSNLSVAFSKLGKKVLQIGCDPKHDSTFTLTGRLVPTVIDILKDVDFHAEELRPDDFVYEGFNGVKCVEAGGPPAGTGCGGYVVGQTVKLLKQNHLLEETDVVIFDVLGDVVCGGFAAPLQHADRAIIVTANDFDSIYAMNRIIAAVQAKSKNYNVRLAGCIANRSKDTDEVDRYCKEIGFNRVAHLPDLDAIRRSRLKKKTLFEMGDDEEIQLVQKEYIRLAQLLWDGTDPLAPQPLEDREIFELLGFD*
>MP0540_megahit_391586_291-524
MTSTITRKPDGEGSVQVQQDANAQIQEGALVIAVYGKGGIGKSTTSSNLSAAFSKLGKKVLQIGCDPKHDSTFTLTHK
>MP0540_megahit_392173_1-903
RKRLMTSTITRKEDGEGSVQVKQDPKAQIQEGALVIAVYGKGGIGKSTTSSNLSAAFSKLGKKVLQIGCDPKHDSTFTLTHKMVPTVIDILEEVDFHSEELRPEDFMFKGFNGVMCVESGGPPAGTGCGGYVTGQTVKLLKEHHLLEDTDVVIFDVLGDVVCGGFAAPLQHANYCLIVTANDFDSIFAMNRIVAAINAKAKNYKVRLGGVIANRSAELDQIEKFNEKTGLKTMAHFRNVDAIRRSRLKKCTIFEMDSEEEGVVEVQNEYLSLAQKMIDNVEPLEAEPLKDREIFDLLGFD*
>MP0540_megahit_395251_1-882
TVARKPDGEGSVQVQQDAKVQIQEGALVIAVYGKGGIGKSTTSSNLSAAFSKLGKKVLQIGCDPKHDSTFTLTHKMVPTVIDILEEVDFHSEELRPEDFMFEGFNGVMCVESGGPPAGTGCGGYVTGQTVKLLKEHHLLEDTDVVIFDVLGDVVCGGFAAPLQHANYCLIVTANDFDSIFAMNRIVAAINAKAKNYKVRLGGVIANRSAELDQIEKFNKETGLKTMAHFKNVDAIRRSRLKKCTIFEMDSSEDGVLECQNEYLALAQKMIDKVEPLQAEPLKDREIFDLLGFD*
>MP0540_megahit_401677_112-582
LLEDTDVVIFDVLGDVVCGGFAAPLQHANYCLIVTANDFDSIFAMNRIVAAINAKAKNYKVRLGGVIANRSAELDQIEKFNKETGLKTMAHFQNVDAIRRSRLKKCTIFEMDSSEEGVLECQNEYLSLAQKMIDKVEPLEAQPLKDREIFDLLGFD*
>MP0778_megahit_78276_3-587
MFENGFGLEECSMTTETINVKGTNVNQALDEHHARLKAEAGEPTLEIQTSEPKKKCQIIAIYGKGGIGKSFTLANLSCMMAEQGKRVLLIGCDPKSDTTSLLFEGKACPTIIETSTKKKLSGEEVAIGDVCFKRNGVFAMELGGPEVGRGCGGRGIIHGFELLEKLGFHDWDFDYVLLDFLGDVVCGGFGLPIAR
>MP0778_megahit_82542_3-356
MSPLDNNKHVPNLRGQDGEGSVQVKLDPTMKIDGAKVFAVYGKGGIGKSTTSSNLSVAFSKLGKKVLQIGCDPKHDSTFTLTGRLVPTVIDTLKDVDFHAEELRPEDFVYEGYNGVKC
>MP0778_megahit_106529_1-441
DVLGDVVCGGFAAPLQHANYCLIVTANDFDSIFAMNRIVQAIQAKAKNYKVRLGGVVANRSADTDQIDKFNERTGLRTMAHFKDVDAIRRSRLKKCTIFEMDDDDEAVQAVRNEYLRLAQNMLDKVEPLEAVSLKDREIFDLLGFD*
>MP0778_megahit_126348_2-433
LGDVVCGGFAAPLQHAERALIVAANDFDSIFAMNRIVQAISAKAKNYKVRLGGVIANRSSGTDQIDKFASRVGLNRLAHFPDLDEIRKSRLKKSTLFEMEQTPEIDLVLQEYMRLAKSLWDGTEPIAPEALKDREIFDLLGFD*
>MP0778_megahit_146849_896-1666
MAKIIAIANQKGGVGKTTTSINLSSALAILEKKVLLIDADPQANATSGLGFDSSIKKTGTYELFDNKTNFNNIIYKTSIKKLKLIPSHIDLVAVEIELVNKKNREFIMKKSLDKFSKNFDFILIDCPPSLGLITLNALSASNSVIIPIQCEYFALEGLGKLLNTIKSIQKLHNPNLDIEGLLLTMYDLRLRLSNTVVEEVKKHFGKMVFKTIIQRNVRLGEAPSYGENIIEYDSTSKGAKNYLSLAQEILNKTNNE*
>MP0778_megahit_155303_3-761
MIITIANQKGGVGKTTTVVNLATALASIDKKVLIIDMDPQYNSSMSFNAYDVNKSIYKVFSNEIEINNAIQKSQIPKLDVISACEDLAAAEYELADDENRNYLLKKYIENIKMNYDYIFIDTPPTLGLLTISSLTASDEVLIPVQCEFFALEGLSKLIKTIEIVKSNLNVNLKLNGIILTMYDKRNSLSSLIEKEAREYFDTNVYKFNVPRNVTLSEAPSHGLPAIIYDLKCAGSQAYIALAKEFLKRSTING
>MP0778_megahit_172418_213-1211
MMDITQKKNDNSVELTRPKDEGEIANTANTKKETQIIAIYGKGGIGKSFTLANLSYMMAQTGKKILLIGCDPKSDTTSLLFGGKACPTIIETSSKKKLAGEEIKVGDVCFKRDGVFAMELGGPEVGRGCGGRGIIHGFETLEKLGFHDWDFDYVLLDFLGDVVCGGFGLPIARDMCQKVMVVASNDLQSLYVANNVCSAVQYFRKLGGNVGVAGIIINKDDGTGEAQKFAEKVNIPVLTAIPANDDIRRKSASYEIIGKPGSEWAPLFSELALNVAEAPPVLPTPLSQDGLLNLFSSDITGADYQLEPACISDLTGINYKEQKSLEVVYDAA*
>MP0778_megahit_202360_1-543
MNIATVPISEIKRATPADGEGSLQVKLDPNVRIGNARVFAVYGKGGIGKSTTSSNLSVAFSKLGKRVLQIGCDPKHDSTFTLTKQLMPTVIDVLEDVDFHTEELRVEDFVYEGYNGVMCVEAGGPPAGTGCGGYVVGQTVKLLKEHHLLDETDVVIFDVLGDVVCGGFAAPLQHANYCLIV
>MP0778_megahit_206847_3-821
ANQKGGVGKTTTAINFSACLAEEGKKVLLIDLDPQANATSGLGIDKVENDSIFSALLGEATGESKIKETSFTNLDIIPSELDLAGAEIAIAKHDDYLHKLQKALKPIIDSNKYNFIILDCPPSLGILFMNALNVANEVIIPMQCEYLALEGLGVMANIVDKVAKAGNYNLKISGILMTMYNPTTNLSQQVVQEVIKYFDKLVFETIIPRNVRLSEAPSFGLPINKHDTQCIGATAYRSLAKEFIDRQKTKLIEQIQKPSLDEIPPSELSSSV*
>MP0778_megahit_209888_2-505
GQTVKLLKEHHLLEDTDVVIFDVLGDVVCGGFAAPLQHANYCLIVTANDFDSIFAMNRIVAAINAKAKNYKVRLGGVIANRSAELDQIEKFNKETGLKTMAHFKNVDAIRRSRLKKCTIFEMDSSEDGVLECQNEYLALAQKMIDKVEPLQAEPLKDREIFDLLGFD*
>MP0778_megahit_210974_2-769
GKSTTSSNLSAAFSTLGKRVLQIGCDPKHDSTFTLTGSLVPTVIDILKEVDFHAEELRPEDFIFEGFNGVKCVEAGGPPAGTGCGGYVVGQTVKLLKQHHLLEDTDVVIFDVLGDVVCGGFAAPLQHADRALIVTANDFDSIYAMNRIIAAVQAKSNNYKVRLAGCVANRSRETNEVDRYCNEVGFNRIAHMPDVDVIRRSRLKKKTLFEMDADEEVVAVQAEYVRLAEKLWNGTEPLAPAPLEDRVIFELLGFD*
>MP0778_megahit_217440_3-173
MKIEEGALVIAVYGKGGIGKSTTSSNLSAAFSKLGKRVLQIGCDPKHDSTFTLTHSM
>MP0778_megahit_219699_451-822
MTTTLTRPTDGEGSVQVHQDLDMNIEEETLVIAVYGKGGIGKSTTSSNLSAAFSKLGKRVLQIGCDPKHDSTFTLTHTMVPTVIDILEEVDFHSEELRPEDFMFTGYNGVKCVESGGPPAGTGC
>MP0778_megahit_234796_399-1178
MACKVFTIANQKGGVGKTTTAVNLSAALGDRGVETLLIDLDPQANATSGLGFEKEEGRSVYAAIMEDGDASEMIIKTGRKRLSLLPSEVDLAAAEIELSQKENYLGQLTLAIQPIIDSGKYQAIIIDCPPALGMLSMNSLASADYLLVALQCEYLALEGLGQILSVVDRLHEAGVNDRLQIGGIIMTMFDIRTKLSREVVEEVRSNLPEQVFDTVIPRTVRISEAPSFGQTIFEYDKLNPGSMAYRNLAKELIKRFGLK*
>MP0778_megahit_234877_3-608
MTTTLTRPADGDGSVQVLQDPSLNIQEETLVIAVYGKGGIGKSTTSSNLSAAFSKLGKRVLQIGCDPKHDSTFTLTHKMVPTVIDILEEVDFHSEELRPEDFVFTGFNGVQCVESGGPPAGTGCGGYVTGQTVKLLKEHHLLEDTDVVIFDVLGDVVCGGFAAPLQHANYCLIVTANDFDSIFAMNRIVQAIQAKAKNYKVR
>MP0778_megahit_243719_476-1243
MIITIANQKGGVGKTTTVVNLATALASIDKKVLVIDMDPQYNSSMSFNAYDANKSIYKVFSNDVEINNAIQPSLIPNLNVISACEDLAAAEYELADDENRNFLLKKYIGNIKENYDYIFIDTPPTLGLLTISSLTASNEVLIPVQCEFFALEGLSKLIKTIDIVKSNLNSVLKLNGIILTMYDKRNSLSSLIENEAREYFDTNVYKFNVPRNVTLSEAPSHGLPAIIYDLKCSGSQAYIGLAKEFLERSSNNGDE*
>MP0778_megahit_246838_3-560
VQVQQDPSMKIEEGALVIAVYGKGGIGKSTTSSNLSAAFSKLGKRVLQIGCDPKHDSTFTLTHSMVPTVIDILEEVDFHSEELRPDDFVFTGYNGVKCVESGGPPAGTGCGGYVTGQTVKLLKEHHLLEDTDVVIFDVLGDVVCGGFAAPLQHANYCLIVTANDFDSIFAMNRIVQAIQAKAKNYK
>MP0778_megahit_249147_178-792
HSEELRPDDFVFTGYNGVKCVESGGPPAGTGCGGYVTGQTVKLLKEHHLLEDTDVVIFDVLGDVVCGGFAAPLQHANYCLIVTANDFDSIFAMNRIVQAIQAKAKNYKVRLGGVIANRSADTDQIDKFNERTGLRTMAHFKDVDAIRRSRLKKCTIFEMDDDDDAVKAVKNEYLRLAQNMLDNVEPLEAVSLKDREIFDLLGFD*
>MP0778_megahit_266522_414-1178
MGKVIAISNQKGGVGKTTTALNLAACLGILEKKVLLIDLDPQANASSGIGINIIDKNKSSYQLLEHTEKPKNIIIKSESPNLNVIPSNIDLVAIEIELVNHPEREFMLKKAIQEVKNSYEYIILDCAPSLGLITLNALTAADSVIIPIQCEYFALEGLGKLLNTIKSVQKVHNENLEIEGLLLTMYDSRLRLSNQVVDEVKSHFQTMVFNTIIPRNVKLGEAPSHGKNIVDYDATSKGAKNYLKLAQELINKNF*
>MP0778_megahit_277057_3-1025
NGPRLERRMNAPQSAKLYDPGLESSGERADLLASSGEEAPKTQIIAIYGKGGIGKSFTLANLSYNMAQQGKKVLLIGCDPKSDTTSLLFGGKACPTIIQTASAKKAAGDEVSVGDVMFKRDGVFAMELGGPEVGRGCGGRGIIHGFETLEKLGFHDWDFDYVLLDFLGDVVCGGFGLPIARDMCQKVIVVASNDLQSLYVANNVCSAVEYFRKLGGNVGVAGMVTNKDDGAGQAQAFCKAVGIPELASIPANDDIRRKSASYEIIGGPDGEWGSLFSGLSTNVAEAPPHKPEPLTQDGLLELFDGDTVGRDVVLEPAKLEDLCSVEHLNKSSLEVIYDAI*
>MP0778_megahit_284741_624-1637
MKDDVPNLKDFDRRLREEAHEDLADLQAAEEQGEPTSKTQIIAIYGKGGIGKSFTLANLSHMMAEQGKRVLLIGCDPKSDTTSLLFGGKACPTIIETSTKKKLAGEEVQIGDVCFKRGGVFAMELGGPEVGRGCGGRGIIHGFELLEKLGFHDWDFDYVLLDFLGDVVCGGFGLPIARDMAQKVILVGSNDLQSLYVANNVCSAVEYFRKLGGNVGVAGLVINKDDGTGEAAAFAKSVDIPVLAAIPQDDDLRKKSANYQIVGTAQSPWGALFAELADAVSIAPPVRPAPLDQDGLLNLFDSKDTGGDYVLVPATDIDMRGKNAEPKESLEVVYDEA*
>MP0778_megahit_287785_8503-9282
MGKIIAVSNQKGGVGKTTTSLNLAACLGVLEKKVLLIDLDPQANATSGIGIELNSVQKTSYHLLEHTEKLNNIIIKSNTPNLDIVPSNIDLVAIELELVNHPNREFMLKESLYDVKDNYDYLIIDCAPSLGLITLNALTAAQSVIIPIQCEFFALEGLGKLLNTIKSVQKIHNKNLEIEGLLLTMYDSRLRLSNQVVDEVRKHFHDMVFKTIIKRNVKLGEAPSHGKNIIDYDSTSRGAKNYIKLAHELINNNLNGKSL*
>MP0778_megahit_305645_3-503
GIGKSFTLANLSHMMAELGKRVLLIGCDPKSDTTSLLFGGKACPTIIETSTKKKLAGEEVKIGDVCFKRGGVFAMELGGPEVGRGCGGRGIIHGFELLEKLGFHDWDFDYVLLDFLGDVVCGGFGLPIARDMAQKVILVASNDLQSLYVANNVCSAVEYFRKLGGNV
>MP0778_megahit_307994_2350-3087
MNIIAIANQKGGVGKSTTAINLSGALAQKGKKILLIDLDPQANTTSGIGEEASSTGCLYLPLIGQAQIEDKIIPTRIKNLSLIPGDMDLAGVEIELAQMPDYLSRLRDLLEKLGKKQDYDFIILDTPPSLGILMTSALAAADEVIIPLQCEWFGLEGLAKIVHIIDQIRDSGSGASVQLEGILMTMYDSRTNLSKEVVAQVKSFLPKQLYKTLIPRSIRIGEAPSYGLTIFEHDPNGAGAKAYEKL
>MP0778_megahit_319506_1-414
GGFAAPLQHADRALIVTANDFDSIYAMNRIIAAVQAKSANYKVRLAGCVANRSRETNEIDRYCETVGFSRIAHMPDADVIRRSRLKKKTLFEMDADEEVIAVQAEYIKLAETLWNGTEPLAPAPMEDRDIFELLGFD*
>MP0778_megahit_329989_1320-2084
MGKIIAIANQKGGVGKTTTSVNLAASLGVLEKKVLLVDADPQANATSGLGIEVDSVKKGSYQVLEHTVSAKEAIVTTNSPNLDLIPAHIDLVAIEIELVDKTNREMMLRKALEPIKNNYDYIFIDCAPSLGLITLNALTAANSVIIPIQCEYFALEGLGKLLNTIKSIQKIHNRDLGIEGMLLTMYDSRLRLSNQVVDEVKKHFGNMVFSTIIQRNVKLGEAPSFGETIIDYDATSKGASSYLKLAQELINKKK*
>MP0778_megahit_330361_240-1139
MSPLDKSPPQLRGQDGEGSVQVHQDPEMKIDGAKVFSVYGKGGIGKSTTSSNLSAAFSTLGKRVLQIGCDPKHDSTFTLTGTLVPTVIDILKEVDFHSEELRPEDFIFEGFNGVKCVEAGGPPAGTGCGGYVVGQTVKLLKQHHLLEDTDVVIFDVLGDVVCGGFAAPLQHADRALIVTANDFDSIYAMNRIIAAVQAKSNNYKVRLAGCIANRSRETNEVDRYCKEVGFNRIAHMPDVDVIRRSRLKKKTLFEMDADEEVVAVQKEYVRLAETLWNGTEPLAPAPLEDRVIFELLGFD*
>MP0778_megahit_330726_484-888
MKDDVPNLKDYSQRLRDEANMDLADIQSDGEATEPTKHTQIIAIYGKGGIGKSFTLANLSHMMAEMGKRVLLIGCDPKSDTTSLLFGGKACPTIIETSTKKKLAGEEVKIGDVCFKRGGVFAMELGGPEVGRGCG
>MP0778_megahit_333386_2-616
FHPEELRPEDFVFEGFNGVKCVEAGGPPAGTGCGGYVVGQTVKLLKQHHLLDDTDVVIFDVLGDVVCGGFAAPLQHADRALIVTANDFDSIYAMNRIIAAVQAKSANYKVRLAGCVANRSKDTNEIDRYCETVGFSRIAHMPDADVIRRSRLKKKTLFEMDGDEEIVAVQAEYIKLAETLWNGTEPLAPAPMEDRDIFELLGFD*
>MP0778_megahit_340621_3-470
MKDDVPNLKDYSQRLRDEANMDIADIQAEGEKEAPTKHTQIIAIYGKGGIGKSFTLANLSHMMAEMGKRVLLIGCDPKSDTTSLLFGGKACPTIIETSSKKKLAGEEVKIGDVCFKRGGVFAMELGGPEVGRGCGGRGIIHGFELLEKLGFHDWDF
>MP0778_megahit_345480_801-1700
MSPLDRQPPALRGMDGEGSVQVHQDSSMKIEGAKVFSVYGKGGIGKSTTSSNLSAAFSKLGKRVLQIGCDPKHDSTFTLTGTLVPTVIDILKEVDFHSEELRPEDFVFEGFNGVKCVEAGGPPAGTGCGGYVVGQTVKLLKQHHLLDDTDVVIFDVLGDVVCGGFAAPLQHADRALIVTANDFDSIYAMNRIIAAVQAKSSNYKVRLAGCVANRSRETDEVDRYCKTVGFNRIAHMPDLDAIRRSRLKKKTLFEMDADEDIIAVQAEYIKLAETLWNGTEPLAPAPLPDREIFELLGFD*
>MP0778_megahit_346977_635-1213
LEKLGFHDWDFDYVLLDFLGDVVCGGFGLPIARDMAQKVILVASNDLQSLYVSNNVCSAVEYFRKLGGNVGVAGLVINKDDGSGEAAAFAKEVNIPVLAAIPQDDDLRKKSANYQIVGTAKGQWGDLFTQLAEAVGEAPPVRPTPLDQDGLLNLFDSKDTGGDFVLVPATDIDMRGKNAKPIKSLEVVYDEV*
>MP0778_megahit_349930_311-1333
MSLDNPTTTLDKKDLEKHHKDLRDEANQPLDEVPVGEPTKKTQIIAIYGKGGIGKSFTLANLSHMMAEQGKRVLLIGCDPKSDTTSLLFGGKACPTILETSTNKKLAGEEVTIGDVCFKRNGVFAMELGGPEVGRGCGGRGIIHGFELLEKLGFHDWDFDYVLLDFLGDVVCGGFGLPIARDMAQKVILVASNDLQSLYVANNVCSAVEYFRKLGGNVGVAGLVINKDDGSGEAAAFAETVKIPILASIPQDDDLRKKSANYHIVGTNESQWGALFAELGTNTAEAPPLRPKPLDQDGLLNLFSASETGADFVLQPATDADMRGKFAKPKESLEVVYDEV*
>MP0778_megahit_357857_1-237
MNAPQSAKLYDPGLESTGERADLLATSGDDAPKTQIIAIYGKGGIGKSFTLANLSYMMAQQGKKVLLIGCDPKSDTTSL
>MP0778_megahit_368526_160-567
FAAPLQHADRALIVTANDFDSIYAMNRIIAAVHAKSKNYNVRLAGCVANRSKDTNEIDRYCKEVGFNRVAHLPDLDAIRRSRLKKKTLFEMGDDEDIVAVQKEYIRLADLLWNGTEGLAPSTMEDRDIFELLGFD*
>MP0778_megahit_372877_2-457
MSPLDKAAPQLRGKDGEGSVQVHQDAGVSIDGVKVFSVYGKGGIGKSTTSSNLSAAFSKLGRRVLQIGCDPKHDSTFTLTGSLVPTVIDILKEVDFHPEELRPEDFVFEGFNGVKCVEAGGPPAGTGCGGYVVGQTVKLLKQHHLLDDTDVV
>MP0778_megahit_379393_31-507
MSPLDKAAPQLRGKDGEGSVQVHQDAGVSIDGVKVFSVYGKGGIGKSTTSSNLSAAFSKLGRRVLQIGCDPKHDSTFTLTGSLVPTVIDILKEVDFHPEELRPEDFVFEGFNGVKCVEAGGPPAGTGCGGYVVGQTVKLLKQHHLLDDTDVVIFDVLGD
>MP0778_megahit_406031_868-1629
MSRVIAVSNQKGGVGKTTTSVNLSASLAALEKKVLLIDFDPQANTSSSIGIDITVNTKTIYDLLENNCEINECIYNTKLSFLDVIPAHIDLVGIEIEFINSSDREYLLRNVIDKIKEKYDFIIIDCPPSLGLLTINALSAANSIIVPIQCEYLALEGLGKLLNTIKSIQKLHNSDLSIEGLLLTMYDTRLNLSNQVKKEVKLHFNEMVFKTVIHRNVKLGEATSFGKSIIDYDVSSKGADNYLNLAKELISNN*
>MP0778_megahit_420413_839-1639
MSDLSRPSGPKIIAIANQKGGVGKTTTTINLAAALVEQKQRVLVIDLDPQGNASTGLGIELDDREFTTYELLLEDIDLDQVIMTTETEGLHIVAATVDLSSADMELIANEKRSFLLHDALRQTQMDSYAFDYILIDCPPSLNLLTVNAMIAAHSVLVPLQSEFFALEGLSQLMLTIREVRQSGNKDLRIEGILLTMYDQRNNLSQQVEQDARSNLGELVYRTVIPRNVRVSEAPSYAMPVLSYDSGSKGAKAYRDLAKEVLANSAV*
>MP0778_megahit_420504_42-602
MNSPNQHIPVSQIDPGKNVGDGEGSVQVHLEEDLMQTTAKVFAIYGKGGIGKSTTSSNLSVAFSKLGKRVIQIGCDPKHDSTFTLTKALMPTVIDVLESVEFHAEELRTEDYVFEGYNGVMCVEAGGPPAGTGCGGYVVGQTVKLLKQHHLLDDSDVVIFDVLGDVVCGGFASPLQHAERAMVVTAN
>MP0778_megahit_424809_1-633
PEVGRGCGGRGIIHGFELLEKLGFHDWDFDYVLLDFLGDVVCGGFGLPIARDMAQKVILVASNDLQSLYVSNNVCSAVEYFRKLGGNVGVAGLVINKDDGSGEAAAFAREAKIPILAAIPQDDDLRKKSANYQIVGTKQGQWGDLFTQLAEAVGEAPPVRPTPLDQDGLLNLFDSKDTGGDFVLVPATDTDMRGKHAKPKKSLEVVYDEA*
>MP0778_megahit_426441_1-495
TVKLLKQNHMLDNTDVVIFDVLGDVVCGGFAAPLQHADRALIVTANDFDSIYAMNRIIAAVHAKSKNYNVRLAGCVANRSKDTNEIDRYCKEVGFNRVAHLPDLDAIRRSRLKKKTLFEMGDEEDIIAVQKEYIRLADLLWNGTEGLAPSTMEDRDIFELLGFD*
>MP0778_megahit_432873_2-493
MKDDVPNLKDYSQRLRDEANMDIADIQAEGEKEAPTKHTQIIAIYGKGGIGKSFTLANLSHMMAEMGKRVLLIGCDPKSDTTSLLFGGKACPTIIETSSKKKLAGEEVKIGDVCFKRGGVFAMELGGPEVGRGCGGRGIIHGFELLEKLGFHDWDFDYVLLDFL
>MP0778_megahit_435021_21-938
MNSPNQHIPVSQIDPGKNVGDGEGSVQVHLEEELMQTTAKVFAIYGKGGIGKSTTSSNLSVAFSKLGKRVIQIGCDPKHDSTFTLTKALMPTVIDVLESVEFHAEELRTEDYVFEGYNGVMCVEAGGPPAGTGCGGYVVGQTVKLLKQHHLLDDSDVVIFDVLGDVVCGGFASPLQHAERAMVVTANDFDSIFAMNRIASAIKAKSKNYAVRLGGVIANRSAKTDEIDRFNEVVGLKRLAHFPDLDVIRRSRLKKSTLFELSGEEGVTAVCDEYMSLAQQMWDGTEPLPCEPMKDRDLFDFLGFD*
>MP0778_megahit_437098_6137-6925
MSSNVIAICNQKGGVGKTTTAINLAAALAGIGKKILILDLDPQGNASTGLGIEYSERTNSIYEVLSNAIPFDEGIKKTNLENLFIIPSNVELSGIEPELANENDKAFVLKSLINNSNSINKYDYIFIDCPPALSLLTVMAMTAANSVLVPLQCEFFALEGLSQLIKTIDRVHRNLNPSLSIDGIILTMFDKRNKLSTQVAMDVKKHLQEKVFETMIPRNVRVSEAPSFGMPAIIYDRRSKGSQAYLQLADEILRRTNSKEAA*
>MP0778_megahit_437262_2126-3064
MKDDVPNLKDYSSRLREEANMDLADIKADEEISEPTKKTQIIAIYGKGGIGKSFTLANLSHMMAELGKRVLLIGCDPKSDTTSLLFGGKACPTIIETSTKKKLAGEEVKIGDVCFKRGGVFAMELGGPEVGRGCGGRGIIHGFELLEKLGFHDWDFDYVLLDFLGDVVCGGFGLPIARDMAQKVILVASNDLQSLYVANNVCSAVEYFRKLGGNVGVAGLVINKDDGSGEAAAFAKVADIPVLASIPQDDDLRKKSANYQIVGTSKSQWGDLFTELAEAVAGAPPMRPKPLDPDGLLNLFDSKETGGDYTLVP
>MP0778_megahit_446836_2-493
VKLLKEHHLLEDTDVVIFDVLGDVVCGGFAAPLQHANYCLIVTANDFDSIFAMNRIVSAIAAKAKNYKVRLGGVVANRSKDTDQIDKFNKRTGLKTMAHFKDVDAIRRSRLKKCTIFEMEPTEDVIECQNEYLSLAKNMLDKVEPLEGTPLKDREIFDLLGFD*
>MP0778_megahit_447996_3-428
MTSTINKPLDGEGSVQVKQDPKVNIEEGALVIAVYGKGGIGKSTTSSNLSAAFSKLGKKVLQIGCDPKHDSTFTLTHKMVPTVIDILEEVDFHSEELRPTDFMFEGFNGVMCVESGGPPAGTGCGGYVTGQTVKLLKEHHLL
>MP0780_megahit_30650_607-1500
MTTDGTYDDTTPLAREIADITRRRMALEARAFPLPESTRVITVSNQKGGVGKTTTTVNLAAALARSGARVLVIDLDPQGNASTALGVEHRADTASVYDVVVGDSALQDVVQKSPEFEHLYCVPATIHLAGAEIELVSLVAREQRLRTALDAYLAQLDEPVHYVFIDCPPSLGLLTINAFVAAREVLIPIQCEYYALEGLSQLLNSIELIEKHLNPELRVSTILLTMYDSRTNLANQVADDVRQHFPDQVLTTLIPRSVRISEAPSYGQSVISYDTSSPGSLSYLEAAAEIAQRGAAT*
>MP0780_megahit_50645_2175-3200
MSGGSDPTVSRETEQSTEGARRATRGPEAKTTGGSGFGEYSSISSDDTPIGAAAQRASQILHPGSVTLPKPAQRRMLTIANQKGGVGKTTTAVNLAAALAIQGLTVLVVDLDPQGNASTALGVEHHSGVPSSYEVLIGEVSATEAIQQSPHSERLLCIPATIDLAGAEIELVSMVAREGRLKTALADLAEIDVDFVLIDCPPSLGLLTVNALVAATEVLIPIQCEYYALEGVGQLLRNIELVQSHLNPSLHVSTVILTMYDGRTKLADQVAEEVRKHFGDAVLRAVIPRSVKVSEAPGYGMTVIDYDPGSRGAMSYLDAGRELAARSANMAPQTTQERKNR*
>MP0780_megahit_108740_1-597
RTEDFMFEGYNGVMCVEAGGPPAGTGCGGYVVGQTVKLLKQHHLLEDTDVVIFDVLGDVVCGGFAAPLQHAERALVVAANDFDSIFAMNRIVAAIGAKAKNYDVRLAGVVANRSRETDEIDRFCGEIGMQRLAHFQDLDAIRRSRLKKCTLFEMEECPEVLAAQLEYIRLAQLLWDGVDPSEATAMKDRDIFDFLGFE*
>MP0780_megahit_141582_3807-4616
MSDPIRPIGPKIIAVANQKGGVGKTTTTINLGAALAEQGYNVLIVDLDPQGNASTGIGVVPQDRDLTTYELLLEDVALSEAIRPTAVEKLAIIPATVDLSSADIELISNEKRSFLLHDALRQTAIDQFGFDFVLIDCPPSLNLLTVNAMVAAHSVLVPLQSEFFALEGLSQLMLTIREVRQSANPSLRIEGVVLTMYDARNNLSQQVEMDARDNLGDLVFQTLIPRNVRVSEAPSYSVPVLEYDTNSKGAMAYRALAQELVGKNARRAA*
>MP0780_megahit_145031_35566-36594
MSALRKPTTESNLEGSQAAMHAALRAEASQPMDEPTTGPVTRETQIIAIYGKGGIGKSFTLANLSYMLAQQGKRVLLIGCDPKSDTTSLLFGGKACPTIIETSSRKKAAGEEVDISDVCFKRDGVFAMELGGPEVGRGCGGRGIIHGFELLEKLGFHDWGFDYVLLDFLGDVVCGGFGLPIARDMCQKVIVVGSNDLQSLYVANNVCSAVEYFRKLGGNVGVAGMVVNKDDGTGEAAAFAKSVGIPVLAAIPADEDIRRKSANYQIVGLPGGRWASVFEELATGIAEAPPLHPTPLDQDGLLGLFADEETGRDFVLQPASQEDMMGRPITPKPSLEVVYDNA*
>MP0780_megahit_145031_53922-54833
MSGLKTTLPLPGTVYRREDGEGSVQVKMNTGPKIDGAKVFAVYGKGGIGKSTTSSNLSVAFSKLGKRVLQIGCDPKHDSTFTLTKRLQPTVIDILESVDFHAEELRPEDFVFEGYNGVMCVEAGGPPAGTGCGGYVVGQTVKLLKEHHLLEDTDVVIFDVLGDVVCGGFAAPLQHADRALVVTANDFDSIFAMNRIVAAIQAKAKNYDVRLGGVIANRSAQTDEVDRFARAVGLERVAHFPDLDVIRRSRLKKSTLFEMEPSPELEAVQKEYLALAAKLYAGVEPLDAKSMKDREIFDFLGFE*
>MP0780_megahit_163897_959-1903
MFHVEHRGLHHCSAPVVFHVEHAGPRSTVVLGVRRSTALSLTGGSLHLSSVTSMMLGMLSQNRRARVIAVANQKGGVGKTTTTINLGAAMAESDKRVLIVDLDPQANATTGLGIASRGLQSSVYEVILQQTTVTEVVCATEVPNLEVVPSSLALAGAEIELVTAFSREHRLDRALETVADDYDIILIDCPPALGLLTINALVAAGEVLVPIQCEYYALEGLGQLVGNVELVKENLNPGLEVSTIALVMYDARTNLSEQVAEEVRTFFGDKVCRQVIPRSVRLSEAPSFGQPITLFDPTCRGAIAYRQLAKEVLG*
>MP0780_megahit_182392_17422-18249
MGSNHPVQVIAVTGGKGGIGKTNVSVNLSLALADMGRRVVLLDADLGLANVDVLLGLKPKATLADVLEGKCDLRDVMVTGPGGIRIVPAASGAANMVSLSPQQHAGLIQAFSEIGDNIDVLVVDTAAGIGDSVVSFVRAAQEALIVVCDEPTSITDAYALIKLLNRDHGMTRFRVLANMVGTPQEGRMVFAKLTKVTDRFLDVALQYVGAVPFDEAVRKSVQKQRAVFEAFPRSKASLAIRAIAQKVDAWPLPANPRGHLEFFVERLVQPTGTGL*
>MP0780_megahit_186150_8128-9012
MAATKRGETKASGDETVLGPTGRPYRGFATPPALDGHGPARIVSLCNQKGGVGKTTTTINLAAALAGYGRKVLAVDFDPQGALSAGLGIQTHDIPTIYDLLLNTKRDPHEVIVPSRVDGLDIIPANIDLSAAEVHLVNEVAREQILAQVLRKVAKEYDVILVDCQPSLGLLTVNALTASHGVIIPLECEFFALRGVALLIETIDKVRDRLNPTITLDGVLATMYDPRTLHSREVLERVVEAFGDDVLETVIGRTVKFPDASVSGMPITEFAPEHSAAQAYLRLARELVDRGAVA*
>MP0780_megahit_193236_13334-14272
MKQPDESAAESPFSFDDTPLARELADLSARRRTLASVDISLSGNTRVITVSNQKGGVGKTTSTVNLAAALASMGARVLVIDLDPQGNASTALGVPHDSDTPSVYDVLIDDFPIADIVQNSPESPNLFCAPSTIHLAGAEIELVSQVAREHRLKTALDTYLAELTERLDFVIIDCPPSLGLLTINAFTAAQELLIPIQCEYYALEGLSQLLGTVRMIQKHLNTALYLSTIMLTMYDGRTRLAQQVAEEVREHFPREVLRTMIPRSVRVSEAPSFGQTVIAYDGQSAGAVAYREAAVEIIGRDKDSSVSIEGTP*
>MP0780_megahit_193649_16197-17192
MTHLDQPSALDALREEAAIEPDPVHDGEVTKETQVIAIYGKGGSGKSFALSNLSYMMAQQGKRVLLIGCDPKSDTTSLLFGGKACPTIIETSSKKKLAGEEVSIEDVCFQRDGVFAMELGGPEVGRGCGGRGIIHGFELLEKLGFHQWGFDYVLLDFLGDVVCGGFGLPIARDMCQKVIVVGSNDLQSLYVANNVCKAVEYFRSMGGNVGVAGMIVNKDDGTGEAQAFAKAVDIPVLCAIPANDDIRKKSANYQIIGTPGGEWASLFEELAINVAKAPPQRPTPLEQDGLLDLFSPEETGGNVELVPATQADMRGGAFEPKPSLEVVYDEV*
>MP0780_megahit_193649_36499-37386
MLDAATQAPPDGDGSVQVQLDPSDKIKGAKVFAVYGKGGIGKSTTSSNLSAAFSKLGHRVLQIGCDPKHDSTFTLTKKLMPTVIDALEQVEFHSEELRTEDFMFEGYNGVMCVEAGGPPAGTGCGGYVVGQTVKLLKQHHLLEDTDVVIFDVLGDVVCGGFAAPLQHAERALVVAANDFDSIFAMNRIVAAIGAKAKNYDVRLAGVVANRSRETDEIDRFCDEIGMQRLAHFQDLDAIRRSRLKKCTLFEMEECPEVLAAQLEYIRLAQLLWDGVDPSEATAMKDRDIFDFLGFE*
>MP0784_megahit_126324_83-688
EELRTEDFMFEGYNGVMCVEAGGPPAGTGCGGYVVGQTVKLLKQHHLLEDTDVVIFDVLGDVVCGGFAAPLQHAERALVVAANDFDSIFAMNRIVAAIGAKAKNYDVRLAGVVANRSRETDEIDRFCGEIGMQRLAHFQDLDAIRRSRLKKCTLFEMEECPEVLAAQLEYIRLAQLLWDGVDPSEATAMKDRDIFDFLGFE*
>MP0784_megahit_131497_87-977
MQGLAWMSCSELAGERRVQALLPSKGSLHLSTGTSMMLGMFRKNRRARVIAVANQKGGVGKTTTTINLGAAMAESDKRILVVDLDPQANATTGLGISNRGLQASIYEVIIQQTTVGEVICTTEVPNLEVVPSSLALAGAEIELVTAFSREHRLERALETVADDYDVILIDCPPALGLLTVNALVAAQEVLVPIQCEYYALEGLGQLVGNVDLVRANLNPDLKISTIALVMYDARTNLSEQVAEEVRTFFGDKVCRQVIPRSVRLSEAPSFGQPITVFDPTCRGAVAYRQLAKEVLR*
>MP0784_megahit_160087_4449-5333
MAATKRGETKASGDETVLGPTGRPYRGFATPPALDGHGPARIVSLCNQKGGVGKTTTTINLAAALAGYGRKVLAVDFDPQGALSAGLGIQTHDIPTIYDLLLNTKRDPHEVIVPSRVDGLDIIPANIDLSAAEVHLVNEVAREQILAQVLRKVAKEYDVILVDCQPSLGLLTVNALTASHGVIIPLECEFFALRGVALLIETIDKVRDRLNPTITLDGVLATMYDPRTLHSREVLERVVEAFGDDVLETVIGRTVKFPDASVSGMPITEFAPEHSAAQAYLRLARELVDRGAVA*
>MP0784_megahit_164293_34152-34952
MSDLSRPSGPKIIAIANQKGGVGKTTTTINLAAALVEEGKRVLVIDLDPQGNASTGLGIDIDNRDFTTYELLLEDIALDQVILTTATEGLHIVPATVDLSSADLELISNEKRSFLLHDALRQTSMDDFRFDYILIDCPPSLNLLTVNAMIAAHSILVPLQSEFFALEGLSQLMLTIREVRQSGNKDLRIEGVLLTMYDQRNNLSQQVEHDARTNLGELVYKTVIPRNVRVSEAPSFSMPVLSYDSGSKGAKAYRDLAREILTNGVI*
>MP0784_megahit_168035_35566-36594
MSALRKPTTESNLEGSQAAMHAALRAEASQPMDEPTTGPVTRETQIIAIYGKGGIGKSFTLANLSYMLAQQGKRVLLIGCDPKSDTTSLLFGGKACPTIIETSSRKKAAGEEVDISDVCFKRDGVFAMELGGPEVGRGCGGRGIIHGFELLEKLGFHDWGFDYVLLDFLGDVVCGGFGLPIARDMCQKVIVVGSNDLQSLYVANNVCSAVEYFRKLGGNVGVAGMVVNKDDGTGEAAAFAKSVGIPVLAAIPADEDIRRKSANYQIVGLPGGRWASVFEELATGIAEAPPLHPTPLDQDGLLGLFADEETGRDFVLQPASQEDMMGRPITPKPSLEVVYDNA*
>MP0784_megahit_168035_53922-54833
MSGLKTTLPLPGTVYRREDGEGSVQVKMNTGPKIDGAKVFAVYGKGGIGKSTTSSNLSVAFSKLGKRVLQIGCDPKHDSTFTLTKRLQPTVIDILESVDFHAEELRPEDFVFEGYNGVMCVEAGGPPAGTGCGGYVVGQTVKLLKEHHLLEDTDVVIFDVLGDVVCGGFAAPLQHADRALVVTANDFDSIFAMNRIVAAIQAKAKNYDVRLGGVIANRSAQTDEVDRFARAVGLERVAHFPDLDVIRRSRLKKSTLFEMEPSPELEAVQKEYLALAAKLYAGVEPLDAKSMKDREIFDFLGFE*
>MP0784_megahit_168927_23766-24734
MKHDEDPATDSFYDTPLARELADLTARRRALDAIPLEYAGRRRIFTVSNQKGGVGKTTSTVNLAAAFAHMGARVLVVDLDPQGNASTALSIPHNAETPSVYDVLVEERPLSQVVQQSPESPRLFCAPSTIHLAGAEIELVSLVARERRLRTALEKYLSKKGADIDIVLIDCPPSLGLLTINAFTAADEVLIPIQCEYYALEGLSQLMGTVSMIQKHLNPTLTLSTILLTMYDGRTRLSQQVADEVRAHFPNQVLTTVIPRSVRISEAPSFGQTVIAYDGQSVGAVAYREAAVEIVRRDHRADSADVDAEGSAPDRDAEERDE*
>MP0784_megahit_179649_2053-2991
MKQPDESAAESPFSFDDTPLARELADLSARRRTLASVDISLSGNTRVITVSNQKGGVGKTTSTVNLAAALASMGARVLVIDLDPQGNASTALGVPHDSDTPSVYDVLIDDFPIADIVQNSPESPNLFCAPSTIHLAGAEIELVSQVAREHRLKTALDTYLAELTERLDFVIIDCPPSLGLLTINAFTAAQELLIPIQCEYYALEGLSQLLGTVRMIQKHLNTALYLSTIMLTMYDGRTRLAQQVAEEVREHFPREVLRTMIPRSVRVSEAPSFGQTVIAYDGQSAGAVAYREAAVEIIGRDKDSSVSIEGTP*
>MP0784_megahit_202947_1759-2715
MSPDMFHVEHRGLHHCSAPVVFHVEHAGPRSTVVIGVRRSTALSLTGGSLHLPSVTSMMLGMLSQNRRARIIAVANQKGGVGKTTTTINLGAAMAESDKRVLIVDLDPQANATTGLGISSRGLQSSVYEVMLQQTTVTEVVCATEVPNLEVVPSSLALAGAEIELVTAFSREHRLDRALETVADDYDIILIDCPPALGLLTINALVAAGEVLVPIQCEYYALEGLGQLVGNVELVKENLNPDLEVSTIALVMYDARTNLSEQVAEEVRTFFGDKVCRQVIPRSVRLSEAPSFGQPITLFDPTCRGAIAYRQLAKEVLG*
>MP0784_megahit_207283_1289-2053
MGKIIAIANQKGGVGKTTTSVNLAAALGVLEKKVLLIDADPQANASSGLGLDVENVEAGTYQLLEHTLKAEDAIVSTESPNLDIIPAHIDLVAIEIELVDQDQRESMLRNAIVSLKEKYDYILIDCAPSLGLLTLNALTAADSVIIPIQCEYFALEGLGKLLNTIKSVQKIHNNNLDIEGLLLTMYDSRLRLSNQVVEEVKKHFEEMVFETIIQRNVRLSEAPSYGESIINYDAGSKGANNYLSLAEEIIKKNS*
>MP0784_megahit_213004_52912-53739
MGSNHPVQVIAVTGGKGGIGKTNVSVNLSLALADMGRRVVLLDADLGLANVDVLLGLKPKATLADVLEGKCDLRDVMVTGPGGIRIVPAASGAANMVSLSPQQHAGLIQAFSEIGDNIDVLVVDTAAGIGDSVVSFVRAAQEALIVVCDEPTSITDAYALIKLLNRDHGMTRFRVLANMVGTPQEGRMVFAKLTKVTDRFLDVALQYVGAVPFDEAVRKSVQKQRAVFEAFPRSKASLAIRAIAQKVDAWPLPANPRGHLEFFVERLVQPTGTGL*
>MP0784_megahit_213109_101038-101850
MGKIIAIANQKGGVGKTTTSINLAAALGVLERKVLIVDADPQANATSGVGFDPKNVKTSIYECLVNDVEAKDIILATKSPNLYLLPGHIDLVGAEIEMINLPNREKMMRLALSKIKDDYDFIIIDCSPSLGLITLNALSAADSVIIPVQCEYFALEGLGKLLNTIKIVQSRLNTDLEIEGLLLTMYDIRLRLSNQVVEEVKTHFQQMVFDTIIQRNTKLGEAPSYGETIIMHDATCKGAVNYLNLAREILQNNNLTKISESEKVINLEDE*
>MP0784_megahit_218047_16195-17190
MTHLDQPSALDALREEAAIEPDPVHDGEVTKETQVIAIYGKGGSGKSFALSNLSYMMAQQGKRVLLIGCDPKSDTTSLLFGGKACPTIIETSSKKKLAGEEVSIEDVCFQRDGVFAMELGGPEVGRGCGGRGIIHGFELLEKLGFHQWGFDYVLLDFLGDVVCGGFGLPIARDMCQKVIVVGSNDLQSLYVANNVCKAVEYFRSMGGNVGVAGMIVNKDDGTGEAQAFAKAVDIPVLCAIPANDDIRKKSANYQIIGTPGGEWASLFEELAINVAKAPPQRPTPLEQDGLLDLFSPEETGGNVELVPATQADMRGGAFEPKPSLEVVYDEV*
>MP0784_megahit_218047_36497-37384
MLDAATQAPPDGDGSVQVQLDPSDKIKGAKVFAVYGKGGIGKSTTSSNLSAAFSKLGHRVLQIGCDPKHDSTFTLTKKLMPTVIDALEQVEFHSEELRTEDFMFEGYNGVMCVEAGGPPAGTGCGGYVVGQTVKLLKQHHLLEDTDVVIFDVLGDVVCGGFAAPLQHAERALVVAANDFDSIFAMNRIVAAIGAKAKNYDVRLAGVVANRSRETDEIDRFCDEIGMQRLAHFQDLDAIRRSRLKKCTLFEMEECPEVLAAQLEYIRLAQLLWDGVDPSEATAMKDRDIFDFLGFE*
>MP0786_megahit_70374_3169-4197
MSALRKPTTESNLEGSQAAMHAALRAEASQPMDEPTTGPVTRETQIIAIYGKGGIGKSFTLANLSYMLAQQGKRVLLIGCDPKSDTTSLLFGGKACPTIIETSSRKKAAGEEVDISDVCFKRDGVFAMELGGPEVGRGCGGRGIIHGFELLEKLGFHDWGFDYVLLDFLGDVVCGGFGLPIARDMCQKVIVVGSNDLQSLYVANNVCSAVEYFRKLGGNVGVAGMVVNKDDGTGEAAAFAKSVGIPVLAAIPADEDIRRKSANYQIVGLPGGRWASVFEELATGIAEAPPLHPTPLDQDGLLGLFADEETGRDFVLQPASQEDMMGRPITPKPSLEVVYDNA*
>MP0786_megahit_73306_1524-2435
MSGLKTTLPLPGTVYRREDGEGSVQVKMNTGPKIDGAKVFAVYGKGGIGKSTTSSNLSVAFSKLGKRVLQIGCDPKHDSTFTLTKRLQPTVIDILESVDFHAEELRPEDFVFEGYNGVMCVEAGGPPAGTGCGGYVVGQTVKLLKEHHLLEDTDVVIFDVLGDVVCGGFAAPLQHADRALVVTANDFDSIFAMNRIVAAIQAKAKNYDVRLGGVIANRSAQTDEVDRFARAVGLERVAHFPDLDVIRRSRLKKSTLFEMEPSPELEAVQKEYLALAAKLYAGVEPLDAKSMKDREIFDFLGFE*
>MP0786_megahit_128061_1-510
MTHLDQPSALDALREEAAIEPDPVHDGEVTKETQVIAIYGKGGSGKSFALSNLSYMMAQQGKRVLLIGCDPKSDTTSLLFGGKACPTIIETSSKKKLAGEEVSIEDVCFQRDGVFAMELGGPEVGRGCGGRGIIHGFELLEKLGFHQWGFDYVLLDFLGDVVCGGFGLPI
>MP0786_megahit_185062_4313-5251
MKQPDESAAESPFSFDDTPLARELADLSARRRTLASVDISLSGNTRVITVSNQKGGVGKTTSTVNLAAALASMGARVLVIDLDPQGNASTALGVPHDSDTPSVYDVLIDDFPIADIVQNSPESPNLFCAPSTIHLAGAEIELVSQVAREHRLKTALDTYLAELTERLDFVIIDCPPSLGLLTINAFTAAQELLIPIQCEYYALEGLSQLLGTVRMIQKHLNTALYLSTIMLTMYDGRTRLAQQVAEEVREHFPREVLRTMIPRSVRVSEAPSFGQTVIAYDGQSAGAVAYREAAVEIIGRDKDSSVSIEGTP*
>MP0786_megahit_191397_160-1032
MSCSELAGERRVQALLPSKGSLHLSTGTSMMLGMFRKNRRARVIAVANQKGGVGKTTTTINLGAAMAESDKRILVVDLDPQANATTGLGISNRGLQASIYEVIIQQTTVGEVICTTEVPNLEVVPSSLALAGAEIELVTAFSREHRLERALETVADDYDVILIDCPPALGLLTVNALVAAQEVLVPIQCEYYALEGLGQLVGNVDLVRANLNPDLKISTIALVMYDARTNLSEQVAEEVRTFFGDKVCRQVIPRSVRLSEAPSFGQPITVFDPTCRGAVAYRQLAKEVLR*
>MP0786_megahit_195848_2177-3133
MSPDMFHVEHRGLHHCSAPVVFHVEHAGPRSTVVIGVRRSTALSLTGGSLHLPSVTSMMLGMLSQNRRARIIAVANQKGGVGKTTTTINLGAAMAESDKRVLIVDLDPQANATTGLGISSRGLQSSVYEVMLQQTTVTEVVCATEVPNLEVIPSSLALAGAEIELVTAFSREHRLDRALETVADDYDIILIDCPPALGLLTINALVAAGEVLVPIQCEYYALEGLGQLVGNVELVKENLNPDLEVSTIALVMYDARTNLSEQVAEEVRTFFGDKVCRQVIPRSVRLSEAPSFGQPITLFDPTCRGAIAYRQLAKEVLG*
>MP0786_megahit_204359_2727-3554
MGSNHPVQVIAVTGGKGGIGKTNVSVNLSLALADMGRRVVLLDADLGLANVDVLLGLKPKATLADVLEGKCDLRDVMVTGPGGIRIVPAASGAANMVSLSPQQHAGLIQAFSEIGDNIDVLVVDTAAGIGDSVVSFVRAAQEALIVVCDEPTSITDAYALIKLLNRDHGMTRFRVLANMVGTPQEGRMVFAKLTKVTDRFLDVALQYVGAVPFDEAVRKSVQKQRAVFEAFPRSKASLAIRAIAQKVDAWPLPANPRGHLEFFVERLVQPTGTGL*
>MP0786_megahit_210939_19958-20842
MAATKRGETKASGDETVLGPTGRPYRGFATPPALDGHGPARIVSLCNQKGGVGKTTTTINLAAALAGYGRKVLAVDFDPQGALSAGLGIQTHDIPTIYDLLLNTKRDPHEVIVPSRVDGLDIIPANIDLSAAEVHLVNEVAREQILAQVLRKVAKEYDVILVDCQPSLGLLTVNALTASHGVIIPLECEFFALRGVALLIETIDKVRDRLNPTITLDGVLATMYDPRTLHSREVLERVVEAFGDDVLETVIGRTVKFPDASVSGMPITEFAPEHSAAQAYLRLARELVDRGAVA*
>MP0786_megahit_220928_19792-20679
MLDAATQAPPDGDGSVQVQLDPSDKIKGAKVFAVYGKGGIGKSTTSSNLSAAFSKLGHRVLQIGCDPKHDSTFTLTKKLMPTVIDALEQVEFHSEELRTEDFMFEGYNGVMCVEAGGPPAGTGCGGYVVGQTVKLLKQHHLLEDTDVVIFDVLGDVVCGGFAAPLQHAERALVVAANDFDSIFAMNRIVAAIGAKAKNYDVRLAGVVANRSRETDEIDRFCDEIGMQRLAHFQDLDAIRRSRLKKCTLFEMEECPEVLAAQLEYIRLAQLLWDGVDPSEATAMKDRDIFDFLGFE*
>MP0786_megahit_252496_3686-4456
MTEIIVVANQKGGVGKTTTSINLAAALQKLGKNTLLIDLDSQGNATSATSPKNIEEQPTVYDVLMGLKDIKECLLESKHDKFVLLPSNNDLMAAEIEMLSLDNRESVLKEKINEIKHQFNYILIDSPPSMNILTLNALTAAEQIIIPVQCEYYALEGMKGVLESIYKIKETVNPKLEIKGVLRTMVDSRNSLSVEVSAQLKKYFGEKLFWSYIPRNVRLAEAPSFGMSAISYDPECLGSKAYLALAKEVIKKTMES*
>MP0788_megahit_31952_3-533
MSALRKPTTESNLEGSQAAMHAALRAEASQPMDEPTTGPVTRETQIIAIYGKGGIGKSFTLANLSYMLAQQGKRVLLIGCDPKSDTTSLLFGGKACPTIIETSSRKKAAGEEVDISDVCFKRDGVFAMELGGPEVGRGCGGRGIIHGFELLEKLGFHDWGFDYVLLDFLGDVVCGGF
>MP0788_megahit_46032_2-538
PPAGTGCGGYVVGQTVKLLKEHHLLEDTDVVIFDVLGDVVCGGFAAPLQHADRALVVTANDFDSIFAMNRIVAAIQAKAKNYDVRLGGVIANRSAQTDEVDRFARAVGLERVAHFPDLDVIRRSRLKKSTLFEMEPSPELEAVQKEYLALAAKLYAGVEPLDAKSMKDREIFDFLGFE*
>MP0788_megahit_81479_277-1059
MKIIAISNQKGGVGKTTTAINLSTALAAIGQNVLIVDLDPQGNASTGLGINYSEREKTIYDVLSNQTEIHEAVYKTNISNLSIIPSTVDLSGIEPELANETDRAYVLKNIFTSTQALDEYDFVFIDCPPALSLLTVMAMTVADSIIVPLQCEFFALEGLSQLIKTIDRVKNNLNPNLHLDGIVLTMFDGRNKLSSQVADDVRAHLKEQVYETIIPRNVRVSEAPSFGMPALIYDHRASGSQAYIRLANEIIKQNNKQEAA*
>MP0788_megahit_117437_1942-2829
MLDAATQAPPDGDGSVQVQLDPSDKIKGAKVFAVYGKGGIGKSTTSSNLSAAFSKLGHRVLQIGCDPKHDSTFTLTKKLMPTVIDALEQVEFHSEELRTEDFMFEGYNGVMCVEAGGPPAGTGCGGYVVGQTVKLLKQHHLLEDTDVVIFDVLGDVVCGGFAAPLQHAERALVVAANDFDSIFAMNRIVAAIGAKAKNYDVRLAGVVANRSRETDEIDRFCDEIGMQRLAHFQDLDAIRRSRLKKCTLFEMEECPEVLAAQLEYIRLAQLLWDGVDPSEATAMKDRDIFDFLGFE*
>MP0788_megahit_117437_22136-22639
GFGLPIARDMCQKVIVVGSNDLQSLYVANNVCKAVEYFRSMGGNVGVAGMIVNKDDGTGEAQAFAKAVDIPVLCAIPANDDIRKKSANYQIIGTPGGEWASLFEELAINVAKAPPQRPTPLEQDGLLDLFSPEETGGNVELVPATQADMRGGAFEPKPSLEVVYDEV*
>MP0788_megahit_124417_6484-6978
MTHLDQPSALDALREEAAIEPDPVHDGEVTKETQVIAIYGKGGSGKSFALSNLSYMMAQQGKRVLLIGCDPKSDTTSLLFGGKACPTIIETSSKKKLAGEEVSIEDVCFQRDGVFAMELGGPEVGRGCGGRGIIHGFELLEKLGFHQWGFDYVLLDFLGDVVCGG
>MP0788_megahit_160353_3327-4265
MKQPDESAAESPFSFDDTPLARELADLSARRRTLASVDISLSGNTRVITVSNQKGGVGKTTSTVNLAAALASMGARVLVIDLDPQGNASTALGVPHDSDTPSVYDVLIDDFPIADIVQNSPESPNLFCAPSTIHLAGAEIELVSQVAREHRLKTALDTYLAELTERLDFVIIDCPPSLGLLTINAFTAAQELLIPIQCEYYALEGLSQLLGTVRMIQKHLNTALYLSTIMLTMYDGRTRLAQQVAEEVREHFPREVLRTMIPRSVRVSEAPSFGQTVIAYDGQSAGAVAYREAAVEIIGRDKDSSVSIEGTP*
>MP0788_megahit_174528_5746-6573
MGSNHPVQVIAVTGGKGGIGKTNVSVNLSLALADMGRRVVLLDADLGLANVDVLLGLKPKATLADVLEGKCDLRDVMVTGPGGIRIVPAASGAANMVSLSPQQHAGLIQAFSEIGDNIDVLVVDTAAGIGDSVVSFVRAAQEALIVVCDEPTSITDAYALIKLLNRDHGMTRFRVLANMVGTPQEGRMVFAKLTKVTDRFLDVALQYVGAVPFDEAVRKSVQKQRAVFEAFPRSKASLAIRAIAQKVDAWPLPANPRGHLEFFVERLVQPTGTGL*
>MP0788_megahit_174640_90-899
MGKIISVANQKGGVGKTTTAVNLAACLALSGRKVLVVDMDPQGNASSGLGINLRDNQKGIYELLTDGVPLNQAVYPTEIDTLKVIPSNVDLAGAEIEFVGRDHREKILSTALKEVETEYEFIVIDCPPSLGLLTLNALAISQSVLIPMQCEYYALQGLSHLLKTLKRVKKSINPDLKVEGIILTMYDNRTLLAGQVESQVKKYFGEFLMKTIIPRNIRLSEAPSHGKPIILYASRSKGSDSYVELAQEVIQRTKNETAKVEQHQIESVA*
>MP0788_megahit_182292_1669-2553
MMPRMSLETLRTRVIAVANQKGGVGKTTTTINLGASMAEEGRKVLIVDLDPQANATTGVGVSSRELEQSIYDVILQQASAADVRCSTDIPSLDLLPSSLALAGAEIELVAAFSREHRLERALAEIIDDYDIVLIDCPPALGLLTINALVVAREVLVPIQCEYYALEGLGQLIGNVDLVKANLNPDLEVSTIALVMYDARTKLSEQVADEVRTFFGTKVCRQVIPRSVRLSEAPSYGQPINVYDPTSRGAVAYRELAREVLRGPVLAGSNETFIDNDVENDEVGESYSGSEEDQV*
>MP0788_megahit_184373_6216-7100
MAATKRGETKASGDETVLGPTGRPYRGFATPPALDGHGPARIVSLCNQKGGVGKTTTTINLAAALAGYGRKVLAVDFDPQGALSAGLGIQTHDIPTIYDLLLNTKRDPHEVIVPSRVDGLDIIPANIDLSAAEVHLVNEVAREQILAQVLRKVAKEYDVILVDCQPSLGLLTVNALTASHGVIIPLECEFFALRGVALLIETIDKVRDRLNPTITLDGVLATMYDPRTLHSREVLERVVEAFGDDVLETVIGRTVKFPDASVSGMPITEFAPEHSAAQAYLRLARELVDRGAVA*
>MP0788_megahit_224199_1195-2019
MTKIIAVTNQKGGVGKTTTAINIAAALAAVGRRVLLVDLDPQANATVGCGVERRQLAQTVYQVLLGQSTVSDTMVATDSGFDLLPAESALAGAQAELTGHDENDTRRLKSSLAVVGSYDFILIDCPPALNILTLNALVAAHSILIPVQCEYYALEGLSGLDETFHRVKESANRDLMIEGVVRTMYDGRNSLTNEVSAQLRQHYGSLLYETVIPRNVRLAEAPSFGKSVIDYDPNCQGALAYRDLAREMLDKGESSIPTAPVTAEPVVISNRSDT*
>MP0788_megahit_227506_6812-7576
MGKIIAVSNQKGGVGKTTTSLNLAACLGILEKKVLLIDLDPQANATSGIGIDLKKIKKSSYQLLEHTEKTIDIIIKSNTPNLDIIPSNIDLVAIELELVNHPTREFMLRDALKEVKDLYEYIIIDCAPSLGLITLNALTAANSVIIPIQCEYFALEGLGKLLNTIKSIQKIHNKGLKIEGLLLTMYDTRLRLSNQVVDEVRKHFHDMVFKTIIQRNVTLGEAPSHGKNIIDYDATSKGAKNYIKLAQELINNNF*
>MP0790_megahit_43070_3-866
LEYAGRRRIFTVSNQKGGVGKTTSTVNLAAAFAHMGARVLVVDLDPQGNASTALSIPHNAETPSVYDVLVEERPLSQVVQQSPESPRLFCAPSTIHLAGAEIELVSLVARERRLRTALEKYLSKKGADIDIVLIDCPPSLGLLTINAFTAADEVLIPIQCEYYALEGLSQLMGTVSMIQKHLNPTLTLSTILLTMYDGRTRLSQQVADEVRAHFPNQVLTTVIPRSVRISEAPSFGQTVIAYDGQSVGAVAYREAAVEIVRRDHRADSADVDAEGSAPDRDAEERDE*
>MP0790_megahit_57545_1524-2060
PPAGTGCGGYVVGQTVKLLKEHHLLEDTDVVIFDVLGDVVCGGFAAPLQHADRALVVTANDFDSIFAMNRIVAAIQAKAKNYDVRLGGVIANRSAQTDEVDRFARAVGLERVAHFPDLDVIRRSRLKKSTLFEMEPSPELEAVQKEYLALAAKLYAGVEPLDAKSMKDREIFDFLGFE*
>MP0790_megahit_57818_9-686
STFTLTKQLMPTVIDVLEGVDFHTEELRVEDFVYEGYNGVMCVEAGGPPAGTGCGGYVVGQTVKLLKEHHLLDETDVVIFDVLGDVVCGGFAAPLQHAERALIVAANDFDSIFAMNRIVQAISAKAKNYKVRLGGVIANRSKDTDQIDKFADKVGLNRIAHFPDLDVIRRSRLKKSTLFEMENSPELEAVQKEYLRLASCLWAGTDPLAPDSLKDREIFDLLGFD*
>MP0790_megahit_73200_2-529
FLGDVVCGGFGLPIARDMCQKVIVVGSNDLQSLYVANNVCSAVEYFRKLGGNVGVAGMVVNKDDGTGEAAAFAKSVGIPVLAAIPADEDIRRKSANYQIVGLPGGRWASVFEELATGIAEAPPLHPTPLDQDGLLGLFADEETGRDFVLQPASQEDMMGRPITPKPSLEVVYDNA*
>MP0790_megahit_83107_2-529
MSALRKPTTESNLEGSQAAMHAALRAEASQPMDEPTTGPVTRETQIIAIYGKGGIGKSFTLANLSYMLAQQGKRVLLIGCDPKSDTTSLLFGGKACPTIIETSSRKKAAGEEVDISDVCFKRDGVFAMELGGPEVGRGCGGRGIIHGFELLEKLGFHDWGFDYVLLDFLGDVVCGG
>MP0790_megahit_93823_36-608
MSPLDKQPPAFRGLDGEGSVQVHQDSNSKIEGAKVFSVYGKGGIGKSTTSSNLSAAFSKLGKRVLQIGCDPKHDSTFTLTGSLVPTVIDILKEVDFHPEELRAEDFVFEGYNGVKCVEAGGPPAGTGCGGYVVGQTVKLLKQHHLLEDTDVVIFDVLGDVVCGGFAAPLQHADRALIVTANDFDSIYAMNR
>MP0790_megahit_96637_69-509
FDVLGDVVCGGFASPLQHAERALVVTANDFDSIFAMNRIATAIEAKAKNYGVRLGGVIANRSKDTDEIDRFNDVVGLKRLAHFPDLDVIRRSRLKKSTLFELDETPELKSVQDEYLGLAAALWAGTEPLNVSPMKDRDLFDFLGFD*
>MP0790_megahit_101459_2-808
GVGKTTTTVNIAAALALSGKSVLVVDLDPQGNASTALGIEHAEGTPNVYDVLTGEHPFDTIVRECPDISGLSGAPATVDLTGAEIELVAGEGREYRLRRAIDGYLATLNARGATCDYVLIDCPPSLGLLTLNGLVAAREVLLPIQCEYYALEGLSQLLRTVDMVSSHLNPDLRVSAIVLTMYDGRTRLASQVVHEVRTHFGERVLDTVVPRSVRVSEAPSYGQTVLTYDANSPGSLAYREVAEQLDAIDGQLGDGTIGHADHDANNSI*
>MP0790_megahit_108950_111-914
MSRLGVPRIIAIANQKGGVGKTTTAINLAAALVEEGMRVLLVDLDPQGNASTGLGIEADDRDHTTYDLLVEEAELSEVIRQTDLEDLCIVPATVDLSSADIELFSNEKRSFLLHDALRQPAMAEYDWDYILIDCPPSLNLLTVNAMVAAHSVLIPLQSEFFALEGLSQLMLTIREVRHAANPQLRIEGVVLTMYDRRNNLSQQVEQDARDNLGDLVFRTKIPRNVRVSEAPSYAMPVLNYDPASLGAKAYRQLAGEIVANHQDIAAQ*
>MP0790_megahit_124664_2-385
MSGLKTTLPLPGTVYRREDGEGSVQVKMNTGPKIDGAKVFAVYGKGGIGKSTTSSNLSVAFSKLGKRVLQIGCDPKHDSTFTLTKRLQPTVIDILESVDFHAEELRPEDFVFEGYNGVMCVEAGGPPA
>MP0790_megahit_150550_1-567
CDPKSDTTSLLFEGKACPTIIETSTKKKLSGEEVAIGDVCFKRNGVFAMELGGPEVGRGCGGRGIIHGFELLEKLGFHDWDFDYVLLDFLGDVVCGGFGLPIARDMAQKVIVVGSNDLQSLYVANNVCSAVEYFRKLGGSVGVAGIVINRDDGTGEAKKFAEKVGIPVLSTIPADDDIRRKSAMYQIIG
>MP0790_megahit_158304_976-1803
MGSNHPVQVIAVTGGKGGIGKTNVSVNLSLALADMGRRVVLLDADLGLANVDVLLGLKPKATLADVLEGKCDLRDVMVTGPGGIRIVPAASGAANMVSLSPQQHAGLIQAFSEIGDNIDVLVVDTAAGIGDSVVSFVRAAQEALIVVCDEPTSITDAYALIKLLNRDHGMTRFRVLANMVGTPQEGRMVFAKLTKVTDRFLDVALQYVGAVPFDEAVRKSVQKQRAVFEAFPRSKASLAIRAIAQKVDAWPLPANPRGHLEFFVERLVQPTGTGL*
>MP0790_megahit_164559_1-792
CDPKSDTTSLLFEGKACPTIIETSTKKKLAGEEVAIGDVCFKRNGVFAMELGGPEVGRGCGGRGIIHGFELLEKLGFHDWDFDYVLLDFLGDVVCGGFGLPIARDMAQKVIVVGSNDLQSLYVANNVCSAVEYFRKLGGSVGVAGIVINRDDGTGEAKKFAEKVGIPVLSTIPADDDIRRKSAMYQIIGTKQSQWGNLFETLATNVGGAPPVRPKTLNQDELLGLFDGGQTGAGFTLVPATDADMRGKFSKPKKSLEVIYDKV*
>MP0790_megahit_176377_1-654
MSPLDKSPPQLRGQDGEGSVQVHQDPEMKIDGAKVFSVYGKGGIGKSTTSSNLSAAFSTLGKRVLQIGCDPKHDSTFTLTGTLVPTVIDILKEVDFHSEELRPEDFIFEGFNGVKCVEAGGPPAGTGCGGYVVGQTVKLLKQHHLLEDTDVVIFDVLGDVVCGGFAAPLQHADRALIVTANDFDSIYAMNRIIAAVQAKSNNYKVRLAGCVANRSRET
>MP0790_megahit_185609_6467-6877
MTHLDQPSALDALREEAAIEPDPVHDGEVTKETQVIAIYGKGGSGKSFALSNLSYMMAQQGKRVLLIGCDPKSDTTSLLFGGKACPTIIETSSKKKLAGEEVSIEDVCFQRDGVFAMELGGPEVGRGCGGRGIIHGF
>MP0790_megahit_192299_180-944
MSKIFSICNQKGGVGKTTTSVNLSAALTLNNKKVLLIDMDPQGNATMGSGISKYDLDYSLADVLLDNSKNIKEAICKADEGFELIPANQALTFAEVKLLDVKNRELVLKKVLKKIESDYDFIIIDCPPSLNILTVNALAVSDSVIIPTQCEYYALEGLTALLETIDKIKISVNESLKIGGILRTMYDPRNNLAQDVSEELENHFGKDVLKTVIPRNVSLAEAPSHGSSIINYDRSSKGSMSYLALAGEIVKISK*
>MP0790_megahit_194410_225-992
MNIIAIANQKGGVGKSTTAINLSGALAQKGKKILLIDLDPQANTTSGIGEEASSTGCLYLPLIGQAQIEDKIIPTRIKNLSLIPGDMDLAGVEIELAQMPDYLSRLRDLLEKLAKKQDYDFIILDTPPSLGILMTSALAAADEVIIPLQCEWFGLEGLAKIVHIVDQIRDSGSGASVQLEGILMTMYDSRTNLSKEVVAQVKSFLPKQLYKTLIPRSIRIGEAPSYGLTIFEHDPNGAGAKAYEKLAKEFLARRK*
>MP0790_megahit_200073_581-1594
MKDDVPNLKDYSSRLREEANMDLADIKADEEISEPTKKTQIIAIYGKGGIGKSFTLANLSHMMAELGKRVLLIGCDPKSDTTSLLFGGKACPTIIETSTKKKLAGEEVKIGDVCFKRGGVFAMELGGPEVGRGCGGRGIIHGFELLEKLGFHDWDFDYVLLDFLGDVVCGGFGLPIARDMAQKVILVASNDLQSLYVANNVCSAVEYFRKLGGNVGVAGLVINKDDGSGEAAAFAKVADIPVLASIPQDDDLRKKSANYQIVGTSKSQWGDLFTELAEAVAGAPPMRPKPLDPDGLLNLFDSKETGGDYTLVPATDVDMRGKNAKPKVSLEVVYDEA*
>MP0790_megahit_209043_3-302
MSPLDKAAPQLRGKDGEGSVQVHQDAGVSIDGVKVFSVYGKGGIGKSTTSSNLSAAFSKLGRRVLQIGCDPKHDSTFTLTGSLVPTVIDILKEVDFHPEE
>MP0790_megahit_215269_5671-6558
MLDAATQAPPDGDGSVQVQLDPSDKIKGAKVFAVYGKGGIGKSTTSSNLSAAFSKLGHRVLQIGCDPKHDSTFTLTKKLMPTVIDALEQVEFHSEELRTEDFMFEGYNGVMCVEAGGPPAGTGCGGYVVGQTVKLLKQHHLLEDTDVVIFDVLGDVVCGGFAAPLQHAERALVVAANDFDSIFAMNRIVAAIGAKAKNYDVRLAGVVANRSRETDEIDRFCDEIGMQRLAHFQDLDAIRRSRLKKCTLFEMEECPEVLAAQLEYIRLAQLLWDGVDPSEATAMKDRDIFDFLGFE*
>MP0790_megahit_216221_1775-2788
MKDDVPNLKDYSQRLRDEANMDLADIQSDGEATEPTKHTQIIAIYGKGGIGKSFTLANLSHMMAEMGKRVLLIGCDPKSDTTSLLFGGKACPTIIETSTKKKLAGEEVKIGDVCFKRGGVFAMELGGPEVGRGCGGRGIIHGFELLEKLGFHDWDFDYVLLDFLGDVVCGGFGLPIARDMAQKVILVASNDLQSLYVSNNVCSAVEYFRKLGGNVGVAGLVINKDDGSGEAAAFAREAKIPILAAIPQDDDLRKKSANYQIVGTKQGQWGDLFTQLAEAVGEAPPVRPTPLDQDGLLNLFDSKDTGGDFVLVPATDTDMRGKHAKPKKSLEVVYDEA*
>MP0790_megahit_222556_210-542
MTTTLSRPTDGEGSVQVQQDPSMKIEEGALVIAVYGKGGIGKSTTSSNLSAAFSKLGKRVLQIGCDPKHDSTFTLTHSMVPTVIDILEEVDFHSEELRPDDFVFTGYNGVK
>MP0790_megahit_239493_248-1012
MGKIIAVSNQKGGVGKTTTALNLSACLGILEKKVLLIDLDPQANATSGLGIDIKKINYSSYNLLEESEKVNNIILNSKTPNLDIIPSSIDLVGIELELVNHPNREFMLTKALNKIKDKYEFIIIDCAPSLGLITLNALTAANSVIIPIQCEYFALEGLGKLLNTIKSIQKIHNKNLEIEGLLLTMYDSRLRLSNQVVDEVKKHFQNMVFKTIIPRNVKLGEAPSHGKNIIEYDVTSKGAKNHIKLAQELINNNR*
>MP0790_megahit_244156_216-536
MKDDVPNLKDYSQRLRDEANMDIADIQAEGEKEAPTKHTQIIAIYGKGGIGKSFTLANLSHMMAEMGKRVLLIGCDPKSDTTSLLFGGKACPTIIETSSKKKLAGEE
>MP0790_megahit_249667_431-1330
MSPLDKAAPQLRGKDGEGSVQVHQDAGVSIDGVKVFSVYGKGGIGKSTTSSNLSAAFSKLGRRVLQIGCDPKHDSTFTLTGSLVPTVIDILKEVDFHPEELRPEDFVFEGFNGVKCVEAGGPPAGTGCGGYVVGQTVKLLKQHHLLDDTDVVIFDVLGDVVCGGFAAPLQHADRALIVTANDFDSIYAMNRIIAAVQAKSANYKVRLAGCVANRSRETNEIDRYCETVGFSRIAHMPDADVIRRSRLKKKTLFEMDADEEVIAVQAEYIKLAETLWNGTEPLAPAPMEDRDIFELLGFD*
>MP0790_megahit_250279_3-602
MSPLDQSKEVPNLKEDGEGSVQVKMDPDMKIDSAKVFAVYGKGGIGKSTTSSNLSAAFSKLGKKVLQIGCDPKHDSTFTLTGRLVPTVIDTLKEVDFHAEELRPEDFVYEGYNGVKCVEAGGPPAGTGCGGYVVGQTVKLLKQNHMLDNTDVVIFDVLGDVVCGGFAAPLQHADRALIVTANDFDSIYAMNRIIAAVHAK
>MP0790_megahit_251158_267-893
EVDFHSEELRPDDFVFTGYNGVKCVESGGPPAGTGCGGYVTGQTVKLLKEHHLLEDTDVVIFDVLGDVVCGGFAAPLQHANYCLIVTANDFDSIFAMNRIVQAIQAKAKNYKVRLGGVVANRSADTDQIDKFNERTGLRTMAHFKDVDAIRRSRLKKCTIFEMDDDDEAVEAVRNEYLRLAQNMLDKVEPLEAVSLKDREIFDLLGFD*
>MP0790_megahit_264216_1-780
SDTTSLLFGGKACPTIIQTASAKKAAGDEVSVGDVMFKRDGVFAMELGGPEVGRGCGGRGIIHGFETLEKLGFHDWDFDYVLLDFLGDVVCGGFGLPIARDMCQKVIVVASNDLQSLYVANNVCSAVEYFRKLGGNVGVAGMVTNKDDGAGQAQAFCKAVGIPELASIPANDDIRRKSASYEIIGGPDGEWGSLFSGLSTNVAEAPPHKPEPLTQDGLLELFDGDTVGRDVVLEPAKLEDLCSVEHLNKSSLEVIYDAI*
>MP0790_megahit_279962_1-528
FLGDVVCGGFGLPIARDMCQKVIVVASNDLQSLYVANNVCSAVEYFRKLGGNVGVAGMVTNKDDGAGQAQAFCKAVGIPELASIPANDDIRRKSASYEIIGRPESEWGSLFSELATNVGEAPPHKPEPLSQDGLLELFDGDTVGRDVVLQPAKLEDMCNVEHLNKASLEVIYDSV*
>MP0790_megahit_281872_2424-2924
MSLDNPTTTLDKKDLEKHHKDLRDEANQPLDEVPVGEPTKKTQIIAIYGKGGIGKSFTLANLSHMMAEQGKRVLLIGCDPKSDTTSLLFGGKACPTILETSTNKKLAGEEVTIGDVCFKRNGVFAMELGGPEVGRGCGGRGIIHGFELLEKLGFHDWDFDYVLLDFL
>MP0790_megahit_284195_1627-2517
MTTTLTRPADGDGSVQVHQDPGTKIEEGALVIAVYGKGGIGKSTTSSNLSAAFSKLGKRVLQIGCDPKHDSTFTLTHKMVPTVIDILEEVDFHSEELRPEDFMFTGYNGVKCVESGGPPAGTGCGGYVTGQTVKLLKEHHLLEDTDVVIFDVLGDVVCGGFAAPLQHANYCLIVTANDFDSIFAMNRIVQAIQAKAKNYKVRLGGVVANRSVDTDQIDKFNARTGLRTMAHFQDVDAIRRSRLKKCTIFEMDENEDGVKAVQEEYIRLASNMLDNVEPLEAVSLKDREIFDLLGFD*
>MP0790_megahit_289514_730-1518
MVKAKTIAIANQKGGVGKTTTAVNLAAALAILEKKILLVDADPQANATSGLGIDVKSQKLGTYQLLEHTAKTDDTILNTSTPNLDIVPSHIDLVAIEIELIDKKNREYMLKKALAPVVNLYDYIIIDCAPSLGLITLNALAAADSLVIPIQCEYFALEGLGKLLNTIKSVQKIHNKNLDIEGLLLTMYDSRLRLSNQVVEEVRKHFGKMVFRTIIQRNIRLSEAPSFGENIIDYDATSRGAKNYLSLANEILKKTKKQTVEG*
>MP0790_megahit_293804_1540-2079
MTSTITRKEDGEGSVQVKQDPKAQIQEGALVIAVYGKGGIGKSTTSSNLSAAFSKLGKKVLQIGCDPKHDSTFTLTHKMVPTVIDILEEVDFHSEELRPEDFMFKGFNGVMCVESGGPPAGTGCGGYVTGQTVKLLKEHHLLEDTDVVIFDVLGDVVCGGFAAPLQHANYCLIVTANDFD
>MP0790_megahit_295673_1012-1815
MSNSVDNNDLKVVAVTNQKGGVGKTTTTINLSAALIELGKKVLIIDLDPQGNASTGLGIDYDQRSLTVYDVLLAETSVSKAVLPTSMEGLHIIPSTVDLSSADIELIKTANHSTALFRALSEDRSLVDSYDFIFVDCPPSLSLLTINAMVAANSVLIPLQSEFFALEGLSQLMLSVREIRNSVNTGLRFEGVVLTMFDRRNNLSQQVEKDARENLGEIVFKTVIPRNVRLSEAPSHSMPVLTYEPRSRGAQAYRRLAKEFLKNNRDI*
>MP0790_megahit_296853_652-1557
MSPLDNNKHVPNLRGQDGEGSVQVKLDPTMKIDGAKVFAVYGKGGIGKSTTSSNLSVAFSKLGKKVLQIGCDPKHDSTFTLTGRLVPTVIDTLKDVDFHAEELRPEDFVYEGYNGVKCVEAGGPPAGTGCGGYVVGQTVKLLKQNHLLEETDVVIFDVLGDVVCGGFAAPLQHADRAIIVTANDFDSIYAMNRIIAAVQAKAKNYNVRLAGCIANRSKDTNEVDRYCNEVGFKRVAHLPDLDAIRRSRLKKKTLFEMGDDEEIIAVQKEYIRLAQLLWDGTDPLAPDPLEDRHIFELLGFD*
>MP0790_megahit_299081_1-600
LIGCDPKSDTTSLLFEGKACPTIIETSTKKKLSGEEVAIGDVCFKRNGVFAMELGGPEVGRGCGGRGIIHGFELLEKLGFHDWDFDYVLLDFLGDVVCGGFGLPIARDMAQKVIVVASNDLQSLYVANNVCSAVEYFRKLGGSVGVAGIVINRDDGTGEAKAFAETVGIPVLSTIPADDDIRRKSAMYQIIGTKESQWGS
>MP0790_megahit_299687_1473-2249
MVKIISIANQKGGVGKTTTSVNLAAALGILEKNILLIDADPQANATSGISSEINEKQIGTYDILLNTKNINEAINKTKSPNFDIIQANIDLVAIEIELVNKSKREFMLKKALKKLSKKYDYILIDCPPSLGLITLNAFTASDSILIPIQCEYFALEGLGKLLNTIKSVQKIHNNNLDIEGLLLTMYDSRLRLSNQVVEEVKKHFGKMVFKTIIQRNVRLSEAPSFGENIIEYDATSKGSQNYLSLAQEIIKKNKVSKK*
>MP0790_megahit_321576_1219-2118
MSPLDKAAPQLRGKDGEGSVQVHQDAGVSIDGVKVFSVYGKGGIGKSTTSSNLSAAFSKLGRRVLQIGCDPKHDSTFTLTGSLVPTVIDILKEVDFHPEELRPEDFVFEGFNGVKCVEAGGPPAGTGCGGYVVGQTVKLLKQHHLLDDTDVVIFDVLGDVVCGGFAAPLQHADRALIVTANDFDSIYAMNRIIAAVQAKSANYKVRLAGCVANRSKDTNEIDRYCETVGFSRIAHMPDADVIRRSRLKKKTLFEMDGDEEIVAVQAEYIKLAETLWNGTEPLAPAPMEDRDIFELLGFD*
>MP0790_megahit_325164_160-963
MSIVSQDDGKSIHKKSPRIIAIANQKGGVGKTTTTINLGAAIAESGKKVLIIDLDPQSNTTTGLGVSTKELSISIYQVIIQEKTASEAILDVGIKNLDLLPSSLELAGAEIELVTVFSREQRLSRALEEVISDYEFILIDCPPALGLLTVNALCFADEVIVPIQCEYYALEGLGQLVGNVDLVKANLNPDLEISKIVLVMYDSRTKISKQVADEVREYFGGRVCKQIIPRSVRLSEAPSYGQPITVFDPTSRGAIAYKELAREVLNE*
>MP0790_megahit_331161_2940-3722
MKVVAIANQKGGVGKTTTAVNLCACLAELGKNVLLIDLDPQANATTTLGLTPDSNVNLYSPLVEDTPVEDEIRETRIKGFYILPAALQLAGVEVTLAQRGNHHSRLSEVLEPLHSLQQIDYVIMDSPPSLGVLMTSALATADDLLVPVQCEFFGIQALAGIYQEVLASMQAAELTHAKLEGIVLTMYDGRTRMARSVIEEVRTHFPNETYKTIIPRTVRLGEAPSHSKTIIEYDSAGVGAFAYRALADEFVQRRREYRVT*
>MP0790_megahit_332316_61-1059
MNAPQSAKLYDPGLESTGERADLLATSGDDAPKTQIIAIYGKGGIGKSFTLANLSYMMAQQGKKVLLIGCDPKSDTTSLLFGGKACPTIIETASAKKAAGDEVTVGDVCFKRDGVFAMELGGPEVGRGCGGRGIIHGFETLEKLGFHDWDFDYVLLDFLGDVVCGGFGLPIARDMCQKVIVVASNDLQSLYVANNVCSAVEYFRKLGGNVGVAGMVTNKDDGAGQAQAFCKAVGIPELASIPANDDIRRKSASYEIIGRPESEWGSLFSDLATNVGEAPPHKPEPLTQDDLLELFDGDTVGRDVVLQPAKLEDMCNVEHLNKPSLEVIYDSV*
>MP0790_megahit_342858_31-600
MNSPNQHIPVSQIDPGKNVGDGEGSVQVHLEEDLMQTTAKVFAIYGKGGIGKSTTSSNLSVAFSKLGKRVIQIGCDPKHDSTFTLTKALMPTVIDVLESVEFHAEELRTEDYVFEGYNGVMCVEAGGPPAGTGCGGYVVGQTVKLLKQHHLLDDSDVVIFDVLGDVVCGGFASPLQHAERAMVVTANDFD
>MP0790_megahit_347066_6132-6941
MDDLLSNKKHPSSFNQTPRVITVANQKGGVGKTTTVVNVATCLAEMGNKVLIVDFDPQANATSAVGVEPGSFTDSIYEVILGHSSMSDCIIKTNWQGLSIAPATIDLSGAEIELVPAFNRERYLKTAIANVIDDYDYVFIDCPPSIGLLTVNALTAADEVLVPIQCEYLALEGLGQLLNNVEKVKTHLNDELHISMIALVMFDGRTKLASQVVQEVRDHFGEKVCNQVIPRSVRLSEAPSYGQPIIYYDSKSRAAIAYRALAKEISSGT*
>MP0790_megahit_351336_24-671
TVIDILEEVDFHSEELRPEDFMFEGFNGVMCVESGGPPAGTGCGGYVTGQTVKLLKEHHLLEDTDVVIFDVLGDVVCGGFAAPLQHANYCLIVTANDFDSIFAMNRIVAAINAKAKNYKVRLGGVIANRSAELDQIEKFNKETGLKTMAHFQNVDAIRRSRLKKCTIFEMDSSEEGVLECQNEYLSLAQKMIDKVEPLEAQPLKDREIFDLLGFD*
>MP0790_megahit_354929_1-888
YDSKSKIYKIFIMKLAVYGKGGVGKSTVGCNLSIALAKRGKRVLQIGCDPKHDSTFTLAGFLIPTIVDTLQEKNYHYEDIWVEDVIYEGYSGVDCVESGGPPAGAGCGGYVVGETVKLLKEINAFYEYDVILFDVLGDVVCGGFAAPLNYSDYCLIITDNGFEALYAANRIVASVREKARTHPLKLAGLIGNRTRKRNLIDKYVESCPIPVLEIIPIVDGIQVSRMQGQTVFEIAEKEKPLSLVCDFYLNIADQLLTQPEGVVPIELPDQELFRLLSNTTSKSTETKSNLDFMLV*
>MP0790_megahit_357834_1-657
MVPTVIDILEEVDFHSEELRPEDFMFKGFNGVMCVESGGPPAGTGCGGYVTGQTVKLLKEHHLLEDTDVVIFDVLGDVVCGGFAAPLQHANYCLIVTANDFDSIFAMNRIVAAINAKAKNYKVRLGGVIANRSAELDQIEKFNERTGLKTMAHFRNVDAIRRSRLKKCTIFEMDSEEEGVVEVQNEYLSLAQKMIDNVEPLEAEPLKDREIFDLLGFD*
>MP0790_megahit_362100_1-525
GCGGYVTGQTVKLLKEHHLLEDTDVVIFDVLGDVVCGGFAAPLQHANYCLIVTANDFDSIFAMNRIVAAINAKAKNYKVRLGGVIANRSAELDQIEKFNKETGLKTMAHFKNVDAIRRSRLKKCTIFEMDSSEDGVLECQNEYLALAQKMIDKVEPLQAEPLKDREIFDLLGFD*
>MP0790_megahit_362104_188-1078
MTTTLTRPTDGEGSVQVHQDPAMNIEEETLVIAVYGKGGIGKSTTSSNLSAAFSKLGKRVLQIGCDPKHDSTFTLTHTMVPTVIDILEEVDFHSEELRPDDFVFTGYNGVKCVESGGPPAGTGCGGYVTGQTVKLLKEHHLLEDTDVVIFDVLGDVVCGGFAAPLQHANYCLIVTANDFDSIFAMNRIVQAIQAKAKNYKVRLGGVVANRSKDTDQIDKFNARTGLRTMAHFKDVDAIRRSRLKKCTIFEMDDDDEAVQAVRSEYLRLAQNMLDKVEPLEAVSLKDREIFDLLGFD*
>MP0790_megahit_365455_3-689
MNIEEETLVIAVYGKGGIGKSTTSSNLSAAFSKLGKRVLQIGCDPKHDSTFTLTHTMVPTVIDILEEVDFHSEELRPDDFVFTGYNGVQCVESGGPPAGTGCGGYVTGQTVKLLKEHHLLEDTDVVIFDVLGDVVCGGFAAPLQHANYCLIVTANDFDSIFAMNRIVQAIQAKAKNYKVRLGGVVANRSADTDQIDKFNARTGLRTMAHFKDVDAIRRSRLKKCTIFEM
>MP0790_megahit_366294_3-326
MTTTLSRPTDGEGSVQVQQDPSMKIEEGALVIAVYGKGGIGKSTTSSNLSAAFSKLGKRVLQIGCDPKHDSTFTLTHSMVPTVIDILEEVDFHSEELRPDDFVFTGYN
>MP0790_megahit_367751_517-1407
MTSTVARKPDGEGSVQVQQDAKVQIQEGALVIAVYGKGGIGKSTTSSNLSAAFSKLGKKVLQIGCDPKHDSTFTLTHKMVPTVIDILEEVDFHSEELRPEDFMFEGFNGVMCVESGGPPAGTGCGGYVTGQTVKLLKEHHLLEDTDVVIFDVLGDVVCGGFAAPLQHANYCLIVTANDFDSIFAMNRIVAAINAKAKNYKVRLGGVIANRSAELDQIEKFNKETGLKTMAHFQNVDAIRRSRLKKCTIFEMDSSEDGVLECQNEYLSLAQKMIDKVEPLQAEPLKDREIFDLLGFD*
>MP0790_megahit_369446_1-570
MNSPNQHIPVSQIDPGKNVGDGEGSVQVHLEEELMQTTAKVFAIYGKGGIGKSTTSSNLSVAFSKLGKRVIQIGCDPKHDSTFTLTKALMPTVIDVLESVEFHAEELRTEDYVFEGYNGVMCVEAGGPPAGTGCGGYVVGQTVKLLKQHHLLDDSDVVIFDVLGDVVCGGFASPLQHAERAMVVTANDFD
>MP0790_megahit_369753_1-648
TVIDILEEVDFHSEELRPDDFVFTGYNGVKCVESGGPPAGTGCGGYVTGQTVKLLKEHHLLEDTDVVIFDVLGDVVCGGFAAPLQHANYCLIVTANDFDSIFAMNRIVQAIQAKAKNYKVRLGGVIANRSADTDQIDKFNERTGLRTMAHFKDVDAIRRSRLKKCTIFEMDDDDDAVKAVKNEYLRLAQNMLDNVEPLEAVSLKDREIFDLLGFD*
>MP0790_megahit_370178_1343-2146
MSITSQTDGELTPKKSPRIIAIANQKGGVGKTTTTINLGAAIAESGKKVLIIDLDPQSNTTTGLGVSTKELSISVYQVIIQEKTASEAIFNVGIKNLDLLPSSLELAGAEIELVTVFSREQRLARALDDVINDYEFILIDCPPALGLLTVNALCFASEVIVPIQCEYYALEGLGQLVGNVDLVKANLNSELEISKIVLVMYDSRTKISKQVSDEVREYFGDRVCKQIIPRSVRLSEAPSYGQPITVFDPTSRGAIAYKELAREVLNE*
>MP0790_megahit_375429_875-1708
MNQQESGKFDDLFPFEPHPASTNKLPRILAIANQKGGVGKTTTTVNLAACIAELGYRVLVVDFDPQANATSALGIDPRSVEKSMYDVILNDVNLRDCIIKSQWEFLSVAPSNLDLAGAEIELVSAFNRERLLDGAISSVISEYDFVLIDCPPSIGLLTVNALTAASEVLVPIQCEYLALEGLGQLLSNVERVKTHLNKELHISTIALVMFDARTKLAGQVVEEIRSHFGERVCQQTVPRSVRLSEAPSYGQPIIYYDSSSRGAIAYRSLAKEITGGA*
>MP0790_megahit_377792_2-682
DSTFTLTHKMVPTVIDILEEVDFHSEELRPEDFMFEGFNGVMCVESGGPPAGTGCGGYVTGQTVKLLKEHHLLEDTDVVIFDVLGDVVCGGFAAPLQHANYCLIVTANDFDSIFAMNRIVAAINAKAKNYKVRLGGVIANRSAELDQIEKFNKETGLKTMAHFQNVDAIRRSRLKKCTIFEMDSSEDGVTECQNEYLSLAQKMIDKVEPLEAQPLKDREIFDLLGFD
>MP0790_megahit_387686_42843-43622
MGKIIAVSNQKGGVGKTTTSLNLAACLGVLEKKVLLIDLDPQANATSGIGIELNSVQKTSYHLLEHTEKLNNIIIKSNTPNLDIVPSNIDLVAIELELVNHPNREFMLKESLYDVKDNYDYLIIDCAPSLGLITLNALTAAQSVIIPIQCEFFALEGLGKLLNTIKSVQKIHNKNLEIEGLLLTMYDSRLRLSNQVVDEVRKHFHDMVFKTIIKRNVKLGEAPSHGKNIIDYDSTSRGAKNYIKLAHELINNNLNGKSL*
>MP0790_megahit_387689_2-583
KRVLQIGCDPKHDSTFTLTHTMVPTVIDILEEVDFHSEELRPDDFVFTGFNGVQCVESGGPPAGTGCGGYVTGQTVKLLKEHHLLEDTDVVIFDVLGDVVCGGFAAPLQHANYCLIVTANDFDSIFAMNRIVQAIQAKAKNYKVRLGGVVANRSADTDQIDKFNARTGLRTMAHFKDVDAIRRSRLKKCTIFEM
>MP0790_megahit_391883_3-776
IQIFMCKIIAVSNQKGGVGKTTTSVNLSAALAALEKKVLLIDFDPQANSSSSIGVNVGLDTKTIYDLLENNCEITDCIYNSKLSYLDIIPAHIDLVGIEIEFVNSSEREYLLKNSISKIKNKYDFIIIDCPPSLGLLTINALSAANSIIIPIQCEYLALEGLGKLLNTIKSIQKLHNKNLKIEGLLLTMYDVRLNLSNQVKKEVKTHFNEMVFKTVIHRNVKLGEATSFGKSIIDYDVSSKGADNYLNLANELITKN*
>MP0790_megahit_393375_5540-6322
MEFENNLNKQARVIAVANQKGGVGKTTTTINLGASLAEEGKKVLIVDLDPQANATTGLGFSSRHLDFSIYDVLSQQATTEQCILKSKTLNLDILPSNIALTGAEIELVTAFSREHRLQRALTDAIDTYDFILIDCPPALGLLTVNAFVVATEILVPIQCEYYALEGLAQLQSNVELVKANLNPSLEISIIVLVMYDARTKLSQQVANEVKQHFGDRVCNQVIPRSVRLSEAPSFGEPITSFDPISRGAIAYRHLAKEILS*
>MP0790_megahit_401441_361-603
MTSTITRKPDGEGSVQVQQDANAQIQEGALVIAVYGKGGIGKSTTSSNLSAAFSKLGKKVLQIGCDPKHDSTFTLTHKMVP
>MP0790_megahit_402319_1516-2325
MDDLLNTKTHPSSLNPKPRVITVANQKGGVGKTTTAINIATCLAEIGNNVLVIDFDPQGNATSALGVDPTQFSTSIYEVILGNAQMRESIIKTKWPSVSLAPANRDLSGAEIELVAAFNRERFLKKAIEEVIEEYDYVFIDCPPSIGLLTINALTAADEVLVPIQCEYLALEGLGQLLSNVEKVKTHLNEKLYISMIALVMFDARTKLAAQVVEEVRGHFGELVCNQIIPRSVRLSEAPSYGQPIIFYDSKCRASIAYRALAREICSGS*
>MP0878_megahit_50632_62-811
MRKIAIVNQKGGSGKTTTAVNLASTLVEMEKKVLLIDLDPQASSSLWYGFKDPAKEFYNVFTQNGKLEDVIEKTEIERLHMIASSPLLAGVEKSITAKTSPEKILKKKLERLPSHPWDFVLMDCPPTLGILSVNALVLADEVLVPVEAHVMALHGLVQLIKTISMVKERFNPNLKIAGIVVCRMDLRTKHSREVLHQLRTRFETKVCESIIRENIKLAEAPLYLKPINLYDKHSNGAKDYRKLAHELIS*
>MP0878_megahit_59020_6039-7064
MSGGSDPTVSRETEQSTEGARRATRGPEAKTTGGSGFGEYSSISSDDTPIGAAAQRASQILHPGSVTLPKPAQRRMLTIANQKGGVGKTTTAVNLAAALAIQGLTVLVVDLDPQGNASTALGVEHHSGVPSSYEVLIGEVSATEAIQQSPHSERLLCIPATIDLAGAEIELVSMVAREGRLKTALADLAEIDVDFVLIDCPPSLGLLTVNALVAATEVLIPIQCEYYALEGVGQLLRNIELVQSHLNPSLHVSTVILTMYDGRTKLADQVAEEVRKHFGDAVLRAVIPRSVKVSEAPGYGMTVIDYDPGSRGAMSYLDAGRELAARSANMAPQTTQERKNR*
>MP0878_megahit_102604_3-380
MSGLKTTLPLPGTVYRREDGEGSVQVKMNTGPKIDGAKVFAVYGKGGIGKSTTSSNLSVAFSKLGKRVLQIGCDPKHDSTFTLTKRLQPTVIDILESVDFHAEELRPEDFVFEGYNGVMCVEAGGP
>MP0878_megahit_109089_3-377
MTSTINRPLDGEGSVQVKQDPKINIEEGALVIAVYGKGGIGKSTTSSNLSAAFSKLGKKVLQIGCDPKHDSTFTLTHKMVPTVIDILEEVDFHSEELRPTDFMFEGFNGVMCVESGGPPAGTGCG
>MP0878_megahit_110337_229-1134
ADLTARRRALDAIPLEYAGRRRIFTVSNQKGGVGKTTSTVNLAAAFAHMGARVLVVDLDPQGNASTALSIPHNAETPSVYDVLVEERPLSQVVQQSPESPRLFCAPSTIHLAGAEIELVSLVARERRLRTALEKYLSKKGADIDIVLIDCPPSLGLLTINAFTAADEVLIPIQCEYYALEGLSQLMGTVSMIQKHLNPTLTLSTILLTMYDGRTRLSQQVADEVRAHFPNQVLTTVIPRSVRISEAPSFGQTVIAYDGQSVGAVAYREAAVEIVRRDHRADSADVDAEGSAPDRDAEERDE*
>MP0878_megahit_136234_7763-8791
MSALRKPTTESNLEGSQAAMHAALRAEASQPMDEPTTGPVTRETQIIAIYGKGGIGKSFTLANLSYMLAQQGKRVLLIGCDPKSDTTSLLFGGKACPTIIETSSRKKAAGEEVDISDVCFKRDGVFAMELGGPEVGRGCGGRGIIHGFELLEKLGFHDWGFDYVLLDFLGDVVCGGFGLPIARDMCQKVIVVGSNDLQSLYVANNVCSAVEYFRKLGGNVGVAGMVVNKDDGTGEAAAFAKSVGIPVLAAIPADEDIRRKSANYQIVGLPGGRWASVFEELATGIAEAPPLHPTPLDQDGLLGLFADEETGRDFVLQPASQEDMMGRPITPKPSLEVVYDNA*
>MP0878_megahit_155008_1-600
LRTEDFMFEGYNGVMCVEAGGPPAGTGCGGYVVGQTVKLLKQHHLLEDTDVVIFDVLGDVVCGGFAAPLQHAERALVVAANDFDSIFAMNRIVAAIGAKAKNYDVRLAGVVANRSRETDEIDRFCGEIGMQRLAHFQDLDAIRRSRLKKCTLFEMEECPEVLAAQLEYIRLAQLLWDGVDPSEATAMKDRDIFDFLGFE*
>MP0878_megahit_181708_9578-10090
GYVVGQTVKLLKEHHLLEDTDVVIFDVLGDVVCGGFAAPLQHADRALVVTANDFDSIFAMNRIVAAIQAKAKNYDVRLGGVIANRSAQTDEVDRFARAVGLERVAHFPDLDVIRRSRLKKSTLFEMEPSPELEAVQKEYLALAAKLYAGVEPLDAKSMKDREIFDFLGFE*
>MP0878_megahit_183766_2518-3486
MKHDEDPATDSFYDTPLARELADLTARRRALEAIPLQYEGRRRVFTVSNQKGGVGKTTSTVNLAAAFAHMGATVLVVDLDPQGNASTALSIPHNAETPSVYDVLVDERPLFEVVQHSPESPRLFCAPSTIHLAGAEIELVSLVARERRLRTALEKYLSTEGADIDIVLVDCPPSLGLLTINAFTAADEVLIPIQCEYYALEGLSQLMGTVSMIQKHLNPTLSLSTILLTMYDGRTRLSQQVADEVRAHFPDQVLATVIPRSVRISEAPSFGQTVIAYDGQSVGAVAYREAAVEIVRRDEHRDDENTDAGLSAPTTEAEEREP*
>MP0878_megahit_227569_4516-5454
MKQPDESAAESPFSFDDTPLARELADLSARRRTLASVDISLSGNTRVITVSNQKGGVGKTTSTVNLAAALASMGARVLVIDLDPQGNASTALGVPHDSDTPSVYDVLIDDFPIADIVQNSPESPNLFCAPSTIHLAGAEIELVSQVAREHRLKTALDTYLAELTERLDFVIIDCPPSLGLLTINAFTAAQELLIPIQCEYYALEGLSQLLGTVRMIQKHLNTALYLSTIMLTMYDGRTRLAQQVAEEVREHFPREVLRTMIPRSVRVSEAPSFGQTVIAYDGQSAGAVAYREAAVEIIGRDKDSSVSIEGTP*
>MP0878_megahit_259337_2100-2873
MGKVIAVANQKGGVGKTTTSVNLAASLGVLEKKVLLIDADPQANATSGLGIDVESVEGGTYQLLEHSVKPEDTIIKTDSPNVDLIPAHIDLVAIEIELVDKDSREYMLAKAMERLKDSYDYILIDCAPSLGLLTLNALTASDSVIIPIQCEYFALEGLGKLLNTIKSVQKIHNPNLDIEGLLLTMYDSRLRLSNQVVEEVQKHFSEMVFDTIIQRNVRLSEAPSYGETIINYDATSKGATNYLSLAHEIIKKNKQTV*
>MP0878_megahit_266102_27838-28602
MGKIIAIANQKGGVGKTTTSINLAAALGVLEKKVLLIDADPQANASSGLGIDVESVAIGSYQVLEHSNTPEEATMATNAPNVSVIPAHIDLVAIEIELVDKENREYMLKKALESVKDKYDYILIDCAPSLGLLTLNALTVADSVIIPIQCEYFALEGLGKLLNTIKSVQKIHNPELDIEGLLLTMYDSRLRLSNQVVEEVQKHFNDMVFETVIQRNIKLSEAPSYGESIINYDATSKGATNYINLAEEIIKKNK*
>MP0878_megahit_274671_8222-9106
MAATKRGETKASGDETVLGPTGRPYRGFATPPALDGHGPARIVSLCNQKGGVGKTTTTINLAAALAGYGRKVLAVDFDPQGALSAGLGIQTHDIPTIYDLLLNTKRDPHEVIVPSRVDGLDIIPANIDLSAAEVHLVNEVAREQILAQVLRKVAKEYDVILVDCQPSLGLLTVNALTASHGVIIPLECEFFALRGVALLIETIDKVRDRLNPTITLDGVLATMYDPRTLHSREVLERVVEAFGDDVLETVIGRTVKFPDASVSGMPITEFAPEHSAAQAYLRLARELVDRGAVA*
>MP0878_megahit_275128_21558-22445
MLDAATQAPPDGDGSVQVQLDPSDKIKGAKVFAVYGKGGIGKSTTSSNLSAAFSKLGHRVLQIGCDPKHDSTFTLTKKLMPTVIDALEQVEFHSEELRTEDFMFEGYNGVMCVEAGGPPAGTGCGGYVVGQTVKLLKQHHLLEDTDVVIFDVLGDVVCGGFAAPLQHAERALVVAANDFDSIFAMNRIVAAIGAKAKNYDVRLAGVVANRSRETDEIDRFCDEIGMQRLAHFQDLDAIRRSRLKKCTLFEMEECPEVLAAQLEYIRLAQLLWDGVDPSEATAMKDRDIFDFLGFE*
>MP0878_megahit_275128_41752-42747
MTHLDQPSALDALREEAAIEPDPVHDGEVTKETQVIAIYGKGGSGKSFALSNLSYMMAQQGKRVLLIGCDPKSDTTSLLFGGKACPTIIETSSKKKLAGEEVSIEDVCFQRDGVFAMELGGPEVGRGCGGRGIIHGFELLEKLGFHQWGFDYVLLDFLGDVVCGGFGLPIARDMCQKVIVVGSNDLQSLYVANNVCKAVEYFRSMGGNVGVAGMIVNKDDGTGEAQAFAKAVDIPVLCAIPANDDIRKKSANYQIIGTPGGEWASLFEELAINVAKAPPQRPTPLEQDGLLDLFSPEETGGNVELVPATQADMRGGAFEPKPSLEVVYDEV*
>MP0878_megahit_276283_205273-206100
MGSNHPVQVIAVTGGKGGIGKTNVSVNLSLALADMGRRVVLLDADLGLANVDVLLGLKPKATLADVLEGKCDLRDVMVTGPGGIRIVPAASGAANMVSLSPQQHAGLIQAFSEIGDNIDVLVVDTAAGIGDSVVSFVRAAQEALIVVCDEPTSITDAYALIKLLNRDHGMTRFRVLANMVGTPQEGRMVFAKLTKVTDRFLDVALQYVGAVPFDEAVRKSVQKQRAVFEAFPRSKASLAIRAIAQKVDAWPLPANPRGHLEFFVERLVQPTGTGL*
>MP0880_megahit_57959_1529-2041
GYVVGQTVKLLKEHHLLEDTDVVIFDVLGDVVCGGFAAPLQHADRALVVTANDFDSIFAMNRIVAAIQAKAKNYDVRLGGVIANRSAQTDEVDRFARAVGLERVAHFPDLDVIRRSRLKKSTLFEMEPSPELEAVQKEYLALAAKLYAGVEPLDAKSMKDREIFDFLGFE*
>MP0880_megahit_59084_1-798
AIANQKGGVGKTTTSINLAAALGVLERKVLIVDADPQANATSGVGFDPKNVKTSIYECLVNDVEAKDIILATKSPNLYLLPGHIDLVGAEIEMINLPNREKMMRLALSKIKDDYDFIIIDCSPSLGLITLNALSAADSVIIPVQCEYFALEGLGKLLNTIKIVQSRLNTDLEIEGLLLTMYDIRLRLSNQVVEEVKTHFQQMVFDTIIQRNTKLGEAPSYGETIIMHDATCKGAVNYLNLAREILQNNNLTKISESEKVINLEDE*
>MP0880_megahit_92327_124-885
NQKGGVGKTTTTVNLAAALARSGARVLVIDLDPQGNASTALGVEHRADTASVYDVVVGDSALQDVVQKSPEFEHLYCVPATIHLAGAEIELVSLVAREQRLRTALDAYLAQLDEPVHYVFIDCPPSLGLLTINAFVAAREVLIPIQCEYYALEGLSQLLNSIELIEKHLNPELRVSTILLTMYDSRTNLANQVADDVRQHFPDQVLTTLIPRSVRISEAPSYGQSVISYDTSSPGSLSYLEAAAEIAQRGAAT*
>MP0880_megahit_93432_3-509
GGFGLPIARDMCQKVIVVGSNDLQSLYVANNVCSAVEYFRKLGGNVGVAGMVVNKDDGTGEAAAFAKSVGIPVLAAIPADEDIRRKSANYQIVGLPGGRWASVFEELATGIAEAPPLHPTPLDQDGLLGLFADEETGRDFVLQPASQEDMMGRPITPKPSLEVVYDNA*
>MP0880_megahit_107149_1420-1800
MSGLKTTLPLPGTVYRREDGEGSVQVKMNTGPKIDGAKVFAVYGKGGIGKSTTSSNLSVAFSKLGKRVLQIGCDPKHDSTFTLTKRLQPTVIDILESVDFHAEELRPEDFVFEGYNGVMCVEAGGPP
>MP0880_megahit_132051_7376-8401
MSGGSDPTVSRETEQSTEGARRATRGPEAKTTGGSGFGEYSSISSDDTPIGAAAQRASQILHPGSVTLPKPAQRRMLTIANQKGGVGKTTTAVNLAAALAIQGLTVLVVDLDPQGNASTALGVEHHSGVPSSYEVLIGEVSATEAIQQSPHSERLLCIPATIDLAGAEIELVSMVAREGRLKTALADLAEIDVDFVLIDCPPSLGLLTVNALVAATEVLIPIQCEYYALEGVGQLLRNIELVQSHLNPSLHVSTVILTMYDGRTKLADQVAEEVRKHFGDAVLRAVIPRSVKVSEAPGYGMTVIDYDPGSRGAMSYLDAGRELAARSANMAPQTTQERKNR*
>MP0880_megahit_160530_1-597
RTEDFMFEGYNGVMCVEAGGPPAGTGCGGYVVGQTVKLLKQHHLLEDTDVVIFDVLGDVVCGGFAAPLQHAERALVVAANDFDSIFAMNRIVAAIGAKAKNYDVRLAGVVANRSRETDEIDRFCGEIGMQRLAHFQDLDAIRRSRLKKCTLFEMEECPEVLAAQLEYIRLAQLLWDGVDPSEATAMKDRDIFDFLGFE*
>MP0880_megahit_206747_3608-4435
MGSNHPVQVIAVTGGKGGIGKTNVSVNLSLALADMGRRVVLLDADLGLANVDVLLGLKPKATLADVLEGKCDLRDVMVTGPGGIRIVPAASGAANMVSLSPQQHAGLIQAFSEIGDNIDVLVVDTAAGIGDSVVSFVRAAQEALIVVCDEPTSITDAYALIKLLNRDHGMTRFRVLANMVGTPQEGRMVFAKLTKVTDRFLDVALQYVGAVPFDEAVRKSVQKQRAVFEAFPRSKASLAIRAIAQKVDAWPLPANPRGHLEFFVERLVQPTGTGL*
>MP0880_megahit_219959_1-531
MSALRKPTTESNLEGSQAAMHAALRAEASQPMDEPTTGPVTRETQIIAIYGKGGIGKSFTLANLSYMLAQQGKRVLLIGCDPKSDTTSLLFGGKACPTIIETSSRKKAAGEEVDISDVCFKRDGVFAMELGGPEVGRGCGGRGIIHGFELLEKLGFHDWGFDYVLLDFLGDVVCGGF
>MP0880_megahit_246766_3047-3931
MAATKRGETKASGDETVLGPTGRPYRGFATPPALDGHGPARIVSLCNQKGGVGKTTTTINLAAALAGYGRKVLAVDFDPQGALSAGLGIQTHDIPTIYDLLLNTKRDPHEVIVPSRVDGLDIIPANIDLSAAEVHLVNEVAREQILAQVLRKVAKEYDVILVDCQPSLGLLTVNALTASHGVIIPLECEFFALRGVALLIETIDKVRDRLNPTITLDGVLATMYDPRTLHSREVLERVVEAFGDDVLETVIGRTVKFPDASVSGMPITEFAPEHSAAQAYLRLARELVDRGAVA*
>MP0880_megahit_274143_61409-62296
MLDAATQAPPDGDGSVQVQLDPSDKIKGAKVFAVYGKGGIGKSTTSSNLSAAFSKLGHRVLQIGCDPKHDSTFTLTKKLMPTVIDALEQVEFHSEELRTEDFMFEGYNGVMCVEAGGPPAGTGCGGYVVGQTVKLLKQHHLLEDTDVVIFDVLGDVVCGGFAAPLQHAERALVVAANDFDSIFAMNRIVAAIGAKAKNYDVRLAGVVANRSRETDEIDRFCDEIGMQRLAHFQDLDAIRRSRLKKCTLFEMEECPEVLAAQLEYIRLAQLLWDGVDPSEATAMKDRDIFDFLGFE*
>MP0880_megahit_274143_81603-82598
MTHLDQPSALDALREEAAIEPDPVHDGEVTKETQVIAIYGKGGSGKSFALSNLSYMMAQQGKRVLLIGCDPKSDTTSLLFGGKACPTIIETSSKKKLAGEEVSIEDVCFQRDGVFAMELGGPEVGRGCGGRGIIHGFELLEKLGFHQWGFDYVLLDFLGDVVCGGFGLPIARDMCQKVIVVGSNDLQSLYVANNVCKAVEYFRSMGGNVGVAGMIVNKDDGTGEAQAFAKAVDIPVLCAIPANDDIRKKSANYQIIGTPGGEWASLFEELAINVAKAPPQRPTPLEQDGLLDLFSPEETGGNVELVPATQADMRGGAFEPKPSLEVVYDEV*
>MP0880_megahit_276199_752-1690
MKQPDESAAESPFSFDDTPLARELADLSARRRTLASVDISLSGNTRVITVSNQKGGVGKTTSTVNLAAALASMGARVLVIDLDPQGNASTALGVPHDSDTPSVYDVLIDDFPIADIVQNSPESPNLFCAPSTIHLAGAEIELVSQVAREHRLKTALDTYLAELTERLDFVIIDCPPSLGLLTINAFTAAQELLIPIQCEYYALEGLSQLLGTVRMIQKHLNTALYLSTIMLTMYDGRTRLAQQVAEEVREHFPREVLRTMIPRSVRVSEAPSFGQTVIAYDGQSAGAVAYREAAVEIIGRDKDSSVSIEGTP*
>MP0880_megahit_296939_4292-5092
MSDLSRPSGPKIIAIANQKGGVGKTTTTINLAAALVEQKQRVLVIDLDPQGNASTGLGIELDDREFTTYELLLEDIDLDQVIMTTETEGLHIVAATVDLSSADMELIANEKRSFLLHDALRQTQMDSYAFDYILIDCPPSLNLLTVNAMIAAHSVLVPLQSEFFALEGLSQLMLTIREVRQSGNKDLRIEGILLTMYDQRNNLSQQVEQDARSNLGELVYRTVIPRNVRVSEAPSYAMPVLSYDSGSKGAKAYRDLAKEVLANSAV*
>MP0882_megahit_5970_217-1044
MGSNHPVQVIAVTGGKGGIGKTNVSVNLSLALADMGRRVVLLDADLGLANVDVLLGLKPKATLADVLEGKCDLRDVMVTGPGGIRIVPAASGAANMVSLSPQQHAGLIQAFSEIGDNIDVLVVDTAAGIGDSVVSFVRAAQEALIVVCDEPTSITDAYALIKLLNRDHGMTRFRVLANMVGTPQEGRMVFAKLTKVTDRFLDVALQYVGAVPFDEAVRKSVQKQRAVFEAFPRSKASLAIRAIAQKVDAWPLPANPRGHLEFFVERLVQPTGTGL*
>MP0882_megahit_60196_1545-2570
MSGGSDPTVSRETEQSTEGARRATRGPEAKTTGGSGFGEYSSISSDDTPIGAAAQRASQILHPGSVTLPKPAQRRMLTIANQKGGVGKTTTAVNLAAALAIQGLTVLVVDLDPQGNASTALGVEHHSGVPSSYEVLIGEVSATEAIQQSPHSERLLCIPATIDLAGAEIELVSMVAREGRLKTALADLAEIDVDFVLIDCPPSLGLLTVNALVAATEVLIPIQCEYYALEGVGQLLRNIELVQSHLNPSLHVSTVILTMYDGRTKLADQVAEEVRKHFGDAVLRAVIPRSVKVSEAPGYGMTVIDYDPGSRGAMSYLDAGRELAARSANMAPQTTQERKNR*
>MP0882_megahit_61380_55-951
MCRIIAIANQKGGVGKSSTSINLAASLAVLEKRTLLIDADPQSNTTSSFPVSDNEDCTFTIDLYNYEKNSIRPFKTETPNLSFIPTNINLANLEIQEKNYFGTHHELKHSIEDIKNEYDYIIIDCGPSLNFITTSFLCIANSLLIPVQCEFYALSGLFKLFNVFKTIRDNYNRNLDIEGVLITMYDKRLAFSNVIVEEIKNHFKTLVFSTIIVRNITISEAQSHRKTVIDYDASSKGALNYLALATEIIDNNKNDEMSNDSLGKNLNEILDDAKKESDLSTIFDKLPINKERKSANYFS
>MP0882_megahit_74092_847-1731
MAATKRGETKASGDETVLGPTGRPYRGFATPPALDGHGPARIVSLCNQKGGVGKTTTTINLAAALAGYGRKVLAVDFDPQGALSAGLGIQTHDIPTIYDLLLNTKRDPHEVIVPSRVDGLDIIPANIDLSAAEVHLVNEVAREQILAQVLRKVAKEYDVILVDCQPSLGLLTVNALTASHGVIIPLECEFFALRGVALLIETIDKVRDRLNPTITLDGVLATMYDPRTLHSREVLERVVEAFGDDVLETVIGRTVKFPDASVSGMPITEFAPEHSAAQAYLRLARELVDRGAVA*
>MP0882_megahit_87778_1780-2808
MSALRKPTTESNLEGSQAAMHAALRAEASQPMDEPTTGPVTRETQIIAIYGKGGIGKSFTLANLSYMLAQQGKRVLLIGCDPKSDTTSLLFGGKACPTIIETSSRKKAAGEEVDISDVCFKRDGVFAMELGGPEVGRGCGGRGIIHGFELLEKLGFHDWGFDYVLLDFLGDVVCGGFGLPIARDMCQKVIVVGSNDLQSLYVANNVCSAVEYFRKLGGNVGVAGMVVNKDDGTGEAAAFAKSVGIPVLAAIPADEDIRRKSANYQIVGLPGGRWASVFEELATGIAEAPPLHPTPLDQDGLLGLFADEETGRDFVLQPASQEDMMGRPITPKPSLEVVYDNA*
>MP0882_megahit_94149_2045-2983
MKQPDESAAESPFSFDDTPLARELADLSARRRTLASVDISLSGNTRVITVSNQKGGVGKTTSTVNLAAALASMGARVLVIDLDPQGNASTALGVPHDSDTPSVYDVLIDDFPIADIVQNSPESPNLFCAPSTIHLAGAEIELVSQVAREHRLKTALDTYLAELTERLDFVIIDCPPSLGLLTINAFTAAQELLIPIQCEYYALEGLSQLLGTVRMIQKHLNTALYLSTIMLTMYDGRTRLAQQVAEEVREHFPREVLRTMIPRSVRVSEAPSFGQTVIAYDGQSAGAVAYREAAVEIIGRDKDSSVSIEGTP*
>MP0882_megahit_109119_1524-2435
MSGLKTTLPLPGTVYRREDGEGSVQVKMNTGPKIDGAKVFAVYGKGGIGKSTTSSNLSVAFSKLGKRVLQIGCDPKHDSTFTLTKRLQPTVIDILESVDFHAEELRPEDFVFEGYNGVMCVEAGGPPAGTGCGGYVVGQTVKLLKEHHLLEDTDVVIFDVLGDVVCGGFAAPLQHADRALVVTANDFDSIFAMNRIVAAIQAKAKNYDVRLGGVIANRSAQTDEVDRFARAVGLERVAHFPDLDVIRRSRLKKSTLFEMEPSPELEAVQKEYLALAAKLYAGVEPLDAKSMKDREIFDFLGFE*
>MP0882_megahit_125893_1277-2245
MKHDEDPATDSFYDTPLARELADLTARRRALDAIPLEYAGRRRIFTVSNQKGGVGKTTSTVNLAAAFAHMGARVLVVDLDPQGNASTALSIPHNAETPSVYDVLVEERPLSQVVQQSPESPRLFCAPSTIHLAGAEIELVSLVARERRLRTALEKYLSKKGADIDIVLIDCPPSLGLLTINAFTAADEVLIPIQCEYYALEGLSQLMGTVSMIQKHLNPTLTLSTILLTMYDGRTRLSQQVADEVRAHFPNQVLTTVIPRSVRISEAPSFGQTVIAYDGQSVGAVAYREAAVEIVRRDHRADSADVDAEGSAPDRDAEERDE*
>MP0882_megahit_141743_5587-6090
MTHLDQPSALDALREEAAIEPDPVHDGEVTKETQVIAIYGKGGSGKSFALSNLSYMMAQQGKRVLLIGCDPKSDTTSLLFGGKACPTIIETSSKKKLAGEEVSIEDVCFQRDGVFAMELGGPEVGRGCGGRGIIHGFELLEKLGFHQWGFDYVLLDFLGDVVCGGFGL
>MP0882_megahit_162771_1-834
QLDPSDKIKGAKVFAVYGKGGIGKSTTSSNLSAAFSKLGHRVLQIGCDPKHDSTFTLTKKLMPTVIDALEQVEFHSEELRTEDFMFEGYNGVMCVEAGGPPAGTGCGGYVVGQTVKLLKQHHLLEDTDVVIFDVLGDVVCGGFAAPLQHAERALVVAANDFDSIFAMNRIVAAIGAKAKNYDVRLAGVVANRSRETDEIDRFCDEIGMQRLAHFQDLDAIRRSRLKKCTLFEMEECPEVLAAQLEYIRLAQLLWDGVDPSEATAMKDRDIFDFLGFE*
>MP0882_megahit_186257_1-501
FGLPIARDMCQKVIVVGSNDLQSLYVANNVCKAVEYFRSMGGNVGVAGMIVNKDDGTGEAQAFAKAVDIPVLCAIPANDDIRKKSANYQIIGTPGGEWASLFEELAINVAKAPPQRPTPLEQDGLLDLFSPEETGGNVELVPATQADMRGGAFEPKPSLEVVYDEV*
>MP0882_megahit_196787_3-221
MLDAATQAPPAIDRGDGDGSVQVQLDPSDKIKGAKVFAVYGKGGIGKSTTSSNLSAAFSKLGHRVLQIGCDPK
>MP0882_megahit_207499_747-1544
MKSECKIISIVNQKGGVGKTTTTINLATALAAVKKKVLVIDLDPQGNASTGLGIDSKKRKKSIYDLISSSASAKNSIMKTEVPGLHIIPSTLELSGAEVELVDATRREYRLKDALRNEPLKYDYILIDCPPSLGFLTLNSLAASDEVLVPLQCEFYALEGLSHLIRIIERVKKDFNPALEMRGIILTMYDQRNNICSEVAEDVRQHLGDMVYKTVIPRNVRISEAPSHGKPVLLYDHKCVGSSSYINLATEILDREQKNEVLTNG*
>MP0882_megahit_226397_4392-5162
MTEIIVVANQKGGVGKTTTSINLAAALQKLGKNTLLIDLDSQGNATSATSPKNIEEQPTVYDVLMGLKDIKECLLESKHDKFVLLPSNNDLMAAEIEMLSLDNRESVLKEKINEIKHQFNYILIDSPPSMNILTLNALTAAEQIIIPVQCEYYALEGMKGVLESIYKIKETVNPKLEIKGVLRTMVDSRNSLSVEVSAQLKKYFGEKLFWSYIPRNVRLAEAPSFGMSAISYDPECLGSKAYLALAKEVIKKTMES*
>MP0882_megahit_263599_4005-4805
MSDLSRPSGPKIIAIANQKGGVGKTTTTINLAAALVEQKQRVLVIDLDPQGNASTGLGIELDDREFTTYELLLEDIDLDQVIMTTETEGLHIVAATVDLSSADMELIANEKRSFLLHDALRQTQMDSYAFDYILIDCPPSLNLLTVNAMIAAHSVLVPLQSEFFALEGLSQLMLTIREVRQSGNKDLRIEGILLTMYDQRNNLSQQVEQDARSNLGELVYRTVIPRNVRVSEAPSYAMPVLSYDSGSKGAKAYRDLAKEVLANSAV*
>MP0884_megahit_2559_815-1600
MAKVIAIANQKGGVGKTTTGINLSASLAGAEKKTLLVDCDPQANATSGLGFSKKTPRKSLYHLLSGEVTLKQSILQTELECLDVVPADKSLTGALVELVNVDRREHRLKDLIDLLRQQYDFIILDCPPSLNILTLNALVAADSILIPIQCEYFALEGVSDLLETLHQIRSRWNPHLAVEGVLLTMFDERTNLSNQVAEDLRAFFSGQVFETVIPRNVRLAEAPSYGQPIILYDIKSKGAESYLQLAKEVINHDKKSTRQRD*
>MP0884_megahit_142435_164-1102
MKQPDESAAESPFSFDDTPLARELADLSARRRTLASVDISLSGNTRVITVSNQKGGVGKTTSTVNLAAALASMGARVLVIDLDPQGNASTALGVPHDSDTPSVYDVLIDDFPIADIVQNSPESPNLFCAPSTIHLAGAEIELVSQVAREHRLKTALDTYLAELTERLDFVIIDCPPSLGLLTINAFTAAQELLIPIQCEYYALEGLSQLLGTVRMIQKHLNTALYLSTIMLTMYDGRTRLAQQVAEEVREHFPREVLRTMIPRSVRVSEAPSFGQTVIAYDGQSAGAVAYREAAVEIIGRDKDSSVSIEGTP*
>MP0884_megahit_156061_1420-2331
MSGLKTTLPLPGTVYRREDGEGSVQVKMNTGPKIDGAKVFAVYGKGGIGKSTTSSNLSVAFSKLGKRVLQIGCDPKHDSTFTLTKRLQPTVIDILESVDFHAEELRPEDFVFEGYNGVMCVEAGGPPAGTGCGGYVVGQTVKLLKEHHLLEDTDVVIFDVLGDVVCGGFAAPLQHADRALVVTANDFDSIFAMNRIVAAIQAKAKNYDVRLGGVIANRSAQTDEVDRFARAVGLERVAHFPDLDVIRRSRLKKSTLFEMEPSPELEAVQKEYLALAAKLYAGVEPLDAKSMKDREIFDFLGFE*
>MP0884_megahit_227375_50374-51201
MGSNHPVQVIAVTGGKGGIGKTNVSVNLSLALADMGRRVVLLDADLGLANVDVLLGLKPKATLADVLEGKCDLRDVMVTGPGGIRIVPAASGAANMVSLSPQQHAGLIQAFSEIGDNIDVLVVDTAAGIGDSVVSFVRAAQEALIVVCDEPTSITDAYALIKLLNRDHGMTRFRVLANMVGTPQEGRMVFAKLTKVTDRFLDVALQYVGAVPFDEAVRKSVQKQRAVFEAFPRSKASLAIRAIAQKVDAWPLPANPRGHLEFFVERLVQPTGTGL*
>MP0884_megahit_247447_8659-9543
MAATKRGETKASGDETVLGPTGRPYRGFATPPALDGHGPARIVSLCNQKGGVGKTTTTINLAAALAGYGRKVLAVDFDPQGALSAGLGIQTHDIPTIYDLLLNTKRDPHEVIVPSRVDGLDIIPANIDLSAAEVHLVNEVAREQILAQVLRKVAKEYDVILVDCQPSLGLLTVNALTASHGVIIPLECEFFALRGVALLIETIDKVRDRLNPTITLDGVLATMYDPRTLHSREVLERVVEAFGDDVLETVIGRTVKFPDASVSGMPITEFAPEHSAAQAYLRLARELVDRGAVA*
>MP0884_megahit_273968_1375-2160
MTRVIAVANQKGGVGKTTTCVNLAASLEATKRRVLVVDMDPQANATMGCGIEKTQTEHTICDVLLDEKNVEDVLVTAPEGGFALLPSNEDLTLAEVRLLQEIGREMRLRQALASIKNTYDFVLIDCPPSINMLTVNALTASDGVLIPMQCEYYALEGLSSLVNTIEQVKKTVNSELEIYGLLRTMVDPRINLSNEVSQQLIDHFGKKVFRTVVPRNVTLAEAPSFGKPVMFHDRNSRGALAYIALAGEILRREDEKKENIH*
>MP0884_megahit_292559_7946-8974
MSALRKPTTESNLEGSQAAMHAALRAEASQPMDEPTTGPVTRETQIIAIYGKGGIGKSFTLANLSYMLAQQGKRVLLIGCDPKSDTTSLLFGGKACPTIIETSSRKKAAGEEVDISDVCFKRDGVFAMELGGPEVGRGCGGRGIIHGFELLEKLGFHDWGFDYVLLDFLGDVVCGGFGLPIARDMCQKVIVVGSNDLQSLYVANNVCSAVEYFRKLGGNVGVAGMVVNKDDGTGEAAAFAKSVGIPVLAAIPADEDIRRKSANYQIVGLPGGRWASVFEELATGIAEAPPLHPTPLDQDGLLGLFADEETGRDFVLQPASQEDMMGRPITPKPSLEVVYDNA*
>MP0886_megahit_23123_297-668
MSGLKTTLPLPGTVYRREDGEGSVQVKMNTGPKIDGAKVFAVYGKGGIGKSTTSSNLSVAFSKLGKRVLQIGCDPKHDSTFTLTKRLQPTVIDILESVDFHAEELRPEDFVFEGYNGVMCVEAG
>MP0886_megahit_43665_41-574
PAGTGCGGYVVGQTVKLLKEHHLLEDTDVVIFDVLGDVVCGGFAAPLQHADRALVVTANDFDSIFAMNRIVAAIQAKAKNYDVRLGGVIANRSAQTDEVDRFARAVGLERVAHFPDLDVIRRSRLKKSTLFEMEPSPELEAVQKEYLALAAKLYAGVEPLDAKSMKDREIFDFLGFE*
>MP0886_megahit_64823_1056-1940
MAATKRGETKASGDETVLGPTGRPYRGFATPPALDGHGPARIVSLCNQKGGVGKTTTTINLAAALAGYGRKVLAVDFDPQGALSAGLGIQTHDIPTIYDLLLNTKRDPHEVIVPSRVDGLDIIPANIDLSAAEVHLVNEVAREQILAQVLRKVAKEYDVILVDCQPSLGLLTVNALTASHGVIIPLECEFFALRGVALLIETIDKVRDRLNPTITLDGVLATMYDPRTLHSREVLERVVEAFGDDVLETVIGRTVKFPDASVSGMPITEFAPEHSAAQAYLRLARELVDRGAVA*
>MP0886_megahit_79933_2089-3027
MKQPDESAAESPFSFDDTPLARELADLSARRRTLASVDISLSGNTRVITVSNQKGGVGKTTSTVNLAAALASMGARVLVIDLDPQGNASTALGVPHDSDTPSVYDVLIDDFPIADIVQNSPESPNLFCAPSTIHLAGAEIELVSQVAREHRLKTALDTYLAELTERLDFVIIDCPPSLGLLTINAFTAAQELLIPIQCEYYALEGLSQLLGTVRMIQKHLNTALYLSTIMLTMYDGRTRLAQQVAEEVREHFPREVLRTMIPRSVRVSEAPSFGQTVIAYDGQSAGAVAYREAAVEIIGRDKDSSVSIEGTP*
>MP0886_megahit_157724_4166-5161
MTHLDQPSALDALREEAAIEPDPVHDGEVTKETQVIAIYGKGGSGKSFALSNLSYMMAQQGKRVLLIGCDPKSDTTSLLFGGKACPTIIETSSKKKLAGEEVSIEDVCFQRDGVFAMELGGPEVGRGCGGRGIIHGFELLEKLGFHQWGFDYVLLDFLGDVVCGGFGLPIARDMCQKVIVVGSNDLQSLYVANNVCKAVEYFRSMGGNVGVAGMIVNKDDGTGEAQAFAKAVDIPVLCAIPANDDIRKKSANYQIIGTPGGEWASLFEELAINVAKAPPQRPTPLEQDGLLDLFSPEETGGNVELVPATQADMRGGAFEPKPSLEVVYDEV*
>MP0886_megahit_198386_31090-31887
MKSECKIISIVNQKGGVGKTTTAINLATALAAVKKKVLVIDLDPQGNASTGLGIDSKKRKKSIYDLISSSASAKNSIMKTEVPGLHIIPSTLELSGAEVELVDATRREYRLKDALRNEPLKYDYILIDCPPSLGFLTLNSLAASDEVLVPLQCEFYALEGLSHLIRIIERVKKDFNPALEMRGIILTMYDQRNNICSEVAEDVRQHLGDMVYKTVIPRNVRISEAPSHGKPVLLYDHKCVGSSSYINLATEILDREQKNEALTNG*
>MP0886_megahit_245608_965-1852
MLDAATQAPPDGDGSVQVQLDPSDKIKGAKVFAVYGKGGIGKSTTSSNLSAAFSKLGHRVLQIGCDPKHDSTFTLTKKLMPTVIDALEQVEFHSEELRTEDFMFEGYNGVMCVEAGGPPAGTGCGGYVVGQTVKLLKQHHLLEDTDVVIFDVLGDVVCGGFAAPLQHAERALVVAANDFDSIFAMNRIVAAIGAKAKNYDVRLAGVVANRSRETDEIDRFCDEIGMQRLAHFQDLDAIRRSRLKKCTLFEMEECPEVLAAQLEYIRLAQLLWDGVDPSEATAMKDRDIFDFLGFE*
>MP0886_megahit_267476_52891-53718
MGSNHPVQVIAVTGGKGGIGKTNVSVNLSLALADMGRRVVLLDADLGLANVDVLLGLKPKATLADVLEGKCDLRDVMVTGPGGIRIVPAASGAANMVSLSPQQHAGLIQAFSEIGDNIDVLVVDTAAGIGDSVVSFVRAAQEALIVVCDEPTSITDAYALIKLLNRDHGMTRFRVLANMVGTPQEGRMVFAKLTKVTDRFLDVALQYVGAVPFDEAVRKSVQKQRAVFEAFPRSKASLAIRAIAQKVDAWPLPANPRGHLEFFVERLVQPTGTGL*
>MP0886_megahit_303472_1186-2001
MNKSSLRVLAVSSGKGGVGKTTIVANLACALSKRDKKVLVVDTDLGLNNIDILLGLTSKKHIGHVLSGKSNVEDIILHGPEGIHVLPAGNGLQELTQLEPEKKMTLMGELDRISGDYEFLIFDTSAGISSNVTFFCSAAHEIFLIATTEPTSLTDVYALMKVLHTKHSQKHFRLIINSVSSEREAQGVYRNLTAVADRFLNGVYVEYLGYILRDPNVSKAIRQQKAFLEIYPFSKFSRCMNELAEKILKEKPKSLSGEDRQSYFWRSTFQA*
>MP0888_megahit_35173_649-1287
MSPLDKAAPQLRGKDGEGSVQVHQDAGVSIDGVKVFSVYGKGGIGKSTTSSNLSAAFSKLGRRVLQIGCDPKHDSTFTLTGSLVPTVIDILKEVDFHPEELRPEDFVFEGFNGVKCVEAGGPPAGTGCGGYVVGQTVKLLKQHHLLDDTDVVIFDVLGDVVCGGFAAPLQHADRALIVTANDFDSIYAMNRIIAAVQAKSANYKVRLAGCVAN
>MP0888_megahit_64691_237-971
IIETSTKKKLSGEEVAIGDVCFKRNGVFAMELGGPEVGRGCGGRGIIHGFELLEKLGFHDWDFDYVLLDFLGDVVCGGFGLPIARDMAQKVIVVASNDLQSLYVANNVCSAVEYFRKLGGSVGVAGIVINRDDGTGEAKAFAETVGIPVLSTIPADDDIRRKSAMYQIIGTKESQWGSLFEVLAENVAEAPPVRPKTLNQDELLGLFDAGETGAAFTLEPATDADMRGKFSKPKESLEVVYDEV*
>MP0888_megahit_139021_1-546
IGCDPKSDTTSLLFGGKACPTILETSTNKKLAGEEVTIGDVCFKRNGVFAMELGGPEVGRGCGGRGIIHGFELLEKLGFHDWDFDYVLLDFLGDVVCGGFGLPIARDMAQKVILVASNDLQSLYVANNVCSAVEYFRKLGGNVGVAGLVINKDDGSGEAAAFAETVKIPVLASIPQDDDLRK
>MP0888_megahit_169032_1-387
MTSTINKPLDGEGSVQVKQDPKINIEEGALVIAVYGKGGIGKSTTSSNLSAAFSKLGKKVLQIGCDPKHDSTFTLTHKMVPTVIDILEEVDFHSEELRPTDFMFEGFNGVMCVESGGPPAGTGCGGYVT
>MP0888_megahit_169309_170-706
PPAGTGCGGYVVGQTVKLLKQHHLLEDTDVVIFDVLGDVVCGGFAAPLQHADRALIVTANDFDSIYAMNRIIAAVQAKSNNYKVRLAGCVANRSRETNEVDRYCNEVGFNRIAHMPDVDVIRRSRLKKKTLFEMDADEEVVAVQAEYVRLAEKLWNGTEPLAPAPLEDRVIFELLGFD*
>MP0888_megahit_171081_1-507
YVLLDFLGDVVCGGFGLPIARDMAQKVILVASNDLQSLYVANNVCSAVEYFRKLGGNVGVAGLVINKDDGSGEAAAFAKSVDIPVLASIPQDDDLRKKSANYQIVGTSKSQWGDLFTELAEATAVAPPMRPTPLDPDGLLNLFDSKETGGDFVLVPATDVDMRGKNSKP
>MP0888_megahit_184981_284-1297
MKDDVPNLKDYSSRLREEANMDLADIKADGEISEPTKKTQIVAIYGKGGIGKSFTLANLSHMMAELGKRVLLIGCDPKSDTTSLLFGGKACPTIIETSTKKKLAGEEVKIGDVCFKRGGVFAMELGGPEVGRGCGGRGIIHGFELLEKLGFHDWDFDYVLLDFLGDVVCGGFGLPIARDMAQKVILVGSNDLQSLYVANNVCSAVEYFRKLGGNVGVAGLVINKDDGSGEAAAFAKAVDIPVLASIPQDDDLRKKSANYQIVGTSQSQWGDLFTELAEAVAGAPPMRPTPLDSDGLLNLFDSKDTGGDFVLVPATDVDMRGKNSKPKVSLEVVYDEA*
>MP0888_megahit_187553_3-455
MTSTINKPLDGEGSVQVKQDPKINIEEGALVIAVYGKGGIGKSTTSSNLSAAFSKLGKKVLQIGCDPKHDSTFTLTHKMVPTVIDILEEVDFHSEELRPTDFMFEGFNGVMCVESGGPPAGTGCGGYVTGQTVKLLKEHHLLEDTDVVIFD
>MP0888_megahit_194190_517-1326
MEDLLSNKRHSSSLNKLPRVITVANQKGGVGKTTTVVNIATCLAETGKRVLIVDFDPQANATSAVGIEPGTFNQSIYEVILGHASMNDSIIKTKWKGLSIAPATIDLSGAEIELVSAFNRERYLKTAISGIIDNYDYVFIDCPPSIGLLTVNALTAADEVLVPIQCEYLALEGLGQLINNVEKVKTHLNENLHISIIALVMFDGRTKLASQVVQEVRDHFGSKVCNQIIPRSVRLSEAPSYGQPIIYFDPKSRAALAYRALAKEISSVT*
>MP0888_megahit_196882_701-1606
MSPLDSNKQVPNLRGEDGEGSVQVQMDPKLKIDGAKVFAVYGKGGIGKSTTSSNLSVAFSKLGKKVLQIGCDPKHDSTFTLTGRLVPTVIDILKDVDFHAEELRPDDFVYEGYNGVKCVEAGGPPAGTGCGGYVVGQTVKLLKQNHMLEETDVVIFDVLGDVVCGGFAAPLQHADRAIIVTANDFDSIYAMNRIIAAVQAKSKNYNVRLAGCIANRSKDTDEVDRYCKEIGFNRVAHLPDLDAIRRSRLKKKTLFEMGDDEEIQLVQKEYIRLAQLLWDGTDPLAPQPLEDREIFELLGFD*
>MP0888_megahit_208193_1765-2115
MKDDVPNLKDYSQRLRDEANMDLADIQSDGEATEPTKHTQIIAIYGKGGIGKSFTLANLSHMMAEMGKRVLLIGCDPKSDTTSLLFGGKACPTIIETSTKKKLAGEEVKIGDVCFKR
>MP0888_megahit_215319_228-728
MTATLTNRQDGEGSVQVKLDPKVNIEEGALVIAVYGKGGIGKSTTSSNLSAAFSKLGKKVLQIGCDPKHDSTFTLTHKMVPTVIDILEEVDFHSEELRPTDFMFEGFNGVQCVESGGPPAGTGCGGYVTGQTVKLLKEHHLLEDTDVVIFDVLGDVVCGGFAAPLQH
>MP0888_megahit_228662_2-769
MKIIAISNQKGGVGKTTTAINLSTALAAIGQKVLVIDLDPQGNASTGLGINYNQREKTIYDILSGQVEIQSAIHQTNISNLSIIPSTVDLSGIEPELAHETDRAYVLKNIFNSTQALDDFDFVFIDCPPALSLLTVMAMTLANSIIVPLQCEFFALEGLSQLIKTIERVKNNLNPNLHIDGIVLTMFDGRNKLSSQVAEDVKTHLKEQVYETIIPRNVRVSEAPSFGMPALIYDHRASGSQAYIRLANEIIKQNNN
>MP0888_megahit_235722_3-716
KVLQIGCDPKHDSTFTLTGRLVPTVIDTLKEVDFHAEELRPEDFVYEGYNGVKCVEAGGPPAGTGCGGYVVGQTVKLLKQHHLLEETDVVLFDVLGDVVCGGFAAPLQHADRALVVTANDFDSIYAMNRIIAAVQAKSKNYAVRLAGCIANRSRETDEVDKYCKVVGFNRLAHLPDLDAIRRSRLKKKTLFEMDPDEDVISVQKEYVRLAETLWNGTEPFAPIPMEDRDIFELLGFD*
>MP0888_megahit_236250_212-607
MSPLDSKSNIPNLKGEDGEGSLQVKLDPSVKIEGAKVFAVYGKGGIGKSTTSSNLSAAFTKLGKKVLQIGCDPKHDSTFTLTGRLVPTVIDTLKEVDFHAEELRPEDFVYEGYNGVKCVEAGGPPAGTGCGG
>MP0888_megahit_239137_3-629
MTLDIPDLKTGALDKHHSRLRDEASEDAGKVQTGPVTKKTQIIAIYGKGGIGKSFTLANLSHMMAEQGKRVLLIGCDPKSDTTSLLFGGKACPTIIETSTKKKLAGEEVEIGDVCFKRGGVFAMELGGPEVGRGCGGRGIIHGFELLEKLGFHDWDFDYVLLDFLGDVVCGGFGLPIARDMAQKVILVGSNDLQSLYVANNVCSAVEYF
>MP0888_megahit_246130_563-1588
MTIETINVKGNASKALEDHHNRLKTEAKEPVDGLHLNEPKKKCQIIAIYGKGGIGKSFTLANLSCMMAEQGKRVLLIGCDPKSDTTSLLFEGKACPTIIETSTKKKLSGEEVAIGDVCFKRNGVFAMELGGPEVGRGCGGRGIIHGFELLEKLGFHDWDFDYVLLDFLGDVVCGGFGLPIARDMAQKVIVVGSNDLQSLYVANNVCSAVEYFRKLGGSVGVAGIVINRDDGTGEAKKFAEKVGIPVLSTIPADDDIRRKSAMYQIIGTKQSQWGNLFETLATNVAGAPPVRPTTLNQDELLGLFDGGQTGAGFTLVPATDADMRGKFSKPKKSLEVIYDKV*
>MP0888_megahit_247790_1943-2746
MSITSQNDGESPHKKSPRIIAIANQKGGVGKTTTTINLGAAIAESGKKVLIVDLDPQSNTTTGLGVSTKELNISIYQVIIQEKTASEAILNVGIENLDLLPSSLELAGAEIELVTVFSREQRLARALDDVVGNYEFILIDCPPALGLLTVNALCFASEVIVPIQCEYYALEGLGQLVGNVDLVKSNLNPELEISKIVLVMYDSRTKISKQVSDEVREYFGDRVCKQIIPRSVRLSEAPSYGQPITVFDPTSRGAIAYKELAREVLNE*
>MP0888_megahit_275512_371-1153
MEFENNLNKQARVIAVANQKGGVGKTTTTINLGASLAEEGKKVLIVDLDPQANATTGLGFSSRHLDFSIYDVLSQQATTEQCILKSKTLNLDILPSNIALTGAEIELVTAFSREHRLQRALTDAIDTYDFILIDCPPALGLLTVNAFVVATEILVPIQCEYYALEGLAQLQSNVELVKANLNPSLEISIIVLVMYDARTKLSQQVANEVKQHFGDRVCNQVIPRSVRLSEAPSFGEPITSFDPISRGAIAYRHLAKEILS*
>MP0888_megahit_301265_108-698
DFMFEGFNGVMCVESGGPPAGTGCGGYVTGQTVKLLKEHHLLEDTDVVIFDVLGDVVCGGFAAPLQHANYCLIVTANDFDSIFAMNRIVAAINAKAKNYKVRLGGVIANRSAELDQIEKFNKETGLKTMAHFQNVDAIRRSRLKKCTIFEMDSSEEGVLECQNEYLSLAQKMIDKVEPLEAQPLKDREIFDLLGFD*
>MP0888_megahit_302738_100-876
GIGKSTTSSNLSAAFSKLGKKVLQIGCDPKHDSTFTLTHKMVPTVIDILEEVDFHSEELRPEDFMFEGFNGVMCVESGGPPAGTGCGGYVTGQTVKLLKEHHLLEDTDVVIFDVLGDVVCGGFAAPLQHANYCLIVTANDFDSIFAMNRIVAAINAKAKNYKVRLGGVIANRSAELDQIEKFNKETGLKTMAHFKNVDAIRRSRLKKCTIFEMDSSEDGVLECQNEYLALAQKMIDKVEPLQAEPLKDREIFDLLGFD*
>MP0888_megahit_314234_1-780
SKTAKIISVTNQKGGVGKTTTTINLAAALSQLEKKVLIIDLDPQGNASTGLGVEVEDRELSTYEFLVEGVPLEKVARKTEISGLSIVPATIDLSSADIDLISNEKRSHLLHEALRKKQANKQKYDYILIDCPPSLNILTVNAMVASHSVLIPLQSEFFALEGLSQLLLTVKEVRQNANENLRVEGIVLTMFDGRNNLSKQVEADARSNLRELVFKTIIPRNVRVSEAPSYSMPVLTYDPSSKGSKAYTSLAKELLANNS*
>MP0888_megahit_325035_1-645
GGIGKSTTSSNLSAAFSKLGKKVLQIGCDPKHDSTFTLTHKMVPTVIDILEEVDFHSEELRPEDFMFKGFNGVMCVESGGPPAGTGCGGYVTGQTVKLLKEHHLLEDTDVVIFDVLGDVVCGGFAAPLQHANYCLIVTANDFDSIFAMNRIVAAINAKAKNYKVRLGGVIANRSAELDQIEKFNERTGLKTMAHFRNVDAIRRSRLKKCTIFEMD
>MP0888_megahit_328047_434-1324
MTSTITRKPDGEGSVQVQQDANAQIQEGALVIAVYGKGGIGKSTTSSNLSAAFSKLGKKVLQIGCDPKHDSTFTLTHKMVPTVIDILEEVDFHSEELRPEDFMFEGFNGVMCVESGGPPAGTGCGGYVTGQTVKLLKEHHLLEDTDVVIFDVLGDVVCGGFAAPLQHANYCLIVTANDFDSIFAMNRIVAAINAKAKNYKVRLGGVIANRSAELDQIEKFNKETGLKTMAHFQNVDAIRRSRLKKCTIFEMDSSEDGVLECQNEYLSLAQKMIDKVEPLQAEPLKDREIFDLLGFD*
>MP1154_megahit_135262_52400-53212
MGKIIAIANQKGGVGKTTTSINLAAALGVLERKVLIVDADPQANATSGVGFDPKNVKTSIYECLVNDVEAKDIILATKSPNLYLLPGHIDLVGAEIEMINLPNREKMMRLALSKIKDDYDFIIIDCSPSLGLITLNALSAADSVIIPVQCEYFALEGLGKLLNTIKIVQSRLNTDLEIEGLLLTMYDIRLRLSNQVVEEVKTHFQQMVFDTIIQRNTKLGEAPSYGETIIMHDATCKGAVNYLNLAREILQNNNLTKISESEKVINLEDE*
>MP1154_megahit_164408_1420-1800
MSGLKTTLPLPGTVYRREDGEGSVQVKMNTGPKIDGAKVFAVYGKGGIGKSTTSSNLSVAFSKLGKRVLQIGCDPKHDSTFTLTKRLQPTVIDILESVDFHAEELRPEDFVFEGYNGVMCVEAGGPP
>MP1154_megahit_170497_300-1073
MGKIIAIANQKGGVGKTTTTVNLAASLGVLEKKVLLIDADPQANATSGLGIDVDSVENGTYQLLEHTMSVEEVTISTDSPNVDLVPAHIDLVAIEIELVDKDNREYMLKEALKNLGDKYDFVLIDCAPSLGLLTLNALTAADSVMIPIQCEYFALEGLGKLLNTVKSVQKIHNNDLDIEGMLLTMYDSRLRLSNQVVEEVKKHFADMVFDTIIQRNVRLSEAPSYGESIIKYDASSKGASNYLNLANEILKKNKEKV*
>MP1154_megahit_219671_33296-34189
MTTDGTYDDTTPLAREIADITRRRMALEARAFPLPESTRVITVSNQKGGVGKTTTTVNLAAALARSGARVLVIDLDPQGNASTALGVEHRADTASVYDVVVGDSALQDVVQKSPEFEHLYCVPATIHLAGAEIELVSLVAREQRLRTALDAYLAQLDEPVHYVFIDCPPSLGLLTINAFVAAREVLIPIQCEYYALEGLSQLLNSIELIEKHLNPELRVSTILLTMYDSRTNLANQVADDVRQHFPDQVLTTLIPRSVRISEAPSYGQSVISYDTSSPGSLSYLEAAAEIAQRGAAT*
>MP1154_megahit_252718_44807-45616
MSDLLTVVGPKIVAVANQKGGVGKTTTTINLGAALAEFGSNVLIIDLDPQGNASTGLGIEIEARENTTYELLLDDAELKDVILETDVDGLCIVPSTVDLSSADIELIANEKRSFLLHDALRQPAMEQYDFDFILIDCPPSLNLLTVNAMVASHSVLVPLQSEFFALEGLSQLMLTIREVRQSANPNLKIEGVVLTMFDNRNNLSQQVEADARDNLGDLVFATKIPRNVRVSEAPSYAMPVLDFDPASKGAKAYRDLAQEFLKNNEMAEA*
>MP1154_megahit_256487_35579-36607
MSALRKPTTESNLEGSQAAMHAALRAEASQPMDEPTTGPVTRETQIIAIYGKGGIGKSFTLANLSYMLAQQGKRVLLIGCDPKSDTTSLLFGGKACPTIIETSSRKKAAGEEVDISDVCFKRDGVFAMELGGPEVGRGCGGRGIIHGFELLEKLGFHDWGFDYVLLDFLGDVVCGGFGLPIARDMCQKVIVVGSNDLQSLYVANNVCSAVEYFRKLGGNVGVAGMVVNKDDGTGEAAAFAKSVGIPVLAAIPADEDIRRKSANYQIVGLPGGRWASVFEELATGIAEAPPLHPTPLDQDGLLGLFADEETGRDFVLQPASQEDMMGRPITPKPSLEVVYDNA*
>MP1154_megahit_256487_53935-54447
GYVVGQTVKLLKEHHLLEDTDVVIFDVLGDVVCGGFAAPLQHADRALVVTANDFDSIFAMNRIVAAIQAKAKNYDVRLGGVIANRSAQTDEVDRFARAVGLERVAHFPDLDVIRRSRLKKSTLFEMEPSPELEAVQKEYLALAAKLYAGVEPLDAKSMKDREIFDFLGFE*
>MP1154_megahit_257942_2244-3023
MFKIAISNQKGGCGKTTSSINLAAGLAYQNKRVLLIDLDPQGNSTIGLGANTEQRQTVAELICQEDCSFKDVVQDTYIEGLHILPSDISLAVADIKLSQIQAKEFALRSKLTDINYDYVIIDTSPTFGTLLTNAVLVADHIIIPVGLDYFNLAGMQNFMDTINRTNKKVGQLINHRAEILGVLFTFFKMTTKHSKRIFDAINEIFGEKIFDAKIPENVKLKESQEAAKSIFDFAPDSTSALAYSKLTKEIEERLSYVRN*
>MP1154_megahit_258883_4459-5343
MAATKRGETKASGDETVLGPTGRPYRGFATPPALDGHGPARIVSLCNQKGGVGKTTTTINLAAALAGYGRKVLAVDFDPQGALSAGLGIQTHDIPTIYDLLLNTKRDPHEVIVPSRVDGLDIIPANIDLSAAEVHLVNEVAREQILAQVLRKVAKEYDVILVDCQPSLGLLTVNALTASHGVIIPLECEFFALRGVALLIETIDKVRDRLNPTITLDGVLATMYDPRTLHSREVLERVVEAFGDDVLETVIGRTVKFPDASVSGMPITEFAPEHSAAQAYLRLARELVDRGAVA*
>MP1154_megahit_259217_32665-33771
MCRIIAIANQKGGVGKSSTSINLAASLAVLEKRTLLIDADPQSNTTSSFPVSDNEDCTFTIDLYNYEKNSIRPFKTETPNLSFIPTNINLANLEIQEKNYFGTHHELKHSIEDIKNEYDYIIIDCGPSLNFITTSFLCIANSLLIPVQCEFYALSGLFKLFNVFKTIRDNYNRNLDIEGVLITMYDKRLAFSNVIVEEIKNHFKTLVFSTIIVRNITISEAQSHRKTVIDYDASSKGALNYLALATEIIDNNKNDEMSNDSLGKNLNEILDDAKKESDLSTIFDKLPINKERKSANYFSKNYEKLIGLSKKDINSIFSESYNDYYSDIWVFRLNERMSYFKKNYLYIYFTEDKVEKYELTVFRKRDII*
>MP1154_megahit_284300_4858-5826
MKHDEDPATDSFYDTPLARELADLTARRRALDAIPLEYAGRRRIFTVSNQKGGVGKTTSTVNLAAAFAHMGARVLVVDLDPQGNASTALSIPHNAETPSVYDVLVEERPLSQVVQQSPESPRLFCAPSTIHLAGAEIELVSLVARERRLRTALEKYLSKKGADIDIVLIDCPPSLGLLTINAFTAADEVLIPIQCEYYALEGLSQLMGTVSMIQKHLNPTLTLSTILLTMYDGRTRLSQQVADEVRAHFPNQVLTTVIPRSVRISEAPSFGQTVIAYDGQSVGAVAYREAAVEIVRRDHRADSADVDAEGSAPDRDAEERDE*
>MP1154_megahit_288374_1093-2055
MTAHNNYDETPLAREVAELTRRRIALAEAVLPRPTHTRVFTVANQKGGVGKTTSTVNLAAALAQSGARVLVIDLDPQGNASTALGVEHRSDTASVYDVMIDDVPMRDVVQSSPEFAGLDCVPATIHLAGAEIELVSLVAREQRLRTALQKFLGEAEEPYHYVFIDCPPSLGLLTLNAFVAAREVLIPIQCEYYALEGLSQLLNNIELIQKHLNQKLRLSTILLTMYDSRTNLANQVVDEVREHFPDQTLTTVIPRSVRISEAPSYGQSVISYDSNSPGSLSYREAAAEIARRGAGGATLNGGVATTGPTEVSTAQAGETN*
>MP1154_megahit_288512_83-985
MLDAATQAPPAIDRGDGDGSVQVQLDPSDKIKGAKVFAVYGKGGIGKSTTSSNLSAAFSKLGHRVLQIGCDPKHDSTFTLTKKLMPTVIDALEQVEFHSEELRTEDFMFEGYNGVMCVEAGGPPAGTGCGGYVVGQTVKLLKQHHLLEDTDVVIFDVLGDVVCGGFAAPLQHAERALVVAANDFDSIFAMNRIVAAIGAKAKNYDVRLAGVVANRSRETDEIDRFCGEIGMQRLAHFQDLDAIRRSRLKKCTLFEMEECPEVLAAQLEYIRLAQLLWDGVDPSEATAMKDRDIFDFLGFE*
>MP1154_megahit_293580_36581-37345
MGKIIAIANQKGGVGKTTTSINLAAALGVLEKKVLLIDADPQANASSGLGIDVESVAIGSYQVLEHSNTPEEATMATNAPNVSVIPAHIDLVAIEIELVDKENREYMLKKALESVKDKYDYILIDCAPSLGLLTLNALTVADSVIIPIQCEYFALEGLGKLLNTIKSVQKIHNPELDIEGLLLTMYDSRLRLSNQVVEEVQKHFNDMVFETVIQRNIKLSEAPSYGESIINYDATSKGATNYINLAEEIIKKNK*
>MP1154_megahit_298965_261-1199
MKQPDESAAESPFSFDDTPLARELADLSARRRTLASVDISLSGNTRVITVSNQKGGVGKTTSTVNLAAALASMGARVLVIDLDPQGNASTALGVPHDSDTPSVYDVLIDDFPIADIVQNSPESPNLFCAPSTIHLAGAEIELVSQVAREHRLKTALDTYLAELTERLDFVIIDCPPSLGLLTINAFTAAQELLIPIQCEYYALEGLSQLLGTVRMIQKHLNTALYLSTIMLTMYDGRTRLAQQVAEEVREHFPREVLRTMIPRSVRVSEAPSFGQTVIAYDGQSAGAVAYREAAVEIIGRDKDSSVSIEGTP*
>MP1154_megahit_305716_1023-1823
MSDLSRPSGPKIIAIANQKGGVGKTTTTINLAAALVEQKQRVLVIDLDPQGNASTGLGIELDDREFTTYELLLEDIDLDQVIMTTETEGLHIVAATVDLSSADMELIANEKRSFLLHDALRQTQMDSYAFDYILIDCPPSLNLLTVNAMIAAHSVLVPLQSEFFALEGLSQLMLTIREVRQSGNKDLRIEGILLTMYDQRNNLSQQVEQDARSNLGELVYRTVIPRNVRVSEAPSYAMPVLSYDSGSKGAKAYRDLAKEVLANSAV*
>MP1154_megahit_314033_1991-2752
MGKIISLLNHKGGVGKTTSTINIGAGMVELGKKVLLVDLDPQANLTLSLGIPRQKITIYEALKGEGELTPYTVKPGLDVVISTLDLSSAEMELINEAGREYILREIFDPFREDYDFILIDCPPSLGLLTLNALTTSDFVVIPLQTQFLALQGLAKIKQVIQKVKLRLNKGLNIGGVIPTMYDARKVLNRDVVETIQKYFGPLVFDTYIRDNVALAEAPAQRKDIFAYNRNSPGAQDYLSLAQEIIGRTREAKA*
>MP1154_megahit_315650_207667-208692
MSGGSDPTVSRETEQSTEGARRATRGPEAKTTGGSGFGEYSSISSDDTPIGAAAQRASQILHPGSVTLPKPAQRRMLTIANQKGGVGKTTTAVNLAAALAIQGLTVLVVDLDPQGNASTALGVEHHSGVPSSYEVLIGEVSATEAIQQSPHSERLLCIPATIDLAGAEIELVSMVAREGRLKTALADLAEIDVDFVLIDCPPSLGLLTVNALVAATEVLIPIQCEYYALEGVGQLLRNIELVQSHLNPSLHVSTVILTMYDGRTKLADQVAEEVRKHFGDAVLRAVIPRSVKVSEAPGYGMTVIDYDPGSRGAMSYLDAGRELAARSANMAPQTTQERKNR*
>MP1154_megahit_317499_16197-17192
MTHLDQPSALDALREEAAIEPDPVHDGEVTKETQVIAIYGKGGSGKSFALSNLSYMMAQQGKRVLLIGCDPKSDTTSLLFGGKACPTIIETSSKKKLAGEEVSIEDVCFQRDGVFAMELGGPEVGRGCGGRGIIHGFELLEKLGFHQWGFDYVLLDFLGDVVCGGFGLPIARDMCQKVIVVGSNDLQSLYVANNVCKAVEYFRSMGGNVGVAGMIVNKDDGTGEAQAFAKAVDIPVLCAIPANDDIRKKSANYQIIGTPGGEWASLFEELAINVAKAPPQRPTPLEQDGLLDLFSPEETGGNVELVPATQADMRGGAFEPKPSLEVVYDEV*
>MP1154_megahit_317499_36499-37386
MLDAATQAPPDGDGSVQVQLDPSDKIKGAKVFAVYGKGGIGKSTTSSNLSAAFSKLGHRVLQIGCDPKHDSTFTLTKKLMPTVIDALEQVEFHSEELRTEDFMFEGYNGVMCVEAGGPPAGTGCGGYVVGQTVKLLKQHHLLEDTDVVIFDVLGDVVCGGFAAPLQHAERALVVAANDFDSIFAMNRIVAAIGAKAKNYDVRLAGVVANRSRETDEIDRFCDEIGMQRLAHFQDLDAIRRSRLKKCTLFEMEECPEVLAAQLEYIRLAQLLWDGVDPSEATAMKDRDIFDFLGFE*
>MP1162_megahit_42947_1-513
GYVVGQTVKLLKEHHLLEDTDVVIFDVLGDVVCGGFAAPLQHADRALVVTANDFDSIFAMNRIVAAIQAKAKNYDVRLGGVIANRSAQTDEVDRFARAVGLERVAHFPDLDVIRRSRLKKSTLFEMEPSPELEAVQKEYLALAAKLYAGVEPLDAKSMKDREIFDFLGFE*
>MP1162_megahit_46975_985-1488
GFGLPIARDMCQKVIVVGSNDLQSLYVANNVCSAVEYFRKLGGNVGVAGMVVNKDDGTGEAAAFAKSVGIPVLAAIPADEDIRRKSANYQIVGLPGGRWASVFEELATGIAEAPPLHPTPLDQDGLLGLFADEETGRDFVLQPASQEDMMGRPITPKPSLEVVYDNA*
>MP1162_megahit_69270_370-1134
MGKIIAIANQKGGVGKTTTSINLAAALGVLEKKVLLIDADPQANASSGLGIDVESVAIGSYQVLEHSNTPEEATMATNAPNVSVIPAHIDLVAIEIELVDKENREYMLKKALESVKDKYDYILIDCAPSLGLLTLNALTVADSVIIPIQCEYFALEGLGKLLNTIKSVQKIHNPELDIEGLLLTMYDSRLRLSNQVVEEVQKHFNDMVFETVIQRNIKLSEAPSYGESIINYDATSKGATNYINLAEEIIKKNK*
>MP1162_megahit_69810_1-528
MSALRKPTTESNLEGSQAAMHAALRAEASQPMDEPTTGPVTRETQIIAIYGKGGIGKSFTLANLSYMLAQQGKRVLLIGCDPKSDTTSLLFGGKACPTIIETSSRKKAAGEEVDISDVCFKRDGVFAMELGGPEVGRGCGGRGIIHGFELLEKLGFHDWGFDYVLLDFLGDVVCGG
>MP1162_megahit_76699_3-383
MSGLKTTLPLPGTVYRREDGEGSVQVKMNTGPKIDGAKVFAVYGKGGIGKSTTSSNLSVAFSKLGKRVLQIGCDPKHDSTFTLTKRLQPTVIDILESVDFHAEELRPEDFVFEGYNGVMCVEAGGPP
>MP1162_megahit_124800_251-1126
MTAHNNYDETPLAREVAELTRRRIALAEAVLPRPTHTRVFTVANQKGGVGKTTSTVNLAAALAQSGARVLVIDLDPQGNASTALGVEHRSDTASVYDVMIDDVPMRDVVQSSPEFAGLDCVPATIHLAGAEIELVSLVAREQRLRTALQKFLGEAEEPYHYVFIDCPPSLGLLTLNAFVAAREVLIPIQCEYYALEGLSQLLNNIELIQKHLNQKLRLSTILLTMYDSRTNLANQVVDEVREHFPDQTLTTVIPRSVRISEAPSYGQSVISYDSNSPGSLSYREAAAEIARR
>MP1162_megahit_162897_1-597
RTEDFMFEGYNGVMCVEAGGPPAGTGCGGYVVGQTVKLLKQHHLLEDTDVVIFDVLGDVVCGGFAAPLQHAERALVVAANDFDSIFAMNRIVAAIGAKAKNYDVRLAGVVANRSRETDEIDRFCGEIGMQRLAHFQDLDAIRRSRLKKCTLFEMEECPEVLAAQLEYIRLAQLLWDGVDPSEATAMKDRDIFDFLGFE*
>MP1162_megahit_201613_1-990
DPIGAFHVKHDEDPATDSFYDTPLARELADLTARRRALEAIPLQYEGRRRVFTVSNQKGGVGKTTSTVNLAAAFAHMGATVLVVDLDPQGNASTALSIPHNAETPSVYDVLVDERPLFEVVQHSPESPRLFCAPSTIHLAGAEIELVSLVARERRLRTALEKYLSTEGADIDIVLVDCPPSLGLLTINAFTAADEVLIPIQCEYYALEGLSQLMGTVSMIQKHLNPTLSLSTILLTMYDGRTRLSQQVADEVRAHFPDQVLATVIPRSVRISEAPSFGQTVIAYDGQSVGAVAYREAAVEIVRRDEHRDDENTDAGLSAPTTEAEEREP*
>MP1162_megahit_206237_1736-2533
MGRVIAFANQKGGVGKTTSAVNLAAGMAVSEKKTLLIDLDPQANATTGLSYLLKNGSTTIYDVLINNSPIEEAITETNLDHLYIVTSTSDLVGAEIELVGMMAREYRLRDALKSVMRKFHYILVDCPPSLGLLTLNGLAAAKSILIPMQCEYLALEGLNQLLKTIKLVQRHLNTRLDIEGVLITMFDKRLNLSKRVERELRKQFKEDIFKTVIRRNVRLGEAPSYGKPILLYEANSTGAQDYLKLAEEILKRDSKKTRKRSKRSN*
>MP1162_megahit_228345_266-1027
MGKIISLLNHKGGVGKTTSTINIGAGMVELGKKVLLVDLDPQANLTLSLGIPRQKITIYEALKGEGELTPYTVKPGLDVVISTLDLSSAEMELINEAGREYILREIFDPFREDYDFILIDCPPSLGLLTLNALTTSDFVVIPLQTQFLALQGLAKIKQVIQKVKLRLNKGLNIGGVIPTMYDARKVLNRDVVETIQKYFGPLVFDTYIRDNVALAEAPAQRKDIFAYNRNSPGAQDYLSLAQEIIGRTREAKA*
>MP1162_megahit_245434_2144-3082
MKQPDESAAESPFSFDDTPLARELADLSARRRTLASVDISLSGNTRVITVSNQKGGVGKTTSTVNLAAALASMGARVLVIDLDPQGNASTALGVPHDSDTPSVYDVLIDDFPIADIVQNSPESPNLFCAPSTIHLAGAEIELVSQVAREHRLKTALDTYLAELTERLDFVIIDCPPSLGLLTINAFTAAQELLIPIQCEYYALEGLSQLLGTVRMIQKHLNTALYLSTIMLTMYDGRTRLAQQVAEEVREHFPREVLRTMIPRSVRVSEAPSFGQTVIAYDGQSAGAVAYREAAVEIIGRDKDSSVSIEGTP*
>MP1162_megahit_292913_4817-5704
MLDAATQAPPDGDGSVQVQLDPSDKIKGAKVFAVYGKGGIGKSTTSSNLSAAFSKLGHRVLQIGCDPKHDSTFTLTKKLMPTVIDALEQVEFHSEELRTEDFMFEGYNGVMCVEAGGPPAGTGCGGYVVGQTVKLLKQHHLLEDTDVVIFDVLGDVVCGGFAAPLQHAERALVVAANDFDSIFAMNRIVAAIGAKAKNYDVRLAGVVANRSRETDEIDRFCDEIGMQRLAHFQDLDAIRRSRLKKCTLFEMEECPEVLAAQLEYIRLAQLLWDGVDPSEATAMKDRDIFDFLGFE*
>MP1162_megahit_305540_66477-67502
MSGGSDPTVSRETEQSTEGARRATRGPEAKTTGGSGFGEYSSISSDDTPIGAAAQRASQILHPGSVTLPKPAQRRMLTIANQKGGVGKTTTAVNLAAALAIQGLTVLVVDLDPQGNASTALGVEHHSGVPSSYEVLIGEVSATEAIQQSPHSERLLCIPATIDLAGAEIELVSMVAREGRLKTALADLAEIDVDFVLIDCPPSLGLLTVNALVAATEVLIPIQCEYYALEGVGQLLRNIELVQSHLNPSLHVSTVILTMYDGRTKLADQVAEEVRKHFGDAVLRAVIPRSVKVSEAPGYGMTVIDYDPGSRGAMSYLDAGRELAARSANMAPQTTQERKNR*
>MP1162_megahit_312624_1832-2716
MAATKRGETKASGDETVLGPTGRPYRGFATPPALDGHGPARIVSLCNQKGGVGKTTTTINLAAALAGYGRKVLAVDFDPQGALSAGLGIQTHDIPTIYDLLLNTKRDPHEVIVPSRVDGLDIIPANIDLSAAEVHLVNEVAREQILAQVLRKVAKEYDVILVDCQPSLGLLTVNALTASHGVIIPLECEFFALRGVALLIETIDKVRDRLNPTITLDGVLATMYDPRTLHSREVLERVVEAFGDDVLETVIGRTVKFPDASVSGMPITEFAPEHSAAQAYLRLARELVDRGAVA*
>MP1162_megahit_322733_14572-15567
MTHLDQPSALDALREEAAIEPDPVHDGEVTKETQVIAIYGKGGSGKSFALSNLSYMMAQQGKRVLLIGCDPKSDTTSLLFGGKACPTIIETSSKKKLAGEEVSIEDVCFQRDGVFAMELGGPEVGRGCGGRGIIHGFELLEKLGFHQWGFDYVLLDFLGDVVCGGFGLPIARDMCQKVIVVGSNDLQSLYVANNVCKAVEYFRSMGGNVGVAGMIVNKDDGTGEAQAFAKAVDIPVLCAIPANDDIRKKSANYQIIGTPGGEWASLFEELAINVAKAPPQRPTPLEQDGLLDLFSPEETGGNVELVPATQADMRGGAFEPKPSLEVVYDEV*
>MP1164_megahit_53432_114-1052
MKQPDESAAESPFSFDDTPLARELADLSARRRTLASVDISLSGNTRVITVSNQKGGVGKTTSTVNLAAALASMGARVLVIDLDPQGNASTALGVPHDSDTPSVYDVLIDDFPIADIVQNSPESPNLFCAPSTIHLAGAEIELVSQVAREHRLKTALDTYLAELTERLDFVIIDCPPSLGLLTINAFTAAQELLIPIQCEYYALEGLSQLLGTVRMIQKHLNTALYLSTIMLTMYDGRTRLAQQVAEEVREHFPREVLRTMIPRSVRVSEAPSFGQTVIAYDGQSAGAVAYREAAVEIIGRDKDSSVSIEGTP*
>MP1164_megahit_63906_1-513
GYVVGQTVKLLKEHHLLEDTDVVIFDVLGDVVCGGFAAPLQHADRALVVTANDFDSIFAMNRIVAAIQAKAKNYDVRLGGVIANRSAQTDEVDRFARAVGLERVAHFPDLDVIRRSRLKKSTLFEMEPSPELEAVQKEYLALAAKLYAGVEPLDAKSMKDREIFDFLGFE*
>MP1164_megahit_73953_2640-3170
MSALRKPTTESNLEGSQAAMHAALRAEASQPMDEPTTGPVTRETQIIAIYGKGGIGKSFTLANLSYMLAQQGKRVLLIGCDPKSDTTSLLFGGKACPTIIETSSRKKAAGEEVDISDVCFKRDGVFAMELGGPEVGRGCGGRGIIHGFELLEKLGFHDWGFDYVLLDFLGDVVCGGF
>MP1164_megahit_79847_3-380
MSGLKTTLPLPGTVYRREDGEGSVQVKMNTGPKIDGAKVFAVYGKGGIGKSTTSSNLSVAFSKLGKRVLQIGCDPKHDSTFTLTKRLQPTVIDILESVDFHAEELRPEDFVFEGYNGVMCVEAGGP
>MP1164_megahit_107912_1-909
HFKFMTEHQQPRTPSPQDRAKLEAMKRSWAQKRQIGDQLGRIRTKIGVYSGKGGVGKTTTCVNLAASLEATKRRVLVVDMDPQANATMGCGIEKTQTEYTICDVLLDEKNVEDVLVTAPEGGFALLPSNEDLTLAEVRLLQEIGREMRLRQALEPIKNTYDFVLIDCPPSINMLTVNALTASDGVLIPMQCEYYALEGLSSLVNTIEQVKKTVNRELEIYGLLRTMVDPRINLSNEVSQQLIDHFGKKVFRTVVPRNVTLAEAPSFGKPVMFHDRNSRGALAYIALAGEILRREDEKKENIH*
>MP1164_megahit_110864_1-690
SIEDVCFQRDGVFAMELGGPEVGRGCGGRGIIHGFELLEKLGFHEWGFDYVLLDFLGDVVCGGFGLPIARDMCQKVIVVGSNDLQSLYVANNVCSAVEYFRKLGGNVGVAGMVVNKDDGTGEAAAFAKSVGIPVLAAIPADEDIRRKSANYQIVGLPGGRWASVFEELATGIAEAPPLHPTPLDQDGLLGLFADEETGRDFVLQPASQEDMMGRPITPKPSLEVVYDNA*
>MP1164_megahit_142602_14210-15235
MSGGSDPTVSRETEQSTEGARRATRGPEAKTTGGSGFGEYSSISSDDTPIGAAAQRASQILHPGSVTLPKPAQRRMLTIANQKGGVGKTTTAVNLAAALAIQGLTVLVVDLDPQGNASTALGVEHHSGVPSSYEVLIGEVSATEAIQQSPHSERLLCIPATIDLAGAEIELVSMVAREGRLKTALADLAEIDVDFVLIDCPPSLGLLTVNALVAATEVLIPIQCEYYALEGVGQLLRNIELVQSHLNPSLHVSTVILTMYDGRTKLADQVAEEVRKHFGDAVLRAVIPRSVKVSEAPGYGMTVIDYDPGSRGAMSYLDAGRELAARSANMAPQTTQERKNR*
>MP1164_megahit_144201_1159-1920
MGKIISLLNHKGGVGKTTSTINIGAGMVELGKKVLLVDLDPQANLTLSLGIPRQKITIYEALKGEGELTPYTVKPGLDVVISTLDLSSAEMELINEAGREYILREIFDPFREDYDFILIDCPPSLGLLTLNALTTSDFVVIPLQTQFLALQGLAKIKQVIQKVKLRLNKGLNIGGVIPTMYDARKVLNRDVVETIQKYFGPLVFDTYIRDNVALAEAPAQRKDIFAYNRNSPGAQDYLSLAQEIIGRTREAKA*
>MP1164_megahit_174034_2-607
EELRTEDFMFEGYNGVMCVEAGGPPAGTGCGGYVVGQTVKLLKQHHLLEDTDVVIFDVLGDVVCGGFAAPLQHAERALVVAANDFDSIFAMNRIVAAIGAKAKNYDVRLAGVVANRSRETDEIDRFCGEIGMQRLAHFQDLDAIRRSRLKKCTLFEMEECPEVLAAQLEYIRLAQLLWDGVDPSEATAMKDRDIFDFLGFE*
>MP1164_megahit_174319_622-1446
MYRKPACTMLSTMALADPVELLDRGTRVIAVANQKGGVGKTTTTINLGAAIAEYGKKVLIVDLDPQANATSGLGVSRELPESVYQVLFDEVSAAEAILPVAVTNLDLLPSHPDLAGAEIELVPEFSREHRLARALAPVVGAYDLILVDCPPALGLLTINALVFARELLVPIQCEYYALEGLLKLAETVDKVRAGLNPELVISGMILVMFDARTKLSEQVAGEVRAHYADRVCNQVIPRSVRLSEASSYGQPITLFDPTSRGSVAYRELAKEVLA*
>MP1164_megahit_191386_5312-6199
MLDAATQAPPDGDGSVQVQLDPSDKIKGAKVFAVYGKGGIGKSTTSSNLSAAFSKLGHRVLQIGCDPKHDSTFTLTKKLMPTVIDALEQVEFHSEELRTEDFMFEGYNGVMCVEAGGPPAGTGCGGYVVGQTVKLLKQHHLLEDTDVVIFDVLGDVVCGGFAAPLQHAERALVVAANDFDSIFAMNRIVAAIGAKAKNYDVRLAGVVANRSRETDEIDRFCDEIGMQRLAHFQDLDAIRRSRLKKCTLFEMEECPEVLAAQLEYIRLAQLLWDGVDPSEATAMKDRDIFDFLGFE*
>MP1164_megahit_192644_157-966
MGKIISVANQKGGVGKTTTAVNLAACLALSGRKVLVVDMDPQGNASSGLGINLRDNQKGIYELLTDGVPLHQAVYSTEIDTLKVIPSNVDLAGAEIEFVGRDHREKILTTALKEVETEYEFIVIDCPPSLGLLTLNALAISQSVLIPMQCEYYALQGLSHLLKTLKRVKKSINPDLKVEGIILTMYDNRTLLAGQVESQVKKYFGEFLMKTIIPRNIRLSEAPSHGKPIILYASRSKGSDSYVELAQEVIQRTKNETAKVEQHQIESVA*
>MP1164_megahit_261252_30410-30916
MTHLDQPSALDALREEAAIEPDPVHDGEVTKETQVIAIYGKGGSGKSFALSNLSYMMAQQGKRVLLIGCDPKSDTTSLLFGGKACPTIIETSSKKKLAGEEVSIEDVCFQRDGVFAMELGGPEVGRGCGGRGIIHGFELLEKLGFHQWGFDYVLLDFLGDVVCGGFGLP
>MP1164_megahit_281231_39675-40439
MGKIIAIANQKGGVGKTTTSINLAAALGVLEKKVLLIDADPQANASSGLGIDVESVAIGSYQVLEHSNTPEEATMATNAPNVSVIPAHIDLVAIEIELVDKENREYMLKKALESVKDKYDYILIDCAPSLGLLTLNALTVADSVIIPIQCEYFALEGLGKLLNTIKSVQKIHNPELDIEGLLLTMYDSRLRLSNQVVEEVQKHFNDMVFETVIQRNIKLSEAPSYGESIINYDATSKGATNYINLAEEIIKKNK*
>MP1164_megahit_298522_7542-8648
MCRIIAIANQKGGVGKSSTSINLAASLAVLEKRTLLIDADPQSNTTSSFPVSDNEDCTFTIDLYNYEKNSIRPFKTETPNLSFIPTNINLANLEIQEKNYFGTHHELKHSIEDIKNEYDYIIIDCGPSLNFITTSFLCIANSLLIPVQCEFYALSGLFKLFNVFKTIRDNYNRNLDIEGVLITMYDKRLAFSNVIVEEIKNHFKTLVFSTIIVRNITISEAQSHRKTVIDYDASSKGALNYLALATEIIDNNKNDEMSNDSLGKNLNEILDDAKKESDLSTIFDKLPINKERKSANYFSKNYEKLIGLSKKDINSIFSESYNDYYSDIWVFRLNERMSYFKKNYLYIYFTEDKVEKYELTVFRKRDII*
>MP1166_megahit_46498_847-1731
MAATKRGETKASGDETVLGPTGRPYRGFATPPALDGHGPARIVSLCNQKGGVGKTTTTINLAAALAGYGRKVLAVDFDPQGALSAGLGIQTHDIPTIYDLLLNTKRDPHEVIVPSRVDGLDIIPANIDLSAAEVHLVNEVAREQILAQVLRKVAKEYDVILVDCQPSLGLLTVNALTASHGVIIPLECEFFALRGVALLIETIDKVRDRLNPTITLDGVLATMYDPRTLHSREVLERVVEAFGDDVLETVIGRTVKFPDASVSGMPITEFAPEHSAAQAYLRLARELVDRGAVA*
>MP1166_megahit_58599_183-1121
MKQPDESAAESPFSFDDTPLARELADLSARRRTLASVDISLSGNTRVITVSNQKGGVGKTTSTVNLAAALASMGARVLVIDLDPQGNASTALGVPHDSDTPSVYDVLIDDFPIADIVQNSPESPNLFCAPSTIHLAGAEIELVSQVAREHRLKTALDTYLAELTERLDFVIIDCPPSLGLLTINAFTAAQELLIPIQCEYYALEGLSQLLGTVRMIQKHLNTALYLSTIMLTMYDGRTRLAQQVAEEVREHFPREVLRTMIPRSVRVSEAPSFGQTVIAYDGQSAGAVAYREAAVEIIGRDKDSSVSIEGTP*
>MP1166_megahit_70547_413-1519
MCRIIAIANQKGGVGKSSTSINLAASLAVLEKRTLLIDADPQSNTTSSFPVSDNEDCTFTIDLYNYEKNSIRPFKTETPNLSFIPTNINLANLEIQEKNYFGTHHELKHSIEDIKNEYDYIIIDCGPSLNFITTSFLCIANSLLIPVQCEFYALSGLFKLFNVFKTIRDNYNRNLDIEGVLITMYDKRLAFSNVIVEEIKNHFKTLVFSTIIVRNITISEAQSHRKTVIDYDASSKGALNYLALATEIIDNNKNDEMSNDSLGKNLNEILDDAKKESDLSTIFDKLPINKERKSANYFSKNYEKLIGLSKKDINSIFSESYNDYYSDIWVFRLNERMSYFKKNYLYIYFTEDKVEKYELTVFRKRDII*
>MP1166_megahit_255114_1906-2793
MLDAATQAPPDGDGSVQVQLDPSDKIKGAKVFAVYGKGGIGKSTTSSNLSAAFSKLGHRVLQIGCDPKHDSTFTLTKKLMPTVIDALEQVEFHSEELRTEDFMFEGYNGVMCVEAGGPPAGTGCGGYVVGQTVKLLKQHHLLEDTDVVIFDVLGDVVCGGFAAPLQHAERALVVAANDFDSIFAMNRIVAAIGAKAKNYDVRLAGVVANRSRETDEIDRFCDEIGMQRLAHFQDLDAIRRSRLKKCTLFEMEECPEVLAAQLEYIRLAQLLWDGVDPSEATAMKDRDIFDFLGFE*
>MP1166_megahit_261077_1285-2070
MAKIIAIANQKGGVGKTTTAVNLAASLASSNMKTVLVDCDPQANTTSGLGYSKQLARKSLYHLLSGEAFWSQALLETEVENLNLVSADKNLTGALLELVSVDRREYLLKEVLEPIHENYDFILLDCPPSLNLLTLNALVASDTILIPMQCEYFSLEGVSEMLETVEQIKSRWNPKLVLEGILLTMFDERTNLSHQVAEDIRAFFQDKVFETVIPRNVRLAESPSYGQPIIQYDIKSKGAVRYIQLGKEVINNGKKGPWQGY*
>MP1166_megahit_263643_66498-67523
MSGGSDPTVSRETEQSTEGARRATRGPEAKTTGGSGFGEYSSISSDDTPIGAAAQRASQILHPGSVTLPKPAQRRMLTIANQKGGVGKTTTAVNLAAALAIQGLTVLVVDLDPQGNASTALGVEHHSGVPSSYEVLIGEVSATEAIQQSPHSERLLCIPATIDLAGAEIELVSMVAREGRLKTALADLAEIDVDFVLIDCPPSLGLLTVNALVAATEVLIPIQCEYYALEGVGQLLRNIELVQSHLNPSLHVSTVILTMYDGRTKLADQVAEEVRKHFGDAVLRAVIPRSVKVSEAPGYGMTVIDYDPGSRGAMSYLDAGRELAARSANMAPQTTQERKNR*
>MP1166_megahit_292747_14133-15128
MTHLDQPSALDALREEAAIEPDPVHDGEVTKETQVIAIYGKGGSGKSFALSNLSYMMAQQGKRVLLIGCDPKSDTTSLLFGGKACPTIIETSSKKKLAGEEVSIEDVCFQRDGVFAMELGGPEVGRGCGGRGIIHGFELLEKLGFHQWGFDYVLLDFLGDVVCGGFGLPIARDMCQKVIVVGSNDLQSLYVANNVCKAVEYFRSMGGNVGVAGMIVNKDDGTGEAQAFAKAVDIPVLCAIPANDDIRKKSANYQIIGTPGGEWASLFEELAINVAKAPPQRPTPLEQDGLLDLFSPEETGGNVELVPATQADMRGGAFEPKPSLEVVYDEV*
>MP1174_megahit_33854_1-255
MSPLDSKSNIPNLKGEDGEGSLQVKLDPSVKIEGAKVFAVYGKGGIGKSTTSSNLSAAFTKLGKKVLQIGCDPKHDSTFTLTGRL
>MP1174_megahit_35650_3-530
MSPLDKAAPQLRGKDGEGSVQVHQDAGVSIDGVKVFSVYGKGGIGKSTTSSNLSAAFSKLGRRVLQIGCDPKHDSTFTLTGSLVPTVIDILKEVDFHPEELRPEDFVFEGFNGVKCVEAGGPPAGTGCGGYVVGQTVKLLKQHHLLDDTDVVIFDVLGDVVCGGFAAPLQHADRAL
>MP1174_megahit_53455_140-907
LMGDIFSIVNQKGGVGKTTTCINLSAALAKAKRRVLLIDLDPQSNATKGCGADLSEVRFTVNDLLLKRCNFEDLVLHLDDFNFDILPSTPQLTEAEVLLLSSDDKEFTLKNVVSDIASNYDYLIIDCPPSLNILTVNALTASSGIIIPVQCEFFALQGLSELVSTIDMIKKSSNERIEIKGIIRTMFDSRNNLSNDVSEQLVKYFKDKLFKTKIPRNITLAESPSHGMPVIFYEPSSKGALSYLSLAGELIKLEK*
>MP1174_megahit_83789_3-509
RLEKCGMTIETINVKGNASKALEDHHNRLKTEANEPLDDLHLNEPKKKCQIIAIYGKGGIGKSFTLANLSCMMAEQGKRVLLIGCDPKSDTTSLLFEGKACPTIIETSTKKKLAGEEVAIGDVCFKRNGVFAMELGGPEVGRGCGGRGIIHGFELLEKLGFHDWDFDYV
>MP1174_megahit_100933_97-645
FDYVLLDFLGDVVCGGFGLPIARDMAQKVIVVGSNDLQSLYVANNVCSAVEYFRKLGGSVGVAGIVINRDDGTGEAKAFAETVGIPVLSTIPADDDIRRKSAMYQIIGTKESQWGSLFEELAENVAGAPPVRPKTLTQDDLLGLFDGGETGAGFTLEPATDADMRGKFSKPKESLEIIYDEV*
>MP1174_megahit_106401_2-328
MKLAVYGKGGVGKSTVGCNLSIALAKRGKRVLQIGCDPKHDSTFTLAGFLIPTIVDTLQEKNYHYEDIWVEDVIYEGYSGVDCVESGGPPAGAGCGGYVVGETVKLLKE
>MP1174_megahit_108754_187-564
ALVVTANDFDSIYAMNRIIAAVQAKSKNYAVRLAGCIANRSRETDEVDKYCKVVGFNRLAHLPDLDAIRRSRLKKKTLFEMDPDEDVISVQKEYVRLAETLWNGTEPFAPIPMEDRDIFELLGFD*
>MP1174_megahit_111154_376-912
PPAGTGCGGYVVGQTVKLLKQNHLLEETDVVIFDVLGDVVCGGFAAPLQHADRAIIVTANDFDSIYAMNRIIAAVQAKSKNYNVRLAGCIANRSKDTDEVDRYCKEIGFNRVAHLPDLDAIRRSRLKKKTLFEMGDDEEIQLVQKEYIRLAQLLWDGTDPLAPQPLEDREIFELLGFD*
>MP1174_megahit_128661_4286-5101
MLWAMSIISPGDGQSTYKKSPRIIAIANQKGGVGKTTTTINLGAAIAENDKKVLIIDLDPQSNTTTGLGFSTKELKSSTYQVIIQENTASEAILDVGIKNLHLLPSSLELAGAEIELVTALSREQRLTRALDEVISNYDFILIDCPPALGILTVNALCFAKEVIVPIQCEYYALEGLGQLVGNVDLVKSNLNPELEISKIVLVMYDSRTKISKQVADEVREYFGERVCNQMIPRSVRLSEAPSYGQPITVFDPTSRGAVAYKELAKEVLNE*
>MP1174_megahit_134836_3-506
MTTETINVKGNNVNQALEKHHERLKSEAGEPLQEINTSEPKKKCQIIAIYGKGGIGKSFTLANLSCMMAEQGKRVLLIGCDPKSDTTSLLFEGKACPTIIETSTKKKLAGEEVAIGDVCFKRNGVFAMELGGPEVGRGCGGRGIINGFELLEKLGFHDWDFDYVLLDF
>MP1174_megahit_162014_150-809
MSPLDDNKQVPNLRGEDGEGSLQVKLDPKVEIEGAKVFAVYGKGGIGKSTTSSNLSVAFSKLGKNVLQIGCDPKHDSTFTLTGRLVPTVIDTLKEVDFHAEELRPEDFVYEGYNGVKCVEAGGPPAGTGCGGYVVGQTVKLLKQNHLLEDTDVVIFDVLGDVVCGGFAAPLQHADRAIIVTANDFDSIYAMNRIIAAVQAKSKNYNVRLAGCIANRSKDT
>MP1174_megahit_198057_1-504
PPAGTGCGGYVVGQTVKLLKQHHMLDNTDVVIFDVLGDVVCGGFAAPLQHADRALIVTANDFDSIYAMNRIIAAVHAKSKNYNVRLAGCVANRSKETNEVDRYCKEVGFNRVAHLPDLDAIRRSRLKKKTLFEMGDEEDIVAVQKEYIRLAELLWNGTEGLAPATMED
>MP1174_megahit_207613_3-803
LIGCDPKSDTTSLLFGGKACPTILETSTNKKLAGEEVTIGDVCFKRNGVFAMELGGPEVGRGCGGRGIIHGFELLEKLGFHDWDFDYVLLDFLGDVVCGGFGLPIARDMAQKVILVASNDLQSLYVANNVCSAVEYFRKLGGNVGVAGLVINKDDGSGEAAAFAETVKIPVLASIPQDDDLRKKSANYHIVGTNESQWGKLFAELGTNTAEAPPLRPKPLDQDGLLDLFSASETGADFVLQPATDADMRGKFAKPKESLEVVYDEV*
>MP1174_megahit_221281_1802-2269
LLEDTDVVIFDVLGDVVCGGFAAPLQHADRALIVTANDFDSIYAMNRIIAAVQAKSNNYKVRLAGCVANRSRETNEVDRYCNEVGFNRIAHMPDVDVIRRSRLKKKTLFEMDADEEVVAVQAEYVRLAEKLWNGTEPLAPAPLEDRVIFELLGFD*
>MP1174_megahit_224156_3-473
MKDDVPNLKDYSSRLREEANMDLADIKADEEISEPTKKTQIIAIYGKGGIGKSFTLANLSHMMAELGKRVLLIGCDPKSDTTSLLFGGKACPTIIETSTKKKLAGEEVKIGDVCFKRGGVFAMELGGPEVGRGCGGRGIIHGFELLEKLGFHDWDFD
>MP1174_megahit_233813_3-305
MSPLDKSPPQLRGQDGEGSVQVHQDPDMKIDGAKVFSVYGKGGIGKSTTSSNLSAAFSTLGKRVLQIGCDPKHDSTFTLTGTLVPTVIDILKEVDFHSEEL
>MP1174_megahit_251231_421-1224
MSITSQNDGESPHKKSPRIIAIANQKGGVGKTTTTINLGAAIAESGKKVLIVDLDPQSNTTTGLGVSTKELNISIYQVIIQEKTASEAILNVGIENLDLLPSSLELAGAEIELVTVFSREQRLARALDDVVGNYEFILIDCPPALGLLTVNALCFASEVIVPIQCEYYALEGLGQLVGNVDLVKSNLNPELEISKIVLVMYDSRTKISKQVSDEVREYFGDRVCKQIIPRSVRLSEAPSYGQPITVFDPTSRGAIAYKELAREVLNE*
>MP1174_megahit_273220_3-572
RKRLMTSTLTRKPDGEGSVQVQQDAKVQIQEGALVIAVYGKGGIGKSTTSSNLSAAFSKLGKKVLQIGCDPKHDSTFTLTHKMVPTVIDILEEVDFHSEELRPEDFMFEGFNGVMCVESGGPPAGTGCGGYVTGQTVKLLKEHHLLEDTDVVIFDVLGDVVCGGFAAPLQHANYCLIVTANDFDSIFAMN
>MP1174_megahit_279061_361-1194
MNQQESGKFDDFFPFEPHPSSTNELPRILAIANQKGGVGKTTTTVNLAACIAELGYRVLVVDFDPQANATSALGIDPRSVEKSMYDVILNDENLRDCIIESQWEFLSVAPSNLDLAGAEIELVSAFNRERLLDGAISSVISEYDFVLIDCPPSIGLLTVNALTAASEVLVPIQCEYLALEGLGQLLSNVERVKTHLNKELHISTIALVMFDARTKLAGQVVEEIRSHFGERVCQQTVPRSVRLSEAPSYGQPIIYYDSSSRGAIAYRSLAKEITGGA*
>MP1174_megahit_297690_1-510
MCVESGGPPAGTGCGGYVTGQTVKLLKEHHLLEDTDVVIFDVLGDVVCGGFAAPLQHANYCLIVTANDFDSIFAMNRIVAAINAKAKNYKVRLGGVIANRSAELDQIEKFNKETGLKTMAHFQNVDAIRRSRLKKCTIFEMDSSEDGVTECQNEYLSLAQKMIDKVEPLE
>MP1174_megahit_301288_3-539
PAGTGCGGYVTGQTVKLLKEHHLLEDTDVVIFDVLGDVVCGGFAAPLQHANYCLIVTANDFDSIFAMNRIVAAINAKAKNYKVRLGGVIANRSAELDQIEKFNKETGLKTMAHFQNVDAIRRSRLKKCTIFEMDSSEEGVTECQNEYLSLAQKMIDKVEPLEAQPLKDREIFDLLGFD*
>MP1174_megahit_317592_1-633
LEEVDFHSEELRPEDFMFKGFNGVMCVESGGPPAGTGCGGYVTGQTVKLLKEHHLLEDTDVVIFDVLGDVVCGGFAAPLQHANYCLIVTANDFDSIFAMNRIVAAINAKAKNYKVRLGGVIANRSAELDQIEKFNERTGLKTMAHFRNVDAIRRSRLKKCTIFEMDAEEEGVVEVQNEYLSLAQKMIDNVEPLEAEPLKDREIFDLLGFD*
>MP1174_megahit_318471_2-400
LQHANYCLIVTANDFDSIFAMNRIVAAINAKAKNYKVRLGGVIANRSAELDQIEKFNERTGLRTMAHFRNVDAIRRSRLKKCTIFEMDEKEEGVVEVQNEYLSLAQKMIDNVEPLEAEPLKDREIFDLLGFD*
>MP1174_megahit_326674_530-919
ANYCLIVTANDFDSIFAMNRIVAAINAKAKNYKVRLGGVIANRSAELDQIEKFNERTGLKTMAHFRNVDAIRRSRLKKCTIFEMDSEEEGVVEVQNEYLSLAQKMIDNVEPLEAEPLKDREIFDLLGFD*
>MP1174_megahit_333635_337-630
MTSTITRKPDGEGSVQVQQDAKAQIQEGALVIAVYGKGGIGKSTTSSNLSAAFSKLGKKVLQIGCDPKHDSTFTLTHKMVPTVIDILEEVDFHSEELR
>MP1174_megahit_337072_2-301
MTSTITRKPDGEGSVQVQQDANAQIQEGALVIAVYGKGGIGKSTTSSNLSAAFSKLGKKVLQIGCDPKHDSTFTLTHKMVPTVIDILEEVDFHSEELRPE
>MP1174_megahit_356717_1-522
CGGYVTGQTVKLLKEHHLLEDTDVVIFDVLGDVVCGGFAAPLQHANYCLIVTANDFDSIFAMNRIVAAINAKAKNYKVRLGGVIANRSAELDQIEKFNKETGLKTMAHFKNVDAIRRSRLKKCTIFEMDSSEDGVIECQNEYLALAQKMIDKVEPLQAEPLKDREIFDLLGFD*
>MP1176_megahit_8859_467-847
ARGILKYAHTGGVRLGGLICNSRNVNCEAELITELARRLGTQMIHFVPRSKQVQEAELRRMTVIEYTPNHPQADEYRTLANKIEKNEMFIVPTPISMEELEELLVDFGILGGEDEYEQAIAADKAK*
>MP1176_megahit_18805_5465-6490
MSGGSDPTVSRETEQSTEGARRATRGPEAKTTGGSGFGEYSSISSDDTPIGAAAQRASQILHPGSVTLPKPAQRRMLTIANQKGGVGKTTTAVNLAAALAIQGLTVLVVDLDPQGNASTALGVEHHSGVPSSYEVLIGEVSATEAIQQSPHSERLLCIPATIDLAGAEIELVSMVAREGRLKTALADLAEIDVDFVLIDCPPSLGLLTVNALVAATEVLIPIQCEYYALEGVGQLLRNIELVQSHLNPSLHVSTVILTMYDGRTKLADQVAEEVRKHFGDAVLRAVIPRSVKVSEAPGYGMTVIDYDPGSRGAMSYLDAGRELAARSANMAPQTTQERKNR*
>MP1176_megahit_23168_2-757
MGKIIAIANQKGGVGKTTTSVNLAASLGVLEKKVLLVDADPQANATSGLGIEVDAVEKGTYQVLEHTVTAKGAIVATNSPNLDLIPAHIDLVAIEIELVDKTNREMMLRKALNPIKDNYDYIFIDCAPSLGLITLNALTAAHSIIIPIQCEYFALEGLGKLLNTIKSIQKIHNTGLGIEGMLLTMYDSRLRLSNQVVDEVKKHFGNMVFSTIIQRNVKLSEAPSFGETIIDYDATSKGASSYLKLAQELINK
>MP1176_megahit_71436_2-334
MSPLDRQPPALRGMDGEGSVQVHQDSSMKIEGAKVFSVYGKGGIGKSTTSSNLSAAFSKLGKRVLQIGCDPKHDSTFTLTGTLVPTVIDILKEVDFHSEELRPEDFVFAGF
>MP1176_megahit_73030_248-1042
MSPLDKQPPALRSSLRGLDGEGSVQVHQDSDSKIEGAKVFSVYGKGGIGKSTTSSNLSAAFSKLGKRVLQIGCDPKHDSTFTLTGSLVPTVIDILKEVDFHPEELRAEDFVFEGYNGVKCVEAGGPPAGTGCGGYVVGQTVKLLKQHHLLEDTDVVIFDVLGDVVCGGFAAPLQHADRALIVTANDFDSIYAMNRIIAAVQAKSANYKVRLAGCVANRSKETDEVDRYCKTVGFNRIAHMPDLDAIRRSRLKKKTLFEMDADEDI
>MP1176_megahit_85266_1114-2001
MLDAATQAPPDGDGSVQVQLDPSDKIKGAKVFAVYGKGGIGKSTTSSNLSAAFSKLGHRVLQIGCDPKHDSTFTLTKKLMPTVIDALEQVEFHSEELRTEDFMFEGYNGVMCVEAGGPPAGTGCGGYVVGQTVKLLKQHHLLEDTDVVIFDVLGDVVCGGFAAPLQHAERALVVAANDFDSIFAMNRIVAAIGAKAKNYDVRLAGVVANRSRETDEIDRFCDEIGMQRLAHFQDLDAIRRSRLKKCTLFEMEECPEVLAAQLEYIRLAQLLWDGVDPSEATAMKDRDIFDFLGFE*
>MP1176_megahit_89243_486-1268
MGKIISIANQKGGVGKTTTSINLAASLAAMEHKTLLVDADPQANSTSGLGVSKKDIKKTVYECMTDESLVIDDVLRTDIDYLELLPSGIDLVGAEVEMVDLENRDHRMKNCLSNIRDEYDFIIIDCSPSLGIVTVNSLVSSDSVIIPVQCEYFALEGLGKLLETIRLIQSKLNKNLTIEGILMSMYDVRLRLSNQVVEEVQTHFKSLVFDTIIPRNVKLSEAPSFGIPAISYDANCKGSLSYLNLAKELVDKNESIKVSW*
>MP1176_megahit_93993_119-700
VFEGYNGVKCVEAGGPPAGTGCGGYVVGQTVKLLKQHHLLEDTDVVIFDVLGDVVCGGFAAPLQHADRALIVTANDFDSIYAMNRIIAAVQAKSSNYKVRLAGCVANRSRETDEVDRYCKEVGFNRIAHMPDLDAIRRSRLKKKTLFEMDPDEDILEVQKEYIRLAETLWNGTEALAPAPLPDREIFELLGFD*
>MP1176_megahit_98235_1116-1565
MTVETINVKGNANKVLEEHHSRLKSEAKEINDELHTAKPKKKCQIIAIYGKGGIGKSFTLANLSCMMAEQGKRVLLIGCDPKSDTTSLLFEGKACPTIIETSTKKKLSGEEVAIGDVCFKRNGVFAMELGGPEVGRGCGGRGIIHGFELL
>MP1176_megahit_110531_89-1087
MNAPESAKLYDPGLESTGQRADLLASSGDDAPKTQIIAIYGKGGIGKSFTLANLSYMMAQLGKKVLLIGCDPKSDTTSLLFGGKACPTIIETASAKKAAGDEVSVGDVCFKRDGVFAMELGGPEVGRGCGGRGIIHGFETLEKLGFHDWDFDYVLLDFLGDVVCGGFGLPIARDMCQKVIVVASNDLQSLYVANNVCSAVEYFRKLGGNVGVAGMVTNKDDGAGQAQAFCKAVGIPELASIPAHDDIRRKSASYEIIGRPDGEWGSLFGDLATNVAEAPPHRPTPLTQDGLLELFDGDTVGRDVVLQPASLEDLCNVEHLNKPSLEVIYDTI*
>MP1176_megahit_114944_284-601
MSITAIATEYDPGLEASGERADLLATSADNAEATQIIAIYGKGGIGKSFTLANLSYMMAQQGKKVLLIGCDPKSDTTSLLFGGKACPTIIETASAKKAAGDECRVE
>MP1176_megahit_121140_82-846
MSKIIAISNQKGGVGKTTTSVNLSSSLAALEKKVLLIDFDPQANSTSSIGIEINIGSKTIYDLLENECSSDDCINKTNLEFLDVIPAHIDLVGIEIESIDMIEREYLLRNTIFDFKADYDFIIIDCPPSLGLLTINALTAADSVLIPIQCEYLALEGLGKLLNTIKSIQKLHNKDLSIEGLLLTMYDTRLNLSNQVKKEVKLHFNEMVFKTVIHRNVRLGEATSYGKSIIDYDVSSKGADNYLNLAKEIISKNW*
>MP1176_megahit_139280_1-399
MTHLDQPSALDALREEAAIEPDPVHDGEVTKETQVIAIYGKGGSGKSFALSNLSYMMAQQGKRVLLIGCDPKSDTTSLLFGGKACPTIIETSSKKKLAGEEVSIEDVCFQRDGVFAMELGGPEVGRGCGGRGI
>MP1176_megahit_183697_941-1594
MSPLDKAAPQLRGKDGEGSVQVHQDAGVSIDGVKVFSVYGKGGIGKSTTSSNLSAAFSKLGRRVLQIGCDPKHDSTFTLTGSLVPTVIDILKEVDFHPEELRPEDFVFEGFNGVKCVEAGGPPAGTGCGGYVVGQTVKLLKQHHLLDDTDVVIFDVLGDVVCGGFAAPLQHADRALIVTANDFDSIYAMNRIIAAVQAKSANYKVRLAGCVANRSRET
>MP1176_megahit_184626_1-564
FHDWDFDYVLLDFLGDVVCGGFGLPIARDMAQKVIVVGSNDLQSLYVANNVCSAVEYFRKLGGSVGVAGIVINRDDGTGEAKKFAEKVGIPVLSTIPADDDIRRKSAMYQIIGTKQSQWGNLFETLASNVADAPPVRPTTLNQDQLLGLFDGGETGAGFTLVPATDADMRGKFSKPKKSLEVIYDKI*
>MP1176_megahit_186829_189-611
MSLDNPTNTLDKKDLEKHHKDLREEANQPIDEVPVGEPTKKTQIIAIYGKGGIGKSFTLANLSHMMAEQGKRVLLIGCDPKSDTTSLLFGGKACPTILETSTNKKLAGEEVTIGDVCFKRNGVFAMELGGPEVGRGCGGRG
>MP1176_megahit_191624_3-827
AEQGKRVLLIGCDPKSDTTSLLFGGKACPTIIETSTKKKLAGEEVKIGDVCFKRGGVFAMELGGPEVGRGCGGRGIIHGFELLEKLGFHDWDFDYVLLDFLGDVVCGGFGLPIARDMAQKVILVASNDLQSLYVANNVCSAVEYFRKLGGNVGVAGLVINKDDGTGEAAAFAETVDIPVLAAIPQDDDLRKKSANYQIVGTNKSQWGGLFTQLADAVGIAPPVRPSPLDQDGLLALFDSKDTGGDYVLVPATDIDMRGANAEPKESLEVIYDEA*
>MP1176_megahit_192899_1-438
DVLGDVVCGGFAAPLQHADRALIVTANDFDSIYAMNRIIAAVHAKSKNYNVRLAGCVANRSKDTDEIDKYCKEVGFNRVAHLPDLDAIRRSRLKKKTLFEMGDDEDILAVQKEYIRLADLLWNGTEGLAPSTMEDRDIFELLGFD*
>MP1176_megahit_195086_225-584
MSLDNPTNTTEKKNLENHHKDLREEANQPLDEVPVGEPTKKTQIIAIYGKGGIGKSFTLANLSHMMAEQGKRVLLIGCDPKSDTTSLLFGGKACPTILETSTNKKLAGEEVTIGDVCFKR
>MP1176_megahit_196145_292-1197
MSPLDNNKQVPNLRGEDGEGSVQVQMDPKVKIEGAKVFAVYGKGGIGKSTTSSNLSVAFSKLGKKVLQIGCDPKHDSTFTLTGRLVPTVIDILKEVDFHAEELRPDDFVYEGFNGVKCVEAGGPPAGTGCGGYVVGQTVKLLKQNHMLEETDVVIFDVLGDVVCGGFAAPLQHADRAIIVTANDFDSIYAMNRIIAAVQAKSKNYNVRLAGCIANRSKDTDEVDRYCKEIGFNRVAHLPDLDAIRKSRLKKKTLFEMEDNEEIQLVQKEYLRLAQLLWDGTDPLAPKPLEDRDIFELLGFD*
>MP1176_megahit_218549_3-317
MTSTINKPLDGEGSVQVKQDPKINIEEGALVIAVYGKGGIGKSTTSSNLSAAFSKLGKKVLQIGCDPKHDSTFTLTHKMVPTVIDILEEVDFHSEELRPNDFMFE
>MP1176_megahit_219702_227-547
MSPLDQRKQVPNLKEDGEGSVQVKMDPNMKIDSAKVFAVYGKGGIGKSTTSSNLSAAFSKLGKNVLQIGCDPKHDSTFTLTGRLVPTVIDTLKEVDFHAEELRPEDF
>MP1176_megahit_222091_3-359
MSPLDQRKQVPNLKEDGEGSVQVKLDPDMKIDGAKVFAVYGKGGIGKSTTSSNLSAAFSKLGKKVLQIGCDPKHDSTFTLTGRLVPTVIDTLKEVDFHAEELRPEDFVYEGYNGVKCVE
>MP1176_megahit_227886_177-917
MSLDNPTTTLDKKDLEKHHKDLRDEANQPIDEVPVGEPTKKTQIIAIYGKGGIGKSFTLANLSHMMAEQGKRVLLIGCDPKSDTTSLLFGGKACPTILETSTNKKLAGEEVTIGDVCFKRNGVFAMELGGPEVGRGCGGRGIIHGFELLEKLGFHDWDFDYVLLDFLGDVVCGGFGLPIARDMAQKVILVASNDLQSLYVANNVCSAVEYFRKLGGNVGVAGLVINKDDGSGEAAAFAETVKIPILA
>MP1176_megahit_233355_1725-2510
MSATVFTIANQKGGVGKTTTAINLSFALAAKGVRTVLVDLDPQANATSGLGLEKLEEGSLYGPLCGEGNALEKVQPVGSNDCLFMIPSEVDMAAIEIELFQREDYLIQLREVISPLRESDDYDAIVLDCPPALGMLSMNSLSAADYLIIALQCEYLAMEGLGQILKVVDKLRDAGVNEGLELGGILMTMFDQRTNLGQQVVGEVRKHFEDLVFRSMIPRSVRLSEAPSFGQSIFEYEPNSNGAHAYGYFADEVIERFSLGK*
>MP1176_megahit_235082_321-995
CFKRNGVFAMELGGPEVGRGCGGRGIIHGFELLEKLGFHDWDFDYVLLDFLGDVVCGGFGLPIARDMAQKVILVASNDLQSLYVANNVCSAVEYFRKLGGNVGVAGLVINKDDGSGEAAAFAETVKIPILASIPQDDDLRKKSANYHIVGTQESQWGELFAELGTNTAEAPPLRPKPLDQDGLLNLFSASETGADFVLQPATDADMRGKFAKPKESLEVVYDEV*
>MP1176_megahit_253509_1-540
MFEGFNGVMCVESGGPPAGTGCGGYVTGQTVKLLKEHHLLEDTDVVIFDVLGDVVCGGFAAPLQHANYCLIVTANDFDSIFAMNRIVSAIKAKAKNYKVRLGGVVANRSKDTDQIDKFNKRTGLKTMAHFKDVDAIRRSRLKKCTIFEMEPTEDVVEVQNEYLSLAKNMLENVEPLEGNP
>MP1176_megahit_255274_148-729
MSPLDQRKEVPNLKEDGEGSVQVKMDPNMKIDGAKVFAVYGKGGIGKSTTSSNLSAAFSKLGKNVLQIGCDPKHDSTFTLTGRLVPTVIDILKEVDFHAEELRPEDFVYEGYNGVKCVEAGGPPAGTGCGGYVVGQTVKLLKQNHMLDNTDVVIFDVLGDVVCGGFAAPLQHADRALIVTANDFDSIYAMNRII
>MP1176_megahit_261602_63167-64039
MTLTLAVYGKGGIGKSTTSCNISTALAKRGKKVLQIGCDPKHDSTFTLTGFLIPTIIDTLQEKDFHYEDIWPEDVIYKGYAGVDCVEAGGPPAGAGCGGYVVGETVKLLKELNAFDEYDVILFDVLGDVVCGGFAAPLNYSDYCLIVTDNGFDALFAANRIAASVREKARTHPLRLAGLIGNRTSQRDLIDKYIESVPIPVLEILPLIEEIRVSRVKGKTLFEMADKDPSLEYVCEFYLNIADQLLAMPEGVIPNDAQDRELFTLLSDFYLNPPESSSGTQDQELDLMMV*
>MP1176_megahit_274915_904-1707
MSNGFDNNDLKVVAVTNQKGGVGKTTTTINLSAALIELGKKVLIIDLDPQGNASTGLGVDYDQRSLTIYDVLLAETSVSEAVLPTSMEGLHIIPSTVDLSSADIDLIKTANHSTALFRALSEDRSLVDSYDFIFVDCPPSLSLLTINAMVAANSVLIPLQSEFFALEGLSQLMLSVREIRNSVNTELRFEGVVLTMFDRRNNLSQQVEKDARENLGEIVFKTVIPRNVRLSEAPSHSMPVLTYEPRSRGAQAYRRLAKEFLKNNRDI*
>MP1176_megahit_284345_51094-51573
MRQIAFYGKGGIGKSTTSQNTIAALSENNRIMIVGCDPKADSTRLMLHCKAQTTVLHLAAERGTVEDIELDEVVIPGYNNVLCVESGGPEPGVGCAGRGIITAINFLEEEGAYENLDFVSYDVLGDVVCGGFAMPIREGKAQEIYIVTSGEMMAMYAANN
>MP1176_megahit_316948_1-591
TDFMFEGFNGVMCVESGGPPAGTGCGGYVTGQTVKLLKEHHLLEDTDVVIFDVLGDVVCGGFAAPLQHANYCLIVTANDFDSIFAMNRIVSAIKAKAKNYKVRLGGVVANRSKDTDQIDKFNNRTGLKTMAHFKDVDAIRRSRLKKCTIFEMEPTEDVIEVQNEYLSLAKNMLENVEPLEGTPLKDREIFDLLGFD*
>MP1176_megahit_326326_3-974
MKDDVPNLKDYSQRLRDEANMDLADIQSEGEATEPTKHTQIIAIYGKGGIGKSFTLANLSHMMAEMGKRVLLIGCDPKSDTTSLLFGGKACPTIIETSTKKKLAGEEVKIGDVCFKRGGVFAMELGGPEVGRGCGGRGIIHGFELLEKLGFHDWDFDYVLLDFLGDVVCGGFGLPIARDMAQKVILVASNDLQSLYVSNNVCSAVEYFRKLGGNVGVAGLVINKDDGSGEAAAFAREAKIPILAAIPQDDDLRKKSANYQIVGTKQGQWGDLFTQLAEAVGEAPPVRPTPLDQDGLLNLFDSKDTGGDFVLVPATDTDMRGKHA
>MP1176_megahit_331984_1069-1836
MIITIANQKGGVGKTTTVVNLATALASIDKKVLVIDMDPQYNSSMSIGVYNPKLSIYRVFSNEVKINQAIQKSQIPNLDVISACEDLAAAEYELADDENRNYLLKGHINSVINDYDYIFIDTPPTLGLLTISSLVASDEILIPVQCEFFALEGLSKLIKTIDAVKTNLNSNLKLNGIVLTMYDRRNSLSSLIEKEAREYFEAKVYKFNVPRNVRLSEAPSHGLPAIIYDLKCSGSQAYIALAKEFLERSMDQIGK*
>MP1176_megahit_336171_1-504
NGVMCVESGGPPAGTGCGGYVTGQTVKLLKEHHLLEDTDVVIFDVLGDVVCGGFAAPLQHANYCLIVTANDFDSIFAMNRIVSAIQAKAKNYKVRLGGVVANRSKDTDQIDKFNNRTGLRTMAHFKDVDAIRRSRLKKCTIFEMEPTEDVVEVQNEYLSLAKNMLDNV
>MP1176_megahit_343238_347-688
MTSTINKPLDGEGSVQVKQDPKINIEEGALVIAVYGKGGIGKSTTSSNLSAAFSKLGKKVLQIGCDPKHDSTFTLTHKMVPTVIDILEEVDFHSEELRPTDFMFEGFNGVMCVE
>MP1176_megahit_345219_3-722
GSVQVKQDPKINIEEGALVIAVYGKGGIGKSTTSSNLSAAFSKLGKKVLQIGCDPKHDSTFTLTHKMVPTVIDILEEVDFHSEELRPTDFMFEGFNGVMCVESGGPPAGTGCGGYVTGQTVKLLKEHHLLEDTDVVIFDVLGDVVCGGFAAPLQHANYCLIVTANDFDSIFAMNRIVSAIKAKAKNYKVRLGGVVANRSKDTDQIDKFNERTGLKTMAHFKDVDAIRRSRLKKCTIFEME
>MP1176_megahit_366635_3-548
RLVPTVIDTLKEVDFHAEELRPEDFVYEGYNGVKCVEAGGPPAGTGCGGYVVGQTVKLLKQNHMLDNTDVVIFDVLGDVVCGGFAAPLQHADRALIVTANDFDSIYAMNRIIAAVHAKSKNYSVRLAGCVANRSKDTNEIDRYCKEVGFNRVAHLPDLDAIRRSRLKKKTLFEMGDDEDIVS
>MP1176_megahit_381160_1-540
EVDFHSEELRPTDFMFEGFNGVMCVESGGPPAGTGCGGYVTGQTVKLLKEHHLLEDTDVVIFDVLGDVVCGGFAAPLQHANYCLIVTANDFDSIFAMNRIVSAIKAKAKNYKVRLGGVVANRSKDTDQIDKFNERTGLKTMAHFKDVDAIRRSRLKKCTIFEMEPTEDVIEVQNEYLSLA
>MP1176_megahit_382623_3-578
MTSTINRPLDGEGSVQVKQDPKINIEEGALVIAVYGKGGIGKSTTSSNLSAAFSKLGKKVLQIGCDPKHDSTFTLTHKMVPTVIDILEEVDFHSEELRPTDFMFEGFNGVMCVESGGPPAGTGCGGYVTGQTVKLLKEHHLLEDTDVVIFDVLGDVVCGGFAAPLQHANYCLIVTANDFDSIFAMNRIVSAI
>MP1176_megahit_384335_68-670
MTSTINKPLDGEGSVQVKQDPKVNIEEGALVIAVYGKGGIGKSTTSSNLSAAFSKLGKKVLQIGCDPKHDSTFTLTHKMVPTVIDILEEVDFHSEELRPTDFMFEGFNGVMCVESGGPPAGTGCGGYVTGQTVKLLKEHHLLEDTDVVIFDVLGDVVCGGFAAPLQHANYCLIVTANDFDSIFAMNRIVSAIKAKAKNYKV
>MP1176_megahit_386918_3-389
MTSTINKPLDGEGSVQVKQDPKVNIEEGALVIAVYGKGGIGKSTTSSNLSAAFSKLGKKVLQIGCDPKHDSTFTLTHKMVPTVIDILEEVDFHSEELRPTDFMFEGFNGVMCVESGGPPAGTGCGGYVT
>MP1176_megahit_390347_386-1093
LQIGCDPKHDSTFTLTHKMVPTVIDILEEVDFHSEELRPTDFMFEGFNGVMCVESGGPPAGTGCGGYVTGQTVKLLKEHHLLEDTDVVIFDVLGDVVCGGFAAPLQHANYCLIVTANDFDSIFAMNRIVSAIQAKAKNYKVRLGGVVANRSKDTDQIDKFNNRTGLKTMAHFKDVDAIRRSRLKKCTIFEMEPTEDVVEVQNEYLSLAKNMLDNVEPLEGTPLKDREIFDLLGFD*
>MP1178_megahit_19693_2-352
MSGLKTTLPLPGTVYRREDGEGSVQVKMNTGPKIDGAKVFAVYGKGGIGKSTTSSNLSVAFSKLGKRVLQIGCDPKHDSTFTLTKRLQPTVIDILESVDFHAEELRPEDFVFEGYNG
>MP1178_megahit_55175_231-995
MGKIIAIANQKGGVGKTTTSINLAAALGVLEKKVLLIDADPQANASSGLGIDVESVAIGSYQVLEHSNTPEEATMATNAPNVSVIPAHIDLVAIEIELVDKENREYMLKKALESVKDKYDYILIDCAPSLGLLTLNALTVADSVIIPIQCEYFALEGLGKLLNTIKSVQKIHNPELDIEGLLLTMYDSRLRLSNQVVEEVQKHFNDMVFETVIQRNIKLSEAPSYGESIINYDATSKGATNYINLAEEIIKKNK*
>MP1178_megahit_58884_1151-2176
MSGGSDPTVSRETEQSTEGARRATRGPEAKTTGGSGFGEYSSISSDDTPIGAAAQRASQILHPGSVTLPKPAQRRMLTIANQKGGVGKTTTAVNLAAALAIQGLTVLVVDLDPQGNASTALGVEHHSGVPSSYEVLIGEVSATEAIQQSPHSERLLCIPATIDLAGAEIELVSMVAREGRLKTALADLAEIDVDFVLIDCPPSLGLLTVNALVAATEVLIPIQCEYYALEGVGQLLRNIELVQSHLNPSLHVSTVILTMYDGRTKLADQVAEEVRKHFGDAVLRAVIPRSVKVSEAPGYGMTVIDYDPGSRGAMSYLDAGRELAARSANMAPQTTQERKNR*
>MP1178_megahit_95329_545-1651
MCRIIAIANQKGGVGKSSTSINLAASLAVLEKRTLLIDADPQSNTTSSFPVSDNEDCTFTIDLYNYEKNSIRPFKTETPNLSFIPTNINLANLEIQEKNYFGTHHELKHSIEDIKNEYDYIIIDCGPSLNFITTSFLCIANSLLIPVQCEFYALSGLFKLFNVFKTIRDNYNRNLDIEGVLITMYDKRLAFSNVIVEEIKNHFKTLVFSTIIVRNITISEAQSHRKTVIDYDASSKGALNYLALATEIIDNNKNDEMSNDSLGKNLNEILDDAKKESDLSTIFDKLPINKERKSANYFSKNYEKLIGLSKKDINSIFSESYNDYYSDIWVFRLNERMSYFKKNYLYIYFTEDKVEKYELTVFRKRDII*
>MP1178_megahit_172822_5587-5889
MTHLDQPSALDALREEAAIEPDPVHDGEVTKETQVIAIYGKGGSGKSFALSNLSYMMAQQGKRVLLIGCDPKSDTTSLLFGGKACPTIIETSSKKKLAGEE
>MP1178_megahit_296308_19805-20692
MLDAATQAPPDGDGSVQVQLDPSDKIKGAKVFAVYGKGGIGKSTTSSNLSAAFSKLGHRVLQIGCDPKHDSTFTLTKKLMPTVIDALEQVEFHSEELRTEDFMFEGYNGVMCVEAGGPPAGTGCGGYVVGQTVKLLKQHHLLEDTDVVIFDVLGDVVCGGFAAPLQHAERALVVAANDFDSIFAMNRIVAAIGAKAKNYDVRLAGVVANRSRETDEIDRFCDEIGMQRLAHFQDLDAIRRSRLKKCTLFEMEECPEVLAAQLEYIRLAQLLWDGVDPSEATAMKDRDIFDFLGFE*
>MP1409_megahit_15664_1064-1882
MSSNPVQVIAVTGGKGGVGKSNVSVNLGIALSEMGHKVVILDADLGLANIDVLLGLSATRTIENVLQGECSLKDILVKGPGGISIVPASSGTQRLSQLNSMEHAGLIQAFSDLGDDIDVLIIDTAAGISDTVMSFVRASQEVLMVVTDEPTSITDAYAQMKLLNRDYGIFRFRIVANMVRTPQEGHALFSKLTKVTDRFLDVAVQYAGSVPMDEAIRRAVQRQKAVLEAYPRSKAALAFRALAKKVDSWPLPSTPRGHLEFFVDRLVQQAGA*
>MP1409_megahit_17348_2-502
QNTIMEMAAEAGTVEDLELEDVLKAGYGDVRCVESGGPEPGVGCAGRGVITAINFLEEEGAYEDDLDFVFYDVLGDVVCGGFAMPIRENKAQEIYIVCSGEMMAMYAANNISKGIVKYANSGGVRLAGLICNSRNTDREDELIMALAEKLGTQMIHFVPRDNVVQRA
>MP1409_megahit_57235_3-116
MAMRQCAIYGKGGIGKSTTTQNLVAALAEAGKKVMIVG
>MP1409_megahit_64259_3-719
MSTMTEDLRKEAAQGPDPVQTGPVTKETQIIAIYGKGGIGKSFTLSNLSYMMAQQGKKVLLIGCDPKSDTTSLLFGGKSCPTILETSSRKKEAGEEVEIGDVCFVRDGVYAMELGGPEVGRGCGGRGIIHGFELLEKLGFHDWEFDYVLLDFLGDVVCGGFGLPIARDMCQKVIVVGSNDLQSLYVANNVCSAVEYFRKLGGNVGVAGMVINKDDGTGEAQAFADVVGIPVLAAIPANE
>MP1409_megahit_102306_59-832
MGKIIAIANQKGGVGKTTTSVNLAASLGVLEKKVLLIDADPQANATSGLGIDVDGVELGSYQLLEHTKSARETIIPTTSPNVDLIPAHIDLVAIEIELVDKDEREYMMKKAITDLKNDYDYILIDCAPSLGLLTLNALTAADSVIIPIQCEYFALEGLGKLLNTIKSVQKLHNSELDIEGMLLTMYDSRLRLSNQVVDEVRKHFGDMVFDTVIQRNVRLSEAPSYGESIIKYDAASKGATNYLNMANEIVKKNKQTV*
>MP1409_megahit_118839_5533-6498
MSPLDTKQPPSHRANLREAAGLEARRVSAPPVLRGQDGEGSVQVHQDESMKIEGAQVFAIYGKGGIGKSTTSSNLSAAFSTLGKRVLQIGCDPKHDSTFTLTGQLQPTVIDILKDVDFHAEELRPEDFVTEGFNGVKCVEAGGPPAGTGCGGYVVGQTVKLLKQHHMLEDTDVVIFDVLGDVVCGGFAAPLQHADRAVIVTANDFDSIYAMNRIIQAVGAKSKNYNVRLAGCIANRSRETDEVDRYCDVVGFNRIAHMPDIDAIRRSRLKKKTLFEMPDEEDIVLARAEYVRLAQLLFAGTEGLAPESLPDREIFELLGFD*
>MP1409_megahit_128510_140-1033
MTTDGTYDDTTPLAREIADITRRRMALEARAFPLPESTRVITVSNQKGGVGKTTTTVNLAAALARSGARVLVIDLDPQGNASTALGVEHRADTASVYDVVVGDSALQDVVQKSPEFEHLYCVPATIHLAGAEIELVSLVAREQRLRTALDAYLAQLDEPVHYVFIDCPPSLGLLTINAFVAAREVLIPIQCEYYALEGLSQLLNSIELIEKHLNPELRVSTILLTMYDSRTNLANQVADDVRQHFPDQVLTTLIPRSVRISEAPSYGQSVISYDTSSPGSLSYLEAAAEIAQRGAAT*
>MP1409_megahit_143891_5731-6699
MKHDEDPATDSFYDTPLARELADLTARRRALDAIPLEYAGRRRIFTVSNQKGGVGKTTSTVNLAAAFAHMGARVLVVDLDPQGNASTALSIPHNAETPSVYDVLVEERPLSQVVQQSPESPRLFCAPSTIHLAGAEIELVSLVARERRLRTALEKYLSKKGADIDIVLIDCPPSLGLLTINAFTAADEVLIPIQCEYYALEGLSQLMGTVSMIQKHLNPTLTLSTILLTMYDGRTRLSQQVADEVRAHFPNQVLTTVIPRSVRISEAPSFGQTVIAYDGQSVGAVAYREAAVEIVRRDHRADSADVDAEGSAPDRDAEERDE*
>MP1409_megahit_152772_636-1637
MKDDVPNLKDFDQRLRDEAGEDLADVIPTEATKKTQIIAIYGKGGIGKSFTLANLSHMMAEQGKRVLLIGCDPKSDTTSLLFGGKACPTIIETSTRKKLAGEEVAIGDVCFKRGGVFAMELGGPEVGRGCGGRGIIHGFELLEKLGFHDWDFDYVLLDFLGDVVCGGFGLPIARDMAQKVILVASNDLQSLYVANNVCSAVEYFRKLGGNVGVAGLVVNKDDLSGEAQAFAKAVDIPILAAIPQDDDLRKKSANYQIVGTAKSPWGSLFAELADAVSLAPPVRPTPLDQDGLLGLFDAKDTGGDYQLVPATDADMRGKHAKPKASLEVVYDDA*
>MP1409_megahit_160302_366-1304
MKQPDESAAESPFSFDDTPLARELADLSARRRTLASVDISLSGNTRVITVSNQKGGVGKTTSTVNLAAALASMGARVLVIDLDPQGNASTALGVPHDSDTPSVYDVLIDDFPIADIVQNSPESPNLFCAPSTIHLAGAEIELVSQVAREHRLKTALDTYLAELTERLDFVIIDCPPSLGLLTINAFTAAQELLIPIQCEYYALEGLSQLLGTVRMIQKHLNTALYLSTIMLTMYDGRTRLAQQVAEEVREHFPREVLRTMIPRSVRVSEAPSFGQTVIAYDGQSAGAVAYREAAVEIIGRDKDSSVSIEGTP*
>MP1409_megahit_182404_9475-10284
MSDPTRPETPKIIAVANQKGGVGKTTTTINLGAALAELGHRVLIVDLDPQGNASTGLGIEPGDREFTTYELLLEDIDLADVIQSTAVPNLSLIPATVDLSSADIELMSNEKRSFLLHDALRQTDIDSFALDFILIDCPPSLNLLTVNAMVAAHSILVPLQSEFFALEGLSQLMLTIREVRQTANPKLRIEGVVLTMYDARNNLSQQVEADARNNLGDLVFSVVIPRNVRVSEAPSYAQPVLTYDTTSRGALAYRALARELVKKNAKIAA*
>MP1409_megahit_183462_871-1866
MTHLDPHSAVDALREEAAIEPDPVHDGEVTKETQVIAIYGKGGSGKSFALSNLSYMMAQQGKRVLLIGCDPKSDTTSLLFGGKACPTIIETSSKKKLAGEEVSIEDVCFQRDGVFAMELGGPEVGRGCGGRGIIHGFELLEKLGFHEWGFDYVLLDFLGDVVCGGFGLPIARDMCQKVIVVGSNDLQSLYVANNVCKAVEYFRSMGGNVGVAGMIVNKDDGTGEAQAFAKAVDIPVLCAIPANEEIRRKSANYQIIGKPGGEWAPLFEELAINVANAPPQRPTPLEGDGLLDLFSPEDTGGNVQLIPATQADMRGGSFEPKPSLEVVYDEV*
>MP1409_megahit_192116_6465-6713
MTHLDQPSALDALREEAAIEPDPVHDGEVTKETQVIAIYGKGGSGKSFALSNLSYMMAQQGKRVLLIGCDPKSDTTSLLFGGK
>MP1409_megahit_192476_1-597
RTEDFMFEGYNGVMCVEAGGPPAGTGCGGYVVGQTVKLLKQHHLLEDTDVVIFDVLGDVVCGGFAAPLQHAERALVVAANDFDSIFAMNRIVAAIGAKAKNYDVRLAGVVANRSRETDEIDRFCDEIGMQRLAHFQDLDAIRRSRLKKCTLFEMEECPEVLAAQLEYIRLAQLLWDGVDPSEATAMKDRDIFDFLGFE*
>MP1409_megahit_207882_1140-2087
MSFVLDTMKRDGSTLAKSTVAKPQGLRRGMDGDGSVQVHLDPAMQIDTAKVFSVYGKGGIGKSTTSSNLSVAFSKLGLRVLQIGCDPKHDSTFTLTKKLQPTVIDALEQVDFHAEELRIEDFVFEGYNGVMCVEAGGPPAGTGCGGYVVGQTVKLLKEHHLLEDTDVVIFDVLGDVVCGGFAAPLQHAERAVIVTANDFDSIFAMNRIVQAINAKAKNYDVRVGGVIANRSDATDEIDRFNAAVGLKTLAHFPQLDVIRRSRLKKSVLFEMEPSPELEAVQNEYMKLAATLYAGVEPLDAIPMKDRDIFDFLGFD*
>MP1409_megahit_227018_9037-9810
MKTATKIIAVANQKGGVGKTTTTVNLAVGLSQLNKKVLLIDLDPQGNATMACGADSRDLEWSACELLMDECTASDAIMSFKYLDVIGSNTDLTAAELQLMDQTNPQTVLREQLSEVAADYDFILIDCPPSLSILTINALAAADSVLIPMQCEYYALEGLSSLLDTIERVRQTVNPKLEIEGLLRTMFDGRNNLANDVAAQIREHFGSQVFMTVVPRNVKVAEAPSFGQSAIEYDQLSRGAVAYKGLASELLRRNHGQ*
>MP1409_megahit_227365_3575-4537
MTAHNNYDETPLAREVAELTRRRIALAEAVLPRPTHTRVFTVANQKGGVGKTTSTVNLAAALAQSGARVLVIDLDPQGNASTALGVEHRSDTASVYDVMIDDVPMRDVVQSSPEFAGLDCVPATIHLAGAEIELVSLVAREQRLRTALQKFLGEAEEPYHYVFIDCPPSLGLLTLNAFVAAREVLIPIQCEYYALEGLSQLLNNIELIQKHLNQKLRLSTILLTMYDSRTNLANQVVDEVREHFPDQTLTTVIPRSVRISEAPSYGQSVISYDSNSPGSLSYREAAAEIARRGAGGATLNGGVATTGPTEVSTAQAGETN*
>MP1409_megahit_233562_8892-9701
MSDLLTVVGPKIVAVANQKGGVGKTTTTINLGAALAEFGSNVLIIDLDPQGNASTGLGIEIEARENTTYELLLDDAELKDVILETDVDGLCIVPSTVDLSSADIELIANEKRSFLLHDALRQPAMEQYDFDFILIDCPPSLNLLTVNAMVASHSVLVPLQSEFFALEGLSQLMLTIREVRQSANPNLKIEGVVLTMFDNRNNLSQQVEADARDNLGDLVFATKIPRNVRVSEAPSYAMPVLDFDPASKGAKAYRDLAQEFLKNNEMAEA*
>MP1409_megahit_235212_6636-7520
MAATKRGETKASGDETVLGPTGRPYRGFATPPALDGHGPARIVSLCNQKGGVGKTTTTINLAAALAGYGRKVLAVDFDPQGALSAGLGIQTHDIPTIYDLLLNTKRDPHEVIVPSRVDGLDIIPANIDLSAAEVHLVNEVAREQILAQVLRKVAKEYDVILVDCQPSLGLLTVNALTASHGVIIPLECEFFALRGVALLIETIDKVRDRLNPTITLDGVLATMYDPRTLHSREVLERVVEAFGDDVLETVIGRTVKFPDASVSGMPITEFAPEHSAAQAYLRLARELVDRGAVA*
>MP1409_megahit_270611_1-822
MSALRKPTTESNLEGSQAAMHAALRAEASQPMDEPTTGPVTRETQIIAIYGKGGIGKSFTLANLSYMLAQQGKRVLLIGCDPKSDTTSLLFGGKACPTIIETSSRKKAAGEEVDISDVCFKRDGVFAMELGGPEVGRGCGGRGIIHGFELLEKLGFHDWGFDYVLLDFLGDVVCGGFGLPIARDMCQKVIVVGSNDLQSLYVANNVCSAVEYFRKLGGNVGVAGMVVNKDDGTGEAAAFAKSVGIPVLAAIPADEDIRRKSANYQIVGLPGGRW
>MP1409_megahit_295854_3187-4089
MLDAATQAPPAIDRGDGDGSVQVQLDPSDKIKGAKVFAVYGKGGIGKSTTSSNLSAAFSKLGHRVLQIGCDPKHDSTFTLTKKLMPTVIDALEQVEFHSEELRTEDFMFEGYNGVMCVEAGGPPAGTGCGGYVVGQTVKLLKQHHLLEDTDVVIFDVLGDVVCGGFAAPLQHAERALVVAANDFDSIFAMNRIVAAIGAKAKNYDVRLAGVVANRSRETDEIDRFCGEIGMQRLAHFQDLDAIRRSRLKKCTLFEMEECPEVLAAQLEYIRLAQLLWDGVDPSEATAMKDRDIFDFLGFE*
>MP1409_megahit_296834_207655-208680
MSGGSDPTVSRETEQSTEGARRATRGPEAKTTGGSGFGEYSSISSDDTPIGAAAQRASQILHPGSVTLPKPAQRRMLTIANQKGGVGKTTTAVNLAAALAIQGLTVLVVDLDPQGNASTALGVEHHSGVPSSYEVLIGEVSATEAIQQSPHSERLLCIPATIDLAGAEIELVSMVAREGRLKTALADLAEIDVDFVLIDCPPSLGLLTVNALVAATEVLIPIQCEYYALEGVGQLLRNIELVQSHLNPSLHVSTVILTMYDGRTKLADQVAEEVRKHFGDAVLRAVIPRSVKVSEAPGYGMTVIDYDPGSRGAMSYLDAGRELAARSANMAPQTTQERKNR*
>MP1409_megahit_300223_1282-2193
MSGLKTTLPLPGTVYRREDGEGSVQVKMNTGPKIDGAKVFAVYGKGGIGKSTTSSNLSVAFSKLGKRVLQIGCDPKHDSTFTLTKRLQPTVIDILESVDFHAEELRPEDFVFEGYNGVMCVEAGGPPAGTGCGGYVVGQTVKLLKEHHLLEDTDVVIFDVLGDVVCGGFAAPLQHADRALVVTANDFDSIFAMNRIVAAIQAKAKNYDVRLGGVIANRSAQTDEVDRFARAVGLERVAHFPDLDVIRRSRLKKSTLFEMEPSPELEAVQKEYLALAAKLYAGVEPLDAKSMKDREIFDFLGFE*
>MP1409_megahit_303692_1755-2516
MGKIISLLNHKGGVGKTTSTINIGAGMVELGKKVLLVDLDPQANLTLSLGIPRQKITIYEALKGEGELTPYTVKPGLDVVISTLDLSSAEMELINEAGREYILREIFDPFREDYDFILIDCPPSLGLLTLNALTTSDFVVIPLQTQFLALQGLAKIKQVIQKVKLRLNKGLNIGGVIPTMYDARKVLNRDVVETIQKYFGPLVFDTYIRDNVALAEAPAQRKDIFAYNRNSPGAQDYLSLAQEIIGRTREAKA*
>MP1409_megahit_305005_41573-42382
MSDLLVVNGPKIVAIANQKGGVGKTTTTINLAAALAEFGSNVLIIDLDPQGNASTGLGIELEDRANTTYELLLDDADLDDVILKTAVDGVSIVPSTVDLSSADMELIANEKRSFLLHDALRQPAMEAYEFDFILIDCPPSLNLLTVNAMVAAHSVLVPLQSEFFALEGLSQLMLTIREVRQSANPWLRMEGVVLTMFDSRNNLSQQVEADARDNLGEMVFRTKIPRNVRVSEAPSYAMPVLEFDSASKGAQAYRELAQEFLKNNEPAEA*
>MP1409_megahit_320399_28-828
MSDLSRPSGPKIIAIANQKGGVGKTTTTINLAAALVEQKQRVLVIDLDPQGNASTGLGIELDDREFTTYELLLEDIDLDQVIMTTETEGLHIVAATVDLSSADMELIANEKRSFLLHDALRQTQMDSYAFDYILIDCPPSLNLLTVNAMIAAHSVLVPLQSEFFALEGLSQLMLTIREVRQSGNKDLRIEGILLTMYDQRNNLSQQVEQDARSNLGELVYRTVIPRNVRVSEAPSYAMPVLSYDSGSKGAKAYRDLAKEVLANSAV*
>MP1411_megahit_58771_3-545
MKDDVPNLKDFDQRLRDEAGEDLADVIPTEATKKTQIIAIYGKGGIGKSFTLANLSHMMAEQGKRVLLIGCDPKSDTTSLLFGGKACPTIIETSTRKKLAGEEVAIGDVCFKRGGVFAMELGGPEVGRGCGGRGIIHGFELLEKLGFHDWDFDYVLLDFLGDVVCGGFGLPIARDMAQKVI
>MP1411_megahit_73492_19-780
NQKGGVGKTTTTINLAASLAECGNNVLVIDLDPQGNASTGLGIETDDREYTTYELLLDDAKLEDVILKTDVEGIAIVPSTVDLSSADIELIANEKRSFLLHDALRQPAMAAFEFDFILIDCPPSLNLLTVNAMVAAHSILVPLQSEFFALEGLSQLMLSVREIRQSANPGLRIEGVLLTMYDARNNLSQQVEADARDNLGDMVFQTKIPRNVRVSEAPSYAMSVLQFDPNSKGAMAYRALAKEFLKNNEMVAS*
>MP1411_megahit_99908_5677-6450
MKTATKIIAVANQKGGVGKTTTTVNLAVGLSQLNKKVLLIDLDPQGNATMACGADSRDLEWSACELLMDECTASDAIMSFKYLDVIGSNTDLTAAELQLMDQTNPQTVLREQLSEVAADYDFILIDCPPSLSILTINALAAADSVLIPMQCEYYALEGLSSLLDTIERVRQTVNPKLEIEGLLRTMFDGRNNLANDVAAQIREHFGSQVFMTVVPRNVKVAEAPSFGQSAIEYDQLSRGAVAYKGLASELLRRNHGQ*
>MP1411_megahit_116399_382-1350
MKHDEDPATDSFYDTPLARELADLTARRRALDAIPLEYAGRRRIFTVSNQKGGVGKTTSTVNLAAAFAHMGARVLVVDLDPQGNASTALSIPHNAETPSVYDVLVEERPLSQVVQQSPESPRLFCAPSTIHLAGAEIELVSLVARERRLRTALEKYLSKKGADIDIVLIDCPPSLGLLTINAFTAADEVLIPIQCEYYALEGLSQLMGTVSMIQKHLNPTLTLSTILLTMYDGRTRLSQQVADEVRAHFPNQVLTTVIPRSVRISEAPSFGQTVIAYDGQSVGAVAYREAAVEIVRRDHRADSADVDAEGSAPDRDAEERDE*
>MP1411_megahit_116865_771-1358
DFVTEGWGGVQCVEAGGPPAGTGCGGYVVGQTVKLLKQHHLLDDTDVVIFDVLGDVVCGGFAAPLQHADRAVIVTANDFDSIYAMNRIIQAVGAKSKNYNVRLAGCIANRSRETDEVDRYCDVVGFNRIAHMPDIDAIRRSRLKKKTLFEMPDEEDIVLARAEYVRLAQLLFAGTEGLAPESLPDREIFELLGFD*
>MP1411_megahit_133525_1-756
KACPTIIETSSAKKLAGDQVRIEDVCFKRDGVFAMELGGPEVGRGCGGRGIIHGFETLEKLGFHDWGFDYVLLDFLGDVVCGGFGLPIARDLCQKVIVVGSNDLQSLYVANNVCSAVDYFKTMGGNVGVAGMVVNKDDGTGEAAAFAERVGIPVLAAIPADEDIRRKSANYQIVGMPGTRWAPLFEELAKNVAEAPPVAPSPLDQDGLLDLFSAEEVGRGVVLQPASLEDMHGRPVPERKSLEVHYDEVPA*
>MP1411_megahit_155572_1897-2835
MKQPDESAAESPFSFDDTPLARELADLSARRRTLASVDISLSGNTRVITVSNQKGGVGKTTSTVNLAAALASMGARVLVIDLDPQGNASTALGVPHDSDTPSVYDVLIDDFPIADIVQNSPESPNLFCAPSTIHLAGAEIELVSQVAREHRLKTALDTYLAELTERLDFVIIDCPPSLGLLTINAFTAAQELLIPIQCEYYALEGLSQLLGTVRMIQKHLNTALYLSTIMLTMYDGRTRLAQQVAEEVREHFPREVLRTMIPRSVRVSEAPSFGQTVIAYDGQSAGAVAYREAAVEIIGRDKDSSVSIEGTP*
>MP1411_megahit_171679_54320-55270
MSTMTEDLRKEAAQGPDPVQTGPVTKETQIIAIYGKGGIGKSFTLSNLSYMMAQQGKKVLLIGCDPKSDTTSLLFGGKSCPTILETSSRKKEAGEEVEIGDVCFVRDGVYAMELGGPEVGRGCGGRGIIHGFELLEKLGFHDWEFDYVLLDFLGDVVCGGFGLPIARDMCQKVIVVGSNDLQSLYVANNVCSAVEYFRKLGGNVGVAGMVINKDDGTGEAQAFADVVGIPVLAAIPANEDIRRKSANYEIVGIPGGEWAPLFAELAINVAEAQPMHPKALDQDGLLGLFTSKETGGDYTLIPAKMEDMCSSSKLAKD
>MP1411_megahit_174948_307-1080
MGKIIAIANQKGGVGKTTTTVNLAASLGVLEKKVLLIDADPQANATSGLGIDVDSVENGTYQLLEHTMSVEEVTISTDSPNVDLVPAHIDLVAIEIELVDKDNREYMLKEALKNLGDKYDFVLIDCAPSLGLLTLNALTAADSVMIPIQCEYFALEGLGKLLNTVKSVQKIHNNDLDIEGMLLTMYDSRLRLSNQVVEEVKKHFADMVFDTIIQRNVRLSEAPSYGESIIKYDASSKGASNYLNLANEILKKNKEKV*
>MP1411_megahit_186016_83-679
RTEDFMFEGYNGVMCVEAGGPPAGTGCGGYVVGQTVKLLKQHHLLEDTDVVIFDVLGDVVCGGFAAPLQHAERALVVAANDFDSIFAMNRIVAAIGAKAKNYDVRLAGVVANRSRETDEIDRFCGEIGMQRLAHFQDLDAIRRSRLKKCTLFEMEECPEVLAAQLEYIRLAQLLWDGVDPSEATAMKDRDIFDFLGFE*
>MP1411_megahit_192690_83-970
MLDAGTQSPPDGDGSVQVQLDPSDKIKGAKVFAVYGKGGIGKSTTSSNLSAAFSKLGHRVLQIGCDPKHDSTFTLTKKLMPTVIDALEQVEFHSEELRVEDFMFEGYNGVMCVEAGGPPAGTGCGGYVVGQTVKLLKQHHLLEDTDVVIFDVLGDVVCGGFAAPLQHAERALVVAANDFDSIFAMNRIVAAIGAKAKNYDVRLAGVVANRSRETDEIDRFCGEIGMQRLAHFQDLDAIRRSRLKKCTLFEMDDCPEVLAAQLEYIRLAQLLWDGVDPSETVAMKDRDIFDFLGFE*
>MP1411_megahit_200328_4230-5123
MTTDGTYDDTTPLAREIADITRRRMALEARAFPLPESTRVITVSNQKGGVGKTTTTVNLAAALARSGARVLVIDLDPQGNASTALGVEHRADTASVYDVVVGDSALQDVVQKSPEFEHLYCVPATIHLAGAEIELVSLVAREQRLRTALDAYLAQLDEPVHYVFIDCPPSLGLLTINAFVAAREVLIPIQCEYYALEGLSQLLNSIELIEKHLNPELRVSTILLTMYDSRTNLANQVADDVRQHFPDQVLTTLIPRSVRISEAPSYGQSVISYDTSSPGSLSYLEAAAEIAQRGAAT*
>MP1411_megahit_207489_918-1679
MGKIISLLNHKGGVGKTTSTINIGAGMVELGKKVLLVDLDPQANLTLSLGIPRQKITIYEALKGEGELTPYTVKPGLDVVISTLDLSSAEMELINEAGREYILREIFDPFREDYDFILIDCPPSLGLLTLNALTTSDFVVIPLQTQFLALQGLAKIKQVIQKVKLRLNKGLNIGGVIPTMYDARKVLNRDVVETIQKYFGPLVFDTYIRDNVALAEAPAQRKDIFAYNRNSPGAQDYLSLAQEIIGRTREAKA*
>MP1411_megahit_214288_3-623
SGKSFALSNLSYMMAQQGKRVLLIGCDPKSDTTSLLFGGKACPTIIETSSKKKLAGEEVSIEDVCFQRDGVFAMELGGPEVGRGCGGRGIIHGFELLEKLGFHEWGFDYVLLDFLGDVVCGGFGLPIARDMCQKVIVVGSNDLQSLYVANNVCKAVEYFRSMGGNVGVAGMIINKDDGSGEAQAFAKAVDIPVLCAIPANDDIRKKS
>MP1411_megahit_218147_12334-13296
MTAHNNYDETPLAREVAELTRRRIALAEAVLPRPTHTRVFTVANQKGGVGKTTSTVNLAAALAQSGARVLVIDLDPQGNASTALGVEHRSDTASVYDVMIDDVPMRDVVQSSPEFAGLDCVPATIHLAGAEIELVSLVAREQRLRTALQKFLGEAEEPYHYVFIDCPPSLGLLTLNAFVAAREVLIPIQCEYYALEGLSQLLNNIELIQKHLNQKLRLSTILLTMYDSRTNLANQVVDEVREHFPDQTLTTVIPRSVRISEAPSYGQSVISYDSNSPGSLSYREAAAEIARRGAGGATLNGGVATTGPTEVSTAQAGETN*
>MP1411_megahit_219710_8892-9701
MSDLLTVVGPKIVAVANQKGGVGKTTTTINLGAALAEFGSNVLIIDLDPQGNASTGLGIEIEARENTTYELLLDDAELKDVILETDVDGLCIVPSTVDLSSADIELIANEKRSFLLHDALRQPAMEQYDFDFILIDCPPSLNLLTVNAMVASHSVLVPLQSEFFALEGLSQLMLTIREVRQSANPNLKIEGVVLTMFDNRNNLSQQVEADARDNLGDLVFATKIPRNVRVSEAPSYAMPVLDFDPASKGAKAYRDLAQEFLKNNEMAEA*
>MP1411_megahit_227262_6895-7779
MAATKRGETKASGDETVLGPTGRPYRGFATPPALDGHGPARIVSLCNQKGGVGKTTTTINLAAALAGYGRKVLAVDFDPQGALSAGLGIQTHDIPTIYDLLLNTKRDPHEVIVPSRVDGLDIIPANIDLSAAEVHLVNEVAREQILAQVLRKVAKEYDVILVDCQPSLGLLTVNALTASHGVIIPLECEFFALRGVALLIETIDKVRDRLNPTITLDGVLATMYDPRTLHSREVLERVVEAFGDDVLETVIGRTVKFPDASVSGMPITEFAPEHSAAQAYLRLARELVDRGAVA*
>MP1411_megahit_283936_1436-2347
MSGLKTTLPLPGTVYRREDGEGSVQVKMNTGPKIDGAKVFAVYGKGGIGKSTTSSNLSVAFSKLGKRVLQIGCDPKHDSTFTLTKRLQPTVIDILESVDFHAEELRPEDFVFEGYNGVMCVEAGGPPAGTGCGGYVVGQTVKLLKEHHLLEDTDVVIFDVLGDVVCGGFAAPLQHADRALVVTANDFDSIFAMNRIVAAIQAKAKNYDVRLGGVIANRSAQTDEVDRFARAVGLERVAHFPDLDVIRRSRLKKSTLFEMEPSPELEAVQKEYLALAAKLYAGVEPLDAKSMKDREIFDFLGFE*
>MP1411_megahit_283936_19675-20703
MSALRKPTTESNLEGSQAAMHAALRAEASQPMDEPTTGPVTRETQIIAIYGKGGIGKSFTLANLSYMLAQQGKRVLLIGCDPKSDTTSLLFGGKACPTIIETSSRKKAAGEEVDISDVCFKRDGVFAMELGGPEVGRGCGGRGIIHGFELLEKLGFHDWGFDYVLLDFLGDVVCGGFGLPIARDMCQKVIVVGSNDLQSLYVANNVCSAVEYFRKLGGNVGVAGMVVNKDDGTGEAAAFAKSVGIPVLAAIPADEDIRRKSANYQIVGLPGGRWASVFEELATGIAEAPPLHPTPLDQDGLLGLFADEETGRDFVLQPASQEDMMGRPITPKPSLEVVYDNA*
>MP1411_megahit_300367_42606-43553
MSFVLDTMKRDGSTLAKSTVAKPQGLRRGMDGDGSVQVHLDPAMQIDTAKVFSVYGKGGIGKSTTSSNLSVAFSKLGLRVLQIGCDPKHDSTFTLTKKLQPTVIDALEQVDFHAEELRIEDFVFEGYNGVMCVEAGGPPAGTGCGGYVVGQTVKLLKEHHLLEDTDVVIFDVLGDVVCGGFAAPLQHAERAVIVTANDFDSIFAMNRIVQAINAKAKNYDVRVGGVIANRSDATDEIDRFNAAVGLKTLAHFPQLDVIRRSRLKKSVLFEMEPSPELEAVQNEYMKLAATLYAGVEPLDAIPMKDRDIFDFLGFD*
>MP1411_megahit_317778_18199-19008
MSDLLVVNGPKIVAIANQKGGVGKTTTTINLAAALAEFGSNVLIIDLDPQGNASTGLGIELEDRANTTYELLLDDADLDDVILKTAVDGVSIVPSTVDLSSADMELIANEKRSFLLHDALRQPAMEAYEFDFILIDCPPSLNLLTVNAMVAAHSVLVPLQSEFFALEGLSQLMLTIREVRQSANPWLRMEGVVLTMFDSRNNLSQQVEADARDNLGEMVFRTKIPRNVRVSEAPSYAMPVLEFDSASKGAQAYRELAQEFLKNNEPAEA*
>MP1411_megahit_319359_4937-5824
MLDAATQAPPDGDGSVQVQLDPSDKIKGAKVFAVYGKGGIGKSTTSSNLSAAFSKLGHRVLQIGCDPKHDSTFTLTKKLMPTVIDALEQVEFHSEELRTEDFMFEGYNGVMCVEAGGPPAGTGCGGYVVGQTVKLLKQHHLLEDTDVVIFDVLGDVVCGGFAAPLQHAERALVVAANDFDSIFAMNRIVAAIGAKAKNYDVRLAGVVANRSRETDEIDRFCDEIGMQRLAHFQDLDAIRRSRLKKCTLFEMEECPEVLAAQLEYIRLAQLLWDGVDPSEATAMKDRDIFDFLGFE*
>MP1411_megahit_323368_14151-15146
MTHLDQPSALDALREEAAIEPDPVHDGEVTKETQVIAIYGKGGSGKSFALSNLSYMMAQQGKRVLLIGCDPKSDTTSLLFGGKACPTIIETSSKKKLAGEEVSIEDVCFQRDGVFAMELGGPEVGRGCGGRGIIHGFELLEKLGFHQWGFDYVLLDFLGDVVCGGFGLPIARDMCQKVIVVGSNDLQSLYVANNVCKAVEYFRSMGGNVGVAGMIVNKDDGTGEAQAFAKAVDIPVLCAIPANDDIRKKSANYQIIGTPGGEWASLFEELAINVAKAPPQRPTPLEQDGLLDLFSPEETGGNVELVPATQADMRGGAFEPKPSLEVVYDEV*
>MP1411_megahit_326253_207667-208692
MSGGSDPTVSRETEQSTEGARRATRGPEAKTTGGSGFGEYSSISSDDTPIGAAAQRASQILHPGSVTLPKPAQRRMLTIANQKGGVGKTTTAVNLAAALAIQGLTVLVVDLDPQGNASTALGVEHHSGVPSSYEVLIGEVSATEAIQQSPHSERLLCIPATIDLAGAEIELVSMVAREGRLKTALADLAEIDVDFVLIDCPPSLGLLTVNALVAATEVLIPIQCEYYALEGVGQLLRNIELVQSHLNPSLHVSTVILTMYDGRTKLADQVAEEVRKHFGDAVLRAVIPRSVKVSEAPGYGMTVIDYDPGSRGAMSYLDAGRELAARSANMAPQTTQERKNR*
>MP1413_megahit_40430_3-374
MSTMTEDLRKEAAQGPDPVQTGPVTKETQIIAIYGKGGIGKSFTLSNLSYMMAQQGKKVLLIGCDPKSDTTSLLFGGKSCPTILETSSRKKEAGEEVEIGDVCFVRDGVYAMELGGPEVGRGCG
>MP1413_megahit_59048_545-1492
MSFVLDTMKRDGSTLAKSTVAKPQGLRRGMDGDGSVQVHLDPAMQIDTAKVFSVYGKGGIGKSTTSSNLSVAFSKLGLRVLQIGCDPKHDSTFTLTKKLQPTVIDALEQVDFHAEELRIEDFVFEGYNGVMCVEAGGPPAGTGCGGYVVGQTVKLLKEHHLLEDTDVVIFDVLGDVVCGGFAAPLQHAERAVIVTANDFDSIFAMNRIVQAINAKAKNYDVRVGGVIANRSDATDEIDRFNAAVGLKTLAHFPQLDVIRRSRLKKSVLFEMEPSPELEAVQNEYMKLAATLYAGVEPLDAIPMKDRDIFDFLGFD*
>MP1413_megahit_90379_2-622
MNLLTPVARNREDGEGSVQVHADPALEIEGAQVLAIYGKGGIGKSTTSSNLSVALSLLGKKVLQIGCDPKHDSTFTLTKQLCPTIIDVLEQVDFHSEELRPEDYMFEGYNGVMCVEAGGPPAGTGCGGYVVGQTVKLLKEHHLLEDADVVIFDVLGDVVCGGFAAPLQHADRAMIVTANDFDSIFAMNRIVAAINAKAKNYDVRLAG
>MP1413_megahit_117260_4759-5568
MSDLLVVNGPKIVAIANQKGGVGKTTTTINLAAALAEFGSNVLIIDLDPQGNASTGLGIELEDRANTTYELLLDDADLDDVILKTAVDGVSIVPSTVDLSSADMELIANEKRSFLLHDALRQPAMEAYEFDFILIDCPPSLNLLTVNAMVAAHSVLVPLQSEFFALEGLSQLMLTIREVRQSANPWLRMEGVVLTMFDSRNNLSQQVEADARDNLGEMVFRTKIPRNVRVSEAPSYAMPVLEFDSASKGAQAYRELAQEFLKNNEPAEA*
>MP1413_megahit_132550_4461-5270
MSDLLTVVGPKIVAVANQKGGVGKTTTTINLGAALAEFGSNVLIIDLDPQGNASTGLGIEIEARENTTYELLLDDAELKDVILETDVDGLCIVPSTVDLSSADIELIANEKRSFLLHDALRQPAMEQYDFDFILIDCPPSLNLLTVNAMVASHSVLVPLQSEFFALEGLSQLMLTIREVRQSANPNLKIEGVVLTMFDNRNNLSQQVEADARDNLGDLVFATKIPRNVRVSEAPSYAMPVLDFDPASKGAKAYRDLAQEFLKNNEMAEA*
>MP1413_megahit_145351_283-1107
MYRKPACTMLSTMALADPVELLDRGTRVIAVANQKGGVGKTTTTINLGAAIAEYGKKVLIVDLDPQANATSGLGVSRELPESVYQVLFDEVSAAEAILPVAVTNLDLLPSHPDLAGAEIELVPEFSREHRLARALAPIVGAYDLILVDCPPALGLLTINALVFARELLVPIQCEYYALEGLLKLVETVDKVRAGLNPELVISGMVLVMFDARTKLSEQVAGEVRAHYADRVCNQVIPRSVRLSEASSYGQPITLFDPTSRGSVAYRELAKEVLA*
>MP1413_megahit_161308_83-679
RTEDFMFEGYNGVMCVEAGGPPAGTGCGGYVVGQTVKLLKQHHLLEDTDVVIFDVLGDVVCGGFAAPLQHAERALVVAANDFDSIFAMNRIVAAIGAKAKNYDVRLAGVVANRSRETDEIDRFCGEIGMQRLAHFQDLDAIRRSRLKKCTLFEMEECPEVLAAQLEYIRLAQLLWDGVDPSEATAMKDRDIFDFLGFE*
>MP1413_megahit_161335_1074-1928
EGKTLKILKYGLMNQSSLRVLAVSSGKGGVGKTTIVANLAYALSKRGKKVLVVDTDLGLNNIDILFGLTSKKHIGHVLSGKSNVEDIILHGPEGIHILPAGNGLQELTQLEPEKKMALMDELDRISVDYDFLIFDTSAGISSNVTFFCSVAHETFLIATTEPTSLTDVYALMKVLHTRHSQKHFRLIINSVSSEREAQGVYRQLTKVADGFLNGVHVEYLGYILRDPNVSKAIRQQKVFLKIYPFSKFSVCMNELAEKISKEKPKLILGEGNQSYFWRSAFRDK*
>MP1413_megahit_223205_26664-27692
MSALRKPTTESNLEGSQAAMHAALRAEASQPMDEPTTGPVTRETQIIAIYGKGGIGKSFTLANLSYMLAQQGKRVLLIGCDPKSDTTSLLFGGKACPTIIETSSRKKAAGEEVDISDVCFKRDGVFAMELGGPEVGRGCGGRGIIHGFELLEKLGFHDWGFDYVLLDFLGDVVCGGFGLPIARDMCQKVIVVGSNDLQSLYVANNVCSAVEYFRKLGGNVGVAGMVVNKDDGTGEAAAFAKSVGIPVLAAIPADEDIRRKSANYQIVGLPGGRWASVFEELATGIAEAPPLHPTPLDQDGLLGLFADEETGRDFVLQPASQEDMMGRPITPKPSLEVVYDNA*
>MP1413_megahit_223205_45020-45931
MSGLKTTLPLPGTVYRREDGEGSVQVKMNTGPKIDGAKVFAVYGKGGIGKSTTSSNLSVAFSKLGKRVLQIGCDPKHDSTFTLTKRLQPTVIDILESVDFHAEELRPEDFVFEGYNGVMCVEAGGPPAGTGCGGYVVGQTVKLLKEHHLLEDTDVVIFDVLGDVVCGGFAAPLQHADRALVVTANDFDSIFAMNRIVAAIQAKAKNYDVRLGGVIANRSAQTDEVDRFARAVGLERVAHFPDLDVIRRSRLKKSTLFEMEPSPELEAVQKEYLALAAKLYAGVEPLDAKSMKDREIFDFLGFE*
>MP1413_megahit_274810_5660-6547
MLDAATQAPPDGDGSVQVQLDPSDKIKGAKVFAVYGKGGIGKSTTSSNLSAAFSKLGHRVLQIGCDPKHDSTFTLTKKLMPTVIDALEQVEFHSEELRTEDFMFEGYNGVMCVEAGGPPAGTGCGGYVVGQTVKLLKQHHLLEDTDVVIFDVLGDVVCGGFAAPLQHAERALVVAANDFDSIFAMNRIVAAIGAKAKNYDVRLAGVVANRSRETDEIDRFCDEIGMQRLAHFQDLDAIRRSRLKKCTLFEMEECPEVLAAQLEYIRLAQLLWDGVDPSEATAMKDRDIFDFLGFE*
>MP1413_megahit_284180_23-793
MTEIIVVANQKGGVGKTTTSINLAAALQKLGKNTLLIDLDSQGNATSATSPKNIEEQPTVYDVLMGLKDIKECLLESKHDKFVLLPSNNDLMAAEIEMLSLDNRESVLKEKINEIKHQFNYILIDSPPSMNILTLNALTAAEQIIIPVQCEYYALEGMKGVLESIYKIKETVNPKLEIKGVLRTMVDSRNSLSVEVSAQLKKYFGEKLFWSYIPRNVRLAEAPSFGMSAISYDPECLGSKAYLALAKEVIKKTMES*
>MP1413_megahit_291411_3-812
KSNMSDLSRPSGPKIIAIANQKGGVGKTTTTINLAAALVEQKQRVLVIDLDPQGNASTGLGIELDDREFTTYELLLEDIDLDQVIMTTETEGLHIVAATVDLSSADMELIANEKRSFLLHDALRQTQMDSYAFDYILIDCPPSLNLLTVNAMIAAHSVLVPLQSEFFALEGLSQLMLTIREVRQSGNKDLRIEGILLTMYDQRNNLSQQVEQDARSNLGELVYRTVIPRNVRVSEAPSYAMPVLSYDSGSKGAKAYRDLAKEVLANSAV*
>MP1413_megahit_310440_14580-15575
MTHLDQPSALDALREEAAIEPDPVHDGEVTKETQVIAIYGKGGSGKSFALSNLSYMMAQQGKRVLLIGCDPKSDTTSLLFGGKACPTIIETSSKKKLAGEEVSIEDVCFQRDGVFAMELGGPEVGRGCGGRGIIHGFELLEKLGFHQWGFDYVLLDFLGDVVCGGFGLPIARDMCQKVIVVGSNDLQSLYVANNVCKAVEYFRSMGGNVGVAGMIVNKDDGTGEAQAFAKAVDIPVLCAIPANDDIRKKSANYQIIGTPGGEWASLFEELAINVAKAPPQRPTPLEQDGLLDLFSPEETGGNVELVPATQADMRGGAFEPKPSLEVVYDEV*
>MP1413_megahit_322086_15759-16784
MSGGSDPTVSRETEQSTEGARRATRGPEAKTTGGSGFGEYSSISSDDTPIGAAAQRASQILHPGSVTLPKPAQRRMLTIANQKGGVGKTTTAVNLAAALAIQGLTVLVVDLDPQGNASTALGVEHHSGVPSSYEVLIGEVSATEAIQQSPHSERLLCIPATIDLAGAEIELVSMVAREGRLKTALADLAEIDVDFVLIDCPPSLGLLTVNALVAATEVLIPIQCEYYALEGVGQLLRNIELVQSHLNPSLHVSTVILTMYDGRTKLADQVAEEVRKHFGDAVLRAVIPRSVKVSEAPGYGMTVIDYDPGSRGAMSYLDAGRELAARSANMAPQTTQERKNR*
>MP1415_megahit_50341_744-1712
MKHDEDPATDSFYDTPLARELADLTARRRALDAIPLEYAGRRRIFTVSNQKGGVGKTTSTVNLAAAFAHMGARVLVVDLDPQGNASTALSIPHNAETPSVYDVLVEERPLSQVVQQSPESPRLFCAPSTIHLAGAEIELVSLVARERRLRTALEKYLSKKGADIDIVLIDCPPSLGLLTINAFTAADEVLIPIQCEYYALEGLSQLMGTVSMIQKHLNPTLTLSTILLTMYDGRTRLSQQVADEVRAHFPNQVLTTVIPRSVRISEAPSFGQTVIAYDGQSVGAVAYREAAVEIVRRDHRADSADVDAEGSAPDRDAEERDE*
>MP1415_megahit_51988_130-855
GGVGKTTTTINLGAAIAESGKKVLIVDLDPQSNTTTGLGVSTKELSTSIYQVIIQEKTASEAILNVGIKNLNLLPSSLELAGAEIELVTVFSREQRLTRALDDVINDYEFILIDCPPALGLLTVNALCFANEVIVPIQCEYYALEGLGQLVGNVDLVKSNLNPELEISKIVLVMYDSRTKISKQVADEVREYFGDRVCNQIIPRSVRLSEAPSYGQPITVFDPTSRGAIAYKELAREVLNE*
>MP1415_megahit_55821_3-533
MSALRKPTTESNLEGSQAAMHAALRAEASQPMDEPTTGPVTRETQIIAIYGKGGIGKSFTLANLSYMLAQQGKRVLLIGCDPKSDTTSLLFGGKACPTIIETSSRKKAAGEEVDISDVCFKRDGVFAMELGGPEVGRGCGGRGIIHGFELLEKLGFHDWGFDYVLLDFLGDVVCGGF
>MP1415_megahit_56956_164-1102
MKQPDESAAESPFSFDDTPLARELADLSARRRTLASVDISLSGNTRVITVSNQKGGVGKTTSTVNLAAALASMGARVLVIDLDPQGNASTALGVPHDSDTPSVYDVLIDDFPIADIVQNSPESPNLFCAPSTIHLAGAEIELVSQVAREHRLKTALDTYLAELTERLDFVIIDCPPSLGLLTINAFTAAQELLIPIQCEYYALEGLSQLLGTVRMIQKHLNTALYLSTIMLTMYDGRTRLAQQVAEEVREHFPREVLRTMIPRSVRVSEAPSFGQTVIAYDGQSAGAVAYREAAVEIIGRDKDSSVSIEGTP*
>MP1415_megahit_85962_83-955
AIDRGDGDGSVQVQLDPSDKIKGAKVFAVYGKGGIGKSTTSSNLSAAFSKLGHRVLQIGCDPKHDSTFTLTKKLMPTVIDALEQVEFHSEELRTEDFMFEGYNGVMCVEAGGPPAGTGCGGYVVGQTVKLLKQHHLLEDTDVVIFDVLGDVVCGGFAAPLQHAERALVVAANDFDSIFAMNRIVAAIGAKAKNYDVRLAGVVANRSRETDEIDRFCDEIGMQRLAHFQDLDAIRRSRLKKCTLFEMEECPEVLAAQLEYIRLAQLLWDGVDPSEATAMKDRDIFDFLGFE*
>MP1415_megahit_169950_1-747
VIAVANQKGGVGKTTTTINLGAAMAESDKRILVVDLDPQANATTGLGISNRGIQGSIYEVIIQQTTVSEVICTTEVPNLEVVPSSLALAGAEIELVTAFSREHRLERALETVADDYDVILIDCPPALGLLTVNALVAAQEVLVPIQCEYYALEGLGQLVGNVDLVRANLNPDLKISTIALVMYDARTNLSEQVAEEVRTFFGDKVCRQVIPRSVRLSEAPSFGQPITVFDPTCRGAVAYRQLAKEVLR*
>MP1415_megahit_180830_15758-16783
MSGGSDPTVSRETEQSTEGARRATRGPEAKTTGGSGFGEYSSISSDDTPIGAAAQRASQILHPGSVTLPKPAQRRMLTIANQKGGVGKTTTAVNLAAALAIQGLTVLVVDLDPQGNASTALGVEHHSGVPSSYEVLIGEVSATEAIQQSPHSERLLCIPATIDLAGAEIELVSMVAREGRLKTALADLAEIDVDFVLIDCPPSLGLLTVNALVAATEVLIPIQCEYYALEGVGQLLRNIELVQSHLNPSLHVSTVILTMYDGRTKLADQVAEEVRKHFGDAVLRAVIPRSVKVSEAPGYGMTVIDYDPGSRGAMSYLDAGRELAARSANMAPQTTQERKNR*
>MP1415_megahit_268332_207-989
MKIIAISNQKGGVGKTTTAINLSTALAAIGQNVLIVDLDPQGNASTGLGINYSEREKTIYDVLSNQTEIHEAVYKTNISNLSIIPSTVDLSGIEPELANETDRAYVLKNIFTSTQALDEYDFVFIDCPPALSLLTVMAMTVADSIIVPLQCEFFALEGLSQLIKTIDRVKNNLNPNLHLDGIVLTMFDGRNKLSSQVADDVRAHLKEQVYETIIPRNVRVSEAPSFGMPALIYDHRASGSQAYIRLANEIIKQNNKQEAA*
>MP1417_megahit_38833_1-465
EDTDVVIFDVLGDVVCGGFAAPLQHANYCLIVTANDFDSIFAMNRIVQAIQAKAKNYKVRLGGVVANRSVDTDQIDKFNARTGLRTMAHFQDVDAIRRSRLKKCTIFEMDENEDGVKAVQEEYIRLASNMLDNVEPLEAVSLKDREIFDLLGFD*
>MP1417_megahit_46166_252-776
GCGGYVTGQTVKLLKEHHLLEDTDVVIFDVLGDVVCGGFAAPLQHANYCLIVTANDFDSIFAMNRIVQAIQAKAKNYKVRLGGVIANRSADTDQIDKFNARTGLRTMAHFKDVDAIRRSRLKKCTIFEMDDEDDAVKAVKNEYLRLAQNMLDNVEPLEAVSLKDREIFDLLGFD*
>MP1417_megahit_105541_1-501
CGGFGLPIARDMCQKVIVVASNDLQSLYVANNVCSAVEYFRKLGGNVGVAGMVTNKDDGSGQAQAFCKAVGIPELASIPANDDIRRKSASYEIIGGPDGEWGSLFSDLSTNVAEAPPHKPEPLTQDGLLELFDSDTVGRDVVLEPAKLEDLCSVEHLNKSSLEVIYD
>MP1417_megahit_107479_455-997
MSALRKPTTESNLEGSQAAMHAALRAEASQPMDEPTTGPVTRETQIIAIYGKGGIGKSFTLANLSYMLAQQGKRVLLIGCDPKSDTTSLLFGGKACPTIIETSSRKKAAGEEVDISDVCFKRDGVFAMELGGPEVGRGCGGRGIIHGFELLEKLGFHDWGFDYVLLDFLGDVVCGGFGLPI
>MP1417_megahit_112116_226-537
MSPLDSKSNIPNLKGEDGEGSLQVKLDPSDKIEGAKVFAVYGKGGIGKSTTSSNLSAAFTKLGKKVLQIGCDPKHDSTFTLTGRLVPTVIDTLKEVDFHAEELR
>MP1417_megahit_133093_2-256
MKLAVYGKGGVGKSTVSCNLSIALAKRGKRVLQIGCDPKHDSTFTLAGFLIPTIVDTLQEKNYHYEDIWVEDVIYEGYSGVDCVE
>MP1417_megahit_158734_2-697
CDPKHDSTFTLTKALMPTVIDVLESVEFHAEELRTEDYVFEGYNGVMCVEAGGPPAGTGCGGYVVGQTVKLLKQHHLLDDSDVVIFDVLGDVVCGGFASPLQHAERAMVVTANDFDSIFAMNRIASAIKAKSKNYAVRLGGVIANRSAKTDEIDRFNEAVGLKRLAHFPDLDVIRRSRLKKSTLFELSGEDGVTEVCDEYMSLAQQMWDGTEPLPCEPMKDRDLFDFLGFD*
>MP1417_megahit_165237_3347-4114
MFSKIISVSNQKGGVGKTTTAVTIATELALKNYKTLLIDCDPQSNSTSSFEINKLPNQTIYEVLVNQESINNSICSTSIDKLYLAPSNQNLSAAEIELVDITNREMLLKKAINEVEKDYDYIIIDTPPALGILTINCLTACKWVLIPLQVEYFALEGLNNLMQTIEMIKDKINDKITILGIILTMFDKRNKLSFEIESEIKKYFDALLLGNIPRSIRIAEAPSHGMPIQIYDKNSPGAQAYCIITSKILEKIENS*
>MP1417_megahit_165724_991-1362
MSGLKTTLPLPGTVYRREDGEGSVQVKMNTGPKIDGAKVFAVYGKGGIGKSTTSSNLSVAFSKLGKRVLQIGCDPKHDSTFTLTKRLQPTVIDILESVDFHAEELRPEDFVFEGYNGVMCVEAG
>MP1417_megahit_167962_2137-3132
MSDASVASYNPITNDQDTSSSILATSDEAAPKTQIIAIYGKGGIGKSFTLANLSYMMAQTDKKTLLIGCDPKSDTTSLLFGGKACPTIIETSSKKKAAGEETQVGDVCFVRDGVFAMELGGPEVGRGCGGRGIIHGFETLEKLGFHDWDFDYVLLDFLGDVVCGGFGLPIARDMCQKVIVVASNDLQSLYVANNVCSAVEYFRKLGGNVGVAGMVINKDDGTGEAGAFCKAVGIPVLAAIPANEDIRRKSANYEIIGRPDGEWGPLFSDLATNVAESPPHHPSPLTQDELLELFDGDSVGRDVVLQPASLADLCGKEFVEKPSLEVIYDNV*
>MP1417_megahit_188744_307-1080
MTHLDPHSAVDALREEAAIEPDPVHDGEVTKETQVIAIYGKGGSGKSFALSNLSYMMAQQGKRVLLIGCDPKSDTTSLLFGGKACPTIIETSSKKKLAGEEVSIEDVCFQRDGVFAMELGGPEVGRGCGGRGIIHGFELLEKLGFHEWGFDYVLLDFLGDVVCGGFGLPIARDMCQKVIVVGSNDLQSLYVANNVCKAVEYFRSMGGNVGVAGMIVNKDDGTGEAQAFAKAVDIPVLCAIPANDDIRKKSANYQIIGT
>MP1417_megahit_200030_1-576
EKLGFHDWDFDYVLLDFLGDVVCGGFGLPIARDMAQKVILVASNDLQSLYVANNVCSAVEYFRKLGGNVGVAGLVINKDDGSGEAAAFAETVKIPILASIPQDDDLRKKSANYHIVGTNESQWGALFAELGTNTAEAPPLRPKPLDQDGLLNLFSASETGADFVLQPATDADMRGKFAKPKESLEVVYDEV*
>MP1417_megahit_206657_178-1002
GLMNQSNLRVLAVSSGKGGVGKTTIVANLAYALSKTGKKVLVVDTDLGLNNVDILFGLTSKKHIGHVLSGKSNIEDIIVHGPEGIHILPAGNGLQELTQLETEKKMALMDELDRISGDYDFLIFDTSAGISSNVTFFCSVAHEIFLIATTEPTSLTDVYALMKVLHNRHSQNNFRLIINSVSSEREAQGVYQQLTKVADSFLKGVFVEYLGYILRDPNVSKAIRQQKVFLKIYPFSKFSVCMNALAEKIIKEKPKLISGEGNQSYFWRSAFRDK*
>MP1417_megahit_216411_1-324
MKIEEGALVIAVYGKGGIGKSTTSSNLSAAFSKLGKRVLQIGCDPKHDSTFTLTHSMVPTVIDILEEVDFHSEELRPEDFVFTGYNGVKCVESGGPPAGTGCGGYVTG
>MP1417_megahit_217483_590-1357
MRIFAISNQKGGVGKTTTTVNLAASLVAKKKNVLLIDLDPQGNATSGSGLNKSKINKSIYDVLIGRENLTNVIQKSAESFFDIVPATQALAGAEVELVDFEEREYILKKQLNKIKNYDYILIDCPPALSLLTLNALVSADSVLIPMQCEYYALEGLSDLVNTIKRVKRNLNPKIEIEGLLRTLFDRRNTLGKQVSDQLSAHFGNKVYSTIIPRNVRLAEAPSHGKAALFYDKSSKGAKAYLELADEILERNNSYG*
>MP1417_megahit_218904_196-1098
MSPLDQSKEVPNLKEDGEGSVQVKMDPDMKIDGAKVFAVYGKGGIGKSTTSSNLSAAFSKLGKRVLQIGCDPKHDSTFTLTGRLVPTVIDTLKEVDFHAEELRPEDFVYEGFNGVKCVEAGGPPAGTGCGGYVVGQTVKLLKQNHMLENTDVVIFDVLGDVVCGGFAAPLQHADRALIVTANDFDSIYAMNRIIAAVHAKSKNYNVRLAGCVANRSKDTNEIDRYCKEVGFNRVAHLPDLDAIRRSRLKKKTLFEMGDDEDIVAVQKEYIRLADLLWNGTEGLAPSTMEDRDIFELLGFD*
>MP1417_megahit_244336_1302-1856
VGETVKLLKEINAFYEYDVILFDVLGDVVCGGFAAPLNYSDYCLIITDNGFEALFAANRIVASVREKARTHPLKLAGLIGNRTRKRNLINKYVESCPIPVLEIIPIVDGIQMSRIQGQTVFEIAEKEKPLNLVCDFYLNIADQLLTQPEGVVPTELPDQELFRLLSNTTSKSTETKSNLDFMLV*
>MP1417_megahit_258201_64-966
MLDAATQAPPAIDRGDGDGSVQVQLDPSDKIKGAKVFAVYGKGGIGKSTTSSNLSAAFSKLGHRVLQIGCDPKHDSTFTLTKKLMPTVIDALEQVEFHSEELRTEDFMFEGYNGVMCVEAGGPPAGTGCGGYVVGQTVKLLKQHHLLEDTDVVIFDVLGDVVCGGFAAPLQHAERALVVAANDFDSIFAMNRIVAAIGAKAKNYDVRLAGVVANRSRETDEIDRFCGEIGMQRLAHFQDLDAIRRSRLKKCTLFEMEECPEVLAAQLEYIRLAQLLWDGVDPSEATAMKDRDIFDFLGFE*
>MP1417_megahit_271804_2-709
MNIATEIPVQNVVPNSGTSLNGDGEGSVQVHLNDQISVGKAKVFAVYGKGGIGKSTTSSNLSVAFSKLGKRVIQIGCDPKHDSTFTLTKSLIPTVIDVLESVEFHNEELQPDDYVIEGYNGVMCVEAGGPPAGTGCGGYVVGQTVKLLKQHHLLEDADVVIFDVLGDVVCGGFASPLQHAERALVVTANDFDSIFAMNRIATAIEAKAKNYGVRLGGVIANRSKDTDEIDRFNDVV
>MP1417_megahit_278679_766-1566
MVKVVSVANQKGGVGKTTTAINLAASLAAMKKKVLLVDTDPQGNATTGVGIDKYSLSSGIDEVLLGIVPLEEAMLPIDLGGFFLLAANTDLTAAELKLINSPDRERRLADALSACTEDFDYIIIDCPPSLNILTLNALVASNSILITMQCEYFALEGLTSLLETIAGIRKSANKRLGITGILRTMYDPRSSLTSDVSSQLHEHFGEKVLRTVIPRNVRLAEAPSHGQPILYYDRLSKGAQAYMALAGELIRREETKNHSEKANLAV*
>MP1417_megahit_283678_220-669
VVIFDVLGDVVCGGFASPLQHAERALVVTANDFDSIFAMNRIATAIEAKAKNYSVRFGGVIANRSKDTDEIDRFNDVVGLRRLAHFPDLDVIRRSRLKKSTLFELDETPELKSVQDEYLGLAAALWAGTEPLNVSPMKDRDLFDFLGFD*
>MP1417_megahit_296625_1687-2502
MTRIIAVTNQKGGVGKTTTAINLAAALAREGLRVLLIDLDPQTNATVGSGIDRNQLRHTVYQVLLGESTVAEAVIASDSGFDVLPAEAGLAGAQAELTQGDESDNHRLRQALATVQHYDLMFIDCPPALNVLTVNALVAAQSVLIPVQCEYYALEGLSGLDDTIRRLQASINPGLTIEGLIRTMFDARNSLTNEVSAQLRHYYPNLVYETVIPRNVRLAEAPSFGKSVIDYDPQCQGALAYRQLATEMLQNIHPTQNDIDGSAASGSENES*
>MP1417_megahit_298405_759-1520
MRIFAISNQKGGVGKTTTTVNLSASLVARKKKVLLIDLDPQGNATSGSGLNKAKTVKSIYDVLIGRESILNVIQKSAESFFDIVPATQSLAGAEVELVDIEDREYILKKQLSQIKKYDYVLIDCPPALSLLTLNALVAADSVLIPMQCEYYALEGLSDLVNTIKRVKKNLNPKIEIEGLLRTLFDKRNTLGKQVSDQLSAHFGNKVYSTIIPRNVRLAEAPSHGKAALFYDKSSKGAKAYLELADEILKRNKY*
>MP1417_megahit_317654_218-1231
MKDDVPNLKDYSSRLREEANMDLADIKADEEISEPTKKTQIIAIYGKGGIGKSFTLANLSHMMAELGKRVLLIGCDPKSDTTSLLFGGKACPTIIETSTKKKLAGEEVKIGDVCFKRGGVFAMELGGPEVGRGCGGRGIIHGFELLEKLGFHDWDFDYVLLDFLGDVVCGGFGLPIARDMAQKVILVASNDLQSLYVANNVCSAVEYFRKLGGNVGVAGLVINKDDGSGEAAAFAKVADIPVLASIPQDDDLRKKSANYQIVGTSKSQWGDLFTELAEAVAGAPPMRPKPLDPDGLLNLFDSKETGGDYTLVPATDVDMRGKNAKPKVSLEVVYDEA*
>MP1417_megahit_343075_110-559
VVIFDVLGDVVCGGFAAPLQHANYCLIVTANDFDSIFAMNRIVSAIAAKAKNYKVRLGGVVANRSKDTDQIDKFNKRTGLKTMAHFKDVDAIRRSRLKKCTIFEMEPTEDVIECQNEYLSLAKNMLDKVEPLEGTPLKDREIFDLLGFD*
>MP1417_megahit_367999_3-677
MKDDVPNLKDYSQRLRDEANMDIADIQAEGEKEAPTKHTQIIAIYGKGGIGKSFTLANLSHMMAEMGKRVLLIGCDPKSDTTSLLFGGKACPTIIETSSKKKLAGEEVKIGDVCFKRGGVFAMELGGPEVGRGCGGRGIIHGFELLEKLGFHDWDFDYVLLDFLGDVVCGGFGLPIARDMAQKVILVASNDLQSLYVSNNVCSAVEYFRKLGGNVGVAGLVINKD
>MP1417_megahit_368599_116-721
MSPLDKSPPQLRGQDGEGSVQVHQDPEMKIDGAKVFSVYGKGGIGKSTTSSNLSAAFSTLGKRVLQIGCDPKHDSTFTLTGTLVPTVIDILKEVDFHSEELRPEDFIFEGFNGVKCVEAGGPPAGTGCGGYVVGQTVKLLKQHHLLEDTDVVIFDVLGDVVCGGFAAPLQHADRALIVTANDFDSIYAMNRIIAAVQAKSNN
>MP1417_megahit_371476_217-1020
LLIGCDPKSDTTSLLFGGKACPTIIETSSKKKLAGEEVKIGDVCFKRGGVFAMELGGPEVGRGCGGRGIIHGFELLEKLGFHDWDFDYVLLDFLGDVVCGGFGLPIARDMAQKVILVASNDLQSLYVSNNVCSAVEYFRKLGGNVGVAGLVINKDDGSGEAAAFAKEANIPVLAAIPQDDDLRKKSANYQIVGTAKGQWGDLFTQLAEAVGEAPPVRPTPLDQDGLLNLFDSKDTGGDFVLVPATDIDMRGKNAKPKKSLEVVYDEV*
>MP1417_megahit_376147_3-578
MTSTINKPLDGEGSVQVKQDPKVNIEEGALVIAVYGKGGIGKSTTSSNLSAAFSKLGKRVLQIGCDPKHDSTFTLTHKMVPTVIDILEEVDFHSEELRPTDFVFEGFNGVMCVESGGPPAGTGCGGYVTGQTVKLLKEHHLLEDTDVVIFDVLGDVVCGGFAAPLQHANYCLIVTANDFDSIFAMNRIVSAI
>MP1417_megahit_414778_2817-3716
MSPLDKAAPQLRGKDGEGSVQVHQDAGVSIDGVKVFSVYGKGGIGKSTTSSNLSAAFSKLGRRVLQIGCDPKHDSTFTLTGSLVPTVIDILKEVDFHPEELRPEDFVFEGFNGVKCVEAGGPPAGTGCGGYVVGQTVKLLKQHHLLDDTDVVIFDVLGDVVCGGFAAPLQHADRALIVTANDFDSIYAMNRIIAAVQAKSANYKVRLAGCVANRSKDTNEIDRYCETVGFSRIAHMPDADVIRRSRLKKKTLFEMDGDEEIVAVQAEYIKLAETLWNGTEPLAPAPMEDRDIFELLGFD*
>MP1417_megahit_445267_591-1436
SVQVHQDPEMKIEGAKVFSVYGKGGIGKSTTSSNLSAAFSTLGKRVLQIGCDPKHDSTFTLTGTLVPTVIDILKEVDFHSEELRPEDFIFEGFNGVKCVEAGGPPAGTGCGGYVVGQTVKLLKQHHLLEDTDVVIFDVLGDVVCGGFAAPLQHADRALIVTANDFDSIYAMNRIIAAVQAKSNNYKVRLAGCIANRSRETNEVDRYCKEVGFNRIAHMPDVDVIRRSRLKKKTLFEMDADEEVVAVQKEYVRLAETLWNGTEPLAPAPLEDRVIFELLGFD*
>MP1417_megahit_449704_239-928
MTSTITRKPDGEGSVQVQQDAKAQIQEGALVIAVYGKGGIGKSTTSSNLSAAFSKLGKKVLQIGCDPKHDSTFTLTHKMVPTVIDILEEVDFHSEELRPEDFMFEGFNGVMCVESGGPPAGTGCGGYVTGQTVKLLKEHHLLEDTDVVIFDVLGDVVCGGFAAPLQHANYCLIVTANDFDSIFAMNRIVAAINAKAKNYKVRLGGVIANRSAELDQIEKFNKETGLKTMA
>MP1417_megahit_453595_1-507
TGQTVKLLKEHHLLEDTDVVIFDVLGDVVCGGFAAPLQHANYCLIVTANDFDSIFAMNRIVAAINAKAKNYKVRLGGVIANRSAELDQIEKFNKETGLKTMAHFQNVDAIRRSRLKKCTIFEMDSSEDGVTECQNEYLSLAQKMIDKVEPLEAQPLKDREIFDLLGFD*
>MP1419_megahit_163665_750-1526
MFSKIISVSNQKGGVGKTTTAVTIATELALKNYKTLLIDCDPQSNSTSSFEINKLPKQTIYEVLVNQESINNSICSTSIDKLYLAPSNQNLSAAEIELVDITNREMLLKKAINEVEKDYDYIIIDTPPALGILTINCLTACKWVLIPLQVEYFALEGLNNLMQTIEMIKDKINDKITILGIILTMFDKRNKLSFEIESEIKKYFDALLLGNIPRSIRIAEAPSHGMPIQIYDKNSPGAQAYCIITSKILEKIENIENS*
>MP1419_megahit_183651_137-1165
MSALRKPTTESNLEGSQTAMHAALRAEASQPMDEPTTGPVTRETQIIAIYGKGGIGKSFTLANLSYMLAQQGKRVLLIGCDPKSDTTSLLFGGKACPTIIETSSRKKAAGEEVDISDVCFKRDGVFAMELGGPEVGRGCGGRGIIHGFELLEKLGFHDWGFDYVLLDFLGDVVCGGFGLPIARDMCQKVIVVGSNDLQSLYVANNVCSAVEYFRKLGGNVGVAGMVVNKDDGTGEAAAFAKSVGIPVLAAIPADEDIRRKSANYQIVGLPGGRWASVFEELATGIAEAPPLHPTPLDQDGLLGLFADEETGRDFVLQPASQEDMMGRPITPKPSLEVVYDNA*
>MP1419_megahit_197753_6050-6550
MTHLDQPSALDALREEAAIEPDPVHDGEVTKETQVIAIYGKGGSGKSFALSNLSYMMAQQGKRVLLIGCDPKSDTTSLLFGGKACPTIIETSSKKKLAGEEVSIEDVCFQRDGVFAMELGGPEVGRGCGGRGIIHGFELLEKLGFHQWGFDYVLLDFLGDVVCGGFG
>MP1419_megahit_235404_1091-2002
MSGLKTTLPLPGTVYRREDGEGSVQVKMNTGPKIDGAKVFAVYGKGGIGKSTTSSNLSVAFSKLGKRVLQIGCDPKHDSTFTLTKRLQPTVIDILESVDFHAEELRPEDFVFEGYNGVMCVEAGGPPAGTGCGGYVVGQTVKLLKEHHLLEDTDVVIFDVLGDVVCGGFAAPLQHADRALVVTANDFDSIFAMNRIVAAIQAKAKNYDVRLGGVIANRSAQTDEVDRFARAVGLERVAHFPDLDVIRRSRLKKSTLFEMEPSPELEAVQKEYLALAAKLYAGVEPLDAKSMKDREIFDFLGFE*
>MP1419_megahit_248288_687-1469
MEFENNLNKQARVIAVANQKGGVGKTTTTINLGASLAEEGKKVLIVDLDPQANATTGLGFSSRHLDFSIYDVLSQQATTEQCILKSKTLNLDILPSNIALTGAEIELVTAFSREHRLQRALTDAIDTYDFILIDCPPALGLLTVNAFVVAKEILVPIQCEYYALEGLAQLQSNVELVKANLNPSLEISTIVLVMYDARTKLSQQVANEVKQHFGDRVCNQVIPRSVRLSEAPSFGEPITSFDPISRGAIAYRHLAKEILN*
>MP1419_megahit_249240_83-595
GYVVGQTVKLLKQHHLLEDTDVVIFDVLGDVVCGGFAAPLQHAERALVVAANDFDSIFAMNRIVAAIGAKAKNYDVRLAGVVANRSRETDEIDRFCGEIGMQRLAHFQDLDAIRRSRLKKCTLFEMEECPEVLAAQLEYIRLAQLLWDGVDPSEATAMKDRDIFDFLGFE*
>MP1419_megahit_260168_66498-67523
MSGGSDPTVSRETEQSTEGARRATRGPEAKTTGGSGFGEYSSISSDDTPIGAAAQRASQILHPGSVTLPKPAQRRMLTIANQKGGVGKTTTAVNLAAALAIQGLTVLVVDLDPQGNASTALGVEHHSGVPSSYEVLIGEVSATEAIQQSPHSERLLCIPATIDLAGAEIELVSMVAREGRLKTALADLAEIDVDFVLIDCPPSLGLLTVNALVAATEVLIPIQCEYYALEGVGQLLRNIELVQSHLNPSLHVSTVILTMYDGRTKLADQVAEEVRKHFGDAVLRAVIPRSVKVSEAPGYGMTVIDYDPGSRGAMSYLDAGRELAARSANMAPQTTQERKNR*
>MP1419_megahit_284219_44-844
MNNSQIISVLNQKGGVGKTTTVINLATALSRKSKKILVIDLDPQGNATTGFGLSNGENTKTIYDVLNGNCNFENAIKETAIDNLKIVSSNVDLSGLEVETANEGRRAFLLKDKIENFINSDTNDFDYILIDCPPSLSLLTVMALVAAKSLIVPLQAEFFALEGVSQLIKTVDRVKEKLNPKLKIRGVLLTMFDKRNKLSAEVDKEARKFFNNKVYKTVIPRNVRLSEAPSHGTPVLIYDKNCAGSKSYINFADEFLDQDSIMETAA*
>MP1419_megahit_287877_99-914
MTRIIAVTNQKGGVGKTTTAINLAAALAREGLRVLLIDLDPQTNATVGSGIDRNQLRHTVYQVLLGESTVAEAVIASDSGFDVLPAEAGLAGAQAELTQGDESDNHRLRQALATVQHYDLMFIDCPPALNVLTVNALVAAQSVLIPVQCEYYALEGLSGLDDTIRRLQASINPGLTIEGLIRTMFDARNSLTNEVSAQLRHYYPNLVYETVIPRNVRLAEAPSFGKSVIDYDPQCQGALAYRQLATEMLQNIHPTQNDIDGSAASGSENES*
>MP1419_megahit_288947_930-1817
MLDAATQAPPDGDGSVQVQLDPSDKIKGAKVFAVYGKGGIGKSTTSSNLSAAFSKLGHRVLQIGCDPKHDSTFTLTKKLMPTVIDALEQVEFHSEELRTEDFMFEGYNGVMCVEAGGPPAGTGCGGYVVGQTVKLLKQHHLLEDTDVVIFDVLGDVVCGGFAAPLQHAERALVVAANDFDSIFAMNRIVAAIGAKAKNYDVRLAGVVANRSRETDEIDRFCDEIGMQRLAHFQDLDAIRRSRLKKCTLFEMEECPEVLAAQLEYIRLAQLLWDGVDPSEATAMKDRDIFDFLGFE*
>MP1421_megahit_68367_3-557
TTSLLFGGKACPTIIETASAKKAAGDEVAVGDVCFKRDGVFAMELGGPEVGRGCGGRGIIHGFETLEKLGFHDWDFDYVLLDFLGDVVCGGFGLPIARDMCQKVIVVASNDLQSLYVANNVCSAVEYFRKLGGNVGVAGMVTNKDDGAGQAQAFCKAVGIPELASIPANDDIRRKSASYEIIGRP
>MP1421_megahit_104966_603-1397
MSAITLAIANQKGGVGKTTTTVNLGHALAAMGVPTLIVDMDPQANATSSFGMEKKSGFGVYEPLLTGSDLANRVQSTGRKNLWIIPSELDLAAAELELSQQDHYLGKLRQSLGSLKNNYGLKAILIDCPPTLGLLSMNSLCSADHLIVTLQSEYLALEGLGQIVNVIEQLKNSGANENLSLGGIVMTMYDNRTRLSYEVWLEVNKHYPKQIFKTAIPRTVRLSEAPSFGKTIFEYDKQSPGAIAYAALAQEIKNRFFSEPIALG*
>MP1421_megahit_130082_325-780
MTTTLTRPADGEGSVQVQQDPSLNIQEETLVIAVYGKGGIGKSTTSSNLSAAFSKLGKRVLQIGCDPKHDSTFTLTHKMVPTVIDILEEVDFHSEELRPEDFVFTGFNGVQCVESGGPPAGTGCGGYVTGQTVKLLKEHHLLEDTDVVIFDV
>MP1421_megahit_138200_19-555
LDFLGDVVCGGFGLPIARDMAQKVILVASNDLQSLYVANNVCSAVEYFRKLGGNVGVAGLVINKDDGTGEAAAFAKTVGIPVLAAIPQDEDLRRKSANYQIVGSAQSQWGDLFTELSMNVAEAPPVRPSPVNQDGLLGLFDASETGADFVLVPATDQDMRGKFSKPKASLEVIYDDAV*
>MP1421_megahit_153620_378-1157
MAKIIAIANQKGGVGKTTTAVNLAAAMAILEKRILLVDADPQANATSGLGVEVKSQKLGTYQLLEHTATADQTIIPTSTPNLDLIPSHIDLVATEIELVDKKNREYMLRKALDTVKNNYDYIIIDCAPSLGLITLNALAAAKSLIIPIQCEYFALEGLGKLLNTIKSVQKIHNKNLDIEGLLLTMYDSRLRLSNQVVEEVQKHFGKMVFKTIIQRNIRLSEAPSFGESIIDYDATSKGAKNYLSLANEILKKTKKKING*
>MP1421_megahit_155365_784-1563
MAKIIAIANQKGGVGKTTTAVNLAAAMAILEKKILLVDADPQANATSGLGVDVKSKKIGTYQLLEHTATADQTIISTSTPNLDLIPSHIDLVATEIELVDKEKREYMLKKALESIDDHYDYIIIDCAPSLGLITLNALSAADSLIIPIQCEYFALEGLGKLLNTIKSVQKIHNKNLDIEGLLLTMFDSRLRLSNQVVEEVQKHFGKMVFKTIIQRNIRLSEAPSFGENIIDYDATCKGAKNYLSLANEIIKKTKKIING*
>MP1421_megahit_193677_654-995
MNSPKQHIPISQIDPGNNVGDGEGSLQVHLEEDLMQTTAKVFAIYGKGGIGKSTTSSNLSVAFSKLGKRVIQIGCDPKHDSTFTLTKALMPTVIDVLESVEFHAEELRPEDYVF
>MP1421_megahit_197964_20-814
GCDPKSDTTSLLFGGKACPTIIETSTKKKLAGEEVKIGDVCFKRGGVFAMELGGPEVGRGCGGRGIIHGFELLEKLGFHDWDFDYVLLDFLGDVVCGGFGLPIARDMAQKVILVASNDLQSLYVANNVCSAVEYFRKLGGNVGVAGLVINKDDGSGEAAAFAKVADIPVLASIPQDDDLRKKSANYQIVGTSKSQWGDLFTELAEAVAGAPPMRPKPLDPDGLLNLFDSKETGGDYTLVPATDVDMRGKNAKPKVSLEVVYDEA*
>MP1421_megahit_201328_1-387
NYCLIVTANDFDSIFAMNRIVQAIQAKAKNYKVRLGGVVANRSADTDQIDKFNKRTGLRTMAHFKDVDAIRRSRLKKCTIFEMDDDDEAVQACRQEYLNLAQNMLDKVEPLEAVSLKDREIFDLLGFD*
>MP1421_megahit_239833_1-849
GSVQVHLEEDLMQTTAKVFAIYGKGGIGKSTTSSNLSVAFSKLGKRVIQIGCDPKHDSTFTLTKALMPTVIDVLESVEFHAEELRTEDYVFEGYNGVMCVEAGGPPAGTGCGGYVVGQTVKLLKQHHLLDDSDVVIFDVLGDVVCGGFASPLQHAERAMVVTANDFDSIFAMNRIASAIKAKSKNYAVRLGGVIANRSAKTDEIDRFNEAVGLKRLAHFPDLDVIRRSRLKKSTLFELSGEDGVTDVCDEYMSLAQQMWDGTEPLPCEPMKDRDLFDFLGFD*
>MP1421_megahit_250105_8627-9394
MNIIAIANQKGGVGKSTTAINLSGALAQKGKKILLIDLDPQANTTSGIGEEASSTGCLYLPLIGQARIEDKIIPTRIKNLSLIPGDMDLAGVEIELAQMPDYLSRLRDLLEKLGKRQDYDFIILDTPPSLGILMTSALAAADEIIIPLQCEWFGLEGLAKIVHIIDQIRESGSGASVQLEGILMTMYDSRTNLSKEVVAQVKSFLPKQIYKTLIPRSIRIGEAPSYGLTIFEHDPHGAGAKAYENLAREFLARRK*
>MP1421_megahit_250935_132-890
NQKGGVGKTTTAINLATALAACDQKVLIIDLDPQGNASTGLGIDYTDRGKSIYEVLSGSMKIESASHATTIKNLFIIPSTVELSGIEPELLNSNNRAYVLKNLLSDDFKNQFDFVFIDCPPALSLLTIMAMTAADSVLVPLQCEFFALEGLSQLIKTIDRVRKNLNSNLSIDGIVLTMYDQRNRLSSQVAQDVRSHLKEKVFETVIPRNVRMSEAPSFGLPALIYDHRSKGSQAYIQLANEILKKNKNLEAA*
>MP1421_megahit_253031_893-1681
MPSNVIAICNQKGGVGKTTTAINLAAALAGIGKKILILDLDPQGNASTGLGIEYSERSNSIYEVLSRLITFDDGIKKTNLENLFIIPSNVELSGIEPELANENDKAFVLKSIMNDSQSINNFDYIFIDCPPALSLLTVMAMTAANSVLVPLQCEFFALEGLSQLIKTVDRVHKNLNPLLSIDGIILTMFDKRNKLSTQVAMDVKKHLQEKVFDTMIPRNVRVSEAPSFGMPAIIYDRRSKGSQAYLQLADEILRKTNSKEAA*
>MP1421_megahit_260025_186-1073
MNAPQSAKLYDPGLESSGERADLLASSGEEAPKTQIIAIYGKGGIGKSFTLANLSYNMAQQGKKVLLIGCDPKSDTTSLLFGGKACPTIIETASAKKAAGDEVSVGDVMFKRDGVFAMELGGPEVGRGCGGRGIIHGFETLEKLGFHDWDFDYVLLDFLGDVVCGGFGLPIARDMCQKVIVVASNDLQSLYVANNVCSAVEYFRKLGGNVGVAGMVTNKDDGSGQAQAFCKAVGIPELASIPANDDIRRKSASYEIIGGPDGEWGSLFSGLSTNVAEAPPHKPEPLTQDGLLELFD
>MP1421_megahit_265306_3-518
MTTTLSRPTDGEGSVQVQQDPSMKIEEGALVIAVYGKGGIGKSTTSSNLSAAFSKLGKRVLQIGCDPKHDSTFTLTHSMVPTVIDILEEVDFHSEELRPDDFVFTGYNGVKCVESGGPPAGTGCGGYVTGQTVKLLKEHHLLEDTDVVIFDVLGDVVCGGFAAPLQHANYCL
>MP1421_megahit_265532_1-537
EAGGPPAGTGCGGYVVGQTVKLLKQHHLLDDSDVVIFDVLGDVVCGGFASPLQHAERAMVVTANDFDSIFAMNRIASAIKAKSKNYAVRLGGVIANRSANTDEIDRFNEAVGLKRLAHFPDLDVIRRSRLKKSTLFELSGEEGLTEVCDEYMSLAQQMWDGTEPLPCEPMKDRDLFDFL
>MP1421_megahit_265645_10-642
LEEVDFHSEELRPEDFMFEGFNGVMCVESGGPPAGTGCGGYVTGQTVKLLKEHHLLEDTDVVIFDVLGDVVCGGFAAPLQHANYCLIVTANDFDSIFAMNRIVAAINAKAKNYKVRLGGVIANRSAELDQIEKFNKETGLKTMAHFQNVDAIRRSRLKKCTIFEMDSSEDGVTECQNEYLSLAQKMIDKVEPLEAQPLKDREIFDLLGFD*
>MP1421_megahit_275085_900-1661
MCRVIAVSNQKGGVGKTTTSVNLSAALAVLEKKVLLIDFDPQANTSSSIGIDVNIETKTIYDLLEKNCEISECIYNSKLSFLDIIPAHIDLVGIEIEFVNSSEREYLLKSSIDEIKYKYDYIIIDCPPSLGLLTINALSAADSIIIPIQCEYLALEGLGKLLNTIKSIQKLHNKNLEIEGLLLTMYDIRLNLSNQVKKEVKVHFNEMVFKTVIHRNVKLGEATSFGKSIIDYDVSSKGADNYLNLAKELISKN*
>MP1421_megahit_275961_3-176
MKIEEGALVIAVYGKGGIGKSTTSSNLSAAFSKLGKRVLQIGCDPKHDSTFTLTHSMV
>MP1421_megahit_288363_1-678
RIEWKEWPRNEFKIITNKKVYLMSPLDKSPPQLRGQDGEGSVQVHQDPEMKIDGAKVFSVYGKGGIGKSTTSSNLSAAFSTLGKRVLQIGCDPKHDSTFTLTGTLVPTVIDILKEVDFHSEELRPEDFIFEGFNGVKCVEAGGPPAGTGCGGYVVGQTVKLLKQHHLLEDTDVVIFDVLGDVVCGGFAAPLQHADRALIVTANDFDSIYAMNRIIAAVQAKSNNYK
>MP1421_megahit_291119_2-568
QDGEGSVQVHQDPEMKIEGAKVFSVYGKGGIGKSTTSSNLSAAFSTLGKRVLQIGCDPKHDSTFTLTGTLVPTVIDILKQVDFHSEELRPEDFIFEGFNGVKCVEAGGPPAGTGCGGYVVGQTVKLLKQHHLLEDTDVVIFDVLGDVVCGGFAAPLQHADRALIVTANDFDSIYAMNRIIAAVQAKSNN
>MP1421_megahit_291497_1-570
QIGCDPKHDSTFTLTGRLVPTVIDTLKEVDFHAEELRPEDFVYEGFNGVKCVEAGGPPAGTGCGGYVVGQTVKLLKQNHMLENTDVVIFDVLGDVVCGGFAAPLQHADRALIVTANDFDSIYAMNRIIAAVHAKSKNYNVRLAGCVANRSKDTNEIDRYCKEVGFNRVAHLPDLDAIRRSRLKKKTLFEM
>MP1421_megahit_305210_341-583
MKDDVPNLKDYSSRLREEANMDLADIKADEEISEPTKKTQIIAIYGKGGIGKSFTLANLSHMMAELGKRVLLIGCDPKSDT
>MP1421_megahit_310824_298-1062
MGKVIAISNQKGGVGKTTTALNLAACLGILEKKVLLIDLDPQANASSGIGINIIDKNKSSYQLLEHTEKPKNIIIKSESPNLNVIPSNIDLVAIEIELVNHPEREFMLKKAIQEVKNSYEYIILDCAPSLGLITLNALTAADSVIIPIQCEYFALEGLGKLLNTIKSVQKVHNENLEIEGLLLTMYDSRLRLSNQVVDEVKSHFQTMVFNTIIPRNVKLGEAPSHGKNIVDYDATSKGAKNYLKLAQELINKNF*
>MP1421_megahit_314999_2-691
MKDDVPNLKDYSQRLRDEANMDIADIQAEGEKEAPTKHTQIIAIYGKGGIGKSFTLANLSHMMAEMGKRVLLIGCDPKSDTTSLLFGGKACPTIIETSSKKKLAGEEVKIGDVCFKRGGVFAMELGGPEVGRGCGGRGIIHGFELLEKLGFHDWDFDYVLLDFLGDVVCGGFGLPIARDMAQKVILVASNDLQSLYVSNNVCSAVEYFRKLGGNVGVAGLVINKDDGSGE
>MP1421_megahit_315454_3-362
MSLDNPTTTLDKKDLEKHHKDLRDEANQPIDEVPVGEPTKKTQIIAIYGKGGIGKSFTLANLSHMMAEQGKRVLLIGCDPKSDTTSLLFGGKACPTILETSTQKKLAGEEVTIGDVCFKR
>MP1421_megahit_326123_698-1021
MSPLDKSPPQLSGQDGEGSVQVHQDPEMKIEGAKVFSVYGKGGIGKSTTSSNLSAAFSTLGKRVLQIGCDPKHDSTFTLTGTLVPTVIDILKEVDFHSEELRPEDFIF
>MP1421_megahit_327394_1-462
MKDDVPNLKDYSSRLREEANMDLADIKADEEISEPTKKTQIIAIYGKGGIGKSFTLANLSHMMAELGKRVLLIGCDPKSDTTSLLFGGKACPTIIETSTKKKLAGEEVKIGDVCFKRGGVFAMELGGPEVGRGCGGRGIIHGFELLEKLGFHDW
>MP1421_megahit_327580_2788-3555
MNIIAIANQKGGVGKSTTAINLSGALAQKGKKILLIDLDPQANTTSGIGEEASSTGCLYLPLIGQAQIEDKIIPTRIKNLSLIPGDMDLAGVEIELAQMPDYLSRLRDLLEKLGKKQDYDFIILDTPPSLGILMTSALAAADEVIIPLQCEWFGLEGLAKIVHIIDQIRDSGSGASVQLEGILMTMYDSRTNLSKEVVAQVKSFLPKQLYKTLIPRSIRIGEAPSYGLTIFEHDPNGAGAKAYEKLAKEFLARRK*
>MP1421_megahit_330537_2506-3270
MGKIIAIANQKGGVGKTTTSVNLAASLGVLEKKVLLVDADPQANATSGLGIEVDTVEIGSYQVLEHTVTAKEAIVATNSPNLDLVPAHIDLVAIEIELIDKTNREMMLRKALDPIKGDYDYIFIDCAPSLGLITLNALTAAHSAIIPIQCEYFALEGLGKLLNTIKSIQKIHNKDLGIEGMLLTMYDSRLRLSNQVVDEVKKHFGNMVFNTIIHRNVKLGEAPSFGETIIDYDATSKGASSYLKLAQELISKKK*
>MP1421_megahit_330607_1099-1389
MKIEEGALVIAVYGKGGIGKSTTSSNLSAAFSKLGKRVLQIGCDPKHDSTFTLTHSMVPTVIDILEEVDFHSEELRPEDFVFTGYNGVKCVESGGPP
>MP1421_megahit_338466_3-278
MSPLDQSKEVPNLKEDGEGSVQVKMDPDMKIDGAKVFAVYGKGGIGKSTTSSNLSAAFSKLGKRVLQIGCDPKHDSTFTLTGRLVPTVIDTL
>MP1421_megahit_338543_1-666
MSPLDKAAPQLRGKDGEGSVQVHQDAGVSIDGVKVFSVYGKGGIGKSTTSSNLSAAFSKLGRRVLQIGCDPKHDSTFTLTGSLVPTVIDILKEVDFHPEELRPEDFVFEGFNGVKCVEAGGPPAGTGCGGYVVGQTVKLLKQHHLLDDTDVVIFDVLGDVVCGGFAAPLQHADRALIVTANDFDSIYAMNRIIAAVQAKSANYKVRLAGCVANRSKDTNEID
>MP1421_megahit_340158_127-549
VVCGGFAAPLQHADRALIVTANDFDSIYAMNRIIAAVQAKSANYKVRLAGCVANRSKDTNEIDRYCETVGFSRIAHMPDADVIRRSRLKKKTLFEMDGDEEIVAVQKEYIKLAETLWNGTEPLAPAPMEDRDIFELLGFD*
>MP1421_megahit_345206_1003-1389
MKDDVPNLKDYSSRLREEANMDLADIKADEEMSEPTKKTQIIAIYGKGGIGKSFTLANLSHMMAELGKRVLLIGCDPKSDTTSLLFGGKACPTIIETSTKKKLAGEEVKIGDVCFKRGGVFAMELGGPE
>MP1421_megahit_350202_3-623
VCFKRNGVFAMELGGPEVGRGCGGRGIIHGFELLEKLGFHDWDFDYVLLDFLGDVVCGGFGLPIARDMAQKVILVASNDLQSLYVANNVCSAVEYFRKLGGNVGVAGLVINKDDGSGEAAAFAETVKIPILASIPQDDDLRKKSANYHIVGTNESQWGALFAELGTNTAEAPPLRPKPLDQDGLLNLFSASETGADFVLQPATDADM
>MP1421_megahit_360825_5074-5841
MKIIAIANQKGGVGKTTTSVNLGACLAERGVRVIVLDMDPQANSTSALDFVPGDHPGVYQSLMGDTPMADLILPTKYENLSLGPCDMDLAGCEIEMAREEDHLIRLRQILSEFRQSDPADYLLIDCPPSLGVLMTSSLAAADELIVPLQCEYFGLEGLSKIVGVHQQIKESGANPDVVLEGIIMTMADSRTNLTSMVINDVREYFPEVTYQTIIPRNIRLGEAPSYGQTIIDYAPSSSGAIAYRALADEFLQRHA*
>MP1421_megahit_367899_8235-8996
MGKTIAISNQKGGVGKTTTTVNLAASLAALEKRVLLIDCDPQANATSSLGIKIDPETKTIHNLIEDDCSTDDCIQNTNLKYFDIIPSHIDLVGIEIESIDLIDREYLLKNAIAPLLNIYDYILIDCPPSLGLLTINALTASNSVIIPIQCEYLALEGLGKLLNTIKSIQKLHNENLQIEGILLTMYDIRLNLSNQVKKEVKIHFNQMVFKTIVHRNVKLGEATSFGKSIIDYDVSSKGANNYLNLARELISKN*
>MP1421_megahit_372549_31-834
MSRSVSKNDPKVVAVTNQKGGVGKTTTTINLSAALVELGKKVLIIDLDPQGNASTGLGIDHDQRGLTIYDVLLVETAISKAVLPTAMEGLHIIPSTVDLSSADIELIKTKTPSTALSKAFSEDQGLLAGYDFIFIDCPPSLSLLTINAMVAANSVLIPLQSEFFALEGLSQLMLSVREVRKSVNTELRFEGVVLTMFDRRNNLSQQVEKDARDNLGELIFKTVIPRNVRVSEAPSHSMSVLSYEPKSRGAQAYRRLGKEFLKNNKDI*
>MP1421_megahit_385434_2423-3313
MTTTLTRPTDGEGSVQVHQDLDMNIEEETLVIAVYGKGGIGKSTTSSNLSAAFSKLGKRVLQIGCDPKHDSTFTLTHTMVPTVIDILEEVDFHSEELRPDDFVFTGYNGVKCVESGGPPAGTGCGGYVTGQTVKLLKEHHLLEDTDVVIFDVLGDVVCGGFAAPLQHANYCLIVTANDFDSIFAMNRIVQAIQAKAKNYKVRLGGVVANRSKDTDQIDKFNARTGLRTMAHFKDVDAIRRSRLKKCTIFEMDDDDEAVQAVRSEYLRLAQNMLDKVEPLEAVSLKDREIFDLLGFD*
>MP1421_megahit_395664_2869-3759
MTSTITRKPDGEGSVQVQQDAKAQIQEGALVIAVYGKGGIGKSTTSSNLSAAFSKLGKKVLQIGCDPKHDSTFTLTHKMVPTVIDILEEVDFHSEELRPEDFMFEGFNGVMCVESGGPPAGTGCGGYVTGQTVKLLKEHHLLEDTDVVIFDVLGDVVCGGFAAPLQHANYCLIVTANDFDSIFAMNRIVAAINAKAKNYKVRLGGVIANRSAELDQIEKFNKETGLKTMAHFQNVDAIRRSRLKKCTIFEMDSSEEGVVECQNEYLSLAQKMIDKVEPLEAQPLKDREIFDLLGFD*
>MP1421_megahit_396417_8-634
VGRGCGGRGIIHGFELLEKLGFHDWDFDYVLLDFLGDVVCGGFGLPIARDMAQKVILVASNDLQSLYVSNNVCSAVEYFRKLGGNVGVAGLVINKDDGSGEAAAFAKEVNIPVLAAIPQDDDLRKKSANYQIVGTSKGQWGDLFTQLAEAVGEAPPVRPTPLDQDGLLNLFDSKDTGGDFVLVPATDIDMRGKNAKPKKSLEVVYDEV*
>MP1421_megahit_411868_1-630
EVGRGCGGRGIIHGFELLEKLGFHDWDFDYVLLDFLGDVVCGGFGLPIARDMAQKVILVASNDLQSLYVSNNVCSAVEYFRKLGGNVGVAGLVINKDDGSGEAAAFAKEANIPVLAAIPQDDDLRKKSANYQIVGTAKGQWGDLFTQLAEAVGEAPPVRPTPLDQDGLLNLFDSKDTGGDFVLVPATDIDMRGKNAKPKKSLEVVYDEV*
>MP1421_megahit_413451_166-954
MNNQKIIAISNQKGGVGKTTTAINLATALAACDQKVLIIDLDPQGNASTGLGIDYSNRSNSIYEVLSGSINIESASHTTSIKNLFIIPSTVELSGIEPELLDQTNRAYVLKNLLSDDFKNQFDFVFIDCPPALSLLTVMAMTAADSVLVPLQCEFFALEGLSQLIKTIDRVRKNLNSNLSIDGIVLTMYDQRNRLSSQVAQDVRSHLKEKVFETVIPRNVRMSEAPSFGLPALIYDHRSKGSQAYIQLANEILKKTKNLEAA*
>MP1421_megahit_421063_165-791
EEVDFHSEELRPTDFVFEGFNGVMCVESGGPPAGTGCGGYVTGQTVKLLKEHHLLEDTDVVIFDVLGDVVCGGFAAPLQHANYCLIVTANDFDSIFAMNRIVSAIAAKAKNYKVRLGGVVANRSKDTDQIDKFNKRTGLKTMAHFKDVDAIRRSRLKKCTIFEMEPTEDVIECQNEYLSLAKNMLDKVEPLEGTPLKDREIFDLLGFD*
>MP1421_megahit_422404_26-826
MSDLSRPSGPKIIAIANQKGGVGKTTTTINLAAALVEQKQRVLVIDLDPQGNASTGLGIELDDREFTTYELLLEDIDLDQVIMTTETEGLHIVAATVDLSSADMELIANEKRSFLLHDALRQTQMDSYAFDYILIDCPPSLNLLTVNAMIAAHSVLVPLQSEFFALEGLSQLMLTIREVRQSGNKDLRIEGILLTMYDQRNNLSQQVEQDARSNLGELVYRTVIPRNVRVSEAPSYAMPVLSYDSGSKGAKAYRDLAKEVLANSAV*
>MP1517_megahit_42568_5427-6452
MSGGSDPTVSRETEQSTEGARRATRGPEAKTTGGSGFGEYSSISSDDTPIGAAAQRASQILHPGSVTLPKPAQRRMLTIANQKGGVGKTTTAVNLAAALAIQGLTVLVVDLDPQGNASTALGVEHHSGVPSSYEVLIGEVSATEAIQQSPHSERLLCIPATIDLAGAEIELVSMVAREGRLKTALADLAEIDVDFVLIDCPPSLGLLTVNALVAATEVLIPIQCEYYALEGVGQLLRNIELVQSHLNPSLHVSTVILTMYDGRTKLADQVAEEVRKHFGDAVLRAVIPRSVKVSEAPGYGMTVIDYDPGSRGAMSYLDAGRELAARSANMAPQTTQERKNR*
>MP1517_megahit_60073_285-704
MTIETINVKGNASKALEDHHNRLKKEAKEPVDGLHLNEPKKKCQIIAIYGKGGIGKSFTLANLSCMMAEQGKRVLLIGCDPKSDTTSLLFEGKACPTIIETSTKKKLSGEEVAIGDVCFKRNGVFAMELGGPEVGRGCGG
>MP1517_megahit_109639_1-627
MSTTATATEYDPGLEASGERADLLATSADNAEGTQIIAIYGKGGIGKSFTLANLSYMMAQQGKKVLLIGCDPKSDTTSLLFGGKACPTIIETASAKKAAGEECRVEDVCFKRDGVYAMELGGPEVGRGCGGRGIIHGFETLEKLGFHDWNFDYVLLDFLGDVVCGGFGLPIARDMCQKVIVVASNDLQSLYVANNVCSAVEYFRKLGGN
>MP1517_megahit_125788_1-549
IIHGFELLEKLGFHQWGFDYVLLDFLGDVVCGGFGLPIARDMCQKVIVVGSNDLQSLYVANNVCKAVEYFRSMGGNVGVAGMIVNKDDGTGEAQAFAKAVDIPVLCAIPANEEIRRKSANYQIIGKPGGEWAPLFEELAINVANAPPQRPTPLEGDGLLDLFSPEDTGGNVQLIPATQADMRG
>MP1517_megahit_126695_1-528
GTGCGGYVVGQTVKLLKQHHLLDDADVVIFDVLGDVVCGGFASPLQHAERALVVTANDFDSIFAMNRIAAAIEAKSKNYGVRLGGVIANRSAATDEIDRFNEAVGLKRVAHFPDLDVIRRSRLKKSTLFELPDSPELKAVQDEYLQLAEGLWNGAEPLDVKPMKDRDLFDFLGFD*
>MP1517_megahit_147617_152-712
VMCVEAGGPPAGTGCGGYVVGQTVKLLKQHHLLDDSDVVIFDVLGDVVCGGFASPLQHAERALVVTANDFDSIFAMNRIAAAIKAKSKNYAVRLGGVIANRSAATDEIDRFNEAVGLKRLAHFPDLDVIRRSRLKKSTLFELDDAPGLTEVCDEYLQLAEQLWAGTDPLPCEPMKDRDLFDFLGFD*
>MP1517_megahit_156935_2470-3237
MAKIIAIANQKGGVGKTTTSINLSSALAILEKKVLLIDADPQANASSGLGFDSSQKKIGTYELFDSKTDCKKIIYKTSIKKLKLIPSHIDLVAVEIELVNKKKREFILKKKLDEISTNFDFILIDCPPSLGLITLNALTASNSVIIPIQCEYFALEGLGKLLNTIKSIQKLHNANLDIEGLLLTMYDLRLRLSNTVVEEVRKHFGKMVFKTIIQRNVRLGEAPSYGENIIEYDSTSKGAKNYLSLAQEILKKSKK*
>MP1517_megahit_166628_1456-2265
MEDLLSNKRHPSSLNKLPRVITVANQKGGVGKTTTVVNIATCLAETGKRVLIVDFDPQANATSAVGIEPGTFINSIYEVILGQASMTDSIIKTKWEGLSIAPATIDLSGAEIELVSAFNRERYLKTAITDIIDNYDYVFIDCPPSIGLLTVNALTAADEVLVPIQCEYLALEGLGQLINNVEKVKTHLNEKLHISMIALVMFDGRTKLASQVVQEVRDHFGHTVCNQVIPRSVRLSEAPSYGQPISYFDPKSRAALAYRALAKEISSVT*
>MP1517_megahit_167123_3-380
MLDAATQAPPDGDGSVQVQLDPSDKIKGAKVFAVYGKGGIGKSTTSSNLSAAFSKLGHRVLQIGCDPKHDSTFTLTKKLMPTVIDALEQVEFHSEELRTEDFMFEGYNGVMCVEAGGPPAGTGCGG
>MP1517_megahit_167879_775-1563
MVKAKIIAIANQKGGVGKTTTAVNLAAALAVLEKKILLVDADPQANATSGLGIDVKSQKLGTYQLLEHTAKANDTILSTNTPNLDIVPSHIDLVASEIELIDKKNREYMLKNALDPVVNFYDYIIIDCAPSLGLITLNALAAADALVIPIQCEYFALEGLGKLLNTIKSVQKIHNKNLDIEGLLLTMYDSRLRLSNQVVEEVRKHFGKMVFKTIIQRNIRLSEAPSFGENIIDYDATSKGAKNYLSLANEILKKKKKQTVNG*
>MP1517_megahit_171915_2-646
VLQIGCDPKHDSTFTLTGRLVPTVIDILKDVDFHAEELRPDDFVYEGYNGVKCVEAGGPPAGTGCGGYVVGQTVKLLKQNHMLEETDVVIFDVLGDVVCGGFAAPLQHADRAIIVTANDFDSIYAMNRIIAAVQAKSKNYNVRLAGCIANRSKDTDEVDRYCKEVGFKRVAHLPDLDAIRKSRLKKKTLFEMGDDKEIELVQKEYIRLAQLLWDG
>MP1517_megahit_178061_3-305
MTHLDQPSALDALREEAAIEPDPVHDGEVTKETQVIAIYGKGGSGKSFALSNLSYMMAQQGKRVLLIGCDPKSDTTSLLFGGKACPTIIETSSKKKLAGEE
>MP1517_megahit_187037_70-576
VVGQTVKLLKQHHLLEDTDVVIFDVLGDVVCGGFAAPLQHAERALVVAANDFDSIFAMNRIVAAIGAKAKNYDVRLAGVVANRSRETDEIDRFCDEIGMQRLAHFQDLDAIRRSRLKKCTLFEMEECPEVLAAQLEYIRLAQLLWDGVDPSEATAMKDRDIFDFLGFE*
>MP1517_megahit_193780_6792-7565
MTTVLSVCNQKGGVGKTTTSVNLSSALAKNKKKILLVDLDPQGNATMGSGINKNKLSSTIADLLLSEVESFRDILLHSDEGYDLLPANQTLTYAELKLLEEKERENALKRKLKDCLGFYDFVIIDCPPSLNILTVNALSFSNKVIIPAQCEYYALEGIASLVDTIEKITNSVNSKLQIGGILRTMYDPRNNLARDVSDALKKHFGKLVYKTVIPRNINLAEAPSHGVSVISYNIGCKGALAYIGLAGEIIKRMRKES*
>MP1517_megahit_201653_272-1171
MSPLDKSPPQLRGQDGEGSVQVHQDPDMKIDGAKVFSVYGKGGIGKSTTSSNLSAAFSTLGKRVLQIGCDPKHDSTFTLTGSLVPTVIDILKEVDFHSEELRPEDFIFEGFNGVKCVEAGGPPAGTGCGGYVVGQTVKLLKQHHLLEDTDVVIFDVLGDVVCGGFAAPLQHADRALIVTANDFDSIYAMNRIIAAVQAKSNNYKVRLAGCVANRSRETNEVDRYCEEVGFNRIAHMPDVDVIRRSRLKKKTLFEMDADEEVVAVQAEYVRLAEKLWNGTEPLAPDPLEDRVIFELLGFD*
>MP1517_megahit_207260_306-887
VYEGYNGVKCVEAGGPPAGTGCGGYVVGQTVKLLKQNHMLDNTDVVIFDVLGDVVCGGFAAPLQHADRALIVTANDFDSIYAMNRIIAAVHAKSKNYNVRLAGCVANRSKDTDEIDKYCKEVGFNRVAHLPDLDAIRRSRLKKKTLFEMGDDEDILAVQKEYIRLADLLWNGTEGLAPSTMEDRDIFELLGFD*
>MP1517_megahit_223739_415-1101
IGDVCFKRGGVFAMELGGPEVGRGCGGRGIIHGFELLEKLGFHDWDFDYVLLDFLGDVVCGGFGLPIARDMAQKVILVGSNDLQSLYVANNVCSAVEYFRKLGGNVGVAGLVINKDDGSGEAAAFAKAVDIPVLASIPQDDDLRKKSANYQIVGTSKSQWGDLFTELAEAVAGAPPMRPTPLDSDGLLNLFDSKDTGADFTLVPATDVDMRGKNAKPKVSLEVVYDEA*
>MP1517_megahit_250548_1-561
HDWDFDYVLLDFLGDVVCGGFGLPIARDMAQKVILVASNDLQSLYVANNVCSAVEYFRKLGGNVGVAGLVINKDDGSGEAAAFAETVKIPILASIPQDDDLRKKSANYHIVGTKESQWGDLFAELGTNTAEAPPLRPKPLDQDGLLNLFAASETGADFVLQPATDADMRGKFAKPKESLEVVYDEV*
>MP1517_megahit_256421_385-1173
MGKIVAIANQKGGVGKTTTSVNLAACLAVLEKKVLLIDADPQANATSTLVLNPEIEIGTYQLIEGQIKVEDLIIETTSPNLKIIPANIDLVGIEIELVDKKNREKMLLNALETVKDNYDYIFIDCPPSLGLITLNCLTAADSVIIPIQCEYFALEGLGKLLSTIRKIQELHNSKLDVEGILLTMYDSRLKLSNLVIEQVKLHFPEIVFNTIIQRNVRLSEATGNCKSIIKYDATSRGAINYLNLAREFIDNNKIKITEKNLD*
>MP1517_megahit_263002_1146-1454
MKDDVPNLKDYSSRLREEANMDLADIKADGEISEPTKKTQIVAIYGKGGIGKSFTLANLSHMMAELGKRVLLIGCDPKSDTTSLLFGGKACPTIIETSTKKKL
>MP1517_megahit_285298_115-654
MKDDVPNLKDYSQRLRDEASMDLADIQSDGEAKEPTKHTQIIAIYGKGGIGKSFTLANLSHMMAEMGKRVLLIGCDPKSDTTSLLFGGKACPTIIETSTKKKLAGEEVKIGDVCFKRGGVFAMELGGPEVGRGCGGRGIIHGFELLEKLGFHDWDFDYVLLDFLGDVVCGGFGLPIARDM
>MP1517_megahit_287061_1-567
NGVKCVEAGGPPAGTGCGGYVVGQTVKLLKQHHLLDDTDVVIFDVLGDVVCGGFAAPLQHADRALIVTANDFDSIYAMNRIIAAVQAKSNNYKVRLAGCVANRSRETNEIDRYCETVGFSRIAHMPDADVIRRSRLKKKTLFEMDADEEVVAVQAEYIKLAETLWNGTEPLAPAPMEDRDIFELLGFD*
>MP1517_megahit_302836_2992-3753
MANQKGGVGKTTTTLNLAASLAAAGRKILLLDIDSQANLTTGLGEKKRYEETTITDVLLDDAPLESLIQRKPDFKMDVIPGSPDLISAELEMARVSDPTSILKGKLSQLSHNYDYCLIDSPPSVGMLSVSALRAADKIIVPLQCEHFSIEGLEAMQRTIIEINKATGSNLKIDGILRTMFDQEKERAKEISEKLEQSLSQQVFNTIIPRCDLLAEAPSEGKPIMYIDPNAKGTLAYFALAGEIIMRFEDKNVA*
>MP1517_megahit_318940_136-1035
MSPLDKSPPQLRGQDGEGSVQVHQDPDMKIEGAKVFSVYGKGGIGKSTTSSNLSAAFSTLGKRVLQIGCDPKHDSTFTLTGSLVPTVIDILKEVDFHSEELRPEDFIFEGFNGVKCVEAGGPPAGTGCGGYVVGQTVKLLKQHHLLEDTDVVIFDVLGDVVCGGFAAPLQHADRAVIVTANDFDSIYAMNRIIAAVQAKSNNYKVRLAGCVANRSRETNEVDRYCKEVGFSRIAHMPDVDVIRRSRLKKKTLFEMDADEEVVAVQAEYVRLAEKLWNGTEPLAPAPLEDRDIFELLGFD*
>MP1517_megahit_322422_3-980
MSLDNPTTTLDKKDLKKHHEDLREEANQPIDEVPIGEPTKKTQIIAIYGKGGIGKSFTLANLSHMMAEQGKRVLLIGCDPKSDTTSLLFGGKACPTILETSTNKKLAGEEVTIGDVCFKRNGVFAMELGGPEVGRGCGGRGIIHGFELLEKLGFHDWDFDYVLLDFLGDVVCGGFGLPIARDMAQKVILVASNDLQSLYVANNVCSAVEYFRKLGGNVGVAGLVINKDDGSGEAAAFAETVKIPILASIPQDDDLRKKSANYHIVGTKESQWGDLFAELGTNTAEAPPLRPKPLDQDGLLNLFAASETGADFVLQPATDADMRGKF
>MP1517_megahit_328070_3-218
MTSTINKPLDGEGSVQVQQDPKINIEEGALVIAVYGKGGIGKSTTSSNLSAAFSKLGKKVLQIGCDPKHDST
>MP1517_megahit_329746_1736-2749
MKDDVPNLKDYSSRLREEANMDLADIKADGEISEPTKKTQIVAIYGKGGIGKSFTLANLSHMMAELGKRVLLIGCDPKSDTTSLLFGGKACPTIIETSTKKKLAGEEVKIGDVCFKRGGVFAMELGGPEVGRGCGGRGIIHGFELLEKLGFHDWDFDYVLLDFLGDVVCGGFGLPIARDMAQKVILVGSNDLQSLYVANNVCSAVEYFRKLGGNVGVAGLVINKDDGSGEAAAFAKAADIPVLASIPQDDDLRKKSANYQIVGTSKSQWGDLFTELAEAVTGAPPMRPKPLDQDGLLNLFDSKDTGGDVTLVPATDVDMRGKNAKPKASLEVVYDEA*
>MP1517_megahit_335459_2671-3588
AKPKKKCQIIAIYGKGGIGKSFTLANLSCMMAEQGKRVLLIGCDPKSDTTSLLFEGKACPTIIETSTKKKLSGEEVAIGDVCFKRNGVFAMELGGPEVGRGCGGRGIIHGFELLEKLGFHDWDFDYVLLDFLGDVVCGGFGLPIARDMAQKVIVVGSNDLQSLYVANNVCSAVEYFRKLGGSVGVAGIVINRDDGTGEAKKFAEKVGIPVLSTIPADDDIRRKSAMYQIIGTKQSQWGTLFETLASNVADAPPVRPKTLNQDQLLGLFDGGETGAGFTLVPATDADMRGKFSKPKKSLEVIYDKV*
>MP1517_megahit_336616_3-671
KRGGVFAMELGGPEVGRGCGGRGIIHGFELLEKLGFHDWDFDYVLLDFLGDVVCGGFGLPIARDMAQKVILVGSNDLQSLYVANNVCSAVEYFRKLGGNVGVAGLVINKDDGTGEAAAFAKAADIPVLASIPQDDDLRKKSANYQIVGTANGQWGDLFTQLAEAVAGAPPVRPKPLDQDGLLNLFDSKDTGGDFVLVPATDVDMRGKNAKPKKSLEVMYDEA*
>MP1517_megahit_339088_2300-3082
MGKIISIANQKGGVGKTTTSINLAASLAALEYKTLLVDADPQANTTSGLGISKKDIIKTVYECMISESLSMDDILNTEINFLDILPSDIDLVGAEVEMVDIDNRDSRMKNCLNTIGENYDYIIIDCSPSLGIVTVNSLVASDSVIIPVQCEYFALEGLGKLLETIRLIQSNLNKELTIEGILMSMYDVRLRLSNQVVEEVQTHFKSLVFDTIIPRNVKLSEAPSFGIPAISYDANCKGSLSYLNLAKELVDNNENVKVSW*
>MP1517_megahit_347038_558-905
MSPLDKEAPQLRGMDGEGSVQVHQDAGVSIDGVKVFSVYGKGGIGKSTTSSNLSAAFSKLGRRVLQIGCDPKHDSTFTLTGSLVPTVIDILKEVDFHPEELRPEDFVFEGFNGVKC
>MP1517_megahit_349766_494-1258
MSKIIAISNQKGGVGKTTTSVNLSSSLAALEKKVLLIDFDPQANSTSSIGIDINIGSKTIYDLLENECSSDDCINKTNLEFLDVIPAHIDLVGIEIESIDMIEREYLLRNTIFDFKADYDFIIIDCPPSLGLLTLNALTAADSVLIPIQCEYLALEGLGKLLNTIKSIQKLHNKELSIEGLLLTMYDTRLNLSNQVKKEVKLHFNEMVFKTVIHRNVRLGEATSYGKSIIDYDVSSKGADNYLNLAKEIISKNW*
>MP1517_megahit_354595_3-779
IMSPLDKEAPQLRGMDGEGSVQVHQDAGVSIDGVKVFSVYGKGGIGKSTTSSNLSAAFSKLGRRVLQIGCDPKHDSTFTLTGSLVPTVIDILKEVDFHPEELRPEDFVFEGFNGVKCVEAGGPPAGTGCGGYVVGQTVKLLKQHHLLDDTDVVIFDVLGDVVCGGFAAPLQHADRALIVTANDFDSIYAMNRIIAAVQAKSNNYKVRLAGCVANRSRETNEIDRYCETVGFSRIAHMPDADVIRRSRLKKKTLFEMDAD
>MP1517_megahit_360366_1-621
MSPLDQRKEVPNLKEDGEGSVQVKMDPNMKIEGAKVFAVYGKGGIGKSTTSSNLSAAFSKLGKNVLQIGCDPKHDSTFTLTGRLVPTVIDILKEVDFHAEELRPEDFVYEGYNGVKCVEAGGPPAGTGCGGYVVGQTVKLLKQNHMLDNTDVVIFDVLGDVVCGGFAAPLQHADRALIVTANDFDSIYAMNRIIAAVHAKSKNYNVR
>MP1517_megahit_371761_2-400
MSPLDSNKQVPNLRGEDGEGSVQVQMDPKVKIEGAKVFAVYGKGGIGKSTTSSNLSVAFSKLGKKVLQIGCDPKHDSTFTLTGRLVPTVIDILKEVDFHAEELRPDDFVYEGFNGVKCVEAGGPPAGTGCGGY
>MP1517_megahit_386502_8610-9398
MKSKIIAISNQKGGVGKTTTAINLSTALAAIGEKVLIIDLDPQGNASTGLGIDYQNRNNSIYEVLSSQCNLFEAIQNTDIENLKIIPSTVDLSGIEPELVEVNDRAFTLKKILTEQNSLDDFSFVFIDCPPALSLLTVMAMTAADSIIVPLQCEFFALEGLSQLIKTIDRVKQNLNQNLTIDGIVLTMFDGRNKLSSQVAEDVKKHLSQQVYETIIPRNVRVSEAPSFGMPALIYDQKAAGSQAYLRLADEIIRQNKEQEAA*
>MP1517_megahit_413451_2-679
STFTLTGRLVPTVIDILKEVDFHAEELRPDDFVYEGFNGVKCVEAGGPPAGTGCGGYVVGQTVKLLKQNHMLEETDVVIFDVLGDVVCGGFAAPLQHADRAIIVTANDFDSIYAMNRIIAAVQAKSKNYNVRLAGCIANRSKDTDEVDRYCKEVGFKRVAHLPDLDAIRKSRLKKKTLFEMDDNEEIQLVQKEYLRLAQLLWDGTDPLAPQPLEDRDIFELLGFD*
>MP1517_megahit_417295_150-548
MTSTINKPLDGEGSVQVKQDPKINIEEGALVIAVYGKGGIGKSTTSSNLSAAFSKLGKKVLQIGCDPKHDSTFTLTHKMVPTVIDILEEVDFHSEELRPHDFMFEGFNGVMCVESGGPPAGTGCGGYVTGQTV
>MP1519_megahit_45582_1-390
MSTMTEDLRKEAAQGPDPVQTGPVTKETQIIAIYGKGGIGKSFTLSNLSYMMAQQGKKVLLIGCDPKSDTTSLLFGGKSCPTILETSSRKKEAGEEVEIGDVCFVRDGVYAMELGGPEVGRGCGGRGIIH
>MP1519_megahit_51087_132-941
MSDLLTSHGPKIVAIANQKGGVGKTTTTINLAASLAECGNNVLVIDLDPQGNASTGLGIETDDREYTTYELLLDDAKLEDVILKTDVEGIAIVPSTVDLSSADIELIANEKRSFLLHDALRQPAMAAFEFDFILIDCPPSLNLLTVNAMVAAHSILVPLQSEFFALEGLSQLMLSVREIRQSANPGLRIEGVLLTMYDARNNLSQQVEADARDNLGDMVFQTKIPRNVRVSEAPSYAMSVLQFDPNSKGAMAYRALAKEFLKNNEMVAS*
>MP1519_megahit_62666_187-996
MSDPTRPKTPKIIAVANQKGGVGKTTTTINLGAALAESGCRVLIVDLDPQGNASTGLGIEPDARTYTTYDLLLDEVDLEDVVLKTGEDNLQIIPATVDLSSADIELISNEKRSFLLHDALRQPAIDQFGLDYILIDCPPSLNLLTVNAMVAAHSVLVPLQSEFFALEGLSQLMLTVREVRQSANPSLRIEGIVLTMYDMRNNLSAQVEEDARQNLGDLVFKTLIPRNVRVSEAPSYSVPVLRYDTASKGAQAYRELAAEMIRNQTPVAA*
>MP1519_megahit_136273_742-1704
MTAHNNYDETPLAREVAELTRRRIALAEAVLPRPTHTRVFTVANQKGGVGKTTSTVNLAAALAQSGARVLVIDLDPQGNASTALGVEHRSDTASVYDVMIDDVPMRDVVQSSPEFAGLDCVPATIHLAGAEIELVSLVAREQRLRTALQKFLGEAEEPYHYVFIDCPPSLGLLTLNAFVAAREVLIPIQCEYYALEGLSQLLNNIELIQKHLNQKLRLSTILLTMYDSRTNLANQVVDEVREHFPDQTLTTVIPRSVRISEAPSYGQSVISYDSNSPGSLSYREAAAEIARRGAGGATLNGGVATTGPTEVSTAQAGETN*
>MP1519_megahit_139798_1-777
TSLLFGGKACPTIIETSSAKKLAGDQVRIEDVCFKRDGVFAMELGGPEVGRGCGGRGIIHGFETLEKLGFHDWGFDYVLLDFLGDVVCGGFGLPIARDLCQKVIVVGSNDLQSLYVANNVCSAVDYFKTMGGNVGVAGMVVNKDDGTGEAAAFAERVGIPVLAAIPADEDIRRKSANYQIVGMPGTRWAPLFEELAKNVAEAPPVAPSPLDQDGLLDLFSAEEVGRGVVLQPASLEDMHGRPVPERKSLEVHYDEVPA*
>MP1519_megahit_157594_429-1322
MNLLTPVARNREDGEGSVQVHADPALEIEGAQVLAIYGKGGIGKSTTSSNLSVALSLLGKKVLQIGCDPKHDSTFTLTKQLCPTIIDVLEQVDFHSEELRPEDYMFEGYNGVMCVEAGGPPAGTGCGGYVVGQTVKLLKEHHLLEDADVVIFDVLGDVVCGGFAAPLQHADRAMIVTANDFDSIFAMNRIVAAINAKAKNYDVRLAGVIANRSEETDEIDRFNDATGLKRLAHFPNLDAIRRSRLKKCTIFEMGDDPEIVAVQEEYLRLAQSLVDGTDVLEPRPMRDRDLFDFLGFE*
>MP1519_megahit_163505_3-377
MKDDVPNLKDFDQRLRDEAGEDLADVIPTEATKKTQIIAIYGKGGIGKSFTLANLSHMMAEQGKRVLLIGCDPKSDTTSLLFGGKACPTIIETSTRKKLAGEEVAIGDVCFKRGGVFAMELGGPE
>MP1519_megahit_173649_83-679
RTEDFMFEGYNGVMCVEAGGPPAGTGCGGYVVGQTVKLLKQHHLLEDTDVVIFDVLGDVVCGGFAAPLQHAERALVVAANDFDSIFAMNRIVAAIGAKAKNYDVRLAGVVANRSRETDEIDRFCGEIGMQRLAHFQDLDAIRRSRLKKCTLFEMEECPEVLAAQLEYIRLAQLLWDGVDPSEATAMKDRDIFDFLGFE*
>MP1519_megahit_186734_2-949
RATIWKIGSKAWSRPNEENMMLDAGTQSPPDGDGSVQVQLDPSDKIKGAKVFAVYGKGGIGKSTTSSNLSAAFSKLGHRVLQIGCDPKHDSTFTLTKKLMPTVIDALEQVEFHSEELRVEDFMFEGYNGVMCVEAGGPPAGTGCGGYVVGQTVKLLKQHHLLEDTDVVIFDVLGDVVCGGFAAPLQHAERALVVAANDFDSIFAMNRIVAAIGAKAKNYDVRLAGVVANRSRETDEIDRFCGEIGMQRLAHFQDLDAIRRSRLKKCTLFEMDDCPEVLAAQLEYIRLAQLLWDGVDPSETVAMKDRDIFDFLGFE*
>MP1519_megahit_208809_804-1769
MSPLDTKQPPSHRANLREAAGLEARRVSAPPVLRGQDGEGSVQVHQDESMKIEGAQVFAIYGKGGIGKSTTSSNLSAAFSTLGKRVLQIGCDPKHDSTFTLTGQLQPTVIDILKDVDFHAEELRPEDFVTEGFNGVKCVEAGGPPAGTGCGGYVVGQTVKLLKQHHMLEDTDVVIFDVLGDVVCGGFAAPLQHADRAVIVTANDFDSIYAMNRIIQAVGAKSKNYNVRLAGCIANRSRETDEVDRYCDVVGFNRIAHMPDIDAIRRSRLKKKTLFEMPDEEDIVLARAEYVRLAQLLFAGTEGLAPESLPDREIFELLGFD*
>MP1519_megahit_225662_3224-4192
MKHDEDPATDSFYDTPLARELADLTARRRALDAIPLEYAGRRRIFTVSNQKGGVGKTTSTVNLAAAFAHMGARVLVVDLDPQGNASTALSIPHNAETPSVYDVLVEERPLSQVVQQSPESPRLFCAPSTIHLAGAEIELVSLVARERRLRTALEKYLSKKGADIDIVLIDCPPSLGLLTINAFTAADEVLIPIQCEYYALEGLSQLMGTVSMIQKHLNPTLTLSTILLTMYDGRTRLSQQVADEVRAHFPNQVLTTVIPRSVRISEAPSFGQTVIAYDGQSVGAVAYREAAVEIVRRDHRADSADVDAEGSAPDRDAEERDE*
>MP1519_megahit_249281_3001-3891
IAIYGKGGIGKSFTLANLSHMMAEQGKRVLLIGCDPKSDTTSLLFGGKACPTIIETSTRKKLAGEEVAIGDVCFKRGGVFAMELGGPEVGRGCGGRGIIHGFELLEKLGFHDWDFDYVLLDFLGDVVCGGFGLPIARDMAQKVILVASNDLQSLYVANNVCSAVEYFRKLGGNVGVAGLVVNKDDLSGEAQAFAKAVDIPILAAIPQDDDLRKKSANYQIVGTAKSPWGSLFAELADAVSLAPPVRPTPLDQDGLLGLFDAKDTGGDYQLVPATDADMRGKHAKPKASLEVVYDDA*
>MP1519_megahit_258280_7667-8476
MSDPTRPETPKIIAVANQKGGVGKTTTTINLGAALAELGHRVLIVDLDPQGNASTGLGIEPGDREFTTYELLLEDIDLADVIQSTAVPNLSLIPATVDLSSADIELMSNEKRSFLLHDALRQTDIDSFALDFILIDCPPSLNLLTVNAMVAAHSILVPLQSEFFALEGLSQLMLTIREVRQTANPKLRIEGVVLTMYDARNNLSQQVEADARNNLGDLVFSVVIPRNVRVSEAPSYAQPVLTYDTTSRGALAYRALARELVKKNAKIAA*
>MP1519_megahit_261056_940-1968
MSALRKPTTESNLEGSQAAMHAALRAEASQPMDEPTTGPVTRETQIIAIYGKGGIGKSFTLANLSYMLAQQGKRVLLIGCDPKSDTTSLLFGGKACPTIIETSSRKKAAGEEVDISDVCFKRDGVFAMELGGPEVGRGCGGRGIIHGFELLEKLGFHDWGFDYVLLDFLGDVVCGGFGLPIARDMCQKVIVVGSNDLQSLYVANNVCSAVEYFRKLGGNVGVAGMVVNKDDGTGEAAAFAKSVGIPVLAAIPADEDIRRKSANYQIVGLPGGRWASVFEELATGIAEAPPLHPTPLDQDGLLGLFADEETGRDFVLQPASQEDMMGRPITPKPSLEVVYDNA*
>MP1519_megahit_267867_647-1558
MSGLKTTLPLPGTVYRREDGEGSVQVKMNTGPKIDGAKVFAVYGKGGIGKSTTSSNLSVAFSKLGKRVLQIGCDPKHDSTFTLTKRLQPTVIDILESVDFHAEELRPEDFVFEGYNGVMCVEAGGPPAGTGCGGYVVGQTVKLLKEHHLLEDTDVVIFDVLGDVVCGGFAAPLQHADRALVVTANDFDSIFAMNRIVAAIQAKAKNYDVRLGGVIANRSAQTDEVDRFARAVGLERVAHFPDLDVIRRSRLKKSTLFEMEPSPELEAVQKEYLALAAKLYAGVEPLDAKSMKDREIFDFLGFE*
>MP1519_megahit_267947_1-867
SGKSFALSNLSYMMAQQGKRVLLIGCDPKSDTTSLLFGGKACPTIIETSSKKKLAGEEVSIEDVCFQRDGVFAMELGGPEVGRGCGGRGIIHGFELLEKLGFHEWGFDYVLLDFLGDVVCGGFGLPIARDMCQKVIVVGSNDLQSLYVANNVCKAVEYFRSMGGNVGVAGMIINKDDGSGEAQAFAKAVDIPVLCAIPANDDIRKKSANYQIIGTPGGEWASLFEELAENVATAPPHRPTPLEQDGLLGLFSPDETGGNVQLIPATQEDMRGGSFEPKPSLEVVYDEV*
>MP1519_megahit_274195_465-1403
MKQPDESAAESPFSFDDTPLARELADLSARRRTLASVDISLSGNTRVITVSNQKGGVGKTTSTVNLAAALASMGARVLVIDLDPQGNASTALGVPHDSDTPSVYDVLIDDFPIADIVQNSPESPNLFCAPSTIHLAGAEIELVSQVAREHRLKTALDTYLAELTERLDFVIIDCPPSLGLLTINAFTAAQELLIPIQCEYYALEGLSQLLGTVRMIQKHLNTALYLSTIMLTMYDGRTRLAQQVAEEVREHFPREVLRTMIPRSVRVSEAPSFGQTVIAYDGQSAGAVAYREAAVEIIGRDKDSSVSIEGTP*
>MP1519_megahit_280261_6742-7626
MAATKRGETKASGDETVLGPTGRPYRGFATPPALDGHGPARIVSLCNQKGGVGKTTTTINLAAALAGYGRKVLAVDFDPQGALSAGLGIQTHDIPTIYDLLLNTKRDPHEVIVPSRVDGLDIIPANIDLSAAEVHLVNEVAREQILAQVLRKVAKEYDVILVDCQPSLGLLTVNALTASHGVIIPLECEFFALRGVALLIETIDKVRDRLNPTITLDGVLATMYDPRTLHSREVLERVVEAFGDDVLETVIGRTVKFPDASVSGMPITEFAPEHSAAQAYLRLARELVDRGAVA*
>MP1519_megahit_285880_18188-18997
MSDLLVVNGPKIVAIANQKGGVGKTTTTINLAAALAEFGSNVLIIDLDPQGNASTGLGIELEDRANTTYELLLDDADLDDVILKTAVDGVSIVPSTVDLSSADMELIANEKRSFLLHDALRQPAMEAYEFDFILIDCPPSLNLLTVNAMVAAHSVLVPLQSEFFALEGLSQLMLTIREVRQSANPWLRMEGVVLTMFDSRNNLSQQVEADARDNLGEMVFRTKIPRNVRVSEAPSYAMPVLEFDSASKGAQAYRELAQEFLKNNEPAEA*
>MP1519_megahit_289968_1-693
VSIEDVCFQRDGVFAMELGGPEVGRGCGGRGIIHGFELLEKLGFHEWGFDYVLLDFLGDVVCGGFGLPIARDMCQKVIVVGSNDLQSLYVANNVCKAVEYFRSMGGNVGVAGMIVNKDDGTGEAQAFAKAVDIPVLCAIPANDDIRKKSANYQIIGTPGGEWASLFEELAINVAKAPPQRPTPLEQDGLLDLFSPEETGGNVELVPATQADMRGGAFEPKPSLEVVYDEV*
>MP1519_megahit_292144_16189-16740
MTHLDQPSALDALREEAAIEPDPVHDGEVTKETQVIAIYGKGGSGKSFALSNLSYMMAQQGKRVLLIGCDPKSDTTSLLFGGKACPTIIETSSKKKLAGEEVSIEDVCFQRDGVFAMELGGPEVGRGCGGRGIIHGFELLEKLGFHQWGFDYVLLDFLGDVVCGGFGLPIARDMCQKVIVVGSN
>MP1519_megahit_292997_4803-5690
MLDAATQAPPDGDGSVQVQLDPSDKIKGAKVFAVYGKGGIGKSTTSSNLSAAFSKLGHRVLQIGCDPKHDSTFTLTKKLMPTVIDALEQVEFHSEELRTEDFMFEGYNGVMCVEAGGPPAGTGCGGYVVGQTVKLLKQHHLLEDTDVVIFDVLGDVVCGGFAAPLQHAERALVVAANDFDSIFAMNRIVAAIGAKAKNYDVRLAGVVANRSRETDEIDRFCDEIGMQRLAHFQDLDAIRRSRLKKCTLFEMEECPEVLAAQLEYIRLAQLLWDGVDPSEATAMKDRDIFDFLGFE*
>MP1519_megahit_296245_51732-52757
MSGGSDPTVSRETEQSTEGARRATRGPEAKTTGGSGFGEYSSISSDDTPIGAAAQRASQILHPGSVTLPKPAQRRMLTIANQKGGVGKTTTAVNLAAALAIQGLTVLVVDLDPQGNASTALGVEHHSGVPSSYEVLIGEVSATEAIQQSPHSERLLCIPATIDLAGAEIELVSMVAREGRLKTALADLAEIDVDFVLIDCPPSLGLLTVNALVAATEVLIPIQCEYYALEGVGQLLRNIELVQSHLNPSLHVSTVILTMYDGRTKLADQVAEEVRKHFGDAVLRAVIPRSVKVSEAPGYGMTVIDYDPGSRGAMSYLDAGRELAARSANMAPQTTQERKNR*
>MP1521_megahit_68449_44-928
MAATKRGETKASGDETVLGPTGRPYRGFATPPALDGHGPARIVSLCNQKGGVGKTTTTINLAAALAGYGRKVLAVDFDPQGALSAGLGIQTHDIPTIYDLLLNTKRDPHEVIVPSRVDGLDIIPANIDLSAAEVHLVNEVAREQILAQVLRKVAKEYDVILVDCQPSLGLLTVNALTASHGVIIPLECEFFALRGVALLIETIDKVRDRLNPTITLDGVLATMYDPRTLHSREVLERVVEAFGDDVLETVIGRTVKFPDASVSGMPITEFAPEHSAAQAYLRLARELVDRGAVA*
>MP1521_megahit_105992_90-833
MGKIISLLNHKGGVGKTTSTINIGAGMVELGKKVLLVDLDPQANLTLSLGIPRQKITIYEALKGEGELTPYTVKPGLDVVISTLDLSSAEMELINEAGREYILREIFDPFREDYDFILIDCPPSLGLLTLNALTTSDFVVIPLQTQFLALQGLAKIKQVIQKVKLRLNKGLNIGGVIPTMYDARKVLNRDVVETIQKYFGPLVFDTYIRDNVALAEAPAQRKDIFAYNRNSPGAQDYLSLAQEIIGRT
>MP1521_megahit_125181_1-459
DTDVVIFDVLGDVVCGGFAAPLQHADRAVIVTANDFDSIYAMNRIIQAVGAKSKNYNVRLAGCIANRSRETDEVDRYCDVVGFNRIAHMPDIDAIRRSRLKKKTLFEMPDEEDIVLARAEYVRLAQLLFAGTEGLAPESLPDREIFELLGFD*
>MP1521_megahit_160641_126-980
MSKIISVANQKGGVGKTTTAINLAACLALSGQKVLIIDIDPQGNASSGLGVNLRESQKGIYELLAGNASLDQVIYPTEIDTLKIIPSNVDLAGAEIELVGRDHREKILSMALNGVNAEYEFVVIDCPPSLGLLTLNALAVSQSVLIPMQCEYYALQGLSQLLKTLKRIQKSINPDLKVEGILLTMYDARTLLNGQVENHVKKYFSEFLMKTIIPRNIRLSEAPSHGKPIVLYANRSKGSDSYVELAQEVIQRTKGAIVSPKTELQEITYEEWIKENQLRDFLKK*
>MP1521_megahit_174719_83-679
RTEDFMFEGYNGVMCVEAGGPPAGTGCGGYVVGQTVKLLKQHHLLEDTDVVIFDVLGDVVCGGFAAPLQHAERALVVAANDFDSIFAMNRIVAAIGAKAKNYDVRLAGVVANRSRETDEIDRFCGEIGMQRLAHFQDLDAIRRSRLKKCTLFEMEECPEVLAAQLEYIRLAQLLWDGVDPSEATAMKDRDIFDFLGFE*
>MP1521_megahit_184376_3-935
KIGSKAWSRPNEENMMLDAGTQSPPDGDGSVQVQLDPSDKIKGAKVFAVYGKGGIGKSTTSSNLSAAFSKLGHRVLQIGCDPKHDSTFTLTKKLMPTVIDALEQVEFHSEELRVEDFMFEGYNGVMCVEAGGPPAGTGCGGYVVGQTVKLLKQHHLLEDTDVVIFDVLGDVVCGGFAAPLQHAERALVVAANDFDSIFAMNRIVAAIGAKAKNYDVRLAGVVANRSRETDEIDRFCGEIGMQRLAHFQDLDAIRRSRLKKCTLFEMDDCPEVLAAQLEYIRLAQLLWDGVDPSETVAMKDRDIFDFLGFE*
>MP1521_megahit_203357_163-1029
SGKSFALSNLSYMMAQQGKRVLLIGCDPKSDTTSLLFGGKACPTIIETSSKKKLAGEEVSIEDVCFQRDGVFAMELGGPEVGRGCGGRGIIHGFELLEKLGFHEWGFDYVLLDFLGDVVCGGFGLPIARDMCQKVIVVGSNDLQSLYVANNVCKAVEYFRSMGGNVGVAGMIINKDDGSGEAQAFAKAVDIPVLCAIPANDDIRKKSANYQIIGTPGGEWASLFEELAENVATAPPHRPTPLEQDGLLGLFSPDETGGNVQLIPATQEDMRGGSFEPKPSLEVVYDEV*
>MP1521_megahit_253708_834-1634
MSDLSRPSGPKIIAIANQKGGVGKTTTTINLAAALVEQKQRVLVIDLDPQGNASTGLGIELDDREFTTYELLLEDIDLDQVIMTTETEGLHIVAATVDLSSADMELIANEKRSFLLHDALRQTQMDSYAFDYILIDCPPSLNLLTVNAMIAAHSVLVPLQSEFFALEGLSQLMLTIREVRQSGNKDLRIEGILLTMYDQRNNLSQQVEQDARSNLGELVYRTVIPRNVRVSEAPSYAMPVLSYDSGSKGAKAYRDLAKEVLANSAV*
>MP1521_megahit_258268_3104-4003
MSALRKPTTESNLEGSQAAMHAALRAEASQPMDEPTTGPVTRETQIIAIYGKGGIGKSFTLANLSYMLAQQGKRVLLIGCDPKSDTTSLLFGGKACPTIIETSSRKKAAGEEVDISDVCFKRDGVFAMELGGPEVGRGCGGRGIIHGFELLEKLGFHDWGFDYVLLDFLGDVVCGGFGLPIARDMCQKVIVVGSNDLQSLYVANNVCSAVEYFRKLGGNVGVAGMVVNKDDGTGEAAAFAKSVGIPVLAAIPADEDIRRKSANYQIVGLPGGRWASVFEELATGIAEAPPLHPTPLDQDG
>MP1521_megahit_267094_2410-3348
MKQPDESAAESPFSFDDTPLARELADLSARRRTLASVDISLSGNTRVITVSNQKGGVGKTTSTVNLAAALASMGARVLVIDLDPQGNASTALGVPHDSDTPSVYDVLIDDFPIADIVQNSPESPNLFCAPSTIHLAGAEIELVSQVAREHRLKTALDTYLAELTERLDFVIIDCPPSLGLLTINAFTAAQELLIPIQCEYYALEGLSQLLGTVRMIQKHLNTALYLSTIMLTMYDGRTRLAQQVAEEVREHFPREVLRTMIPRSVRVSEAPSFGQTVIAYDGQSAGAVAYREAAVEIIGRDKDSSVSIEGTP*
>MP1521_megahit_277963_652-1563
MSGLKTTLPLPGTVYRREDGEGSVQVKMNTGPKIDGAKVFAVYGKGGIGKSTTSSNLSVAFSKLGKRVLQIGCDPKHDSTFTLTKRLQPTVIDILESVDFHAEELRPEDFVFEGYNGVMCVEAGGPPAGTGCGGYVVGQTVKLLKEHHLLEDTDVVIFDVLGDVVCGGFAAPLQHADRALVVTANDFDSIFAMNRIVAAIQAKAKNYDVRLGGVIANRSAQTDEVDRFARAVGLERVAHFPDLDVIRRSRLKKSTLFEMEPSPELEAVQKEYLALAAKLYAGVEPLDAKSMKDREIFDFLGFE*
>MP1521_megahit_291338_28297-29106
MSDLLVVNGPKIVAIANQKGGVGKTTTTINLAAALAEFGSNVLIIDLDPQGNASTGLGIELEDRANTTYELLLDDADLDDVILKTAVDGVSIVPSTVDLSSADMELIANEKRSFLLHDALRQPAMEAYEFDFILIDCPPSLNLLTVNAMVAAHSVLVPLQSEFFALEGLSQLMLTIREVRQSANPWLRMEGVVLTMFDSRNNLSQQVEADARDNLGEMVFRTKIPRNVRVSEAPSYAMPVLEFDSASKGAQAYRELAQEFLKNNEPAEA*
>MP1521_megahit_291565_57012-57980
MKHDEDPATDSFYDTPLARELADLTARRRALDAIPLEYAGRRRIFTVSNQKGGVGKTTSTVNLAAAFAHMGARVLVVDLDPQGNASTALSIPHNAETPSVYDVLVEERPLSQVVQQSPESPRLFCAPSTIHLAGAEIELVSLVARERRLRTALEKYLSKKGADIDIVLIDCPPSLGLLTINAFTAADEVLIPIQCEYYALEGLSQLMGTVSMIQKHLNPTLTLSTILLTMYDGRTRLSQQVADEVRAHFPNQVLTTVIPRSVRISEAPSFGQTVIAYDGQSVGAVAYREAAVEIVRRDHRADSADVDAEGSAPDRDAEERDE*
>MP1521_megahit_318964_81605-82630
MSGGSDPTVSRETEQSTEGARRATRGPEAKTTGGSGFGEYSSISSDDTPIGAAAQRASQILHPGSVTLPKPAQRRMLTIANQKGGVGKTTTAVNLAAALAIQGLTVLVVDLDPQGNASTALGVEHHSGVPSSYEVLIGEVSATEAIQQSPHSERLLCIPATIDLAGAEIELVSMVAREGRLKTALADLAEIDVDFVLIDCPPSLGLLTVNALVAATEVLIPIQCEYYALEGVGQLLRNIELVQSHLNPSLHVSTVILTMYDGRTKLADQVAEEVRKHFGDAVLRAVIPRSVKVSEAPGYGMTVIDYDPGSRGAMSYLDAGRELAARSANMAPQTTQERKNR*
>MP1521_megahit_319028_4948-5835
MLDAATQAPPDGDGSVQVQLDPSDKIKGAKVFAVYGKGGIGKSTTSSNLSAAFSKLGHRVLQIGCDPKHDSTFTLTKKLMPTVIDALEQVEFHSEELRTEDFMFEGYNGVMCVEAGGPPAGTGCGGYVVGQTVKLLKQHHLLEDTDVVIFDVLGDVVCGGFAAPLQHAERALVVAANDFDSIFAMNRIVAAIGAKAKNYDVRLAGVVANRSRETDEIDRFCDEIGMQRLAHFQDLDAIRRSRLKKCTLFEMEECPEVLAAQLEYIRLAQLLWDGVDPSEATAMKDRDIFDFLGFE*
>MP1521_megahit_319028_25142-25834
VSIEDVCFQRDGVFAMELGGPEVGRGCGGRGIIHGFELLEKLGFHEWGFDYVLLDFLGDVVCGGFGLPIARDMCQKVIVVGSNDLQSLYVANNVCKAVEYFRSMGGNVGVAGMIVNKDDGTGEAQAFAKAVDIPVLCAIPANDDIRKKSANYQIIGTPGGEWASLFEELAINVAKAPPQRPTPLEQDGLLDLFSPEETGGNVELVPATQADMRGGAFEPKPSLEVVYDEV*
>MP1523_megahit_54159_973-1629
VFAMELGGPEVGRGCGGRGIIHGFELLEKLGFHDWGFDYVLLDFLGDVVCGGFGLPIARDMCQKVIVVGSNDLQSLYVANNVCSAVEYFRKLGGNVGVAGMVVNKDDGTGEAAAFAKSVGIPVLAAIPADEDIRRKSANYQIVGLPGGRWASVFEELATGIAEAPPLHPTPLDQDGLLGLFADEETGRDFVLQPASQEDMMGRPITPKPSLEVVYDNA*
>MP1523_megahit_86773_2359-3207
GDETVLGPTGRPYRGFATPPALDGHGPARIVSLCNQKGGVGKTTTTINLAAALAGYGRKVLAVDFDPQGALSAGLGIQTHDIPTIYDLLLNTKRDPHEVIVPSRVDGLDIIPANIDLSAAEVHLVNEVAREQILAQVLRKVAKEYDVILVDCQPSLGLLTVNALTASHGVIIPLECEFFALRGVALLIETIDKVRDRLNPTITLDGVLATMYDPRTLHSREVLERVVEAFGDDVLETVIGRTVKFPDASVSGMPITEFAPEHSAAQAYLRLARELVDRGAVA*
>MP1523_megahit_108263_1419-1775
MSGLKTTLPLPGTVYRREDGEGSVQVKMNTGPKIDGAKVFAVYGKGGIGKSTTSSNLSVAFSKLGKRVLQIGCDPKHDSTFTLTKRLQPTVIDILESVDFHAEELRPEDFVFEGYNGVM
>MP1523_megahit_132226_2053-2862
MSDLLVVNGPKIVAIANQKGGVGKTTTTINLAAALAEFGSNVLIIDLDPQGNASTGLGIELEDRANTTYELLLDDADLDDVILKTAVDGVSIVPSTVDLSSADMELIANEKRSFLLHDALRQPAMEAYEFDFILIDCPPSLNLLTVNAMVAAHSVLVPLQSEFFALEGLSQLMLTIREVRQSANPWLRMEGVVLTMFDSRNNLSQQVEADARDNLGEMVFRTKIPRNVRVSEAPSYAMPVLEFDSASKGAQAYRELAQEFLKNNEPAEA*
>MP1523_megahit_134417_1081-2019
MKQPDESAAESPFSFDDTPLARELADLSARRRTLASVDISLSGNTRVITVSNQKGGVGKTTSTVNLAAALASMGARVLVIDLDPQGNASTALGVPHDSDTPSVYDVLIDDFPIADIVQNSPESPNLFCAPSTIHLAGAEIELVSQVAREHRLKTALDTYLAELTERLDFVIIDCPPSLGLLTINAFTAAQELLIPIQCEYYALEGLSQLLGTVRMIQKHLNTALYLSTIMLTMYDGRTRLAQQVAEEVREHFPREVLRTMIPRSVRVSEAPSFGQTVIAYDGQSAGAVAYREAAVEIIGRDKDSSVSIEGTP*
>MP1523_megahit_148624_3-305
MTHLDQPSALDALREEAAIEPDPVHDGEVTKETQVIAIYGKGGSGKSFALSNLSYMMAQQGKRVLLIGCDPKSDTTSLLFGGKACPTIIETSSKKKLAGEE
>MP1523_megahit_158487_1-513
GYVVGQTVKLLKQHHLLEDTDVVIFDVLGDVVCGGFAAPLQHAERALVVAANDFDSIFAMNRIVAAIGAKAKNYDVRLAGVVANRSRETDEIDRFCGEIGMQRLAHFQDLDAIRRSRLKKCTLFEMEECPEVLAAQLEYIRLAQLLWDGVDPSEATAMKDRDIFDFLGFE*
>MP1523_megahit_173259_416-1219
MLSVMALADPVEMFDRGTRVIAVANQKGGVGKTTTTINLGAAIAEYGKKVLIVDLDPQANATTGLGVVSRDLQESVYQVLCEEAPARDVIRPVDVPNLDLLPSSLALAGAEIELVSAFSREHRLTRALAPIVGAYDLILVDCPPALGLLTINALVFARELLVPIQCEYYALEGLGQLAGNVDLVRSNLNPELAITRIVLVMFDGRTKLSEQVAGEVRTHFGDRVCNQVIPRSVRLSEAPSYGQPITVFDPTSRGAVAYRELAKEVLA*
>MP1523_megahit_189020_39-863
MYRKPACAMLSTMALADPVELLDRGTRVIAVANQKGGVGKTTTTINLGAAIAEYGKKVLIVDLDPQANATSGLGVSRELPESVYQVLFDEVSAAEAILPVAVTNLDLLPSHPDLAGAEIELVPEFSREHRLARALAPIVGAYDLILVDCPPALGLLTINALVFARELLVPIQCEYYALEGLLKLAETVDKVRAGLNPELVISGMVLVMFDARTKLSEQVAGEVRAHYADRVCNQVIPRSVRLSEASSYGQPITLFDPTSRGSVAYRELAKEVLA*
>MP1523_megahit_236811_1150-1368
MLDAATQAPPAIDRGDGDGSVQVQLDPSDKIKGAKVFAVYGKGGIGKSTTSSNLSAAFSKLGHRVLQIGCDPK
>MP1523_megahit_243617_42-929
MLDAATQAPPDGDGSVQVQLDPSDKIKGAKVFAVYGKGGIGKSTTSSNLSAAFSKLGHRVLQIGCDPKHDSTFTLTKKLMPTVIDALEQVEFHSEELRTEDFMFEGYNGVMCVEAGGPPAGTGCGGYVVGQTVKLLKQHHLLEDTDVVIFDVLGDVVCGGFAAPLQHAERALVVAANDFDSIFAMNRIVAAIGAKAKNYDVRLAGVVANRSRETDEIDRFCDEIGMQRLAHFQDLDAIRRSRLKKCTLFEMEECPEVLAAQLEYIRLAQLLWDGVDPSEATAMKDRDIFDFLGFE*
>MP1523_megahit_288744_1-690
SIEDVCFQRDGVFAMELGGPEVGRGCGGRGIIHGFELLEKLGFHEWGFDYVLLDFLGDVVCGGFGLPIARDMCQKVIVVGSNDLQSLYVANNVCKAVEYFRSMGGNVGVAGMIVNKDDGTGEAQAFAKAVDIPVLCAIPANDDIRKKSANYQIIGTPGGEWASLFEELAINVAKAPPQRPTPLEQDGLLDLFSPEETGGNVELVPATQADMRGGAFEPKPSLEVVYDEV*
>MP1523_megahit_301331_66498-67523
MSGGSDPTVSRETEQSTEGARRATRGPEAKTTGGSGFGEYSSISSDDTPIGAAAQRASQILHPGSVTLPKPAQRRMLTIANQKGGVGKTTTAVNLAAALAIQGLTVLVVDLDPQGNASTALGVEHHSGVPSSYEVLIGEVSATEAIQQSPHSERLLCIPATIDLAGAEIELVSMVAREGRLKTALADLAEIDVDFVLIDCPPSLGLLTVNALVAATEVLIPIQCEYYALEGVGQLLRNIELVQSHLNPSLHVSTVILTMYDGRTKLADQVAEEVRKHFGDAVLRAVIPRSVKVSEAPGYGMTVIDYDPGSRGAMSYLDAGRELAARSANMAPQTTQERKNR*
>MP1525_megahit_110758_580-1464
MAATKRGETKASGDETVLGPTGRPYRGFATPPALDGHGPARIVSLCNQKGGVGKTTTTINLAAALAGYGRKVLAVDFDPQGALSAGLGIQTHDIPTIYDLLLNTKRDPHEVIVPSRVDGLDIIPANIDLSAAEVHLVNEVAREQILAQVLRKVAKEYDVILVDCQPSLGLLTVNALTASHGVIIPLECEFFALRGVALLIETIDKVRDRLNPTITLDGVLATMYDPRTLHSREVLERVVEAFGDDVLETVIGRTVKFPDASVSGMPITEFAPEHSAAQAYLRLARELVDRGAVA*
>MP1525_megahit_141485_287-499
MNLLTPVARNREDGEGSVQVHADPALEIEGAQVLAIYGKGGIGKSTTSSNLSVALSLLGKKVLQIGCDPKH
>MP1525_megahit_167148_1025-1963
MKQPDESAAESPFSFDDTPLARELADLSARRRTLASVDISLSGNTRVITVSNQKGGVGKTTSTVNLAAALASMGARVLVIDLDPQGNASTALGVPHDSDTPSVYDVLIDDFPIADIVQNSPESPNLFCAPSTIHLAGAEIELVSQVAREHRLKTALDTYLAELTERLDFVIIDCPPSLGLLTINAFTAAQELLIPIQCEYYALEGLSQLLGTVRMIQKHLNTALYLSTIMLTMYDGRTRLAQQVAEEVREHFPREVLRTMIPRSVRVSEAPSFGQTVIAYDGQSAGAVAYREAAVEIIGRDKDSSVSIEGTP*
>MP1525_megahit_236208_3194-4003
MSDLLVVNGPKIVAIANQKGGVGKTTTTINLAAALAEFGSNVLIIDLDPQGNASTGLGIELEDRANTTYELLLDDADLDDVILKTAVDGVSIVPSTVDLSSADMELIANEKRSFLLHDALRQPAMEAYEFDFILIDCPPSLNLLTVNAMVAAHSVLVPLQSEFFALEGLSQLMLTIREVRQSANPWLRMEGVVLTMFDSRNNLSQQVEADARDNLGEMVFRTKIPRNVRVSEAPSYAMPVLEFDSASKGAQAYRELAQEFLKNNEPAEA*
>MP1525_megahit_257279_3429-4229
MSDLSRPSGPKIIAIANQKGGVGKTTTTINLAAALVEQKQRVLVIDLDPQGNASTGLGIELDDREFTTYELLLEDIDLDQVIMTTETEGLHIVAATVDLSSADMELIANEKRSFLLHDALRQTQMDSYAFDYILIDCPPSLNLLTVNAMIAAHSVLVPLQSEFFALEGLSQLMLTIREVRQSGNKDLRIEGILLTMYDQRNNLSQQVEQDARSNLGELVYRTVIPRNVRVSEAPSYAMPVLSYDSGSKGAKAYRDLAKEVLANSAV*
>MP1525_megahit_260349_1-597
RTEDFMFEGYNGVMCVEAGGPPAGTGCGGYVVGQTVKLLKQHHLLEDTDVVIFDVLGDVVCGGFAAPLQHAERALVVAANDFDSIFAMNRIVAAIGAKAKNYDVRLAGVVANRSRETDEIDRFCGEIGMQRLAHFQDLDAIRRSRLKKCTLFEMEECPEVLAAQLEYIRLAQLLWDGVDPSEATAMKDRDIFDFLGFE*
>MP1525_megahit_353136_44065-45090
MSGGSDPTVSRETEQSTEGARRATRGPEAKTTGGSGFGEYSSISSDDTPIGAAAQRASQILHPGSVTLPKPAQRRMLTIANQKGGVGKTTTAVNLAAALAIQGLTVLVVDLDPQGNASTALGVEHHSGVPSSYEVLIGEVSATEAIQQSPHSERLLCIPATIDLAGAEIELVSMVAREGRLKTALADLAEIDVDFVLIDCPPSLGLLTVNALVAATEVLIPIQCEYYALEGVGQLLRNIELVQSHLNPSLHVSTVILTMYDGRTKLADQVAEEVRKHFGDAVLRAVIPRSVKVSEAPGYGMTVIDYDPGSRGAMSYLDAGRELAARSANMAPQTTQERKNR*
>MP1525_megahit_360637_478-1446
MKHDEDPATDSFYDTPLARELADLTARRRALDAIPLEYAGRRRIFTVSNQKGGVGKTTSTVNLAAAFAHMGARVLVVDLDPQGNASTALSIPHNAETPSVYDVLVEERPLSQVVQQSPESPRLFCAPSTIHLAGAEIELVSLVARERRLRTALEKYLSKKGADIDIVLIDCPPSLGLLTINAFTAADEVLIPIQCEYYALEGLSQLMGTVSMIQKHLNPTLTLSTILLTMYDGRTRLSQQVADEVRAHFPNQVLTTVIPRSVRISEAPSFGQTVIAYDGQSVGAVAYREAAVEIVRRDHRADSADVDAEGSAPDRDAEERDE*
>MP1525_megahit_405127_2-817
MSALRKPTTESNLEGSQAAMHAALRAEASQPMDEPTTGPVTRETQIIAIYGKGGIGKSFTLANLSYMLAQQGKRVLLIGCDPKSDTTSLLFGGKACPTIIETSSRKKAAGEEVDISDVCFKRDGVFAMELGGPEVGRGCGGRGIIHGFELLEKLGFHDWGFDYVLLDFLGDVVCGGFGLPIARDMCQKVIVVGSNDLQSLYVANNVCSAVEYFRKLGGNVGVAGMVVNKDDGTGEAAAFAKSVGIPVLAAIPADEDIRRKSANYQIVGLPGG
>MP1525_megahit_406650_654-1565
MSGLKTTLPLPGTVYRREDGEGSVQVKMNTGPKIDGAKVFAVYGKGGIGKSTTSSNLSVAFSKLGKRVLQIGCDPKHDSTFTLTKRLQPTVIDILESVDFHAEELRPEDFVFEGYNGVMCVEAGGPPAGTGCGGYVVGQTVKLLKEHHLLEDTDVVIFDVLGDVVCGGFAAPLQHADRALVVTANDFDSIFAMNRIVAAIQAKAKNYDVRLGGVIANRSAQTDEVDRFARAVGLERVAHFPDLDVIRRSRLKKSTLFEMEPSPELEAVQKEYLALAAKLYAGVEPLDAKSMKDREIFDFLGFE*
>MP1525_megahit_410841_1-693
VSIEDVCFQRDGVFAMELGGPEVGRGCGGRGIIHGFELLEKLGFHEWGFDYVLLDFLGDVVCGGFGLPIARDMCQKVIVVGSNDLQSLYVANNVCKAVEYFRSMGGNVGVAGMIVNKDDGTGEAQAFAKAVDIPVLCAIPANDDIRKKSANYQIIGTPGGEWASLFEELAINVAKAPPQRPTPLEQDGLLDLFSPEETGGNVELVPATQADMRGGAFEPKPSLEVVYDEV*
>MP1525_megahit_410841_20000-20887
MLDAATQAPPDGDGSVQVQLDPSDKIKGAKVFAVYGKGGIGKSTTSSNLSAAFSKLGHRVLQIGCDPKHDSTFTLTKKLMPTVIDALEQVEFHSEELRTEDFMFEGYNGVMCVEAGGPPAGTGCGGYVVGQTVKLLKQHHLLEDTDVVIFDVLGDVVCGGFAAPLQHAERALVVAANDFDSIFAMNRIVAAIGAKAKNYDVRLAGVVANRSRETDEIDRFCDEIGMQRLAHFQDLDAIRRSRLKKCTLFEMEECPEVLAAQLEYIRLAQLLWDGVDPSEATAMKDRDIFDFLGFE*
>MP1525_megahit_411188_2-541
MTHLDQPSALDALREEAAIEPDPVHDGEVTKETQVIAIYGKGGSGKSFALSNLSYMMAQQGKRVLLIGCDPKSDTTSLLFGGKACPTIIETSSKKKLAGEEVSIEDVCFQRDGVFAMELGGPEVGRGCGGRGIIHGFELLEKLGFHQWGFDYVLLDFLGDVVCGGFGLPIARDMCQKVIV
>MP1527_megahit_94704_275-1213
MKQPDESAAESPFSFDDTPLARELADLSARRRTLASVDISLSGNTRVITVSNQKGGVGKTTSTVNLAAALASMGARVLVIDLDPQGNASTALGVPHDSDTPSVYDVLIDDFPIADIVQNSPESPNLFCAPSTIHLAGAEIELVSQVAREHRLKTALDTYLAELTERLDFVIIDCPPSLGLLTINAFTAAQELLIPIQCEYYALEGLSQLLGTVRMIQKHLNTALYLSTIMLTMYDGRTRLAQQVAEEVREHFPREVLRTMIPRSVRVSEAPSFGQTVIAYDGQSAGAVAYREAAVEIIGRDKDSSVSIEGTP*
>MP1527_megahit_118774_662-1492
MLNWCLVNLELDPLNKIIAIANQKGGVGKTTTAINLSASLAAADCKVLIVDCDPQANSTSGLSFDHDPDRKNLYHLLIGDETPDGVIYPTQVHGLWLLPSSRNLVGANVELVEREGREVRLRDELRPLLGQYDFIFLDCPPALDLLTLNGLIAADTVIIPIQCEYFALEGVSALLDTIDRVRQHLNPKLSIEGVLLTMFDERTSLTRQVATDLRDFFQDDVFKTVIPRNVRLAEAPSHGKPILEYDLRCKGAESYLNLAREILSRTEPGISAHASG*
>MP1527_megahit_180498_541-1347
MNIIRTYVLANQKGGVGKTTTAINLATAFGNLGKKVLLIDLDPQGNASTGLGISPAKRERTIYDVLSQKYSIIDSIIQTSVDGVTLVSSEVGLSGIEPELASDNRRAFALKDELEKFKLDLVNRNEDLDFIIIDCPPSLSLLTIMGITAADSIIVPLQCEFFALEGLSQLIKTVYEVKKNLNPELRIEGVVLTMYDKRNRLSLQVAQDVKSHFNNKVYEIIIPRNVRVSEAPSHGLPVLIYDSGCSGSQAYKKLAFEILDEDTVREAV*
>MP1527_megahit_204041_3-806
LTRPADGEGSVQVQQDASVRIQEGALVIAVYGKGGIGKSTTSSNLSAAFSKLGKRVLQIGCDPKHDSTFTLTHRMVPTVIDILEEVDFHSEELRPDDFMFEGFNGVKCVESGGPPAGTGCGGYVTGQTVKLLKEHHLLEDTDVVIFDVLGDVVCGGFAAPLQHANYCLIVTANDFDSIFAMNRIVAAINAKAKNYKVRLGGVIANRSAELDQIEKFNQQTGLKTMAHFKNVDAIRRSRLKKCTIFEMDPDEEGVEEVQNEYLSLAKKM
>MP1527_megahit_228099_111-959
MCSVGKPTMIIGMVLENFRARIIAVANQKGGVGKTTTTINLGASIAEQEKRVLIVDLDPQANATTGLGLSTQELQGSVYEVVLQRAAVSEVLRKTDVVNLDVVPSSLSLAGAEIELVTAFSREHRLEKALAEVADDYDIILIDCPPALGLLTVNALVVAEEVLVPIQCEYYALEGLGQLVGNVDLVKANLNPGLEISTIALVMYDARTKLSEQVAAEVRSYFGDRVCRQVIPRSVRLSEAPSFGQPITVYDPTCRGAVAYRELAREVLERGDVDQETISTEEV
>MP1527_megahit_289686_10738-11547
MSDLLVVNGPKIVAIANQKGGVGKTTTTINLAAALAEFGSNVLIIDLDPQGNASTGLGIELEDRANTTYELLLDDADLDDVILKTAVDGVSIVPSTVDLSSADMELIANEKRSFLLHDALRQPAMEAYEFDFILIDCPPSLNLLTVNAMVAAHSVLVPLQSEFFALEGLSQLMLTIREVRQSANPWLRMEGVVLTMFDSRNNLSQQVEADARDNLGEMVFRTKIPRNVRVSEAPSYAMPVLEFDSASKGAQAYRELAQEFLKNNEPAEA*
>MP1527_megahit_364704_790-1551
MTKIIAISNQKGGVGKTTTTINLGTALSSVGKKVLIVDLDPQSNASTGLGIDNNSRKKTIYDLLISQKVESDCILPTIIPNMNIIPADVNLAGAEIELVDLDSREKRLKNIIDKVNNYDTILIDCPPALGLLTINGLTAANSVIIPLQCEFFALEGLSSLMSTISTIQKSFNEKLEIQGIVLTMYDKRNSLSSLVEKDVREHLGKKVYNTVIPRNVRISEAPSHGMPVLVYDTQCLGSQAYISLAKEVINQQN*
>MP1527_megahit_391285_4029-4832
MTRIYAFVNQKGGVGKTTTAINLGAYLAALNQQVLLVDLDAQGNATSCLGVVKQDINAGTYNLLIRPQARLHANTMRSAALQMSLVPSSPALAGVEVELVKEPDRAERLRRALDQANRYDYVLIDCPPSLGLLTLNGLVAAQAVVIPVQCEYLALEGLGQLLETISRVQTTFNVKLHVRGMIMTMYDSRVNLSQQVVEEVRAHFPDKVFQVVIPRNVRLAEAPSHGQPIITYAPDCTGAEAYANLASEVFNGDKSQEDSPIEEETST*
>MP1527_megahit_396532_218-1021
MSITSQNDGESPHKKSPRIIAIANQKGGVGKTTTTINLGAAIAESGKKVLIVDLDPQSNTTTGLGVSTKELNISIYQVIIQEKTASEAILNVGIENLDLLPSSLELAGAEIELVTVFSREQRLARALDDVVGNYEFILIDCPPALGLLTVNALCFASEVIVPIQCEYYALEGLGQLVGNVDLVKSNLNPELEISKIVLVMYDSRTKISKQVSDEVREYFGDRVCKQIIPRSVRLSEAPSYGQPITVFDPTSRGAIAYKELAREVLNE*
>MP1527_megahit_412058_1-513
GYVVGQTVKLLKQHHLLEDTDVVIFDVLGDVVCGGFAAPLQHAERALVVAANDFDSIFAMNRIVAAIGAKAKNYDVRLAGVVANRSRETDEIDRFCGEIGMQRLAHFQDLDAIRRSRLKKCTLFEMEECPEVLAAQLEYIRLAQLLWDGVDPSEATAMKDRDIFDFLGFE*
>MP1527_megahit_429853_7937-8746
MSALRKPTTESNLEGSQAAMHAALRAEASQPMDEPTTGPVTRETQIIAIYGKGGIGKSFTLANLSYMLAQQGKRVLLIGCDPKSDTTSLLFGGKACPTIIETSSRKKAAGEEVDISDVCFKRDGVFAMELGGPEVGRGCGGRGIIHGFELLEKLGFHDWGFDYVLLDFLGDVVCGGFGLPIARDMCQKVIVVGSNDLQSLYVANNVCSAVEYFRKLGGNVGVAGMVVNKDDGTGEAAAFAKSVGIPVLAAIPADEDIRRKSANYQIVGLP
>MP1527_megahit_431311_15758-16783
MSGGSDPTVSRETEQSTEGARRATRGPEAKTTGGSGFGEYSSISSDDTPIGAAAQRASQILHPGSVTLPKPAQRRMLTIANQKGGVGKTTTAVNLAAALAIQGLTVLVVDLDPQGNASTALGVEHHSGVPSSYEVLIGEVSATEAIQQSPHSERLLCIPATIDLAGAEIELVSMVAREGRLKTALADLAEIDVDFVLIDCPPSLGLLTVNALVAATEVLIPIQCEYYALEGVGQLLRNIELVQSHLNPSLHVSTVILTMYDGRTKLADQVAEEVRKHFGDAVLRAVIPRSVKVSEAPGYGMTVIDYDPGSRGAMSYLDAGRELAARSANMAPQTTQERKNR*
>MP1527_megahit_483163_6302-7105
MLTTNSFEEQENPKNSPRIIAVANQKGGVGKTTTTINLGAAIAERGRKVLIVDLDPQSNATTGLGVSAGDVNISTYQVIIQENKVSDAIISLEAENLHLLPSSLELAGAEVELVTAFSREQRLSKALDEVVEAFDYIFIDCPPALGLLTINALCFAQEVLVPIQCEYYALEGLGQLVGNVDLVRANLNPDLEISKIVLVMYDSRTKISKQVADEVREHFGDRVCEQIVPRSVRLSEAPSYGQPITIFDPTSTGAVAYRELAKEVLNE*
>MP1527_megahit_494898_49422-50294
MADAPLDQASGLRKMTHIPKPVKVIAIASGKGGVGKTNVTVNIGVALATQGKKVVLLDADLGLANIDVMLGLHPQFNLLHVLEGDKSLKEIMVDGPSGLQIIPAASGVKKMAELSPAEHAGMIQAFSELDDHIDILLIDSAAGIADSVVSFTKAAQEVIVVVCDEPASITDAYALIKLLSREHGVERFHIIANMGRSIQEGRELFDKISLVCDRFLDVTLNFMGIVPFDEDLRRAVKKQRSVVEFLPRSKSATAFQHLAKKIDYWPVAKQPRGNMEFFVERLIQASLEAG*
>MP1527_megahit_498541_1438-1797
MSGLKTTLPLPGTVYRREDGEGSVQVKMNTGPKIDGAKVFAVYGKGGIGKSTTSSNLSVAFSKLGKRVLQIGCDPKHDSTFTLTKRLQPTVIDILESVDFHAEELRPEDFVFEGYNGVMC
>MP1527_megahit_528494_5470-6273
MLTTNYTDVQEAPKKQARIIAIANQKGGVGKTTTTINLGAAIAEIGKRVLIVDLDPQSNTTTGLGVSTSDLNISIYQVIIQEKEASEAIISLEIENLNLLPSNLELAGAEVELVTAFSREQRLSKSLEQVIHDYDYILIDCPPALGLLTINALCFAQEVIVPIQCEYYALEGLGQLVGNVDLVKSNLNPDLEISKIVLVMYDSRTKISQQVADEVRDHFGDRVCEQIIPRSVRLSEAPSYGQPITIFDPTSRGAVAYMELAKEVVNE*
>MP1527_megahit_553315_10126-10926
MSDLSRPSGPKIIAIANQKGGVGKTTTTINLAAALVEQKQRVLVIDLDPQGNASTGLGIELDDREFTTYELLLEDIDLDQVIMTTETEGLHIVAATVDLSSADMELIANEKRSFLLHDALRQTQMDSYAFDYILIDCPPSLNLLTVNAMIAAHSVLVPLQSEFFALEGLSQLMLTIREVRQSGNKDLRIEGILLTMYDQRNNLSQQVEQDARSNLGELVYRTVIPRNVRVSEAPSYAMPVLSYDSGSKGAKAYRDLAKEVLANSAV*
>MP1527_megahit_554627_1524-2042
CGGYVVGQTVKLLKEHHLLEDTDVVIFDVLGDVVCGGFAAPLQHADRALVVTANDFDSIFAMNRIVAAIQAKAKNYDVRLGGVIANRSAQTDEVDRFARAVGLERVAHFPDLDVIRRSRLKKSTLFEMEPSPELEAVQKEYLALAAKLYAGVEPLDAKSMKDREIFDFLGFE*
>MP1527_megahit_556303_1906-2793
MLDAATQAPPDGDGSVQVQLDPSDKIKGAKVFAVYGKGGIGKSTTSSNLSAAFSKLGHRVLQIGCDPKHDSTFTLTKKLMPTVIDALEQVEFHSEELRTEDFMFEGYNGVMCVEAGGPPAGTGCGGYVVGQTVKLLKQHHLLEDTDVVIFDVLGDVVCGGFAAPLQHAERALVVAANDFDSIFAMNRIVAAIGAKAKNYDVRLAGVVANRSRETDEIDRFCDEIGMQRLAHFQDLDAIRRSRLKKCTLFEMEECPEVLAAQLEYIRLAQLLWDGVDPSEATAMKDRDIFDFLGFE*
>MP1527_megahit_556303_22100-23095
MTHLDQPSALDALREEAAIEPDPVHDGEVTKETQVIAIYGKGGSGKSFALSNLSYMMAQQGKRVLLIGCDPKSDTTSLLFGGKACPTIIETSSKKKLAGEEVSIEDVCFQRDGVFAMELGGPEVGRGCGGRGIIHGFELLEKLGFHQWGFDYVLLDFLGDVVCGGFGLPIARDMCQKVIVVGSNDLQSLYVANNVCKAVEYFRSMGGNVGVAGMIVNKDDGTGEAQAFAKAVDIPVLCAIPANDDIRKKSANYQIIGTPGGEWASLFEELAINVAKAPPQRPTPLEQDGLLDLFSPEETGGNVELVPATQADMRGGAFEPKPSLEVVYDEV*
>MP1529_megahit_54663_3-509
NGSRLEKCSMTVETINVKGNANKVLEEHHSRLKSEAKEINNELHTAKPKKKCQIIAIYGKGGIGKSFTLANLSCMMAEQGKRVLLIGCDPKSDTTSLLFEGKACPTIIETSTKKKLSGEEVAIGDVCFKRNGVFAMELGGPEVGRGCGGRGIIHGFELLEKLGFHDWDF
>MP1529_megahit_123490_3-668
LTGRLVPTVIDILKEVDFHAEELRPDDFVYEGFNGVKCVEAGGPPAGTGCGGYVVGQTVKLLKQNHMLEETDVVIFDVLGDVVCGGFAAPLQHADRAIIVTANDFDSIYAMNRIIAAVQAKSKNYNVRLAGCIANRSKDTDEVDRYCKEVGFKRVAHLPDLDAIRKSRLKKKTLFEMDDNEEIQLVQKEYLRLAQLLWDGTDPLAPQPLEDRDIFELLGFD*
>MP1529_megahit_128631_448-711
MSLDNPTTTLDKKDLEKHHKDLREEANQPIDEVPIGEPTKKTQIIAIYGKGGIGKSFTLANLSHMMAEQGKRVLLIGCDPKSDTTSLL
>MP1529_megahit_130425_3455-4264
MSDLLTVVGPKIVAVANQKGGVGKTTTTINLGAALAEFGSNVLIIDLDPQGNASTGLGIEIEARENTTYELLLDDAELKDVILETDVDGLCIVPSTVDLSSADIELIANEKRSFLLHDALRQPAMEQYDFDFILIDCPPSLNLLTVNAMVASHSVLVPLQSEFFALEGLSQLMLTIREVRQSANPNLKIEGVVLTMFDNRNNLSQQVEADARDNLGDLVFATKIPRNVRVSEAPSYAMPVLDFDPASKGAKAYRDLAQEFLKNNEMAEA*
>MP1529_megahit_146314_181-939
MAKIIAIANQKGGVGKTTTAINLATAMAAIEKKILIIDADPQSNASTGLGIKEEDRKPSLYNLLTKKSFDPSSIKETAIPNLSIIPSTTDLAASEVELVDFNDRESIMKNILSDLNNYDFVFIDCPPALGLLTINSLVASNSIIVPLQCEFFALEGLSSLMKTVNAIKSGFNPQIKLEGVVLTMHDKRNSLSSLVEEDVRNHFSDKVYKTVIPRNVRVSEAPSHGKPVLIYDTTCVGSQAYISLAKELIFNQ*
>MP1529_megahit_174628_221-967
MGRVICVANQKGGVGKTTTSMNLAVLLAVAGQRTLLVDLDPQCNATTGLGHLPTQRHSLVESSPLRESFVTTYQEGLSLLPGSRSFQDVDVLANSSDAHSTMLATHLIGSLGSFDTVLIDCPPSLGPLTRTALSSASEVLMPIQCEYFAMEGLTQMIEVIRQVIDRSESRLTFGGILLTMYDATLELTAEVDREVRDFFGDVVFQNVIPRDVAVSEAPSHGRSVVDYAPRSRGSRAYVELCQEVLERV*
>MP1529_megahit_177327_3-392
MKDDVPNLKDYSSRLREEANMDLADIKADGEISEPTKKTQIVAIYGKGGIGKSFTLANLSHMMAELGKRVLLIGCDPKSDTTSLLFGGKACPTIIETSTKKKLAGEEVKIGDVCFKRGGVFAMELGGPEV
>MP1529_megahit_223074_3-455
DVVIFDVLGDVVCGGFAAPLQHADRALIVTANDFDSIYAMNRIIAAVQAKSNNYKVRLAGCVANRSRETNEVDRYCEEVGFNRIAHMPDVDVIRRSRLKKKTLFEMDADEEVVAVQAEYVRLAEKLWNGTEPLAPDPLEDRVIFELLGFD*
>MP1529_megahit_223726_394-708
MSPLDQRKEVPNLKEDGEGSVQVKMDPNMKIDGAKVFAVYGKGGIGKSTTSSNLSAAFSKLGKNVLQIGCDPKHDSTFTLTGRLVPTVIDILKEVDFHAEELRPE
>MP1529_megahit_226059_885-1412
WDFDYVLLDFLGDVVCGGFGLPIARDMAQKVIVVGSNDLQSLYVANNVCSAVEYFRKLGGSVGVAGIVINRDDGTGEAKKFAEKVGIPVLSTIPADDDIRRKSAMYQIIGTKQSQWGTLFETLASNVADAPPVRPKTLNQDQLLGLFDGGETGEGFTLVPATDADMRGKFSKPKK*
>MP1529_megahit_230408_1063-1872
MEDLLSNKRHSSSLNKLPRVITVANQKGGVGKTTTVVNIATCLAETGKRVLIVDFDPQANATSAVGIEPGTFNQSIYEVILGHASMNDSIIKTKWKGLSIAPATIDLSGAEIELVSAFNRERYLKTAISGIIDNYDYVFIDCPPSIGLLTVNALTAADEVLVPIQCEYLALEGLGQLINNVEKVKTHLNENLHISIIALVMFDGRTKLASQVVQEVRDHFGSKVCNQIIPRSVRLSEAPSYGQPIIYFDPKSRAALAYRALAKEISSVT*
>MP1529_megahit_237745_968-1768
MAVSILSVINQKGGVGKTTTVINLATALAKKGKKILVIDLDPQGNATTGLGKSNNNEEKSIYSVLIGKTQVENAIQESSVSGLDLIGSNVNLSGLEVETASDANRAFLLKEILHKENGSYFNKYENIFIDCPPSLSLLTVMSLVSADELLIPLQTEFFALEGITQLVKTIDRIKVNLNPKLGIRGVLLTMFDKRNKLSSQVDFEARKHFKDKVYKTVVPRNVRLSEAPSHGMPCLIYDKNCSGSKSYINLAEEFIKQNNQTIGSAA*
>MP1529_megahit_242280_2-769
CMMAEQGKRVLLIGCDPKSDTTSLLFEGKACPTIIETSTKKKLSGEEVAIGDVCFKRNGVFAMELGGPEVGRGCGGRGIIHGFELLEKLGFHDWDFDYVLLDFLGDVVCGGFGLPIARDMAQKVIVVGSNDLQSLYVANNVCSAVEYFRKLGGSVGVAGIVINRDDGTGEAKKFAEKVGIPVLSTIPADDDIRRKSAMYQIIGTKQSQWGNLFETLATNVAGAPPVRPTTLNQDELLGLFDGGQTGAGFTLVPATD
>MP1529_megahit_249123_490-723
MSPLDSNKQVPNLRGEDGEGSVQVQMDPKVKIEGAKVFAVYGKGGIGKSTTSSNLSVAFSKLGKKVLQIGCDPKHDST
>MP1529_megahit_268269_3-356
MSPLDSNKQVPNLRGEDGEGSVQVQMDPKLKIDGAKVFAVYGKGGIGKSTTSSNLSVAFSKLGKKVLQIGCDPKHDSTFTLTGRLVPTVIDILKDVDFHAEELRPDDFVYEGYNGVKC
>MP1529_megahit_269903_3-464
EETDVVIFDVLGDVVCGGFAAPLQHADRAIIVTANDFDSIYAMNRIIAAVQAKSKNYNVRLAGCIANRSKDTDEVDRYCKEVGFKRVAHLPDLDAIRKSRLKKKTLFEMGDDKEIELVQKEYIRLAQLLWDGTDPLAPDPLEDRDIFELLGFD*
>MP1529_megahit_307788_1-507
TGQTVKLLKEHHLLEDTDVVIFDVLGDVVCGGFAAPLQHANYCLIVTANDFDSIFAMNRIVAAINAKAKNYKVRLGGVIANRSAELDQIEKFNKETGLKTMAHFKNVDAIRRSRLKKCTIFEMDSSEDGVLECQNEYLSLAQKMIDKVEPLQAEPLKDREIFDLLGFD*
>MP1529_megahit_310039_12071-12874
MLTTNSFEEQENPKNSPRIIAVANQKGGVGKTTTTINLGAAIAERGRKVLIVDLDPQSNATTGLGVSAGDVNISTYQVIIQENKVSDAIISLEAENLHLLPSSLELAGAEVELVTAFSREQRLSKALDEVVEAFDYIFIDCPPALGLLTINALCFAQEVLVPIQCEYYALEGLGQLVGNVDLVRANLNPDLEISKIVLVMYDSRTKISKQVADEVREHFGDRVCEQIVPRSVRLSEAPSYGQPITIFDPTSTGAVAYRELAKEVLNE*
>MP1529_megahit_357777_1-576
KQDPKINIEEGALVIAVYGKGGIGKSTTSSNLSAAFSKLGKKVLQIGCDPKHDSTFTLTHKMVPTVIDILEEVDFHSEELRPTDFMFEGFNGVMCVESGGPPAGTGCGGYVTGQTVKLLKEHHLLEDTDVVIFDVLGDVVCGGFAAPLQHANYCLIVTANDFDSIFAMNRIVSAIKAKAKNYKVRLGGVVAN
>MP1529_megahit_363246_318-995
MTSTLTRKEDGEGSVQVKQDPKAQIQEGALVIAVYGKGGIGKSTTSSNLSAAFSKLGKKVLQIGCDPKHDSTFTLTHKMVPTVIDILEEVDFHSEELRPEDFMFKGFNGVMCVESGGPPAGTGCGGYVTGQTVKLLKEHHLLEDTDVVIFDVLGDVVCGGFAAPLQHANYCLIVTANDFDSIFAMNRIVAAINAKAKNYKVRLGGVIANRSAELDQIEKFNEKTGL
>MP1529_megahit_379181_1778-2560
MGKVISIANQKGGVGKTTTSINLAASLAALEFKTLIIDADPQANATSGLGIDQNSIVKTVYECMINKEIDSESIINSDVDFLDILPSDIDLVGAEVEMVDISDRDLRMKSCIDTIKNDYDFIIIDCSPSLGIVTVNSLVASDSVIIPVQCEYFALEGLGKLLETIKLIQNNLNKKLTIEGILMSMYDVRLRLSNQVVEEVQTHFKNLVFNTIIPRNVKLSEAPSFGIPVISYDASCKGALSYLNLAKEVVDNNNTVKVEW*
>MP1529_megahit_385778_618-872
MTSTINKPLDGEGSVQVKQDPKINIEEGALVIAVYGKGGIGKSTTSSNLSAAFSKLGKKVLQIGCDPKHDSTFTLTHKMVPTVID
>MP1529_megahit_393269_293-775
MTSTITRKEDGEGSVQVKQDPKAQIQEGALVIAVYGKGGIGKSTTSSNLSAAFSKLGKKVLQIGCDPKHDSTFTLTHKMVPTVIDILEEVDFHSEELRPEDFMFKGFNGVMCVESGGPPAGTGCGGYVTGQTVKLLKEHHLLEDTDVVIFDVLGDVVCGGF
>MP1529_megahit_396206_3-608
HDSTFTLTHKMVPTVIDILEEVDFHSEELRPTDFMFEGFNGVMCVESGGPPAGTGCGGYVTGQTVKLLKEHHLLEDTDVVIFDVLGDVVCGGFAAPLQHANYCLIVTANDFDSIFAMNRIVSAIKAKAKNYKVRLGGVVANRSKDTDQIDKFNERTGLKTMAHFKDVDAIRRSRLKKCTIFEMEPTEDVIEVQNEYLSLAKN
>MP1672_megahit_27169_1-597
VFAMELGGPEVGRGCGGRGIIHGFETLEKLGFHDWDFDYVLLDFLGDVVCGGFGLPIARDMCQKVIVVASNDLQSLYVANNVCSAVEYFRKLGGNVGVAGMVTNKDDGAGQAQAFCKAVGIPELASIPAHDDIRRKSASYEIIGRPDGEWGSLFGDLATNVAEAPPHRPTPLTQDGLLELFDGDTVGRDVVLQPASLED
>MP1672_megahit_32512_2-748
QPMDEPTTGPVTRETQIIAIYGKGGIGKSFTLANLSYMLAQQGKRVLLIGCDPKSDTTSLLFGGKACPTIIETSSRKKAAGEEVDISDVCFKRDGVFAMELGGPEVGRGCGGRGIIHGFELLEKLGFHDWGFDYVLLDFLGDVVCGGFGLPIARDMCQKVIVVGSNDLQSLYVANNVCSAVEYFRKLGGNVGVAGMVVNKDDGTGEAAAFAKSVGIPVLAAIPADEDIRRKSANYQIVGLPGGRWASVF
>MP1672_megahit_46749_1-438
DVLGDVVCGGFAAPLQHADRAIIVTANDFDSIYAMNRIIAAVQAKSKNYNVRLAGCIANRSKDTDEVDRYCKEVGFKRVAHLPDLDAIRKSRLKKKTLFEMGGDEEIELVQKEYIRLAQLLWDGTDPLAPDPLEDRDIFELLGFD*
>MP1672_megahit_90270_857-1774
MNSPNQHIPVNNIDPGRNVGDGEGSVQVHLEEDLMQVSAKVFAVYGKGGIGKSTTSSNLSVAFSKLGKRVIQIGCDPKHDSTFTLTKALMPTVIDVLESVEFHAEELRPEDYVHEGYNGVMCVEAGGPPAGTGCGGYVVGQTVKLLKQHHLLDDSDVVIFDVLGDVVCGGFASPLQHAERALVVTANDFDSIFAMNRIAAAIKAKSKNYAVRLGGVIANRSAATDEIDRFNEAVGLKRLAHFPDLDVIRRSRLKKSTLFELDDAPGLTEVCDEYLQLAEQLWAGTDPLPCEPMKDRDLFDFLGFD*
>MP1672_megahit_103764_2-589
MNTATVDVSEIRNLSRPPDGEGSVQVQQDPRLKIGTARVFAVYGKGGIGKSTTSSNLSVAFSKLGKRVLQIGCDPKHDSTFTLTKKLVPTVIDSLEAVDFHSEELRMEDFVYEGYNGVMCVEAGGPPAGTGCGGYVVGQTVKLLKEHHLLDDTDVVIFDVLGDVVCGGFAAPLQHAERALIVAANDFDSIFAMNRI
>MP1672_megahit_106107_601-1506
MSPLDSNKQVPNLRGEDGEGSVQVQMDPKLKINGAKVFAVYGKGGIGKSTTSSNLSVAFSKLGKKVLQIGCDPKHDSTFTLTGRLVPTVIDILKDVDFHAEELRPDDFVYEGYNGVKCVEAGGPPAGTGCGGYVVGQTVKLLKQNHMLEETDVVIFDVLGDVVCGGFAAPLQHADRAIIVTANDFDSIYAMNRIIAAVQAKSKNYNVRLAGCIANRSKETDEVDRYCKEVGFKRVAHLPDLDAIRKSRLKKKTLFEMDDNEEIQSVQKEYLRLAQLLWDGTDPLAPQPLEDRHIFELLGFD*
>MP1672_megahit_116218_3-836
MTTTLTRPADGEGSVQVHQDPAMNIEEETLVIAVYGKGGIGKSTTSSNLSAAFSKLGKRVLQIGCDPKHDSTFTLTHTMVPTVIDILEEVDFHSEELRPDDFVFTGFNGVQCVESGGPPAGTGCGGYVTGQTVKLLKEHHLLEDTDVVIFDVLGDVVCGGFAAPLQHANYCLIVTANDFDSIFAMNRIVQAIQAKAKNYKVRLGGVVANRSADTDQIDKFNARTGLRTMAHFRDVDAIRRSRLKKCTIFEMDDDDEAVQAVRNEYLRLAQNMLDKVEP
>MP1672_megahit_118445_1-573
MNAPQSAKLYDPGLEASGERADLLASSGEDAPKTQIIAIYGKGGIGKSFTLANLSYMMAQLGKKVLLIGCDPKSDTTSLLFGGKACPTIIETASAKKAAGDEVSVGDVCFKRDGVFAMELGGPEVGRGCGGRGIIHGFETLEKLGFHDWDFDYVLLDFLGDVVCGGFGLPIARDMCQKVIVVASNDLQSLY
>MP1672_megahit_178783_1373-1888
GYVTGQTVKLLKEHHLLEDTDVVIFDVLGDVVCGGFAAPLQHANYCLIVTANDFDSIFAMNRIVQAIQAKAKNYKVRLGGVVANRSADTDQIDKFNERTGLRTMAHFRDVDAIRRSRLKKCTIFEMDDDDEAVKAVRQEYLNLAQNMLDKVEPLEAVSLKDREIFDLLGFD*
>MP1672_megahit_180426_3-392
HANYCLIVTANDFDSIFAMNRIVQAISAKAKNYKVRLGGVIANRSAGTDQIDKFAERVGLNRLAHFPDLDEIRKSRLKKATLFEMDKTPEIDLVLKEYMMLAQSLWNGTDPIAPNSLKDREIFDLLGFD*
>MP1672_megahit_189777_3-515
MTHLDQPSALDALREEAAIEPDPVHDGEVTKETQVIAIYGKGGSGKSFALSNLSYMMAQQGKRVLLIGCDPKSDTTSLLFGGKACPTIIETSSKKKLAGEEVSIEDVCFQRDGVFAMELGGPEVGRGCGGRGIIHGFELLEKLGFHQWGFDYVLLDFLGDVVCGGFGLPIA
>MP1672_megahit_190500_83-679
RTEDFMFEGYNGVMCVEAGGPPAGTGCGGYVVGQTVKLLKQHHLLEDTDVVIFDVLGDVVCGGFAAPLQHAERALVVAANDFDSIFAMNRIVAAIGAKAKNYDVRLAGVVANRSRETDEIDRFCGEIGMQRLAHFQDLDAIRRSRLKKCTLFEMEECPEVLAAQLEYIRLAQLLWDGVDPSEATAMKDRDIFDFLGFE*
>MP1672_megahit_210762_1415-1747
MSPLDSNKQVPNLRGEDGEGSVQVQMDPKVKIDGAKVFAVYGKGGIGKSTTSSNLSVAFSKLGKKVLQIGCDPKHDSTFTLTGRLVPTVIDILKEVDFHAEELRPDDFVYE
>MP1672_megahit_218739_901-1485
VFTGFNGVQCVESGGPPAGTGCGGYVTGQTVKLLKEHHLLEDTDVVIFDVLGDVVCGGFAAPLQHANYCLIVTANDFDSIFAMNRIVQAIQAKAKNYKVRLGGVVANRSADTDQIDKFNERTGLRTMAHFKDVDAIRRSRLKKCTIFEMDDDDEAVQAVREEYLKLAQNMIDKVEPLEATSLKDREIFDLLGFD*
>MP1672_megahit_233304_14393-15082
SIEDVCFQRDGVFAMELGGPEVGRGCGGRGIIHGFELLEKLGFHEWGFDYVLLDFLGDVVCGGFGLPIARDMCQKVIVVGSNDLQSLYVANNVCKAVEYFRSMGGNVGVAGMIVNKDDGTGEAQAFAKAVDIPVLCAIPANDDIRKKSANYQIIGTPGGEWASLFEELAINVAKAPPQRPTPLEQDGLLDLFSPEETGGNVELVPATQADMRGGAFEPKPSLEVVYDEV*
>MP1672_megahit_239811_1374-2399
MTVETINVKGNANKVLEQHHNRLKSEAKEIPDELHTAKPKKKCQIIAIYGKGGIGKSFTLANLSCMMAEQGKRVLLIGCDPKSDTTSLLFEGKACPTIIETSTKKKLSGEEVAIGDVCFKRNGVFAMELGGPEVGRGCGGRGIIHGFELLEKLGFHDWDFDYVLLDFLGDVVCGGFGLPIARDMAQKVIVVGSNDLQSLYVANNVCSAVEYFRKLGGSVGVAGIVINRDDGTGEAKKFAEKVGIPVLSTIPADDDIRRKSAMYQIIGTKQSQWGTLFETLASNVADAPPVRPSTLNQDQLLGLFDGGETGAGFTLVPATDADMRGKFSKPKKSLEVIYDKV*
>MP1672_megahit_263290_308-1090
MGKIISIANQKGGVGKTTTSINLAASLAALEYKTLLVDADPQANTTSGLGISKKDIKKTVYECMISESLSMDDILNTEINFLDILPSDIDLVGAEVEMVDIDNRDSRMKNCLNTIGENYDYIIIDCSPSLGIVTVNSLVASDSVIIPVQCEYFALEGLGKLLETIRLIQSNLNKELTIEGILMSMYDVRLRLSNQVVEEVQTHFKSLVFDTIIPRNVKLSEAPSFGIPAISYDANCKGSLSYLNLAKELVDNNENVKVSW*
>MP1672_megahit_268495_1511-2275
MSKIFSICNQKGGVGKTTTSVNLSAALSLNNKKVLLIDMDPQGNATMGSGIDKYELEYSLADLLLENNKNIEEIIFNSDEGFDVIPANQALTFAEVKLLELKNRELILRKILENIKDNYQYIVIDCPPSLNILTVNALAVSDYVIIPTQCEYYALEGLTALLETIDKIKISVNEGLKIGGILRTMYDPRNNLAQDVSSELETHFGKNVLNTIIPRNVSLAEAPSYGSSIISYDKSSKGSISYLALAGELVRTSK*
>MP1672_megahit_274691_1-426
DVVCGGFAAPLQHANYCLIVTANDFDSIFAMNRIVSAIKAKAKNYKVRLGGVVANRSKDTDQIDKFNREAGLKIMAHFKDVDAIRRSRLKKCTIFEMEQTEDVIEVQNEYLSLARNMLENVEPLDGNPLKDRELFDLLGFD*
>MP1672_megahit_275453_5654-6541
MLDAATQAPPDGDGSVQVQLDPSDKIKGAKVFAVYGKGGIGKSTTSSNLSAAFSKLGHRVLQIGCDPKHDSTFTLTKKLMPTVIDALEQVEFHSEELRTEDFMFEGYNGVMCVEAGGPPAGTGCGGYVVGQTVKLLKQHHLLEDTDVVIFDVLGDVVCGGFAAPLQHAERALVVAANDFDSIFAMNRIVAAIGAKAKNYDVRLAGVVANRSRETDEIDRFCDEIGMQRLAHFQDLDAIRRSRLKKCTLFEMEECPEVLAAQLEYIRLAQLLWDGVDPSEATAMKDRDIFDFLGFE*
>MP1672_megahit_275747_2388-2771
NYCLIVTANDFDSIFAMNRIVSAIKAKAKNYKVRLGGVVANRSKDTDQIDKFNKEAGLKIMAHFKDVDAIRRSRLKKCTIFEMEPTEDVIEVQNEYLSLANNMLNNVEPLDGNPLKDRDLFDLLGFD*
>MP1672_megahit_279689_1-570
MTSTINKPLDGEGSVQVNQDPKVKIEEGALVIAVYGKGGIGKSTTSSNLSAAFSKLGKKVLQIGCDPKHDSTFTLTHSMVPTVIDILEEVDFHSEELRPDDFMFKGFNGVMCVESGGPPAGTGCGGYVTGQTVKLLKEHHLLEDTDVVIFDVLGDVVCGGFAAPLQHANYCLIVTANDFDSIFAMNRIVS
>MP1672_megahit_282967_3511-4536
MSGGSDPTVSRETEQSTEGARRATRGPEAKTTGGSGFGEYSSISSDDTPIGAAAQRASQILHPGSVTLPKPAQRRMLTIANQKGGVGKTTTAVNLAAALAIQGLTVLVVDLDPQGNASTALGVEHHSGVPSSYEVLIGEVSATEAIQQSPHSERLLCIPATIDLAGAEIELVSMVAREGRLKTALADLAEIDVDFVLIDCPPSLGLLTVNALVAATEVLIPIQCEYYALEGVGQLLRNIELVQSHLNPSLHVSTVILTMYDGRTKLADQVAEEVRKHFGDAVLRAVIPRSVKVSEAPGYGMTVIDYDPGSRGAMSYLDAGRELAARSANMAPQTTQERKNR*
>MP1672_megahit_290718_330-1118
MSPLDQRKEVPNLKEDGEGSVQVKMDPNMKIDGAKVFAVYGKGGIGKSTTSSNLSAAFSKLGKNVLQIGCDPKHDSTFTLTGRLVPTVIDILKEVDFHAEELRPEDFVYEGYNGVKCVEAGGPPAGTGCGGYVVGQTVKLLKQNHMLDNTDVVIFDVLGDVVCGGFAAPLQHADRALIVTANDFDSIYAMNRIIAAVHAKSKNYNVRLAGCVANRSKDTDEIDKYCKEVGFNRVAHLPDLDAIRRSRLKKKTLFEMGDDEDII
>MP1672_megahit_297105_270-1034
MIVTIANQKGGVGKTTTVVNLATALASINKKILVVDMDPQYNSSMSFNAYNPKLSIYRVFSNEVEIINAIKKSQIPNLDIISACEDLAAAEYELADDENRNFLLKNYINNIKSNYDYIFIDTPPTLGLLTISSLTASDEILIPVQCEFFALEGLSKLIKTIDVIKSNLNTSLKLNGIILTMYDRRNSLSSLIEREAREYFETNVYKFNVPRNVTLSEAPSHGLPAIIYDLKCSGSQAYIALAREFLERSKSQIG*
>MP1672_megahit_297799_1-219
MTTTLTRPADGEGSVQVLQDPSLNIQEETLVIAVYGKGGIGKSTTSSNLSAAFSKLGKRVLQIGCDPKHDSTF
>MP1672_megahit_299149_2511-3287
MKILVVANQKGGVGKTTTTLNLAASLAAAGRKILLLDIDSQANLTTGLGGKKTYEETTITDVLLDDVSLESLIQRKPDFNFDVIPGSPDLISAELEMARVPDPTSILKGKLNLLAHKYDYCLIDSPPSLGMLSVSALRAADKIIIPLQCEHFSIEGLAAMQRTIIEINEATGSNLKIDGILRTMFDQENERAREISEKLEKSLAQQVFSTIIPRCDLLAEAPSEGKPIMYIDPDAKGTLAYFALAGEIIMKFEDKNVA*
>MP1672_megahit_315845_1-558
KGGIGKSFTLANLSHMMAEQGKRVLLIGCDPKSDTTSLLFGGKACPTILETSTNKKLAGEEVTIGDVCFKRNGVFAMELGGPEVGRGCGGRGIIHGFELLEKLGFHDWDFDYVLLDFLGDVVCGGFGLPIARDMAQKVILVASNDLQSLYVANNVCSAVEYFRKLGGNVGVAGLVINKDDGSGEAA
>MP1672_megahit_322995_1165-1512
MTTTLTRPADGEGSVQVLQDPSLNIQEETLVIAVYGKGGIGKSTTSSNLSAAFSKLGKRVLQIGCDPKHDSTFTLTHKMVPTVIDILEEVDFHSEELRPEDFVFTGFNGVQCVESG
>MP1672_megahit_338965_715-1614
MSPLDKSPPQLRGQDGEGSVQVHQDPDMKIDGAKVFSVYGKGGIGKSTTSSNLSAAFSTLGKRVLQIGCDPKHDSTFTLTGSLVPTVIDILKEVDFHSEELRPEDFIFEGFNGVKCVEAGGPPAGTGCGGYVVGQTVKLLKQHHLLEDTDVVIFDVLGDVVCGGFAAPLQHADRALIVTANDFDSIYAMNRIIAAVQAKSNNYKVRLAGCVANRSRETNEVDRYCKEVGFDRIAHMPDVDVIRRSRLKKKTLFEMDSDEEVVAVQAEYIRLAEKLWNGTEPLAPDPLEDRVIFELLGFD*
>MP1672_megahit_342050_2-685
MSPLDKAAPQLRGKDGEGSVQVHQDAGVSIDGVKVFSVYGKGGIGKSTTSSNLSAAFSKLGRRVLQIGCDPKHDSTFTLTGSLVPTVIDILKEVDFHPEELRPEDFVFEGFNGVKCVEAGGPPAGTGCGGYVVGQTVKLLKQHHLLDDTDVVIFDVLGDVVCGGFAAPLQHADRALIVTANDFDSIYAMNRIIAAVQAKSANYKVRLAGCVANRSRETNEIDRYCEAV
>MP1672_megahit_342565_106-1119
MKDDVPNLKDYSSRLREEANMDLADIKADEEPSEPTKKTQIVAIYGKGGIGKSFTLANLSHMMAELGKRVLLIGCDPKSDTTSLLFGGKACPTIIETSTKKKLAGEEVKIGDVCFKRGGVFAMELGGPEVGRGCGGRGIIHGFELLEKLGFHDWDFDYVLLDFLGDVVCGGFGLPIARDMAQKVILVGSNDLQSLYVANNVCSAVEYFRKLGGNVGVAGLVINKDDGSGEAAAFAKAVDIPVLASIPQDDDLRKKSANYQIVGTSQSQWGDLFTELAEAVAGAPPMRPTPLDSDGLLNLFDSKDTGADFTLVPATDVDMRGKNAKPKVSLEVVYDEA*
>MP1672_megahit_342895_2-289
MKDDVPNLKDYSSRLREEANMDLADIKADEEPSEPTKKTQIVAIYGKGGIGKSFTLANLSHMMAELGKRVLLIGCDPKSDTTSLLFGGKACPTIIE
>MP1672_megahit_357624_3613-4431
MASHPVQVIAVTGGKGGVGKSNVSVNLGIALSEMGRRVVILDADLGLANIDILLGISSNKTIENVLQGECDLREVMVKGPGGIKIVPASSGTQKLSQLNPMEHAGLIQAFSDIGDDIDVLIIDTAAGISDTVLSFVRASQEVLVVVTDEPTSITDAYAQIKLLNRDYGLFRFRVVANMVRSPQDGMALFAKLTKVTDRFLDVAMQYVGAVPSDDAVKRAVQRQKAVIEAYPRSKAATSFRALAKKVDSWPLPSTPRGHLEFFVDRLVDQVGA*
>MP1672_megahit_362372_3-818
KMASHPVQVIAVTGGKGGVGKSNVSVNLGIALSEMGRRVVILDADLGLANIDILLGISSNKTIENVLQGECDLREVMVKGPGGIKIVPASSGTQKLSQLNPMEHAGLIQAFSDIGDDIDVLIIDTAAGISDTVLSFVRASQEVLVVVTDEPTSITDAYAQIKLLNRDYGLFRFRVVANMVKSPQDGMALFAKLTKVTDRFLDVAMQYVGAVPSDDAVKRAVQRQKAVIEAYPRSKAATSFRALAKKVDSWPLPSTPRGHLEFFVDRLVDQVG
>MP1672_megahit_363412_281-652
MTSTINKPLDGEGSVQVKQDPKVRIEDGALVIAVYGKGGIGKSTTSSNLSAAFSKLGKKVLQIGCDPKHDSTFTLTHSMVPTVIDILEEVDFHSEELRPDDFMFEGFNGVMCVESGGPPAGTGC
>MP1672_megahit_371815_1-687
KHDSTFTLTHSMVPTVIDILEEVDFHSEELRPDDFMFEGFNGVMCVESGGPPAGTGCGGYVTGQTVKLLKEHHLLEDTDVVIFDVLGDVVCGGFAAPLQHANYCLIVTANDFDSIFAMNRIVSAIKAKAKNYKVRLGGVVANRSKDTDQIDKFNKEAGLKIMAHFKDVDAIRRSRLKKCTIFEMEQTEDVIEVQNEYLSLARNMLENVEPLDGNPLKDRDLFDLLGFD*
>MP1672_megahit_378770_2-808
GALVIAVYGKGGIGKSTTSSNLSAAFSKLGKKVLQIGCDPKHDSTFTLTHSMVPTVIDILEEVDFHSEELRPDDFMFKGFNGVMCVESGGPPAGTGCGGYVTGQTVKLLKEHHLLEDTDVVIFDVLGDVVCGGFAAPLQHANYCLIVTANDFDSIFAMNRIVSAIKAKAKNYKVRLGGVVANRSKDTDQIDKFNKEAGLKIMAHFKDVDAIRRSRLKKCTIFEMEPTEDVIEVQNEYLSLANNMLNNVEPLDGNPLKDRDLFDLLGFD*
>MP1672_megahit_383346_2-694
MKDDVPNLKDYSQRLRDEANMDLADIQSESEASEPTKHTQIIAIYGKGGIGKSFTLANLSHMMAEMGKRVLLIGCDPKSDTTSLLFGGKACPTIIETSTKKKLAGEEVKIGDVCFKRGGVFAMELGGPEVGRGCGGRGIIHGFELLEKLGFHDWDFDYVLLDFLGDVVCGGFGLPIARDMAQKVILVASNDLQSLYVSNNVCSAVEYFRKLGGNVGVAGLVINKDDGSGEA
>MP1672_megahit_384955_45807-46658
MKLAVYGKGGVGKSTVGCNLSIALAKRGKRVLQIGCDPKHDSTFTLAGFLIPTIVDTLQEKNYHYEDIWVEDVIYEGYSGVDCVESGGPPAGAGCGGYVVGETVKLLKEINAFYEYDVILFDVLGDVVCGGFAAPLNYSDYCLIITDNGFEALYAANRIVASVREKARTHPLKLAGLIGNRTRKRNLIDKYVESCPIPVLEIIPIVDGIQVSRMQGQTVFEIAEKEKPLSLVCDFYLNIADQLLTQPEGVVPIELPDQELFRLLSNTTSKSTETKSNLDFMLV*
>MP1672_megahit_390619_163-582
VCGGFAAPLQHANYCLIVTANDFDSIFAMNRIVSAIKAKAKNYKVRLGGVVANRSKDTDQIDKFNKEAGLKIMAHFKDVDAIRRSRLKKCTIFEMEQTDDVIEVQNEYLSLARNMLENVEPLDGNPLKDRDLFDLLGFD*
>MP1674_megahit_49887_1105-1914
MSDPSRPDGPKIIAVANQKGGVGKTTTAINLAAALVENGLKVLVVDLDPQGNASTGFGIEREDRDYTTYDLLLDDAPLNEVIHPTTISGLGIVPATVDLSSADIELISNEKRSFLLHDALRQVAMDSYGWDFILIDCPPSLNILTVNAMVAAHSVLVPLQSEFFALEGLSQLMLTLREVRQSANPELRIEGIVLTMYDQRNNLSQQVEQDARDNLGDLVFDTVIPRNVRISEAPSFAMPVLAYDPRSKGAEAYRALAQELVMKNNRVAA*
>MP1674_megahit_53562_4323-5144
MSNHSVQVIAVTGGKGGVGKSNVSINLGVCLAEMGRRVVLMDADLGLANLDILLGITARKNLSHVLNGECSLSEILVDGPGGIKIVPASSGTRELVSMGTREHAGLIHAFSELSDQVDVLLIDTAAGISEMVVSFLTAAQESLFVVTNEPTSITDAYALMKLLNQQHGMYRFNVLANMVRTQQEGREIYAKLTKVTDRFLDVALQFSGCIPFDEYLRKAVMRQKPVVEAYPRSKAALAFRTLANKVDGWPLPTTPRGHLEFFVDRLVQGVAAR*
>MP1674_megahit_60875_3-638
MSFVLDTMKRDGSTLAKSTVAKPQGLRRGMDGDGSVQVHLDPAMQIDTAKVFSVYGKGGIGKSTTSSNLSVAFSKLGLRVLQIGCDPKHDSTFTLTKKLQPTVIDALEQVDFHAEELRIEDFVFEGYNGVMCVEAGGPPAGTGCGGYVVGQTVKLLKEHHLLEDTDVVIFDVLGDVVCGGFAAPLQHAERAVIVTANDFDSIFAMNRIVQAI
>MP1674_megahit_80600_740-1549
MSDPTRPETPKIIAVANQKGGVGKTTTTINLGAALAELGHRVLIVDLDPQGNASTGLGIEPGDREFTTYELLLEDIDLADVIQSTAVPNLSLIPATVDLSSADIELMSNEKRSFLLHDALRQTDIDSFALDFILIDCPPSLNLLTVNAMVAAHSILVPLQSEFFALEGLSQLMLTIREVRQTANPKLRIEGVVLTMYDARNNLSQQVEADARNNLGDLVFSVVIPRNVRVSEAPSYAQPVLTYDTTSRGALAYRALARELVKKNAKIAA*
>MP1674_megahit_95337_603-1421
MASHPVQVIAVTGGKGGVGKSNVSVNLGIALSEMGRRVVILDADLGLANIDILLGISSNKTIENVLQGECDLREVMVKGPGGIKIVPASSGTQKLSQLNPMEHAGLIQAFSDIGDDIDVLIIDTAAGISDTVLSFVRASQEVLVVVTDEPTSITDAYAQIKLLNRDYGLFRFRVVANMVRSPQDGMALFAKLTKVTDRFLDVAMQYVGAVPSDDAVKRAVQRQKAVIEAYPRSKAATSFRALAKKVDSWPLPSTPRGHLEFFVDRLVDQVGA*
>MP1674_megahit_121700_3-620
MNLLTPVARNREDGEGSVQVHADPALEIEGAQVLAIYGKGGIGKSTTSSNLSVALSLLGKKVLQIGCDPKHDSTFTLTKQLCPTIIDVLEQVDFHSEELRPEDYMFEGYNGVMCVEAGGPPAGTGCGGYVVGQTVKLLKEHHLLEDADVVIFDVLGDVVCGGFAAPLQHADRAMIVTANDFDSIFAMNRIVAAINAKAKNYDVRLA
>MP1674_megahit_131685_1-717
QGKRVLLIGCDPKSDTTSLLFGGKACPTIIETSTRKKLAGEEVAIGDVCFKRGGVFAMELGGPEVGRGCGGRGIIHGFELLEKLGFHDWDFDYVLLDFLGDVVCGGFGLPIARDMAQKVILVASNDLQSLYVANNVCSAVEYFRKLGGNVGVAGLVVNKDDLSGEAQAFAKAVDIPILAAIPQDDDLRKKSANYQIVGTAKSPWGSLFAELADAVSLAPPVRPTPLDQDGLLGLFDAKD
>MP1674_megahit_149507_404-994
EDFVTMGWGGVQCVEAGGPPAGTGCGGYVVGQTVKLLKQHHMLEDTDVVIFDVLGDVVCGGFAAPLQHADRAVIVTANDFDSIYAMNRIIAAVQAKSANYKVRLAGCIANRSKDTDEVDRYCREVGFNRIAHMPDVDAIRRSRLKKKTLFEMDDDDDIIACRAEYVRLAETLWRGTEPLAPAPMEDRDIFELLGFD*
>MP1674_megahit_153844_396-884
MKDDVPNLKDFDRRLRDEASEDLADLITEEPTKKTQIIAIYGKGGIGKSFTLANLSHMMAEQGKRVLLIGCDPKSDTTSLLFGGKACPTIIETSTKKGLSGEPVKIGDVCFKRGGVFAMELGGPEVGRGCGGRGIIHGFELLEKLGFHDWDFDYVLLDFLGDV
>MP1674_megahit_157027_1-336
MSPRDDIPNLKGQDGEGSVQVHQDPSMKIEGAKVFSVYGKGGIGKSTTSSNLSAAFAQMGKRVLQIGCDPKHDSTFTLTGRLQPTVIDILKEVDFHPEELRPEDFVTMGWGG
>MP1674_megahit_161476_1-453
DVVIFDVLGDVVCGGFAAPLQHADRAVIVTANDFDSIYAMNRIIQAVGAKSKNYNVRLAGCIANRSRETDEVDRYCDVVGFNRIAHMPDIDAIRRSRLKKKTLFEMPDEEDIVLARAEYVRLAQLLFAGTEGLAPESLPDREIFELLGFD*
>MP1674_megahit_174986_4630-5514
MAATKRGETKASGDETVLGPTGRPYRGFATPPALDGHGPARIVSLCNQKGGVGKTTTTINLAAALAGYGRKVLAVDFDPQGALSAGLGIQTHDIPTIYDLLLNTKRDPHEVIVPSRVDGLDIIPANIDLSAAEVHLVNEVAREQILAQVLRKVAKEYDVILVDCQPSLGLLTVNALTASHGVIIPLECEFFALRGVALLIETIDKVRDRLNPTITLDGVLATMYDPRTLHSREVLERVVEAFGDDVLETVIGRTVKFPDASVSGMPITEFAPEHSAAQAYLRLARELVDRGAVA*
>MP1674_megahit_188887_83-970
MLDAGTQSPPDGDGSVQVQLDPSDKIKGAKVFAVYGKGGIGKSTTSSNLSAAFSKLGHRVLQIGCDPKHDSTFTLTKKLMPTVIDALEQVEFHSEELRVEDFMFEGYNGVMCVEAGGPPAGTGCGGYVVGQTVKLLKQHHLLEDTDVVIFDVLGDVVCGGFAAPLQHAERALVVAANDFDSIFAMNRIVAAIGAKAKNYDVRLAGVVANRSRETDEIDRFCGEIGMQRLAHFQDLDAIRRSRLKKCTLFEMDDCPEVLAAQLEYIRLAQLLWDGVDPSETVAMKDRDIFDFLGFE*
>MP1674_megahit_207649_2533-3351
MSALRKPTTESNLEGSQAAMHAALRAEASQPMDEPTTGPVTRETQIIAIYGKGGIGKSFTLANLSYMLAQQGKRVLLIGCDPKSDTTSLLFGGKACPTIIETSSRKKAAGEEVDISDVCFKRDGVFAMELGGPEVGRGCGGRGIIHGFELLEKLGFHDWGFDYVLLDFLGDVVCGGFGLPIARDMCQKVIVVGSNDLQSLYVANNVCSAVEYFRKLGGNVGVAGMVVNKDDGTGEAAAFAKSVGIPVLAAIPADEDIRRKSANYQIVGLPGGR
>MP1674_megahit_208018_1798-2607
MSDPTRPKTPKIIAVANQKGGVGKTTTTINLGAALAESGCRVLIVDLDPQGNASTGLGIEPDARTYTTYDLLLDEVDLEDVVLKTGEDNLQIIPATVDLSSADIELISNEKRSFLLHDALRQPAIDQFGLDYILIDCPPSLNLLTVNAMVAAHSVLVPLQSEFFALEGLSQLMLTVREVRQSANPSLRIEGIVLTMYDMRNNLSAQVEEDARQNLGDLVFKTLIPRNVRVSEAPSYSVPVLRYDTASKGAQAYRELAAEMIRNQTPVAA*
>MP1674_megahit_215333_2001-2798
MTTVFAVANQKGGVGKTTSSVNLAASLAATRKKVLLVDIDPQGNATTGSGVDKFDTDYTIYDVLCDEVPTEKAIVNTPEDSGFDLITANGDLTAAEVQLLDMKSREFRLRNALARIRDNYDYILIDCPPSLNMLTVNALTAADSVIVPIQCEYYALEGLTALMNTIEKIRTVLNPKLHIGGLLRTMYDPRNSLSNDVSNQLISHFGDKVYRTIIPRNVRLAEAPSHGAPVITYDPKSRGAVSYLALAGEILRREQALKTQPAAAS*
>MP1674_megahit_259083_28297-29106
MSDLLVVNGPKIVAIANQKGGVGKTTTTINLAAALAEFGSNVLIIDLDPQGNASTGLGIELEDRANTTYELLLDDADLDDVILKTAVDGVSIVPSTVDLSSADMELIANEKRSFLLHDALRQPAMEAYEFDFILIDCPPSLNLLTVNAMVAAHSVLVPLQSEFFALEGLSQLMLTIREVRQSANPWLRMEGVVLTMFDSRNNLSQQVEADARDNLGEMVFRTKIPRNVRVSEAPSYAMPVLEFDSASKGAQAYRELAQEFLKNNEPAEA*
>MP1674_megahit_262607_4849-5817
MKHDEDPATDSFYDTPLARELADLTARRRALDAIPLEYAGRRRIFTVSNQKGGVGKTTSTVNLAAAFAHMGARVLVVDLDPQGNASTALSIPHNAETPSVYDVLVEERPLSQVVQQSPESPRLFCAPSTIHLAGAEIELVSLVARERRLRTALEKYLSKKGADIDIVLIDCPPSLGLLTINAFTAADEVLIPIQCEYYALEGLSQLMGTVSMIQKHLNPTLTLSTILLTMYDGRTRLSQQVADEVRAHFPNQVLTTVIPRSVRISEAPSFGQTVIAYDGQSVGAVAYREAAVEIVRRDHRADSADVDAEGSAPDRDAEERDE*
>MP1674_megahit_263660_376-1314
MKQPDESAAESPFSFDDTPLARELADLSARRRTLASVDISLSGNTRVITVSNQKGGVGKTTSTVNLAAALASMGARVLVIDLDPQGNASTALGVPHDSDTPSVYDVLIDDFPIADIVQNSPESPNLFCAPSTIHLAGAEIELVSQVAREHRLKTALDTYLAELTERLDFVIIDCPPSLGLLTINAFTAAQELLIPIQCEYYALEGLSQLLGTVRMIQKHLNTALYLSTIMLTMYDGRTRLAQQVAEEVREHFPREVLRTMIPRSVRVSEAPSFGQTVIAYDGQSAGAVAYREAAVEIIGRDKDSSVSIEGTP*
>MP1674_megahit_264239_14439-15338
MSPRDDIPQLRRGQDGEGSVQVHQDADAKIEGAKVFSVYGKGGIGKSTTSSNLSAAFAKMGKRVLQIGCDPKHDSTFTLTGRLQPTVIDILKEVDFHAEELRPEDFVTEGWGGVHCVEAGGPPAGTGCGGYVVGQTVKLLKQHHLLEDTDVVIFDVLGDVVCGGFAAPLQHADRAVIVTANDFDSIYAMNRIIAAVQAKSANYKVRLAGCIANRSKATDEVDRYCARVGFDRIAHMPDVDAIRRSRLKKKTLFEMDDEEDIVACRAEYLRLAETLWRGTEPLAPAPMEDRDIFEMLGFD*
>MP1674_megahit_266024_744-1655
MSGLKTTLPLPGTVYRREDGEGSVQVKMNTGPKIDGAKVFAVYGKGGIGKSTTSSNLSVAFSKLGKRVLQIGCDPKHDSTFTLTKRLQPTVIDILESVDFHAEELRPEDFVFEGYNGVMCVEAGGPPAGTGCGGYVVGQTVKLLKEHHLLEDTDVVIFDVLGDVVCGGFAAPLQHADRALVVTANDFDSIFAMNRIVAAIQAKAKNYDVRLGGVIANRSAQTDEVDRFARAVGLERVAHFPDLDVIRRSRLKKSTLFEMEPSPELEAVQKEYLALAAKLYAGVEPLDAKSMKDREIFDFLGFE*
>MP1674_megahit_273353_255-1052
MTTVFAVANQKGGVGKTTSSVNLAASLAATRKKVLLVDIDPQGNATTGSGVDKFETDYTIYDVLCDDVPIEQAVTGTPEDSGFSLIAANGDLTAAEVQLLDLKSKEFRLRNALARIRDNYDYILIDCPPSLNMLTVNALTAADSVIVPIQCEYYALEGLTALMNTIEKIRSVLNPKLHIGGLLRTMYDPRNSLSNDVSNQLISHFGDKVYRTIIPRNVRLAEAPSHGAPVITYDPKSRGAVSYLALAGEILRREQALKAQPAAAS*
>MP1674_megahit_287657_8100-8873
MKTATKIIAVANQKGGVGKTTTTVNLAVGLSQLNKKVLLIDLDPQGNATMACGADSRDLEWSACELLMDECTASDAIMSFKYLDVIGSNTDLTAAELQLMDQTNPQTVLREQLSEVAADYDFILIDCPPSLSILTINALAAADSVLIPMQCEYYALEGLSSLLDTIERVRQTVNPKLEIEGLLRTMFDGRNNLANDVAAQIREHFGSQVFMTVVPRNVKVAEAPSFGQSAIEYDQLSRGAVAYKGLASELLRRNHGQ*
>MP1674_megahit_287856_2-607
EELRTEDFMFEGYNGVMCVEAGGPPAGTGCGGYVVGQTVKLLKQHHLLEDTDVVIFDVLGDVVCGGFAAPLQHAERALVVAANDFDSIFAMNRIVAAIGAKAKNYDVRLAGVVANRSRETDEIDRFCGEIGMQRLAHFQDLDAIRRSRLKKCTLFEMEECPEVLAAQLEYIRLAQLLWDGVDPSEATAMKDRDIFDFLGFE*
>MP1674_megahit_287991_9518-10543
MKDDVQKLTETDVPDLKTFDQRLREEAQEDLADLITEEPTSKTQIIAIYGKGGIGKSFTLANLSHMMAEQGKRVLLIGCDPKSDTTSLLFGGKACPTIIETSTKKKLAGEEVAIGDVCFKRGGVFAMELGGPEVGRGCGGRGIIHGFELLEKLGFHDWDFDYVLLDFLGDVVCGGFGLPIARDMAQKVILVASNDLQSLYVANNVCSAVEYFRKLGGNVGVAGLVVNKDDHSGEAQAFAKAVDIPILAAIPQDDDLRKKSANYQIVGTAQSQWGELFAGLSEAVSVAPPVRPAPLDQDALLGLFDGSDTGAGVTLVPATDADMRGKYAKPQESLEVIYDDA*
>MP1674_megahit_292522_207667-208692
MSGGSDPTVSRETEQSTEGARRATRGPEAKTTGGSGFGEYSSISSDDTPIGAAAQRASQILHPGSVTLPKPAQRRMLTIANQKGGVGKTTTAVNLAAALAIQGLTVLVVDLDPQGNASTALGVEHHSGVPSSYEVLIGEVSATEAIQQSPHSERLLCIPATIDLAGAEIELVSMVAREGRLKTALADLAEIDVDFVLIDCPPSLGLLTVNALVAATEVLIPIQCEYYALEGVGQLLRNIELVQSHLNPSLHVSTVILTMYDGRTKLADQVAEEVRKHFGDAVLRAVIPRSVKVSEAPGYGMTVIDYDPGSRGAMSYLDAGRELAARSANMAPQTTQERKNR*
>MP1676_megahit_69956_847-1731
MAATKRGETKASGDETVLGPTGRPYRGFATPPALDGHGPARIVSLCNQKGGVGKTTTTINLAAALAGYGRKVLAVDFDPQGALSAGLGIQTHDIPTIYDLLLNTKRDPHEVIVPSRVDGLDIIPANIDLSAAEVHLVNEVAREQILAQVLRKVAKEYDVILVDCQPSLGLLTVNALTASHGVIIPLECEFFALRGVALLIETIDKVRDRLNPTITLDGVLATMYDPRTLHSREVLERVVEAFGDDVLETVIGRTVKFPDASVSGMPITEFAPEHSAAQAYLRLARELVDRGAVA*
>MP1676_megahit_123661_10884-11705
MSNHSVQVIAVTGGKGGVGKSNVSINLGVCLAEMGRRVVLMDADLGLANLDILLGITARKNLSHVLNGECSLSEILVDGPGGIKIVPASSGTRELVSMGTREHAGLIHAFSELSDQVDVLLIDTAAGISEMVVSFLTAAQESLFVVTNEPTSITDAYALMKLLNQQHGMYRFNVLANMVRTQQEGREIYAKLTKVTDRFLDVALQFSGCIPFDEYLRKAVMRQKPVVEAYPRSKAALAFRTLANKVDGWPLPTTPRGHLEFFVDRLVQGVAAR*
>MP1676_megahit_145605_10293-11069
TSLLFGGKACPTIIETSSAKKLAGDQVRIEDVCFKRDGVFAMELGGPEVGRGCGGRGIIHGFETLEKLGFHDWGFDYVLLDFLGDVVCGGFGLPIARDLCQKVIVVGSNDLQSLYVANNVCSAVDYFKTMGGNVGVAGMVVNKDDGTGEAAAFAERVGIPVLAAIPADEDIRRKSANYQIVGMPGTRWAPLFEELAKNVAEAPPVAPSPLDQDGLLDLFSAEEVGRGVVLQPASLEDMHGRPVPERKSLEVHYDEVPA*
>MP1676_megahit_150771_862-1686
MYRKPACTMLLTMALSDPVELLDRGTRVIAVANQKGGVGKTTTTINLGAAIAEYGKKVLIVDLDPQANATSGLGVSRELPESVYQVLFDEVSAAEAILPVAVTNLDLLPSHPDLAGAEIELVPEFSREHRLARALAPIVGAYDLILVDCPPALGLLTINALVFARELLVPIQCEYYALEGLLKLAETVDKVRAGLNPELVISGMVLVMFDARTKLSEQVAGEVRAHYADRVCNQVIPRSVRLSEASSYGQPITLFDPTSRGSVAYRELAKEVLA*
>MP1676_megahit_153904_201-1163
MTAHNNYDETPLAREVAELTRRRIALAEAVLPRPTHTRVFTVANQKGGVGKTTSTVNLAAALAQSGARVLVIDLDPQGNASTALGVEHRSDTASVYDVMIDDVPMRDVVQSSPEFAGLDCVPATIHLAGAEIELVSLVAREQRLRTALQKFLGEAEEPYHYVFIDCPPSLGLLTLNAFVAAREVLIPIQCEYYALEGLSQLLNNIELIQKHLNQKLRLSTILLTMYDSRTNLANQVVDEVREHFPDQTLTTVIPRSVRISEAPSYGQSVISYDSNSPGSLSYREAAAEIARRGAGGATLNGGVATTGPTEVSTAQAGETN*
>MP1676_megahit_155063_3559-4362
MSRLGVPRIIAIANQKGGVGKTTTAINLAAALVEEGMRVLLVDLDPQGNASTGLGIEADDRDHTTYDLLVEEAELSEVIRQTDLEDLCIVPATVDLSSADIELFSNEKRSFLLHDALRQPAMAEYDWDYILIDCPPSLNLLTVNAMVAAHSVLIPLQSEFFALEGLSQLMLTIREVRHAANPQLRIEGVVLTMYDRRNNLSQQVEQDARDNLGDLVFRTKIPRNVRVSEAPSYAMPVLNYDPASLGAKAYRQLAGEIVANHQDIAAQ*
>MP1676_megahit_158907_741-1640
MSPRDDIPQLRRGQDGEGSVQVHQDADAKIEGAKVFSVYGKGGIGKSTTSSNLSAAFAKMGKRVLQIGCDPKHDSTFTLTGRLQPTVIDILKEVDFHAEELRPEDFVTEGWGGVHCVEAGGPPAGTGCGGYVVGQTVKLLKQHHLLEDTDVVIFDVLGDVVCGGFAAPLQHADRAVIVTANDFDSIYAMNRIIAAVQAKSANYKVRLAGCIANRSKATDEVDRYCARVGFDRIAHMPDVDAIRRSRLKKKTLFEMDDEEDIVACRAEYLRLAETLWRGTEPLAPAPMEDRDIFEMLGFD*
>MP1676_megahit_161335_5442-6335
MNLLTPVARNREDGEGSVQVHADPALEIEGAQVLAIYGKGGIGKSTTSSNLSVALSLLGKKVLQIGCDPKHDSTFTLTKQLCPTIIDVLEQVDFHSEELRPEDYMFEGYNGVMCVEAGGPPAGTGCGGYVVGQTVKLLKEHHLLEDADVVIFDVLGDVVCGGFAAPLQHADRAMIVTANDFDSIFAMNRIVAAINAKAKNYDVRLAGVIANRSEETDEIDRFNDATGLKRLAHFPNLDAIRRSRLKKCTIFEMGDDPEIVAVQEEYLRLAQSLVDGTDVLEPRPMRDRDLFDFLGFE*
>MP1676_megahit_173616_3-560
MKDDVQKLTETDVPDLKTFDQRLREEAQEDLADLITEEPTSKTQIIAIYGKGGIGKSFTLANLSHMMAEQGKRVLLIGCDPKSDTTSLLFGGKACPTIIETSTKKKLAGEEVAIGDVCFKRGGVFAMELGGPEVGRGCGGRGIIHGFELLEKLGFHDWDFDYVLLDFLGDVVCGGFGLPIARDMAQ
>MP1676_megahit_181679_176-1114
MKQPDESAAESPFSFDDTPLARELADLSARRRTLASVDISLSGNTRVITVSNQKGGVGKTTSTVNLAAALASMGARVLVIDLDPQGNASTALGVPHDSDTPSVYDVLIDDFPIADIVQNSPESPNLFCAPSTIHLAGAEIELVSQVAREHRLKTALDTYLAELTERLDFVIIDCPPSLGLLTINAFTAAQELLIPIQCEYYALEGLSQLLGTVRMIQKHLNTALYLSTIMLTMYDGRTRLAQQVAEEVREHFPREVLRTMIPRSVRVSEAPSFGQTVIAYDGQSAGAVAYREAAVEIIGRDKDSSVSIEGTP*
>MP1676_megahit_189065_2825-3634
MSDPTRPETPKIIAVANQKGGVGKTTTTINLGAALAELGHRVLIVDLDPQGNASTGLGIEPGDREFTTYELLLEDIDLADVIQSTAVPNLSLIPATVDLSSADIELMSNEKRSFLLHDALRQTDIDSFALDFILIDCPPSLNLLTVNAMVAAHSILVPLQSEFFALEGLSQLMLTIREVRQTANPKLRIEGVVLTMYDARNNLSQQVEADARNNLGDLVFSVVIPRNVRVSEAPSYAQPVLTYDTTSRGALAYRALARELVKKNAKIAA*
>MP1676_megahit_196963_628-900
MKDDVPNLKDFDQRLRDEAGEDLADVIPTEATKKTQIIAIYGKGGIGKSFTLANLSHMMAEQGKRVLLIGCDPKSDTTSLLFGGKACPTII
>MP1676_megahit_198599_2-949
RATIWKIGSKAWSRPNEENMMLDAGTQSPPDGDGSVQVQLDPSDKIKGAKVFAVYGKGGIGKSTTSSNLSAAFSKLGHRVLQIGCDPKHDSTFTLTKKLMPTVIDALEQVEFHSEELRVEDFMFEGYNGVMCVEAGGPPAGTGCGGYVVGQTVKLLKQHHLLEDTDVVIFDVLGDVVCGGFAAPLQHAERALVVAANDFDSIFAMNRIVAAIGAKAKNYDVRLAGVVANRSRETDEIDRFCGEIGMQRLAHFQDLDAIRRSRLKKCTLFEMDDCPEVLAAQLEYIRLAQLLWDGVDPSETVAMKDRDIFDFLGFE*
>MP1676_megahit_205611_83-679
RTEDFMFEGYNGVMCVEAGGPPAGTGCGGYVVGQTVKLLKQHHLLEDTDVVIFDVLGDVVCGGFAAPLQHAERALVVAANDFDSIFAMNRIVAAIGAKAKNYDVRLAGVVANRSRETDEIDRFCGEIGMQRLAHFQDLDAIRRSRLKKCTLFEMEECPEVLAAQLEYIRLAQLLWDGVDPSEATAMKDRDIFDFLGFE*
>MP1676_megahit_214448_927-1892
MSPLDTKQPPSHRANLREAAGLEARRVSAPPVLRGQDGEGSVQVHQDESMKIEGAQVFAIYGKGGIGKSTTSSNLSAAFSTLGKRVLQIGCDPKHDSTFTLTGQLQPTVIDILKDVDFHAEELRPEDFVTEGFNGVKCVEAGGPPAGTGCGGYVVGQTVKLLKQHHMLEDTDVVIFDVLGDVVCGGFAAPLQHADRAVIVTANDFDSIYAMNRIIQAVGAKSKNYNVRLAGCIANRSRETDEVDRYCDVVGFNRIAHMPDIDAIRRSRLKKKTLFEMPDEEDIVLARAEYVRLAQLLFAGTEGLAPESLPDREIFELLGFD*
>MP1676_megahit_217657_7051-7860
MSDPIRPIGPKIIAVANQKGGVGKTTTTINLGAALAEQGYNVLIVDLDPQGNASTGIGVVPQDRDLTTYELLLEDVALSEAIRPTAVEKLAIIPATVDLSSADIELISNEKRSFLLHDALRQTAIDQFGFDFVLIDCPPSLNLLTVNAMVAAHSVLVPLQSEFFALEGLSQLMLTIREVRQSANPSLRIEGVVLTMYDARNNLSQQVEMDARDNLGDLVFQTLIPRNVRVSEAPSYSVPVLEYDTNSKGAMAYRALAQELVGKNARRAA*
>MP1676_megahit_237850_1-867
SGKSFALSNLSYMMAQQGKRVLLIGCDPKSDTTSLLFGGKACPTIIETSSKKKLAGEEVSIEDVCFQRDGVFAMELGGPEVGRGCGGRGIIHGFELLEKLGFHEWGFDYVLLDFLGDVVCGGFGLPIARDMCQKVIVVGSNDLQSLYVANNVCKAVEYFRSMGGNVGVAGMIINKDDGSGEAQAFAKAVDIPVLCAIPANDDIRKKSANYQIIGTPGGEWASLFEELAENVATAPPHRPTPLEQDGLLGLFSPDETGGNVQLIPATQEDMRGGSFEPKPSLEVVYDEV*
>MP1676_megahit_244891_4670-4864
MTAPRSRDRLQLDAANIGEEPRKTQIIAIYGKGGIGKSFTLSNLSYMMAQQGKRVLLIGCDPKSD
>MP1676_megahit_274982_3-773
TSLLFGGKACPTIIETSTRKKLAGEEVAIGDVCFKRGGVFAMELGGPEVGRGCGGRGIIHGFELLEKLGFHDWDFDYVLLDFLGDVVCGGFGLPIARDMAQKVILVASNDLQSLYVANNVCSAVEYFRKLGGNVGVAGLVVNKDDLSGEAQAFAKAVDIPILAAIPQDDDLRKKSANYQIVGTAKSPWGSLFAELADAVSLAPPVRPTPLDQDGLLGLFDAKDTGGDYQLVPATDADMRGKHAKPKASLEVVYDDA*
>MP1676_megahit_287243_244-1017
MKTATKIIAVANQKGGVGKTTTTVNLAVGLSQLNKKVLLIDLDPQGNATMACGADSRDLEWSACELLMDECTASDAIMSFKYLDVIGSNTDLTAAELQLMDQTNPQTVLREQLSEVAADYDFILIDCPPSLSILTINALAAADSVLIPMQCEYYALEGLSSLLDTIERVRQTVNPKLEIEGLLRTMFDGRNNLANDVAAQIREHFGSQVFMTVVPRNVKVAEAPSFGQSAIEYDQLSRGAVAYKGLASELLRRNHGQ*
>MP1676_megahit_290992_3177-3995
MASHPVQVIAVTGGKGGVGKSNVSVNLGIALSEMGRRVVILDADLGLANIDILLGISSNKTIENVLQGECDLREVMVKGPGGIKIVPASSGTQKLSQLNPMEHAGLIQAFSDIGDDIDVLIIDTAAGISDTVLSFVRASQEVLVVVTDEPTSITDAYAQIKLLNRDYGLFRFRVVANMVRSPQDGMALFAKLTKVTDRFLDVAMQYVGAVPSDDAVKRAVQRQKAVIEAYPRSKAATSFRALAKKVDSWPLPSTPRGHLEFFVDRLVDQVGA*
>MP1676_megahit_297576_2533-3561
MSALRKPTTESNLEGSQAAMHAALRAEASQPMDEPTTGPVTRETQIIAIYGKGGIGKSFTLANLSYMLAQQGKRVLLIGCDPKSDTTSLLFGGKACPTIIETSSRKKAAGEEVDISDVCFKRDGVFAMELGGPEVGRGCGGRGIIHGFELLEKLGFHDWGFDYVLLDFLGDVVCGGFGLPIARDMCQKVIVVGSNDLQSLYVANNVCSAVEYFRKLGGNVGVAGMVVNKDDGTGEAAAFAKSVGIPVLAAIPADEDIRRKSANYQIVGLPGGRWASVFEELATGIAEAPPLHPTPLDQDGLLGLFADEETGRDFVLQPASQEDMMGRPITPKPSLEVVYDNA*
>MP1676_megahit_299300_2429-3397
MKHDEDPATDSFYDTPLARELADLTARRRALDAIPLEYAGRRRIFTVSNQKGGVGKTTSTVNLAAAFAHMGARVLVVDLDPQGNASTALSIPHNAETPSVYDVLVEERPLSQVVQQSPESPRLFCAPSTIHLAGAEIELVSLVARERRLRTALEKYLSKKGADIDIVLIDCPPSLGLLTINAFTAADEVLIPIQCEYYALEGLSQLMGTVSMIQKHLNPTLTLSTILLTMYDGRTRLSQQVADEVRAHFPNQVLTTVIPRSVRISEAPSFGQTVIAYDGQSVGAVAYREAAVEIVRRDHRADSADVDAEGSAPDRDAEERDE*
>MP1676_megahit_304869_15766-16791
MSGGSDPTVSRETEQSTEGARRATRGPEAKTTGGSGFGEYSSISSDDTPIGAAAQRASQILHPGSVTLPKPAQRRMLTIANQKGGVGKTTTAVNLAAALAIQGLTVLVVDLDPQGNASTALGVEHHSGVPSSYEVLIGEVSATEAIQQSPHSERLLCIPATIDLAGAEIELVSMVAREGRLKTALADLAEIDVDFVLIDCPPSLGLLTVNALVAATEVLIPIQCEYYALEGVGQLLRNIELVQSHLNPSLHVSTVILTMYDGRTKLADQVAEEVRKHFGDAVLRAVIPRSVKVSEAPGYGMTVIDYDPGSRGAMSYLDAGRELAARSANMAPQTTQERKNR*
>MP1676_megahit_307596_1397-2308
MSGLKTTLPLPGTVYRREDGEGSVQVKMNTGPKIDGAKVFAVYGKGGIGKSTTSSNLSVAFSKLGKRVLQIGCDPKHDSTFTLTKRLQPTVIDILESVDFHAEELRPEDFVFEGYNGVMCVEAGGPPAGTGCGGYVVGQTVKLLKEHHLLEDTDVVIFDVLGDVVCGGFAAPLQHADRALVVTANDFDSIFAMNRIVAAIQAKAKNYDVRLGGVIANRSAQTDEVDRFARAVGLERVAHFPDLDVIRRSRLKKSTLFEMEPSPELEAVQKEYLALAAKLYAGVEPLDAKSMKDREIFDFLGFE*
>MP1676_megahit_314223_18199-19008
MSDLLVVNGPKIVAIANQKGGVGKTTTTINLAAALAEFGSNVLIIDLDPQGNASTGLGIELEDRANTTYELLLDDADLDDVILKTAVDGVSIVPSTVDLSSADMELIANEKRSFLLHDALRQPAMEAYEFDFILIDCPPSLNLLTVNAMVAAHSVLVPLQSEFFALEGLSQLMLTIREVRQSANPWLRMEGVVLTMFDSRNNLSQQVEADARDNLGEMVFRTKIPRNVRVSEAPSYAMPVLEFDSASKGAQAYRELAQEFLKNNEPAEA*
>MP1676_megahit_322590_21558-22445
MLDAATQAPPDGDGSVQVQLDPSDKIKGAKVFAVYGKGGIGKSTTSSNLSAAFSKLGHRVLQIGCDPKHDSTFTLTKKLMPTVIDALEQVEFHSEELRTEDFMFEGYNGVMCVEAGGPPAGTGCGGYVVGQTVKLLKQHHLLEDTDVVIFDVLGDVVCGGFAAPLQHAERALVVAANDFDSIFAMNRIVAAIGAKAKNYDVRLAGVVANRSRETDEIDRFCDEIGMQRLAHFQDLDAIRRSRLKKCTLFEMEECPEVLAAQLEYIRLAQLLWDGVDPSEATAMKDRDIFDFLGFE*
>MP1676_megahit_322590_41752-42747
MTHLDQPSALDALREEAAIEPDPVHDGEVTKETQVIAIYGKGGSGKSFALSNLSYMMAQQGKRVLLIGCDPKSDTTSLLFGGKACPTIIETSSKKKLAGEEVSIEDVCFQRDGVFAMELGGPEVGRGCGGRGIIHGFELLEKLGFHQWGFDYVLLDFLGDVVCGGFGLPIARDMCQKVIVVGSNDLQSLYVANNVCKAVEYFRSMGGNVGVAGMIVNKDDGTGEAQAFAKAVDIPVLCAIPANDDIRKKSANYQIIGTPGGEWASLFEELAINVAKAPPQRPTPLEQDGLLDLFSPEETGGNVELVPATQADMRGGAFEPKPSLEVVYDEV*
>MP1678_megahit_91396_2-496
MKDDVQKLTETDVPDLKTFDQRLREEAQEDLADLITEEPTSKTQIIAIYGKGGIGKSFTLANLSHMMAEQGKRVLLIGCDPKSDTTSLLFGGKACPTIIETSTKKKLAGEEVAIGDVCFKRGGVFAMELGGPEVGRGCGGRGIIHGFELLEKLGFHDWDFDYVLL
>MP1678_megahit_103924_5268-5762
MTHLDPHSAVDALREEAAIEPDPVHDGEVTKETQVIAIYGKGGSGKSFALSNLSYMMAQQGKRVLLIGCDPKSDTTSLLFGGKACPTIIETSSKKKLAGEEVSIEDVCFQRDGVFAMELGGPEVGRGCGGRGIIHGFELLEKLGFHEWGFDYVLLDFLGDVVCGG
>MP1678_megahit_146775_1550-2575
MSGGSDPTVSRETEQSTEGARRATRGPEAKTTGGSGFGEYSSISSDDTPIGAAAQRASQILHPGSVTLPKPAQRRMLTIANQKGGVGKTTTAVNLAAALAIQGLTVLVVDLDPQGNASTALGVEHHSGVPSSYEVLIGEVSATEAIQQSPHSERLLCIPATIDLAGAEIELVSMVAREGRLKTALADLAEIDVDFVLIDCPPSLGLLTVNALVAATEVLIPIQCEYYALEGVGQLLRNIELVQSHLNPSLHVSTVILTMYDGRTKLADQVAEEVRKHFGDAVLRAVIPRSVKVSEAPGYGMTVIDYDPGSRGAMSYLDAGRELAARSANMAPQTTQERKNR*
>MP1678_megahit_170981_245-1099
MSKIISVANQKGGVGKTTTAINLAACLALSGQKVLIIDIDPQGNASSGLGVNLRENQKGIYELLAGNASLDQVIYPTEIDTLKIIPSNVDLAGAEIELVGRDHREKILSMALNGVNAEYEFVVIDCPPSLGLLTLNALAVSQSVLIPMQCEYYALQGLSQLLKTLKRIQKSINPDLKVEGILLTMYDNRTLLTSQVENHVKKYFSEFLMKTIIPRNIRLSEAPSHGKPIVLYANRSKGSDSYVELAQEVIQRTKGAIVSPKTELQEITYEEWIKENQLRDFLKK*
>MP1678_megahit_209852_1725-2525
MSDLSRPSGPKIIAIANQKGGVGKTTTTINLAAALVEQKQRVLVIDLDPQGNASTGLGIELDDREFTTYELLLEDIDLDQVIMTTETEGLHIVAATVDLSSADMELIANEKRSFLLHDALRQTQMDSYAFDYILIDCPPSLNLLTVNAMIAAHSVLVPLQSEFFALEGLSQLMLTIREVRQSGNKDLRIEGILLTMYDQRNNLSQQVEQDARSNLGELVYRTVIPRNVRVSEAPSYAMPVLSYDSGSKGAKAYRDLAKEVLANSAV*
>MP1678_megahit_213244_771-1598
MGSNHPVQVIAVTGGKGGIGKTNVSVNLSLALADMGRRVVLLDADLGLANVDVLLGLKPKATLADVLDGKCDLRDVMVTGPGGIRIVPAASGAANMVSLSPQQHAGLIQAFSEIGDNIDVLVVDTAAGIGDSVVSFVRAAQEALIVVCDEPTSITDAYALIKLLNRDHGMTRFRVLANMVGTPQEGRMVFAKLTKVTDRFLDVALQYVGAVPFDESVRKSVQKQRAVFEAFPRSKASLAIRAIAQKVDAWPLPANPRGHLEFFVERLVQPTGTDL*
>MP1678_megahit_219208_4497-5384
MLDAATQAPPDGDGSVQVQLDPSDKIKGAKVFAVYGKGGIGKSTTSSNLSAAFSKLGHRVLQIGCDPKHDSTFTLTKKLMPTVIDALEQVEFHSEELRTEDFMFEGYNGVMCVEAGGPPAGTGCGGYVVGQTVKLLKQHHLLEDTDVVIFDVLGDVVCGGFAAPLQHAERALVVAANDFDSIFAMNRIVAAIGAKAKNYDVRLAGVVANRSRETDEIDRFCGEIGMQRLAHFQDLDAIRRSRLKKCTLFEMEECPEVLAAQLEYIRLAQLLWDGVDPSEATAMKDRDIFDFLGFE*
>MP1678_megahit_228982_313-1140
MYREAACTMLSAMALADTEELPNPGTRVIAVANQKGGVGKTTTTINLGAAIAEHGKKVLIVDLDPQANATTGLGVASRDLQESVYQVLCEEVAARDVIRPVDVPDLDLLPSSLALAGAEIELVSAFSREHRLTRALAPIVGEYDLILVDCPPALGLLTINALVFARELLVPIQCEYYALEGLGQLAGNVDLVRSNLNPELAITRIVLVMFDGRTKLSEQVAGEVRTHFGDRVCNQVIPRSVRLSEAPSYGQPITVFDPTSRGAVAYRELAKEVLA*
>MP1678_megahit_231339_3-890
FPGSMNPGHWWWYNSAAIEGHRGGLHKETAVTTVFAVANQKGGVGKTTSSVNLAASLAATRKKVLLVDIDPQGNATTGSGVDKFETDYTIYDVLCDDVPIEQAVTGTPEDSGFALIAANGDLTAAEVQMLELKSKEFRLRNALARIRDDYDYILIDCPPSLNMLTVNALTAADSVIVPIQCEYYALEGLTALMNTIEKIRSVLNPKLHIGGLLRTMYDPRNSLSNDVSNQLISHFGDKVYRTIIPRNVRLAEAPSHGAPVITYDPKSRGAVSYLALAGEILRREQALKAQPAAAS*
>MP1678_megahit_242576_729-1460
NQKGGVGKTTTTINLGAAIAEYGKRVLIVDLDPQANATTGLGVNSRDLQESVYQVLCEEAAARDVIRPVDVPDLDLLPSSLALAGAEIELVSAFSREHRLARALAPIVGAYDLILLDCPPALGLLTINALVFARELLVPIQCEYYALEGLGQLTGNVDLVRSNLNPELTISRIVLVMFDGRTKLSEQVAGEVRAHFGDRVCNQVIPRSVRLAEAPSYGQPITLFDPTSRGAVAYRELAKEVLA*
>MP1680_megahit_118013_1363-2358
MTHLDPHSAVDALREEAAIEPDPVHDGEVTKETQVIAIYGKGGSGKSFALSNLSYMMAQQGKRVLLIGCDPKSDTTSLLFGGKACPTIIETSSKKKLAGEEVSIEDVCFQRDGVFAMELGGPEVGRGCGGRGIIHGFELLEKLGFHEWGFDYVLLDFLGDVVCGGFGLPIARDMCQKVIVVGSNDLQSLYVANNVCKAVEYFRSMGGNVGVAGMIVNKDDGTGEAQAFAKAVDIPVLCAIPANEEIRRKSANYQIIGKPGGEWAPLFEELAINVANAPPQRPTPLEGDGLLDLFSPEDTGGNVQLIPATQADMRGGSFEPKPSLEVVYDEV*
>MP1680_megahit_121144_355-1116
MIVAIANQKGGVGKTTTAINLSAALAIRGHKTLLIDLDPQANSTITFLDVHTQEITKSVYDAIDDSDCTLADTILESTQENLFVAPSKISLAKIEAKLVGEMDSHFRLKDRIAPLRKKYKYIVIDCPPALGLLTVNALVAATHLLVPIQSSYFALEGTDDLLETIEKVRSRANSSLRLLGVVITMHDKRTSLGRDIKKQIKKVFGKQVFRTVISKSVRLEESPAYKESVFKFAPRSSGASEYYKLCEEVIDRA*
>MP1680_megahit_173980_10469-11371
MLDAATQAPPAIDRGDGDGSVQVQLDPSDKIKGAKVFAVYGKGGIGKSTTSSNLSAAFSKLGHRVLQIGCDPKHDSTFTLTKKLMPTVIDALEQVEFHSEELRTEDFMFEGYNGVMCVEAGGPPAGTGCGGYVVGQTVKLLKQHHLLEDTDVVIFDVLGDVVCGGFAAPLQHAERALVVAANDFDSIFAMNRIVAAIGAKAKNYDVRLAGVVANRSRETDEIDRFCGEIGMQRLAHFQDLDAIRRSRLKKCTLFEMEECPEVLAAQLEYIRLAQLLWDGVDPSEATAMKDRDIFDFLGFE*
>MP1680_megahit_197244_20811-21836
MKDDVQKLTETDVPDLKTFDQRLREEAQEDLADLITEEPTSKTQIIAIYGKGGIGKSFTLANLSHMMAEQGKRVLLIGCDPKSDTTSLLFGGKACPTIIETSTKKKLAGEEVAIGDVCFKRGGVFAMELGGPEVGRGCGGRGIIHGFELLEKLGFHDWDFDYVLLDFLGDVVCGGFGLPIARDMAQKVILVASNDLQSLYVANNVCSAVEYFRKLGGNVGVAGLVVNKDDHSGEAQAFAKAVDIPILAAIPQDDDLRKKSANYQIVGTAQSQWGELFAGLSEAVSVAPPVRPAPLDQDALLGLFDGSDTGAGVTLVPATDADMRGKYAKPQESLEVIYDDA*
>MP1680_megahit_204341_366-1190
SSTGSLHLSTGTSMMLGMFRKNRRARVIAVANQKGGVGKTTTTINLGAAMAESDKRILVVDLDPQANATTGLGISNRGPQASIYEVIIQQTTVGEVICTTEVPNLEVVPSSLALAGAEIELVTAFSREHRLERALETVADDYDVILIDCPPALGLLTVNALVAAQEVLVPIQCEYYALEGLGQLVGNVDLVRANLNPDLKISTIALVMYDARTNLSEQVAEEVRTFFGDKVCRQVIPRSVRLSEAPSFGQPITVFDPTCRGAVAYRQLAKEVLR*
>MP1680_megahit_215545_13336-14109
MKTATKIIAVANQKGGVGKTTTTVNLAVGLSQLNKKVLLIDLDPQGNATMACGADSRDLEWSACELLMDECTASDAIMSFKYLDVIGSNTDLTAAELQLMDQTNPQTVLREQLSEVAADYDFILIDCPPSLSILTINALAAADSVLIPMQCEYYALEGLSSLLDTIERVRQTVNPKLEIEGLLRTMFDGRNNLANDVAAQIREHFGSQVFMTVVPRNVKVAEAPSFGQSAIEYDQLSRGAVAYKGLASELLRRNHGQ*
>MP1680_megahit_217390_1130-1915
MTRVIAVANQKGGVGKTTTCVNLAASLEATKRRVLVVDMDPQANATMGCGIEKTQTEYTICDVLLEEKNVEDVLVTAPEGGFALLPSNEDLTLAEVRLLQEIGREMRLRQALASIKNTYDFVLIDCPPSINMLTVNALTASDGVLIPMQCEYYALEGLSSLVNTIEQVKKTVNRELEIYGLLRTMVDPRINLSNEVSQQLIDHFGKKVFRTVVPRNVTLAEAPSFGKPVMFHDRNSRGALAYIALAGEILRREDEKKENIH*
>MP1680_megahit_227753_41075-41884
MSDPTRPPGPRIIAIANQKGGVGKTTTTINLGAALCEQGHKVLVVDLDPQGNASTGLGIEPEDRELTTYDLLLGDVPPGDVILKTSTENLSLIPATVDLSSADIELYSNEKRSFLLHDALRQPALDDYGFDVILVDCPPSLNLLTVNAMVAAHSVLVPLQSEFFALEGLSQLMLTIREVRQSANPSLRIEGIVLTMYDARNNLSQHVEADARANLGDLVFSTVIPRNVRVSEAPSYALPVLAYDTSSKGAQAYRALAEELLKKNDKRAA*
>MP1680_megahit_254816_12621-13421
MSDLSRPSGPKIIAIANQKGGVGKTTTTINLAAALVEQKQRVLVIDLDPQGNASTGLGIELDDREFTTYELLLEDIDLDQVIMTTETEGLHIVAATVDLSSADMELIANEKRSFLLHDALRQTQMDSYAFDYILIDCPPSLNLLTVNAMIAAHSVLVPLQSEFFALEGLSQLMLTIREVRQSGNKDLRIEGILLTMYDQRNNLSQQVEQDARSNLGELVYRTVIPRNVRVSEAPSYAMPVLSYDSGSKGAKAYRDLAKEVLANSAV*
>MP1680_megahit_263930_15760-16785
MSGGSDPTVSRETEQSTEGARRATRGPEAKTTGGSGFGEYSSISSDDTPIGAAAQRASQILHPGSVTLPKPAQRRMLTIANQKGGVGKTTTAVNLAAALAIQGLTVLVVDLDPQGNASTALGVEHHSGVPSSYEVLIGEVSATEAIQQSPHSERLLCIPATIDLAGAEIELVSMVAREGRLKTALADLAEIDVDFVLIDCPPSLGLLTVNALVAATEVLIPIQCEYYALEGVGQLLRNIELVQSHLNPSLHVSTVILTMYDGRTKLADQVAEEVRKHFGDAVLRAVIPRSVKVSEAPGYGMTVIDYDPGSRGAMSYLDAGRELAARSANMAPQTTQERKNR*
>MP1680_megahit_277351_267-1076
MGKIISVANQKGGVGKTTTVVNLAACLALSGRKVLVVDMDPQGNASSGLGINLRDNQKGIYELLTDGVPLNQAVYPTEIDTLKVIPSNVDLAGAEIEFVGRDHREKILSTALKEVETEYEFIVIDCPPSLGLLTLNALAISQSVLIPMQCEYYALQGLSHLLKTLKRVKKSINPDLKVEGIILTMYDNRTLLAGQVESQVKKYFGEFLMKTIIPRNIRLSEAPSHGKPIILYASRSKGSDSYVELAQEVIQRTKNETAKVEQHQIESVA*
>MP1680_megahit_295471_6632-7531
MSPRDDIPQLRRGQDGEGSVQVHQDADAKIEGAKVFSVYGKGGIGKSTTSSNLSAAFAKMGKRVLQIGCDPKHDSTFTLTGRLQPTVIDILKEVDFHAEELRPEDFVTEGWGGVHCVEAGGPPAGTGCGGYVVGQTVKLLKQHHLLEDTDVVIFDVLGDVVCGGFAAPLQHADRAVIVTANDFDSIYAMNRIIAAVQAKSANYKVRLAGCIANRSKATDEVDRYCARVGFDRIAHMPDVDAIRRSRLKKKTLFEMDDEEDIVACRAEYLRLAETLWRGTEPLAPAPMEDRDIFEMLGFD*
>MP1682_megahit_29723_1-411
GFAAPLQHADRALVVTANDFDSIFAMNRIVAAIQAKAKNYDVRLGGVIANRSAQTDEVDRFARAVGLERVAHFPDLDVIRRSRLKKSTLFEMEPSPELEAVQKEYLALAAKLYAGVEPLDAKSMKDREIFDFLGFE*
>MP1682_megahit_53209_846-1277
LGDVVCGGFAAPLQHADRAVIVTANDFDSIYAMNRIIAAVQAKSANYKVRLAGCIANRSKATDEVDRYCARVGFDRIAHMPDVDAIRRSRLKKKTLFEMDDEEDIVACRAEYLRLAETLWRGTEPLAPAPMEDRDIFEMLGFD*
>MP1682_megahit_63690_3202-4011
MSDLLVVNGPKIVAIANQKGGVGKTTTTINLAAALAEFGSNVLIIDLDPQGNASTGLGIELEDRANTTYELLLDDADLDDVILKTAVDGVSIVPSTVDLSSADMELIANEKRSFLLHDALRQPAMEAYEFDFILIDCPPSLNLLTVNAMVAAHSVLVPLQSEFFALEGLSQLMLTIREVRQSANPWLRMEGVVLTMFDSRNNLSQQVEADARDNLGEMVFRTKIPRNVRVSEAPSYAMPVLEFDSASKGAQAYRELAQEFLKNNEPAEA*
>MP1682_megahit_66353_121-615
MKDDVPNLKDFDQRLRDEAGEDLADVIPTEATKKTQIIAIYGKGGIGKSFTLANLSHMMAEQGKRVLLIGCDPKSDTTSLLFGGKACPTIIETSTRKKLAGEEVAIGDVCFKRGGVFAMELGGPEVGRGCGGRGIIHGFELLEKLGFHDWDFDYVLLDFLGDVVC
>MP1682_megahit_68168_2-535
MSALRKPTTESNLEGSQAAMHAALRAEASQPMDEPTTGPVTRETQIIAIYGKGGIGKSFTLANLSYMLAQQGKRVLLIGCDPKSDTTSLLFGGKACPTIIETSSRKKAAGEEVDISDVCFKRDGVFAMELGGPEVGRGCGGRGIIHGFELLEKLGFHDWGFDYVLLDFLGDVVCGGFG
>MP1682_megahit_69831_2-361
MSGLKTTLPLPGTVYRREDGEGSVQVKMNTGPKIDGAKVFAVYGKGGIGKSTTSSNLSVAFSKLGKRVLQIGCDPKHDSTFTLTKRLQPTVIDILESVDFHAEELRPEDFVFEGYNGVMC
>MP1682_megahit_102638_623-1147
MKDDVQKLTETDVPDLKTFDQRLREEAQEDLADLITEEPTSKTQIIAIYGKGGIGKSFTLANLSHMMAEQGKRVLLIGCDPKSDTTSLLFGGKACPTIIETSTKKKLAGEEVAIGDVCFKRGGVFAMELGGPEVGRGCGGRGIIHGFELLEKLGFHDWDFDYVLLDFLGDVVCGG
>MP1682_megahit_119127_3-512
MTHLDQPSALDALREEAAIEPDPVHDGEVTKETQVIAIYGKGGSGKSFALSNLSYMMAQQGKRVLLIGCDPKSDTTSLLFGGKACPTIIETSSKKKLAGEEVSIEDVCFQRDGVFAMELGGPEVGRGCGGRGIIHGFELLEKLGFHEWGFDYVLLDFLGDVVCGGFGLPI
>MP1682_megahit_158673_1-780
ADRLVSMIVAIANQKGGVGKTTTAINLSAALAIRGHKTLLIDLDPQANSTITFLDVHTQEITKSVYDAIDDSDCTLADTILESTQENLFVAPSKISLAKIEAKLVGEMDSHFRLKDRIAPLRKKYKYIVIDCPPALGLLTVNALVAATHLLVPIQSSYFALEGTDDLLETIEKVRSRANSSLRLLGVVITMHDKRTSLGRDIKKQIKKVFGKQVFRTVISKSVRLEESPAYKESVFKFAPRSSGASEYYKLCEEVIDRA*
>MP1682_megahit_165327_83-679
RTEDFMFEGYNGVMCVEAGGPPAGTGCGGYVVGQTVKLLKQHHLLEDTDVVIFDVLGDVVCGGFAAPLQHAERALVVAANDFDSIFAMNRIVAAIGAKAKNYDVRLAGVVANRSRETDEIDRFCDEIGMQRLAHFQDLDAIRRSRLKKCTLFEMEECPEVLAAQLEYIRLAQLLWDGVDPSEATAMKDRDIFDFLGFE*
>MP1682_megahit_211641_269-1072
MLSVMALADPVEMFDRGTRVIAVANQKGGVGKTTTTINLGAAIAEYGKKVLIVDLDPQANATTGLGVVSRDLQESVYQVLCEEAPARDVIRPVDVPNLDLLPSSLALAGAEIELVSAFSREHRLTRALAPIVGAYDLILVDCPPALGLLTINALVFARELIVPIQCEYYALEGLGQLAGNVDLVRSNLNPELAITRIVLVMFDGRTKLSEQVAGEVRTHFGDRVCNQVIPRSVRLSEAPSYGQPITVFDPTSRGAVAYRELAKEVLA*
>MP1682_megahit_244911_4798-5700
MLDAATQAPPAIDRGDGDGSVQVQLDPSDKIKGAKVFAVYGKGGIGKSTTSSNLSAAFSKLGHRVLQIGCDPKHDSTFTLTKKLMPTVIDALEQVEFHSEELRTEDFMFEGYNGVMCVEAGGPPAGTGCGGYVVGQTVKLLKQHHLLEDTDVVIFDVLGDVVCGGFAAPLQHAERALVVAANDFDSIFAMNRIVAAIGAKAKNYDVRLAGVVANRSRETDEIDRFCGEIGMQRLAHFQDLDAIRRSRLKKCTLFEMEECPEVLAAQLEYIRLAQLLWDGVDPSEATAMKDRDIFDFLGFE*
>MP1682_megahit_255513_2-877
WMSCSELAGERRVQFPLSSTGSLHLSTGTSMMLGMFRENRRARVIAVANQKGGVGKTTTTINLGAAMAESDKRILVVDLDPQANATTGLGISNRGLQASIYEVIIQQTTVGEVICTTEVPNLEVVPSSLALAGAEIELVTAFSREHRLERALETVADDYDVILIDCPPALGLLTVNALVAAQEVLVPIQCEYYALEGLGQLVGNVDLVRANLNPDLKISTIALVMYDARTNLSEQVAEEVRTFFGDKVCRQVIPRSVRLSEAPSFGQPITVFDPTCRGAVAYRQLAKEVLR*
>MP1682_megahit_273767_176242-177267
MSGGSDPTVSRETEQSTEGARRATRGPEAKTTGGSGFGEYSSISSDDTPIGAAAQRASQILHPGSVTLPKPAQRRMLTIANQKGGVGKTTTAVNLAAALAIQGLTVLVVDLDPQGNASTALGVEHHSGVPSSYEVLIGEVSATEAIQQSPHSERLLCIPATIDLAGAEIELVSMVAREGRLKTALADLAEIDVDFVLIDCPPSLGLLTVNALVAATEVLIPIQCEYYALEGVGQLLRNIELVQSHLNPSLHVSTVILTMYDGRTKLADQVAEEVRKHFGDAVLRAVIPRSVKVSEAPGYGMTVIDYDPGSRGAMSYLDAGRELAARSANMAPQTTQERKNR*
>MP1682_megahit_289761_4541-5326
MTRVIAVANQKGGVGKTTTCVNLAASLEATKRRVLVVDMDPQANATMGCGIEKTQTEYTICDVLLDEKNAEDVLVTAPEGGFALLPSNEDLTLAEVRLLQEIGREMRLRQALASIKNTYDFVLIDCPPSINMLTVNALTASDGVLIPMQCEYYALEGLSSLVNTIEQVKKTVNSELEIYGLLRTMVDPRINLSNEVSQQLIDHFGKKVFRTVVPRNVTLAEAPSFGKPVMFHDRNSRGALAYIALAGEILRREDEKKENIH*
>MP1682_megahit_312144_1133-1951
MNESSLRVLAVSSGKGGVGKTTIVANLACALSKRGKKVLVVDTDLGLNNIDILLGLTSKKHIGHVLSGKSNVEDIILHGPEGIHVLPAGNGLQELTQLEPEKKMTLMGELDRISGDYEFLIFDTSAGISSNVTFFCSAAHEIFLIATTEPTSLTDVYALMKVLHTKHSQKHFRLIINSVSSEREAQGVYRNLTAVADRFLKGVYVEYLGYILSDPNVSKAIRQQQAFLEIYPFSKFSRCMNKLAEKISKEKPKPLSGKVNQSYFWRSTFQAQ*
>MP1682_megahit_316165_8992-9987
MTHLDPHSAVDALREEAAIEPDPVHDGEVTKETQVIAIYGKGGSGKSFALSNLSYMMAQQGKRVLLIGCDPKSDTTSLLFGGKACPTIIETSSKKKLAGEEVSIEDVCFQRDGVFAMELGGPEVGRGCGGRGIIHGFELLEKLGFHEWGFDYVLLDFLGDVVCGGFGLPIARDMCQKVIVVGSNDLQSLYVANNVCKAVEYFRSMGGNVGVAGMIVNKDDGTGEAQAFAKAVDIPVLCAIPANEEIRRKSANYQIIGKPGGEWAPLFEELAINVANAPPQRPTPLEGDGLLDLFSPEDTGGNVQLIPATQADMRGGSFEPKPSLEVVYDEV*
>MP1684_megahit_71689_3-584
KKLVPTVIDSLEAVDFHSEELRMEDFVYEGYNGVMCVEAGGPPAGTGCGGYVVGQTVKLLKEHHLLDDTDVVIFDVLGDVVCGGFAAPLQHAERALIVAANDFDSIFAMNRIVQAISAKAKNYKVRLGGVIANRSAGTDQIDKFAERVGLNRLAHFPDLDEIRKSRLKKATLFEMDKTPEIDLVLKEYMMLAQS
>MP1684_megahit_97480_639-1526
MQRIAFYGKGGIGKSTISTSVSLTLARMGKRVLHVGCDPKHDSSLVLVKDPAKFKTVIDQVYGDAEDLEREDLIMEGIEGIQCVEAGGPQAGQGCGGRAVSRSFEVFDDVELVDEDEYDIAVYDVLGDVVCGGFAAPMRRSAGSRVCIVLSEEMMAAYAANRISEAVRRFADNGILLAGLIVNLRNNMADLSPIKRFADSINTEVIQVIPRDPLVCEAELFRKTIVDYSPESPVARGIQNVVNHVLGIDPDTIPIPTPIPDALVRDIMRGGDVPGEISQEARVNPPSTITSWSQI*
>MP1684_megahit_108946_52-588
PPAGTGCGGYVVGQTVKLLKQHHLLEDTDVVIFDVLGDVVCGGFAAPLQHAERALVVAANDFDSIFAMNRIVAAIGAKAKNYDVRLAGVVANRSRETDEIDRFCGEIGMQRLAHFQDLDAIRRSRLKKCTLFEMEECPEVLAAQLEYIRLAQLLWDGVDPSEATAMKDRDIFDFLGFE*
>MP1684_megahit_117704_3428-4207
MPDAKIIAVTNQKGGVGKTTTAINLGAALAMKGNKVLIVDLDPQGNASTGLGIEPQDRESTTYDLLLEESPLESVVLQTEIENLWIAPATTDLSSADIELVANEKRSHLLHDSLRAPTAERLGLDYILIDCPPSLNLLTVNALVAAHSVLIPLQSEFFALEGLSQLMLTIREVREAANPKLRIEGVVLTMHDMRNNLAQQVEADARDTLGELVFKTVVPRNVRVSEAPSFAMPVISYDPSSKGSQAYISLAQELMAKAG*
>MP1684_megahit_160364_1-462
EDTDVVIFDVLGDVVCGGFAAPLQHANYCLIVTANDFDSIFAMNRIVSAIKAKAKNYKVRLGGVVANRSKDTDQIDKFNKETGLRTMAHFKDVDAIRRSRLKKCTIFEMEPTEDVIEVQNEYLSLAKNMLENVKPLEGNPLKDRDLFDLLGFD*
>MP1684_megahit_187700_318-1073
MNAPASAKLYDPGLESTGERADLLASSGDDAPKTQIIAIYGKGGIGKSFTLANLSYMMAQLGKKVLLIGCDPKSDTTSLLFGGKACPTIIETASAKKAAGDEVSVGDVCFKRDGVFAMELGGPEVGRGCGGRGIIHGFETLEKLGFHDWDFDYVLLDFLGDVVCGGFGLPIARDMCQKVIVVASNDLQSLYVANNVCSAVEYFRKLGGNVGVAGMVTNKDDGAGQAQAFCKAVGIPELASIPAHDDIRRKSA
>MP1684_megahit_193248_1678-2478
MARSIIAVINQKGGVGKTTTVINLASALAQKGKRILVVDLDPQGNATTGLGKSNNDENKSIYNVLIGKTSVQSAIQQSNIKNLDLIGSNVNLSGLEVETANDADRAFLLKKILLDENQSIIRSYENIFIDCPPSLSLLTVMSLVLADDLLIPLQTEFFALEGISQLVKTIERIKINLNPGLGIRGVLLTMYDKRNKLSSQVDFEARKHFEDKVYKTVVPRNVRLSEAPSHGMPCIVYDKNCSGSKSYLKLAEEFLSQSNEKIGSAA*
>MP1684_megahit_196301_414-824
MTLDIPNLKQDGLGSHHERLREEAAQPVTGAVAGKVTKKTQIIAIYGKGGIGKSFTLANLSHMMAEQGKRVLLIGCDPKSDTTSLLFGGKACPTIIETSTNKKLAGEEVQIGDVCFKRGGVFAMELGGPEVGRGCGG
>MP1684_megahit_201443_195-821
MNSPNQHIPVNNIDPGKNVGDGEGSVQVHLEEDLMQTSAKVFAVYGKGGIGKSTTSSNLSVAFSKLGKRVIQIGCDPKHDSTFTLTKALMPTVIDVLESVEFHAEELRPEDYVHEGYNGVMCVEAGGPPAGTGCGGYVVGQTVKLLKQHHLLDDSDVVIFDVLGDVVCGGFASPLQHAERALVVTANDFDSIFAMNRIAAAIKAKSKNY
>MP1684_megahit_204860_1-402
APLQHADRALIVTANDFDSIYAMNRIIAAVQAKSNNYKVRLAGCVANRSRETNEVDRYCEEVGFNRIAHMPDVDVIRRSRLKKKTLFEMDADEDVVAVQAEYVRLAEKLWNGTEPLAPDPLEDRVIFELLGFD*
>MP1684_megahit_206514_3-548
SGGPPAGTGCGGYVTGQTVKLLKEHHLLEDTDVVIFDVLGDVVCGGFAAPLQHANYCLIVTANDFDSIFAMNRIVAAINAKAKNYKVRLGGVVANRSAELDQIDKFNERTGLKTMAHFKNVDAIRRSRLKKCTIFEMEPDEDVIEVQNEYLSLAKKLSESVEPLEAVPLKDREIFDLLGFD*
>MP1684_megahit_273156_3-401
MSPLDKSPPQLRGQDGEGSVQVHQDPDMKIDGAKVFSVYGKGGIGKSTTSSNLSAAFSTLGKRVLQIGCDPKHDSTFTLTGSLVPTVIDILKEVDFHSEELRPEDFIFEGFNGVKCVEAGGPPAGTGCGGYVV
>MP1684_megahit_306691_51-827
MKILVVANQKGGVGKTTTTLNLAASLAAAGRKILLLDIDSQANLTTGLGGKKTYEETTITDVLLDDVSLESLIQRKPDFNFDVIPGSPDLISAELEMARVPDPTSILKGKLNLLAHKYDYCLIDSPPSLGMLSVSALRAADKIIIPLQCEHFSIEGLAAMQRTIIEINEATGSNLKIDGILRTMFDQENERAREISEKLEKSLAQQVFSTIIPRCDLLAEAPSEGKPIMYIDPDAKGTLAYFALAGEIIMKFEDKNVA*
>MP1684_megahit_310533_1545-2000
MTIETINVKGNASKALEDHHNRLKTEAKKPVDDLHLNEPKKKCQIIAIYGKGGIGKSFTLANLSCMMAEQGKRVLLIGCDPKSDTTSLLFEGKACPTIIETSTKKKLSGEEVAIGDVCFKRNGVFAMELGGPEVGRGCGGRGIIHGFELLEK
>MP1684_megahit_315088_1-411
GFAAPLQHADRALVVTANDFDSIYAMNRIIAAVQAKSKNYAVRLAGCIANRSRETDEVDKYCKVVGFHRLAHLPDLDAIRRSRLKKKTLFEMDPDEDVISVQKEYVRLAETLWNGTEPFAPIPMEDRDIFELLGFD*
>MP1684_megahit_325812_5945-6796
MKLAVYGKGGVGKSTVGCNLSIALAKRGKRVLQIGCDPKHDSTFTLAGFLIPTIVDTLQEKNYHYEDIWVEDVIYEGYSGVDCVESGGPPAGAGCGGYVVGETVKLLKEINAFYEYDVILFDVLGDVVCGGFAAPLNYSDYCLIITDNGFEALYAANRIVASVREKARTHPLKLAGLIGNRTRKRNLIDKYVESCPIPVLEIIPIVDGIQVSRMQGQTVFEIAEKEKPLSLVCDFYLNIADQLLTQPEGVVPIELPDQELFRLLSNTTSKSTETKSNLDFMLV*
>MP1684_megahit_341984_244-1020
MKILVVANQKGGVGKTTTTLNLAASLAAAGRKILLLDIDSQANLTTGLGGKKTYEETTITDVLLEDASLESLIQRKPEFNFDVIPGSPDLISAELEMARVPDPTSILKGKLNSLAHKYDYCLIDSPPSLGMLSVSALRAADKIIIPLQCEHFSIEGLAAMQRTIIEINEATGSNLKIDGILRTMFDQEKERAREISEKLEKSLSQEVFSTIIPRCDLLAEAPSEGKPIMYIDPDAKGTLAYFALAGEIIMKFEDKDVA*
>MP1684_megahit_363691_2902-3807
MSPLDSNKQVPNLRGEDGEGSVQVQMDPKVKIDGAKVFAVYGKGGIGKSTTSSNLSVAFSKLGKKVLQIGCDPKHDSTFTLTGRLVPTVIDILKEVDFHAEELRPDDFVYEGFNGVKCVEAGGPPAGTGCGGYVVGQTVKLLKQNHMLEETDVVIFDVLGDVVCGGFAAPLQHADRAIIVTANDFDSIYAMNRIIAAVQAKSKNYNVRLAGCIANRSKETDEVDRYCKEVGFKRVAHLPDLDAIRKSRLKKKTLFEMDDNEEIQSVQKEYLRLAQLLWDGTDPLAPQPLEDRHIFELLGFD*
>MP1684_megahit_364976_86-679
MISTINKPLDGEGSVQVNQDPKVKIEEGALVIAVYGKGGIGKSTTSSNLSAAFSKLGKKVLQIGCDPKHDSTFTLTHSMVPTVIDILEEVDFHSEELRPDDFMFKGFNGVMCVESGGPPAGTGCGGYVTGQTVKLLKEHHLLEDTDVVIFDVLGDVVCGGFAAPLQHANYCLIVTANDFDSIFAMNRIVSAIKAKAKN
>MP1684_megahit_370680_1386-2291
MSPLDSNKQVPNLRGEDGEGSVQVQMDPKLKINGAKVFAVYGKGGIGKSTTSSNLSVAFSKLGKKVLQIGCDPKHDSTFTLTGRLVPTVIDILKDVDFHAEELRPDDFVYEGYNGVKCVEAGGPPAGTGCGGYVVGQTVKLLKQNHMLEETDVVIFDVLGDVVCGGFAAPLQHADRAIIVTANDFDSIYAMNRIIAAVQAKSKNYNVRLAGCIANRSKDTDEVDRYCKEVGFKRVAHLPDLDAIRKSRLKKKTLFEMGGDEEIELVQKEYIRLAQLLWDGTDPLAPDPLEDRDIFELLGFD*
>MP1684_megahit_391302_901-1497
PEDFVFTGFNGVQCVESGGPPAGTGCGGYVTGQTVKLLKEHHLLEDTDVVIFDVLGDVVCGGFAAPLQHANYCLIVTANDFDSIFAMNRIVQAIQAKAKNYKVRLGGVVANRSADTDQIDKFNERTGLRTMAHFKDVDAIRRSRLKKCTIFEMDDDDEAVQAVREEYLKLAQNMIDKVEPLEATSLKDREIFDLLGFD*
>MP1684_megahit_405082_57-947
MTTTLTRPADGEGSVQVLQDPSLNIQEETLVIAVYGKGGIGKSTTSSNLSAAFSKLGKRVLQIGCDPKHDSTFTLTHKMVPTVIDILEEVDFHSEELRPEDFVFTGFNGVQCVESGGPPAGTGCGGYVTGQTVKLLKEHHLLEDTDVVIFDVLGDVVCGGFAAPLQHANYCLIVTANDFDSIFAMNRIVQAIQAKAKNYKVRLGGVVANRSADTDQIDKFNERTGLRTMAHFRDVDAIRRSRLKKCTIFEMDDDDEAVKAVRQEYLNLAQNMLDKVEPLEAVSLKDREIFDLLGFD*
>MP1684_megahit_407990_3-503
LGKKVLQIGCDPKHDSTFTLTHKMVPTVIDILEEVDFHSEELRPEDFMFKGFNGVMCVESGGPPAGTGCGGYVTGQTVKLLKEHHLLEDTDVVIFDVLGDVVCGGFAAPLQHANYCLIVTANDFDSIFAMNRIVAAINAKAKNYKVRLGGVIANRSAELDQIEKFNE
>MP1684_megahit_409475_948-1253
MTTTLTRPADGEGSVQVLQDPSLNIQEETLVIAVYGKGGIGKSTTSSNLSAAFSKLGKRVLQIGCDPKHDSTFTLTHKMVPTVIDILEEVDFHSEELRPEDF
>MP1684_megahit_418909_1-618
SSNLSAAFSKLGKKVLQIGCDPKHDSTFTLTHSMVPTVIDILEEVDFHSEELRPDDFMFEGFNGVMCVESGGPPAGTGCGGYVTGQTVKLLKEHHLLEDTDVVIFDVLGDVVCGGFAAPLQHANYCLIVTANDFDSIFAMNRIVSAIKAKAKNYKVRLGGVVANRSKDTDQIDKFNKEAGLKIMAHFKDVDAIRRSRLKKCTIFEM
>MP1684_megahit_419027_1-540
TFTLTHSMVPTVIDILEEVDFHSEELRPDDFMFKGFNGVMCVESGGPPAGTGCGGYVTGQTVKLLKEHHLLEDTDVVIFDVLGDVVCGGFAAPLQHANYCLIVTANDFDSIFAMNRIVSAIKAKAKNYKVRLGGVVANRSKDTDQIDKFNKEAGLKIMAHFKDVDAIRRSRLKKCTIFEM
>MP1684_megahit_421425_3659-4672
MKDDVPNLKDYSSRLREEANMDLADIKADEEPSEPTKKTQIVAIYGKGGIGKSFTLANLSHMMAELGKRVLLIGCDPKSDTTSLLFGGKACPTIIETSTKKKLAGEEVKIGDVCFKRGGVFAMELGGPEVGRGCGGRGIIHGFELLEKLGFHDWDFDYVLLDFLGDVVCGGFGLPIARDMAQKVILVGSNDLQSLYVANNVCSAVEYFRKLGGNVGVAGLVINKDDGSGEAAAFAKAVDIPVLASIPQDDDLRKKSANYQIVGTSQSQWGDLFTELAEAVAGAPPMRPTPLDSDGLLNLFDSKDTGADFTLVPATDVDMRGKNAKPKVSLEVVYDEA*
>MP1684_megahit_422788_3281-4180
MSPLDKSPPQLRGQDGEGSVQVHQDPDMKIDGAKVFSVYGKGGIGKSTTSSNLSAAFSTLGKRVLQIGCDPKHDSTFTLTGSLVPTVIDILKEVDFHSEELRPEDFIFEGFNGVKCVEAGGPPAGTGCGGYVVGQTVKLLKQHHLLEDTDVVIFDVLGDVVCGGFAAPLQHADRALIVTANDFDSIYAMNRIIAAVQAKSNNYKVRLAGCVANRSRETNEVDRYCKEVGFDRIAHMPDVDVIRRSRLKKKTLFEMDSDEEVVAVQAEYIRLAEKLWNGTEPLAPDPLEDRVIFELLGFD*
>MP1684_megahit_429925_3451-4248
MTTVFAVANQKGGVGKTTSSVNLAASLAATRKKVLLVDIDPQGNATTGSGVDKFETDYTIYDVLCDDVPIEQAVTGTPEDSGFSLIAANGDLTAAEVQLLDLKSKEFRLRNALARIRDNYDYILIDCPPSLNMLTVNALTAADSVIVPIQCEYYALEGLTALMNTIEKIRSVLNPKLHIGGLLRTMYDPRNSLSNDVSNQLISHFGDKVYRTIIPRNVRLAEAPSHGAPVITYDPKSRGAVSYLALAGEILRREQALKAQPAAAS*
>MP1684_megahit_434116_2640-3653
MKDDVPNLKDYSQRLRDEANMDLADIQSESEASEPTKHTQIIAIYGKGGIGKSFTLANLSHMMAEMGKRVLLIGCDPKSDTTSLLFGGKACPTIIETSTKKKLAGEEVKIGDVCFKRGGVFAMELGGPEVGRGCGGRGIIHGFELLEKLGFHDWDFDYVLLDFLGDVVCGGFGLPIARDMAQKVILVASNDLQSLYVSNNVCSAVEYFRKLGGNVGVAGLVINKDDGSGEAAAFAREVKIPILAAIPQDDDLRKKSANYQIVGTKQGQWGDLFTQLAEAVGEAPPVRPTPLDQDGLLNLFDSKDTGGDVVLVPATDVDMRGKHAKPKKSLEVVYDEA*
>MP1684_megahit_438964_1183-1755
MSPLDKAAPQLRGKDGEGSVQVHQDAGVSIDGVKVFSVYGKGGIGKSTTSSNLSAAFSKLGRRVLQIGCDPKHDSTFTLTGSLVPTVIDILKEVDFHPEELRPEDFVFEGFNGVKCVEAGGPPAGTGCGGYVVGQTVKLLKQHHLLDDTDVVIFDVLGDVVCGGFAAPLQHADRALIVTANDFDSIYAMNR
>MP1684_megahit_443595_8953-9840
MTSTINKPLDGEGSVQVNQDPKVKIEEGALVIAVYGKGGIGKSTTSSNLSAAFSKLGKKVLQIGCDPKHDSTFTLTHSMVPTVIDILEEVDFHSEELRPDDFMFKGFNGVMCVESGGPPAGTGCGGYVTGQTVKLLKEHHLLEDTDVVIFDVLGDVVCGGFAAPLQHANYCLIVTANDFDSIFAMNRIVSAIKAKAKNYKVRLGGVVANRSKDTDQIDKFNKEAGLKIMAHFKDVDAIRRSRLKKCTIFEMEPTEDVIEVQNEYLSLANNMLNNVEPLDGNPLKDRDLFDLLGFD*
>MP1684_megahit_453250_2-550
LVIAVYGKGGIGKSTTSSNLSAAFSKLGKKVLQIGCDPKHDSTFTLTHSMVPTVIDILEEVDFHSEELRPDDFMFEGFNGVMCVESGGPPAGTGCGGYVTGQTVKLLKEHHLLEDTDVVIFDVLGDVVCGGFAAPLQHANYCLIVTANDFDSIFAMNRIVSAIKAKAKNYKVRLGGVVANRSK
>MP1684_megahit_453950_700-1725
MTVETINVKGNANKVLEQHHNRLKSEAKEIPDELHTAKPKKKCQIIAIYGKGGIGKSFTLANLSCMMAEQGKRVLLIGCDPKSDTTSLLFEGKACPTIIETSTKKKLSGEEVAIGDVCFKRNGVFAMELGGPEVGRGCGGRGIIHGFELLEKLGFHDWDFDYVLLDFLGDVVCGGFGLPIARDMAQKVIVVGSNDLQSLYVANNVCSAVEYFRKLGGSVGVAGIVINRDDGTGEAKKFAEKVGIPVLSTIPADDDIRRKSAMYQIIGTKQSQWGTLFETLASNVADAPPVRPSTLNQDQLLGLFDGGETGAGFTLVPATDADMRGKFSKPKKSLEVIYDKV*
>MP1684_megahit_454966_876-1394
MTSTINKPLDGEGSVQVKQDPKVRIEDGALVIAVYGKGGIGKSTTSSNLSAAFSKLGKKVLQIGCDPKHDSTFTLTHSMVPTVIDILEEVDFHSEELRPDDFMFEGFNGVMCVESGGPPAGTGCGGYVTGQTVKLLKEHHLLEDTDVVIFDVLGDVVCGGFAAPLQHANYCLI
>MP1684_megahit_455931_502-1125
MTSTINKHLDGEGSVQVKQDPKVKIEEGALVIAVYGKGGIGKSTTSSNLSAAFSKLGKKVLQIGCDPKHDSTFTLTHSMVPTVIDILEEVDFHSEELRPDDFMFEGFNGVMCVESGGPPAGTGCGGYVTGQTVKLLKEHHLLEDTDVVIFDVLGDVVCGGFAAPLQHANYCLIVTANDFDSIFAMNRIVSAIKAKAKNYKVRLGGVVA
>MP1684_megahit_459871_571-987
CGGFAAPLQHADRALIVTANDFDSIYAMNRIIAAVQAKSANYKVRLAGCVANRSRETNEIDRYCEAVGFSRIAHMPDADVIRRSRLKKKTLFEMDADDEVIAVQAEYIKLAETLWNGTEPLAPAPMEDRDIFELLGFD*
>MP1684_megahit_461508_314-1216
MSPLDQRKEVPNLKEDGEGSVQVKMDPNMKIDGAKVFAVYGKGGIGKSTTSSNLSAAFSKLGKNVLQIGCDPKHDSTFTLTGRLVPTVIDILKEVDFHAEELRPEDFVYEGYNGVKCVEAGGPPAGTGCGGYVVGQTVKLLKQNHMLDNTDVVIFDVLGDVVCGGFAAPLQHADRALIVTANDFDSIYAMNRIIAAVHAKSKNYNVRLAGCVANRSKDTDEIDKYCKEVGFNRVAHLPDLDAIRRSRLKKKTLFEMGDDEDIIAVQKEYIRLAELLFNGTEGLAPSTMEDRDIFELLGFD*
>MP1684_megahit_465405_2-664
KGGIGKSTTSSNLSAAFSKLGKKVLQIGCDPKHDSTFTLTHKMVPTVIDILEEVDFHSEELRPEDFMFKGFNGVMCVESGGPPAGTGCGGYVTGQTVKLLKEHHLLEDTDVVIFDVLGDVVCGGFAAPLQHANYCLIVTANDFDSIFAMNRIVAAINAKAKNYKVRLGGVIANRSAELDQIEKFNEKTGLRTMAHFRNVDAIRRSRLKKCTIFEMDDDEEG
>MP1684_megahit_466107_1-201
MTSTLTRKEDGEGSVQVKQDPKAQIQEGALVIAVYGKGGIGKSTTSSNLSAAFSKLGKKVLQIGCDP
>MP1684_megahit_469750_196-795
LRPDDFMFEGFNGVMCVESGGPPAGTGCGGYVTGQTVKLLKEHHLLEDTDVVIFDVLGDVVCGGFAAPLQHANYCLIVTANDFDSIFAMNRIVSAIKAKAKNYKVRLGGVVANRSKDTDQIDKFNKEAGLKIMAHFKDVDAIRRSRLKKCTIFEMEQTEDVIEVQNEYLSLARNMLENVEPLDGNPLKDRDLFDLLGFD*
>MP1684_megahit_470764_567-1454
MTSTINKPLDGEGSVQVNQDPKVKIEEGALVIAVYGKGGIGKSTTSSNLSAAFSKLGKKVLQIGCDPKHDSTFTLTHSMVPTVIDILEEVDFHSEELRPDDFMFKGFNGVMCVESGGPPAGTGCGGYVTGQTVKLLKEHHLLEDTDVVIFDVLGDVVCGGFAAPLQHANYCLIVTANDFDSIFAMNRIVSAIKAKAKNYKVRLGGVVANRSKDTDQIDKFNKEAGLKIMAHFKDVDAIRRSRLKKCTIFEMEPTEDVIEVQNEYLSLANNMLNNVEPLDGNPLKDRDLFDLLGFD*
>MP1845_megahit_5755_1026-1802
MFKIAISNQKGGCGKTTSSINLAAGLAYQNKRVLLIDLDPQGNSTIGLGANTEQRQTVAELICQEDCSFKDVVQDTYIEGLHILPSDISLAVADIKLSQIQAKEFALRSKLTDINYDYVIIDTSPTFGTLLTNAVLVADHIIIPVGLDYFNLAGMQNFMDTINRTNKKVGQLINHRAEILGVLFTFFKMTTKHSKRIFDAINEIFGEKIFDAKIPENVKLKESQEAAKSIFDFAPDSTSALAYSKLTKEIEERLSYVRN
>MP1845_megahit_11543_3-374
MSTMTEDLRKEAAQGPDPVQTGPVTKETQIIAIYGKGGIGKSFTLSNLSYMMAQQGKKVLLIGCDPKSDTTSLLFGGKSCPTILETSSRKKEAGEEVEIGDVCFVRDGVYAMELGGPEVGRGCG
>MP1845_megahit_18827_1-408
MAMRQCAIYGKGGIGKSTTTQNLVAALAEAGKKVMIVGCDPKADSTRLILHSKAQNTIMEMAAEAGTVEDLELEDVLKAGYGDVRCVESGGPEPGVGCAGRGVITAINFLEEEGAYEDDLDFVFYDVLGDVVCGGF
>MP1845_megahit_54600_3-296
ELIMALAEKLGTQMIHFVPRDNVVQRAEIRRMTVIEYDPAAKQADEYRALANKIVANEKFVIPSPITMDELEDLLMEFGIMDEEDLSIVGKTAADEA*
>MP1845_megahit_88537_3-575
GCGGRGIIHGFELLEKLGFHDWEFDYVLLDFLGDVVCGGFGLPIARDMCQKVIVVGSNDLQSLYVANNVCSAVEYFRKLGGNVGVAGMVINKDDGTGEAQAFADVVGIPVLAAIPANEDIRRKSANYEIVGIPGGEWAPLFAELAINVAEAQPMHPKALDQDGLLGLFTSKETGGDYTLIPAKMEDMCSSS
>MP1845_megahit_104753_3-866
ETKASGDETVLGPTGRPYRGFATPPALDGHGPARIVSLCNQKGGVGKTTTTINLAAALAGYGRKVLAVDFDPQGALSAGLGIQTHDIPTIYDLLLNTKRDPHEVIVPSRVDGLDIIPANIDLSAAEVHLVNEVAREQILAQVLRKVAKEYDVILVDCQPSLGLLTVNALTASHGVIIPLECEFFALRGVALLIETIDKVRDRLNPTITLDGVLATMYDPRTLHSREVLERVVEAFGDDVLETVIGRTVKFPDASVSGMPITEFAPEHSAAQAYLRLARELVDRGAVA*
>MP1845_megahit_115598_665-1612
MSFVLDTMKRDGSTLAKSTVAKPQGLRRGMDGDGSVQVHLDPAMQIDTAKVFSVYGKGGIGKSTTSSNLSVAFSKLGLRVLQIGCDPKHDSTFTLTKKLQPTVIDALEQVDFHAEELRIEDFVFEGYNGVMCVEAGGPPAGTGCGGYVVGQTVKLLKEHHLLEDTDVVIFDVLGDVVCGGFAAPLQHAERAVIVTANDFDSIFAMNRIVQAINAKAKNYDVRVGGVIANRSDATDEIDRFNAAVGLKTLAHFPQLDVIRRSRLKKSVLFEMEPSPELEAVQNEYMKLAATLYAGVEPLDAIPMKDRDIFDFLGFD*
>MP1845_megahit_138740_253-1146
MNLLTPVARNREDGEGSVQVHADPALEIEGAQVLAIYGKGGIGKSTTSSNLSVALSLLGKKVLQIGCDPKHDSTFTLTKQLCPTIIDVLEQVDFHSEELRPEDYMFEGYNGVMCVEAGGPPAGTGCGGYVVGQTVKLLKEHHLLEDADVVIFDVLGDVVCGGFAAPLQHADRAMIVTANDFDSIFAMNRIVAAINAKAKNYDVRLAGVIANRSEETDEIDRFNDATGLKRLAHFPNLDAIRRSRLKKCTIFEMGDDPEIVAVQEEYLRLAQSLVDGTDVLEPRPMRDRDLFDFLGFE*
>MP1845_megahit_146139_656-1609
MVDQDPNVSRETAAGGHPGVDGQPFADTPIAMAAERASQVLTPGGAGQLPKPPHTRIMTVANQKGGVGKTTTTVNLAAGLALRGLRVLVVDLDPQGNASTALGIDHRAQDIASVYELLLGEVTLEEAIQESPSQRGLFCVPATLDLAGAEIELVSLVARENRLRNALADDVLAKYQIDYVFIDCPPSLGLLTVNAMVAAREVLIPIQCEYYALEGVGQLLRNIELVQAHLNRELHVSTIVLTMYDGRTKLADQVAEEVRRHFGDKVLSTIIPRSVKVSEAPGYGMTIIEYDPGSRGAMSYLDAARELALRAAEGAPA*
>MP1845_megahit_149161_230-535
MSNALRHVEGASGPAGAMAERLRAEAAIEPSAVATGKVTKETQIIAIYGKGGIGKSFTLANLSHMMAEQGKRVLLIGCDPKSDTTSLLFGGKACPTIIETST
>MP1845_megahit_151677_124-1062
MKQPDESAAESPFSFDDTPLARELADLSARRRTLASVDISLSGNTRVITVSNQKGGVGKTTSTVNLAAALASMGARVLVIDLDPQGNASTALGVPHDSDTPSVYDVLIDDFPIADIVQNSPESPNLFCAPSTIHLAGAEIELVSQVAREHRLKTALDTYLAELTERLDFVIIDCPPSLGLLTINAFTAAQELLIPIQCEYYALEGLSQLLGTVRMIQKHLNTALYLSTIMLTMYDGRTRLAQQVAEEVREHFPREVLRTMIPRSVRVSEAPSFGQTVIAYDGQSAGAVAYREAAVEIIGRDKDSSVSIEGTP*
>MP1845_megahit_174912_53-826
MKTATKIIAVANQKGGVGKTTTTVNLAVGLSQLNKKVLLIDLDPQGNATMACGADSRDLEWSACELLMDECTASDAIMSFKYLDVIGSNTDLTAAELQLMDQTNPQTVLREQLSEVAADYDFILIDCPPSLSILTINALAAADSVLIPMQCEYYALEGLSSLLDTIERVRQTVNPKLEIEGLLRTMFDGRNNLANDVAAQIREHFGSQVFMTVVPRNVKVAEAPSFGQSAIEYDQLSRGAVAYKGLASELLRRNHGQ*
>MP1845_megahit_197051_83-679
RTEDFMFEGYNGVMCVEAGGPPAGTGCGGYVVGQTVKLLKQHHLLEDTDVVIFDVLGDVVCGGFAAPLQHAERALVVAANDFDSIFAMNRIVAAIGAKAKNYDVRLAGVVANRSRETDEIDRFCDEIGMQRLAHFQDLDAIRRSRLKKCTLFEMEECPEVLAAQLEYIRLAQLLWDGVDPSEATAMKDRDIFDFLGFE*
>MP1845_megahit_203121_18191-19000
MSDLLVVNGPKIVAIANQKGGVGKTTTTINLAAALAEFGSNVLIIDLDPQGNASTGLGIELEDRANTTYELLLDDADLDDVILKTAVDGVSIVPSTVDLSSADMELIANEKRSFLLHDALRQPAMEAYEFDFILIDCPPSLNLLTVNAMVAAHSVLVPLQSEFFALEGLSQLMLTIREVRQSANPWLRMEGVVLTMFDSRNNLSQQVEADARDNLGEMVFRTKIPRNVRVSEAPSYAMPVLEFDSASKGAQAYRELAQEFLKNNEPAEA*
>MP1845_megahit_209134_59070-59849
MPDAKIIAVTNQKGGVGKTTTAINLGAALAMKGNKVLIVDLDPQGNASTGLGIEPQDRESTTYDLLLEESPLESVVLQTEIENLWIAPATTDLSSADIELVANEKRSHLLHDSLRAPTAERLGLDYILIDCPPSLNLLTVNALVAAHSVLIPLQSEFFALEGLSQLMLTIREVREAANPKLRIEGVVLTMHDMRNNLAQQVEADARDTLGELVFKTVVPRNVRVSEAPSFAMPVISYDPSSKGSQAYISLAQELMAKAG*
>MP1845_megahit_209180_6346-7374
MSALRKPTTESNLEGSQAAMHAALRAEASQPMDEPTTGPVTRETQIIAIYGKGGIGKSFTLANLSYMLAQQGKRVLLIGCDPKSDTTSLLFGGKACPTIIETSSRKKAAGEEVDISDVCFKRDGVFAMELGGPEVGRGCGGRGIIHGFELLEKLGFHDWGFDYVLLDFLGDVVCGGFGLPIARDMCQKVIVVGSNDLQSLYVANNVCSAVEYFRKLGGNVGVAGMVVNKDDGTGEAAAFAKSVGIPVLAAIPADEDIRRKSANYQIVGLPGGRWASVFEELATGIAEAPPLHPTPLDQDGLLGLFADEETGRDFVLQPASQEDMMGRPITPKPSLEVVYDNA*
>MP1845_megahit_223950_25805-26632
MGSNHPVQVIAVTGGKGGIGKTNVSVNLSLALADMGRRVVLLDADLGLANVDVLLGLKPKATLADVLEGKCDLRDVMVTGPGGIRIVPAASGAANMVSLSPQQHAGLIQAFSEIGDNIDVLVVDTAAGIGDSVVSFVRAAQEALIVVCDEPTSITDAYALIKLLNRDHGMTRFRVLANMVGTPQEGRMVFAKLTKVTDRFLDVALQYVGAVPFDEAVRKSVQKQRAVFEAFPRSKASLAIRAIAQKVDAWPLPANPRGHLEFFVERLVQPTGTGL*
>MP1845_megahit_229188_242-1015
MKTATKIIAVANQKGGVGKTTTTVNLAVGLSQLKKKVLLIDLDPQGNATMACGADSRDLEWSACELLMDECTATDAIMSFKLLDVIGSNTDLTAAELQLMDQTNPQTVLREQLSEVRADYDFILIDCPPSLSILTINALAAADSVLIPMQCEYYALEGLSSLLDTIERVRQTVNPKLEIEGLLRTMFDGRNNLANDVAAQIREHFGSQVFMTVVPRNVKVAEAPSFGQSAIEYDQLSRGAVAYKGLASELLRRNHGQ*
>MP1845_megahit_235386_3425-4393
MKHDEDPATDSFYDTPLARELADLTARRRALDAIPLEYAGRRRIFTVSNQKGGVGKTTSTVNLAAAFAHMGARVLVVDLDPQGNASTALSIPHNAETPSVYDVLVEERPLSQVVQQSPESPRLFCAPSTIHLAGAEIELVSLVARERRLRTALEKYLSKKGADIDIVLIDCPPSLGLLTINAFTAADEVLIPIQCEYYALEGLSQLMGTVSMIQKHLNPTLTLSTILLTMYDGRTRLSQQVADEVRAHFPNQVLTTVIPRSVRISEAPSFGQTVIAYDGQSVGAVAYREAAVEIVRRDHRADSADVDAEGSAPDRDAEERDE*
>MP1845_megahit_239315_1531-2442
MSGLKTTLPLPGTVYRREDGEGSVQVKMNTGPKIDGAKVFAVYGKGGIGKSTTSSNLSVAFSKLGKRVLQIGCDPKHDSTFTLTKRLQPTVIDILESVDFHAEELRPEDFVFEGYNGVMCVEAGGPPAGTGCGGYVVGQTVKLLKEHHLLEDTDVVIFDVLGDVVCGGFAAPLQHADRALVVTANDFDSIFAMNRIVAAIQAKAKNYDVRLGGVIANRSAQTDEVDRFARAVGLERVAHFPDLDVIRRSRLKKSTLFEMEPSPELEAVQKEYLALAAKLYAGVEPLDAKSMKDREIFDFLGFE*
>MP1845_megahit_239628_14428-15183
MKTIALTNQKGGVGKTTSTINIGAALAKLGKKVLLIDLDPQANLTYSLKMHSNRVDKNIYHALKGKATAKEAIIKHNGFDFIPSSLELSGAELELANEPAREGLLKNVLEQIKEDEYDFVLIDCPPNLGLLTLNAFTAVEDIFIVLQSEYLALHGLSKLLDLIKIVQQRLNNRLAVGGIICTLYDSRKNLNKEVVGHIQDYFGDKVFSTIIRDNVALAEAPSHHKTIFEYDEKSNGAKDYFALAKEIKNGH*
>MP1845_megahit_242002_1047-1847
MSDLSRPSGPKIIAIANQKGGVGKTTTTINLAAALVEQKQRVLVIDLDPQGNASTGLGIELDDREFTTYELLLEDIDLDQVIMTTETEGLHIVAATVDLSSADMELIANEKRSFLLHDALRQTQMDSYAFDYILIDCPPSLNLLTVNAMIAAHSVLVPLQSEFFALEGLSQLMLTIREVRQSGNKDLRIEGILLTMYDQRNNLSQQVEQDARSNLGELVYRTVIPRNVRVSEAPSYAMPVLSYDSGSKGAKAYRDLAKEVLANSAV*
>MP1845_megahit_245012_1-867
SGKSFALSNLSYMMAQQGKRVLLIGCDPKSDTTSLLFGGKACPTIIETSSKKKLAGEEVSIEDVCFQRDGVFAMELGGPEVGRGCGGRGIIHGFELLEKLGFHEWGFDYVLLDFLGDVVCGGFGLPIARDMCQKVIVVGSNDLQSLYVANNVCKAVEYFRSMGGNVGVAGMIINKDDGSGEAQAFAKAVDIPVLCAIPANDDIRKKSANYQIIGTPGGEWASLFEELAENVATAPPHRPTPLEQDGLLGLFSPDETGGNVQLIPATQEDMRGGSFEPKPSLEVVYDEV*
>MP1845_megahit_246907_83-970
MLDAGTQSPPDGDGSVQVQLDPSDKIKGAKVFAVYGKGGIGKSTTSSNLSAAFSKLGHRVLQIGCDPKHDSTFTLTKKLMPTVIDALEQVEFHSEELRVEDFMFEGYNGVMCVEAGGPPAGTGCGGYVVGQTVKLLKQHHLLEDTDVVIFDVLGDVVCGGFAAPLQHAERALVVAANDFDSIFAMNRIVAAIGAKAKNYDVRLAGVVANRSRETDEIDRFCGEIGMQRLAHFQDLDAIRRSRLKKCTLFEMDDCPEVLAAQLEYIRLAQLLWDGVDPSETVAMKDRDIFDFLGFE*
>MP1845_megahit_249458_92851-93876
MSGGSDPTVSRETEQSTEGARRATRGPEAKTTGGSGFGEYSSISSDDTPIGAAAQRASQILHPGSVTLPKPAQRRMLTIANQKGGVGKTTTAVNLAAALAIQGLTVLVVDLDPQGNASTALGVEHHSGVPSSYEVLIGEVSATEAIQQSPHSERLLCIPATIDLAGAEIELVSMVAREGRLKTALADLAEIDVDFVLIDCPPSLGLLTVNALVAATEVLIPIQCEYYALEGVGQLLRNIELVQSHLNPSLHVSTVILTMYDGRTKLADQVAEEVRKHFGDAVLRAVIPRSVKVSEAPGYGMTVIDYDPGSRGAMSYLDAGRELAARSANMAPQTTQERKNR*
>MP1845_megahit_250083_3798-4595
MTTVFAVANQKGGVGKTTSSVNLAASLAATRKKVLLVDIDPQGNATTGSGVDKFETDYTIYDVLCDDVPIEQAVTGTPEDSGFSLIAANGDLTAAEVQLLDLKSKEFRLRNALARIRDNYDYILIDCPPSLNMLTVNALTAADSVIVPIQCEYYALEGLTALMNTIEKIRSVLNPKLHIGGLLRTMYDPRNSLSNDVSNQLISHFGDKVYRTIIPRNVRLAEAPSHGAPVITYDPKSRGAVSYLALAGEILRREQALKAQPAAAS*
>MP1845_megahit_251096_4948-5850
MLDAATQAPPAIDRGDGDGSVQVQLDPSDKIKGAKVFAVYGKGGIGKSTTSSNLSAAFSKLGHRVLQIGCDPKHDSTFTLTKKLMPTVIDALEQVEFHSEELRTEDFMFEGYNGVMCVEAGGPPAGTGCGGYVVGQTVKLLKQHHLLEDTDVVIFDVLGDVVCGGFAAPLQHAERALVVAANDFDSIFAMNRIVAAIGAKAKNYDVRLAGVVANRSRETDEIDRFCGEIGMQRLAHFQDLDAIRRSRLKKCTLFEMEECPEVLAAQLEYIRLAQLLWDGVDPSEATAMKDRDIFDFLGFE*
>MP1845_megahit_251096_25168-26163
MTHLDPHSAVDALREEAAIEPDPVHDGEVTKETQVIAIYGKGGSGKSFALSNLSYMMAQQGKRVLLIGCDPKSDTTSLLFGGKACPTIIETSSKKKLAGEEVSIEDVCFQRDGVFAMELGGPEVGRGCGGRGIIHGFELLEKLGFHEWGFDYVLLDFLGDVVCGGFGLPIARDMCQKVIVVGSNDLQSLYVANNVCKAVEYFRSMGGNVGVAGMIVNKDDGTGEAQAFAKAVDIPVLCAIPANEEIRRKSANYQIIGKPGGEWAPLFEELAINVANAPPQRPTPLEGDGLLDLFSPEDTGGNVQLIPATQADMRGGSFEPKPSLEVVYDEV*
>MP1845_megahit_251811_10498-11523
MKDDVQKLTETDVPDLKTFDQRLREEAQEDLADLITEEPTSKTQIIAIYGKGGIGKSFTLANLSHMMAEQGKRVLLIGCDPKSDTTSLLFGGKACPTIIETSTKKKLAGEEVAIGDVCFKRGGVFAMELGGPEVGRGCGGRGIIHGFELLEKLGFHDWDFDYVLLDFLGDVVCGGFGLPIARDMAQKVILVASNDLQSLYVANNVCSAVEYFRKLGGNVGVAGLVVNKDDHSGEAQAFAKAVDIPILAAIPQDDDLRKKSANYQIVGTAQSQWGELFAGLSEAVSVAPPVRPAPLDQDALLGLFDGSDTGAGVTLVPATDADMRGKYAKPQESLEVIYDDA*
>MP1845_megahit_251871_6636-7535
MSPRDDIPQLRRGQDGEGSVQVHQDADAKIEGAKVFSVYGKGGIGKSTTSSNLSAAFAKMGKRVLQIGCDPKHDSTFTLTGRLQPTVIDILKEVDFHAEELRPEDFVTEGWGGVHCVEAGGPPAGTGCGGYVVGQTVKLLKQHHLLEDTDVVIFDVLGDVVCGGFAAPLQHADRAVIVTANDFDSIYAMNRIIAAVQAKSANYKVRLAGCIANRSKATDEVDRYCARVGFDRIAHMPDVDAIRRSRLKKKTLFEMDDEEDIVACRAEYLRLAETLWRGTEPLAPAPMEDRDIFEMLGFD*
>MP1847_megahit_75800_197-1006
MSDLLVVNGPKIVAIANQKGGVGKTTTTINLAAALAEFGSNVLIIDLDPQGNASTGLGIELEDRANTTYELLLDDADLDDVILKTAVDGVSIVPSTVDLSSADMELIANEKRSFLLHDALRQPAMEAYEFDFILIDCPPSLNLLTVNAMVAAHSVLVPLQSEFFALEGLSQLMLTIREVRQSANPWLRMEGVVLTMFDSRNNLSQQVEADARDNLGEMVFRTKIPRNVRVSEAPSYAMPVLEFDSASKGAQAYRELAQEFLKNNEPAEA*
>MP1847_megahit_104318_2157-3032
MAMRQCAIYGKGGIGKSTTTQNLVAALAEAGKKVMIVGCDPKADSTRLILHSKAQNTIMEMAAEAGTVEDLELEDVLKAGYGDVRCVESGGPEPGVGCAGRGVITAINFLEEEGAYEDDLDFVFYDVLGDVVCGGFAMPIRENKAQEIYIVCSGEMMAMYAANNISKGIVKYANSGGVRLAGLICNSRNTDREDELIMALAEKLGTQMIHFVPRDNVVQRAEIRRMTVIEYDPAAKQADEYRALANKIVANEKFVIPSPITMDELEDLLMEFGIMDEEDLSIVGKTAADEA*
>MP1847_megahit_128523_312-1133
MSSHPVKVIAVTGGKGGVGKTNLSVNLGVALAEMRRRVVLMDADLGLANVDILLGLNAQFTLADVLSGKRTLQQVMLNGPSGLKVIPASSGVQQMAALSPAEHAGIINAFSEIADQLDVLIVDTAAGISDTVVSFVRAAQEVVVVVCDEPSSITDAYALMKVLNKDHGVTRFRVVANMCRTVAEGQKLFAKLNAVCERFLDASIQYIGPIPFDENVRKAVQSRKPLMEYAPRCKASQAIKAVAQKLDQLPVQRNARGHLEFFFERLLSVSGQN*
>MP1847_megahit_142533_189-644
MSPLDTKQPPSHRANLREAAGLEARRVSAPPVLRGQDGEGSVQVHQDESMKIEGAQVFAIYGKGGIGKSTTSSNLSAAFSTLGKRVLQIGCDPKHDSTFTLTGQLQPTVIDILKDVDFHAEELRPEDFVTEGFNGVKCVEAGGPPAGTGCTN
>MP1847_megahit_158684_2-538
PPAGTGCGGYVVGQTVKLLKQHHMLEDTDVVIFDVLGDVVCGGFAAPLQHADRAVIVTANDFDSIYAMNRIIQAVGAKSKNYNVRLAGCIANRSRETDEVDRYCDVVGFNRIAHMPDIDAIRRSRLKKKTLFEMPDEEDIVLARAEYVRLAQLLFAGTEGLAPESLPDREIFELLGFD*
>MP1847_megahit_179925_375-1184
MSDPIRPIGPKIIAVANQKGGVGKTTTTINLGAALAEQGYNVLIVDLDPQGNASTGIGVVPQDRDLTTYELLLEDVALSEAIRPTAVEKLAIIPATVDLSSADIELISNEKRSFLLHDALRQTAIDQFGFDFVLIDCPPSLNLLTVNAMVAAHSVLVPLQSEFFALEGLSQLMLTIREVRQSANPSLRIEGVVLTMYDARNNLSQQVEMDARDNLGDLVFQTLIPRNVRVSEAPSYSVPVLEYDTNSKGAMAYRALAQELVGKNARRAA*
>MP1847_megahit_180805_625-1626
MKDDVPNLKDFDQRLRDEAGEDLADVIPTEATKKTQIIAIYGKGGIGKSFTLANLSHMMAEQGKRVLLIGCDPKSDTTSLLFGGKACPTIIETSTRKKLAGEEVAIGDVCFKRGGVFAMELGGPEVGRGCGGRGIIHGFELLEKLGFHDWDFDYVLLDFLGDVVCGGFGLPIARDMAQKVILVASNDLQSLYVANNVCSAVEYFRKLGGNVGVAGLVVNKDDLSGEAQAFAKAVDIPILAAIPQDDDLRKKSANYQIVGTAKSPWGSLFAELADAVSLAPPVRPTPLDQDGLLGLFDAKDTGGDYQLVPATDADMRGKHAKPKASLEVVYDDA*
>MP1847_megahit_192766_650-1405
MKTIALTNQKGGVGKTTSTINIGAALAKLGKKVLLIDLDPQANLTYSLKMHSNRVDKNIYHALKGKATAKEAIIKHNGFDFIPSSLELSGAELELANEPAREGLLKNVLEQIKEDEYDFVLIDCPPNLGLLTLNAFTAVEDIFIVLQSEYLALHGLSKLLDLIKIVQQRLNNRLAVGGIICTLYDSRKNLNKEVVGHIQDYFGDKVFSTIIRDNVALAEAPSHHKTIFEYDEKSNGAKDYFALAKEIKNGH*
>MP1847_megahit_219196_1361-2158
MTTVFAVANQKGGVGKTTSSVNLAASLAATRKKVLLVDIDPQGNATTGSGVDKFDTDYTIYDVLCDEVPTEKAIVNTPEDSGFDLITANGDLTAAEVQLLDMKSREFRLRNALARIRDNYDYILIDCPPSLNMLTVNALTAADSVIVPIQCEYYALEGLTALMNTIEKIRTVLNPKLHIGGLLRTMYDPRNSLSNDVSNQLISHFGDKVYRTIIPRNVRLAEAPSHGAPVITYDPKSRGAVSYLALAGEILRREQALKTQPAAAS*
>MP1847_megahit_226412_1-597
RTEDFMFEGYNGVMCVEAGGPPAGTGCGGYVVGQTVKLLKQHHLLEDTDVVIFDVLGDVVCGGFAAPLQHAERALVVAANDFDSIFAMNRIVAAIGAKAKNYDVRLAGVVANRSRETDEIDRFCDEIGMQRLAHFQDLDAIRRSRLKKCTLFEMEECPEVLAAQLEYIRLAQLLWDGVDPSEATAMKDRDIFDFLGFE*
>MP1847_megahit_230474_14906-15154
MTHLDQPSALDALREEAAIEPDPVHDGEVTKETQVIAIYGKGGSGKSFALSNLSYMMAQQGKRVLLIGCDPKSDTTSLLFGGK
>MP1847_megahit_250611_482-1450
MKHDEDPATDSFYDTPLARELADLTARRRALDAIPLEYAGRRRIFTVSNQKGGVGKTTSTVNLAAAFAHMGARVLVVDLDPQGNASTALSIPHNAETPSVYDVLVEERPLSQVVQQSPESPRLFCAPSTIHLAGAEIELVSLVARERRLRTALEKYLSKKGADIDIVLIDCPPSLGLLTINAFTAADEVLIPIQCEYYALEGLSQLMGTVSMIQKHLNPTLTLSTILLTMYDGRTRLSQQVADEVRAHFPNQVLTTVIPRSVRISEAPSFGQTVIAYDGQSVGAVAYREAAVEIVRRDHRADSADVDAEGSAPDRDAEERDE*
>MP1847_megahit_268308_3340-4149
MSDPTRPETPKIIAVANQKGGVGKTTTTINLGAALAELGHRVLIVDLDPQGNASTGLGIEPGDREFTTYELLLEDIDLADVIQSTAVPNLSLIPATVDLSSADIELMSNEKRSFLLHDALRQTDIDSFALDFILIDCPPSLNLLTVNAMVAAHSILVPLQSEFFALEGLSQLMLTIREVRQTANPKLRIEGVVLTMYDARNNLSQQVEADARNNLGDLVFSVVIPRNVRVSEAPSYAQPVLTYDTTSRGALAYRALARELVKKNAKIAA*
>MP1847_megahit_282922_19349-20344
MTHLDPHSAVDALREEAAIEPDPVHDGEVTKETQVIAIYGKGGSGKSFALSNLSYMMAQQGKRVLLIGCDPKSDTTSLLFGGKACPTIIETSSKKKLAGEEVSIEDVCFQRDGVFAMELGGPEVGRGCGGRGIIHGFELLEKLGFHEWGFDYVLLDFLGDVVCGGFGLPIARDMCQKVIVVGSNDLQSLYVANNVCKAVEYFRSMGGNVGVAGMIVNKDDGTGEAQAFAKAVDIPVLCAIPANEEIRRKSANYQIIGKPGGEWAPLFEELAINVANAPPQRPTPLEGDGLLDLFSPEDTGGNVQLIPATQADMRGGSFEPKPSLEVVYDEV*
>MP1847_megahit_284222_3-326
MSPRDDIPQLRRGQDGEGSVQVHQDADAKIEGAKVFSVYGKGGIGKSTTSSNLSAAFAKMGKRVLQIGCDPKHDSTFTLTGRLQPTVIDILKEVDFHAEELRPEDFVT
>MP1847_megahit_285705_50838-51638
MSDLSRPSGPKIIAIANQKGGVGKTTTTINLAAALVEQKQRVLVIDLDPQGNASTGLGIELDDREFTTYELLLEDIDLDQVIMTTETEGLHIVAATVDLSSADMELIANEKRSFLLHDALRQTQMDSYAFDYILIDCPPSLNLLTVNAMIAAHSVLVPLQSEFFALEGLSQLMLTIREVRQSGNKDLRIEGILLTMYDQRNNLSQQVEQDARSNLGELVYRTVIPRNVRVSEAPSYAMPVLSYDSGSKGAKAYRDLAKEVLANSAV*
>MP1847_megahit_286010_87731-88633
MLDAATQAPPAIDRGDGDGSVQVQLDPSDKIKGAKVFAVYGKGGIGKSTTSSNLSAAFSKLGHRVLQIGCDPKHDSTFTLTKKLMPTVIDALEQVEFHSEELRTEDFMFEGYNGVMCVEAGGPPAGTGCGGYVVGQTVKLLKQHHLLEDTDVVIFDVLGDVVCGGFAAPLQHAERALVVAANDFDSIFAMNRIVAAIGAKAKNYDVRLAGVVANRSRETDEIDRFCGEIGMQRLAHFQDLDAIRRSRLKKCTLFEMEECPEVLAAQLEYIRLAQLLWDGVDPSEATAMKDRDIFDFLGFE*
>MP1847_megahit_290448_3-545
GGPPAGTGCGGYVVGQTVKLLKQHHLLEDTDVVIFDVLGDVVCGGFAAPLQHADRAVIVTANDFDSIYAMNRIIAAVQAKSANYKVRLAGCIANRSKATDEVDRYCARVGFDRIAHMPDVDAIRRSRLKKKTLFEMDDEEDIVACRAEYLRLAETLWRGTEPLAPAPMEDRDIFEMLGFD*
>MP1847_megahit_295968_81595-82620
MSGGSDPTVSRETEQSTEGARRATRGPEAKTTGGSGFGEYSSISSDDTPIGAAAQRASQILHPGSVTLPKPAQRRMLTIANQKGGVGKTTTAVNLAAALAIQGLTVLVVDLDPQGNASTALGVEHHSGVPSSYEVLIGEVSATEAIQQSPHSERLLCIPATIDLAGAEIELVSMVAREGRLKTALADLAEIDVDFVLIDCPPSLGLLTVNALVAATEVLIPIQCEYYALEGVGQLLRNIELVQSHLNPSLHVSTVILTMYDGRTKLADQVAEEVRKHFGDAVLRAVIPRSVKVSEAPGYGMTVIDYDPGSRGAMSYLDAGRELAARSANMAPQTTQERKNR*
>MP1847_megahit_298646_10504-11529
MKDDVQKLTETDVPDLKTFDQRLREEAQEDLADLITEEPTSKTQIIAIYGKGGIGKSFTLANLSHMMAEQGKRVLLIGCDPKSDTTSLLFGGKACPTIIETSTKKKLAGEEVAIGDVCFKRGGVFAMELGGPEVGRGCGGRGIIHGFELLEKLGFHDWDFDYVLLDFLGDVVCGGFGLPIARDMAQKVILVASNDLQSLYVANNVCSAVEYFRKLGGNVGVAGLVVNKDDHSGEAQAFAKAVDIPILAAIPQDDDLRKKSANYQIVGTAQSQWGELFAGLSEAVSVAPPVRPAPLDQDALLGLFDGSDTGAGVTLVPATDADMRGKYAKPQESLEVIYDDA*
>MP1847_megahit_300443_6844-7641
MTTVFAVANQKGGVGKTTSSVNLAASLAATRKKVLLVDIDPQGNATTGSGVDKFETDYTIYDVLCDDVPIEQAVTGTPEDSGFSLIAANGDLTAAEVQLLDLKSKEFRLRNALARIRDNYDYILIDCPPSLNMLTVNALTAADSVIVPIQCEYYALEGLTALMNTIEKIRSVLNPKLHIGGLLRTMYDPRNSLSNDVSNQLISHFGDKVYRTIIPRNVRLAEAPSHGAPVITYDPKSRGAVSYLALAGEILRREQALKAQPAAAS*
>MP1847_megahit_306118_45904-46659
MRKIAIVNQKGGSGKTTTAVNLAATLTEHGKKVLLIDLDPQGSASIWYGLKDKGKGLFDVLCNDKNLQEVIEKSKLPSLDIIPASPFLAGAEKALAGEVGAERILKSRLDAIEKQSWDYVLMDCPPTLGILSLNALTCVDEVLVPVEAHVMALHGLVQLLKTINLVKDRLNPRLKIMGILPCRVDYRTKHSKEVIKQLRERFSEKIFSSVIRENIRLAEAPLHILPITHYDPVSNGSLDYRDLAKEIIESL*
>MP1849_megahit_2374_486-806
MSTMTEDLRKEAAQGPDPVQTGPVTKETQIIAIYGKGGIGKSFTLSNLSYMMAQQGKKVLLIGCDPKSDTTSLLFGGKSCPTILETSSRKKEAGEEVEIGDVCFVRD
>MP1849_megahit_60250_311-1150
MKIIAVMNQKGGVGKTTVTVNLAAGLALNKQRVLLIDADLQANATTALGLEPNQKGGAVYDLFAALTKQCTMKDSLLQRPVSHQNKKGVLDVVPATIALSGFDQLVRALPNKQVLMKQMLQNYKNYDYILIDCPPSLGLMTVNALVAADEVLIPVLPEFFGLQGLSQIVDTIKFLQNSLNPDLEIGGIVCTRYNRRNIHQEVVRCLHDRFDKKLFGTKIYENIAIAEAPSHAQTIFEYNPHSTGAHDFDILCRELLNRQIHHDNLQIEQQRKHRKQNQR*
>MP1849_megahit_88129_601-1092
MKDDVPNLKDFDQRLRDEAGEDLADVIPTEATKKTQIIAIYGKGGIGKSFTLANLSHMMAEQGKRVLLIGCDPKSDTTSLLFGGKACPTIIETSTRKKLAGEEVAIGDVCFKRGGVFAMELGGPEVGRGCGGRGIIHGFELLEKLGFHDWDFDYVLLDFLGDVV
>MP1849_megahit_89498_1448-2257
MSDPTRPETPKIIAVANQKGGVGKTTTTINLGAALAELGHRVLIVDLDPQGNASTGLGIEPGDREFTTYELLLEDIDLADVIQSTAVPNLSLIPATVDLSSADIELMSNEKRSFLLHDALRQTDIDSFALDFILIDCPPSLNLLTVNAMVAAHSILVPLQSEFFALEGLSQLMLTIREVRQTANPKLRIEGVVLTMYDARNNLSQQVEADARNNLGDLVFSVVIPRNVRVSEAPSYAQPVLTYDTTSRGALAYRALARELVKKNAKIAA*
>MP1849_megahit_104399_1041-1805
MGKIIAIANQKGGVGKTTTSINLAAALGVLEKKVLLIDADPQANASSGLGIDVESVAIGSYQVLEHSNTPEEATMATNAPNVSVIPAHIDLVAIEIELVDKENREYMLKKALESVKDKYDYILIDCAPSLGLLTLNALTVADSVIIPIQCEYFALEGLGKLLNTIKSVQKIHNPELDIEGLLLTMYDSRLRLSNQVVEEVQKHFNDMVFETVIQRNIKLSEAPSYGESIINYDATSKGATNYINLAEEIIKKNK*
>MP1849_megahit_107273_2-625
YAMELGGPEVGRGCGGRGIIHGFELLEKLGFHDWEFDYVLLDFLGDVVCGGFGLPIARDMCQKVIVVGSNDLQSLYVANNVCSAVEYFRKLGGNVGVAGMVINKDDGTGEAQAFADVVGIPVLAAIPANEDIRRKSANYEIVGIPGGEWAPLFAELAINVAEAQPMHPKALDQDGLLGLFTSKETGGDYTLIPAKMEDMCSSSKLAKD
>MP1849_megahit_109449_63-1028
MSPLDTKQPPSHRANLREAAGLEARRVSAPPVLRGQDGEGSVQVHQDESMKIEGAQVFAIYGKGGIGKSTTSSNLSAAFSTLGKRVLQIGCDPKHDSTFTLTGQLQPTVIDILKDVDFHAEELRPEDFVTEGFNGVKCVEAGGPPAGTGCGGYVVGQTVKLLKQHHMLEDTDVVIFDVLGDVVCGGFAAPLQHADRAVIVTANDFDSIYAMNRIIQAVGAKSKNYNVRLAGCIANRSRETDEVDRYCDVVGFNRIAHMPDIDAIRRSRLKKKTLFEMPDEEDIVLARAEYVRLAQLLFAGTEGLAPESLPDREIFELLGFD*
>MP1849_megahit_192803_1567-2592
MSGGSDPTVSRETEQSTEGARRATRGPEAKTTGGSGFGEYSSISSDDTPIGAAAQRASQILHPGSVTLPKPAQRRMLTIANQKGGVGKTTTAVNLAAALAIQGLTVLVVDLDPQGNASTALGVEHHSGVPSSYEVLIGEVSATEAIQQSPHSERLLCIPATIDLAGAEIELVSMVAREGRLKTALADLAEIDVDFVLIDCPPSLGLLTVNALVAATEVLIPIQCEYYALEGVGQLLRNIELVQSHLNPSLHVSTVILTMYDGRTKLADQVAEEVRKHFGDAVLRAVIPRSVKVSEAPGYGMTVIDYDPGSRGAMSYLDAGRELAARSANMAPQTTQERKNR*
>MP1849_megahit_200938_284-1081
MTTVFAVANQKGGVGKTTSSVNLAASLAATRKKVLLVDIDPQGNATTGSGVDKFDTDYTIYDVLCDEVPTEKAIVNTPEDSGFDLITANGDLTAAEVQLLDMKSREFRLRNALARIRDNYDYILIDCPPSLNMLTVNALTAADSVIVPIQCEYYALEGLTALMNTIEKIRTVLNPKLHIGGLLRTMYDPRNSLSNDVSNQLISHFGDKVYRTIIPRNVRLAEAPSHGAPVITYDPKSRGAVSYLALAGEILRREQALKTQPAAAS*
>MP1849_megahit_209118_260-1222
MTAHNNYDETPLAREVAELTRRRIALAEAVLPRPTHTRVFTVANQKGGVGKTTSTVNLAAALAQSGARVLVIDLDPQGNASTALGVEHRSDTASVYDVMIDDVPMRDVVQSSPEFAGLDCVPATIHLAGAEIELVSLVAREQRLRTALQKFLGEAEEPYHYVFIDCPPSLGLLTLNAFVAAREVLIPIQCEYYALEGLSQLLNNIELIQKHLNQKLRLSTILLTMYDSRTNLANQVVDEVREHFPDQTLTTVIPRSVRISEAPSYGQSVISYDSNSPGSLSYREAAAEIARRGAGGATLNGGVATTGPTEVSTAQAGETN*
>MP1849_megahit_259225_4359-5114
MKTIALTNQKGGVGKTTSTINIGAGLAKLGKKVLLIDLDPQANLTYSLKVHSNRVDKNIYHTLKGKVAAKDAIIKHNGFDYIPSSLELSGAELELANEPAREGLLKNVLEQIKEDEYDFVLIDCPPNLGLLTLNAFTAVEDIFIVLQSEYLALHGLSKLLDLIKIVQQRLNNRLAVGGIICTLYDSRKNLNKEVVGHIQDYFGEKVFSTIIRDNVALAEAPSHHKTIFEYDENSNGAKDYFALAKEIKNGH*
>MP1849_megahit_274011_610-1413
MLSVMALADPVEMFDRGTRVIAVANQKGGVGKTTTTINLGAAIAEYGKKVLIVDLDPQANATTGLGVVSRDLQESVYQVLCEEAPARDVIRPVDVPNLDLLPSSLALAGAEIELVSAFSREHRLTRALAPIVGAYDLILVDCPPALGLLTINALVFARELLVPIQCEYYALEGLGQLAGNVDLVRSNLNPELAITRIVLVMFDGRTKLSEQVAGEVRTHFGDRVCNQVIPRSVRLSEAPSYGQPITVFDPTSRGAVAYRELAKEVLA*
>MP1849_megahit_298727_4860-5828
MKHDEDPATDSFYDTPLARELADLTARRRALDAIPLEYAGRRRIFTVSNQKGGVGKTTSTVNLAAAFAHMGARVLVVDLDPQGNASTALSIPHNAETPSVYDVLVEERPLSQVVQQSPESPRLFCAPSTIHLAGAEIELVSLVARERRLRTALEKYLSKKGADIDIVLIDCPPSLGLLTINAFTAADEVLIPIQCEYYALEGLSQLMGTVSMIQKHLNPTLTLSTILLTMYDGRTRLSQQVADEVRAHFPNQVLTTVIPRSVRISEAPSFGQTVIAYDGQSVGAVAYREAAVEIVRRDHRADSADVDAEGSAPDRDAEERDE*
>MP1849_megahit_339515_966-1868
MLDAATQAPPAIDRGDGDGSVQVQLDPSDKIKGAKVFAVYGKGGIGKSTTSSNLSAAFSKLGHRVLQIGCDPKHDSTFTLTKKLMPTVIDALEQVEFHSEELRTEDFMFEGYNGVMCVEAGGPPAGTGCGGYVVGQTVKLLKQHHLLEDTDVVIFDVLGDVVCGGFAAPLQHAERALVVAANDFDSIFAMNRIVAAIGAKAKNYDVRLAGVVANRSRETDEIDRFCGEIGMQRLAHFQDLDAIRRSRLKKCTLFEMEECPEVLAAQLEYIRLAQLLWDGVDPSEATAMKDRDIFDFLGFE*
>MP1849_megahit_339515_21186-22181
MTHLDPHSAVDALREEAAIEPDPVHDGEVTKETQVIAIYGKGGSGKSFALSNLSYMMAQQGKRVLLIGCDPKSDTTSLLFGGKACPTIIETSSKKKLAGEEVSIEDVCFQRDGVFAMELGGPEVGRGCGGRGIIHGFELLEKLGFHEWGFDYVLLDFLGDVVCGGFGLPIARDMCQKVIVVGSNDLQSLYVANNVCKAVEYFRSMGGNVGVAGMIVNKDDGTGEAQAFAKAVDIPVLCAIPANEEIRRKSANYQIIGKPGGEWAPLFEELAINVANAPPQRPTPLEGDGLLDLFSPEDTGGNVQLIPATQADMRGGSFEPKPSLEVVYDEV*
>MP1849_megahit_341832_3-872
PGHWWWYNSAAIEGHRGGLHKETAVTTVFAVANQKGGVGKTTSSVNLAASLAATRKKVLLVDIDPQGNATTGSGVDKFETDYTIYDVLCDDVPIEQAVTGTPEDSGFSLIAANGDLTAAEVQLLDLKSKEFRLRNALARIRDNYDYILIDCPPSLNMLTVNALTAADSVIVPIQCEYYALEGLTALMNTIEKIRSVLNPKLHIGGLLRTMYDPRNSLSNDVSNQLISHFGDKVYRTIIPRNVRLAEAPSHGAPVITYDPKSRGAVSYLALAGEILRREQALKAQPAAAS*
>MP1849_megahit_342112_93686-94441
MKTIALTNQKGGVGKTTSTINIGAALAKLGKKVLLIDLDPQANLTYSLKMHSNRVDKNIYHALKGKATAKEAIIKHNGFDFIPSSLELSGAELELANEPAREGLLKNVLEQIKEDEYDFVLIDCPPNLGLLTLNAFTAVEDIFIVLQSEYLALHGLSKLLDLIKIVQQRLNNRLAVGGIICTLYDSRKNLNKEVVGHIQDYFGDKVFSTIIRDNVALAEAPSHHKTIFEYDEKSNGAKDYFALAKEIKNGH*
>MP1851_megahit_46106_1798-2607
MSDLLVVNGPKIVAIANQKGGVGKTTTTINLAAALAEFGSNVLIIDLDPQGNASTGLGIELEDRANTTYELLLDDADLDDVILKTAVDGVSIVPSTVDLSSADMELIANEKRSFLLHDALRQPAMEAYEFDFILIDCPPSLNLLTVNAMVAAHSVLVPLQSEFFALEGLSQLMLTIREVRQSANPWLRMEGVVLTMFDSRNNLSQQVEADARDNLGEMVFRTKIPRNVRVSEAPSYAMPVLEFDSASKGAQAYRELAQEFLKNNEPAEA*
>MP1851_megahit_55378_3-956
MSTMTEDLRKEAAQGPDPVQTGPVTKETQIIAIYGKGGIGKSFTLSNLSYMMAQQGKKVLLIGCDPKSDTTSLLFGGKSCPTILETSSRKKEAGEEVEIGDVCFVRDGVYAMELGGPEVGRGCGGRGIIHGFELLEKLGFHDWEFDYVLLDFLGDVVCGGFGLPIARDMCQKVIVVGSNDLQSLYVANNVCSAVEYFRKLGGNVGVAGMVINKDDGTGEAQAFADVVGIPVLAAIPANEDIRRKSANYEIVGIPGGEWAPLFAELAINVAEAQPMHPKALDQDGLLGLFTSKETGGDYTLIPAKMEDMCSTSKLAKDS
>MP1851_megahit_56978_3-278
MSALRKPTTESNLEGSQAAMHAALRAEASQPMDEPTTGPVTRETQIIAIYGKGGIGKSFTLANLSYMLAQQGKRVLLIGCDPKSDTTSLLFG
>MP1851_megahit_60243_1-396
MKDDVPNLKDFDQRLRDEAGEDLADVIPTEATKKTQIIAIYGKGGIGKSFTLANLSHMMAEQGKRVLLIGCDPKSDTTSLLFGGKACPTIIETSTRKKLAGEEVAIGDVCFKRGGVFAMELGGPEVGRGCGG
>MP1851_megahit_61542_296-1243
MSFVLDTMKRDGSTLAKSTVAKPQGLRRGMDGDGSVQVHLDPAMQIDTAKVFSVYGKGGIGKSTTSSNLSVAFSKLGLRVLQIGCDPKHDSTFTLTKKLQPTVIDALEQVDFHAEELRIEDFVFEGYNGVMCVEAGGPPAGTGCGGYVVGQTVKLLKEHHLLEDTDVVIFDVLGDVVCGGFAAPLQHAERAVIVTANDFDSIFAMNRIVQAINAKAKNYDVRVGGVIANRSDATDEIDRFNAAVGLKTLAHFPQLDVIRRSRLKKSVLFEMEPSPELEAVQNEYMKLAATLYAGVEPLDAIPMKDRDIFDFLGFD*
>MP1851_megahit_67273_73-984
MSGLKTTLPLPGTVYRREDGEGSVQVKMNTGPKIDGAKVFAVYGKGGIGKSTTSSNLSVAFSKLGKRVLQIGCDPKHDSTFTLTKRLQPTVIDILESVDFHAEELRPEDFVFEGYNGVMCVEAGGPPAGTGCGGYVVGQTVKLLKEHHLLEDTDVVIFDVLGDVVCGGFAAPLQHADRALVVTANDFDSIFAMNRIVAAIQAKAKNYDVRLGGVIANRSAQTDEVDRFARAVGLERVAHFPDLDVIRRSRLKKSTLFEMEPSPELEAVQKEYLALAAKLYAGVEPLDAKSMKDREIFDFLGFE*
>MP1851_megahit_82731_1-438
DVLGDVVCGGFAAPLQHADRAVIVTANDFDSIYAMNRIIAAVQAKSANYKVRLAGCIANRSKATDEVDRYCARVGFDRIAHMPDVDAIRRSRLKKKTLFEMDDEEDIVACRAEYLRLAETLWRGTEPLAPAPMEDRDIFEMLGFD*
>MP1851_megahit_100886_1-531
DFLGDVVCGGFGLPIARDMAQKVILVASNDLQSLYVANNVCSAVEYFRKLGGNVGVAGLVVNKDDHSGEAQAFAKAVDIPILAAIPQDDDLRKKSANYQIVGTAQSQWGELFAGLSEAVSVAPPVRPAPLDQDALLGLFDGSDTGAGVTLVPATDADMRGKYAKPQESLEVIYDDA*
>MP1851_megahit_111316_86-979
MTTDGTYDDTTPLAREIADITRRRMALEARAFPLPESTRVITVSNQKGGVGKTTTTVNLAAALARSGARVLVIDLDPQGNASTALGVEHRADTASVYDVVVGDSALQDVVQKSPEFEHLYCVPATIHLAGAEIELVSLVAREQRLRTALDAYLAQLDEPVHYVFIDCPPSLGLLTINAFVAAREVLIPIQCEYYALEGLSQLLNSIELIEKHLNPELRVSTILLTMYDSRTNLANQVADDVRQHFPDQVLTTLIPRSVRISEAPSYGQSVISYDTSSPGSLSYLEAAAEIAQRGAAT*
>MP1851_megahit_115712_85-522
MSPLDTKQPPSHRANLREAAGLEARRVSAPPVLRGQDGEGSVQVHQDESMKIEGAQVFAIYGKGGIGKSTTSSNLSAAFSTLGKRVLQIGCDPKHDSTFTLTGQLQPTVIDILKDVDFHAEELRPEDFVTEGFNGVKCVEAGGPPA
>MP1851_megahit_120270_237-515
MSPRDDIPQLRRGQDGEGSVQVHQDADAKIEGAKVFSVYGKGGIGKSTTSSNLSAAFAKMGKRVLQIGCDPKHDSTFTLTGRLQPTVIDILKE
>MP1851_megahit_180215_874-1548
CFQRDGVFAMELGGPEVGRGCGGRGIIHGFELLEKLGFHQWGFDYVLLDFLGDVVCGGFGLPIARDMCQKVIVVGSNDLQSLYVANNVCKAVEYFRSMGGNVGVAGMIVNKDDGTGEAQAFAKAVDIPVLCAIPANDDIRKKSANYQIIGTPGGEWASLFEELAINVAKAPPQRPTPLEQDGLLDLFSPEETGGNVELVPATQADMRGGAFEPKPSLEVVYDEV*
>MP1851_megahit_185351_3-305
MTHLDQPSALDALREEAAIEPDPVHDGEVTKETQVIAIYGKGGSGKSFALSNLSYMMAQQGKRVLLIGCDPKSDTTSLLFGGKACPTIIETSSKKKLAGEE
>MP1851_megahit_185597_2-541
MTHLDPHSAVDALREEAAIEPDPVHDGEVTKETQVIAIYGKGGSGKSFALSNLSYMMAQQGKRVLLIGCDPKSDTTSLLFGGKACPTIIETSSKKKLAGEEVSIEDVCFQRDGVFAMELGGPEVGRGCGGRGIIHGFELLEKLGFHEWGFDYVLLDFLGDVVCGGFGLPIARDMCQKVIV
>MP1851_megahit_213890_695-1549
MSKIISVANQKGGVGKTTTAINLAACLALSGQKVLIIDIDPQGNASSGLGVNLRENQKGIYELLAGNASLDQVIYPTEIDTLKIIPSNVDLAGAEIELVGRDHREKILSMALNGVNAEYEFVVIDCPPSLGLLTLNALTVSQSVLIPMQCEYYALQGLSHLLKTLQRIKKSINPNLKVEGILLTMYDNRTLLTSQVENQVKKYFSEFLMKTIIPRNIRLSEAPSHGKPIVLYANRSKGSDSYVELAQEVIQRTKGEMVSPKTELQEITYEEWIKENQLRDFLKK*
>MP1851_megahit_243672_43-945
MLDAATQAPPAIDRGDGDGSVQVQLDPSDKIKGAKVFAVYGKGGIGKSTTSSNLSAAFSKLGHRVLQIGCDPKHDSTFTLTKKLMPTVIDALEQVEFHSEELRTEDFMFEGYNGVMCVEAGGPPAGTGCGGYVVGQTVKLLKQHHLLEDTDVVIFDVLGDVVCGGFAAPLQHAERALVVAANDFDSIFAMNRIVAAIGAKAKNYDVRLAGVVANRSRETDEIDRFCGEIGMQRLAHFQDLDAIRRSRLKKCTLFEMEECPEVLAAQLEYIRLAQLLWDGVDPSEATAMKDRDIFDFLGFE*
>MP1851_megahit_248046_3-206
MLDAATQAPPDGDGSVQVQLDPSDKIKGAKVFAVYGKGGIGKSTTSSNLSAAFSKLGHRVLQIGCDPK
>MP1851_megahit_248856_1-597
RTEDFMFEGYNGVMCVEAGGPPAGTGCGGYVVGQTVKLLKQHHLLEDTDVVIFDVLGDVVCGGFAAPLQHAERALVVAANDFDSIFAMNRIVAAIGAKAKNYDVRLAGVVANRSRETDEIDRFCDEIGMQRLAHFQDLDAIRRSRLKKCTLFEMEECPEVLAAQLEYIRLAQLLWDGVDPSEATAMKDRDIFDFLGFE*
>MP1851_megahit_259791_92856-93881
MSGGSDPTVSRETEQSTEGARRATRGPEAKTTGGSGFGEYSSISSDDTPIGAAAQRASQILHPGSVTLPKPAQRRMLTIANQKGGVGKTTTAVNLAAALAIQGLTVLVVDLDPQGNASTALGVEHHSGVPSSYEVLIGEVSATEAIQQSPHSERLLCIPATIDLAGAEIELVSMVAREGRLKTALADLAEIDVDFVLIDCPPSLGLLTVNALVAATEVLIPIQCEYYALEGVGQLLRNIELVQSHLNPSLHVSTVILTMYDGRTKLADQVAEEVRKHFGDAVLRAVIPRSVKVSEAPGYGMTVIDYDPGSRGAMSYLDAGRELAARSANMAPQTTQERKNR*
>MP1853_megahit_42823_3-590
DFMFEGFNGVMCVESGGPPAGTGCGGYVTGQTVKLLKEHHLLEDTDVVIFDVLGDVVCGGFAAPLQHANYCLIVTANDFDSIFAMNRIVSAIKAKAKNYKVRLGGVVANRSKDTDQIDKFNERTGLKTMAHFKDVDAIRRSRLKKCTIFEMEPTEDVIEVQNEYLSLAKNMLENVEPLEGNPLKDREIFDLLGFD*
>MP1853_megahit_70937_773-1489
KRVLQIGCDPKHDSTFTLTGQLQPTVIDILKDVDFHAEELRPEDFVTEGFNGVKCVEAGGPPAGTGCGGYVVGQTVKLLKQHHMLEDTDVVIFDVLGDVVCGGFAAPLQHADRAVIVTANDFDSIYAMNRIIQAVGAKSKNYNVRLAGCIANRSRETDEVDRYCDVVGFNRIAHMPDIDAIRRSRLKKKTLFEMPDEEDIVLARAEYVRLAQLLFAGTEGLAPESLPDREIFELLGFD*
>MP1853_megahit_124475_2821-3618
MKSECKIISIVNQKGGVGKTTTAINLATALAAVKKKVLVIDLDPQGNASTGLGIDSKKRKKSIYDLISSSASAKNSIMKTEVPGLHIIPSTLELSGAEVELVDATRREYRLKDALRNEPLKYDYILIDCPPSLGFLTLNSLAASDEVLVPLQCEFYALEGLSHLIRIIERVKKDFNPALEMRGIILTMYDQRNNICSEVAEDVRQHLGDMVYKTVIPRNVRISEAPSHGKPVLLYDHKCVGSSSYINLATEILDREQKNEALTNG*
>MP1853_megahit_160601_220-1029
MSDPIRPIGPKIIAVANQKGGVGKTTTTINLGAALAEQGYNVLIVDLDPQGNASTGIGVVPQDRDLTTYELLLEDVALSEAIRPTAVEKLAIIPATVDLSSADIELISNEKRSFLLHDALRQTAIDQFGFDFVLIDCPPSLNLLTVNAMVAAHSVLVPLQSEFFALEGLSQLMLTIREVRQSANPSLRIEGVVLTMYDARNNLSQQVEMDARDNLGDLVFQTLIPRNVRVSEAPSYSVPVLEYDTNSKGAMAYRALAQELVGKNARRAA*
>MP1853_megahit_164073_7848-8792
MTHLDPHSAVDALREEAAIEPDPVHDGEVTKETQVIAIYGKGGSGKSFALSNLSYMMAQQGKRVLLIGCDPKSDTTSLLFGGKACPTIIETSSKKKLAGEEVSIEDVCFQRDGVFAMELGGPEVGRGCGGRGIIHGFELLEKLGFHEWGFDYVLLDFLGDVVCGGFGLPIARDMCQKVIVVGSNDLQSLYVANNVCKAVEYFRSMGGNVGVAGMIVNKDDGTGEAQAFAKAVDIPVLCAIPANEEIRRKSANYQIIGKPGGEWAPLFEELAINVANAPPQRPTPLEGDGLLDLFSPEDTGGNVQLIPATQADMRG
>MP1853_megahit_231119_83-679
RTEDFMFEGYNGVMCVEAGGPPAGTGCGGYVVGQTVKLLKQHHLLEDTDVVIFDVLGDVVCGGFAAPLQHAERALVVAANDFDSIFAMNRIVAAIGAKAKNYDVRLAGVVANRSRETDEIDRFCDEIGMQRLAHFQDLDAIRRSRLKKCTLFEMEECPEVLAAQLEYIRLAQLLWDGVDPSEATAMKDRDIFDFLGFE*
>MP1853_megahit_301347_19018-19920
MLDAATQAPPAIDRGDGDGSVQVQLDPSDKIKGAKVFAVYGKGGIGKSTTSSNLSAAFSKLGHRVLQIGCDPKHDSTFTLTKKLMPTVIDALEQVEFHSEELRTEDFMFEGYNGVMCVEAGGPPAGTGCGGYVVGQTVKLLKQHHLLEDTDVVIFDVLGDVVCGGFAAPLQHAERALVVAANDFDSIFAMNRIVAAIGAKAKNYDVRLAGVVANRSRETDEIDRFCGEIGMQRLAHFQDLDAIRRSRLKKCTLFEMEECPEVLAAQLEYIRLAQLLWDGVDPSEATAMKDRDIFDFLGFE*
>MP1853_megahit_325526_657-1454
MTTVFAVANQKGGVGKTTSSVNLAASLAATRKKVMLVDIDPQGNATTGSGVDKFETDYTIYDVLCDDVAIEQAVTGTPEDSGFDLIAANGDLTAAEVQLLDMSAKEFRLRNALARIRDQYDYILIDCPPSLNMLTVNALTAADSVIVPIQCEYYALEGLTALMNTIEKIRTVLNPKLHIGGLLRTMYDPRNSLSNDVSNQLISHFGDKVYRTIIPRNVRLAEAPSHGAPVITYDPKSRGAVSYLALAGEILRREQALKAQPAAAS*
>MP1853_megahit_330507_13004-14029
MSGGSDPTVSRETEQSTEGARRATRGPEAKTTGGSGFGEYSSISSDDTPIGAAAQRASQILHPGSVTLPKPAQRRMLTIANQKGGVGKTTTAVNLAAALAIQGLTVLVVDLDPQGNASTALGVEHHSGVPSSYEVLIGEVSATEAIQQSPHSERLLCIPATIDLAGAEIELVSMVAREGRLKTALADLAEIDVDFVLIDCPPSLGLLTVNALVAATEVLIPIQCEYYALEGVGQLLRNIELVQSHLNPSLHVSTVILTMYDGRTKLADQVAEEVRKHFGDAVLRAVIPRSVKVSEAPGYGMTVIDYDPGSRGAMSYLDAGRELAARSANMAPQTTQERKNR*
>MP1853_megahit_341426_32623-33423
MSDLSRPSGPKIIAIANQKGGVGKTTTTINLAAALVEQKQRVLVIDLDPQGNASTGLGIELDDREFTTYELLLEDIDLDQVIMTTETEGLHIVAATVDLSSADMELIANEKRSFLLHDALRQTQMDSYAFDYILIDCPPSLNLLTVNAMIAAHSVLVPLQSEFFALEGLSQLMLTIREVRQSGNKDLRIEGILLTMYDQRNNLSQQVEQDARSNLGELVYRTVIPRNVRVSEAPSYAMPVLSYDSGSKGAKAYRDLAKEVLANSAV*
>MP1853_megahit_362195_581-1378
MTTVFAVANQKGGVGKTTSSVNLAASLAATRKKVLLVDIDPQGNATTGSGVDKFETDYTIYDVLCDDVPIEQAVTGTPEDSGFSLIAANGDLTAAEVQLLDLKSKEFRLRNALARIRDNYDYILIDCPPSLNMLTVNALTAADSVIVPIQCEYYALEGLTALMNTIEKIRSVLNPKLHIGGLLRTMYDPRNSLSNDVSNQLISHFGDKVYRTIIPRNVRLAEAPSHGAPVITYDPKSRGAVSYLALAGEILRREQALKAQPAAAS*
>MP1855_megahit_11790_59-595
PPAGTGCGGYVVGQTVKLLKQHHLLEDTDVVIFDVLGDVVCGGFAAPLQHAERALVVAANDFDSIFAMNRIVAAIGAKAKNYDVRLAGVVANRSRETDEIDRFCDEIGMQRLAHFQDLDAIRRSRLKKCTLFEMEECPEVLAAQLEYIRLAQLLWDGVDPSEATAMKDRDIFDFLGFE*
>MP1855_megahit_33713_98-997
MSPLDKEAPQLRGMDGEGSVQVHQDAGVSIDGVKVFSVYGKGGIGKSTTSSNLSAAFSKLGRRVLQIGCDPKHDSTFTLTGSLVPTVIDILKEVDFHPEELRPEDFVFEGFNGVKCVEAGGPPAGTGCGGYVVGQTVKLLKQHHLLDDTDVVIFDVLGDVVCGGFAAPLQHADRALIVTANDFDSIYAMNRIIAAVQAKSNNYKVRLAGCVANRSRETNEIDRYCETVGFSRIAHMPDADVIRRSRLKKKTLFEMDADEEVVAVQAEYIKLAETLWNGTEPLAPAPMEDRDIFELLGFD*
>MP1855_megahit_84158_6585-7094
MKDDVPNLKDFDQRLRDEAGEDLADVIPTEATKKTQIIAIYGKGGIGKSFTLANLSHMMAEQGKRVLLIGCDPKSDTTSLLFGGKACPTIIETSTRKKLAGEEVAIGDVCFKRGGVFAMELGGPEVGRGCGGRGIIHGFELLEKLGFHDWDFDYVLLDFLGDVVCGGFGL
>MP1855_megahit_95549_10135-10935
MSDLSRPSGPKIIAIANQKGGVGKTTTTINLAAALVEQKQRVLVIDLDPQGNASTGLGIELDDREFTTYELLLEDIDLDQVIMTTETEGLHIVAATVDLSSADMELIANEKRSFLLHDALRQTQMDSYAFDYILIDCPPSLNLLTVNAMIAAHSVLVPLQSEFFALEGLSQLMLTIREVRQSGNKDLRIEGILLTMYDQRNNLSQQVEQDARSNLGELVYRTVIPRNVRVSEAPSYAMPVLSYDSGSKGAKAYRDLAKEVLANSAV*
>MP1855_megahit_103142_28-810
MGKIISIANQKGGVGKTTTSINLAASLAALEYKTLLVDADPQANTTSGLGISKKDIKKTVYECMISESLSMDDILNTEINFLDILPSDIDLVGAEVEMVDIDNRDSRMKNCLNTIGENYDYIIIDCSPSLGIVTVNSLVASDSVIIPVQCEYFALEGLGKLLETIRLIQSNLNKELTIEGILMSMYDVRLRLSNQVVEEVQTHFRSLVFDTIIPRNVKLSEAPSFGIPAISYDANCKGSLSYLNLAKELVDNNENVRVSW*
>MP1855_megahit_115454_110-565
MTLTLAVYGKGGIGKSTTSCNISTALAKRGKKVLQIGCDPKHDSTFTLTGFLIPTIIDTLQEKDFHYEDIWPEDVIYKGYAGVDCVEAGGPPAGAGCGGYVVGETVKLLKELNAFDEYDVILFDVLGDVVCGGFAAPLNYSDYCLIVTDNGF
>MP1855_megahit_120101_1763-2200
DVLGDVVCGGFAAPLQHADRAVIVTANDFDSIYAMNRIIAAVQAKSANYKVRLAGCIANRSKATDEVDRYCARVGFDRIAHMPDVDAIRRSRLKKKTLFEMDDEEDIVACRAEYLRLAETLWRGTEPLAPAPMEDRDIFEMLGFD*
>MP1855_megahit_144470_3018-3341
MSPRDDIPQLRRGQDGEGSVQVHQDADAKIEGAKVFSVYGKGGIGKSTTSSNLSAAFAKMGKRVLQIGCDPKHDSTFTLTGRLQPTVIDILKEVDFHAEELRPEDFVT
>MP1855_megahit_145175_497-1522
MKDDVQKLTETDVPDLKTFDQRLREEAQEDLADLITEEPTSKTQIIAIYGKGGIGKSFTLANLSHMMAEQGKRVLLIGCDPKSDTTSLLFGGKACPTIIETSTKKKLAGEEVAIGDVCFKRGGVFAMELGGPEVGRGCGGRGIIHGFELLEKLGFHDWDFDYVLLDFLGDVVCGGFGLPIARDMAQKVILVASNDLQSLYVANNVCSAVEYFRKLGGNVGVAGLVVNKDDHSGEAQAFAKAVDIPILAAIPQDDDLRKKSANYQIVGTAQSQWGELFAGLSEAVSVAPPVRPAPLDQDALLGLFDGSDTGAGVTLVPATDADMRGKYAKPQESLEVIYDDA*
>MP1855_megahit_149318_4310-5275
MSPLDTKQPPSHRANLREAAGLEARRVSAPPVLRGQDGEGSVQVHQDESMKIEGAQVFAIYGKGGIGKSTTSSNLSAAFSTLGKRVLQIGCDPKHDSTFTLTGQLQPTVIDILKDVDFHAEELRPEDFVTEGFNGVKCVEAGGPPAGTGCGGYVVGQTVKLLKQHHMLEDTDVVIFDVLGDVVCGGFAAPLQHADRAVIVTANDFDSIYAMNRIIQAVGAKSKNYNVRLAGCIANRSRETDEVDRYCDVVGFNRIAHMPDIDAIRRSRLKKKTLFEMPDEEDIVLARAEYVRLAQLLFAGTEGLAPESLPDREIFELLGFD*
>MP1855_megahit_151433_2-406
MLDAATQAPPDGDGSVQVQLDPSDKIKGAKVFAVYGKGGIGKSTTSSNLSAAFSKLGHRVLQIGCDPKHDSTFTLTKKLMPTVIDALEQVEFHSEELRTEDFMFEGYNGVMCVEAGGPPAGTGCGGYVVGQTVKL
>MP1855_megahit_215874_765-1196
MKDDVPNLKDYSSRLREEANMDLADIKADGEISEPTKKTQIVAIYGKGGIGKSFTLANLSHMMAELGKRVLLIGCDPKSDTTSLLFGGKACPTIIETSTKKKLAGEEVKIGDVCFKRGGVFAMELGGPEVGRGCGGRGIIHGFE
>MP1855_megahit_221149_15-815
MAGSIISVINQKGGVGKTTTVINLATALAKKGKKILVIDLDPQGNATTGLGKSNNDEEKSIYNVLIGKSSAQNAIQESSIPGLDLIGSNVNLSGLEVETANDANRAFLLKEILTKENDSYFKKYENIFIDCPPSLSLLTVMSLVCADELLIPLQTEFFALEGITQLVKTIDRIKINLNPTLGIRGVLLTMFDKRNKLSSQVDVEARKHFKDKVYKTVVPRNVRLSEAPSHGMPCLIYDKNCSGSKSYINLAEEFISQTKQSLGSAA*
>MP1855_megahit_228084_3-785
MSPLDKSPPQLRGQDGEGSVQVHQDPDMKIDGAKVFSVYGKGGIGKSTTSSNLSAAFSTLGKRVLQIGCDPKHDSTFTLTGSLVPTVIDILKEVDFHSEELRPEDFIFEGFNGVKCVEAGGPPAGTGCGGYVVGQTVKLLKQHHLLEDTDVVIFDVLGDVVCGGFAAPLQHADRALIVTANDFDSIYAMNRIIAAVQAKSNNYKVRLAGCVANRSRETNEVDRYCEEVGFNRIAHMPDVDVIRRSRLKKKTLFEMDADEEV
>MP1855_megahit_265219_4464-5273
MSDPTRPETPKIIAVANQKGGVGKTTTTINLGAALAELGHRVLIVDLDPQGNASTGLGIEPGDREFTTYELLLEDIDLADVIQSTAVPNLSLIPATVDLSSADIELMSNEKRSFLLHDALRQTDIDSFALDFILIDCPPSLNLLTVNAMVAAHSILVPLQSEFFALEGLSQLMLTIREVRQTANPKLRIEGVVLTMYDARNNLSQQVEADARNNLGDLVFSVVIPRNVRVSEAPSYAQPVLTYDTTSRGALAYRALARELVKKNAKIAA*
>MP1855_megahit_271844_273-1082
MEDLLSGKKHPSSSNPIPRVITVANQKGGVGKTTTAINVATCLAEIGNKVLIVDFDPQANATSAVGIEPGTFQESIYEILLEQSDINKCILSTEWPGLSIAPATRDLSGAEIELVSAFNRERFLKNVIEKVVDQYDYVFIDCPPSIGLLTVNALTAADEVLVPIQCEYLALEGLGQLLSNVEKVKTHLNERLHISMIALVMFDGRTKLSTQVVQEVRGHFGDKVCNQIIPRSVRLSEAPSYGQPIIYYDSKCRASVAYRALAKEISSGS*
>MP1855_megahit_282233_3-353
MTSTINKPLDGEGSVQVKQDPKINIEEGALVIAVYGKGGIGKSTTSSNLSAAFSKLGKKVLQIGCDPKHDSTFTLTHKMVPTVIDILEEVDFHSEELRPTDFMFEGFNGVMCVESGG
>MP1855_megahit_300689_6814-7719
MSPLDSNKQVPNLRGEDGEGSVQVQMDPKVKIEGAKVFAVYGKGGIGKSTTSSNLSVAFSKLGKKVLQIGCDPKHDSTFTLTGRLVPTVIDILKEVDFHAEELRPDDFVYEGFNGVKCVEAGGPPAGTGCGGYVVGQTVKLLKQNHMLEETDVVIFDVLGDVVCGGFAAPLQHADRAIIVTANDFDSIYAMNRIIAAVQAKSKNYNVRLAGCIANRSKDTDEVDRYCKEVGFKRVAHLPDLDAIRKSRLKKKTLFEMDDNEEIQLVQKEYLRLAQLLWDGTDPLAPQPLEDRDIFELLGFD*
>MP1855_megahit_302401_2-910
KMSPLDSNKQVPNLRGEDGEGSVQVQMDPKLKIDGAKVFAVYGKGGIGKSTTSSNLSVAFSKLGKKVLQIGCDPKHDSTFTLTGRLVPTVIDILKDVDFHAEELRPDDFVYEGYNGVKCVEAGGPPAGTGCGGYVVGQTVKLLKQNHMLEETDVVIFDVLGDVVCGGFAAPLQHADRAIIVTANDFDSIYAMNRIIAAVQAKSKNYNVRLAGCIANRSKDTDEVDRYCKEVGFKRVAHLPDLDAIRKSRLKKKTLFEMGDDKEIELVQKEYIRLAQLLWDGTDPLAPDPLEDRDIFELLGFD*
>MP1855_megahit_333600_3-443
MSPLDQRKEVPNLKEDGEGSVQVKMDPNMKIEGAKVFAVYGKGGIGKSTTSSNLSAAFSKLGKNVLQIGCDPKHDSTFTLTGRLVPTVIDILKEVDFHAEELRPEDFVYEGYNGVKCVEAGGPPAGTGCGGYVVGQTVKLLKQNHML
>MP1855_megahit_343254_2-835
NGTRLEKCSMTVETINVKGNANKVLEEHHSRLKSEAKEINNELHTAKPKKKCQIIAIYGKGGIGKSFTLANLSCMMAEQGKRVLLIGCDPKSDTTSLLFEGKACPTIIETSTKKKLSGEEVAIGDVCFKRNGVFAMELGGPEVGRGCGGRGIIHGFELLEKLGFHDWDFDYVLLDFLGDVVCGGFGLPIARDMAQKVIVVGSNDLQSLYVANNVCSAVEYFRKLGGSVGVAGIVINRDDGTGEAKKFAEKVGIPVLSTIPADDDIRRKSAMYQIIGTK
>MP1855_megahit_346246_290-541
MTSTINKPLDGEGSVQVKQDPKINIEEGALVIAVYGKGGIGKSTTSSNLSAAFSKLGKKVLQIGCDPKHDSTFTLTHKMVPTVI
>MP1855_megahit_355047_1-933
DGLHLNEPKKKCQIIAIYGKGGIGKSFTLANLSCMMAEQGKRVLLIGCDPKSDTTSLLFEGKACPTIIETSTKKKLSGEEVAIGDVCFKRNGVFAMELGGPEVGRGCGGRGIIHGFELLEKLGFHDWDFDYVLLDFLGDVVCGGFGLPIARDMAQKVIVVGSNDLQSLYVANNVCSAVEYFRKLGGSVGVAGIVINRDDGTGEAKKFAEKVGIPVLSTIPADDDIRRKSAMYQIIGTKQSQWGNLFETLATNVAGAPPVRPTTLNQDELLGLFDGGQTGAGFTLVPATDADMRGKFSKPKKSLEVIYDKV*
>MP1855_megahit_356284_203-1003
MARSVISVINQKGGVGKTTTVINLASALAQKGKRILVVDLDPQGNATTGLGKSNNDESKSIYNVLIGKTSVQNAIQKSNVKNLDLIGSNVNLSGLEVETANNANRAFLLKKILLEENQSIVRNYENIFIDCPPSLSLLTVMSLVLADDLLIPLQTEFFALEGISQLVKTIDRIKVNLNPQLGIRGVLLTMYDKRNKLSSQVDLEARKHFEEKVYKTVVPRNVRLSEAPSHGMPCIVYDKSCSGSKSYIKLAEEFLEQNNQKIGSAA*
>MP1855_megahit_366198_5615-6412
MTTVFAVANQKGGVGKTTSSVNLAASLAATRKKVLLVDIDPQGNATTGSGVDKFETDYTIYDVLCDDVPIEQAVTGTPEDSGFSLIAANGDLTAAEVQLLDLKSKEFRLRNALARIRDNYDYILIDCPPSLNMLTVNALTAADSVIVPIQCEYYALEGLTALMNTIEKIRSVLNPKLHIGGLLRTMYDPRNSLSNDVSNQLISHFGDKVYRTIIPRNVRLAEAPSHGAPVITYDPKSRGAVSYLALAGEILRREQALKAQPAAAS*
>MP1855_megahit_382181_114-845
FSKLGKNVLQIGCDPKHDSTFTLTGRLVPTVIDILKEVDFHAEELRPEDFVYEGYNGVKCVEAGGPPAGTGCGGYVVGQTVKLLKQNHMLDNTDVVIFDVLGDVVCGGFAAPLQHADRALIVTANDFDSIYAMNRIIAAVHAKSKNYNVRLAGCVANRSKDTDEIDKYCKEVGFNRVAHLPDLDAIRRSRLKKKTLFEMGDDEDILAVQKEYIRLADLLWNGTEGLAPSTMEDRDIFELLGFD*
>MP1855_megahit_396418_1-576
MVPTVIDILEEVDFHSEELRPTDFMFEGFNGVMCVESGGPPAGTGCGGYVTGQTVKLLKEHHLLEDTDVVIFDVLGDVVCGGFAAPLQHANYCLIVTANDFDSIFAMNRIVSAIKAKAKNYKVRLGGVVANRSKDTDQIDKFNERTGLKTMAHFKDVDAIRRSRLKKCTIFEMEPTEDVIEVQNEYLSLAKN
>MP1857_megahit_60881_1285-2064
MPDAKIIAVTNQKGGVGKTTTAINLGAALAMKGNKVLIVDLDPQGNASTGLGIEPQDRESTTYDLLLEESPLESVVLQTEIENLWIAPATTDLSSADIELVANEKRSHLLHDSLRAPTAERLGLDYILIDCPPSLNLLTVNALVAAHSVLIPLQSEFFALEGLSQLMLTIREVREAANPKLRIEGVVLTMHDMRNNLAQQVEADARDTLGELVFKTVVPRNVRVSEAPSFAMPVISYDPSSKGSQAYISLAQELMAKAG*
>MP1857_megahit_85216_3898-4923
MSGGSDPTVSRETEQSTEGARRATRGPEAKTTGGSGFGEYSSISSDDTPIGAAAQRASQILHPGSVTLPKPAQRRMLTIANQKGGVGKTTTAVNLAAALAIQGLTVLVVDLDPQGNASTALGVEHHSGVPSSYEVLIGEVSATEAIQQSPHSERLLCIPATIDLAGAEIELVSMVAREGRLKTALADLAEIDVDFVLIDCPPSLGLLTVNALVAATEVLIPIQCEYYALEGVGQLLRNIELVQSHLNPSLHVSTVILTMYDGRTKLADQVAEEVRKHFGDAVLRAVIPRSVKVSEAPGYGMTVIDYDPGSRGAMSYLDAGRELAARSANMAPQTTQERKNR*
>MP1857_megahit_118839_12-521
MNAPESAKLYDPGLESSGERAELLASSGDDAPKTQIIAIYGKGGIGKSFTLANLSYMMAQQGKKVLLIGCDPKSDTTSLLFGGKACPTIIETASAKKAAGDEVSVGDVCFKRDGVFAMELGGPEVGRGCGGRGIIHGFETLEKLGFHDWDFDYVLLDFLGDVVCGGFGLP
>MP1857_megahit_124609_3-725
MKDDVQKLTETDVPDLKTFDQRLREEAQEDLADLITEEPTSKTQIIAIYGKGGIGKSFTLANLSHMMAEQGKRVLLIGCDPKSDTTSLLFGGKACPTIIETSTKKKLAGEEVAIGDVCFKRGGVFAMELGGPEVGRGCGGRGIIHGFELLEKLGFHDWDFDYVLLDFLGDVVCGGFGLPIARDMAQKVILVASNDLQSLYVANNVCSAVEYFRKLGGNVGVAGLVVNKDDHSGEAQAFAKA
>MP1857_megahit_137292_266-1165
MSPRDDIPQLRRGQDGEGSVQVHQDADAKIEGAKVFSVYGKGGIGKSTTSSNLSAAFAKMGKRVLQIGCDPKHDSTFTLTGRLQPTVIDILKEVDFHAEELRPEDFVTEGWGGVHCVEAGGPPAGTGCGGYVVGQTVKLLKQHHLLEDTDVVIFDVLGDVVCGGFAAPLQHADRAVIVTANDFDSIYAMNRIIAAVQAKSANYKVRLAGCIANRSKATDEVDRYCARVGFDRIAHMPDVDAIRRSRLKKKTLFEMDDEEDIVACRAEYLRLAETLWRGTEPLAPAPMEDRDIFEMLGFD*
>MP1857_megahit_137889_99-596
MNAPESAKLYDPGLESTGERADLLASSGDDAPKTQIIAIYGKGGIGKSFTLANLSYMMAQQGKKVLLIGCDPKSDTTSLLFGGKACPTIIETASAKKAAGDEVSVGDVCFKRDGVFAMELGGPEVGRGCGGRGIIHGFETLEKLGFHDWDFDYVLLDFLGDVVCGG
>MP1857_megahit_140443_1798-2235
MSPLDKAAPQLRGKDGEGSVQVHQDAGVSIDGVKVFSVYGKGGIGKSTTSSNLSAAFSKLGRRVLQIGCDPKHDSTFTLTGSLVPTVIDILKEVDFHPEELRPEDFVFEGFNGVKCVEAGGPPAGTGCGGYVVGQTVKLLKQHHLL
>MP1857_megahit_156547_474-905
MSTTATAAEYDPGLEASGERADLLATSADNAEGTQIIAIYGKGGIGKSFTLANLSYMMAQQGKKVLLIGCDPKSDTTSLLFGGKACPTIIETASAKKAAGEECRVEDVCFKRDGVYAMELGGPEVGRGCGGRGIIHGFETLEKL
>MP1857_megahit_159162_3-827
NDARLEQYKMKDDVPNLKDYSQRLRDEASMDLADIQSDGEAKEPTKHTQIIAIYGKGGIGKSFTLANLSHMMAEMGKRVLLIGCDPKSDTTSLLFGGKACPTIIETSTKKKLAGEEVKIGDVCFKRGGVFAMELGGPEVGRGCGGRGIIHGFELLEKLGFHDWDFDYVLLDFLGDVVCGGFGLPIARDMAQKVILVGSNDLQSLYVANNVCSAVEYFRKLGGNVGVAGLVINKDDGTGEAAAFAKAADIPVLASIPQDDDLRKKSANYQIVGTAN
>MP1857_megahit_170935_3-575
MLDAATQAPPDGDGSVQVQLDPSDKIKGAKVFAVYGKGGIGKSTTSSNLSAAFSKLGHRVLQIGCDPKHDSTFTLTKKLMPTVIDALEQVEFHSEELRTEDFMFEGYNGVMCVEAGGPPAGTGCGGYVVGQTVKLLKQHHLLEDTDVVIFDVLGDVVCGGFAAPLQHAERALVVAANDFDSIFAMNRIVAA
>MP1857_megahit_182138_146-949
IVARSVISVINQKGGVGKTTTVINLASALAQKGKRILVVDLDPQGNATTGLGKSNNDESKSIYNVLIGKISVQNAIQKSNVKNLDLIGSNVNLSGLEVETANNANRAFLLKKILLEENQSIVRNYENIFIDCPPSLSLLTVMSLVLADDLLIPLQTEFFALEGISQLVKTIDRIKVNLNPELGIRGVLLTMYDKRNKLSSQVDMEARKHFEEKVYKTVVPRNVRLSEAPSHGMPCIVYDKSCSGSKSYIKLAEEFLEQNNQKIGSAA*
>MP1857_megahit_182158_666-1436
FEMIVTIANQKGGVGKTTTVVNLATALASIDKKVLVLDMDPQYNSSMSFNAYNPKFSIYRVFSNEVDVNTAIKKSQIPNLDIISSCEDLAAAEYELADDENRNFLLKNHISNIKRNYDYVFIDTPPTLGLLTISSLTASDEILIPVQCEFFALEGLSKLIKTIDAIKSNLNTNLKLNGIILTMYDKRNSLSSLIESEAREYFETNVYKFNVPRNVTLSEAPSHGLPAIIYDLKCSGSQAYIALAKEFLERSTSQSG*
>MP1857_megahit_190165_320-1237
MNSPNQHIPVNNIDPGKNVGDGEGSVQVHLEEDLMQTSAKVFAVYGKGGIGKSTTSSNLSVAFSKLGKRVIQIGCDPKHDSTFTLTKALMPTVIDVLESVEFHAEELRPEDYVHEGYNGVMCVEAGGPPAGTGCGGYVVGQTVKLLKQHHLLDDSDVVIFDVLGDVVCGGFASPLQHAERALVVTANDFDSIFAMNRIAAAIKAKSKNYAVRLGGVIANRSAATDEIDRFNEAVGLKRLAHFPDLDVIRRSRLKKSTLFELDDAPGLTEVCDEYLQLAEQLWAGTDPLPCEPMKDRDLFDFLGFD*
>MP1857_megahit_196030_1-624
GRGCGGRGIIHGFELLEKLGFHDWDFDYVLLDFLGDVVCGGFGLPIARDMAQKVILVASNDLQSLYVSNNVCSAVEYFRKLGGNVGVAGLVINKDDGSGEAAAFAREAKIPILAAIPQDDDLRKKSANYQIVGTKQGQWGDLFTQLAEAVGEAPPVRPTPLDQDGLLNLFDSKDTGGDFVLVPATDTDMRGKHAKPKKSLEVVYDEA*
>MP1857_megahit_213823_2747-3544
MTTVFAVANQKGGVGKTTSSVNLAASLAATRKKVLLVDIDPQGNATTGSGVDKFDTDYTIYDVLCDEVPTEKAIVNTPEDSGFDLITANGDLTAAEVQLLDMKSREFRLRNALARIRDNYDYILIDCPPSLNMLTVNALTAADSVIVPIQCEYYALEGLTALMNTIEKIRTVLNPKLHIGGLLRTMYDPRNSLSNDVSNQLISHFGDKVYRTIIPRNVRLAEAPSHGAPVITYDPKSRGAVSYLALAGEILRREQALKTQPAAAS*
>MP1857_megahit_214045_144-851
AAGEECRVEDVCFKRDGVYAMELGGPEVGRGCGGRGIIHGFETLEKLGFHDWNFDYVLLDFLGDVVCGGFGLPIARDMCQKVIVVASNDLQSLYVANNVCSAVEYFRKLGGNVGVAGMVTNKDDGTGQAQAFCKAVGIPELASIPANEDIRRKSASYEIIGHPDGEWGPLFAELAENAAESPPHRPTPMTQDDLLSLFDGDEVGRDVVLQPATLSDLCDVEALNKPSLEVVYDSV*
>MP1857_megahit_217134_1558-2463
MNSPNQFIPVKDVGNGDGEGSVQVHLDEHIDVAKAKVFAVYGKGGIGKSTTSSNLSVAFSKLGKRVIQIGCDPKHDSTFTLTKALMPTVIDVLESVEFHAEELRTEDYVHIGYNGVMCVEAGGPPAGTGCGGYVVGQTVKLLKQHHLLDDADVVIFDVLGDVVCGGFASPLQHAERALVVTANDFDSIFAMNRIAAAIEAKSKNYGVRLGGVIANRSAATDEIDRFNEAVGLKRVAHFPDLDVIRRSRLKKSTLFELPDSPELKAVQDEYLQLAEGLWNGAEPLDVKPMKDRDLFDFLGFD*
>MP1857_megahit_225541_1-597
RPEDFVYEGYNGVKCVEAGGPPAGTGCGGYVVGQTVKLLKQNHMLDNTDVVIFDVLGDVVCGGFAAPLQHADRALIVTANDFDSIYAMNRIIAAVHAKSKNYNVRLAGCVANRSKDTDEIDKYCKEVGFNRVAHLPDLDAIRRSRLKKKTLFEMGDDEDILAVQKEYIRLADLLWNGTEGLAPSTMEDRDIFELLGFD*
>MP1857_megahit_233635_2-664
TGSLVPTVIDILKEVDFHPEELRPEDFVFEGFNGVKCVEAGGPPAGTGCGGYVVGQTVKLLKQHHLLDDTDVVIFDVLGDVVCGGFAAPLQHADRALIVTANDFDSIYAMNRIIAAVQAKSNNYKVRLAGCVANRSRETNEIDRYCETVGFSRIAHMPDADVIRRSRLKKKTLFEMDADKEVVAVQAEYIKLAETLWNGTEPLAPAPMEDRDIFELLGFD*
>MP1857_megahit_235965_267-788
GCGGYVTGQTVKLLKEHHLLEDTDVVIFDVLGDVVCGGFAAPLQHANYCLIVTANDFDSIFAMNRIVSAIKAKAKNYKVRLGGVVANRSKDTDQIDKFNNKTGLKTMAHFKDVDAIRRSRLKKCTIFEMEPTDDVIEVQNEYLSLAKNMLENVEPLEGNPLKDREIFDLLGFD*
>MP1857_megahit_242231_1568-2356
MGKIVAIANQKGGVGKTTTSVNLAACLAVLEKKVLLIDADPQANATSTLVLNPEIQIGTYQLIEGQIKVEDLIIETTSPNLKIIPANIDLVGIEIELVDKKNREKMLLNALESVKDNYDYIFIDCPPSLGLITLNCLTAADSVIIPIQCEYFALEGLGKLLSTIRKIQELHNSKLDVEGILLTMYDSRLKLSNLVIEQVKLHFPEIVFNTIIQRNVRLSEATGNCKSIIKYDATSRGAINYLNLAREFIDNNKIKITEKNLD*
>MP1857_megahit_247502_499-1263
MSKIIAISNQKGGVGKTTTSVNLSSSLAALEKKVLLIDFDPQANSTSSIGIEINIGSKTIYDLLENECSSDDCINKTNLEFLDVIPAHIDLVGIEIESIDMIEREYLLRNTIFDFKADYDFIIIDCPPSLGLLTINALTAADSVLIPIQCEYLALEGLGKLLNTIKSIQKLHNKDLSIEGLLLTMYDTRLNLSNQVKKEVKLHFNEMVFKTVIHRNVRLGEATSYGKSIIDYDVSSKGADNYLNLAKEIISKNW*
>MP1857_megahit_251200_1-534
PAGTGCGGYVVGQTVKLLKQHHLLEDTDVVIFDVLGDVVCGGFAAPLQHAERALVVAANDFDSIFAMNRIVAAIGAKAKNYDVRLAGVVANRSRETDEIDRFCGEIGMQRLAHFQDLDAIRRSRLKKCTLFEMEECPEVLAAQLEYIRLAQLLWDGVDPSEATAMKDRDIFDFLGFE*
>MP1857_megahit_261334_387-692
MTIETINVKGNASKALEDHHNRLKKEAKEPVDGLHLNEPKKKCQIIAIYGKGGIGKSFTLANLSCMMAEQGKRVLLIGCDPKSDTTSLLFEGKACPTIIETS
>MP1857_megahit_262035_486-1511
MTVETINVKGNANKVLEEHHSRLKSEAKEINNELHTAKPKKKCQIIAIYGKGGIGKSFTLANLSCMMAEQGKRVLLIGCDPKSDTTSLLFEGKACPTIIETSTKKKLSGEEVAIGDVCFKRNGVFAMELGGPEVGRGCGGRGIIHGFELLEKLGFHDWDFDYVLLDFLGDVVCGGFGLPIARDMAQKVIVVGSNDLQSLYVANNVCSAVEYFRKLGGSVGVAGIVINRDDGTGEAKKFAEKVGIPVLSTIPADDDIRRKSAMYQIIGTKQSQWGTLFETLASNVADAPPVRPKTLNQDQLLGLFDGGETGAGFTLVPATDADMRGKFSKPKKSLEVIYDKV*
>MP1857_megahit_263353_5315-6115
MSDLSRPSGPKIIAIANQKGGVGKTTTTINLAAALVEQKQRVLVIDLDPQGNASTGLGIELDDREFTTYELLLEDIDLDQVIMTTETEGLHIVAATVDLSSADMELIANEKRSFLLHDALRQTQMDSYAFDYILIDCPPSLNLLTVNAMIAAHSVLVPLQSEFFALEGLSQLMLTIREVRQSGNKDLRIEGILLTMYDQRNNLSQQVEQDARSNLGELVYRTVIPRNVRVSEAPSYAMPVLSYDSGSKGAKAYRDLAKEVLANSAV*
>MP1857_megahit_276673_83-844
MANQKGGVGKTTTTLNLAASLAAAGRKILLLDIDSQANLTTGLGEKKRYEETTITDVLLDDASLESLIQRKPDFKMDVIPGSPDLISAELEMARVSDPTSILKGKLSQLAHNYDYCLIDSPPSLGMLSVSALRAADKIIIPLQCEHFSIEGLEAMQRTIIEINKATGSNLKIDGILRTMFDKEKERAREISEKLEQSLSQQVFNTIIPRCDLLAEAPSEGKPIMYIDPNAKGTLAYFALAGEIIMRFEDKNVA*
>MP1857_megahit_281643_3-575
SLVPTVIDILKEVDFHSEELRPEDFIFEGFNGVKCVEAGGPPAGTGCGGYVVGQTVKLLKQHHLLEDTDVVIFDVLGDVVCGGFAAPLQHADRALIVTANDFDSIYAMNRIIAAVQAKSNNYKVRLAGCVANRSRETNEVDRYCEEVGFNRIAHMPDVDVIRRSRLKKKTLFEMDADEDVVAVQAEYVRLA
>MP1857_megahit_294005_832-1593
MANQKGGVGKTTTTLNLAASLAAAGRKILLLDIDSQANLTTGLGEKKRYEETTITDVLLDDAPLESLIQRKPDFKMDVIPGSPDLISAELEMARVSDPTSILKGKLSQLSHNYDYCLIDSPPSVGMLSVSALRAADKIIIPLQCEHFSIEGLEAMQRTIIEINKATGSNLKIDGILRTMFDQEKERAKEISEKLEQSLSQQVLNTIIPRCDLLAEAPSEGKPIMYIDPSAKGTLAYFSLAGEIIMRFEDKNVA*
>MP1857_megahit_302905_3-485
LKQNHMLEETDVVIFDVLGDVVCGGFAAPLQHADRAIIVTANDFDSIYAMNRIIAAVQAKSKNYNVRLAGCIANRSKDTDEVDRYCKEVGFKRVAHLPDLDAIRKSRLKKKTLFEMGDDKEIELVQKEYIRLAQLLWDGTDPLAPDPLEDRDIFELLGFD*
>MP1857_megahit_316018_157-933
MIILVVANQKGGVGKTTTTLNLAASLAAAGRKILLLDIDSQANLTTGLGEKKRYEETTITDVLLDDASLESLIQRKPDFKMDVIPGSPDLISAELEMARVADPTSILKGKLSQLAHNYDYCLIDSPPSLGMLSVSALRAADKIIIPLQCEHFSIEGLEAMQRTIIEINKATGSNLKIDGILRTMFDQEKERAREISEKLEQSLSQQVFNTIIPRCDLLAEAPSEGKPIMYIDPNAKGTLAYFALAGEIIMRFEDKNVA*
>MP1857_megahit_323700_3-569
GFHDWDFDYVLLDFLGDVVCGGFGLPIARDMAQKVILVASNDLQSLYVANNVCSAVEYFRKLGGNVGVAGLVINKDDGSGEAAAFAETVKIPILASIPQDDDLRKKSANYHIVGTKESQWGDLFAELGTNTAEAPPLRPKPLDQDGLLNLFAASETGADFVLQPATDADMRGKFAKPKESLEVVYDEV*
>MP1857_megahit_333444_702-1715
MKDDVPNLKDYSSRLREEANMDLADIKADGEISEPTKKTQIVAIYGKGGIGKSFTLANLSHMMAELGKRVLLIGCDPKSDTTSLLFGGKACPTIIETSTKKKLAGEEVKIGDVCFKRGGVFAMELGGPEVGRGCGGRGIIHGFELLEKLGFHDWDFDYVLLDFLGDVVCGGFGLPIARDMAQKVILVGSNDLQSLYVANNVCSAVEYFRKLGGNVGVAGLVINKDDGSGEAAAFAKAVDIPVLASIPQDDDLRKKSANYQIVGTSKSQWGDLFTELAEAVAGAPPMRPTPLDSDGLLNLFDSKDTGADFTLVPATDVDMRGKNAKPKVSLEVVYDEA*
>MP1857_megahit_336445_7503-8408
MSPLDSNKQVPNLRGEDGEGSVQVQMDPKVKIEGAKVFAVYGKGGIGKSTTSSNLSVAFSKLGKKVLQIGCDPKHDSTFTLTGRLVPTVIDILKEVDFHAEELRPDDFVYEGFNGVKCVEAGGPPAGTGCGGYVVGQTVKLLKQNHMLEETDVVIFDVLGDVVCGGFAAPLQHADRAIIVTANDFDSIYAMNRIIAAVQAKSKNYNVRLAGCIANRSKDTDEVDRYCKEVGFKRVAHLPDLDAIRKSRLKKKTLFEMDDNEEIQLVQKEYLRLAQLLWDGTDPLAPQPLEDRDIFELLGFD*
>MP1857_megahit_341072_3-980
MSLDNPTHTLDKKDLEKHHKDLREEANQPIDEVPVGEPTKKTQIIAIYGKGGIGKSFTLANLSHMMAEQGKRVLLIGCDPKSDTTSLLFGGKACPTILETSTNKKLAGEEVTIGDVCFKRNGVFAMELGGPEVGRGCGGRGIIHGFELLEKLGFHDWDFDYVLLDFLGDVVCGGFGLPIARDMAQKVILVASNDLQSLYVANNVCSAVEYFRKLGGNVGVAGLVINKDDGSGEAAAFAETVKIPILASIPQDDDLRKKSANYHIVGTKESQWGDLFAELGTNTAEAPPLRPKPLDQDGLLNLFAASETGADFVLQPATDADMRGKF
>MP1857_megahit_349160_15604-16476
MTLTLAVYGKGGIGKSTTSCNISTALAKRGKKVLQIGCDPKHDSTFTLTGFLIPTIIDTLQEKDFHYEDIWPEDVIYKGYAGVDCVEAGGPPAGAGCGGYVVGETVKLLKELNAFDEYDVILFDVLGDVVCGGFAAPLNYSDYCLIVTDNGFDALFAANRIAASVREKARTHPLRLAGLIGNRTSQRDLIDKYIESVPIPVLEILPLIEEIRVSRVKGKTLFEMADKDPSLEYVCEFYLNIADQLLAMPEGVIPNDAQDRELFTLLSDFYLNPPESSSGTQDQELDLMMV*
>MP1857_megahit_360692_3192-4055
MRQIAFYGKGGIGKSTTSQNTIAALSENNRIMIVGCDPKADSTRLMLHCKAQTTVLHLAAERGTVEDIELDEVVIPGYNNVLCVESGGPEPGVGCAGRGIITAINFLEEEGAYENLDFVSYDVLGDVVCGGFAMPIREGKAQEIYIVTSGEMMAMYAANNIARGILKYAHTGGVRLGGLICNSRNVNCEAELITELARRLGTQMIHFVPRSKQVQEAELRRMTVIEYTPNHPQADEYRTLANKIEKNEMFIVPTPISMEELEELLVDFGILGGEDEYEQAIAADKAK*
>MP1857_megahit_366395_1-444
IFDVLGDVVCGGFAAPLQHANYCLIVTANDFDSIFAMNRIVSAIKAKAKNYKVRLGGVVANRSKDTDQIDKFNERTGLKTMAHFKDVDAIRRSRLKKCTIFEMEPTEDVIEVQNEYLSLAKNMLENVEPLEGNPLKDREIFDLLGFD*
>MP1857_megahit_379291_1-576
KPLDGEGSVQVKQDPKINIEEGALVIAVYGKGGIGKSTTSSNLSAAFSKLGKKVLQIGCDPKHDSTFTLTHKMVPTVIDILEEVDFHSEELRPNDFMFEGFNGVMCVESGGPPAGTGCGGYVTGQTVKLLKEHHLLEDTDVVIFDVLGDVVCGGFAAPLQHANYCLIVTANDFDSIFAMNRIVSAIKAKAKN
>MP1857_megahit_392957_91-900
MSEQNAPLGPKIIAIANQKGGVGKTTTAINLAAALAEEGKTVLIVDLDPQGNASTGLGIEASDRKKTTYDLLLDEAPLNEVIRATDVEGLLIAPATTDLSSADIEMVSNEKRSYLLHDALRQPAMRAYGFDFILIDCPPALSLLTVNAMVASHSVLVPLQSEFFALEGLSQLMLTVRDIRQTANPNLRIEGVVMTMYDRRNNLSQLVEGDAREYLGDLVFKTVIPRNVRVSEAPSYAMPVLSYDPASRGAEAYISLAKEMLERAEPVSA*
>MP1857_megahit_403017_670-1056
MTGTLNKPLDGEGSVQVKQDPKISIEEGALVIAVYGKGGIGKSTTSSNLSAAFSKLGKKVLQIGCDPKHDSTFTLTHKMVPTVIDILEEVDFHSEELRPTDFMFEGFNGVMCVESGGPPAGTGCGGYVT
>MP1857_megahit_405379_84-881
MTTVFAVANQKGGVGKTTSSVNLAASLAATRKKVLLVDIDPQGNATTGSGVDKFETDYTIYDVLCDDVPIEQAVTGTPEDSGFSLIAANGDLTAAEVQLLDLKSKEFRLRNALARIRDNYDYILIDCPPSLNMLTVNALTAADSVIVPIQCEYYALEGLTALMNTIEKIRSVLNPKLHIGGLLRTMYDPRNSLSNDVSNQLISHFGDKVYRTIIPRNVRLAEAPSHGAPVITYDPKSRGAVSYLALAGEILRREQALKAQPAAAS*
>MP1857_megahit_420431_1340-2122
MGKIISIANQKGGVGKTTTSINLAASLAALEYKTLLVDADPQANTTSGLGISKKDIKKTVYECMISESLSMDDILNTEINFLDILPSDIDLVGAEVEMVDIDNRDSRMKNCLNTIGENYDYIIIDCSPSLGIVTVNSLVASDSVIIPVQCEYFALEGLGKLLETIRLIQSNLNKELTIEGILMSMYDVRLRLSNQVVEEVQTHFKSLVFDTIIPRNVKLSEAPSFGIPAISYDANCKGSLSYLNLAKELVDNNENVKVTW*
>MP1857_megahit_423885_2-721
FSKLGKNVLQIGCDPKHDSTFTLTGRLVPTVIDILKEVDFHAEELRPEDFVYEGYNGVKCVEAGGPPAGTGCGGYVVGQTVKLLKQNHMLDNTDVVIFDVLGDVVCGGFAAPLQHADRALIVTANDFDSIYAMNRIIAAVHAKSKNYNVRLAGCVANRSKDTDEIDKYCKEVGFNRVAHLPDLDAIRRSRLKKKTLFEMGDDEDILAVQKEYIRLADLLWNGTEGLAPSTMEDRDIFELL
>MP1857_megahit_429839_30-746
KKVLQIGCDPKHDSTFTLTHKMVPTVIDILEEVDFHSEELRPTDFMFEGFNGVMCVESGGPPAGTGCGGYVTGQTVKLLKEHHLLEDTDVVIFDVLGDVVCGGFAAPLQHANYCLIVTANDFDSIFAMNRIVSAIKAKAKNYKVRLGGVVANRSKDTDQIDKFNERTGLKTMAHFKDVDAIRRSRLKKCTIFEMEPTEDVIEVQNEYLSLAKNMLENVEPLEGNPLKDREIFDLLGFD*
>MP2231_megahit_74884_196-957
MIVAIANQKGGVGKTTTAINLSAALALRGHKTLLIDLDPQANSTITFLDPHTKEITKSIFDAIDDSDCTLADTILESTQENLFIAPSKISLAKIEAKLVGEMDSHFRLKDRIAPLRKKYKYIVIDCPPALGLLTVNALVAATHLLIPIQSSYFALEGTDDLLETIEKVRARANSSLRLVGVVITMHDKRTSLGRDIMKQIKKVFGNQVFRTVISRSVRLEESPAYKESVFKYAPQSSGASEYYKLCEEVIDRA*
>MP2231_megahit_104847_2-346
MSGLKTTLPLPGTVYRREDGEGSVQVKMNTGPKIDGAKVFAVYGKGGIGKSTTSSNLSVAFSKLGKRVLQIGCDPKHDSTFTLTKRLQPTVIDILESVDFHAEELRPEDFVFEGY
>MP2231_megahit_127842_260-1222
MTAHNNYDETPLAREVAELTRRRIALAEAVLPRPTHTRVFTVANQKGGVGKTTSTVNLAAALAQSGARVLVIDLDPQGNASTALGVEHRSDTASVYDVMIDDVPMRDVVQSSPEFAGLDCVPATIHLAGAEIELVSLVAREQRLRTALQKFLGEAEEPYHYVFIDCPPSLGLLTLNAFVAAREVLIPIQCEYYALEGLSQLLNNIELIQKHLNQKLRLSTILLTMYDSRTNLANQVVDEVREHFPDQTLTTVIPRSVRISEAPSYGQSVISYDSNSPGSLSYREAAAEIARRGAGGATLNGGVATTGPTEVSTAQAGETN*
>MP2231_megahit_169875_15758-16783
MSGGSDPTVSRETEQSTEGARRATRGPEAKTTGGSGFGEYSSISSDDTPIGAAAQRASQILHPGSVTLPKPAQRRMLTIANQKGGVGKTTTAVNLAAALAIQGLTVLVVDLDPQGNASTALGVEHHSGVPSSYEVLIGEVSATEAIQQSPHSERLLCIPATIDLAGAEIELVSMVAREGRLKTALADLAEIDVDFVLIDCPPSLGLLTVNALVAATEVLIPIQCEYYALEGVGQLLRNIELVQSHLNPSLHVSTVILTMYDGRTKLADQVAEEVRKHFGDAVLRAVIPRSVKVSEAPGYGMTVIDYDPGSRGAMSYLDAGRELAARSANMAPQTTQERKNR*
>MP2231_megahit_193536_23389-24495
MCRIIAIANQKGGVGKSSTSINLAASLAVLEKRTLLIDADPQSNTTSSFPVSDNEDCTFTIDLYNYEKNSIRPFKTETPNLSFIPTNINLANLEIQEKNYFGTHHELKHSIEDIKNEYDYIIIDCGPSLNFITTSFLCIANSLLIPVQCEFYALSGLFKLFNVFKTIRDNYNRNLDIEGVLITMYDKRLAFSNVIVEEIKNHFKTLVFSTIIVRNITISEAQSHRKTVIDYDASSKGALNYLALATEIIDNNKNDEMSNDSLGKNLNEILDDAKKESDLSTIFDKLPINKERKSANYFSKNYEKLIGLSKKDINSIFSESYNDYYSDIWVFRLNERMSYFKKNYLYIYFTEDKVEKYELTVFRKRDII*
>MP2231_megahit_205649_2094-2903
MSDLLVVNGPKIVAIANQKGGVGKTTTTINLAAALAEFGSNVLIIDLDPQGNASTGLGIELEDRANTTYELLLDDADLDDVILKTAVDGVSIVPSTVDLSSADMELIANEKRSFLLHDALRQPAMEAYEFDFILIDCPPSLNLLTVNAMVAAHSVLVPLQSEFFALEGLSQLMLTIREVRQSANPWLRMEGVVLTMFDSRNNLSQQVEADARDNLGEMVFRTKIPRNVRVSEAPSYAMPVLEFDSASKGAQAYRELAQEFLKNNEPAEA*
>MP2231_megahit_222885_4497-4700
MLDAATQAPPDGDGSVQVQLDPSDKIKGAKVFAVYGKGGIGKSTTSSNLSAAFSKLGHRVLQIGCDPK
>MP2231_megahit_257127_41-943
MLDAATQAPPAIDRGDGDGSVQVQLDPSDKIKGAKVFAVYGKGGIGKSTTSSNLSAAFSKLGHRVLQIGCDPKHDSTFTLTKKLMPTVIDALEQVEFHSEELRTEDFMFEGYNGVMCVEAGGPPAGTGCGGYVVGQTVKLLKQHHLLEDTDVVIFDVLGDVVCGGFAAPLQHAERALVVAANDFDSIFAMNRIVAAIGAKAKNYDVRLAGVVANRSRETDEIDRFCGEIGMQRLAHFQDLDAIRRSRLKKCTLFEMEECPEVLAAQLEYIRLAQLLWDGVDPSEATAMKDRDIFDFLGFE*
>MP2231_megahit_280107_17760-18755
MTHLDPHSAVDALREEAAIEPDPVHDGEVTKETQVIAIYGKGGSGKSFALSNLSYMMAQQGKRVLLIGCDPKSDTTSLLFGGKACPTIIETSSKKKLAGEEVSIEDVCFQRDGVFAMELGGPEVGRGCGGRGIIHGFELLEKLGFHEWGFDYVLLDFLGDVVCGGFGLPIARDMCQKVIVVGSNDLQSLYVANNVCKAVEYFRSMGGNVGVAGMIVNKDDGTGEAQAFAKAVDIPVLCAIPANEEIRRKSANYQIIGKPGGEWAPLFEELAINVANAPPQRPTPLEGDGLLDLFSPEDTGGNVQLIPATQADMRGGSFEPKPSLEVVYDEV*
>MP2231_megahit_307928_28139-28903
MGKIIAIANQKGGVGKTTTSINLAAALGVLEKKVLLIDADPQANASSGLGIDVESVAIGSYQVLEHSNTPEEATMATNAPNVSVIPAHIDLVAIEIELVDKENREYMLKKALESVKDKYDYILIDCAPSLGLLTLNALTVADSVIIPIQCEYFALEGLGKLLNTIKSVQKIHNPELDIEGLLLTMYDSRLRLSNQVVEEVQKHFNDMVFETVIQRNIKLSEAPSYGESIINYDATSKGATNYINLAEEIIKKNK*
>MP2231_megahit_319503_2078-2860
MLGMLSQNRRARVIAVANQKGGVGKTTTTINLGAAMAESDKRVLIVDLDPQANATTGLGISSRGLQSSVYEVMLQQTTVTEVVCATEVPNLEVVPSSLALAGAEIELVTAFSREHRLDRALETVADDYDIILIDCPPALGLLTINALVAAGEVLVPIQCEYYALEGLGQLVGNVELVKENLNPGLEVSTIALVMYDARTNLSEQVAEEVRTFFGDKVCRQVIPRSVRLSEAPSFGQPITLFDPTCRGAIAYRQLAKEVLG*
>MP2231_megahit_320536_4853-5821
MKHDEDPATDSFYDTPLARELADLTARRRALDAIPLEYAGRRRIFTVSNQKGGVGKTTSTVNLAAAFAHMGARVLVVDLDPQGNASTALSIPHNAETPSVYDVLVEERPLSQVVQQSPESPRLFCAPSTIHLAGAEIELVSLVARERRLRTALEKYLSKKGADIDIVLIDCPPSLGLLTINAFTAADEVLIPIQCEYYALEGLSQLMGTVSMIQKHLNPTLTLSTILLTMYDGRTRLSQQVADEVRAHFPNQVLTTVIPRSVRISEAPSFGQTVIAYDGQSVGAVAYREAAVEIVRRDHRADSADVDAEGSAPDRDAEERDE*
>MP2233bis_megahit_28844_2-544
GKRVLQIGCDPKHDSTFTLAGFLIPTIVDTLQEKNYHYEDIWVEDVIYEGYSGVDCVESGGPPAGAGCGGYVVGETVKLLKEINAFYEYDVILFDVLGDVVCGGFAAPLNYSDYCLIITDNGFEALYAANRIVASVREKARTHPLKLAGLIGNRTRKRNLIDKYVESCPIPVLEIIPIVDG
>MP2233bis_megahit_37665_43-537
MTHLDPHSAVDALREEAAIEPDPVHDGEVTKETQVIAIYGKGGSGKSFALSNLSYMMAQQGKRVLLIGCDPKSDTTSLLFGGKACPTIIETSSKKKLAGEEVSIEDVCFQRDGVFAMELGGPEVGRGCGGRGIIHGFELLEKLGFHEWGFDYVLLDFLGDVVCGG
>MP2233bis_megahit_53228_2-547
KLLKELNAFYEYDVIIFDVLGDVVCGGFAAPLNYADYCLIATDNGFDSLFAANRIVASVREKARTHPLRLAGLVANRTTERDLINEYVKNCPIPVLETFSPLEQLRVSRVEGKTLFEKAEEDFSCFEFVESYLNLADQFLVQPEGVVANELNDRELFQTLSNLYLGNDNEESTNTLDFMMV*
>MP2233bis_megahit_80257_1550-2359
MSDLLVVNGPKIVAIANQKGGVGKTTTTINLAAALAEFGSNVLIIDLDPQGNASTGLGIELEDRANTTYELLLDDADLDDVILKTAVDGVSIVPSTVDLSSADMELIANEKRSFLLHDALRQPAMEAYEFDFILIDCPPSLNLLTVNAMVAAHSVLVPLQSEFFALEGLSQLMLTIREVRQSANPWLRMEGVVLTMFDSRNNLSQQVEADARDNLGEMVFRTKIPRNVRVSEAPSYAMPVLEFDSASKGAQAYRELAQEFLKNNEPAEA*
>MP2233bis_megahit_94233_395-1204
MSDPTRPETPKIIAVANQKGGVGKTTTTINLGAALAELGHRVLIVDLDPQGNASTGLGIEPGDREFTTYELLLEDIDLADVIQSTAVPNLSLIPATVDLSSADIELMSNEKRSFLLHDALRQTDIDSFALDFILIDCPPSLNLLTVNAMVAAHSILVPLQSEFFALEGLSQLMLTIREVRQTANPKLRIEGVVLTMYDARNNLSQQVEADARNNLGDLVFSVVIPRNVRVSEAPSYAQPVLTYDTTSRGALAYRALARELVKKNAKIAA*
>MP2233bis_megahit_105165_880-1848
MKHDEDPATDSFYDTPLARELADLTARRRALDAIPLEYAGRRRIFTVSNQKGGVGKTTSTVNLAAAFAHMGARVLVVDLDPQGNASTALSIPHNAETPSVYDVLVEERPLSQVVQQSPESPRLFCAPSTIHLAGAEIELVSLVARERRLRTALEKYLSKKGADIDIVLIDCPPSLGLLTINAFTAADEVLIPIQCEYYALEGLSQLMGTVSMIQKHLNPTLTLSTILLTMYDGRTRLSQQVADEVRAHFPNQVLTTVIPRSVRISEAPSFGQTVIAYDGQSVGAVAYREAAVEIVRRDHRADSADVDAEGSAPDRDAEERDE*
>MP2233bis_megahit_134437_8475-9500
MSGGSDPTVSRETEQSTEGARRATRGPEAKTTGGSGFGEYSSISSDDTPIGAAAQRASQILHPGSVTLPKPAQRRMLTIANQKGGVGKTTTAVNLAAALAIQGLTVLVVDLDPQGNASTALGVEHHSGVPSSYEVLIGEVSATEAIQQSPHSERLLCIPATIDLAGAEIELVSMVAREGRLKTALADLAEIDVDFVLIDCPPSLGLLTVNALVAATEVLIPIQCEYYALEGVGQLLRNIELVQSHLNPSLHVSTVILTMYDGRTKLADQVAEEVRKHFGDAVLRAVIPRSVKVSEAPGYGMTVIDYDPGSRGAMSYLDAGRELAARSANMAPQTTQERKNR*
>MP2233bis_megahit_169157_1814-2599
MTRVIAVANQKGGVGKTTTCVNLAASLEATKRRVLVVDMDPQANATMGCGIEKTQTEYTICDVLLDEKKAEDVLVTAPEGGFALLPSNEDLTLAEVRLLQEIGREMRLRQALAPIKNTYDFVLIDCPPSINMLTVNALTASDGVLIPMQCEYYALEGLSSLVNTIEQIKKTVNRELEIYGLLRTMVDPRINLSNEVSQQLIDHFGKKVFRTVVPRNVTLAEAPSFGKPVMFHDRNSRGALAYIALAGEILRREDEKKENIH*
>MP2233bis_megahit_205050_1-912
SITYANLLEELIFSGAPPVMSKIISVANQKGGVGKTTTAINLAACLALSGQKVLIIDIDPQGNASSGLGVNLRESQKGIYELLAGNASLDQVIYPTEIDTLKIIPSNVDLAGAEIELVGRDHREKILSMALNGVNAEYEFVVIDCPPSLGLLTLNALAVSQSVLIPMQCEYYALQGLSQLLKTLKRIQKSINPDLKVEGILLTMYDARTLLNGQVENHVKKYFSEFLMKTIIPRNIRLSEAPSHGKPIVLYANRSKGSDSYVELAQEVIQRTKGAIVSPKTELQEITYEEWIKENQLRDFLKK*
>MP2233bis_megahit_212361_861-1685
MYRKPACTMLLTMALSDPVELLDRGTRVIAVANQKGGVGKTTTTINLGAAIAEYGKKVLIVDLDPQANATSGLGVSRELPESVYQVLFDEVSAAEAILPVAVTNLDLLPSHPDLAGAEIELVPEFSREHRLARALAPIVGEYDLILVDCPPALGLLTINALVFARELLVPIQCEYYALEGLLKLVETVDKVRAGLNPELVISGMVLVMFDGRTKLSEQVAGEVRAHYADRVCNQVIPRSVRLSEASSYGQPITLFDPTSRGSVAYRELAKEVLA*
>MP2233bis_megahit_288222_3218-3979
MIVAIANQKGGVGKTTTAINLSAALALRGHKTLLIDLDPQANSTITFLDPHTKEITKSIYDAIDDSDCTLADTILESTQENLFIAPSKISLAKIEAKLVGEMDSHFRLKDRIAPLRKKYKYIVIDCPPALGLLTVNALVAATHLLIPIQSSYFALEGTDDLLETIEKVRARANSSLRLVGVVITMHDKRTSLGRDIKKQIKKVFGNQVFRTVISRSVRLEESPAYKESVFKFAPQSSGASEYYKLCEEVIDRA*
>MP2233bis_megahit_302166_39562-40326
MGKIIAIANQKGGVGKTTTSINLAAALGVLEKKVLLIDADPQANASSGLGIDVESVAIGSYQVLEHSNTPEEATMATNAPNVSVIPAHIDLVAIEIELVDKENREYMLKKALESVKDKYDYILIDCAPSLGLLTLNALTVADSVIIPIQCEYFALEGLGKLLNTIKSVQKIHNPELDIEGLLLTMYDSRLRLSNQVVEEVQKHFNDMVFETVIQRNIKLSEAPSYGESIINYDATSKGATNYINLAEEIIKKNK*
>MP2233bis_megahit_316171_37117-38223
MCRIIAIANQKGGVGKSSTSINLAASLAVLEKRTLLIDADPQSNTTSSFPVSDNEDCTFTIDLYNYEKNSIRPFKTETPNLSFIPTNINLANLEIQEKNYFGTHHELKHSIEDIKNEYDYIIIDCGPSLNFITTSFLCIANSLLIPVQCEFYALSGLFKLFNVFKTIRDNYNRNLDIEGVLITMYDKRLAFSNVIVEEIKNHFKTLVFSTIIVRNITISEAQSHRKTVIDYDASSKGALNYLALATEIIDNNKNDEMSNDSLGKNLNEILDDAKKESDLSTIFDKLPINKERKSANYFSKNYEKLIGLSKKDINSIFSESYNDYYSDIWVFRLNERMSYFKKNYLYIYFTEDKVEKYELTVFRKRDII*
>MP2235_megahit_22293_266-595
MLDAATQAPPAIDRGDGDGSVQVQLDPSDKIKGAKVFAVYGKGGIGKSTTSSNLSAAFSKLGHRVLQIGCDPKHDSTFTLTKKLMPTVIDALEQVEFHSEELRTEDFMFE
>MP2235_megahit_76643_2-547
AGGPPAGTGCGGYVVGQTVKLLKQHHLLEDTDVVIFDVLGDVVCGGFAAPLQHAERALVVAANDFDSIFAMNRIVAAIGAKAKNYDVRLAGVVANRSRETDEIDRFCGEIGMQRLAHFQDLDAIRRSRLKKCTLFEMEECPEVLAAQLEYIRLAQLLWDGVDPSEATAMKDRDIFDFLGFE*
>MP2235_megahit_101761_2318-3103
MTRVIAVANQKGGVGKTTTCVNLAASLEATKRRVLVVDMDPQANATMGCGIEKTQTEYTICDVLLEEKNVEDVLVTAPEGGFALLPSNEDLTLAEVRLLQEIGREMRLRQALEPIKNTYDFVLIDCPPSINMLTVNALTASDGVLIPMQCEYYALEGLSSLVNTIEQVKKTVNRELEIYGLLRTMVDPRINLSNEVSQQLIDHFGKKVFRTVVPRNVTLAEAPSFGKPVMFHDRNSRGALAYIALAGEILRREDEKKENIH*
>MP2235_megahit_113467_1492-1968
MTHLDPHSAVDALREEAAIEPDPVHDGEVTKETQVIAIYGKGGSGKSFALSNLSYMMAQQGKRVLLIGCDPKSDTTSLLFGGKACPTIIETSSKKKLAGEEVSIEDVCFQRDGVFAMELGGPEVGRGCGGRGIIHGFELLEKLGFHEWGFDYVLLDFLG
>MP2235_megahit_159363_522-1121
IIHGFELLEKLGFHQWGFDYVLLDFLGDVVCGGFGLPIARDMCQKVIVVGSNDLQSLYVANNVCKAVEYFRSMGGNVGVAGMIVNKDDGTGEAQAFAKAVDIPVLCAIPANEEIRRKSANYQIIGKPGGEWAPLFEELAINVANAPPQRPTPLEGDGLLDLFSPEDTGGNVQLIPATQADMRGGSFEPKPSLEVVYDEV*
>MP2235_megahit_205028_284-1111
MYPEPACTMLSAMALADSVELLDRGTRVIAVANQKGGVGKTTTTINLGAAIAEYGKRVLIVDLDPQANATTGLGVNSRDLQESVYQVLCEEAAARDVIRPVDVPDLDLLPSSLALAGAEIELVSAFSREHRLARALAPIVGAYDLILLDCPPALGLLTINALVFARELLVPIQCEYYALEGLGQLTGNVDLVRSNLNPELTISRIVLVMFDGRTKLSEQVAGEVRAHFGDRVCNQVIPRSVRLAEAPSYGQPITLFDPTSRGAVAYRELAKEVLA*
>MP2235_megahit_274410_32109-32936
MGSNHPVQVIAVTGGKGGIGKTNVSVNLSLALADMGRRVVLLDADLGLANVDVLLGLKPKATLADVLDGKCDLRDVMVTGPGGIRIVPAASGAANMVSLSPQQHAGLIQAFSEIGDNIDVLVVDTAAGIGDSVVSFVRAAQEALIVVCDEPTSITDAYALIKLLNRDHGMTRFRVLANMVGTPQEGRMVFAKLTKVTDRFLDVALQYVGAVPFDESVRKSVQKQRAVFEAFPRSKASLAIRAIAQKVDAWPLPANPRGHLEFFVERLVQPTGTDL*
>MP2237_megahit_104178_1754-2527
MAQIICIANQKGGVGKTTTAINLSAALAVLEKRTLLVDCDPQANATTGVGIDKSAIDKTLYHGIIHETGAKRLVVDSDIETLKIIPSRVELIGFEVEMMSNPDREMALKHLLDELETSFDYIILDCPPSLSLLTINAMTAAHSLLIPVQCEFYALEGLGQLLRTVKRIKQRLNPKLKISGILLTMFDTRTNLSHQVAENAEKYFKHLLFKTIVPRNVKLGEAPSFGKPILLYDPDSLGALSYFSLAKEIINKYSRPN*
>MP2237_megahit_111010_105-1130
MSGGSDPTVSRETEQSTEGARRATRGPEAKTTGGSGFGEYSSISSDDTPIGAAAQRASQILHPGSVTLPKPAQRRMLTIANQKGGVGKTTTAVNLAAALAIQGLTVLVVDLDPQGNASTALGVEHHSGVPSSYEVLIGEVSATEAIQQSPHSERLLCIPATIDLAGAEIELVSMVAREGRLKTALADLAEIDVDFVLIDCPPSLGLLTVNALVAATEVLIPIQCEYYALEGVGQLLRNIELVQSHLNPSLHVSTVILTMYDGRTKLADQVAEEVRKHFGDAVLRAVIPRSVKVSEAPGYGMTVIDYDPGSRGAMSYLDAGRELAARSANMAPQTTQERKNR*
>MP2237_megahit_224440_964-1725
MIVAIANQKGGVGKTTTAINLSAALAIRGHKTLLIDLDPQANSTITFLDVHTKEITKSVYDAIDDSDCTLADTIQESTQENLFIAPSKISLAKIEAKLVGEMDSHFRLKDRIAPLRKKYKYIVIDCPPALGLLTVNALVAATHLLVPIQSSYFALEGTDDLLETIEKVRSRANSSLRLLGVVITMHDKRTSLGRDIKKQIKKVFGKQVFRTVISKSVRLEESPAYKESVFKFAPRSSGASEYYKLCEEVIDRA*
>MP2237_megahit_358493_1-789
GVGKTTTAINIAAALAAVGCRVLLVDLDPQANATVGCGVDRRQLAQTVYQVLLGHKSVSETLVTTDSGFDLLPAESALAGAQAELTGHDESDTQRLKSSLAAVGTYDFILIDCPPALNILTLNALVAAHSILIPVQCEYYALEGLSGLDETFRRVKESANRDLMIEGVVRTMYDGRNSLTTEVSAQLRQHYGSLLYETVIPRNVRLAEAPSFGKSVIDYDPHCQGALAYRDLAREMLEKGESLTPAAPVTAEPVVISNRSDA*
>MP2237_megahit_368669_765-1739
YKSVKITKYPLLLNSKNFYINMLDIYILYVRISPVIYLSHLIHIIKDSVRSIAFLNQKGGVGKTTSTANVGACLASLGKKVLMIDLDPQSNMSMHLGVNVHGKDLSIYQLICGKKKVTEILAKTEISGLDIIPSDIDLASAEIELVNTVGRETIVKFYLDKLINKYDYVLIDCPPSLGLLTLNALTVANEIFVPLQTEFFALQGVSKLLQTFDVIKKRLNSSLEITGIIPCMYDSRTKLGTAVLDKIKEYFEDKVFTTIIRKNIKLSEAPSHGMPIITYAPDSNGAQDYMALTKEVIAQEKKILKFKGVKAKKQKTKIRAHAFS*
>MP2239_megahit_43581_430-1227
MVGRVVAVANQKGGVGKTTTAVNLAASLADAGKRVLLIDFDPQANATNGIGLNGSNGAGGIYDAIGQTKLPSDVVQDTALEGLKLIPSTPALAGAELELVDVPHRENRLKNICLGLAAQHDFILIDCPPSFGLLTINALVAAESVLIPVQCEYYAIHGLGQLMENINRVRRIYNKNLSIEGILLTMLDARNNLCNQVAQEIRTTFTDRVFASVIPRNVALAEAPSYGRPVLTYNNHSAGARAYIELAHEVLEKGHDFSGHSPVAS*
>MP2239_megahit_63024_469-1266
MGRVIAFANQKGGVGKTTSAVNLAAGMAVSEKKTLLIDLDPQANATTGLSHLIKDSSTTIYDVLINNNPIEEAITETHLDHLYIVPSTSDLVGAEIELVGLMAREYRLRDALKSVLRKFHYILVDCPPSLGLLTLNGLAAAKSILIPMQCEYLALEGLNQLLKTIKLVQRHLNTRLDIEGVLITMFDKRLNLSKRVEREVRKQFKKDIFKTVIRRNVRLGEAPSHGKPILLYEANSTGAQDYLKLAEEILKRDSKKTRKRSKRTN*
>MP2239_megahit_155352_3168-3992
MTKIIAVTNQKGGVGKTTTAINIAAALAAVGCRVLLVDLDPQANATVGCGVDRRQLAQTVYQVLLGHKSVSETLVTTDSGFDLLPAESALAGAQAELTGHDESDTQRLKSSLAAVGTYDFILIDCPPALNILTLNALVAAHSILIPVQCEYYALEGLSGLDETFRRVKESANRDLMIEGVVRTMYDGRNSLTTEVSAQLRQHYGSLLYETVIPRNVRLAEAPSFGKSVIDYDPHCQGALAYRDLAREMLEKGESLTPAAPVTAEPVVICNRSDA*
>MP2239_megahit_169874_26011-27036
MSGGSDPTVSRETEQSTEGARRATRGPEAKTTGGSGFGEYSSISSDDTPIGAAAQRASQILHPGSVTLPKPAQRRMLTIANQKGGVGKTTTAVNLAAALAIQGLTVLVVDLDPQGNASTALGVEHHSGVPSSYEVLIGEVSATEAIQQSPHSERLLCIPATIDLAGAEIELVSMVAREGRLKTALADLAEIDVDFVLIDCPPSLGLLTVNALVAATEVLIPIQCEYYALEGVGQLLRNIELVQSHLNPSLHVSTVILTMYDGRTKLADQVAEEVRKHFGDAVLRAVIPRSVKVSEAPGYGMTVIDYDPGSRGAMSYLDAGRELAARSANMAPQTTQERKNR*
>MP2239_megahit_181712_293-1117
MTKIIAITNQKGGVGKTTSAINLGAALVRERRRVLLVDLDPQANATVGCGVDRSSLQTSVYQVLLRQATADQAIVRTDSGLDLLPAEPALAGAQAELGGAHGNDNARLRETLAPVVAYDYILIDCPPALNVLTINALVAARSVLIPVQCEYYALEGLSGLLETIGRVRQHANAGLMIEGLVRTMYDGRNMLTNEVSEQLSTHFGDKLFSTVIPRNVRLAEAPSYGKPVLDYDENCQGSQSYIALAREMLAHEDRPAMSATSAVLNSPWSAEQQQ*
>MP2239_megahit_189073_5312-6112
MAGSIISVINQKGGVGKTTTVINLAAALAKKGKKILVIDLDPQGNATTGLGKSNNDEEKSIYNVLIGKTSAQSAIQESAVPGLDLIGSNVNLSGLEVETANDANRAFLLKEILSKENDSCFNKYENIFIDCPPSLSLLTVISLVSADELLIPLQTEFFALEGITQLVKTIDRIKINLNPGLGIRGVLLTMFDKRNKLSSQVDVEARKHFKDKVYKTVVPRNVRLSEAPSHGMPCLIYDKNCSGSKSYVNLAEEFISQSNQSMGSAA*
>MP2241_megahit_38356_3-374
IVAANDFDSIFAMNRIVQAISAKAKNYKVRLGGVIANRSEDTDQIDKFAKRVGLNRLAHFPDLDEIRKSRLKKATLFEMDKTPEIELVLKEYMMLAQSLWNGTDPIAPNSLKDREIFDLLGFD*
>MP2241_megahit_47406_3725-4501
MSTKIISISNQKGGVGKTTTAVSVATELAIKNRKTLLIDCDPQSNSTSSFELSQLPNKTIYEVLVNRENLQNSIYSTSISNLYISPSNQNLSAAEIELVDITERELVLKNAIKKIEENYEYIIIDTPPALGILTINCLSASNWVLIPLQVEYFALEGLNNLMQTIELIQNKINDQIKIAGIILTMFDKRNKLSFEIESEIKKYFEELLLGYIPRSIRIAEAPSHGMPIQIYDKDSPGAQAYSIITNRLLEKIEHVNDK*
>MP2241_megahit_50679_253-1092
QKLMILVLISEIIIFMGKIISIVNQKGGVGKTTTAVNLSASLGVLEKKILLIDADPQANATSALGVNLNTEHQNKTIYEVLEHNIDITESIFKTNSPNLDIIPSSIDLVGAEIELVNHPERENMLNKQVRKLMSKYDFIIIDCPPSLGLITLNCLCASNSVLIPIQCEYFALEGLAKLMNTIRKVQNFHNQDLSIEGLLLTMYDSRLRLSNNVIEEVKTHFGDMVFDTIIQRNVRLSEATGFGKSIIKYDANCRGAINYLNLAKEFIEKNTLTIDTKYE*
>MP2241_megahit_86840_314-1078
MGDIFSIVNQKGGVGKTTTCINLSAALAKAKRRVLLIDLDPQSNATKGCGTDSKEVTFSVNDLLLKRCKFDDVVLHLGDFNFDILPSTPQLTEAEVLLLSSDHKEFTLKNAITEIASKYDYLIIDCPPSLNILTVNALTASSGIIIPVQCEFFALQGLSELVSTIDMIKKSSNERIEIKGIIRTMFDSRNNLSADVSEQLVKYFKDKLFKTKIPRNITLAESPSHGMPVIFYEPTSKGALSYLSLAGELIKLEK*
>MP2241_megahit_161038_2-286
MSPLDQRKEVPNLKEDGEGSVQVKMDPNMKIDGAKVFAVYGKGGIGKSTTSSNLSAAFSKLGKNVLQIGCDPKHDSTFTLTGRLVPTVIDILKEV
>MP2241_megahit_173254_3-395
MTTTLTRPADGEGSVQVLQDPSLNIQEETLVIAVYGKGGIGKSTTSSNLSAAFSKLGKRVLQIGCDPKHDSTFTLTHKMVPTVIDILEEVDFHSEELRPEDFVFTGFNGVQCVESGGPPAGTGCGGYVTGQ
>MP2241_megahit_198419_1122-2021
MSPLDKEAPQLRGMDGEGSVQVHQDAGVSIDGVKVFSVYGKGGIGKSTTSSNLSAAFSKLGRRVLQIGCDPKHDSTFTLTGSLVPTVIDILKEVDFHPEELRPEDFVFEGFNGVKCVEAGGPPAGTGCGGYVVGQTVKLLKQHHLLDDTDVVIFDVLGDVVCGGFAAPLQHADRALIVTANDFDSIYAMNRIIAAVQAKSNNYKVRLAGCVANRSRETNEIDRYCETVGFSRIAHMPDADVIRRSRLKKKTLFEMDADEEVVAVQAEYIKLAETLWNGTEPLAPAPMEDRDIFELLGFD*
>MP2241_megahit_203039_645-872
MSPLDSNKQVPNLRGEDGEGSVQVQMDPKVKIEGAKVFAVYGKGGIGKSTTSSNLSVAFSKLGKKVLQIGCDPKHD
>MP2241_megahit_207731_268-801
PAGTGCGGYVVGQTVKLLKQNHMLDNTDVVIFDVLGDVVCGGFAAPLQHADRALIVTANDFDSIYAMNRIIAAVHAKSKNYNVRLAGCVANRSKDTDEIDKYCKEVGFNRVAHLPDLDAIRRSRLKKKTLFEMGEDEDIIAVQKEYIRLADLLWNGTEGLAPSTMEDRDIFELLGFD*
>MP2241_megahit_210113_182-985
MSNSVDNNDLKVVAVTNQKGGVGKTTTTINLSAALIELGKKVLIIDLDPQGNASTGLGVDYDQRSLTVYDVLLAETSVSKAVLPTSMEGLHIVPSNVDLSSADIELIKTANHSTALSSALSEDRSLVDSYDFIFVDCPPSLSLLTINAMVAANSVLIPLQSEFFALEGLSQLMLSVREIRNSVNTELRFEGVVLTMFDRRNNLSQQVEKDARENLGEIVFKTVIPRNVRLSEAPSHSMPVLTYEPRSRGAQAYRRLAKEFLKNNRDI*
>MP2241_megahit_212312_3-494
MTVETINVKGNANKVLEEHHSRLKSEAKEINNELHTAKPKKKCQIIAIYGKGGIGKSFTLANLSCMMAEQGKRVLLIGCDPKSDTTSLLFEGKACPTIIETSTKKKLSGEEVAIGDVCFKRNGVFAMELGGPEVGRGCGGRGIIHGFELLEKLGFHDWDFDYVL
>MP2241_megahit_217708_817-1239
MSPLDQRKEVPNLREDGEGSVQVKMDPNMKIDGAKVFAVYGKGGIGKSTTSSNLSAAFSKLGKNVLQIGCDPKHDSTFTLTGRLVPTVIDILKEVDFHAEELRPEDFVYEGYNGVKCVEAGGPPAGTGCGGYVVGQTVKLL
>MP2241_megahit_222622_567-896
MTSTLTRKEDGEGSVQVKQDPKAQIQEGALVIAVYGKGGIGKSTTSSNLSAAFSKLGKKVLQIGCDPKHDSTFTLTHKMVPTVIDILEEVDFHSEELRPEDFMFKGFNGV
>MP2241_megahit_244648_65-970
MSPLDSKSNIPNLKGEDGEGSLQVKLDPSDKIEGAKVFAVYGKGGIGKSTTSSNLSAAFTKLGKKVLQIGCDPKHDSTFTLTGRLVPTVIDTLKEVDFHAEELRPEDFVYEGYNGVKCVEAGGPPAGTGCGGYVVGQTVKLLKQHHLLEETDVVLFDVLGDVVCGGFAAPLQHADRALVVTANDFDSIYAMNRIIAAVQAKSKNYAVRLAGCIANRSRETDEVDKYCKVVGFNRLAHLPDLDAIRRSRLKKKTLFEMDPDEDVISVQKEYVRLAETLWNGTEPFAPIPMEDRDIFELLGFD*
>MP2241_megahit_245905_903-1919
MTLDIPDLKTGALDKHHSRLRDEASEETAKVQTGPVTKKTQIIAIYGKGGIGKSFTLANLSHMMAEQGKRVLLIGCDPKSDTTSLLFGGKACPTIIETSTKKKLAGEEVEIGDVCFKRGGVFAMELGGPEVGRGCGGRGIIHGFELLEKLGFHDWDFDYVLLDFLGDVVCGGFGLPIARDMAQKVILVGSNDLQSLYVANNVCSAVEYFRKLGGNVGVAGLVINKDDGSGEAAAFAKEANIPVLASIPQDDDLRKKSANYQIVGTSKSQWGNLFVELAENVGSAPPLKPKNLTQDELLNLFSAEETGADFVLEPATDSDMMGKYLKPKESLEVVYDNV*
>MP2241_megahit_254302_1971-2984
MKDDVPNLKDYSQRLRDEASMDLADIQSDGEANEPTKHTQIIAIYGKGGIGKSFTLANLSHMMAEMGKRVLLIGCDPKSDTTSLLFGGKACPTIIETSTKKKLAGEEVKIGDVCFKRGGVFAMELGGPEVGRGCGGRGIIHGFELLEKLGFHDWDFDYVLLDFLGDVVCGGFGLPIARDMAQKVILVGSNDLQSLYVANNVCSAVEYFRKLGGNVGVAGLVINKDDGTGEAAAFAKAADIPVLASIPQDDDLRKKSANYQIVGTANGQWGDLFTQLAEAVAGAPPVRPKPLDQDGLLNLFDSKDTGGDFVLVPATDVDMRGKNAKPKKSLEVMYDEA*
>MP2241_megahit_258773_234-728
MKDDVPNLKDYSSRLREEANMDLADIKADGEISEPTKKTQIVAIYGKGGIGKSFTLANLSHMMAELGKRVLLIGCDPKSDTTSLLFGGKACPTIIETSTKKKLAGEEVKIGDVCFKRGGVFAMELGGPEVGRGCGGRGIIHGFELLEKLGFHDWDFDYVLLDFLG
>MP2241_megahit_270452_1762-2565
MSNSSTNNHFKVIAVTNQKGGVGKTTTTINLSAALVELGKKVLIIDLDPQGNASTGLGIDYEQRNLTVYDVLLAEAAISSAILPTSMEGLDIVPSTVDLSSADIELIKTSNHSTALSRALVEDKTLAGNYDFIFVDCPPSLSLLTINAMVVSDSVLIPLQSEFFALEGLSQLMLSVREVRKSVNTGLRFEGVVLTMFDRRNNLSQQVEKDARENLGELVFKTVIPRNVRVSEAPSHSVPVLTYEPRSRGAQAYRRLAKEFLKNNKSI*
>MP2241_megahit_289357_1-513
YVTGQTVKLLKEHHLLEDTDVVIFDVLGDVVCGGFAAPLQHANYCLIVTANDFDSIFAMNRIVAAINAKAKNYKVRLGGVIANRSAELDQIEKFNERTGLKTMAHFRNVDAIRRSRLKKCTIFEMDSEEEGVLEVQNEYLSLAQKMIDNVEPLDAQPLKDREIFDLLGFD*
>MP2241_megahit_289901_1179-1820
IDILEEVDFHSEELRPEDFMFKGFNGVMCVESGGPPAGTGCGGYVTGQTVKLLKEHHLLEDTDVVIFDVLGDVVCGGFAAPLQHANYCLIVTANDFDSIFAMNRIVAAINAKAKNYKVRLGGVIANRSAELDQIEKFNEKTGLKTMAHFRNVDAIRRSRLKKCTIFEMDSEEEGVLEVQNEYLSLAQKMIDNVEPLEAEPLKDREIFDLLGFD*
>MP2241_megahit_291594_4359-5258
MSPLDKSPPQLRGQDGEGSVQVHQDPDMKIEGAKVFSVYGKGGIGKSTTSSNLSAAFSTLGKRVLQIGCDPKHDSTFTLTGSLVPTVIDILKEVDFHSEELRPEDFIFEGFNGVKCVEAGGPPAGTGCGGYVVGQTVKLLKQHHLLEDTDVVIFDVLGDVVCGGFAAPLQHADRAVIVTANDFDSIYAMNRIIAAVQAKSNNYKVRLAGCVANRSRETNEVDRYCKEVGFSRIAHMPDVDVIRRSRLKKKTLFEMDADEEVVAVQAEYVRLAEKLWNGTEPLAPAPLEDRDIFELLGFD*
>MP2241_megahit_293694_235-732
MSPLDKAAPQLRGKDGEGSVQVHQDAGVSIDGVKVFSVYGKGGIGKSTTSSNLSAAFSKLGRRVLQIGCDPKHDSTFTLTGSLVPTVIDILKEVDFHPEELRPEDFVFEGFNGVKCVEAGGPPAGTGCGGYVVGQTVKLLKQHHLLDDTDVVIFDVLGDVVCGGFA
>MP2241_megahit_309184_1034-1432
LQHANYCLIVTANDFDSIFAMNRIVAAINAKAKNYKVRLGGVIANRSAELDQIEKFNERTGLKTMAHFRNVDAIRRSRLKKCTIFEMDSGEEGVLEVQNEYLSLAQKMIDNVEPLEAEPLKDREIFDLLGFD*
>MP2241_megahit_309720_1-1008
MKDDVPNLKDYSSRLREEANMDLADIKADGEISEPTKKTQIVAIYGKGGIGKSFTLANLSHMMAELGKRVLLIGCDPKSDTTSLLFGGKACPTIIETSTKKKLAGEEVKIGDVCFKRGGVFAMELGGPEVGRGCGGRGIIHGFELLEKLGFHDWDFDYVLLDFLGDVVCGGFGLPIARDMAQKVILVGSNDLQSLYVANNVCSAVEYFRKLGGNVGVAGLVINKDDGSGEAAAFAKAADIPVLASIPQDDDLRKKSANYQIVGTSKSQWGDLFTELAEAVTGAPPMRPKPLDQDGLLNLFDSKDTGGDVTLVPATDVDMRGKNAKPKASLEVVYDE
>MP2241_megahit_315889_1183-2019
SVNQEESGRLDDFFPFDPHPSSTNELPRILAIANQKGGVGKTTTTVNLAACIAELDYRVLVVDFDPQANATSALGIDPRSVEKSMYDVILNDVNLRDCIIRSQWDSLSVAPSNLDLAGAEIELVSAFNRERLLDGAISSVISDYDFVLIDCPPSIGLLTVNALTAASEVLVPIQCEYLALEGLGQLLSNVERVKNHLNKDLHISTIALVMFDARTKLAGQVVEEIRSHFGERVCQQTVPRSVRLSEAPSYGQPIIYYDSSSRGAIAYRSLAKEITGGA*
>MP2241_megahit_334108_2-751
EGALVIAVYGKGGIGKSTTSSNLSAAFSKLGKKVLQIGCDPKHDSTFTLTHKMVPTVIDILEEVDFHSEELRPEDFMFKGFNGVMCVESGGPPAGTGCGGYVTGQTVKLLKEHHLLEDTDVVIFDVLGDVVCGGFAAPLQHANYCLIVTANDFDSIFAMNRIVAAINAKAKNYKVRLGGVIANRSAELDQIEKFNERTGLRTMAHFRNVDAIRRSRLKKCTIFEMDAEEEGVLEVQNEYLSLAQKMIDNV
>MP2241_megahit_339553_2-559
IDGAKVFAVYGKGGIGKSTTSSNLSVAFSKLGKKVLQIGCDPKHDSTFTLTGRLVPTVIDILKDVDFHAEELRPDDFVYEGYNGVKCVEAGGPPAGTGCGGYVVGQTVKLLKQNHMLEETDVVIFDVLGDVVCGGFAAPLQHADRAIIVTANDFDSIYAMNRIIAAVQAKSKNYNVRLAGCIANRS
>MP2241_megahit_339658_2-442
FDVLGDVVCGGFAAPLQHADRALIVTANDFDSIYAMNRIIAAVQAKSNNYKVRLAGCVANRSRETNEVDRYCKEVGFNRIAHMPDVDVIRRSRLKKKTLFEMDADEEVVAVQAEYVRLAEKLWNGTEPLAPDPLEDRVIFELLGFD*
>MP2241_megahit_347233_3-509
MKDDVPNLKDYSSRLREEANMDLADIKADEEPSEPTKKTQIVAIYGKGGIGKSFTLANLSHMMAELGKRVLLIGCDPKSDTTSLLFGGKACPTIIETSTKKKLAGEEVKIGDVCFKRGGVFAMELGGPEVGRGCGGRGIIHGFELLEKLGFHDWDFDYVLLDFLGDVVC
>MP2241_megahit_349775_1766-2551
MNEFETNLKPLARVIAVANQKGGVGKTTTTINLGASFAEEGKRVLIVDLDPQANATTGLGFSSRNLDFSIYDVLSQQVTTEQVILKTQTSNLDLLPSNIALTGAEIELVTAFSREQRLQRALANALEAYDIILIDCPPALGLLTVNAFVVAKEILVPIQCEYYALEGLAQLQSNVELVKANLNPDLKISIIVLVMYDARTKLSQQVADEVRQHFGSRVCNQVIPRSVRLSEAPSFGQPITTFDPISRGAIAYRQLAKEILS*
>MP2241_megahit_355410_341-1051
LQIGCDPKHDSTFTLTHKMVPTVIDILEEVDFHSEELRPEDFMFKGFNGVMCVESGGPPAGTGCGGYVTGQTVKLLKEHHLLEDTDVVIFDVLGDVVCGGFAAPLQHANYCLIVTANDFDSIFAMNRIVAAINAKAKNYKVRLGGVIANRSAELDQIEKFNEKTGLKTMAHFRNVDAIRRSRLKKCTIFEMDPEEDGVVEVQNEYLSLAQKMIDNVEPLEAEPLKDREIFDLLGFD*
>MP2241_megahit_380322_3-578
SVQVKQDPKINIEEGALVIAVYGKGGIGKSTTSSNLSAAFSKLGKKVLQIGCDPKHDSTFTLTHKMVPTVIDILEEVDFHSEELRPNDFMFEGFNGVMCVESGGPPAGTGCGGYVTGQTVKLLKEHHLLEDTDVVIFDVLGDVVCGGFAAPLQHANYCLIVTANDFDSIFAMNRIVSAIKAKAKNYKVRLGG
>MP2241_megahit_382776_8350-9153
MLTTNSFEEQENPKNSPRIIAVANQKGGVGKTTTTINLGAAIAERGRKVLIVDLDPQSNATTGLGVSAGDVNISTYQVIIQENKVSDAIISLEAENLHLLPSSLELAGAEVELVTAFSREQRLSKALDEVVEAFDYIFIDCPPALGLLTINALCFAQEVLVPIQCEYYALEGLGQLVGNVDLVRANLNPDLEISKIVLVMYDSRTKISKQVADEVREHFGDRVCEQIVPRSVRLSEAPSYGQPITIFDPTSTGAVAYRELAKEVLNE*
>MP2241_megahit_383243_6719-7570
MKLAVYGKGGVGKSTVGCNLSIALAKRGKRVLQIGCDPKHDSTFTLAGFLIPTIVDTLQEKNYHYEDIWVEDVIYEGYSGVDCVESGGPPAGAGCGGYVVGETVKLLKEINAFYEYDVILFDVLGDVVCGGFAAPLNYSDYCLIITDNGFEALYAANRIVASVREKARTHPLKLAGLIGNRTRKRNLIDKYVESCPIPVLEIIPIVDGIQVSRMQGQTVFEIAEKEKPLSLVCDFYLNIADQLLTQPEGVVPIELPDQELFRLLSNTTSKSTETKSNLDFMLV*
>MP2241_megahit_385857_228-1250
MSLDNPTTTLDKKDLEKHHKDLREEANQPIDEVPIGEPTKKTQIIAIYGKGGIGKSFTLANLSHMMAEQGKRVLLIGCDPKSDTTSLLFGGKACPTILETSTNKKLAGEEVTIGDVCFKRNGVFAMELGGPEVGRGCGGRGIIHGFELLEKLGFHDWDFDYVLLDFLGDVVCGGFGLPIARDMAQKVILVASNDLQSLYVANNVCSAVEYFRKLGGNVGVAGLVINKDDGSGEAAAFAETVKIPILASIPQDDDLRKKSANYHIVGTKESQWGDLFAELGTNTAEAPPLRPKPLDQDGLLNLFAASETGADFVLQPATDADMRGKFAKPKESLEVVYDEV*
>MP2241_megahit_394450_498-788
MTSTITRKEDGEGSVQVKQDPKAQIQEGALVIAVYGKGGIGKSTTSSNLSAAFSKLGKKVLQIGCDPKHDSTFTLTHKMVPTVIDILEEVDFHSEEL
>MP2241_megahit_397573_3-311
MTSTITRKEDGEGSVQVKQDPKAQIQEGALVIAVYGKGGIGKSTTSSNLSAAFSKLGKKVLQIGCDPKHDSTFTLTHKMVPTVIDILEEVDFHSEELRPEDFM
>MP2243_megahit_32170_56-856
MSDLSRPSGPKIIAIANQKGGVGKTTTTINLAAALVEQKQRVLVIDLDPQGNASTGLGIELDDREFTTYELLLEDIDLDQVIMTTETEGLHIVAATVDLSSADMELIANEKRSFLLHDALRQTQMDSYAFDYILIDCPPSLNLLTVNAMIAAHSVLVPLQSEFFALEGLSQLMLTIREVRQSGNKDLRIEGILLTMYDQRNNLSQQVEQDARSNLGELVYRTVIPRNVRVSEAPSYAMPVLSYDSGSKGAKAYRDLAKEVLANSAV*
>MP2243_megahit_88071_1-399
LQHANYCLIVTANDFDSIFAMNRIVQAIQAKAKNYKVRLGGVVANRSAATDQIDKFNARTGLRTMAHFKDVDAIRRSRLKKCTIFEMDDDDEAVQAVRQEYLRLAQNMLENVEPLEATSLKDREIFDLLGFD*
>MP2243_megahit_96887_3-248
MTTTLTRPADGEGSVQVHQDPSLNIQEETLVIAVYGKGGIGKSTTSSNLSAAFSKLGKRVLQIGCDPKHDSTFTLTHKMVPT
>MP2243_megahit_101512_1-552
IDPGKNVGDGEGSVQVHLEEDLMQTSAKVFAVYGKGGIGKSTTSSNLSVAFSKLGKRVIQIGCDPKHDSTFTLTKALMPTVIDVLESVEFHAEELRPEDYVHEGYNGVMCVEAGGPPAGTGCGGYVVGQTVKLLKQHHLLDDSDVVIFDVLGDVVCGGFASPLQHAERALVVTANDFDSIFAMN
>MP2243_megahit_105666_243-722
KQHHLLDDSDVVIFDVLGDVVCGGFASPLQHAERALVVTANDFDSIFAMNRIAAAIKAKSKNYAVRLGGVIANRSASTDEIDRFNEAVGLKRLAHFPDLDVIRRSRLKKSTLFELDDAPGLTEVCDEYLQLAEQLWAGTDPLPCEPMKDRDLFDFLGFD*
>MP2243_megahit_119366_3374-4189
MSETSPSSTPWQTPARNLPRVIAVANQKGGVGKTTTSINTAAALAQLGLRVLLIDIDPQANATSGLGIDVRSLDSSVLDVLIDDAPLAECLCTTEIEGLQVAPSNLRLADAEMTMYSMLARETRLKNAVDAVVDRYDYIIIDCPPSLGLLTLNALCAAREVLIPIQCEYFALEGVGQLLENVLRIRRSGLNSTLEVSSIVCVMYDARTNLAEEVVDEIRQHFGSTVLNTVVPRNIKLSESPKYGMPIITYDPLSRGAIAYTDVAREVHNGS*
>MP2243_megahit_126035_3-518
MTIETINVKGNASKALEDHHNRLKTEAKEPVDGLHLNEPKKKCQIIAIYGKGGIGKSFTLANLSCMMAEQGKRVLLIGCDPKSDTTSLLFEGKACPTIIETSTKKKLSGEEVAIGDVCFKRNGVFAMELGGPEVGRGCGGRGIIHGFELLEKLGFHDWDFDYVLLDFLGDVV
>MP2243_megahit_137914_3-509
QIGCDPKHDSTFTLTGRLVPTVIDILKEVDFHAEELRPDDFVYEGFNGVKCVEAGGPPAGTGCGGYVVGQTVKLLKQNHMLEETDVVIFDVLGDVVCGGFAAPLQHADRAIIVTANDFDSIYAMNRIIAAVQAKSKNYNVRLAGCIANRSKETDEVDRYCKEVGFKRVA
>MP2243_megahit_139070_3-635
LSVAFSKLGKRVIQIGCDPKHDSTFTLTKALMPTVIDVLESVEFHAEELRPEDYVHEGYNGVMCVEAGGPPAGTGCGGYVVGQTVKLLKQHHLLDDSDVVIFDVLGDVVCGGFASPLQHAERALVVTANDFDSIFAMNRIAAAIKAKSKNYAVRLGGVIANRSAATDEIDRFNEAVGLRRLAHFPDLDVIRRSRLKKSTLFELDDAPGLTE
>MP2243_megahit_145262_731-1120
HADRALIVTANDFDSIYAMNRIIAAVQAKSNNYKVRLAGCVANRSRETNEVDRYCEEVGFNRIAHMPDVDVIRRSRLKKKTLFEMDADEEVVAVQAEYVRLAEKLWNGTEPLAPDPLEDRVIFELLGFD*
>MP2243_megahit_167487_3-221
MNAPESAKLYDPGLESTGERADLLASSGDDGPKTQIIAIYGKGGIGKSFTLANLSYMMAQQGKKVLLIGCDPK
>MP2243_megahit_174900_1-561
HDWDFDYVLLDFLGDVVCGGFGLPIARDMAQKVIVVGSNDLQSLYVANNVCSAVEYFRKLGGSVGVAGIVINRDDGTGEAKKFAEKVGIPVLSTIPADDDIRRKSAMYQIIGTKQSQWGNLFETLATNVAGAPPVRPTTLNQDELLGLFDGGQTGAGFTLVPATDADMRGKLSKPKKSLEVIYDKV*
>MP2243_megahit_180197_476-709
MTSTINRPLDGEGSVQVKQDPKINIEEGALVIAVYGKGGIGKSTTSSNLSAAFSKLGKKVLQIGCDPKHDSTFTLTHK
>MP2243_megahit_196226_2683-3189
TGQTVKLLKEHHLLEDTDVVIFDVLGDVVCGGFAAPLQHANYCLIVTANDFDSIFAMNRIVQAIQAKAKNYKVRLGGVVANRSADTDQIDKFNDRTGLRTMAHFRDVDAIRRSRLKKCTIFEMDDADEAVQAVQNEYLRLAQNMLDKVEPLEATSLKDREIFDLLGFD*
>MP2243_megahit_234700_3-539
TSSNLSAAFSKLGKKVLQIGCDPKHDSTFTLTHKMVPTVIDILEEVDFHSEELRPNDFMFEGFNGVMCVESGGPPAGTGCGGYVTGQTVKLLKEHHLLEDTDVVIFDVLGDVVCGGFAAPLQHANYCLIVTANDFDSIFAMNRIVSAIKAKAKNYKVRLGGVVANRSKDTDQIDKFNER
>MP2243_megahit_247296_2-781
LVKILVVANQKGGVGKTTTTLNLAASLAAAGRKILLLDIDSQANLTTGLGGKKTYEETTITDALLDDVPLESLIQRKSEFNFDVIPGSPDLISAELEMAKVPDPTSILKGKLNLLAHKYDYCLIDSPPSLGMLSVSALRAADKIIIPLQCEHFSIEGLAAMQRTIIEINEATGSNLKIDGILRTMFDQEKERAREISEKLEQSLSQQVFSTIIPRCDLLAEAPSEGKPIMYIDPDAKGTLAYFALAGEIIMKFEDKNVA*
>MP2243_megahit_250783_2-424
MTTTLTRPADGEGSVQVHQDPALNIQEETLVIAVYGKGGIGKSTTSSNLSAAFSKLGKRVLQIGCDPKHDSTFTLTHKMVPTVIDILEEVDFHSEELRPEDFVFTGFNGVQCVESGGPPAGTGCGGYVTGQTVKLLKEHHL
>MP2243_megahit_251528_3-566
STFTLTHKMVPTVIDILEEVDFHSEELRPNDFMFEGFNGVMCVESGGPPAGTGCGGYVTGQTVKLLKEHHLLEDTDVVIFDVLGDVVCGGFAAPLQHANYCLIVTANDFDSIFAMNRIVSAIKAKAKNYKVRLGGVVANRSKDTDQIDKFNERTGLKTMAHFKDVDAIRRSRLKKCTIFEMEPTEDVI
>MP2243_megahit_253532_414-1364
MNAPESAKLYDPGLESTRERADLLASSGEDAPKTQIIAIYGKGGIGKSFTLANLSYMMAQQGKKVLLIGCDPKSDTTSLLFGGKACPTIIETASAKKAAGDEVSVGDVCFKRDGVFAMELGGPEVGRGCGGRGIIHGFETLEKLGFHDWDFDYVLLDFLGDVVCGGFGLPIARDMCQKVIVVASNDLQSLYVANNVCSAVEYFRKLGGNVGVAGMVTNKDDGAGQAQAFCKAVGIPELASIPANDDIRRKSASYEIIGRPESEWGSLFSELAVNVAEAPPHKPEPLSQDGLLELFDGDTVGRDVVLQPASLEDLCNV
>MP2243_megahit_271508_2387-3421
ARLEQYKMKDDVPNLKDYSQRLRDEASMDLVDIQSDGEAKEPTKHTQIIAIYGKGGIGKSFTLANLSHMMAEMGKRVLLIGCDPKSDTTSLLFGGKACPTIIETSTKKKLAGEEVKIGDVCFKRGGVFAMELGGPEVGRGCGGRGIIHGFELLEKLGFHDWDFDYVLLDFLGDVVCGGFGLPIARDMAQKVILVGSNDLQSLYVANNVCSAVEYFRKLGGNVGVAGLVINKDDGTGEAAAFAKAADIPVLASIPQDDDLRKKSANYQIVGTANGQWGDLFTQLAEAVAGAPPVRPKPLDQDGLLNLFDSKDTGGDFVLVPATDVDMRGKNAKPKKSLEVMYDEA*
>MP2243_megahit_283872_3-710
MTSTINKPLDGEGSVQVKQDPKINIEEGALVIAVYGKGGIGKSTTSSNLSAAFSKLGKKVLQIGCDPKHDSTFTLTHKMVPTVIDILEEVDFHSEELRPNDFMFEGFNGVMCVESGGPPAGTGCGGYVTGQTVKLLKEHHLLEDTDVVIFDVLGDVVCGGFAAPLQHANYCLIVTANDFDSIFAMNRIVSAIKAKAKNYKVRLGGVVANRSKDTDQIDKFNERTGLKTMAHFKDVD
>MP2243_megahit_292508_650-1555
MSPLDSNKQVPNLRGEDGEGSVQVQMDPKVKIEGAKVFAVYGKGGIGKSTTSSNLSVAFSKLGKKVLQIGCDPKHDSTFTLTGRLVPTVIDILKEVDFHAEELRPDDFVYEGFNGVKCVEAGGPPAGTGCGGYVVGQTVKLLKQNHMLEETDVVIFDVLGDVVCGGFAAPLQHADRAIIVTANDFDSIYAMNRIIAAVQAKSKNYNVRLAGCIANRSKDTDEVDRYCKEVGFKRVAHLPDLDAIRKSRLKKKTLFEMDDNEEIQLVQKEYLRLAQLLWDGTDPLAPQPLEDRDIFELLGFD*
>MP2243_megahit_314302_756-1781
MTVETINVKGNANKVLEEHHSRLKSEAKEINNELHTAKPKKKCQIIAIYGKGGIGKSFTLANLSCMMAEQGKRVLLIGCDPKSDTTSLLFEGKACPTIIETSTKKKLSGEEVAIGDVCFKRNGVFAMELGGPEVGRGCGGRGIIHGFELLEKLGFHDWDFDYVLLDFLGDVVCGGFGLPIARDMAQKVIVVGSNDLQSLYVANNVCSAVEYFRKLGGSVGVAGIVINRDDGTGEAKKFAEKVGIPVLSTIPADDDIRRKSAMYQIIGTKQSQWGTLFETLASNVADAPPVRPKTLNQDQLLGLFDGGETGAGFTLVPATDADMRGKFSKPKKSLEVIYDKV*
>MP2243_megahit_321222_141-533
MSLDNPTTTLDKKDLKKHHKDLREEANQPIDEVPIGEPTKKTQIIAIYGKGGIGKSFTLANLSHMMAEQGKRVLLIGCDPKSDTTSLLFGGKACPTILETSTNKKLAGEEVTIGDVCFKRNGVFAMELGGP
>MP2243_megahit_321672_1168-1950
MGKIISIANQKGGVGKTTTSINLAASLAALEYKTLLVDADPQANTTSGLGILKKDIKKTVYECMISESISMDDILNTEINFLDILPSDIDLVGAEVEMVDIDNRDSRMKNCLNTIGENYDYIIIDCSPSLGIVTVNSLVASDSVIIPVQCEYFALEGLGKLLETIRLIQSNLNKELTIEGILMSMYDVRLRLSNQVVEEVQTHFKSLVFDTIIPRNVKLSEAPSFGIPAISYDANCKGSLSYLNLAKELVDNNENVKVSW*
>MP2243_megahit_330684_4349-5251
MSPLDQRKEVPNLREDGEGSVQVKMDPNMKIDGAKVFAVYGKGGIGKSTTSSNLSAAFSKLGKNVLQIGCDPKHDSTFTLTGRLVPTVIDILKEVDFHAEELRPEDFVYEGYNGVKCVEAGGPPAGTGCGGYVVGQTVKLLKQNHMLDNTDVVIFDVLGDVVCGGFAAPLQHADRALIVTANDFDSIYAMNRIIAAVHAKSKNYNVRLAGCVANRSKDTDEIDKYCKEVGFNRVAHLPDLDAIRRSRLKKKTLFEMGDDEDIIAVQKEYIRLADLLWNGTEGLAPSTMEDRDIFELLGFD*
>MP2243_megahit_331719_3-257
MTSTINKPLDGEGSVQVKQDPKINIEEGALVIAVYGKGGIGKSTTSSNLSAAFSKLGKKVLQIGCDPKHDSTFTLTHKMVPTVID
>MP2243_megahit_333409_727-1626
MSPLDKEAPQLRGMDGEGSVQVHQDAGVSIDGVKVFSVYGKGGIGKSTTSSNLSAAFSKLGRRVLQIGCDPKHDSTFTLTGSLVPTVIDILKEVDFHPEELRPEDFVFEGFNGVKCVEAGGPPAGTGCGGYVVGQTVKLLKQHHLLDDTDVVIFDVLGDVVCGGFAAPLQHADRALIVTANDFDSIYAMNRIIAAVQAKSNNYKVRLAGCVANRSRETNEIDRYCETVGFSRIAHMPDADVIRRSRLKKKTLFEMDADEEVVAVQSEYIKLAETLWNGTEPLAPAPMEDRDIFELLGFD*
>MP2243_megahit_348649_4715-5473
MSKIIAISNQKGGVGKTTTSVNLASSLAALEKKVLLIDFDPQANATSSIGVEVNIGSKTIYDLLENECTTNECIYKTKLKYLDVIPAHIDLVGVEIESVNMIEREYLLRNTIFDFKSNYDFIIIDCPPSLGLLTINALSAADSVLIPIQCEYLALEGLGKLLNTIKSIQKLHNSELSIEGLLLTMYDTRLNLSNQVKKEVKIHFDEMVFKTIIHRNVRLGEATSYGKSIIDYDVSSKGANNYLNLAKEIISKN
>MP2243_megahit_359393_1-480
MSLDNPTNTLDKKDLEKHHKDLREEANQPIDEVPVGEPTKKTQIIAIYGKGGIGKSFTLANLSHMMAEQGKRVLLIGCDPKSDTTSLLFGGKACPTILETSTNKKLAGEEVSIGDVCFKRNGVFAMELGGPEVGRGCGGRGIIHGFELLEKLGFHDWDFD
>MP2243_megahit_360605_924-1727
MSNSSTNNHFKVIAVTNQKGGVGKTTTTINLSAALVELGKKVLIIDLDPQGNASTGLGIDYEQRNLTVYDVLLAEAAISSAILPTSMEGLDIVPSTVDLSSADIELIKTSNHSTALSRALVEDKTLAGNYDFIFVDCPPSLSLLTINAMVVSDSVLIPLQSEFFALEGLSQLMLSVREVRKSVNTGLRFEGVVLTMFDRRNNLSQQVEKDARENLGELVFKTVIPRNVRVSEAPSHSVPVLTYEPRSRGAQAYRRLAKEFLKNNKSI*
>MP2243_megahit_362600_595-1482
QRKEVPNLKEDGEGSVQVKMDPNMKIEGAKVFAVYGKGGIGKSTTSSNLSAAFSKLGKNVLQIGCDPKHDSTFTLTGRLVPTVIDILKEVDFHAEELRPEDFVYEGYNGVKCVEAGGPPAGTGCGGYVVGQTVKLLKQNHMLDNTDVVIFDVLGDVVCGGFAAPLQHADRALIVTANDFDSIYAMNRIIAAVHAKSKNYNVRLAGCVANRSKDTDEIDKYCKEVGFNRVAHLPDLDAIRRSRLKKKTLFEMGDDEDILAVQKEYIRLADLLWNGTEGLAPSTMEDRDIFELLGFD*
>MP2243_megahit_376553_2-289
MKDDVPNLKDYSSRLREEANMDLADIKADGEISEPTKKTQIVAIYGKGGIGKSFTLANLSHMMAELGKRVLLIGCDPKSDTTSLLFGGKACPTIIE
>MP2243_megahit_386541_975-1934
ANMDLADIKADGEISEPTKKTQIVAIYGKGGIGKSFTLANLSHMMAELGKRVLLIGCDPKSDTTSLLFGGKACPTIIETSTKKKLAGEEVKIGDVCFKRGGVFAMELGGPEVGRGCGGRGIIHGFELLEKLGFHDWDFDYVLLDFLGDVVCGGFGLPIARDMAQKVILVGSNDLQSLYVANNVCSAVEYFRKLGGNVGVAGLVINKDDGSGEAAAFAKAADIPVLASIPQDDDLRKKSANYQIVGTSKSQWGDLFTELAEAVTGAPPMRPKPLDQDGLLNLFDSKDTGGDVTLVPATDVDMRGKNAKPKASLEVVYDEA*
>MP2243_megahit_399760_2403-3302
MSPLDKSPPQLRGQDGEGSVQVHQDPDMKIEGAKVFSVYGKGGIGKSTTSSNLSAAFSTLGKRVLQIGCDPKHDSTFTLTGSLVPTVIDILKEVDFHSEELRPEDFIFEGFNGVKCVEAGGPPAGTGCGGYVVGQTVKLLKQHHLLEDTDVVIFDVLGDVVCGGFAAPLQHADRAVIVTANDFDSIYAMNRIIAAVQAKSNNYKVRLAGCVANRSRETNEVDRYCKEVGFSRIAHMPDVDVIRRSRLKKKTLFEMDADEEVVAVQAEYVRLAEKLWNGTEPLAPAPLEDRDIFELLGFD*
>MP2243_megahit_408974_1-855
MTSTINRPLDGEGSVQVKQDPKINIEEGALVIAVYGKGGIGKSTTSSNLSAAFSKLGKKVLQIGCDPKHDSTFTLTHKMVPTVIDILEEVDFHSEELRPTDFMFEGFNGVMCVESGGPPAGTGCGGYVTGQTVKLLKEHHLLEDTDVVIFDVLGDVVCGGFAAPLQHANYCLIVTANDFDSIFAMNRIVSAIKAKAKNYKVRLGGVVANRSKDTDQIDKFNERTGLKTMAHFKDVDAIRRSRLKKCTIFEMEPTEDVIEVQNEYLSLAKNMLENVEPLEGNPLKD
>MP2243_megahit_410152_223-984
MSKIIAISNQKGGVGKTTTSVNLSSSLAALEKKVLLIDFDPQANSTSSIGIDINIGSKTIYDLLENECSSDDCINKTNLEFLDVIPAHIDLVGIEIESIDMIEREYLLRNTIFNFKADYDFIIIDCPPSLGLLTINALTAADSVLIPIQCEYLALEGLGKLLNTIKSIQKLHNKELSIEGLLLTMYDTRLNLSNQVKKEVKLHFNEMVFKTVIHRNVRLGEATSYGKSIIDYDVSSKGADNYLNLAKEIISKN*
>MP2243_megahit_421377_34-885
MTSTINKPLDGEGSVQVKQDPKINIEEGALVIAVYGKGGIGKSTTSSNLSAAFSKLGKKVLQIGCDPKHDSTFTLTHKMVPTVIDILEEVDFHSEELRPHDFMFEGFNGVMCVESGGPPAGTGCGGYVTGQTVKLLKEHHLLEDTDVVIFDVLGDVVCGGFAAPLQHANYCLIVTANDFDSIFAMNRIVSAIKAKAKNYKVRLGGVVANRSKDTDQIDKFNERTGLKTMAHFKDVDAIRRSRLKKCTIFEMEPTEDVIEVQNEYLSLAKNMLENVEPLEGNPLK
>MP2243_megahit_424597_373-585
MTSTINRPLDGEGSVQVKQDPKINIEEGALVIAVYGKGGIGKSTTSSNLSAAFSKLGKKVLQIGCDPKHDS
>MP2243_megahit_427443_1-474
MTSTINKPLDGEGSVQVKQDPKINIEEGALVIAVYGKGGIGKSTTSSNLSAAFSKLGKKVLQIGCDPKHDSTFTLTHKMVPTVIDILEEVDFHSEELRPNDFMFEGFNGVMCVESGGPPAGTGCGGYVTGQTVKLLKEHHLLEDTDVVIFDVLGDVVC
>MP2231_megahit_74884_196-957
MIVAIANQKGGVGKTTTAINLSAALALRGHKTLLIDLDPQANSTITFLDPHTKEITKSIFDAIDDSDCTLADTILESTQENLFIAPSKISLAKIEAKLVGEMDSHFRLKDRIAPLRKKYKYIVIDCPPALGLLTVNALVAATHLLIPIQSSYFALEGTDDLLETIEKVRARANSSLRLVGVVITMHDKRTSLGRDIMKQIKKVFGNQVFRTVISRSVRLEESPAYKESVFKYAPQSSGASEYYKLCEEVIDRA*
>MP2231_megahit_104847_2-346
MSGLKTTLPLPGTVYRREDGEGSVQVKMNTGPKIDGAKVFAVYGKGGIGKSTTSSNLSVAFSKLGKRVLQIGCDPKHDSTFTLTKRLQPTVIDILESVDFHAEELRPEDFVFEGY
>MP2231_megahit_127842_260-1222
MTAHNNYDETPLAREVAELTRRRIALAEAVLPRPTHTRVFTVANQKGGVGKTTSTVNLAAALAQSGARVLVIDLDPQGNASTALGVEHRSDTASVYDVMIDDVPMRDVVQSSPEFAGLDCVPATIHLAGAEIELVSLVAREQRLRTALQKFLGEAEEPYHYVFIDCPPSLGLLTLNAFVAAREVLIPIQCEYYALEGLSQLLNNIELIQKHLNQKLRLSTILLTMYDSRTNLANQVVDEVREHFPDQTLTTVIPRSVRISEAPSYGQSVISYDSNSPGSLSYREAAAEIARRGAGGATLNGGVATTGPTEVSTAQAGETN*
>MP2231_megahit_169875_15758-16783
MSGGSDPTVSRETEQSTEGARRATRGPEAKTTGGSGFGEYSSISSDDTPIGAAAQRASQILHPGSVTLPKPAQRRMLTIANQKGGVGKTTTAVNLAAALAIQGLTVLVVDLDPQGNASTALGVEHHSGVPSSYEVLIGEVSATEAIQQSPHSERLLCIPATIDLAGAEIELVSMVAREGRLKTALADLAEIDVDFVLIDCPPSLGLLTVNALVAATEVLIPIQCEYYALEGVGQLLRNIELVQSHLNPSLHVSTVILTMYDGRTKLADQVAEEVRKHFGDAVLRAVIPRSVKVSEAPGYGMTVIDYDPGSRGAMSYLDAGRELAARSANMAPQTTQERKNR*
>MP2231_megahit_193536_23389-24495
MCRIIAIANQKGGVGKSSTSINLAASLAVLEKRTLLIDADPQSNTTSSFPVSDNEDCTFTIDLYNYEKNSIRPFKTETPNLSFIPTNINLANLEIQEKNYFGTHHELKHSIEDIKNEYDYIIIDCGPSLNFITTSFLCIANSLLIPVQCEFYALSGLFKLFNVFKTIRDNYNRNLDIEGVLITMYDKRLAFSNVIVEEIKNHFKTLVFSTIIVRNITISEAQSHRKTVIDYDASSKGALNYLALATEIIDNNKNDEMSNDSLGKNLNEILDDAKKESDLSTIFDKLPINKERKSANYFSKNYEKLIGLSKKDINSIFSESYNDYYSDIWVFRLNERMSYFKKNYLYIYFTEDKVEKYELTVFRKRDII*
>MP2231_megahit_205649_2094-2903
MSDLLVVNGPKIVAIANQKGGVGKTTTTINLAAALAEFGSNVLIIDLDPQGNASTGLGIELEDRANTTYELLLDDADLDDVILKTAVDGVSIVPSTVDLSSADMELIANEKRSFLLHDALRQPAMEAYEFDFILIDCPPSLNLLTVNAMVAAHSVLVPLQSEFFALEGLSQLMLTIREVRQSANPWLRMEGVVLTMFDSRNNLSQQVEADARDNLGEMVFRTKIPRNVRVSEAPSYAMPVLEFDSASKGAQAYRELAQEFLKNNEPAEA*
>MP2231_megahit_222885_4497-4700
MLDAATQAPPDGDGSVQVQLDPSDKIKGAKVFAVYGKGGIGKSTTSSNLSAAFSKLGHRVLQIGCDPK
>MP2231_megahit_257127_41-943
MLDAATQAPPAIDRGDGDGSVQVQLDPSDKIKGAKVFAVYGKGGIGKSTTSSNLSAAFSKLGHRVLQIGCDPKHDSTFTLTKKLMPTVIDALEQVEFHSEELRTEDFMFEGYNGVMCVEAGGPPAGTGCGGYVVGQTVKLLKQHHLLEDTDVVIFDVLGDVVCGGFAAPLQHAERALVVAANDFDSIFAMNRIVAAIGAKAKNYDVRLAGVVANRSRETDEIDRFCGEIGMQRLAHFQDLDAIRRSRLKKCTLFEMEECPEVLAAQLEYIRLAQLLWDGVDPSEATAMKDRDIFDFLGFE*
>MP2231_megahit_280107_17760-18755
MTHLDPHSAVDALREEAAIEPDPVHDGEVTKETQVIAIYGKGGSGKSFALSNLSYMMAQQGKRVLLIGCDPKSDTTSLLFGGKACPTIIETSSKKKLAGEEVSIEDVCFQRDGVFAMELGGPEVGRGCGGRGIIHGFELLEKLGFHEWGFDYVLLDFLGDVVCGGFGLPIARDMCQKVIVVGSNDLQSLYVANNVCKAVEYFRSMGGNVGVAGMIVNKDDGTGEAQAFAKAVDIPVLCAIPANEEIRRKSANYQIIGKPGGEWAPLFEELAINVANAPPQRPTPLEGDGLLDLFSPEDTGGNVQLIPATQADMRGGSFEPKPSLEVVYDEV*
>MP2231_megahit_307928_28139-28903
MGKIIAIANQKGGVGKTTTSINLAAALGVLEKKVLLIDADPQANASSGLGIDVESVAIGSYQVLEHSNTPEEATMATNAPNVSVIPAHIDLVAIEIELVDKENREYMLKKALESVKDKYDYILIDCAPSLGLLTLNALTVADSVIIPIQCEYFALEGLGKLLNTIKSVQKIHNPELDIEGLLLTMYDSRLRLSNQVVEEVQKHFNDMVFETVIQRNIKLSEAPSYGESIINYDATSKGATNYINLAEEIIKKNK*
>MP2231_megahit_319503_2078-2860
MLGMLSQNRRARVIAVANQKGGVGKTTTTINLGAAMAESDKRVLIVDLDPQANATTGLGISSRGLQSSVYEVMLQQTTVTEVVCATEVPNLEVVPSSLALAGAEIELVTAFSREHRLDRALETVADDYDIILIDCPPALGLLTINALVAAGEVLVPIQCEYYALEGLGQLVGNVELVKENLNPGLEVSTIALVMYDARTNLSEQVAEEVRTFFGDKVCRQVIPRSVRLSEAPSFGQPITLFDPTCRGAIAYRQLAKEVLG*
>MP2231_megahit_320536_4853-5821
MKHDEDPATDSFYDTPLARELADLTARRRALDAIPLEYAGRRRIFTVSNQKGGVGKTTSTVNLAAAFAHMGARVLVVDLDPQGNASTALSIPHNAETPSVYDVLVEERPLSQVVQQSPESPRLFCAPSTIHLAGAEIELVSLVARERRLRTALEKYLSKKGADIDIVLIDCPPSLGLLTINAFTAADEVLIPIQCEYYALEGLSQLMGTVSMIQKHLNPTLTLSTILLTMYDGRTRLSQQVADEVRAHFPNQVLTTVIPRSVRISEAPSFGQTVIAYDGQSVGAVAYREAAVEIVRRDHRADSADVDAEGSAPDRDAEERDE*
>MP2809_megahit_32184_136-600
LEDTDVVIFDVLGDVVCGGFAAPLQHADRAVIVTANDFDSIYAMNRIIQAVGAKSKNYNVRLAGCIANRSRETDEVDRYCDVVGFNRIAHMPDIDAIRRSRLKKKTLFEMPDEEDIVLARAEYVRLAQLLFAGTEGLAPESLPDREIFELLGFD*
>MP2809_megahit_82953_293-1090
MKDSCKIISIVNQKGGVGKTTTAINLATALAAVKKRILVIDLDPQGNASTGLGIDSKKRKKNIYDLISASASVKSSIVKTEVPGLHVIPSTLELSGAEVELVDASRREYRLRDALRNETLKHDYVLIDCPPSLGFLTLNALTASHEVLVPLQCEFYALEGLSHLIRIIERVKKDFNPELEMRGIILTMYDQRNNICSEVAEDVREHLGDIVYNTVIPRNVRISEAPSHGKPVLLYDHKCVGSSSYINLATEILEREQKNGVSANG*
>MP2809_megahit_100322_2-775
MTPKRIMAIVNQKGGVGKTTTAINLAAALSELDQRVLLIDMDPQGNASTGLGVARDARAQSTYHVMTDGLPLDDAIQSTRSRGLHILPSHPDLSAAELEIGMAEGRTKRLAEAISKSDSHFDYILIDCPPSLNLLTLNALAAARSIIVPLQCEFFALEGLSQLLRTVEMAKDGINPKLAIDGVVLTMYDKRNRLSLQVADDVRRHLGRAVFETMIPRNVRIAEAPSFSEPVTTYDPSSQGAKAYRRLAREILRKHAAR
>MP2809_megahit_102842_471-1280
MSDPTRPETPKIIAVANQKGGVGKTTTTINLGAALAELGHRVLIVDLDPQGNASTGLGIEPGDREFTTYELLLEDIDLADVIQSTAVPNLSLIPATVDLSSADIELMSNEKRSFLLHDALRQTDIDSFALDFILIDCPPSLNLLTVNAMVAAHSILVPLQSEFFALEGLSQLMLTIREVRQTANPKLRIEGVVLTMYDARNNLSQQVEADARNNLGDLVFSVVIPRNVRVSEAPSYAQPVLTYDTTSRGALAYRALARELVKKNAKIAA*
>MP2809_megahit_139443_742-1170
MSPLDTKQPPSHRANLREAAGLEARRVSAPPVLRGQDGEGSVQVHQDESMKIEGAQVFAIYGKGGIGKSTTSSNLSAAFSTLGKRVLQIGCDPKHDSTFTLTGQLQPTVIDILKDVDFHAEELRPEDFVTEGFNGVKCVEAGG
>MP2809_megahit_142385_3202-4170
MKHDEDPATDSFYDTPLARELADLTARRRALDAIPLEYAGRRRIFTVSNQKGGVGKTTSTVNLAAAFAHMGARVLVVDLDPQGNASTALSIPHNAETPSVYDVLVEERPLSQVVQQSPESPRLFCAPSTIHLAGAEIELVSLVARERRLRTALEKYLSKKGADIDIVLIDCPPSLGLLTINAFTAADEVLIPIQCEYYALEGLSQLMGTVSMIQKHLNPTLTLSTILLTMYDGRTRLSQQVADEVRAHFPNQVLTTVIPRSVRISEAPSFGQTVIAYDGQSVGAVAYREAAVEIVRRDHRADSADVDAEGSAPDRDAEERDE*
>MP2809_megahit_144373_1225-2010
MAKIIAIANQKGGVGKTTTAVNLSASLAAAHMKTVLVDCDPQANTTSGLGYSKQLERKSLYHLLSGEVSWSQVFLETEVENLSLVSADKNLTGALLELVSVDHREYRLKEVLEPIHEKYDFILLDCPPSLNLLTLNALVAANTILIPMQCEYFSLEGVSEMLETVEQIKSRWNPKLVLEGILLTMFDERTNLSHQVAEDIRAFFQDKVFETVIPRNVRLAESPSYGQPIIQYDIKSKGAMRYIQLAKEVINNGKKGPWQGN*
>MP2809_megahit_169307_3-335
MKDDVPNLKDFDQRLRDEAGEDLADVIPTEATKKTQIIAIYGKGGIGKSFTLANLSHMMAEQGKRVLLIGCDPKSDTTSLLFGGKACPTIIETSTRKKLAGEEVAIGDVCF
>MP2809_megahit_195269_1559-2584
MSGGSDPTVSRETEQSTEGARRATRGPEAKTTGGSGFGEYSSISSDDTPIGAAAQRASQILHPGSVTLPKPAQRRMLTIANQKGGVGKTTTAVNLAAALAIQGLTVLVVDLDPQGNASTALGVEHHSGVPSSYEVLIGEVSATEAIQQSPHSERLLCIPATIDLAGAEIELVSMVAREGRLKTALADLAEIDVDFVLIDCPPSLGLLTVNALVAATEVLIPIQCEYYALEGVGQLLRNIELVQSHLNPSLHVSTVILTMYDGRTKLADQVAEEVRKHFGDAVLRAVIPRSVKVSEAPGYGMTVIDYDPGSRGAMSYLDAGRELAARSANMAPQTTQERKNR*
>MP2809_megahit_225069_10208-11017
MSDLLVVNGPKIVAIANQKGGVGKTTTTINLAAALAEFGSNVLIIDLDPQGNASTGLGIELEDRANTTYELLLDDADLDDVILKTAVDGVSIVPSTVDLSSADMELIANEKRSFLLHDALRQPAMEAYEFDFILIDCPPSLNLLTVNAMVAAHSVLVPLQSEFFALEGLSQLMLTIREVRQSANPWLRMEGVVLTMFDSRNNLSQQVEADARDNLGEMVFRTKIPRNVRVSEAPSYAMPVLEFDSASKGAQAYRELAQEFLKNNEPAEA*
>MP2809_megahit_229456_2-538
MSALRKPTTESNLEGSQAAMHAALRAEASQPMDEPTTGPVTRETQIIAIYGKGGIGKSFTLANLSYMLAQQGKRVLLIGCDPKSDTTSLLFGGKACPTIIETSSRKKAAGEEVDISDVCFKRDGVFAMELGGPEVGRGCGGRGIIHGFELLEKLGFHDWGFDYVLLDFLGDVVCGGFGL
>MP2809_megahit_272289_19351-20346
MTHLDPHSAVDALREEAAIEPDPVHDGEVTKETQVIAIYGKGGSGKSFALSNLSYMMAQQGKRVLLIGCDPKSDTTSLLFGGKACPTIIETSSKKKLAGEEVSIEDVCFQRDGVFAMELGGPEVGRGCGGRGIIHGFELLEKLGFHEWGFDYVLLDFLGDVVCGGFGLPIARDMCQKVIVVGSNDLQSLYVANNVCKAVEYFRSMGGNVGVAGMIVNKDDGTGEAQAFAKAVDIPVLCAIPANEEIRRKSANYQIIGKPGGEWAPLFEELAINVANAPPQRPTPLEGDGLLDLFSPEDTGGNVQLIPATQADMRGGSFEPKPSLEVVYDEV*
>MP2809_megahit_276118_14881-15783
MLDAATQAPPAIDRGDGDGSVQVQLDPSDKIKGAKVFAVYGKGGIGKSTTSSNLSAAFSKLGHRVLQIGCDPKHDSTFTLTKKLMPTVIDALEQVEFHSEELRTEDFMFEGYNGVMCVEAGGPPAGTGCGGYVVGQTVKLLKQHHLLEDTDVVIFDVLGDVVCGGFAAPLQHAERALVVAANDFDSIFAMNRIVAAIGAKAKNYDVRLAGVVANRSRETDEIDRFCGEIGMQRLAHFQDLDAIRRSRLKKCTLFEMEECPEVLAAQLEYIRLAQLLWDGVDPSEATAMKDRDIFDFLGFE*
>MP2809_megahit_334015_498-1298
MSDLSRPSGPKIIAIANQKGGVGKTTTTINLAAALVEQKQRVLVIDLDPQGNASTGLGIELDDREFTTYELLLEDIDLDQVIMTTETEGLHIVAATVDLSSADMELIANEKRSFLLHDALRQTQMDSYAFDYILIDCPPSLNLLTVNAMIAAHSVLVPLQSEFFALEGLSQLMLTIREVRQSGNKDLRIEGILLTMYDQRNNLSQQVEQDARSNLGELVYRTVIPRNVRVSEAPSYAMPVLSYDSGSKGAKAYRDLAKEVLANSAV*
>MP2811_megahit_89274_1047-1931
MAATKRGETKASGDETVLGPTGRPYRGFATPPALDGHGPARIVSLCNQKGGVGKTTTTINLAAALAGYGRKVLAVDFDPQGALSAGLGIQTHDIPTIYDLLLNTKRDPHEVIVPSRVDGLDIIPANIDLSAAEVHLVNEVAREQILAQVLRKVAKEYDVILVDCQPSLGLLTVNALTASHGVIIPLECEFFALRGVALLIETIDKVRDRLNPTITLDGVLATMYDPRTLHSREVLERVVEAFGDDVLETVIGRTVKFPDASVSGMPITEFAPEHSAAQAYLRLARELVDRGAVA*
>MP2811_megahit_91875_1338-2306
MKHDEDPATDSFYDTPLARELADLTARRRALDAIPLEYAGRRRIFTVSNQKGGVGKTTSTVNLAAAFAHMGARVLVVDLDPQGNASTALSIPHNAETPSVYDVLVEERPLSQVVQQSPESPRLFCAPSTIHLAGAEIELVSLVARERRLRTALEKYLSKKGADIDIVLIDCPPSLGLLTINAFTAADEVLIPIQCEYYALEGLSQLMGTVSMIQKHLNPTLTLSTILLTMYDGRTRLSQQVADEVRAHFPNQVLTTVIPRSVRISEAPSFGQTVIAYDGQSVGAVAYREAAVEIVRRDHRADSADVDAEGSAPDRDAEERDE*
>MP2811_megahit_122985_594-1031
DVLGDVVCGGFAAPLQHADRAVIVTANDFDSIYAMNRIIAAVQAKSANYKVRLAGCIANRSKATDEVDRYCARVGFDRIAHMPDVDAIRRSRLKKKTLFEMDDEEDIVACRAEYLRLAETLWRGTEPLAPAPMEDRDIFEMLGFD*
>MP2811_megahit_146455_3-461
MSPRDDIPQLRRGQDGEGSVQVHQDADAKIEGAKVFSVYGKGGIGKSTTSSNLSAAFAKMGKRVLQIGCDPKHDSTFTLTGRLQPTVIDILKEVDFHAEELRPEDFVTEGWGGVHCVEAGGPPAGTGCGGYVVGQTVKLLKQHHLLEDTDVVI
>MP2811_megahit_153450_410-937
MSALRKPTTESNLEGSQAAMHAALRAEASQPMDEPTTGPVTRETQIIAIYGKGGIGKSFTLANLSYMLAQQGKRVLLIGCDPKSDTTSLLFGGKACPTIIETSSRKKAAGEEVDISDVCFKRDGVFAMELGGPEVGRGCGGRGIIHGFELLEKLGFHDWGFDYVLLDFLGDVVCGG
>MP2811_megahit_160060_2-547
MKDDVQKLTETDVPDLKTFDQRLREEAQEDLADLITEEPTSKTQIIAIYGKGGIGKSFTLANLSHMMAEQGKRVLLIGCDPKSDTTSLLFGGKACPTIIETSTKKKLAGEEVAIGDVCFKRGGVFAMELGGPEVGRGCGGRGIIHGFELLEKLGFHDWDFDYVLLDFLGDVVCGGFGLPIAR
>MP2811_megahit_172828_625-1626
MKDDVPNLKDFDQRLRDEAGEDLADVIPTEATKKTQIIAIYGKGGIGKSFTLANLSHMMAEQGKRVLLIGCDPKSDTTSLLFGGKACPTIIETSTRKKLAGEEVAIGDVCFKRGGVFAMELGGPEVGRGCGGRGIIHGFELLEKLGFHDWDFDYVLLDFLGDVVCGGFGLPIARDMAQKVILVASNDLQSLYVANNVCSAVEYFRKLGGNVGVAGLVVNKDDLSGEAQAFAKAVDIPILAAIPQDDDLRKKSANYQIVGTAKSPWGSLFAELADAVSLAPPVRPTPLDQDGLLGLFDAKDTGGDYQLVPATDADMRGKHAKPKASLEVVYDDA*
>MP2811_megahit_184331_12101-13066
MSPLDTKQPPSHRANLREAAGLEARRVSAPPVLRGQDGEGSVQVHQDESMKIEGAQVFAIYGKGGIGKSTTSSNLSAAFSTLGKRVLQIGCDPKHDSTFTLTGQLQPTVIDILKDVDFHAEELRPEDFVTEGFNGVKCVEAGGPPAGTGCGGYVVGQTVKLLKQHHMLEDTDVVIFDVLGDVVCGGFAAPLQHADRAVIVTANDFDSIYAMNRIIQAVGAKSKNYNVRLAGCIANRSRETDEVDRYCDVVGFNRIAHMPDIDAIRRSRLKKKTLFEMPDEEDIVLARAEYVRLAQLLFAGTEGLAPESLPDREIFELLGFD*
>MP2811_megahit_223806_126-935
MSDPTRPETPKIIAVANQKGGVGKTTTTINLGAALAELGHRVLIVDLDPQGNASTGLGIEPGDREFTTYELLLEDIDLADVIQSTAVPNLSLIPATVDLSSADIELMSNEKRSFLLHDALRQTDIDSFALDFILIDCPPSLNLLTVNAMVAAHSILVPLQSEFFALEGLSQLMLTIREVRQTANPKLRIEGVVLTMYDARNNLSQQVEADARNNLGDLVFSVVIPRNVRVSEAPSYAQPVLTYDTTSRGALAYRALARELVKKNAKIAA*
>MP2811_megahit_232149_182-979
MTTVFAVANQKGGVGKTTSSVNLAASLAATRKKVLLVDIDPQGNATTGSGVDKFETDYTIYDVLCDDVPIEQAVTGTPEDSGFSLIAANGDLTAAEVQLLDLKSKEFRLRNALARIRDNYDYILIDCPPSLNMLTVNALTAADSVIVPIQCEYYALEGLTALMNTIEKIRSVLNPKLHIGGLLRTMYDPRNSLSNDVSNQLISHFGDKVYRTIIPRNVRLAEAPSHGAPVITYDPKSRGAVSYLALAGEILRREQALKAQPAAAS*
>MP2811_megahit_233910_1-597
RTEDFMFEGYNGVMCVEAGGPPAGTGCGGYVVGQTVKLLKQHHLLEDTDVVIFDVLGDVVCGGFAAPLQHAERALVVAANDFDSIFAMNRIVAAIGAKAKNYDVRLAGVVANRSRETDEIDRFCDEIGMQRLAHFQDLDAIRRSRLKKCTLFEMEECPEVLAAQLEYIRLAQLLWDGVDPSEATAMKDRDIFDFLGFE*
>MP2811_megahit_234388_483-995
GYVVGQTVKLLKEHHLLEDTDVVIFDVLGDVVCGGFAAPLQHADRALVVTANDFDSIFAMNRIVAAIQAKAKNYDVRLGGVIANRSAQTDEVDRFARAVGLERVAHFPDLDVIRRSRLKKSTLFEMEPSPELEAVQKEYLALAAKLYAGVEPLDAKSMKDREIFDFLGFE*
>MP2811_megahit_235518_18199-19008
MSDLLVVNGPKIVAIANQKGGVGKTTTTINLAAALAEFGSNVLIIDLDPQGNASTGLGIELEDRANTTYELLLDDADLDDVILKTAVDGVSIVPSTVDLSSADMELIANEKRSFLLHDALRQPAMEAYEFDFILIDCPPSLNLLTVNAMVAAHSVLVPLQSEFFALEGLSQLMLTIREVRQSANPWLRMEGVVLTMFDSRNNLSQQVEADARDNLGEMVFRTKIPRNVRVSEAPSYAMPVLEFDSASKGAQAYRELAQEFLKNNEPAEA*
>MP2811_megahit_254937_1-996
GCGLEWSDARTNAKERAFHVKQPDESAAESPFSFDDTPLARELADLSARRRTLASVDISLSGNTRVITVSNQKGGVGKTTSTVNLAAALASMGARVLVIDLDPQGNASTALGVPHDSDTPSVYDVLIDDFPIADIVQNSPESPNLFCAPSTIHLAGAEIELVSQVAREHRLKTALDTYLAELTERLDFVIIDCPPSLGLLTINAFTAAQELLIPIQCEYYALEGLSQLLGTVRMIQKHLNTALYLSTIMLTMYDGRTRLAQQVAEEVREHFPREVLRTMIPRSVRVSEAPSFGQTVIAYDGQSAGAVAYREAAVEIIGRDKDSSVSIEGTP*
>MP2811_megahit_267249_15758-16783
MSGGSDPTVSRETEQSTEGARRATRGPEAKTTGGSGFGEYSSISSDDTPIGAAAQRASQILHPGSVTLPKPAQRRMLTIANQKGGVGKTTTAVNLAAALAIQGLTVLVVDLDPQGNASTALGVEHHSGVPSSYEVLIGEVSATEAIQQSPHSERLLCIPATIDLAGAEIELVSMVAREGRLKTALADLAEIDVDFVLIDCPPSLGLLTVNALVAATEVLIPIQCEYYALEGVGQLLRNIELVQSHLNPSLHVSTVILTMYDGRTKLADQVAEEVRKHFGDAVLRAVIPRSVKVSEAPGYGMTVIDYDPGSRGAMSYLDAGRELAARSANMAPQTTQERKNR*
>MP2811_megahit_281322_1080-2042
MTAHNNYDETPLAREVAELTRRRIALAEAVLPRPTHTRVFTVANQKGGVGKTTSTVNLAAALAQSGARVLVIDLDPQGNASTALGVEHRSDTASVYDVMIDDVPMRDVVQSSPEFAGLDCVPATIHLAGAEIELVSLVAREQRLRTALQKFLGEAEEPYHYVFIDCPPSLGLLTLNAFVAAREVLIPIQCEYYALEGLSQLLNNIELIQKHLNQKLRLSTILLTMYDSRTNLANQVVDEVREHFPDQTLTTVIPRSVRISEAPSYGQSVISYDSNSPGSLSYREAAAEIARRGAGGATLNGGVATTGPTEVSTAQAGETN*
>MP2811_megahit_283565_35-937
MLDAATQAPPAIDRGDGDGSVQVQLDPSDKIKGAKVFAVYGKGGIGKSTTSSNLSAAFSKLGHRVLQIGCDPKHDSTFTLTKKLMPTVIDALEQVEFHSEELRTEDFMFEGYNGVMCVEAGGPPAGTGCGGYVVGQTVKLLKQHHLLEDTDVVIFDVLGDVVCGGFAAPLQHAERALVVAANDFDSIFAMNRIVAAIGAKAKNYDVRLAGVVANRSRETDEIDRFCGEIGMQRLAHFQDLDAIRRSRLKKCTLFEMEECPEVLAAQLEYIRLAQLLWDGVDPSEATAMKDRDIFDFLGFE*
>MP2811_megahit_290392_432-1232
MSDLSRPSGPKIIAIANQKGGVGKTTTTINLAAALVEQKQRVLVIDLDPQGNASTGLGIELDDREFTTYELLLEDIDLDQVIMTTETEGLHIVAATVDLSSADMELIANEKRSFLLHDALRQTQMDSYAFDYILIDCPPSLNLLTVNAMIAAHSVLVPLQSEFFALEGLSQLMLTIREVRQSGNKDLRIEGILLTMYDQRNNLSQQVEQDARSNLGELVYRTVIPRNVRVSEAPSYAMPVLSYDSGSKGAKAYRDLAKEVLANSAV*
>MP2811_megahit_293550_29287-30108
MSSHPVKVIAVTGGKGGVGKTNLSVNLGVALAEMRRRVVLMDADLGLANVDILLGLNAQFTLADVLSGKRTLQQVMLNGPSGLKVIPASSGVQQMAALSPAEHAGIINAFSEIADQLDVLIVDTAAGISDTVVSFVRAAQEVVVVVCDEPSSITDAYALMKVLNKDHGVTRFRVVANMCRTVAEGQKLFAKLNAVCERFLDASIQYIGPIPFDENVRKAVQSRKPLMEYAPRCKASQAIKAVAQKLDQLPVQRNARGHLEFFFERLLSVSGQN*
>MP2811_megahit_294295_19356-20351
MTHLDPHSAVDALREEAAIEPDPVHDGEVTKETQVIAIYGKGGSGKSFALSNLSYMMAQQGKRVLLIGCDPKSDTTSLLFGGKACPTIIETSSKKKLAGEEVSIEDVCFQRDGVFAMELGGPEVGRGCGGRGIIHGFELLEKLGFHEWGFDYVLLDFLGDVVCGGFGLPIARDMCQKVIVVGSNDLQSLYVANNVCKAVEYFRSMGGNVGVAGMIVNKDDGTGEAQAFAKAVDIPVLCAIPANEEIRRKSANYQIIGKPGGEWAPLFEELAINVANAPPQRPTPLEGDGLLDLFSPEDTGGNVQLIPATQADMRGGSFEPKPSLEVVYDEV*
>MP2811_megahit_304806_5231-6004
MGKIIAIANQKGGVGKTTTSVNLAASLGVLEKKVLLIDADPQANATSGLGIDVDGVELGSYQLLEHTKSARETIIPTTSPNVDLIPAHIDLVAIEIELVDKDEREYMMKKAITDLKNDYDYILIDCAPSLGLLTLNALTAADSVIIPIQCEYFALEGLGKLLNTIKSVQKLHNSELDIEGMLLTMYDSRLRLSNQVVDEVRKHFGDMVFDTVIQRNVRLSEAPSYGESIIKYDAASKGATNYLNMANEIVKKNKQTV*
>MP2811_megahit_307286_6866-7684
MSRHPVQVIAVTGGKGGVGKSNVSVNLGIALAEMGRRVVILDADLGLANIDILLGISANRTIENVLQGECDLREVMVKGPGGIRIVPASSGTQKLSQLNTLEHAGLIQAFDDIGDDIDVLIIDTAAGISDTVMSFVRAAQEVLVVVTDEPTSITDAYAQIKLLNRDYGVFRFRVVANMVRSPQEGNALFAKLTKVTDRFLDVAMQYVGAIPQDDAVKRAVQRQKAVIDAYPRSKAATAFRALSKKVDSWPLPSTPRGHLEFFVDRLVQQVGA*
>MP2813_megahit_91892_1-1002
REALDPIGAFHVKHDEDPATDSFYDTPLARELADLTARRRALDAIPLEYAGRRRIFTVSNQKGGVGKTTSTVNLAAAFAHMGARVLVVDLDPQGNASTALSIPHNAETPSVYDVLVEERPLSQVVQQSPESPRLFCAPSTIHLAGAEIELVSLVARERRLRTALEKYLSKKGADIDIVLIDCPPSLGLLTINAFTAADEVLIPIQCEYYALEGLSQLMGTVSMIQKHLNPTLTLSTILLTMYDGRTRLSQQVADEVRAHFPNQVLTTVIPRSVRISEAPSFGQTVIAYDGQSVGAVAYREAAVEIVRRDHRADSADVDAEGSAPDRDAEERDE*
>MP2813_megahit_117042_1546-2571
MSGGSDPTVSRETEQSTEGARRATRGPEAKTTGGSGFGEYSSISSDDTPIGAAAQRASQILHPGSVTLPKPAQRRMLTIANQKGGVGKTTTAVNLAAALAIQGLTVLVVDLDPQGNASTALGVEHHSGVPSSYEVLIGEVSATEAIQQSPHSERLLCIPATIDLAGAEIELVSMVAREGRLKTALADLAEIDVDFVLIDCPPSLGLLTVNALVAATEVLIPIQCEYYALEGVGQLLRNIELVQSHLNPSLHVSTVILTMYDGRTKLADQVAEEVRKHFGDAVLRAVIPRSVKVSEAPGYGMTVIDYDPGSRGAMSYLDAGRELAARSANMAPQTTQERKNR*
>MP2813_megahit_118282_1456-2088
MTHLDPHSAVDALREEAAIEPDPVHDGEVTKETQVIAIYGKGGSGKSFALSNLSYMMAQQGKRVLLIGCDPKSDTTSLLFGGKACPTIIETSSKKKLAGEEVSIEDVCFQRDGVFAMELGGPEVGRGCGGRGIIHGFELLEKLGFHEWGFDYVLLDFLGDVVCGGFGLPIARDMCQKVIVVGSNDLQSLYVANNVCSAVEYFRKLGGNVGV
>MP2813_megahit_202768_62-964
MLDAATQAPPAIDRGDGDGSVQVQLDPSDKIKGAKVFAVYGKGGIGKSTTSSNLSAAFSKLGHRVLQIGCDPKHDSTFTLTKKLMPTVIDALEQVEFHSEELRTEDFMFEGYNGVMCVEAGGPPAGTGCGGYVVGQTVKLLKQHHLLEDTDVVIFDVLGDVVCGGFAAPLQHAERALVVAANDFDSIFAMNRIVAAIGAKAKNYDVRLAGVVANRSRETDEIDRFCGEIGMQRLAHFQDLDAIRRSRLKKCTLFEMEECPEVLAAQLEYIRLAQLLWDGVDPSEATAMKDRDIFDFLGFE*
>MP2813_megahit_260606_313-1122
MGKIISVANQKGGVGKTTTAVNLAACLALSGRKVLVVDMDPQGNASSGLGINLRDNQKGIYELLTDGLPLHQAVYSTEIDTLKVIPSNVDLAGAEIEFVGRDHREKILTTALKEVETEYEFIVIDCPPSLGLLTLNALAISQSVLIPMQCEYYALQGLSHLLKTLKRVKKSINPDLKVEGIILTMYDNRTLLAGQVESQVKKYFGEFLMKTIIPRNIRLSEAPSHGKPIILYASRSKGSDSYVELAQEVIQRTKNETAKVEQHQIESVA*
>MP2813_megahit_274661_582-1382
MSDLSRPSGPKIIAIANQKGGVGKTTTTINLAAALVEQKQRVLVIDLDPQGNASTGLGIELDDREFTTYELLLEDIDLDQVIMTTETEGLHIVAATVDLSSADMELIANEKRSFLLHDALRQTQMDSYAFDYILIDCPPSLNLLTVNAMIAAHSVLVPLQSEFFALEGLSQLMLTIREVRQSGNKDLRIEGILLTMYDQRNNLSQQVEQDARSNLGELVYRTVIPRNVRVSEAPSYAMPVLSYDSGSKGAKAYRDLAKEVLANSAV*
>MP2813_megahit_277616_33-836
MLSVMALADPVEMFDRGTRVIAVANQKGGVGKTTTTINLGAAIAEYGKKVLIVDLDPQANATTGLGVVSRDLQESVYQVLCEEAPARDVIRPVDVPNLDLLPSSLALAGAEIELVSAFSREHRLTRALAPIVGAYDLILVDCPPALGLLTINALVFARELLVPIQCEYYALEGLGQLAGNVDLVRSNLNPELAITRIVLVMFDGRTKLSEQVAGEVRTHFGDRVCNQVIPRSVRLSEAPSYGQPITVFDPTSRGAVAYRELAKEVLA*
>MP2813_megahit_286574_2258-3055
MKSECKIISIVNQKGGVGKTTTTINLATALAAVKKKVLVIDLDPQGNASTGLGIDSKKRKKSIYDLISSSASAKNSIMKTEVPGLHIIPSTLELSGAEVELVDATRREYRLKDALRNEPLKYDYILIDCPPSLGFLTLNSLAASDEVLVPLQCEFYALEGLSHLIRIIERVKKDFNPALEMRGIILTMYDQRNNICSEVAEDVRQHLGDMVYKTVIPRNVRISEAPSHGKPVLLYDHKCVGSSSYINLATEILDREQKNEVLTNG*
>MP2815_megahit_24767_377-679
MTHLDPHSAVDALREEAAIEPDPVHDGEVTKETQVIAIYGKGGSGKSFALSNLSYMMAQQGKRVLLIGCDPKSDTTSLLFGGKACPTIIETSSKKKLAGEE
>MP2815_megahit_40664_1-708
TSLLFGGKACPTIIETSSKKKLAGEEVSIEDVCFQRDGVFAMELGGPEVGRGCGGRGIIHGFELLEKLGFHEWGFDYVLLDFLGDVVCGGFGLPIARDMCQKVIVVGSNDLQSLYVANNVCKAVEYFRSMGGNVGVAGMIVNKDDGTGEAQAFAKAVDIPVLCAIPANEEIRRKSANYQIIGKPGGEWAPLFEELAINVANAPPQRPTPLEGDGLLDLFSPEDTGGNVQLIPATQA
>MP2815_megahit_57668_1042-1842
MYFPMSAVTIAIANQKGGVGKTTTTVNLGDALARSGIPTLIVDLDPQANATSSLGFEKKPGEGVYEPLLTGGDLSSRAIAARKNLWLVPSELDLAAAELELSSQNEYLTNLKASLNQLQKGKKIQAILIDCPPTLGLLSMNSLTAADHLIVTLQSEYLALEGLGQIVGVIDQLKESKLNKTLSLGGIVMTMYDGRTKLSQEVYAEACKHYKKKMFKTQIPRNIRLSECPSFGQTIFEYDPKSPGALAYQNLAKEVIKRFFSGSSRK*
>MP2815_megahit_80638_2-448
MTSTLTRPADGEGSVQVQQDASVRIQEGALVIAVYGKGGIGKSTTSSNLSAAFSKLGKRVLQIGCDPKHDSTFTLTHRMVPTVIDILEEVDFHSEELRPDDFMFEGFNGVKCVESGGPPAGTGCGGYVTGQTVKLLKEHHLLEDTDVVI
>MP2815_megahit_85136_511-960
MNSPNQFIPVKDVGNGDGEGSVQVHLDEHIDVAKAKVFAVYGKGGIGKSTTSSNLSVAFSKLGKRVIQIGCDPKHDSTFTLTKALMPTVIDVLESVEFHAEELRTEDYVHIGYNGVMCVEAGGPPAGTGCGGYVVGQTVKLLKQHHLLDD
>MP2815_megahit_98603_35-937
MLDAATQAPPAIDRGDGDGSVQVQLDPSDKIKGAKVFAVYGKGGIGKSTTSSNLSAAFSKLGHRVLQIGCDPKHDSTFTLTKKLMPTVIDALEQVEFHSEELRTEDFMFEGYNGVMCVEAGGPPAGTGCGGYVVGQTVKLLKQHHLLEDTDVVIFDVLGDVVCGGFAAPLQHAERALVVAANDFDSIFAMNRIVAAIGAKAKNYDVRLAGVVANRSRETDEIDRFCGEIGMQRLAHFQDLDAIRRSRLKKCTLFEMEECPEVLAAQLEYIRLAQLLWDGVDPSEATAMKDRDIFDFLGFE*
>MP2815_megahit_102584_217-990
MTTVLSVCNQKGGVGKTTTSVNLSSALAKNKKKILLVDLDPQGNATMGSGINKNKLSSTIADLLLSEVESFRDILLHSDEGYDLLPANQTLTYAELKLLEEKERENTLKRKLKDCLGIYDFVIIDCPPSLNILTVNALSFSNKVIIPAQCEYYALEGIASLVDTIEKITNSVNSKLQIGGILRTMYDPRNNLARDVSDALKKHFGKLVYKTVIPRNINLAEAPSHGVSVISYNIGCKGALAYIGLAGEIIKRMRKES*
>MP2815_megahit_106977_1-492
VKLLKQNHMLDNTDVVIFDVLGDVVCGGFAAPLQHADRALIVTANDFDSIYAMNRIIAAVHAKSKNYNVRLAGCVANRSKDTDEIDKYCKEVGFNRVAHLPDLDAIRRSRLKKKTLFEMGDDEDIVSVQKEYIRLADLLWNGTEGLAPSTMEDRDIFELLGFD*
>MP2815_megahit_115798_203-532
MTTTLTRPTDGEGSVQVHQDPSLNIQEETLVIAVYGKGGIGKSTTSSNLSAAFSKLGKRVLQIGCDPKHDSTFTLTHKMVPTVIDILEEVDFHSEELRPEDFVFTGFNGV
>MP2815_megahit_154152_556-1323
MIITIANQKGGVGKTTTVVNLATALASIDKKVLVIDMDPQYNSSMSIGVYNPKLSIYRVFSNEVKINQAIQKSQIPNLDVISACEDLAAAEYELADDENRNYLLKGHINSVINDYDYIFIDTPPTLGLLTISSLVASDEILIPVQCEFFALEGLSKLIKTIDAVKTNLNSNLKLNGIVLTMYDRRNSLSSLIEKEAREYFEAKVYKFNVPRNVRLSEAPSHGLPAIIYDLKCSGSQAYIALAKEFLERSMDQIGK*
>MP2815_megahit_165634_614-1231
MSPLDQRKEVPNLKEDGEGSVQVKMDPNMKIDGAKVFAVYGKGGIGKSTTSSNLSAAFSKLGKNVLQIGCDPKHDSTFTLTGRLVPTVIDILKEVDFHAEELRPEDFVYEGYNGVKCVEAGGPPAGTGCGGYVVGQTVKLLKQNHMLDNTDVVIFDVLGDVVCGGFAAPLQHADRALIVTANDFDSIYAMNRIIAAVHAKSKNYNV
>MP2815_megahit_174779_163-1053
MTSTITRKPDGEGSVQVQQDANAQIQEGALVIAVYGKGGIGKSTTSSNLSAAFSKLGKKVLQIGCDPKHDSTFTLTHKMVPTVIDILEEVDFHSEELRPEDFMFEGFNGVMCVESGGPPAGTGCGGYVTGQTVKLLKEHHLLEDTDVVIFDVLGDVVCGGFAAPLQHANYCLIVTANDFDSIFAMNRIVAAINAKAKNYKVRLGGVIANRSAELDQIEKFNKETGLKTMAHFKNVDAIRRSRLKKCTIFEMDSSEDGVLECQNEYLALAQKMIDKVEPLQAEPLKDREIFDLLGFD*
>MP2815_megahit_185303_1919-2698
KGGIGKSTTSSNLSAAFSKLGKKVLQIGCDPKHDSTFTLTHKMVPTVIDILEEVDFHSEELRPTDFMFEGFNGVMCVESGGPPAGTGCGGYVTGQTVKLLKEHHLLEDTDVVIFDVLGDVVCGGFAAPLQHANYCLIVTANDFDSIFAMNRIVSAIQAKAKNYKVRLGGVVANRSKDTDQIDKFNNRTGLKTMAHFKDVDAIRRSRLKKCTIFEMEPTEDVVEVQNEYLSLAKNMLDNVEPLEGTPLKDREIFDLLGFD*
>MP2815_megahit_198757_187-579
MTSTVARKPDGEGSVQVQQDAKVQIQEGALVIAVYGKGGIGKSTTSSNLSAAFSKLGKKVLQIGCDPKHDSTFTLTHKMVPTVIDILEEVDFHSEELRPEDFMFKGFNGVMCVESGGPPAGTGCGGYVTGQ
>MP2815_megahit_199116_1738-2529
MLSVMALADPVEMFDRGTRVIAVANQKGGVGKTTTTINLGAAIAEYGKKVLIVDLDPQANATTGLGVVSRDLQESVYQVLCEEAPARDVIRPVDVPNLDLLPSSLALAGAEIELVSAFSREHRLTRALAPIVGAYDLILVDCPPALGLLTINALVFARELLVPIQCEYYALEGLGQLAGNVDLVRSNLNPELAITRIVLVMFDGRTKLSEQVAGEVRTHFGDRVCNQVIPRSVRLSEAPSYGQPITVFDPTSRGAVAYRELAKE
>MP2815_megahit_199169_1-564
FHDWDFDYVLLDFLGDVVCGGFGLPIARDMAQKVILVASNDLQSLYVANNVCSAVEYFRKLGGNVGVAGLVINKDDGSGEAAAFAETVKIPILASIPQDDDLRKKSANYHIVGTKESQWGDLFAELGTNTAEAPPLRPKPLDQDGLLNLFAASETGADFVLQPATDADMRGKFAKPKESLEVVYDEV*
>MP2815_megahit_236379_1440-2030
DFMFKGFNGVMCVESGGPPAGTGCGGYVTGQTVKLLKEHHLLEDTDVVIFDVLGDVVCGGFAAPLQHANYCLIVTANDFDSIFAMNRIVAAINAKAKNYKVRLGGVIANRSAELDQIEKFNEKTGLKTMAHFRNVDAIRRSRLKKCTIFEMDSEEEGVVEVQNEYLSLAQKMIDNVEPLEAEPLKDREIFDLLGFD*
>MP2815_megahit_244407_1930-2691
MGKAIAISNQKGGVGKTTTTVNLAASLAALEKKVLLIDFDPQANATSSLGINIDSKTKTIYNFIDNDCEANDCIKNTNLKYFDIIPSHIDLVGIEIESIDLIDREYLLKNAISPLFNIYDYILIDCPPSLGLLTINALTASNSVIIPIQCEYLALEGLGKLLNTIKSIQKLHNEDLQIEGILLTMYDIRLNLSNQVKKEVKIHLNQMVFKTIVHRNVKLGEATSFGKSIIDYDVSSKGANNYLNLARELISKN*
>MP2815_megahit_283921_40-567
GTGCGGYVTGQTVKLLKEHHLLEDTDVVIFDVLGDVVCGGFAAPLQHANYCLIVTANDFDSIFAMNRIVSAIKAKAKNYKVRLGGVVANRSKDTDQIDKFNVRTGLKTMAHFKDVDAIRRSRLKKCTIFEMEPTEDVIEVQNEYLSLAKNMLENVEPLEGNPLKDREIFDLLGFD*
>MP2815_megahit_292922_1-738
AAFSKLGKKVLQIGCDPKHDSTFTLTHKMVPTVIDILEEVDFHSEELRPTDFMFEGFNGVMCVESGGPPAGTGCGGYVTGQTVKLLKEHHLLEDTDVVIFDVLGDVVCGGFAAPLQHANYCLIVTANDFDSIFAMNRIVSAIKAKAKNYKVRLGGVVANRSKDTDQIDKFNERTGLKTMAHFKDVDAIRRSRLKKCTIFEMEPTEDVIEVQNEYLSLAKNMLENVEPLEGNPLKDREIFDLLGFD*
>MP2817_megahit_120752_714-1709
MTHLDPHSAVDALREEAAIEPDPVHDGEVTKETQVIAIYGKGGSGKSFALSNLSYMMAQQGKRVLLIGCDPKSDTTSLLFGGKACPTIIETSSKKKLAGEEVSIEDVCFQRDGVFAMELGGPEVGRGCGGRGIIHGFELLEKLGFHEWGFDYVLLDFLGDVVCGGFGLPIARDMCQKVIVVGSNDLQSLYVANNVCKAVEYFRSMGGNVGVAGMIVNKDDGTGEAQAFAKAVDIPVLCAIPANEEIRRKSANYQIIGKPGGEWAPLFEELAINVANAPPQRPTPLEGDGLLDLFSPEDTGGNVQLIPATQADMRGGSFEPKPSLEVVYDEV*
>MP2817_megahit_138643_2759-3556
MKSECKIISIVNQKGGVGKTTTAINLATALAAVKKKVLVIDLDPQGNASTGLGIDSKKRKKSIYDLISSSASAKNSIMKTEVPGLHIIPSTLELSGAEVELVDATRREYRLKDALRNEPLKYDYILIDCPPSLGFLTLNSLAASDEVLVPLQCEFYALEGLSHLIRIIERVKKDFNPALEMRGIILTMYDQRNNICSEVAEDVRQHLGDMVYKTVIPRNVRISEAPSHGKPVLLYDHKCVGSSSYINLATEILDREQKNEALTNG*
>MP2817_megahit_153083_96-881
MAKIIAIANQKGGVGKTTTAVNLSASLAAAHMKTVLVDCDPQANTTSGLGYSKQLARKSLYHLLSGEVSWSQVLLETKVENLNLVSANKNLTGALLELVSIDNREYLLKEVLEPINEKYDFILLDCPPSLNLLTLNALVAANTILIPMQCEYFSLEGVSEMLETVEQIKSRWNPKLALEGILLTMFDERTNLSHQVAEDIKAFFQDKVFETIIPRNVRLAESPSYGRPIIQYDIKSKGAVRYIQLAKEVINNGKKGPWQGY*
>MP2817_megahit_179399_4995-5897
MLDAATQAPPAIDRGDGDGSVQVQLDPSDKIKGAKVFAVYGKGGIGKSTTSSNLSAAFSKLGHRVLQIGCDPKHDSTFTLTKKLMPTVIDALEQVEFHSEELRTEDFMFEGYNGVMCVEAGGPPAGTGCGGYVVGQTVKLLKQHHLLEDTDVVIFDVLGDVVCGGFAAPLQHAERALVVAANDFDSIFAMNRIVAAIGAKAKNYDVRLAGVVANRSRETDEIDRFCGEIGMQRLAHFQDLDAIRRSRLKKCTLFEMEECPEVLAAQLEYIRLAQLLWDGVDPSEATAMKDRDIFDFLGFE*
>MP2819_megahit_29709_434-1429
MTHLDPHSAVDALREEAAIEPDPVHDGEVTKETQVIAIYGKGGSGKSFALSNLSYMMAQQGKRVLLIGCDPKSDTTSLLFGGKACPTIIETSSKKKLAGEEVSIEDVCFQRDGVFAMELGGPEVGRGCGGRGIIHGFELLEKLGFHEWGFDYVLLDFLGDVVCGGFGLPIARDMCQKVIVVGSNDLQSLYVANNVCKAVEYFRSMGGNVGVAGMIVNKDDGTGEAQAFAKAVDIPVLCAIPANEEIRRKSANYQIIGKPGGEWAPLFEELAINVANAPPQRPTPLEGDGLLDLFSPEDTGGNVQLIPATQADMRGGSFEPKPSLEVVYDEV*
>MP2819_megahit_43131_329-1132
MSITSQNDGESPHKKSPRIIAIANQKGGVGKTTTTINLGAAIAESGKKVLIVDLDPQSNTTTGLGVSTKELNISIYQVIIQEKTASEAILNVGIENLDLLPSSLELAGAEIELVTVFSREQRLARALDDVVGNYEFILIDCPPALGLLTVNALCFASEVIVPIQCEYYALEGLGQLVGNVDLVKSNLNPELEISKIVLVMYDSRTKISKQVSDEVREYFGDRVCKQIIPRSVRLSEAPSYGQPITVFDPTSRGAIAYKELAREVLNE*
>MP2819_megahit_59322_6921-7823
MLDAATQAPPAIDRGDGDGSVQVQLDPSDKIKGAKVFAVYGKGGIGKSTTSSNLSAAFSKLGHRVLQIGCDPKHDSTFTLTKKLMPTVIDALEQVEFHSEELRTEDFMFEGYNGVMCVEAGGPPAGTGCGGYVVGQTVKLLKQHHLLEDTDVVIFDVLGDVVCGGFAAPLQHAERALVVAANDFDSIFAMNRIVAAIGAKAKNYDVRLAGVVANRSRETDEIDRFCGEIGMQRLAHFQDLDAIRRSRLKKCTLFEMEECPEVLAAQLEYIRLAQLLWDGVDPSEATAMKDRDIFDFLGFE*
>MP2819_megahit_100208_59-1072
MKDDVPNLKDYSSRLREEANMDLADIKADGEISEPTKKTQIVAIYGKGGIGKSFTLANLSHMMAELGKRVLLIGCDPKSDTTSLLFGGKACPTIIETSTKKKLAGEEVKIGDVCFKRGGVFAMELGGPEVGRGCGGRGIIHGFELLEKLGFHDWDFDYVLLDFLGDVVCGGFGLPIARDMAQKVILVGSNDLQSLYVANNVCSAVEYFRKLGGNVGVAGLVINKDDGSGEAAAFAKAVDIPVLASIPQDDDLRKKSANYQIVGTSQSQWGDLFTELAEAVAGAPPMRPTPLDSDGLLNLFDSKDTGGDFVLVPATDVDMRGKNSKPKVSLEVVYDEA*
>MP2819_megahit_123586_346-801
MTLDIPDLKTGALDKHHSRLRDEASEDTGTVQTGPVTKKTQIIAIYGKGGIGKSFTLANLSHMMAEQGKRVLLIGCDPKSDTTSLLFGGKACPTIIETSTKKKLAGEEVEIGDVCFKRGGVFAMELGGPEVGRGCGGRGIIHGFELLEKLGF
>MP2819_megahit_124310_1174-1509
MSPLDNRKEVPNLKGEDGEGSVQVKLDPDMKIDTAKVFAVYGKGGIGKSTTSSNLSAAFSKLGKKVLQIGCDPKHDSTFTLTGRLVPTVIDTLKEVDFHAEELRPEDFVYEG
>MP2819_megahit_145531_294-671
MTVETINVKGNANKVLEEHHSRLKSEAKEINDELHTAKPKKKCQIIAIYGKGGIGKSFTLANLSCMMAEQGKRVLLIGCDPKSDTTSLLFEGKACPTIIETSTKKKLSGEEVAIGDVCFKRNGVFA
>MP2819_megahit_174862_225-989
MSEILAVVNQKGGVGKTTTCINLSASLAKANRKVLLVDLDPQSNATRGCGVDPHDITKSINDTLLDRSSLESTAMVLSDKNFSLLPATPELTESEVLLISSTHKEYTLKHILDPLDSKYDYIIIDCPPSLNILTVNALCAATGVLIPVQCEFFALQGLSELMTTIDTIKTSSNTQLAIKGIVRTMYDPRNNLATDVSMQLLKFFDNQVYRTIIPRNITLAEAPSHGMPVIEYDKHSKGALSYLSLVGEIIKQER*
>MP2819_megahit_204516_1-771
QKGGVGKTTTVINLATALAKKGKKILVIDLDPQGNATTGLGKSNNDEDKSIYNVLIGKTQVQKAIQESAIPGLDIIGSNVNLSGLEVETANDANRAFLLKEILNKRKDSYFSKYDNIFIDCPPSLSLLTIMSLVSADELLIPLQTEFFALEGITQLMKTIDRIKVNLNPTLGIRGVLLTMFDKRNKLSSQVDIEARNHFKDKVYKTVVPRNVRLSEAPSHGMPCLIYDKNCSGSKSYINLAEEFINQNNQTMGSAA*
>MP2819_megahit_242144_474-1160
KHDSTFTLTGRLVPTVIDTLKDVDFHAEELRPEDFVYEGYNGVKCVEAGGPPAGTGCGGYVVGQTVKLLKQNHMLDNTDVVIFDVLGDVVCGGFAAPLQHADRALIVTANDFDSIYAMNRIIAAVHAKSKNYNVRLAGCVANRSKDTNEIDRYCKEVGFNRVAHLPDLDAIRRSRLKKKTLFEMGDDEDIIAVQKEYIRLADLLWNGTEGLAPSTMEDRDIFELLGFD*
>MP2819_megahit_248759_1-249
MSLDNPTNTLDKKDLEKHHKDLREEANQPIDEVPVGEPTKKTQIIAIYGKGGIGKSFTLANLSHMMAEQGKRVLLIGCDPKSD
>MP2819_megahit_260776_115-915
MARSVISVINQKGGVGKTTTVINLASALAQKGKRILVVDLDPQGNATTGLGKSNNDESKSIYNVLIGKTSVQNAIQKSNIKNLDLIGSNVNLSGLEVETANDANRAFLLKKILLNENQSLIRRYENIFIDCPPSLSLLTVMSLVLADDLLIPLQTEFFALEGISQLVKTIDRIKVNLNPDLGIRGVLLTMYDKRNKLSSQVDMEARKHFEDKVYKTVVPRNVRLSEAPSHGMPCIVYDKKCSGSKSYIKLAEEFLEQNNQKVGSAA*
>MP2819_megahit_278946_2-664
MTIETINVKGNASKALEDHHNRLKTEAKEPIDGLHLNEPKKKCQIIAIYGKGGIGKSFTLANLSCMMAEQGKRVLLIGCDPKSDTTSLLFEGKACPTIIETSTKKKLSGEEVAIGDVCFKRNGVFAMELGGPEVGRGCGGRGIIHGFELLEKLGFHDWDFDYVLLDFLGDVVCGGFGLPIARDMAQKVIVVGSNDLQSLYVANNVCSAVEYFRKLGGSVGV
>MP2819_megahit_289266_1550-2323
MTTVLSVCNQKGGVGKTTTSVNLSSALAKNKKKILLVDLDPQGNATMGSGINKNKLSSTIADLLLSEVESFRDILLHSDEGYDLLPANQTLTYAELKLLEEKERENTLKRKLKDCLGIYDFVIIDCPPSLNILTVNALSFSNKVIIPAQCEYYALEGIASLVDTIEKITNSVNSKLQIGGILRTMYDPRNNLARDVSDALKKHFGKLVYKTVIPRNINLAEAPSHGVSVISYNIGCKGALAYIGLAGEIIKRMRKES*
>MP2819_megahit_293502_3-395
MSPLDSNKQVPNLRGEDGEGSVQVQMDPKLKIDGAKVFAVYGKGGIGKSTTSSNLSVAFSKLGKKVLQIGCDPKHDSTFTLTGRLVPTVIDILKDVDFHAEELRPDDFVYEGYNGVKCVEAGGPPAGTGCG
>MP2819_megahit_294705_1-513
GYVTGQTVKLLKEHHLLEDTDVVIFDVLGDVVCGGFAAPLQHANYCLIVTANDFDSIFAMNRIVSAIKAKAKNYKVRLGGVVANRSKDTDQIDKFNNRTGLKTMAHFKDVDAIRRSRLKKCTIFEMEPTEDVIEVQNEYLSLAKNMLENVEPLEGTPLKDREIFDLLGFD*
>MP2819_megahit_302225_3-563
MTSTINKPLDGEGSVQVKQDPKVNIEEGALVIAVYGKGGIGKSTTSSNLSAAFSKLGKKVLQIGCDPKHDSTFTLTHKMVPTVIDILEEVDFHSEELRPTDFMFEGFNGVMCVESGGPPAGTGCGGYVTGQTVKLLKEHHLLEDTDVVIFDVLGDVVCGGFAAPLQHANYCLIVTANDFDSIFAMNR
>MP2819_megahit_310875_3-311
MTSTINKPLDGEGSVQVKQDPKVKIEEGALVIAVYGKGGIGKSTTSSNLSAAFSKLGKKVLQIGCDPKHDSTFTLTHKMVPTVIDILEEVDFHSEELRPTDFM
>MP2819_megahit_321604_3-890
MTSTINKPLDGEGSVQVKQDPKVNIEEGALVIAVYGKGGIGKSTTSSNLSAAFSKLGKKVLQIGCDPKHDSTFTLTHKMVPTVIDILEEVDFHSEELRPTDFMFEGFNGVMCVESGGPPAGTGCGGYVTGQTVKLLKEHHLLEDTDVVIFDVLGDVVCGGFAAPLQHANYCLIVTANDFDSIFAMNRIVSAIQAKAKNYKVRLGGVVANRSKDTDQIDKFNNRTGLRTMAHFKDVDAIRRSRLKKCTIFEMEPTEDVVEVQNEYLSLAKNMLENVEPLEGTPLKDREIFDLLGFD*
>MP2819_megahit_334780_5193-5975
MGKIISIANQKGGVGKTTTSINLAASLAALEFKTLIIDADPQANATSGLGIDQNSIVKTVYECMINKEIDSESIINSDVDFLDILPSDIDLVGAEVEMVDISDRDLRMKSCIDTIKNDYDFIIIDCSPSLGIVTVNSLVASDSVIIPVQCEYFALEGLGKLLETIKLIQNNLNKKLTIEGILMSMYDVRLRLSNQVVEEVQTHFKNLVFNTIIPRNVKLSEAPSFGIPVISYDASCKGALSYLNLAKEVVDNNNTVKVEW*
>MP2819_megahit_346407_3-335
MTSTINKPLDGEGSVQVKQDPKINIEEGALVIAVYGKGGIGKSTTSSNLSAAFSKLGKKVLQIGCDPKHDSTFTLTHKMVPTVIDILEEVDFHSEELRPNDFMFEGFNGVM
>MP2819_megahit_347321_3-545
MSPLDSKSNIPNLKGEDGEGSLQVKLDPSDKIEGAKVFAVYGKGGIGKSTTSSNLSAAFTKLGKKVLQIGCDPKHDSTFTLTGRLVPTVIDTLKEVDFHAEELRPEDFVYEGYNGVKCVEAGGPPAGTGCGGYVVGQTVKLLKQHHLLEETDVVLFDVLGDVVCGGFAAPLQHADRALVVT
>MP2819_megahit_353707_3-527
FNGVMCVESGGPPAGTGCGGYVTGQTVKLLKEHHLLEDTDVVIFDVLGDVVCGGFAAPLQHANYCLIVTANDFDSIFAMNRIVSAIKAKAKNYKVRLGGVVANRSKDTDQIDKFNNRTGLKTMAHFKDVDAIRRSRLKKCTIFEMEPTEDVIEVQNEYLSLAKNMLENVEPLEGT
>MP2819_megahit_362328_91-732
IDILEEVDFHSEELRPEDFMFEGFNGVMCVESGGPPAGTGCGGYVTGQTVKLLKEHHLLEDTDVVIFDVLGDVVCGGFAAPLQHANYCLIVTANDFDSIFAMNRIVAAINAKAKNYKVRLGGVIANRSAELDQIEKFNKETGLKTMAHFQNVDAIRRSRLKKCTIFEMDSSEDGVLECQNEYLSLAQKMIDKVEPLEAQPLKDREIFDLLGFD*
>MP2819_megahit_369190_1410-1607
MTSTINKPLDGEGSVQVKQDPKINIEEGALVIAVYGKGGIGKSTTSSNLSAAFSKLGKKVLQIGCD
>MP2819_megahit_376194_119-868
MTSTITRKEDGEGSVQVKQDPKAQIQEGALVIAVYGKGGIGKSTTSSNLSAAFSKLGKKVLQIGCDPKHDSTFTLTHKMVPTVIDILEEVDFHSEELRPEDFMFKGFNGVMCVESGGPPAGTGCGGYVTGQTVKLLKEHHLLEDTDVVIFDVLGDVVCGGFAAPLQHANYCLIVTANDFDSIFAMNRIVAAINAKAKNYKVRLGGVIANRSAELDQIEKFNEKTGLKTMAHFRNVDAIRRSRLKKCTIFE
>MP2819_megahit_378170_3-332
MTSTITRKPDGEGSVQVQQDANAQIQEGALVIAVYGKGGIGKSTTSSNLSAAFSKLGKKVLQIGCDPKHDSTFTLTHKMVPTVIDILEEVDFHSEELRPEDFMFEGFNGV
>MP2819_megahit_381280_3-215
MTSTINKPLDGEGSVQVKQDPKVNIEEGALVIAVYGKGGIGKSTTSSNLSAAFSKLGKKVLQIGCDPKHDS
>MP2819_megahit_390399_25-825
MARSVISVINQKGGVGKTTTVINLASALAQKGKRILVVDLDPQGNATTGLGKSNNDESKSIYNVLIGKTSVQNAIQKSNVKNLDLIGSNVNLSGLEVETANDANRAFLLKKILLEENQSIVRNYENIFIDCPPSLSLLTVMSLVLADDLLIPLQTEFFALEGISQLVKTIDRIKVNLNPELGIRGVLLTMYDKRNKLSSQVDLEARKHFEEKVYKTVVPRNVRLSEAPSHGMPCIVYDKSCSGSKSYIKLAEEFLEQNNQKIGSAA*
>MP2819_megahit_391593_3-221
MTSTINKPLDGEGSVQVKQDPKINIEEGALVIAVYGKGGIGKSTTSSNLSAAFSKLGKKVLQIGCDPKHDSTF
>MP2819_megahit_398050_3-695
DGEGSVQVKQDPKAQIQEGALVIAVYGKGGIGKSTTSSNLSAAFSKLGKKVLQIGCDPKHDSTFTLTHKMVPTVIDILEEVDFHSEELRPEDFMFKGFNGVMCVESGGPPAGTGCGGYVTGQTVKLLKEHHLLEDTDVVIFDVLGDVVCGGFAAPLQHANYCLIVTANDFDSIFAMNRIVAAINAKAKNYKVRLGGVIANRSAELDQIEKFNERTGLKTMAHFRNVDAIRR
>MP2819_megahit_398123_2-658
QVKQDPKINIEEGALVIAVYGKGGIGKSTTSSNLSAAFSKLGKKVLQIGCDPKHDSTFTLTHKMVPTVIDILEEVDFHSEELRPNDFMFEGFNGVMCVESGGPPAGTGCGGYVTGQTVKLLKEHHLLEDTDVVIFDVLGDVVCGGFAAPLQHANYCLIVTANDFDSIFAMNRIVSAIKAKAKNYKVRLGGVVANRSKDTDQIDKFNERTGLKTMAHFKD
>MP2819_megahit_399618_3-743
EEGALVIAVYGKGGIGKSTTSSNLSAAFSKLGKKVLQIGCDPKHDSTFTLTHKMVPTVIDILEEVDFHSEELRPTDFMFEGFNGVMCVESGGPPAGTGCGGYVTGQTVKLLKEHHLLEDTDVVIFDVLGDVVCGGFAAPLQHANYCLIVTANDFDSIFAMNRIVSAIQAKAKNYKVRLGGVVANRSKDTDQIDKFNNRTGLKTMAHFKDVDAIRRSRLKKCTIFEMEPTEDVVEVQNEYLSLAKNML
>MP2819_megahit_402233_394-1203
MEDLLSGKKHPSSSNPIPRVITVANQKGGVGKTTTAINVATCLAEIGNKVLIVDFDPQANATSAVGIEPGTFQESIYEILLEQSDINKCILSTEWPGLFIAPATRDLSGAEIELVSAFNRERFLKNVIEKVIDQYDYVFIDCPPSIGLLTVNALTAADEVLVPIQCEYLALEGLGQLLSNVEKVKTHLNERLHISMIALVMFDGRTKLSTQVVQEVRGHFGDKVCNQIIPRSVRLSEAPSYGQPIIYYDSKCRASVAYRALAKEISSGS*
>MP2819_megahit_406864_2-217
MTSTINKPLDGEGSVQVKQDPKINIEEGALVIAVYGKGGIGKSTTSSNLSAAFSKLGKKVLQIGCDPKHDST
>MP2819_megahit_408315_2-415
GGFAAPLQHANYCLIVTANDFDSIFAMNRIVSAIKAKAKNYKVRLGGVVANRSKDTDQIDKFNERTGLKTMAHFKDVDAIRRSRLKKCTIFEMEPTEDVIEVQNEYLSLAKNMLENVEPLEGNPLKDREIFDLLGFD*
