# Supplementary material for: Picoplankton nitrogen guilds in the tropical and subtropical oceans: From the surface to the deep
Source: PLoS One. 2025 Nov 5;20(11):e0335222. doi: 10.1371/journal.pone.0335222 (PMC12588538; doi:10.1371/journal.pone.0335222)
Supplement: S1 File — (ZIP) [file pone.0335222.s001.zip › supplementary info/N_cycle/G_uca_urea_carboxylase/K13777.fasta]

>MP0311_megahit_10955_68-511
MRYYIINSEGKEVFFDVSSMGPRQSEAVGFKVEAEGSEVKEYYVRSLAGKNYISEDMISWEKAPRISNSKGLVNVNESLKVYRGFKPSGLGQASAGTLKTDMPGKVVKLLTAEGATVNKGDTLLILEAMKMENEIKAGVDGVVKTVNV
>MP0311_megahit_39484_662-1453
MLTGKLDRGGEMIRTVLVANRGEIACRILRACSEAGLTSVAVYADNDAGSMFTELATIAVPLEGDTIAETYLNQEQILAIAGAHNVDAIHPGFGFLSERADFAQAVTDAGINWIGPSPQAIEMMGDKMTARLTMKAAGVPVIPGEEIASEDEETMISDIVEASQRVGYPLLLKASSGGGGKGMRKVEDPADLIDAIKGARREAIAAFGDGRVYVERLLTGSKHVEIQILADKHGRTVHLGERECSVQRRHQKVFEESPCPVMTE
>MP0311_megahit_51191_1-1116
EVIGLMGDKLSAKRLMDEAGVPTLPGIEITADTDIVAAASDIGYPVLVKASAGGGGRGMRVVESEAELMASVEGAKREAGTSFGNDTVFLEKWLATSRHIEIQILGDNHGNLVHCYERECSIQRRHQKIIEEAPSPAVDDALRSRMGDAAIAAAKKLGYASAGTVEFLLGDNDDFYFLEVNARLQVEHPVTEEIIGKDLVREQIRVAEGETLSFTQDDISINGHAIEARLYAENPAKGFLPSPGPVSVWKPATAGGARFDSGVEVGSEISTQFDPMIAKVIVHAPTRREAAGRLARVLETTAIAGLNTNRDFLVTTLRTPEYLAGDTTTDFIERVKPPLQREFSDLEHLQTAIAVAMESQARRRRAAKVLST
>MP0311_megahit_56625_1-1215
MTRNIQKILIANRGEIASRIIRTAHKLGFFTVAIYSEADRNALHVQQADEAVFVGPADPTSSYLHSEKVINAAIQTQADAIHPGYGFLSENADFARACEKAGLTFIGPNADAIALMGSKRLSKIAMLQANVPCIPGYEGSDQSDEALIENAQNIGFPLMVKASAGGGGKGMRLVHEASDLAAHISTARSEALNAFGNDELILERALIAPRHIEIQIFADGCGNTLYLGERDCSIQRRHQKVIEEAPSPFVDEQLRKRMGEAAVAAAKACNYCGAGTVEFLVDSDKQFYFLEMNTRLQVEHPVTELVTGLDLVEWQLRVACEESLPFTQQDIQISGHAIEVRLYAEEPRQNFMPQTGKVKVWKPATNARTDHCVYQNMEVSSHYDPMLAKIIVKAESRESAVRKMA
>MP0311_megahit_59126_3-884
VEFLLDQNHNIFFLEMNTRLQVEHPVTEMITNLDLVELQFLVADNQKLPLNQEMIKFKGHAIEARLYAEDPSNNFLPCFGKILEFDYPSLNYIRIDNGIKKNQTISSFFDPMLCKVISFSNERLSSINQLKFFLTSLSVIGLKTNRDFLIDILAMKDFAEKVPNTSFIVNNYPSGVKLSKPHKIDFAVFAYFIFEQKFKSNISKTSGIPKELWNWSNIDNLGMTINIECFGNVRKINIKPISYQSLRIVVEEKLFFLEFINKQLIINKDQYHFIKFYSYNDVFFLVKNNATFDF
>MP0311_megahit_69063_2-814
KDEILIAEGEKIGFPIMVKAAAGGGGRGMRLVEEAEGLPAAITTARSEAENAFGSGELILEKAIVKPRHVEVQVFADSHGNAIHLGERDCSVQRRHQKVIEEAPCPVMTPELRDAMGGAAVEAARSINYRGAGTVEFLLDAGGEFYFLEMNTRLQVEHPVTEEVTGLDLVALQLRVAEGGELDLPQEEVFLDGSAIEVRLYAEDPANKFLPCTGIVNFFDTPSRPGVRVDAGIVAGQEISPFYDPMIAKIITYGETREVARKLMGDVLRET
>MP0311_megahit_89031_191-982
MIESKTIKNFQKILIANRGEIAIRIIRTAKKLGLKTVAIYSDEDIDSPHLSFADEKINIGSGSVSKTYLSIKKIIDAAKKTKSDIIHPGYGFLSENANFAKKCLSENLLFIGPDFETIKIMGNKKIAKNIALRAGVPCLPDFKISPSTEFSTIIENANKIGFPIMIKATKGGGGKGMRLVKKKDKFKDYLNLAKSESFSSFGSDEIIIEKAVSNCRHIEVQIFGDNFGNIIHLGERDCSIQRRHQKIIEEAPAFGIKDNIRNQL
>MP0311_megahit_94195_376-666
FSCVTHSKVDSQKTQGTAQVNAVMDGVIVALLVEQGGTVNAGDTVAIMEAMKMEHPLKAGIKGTVHLSSITAGDQVKSKQTIATILQADEVIHEQK*
>MP0311_megahit_98883_530-817
MSKITKILIANRGEIAARVIRTARSLGYRTVAVYSAADAGAFHVSEADQAVCIGPAATGESYLVGEKILDAAKLTGADAIHPGYGFLSENAEFSKA
>MP0311_megahit_127541_1-576
SDKIIIEKAILNSKHVEIQIFADKWKNCISLGERDCSVQRRNQKLIEESPCMKMDPQLRKKMQDVSVTAASKISYAGAGTIEFLLDRKQNFYFLEMNTRLQVEHPVTELVTGLDLVEMQLEVADGQKLKLTQQDIEMSGHAIEVRLYAENPSEQYSPSNGRIEVWEEPTGDGLRVDSGIKSGQTVSTLYDGL
>MP0311_megahit_139432_3-608
AKKIKYQSAGTVEFILDENTNEFWFLEVNTRLQVEHPVTEEVTGVDLVRAQINIAKNEYLELKQKDIKFNGHALEVRLYAENPNNDFLPETGKIVCYEPYKNKSIRWDSGVQKGYEVGTNFDPMLSKVISWAPNRTDACLQLATALEKSCIGGVKTNKDFLVECIRHPEFLAGNTTSDFIEIQSPNRKKVLNDHDKNNLMIA
>MP0311_megahit_161659_1-1155
AKLTGADAIHPGYGFLSENAEFSKACEAMGIAFIGPPADAIELMGSKRLSKIAMIEAGVPCIPGYQEAEQSEDTLIARAAEIGFPLMVKASAGGGGRGMRLVFEKSELAENIRIARSEAENAFGSGELILERAIVEPRHIEIQVFADEFGNAVFLGERDCSIQRRHQKVVEEAPSPFVDPELRQRMGEAAVNAAKACNYCGAGTVEFLVDKDKNFYFLEMNTRLQVEHPVTELITGLDLVEWQLRIASGEELPLTQEEVTLTGHAVEVRLYAEDPRNNFMPQTGTVRLWHYPTRAGLRVDHGIHPGQEVSPFYDPMLAKIIAFGESRSKAIRRLASAVQDTQLLGVNNNKLFLQNVLRHEVFERGEATTAFIDKFFISDVSMDQK
>MP0311_megahit_171645_288-1799
MSIKVLVANRGEIACRILRACREAGHPTVAVCAANDVGGLFTEMADEVVLLNGESIGETYLDQEQIIKAALQTGATAVHPGFGFLSERADFATAVDAAGLTWIGPSAMAIEKMGDKMTARQTMRAAGVPVIPGEEVEEEDEATALEALRQASGRVGYPLLLKASSGGGGKGMRAVHGPSEFDQAAAGARREAIAAFGDGRVYIERLLSGSKHVEIQVLADQHGRTIHLGERECSVQRRHQKVFEEAPGPTMTDELREAMGQAAVAAAEAVNYVGAGTVEFLLAPSGEFFFLEMNTRIQVEHPVTELVTGVDIVREQLRIAAGEPMSCGRLMMRGHAIEVRLYAEDAANGFLPSIGPLAVFRPPEGPGIRLDTGVREGDEVTPDYDPMLAKLIVWAPSRVEALEKMRRALDEFIVLGTTTNIEFLRDLCDAQPVVNGTTTTTTIDDVWPSGWNPPSSPVLEEAALLAAASAETLGLHRTQTGTASVSSENGPVSPFNTLSRRYP*
>MP0311_megahit_213289_1-849
SGFLPSTGAIKLFTQPQGAGIRVDAGVETGDEVTPFYDAMVAKLITYGDTREDARLKMRSALRGTALFGPENNRDFLIDVMDRDEFISGAATTAFIADNYGDAFTPAEVSSADLASAGAIQHVLAMETHHSQSASVNEELLDWVSMGRVTDTKSYDVGEDAREVLVVPLNAGEYEVSVGAESHHLVVTDIDDNAMTLEVDGLSKRYHYHPEAPATLYLASDSLSMMLADNTRIPPEAEEAAGGGTITAPMHGQLLSIDVAAGDAVTKGQRIAVLEAMKMQHEL
>MP0311_megahit_215756_1-246
PAKTAGGAGNGQVKAAMDGAIVDVLVREGDTVEAGQTVVVLEAMKMEHALKAGISGTVTAVSCEVGQQVKSRQLLATVEGE*
>MP0311_megahit_225387_2723-3451
GEAAVMAAEAVDYVGAGTVEFLLASNGEFFFLEMNTRIQVEHPVTEMVTGVDLVREQLRIAAGEPMSCGDLMLRGHSIEVRLYAEDASNNFLPAIGPLVVFRPPSGPGIRLDTGVREGDMVTPNYDPMLAKLIVWAPSRDEALQRMRRALDEFVVLGTTTNLRFLRELCDQRDVISGRTDTMLIERVWPNGWQPDFPESTLDAALIVAAVSESAGLNKTKLMQTESIDGLVSPFQTLNRRYP*
>MP0311_megahit_250062_220-858
MKNNFKTIKKFKKILIANRGEIAVRIIKTAKNLGLKTVAVYSDEDLDSLHVKLADEKINIGKGPSSESYLSIKNIINAAKNTKSDAIHPGYGFLSENADFAKKCKKEKLIFIGPDYKTIEAMGNKKIAKSIAMKVGVPCLNDYRILSNEKMVKVNQKAKNIGYPIMLKATNGGGGKGMRLVLEQKNLKSSLHLAKAESMSAFGSDEIIIEKAL
>MP0311_megahit_251794_2-940
EQAINLAKAINYEGAGTVEFLIDQNQNFFFLEMNTRLQVEHPVTEMITGYDLVELQLIIADGQQLPINQENVNFNGHAIEVRLYAEDPLNDFFPSFGKINDFSFSNSKNIRIDSGIEKNQTVSSFYDPMVAKIISHSVTRNESIKQLLSFLSNLSLIGIKNNRDFLIDILSHKEFMKGQINTSFIEEFYPYGFISQNPQIKDFLAFAYMIFMNEFNFNLKKTSGIPKELQHWCNFPNIQKSYKINCLGKVKNVNVKCNSLNSFELIIDKKIHSLDFHNESIMINNSLYDYNELHIVNDTYYLIKDKVVFEFSK
>MP0311_megahit_261526_1-582
PPNAAIEVMGDKARAKRAMIDAGIPCVPGYQGDDQQVSTLVAEAEKIGLPVMVKAAAGGGGRGMRLVHEVSELETAIDMAQSEAKNAFGSSELIIEKAVMRPRHVEIQVFADKAGNTVYIGERDCSIQRRHQKVVEEAPCPVMTPELREAMGKSAVEAAKAVNYVGAGTVEFLLDEAGEFYFLEMNTRLQVEHP
>MP0311_megahit_299208_3-827
LPNAGKIDFWDPPRFDGVRIDDGVVTGQTLSTFYDPMIAKFVGFGENRESARQKLIHGLTKAALFGIKNNKQFLIECLRKPSFISGDFRTDFISKEFQDQDKTVEPKKLLDIAIVSCIQVIRDTQNLYAQTLCVSELLCNWTNAGCLKYRKLYMLGDDHFDLTLSPDANKTNTFDVLNLSTSEKLSLTVEILDDSRARCLFERNIIEVAFFELNVKQIYCEINGVSRLYEDMINNHQGGKRIASSGTVVSPMHGSLLEVNVNIGENVVEGQLLAV
>MP0311_megahit_300375_3-269
MKALTTLLVANRGEIAVRVMRTAKAMGLKTVAVYSEADSNAQHVREADQSVCIGPAPVADSYLQLDAILDAAERTGADCIHPGYGFLSE
>MP0311_megahit_345397_2-1057
MVDINSLRTCISDFHKFDSVLIANRGEIACRIIKTANKLGYRTISIYTDADKKSPHVALADEAINIGLGPVNASYLDINKIIDVAKQTNAQAIHPGYGFLSENSNFAKAVELAGLTFIGPKSKAIALMGSKSVSKKKMIEAKVPCIPGYQGDDQSDNTLLKSAKKIGFPLMIKASAGGGGRGMRLVNQVDDLKDALKIARAEALNAFGSSELILEKAFVNARHIEIQIISDAYGSHLYFGERDCSIQRRHQKVIEESPSPVMTKMLREKMGKAAVCAAKAVDYTNAGTIEFLVDDQLNYYFLEMNTRIQVEHPVTEMVTGYDLIALQFLVAQGAKLPMKQSDIAITGHAIEA
>MP0311_megahit_358126_3-521
LYGWSNSKTIYYPLSFKANDNIYSVHIELKKPNSITVNFEGEKIQIVLNGDHIELNDEKIKLDFIEYKENKLFASYQGKSFKAEIIKEDLKIEDIDKGGKIRAPMHGVIRELFVTVGEKVKKNQVILILEAMKMQHEITASIDGEVSDIYTNIGNQVSVDEDLLNINKEGEK*
>MP0311_megahit_393562_3-845
LQVEHPVTEEVTGIDLVREQLKIANGDPLSISQDDVEIIGSSIEVRLYSEDPGNDFLPVTGKLIAFDPCDEPLVRWDVGVESGSEITPNFDPMLAKIISYGEDRIEAANKLALALEKSHFGGLKTNRDYLIAILRSEEFLKGNTTTDFLNQANIIDKINLTKEEVLLTAISASMWVQGKNRNDSEVLSNLASGWNNARLPNQEVNFDYSGEKISIKYKRNRDNTFSISDGKKVIIHSWAPNFIDIEIDNSRLRSKITYEKDLILINTKSGDVLFKILPKFS
>MP0311_megahit_397976_3-767
LPLSQEQVQLCGHSLEVRLYAEDPWKNFLPSTGKIEVWRKHKSPDTRYDDGIVEGQVISPFYDPMLAKVISNGKNREQAIDTLKQSLQNTALYGVKNNRDFLIAILSSEAFRHEDVNTSFLETNDFSASGNKHMEFDEVAVLGALLMTKYSETLIDEAIGFEDELYGWSNSKTIYYPLSFKANDNIYSVNIELKKPNSITVIFEGEKTQIVLSEDHIELNDEKIKLDFIKYKENKLFASYQGKSFKAEIIKEDLK
>MP0313_megahit_47161_5496-5993
MRYYIINSEGKEVFFDVSSMGPRQSEAVGFKVEAEGSEVKEYYVRSLAGKNYISEDMISWEKAPRISNSKGLVNVNESLKVYRGFKPSGLGQASAGTLKTDMPGKVVKLLTAEGATVNKGDTLLILEAMKMENEIKAGVDGVVKTVNVSEGQNLESGHVMIEIEE*
>MP0313_megahit_85119_2-358
MENKRILIANRGEIALRIMRSAKELGLTTIAVYSDIDKESLHVKKADESIHLGPSLPAESYRNLNRLVEAGVDSEADLVHPGYGFLAENADFAKAIQRKKITWVGPSPKTIKSMGDKIE
>MP0313_megahit_93562_2-325
MFTKILIANRGEIACRIIRACHNLGIAAVAVYSTADKDALHVQMADEAILVGEAAPHDSYLNMDTILDAARKSGAQAIHPGYGFLSENSDFARRCQIAGICFIGPKPE
>MP0313_megahit_99430_1-777
LADEAVCIGPATAAESYLNVPALLDACRRSGADAVHPGYGFLSENADFAAACAEAGVTFIGPPAEAIRLMGSKRLSKIAMQEAGVPCVPGYQGEDQSDDTLIKEAEAVGLPLMIKASAGGGGRGMRVVTEPQQIPAQLKSARQEAKSSFGNDELILERAVINPRHVEIQVFGDHHGNVIHLGERDCSVQRRHQKVVEEAPSPVVDEDLRRRMGEAAVNAAKACDYVGAGTVEFLLGADGEFYFLEMNTRLQVEHPVTEL
>MP0313_megahit_154144_1-609
TLSDDELCARADEVGYPLFIKAVAGGGGRGMRRIVDTAAVVAGVQAARSEADAAFGESAVYFERLLEGARHVEVQVLGDTHGTVVPFVERECSIQRRHQKVIEESPSVAVTPEVRAALAEAAVALSAAVDYTSAGTLEFLLDADGHFYFLEMNTRLQVEHPVTEMVTGVDLVQWQIRIARGEPLTVDRRQALTPVGHALECRV
>MP0313_megahit_158373_2-559
GADCIHPGYGFLSENSGFAKAIKQAGLTFVGPPENAIELMGSKRRSKIAMQEAGVPVVPGYEGDNASDDELIAAAKDIGYPLMLKASAGGGGRGMRLVESESELADNIKRARSEAKQAFGDDELIIEKAVIEPRHVEIQVFADRHGNAVYLGERDCSVQRRHQKVVEEAPSPFVTPELRKAMGEAA
>MP0313_megahit_169035_2-793
PAESYLNAKKIIAAARSSRADAIHPGYGFLSENGDFAAAVEEAGLIFIGPCAETIRQMGDKAAAKTLMQAADVPVIPGQDGIVEDNFATVAEKIGFPLLVKAAAGGGGKGMRVVEDADGLEAAVEAARHEAEAAFGDSRLLLERYINRPRHIEVQILADNKGHTVHLGERECSVQRRHQKVIEEAPSPALTPELREQMGAVAVAAAKAVGYHNAGTVEFLFKDGEFWFLEMNTRLQVEHGVTELAYGVDLVKWQLRIAAGEPLT
>MP0313_megahit_188976_551-1555
EPLPLTQEQVRLTGHAMEVRLYAEDPAQGYLPQTGPVLSWRPANGEGVRIDHGLVDGAEVGSHYDPMLAKIIAFGASRDEARRRLIRAVEDTVLMGLDDNRRFLAAILRHPEFAAGDATTAFIDGPFADDPGLRAADTPEALWALAALLLTRIGAGDAAGRAGYRNWHSSGVGAQPLVLAQGDRERTLYLTPDGIHGGPDLTLDAVHDDGTLIATLDGVRRRYHWLHRDGRVWLQDGGLRACFEERTHRASGGEQGPGSGQLKAPMDGAVIEVNAAAGDTVKRGQTLAVLEAMKMEHALKADCDGTVDTVTVSAGDQVKRQQLLITVTPEVVTE*
>MP0313_megahit_227519_1-474
GSKSYLVNIRRSGSRFHLQIDDRDYDGEFSRLNNGSLEIIIDGRRSITYSEKKSNESYVFANGINYVLRRQSHKVGGVVQEEPREDLVVSPITGKLLDRKVKRGSSVREGDVIIVMEAMKMEHRLRSSRDGIISRITSIEIGGQVKEGEIMFELEDE*
>MP0313_megahit_227953_1-1281
MTRNIQKILIANRGEIACRIIRTAHKLGFFTVAIYSEADRNALHVLQADEAVFVGPADPTSSYLHSEKVINAAIQTQADAIHPGYGFLSENADFARACEKAGLTFIGPNADAIALMGSKRLSKIAMLQANVPCIPGYEGSDQSDEALIENAQNIGFPLMVKASAGGGGKGMRLVHEASDLAAHISTARSEALNAFGNDELILERALIAPRHIEIQIFADGCGNTLYLGERDCSIQRRHQKVIEEAPSPFVDEQLRKRMGEAAVAAAKACNYCGAGTVEFLVDSDKQFYFLEMNTRLQVEHPVTELVTGLDLVEWQLRVACEESLPFTQQDIQISGHAIEVRLYAEEPRQNFMPQTGKVKVWKPATNARTDHCVYQNMEVSSHYDPMLAKIIVKAESRESAVRKMARALRETQIIGINTNKHFLQNLV
>MP0313_megahit_228663_2-526
VRKMARALRETQIIGINTNKHFLQNLVQSSAFLGSDVTTAFIEQHAQNDNMKGSLSPSFSLLAKAALLFALTQNKHASTLVYGNALNKLTPTWQHSMGFAYPIIITCNDVTASMTVTPFTNHYRICDTSTKTEVTLTLLDLTPKSLVVEADKLRSTVSYAGNGNTLFIDDGTGHF
>MP0313_megahit_232090_3-149
AGQVLLVVEAMKMEHSIAAPLAGEVRGLFTQVGAQVAPGGLLMEIAAA*
>MP0313_megahit_243371_5758-7680
MRTATALGYRSIAVYSEADALAPHVRQANDAVCIGPAPVAQSYLDIEHMLAAARETDAGAIHPGYGFLSENADFAAACEAAGIVFIGPSAAAVELMGNKARAKAHMASAGVLCVPGYAGEDPSDDAFIEAASRIGYPVMIKAAAGGGGRGMRQVDDPAALTKALARARSEAQHAFGSDEVILEKALQGPRHVEVQIMADEQGHVIHLGERDCSVQRRHQKVIEEAPCPAMTDKLRSAMGETAVTAAKSIGYRGAGTVEFLLDEGGDFFFLEMNTRLQVEHPVTEMITGLDLVAMQIDIAQGLPLTLTQADVQFSGHAIEARLYAEDPSRGFLPCTGTVALWQPGRAEHVRIDAGIDNGLQIGPHYDPMLAKFIAWGDDRESARRRLADALTKTVLFGLTTNRTFLVDVLNRPAFADGCATTAFIDQAFGPEDLSPAVPGVEHAAVAAVMQYRWQRDAARQRALLVPADLLGWSSTGSLVSRYRYGLAGNALDLTVSARGDDYRVRSEGAEIAVRMVADSENKARIEVDGRTIEVVYEAQSQTRAYLFMDGEAWCFDNQMVAAALSETQAGNGRVLAPMHGRVTEIMVKAGDVVRKGQRLASLEAMKMEHEIDAPVDGTVEQVVCALQVQVAIDDVLFEIS*
>MP0313_megahit_255941_606-875
HSKVDSQKTQGTAQVNAVMDGVIVALLVEQGGTVNAGDTVAIMEAMKMEHPLKAAIKGTVHLSPITAGDQVKSKQTIATILQADEVIHE*
>MP0313_megahit_265625_1-519
EDIRPSGHAVECRIYAEDPYSNFAPATGRLLAWRPPSGMGIRLDSGVAEGQEVSAYYDSMLAKLVAWGPDRQSAIGRMQLALESFPVLGVTTNIPFLIRAIAHPYFRSGEYDTGFIAKYPELTAPPESNHLNLAAAEIAERIWQSAGPVSGSNVSGQAAQGPWRGLSKSTFP*
>MP0313_megahit_283314_3835-5829
MTAPHAAFCSILIANRGEIALRIRRTARRLGMRTVAVYSDADRDAPHCRAADLALPIGASQPQASYLNVAALLEAARKSGAQAVHPGYGFLAESDAFAGACADAGLVFIGPPAGAIRAMGNKAGAKRLMEAAGVPCVPGYQGEDQSATRMADEAARIGYPVMIKAAAGGGGRGMRRVDRPEAFAAALQSARSEAENAFGSGELILEKAIVEPRHIEIQVFADAHGNVVHLGERDCSVQRRHQKVIEESPSPAVSPELRARMGAVSVAAARAIGYVGAGTLEFLLAPDGAFYFMEMNTRLQVEHAVTEAIVGVDLVEWQLRVALGEPLPLAQDVIDARRAQGGHAIEVRLCAEDPQQNFLPQSGTVARWRAPGDVRTDHALSDGLVVSPYYDSMLAKIVAHGTDRADACRRLAHALDDCLLLGLPTNRAFLRDCVAHPAFLSGDVSTAFIDRHFPAAMRQAAVPDAAVCQAAALLLTYLRQDAARRYPAELHGWASSRTYPTLCRFTLDGEAIEMRVRALGAQQWELTWDGGATQVALVSGREGRITLALGDTFRAVDYAVTASACHFVLNGIEHTAIDTTYAKAERSGAQTGSGRISAPMNGRVVAVHVAEGEAVSAGQVLLVVEAMKMEHSIAAPLAGEVKGLFTQVGAQVAPGGLLMEIAAA*
>MP0313_megahit_287864_1459-3423
MLKKLLIANRGEIAVRVIRTAKALGYRTVAVYSEADANALHVEQADEAVCIGPAQVAASYLNADAILDAAAKTGADCIHPGYGFLSENAGFAKAIKQAGLTFVGAPENAIELMGSKRRSKIAMEEAGVPVVPGYEGNNATDDELIAAAKDIGYPLMLKASAGGGGRGMRLVESESELADDIKRARSEAKQAFGDDELIIEKAVIEPRHVEIQVFADRHGNAVYLGERDCSVQRRHQKVVEEAPSPFVTPELRKAMGEAAVKAALACGYEGAGTVEFLVDKDRNFYFLEMNTRLQVEHPVTELITGQDLVAWQLMVAEGRPLPLAQNEIELNGHAIEVRLYAEDPASGFTPQTGTLHEFTPAEGEGLRFDTGVRSGDVVSPHYDPMLAKVIAWGQNRDEARRRLIRALEDTTVFGVTTNRHFLSRIIANDTFGAGEATTAFLQQAFKDDPSLAPQALSIRELALSACALSLNSTGQEGWSNAPATVIPMKLEIQEKTVELLVRHSGHKLLVSHGDDHYELLIQSHEQGQLCIIDNGIRQRCQYSRAGDSLYLQALGRSWSVTDITHQPATGAQGAGSGRIQASMDGAIIDVLVAAGDTVQQGQTLVILEAMKMEHPVKADRDGTVAAVHTSSGDQVRRSQLLVELAANETEEQTQ*
>MP0313_megahit_291195_2-274
SKVDSQKTQGTAQVNAVMDGVIVALLVKQGDTVNAGDTVAIMEAMKMEHPLKAGIKGTVHLSSITAGDQVKSKQTIATILQADEVIHEQK*
>MP0315_megahit_51401_2-232
MAFTKVLIANRGEIACRIMFSARELGYETVAVYSEADANAPHVHMADLATCIGPAPVADSYLNISAILAAANRTAAD
>MP0315_megahit_64588_3058-3555
MRYYIINSEGKEVFFDVSSMGPRQSEAVGFKVEAEGSEVKEYYVRSLAGKNYISEDMISWEKAPRISNSKGLVNVNESLKVYRGFKPSGLGQASAGTLKTDMPGKVVKLLTAEGATVNKGDTLLILEAMKMENEIKAGVDGVVKTVNVSEGQNLESGHVMIEIEE*
>MP0315_megahit_89047_2-802
PAESYLNAKKIIAAARSSRADAIHPGYGFLSENGDFAAAVEEAGLIFIGPSAETIRQMGDKSAAKTLMQVADVPVIPGQDGIVEDNFATVAEKIGFPLLVKAAAGGGGKGMRVVEDADGLEAAVEAARHEAEAAFGDGRLLLERYINRPRHIEVQILADNKGHTVHLGERECSVQRRHQKVIEEAPSPALTPELREQMGAVAVAAAKAVGYRNAGTVEFLFQDGEFWFLEMNTRLQVEHGVTELAYGVDLVKWQLRIAAGEPLTLRQ
>MP0315_megahit_125065_1-1230
MVKFSKILVANRSEIAVRVIKSIKNRGLQSVAIFAEGDENSNHVNLADEALCVGPSEVSESYLNIKNILNAAKSTGADAIHPGYGFLSENDDFSRECEAAGICFIGPSPEIIKLMGNKAEAKRKMIEIGVPCIPGYHSQEQLDKPLIEAAKEIGFPIMIKAAAGGGGRGMRLIDNPKDMESALSSARSEALRSFGSDELILEKALEKPLHIEVQVFGDKHGNYLHMGERDCSIQRRHQKVIEESPGPSIPMGLQEVMGSTSVEIIRNIEYVGAGTIEYLVDGEKFYFLEMNTRIQVEHAVTEMVTGLDLVAMQIDVAEGKPLAITQDEIILNGHAIEARLYAENPNNDFLPSPGKVYYWKPHESNGVRIDHSISSSQEISRFYDPMIAKVIAWGSNREASRKRLINALNK
>MP0315_megahit_125774_3-761
RLYAEDPYKDFLPQTGPVVAWRPSPNVRVDTGIAEGQEITPFYDPMVAKVIAHGRTREEARRRLLRGLDGTVLLGVPNNRGFLRNMLRHERFIAGGVTTDFIGANFSNPKRPIAGPVVVGLAGALLYRNSAFTQSGWQSASPASSLLHLRWGEEQSVCKVVVSQNEFEVELPDGQSIRLVIVSDKDGRLRFCHDGVSMTAVYAFRDDALFLDIFDGSYEFIEFTPELAVAPAEDGVDRLMAPMAGRIVAVCAN
>MP0315_megahit_154869_3-299
MRTATALGYRSIAVYSEADALAPHVRQANDAVCIGPAPVAQSYLDIEHMLAAARETDAGAIHPGYGFLSENADFAAACEAAGIVFIGPSAAAVELMGNK
>MP0315_megahit_181938_1-312
MLKKLLIANRGEIAVRVIRTAKALGYRTVAVYSEADANALHVEQADEAVCIGPAQVAASYLNADAILDAAAKTGADCIHPGYGFLSENAGFAKAIKQAGLTFVG
>MP0315_megahit_186637_2-334
MNTFNSILIANRGEIAVRVMQTASALGYRSIAVYSEADALSPHVRQADEAICIGPPPVAQSYLDIERILAAARETDAGAIHPGYGFLSENAEFAAACEAAGIVYIGPSAAA
>MP0315_megahit_192103_2-553
MAHVRKKTNQSTIKPISRLLIANRGEIARRINRTAHQMGISTVAIYADGDVDAPFVREADFAIALRGETSVDTYLHMEKVLEVCKISGADAIHPGYGFLSENSGFAEAVGAAGIVWIGPSPEAIASMGDKLSAKRLMEEAGVPTLPGKQIRENEEATALAEEIGYPVLIKASAGGGGRGMRVVE
>MP0315_megahit_215379_3-1700
GFAKAIKQAGLTFVGPPENAIELMGSKRRSKIAMEEAGVPVVPGYEGNNATDDELIAAAKDIGYPLMLKASAGGGGRGMRLVESESELADDIKRARSEAKQAFGDDELIIEKAVIEPRHVEIQVFADRHGNAVYLGERDCSVQRRHQKVVEEAPSPFVTPELRKAMGEAAVKAALACGYEGAGTVEFLVDKDRNFYFLEMNTRLQVEHPVTELITGQDLVAWQLMVAEGRPLPLAQNEIELNGHAIEVRLYAEDPASGFTPQTGTLHEFTPAEGEGLRFDTGVRSGDVVSPHYDPMLAKVIAWGQNRDEARRRLIRALEDTTVFGVTTNRHFLSRIIANDTFGAGEATTAFLQQAFKDDPSLAPQALSIRELALSACALSLNSAGQEGWSNAPATVIPMKLEIQEKTVELLVRHSGHKLLVSHGDDHYELLIQSHEQGQLCIIDNGIRQRCQYSRAGDSLYLQALGRSWSVTDITHQPATGAQGAGSGRIQASMDGAIIDVLVAAGDTVQQGQTLVILEAMKMEHPVKADRDGTVAAVHTSSGDQVRRSQLLVELAANETEEQTQ*
>MP0315_megahit_247834_1-660
QFYFLEMNTRLQVEHPVTELVTGLDLVEWQLRVACKESLPFTQEDIQISGHAIEVRLYAEEPRKNFMPQTGKVKVWKPATNARTDHGVYQNMEVSSHYDPMLAKIIVKAESRASAVRKMARALRETQIIGINTNKHFLQNLVQSSAFLGSDVTTAFIEQHAQHDDMKGSLSPSFSILAKAALLFALTQNKHASALVYDNALNKLTPTWQHTMGFAYPIII
>MP0315_megahit_251790_2-1171
KEPKPSFKNANLLGVSEHIMTRNIQKILIANRGEIASRIIRTAHKLGFFTVAIYSEADRNALHVQQADEAVFVGPADPTSSYLHSEKVINAAIQTQADAIHPGYGFLSENADFARACEKAGLTFIGPNADAIALMGSKRLSKIAMLQANVPCIPGYEGSDQSDEALIENAQNIGFPLMVKASAGGGGKGMRLVHEASDLAAHISTARSEALNAFGNDELILERALIAPRHIEIQIFADGCGNTLYLGERDCSIQRRHQKVIEEAPSPFVDEQLRKRMGEAAVAAAKACNYCGAGTVEFLVDSDKQFYFLEMNTRLQVEHPVTELVTGLDLVEWQLRVACEESLPFTQQDIQISGHAIEVRLYAEEPRQNFMPQTGKVKVWKPATNARTDH
>MP0315_megahit_267845_1170-2417
PCPVMTDKLRSAMGQTAVTAAQSIGYRGAGTIEFLLDEGGGFFFLEMNTRLQVEHPVTEMITGLDLVEMQIDIAQGLPLPLTQADVRFSGHAIEARLYAEDPGRGFLPCTGTVDLWKPPAIEHVRIDAGIDTGFEIGPHYDPMLAKLIAWGDDRESARCRLADALNKTVLFGLTTNRSFLVDALNRDTFADGCVTTAFIEQAFGPEDLSPAVAGIEHAAVAAVIQYRWQRDAARQRALSVPDDLLGWSSTGSLVSRYRYGVAGNAFDLNVSVRGEDYQVRSEGAELTVRILADSENKARIEVDGRIVEVVYEPHSGTRTYLFMDGEAWCFDNHRAAAALSETQAGNGRVLAPMHGRVTEIMVKAGDVVRKGQRLASLEAMKMEHEIDAPVDGTVEQVVCALQVQVAIDDVLFVIR*
>MP0315_megahit_270860_3-647
LAKKINYHSAGTVEFLFDDTTDKFWFLEMNTRLQVEHPVTEEVTGIDLVEQQLLIASNQELSISQQDVSWDGHAIEARIYAEDPNNDFFPSTGKLIANHIEPKDGIRWDSGVEVGMMIGTDFDPMMAKVIAHGSSRLDAARKLATELESTHFGGFVTNMEFLVNILRHKEFILGNTTTDFIDRFNPSRSLSLEDSEQRSVAITAALWLQGLNRSQ
>MP0315_megahit_276333_3-1124
MTSGPFDNAPRPFGTVLVANRGEIAVRVLQAAREAGLRGIAVYSDADAGSLHVEVADDAVHLPGASLAETYLNPEALISAAGGCGAEAIHPGYGFLSERADFAIAVEDAGLVWIGPPSGAISTMGDKISARIRMLESGVPVIPGEELSVPDGADHLGALAACAARVGYPLLLKASAGGGGKGMRAVHEPKMLRTEYEAASREASAAFGDGTIYVERLLSGARHVEVQILADSHGNCIHLNERDCSLQRRHQKVIEESPSPAVDHQLRQVMGDTAVTAAKAVDYIGAGTVEFMLSPKGDFYFLEMNTRLQVEHPVTEMTTGIDLVQKQFEVAAGLQLGIAQSDVGMSGHAIEARIYAEDASKGFLPVVGRLALWK
>MP0315_megahit_284347_603-1421
VRKMARALRETQIIGINTNKHFLQNLVQSSAFLGSDVTTAFIEQHAQNDNMKGSLSPSFSLLAKAALLFALTQNKHASTLVYGNALNKLTPTWQHSMGFAYPIIITCNDVTASMTVTPFTNHYRICDTSTKTEVTLTLLDLTPKSLVVEADKLRSTVSYAGNGNTLFIDDGTGHFTFSCVTHSKVDSQKTQGTAQVNAVMDGVIVALLVKQGDTVNAGDTVAIMEAMKMEHPLKAGIKGTVHLSSITAGDQVKSKQTIATILQADEVIHEQK*
>MP0315_megahit_289393_1-258
DSQKTQGTAQVNAVMDGVIVALLVEQGGTVNAGDTVAIMEAMKMEHPLKAAIKGTVHLSPITAGDQVKSKQTIATILQADEVIHE*
>MP0317_megahit_54480_1-672
GAGEATTAFLQQAFKDDPSLAPQALSIRELALSACALSLNSAGQEGWSNAPATVIPMKLEIQEKTVELLVRHSGHKLLVSHGDDHYELLIQSHEQGQLCIIDNGIRQRCQYSRAGDSLYLQALGRSWSVTDITHQPATGAQGAGSGRIQASMDGAIIDVLVAAGDTVQQGQTLVILEAMKMEHPVKADRDGTVAAVHTSSGDQVRRSQLLVELAANETEEQTQ*
>MP0317_megahit_122263_218-706
MAFTKVLIANRGEIACRIMFSARELGYETVAVYSEADANAPHVHMADLATCIGPAPVADSYLNISAILAAAKRTAADAVHPGYGFLAENSQFAQACTEAELTFIGPSPQAIELMGNKRLAKLRMANSGVPCLPGYIGAAQDDEILTAEGIKIGFPLMVKAAAG
>MP0317_megahit_154272_1-927
LGDSQGNIVHLGERECSIQRRHQKIIEESPSPRVDPEMREAMGAAALKLANKLKYESAGTVEFLVDDKTGEFWFLEVNTRLQVEHPVTEATTGIDLVHEQLRIARGEDLGYYQEDVTWYGSAIEARLYAEDPTNNFLPATGSVVAFAPDLSVDARWDSGVDQGSVIGTDFDPMMAKVITFGESRVDAANKLSQALESLHIGGVVTNRDFLVAILRSEAFLKGLTTTNFIEKVKPALSVVLSASELQLAASIAALWIQGKNRNDAEILGQLPSGWRNSRLPRQRISFQYDGNEIPITYRSRRDGKFDLNE
>MP0317_megahit_170935_449-1384
AFGDGRVFLEQYIPAARHVEFQVLADSSGNTIHLLERECSVQRRYQKVIEETPSPALDQSLRNKMAASAVAMAKSAGYTNAGTVEFLVDAQTGDYYFLEMNARIQVEHPVTEETLKLDMVEWQTRIASGELIDFSQDDIRPQGHALECRIYAEDPYDNFAPVTGQLLAWRPPSGMGIRLDSGVAEGQEITAYYDSMLAKLVAWGTDRQASIGRMLRALESFPVLGVTTNVPFLIRAISHPEFQSGDYDTGFIGKYQELTAPPESASLSGAAAQIAERFWQSTSPASGKCRGAATLQDMPGPWQGLPKSSFP*
>MP0317_megahit_187101_1653-2204
MNLASVLVANRGEIVRRVFRTARGMGLRCVAVFVDADADAPFVAEADDAVRLPDGYLDGAAIIAAALATGADAIHPGYGFLAENADFVEAVEAAGLVWVGPPADVVRSMGDKLAAKAAADAAGVPTLPSSDDPTDAGSVGYPLLVKAVAGGGGKGMHLVESADHLDEAVASAQREALGAFGDSR
>MP0317_megahit_187581_583-657
GDQVKSKQTIATILQADEVIHEQK*
>MP0317_megahit_206768_3-758
MLRTVLVANRGEIACRIIQTAKRVGLRTVAVYSEADIRARHVEMADEAVNIGPAPVAESYLNPNRILDAARSSASDTIHPGYGFLSENAAFARDCETAGMIFVGPHVHTIETMSDKAQARQVAEQAGVPVLAGIRSEDQSVAGLVSNGSILGFPLIIKPVSGGGGKGMHVARTPAELQVLIPTSQREAQTAFGDERLLLERYLDQPRHIEVQIFGDQHGNVVHMFERDCSLQRRHQKVIEEAPAQNLRPELR
>MP0317_megahit_222254_1-414
MNTFNSILIANRGEIAVRVMQTASALGYRSIAVYSEADALSPHVRQADEAICIGPPPVAQSYLNIERILAAARETDAGAIHPGYGFLSENAEFAAACESAGIVYIGPSAAAVELMGNKAHAKAHMISNGVACVPGYAG
>MP0317_megahit_225968_501-713
MTRNIQKILIANRGEIACRIIRTAHKLGFFTVAIYSEADRNALHVLQADEAVFVGPADPTSSYLHSEKVIN
>MP0317_megahit_231737_1-594
GNVVHLGERECSIQRRHQKIIEESPSPRVDPEMRHAMGEAALKLAKKLKYESAGTVEFLVDDKTGEFWFLEVNTRLQVEHPVTEATTGIDIVHEQLRIARGESLGYYQEDIDWYGSAIEARLYAEDPANDFLPATGSLIAYEPNSEAEARWDSGVEQGSIIGTDFDPMIAKVICYGENRVEAANKLSMALESLHIGGV
>MP0317_megahit_238934_3-635
KTVLFGLTTNRSFLVDALNRDTFADGCVTTAFIEQAFGPEDLLPAVAGIEHAAVAAVIQYRWQRDAARQRALSVPDDLLGWSSTGSLVSRYRYGVAGNAFDLNVSVRGQDYQVRSEGAELTVLILADSENKARIEVDGRIVEVVYEPHSGTRTYLFMDGEAWCFDNHRAAAALSETQAGNGRVLAPMHGRVTEIMVKAGDVVRKGQRLASL
>MP0317_megahit_244125_3-1880
ADEAVFVGPADPTSSYLHSEKVINAAIETQADAIHPGYGFLSENTDFARACEDAGLTFIGPNADAIALMGSKRLSKIAMLQANVPCIPGYEGGDQSEAALIENAKNIGFPLMVKASAGGGGKGMRLVHEASDLAAHISTARSEALNAFGNDELILERALIAPRHIEIQIFADGCGNTLYLGERDCSIQRRHQKVIEEAPSPFVDEQLRKRMGEAAVAAAKACNYCGAGTVEFLVDSDKQFYFLEMNTRLQVEHPVTELVTGLDLVEWQLRVACKESLPFTQEDIQISGHAIEVRLYAEEPRKNFMPQTGKVKVWKPATNARTDHGVYQNMEVSSHYDPMLAKIIVKAESRASAVRKMARALRETQIIGINTNKHFLQNLVQSSAFLGSDVTTAFIEQHAQHDDMKGSLSPSFSILAKAALLFALTQNKHASALVHDNALNKVTPTWQHTMGFAYPIIITCNDVTASMTVTPFTNHYRICDTGTKTEVTLTLLDLTPQSLVVEADKLRSTASYAANGNTLFIDDGTGHFMFSCVTHSKVDSQKTQGTAQVNAVMDGVIVALLVEQGGTVNAGDTVAIMEAMKMEHPLKAAIKGTVHLSPITAGDQVKSKQTIATILQADEVIHEQK*
>MP0317_megahit_262961_3-125
MSTPTSLRSILVANRGEIARRVFRTAHSMGMRCVAVFVDAD
>MP0317_megahit_283162_1-240
SGTVQATMTGRVIQILAKPGDQVVKGDPVVVLEAMKMEHSLTVPVTGQVRTLDANLGQLVEQGHILVTINPEPTPLTEN*
>MP0317_megahit_287652_1-693
LGERDCSVQRRHQKVIEEAPCPVMTDKLRSAMGQTAVTAAQSIGYRGAGTVEFLLDEGGGFFFLEMNTRLQVEHPVTEMITGLDLVEMQIDIAQGLPLPLTQADVQFSGHAIEARLYAEDPGRGFLPCTGTVDLWKPPAIEHVRIDAGIDTGFEIGPHYDPMLAKLIAWGDDRESARCRLADALNKTVLFGLTTNRSFLVDALNRDTFADGCVTTAFIEQAFGPEDLSPAV
>MP0319_megahit_19538_33-1043
QGEGLKFKGHSIEARLYAEDPRQDFLPSTGVIGHWQPYEDEHLRIDSGIAEGQKITSYYDPMLAKIIAWGETREKARRKLIDAIEKTKLLGPANNLEFLLEILKHKKFSSGTATTELVDSKLINRMKQKKPGLEEASVAAALALWTDREFYLEKSLHVDRTLLGWTNSLPFSSRLSFECQDRKFELFIISEEKGWKVTETGGETVSVLVDKIVGNTAHVKVSRNIMFLTFVASPEGDVIFSCKSRQLRFQRILPGVKQEYQQGSGKITVPMHGKVVDVLVSEGDRVSEGDSLAIHEAMKMQHCIHSDIDGIVKRVTAKPGDQLGAGDLIIELEAQS*
>MP0319_megahit_28175_2-688
ECSIQRRHQKVVEESPSPFADEALRSTLGEAALRLAEGIGYRSAGTVEFLVDDETGEFFFLETNTRLQVEHPVTEEVTGIDLVREQFRVAAGEHLDRLQDDVVSTGHAIEARLYAEDPDHGFLPATGTLHAFVPADEPEVRWDSGVEQGSRVTVDFDPMLAKVVAHGSTREEAARRLALALERLHLGGVTTNRDFLVATLRHEAFLAGDTTTDFIERNAPSGSAPHSRN
>MP0319_megahit_52172_2-520
LSKIAMLQANVPCIPGYEGSDQSDEALIENAQNIGFPLMVKASAGGGGKGMRLVHEASDLAAHISTARSEALNAFGNDELILERALIAPRHIEIQIFADGCGNTLYLGERDCSIQRRHQKVIEEAPSPFVDEQLRKRMGEAAVAAAKACNYCGAGTVEFLVDSDKQFYFLEMN
>MP0319_megahit_52212_2-553
FPAAMRQAAVPDAAVCQAAALLLTYLRQDAARRYPAELHGWASSRTYPTLCRFTLDGEAIEMRVRALGAQQWELTWDGGATQVALVSGREGRITLALGDTFRAVDYAVTASACHFVLNGIEHTAIDTTYAKAERSGAQTGSGRISAPMNGRVVAVHVAEGEAVSAGQVLLVVEAMKMEHSIAAP
>MP0319_megahit_58691_2-634
EIQVFADNHGNCVHLGERDCSVQRRHQKVIEEAPSPAVDEALRARMGATAVAVAQAIDYVGAGTVEFLLGAEGEFYFLEMNTRLQVEHPVTEMITGLDLVAWQLDIASGDPLPLTQDQIEFQGHAIEVRLYAEDPYKDFLPQTGPVVAWRPSPNVRVDTGIAEGQEITPFYDPMVAKVIAHGRTREEARRRLLRGLDGTVLLGVPNNRGFL
>MP0319_megahit_75685_3-551
RCVAVFVDADADAPFVAEADDAVRLPDGYLDGAAIIAAALATGADAIHPGYGFLAENADFVEAVEAAGLVWVGPPADVVRSMGDKLAAKAAADAAGVPTLPSSDDPTDAGSVGYPLLVKAVAGGGGKGMHLVESAADLDEAVASAQREALGAFGDSRVFLERYVARSRHLEVQVLGDAHGGLI
>MP0319_megahit_75766_767-2722
MSFEKILIANRGEIACRVIATAQSLGYRTVAVYSEPDAGARHVQLADEAVCVGPALASASYLNVDALLDACRKTGADAVHPGYGFLSENAGFSKACKDAGITFIGPDEDAIHLMGSKRLSKIAMIEAGVPCIPGYEGEDQSDATLLKEAERIGLPLMIKASAGGGGRGMRVVTDASEISAQLKSARQEAKSAFGSDELILERAVMQPRHVEIQVFGDRHGNVIHLGERDCSVQRRHQKVVEEAPSPAVDEALRQQMGEAAVNAAKACNYVGAGTVEFLLAPEGDFFFLEMNTRLQVEHPVTELVTGLDLVAWQIKVARGEPLPLSQDQVTLTGHAMEVRLYAEDPAQNYMPQTGPVLCWQPASGDGVRIDHGLTEGYEVGSHYDPMLAKIIAVGDSREDARRRLIRAVEDTVLMGVRDNRTFLAAILRHPVFAQGEATTAFIGQDFADDASMAGEAPSSQLWALAALLRCEVETPAAELRGWHSSTLGAQPVQLRCGEHEQTVYIRYRDDHAELMVGENNHHIEPLGPGLASIDGIRQRYQMFQDGKQSWLQCQGHSVCFEDATHSAAGASDQAGSGQIRAPMDGAVIEVCAKAGEAVERGQVLVIMEAMKMEHSLKADCDGTVESADLAVGSQVKRQQLLVSIKADNPES*
>MP0319_megahit_131163_67-624
MSKFSKILIANRSEIAVRIINSIKKQGLKSVAVFAEGDETSNHVKLADESICIGPSQFSKSYLNIEKILDVAKSVGADAIHPGYGFLSENDNFARECESSGITFIGPSADIIKLMGNKAEAKRKMIEIGVPCIPGYQSKKQTDKALINAAIEIGFPVMVKPTAGGGGRGMFSIDNVEDMTKTLSTA
>MP0319_megahit_197602_1070-2530
EDMTNALSTARSEALRSFGSEELIIEKAIDNPLHIEVQVFGDKHGNYIHIGERDCSIQRRHQKVIEESPGPSISWGLREVMGITSSEIIKNIKYVGAGTIEYLVDGDKFYFLEMNTRIQVEHAVTEMVTGLDLVGMQIDVAQGKPLSITQDEINFNGHAIEARLYAENPNNGFFPSPGKVYLWEPHSSEGIRVDHSLSNNQEISRLYDPMLAKVIAWGSDRETSRKRLINAINKTIFFGTDNNKQFLSSVLESEKFISAKATTKFLSEDFQYSDPSKDVKKRMAPLVASFNFLKDMNRLFEKSLLSNNSLLNWRSSGKLSSQYRYLINDKEINYLVYPKEDGSFSVISNNESSTISFVSSKKNSHKVFLNNIQLSCDLYYASQQKCFLQYEGVSCVFENLINIKDDQKIIERKNSIKPPMHGNVFKILVAVGDKIKTDTPILIVESMKMEHEILAPFNGIIEKINIQVGEQVSTDTELVSIKESDE*
>MP0319_megahit_241956_3-815
VRKMARALRETQIIGINTNKHFLQNLVQSSAFLGSDVTTAFIEQHAQHDDMKGSLSPSFSILAKAALLFALTQNKHASALVYDNALNKLTPTWQHTMGFAYPIIITCNDVTASMTVTPFTNHYRICDTSTKTEVTLTLLDLTPQSLVVEADKLRSTVSYAGNGNTLFIDDGTGHFTFSCVTHSKVDSQKTQGTAQVNAVMDGVIVALLVKQGDTVNAGDTVAIMEAMKMEHPLKAGIKGTVHLSSITAGDQVKSKQTIATILQADEVIHE*
>MP0319_megahit_243406_1-1317
HVIHLGERDCSVQRRHQKVIEEAPCPAMTDKLRSTMGETAVMAVKSIGYRGAGTVEFLLDEGGDFFFLEMNTRLQVEHPVTEMITGLDLVEMQIDIAQGLPLPLTQADVQFSGHAIEARLYAEDPSRDFLPCTGTVDLWKPSTSEHVRIDAGIDTGFEIGPHYDPMLAKLIAWGDDRESARCRLADALNQTVLFGLTTNRSFLVDALNRDTFADGCVTTAFIEQAFGPEDLSPAVPGIEHAAVAAVIQYRWQRDTARQRALSVPDDLLGWSSTGSLVSRYRYGVAGNAFDLNVSVRGEDYQVQSESAEITVRILADSENRARIEVDGRIVEIVYESQGGTRAYLFMDGEAWCFDNHRSVAALSETQAGNGRVLAPMHGRVTGIMVKAGDVVRKGQRLASLEAMKMEHEIDAPVDGTVEQVVCALQVQVAIDDVLFVIR*
>MP0319_megahit_246709_1-504
DLVEWQLRVACKESLPFTQEDIQISGHAIEVRLYAEEPRKNFMPQTGKVKVWKPATNARTDHCVYQNMEVSSHYDPMLAKIIVKAESRESAVRKMARALRETQIIGINTNKHFLQNLVQSSAFLGSDVTTAFIEQHAQNDNMKGSLSPSFSLLAKAALLFALTQNKHA
>MP0319_megahit_247012_664-1206
MNTFNSILIANRGEIAVRVMQTASALGYRSIAVYSEADTLSPHVRQADEAICIGPPPVAQSYLDIERILAAARETDAGAIHPGYGFLSENAEFAAACEAAGIVYIGPSAAAVELMGNKAHAKAHMIANGVACVPGYAGEDPSDDAFIEAAGRIGYPVMIKAAAGGGGRGMRQVNDPKDLKK
>MP0319_megahit_264339_3-1112
YPVMIKAAAGGGGRGMRQVDDPAGLTKALARARSEAQHAFGLDEVILEKALQGPRHVEVQIMADEQGHVIHLGERDCSVQRRHQKVIEEAPCPAMTDELRSAMGETAVTAAKSIGYRGAGTVEFLLDEGDNFFFLEMNTRLQVEHPVTEMITGLDLVAMQIDIAQGLPLTLTQADVQFSGHAIEARLYAEDVGRGFLPCTGTVALWQPSTAEHVRIDAGIDNGLHIGPHYDPMLAKFIAWGEDRESARCRLADALKMTVLFGLTTNRSFLVDALNQQAFAVGCVTTAFIEQAFGPEDLSPAVPSVECAAVAAVIQYRWQRDAARQRALSVPADLLDWSSTGSLESRYRYVVAGNTLDLNVRAGGEDYRVR
>MP0319_megahit_287478_3-527
PRIDSNLREQLGDTAVSLAKKINYQSAGTVEFLFDDTTGKFWFLEMNTRLQVEHPVTEEVTGIDIVEQQLLIAADEELSISQQDVSWNGHAIEARIYAEDPNNDFLPSTGKLIANQIEPKDGIRWDSGVEAGMVIGTDFDPMMAKVIAHSSSRLDAARKLAKELESTHFGGFSTN
>MP0319_megahit_297337_1080-1376
MTADPFSSAPRPFSTVLVANRGEIAVRVLQAAREAGLGSVAVYSDADAGSLHVEVADEAVHISGETLADTYLNSEAIISAALSSGADAIHPGYGFLSER
>MP0319_megahit_299599_3-683
PVSRHIEIQILGDSHGNVVHLGERECSIQRRHQKIIEESPSPRVDPEMRHAMGEAALKLAKKLKYESAGTVEFLVDDKTGEFWFLEVNTRLQVEHPVTEATTGIDIVHEQLRIARGESLGYYQEDIDWYGSAIEARLYAEDPANDFLPATGSLIAYEPNPEVEARWDSGVEQGSIIGTDFDPMIAKVICYGENRVEAANKLSMALESLHLGGVVTNRDFLVSTLRSE
>MP0321_megahit_31585_1-597
SVEGAKREAGTSFGNDTVFLEKWLATSRHIEIQILGDNHGNLVHCYERECSIQRRHQKFIEEAPSPAVDDALRSRMGDAAIAAAKKLGYASAGTVEFLLGDNDDFYFLEVNARLQVEHPVTEEIIGKDLVREQIRVAEGETLSFTQDDISINGHAIEARLYAENPAKGFLPSPGPVLVWKPATAGGARFDSGVEVGSEI
>MP0321_megahit_103318_1-1665
NAAIEVMGDKARAKRAMIDAGVPCVPGYQGDDQRVSTLVAEAEKIGLPVMVKAAAGGGGRGMRLVHEVSELETAIDMAQSEAKNAFGSSELIIEKAVIRPRHVEIQVFADKAGNTVYIGERDCSIQRRHQKVVEEAPCPVMTPELREAMGKSAVEAAKAVNYVGAGTVEFLLDEAGEFYFLEMNTRLQVEHPVTEMVTGYDLVEWQIRVARGEDLPAEQEDIELFGHAIEVRLYAEDPASGFLPSTGAIKLFTQPQGPGIRVDAGVETGDEVTPFYDAMVAKLITYGDTREDARLKMRSALRGTALFGPENNRDFLIDVMDQDEFISGAATTAFIADNYGDAFTPAEVSSADLASAGAIQHVLAMETHHSQSASVNEELLDWVSMGRVTDTKSYDVGEDAREVLVVPLNAGEYEVSVGAESHHLVVTDIDDNAMTLEVDGLSKRYHYHREAPATLYLASDSLSMMLADNTRIPPEAEEAAGGGTITAPMHGQLLSIDVAAGDAVTKGQRIAVLEAMKMQHELIAPGDGAVVDVMAMPGKQIGAGDLIMMLELEE*
>MP0321_megahit_180147_3-1316
MSKITKILIANRGEIAARVIRTARSLGYRTVAVYSAADAGAFHVSEADQAVCIGPAATGESYLVGEKILDAAKLTGADAIHPGYGFLSENAEFSKACEAMGVAFIGPPADAIELMGSKRLSKIAMIEAGVPCIPGYQEAEQSEDTLIARAAEIGFPLMVKASAGGGGRGMRLVFEKSELAENIRIARSEAENAFGSGELILERAIVEPRHIEIQVFADEFGNAVFLGERDCSIQRRHQKVVEEAPSPFVDPELRQRMGEAAVNAAKACNYCGAGTVEFLVDKDKNFYFLEMNTRLQVEHPVTELITGLDLVEWQLRIASGEELPLTQEEVTLTGHAVEVRLYAEDPRNNFMPQTGTVRLWHYPTRAGLRVDHGIHPGQEVSPFYDPMLAKIIAFGESRPEAIRRLASAVQDTQLLGINNNKLFLQNVLRNEVFERGDA
>MP0321_megahit_188716_3-1124
YNFFFLEMNTRLQVEHPVTEMITNLDLVELQFLVADNQKLPLNQEMIKFKGHAIEARLYAEDPSNNFLPCFGKILEFDYPSLNYIRIDNGIKKNQTISSFFDPMLCKVISFSNERLSSINQLKFFLTSLSVIGLKTNRDFLIDILAMKDFAEKVPNTSFIVNNYPSGVKLSKPHKIDFAVFAYFIFEQKFKSNISKTSGIPKEIWNWSNIDNLGMTINIECFGNVRKINIKPISYQSLRIVVEEKLFFLEFINKQLIINKDQYHFIKFYSYNDVFFLVKNNAIFDFFIKSELNISNSKKSSGEIFSPMHGIISDVKITKNNRINKGDTLLILEAMKMQHEISSDIDGIIDEIVINKGSQVSTGDLLIKVKPDV*
>MP0321_megahit_271748_79-717
MKKNSKIIKNFKKILIANRGEIAVRIIKTAKNLGLKTVAVYSDEDSDSLHAKLADEKINIGKGPSTESYLSIKNIVNAAKNTKSDAIHPGYGFLSENADFAKKCKKEKLIFIGPDYKTIEAMGNKKIAKSIAMKVGVPCLNDYRILSNEKMVKVNQKAKNIGYPIMLKATNGGGGKGMRLVLEQKNLKSSLHLAKAESMSAFGSDEIIIEKAL
>MP0321_megahit_322167_3-1316
AMGNKKIAKSIAMKVGVPCLDDYSILSNEKMFKINQKAKNIGYPIMLKATNGGGGKGMRLVLEQKDLKSSLNLAKAESMSAFGSDEIIIEKALIKPRHIEVQIFGDNFGNFIHLGERDCSVQRRHQKIIEEAPAKGISNEVRNKLGEQAINLAKAINYEGAGTVEFLIDQNQNFFFLEMNTRLQVEHPVTEMITGYDLVELQLIIADGQQLPINQENVNFNGHAVEVRLYAEDPLNDFFPSFGKINDFSFSNSKNIRIDSGIEINQTISSFYDPMVAKIISYSETRNESIKQLLSFLSNLSLIGIKNNRDFLIDILSHKEFIKGQINTSFIEEFYPNGFISQNPQIIDFIAFAYMIFKNEFNFSLKKTSGIPEELQHWCNFPNIQKSYKINCLGKVKNVNVKCNSLDSFELIIDNKIYSLDFLNEKIMINSTHYDYNK
>MP0321_megahit_373237_1708-3747
MVDINSLRTCISDFHKFDSVLIANRGEIACRIIKTANKLGYRTIAIYTDADKKSPHVALADEAINIGLGPVNASYLDINKIIDVAKQTNAQSIHPGYGFLSENSNFAKAVELAGLTFIGPKSEAIALMGSKSVSKKKMLEAKVPCIPGYQGDDQSDNTLLKSAKKIGFPLMIKASAGGGGRGMRLVNQVDDLKDALKIARAEALNAFGSSELILEKAFVNARHIEIQIISDAYGSHLYFGERDCSIQRRHQKVIEESPSPVMTKMLREKMGKAAVCAAKAVDYTNAGTIEFLVDDQLNYYFLEMNTRIQVEHPVTEMVTGYDLIALQFLVAQGAKLPMKQSDIAITGHAIEARIYAEDPNNDFLPNAGKIDFWDPPRFDGVRIDDGVVTGQTLSTFYDPMIAKFVGFGENRESARQKLIHGLTKAALFGIKNNKQFLIECLRKPSFISGDFRTDFISKEFQDQDKTVEPKKLLDIAIVSCIQVIRDTQNLYAQTLCVSELLCNWTNAGCLKYRKLYMLGDDHFDLTLSPDANKTNTFDVLNLSTSEKLSLTVEILDDSRARCLFERNIIEVAFFELNVKQIYCEINGVSRLYEDMINNHQGGKRIASSGTVVSPMHGSLLEVNVNIGENVVEGQLLAVLEAMKMHYEIRAEISGQVEAVFSQKGDQISADDVLLEIKDR*
>MP0321_megahit_375273_2-712
TIEFLLDKDKNFYFLEMNTRLQVEHPVTEMVTGLDLVELQLNIADDQELPLSQEQVQLCGHSLEVRLYAEDPWKNFLPSTGKIEVWRKHKSPDTRYDDGIVEGQVISPFYDPMLAKVISNGKNREQAIDTLKQSLQNTALYGVKNNRDFLIAILSSEAFRHEDVNTSFLETNDFSASGNKHMEFDEVAVLGALLMTKYSETLIDEAIGFEDELYGWSNSKTIYYPLSFKANDNIYSV
>MP0321_megahit_379437_3-512
AAGGGGRGMRLVNNISDLQKSCEIAKAEALSAFGSSEIILEKSIVEPRHIEIQIMADNFGNIISLGERDCSVQRRHQKIIEESPSPVVDAQLRTKMGEVACLAGKVINYSGAGTIEFLLDKDKNFYFLEMNTRLQVEHPVTEMVTGLDLVELQLNIADDQELPLSQEQVQ
>MP0321_megahit_399227_3-338
LDFIEYKENKLFASYQGKSFKAEIIKEDLKIEDIDKGGKIRAPMHGVIRELFVTVGEKVKKNQVILILEAMKMQHEITASIDGEVSDIYTNIGNQVSVDEDLLNINKEGEK*
>MP0528_megahit_17757_3-860
PDAGARHVQLADEAVCVGPALASASYLNVDALLDACRKTGADAVHPGYGFLSENAGFSKACKDAGITFIGPDEDAIHLMGSKRLSKIAMIEAGVPCIPGYEGEDQSDATLLKEAERIGLPLMIKASAGGGGRGMRVVTDASEISAQLKSARQEAKSAFGSDELILERAVMQPRHVEIQVFGDRHGNVIHLGERDCSVQRRHQKVVEEAPSPAVDEALRQQMGEAAVNAAKACNYVGAGTVEFLLAPEGDFFFLEMNTRLQVEHPVTELVTGLDLVAWQIKVARGEP
>MP0528_megahit_28354_3-899
GPVLCWQPASGDGVRIDHGLVEGYEVGSHYDPMLAKIIAVGDSREDARRRLIRAVEDTVLMGVRDNRTFLAAILRHPVFAQGEATTAFIGQDFADDASMAGEAPSSQLWALAALLRCEVETPAAELRGWHSSTLGAQPVQLRCGEHEQTVYIRYRDDHAELMVGENNHHIEPLGPGLASIDGIRQRYQMFQDGKQSWLQCQGHSVCFEDATHSAAGASDQAGSGQIRAPMDGAVIEVCAKAGDPVKRGQVLVIMEAMKMEHSLKADCDGTVESADLAVGSQVKRQQLLVSIKAEDSKS*
>MP0528_megahit_47546_3-125
EAMKMEHAIKAGISGTVTAVSCEVGQQVKSRQLLATVEGE*
>MP0528_megahit_88536_206-652
GQKDGSFVVTVDDETLSVAVRRSAGARVEMLVDDQTLASTARLYGDTLYALVGGRGLTCVNLLAKTRSSDDGGDGRRVLAPMHGRVVEIFVGAGDVVQKGDRLAIIEAMKMQHDIIAEIDGSVDDLLIDVDQQVGADDLMITIAAEDE*
>MP0528_megahit_104862_2-1387
GFGDKRVFLERYIAKSRHIEIQILGDSHGNIIHLGERECSIQRRHQKVVEESPSPIIDYDLRNKMGEAAIKMASLLKYESAGTVEFLFDEKTKEFWFLEVNTRLQVEHPVTEQVTGIDLVREQLKIANGDPLSISQDDVEIIGSSIEVRLYSEDPGNDFLPVTGKLIAFDPCEEPLVRWDVGVESGSEITPNFDPMLAKIISYGEDRIEAANKLALALEKSHFGGLKTNRDYLIAILRSEEFLKGNTTTDFLNQANIKDEINLTKEEVLLTAISASMWVQGKNRNDSEVLSNLASGWNNARLPNQEVNFDYSGEKISIKYKRNRDNTFSISDGKKVIIHSWAPNFIDIEIDNSRLRSKITYEKDLILINTKSGDVLFKILPKFSVREEKAPEGSLTAPMPGKVVEIKIKKGSKIKKGDTLLILEAMKMEHQVLAPNNGKVSDILVSKNQQVENGEPLVILD*
>MP0528_megahit_150657_1-138
MEAMKMEHSLKADCDGTVESADLAVGSQVKRQQLLVSIKADNPES*
>MP0528_megahit_155987_3-914
IPSLTDYYILPNENMAKINQNAAKIGYPIMLKATKGGGGKGMRLVLKQKDLKSLLNLAKSESISAFGSDEIIMEKALIKPRHIEVQIFGDSFGNFIHLGERDCSVQRRHQKIIEEAPAKGISNKIRQKLGEMAINLAKAINYMGAGTVEFLMDQNQNFFFLEMNTRLQVEHTVTEMITGLDLVELQFLIADRQQLTINQENINFKGHSIEVRLFAEDPLNNFFPSFGKIQEFNFSSTKHIRIDSGIEKNQIISSFYDPMVAKIISYSKTRSVSIDHLSSFLSNLSLIGVKNNRDFLINILSHKD
>MP0528_megahit_215527_738-1007
MSFEKILIANRGEIACRVIATAQSLGYRTVAVYSEPDAGARHVQLADEAVCVGPALASASYLNVDALLDACRKTGADAVHPGYGFLSENA
>MP0528_megahit_229057_573-656
ITAGDQVKSKQTIATILQADEVIHEQK*
>MP0528_megahit_230172_3-245
TAQVNAVMDGVIVALLVKQGDTVNAGDTVAIMEAMKMEHPLKAGIKGTVHLSSITAGDQVKSKQTIATILQADEVIHEQK*
>MP0528_megahit_236960_3-146
KGETLFILEAMKMQHEIKADIDGLPTDLRVKENSQVSTGDLLVKISP*
>MP0528_megahit_269112_875-2332
GMRIVKSSKDLKESIASAEREAEGGFGDKRVFLERYIEKSRHIEVQILGDSHGNLVHLGERECSIQRRHQKVVEESPSPMVNDSMREKMGNAAIKLASKLKYESAGTVEFLVDEKTKEFWFLEVNTRLQVEHPVTEEVTGIDLVKEQLRIAEGESLGYDQSDIDWFGSSIEVRLYAEDPNNDFLPVTGKMISFEPADDPLVRWDVGIESGSIITPDFDPMLAKVISYGETRTEAAKKLALALENSHFGGMQTNREFLIAILRSEKFLKGATTTDFIEKEKISGEVNLSEEEIKNYAKAASLWIQGQNRKNASVLTNMDSGWNNARLPFQEVKLSLKDKNFVINYKKSRDGKFQFSDSSMSTIYDWQDDFIDVEISGSRLRSKISFEDNLLLIHTYKGDLLFRVLPKFEIKDTSRIEGGLNAPMPGKVVEVQVKKGSSVRKGDTLIILEAMKMEHKVIAPSTGKIKDVLVSKGEQVENGQTLVVLN*
>MP0528_megahit_272080_3-1664
MVDINSLRTCISDFHKFDSVLIANRGEIACRIIKTANKLGYRTIAIYTDADKKSPHVALADEAINIGLGPVNASYLDINKIIDVAKQTNAQAIHPGYGFLSENSNFAKAVELAGLTFIGPKSEAIALMGSKSVSKKKMIEAKVPCIPGYQGDDQSDNTLLKSAKKIGFPLMIKASAGGGGRGMRLVNQVDDLKDALKIARAEALNAFGSSELILEKAFVNARHIEIQIISDAYGSHLYFGERDCSIQRRHQKVIEESPSPVMTKMLREKMGKAAVCAAKAVDYTNAGTIEFLVDDQLNYYFLEMNTRIQVEHPVTEMVTGYDLIALQFLVAQGAKLPMKQSDIAITGHAIEARIYAEDPNNDFLPNAGKIDFWDPPRFDGVRIDDGVVTGQTLSTFYDPMIAKFVGFGENRESARQKLIHGLTKTALFGIKNNKQFLIECLRKPSFISGDFRTDFISKEFQDQDKTVEPKKLLDIAIVSCIQVIRDTQNLYAQTLCVSELLCNWTNAGCLKYRKLYMVGDDHFDLTLSPDANKTNTFDVLNLSTSEKLSLTVEI
>MP0528_megahit_275248_3-1061
DEIIIEKALIKPRHIEVQIFGDNYGNFIHLGERDCSVQRRHQKIIEESPAKNISNEVRNQLGEQAINLAKAINYEGAGTVEFLMDQNQNFFFLEMNTRLQVEHPVTEMITGLDLVELQLIIADGQQLPTNQENINFNGHAIEVRLCAEDPLNDFFPSFGKIYDFSFLDSKNIRIDSGIEKNQTVSSFYDPLVAKIISHSVTRNESIKQLLSFLSNLSIIGIKNNRDFLIDILSHKEFMKGQINTSFIEEFYPDGFISQNPQIIDFIAFAYMIFKNEFNFSLKKTSGIPEELQHWCNFPNIQKSYKINCLGKVKNVNVKCNSLDSFELIIDNKIHRLDFLNENIMINNIHYGYN
>MP0528_megahit_280348_3-1547
LSKIAMLQANVPCIPGYEGGDQSEAALIENAKNIGFPLMVKASAGGGGKGMRLVHEASDLAAHISTARSEALNAFGNDELILERALIAPRHIEIQIFADGCGNTLYLGERDCSIQRRHQKVIEEAPSPFVDEQLRKRMGEAAVAAAKACNYCGAGTVEFLVDSDKQFYFLEMNTRLQVEHPVTELVTGLDLVEWQLRVACEESLPFTQQDIQISGHAIEVRLYAEEPRQNFMPQTGKVKVWKPATNARTDHCVYQNMEVSSHYDPMLAKIIVKAESRESAVRKMARALRETQIIGINTNKHFLQNLVQSSAFLGSDVTTAFIEQHAQNDNMKGSLSPSFSLLAKAALLFALTQNKHASTLVYGNALNKLTPTWQHSMGFAYPIIITCNDVTASMTVTPFTNHYRICDTSTKTEVTLTLLDLTPKSLVVEADKLRSTVSYAGNGNTLFIDDGTGHFTFSCVTHSKVDSQKTQSTAQVNAVMDGVIVALLVEQGGTVNAGDTVAIMEAMKMEHPLKA
>MP0528_megahit_318793_2-634
LGDSYGNLVHLGERECSIQRRHQKVVEESPSPMVDNSMREKMGDAAIKLASKLKYESAGTVEFLVDEKTKEFWFLEVNTRLQVEHPVTEEVTGIDLVKEQLRIAEGESLGYDQSDINWFGSSIEVRLYAEDPNNDFLPVTGKMISFEPAEDPLVRWDVGIESGSIITPDFDPMLAKVISYGETRTEAAKKLALALENSHFGGMQTNREFLI
>MP0528_megahit_325407_3-419
MTRNIQKILIANRGEIASRIIRTAHKLGFFTVAIYSEADRNALHVQQADEAVFVGPADPTSSYLHSEKVINAAIETQADAIHPGYGFLSENTDFARACEDAGLTFIGPNADAIALMGSKRLSKIAMLQANVPCIPGYEG
>MP0528_megahit_336902_3-977
VHPGYGFLSENSDFAEACEKAKVTFVGPSSKAIEAMGNKAKAKAIMKEAGVPCIPGAEVANKNDRELQLAAESVGFPLMIKAAAGGGGRGMRLVNNISDLQKSCEIAKAEALSAFGSSEIILEKSIVEPRHIEIQIMADNFGNIISLGERDCSVQRRHQKIIEESPSPVVDAQLRTKMGEVACLAGKVINYSGAGTIEFLLDKDKNFYFLEMNTRLQVEHPVTEMVTGLDLVELQLNIADDQELPLSQEQVQLCGHSLEVRLYAEDPWKNFLPSTGKIEVWRKHKSPDTRYDDGIVEGQVISPFYDPMLAKVISNGKNREQAIDT
>MP0528_megahit_350311_1-762
GDSYGNLVHLGERECSIQRRHQKVIEESPSPMVDDSMREKMGDAAIKLASKLKYESAGTVEFLVDEKTKEFWFLEVNTRLQVEHPVTEEVTGIDLVKEQLRIAEGESLGYDQSDIDWFGSSIEVRLYAEDPNNDFLPVTGKMISFLPADEPLVRWDVGIESGSIITPDFDPMLAKVISYGETRTEAAKKLALALENSHFGGMQTNREFLIAILRSEKFLIGATTTDFIEKEKLSGEVDLSEEEIKNYAKAASLW
>MP0528_megahit_362106_3-695
MGEAAIKLASKLKYESAGTVEFLVDEKTKEFWFLEVNTRLQVEHPVTEEVTGIDLVKEQLRIASGEELGYEQIDIDFYGSSIEVRLYAEDPGNDFLPVTGKMIAFEPSDDPLVRWDVGIESGSNITANFDPMLAKVISFGETRVEAANKLALALENSHFGGMKTNRDYLISILRSKEYLNGDTTTDFVERVNLNSEIDLTEKEIFNFAKVGAMWMQGKNRSEAMVLQNIQS
>MP0528_megahit_412352_3-722
LAKAESMSAFGSDEIIIEKALIKPRHIEVQIFGDNFGNFIHLGERDCSVQRRHQKIIEEAPAKGISNEVRNKLGELAINLAKAINYEGAGTVEFLIDQNQNFFFLEMNTRLQVEHPVTEMITGYDLVELQLIIADGQQLPINQENVNFNGHAVEARLYAEDPLNDFFPSFGKINDFSFSNSKNIRIDSGIEINQTISSFYDPMVAKIISYSETRNESIKQLLSFLSNLSLIGIKNNRDFL
>MP0528_megahit_426939_1-966
QKVVEESPSPVVDEELRNKMGAAAIKIASLLKYESAGTVEFLFDETTKEFWFLEVNTRLQVEHPVTEEVTGIDLVREQLKIANGEPLDFSQEDIEWFGSSIEVRLYSEDPGNNFLPVTGKLIAFEPTEDPLVRWDSGVETGSEITPNFDPMLAKIISYGETRVEAANKLALALENSHFGGLKTNRDYLISILRSDEFLKGNTTTDFLEKAKIKDEIKLNEEEIYFLAIAASMWIQGKNRYESEVLSNLSSGWNNARLPMQEIKLQFDDKPLTVKYKNNREEIFTTDKNNSVKINSWDKNFIDVEIDNTRIRSKVTFDNELLL
>MP0530_megahit_63767_384-578
LVAAGDTVQQGQTLVILEAMKMEHPVKADRDGTVATVHTSSGDQVRRSQLLVELAANETEEQTQ*
>MP0530_megahit_66905_1-729
GQDLVAWQLNVAEGRPLPLSQDDIHLNGHAIEVRLYAEDPAHGFTPQTGPLYAFEPAEGEGLRFDTGVRSGDAITPHYDPMLAKVIAWGQNRDEARRRLIRSLEDTTVFGVTTNRHFLSRIIADETFGAGGATTAFLQQAFKDDPSLQPQNLTIRQLALAACVLDHDISGQSAWSNAPATMTPIKLETGDTTVELLVTRSGSRLSVSMGETRHSLVLESQRDGHLCIIDSGVRQACQYHRQGD
>MP0530_megahit_71066_3-512
SDAIELMGSKRRSKLAMQDAGVPVVPGYEGNNATDEELIAAAADIGYPLMIKASAGGGGRGMRLVNAEPELVDNIKRARSEAKQAFGDDELILEKAVLEPRHVEIQVFADSHGNAVYLGERDCSIQRRHQKVVEEAPSPFVTPDLRSAMGEAAVTAALACGYEGAGTVEF
>MP0530_megahit_71234_473-739
MLEVLCLGQPGVRFDTSIRVGTTVSIFFDAMLGKLIVHAATRPAAIEKMLQVLQTMVLIGLPTNTTFMSSCLRHPSFVDGSYNTSLIPN
>MP0530_megahit_112660_1-663
LITGQDLVAWQLMVAEGRPLPLAQDEIELNGHAIEVRLYAEDPANGFTPQTGTLHEFTPAEGEGLRFDTGVRSGDVVSPHYDPMLAKVIAWGQNRDEARRRLIRALEDTTVFGVTTNRHFLSRIIADDTFGAGEATTAFLQQAFKDHPSLAPQALSIRELALSACALSLGQSAQEGWSNAPATVMPMKLEARDETVELLVRHSGHKLLVAHGEEHYELQLQ
>MP0530_megahit_126474_2-274
PASGAAASGSGRIKATMDGAIIDVLVQAGQAVKQGDTLVILEAMKMEHPVKADRDGTVGEILATKGDQVKRSQLLVEITATDVTSEEAGQ*
>MP0530_megahit_129369_1-798
ITGQDLVAWQLSVAEGLALPLTQDQIQLNGHAIEVRLYAEDPANGFTPQTGQLHQFQPAEGEGLRFDTGVRSGDSITPHYDPMLAKVIAWGANRNEARRRLLRALEDTTVFGVTTNRYFLSRIIADDTFGEGEATTAFLQQAFRDDPSLAPKDISIRELALAACVFSHGNSGRPDVRADLNNAWSNAPSTVSPMKLDTGDKTLELLVRRAGNHVTVTLGEEQYELDLESMGDGLLCIIDNGVRQRCQYHRQGDHLYLQAFGQALAV
>MP0530_megahit_137351_1038-1232
MLKKLLVANRGEIAVRVIRTAKALGYRTVAVYSEADARAMHVELADEAVCIGPAQVSASYLNSDA
>MP0530_megahit_170636_304-2145
GARHVQLADEAVCVGPALASASYLNVEALLDACRKTGADAVHPGYGFLSENAGFSKACKDASITFIGPDEDAIHLMGSKRLSKIAMIEAGVPCIPGYEGEDQSDATLLKEAERIGLPLMIKASAGGGGRGMRVVTDANDITAQLKSARQEANSAFGSDELILERAVMQPRHVEIQVFGDRHGNVIHLGERDCSVQRRHQKVVEEAPSPAVDETLRQQMGEAAVNAAKACNYVGAGTVEFLLAPEGDFFFLEMNTRLQVEHPVTELVTGLDLVAWQIKVARGEPLPLSQEQVTLTGHAMEVRLYAEDPAQNYMPQTGPVLRWQPASGDGVRIDHGLTEGYEVGSHYDPMLAKIIAVGDSREDARRRLIRAVQDTVLMGVRDNRTFLAAILRHPVFARGEATTAFIGQDFADDASMAGDIPPSQLWALAALLRCEVETPTTELRGWHSSTLGAQPVQLRCGEHEQTVYIRYQGNHAELIVGEDNHRIEPLGPGLASIDGIRQSYRMYQDGKQSWLQCQGHSVCFEDATHSAAGSSDQAGSGQIRAPMDGAVIEVCAKAGDVVKRGQVLVIMEAMKMEHSLKADCDGTVETVDLTVGGQVKRQQLLVNIKADDSES*
>MP0530_megahit_175053_2-532
YRTVAVFSEADAGARHVQLADEAVCIGPATAAESYLNVPALLDACRRSGADAVHPGYGFLSENADFAAACAEAGVTFIGPPAEAIRLMGSKRLSKIAMQEAGVPCVPGYQGEDQSDDTLIKEAEAVGLPLMIKASAGGGGRGMRVVTEPQQIPAQLKSARQEAKSSFGNDELILERA
>MP0530_megahit_175526_364-801
MSIGRLLVANRGEIALRIIRACRELGIETVAVCSSIDAETPHTRAATQSVTIGPPHPRDSYLSIGAVIDAARTTGADAVHPGYGFLSESPEMAAACVDAGLIWVGPPADVIGRLGSKIEARRLMQAAGVPVVAGETPADQTDVGLT
>MP0530_megahit_205929_2-895
MLKKLLIANRGEIAVRVIKTAKSLGYRTVAVYSEADAKALHVELADEAVCIGLAQVSASYLNAEAIIEAARKTGADCVHPGYGFLSENSGFARACKDAGLVFVGPPEAAIELMGSKRRSKIAMQEAGVPVVPGFEGDNASDEELINAAENIGYPLMIKASAGGGGRGMRLVEKAAELADNIQRARSEAKQAFGDGELILEKAVIEPRHIEIQIFADQHGNAVYLGERDCSVQRRHQKVVEEAPSPFVTPELRQAMGEAAVKAALACDYEGAGTVEFLVDKDRNFYFLEMNTRLQVEHP
>MP0530_megahit_208367_7198-9120
MRTATALGYRSIAVYSEADALAPHVRQANDAVCIGPAPVAQSYLDIEHMLAAARETDAGAIHPGYGFLSENADFAAACEAAGIVFIGPSAAAVELMGNKARAKAHMASAGVLCVPGYAGEDPSDDAFIEAASRIGYPVMIKAAAGGGGRGMRQVDDPAALTKALARARSEAQHAFGSDEVILEKALQGPRHVEVQIMADEQGHVIHLGERDCSVQRRHQKVIEEAPCPAMTDKLRSAMGETAVTAAKSIGYRGAGTVEFLLDEGGDFFFLEMNTRLQVEHPVTEMITGLDLVAMQIDIAQGLPLTLTQADVQFSGHAIEARLYAEDPSRGFLPCTGTVALWQPGRAEHVRIDAGIDNGLQIGPHYDPMLAKFIAWGDDRESARRRLADALTKTVLFGLTTNRTFLVDVLNRPAFADGCATTAFIDQAFGPEDLSPAVPGVEHAAVAAVMQYRWQRDAARQRALLVPADLLGWSSTGSLVSRYRYGLAGNALDLTVSARGDDYRVRSEGAEIAVRMVADSENKARIEVDGRTIEVVYEAQSQTRAYLFMDGEAWCFDNQMVAAALSETQAGNGRVLAPMHGRVTEIMVKAGDVVRKGQRLASLEAMKMEHEIDAPVDGTVEQVVCALQVQVAIDDVLFEIS*
>MP0530_megahit_224680_191-2146
MSFEKILIANRGEIACRVIATAQSLGYRTVAVYSEPDAGARHVQLADEAVCVGPALASASYLNVDALLDACRKTGADAVHPGYGFLSENAGFSKACKDAGITFIGPDEDAIHLMGSKRLSKIAMIDAGVPCIPGYEGEDQSDATLLKEAERIGLPLMIKASAGGGGRGMRVVTDASEISAQLKSARQEAKSAFGSDELILERAVMQPRHVEIQVFGDRHGNVIHLGERDCSVQRRHQKVVEEAPSPAVDEALRQQMGEAAVNAAKACNYVGAGTVEFLLAPEGDFFFLEMNTRLQVEHPVTELVTGLDLVAWQIKVARGEPLPLSQEQVTLTGHAMEVRLYAEDPAQNYMPQTGPVLCWQPASGDGVRIDHGLTEGYEVGSHYDPMLAKIIAVGDSREDARRRLIRAVEDTVLMGVRDNRTFLAAILRHPVFARGEATTAFIGQDFADDASMAGDTPSSQLWALAALLRCEVETPTAELRGWHSSTLGAQPVQLRCGEHEQTVYIRYQDNHAELLVGEDNHRIEPLGPGLASIDGIRQSYRMYQDGKQSWLQCQGHSVCFEDATHSVAGSSDQAGSGQIRAPMDGAVIEVCAKAGDPVKRGQVLVIMEAMKMEHSLKADCDGTVESADLAVGSQVKRQQLLVSIKAEDSES*
>MP0530_megahit_226058_494-2320
MTRNIQKILIANRGEIACRIIRTAHKLGFFTVAIYSEADRNALHVLQADEAVFVGPADPTSSYLHSEKVINAAIETQADAIHPGYGFLSENADFARACEDAGLTFIGPNADAIALMGSKRLSKIAMLQANVPCIQGYEGGDQSEAALIENAKNIGFPLMVKASAGGGGKGMRLVHEASDLAAHISTARSEALNAFGNDELILERALIAPRHIEIQIFADGCGNTLYLGERDCSIQRRHQKVIEEAPSPFVDEQLRKRMGEAAVAAAKACNYCGAGTVEFLVDSDKQFYFLEMNTRLQVEHPVTELVTGLDLVEWQLRVACKESLPFTQEDIQISGHAIEVRLYAEEPRKNFMPQTGKVKVWKPATNARTDHGVYQNMEVSSHYDPMLAKIIVKAESRASAVRKMARALRETQIIGINTNKHFLQNLVQSSAFLGSDVTTAFIEQHAQHDDMKGSLSPSFSILAKAALLFALTQNKHASALVYDNALNKLTPTWQHTMGFAYPIIITCNDVTASMTVTPFTNHYRICDTGTKTEVTLTLLDLTPQSLVVEADKLRSTASYAANGNTLFIDDGTGHFMFSCVTHSKVDSQKTQGTAQVNAVMDGVIVALLV
>MP0530_megahit_228711_1-270
KVDSQKTQGTAQVNAVMDGVIVALLVKQGDTVNAGDTVAIMEAMKMEHPLKAGIKGTVHLSSITAGDQVKSKQTIATILQADEVIHEQK*
>MP0530_megahit_230103_2-1459
MRVVTEPQQIPAQLKSARQEAKSSFGNDELILERAVINPRHVEIQVFGDHHGNVIHLGERDCSVQRRHQKVVEEAPSPVVDEDLRRRMGEAAVNAAKACDYVGAGTVEFLLGADGEFYFLEMNTRLQVEHPVTELVTGQDLVAWQLRVAAGEPLPLTQEQVRLTGHAMEVRLYAEDPAQGYLPQTGPVLSWRPANGEGVRIDHGLVDGAEVGSHYDPMLAKIIAFGASRDEARRRLIRAVEDTVLMGLDDNRRFLAAILRHPEFAAGDATTAFIDGPFADDPGLRAADTPEALWALAALLLTRIGAGDAAGRAGYRNWHSSGVGAQPLVLAQGDRERTLYLTPDGIHGGPDLTLDAVHDDGTLIATLDGVRRRYHWLHRDGRVWLQDGGLRACFEERTHRASGGEQGPGSGQLKAPMDGAVIEVNAAAGDTVKRGQTLAVLEAMKMEHALKADCDGTVDTVTVSAGDQVKRQQLLITVTPEVVTE*
>MP0530_megahit_234885_2-532
SAVRKMARALRETQIIGINTNKHFLQNLVQSSAFLGSDVTTAFIEQHAQNDNMKGSLSPSFSLLAKAALLFALTQNKHASTLVYGNALNKLTPTWQHSMGFAYPIIITCNDVTASMTVTPFTNHYRICDTSTKTEVTLTLLDLTPKSLVVEADKLRSTVSYAGNGNTLFIDDGTGHF
>MP0530_megahit_254595_1-264
KVDSQKTQGTAQVNAVMDGVIVALLVEQGGTVNAGDTVAIMEAMKMEHPLKAAIKGTVHLSPITAGDQVKSKQTIATILQADEVIHE*
>MP0530_megahit_267054_358-2313
MSFEKILIANRGEIACRVIATAQSLGYRTVAVYSEPDAGARHVQLADEAVCVGPALASASYLNVDALLDACRKTGADAVHPGYGFLSENAGFSKACKDAGITFIGPDEDAIHLMGSKRLSKIAMIEAGVPCIPGYEGEDQSDATLLKEAERIGLPLMIKASAGGGGRGMRVVTDASEISAQLKSARQEAKSAFGSDELILERAVMQPRHVEIQVFGDRHGNVIHLGERDCSVQRRHQKVVEEAPSPAVDEALRQQMGEAAVNAAKACNYVGAGTVEFLLAPEGDFFFLEMNTRLQVEHPVTELVTGLDLVAWQIKVARGEPLPLSQDQVTLTGHAMEVRLYAEDPAQNYMPQTGPVLCWQPASGDGVRIDHGLTEGYEVGSHYDPMLAKIIAVGDSREDARRRLIRAVEDTVLMGVRDNRTFLAAILRHPVFAQGEATTAFIGQDFADDASMAGEAPSSQLWALAALLRCEVETPAAELRGWHSSTLGAQPVQLRCGEHEQTVYIRYRDDHAELMVGENNHHIEPLGPGLASIDGIRQRYQMFQDGKQSWLQCQGHSVCFEDATHSAAGASDQAGSGQIRAPMDGAVIEVCAKAGEAVERGQVLVIMEAMKMEHSLKADCDGTVESADLAVGSQVKRQQLLVSIKADNPES*
>MP0530_megahit_294639_3-1526
LLKEAERIGLPLMIKASAGGGGRGMRVVTDASEIPAQLKSARQEAKSAFGSDELILERAVMQPRHVEIQVFGDRHGHVIHLGERDCSVQRRHQKVVEEAPSPAVDEALRQEMGEAAVNAAKACNYVGAGTVEFLLAPEGDFFFLEMNTRLQVEHPVTELVTGLDLVAWQIKVARGEPLPLTQEQVRLTGHAMEVRLYAEDPAQNYMPQTGPVLCWQPAAGDGVRIDHGLVEGYEVGSHYDPMLAKIIAVGDSREDARRRLIRAVEDTVLMGVRDNRPFLAAILRHPVFACGEATTAFIGEDFADDASMAGEAPSSQLWALAALLRCEAETPSADLRGWHSSTLGAQPVQLRCGDHEQTVYIRYQDNHAELIVGENSHRIATLAPGLATIDGVQQRYRMCQDGKQSWLQWQGHSVCFEDATHSAAGTSDQAGSGQIRAPMDGAVIEVCTKTGDAVKRGQVLVIMEAMKMEHSLKADCDGTVESADLAVGSQVKRQQLLVSIKPDSPET*
>MP0530_megahit_302813_1136-2638
MSVFSKVLVANRGEIAVRVLQTLQAMGIATAAVYADPDANAPHVALADEAFPLGGSTAEETYLDRRKIIELALRCGAEAVHPGYGFLAENPAFSKECAEAGLVFIGPSPETIELLGDKIRSKESAIQAGVPVVPSSPVWTPGESQPDDLSSQIGFPLLVKAAAGGGGRGMRIVERVQDLDAALESASREAASAFGDGRVFLERYIPAARHVEFQVLADSSGNTIHLLERECSVQRRYQKVIEETPSPALNDDLRDRMATSAVAMAMSAGYTNAGTVEFLVDAQTGEYYFLEMNARIQVEHPITEETLRLDMVEWQTRIAAGELITLCQEDIRPSGHAVECRIYAEDPYSNFAPATGRLLAWRPPSGMGIRLDSGVAEGQEVSAYYDSMLAKLVAWGPDRQSAIGRMQLALESFPVLGVTTNIPFLIRAIAHPYFRSGEYDTGFIAKYPELTAPPESNHLNLAAAEIAERIWQSAGPVSGSNVSGQAAQGPWRGLSKSTFP*
>MP0532_megahit_62412_1580-2491
ERLLSGARHVEVQILADSHGNCIHLNERDCSLQRRHQKVIEESPSPAVDHQLRQAMGDTAVTAAKAVDYIGAGTVEFMLSPKGDFYFLEMNTRLQVEHPVTEMTTGIDLVQKQFEVAAGLQLGIVQSDVCMSGHAIEARIYAEDASKGFLPVVGRLALWKPPHGPGIRVDSGVRQGDVVTIDFDPMLAKLVVHASTRRAALRRLDAALADLVALGVTTNIGFLRNAAAHHAFASGSVTTEFLDSAPISEFAEPGADPAVLVAIASAAQRLGMERAPSDDASGSVDEHTGHSGDPFRTLSRSFP*
>MP0532_megahit_109701_383-739
MSIGRLLVANRGEIALRIIRACRELGIETVAVCSAIDAETPHTRAATQSVTIGPPHPRDSYLSIGAVIDAARTTGADAVHPGYGFLSESPEMAAACVDAGLIWVGPPADVIGRLGSKIE
>MP0532_megahit_147903_1-501
EARLYAEDPGRGFLPCTGTVDLWKPPAIEHVRIDAGIDTGFEIGPHYDPMLAKLIAWGDDRESARCRLADALNKTVLFGLTTNRSFLVDALNRDTFADGCVTTAFIEQAFGPEDLSPAVAGIEHAAVAAVIQYRWQRDAARQRALSVPDDLLGWSSTGSLVSRYRYG
>MP0532_megahit_153475_189-2165
MSFEKVLVANRGEIACRVLQSARSLGYRTVAVFSEADAGARHVQLADEAVCIGPATAAESYLNVPALLDACRRSGADAVHPGYGFLSENADFAAACAEAGVTFIGPPAEAIRLMGSKRLSKIAMQEAGVPCVPGYQGEDQSDDTLIKEAEAVGLPLMIKASAGGGGRGMRVVTEPQQIPAQLKSARQEAKSSFGNDELILERAVINPRHVEIQVFGDHHGNVIHLGERDCSVQRRHQKVVEEAPSPVVDEALRRRMGEAAVNAAKACDYVGAGTVEFLLGADGEFYFLEMNTRLQVEHPVTELVTGQDLVAWQLRVAAGEPLPLTQEQVRLTGHAMEVRLYAEDPAQGYLPQTGPVLSWRPASGEGVRIDHGLVDGAEVGSHYDPMLAKIIAFGASRDEARRRLIRAVEDTVLMGLDDNRRFLAAILRHPEFAAGDATTAFIDGPFADDPGLRAADTPEALWALAALLLTRIGAGDAAGRAGYRNWHSSGVGAQPLVLAQGDRERTLYLTPDGIHGGPDLTLDAVRLDAVHDDGTLIATLDGVRRRYHWLHRDGRVWLQDGGLRACFEERTHRASGGEQGPGSGQLKAPMDGAVIEVSAAAGDTVKRGQTLAVLEAMKMEHALKADCDGTVDTVTVSAGDQVKRQQLLITVTPEVVTE*
>MP0532_megahit_165025_1184-1588
ENSHRIATLAPGLATIDGVQQRYRMCQDGKQSWLQWQGHSVCFEDATHSAAGTSDQAGSGQIRAPMDGAVIEVCTKTGDAVKRGQVLVIMEAMKMEHSLKADCDGTVESADLAVGSQVKRQQLLVSIKPDSPET*
>MP0532_megahit_169757_2-415
AQAITLAPLSDNRVAVNGVAVDVKVLQDGKQYWLQCQGRTACFTDDTHTAAGSSDQAGSGLIRAPMDGAIIDVNVKAGDTVSKGQVLVVMEAMKMEHSLKADCDGKVEALDLSPGSQVKRQQLLVTVTPDAAVTSGQ*
>MP0532_megahit_169971_1-729
MNTFNSILIANRGEIAVRVMQTASALGYRSIAVYSEADALSPHVRQADEAICIGPPPVAQSYLDIERILAAARETDAGAIHPGYGFLSENAEFAAACEAAGIVYIGPSAAAVELMGNKAHAKAHMIANGVACVPGYAGEDPSDDAFIEAAGRIGYPVMIKAAAGGGGRGMRQVNDPKDLKKALARARSEAQHAFGLDEIILEKALPGPRHVEVQIMADAQGHVIHLGERDCSVQRRHQKVIEE
>MP0532_megahit_172674_3-353
MFEKILIANRGEIARRIMRTCRKMEIRTVAVYSEADRDMPYAKEADEAYYIGESAPAHSYLNIAKIIETARAAGADAIHPGYGFLAENHLFARACAEAGIVFIGPNPEVIEAMGNKL
>MP0532_megahit_206600_1199-1438
RVVAPMHGKLVEIFVQAGVAVRKGSRLAVLEAMKMQHELLSEVDGVVREVHGNPDAQVAADDLLFEIELIKENDAGTGA*
>MP0532_megahit_209971_1-960
QTGKVKVWKPATNARTDHGVYQNMEVSSHYDPMLAKIIVKAESRASAVRKMARALRETQIIGINTNKHFLQNLVQSSAFLGSDVTTAFIEQHAQNDNMKGSLSPSFSLLAKAALLFALTQNKHASTLVYGNALNKLTPTWQHSMGFAYPIIITCNDVTASMTVTPFTNHYRICDTSTKTEVTLTLLDLTPKSLVVEADKLRSTVSYAGNGNTLFIDDGTGHFTFSCVTHSKVDSQKTQGTAQVNAVMDGVIVALLVKQGDTVNAGDTVAIMEAMKMEHPLKAGIKGTVHLSSITAGDQVKSKQTIATILQADEVIHEQK*
>MP0532_megahit_213388_566-643
ITAGDQVKSKQTIATILQADEVIHE*
>MP0532_megahit_215811_3-839
ADFARACEDAGLTFIGPNADAIALMGSKRLSKIAMLQANVPCIQGYEGGDQSEAALIENAKNIGFPLMVKASAGGGGKGMRLVHEASDLAAHISTARSEALNAFGNDELILERALIAPRHIEIQIFADGCGNTLYLGERDCSIQRRHQKVIEEAPSPFVDEQLRKRMGEAAVAAAKACNYCGAGTVEFLVDSDKQFYFLEMNTRLQVEHPVTELVTGLDLVEWQLRVACKESLPFTQEDIQISGHAIEVRLYAEEPRKNFMPQTGKVKVWKPATNARTD
>MP0532_megahit_244589_2926-3723
IAWGQNRDEARRRLIRALEDTTVFGVTTNRHFLSRIIANDTFGAGEATTAFLQQAFKDDPSLAPQALSIRELALSACALSLNSTGQEGWSNAPATVIPMKLEIQEKTVELLVRHSGHKLLVSHGDDHYELLIQSHEQGQLCIIDNGIRQRCQYSRAGDSLYLQALGRSWSVTDITHQPATGAQGAGSGRIQASMDGAIIDVLVAAGDTVQQGQTLVILEAMKMEHPVKADRDGTVAAVHTSSGDQVRRSQLLVELAANETEEQTQ*
>MP0532_megahit_251871_1-435
MDRFNSILIANRGEIAVRVMRTATALGYRSIAVYSEADALAPHVRQANDAVCIGPAPVAQSYLDIEHMLAAARETDAGAIHPGYGFLSENADFAAACEAAGIVFIGPSAAAVELMGNKARAKAHMASAGVLCVPGYAGEDPSDDA
>MP0532_megahit_260342_491-994
MTRNIQKILIANRGEIACRIIRTAHKLGFFTVAIYSEADRNALHVLQADEAVFVGPADPTSSYLHSEKVINAAIQTQADAIHPGYGFLSENADFARACEKAGLTFIGPNADAIALMGSKRLSKIAMLQANVPCIPGYEGSDQSDEALIENAQNIGFPLMVKASAGGGG
>MP0532_megahit_261188_785-2200
MLKKLLIANRGEIAVRVIRTAKALGYRTVAVYSEADANALHVEQADEAVCIGPAQVAASYLNADAILDAAAKTGADCIHPGYGFLSENAGFAKAIKQAGLTFVGAPENAIELMGSKRRSKIAMEEAGVPVVPGYEGNNATDDELIAAAKDIGYPLMLKASAGGGGRGMRLVESESELADDIKRARSEAKQAFGDDELIIEKAVIEPRHVEIQVFADRHGNAVYLGERDCSVQRRHQKVVEEAPSPFVTPELRKAMGEAAVKAALACGYEGAGTVEFLVDKDRNFYFLEMNTRLQVEHPVTELITGQDLVAWQLMVAEGRPLPLAQNEIELNGHAIEVRLYAEDPASGFTPQTGTLHEFTPAEGEGLRFDTGVRSGDVVSPHYDPMLAKVIAWGQNRDEARRRLIRALEDTTVFGVTTNRHFLSRIIADDTFGAGEATTAFLQQAFKDDPSLAPQALSIRELALSACALSLNS
>MP0532_megahit_276107_1032-1460
MKKEVTVNIDGKEFVVEMFVDNNLNIDSVVVDGEIIEIDEINNINIQESSKNIDAKLKLDSDELIKNESNSSSHNIISPMAGVILKIIKNKGDSVSKGDDLVVVESMKMQQIIKSDYDGIVDVINVDFKEQVSAGKILMTIS*
>MP0532_megahit_307781_2-1588
CVPGYAGEDPSDDAFIEAASRIGYPVMIKAAAGGGGRGMRQVDDPAALTKALARARSEAQHAFGSDEVILEKALQGPRHVEVQIMADEQGHVIHLGERDCSVQRRHQKVIEEAPCPAMTDKLRSAMGETAVTAAKSIGYRGAGTVEFLLDEGGDFFFLEMNTRLQVEHPVTEMITGLDLVAMQIDIAQGLPLTLTQADVQFSGHAIEARLYAEDPSRGFLPCTGTVALWQPGRAEHVRIDAGIDNGLQIGPHYDPMLAKFIAWGDDRESARRRLADALTKTVLFGLTTNRTFLVDVLNRPAFADGCATTAFIDQAFGPEDLSPAVPGVEHAAVAAVMQYRWQRDAARQRALLVPADLLGWSSTGSLVSRYRYGLAGNALDLTVSARGDDYRVRSEGAEIAVRMVADSENKARIEVDGRTIEVVYEAQSQTRAYLFMDGEAWCFDNQMVAAALSETQAGNGRVLAPMHGRVTEIMVKAGDVVRKGQRLASLEAMKMEHEIDAPVDGTVEQVVCALQVQVAIDDVLFEIS*
>MP0534_megahit_85002_394-672
AGVSLLPAATATRTFKAPMPGVILSVAVQVGDQVITGDEICVLEAMKMQHELLSEVDGVVREVHGNPDAQVAADDLLFEIELIKENDAGTGA*
>MP0534_megahit_110855_2-328
MSVFQSILVANRGEIAVRVLRTAKRLGFRTIAVYSEADAQVPHVRMADDAVCLGPPPAPASYLHRDRILQAAQQTGAEAIHPGYGFLSENAEFVRACEAVGLVFIGPTA
>MP0534_megahit_114363_2-367
ATIDGVQQRYRMCQDGKQSWLQWQGHSVCFEDATHSAAGTSDQAGSGQIRAPMDGAVIEVCTKTGDAVKRGQVLVIMEAMKMEHSLKADCDGTVESADLAVGSQVKRQQLLVSIKPDSPET*
>MP0534_megahit_127443_3-503
HPGYGFLSEDSEFAQACLDGGFAFVGPSPEAIRLMGNKDEAKRLMVGAGVPVVPGCDDLNIDLKVILAEARQIGYPVMIKAAAGGGGRGMRIVGNELELQDGLNSARREAMAAFGGDRLLLEKVVSDPRHIEVQIFADQYNNVVHMFERDCSIQRRYQKVVEEAPGP
>MP0534_megahit_127488_2-316
MAAINTLLIANRGEIARRIIRTARELGLTTVAVYSDIDADAPHVREADRAVRLGPAPARDSYLDIDKVIRAARDSGADAIHPGYGFLSENTTFADACADAGLIFV
>MP0534_megahit_139581_2-640
PENAIELMGSKRRSKIAMEEAGVPVVPGYEGNNATDDELIAAAKDIGYPLMLKASAGGGGRGMRLVESESELADDIKRARSEAKQAFGDDELIIEKAVIEPRHVEIQVFADRHGNAVYLGERDCSVQRRHQKVVEEAPSPFVTPELRKAMGEAAVKAALACGYEGAGTVEFLVDKDRNFYFLEMNTRLQVEHPITELIIGQDLVAWQLMVAEG
>MP0534_megahit_150466_2-886
EGGDFFFLEMNTRLQVEHPVTEMITGLDLVEMQIDIAQGLPLPLTQADVQFSGHAIEARLYAEDPGRGFLPCTGTVDLWKPPTIEHVRIDAGIDTGFEIGPHYDPMLAKLIAWGDDRESARCRLADALNKTVLFGLTTNRSFLVDALNRDTFADGCVTTAFIEQAFGPEDLSPAVAGIEHAAVAAVIQYRWQRDAARQRALSVPDDLLGWSSTGSLVSRYRYGVAGNAFDLNVSVRGEDYQVRSESAELTVRILADSENKARIEVDGRIVEVVYEPHSGTRTYLFMDGEAWCFDN
>MP0534_megahit_153001_2-1390
APHVTLADQAYSLNGVSAEETYLDSKKLIALAKESGAEAIHPGYGFLSENPSFCADCTAAGLVFIGPNSDTISLLGDKIRSKETAIRAGVPVVPSSPLWEPGETHHQGFLSQWGFPLLVKATAGGGGRGMRLVEREAELLPALESASREAASAFGDGRVFLERFFPAARHVEFQVLADASGNTIHLMERECSVQRRYQKVIEETPSPALDRKLRESMGESAVALAKSAGYTNAGTVEFLVDPTTGQYYFLEMNARIQVEHPITEETLRMDLVQWQVRIAAGENLTLSQNDIRSSGHALECRIYAEDAYDNFAPSTGTLLSWQPPHGMGLRLDSGVSQGQEVTPYYDSMLAKLVSWGADRQASINRMSKALENFPVVGVTTNIPFLMRAIHHPAFTSGNYDTRFVAMYGELTAPGDNGRIDAAAMELAEDFWQASVPKRAGTRTTGQDRPQGPWESLGRASFP*
>MP0534_megahit_155434_3-353
MLKKLLIANRGEIAVRVIRTAKALGYRTVAVYSEADANALHVEQADEAVCIGPAQVAASYLNADAILDAAAKTGADCIHPGYGFLSENAGFAKAIKQAGLTFVGPPENAIELMGSKR
>MP0534_megahit_202866_47-1159
YFLEMNTRLQVEHPVTELITGQDLVAWQLMVAEGRPLPLAQNEIELNGHAIEVRLYAEDPASGFTPQTGTLHEFTPAEGEGLRFDTGVRSGDVVSPHYDPMLAKVIAWGQNRDEARRRLIRALEDTTVFGVTTNRHFLSRIIANDTFGAGEATTAFLQQAFKDDPSLAPQALSIRELALSACALSLNSAGQEGWSNAPATVIPMKLEIQEDTVELLVRHSGHKLLVSHGDDHYELLIQSHEQGQLCIIDNGIRQRCQYSRAGDSLYLQALGRSWSVTDITHQPATGAQGAGSGRIQASMDGAIIDVLVAAGDTVQQGQTLVILEAMKMEHPVKADRDGTVAAVHTSSGDQVRRSQLLVELAANETEEQTQ*
>MP0534_megahit_204704_3350-4915
MDRFNSILIANRGEIAVRVMRTATALGYRSIAVYSEADALAPHVRQANDAVCIGPAPVAQSYLDIEHMLAAARETDAGAIHPGYGFLSENADFAAACEAAGIVFIGPSAAAVELMGNKARAKAHMASAGVLCVPGYAGEDPSDDALIEAASRIGYPVMIKAAAGGGGRGMRQVDDPAALTKALARARSEAQHAFGSDEVILEKALQGPRHVEVQIMADEQGHVIHLGERDCSVQRRHQKVIEEAPCPAMTDKLRSAMGETAVTAAKSIGYRGAGTVEFLLDEGGDFFFLEMNTRLQVEHPVTEMITGLDLVAMQIDIAQGLPLTLTQADVQFSGHAIEARLYAEDPSRGFLPCTGTVALWQPGRAEHVRIDAGIDNGLQIGPHYDPMLAKFIAWGDDRESARRRLADALTKTVLFGLTTNRTFLVDVLNRPAFADGCATTAFIDQAFGPEDLSPAVPGVEHAAVAAVMQYRWQRDAARQRALLVPADLLGWSSTGSLVSRYRYGLAGNALDLTVSARGDDYR
>MP0534_megahit_210014_3-1286
AIHLMGSKRLSKIAMIEAGVPCIPGYEGEDQSDATLLKEAERIGLPLMIKASAGGGGRGMRVVTDASEIPAQLKSARQEAKSAFGSDELILERAVMQPRHVEIQVFGDRHGNVIHLGERDCSVQRRHQKVVEEAPSPAVDEALRQQMGEAAVNAAKACNYVGAGTVEFLLAPEGDFFFLEMNTRLQVEHPVTELVTGLDLVAWQIKVARGEPLPLSQEQVTLTGHAMEVRLYAEDPAQNYMPQTGPVLCWQPASGDGVRIDHGLVEGYEVGSHYDPMLAKIIAVGDSREDARRRLIRAVEDTVLMGVRDNRAFLAAILRHPVFAGGEATTAFIGQDFADDASMAGDTPPSQLWALAALLRCEVETPTAELRGWHSSTLGAQPVQLRCGEHEQTVYIRYQDNQAELLVGEDNHRIAPLGPGLASIDGIR
>MP0534_megahit_215696_1-414
MFEKILIANRGEIARRIMRTCRKMNIRTVAVYSEADRDMPYAKEADEAYYIGESAPAHSYLNIAKIIETARAAGADAIHPGYGFLAENHLFARACAEAGIVFIGPNPEVIEAMGNKLKALEIAKKAGVPTLKRSRRSI
>MP0534_megahit_221970_3-476
YGLAGNALDLTVSARGDDYRVRSEGAEIAVRMVADSENKARIEVDGRTIEVVYEAQSQTRAYLFMDGEAWCFDNQMVAAALSETQAGNGRVLAPMHGRVTEIMVKAGDVVRKGQRLASLEAMKMEHEIDAPVDGTVEQVVCALQVQVAIDDVLFEIS*
>MP0534_megahit_224904_1-822
VNAAKACNYVGAGTVEFLLAPEGDFFFLEMNTRLQVEHPVTELVTGLDLVAWQIKVARGEPLPLTQEQVRLTGHAMEVRLYAEDPAQNYMPQTGPVLCWQPAAGDGVRIDHGLVEGYEVGSHYDPMLAKIIAVGDSREDARRRLIRAVEDTVLMGVRDNRPFLAAILRHPVFACGEATTAFIGEDFADDASMAGEAPSSQLWALAALLRCEAETPSADLRGWHSSTLGAQPVQLRCGDHEQTVYIRYQDNHAELIVGENSHRIATLAPGLATID
>MP0534_megahit_234370_1-1845
LADEAVCIGPATAAESYLNVPALLDACRRSGADAVHPGYGFLSENADFAAACAEAGVTFIGPPAEAIRLMGSKRLSKIAMQEAGVPCVPGYQGEDQSDDTLIKEAEAVGLPLMIKASAGGGGRGMRVVTEPQQIAAQLKSARQEAKSSFGNDELILERAVINPRHVEIQVFGDHHGNVIHLGERDCSVQRRHQKVVEEAPSPVVDEDLRRRMGEAAVNAAKACDYVGAGTVEFLLGADGEFYFLEMNTRLQVEHPVTELVTGQDLVAWQLRVAAGEPLPLTQEQVRLTGHAMEVRLYAEDPAQGYLPQTGPVLSWRPANGEGVRIDHGLVDGAEVGSHYDPMLAKIIAFGASRDEARRRLIRAVEDTVLMGLDDNRRFLAAILRHPEFAAGDATTAFIDGPFADDPGLRAADTPEALWALAALLLTRIGAGDAAGRAGYRNWHSSGVGAQPLVLAQGDRERTLYLTPDGIHSGPDLTLDAVRLDAVHDDGTLIATLDGVRRRYHWLHRDGRVWLQDGGLRACFEERTHRASGGEQGPGSGQLKAPMDGAVIEVNAAAGDTVKRGQTLAVLEAMKMEHALKADCDGTVDTVTVSAGDQVKRQQLLITVTPEVVTE*
>MP0534_megahit_237302_691-1113
AELLVGEDNHRIEPLGPGLASIDGIRQSYRMYQDGKQSWLQCQGHSVCFEDATHSAAGSSDQAGSGQIRAPMDGAVIEVCAKAGDPVKRGQVLVIMEAMKMEHSLKADCDGTVESADLAVGSQVKRQQLLVSIKAEDSKS*
>MP0534_megahit_261053_360-803
MSFEKILIANRGEIACRVIATAQSLGYRTVAVYSEPDAGARHVQLADEAVCVGPALASASYLNVDALLDACRKTGADAVHPGYGFLSENAGFSRACKDAGITFIGPDEDAIHLMGSKRLSKLAMIEAGVPCIPGYEGEDQSDATLLKE
>MP0534_megahit_266373_1-402
MKKEVTVNIDGKEFVVEIFVDNNLNIDSVVVDGEIIEIDEINNINIQESSKNIDAKLKLDSDELIKNESNSSSHNIISPMAGVILKIIKNKGDSVSKGDDLVVVESMKMQQIIKSDYDGIVDVINVDFKEQVSA
>MP0534_megahit_314253_878-1504
EHPITEETLRLDMVEWQTRIAAGELITLCQEDIRPSGHAVECRIYAEDPYSNFAPATGRLLAWRPPSGMGIRLDSGVAEGQEVSAYYDSMLAKLVAWGPDRQSAIGRMQLALESFPVLGVTTNIPFLIRAIAHPYFRSGEYDTGFIAKYPELTAPPESNHLNLAAAEIAERIWQSAGPVSGSNVSGQAASGPQAAQGPWRGLSKSTFP*
>MP0534_megahit_320307_617-886
HSKVDSQKTQGTAQVNAVMDGVIVALLVEQGGTVNAGDTVAIMEAMKMEHPLKAAIKGTVHLSPITAGDQVKSKQTIATILQADEVIHE*
>MP0534_megahit_323341_3545-5563
MTRNIQKILIANRGEIASRIIRTAHKLGFFTVAIYSEADRNALHVQQADEAVFVGPADPTSSYLHSEKVINAAIQTQADAIHPGYGFLSENADFARACEKAGLTFIGPNADAIALMGSKRLSKIAMLQANVPCIPGYEGSDQSDEALIENAQNIGFPLMVKASAGGGGKGMRLVHEASDLAAHISTARSEALNAFGNDELILERALIAPRHIEIQIFADGCGNTLYLGERDCSIQRRHQKVIEEAPSPFVDEQLRKRMGEAAVAAAKACNYCGAGTVEFLVDSDKQFYFLEMNTRLQVEHPVTELVTGLDLVEWQLRVACEESLPFTQQDIQISGHAIEVRLYAEEPRQNFMPQTGKVKVWKPATNARTDHCVYQNMEVSSHYDPMLAKIIVKAESRESAVRKMARALRETQIIGINTNKHFLQNLVQSSAFLGSDVTTAFIEQHAQNDNMKGSLSPSFSLLAKAALLFALTQNKHASTLVYGNALNKLTPTWQHSMGFAYPIIITCNDVTASMTVTPFTNHYRICDTSTKTEVTLTLLDLTPKSLVVEADKLRSTVSYAGNGNTLFIDDGTGHFTFSCVTHSKVDSQKTQGTAQVNAVMDGVIVALLVKQGDTVNAGDTVAIMEAMKMEHPLKAGIKGTVHLSSITAGDQVKSKQTIATILQADEVIHEQK*
>MP0536_megahit_63415_2-805
KREALGAFGDDTVFLERYLATPRHVEIQVLGDQHGTVLHCFERECSIQRRHQKVIEEAPSPVLSEALRHRMGTAAVAAVEAIGYVSAGTVEFLLDGEGDEAQFFFLEVNTRLQVEHPVTEEITGLDLVREQIRIANGEELGYNQADLSINGHSIEARLYAEDPANNFLPATGSVDIWHPATSPKVRYDSGIETGSEITVEFDPMLGKVISHAPTRTEAALKLALALERTRLHGITTNRDFLVATLRNDEFLAGNTTTDFISRVNIPGQ
>MP0536_megahit_68208_1-594
DAIHPGYGFLSENDNFSRECEAAGICFIGPSPEIIKLMGNKAEAKRKMIEIGVPCIPGYHSQEQLDKPLIEAAKEIGFPIMIKAAAGGGGRGMRLIDNPKDMESALSSARSEALRSFGSDELILEKALEKPLHIEVQVFGDKHGNYLHMGERDCSIQRRHQKVIEESPGPSIPMGLQEVMGSTSVEIIRSIEYVGAGT
>MP0536_megahit_68675_148-549
MASFEDGLSATGRMIDPPPGSVIIKAPMRASVISIEVTTGTSVRPGQAVVVLEAMKMHHVVESQTSGIVTDITIAVDDVVDEDDALLIVALSDEAAEQHDEAIDVDLDAPRADLDDVNACHARGQDAARPQAVA
>MP0536_megahit_112695_341-568
MAFTKVLIANRGEIACRIIFSARELGYETVAVYSEADANAPHVHMADLATCIGPAPVADSYLNISAILAAAKRTAA
>MP0536_megahit_151677_2-916
QLGDAAVSLAKKINYHSAGTVEFLFDDTTDKFWFLEMNTRLQVEHPVTEEVTGIDLVEQQLLIASNQELSISQQDVSWDGHAIEARIYAEDPNNDFFPSTGKLIANHIEPKDGIRWDSGVEVGMMIGTDFDPMMAKVIAHGSSRLDAARKLATELESTHFGGFVTNMEFLVNILRHKEFILGNTTTDFIDRFNPSRSLSLEDSEQRSVAITAALWLQGLNRSQAVVLENIPSGWNNARLPNQRVAFEMNGKLIEIHYKSNRDGSFTVDNQQQATLHHWSESGVDIEIDGSRTFSRVTLEGDQLLV
>MP0536_megahit_155473_1-513
LGERDCSVQRRHQKVIEEAPSPAVDEALRARMGATAVAVAQAIDYVGAGTVEFLLGAEGEFYFLEMNTRLQVEHPVTEMITGLDLVAWQLDIASGDPLPLTQDQIEFQGHAIEVRLYAEDPYKDFLPQTGPVVAWRPSPNVRVDTGIAEGQEITPFYDPMVAKVIAHGRTR
>MP0536_megahit_211631_2-724
DYWFLEVNTRLQVEHPVTEEITGLDLVREQLRIAAGEELGYNQDDLSVDGHAIEARIYAEDPVNDFLPSPGTVVVWEPDLTTGARFEAGIETGSVISPEFDPMIAKVIVKARDRQEAARRLARVLGNTRLQGITNNRDFLVSTLQSPEFIAGDTTTDFIERVNPSRSRQMAPMDIHHSAIAAVIAAQAQRRAQTRVLGTLPSGWRNSKMPPERVTFRQGEIEFIVAYRAQRNGNFEVSIGG
>MP0536_megahit_212034_2-250
VDKAIRSGDVNAPMAGRVIDVRVTQGMEVEAGTILVVIEAMKMEHHLASPVTGHITSIATSIGQLVSEGHTLVKVTPLESLD*
>MP0536_megahit_213204_2-805
MSFEKVLVANRGEIACRVLQSARSLGYRTVAVFSEPDAGARHVQLADEAVCIGPATAAESYLNVPALLDACRRSGADAVHPGYGFLSENADFAAACAEAGVTFIGPPAEAIRLMGSKRLSKIAMQKAGVPCVPGYQGEDQSDDTLIKEAEAVGLPLMIKASAGGGGRGMRVVTEPQQIPAQLKSARQEAKSSFGNDELILERAVINPRHVEIQVFGDHHGNVIHLGERDCSVQRRHQKVVEEAPSPVVDEDLRRRMGEAAVNAAKACD
>MP0536_megahit_251023_1-1314
DHHGNVIHLGERDCSVQRRHQKVVEEAPSPVVDEALRRRMGEAAVNAAKACDYVGAGTVEFLLGADGEFYFLEMNTRLQVEHPVTELVTGQDLVAWQLRVAAGEPLPLTQEQVRLTGHAMEVRLYAEDPAQGYLPQTGPVLSWRPASGEGVRIDHGLVDGAEVGSHYDPMLAKIIAFGASRDEARRRLIRAVEDTVLMGLDDNRRFLAAILRHPEFAAGDATTAFIDGPFADDPGLRAADTPEALWALAALLLTRIGAGDAAGRAGYRNWHSSGVGAQPLVLAQGDRERTLYLTPDGIHGGPDLTLDAVHDDGTLIATLDGVRRRYHWLHRDGRVWLQDGGLRACFEERTHRASGGEQGPGSGQLKAPMDGAVIEVSAAAGDTVKRGQTLAVLEAMKMEHALKADCDGTVDTVTVSAGDQVKRQQLLITVTPEVVTE*
>MP0536_megahit_272522_131-2110
MNTFNSILIANRGEIAVRVMQTASALGYRSIAVYSEADALSPHVRQADEAICIGPPPVAQSYLNIERILAAARETDAGAIHPGYGFLSENAEFAAACESAGIVYIGPSAAAVELMGNKAHAKAHMISNGVACVPGYAGEDPSDGAFIEAAGRIGYPVMIKAAAGGGGRGMRQVNDPKDLKKALARARSEAQHAFGLDEIILEKALPGPRHVEVQIMADTQGHVIHLGERDCSVQRRHQKVIEEAPCPVMTDKLRSAMGQTAVTAAQSIGYRGAGTVEFLLDEGGGFFFLEMNTRLQVEHPVTEMITGLDLVEMQIDIAQGLPLPLTQADVQFSGHAIEARLYAEDPGRGFLPCTGTVDLWKPPAIEHVRIDAGIDTGFEIGPHYDPMLAKLIAWGDDRESARCRLADALNKTVLFGLTTNRSFLVDALNRDTFADGCVTTAFIEQAFGPEDLSPAVPGIEHAAVAAVIQYRWQRDTARQRALSVPDDLLGWSSTGSLVSRYRYGVAGNAFDLNVSVRGEDYQVRSEGAELTVLILADSENKARIEVDGRIVEVVYEPHSGTRTYLFMDGEAWCFDNHRAAAALSETQAGNGRVLAPMHGRVTEIMVKAGDVVRKGQRLASLEAMKMEHEIDAPVDGTVEQVVCALQVQVAIDDVLFEIR*
>MP0536_megahit_347144_106-2079
MLVEKILVANRGEIACRVIKTIQDMGFTAVAIFSEADKHSLHVKLADESIEIGPAESNQSYLNIERIIQAAKQIQADAIHPGYGFLSENSDFAQRCKREKLIFIGPTPDAIKLMGSKSLSKAAMIDAGVPCIPGYQGEDQSDERLIEEASKIGFPLMVKAAAGGGGRGMRKVVAPHLLPEALQSARSEALSGFGSAELIFEKAIESGRHIEIQILADSFGHCIHLGERDCSLQRRHQKVIEESPSPLDRASLREKMGWAAIKAAESCQYIGAGTVEFLVDDDLTFYFLEMNTRIQVEHPVTELVTNVDIVEQQIRIAIGEPLRLKQHDIELKGHAIEARLYAEDPVNNYMPQSGPVILWKAPSGKGIRVDTGIEQGQAITPFYDPMIAKIIGYGESRTQAIRYLTNALRNTHLCGIKTNRDFLIELLEADYVREGQFDTSTLQSKDIINDLIEPQHEMEQLTIAALIQTEPSTLEYQSMTGPQYIFLTLDDMLFKVELQPIKCSSDVSHYTVNVYNQYNGEEELYFSSEATLWSKSENCAEITFDNIRTRYFYAFEQDNIWISNRQFSGVVSLHKAEHLVTESHSGQLTAPMDGKVIHISTYIGEDVVKGQTLAIIDAMKIEHPIQAPFDGSITGIHISANQQVKNKQLLITLAEED*
>MP0538_megahit_115645_1-522
MGFAYPIIITCNDVTASMTVTPFTNHYRICDTSTKTEVTLTLLDLTPKSLVVEADKLRSTVSYAGNGNTLFIDDGTGHFTFSCVTHSKVDSQKTQGTAQVNAVMDGVIVALLVKQGDTVNAGDTVAIMEAMKMEHPLKAGIKGTVHLSSITAGDQVKSKQTIATILQADEVIHE
>MP0538_megahit_120429_1076-2020
MTRNIQKILIANRGEIASRIIRTAHKLGFFTVAIYSEADRNALHVQQADEAVFVGPADPTSSYLHSEKVINAAIQTQADAIHPGYGFLSENADFARACEKAGLTFIGPNADAIALMGSKRLSKIAMLQANVPCIPGYEGSDQSDEALIENAQNIGFPLMVKASAGGGGKGMRLVHEASDLAAHISTARSEALNAFGNDELILERALIAPRHIEIQIFADGCGNTLYLGERDCSIQRRHQKVIEEAPSPFVDEQLRKRMGEAAVAAAKACNYCGAGTVEFLVDSDKQFYFLEMNTRLQVEHPVTELVTGLDLVEWQ
>MP0538_megahit_125267_2600-4594
MLKKLLIANRGEIAVRVIKTAKSLGYRTVAVYSEADAKALHVELADEAVCIGLAQVSASYLNAEAIIEAARKTGADCVHPGYGFLSENSGFARACKDAGLVFVGPPEAAIELMGSKRRSKIAMQEAGVPVVPGFEGDNASDEELINAAENIGYPLMIKASAGGGGRGMRLVEKAAELADNIQRARSEAKQAFGDGELILEKAVIEPRHIEIQIFADQHGNAVYLGERDCSVQRRHQKVIEEAPSPFVTPELRQAMGEAAVKAALACDYEGAGTVEFLADKDRNFYFLEMNTRLQVEHPVTELITGQDLVAWQLSVAEGLALPLTQDQIQLNGHAIEVRLYAEDPANGFTPQTGQLHQFQPAEGEGLRFDTGVRSGDSITPHYDPMLAKVIAWGANRNEARRRLLRALEDTTVFGVTTNRYFLSRIIADDTFGEGEATTAFLQQAFRDDPSLAPKDISIRELALAACVFSHGNSGRPDVRADLNNAWSNAPSTVSPMKLDTGDKTLELLVRRAGNHVTVTLGEEQYELDLESMGDGLLCIIDNGVRQRCQYHCQGNHLYLQAFGQALAVRDVTHQPASGAAASGSGRIKATMDGAIIDVLVQAGQAVKQGDTLVILEAMKMEHPVKADRDGTVGEILATKGDQVKRSQLLVEITATDVTSEEAGQ*
>MP0538_megahit_127905_3-818
YLEKFIEEPHHIEIQIIGDQYGNVSHLSERDCSIQRRHQKIIEESPSPRVDPEMRAAMGEAALKLAKKLKYESAGTVEFLVDDKTGEFWFLEVNTRLQVEHPVTEATTGIDIVHEQLRIARGESLGYYQEDIDWYGSAIEARLYAEDPANDFLPATGSLIAYEPNPEVEARWDSGVEQGSIIGTDFDPMIAKVICYGENRVEAANKLSMALESLHLGGVVTNRDFLVSTLRSEAFLNGLTTTDFIEKVKPSRVFEPTENELIKAASIAAMWI
>MP0538_megahit_143761_341-1792
MRVVTDASEIPAQLKSARQEAKSAFGSDELILERAVMQPRHVEIQVFGDRHGHVIHLGERDCSVQRRHQKVVEEAPSPAVDEALRQEMGEAAVNAAKACNYVGAGTVEFLLAPEGDFFFLEMNTRLQVEHPVTELVTGLDLVAWQIKVARGEPLPLTQEQVRLTGHAMEVRLYAEDPAQNYMPQTGPVLCWQPAAGDGVRIDHGLVEGYEVGSHYDPMLAKIIAVGDSREDARRRLIRAVEDTVLMGVRDNRPFLAAILRHPVFACGEATTAFIGEDFADDASMAGEAPSSQLWALAALLRCEAETPSADLRGWHSSTLGAQPVQLRCGDHEQTVYIRYQDNHAELIVGENSHRIATLAPGLATIDGVQQRYRMCQDGKQSWLQWQGHSVCFEDATHSAAGTSDQAGSGQIRAPMDGAVIEVCTKTGDAVKRGQVLVIMEAMKMEHSLKADCDGTVESADLAVGSQVKRQQLLVSIKPDSPET*
>MP0538_megahit_150745_1-810
DPMLAKIIAVGDSREDARRRLIRAVQDTTLMGVNDNRRFLAAILAHPVFASGDATTAFIGEDFADDSSLTGDAPDNTLWALAALHHCRHETPSDTLRGWHSSTLGAQPVELRSGEHKQTLYIRYQGNQVLITFENTSDTLTLTPLNGNRVDVNGVEVTASVIQHGNQYWLQSQGHTACFSDATHTAAGSSDQAGSGLIRAPMDGAIIDLNVKAGDTVSKGQVLVVMEAMKMEHSLKANCDGIIEVLDLSVGSQVKRQQLLVTVTPDAAE*
>MP0538_megahit_157353_110-2080
MSFEKILIANRGEIACRVIATAQSLGYRTVAVYSEPDAGARHVQLADEAVCIGPALASASYLNMDALLAACQQTGADAVHPGYGFLSENAAFSKACKEAGITFIGPDEDAIQLMGSKRLSKIAMQDAGVPCIPGYQGEEQSDERLQQEAERIGLPLMIKASAGGGGRGMRVVTDASDISAQLKSARQEARNAFGSDELILERAVLQPRHVEIQVFGDRHGNVIHLGERDCSVQRRHQKVVEEAPSPAVDEPLRQRMGEAAVQAARACQYVGAGTVEFLLAPEGDFFFLEMNTRLQVEHPVTELVTGLDLVAWQIKVARGEPLPLTQDQVQLTGHAMEVRLYAEDPAQNYMPQTGPVLRWQPASGDGIRIDHGLVEGAEIGSHYDPMLAKIIAVGDSREDARRRLIRAVQDTTLMGVNDNRQFLAAILANPVFARGEATTAFIGDDFADDSSLAGDAPDALLWALAALYHCRSETPSDALRGWHSSTLGAQPVTLRCGEHTQTLYIRYQDDAAQISVGDPAQAITLAPLSDNRVAVNGVAVDVKVLQDGKQYWLQCQGRTACFTDDTHTAAGSSDQAGSGLIRAPMDGAIIDVNVKAGDTVSKGQVLVVMEAMKMEHSLKADCDGKVEALDLSPGSQVKRQQLLVTVTPDAAVTSGQ*
>MP0538_megahit_160772_1-534
ILIANRGEIACRVIATAQSLGYRTVAVYSEPDAGARHVQLADEAVCVGPALASASYLNVDALLDACRKTGADAVHPGYGFLSENAGFSKACKDAGITFIGPDEDAIHLMGSKRLSKIAMIEAGVPCIPGYEGEDQSDATLLKEAERIGLPLMIKASAGGGGRGMRVVTDASEIPAQLK
>MP0538_megahit_164148_1-1008
RGEIACRVIATAQSLGYRTVAVYSEPDAGARHVQLADEAVCVGPALASASYLNVEALLDACRKTGADAVHPGYGFLSENAGFSKACKDASITFIGPDEDAIHLMGSKRLSKIAMIEAGVPCIPGYEGEDQSDATLLKEAERIGLPLMIKASAGGGGRGMRVVTDANDITAQLKSARQEANSAFGSDELILERAVMQPRHVEIQVFGDRHGNVIHLGERDCSVQRRHQKVVEEAPSPAVDETLRQQMGEAAVNAAKACNYVGAGTVEFLLAPEGDFFFLEMNTRLQVEHPVTELVTGLDLVAWQIKVARGEPLPLSQEQVTLTGHAMEVRLYAEDPA
>MP0538_megahit_168018_3-101
MSFEKILIANRGEIACRVIATAQSLGYRTVAVY
>MP0538_megahit_171402_9806-11800
MLTKLLIANRGEIAVRVIRTAKALGYRTVAVYSEADANSLHVHEADEAVCIGPAQVTASYLNAEAILEAAHKTGADCIHPGYGFLSENSNFANACKAAGLVFVGPPSDAIELMGSKRRSKLAMQEAGVPVVPGYEGNNATDEELIAAAADIGYPLMIKASAGGGGRGMRLVNAEPELVDNIKRARSEAKQAFGDDELILEKAVLEPRHVEIQVFADSHGNAVYLGDRDCSIQRRHQKVVEEAPSPFVTPDLRSAMGEAAVTAALACGYEGAGTVEFLVDKDRNFYFLEMNTRLQVEHPVTELITGQDLVAWQLAVAEGRPLPLAQHEIELSGHAIEVRLYAEDPANGFTPQTGPLLQFKPAEGEGIRFDTGVRSGDTITPHYDPMLAKVIAWGQTRDDARRRLIRALEDTVIFGVTTNRYFLSRIIADDTFGAGEATTAFLQQAFRDDPSLQHQQPSLRELALAAGILDHDQSGRKSGRNLGQSAWSNAPATRTPITLELDGKNQELLVSQAGNRLNIAVGDNQYELVIEALESDSLCTIDNGVRQRCQYHRDGDSLYFQAFGQSWSVRDVTHQPPAGSQGAGSGRIQASMDGAIIEVLATSGQRVSQGDTLVILEAMKMEHPVKADRDGVVSQVLAGAGDQVKRNQLLVEITTEESAQQEAES*
>MP0538_megahit_172996_1-1521
EKILIANRGEIACRVIATAQSLGYRTVAVYSEPDAGARHVQLADEAVCVGPALASASYLNVDALLDACRKTGADAVHPGYGFLSENAGFSRACKDAGITFIGPDEDAIHLMGSKRLSKLAMIEAGVPCIPGYEGEDQSDATLLKEAERIGLPLMIKASAGGGGRGMRVVTDASEIPAQLKSARQEAKSAFGSDELILERAVMQPRHVEIQVFGDRHGNVIHLGERDCSVQRRHQKVVEEAPSPAVDEALRQQMGEAAVNAAKACNYVGAGTVEFLLAPEGDFFFLEMNTRLQVEHPVTELVTGLDLVAWQIKVARGEPLPLSQEQVTLTGHAMEVRLYAEDPAQNYMPQTGPVLCWQPASGDGVRIDHGLVEGYEVGSHYDPMLAKIIAVGDSREDARRRLIRAVEDTVLMGVRDNRAFLAAILRHPVFAGGEATTAFIGQDFADDASMAGDTPPSQLWALAALLRCEVETPTAELRGWHSSTLGAQPVQLRCGEHEQTVYIRYQDN
>MP0538_megahit_176076_1-660
RIDHGLTEGYEVGSHYDPMLAKIIAVGDSREDARRRLIRAVQDTVLMGVRDNRTFLAAILRHPVFARGEATTAFIGQDFADDASMAGDIPPSQLWALAALLRCEVETPTTELRGWHSSTLGAQPVQLRCGEHEQTVYIRYQGNHAELIVGEDNHRIEPLGPGLASIDGIRQSYRMYQDGKQSWLQCQGHSVCFEDATHSAAGSSDQAGSGQIRAPMDGAV
>MP0538_megahit_180340_1194-1457
THSAAGSSDQAGSGQIRAPMDGAVIEVCAKAGDVVKRGQVLVIMEAMKMEHSLKADCDGTVETVDLTVGSQVKRQQLLVGIKDNSES*
>MP0538_megahit_181379_672-1091
MSFEKILIANRGEIACRVIATAQSLGYRTVAVYSQPDAGARHVQLADEAVCVGPALTSASYLNVEALLDACRKTGADAVHPGYGFLSENAGFSGACKDAGITFIGPDEEAIHLMGSKRLSKIAMIEAGVPCIPGYEGEDQ
>MP0538_megahit_187515_2687-4642
MSFEKILIANRGEIACRVIATAQSLGYRTVAVYSEPDGGARHVQLADEAVCVGPALASASYLNVDALLDACRKTGADAVHPGYGFLSENAGFSKACKDAGITFIGPDEDAIHLMGSKRLSKIAMIEAGVPCIPGYEGEDQSDATLLKEAERIGLPLMIKASAGGGGRGMRVVTDASEISAQLKSARQEAKSAFGSDELILERAVMQPRHVEIQVFGDRHGNVIHLGERDCSVQRRHQKVVEEAPSPAVDEALRQQMGEAAVNAAKACNYVGAGTVEFLLAPEGDFFFLEMNTRLQVEHPVTELVTGLDLVAWQIKVARGEPLPLSQDQVTLTGHAMEVRLYAEDPAQNYMPQTGPVLCWQPASGDGVRIDHGLTEGYEVGSHYDPMLAKIIAVGDSREDARRRLIRAVEDTVLMGVRDNRTFLAAILRHPVFAQGEATTAFIGQDFADDASMAGEAPSSQLWALAALLRCEVETPAAELRGWHSSTLGAQPIQLRCGEHEQTVYIRYRDDHAELMVGENNHHIEPLGPGLASIDGIRQRYQMFQDGKQSWLQCQGHSVCFEDATHSAAGASDQAGSGQIRAPMDGAVIEVCAKAGEAVQRGQLLVIMEAMKMEHSLKADCDGTVESADLAVGSQVKRQQLLVSIKADNPES*
>MP0538_megahit_187655_4013-5968
MSFEKILIANRGEIACRVIATAQSLGYRTVAVYSEPDAGARHVQLADEAVCVGPALASASYLNVDALLDACRKTGADAVHPGYGFLSENAGFSKACKDAGITFIGPDEDAIHLMGSKRLSKIAMIDAGVPCIPGYEGEDQSDATLLKEAERIGLPLMIKASAGGGGRGMRVVTDASEISAQLKSARQEAKSAFGSDELILERAVMQPRHVEIQVFGDRHGNVIHLGERDCSVQRRHQKVVEEAPSPAVDEALRQQMGEAAVNAAKACNYVGAGTVEFLLAPEGDFFFLEMNTRLQVEHPVTELVTGLDLVAWQIKVARGEPLPLSQEQVTLTGHAMEVRLYAEDPAQNYMPQTGPVLCWQPASGDGVRIDHGLTEGYEVGSHYDPMLAKIIAVGDSREDARRRLIRAVEDTVLMGVRDNRTFLAAILRHPVFARGEATTAFIGQDFADDASMAGDTPSSQLWALAALLRCEVETPTAELRGWHSSTLGAQPVQLRCGEHEQTVYIRYQDNHAELLVGEDNHRIEPLGPGLASIDGIRQSYRMYQDGKQSWLQCQGHSVCFEDATHSVAGSSDQAGSGQIRAPMDGAVIEVCAKAGDPVKRGQVLVIMEAMKMEHSLKADCDGTVESADLAVGSQVKRQQLLVSIKAEDSES*
>MP0538_megahit_188832_1278-3254
MSFEKVLVANRGEIACRVLQSARSLGYRTVAVFSEADAGARHVQLADEAVCIGPATAAESYLNVPALLDACRRSGADAVHPGYGFLSENADFAAACAEAGVTFIGPPAEAIRLMGSKRLSKIAMQEAGVPCVPGYQGEDQSDDTLIKEAEAVGLPLMIKASAGGGGRGMRVVTEPQQIAAQLKSARQEAKSSFGNDELILERAVINPRHVEIQVFGDHHGNVIHLGERDCSVQRRHQKVVEEAPSPVVDEDLRRRMGEAAVNAAKACDYVGAGTVEFLLGADGEFYFLEMNTRLQVEHPVTELVTGQDLVAWQLRVAAGEPLPLTQEQVRLTGHAMEVRLYAEDPAQGYLPQTGPVLSWRPASGEGVRIDHGLVDGAEVGSHYDPMLAKIIAFGASRDEARRRLIRAVEDTVLMGLDDNRRFLAAILRHPEFAAGDATTAFIDGPFADDPGLRAADTPEALWALAALLLTRIGAGDAAGRAGYRNWHSSGVGAQPLVLAQGDRERTLYLTPDGIHGGPDLTLDAVRLDAVHDDGTLIATLDGVRRRYHWLHRDGRVWLQDGGLRACFEERTHRASGGEQGPGSGQLKAPMDGAVIEVSAAAGDTVKRGQTLAVLEAMKMEHALKADCDGTVDTVTVSAGDQVKRQQLLITVTPEVVTE*
>MP0540_megahit_5435_318-635
MNEINRLLIANRGEITVRIAKTAHRLGIETVGIYSHADQNALHVDTVDTAIYLPGNTLSETYLNGEKIIQAALDNACDAIHPGYGFLAENSNFAQGVLDAELIWIG
>MP0540_megahit_33492_2-739
ESGVPVIPGEEISMGGDSDHLGVLAAAAARVGYPLLLKASAGGGGKGMRAVHEPKMLRTEYEAAAREATAAFGDGTVYVERLLKGARHVEIQVLADSHGNCIHLNERDCSLQRRHQKVIEEAPSPAVTSTIREAMGEAAVQAAKAVDYEGAGTVEFLLSDRGEFFFLEMNTRLQVEHPVTEMITGIDIVQKQFEVAAGLPLGLSQSDIGITGHAMEARIYAEDPSKGFLPAIGDLAMWRAPAGPGI
>MP0540_megahit_45929_91-501
MTSKLLSPMQGTVLVIDVQVGDDVAEGQRVAILESMKMEHEIPASFSGTIVKIHASLGETVLEGQELFSFDLKEINQPNEAAISELDLDYIREDLAEVQERHEIGLDHRRSEAVEKRRNRDQRTARENISDLLDGGS
>MP0540_megahit_61365_3-602
GYRTVAVYSEPDAGARHVQLADEAVCVGPALASASYLNVDALLDACRKTGADAVHPGYGFLSENAGFSKACKDAGITFIGPDEDAIHLMGSKRLSKIAMIDAGVPCIPGYEGEDQSDATLLKEAERIGLPLMIKASAGGGGRGMRVVTDASEISAQLKSARQEAKSAFGSDELILERAVMQPRHVEIQVFGDRHGHVIHL
>MP0540_megahit_63424_2-529
KIIDFSPPKEIGLRIDSGIDTGLEISSYYDSLLAKLIVHGQNRKDARLKLLSSLQKTKIFGPHTNRDYLISILKNQLFIEAKFTTKFLEDTMPLKKDKKDNFSNIALAACIISYQKSLSSYKNALGFDKQLLGWSSSGHLNSHVKIKSKSNSYNIKIQREKLNHFIIDFKNKKYEI
>MP0540_megahit_111958_2-631
MAKEIAKDAGVPCLPGYSIRKTDSLGEIMEAANEIGYPLMIKATAGGGGKGMRLVKNKKSLNNDLNIAKAESLAAFGCDEVILEKAMNHFRHIEVQVFGDQKGNLIHLGERDCSIQRRNQKVIEEAPAPSITETLREKLYEAALKLATAINYSNAGTVEFLVDENENIYFLEMNTRLQVEHAVTELITGFDLVEMQFRTADGQDLSVTQK
>MP0540_megahit_115506_2-976
SGHAIEVRLYAEDPRNEFLPSSGILDIWKFKESQSIRIDSGVDQGQYISPLYDAMLAKVIVHTANRKKSILGLGKFLSNFSISGIKNNRDFLIDILDQKDFLEAKISTSFLSKIYPEGVKLKEPVLEDFAISAVYHHETVFGIIQEESPLIPNEFKNWSNLKYLGNTIKLECLGVVRKVSIFPMGRNIYKVEIENQVFTVTLANKKISINGSIFQSVSFSETDEKLYLIKKDCSFEFLIIDSPVDFSPESSTGIILSPIHGNISAIYVKLNQNVKAGDKLAILEAMKLQHEIIATTKGKIKVINCSVGAQISADDILMEIETEQ*
>MP0540_megahit_130731_1-150
VKKGDTLVILEAMKMEHQVKASEDGKVTKILIKKDDQLENGALLMVLDN*
>MP0540_megahit_142783_2-1405
AEAIHPGYGFLSENANFAKICNKENIIFIGADSNAIKKMGDKKIAKSIAIKAGVPCLTDFNISSDEEITNVIKNANKLGFPIMLKATKGGGGKGMRLVLEKKDLKRSINLAKSESFSAFGSDEIIMEKALLKTRHIEVQIFGDSFGNFIHLGERDCSIQRRHQKIIEEAPAKGISNKIRNQIGEEAIKLAKAIKYIGAGTIEFLMDQHQNFFFLEMNTRLQVEHPVTEMITGLDLVELQFLIADGQRLPVKQENINFHGYAIEARLYAEDPRNNFFPSFGKILEFNFLNLENIRIDNGIKKNQIISSFYDPMLAKVISFSNTRLDSISKLKHFLSNLSIIGIKSNRDFLIDILSNENFKTRAVNTSFIEETYTKDIKLNLPMITDFAVFAYMVFKDQFDIYLKKTSGIPKELQFWSNINNLESCLKIYSSGEIKDIKIQSINSDKFRIKVEKKDFLLELNDKKIIINK
>MP0540_megahit_152582_3-542
MSELRSLRKLLVANRGEIALRVMRTAKKMGLLTVAVYTDADEQSPHVNFADQSVNIGKGPIAESYLSIEKIMEVALSTGCDAIHPGYGFLSENSDFAEACEKAKVTFVGPSSKAIEAMGNKAKAKAIMKEAGVPCIPGAEVANKNDRELQLAAESVGFPLMIKAAAGGGGRGMRLVNNIS
>MP0540_megahit_186635_1435-1704
MTRNIQKILIANRGEIASRIIRTAHKLGFFTVAIYSEADRNALHVLQADEAVFVGPADPTSSYLHSEKVINAAIETQADAIHPGYGFLSE
>MP0540_megahit_192710_1-723
AAKKLGYSSAGTVEFLLSDEGFWFLEVNARLQVEHPVTEEIIGKDLVREQIRVAEGEALSFTQDDLSINGHAIEARLYAENPEKNFLPSPGPVVAWEPSKVGKARFDSGVETGSEITTEFDPMIAKVTVHAPTRREAAARLARVLETTRIQGLTTNRDFLVNTLRTDEYIAGDTTTDFIERVNPARSIVVDEASIAEAAIAVSIEAQAKRRASAKINRGIRSGWRNSTMPNEQVEFSVDGN
>MP0540_megahit_203929_1-1620
HPGYGFLSENADFARACEKAGLTFIGPNADAIALMGSKRLSKIAMLQANVPCIPGYEGGDQSEAALIENAKNIGFPLMVKASAGGGGKGMRLVHEASDLAAHISTARSEALNAFGNDELILERALIAPRHIEIQIFADGCGNTLYLGERDCSIQRRHQKVIEEAPSPFVDEQLRKRMGEAAVAAAKACNYCGAGTVEFLVDSDKQFYFLEMNTRLQVEHPVTELVTGLDLVEWQLRVACKESLPFTQEDIQISGHAIEVRLYAEEPRQNFMPQTGKVKVWKPATNARTDHGVYQNMEVSSHYDPMLAKIIVKAESRASAVRKMARALRETQIIGINTNKHFLQNLVQSSAFLGSDVTTAFIEQHAQNDNMKGSLSPSFSLLAKAALLFALTQNKHASTLVYGNALNKLTPTWQHSMGFAYPIIITCNDVTASMTVTPFTNHYRICDTSTKTEVTLTLLDLTPKSLVVEADKLRSTVSYAGNGNTLFIDDGTGHFTFSCVTHSKVDSQKTQGTAQVNAVMDGVIVALLVKQGDTVNAGDTV
>MP0540_megahit_216551_1-507
ECISGTDLVVEQIRVAAGLPLPFSQEDLSIRGHAIEVRIYAEDPSNGFLPAIGPLALFRPPSGPGIRLDTGVREGDEARIDFDPMLAKLIVHAPNRDAAIRRMKRACEDFVLLGVTTNLGFLCDIMGHPAYHAGETTTDFIDVNWPDGWVAQTSDIAPFIAAAAEHFGL
>MP0540_megahit_237702_298-1569
DCSVQRRHQKVVEEAPSPAVDEALRQQMGEAAVNAAKACNYVGAGTVEFLLAPEGDFFFLEMNTRLQVEHPVTELVTGLDLVAWQIKVARGEPLPLSQEQVTLTGHAMEVRLYAEDPAQNYMPQTGPVLCWQPASGDGVRIDHGLTEGYEVGSHYDPMLAKIIAVGDSREDARRRLIRAVEDTVLMGVRDNRTFLAAILRHPVFARGEATTAFIGQDFADDASMAGDTPSSQLWALAALLRCEVETPTAELRGWHSSTLGAQPVQLRCGEHEQTVYIRYQDNHAELLVGEDNHRIEPLGPGLASIDGIRQSYRMYQDGKQSWLQCQGHSVCFEDATHSVAGSSDQAGSGQIRAPMDGAVIEVCAKAGDPVKRGQVLVIMEAMKMEHSLKADCDGTVESADLAVGSQVKRQQLLVSIKAEDSES*
>MP0540_megahit_254436_1-1407
AAKSSESDAIHPGYGFLSENANFAKQCLKQKLIFIGPDSNSIQKMGDKKIAKSIAIKAGIPSLADYYVLPDEKMARIIQNATKIGYPIMLKATKGGGGKGMRLVLNQKDLKNSLNLAKSESISAFGSDEIIMEKALIKPRHIEVQIFGDNFGNFIHLGERDCSVQRRHQKIIEEAPAKGISKKIRNQLGEMAINLAKAINYKGAGTVEFLMDQDQNFFFLEMNTRLQVEHPVTEMITGLDLVELQFLIADGQQLTLNQENINFKGHSIEVRLYAEDPLNNFFPSFGKVQEFNFSSAKHIRIDTGIEKNQIISSFYDPMVAKIISYSKTRSDSIDELSTFLSNLSLIGVKNNRDFLINILSHNKFRKGEVNTSFIQEIYPKGIILETPTIIDFVVFAYLIFKDEFNSNLIKTSGIPKELHYWSNIENLKKTFKISCLGEIKSVKIKSCNLDSFDIEIEEKNYHLNLNEES
>MP0540_megahit_261502_2-988
ISDLQKSCEIAKAEALSAFGSSEIILEKSIVEPRHIEIQIMADNFGNIISLGERDCSVQRRHQKIIEESPSPVVDVELRTKMGEVACLAGKVINYSGAGTIEFLLDKDKNFYFLEMNTRLQVEHPVTEMVTGLDLVELQLNIADDQELPLSQEQVQLCGHSLEVRLYAEDPWKNFLPSTGKIEVWRKHKSPDTRYDDGIVEGQVISPFYDPMLAKVISNGKNREQAIDTLKQSLQNTALYGVKNNRDFLIAILSSEAFRHEDVNTSFLETHDFSASGNKHIEFDEVAVLGALLMTKYSERLINEAIGFEDELYGWSNSKTIYYPLSFKA
>MP0540_megahit_289515_1284-3263
MSEIKTFKSLLVANRGEIASRIIKTANDIGLKTIAVYTDADAMSPHVSIANEAINIGAGPIGDSYLSIKKIIDVAKKAGADAIHPGYGFLSENHNFSEACKSSGIVFVGPSPKSIELMGNKAQAKRIMKNAGVPCVPGEEVENKNDRELMISAETIGFPLMIKAAAGGGGRGMRLVNNITELQKNCEIARSEAENAFGSSEIIFEKAIIDPRHVEIQIMADNFGNVISLGERDCSVQRRHQKIIEESPSPAVDDDLRKNMGEVACAAAKEINYSGAGTVEFLLDENKNFYFLEMNTRLQVEHPVTELVTDLDLVEMQLKVADGQALGVTQEDIELHGHAMEVRLYAEDPSNNFMPSTGKIEVWSPDSSSDTRYDNGIVEGQTISPFYDPMIAKVISKGKDREEAITKLRQSLLKTALFGIKNNRDFLISILSSAAFKSSEVNTSFLENNKFDASAVSLKEVEKAIIGAVIFIDLEAQENRMVSLGLEPELKGWSNIKNLKYPITLKVAEEVISIELAFKGLTSFDVLNNGTVYKVAYKNDIIMIDGNEYPVFFSEVKNNTLFINISEFSFKAERVTSSLISHEIEDQGNVLAPMHGVIKEIFVSNGDKVEKGQIIFILEAMKMQHEVSATGTGLVSEVNVNEGDQVEAEQQLLNIEMEE*
>MP0540_megahit_312093_142-678
IKTSGIPKELQFWSNIENLKKTFKISCLGEIKKVKIKSRNLDSFDIEIEEKNYQLNLDEKSIFINKDYYNYNRLHKINDTFYLIKDKVVFEFFKKIEISDIISSQTFGQIVSPMHGIITQIDTKKNNKVLKGDTLLILEAMKMQHEISADIDGIIENINVDEGSQVSSGDLLLSISSK*
>MP0540_megahit_318505_1076-3061
MNYTDGPVRNFNKLLIANRGEIAVRIMKTAKRLGLETVAVYTEADSGSLHLNYADESICIGVGPVVDSYLDAEKIIAAAHQTGSDAIHPGYGFLSENDKFASLCQKGNLIFVGPSAKSIQLMANKAKAKKILIEAGVPCIPGFELEGLIPKEIKKKAIDIGFPVMIKAAAGGGGRGMRLVKSKYELSESIKIAMSESQSTFGSSEIIIEKAIVAPRHVEIQVFSDNFGNCVYIGERDCSVQRKHQKIIEEAPCPVMTNDLRNKMGEVAVSVAKKIKYSGAGTVEFLLDSEDRFYFLEMNTRLQVEHPVTELISGLDLVAMQLSVADQQELKITQEDIVLDGHAIEVRLYAEDPENDFSPSIGRVELWKEPKIDGIRVDPGIKKGQTITPYYDGMLAKIIAKAETRSDALKLLLESLQKTILVGVKNNRDLLIEILSNEIFVKGEGTTAFFEKVYSKGYIAKEPAFIHYAIAASMHAFYQMECNRKRAIQIPNELLGWSNQGFLKTSIKLSFFGETRDINMVAKGPDTLEILNEDEKLTFTMHEDKLRLNGQSLDMMDFYVSSLDLYLFTSTSSFRFRNEIYRDKYDEKKSEVNILAPMPGVIHALDVSEGAKVSAGDRVAILEAMKMQHELIAGKDGKIGKIYFSTGEQVSADDLIMEIKE*
>MP0778_megahit_36432_27-827
QRRHQKVFEEAPCATMTPELREAMGQAAVAAAEAVDYEGAGTVEFLLAPTGEFFFLEMNTRIQVEHPVTELVTGVDLVREQLRIAAGEAMSCGPLMIRGHAIEVRLYAEDASNNFLPAIGPLAVFRPPEGPGVRLDTGVREGDEVTPNYDPMLAKLIVWAPSREEALQRMRRALDEFVVLGTTTNIRFLRELCDESEVINGTTDTTTIDRIWPDGWQPTVPRSVEDAALMAAAVGESSGLHRGQTVGSGGGETSPSPFETISRRFP*
>MP0778_megahit_90843_1-393
MKALPLSFKNENLIGLKDRYGNDVMRRFDSILVANRGEIACRILRTAQKLGYETIAIYSDPDAESPHVQLANQAIRIGPGPVAESYLVPELVIQAALESGAGAVHPGYGFLSENAAFADACVESGLIFIGP
>MP0778_megahit_135457_1-624
IEESPSPRISKEIRNKMGEAAVKLAKMIKYESAGTVEFLFDDKTKEFWFLEVNTRLQVEHPVTEEVTGIDLVSEQLKIARGESIKFTQEEVEWNGWSIEARLYAEDPDNDFLPAIGTLIAFEQDETADARWDTGVTSGTKVGTDFDPMLAKVISYASNRTDAAMKLAKALESAHIGGVKTNRDFLINCLKSNAYIDGDTTTDFIERVN
>MP0778_megahit_173802_1-276
EFCFVEINQTNKIDQIVSTGIMQAPMHGVITEIFVATGQKVKIGDCLMVLEAMKMQHELIARIDGSIKKISTSPGKQVSVDDILMEIEPND*
>MP0778_megahit_180980_2-553
SVNEELRGWVSTGPVTRRHHFEVGDAMFNADITSNSAEQFTVTLMEASHSVTLQTLDTDRVTFLLDGQRVVLGYHQSDAAALMLATDQSEVTLINTDLIPPESAEDAQGGTVQAPMHGQLVTLSVEAAQSVEKDQRLAVFEAMKMQHEILAPVSGVVQQLNGQVGQQMAAGDVIMVIEEAEGE*
>MP0778_megahit_184485_251-808
YKESSLNVSSQLKDWTNVGVLAARKRYQFDEIIYDLSVSAIDRKERYMVRGLDQSTEIKVHYIDGCSSLVSIEHKKREVQYCFSERGSIHMSIDGREAIYSDLIQNEGHSTQMTGEGRIVAPMHGLLLKVAVEPGERVQQGQVVAVLEAMKMHYEICSEVDGLVSEVLVSSGEQVASDQILIEID*
>MP0778_megahit_185904_1-624
EGESLGYDQSDIDWFGNSIEVRLYAEDPNNDFLPVTGKMISFVPADAPLVRWDVGIESGSIITSDFDPMLAKVISYGETRIEAAKKLALALENSHFGGMQTNREFLIAILRSEKFLKGATTTDFIEKEKLSGEVDLSEEEIKNYAKAASLWIQGLNRKNASVLTNMDSGWNNARLPFQEVKLSLKDTNFVISYKKSRDGKFEFSDSVL
>MP0778_megahit_227360_1-948
HPGYGFLSENQAFAQAVIDAGVKWLGPSPEVIGLMGDKLSAKRLMDEAGVPTLPGIEITADTDIVAAAAKIGYPVLVKASAGGGGRGMRVVENEAELMAAVEGAKREAGTSFGDDTVFLEKWLATSRHIEIQILGDSHGNLVHCYERECSIQRRHQKIIEEAPSPAVDDALRSRMGDAAIAAARKLGYASAGTVEFLLGDNEDFYFLEVNARLQVEHPVTEEIIGKDLVREQIRVAEGETLSFTQDEISINGHAIEARLYAENPAKGFLPSPGPVLVWKPATAGGARFDSGVEAGSEISTQFDPMIAKVIVHAPTR
>MP0778_megahit_232578_3-1073
MKAIQTVLVANRGEIAVRVMRTAKAMGLKTVAVYSDADADALHVRTADLAVPLSGNTAAESYLVGEAILEAARTTGADAIHPGYGFLSENTGFAAACAEAGVIFIGPPAQAVEVMGDKALAKRAMLEAKVPCIPGYQGEDQSDETLCREAEAMGMPVMIKAAAGGGGRGMRRVADPDQLSQSIALARSEAEGAFGNGDLILERAIEGARHVEVQVFADTHGNVIHLGERDCSLQRRHQKVVEESPCPIMTPELREAMGTAAVEAARAVNYVGAGTVEFLLDASGEFYFLEMNTRLQVEHPVTECVTGFDLVQWQIRVAQGEPLPATQEDVDLFGHAIEVRLCAEDPAAAFLPSAGPV
>MP0778_megahit_233187_3-560
LAKKIKYKSAGTVEFLFDDKTEEFWFLEVNTRLQVEHPVTEEVTGIDLVSEQLRIARDEELGYTQDDITFMGHSIEARLYAENPDNDFLPETGQIIAFESDPENEARWDSGISIGSNIGTNFDPMLAKIISYADTRNDAILKLIRTLESAHIGGVITNREFLIECLKSREFYDGNTTTDFINQVQP
>MP0778_megahit_270579_3-350
KKIIVDFIEYKENKLFVSYQGRSFKAELMKEDLKIEDKEKGGKISAPMHGVIRDLFVSVGDKVKKNQVILILEAMKMQHEITASIDGEVSNIYTKIGEQVSVDEDLLNINKEGEK*
>MP0778_megahit_274365_2-937
MSELRSLKKLLVANRGEIALRVMKTAKKMGLLTVAVYTDADQLSPHVNFADQSVNIGKGPIAESYLSIEKIMEVALSTGCDAVHPGYGFLSENSDFAEACEKAKVIFVGPSSKAIEAMGNKAKAKSIMKEAGVPCIPGAEVENKNDRELQLAAESVGFPLMVKAAAGGGGRGMRLVDNISNLQKNCEIAKAEALSAFGSSEIILEKSIVEPRHIEIQIMADNFGNIISLGERDCSVQRRHQKIIEESPSPVVDDQLRTKMGEVACLAGRVINYSGAGTIEFLLDKDKNYYFLEMNTRLQVEHPVTEMVTGLD
>MP0778_megahit_288036_451-555
MIQIKRLLVANRGEIARRVMRSASNMGIHTVAIYS
>MP0778_megahit_307217_2-1132
IEIQIMADNFGNIISLGERDCSVQRRHQKIIEESPSPVVDDLLRAKMGEVACLAGKVINYSGAGTIEFLLDKEKNFYFLEMNTRLQVEHPVTEMVTGLDLVELQLKIADDQELPLSQEQVQLSGHSLEVRLYSEDPLKNFLPSTGKIEVWRKHQSSYTRYDDGIIEGQVVSPFYDPMIAKVISHGKNREQAIDELKQSLQNTALFGIKNNRDFLIAILSSAAFRHEDVNTSFLETNDFSVSVNKHTELDELAVLSALLMTKYSERLIDDALGFEDELYGWSNSKSINYPLSFKFKAKNYTVHIELKKRNVVTVNHEGSKQEVYLNGDHLEISNKKIIVDFIEYRENKLFVSYQGRSFNAELIKEDLKIEDKEKGGKI
>MP0778_megahit_312701_1-1125
KNFYFLEMNTRLQVEHPVTEMVTGLDLVELQLKIADDQELPLSQGQVQLSGHSLEVRLYSEDPLKNFLPSTGRIEVWRRHQSPYTRYDDGIIEGQVISPFYDPMIAKVISHGKNREQAIDELKKSLENTALFGVKNNRDFLIAILSSAAFRHEDVNTSFLETNDFSISENKHTKFDEVAILSALLMTKHSERLIDDAVDFEDELYGWSNCKAINYPLSFKSKDKNHSVHIELKKRNVVTVKQEGSQQEVYFNGNHLEISNKKIDLDFIEYKENRLFVSYQGHSFKAELMKEDLKIEDKDKGGKISAPMHGVIRDLFVSVGDKVKKNQLILILEAMKMQHEIIASIDGEVSDIYTKIGEQVSVDADLVNINKEGEE
>MP0778_megahit_317544_2-1099
GKEKTLLVWSIVLSELRSLKKLLIANRGEIALRVMRTAKKMGLLTVAVYTDADHLSPHVNFADQSVNIGKGPIAESYLSIEKIVEVALSTGCDAVHPGYGFLSENSDFAEACEKAKVIFVGPSSKAIEAMGNKAKAKAIMKEAGVPCIPGAEVENKNDRELQLAAESVGFPLMIKAAAGGGGRGMRLVNNISDLQKNCQIAKAEALGAFGSSEIILEKSIVEPRHIEIQIMADNFGNIISLGERDCSVQRRHQKIIEESPSPVVDAQLRTKMGEVACLAGRVINYSGAGTIEFLLDKEKNFYFLEMNTRLQVEHPVTEMVTGLDLVELQLKVADDQELSLSQEQVQLSGHSLEVRLYSEDPLKNFL
>MP0778_megahit_332285_2347-3900
MFPDWMINAPKPFSSVLVANRGEIAVRILKAARESGLKGIAIYSDPDKNSLHVEVADESVHLPGKNLSETYLNMELIISAAKESGAQAIHPGYGFLSERANFAKLVKDSGLIWIGPSSEAIETMGDKISARRRMIESGVPIIPGEELAIESGSNPLGVLATSAARVGYPLLVKASAGGGGKGMRAVHEPKMLRTEYEAAAREASAAFGDGTVYVERLLTGSRHVEIQVLCDQYGNSIHLNERDCSLQRRHQKVIEEAPSPAVTPEIRKNMGQAAIRAAESVNYEGAGTVEFLLTSRGEFFFLEMNTRLQVEHPVTELITGIDLVQKQFEIAAGIPLNISQDDVGITGHSIEARIYAEDVTKGFLPAIGTLSMWRPPSTPGVRMDSGFREGDEVTIDFDPMLAKLIVHAPTREAALRKLDNALSEFIVLGVTTNVGFLREVSKSEVFSNGLVTTDYLDNISLEEFEQPGISDSILVSIAAGASRFGLDRNQLSSTSEILDEYSGHSGDPFKTLTRSYP*
>MP0778_megahit_338992_2868-3092
GKISAPMHGVIRDLFVSLGDKVKKNQVILILEAMKMQHEIIASIDGEVSDIYTKIGEQVSVDADLVNINKEGEE*
>MP0778_megahit_367460_3-896
NAAVDLAKKIKYESAGTVEFLFDDKSGEFWFLEVNTRLQVEHPVTEEVTGIDLVAEQLKIARGGELQFSQEDIEWTGSSIEARLYAENPNNDFLPETGKMFAYEKAENDFMTRWDSGVHKDSVIGTNFDPMLAKVISYGETREDAARVLAKSLEDSHIGGVITNKDFLIATLRSDEFLKGNTTTDFIERVKPPRVKNLTNDELNLALTAAAMWKQMRNRISSDIAPYIPSGWTNGRLPNPNITFLFNGDEIFVEYKLINKNKFLVFNSEVEVVNIDDKYIDIVFDGVRVKSRISEDAE
>MP0778_megahit_373311_74-1069
MLLSKSEQPLGWKLMIRNSDISIFPSMMTRFKSVLVANRGEIASRILRTANKLGYRTIAVYTDADESSPHIATADERVNIGKGPVLTSYLSIEKILDAAIQTGAESIHPGYGFLSENAEFADAVKTAGLVFIGPDSKAISIMGSKSESKRKMIEVGVPCIPGYQGLDQAEKILADQAQKIGFPVMVKASAGGGGRGMRLVESSDQFDDSVKLAKAEAASSFGSSELIIEKAFVDARHIEVQIMADSHGNILHLGERDCSIQRRHQKVIEESPSPIVTRPLRDQMGKAAIKAAKAVDYEGAGTIEFLVDSDKNFFFLEMNTRIQVEHPVTEMV
>MP0780_megahit_62212_3-443
RYRDDHAELMVGENNHHIEPLGPGLASIDGIRQRYQMFQDGKQSWLQCQGHSVCFEDATHSVAGSSDQAGSGQIRAPMDGAVIEVCAKAGDPVKRGQVLVIMEAMKMEHSLKADCDGTVESADLAVGSQVKRQQLLVSIKAEDSES*
>MP0780_megahit_78394_2-133
HPVKADRDGTVGEILATKGDQVKRSQLLVEITATDVTSEEAGQ*
>MP0780_megahit_102790_371-538
GDTVAIMEAMKMEHPLKAGIKGTVHLSSITAGDQVKSKQTIATILQADEVIHEQK*
>MP0780_megahit_111966_499-2223
MTRNIQKILIANRGEIACRIIRTAHKLGFFTVAIYSEADRNALHVLQADEAVFVGPADPTSSYLHSEKVINAAIETQADAIHPGYGFLSENADFARACEDAGLTFIGPNADAIALMGSKRLSKIAMLQANVPCIQGYEGGDQSEAALIENAKNIGFPLMVKASAGGGGKGMRLVHEASDLAAHISTARSEALNAFGNDELILERALIAPRHIEIQIFADGCGNTLYLGERDCSIQRRHQKVIEEAPSPFVDEQLRKRMGEAAVAAAKACNYCGAGTVEFLVDSDKQFYFLEMNTRLQVEHPVTELVTGLDLVEWQLRVACEESLPFTQQDIQISGHAIEVRLYAEEPRQNFMPQTGKVKVWKPATNARTDHGVYQNMEVSSHYDPMLAKIIVKAESRASAVRKMARALRETQIIGINTNKHFLQNLVQSSAFLGSDVTTAFIEQHAQHDDMKGSLSPSFSILAKAALLFALTQNKHASALVYDNALNKLTPTWQHTMGFAYPIIITCNDVTASMTVTPFTNHYRICDTGTKTEVTLTLLDLTPQSLVVEADKLRSTASYAANGNTLFIDDGTGHF
>MP0780_megahit_113920_83-2044
MSFEKVLVANRGEIACRVLQSARSLGYRTVAVFSEADAGARHVQLADEAVCIGPATAAESYLNVPALLDACRRSGADAVHPGYGFLSENADFAAACAEAGVTFIGPPAEAIRLMGSKRLSKIAMQEAGVPCVPGYQGEDQSDDTLIKEAEAVGLPLMIKASAGGGGRGMRVVTEPQQIPAQLKSARQEAKSSFGNDELILERAVINPRHVEIQVFGDHHGNVIHLGERDCSVQRRHQKVVEEAPSPVVDEDLRRRMGEAAVNAAKACDYVGAGTVEFLLGADGEFYFLEMNTRLQVEHPVTELVTGQDLVAWQLRVAAGEPLPLTQEQVRLTGHAMEVRLYAEDPAQGYLPQTGPVLSWRPANGEGVRIDHGLVDGAEVGSHYDPMLAKIIAFGASRDEARRRLIRAVEDTVLMGLDDNRRFLAAILRHPEFAAGDATTAFIDGPFADDPGLRAADTPEALWALAALLLTRIGAGDAAGRAGYRNWHSSGVGAQPLVLAQGDRERTLYLTPDGIHGGPDLTLDAVHDDGTLIATLDGVRRRYHWLHRDGRVWLQDGGLRACFEERTHRASGGEQGPGSGQLKAPMDGAVIEVNAAAGDTVKRGQTLAVLEAMKMEHALKADCDGTVDTVTVSAGDQVKRQQLLITVTPEVVTE*
>MP0780_megahit_146643_2226-4181
MSFEKILIANRGEIACRVIATAQSLGYRTVAVYSEPDAGARHVQLADEAVCVGPALASASYLNVDALLDACRKTGADAVHPGYGFLSENAGFSRACKDAGITFIGPDEDAIHLMGSKRLSKLAMIEAGVPCIPGYEGEDQSDATLLKEAERIGLPLMIKASAGGGGRGMRVVTDASEIPAQLKSARQEAKSAFGSDELILERAVMQPRHVEIQVFGDRHGHVIHLGERDCSVQRRHQKVVEEAPSPAVDEALRQEMGEAAVNAAKACNYVGAGTVEFLLAPEGDFFFLEMNTRLQVEHPVTELVTGLDLVAWQIKVARGEPLPLTQEQVRLTGHAMEVRLYAEDPAQNYMPQTGPVLCWQPAAGDGVRIDHGLVEGYEVGSHYDPMLAKIIAVGDSREDARRRLIRAVEDTVLMGVRDNRPFLAAILRHPVFACGEATTAFIGEDFADDASMAGEAPSSQLWALAALLRCEAETPSADLRGWHSSTLGAQPVQLRCGDHEQTVYIRYQDNHAELIVGENSHRIATLAPGLATIDGVQQRYRMCQDGKQSWLQWQGHSVCFEDATHSAAGTSDQAGSGQIRAPMDGAVIEVCTKTGDAVKRGQVLVIMEAMKMEHSLKADCDGTVESADLAVGSQVKRQQLLVSIKPDSPET*
>MP0780_megahit_148538_1104-1220
MSSTTPLSSILVANRGEIARRVFRTARSMGMRCVAVFVD
>MP0782_megahit_45455_3-743
ERADFAIAVEDAGLIWIGPPSGAISTMGDKISARIRMLESGVPVIPGAELSVPDGADHLGALAACAARVGYPLLLKASAGGGGKGMRAVHEPKMLRTEYEAASREASAAFGDGTIYVERLLSGARHVEVQILADSHGNCIHLNERDCSLQRRHQKVIEESPSPAVDHQLRQAMGDTAVTAAKAVDYIGAGTVEFMLSPKGDFYFLEMNTRLQVEHPVTEMTTGIDLVQKQFEVAAGLQLGIVQSDVC
>MP0782_megahit_48228_293-520
GQIRAPMDGAVIEVCTKTGDAVKRGQVLVIMEAMKMEHSLKADCDGTVESADLAVGSQVKRQQLLVSIKPDSPET*
>MP0782_megahit_98784_784-942
GDTVAIMEAMKMEHPLKAAIKGTVHLSPITAGDQVKSKQTIATILQADEVHE*
>MP0782_megahit_106864_1-495
MTRNIQKILIANRGEIASRIIRTAHKLGFFTVAIYSEADRNALHVQQADEAVFVGPADPTSSYLHSEKVINAAIETQADAIHPGYGFLSENTDFARACEDAGLTFIGPNADAIALMGSKRLSKIAMLQANVPCIPGYEGGDQSEAALIENAKNIGFPLMVKASAG
>MP0782_megahit_119791_14850-16808
MKFSKVLVANRGEIAVRVMQTAKAMGYQTVAVYSDADANARHVQVADEAVYIGESKVSASYLSIANIIAACQKTGADAVHPGYGFLSENTDFAQACSDNDITFIGPNAAAIHLMGSKRLSKIAMIEAGVPCVPGYEGDQQEIEYLAEQAEKVGFPLMVKASAGGGGRGMRLVHQSADLLEALKTARSEAENAFGSGELIIEKAVIAPRHVEIQVFGDMHGNYVYLFERDCSIQRRHQKVVEEAPCPVMTPELRQKMGEAAVAAAKACDYIGAGTVEFLLDQSGEFYFLEMNTRLQVEHPVTEMITGLDLVEWQLRVANGETLPLQQHELTLNGHAIEVRLYAEDPRQDFLPQTGKVLRWQPAGSDGMLPNVRIDHGMLEAGEISPFYDPMVAKVIAYGKTRQDAIRLLARAVDDCVLLGVNSNKQFLVNLLRHPIIVAGDTNTAFIQQHFQDDVSLHQQVPSIECLTIAATLFVRHKALKTAWQTGIATPLPLKLKCADQQLSLQVEMDQQQVTVRLCDQHCTIQVVEITDNQIIYNVDGVRRKLSYVLDQNQLYLDSANGNLVIENITYAAPEATEVVGDGKIRAPMDGAIVNLLVNAGDTVVKGQTLLILEAMKIQQQIKSDVDGVVDELIGQIGQQVKKRQLLLNVVIA*
>MP0782_megahit_121846_175-1449
FVDEQLRKRMGEAAVAAAKACNYCGAGTVEFLVDSDKQFYFLEMNTRLQVEHPVTELVTGLDLVEWQLRVACKESLPFTQEDIQISGHAIEVRLYAEEPRKNFMPQTGKVKVWKPATNARTDHGVYQNMEVSSHYDPMLAKIIVKAESRASAVRKMARALRETQIIGINTNKHFLQNLVQSSAFLGSDVTTAFIEQHAQHDDMKGSLSPSFSILAKAALLFALTQNKHASALVYDNALNKLTPTWQHTMGFAYPIIITCNDVTASMTVTPFTNHYRICDTSTKTEVTLTLLDLTPKSLVVEADKLRSTVSYAGNGNTLFIDDGTGHFTFSCVTHSKVDSQKTQGTAQVNAVMDGVIVALLVKQGDTVNAGDTVAIMEAMKMEHPLKAGIKGTVHLSSITAGDQVKSKQTIATILQADEVIHEQK*
>MP0784_megahit_76582_5-550
EVETPAAELRGWHSSTLGAQPVQLRCGEHEQTVYIRYRDDHAELMVGENNHHIEPLGPGLASIDGIRQRYQMFQDGKQSWLQCQGHSVCFEDATHSAAGASDQAGSGQIRAPMDGAVIEVCAKAGEAVERGQVLVIMEAMKMEHSLKADCDGTVESADLAVGSQVKRQQLLVSIKADNPES*
>MP0784_megahit_86372_2-532
ADEVGYPLFVKAVAGGGGRGMRRVSNTDMVAPGVQAARSEAGAAFGESAVYFERLLEGARHVEVQVLGDTHGTVVPFVERECSIQRRHQKVIEESPSVAVTPEVRAALAEAAVALSAAVDYTSAGTLEFLLDADGHFFFLEMNTRIQVEHPVTEMVTGVDLVQWQIRIARGERLTVD
>MP0784_megahit_95616_3-647
LSGARHVEVQILADSHGNCIHLNERDCSLQRRHQKVIEESPSPAVDHQLRQVMGDTAVTAAKAVDYIGAGTVEFMLSPKGDFYFLEMNTRLQVEHPVTEMTTGIDLVQKQFEVAAGLQLGIAQSDVGMSGHAIEARIYAEDASKGFLPVVGRLALWKPPHGPGIRVDSGVRQGDVVTIDFDPMLAKLVVHASTRQAALRRLDAALADLVALGVTT
>MP0784_megahit_117187_1432-1935
MTRNIQKILIANRGEIACRIIRTAHKLGFFTVAIYSEADRNALHVLQADEAVFVGPADPTSSYLHSEKVINAAIQTQADAIHPGYGFLSENADFARACEKAGLTFIGPNADAIALMGSKRLSKIAMLQANVPCIPGYEGSDQSDEALIENAQNIGFPLMVKASAGGGG
>MP0784_megahit_162267_606-1418
VRKMARALRETQIIGINTNKHFLQNLVQSSAFLGSDVTTAFIEQHAQHDDMKGSLSPSFSILAKAALLFALTQNKHASALVYDNALNKLTPTWQHTMGFAYPIIITCNDVTASMTVTPFTNHYRICDTGTKTEVTLTLLDLTPQSLVVEADKLRSTASYAANGNTLFIDDGTGHFMFSCVTHSKVDSQKTQGTAQVNAVMDGVIVALLVEQGGTVNAGDTVAIMEAMKMEHPLKAAIKGTVHLSPITAGDQVKSKQTIATILQADEVIHE*
>MP0784_megahit_167408_1-750
CSIQRRHQKIIEESPAATLSAEQRHVMGESALKLARGIGYRSTGTVEFLVDETTGEFFFLEVNTRLQVEHPVTEEVTGIDLVREQLRVAAGEPLGYGQDDIGFTGHAVEARLYAEDPAAGFLPATGTLVAWRPADEPAVRWDTGVEEGSHVGVDFDPMLAKVVAHGPTRSEAAGRLALALERMHLGGVTTNRDFLVATLRHEAFLAGDTTTDFIQRYPPGSGPTVDEATAHQLAIAAAMWLQGHNRAAAR
>MP0784_megahit_174781_1-1008
ADFARACEDAGLTFIGPNADAIALMGSKRLSKIAMLQANVPCIQGYEGGDQSEAALIENAKNIGFPLMVKASAGGGGKGMRLVHEASDLAAHISTARSEALNAFGNDELILERALIAPRHIEIQIFADGCGNTLYLGERDCSIQRRHQKVIEEAPSPFVDEQLRKRMGEAAVAAAKACNYCGAGTVEFLVDSDKQFYFLEMNTRLQVEHPVTELVTGLDLVEWQLRVACKESLPFTQEDIQISGHAIEVRLYAEEPRKNFMPQTGKVKVWKPATNARTDHGVYQNMEVSSHYDPMLAKIIVKAESRASAVRKMARALRETQIIGINTNKHFLQNLV
>MP0784_megahit_212131_16582-18540
MKFSKVLVANRGEIAVRVMQTAKAMGYQTVAVYSDADANARHVQVADEAVYIGESKVSASYLSIANIIAACQKTGADAVHPGYGFLSENTDFAQACSDNDITFIGPNAAAIHLMGSKRLSKIAMIEAGVPCVPGYEGDQQEIEYLAEQAEKVGFPLMVKASAGGGGRGMRLVHQSADLLEALKTARSEAENAFGSGELIIEKAVIAPRHVEIQVFGDMHGNYVYLFERDCSIQRRHQKVVEEAPCPVMTPELRQKMGEAAVAAAKACDYIGAGTVEFLLDQSGEFYFLEMNTRLQVEHPVTEMITGLDLVEWQLRVANGETLPLQQHELTLNGHAIEVRLYAEDPRQDFLPQTGKVLRWQPAGSDGMLPNVRIDHGMLEAGEISPFYDPMVAKVIAYGKTRQDAIRLLARAVDDCVLLGVNSNKQFLVNLLRHPIIVAGDTNTAFIQQHFQDDVSLHQQVPSIECLTIAATLFVRHKALKTAWQTGIATPLPLKLKCADQQLSLQVEMDQQQVTVRLCDQHCTIQVVEITDNQIIYNVDGVRRKLSYVLDQNQLYLDSANGNLVIENITYAAPEATEVVGDGKIRAPMDGAIVNLLVNAGDTVVKGQTLLILEAMKIQQQIKSDVDGVVDELIGQIGQQVKKRQLLLNVVIA*
>MP0786_megahit_9299_252-734
MNHSTTRWIPRDGVKPVRIAIINRGEAAVRFMRTARVWSRRNAQPVELIAFYTDPDARAPFVQMADTAVALGDPFMIDASGARVSSYLDVEGLVSKCSELGVDAVWPGWGFLGESADLSDACKDAGIKFIGPPGGVMRLLGDKIRSKAFAEEHKVPVSPWS
>MP0786_megahit_53714_3-620
ELALAACVFSHGNSGRPDVRADLNNAWSNAPSTVSPMKLDTGDKTLELLVRRAGNHVTVTLGEEQYELDLESMGDGLLCIIDNGVRQRCQYHCQGNHLYLQAFGQALAVRDVTHQPASGAAASGSGRIKATMDGAIIDVLVQAGQAVKQGDTLVILEAMKMEHPVKADRDGTVGEILATKGDQVKRSQLLVEITATDVTSEEAGQ*
>MP0786_megahit_84143_1-879
GVGQLGPHRYRIDGDILDSDSGSGVSGSGELQVDIERLGKYESRLILGDRRYQVVTVAGAAHFLVEVDGITHQISQDEAGLVRAPAPAVVVAVPVAVGDDVEAGQTLVVLESMKMETAVRSPYAGRVREVLASVNGQVDSGAALLRVDQAGEQKTSTQTERVQFRTVAGPDNESASCRALARLEELSALITGFDVSASRARALLSGYEQLRTAVTGDDTAVVEAELVLLNTFADICELARNRPTMDEENTDERVHSPREHFHSFLHSLDVDIQGLPEAFRSKLSRALRHYDID
>MP0786_megahit_113283_596-721
MLKKLLIANRGEIAVRVIKTAKSLGYRTVAVYSEADAKALHV
>MP0786_megahit_135614_1524-1643
KAGIKGTVHLSSITAGDQVKSKQTIATILQADEVIHEQK*
>MP0786_megahit_196156_1148-3127
MNTFNSILIANRGEIAVRVMQTASALGYRSIAVYSEADALSPHVRQADEAICIGPPPVAQSYLNIERILAAARETDAGAIHPGYGFLSENAEFAAACESAGIVYIGPSAAAVELMGNKAHAKAHMISNGVACVPGYAGEDPSDGAFIEAAGRIGYPVMIKAAAGGGGRGMRQVNDPKDLKKALARARSEAQHAFGLDEIILEKALPGPRHVEVQIMADTQGHVIHLGERDCSVQRRHQKVIEEAPCPVMTDKLRSAMGQTAVTAAQSIGYRGAGTVEFLLDEGGGFFFLEMNTRLQVEHPVTEMITGLDLVEMQIDIAQGLPLPLTQADVQFSGHAIEARLYAEDPGRGFLPCTGTVDLWKPPAIEHVRIDAGIDTGFEIGPHYDPMLAKLIAWGDDRESARCRLADALNKTVLFGLTTNRSFLVDALNRDTFADGCVTTAFIEQAFGPEDLSPAVPGIEHAAVAAVIQYRSQRDTARQRALSVPDDLLGWSSTGSLVSRYRYGVAGNAFDLNVSVRGEDYQVRSEGAELTVLILADSENKARIEVDGRIVEVVYEPHSGTRTYLFMDGEAWCFDNHRAAAALSETQAGNGRVLAPMHGRVTEIMVKAGDVVRKGQRLASLEAMKMEHEIDAPVDGTVEQVVCALQVQVAIDDVLFEIR*
>MP0786_megahit_222239_805-1563
MLRTVLVANRGEIACRIIQTAKRVGLRTVAVYSEADIRARHVEMADEAINIGPAPVAESYLNPNRILDAARSSASDTIHPGYGFLSENAAFARDCETAGMIFVGPHVHTIETMSDKAQARQVAEQTGVPVLAGIRSEDQSVAGLVSTGSILGFPLIIKPVSGGGGKGMHVARTPAELQVLIPTSQREAQTAFGDERLLLERYLDQPRHIEVQIFGDQHGNVVHMFERDCSLQRRHQKVIEEAPAQNLRPELRT
>MP0786_megahit_228327_831-2384
MTAGPFSTAPRPFSTVLVANRGEIAVRVLQAAREAGLGSVAVYSDADAGSLHVEVADEAVHISGETLADTYLNSEAIISAALSSGADAVHPGYGFLSERSDFASAVADAGLVWIGPPAEAISTMGDKISARIKMIESGVPVIPGEELTVPDGADHLGTLAACAARVGYPLLLKASAGGGGKGMRAVQKPKMLRTEYEAASREASAAFGDGTIYVESLLTGARHIEVQILADSHGNCIHLNERDCSLQRRHQKVIEEAPSPVVDPELRQAMGAAAVKAAKSVGYEGAGTVEFLLSSRGEFYFLEMNTRLQVEHPVTEMTTGIDLVLKQFEVAAGLPLGIIQADVGLSGHAIEARVYAEDASRGFLPCVGRLVTWKTPQGPGIRVDSGVRQGDTVTIDFDPMLAKLIVHAPTRRAALRRLDTALSNLIALGVTTNIGFLRDVAAHQAFTTGSVTTDFLDSSDISGFSHTKVEPAVLVAVACAAQRLGLERAPSDGGLGALDEHTGHPGDPFRTLTRSFP*
>MP0786_megahit_263954_1-1227
GRDCSLQMHEQKLLEVSLTEEMLEAAAREYESAGKTPQAKVLRSDAKMLSSMCKEAEEFGKALNLDSVSTFECIVEGEKHFFMEVNTRIQVEHRVTEMAYQLQFSNPDNPEDTFVVNSLVAAMLLINCYGEKLSRPKRLPRFVSGVEARLNATNPALKPHAGGVLRAWSAATENEIRDDQGIGISNPDTGLLQPYNLAGAYDSNVALSITHGISRRESFEKLTEILRCMEVRGHDLHLNVDFHYGLLHWLLGNDPMLKPNTRFVSSYLALAGKLKNFCDQINLDLAWKIQRDQVQKNYGSDGLQIYDQKITLILRPLKKLLNKTHLLMGWLSFQKSKNLHSKLSTFQNPVQTLADLYHFLRLEQHSGVPPSEQIWSNDQKLLETASAFYSELKTRFGKTDLSWQELREI
>MP0788_megahit_40966_1-594
NTAFIQQHFQDDVSLHQQVPSIECLTIAATLFVRHKALKTAWQTGIATPLPLKLKCADQQLSLQVEMDQQQVTVRLCDQHCTIQVVEITDNQIIYNVDGVRRKLSYVLDQNQLYLDSANGNLVIENITYAAPEATEVVGDGKIRAPMDGAIVNLLVNAGDTVVKGQTLLILEAMKIQQQIKSDVDGVVDELIGQIGQQ
>MP0788_megahit_78066_1-567
MGAAALRLADGIGYRSAGTVEFLVDDASGEFFFLEVNTRLQVEHPVTEEVTGIDLVREQLRIADGEPLGYGQDDVTFNGHAIEVRLYAEDPAAGFLPATGTLQAWEPADEPVVRWDSGVTTGSVVGVDFDPMLAKVVAHGPTRREAAGRLALALERMHLGGVTTNRDFLAATLRHEAFLAGDTTTDFIE
>MP0788_megahit_89050_1-783
HIEVADDAVHLPGSTLAETYLNSEALISAAGDCGAEAIHPGYGFLSERADFALAVEDAGLVWIGPPSGAISTMGDKISARIRMLESGVPVIPGEELSVPDGADHLGALASCAARVGYPLLLKASAGGGGKGMRAVHEPKMLRTEYEAASREASAAFGDGTIYVERLLSGARHVEVQILADSHGNCIHLNERDCSLQRRHQKVIEESPSPAVDHQLRQVMGDTAVTAAKAVDYIGAGTVEFMLSPKGDFYFLEMNTRLQVEH
>MP0788_megahit_133170_6824-7792
MNTFNSILIANRGEIAVRVMQTASALGYRSIAVYSEADALSPHVRQADEAICIGPPPVAQSYLNIERILAAARETDAGAIHPGYGFLSENAEFAAACESAGIVYIGPSAAAVELMGNKAHAKAHMISNGVACVPGYAGEDPSDDAFIEAAGRIGYPVMIKAAAGGGGRGMRQVNDPKDLKKALARARSEAQHAFGLDEIILEKALPGPRHVEVQIMADTQGHVIHLGERDCSVQRRHQKVIEEAPCPVMTDKLRSAMGQTAVTAAQSIGYRGAGTVEFLLDEGGGFFFLEMNTRLQVEHPVTEMITGLDLVEMQIDIAQGLPL
>MP0788_megahit_163509_843-1088
MTAGPFSNAPRPFSTVLVANRGEIAVRVIQAAREAGLGSVAVYSDADAGSLHVEAADEAVHLSGEALADTYLNSEAIISAAL
>MP0788_megahit_187135_1591-2478
IEHVRIDAGIDTGFEIGPHYDPMLAKLIAWGDDRESARCRLADALNKTVLFGLTTNRSFLVDALNRDTFADGCVTTAFIEQAFGPEDLSPAVPGIEHAAVAAVIQYRWQRDTARQRALSVPDDLLGWSSTGSLVSRYRYGVAGNAFDLNVSVRGEDYQVRSEGAELTVLILADSENKARIEVDGRIVEVVYEPHSGTRTYLFMDGEAWCFDNHRGAAALSETQAGNGRVLAPMHGRVTEIMVKAGDVVRKGQRLASLEAMKMEHEIDAPVDGTVDQVVCTLQVQVAIDDVLFEIR*
>MP0788_megahit_195951_1-1110
KGWKEPKPSFKNANLLGVSEHIMTRNIQKILIANRGEIASRIIRTAHKLGFFTVAIYSEADRNALHVLQADEAVFVGPADPTSSYLHSEKVINAAIETQADAIHPGYGFLSENADFARACEDAGLTFIGPNADAIALMGSKRLSKIAMLQANVPCIPGYEGSDQSDEALIENAQNIGFPLMVKASAGGGGKGMRLVHEASDLAAHISTARSEALNAFGNDELILERALIAPRHIEIQIFADGCGNTLYLGERDCSIQRRHQKVIEEAPSPFVDEQLRKRMGEAAVAAAKACNYCGAGTVEFLVDSDKQFYFLEMNTRLQVEHPVTELVTGLDLVEWQLRVACKESLPFTQEDIQISGHAIEVRLYAEEPR
>MP0788_megahit_216671_577-1401
SAVRKMARALRETQIIGINTNKHFLQNLVQSSAFLGSDVTTAFIEQHAQNDNMKGSLSPSFSLLAKAALLFALTQNKHASTLVYGNALNKLTPTWQHSMGFAYPIIITCNDVTASMTVTPFTNHYRICDTSTKTEVTLTLLDLTPKSLVVEADKLRSTVSYAGNGNTLFIDDGTGHFTFSCVTHSKVDSQKTQGTAQVNAVMDGVIVALLVKQGDTVNAGDTVAIMEAMKMEHPLKAGIKGTVHLSSITAGDQVKSKQTIATILQADEVIHEQK*
>MP0788_megahit_217330_3-593
LDLVEWQLRVACEESLPFTQQDIQISGHAIEVRLYAEEPRQNFMPQTGKVKVWKPATNARTDHGVYQNMEVSSHYDPMLAKIIVKAESRASAVRKMARALRETQIIGINTNKHFLQNLVQSSAFLGSDVTTAFIEQHAQHDDMKGSLSPSFSILAKAALLFALTQNKHASALVHDNALNKVTPTWQHTMGFAYPIII
>MP0790_megahit_23010_1415-1804
MKFSKVLVANRGEIAVRVMQTAKAMGYQTVAVYSDADANARHVQVADEAVYIGESKVSASYLSIANIIAACQKTGADAVHPGYGFLSENTDFAQACSDNDITFIGPNAAAIHLMGSKRLSKIAMIEAGVP
>MP0790_megahit_25104_1-510
NNFMPSTGNIEIWRPDISSDTRFDNGIVEGQKISPFYDPMVAKVISKGKDREEAIMKLRQSLLKTALFGIKNNRDFLISILSSAAFKGSEVNTSFLENNKFDASSGSLTEVEKAIVAAVIFIDLEAQENKMASLGVEPELKGWSNIKNLNYPITLKVTEEVISIELAFKG
>MP0790_megahit_94789_1-729
GVSTVPGYMGLIEDADEAVKISKEIGYPVMIKATAGGGGRGMRLVTRADDLLSALASARSESFKAFGVDELLLEKAIINPRHIEFQIFGDQHGNTVHLGERDCSIQRRHQKIIEEAPSPVVSPELREKMGQAAVAVAQAANYTNAGTVEFLLDEDDEFYFIEMNTRLQVEHPVTELITGLDLVEWQLLVAEGNPLPVSQTDVTLNGHAIEVRIYAESPANDFRPDTGTMQHWSPPTGAGIRVD
>MP0790_megahit_97022_1465-2769
HGNYVYLFERDCSIQRRHQKVVEEAPCPVMTPELRQKMGEAAVAAAKACDYIGAGTVEFLLDQSGEFYFLEMNTRLQVEHPVTEMITGLDLVEWQLRVANGETLPLQQHELTLNGHAIEVRLYAEDPRQDFLPQTGKVLRWQPAGSDGMLPNVRIDHGMLEAGEISPFYDPMVAKVIAYGKTRQDAIRLLARAVDDCVLLGVNSNKQFLVNLLRHPIIVAGDTNTAFIQQHFQDDVSLHQQVPSIECLTIAATLFVRHKALKTAWQTGIATPLPLKLKCADQQLSLQVEMDQQQVTVRLCDQHCTIQVVEITDNQIIYNVDGVRRKLSYVLDQNQLYLDSANGNLVIENITYAAPEATEVVGDGKIRAPMDGAIVNLLVNAGDTVVKGQTLLILEAMKIQQQIKSDVDGVVDELIGQIGQQVKKRQLLLNVVIA*
>MP0790_megahit_121122_1-1047
MGAIETVLVANRGEIAVRVMRAAKVMGLKTVAVYSDADAQALHTRTADIAVSLGGMTAAESYLNREAILEAARKTNADAIHPGYGFLSENTAFAAACSEADVLFIGPPASAVEVMGDKALAKRAMLAAGVPCIPGYQGEDQSDEMLIQQAQEIGLPVMVKAAAGGGGRGMRLVQTDDELPQAIELARSEAERAFGNSDLIIERAIKGGRHVEVQVFADTHGNIIHLGERDCSLQRRHQKIVEESPCPIMTTELRQEMGMAAVEAARAVEYVGAGTIEFLLDAKGNFFFLEMNTRLQVEHPVTEAVTGFDLVQWQIRVAQGEPLPAAQDDVDLFGHAIEVRLCAEDATAG
>MP0790_megahit_186438_1-714
MSELRSLKKLLVANRGEIALRVMKTAKKMGLLTVAVYTDADQLSPHVNFADQSVNIGKGPIAESYLSIEKIMEVALSTGCDAVHPGYGFLSENSDFAEACEKAKVIFVGPSSKAIEAMGNKAKAKSIMKEAGVPCIPGAEVENKNDRELQLAAESVGFPLMVKAAAGGGGRGMRLVDNISNLQKNCEIAKAEALSAFGSSEIILEKSIVEPRHIEIQIMADNFGNIISLGERDCSVQR
>MP0790_megahit_188532_3-533
AAESYLVGEAILEAARTTGADAIHPGYGFLSENTDFAAACAEAGVVFIGPPAPAVKVMGDKALAKRAMLEAKVPCIPGYQGEDQSEETLCREAEAMGMPVMIKAAAGGGGRGMRRVGDPGQLLQSIGLARAEAESAFGNSDLILERAIEGARHVEVQVFADTHGNVIHLGERDCSLQ
>MP0790_megahit_219775_3-812
FYDSMVAKIIAWGETREEARLRLCSALRGTALIGVAHNREFLMNLLSDSTFVNGSATTDFIDQHYREGFTPVPIATTDIAAAIALQHIIAAQKHFDTALSVSSELRGWVSTGGSPVSARFEINGTAADATIETRSANELVIYIADDVHTVLCEDCESGLSSLLVDDHREFVSFHAVSNSVLEVSCQYSSFTLTNLDLIPPESQDTPQGGRVTAPMHGQVISLLVEVNQKVECDQRLAVFEAMKMQHEILAPVSGVIRELNGQVGKQMAAG
>MP0790_megahit_225169_1-606
IMADNFGNIISLGERDCSVQRRHQKIIEESPSPVVDAQLRTKMGEVACLAGRVINYSGAGTIEFLLDRDKNFYFLEMNTRLQVEHPVTEMVTGLDLVELQLKIADDQELPLSQGQVQLSGHSLEVRLYSEDPLKNFLPSTGRIEVWRRHQSPYTRYDDGIIEGQVISPFYDPMIAKVISYGKNREQAIDELKKSLENTALFG
>MP0790_megahit_269651_3-509
TKCEAVHPGYGFLSENPEFAKICDRKKLIFIGPEHHAIRKMANKREAKEIAKQAGVSCIPGYSIKKSDTLREIALAAEKIGYPIMLKATAGGGGKGMRLVGSEKSLKNNLKLAKSEALSAFGSDEMILEKAMTFARHIEVQVFGDQTGNYIHLGERDCSIQRRNQKVIE
>MP0790_megahit_296583_1076-2326
MTPELREAMGTAAVEAARAVNYVGAGTVEFLLDASGEFYFLEMNTRLQVEHPVTECVTGFDLVQWQIRVAQGEPLPATQEDVDLFGHAIEVRLCAEDPAAAFLPSAGPVSLFSVPAGEGVRVDSGIETGDAISPFYDSMVAKIIAWGETRETARLKLRSTLQGTALAGVTHNRAFLLELLNQPNFIEGGATTDYIDQHYPEGFAPAQPTTGTIAAGIVLQQILVAEQHFANALSVNEELRGWVSTGPVTRRHHFEVGDATFTADITSSSAVQFSVTLMGVSHSVTLQALDTDSVTFLLDGQRVVLGYHQTDAAALMLATDQSEVTLINTDLIPPESAEDAQGGKVQAPMHGQLVTLLVEADQSVEKDQRLAVFEAMKMQHEILAPVSGVVQQFNGEVGQQMAAGDVIMVIEEAEGE*
>MP0790_megahit_299042_2-808
MKAIQTVLVANRGEIAVRVMRTAKAMGLKTVAVYSDADADALHVRTADLAVPLGGNTAAESYLNGDAILEAARETGTDAIHPGYGFLSENTTFAAACAEAGIIFIGPPAAAVEIMGDKALAKRAMLAAEVPCIPGYQGEDQSDETLCREAEAMGMPVMIKAAAGGGGRGMRRVADPELLLQSIALARSEAEGAFGNGDLILERAIEGARHVEVQVFADTHSNVIHLGERDCSLQRRHQKVVEESPCPIMTPALREAMGTAAVEAARAVN
>MP0790_megahit_315576_2-790
CELVTIEELQAQALAECETIWKDYPGRRIRFKHIGGGGGKGQRVVQAAEDVATAVMDILAESKVVEAGSNRNFLIELNIELTRHNEIQLIGNGSWCLSLGGRDCSVQMHEQKLLEVSLTQELLDAEIEHVGEAAAEVLRGDKGALARMEEEGERFGEATGLNSVSTFECIVDGFDHFFMEMNTRIQVEHIVTELAYRLKITNPDDSSDYFFVDDLIEAMCMIAVHGSRIPRPERIVRNVSGLEVRINATNQALQPHAGGMIKG
>MP0790_megahit_328609_484-819
LDFIEYKENRLFVSYQGHSFKAELMKEDLKIEDKDKGGKISAPMHGVIRDLFVSVGDKVKKNQLILILEAMKMQHEIIASIDGEVSDIYTKIGEQVSVDADLVNINKEGEE*
>MP0790_megahit_333503_1-660
EMRISGHAIEARLYAEDPRNDFLPSSGILDMWQFSEVQNIRVDSGVSEGQEISYKFDPMLAKVIAYGKNRKESILNLKQFLRNFSIAGVKNNRDFLIDILNKEHFLKANISTAFLSKAYPDGIHLTQPKLEDFAFVAVKLHENEFTVMQDKFFNIPREFKNWSNIKNLEKTVSLKCFDQLRKATVYVHGPMLYEVKIDKKKFKVEIFDEKCKINGRNFEF
>MP0790_megahit_342996_3-725
KREALNAFGNDTVFLERYLPAPRHVEIQVLGDQHGNVLHCFERECSIQRRHQKVIEEAPSPVLSESLRNEMGQAAVAAVKAIGYASAGTVEFLLDGDGDSAQFFFLEVNTRLQVEHPVTEEITGLDLVREQIRIANGEPLGYEQSDLSISGHSVEARLYAEDPSNDFLPATGQIDVWEPAEAPEVRYDSGIESGSEVSVEFDPMLAKVIAHAPTRTEAALKLALALERTRLHGTVTNRDFL
>MP0790_megahit_357663_3-143
LVLMEAMKMEHQIVAAFDGAVTEVRVAVGDQVDNGELLVVIASVDD*
>MP0878_megahit_56599_1-1410
AGEDPSDDAFIEAASRIGYPVMIKAAAGGGGRGMRQVDDPAALTKALARARSEAQHAFGSDEVILEKALQGPRHVEVQIMADEQGHVIHLGERDCSVQRRHQKVIEEAPCPAMTDKLRSAMGETAVTAAKSIGYRGAGTVEFLLDEGGDFFFLEMNTRLQVEHPVTEMITGLDLVAMQIDIAQGLPLTLTQADVQFSGHAIEARLYAEDPSRGFLPCTGTVALWQPGRAEHVRIDAGIDNGLQIGPHYDPMLAKFIAWGDDRESARRRLADALTKTVLFGLTTNRTFLVDVLNRPAFADGCATTAFIDQAFGPEDLSPAVPGVEHAAVAAVMQYRWQRDAARQRALLVPADLLGWSSTGSLVSRYRYGLAGNALDLTVSARGDDYRVRSEGAEIAVRMVADSENKARIEVDGRTIEVVYEAQSQTRAYLFMDGEAWCFDNQMVAAALSETQAGNGRVLAPMHGRVTEIMV
>MP0878_megahit_65682_2546-4558
MTRNIQKILIANRGEIACRIIRTAHKLGFFTVAIYSEADRNALHVLQADEAVFVGPADPTSSYLHSEKVINAAIETQADAIHPGYGFLSENADFARACEDAGLTFIGPNADAIALMGSKRLSKIAMLQANVPCIQGYEGGDQSEAALIENAKNIGFPLMVKASAGGGGKGMRLVHEASDLAAHISTARSEALNAFGNDELILERALIAPRHIEIQIFADGCGNTLYLGERDCSIQRRHQKVIEEAPSPFVDEQLRKRMGEAAVAAAKACNYCGAGTVEFLVDSDKQFYFLEMNTRLQVEHPVTELVTGLDLVEWQLRVACKESLPFTQEDIQISGHAIEVRLYAEEPRKNFMPQTGKVKVWKPATNARTDHGVYQNMEVSSHYDPMLAKIIVKAESRASAVRKMARALRETQIIGINTNKHFLQNLVQSSAFLGSDVTTAFIEQHAQHDDMKGSLSPSFSILAKAALLFALTQNKHASALVYDNALNKLTPTWQHTMGFAYPIIITCNDVTASMTVTPFTNHYRICDTGTKTEVTLTLLDLTPQSLVVEADKLRSTASYAANGNTLFIDDGTGHFMFSCVTHSKVDSQKTQGTAQVNAVMDGVIVALLVEQGGTVNAGDTVAIMEAMKMEHPLKAAIKGTVHLSPITAGDQVKSKQTIATILQADEVIHE*
>MP0878_megahit_120684_1-1266
EVADNAVHLPGDTLAETYLNAGAIISAAKSSGADSIHPGYGFLSERADFAKAVEDAGLVWIGPPAEAISTMGDKISARIRMVESGVPVIPGEELSVPDGAKHLGVLAVCAARVGYPLLLKASAGGGGKGMRAVHEPKMLRTEYEAASREASAAFGDGTIYVERLLIGVRHVEVQILADSHGNCIHLNERDCSLQRRHQKVLEEAPSPAVTPDLREAMGDAAVTAAKAVNYVGAGTVEFLLSPRGKFYFLEMNTRLQVEHPVTEMTTGIDLVQKQFEVAAGLHLGLVQNDVRLSGHAIEARIYAEDASKGFLPAVGRLSFWKSPQGPGIRVDSGVRQGDVVITDFDPLLAKLVVHAPTRQAALRRLDTALADFVALGVTTNIGFLRNVAAHHAFASGNVTTEFLDSTSSSEFAEPGADPAVLV
>MP0878_megahit_123213_3802-4215
MDRFNSILIANRGEIAVRVMRTATALGYRSIAVYSEADALAPHVRQANDAVCIGPAPVAQSYLDIEHMLAAARETDAGAIHPGYGFLSENADFAAACEAAGIVFIGPSAAAVELMGNKARAKAHMASAGVLCVPGYAG
>MP0878_megahit_220411_8685-10187
MSVFSKVLVANRGEIAVRVLQTLQAMGIATAAVYADPDANAPHVALADEAFPLGGSTAEETYLDRRKIIELALRCGAEAVHPGYGFLAENPAFSKECAEAGLVFIGPSPETIELLGDKIRSKESAIQAGVPVVPSSPVWTPGESQPDDLSSQIGFPLLVKAAAGGGGRGMRIVERVQDLDAALESASREAASAFGDGRVFLERYIPAARHVEFQVLADSSGNTIHLLERECSVQRRYQKVIEETPSPALNDDLRDRMATSAVAMAMSAGYTNAGTVEFLVDAQTGEYYFLEMNARIQVEHPITEETLRLDMVEWQTRIAAGELITLCQEDIRPSGHAVECRIYAEDPYSNFAPATGRLLAWRPPSGMGIRLDSGVAEGQEVSAYYDSMLAKLVAWGPDRQSAIGRMQLALESFPVLGVTTNIPFLIRAIAHPYFRSGEYDTGFIAKYPELTAPPESNHLNLAAAEIAERIWQSAGPVSGSNVSGQAAQGPWRGLSKSTFP*
>MP0878_megahit_224372_1855-2727
MRRVLVANRGEIACRVIRGCRELGLATVAVYSEPDANAPHVRLADEAVALGPATPAESYLNAKKIIAAARSSRADAIHPGYGFLSENGDFAAAVEEAGLIFIGPCAETIRQMGDKAAAKTLMQAADVPVIPGQDGIVEDNFATVAEKIGFPLLVKAAAGGGGKGMRVVEDADGLEAAVEAARHEAEAAFGDGRLLLERYINRPRHIEVQILADNKGHTVHLGERECSVQRRHQKVIEEAPSPALTPELREQMGAVAVAAAKAVGYHNAGTVEFLFKDGEFWFLEMNTRLQV
>MP0878_megahit_266052_1733-2227
MAETVTIGSKSYSVNIRRSGSRFRLQIDDRDYDGEFSRLNNGSLEIIIDGRRSITYSEKKSNESYVFANGINYVLRRQSHKVGGVVQEEPREDLVVSPITGKLLDRKVKRGSSVREGDVIIVLEAMKMEHRLRSSRDGIISRITSIEIGGQVKEGEIMFELEDE*
>MP0880_megahit_122555_1-522
DLLGWSSTGSLVSRYRYGLAGNALDLTVSARGDDYRVRSEGAEIAVRMVADSENKARIEVDGRTIEVVYEAQSQTRAYLFMDGEAWCFDNQMVAAALSETQAGNGRVLAPMHGRVTEIMVKAGDVVRKGQRLASLEAMKMEHEIDAPVDGTVEQVVCALQVQVAIDDVLFEIS*
>MP0880_megahit_201423_238-2226
MVKFSKILVANRSEIAVRVIKSIKNRGLQSVAIFAEGDENSNHVNLADEALCVGPSEVSESYLNIKNILNAAKSTGADAIHPGYGFLSENDDFSRECEAAGICFIGPSPEIIKLMGNKAEAKRKMIEIGVPCIPGYHSQEQLDKPLIEAAKEIGFPVMIKAAAGGGGRGMRSIDNPKDMESALSSARSEALRSFGSDELILEKALEKPLHIEVQVFGDKHGNYLHMGERDCSIQRRHQKVIEESPGPSIPMGLQEVMGSTSVEIIRNIEYVGAGTIEYLVDGEKFYFLEMNTRIQVEHAVTEMVTGLDLVAMQIDVAEGKPLAITQDEIILNGHAIEARLYAENPNNDFLPSPGKVYYWKPHESNGVRIDHSISSSQEISRFYDPMIAKVIAWGSNREASRKRLINALNKSIFFGTDNNKHFLTSVLESEEFISADVSTNFLSERFQYKDITEDIKLRLIPLVASFQFLKDQKRLYDKSLLSNNSLLNWRSSGRLVSKYRYSISGQYYDCLVYPETEESLQVVVNEDKTNVSFINSKECSYQVSMNDVKFTCDFLEVSEKMCFLQYQGVTCSFENLISVKENHNIFENENSVKPPMHGNIFRILVAIGDTVKKGTPLLIVEAMKMEHEILAPIDGIIEKINIEVGEQVSTDMELVSIKELDK*
>MP0880_megahit_217063_2-928
TVYVERLLTGARHVEIQLIADKYGACVHLNERDCSLQRRHQKVIEEAPSPAVTPSLRQAMGQAAVQAAQAVDYEGAGTVEFLLSSRGEFYFLEMNTRLQVEHPVTEMITGVDIVQKQFEVAAGLPLGFTQSDIGITGHAMEARIYAEDPSKGFLPAIGKLAIWRAPQGPGIRVDTGVREGDDVTVEFDPMLAKLVVHAPTRQAAARRLHNALSDFIALGVTTNIGFLRQMAINPIFTSGGITTDYLDSTSPSDFSQAEPDPSILVAIAAAASRFGLDRAATGGAQTSTFDEHTGHAGDPFRTLSRSFP*
>MP0880_megahit_220070_1-519
GHAVECRIYAEDPYSNFAPATGRLLAWRPPSGMGIRLDSGVAEGQEISAYYDSMLAKLVAWGPDRQSAIGRMQRALQSFPVLGVTTNIPFLIRAIAHPDFRSGEYDTGFIARHPELTALPESNHLNGAALEIAERIWRSAGPIGGSNMSGQSSAGPQATQGPWRGLSKSTFP*
>MP0880_megahit_225049_1970-3424
MDRFNSILIANRGEIAVRVMRTATALGYRSIAVYSEADALAPHVRQANDAVCIGPAPVAQSYLDIERMLAAARETDAGAIHPGYGFLSENADFAAACEAAGVVFIGPSAAAVELMGNKARAKAHMASAGVLCVPGYAGEDPSDDAFIEAASRIGYPVMIKAAAGGGGRGMRQVDDPAALTKALARARSEAQHAFGSDEVILEKALQGPRHVEVQIMADEQGHVIHLGERDCSVQRRHQKVIEEAPCPAMTDKLRSAMGETAVTAAKSIGYRGAGTVEFLLDEGGDFFFLEMNTRLQVEHPVTEMITGLDLVAMQIDIAQGLPLTLTQADVQFSGHAIEARLYAEDPSRGFLPCTGTVALWQPGRAEHVRIDAGIDNGLQIGPHYDPMLAKFIAWGDDRESARRRLADALTKTVLFGLTTNRTFLVDVLNRPAFADGCATTAFIDQAFGPEDLSPAVPGVEHAAVAAVMQYRWQRDAARQRALLVP
>MP0880_megahit_262941_6384-7886
MSVFSKVLVANRGEIAVRVLQTLQAMGIATAAVYADPDANAPHVALADEAFPLGGSTAEETYLDRRKIIELALRCGAEAVHPGYGFLAENPAFSKECAEAGLVFIGPSPETIELLGDKIRSKESAIQAGVPVVPSSPVWTPGESQPDDLSSQIGFPLLVKAAAGGGGRGMRIVERVQDLDAALESASREAASAFGDGRVFLERYIPAARHVEFQVLADSSGNTIHLLERECSVQRRYQKVIEETPSPALNDDLRDRMATSAVAMAMSAGYTNAGTVEFLVDAQTGEYYFLEMNARIQVEHPITEETLRLDMVEWQTRIAAGELITLCQEDIRPSGHAVECRIYAEDPYSNFAPATGRLLAWRPPSGMGIRLDSGVAEGQEVSAYYDSMLAKLVAWGPDRQSAIGRMQLALESFPVLGVTTNIPFLIRAIAHPYFRSGEYDTGFIAKYPELTAPPESNHLNLAAAEIAERIWQSAGPVSGSNVSGQAAQGPWRGLSKSTFP*
>MP0880_megahit_291883_3022-4575
MTAESFSSAPRPFGTVLVANRGEIAVRVLQAAREAGLRGIAVYSDPDAGSLHVEVADNAVHLPGDTLAETYLNAGAIISAAKSSGADSIHPGYGFLSERADFAKAVEDAGLVWIGPPAEAISTMGDKISARIRMVESGVPVIPGEELSVPDGAKHLGVLAVCAARVGYPLLLKASAGGGGKGMRAVHEPKMLRTEYEAASREASAAFGDGTIYVERLLIGVRHVEVQILADSHGNCIHLNERDCSLQRRHQKVLEEAPSPAVTPDLREAMGDAAVTAAKAVNYVGAGTVEFLLSPRGKFYFLEMNTRLQVEHPVTEMTTGIDLVQKQFEVAAGLHLGLVQNDVRLSGHAIEARIYAEDASKGFLPAVGRLSFWKSPQGPGIRVDSGVRQGDVVITDFDPMLAKLVVHAPTRQAALRRLDTALADFVALGVTTNIGFLRNVAAHHAFASGNVTTEFLDSTSSSEFAEPGADPAVLVAIASAAQRLGMDRAPSDDASDSVDEHTGHSGDPFRTLSRSFP*
>MP0882_megahit_39871_730-945
MAFTKVLIANRGEIACRIMFSARELGYETVAVYSEADANAPHVHMADLATCIGPAPVADSYLNISAILAAAK
>MP0882_megahit_101523_3-563
SIQRRHQKVVEESPSPFADEALRSTLGEAALRLAEGIGYRSAGTVEFLVDDETGEFFFLEANTRLQVEHPVTEEVTGIDLVREQFRVAAGEHLDRLQDDVVSTGHAIEARLYAEDPDHGFLPATGTLHAFVPADEPEVRWDSGVEQGSRVTVDFDPMLAKVVAHGSTREEAARRLALALERLHLGGV
>MP0882_megahit_160502_1-576
RLVQDNIELAAAITGARSEAENAFGSGELILEKAVVDARHVEIQVFADNHGNCVHLGERDCSVQRRHQKVIEEAPSPAVDEALRARMGATAVAVAQAIDYVGAGTVEFLLGAEGEFYFLEMNTRLQVEHPVTEMITGLDLVAWQLDIASGDPLPLTQDQIEFQGHAIEVRLYAEDPYKDFLPQTGPVVAWRP
>MP0882_megahit_194152_1-561
GKLISLSQEDIRPSGHAVECRIYAEDPYSNFAPATGRLLAWRPPSGMGIRLDSGVAEGQEISAYYDSMLAKLVAWGPDRQSAIGRMQRALQSFPVLGVTTNIPFLIRAIAHPDFRSGGYDTGFIARHPELTAPPESNHLNGAAVEIAERIWRSAGPIGGSNMSGQSPAGPQATQGPWRGLSKSTFP*
>MP0882_megahit_209744_825-1517
MTAGPFSTAPRPFSTVLVANRGEIAVRVLQAAREAGLGSVAVYSDADAGSLHVEVADEAVHISGETLADTYLNSEAIISAALSSGADAVHPGYGFLSERSDFASAVADAGLVWIGPPAEAISTMGDKISARIKMIESGVPVIPGEELTVPDGADHLGTLAACAARVGYPLLLKASAGGGGKGMRAVQKPKMLRTEYEAASREASAAFGDGTIYVESLLTGARHIEVQILAD
>MP0882_megahit_232157_2-541
ALSVPDDLLGWSSTGSLVSRYRYGVAGNAFDLNVSVRGEDYQVRSEGAELTVLILADSENKARIEVDGRIVEVVYEPHSGTRTYLFMDGEAWCFDNHRGAAALSETQAGNGRVLAPMHGRVTEIMVKAGDVVRKGQRLASLEAMKMEHEIDAPVDGTVEQVVCALQVQVAIDDVLFEIR*
>MP0882_megahit_256595_1-1521
MNTFNSILIANRGEIAVRVMQTASALGYRSIAVYSEADALSPHVRQADEAICIGPPPVAQSYLNIERILAAARETDAGAIHPGYGFLSENAEFAAACESAGIVYIGPSAAAVELMGNKAHAKAHMISNGVACVPGYAGEDPSDGAFIEAAGRIGYPVMIKAAAGGGGRGMRQVNDPKDLKKALARARSEAQHAFGLDEIILEKALPGPRHVEVQIMADTQGHVIHLGERDCSVQRRHQKVIEEAPCPVMTDKLRSAMGQTAVTAAQSIGYRGAGTVEFLLDEGGGFFFLEMNTRLQVEHPVTEMITGLDLVEMQIDIAQGLPLPLTQADVQFSGHAIEARLYAEDPGRGFLPCTGTVDLWKPPAIEHVRIDAGIDTGFEIGPHYDPMLAKLIAWGDDRESARCRLADALNKTVLFGLTTNRSFLVDALNRDTFADGCVTTAFIEQAFGPEDLSPAVPGIEHAAVAAVIQYRWQRDTARQRALSVPDDLLGWSSTGSLVSRYRYGVAG
>MP0882_megahit_260926_1373-1816
MDWSVGEDSRRYTAALNDSDGALRLSSVQHDGMELDSPEISITRDDHHGRLRVEIAGTPRLAHVAKVGDAWWIHLDGRIHIVRAHEPGSAGTEPSEGSLSAPMPGTVLEVHVKEGQRVRKGQTLVVLEAMKMEHRIQAPKAGEVTKLH
>MP0884_megahit_90576_1-429
SLADEVEVLPRSNGRYRVTIGSRHFDVVVRRGREIDWGWVDGEVYRWPRDTNPENQSPGVADGPIIAPMPATITSVTVQAGQRVRRGDTLVVLDAMKMEIPLRAACNGRISAVHCRAGEQVDSETPLVELEPDRTPAGESEA*
>MP0884_megahit_235296_431-2431
GLTTDAAVNTFNSILIANRGEIAVRVMQTASALGYRSIAVYSEADALSPHVRQADEAICIGPPPVAQSYLNIERILAAARETDAGAIHPGYGFLSENAEFAAACESAGIVYIGPSAAAVELMGNKAHAKAHMISNGVACVPGYAGEDPSDDAFIEAAGRIGYPVMIKAAAGGGGRGMRQVNDPKDLKKALARARSEAQHAFGLDEIILEKALPGPRHVEVQIMADTQGHVIHLGERDCSVQRRHQKVIEEAPCPVMTDKLRSAMGQTAVTAAQSIGYRGAGTVEFLLDEGGGFFFLEMNTRLQVEHPVTEMITGLDLVEMQIDIAQGLPLPLTQADVQFSGHAIEARLYAEDPGRGFLPCTGTVDLWKPPAIEHVRIDAGIDTGFEIGPHYDPMLAKLIAWGDDRESARCRLADALNKTVLFGLTTNRSFLVDALNRDTFADGCVTTAFIEQAFGPEDLSPAVPGIEHAAVAAVIQYRWQRDTARQRALSVPDDLLGWSSTGSLVSRYRYGVAGNAFDLNVSVRGEDYQVRSEGAELTVLILADSENKARIEVDGRIVEVVYEPHSGTRTYLFMDGEAWCFDNHRAAAALSETQAGNGRVLAPMHGRVTEIMVKAGDVVRKGQRLASLEAMKMEHEIDAPVDGTVEQVVCALQVQVAIDDVLFEIR*
>MP0884_megahit_241159_224-577
MFEKILIANRGEIACRIIRTCRRMGIRTVAVYSEADAGALHVQLADEACCIGKSAPAESYLRIENVLDAAKKHDAQAIHPGYGFLSENAEFARRCSQSGIVFIGPSAEAIEQMGAKDQ
>MP0886_megahit_100916_2-976
TLDQTYLNGDAIIEAAKGCGAEAIHPGYGFLSERADFARAVEAAGLVWIGPPGEAIETMGDKVSARLLMIDSGVPVIPGEEMAVEEDADHLGVLASAAARVGYPLLLKASAGGGGKGMRSVREPRALRAEYEAAAREAAAAFGDGTIYIERLLTGARHVEIQVLCDRHGGAIHLNERDCSVQRRFQKIIEEAPSPAVSPEIRKAMGEAAVTAARSVGYIGAGTVEFLLSGNGQFHFMEMNTRLQVEHPVTELTTGIDLVQKQFEVAAGLPLGMDQPEVKQSGHAIEARIYAEDPNRGFLPSTGRLVMWQAPVGPGIRVDSGVRQG
>MP0886_megahit_100927_3-821
ERECSIQRRHQKIIEESPSPRVSSELRDAMGEAAIKLAKKLKYESAGTVEFLVDDKSGDFWFLEVNTRLQVEHPVTETVTGIDLVREQLRIASGESLGYSQEEIEWFGSSIEARLYAEDPENDFLPSTGSLIAYEPSDEAEARWDDGVEQGSIIGTDFDPMIAKVITYGETRVEAANKLSRALESLHLGGVITNRDFLVSTLRSKAFLDGATTTNFIEKVKPSRAYLPNETELNQSATIAAMWIQGKNRNEATLLGEIPSGWRNGRLPNQEIE
>MP0886_megahit_123622_840-2828
MAKFSKILVANRSEIAVRVIKSIKNKGLQSVAIFAEGDENSNHVNLADEAMCVGPSEVSESYLNIKNILNAAKSSGADAIHPGYGFLSENDDFSRECEAAGICFIGPSPEIIKLMGNKAEAKRKMIEIGVPCIPGYQSQEQSDKPLIEAAKEIGFPIMIKAAAGGGGRGMRLIDNPKDMESALSSARSEALRSFGSDELILEKALEKPLHIEVQVFGDKHGNYLHMGERDCSIQRRHQKVIEESPGPSIPMGLQEVMGSTSVEIIRSIEYVGAGTIEYLVDGEKFYFLEMNTRIQVEHAVTEMVTGLDLVSMQIDVAEGKPLAITQDEIILNGHAIEARLYAENPNNDFLPSPGKVYYWKPHESNDVRIDHSISSSQEISRFYDPMIAKVIAWGSNREASRKRLINALNKSIFFGTNNNKHFLTSVLESEEFISADVNTNFLSERFHYKDITEDIKLRLTPLVASFQFLKDQKRLYDKSLLSNNSLLNWRSSGRLVSKYRYSIAGQYYDCLVYPKTEESLQVVVNEDKTNVSFINSEECSYQVSMNDVKFTCDFLEVSEKMCFLQYQGVTCSFENLISVKEDQNNFENENSVKPPMHGNIFRIFVAVGDTVKKGTPLLIVEAMKMEHEILAPIDGIIGKINIEVGEQVSTDMELVSIKELDK*
>MP0886_megahit_151489_2-796
VDDPAGLTKALARARSEAQHAFGLDEVILEKALQGPRHVEVQIMADEQGHVIHLGERDCSVQRRHQKVIEEAPCPAMTDELRSAMGETAVTAAKSIGYRGAGTVEFLLDEGDNFFFLEMNTRLQVEHPVTEMITGLDLVAMQIDIAQGLPLTLTQADVQFSGHAIEARLYAEDVGRGFLPCTGTVALWQPSMAEHVRIDAGIDNGLHIGPHYDPMLAKFIAWGEDRESARCRLADALKMTVLFGLTTNRSFLVDALNQQAFAVGC
>MP0886_megahit_184369_633-1208
MLRTVLVANRGEIACRIIQTAKRVGLRTVAVYSEADIRARHVEMADEAINIGPAPVAESYLNPNRILDAARSSASDTIHPGYGFLSENAAFARDCETAGMIFVGPHVHTIETMSDKAQARQVAEQTGVPVLAGIRSEDQSVAGLVSTGSILGFPLIIKPVSGGGGKGMHVARTPAELQVLIPTSQREAQAAF
>MP0886_megahit_186544_2875-3375
MEWSVADGASRYRATLEEKEGRVSIAAFSKDGLEISPPNVIVSADEKVGRLIVEIDGSPRLAHAAKSGDNWWVHIDGRTHAVQFHEQGSSGPAASEGSLTAPMPGTIMEMNVKQGQRVREGQTLMVLEAMKMEHRIQSPKAGEITKLNYNQGDRVEMGSVLVEIGD*
>MP0886_megahit_260959_2-532
VECAAVAAVIQYRWQRDAARQRALSVPADLLDWSSTGSLVSRYRYVVAGNTLDLNVRAGGEDYRVRCESTEITVRMVADSDNKARIEVNGCTVDIVYESQSGTRTHLFMDGEAWCFDNQMVAAALPETAVGDGRVMAPMHGRVTEIMVEAGDVVRKGQRLASLEAMKMEHEIDAPVD
>MP0886_megahit_265025_899-2407
MSVFSKVLIANRGEIAVRVLQTLQAMGISTAVVYSDPDSNGPHVALADEAFALGGSTAEETYLDRCKIIDLALRCNAEAVHPGYGFLSENPDFSRECAEAGLVFIGPAPETIALLGDKIRSKETAVQAGVPVVPSSAVWQPGESQPDNLSSEIGFPLLVKAAAGGGGRGMRLVQRVQDLEQALESASREAVSSFGDGRVFLERYIPSARHVEFQVLADSVGNTIHLFERECSVQRRYQKVIEETPSTALDPDLRERMATAAVAMAKSSGYTNAGTVEFLVDADTGEYFFLEMNARIQVEHPVTEETLKVDMVELQTRIAAGESLPLSQDDLRPLGHAIECRIYAEDPYANFAPATGHLLAWRPPAGMGIRLDSGVTENQEITAYYDSMLAKLVAWAPNRKESTERMVRALESFPVLGIATNIPFLLRALAHPDFSSGEYDTGFVSKHDELTAPPETFYLNRAAGDIAERILQTNMIGPTGGGVIPIAEAPGPWHGLPKSVFP*
>MP0886_megahit_265489_596-2500
LGYRSIAVYSEADVLSPHVRQADEAICIGPPPVAQSYLNIERILAAARETDAGAIHPGYGFLSENAEFAAACEAAGIVYIGPSAAAVELMGNKAHAKAHMISNGVACVPGYAGEDPSDDAFIEAAGRIGYPVMIKAAAGGGGRGMRQVNDPKDLKKALARARSEAQHAFGLDEIILEKALPGPRHVEVQIMADTQGHVIHLGERDCSVQRRHQKVIEEAPCPVMTDKLRSAMGQTAVTAAQSIGYRGAGTVEFLLDEGGGFFFLEMNTRLQVEHPVTEMITGLDLVEMQIDIAQGLPLPLTQADVQFSGHAIEARLYAEDPGRGFLPCTGTVDLWKPPAIEHVRIDAGIDTGFEIGPHYDPMLAKLIAWGDDRESARCRLADALNKTVLFGLTTNRSFLVDALNRDTFADGCVTTAFIEQAFGPEDLSPAVPGIEHAAVAAVIQYRWQRDTARQRALSVPDDLLGWSSTGSLVSRYRYGVAGNAFDLNVSVRGEDYQVRSEGAEITVRILADRENRARIEVDGRIIEVVYEPHSGTRTYLFMDGEAWCFDNHRAAAALSETQAGNGRVLAPMHGRVTEIMVKAGDVVRKGQRLASLEAMKMEHEIDAPVDGTVDQVVCTLQAQVAIDDVLFEII*
>MP0888_megahit_22317_3-785
DSHGNLVHLGERECSIQRRHQKIIEEAPSPTIDSDLRASMAEAALSLARTIGYESTGTVEFLLDHDSKEFFFLEVNTRLQVEHPVTEETTGIDLVRQQILVAQGEAIECPQESISSFGHSIEARLYAEDPANNFLPAIGTVSAFQIPDSDNIRWDVGIGKGTEVGVQFDPMLAKVTSKGSTRREAALRLAKALEELHLGGITTNREFLVSTLRHEAFLAGDTTTDFIERHNPASNDFLTREEVSRAAAVAALWIQGENRAA
>MP0888_megahit_27267_2-1057
GEIAVRILQSARELGLKGISIYSDSDANSLHVEVSEEAIHLPGKLLSETYLNIEAIINAAKISGAEAIHPGYGFLSERSDFAKAVVDSNLIWIGPSPKSIQIMGDKISARNKMIDSGVPIIPGEEIFIEKDEDYIGPLAAAAARVGYPLLLKASAGGGGKGMRAVYEPKNLKSQYEAASREASTAFGDGTVYVERLLTKARHVEIQILCDERGNSIHLNERDCSLQRRHQKVIEEAPSPALSDEIRQSMGESAIKAANSVNYVGAGTVEFLLSSNEQFFFLEMNTRLQVEHPITELITGIDIVQKQFEIAAGIELNLNQEDIGINGHSIEARIYAENPSNGFLPATGILSKW
>MP0888_megahit_83452_1-609
KNFYFLEMNTRLQVEHPVTEMVTGLDLVELQLKIADDQELPLSQEQVQLSGHSLEVRLYSEDPLKDFLPSTGKIEVWRKHQSSYTRYDDGIIEGQVVSPFYDPMIAKVISHGKNREQAIDELKQSLQNTALFGIKNNRDFLIAILSSAAFRHEDVNTSFLETNDFSVSVNKHTELDELAVLSALLMTKYSERLIDDALGFEDE
>MP0888_megahit_90196_3-674
INIGAGPIGDSYLSIKKIIDVAKKAGADAIHPGYGFLSENHNFSEACKSSGIVFVGPSPKSIELMGNKAQAKRIMKDAGVPCVPGEEVENKNDRELMISAETIGFPLMIKAAAGGGGRGMRLVNNITELQKNCEIARSEAENAFGSSEIIFEKAIIDPRHVEIQIMADNFGNVISLGERDCSVQRRHQKIIEESPSPAVDDDLRKNMGEVACAAAKEINYSGAG
>MP0888_megahit_111938_1-396
VTACDSESMCLYLDDRYHMVYFHTTATTRSITVATPTRQFILTDISRSSAASITDGDGTVRAPMHGQLLDILVSEHDLVTVGDRLAVLEAMKMQHEILADVSGKINHIAATAGSQVRMDEVIMEVEKDKNE*
>MP0888_megahit_112285_1-1713
VGPVVDSYLDAEKIIAAAHQTGSDAIHPGYGFLSENDKFASLCQKENLIFVGPSAKSIQLMANKAKAKKILIEAGVPCIPGFELEGLIPKEIKKKAIDIGFPVMIKAAAGGGGRGMRLVKSKYELSESIKIAMSESQSTFGSSEIIIEKAIVAPRHVEIQVFSDNFGNCVYIGERDCSVQRKHQKIIEEAPCPVMTNDLRNKMGEVAVSVAKKIKYSGAGTVEFLLDSEDRFYFLEMNTRLQVEHPVTELISGLDLVAMQLSVADQQELKITQEDIVLDGHAIEVRLYAEDPENDFSPSIGRVELWKEPKIDGIRVDPGIKKGQTITPYYDGMLAKIIAKAETRSDALKLLLESLQKTILVGVKNNRDLLIEILSNEIFVKGEGTTAFFEKVYSKGYIAKEPAFIHYAIAASMHAFYQMECNRKRAIQIPNELLGWSNQGFLKTSIKLSFFGETRDINMVAKGPDTLEILNEDEKLTFTMHEDKLRLNGQSLDMMDFYVSSLDLYLFTSTSSFRFRNEIYRDKYDEKKSEVNILAPMPGVIHALDVSEGAKVSVGDRVAILEAMKMQHELI
>MP0888_megahit_116232_2-502
VPCIPGYQGEDQSDETLVQQAQEMGLPVMVKAAAGGGGRGMRLVQTDNELLQAIELARSEAERAFGNSDLIIESAIKGARHVEVQVFADTHGNVIHLGERDCSLQRRHQKIVEESPCPVMTTELRQEMGMAAVEAARAVEYVGAGTVEFLLDAKGNFFFLEMNTRLQ
>MP0888_megahit_118560_3-566
GNAAVDLAKKIKYESAGTVEFLFDDKSGEFWFLEVNTRLQVEHPVTEEVTGIDLVAEQIKIARGEELQYSQEDIEWTGSSIEARLYAENPNNDFLPETGKMFAYEKAENDFMTRWDSGVHKDSVIGTNFDPMLAKVISYGETREDAARVLAKSLEDSHIGGVITNKDFLIATLRSDEFLKGNTTTDFI
>MP0888_megahit_125927_2-526
VYIERLLKRARHVEIQVLCDSHGGAIHLNERDCSLQRRYQKVIEEAPSPAVSPGTREAMGEAAVTAARSVGYVGAGTVEFLLASNGEFFFLEMNTRIQVEHPVTEMTTGVDLVQKQLEVAAGLPLGMSQQDVTQSGHSIEARVYAEDPSNGFLPSIGELAVWRPPSGPGIRVDSG
>MP0888_megahit_137747_1813-2313
MEWSIDNSGPRYTVNFSEKEGLLTLSKLISNGEEISFPEISFSKDQQSGRILVELDGIRSFAHVSRCNDEWWIHFQGRIYVTNMHEPGSKESSLSEGSLSAPMPGTILDVMVKKGQRVREGQTLLVMEAMKMEHRIQAPRAGEVTSVYFQKGERVDMGANLVEIGD*
>MP0888_megahit_152446_2-715
NINFKGHSIEVRLYAEDPLNNFFPSFGKIQEFNFSSTKHIRIDSGIEKNQIISSFYDPMVAKIISYSKTRSDSIDHLSTFLSNLSLIGVKNNRDFLINILSHNKFRKGEVNTSFIQEIYPKGIILETPTIIDFVAFAYLIFKDEFNSNLIKTSGIPKELQYWSNIDNLKKTIKISCLGKVKDIKIKFRNLNFFEIELEDKNYQLNLNEKSIFINKAYYNYNRLYKINDTYYLIKDKVV
>MP0888_megahit_156646_3-488
MANVTPIKKILIANRGEIARRIMRTAHDMGISTVAIFADGDSGAPFVHEADTAISLEGRTTAETYLDVDKVINACKRSGADAVHPGYGFLSENEDFAQAIIDAGIKWIGPSPKVIGLMGDKLSAKSLMQEAGVPTLPAIEIQKDTDIKASAAEIGYPVLVKA
>MP0888_megahit_198282_2-550
SLFDVPQAEGLRVDTGIETGDVVSPFYDSMVAKIIAWGETREEARLRLCSALRGTALIGVAHNREFLMNLLSDSTFVNGSATTDFIDQHYREGFTSVPIATTDIAAAIALQHIIAAQQHFDSALSVSSELRGWVSTGGSSVSYRFEINDTTADATIETRSDIEFAIYIADDVYTVLCEDCESG
>MP0888_megahit_277591_3-881
MFPEWMQGAPYRFDTVLVANRGEIAVRVLRAVKEAGLRAVAVYSKPDSESLHVEIADEAILLPDGPLSENYLNQEAIIEAARTSGAGAIHPGYGFLSERADFARAVSDSEIIWIGPGAESIEVMGDKISARSRMISSGVPVIPGDEVSIPEGGAHLGPLAVAAAKVGYPLLLKASAGGGGKGMRVVREPKMLRTEYEAAAREATAAFGDGTVYVERLLTGARHVEIQVLADTHGNCIHLNERDCSLQRRHQKVIEEAPSPGVSDSVRSSMGDAAVLAAKAVNYVGAGTVEFLL
>MP0888_megahit_305298_5699-7252
MLPDWMINAPTPFNSVLVANRGEIAVRILKAAKESGLKGIAIYSDPDKNSLHVEIADDSVHLPGKSLSETYLNMELIISAAKESGAQAIHPGYGFLSERANFAKLVKDSGLIWIGPSSEAIETMGDKISARRRMIESNVPIIPGEELAIESGSNPLGVLATSAARVGYPLLVKASAGGGGKGMRAVHEPKMLRTEYEAAAREASAAFGDGTVYVERLLTGSRHVEIQVLCDQYGNSIHLNERDCSLQRRHQKVIEEAPSPAVTPEIRNNMGQAAIRAAKAVNYEGAGTVEFLLTSKGEFFFLEMNTRLQVEHPVTELITGIDLVQKQFEVAAGIPLNISQDEIGITGHSIEARIYAEDVSKGFLPAIGKLSMWRPPTTPGVRMDSGFREGDEVTIDFDPMLAKLIVHAPTREAALRRLDTALSEFVVLGVTTNVGFLREVSKSEAFSNGLVTTDYLDNISLEEFKEPEISDSILISIAAGASRFGLDRNLLSVNSEIIDEYSGHSGDPFKTLTRSYP*
>MP1154_megahit_109427_279-5282
MIRSLRLNHSTTRWIPRDGVKPMRIAIINRGEAAVRFMRTARVWSRRNDQPIELVAFYTDPDARAPFVQMADTAVSLGDPFMVDKSGARVSSYLDVEGLVAKCTELGVEAVWPGWGFLGESADLSDACKAAGIKFVGPPGDVMRLLGDKIRSKAFAQEHNVPVSPWSGRAIVDPEEAREMAEKITFPLIMKAAAGGGGRGIRLVRGYDELADAFHTATTEAISAFGDGALFMEKYVEKARHVEVQILADSHGTVWALGTRDCSVQRRHQKIIEETPAPGLAPEVYENICEAARRMAAACGYVGAGTAEFLLLPDMKTFYFLEMNARLQVEHTISECIFGLDLVDAQIEIALGAKLPSEHPPEPRGAAIEARLNAEEPDMGFAPAGGTIQIFDLPGGPGIRVDSGFRAGDVISGAFDSNIAKIIAYGRDRQEAIARLEQALRDLRVVIDGGLTNRAMVLEVLTDDDFVNYKHSTRWLDGFLERRPASIRRPLLAQSMIAAALLDFNSKRRKEREDLFANVHAGPPQSLAEPQPTKYRYLVDGNPVAVEVGELSPKLFQVQGEDWATVVEVEDINEQAITFVTRENRFSALCARGGSWIQINTHDVSHRFERVPDGQIKADMAAVVTAVAVEAGQAVARGERLMTLEVMKMEIHLNAPMDGVVETIHVGPATQVSPGASLLDLTPVSVGGEESEVSDELEPETETATLSGDDDLPELSRVIRAGMLGYDITEEQLSDALEDLAEDRHALSVNGVLDAIEAVVVQHELFLEGPYDDALNEARESSAAQTIWFLLHRRFDEDRLSERVLYRLRRFFSLHDISEPEKDTLAVEEALFRLLQTNLRDAKRRRSLSIFLDTLLARWGADEIAHEEVERAIPLLDQLTEISTQNGAHDLTLRAQHLAHRLRGFDNDTDRVVANGDTPLLDLALEHTVTWQQFELRPLPRVVNHRVRCALAMAKEDDNDRRVLAVSALEAFEPYKDEDGRWHCPHVDALMRESIDELRQTLLDHQFEGPWHWNRITLLVSEKVSADRDAMEAVLTDLDLQGTDALELEKVVIIAPGDNAKWKIELTPSHAWNGEATVASMALGDMAISNLSKDDVRLIRARRRRQLTPEQIAEFMAQSVVAGVTGPGTFTEYDLDENQPELLAQVETGHARDANLVVGELIHPHARFTSGLRRVVIIGDLTRTMGSLAEAECRRVIAAIDHAEAQGLPVEWVTFSSGARISFDTGTENLDWTARVLRKIIEFTEAGGTIHVLVDGPCVGAQSYWNAEATMLNHCRGALFMTPRGYMILTGKRALEHSGCVSASSNEAIGGLPIMAPNGEAQYIAPTLASAYEMLLRHYELTYIEPGKTYTSRVVASDPADRDVTGEAYTGTIGDFATVGEIFSDVTNPGRKKPFDIRAVMTTVLDRDVQPLERWPELAGGETAVVFHGQLGGQPVCMIGIESMPVQRKGNSPTHGPSSWTSGTLYPDSSRKVARAIHAASGVQPVVVLANLSGFDGSPESLRNRQLEFGAEIGRAVVQFDGPIIFCVISRYHGGAYVVFSQCLNDRLESVALEGTFASVIGGGPAAAVVFPRVVRKRVDADNRVIEARAKLKEGALQPLEFDRIRRAVHAEIQSAVATEFDNIHTVQRARDVGSLTDILSPKTLRHSLCERTHTAVDDFLAQKQNA*
>MP1154_megahit_118704_2-1120
LLERAVTQARHVEIQVFADTHGNAIHLGERDCSIQRRHQKVIEEAPSPAVTPEIRAAMGEAATAAARAIGYVGAGTVEFLLDANGEFYFLEMNTRLQVEHPVTECITGFDLVAWQLSVAAGAPLPVTQDEVTLTGHAIEARLYAEDPAGGFLPQTGDVLCWTPAGGEGVRVDDGLESGMTITPHYDPMIAKIIAYGDDREMARRRLIRALEDTVVLGATTNRGFLVDCMRHKAFIDGEATTGFIAAAFEGGPTAPSPASEIAAICAVLLAKLRGSNEAGVSQLWSSTGRSVSLLALDIGGERFDARLSLVGAGENHYEVEFEEHGSHTVRLLLFDPAKTTSRVEVDGLQRDVDALLDGVTLHLRHGAHNWAAE
>MP1154_megahit_138507_1939-2526
MFDKLLIANRGEIARRVIRTARALGYRTVAVYSEADAPSPHVREADEAICIGPATSSESYLNVDRILQACKTTGATAVHPGYGFLSENADFARALEGAGLVFVGPPASAIDAMGSKMEAKRRMVDAGVPCVPGYHGEDQSDEALATAAASIGYPLMVKASAGGGGRGMRLVHEEGELMGAIASARSEAESAFGSSK
>MP1154_megahit_142537_3-560
EHPVTEEVTGIDLVREQLRIAAGEPLGYGQDDIGFTGHAVEARLYAEDPAAGFLPATGTLVAWRPADEPAVRWDTGVEEGSHVGVDFDPMLAKVVAHGPTRSEAAGRLALALERMHLGGVTTNRDFLVATLRHEAFLAGDTTTDFIERHAPATGSTLSTTTTRQLAIAAAMWLQGHNRSAARVLDR
>MP1154_megahit_207802_9-620
PVTEETLKLDMVEWQTRIAAGELIDLFQDDIRPQGHALECRIYAEDPYDNFAPSTGRLLAWRPPSGMGIRLDSGVAEGQEITAYYDSMLAKLVAWGPDRQAAIGRMLRALESFPVLGVTTNVPFLIRAISHSDFRSGDYDTGFIGKYQELTAPPDPARLNGAAAQIAERFWQSAGPSSGRGQGAATLQDRPGPWQGLPKSTFP*
>MP1154_megahit_220900_1787-3253
MSVFSKVLVANRGEIAVRVLQTLQAMGIATAAVYADPDANSPHAGLAGEAFSLGGSTAEETYLDRRKIIELALRCGAEAVHPGYGFLAENPAFSRECAEAGLVFIGPSPETIELLGDKIRSKEAAVIAGVPVVPSSPLWTPGESRLDGLSSQIGFPLLVKAAAGGGGRGMRIVERVQDLETALESANREAASAFGDGRVFLERYIPAARHVEFQVLADSSGNTIHLLERECSIQRRYQKVIEETPSPALNDDLRTRMAASAVAMAKSAGYTNAGTVEFLVDAQTGEYYFLEMNARIQVEHPITEETLRLDMVEWQTRIAAGKLISLSQEDIRPSGHSVECRIYAEDPYSNFAPATGRLLAWRPPSGMGIRLDSGVAEGQEISAYYDSMLAKLVAWGPDRQSAIGRMQRALQSFPVLGVTTNIPFLIRAIAHPDFRSGEYDTGFIARHPELTALPESNHLNGATLEIAERIWRSVGPIGGSNMSGQSSAG
>MP1154_megahit_263027_55976-57853
MIRKLLIANRGEVAGRIIATCKTMGIHTVAVFSEADQDSLYVRLADEAVLLGPAPPAESYLSIDAVLKAAERTGADAVHPGYGFLAENADFARRVREAGLTFVGPAAEVIEQMGSKVAAREVCQKVGVPIVPGSDALDDDGLLDWASEHGYPVMLKASAGGGGKGMRRLFTPQELKEALGSSRREALKAFGDDKLYLEKAVVEPRHLEVQIVGDHRGQVRHLGVRECSLQRRHQKLVEESPPPNTSPELFNGLTEAAVKLAKAVNYTSLGTVEFLVEGETFYFLEMNTRLQVEHPVTEMITGLDLVQIQIQIAEGKSIQFAQQSVPFLGHAVEARLICEDAYQGFLPQTGTVLNWSTASSVRFDTTLESGAVITPHYDSMVAKVIAWSDDRPGALRLLQNALSSTVLLGVRTNIDFLQRLLERPEVQEGKVHTELVESVDWEAPDCAREQLLTAAASRWAALAGRNQALNSLPFSFAFEGHPPITVSDRRFRIEGREYDVRISNDALEVDGHRFNVVSAYQNGIWWVHTCQGTACFKEVPRLPVPGGAAGGGSLTAPMPGLVVEVMVKPGQQVEAGQALLKLEAMKMEQVILSPAEGIVAEVHFAVGEQAGEGDRLITLQSESGD*
>MP1154_megahit_269253_550-1767
ECAEAGLVFIGPSPETIELLGDKIRSKESAIQAGVPVVPSSPVWTPGESQPDDLSSQIGFPLLVKAAAGGGGRGMRIVERVQDLDAALESASREAASAFGDGRVFLERYIPAARHVEFQVLADSSGNTIHLLERECSVQRRYQKVIEETPSPALNDDLRDRMATSAVAMAMSAGYTNAGTVEFLVDAQTGEYYFLEMNARIQVEHPITEETLRLDMVEWQTRIAAGELITLCQEDIRPSGHAVECRIYAEDPYSNFAPATGRLLAWRPPSGMGIRLDSGVAEGQEVSAYYDSMLAKLVAWGPDRQSAIGRMQLALESFPVLGVTTNIPFLIRAIAHPYFRSGEYDTGFIAKYPELTAPPESNHLNLAAAEIAERIWQSAGPVSGSNVSGQAAQGPWRGLSKSTFP*
>MP1154_megahit_278932_10242-12164
MRTATALGYRSIAVYSEADALAPHVRQANDAVCIGPAPVAQSYLDIEHMLAAARETDAGAIHPGYGFLSENADFAAACEAAGIVFIGPSAAAVELMGNKARAKAHMASAGVLCVPGYAGEDPSDDAFIEAASRIGYPVMIKAAAGGGGRGMRQVDDPAALTKALARARSEAQHAFGSDEVILEKALQGPRHVEVQIMADEQGHVIHLGERDCSVQRRHQKVIEEAPCPAMTDKLRSAMGETAVTAAKSIGYRGAGTVEFLLDEGGDFFFLEMNTRLQVEHPVTEMITGLDLVAMQIDIAQGLPLTLTQADVQFSGHAIEARLYAEDPSRGFLPCTGTVALWQPGRAEHVRIDAGIDNGLQIGPHYDPMLAKFIAWGDDRESARRRLADALTKTVLFGLTTNRTFLVDVLNRPAFADGCATTAFIDQAFGPEDLSPAVPGVEHAAVAAVMQYRWQRDAARQRALLVPADLLGWSSTGSLVSRYRYGLAGNALDLTVSARGDDYRVRSEGAEIAVRMVADSENKARIEVDGRTIEVVYEAQSQTRAYLFMDGEAWCFDNQMVAAALSETQAGNGRVLAPMHGRVTEIMVKAGDVVRKGQRLASLEAMKMEHEIDAPVDGTVEQVVCALQVQVAIDDVLFEIS*
>MP1154_megahit_279303_14190-15743
MTAESFGSAPRPFGTVLVANRGEIAVRVLQAAREAGLRGIAVYSDPDAGSLHVEVADNAVHLPGDTLAETYLNAGAIISAAKSSGADSIHPGYGFLSERADFAKAVEDAGLVWIGPPAEAISTMGDKISARIRMVESGVPVIPGEELSVPDGAKHLGVLAVCAARVGYPLLLKASAGGGGKGMRAVHEPKMLRTEYEAASREASAAFGDGTIYVERLLIGVRHVEVQILADSHGNCIHLNERDCSLQRRHQKVLEEAPSPAVTPDLREAMGDAAVTAAKAVNYVGAGTVEFLLSPRGKFYFLEMNTRLQVEHPVTEMTTGIDLVQKQFEVAAGLHLGLVQNDVRLSGHAIEARIYAEDASKGFLPAVGRLSFWKSPQGPGIRVDSGVRQGDVVITDFDPMLAKLVVHAPTRQAALRRLDTALADFVALGVTTNIGFLRNVAAHHAFASGNVTTEFLDSTSSSEFAEPGADPAVLVAIASAAQRLGMDRAPSDDASDSVDEHTGHSGDPFRTLSRSFP*
>MP1154_megahit_285918_1040-2509
MTKFDTVFIANRGEIAVRIASTLRSLGIRSVAPYTEPDSHAYHTEAVDLAVPISSYLDGAELIKLAKEHGAQAIHPGYGFLSENAPFCSACQEAGLEFIGPSPDAISKMGDKLVAKEQMTKAGLPMVPSWSGPPEQAVEGARSVGYPLLVKAAAGGGGKGMRLVKEESELPQAIERARGEARKAFGDDSFFLEKFIENPRHIEVQIFGDKHGNALCFGERECSLQRRYQKIIEEAPSLAVSPELREKLVEAGVNAVKALDYTGAGTVEFILDSSDNFYFLEINTRLQVEHPVTELVYGVDLVALQVSVAQGEPLKLDQSFLKPRGWAIEARIYAEDPDNGFMPSVGTLEVFHPPTGHNLRLDTGFRQKDQVSIHFDPMLAKLIAYGPDREAARLGLLAGLKEFAVLGVTTNIPYLGRILAHQVFVEGDFHTQFLESCGDMFGPRRSRENQELALALAGAFGSKSRPQAQAEMKPATSSPWQSLGDWKVN*
>MP1162_megahit_2860_2-508
NAAIETQADAIHPGYGFLSENADFARACEDAGLTFIGPNADAIALMGSKRLSKIAMLQANVPCIQGYEGGDQSEAALIENAKNIGFPLMVKASAGGGGKGMRLVHEASDLAAHISTARSEALNAFGNDELILERALIAPRHIEIQIFADGCGNTLYLGERDCSIQRRHQ
>MP1162_megahit_76844_3-512
NHGNYVHLGERDCSVQRRHQKVIEEAPSPAVDEALRAKMGATAVAVAQAIDYVGAGTVEFLLGAEGEFYFLEMNTRLQVEHPVTEMITGLDLVAWQLDIASGDPLPLTQDQIEFQGHAIEVRLYAEDPYKDFLPQTGPVVAWRPSPNVRVDTGIAEGQEITPFYDPMVAK
>MP1162_megahit_81213_1-1125
PAESYLSIDAVLKAAERTGADAVHPGYGFLAENADFARRVREAGLTFVGPAAEVIEQMGSKVAAREVCQKVGVPIVPGSDALDDDGLLDWASEHGYPVMLKASAGGGGKGMRRLFTPQELKEALGSSRREALKAFGDDKLYLEKAVVEPRHLEVQIVGDHRGQVRHLGVRECSLQRRHQKLVEESPPPNTSPELFNGLTEAAVKLAKAVNYTSLGTVEFLVEGETFYFLEMNTRLQVEHPVTEMITGLDLVQIQIQIAEGKSIQFAQQSVPFLGHAVEARLICEDAYQGFLPQTGTVLNWSTASSVRFDTTLESGAVITPHYDSMVAKVIAWSDDRPGALRLLQNALSSTVLLGVRTNIDFLQRLLERPEVQEGK
>MP1162_megahit_91062_3-548
AVNAAKSINYHGAGTVEFLLDDKSEFFFLEMNTRLQVEHPVTEMITGLDLVALQIKVAQGEPLGLEQNDIEFNGHTIEARLYAEDPTQDFLPVTGKIELWEPASGEGLRVDCGIETGSQISPFYDSMIAKVIAWGPSRDVANARLISALNGSRLFGTKTNKSFLVDILEKETFKNGEATTAF
>MP1162_megahit_101279_3-104
MSFEKILIANRGEIACRVIATAQSLGYRTVAVYS
>MP1162_megahit_116423_1-651
AGTVEFLLAPEGDFFFLEMNTRLQVEHPVTELVTGLDLVAWQIKVARGEPLPLTQEQVRLTGHAMEVRLYAEDPAQNYMPQTGPVLCWQPAAGDGVRIDHGLVEGYEVGSHYDPMLAKIIAVGDSREDARRRLIRAVEDTVLMGVRDNRPFLAAILRHPVFACGEATTAFIGEDFADDASMAGDTPSSQLWALAALLRCEVETPTAELRGWHSSTLG
>MP1162_megahit_163141_573-2492
MDRFNSILIANRGEIAVRVMRTATALGYRSIAVYSEADALAPHVRQANDAVCIGPAPVAQSYLDIERMLAAARETDAGAIHPGYGFLSENADFAAACEAAGIVFIGPSAAAVELMGNKARAKAHMASAGVLCVPGYAGEDPSDDAFIEAASRIGYPVMIKAAAGGGGRGMRQVDDPAALTKALARARSEAQHAFGSDEVILEKALQGPRHVEVQIMADEQGHVIHLGERDCSVQRRHQKVIEEAPCPAMTDKLRSAMGETAVTAAKSIGYRGAGTVEFLLDEGGDFFFLEMNTRLQVEHPVTEMITGLDLVAMQIDIAQGLPLTLTQADVQFSGHAIEARLYAEDPGRGFLPCTGTVALWQPGRAEHVRIDAGIDNGLQIGPHYDPMLAKFIAWGDDRESARRRLADALTKTVLFGLTTNRTFLVDVLNRPAFADGCATTAFIDQAFGPEDLSPAVPGVEHAAVAAVMQYRWQRDAARQRALLVPADLLGWSSTGSLVSRYRYGLAGNALDLTVSARGDDYRVRSEGAEIAVRMVADSENKARIEVDGRTIEVVYEAQSQTRAYLFMDGEAWCFDNQMVAAALSETQAGNGRVLAPMHGRVTEIMVEAGDVVRKGQRLASLEAMKMEHEIDAPVDGTVEQ
>MP1162_megahit_170910_69-2048
MNTFNSILIANRGEIAVRVMQTASALGYRSIAVYSEADALSPHVRQADEAICIGPPPVAQSYLDIERILAAARETDAGAIHPGYGFLSENAEFAAACEAAGIVYIGPSAAAVELMGNKAHAKAHMIANGVACVPGYAGEDPSDDAFIEAAGRIGYPVMIKAAAGGGGRGMRQVNDPKDLKKALARARSEAQHAFGLDEIILEKALPGPRHVEVQIMADAQGHVIHLGERDCSVQRRHQKVIEEAPCPVMTDKLRSAMGQTAVTAAQSIGYRGAGTVEFLLDEGGGFFFLEMNTRLQVEHPVTEMITGLDLVEMQIDIAQGLPLPLTQADVRFSGHAIEARLYAEDPGRGFLPCTGTVDLWKPPTIEHVRIDAGIDTGFEIGPHYDPMLAKLIAWGDDRESARCRLADALNKTVLFGLTTNRSFLVDALNRDTFADGCVTTAFIEQAFGPEDLLPAVAGIEHAAVAAVIQYRWQRDAARQRALSVPDDLLGWSSTGSLVSRYRYGVAGNAFDLNVSVRGEDYQVRSEGAELTVRILADSENKARIEVDGRIVEVVYEPHSGTRTYLFMDGEAWCFDNHGAAAALSETQAGNGRVLAPMHGRVTEIMVKAGDVVRKGQRLASLEAMKMEHEIDAPVDGTVEQVVCALQVQVAIDDVLFEIR*
>MP1162_megahit_236359_631-2151
MSVFSKVLVANRGEIAVRVLQTLQAMGIATAAVYADPDANSPHAGLAGEAFSLGGSTAEETYLDRRKIIELALRCGAEAVHPGYGFLAENPAFSRECAEAGLVFIGPSPETIELLGDKIRSKEAAVIAGVPVVPSSPMWTPGESRLDGLSSQIGFPLLVKAAAGGGGRGMRIVERVQDLETALESANREAASAFGDGRVFLERYIPAARHVEFQVLADSSGNTIHLLERECSIQRRYQKVIEETPSPALNDDLRTRMAASAVAMAKSAGYTNAGTVEFLVDAQTGEYYFLEMNARIQVEHPITEETLRLDMVEWQTRIAAGKLISLSQEDIRPSGHSVECRIYAEDPYSNFAPATGRLLAWRPPSGMGIRLDSGVAEGQEISAYYDSMLAKLVAWGPDRQSAIGRMQRALQSFPVLGVTTNIPFLIRAIAHPDFRSGEYDTGFIARHPELTALPESNHLNGAALEIAERIWRSVGPIGGSNMSGQSSAGPQATQGPWRGLSKSTFP*
>MP1162_megahit_248053_752-1384
ARIQVEHPVTEETLKLDMVEWQTRIAGGELIDFSQDDIRPQGHALECRIYAEDPYDNFAPVTGQLLAWRPPSGMGIRLDSGVAEGQEITAYYDSMLAKLVAWGTDRQASIWRMHRALESFPVLGVTTNVPFLIRAISHPEFQSGDYDTGFIGKYRELTAPPESASLSGAAAQIAERFWQSAGPASGKGRGAATLQDMPGPWQGLPKSTFP*
>MP1164_megahit_30647_1-501
RLYAEDPAGGFLPQTGDVLCWTPAGGEGVRVDDGLESGMTITPHYDPMIAKIIAYGDDREMARRRLIRALEDTVVLGATTNRGFLVDCMRHKAFIDGEATTGFIAAAFEGGPTAPSPASEIAAICAVLLAKLRGSNEAGVSQLWSSTGRSVSLLALDIGGERFDARL
>MP1164_megahit_40503_264-548
FRLVVTDGLTTRVDKAIRSGDVNAPMAGRVIDVRVTQGMEVEAGTILVVIEAMKMEHHLASPVTGHITSIATSIGQLVSEGHTLVKVTPLESLD*
>MP1164_megahit_170046_3-1325
GETLADTYLNSEAIISAALSSGADAVHPGYGFLSERSDFASAVADAGLVWIGPPAEAISTMGDKISARIKMIESGVPVIPGEELTVPDGADHLGTLAACAARVGYPLLLKASAGGGGKGMRAVQKPKMLRTEYEAASREASAAFGDGTIYVESLLTGARHIEVQILADSHGNCIHLNERDCSLQRRHQKVIEEAPSPVVDPELRQAMGAAAVKAAKSVGYEGAGTVEFLLSSRGEFYFLEMNTRLQVEHPVTEMTTGIDLVLKQFEVAAGLPLGIIQADVGLSGHAIEARVYAEDASRGFLPCVGRLVTWKTPQGPGIRVDSGVRQGDTVTIDFDPMLAKLIVHAPTRRAALRRLDTALSNLIALGVTTNIGFLRDVAAHQAFTTGSVTTDFLDSSDISGFSHTKVEPAVLVAVACAAQRLGLERAPSDGGLGALDEHTGH
>MP1164_megahit_172685_1-516
RECSIQRRHQKIVEESPPARPDPDRDRAMATAAVNLARGIGYRSAGTVEFLVDDDSGEFFFLEVNTRLQVEHPVTEEVTGIDLVREQLRVATGEPLGYGQDDVVVTGHAIEARLYAEDPSAGFLPATGILTAWRPADEPAVRWDSGVEEGDQVGVDFDPMLAKVVAHGPTRS
>MP1164_megahit_236955_788-1651
MNTFNSILIANRGEIAVRVMQTASALGYRSIAVYSEADALSPHVRQADEAICIGPPPVAQSYLNIERILAAARETDAGAIHPGYGFLSENAEFAAACESAGIVYIGPSAAAVELMGNKAHAKAHMISNGVACVPGYAGEDPSDDAFIEAAGRIGYPVMIKAAAGGGGRGMRQVNDPKDLKKALARARSEAQHAFGLDEIILEKALPGPRHVEVQIMADTQGHVIHLGERDCSVQRRHQKVIEEAPCPVMTDKLRSAMGQTAVTAAQSIGYRGAGTVEFLLDEGGGFFF
>MP1164_megahit_240771_1-1116
LEMNTRLQVEHPVTEMITGLDLVEMQIDIAQGLPLPLTQADVQFSGHAIEARLYAEDPGRGFLPCTGTVDLWKPPAIEHVRIDAGIDTGFEIGPHYDPMLAKLIAWGDDRESARCRLADALNKTVLFGLTTNRSFLVDALNRDTFADGCVTTAFIEQAFGPEDLSPAVPGIEHAAVAAVIQYRWQRDTARQRALSVPDDLLGWSSTGSLVSRYRYGVAGNAFDLNVSVRGEDYQVRSEGAELTVLILADSENKARIEVDGRIVEVVYEPHSGTRTYLFMDGEAWCFDNHRAAAALSETQAGNGRVLAPMHGRVTEIMVKAGDVVRKGQRLASLEAMKMEHEIDAPVDGTVEQVVCALQVQVAIDDVLFEIR*
>MP1164_megahit_275811_2-769
IAVYSDADAGSLHVEVADDAVHLPGATLAETYLNPEALISAAGGCGAEAIHPGYGFLSERADFAIAVEDAGLVWIGPPSGAISTMGDKISARIRMLESGVPVIPGEELSVPDGTNHLGALAACAARVGYPLLLKASAGGGGKGMRAVHEPKMLRTEYEAASREASAAFGDGTIYVERLLSGARHVEVQILADSHGNCIHLNERDCSLQRRHQKVIEESPSPAVDHQLRQTMGDTAVTAAKAVDYIGAGTVEFMLSP
>MP1164_megahit_293927_1-591
AALKLAKKLKYESAGTVEFLVDEKTGEFWFLEVNTRLQVEHPVTEATTGIDIVHEQLRIARGESLGYYQEDIDWYGSAIEARLYAEDPANDFLPATGSLIAYEPNSEAEARWDSGVEQGSIIGTDFDPMIAKVICYGENRVEAANKLSMALESLHIGGVVTNRDFLVSSLRSEAFLNGLTTTDFIEKVKPPRVFEPT
>MP1166_megahit_58145_1-630
YFLEMNTRIQVEHAVTEMVTGLDLVSMQIDVAEGKPLAITQDEIILNGHAIEARLYAENPNNDFLPSPGKVYYWKPHESNGVRIDHSISSSQEISRFYDPMIAKVIAWGSNREASRKRLINALNKSIFFGTNNNKHFLTSILESEEFISADVSTNFLSERFQYKDITEDIKLRLIPLVASFQFLKDQKRLYDKSLLSNNSLLNWRSSGRL
>MP1166_megahit_93264_3-398
GSDGDAPQVRQVRLPWGAKSVTVTISPDRSSGRRRSVVTGSMRESGSALAVEQDGDPTVRAPMDAVVVSLRVAAGAEVAKGDTVLLLEAMKMEMEVCAPVAGTVQSLALQAGQSVQSGTVLFAIEPAGPTS*
>MP1166_megahit_93641_1-720
MLPDWMLESPRPFATVLVANRGEIAVRVLQAAREAGLGGIAVFSDADANSLHVEVADQAVHLPGGTLDQTYLNGDAIIEAATVCGAEAIHPGYGFLSERADFARAVEAAGLVWIGPPGEAIEAMGDKVSARLLMIDSGVPVIPGEEMAVEEDADHLGVLASAAARVGYPLLLKASAGGGGKGMRSVREPRALRAEYEAAAREAAAAFGDGTIYIERLLTGARHVEIQVMCDQHGGAIHLN
>MP1166_megahit_95480_2-1360
TEPDSHAYHTEAVDLAVPISSYLDGAELIKLAKEHGAQAIHPGYGFLSENAPFCSACQEAGLEFIGPSPDAISKMGDKLVAKEQMTKAGLPMVPSWSGPPEQAVEGARSVGYPLLVKAAAGGGGKGMRLVKEESELPQAIERARGEARKAFGDDSFFLEKFIENPRHIEVQIFGDKHGNALCFGERECSLQRRYQKIIEEAPSLAVSPELREKLVEAGVNAVKALDYTGAGTVEFILDSSDNFYFLEINTRLQVEHPVTELVYGVDLVALQVSVAQGEPLKLDQSFLKPRGWAIEARIYAEDPDNGFMPSVGTLEVFHPPTGHNLRLDTGFRQKDQVSIHFDPMLAKLIAYGPDREAARLGLLAGLKEFAVLGVTTNIPYLGRILAHQVFVEGDFHTQFLESCGDMFGPRRSRENQELALALAGAFGSKSRPQAQAEMKPATSSPWQSLGDWK
>MP1166_megahit_100743_1-600
GRTREEARRRLLRGLDGTVLLGVPNNRGFLGSMLRHERFIAGGVTTEFIGANFSNPKRPIAGPVVVGLAGVLLYRNSAFTQSGWQSASPASPLLHLRWGEEQSVCKVVVSQNEFEVELPDDQSIRLVIVSDKDGRLRFCHDGVSMTAVYAFRDDALFLDIFDGSYEFIEFTPELAVAPADDGVDRLMAPMAGRIVAVCAN
>MP1166_megahit_115892_1-531
DIDWYGSAIEARLYAEDPTNDFLPATGSLIAYQPNPEIEARWDSGVEQGSIIGTDFDPMIAKVICYGENRVEAANKLSMALESLHIGGVVTNRDFLISTLRSEAFLNGLTTTNFIEKVNPPRSYEPSESELRKVASIAAMWIQRKNRNEAELLGQLPSGWRNSRLPKQKINFLHGET
>MP1166_megahit_132742_3-299
MAFTKVLIANRGEIACRIMFSARELGYETVAVYSEADANAPHVHMADLATCIGPAPVADSYLNISAILAAAKRTAADAVHPGYGFLAENSQFAQACTEA
>MP1166_megahit_133861_277-738
MAKFSKILVANRSEIAVRVIKSIKNKGLQSVAIFAEGDENSNHVNLADEAMCVGPSEVSESYLNIKNILNAAKSSGADAIHPGYGFLSENDDFSRECEAAGICFIGPSPEIIKLMGNKAEAKRKMIEIGVPCIPGYHSQEQLDKPLIEEAKEIG
>MP1166_megahit_238777_903-2405
MFSKVLIANRGEIAVRVLQTLQAMGISTAVVYSDPDSNGPHVALADEAFALGGSTAEETYLDRCKIIDLALRCNAEAVHPGYGFLSENPDFSRECAEAGLVFIGPAPETIALLGDKIRSKETAVQAGVPVVPSSAVWQPGESQPDNLSSEIGFPLLVKAAAGGGGRGMRLVQRVQDLEQALESASREAVSSFGDGRVFLERYIPSARHVEFQVLADSVGNTIHLFERECSVQRRYQKVIEETPSTALDPDLRERMATAAVAMAKSSGYTNAGTVEFLVDADTGEYFFLEMNARIQVEHPVTEETLKVDMVELQTRIAAGESLPLSQDDLRPLGHAIECRIYAEDPYANFAPATGHLLAWRPPAGMGIRLDSGVTENQEITAYYDSMLAKLVAWAPNRKESTERMVRALESFPVLGIATNIPFLLRALAHPDFSSGEYDTGFVSKHDELTAPPETFYLNRAAGDIAERILQTNMIGPTGRGVIPIAEAPGPWHGLPKSVFP*
>MP1166_megahit_306177_2148-4070
MQTASALGYRSIAVYSEADALSPHVRQADEAICIGPPPVAQSYLNIERILAAARETDAGAIHPGYGFLSENAEFAAACESAGIVYIGPSAAAVELMGNKAHAKAHMISNGVACVPGYAGEDPSDDAFIEAAGRIGYPVMIKAAAGGGGRGMRQVNDPKDLKKALARARSEAQHAFGLDEIILEKALPGPRHVEVQIMADTQGHVIHLGERDCSVQRRHQKVIEEAPCPVMTDKLRSAMGQTAVTAAQSIGYRGAGTVEFLLDEGGGFFFLEMNTRLQVEHPVTEMITGLDLVEMQIDIAQGLPLPLTQADVQFSGHAIEARLYAEDPGRGFLPCTGTVDLWKPPAIEHVRIDAGIDTGFEIGPHYDPMLAKLIAWGDDRESARCRLADALNKTVLFGLTTNRSFLVDALNRDTFADGCVTTAFIEQAFGPEDLSPAVPGIEHAAVAAVIQYRWQRDTARQRALSVPDDLLGWSSTGSLVSRYRYGVAGNAFDLNVSVRGEDYQVRSEGAELTVLILADSENKARIEVDGRIVEVVYEPHSGTRTYLFMDGEAWCFDNHRGAAALSETQAGNGRVLAPMHGRVTEIMVKAGDVVRKGQRLASLEAMKMEHEIDAPVDGTVEQVVCALQVQVAIDDVLFEIR*
>MP1166_megahit_325804_1-366
LDGQMLRGTALMSGHNLLVGVNGLFFTVFDSQSAQSSQIDQNSGTVQATMTGRVIQILAKPGDQVVKGDPIVVLEAMKMEHSLTAPVTGQVRTLDTNLDQLVEQGLIVATIDPEPTPLSES*
>MP1166_megahit_333510_1-696
EVQILADSHGNCIHLNERDCSLQRRHQKVIEESPSPAVDHQLRQAMGDAAVTAAKAVDYIGAGTVEFMLSPKGDFYFLEMNTRLQVEHPVTEMTTGIDIVQKQFEVAAGLQLGIAQSDVGMSGHAIEARIYAEDASKGFLPVVGRLALWKPPHGPGIRVDSGVRQGDVVTTDFDPMLAKLVVHAPTRQAALRRLDAALADLVALGVTTNIGFLRNAAAHHAFASGSVTTEFL
>MP1174_megahit_23092_2-799
RLQVEHPVTEVITGIDLVREQLKISSGEAISFTQKSLIPKGHAIEARLYAEDPSRDFLPATGEILAFSPPEEPDVRWDSGVEKGSFVGVEFDPMLAKVISHGADRTEAALNLAKALEKLHLAGVTTNRNFLVSTLRHNKFLKGETTTDFIEDNYPEPNLNLTEGEVEKATIAVALWLQNKNRKNAIVLRSIPSGWRNGRLPAQEVSLLHSGEKITVSYKTKRDGSFIFNNGSTAKIYHCSTEHIEAEIDGERMASLITEGQENIHL
>MP1174_megahit_27445_334-636
FVSYQGRSFNAELIKEDLKIEDKEKGGKISAPMHGVIRDLFVSVGDKVKKNQVILILEAMKMQHEITASIDGEVSNIYTKVGKQVSVDEDLLNIKKEGEK*
>MP1174_megahit_30867_45-689
MRNISNILIANRGEIAVRIIRTAKKMGLKTFAVFSDADENAIHTKLADKAIYLGGSLPNQSYLNIKKIIKICKKNNIDAVHPGYGFLSENLEFNLACQNANIIFIGPPANAMKMMANKSIAKQQMNKISIPCIEGDKLTNLDIKKTKQLASKISYPLMIKAAAGGGGKGMRIVNDAKDLISSIKLAASEAENSFGNGELLLERLVKNARHIEVQV
>MP1174_megahit_35520_1-534
IEEAPSSAVSGELRKSMGNTAVLAAKAVDYVGAGTVELLLSSNGDFYFLEMNTRLQVEHPVTEMITGVDLVQKQLEIASGLPLGISQDSVSISGHSIEARIYAEDAKIGFLPAIGKLALWKPPSGPGIRVDSGVKEGDEVTVNFDPMLAKLIVHAPSRMAAIRRLELALSSFIALGVT
>MP1174_megahit_44415_2-637
MTSEIGSPIQGTVLLVDVEIGAEVTVGQRIALLESMKMEHEVMATSSGVVERIHVEAGETVLEDQALISLEFKEISNTSEVAVAQVDLDSVRDDLAEVNERHALGHDHQRPKAVEKRRATKQRTARENLDDLVDGVPYIEYGPLAIAPQRKRRTLEDLILNTPADGMIAGIGEVNGHLFSEDKTQCVVMSYDYTVLAGTQGGQNHRKKDRLF
>MP1174_megahit_53161_3-557
VPQAEGLRVDTGIETGDVVSPFYDSMVAKIIAWGETREEARLRLCSALRGTALIGVAHNREFLMNLLSDSTFVNGSATTDFIDQHYREGFTSVPIATTDIAAAIALQHIIAAQQHFDSALSVSSELRGWVSTGGSSVSYRFEINDTAADATIETRSDTEFAIYIADDVYTVLCEDCESGLSSLLV
>MP1174_megahit_81444_3-692
EPKMLRTEYEAAAREATAAFGDGTVYVERLLKGARHVEIQVLADSHGNCIHLNERDCSLQRRHQKVIEEAPSPAVTPTIREAMGEAAVQAAEAVDYEGAGTVEFLLSDRGEFFFLEMNTRLQVEHPVTEMITGIDIVQKQFEVAAGLPLGLSQSDIGITGHAMEARIYAEDPSKGFLPAIGDLAMWRAPAGPGIRVDTGVREGDAVTVDFDPMLAKLIVHAPTRTAAARR
>MP1174_megahit_90998_47-946
MTKAKIDSFKKVLIANRGEIAVRIIKTLNQLGLQSVAVYTEADKNSPHVKFADEAIKIGEDSLVTSYLSIDRMIEVAHQTNSEAIHPGYGFLSENPEFAKKCEKENLIFIGPKHDVIAKMANKKEAKEIAKRAGVPCLPGYSIKKSDNLDVIIHAAERIGYPIMIKATAGGGGKGLREIKNRKSLENDLNLAKSESLAAFGSSEVILERAIAHSRHIEVQVFGDQKGNLIHLGERDCSIQRRNQKIVEESPAPSISKSLRNQLYSEAIKLTKAINYTNAGTVEFLVDENEKPYFLEMNTR
>MP1174_megahit_102208_205-1431
ITETLREKLYEAALKLATAINYSNAGTVEFLVDENENIYFLEMNTRLQVEHAVTELITGLDLVEMQFRTADGQDLSVTQKDINFSGHAIEVRLYAEDPRNEFLPSSGSLDIWKFKESQSIRIDSGVDQGQYISPLYDAMLAKVIAHTANRKKSILGLGKFLSNFSISGIKNNRDFLIDILDQKDFLEAKISTSFLSKIYPEGVKLKEPVLEDFAISAVYHHETVFGIMQEESPLIPNEFKNWSNLKYLGNTIKLECLGVVRKVSIFPMGRNIYKVEIENQVFTVTLANKKISINGSIFQSVDFSQTDEKLYLIKKDCSFEFLIIDSPVDFSPEASTGIILSPIHGNISAIYVKLHQNVKAGDKLAILEAMKLQHEIIATTKGKIKVINCSVGAQISADEILMEIETEQ*
>MP1174_megahit_106481_2-361
SGKIAAITVNVNDQISAGDVLLKFKNSNLQTEPVSKQTIVKNDKSNDSSSQNISSPMAGVILKIEKNTGDSISQGDLLIVMESMKMEQMIKSDYDGTIDSIEVSVNDQVLAGQLLIKIK*
>MP1174_megahit_107431_1-234
EEDDSDSIFSPITGKLLDKKVEDGASVSKGDVIVILEAMKMEHRLKSPRDGKLAKLTNAEVGSQIKEGDLMFELEAE*
>MP1174_megahit_111536_1-765
QRRHQKIIEESPSSRLTNKIRQDITSTAVKLAKKLDYKSAGTVEFLFDEDTNEFWFLEVNTRLQVEHPVTEEVTGVDLVKEQIKIASGKKLDFLQEDVEFNGHAIEARLYAENPENDFLPEIGSINKLSCSNNKGIRWDTGIATGDKVTPDYDPMLAKVIAIGETREQSARLLAKELRSTHLAGIKTNKDFLVQCLENNSFLKGKTTSDFIPREHKKLFKAVDKKLLDNAMKASALWLQEHNKRDNKKLHFLPRN
>MP1174_megahit_129207_1-1434
HVNCADKSICIGVGPVIDSYLNAEKIIAAAHQTGSDAIHPGYGFLSENDKFASLCQKENLIFVGPSAKSIQLMANKAKAKKILIEAGVPCIPGFELEGLIPKEIKKKAIDIGFPVMIKAAAGGGGRGMRLVKSKYELSESIKIAMSESQSTFGSSEIIIEKAIVAPRHVEIQVFSDNFGNCVYIGERDCSVQRKHQKIIEEAPCPVMTNDLRNKMGEVAVSVAKKIKYSGAGTVEFLLDSEDRFYFLEMNTRLQVEHPVTELISGLDLVAMQLSVADQQELKITQEDIVLDGHAIEVRLYAEDPENDFSPSIGRVELWKEPKIDGIRVDPGIKKGQTITPYYDGMLAKIIAKAETRSDALKLLLESLQKTILVGVKNNRDLLIEILSNEIFVKGEGTTAFFEKVYSKGYIAKEPAFIHYAIAASMHAFYQMECNRKRAIQIPNELLGWSNQGFLKTSIKLSFFGETRDINMVVKGPDA
>MP1174_megahit_156811_480-686
SVPMQGTIVKVEVQIGDQVTPGQVLIVLEAMKMENNVTSDVAGKVAEINVTAGDSVGAGDVVLIIDMD*
>MP1174_megahit_158687_3-551
MKKKFDTILIANRGEIAVRIIKTSKKLGYRTIAVYSSEDANSLHVDMADESYCIGSAAPNKSYLNISNIIKAAKDSGAQAVHPGYGFLSENYLLAEACKKEKICFIGPDIESIKIMGNKAASKRELIKLGIECIPGYQGKIQSLRRLKKEAEIIGFPIMIKAADGGGGKGMRLVEKGKDFEEN
>MP1174_megahit_165167_77-574
WSNQGFLKTSIKLSFFGETRDINMVAKGPDTLEILNEDEKLTFTMHEDKLRLNGQSLDMMDFYVSSLDLYLFTSTSSFRFRNEIYRDKYDEKKSEVNILAPMPGVIHALDVSEGAKVSAGDRVAILEAMKMQHELIAGKDGKIGKIYFSTGEQVSADDLIMEIKE*
>MP1174_megahit_212907_1-1020
AKKVGADAIHPGYGFLSENHNFSEACNSSGIVFIGPSPKSIELMGNKAQAKRIMKDAGVPCVPGEEVENKNDRELMISAETIGFPLMIKAAAGGGGRGMRLVKSITELQKNCEIARSEAKNAFGSSEIIFEKAIIDPRHVEIQIMADNFGNVVSLGERDCSVQRRHQKIIEESPSPAVDKELRRIMGEVACTAAKEINYSGAGTVEFLLDENKNFYFLEMNTRLQVEHPVTELVTDLDLVEMQIKVADGQALGITQEDIELRGHAIEVRLYAEDPSNNFMPSTGNIEIWRPDISSDTRFDNGIVEGQKISPFYDPMVAKVISKGKDREEAIMKLRQSLLK
>MP1174_megahit_233136_2219-4135
MTIRKLLIANRGEIASRIIRSAHDMGISCVAIYTEADVHTPYVREAEQSFKISESYLDSKEILEIAKKANVDAIHPGYGFLSENSNFANQVKKAGILWVGPSANAIKKMGDKLTAKELAEKAGVPTLPMASDTKKAKSIGFPILVKAAAGGGGKGMRIVKKPADLKESIKAAEREAEGGFGDKRVFLERYIEKSRHIEIQILGDSHGNIVHLGERECSIQRRHQKVVEESPSPMVDEKMRSEMGNAAIKLASKLKYESAGTVEFLVDEKTKEFWFLEVNTRLQVEHPVTEETTGIDLVREQLRIAAGEPLGYEQSDIEWFGSSIEVRLYAEDPGNEFLPVTGELISFEPADDPIVRWDVGVETGSKITSNFDPMLAKIISYGEDRIEAANKLALAIENSHIGGMKTNREYLVSILRSDEFLQGKTTTDFVQKVNLNPEIDLSEEEIKNYAIVASMWIQGKNKNESPVLKDMKSGWSNAKLPYQEIKFEINKKELPIKYKNTREGFFIVDDKKAKVLEWHNDFIDVELSGNRYRSEITLKEDLVLVHTHKGDLLFKVLPKFKLAKTEEIKGGLNAPMPGKVVEIKVKRGSVAKKGETLLILEAMKMEHKVAAPSNGKIKKILVSEGDQVENGQTLFVLD*
>MP1174_megahit_241900_3-584
CSIQRRHQKIIEESPSPRIDPFLREEMGQAAVKLAKKIKYCSAGTVEFLFDDQTDEFWFLEVNTRLQVEHPVTEEVTGIDLVAEQIKIARGDELEFVQDDIDWHGHAIEARLYAEDPGNNFLPEIGTLHAYDTSLASEVRWDSGVEEGSVIGTDFDPMLSKVISWAPNRIDAANKLARGLEKAHMGGVVTNRQF
>MP1174_megahit_251349_2-301
MFPEWMQGAPYRFDTVLVANRGEIAVRVLRAVKEAGLRAVAVYSKPDSESLHVEIADEAILLPDGPLSENYLNQEAIIEAARTSGAGAIHPGYGFLSERA
>MP1174_megahit_261861_229-651
KLISNGEEINFPDISLSKDQQSGRILLELDGVRSFAHVSRCNDEWWIHFQGRIYVTNMHEPGSKDSSLSEGSLSAPMPGTILDVMVKKGQRVREGQTLLVMEAMKMEHRIQAPRAGEVTEVYFQTGERVDMGANLVEIGD*
>MP1174_megahit_306585_392-541
KVKKGDTLVILEAMKMEHQVKAIEDGKVSQVLIKKDDQLENGALLMIVD*
>MP1174_megahit_323024_5608-7152
MLPDWMINAPTPFNSVLVANRGEIAVRILKAAKESGLKGIAIYSDPDKNSLHVEIADDSVHLPGKSLSETYLNMELIISAAKESGAQAIHPGYGFLSERANFAKLVKDSGLIWIGPSSEAIETMGDKISARRRMIESNVPIIPGEELAIESGSNPLGVLATSAARVGYPLLVKASAGGGGKGMRAVHEPKMLRTEYEAAAREASAAFGDGTVYVERLLTGSRHVEIQVLCDQYGNSIHLNERDCSLQRRHQKVIEEAPSPAVTPEIRNNMGQAAIRAAKAVNYEGAGTVEFLLTSRGEFFFLEMNTRLQVEHPVTELITGIDLVQKQFEVAAGIPLNISQDEIGITGHSIEARIYAEDVSKGFLPAIGKLSMWRPPTTPGVRMDSGFREGDEVTIDFDPMLAKLIVHAPTREAALRRLDTALSEFVVLGVTTNVGFLREVSKSEAFSNGLVTTDYLDNISLEEFKEPEISDSILISIAAGASRFGLDRNLLSVNSEIIDEYSGHSGDPFKTLTRS
>MP1174_megahit_328530_1794-3347
MLPDWMINAPTPFDSVLVANRGEIAVRILKAAKESGLKGIAIYSDSDKNSLHVEIADESVHLPGQSLSETYLNMELIISAAKESGAQAIHPGYGFLSERANFAKLVKDSGLIWIGPSSEAIETMGDKISARRRMIESNVPIIPGEELAIESGSNPLGVLATSAARVGYPLLVKASAGGGGKGMRAVYEPKMLRTEYEAAAREASAAFGDGTVYVERLLTGSRHVEIQVLCDQYGNSIHLNERDCSLQRRHQKVIEEAPSPAVTSEIRNKMGQAAIRAAKAVNYEGAGTVEFLLTPKGDFFFLEMNTRLQVEHPVTELITGIDLVQKQFEVAAAIPLNISQEEIGITGHSIEARIYAEDVSKGFLPAIGKLSMWRPPSTPGVRMDSGFREGDEVTIDFDPMLAKLIVHAPTREAALRRLDTALSEFVVLGVTTNVGFLRQVSQSEAFSKGLVTTDYLDNTSLEEFKEPEISDSILISIAAGASRFGLDRNLLSVNSEIIDEYSGHSGDPFKTLTRSYP*
>MP1176_megahit_28805_1-720
KETFIKGEATTAFIGETFGETGYTAEPVGHEMAALQGVLHFIHDREQALGRAISVPDALKNFSTKGALETPYSLLIGEEVFDFTVLSAKAGSYHVAITFEEGSETILVETYDDEQVMPDISISFNVNNKIFKSRAVVDGNVLYHALQSADTAIFLSSINQLLVTDDGADGSAGGMVTAPLHGRVIEVFVKVGDKVEEGQKLAVVEAMKMQHEIFSEVEGDVIDVRIVSDQQVSVNDLMIE
>MP1176_megahit_30053_2-502
LPSIGAIELFTQPQGPGIRVDAGVETGDEVTPFYDAMVAKLITYGDTREDARLKMRSALRGTALFGPENNRDFLIDVMDRDEFISGAATTAFIADNYGDAFTPAEVSSADLASAGAIQHVLAMETHHSQSASVNEELLDWVSMGRVTDTKSYDVGEDAREVLVVPLN
>MP1176_megahit_36796_3-548
MLLSWRNENPAGQKRIKKMSSIRKILIANRGEIAVRIMKTARRLGISTVAVYSDADVQAPHVMLADEAICIGPGPVSESYLVIDNILDAARQTNADAIHPGYGFLSENADFAEAVQKAGLIFIGPDAEAITLMGNKAAAKRRMIEAGVPCVPGYEDADQSDERLIQAATEIKFPIMVKAAAG
>MP1176_megahit_69962_2-640
EAANAFGSDELILEKAITYPRHVEIQVFADRHGHIVHLGERDCSVQRRHQKVIEESPCSVMTPELRADMGAAAVEAARNINYVGAGTVEFLLDQSGAYYFLEMNTRLQVEHPVTEMVTGLDLVEMQINVAQGETLDLRQDNISLDGHAIEVRLYAEDPNNDFMPATGKIVAWRPATMDNVRFDGGIVEGQDISPFYDPMVAKVIAYGDDRETA
>MP1176_megahit_124979_2-229
GAGNGQVKAPMDGAIVDVLVREGDTVEAGQTLVVLEAMKMEHALKAGISGTVTAVSCEVGQQVKSRQLLATVEGE*
>MP1176_megahit_157076_636-749
MSKITKVLIANRGEIAARVIRTARSLGYRTVAVYSAAD
>MP1176_megahit_162347_1-909
MGRIRKLLVANRGEIACRVMRTARDQGIATVAVYSEADATAPHVLMADEAVLIGPGPVGQSYLVPEKILAAAAETKADAVHPGYGFLSENAAFAAAVEAAGLIFVGPTAEAIDLMGNKAAAKRRMIEAGVPCVPGYEGENQEDTTLIAEGEKIGFPIMVKAAAGGGGRGMRLVEAADGLPAAIRTARSEAENAFGSGELILEKAIVKPRHVEVQVFADSHSNVIHLGERDCSVQRRHQKVIEEAPCPVMTPDLRDAMGHAAVEAARSIDYRGAGTVEFLLDVSGEFYFLEMNTRLQVEHPVTE
>MP1176_megahit_166842_1-1152
DVSGEFYFLEMNTRLQVEHPVTEEVTGLDLVALQLHVAEGGELALAQEEVFLDGSAIEVRLYAEDPANKFLPCTGLVNFFQTPMRDGVRVDAGIEAGQEISPFYDPMIAKIITYGETREVARKLMVDVLRETALFGVRTNRDFLIACLENDRFADGVFSTAFIAEEFGAAGFSEPHPTPHDLAVLGVRHYFLDRGAAMEKSLNVPDALLGFTSNEELYTSYLLACGEGTYRVIVRGQKDGSFVVTVDDETLSVAVRRSAGARVEMLVDDQTLASTAHLSGDTLYALVGGRGLTCVNLLAKTRSSDDGGDGRRVLAPMHGRVVEIFVGAGDAVQKGDRLAIIEAMKMQHDIIAEIDGSVDDLLIDVDQQVGADDLMITIAAEDE*
>MP1176_megahit_174159_1-567
GEELPLAQEEVTLTGHAVEVRLYAEDPRNNFMPQTGTVRLWHYPTRAGLRVDHGIHPGQEVSPFYDPMLAKIIAFGESRPEAIRRLASAVQDTQLLGINNNKLFLQNVLRNEVFERGDATTAFIEQFFISDVSMDQKAPSSATLAHAALLLLHHGVDIKRDRTADWHNPAAAATSYRLAFDGDIQTVSI
>MP1176_megahit_179360_828-2906
MLLSKSEQPLGWKLMIRNSDISIFPSMMTRFKSVLVANRGEIASRILRTANKLGYRTIAVYTDADESSPHIATADERVNIGKGPVLTSYLSIEKILDAAIQTGAESIHPGYGFLSENAEFADAVKTAGLVFIGPDSKAISIMGSKSESKRKMIEVGVPCIPGYQGLDQAEKILADQAQKIGFPVMVKASAGGGGRGMRLVESSDQFDDSIKLAKAEAASSFGSSELIIEKAFVDARHIEVQIMADSHGNILHLGERDCSIQRRHQKVIEESPSPIVTRPLRDQMGKAAIKAAKAVDYEGAGTIEFLVDSDKNFFFLEMNTRIQVEHPVTEMVTGVDLIALQLLVAQGEPLPINQSEIKLDGHAIEARLYAEDPSKNFLPGAGKIDYWSVPSIKGVRIDGGIKSGQTISTFYDPMLAKIIGYGENREVARKNLLSALQKTALFGINNNKKFLSQCLEKPSFVQGDFNTSFIASEFRDQTSFESQPTFMEASIAASIQIAHERGDLLSKTLVVSDPLLNWTNANHLRFRKIYDFDNRIFDLCISPINKDHSRFTVTDLSTEEEVTIRLRNFGNNLAQCIYENELIEISYYDVKPGHLYCSIGFSTNMFVDAITNYRSENSSVKGDKVIAPMHGELLQLDSKVGDKISKDQVVAILEAMKMHYEIKVEVDGIITAIHFKKGDQVAADDILIEIKV*
>MP1176_megahit_196274_142-1389
ERAEFANGVQTAGLTWIGPSASAIEKMGDKMTARQTMRAAGVPVIPGEEVEEDDEAMALTALREASERVGYPLLLKASSGGGGKGMRAVHAAVDFDQAAAGARREAVAAFGDGRIYIERLLSGSKHVEIQILADQHGRTIHLGERECSVQRRHQKVFEEAPGPTMTGDLREAMGQAAVAAAEAVDYVGAGTVEFLLAPSGEFFFLEMNTRIQVEHPVTELVTGVDIVREQLRIAAGEPMSCGPLMMRGHAIEVRLYAEDAANGFLPSIGPLAVFQPPEGPGVRLDTGVREGDEVTPNYDPMLAKLIVWAPSRTEALQKMRRSLDEFVVLGTTTNIEFLRDLCDAPPVVDGSTTTTTIEDVWPDGWSPPSSPALEEAALLAAASAETLGLHRTQARGPPSSNGPVSPFSTLTRRYP*
>MP1176_megahit_223909_724-903
MFSRILIANRGEIACRIMATARQMGIETVAVHSTADAQAQHVQLADIALPLGGSGDYLDK
>MP1176_megahit_259795_1164-3167
MVWSLVLSELRLLKKLLVANRGEIALRIMKTAKKMGLSTVAVYTEADQLSPHVNYANQSVNIGKGPIADSYLSIEKIIEVALSTECDAVHPGYGFLSENSDFAVACEKAKLTFVGPSSKAIDAMGNKAKAKVIMKEAGVPCIPGAEVESKNDRELQLAAESVGFPLMIKAAAGGGGRGMRLVNNISELQKNCEIAKGEALSAFGSSEIILEKYIIEPRHIEIQIMADNFGNIISLGERDCSVQRRHQKIIEESPSPVVDDLLRAKMGEVACLAGKVINYSGAGTIEFLLDKEKNFYFLEMNTRLQVEHPVTEMVTGLDLVELQLKVADGQELPLSQEQVQLSGHSLEVRLYSEDPLKNFLPSTGRIEVWRKHQSPYTRYDDGIIEGQVISPFYDPMIAKVISHGKNREQAIDELKQSLQNTALFGIKNNRDFLIAILSSAAFKHEDVNTSFLETNDFSVSVNKHTELNELAVLSTLLMTKYSERLIDDALGFEDELYGWSNSKTINYPLSFKFKEKNYTVHIELKKRNVVSVNHEGSKQEVYLNADHLEISGKKIIVDFIEYKENKLFVSYQGRSFKAELMKEDLKIEDKEKGGKISAPMHGVIRDLFVSVGDKVKKNQVILILEAMKMQHEITASIDGEVSNIYTKIGEQVSVDEDLLNINKEGEK*
>MP1176_megahit_269220_1-711
MSELRSLRKLLVANRGEIALRVMKTAKKMGLLTVAVYTDADEQSPHVNFADQSVNIGKGPIADSYLSIEKIMEVALSTGCDAVHPGYGFLSENSDFAEACEKAKVTFVGPSSKAIEAMGNKAKAKAIMKEAGVPCIPGAEVANKNDRELQLAAESVGFPLMIKAAAGGGGRGMRLVNNISDLQKSCEIAKAEALSAFGSSEIILEKSIVEPRHIEIQIMADNFGNIISLGERDCSVQ
>MP1176_megahit_282986_1-645
IQILGDSFGNVVHLGERECSIQRRHQKIVEESPSTVIDQELRDKIGSAAVQLASALKYESAGTVEFLFDDKTKDFFFLEVNTRLQVEHPVTEEVTGLDLVKEQIKIAQGNELEFVQDDVELIGSSIEVRLYAEDPANEFLPVTGDIIAFNPCDNPSVRWDVGIEKGTVVSSNFDPMLGKVISYAETREDAAQKLALALERSHFGGMRTNRDYLIS
>MP1176_megahit_309668_4631-6670
MVDINSLRTCISDFHKFDSVLIANRGEIACRIIKTANKLGYRTIAIYTDADKKSPHVALADEAINIGLGPVNASYLDINKIIDVAKQTNAQSIHPGYGFLSENSNFAKAVELAGLTFIGPKSEAIALMGSKSVSKKKMLEAKVPCIPGYQGDDQSDNTLLKSAKKIGFPLMIKASAGGGGRGMRLVNQVDDLKDALKIARAEALNAFGSSELILEKAFVNARHIEIQIISDAYGSHLYFGERDCSIQRRHQKVIEESPSPVMTKMLREKMGKAAVCAAKAVDYTNAGTIEFLVDDQLNYYFLEMNTRIQVEHPVTEMVTGYDLIALQFLVAQGAKLPMKQSDIAITGHAIEARIYAEDPNNDFLPNAGKIDFWDPPRFDGVRIDDGVVTGQTLSTFYDPMIAKFVGFGENRESARQKLIHGLTKAALFGIKNNKQFLIECLRKPSFISGDFRTDFISKEFQDQDKTVEPKKLLDIAIVSCIQVIRDTQNLYAQTLCVSELLCNWTTAGCLKYRKLYMLGDDHFDLTLSPDANKTNTFDVLNLSTSEKLSLTVEILDDSRARCLFERNIIEVAFFELNVKQIYCEINGVSRLYEDMINNHQGGKRIASSGTVVSPMHGSLLEVNVNIGENVVEGQLLAVLEAMKMHYEIRAEISGQVEAVFSQKGDQISADDVLLEIKDR*
>MP1176_megahit_319939_1-717
VVEESPSPVVDEELRNEMGAAAIKIASLLKYESAGTVEFLFDETTKEFWFLEVNTRLQVEHPVTEEVTGIDLVREQLKIANGEPLDFSQEDIEWFGSSIEVRLYSEDPGNNFLPVTGKLIAFEPTEDPLVRWDTGVETGSEITPNFDPMLAKIISYGETRVEAANKLALALENSHFGGLKTNRDYLISILRSDEFLKGDTTTDFLEKAKIKDEIKLNEEEIYFLAIAASMWIQGKNRYE
>MP1176_megahit_350800_1-525
GVPCIPGAEVANKNDRELQLAAESVGFPLMIKAAAGGGGRGMRLVNNISDLQKSCEIAKAEALSAFGSSEIILEKSIVEPRHIEIQIMADNFGNIISLGERDCSVQRRHQKIIEESPSPVVDVELRTKMGEVACLAGKVINYSGAGTIEFLLDKDKNFYFLEMNTRLQVEHPVTE
>MP1176_megahit_361775_1-942
VEKSRHVEIQILGDSLGNIIHLGERECSIQRRHQKIIEESPSPRISEEVRNKMGEAAVKLAKKIKYESAGTVEFLFDDQTEEFWFLEVNTRLQVEHPVTEEVTGIDLVNEQLKIARGEPLEYSQEDVEWNGSSIEARLYAEDPDNDFLPEIGTLIAFEKNVSAEARWDTGVKTGTVVGTDFDPMLAKVISYAPNRTDAASKLAKALQSAHIGGVKTNRDFLINCLQSKEFIDGDTTSDFIEKVNPSRKLEINESQIEHVTAIAAMWIQEQNRNNSNVANFMPSGWTNGRLPNQKIAFEFDNKEFIVEYKKDRDG
>MP1176_megahit_375699_1-1215
PKEAKKIGYPLLIKAAAGGGGKGMRIVKSQKDLKESIASAQREAEGGFGDKRVFIERYIAKSRHIEIQILGDSYGNIVHLGERECSIQRRHQKVVEESPSPVVDEELRNKMGAAAIKIASLLKYESAGTVEFLFDEKTKEFWFLEVNTRLQVEHPVTEEVTGIDLVREQLKIANGDPLDFSQEEIEWFGSSIEVRLYSEDPGNNFLPVTGKLIAFEPTENPLVRWDTGVETGSEITPNFDPMLAKVISYGENRVEAANKLALALENSHFGGLKTNRDYLISILRSEEFLQGNTTTDFLEKAKIKDEINLSEKEIYFLAIAASMWIQGKNRFESEVLSNLSSGWNNARLPMQEVKLQYKDKPLTVKYKNNREGIFTTDNNNLAKINSWDKNFIDIEIDNVRIRSKI
>MP1178_megahit_46628_1-588
AVSSYYDPMIAKVIAYGSGREEARRLLISAMSDSMLVGLQTNRDFLIDALGKEDFVSGRATTAFIADQYGDAGFQSIPDSTDLCLAALAQFKSANLNAQQASLGVNKELLNWSTAELLESVFIYQVNGSEQTVVIRPLEEATYLVRVNDRPAVSIEVKSFDTNTMRVYLHGKYHSLLFLPSPDNRSLTLTTPTKQF
>MP1178_megahit_100653_1-561
RQLLSPRHIEVQLLGDMNGQVVAFVERECSIQRRHQKVIEEAPSPAVTDDLRKRMGAAAVKAAQKIGYTSAGTVEFLLKGEDFWFLEVNTRLQVEHPVTEEVTGLDLVREQIRIAEGETLGYDQNDLRINGHAIEARLYAEDPTKNFLPSPGLIKIWEPATIGRFDSGVESGSEVSVNFDPLIAKVI
>MP1178_megahit_108861_274-735
CPIDKNQLSFVGEQTTHSVAGEWLTANRLKVTDSDDFSLEITAIERTTGYYLGMGGHFFRLVVTDGLTTQVDKAITSGNVNAPMAGRVIDVRVTPGMQVQAGTILVVIEAMKMEHHLASPITGHIASIETSIGQLVSEAHTLVKVTPLESLDE*
>MP1178_megahit_128994_85-519
MAFTKVLIANRGEIACRIMFSARELGYETVAVYSEADANAPHVHMADLATCIGPAPVADSYLNISAILAAAKRTAADAVHPGYGFLAENSQFAQACTEAELTFIGPSPQAIELMGNKRLAKLRMAASGVPCLPGYTGAAQGDDIL
>MP1178_megahit_134926_1-837
ARSEAENAFGSGELILEKAVVDARHIEIQVFADNHGNCVHLGERDCSVQRRHQKVIEEAPSPAVDEALRARMGATAVAVAQAIDYVGAGTVEFLLGAEGEFYFLEMNTRLQVEHPVTEMITGLDLVAWQLDIASGDPLPLTQDQIEFQGHAIEVRLYAEDPYKDFLPQTGPVVAWRPSPNVRVDTGIAEGQEITPFYDPLVAKVIAHGRTREEARRRLLRGLDGTVLLGVPNNRGFLGSMLRHERFIAGGVTTEFIGANFSNPKRPIAGPVVVGLAGVL
>MP1178_megahit_147248_178-678
MEWSVADGASRYRATLEEKEGRVSIAAFSKDGLEISPPNVIVSADEKVGRLIVEIDGSPRLAHAAKSGDNWWVHIDGRTHAVQFHEQGSSGPAASEGSLTAPMPGTIMEMNVKQGQRVREGQTLMVLEAMKMEHRIQSPKAGEITKLNYNQGDRVEMGSVLVEIGD*
>MP1178_megahit_263180_3-1274
GGRPRAAHTIGRTVELNYQGQGYTLGVGQLGPHRYRIDGDILDSDSGSGVSGSGELQVDIERLGKYESRLILGDRRYQVVTVAGAAHFLVEVDGITHQISQDEAGLVRAPAPAVVVAVPVAVGDDVEAGQTLVVLESMKMETAVRSPYAGRVREVLASVNGQVDSGAALLRVDQAGEQKTSTQTERVQFRTVAGPGNESASCRALARLEELSALITGFDVSASRARALLSGYEQLRTAVTGDDTAVVEAELVLLNTFADICELARNRPTMDEENTDERVHSPREHFHSFLHSLDVDIQGLPEAFRSKLSRALRHYDIDDLARSPELEEAVYRVFLALQRIENQVPVIAALLDHWLDDSADKTSDTAIGEVLERLIVATQARYPVIGDVARNLRFRLFDAPQIRRAREQVYDGVRGSLQYLTENP
>MP1178_megahit_267281_621-2123
MFSKVLIANRGEIAVRVLQTLQAMGISTAVVYSDPDSNGPHVALADEAFALGGSTAEETYLDRCKIIDLALRCNAEAVHPGYGFLSENPDFSRECAEAGLVFIGPAPETIALLGDKIRSKETAVQAGVPVVPSSAVWQPGESQPDNLSSEIGFPLLVKAAAGGGGRGMRLVQRVQDLEQALESASREAVSSFGDGRVFLERYIPSARHVEFQVLADSVGNTIHLFERECSVQRRYQKVIEETPSTALDPDLRERMATAAVAMAKSSGYTNAGTVEFLVDADTGEYFFLEMNARIQVEHPVTEETLKVDMVELQTRIAAGESLPLSQDDLRPLGHAIECRIYAEDPYANFAPATGHLLAWRPPAGMGIRLDSGVTENQEITAYYDSMLAKLVAWAPNRKESTERMVRALESFPVLGIATNIPFLLRALAHPDFSSGEYDTGFVSKHDELTAPPETFYLNRAAGDIAERILQTNMIGPTGRGVIPIAEAPGPWHGLPKSVFP*
>MP1178_megahit_273413_220-810
VVVGLAGVLLYRNSAFTQSGWQSASPASPLLHLRWGEEQSVCKVVVSQNEFEVELPDDQSIRLVIVSDKDGCLRFCHDGVSMTAVYAFRDDALFLDIFDGSYEFIEFTPELAVAPADDGVDRLMAPMAGRIVAVCANTGETVIKGQVLLVLEAMKMEHEIKAIADGVIEDIAVATDDQVGPKQLLAVVTTLGSKQV*
>MP1178_megahit_293929_2707-3711
TQADVQFSGHAIEARLYAEDPGRGFLPCTGTVDLWKPPAIEHVRIDAGIDTGFEIGPHYDPMLAKLIAWGDDRESARCRLADALNKTVLFGLTTNRSFLVDALNRDTFADGCVTTAFIEQAFGPEDLSPAVPGIEHAAVAAVIQYRWQRDTARQRALSVPDDLLGWSSTGSLVSRYRYGVAGNAFDLNVSVRGEDYQVRSEGAELTVLILADSENKARIEVDGRIVEVVYEPHSGTRTYLFMDGEAWCFDNHRAAAALSETQAGNGRVLAPMHGRVTEIMVKAGDVVRKGQRLASLEAMKMEHEIDAPVDGTVEQVVCALQVQVAIDDVLFEIR*
>MP1178_megahit_301666_1607-3166
MSMTVGPFESAPRPFSRVMVANRGEIAVRILKAAREAGLGSVAVFSDADASSLHVEVADEAVHIPGESLTETYLNSEALISAALSSGADAIHPGYGFLSERSDFAVAVVEAGLVWIGPPAEAISTMGDKISARVRMIESGVQVIPGEELTVPDGADHLGVLASCAARVGYPLLLKASAGGGGKGMREVREPKLLRTEYEAASREASAAFGDGTIYVEHLLTGARHVEVQILADSHGSCIHLNERDCSLQRRHQKILEEAPSPAVDSELRQAMGATAVKAAQAVGYEGAGTVEFLLSSSDDFYFLEMNTRLQVEHPVTEMTTGIDLVLKQFEVAAGLPLGIVQDDIGISGHAIEARVYAEDAARGFLPCVGRLSTWKVPQGPGIRVDSGVRQGDTVTIDFDPMLAKLIVHAPSRPAALRRLDTALSDLIALGVTTNIDFLRDIAAHHAFASGSVTTDFLDSSDVSALSMPEADPAVLVAVACASQRLGLERAASAGDLEASDEHTGHSGDPFRTLTRSFP*
>MP1178_megahit_318213_1203-1877
MNTFNSILIANRGEIAVRVMQTASALGYRSIAVYSEADALSPHVRQADEAICIGPPPVAQSYLNIERILAAARETDAGAIHPGYGFLSENAEFAAACESAGIVYIGPSAAAVELMGNKAHAKAHMISNGVACVPGYAGEDPSDDAFIEAAGRIGYPVMIKAAAGGGGRGMRQVNDPKDLKKALARARSEAQHAFGLDEIILEKALPGPRHVEVQIMADTQGHVIH
>MP1178_megahit_319943_264-596
MSGHNLLVGVNGLFFTVTDSQSAQSSQIDQNSGTVQATMTGRVIQILAKPGDQVVKGDPVVVLEAMKMEHSLRAPVTGQVRTLDTNLDQLVEQGVIVATIDSEPTPLTES*
>MP1409_megahit_48875_129-515
MSAPDTDRKPIHRLAIANRGEAALRCIRAVKSLREREGSDLQVIALFTDVDRDAPFVRYADQALELPMESGAVAAYLDHDTIMDALRRADADAVWPGWGFLAEDPSFVDRVTEAGLVFLGPSASSMRSV
>MP1409_megahit_49291_1355-1813
IRYQDDAAQISVGDPAQAITLAPLSDNRVAVNGVAVDVKVLQDGKQYWLQCQGRTACFTDDTHTAAGSSDQAGSGLIRAPMDGAIIDVNVKAGDTVSKGQVLVVMEAMKMEHSLKADCDGKVEALDLSPGSQVKRQQLLVTVTPDAAVTSGQ*
>MP1409_megahit_54793_1-414
MALLNRVLISNRGEIAIRIAKAASALGIESVGVYAPVDSLSLHTRYTTEKREIRAEVSGQGDTVAAYLDADALIRAAKESGCDCIHPGYGFLSESASFAEQCASEAITFIGPPASALSLFGDKIRARALAQSLGIPVV
>MP1409_megahit_69352_2-757
VGFETNREFLLAALNNACFAAGDATTAFIAEEYPDGFVPTNASSEHAVVAACLQHLEGRSDSEQCMISPSHAISGWSGAQPLATHIRYEDDQEPRDFYVDAIADDRYRVRQADRSHEVEWLSDEAPGLGRITIDGVQKNLAYCFLDRGAVAVQLNGLCRTFTNQLAFTGSDLASTGSGIVTAPMHGNVLAVLVSEGDTVCAGDGLAVMEAMKMEHRLTAEVGGKVLEVRAVEGDQVAAGATLLVIEAPENS*
>MP1409_megahit_90124_1-480
EERQAVTLVHDSARHYVITLDGEAHEFVVEGSGDGYTRLQMDGVAARIDYTRAGDDLWLTAQDRSFCFRDVTLEPAQAVAPGADGRILATSDGRLLEVRVAAGEAVEAGQTVAVLEAMKMEFQLKTPVAGQVESVEAAGGDQVANRQLLVKIQPASEDG*
>MP1409_megahit_115801_2-205
MSFEKILIANRGEIACRVIATAQSLGYRTVAVYSEPDAGARHVQLADEAVCVGPALASASYLNVDALL
>MP1409_megahit_122856_3-740
PVLVKAAAGGGGRGMRLVEDLDTLAGALASARSEAENAFGSPELILEKAVLQPRHVEVQVFGDCHGNVIHLGERDCSVQRRHQKVIEEAPCPVMTPELRAAMGEAAVNAARSIDYLGAGTVEFLLDGDSNFYFLEMNTRLQVEHPVTELVTGLDLVVLQFDIAQGKPLPLTQDEVLLTGHAIEVRLYAEDSQADFLPASGTARLWQPPSGEGLRVDHGLLPGQEVSPFYDPMIAKIIAHGPDRDSA
>MP1409_megahit_158852_2-778
PAESYLNAKKIIAAARSSRADAIHPGYGFLSENGDFAAAVEEAGLIFIGPCAETIRQMGDKAAAKTLMQAADVPVIPGQDGIVEDNFATVAEKIGFPLLVKAAAGGGGKGMRVVEDADGLEAAVEAARHEAEAAFGDGRLLLERYINRPRHIEVQILADNKGHTVHLGERECSVQRRHQKVIEEAPSPALTPALREQMGAVAVAAAKAVGYRNAGTVEFLFQDGEFWFLEMNTRLQVEHGVTELAYGVDLVKWQLRIAA
>MP1409_megahit_201150_611-1084
RCGDSQHTVELRLRAGELSGEVDGEPVEGFLAELEPGLLEVDAGAGAVQVHFVQDGRRIWVHCHGQAWELERVAIARQSEPEAVSDQLLSPITGKLVELRVSAGDPVVKGDTLAVLEAMKMEHRLRAPRDGIIAQVTSTEPGGQVRERELVVEMEAA*
>MP1409_megahit_216194_2-1831
VCIGPAPVAQSYLDIERMLAAARETDAGAIHPGYGFLSENADFAAACEAAGIVFIGPSAAAVELMGNKARAKAHMASAGVLCVPGYAGEDPSDDAFIEAASRIGYPVMIKAAAGGGGRGMRQVDDPAALTKALARARSEAQHAFGSDEVILEKALQGPRHVEVQIMADEQGHVIHLGERDCSVQRRHQKVIEEAPCPAMTDKLRSAMGETAVTAAKSIGYRGAGTVEFLLDEGGDFFFLEMNTRLQVEHPVTEMITGLDLVAMQIDIAQGLPLTLTQADVQFSGHAIEARLYAEDPSRGFLPCTGTVALWQPGRAEHVRIDAGIDNGLQIGPHYDPMLAKFIAWGDDRESARRRLADALTKTVLFGLTTNRTFLVDVLNRPAFADGCATTAFIDQAFGPEDLSPAVPGVEHAAVAAVMQYRWQRDAARQRALLVPADLLGWSSTGSLVSRYRYGLAGNALDLTVSARGDDYRVRSEGAEIAVRMVADSENKARIEVDGRTIEVVYEAQSQTRAYLFMDGEAWCFDNQMVAAALSETQAGNGRVLAPMHGRVTEIMVKAGDVVRKGQRLASLEAMKMEHEIDAPVDGTVEQVVCALQVQVAIDDVLFEIS*
>MP1409_megahit_243973_875-2863
MVKFSKILVANRSEIAVRVIKSIKNRGLQSVAIFAEGDENSNHVNLADEALCVGPSEVSESYLNIKNILNAAKSTGADAIHPGYGFLSENDDFSRECEAAGICFIGPSPEIIKLMGNKAEAKRKMIEIGVPCIPGYHSQEQLDKPLIEAAKEIGFPIMIKAAAGGGGRGMRLIDNPKDMESALSSARSEALRSFGSDELILEKALEKPLHIEVQVFGDKHGNYLHMGERDCSIQRRHQKVIEESPSPSIPMGLQEVMGSTSVEIIRNIEYIGAGTIEYLVDGEKFYFLEMNTRIQVEHAVTEMVTGLDLVAMQIDVAEGKPLAITQDEIILNGHAIEARLYAENPNNDFLPSPGKVYYWKPHESNGVRIDHSISSSQEISRFYDPMIAKVIAWGSNREASRKRLINALNKSIFFGTDNNKHFLTSVLESEEFISADVNTNFLTEHFHYKDITEDIKLRLTPLAASFQFLKDQKRLYDKSLLSNNSLLNWRSSGRLVSKYRYSIAGQHYDCLVYPETEENLQVVVNEDKTNVSFINSKECSYQVSMNDVKFTCDFLEVSEKMCFLQYQGVTCSFENLISVKENQNNLENENSVKPPMHGNIFRILVAIGDTVKKGTPLLILEAMKMEHEILAPIDGIIEKINIEVGEQVSTDMELVSIKELDK*
>MP1409_megahit_269763_6001-7554
MTAESFGSAPRPFGTVLVANRGEIAVRVLQAAREAGLRGIAVYSDPDAGSLHVEVADNAVHLPGDTLAETYLNAGAIISAAKSSGADSIHPGYGFLSERADFAKAVEDAGLVWIGPPAEAISTMGDKISARIRMVESGVPVIPGEELSVPDGAKHLGVLAVCAARVGYPLLLKASAGGGGKGMRAVHEPKMLRTEYEAASREASAAFGDGTIYVERLLIGVRHVEVQILADSHGNCIHLNERDCSLQRRHQKVLEEAPSPAVTPDLREAMGDAAVTAAKAVNYVGAGTVEFLLSPRGKFYFLEMNTRLQVEHPVTEMTTGIDLVQKQFEVAAGLHLGLVQNDVRLSGHAIEARIYAEDASKGFLPAVGRLSFWKSPQGPGIRVDSGVRQGDVVITDFDPMLAKLVVHAPTRQAALRRLDTALADFVALGVTTNIGFLRNVAAHHAFASGNVTTEFLDSTSSSEFAEPGADPAVLVAIASAAQRLGMDRAPSDDASDSVDEHTGHSGDPFRTLSRSFP*
>MP1409_megahit_275052_1072-2574
MSVFSKVLVANRGEIAVRVLQTLQAMGIATAAVYADPDANAPHVALADEAFPLGGSTAEETYLDRRKIIELALRCGAEAVHPGYGFLAENPAFSKECAEAGLVFIGPSPETIELLGDKIRSKESAIQAGVPVVPSSPVWTPGESQPDDLSSQIGFPLLVKAAAGGGGRGMRIVERVQDLDAALESASREAASAFGDGRVFLERYIPAARHVEFQVLADSSGNTIHLLERECSVQRRYQKVIEETPSPALNDDLRDRMATSAVAMAMSAGYTNAGTVEFLVDAQTGEYYFLEMNARIQVEHPITEETLRLDMVEWQTRIAAGELITLCQEDIRPSGHAVECRIYAEDPYSNFAPATGRLLAWRPPSGMGIRLDSGVAEGQEVSAYYDSMLAKLVAWGPDRQSAIGRMQLALESFPVLGVTTNIPFLIRAIAHPYFRSGEYDTGFIAKYPELTAPPESNHLNLAAAEIAERIWQSAGPVSGSNVSGQAAQGPWRGLSKSTFP*
>MP1409_megahit_282849_3837-4100
MDRFNSILIANRGEIAVRVMRTATALGYRSIAVYSEADALAPHVRQANDAVCIGPAPVAQSYLDIEHMLAAARETDAGAIHPGYGFLS
>MP1409_megahit_285066_1040-2509
MTKFDTVFIANRGEIAVRIASTLRSLGIRSVAPYTEPDSHAYHTEAVDLAVPISSYLDGAELIKLAKEHGAQAIHPGYGFLSENAPFCSACQEAGLEFIGPSPDAISKMGDKLVAKEQMTKAGLPMVPSWSGPPEQAVEGARSVGYPLLVKAAAGGGGKGMRLVKEESELPQAIERARGEARKAFGDDSFFLEKFIENPRHIEVQIFGDKHGNALCFGERECSLQRRYQKIIEEAPSLAVSPELREKLVEAGVNAVKALDYTGAGTVEFILDSSDNFYFLEINTRLQVEHPVTELVYGVDLVALQVSVAQGEPLKLDQSFLKPRGWAIEARIYAEDPDNGFMPSVGTLEVFHPPTGHNLRLDTGFRQKDQVSIHFDPMLAKLIAYGPDREAARLGLLAGLKEFAVLGVTTNIPYLGRILAHQVFVEGDFHTQFLESCGDMFGPRRSRENQELALALAGAFGSKSRPQAQAEMKPATSSPWQSLGDWKVN*
>MP1409_megahit_289147_7612-9489
MIRKLLIANRGEVAGRIIATCKTMGIHTVAVFSEADQDSLYVRLADEAVLLGPAPPAESYLSIDAVLKAAERTGADAVHPGYGFLAENADFARRVREAGLTFVGPAAEVIEQMGSKVAAREVCQKVGVPIVPGSDALDDDGLLDWASEHGYPVMLKASAGGGGKGMRRLFTPQELKEALGSSRREALKAFGDDKLYLEKAVVEPRHLEVQIVGDHRGQVRHLGVRECSLQRRHQKLVEESPPPNTSPELFNGLTEAAVKLAKAVNYTSLGTVEFLVEGETFYFLEMNTRLQVEHPVTEMITGLDLVQIQIQIAEGKSIQFAQQSVPFLGHAVEARLICEDAYQGFLPQTGTVLNWSTASSVRFDTTLESGAVITPHYDSMVAKVIAWSDDRPGALRLLQNALSSTVLLGVRTNIDFLQRLLERPEVQEGKVHTELVESVDWEAPDCAREQLLTAAASRWAALAGRNQALNSLPFSFAFEGHPPITVSDRRFRIEGREYDVRISNDALEVDGHRFNVVSAYQNGIWWVHTCQGTACFKEVPRLPVPGGAAGGGSLTAPMPGLVVEVMVKPGQQVEAGQALLKLEAMKMEQVILSPAEGIVAEVHFAVGEQAGEGDRLITLQSESGD*
>MP1411_megahit_18830_2-520
AFEGGPTAPSPASEIAAICAVLLAKLRGSNEAGVSQLWSSTGRSVSLLALDIGGERFDARLSLVGAGENHYEVEFEEHGSHTVRLLLFDPAKTTSRVEVDGLQRDVDALLDGVTLHLRHGAHNWAAEDALRRPRRVEPGADGRILAPMTGKILQVEVAVGDRVEPGQRLGVLE
>MP1411_megahit_53332_3-785
TQEQVRLTGHAMEVRLYAEDPAQNYMPQTGPVLCWQPAAGDGVRIDHGLVEGYEVGSHYDPMLAKIIAVGDSREDARRRLIRAVEDTVLMGVRDNRPFLAAILRHPVFACGEATTAFIGEDFADDASMAGEAPSSQLWALAALLRCEAETPSADLRGWHSSTLGAQPVQLRCGDHEQTVYIRYQDNHAELIVGENSHRIATLAPGLATIDGVQQRYRMCQDGKQSWLQWQGHSVCFEDATHSAAGTSDQAGSGQIRAPMDG
>MP1411_megahit_60365_191-937
TNRYFLSRIIADDTFGEGEATTAFLQQAFRDDPSLAPKDISIRELALAACVFSHGNSGRPDVRADLNNAWSNAPSTVSPMKLDTGDKTLELLVRRAGNHVTVTLGEEQYELDLESMGDGLLCIIDNGVRQRCQYHCQGNHLYLQAFGQALAVRDVTHQPASGAAASGSGRIKATMDGAIIDVLVQAGQAVKQGDTLVILEAMKMEHPVKADRDGTVGEILATKGDQVKRSQLLVEITATDVTSEEAGQ*
>MP1411_megahit_106830_1-924
QAAVQTGSDCVHPGYGFLSENSGFARACKDAGLVFVGPPEAAIELMGSKRRSKIAMQEAGVPVVPGFEGDNASDEELINAAENIGYPLMIKASAGGGGRGMRLVEKAAELADNIQRARSEAKQAFGDGELILEKAVIEPRHIEIQIFSDQHGNAVYLGERDCSVQRRHQKVVEEAPSPFVTPELRQAMGEAAVKAALACGYEGAGTVEFLVDKDRNFYFLEMNTRLQVEHPVTELITGQDLVAWQLSVAEGLALPLTQNQIQLNGHAIEVRLYAEDPANGFTPQTGPLHQFQPAEGEGLRFDTGVRSG
>MP1411_megahit_115493_774-1772
VTEMITGLDLVELQLNLIDGEPLRLSQEEVVFRGHAVEARLTCEDPYNNFLPATGTVADWDPCPFSRVDACLERGSEITPHYDSMVAKIISWADTRPKALRKLGRSLSRTRLLGVQHNLDYLVRLLEHPQVVSGDQHTNLVESLQMEKPETTTKQLLAAAATYWISHTGQRASTLTVLPVEIHFEGEPEVWVCGDNYTIGTTEYTVQEESGALIVDGHRFPVRATASGDRWWIHTYEGTRSFKLLPRLPVPQIQGAGGTLTAPMPGSVVEVLVCEGDEVTAGQALIKMEAMKMEQTITSPSSGRVGRVYFRPGDQVDAGSTLLALEVEDAQP*
>MP1411_megahit_128559_3-881
MIQTLLVANRGEVAGRIISTCRRMGIQTVAVYSEADSGAVHVKLADQAVLLGPAAPSQSYLNIDAILQAAHTTGVDAVHPGYGFLAENAEFARRVREAGLIFVGPAAEVIEQMGSKVGARKLCQEAGVPTVPGSGALQDKELIEWAKSHGFPVMLKASAGGGGKGMRFLNSLEELEAGLGAARREAEKAFGSDEVYLEKAIVEPRHLEVQIVGDEHGNVLHLGVRECSLQRRHQKIVEESPPAKATPELLKGLTDSAVSLAKSVGYTSLGTVEFLVKDDAFYFLEMNTRLQVE
>MP1411_megahit_146951_3-479
DPYDNFAPVTGQLLAWRPPSGMGIRLDSGVAEGQEITAYYDSMLAKLVAWGTDRQASIWRMHRALESFPVLGVTTNVPFLIRAISHPEFQSGDYDTGFIGKYQELTAPPESASLSGAAAQIAERFWQSAGPASGEGRGAATLQDMPGPWQGLPKSTFP*
>MP1411_megahit_151527_51364-53358
MGRFTKVLVANRGEIACRVIQGARGAGYRTVAVYSDADRLARHVTLADEAVRLGPAPVGESYLVIDKIIDAARRSGADAIHPGYGFLAENAGFAQACADAGLRFIGPSPDAITLMGNKRQAKIKMIDANVPCVPGYEGGDQDDVVLTDEAQKIGVPVMIKAAAGGGGRGMRLCEDAAQLGEMIRSARSEAENAFGNGELILEKAVVGARHVEIQVFGDSHGTVVHLGERDCSVQRRNQKIVEESPSPVVDAELRAKMGAAAVAAAQSIDYVGAGTVEFLLGADGEFYFLEMNTRLQVEHPVTELVTGIDLVDWQLRIAQGDPIPLQQSEIRQTGHAIEVRLCAEDPRTGYVPQTGPIQAWVIPEGEGLRVDHGLLADGEISPYYDSMVAKIIAYGHDRESARSRLARALSNTRLHGVVSNLDLLKDILDEPDFAAGDFHTGYMPAHFDEAQLAARVPGPLQYALAALAIYRSDGASLAQQAALPAELSDWHSAPGGTIGMTVAWGEERQAVTLVHDSARHYVITLDGEAHEFVVEGSGDGYTRLQMDGVAARIDYTRAGDDLWLTAQDRSFCFRDVTLEPAQAVAPGADGRILATSDGRLLEVRVAAGEAVEAGQTVAVLEAMKMEFQLKTPVAGQVESVEAAGGDQVANRQLLVKIQPASEDG*
>MP1411_megahit_188126_1-468
MVKFSKILVANRSEIAVRVIKSIKNRGLQSVAIFAEGDENSNHVNLADEALCVGPSEVSESYLNIKNILNAAKSTGADAIHPGYGFLSENDDFSRECEAAGICFIGPSPEIIKLMGNKAEAKRKMIEIGVPCIPGYHSQEQLDKPLIEAAKEIGFP
>MP1411_megahit_189471_204-1421
ECAEAGLVFIGPSPETIELLGDKIRSKESAIQAGVPVVPSSPVWTPGESQPDDLSSQIGFPLLVKAAAGGGGRGMRIVERVQDLDAALESASREAASAFGDGRVFLERYIPAARHVEFQVLADSSGNTIHLLERECSVQRRYQKVIEETPSPALNDDLRDRMATSAVAMAMSAGYTNAGTVEFLVDAQTGEYYFLEMNARIQVEHPITEETLRLDMVEWQTRIAAGELITLCQEDIRPSGHAVECRIYAEDPYSNFAPATGRLLAWRPPSGMGIRLDSGVAEGQEVSAYYDSMLAKLVAWGPDRQSAIGRMQLALESFPVLGVTTNIPFLIRAIAHPYFRSGEYDTGFIAKYPELTAPPESNHLNLAAAEIAERIWQSAGPVSGSNVSGQAAQGPWRGLSKSTFP*
>MP1411_megahit_202415_280-768
MAESYRCGDSQHTVELRLRAGEFSGEVDGKPVEGFLAELEPGLLEVDAGAGAVQVHFVQDGRRIWVHCHGQAWELERVATARQGEPEAASDQLLSPITGKLVELRVSAGDPVVKGDTLAVLEAMKMEHRLRAPRDGIIAQVTSTEPGGQVRERELVVEMEAA*
>MP1411_megahit_209744_3-575
TGHAMEVRLYAEDPAQNYMPQTGPVLCWQPASGDGVRIDHGLTEGYEVGSHYDPMLAKIIAVGDSREDARRRLIRAVEDTVLMGVRDNRTFLAAILRHPVFARGEATTAFIGQDFADDASMAGDTPSSQLWALAALLRCEVETPTAELRGWHSSTLGAQPVQLRCGEHEQTVYIRYQDNHAELLVGEDNHR
>MP1411_megahit_212757_702-857
GQVLVIMEAMKMEHSLKADCDGTVESADLAVGSQVKRQQLLVSIKAEDSES*
>MP1411_megahit_213757_2-808
IEIGVPCIPGYQNQEQSDKSLIEAAKEIGFPVMIKAAAGGGGRGMRLIDNPKDMESALSSARSEALRSFGSDELILEKALEKPLHIEVQVFGDKHGNYLHMGERDCSIQRRHQKVIEESPSPSIPMGLQEVMGSTSVEIIRNIEYVGAGTIEYLVDGEKFYFLEMNTRIQVEHAVTEMVTGLDLVAMQIDVAEGKPLAITQDEIILNGHAIEARLYAENPNNDFLPSPGKVYYWKPHESNGVRIDHSISSSQEISRFYDPMIAKVIAWG
>MP1411_megahit_249966_1-903
MTSGPFDNAPRPFGTVLVANRGEIAVRVLQAAREAGLRGIAVYSDADAGSLHVEVADDAVHLPGATLAETYLNPEALISAAGGCGAEAIHPGYGFLSERADFAIAVEDAGLIWIGPPSGAISTMGDKISARIRMLESGVPVIPGAELSVPDGADHLGALAACAARVGYPLLLKASAGGGGKGMRAVHEPKMLRTEYEAASREASAAFGDGTIYVERLLSGARHVEVQILADSHGNCIHLNERDCSLQRRHQKVIEESPSPAVDHQLRQAMGDTAVTAAKAVDYIGAGTVEFMLSPKGDFYF
>MP1411_megahit_261518_3-1004
MSFEKILIANRGEIACRVIATAQSLGYRTVAVYSEPDAGARHVQLADEAVCVGPALASASYLNVDALLDACRKTGADAVHPGYGFLSENAGFSKACKDAGITFIGPDEDAIHLMGSKRLSKIAMIEAGVPCIPGYEGEDQSDATLLKEAERIGLPLMIKASAGGGGRGMRVVTDASEIPAQLKSARQEAKSAFGSDELILERAVMQPRHVEIQVFGDRHGNVIHLGERDCSVQRRHQKVVEEAPSPAVNEALRQQMGEAAVNAAKACNYVGAGTVEFLLAPEGDFFFLEMNTRLQVEHPVTELVTGLDLVAWQIKVARGEPLPLSQEQVTLTGH
>MP1411_megahit_288307_34340-36217
MIRKLLIANRGEVAGRIIATCKTMGIHTVAVFSEADQDSLYVRLADEAVLLGPAPPAESYLSIDAVLKAAERTGADAVHPGYGFLAENADFARRVREAGLTFVGPAAEVIEQMGSKVAAREVCQKVGVPIVPGSDALDDDGLLDWASEHGYPVMLKASAGGGGKGMRRLFTPQELKEALGSSRREALKAFGDDKLYLEKAVVEPRHLEVQIVGDHRGQVRHLGVRECSLQRRHQKLVEESPPPNTSPELFNGLTEAAVKLAKAVNYTSLGTVEFLVEGETFYFLEMNTRLQVEHPVTEMITGLDLVQIQIQIAEGKSIQFAQQSVPFLGHAVEARLICEDAYQGFLPQTGTVLNWSTASSVRFDTTLESGAVITPHYDSMVAKVIAWSDDRPGALRLLQNALSSTVLLGVRTNIDFLQRLLERPEVQEGKVHTELVESVDWEAPDCAREQLLTAAASRWAALAGRNQALNSLPFSFAFEGHPPITVSDRRFRIEGREYDVRISNDALEVDGHRFNVVSAYQNGIWWVHTCQGTACFKEVPRLPVPGGAAGGGSLTAPMPGLVVEVMVKPGQQVEAGQALLKLEAMKMEQVILSPAEGIVAEVHFAVGEQAGEGDRLITLQSESGD*
>MP1411_megahit_295984_5954-7507
MTAESFGSAPRPFGTVLVANRGEIAVRVLQAAREAGLRGIAVYSDPDAGSLHVEVADNAVHLPGDTLAETYLNAGAIISAAKSSGADSIHPGYGFLSERADFAKAVEDAGLVWIGPPAEAISTMGDKISARIRMVESGVPVIPGEELSVPDGAKHLGVLAVCAARVGYPLLLKASAGGGGKGMRAVHEPKMLRTEYEAASREASAAFGDGTIYVERLLIGVRHVEVQILADSHGNCIHLNERDCSLQRRHQKVLEEAPSPAVTPDLREAMGDAAVTAAKAVNYVGAGTVEFLLSPRGKFYFLEMNTRLQVEHPVTEMTTGIDLVQKQFEVAAGLHLGLVQNDVRLSGHAIEARIYAEDASKGFLPAVGRLSFWKSPQGPGIRVDSGVRQGDVVITDFDPMLAKLVVHAPTRQAALRRLDTALADFVALGVTTNIGFLRNVAAHHAFASGNVTTEFLDSTSSSEFAEPGADPAVLVAIASAAQRLGMDRAPSDDASDSVDEHTGHSGDPFRTLSRSFP*
>MP1411_megahit_298006_10750-12672
MRTATALGYRSIAVYSEADALAPHVRQANDAVCIGPAPVAQSYLDIEHMLAAARETDAGAIHPGYGFLSENADFAAACEAAGVVFIGPSAAAVELMGNKARAKAHMASAGVLCVPGYAGEDPSDDAFIEAASRIGYPVMIKAAAGGGGRGMRQVDDPAALTKALARARSEAQHAFGSDEVILEKALQGPRHVEVQIMADEQGHVIHLGERDCSVQRRHQKVIEEAPCPAMTDKLRSAMGETAVTAAKSIGYRGAGTVEFLLDEGGDFFFLEMNTRLQVEHPVTEMITGLDLVAMQIDIAQGLPLTLTQADVQFSGHAIEARLYAEDPSRGFLPCTGTVALWQPGRAEHVRIDAGIDNGLQIGPHYDPMLAKFIAWGDDRESARRRLADALTKTVLFGLTTNRTFLVDVLNRPAFADGCATTAFIDQAFGPEDLSPAVPGVEHAAVAAVMQYRWQRDAARQRALLVPADLLGWSSTGSLVSRYRYGLAGNALDLTVSARGDDYRVQSEGAEIDVRMVADSENKARIEVDGRTIEVVYEAQSQTRAYLFMDGEAWCFDNQMVAAALSETQAGNGRVLAPMHGRVTEIMVKAGDVVRKGQRLASLEAMKMEHEIDAPVDGTVEQVVCALQVQVAIDDVLFEIS*
>MP1411_megahit_315708_1040-2509
MTKFDTVFIANRGEIAVRIASTLRSLGIRSVAPYTEPDSHAYHTEAVDLAVPISSYLDGAELIKLAKEHGAQAIHPGYGFLSENAPFCSACQEAGLEFIGPSPDAISKMGDKLVAKEQMTKAGLPMVPSWSGPPEQAVEGARSVGYPLLVKAAAGGGGKGMRLVKEESELPQAIERARGEARKAFGDDSFFLEKFIENPRHIEVQIFGDKHGNALCFGERECSLQRRYQKIIEEAPSLAVSPELREKLVEAGVNAVKALDYTGAGTVEFILDSSDNFYFLEINTRLQVEHPVTELVYGVDLVALQVSVAQGEPLKLDQSFLKPRGWAIEARIYAEDPDNGFMPSVGTLEVFHPPTGHNLRLDTGFRQKDQVSIHFDPMLAKLIAYGPDREAARLGLLAGLKEFAVLGVTTNIPYLGRILAHQVFVEGDFHTQFLESCGDMFGPRRSRENQELALALAGAFGSKSRPQAQAEMKPATSSPWQSLGDWKVN*
>MP1413_megahit_14281_3-539
AGGVTTDFIGANFSNPKRPIAGPVAVGLAGALLYRNSALTQSGWQSASPASSLLHLRWGEEQSVCKVVVSQNEFEVELPDGQSIRLVIVSDKDGRLRFCHDGVSMTAVYAFRDDALFLDIFDGSYEFIEFTPELAVAPAEDGVDRLMAPMAGRIAAVCANTGETVTKGQVLLVLEAMKM
>MP1413_megahit_68445_2-535
MAKFSKILVANRSEIAVRVIKSIKNKGLQSVAIFAEGDENSNHVNLADEALCVGPSEVSESYLNIKNILNAAKSTGADAIHPGYGFLSENDNFSRECEAAGICFIGPSPEIIKLMGNKAEAKRKMIEIGVPCIPGYHSQEQLDKPLIEAAKEIGFPIMIKAAAGGGGRGMRLIDNPKD
>MP1413_megahit_198866_2-781
MTAGPFSSAPRPFSTVLVANRGEIAVRVLQAAREAGLGSVAVYSDADAGSLHVEVADEAVHISGETLADTYLNSEAIISAALSSGADAVHPGYGFLSERSDFASAVADAGLVWIGPPAEAISTMGDKISARIQMIESGVPVIPGEELTVPDGADHLGVLAACAARVGYPLLLKASAGGGGKGMRAVQEPKMLRTEYEAASREASTAFGDGTIYVESLLTGARHIEVQILADSHGNCIHLNERDCSLQRRHQKVIEEAPSP
>MP1413_megahit_283633_1-1101
SDGAFIEAAGRIGYPVMIKAAAGGGGRGMRQVNDPKDLKKALARARSEAQHAFGLDEIILEKALPGPRHVEVQIMADTQGHVIHLGERDCSVQRRHQKVIEEAPCPVMTDKLRSAMGQTAVTAAQSIGYRGAGTVEFLLDEGGGFFFLEMNTRLQVEHPVTEMITGLDLVEMQIDIAQGLPLPLTQADVQFSGHAIEARLYAEDPGRGFLPCTGTVDLWKPPAIEHVRIDAGIDTGFEIGPHYDPMLAKLIAWGDDRESARCRLADALNKTVLFGLTTNRSFLVDALNRDTFADGCVTTAFIEQAFGPEDLSPAVPGIEHAAVAAVIQYRWQRDTARQRALSVPDDLLGWSSTGSLVSRYRYGVAGN
>MP1413_megahit_286354_3-1514
MTAGPFSTAPRPFSTVLVANRGEIAVRVLQAAREAGLGSVAVYSDADAGSLHVEVADEAVHISGETLADTYLNSEAIISAALSSGADAVHPGYGFLSERSDFASAVADAGLVWIGPPAEAISTMGDKISARIKMIESGVPVIPGEELTVPDGADHLGTLAACAARVGYPLLLKASAGGGGKGMRAVQKPKMLRTEYEAASREASAAFGDGTIYVESLLTGARHIEVQILADSHGNCIHLNERDCSLQRRHQKVIEEAPSPVVDPELRQAMGAAAVKAAKSVGYEGAGTVEFLLSSRGEFYFLEMNTRLQVEHPVTEMTTGIDLVLKQFEVAAGLPLGIIQADVGLSGHAIEARVYAEDASRGFLPCVGRLVTWKTPQGPGIRVDSGVRQGDTVTIDFDPMLAKLIVHAPTRRAALRRLDTALSNLIALGVTTNIGFLRDVAAHQAFTTGSVTTDFLDSSDISGFSHTKVEPAVLVAVACAAQRLGLERAPSDGGLGALDEHTGH
>MP1413_megahit_300477_1-522
LSVPDDLLGWSSTGSLVSRYRYGVAGNAFDLNVSVRGEDYQVRSEGAELTVLILADSENKARIEVDGRIVEVVYEPHSGTRTYLFMDGEAWCFDNHRAAAALSETQAGNGRVLAPMHGRVTEIMVKAGDVVRKGQRLASLEAMKMEHEIDAPVDGTVEQVVCALQVQVAIDDVL
>MP1413_megahit_311472_1-273
QSAQSSQIDQNSGTVQATMTGRVIQILAKPGDQVVKGDPIVVLEAMKMEHSLTAPVTGQVRTLDTNLDQLVEQGLIVATIDPEPTPLSES*
>MP1413_megahit_313514_1-456
MQTASALGYRSIAVYSEADALSPHVRQADEAICIGPPPVAQSYLNIERILAAARETDAGAIHPGYGFLSENAEFAAACESAGIVYIGPSAAAVELMGNKAHAKAHMISNGVACVPGYAGEDPSDDAFIEAAGRIGYPVMIKAAAGGGGRGMR
>MP1413_megahit_321640_1-984
LSSMCKEAEEFGKALNLDSVSTFECIVEGEKHFFMEVNTRIQVEHRVTEMAYQLQFSNPDNPEDTFVVNSLVAAMLLINCYGEKLSRPKRLPRFVSGVEARLNTTNPALKPHAGGVLRAWSAATENEIRDDQGIGISNPDTGLLQPYNLAGAYDSNVALSITHGISRRESFEKLTEILRCMEVRGHDLHLNVDFHYGLLHWLLGNDPMLKPNTRFVSSYLALAGKLKNFCDQINLDLAWKIQRDQVQKNYGSDGLQIYDQKITLILRPLKKLLNKTHLLMGWLSFQKSKNLHSKLSTFQNPVQTLADLYHFLRLEQHSGVPPSEQIWS
>MP1415_megahit_68802_1-537
MRLCEDAAQLGEMIRSARSEAENAFGNGELILEKAVVGARHVEIQVFGDSHGTVVHLGERDCSVQRRNQKIVEESPSPVVDAELRAKMGAAAVAAAQSIDYVGAGTVEFLLGADGEFYFLEMNTRLQVEHPVTELVTGIDLVDWQLRIAQGDPIPLQQSEIRQTGHAIEVRLCAEDPRT
>MP1415_megahit_71728_2-454
LESDWQPDPEHRPSPHADTGSDGDAPQVRQVRLPWGAKSVTVTISPDRSSGRRRSVVTGSMRESGSALAVEQDGDPTVRAPMDAVVVSLRVAAGAEVAKGDTVLLLEAMKMEMEVCAPVAGTVQSLALQAGQSVQSGTVLFAIEPAGPTS*
>MP1415_megahit_109600_2-712
AVAQAIDYVGAGTVEFLLSAEGEFYFLEMNTRLQVEHPVTEMITGLDLVAWQLDIASGDPLPLTQDQIEFQGHAIEVRLYAEDPYKDFLPQTGPVVAWRPSPNVRVDTGIAEGQEITPFYDPMVAKIIGHGRTREEARRRLLRGLDGTVLLGVPNNRGFLGSMLRHERFIAGGVTTEFIGANFSNPKRPIAGPVVVGLAGALLYRNSALMQSGWQSASPASSLLHLRWGEEQSVCKV
>MP1415_megahit_120936_3-1067
IDNPKDMESALSSARSEALRSFGSDELILEKALEKPLHIEVQVFGDKHGNYLHMGERDCSIQRRHQKVIEESPGPSIPMGLQEVMGSTSVEIIRSIEYVGAGTIEYLVDGEKFYFLEMNTRIQVEHAVTEMVTGLDLVSMQIDVAEGKPLAITQDEIILNGHAIEARLYAENPNNDFLPSPGKVYYWKPHESNDVRIDHSISSSQEISRFYDPMIAKVIAWGSNREASRKRLINALNKSIFFGTNNNKHFLTSILESEEFISADINTNFLSERFHYKDITEDIKLRLTPLVASFQFLKDQKRLYDKSLLSNNSLLNWRSSGRLVSKYRYSIAGQYYDCLVYPKTEESLQVVVNED
>MP1415_megahit_124082_2995-3750
MLPDWMLESPRPFATVLVANRGEIAVRVLQAAREAGLGGIAVFSDADANSLHVEVADQAVHLPGGTLDQTYLNGDAIIEAATVCGAEAIHPGYGFLSERADFARAVEAAGLVWIGPPGEAIEAMGDKVSARLLMIDSGVPVIPGEEMAVEEDADHLGVLASAAARVGYPLLLKASAGGGGKGMRSVREPRALRAEYEAAAREAAAAFGDGTIYIERLLTGARHVEIQVMCDQHGGAIHLNERDCSVQRRFQK
>MP1415_megahit_171468_1-546
VAIFAEGDENSNHVNLADEALCVGPSEVSESYLNIKNILNAAKSTGADAIHPGYGFLSENDNFSRECEAAGICFIGPSPEIIKLMGNKAEAKRKMIEIGVPCIPGYHSQEQLDKPLIEAAKEIGFPIMIKAAAGGGGRGMRLIDNPKDMESALSSARSEALRSFGSDELILEKALEKPLHIE
>MP1415_megahit_189371_251-679
MKKEVIVNIDGKEFIVELFVDTDLNIDSVVVDGEIIEFDDIKNINTHESSQNIDAKLKPDSGEFNKNDTNSNSHQIITPMAGVILKILKNKGDTVSKGDDLLVVESMKMEQMIKSDYDGIVDVINVDLNEQVSAGKILMTIS*
>MP1415_megahit_230021_3-365
EIIIDGRRSVTYSEKKAGESYVFADGINYVLHRQSHKVGSVVQDEPREDSVMSPITGKLLDRKVERGSSVSEGDVIIVLEAMKMEHRLRSPRNGIISRITSVEIGGQVKEGEIMFELEDE*
>MP1415_megahit_264341_3-230
MKNMSKILIANRGEIASRIIRSAHESNLLTVAIYTDADKNSPYVREASESIRIESSYLDSHSIIKAAKQTNADAVH
>MP1415_megahit_273351_124-1293
MTAGPFSSAPRPFSTVLVANRGEIAVRVLQAAREAGLGSVAVYSDADAGSLHVEVADEAVHISGETLADTYLNSEAIISAALSSGADAVHPGYGFLSERSDFASAVADAGLVWIGPPAEAISTMGDKISARIQMIESGVPVIPGEELTVPDGADHLGVLAACAARVGYPLLLKASAGGGGKGMRAVQEPKMLRTEYEAASREASTAFGDGTIYVESLLTGARHIEVQILADSHGNCIHLNERDCSLQRRHQKVIEEAPSPAVDPELRQAMGAAAVKAAESVGYEGAGTVEFLLSSRGEFYFLEMNTRLQVEHPVTEMTTGIDLVLKQFEIAAGLPLGIIQADVGLSGHAIEARVYAEDASRGFLPCVGRLATWKTPQGPGIRVDSGVRQG
>MP1415_megahit_305964_1-708
MLRTVLVANRGEIACRIIQTAKRVGLRTVAVYSEADIRARHVEMADEAINIGPAPVAESYLNPNRILDAARSSASDTIHPGYGFLSENAAFARDCETAGMIFVGPHVHTIETMSDKAQARQVAEQTGVPVLAGIRSEDQSVAGLVSTGSILGFPLIIKPVSGGGGKGMHVARTPAELQVLIPTSQREAQTAFGDERLLLERYLDQPRHIEVQIFGDQHGNVVHMFERDCSLQRRHQ
>MP1415_megahit_321313_3519-5426
MNTFNSILIANRGEIAVRVMQTASALGYRSIAVYSEADALSPHVRQADEAICIGPPPVAQSYLNIERILAAARETDAGAIHPGYGFLSENAEFAAACESAGIVYIGPSAAAVELMGNKAHAKAHMISNGVACVPGYAGEDPSDDAFIEAAGRIGYPVMIKAAAGGGGRGMRQVNDPKDLKKALARARSEAQHAFGLDEIILEKALPGPRHVEVQIMADTQGHVIHLGERDCSVQRRHQKVIEEAPCPVMTDKLRSAMGQTAVTAAQSIGYRGAGTVEFLLDEGGGFFFLEMNTRLQVEHPVTEMITGLDLVEMQIDIAQGLPLPLTQADVQFSGHAIEARLYAEDPGRGFLPCTGTVDLWKPPAIEHVRIDAGIDTGFEIGPHYDPMLAKLIAWGDDRESARCRLADALNKTVLFGLTTNRSFLVDALNRDTFADGCVTTAFIEQAFGPEDLSPAVPGIEHAAVAAVIQYRWQRDTARQRALSVPDDLLGWSSTGSLVSRYRYGVAGNAFDLNVSVRGEDYQVRSEGAELTVLILADSENKARIEVDGRIVEVVYEPHSGTRTYLFMDGEAWCFDNHRAAAALSETQAGNGRVLAPMHGRVTEIMVKAGDVVRKGQRLASLEAMKMEHEIDAPVDG
>MP1415_megahit_326547_1-273
QSAQSSQIDQNSGTVQATMTGRVIQILAKPGDQVVKGDPIVVLEAMKMEHSLTAPVTGQVRTLDTNLDQLVEQGLIVATIDPEPTPLSES*
>MP1417_megahit_30726_2-580
ILLPDGPLSENYLNQEAIIEAARTSGAGAIHPGYGFLSERADFARAVSDSEIIWIGPGAESIEVMGDKISARSRMISSGVPVIPGDEVSIPEGGAHLGPLAVAAAKVGYPLLLKASAGGGGKGMRVVREPKMLRTEYEAAAREATAAFGDGTVYVERLLTGARHVEIQVLADTHGNCIHLNERDCSLQRRHQK
>MP1417_megahit_41898_3-926
GFPLMIKAAAGGGGRGMRLVNNISDLQKNCEIAKAEALSAFGSSEIILEKSINEPRHIEIQIMADNFGNIISLGERDCSVQRRHQKIIEESPSPVVDDLLRAKMGEVACLAGKVINYSGAGTIEFLLDKEKNFYFLEMNTRLQVEHPVTEMVTGLDLVELQLKIADDQELPLSQEQVQLSGHALEVRLYSEDPLKNFLPSTGKIEVWRKHQSPYTRYDDGIIEGQVISPFYDPMIAKVISHGKNREQAIDELKQSLQNTALFGIKNNRDFLIAILSSAAFRHEDVNTSFLETNDFSVSVNKHTELNEV
>MP1417_megahit_42206_1048-2802
MGAIETVLVANRGEIAVRVMRAAKVMGLKTVAVYSDADAQALHTRTADIAVSLGGMTAAESYLNREAILEAARKTNADAIHPGYGFLSENTAFAAACSEADVLFIGPPASAVEVMGDKALAKRAMLAAGVPCIPGYQGEDQSDETLIQQAQEIGLPVMVKAAAGGGGRGMRLVQTDDELPQAIELARSEAERAFGNSDLIIERAIKGGRHVEVQVFADTHGNIIHLGERDCSLQRRHQKIVEESPCPIMTTELRQEMGMAAVEAARAVEYVGAGTIEFLLDAKGNFFFLEMNTRLQVEHPVTEAVTGFDLVQWQIRVAQGEPLPAAQDDVDLFGHAIEVRLCAEDATAGFLPSSGPVSLFDVPQAEGLRVDTGIETGDVVSPFYDSMVAKIIAWGETREEARLRLCSALRGTALIGVAHNREFLMNLLSDSTFVNGSATTDFIDQHYREGFTPVPIATTDIAAAIALQHIIAAQKHFDTALSVSSELRGWVSTGGSPVSARFEINGTAADATIETRSATELIIYIADDVHTVLCEDCESGLSSLLVDNHREFVSFHAVSNSVLEVSCQYSSFTLTNLDLIPPESQ
>MP1417_megahit_101416_2-829
ASAGGGGKGMRSVSAPKNLRSEFEAAAREASSAFGDGTVYIERLLKRARHVEIQVLCDTHGGAIHLNERDCSLQRRYQKVIEEAPSPAVSPGMREAMGHAAVTAARSVGYVGAGTVEFLLASNGEFFFLEMNTRIQVEHPVTEMTTGIDLVQKQFEVAAGLPLGISQDEVTQNGHSIEARVYAEDPRRGFLPSVGELAVWRPPSGPGIRVDSGVREGDSVTIEFDPMLAKLIVHAPDRGSAIRRLDSALSSFVVLGVRTNIDFLRNALSHDAFQGG
>MP1417_megahit_109355_2-880
NFYFLEMNTRLQVEHAITEMITNIDIVELQILVAQGNKLNLAQEDISFSGHSIEARLYAEDPEKDFLPMTGTLEFWKQSELDNIRIDAGVKTGQKISSYYDPMIGKIISWGKDRENARVNLKKAIDKTVVFGVPTNKLFLSEIMSNKTFSLGEVTTSFLSQESKNLNFKLSDIDIKYFQIAIVIQYLVRRDESFSNAIRVSEDLKNWSSNYFIKSRFDFELNNQNFYGFVSCDSNLIYQSTIDDNIASIAVEEIGSRELICVIDKKEYMVDYLFKSNIRKLFLNIDGKYFTLI
>MP1417_megahit_167643_2-571
SAGTVEFLFDDKTEEFWFLEVNTRLQVEHPITEEVTGIDLVSEQLRIAREEELGYAQDDITFMGHSIEARLYAENPDNDFLPETGEIIAFERGPENDARWDSGINIGSKIGTNFDPMLAKIISFADTRNDAILKLIRTLESAHIGGVITNREFLIECLKAREFFDGNTTTDFINQVQPNRKHKLTPTEIE
>MP1417_megahit_308538_348-542
MPGKVIDLKVKVGSKVKKGDTLVILEAMKMEHQVKASKDGRITKVLIKKDDQLENGALLMVLDK*
>MP1417_megahit_316183_3131-3631
MEWSLDNSDSRFSATFSNNDGKLKLSKLIKDDIENSTPDISVSRDKQPGRIIVELDGVPSLAHVIRSNDKWWIHFQGRIYVTNMHEPGSQSSSLSEGSLSAPMPGTILDVLVKSGQRVRQGQTLLVMEAMKMEHRIQAPRAGEVIAVHFETGDRVEMGANLVEIGE*
>MP1417_megahit_316183_3640-5196
MFPDWIIDAPNPFDSVLVANRGEIAVRILRAAKESGLKGIAIFSDPDQNSLHVEISDQAIHLPGDNLSETYLNINAIISAAKKSGAQAIHPGYGFLSERSDFAKAVVDADLVWIGPSPEAIETMGDKISARRRMIESNVPIIPGEELAIEDGTNPLGVLASSAARVGYPLLVKASAGGGGKGMRAVYEPKMLRTEYEAAAREASAAFGDGTVYVERLLTGSRHIEIQVLCDKYGNSIHLNERDCSLQRRHQKVIEEAPSPAVTPEIRNAMGVAAIRAAEAVNYEGAGTVEFLLTSKGEFFFLEMNTRLQVEHPVTELITGIDLVQKQFEVAAGIPLQIGQGDIGITGHSIEARIYAEDVSKGFLPAIGKLAMWRPPSTPGVRMDSGFREGDEVTVDFDPMLAKLIVHAPTRSAALRRLDSALSEFIVLGVTTNVGFLREITRSNIFSEGLVTTDFLDNTSLEDFLQPKIDDSILVSISAASNRLGIDRYSINTNSENLIDEYSGHNGDPFQTLKRSFP*
>MP1417_megahit_399662_2099-2593
MAEILTIGSSKHTVKLRRTGSNFTVNIDDELSDGEFSRKSDGRLEIRINGVRTIAYSERKGNEIYVHVNGINYFITKKSARVSSQQSEEESDDVVLSPITGKLLDKKVEDGTKVSKGDVIIILEAMKMEHRLISPRDGVLSKLTSVDVGGQVKEGELMFELEDE*
>MP1417_megahit_414452_2-142
ETLVILEAMKMEHQVKASEDGKVSKLLIRKDDQLENGALLMVVDPK*
>MP1417_megahit_432854_1-558
QVLCDRYGNSIHLNERDCSLQRRHQKVIEEAPSPAVTAEIRNSMGIAAIRAAEAVNYEGAGTVEFLLTSKGEFFFLEMNTRLQVEHPVTELITGIDLVQKQFEVAAGLPLEISQDDIGITGHSIEARIYAEDVSKGFLPAIGKLAMWRPPSTPGVRMDSGFREGDEVTVDFDPMLAKLIVHAPTRN
>MP1419_megahit_69413_1-615
FYFLEMNTRLQVEHPVTELITGQDLVAWQLNVAEGRPLPLGQDDIHLNGHAIEVRLYAEDPAHGFTPQTGPLYAFEPAEGEGLRFDTGVRSGDAITPHYDPMLAKVIAWGQNRDEARRRLIRSLEDTTVFGVTTNRHFLSRIIADETFGAGGATTAFLQQAFKDDPSLQPQNLTIRQLALAACVLDHDISGQSAWSNAPATMTPI
>MP1419_megahit_123645_1-570
EFLFDDKTGEFWFLEVNTRLQVEHPVTEEVTDMDLVYEQLRIARGEELGYEQSDISWSGHSIEARLYAEDPDNDFLPETGTLIAFEEDYEAEARWDSGVESGSIVGTSFDPMLAKVISYGPTRTDAATKLARALEAAHIGGLTTNRDFLVATLKTQEFLDGDTTTDFIERVKPPRALILNEEQLMHATAI
>MP1419_megahit_156142_1-963
KVVEESPAATLATDLRNSMGTAALRMADGICYQSAGTVEFLVDDATGEFFFLEVNTRLQVEHPVTEEVTGIDLVREQLRIAAGEPLGYEQNDVSFDGHAIEARLYAEDPAAGYLPAIGTLEAWEPAVEPLVRWDSGVGVGSAVGVDFDPMLAKVVAHGPTRREAVGRLALALEHLHLGGVTTNRDLLVATLRHEAFLAGDTTTDFLERHAPATTRTHDAPTANRVAMAAALWVRGRNRADALVLGMVPGGWRNARLPDPEITLSRVGCDEPAATVRYRWDRDGTFQATVCRTGDGGNTSGKHHVTVHDWTRTGIDLAVDGL
>MP1419_megahit_159400_187-684
MNLASVLVANRGEIARRVFRTARDMGLRCVAVFVDADADAPFVAEADEAVRLSDGYLDGAAIIAAALATGADAIHPGYGFLAENADFVEAVEAAGLVWVGPPADVVRSMGDKLAAKAAADIAGVPTLPSSDDPTDAGSVGYPLLVKAVAGGGGKGMHLVESADHLD
>MP1419_megahit_200247_2-463
VLKIEKKIGDIVNEGDLLFVVESMKMEQMITSDFSGKIEDITVNVNDQISAGKVLLKFENLNSQIKPDSKQIAKQTGKTIENSIQNISSPMAGVILKIEKNNGDLISKGDLLIVMESMKMEQMIVSDYDGSIDSIEVSVNEQVLAGQLLIKFK*
>MP1419_megahit_236266_1-807
NKDIARDLALKSNLPICPGLNNKDLKKDDLEKKCNEIGFPILVKASAGGGGKGMRAVHEPKMLRTEYEAAAREATAAFGDGTVYVERLLKGARHVEIQVLADSYGNCIHLNERDCSLQRRHQKVIEEAPSPAVTPTIREAMGEAAVQAAKAVDYEGAGTVEFLLSDRGEFFFLEMNTRLQVEHPVTEMITGIDIVQKQFEVAAGLPLGLSQSDIGIIGHAMEARIYAEDPSKGFLPAIGDLAMWRAPAGPGIRVDTGVREGDAVTVDFD
>MP1419_megahit_306350_13368-13898
MDKKYLVQLEKEVIGITVNDEKGQSSIYVHDDLTEESTVHEVTLEPVGLSGLYLLMIDNVPYELHIESKNENLEIIFGRETFLVNPIPWIDQDSLASVQSDDTSDSVLTAFMSGVVAEVLVSNGDSVTGGEVLLIIESMKMNNEITAPSSGNIEGLNLEIGAQVQEGDLLLRILSA*
>MP1419_megahit_363273_2014-3921
MNTFNSILIANRGEIAVRVMQTASALGYRSIAVYSEADVLSPHVRQADEAICIGPPPVAQSYLNIERILAAARETDAGAIHPGYGFLSENAEFAAACESAGIVYIGPSAAAVELMGNKAHAKAHMISNGVACVPGYAGEDPSDDAFIEAAGRIGYPVMIKAAAGGGGRGMRQVNDPKDLKKALARARSEAQHAFGLDEIILEKALPGPRHVEVQIMADTQGHVIHLGERDCSVQRRHQKVIEEAPCPVMTDKLRSAMGQTAVTAAQSIGYRGAGTVEFLLDEGGGFFFLEMNTRLQVEHPVTEMITGLDLVEMQIDIAQGLPLPLTQADVQFSGHAIEARLYAEDPGRGFLPCTGTVDLWKPPAIEHVRIDAGIDTGFEIGPHYDPMLAKLIAWGDDRESARCRLADALNKTVLFGLTTNRSFLVDALNRDTFADGCVTTAFIEQAFGPEDLSPAVPGIEHAAVAAVIQYRWQRDTARQRALSVPDDLLGWSSTGSLVSRYRYGVAGNAFDLNVSVRGEDYQVRSEGAELTVLILADSENKARIEVDGRIVEVVYEPHSGTRTYLFMDGEAWCFDNHRAAAALSETQAGNGRVLAPMHGRVTEIMVKAGDVVRKGQRLASLEAMKMEHEIDAPVDG
>MP1419_megahit_379718_1031-1180
VVRKGQRLASLEAMKMEHEIDAPVDGTVEQVVCALQVQVAIDDVLFEIR*
>MP1419_megahit_393706_2073-2351
DSQSAQSSQIDQNSGTVQATMTGRVIQILAKPGDQVVKGDPIVVLEAMKMEHSLTAPVTGHVRTLDTNLDQLVEQGLIVATIDPEPTPLSES*
>MP1421_megahit_9106_3-572
IHPGYGFLSENAEFAEAVERAGLTFIGPTADAIRVMGNKAESKRRMIDAGVPCIPGYEGLDQSNKTLLDEGSKLDLPIMVKAAAGGGGRGMRLVSELSELSNAIKLARAEAEGAFGSGELILETAIIKPRHVEIQIFADSKGNTIHLGERDCSVQRRHQKVVEEAPCPVMTAELREKMGQAAIDAAKSVN
>MP1421_megahit_48202_2-577
LKQNEIKFNGHAIEVRLYAEDPAQDFLPSSGTLDIWSIQASEGVRVDNGVTAGSFITPFYDPLIAKVIGHGNTRVDALNNLIDALGNTSIMGIKNNRNFLLDLLRQKDFRDGLATTSFVEETYANNFADQSPSTAEYALIGAFIYQKKLMKHLLEIPNMYDELIGWSNNKNLKSTLLIQHSEEIKRLHVAFL
>MP1421_megahit_64727_3-947
REALAAFGDGRVYLERMLTGSKHVEIQILADRHGRTIHLGERECSVQRRHQKVFEEAPCATMTEEIRSAMGKAAVAAAMAVHYEGAGTVEFLLAPTGEFFFLEMNTRIQVEHPVTELVTGVDIVREQLRIAAGEPMSCGELNLRGHAIEVRLYAEDASNNFLPAIGPLAVFQPPEGPGIRLDTGVRQGDEVTPNYDPMLAKLIVWAPSRVEALQRMRRALDEFVVLGTTTNLRFLRELCDVPDVIEGSTDTTMIDRLWPNGWSASIPVELEDGALMAAAVSESSGLHRQVHSNAQVSDQSGPVSPFMTLSRRYP*
>MP1421_megahit_104388_3-1316
IACRVMRTARDQGIATVAIYSEPDATAPHVLMADEAILIGPGPVGQSYLVPEKILAAAAETKADAVHPGYGFLSENADFAAAVEAAGLTFVGPSAEAIDLMGNKAAAKRRMIEADVPCVPGYEGADQKDETLVAEGEKIGFPIMVKAAAGGGGRGMRLVAASDALPAAITTARSEAENAFGSGELILEKAIVKPRHVEVQVFADSHGNVIHLGERDCSVQRRHQKVIEEAPCPIMTLELRDAMGSAAVEAARSISYRGAGTVEFLLDASGEFYFLEMNTRLQVEHPVTEEVTGLDLVALQLRVAEGGELNLPQEEVFLDGSAIEVRLYAEDPANKFLPCTGLINFFDTPSRPGVRVDAGIVAGQEISPFYDPMIAKIITYGETREVARKLMVDVLRETALFGVRTNRDFLIACLENDRFADGAFSTAFIAEEFGKAGF
>MP1421_megahit_111088_2-601
TALAGVTHNRAFLLELLHQPTFIDGGATTDYIDQRYPEGFAPSQPTTSTLAAGIVLQQILAAEQHFASALSVNEELRGWVSTGPVTRRHHFEVGDATFPADITSNSAEQFTVTLMEASHTVTLQTLTADSVTFWLDGQRVVLGYHQSDAAALMLATDQSEVTLINTDLIPPESAEDAQGGKVQAPMHGQLVTLLVEADQS
>MP1421_megahit_152245_32-775
LREAMGQAAVAAAEAVDYEGAGTVEFLLAPTGEFFFLEMNTRIQVEHPVTELVTGVDLVREQLRIAAGDAMSCGPLMIRGHAIEVRLYAEDASNNFLPAIGPLAVFRPPEGPGVRLDTGVREGDEVTPNYDPMLAKLIVWAPSRQEALQRMRRALDEFVVLGTTTNIRFLRELCDESEVVNGTTDTTTIDRTWPDGWQPTVPRSVEDAALMAAAVGESSGLHRGQTVATGGEETSPSPFETIDRRFP*
>MP1421_megahit_155177_787-987
PMHGQLVTLLVEADQSVEKDQRLAVFEAMKMQHEILAPVSGVVQQLNGQVGQQMAAGDVIMVIEEA*
>MP1421_megahit_171299_1-1881
VAIYADGDVNAPFVLEADTAIALNGKSTGETYLDVTKVLNAAKRSGADAIHPGYGFLSENQAFAQAVIDAGVKWLGPSPEVIGLMGDKLSAKRLMDEAGVPTLPGIEITADTDIVAAAAKIGYPVLVKASAGGGGRGMRVVENEAELMAAVEGAKREAGTSFGDDTVFLEKWLATSRHIEIQILGDSHGNLVHCYERECSIQRRHQKIIEEAPSPAVDDALRSRMGDAAIAAARKLGYASAGTVEFLLGDNEDFYFLEVNARLQVEHPVTEEIIGKDLVREQIRVAEGETLSFTQDEISINGHAIEARLYAENPAKGFLPSPGPVLVWKPATAGGARFDSGVEAGSEISTQFDPMIAKVIVHAPTRREAAGRLARVLETTAIAGLNTNRDFLVTTLRTPEYLAGDTTTDFIERVKPPLQREVSHLEHLQTAIAVAMESQAQRRLAAKVLTTMPSGWRNSTMPLQSVTYTVADTELTVAYQSLRDGSFKVICNNETHSVAIHQAGEGTIDLALGGQRLQFDIQRNGMQWLVHGDNGDLVLTESPRYPDASGVDAGGGLTAPMPGAVLTTEVAAGDTVAKGDLLVILEAMKMEHRIVAPRDGTVAQVHVDVGDQVDNAQLLVTLAEEE*
>MP1421_megahit_214342_1-660
MKTIQTVLVANRGEIAVRVMRTAKAMGLKTVAVYSDADAGALHVRAADLAVPLGGNTAAESYLNGQAILEAARTTGADAIHPGYGFLSENTGFAAACGEVDIIFIGPPASAVKIMGDKALAKRTMLEAQVPCIPGYQGDDQSDDTLRREAEAMGMPVMIKAAAGGGGRGMRRVGSPEQLLQSIALARSEAEGAFGNGDLILERAIEGARHVEVQVFADTH
>MP1421_megahit_234750_3-848
DAIHPGFGFLSERADFARAVLAAGITWIGPSPLAIEMMGDKMTARKTMKAAGVPVIPGEEIDFEDETKMIEAIVQASTRVGYPLLLKASSGGGGKGMRKVENPDNLVESIKGARREAIAAFGDGRVYIERMLTGSKHVEIQVLADTHGRVIHLGERECSVQRRHQKVFEESPCPVMTPDLREKMGQAAVMAAKAVDYEGAGTVEFLLASTGEFFFLEMNTRIQVEHPVTEMVTGVDLVREQLRIAAGQPMSCGQLMMRGHAIEVRLYAEDATNNFLPAIGPL
>MP1421_megahit_250956_2-910
VIHLGERDCSLQRRHQKVVEESPCPIMTPELREAMGSAAVEAARAVSYVGAGTVEFLLDASGEFYFLEMNTRLQVEHPVTECVTGFDLVQWQIRVAQGERLPAVQEDVDLFGHAIEVRLCAEDPAASFLPSAGPVSLFNIPVGEGVRVDSGIETGDAIPPFYDSMVAKVIAWGETRETARLKLRSALQATTLAGVTHNRAFLLKLLDQPTFIEGRATTDFIDQHYPEGFTPAQPTTSMLAAGIMLQQVLAAEQHFSSALSVNDELRGWVSTGPVTRRHHYEVDDTTFTAEITSSSTAHFTVIL
>MP1421_megahit_252155_2-1381
MANRGEIACRILRACREAGHPSVAICASNDAGSLFTEMADQVVMLNGETISETYLDQEQIIQAAKDTGATAIHPGFGFLSERAEFANAVQSAGLTWIGPSALAIEKMGDKMTARQTMRAAGVPVIPGEEVEEVDETKSLNALRDASTRVGYPLLLKASSGGGGKGMRAVHDPADFDQAAAGARREAVAAFGDGRIYIERLLSGSKHIEIQVLADQHGRTIHLGERECSVQRRHQKVFEEAPGPTMNHELREAMGQAAVAAAEAVNYVGAGTVEFLLAPSGEFFFLEMNTRIQVEHPVTELVTGVDIVREQLRIAEGEQMSCGPLMLRGHAIEVRLYAEDAANGFLPSIGPLAVFRPPEGPGIRLDTGVREGDDVTPNYDPMLAKLIVWAPSRLEALQKMRRALDEFVVLGTTTNIEFLRDLCDATPVVNGSTTTTTIDELWPDGWNPPAAPLLEEAALLV
>MP1421_megahit_272272_1-1350
SSRHIEIQILGDSYGNVVHLGERECSIQRRHQKIIEESPSPRVDPEMREAMGQAAVNLAKKLKYESAGTVEFLVDDKTGEFWFLEVNTRLQVEHPVTEGVTGKDLVYEQLRIARGEELGYTQEEIEWSGSSIEARLYAEDPSNDFLPATGKLIAYEPDSNIEARWDTGVEQGSIIGTDFDPMIAKVISTGKSRTDAANKLALALESLHIGGVITNRDFLVSSLRSEAFHEGLTTSDFIEKVNPQRSISMSGENLELSSSVAALWIQGLNRKNSNVLNQIPSGWRNSKLPRQKLSFRCLEEETTINYIRRRDGSFNLNNGSVANIFKWEESGIDIEIDGRRFYAKVTQDSKTIVVHMPWGNAVLEILPRFTLPGSEVEAGGLIAPMPGKVIDLKVKVGTKVKKGDTLVILEAMKMEHQVKASEDGKVTKLLVKKDEQLENGALLMIVDPK*
>MP1421_megahit_299120_554-1150
VAVLSALLMTKYSETLIDDARGFEDELYGWSNSKTIHYPLSFKFKEKNYTVHIELKKRNVVTVNHEGSKQEVYLNGDHLEISDKKVIIDFIEYKENRLFVSYQGRSFKAELMKEDLKIEDKDKGGKISAPMHGVIRDLFVSVGDKVKKNQVVLILEAMKMQHEITASIDGEVSNIYTKIGEQVSVDEDLLNINKEGEK*
>MP1421_megahit_325804_1795-2295
MEWSLDNSDSRFSATFSNNDDKLKLSKLIKDDIENPTPDISVSRDKQPGRIIVELDGVPSLAHVIRSNDKWWIHFQGRIYVTNMHEPGSQSSSLSEGSLSAPMPGTILDVLVKSGQRVRQGQTLLVMEAMKMEHRIQAPRAGEVIAVHFETGDRVEMGANLVEIGE*
>MP1421_megahit_325804_2304-3860
MFPDWIIDAPNPFDSVLVANRGEIAVRILRAAKESGLKGIAIFSDPDQNSLHVEISDQAIHLPGDNLSETYLNINAIISAAKKSGAQAIHPGYGFLSERSDFAKAVVDADLVWIGPSPEAIETMGDKISARRRMIESNVPIIPGEELAIEDGTNPLGVLASSAARVGYPLLVKASAGGGGKGMRAVYEPKMLRTEYEAAAREASAAFGDGTVYVERLLTGSRHIEIQVLCDKYGNSIHLNERDCSLQRRHQKVIEEAPSPAVTPEIRNAMGVAAIRAAEAVNYEGAGTVEFLLTSKGEFFFLEMNTRLQVEHPVTELITGIDLVQKQFEVAAGIPLQIGQGDIGITGHSIEARIYAEDVSKGFLPAIGKLAMWRPPSTPGVRMDSGFREGDEVTVDFDPMLAKLIVHAPTRSAALRRLDSALSEFIVLGVTTNVGFLREITRSNIFSEGLVTTDFLDNTSLEDFLQPKIDDSILVSISAASNRLGIDRYSINTNSENLIDEYSGHNGDPFQTLKRSFP*
>MP1421_megahit_373132_637-1515
SKHVEIQVLADRHGRTIHLGERECSVQRRHQKVFEEAPCATMTPELREAMGAAAVSAAEAVDYEGAGTVEFLLSPNGEFFFLEMNTRIQVEHPVTELVTGVDLVREQLRIAAGEPMSCGPLMIRGHAIEVRLYAEDASNNFLPAIGPLAVFRPPEGPGVRLDTGVREGDQVTPNYDPMLAKLIVWAPSRQEALQRMRRALDEFVVLGTTTNLRFLRELCDESEVISGDTDTTTIDRIWPNGWTPSVPRTIEDAALMAAAVGESAGLHRGPVSSRDAPKGPQSPFATLNRRFP*
>MP1421_megahit_391758_2-1384
AVHPGYGFLSENSDFAEACEKAKITFVGPSSKAIDAMGNKAKAKVIMKEAGVPCIPGAEVESKNDRELQLAAESVGFPLMIKAAAGGGGRGMRLVNNISDLQKNCEIAKAEALSAFGSSEIILEKSIIEPRHIEIQIMADNFGNIISLGERDCSVQRRHQKIIEESPSPVVDELLRAKMGEVACLAGKVINYSGAGTIEFLLDKEKNFYFLEMNTRLQVEHPVTEMVTGLDLVELQLKIADDQELPLSQEQVQLSGHALEVRLYSEDPLKNFLPSTGKIEVWRKHQSSYTRYDDGIIEGQVISPFYDPMIAKVISHGKNREQAIDELKQSLQNTALFGIKNNRDFLIAILSSAAFRHEDVNTSFLENNDFSVSVTKHTELNEVAVLSALLMTKYSETLIDDARGFEDELYGWSNSKTINYPLSFKFKEKNYTLHIELKKRNVVTVNHEGSKQEVYLNGDHL
>MP1421_megahit_420240_3-506
MVDEEMREKMGQAAIKLASKLKYESAGTVEFLVDEKTKEFWFLEVNTRLQVEHPVTEEVTGIDLVKEQLRIASGEELGYDQIDIDFFGSSIEVRLYAEDPGNDFLPVTGKMIAFEPTDDPLVRWDVGIESGSNITSNFDPMLAKIISFGETRIEAANKLALALENSHF
>MP1517_megahit_13062_2-706
CRILRACSEAGLTSVAVYADNDAGSMFTELATIAVPLEGDTIAETYLNQEQILAIAGAHNVDAIHPGFGFLSERSDFAQAVTDAGINWIGPSPQAIEMMGDKMTARLTMKAAGVPVIPGEEIASEDEETMISDIVEASQRVGYPLLLKASSGGGGKGMRKVEDPADLIDAIKGARREAIAAFGDGRVYVERLLTGSKHVEIQILADKHGRTVHLGERECSVQRRHQKVFEESPCP
>MP1517_megahit_27314_112-519
PSRTVAMRDLHGNVHEVEPVPGTAVDGVVNVRGQSHTFTRLSRSEHWAPASAGSHGAANAVVAPFPAVVAEVHVEPGQAVDGADPIVVIEAMKMLHTLTAGGPGVVDEVRVAPGDHVETNQILITFENPEETEDA*
>MP1517_megahit_27398_1-612
MVAKVIAYGDDRETARKRLVEALRQTALLGPATNRDFLVTCLEKETFIKGEATTAFIGEIFGETGYIAEPISSEMVALQGVLHFIHDREQALRRAISVPDALKNFSTSGSLQTPYSLLIGDEVFDLTVSSAKVGSYHVDVAVEEGADKVIIETHDVEQVSPDVSISFNVNNQIIKSLAVIDSNVLYHALQSADTAIFLSSINQL
>MP1517_megahit_39748_191-952
PRLRSLMGAAAVQAARAVDYEGAGTVEFLLSDKGEFYFLEMNTRLQVEHPVTELITGLDLVQMQFSVAAGLPLPIKQAEVGISGHAMEARLYAEDPSTGFLPSIGPIARFDTPVGPGIRVDTGVQTGDEVTTSFDPMIAKVIVHAPDRPSAIRRLDQALSQIILHGVRSNIGFCRKMLVSDTFSGPGVTTDHLDHMDPPSLPVEPIRGILSVIASAAERFGLHRAAITSAPSTVDQHAGHPGDPFRTLSRNFP*
>MP1517_megahit_43561_2-574
PDAEAISLMGNKATAKRRMIEAGVPCVPGYEDADQSDERLIQAAKEIKFPIMVKAAAGGGGRGMRLVQDMDEFKSALVTARSEAANAFGSDELILEKAIIYPRHVEIQVFADRYGHVVHLGERDCSVQRRHQKVIEESPCPVMTPELRADMGAAAVEAARNINYFGAGTVEFLLDQSGAYYFLEMNTRLQV
>MP1517_megahit_67881_3-1085
EAENAFGSGELILEKAIVKPRHVEVQVFADSHGNAIHLGERDCSVQRRHQKVIEEAPCPVMTPELRDAMGGAAVEAARSINYRGAGTVEFLLDAGGEFYFLEMNTRLQVEHPVTEEVTGLDLVALQLRVAEGGELDLPQEEVFLDGSAIEVRLYAEDPANKFLPCTGIVNFFDTPSRPGVRVDAGIVAGQEISPFYDPMIAKIITYGETREVARKLMGDVLRETALFGVRTNRDFLIACIENDRFADGAFSTAFIAEEFGNEGFSESSPDAREMAVLGVRHYLLDRGDAFDKTLNMPDALLGFTSNEELYTSYLLACGDETAHVIVRAQKDGSFVVNVDDETLSVTLRNVEGARAVMLVDG
>MP1517_megahit_101222_229-585
MSSIRKILIANRGEIAVRVMQTARRLGISTVAVYSDADVEAPHVALADEAILIGPGPVGESYLVIDNILDAARQTNADAIHPGYGFLSENADFADAVQNAGLIFIGPDAEAILLMGNKA
>MP1517_megahit_130620_505-1053
MGRIRKLLVANRGEIACRVMRTARDLGIATVAVYSEPDATAPHVLMADEGVLIGPGPVGQSYLVSEKILAAAAETKADAVHPGYGFLSENADFAAAVEAAGLIFVGPSAEAIDLMGNKAAAKRRMIEAGVPCVPGYEGAEQKDEILIAEGEKIGFPIMVKAAAGGGGRGMRLVEEAEGLPAAI
>MP1517_megahit_146924_808-1014
IDVFVKVGDKVAEGQKLAIVEAMKMQHEIFSEVEGDVVDVRIVSDQQVSVNDLMIEIAEENVGDEENA*
>MP1517_megahit_153196_613-957
EAIASTVHLSGDTLHGLVGGRGLDCVNLLAKARGSDEDSDGRRVLAPMHGRVVEVFVGTGDAVQKGDRLAIIEAMKMQHDILAEIDGSVDDLLIEIDQQVGAEDLMITIAANDE*
>MP1517_megahit_159538_2-319
EAPATLYLASDSLAMMLADNTRIPPEAEEAAGGGKITAPMHGQLLSIDVAAGDAVTKGQRIAVLEAMKMQHELIAPGDGAVVDVMAMPGKQIGAGDLIMMLELEE*
>MP1517_megahit_161175_3-1115
EIQVFADEFGNAVFLGERDCSIQRRHQKVVEEAPSPFVDPELRQRMGEAAVNAAKACNYCGAGTVEFLVDKDKNFYFLEMNTRLQVEHPVTELITGLDLVEWQLRIASGEELPLTQEEVTLTGHAVEVRLYAEDPRNNFMPQTGTVRLWHYPTRAGLRVDHGIHPGQEVSPFYDPMLAKIIAFGESRPEAIRRLASAVQDTQLLGINNNKLFLQNVLRNEVFERGDATTAFIERFFISDVSMDQKAPSSATLAHAALLLLHHGVDIKRDRTADWHNPAAAATSYRLAFDGDIQTVSITDRDGHFEIVTGAERFILNLVSIDESECVYVENRVRETMRFAFAGNILYLDDGTGHFILEDVTYQPAKTAGGAG
>MP1517_megahit_170407_847-2400
ADTDIVAAASDIGYPVLVKASAGGGGRGMRVVESEAELMASVEGAKREAGTSFGNDTVFLEKWLATSRHIEIQILGDNHGNLVHCYERECSIQRRHQKIIEEAPSPAVDDALRSRMGDAAIAAAKKLGYASAGTVEFLLGDNDDFYFLEVNARLQVEHPVTEEIIGKDLVREQIRVAEGETLSFTQDDISINGHAIEARLYAENPAKGFLPSPGPVLVWKPATAGGARFDSGVEVGSEISTQFDPMIAKVIVHAPTRREAAGRLARVLETTAIAGLNTNRDFLVTTLRTPEYLAGDTTTDFIERVKPPLQREFSDLEHLQTAIAVAMESQARRRRAAKVLSTMPSGWRNSTMPSQSVTYTVGDIELTVAYQSLRNGTFNVICNDESHSVAIHHAGDGRIDLALNGQRLQFDIQRNAMQWLVHGDNGDLVLTELPRYPDPRGVDAGGGLTAPMPGAVLATEVAAGDEVAKGDLLVILEAMKMEHRIVAPRDGTVEHVHVGVGDQVDNAQLLVTLAEEE*
>MP1517_megahit_182617_239-892
GDTTTDFVERVNLNSEIDLTEEEIFNFAKVGAMWIQGKNRSEANVLQNIQSGWNNARLPYQEVKLSLEDQEYRVKYKSLKDGNFVSAESEIIRMFDWYEDFIDVEISDVRYRSKITMDNNLLLVQTHKGNLLFKILPKFNISQEEAIKGGLTAPMPGKVVEIKIKKGSNIKKGDTLVILEAMKMEHKVLAPDNGKIKEVLIKENDQVENGQTLVVLD*
>MP1517_megahit_189927_244-651
MSLDLQSPLQGTVLIVDVEVGDKISEGQRVALLESMKMEHEVLATSGGVITKVCIEIGQMVAESEKLFSFDIREAPSSTEVTSDPVDLTYIRPDLAETIERHEIGRDHRRKSAVEKRHLKGQRTARENIADLTDWG
>MP1517_megahit_209742_1981-3321
ITETYLDQQQILKIAKENDVDAIHPGFGFLSERADFAKAVIDSGITWIGPSAMAIEKMGDKMTARTTMKAAGVPVIPGEEIEQDDAEEALVAIRSASQRVGFPLLLKASSGGGGKGMRIVNSPEELDDAVSGARREAIAAFGDGRVYVERLLTGSKHVEIQILADKHGKTIHLGERECSVQRRHQKVFEEAPCPTMTPQLREKMGQAAILAAQAVNYVGAGTVEFLLASSGEFFFLEMNTRIQVEHPVTEMVTGVDIVREQIRIAAGEPMSCGELNIRGHSIEVRLYAEDATNNFLPAIGPLVVFEPPVGPGVRLDTGVRQGDEVTPNYDPMLAKLVVWAPSREEALQRMRRALDEFVVLGTTTNIRFLRELCDQEDVINGSTDTTLIDRVWPNGWKPQIPKDLVDAGLMIAGMSESSGKHRKMNSEIQGEEGPLSPFTTLSRRFP*
>MP1517_megahit_262134_2-628
LHVRSADLAVPLGGNTAAESYLNGDAILEAAGKAGADAIHPGYGFLSENTGFAAACAEAGIIFIGPPAAAVEIMGDKALAKRAMLEAKVPCIPGYQGKDQSDDTLIREAEAMGMPVMIKAAAGGGGRGMRRVADPEQLLQSIVLARSEAEGAFGNGDLILERAIEGARHVEVQVFADTHGNVIHLGERDCSLQRRHQKVVEESPCPVMT
>MP1517_megahit_306278_449-1177
MKNNFKTIKKFKKILIANRGEIAVRIIKTAKNLGLKTVAVYSDEDLDSLHVKLADEKINIGKGPSSESYLSIKNIINAAKNTKSDAIHPGYGFLSENADFAKKCKKEKLIFIGPDYKTIEAMGNKKIAKSIAMKVGVPCLNDYRILSNEKMVEVNQKAKNIGYPIMLKATNGGGGKGMRLVLEQKNLKSSLHLAKAESMSAFGSDEIIIEKALIKPRHIEVQIFGDNFGNFIHLGERDCSVQR
>MP1517_megahit_314008_262-1869
CIPGYQGDDQSDNTLLKSAKKIGFPLMIKASAGGGGRGMRLVNQVDDLKDALKIARAEALNAFGSSELILEKAFVNARHIEIQIISDAYGSHLYFGERDCSIQRRHQKVIEESPSPVMTKMLREKMGKAAVCAAKAVDYTNAGTIEFLVDDQLNYYFLEMNTRIQVEHPVTEMVTGYDLIALQFLVAQGAKLPMKQSDIAITGHAIEARIYAEDPNNDFLPNAGKIDFWDPPRFDGVRIDDGVVTGQTLSTFYDPMIAKFVGFGENRESARQKLIHGLTKTALFGIKNNKQFLIECLRKPSFISGDFRTDFISKEFQDQDKTVEPKKLLDIAIVSCIQVIRDTQNLYAQTLCVSELLCNWTNAGCLKYRKLYMVGDDHFDLTLSPDPNKTNTFDVLNLSTSEKLSLTVEILDDSRARCLFERNIIEVAFFELNVKQIYCEINGVSRLYEDMINNHQGGKRIASSGTVVSPMHGSLLEVNVNIGENVVEGQLLAVLEAMKMHYEIRAEISGQVEAVFSQKGDQISADDVLLEIKDR*
>MP1517_megahit_355359_1-744
SELRSLRKLLVANRGEIALRVMRTAKKMGLLTVAVYTDADEQSPHVNFADQSVNIGKGPIAESYLSIEKIMEVALSTGCDAIHPGYGFLSENSDFAEACEKAKVTFVGPSSKAIEAMGNKAKAKAIMKEAGVPCIPGAEVANKNDRELQLAAESVGFPLMIKAAAGGGGRGMRLVNNISDLQKSCEIAKAEALSAFGSSEIILEKSIVEPRHIEIQIMADNFGNIISLGERDCSVQRRHQKIIEESPS
>MP1517_megahit_367389_3-524
IQRRHQKVVEESPSPMVDDSMREKMGDAAIKLASKLKYESAGTVEFLVDEKTKEFWFLEVNTRLQVEHPVTEEVTGIDLVKEQLRIAEGESLGYDQSDIDWFGSSIEVRLYAEDPNNDFLPVTGKMISFLPADDPLVRWDVGIESGSIITPDFDPMLAKVISYGETRTEAAKKL
>MP1517_megahit_385328_2-520
FGSSEIILEKSIVEPRHIEIQIMADNFGNIISLGERDCSVQRRHQKIIEESPSPVVDTQLRTKMGEVACLAGKVINYSGAGTIEFLLDKDKNFYFLEMNTRLQVEHPVTEMVTGLDLVELQLNIADDQELPLSQEQVQLCGHSLEVRLYAEDPWKNFLPSTGKIEVWRKHKSP
>MP1517_megahit_389791_232-507
KAEIIKEDLKIEDIDKGGKIRAPMHGVIRELFVTVGEKVKKNQVILILEAMKMQHEITASIDGEVSDIYTNIGNQVSVDEDLLNINKEGEK*
>MP1517_megahit_393235_2-553
MFDSILVANRGEIALRIMRTAQAMGIQTIAIYVEADKDAPHVRFADKAVLLPDGGYLDIDAVLDAAQKSNAGAIHPGYGFLSENSEFAKRVIKEKIVWVGPSPKVISVMGDKLKAKELALKASVPTLPMTSNEKEVKKIGYPLLIKAAAGGGGKGMRVVTDKKDLQESLEGAKREALSGFGDER
>MP1517_megahit_397459_3-1184
KDLQESLEGAKREALSGFGDERVFIERYVEKSRHIEIQILGDSHGNVIHLGERECSIQRRHQKIIEESPSPRITEEIRFAMGNAAVDLAKKIKYESAGTVEFLFDDKSGEFWFLEVNTRLQVEHPVTEEVTGIDLVAEQIKIARGEELQYSQEDIEWTGSSIEARLYAENPNNDFLPETGNMFAYEQAENDFMTRWDSGIHKDSVIGTNFDPMLAKVISYGETREDAARVLAKSLEDSHIGGVITNKDFLIATLRSDEFLKGNTTTDFIERVKPPRVKNLTNDELNFALTAAAMWKQMRNRISSDIAPYIPSGWTNGRLPNPNITFLLDGEEIFVEYKLINKNKFLVFNSEVEVVNIDDKYIDLVFDSVRVKSRISEDAEFILVHIPSGDVSFE
>MP1519_megahit_45234_3-458
RYAVRSSGEATSITILSEDPKGVRVSVDGHTKQICAKLAASGAMHLAMDGDTRVFRNRLTHSGLATEQGGGGRVVAPMHGKLVEIFVQAGVAVRKGSRLAVLEAMKMQHELLSEVDGVVREVHGNPDAQVAADDLLFEIELIKENDAGTGA*
>MP1519_megahit_65169_2-664
AHFDEAQLAARVPGPLQYALAALAIYRSDGASLAQQAALPAELSDWHSAPGGTIGMTVAWGEERQAVTLVHDSARHYVITLDGEAHEFVVEGSGDGYTRLQMDGVAARIDYTRAGDDLWLTAQDRSFCFRDVTLEPAQAVAPGADGRILATSDGRLLEVRVAAGEAVEAGQTVAVLEAMKMEFQLKTPVAGQVESVEAAGGDQVANRQLLVKIQPASEDG*
>MP1519_megahit_85015_1-606
WLLYTLGLRAAATQTVDTAWQSNDGWRANLPAKIHFRFGLDDQPIDLSACPIDANRLSFVGEQTTHSVEGQWLTANRLKVNDSDDLSLDIIAIEHATGHYLGMGGHFFRLVVTDGLTTQVDKAIRSGDVNAPMAGRVIDVRVTQGMEVEAGTILVVIEAMKMEHHLASPVTGHITSIETSIGQLVSEGHTLVKVTPLESLD*
>MP1519_megahit_141628_16423-18300
MIRKLLIANRGEVAGRIIATCKTMGIHTVAVFSEADQDSLYVRLADEAVLLGPAPPAESYLSIDAVLKAAERTGADAVHPGYGFLAENADFARRVREAGLTFVGPAAEVIEQMGSKVAAREVCQKVGVPIVPGSDALDDDGLLDWASEHGYPVMLKASAGGGGKGMRRLFTPQELKEALGSSRREALKAFGDDKLYLEKAVVEPRHLEVQIVGDHRGQVRHLGVRECSLQRRHQKLVEESPPPNTSPELFNGLTEAAVKLAKAVNYTSLGTVEFLVEGETFYFLEMNTRLQVEHPVTEMITGLDLVQIQIQIAEGKSIQFAQQSVPFLGHAVEARLICEDAYQGFLPQTGTVLNWSTASSVRFDTTLESGAVITPHYDSMVAKVIAWSDDRPGALRLLQNALSSTVLLGVRTNIDFLQRLLERPEVQEGKVHTELVESVDWEAPDCAREQLLTAAASRWAALAGRNQALNSLPFSFAFEGHPPITVSDRRFRIEGREYDVRISNDALEVDGHRFNVVSAYQNGIWWVHTCQGTACFKEVPRLPVPGGAAGGGSLTAPMPGLVVEVMVKPGQQVEAGQALLKLEAMKMEQVILSPAEGIVAEVHFAVGEQAGEGDRLITLQSESGD*
>MP1519_megahit_159281_2-508
ETLKLDMVEWQTRIAGGELIDFSQDDIRPQGHALECRIYAEDPYDNFAPVTGQLLAWRPPSGMGIRLDSGVAEGQEITAYYDSMLAKLVAWGTDRQASIWRMHRALESFPVLGVTTNVPFLIRAISHPEFQSGDYDTGFIGKYQELTAPPESASLSGAAAQIAERFWQS
>MP1519_megahit_162410_1-1779
SYLNVDALLDACRKTGADAVHPGYGFLSENAGFSRACKDAGITFIGPDEDAIHLMGSKRLSKLAMIEAGVPCIPGYEGEDQSDATLLKEAERIGLPLMIKASAGGGGRGMRVVTDASEIPAQLKSARQEAKSAFGSDELILERAVMQPRHVEIQVFGDRHGHVIHLGERDCSVQRRHQKVVEEAPSPAVDEALRQEMGEAAVNAAKACNYVGAGTVEFLLAPEGDFFFLEMNTRLQVEHPVTELVTGLDLVAWQIKVARGEPLPLTQEQVRLTGHAMEVRLYAEDPAQNYMPQTGPVLCWQPAAGDGVRIDHGLVEGYEVGSHYDPMLAKIIAVGDSREDARRRLIRAVEDTVLMGVRDNRPFLAAILRHPVFACGEATTAFIGEDFADDASMAGEAPSSQLWALAALLRCEAETPSADLRGWHSSTLGAQPVQLRCGDHEQTVYIRYQDNHAELIVGENSHRIATLAPGLATIDGVQQRYRMCQDGKQSWLQWQGHSVCFEDATHSAAGTSDQAGSGQIRAPMDGAVIEVCTKTGDAVKRGQVLVIMEAMKMEHSLKADCDGTVESADLAVGSQVKRQQLLVSIKPDSPET*
>MP1519_megahit_163457_3-1121
RLQVEHPVTEMVYDIDLVEWQLRVAQGEAIPLSQDDINARRHGHAIEVRLCAEDPAQNYLPQTGTLLERTAPEGIGVRTDHGLRSGHEISPYYDSMQAKVIAWGEDRETARVRLLKALEDCTFLGVVSNKDYLTEVLAEDAFVSGDFSTSFVERYFPQKVISKITPSSRHVALAAVALYVLDAEKLAAESDLSEELLGWHSAHEFPTDFKLRWRDTDYELELLVHDGRLFKVDVGDAHVEIELGQMRDGAFDYICEGVKARGRMARNGDVLWLTADGVTHPYTDLTFAPAEGAAPGSDGRILAHSDGKIVAVNVTEGDRVEKGKTLVVLEAMKMEFQLATPVPGVVKSVSVQAGDQVKGRQLLVELEPDAEG*
>MP1519_megahit_166004_540-1862
MGRFTKVLVANRGEIACRVIQGARGAGYRTVAVYSDADRLARHVTLADEAVRLGPAPVGESYLVIDKIIDAARRSGADAIHPGYGFLAENAGFAQACADAGLRFIGPSPDAITLMGNKRQAKIKMIDANVPCVPGYEGGDQDDVVLTDEAQKIGVPVMIKAAAGGGGRGMRLCEDAAQLGEMIRSARSEAENAFGNGELILEKAVVGARHVEIQVFGDSHGTVVHLGERDCSVQRRNQKIVEESPSPVVDAELRAKMGAAAVAAAQSIDYVGAGTVEFLLGADGEFYFLEMNTRLQVEHPVTELVTGIDLVDWQLRIAQGDPIPLQQSEIRQTGHAIEVRLCAEDPRTGYVPQTGPIQAWVIPEGEGLRVDHGLLADGEISPYYDSMVAKIIAYGHDRESARSRLARALSNTRLHGVVSNLDLLKDILDEPDFAAGDFHTG
>MP1519_megahit_241472_1-516
RPERRGVRPVVSVGLRPGALDAAERLGRPVIAVVDTPPGRTTAARLAAVVEAPFEEVLDHVDAIAALDPAAVVGLAERAVVPAAHLREALGHPGCALDTAVRCSDKRAMKRAVRAAGLRCADVVEAEEGLAGADLVDRLGLPMVLKAAVGSGGRGTRVVRDAADVPDRLPGG
>MP1519_megahit_244112_12696-14249
MTAESFGSAPRPFGTVLVANRGEIAVRVLQAAREAGLRGIAVYSDPDAGSLHVEVADNAVHLPGDTLAETYLNAGAIISAAKSSGADSIHPGYGFLSERADFAKAVEDAGLVWIGPPAEAISTMGDKISARIRMVESGVPVIPGEELSVPDGAKHLGVLAVCAARVGYPLMLKASAGGGGKGMRAVHEPKMLRTEYEAASREASAAFGDGTIYVERLLIGVRHVEVQILADSHGNCIHLNERDCSLQRRHQKVLEEAPSPAVTPDLREAMGDAAVTAAKAVNYVGAGTVEFLLSPRGKFYFLEMNTRLQVEHPVTEMTTGIDLVQKQFEVAAGLHLGLVQNDVRLSGHAIEARIYAEDASKGFLPAVGRLSFWKSPQGPGIRVDSGVRQGDVVITDFDPMLAKLVVHAPTRQAALRRLDTALADFVALGVTTNIGFLRNVAAHHAFASGNVTTEFLDSTSSSEFAEPGADPAVLVAIASAAQRLGMDRAPSDDASDSVDEHTGHSGDPFRTLSRSFP*
>MP1519_megahit_255820_8324-10303
MDRFNSILIANRGEIAVRVMRTATALGYRSIAVYSEADALAPHVRQANDAVCIGPAPVAQSYLDIERMLAAARETDAGAIHPGYGFLSENADFAAACEAAGIVFIGPSAAAVELMGNKARAKAHMASAGVLCVPGYAGEDPSDDAFIEAASRIGYPVMIKAAAGGGGRGMRQVDDPAALTKALARARSEAQHAFGSDEVILEKALQGPRHVEVQIMADEQGHVIHLGERDCSVQRRHQKVIEEAPCPAMTDKLRSAMGETAVTAAKSIGYRGAGTVEFLLDEGGDFFFLEMNTRLQVEHPVTEMITGLDLVAMQIDIAQGLPLTLTQADVQFSGHAIEARLYAEDPSRGFLPCTGTVALWQPGRAEHVRIDAGIDNGLQIGPHYDPMLAKFIAWGDDRESARRRLADALTKTVLFGLTTNRTFLVDVLNRPAFADGCATTAFIDQAFGPEDLSPAVPGVEHAAVAAVMQYRWQRDAARQRALLVPADLLGWSSTGSLVSRYRYGLAGNALDLTVSARGDDYRVRSEGAEIAVRMVADSENKARIEVDGRTIEVVYEAQSQTRAYLFMDGEAWCFDNQMVAAALSETQAGNGRVLAPMHGRVTEIMVKAGDVVRKGQRLASLEAMKMEHEIDAPVDGTVEQVVCALQVQVAIDDVLFEIS*
>MP1519_megahit_269599_1718-2686
SELPQAIERARGEARKAFGDDSFFLEKFIENPRHIEVQIFGDKHGNALCFGERECSLQRRYQKIIEEAPSLAVSPELREKLVEAGVNAVKALDYTGAGTVEFILDSSDNFYFLEINTRLQVEHPVTELVYGVDLVALQVSVAQGEPLKLDQSFLKPRGWAIEARIYAEDPDNGFMPSVGTLEVFHPPTGHNLRLDTGFRQKDQVSIHFDPMLAKLIAYGPDREAARLGLLAGLKEFAVLGVTTNIPYLGRILAHQVFVEGDFHTQFLESCGDMFGPRRSRENQELALALAGAFGSKSRPQAQAEMKPATSSPWQSLGDWKVN*
>MP1521_megahit_73789_9-587
DGASLAQQTALPAELSDWHSAPGGTIGMTVAWGEERQAVTLVHDSARHYVITLDGEAHEFVVEGSGDGYTRLQMDGVAARIDYTRAGDDLWLTAQDRSFCFRDVTLEPAQAVAPGADGRILATSDGRLLEVRVAAGEAVEAGQTVAVLEAMKMEFQLKTPVAGQVESVEAAGGDQVANRQLLVKIQPASEDG*
>MP1521_megahit_159890_3-515
YFLEMNTRLQVEHPVTELVTGQDLVAWQIRVARGEPLPLQQDQVTLSGHAIEVRLYAEDPAQNYMPQTGKILHWRPASGDGVRIDHGLCEGYLVGSHYDPMLAKIIAWGESRDDARRRLIRAVEDTQLMGVGDNRAFLAAILRHSSFANGTATTAFIGGDFANDASLSGNA
>MP1521_megahit_163126_885-2762
MIRKLLIANRGEVAGRIIATCKTMGIHTVAVFSEADQDSLYVRLADEAVLLGPAPPAESYLSIDAVLKAAERTGADAVHPGYGFLAENADFARRVREAGLTFVGPAAEVIEQMGSKVAAREVCQKVGVPIVPGSDALDDDGLLDWASEHGYPVMLKASAGGGGKGMRRLFTPQELKEALGSSRREALKAFGDDKLYLEKAVVEPRHLEVQIVGDHRGQVRHLGVRECSLQRRHQKLVEESPPPNTSPELFNGLTEAAVKLAKAVNYTSLGTVEFLVEGETFYFLEMNTRLQVEHPVTEMITGLDLVQIQIQIAEGKSIQFAQQSVPFLGHAVEARLICEDAYQGFLPQTGTVLNWSTASSVRFDTTLESGAVITPHYDSMVAKVIAWSDDRPGALRLLQNALSSTVLLGVRTNIDFLQRLLERPEVQEGKVHTELVESVDWEAPDCAREQLLTAAASRWAALAGRNQALNSLPFSFAFEGHPPITVSDRRFRIEGREYDVRISNDALEVDGHRFNVVSAYQNGIWWVHTCQGTACFKEVPRLPVPGGAAGGGSLTAPMPGLVVEVMVKPGQQVEAGQALLKLEAMKMEQVILSPAEGIVAEVHFAVGEQAGEGDRLITLQSESGD*
>MP1521_megahit_182905_386-640
MNTFNSILIANRGEIAVRVMQTASALGYRSIAVYSEADALSPHVRQADEAVCIGPPPVAQSYLDIERILAAARETDAGAIHPGYG
>MP1521_megahit_229217_3-1223
IAVRVLQTLQAMGIATAAIYADPDANAPHVALADEAFALDGSTAEETYLDRRKIIALAVQCGADAVHPGYGFLAENPAFSKECAEAGLVFIGPTPGTIELLGDKIRSKDAAVEAGVPVVPSSPMWSPGESQADDMSAEIGFPLLVKAAAGGGGRGMRIVERVQDLEPALESASREAASAFGDGRVFLERYIPAARHVEFQVLADSSGNTIHLLERECSIQRRYQKVIEETPSPALDEGLRNKMASSAVAMAKSAGYTNAGTVEFLVDAKTGDYYFLEMNARIQVEHPVTEETLKLDMVEWQTRIAAGELIDLFQDDIRPQGHALECRIYAEDPYDNFAPSTGRLLAWRPPSGMGIRLDSGVAEGQEITAYYDSMLAKLVAWGPDRQAAIGRMLRALESFPVLGVTTN
>MP1521_megahit_231599_3736-5715
MDRFNSILIANRGEIAVRVMRTATALGYRSIAVYSEADALAPHVRQANDAVCIGPAPVAQSYLDIEHMLAAARETDAGAIHPGYGFLSENADFAAACEAAGIVFIGPSAAAVELMGNKARAKAHMASAGVLCVPGYAGEDPSDDAFIEAASRIGYPVMIKAAAGGGGRGMRQVDDPAALTKALARARSEAQHAFGSDEVILEKALQGPRHVEVQIMADEQGHVIHLGERDCSVQRRHQKVIEEAPCPAMTDKLRSAMGETAVTAAKSIGYRGAGTVEFLLDEGGDFFFLEMNTRLQVEHPVTEMITGLDLVAMQIDIAQGLPLTLTQADVQFSGHAIEARLYAEDPSRGFLPCTGTVALWQPGRAEHVRIDAGIDNGLQIGPHYDPMLAKFIAWGDDRESARRRLADALTKTVLFGLTTNRTFLVDVLNRPAFADGCATTAFIDQAFGPEDLSPAVPGVEHAAVAAVMQYRWQRDAARQRALLVPADLLGWSSTGSLVSRYRYGLAGNALDLTVSARGDDYRVRSEGAEIAVRMVADSENKARIEVDGRTIEVVYEAQSQTRAYLFMDGEAWCFDNQMVAAALSETQAGNGRVLAPMHGRVTEIMVKAGDVVRKGQRLASLEAMKMEHEIDAPVDGTVEQVVCALQVQVAIDDVLFEIS*
>MP1521_megahit_247561_7647-9200
MTAESFGSAPRPFGTVLVANRGEIAVRVLQAAREAGLRGIAVYSDPDAGSLHVEVADNAVHLPGDTLAETYLNAGAIISAAKSSGADSIHPGYGFLSERADFAKAVEDAGLVWIGPPAEAISTMGDKISARIRMVESGVPVIPGEELSVPDGAKHLGVLAVCAARVGYPLLLKASAGGGGKGMRAVHEPKMLRTEYEAASREASAAFGDGTIYVERLLIGVRHVEVQILADSHGNCIHLNERDCSLQRRHQKVLEEAPSPAVTPDLREAMGDAAVTAAKAVNYVGAGTVEFLLSPRGKFYFLEMNTRLQVEHPVTEMTTGIDLVQKQFEVAAGLHLGLVQNDVRLSGHAIEARIYAEDASKGFLPAVGRLSFWKSPQGPGIRVDSGVRQGDVVITDFDPMLAKLVVHAPTRQAALRRLDTALADFVALGVTTNIGFLRNVAAHHAFASGNVTTEFLDSTSSSEFAEPGADPAVLVAIASAAQRLGMDRAPSDDASDSVDEHTGHSGDPFRTLSRSFP*
>MP1521_megahit_252972_1040-2509
MTKFDTVFIANRGEIAVRIASTLRSLGIRSVAPYTEPDSHAYHTEAVDLAVPISSYLDGAELIKLAKEHGAQAIHPGYGFLSENAPFCSACQEAGLEFIGPSPDAISKMGDKLVAKEQMTKAGLPMVPSWSGPPEQAVEGARSVGYPLLVKAAAGGGGKGMRLVKEESELPQAIERARGEARKAFGDDSFFLEKFIENPRHIEVQIFGDKHGNALCFGERECSLQRRYQKIIEEAPSLAVSPELREKLVEAGVNAVKALDYTGAGTVEFILDSSDNFYFLEINTRLQVEHPVTELVYGVDLVALQVSVAQGEPLKLDQSFLKPRGWAIEARIYAEDPDNGFMPSVGTLEVFHPPTGHNLRLDTGFRQKDQVSIHFDPMLAKLIAYGPDREAARLGLLAGLKEFAVLGVTTNIPYLGRILAHQVFVEGDFHTQFLESCGDMFGPRRSRENQELALALAGAFGSKSRPQAQAEMKPATSSPWQSLGDWKVN*
>MP1521_megahit_266868_2-958
PPTAGLVTGGSGRLNMTSGPFDNAPRPFGTVLVANRGEIAVRVLQAAREAGLRGIAVYSDADAGSLHVEVADDAVHLPGATLAETYLNPEALISAAGGCGAEAIHPGYGFLSERADFAIAVEDAGLIWIGPPSGAISTMGDKISARIRMLESGVPVIPGAELSVPDGADHLGALAACAARVGYPLLLKASAGGGGKGMRAVHEPKMLRTEYEAASREASAAFGDGTIYVERLLSGARHVEVQILADSHGNCIHLNERDCSLQRRHQKVIEESPSPAVDHQLRQAMGDTAVTAAKAVDYIGAGTVEFMLSPKGDFYFLEM
>MP1521_megahit_271083_5328-7340
MTRNIQKILIANRGEIACRIIRTAHKLGFFTVAIYSEADRNALHVLQADEAVFVGPADPTSSYLHSEKVINAAIETQADAIHPGYGFLSENADFARACEDAGLTFIGPNADAIALMGSKRLSKIAMLQANVPCIQGYEGGDQSEAALIENAKNIGFPLMVKASAGGGGKGMRLVHEASDLAAHISTARSEALNAFGNDELILERALIAPRHIEIQIFADGCGNTLYLGERDCSIQRRHQKVIEEAPSPFVDEQLRKRMGEAAVAAAKACNYCGAGTVEFLVDSDKQFYFLEMNTRLQVEHPVTELVTGLDLVEWQLRVACKESLPFTQEDIQISGHAIEVRLYAEEPRKNFMPQTGKVKVWKPATNARTDHGVYQNMEVSSHYDPMLAKIIVKAESRASAVRKMARALRETQIIGINTNKHFLQNLVQSSAFLGSDVTTAFIEQHAQHDDMKGSLSPSFSILAKAALLFALTQNKHASALVYDNALNKLTPTWQHTMGFAYPIIITCNDVTASMTVTPFTNHYRICDTGTKTEVTLTLLDLTPQSLVVEADKLRSTASYAANGNTLFIDDGTGHFMFSCVTHSKVDSQKTQGTAQVNAVMDGVIVALLVEQGGTVNAGDTVAIMEAMKMEHPLKAAIKGTVHLSPITAGDQVKSKQTIATILQADEVIHE*
>MP1523_megahit_59257_1944-3032
MTRNIQKILIANRGEIACRIIRTAHKLGFFTVAIYSEADRNALHVLQADEAVFVGPADPTSSYLHSEKVINAAIETQADAIHPGYGFLSENADFARACEDAGLTFIGPNADAIALMGSKRLSKIAMLQANVPCIQGYEGGDQSEAALIENAKNIGFPLMVKASAGGGGKGMRLVHEASDLAAHISTARSEALNAFGNDELILERALIAPRHIEIQIFADGCGNTLYLGERDCSIQRRHQKVIEEAPSPFVDEQLRKRMGEAAVAAAKACNYCGAGTVEFLVDSDKQFYFLEMNTRLQVEHPVTELVTGLDLVEWQLRVACKESLPFTQEDIQISGHAIEVRLYAEEPRKNFMPQTGKVKVWKP
>MP1523_megahit_79958_2-505
LREARSESQTAFGDELVYLERQIVEPRHIEVQLLGDSHGAIVPFVERDCSIQRRYQKVVEESPAMFVTRELREQMATAAVALARSVGYVNAGTVEFLLDKAGKFYFLEMNTRLQVEHPVTEMITGVDLVHWQLHIAQGRQLTINPVETLTPRGHAIECRVYAEDPDNG
>MP1523_megahit_80924_984-2861
MIRKLLIANRGEVAGRIIATCKTMGIHTVAVFSEADQDSLYVRLADEAVLLGPAPPAESYLSIDAVLKAAERTGADAVHPGYGFLAENADFARRVREAGLTFVGPAAEVIEQMGSKVAAREVCQKVGVPIVPGSDALDDDGLLDWASEHGYPVMLKASAGGGGKGMRRLFTPQELKEALGSSRREALKAFGDDKLYLEKAVVEPRHLEVQIVGDHRGQVRHLGVRECSLQRRHQKLVEESPPPNTSPELFNGLTEAAVKLAKAVNYTSLGTVEFLVEGETFYFLEMNTRLQVEHPVTEMITGLDLVQIQIQIAEGKSIQFAQQSVPFLGHAVEARLICEDAYQGFLPQTGTVLNWSTASSVRFDTTLESGAVITPHYDSMVAKVIAWSDDRPGALRLLQNALSSTVLLGVRTNIDFLQRLLERPEVQEGKVHTELVESVDWEAPDCAREQLLTAAASRWAALAGRNQALNSLPFSFAFEGHPPITVSDRRFRIEGREYDVRISNDALEVDGHRFNVVSAYQNGIWWVHTCQGTACFKEVPRLPVPGGAAGGGSLTAPMPGLVVEVMVKPGQQVEAGQALLKLEAMKMEQVILSPAEGIVAEVHFAVGEQAGEGDRLITLQSESGD*
>MP1523_megahit_86449_559-1485
PATNARTDHGVYQNMEVSSHYDPMLAKIIVKAESRASAVRKMARALRETQIIGINTNKHFLQNLVQSSAFLGSDVTTAFIEQHAQHDDMKGSLSPSFSILAKAALLFALTQNKHASALVYDNALNKLTPTWQHTMGFAYPIIITCNDVTASMTVTPFTNHYRICDTGTKTEVTLTLLDLTPQSLVVEADKLRSTASYAANGNTLFIDDGTGHFMFSCVTHSKVDSQKTQGTAQVNAVMDGVIVALLVEQGGTVNAGDTVAIMEAMKMEHPLKAAIKGTVHLSPITAGDQVKSKQTIATILQADEVIHE*
>MP1523_megahit_88342_2-832
VPCLPGYIGAAQDDDILTAEGTKIGFPLMVKAAAGGGGRGMRLVQDNIELAAAITGARSEAENAFGSGELILEKAVVDARHIEIQVFADKHGNCVHLGERDCSVQRRHQKVIEEAPSPAVDEALRARMGATAVAVAQAIDYVGAGTVEFLLGAEGEFYFLEMNTRLQVEHPVTEMITGLDLVAWQLDIASGDPLPLTQDQIEFQGHAIEVRLYAEDPYKDFLPQTGPVVAWRPSPNVRVDTGIAEGQEITPFYDPMMAKVIAHGRTREEARRRLLRG
>MP1523_megahit_94432_494-985
AQPVQLRCGEHEQTVYIRYQDNHAELLVGEDNHRIEPLGPGLASIDGIRQSYRMYQDGKQSWLQCQGHSVCFEDATHSAAGSSDQAGSGQIRAPMDGAVIEVCAKAGDPVKRGQVLVIMEAMKMEHSLKADCDGTVESADLAVGSQVKRQQLLVSIKAEDSKS*
>MP1523_megahit_117289_2359-3582
MTKFDTVFIANRGEIAVRIASTLRSLGIRSVAPYTEPDSHAYHTEAVDLAVPISSYLDGAELIKLAKEHGAQAIHPGYGFLSENAPFCSACQEAGLEFIGPSPDAISKMGDKLVAKEQMTKAGLPMVPSWSGPPEQAVEGARSVGYPLLVKAAAGGGGKGMRLVKEESELPQAIERARGEARKAFGDDSFFLEKFIENPRHIEVQIFGDKHGNALCFGERECSLQRRYQKIIEEAPSLAVSPELREKLVEAGVNAVKALDYTGAGTVEFILDSSDNFYFLEINTRLQVEHPVTELVYGVDLVALQVSVAQGEPLKLDQSFLKPRGWAIEARIYAEDPDNGFMPSVGTLEVFHPPTGHNLRLDTGFRQKDQVSIHFDPMLAKLIAYGPDREAARLGLLAGLKEFAVLGV
>MP1523_megahit_124264_484-585
MSFEKILIANRGEIACRVIATAQSLGYRTVAVYS
>MP1523_megahit_142117_72-521
QNEFEVELPDGQSIRLVIVSDKDGRLRFCHDGVSMTAVYAFRDDALFLDIFDGSYEFIEFTPELAVAPAEDGVDRLMAPMAGRIVAVCANTGETVTKGQVLLVLEAMKMEHEIKAIADGVIEEIAVAPDDQVGPKQLLAVVATVGSKQV*
>MP1523_megahit_246044_3-545
RALSVPDDLLGWSSTGSLVSRYRYGVAGNAFDLNVSVRGEDYQVRSEGAELTVLILADSENKARIEVDGRIVEVVYEPHSGTRTYLFMDGEAWCFDNHRAAAALSETQAGNGRVLAPMHGRVTEIMVKAGDVVRKGQRLASLEAMKMEHEIDAPVDGTVEQVVCALQVQVAIDDVLFEIR*
>MP1523_megahit_267951_341-1384
MNTFNSILIANRGEIAVRVMQTASALGYRSIAVYSEADALSPHVRQADEAICIGPPPVAQSYLNIERILAAARETDAGAIHPGYGFLSENAEFAAACESAGIVYIGPSAAAVELMGNKAHAKAHMISNGVACVPGYAGEDPSDDAFIEAAGRIGYPVMIKAAAGGGGRGMRQVNDPKDLKKALARARSEAQHAFGLDEIILEKALPGPRHVEVQIMADTQGHVIHLGERDCSVQRRHQKVIEEAPCPVMTDKLRSAMGQTAVTAAQSIGYRGAGTVEFLLDEGGGFFFLEMNTRLQVEHPVTEMITGLDLVEMQIDIAQGLPLPLTQADVQFSGHAIEARLYAEDPGR
>MP1523_megahit_291461_3-281
DSQSAQSSQIDQNSGTVQATMTGRVIQILAKPGDQVVKGDPIVVLEAMKMEHSLTAPVTGQVRTLDTNLDQLVEQGLIVATIDPEPTPLSES*
>MP1525_megahit_58134_2436-4448
MTRNIQKILIANRGEIACRIIRTAHKLGFFTVAIYSEADRNALHVLQADEAVFVGPADPTSSYLHSEKVINAAIETQADAIHPGYGFLSENADFARACEDAGLTFIGPNADAIALMGSKRLSKIAMLQANVPCIQGYEGGDQSEAALIENAKNIGFPLMVKASAGGGGKGMRLVHEASDLAAHISTARSEALNAFGNDELILERALIAPRHIEIQIFADGCGNTLYLGERDCSIQRRHQKVIEEAPSPFVDEQLRKRMGEAAVAAAKACNYCGAGTVEFLVDSDKQFYFLEMNTRLQVEHPVTELVTGLDLVEWQLRVACKESLPFTQEDIQISGHAIEVRLYAEEPRKNFMPQTGKVKVWKPATNARTDHGVYQNMEVSSHYDPMLAKIIVKAESRASAVRKMARALRETQIIGINTNKHFLQNLVQSSAFLGSDVTTAFIEQHAQHDDMKGSLSPSFSILAKAALLFALTQNKHASALVYDNALNKLTPTWQHTMGFAYPIIITCNDVTASMTVTPFTNHYRICDTGTKTEVTLTLLDLTPQSLVVEADKLRSTASYAANGNTLFIDDGTGHFMFSCVTHSKVDSQKTQGTAQVNAVMDGVIVALLVEQGGTVNAGDTVAIMEAMKMEHPLKAAIKGTVHLSPITAGDQVKSKQTIATILQADEVIHE*
>MP1525_megahit_76770_1-1392
MTKFDTVFIANRGEIAVRIASTLRSLGIRSVAPYTEPDSHAYHTEAVDLAVPISSYLDGAELIKLAKEHGAQAIHPGYGFLSENAPFCSACQEAGLEFIGPSPDAISKMGDKLVAKEQMTKAGLPMVPSWSGPPEQAVEGARSVGYPLLVKAAAGGGGKGMRLVKEESELPQAIERARGEARKAFGDDSFFLEKFIENPRHIEVQIFGDKHGNALCFGERECSLQRRYQKIIEEAPSLAVSPELREKLVEAGVNAVKALDYTGAGTVEFILDSSDNFYFLEINTRLQVEHPVTELVYGVDLVALQVSVAQGEPLKLDQSFLKPRGWAIEARIYAEDPDNGFMPSVGTLEVFHPPTGHNLRLDTGFRQKDQVSIHFDPMLAKLIAYGPDREAARLGLLAGLKEFAVLGVTTNIPYLGRILAHQVFVEGDFHTQFLESCGDMFGPRRSRENQELALALAGAFGSKS
>MP1525_megahit_126693_2-586
QSVLIGPAPVAESYLNAESIIAAAKSSGADAIHPGYGFLSENSAFAKLCLDNQIIFIGPSAHAIELMGSKRQSKIAVQNANVATVPGYDGENQSIAALTREAKRIGTPLMIKASAGGGGRGMRLVTDLSTLSEHLSSAASEAENAFGSGELILEKALIKPRHIEIQIFADQQGNAISLGERDCSVQRRHQKVVEE
>MP1525_megahit_156253_3-638
LREDMGIAAVSAAQSIGYCGAGTVEFLLDASGQFYFLEMNTRLQVEHPVTEMITGIDLVALQIDVAQGRRLPYSQDDITFNGHAIEARLYAEDPARGFLPCTGKVEHWRPPVGDAVRVDSGIATGLEITPYYDPMLAKVIAWGPDRESARRRLRESLKKTVLYGVTTNRRFLVDVLGKHSFVSGKATTAFIDKEFSADDLAQAVPGFEQAAA
>MP1525_megahit_180232_1-918
RVFLERYIPSARHVEFQVLADSVGNTIHLFERECSVQRRYQKVIEETPSTALDPDLRERMATAAVAMAKSSGYTNAGTVEFLVDADTGEYFFLEMNARIQVEHPVTEETLKVDMVELQTRIAAGESLPLSQDDLRPLGHAIECRIYAEDPYANFAPATGHLLAWRPPAGMGIRLDSGVTENQEITAYYDSMLAKLVAWAPNRKESTERMVRALESFPVLGIATNIPFLLRALAHPDFSSGEYDTGFVSKHDELTAPPETFYLNRAAGDIAERILQTNMVGPTGGGVIPIAEAPGPWHGLPKSVFP*
>MP1525_megahit_193484_2-1054
TEMITGLDLVAWQLDIASGDPLPLTQDQIEFHGHAIEVRLYAEDPYKDFLPQTGPVVAWRPSPNVRVDTGIAEGQEITPFYDPMVAKVIAHGRTREEARRRLLRGLDGTVLLGVPNNRGFLGSMLRHERFIAGGVTTEFIGANFSNPKRPIAGPVVVGLAGVLLYRNSAFTQSGWQSASPASPLLHLRWGEEQSVCKVVVSQNEFEVELPDDQSIRLVIVSDKDGRLRFCHDGVSMTAVYAFRDDALFLDIFDGSYEFIEFTPELAVAPADDGVDRLMAPMAGRIVAVCANTGETVIKGQVLLVLEAMKMEHEIKAIADGVIEDIAVATDDQVGPKQLLAVVTTLGSEQV*
>MP1525_megahit_193825_1-501
DLVEMQIDIAQGLPLSLTQVDVQFSGHAIEARLYAEDPGRGFLPCTGTVDLWKPPTIEHVRIDAGIDTGFEIGPHYDPMLAKLIAWGDDRESARCRLADALNKTVLFGLTTNRSFLVDALNRDTFADGCVTTAFIEQAFGPEDLSPAVPGIEHAAVAAVIQYRWQRD
>MP1525_megahit_214697_3-611
QAAAAAVVHYQVQCDVALARAVSIAAPLREWSSTGSLVSRYRYASGDATIELTVYTDGGGTYSVRCQNNQIDVRVVACEAQLIRLELAGHVTEVYAVPIDERRIHLSMDGESWVFENLLGRGAPDSAQGTDGRVLAPMHGRVTEISVDKGQRVQQGSRLAILEAMKMEHEITAPTGGTVQHVACTKQQQVGIDDLLFEITLD*
>MP1525_megahit_269967_1-171
MAFTKVLIANRGEIACRIMFSARELGYETVAVYSEADANAPHVHMADLATCIGPAPV
>MP1525_megahit_283943_2178-2612
MFRKILVANRGEIAARVLRTAVSQGYRTIAVYSEADADAPHVRLADEAVCIGPPPVAESYLDINRVVSAALQSCAGAIHPGYGFLSENASFVRACEAADIVFIGPPAPAVELMGNKAKARQRMLTAGVACVPGYEGEDVSDDALL
>MP1525_megahit_288774_3-518
LDWSSTGSLLSHYCYVVAGKTFDLNVRAGGDDYRVKCENAEITVRVVNDSECKARIEVDGNTVDVVYKSQSWTRTYLFMDSESWCFDNQIVAAELSKNQGSDGRVLAPMHGRVTEIMVKAGDVVRKGQRLASLEAMKMEHEIDAPVDGTVKRVACTLQIQVAIDDVLFEII*
>MP1525_megahit_291216_1-1014
QRRHQKVIEEAPCPVMTDKLRSTMGETAVTVATSIGYCGAGTVEFLLDEADNFFFLEMNTRLQVEHRVTEMITGLDLVAMQIDIAQGLPLPLTQADVQFSGHAIEARLYAEDVSRGFLPCTGTVALWQPSSAKHVCIDAGIDNDVHIGPYYDPMLAKFTAWGVDRENARCRLAHALTKTVLFGPTTNRSFLIDALNRQAFADGCVTTEFIEQAFGPEDLSPAVPGVEHAVVAAVIQYRWQRDVARRRALSVPVDLLDWSSTGSLLSHYCYVVAGKIFDVNVRAGGEDYRVTCENAEITVRVVTDSENKARIEVDGNTVDVIYKSQSWTRTYLFMDGES
>MP1525_megahit_292413_1-1128
KWCIELGGRDCSLQMHEQKLLEVSLTEEMLEAAAREYESAGKTPQAKVLRSDAKILSSMCKEAEEFGKALNLDSVSTFECIVEGDKHFFMEVNTRIQVEHRVTEMAYQLQFSNPDNPEDTFVVNSLVAAMLLINCYGEKLSRPKRLPRFVSGVEARLNATNPALKPHAGGVLRAWSAATENEIRDDQGIGISNPDTGLLQPYNLAGAYDSNVALSITHGISRRESFEKLTEILRCMEVRGHDLHLNVDFHYGLLHWLLGNDPMLKPNTRFVSSYLALAGKLKNFCDQINLDLAWKIQRDQVQKYYGSDGLQIYDQKITLILRPLKKLLNKTHLLMGWLSFQKSKNLHSKLSTFQNPVQTLADLYHFLRLEQHSGVP
>MP1525_megahit_297445_2071-2181
MFDSILVANRGEIAARVLRTAVSQGYRTIAVYSEADA
>MP1525_megahit_330463_1-1362
GPRHVEVQIMADEQGHVIHLGERDCSVQRRHQKVIEEAPCPAMTDELRSAMGETAVTAAKSIGYRGAGTVEFLLDEGDNFFFLEMNTRLQVEHPVTEMITGLDLVAMQIDIAQGLPLTLTQADVQFSGHAIEARLYAEDVGRGFLPCTGTVALWQPSTAEHIRIDAGIDNGLHIGPHYDPMLAKFIAWGEDRESARCRLADALKMTVLFGLTTNRSFLVDALNQQAFAVGCVTTAFIEQAFGPEDLSPAVPSVECAAVAAVIQYRWQRDSAQQRALWVPADLLDWSSTGSLVSRYRYVVAGNTLDLNVRAGGEDYRVRCESTEITVRMVADSDNKARIEVNGCTVDIVYESQSGTRTHLFMDGEAWCFDNQMVAAALAETPGGDGRVLAPMHGRVTEIMVEAGDVVRKGQRLASLEAMKMEHEIDAPVDGTVDQVVCTLQAQVAIDDVLFEII*
>MP1525_megahit_349110_1-972
MNTFDSILIANRGEIAVRVMQTASALGYRSIGVYSEADALSPHVRQADEAVCIGPPPVAQSYLDIDRILAAARETGAGAIHPGYGFLSENSEFAAACESAGIVFIGPSSAAVELMGNKARAKAHMASVGVPCVPGYSGEDTSDDAFIEAASRIGYPVMIKAAAGGGGRGMREVDDPAALTKALARARSEAQHAFGLDEVILEKVLQGPRHVEVQIMADGQGHVIHLGERDCSVQRRHQKVIEEAPCPVMTDELRSAMGETAVTVAKSIGYCGAGTVEFLLDEADNFFFLEMNTRLQVEHRVTEMITGLDLVSMQIDIAQGLPLT
>MP1525_megahit_376012_2-940
VVHLGERECSIQRRHQKIIEESPSPRVDLEMRDAMGEAALKLAKKLKYESAGTVEFLVDDKTGEFWFLEVNTRLQVEHPVTEATTGIDIVHEQLRIARGENLGYYQEDIDWYGSAIEARLYAEDPSNDFLPATGTLIAYEPNSEVEARWDSGVEEGSVIGTEFDPMIAKVICYGENRLEAANKLSMALEALHIGGVVTNRDFLVSTLRSEAFLNGLTTTNFIEKVKPPRSYEPSDDELRKVASIAAMWIQGKNRNEAELLGDLPSGWRNSRLPKQKMSFMCGETEIPITYRSRRDGNFDLNEDSLVKIFQWND
>MP1527_megahit_73048_3-1073
GGVDVGWLDRRSEQRTGQGLHSSPALIAAAVLAYQRDRKLARLNFYADPSNINPANVPKSEGQEIDLSYKGEQYRLDVFAIGSWRYRVYLDDQVVAVSLTEQGGHRAQLTLNGEELPILYDSTEAGIRVEVEGQPHQFGWQTLGQVRAATPAMVIAVNVAVGDRVEAGHPLGILEAMKMEIGFDAPVAGVVTELEVRAGQQVKAGDVLLVIDPAGDEDLSETSERLVLPAYEDPLAPLFRSNKEGGAFGLPDLSEADASAPEDRRSAVSAVREEIRRLILGFDVHPQRAESLIEFLESPLDAYLSSQFISELAPAAIELRVAADVEQLFIRSPRASVSGELGPSNSARMRMFVRRLR
>MP1527_megahit_147769_1-630
RRHQKIIEESPSPRINSTLREQIGDAAVSLAKKINYQSAGTVEFLFDDTTGKFWFLEMNTRLQVEHPVTEEVTGIDIVEQQLLIAANRELSMNQQDISWDGHAIEARIYAEDPSNDFLPSTGKLIANQIEPKDGIRWDSGVEVGMVIGTDFDPMMAKVIAHGSSRLDAARKLAIELESTHFGGFSTNVDFLASILRHKEFILGNTTTDFI
>MP1527_megahit_167664_540-803
GAAASGSGRIKATMDGAIIDVLVQAGQAVKQGDTLVILEAMKMEHPVKADRDGTVGEILATKGDQVKRSQLLVEITATDATSEEAGQ*
>MP1527_megahit_168894_1-372
GAALTSPTKTNVTVNSEGGTRTYEVIIEPPASTTAPAPGQAPAPASGGGQTTDVFSPFDGNVELVEINVKVGDTVTLGQVVAAVEAMKAKHDVKAPCAGRVSTVHAAIGNEVSAGKPILTIEA*
>MP1527_megahit_181419_1-393
RIEPLGPGLASIDGIRQSYRMYQDGKQSWLQCQGHSVCFEDATHSVAGSSDQAGSGQIRAPMDGAVIEVCAKAGDPVKRGQVLVIMEAMKMEHSLKADCDGTVESADLAVGSQVKRQQLLVSIKAEDSES*
>MP1527_megahit_185324_2-907
AGLIWVGPSADAIAAMGDKLAAKRAMDEAGVPTLPSFEVDAGADVSVPAESIGYPLLVKASAGGGGKGMRVVESAGELAEAVEAARREAAGAFGDDTVFLERWLAKTRHVEVQVLGDSLGNVVHCFERECSIQRRHQKIIEEAPSPAVDDGLREAMGTAAVKAAAAIGYTSAGTVEFLLSAHQFWFLEMNTRLQVEHPVTEAICGLDLVREQIRIAQRESLDVTQAGLSIDGHAIEARLYAEDPAADFLPAIGTVLAWEPAAAPSARFDSGIETGSEVSIEFDPILAKVIVHAPTRTEAAAR
>MP1527_megahit_206330_3-572
IKAVAGGGGKGMRVAKTASDLSAAVRAARSEALSAFGVSSVYLERQLLSTRHIEVQLLGDMNGQVVAFVERECSIQRRYQKVLEESPSVAVDKTLRMELAEAATNLARAVGYTTAGTIEFLLDEDGHFYFLEMNTRLQVEHPVTEQVTGTDLVQWQIRLAKGEALNLVPEELLKPQGHSIECRIYAEDPD
>MP1527_megahit_242656_2-391
VISDKDGHLRYCYEGVATTAVYAFSGNALYVDIFGGSYKFTEFAPEFGAAGNQVGDDRLLAPMAGRIVAICANAGETVAKGQVLLVLEAMKMEHEIKAFADCVIENIPVAIDEQVLPKQLLVVVASAGS*
>MP1527_megahit_276368_194-1066
MATGPFDSAPRLFSRVMVANRGEIAVRILKAAREAGLGSVAVFSDADATSLHVEVADEAMHIPGETLAETYLNSEAIISAALSSGADAIHPGYGFLSERSDFADAVAEAGLVWIGPPAEAISTMGDKISARARMTESGVQVIPGEELSVPDGADHLGALAACAARVGYPLLLKASAGGGGKGMREVREPKLLRTEYEAASREASAAFGDGTIYVEHLLTGARHVEVQILADSHGNCIHLNERDCSLQRRHQKVLEEAPSPAVDPELRKAMGSAAVKAAQAVGYEGAGTVEF
>MP1527_megahit_327313_6977-7534
MGAATNRNPARLRVEIGGESQLVSVEPVDAGPGCYRVSWGDRSYELEAVQLPSGALSVITPKSGYESRELHIYETAPEELLIAIGGRQVRARVSDGRRRARTSTASPDGEHSVVAPMPGRVVRVPVAVGDVVEAGQPLAVVEAMKMENEVTAQAPGVVSDVRTTAGDSVDAGAVLVVVTAGEQDG*
>MP1527_megahit_350184_810-1256
TVGQLLAWQPPSGMGIRLDSGVSEGQEITAYYDSMLAKLVAWGQDRASSIGRMIRALESFPVLGVTTNIPFLIKALRHTDFMSGDYDTRFIDKYPALTTPGADLFQSVASEIAESFWQANGNTTMRQVSDTPRDNQSPWHGLPKSVFP*
>MP1527_megahit_364369_2-583
GEIAVRVMQTASALGYRSIAVYSEADALAPHVRQADEAVCIGPPPVAQSYLDIERILAAARETNAGAIHPGYGFLSENSEFAAACEATGIVYIGPSAAAVELMANKARAKAHMALAGVPCVPGYAGEDPSDDAFIEAASRIGYPVMIKAAAGGGGRGMRQVDDPAGLTKALARARSEAQHAFGSDEVILEKALQ
>MP1527_megahit_375205_471-1061
VAAVIQYRWQRDVARRRALSVPVDLLDWSSTGSLLSHYCYVVAGKTFDLNVRAGGDDYRVKCENAEITVRVVNDSENKARIEVDGNTVDVVYKSQSWTRTYLFMDSESWCFDNQIVAAELSKNQGSDGRVLAPMHGRVTEIMVKAGDVVRKGQRLASLEAMKMEHEIDAPVDGTVKRVACTLQIQVAIDDVLFEII*
>MP1527_megahit_391271_432-1268
DPMLAKVIAWGPDRESARRRLRESLKKTVLYGVTTNRRFLVDVLGKHSFVSGKATTAFIDKEFSADDLAQAVPGFEQAAAAAVVHYQVQCDVALARAVSIAAPLREWSSTGSLVSRYRYASGEATIDLTVYTDGGGTYCVRCQNHQIEVRVIACEAQLIRLELAGHVTEVYAVPIDERRIHLSMDGESWVFENLLGRGAPDSAQGTDGRVLAPMHGRVTEISVDKGQRVQQGSRLAILEAMKMEHEITAPTGGTVQHVACTKQQQVGIDDLLFEITLD*
>MP1527_megahit_391666_1-804
TELILEKGVVDSRHIEVQIFADNHDNCIHLGERDCSVQRRHQKIIEEAPSPVVNEALRAKMGATAVAVAQAVDYVGAGTVEFLLDASGEYYFLEMNTRLQVEHPVTEMVTGLDLVAWQLSVASGDPLPLRQDQISFQGHSIEVRLYAEDPYEGFLPQTGRVVAWQPSSKVRVDSGIAEGQEITPFYDPMVAKVISHGRTREDARRRLLRGLDGTVLLGIPNNRNFLSNILRHQSFIAGTATTNFIGENFPSPKRPVADPLIVSLAGVL
>MP1527_megahit_426505_3-581
MAFTRVLIANRGEIACRIISTAHEMGYETVSIYSEVDANAPHVQMADFATCVGPAPVAASYLNIDEILLAAKRTNADAIHPGYGFLAENSQFAIACAERRLTFIGPSPQAIELMGNKRLAKLRMVDAGVPCLPGYNGMSQDDDTLISEGIKIGFPLMIKAAAGGGGRGMRLVQDEKGLTSAIAAARSEAENAF
>MP1527_megahit_426950_623-1711
MNRFNSILIANRGEIAVRVMQTASALGYRSIGVYSEADALSPHVRQADEAVCIGPPPVAQSYLDIDRILAAARETGAGAIHPGYGFLSENSEFAAACEAAGIVFIGPSSAAVELMGNKARAKTHMASAGVPCVPGYSGEDTSDDALIEAARRIGYPVMIKAAAGGGGRGMREVDDPAALTKALARARSEAQHAFGFDEVILEKVLQGPRHVEVQIMADEQGHVIHLGERDCSVQRRHQKVIEEAPCPVMTDELRSAMGETAVTVAKSIGYCGAGTVEFLLDEADNFFFLEMNTRLQVEHRVTEMITGLDLVSMQIDIAQGLPLTLSQDDVQFSGHAIEARLYAEDVSRGFLPCTGTVALWQPS
>MP1527_megahit_427694_85-534
DLNVRAGGEDYRVRCESTEITVRMVADSDNKARIEVNGCTVDVVYESQSGTRTYLFMDGEAWCFDNQMVAAALPETAVGDGRVMAPMHGRVTEIMVEAGDVVRKGQRLASLEAMKMEHEIDAPVDGTVDQVVCTLQAQVAIDDVLFEII*
>MP1527_megahit_482891_220-936
MFDSILVANRGEIAARVLRTAVSQGYRTIAVYSEADAEAPHVRLADEAVCIGPPPVAESYLDINRVVSAALQSGAGAIHPGYGFLSENASFVRACEAADIVFIGPPAPAVELMGNKAKARQRMLTAGVACVPGYEGEDVSDDALLAAADNIGFPIMVKAAAGGGGRGMRLVDNPAGLAKALSRARSEARHAFGCDQLILEKAFFGPRHVEIQVMADSHGHVIHLGERDCSIQRRHQKVI
>MP1527_megahit_513251_3-632
LAKQIKYESAGTIEFLFDDKTNEFWFLEMNTRLQVEHPVTEMITGIDIVKEQIHIARGEALKLTQEDITFTGHSIEARIYAEDPANDFLPSTGKLIADNHQNDNGLRWDTGVEAGMQIGTDFDPMLAKVISHGSTREEASEKLAIGLEKAHFGGFTNNIGFLCNILRNKDFIAGNTTTDFIELYKPEGQIILSESERTLTGISAALWIQE
>MP1527_megahit_517130_1-894
GLTKALARARSEAQHAFGSDEVILEKALQGPRHVEVQIMADEQGHVIHLGERDCSVQRRHQKVIEEAPCPAMTDKLRFAMGETAVTAAKSIGYRGAGTVEFLLDEGDNFFFLEMNTRLQVEHPVTEMITGLDLVAMQIDIAQGLPLTLTQADVQFSGHAIEARLYAEDVGRGFLPCTGTVALWQPSTAEHIRIDAGIDNGLHIGPHYDPMLAKFIAWGEDRESARCRLADALKMTVLFGLTTNRSFLIDALNQQAFAVGCVTTAFIEQAFGPEDLSPAVPSVECAAVAAVIQYRWQRD
>MP1529_megahit_35932_537-686
KNDVVVILEAMKMEHRLKAPRDGKLLKLTSAGIGDQIKEGELMFELEDE*
>MP1529_megahit_72888_3-713
MADEAICIGPALASASYLNVDALLDACQQTGADAVHPGYGFLSENAGFAKACKESGITFIGPDEDAIHLMGSKRLSKIAMIEAGVPCIPGYEGEDQSDEALLKEAERIGLPLMIKASAGGGGRGMRVVTDASEIAAQLKSARQEAASAFNSDELILERAVMQPRHVEIQVFGDRHGNVIHLGERDCSVQRRHQKVVEEAPSPAVDASLRQQMGDAAVNAAKACNYVGAGTVEFLLAP
>MP1529_megahit_73507_3-533
TVAVYSEADKHAMHVRSADEALAIGKPTPSESYLNIEKIIRAARDSSADAIHPGYGFLSENAEFSRACGLADIIFIGPSPEAIELMGDKAKAKRAMIKAGVPCIPGYQGEEQDNLTLSKAASEIGYPLMIKAAAGGGGRGMRLVDKDDNFEAALDSARSESINAFGSDTLILEKAVL
>MP1529_megahit_81665_2-445
MINKIGVANRGEIACRVIRSVQAAGYDAVAVHSDVDAAAPFVALADESVALGGNTSAETYLDIDKVIGALQAAGADAVHPGYGFLSENAAFARACAEAGITFIGPPPAAIESMGDKATAKQIMLDAGVPCIPGYQGSAQDDATLTREA
>MP1529_megahit_85441_73-798
SRTTALGLTTNKTFLIQLLSEQSFIDGEATTAFIDEALLERTSANTASSDVALAAVVLDRSTVAMANWSNAEHMVTRELLRAGDEEHSVVFEHRPDGYVVTVGDVEHQIDIEAFGEDSLTYSIDGVTRGARFLLQGDVLGLDVGERAVHYERLTYAPVRSADAAGSGRITATTEGLVTDILVAPGDTVTKGQTLVVVEAMKMEHRHTADGDGSVAAVSAEQGQQVKLRQLLVELTLGEEAS*
>MP1529_megahit_86713_3-512
KSRHIEVQVLCDSHGNAVHLFERECSIQRRHQKVVEEAPSPVLDEITRTRMGEAAVNAARAVDYEGAGTVEFLLAEDGDFHFLEMNTRLQVEHPITECISGTDLVVEQIRVAAGLPLPFNQEDLSIRGHAIEVRIYAEDPSNGFLPAIGPLALFRPPSGPGIRLDTGVRE
>MP1529_megahit_95381_12983-14860
MIRKLLIANRGEVAGRIIATCKTMGIHTVAVFSEADQDSLYVRLADEAVLLGPAPPAESYLSIDAVLKAAERTGADAVHPGYGFLAENADFARRVREAGLTFVGPAAEVIEQMGSKVAAREVCQKVGVPIVPGSDALDDDGLLDWASEHGYPVMLKASAGGGGKGMRRLFTPQELKEALGSSRREALKAFGDDKLYLEKAVVEPRHLEVQIVGDHRGQVRHLGVRECSLQRRHQKLVEESPPPNTSPELFNGLTEAAVKLAKAVNYTSLGTVEFLVEGETFYFLEMNTRLQVEHPVTEMITGLDLVQIQIQIAEGKSIQFAQQSVPFLGHAVEARLICEDAYQGFLPQTGTVLNWSTASSVRFDTTLESGAVITPHYDSMVAKVIAWSDDRPGALRLLQNALSSTVLLGVRTNIDFLQRLLERPEVQEGKVHTELVESVDWEAPDCAREQLLTAAASRWAALAGRNQALNSLPFSFAFEGHPPITVSDRRFRIEGREYDVRISNDALEVDGHRFNVVSAYQNGIWWVHTCQGTACFKEVPRLPVPGGAAGGGSLTAPMPGLVVEVMVKPGQQVEAGQALLKLEAMKMEQVILSPAEGIVAEVHFAVGEQAGEGDRLITLQSESGD*
>MP1529_megahit_100105_3-368
VRQRCQYHCQGNHLYLQAFGQALAVRDVTHQPASGAAASGSGRIKATMDGAIIDVLVQAGQAVKQGDTLVILEAMKMEHPVKADRDGTVGEILATKGDQVKRSQLLVEITATDVTSEEAGQ*
>MP1529_megahit_106443_1-621
RGEALGYNQDDINWNGSSIEARLYAEDPAKDFLPATGTLIAYDVDKNIDARWDTGVEKGSIIGTDFDPMLAKVIAKGKNRMDATNKLALALQSLHIGGVTTNRDFLVECLRSKHFHEGNTTSDFIEIAKPNRSIELTKDKLEQAGITAALWIQGENRDKAPILKEIQSGWTNSRLPKQKIGFQSGSEEISISYKSNRDGSFNVNDAI
>MP1529_megahit_149443_1-729
RSEAKQAFGDGELILEKAVIEPRHIEIQIFADQHGNAVYLGERDCSVQRRHQKVIEEAPSPFVTPELRQAMGEAAVKAALACDYEGAGTVEFLADKDRNFYFLEMNTRLQVEHPVTELITGQDLVAWQLSVAEGLALPLTQDQIQLNGHAIEVRLYAEDPANGFTPQTGQLHQFQPAEGEGLRFDTGVRSGDSITPHYDPMLAKVIAWGANRNEARRRLLRALEDTTVFGVTTNRYFLSRIIA
>MP1529_megahit_151309_1-165
MNNFSTLLVANRGEIASRVIRTAKKMGLKTVAIYTEADRHSPYVIDADLSVKIES
>MP1529_megahit_187573_3-713
EALRQQMGEAAVNAAKACNYVGAGTVEFLLAPEGDFFFLEMNTRLQVEHPVTELVTGLDLVAWQIKVARGEPLPLSQEQVTLTGHAMEVRLYAEDPAQNYMPQTGPVLCWQPASGDGVRIDHGLVEGYEVGSHYDPMLAKIIAVGDSREDARRRLIRAVEDTVLMGVRDNRAFLAAILRHPVFAGGEATTAFIGQDFADDASMAGETPPSQLWALAALLRCEVETPTAELRGWHSST
>MP1529_megahit_187618_3-302
AIRRMKRACEDFVLLGVTTNLGFLCDIMGHPAYHAGDTTTDFIDVNWPEGWVAQTSDTAPFIAAAAEHFGLTRKSAIIESSEGRGSPYNPFQTLRRSFP*
>MP1529_megahit_208073_1-738
MSEIKTFKSLLVANRGEIAARIIKTANDIGLKTIAVYTDADAMSPHVSIANEAINIGVGPIGDSYLSIEKIIDVAKKASADAIHPGYGFLSENHNFSEACKSSGIVFVGPSPKSIELMGNKAQAKRIMKNAGVPCVPGEEVENKNDRELMISAETIGFPLMIKAAAGGGGRGMRLVNNITELQKNCEIARSEAENAFGSSEIIFEKAIIDPRHVEIQIMADNFGNVISMGERDCSVQRRHQKIIEE
>MP1529_megahit_217788_710-1144
MQGTVLLLDVQVGDDIAQGQRVAILESMKMEHEIFTSISGTVEKLVVEVGETVLEGQELISLLPKEISQTGKEAETELDLDHIRDDLAEVKERHDIGLDHRRPDAVAKRRRREQRTARENIADLLNIDSYIEYGPLVVAPQRKRR
>MP1529_megahit_222925_1-747
SCEIAKAEALSAFGSSEIILEKSIVEPRHIEIQIMADNFGNIISLGERDCSVQRRHQKIIEESPSPVVDAQLRTKMGEVACLAGKVINYSGAGTIEFLLDKDKNFYFLEMNTRLQVEHPVTEMVTGLDLVELQLNIADDQELPLSQEQVQLCGHSLEVRLYAEDPWKNFLPSTGKIEVWRKHKSPDTRYDDGIVEGQVISPFYDPMLAKVISNGKNREQAIDTLKQSLQNTALYGVKNNRDFLIAILSS
>MP1529_megahit_269310_3-452
MSELRSLRKLLVANRGEIALRVMRTAKKMGLLTVAVYTDADEQSPHVNFADQSVNIGKGPIAESYLSIEKIMEVALSTGCDAIHPGYGFLSENSDFAEACEKAKVTFVGPSSKAIEAMGNKAKAKAIMKEAGVPCIPGAEVANKNDRELQ
>MP1529_megahit_308638_200-1168
YEAASREASAAFGDGTIYVERLLVGARHIEVQVLADSHGSCIHLNERDCSLQRRHQKVIEEAPSPVVNSELRDAMGAAAVRAAKAVDYEGAGTVEFLLSDRGEFFFLEMNTRLQVEHPVTEMITGIDLVLKQFEVAAGMPLGLNQSDIGITGHSMEARIYAEDPSKGFLPAIGDLAMWRAPAGPGIRVDTGVREGDSVTVDFDPMLAKLVVHAPSRTAAARRLHNALSDLRVLGVITNIGFLRQMTMHPDFVSGSITTDYLDSTDISKFAEPEIDPSSLVAIAAAASRFGLDKGGSGGDGELIDEHTGHAGDPFRTLSRSFP*
>MP1529_megahit_315804_1647-3116
MTKFDTVFIANRGEIAVRIASTLRSLGIRSVAPYTEPDSHAYHTEAVDLAVPISSYLDGAELIKLAKEHGAQAIHPGYGFLSENAPFCSACQEAGLEFIGPSPDAISKMGDKLVAKEQMTKAGLPMVPSWSGPPEQAVEGARSVGYPLLVKAAAGGGGKGMRLVKEESELPQAIERARGEARKAFGDDSFFLEKFIENPRHIEVQIFGDKHGNALCFGERECSLQRRYQKIIEEAPSLAVSPELREKLVEAGVNAVKALDYTGAGTVEFILDSSDNFYFLEINTRLQVEHPVTELVYGVDLVALQVSVAQGEPLKLDQSFLKPRGWAIEARIYAEDPDNGFMPSVGTLEVFHPPTGHNLRLDTGFRQKDQVSIHFDPMLAKLIAYGPDREAARLGLLAGLKEFAVLGVTTNIPYLGRILAHQVFVEGDFHTQFLESCGDMFGPRRSRENQELALALAGAFGSKSRPQAQAEMKPATSSPWQSLGDWKVN*
>MP1529_megahit_349666_1-744
MSFEKILIANRGEIACRVIATAQSLGYRTVAVYSEPDAGARHVQLADEAVCVGPALASASYLNVDALLDACRKTGADAVHPGYGFLSENAGFSKACKDAGITFIGPDEDAIHLMGSKRLSKIAMIEAGVPCIPGYEGEDQSDATLLKEAERIGLPLMIKASAGGGGRGMRVVTDASEIPAQLKSARQEAKSAFGSDELILERAVMQPRHVEIQVFGDRHGNVIHLGERDCSVQRRHQKVVEEAPSPAV
>MP1529_megahit_393629_1266-3221
MSFEKILIANRGEIACRVIATAQSLGYRTVAVYSEPDAGARHVQLADEAVCVGPALASASYLNVDALLDACRKTGADAVHPGYGFLSENAGFSKACKDAGITFIGPDEDAIHLMGSKRLSKIAMIDAGVPCIPGYEGEDQSDATLLKEAERIGLPLMIKASAGGGGRGMRVVTDASEISAQLKSARQEAKSAFGSDELILERAVMQPRHVEIQVFGDRHGNVIHLGERDCSVQRRHQKVVEEAPSPAVDEALRQQMGEAAVNAAKACNYVGAGTVEFLLAPEGDFFFLEMNTRLQVEHPVTELVTGLDLVAWQIKVARGEPLPLSQEQVTLTGHAMEVRLYAEDPAQNYMPQTGPVLCWQPASGDGVRIDHGLTEGYEVGSHYDPMLAKIIAVGDSREDARRRLIRAVEDTVLMGVRDNRTFLAAILRHPVFARGEATTAFIGQDFADDASMAGDTPSSQLWALAALLRCEVETPTAELRGWHSSTLGAQPVQLRCGEHEQTVYIRYQDNHAELLVGEDNHRIEPLGPGLASIDGIRQSYRMYQDGKQSWLQCQGHSVCFEDATHSVAGSSDQAGSGQIRAPMDGAVIEVCAKAGDPVKRGQVLVIMEAMKMEHSLKADCDGTVESADLAVGSQVKRQQLLVSIKAEDSES*
>MP1529_megahit_396397_1-603
AIEARLYAENPENDFLPEIGSINKLSCSNNKGIRWDTGIATGDKITPDYDPMLAKVIAIGETREQSAKLLAKELRSTHLAGIKTNKDFLVQCLENNSFLKGKTTSDFIPREHKKLFKAVDKKLLDSAMKASALWLQEHNKNDNKKLHFLPRNWTNGILPKQDITFEFNDEEYKFQYENNNNHIQIHREHFERLSTSSALII
>MP1672_megahit_52396_45-1205
FYFLEMNTRLQVEHPVTELVTGLDLVEWQLRVACEESLPFTQQDIQISGHAIEVRLYAEEPRQNFMPQTGKVKVWKPATNARTDHCVYQNMEVSSHYDPMLAKIIVKAESRESAVRKMARALRETQIIGINTNKHFLQNLVQSPAFLGSDVTTAFIEQHAQNDNTKGSLSPSFSLLAKAALLFALTQNKHASTLVYGNALNKLTPTWQHSMGFAYPIIITCNDVTASMTVTPFTNHYRICDTSTKTEVTLTLLDLTPQSLVVEADKLRSTVSYAGNGNTLFIDDGTGHFTFSCVTHSKVDNQKTQGTAQVNAVMDGVIVALLVKQGDTVNAGDTVAIMEAMKMEHPLKAGIKGTVHLSSITAGDQVKSKQTIATILQADEVIHEQK*
>MP1672_megahit_57531_2-511
VADPDQLMQSIALARSEAEGAFGNGDLILERAIEGARHVEVQVFADTHSNVIHLGERDCSLQRRHQKVVEESPCPIMTPELREAMGTAAVEAARAVNYVGAGTVEFLLDASGDFYFLEMNTRLQVEHPVTECVTGFDLVQWQIRVAQGEHLPATQKDVDLFGHAIEVRLC
>MP1672_megahit_58875_2-511
TSSYLHSEKVINAAIQTQADAIHPGYGFLSENADFARACEKAGLTFIGPNADAIALMGSKRLSKIAMLQANVPCIPGYEGSDQSDEALIENAKNIGFPLMVKASAGGGGKGMRLVHEASDLAAHISTARSEALNAFGNDELILERALIAPRHIEIQIFADGCGNTLYLGE
>MP1672_megahit_59331_1201-1350
MTRNIQKILIANRGEIACRIIRTAHKLGFFTVAIYSEADRNALHVQQADE
>MP1672_megahit_65148_861-1196
VTVTISPDRSSGRRRSVVTGSMRESGSALAVEQDGDPTVRAPMDAVVVSLRVAAGAEVAKGDTVLLLEAMKMEMEVCAPVAGTVQSLALQAGQSVQSGTVLFAIEPAGPTS*
>MP1672_megahit_92781_2-871
LGERECSIQRRHQKIIEESPSPRLNNELREKITQTAVHLCEKLKYESAGTVEFIFDEDTNEFWFLEVNTRLQVEHPVTEMVTGIDLVKEQISIADGNKLNFIQNDIHSNGHAIEARLYAENPENNFLPEIGKISRLFYPNNNGIRWDTGIESGSEVSPKYDPMLAKVISYGEDRIQAANLLAKELRNTQLAGVITNKDFLVNCLENKSFLKGKTTSDFISREEKKLFTAFDKKEMDCLMKLAAVWLQHSTLKDNSNLNFLPRNWTNGRLSKPTVKFSHSDEEFCYEYENV
>MP1672_megahit_106207_277-534
IPPESAEDAQGGTVQAPMHGQLVSLLVEADQAVEKDQRLAVFEAMKMQQEILAPVSGVVQQVNGQVGQQMAAGDVIMLIEEAQGE*
>MP1672_megahit_129814_1684-2853
TVEFLLDAGGEFYFLEMNTRLQVEHPVTEEVTGLDLVALQLRVAEGGELELPQEEVFLDGSSIEVRLYAEDPANKFLPCTGLVNFFDTPSRPGVRIDAGIVAGQEISPFYDPMIAKIITFGETREVARKLMVDVLRETALFGVRTNRDFLIACLENERFADGAFSTAFIAEQFGEEGFSETPPRAREMAVLGVRHYLLDRGRAFDRALNLPDALLGFTSNEELYTSYLLAFGDETSHVIVRAQKDGSFVVNVGDETLNVTLRNVEGARAVMLVDGETVASTVHLSGDTLHGLVGGRGLDCVNLLAKSGGSDEGSDGRRVLAPMHGRVVEVFVAAGDAVQKGERLAIIEAMKMQHDIVAEIDGSVDDLLIEIDQQVGAEDLMITIAADDE*
>MP1672_megahit_141630_3-764
MKKNSKLVKNFKKILIANRGEIAVRIIKTAKNLGLKTVAVYSDEDSDSLHVKLADEKINIGKGASSKSYLSIKNIINAAKNTKSDAIHPGYGFLSENADFAKKCKKEKLIFIGPDYKTIEAMGNKKIAKSIAMKVGVPCLDDYSILSNEKMFKINQKAKNIGYPIMLKATNGGGGKGMRLVLEQKDLKSSLNLAKAESMSAFGSDEIIIEKALIKPRHIEVQIFGDNFGNFIHLGERDCSVQRRHQKIIEEAPA
>MP1672_megahit_190619_1-690
HQKIIEEAPANGISNEVRNQLGEQAINLAKAINYEGAGTVEFLMDQNQNFFFLEMNTRLQVEHPVTEMITGLDLVELQLIIADGQQLPINQENVNFNGHAIEVRLYAEDPLNDFFPSFGKIYDFSFSNSKNIRIDSGIEINQTISSFYDPMVAKIISYSETRNESIKQLLSFLSNLSLIGIKNNRDFLIDILSHKEFMKGQINTSFIEEFYPDGFISQNPQIKDFIAFAY
>MP1672_megahit_246688_627-2165
METIEGRVGGLEIKVLVANRGEIACRILRACKEAGHPTVAICAPNDDGSLFTELADEVVLLSGDSIAETYLNQQQILAAASKTGATAVHPGFGFLSERADFATAVSEAGLVWIGPSASAIEKMGDKMTARQTMRAAGVPVIPGEEVDGDGEGALATLRQAAERVGYPLLLKASSGGGGKGMRAVHEPGEFDQAAAGARREAIAAFGDGRIYIERLLSGSKHVEIQVLADQHGRTIHLGERECSVQRRHQKVFEEAPGPTMTPELREAMGQAAVAAAQAVDYVGAGTVEFLLAPSGEFFFLEMNTRIQVEHPVTELVTGVDIVREQLRIAAGEPMSCGPLMIRGHAIEVRLYAEDAANGFLPSIGPLAVFRPPEGPGIRLDTGVREGDEVTPNYDPMLAKLIVWAPSRGEALEKMRRALDEFVVLGTTTNIEFLRDLCDAVPVVDGSTTTTTIDDLWPSGWNPPHDLMLEEAALLAAASAETMGLHRRNATGDSSGTAQGPPSPFTTLQRRFP*
>MP1672_megahit_283542_189-548
MSELRSLRKILVANRGEIALRVMRTAKKMRLLTVAVYTDADEQSPHVNFADQSVNIGKGPIAESYLSIEKIMEVALSTGCDAIHPGYGFLSENRDFAEACEKANVTFVGPSSKAIEAMGN
>MP1672_megahit_297163_525-1013
MGRIRKLLVANRGEIACRVMRTARDQGIATVAIYSEPDVAAPHVLMADEAVLIGPGPVGQSYLVPEKILAAAAETKADAVHPGYGFLSENADFAAAVEAAGLIFVGPSAEAIDLMGNKAAAKRRMIEAGVPCVPGYEGADQEDETLVAEGKKIGFPIMVKAAA
>MP1672_megahit_324311_1049-2101
DLVELQLNIADDQELPLSQEQVQLCGHSVEVRLYAEDPWKNFLPSTGKIEVWRKHKSPDTRYDDGIVEGQVISPFYDPMLAKVISNGKNREQAIDTLKQSLQNTALYGVKNNRDFLIAILSSEVFRHEDVNTSFLETYDFSASGNKNIEFDEVAVLGALLMTKYSETLIDEAIGYEDELYGWSNSKTIYYPLSFKANDNIYSAHIELKKPNSITIIFEEEKLEVHLNEDHVELNNKKIKLDFIEYKENKLFASYLGKSFKAEIIKEDLKIEDIDKGGKIRAPMHGVIRELFVTVGEKVKKNQVILILEAMKMQHEITASIDGEVSDIYTNIGNQVSVDEDLLNIKQEGEK*
>MP1672_megahit_338112_3-593
PMVDDSMREKMGDAAIKLASKLKYESAGTVEFLVDEKTKEFWFLEVNTRLQVEHPVTEEVTGIDLVKEQLRIAEGESLGYDQSDIDWFGSSIEVRLYAEDPNNDFLPVTGKMISFVPADEPLVRWDVGIESGSIITPDFDPMLAKVISYGETRTEAAKKLALALENSHFGGMQTNREFLIAILRSEKFLKGATTTDF
>MP1672_megahit_377303_1-828
MSELRSLRKLLVANRGEIALRVMKTAKKMGLLTVAVYTDADEQSPHVNFADQSVNIGKGPIAESYLSIEKIMEVALSTGCDAVHPGYGFLSENSDFAEACEKAKVTFVGPSSKAIEAMGNKAKAKAIMKEAGVPCIPGAEVANKNDRELQLAAESVGFPLMIKAAAGGGGRGMRLVNNISDLQKSCEIAKAEALSAFGSSEIILEKSIVEPRHIEIQIVADNFGNIISLGERDCSVQRRHQKIIEESPSPVVDAQLRTKMGEVACLAGKVINYSGA
>MP1672_megahit_382391_19-534
MRLVNNISDLQKSCEIAKAEALNAFGSSEIILEKSIVEPRHIEIQIMADNFGNIISLGERDCSVQRRHQKIIEESPSPVVDTQLRTKMGEVACLAGKVINYSGAGTIEFLLDKDKNFYFLEMNTRLQVEHPVTEMVTGLDLVELQLNIADDQELPLSQEQVQLCGHSLEVRL
>MP1672_megahit_398883_2620-3657
QLNIADDQELPLSQEQVQLCGHSLEVRLYAEDPWKNFLPSTGKIEVWRKHKSPDTRYDDGIVEGQVISPFYDPMLAKVISNGKNREQAIDTLKQSLQNTALYGVKNNRDFLIAILSSQAFRHDDVNTSFLETHDFSASGNKHIEFDEVAVLGALLMTKYSERLIDEAIGFEDELYGWSNSKTIYYPLSFKANDNFYSVHIELKKPNSITIIFEGEKIQVLLNEDHVELNNEKIKIDFIEHKENKLFASYLGKSFKAEIIKGDLKIEDIDKGGKIRAPMHGVIRELFVSVGEKVKKNQVLLILEAMKMQHEISASIDGEVSDIYTNIGNQVSLDEDLLNINKEGEK*
>MP1674_megahit_20928_475-924
MDRFNSILIANRGEIAVRVMRTATALGYRSIAVYSEADALAPHVRQANDAVCIGPAPVAQSYLDIEHMLAAARETDAGAIHPGYGFLSENADFAAACEAAGIVFIGPSAAAVELMGNKARAKAHMASAGVLCVPGYAGEDPSDDAFIEAA
>MP1674_megahit_49033_2-1555
DDALIEAASRIGYPVMIKAAAGGGGRGMRQVDDPAALTKALARARSEAQHAFGSDEVILEKALQGPRHVEVQIMADEQGHVIHLGERDCSVQRRHQKVIEEAPCPAMTDKLRSAMGETAVTAAKSIGYRGAGTVEFLLDEGGDFFFLEMNTRLQVEHPVTEMITGLDLVAMQIDIAQGLPLTLTQADVQFSGHAIEARLYAEDPSRGFLPCTGTVALWQPGRAEHVRIDAGIDNGLQIGPHYDPMLAKFIAWGDDRESARRRLADALTKTVLFGLTTNRTFLVDVLNRPAFADGCATTAFIDQAFGPEDLSPAVPGVEHAAVAAVMQYRWQRDAARQRALLVPADLLGWSSTGSLVSRYRYGLAGNALDLTVSARGDDYRVRSEGAEIAVRMVADSENKARIEVDGRTIEVVYEAQSQTRAYLFMDGEAWCFDNQMVAAALSETQAGNGRVLAPMHGRVTEIMVKAGDVVRKGQRLASLEAMKMEHEIDAPVDGTVEQVVCALQVQVALDDVLFEIS*
>MP1674_megahit_60772_2-538
DGWRANLPAKIHFRFLLDDQPIDLSACPIDANRLSFVGEQTTHSVEGQWLTANRLKVNDSDDLALEIIAIEHATGHYLGMGGHFFRLVVTDGLTTQVDKAIRSGDVNAPMAGRVIDVRATQGMEVEAGTILVVIEAMKMEHHLASPVTGHITSIETSIGQLVSEGHTLVKVTPLESLD*
>MP1674_megahit_69531_3-590
CARADEVGYPLFIKAVAGGGGRGMRRIVDTAAVVAGVQAARSEADAAFGESAVYFERLLEGARHVEVQVLGDTHGTVVPFVERECSIQRRHQKVIEESPSVAVTPEVRAALAEAAVALSAAVDYTSAGTLEFLLDADGHFFFLEMNTRLQVEHPVTEMVTGVDLVQWQIRIARGEPLTVDRRQALTPVGHALECRV
>MP1674_megahit_91311_1-609
ATNARTDHGVYQNMEVSSHYDPMLAKIIVKAESRESAVRKMARALRETQIIGINTNKHFLQNLVQSPAFLGSDVTTAFIEQHAQHDDMKGSLSPSFSILAKAALLFALTQNKHASALVYDNALNKLTPTWQHSMGFAYPIIITCNDVTASMTVTPFTNHYRICDTSTKTEVTLTLLDLTPKSLVVEADKLRSTVSYAGNGNTL
>MP1674_megahit_91410_1-645
GAKRMGYGTVAVYSDADAHALHVTEADEAVRLGPPPVGESYLDMDRLIDAAKASGADAIHPGYGFFSENPDFARACAEADIVFIGPLPESMEAMGHKSAAKDKMLAADVPCVPGYQGKDQSDDKLIEESKKAGLPVMVKAAAGGGGRGMRLVDDEAKLLESIQSARSEAKSAFGNGELLIEKAVVDARHVEIQIFGDTHGNVVYIGERDCSVQRR
>MP1674_megahit_92937_3-596
LLRALEDTTVFGVTTNRYFLSRIIADDTFGEGEATTAFLQQAFRDDPSLAPKDISIRELALAACVFSHGNSGRPDVRADLNNAWSNAPSTVSPMKLDTGDKTLELLVRRAGNHVTVTLGEEQYELDLESMGDGLLCIIDNGVRQRCQYHCQGNHLYLQAFGQALAVRDVTHQPASGAAASGSGRIKATMDGAIIDVLV
>MP1674_megahit_112503_2-625
KGLFVQASREAEQAFGDAAVYLERLVANVRHIEVQVFGDGTGRAVHLGERDCTMQRRHQKLIEEAPSPVLTDDERAALHATAVRLAEGVKYRGAGTVEYIFDPDTREFFFIEMNTRIQVEHPVTEAITDVDLVELQIRVARGEELPLDQEMVTHMASGHALECRIYAEDPSQDFLPQSGRILEWDVPSRDWLRVDAGVESGSEVSIHY
>MP1674_megahit_127548_3-599
GGDQSEAALIENAKNIGFPLMVKASAGGGGKGMRLVHEASDLAAHISTARSEALNAFGNDELILERALIAPRHIEIQIFADGCGNTLYLGERDCSIQRRHQKVIEEAPSPFVDEQLRKRMGEAAVAAAKACNYCGAGTVEFLVDSDKQFYFLEMNTRLQVEHPVTELVTGLDLVEWQLRVACEESLPFTQQDIQISGHA
>MP1674_megahit_137106_1-1008
PLGQDDIHLNGHAIEVRLYAEDPAHGFTPQTGPLYAFEPAEGEGLRFDTGVRSGDAITPHYDPMLAKVIAWGQNRDEARRRLIRSLEDTTVFGVTTNRHFLSRIIADETFGAGGATTAFLQQAFKDDPSLQPQNLTIRQLALAACVLDHDISGQSAWSNAPATMTPIKLETGDTTVELLVTGSGSRLSVSMGETRHSLVLESQRDGHLCIIDSGVRQACQYHRQGDSLYLQAFGQSWSVRDVTHQPARTAGGAGSGRIQATMDGAIIDVLVEAGQSVHQGDTLVILEAMKMEHPVKADRDGRVAEILASKGDQVKRSQLLVQITANETAEQENEA*
>MP1674_megahit_166569_159-695
LRGWHSSTLGAQPVTLRCGEHTQTLYIRYQDDAAQISVGDPAQAITLAPLSDNRVAVNGVAVDVKVLQDGKQYWLQCQGRTACFTDDTHTAAGSSDQAGSGLIRAPMDGAIIDVNVKAGDTVSKGQVLVVMEAMKMEHSLKADCDGKVEALDLSPGSQVKRQQLLVTVTPDAAVTSGQ*
>MP1674_megahit_174203_11600-12124
AWHSSSVGAQPLKLRCGDTEHTLYVQTQQGTSTVQLGDTHLQLALESGQRVTINGVSAPYRFVHEGNQLWLQFQGHCVCFQDITHSAVAGVDKAGSGHIRAPMDGAIVDVLVKEGDNISRGQVLVALEAMKMEHSLKADCDGVVGPITLKPGDQVKRQQLLVTISNPESSQENQ*
>MP1674_megahit_176761_1-693
MLKKLLVANRGEIAVRVIRTAKALGYRTVAVYSEADAKAMHVELADEAVCIGPAQVSASYLNSDAILEAARKTGADCIHPGYGFLSENAAFANACKDAGLVFVGPPASAIELMGSKRRSKIAMQEAGVPVVPGYEGDNANDDELIAAAKDIGYPLMIKASAGGGGRGMRLVESESELADNIKRARSESKQAFGDDELILEKAVIEPRHVEIQVFADRHGNAVYLGERDCSV
>MP1674_megahit_177315_3-749
HPVTELVTGLDLVAWQIKVARGEPLPLSQEQVTLTGHAMEVRLYAEDPAQNYMPQTGPVLRWQPASGDGVRIDHGLTEGYEVGSHYDPMLAKIIAVGDSREDARRRLIRAVQDTVLMGVRDNRTFLAAILRHPVFARGEATTAFIGQDFADDASMAGDIPPSQLWALAALLRCEVETPTTELRGWHSSTLGAQPVQLRCGEHEQTVYIRYQGNHAELIVGEDNHRIEPLGPGLASIDGIRQSYRMYQDG
>MP1674_megahit_183469_1-1419
ARKLCQEAGVPTVPGSGALQDNALVEWAQKHGFPVMLKASAGGGGKGMRFLNSLEELQSALGAARREAEKAFGSDEVYLEKAIVEPRHLEVQIVGDEHGNVLHLGVRECSLQRRHQKIVEESPPAKATPELLKGLTDSAVSLAKSVGYTSLGTVEFLVKDDAFYFLEMNTRLQVEHPVTEMITGLDLVELQLNLIDGEPLRLSQEEVVFRGHAVEARLTCEDPYNNFLPATGTVADWDPCPFSRVDACLERGSEITPHYDSMVAKIISWADTRPKALRKLGRSLSRTRLLGVQHNLDYLVRLLEHPQVVSGDQHTNLVESLQMEKPETTTKQLLAAAATYWISHTGQRASTLTVLPVEIHFEGEPEVWVCGDNYTIGTTEYTVQEESGALIVDGHRFPVRATASGDRWWIHTYEGTRSFKLLPRLPVPQIQGAGGTLTAPMPGSVVEVLVCEGDEVTAGQALIKMEAMKMEQT
>MP1674_megahit_183615_2-1243
MSFEKILIANRGEIACRVIATAQSLGYRTVAVYSEPDAQARHVQMADEAVCIGPALASASYLNVDALLAACQQTGADAVHPGYGFLSENAAFAKACQNAGITFIGPDEAAIHLMGSKRLSKIAMIEAGVPCIPGYEGEDQSDATLLGEAERIGLPLMIKASAGGGGRGMRVVTDASEIPAQLKSARQEAASAFGSDELILERAVMEPRHVEIQVFGDRHGNVIHLGERDCSVQRRHQKVVEEAPSPAVDATLRAQMGEAAVNAAKACNYVGAGTVEFLLAPNGEFYFLEMNTRLQVEHPVTELVTGQDLVAWQIRVARGEPLPLQQDQVTLSGHAIEVRLYAETPAQNYMPQTGKILHWRPASGDGVRIDHGLCEGYLVGSHYDPMLAKIIAWGESRDDARRRLIRAVEDTQLM
>MP1674_megahit_185103_2-550
AVALGPAAPAESYLNAKKIIAAARSSRADAIHPGYGFLSENGDFAAAVEEAGLIFIGPCAETIRQMGDKAAAKTLMQAADVPVIPGQDGIVEDNFATVAEKIGFPLLVKAAAGGGGKGMRVVEDADGLEAAVEAARHEAEAAFGDGRLLLERYINRPRHIEVQILADNKGHTVHLGERECSVQ
>MP1674_megahit_206159_1-1827
MTLFKKILIANRGEIAVRIIKTATAMGYSTVAVYSEADQDALHVQLADQSVLIGPAPVAESYLNAESIIAAAKSSGADAIHPGYGFLSENSAFAKLCLDNQIIFIGPSAHAIELMGSKRQSKIAVQNANVATVPGYDGENQSIAALTREAKRIGTPLMIKASAGGGGRGMRLVTDLSTLSEHLSSAASEAENAFGSGELILEKALIKPRHIEIQIFADQQGNAISLGERDCSVQRRHQKVVEEAPSPAVNPTLRKAMGEAAIQVATLCDYTGAGTVEFLLDQSGDFFFLEMNTRLQVEHPVTEQVTGIDLVEWQLRIAAGEPLPLTQDQIQIKGHAIEVRLYAEDPCNDYLPQTGPIHLWQIPDDDNVRVDSGILQGTQISPFYDPMLAKIIAFSNDRQGAIRKLDRALSHTCLLGTKTNKYFLRDMINHPEFRSGQVTTDFIARNQTQLLATNVLSDNEADSFAHALAVALWVYSHTPQPCRHQDRLSGRMGSIVFLRHNNRDKNKTVVRCRVHYLSAQCLRVNVNDMSFDLNIKILGDRFHVRHDTNTHSGTLFIQERSLFFDTGEQSYHFINATHELPHKPEAEGNGRILSPMDGNLMSVQVSPGD
>MP1674_megahit_220630_562-1056
MAETVTIGSKSYSVNIRRSGSRFRLQIDDRDYDGEFSRLNNGSLEIIIDGRRSITYSEKKSNESYVFANGINYVLRRQSHKVGGVVQEEPREDLVVSPITGKLLDRKVKRGSSVREGDVIIVLEAMKMEHRLRSSRDGIISRITSIEIGGQVKEGEIMFELEDE*
>MP1674_megahit_223537_1-315
FFDTGEQSYHFINATHELPHKSEAEGNGRILSPMDGNLMSVQVSPGDSVSKGDTVAVVEAMKMEHQLKADVDGIVETVSAQAGDQLKTRQLILLIKREINQNQT*
>MP1674_megahit_237266_9179-11173
MGRFTKVLVANRGEIACRVIQGARGAGYRTVAVYSDADRLARHVTLADEAVRLGPAPVGESYLVIDKIIDAARRSGADAIHPGYGFLAENAGFAQACADAGLRFIGPSPDAITLMGNKRQAKIKMIDANVPCVPGYEGGDQDDVVLTDEAQKIGVPVMIKAAAGGGGRGMRLCEDAAQLGEMIRSARSEAENAFGNGELILEKAVVGARHVEIQVFGDSHGTVVHLGERDCSVQRRNQKIVEESPSPVVDAELRAKMGAAAVAAAQSIDYVGAGTVEFLLGADGEFYFLEMNTRLQVEHPVTELVTGIDLVDWQLRIAQGDPIPLQQSEIRQTGHAIEVRLCAEDPRTGYVPQTGPIQAWVIPEGEGLRVDHGLLADGEISPYYDSMVAKIIAYGHDRESARSRLARALSNTRLHGVVSNLDLLKDILDEPDFAAGDFHTGYMPAHFDEAQLAARVPGPLQYALAALAIYRSDGASLAQQAALPAELSDWHSAPGGTIGMTVAWGEERQAVTLVHDSARHYVITLDGEAHEFVVEGSGDGYTRLQMDGVAARIDYTRAGDDLWLTAQDRSFCFRDVTLEPAQAVAPGADGRILATSDGRLLEVRVAAGEAVEAGQTVAVLEAMKMEFQLKTPVAGQVESVEAAGGDQVANRQLLVKIQPASEDG*
>MP1674_megahit_239857_17874-19427
MTAESFGSAPRPFGTVLVANRGEIAVRVLQAAREAGLRGIAVYSDPDAGSLHVEVADNAVHLPGDTLAETYLNAGAIISAAKSSGADSIHPGYGFLSERADFAKAVEDAGLVWIGPPAEAISTMGDKISARIRMVESGVPVIPGEELSVPDGAKHLGVLAVCAARVGYPLLLKASAGGGGKGMRAVHEPKMLRTEYEAASREASAAFGDGTIYVERLLIGVRHVEVQILADSHGNCIHLNERDCSLQRRHQKVLEEAPSPAVTPDLREAMGDAAVTAAKAVNYVGAGTVEFLLSPRGKFYFLEMNTRLQVEHPVTEMTTGIDLVQKQFEVAAGLHLGLVQNDVRLSGHAIEARIYAEDASKGFLPAVGRLSFWKSPQGPGIRVDSGVRQGDVVITDFDPMLAKLVVHAPTRQAALRRLDTALADFVALGVTTNIGFLRNVAAHHAFASGNVTTEFLDSTSSSEFAEPGADPAVLVAIASAAQRLGMDRAPSDDASDSVDEHTGHSGDPFRTLSRSFP*
>MP1674_megahit_259728_33954-35831
MIRKLLIANRGEVAGRIIATCKTMGIHTVAVFSEADQDSLYVRLADEAVLLGPAPPAESYLSIDAVLKAAERTGADAVHPGYGFLAENADFARRVREAGLTFVGPAAEVIEQMGSKVAAREVCQKVGVPIVPGSDALDDDGLLDWASEHGYPVMLKASAGGGGKGMRRLFTPQELKEALGSSRREALKAFGDDKLYLEKAVVEPRHLEVQIVGDHRGQVRHLGVRECSLQRRHQKLVEESPPPNTSPELFNGLTEAAVKLAKAVNYTSLGTVEFLVEGETFYFLEMNTRLQVEHPVTEMITGLDLVQIQIQIAEGKSIQFAQQSVPFLGHAVEARLICEDAYQGFLPQTGTVLNWSTASSVRFDTTLESGAVITPHYDSMVAKVIAWSDDRPGALRLLQNALSSTVLLGVRTNIDFLQRLLERPEVQEGKVHTELVESVDWEAPDCAREQLLTAAASRWAALAGRNQALNSLPFSFAFEGHPPITVSDRRFRIEGREYDVRISNDALEVDGHRFNVVSAYQNGIWWVHTCQGTACFKEVPRLPVPGGAAGGGSLTAPMPGLVVEVMVKPGQQVEAGQALLKLEAMKMEQVILSPAEGIVAEVHFAVGEQAGEGDRLITLQSESGD*
>MP1674_megahit_263355_348-2303
MSFEKILIANRGEIACRVIATAQSLGYRTVAVYSEPDAGARHVQLADEAVCVGPALASASYLNVDALLDACRKTGADAVHPGYGFLSENAGFSRACKDAGITFIGPDEDAIHLMGSKRLSKLAMIEAGVPCIPGYEGEDQSDATLLKEAERIGLPLMIKASAGGGGRGMRVVTDASEIPAQLKSARQEAKSAFGSDELILERAVMQPRHVEIQVFGDRHGHVIHLGERDCSVQRRHQKVVEEAPSPAVDEALRQEMGEAAVNAAKACNYVGAGTVEFLLAPEGDFFFLEMNTRLQVEHPVTELVTGLDLVAWQIKVARGEPLPLTQEQVRLTGHAMEVRLYAEDPAQNYMPQTGPVLCWQPAAGDGVRIDHGLVEGYEVGSHYDPMLAKIIAVGDSREDARRRLIRAVEDTVLMGVRDNRPFLAAILRHPVFACGEATTAFIGEDFADDASMAGEAPSSQLWALAALLRCEAETPSADLRGWHSSTLGAQPVQLRCGDHEQTVYIRYQDNHAELIVGENSHRIATLAPGLATIDGVQQRYRMCQDGKQSWLQWQGHSVCFEDATHSAAGTSDQAGSGQIRAPMDGAVIEVCTKTGDAVKRGQVLVIMEAMKMEHSLKADCDGTVESADLAVGSQVKRQQLLVSIKPDSPET*
>MP1674_megahit_270215_354-2309
MSFEKILIANRGEIACRVIATAQSLGYRTVAVYSEPDAGARHVQLADEAVCVGPALASASYLNVDALLDACRKTGADAVHPGYGFLSENAGFSKACKDAGITFIGPDEDAIHLMGSKRLSKIAMIDAGVPCIPGYEGEDQSDATLLKEAERIGLPLMIKASAGGGGRGMRVVTDASEISAQLKSARQEAKSAFGSDELILERAVMQPRHVEIQVFGDRHGNVIHLGERDCSVQRRHQKVVEEAPSPAVDEALRQQMGEAAVNAAKACNYVGAGTVEFLLAPEGDFFFLEMNTRLQVEHPVTELVTGLDLVAWQIKVARGEPLPLSQEQVTLTGHAMEVRLYAEDPAQNYMPQTGPVLCWQPASGDGVRIDHGLTEGYEVGSHYDPMLAKIIAVGDSREDARRRLIRAVEDTVLMGVRDNRTFLAAILRHPVFARGEATTAFIGQDFADDASMAGDTPSSQLWALAALLRCEVETPTAELRGWHSSTLGAQPVQLRCGEHEQTVYIRYQDNHAELLVGEDNHRIEPLGPGLASIDGIRQSYRMYQDGKQSWLQCQGHSVCFEDATHSVAGSSDQAGSGQIRAPMDGAVIEVCAKAGDPVKRGQVLVIMEAMKMEHSLKADCDGTVESADLAVGSQVKRQQLLVSIKAEDSES*
>MP1674_megahit_278126_29396-30898
MSVFSKVLVANRGEIAVRVLQTLQAMGIATAAVYADPDANAPHVALADEAFPLGGSTAEETYLDRRKIIELALRCGAEAVHPGYGFLAENPAFSKECAEAGLVFIGPSPETIELLGDKIRSKESAIQAGVPVVPSSPVWTPGESQPDDLSSQIGFPLLVKAAAGGGGRGMRIVERVQDLDAALESASREAASAFGDGRVFLERYIPAARHVEFQVLADSSGNTIHLLERECSVQRRYQKVIEETPSPALNDDLRDRMATSAVAMAMSAGYTNAGTVEFLVDAQTGEYYFLEMNARIQVEHPITEETLRLDMVEWQTRIAAGELITLCQEDIRPSGHAVECRIYAEDPYSNFAPATGRLLAWRPPSGMGIRLDSGVAEGQEVSAYYDSMLAKLVAWGPDRQSAIGRMQLALESFPVLGVTTNIPFLIRAIAHPYFRSGEYDTGFIAKYPELTAPPESNHLNLAAAEIAERIWQSAGPVSGSNVSGQAAQGPWRGLSKSTFP*
>MP1674_megahit_279723_14-919
MSFEKILIANRGEIACRVIATAQSLGYRTVAVYSEPDAGARHVQLADEAVCVGPALASASYLNVEALLDACRKTGADAVHPGYGFLSENAGFSKACKDASITFIGPDEDAIHLMGSKRLSKIAMIEAGVPCIPGYEGEDQSDATLLKEAERIGLPLMIKASAGGGGRGMRVVTDANDITAQLKSARQEANSAFGSDELILERAVMQPRHVEIQVFGDRHGNVIHLGERDCSVQRRHQKVVEEAPSPAVDETLRQQMGEAAVNAAKACNYVGAGTVEFLLAPEGDFFFLEMNTRLQVEHPVTE
>MP1674_megahit_282417_98-2071
MLVEKILVANRGEIACRVIKTIQDMGFTAVAIFSEADKHSLHVKLADESIEIGPAESNQSYLNIERIIQAAKQIQADAIHPGYGFLSENSDFAQRCKREKLIFIGPTPDAIKLMGSKSLSKAAMIDAGVPCIPGYQGEDQSDERLIEEASKIGFPLMVKAAAGGGGRGMRKVVAPHLLPEALQSARSEALSGFGSAELIFEKAIESGRHIEIQILADSFGHCIHLGERDCSLQRRHQKVIEESPSPLDRASLREKMGWAAIKAAESCQYIGAGTVEFLVDDDLTFYFLEMNTRIQVEHPVTELVTNVDIVEQQIRIAIGEPLRLKQHDIELKGHAIEARLYAEDPVNNYMPQSGPVILWKAPSGKGIRVDTGIEQGQAITPFYDPMIAKIIGYGESRTQAIRYLTNALRNTHLCGIKTNRDFLIELLEADYVREGQFDTSTLQSKDIINDLIEPQHEMEQLTIAALIQTEPSTLEYQSMTGPQYIFLTLDDMLFKVELQPIKCSSDVSHYTVNVYNQYNGEEELYFSSEATLWSKSENCAEITFDNIRTRYFYAFEQDNIWISNRQFSGVVSLHKAEHLVTESHSGQLTAPMDGKVIHISTYIGEDVVKGQTLAIIDAMKIEHPIQAPFDGSITGIHISANQQVKNKQLLITLAEED*
>MP1674_megahit_282749_45544-47013
MTKFDTVFIANRGEIAVRIASTLRSLGIRSVAPYTEPDSHAYHTEAVDLAVPISSYLDGAELIKLAKEHGAQAIHPGYGFLSENAPFCSACQEAGLEFIGPSPDAISKMGDKLVAKEQMTKAGLPMVPSWSGPPEQAVEGARSVGYPLLVKAAAGGGGKGMRLVKEESELPQAIERARGEARKAFGDDSFFLEKFIENPRHIEVQIFGDKHGNALCFGERECSLQRRYQKIIEEAPSLAVSPELREKLVEAGVNAVKALDYTGAGTVEFILDSSDNFYFLEINTRLQVEHPVTELVYGVDLVALQVSVAQGEPLKLDQSFLKPRGWAIEARIYAEDPDNGFMPSVGTLEVFHPPTGHNLRLDTGFRQKDQVSIHFDPMLAKLIAYGPDREAARLGLLAGLKEFAVLGVTTNIPYLGRILAHQVFVEGDFHTQFLESCGDMFGPRRSRENQELALALAGAFGSKSRPQAQAEMKPATSSPWQSLGDWKVN*
>MP1674_megahit_287666_54771-57620
MKPSNNYYLNNPLIHSDRRLAKSPSAWVQSFDCSDMKPLIICRGPIRKEAMDVFEEMGIDKYGILLSEKDSITYTNALAPELRSLTDPSRVHRVPDYTGASKEERVRRIEQIIQIAHDNGYNSIFAGYGFMAEDEEMVSSMEEAGLNFIGPCSTTVHRAGLKDEAKRTALAVGVSVTPGVDNATSLTLLKKYPDAAAMKALCEKEGLDVGGTLDDDSLDMEKKAEAVLAASYDKGIDIYTVEELSETLQAEVEKMYQGYTNNRIRLKAISGGGGKGQRILQAPSSFEGSEEERIKQAAAKVPELAREILAEVKCNGVGDNKNILAELNIETTRHNEIQVLGNGDWCITMGGRDCSLQMHEQKLLEVSITVEELKTAIEAAQTPEERKTLEYDLQILQNMESEAAKFGQAVGLDSVSTFECIVDGENHFFMEMNTRIQVEHRVTELCYELKFSNPDNPAEFFVVESLVEAMVLLARHGKRLPKPERQVRESTSVEARMNATNQALQPHAGGIIESWSNPIEGEIRDDQGISMHNPDTDVFMKYHLAGAYDSNIALLLTTGEHRMASYQRMAEILRRTELRGKDLATNLQFHYGLVNWFIGKGINARPTTRFIVPYLTAVGQLKQQADNIDLDFAYSQVKQSYVDDAGDAAKSWAQVLDAKQLLLTRPLERLFAEPHFMSGWLALHENSVKLNKDGSIAFGENPIKLLAGLYHYVNMDYVPGKPARYMIWDHDRAILDNALSFYQTVEEQLGTSSFADVEAALAGDKAPAGVSAEQWEAARAAHQSYQAGCELLAVLPWIAGETGFHNLAVQPDLSIEIPEALLDGDLQEKMAKVLVPPPMAKSDEILALSGGMFYPREAPGMDAYVNEGDHFNAGDTLYIVEVMKMFNKVQAPFSGTVEKVLVEGDGVIIKKGQPLFKINPDEKIVVETDADIRARRQASTAEFLKAAGL*
>MP1676_megahit_35253_3-848
SLGYFQHGLAPQVGHAIECRLCAEDPSRDFYPDLGTIRRWTPASTILPRSRDAYSRFDSGIETGSQVSVYFDSLMAKIIVWAPTRSLAVAHMVKVMANTVCIGIRSNQLFLQSCLLHAKFQDPEYTTSFIPELMTTLVQNPYIKRSDEFQSLLSFIPSMLQRKKIASPSVRRPFATVPTSFKNQKMDAANTQASMATIPSLGSKTNLIIWDGDHSVRIVPHSGPEPKESEQDLKPSVILARGYNELSSKLRDTSALQKTSSHAVTMEIQKCIRSAHRHSDVW
>MP1676_megahit_77750_1-555
ANAGIQRATARPAQAWIPAYAGMTEQGSVERDMKRFNKVLVANRGEIAVRVIRGAKRMGYGTVAVYSDADAHALHVTEADEAVRLGPPPVGESYLDMDRLIDAAKASGADAIHPGYGFFSENPDFARACAEADIVFIGPLPESMEAMGHKSAAKDKMLAADVPCVPGYQGKDQSDDKLIEESKKA
>MP1676_megahit_79053_116-793
TGYMPAHFDEAQLAARVPGPLQYALAALAIYRSDGASLAQQAALPAELSDWHSAPGGTIGMTVAWGEERQAVTLVHDSARHYVITLDGEAHEFVVEGSGDGYTRLQMDGVAARIDYTRAGDDLWLTAQDRSFCFRDVTLEPAQAVAPGADGRILATSDGRLLEVRVAAGEAVEAGQTVAVLEAMKMEFQLKTPVAGQVESVEAAGGDQVANRQLLVKIQPASEDG*
>MP1676_megahit_108852_1-741
EDTQLMGVGDNRAFLAAILRHSSFANGTATTAFIGGDFANDASLSGDAPQPSLWALAALLARPAKPHSPDLQAWHSSSVGAQPLKLRCGDTEHTLYVQTQQGTSTVQLGDTHLQLALESGQRVTINGVSAPYRFVHEGSQLWLQFQGHCVCFQDITHSAVAGVDKAGSGHIRAPMDGAIVDVLVKEGDNISRGQVLVALEAMKMEHSLKADCDGVVGPITLKPGDQVKRQQLLVTISNPESSQENQ*
>MP1676_megahit_132051_1165-2313
DRIFFMEMNTRLQVEHPVTEMVYDIDLVEWQLRVAQGEAIPLSQDDINARRHGHAIEVRLCAEDPAQNYLPQTGTLLEWTAPEGIGVRTDHGLRSGHEISPYYDSMQAKVIAWGEDRETARVRLLKALEDCTFLGVVSNKDYLTEVLAEDAFVSGDFSTSFVERYFPQKVISKITPSSRHVALAAVALYVLDAEKLAAESDLSEELLGWHSAHEFPTDFKLRWRDTDYELELLVHDGRLFKVDVGDAHVEIELGQMRDGAFDYICEGVKARGRMARNGDVLWLTADGVTHPYTDLTFAPAEGAAPGSDGRILAHSDGKIVAVNVTEGDRVEKGKTLVVLEAMKMEFQLATPVPGVVKSVSVQAGDQVKGRQLLVELEPDAEG*
>MP1676_megahit_138787_833-1216
MSFEKILIANRGEIACRVIATAQSLGYRTVAVYSEPDTQARHVQMADEAVCIGPALASASYLNVDALLAACQQTGADAVHPGYGFLSENAAFAKACQNAGITFIGPDEAAIHLMGSKRLSKIAMIEAG
>MP1676_megahit_159078_471-1481
VEHPVTEMITGLDLVELQLHLIDGDPLALSQDDVVFRGHAIEARLTCEDPYNNFLPAIGTVADWDPCPLSRVDACLERGSEVTPHYDSMVAKIISWADTRPKALRKLSRSLSRTRLLGVQHNLDYLVRLLQHPQVVSGDQHTNLVESLKLTRPETTAKQLLAAAATYWISHAGQRNSTLTVLPVEIQFEEEAEVWVCGNTYKIGNVEYCVQAEPGALVVDGHRFPVRASGSGDRWWIHTFEGTRAFKPLPRLPVPQLQGAAGTLTAPMPGSVVEVLVSEGDEVKAGQPLLKMEAMKMEQTITSPSDGRVGQIYFRPGDQVEAGATLLALEVEDAQP*
>MP1676_megahit_184077_2-742
GDFFFLEMNTRLQVEHPVTELVTGLDLVAWQIKVARGEPLPLTQEQVRLTGHAMEVRLYAEDPAQNYMPQTGPVLCWQPAAGDGVRIDHGLVEGYEVGSHYDPMLAKIIAVGDSREDARRRLIRAVEDTVLMGVRDNRPFLAAILRHPVFACGEATTAFIGEDFADDASMAGEAPSSQLWALAALLRCEAETPSADLRGWHSSTLGAQPVQLRCGDHEQTVYIRYQDNHAELIVGENSHRIATLAPG
>MP1676_megahit_213953_65023-65589
PQPCRHQDRLSGRMGSIVFLRHNNRDKNKTVVRCRVHYLSAQCLRVNVNDMSFDLNIKILGDRFHVRHDTNTHSGTLFIQERSLFFDTGEQSYHFINATHELPHKPEAEGNGRILSPMDGNLMSVQVSPGDSVSKGDTVAVVEAMKMEHQLKADVDGIVETVSAQAGDQLKTRQLILLIKREINQNQT*
>MP1676_megahit_218627_473-2452
MNTFNSILIANRGEIAVRVMQTASALGYRSIAVYSEADALSPHVRQADEAICIGPPPVAQSYLDIERILAAARETDAGAIHPGYGFLSENAEFAAACEAAGIVYIGPSAAAVELMGNKAHAKAHMIANGVACVPGYAGEDPSDDAFIEAAGRIGYPVMIKAAAGGGGRGMRQVNDPKDLKKALARARSEAQHAFGLDEIILEKALPGPRHVEVQIMADAQGHVIHLGERDCSVQRRHQKVIEEAPCPVMTDKLRSAMGQTAVTAAQSIGYRGAGTVEFLLDEGGGFFFLEMNTRLQVEHPVTEMITGLDLVEMQIDIAQGLPLPLTQADVRFSGHAIEARLYAEDPGRGFLPCTGTVDLWKPPTIEHVRIDAGIDTGFEIGPHYDPMLAKLIAWGDDRESARCRLADALNKTVLFGLTTNRSFLVDALNRDTFADGCVTTAFIEQAFGPKDLSPAVPGIEHAAVAAVIQYRWQRDAARQRALSVPDDLLGWSSTGSLVSRYRYGVAGNAFDLNVSVRGEDYQVRSEGAELTVRILADSDNKARIEVDGRIVEVVYEPHSGTRTYLFMDGEAWCFDNHGAAAALSETQAGNGRVLAPMHGRVTEIMVKAGDVVRKGQRLASLEAMKMEHEIDAPVDGTVEQVVCALQVQVAIDDVLFEIR*
>MP1676_megahit_241730_776-2659
MIQTLLVANRGEVAGRIISTCRRMGIQTVAVYSEADSGAVHVKLADQAVLLGPAAPSQSYLNIDAILQAAHTTGVDAVHPGYGFLAENAEFARRVREAGLIFVGPAAEVIEQMGSKVGARKLCQEAGVPTVPGSGALQDKELIEWAKSHGFPVMLKASAGGGGKGMRFLNSLEELEAGLGAARREAEKAFGSDEVYLEKAIVEPRHLEVQIVGDEHGNVLHLGVRECSLQRRHQKIVEESPPAKATPELLKGLTDSAVSLAKSVGYTSLGTVEFLVKDDAFYFLEMNTRLQVEHPVTEMITGLDLVELQLNLIDGEPLRLSQEEVVFRGHAVEARLTCEDPYNNFLPATGTVADWDPCPFSRVDACLERGSEITPHYDSMVAKIISWADTRPKALRKLGRSLSRTRLLGVQHNLDYLVRLLEHPQVVSGDQHTNLVESLQMEKPETTTKQLLAAAATYWISHTGQRASTLTVLPVEIHFEGEPEVWVCGDNYTIGTTEYTVQEESGALIVDGHRFPVRATASGDRWWIHTYEGTRSFKLLPRLPVPQIQGAGGTLTAPMPGSVVEVLVCEGDEVTAGQALIKMEAMKMEQTITSPSSGRVGRVYFRPGDQVDAGSTLLALEVEDAQP*
>MP1676_megahit_242390_3-1454
MTLFKKILIANRGEIAVRIIKTATAMGYSTVAVYSEADQDALHVQLADQSVLIGPAPVAESYLNAESIIAAAKSSGADAIHPGYGFLSENSAFAKLCLDNQIIFIGPSAHAIELMGSKRQSKIAVQNANVATVPGYDGENQSIAALTREAKRIGTPLMIKASAGGGGRGMRLVTDLSTLSEHLSSAASEAENAFGSGELILEKALIKPRHIEIQIFADQQGNAISLGERDCSVQRRHQKVVEEAPSPAVNPTLRKAMGEAAIQVATLCDYTGAGTVEFLLDQSGDFFFLEMNTRLQVEHPVTEQVTGIDLVEWQLRIAAGEPLPLTQDQIQIKGHAIEVRLYAEDPCNDYLPQTGPIHLWQIPDDDNVRVDSGILQGTQISPFYDPMLAKIIAFSNDRQGAIRKLDRALSHTCLLGTKTNKYFLRDMINHPEFRSGQVTTDFIARNQTQLLATNVLSDNEADSFAHALAVALWVYSHTPQPCRH
>MP1676_megahit_253052_2-259
QKTQGTAQVNAVMDGVIVALLVKQGDTVNAGDTVAIMEAMKMEHPLKAGIKGTVHLSSITAGDQVKSKQTIATILQADEVIHEQK*
>MP1676_megahit_267472_2878-4149
MTRNIQKILIANRGEIACRIIRTAHKLGFFTVAIYSEADRNALHVLQADEAVFVGPADPTSSYLHSEKVINAAIETQADAIHPGYGFLSENADFARACEDAGLTFIGPNADAIALMGSKRLSKIAMLQANVPCIQGYEGGDQSEAALIENAKNIGFPLMVKASAGGGGKGMRLVHEASDLAAHISTARSEALNAFGNDELILERALIAPRHIEIQIFADGCGNTLYLGERDCSIQRRHQKVIEEAPSPFVDEQLRKRMGEAAVAAAKACNYCGAGTVEFLVDSDKQFYFLEMNTRLQVEHPVTELVTGLDLVEWQLRVACKESLPFTQEDIQISGHAIEVRLYAEEPRKNFMPQTGKVKVWKPATNARTDHGVYQNMEVSSHYDPMLAKIIVKAESRASAVRKMARALRETQIIGINTNKHFLQ
>MP1676_megahit_272949_2-367
ATIDGVQQRYRMCQDGKQSWLQWQGHSVCFEDATHSAAGTSDQAGSGQIRAPMDGAVIEVCTKTGDAVKRGQVLVIMEAMKMEHSLKADCDGTVESADLAVGSQVKRQQLLVSIKPDSPET*
>MP1676_megahit_281911_2908-3726
SAVRKMARALRETQIIGINTNKHFLQNLVQSSAFLGSDVTTAFIEQHAQHDDMKGSLSPSFSILAKAALLFALTQNKHASALVYDNALNKLTPTWQHTMGFAYPIIITCNDVTASMTVTPFTNHYRICDTGTKTEVTLTLLDLTPQSLVVEADKLRSTASYAANGNTLFIDDGTGHFMFSCVTHSKVDSQKTQGTAQVNAVMDGVIVALLVEQGGTVNAGDTVAIMEAMKMEHPLKAAIKGTVHLSPITAGDQVKSKQTIATILQADEVIHE*
>MP1676_megahit_287113_60-2015
MSFEKILIANRGEIACRVIATAQSLGYRTVAVYSEPDGGARHVQLADEAVCVGPALASASYLNVDALLDACRKTGADAVHPGYGFLSENAGFSKACKDAGITFIGPDEDAIHLMGSKRLSKIAMIEAGVPCIPGYEGEDQSDATLLKEAERIGLPLMIKASAGGGGRGMRVVTDASEISAQLKSARQEAKSAFGSDELILERAVMQPRHVEIQVFGDRHGNVIHLGERDCSVQRRHQKVVEEAPSPAVDEALRQQMGEAAVNAAKACNYVGAGTVEFLLAPEGDFFFLEMNTRLQVEHPVTELVTGLDLVAWQIKVARGEPLPLSQDQVTLTGHAMEVRLYAEDPAQNYMPQTGPVLCWQPASGDGVRIDHGLTEGYEVGSHYDPMLAKIIAVGDSREDARRRLIRAVEDTVLMGVRDNRTFLAAILRHPVFAQGEATTAFIGQDFADDASMAGEAPSSQLWALAALLRCEVETPAAELRGWHSSTLGAQPIQLRCGEHEQTVYIRYRDDHAELMVGENNHHIEPLGPGLASIDGIRQRYQMFQDGKQSWLQCQGHSVCFEDATHSAAGASDQAGSGQIRAPMDGAVIEVCAKAGEAVQRGQVLVIMEAMKMEHSLKADCDGTVESADLAVGSQVKRQQLLVSIKADNPES*
>MP1676_megahit_292830_33954-35831
MIRKLLIANRGEVAGRIIATCKTMGIHTVAVFSEADQDSLYVRLADEAVLLGPAPPAESYLSIDAVLKAAERTGADAVHPGYGFLAENADFARRVREAGLTFVGPAAEVIEQMGSKVAAREVCQKVGVPIVPGSDALDDDGLLDWASEHGYPVMLKASAGGGGKGMRRLFTPQELKEALGSSRREALKAFGDDKLYLEKAVVEPRHLEVQIVGDHRGQVRHLGVRECSLQRRHQKLVEESPPPNTSPELFNGLTEAAVKLAKAVNYTSLGTVEFLVEGETFYFLEMNTRLQVEHPVTEMITGLDLVQIQIQIAEGKSIQFAQQSVPFLGHAVEARLICEDAYQGFLPQTGTVLNWSTASSVRFDTTLESGAVITPHYDSMVAKVIAWSDDRPGALRLLQNALSSTVLLGVRTNIDFLQRLLERPEVQEGKVHTELVESVDWEAPDCAREQLLTAAASRWAALAGRNQALNSLPFSFAFEGHPPITVSDRRFRIEGREYDVRISNDALEVDGHRFNVVSAYQNGIWWVHTCQGTACFKEVPRLPVPGGAAGGGSLTAPMPGLVVEVMVKPGQQVEAGQALLKLEAMKMEQVILSPAEGIVAEVHFAVGEQAGEGDRLITLQSESGD*
>MP1676_megahit_303741_1045-2514
MTKFDTVFIANRGEIAVRIASTLRSLGIRSVAPYTEPDSHAYHTEAVDLAVPISSYLDGAELIKLAKEHGAQAIHPGYGFLSENAPFCSACQEAGLEFIGPSPDAISKMGDKLVAKEQMTKAGLPMVPSWSGPPEQAVEGARSVGYPLLVKAAAGGGGKGMRLVKEESELPQAIERARGEARKAFGDDSFFLEKFIENPRHIEVQIFGDKHGNALCFGERECSLQRRYQKIIEEAPSLAVSPELREKLVEAGVNAVKALDYTGAGTVEFILDSSDNFYFLEINTRLQVEHPVTELVYGVDLVALQVSVAQGEPLKLDQSFLKPRGWAIEARIYAEDPDNGFMPSVGTLEVFHPPTGHNLRLDTGFRQKDQVSIHFDPMLAKLIAYGPDREAARLGLLAGLKEFAVLGVTTNIPYLGRILAHQVFVEGDFHTQFLESCGDMFGPRRSRENQELALALAGAFGSKSRPQAQAEMKPATSSPWQSLGDWKVN*
>MP1676_megahit_311248_487-2442
MSFEKILIANRGEIACRVIATAQSLGYRTVAVYSEPDAGARHVQLADEAVCVGPALASASYLNVDALLDACRKTGADAVHPGYGFLSENAGFSKACKDAGITFIGPDEDAIHLMGSKRLSKIAMIEAGVPCIPGYEGEDQSDATLLKEAERIGLPLMIKASAGGGGRGMRVVTDASEIPAQLKSARQEAKSAFGSDELILERAVMQPRHVEIQVFGDRHGNVIHLGERDCSVQRRHQKVVEEAPSPAVDEALRQQMGEAAVNAAKACNYVGAGTVEFLLAPEGDFFFLEMNTRLQVEHPVTELVTGLDLVAWQIKVARGEPLPLSQEQVTLTGHAMEVRLYAEDPAQNYMPQTGPVLCWQPASGDGVRIDHGLVEGYEVGSHYDPMLAKIIAVGDSREDARRRLIRAVEDTVLMGVRDNRAFLAAILRHPVFAGGEATTAFIGQDFADDASMAGDTPPSQLWALAALLRCEVETPTAELRGWHSSTLGAQPVQLRCGEHEQTVYIRYQDNQAELLVGEDNHRIAPLGPGLASIDGIRQSYRMYQDGKQSWLQCQGHSVCFEDATHSAAGSSDQAGSGQIRAPMDGAVIEVCAKAGDPVKRGQVLVIMEAMKMEHSLKADCDGTVESADLAVGSQVKRQQLLVSIKAEDSKS*
>MP1678_megahit_14973_382-684
FLDDGSGHFIFDDTSHAAAKADAAAGSGLLKASMDGAIVDVVVAEGERVSRGQTLVVLEAMKMEHPLKADMDGTVAAIHCQAGDQVKSRQLLVELNEEAL*
>MP1678_megahit_57887_1-1704
PEERKTLEYDLQILQNMESEAAKFGQAVGLDSVSTFECIVDGENHFFMEMNTRIQVEHRVTELCYELKFSNPDNPAEFFVVESLVEAMVLLARHGKRLPKPERQVRESTSVEARMNATNQALQPHAGGIIESWSNPIEGEIRDDQGISMHNPDTDVFMKYHLAGAYDSNIALLLTTGEHRMASYQRMAEILRRTELRGKDLATNLQFHYGLVNWFIGKGINARPTTRFIVPYLTAVGQLKQQADNIDLDFAYSQVKQSYVDDAGDAAKSWAQVLDAKQLLLTRPLERLFAEPHFMSGWLALHENSVKLNKDGSIAFGENPIKLLAGLYHYVNMDYVPGKPARYMIWDHDRAILDNALSFYQTVEEQLGTSSFADVEAALAGDKAPAGVSAEQWEAARAAHQSYQAGCELLAVLPWIAGETGFHNLAVQPDLSIEIPEALLDGDLQEKMAKVLVPPPMAKSDEILALSGGMFYPREAPGMDAYVNEGDHFNAGDTLYIVEVMKMFNKVQAPFSGTVEKVLVEGDGVIIKKGQPLFKINPDEKIVVETDADIRARRQASTAEFLKAAGL*
>MP1678_megahit_63348_188-631
MAFTKVLIANRGEIACRIMFSARELGYETVAVYSEADANAPHVHMADLATCIGPAPVADSYLNISAILAAAKRTAADAVHPGYGFLAENSQFAQACTEAELTFIGPSPQAIELMGNKRLAKLRMADSGVPCLPGYIGAAQDDDILTAE
>MP1678_megahit_64176_1-717
MSFEKILIANRGEIACRVIATAQSLGYRTVAVYSEPDTQARHVQMADEAVCIGPALASASYLNVDALLAACQQTGADAVHPGYGFLSENAAFAKACQNAGITFIGPDEAAIHLMGSKRLSKIAMIEAGVPCIPGYEGEDQSDATLLAEAERIGLPLMIKASAGGGGRGMRVVTDASDIPAQLKSARQEAASAFGSDELILERAVMEPRHVEIQVFGDRHGNVIHLGERDCSVQRRHQKV
>MP1678_megahit_115635_2-649
PRVDPEMREAMGTAALKLAKKLKYESAGTVEFLVDDKTGEFWFLEVNTRLQVEHPVTEATTGIDLVHEQLRIARGEDLGYYQEDVTWYGSAIEARLYAEDPTNNFLPATGSVVAFAPDLSVDARWDSGVDQGSVIGTDFDPMMAKVITFGESRVDAANKLSQALESLHIGGVVTNRDFLVAILRSEAFLKGLTTTNFIEKVKPALSVVLSASELQL
>MP1678_megahit_119718_3-854
LMGSKRLSKIAMIDAGVPCIPGYEGEDQSDATLLKEAERIGLPLMIKASAGGGGRGMRVVTDASEISAQLKSARQEAKSAFGSDELILERAVMQPRHVEIQVFGDRHGNVIHLGERDCSVQRRHQKVVEEAPSPAVDEALRQQMGEAAVNAAKACNYVGAGTVEFLLAPEGDFFFLEMNTRLQVEHPVTELVTGLDLVAWQIKVARGEPLPLSQEQVTLTGHAMEVRLYAEDPAQNYMPQTGPVLCWQPASGDGVRIDHGLTEGYEVGSHYDPMLAKIIAVGDS
>MP1678_megahit_130514_632-1693
ELVTGQDLVAWQIRVARGEPLPLQQDQVTLSGHAIEVRLYAEDPAQNYMPQTGKILHWRPASGDGVRIDHGLCEGYLVGSHYDPMLAKIIAWGESRDDARRRLIRAVEDTQLMGVGDNRAFLAAILRHSSFANGTATTAFIGGDFANDASLSGDAPQPSLWALAALLARPAKPHSPDLQAWHSSSVGAQPLKLRCGDTEHTLYVQTQQGTSTVQLGDTHLQLALESGQRVTINGVSAPYRFVHEGNQLWLQFQGHCVCFQDITHSAVAGVDKAGSGHIRAPMDGAIVDVLVKEGDNISRGQVLVALEAMKMEHSLKADCDGVVGPITLKPGDQVKRQQLLVTISNPESSQENQ*
>MP1678_megahit_131233_8928-10922
MGRFTKVLVANRGEIACRVIQGARGAGYRTVAVYSDADRLARHVTLADEAVRLGPAPVGESYLVIDKIIDAARRSGADAIHPGYGFLAENAGFAQACADAGLRFIGPSPDAITLMGNKRQAKIKMIDANVPCVPGYEGGDQDDVVLTDEAQKIGVPVMIKAAAGGGGRGMRLCEDAAQLGEMIRSARSEAENAFGNGELILEKAVVGARHVEIQVFGDSHGTVVHLGERDCSVQRRNQKIVEESPSPVVDAELRAKMGAAAVAAAQSIDYVGAGTVEFLLGADGEFYFLEMNTRLQVEHPVTELVTGIDLVDWQLRIAQGDPIPLQQSEIRQTGHAIEVRLCAEDPRTGYVPQTGPIQAWVIPEGEGLRVDHGLLADGEISPYYDSMVAKIIAYGHDRESARSRLARALSNTRLHGVVSNLDLLKDILDEPDFAAGDFHTGYMPAHFDEAQLAARVPGPLQYALAALAIYRSDGASLAQQAALPAELSDWHSAPGGTIGMTVAWGEERQAVTLVHDSARHYVITLDGEAHEFVVEGSGDGYTRLQMDGVAARIDYTRAGDDLWLTAQDRSFCFRDVTLEPAQAVAPGADGRILATSDGRLLEVRVAAGEAVEAGQTVAVLEAMKMEFQLKTPVAGQVESVEAAGGDQVANRQLLVKIQPASEDG*
>MP1678_megahit_188149_60-2015
MSFEKILIANRGEIACRVIATAQSLGYRTVAVYSEPDAGARHVQLADEAVCVGPALASASYLNVDALLDACRKTGADAVHPGYGFLSENAGFSKACKDAGITFIGPDEDAIHLMGSKRLSKIAMIEAGVPCIPGYEGEDQSDATLLKEAERIGLPLMIKASAGGGGRGMRVVTDASEIPAQLKSARQEAKSAFGSDELILERAVMQPRHVEIQVFGDRHGNVIHLGERDCSVQRRHQKVVEEAPSPAVDEALRQQMGEAAVNAAKACNYVGAGTVEFLLAPEGDFFFLEMNTRLQVEHPVTELVTGLDLVAWQIKVARGEPLPLSQEQVTLTGHAMEVRLYAEDPAQNYMPQTGPVLCWQPASGDGVRIDHGLVEGYEVGSHYDPMLAKIIAVGDSREDARRRLIRAVEDTVLMGVRDNRAFLAAILRHPVFAGGEATTAFIGQDFADDASMAGDTPPSQLWALAALLRCEVETPTAELRGWHSSTLGAQPVQLRCGEHEQTVYIRYQDNQAELLVGEDNHRIAPLGPGLASIDGIRQSYRMYQDGKQSWLQCQGHSVCFEDATHSAAGSSDQAGSGQIRAPMDGAVIEVCAKAGDPVKRGQVLVIMEAMKMEHSLKADCDGTVESADLAVGSQVKRQQLLVSIKAEDSES*
>MP1678_megahit_191290_1-798
LSPHVRQADEAICIGPPPVAQSYLNIERILAAARETDAGAIHPGYGFLSENAEFAAACEAAGIVYIGPSAAAVELMGNKAHAKAHMIANGVACVPGYAGEDPSDDTFIEAAGRIGYPVMIKAAAGGGGRGMRQVNDPKDLKKALARARSEAQHAFGLDEIILEKALPGPRHVEVQIMADTQGHVIHLGERDCSVQRRHQKVIEEAPCPVMTDKLRSAMGQTAVTAAQSIGYRGAGTVEFLLDEGGGFFFLEMNTRLQVEHPVTEMI
>MP1678_megahit_218586_1045-1323
MNTFNSILIANRGEIAVRVMQTASALGYRSIAVYSEADTLSPHVRQADEAICIGPPPVAQSYLDIERILAAAQETDAGAIHPGYGFLSENAEF
>MP1678_megahit_221409_1-564
AISTMGDKISARIRMLESGVPVIPGEELSVPDGADHLGALAACAARVGYPLLLKASAGGGGKGMRAVHEPKMLRTEYEAASREASAAFGDGTIYVERLLSGARHVEVQILADSHGNCIHLNERDCSLQRRHQKVIEESPSPAVDHQLRQVMGDTAVTAAKAVDYIGAGTVEFMLSPKGDFYFLEMNTR
>MP1678_megahit_229150_10121-12133
MTRNIQKILIANRGEIACRIIRTAHKLGFFTVAIYSEADRNALHVLQADEAVFVGPADPTSSYLHSEKVINAAIETQADAIHPGYGFLSENADFARACEDAGLTFIGPNADAIALMGSKRLSKIAMLQANVPCIQGYEGGDQSEAALIENAKNIGFPLMVKASAGGGGKGMRLVHEASDLAAHISTARSEALNAFGNDELILERALIAPRHIEIQIFADGCGNTLYLGERDCSIQRRHQKVIEEAPSPFVDEQLRKRMGEAAVAAAKACNYCGAGTVEFLVDSDKQFYFLEMNTRLQVEHPVTELVTGLDLVEWQLRVACKESLPFTQEDIQISGHAIEVRLYAEEPRKNFMPQTGKVKVWKPATNARTDHGVYQNMEVSSHYDPMLAKIIVKAESRASAVRKMARALRETQIIGINTNKHFLQNLVQSSAFLGSDVTTAFIEQHAQHDDMKGSLSPSFSILAKAALLFALTQNKHASALVYDNALNKLTPTWQHTMGFAYPIIITCNDVTASMTVTPFTNHYRICDTGTKTEVTLTLLDLTPQSLVVEADKLRSTASYAANGNTLFIDDGTGHFMFSCVTHSKVDSQKTQGTAQVNAVMDGVIVALLVEQGGTVNAGDTVAIMEAMKMEHPLKAAIKGTVHLSPITAGDQVKSKQTIATILQADEVIHE*
>MP1678_megahit_255982_34572-36449
MIRKLLIANRGEVAGRIIATCKTMGIHTVAVFSEADQDSLYVRLADEAVLLGPAPPAESYLSIDAVLKAAERTGADAVHPGYGFLAENADFARRVREAGLTFVGPAAEVIEQMGSKVAAREVCQKVGVPIVPGSDALDDDGLLDWASEHGYPVMLKASAGGGGKGMRRLFTPQELKEALGSSRREALKAFGDDKLYLEKAVVEPRHLEVQIVGDHRGQVRHLGVRECSLQRRHQKLVEESPPPNTSPELFNGLTEAAVKLAKAVNYTSLGTVEFLVEGETFYFLEMNTRLQVEHPVTEMITGLDLVQIQIQIAEGKSIQFAQQSVPFLGHAVEARLICEDAYQGFLPQTGTVLNWSTASSVRFDTTLESGAVITPHYDSMVAKVIAWSDDRPGALRLLQNALSSTVLLGVRTNIDFLQRLLERPEVQEGKVHTELVESVDWEAPDCAREQLLTAAASRWAALAGRNQALNSLPFSFAFEGHPPITVSDRRFRIEGREYDVRISNDALEVDGHRFNVVSAYQNGIWWVHTCQGTACFKEVPRLPVPGGAAGGGSLTAPMPGLVVEVMVKPGQQVEAGQALLKLEAMKMEQVILSPAEGIVAEVHFAVGEQAGEGDRLITLQSESGD*
>MP1678_megahit_261773_291-1799
MIKAAAGGGGRGMRQVNDPKDLKKTLARARSEAQHAFGLDEVILEKALQGPRHVEVQIMADEQGHVIHLGERDCSVQRRHQKVIEEAPCPAMTDKLRSTMGETAVMAVKSIGYRGAGTVEFLLDEGGDFFFLEMNTRLQVEHPVTEMITGLDLVEMQIDIAQGLPLPLTQADVRFSGHAIEARLYAEDPGRGFLPCTGTVDLWKPPTIEHVRIDAGIDTGFEIGPHYDPMLAKLIAWGDDRESARCRLADALNKTVLFGLTTNRSFLVDALNRDTFADGCVTTAFIEQAFGPEDLSPAVPGIEHAAVAAVIQYRWQRDTARQRALSVPDDLLGWSSTGSLVSRYRYGVAGNAFDLNVSVRGEDYQVQSESAEITVRILADSENRARIEVDGRIVEIVYESQGGTRAYLFMDGEAWCFDNHRSVAALSETQAGNGRVLAPMHGRVTEIMVKAGDVVRKGQRLASLEAMKMEHEIDAPVDGTVEQVVCALQVQVAIDDVLFEIR*
>MP1678_megahit_276708_1-1338
RDCSLQMHEQKLLEVSLTEELLEATAIEYDFAGKKTQAEVLRADAEILSSMCKQAEEFGEALQLDSVSTFECIVEEGTHYFMEVNTRIQVEHRVTEMAYQLQFSNPDNPEDTFLVDSLVAAMLLINCYGKHLPRPERLPRFVSGIEARLNATNPALKPHAGGIFRAWSAPGEHEIRDDQGIGIANPDTGLLQPYNLAGAYDSNVALSITHGVSRRESFEKLTEILRCMEVRGHDLHLNVDFHYGLLHWFLGNEPMLKPNTSFVSSYLALAGKLKRLCNQINLDVAWQIQREQVRKNYGRKGLQICDQKLTLLLRPLKKLLSRTHLLMGWLAFQGSKTRDFKLSTIENPVKILIDLYHYLRLEQHSGVPPSEQIWSNDQKLLDTASAFYSDLAIHFGQPDLSWSELSTLLSAEKPPAPFNLGKNTKMWKSICDAHRGHQICMELLQF
>MP1678_megahit_278696_82140-83609
MTKFDTVFIANRGEIAVRIASTLRSLGIRSVAPYTEPDSHAYHTEAVDLAVPISSYLDGAELIKLAKEHGAQAIHPGYGFLSENAPFCSACQEAGLEFIGPSPDAISKMGDKLVAKEQMTKAGLPMVPSWSGPPEQAVEGARSVGYPLLVKAAAGGGGKGMRLVKEESELPQAIERARGEARKAFGDDSFFLEKFIENPRHIEVQIFGDKHGNALCFGERECSLQRRYQKIIEEAPSLAVSPELREKLVEAGVNAVKALDYTGAGTVEFILDSSDNFYFLEINTRLQVEHPVTELVYGVDLVALQVSVAQGEPLKLDQSFLKPRGWAIEARIYAEDPDNGFMPSVGTLEVFHPPTGHNLRLDTGFRQKDQVSIHFDPMLAKLIAYGPDREAARLGLLAGLKEFAVLGVTTNIPYLGRILAHQVFVEGDFHTQFLESCGDMFGPRRSRENQELALALAGAFGSKSRPQAQAEMKPATSSPWQSLGDWKVN*
>MP1680_megahit_9278_1-567
AHYFLEVNTRLQVEHPVTEMVTGIDLVQSQIEIAHGGALPVIAEQKGHALEARLNAEDAYNGYLPQSGDILMLDCPQLPFVRIDSGIKEGGVISPHYDSMIAKVISWGETREEATSRLVAALKETTLLGVITNQAFLIDILEQPFFKKGETFTTTIEAETWTASDAPEWVEEVGQRQLEKAPQKSTSGG
>MP1680_megahit_31063_2-511
WQTRIASGELIDFSQDDIRPQGHALECRIYAEDPYDNFAPATGQLLAWRPPSGMGIRLDSGVAEGQEITAYYDSMLAKLVAWGTDRQASIGRMLRALESFPVLGVTTNVPFLIRAISHPEFQSGDYDTGFIGKNQELTSPPESAILSGAAAQIAERFWQSAGRASGKGRG
>MP1680_megahit_45452_1-561
AYGSGREEARRLLISAMSDSMLVGLQTNRDFLIDALGKEDFVSGRATTTFIADQYGDAGFQSIPDSTDLCLAALAQFKSANLNAQQASLGVNKELLNWSTAELLESVFIYQVSGSEQTVVIRPLEEATYLVRVNDRPAVSIDVKSFDTNTMRVYLHGKYHSLLFLPSPDNRSLTLTTPTKQFFVEDI
>MP1680_megahit_86192_2211-4205
MGRFTKVLVANRGEIACRVIQGARGAGYRTVAVYSDADRLARHVTLADEAVRLGPAPVGESYLVIDKIIDAARRSGADAIHPGYGFLAENAGFAQACADAGLRFIGPSPDAITLMGNKRQAKIKMIDANVPCVPGYEGGDQDDVVLTDEAQKIGVPVMIKAAAGGGGRGMRLCEDAAQLGEMIRSARSEAENAFGNGELILEKAVVGARHVEIQVFGDSHGTVVHLGERDCSVQRRNQKIVEESPSPVVDAELRAKMGAAAVAAAQSIDYVGAGTVEFLLGADGEFYFLEMNTRLQVEHPVTELVTGIDLVDWQLRIAQGDPIPLQQSEIRQTGHAIEVRLCAEDPRTGYVPQTGPIQAWVIPEGEGLRVDHGLLADGEISPYYDSMVAKIIAYGHDRESARSRLARALSNTRLHGVVSNLDLLKDILDEPDFAAGDFHTGYMPAHFDEAQLAARVPGPLQYALAALAIYRSDGASLAQQAALPAELSDWHSAPGGTIGMTVAWGEERQAVTLVHDSARHYVITLDGEAHEFVVEGSGDGYTRLQMDGVAARIDYTRAGDDLWLTAQDRSFCFRDVTLEPAQAVAPGADGRILATSDGRLLEVRVAAGEAVEAGQTVAVLEAMKMEFQLKTPVAGQVESVEAAGGDQVANRQLLVKIQPASEDG*
>MP1680_megahit_111851_3-278
MSFEKILIANRGEIACRVIATAQSLGYRTVAVYSEPDTQARHVQMADEAVCIGPALASASYLNVDALLAACQQTGADAVHPGYGFLSENAAF
>MP1680_megahit_113671_3-818
DPMLAKIIAWGESRDDARRRLIRAVEDTQLMGVGDNRAFLAAILRHSSFANGTATTAFIGGDFANDASLSGDAPQPSLWALAALLARPAKPHSPDLQAWHSSSVGAQPLKLRCGDTEHTLYVQTQQGTSTVQLGDTHLQLALESGQRVTINGVSAPYRFVHEGNQLWLQFQGHCVCFQDITHSAVAGVDKAGSGHIRAPMDGAIVDVLVKEGDNISRGQVLVALEAMKMEHSLKADCDGVVGPITLKPGDQVKRQQLLVTISNPESSQENQ*
>MP1680_megahit_142407_3-659
NVDALLDACRKTGADAVHPGYGFLSENAGFSRACKDAGITFIGPDEDAIHLMGSKRLSKLAMIEAGVPCIPGYEGEDQSDATLLKEAERIGLPLMIKASAGGGGRGMRVVTDASEIPAQLKSARQEAKSAFGSDELILERAVMQPRHVEIQVFGDRHGHVIHLGERDCSVQRRHQKVVEEAPSPAVDEALRQEMGEAAVNAAKACNYVGAGTVEFLLAP
>MP1680_megahit_171161_2-175
MSFEKILIANRGEIACRVIATAQSLGYRTVAVYSEPDAGARHVQLADEAVCVGPALAS
>MP1680_megahit_182700_3-548
YDPMLAKIIAVGDSREDARRRLIRAVEDTVLMGVRDNRTFLAAILRHPVFAQGEATTAFIGQDFADDASMAGEAPSSQLWALAALLRCEVETPAAELRGWHSSTLGAQPVQLRCGEHEQTVYIRYRDDHAELMVGENNHHIEPLGPGLASIDGIRQRYQMFQDGKQSWLQCQGHSVCFEDAT
>MP1680_megahit_200940_3-770
HVIHLGERDCSVQRRHQKVIEEAPCPAMTDELRSTMGETAVTAAKSIGYRGAGTVEFLLDEGDNFFFLEMNTRLQVEHPVTEMITGLDLVAMQIDIAQGLPLTLTQADVQFSGHAIEARLYAEDVGRGFLPCTGTVALWQPSTAEHVRIDAGIDNGLHIGPHYDPMLAKFIAWGEDRESARCRLADALKMTVLFGLTTNRSFLVDALNQQAFAVGCVTTAFIEQAFGPEDLSPAVPSVECAAVAAVIQYRWQRDAA
>MP1680_megahit_214191_281-1342
GLDLVEMQIDIAQGLPLPLTQADVQFSGHAIEARLYAEDPGRGFLPCTGTVDLWKPPAIEHVRIDAGIDTGFEIGPHYDPMLAKLIAWGDDRESARCRLADALNQTVLFGLTTNRSFLVDALNRDTFADGCVTTAFIEQAFGPEDLSPAVPGIEHAAVAAVIQYRWQRDTARQRALSVPDDLLGWSSTGSLVSRYRYGVAGNAFDLNVSVRGEDYQVQSESAEITVRILADSENRARIEVDGRIVEIVYEPQGGTRAYLFMDGEAWCFDNHRSVAALSETQAGNGRVLAPMHGRVTGIMVKAGDVVRKGQRLASLEAMKMEHEIDAPVDGTVEQVVCALQVQVAIDDVLFVIR*
>MP1680_megahit_220483_1-1110
GDFFFLEMNTRLQVEHPVTELVTGLDLVAWQIKVARGEPLPLTQEQVRLTGHAMEVRLYAEDPAQNYMPQTGPVLCWQPAAGDGVRIDHGLVEGYEVGSHYDPMLAKIIAVGDSREDARRRLIRAVEDTVLMGVRDNRPFLAAILRHPVFACGEATTAFIGEDFADDASMAGEAPSSQLWALAALLRCEAETPSADLRGWHSSTLGAQPVQLRCGDHEQTVYIRYQDNHAELIVGENSHRIATLAPGLATIDGVQQRYRMCQDGKQSWLQWQGHSVCFEDATHSAAGTSDQAGSGQIRAPMDGAVIEVCTKTGDAVKRGQVLVIMEAMKMEHSLKADCDGTVESADLAVGSQVKRQQLLVSIKPDSPET*
>MP1680_megahit_226637_1644-3113
MTKFDTVFIANRGEIAVRIASTLRSLGIRSVAPYTEPDSHAYHTEAVDLAVPISSYLDGAELIKLAKEHGAQAIHPGYGFLSENAPFCSACQEAGLEFIGPSPDAISKMGDKLVAKEQMTKAGLPMVPSWSGPPEQAVEGARSVGYPLLVKAAAGGGGKGMRLVKEESELPQAIERARGEARKAFGDDSFFLEKFIENPRHIEVQIFGDKHGNALCFGERECSLQRRYQKIIEEAPSLAVSPELREKLVEAGVNAVKALDYTGAGTVEFILDSSDNFYFLEINTRLQVEHPVTELVYGVDLVALQVSVAQGEPLKLDQSFLKPRGWAIEARIYAEDPDNGFMPSVGTLEVFHPPTGHNLRLDTGFRQKDQVSIHFDPMLAKLIAYGPDREAARLGLLAGLKEFAVLGVTTNIPYLGRILAHQVFVEGDFHTQFLESCGDMFGPRRSRENQELALALAGAFGSKSRPQAQAEMKPATSSPWQSLGDWKVN*
>MP1680_megahit_226977_3-146
MMQTASALGYRSIAVYSEADALSPHVRQADEAICIGPPPVAQSYLDIE
>MP1680_megahit_229306_6138-8150
MTRNIQKILIANRGEIACRIIRTAHKLGFFTVAIYSEADRNALHVLQADEAVFVGPADPTSSYLHSEKVINAAIETQADAIHPGYGFLSENADFARACEDAGLTFIGPNADAIALMGSKRLSKIAMLQANVPCIQGYEGGDQSEAALIENAKNIGFPLMVKASAGGGGKGMRLVHEASDLAAHISTARSEALNAFGNDELILERALIAPRHIEIQIFADGCGNTLYLGERDCSIQRRHQKVIEEAPSPFVDEQLRKRMGEAAVAAAKACNYCGAGTVEFLVDSDKQFYFLEMNTRLQVEHPVTELVTGLDLVEWQLRVACKESLPFTQEDIQISGHAIEVRLYAEEPRKNFMPQTGKVKVWKPATNARTDHGVYQNMEVSSHYDPMLAKIIVKAESRASAVRKMARALRETQIIGINTNKHFLQNLVQSSAFLGSDVTTAFIEQHAQHDDMKGSLSPSFSILAKAALLFALTQNKHASALVYDNALNKLTPTWQHTMGFAYPIIITCNDVTASMTVTPFTNHYRICDTGTKTEVTLTLLDLTPQSLVVEADKLRSTASYAANGNTLFIDDGTGHFMFSCVTHSKVDSQKTQGTAQVNAVMDGVIVALLVEQGGTVNAGDTVAIMEAMKMEHPLKAAIKGTVHLSPITAGDQVKSKQTIATILQADEVIHE*
>MP1680_megahit_233119_41837-44686
MKPSNNYYLNNPLIHSDRRLAKSPSAWVQSFDCSDMKPLIICRGPIRKEAMDVFEEMGIDKYGILLSEKDSITYTNALAPELRSLTDPSRVHRVPDYTGASKEERVRRIEQIIQIAHDNGYNSIFAGYGFMAEDEEMVSSMEEAGLNFIGPCSTTVHRAGLKDEAKRTALAVGVSVTPGVDNATSLTLLKKYPDAAAMKALCEKEGLDVGGTLDDDSLDMEKKAEAVLAASYDKGIDIYTVEELSETLQAEVEKMYQGYTNNRIRLKAISGGGGKGQRILQAPSSFEGSEEERIKQAAAKVPELAREILAEVKCNGVGDNKNILAELNIETTRHNEIQVLGNGDWCITMGGRDCSLQMHEQKLLEVSITVEELKTAIEAAQTPEERKTLEYDLQILQNMESEAAKFGQAVGLDSVSTFECIVDGENHFFMEMNTRIQVEHRVTELCYELKFSNPDNPAEFFVVESLVEAMVLLARHGKRLPKPERQVRESTSVEARMNATNQALQPHAGGIIESWSNPIEGEIRDDQGISMHNPDTDVFMKYHLAGAYDSNIALLLTTGEHRMASYQRMAEILRRTELRGKDLATNLQFHYGLVNWFIGKGINARPTTRFIVPYLTAVGQLKQQADNIDLDFAYSQVKQSYVDDAGDAAKSWAQVLDAKQLLLTRPLERLFAEPHFMSGWLALHENSVKLNKDGSIAFGENPIKLLAGLYHYVNMDYVPGKPARYMIWDHDRAILDNALSFYQTVEEQLGTSSFADVEAALAGDKAPAGVSAEQWEAARAAHQSYQAGCELLAVLPWIAGETGFHNLAVQPDLSIEIPEALLDGDLQEKMAKVLVPPPMAKSDEILALSGGMFYPREAPGMDAYVNEGDHFNAGDTLYIVEVMKMFNKVQAPFSGTVEKVLVEGDGVIIKKGQPLFKINPDEKIVVETDADIRARRQASTAEFLKAAGL*
>MP1680_megahit_252859_1736-3691
MSFEKILIANRGEIACRVIATAQSLGYRTVAVYSEPDAGARHVQLADEAVCVGPALASASYLNVDALLDACRKTGADAVHPGYGFLSENAGFSKACKDAGITFIGPDEDAIHLMGSKRLSKIAMIDAGVPCIPGYEGEDQSDATLLKEAERIGLPLMIKASAGGGGRGMRVVTDASEISAQLKSARQEAKSAFGSDELILERAVMQPRHVEIQVFGDRHGNVIHLGERDCSVQRRHQKVVEEAPSPAVDEALRQQMGEAAVNAAKACNYVGAGTVEFLLAPEGDFFFLEMNTRLQVEHPVTELVTGLDLVAWQIKVARGEPLPLSQEQVTLTGHAMEVRLYAEDPAQNYMPQTGPVLCWQPASGDGVRIDHGLTEGYEVGSHYDPMLAKIIAVGDSREDARRRLIRAVEDTVLMGVRDNRTFLAAILRHPVFARGEATTAFIGQDFADDASMAGDTPSSQLWALAALLRCEVETPTAELRGWHSSTLGAQPVQLRCGEHEQTVYIRYQDNHAELLVGEDNHRIEPLGPGLASIDGIRQSYRMYQDGKQSWLQCQGHSVCFEDATHSVAGSSDQAGSGQIRAPMDGAVIEVCAKAGDPVKRGQVLVIMEAMKMEHSLKADCDGTVESADLAVGSQVKRQQLLVSIKAEDSES*
>MP1680_megahit_287739_1-783
GYGFLSENAEFAAACEAAGIVYIGPSAAAVELMGNKAHAKAHMIANGVACVPGYAGEDPSDDAFIEAAGRIGYPVMIKAAAGGGGRGMRQVNDPKDLKKTLARARSEAQHAFGLDEIILEKALQGPRHVEVQIMADAQGHVIHLGERDCSVQRRHQKVIEEAPCPAMTDKLRSTMGETAVMAVKSIGYRGAGTVEFLLDEGGDFFFLEMNTRLQVEHPVTEMITGLDLVEMQIDIAQGLPLPLTQADVQFSGHAIEARLYA
>MP1682_megahit_10682_1-576
SIKYRGAGTVEFLIDGSDDFYFLEMNTRLQVEHAVTEMITDLDLVALQIKVAEGHSLRLKQEDIAFNGHAIEARLYAEDPAQDFLPATGDIGLWRPSTGDGIRIDSGIRTGLEISTFYDPMLAKFIAWGESRETARRRLLKALKETTFFGTPNNIRFLIEVLEKETFIKGKMTTAFLREEFDHSDLAEPTPT
>MP1682_megahit_47957_1-588
RHQKVVEEAPSPAVDATLRAQMGEAAVNAAKACNYVGAGTVEFLLAPNGEFYFLEMNTRLQVEHPVTELVTGQDLVAWQIRVARGEPLPLQQDQVTLSGHAIEVRLYAEDPAQNYMPQTGKILHWRPASGDGVRIDHGLCEGYLVGSHYDPMLAKIIAWGESRDDARRRLIRAVEDTQLMGVGDNRAFLAAILRHS
>MP1682_megahit_53713_2-133
MTRNIQKILIANRGEIACRIIRTAHKLGFFTVAIYSEADRNALH
>MP1682_megahit_56582_73-510
MSFEKILIANRGEIACRVIATAQSLGYRTVAVYSEPDAQARHVQMADEAVCIGPALASASYLNVDALLAACQQTGADAVHPGYGFLSENAAFAKACQNAGITFIGPDEAAIHLMGSKRLSKIAMIEAGVPCIPGYEGEDQSDATLL
>MP1682_megahit_62054_3-614
EVADQAVHLPGGTLDQTYLNGDAIIEAATVCGAEAIHPGYGFLSERADFARAVEAAGLVWIGPPGEAIEAMGDKVSARLLMIDSGVPVIPGEEMAVEEDADHLGVLASAAARVGYPLLLKASAGGGGKGMRSVREPRALRAEYEAAAREAAAAFGDGTIYIERLLTGARHVEIQVMCDRHGGAIHLNERDCSVQRRFQKVIEEA
>MP1682_megahit_80541_3-644
DKLYLEKAVVEPRHLEVQIVGDHGGQVRHLGVRECSLQRRHQKLVEESPPPNTSPELFNGLTEAAVKLAKAVNYTSLGTVEFLVDGESFYFLEMNTRLQVEHPVTEMVTGLDLVQIQLQIAEGKSIQFAQQAVPFLGHAVEARLICEDAYQGFLPQTGTVLNWSTASSVRFDTTLESGAVVTPHYDSMVAKVIAWSDDRPGALRLLQNALSSTV
>MP1682_megahit_94234_3-512
EMNTRLQVEHPVTELVTGIDLVDWQLRIAQGDPIPLQQSEIRQTGHAIEVRLCAEDPRTGYVPQTGPIQAWVIPEGEGLRVDHGLLADGEISPYYDSMVAKIIAFGHDRESARSRLARALSNTRLHGVVSNLDLLKDILDEPDFAAGDFHTGYMPDHFDEAQLAARVPGP
>MP1682_megahit_98353_441-509
MSFEKILIANRGEIACRVIATAQ
>MP1682_megahit_107903_3-194
LVKQGDTVNAGDTVAIMEAMKMEHPLKAGIKGTVHLSSITAGDQVKSKQTIATILQADEVIHE*
>MP1682_megahit_147897_1-609
SGDAPQPSLWALAALLARPAKPHSPDLQAWHSSSVGAQPLKLRCGDTEHTLYVQTQQGTSTVQLGDTHLQLALESGQRVTINGVSAPYRFVHEGNQLWLQFQGHCVCFQDITHSAVAGVDKAGSGHIRAPMDGAIVDVLVKEGDNISRGQVLVALEAMKMEHSLKADCDGVVGPITLKPGDQVKRQQLLVTISNPESSQENQ*
>MP1682_megahit_169340_1-798
PGYGFLSENADFARACEKAGLTFIGPNADAIALMGSKRLSKIAMLQANVPCIQGYEGGDQSEAALIENAKNIGFPLMVKASAGGGGKGMRLVHEASDLAAHISTARSEALNAFGNDELILERALIAPRHIEIQIFADGCGNTLYLGERDCSIQRRHQKVIEEAPSPFVDEQLRKRMGEAAVAAAKACNYCGAGTVEFLVDSDKQFYFLEMNTRLQVEHPVTELVTGLDLVEWQLRVACKESLPFTQEDIQISGHAIEVRLYAEEPR
>MP1682_megahit_206548_910-2172
MNLASVLVANRGEIVRRVFRTARGMGLRCVAVFVDADADAPFVAEADDAVRLPDGYLDGAAIIAAALATGADAIHPGYGFLAENADFVEAVEAAGLVWVGPPADVVRSMGDKLAAKAAADAAGVPTLPSSDDPTDAGSVGYPLLVKAVAGGGGKGMHLVESAADLDEAVASAQREALGAFGDSRVFLERYVARSRHLEVQVLGDAHGGLIHLGERECSIQRRHQKVVEESPSPFADEALRSTLGEAALRLAEGIGYRSAGTVEFLVDDETGEFFFLEANTRLQVEHPVTEEVTGIDLVREQFRVAAGEHLDRLQDEVVSTGHAIEARLYAEDPDHGFLPATGTLHAFVPADEPEVRWDSGVEQGSRVTVDFDPMLAKVVAHGPTREEAARRLALALERLHLGGVTTNRDFLVATLRHEAFL
>MP1682_megahit_243397_2-1060
QGHVIHLGERDCSVQRRHQKVIEEAPCPAMTDELRSTMGETAVTAAKSIGYRGAGTVEFLLDEGDNFFFLEMNTRLQVEHPVTEMITGLDLVAMQIDIAQGLPLTLTQADVQFSGHAIEARLYAEDVGRGFLPCTGTVALWQPSTAEHVRIDAGIDNGLHIGPHYDPMLAKFIAWGEDRESARCRLADALKMTVLFGLTTNRSFLVDALNQQAFAVGCVTTAFIEQAFGPEDLSPAVPSVECAAVAAVIQYRWQRDAARQRALSVPVDLLDWSSTGSLESRYRYVVAGNTLDLNVRAGGEDYRVRCEGTEITVRMVTDSDNKARIEVEGCTVDIVYESQSGTRTYLFMDGEAW
>MP1682_megahit_252522_3-545
GIEHAAVAAVIQYRWQRDTARQRALSVPDDLLGWSSTGSLVSRYRYGVAGNAFDLNVSVRGEDYQVQSESAEITVRILADSENRARIEVDGRIVEIVYEPQGGTRAYLFMDGEAWCFDNHRSVAALSETQAGNGRVLAPMHGRVTGIMVKAGDVVRKGQRLASLEAMKMEHEIDAPVDGTV
>MP1682_megahit_265561_424-711
MTADPFSSAPRPFSTVLVANRGEIAVRVLQAAREAGLGSVAVYSDADAGSLHVEVADEAVHISGETLADTYLNSEAIISAALSSGADAIHPGYGFL
>MP1682_megahit_271436_1-792
DEQGHVIHLGERDCSVQRRHQKVIEEAPCPAMTDKLRSTMGETAVMAVKSIGYRGAGTVEFLLDEGGDFFFLEMNTRLQVEHPVTEMITGLDLVEMQIDIAQGLPLPLTQADVQFSGHAIEARLYAEDPSRGFLPCTGTVDLWKPPTSEHVRIDAGIDTGFEIGPHYDPMLAKLIAWGDDRESARCRLADALNQTVLFGLTTNRSFLVDALNRDTFADGCVTTAFIEQAFGPEDLSPAVPGIEHAAVAAVIQYRWQRDTARQRA
>MP1682_megahit_275003_1-453
LDLNVRAGGEDYRVRCEGTEITVRMVADSNNNARIEVDGCTVDVVYESQSGTRTYLFMDGEAWCFDNQMVAAALPETPGGDGRVLAPMHGRVTEIMVEAGDVVRKGQRLASLEAMKMEHEIDAPVDGTVDQVVCTLQVQVAIDDVLFEII*
>MP1682_megahit_287065_1-318
MLRTVLVANRGEIACRIIQTAKRVGLRTVAVYSEADVRARHVEMADEAVNIGPAPVAESYLNPNRILDAARSSASDAIHPGYGFLSENAAFARDCETAGMIFVGPH
>MP1682_megahit_314782_3-722
LGDAHGDLVHLGLRECSIQRRHQKVVEESPPARPDPDRDEAMAAAAVNLARGIGYQSAGTVEFLVDDDSGEFFFLEVNTRLQVEHPVTEEVTGIDLVREQLRVATGEPLGYGQDDVVVTGHAIEARLYAEDPSAGFLPATGILTAWRPADEPAVRWDSGVEEGDQVGVDFDPMLAKVVAHGPTRSDAAGRLALALERMHLGGVTTNRDFLVATLRHEAFLAGDTTTDFIERHAPATNGMT
>MP1682_megahit_319203_1-279
DSQSAQSSQIDQNSGTVQATMTGRVIQILAKPGDQVVKGDPVIVLEAMKMEHNLTAPVTGQVRTLDTNLDQFVEQGHILATIDPEPAPLTEI*
>MP1684_megahit_14983_106-684
LLVDYKRYKESSLNVSDQLKDWTNVGILAARKRYQFDEIIYDLSVSAIDRRGRYLVRGLDQSTDIKVHYIDGCSSLVSIEHKKREVQYCFSGRGSIYISIEGREAMYSDLIQNEGHSTQMTGEGRIVAPMHGLMLKVAVEAGERVQQGQVVAVLEAMKMHYEICSEVDGLVSEVLVSSGEQVASDQLLIEID*
>MP1684_megahit_53272_3-944
MPLSFKNENLTGLKDRYGNDVMRRFDSILVANRGEIACRILRTAQKLGYKTIAIYSDPDAESPHVQLANQAVRIGPGPVAESYLVPELVIQAAQETGAGAVHPGYGFLSENAAFADACAESGLIFIGPASDAIAIMGDKARSKRRMLEVGIPCIPGYQGTDQTDSAFLNASKDIEFPIMIKAAAGGGGRGMRLIDNAEQLVSSLDLARAEARSAFGSDELILEKAITTTRHVEIQIFADEFGNTIHLGERDCSVQRRHQKVIEEAPCPAMTNELRELMGQAAIEAAKSVSYRGAGTVEFLLDESEKFYFLEMNT
>MP1684_megahit_59065_469-561
MERINKILIANRGEIVSRIIRTCKLMGIQTV
>MP1684_megahit_78810_379-600
MVHRIKKLLIANRGEIARRIMRSAHNMGISTVAIYADGDVNEPFVREADQAVSLDGHTSLDTYLNQDKVMAAAK
>MP1684_megahit_101443_3-515
SMRGHAIEVRLYAEDPTNNFLPAIGPLSKFIPPTGPGVRLDTGVREGDDVTPDYDPMLAKLIVWAPSRIEALQRMCRALDEFVILGCVTNLRFLRDLCEHPDVVDGWTTTDMIEKLWPDGWSDSVPHDILDAGLLVSFACESTNYGKKQVSATSVDEHVSIFELINGRYP*
>MP1684_megahit_124082_217-675
FTNHYRICDTGTKTEVTLTLLDLTPQSLVVEADKLRSTASYAANGNTLFIDDGTGHFMFSCVTHSKVDSQKTQGTAQVNAVMDGVIVALLVEQGGTVNAGDTVAIMEAMKMEHPLKAAIKGTVHLSPITAGDQVKSKQTIATILQADEVIHE*
>MP1684_megahit_128821_2-550
TGDAISPFYDSMVAKVIAWGETRETARLKLRSALQATALAGVTHNRAFLMELLDQPTFIEGGATTDYIDKRYPEGFAPAQPSTGSLAAGIVLQQILAAELHFASALSVNQELRGWTSTGPVTRRHTYEVADAIFTAEITSSSAEQFTVTLMEATHSVTLQTLHADRVAVLVDGQRIEMGYHQP
>MP1684_megahit_130413_1-786
QKVIEEAPSPFVDEQLRKRMGEAAVAAAKACNYCGAGTVEFLVDSDKQFYFLEMNTRLQVEHPVTELVTGLDLVEWQLRVACKESLPFTQEDIQISGHAIEVRLYAEEPRKNFMPQTGKVKVWKPATNARTDHGVYQNMEVSSHYDPMLAKIIVKAESRASAVRKMARALRETQIIGINTNKHFLQNLVQSSAFLGSDVTTAFIEQHAQHDDMKGSLSPSFSILAKAALLFALTQNKHASALVYDNALNKLTPTWQHTMGFA
>MP1684_megahit_139525_190-1581
MKAIQTVLVANRGEIAVRVMRTAKAMGLKTVAVYSDADANALHVRTADLAVPLGGNTAAESYLNGDAILEAARETGTDAIHPGYGFLSENTTFAAACAEAGVIFIGPPAHAVEVMGDKALAKRAMLEAGVPCIPGYQGEDQSDDTLCREAEAMGMPVMIKAAAGGGGRGMRRVADPDQLMQSIALARSEAEGAFGNGDLILERAIEGARHVEVQVFADTHSNVIHLGERDCSLQRRHQKVVEESPCPIMTPELREAMGTAAVEAARAVNYVGAGTVEFLLDASGDFYFLEMNTRLQVEHPVTECVTGFDLVQWQIRVAQGEHLPATQKDVDLFGHAIEVRLCAEDPAEAFLPSAGPISLFSVPSREGIRVDSGIETGDAISPFYDSMVAKVIVWGETRETARLKLRSALQATALAGVTHNRAFLLELLDQPTFIKGSATTDYIDQQYPEGFSPAQAGTTSLAAG
>MP1684_megahit_157669_2-907
ILDAKHVEIQIFADKWKKCISLGERECSVQRRNQKLIEESPYMKMDPQLRKKMQDVSVTVASKISYIGAGTVEFLLDSKQNFYFLEMNTRLQVEHPVTELVTGLDLVEMQLEVADGQKLKLTQEDIEISGHAIEVRLYAENPSEQYSPSNGRIEVWEEPTGDGLRVDSGIQSGQTVSTLYDGLLVKIIGKGATRDEARKILLKGLSDTILIGPEINRDFLLDILSQEGFSRGETSTDFIHKIFPRGYNKIEPQPVHYAISVVLYVFQQMERYRERSIRVPLELLGWSSQGSVSSYLKIKYLE
>MP1684_megahit_181442_1-549
PSLRERMGQAAVAAAKAVDYVGAGTVEFLLADDQSFYFLEMNTRIQVEHPVTEMVTGVDLVREQLRIADGQPMAVDELNIRGHSIEVRLYAEDATNNFLPAIGPLAVFRPPVGPGIRLDTGVREGDEVTPHYDPMLAKLIVFAPTRQEALQRMRRALDEFVVLGTTTNIGFLRDLCDVPEVIS
>MP1684_megahit_203719_981-1592
MPTQSRIKTFNKLLIANRGEIALRIIKTAKQLGLKTVAVYSQVDFESPHVSFADQSVCIGDGPVADSYLNHKKIISAAINSGSQAIHPGYGFLSENAKFAKSCMQNDLIFVGPSAASIELMSDKAHAKNLLEKAGVPCIPGFEEKGLRFKEVLRKAMNIGFPVMVKASAGGGGKGMRLVSSADELEKSISLAKAEARNFFGSDK
>MP1684_megahit_239994_2-652
FNGHALEVRLYAENPNNDFLPETGKIVCYEPYKNKSIRWDSGVQKGYEVGTNFDPMLSKVISWAPNRTDACLQLATALEKSCIGGVKTNKDFLVECIRHPEFLAGNTTSDFIEIQSPNRQKVLNDHDKNNLMIAGALWISQTNIKNKNKLRFIKHSWTNGRLPHQNISFQFENEIHQIEYRYISKESVSILKKNVEIISFDNEVFECVIDDIRSQYQ
>MP1684_megahit_316771_180-863
AILRHPVFACGEATTAFIGEDFADDASMAGEAPSSQLWALAALLRCEAETPSADLRGWHSSTLGAQPVQLRCGDHEQTVYIRYQDNHAELIVGENSHRIATLAPGLATIDGVQQRYRMCQDGKQSWLQWQGHSVCFEDATHSAAGTSDQAGSGQIRAPMDGAVIEVCTKTGDAVKRGQVLVIMEAMKMEHSLKADCDGTVESADLAVGSQVKRQQLLVSIKPDSPET*
>MP1684_megahit_328795_3-875
PDEDAIHLMGSKRLSKIAMIEAGVPCIPGYEGEDQSDATLLKEAERIGLPLMIKASAGGGGRGMRVVTDASEIPAQLKSARQEAKSAFGSDELILERAVMQPRHVEIQVFGDRHGNVIHLGERDCSVQRRHQKVVEEAPSPAVDEALRQQMGEAAVNAAKACNYVGAGTVEFLLAPEGDFFFLEMNTRLQVEHPVTELVTGLDLVAWQIKVARGEPLPLSQEQVTLTGHAMEVRLYAEDPAQNYMPQTGPVLCWQPASGDGVRIDHGLVEGYEVGSHYDPMLAKIIAVGDS
>MP1684_megahit_356848_1346-1552
GKIVSVLVSEGDEVDSDSIVIVLEAMKMQNEIKAGIDGKIEKIMCKPGERIEANVPMMEILGNKKEVE*
>MP1684_megahit_361286_3-215
MSFEKILIANRGEIACRVIATAQSLGYRTVAVYSEPDAGARHVQLADEAVCVGPALASASYLNVDALLDAC
>MP1684_megahit_361933_2-151
KGETLFILEAMKMQHEIKADIDGLTVDIRVKENDQVSMGDLLVKILPKS*
>MP1684_megahit_413521_220-591
MSELRSLRKLLVANRGEIALRVMKTAKKMGLLTVAVYTDADEQSPHVNFADQSVNIGKGPIAESYLSIEKIMEVALSTGCDAVHPGYGFLSENSDFAEACEKAKVTFVGPSSKAIEAMGNKAKA
>MP1684_megahit_423002_1-978
GHSVEVRLYAEDPWKNFLPSTGKIEVWRKHKSPDTRYDDGIVEGQVISPFYDPMLAKVISNGKNREQAIDTLKQSLQNTALYGVKNNRDFLIAILSSEVFRHEDVNTSFLETYDFSASGNKNIEFDEVAVLGALLMTKYSETLIDEAIGYEDELYGWSNSKTIYYPLSFKANDNIYSAHIELKKPNSITIIFEEEKLEVHLNEDHVELNNKKIKLDFIEYKENKLFASYLGKSFKAEIIKEDLKIEDIDKGGKIRAPMHGVIRELFVTVGEKVKKNQVILILEAMKMQHEITASIDGEVSDIYTNIGNQVSVDEDLLNIKQEGEK*
>MP1684_megahit_423243_1-540
HIEVQIFGDNFGNFIHLGERDCSVQRRHQKIIEEAPAKNISNEVRNQLGEQAINLAKAINYQGAGTVEFLMDQNQNFFFLEMNTRLQVEHPVTEMITGLDLVELQLIIADGQQLPTNQENINFNGHAIEVRLCAEDPLNDFFPSFGTIYDFSFLDLKNIRIDSGIEKNQTVSSFYDPMVA
>MP1684_megahit_424827_3-647
YESAGTVEFLFDDLTGEFWFLEVNTRLQVEHPVTEEVTGIDLVSEQLKVARGEKLQFSQDDIKWNGSAIEARLYAEDPNNDFLPEIGTLIAFEKDPTIDARWDTGVSKGTIVGTDFDPMLAKIITYAPNRTDAASKLAKALESAHIGGVKTNRDFLVNCLKTTEFIKGDTTSDFIDRVDPARKLVIQKESLEHATAIAALWIQESNRMNSNVAKF
>MP1684_megahit_433597_3-935
FAEACEKAKVTFVGPSSKAIEAMGNKAKAKAIMKEAGVPCIPGAEVANKNDRELQLAAESVGFPLMIKAAAGGGGRGMRLVNNISDLQKSCEIAKAEALSAFGSSEIILEKSIVESRHIEIQIVADNFGNIISLGERDCSVQRRHQKIIEESPSPVVDAQLRTKMGEVACLAGKVINYSGAGTIEFLLDKDKNFYFLEMNTRLQVEHPVTEMVTGLDLVELQLNIADDQELPLSQEQVQLCGHSVEVRLYAEDPWKNFLPSTGKIEVWRKHKSQDTRYDDGIVEGQLISPFYDPMLAKVISNGKNREQAID
>MP1684_megahit_455678_1-789
HGNVVHLGERECSIQRRYQKIIEESPSPRVSEEIRNKMGDAAVKLAKEIKYESAGTVEFLFDDLTGEFWFLEVNTRLQVEHPVTEEVTGIDLVSEQLKVARGEKLQFSQDDIKWNGSAIEARLYAEDPYNDFLPEIGTLIAFEKDPTIDARWDTGVSKGTIVGTDFDPMLAKIITYAPNRTDAAGKLAKALESAHIGGVKTNRDFLVNCLKTPEFIKGDTTSDFIDRVDPARKLVIQKESLEHATAIAALWIQESNRMNSNVA
>MP1684_megahit_458256_18452-20407
MSFEKILIANRGEIACRVIATAQSLGYRTVAVYSEPDAGARHVQLADEAVCVGPALASASYLNVDALLDACRKTGADAVHPGYGFLSENAGFSKACKDAGITFIGPDEDAIHLMGSKRLSKIAMIDAGVPCIPGYEGEDQSDATLLKEAERIGLPLMIKASAGGGGRGMRVVTDASEISAQLKSARQEAKSAFGSDELILERAVMQPRHVEIQVFGDRHGNVIHLGERDCSVQRRHQKVVEEAPSPAVDEALRQQMGEAAVNAAKACNYVGAGTVEFLLAPEGDFFFLEMNTRLQVEHPVTELVTGLDLVAWQIKVARGEPLPLSQEQVTLTGHAMEVRLYAEDPAQNYMPQTGPVLCWQPASGDGVRIDHGLTEGYEVGSHYDPMLAKIIAVGDSREDARRRLIRAVEDTVLMGVRDNRTFLAAILRHPVFARGEATTAFIGQDFADDASMAGDTPSSQLWALAALLRCEVETPTAELRGWHSSTLGAQPVQLRCGEHEQTVYIRYQDNHAELLVGEDNHRIEPLGPGLASIDGIRQSYRMYQDGKQSWLQCQGHSVCFEDATHSVAGSSDQAGSGQIRAPMDGAVIEVCAKAGDPVKRGQVLVIMEAMKMEHSLKADCDGTVESADLAVGSQVKRQQLLVSIKAEDSES*
>MP1684_megahit_467162_1-1077
VTEMVTGLDLVELQLNIADDQELPLSQEQVQLCGHSLEVRLYAEDPWKNFLPSTGKIEVWRKHKSPDTRYDDGIVEGQVISPFYDPMLAKVISNGKNREQAIDTLKQSLQNTALYGVKNNRDFLIAILSSQAFRHDDVNTSFLETHDFSASGNKHIEFDEVAVLGALLMTKYSERLIDEAIGFEDELYGWSNSKTIYYPLSFKANDNFYSVHIELKKPNSITIIFEGEKIQVLLNEDHVELNNEKIKIDFIEHKENKLFASYLGKSFKAEIIKGDLKIEDIDKGGKIRAPMHGVIRELFVSVGEKVKKNQVLLILEAMKMQHEISASIDGEVSDIYTNIGNQVSLDEDLLNINKEGEK*
>MP1845_megahit_17937_173-670
MRYYIINSEGKEVFFDVSSMGPRQSEAVGFKVEAEGSEVKEYYVRSLAGKNYISEDMISWEKAPRISNSKGLVNVNESLKVYRGFKPSGLGQASAGTLKTDMPGKVVKLLTAEGATVNKGDTLLILEAMKMENEIKAGVDGVVKTVNVSEGQNLESGHVMIEIEE*
>MP1845_megahit_92083_1-837
GGRGMRLVFGEAELSEKIRRARSESESAFGSGELILEKAVLEPRHIEIQVFADQYGNVVYLGERDCSVQRRHQKVVEEAPSPFVNEVLRQRMGEAAVNAARACNYYGAGTVEFLVDTEGNFYFIEMNTRLQVEHPVTELITGQDLVAWQLRVASGETLPLKQEEITLKGHAVEVRLYAEDPRNAFTPQTGEILLWEPPHRAGLRIDHGVRCGQLVSSHYDPMIAKVIAYGDDRTDAIRRLASGIQDLGFVGVNSNKHFLQNLLRHPVFAEGGATTAFIE
>MP1845_megahit_99794_484-633
GQTLVVLEAMKMEHPLKADMDGTVAAIHCQAGDQVKSRQLLVELNEEAL*
>MP1845_megahit_114886_3-1511
AGITFIGPSSDAIELMGSKRLSKLAMIAAGVPCVPGYEGDDQSDERLVAEAERIGFPIMVKASAGGGGRGMRLVDHAADLPEQLRSARSEALSAFGSDELILEKAVQQPRHVEIQVFADSQGNAIHLAERDCSVQRRHQKVVEEAPSPFVDDALRQRMGDAAVAAAKACNYRGAGTVEFLVDAQGSFYFLEMNTRLQVEHPVTEMVTGVDLVDWQLRIASGEPLPMAQSQLRLNGHAVEVRLYAEEPRQQFMPQTGRIARWQVPQGPGLRLDSGISEGQLIGAHYDPMLAKLICWAPSREEALRRLASMLQDTVLLGINNNLQFLQAVLRHPSFIAGDATTAFIAEHGEQCTPPPEPGTASLARAAAALYECNAAAAKTAPAWRRSAPASCVFTLAWEGQEYRIELVAMGRQREFSIAGQRHTLQVAASDAQSCVIEEDGVRRRIHFARNGKQLFLDDGSGHFIFDDTSHAAAKADAAAGSGLLKASMDGAIVDVVVAEGERV
>MP1845_megahit_122872_2-514
PELRFNFEMDGVACEVIAKASGNTLETQIDGRCCRVFESMTPDEDLFIVHDGQMLRGTLLMSGENLFVGVNGLFFTVSDSRSAQSSQIDQNSGTVQATMTGRVIQILVKPGDQVTKGDPVVVLEAMKMEHSLTAPVTGQVRTVDTDLDQLVEQGNILATIDTAHTSLTEN*
>MP1845_megahit_127725_463-1788
MTKFDTVFIANRGEIAVRIASTLRSLGIRSVAPYTEPDSRAYHTEAVDLAVPISSYLDGAELIKLAKQHGAQAIHPGYGFLSENASFCSACQEAGLEFIGPDPDAISRMGDKLVAKEQMKKAGLPMVPSWSGPPEQAVEGARSVGYPLLVKAAAGGGGKGMRLVKEESELPQAIERAQGEARKAFGDDSFFLEKFIENPRHIEVQIFGDKHGNALCFGERECSLQRRYQKIIEEAPSLAVSPELREKLVDAGVNAVKALDYTGAGTVEFILDSNDNFYFLEVNTRLQVEHPVTELVYGVDLVALQVSVAQGEPLKLDQSFLKPRGWAIEARIYAEDPDNGFMPSVGTLKVFHPPTGHNLRLDTGFRQNDEVSIHFDPMLAKLIAYGPDRESARLGLLAGLKEFAVLGVTTNIPYLGRILSHKTFIEGDFHTQFLESCGDMFG
>MP1845_megahit_152072_2-949
LETMRAAECGHSMRNPMSRFTKVLIANRGEIAVRVIRGARKAGYQTVAVYSDADRNALHVREADQAVHIGPAPAKDSYLLIDRIIEAARRSGAQAIHPGYGFLSERAEFAQAIHDAGLVFVGPDAASIEAMGNKSTSKNHMLAAGVPCVPGYQGDDQSDATLIAEARKVGLPVMVKAASGGGGRGMRLVHDDAELGAAITSARSEAENAFGSGQLLIEKAVLNARHVEIQIFGDRLGNVVHLGERDCSVQRRNQKVVEEAPSPAVDPALRERMGAAAVAAAKAVNYVGAGTVEFMLAADGQFYFLEMNTRLQVEHP
>MP1845_megahit_158159_2467-3708
SPFVTPELRQAMGEAAVKAALACNYEGAGTVEFLVDKHRNFYFLEMNTRLQVEHPVTELITGQDLVAWQLNVAEGRPLPLGQDDIHLNGHAIEVRLYAEDPAHGFTPQTGPLYAFEPAEGEGLRFDTGVRSGDAITPHYDPMLAKVIAWGQNRDEARRRLIRSLEDTTVFGVTTNRHFLSRIIADETFGAGGATTAFLQQAFKDDPSLQPQNLTIRQLALAACVLDHDISGQSAWSNAPATMTPIKLETGDTTVELLVTRSGSRLSVSMGETRHSLVLESQRDGHLCIIDSGVRQACQYHRQGDSLYLQAFGQSWSVRDVTHQPARTAGGAGSGRIQATMDGAIIDVLVEAGQSVHQGDTLVILEAMKMEHPVKADRDGRVAEILASKGDQVKRSQLLVQITANETAEQENEA*
>MP1845_megahit_162067_1-1071
PVTELVTGQDLVAWQIRVARGEPLPLQQDQVTLSGHAIEVRLYAEDPAQNYMPQTGKILHWRPASGDGVRIDHGLCEGYLVGSHYDPMLAKIIAWGESRDDARRRLIRAVEDTQLMGVGDNRAFLAAILRHSSFANGTATTAFIGGDFANDASLSGDAPQPSLWALAALLARPAKPHSPDLQAWHSSSVGAQPLKLRCGDTEHTLYVQTQQGTSTVQLGDTHLQLALESGQRVTINGVSAPYRFVHEGNQLWLQFQGHCVCFQDITHSAVAGVDKAGSGHIRAPMDGAIVDVLVKEGDNISRGQVLVALEAMKMEHSLKADCDGVVGPITLKPGDQVKRQQLLVTISNPESSQENQ*
>MP1845_megahit_176209_3-320
MSFEKILIANRGEIACRVIATAQSLGYRTVAVYSEPDAQARHVQMADEAVCIGPALASASYLNVDALLAACQQTGADAVHPGYGFLSENAAFAKACQNAGITFIGP
>MP1845_megahit_177077_3-1130
ESYLVIDKIIDAARRSGADAIHPGYGFLAENAGFAQACADAGLRFIGPSPDAITLMGNKRQAKIKMIDANVPCVPGYEGGDQDDVVLTDEAQKIGVPVMIKAAAGGGGRGMRLCEDAAQLGEMIRSARSEAENAFGNGELILEKAVVGARHVEIQVFGDSHGTVVHLGERDCSVQRRNQKIVEESPSPVVDAELRAKMGAAAVAAAQSIDYVGAGTVEFLLGADGEFYFLEMNTRLQVEHPVTELVTGIDLVDWQLRIAQGDPIPLQQSEIRQTGHAIEVRLCAEDPRTGYVPQTGPIQAWVIPEGEGLRVDHGLLADGEISPYYDSMVAKIIAYGHDRESARSRLARALSNTRLHGVVSNLDLLKDILDEPDFAA
>MP1845_megahit_189641_253-519
AAGSSDQAGSGLIRAPMDGAIIDVNVKAGDTVSKGQVLVVMEAMKMEHSLKADCDGKVEALDLSPGSQVKRQQLLVTVTPDAAVTSGQ*
>MP1845_megahit_192643_771-1031
MTALHKILIANRGEIAVRVIRSAKQMGYRTVAVFSDADDNAPHVQLADEAVNIGPAAVSESYLRVDAIIDAATKTAADAIHPGYGFL
>MP1845_megahit_196281_1-1428
ALPAALAAARAEAQSAFGSGELILERAVEGARHVEVQVFGDAHGNIIHLGERDCSAQRRNQKVLEESPSPAVDAALRARMGETAVAAARAIGYVGAGTVEMLLAADGSYYFLEMNTRLQVEHPVTEFVTGLDLVDWQLRVAAGEPLPLEQDQVRLHGHAIEARLYAEDPDANYAPQTGEILCWRAPDTDLARTDTGVGEGRRVGADYDPMLAKIIAHGSTRDEARRRLVRALEDTVLLGLRSNRGQLIELLQDEVFRSGAVTTRWLDARTPPRPDEPLAARQAAALMAVIASRAPGASGWRSTGRLSWAVKLLPGEDGDAVPTLCTVTETPEGFVVSDADGVETRLVTVDGVAAPRYVFEIDGVRRTLHAALAADGVWHLQDGARYWTFERPASSSASAVAAGGGPVAPMSGRVAEIFVAAAETVEKGDLLMTLEAMKMFHEIRAGRAGRIAEVLVAVGQQVDPRQALLRLEDAA*
>MP1845_megahit_206151_3-560
MAFSTLLIANRGEIACRIARSARRLGYRTVAVYSEADRGALHVESTDVAVCIGAAAPSASYLNIPALIEAARRTGADAIHPGYGFLAENADFARACADAGLTFVGPSPEAIDAMGNKRAARRRMAAVGVPCVPGYDEGSQDEAVLIAAADQIGYPLMVKAAAGGGGRGLRRVLEAAALPAALAAAR
>MP1845_megahit_207063_393-5396
MIRSLRLNHSTTRWIPRDGVKPMRIAIINRGEAAVRFMRTARVWSRRNDQPIELVAFYTDPDARAPFVQMADTAVSLGDPFMVDKSGARVSSYLDVEGLVAKCTELGVEAVWPGWGFLGESADLSDACKAAGIKFVGPPGDVMRLLGDKIRSKAFAQEHNVPVSPWSGRAIVDPEEAREMAEKITFPLIMKAAAGGGGRGIRLVRGYDELADAFHTATTEAISAFGDGALFMEKYVEKARHVEVQILADSHGTVWALGTRDCSVQRRHQKIIEETPAPGLAPEVYENICEAARRMAAACGYVGAGTAEFLLLPDMKTFYFLEMNARLQVEHTISECIFGLDLVDAQIEIALGAKLPSEHPPEPRGAAIEARLNAEEPDMGFAPAGGTIQIFDLPGGPGIRVDSGFRAGDVISGAFDSNIAKIIAYGRDRQEAIARLEQALRDLRVVIDGGLTNRAMVLEVLTDDDFVNYKHSTRWLDGFLERRPASIRRPLLAQSMIAAALLDFNSKRRKEREDLFANVHAGPPQSLAEPQPTKYRYLVDGNPVAVEVGELSPKLFQVQGEDWATVVEVEDINEQAITFVTRENRFSALCARGGSWIQINTHDVSHRFERVPDGQIKADMAAVVTAVAVEAGQAVARGERLMTLEVMKMEIHLNAPMDGVVETIHVGPATQVSPGASLLDLTPVSVGGEESEVSDELEPETETATLSGDDDLPELSRVIRAGMLGYDITEEQLSDALEDLAEDRHALSVNGVLDAIEAVVVQHELFLEGPYDDALNEARESSAAQTIWFLLHRRFDEDRLSERVLYRLRRFFSLHDISEPEKDTLAVEEALFRLLQTNLRDAKRRRSLSIFLDTLLARWGADEIAHEEVERAIPLLDQLTEISTQNGAHDLTLRAQHLAHRLRGFDNDTDRVVANGDTPLLDLALEHTVTWQQFELRPLPRVVNHRVRCALAMAKEDDNDRRVLAVSALEAFEPYKDEDGRWHCPHVDALMRESIDELRQTLLDHQFEGPWHWNRITLLVSEKVSADRDAMEAVLTDLDLQGTDALELEKVVIIAPGDNAKWKIELTPSHAWNGEATVASMALGDMAISNLSKDDVRLIRARRRRQLTPEQIAEFMAQSVVAGVTGPGTFTEYDLDENQPELLAQVETGHARDANLVVGELIHPHARFTSGLRRVVIIGDLTRTMGSLAEAECRRVIAAIDHAEAQGLPVEWVTFSSGARISFDTGTENLDWTARVLRKIIEFTEAGGTIHVLVDGPCVGAQSYWNAEATMLNHCRGALFMTPRGYMILTGKRALEHSGCVSASSNEAIGGLPIMAPNGEAQYIAPTLASAYEMLLRHYELTYIEPGKTYTSRVVASDPADRDVTGEAYTGTIGDFATVGEIFSDVTNPGRKKPFDIRAVMTTVLDRDVQPLERWPELAGGETAVVFHGQLGGQPVCMIGIESMPVQRKGNSPTHGPSSWTSGTLYPDSSRKVARAIHAASGVQPVVVLANLSGFDGSPESLRNRQLEFGAEIGRAVVQFDGPIIFCVISRYHGGAYVVFSQCLNDRLESVALEGTFASVIGGGPAAAVVFPRVVRKRVDADNRVIEARAKLKEGALQPLEFDRIRRAVHAEIQSAVATEFDNIHTVQRARDVGSLTDILSPKTLRHSLCERTHTAVDDFLAQKQNA*
>MP1845_megahit_209524_2024-4009
MFDKLLIANRGEIARRVIRTARALGYRTVAVYSEADAPSPHVREADEAICIGPATSSESYLNVDRILQACKTTGATAVHPGYGFLSENADFARALEGAGLVFVGPPASAIDAMGSKMEAKRRMVDAGVPCVPGYHGEDQSDEALATAAASIGYPLMVKASAGGGGRGMRLVHEEGELMGAIASARSEAESAFGSSKLLLERAVTQARHVEIQVFADTHGNAIHLGERDCSIQRRHQKVIEEAPSPAVTPEIRAAMGEAATAAARAIGYVGAGTVEFLLDANGEFYFLEMNTRLQVEHPVTECITGFDLVAWQLSVAAGAPLPVTQDEVTLTGHAIEARLYAEDPAGGFLPQTGDVLCWTPAGGEGVRVDDGLESGMTITPHYDPMIAKIIAYGDDREMARRRLIRALEDTVVLGATTNRGFLVDCMRHKAFIDGEATTGFIAAAFEGGPTAPSPASEIAAICAVLLAKLRGSNEAGVSQLWSSTGRSVSLLALDIGGERFDARLSLVGAGENHYEVEFEEHGSHTVRLLLFDPAKTTSRVEVDGLQRDVDALLDGVTLHLRHGAHNWAAEDALRRPRRVEPGADGRILAPMTGKILQVEVAVGDRVEPGQRLGVLEAMKMEHNLTTPVAGEVMEVGCKAGEQISAKVLLFRIQPDGGAKPE*
>MP1845_megahit_217388_226-1335
GDFFFLEMNTRLQVEHPVTELVTGLDLVAWQIKVARGEPLPLTQEQVRLTGHAMEVRLYAEDPAQNYMPQTGPVLCWQPAAGDGVRIDHGLVEGYEVGSHYDPMLAKIIAVGDSREDARRRLIRAVEDTVLMGVRDNRPFLAAILRHPVFACGEATTAFIGEDFADDASMAGEAPSSQLWALAALLRCEAETPSADLRGWHSSTLGAQPVQLRCGDHEQTVYIRYQDNHAELIVGENSHRIATLAPGLATIDGVQQRYRMCQDGKQSWLQWQGHSVCFEDATHSAAGTSDQAGSGQIRAPMDGAVIEVCTKTGDAVKRGQVLVIMEAMKMEHSLKADCDGTVESADLAVGSQVKRQQLLVSIKPDSPET*
>MP1845_megahit_218459_49901-51034
FLEMNTRLQVEHPVTEMVYGVDLVDWQLRVAQGEALPMRQADIDENRYGHAIEVRLCAEDPLAGDLPQTGDVLQWQAAGGDGIRIDSYLETGATVSPFYDSMQAKLIAWGEDRETARTRLLKALAGTRLFGVISNKDYLAEIIAHPAFAGGDFSTGFLAEHFPPSRIAAIKPTDQDAAIAALGFYLGDAAQLAAAHGLSDELIGWHSSHDTAAELVLQCRGADHQVNVKAGRGGHFDVCVNEHTSLAVQVMAHDADGLRFTINGLGQQVAWQRAGDQLWVESNGRSWCWEDRTLAPVQGAAPGSDGRLLAHTDGKVIAVHVKPGDRIAKGQTLAVLEAMKMEFQLSLPVDGVVDSISVDAGTQVRSKQVLITVTVDG*
>MP1845_megahit_223086_905-2788
MIRTLLVANRGEVAGRIISTCRRMGIQTVAVYSEADSGAVHVKLADQAVLLGPAAPSQSYLNIDAVLRAARVTGADAVHPGYGFLAENAEFARRVREAGLVFVGPTAGVIEQMGSKVAARKLCQEAGVPTVPGSGALQDNALVEWAQEHGFPVMLKASAGGGGKGMRFLNSLEELQSALGAARREAEKAFGSDEVYLEKAIVEPRHLEVQIVGDEHGNVLHLGVRECSLQRRHQKIVEESPPAKATPELLKGLTDSAVSLAKSVGYTSLGTVEFLVKDDAFYFLEMNTRLQVEHPVTEMITGLDLVELQLNLIDGEPLRLSQEEVVFRGHAVEARLTCEDPYNNFLPATGTVADWDPCPFSRVDACLERGSEITPHYDSMVAKIISWADTRPKALRKLGRSLSRTRLLGVQHNLDYLVRLLEHPQVVSGDQHTNLVESLQMEKPETTTKQLLAAAATYWISHTGQRASTLTVLPVEIHFEGEPEVWVCGDNYTIGTTEYTVQEESGALIVDGHRFPVRATASGDRWWIHTYEGTRSFKLLPRLPVPQIQGAGGTLTAPMPGSVVEVLVCEGDEVTAGQALIKMEAMKMEQTITSPSSGRVGRVYFRPGDQVDAGSTLLALEVEDAQP*
>MP1845_megahit_225474_2-1330
AEKAFGSDEVYLEKAIVEPRHLEVQIVGDEHGNVLHLGVRECSLQRRHQKIVEESPPVKATPELLKGLTDSAVSLAESVGYTSLGTVEFLVKDDDFYFLEMNTRLQVEHPVTEMITGLDLVELQLNLIDGEPLRLSQEEVLFRGHAIEARLTCEDPYNNFLPAIGTVADWDPCPLSRVDACLERGSEVTPHYDSMVAKIISWADTRPKALRKLRRSLSRTRLLGVKHNLDYLVRLLEHPPVVSGDQHTNLVESLNLTRPETTAKQLLAAAATYWISHAGQRNSTLTVLPVEIRFEEEAEVWVCGSTYKIGNVEYCVQAEPGALVVDGHRFPVRASGSGDRWWIHTFEGTRAFKPLPRLPVPQLQGAAGTLTAPMPGSVVEVLVAEGDEVKAGQSLLKMEAMKMEQTITSPSDGRIGQVYFRPGDQVEAGATLLALEVENAQP*
>MP1845_megahit_228071_7954-9951
MKRFNKVLVANRGEIAVRVIRGAKRMGYGTVAVYSDADAHALHVTEADEAVRLGPPPVGESYLDMDRLIDAAKASGADAIHPGYGFFSENPDFARACAEADIVFIGPLPESMEAMGHKSAAKDKMLAADVPCVPGYQGKDQSDDKLIEESKKAGLPVMVKAAAGGGGRGMRLVDDEAKLLESIQSARSEAKSAFGNGELLIEKAVVDARHVEIQIFGDTHGNVVYIGERDCSVQRRNQKVVEESPSPAVDEELRVAMGEAAVAAAKAVDYVGAGTVEFLLGQDKAFYFLEMNTRLQVEHPVTEMVYDIDLVEWQLRVAQGEAIPLSQDDINARRHGHAIEVRLCAEDPAQNYLPQTGTLLEWTAPEGIGVRTDHGLRSGHEISPYYDSMQAKVIAWGEDRETARVRLLKALEDCTFLGVVSNKDYLTEVLAEDAFVSGDFSTSFVERYFPQKVISKITPSSRHVALAAVALYVLDAEKLAAESDLSEELLGWHSAHEFPTDFKLRWRDTDYELELLVHDGRLFKVDVGDAHVEIELGQMRDGAFDYICEGVKARGRMARNGDVLWLTADGVTHPYTDLTFAPAEGAAPGSDGRILAHSDGKIVAVNVTEGDRVEKGKTLVVLEAMKMEFQLATPVPGVVKSVSVQAGDQVKGRQLLVELEPDAEG*
>MP1845_megahit_238201_32095-33564
MTKFDTVFIANRGEIAVRIASTLRSLGIRSVAPYTEPDSHAYHTEAVDLAVPISSYLDGAELIKLAKEHGAQAIHPGYGFLSENAPFCSACQEAGLEFIGPSPDAISKMGDKLVAKEQMTKAGLPMVPSWSGPPEQAVEGARSVGYPLLVKAAAGGGGKGMRLVKEESELPQAIERARGEARKAFGDDSFFLEKFIENPRHIEVQIFGDKHGNALCFGERECSLQRRYQKIIEEAPSLAVSPELREKLVEAGVNAVKALDYTGAGTVEFILDSSDNFYFLEINTRLQVEHPVTELVYGVDLVALQVSVAQGEPLKLDQSFLKPRGWAIEARIYAEDPDNGFMPSVGTLEVFHPPTGHNLRLDTGFRQKDQVSIHFDPMLAKLIAYGPDREAARLGLLAGLKEFAVLGVTTNIPYLGRILAHQVFVEGDFHTQFLESCGDMFGPRRSRENQELALALAGAFGSKSRPQAQAEMKPATSSPWQSLGDWKVN*
>MP1845_megahit_239288_201-1376
VNAAKACNYVGAGTVEFLLAPEGDFFFLEMNTRLQVEHPVTELVTGLDLVAWQIKVARGEPLPLSQDQVTLTGHAMEVRLYAEDPAQNYMPQTGPVLCWQPASGDGVRIDHGLTEGYEVGSHYDPMLAKIIAVGDSREDARRRLIRAVEDTVLMGVRDNRTFLAAILRHPVFAQGEATTAFIGQDFADDASMAGEAPSSQLWALAALLRCEVETPAAELRGWHSSTLGAQPVQLRCGEHEQTVYIRYRDDHAELMVGENNHHIEPLGPGLASIDGIRQRYQMFQDGKQSWLQCQGHSVCFEDATHSAAGASDQAGSGQIRAPMDGAVIEVCAKAGEAVQRGQVLVIMEAMKMEHSLKADCDGTVESADLAVGSQVKRQQLLVSIKADNPES*
>MP1845_megahit_240700_914-1483
MSFEKILIANRGEIACRVIATAQSLGYRTVAVYSEPDAGARHVQLADEAVCVGPALASASYLNVDALLDACRKTGADAVHPGYGFLSENAGFSRACKDAGITFIGPDEDAIHLMGSKRLSKLAMIEAGVPCIPGYEGEDQSDATLLKEAERIGLPLMIKASAGGGGRGMRVVTDASEIPAQLKSARQEAK
>MP1845_megahit_250158_57480-59357
MIRKLLIANRGEVAGRIIATCKTMGIHTVAVFSEADQDSLYVRLADEAVLLGPAPPAESYLSIDAVLKAAERTGADAVHPGYGFLAENADFARRVREAGLTFVGPAAEVIEQMGSKVAAREVCQKVGVPIVPGSDALDDDGLLDWASEHGYPVMLKASAGGGGKGMRRLFTPQELKEALGSSRREALKAFGDDKLYLEKAVVEPRHLEVQIVGDHRGQVRHLGVRECSLQRRHQKLVEESPPPNTSPELFNGLTEAAVKLAKAVNYTSLGTVEFLVEGETFYFLEMNTRLQVEHPVTEMITGLDLVQIQIQIAEGKSIQFAQQSVPFLGHAVEARLICEDAYQGFLPQTGTVLNWSTASSVRFDTTLESGAVITPHYDSMVAKVIAWSDDRPGALRLLQNALSSTVLLGVRTNIDFLQRLLERPEVQEGKVHTELVESVDWEAPDCAREQLLTAAASRWAALAGRNQALNSLPFSFAFEGHPPITVSDRRFRIEGREYDVRISNDALEVDGHRFNVVSAYQNGIWWVHTCQGTACFKEVPRLPVPGGAAGGGSLTAPMPGLVVEVMVKPGQQVEAGQALLKLEAMKMEQVILSPAEGIVAEVHFAVGEQAGEGDRLITLQSESGD*
>MP1845_megahit_250868_8289-10244
MSFEKILIANRGEIACRVIATAQSLGYRTVAVYSEPDAGARHVQLADEAVCVGPALASASYLNVDALLDACRKTGADAVHPGYGFLSENAGFSKACKDAGITFIGPDEDAIHLMGSKRLSKIAMIDAGVPCIPGYEGEDQSDATLLKEAERIGLPLMIKASAGGGGRGMRVVTDASEISAQLKSARQEAKSAFGSDELILERAVMQPRHVEIQVFGDRHGNVIHLGERDCSVQRRHQKVVEEAPSPAVDEALRQQMGEAAVNAAKACNYVGAGTVEFLLAPEGDFFFLEMNTRLQVEHPVTELVTGLDLVAWQIKVARGEPLPLSQEQVTLTGHAMEVRLYAEDPAQNYMPQTGPVLCWQPASGDGVRIDHGLTEGYEVGSHYDPMLAKIIAVGDSREDARRRLIRAVEDTVLMGVRDNRTFLAAILRHPVFARGEATTAFIGQDFADDASMAGDTPSSQLWALAALLRCEVETPTAELRGWHSSTLGAQPVQLRCGEHEQTVYIRYQDNHAELLVGEDNHRIEPLGPGLASIDGIRQSYRMYQDGKQSWLQCQGHSVCFEDATHSVAGSSDQAGSGQIRAPMDGAVIEVCAKAGDPVKRGQVLVIMEAMKMEHSLKADCDGTVESADLAVGSQVKRQQLLVSIKAEDSES*
>MP1845_megahit_252097_25-801
MSFEKILIANRGEIACRVIATAQSLGYRTVAVYSEPDADARHVQLADEAVCVGPALASASYLNVDALLDACRKTGADAVHPGYGFLSENAGFSKACKDAGITFIGPDEDAIHLMGSKRLSKIAMIEAGVPCIPGYEGEDQSDATLLKEAERIGLPLMIKASAGGGGRGMRVVTDASEIPAQLKSARQEAKSAFGSDELILERAVMQPRHVEIQVFGDRHGNVIHLGERDCSVQRRHQKVVEEAPSPAVDEALRQQMGEA
>MP1847_megahit_25284_654-869
MAHVRKKTNQSTIKPISRLVIANRGEIARRINRTAQQMGISTVAIYADGDVDAPFVHEADFAIALRGETSVD
>MP1847_megahit_30545_2-502
LSWPVRLKFQQTQRDFVVSQDGHQYSVEADGFETQDVIMLNESEGELTLQVNGIRSSVTVALDEQQCLYIDDRSEVAMFEKLSFSNKRDEEELGANLVAPMSGRIADVKVKAGETVNKGDLLVVLESMKMFQELNAQKAGTVSEVYVTPDQQVDVGHPLIDVNADE*
>MP1847_megahit_67618_3-779
MKRFNKVLVANRGEIAVRVIRGAKRMGYGTVAVYSDADAHALHVTEADEAVRLGPPPVGESYLDMDRLIDAAKASGADAIHPGYGFFSENPDFARACAEADIVFIGPLPESMEAMGHKSAAKDKMLAADVPCVPGYQGKDQSDDKLIEESKKAGLPVMVKAAAGGGGRGMRLVDDEAKLLESIQSARSEAKSAFGNGELLIEKAVVDARHVEIQIFGDTHGNVVYIGERDCSVQRRNQKVVEESPSPAVDEELRVAMGE
>MP1847_megahit_87822_2-622
EQCTPPPEPGTASLARAAAALYECNAAAAKTAPAWRRSAPASCVFTLAWEGQEYRIELVAMGRQREFSIAGQRHTLQVAASDAQSCVIEEDGVRRRIHFARNGKQLFLDDGSGHFIFDDTSHAAAKADAAAGSGLLKASMDGAIVDVVVAEGERVSRGQTLVVLEAMKMEHPLKADMDGTVAAIHCQAGDQVKSRQLLVELNEEAL*
>MP1847_megahit_91390_2-604
CPMPEWARGQRGDAGIYRKAQTQLVFGTGNSMTALHKILIANRGEIAVRVIRSAKQMGYRTVAVFSDADDNAPHVQLADEAVNIGPAAVSESYLRVDAIIDAATKTAADAIHPGYGFLSENADFARACQAAGITFIGPSSDAIELMGSKRLSKLAMIAAGVPCVPGYEGDDQSDERLVAEAERIGFPIMVKASAGGGGRGM
>MP1847_megahit_101002_3-230
MFDKLLIANRGEIARRVIRTARALGYRTVAVYSEADAPSPHVREADEAICIGPATSSESYLNVDRILQACKTTGAT
>MP1847_megahit_135512_1-657
YFLEMNTRLQVEHPVTECITGFDLVAWQLSVAAGAPLPVTQDEVTLTGHAIEARLYAEDPAGGFLPQTGDVLCWTPAGGEGVRVDDGLESGMTITPHYDPMIAKIIAYGDDREMARRRLIRALEDTVVLGATTNRGFLVDCMRHKAFIDGEATTGFIAAAFEGGPTAPSPASEIAAICAVLLAKLRGSNEAGVSQLWSSTGRSVSLLALDIGGERFDAR
>MP1847_megahit_141883_1-528
DIAQGLPLPLTQADVRFSGHAIEARLYAEDPGRGFLPCTGTVDLWKPPTIEHVRIDAGIDTGFEIGPHYDPMLAKLIAWGDDRESARCRLADALNKTVLFGLTTNRSFLVDALNRDTFADGCVTTAFIEQAFGPEDLSPAVAGIEHAAVAAVIQYRWQRDAARQRALSVPDDLLGW
>MP1847_megahit_146335_121-669
RHETPSDTLRGWHSSTLGAQPVELRSGEHKQTLYIRYQGNQVLITFENTSDPLTLTPLNGNRVDVNGVEVTASVIQHGNQYWLQSQGHTACFSDATHTAAGSSDQAGSGLIRAPMDGAIIDVNVKAGDTVSKGQVLVVMEAMKMEHSLKADCDGTIEVLDLSVGSQVKRQQLLVTVTPDAAE*
>MP1847_megahit_158787_1-2496
MIRSLRLNHSTTRWIPRDGVKPMRIAIINRGEAAVRFMRTARVWSRRNDQPIELVAFYTDPDARAPFVQMADTAVSLGDPFMVDKSGARVSSYLDVEGLVAKCTELGVEAVWPGWGFLGESADLSDACKAAGIKFVGPPGDVMRLLGDKIRSKAFAQEHNVPVSPWSGRAIVDPEEAREMAEKITFPLIMKAAAGGGGRGIRLVRGYDELADAFHTATTEAISAFGDGALFMEKYVEKARHVEVQILADSHGTVWALGTRDCSVQRRHQKIIEETPAPGLAPEVYENICEAARRMAAACGYVGAGTAEFLLLPDMKTFYFLEMNARLQVEHTISECIFGLDLVDAQIEIALGAKLPSEHPPEPRGAAIEARLNAEEPDMGFAPAGGTIQIFDLPGGPGIRVDSGFRAGDVISGAFDSNIAKIIAYGRDRQEAIARLEQALRDLRVVIDGGLTNRAMVLEVLTDDDFVNYKHSTRWLDGFLERRPASIRRPLLAQSMIAAALLDFNSKRRKEREDLFANVHAGPPQSLAEPQPTKYRYLVDGNPVAVEVGELSPKLFQVQGEDWATVVEVEDINEQAITFVTRENRFSALCARGGSWIQINTHDVSHRFERVPDGQIKADMAAVVTAVAVEAGQAVARGERLMTLEVMKMEIHLNAPMDGVVETIHVGPATQVSPGASLLDLTPVSVGGEESEVSDELEPETETATLSGDDDLPELSRVIRAGMLGYDITEEQLSDALEDLAEDRHALSVNGVLDAIEAVVVQHELFLEGPYDDALNEARESSAAQTIWFLLHRRFDEDRLSERVLYRLRRFFSLHDISEPEKDTLAVEEALF
>MP1847_megahit_162141_3-791
RHIEIQILGDAHGGLVHLGERECSIQRRHQKIIEESPAATLSAEQRDVMGESALKLARGIGYRSTGTVEFLVDETTGEFFFLEVNTRLQVEHPVTEEVTGIDLVREQLRVAAGEPLGYGQDDIGFDGHAVEARLYAEDPAAGFLPATGTLVAWRPADEPAVRWDTGVEEGSHVGVDFDPMLAKVVAHGPTRSEAAGRLALALERMHLGGVTTNRDFLVATLRHEAFLAGDTTTDFIERHAPATGSTLSTTTTRQLAIAAAMWL
>MP1847_megahit_163743_3-557
LKAFGDDKLYLEKAVVEPRHLEVQIVGDHGGQVRHLGVRECSLQRRHQKLVEESPPPNTSPELFNGLTEAAVKLAKAVNYTSLGTVEFLVDGESFYFLEMNTRLQVEHPVTEMVTGLDLVQIQLQIAEGKSIQFAQQAVPFLGHAVEARLICEDAYQGFLPQTGTVLNWSTASSVRFDTTLESGA
>MP1847_megahit_169469_42-1484
MSKFNTILIANRGEIAVRVIKTAKEMGYETVAVYSEADRDALHVALADTAICIGESAVDKSYLNIDNIIAAAQKTNAEAIHPGYGFLSESMEFARRCEQAGLTFIGPPSAAIAVMGNKTVARHKMLDAEVPLVPGYDGPSDDDQVLQQQADRIGYPVMVKAAAGGGGRGIRIVREPQKLKAEAESARAEALSSFGSSELLLEKCVEQARHIEIQIFADKAGHTVYLGERDCSMQRRNQKVIEEAPAPGMSDELRKKMGEAAVQAAKAVNYVGAGTVEFLVAQDGAFYFLEMNTRLQVEHPVTELITGLDLVEWQLLVAAGDDLPLRQHDIHLKGHAIEVRLYAEDCEAGFVPQTGLVRDWKMPSGKGIRTDNGIVKGQMITPYYDSMLAKLIAFGETRHEAIRRLRRALKETVLLGLSSNKPFLLGLLEDPVFVIGEATTRHIEETYLPQKENQGCFSPSDAMWSMAAILLSRTQGATGWR
>MP1847_megahit_173634_53178-55172
MGRFTKVLVANRGEIACRVIQGARGAGYRTVAVYSDADRLARHVTLADEAVRLGPAPVGESYLVIDKIIDAARRSGADAIHPGYGFLAENAGFAQACADAGLRFIGPSPDAITLMGNKRQAKIKMIDANVPCVPGYEGGDQDDVVLTDEAQKIGVPVMIKAAAGGGGRGMRLCEDAAQLGEMIRSARSEAENAFGNGELILEKAVVGARHVEIQVFGDSHGTVVHLGERDCSVQRRNQKIVEESPSPVVDAELRAKMGAAAVAAAQSIDYVGAGTVEFLLGADGEFYFLEMNTRLQVEHPVTELVTGIDLVDWQLRIAQGDPIPLQQSEIRQTGHAIEVRLCAEDPRTGYVPQTGPIQAWVIPEGEGLRVDHGLLADGEISPYYDSMVAKIIAYGHDRESARSRLARALSNTRLHGVVSNLDLLKDILDEPDFAAGDFHTGYMPAHFDEAQLAARVPGPLQYALAALAIYRSDGASLAQQAALPAELSDWHSAPGGTIGMTVAWGEERQAVTLVHDSARHYVITLDGEAHEFVVEGSGDGYTRLQMDGVAARIDYTRAGDDLWLTAQDRSFCFRDVTLEPAQAVAPGADGRILATSDGRLLEVRVAAGEAVEAGQTVAVLEAMKMEFQLKTPVAGQVESVEAAGGDQVANRQLLVKIQPASEDG*
>MP1847_megahit_181085_1-666
TGLDLVELQLNLIDGEPLRLSQEEVVFRGHAVEARLTCEDPYNNFLPATGTVADWDPCPFSRVDACLERGSEITPHYDSMVAKIISWADTRPKALRKLGRSLSRTRLLGVQHNLDYLVRLLEHPQVVSGDQHTNLVESLQMEKPETTTKQLLAAAATYWISHTGQRASTLTVLPVEIHFEGEPEVWVCGDNYTIGTTEYTVQEESGALIVDGHRFPVRATAS
>MP1847_megahit_205841_3-146
EAMKMEHSLKADCDGKVEALDLSPGSQVKRQQLLVTVTPDAAVTSGQ*
>MP1847_megahit_237545_2-976
NAAKACNYVGAGTVEFLLAPEGDFFFLEMNTRLQVEHPVTELVTGLDLVAWQIKVARGEPLPLSQEQVTLTGHAMEVRLYAEDPAQNYMPQTGPVLCWQPASGDGVRIDHGLVEGYEVGSHYDPMLAKIIAVGDSREDARRRLIRAVEDTVLMGVRDNRAFLAAILRHPVFAGGEATTAFIGQDFADDASMAGDTPPSQLWALAALLRCEVETPTAELRGWHSSTLGAQPVQLRCGEHEQTVYIRYQDNQAELLVGEDNHRIAPLGPGLASIDGIRQSYRMYQDGKQSWLQCQGHSVCFEDATHSAAGSSDQAGSGQIRAPMDGA
>MP1847_megahit_237655_231-2195
MSFEKILIANRGEIACRVIATAQSLGYRTVAVYSEPDTQARHVQMADEAVCIGPALASASYLNVDALLAACQQTGADAVHPGYGFLSENAAFAKACQNAGITFIGPDEAAIHLMGSKRLSKIAMIEAGVPCIPGYEGEDQSDATLLAEAERIGLPLMIKASAGGGGRGMRVVTDASDIPAQLKSARQEAASAFGSDELILERAVMEPRHVEIQVFGDRHGNVIHLGERDCSVQRRHQKVVEEAPSPAVDATLRAQMGEAAVNAAKACNYVGAGTVEFLLAPNGEFYFLEMNTRLQVEHPVTELVTGQDLVAWQIRVARGEPLPLQQDQVTLSGHAIEVRLYAEDPAQNYMPQTGKILHWRPASGDGVRIDHGLCEGYLVGSHYDPMLAKIIAWGESRDDARRRLIRAVEDTQLMGVGDNRAFLAAILRHSSFANGTATTAFIGGDFANDASLSGDAPQPSLWALAALLARPAKPHSPDLQAWHSSSVGAQPLKLRCGDTEHTLYVQTQQGTSTVQLGDTHLQLALESGQRVTINGVSAPYRFVHEGNQLWLQFQGHCVCFQDITHSAVAGVDKAGSGHIRAPMDGAIVDVLVKEGDNISRGQVLVALEAMKMEHSLKADCDGVVGPITLKPGDQVKRQQLLVTISNPESSQENQ*
>MP1847_megahit_245297_2905-4788
MIRTLLVANRGEVAGRIISTCRRMGIQTVAVYSEADSGAVHVKLADQAVLLGPAAPSQSYLNIDAVLQAARVTGADAVHPGYGFLAENAEFARRVREAGLVFVGPTAEVIEQMGSKVAARKLCQEAGVPTVPGSGALQDNALVEWAQEHGFPVMLKASAGGGGKGMRFLNSLEELQSALGAARREAEKAFGSDEVYLEKAIVEPRHLEVQIVGDEHGNVLHLGVRECSLQRRHQKIVEESPPAKATPELLKGLTDSAVSLAKSVGYTSLGTVEFLVKDNAYYFLEMNTRLQVEHPVTEMITGLDLVELQLHLIDGDPLALSQDDVVFRGHAIEARLTCEDPYNNFLPAIGTVADWDPCPLSRVDACLERGSEVTPHYDSMVAKIISWADTRPKALRKLSRSLSRTRLLGVQHNLDYLVRLLQHPQVVSGDQHTNLVESLKLTRPETTAKQLLAAAATYWISHAGQRNSTLTVLPVEIQFEEEAEVWVCGNTYKIGNVEYCVQAEPGALVVDGHRFPVRASGSGDRWWIHTFEGTRAFKPLPRLPVPQLQGAAGTLTAPMPGSVVEVLVSEGDEVKAGQPLLKMEAMKMEQTITSPSDGRVGQIYFRPGDQVEAGATLLALEVEDAQP*
>MP1847_megahit_247946_3-812
ITGLDLVAMQIDIAQGLPLTLTQADVQFSGHAIEARLYAEDPGRGFLPCTGTVALWQPGRAEHVRIDAGIDNGLQIGPHYDPMLAKFIAWGDDRESARRRLADALTKTVLFGLTTNRTFLVDVLNRPAFADGCATTAFIDQAFGPEDLSPAVPGVEHAAVAAVMQYRWQRDAARQRALLVPADLLGWSSTGSLVSRYRYGVAENAFDLNVSVRGEDYQVRSEGAELTVRILADSDNKARIEVDGRIVEVVYEPHSGTRTYLFMDGEAWCF
>MP1847_megahit_251002_2000-3103
MDRFNSILIANRGEIAVRVMRTATALGYRSIAVYSEADALAPHVRQANDAVCIGPAPVAQSYLDIEHMLAAARETDAGAIHPGYGFLSENADFAAACEAAGIVFIGPSAAAVELMGNKARAKAHMASAGVLCVPGYAGEDPSDDALIEAASRIGYPVMIKAAAGGGGRGMRQVDDPAALTKALARARSEAQHAFGSDEVILEKALQGPRHVEVQIMADEQGHVIHLGERDCSVQRRHQKVIEEAPCPAMTDKLRSAMGETAVTAAKSIGYRGAGTVEFLLDEGGDFFFLEMNTRLQVEHPVTEMITGLDLVAMQIDIAQGLPLTLTQADVQFSGHAIEARLYAEDPARGFLPCTGTVALWQPGRAEHV
>MP1847_megahit_257712_563-1048
SRYRYGLAGNALDLTVSARGDDYRVRSEGAEIAVRMVADSENKARIEVDGRTIEVVYEAQSQTRAYLFMDGEAWCFDNQMVAAALSETQAGNGRVLAPMHGRVTEIMVKAGDVVRKGQRLASLEAMKMEHEIDAPVDGTVEQVVCALQVQVAIDDVLFEIS*
>MP1847_megahit_258575_65-556
MAETVTIGSKSYSVNIRRSGSSFRLQIDDRDYEGEFSRLNNGSLEIIIDGRRSITYSEKKSDESYVFADGINYVLHRQSQKVSVVQDEPREDLVMSPITGKLLDRKVESGSSVSEGDVIIVLEAMKMEHRLRSPRDGIISRITSIEIGGQVKEGEIMFELEDE*
>MP1847_megahit_292588_7612-9489
MIRKLLIANRGEVAGRIIATCKTMGIHTVAVFSEADQDSLYVRLADEAVLLGPAPPAESYLSIDAVLKAAERTGADAVHPGYGFLAENADFARRVREAGLTFVGPAAEVIEQMGSKVAAREVCQKVGVPIVPGSDALDDDGLLDWASEHGYPVMLKASAGGGGKGMRRLFTPQELKEALGSSRREALKAFGDDKLYLEKAVVEPRHLEVQIVGDHRGQVRHLGVRECSLQRRHQKLVEESPPPNTSPELFNGLTEAAVKLAKAVNYTSLGTVEFLVEGETFYFLEMNTRLQVEHPVTEMITGLDLVQIQIQIAEGKSIQFAQQSVPFLGHAVEARLICEDAYQGFLPQTGTVLNWSTASSVRFDTTLESGAVITPHYDSMVAKVIAWSDDRPGALRLLQNALSSTVLLGVRTNIDFLQRLLERPEVQEGKVHTELVESVDWEAPDCAREQLLTAAASRWAALAGRNQALNSLPFSFAFEGHPPITVSDRRFRIEGREYDVRISNDALEVDGHRFNVVSAYQNGIWWVHTCQGTACFKEVPRLPVPGGAAGGGSLTAPMPGLVVEVMVKPGQQVEAGQALLKLEAMKMEQVILSPAEGIVAEVHFAVGEQAGEGDRLITLQSESGD*
>MP1847_megahit_294660_1714-3669
MSFEKILIANRGEIACRVIATAQSLGYRTVAVYSEPDAGARHVQLADEAVCVGPALASASYLNVDALLDACRKTGADAVHPGYGFLSENAGFSRACKDAGITFIGPDEDAIHLMGSKRLSKLAMIEAGVPCIPGYEGEDQSDATLLKEAERIGLPLMIKASAGGGGRGMRVVTDASEIPAQLKSARQEAKSAFGSDELILERAVMQPRHVEIQVFGDRHGHVIHLGERDCSVQRRHQKVVEEAPSPAVDEALRQEMGEAAVNAAKACNYVGAGTVEFLLAPEGDFFFLEMNTRLQVEHPVTELVTGLDLVAWQIKVARGEPLPLTQEQVRLTGHAMEVRLYAEDPAQNYMPQTGPVLCWQPAAGDGVRIDHGLVEGYEVGSHYDPMLAKIIAVGDSREDARRRLIRAVEDTVLMGVRDNRPFLAAILRHPVFACGEATTAFIGEDFADDASMAGEAPSSQLWALAALLRCEAETPSADLRGWHSSTLGAQPVQLRCGDHEQTVYIRYQDNHAELIVGENSHRIATLAPGLATIDGVQQRYRMCQDGKQSWLQWQGHSVCFEDATHSAAGTSDQAGSGQIRAPMDGAVIEVCTKTGDAVKRGQVLVIMEAMKMEHSLKADCDGTVESADLAVGSQVKRQQLLVSIKPDSPET*
>MP1847_megahit_299187_352-2307
MSFEKILIANRGEIACRVIATAQSLGYRTVAVYSEPDAGARHVQLADEAVCVGPALASASYLNVDALLDACRKTGADAVHPGYGFLSENAGFSKACKDAGITFIGPDEDAIHLMGSKRLSKIAMIDAGVPCIPGYEGEDQSDATLLKEAERIGLPLMIKASAGGGGRGMRVVTDASEISAQLKSARQEAKSAFGSDELILERAVMQPRHVEIQVFGDRHGNVIHLGERDCSVQRRHQKVVEEAPSPAVDEALRQQMGEAAVNAAKACNYVGAGTVEFLLAPEGDFFFLEMNTRLQVEHPVTELVTGLDLVAWQIKVARGEPLPLSQEQVTLTGHAMEVRLYAEDPAQNYMPQTGPVLCWQPASGDGVRIDHGLTEGYEVGSHYDPMLAKIIAVGDSREDARRRLIRAVEDTVLMGVRDNRTFLAAILRHPVFARGEATTAFIGQDFADDASMAGDTPSSQLWALAALLRCEVETPTAELRGWHSSTLGAQPVQLRCGEHEQTVYIRYQDNHAELLVGEDNHRIEPLGPGLASIDGIRQSYRMYQDGKQSWLQCQGHSVCFEDATHSVAGSSDQAGSGQIRAPMDGAVIEVCAKAGDPVKRGQVLVIMEAMKMEHSLKADCDGTVESADLAVGSQVKRQQLLVSIKAEDSES*
>MP1847_megahit_305298_82187-83656
MTKFDTVFIANRGEIAVRIASTLRSLGIRSVAPYTEPDSHAYHTEAVDLAVPISSYLDGAELIKLAKEHGAQAIHPGYGFLSENAPFCSACQEAGLEFIGPSPDAISKMGDKLVAKEQMTKAGLPMVPSWSGPPEQAVEGARSVGYPLLVKAAAGGGGKGMRLVKEESELPQAIERARGEARKAFGDDSFFLEKFIENPRHIEVQIFGDKHGNALCFGERECSLQRRYQKIIEEAPSLAVSPELREKLVEAGVNAVKALDYTGAGTVEFILDSSDNFYFLEINTRLQVEHPVTELVYGVDLVALQVSVAQGEPLKLDQSFLKPRGWAIEARIYAEDPDNGFMPSVGTLEVFHPPTGHNLRLDTGFRQKDQVSIHFDPMLAKLIAYGPDREAARLGLLAGLKEFAVLGVTTNIPYLGRILAHQVFVEGDFHTQFLESCGDMFGPRRSRENQELALALAGAFGSKSRPQAQAEMKPATSSPWQSLGDWKVN*
>MP1849_megahit_8584_2-697
MDVPPYYDSMIAKLIAHGRTRDDALRQLAAALDRSVTLGVTTNRAFLARCLRHPVFAQGSATTGFIAAHSTDLLARDAEQDRLALAIAALLMQATRATAQTPGRLCLRHPASLRIELLEKTSAVLLQSGAAGNCTASIAGADIKLRLLGLEAGLASIDVEGIGESVVWSSTNDVLDFQFRGIGYRAQDRSLTAESSAVAGSDGKVRASMNGRIVAVHANVGDRLERGQAIFT
>MP1849_megahit_12597_419-673
PAAARGRRGGDIKASMDGAIVAVLIAEGDLVESGQTLILLEAMKMEHTLKAGAAGRVAAVSCSVGQQVKTNQLLVSISEVEEAS*
>MP1849_megahit_26321_3-515
LIRALEDTVVLGATTNRGFLVDCMRHKAFIDGEATTGFIAAAFEGGPTAPSPASEIAAICAVLLAKLRGSNEAGVSQLWSSTGRSVSLLALDIGGERFDARLSLVGAGENHYEVEFEEHGSHTVRLLLFDPAKTTSRVEVDGLQRDVDALLDGVTLHLRHGAHNWAAEDAL
>MP1849_megahit_52517_1-552
IAYGDDRTDAIRRLASGIQDLGFVGVNSNKHFLQNLLRHPVFAEGGATTAFIEQHFNQDPSLDDSGPGAGSLARAAVLFFSTDQASRGEQNQWPRPSRQSYVYSLSLGEEVHIVRLFRNGKSFKCSVGENSVELELLKFEENRCFFSENGVRESLRYTRRGETLALDDGNGHFLLRDVSHAPAA
>MP1849_megahit_62044_386-505
MADVATKQITRLLIANRGEIARRIIRTAHEMGITTIAIYA
>MP1849_megahit_64634_1646-3637
MPKFSKVLVANRGEIACRVITGAQAAGYPTVAVYSDADAKARHVQLADESVRIGPPPVGESYLLIDTIIEAAKASGADAIHPGYGFLAENADFSQACTDAGIVFIGPSPEAITLMGNKRQSKIKMIDAGVPCVPGYEGGDQDDAKLTAEAEKIGVPVMIKAAAGGGGRGMRLCDDAAQLGEMIASARSEAQNAFGNGELILEKAVVGARHVEIQVFGDHHGTVVHLGERDCSVQRRNQKIVEESPSPVVDEGLRQSMGQAAVDAAKSIDYVGAGTVEFLLAADGAFYFLEMNTRLQVEHPVTELVTGVDLVAWQLQIAQGDPIPLPQEEIIQFGHAIEVRLCAEDPAEGYMPQTGKVLDWTPPAGEGIRVDHGLASGGEISPFYDSMVAKIIAVGEDREQARSRLLRALGNTRFHGVISNLNLLRSILAEADFAAGDFHTGYMPAHFAEADLAEAALPATVLPLAAVALHLDDALQLQAAAGLPNELANWHSAPGGHMGLKLRWRGQDTALEIRQIGTTEFVISADDTETSLHIVEAELGQLRVLHEGVTLRLRYSREGNHLWLSGESGCWQIEDRTLAAAEAAAPGADGRIVATSDGRILDVRVSEGDTVAAGDTIAVLEAMKMEFQLKTPVPGTVKQVDVAAGDQVANRQLLVALEVDQDA*
>MP1849_megahit_70217_3-524
SYLRIAAIIDAAQRSGAQAVHPGYGFLSEKDEFARACRDAGLVFIGPSPEAILAMGHKAGAKDLMMKAGVPCIPGFQSENTQDQAEDVLQREAKSVGYPLMIKAVAGGGGRGMRLVLKPEEFISALRSAKSEASGAFGDDTVLLERAILDPRHIEIQIFADRHGHAIHLGERDC
>MP1849_megahit_73667_1-537
TQGATGWRSTGVLSWPVRLKFQQTQQDFVVSQDGHQYCVEADGFETQDVIILNESEGELTLQVNGIRSRMTVALDEQQCLYIDDRSEVAMFEKLSFSNKRDEEELGANLVAPMSGRIADVKVKAGETVNKGDLLVVLESMKMFQELNAQKAGTVSEVYVTPDQQVDVGHPLIDVNADE*
>MP1849_megahit_78897_3-569
EEARRRLLRGLDCTVLLGVPNNRGFLKNMLRHERFIAGGVTTDFIGANFSNPKRPIAGPVVVGLAGALLYRNSALTQSGWQSASPASSLLHLRWGEEQSVCKVVVSQNEFQVELPDGQSIRLVIVSDKDGRLRFCHDGVSMTAVYAFRDDALFLDIFDGSYEFIEFTPELAVAPAEDGVDRLMAPMAGR
>MP1849_megahit_79707_2-646
GRGIRIVREPQKLKAEAESARAEALSSFGSSELLLEKCVEQARHIEIQIFADKAGHTVYLGERDCSMQRRNQKVIEEAPAPGMSDELRKKMGEAAVQAAKAVNYVGAGTVEFLVAQDGAFYFLEMNTRLQVEHPVTELITGLDLVEWQLLVAAGDDLPLRQRDIHLKGHAIEVRLYAEDCEAGFVPQTGLVRDWKMPSGKGIRTDNGIVKGQMIT
>MP1849_megahit_82182_11937-12221
GNAHYRNITHTPPAKPDPAFSGKIHAPMDGAVVEIMVALGDRVQPKQTIGVLEAMKLEHQLTTEVSGTISAIHANPGDQVKNRQLIIEISPDDQ*
>MP1849_megahit_82915_2-148
MSKNTPFNKILIANRGEIALRVMRTAHRLGYQSVAVYSTADANARHVRE
>MP1849_megahit_83919_2-667
AAGDATTAFIDGPFADDPGLRAADTPEALWALAALLLTRIGAGDAAGRAGYRNWHSSGVGAQPLVLAQGDRERTLYLTPDGIHDGPDLTLDAVHDDGTLIATLDGVRRRYHWLHRDGRVWLQDGGLRACFEERTHRASGGEQGPGSGQLKAPMDGAVIEVNAAAGDTVKRGQTLAVLEAMKMEHALKADCDGTVDTVTVSAGDQVKRQQLLITVTPEVVTE*
>MP1849_megahit_85794_3-671
GTEALSEALSDDELRGRAEEIGFPFFIKAVAGGGGRGMRRVGDRDGVVAGVEAARSEAGAAFGESTVYFERLVESARHVEVQVLGDQHGTIVPFVERECSIQRRHQKVIEESPSVAVTPAIRVALAEAAVALASAVNYSSAGTLEFLLDPDGCFYFLEMNTRLQVEHPVTEWVTGIDLVQWQIRIARGELLAIDRDQALNPTGHAVECRVYAEDPDAGFVPAP
>MP1849_megahit_86394_1-738
ILIANRGEIAVRVIRSAKALGYRCIAVYSEIDARAPHVKMADDAILIGPAPARESYLKIGGILKAAKETSADAIHPGYGFLSENATFARACENEGLVFIGPTADVIESMGDKAVAKRLMTEAGVRCVPGYHSENQSNEDLLKAADEVGYPLIVKAANGGGGRGMRLVEKSEQMTDALEGARSEANNAFGSDALILEKAITHARHVEVQVFADTHGNIIHLGERNCSVQRRYQKIVEEAPCPLISQS
>MP1849_megahit_88317_1-849
DAIHPGYGFLSENAAFARACEAEGLTFIGPGAEAIELMGSKRLSKIAMLEAGVPCIPGYQGEDQSEEALTARAIEIGFPLMVKASAGGGGRGMRLVFGEAELSEKIRRARSESESAFGSGELILEKAVLEPRHIEIQVFADQYGNVVYLGERDCSVQRRHQKVVEEAPSPFVNQVLRQRMGEAAVNAARACNYYGAGTVEFLVDTEGNFYFIEMNTRLQVEHPVTELITGQDLVAWQLRVASGETLPLKQEEITLKGHAVEVRLYAEEPRNAFTPQTGEILLW
>MP1849_megahit_95199_1-621
VVSNKDYLTEVLAEDAFVSGDFSTSFVERYFPQKVISKITPSSRHVALAAVALYVLDAEKLAAESDLSEELLGWHSAHEFPTDFKLRWRDTDYELELLVHDGRLFKVDVGDAHVEIELGQMRDGAFDYICEGVKARGRMARNGDVLWLTADGVTHPYTDLTFAPAEGAAPGSDGRILAHSDGKIVAVNVTEGDRVEKGKTLVVLEAM
>MP1849_megahit_100048_23215-23622
MRSIQKVLIANRGEIAVRIIHGARKLGLRTVAVYSDADRHARHVLEADQAVHIGPASVAESYLRSDKLIQAALASGAQAIHPGYGFLAENSEFAEACGKAGLVFVGPSADAIALMGNKRASKIKMIEAGVPCVPGY
>MP1849_megahit_105767_2-1534
FPVMIKAAAGGGGRGMRLCHGQDEAAAQIRSARSEAESAFGSGELILEKAVIGARHVEIQVFGDQHGQVVHLGERDCSVQRRHQKVVEESPSPAVDEELRARMGEAAVQAARSIAYQGAGTVEFLLAADGAFYFLEMNTRLQVEHPVTELVTGVDLVEWQFRIADGEPLPLAQEQISQNGHAIEVRLCAEDSRQGDVPQTGPVLRWRLPEGEGVRMDHGLVEGGEVSPYYDSMLGKLIVYGHDREAARLRLRRALVDTTLHGVISNIDFLQQIIQEADFASGDFHTGYIPAHFPDEHRADSKPDAAHWAVAAMVLYWDDTWQLYSQSDFSHDMLGWMSANRTEQHLKLRWDDEEKTVYLQNQEGRRCTVRVDGQDFHFEVDACDGFERQFYFEGVRRSARYTRNDGHIWVSFDARTWCYADLTLVPPAPPEAGSDGRICANSDGKILDISVAIGDSVEPGQTIAVLEAMKMEFQLTTPVAGTVRAVSAKAGDQVSNRQLIVELEVEPGES*
>MP1849_megahit_128906_1-249
MSGINKILVANRGEIAVRVMTTARQLGYRTVAVYSEADANALHVDVADQAVCIGPAAVGDSYLHIEKILNAARLTGADAIHPG
>MP1849_megahit_134810_3-608
TVAVYSEPDAGARHVQLADEAVCIGPALASASYLNMDALLAACQQTGADAVHPGYGFLSENAAFSKACKEAGITFIGPDEDAIQLMGSKRLSKIAMQDAGVPCIPGYQGEEQSDERLQQEAERIGLPLMIKASAGGGGRGMRVVTDASDISAQLKSARQEAKNAFGSDELILERAVLQPRHVEIQVFGDRHGNVIHLGERDC
>MP1849_megahit_138510_1863-2468
MFDKLLIANRGEIARRVIRTARALGYRTVAVYSEADAPSPHVREADEAICIGPATSSESYLNVDRILQACKTTGATAVHPGYGFLSENADFARALEGAGLVFVGPPASAIDAMGSKMEAKRRMVDAGVPCVPGYHGEDQSDEALATAAASIGYPLMVKASAGGGGRGMRLVHEEGELMGAIASARSEAESAFGSSKLLLERA
>MP1849_megahit_170235_3-752
IEEAPSSAVTPALREQMGNAAVKAAQKIGYTSAGTVEFLLNGEDFWFLEVNTRLQVEHPVTEAITGLDLVREQLRIAEGEELGYDQDDLTIDGHAIEARLYAEDPTRNFLPSPGTIQVWKPSSQARFDSGVEAGTEVSVNFDPMIAKVIAHAPTRREAAAKLARALETTQLHGITNNRDFLVATLRTPAFIAGDTTTDFIERVNPMRTREPNATEVSDAAIAAALFAQDRRRKNAKVLRHISSGWRNSMM
>MP1849_megahit_173621_3-275
MSKFNTILIANRGEIAVRVIKTAKEMGYETVAVYSEADRDALHVALADTAICIGESAVDKSYLNIDNIIAAAQKTHAEAIHPGYGFLSESM
>MP1849_megahit_202244_3-527
DEDAIHLMGSKRLSKIAMIEAGVPCIPGYEGEDQSDATLLKEAERIGLPLMIKASAGGGGRGMRVVTDASEIPAQLKSARQEAKSAFGSDELILERAVMQPRHVEIQVFGDRHGNVIHLGERDCSVQRRHQKVVEEAPSPAVDEALRQQMGEAAVNAAKACNYVGAGTVEFLLAP
>MP1849_megahit_206632_3231-5195
MSFEKILIANRGEIACRVIATAQSLGYRTVAVYSEPDTQARHVQMADEAVCIGPALASASYLNVDALLAACQQTGADAVHPGYGFLSENAAFAKACQNAGITFIGPDEAAIHLMGSKRLSKIAMIEAGVPCIPGYEGEDQSDATLLAEAERIGLPLMIKASAGGGGRGMRVVTDASDIPAQLKSARQEAASAFGSDELILERAVMEPRHVEIQVFGDRHGNVIHLGERDCSVQRRHQKVVEEAPSPAVDATLRAQMGEAAVNAAKACNYVGAGTVEFLLAPNGEFYFLEMNTRLQVEHPVTELVTGQDLVAWQIRVARGEPLPLQQDQVTLSGHAIEVRLYAEDPAQNYMPQTGKILHWRPASGDGVRIDHGLCEGYLVGSHYDPMLAKIIAWGESRDDARRRLIRAVEDTQLMGVGDNRAFLAAILRHSSFANGTATTAFIGGDFANDASLSGDAPQPSLWALAALLARPAKPHSPDLQAWHSSSVGAQPLKLRCGDTEHTLYVQTQQGTSTVQLGDTHLQLALESGQRVTINGVSAPYRFVHEGSQLWLQFQGHCVCFQDITHSAVAGVDKAGSGHIRAPMDGAIVDVLVKEGDNISRGQVLVALEAMKMEHSLKADCDGVVGPITLKPGDQVKRQQLLVTISNPESSQENQ*
>MP1849_megahit_210733_388-885
MSFEKVLVANRGEIACRVLQSARSLGYRTVAVFSEADAGARHVQLADEAVCIGPATAAESYLNVPALLDACRRSGADAVHPGYGFLSENADFAAACAEAGVTFIGPPAEAIRLMGSKRLSKIAMQEAGVPCVPGYQGEDQSDDTLIKEAEAVGLPLMIKASAGGGG
>MP1849_megahit_211265_2-829
HYDPMLAKIIAVGDSREDARRRLIRAVQDTTLMGVNDNRQFLAAILANPVFARGEATTAFIGDDFADDSSLAGDAPDALLWALAALYHCRSETPSDALRGWHSSTLGAQPVTLRCGEHTQTLYIRYQDDAAQISVGDPAQAITLAPLSDNRVAVNGVAVDVKVLQDGKQYWLQCQGRTACFTDDTHTAAGSSDQAGSGLIRAPMDGAIIDVNVKAGDTVSKGQVLVVMEAMKMEHSLKADCDGKVEALDLSPGSQVKRQQLLVTVTPDAAVTSGQ*
>MP1849_megahit_211714_3-1778
MNDFQTILVANRGEIALRVIETAKSQGYRTIAVYSEADAQAPHVAAADAAVYLGPAASAQSYLCTDKIIAACRKTGADALHPGYGFLSENADFAEACEQAGITFIGPPSQAIRLMGSKRASKLAMLQAEVPCIPGYQGSAQDDGSLEAEAKRIGFPLMIKASAGGGGRGMRLVQDDGDLKQQLRSARSEAKSAFGSDELILEKALLQPRHVEVQIFADQQGHCIYLGERDCSVQRRHQKVVEEAPCPVMDPELRQRMGQAAVEAALACNYVGAGTVEFLLDAERNFYFLEMNTRLQVEHPVTELVTGTDLVAWQIKVAAGEPLPLTQAQVSLTGHALEVRLYAEDPTQQFMPQTGPIHRWRPAIGEGIRIDAGISEGGEVSPHYDPMLAKIIAYGATRDEARRRLIRAVRETVLLGVNSNTWFLGNILQHQVFARGEATTDFIPTHFAHDASMSAVQINAEERALAGLVFYAHSAQNNTPSTALSNWRSNVNRPTPFRLAMGENEFSLQLGAVGSGVENNKYNITVGNVLKRDSKNTKSSDYDQDRPVLEISLHEFGPESLVYEYDTVRRRIHYALVDDELYLASERGNAHY
>MP1849_megahit_224196_3-932
RLSQEEVVFRGHAVEARLTCEDPYNNFLPATGTVADWDPCPFSRVDACLERGSEITPHYDSMVAKIISWADTRPKALRKLGRSLSRTRLLGVQHNLDYLVRLLEHPQVVSGDQHTNLVESLQMEKPETTTKQLLAAAATYWISHTGQRASTLTVLPVEIHFEGEPEVWVCGDNYTIGTTEYTVQEESGALIVDGHRFPVRATASGDRWWIHTYEGTRSFKLLPRLPVPQIQGAGGTLTAPMPGSVVEVLVCEGDEVTAGQALIKMEAMKMEQTITSPSSGRVGRVYFRPGDQVDAGSTLLALEVEDAQP*
>MP1849_megahit_245509_20210-22204
MSRFTKVLVANRGEIAVRVIRGAKKAGYQTVAVYSDADRNALHVREADQAVHIGPAPAKDSYLLIDRIIEAARRSGAQAIHPGYGFLSERAEFAQAIHDAGLVFVGPDAASIEAMGNKSTSKNHMLAAGVPCVPGYQGDDQSDATLIAEARKVGLPVMVKAASGGGGRGMRLVHDDAELGAAIKSARSEAENAFGSGQLLIEKAVLNARHVEIQIFGDRLGNVVHLGERDCSVQRRNQKVVEEAPSPAVDPALRERMGAAAVAAAKAVHYVGAGTVEFMLAADGQFYFLEMNTRLQVEHPVTEMVYGVDLVDWQLRVAQGEALPMRQADIDENRYGHAIEVRLCAEDPLAGDLPQTGDVLQWQAAGGDGIRIDSYLETGATVSPFYDSMQAKLIAWGEDRETARTRLLKALAGTRLFGVISNKDYLAEIIAHPAFAGGDFSTGFLAEHFPPSRIAAIKPTDQDAAIAALGFYLGDAAQLAAAHGLSDELIGWHSSHDTAAELALQCRGADHQVNVKAGRGGHFDVCVDEHTSLAVQVMAHDADGLRFTIDGLGQQVAWQRAGDQLWIENNGRSWCWEDRTLAPVQGAAPGSDGRLLAHTDGKVIAVHIKPGDRVAKGQTLAVLEAMKMEFQLSLPVDGVVDSISVEAGTQVRSKQVLITVTVDG*
>MP1849_megahit_247171_3-353
MNTFNSILIANRGEIAVRVMQTASALGYRSIAVYSEADALSPHVRQADEAICIGPPPVAQSYLDIERILAAARKTDAGAIHPGYGFLSENAEFAAACEAAGIVYIGPSAAAVELMGN
>MP1849_megahit_253562_2-514
LDLVEMQIDIAQGLPLPLTQADVRFSGHAIEARLYAEDPGRGFLPCTGTVDLWKPPTIEHVRIDAGIDTGFEIGPHYDPMLAKLIAWGDDRESARCRLADALNKTVLFGLTTNRSFLVDALNRDTFADGCVTTAFIEQAFGPEDLLPAVAGIEHAAVAAVIQYRWQRDAAR
>MP1849_megahit_257195_2-652
QNYMPQTGPVLCWQPASGDGVRIDHGLTEGYEVGSHYDPMLAKIIAVGDSREDARRRLIRAVEDTVLMGVRDNRTFLAAILRHPVFARGEATTAFIGQDFADDASMAGDTPPSQLWALAALLRCEVETPTAELRGWHSSTLGAQPVQLRCGEHEQTVYIRYQDNHAELLVGEDNHRIEPLGPGLASIDGIRQSYRMYQDGKQSWLQCQGHSVCFEDA
>MP1849_megahit_262563_292-1512
LGVRECSLQRRHQKIVEESPPVKATPELLKGLTDSAVSLAESVGYTSLGTVEFLVKDDDFYFLEMNTRLQVEHPVTEMITGLDLVELQLNLIDGEPLRLSQEEVLFRGHAIEARLTCEDPYNNFLPAIGTVADWDPCPLSRVDACLERGSEVTPHYDSMVAKIISWADTRPKALRKLSRSLSRTRLLGVQHNLDYLVRLLQHPQVVSGDQHTNLVESLKLTRPETTAKQLLAAAATYWISHAGQRNSTLTVLPVEIQFEEEAEVWVCGNTYKIGNVEYCVQAEPGALVVDGHRFPVRASGSGDRWWIHTFEGTRAFKPLPRLPVPQLQGAAGTLTAPMPGSVVEVLVAEGDEVKAGQSLLKMEAMKMEQTITSPSDGRIGQVYFRPGDQVEAGATLLALEVENAQP*
>MP1849_megahit_263389_1-309
WLQCQGHSVCFEDATHSAAGSSDQAGSGQIRAPMDGAVIEVCAKAGDPVKRGQVLVIMEAMKMEHSLKADCDGTVESADLAVGSQVKRQQLLVSIKAEDSES*
>MP1849_megahit_272643_3-554
AVPGIEHAAVAAVIQYRWQRDTARQRALSVPDDLLGWSSTGSLVSRYRYGVAGNAFDLNVSVRGEDYQVRSEGAELTVRILADSDNKARIEVDGRIVEVVYEPHSGTRTYLFMDGEAWCFDNHRAAAALSETQAGNGRVLAPMHGRVTEIMVKAGDVVRKGQRLASLEAMKMEHEIDAPVDGTV
>MP1849_megahit_277675_22267-24219
MAFSTLLIANRGEIACRIARSARKLGYRTVAVYSEADRGALHVESADVAVCIGAAAPSASYLNIPALIEAARRTGADAIHPGYGFLAENADFARACADAGIRFVGPSPEAIDAMGNKRAARRRMAAVGVPCVPGYDEGSQDEAVLIAAAGKIGYPLMVKAAAGGGGRGLRRVLEAAALPAALAAARAEAQSAFGSGELILERAVVDARHVEVQVFGDAHGNIIHLGERDCSAQRRNQKVLEESPSPAVDAALRARMGETAVAAARAIGYVGAGTVEMLLAADGSYYFLEMNTRLQVEHPVTEFVTGLDLVDWQLRVAAGEPLPLGQDQVQLRGHAIEARLYAEDPDANYAPQTGPILCWRAPAADLARTDTGIGEGRSVGADYDPMLAKIIAHGADRDEARRKLVRALEATVLLGLRSNRGQLIELLQDEVFRSGGVTTRWLDTRTAPPRDDAATARQAAALAAVLSSRVAAASGWRSSGSLSWPVKLLLIGVGEPEAIRCAVEETPDGYSVTGADGIATRLVAVSNAAPRYVFEIDGLRRAIHAVRDADGAWHVQDGARLWVFELPAASSASAAAHATGPVAPMSGRVAEIFVAAGEAVEKGGLLMTLEAMKMYHEIRAGRAGRVAELLVAVGQQVDPRQALLKLEDAA*
>MP1849_megahit_281425_1-384
MSFEKILIANRGEIACRVIATAQSLGYRTVAVYSEPDAGARHVQLADEAVCVGPALASASYLNVDALLDACRKTGADAVHPGYGFLSENAGFSKACKDAGITFIGPDEDAIHLMGSKRLSKIAMIDAG
>MP1849_megahit_322538_1-657
VRVLQAAREAGLRGIAVYSDADAGSLHVEVADDAVHLPGATLAETYLNPEALISAAGGCGAEAIHPGYGFLSERADFALAVEDAGLVWIGPPSGAISTMGDKISARIRMLESGVPVIPGEELSVPDGADHLGALAACAARVGYPLLLKASAGGGGKGMRAVHEPKMLRTEYEAASREASAAFGDGTIYVERLLSGARHVEVQILADSHGNCIHLNERDC
>MP1849_megahit_325030_12557-14551
MKTAQRFTKVLVANRGEIAVRVLRGARQAGYRTVAVYADADREALHVREADQAVHIGASPAKASYLVIERLLDAARASGAEAIHPGYGFLSERADFCRAVQDAGLVFIGPDPASIEAMGNKSESKRRMIEAGVPCVPGYQGDDQRDETLMAEAQRVGLPVMVKAAAGGGGRGMRLVREAADLEAAIRSARSEAESAFGSGQLLIEKAVLNARHVEIQIFGDRHGNVVHLGERDCSVQRRNQKVVEEAPSPAVDEDLRARMGAAAVAAAQAVDYVGAGTVEFMLAADGAFYFLEMNTRLQVEHPVTECVYGVDLVAWQLRVAQGEPLPMTQAEVDARRNGHAIEVRLCAEDPLADDLPQTGAVLQWRAPTGQGVRVDSYLETGMTISPYYDSMQAKLIAWGEDRETARTRLLGALAETTLMGVISNKDYLAEIIAHPQFAAGGCTTAFLAEHFATRAADVVPTLLDAGLAALGFYLDDAAGLAGEHGLASDMLGWHSSHATPVRFALRCRERDWTLDLAVHGDRCEIRGDAETLVLTGVVREPGGFRCQRDGVTARIKQQREGDALWVEHAGRTWVWTDRTLAPAEGPPAGSDGRLLAHSDGKVVAVHVAPGDRVEKGQTLAVLEAMKMEFQLQLPVSGVVEAVSVASGTQVRNKQLLLSVTPDA*
>MP1849_megahit_326280_27386-29380
MGRFTKVLVANRGEIACRVIQGARGAGYRTVAVYSDADRLARHVTLADEAVRLGPAPVGESYLVIDKIIDAARRSGADAIHPGYGFLAENAGFAQACADAGLRFIGPSPDAITLMGNKRQAKIKMIDANVPCVPGYEGGDQDDVVLTDEAQKIGVPVMIKAAAGGGGRGMRLCEDAAQLGEMIRSARSEAENAFGNGELILEKAVVGARHVEIQVFGDSHGTVVHLGERDCSVQRRNQKIVEESPSPVVDAELRAKMGAAAVAAAQSIDYVGAGTVEFLLGADGEFYFLEMNTRLQVEHPVTELVTGIDLVDWQLRIAQGDPIPLQQSEIRQTGHAIEVRLCAEDPRTGYVPQTGPIQAWVIPEGEGLRVDHGLLADGEISPYYDSMVAKIIAYGHDRESARSRLARALSNTRLHGVVSNLDLLKDILDEPDFAAGDFHTGYMPAHFDEAQLAARVPGPLQYALAALAIYRSDGASLAQQAALPAELSDWHSAPGGTIGMTVAWGEERQAVTLVHDSARHYVITLDGEAHEFVVEGSGDGYTRLQMDGVAARIDYTRAGDDLWLTAQDRSFCFRDVTLEPAQAVAPGADGRILATSDGRLLEVRVAAGEAVEAGQTVAVLEAMKMEFQLKTPVAGQVESVEAAGGDQVANRQLLVKIQPASEDG*
>MP1849_megahit_330266_22876-24345
MTKFDTVFIANRGEIAVRIASTLRSLGIRSVAPYTEPDSHAYHTEAVDLAVPISSYLDGAELIKLAKEHGAQAIHPGYGFLSENAPFCSACQEAGLEFIGPSPDAISKMGDKLVAKEQMTKAGLPMVPSWSGPPEQAVEGARSVGYPLLVKAAAGGGGKGMRLVKEESELPQAIERARGEARKAFGDDSFFLEKFIENPRHIEVQIFGDKHGNALCFGERECSLQRRYQKIIEEAPSLAVSPELREKLVEAGVNAVKALDYTGAGTVEFILDSSDNFYFLEINTRLQVEHPVTELVYGVDLVALQVSVAQGEPLKLDQSFLKPRGWAIEARIYAEDPDNGFMPSVGTLEVFHPPTGHNLRLDTGFRQKDQVSIHFDPMLAKLIAYGPDREAARLGLLAGLKEFAVLGVTTNIPYLGRILAHQVFVEGDFHTQFLESCGDMFGPRRSRENQELALALAGAFGSKSRPQAQAEMKPATSSPWQSLGDWKVN*
>MP1849_megahit_335637_31456-33417
MTALHKILIANRGEIAVRVIRSAKQMGYRTVAVFSDADDNAPHVQLADEAVNIGPAAVSESYLRVDAIIDAATKTAADAIHPGYGFLSENADFARACQAAGITFIGPSSDAIELMGSKRLSKLAMIAAGVPCVPGYEGDDQSDERLVAEAERIGFPIMVKASAGGGGRGMRLVDHAADLPEQLRSARSEALSAFGSDELILEKAVQQPRHVEIQVFADSQGNAIHLAERDCSVQRRHQKVVEEAPSPFVDDALRQRMGDAAVAAAKACNYRGAGTVEFLVDAQGSFYFLEMNTRLQVEHPVTEMVTGVDLVDWQLRIASGEPLPMAQSQLRLNGHAVEVRLYAEEPRQQFMPQTGRIARWQVPQGPGLRLDSGISEGQLIGAHYDPMLAKLICWAPSREEALRRLASMLQDTVLLGINNNLQFLQAVLRHPSFIAGDATTAFIAEHGEQCTPPPEPGTASLARAAAALYECNAAAAKTAPAWRRSAPASCVFTLAWEGQEYRIELVAMGRQREFSIAGQRHTLQVAASDAQSCVIEEDGVRRRIHFARNGKQLFLDDGSGHFIFDDTSHAAAKADAAAGSGLLKASMDGAIVDVVVAEGERVSRGQTLVVLEAMKMEHPLKADMDGTVAAIHCQAGDQVKSRQLLVELNEEAL*
>MP1849_megahit_345090_9944-11821
MIRKLLIANRGEVAGRIIATCKTMGIHTVAVFSEADQDSLYVRLADEAVLLGPAPPAESYLSIDAVLKAAERTGADAVHPGYGFLAENADFARRVREAGLTFVGPAAEVIEQMGSKVAAREVCQKVGVPIVPGSDALDDDGLLDWASEHGYPVMLKASAGGGGKGMRRLFTPQELKEALGSSRREALKAFGDDKLYLEKAVVEPRHLEVQIVGDHRGQVRHLGVRECSLQRRHQKLVEESPPPNTSPELFNGLTEAAVKLAKAVNYTSLGTVEFLVEGETFYFLEMNTRLQVEHPVTEMITGLDLVQIQIQIAEGKSIQFAQQSVPFLGHAVEARLICEDAYQGFLPQTGTVLNWSTASSVRFDTTLESGAVITPHYDSMVAKVIAWSDDRPGALRLLQNALSSTVLLGVRTNIDFLQRLLERPEVQEGKVHTELVESVDWEAPDCAREQLLTAAASRWAALAGRNQALNSLPFSFAFEGHPPITVSDRRFRIEGREYDVRISNDALEVDGHRFNVVSAYQNGIWWVHTCQGTACFKEVPRLPVPGGAAGGGSLTAPMPGLVVEVMVKPGQQVEAGQALLKLEAMKMEQVILSPAEGIVAEVHFAVGEQAGEGDRLITLQSESGD*
>MP1851_megahit_45298_1-255
PAAARGRRGGDIKASMDGAIVAVLIAEGDLVESGQTLILLEAMKMEHTLKAGAAGRVAAVSCSVGQQVKTNQLLVSISEVEEVS*
>MP1851_megahit_46875_1-507
SASLASSLLHLRWGEEQSVCKVVVSQNEFEVELPDGQSIRLVIVSDKDGRLRFCHDGVSMTAVYAFRDEALFLDIFDGSYEFIEFTPELAVAPAEDGVDRLVAPMAGRIVTVCANTGETVTKGQVLLVLEAMKMEHEIKAIADGVIEEIAVAPDDQVGPKQLLAVVATV
>MP1851_megahit_47267_1-360
QRCQYHCQGNHLYLQAFGQALAVRDVTHQPASGAAASGSGRIKATMDGAIIDVLVQAGQAVKQGDTLVILEAMKMEHPVKADRDGTVGEILATKGDQVKRSQLLVEITATDATSEEAGQ*
>MP1851_megahit_77938_3-1373
MSEQASELAQRIFERVCRPESQLPPWATDEPSRRLVQPGQGYLGIREVVGAALGEPSVRLSDLRSLPGGEVGRRLVALRYFIENADIWLEYFTWRTSLARLPEGAEVDRVTEVQALATRVRAIRARAPKLDGAALDRLASDASPLFGDDPSSDDALEALVALGLDPDARAGLRTRLRARAPGLFADTPSRLDRLYLASMELDRYPATSVSAGSLRYVLVADKGEMGVRAVREAAALGLVPVALHSLQDDASALQVRLARQLGGFAIGLSGTFRESYASFRQITDRVLQTFRRRFGDDWEAELSRAALYPGYGPLAENAAAIRCFRRHGVVFAGPMQDVVEHAGDKRRFRAIVESIDPKAVTPGIVIADTDAATIRARVLEAHARGDFRFPGRLKAANGGGGRGQAVVPAVEALDAAITKVLGEIEANAWDPGVMFEQNIDRTVHLEVQILRDRYGNA
>MP1851_megahit_86945_1989-3983
MRSIQKVLIANRGEIAVRIIHGARKLGLRTVAVYSDADRHARHVLEADQAVHIGPASVAESYLRSDKLIQAALASGAQAIHPGYGFLAENSEFAEACGKAGLVFVGPSADAIALMGNKRASKIKMIEAGVPCVPGYEGAEQDDETLLAEIGKIGFPVMIKAAAGGGGRGMRLCHGQDEAAAQIRSARSEAESAFGSGELILEKAVIGARHVEIQVFGDQHGQVVHLGERDCSVQRRHQKVVEESPSPAVDEELRARMGEAAVQAARSIAYQGAGTVEFLLAADGAFYFLEMNTRLQVEHPVTELVTGVDLVEWQFRIADGEPLPLAQEQISQNGHAIEVRLCAEDSRQGDVPQTGPVLRWRLPEGEGVRMDHGLVEGGEVSPYYDSMLGKLIVYGHDREAARLRLRRALVDTTLHGVISNIDFLQQIIQEADFASGDFHTGYIPAHFPDEHRADSKPDAAHWAVAAMVLYWDDTWQLYSQSDFSHDMLGWMSANRTEQHLKLRWDDEEKTVYLQNQEGRRCTVRVDGQDFHFEVDACDGFERQFYFEGVRRSARYTRNDGHIWVSFDARTWCYADLTLVPPAPPEAGSDGRICANSDGKILDISVAIGDSVEPGQTIAVLEAMKMEFQLTTPVAGTVRAVSAKAGDQVSNRQLIVELEVEPGES*
>MP1851_megahit_126533_6091-8088
MKRFNKVLVANRGEIAVRVIRGAKRMGYGTVAVYSDADAHALHVTEADEAVRLGPPPVGESYLDMDRLIDAAKASGADAIHPGYGFFSENPDFARACAEADIVFIGPLPESMEAMGHKSAAKDKMLAADVPCVPGYQGKDQSDDKLIEESKKAGLPVMVKAAAGGGGRGMRLVDDEAKLLESIQSARSEAKSAFGNGELLIEKAVVDARHVEIQIFGDTHGNVVYIGERDCSVQRRNQKVVEESPSPAVDEELRVAMGEAAVAAAKAVDYVGAGTVEFLLGQDKAFYFLEMNTRLQVEHPVTEMVYDIDLVEWQLRVAQGEAIPLSQDDINARRHGHAIEVRLCAEDPAQNYLPQTGTLLEWTAPEGIGVRTDHGLRSGHEISPYYDSMQAKVIAWGEDRETARVRLLKALEDCTFLGVVSNKDYLTEVLAEDAFVSGDFSTSFVERYFPQKVISKITPSSRHVALAAVALYVLDAEKLAAESDLSEELLGWHSAHEFPTDFKLRWRDTDYELELLVHDGRLFKVDVGDAHVEIELGQMRDGAFDYICEGVKARGRMARNGDVLWLTADGVTHPYTDLTFAPAEGAAPGSDGRILAHSDGKIVAVNVTEGDRVEKGKTLVVLEAMKMEFQLATPVPGVVKSVSVQAGDQVKGRQLLVELEPDAEG*
>MP1851_megahit_167585_40509-42554
MNDFQTILVANRGEIALRVIETAKSQGYRTIAVYSEADAQAPHVAAADAAVYLGPAASAQSYLCTDKIIAACRKTGADALHPGYGFLSENADFAEACEQAGITFIGPPSQAIRLMGSKRASKLAMLQAEVPCIPGYQGSAQDDGSLEAEAKRIGFPLMIKASAGGGGRGMRLVQDDGDLKQQLRSARSEAKSAFGSDELILEKALLQPRHVEVQIFADQQGHCIYLGERDCSVQRRHQKVVEEAPCPVMDPELRQRMGQAAVEAALACNYVGAGTVEFLLDAERNFYFLEMNTRLQVEHPVTELVTGTDLVAWQIKVAAGEPLPLTQAQVSLTGHALEVRLYAEDPTQQFMPQTGPIHRWRPAIGEGIRIDAGISEGGEVSPHYDPMLAKIIAYGATRDEARRRLIRAVRETVLLGVNSNTWFLGNILQHQVFARGEATTDFIPTHFAHDASMSAVQINAEERALAGLVFYAHSAQNNTPSTALSNWRSNVNRPTPFRLAMGENEFSLQLGAVGSGVENNKYNITVGNVLKRDSKNTKSSDYDQDRPVLEISLHEFGPESLVYEYDTVRRRIHYALVDDELYLASERGNAHYRNITHTPPAKPDPAFSGKIHAPMDGAVVEIMVALGDRVQPKQTIGVLEAMKLEHQLTTEVSGTISAIHANPGDQVKNRQLIIEISPDDQ*
>MP1851_megahit_169227_3182-4654
MTKFDTVFIANRGEIAVRVASTLRSLGIRSVAPYTEPDQGAYHTEAVDLAVPVGSYLDGAELIRLAKEHGAQAVHPGYGFLSENAAFCTACQEAGLEFIGPNPDAISKMGDKLVAKEQMKAAGLPMVPSWSGPPPEAVEGGRTVGYPLLVKAAAGGGGKGMRLVNQESELPQAIERAQGEARKAFGDDSFFLEKFIKNPRHIEVQIFGDKHGNALCFGERECSLQRRYQKIIEEAPSLAVSPELRAKLVEAGVNAVKALNYTGAGTVEFILDSSDNFYFLEVNTRLQVEHPVTELVYGVDLVALQVSVAQGEPLALEQSFLKPRGWAIEARIYAEDPDNGFMPSVGSLDVFHPPTGHNLRLDTGFRQGDEVSIHFDPMLAKLIAYGPDRESARLGLLAGLKEFAVLGVTTNIPYLGRILSHQIFIEGDFHTQFLESCGDMFEPRKTQQKQELALALAGAFGGRSTTSQTKTEAGPATSSPWQSLGDWRLN*
>MP1851_megahit_177101_2-607
MLKKLLIANRGEIAVRVIKTAKSLGYRTVAVYSEADAKALHVELADEAVCIGPAQVSASYLNAEAIIEAARKTGADCVHPGYGFLSENSGFARACKDAGLVFVGPPEAAIELMGSKRRSKIAMQEAGVPVVPGFEGDNASDEELINAAENIGYPLMIKASAGGGGRGMRLVEKAAELADNIQRARSEAKQAFGDGELILEKA
>MP1851_megahit_183626_21218-23212
MGRFTKVLVANRGEIACRVIQGARGAGYRTVAVYSDADRLARHVTLADEAVRLGPAPVGESYLVIDKIIDAARRSGADAIHPGYGFLAENAGFAQACADAGLRFIGPSPDAITLMGNKRQAKIKMIDANVPCVPGYEGGDQDDVVLTDEAQKIGVPVMIKAAAGGGGRGMRLCEDAAQLGEMIRSARSEAENAFGNGELILEKAVVGARHVEIQVFGDSHGTVVHLGERDCSVQRRNQKIVEESPSPVVDAELRAKMGAAAVAAAQSIDYVGAGTVEFLLGADGEFYFLEMNTRLQVEHPVTELVTGIDLVDWQLRIAQGDPIPLQQSEIRQTGHAIEVRLCAEDPRTGYVPQTGPIQAWVIPEGEGLRVDHGLLADGEISPYYDSMVAKIIAYGHDRESARSRLARALSNTRLHGVVSNLDLLKDILDEPDFAAGDFHTGYMPAHFDEAQLAARVPGPLQYALAALAIYRSDGASLAQQAALPAELSDWHSAPGGTIGMTVAWGEERQAVTLVHDSARHYVITLDGEAHEFVVEGSGDGYTRLQMDGVAARIDYTRAGDDLWLTAQDRSFCFRDVTLEPAQAVAPGADGRILATSDGRLLEVRVAAGEAVEAGQTVAVLEAMKMEFQLKTPVAGQVESVEAAGGDQVANRQLLVKIQPASEDG*
>MP1851_megahit_210269_3-785
VTGLDLVAWQIKVARGEPLPLSQDQVTLTGHAMEVRLYAEDPAQNYMPQTGPVLCWQPASGDGVRIDHGLTEGYEVGSHYDPMLAKIIAVGDSREDARRRLIRAVEDTVLMGVRDNRTFLAAILRHPVFAQGEATTAFIGQDFADDASMAGEAPSSQLWALAALLRCEVETPAAELRGWHSSTLGAQPIQLRCGEHEQTVYIRYRDDHAELMVGENNHHIEPLGPGLASIDGIRQRYQMFQDGKQSWLQCQGHSVCFEDAT
>MP1851_megahit_221493_2-1471
FIGPDEDAIHLMGSKRLSKIAMIDAGVPCIPGYEGEDQSDATLLKEAERIGLPLMIKASAGGGGRGMRVVTDASEISAQLKSARQEAKSAFGSDELILERAVMQPRHVEIQVFGDRHGNVIHLGERDCSVQRRHQKVVEEAPSPAVDEALRQQMGEAAVNAAKACNYVGAGTVEFLLAPEGDFFFLEMNTRLQVEHPVTELVTGLDLVAWQIKVARGEPLPLSQEQVTLTGHAMEVRLYAEDPAQNYMPQTGPVLCWQPASGDGVRIDHGLTEGYEVGSHYDPMLAKIIAVGDSREDARRRLIRAVEDTVLMGVRDNRTFLAAILRHPVFARGEATTAFIGQDFADDASMAGDTPSSQLWALAALLRCEVETPTAELRGWHSSTLGAQPVQLRCGEHEQTVYIRYQDNHAELLVGEDNHRIEPLGPGLASIDGIRQSYRMYQDGKQSWLQCQGHSVCFEDATHSVAGSSDQAGSGQIRAPMDGAVIEVCA
>MP1851_megahit_235578_1-606
SAAFGDGTIYVERLLSGARHVEVQILADSHGNCIHLNERDCSLQRRHQKVIEESPSPAVDHQLRQVMGDTAVTAAKAVDYIGAGTVEFMLSPKGDFYFLEMNTRLQVEHPVTEMTTGIDLVQKQFEVAAGLQLGIAQSDVGMSGHAIEARIYAEDASKGFLPVVGRLALWKPPHGPGIRVDSGVRQGDVVTIDFDPMLAKLI
>MP1851_megahit_253706_2-934
FGSDELILERAVMQPRHVEIQVFGDRHGNVIHLGERDCSVQRRHQKVVEEAPSPAVDEALRQQMGEAAVNAAKACNYVGAGTVEFLLAPEGDFFFLEMNTRLQVEHPVTELVTGLDLVAWQIKVARGEPLPLSQEQVTLTGHAMEVRLYAEDPAQNYMPQTGPVLCWQPASGDGVRIDHGLVEGYEVGSHYDPMLAKIIAVGDSREDARRRLIRAVEDTVLMGVRDNRAFLAAILRHPVFAGGEATTAFIGQDFADDASMAGDTPPSQLWALAALLRCEVETPTAELRGWHSSTLGAQPVQLRCGEHEQTV
>MP1851_megahit_257808_1-885
EHVRIDAGIDTGFEIGPHYDPMLAKLIAWGDDRESARCRLADALNKTVLFGLTTNRSFLVDALNRDTFADGCVTTAFIEQAFGPEDLSPAVPGIEHAAVAAVIQYRWQRDTARQRALSVPDDLLGWSSTGSLVSRYRYGVAGNAFDLNVSVRGEDYQVRSEGAELTVLILADSENKARIEVDGRIVEVVYEPHSGTRTYLFMDGEAWCFDNHRAAAALSETQAGNGRVLAPMHGRVTEIMVKAGDVVRKGQRLASLEAMKMEHEIDAPVDGTVEQVVCALQVQVAIDDVLFEIR*
>MP1851_megahit_269451_706-1512
MSFEKILIANRGEIACRVIATAQSLGYRTVAVYSEPDAGARHVQLADEAVCVGPALASASYLNVDALLDACRKTGADAVHPGYGFLSENAGFSRACKDAGITFIGPDEDAIHLMGSKRLSKLAMIEAGVPCIPGYEGEDQSDATLLKEAERIGLPLMIKASAGGGGRGMRVVTDASEIPAQLKSARQEAKSAFGSDELILERAVMQPRHVEIQVFGDRHGHVIHLGERDCSVQRRHQKVVEEAPSPAVDEALRQQMGEAAVNAAKACNY
>MP1851_megahit_272572_1185-2360
MNTFNSILIANRGEIAVRVMQTASALGYRSIAVYSEADALSPHVRQADEAICIGPPPVAQSYLNIERILAAARETDAGAIHPGYGFLSENAEFAAACESAGIVYIGPSAAAVELMGNKAHAKAHMISNGVACVPGYAGEDPSDDAFIEAAGRIGYPVMIKAAAGGGGRGMRQVNDPKDLKKALARARSEAQHAFGLDEIILEKALPGPRHVEVQIMADTQGHVIHLGERDCSVQRRHQKVIEEAPCPVMTDKLRSAMGQTAVTAAQSIGYRGAGTVEFLLDEGGGFFFLEMNTRLQVEHPVTEMITGLDLVEMQIDIAQGLPLPLTQADVQFSGHAIEARLYAEDPGRGFLPCTGTVDLWKPPAIEHVRIDAGIDTGFEIGPHYDPMLAKLI
>MP1851_megahit_274613_2-1015
KVARGEPLPLTQEQVRLTGHAMEVRLYAEDPAQNYMPQTGPVLRWQPASGDGVRIDHGLVEGYEVGSHYDPMLAKIIAVGDSREDARRRLIRAVEDTVLMGVRDNRPFLAAILRHPVFARGEATTAFIGEDFADDASMAGEAPSSQLWALAALLRCEAETPSADLRGWHSSTLGAQPVQLRCGDHEQTVYIRYQDNHAELIVGENSHRIATLAPGLATIDGVQQRYRMCQDGKQSWLQWQGHSVCFEDATHSAAGTSDQAGSGQIRAPMDGAVIEVCTKTGDAVKRGQVLVIMEAMKMEHSLKADCDGTVESADLAVGSQVKRQQLLVSIKPDSPET*
>MP1851_megahit_275046_9856-11733
MIRKLLIANRGEVAGRIIATCKTMGIHTVAVFSEADQDSLYVRLADEAVLLGPAPPAESYLSIDAVLKAAERTGADAVHPGYGFLAENADFARRVREAGLTFVGPAAEVIEQMGSKVAAREVCQKVGVPIVPGSDALDDDGLLDWASEHGYPVMLKASAGGGGKGMRRLFTPQELKEALGSSRREALKAFGDDKLYLEKAVVEPRHLEVQIVGDHRGQVRHLGVRECSLQRRHQKLVEESPPPNTSPELFNGLTEAAVKLAKAVNYTSLGTVEFLVEGETFYFLEMNTRLQVEHPVTEMITGLDLVQIQIQIAEGKSIQFAQQSVPFLGHAVEARLICEDAYQGFLPQTGTVLNWSTASSVRFDTTLESGAVITPHYDSMVAKVIAWSDDRPGALRLLQNALSSTVLLGVRTNIDFLQRLLERPEVQEGKVHTELVESVDWEAPDCAREQLLTAAASRWAALAGRNQALNSLPFSFAFEGHPPITVSDRRFRIEGREYDVRISNDALEVDGHRFNVVSAYQNGIWWVHTCQGTACFKEVPRLPVPGGAAGGGSLTAPMPGLVVEVMVKPGQQVEAGQALLKLEAMKMEQVILSPAEGIVAEVHFAVGEQAGEGDRLITLQSESGD*
>MP1851_megahit_275473_3-608
IQRRHQKIIEESPSPRVDPEMRHAMGEAALKLAKKLKYESAGTVEFLVDDKTGEFWFLEVNTRLQVEHPVTEATTGIDIVHEQLRIARGESLGYYQEDIDWYGSAIEARLYAEDPANDFLPATGSLIAYEPNPEVEARWDSGVEQGSIIGTDFDPMIAKVICYGENRVEAANKLSMALESLHLGGVVTNRDFLVSTLRSEAF
>MP1851_megahit_279568_487-555
MSFEKILIANRGEIACRVIATAQ
>MP1851_megahit_282141_605-2566
MTALHKILIANRGEIAVRVIRSAKQMGYRTVAVFSDADDNAPHVQLADEAVNIGPAAVSESYLRVDAIIDAATKTAADAIHPGYGFLSENADFARACQAAGITFIGPSSDAIELMGSKRLSKLAMIAAGVPCVPGYEGDDQSDERLVAEAERIGFPIMVKASAGGGGRGMRLVDHAADLPEQLRSARSEALSAFGSDELILEKAVQQPRHVEIQVFADSQGNAIHLAERDCSVQRRHQKVVEEAPSPFVDDALRQRMGDAAVAAAKACNYRGAGTVEFLVDAQGSFYFLEMNTRLQVEHPVTEMVTGVDLVEWQLRIASGEPLPMAQSQLRLNGHAVEVRLYAEEPRQQFMPQTGRIARWQVPQGPGLRLDSGISEGQLIGAHYDPMLAKLICWAPSREEALRRLASMLQDTVLLGINNNLQFLQAVLRHPSFIAGNATTAFIAEHGEQCTPPPEPGTASLARAAAVLYECNAAAAKTAPAWRRSAPASCVFTLAWEGQEYRIELVAMGRQREFSIAGQRHTLQVAASDAQSCVIDEDGVRRRIHFARNGKQLFLDDGSGHFIFDDTSHAAAKADAAAGSGLLKASMDGAIVDVVVAEGERVSRGQTLVVLEAMKMEHPLKADMDGTVAAIHCQAGDQVKSRQLLVELNEEAL*
>MP1851_megahit_283701_8500-10236
MSGINKILVANRGEIAVRVMTTARQLGYRTVAVYSEADANALHVDVADQAVCIGPAAVGDSYLHIEKILNAARLTGADAIHPGYGFLSENAAFARACEAEGLTFIGPGAEAIELMGSKRLSKIAMLEAGVPCIPGYQGEDQSEEALTARAIEIGFPLMVKASAGGGGRGMRLVFGEAELSEKIRRARSESESAFGSGELILEKAVLEPRHIEIQVFADQYGNVVYLGERDCSVQRRHQKVVEEAPSPFVNEVLRQRMGEAAVNAARACNYYGAGTVEFLVDTEGNFYFIEMNTRLQVEHPVTELITGQDLVAWQLRVASGETLPLKQEEITLKGHAVEVRLYAEDPRNAFTPQTGEILLWEPPHRAGLRIDHGVRCGQLVSSHYDPMIAKVIAYGDDRTDAIRRLASGIQDLGFVGVNSNKHFLQNLLRHPVFAEGGATTAFIEQHFNQDPSLDDSGPGAGSLARAAVLFFSTDQASRGEQNQWPRPSRQSYVYSLSLGEEVHIVRLFRNGKSFKCSVGENSVELELLKFEENRCFFSENGVRESLRYTRRGETLALDDGNGHFLLRDVSHAPAAARGR
>MP1851_megahit_293726_1663-3132
MTKFDTVFIANRGEIAVRIASTLRSLGIRSVAPYTEPDSHAYHTEAVDLAVPISSYLDGAELIKLAKEHGAQAIHPGYGFLSENAPFCSACQEAGLEFIGPSPDAISKMGDKLVAKEQMTKAGLPMVPSWSGPPEQAVEGARSVGYPLLVKAAAGGGGKGMRLVKEESELPQAIERARGEARKAFGDDSFFLEKFIENPRHIEVQIFGDKHGNALCFGERECSLQRRYQKIIEEAPSLAVSPELREKLVEAGVNAVKALDYTGAGTVEFILDSSDNFYFLEINTRLQVEHPVTELVYGVDLVALQVSVAQGEPLKLDQSFLKPRGWAIEARIYAEDPDNGFMPSVGTLEVFHPPTGHNLRLDTGFRQKDQVSIHFDPMLAKLIAYGPDREAARLGLLAGLKEFAVLGVTTNIPYLGRILAHQVFVEGDFHTQFLESCGDMFGPRRSRENQELALALAGAFGSKSRPQAQAEMKPATSSPWQSLGDWKVN*
>MP1853_megahit_35042_3-575
LAGLVFYAHSAQNNTPSTALSNWRSNVNRPTPFRLAMGENEFSLQLGAVGSGVENNKYNITVGNVLKRDSKNTKSSDYDQDRPVLEISLHEFGPESLVYEYDTVRRRIHYALVDDELYLASERGNAHYRNITHTPPAKPDPAFSGKIHAPMDGAVVEIMVALGDRVQPKQTIGVLEAMKLEHQLTTEVSGT
>MP1853_megahit_40431_3-923
SEAESAFGSGELILEKAVIGARHVEIQVFGDQHGQVVHLGERDCSVQRRHQKVVEESPSPAVDEELRARMGEAAVQAARSIAYQGAGTVEFLLAADGAFYFLEMNTRLQVEHPVTELVTGVDLVEWQFRIADGEPLPLAQEQISQNGHAIEVRLCAEDSRQGDVPQTGPVLRWRLPEGEGVRMDHGLVEGGEVSPYYDSMLGKLIVYGHDREAARLRLRRALVDTTLHGVISNIDFLQQIIQEADFASGDFHTGYIPAHFPDEHRADSKPDAAHWAVAAMVLYWDDTWQLYSQSDFSHDMLGWMSAN
>MP1853_megahit_45099_436-900
RAGNHVTVTLGEEQYELDLESMGDGLLCIIDNGVRQRCQYHRQGDHLYLQAFGQALAVRDVTHQPASGAAASGSGRIKATMDGAIIDVLVQAGQAVKQGDTLVILEAMKMEHPVKADRDGTVGEILATKGDQVKRSQLLVEITATDATSEEAGQ*
>MP1853_megahit_48500_3-557
IEIQVFADNHGNCVHLGERDCSVQRRHQKVIEEAPAPAVDEALRARMGATAVAVAQAIDYVGAGTVEFLLGTEGEFYFLEMNTRLQVEHPVTEMITGLDLVAWQLDIASGDPLPLTQDQIEFQGHAIEVRLYAEDPYKDFLPQTGPVVAWRPSPNVRVDTGIAEGQEITPFYDPMVAKIIAHGRT
>MP1853_megahit_49537_3-602
GEGVRMDHGLVEGGEVSPFYDSMLGKLIVYGHDREAARLRLRRALVDTTLHGVISNIDFLQQIIQEADFASGDFHTGYIPAHFPDEQRAAETPDAAHWAVAAMVLYWDDTWQLYSEADFATDMLGWMSANRSEQYLKLRWEDVEQTVYLLNEGGRRCTVRVGDQQFHFDVDACDGFERQFYFEGVRRSARYTRQDHQIWV
>MP1853_megahit_73485_3-470
MRLVFGEAELSEKIRRARSESESAFGSGELILEKAVLEPRHIEIQVFADQYGNVVYLGERDCSVQRRHQKVVEEAPSPFVNEVLRQRMGEAAVNAARACNYYGAGTVEFLVDTEGNFYFIEMNTRLQVEHPVTELITGQDLVAWQLRVASGETLPL
>MP1853_megahit_84798_58-555
MSFEKILIANRGEIACRVIATAQSLGYRTVAVYSEPDAQARHVQMADEAVCIGPALASASYLNVDALLAACQQTGADAVHPGYGFLSENAAFAKACQNAGITFIGPDEAAIHLMGSKRLSKIAMIEAGVPCIPGYEGEDQSDATLLGEAERIGLPLMIKASAGGGG
>MP1853_megahit_99845_836-1618
MNDFQTILVANRGEIALRVIETAKSQGYRTIAVYSEADAQAPHVAAADAAVYLGPAASAQSYLCTDKIIAACRKTGADALHPGYGFLSENADFAEACEQAGITFIGPPSQAIRLMGSKRASKLAMLQAEVPCIPGYQGSAQDDGSLEAEAKRIGFPLMIKASAGGGGRGMRLVQDDGDLKQQLRSARSEAKSAFGSDELILEKALLQPRHVEVQIFADQQGHCIYLGERDCSVQRRHQKVVEEAPCPVMDPELRQRMGQAA
>MP1853_megahit_100423_718-1056
ARYTRNDGHIWVSFDARTWCYADLTLVPPAPPEAGSDGRICANSDGKILDISVAIGDSVEPGQTIAVLEAMKMEFQLTTPVAGTVRAVSAKAGDQVSNRQLIVELEVEPGES*
>MP1853_megahit_121902_145-534
LTANRLKVTDSDDFSLEITAIERTTGYYLGMSGHFFRLVVTDGLTTQVDKAITSGNVNAPMAGRVIDVRVTQGMEVEAGGILVVIEAMKMEHHLPSPVTGQVTSIETSIGQLVSEGHTLVKVTPLESLD*
>MP1853_megahit_130827_1-1173
VDSARREASAAFGDDTLFLERWLTASRHVEIQILGDLHGNLVHLFERECSIQRRHQKIIEEAPSPAVKPEIRARMGEAALSVARKLDYASAGTVEFLLDGEEFWFLEVNTRLQVEHPVTEEITGLDLVREQLRIAAGEELGYNQDDLSVDGHAIEARIYAEDPVNDFLPSPGTVVVWEPDLTTGARFDAGIETGSVISPEFDPMIAKVIVKARDRQEAARRLARVLENTRLQGITNNRDFLISTLQSPEFIAGDTTTDFIERVNPSRSQQMAPMDIHHSAIAAVIAAQAQRRAQARVLGTLPSGWRNSKMPPERVTFRQDEEEFIVAYRAQRNGNFKVSIGSDDYAVAVFSVDDHNIDLEIDGRRISASITRASDNWLVHAAGGGIELQEL
>MP1853_megahit_133175_22098-23975
MIRKLLIANRGEVAGRIIATCKTMGIHTVAVFSEADQDSLYVRLADEAVLLGPAPPAESYLSIDAVLKAAERTGADAVHPGYGFLAENADFARRVREAGLTFVGPAAEVIEQMGSKVAAREVCQKVGVPIVPGSDALDDDGLLDWASEHGYPVMLKASAGGGGKGMRRLFTPQELKEALGSSRREALKAFGDDKLYLEKAVVEPRHLEVQIVGDHRGQVRHLGVRECSLQRRHQKLVEESPPPNTSPELFNGLTEAAVKLAKAVNYTSLGTVEFLVEGETFYFLEMNTRLQVEHPVTEMITGLDLVQIQIQIAEGKSIQFAQQSVPFLGHAVEARLICEDAYQGFLPQTGTVLNWSTASSVRFDTTLESGAVITPHYDSMVAKVIAWSDDRPGALRLLQNALSSTVLLGVRTNIDFLQRLLERPEVQEGKVHTELVESVDWEAPDCAREQLLTAAASRWAALAGRNQALNSLPFSFAFEGHPPITVSDRRFRIEGREYDVRISNDALEVDGHRFNVVSAYQNGIWWVHTCQGTACFKEVPRLPVPGGAAGGGSLTAPMPGLVVEVMVKPGQQVEAGQALLKLEAMKMEQVILSPAEGIVAEVHFAVGEQAGEGDRLITLQSESGD*
>MP1853_megahit_142264_2-790
PRHIEVQIFGDKHGNAVCFGERECSLQRRYQKIVEEAPSKVVTPELRARLVEAGVNAVKALRYCGAGTVEFILDQQGEFYFLEVNTRLQVEHPVTELVYGVDLVALQIAVAQGEPLELPESYLNPRGWSIEARIYAEDPDNNFLPSVGTLHTFHPPSGHNLRLDTGFKQGDEVSIHFDPMLAKLISYGRTREEARLNLLAGLKDFAVLGVTTNIPYLIRILSHQTFIEADFDTQFLERNPEHFEPRVDPDERELAAALAGVFG
>MP1853_megahit_142589_1-1026
ASDEELINAAENIGYPLMIKASAGGGGRGMRLVEKAAELADNIQRARSEAKQAFGDGELILEKAVIEPRHIEIQIFADQHGNAVYLGERDCSVQRRHQKVVEEAPSPFVTPELRQAMGEAAVKAALACGYEGAGTVEFLVDKDRNFYFLEMNTRLQVEHPVTELITGQDLVAWQLSVAEGLALPLTQDQIQLNGHAIEVRLYAEDPANGFTPQTGPLHQFQPAEGEGLRFDTGVRSGDSITPHYDPMLAKVIAWGANRNEARRRLLRALEDTTVFGVTTNRYFLSRIIADDTFGEGEATTAFLQQAFRDDPSLAPKDSSIRELALAACVFSHGNSGRPDVRA
>MP1853_megahit_143753_6103-8097
MGRFTKVLVANRGEIACRVIQGARGAGYRTVAVYSDADRLARHVTLADEAVRLGPAPVGESYLVIDKIIDAARRSGADAIHPGYGFLAENAGFAQACADAGLRFIGPSPDAITLMGNKRQAKIKMIDANVPCVPGYEGGDQDDVVLTDEAQKIGVPVMIKAAAGGGGRGMRLCEDAAQLGEMIRSARSEAENAFGNGELILEKAVVGARHVEIQVFGDSHGTVVHLGERDCSVQRRNQKIVEESPSPVVDAELRAKMGAAAVAAAQSIDYVGAGTVEFLLGADGEFYFLEMNTRLQVEHPVTELVTGIDLVDWQLRIAQGDPIPLQQSEIRQTGHAIEVRLCAEDPRTGYVPQTGPIQAWVIPEGEGLRVDHGLLADGEISPYYDSMVAKIIAYGHDRESARSRLARALSNTRLHGVVSNLDLLKDILDEPDFAAGDFHTGYMPAHFDEAQLAARVPGPLQYALAALAIYRSDGASLAQQAALPAELSDWHSAPGGTIGMTVAWGEERQAVTLVHDSARHYVITLDGEAHEFVVEGSGDGYTRLQMDGVAARIDYTRAGDDLWLTAQDRSFCFRDVTLEPAQAVAPGADGRILATSDGRLLEVRVAAGEAVEAGQTVAVLEAMKMEFQLKTPVAGQVESVEAAGGDQVANRQLLVKIQPASEDG*
>MP1853_megahit_174150_3-275
HSAVAGVDKAGSGHIRAPMDGAIVDVLVKEGDNISRGQVLVALEAMKMEHSLKADCDGVVGPITLKPGDQVKRQQLLVTISNPESSQENQ*
>MP1853_megahit_183290_1-1917
EIAVRVIKTAKEMGYETVAVYSEADRDALHVALADTAICIGESAVDKSYLNIDNIISAAQKTNAEAIHPGYGFLSESMEFARRCEQAGLTFIGPPSAAIAVMGNKTVARHKMLDAEVPLVPGYDGPSDDDQVLQQQADRIGYPVMVKAAAGGGGRGIRIVREPQKLKAEAESARAEALSSFGSSELLLEKCVEQARHIEIQIFADKAGHTVYLGERDCSMQRRNQKVIEEAPAPGMSDELRKKMGEAAVQAAKAVNYVGAGTVEFLVAQDGAFYFLEMNTRLQVEHPVTELITGLDLVEWQLLVAAGDDLPLRQHDIHLKGHAIEVRLYAEDCEAGFVPQTGLVRDWKMPSGKGIRTDNGIVKGQMITPYYDSMLAKLIAFGETRHEAIRRLRRALKETVLLGLSSNKPFLLGLLEDPVFVMGEATTRHIEETYLPQKENQGCFSPSDAMWAMAAILLSRTQGATGWRSTGVLSWPVRLKFQQTQQDFVVSQDGHQYCVEADGFETQDVIILNESEGELTLQVNGIRSRMTVALDEQQCLYIDDRSEVAMFEKLSFSNKRDEEELGANLVAPMSGRIADVKVKAGETVNKGDLLVVLESMKMFQELNAQKAGTVSEVYVTPDQQVDVGHPLIDVNADE*
>MP1853_megahit_188204_3-251
MAFTKVLIANRGEIACRIMFSARELGYETVAVYSEADANAPHVHMADLAICIGPAPVADSYLNISAILAAAKRTAADAVHPGY
>MP1853_megahit_199376_1-834
MIRTLLVANRGEVAGRIISTCRRMGIQTVAVYSEADSGAVHVKLADQAVLLGPAAPSQSYLNIDAVLRAARVTGADAVHPGYGFLAENAEFARRVREAGLVFVGPTAGVIEQMGSKVAARKLCQEAGVPTVPGSGALQDKELIEWAKSHGFPVMLKASAGGGGKGMRFLNSLEELQSALGAARREAEKAFGSDEVYLEKAIVEPRHLEVQIVGDEHGNVLHLGVRECSLQRRHQKIVEESPPAKATPELLKGLTDSAVSLAKSVGYTSLGTVEFLVKD
>MP1853_megahit_204701_885-2387
MFSKVLIANRGEIAVRVLQTLQAMGISTAVVYSDPDSNGPHVALADEAFALGGSTAEETYLDRCKIIDLALRCNAEAVHPGYGFLSENPDFSRECAEAGLVFIGPAPETIALLGDKIRSKETAVQAGVPVVPSSAVWQPGESQPDNLSSEIGFPLLVKAAAGGGGRGMRLVQRVQDLEQALESASREAVSSFGDGRVFLERYIPSARHVEFQVLADSVGNTIHLFERECSVQRRYQKVIEETPSTALDPDLRERMATAAVAMAKSSGYTNAGTVEFLVDADTGEYFFLEMNARIQVEHPVTEETLKVDMVELQTRIAAGESLPLSQDDLRPLGHAIECRIYAEDPYANFAPATGHLLAWRPPAGMGIRLDSGVTENQEITAYYDSMLAKLVAWAPNRKESTERMVRALESFPVLGIATNIPFLLRALAHPDFSSGEYDTGFVSKHDELTAPPETFYLNRAAGDIAERILQTNMIGPTGRGVIPIAEAPGPWHGLPKSVFP*
>MP1853_megahit_207587_3-545
GLPLMIKASAGGGGRGMRVVTDASEIPAQLKSARQEAKSAFGSDELILERAVMQPRHVEIQVFGDRHGHVIHLGERDCSVQRRHQKVVEEAPSPAVDEALRQEMGEAAVNAAKACNYVGAGTVEFLLAPEGDFFFLEMNTRLQVEHPVTELVTGLDLVAWQIKVARGEPLPLTQEQVRLTG
>MP1853_megahit_240917_1-552
MSFEKILIANRGEIACRVIATAQSLGYRTVAVYSEPDAGARHVQLADEAVCVGPALASASYLNVDALLDACRKTGADAVHPGYGFLSENAGFSRACKDAGITFIGPDEDAIHLMGSKRLSKLAMIEAGVPCIPGYEGEDQSDATLLKEAERIGLPLMIKASAGGGGRGMRVITDASEIPAQLKS
>MP1853_megahit_252170_336-1343
ARGEPLPLTQEQVRLTGHAMEVRLYAEDPAQNYMPQTGPVLCWQPAAGDGVRIDHGLVEGYEVGSHYDPMLAKIIAVGDSREDARRRLIRAVEDTVLMGVRDNRPFLAAILRHPVFACGEATTAFIGEDFADDASMAGEAPSSQLWALAALLRCEAETPSADLRGWHSSTLGAQPVQLRCGDHEQTVYIRYQDNHAELIVGENSHRIATLAPGLATIDGVQQRYRMCQDGKQSWLQWQGHSVCFEDATHSAAGTSDQAGSGQIRAPMDGAVIEVCTKTGDAVKRGQVLVIMEAMKMEHSLKADCDGTVESADLAVGSQVKRQQLLVSIKPDSPET*
>MP1853_megahit_256125_1-771
KPADLAEAVTTARREATTAFGDDRVFLERYVDRSRHVEVQVLGDTHGDLVHLGLRECSIQRRHQKVVEESPPARPDPARDEAIAAAAVNLARDIGYRSAGTVEFLVDDDSGEFFFLEVNTRLQVEHPVTEEVTGIDLVREQLRVAAGEHLGYGQDDVVVNGHAIEARLYAEDPSAGFLPATGTLTAWRTASEPAVRWDSGVEEGDQVGVDFDPMLAKVVAHGSTRSDAAGRLALALERMHLGGVTTNRDFLVATLRH
>MP1853_megahit_267023_779-1123
MLKKLLIANRGEIAVRVIKTAKSLGYRTVAVYSEADAKALHVELADEAVCIGPAQVSASYLNAEAIIEAARKTGADCVHPGYGFLSENSGFARACKDAGLVFVGPPEAAIELMGS
>MP1853_megahit_269552_1-681
MTVGPFSNAPRPFSTVLVANRGEIAVRVIQAAREAGLGSVAVYSDADAGSLHAEAADEAVHLSGEALADTYLNSEAIISAALSSGADAIHPGYGFLSERSDFAIAVTDAGLVWIGPPAKAISTMGDKISARIQMIESGVPVIPGEELTVPDGADHLGALAACAARVGYPLLLKASAGGGGKGMRAVQEPKMLRIEYEAASREASTAFGDGTIYVESLLTGARHIEVQ
>MP1853_megahit_290756_1649-3118
MTKFDTVFIANRGEIAVRIASTLRSLGIRSVAPYTEPDSHAYHTEAVDLAVPISSYLDGAELIKLAKEHGAQAIHPGYGFLSENAPFCSACQEAGLEFIGPSPDAISKMGDKLVAKEQMTKAGLPMVPSWSGPPEQAVEGARSVGYPLLVKAAAGGGGKGMRLVKEESELPQAIERARGEARKAFGDDSFFLEKFIENPRHIEVQIFGDKHGNALCFGERECSLQRRYQKIIEEAPSLAVSPELREKLVEAGVNAVKALDYTGAGTVEFILDSSDNFYFLEINTRLQVEHPVTELVYGVDLVALQVSVAQGEPLKLDQSFLKPRGWAIEARIYAEDPDNGFMPSVGTLEVFHPPTGHNLRLDTGFRQKDQVSIHFDPMLAKLIAYGPDREAARLGLLAGLKEFAVLGVTTNIPYLGRILAHQVFVEGDFHTQFLESCGDMFGPRRSRENQELALALAGAFGSKSRPQAQAEMKPATSSPWQSLGDWKVN*
>MP1853_megahit_312117_3-1832
LGYRSIAVYSEADALSPHVRQADEAICIGPPPVAQSYLNIERILAAARETDAGAIHPGYGFLSENAEFAAACESAGIVYIGPSAAAVELMGNKAHAKAHMISNGVACVPGYAGEDPSDDAFIEAAGRIGYPVMIKAAAGGGGRGMRQVNDPKDLKKALARARSEAQHAFGLDEIILEKALPGPRHVEVQIMADAQGHVIHLGERDCSVQRRHQKVIEEAPCPVMTDKLRSAMGQTAVTAAQSIGYRGAGTVEFLLDEGGGFFFLEMNTRLQVEHPVTEMITGLDLVEMQIDIAQGLPLPLTQADVQFSGHAIEARLYAEDPGRGFLPCTGTVDLWKPPAIEHVRIDAGIDTGFEIGPHYDPMLAKLIAWGDDRESARCRLADALNKTVLFGLTTNRSFLVDALNRDTFADGCVTTAFIEQAFGPEDLSPAVPGIEHAAVAAVIQYRWQRDTARQRALSVPDDLLGWSSTGSLVSRYRYGVAGNAFDLNVSVRGEDYQVRSEGAELTVLILADSENKARIEVDGRIVEVVYEPHSGTRTYLFMDGEAWCFDNHRAAAALSETQAGNGRVLAPMHGRVTEIMVKAGDVVRKGQRLASLEAMKMEHEIDAPVD
>MP1853_megahit_347926_2201-3712
MQTASALGYRSIAVYSEADALSPHVRQADEAVCIGPPPVAQSYLDIERILAAARETNAGAIHPGYGFLSENSEFAAACEAAGIVYIGPSAAAVELMGNKARAKAHMASAGVPCVLGYAGEDPSDEAFIEAASRIGYPVMIKAAAGGGGRGMRQVDDPAGLTKALARARSEAQHAFGLDEVILEKALQGPRHVEVQIMADEQGHVIHLGERDCSVQRRHQKVIEEAPCPAMTDELRSAMGETAVTAAKSIGYRGAGTVEFLLDEGDNFFFLEMNTRLQVEHPVTEMITGLDLVAMQIDIAQGLPLTLTQADVQFSGHAIEARLYAEDVGRGFLPCTGTVALWQPSTAEHVRIDAGIDNGLHIGPHYDPMLAKFIAWGEDRESARCRLADALKMTVLFGLTTNRSFLVDALNQQAFAVGCVTTAFIEQAFGPEDLSPAVPSVECAAVAAVIQYRWQRDAARQRALSVPADLLDWSSTGSLESRYRYVVAGNTLDLNVRAGGEDYRV
>MP1853_megahit_351688_1-714
FLVDALNQQAFAVGCVTTAFIEQAFGPEDLSPAVPSVECAAVAAVIQYRWQRDSAQQRALWVPADLLDWSSTGSLVSRYRYVVAGNTLDLNVRAGGEDYRVRCESTEITVRMVADSDNKARIEVNGCTVDIVYESQSGTRTYLFMDGEAWCFDNQMVAAALPETPGGDGRVLAPMHGRVTEIMVEAGDVVRKGQRLASLEAMKMEHEIDAPVDGTVDQVVCTLQVQVAIDDVLFEII*
>MP1853_megahit_354085_3-1766
DALLDACRKTGADAVHPGYGFLSENAGFSKACKDAGITFIGPDEDAIHLMGSKRLSKIAMIDAGVPCIPGYEGEDQSDATLLKEAERIGLPLMIKASAGGGGRGMRVVTDASEISAQLKSARQEAKSAFGSDELILERAVMQPRHVEIQVFGDRHGNVIHLGERDCSVQRRHQKVVEEAPSPAVDEALRQQMGEAAVNAAKACNYVGAGTVEFLLAPEGDFFFLEMNTRLQVEHPVTELVTGLDLVAWQIKVARGEPLPLSQEQVTLTGHAMEVRLYAEDPAQNYMPQTGPVLCWQPASGDGVRIDHGLTEGYEVGSHYDPMLAKIIAVGDSREDARRRLIRAVEDTVLMGVRDNRTFLAAILRHPVFARGEATTAFIGQDFADDASMAGDTPSSQLWALAALLRCEVETPTAELRGWHSSTLGAQPVQLRCGEHEQTVYIRYQDNHAELLVGEDNHRIEPLGPGLASIDGIRQSYRMYQDGKQSWLQCQGHSVCFEDATHSVAGSSDQAGSGQIRAPMDGAVIEVCAKAGDPVKRGQVLVIMEAMKMEHSLKADCDGTVESADLAVGSQVKRQQLLVSIKAEDSES*
>MP1853_megahit_365646_1485-2417
MTVGPFESAPRPFSRVMVANRGEIAVRILKAAREAGLGSVAVFSDADASSLHVEVADEAVHIPGESLTETYLNSEALISAALSSGADAIHPGYGFLSERSDFAVAVVEAGLVWIGPPAEAISTMGDKISARVRMIESGVQVIPGEELTVPDGADHLGVLASCAARVGYPLLLKASAGGGGKGMREVREPKLLRTEYEAASREASAAFGDGTIYVEHLLTGARHVEVQILADSHGSCIHLNERDCSLQRRHQKVLEEAPSPAVDSELRQAMGATAVKAAQAVGYEGAGTVEFLLSSSDDFYFLEMNTRLQVE
>MP1853_megahit_366178_1-774
CKEAEEFGKALNLDSVSTFECIVEGEKHFFMEVNTRIQVEHRVTEMAYQLQFSNPDNPEDTFVVNSLVAAMLLINCYGEKLSRPKRLPRFVSGVEARLNATNPALKPHAGGVLRAWSAATENEIRDDQGIGISNPDTGLLQPYNLAGAYDSNVALSITHGISRRESFEKLTEILRCMEVRGHDLHLNVDFHYGLLHWLLGNDPMLKPNTRFVSSYLALAGKLKNFCDQINLDLAWKIQRDQVQKNYGSDGLQIYDQKI
>MP1853_megahit_366515_4178-6148
MSFEKILIANRGEIACRVIATAQSLGYRTVAVYSEPDAGARHVQLADEAVCIGPALASASYLNMDALLAACQQTGADAVHPGYGFLSENAAFSKACKEAGIIFIGPDEDAIQLMGSKRLSKIAMQDAGVPCIPGYQGEEQSDERLQQEAERIGLPLMIKASAGGGGRGMRVVTDAGDISAQLKSARQEAKNAFGSDELILERAVLQPRHVEIQVFGDRHGNVIHLGERDCSVQRRHQKVVEEAPSPAVDEPLRQRMGEAAVQAARACQYVGAGTVEFLLAPEGDFFFLEMNTRLQVEHPVTELVTGLDLVAWQIKVARGEPLPLTQDQVQLTGHAMEVRLYAEDPAQNYMPQTGPVLRWQPASGDGIRIDHGLVEGAEIGSHYDPMLAKIIAVGDSREDARRRLIRAVQDTTLMGVNDNRQFLAAILAHPVFARGEATTAFIGDDFADDSSLAGDAPDALLWALAALYHCRSETPSDALRGWHSSTLGAQPVTLRCGEHTQTLYIRYQDDAAQISVGDPAQAITLAPLSDNRVAVNGVAVDVKVLQDGKQYWLQCQGRTACFTDDTHTAAGSSDQAGSGLIRAPMDGAIIDVNVKAGDTVSKGQVLVVMEAMKMEHSLKADCDGKVEALDLSPGSQVKRQQLLVTVTPDAAVTSGQ*
>MP1855_megahit_23108_1-399
VVEGSGDGYTRLQMDGVAARIDYTRAGDDLWLTAQDRSFCFRDVTLEPAQAVAPGADGRILATSDGRLLEVRVAAGEAVEAGQTVAVLEAMKMEFQLKTPVAGQVESVEAAGGDQVANRQLLVKIQPASEDG*
>MP1855_megahit_30551_3-479
MGRFTKVLVANRGEIACRVIQGARGAGYRTVAVYSDADRLARHVTLADEAVRLGPAPVGESYLVIDKIIDAARRSGADAIHPGYGFLAENAGFAQACADAGLRFIGPSPDAITLMGNKRQAKIKMIDANVPCVPGYEGGDQDDVVLTDEAQKIGVPVMI
>MP1855_megahit_34049_569-874
MKNFSTLLVANRGEIASRVFRTAKKMGLRTVAIYTEADRHSPYVGDADLSVKIESSYLDSDAIISAAKKSGAEAIHPGYGFLSENHEFAMRVQNEEIVWVGP
>MP1855_megahit_93037_2-529
MKRFDSILVANRGEIACRVLRSAKTLGYKTVAIYSDPDANAPHVHLADQAFRVGPGPVLESYLEHEAVINAALDSGAGAIHPGYGFLSENAAFAEACNDRGLIFIGPTSEAIAIMGDKAQSKRRVLDVQVPCIPGYQGEDQTDSAFVNASSEIEFPVMIKAAAGGGGRGMRQIDSP
>MP1855_megahit_134471_1-690
GNIVHLGERECSIQRRHQKVVEESPSPVVDEELRNKMGAAAIKIASLLKYESAGTVEFLFDETTKEFWFLEVNTRLQVEHPVTEEVTGIDLVREQLKIANGEPLDFSQEDIEWFGSSIEVRLYSEDPGNNFLPVTGKLIAFEPTEDPLVRWDTGVETGSEITPNFDPMLAKIISHGETRVEAANKLALALENSHFGGLKTNRDYLISILRSDEFLKGNTTTDFLEKAKIK
>MP1855_megahit_136827_324-704
STIYDWQDDFIDVEISGSRLRSKISFEDNLLLIHTYKGDLLFRVLPKFEIKDTSRIEGGLNAPMPGKVVEVQVKKGSSVRKGDTLIILEAMKMEHKVIAPSTGKIKDVLVSKGEQVENGQTLVVLN*
>MP1855_megahit_160625_3-539
QVEHPVTEEVTGIDLVKEQIKIASGKKLDFLQEDIEFNGHAIEARLYAENPENNFLPEIGSIDKLSCANNKGIRWDTGIATGDKITPDYDPMLAKVIALGESREQSAKLLAKELRSTHLAGIKTNKDFLVQCLENNSFLKGKTTSDFIPREHKKLFKAVDKKLLDSAMKASALWLQEHN
>MP1855_megahit_181566_150-1259
GDFFFLEMNTRLQVEHPVTELVTGLDLVAWQIKVARGEPLPLTQEQVRLTGHAMEVRLYAEDPAQNYMPQTGPVLCWQPAAGDGVRIDHGLVEGYEVGSHYDPMLAKIIAVGDSREDARRRLIRAVEDTVLMGVRDNRPFLAAILRHPVFACGEATTAFIGEDFADDASMAGEAPSSQLWALAALLRCEAETPSADLRGWHSSTLGAQPVQLRCGDHEQTVYIRYQDNHAELIVGENSHRIATLAPGLATIDGVQQRYRMCQDGKQSWLQWQGHSVCFEDATHSAAGTSDQAGSGQIRAPMDGAVIEVCTKTGDAVKRGQVLVIMEAMKMEHSLKADCDGTVESADLAVGSQVKRQQLLVSIKPDSPET*
>MP1855_megahit_183766_1-525
GNLVHLGERECSIQRRHQKVVEESPSPMVNDSMREKMGNAAIKLASKLKYESAGTVEFLVDEKTKEFWFLEVNTRLQVEHPVTEEVTGIDLVKEQLRIAEGESLGYDQSDIDWFGSSIEVRLYAEDPNNDFLPVTGKMISFEPADDPLVRWDVGIESGSIITPDFDPMLAKVISY
>MP1855_megahit_215951_827-940
MERINKILIANRGEIVSRIIRTCKLMGIQTVIIFCDDD
>MP1855_megahit_220779_1-732
HGNCIHLNERDCSLQRRHQKVIEEAPSPAVTPTIREAMGEAAVQAAKAVDYEGAGTVEFLLSDRGEFFFLEMNTRLQVEHPVTEMITGIDIVQKQFEVAAGLPLGLSQSDIGITGHSMEARIYAEDPSKGFLPAIGDLAMWRAPAGPGIRVDTGVREGDAVTVDFDPMLAKLIVHAPTRTAAARRLDNALSDLRALGVITNIGFLRQMTTHPDFISGAITTDYLDSREVSDFAEPEPDPATLVA
>MP1855_megahit_221699_1-807
SIQRRHQKVVEEAPSPVLEEGTRARMGEAAVNAASAVDYEGAGTVEFLLAEDGDFHFLEMNTRLQVEHPITECISGTDLVVEQIRVAAGLPLPFAQEDLSIRGHAIEVRIYAEDPSNGFLPAIGPLALFRPPSGPGIRLDTGVREGDEARIDFDPMLAKLIVHAPDRDAAIRRMKRACEDFVLLGVTTNLGFLCDIMGHPAYHAGDTTTDFIDVNWPEGWVAQTSDIAPFIAAAAEHFGLTRKSAIIESSEGRGSPYNPFQTLRRSFP*
>MP1855_megahit_241029_3-1022
QIMADNFGNVISLGERDCSVQRRHQKIIEESPSPAVDDDLRKNMGEVACAAAKEINYSGAGTVEFLLDENKNFYFLEMNTRLQVEHPVTELVTDLDLVEMQLKVADGQALGVTQEDIELHGHAMEVRLYAEDPSNNFMPSTGKIEVWSPDSSSDTRYDNGIVEGQTISPFYDPMIAKVISKGKDREEAITKLRQSLLKTALFGIKNNRDFLISILSSAAFKSSEVNTSFLENNKFDASAVSLKEVEKAIIGAVIFIDLEAQENRMVSLGLEPELKGWSNIKNLKYPLTLKVAEEVISIELAFKGLTSFDVLNNGTVYKVAYKNDLIMIDGNEYPVFFSEV
>MP1855_megahit_254731_2-745
VTEEVTGIDLVREQLKVANGEPLDFSQEDIEWFGSSIEVRLYSEDPGNNFLPVTGKLIAFEPTEDPLVRWDSGVEAGSEITPNFDPMLAKIISFGETRIEAANKLALALENSHFGGLKTNRDYLISILRSEEFLKGNTTTDFLERVKINDEINLSEEEIYFLAIAASIWIQGKNRHESEVLSNLSSGWSNAKLPMQEVKLQYGEENLSIKYKNNKKGFFETDKDNLVKMISWDRNFIDVEIDENRIRS
>MP1855_megahit_266552_2-571
NAAKACNYVGAGTVEFLLAPEGDFFFLEMNTRLQVEHPVTELVTGLDLVAWQIKVARGEPLPLSQDQVTLTGHAMEVRLYAEDPAQNYMPQTGPVLCWQPASGDGVRIDHGLTEGYEVGSHYDPMLAKIIAVGDSREDARRRLIRAVEDTVLMGVRDNRTFLAAILRHPVFAQGEATTAFIGQDFADDAS
>MP1855_megahit_274865_1-1014
NNISDLQKSCEIAKAEALSAFGSSEIILEKSIVEPRHIEIQIMADNFGNIISLGERDCSVQRRHQKIIEESPSPVVDAQLRTKMGEVACLAGKVINYSGAGTIEFLLDKDKNFYFLEMNTRLQVEHPVTEMVTGLDLVELQLNIADDQELPLSQEQVQLCGHSLEVRLYAEDPWKNFLPSTGKIEVWRKHKSPDTRYDDGIVEGQVISPFYDPMLAKVISNGKNREQAIDTLKQSLQNTALYGVKNNRDFLIAILSSEAFRHEDVNTSFLETNDFSASGNKHMEFDEVAVLGALLMTKYSETLIDEAIGFEDELYGWSNSKTIYYPLSFKANDNIYSV
>MP1855_megahit_278616_1-1182
LGERECSIQRRHQKVVEESPSPMVDEIMRSEMGNAAIKLASKLKYESAGTVEFLVDEKTKEFWFLEVNTRLQVEHPVTEETTGIDLVREQLRIAAGEPLGYEQSDIDWFGSSIEVRLYAEDPGNEFLPVTGELISFEPADDPIVRWDVGVETGSKITSNFDPMLAKIISYGENRIEAANKLALAIENSHIGGMKTNREYLVSILRSNEFLEGKTTTDFVQKVNLNPEIDLSEDEVKNYAIIASMWIQAKNKNESPVLKDMKSGWSNAKLPNQEIKFEINKKELSIKYKNTREGFFIVEDKKAEVLEWHSDFIDVELSGERYRSEITLKKDLILVHTHKGDLLFKVLPKFKLAKTEEVKGGLNAPMPGKVIEIKVKKSSAVKKGETLLILEAMKM
>MP1855_megahit_278633_199-654
MSELRSLRKLLVANRGEIALRVMRTAKKMGLLTVAVYTDADEQSPHVNFADQSVNIGKGPIAESYLSIEKIMEVALSTGCDAIHPGYGFLSENSDFAEACEKAKVTFVGPSSKAIEAMGNKAKAKAIMKEAGVPCIPGAEVANKNDRELQLA
>MP1855_megahit_284129_3-518
MANVTPIKKILIANRGEIARRIMRTAHDMGISTVAIFADGDSSAPFVHEADTAISLEGRTTAETYLDVDKVINACKRSGADAVHPGYGFLSENEDFAQAIIDAGIKWIGPSPKVIGLMGDKLSAKSLMQEAGVPTLPAIEIQKDTDIKASATEIGYPVLVKASAGGGGRGMR
>MP1855_megahit_318559_1-342
MSFEKILIANRGEIACRVIATAQSLGYRTVAVYSEPDAGARHVQLADEAVCVGPALASASYLNVDALLDACRKTGADAVHPGYGFLSENAGFSRACKDAGITFIGPDEDAIHLM
>MP1855_megahit_347068_52-471
MSSLSEKRKVTVNGVEYEVEIQFDDGKWEVTIDGKLYEVEIDQGSRRGLRKKRDSNRGGGPSSGLISSAIPGKIVSVLVSEGDKVDSGSVVIVLEAMKMQNEIKAGIDGKVEKIMCKPGERIEANVPLMEIVDSKKEGE*
>MP1855_megahit_349933_2-328
QDGKQSWLQCQGHSVCFEDATHSAAGASDQAGSGQIRAPMDGAVIEVCAKAGEAVQRGQVLVIMEAMKMEHSLKADCDGTVESADLAVGSQVKRQQLLVSIKADNPES*
>MP1855_megahit_393805_22608-24563
MSFEKILIANRGEIACRVIATAQSLGYRTVAVYSEPDAGARHVQLADEAVCVGPALASASYLNVDALLDACRKTGADAVHPGYGFLSENAGFSKACKDAGITFIGPDEDAIHLMGSKRLSKIAMIDAGVPCIPGYEGEDQSDATLLKEAERIGLPLMIKASAGGGGRGMRVVTDASEISAQLKSARQEAKSAFGSDELILERAVMQPRHVEIQVFGDRHGNVIHLGERDCSVQRRHQKVVEEAPSPAVDEALRQQMGEAAVNAAKACNYVGAGTVEFLLAPEGDFFFLEMNTRLQVEHPVTELVTGLDLVAWQIKVARGEPLPLSQEQVTLTGHAMEVRLYAEDPAQNYMPQTGPVLCWQPASGDGVRIDHGLTEGYEVGSHYDPMLAKIIAVGDSREDARRRLIRAVEDTVLMGVRDNRTFLAAILRHPVFARGEATTAFIGQDFADDASMAGDTPSSQLWALAALLRCEVETPTAELRGWHSSTLGAQPVQLRCGEHEQTVYIRYQDNHAELLVGEDNHRIEPLGPGLASIDGIRQSYRMYQDGKQSWLQCQGHSVCFEDATHSVAGSSDQAGSGQIRAPMDGAVIEVCAKAGDPVKRGQVLVIMEAMKMEHSLKADCDGTVESADLAVGSQVKRQQLLVSIKAEDSES*
>MP1857_megahit_4625_2-415
QVQLLEEDAPGEIAFRLNGVDQRAHVARAADGSLHIALGDQIRVIAEASPWGADAASDPSKITAPVSGAVVAVNVKPGDRVKAGDVLVVMEAMKMEMRLSAAADGEIALVNAQAGAQAANGAVLIELTLNSQEQTDG*
>MP1857_megahit_6230_2-661
DALHVALADTAICIGESAVDKSYLNIDNIIAAAQKTNAEAIHPGYGFLSESMEFARRCEQAGLTFIGPPSAAIAVMGNKTVARHKMLDAEVPLVPGYDGPSDDDQVLQQQADRIGYPVMVKAAAGGGGRGIRIVREPQKLKAEAESARAEALSSFGSSELLLEKCVEQARHIEIQIFADKAGHTVYLGERDCSMQRRNQKVIEEAPAPGMSDELRKKMGE
>MP1857_megahit_8531_1-609
RIDTGTLDRWLLDYSEKNDNEITQRQAAIAAAMWLMQHREVGSTNPWTRADIFSQWALNSPHDDSVHTLCLLEAENEWKIAYLGIDANHIISLKVNDTLYTVCLKEQGKASYLVDFGDIRLPTRMIAGLEQVHVQTVSQQVSFKVIPVVSDKQGESEAHDSITAPMMGEIIKVHVAEGDVVEAGQLLIVMESMKMQLQISAIH
>MP1857_megahit_17830_1-519
WRSTGVLSWPVRLKFQQTQRDFVVSQDGHQYSVEADGFETQDVIMLNESEGELTLQVNGIRSSVTVALDEQQCLYIDDRSEVAMFEKLSFSNKRDEEELGANLVAPMSGRIADVKVKAGETVNKGDLLVVLESMKMFQELNAQKAGTVSEVYVTPDQQVDVGHPLIDVNADE*
>MP1857_megahit_22211_2-517
ASGIQDLGFVGVNSNKHFLQNLLRHPVFAEGGATTAFIEQHFNQDPSLDDSGPGAGSLARAAVLFFSTDQASRGEQNQWPRPSRQSYVYSLSLGEEVHIVRLFRNGKSFKCSVGENSVELELLKFEENRCFFSENGVRESLRYTRRGETLALDDGNGHFLLRDVSHAPAAAR
>MP1857_megahit_38003_3-515
DEAVRLGPAPVGESYLVIDKIIDAARRSGADAIHPGYGFLAENAGFAQACADAGLRFIGPSPDAITLMGNKRQAKIKMIDANVPCVPGYEGGDQDDVVLTDEAQKIGVPVMIKAAAGGGGRGMRLCEDAAQLGEMIRSARSEAENAFGNGELILEKAVVGARHVEIQVFGD
>MP1857_megahit_46053_1-753
DLVEWQLRVAQGEAIPLSQDDINARRHGHAIEVRLCAEDPAQNYLPQTGTLLEWTAPEGIGVRTDHGLRSGHEISPYYDSMQAKVIAWGEDRETARVRLLKALEDCTFLGVVSNKDYLTEVLAEDAFVSGDFSTSFVERYFPQKVISKITPSSRHVALAAVALYVLDAEKLAAESDLSEELLGWHSAHEFPTDFKLRWRDTDYELELLVHDGRLFKVDVGDAHVEIELGQMRDGAFDYICEGVKARGRMAR
>MP1857_megahit_53766_85-738
PEGYSPAQPGTASLAACIVLQQILAAEQHFANALSVDEELRGWVSTGPVTRRHTYEVGDATFNAEITSSSAEQFSVTLMEATHTVTLQTLNADRVALLIDGQRVVLGYHQSDAAVIMLATDQSEVTLINTDLIPPESAEDAQGGKVQAPMHGQLVSLLVEADQAVEKDQRLAVFEAMKMQHEILAPVSGVVQQVNGHVGQQMAAGDVIMVIEEAEAE*
>MP1857_megahit_65055_1-126
MGRFTKVLVANRGEIACRVIQGARGAGYRTVAVYSDADRLAR
>MP1857_megahit_65757_2-802
MFDKLLIANRGEIARRVIRTARALGYRTVAVYSEADAPSPHVREADEAICIGPATSSESYLNVDRILQACKTTGATAVHPGYGFLSENADFARALEGAGLVFVGPPASAIDAMGSKMEAKRRMVDAGVPCVPGYHGEDQSDEALATAAASIGYPLMVKASAGGGGRGMRLVHEEGELMGAIASARSEAESAFGSSKLLLERAVTQARHVEIQVFADTHGNAIHLGERDCSIQRRHQKVIEEAPSPAVTPEIRAAMGEAATAAARAIG
>MP1857_megahit_72927_1-576
IRVDFGANAGQRITPDFDSMIGKLISYGRNRTEALDKLIIGLSQITILGCETNINALKSILRIEDFASNRIITTNFVKDNMARILDESNTPTHEEIAVATLLVLKNDYVFSRSESNQKIFGWQNRVNSVILLDKQKREIEVKIEQIYPEIVLMISNTKTLKIPSYEFSNENLKVNINDESISCKYQIFENQL
>MP1857_megahit_73901_115-567
HSGHKLLVAHGEEHYELQLQSQEPGLLCIIDNGVRQRCQYYRSGDSLYLQAFGRSWCVRDITHQPAQGALGTGSGKVQATMDGAIIDVLVAEGDQVEQGQTLVILEAMKMEHPVKADRTGTVGQLLARKGDQVKRGQLLADVQSTEEAES*
>MP1857_megahit_79019_3-677
EDQSEEALTARAIEIGFPLMVKASAGGGGRGMRLVFGEAELSEKIRRARSESESAFGSGELILEKAVLEPRHIEIQVFADQYGNVVYLGERDCSVQRRHQKVVEEAPSPFVNQVLRQRMGEAAVNAARACNYYGAGTVEFLVDTEGNFYFIEMNTRLQVEHPVTELITGQDLVAWQLRVASGETLPLKQEEITLKGHAVEVRLYAEEPRNAFTPQTGEILLWEPP
>MP1857_megahit_83577_1-885
ETYLDVAKVLDAARRSDADAIHPGYGFLSENQAFAQAVIDAGVKWLGPSPEVIGLMGDKLSAKRLMDEAGVPTLPGIEITADTDIVAAASDIGYPVLVKASAGGGGRGMRVVESEAELMASVEGAKREAGTSFGNDTVFLEKWLATSRHIEIQILGDNHGNLVHCYERECSIQRRHQKIIEEAPSPAVDDALRSRMGDAAIAAAKKLGYASAGTVEFLLGDNDDFYFLEVNARLQVEHPVTEEIIGKDLVREQIRVAEGETLSFTQDDISINGHAIEARLYAENPAKGFLPSPGP
>MP1857_megahit_106363_525-1031
MSIKVLVANRGEIACRILRACREAGHPTVAVCAANDAGSLFTEMADEVVLLNGESIGETYLDQEQIIKAALQSGATAVHPGFGFLSERADFATAVDAAGLTWIGPSAMAIEKMGDKMTARQTMRAAGVPVIPGEEVEEEDEATALEALRQASGRVGYPLLLKASSGGGG
>MP1857_megahit_111791_2-586
VEESPCPVMTAELREAMGTAAAEAARAVSYVGAGTVEFLLDASGEFYFLEMNTRLQVEHPVTECVTGFDLVQWQIRVAQGEPLPATQDDIDLFGHAIEVRLCAEDPAAAFLPSAGPVSLFSLPIEEGVRVDSGIETGDAISPFYDSMVAKVIAWGETRETARLKLRSALQATALAGVTHNRAFLLELLDQPIFIE
>MP1857_megahit_112688_140-706
DAFDKTLNMPDALLGFTSNEELYTSYLLACGDETAHVIVRAQKDGSFVVNVDDETLSVTLRNVEGARAVMLVDGEAIASTVHLSGDTLHGLVGGRGLDCVNLLAKARGSHEDSDGRRVLAPMHGRVVEVFVGTGDAVQKGDRLAIIEAMKMQHDILAEIDGSVDDLLIEIDQQVGAEDLMITIAANDE*
>MP1857_megahit_116962_2735-4237
KASAGGGGKGMRIVHREADLAEALSGAKREAKSSFDDGRVFLEKYIANSRHIEVQILGDKYGNVVHLGERECSIQRRHQKIIEESPSPRLNNELREKITQTAVYLCEKLKYESAGTVEFIFDEDTNEFWFLEVNTRLQVEHPVTEMVTGIDLVKEQISIADGNKLNFIQNDIHSNGHAIEARLYAENPENNFLPEIGKISRLFYPNNNGIRWDTGIESGSEVSPKYDPMLAKVISYGEDRIQAANLLAKELRNTQLAGVITNKDFLVNCLENKSFLKGKTTSDFISREEKKLFTAFDKKEMDCLMKLAAVWLQHSTLKDNSNLNFLPRNWTNGRLSKPTVKFSHSDEEFCYEYENVSEAVKISRKLFERISASTITNVICEENSIRCEIDEKFVSAEVSYYQNELTINGGNGDLSLKVMPKFSDPTEVEIEGSLTAPMPGKILNINVKKGSKVSSGDTLIILEAMKMEHAIKASSDGVVSNLYVSAGDQVESGASLMKID*
>MP1857_megahit_118797_1-1134
YFLEMNTRLQVEHPVTECITGFDLVAWQLSVAAGAPLPVTQDEVTLTGHAIEARLYAEDPAGGFLPQTGDVLCWTPAGGEGVRVDDGLESGMTITPHYDPMIAKIIAYGDDREMARRRLIRALEDTVVLGATTNRGFLVDCMRHKAFIDGEATTGFIAAAFEGGPTAPSPASEIAAICAVLLAKLRGSNEAGVSQLWSSTGRSVSLLALDIGGERFDARLSLVGAGENHYEVEFEEHGSHTVRLLLFDPAKTTSRVEVDGLQRDVDALLDGVTLHLRHGAHNWAAEDALRRPRRVEPGADGRILAPMTGKILQVEVAVGDRVEPGQRLGVLEAMKMEHNLTTPVAGEVMEVGCKAGEQISAKVLLFRIQPDGGAKPE*
>MP1857_megahit_129457_2-928
QNYMPQTGPVLRWQPASGDGIRIDHGLVEGAEIGSHYDPMLAKIIAVGDSREDARRRLIRAVQDTTLMGVNDNRQFLAAILANPVFARGEATTAFIGDDFADDSSLAGDAPDALLWALAALYHCRSETPSDALRGWHSSTLGAQPVTLRCGEHTQTLYIRYQDDAAQISVGDPAQAITLAPLSDNRVAVNGVAVDVKVLQDGKQYWLQCQGRTACFTDDTHTAAGSSDQAGSGLIRAPMDGAIIDVNVKAGDTVSKGQVLVVMEAMKMEHSLKADCDGKVEALDLSPGSQVKRQQLLVTVTPDAAVTSG
>MP1857_megahit_136658_1-993
TVAVYSRVDFESPHVSFADQSVCIGDGPVADSYLNHKKIISAAINSGSQAIHPGYGFLSENAKFAKSCMQNDLIFVGPSAASIELMSDKAHAKNLLKNSGVPCIPGFEEKGLRFKEVLRKALNIGFPVMVKAAAGGGGKGMRLVSSADDLEKSISLAKAEARDFFGSDKIIIEKVILDAKHVEIQIFADKWKNCISLGERECSVQRRNQKLIEESPCMKMDPQLRKKMQDVSVTAASKISYTGAGTVEFLLDSKQNFYFLEMNTRLQVEHPVTELVTGLDLVEMQLEVADGQKLKFTQEDIEMSGHAIEVRLYAENPSEQYSPSNGRIEVW
>MP1857_megahit_137411_1-696
AGLTFVGPPENTIELMGSKRRSKIAMQEAGVPVVPGYEGNNANDDELIAAAKDIGYPLMLKASAGGGGRGMRLVESESELADNIKRARSEAKQAFGDDELIIEKAVIEPRHVEIQVFADRHGNAVYLGERDCSVQRRHQKVVEEAPSPFVTPELRKAMGEAAVKAALACGYEGAGTVEFLVDKDRNFYFLEMNTRLQVEHPVTEMVTGQDLVEWQLKVAWGDALPLEQSQVK
>MP1857_megahit_172209_1819-3357
MLTGKLDRGGEMIRTVLVANRGEIACRILRACSEAGLTSVAVYADNDAGSMFTELATIAVPLEGDTIAETYLNQEQILAIAGAHNVDAIHPGFGFLSERADFAQAVTDAGINWIGPSPQAIEMMGDKMTARLTMKAAGVPVIPGEEIASEDEETMISDIVEASQRVGYPLLLKASSGGGGKGMRKVEDPADLIDAIKGARREAIAAFGDGRVYVERLLTGSKHVEIQILADKHGRTVHLGERECSVQRRHQKVFEESPCPVMTEGLRSRMGEAAVMAAEAVDYVGAGTVEFLLASNGEFFFLEMNTRIQVEHPVTEMVTGVDLVREQLRIAAGEPMSCGELMLRGHSIEVRLYAEDASNNFLPAIGPLVVFRPPSGPGIRLDTGVREGDMVTPNYDPMLAKLIVWAPSRDEALQRMRRALDEFVVLGTTTNLRFLRELCDQRDVISGRTDTMLIERVWPNGWQPDFPESTLDAALIVAAVSESAGLNKTKLMHSESIDGSVSPFQTLNRRYP*
>MP1857_megahit_174307_2-685
MTVIQTVLVANRGEIAVRVMRTAKAMGLKTVAVYSDADANALHVRSADMAVSLGGNTAAESYLNGDAILEAARTTGADAIHPGYGFLSENTGFAAACAEASIIFIGPPAAAVEIMGDKALAKRAMLEAQVPCIPGYQGEDQSDDTLIREAEAMGMPVMIKAAAGGGGRGMRRVADPEQLLQSIALARSEAEGAFSNGDLILERAIEGARHVEVQVFADTHGNVIHLGE
>MP1857_megahit_175162_823-2787
MSFEKILIANRGEIACRVIATAQSLGYRTVAVYSEPDAQARHVQMADEAVCIGPALASASYLNVDALLAACQQTGADAVHPGYGFLSENAAFAKACQNAGITFIGPDEAAIHLMGSKRLSKIAMIEAGVPCIPGYEGEDQSDATLLGEAERIGLPLMIKASAGGGGRGMRVVTDASEIPAQLKSARQEAASAFGSDELILERAVMEPRHVEIQVFGDRHGNVIHLGERDCSVQRRHQKVVEEAPSPAVDATLRAQMGEAAVNAAKACNYVGAGTVEFLLAPNGEFYFLEMNTRLQVEHPVTELVTGQDLVAWQIRVARGEPLPLQQDQVTLSGHAIEVRLYAETPAQNYMPQTGKILHWRPASGDGVRIDHGLCEGYLVGSHYDPMLAKIIAWGESRDDARRRLIRAVEDTQLMGVGDNRAFLAAILRHSSFANGTATTAFIGGDFANDASLSGNAPQPSLWALAALLARPAKPHSPDLQAWHSSSVGAQPLKLRCGDTEHTLYVQTQQGTSTVQLGDTHLQLALESGQRVTINGVSAPYRFVHEGNQLWLQFQGHCVCFQDITHSAVAGVDKAGSGHIRAPMDGAIVDVLVKEGDNISRGQVLVALEAMKMEHSLKADCDGVVGPITLKPGDQVKRQQLLVTISNPESSQENQ*
>MP1857_megahit_175323_2-370
AMTLEVDGLSKRYHYHPEAPATLYLASDSLSMMLADNTRIPPEAEEAAGGGTITAPMHGQLLSIDVAAGDAVTKGQRIAVLEAMKMQHELIAPGDGAVVDVMAMPGKQIGAGDLIMMLELEE*
>MP1857_megahit_182412_2-1570
IPGYQEAEQSEDTLIARAAEIGFPLMVKASAGGGGRGMRLVFEKSELAENIRIARSEAENAFGSGELILERAIVEPRHIEIQVFADEFGNAVFLGERDCSIQRRHQKVVEEAPSPFVDPELRQRMGEAAVNAAKACNYCGAGTVEFLVDKDKNFYFLEMNTRLQVEHPVTELITGLDLVEWQLRIASGEELPLTQEEVTLTGHAVEVRLYAEDPRNNFMPQTGTVRLWHYPTRAGLRVDHGIHPGQEVSPFYDPMLAKIIAFGESRPEAIRRLASAVQDTQLLGINNNKLFLQNVLRNEVFERGDATTAFIEQFFISDVSMDQKAPSSATLAHAALLLLHHGVDIKRDRTADWHNPAAAATSYRLAFDGDIQTVSITDRDGHFEIVTGAERFILNLVSIDESECVYVENRVRETMRFAFAGNILYLDDGTGHFILEDVTYQPAKTAGGAGNGQVKAAMDGAIVDVLVREGDTVEAGQTVVVLEAMKMEHALKAGISGTVTAVSCEVGQQVKSRQLLATVEGE*
>MP1857_megahit_197048_324-521
MAHVITPISRLLVANRGEIARRINRTAQAMGISTVAIYADGDVNAPFVLEADTAIALNGKSTGETY
>MP1857_megahit_218543_2-1669
MKALTTLLVANRGEIAVRVMRTAKAMGLKTVAVYSEADSNAQHVREADQSVCIGPAPVADSYLQLDAILDAAERTGADCIHPGYGFLSENQAFASACEAKGIEFIGPPNAAIEVMGDKARAKRAMIDAGVPCVPGYQGDDQRVSTLVAEAEKIGLPVMVKAAAGGGGRGMRLVHEVSELETAIDMAQSEAKNAFGSSELIIEKAVMRPRHVEIQVFADKAGNTVYIGERDCSIQRRHQKVVEEAPCPVMTPELREAMGKSAVEAAKAVNYVGAGTVEFLLDEAGEFYFLEMNTRLQVEHPVTEMVTGYDLVEWQIRVARGEDLPAEQEDIELFGHAIEVRLYAEDPASGFLPSTGAIKLFTQPQGPGIRVDAGVETGDEVTPFYDAMVAKLITYGDTREDARLKMRSALRGTALFGPENNRDFLIDVMDRDEFISGAATTAFIADNYGDAFTPAEVSSADLASAGAIQHVLAMETHHSQSASVNEELLDWVSMGRVTDTKSYDVGEDAREVLVVPLNAGEYEVSVGAESHHLVVTDIDDNAMTLEVDGLSKRYHYH
>MP1857_megahit_224104_669-827
MSKITKILIANRGEIAVRVIRTARSLGYRTVAVYSAADAGAFHVSEADQAVCI
>MP1857_megahit_270025_3-614
IKKSRHIEIQILGDQHGNVIHLGERECSIQRRHQKIIEESPSPKLDYKLREQIGNAAVKLAKKIKYQSAGTVEFILDENTNEFWFLEVNTRLQVEHPVTEEVTGVDLVRAQINIAKNEYLELKQKDIEFNGHALEVRLYAENPNNDFLPETGKIVCYEPYKNKSIRWDSGVQKGYEVGTNFDPMLSKVISWAPNRTDACLQLAT
>MP1857_megahit_289009_1-627
VKVGVPCLDDYSILSNEKMFKINQKAKNIGYPIMLKATNGGGGKGMRLVLEQKDLKSSLNLAKAESMSAFGSDEIIIEKALIKPRHIEVQIFGDNFGNFIHLGERDCSVQRRHQKIIEEAPAKGLSNKVRDQLSEQAINLAKAINYKGAGTIEFLIDQNQNFFFLEMNTRLQVEHPVTEMITGVDLVELQLIVADRQKLPINQENINFN
>MP1857_megahit_298564_190-2139
FEKILIANRGEIACRVIATAQSLGYRTVAVYSEPDAGARHVQLADEAVCVGPALASASYLNVDALLDACRKTGADAVHPGYGFLSENAGFSKACKDAGITFIGPDEDAIHLMGSKRLSKIAMIDAGVPCIPGYEGEDQSDATLLKEAERIGLPLMIKASAGGGGRGMRVVTDASEISAQLKSARQEAKSAFGSDELILERAVMQPRHVEIQVFGDRHGNVIHLGERDCSVQRRHQKVVEEAPSPAVDEALRQQMGEAAVNAAKACNYVGAGTVEFLLAPEGDFFFLEMNTRLQVEHPVTELVTGLDLVAWQIKVARGEPLPLSQEQVTLTGHAMEVRLYAEDPAQNYMPQTGPVLCWQPASGDGVRIDHGLTEGYEVGSHYDPMLAKIIAVGDSREDARRRLIRAVEDTVLMGVRDNRTFLAAILRHPVFARGEATTAFIGQDFADDASMAGDTPSSQLWALAALLRCEVETPTAELRGWHSSTLGAQPVQLRCGEHEQTVYIRYQDNHAELLVGEDNHRIEPLGPGLASIDGIRQSYRMYQDGKQSWLQCQGHSVCFEDATHSVAGSSDQAGSGQIRAPMDGAVIEVCAKAGDPVKRGQVLVIMEAMKMEHSLKADCDGTVESADLAVGSQVKRQQLLVSIKAEDSES*
>MP1857_megahit_301879_764-2719
MSFEKILIANRGEIACRVIATAQSLGYRTVAVYSEPDAGARHVQLADEAVCVGPALASASYLNVDALLDACRKTSADAVHPGYGFLSENAGFSRACKDAGITFIGPDEDAIHLMGSKRLSKLAMIEAGVPCIPGYEGEDQSDATLLKEAERIGLPLMIKASAGGGGRGMRVVTDASEIPAQLKSARQEAKSAFGSDELILERAVMQPRHVEIQVFGDRHGNVIHLGERDCSVQRRHQKVVEEAPSPAVDEALRQQMGEAAVNAAKACNYVGAGTVEFLLAPEGDFFFLEMNTRLQVEHPVTELVTGLDLVAWQIKVARGEPLPLTQEQVRLTGHAMEVRLYAEDPAQNYMPQTGPVLRWQPASGDGVRIDHGLVEGYEVGSHYDPMLAKIIAVGDSREDARRRLIRAVEDTVLMGVRDNRPFLAAILRHPVFARGEATTAFIGEDFADDASMAGEAPSSQLWALAALLRCEAETPSADLRGWHSSTLGAQPVQLRCGDHEQTVYIRYQDNHAELIVGENSHRIATLAPGLATIDGVQQRYRMCQDGKQSWLQWQGHSLCFEDATHSAAGTSDQAGSGQIRAPMDGAVIEVCAKAGDAVKRGQVLVIMEAMKMEHSLKADCDGTVESADLAVGSQVKRQQLLVSIKPDSPET*
>MP1857_megahit_342668_3-809
FLFDEKTKEFWFLEVNTRLQVEHPVTEEVTGIDLVREQLKVANGEPLDFSQEDIEWFGSSIEVRLYSEDPGNNFLPVTGKLIAFEPTEDPLVRWDSGVEAGSEITPNFDPMLAKIISFGETRIEAANKLALALENSHFGGLKTNRDYLISILRSEEFLKGNTTTDFLERVKINDEINLSEEEIYFLAIAASMWIQGKNRHESEVLSNLSSGWSNAKLPMQEVKLQYGEENLSIKYKNNKKGFFETDKNNLVKMISWDRNFIDVEIDENR
>MP1857_megahit_355844_1-1224
GFGDKRVFLERYIKRSRHIEIQILGDAFGNIVHLGERECSIQRRHQKIVEESPSPMVDEEMREKMGEAAIKLASKLKYESAGTVEFLVDEKTKEFWFLEVNTRLQVEHPVTEEVTGIDLVKEQLRIASGEELGYEQIDIDFYGSSIEVRLYAEDPGNDFLPVTGKMIAFEPSDDPLVRWDVGIESGSNITANFDPMLAKVISFGETRVEAANKLALALENSHFGGMKTNRDYLISILRSKEYLDGDTTTDFVERVNLNSEIDLTEEEIFNFAKVGAMWMQGKNRSEAMVLQNIQSGWNNARLPYQEVKLSLEDQEYRVKYKSLKDGNFVSAESEIIRMFDWHEDFIDVEISNVRYRSKITMDDDLLLIQTHKGNLLFKILPKFNITQEEAIKGGLTAPMPGKVVEIKI
>MP1857_megahit_367809_2111-4105
MGRFSKVLVANRGEIACRVIEGAGSAGYQTVAVYSDADRAARHVTLADEAVRLGPAPVGESYLVIDKIIDAARRSGADAIHPGYGFLAENAEFAQACADAGIVFIGPSPEAITLMGNKRQSKIKMIDAGVPCVPGYEGGDQDDAVLTAEAEKIGVPVMIKAAAGGGGRGMRLCDDASKLGDMIRSARSEAQNAFGNGELILEKAVVGARHVEIQVFGDTHGHVIHLGERDCSVQRRNQKIVEESPSPAVDPDLRARMGEAAVSAARSINYVGAGTVEFLLGADGAFYFLEMNTRLQVEHPVTELVTGIDLVAWQLRIAQGDPLPLAQDAVEQRGHAIEVRLCAEDPRTGYVPQTGPIAAWTIPSGEGIRVDHGLLPDGEISPYYDSMVAKVIAWGEDRESARTRLLRALAATRLHGVVSNLDLLKDILAEPHFAAGDFHTGYMPQHFSEQSLAEQAPEPLLYALAALAIYRSDAASLQAQAELPTELADWHSAPGGDIGMTVAWDAQRHAITLVHARGGRYMVTLADEQHEFIVEASGADHTRLQIDGVSARIEYTRVGDALWLTAQGRSYCFRDVTLEPAQAAAPGADGRIVASSDGKLLDVRVQVGDSVEAGQTVAVLEAMKMEFQLTTPVAGEVESVEAAAGDQVSNRQLLVKIQPASDAG*
>MP1857_megahit_371460_1-567
KIIEESPSPRVTDEIRNKMGDAAVKLAKQIKYESAGTVEFLFDDKTGEFWFLEVNTRLQVEHPVTEEVTGIDLVSEQLKIARGESLQFKQTDINWKGSSIEARLYAEDPNNDFLPEIGTLIAFDKDESVEARWDSGVTKGTIVGTDFDPMLAKIISYAPNRTDAAGKLAKALESAHIGGVKTNRDFLIN
>MP1857_megahit_379248_374-2095
MVDINSLRTCISDFHKFDSVLIANRGEIACRIIKTANKLGYRTIAIYTDADKKSPHVALADEAINIGLGPVNASYLDINKIIDVAKQTNAQSIHPGYGFLSENSNFAKAVELAGLTFIGPKSEAIALMGSKSVSKKKMLEAKVPCIPGYQGDDQSDNTLLKSAKKIGFPLMIKASAGGGGRGMRLVNQVDDLKDALKIARAEALNAFGSSELILEKAFVNARHIEIQIISDAYGSHLYFGERDCSIQRRHQKVIEESPSPVMTKMLREKMGKAAVCAAKAVDYTNAGTIEFLVDDQLNYYFLEMNTRIQVEHPVTEMVTGYDLIALQFLVAQGAKLPMKQSDIAITGHAIEARIYAEDPNNDFLPNAGKIDFWDPPRFDGVRIDDGVVTGQTLSTFYDPMIAKFVGFGENRESARQKLIHGLTKTALFGIKNNKQFLIECLRKPSFISGDFRTDFISKEFQDQDKTVEPKKLLDIAIVSCIQVIRDTQNLYAQTLCVSELLCNWTNAGCLKYRKLYMLGDDHFDLTLSPDANKTNTFDVLNLSTSEKLSLTVEILDDSRARCLFERNIIEVAFF
>MP1857_megahit_399356_1-975
HSLEVRLYAEDPWKNFLPSTGKIEVWRKHKSPDTRYDDGIVEGQVISPFYDPMLAKVISNGKNREQAIDTLKQSLQNTALYGVKNNRDFLIAILSSEAFRHEDVNTSFLETNDFSASGNKHMEFDEVAVLGALLMTKYSETLIDEAIGFEDELYGWSNSKTIYYPLSFKANDNIYSVHIELKKPNSITVNFEGEKIQIVLNGDHIELNDEKIKLDFIEYKENKLFASYQGKSFKAEIIKEDLKIEDIDKGGKIRAPMHGVIRELFVTVGEKVKKNQVILILEAMKMQHEITASIDGEVSDIYTNIGNQVSVDEDLLNINKEGEK*
>MP1857_megahit_400798_1-1212
DSMREKMGDAAIKLASKLKYESAGTVEFLVDEKTKEFWFLEVNTRLQVEHPVTEEVTGIDLVKEQLRIAEGESLGYDQSDINWFGSSIEVRLYAEDPNNDFLPVTGKMISFEPAEDPLVRWDVGIESGSIITPDFDPMLAKVISYGETRTEAAKKLALALENSHFGGMQTNREFLIAILRSEKFLKGATTTDFIEKEKISGEVNLSEEEIKNYAKAASLWIQGQNRKNASVLTNMDSGWNNARLPFQEVKLSLKDKNFVINYKKSRDGKFQFSDSSMSTIYDWQDDFIDVEISGSRLRSKISFEDNLLLIHTYKGDLLFRVLPKFEIKDTSRIEGGLNAPMPGKVVEVQVKKGSSVRKGDTLIILEAMKMEHKVIAPSTGKIKDVLVSKGEQVENGQTLVVLN*
>MP1857_megahit_400916_687-866
MTIKKLLIANRGEIASRIIKSAHQMGISTVAIYTDPDANSPYVREAKEAFKLDSSYLDAK
>MP1857_megahit_410981_3-527
MSELRSLRKLLVANRGEIALRVMKTAKKMGLLTVAVYTDADEQSPHVNFADQSVNIGKGPIADSYLSIEKIMEVALSTGCDAVHPGYGFLSENSDFAEACEKAKVTFVGPSSKAIEAMGNKAKAKAIMKEAGVPCIPGAEVANKNDRELQLAAESVGFPLMIKAAAGGGGRGMRL
>MP1857_megahit_413911_3-548
LQLAAESVGFPLMIKAAAGGGGRGMRLVNNISDLQKSCEIAKAEALSAFGSSEIILEKSIVEPRHIEIQIMADNFGNIISLGERDCSVQRRHQKIIEESPSPVVDVELRTKMGEVACLAGKVINYSGAGTIEFLLDKDKNFYFLEMNTRLQVEHPVTEMVTGLDLVELQLNIADDQELPLSQ
>MP2231_megahit_114422_164-1438
AIHPGYGFLAENPAFSRQCAEGGLVFIGPSPETIELLGDKIRSKEAAVQAGVPVVPSSPMWQPGESQPDDISSGIGFPLLVKAAAGGGGRGMRIVERVQDLEPALESASREAASAFSDGRVFLERYIPAARHVEFQVLADSSGNTLHLLERECSVQRRYQKVIEETPSPALNDDLRNRMAESAVAMAKSAGYANAGTVEFLVDAQTGEYYFLEMNARIQVEHPITEETLRLDMVEWQTRIAAGEDLSLVQDDIRSTGHALECRIYAEDPYSNFAPDTGRLLAWRPPSGMDIRLDSGVAEGQEITAYYDSMLAKLVAWGPDRQSAIGRMLRALESFPVLGVTTNIPFLLRALAHPDFRSGDYDTGFIAKYPELTAAPGPGDINGAAAEIAELFWQTNGNNTSGQVSATPRETQSPWRGLSKSTFP*
>MP2231_megahit_127506_474-1361
MFNNVLIANRGEIAVRIARSVRGAGLQCIAVFSDVDRDAMHVRVADRAVALGGSSAADSYLNIEKLLEAARRSDAEAIHPGYGFLSENAEFARACSAAGIIFIGPSADVIELMGNKRAAKIAAEEAGVAAIPGYQGSWQGDAELLAAADSVGYPLMVKAAAGGGGRGMRRVDDGAGLAAAIDSARREAMSAFGNDELILEKLIVHGRHIEFQVAADAFGNVVHLGERDCSLQRRHQKVIEEAPSPAVEQAMRSDMGKAAVKVAKACGYLGVGTVEFMVGDDGSFSFLEMNTRLQVE
>MP2231_megahit_221184_1-1248
ELILEKALEKPLHIEVQVFGDKHGNYLHMGERDCSIQRRHQKVIEESPSPSIPMGLQEVMGSTSVEIIRNIEYVGAGTIEYLVDGEKFYFLEMNTRIQVEHAVTEMVTDLDLVAMQIDVAEGKPLDITQDEINLNGHAIEARLYAENPSNDFLPSPGNIYYWKPHESDGVRIDHSISSSQEISRFYDPMIAKVIAWGSNREASRKRLINALNKSIFFGTDNNKHFLTSVLESEEFISADVNTNFLTEHFHYKDITEDIKLRLTPLAASFQFLKDQKRLYDKSLLSNNSLLNWRSSGRLVSKYRYSIAGQHYDCLVYPETEENLQVVVNEDKTNVSFINSKECSYQVSMNDVKFTCDFLEVSEKMCFLQYQGVTCSFENLISVKENHNIFENENSVKPPMHGNIFRILVAIGDTVKK
>MP2231_megahit_248468_2-544
MVKFSKILVANRSEIAVRVIKSIKNRGLQSVAIFAEGDENSNHVNLADEALCVGPSEVSESYLNIKNILNAAKSTGADAIHPGYGFLSENDDFSRECEAAGICFIGPPPEIIKLMGNKAEAKRKMIEIGVPCIPGYQNQEQSDKSLIEAAKEIGFPVMIKAAAGGGGRGMRSIDNPKDMES
>MP2231_megahit_271808_904-2457
MTAESFGSAPRPFGTVLVANRGEIAVRVLQAAREAGLRGIAVYSDPDAGSLHVEVADNAVHLPGDTLAETYLNAGAIISAAKSSGADSIHPGYGFLSERADFAKAVEDAGLVWIGPPAEAISTMGDKISARIRMVESGVPVIPGEELSVPDGAKHLGVLAVCAARVGYPLLLKASAGGGGKGMRAVHEPKMLRTEYEAASREASAAFGDGTIYVERLLIGVRHVEVQILADSHGNCIHLNERDCSLQRRHQKVLEEAPSPAVTPDLREAMGDAAVTAAKAVNYVGAGTVEFLLSPRGKFYFLEMNTRLQVEHPVTEMTTGIDLVQKQFEVAAGLHLGLVQNDVRLSGHAIEARIYAEDASKGFLPAVGRLSFWKSPQGPGIRVDSGVRQGDVVITDFDPMLAKLVVHAPTRQAALRRLDTALADFVALGVTTNIGFLRNVAAHHAFASGNVTTEFLDSTSSSEFAEPGADPAVLVAIASAAQRLGMDRAPSDDASDSVDEHTGHSGDPFRTLSRSFP*
>MP2231_megahit_274585_1-831
GMRVVNHADELDESIKMAQMEALNAFADDTVFFEIYIPKSRHIEIQLLGDNHGNIIHLGERECSIQRRHQKIIEESPSPRINSILREQLSDAAVSLAKKINYQSAGTVEFLFDDEAEKFWFLEMNTRLQVEHPVTEEVTGIDIVEQQLLIAANQELTVSQQNVSWDGHAIEARIYAEDPKNDFLPSTGKLIANRIKQKDGIRWDSGVEAGMVIGTDFDPLMAKVIAHGSSRLEASRKLATELESTHFGGFPSNVEFLVNILRHKEFILGNTTTDFID
>MP2231_megahit_294381_438-2360
MRTATALGYRSIAVYSEADALAPHVRQANDAVCIGPAPVAQSYLDIEHMLAAARETDAGAIHPGYGFLSENADFAAACEAAGIVFIGPSAAAVELMGNKARAKAHMASAGVLCVPGYAGEDPSDDAFIEAASRIGYPVMIKAAAGGGGRGMRQVDDPAALTKALARARSEAQHAFGSDEVILEKALQGPRHVEVQIMADEQGHVIHLGERDCSVQRRHQKVIEEAPCPAMTDKLRSAMGETAVTAAKSIGYRGAGTVEFLLDEGGDFFFLEMNTRLQVEHPVTEMITGLDLVAMQIDIAQGLPLTLTQADVQFSGHAIEARLYAEDPSRGFLPCTGTVALWQPGRAEHVRIDAGIDNGLQIGPHYDPMLAKFIAWGDDRESARRRLADALTKTVLFGLTTNRTFLVDVLNRPAFADGCATTAFIDQAFGPEDLSPAVPGVEHAAVAAVMQYRWQRDAARQRALLVPADLLGWSSTGSLVSRYRYGLAGNALDLTVSARGDDYRVRSEGAEIAVRMVADSENKARIEVDGRTIEVVYEAQSQTRAYLFMDGEAWCFDNQMVAAALSETQAGNGRVLAPMHGRVTEIMVKAGDVVRKGQRLASLEAMKMEHEIDAPVDGTVEQVVCALQVQVAIDDVLFEIS*
>MP2231_megahit_317361_3-479
MFEKILIANRGEIACRIIRTCRRMGIRTVAVYSEADAGALHVQLADEACCIGKSAPAESYLRIGNVLDAAKKHGAQAIHPGYGFLSENAEFARQCSKSRIVFIGPSAEAIEQMGAKDQAKCVMENAGVPVVPGYKGAEQSPEFLHAEAEKIGYPLMIKA
>MP2231_megahit_329383_1674-3176
MSVFSKVLVANRGEIAVRVLQTLQAMGIATAAVYADPDANAPHVALADEAFPLGGSTAEETYLDRRKIIELALRCGAEAVHPGYGFLAENPAFSKECAEAGLVFIGPSPETIELLGDKIRSKESAIQAGVPVVPSSPVWTPGESQPDDLSSQIGFPLLVKAAAGGGGRGMRIVERVQDLDAALESASREAASAFGDGRVFLERYIPAARHVEFQVLADSSGNTIHLLERECSVQRRYQKVIEETPSPALNDDLRDRMATSAVAMAMSAGYTNAGTVEFLVDAQTGEYYFLEMNARIQVEHPITEETLRLDMVEWQTRIAAGELITLCQEDIRPSGHAVECRIYAEDPYSNFAPATGRLLAWRPPSGMGIRLDSGVAEGQEVSAYYDSMLAKLVAWGPDRQSAIGRMQLALESFPVLGVTTNIPFLIRAIAHPYFRSGEYDTGFIAKYPELTAPPESNHLNLAAAEIAERIWQSAGPVSGSNVSGQAAQGPWRGLSKSTFP*
>MP2233bis_megahit_37181_402-662
AVRMHEPGSAETEPVEGGLSAPMPGTILEIHVKQGQRVREGQALMVMEAMKMEHRIQAPMAGEITKLHYSVGDRVEMGATLVEIGD*
>MP2233bis_megahit_63203_2-655
TAGGGGRGMLSIDNVEDMTNALSTTRSEALRSFGSEELILEKTIDNPLHIEVQVFGDKHGNYIHIGERDCSIQRRHQKVIEESPGSSISWGLREVMGITSTEIIRNIKYVGAGTIEYLVDGDKFYFLEMNTRIQVEHAVTEMVTGLDLVGMQIDVAQGKPLSITQDDINFNGHAIEARLYAENPNNGFLPSPGKVYLWEPHVSDGIRVDHSLSNNQEI
>MP2233bis_megahit_140241_69-587
LLGWSSTGSLVSRYRYGLAGNALDLTVSARGDDYRVRSEGAEIAVRMVADSENKARIEVDGRTIEVVYEAQSQTRAYLFMDGEAWCFDNQMVAAALSETQAGNGRVLAPMHGRVTEIMVKAGDVVRKGQRLASLEAMKMEHEIDAPVDGTVEQVVCALQVQVAIDDVLFEIS*
>MP2233bis_megahit_187899_1-1110
VPGYAGEDPSDDAFIEAASRIGYPVMIKAAAGGGGRGMRQVDDPAALTKALARARSEAQHAFGSDEVILEKALQGPRHVEVQIMADEQGHVIHLGERDCSVQRRHQKVIEEAPCPAMTDKLRSAMGETAVTAAKSIGYRGAGTVEFLLDEGGDFFFLEMNTRLQVEHPVTEMITGLDLVAMQIDIAQGLPLTLTQADVQFSGHAIEARLYAEDPSRGFLPCTGTVALWQPGRAEHVRIDAGIDNGLQIGPHYDPMLAKFIAWGDDRESARRRLADALTKTVLFGLTTNRTFLVDVLNRPAFADGCATTAFIDQAFGPEDLSPAVPGVEHAAVAAVMQYRWQRDAARQRALLVPVDLLGWSSTGSLVSRYR
>MP2233bis_megahit_210000_2-1309
AGIVYIGPSAAAVELMGNKAHAKAHMIANGVACVPGYAGEDPSDDAFIEAAGRIGYPVMIKAAAGGGGRGMRQVNDPKDLKKALARARSEAQHAFGLDEIILEKALPGPRHVEVQIMADAQGHVIHLGERDCSVQRRHQKVIEEAPCPVMTDKLRSAMGQTAVTAAQSIGYRGAGTVEFLLDEGGGFFFLEMNTRLQVEHPVTEMITGLDLVEMQIDIAQGLPLPLTQADVRFSGHAIEARLYAEDPGRGFLPCTGTVDLWKPPTIEHVRIDAGIDTGFEIGPHYDPMLAKLIAWGDDRESARCRLADALNKTVLFGLTTNRSFLVDALNRDTFADGCVTTAFIEQAFGPEDLSPAVAGIEHAAVAAVIQYRWQRDAARQRALSVPDDLLGWSSTGSLVSRYRYGVAGNAFDLNVSVRGEDYQVRSEGAELTVRIL
>MP2233bis_megahit_211796_1-468
MDRFNSILIANRGEIAVRVMRTATALGYRSIAVYSEADALAPHVRQANDAVCIGPAPVAQSYLDIEHMLAAARETDAGAIHPGYGFLSENADFAAACEAAGIVFIGPSAAAVELMGNKARAKAHMASAGVLCVPGYAGEDPSDDAFIEAASRIGYP
>MP2233bis_megahit_250745_3-473
MSKFSKILIANRSEIAVRIINSIKKQGLKSVAVFAEGDENSNHVKLADESICIGPAQVSKSYLNIEKILDVAKSVGADAIHPGYGFLSENDNFARECESSGITFIGPSADIIKLMGNKAEAKRKMIEIGVPCIPGYQNQEQSDKSLIEAAKEIGFPV
>MP2233bis_megahit_269121_2-217
MNTFNSILIANRGEIAVRVMQTASALGYRSIAVYSEADALSPHVRQADEAVCIGPPPVAQSYLDIERILAAA
>MP2233bis_megahit_275570_992-1354
NKARIEVDGRIVEVVYEPHSGTRTYLFMDGEAWCFDNHGAAAALSETQAGNGRVLAPMHGRVTEIMVKAGDVVRKGQRLASLEAMKMEHEIDAPVDGTVEQVVCALQVQVAIDDVLFEIR*
>MP2233bis_megahit_305421_1677-2549
MVKFSKILVANRSEIAVRVIKSIKNRGLQSVAIFAEGDENSNHVNLADEALCVGPSEVSESYLNIKNILNAAKSTGADAIHPGYGFLSENDDFSRECEAAGICFIGPPPEIIKLMGNKAEAKRKMIEIGVPCIPGYQNQEQSDKSLIEAAKEIGFPVMIKAAAGGGGRGMRSIDNPKDMESALSSARSEALRSFGSDELILEKALEKPLHIEVQVFGDKHGNYLHMGERDCSIQRRHQKVIEESPSPSIPMGLQEVMGSTSVEIIRNIEYVGAGTIEYLVDGEKFYFLEMN
>MP2233bis_megahit_309935_3-1142
IIRNIEYVGAGTIEYLVDGEKFYFLEMNTRIQVEHAVTEMVTDLDLVAMQIDVAEGKPLDITQDEINLNGHAIEARLYAENPSNDFLPSPGNIYYWKPHESDGVRIDHSISSSQEISRFYDPMIAKVIAWGNNREASRKRLINALNKSIFFGTDNNKHFLTSVLESEEFISADVNTNFLTEHFHYKDITEDIKLRLTPLAASFQFLKDRKRLYDKSLLSNNSLLNWRSSGRLVSKYKYSIAGQHYDCLVYPETEESLQVVLNEDKTNVSFINSEECNYQISMNDVKFTCDFFEVSEKMCFLQYQGVTCSFENLISVKENQNNFENENSVKPPMHGNIFRILVAIGDTVKKGTPLLIIESMKMEHEILAPIDGIIEKINIE
>MP2233bis_megahit_321466_2-751
ERECSIQRRHQKIIEESPSPRINSILREQLSDAAVSLAKKINYQSAGTVEFLFDDEAEKFWFLEMNTRLQVEHPVTEEVTGIDIVEQQLLIAANQELTVSQQNVSWDGHAIEARIYAEDPKNDFLPSTGKLIANRIKQKDGIRWDSGVEAGMVIGTDFDPLMAKVIAHGSSRLEASRKLATELESTHFGGFPSNVEFLVNILRHKEFILGNTTTDFIDRFNPSRSLSLEDSEQRSVAITAALWLQGLNRS
>MP2233bis_megahit_345461_1596-2447
NCIHLNERDCSLQRRHQKVIEESPSPAVDHQLRQAMGDTAVTAAKAVDYIGAGTVEFMLSPKGDFYFLEMNTRLQVEHPVTEMTTGIDLVQKQFEVAAGLQLGIVQSDVCMSGHAIEARIYAEDASKGFLPVVGRLALWKPPHGPGIRVDSGVRQGDVVTIDFDPMLAKLVVHASTRRAALRRLDAALADLVALGVTTNIGFLRNAAAHHAFASGSVTTEFLDSAPISEFAEPGADPAVLVAIASAAQRLGMERAPSDDASGSVDEHTGHSGDPFRTLSRSFP*
>MP2235_megahit_52891_1-534
LQRRHQKVIEEAPAPGMTPEMRAAMGDAAVRAAKAIGYAGAGTVEFIVDAEKNFYFLEMNTRLQVEHPVTELVTGVDLVAQQISLAHGGTLPAEPAIRGHAIEARLNAEDAYAGFIPQTGRVQMLRWPQSPHVRVDTGIEEGSVISPHYDSMLAKVIAWGPDRETARKRLVRALRDTI
>MP2235_megahit_150949_5028-7016
MSKFSKILIANRSEIAVRIINSIKKQGLKSVAVFAEGDETSNHVKLADESICIGPSQVSKSYLNIEKILDVAKSVGADAIHPGYGFLSENDNFARECESSGITFIGPSADIIKLMGNKAEAKRKMIEIGVPCIPGYQSKKQTDKALINAAIEIGFPVMVKPTAGGGGRGMFSIDNVEDMTNALSTARSEALRSFGSEELIIEKAIDNPLHIEVQVFGDKHGNYIHIGERDCSIQRRHQKVIEESPGPSISWGLREVMGITSSEIIKNIKYVGAGTIEYLVDGDKFYFLEMNTRIQVEHAVTEMVTGLDLVGMQIDVAQGKPLSITQDEINFNGHAIEARLYAENPNNGFFPSPGKVYLWEPHASEGIRVDHSLSNNQEISRLYDPMFAKVIAWGSDRETSRKRLINAINKTIFFGTDNNKQFLSSVLESEKFISAKATTKFLSEDFQYSDPSKDVKKRMAPLVASFNFLKDMNRLFEKSLLSNNSLLNWRSSGKLSSQYRYLINDKEINYLVYPKEDGSFSVISNNESSTISFVSSKKNSHKVFLNNIQLSCDLYYASQQKCFLQYEGVSCVFENLINIKDDQKIIERKNSIKPPMHGNVFKILVAVGDKIKTDTPILIVESMKMEHEILAPFNGIIEKINIQVGEQVSTDTELVSIKESDE*
>MP2235_megahit_171232_1-834
EVILEKALQGPRHVEVQIMADEQGHVIHLGERDCSVQRRHQKVIEEAPCPAMTDKLRSAMGETAVMAAKSIGYRGAGTVEFLLDEGDNFFFLEMNTRLQVEHPVTEMITGLDLVAMQIDIAQGLPLTLTQADVQFSGHAIEARLYAEDVGRGFLPCTGTVALWQPSTAEHVRIDAGIDNGLHIGPHYDPMLAKFIAWGEDRESARCRLADALKMTVLFGLTTNRSFLVDALNQQAFAVGCVTTAFIEQAFGPEDLSPAVPSVECAAVAAVIQYRWQRD
>MP2235_megahit_191066_3-455
MQTASALGYRSIAVYSEADALSPHVRQADEAICIGPPPVAQSYLDIERILAAARETNAGAIHPGYGFLSENSEFAAACEAAGIVYIGPSAAAVELMGNKARAKAHMASAGVLCVPGYAGEDPSDDAFIEAASRIGYPVMIKAAAGGGGRGM
>MP2235_megahit_216560_2-859
HGGAIHLNERDCSVQRRFQKVIEEAPSPAVSPEIRKAMGEAAVTAARSVGYIGAGTVEFLLSGNGQFHFLEMNTRLQVEHPVTELTTGIDLVQKQFEVAAGLPLGIDQPEVKQSGHAIEARIYAEDPQSGFLPSTGRLVMWQAPVGPGIRVDSGVRQGDEVTIDFDPMLAKLIVHAPDRHAAIRRLDTALADFVALGVQTNIGFLRSLAAHHTFQSGGADTDFLANTAPEELSSPDADKGTLVAIAAAAQRLGLDRAQADPAAGAVDEHTGHPGDPFRTLRRSFP*
>MP2235_megahit_223630_1-636
VLVANRGEIACRIIRTAKRVGLRTVAVYSEADIRAPHVEMADESVNIGPAPVAESYLNPDRILDAAKSSASDTIHPGYGFLSENAAFARACEAAGLIFVGPHVHTIETMSDKAQAKQVAEQAGVPVLDGIHSEDQSVTGLVSNGTTLGFPLIIKPVSGGGGKGMHIADTPAELQVLIPTSQREAQTAFGDERLLLERYLDQPRHIEVQIFGD
>MP2235_megahit_245558_2-709
RSRHVEVQVLGDAHGDLVHLGLRECSIQRRHQKVVEESPPARPNPDRDRAMAAAAVNLARDIGYRSAGTVEFLVDDDSGEFFFLEVNTRLQVEHPVTEEVTGIDLVWEQLRVAAGEPLGYGQDDVVVTGHAIEARLYAEDPSAGFLPATGILTAWRPADEPAVRWDSGVEEGDQVGVDFDPMLAKVVAHGPTRSDAAGRLALALERMHLGGVTTNRDFLVATLRHEAFLAGDTTTD
>MP2235_megahit_257972_1-675
MRESPRPFASVLVANRGEIAVRVLQAAREAGLGGIAVFSDADANSLHVEVADQAVHLPGDTLDQTYLNGDAIIEAATICGAEAIHPGYGFLSERADFARAVEAAGLVWIGPPGEAIEAMGDKVSARLLMIDSGVPVIPGEEMAVEEDADHLGVLASAAARVGYPLLLKASAGGGGKGMRSVREPRALRAEYEAAAREAAAAFGDGTIYIERLLTGARHVEIQVMC
>MP2235_megahit_273497_576-1214
GPEDLSPAVPGIEHAAVAAVIQYRWQRDTARQRALSVPDDLLGWSSTGSLESRYRYGVAGNAFDLNVSVRGKDYQVRSEGAEITVRILADSENRARIEVDGRIVEVVYELQSRTRAYLFMDGEVWCFDNHRAVAALSETQAGNGRVLAPMHGRVTEIMVKAGDVVRKGQRLASLEAMKMEHEIDALVDGTVEQVVCALQVQVAIDDVLFVIR*
>MP2235_megahit_275494_2-880
ARARSEAQHAFGLDEIILEKALPGPRHVEVQIMADAQSHVIHLGERDCSVQRRHQKVIEEAPCPAMTDKLRSAMGQTAVTAAQSIGYRGAGTVEFLLDEGGGFFFLEMNTRLQVEHPVTEMITGLDLVEMQIDIAQGLPLPLTQADVRFSGHAIEARLYAEDPSRGFLPCTGTVDLWKPPTIEHVRIDAGIDTGFEIGPHYDPMLAKLIAWGDDRESARCRLADALNKTVLFGLTTNRSFLVDALNRDTFADGCVTTAFIEQAFGPEDLSPAVPGIEHAAVAAVIQYRWQRDT
>MP2235_megahit_298230_2169-2693
MVGLTIGAAVNSFNSILIANRGEIAVRVMQTASALGYRSIAVYSEADTLSPHVRQADEAICIGPPPIAQSYLDIERILAAARETDAGAIHPGYGFLSENAEFAAACEAAGIVYIGPSAAAVELMGNKAHAKAHMIANGVACVPGYAGEDPSDDAFIEAAGRIGYPVMIKAAAGGG
>MP2235_megahit_300606_3-1157
DDRVFLERYVARSRHIEIQILGDAHGALVHLGERECSIQRRHQKIIEESPAAVLDPARRDAMGESALHLARGIGYRSAGTVEFLVDDATGEFFFLEVNTRLQVEHPVTEEVTGIDLVREQLRVAAGEPLGYGQDDICFSGHAVEARLYAEDPSAGFLPATGTLVAWQPADEPSVRWDTGVEEGSHVGVDFDPLLAKVVAHGPTRSEAAGRLALALERMHLGGVTTNRDFLVATLRHEAFLAGDTTTDFIERNAPAMGRTVAAATTHQLAIAAAMWLQGDNRASARVLDRIPSGWRNARMPAQHVALAVDDVEHDIGYRRRRDGSFAVEGGQVAIVHRWSPDDLDVEVDGIRRTVRITFAAGPSGEHLHLTGGGTTTTFRVVPRFS
>MP2235_megahit_313571_2-643
AGTVEFLVDDKTGEFWFLEVNTRLQVEHPVTEATTGIDIVHEQLRIARGESLGYYQEDIDWYGSAIEARLYAEDPANDFLPATGSLIAYEPNPEVEARWDSGVEQGSIIGTDFDPMIAKVICYGENRVEAANKLSMALESLHLGGVVTNRDFLVSALRSEAFLNGLTTTDFIERVKPSRVFEPTENELIKAASIAAMWIQGKNHNEAELLGQLP
>MP2237_megahit_21538_2-466
MGEAAVNAARAVHYVGAGTVEFLQSGDDFFFLEMNTRLQVEHPVTEFVTGVDLVQEQLRIAAGLPLTISQEQVSPRGWAIEARIYSEDAANGFLPATGPLRVWRPPEGPGIRLDTGVREGDEARIDFDPMLAKLIVHAPSREGAIERMRRALGDF
>MP2237_megahit_36144_2-700
LEQQAAALITPGSGQKSAQFLSNLPPLEVTDGATGLECPMAGSILELSLVEGARVNAGDTLLVISAMKMEAAVAAPCSGTITAIQTVRAGDDVVAGQIVAAITPDAGDAARDLAERDVNETWTPVLEEVETLQQLASARLAPGSDDPGVVRQRSRGKLTCRERITLLLDADSFREVGSIAGFATYAEDGGVAAFTPANHVGGWGKIAGRTAVVCADDFTSRGGHADGAIGSKS
>MP2237_megahit_62492_1-921
MTSGPFDNSPRPFGTVLVANRGEIAVRVLQAAREAGLRGIAVYSDADANSLHVEVADDAVHLPGASLAETYLNPEALISAAGGCGAEAIHPGYGFLSERADFAIAVEDAGLVWIGPPSGAISTMGDKISARIRMLESGVPVIPGEELSVPDGADHLGALAACAARVGYPLLLKASAGGGGKGMRAVHEPKMLRTEYEAASREASAAFGDGTIYVERLLSGARHVEVQILADSHGNCIHLNERDCSLQRRHQKVIEESPSPAVDHQLRQVMGDAAVTAAKAVDYIGAGTVEFMLSPKGDFYFLEMNTR
>MP2237_megahit_75019_3-164
MFDSILVANRGEIAVRVLRTAASQGYRTIAVYSEADADAPHVRLADEALCIGPP
>MP2237_megahit_105378_1-843
PVTEMITGIDLVALQINIAQGRPLTLKQDDVTYDGHAIEARLYAEDPARGFLPCTGKVARWRPPVGDALRVDSGITAGLEITPYYDPMLAKVIAWGPDRETARRRLAEALNKTVLFGLTTNCKFLVDALRKPTFAAGEATTAFIDNEFSEDDLARAEPTFEQAAAAAVVHYCAQRDLALRRAVLVPEALLEWSSTGSLVSCYRYASGEASFDLTVCTDGGGTYSVRCHEQQIDVRVVTTEAGLTRLELAGHVTEVFSAPIDSKRMHLSMAGESWVFEDLSG
>MP2237_megahit_122383_3-746
VAASYLNVDQLILAARQSGAGAIHPGYGFLSENASFVRACEAAGIVFIGPSASAVELMGNKAKARQRMLAAGVPCVPGYEGEDVSDEALQRAANEIGFPVMVKAAAGGGGRGMRQVDDPAGLAKALSRARSEAQHAFGCDQLILEKAFIGPRHVEIQVMADSHGHVIHLGERDCSIQRRHQKVIEESPCPVMTDQLRQDMGHTAVNVAQSIGYRGAGTVEFLLDDNGQFYFLEMNTRLQVEHPVTEMI
>MP2237_megahit_128808_227-1552
LTSARNEAQAGFGDNNLILEKVIDPARHVEVQVMGDSQGSVVHLGARDCSLQRRHQKVIEETPPPGLPPPMIEDLYAAAVTAAKAIDYVGAGTVEFLVGEGGFYFLEMNTRLQVEHPVTEMITNLDLVAWQLQIAAGGALPLGQDDIAFAGHAMEARLYAEDPATLLPRTGTVLDWRPATGDSIRVDAGITAGSEIGVHYDPLLAKIIAHGEDRESARQNLAKAIADTRLLGATTNKAYLLALLELPDFIAGKPTTTLAAKAEVPATPSQETVAAAAATIFHHSIAGEPDPWRSAGEARWPLFLCEGKSKHQVTVTMLASDSYQIDTHIFSTEDLHHTVSDNALLWLDAGDGARAWEDITYAPAEPTAAGADGRVLAPIPGRVAKVAIGLGDTVAAGALLAVIESMKIEHAITAPVAGTVAKLAVAEGDQVAARAQLVEIA*
>MP2237_megahit_153023_2-943
MRRVLVANRGEIACRVIRGCRELGLATIAVYSEPDANAPHVRLADEAVALGSAEPVESYLNAKKIISAARSSRADAIHPGYGFLSENGDFAAAVEEAGLIFIGPSAETIRQMGDKSAAKLLMQVADVPVIPGQDGIVEDNFATVAEKIGFPLLVKAAAGGGGKGMRVVEDADGLEAAVEAARHEAEAAFGDGRLLLERYINRPRHIEVQILADNKGHTVHLGERECSVQRRHQKVIEEAPSPALTPDLREQMGAVAVAAAKAVGYRNAGTVEFLFQDGEFWFLEMNTRLQVEHGVTELVYGVDLVKWQLRIAAG
>MP2237_megahit_189610_2-583
VDLWKPPTSEHVRIDAGIDTGFEIGPHYDPMLAKLIAWGDDRESARCRLADALNKTVLFGLTTNRSFLVDALNRDTFADGCVTTAFIEQAFGPEDLSPAVPGIEHAAVAAVIQYRWQRDTARQRALSVPDDLLGWSSTGSLESRYRYGVAGNAFDLNVSVRGKDYQVRSEGAEITVRILADSENRARIEVDGRI
>MP2237_megahit_330690_360-650
YLFMDGEAWCFDNQMVAAALPETLGGDGRVLAPMHGRVTEIMVEAGDVVRKGQRLASLEAMKMEHEIDAPVDGTVDQVVCTLQVQVAIDDVLFEII*
>MP2237_megahit_348689_3-773
KKINYQSAGTVEFLFDDETSKFWFLEMNTRLQVEHPVTEEVTGIDLVEQQLLIAGNQELNITQQDVTWDGHAIEARIYAEDPENDFLPSTGKLIANQIKPKEGIRWDSGVEAGMVIGTDFDPMLAKVIAHGSTRLDAARKLARELENTHFGGFVTNVEFLANVLRHKEFILGNTTTDFIDKFSPSRSMILEDSEHRSVAITAALWLQGLNRSQAVVLENIPSGWNNARLPDQRIVFEMDGRLLEINYKSNRDGSFTM
>MP2237_megahit_359113_2-1831
AAVNTFNSILIANRGEIAVRVMQTASALGYRSIAVYSEADALSPHVRQADEAVCIGPPPVAQSYLDIERILAAARETNAGAIHPGYGFLSENSEFAAACEAAGIVYIGPSAAAVELMGNKARAKAHMASAGVPCVPGYAGEDPSDDAFIEAASRIGYPVMIKAAAGGGGRGMRQVDDPAGLTKALARARSEAQHAFGLDEVILEKALQGPRHVEVQIMADEQGHVIHLGERDCSVQRRHQKVIEEAPCPAMTDKLRSTMGETAVTAAKSIGYRGAGTVEFLLDEGDNFFFLEMNTRLQVEHPVTEMITGLDLVAMQIDIAQGLPLTLTQADVQFSGHAIEARLYAEDVGRGFLPCTGTVALWQPSTAEHVRIDAGIDNGLHIGPHYDPMLAKFIAWGEDRESARCRLADALKMTVLFGLTTNRSFLVDALNQQAFAVGCVTTAFIEQAFGPEDLSPAVPSVECAAVAAVIQYRWQRDAARQRALSVPADLLDWSSTGSLVSRYRYVVAGNTLDLNVRAGGEDYRVRCEGTEITVRMVADSNNNARIEVDGCTVDVVYESQSGTRTYLFMDGEAWCFDNQMVAAALPETPVGDGRVLAPMHGRVTEIMVEA
>MP2239_megahit_16723_254-556
MSKHIERILVVNRGEIARRIMRTAHNMGISTVAIYADGDASEPFVKEADQAVALGGTSSLETYLDQAKVLAAAKRTGADAIHPGYGFLSENTTFAATVKDA
>MP2239_megahit_22188_321-797
MRKFDSILVANRGEIAVRVMRSAQALGYRTIAVYSEADAQAPHVKIADDAVLIGPAPVGESYLDMERILKAVKDTGAQAVHPGYGFMSENAVFAEACNKAGLVFIGPTVDAINLMGNKAEAKRRMIEADVPCIPGYEGEDQSDDAMIKATGKIGFPLMV
>MP2239_megahit_22502_3-1307
EDMTNALSTARSEALRSFGSEELIIEKAIDNPLHIEVQVFGDKHGNYIHIGERDCSIQRRHQKVIEESPGPSISWGLREVMGITSSEIIKNIKYVGAGTIEYLVDGDKFYFLEMNTRIQVEHAVTEMVTGLDLVGMQIDVAQGKPLSITQDEINFNGHAIEARLYAENPNNGFFPSPGKVYLWEPHASEGIRVDHSLSNNQEISRLYDPMLAKVIAWGSDRETSRKRLINAINKTIFFGTDNNKQFLSSVLESEKFISAKATTKFLSEDFQYSDPSKDVKKRMAPLVASFNFLKDMNRLFEKSLLSNNSLLNWRSSGKLSSQYRYLINDKEINYLVYPKEDGSFSVISNNESSTISFVSSKKNSHKVFLNNIQLSCDLYYASQQKCFLQYEGVSCVFENLINIKDDQKIIERKNSIKPPMHGNVFKILVAVGDKI
>MP2239_megahit_27171_2-511
MSKFSKILIANRSEIAVRIINSIKKQGLKSVAVFAEGDETSNHVKLADESICIGPSQVSKSYLNIEKILDVAKSVGADAIHPGYGFLSENDNFARECESSGITFIGPSADIIKLMGNKAEAKRKMIEIGVPCIPGYQSKKQTDKALINAAIEIGFPVMVKPTAGGGGRGM
>MP2239_megahit_40313_1-594
AFGSDELILERAIIQPRHVEVQVFADTLGNVIHLGERDCSVQRRHQKVVEEAPCPIMTEELRARMGAAAVEAARSIDYRGAGTVEFLLDGNDEFYFLEMNTRLQVEHPVTEMITGLDLVALQIQVAEGRPLGLSQEDITLNGHAIEARLYAEDPAQDFLPVTGTVDLWQPAMGEGVRIDAGIETGMEISPFYDPMVAK
>MP2239_megahit_86400_3-1067
MGHTAVNVAQSIGYRGAGTVEFLLDDNGQFYFLEMNTRLQVEHPVTEMITGIDLVALQINIAQGRPLTLKQDDVTYDGHAIEARLYAEDPARGFLPCTGKVARWRPPVGDALRVDSGITAGLEITPYYDPMLAKVIAWGPDRETARRRLAEALNKTVLFGLTTNCKFLVDALRKPTFAAGEATTAFIDNEFSEDDLARAEPTFEQAAAAAVVHYRAQRDLALRRAVLVPEALLEWSSTGSLVSCYRYASGEASFDLTVCTDGGGTYSVRCHEQQIDVRVVTTKAGLTRLELAGHVTEVFSAPIDSKRMHLSMAGESWVFEDLSGRPGPDDIQGADGRVLAPMHGRVTEISVKKGQ
>MP2239_megahit_88382_3-749
MFDSILVANRGEIAVRVLRTAASQGYRTIAVYSEADADAPHVRLADEALCIGPPPVAASYLNVDQLILAARQSGAGAIHPGYGFLSENASFVRACEAAGIVFIGPSASAVELMGNKAKARQRMLAAGVPCVPGYEGEDVSDEALQRAANEIGFPVMVKAAAGGGGRGMRQVDDPAGLAKALSRARSEAQHAFGCDQLILEKAFIGPRHVEIQVMADSHGHVIHLGERDCSIQRRHQKVIEESPCPVMTD
>MP2239_megahit_136549_493-765
MLRTVLVANRGEIACRIIRTAKRVGLRTVAVYSDADIRALHVEMADDAVNIGPAPVAESYLNSDHILDAARSSASDTIHPGYGFLSENAAF
>MP2239_megahit_140272_1054-1611
DAARQRALSVPADLLDWSSTGSLVSRYRYVVAGNTLDLNVRAGGEDYRVRCEGTEITVRMVADSNNNARIEVDGCTVDVVYESQSGTRTYLFMDGEAWCFDNQMVAAALPETPGGDGRVLAPMHGRVTEIMVEAGDVVRKGQRLASLEAMKMEHEIDAPVDGTVDQVVCTLQVQVAIDDVLFEII*
>MP2239_megahit_194980_3-569
EFLFDDETSKFWFLEMNTRLQVEHPVTEEVTGIDIVEQQLLIAANQELNITQQDITWDGHAIEARIYAEDPENNFLPSTGKLIANQIKPKEGIRWDSGVAPGMVIGTDFDPMLAKVIAHGSTRLDAARKLASELENTHFGGFITNVEFLVNILRHKEFILGNTTTNFIDEFSPSRSLILEDSEYRTVAI
>MP2239_megahit_236116_1-1113
LAGVPCVPGYAGEDPSDDAFIEAASRIGYPVMIKAAAGGGGRGMRQVDDPAGLTKALARARSEAQHAFGLDEVILEKALQGPRHVEVQIMADEQGHVIHLGERDCSVQRRHQKVIEEAPCPAMTDKLRSTMGETAVTAAKSIGYRGAGTVEFLLDEGDNFFFLEMNTRLQVEHPVTEMITGLDLVAMQIDIAQGLPLTLTQADVQFSGHAIEARLYAEDVGRGFLPCTGTVALWQPSTAEHVRIDAGIDNGLHIGPHYDPMLAKFIAWGEDRESARCRLADALKMTVLFGLTTNRSFLVDALNQQAFAVGCVTTAFIEQAFGPEDLSPAVPSVECAAVAAVIQYRWQRDAARQRALSVPADLLDWSSTGSL
>MP2241_megahit_126381_3-704
SIKNIINAAKISESEAVHPGYGFLSENAKFAKSCMQNDLIFVGPSAASIELMSDKAHAKNLLEQAGVPCIPGFEEKGLSFKQVLRKAMNIGFPVMVKAAAGGGGKGMRLVSSADELEKSISLAKAEARNFFGSDKIIIEKAILDAKHVEIQIFADKWQNCISLGERECSVQRRNQKLIEESPCMKMDPQLRKKMQDVSVTVASKISYIGAGTVEFLLDSKQNFYFLEMNTRLQV
>MP2241_megahit_185966_2-535
YEGAGTVEFIYENGKFYFLEMNTRVQVEHPVTELVTDLDLVEMQIKVADGQALGLTQEDIELYGHAMEVRLYAEDPSNNFMPSTGKIEVWSPDSSSDTRYDNGIVEDQVISPFYDPMIAKVISKGKDREEAITKLRQSLLKTALFGVKNNRDFLISILSSAAFKSSEVNTSFLENNKF
>MP2241_megahit_187788_1-888
MSEIKTFKSLLVANRGEIAARIIKTANDIGLKTIAVYTDADAMSPHVSIANEAINIGAGPIGDSYLSIEKIIDVAKKASADAIHPGYGFLSENHNFSEACKSSGIVFVGPSPKSIELMGNKAQAKRIMKNAGVPCVPGEEVENKNDRELMISAETIGFPLMIKAAAGGGGRGMRLVNNITELQKNCEIARSEAENAFGSSEIIFEKAIIDPRHVEIQIMADNFGNVISLGERDCSVQRRHQKIIEESPSPAVDEDLRKNMGEVACAAAREINYSGAGTVEFLLDEDKNFYFLEMNT
>MP2241_megahit_196739_364-771
LFVVESMKMEQMIISDYSGKIKEIEVKINDQISAGDILLKFENNQNSENDTILNSAENILNELESNMEIKSPMAGVILRLEKKAGEKVNKGELVVVMESMKMEQMVTSDVDGEIESVLVSINEQVLAGQVLVSIK*
>MP2241_megahit_204423_1-537
AVTDEIRSKMGDAAIAAAKKLGYSSAGTVEFLLSDEGFWFLEVNARLQVEHPVTEEIIGKDLVREQIRVAEGETLSFTQDDLSINGHAIEARLYAENPEKNFLPSPGPVVAWEPSKVGKARFDSGVETGSEITTEFDPMIAKVTVHAPTRREAAARLARVLETTRIQGLTTNRDFLVNT
>MP2241_megahit_207278_2-325
MSLDLQSPLQGTVLIVDVEVGDKISEGQRVALLESMKMEHEVLATSGGVITKVCIEIGQMVAESEKLFSFDVREAPSSNEVTNDVIDLTIIRPDLAETIERHEIGRDH
>MP2241_megahit_221697_10-642
PIATSDVAAAISLQHIIAAQQHFDSALSVSSELRGWVSTGASSVSYRFEIDGTVADITIETRSATEFAIYIADDVHTVLYEDCESGLASLLVDGDRKFISFHAVSNSVLDVSCQYSSFIVTNLDLIPPENQDTPQGGRVTAPMHGQVISLLVEVNQKVECGQRLAVFEAMKMQHEILAPVSGVIRELNGQAGKQMAAGDIVMVIEEEDSD*
>MP2241_megahit_223041_660-1787
QVEHAITEMITNIDIVELQIHIAQGNKLEVAQEDISFNGHSIEARLYAEDPEKDFLPMTGTLEFWKQPELDNVRIDSGVKTGQKISSYYDPMIGKIISWGSDRENARDNLKKAIDKTIVFGISTNKLFLSEIMNNKIFSRGEVTTSFLSQESKNLKFKLSDIDIKYFQIAIVIQYLVRREESFSNAIRVSEDLKNWSSNGSIKSRFDFELNNQNFFGFVSCDSNSIYQSTIDNNTASIAIEEIGSRELICVINKKEYIVDYFFKSNIRKLFLNVDGKYITLIDKNTKTSRKSSIDSDDIIFSPMHGKLLKILVKKGAEVKKGTPLVIIEAMKMQHKIESDSTGVINKIYVKSGSQLDANDKILEIKNKNLNKIIK*
>MP2241_megahit_230911_2-949
MKKKFDTILIANRGEIAVRIIKTSIKLGYRTIAVYSSEDANSLHVDMADESYCIGSAPPKESYLNISNIIKVAKDSGAGAIHPGYGFLSENYLLAEACKKEKICFIGPDVESIKIMGNKAASKRKLIKLGIKCIPGYQGKIQSIRRLKKEAEIIGFPIMIKAADGGGGKGMRLVEHEKDFEENIILAQLEAKNSFGSKELILEKAILSPRHIELQIFSDNFGNCIHLGERDCSIQRRHQKIIEESPSPVVDEVLRNSMGEVAIKIAKSINYSGAGTVEFLLDRNHNFYFLEMNTRLQVEHAITEMITNIDIVELQI
>MP2241_megahit_247309_3-557
SAAVKLGKKLDYKSAGTVEFLFDEDTNEFWFLEVNTRLQVEHPVTEEVTGIDLVKEQIKIASGKKLDFLQEDIEFNGHAIEARLYAENPENDFLPEIGSIDKLSCSNNKGIRWDTGIATGDKITPDYDPMLAKVIAIGETREQSAKLLAKELRSTHLAGIKTNKDFLVQCLENNSFLKGKTTSDF
>MP2241_megahit_258171_1552-1971
MSSLSEKRKVTVNGVEYEVEIQLDDGKWEVSIDGNLYEVEIDQGSRRGQRKKRDSNRGGGPSSGLISSAIPGKIVSVLVSEGDKVDSGSVVIVLEAMKMQNEIKAGIDGKVDKIMCKPGERIEANVPLMEIVDRKKEGE*
>MP2241_megahit_315481_1-513
NERDCSLQRRYQKVIEEAPSPAVTPAIREAMGEAAVTAARSVGYVGAGTVEFLLASNGDFFFLEMNTRIQVEHPVTEMTTGIDLVQKQFEVAAGLALGISQQEVSQNGHSIEARIYAEDPNRGFLPSIGELAVWRPPSGPGIRVDSGVREGDSVTIEFDPMLAKLIVHAPD
>MP2241_megahit_327183_1-507
GMRLVNNISDLQKSCEIAKAEALNAFGSSEIILEKSIVEPRHIEIQIMADNFGNIISLGERDCSVQRRHQKIIEESPSPVVDTQLRTKMGEVACLAGKVINYSGAGTIEFLLDKDKNFYFLEMNTRLQVEHPVTEMVTGLDLVELQLNIADDQELPLSQEQVQLCGHSL
>MP2241_megahit_338826_1-1242
LVKESGLIWIGPSSEAIETMGDKISARRRMIESNVPIIPGEELAIESDSNPLGILATSAARVGYPLLVKASAGGGGKGMRAVYEPKMLRTEYEAAAREASAAFGDGTVYVERLLTGSRHVEIQVLCDQFGNSIHLNERDCSLQRRHQKVIEEAPSPAVTPEIRNQMGQAAIRAAKAVNYEGAGTVEFLLTPKGEFYFLEMNTRLQVEHPVTELITGVDLVQKQFEVAAGMPLSISQDDIGITGHSIEARIYAEDVSKGFLPAIGKLSMWRPPSMPGVRMDSGFREGDDVTIDFDPMLAKLIVHAPNREAALRRLDTALSNFIVLGVTTNVGFLRSVSQSEAFSKGLVTTDYLDNISLDEFIESSISEPILVSIAAAASRFGLDRGQLSVGSEILDEYSGHSGDPFKTLTRSYP*
>MP2241_megahit_339307_1-816
LLIKAAAGGGGKGMRVVTDKKDLQESLEGAKREALSGFGDERVFIERYVEKSRHIEIQILGDSHGNVIHLGERECSIQRRHQKIIEESPSPRITEEIRFAMGNAAVDLAKKIKYESAGTVEFLFDDKSGEFWFLEVNTRLQVEHPVTEEVTGIDLVAEQIKIARGEELQYSQEDIEWTGSSIEARLYAENPNNDFLPETGKMFAYEQAENDFMTRWDSGVHKDSVIGTNFDPMLAKVISYGETREDAARVLAKSLEDSHIGGVITNKDFLIA
>MP2241_megahit_351675_2-706
IEFLLDKDKNFYFLEMNTRLQVEHPVTEMVTGLDLVELQLNIADDQELPLSQEQVQLCGHSLEVRLYAEDPWKNFLPSTGKIEVWRKHKSPDTRYDDGIVEGQVISPFYDPMLAKVISNGKNREQAIDTLKQSLQNTALYGVKNNRDFLIAILSSKAFRHEDVNTSFLETNDFSASGNKHIELDEVAVLGALLMTKYSETLINEAIGFEDELYGWSNSKTIYYPLSFKANDNIYS
>MP2241_megahit_358032_1378-3363
MKYTDGPVRNFNKLLVANRGEIAVRIMKTAKRLGLETVAVYTEADSGSLHLNYADKSICIGVGPVIDSYLDAEKIIAAAHQTGSDAIHPGYGFLSENDKFASLCQKENLIFVGPSAKSIQLMANKAKAKKILIEAGVPCIPGFELGGLISKEIKEKATDIGFPVMIKAAAGGGGRGMRLVKSKYELSEAIKIAMSESQSAFGSSEIIIEKAIVAPRHVEIQVFSDNFGNCVYIGERDCSVQRKHQKIIEEAPCPVMSDDLRNKMGEVAVSVAKKIKYSGAGTVEFLLDSEGKFYFLEMNTRLQVEHPVTELVSGLDLVAMQLSVADQQELKITQEDIVLDGHAIEVRLYAEDPENDFSPSIGRVELWKEPKIDGIRVDPGIKKGQTITPYYDGMLAKIIAKAETRSDALKLLLESLQKTILVGVKTNRDLLIEILSNKIFVKGEVTTAFFEKVYSKGYIAKEPAFIHYAIAAIMHKFYQMECNRKRAIQIPNELLGWSNQGFLKTSIKLSFFEETRDIDMVLQGPDTLEIFNENEKLIFTMHEDKLRLNGQPLDMMDFYESNCDLYLFTSTSSFRFRNEIYREKYDEKKSEVNILAPMPGVIHALDVSEGAKVSAGDRVAILEAMKMQHELIAGKDGKISKIYFSTGDQVSADDLIMEIKE*
>MP2241_megahit_372661_1-609
VELQLNIADDQELPLSQEQVQLCGHSVEVRLYAEDPWKNFLPSTGKIEVWRKHKSPDTRYDDGIVEGQVISPFYDPMLAKVISNGKNREQAIDTLKQSLQNTALYGVKNNRDFLIAILSSEVFRHEDVNTSFLETYDFSASGNKNIEFDEVAVLGALLMTKYSETLIDEAIGYEDELYGWSNSKTIYYPLSFKANDNIYSAHI
>MP2243_megahit_27285_1-699
DYVGAGTVEFLLAPTGEFFFLEMNTRIQVEHPVTELVTGVDIVREQLRIARGEPMSCGPLLIRGHAIEVRLYAEDAANGFLPSIGPLSLFRPPEGPGIRLDTGVREGDEVTPNYDPMLAKLIVWAPSRPEALQKMRRALDEFVVLGTITNIEFLRDLCDAPPVVDGSTTTTTIDDLWPNGWNPPAAPMLEEASLLAAASAETLGLHRRSTTVGSDNGKGPVSPFATIQRRFP*
>MP2243_megahit_29088_3-482
MKTILVANRGEIACRVIQAAKDEGYQTVAVYSQADADSPFVDMADQAVELNGNAASETYLDIGLIIEAARSSGADAIHPGYGFLSENADFASACAEANITFIGPSSSAIEAMGNKGTAKRSMIEAGVPCIPGFEEPNASDDELLAAAVDVGFPLMVKAAA
>MP2243_megahit_60789_2-442
MGRIRKLLVANRGEIACRVMRTARDQGIATVAVYSEPDATAPHVLMADEAVLIGPGPVGQSYLVPEKILAAAAETKADAVHPGYGFLSENADFAAAVEAAGLIFVGPSAEAIDLMGNKAAAKRRMIEAGVPCVPGYEGADQKDEILI
>MP2243_megahit_65766_593-820
DGRRIVAPMHGRVVEVFVGTGDAVQKGDRLAIIEAMKMQHDILAEIDGSVDDLLIEIDQQVGAEDLMITIAANDE*
>MP2243_megahit_67972_1-894
GEAAILAAKAVSYVGVGTVEFLLDEDDQFYFLEMNTRLQVEHPVTECVTGIDLVSLQFSIAEGGTLPLSQEDVTLSGHAIEVRIYAEDPSQSFRPQTGTVLIYEAPHGNGIRVDSGIRQGSEISPYYDAMIAKLIAWGETRDVARRRLASALRGTTVLGLTTNKAFLLQLLEHPDFVSGFATTAMIDDAVLDQAAQFAVPTIDELSLAAVTLHAGHGLFANWSNAEPMLRKEVFEHGGERSIVQLLSTPSGFEVSVGAESRRIAVKACANSRLEYILEGVSSTLAHALVDDQLSIDFG
>MP2243_megahit_127756_3-827
MLTGKLDRGGEMIRTVLVANRGEIACRILRACSEAGLTSVAVYANNDAGSMFTELATIAVPLEGDTIAETYLNQEQILAIAGAHNVDAIHPGFGFLSERADFAQAVTDAGINWIGPSPQAIEMMGDKMTARLTMKAAGVPVIPGEEIASEDEETMISDIVEASQRVGYPLLLKASSGGGGKGMRKVEDPADLIDAIKGARREAIAAFGDGRVYVERLLTGSKHVEIQILADKHGRTVHLGERECSVQRRHQKVFEESPCPVMTEGLRSRMGEAAV
>MP2243_megahit_139123_3-596
GMRRVADPEQLLQSIALARSEAKGAFGNGDLILERAIEGARHVEVQVFADTHGNVIHLGERDCSLQRRHQKVVEESPCPVMTPELREAMGTAAAEAARAVSYVGAGTVEFLLDASGEFYFLEMNTRLQVEHPVTECVTGFDLVQWQIRVAQGEPLPATQDDIDLFGHAIEVRLCAEDPAAAFLPSAGPVSLFSLPIEE
>MP2243_megahit_141181_42-530
MTAIQTVLVANRGEIAVRVMRTAKAMGLKTVAVYSDADANALHVRTADLAVPLGGNTAAESYLNGDTILEAARTTGAEAIHPGYGFLSENTGFAAACAAAGIIFIGPPATAVEVMGDKALAKRAMLEAKVPCIPGYQGEDQSDETLCGEAAAMGMPVMIKAAA
>MP2243_megahit_142570_2-541
YGFLSENADFADAVKKAGLIFIGPDAEAISLMGNKAAAKRRMIEAGVPCVPGYEDADQSDERLIKAAKEIKFPIMVKAAAGGGGRGMRLVQDMDELKSALVTARSEAANAFGSDELILEKAIIYPRHVEIQVFADRYGHVVHLGERDCSVQRRHQKVIEESPCPVMTPELRADMGAAAVE
>MP2243_megahit_161338_321-653
MATRQIRRLLIANRGEIAIRIARTARDRGISCVGVYSDADSTSLHLDSMDVAVALGGETAAESYLRIDAIVDAAVANGCNAVHPGYGFLAENAEAARAVEAAGLMWVGPTA
>MP2243_megahit_180517_1-1020
RHQKIIEESPCPVMTSELRADMGAAAVEAARNINYVGAGTVEFLLDQSGAYYFLEMNTRLQVEHPVTEMITGLDLVELQIKVAQGDTLDLQQEDVSLDGHAIEVRLYAEDPNNDFMPATGKIVAWRPAVMENVRFDDGVVEGQNISPFYDPMVAKVIAYGDDRETARKRLVTALRQTALLGPATNRDFLVCCLEKETFIKGEATTAFIGEIFGEAGYTAEPLSSEMVALQGVLHFIHDREKALSRAISVPDALKNFSTSGSLQTPYCLLIGDDVFDLTISSAKAGSYHVDIAVEEGSDKVLIETHDVEQVNPDVSISFNVNNQIIKSLAVIDSNVLYHAL
>MP2243_megahit_189746_1386-3425
MVDINSLRTCISDFHKFDSVLIANRGEIACRIIKTANKLGYRTISIYTDADKKSPHVALADEAINIGLGPVNASYLDINKIIDVAKQTNAQAIHPGYGFLSENSNFAKAVELAGLTFIGPKSKAIALMGSKSVSKKKMIEAKVPCIPGYQGDDQSDNTLLKSAKKIGFPLMIKASAGGGGRGMRLVNQVDDLKDALKIARAEALNAFGSSELILEKAFVNARHIEIQIISDAYGSHLYFGERDCSIQRRHQKVIEESPSPVMTKMLREKMGKAAVCAAKAVDYTNAGTIEFLVDDQLNYYFLEMNTRIQVEHPVTEMVTGYDLIALQFLVAQGAKLPMKQSDIAITGHAIEARIYAEDPNNDFLPNAGKIDFWDPPRFDGVRIDDGVVTGQTLSTFYDPMIAKIVGFGENRESARQKLIHGLTKTALFGIKNNKQFLIECLRKPSFISGDFRTDFISKEFQDQDKTVEPKKLLDIAIVSCIQVIRETQNLYAQTLCVSELLCNWTNAGCLKYRKLYMVGDDHFDLTLSPDANKTNTFNVLNLSTSEKLSLTVEILDDSRARCLFERNIIEVAFFELNVKQIYCEINGVSRLYEDMINNHQGGKRIASSGTVVSPMHGSLLEVNVNIGENVVEGQLLAVLEAMKMHYEIRAEISGQVEAVFSQKGDQISADDVLLEIKDR*
>MP2243_megahit_199806_879-1043
AVEKDQRLAVFEAMKMQHEILAPVSGVVQQVNGHVGQQMAAGDVIMLIEEAEAE*
>MP2243_megahit_205067_574-993
MSSLSEKRKVTVNGVEYEVEIKLDDGKWEVSIDGNLYEVEIDQGSRRGQRKKRDSNRGGGPSSGLISSAIPGKIVSVLVSEGDKVDSGSVVIVLEAMKMQNEIKAGIDGKVDKIMCKPGERIEANVPLMEIVDSKKEGE*
>MP2243_megahit_212319_3-872
EVRLCAEDPAAAFLPSAGPVSLFSLPIEEGVRVDSGIETGDAISPFYDSMVAKVIAWGETRETARLKLRSALQATALAGVTHNRAFLLELLDQPIFIEGGATTDYIDQHYPEGYSPAQPGTASLAACIVLQQILAAEQHFASALSVNEELRGWVSTGPVTRRHTYEVGDATFNAEITSSSAEQFSVTLMEATHTVTLQTLNADRVALLIDGQRVVLGYHQSDAAVIMLATDQSEVTLINTDLIPPESAEDAQGGKVQAPMHGQLVSLLVEADQAVEKDQRLAVFEAMKMQ
>MP2243_megahit_248643_2-307
MSLDLQSPLQGIVLIVDVEVGDKISEGQRVALLESMKMEHEVLATSGGVITKVCIEIGQMVAESEKLFSFDVREAPSSNEVKSDALDLTYIRPDLAETIERH
>MP2243_megahit_335572_2-787
VYTDADEQSPHVNFADQSVNIGKGPIAESYLSIEKIMEVALSTGCDAIHPGYGFLSENSDFAEACEKAKVTFVGPSSKAIEAMGNKAKAKAIMKEAGVPCIPGAEVANKNDRELQLAAESVGFPLMIKAAAGGGGRGMRLVNNISDLQKSCEIAKAEALSAFGSSEIILEKSIVEPRHIEIQIMADNFGNIISLGERDCSVQRRHQKIIEESPSPVVDAHLRTKMGEVACLAGKVINYSGAGTIEFLLDKDKNFYFLEMNTR
>MP2243_megahit_344136_1822-3375
MFPEWMEGAPTPFSSVLVANRGEIAVRVIMAVKEAGLRAIAVYSDSDSNALHVEMADDAVHLTGNSLTENYLNSEAIILAAKSSGAQAIHPGYGFLSERADFARDVANAGIIWIGPSPEAIETMGDKISARSRMIESGVPVIPGDEIAIPEGSDHMGALATVAARVGYPLLLKASAGGGGKGMRVVHEPKMLRTEYEAAAREASAAFGDGTVYVERLLTGARHIEIQVLADKHGNCIHLNERDCSLQRRHQKVIEEAPSTAVSDDLRKSMGESAVMAAMAVDYIGAGTVELLLSPNGQYYFLEMNTRLQVEHPVTEMITGVDLVQKQLEIASGMTLGISQDSVGINGHSIEARIYAEDAKRGFLPSIGTLGVWIPPSGPGIRLDSGVRQGDLVTVDFDPMLAKLIVHAPDRKSAIRRMDNALSSFVALGVTTNIGFLRNALLHPSFTSGSITTDFLDSTPINEFDPKYTDPKIIVSIAASAKRLGLDKSANTLSSSDMDDHSGHSGDPFRTLSRRFP*
>MP2243_megahit_367562_3-929
SDAIHPGYGFLSENADFAKKCKKEKLIFIGPDYKTIDAMGNKKIAKSIAMKVGVPCLDDYSILSNEKMFKINQKAKNIGYPIMLKATNGGGGKGMRLVLEQKDLKSSLNLAKAESMSAFGSDEIIIEKALIKPRHIEVQIFGDNFGNFIHLGERDCSVQRRHQKIIEEAPAKGISNEVRNKLGEQAINLAKAINYKGAGTVEFLIDQNQNFFFLEMNTRLQVEHPVTEMITGYDLVELQLIIADGQQLPINQENVNFNGHAVEVRLYAEDPLNDFFPSFGKINDFSFSNSKNIRIDSGIEINQTISSFY
>MP2243_megahit_369999_3-1103
SLGERDCSVQRRHQKIIEESPSPVVDTQLRTKMGEVACLAGKVINYSGAGTIEFLLDKDKNFYFLEMNTRLQVEHPVTEMVTGLDLVELQLNIADDQELPLSQEQVQLCGHSVEVRLYAEDPWKNFLPSTGKIEVWRKHKSPDTRYDDGIVEGQVISPFYDPMLAKVISNGKNREQAIDTLKQSLQNTALYGVKNNRDFLIAILSSEAFRHEDVNTSFLETNDFSASGNKHMEFDEVAVLGALLMTKYSETLIGEAIGFEDELYGWSNSKTIYYPLSFKANDNIYSVNIELKKPNSITVIFEGEKTQIVLSEDHIELNDEKIQLDFIEYKENKLFASYQGKSFKAEIIKEDLKIEDIDKGGKIRAPM
>MP2231_megahit_114422_164-1438
AIHPGYGFLAENPAFSRQCAEGGLVFIGPSPETIELLGDKIRSKEAAVQAGVPVVPSSPMWQPGESQPDDISSGIGFPLLVKAAAGGGGRGMRIVERVQDLEPALESASREAASAFSDGRVFLERYIPAARHVEFQVLADSSGNTLHLLERECSVQRRYQKVIEETPSPALNDDLRNRMAESAVAMAKSAGYANAGTVEFLVDAQTGEYYFLEMNARIQVEHPITEETLRLDMVEWQTRIAAGEDLSLVQDDIRSTGHALECRIYAEDPYSNFAPDTGRLLAWRPPSGMDIRLDSGVAEGQEITAYYDSMLAKLVAWGPDRQSAIGRMLRALESFPVLGVTTNIPFLLRALAHPDFRSGDYDTGFIAKYPELTAAPGPGDINGAAAEIAELFWQTNGNNTSGQVSATPRETQSPWRGLSKSTFP*
>MP2231_megahit_127506_474-1361
MFNNVLIANRGEIAVRIARSVRGAGLQCIAVFSDVDRDAMHVRVADRAVALGGSSAADSYLNIEKLLEAARRSDAEAIHPGYGFLSENAEFARACSAAGIIFIGPSADVIELMGNKRAAKIAAEEAGVAAIPGYQGSWQGDAELLAAADSVGYPLMVKAAAGGGGRGMRRVDDGAGLAAAIDSARREAMSAFGNDELILEKLIVHGRHIEFQVAADAFGNVVHLGERDCSLQRRHQKVIEEAPSPAVEQAMRSDMGKAAVKVAKACGYLGVGTVEFMVGDDGSFSFLEMNTRLQVE
>MP2231_megahit_221184_1-1248
ELILEKALEKPLHIEVQVFGDKHGNYLHMGERDCSIQRRHQKVIEESPSPSIPMGLQEVMGSTSVEIIRNIEYVGAGTIEYLVDGEKFYFLEMNTRIQVEHAVTEMVTDLDLVAMQIDVAEGKPLDITQDEINLNGHAIEARLYAENPSNDFLPSPGNIYYWKPHESDGVRIDHSISSSQEISRFYDPMIAKVIAWGSNREASRKRLINALNKSIFFGTDNNKHFLTSVLESEEFISADVNTNFLTEHFHYKDITEDIKLRLTPLAASFQFLKDQKRLYDKSLLSNNSLLNWRSSGRLVSKYRYSIAGQHYDCLVYPETEENLQVVVNEDKTNVSFINSKECSYQVSMNDVKFTCDFLEVSEKMCFLQYQGVTCSFENLISVKENHNIFENENSVKPPMHGNIFRILVAIGDTVKK
>MP2231_megahit_248468_2-544
MVKFSKILVANRSEIAVRVIKSIKNRGLQSVAIFAEGDENSNHVNLADEALCVGPSEVSESYLNIKNILNAAKSTGADAIHPGYGFLSENDDFSRECEAAGICFIGPPPEIIKLMGNKAEAKRKMIEIGVPCIPGYQNQEQSDKSLIEAAKEIGFPVMIKAAAGGGGRGMRSIDNPKDMES
>MP2231_megahit_271808_904-2457
MTAESFGSAPRPFGTVLVANRGEIAVRVLQAAREAGLRGIAVYSDPDAGSLHVEVADNAVHLPGDTLAETYLNAGAIISAAKSSGADSIHPGYGFLSERADFAKAVEDAGLVWIGPPAEAISTMGDKISARIRMVESGVPVIPGEELSVPDGAKHLGVLAVCAARVGYPLLLKASAGGGGKGMRAVHEPKMLRTEYEAASREASAAFGDGTIYVERLLIGVRHVEVQILADSHGNCIHLNERDCSLQRRHQKVLEEAPSPAVTPDLREAMGDAAVTAAKAVNYVGAGTVEFLLSPRGKFYFLEMNTRLQVEHPVTEMTTGIDLVQKQFEVAAGLHLGLVQNDVRLSGHAIEARIYAEDASKGFLPAVGRLSFWKSPQGPGIRVDSGVRQGDVVITDFDPMLAKLVVHAPTRQAALRRLDTALADFVALGVTTNIGFLRNVAAHHAFASGNVTTEFLDSTSSSEFAEPGADPAVLVAIASAAQRLGMDRAPSDDASDSVDEHTGHSGDPFRTLSRSFP*
>MP2231_megahit_274585_1-831
GMRVVNHADELDESIKMAQMEALNAFADDTVFFEIYIPKSRHIEIQLLGDNHGNIIHLGERECSIQRRHQKIIEESPSPRINSILREQLSDAAVSLAKKINYQSAGTVEFLFDDEAEKFWFLEMNTRLQVEHPVTEEVTGIDIVEQQLLIAANQELTVSQQNVSWDGHAIEARIYAEDPKNDFLPSTGKLIANRIKQKDGIRWDSGVEAGMVIGTDFDPLMAKVIAHGSSRLEASRKLATELESTHFGGFPSNVEFLVNILRHKEFILGNTTTDFID
>MP2231_megahit_294381_438-2360
MRTATALGYRSIAVYSEADALAPHVRQANDAVCIGPAPVAQSYLDIEHMLAAARETDAGAIHPGYGFLSENADFAAACEAAGIVFIGPSAAAVELMGNKARAKAHMASAGVLCVPGYAGEDPSDDAFIEAASRIGYPVMIKAAAGGGGRGMRQVDDPAALTKALARARSEAQHAFGSDEVILEKALQGPRHVEVQIMADEQGHVIHLGERDCSVQRRHQKVIEEAPCPAMTDKLRSAMGETAVTAAKSIGYRGAGTVEFLLDEGGDFFFLEMNTRLQVEHPVTEMITGLDLVAMQIDIAQGLPLTLTQADVQFSGHAIEARLYAEDPSRGFLPCTGTVALWQPGRAEHVRIDAGIDNGLQIGPHYDPMLAKFIAWGDDRESARRRLADALTKTVLFGLTTNRTFLVDVLNRPAFADGCATTAFIDQAFGPEDLSPAVPGVEHAAVAAVMQYRWQRDAARQRALLVPADLLGWSSTGSLVSRYRYGLAGNALDLTVSARGDDYRVRSEGAEIAVRMVADSENKARIEVDGRTIEVVYEAQSQTRAYLFMDGEAWCFDNQMVAAALSETQAGNGRVLAPMHGRVTEIMVKAGDVVRKGQRLASLEAMKMEHEIDAPVDGTVEQVVCALQVQVAIDDVLFEIS*
>MP2231_megahit_317361_3-479
MFEKILIANRGEIACRIIRTCRRMGIRTVAVYSEADAGALHVQLADEACCIGKSAPAESYLRIGNVLDAAKKHGAQAIHPGYGFLSENAEFARQCSKSRIVFIGPSAEAIEQMGAKDQAKCVMENAGVPVVPGYKGAEQSPEFLHAEAEKIGYPLMIKA
>MP2231_megahit_329383_1674-3176
MSVFSKVLVANRGEIAVRVLQTLQAMGIATAAVYADPDANAPHVALADEAFPLGGSTAEETYLDRRKIIELALRCGAEAVHPGYGFLAENPAFSKECAEAGLVFIGPSPETIELLGDKIRSKESAIQAGVPVVPSSPVWTPGESQPDDLSSQIGFPLLVKAAAGGGGRGMRIVERVQDLDAALESASREAASAFGDGRVFLERYIPAARHVEFQVLADSSGNTIHLLERECSVQRRYQKVIEETPSPALNDDLRDRMATSAVAMAMSAGYTNAGTVEFLVDAQTGEYYFLEMNARIQVEHPITEETLRLDMVEWQTRIAAGELITLCQEDIRPSGHAVECRIYAEDPYSNFAPATGRLLAWRPPSGMGIRLDSGVAEGQEVSAYYDSMLAKLVAWGPDRQSAIGRMQLALESFPVLGVTTNIPFLIRAIAHPYFRSGEYDTGFIAKYPELTAPPESNHLNLAAAEIAERIWQSAGPVSGSNVSGQAAQGPWRGLSKSTFP*
>MP2809_megahit_2193_1-651
RNREEARRRLLRGLDGTVLLGVPNNRGFLGSMLRHERFIAGGVTTEFIGANFSNPKRPIAGPVVVGLAGVLLYRNSAFTQSGWQSASPASPLLHLRWGEEQSVCKVVVSQNEFEVELPDDQSIRLVIVSDKDGRLRFCHDGVSMTAVYAFRDDALFLDIFDGSYEFIEFTPELAVAPADDGVDRLMAPMAGRIVAVCANTGETVIKGQVLLVLEAMK
>MP2809_megahit_29647_1-555
SGFTPQTGTLHEFTPAEGEGLRFDSGVRSGDVVSPHYDPMLAKVIAWGQNRDEARRRLIRALEDTTVFGVITNRHFLSRIIADDTFGAGEATTAFLQQAFKNDPSLAPQPLTIRELALSACALSLGQSAQKGWSNAPATVMPMKLEARDETVELLVRHSGHKLLVAHGEEHYELHLQSQEPGLLC
>MP2809_megahit_41520_2-577
VDAGVEQGDSVSDYYDPMLAKVIAWGPDRESARRRLRESLKKTVLYGVTTNRRFLVDVLGKHSFVSGKATTAFIDKEFSADDLAQAIPGFEQAAAAAVVHYQVQCDVALARAVSIAAPLREWSSTGSLVSRYRYASGDATIELTVYTDGGGTYSVRCQNNQIDVRVVACEAQLIRLELAGHVTEVYAVPIDE
>MP2809_megahit_103470_208-570
MFNKLLVANRGEISCRIMRTAQRLGIHCVAIYSDADKVSLHVEQADEAIHVGPAAANESYLNIGRIIDAIHSSGCDAVHPGYGFLSEDPAFASACIEAGAVFIGPAPEQIAIMADKAAARQ
>MP2809_megahit_104118_4090-5973
MIRTLLVANRGEVAGRIISTCRRMGIQTVAVYSEADSGAVHVKLADQAVLLGPAAPSQSYLNIDAVLQAARVTGADAVHPGYGFLAENAEFARRVREAGLVFVGPTAEVIEQMGSKVAARKLCQEAGVPTVPGSGALQDNALVEWAQEHGFPVMLKASAGGGGKGMRFLNSLEELQSALGAARREAEKAFGSDEVYLEKAIVEPRHLEVQIVGDEHGNVLHLGVRECSLQRRHQKIVEESPPAKATPELLKGLTDSAVSLAKSVGYTSLGTVEFLVKDNAYYFLEMNTRLQVEHPVTEMITGLDLVELQLHLIDGDPLALSQDDVVFRGHAIEARLTCEDPYNNFLPAIGTVADWDPCPLSRVDACLERGSEVTPHYDSMVAKIISWADTRPKALRKLSRSLSRTRLLGVQHNLDYLVRLLQHPQVVSGDQHTNLVESLKLTRPETTAKQLLAAAATYWISHAGQRNSTLTVLPVEIQFEEEAEVWVCGNTYKIGNVEYCVQAEPGALVVDGHRFPVRASGSGDRWWIHTFEGTRAFKPLPRLPVPQLQGAAGTLTAPMPGSVVEVLVSEGDEVKAGQPLLKMEAMKMEQTITSPSDGRVGQIYFRPGDQVEAGATLLALEVEDAQP*
>MP2809_megahit_114564_1-714
VAMAMSAGYTNAGTVEFLVDAQTGEYYFLEMNARIQVEHPITEETLRLDMVEWQTRIAAGELITLCQEDIRPSGHAVECRIYAEDPYSNFAPATGRLLAWRPPSGMGIRLDSGVAEGQEVSAYYDSMLAKLVAWGPDRQSAIGRMQLALESFPVLGVTTNIPFLIRAIAHPYFRSGEYDTGFIAKYPELTAPPESNHLNLAAAEIAERIWQSAGPVSGSNVSGQAAQGPWRGLSKSTF
>MP2809_megahit_125277_1032-1628
PQPSLWALAALLARPAKPHSPDLQAWHSSSVGAQPLKLRCGDTEHTLYVQTQQGTSTVQLGDTHLQLALESGQRVTINGVSAPYRFVHEGNQLWLQFQGHCVCFQDITHSAVAGVDKAGSGHIRAPMDGAIVDVLVKEGDNISRGQVLVALEAMKMEHSLKADCDGVVGPITLKPGDQVKRQQLLVTISNPESSQENQ*
>MP2809_megahit_146389_1960-2130
MTRNIQKILIANRGEIACRIIRTAHKLGFFTVAIYSEADRNALHVLQADEAVFVGPA
>MP2809_megahit_159790_3-731
MSFEKILIANRGEIACRVIATAQSLGYRTVAVYSEPDTQARHVQMADEAVCIGPALASASYLNVDALLAACQQTGADAVHPGYGFLSENAAFAKACQNAGITFIGPDEAAIHLMGSKRLSKIAMIEAGVPCIPGYEGEDQSDATLLAEAERIGLPLMIKASAGGGGRGMRVVTDASDIPAQLKSARQEAASAFGSDELILERAVMEPRHVEIQVFGDRHGNVIHLGERDCSVQRRHQKVVEEA
>MP2809_megahit_163300_1-555
AWGVDRENARCRLAHALKKTVLFGPTTNRSFLIDALNRQAFADGCVTTEFIEQAFGPEDLSPAVPGVEHAVVAAVIQYRWQRDVARRRALSVPVDLLDWSSTGSLLSHYCYVVAGKIFDVNVRAGGEDYRVTCENAEITVRVVTDSENKARIEVDGNTVDVVYKSQSWTRTYLFMDGESWCFDNQ
>MP2809_megahit_168389_3-596
SRIGYPVMIKAAAGGGGRGMREVDDPAALTKALARARSEAQHAFGLDEVILEKVLQGPRHVEVQIMADGQGHVIHLGERDCSVQRRHQKVIEEAPCPVMTDELRSTMGETAVTVATSIGYCGAGTVEFLLDEADNFFFLEMNTRLQVEHRVTEMITGLDLVAMQIDIAQGLPLPLTQADVHFSGHAIEARLYAEDVSR
>MP2809_megahit_168494_808-981
MLKKLLIANRGEIAVRVIRTAKALGYRTVAVYSEADANALHVEQADEAVCIGPAQVAA
>MP2809_megahit_187652_2115-3959
ADPTSSYLHSEKVINAAIETQADAIHPGYGFLSENADFARACEDAGLTFIGPNADAIALMGSKRLSKIAMLQANVPCIQGYEGGDQSEAALIENAKNIGFPLMVKASAGGGGKGMRLVHEASDLAAHISTARSEALNAFGNDELILERALIAPRHIEIQIFADGCGNTLYLGERDCSIQRRHQKVIEEAPSPFVDEQLRKRMGEAAVAAAKACNYCGAGTVEFLVDSDKQFYFLEMNTRLQVEHPVTELVTGLDLVEWQLRVACKESLPFTQEDIQISGHAIEVRLYAEEPRKNFMPQTGKVKVWKPATNARTDHGVYQNMEVSSHYDPMLAKIIVKAESRASAVRKMARALRETQIIGINTNKHFLQNLVQSSAFLGSDVTTAFIEQHAQHDDMKGSLSPSFSILAKAALLFALTQNKHASALVYDNALNKLTPTWQHTMGFAYPIIITCNDVTASMTVTPFTNHYRICDTGTKTEVTLTLLDLTPQSLVVEADKLRSTASYAANGNTLFIDDGTGHFMFSCVTHSKVDSQKTQGTAQVNAVMDGVIVALLVEQGGTVNAGDTVAIMEAMKMEHPLKAAIKGTVHLSPITAGDQVKSKQTIATILQADEVIHE*
>MP2809_megahit_189125_1513-1668
VSEGDVIIVLEAMKMEHRLKSPRDGIISLITSIEVGEQVKEGEIMFELEGE*
>MP2809_megahit_201501_1-549
FSGHAIEARLYAEDVGRGFLPCTGTVALWQPSTAEHVRIDAGIDNGLHIGPHYDPMLAKFIAWGEDRESARCRLADALKMTVLFGLTTNRSFLVDALNQQAFAVGCVTTAFIEQAFGPEDLSPAVPSVECAAVAAVIQYRWQRDSARQRALWVPADLLDWSSTGSLVSRYRYGLAGNALDLTV
>MP2809_megahit_212580_658-1110
MMQTASALGYRSIAVYSEADALSPHVRQADEAVCIGPPPVAQSYLDIERILAAARETNAGAIHPGYGFLSENSEFAAACEAAGIVYIGPSAAAVELMGNKARAKAHMASAGVPCVLGYAGVDPSDEAFIEAASRIGYPVMIKAAAGGGGRG
>MP2809_megahit_229586_1-582
DRAMAAAAVNLARGIGYQSAGTVEFLVDDDSGEFFFLEVNTRLQVEHPVTEEVTGIDLVREQLRVAAGEPLGYGQDDVVVTGHAIEARLYAEDPSAGFLPATGILTAWRPADEPAVRWDSGVEEGDQVGVDFDPMLAKVVAHGPTRSDAAGRLALALERMHLGGVTTNRDFLVATLRHEAFLAGDTTTDFIERH
>MP2809_megahit_287528_1-675
SDFAVAVVEAGLVWIGPPAEAISTMGDKISARVRMIESGVQVIPGEELTVPDGADHLGVLASCAARVGYPLLLKASAGGGGKGMREVREPKLLRTEYEAASREASAAFGDGTIYVEHLLTGARHVEVQILADSHGSCIHLNERDCSLQRRHQKVLEEAPSPAVDSELRQAMGAAAVKAAQAVGYEGAGTVEFLLSSSDDFYFLEMNTRLQVEHPVTEMTTGIDLV
>MP2809_megahit_309946_26289-28286
MKRFNKVLVANRGEIAVRVIRGAKRMGYGTVAVYSDADAHALHVTEADEAVRLGPPPVGESYLDMDRLIDAAKASGADAIHPGYGFFSENPDFARACAEADIVFIGPLPESMEAMGHKSAAKDKMLAADVPCVPGYQGKDQSDDKLIEESKKAGLPVMVKAAAGGGGRGMRLVDDEAKLLESIQSARSEAKSAFGNGELLIEKAVVDARHVEIQIFGDTHGNVVYIGERDCSVQRRNQKVVEESPSPAVDEELRVAMGEAAVAAAKAVDYVGAGTVEFLLGQDKAFYFLEMNTRLQVEHPVTEMVYDIDLVEWQLRVAQGEAIPLSQDDINARRHGHAIEVRLCAEDPAQNYLPQTGTLLEWTAPEGIGVRTDHGLRSGHEISPYYDSMQAKVIAWGEDRETARVRLLKALEDCTFLGVVSNKDYLTEVLAEDAFVSGDFSTSFVERYFPQKVISKITPSSRHVALAAVALYVLDAEKLAAESDLSEELLGWHSAHEFPTDFKLRWRDTDYELELLVHDGRLFKVDVGDAHVEIELGQMRDGAFDYICEGVKARGRMARNGDVLWLTADGVTHPYTDLTFAPAEGAAPGSDGRILAHSDGKIVAVNVTEGDRVEKGKTLVVLEAMKMEFQLATPVPGVVKSVSVQAGDQVKGRQLLVELEPDAEG*
>MP2811_megahit_78245_1-984
HQKVIEEAPSPWLTHDLRKAMSKTAIQIGKLLNYVSAGTVEFIVDINTSKYYFLEVNTRIQVEHPITEETTGTDIVALQVYVASGGSLDSLGYFQHGLAPQVGHAIECRLCAEDPSRDFYPDLGTIRRWTPASTILPRSRDAYSRFDSGIETGSQVSVYFDSLMAKIIVWAPTRSLAVAHMVKVMANTVCIGIRSNQLFLQSCLLHAKFQDPEYTTSFIPELMTTLVQNPYIKRSDEFQSLLSFIPSMLQRKKIASPSVRRPFATVPTSFKNQKMDAANTQASMATIPSLGSKTNLIIWDGDHSVRIVPHSGPEPKESEQDLKPSVIL
>MP2811_megahit_86724_1-510
MTVFDKILIANRGEIAVRIARGARAVGCRSVAVYSSADAGARHVLEADEAVAIGAAPAAESYLAIDKLIAAAKASGAQAIHPGYGFLAENADFARAVEAAGLVFIGPSAEAIDLMGRKREAKQRMIEAGVPCVPGYEGADQSDEVLIGEGERIGFPLMVKASAGGGGRGM
>MP2811_megahit_92673_1-606
MRFLNAAGEYRTDNGEPLQTVAIYTDADRSSWFVREADQAVNLGPTMSTDPDTGTRRHTYLDLVALEAALRESGADAVWPGWGFVAENPDFVRMCERIDVRFIGPSAAAMDLLGSKIAAKTVAESVAVPVVPWSHGPVETVDDAVEHARRIGFPVVVKAAAGGGGRGIRVVTSEAELPNAFRSARAEAESAFGDPTLFVEAQ
>MP2811_megahit_94637_5498-5995
MRYYIINSEGKEVFFDVSSMGPRQSEAVGFKVEAEGSEVKEYYVRSLAGKNYISEDMISWEKAPKISNSKGLVNVNESLKVYRGFKPSGLGQASAGTLKTDMPGKVVKLLTAEGATVNKGDTLLILEAMKMENEIKAGVDGVVKTVNVSEGQNLESGHVMIEIEE*
>MP2811_megahit_115560_1-714
MSFEKILIANRGEIACRVIATAQSLGYRTVAVYSEPDAGARHVQLADEAVCVGPALASASYLNVDALLDACRKTGADAVHPGYGFLSENAGFSKACKDAGITFIGPDEDAIHLMGSKRLSKIAMIDAGVPCIPGYEGEDQSDATLLKEAERIGLPLMIKASAGGGGRGMRVVTDASEISAQLKSARQEAKSAFGSDELILERAVMQPRHVEIQVFGDRHGNVIHLGERDCSVQRRHQK
>MP2811_megahit_132919_1-645
TKADNHPTMRPAKMLKKLLIANRGEIAVRVIKTAKSLGYRTVAVYSEADAKALHVELADEAVCIGPAQVSASYLNAEAIIEAARKTGADCVHPGYGFLSENSGFARACKDAGLVFVGPPEAAIELMGSKRRSKIAMQEAGVPVVPGFEGDNASDEELINAAENIGYPLMIKASAGGGGRGMRLVEKAAELADNIQRARSEAKQAFGDGELILEKA
>MP2811_megahit_141023_1-1185
CAEAGVTFIGPPAEAIRLMGSKRLSKIAMQEAGVPCVPGYQGEDQSDDTLIKEAEAVGLPLMIKASAGGGGRGMRVVTEPQQIAAQLKSARQEAKSSFGNDELILERAVINPRHVEIQVFGDHHGNVIHLGERDCSVQRRHQKVVEEAPSPVVDEALRRRMGEAAVNAAKACDYVGAGTVEFLLGADGEFYFLEMNTRLQVEHPVTELVTGQDLVAWQLRVAAGEPLPLTQEQVRLTGHAMEVRLYAEDPAQGYLPQTGPVLSWRPANGEGVRIDHGLVDGAEVGSHYDPMLAKIIAFGASRDEARRRLIRAVEDTVLMGLDDNRRFLAAILRHPEFAAGDATTAFIDGPFADDPGLRAADTPEALWALAALLLTRIGAGDAAGRAGYRNWHSSG
>MP2811_megahit_143823_3-530
AFIGQDFADDASMAGDTPSSQLWALAALLRCEVETPTAELRGWHSSTLGAQPVQLRCGEHEQTVYIRYQDNHAELLVGEDNHRIEPLGPGLASIDGIRQSYRMYQDGKQSWLQCQGHSVCFEDATHSVAGSSDQAGSGQIRAPMDGAVIEVCAKAGDPVKRGQVLVIMEAMKMEHS
>MP2811_megahit_154534_2-850
VNDPKDLKKALARARSEAQHAFGLDEIILEKALPGPRHVEVQIMADAQGHVIHLGERDCSVQRRHQKVIEEAPCPVMTDKLRSAMGQTAVTAAQSIGYRGAGTVEFLLDEGGGFFFLEMNTRLQVEHPVTEMITGLDLVEMQIDIAQGLPLPLTQADVQFSGHAIEARLYAEDPGRGFLPCTGTVDLWKPPAIEHVRIDAGIDTGFEIGPHYDPMLAKLIAWGDDRESARCRLADALNKTVLFGLTTNRSFLVDALNRDTFADGCVTTAFIEQAFGPEDLSPA
>MP2811_megahit_186225_990-2390
EAKQAFGDDELIIEKAVIEPRHVEIQVFADRHGNAVYLGERDCSVQRRHQKVVEEAPSPFVTPKLRKAMGEAAVKAALACGYEGAGTVEFLVDKDRNFYFLEMNTRLQVEHPVTELITGQDLVAWQLMVAEGRPLPLAQDEIELNGHAIEVRLYAEDPASGFTPQTGTLHEFTPAEGEGLRFDSGVRSGDVVSPHYDPMLAKVIAWGQNRDEARRRLIRALEDTTVFGVITNRHFLSRIIADDTFGAGEATTAFLQQAFKNDPSLAPQPLTIRELALSACALSLGQSAQKGWSNAPATVMPMKLEARDETVELLVRHSGHKLLVAHGEEHYELHLQSQEPGLLCIIDNGVRQRCQYHRSGDSLYLQAFGRSWCVRDITHQPAQGALGAGSGKIQATMDGAIIDVLVAEGDQVEQGQTLVILEAMKMEHPVKADRTGTVGQLLARKGDQVKRGQLLADVQTTEEAES*
>MP2811_megahit_187847_720-2234
MDRFNSILIANRGEIAVRVMRTATALGYRSIAVYSEADALAPHVRQANDAVCIGPAPVAQSYLDIERMLAAARETDAGAIHPGYGFLSENADFAAACEAAGVVFIGPSAAAVELMGNKARAKAHMASAGVLCVPGYAGEDPSDDAFIEAASRIGYPVMIKAAAGGGGRGMRQVDDPAALTKALARARSEAQHAFGSDEVILEKALQGPRHVEVQIMADEQGHVIHLGERDCSVQRRHQKVIEEAPCPAMTDKLRSAMGETAVTAAKSIGYRGAGTVEFLLDEGGDFFFLEMNTRLQVEHPVTEMITGLDLVAMQIDIAQGLPLTLTQADVQFSGHAIEARLYAEDPSRGFLPCTGTVALWQPGRAEHVRIDAGIDNGLQIGPHYDPMLAKFIAWGDDRESARRRLADALTKTVLFGLTTNRTFLVDVLNRPAFADGCATTAFIDQAFGPEDLSPAVPGVEHAAVAAVMQYRWQRDAARQRALLVPADLLGWSSTGSLVSRYRYGL
>MP2811_megahit_189164_8975-10972
MKRFNKVLVANRGEIAVRVIRGAKRMGYGTVAVYSDADAHALHVTEADEAVRLGPPPVGESYLDMDRLIDAAKASGADAIHPGYGFFSENPDFARACAEADIVFIGPLPESMEAMGHKSAAKDKMLAADVPCVPGYQGKDQSDDKLIEESKKAGLPVMVKAAAGGGGRGMRLVDDEAKLLESIQSARSEAKSAFGNGELLIEKAVVDARHVEIQIFGDTHGNVVYIGERDCSVQRRNQKVVEESPSPAVDEELRVAMGEAAVAAAKAVDYVGAGTVEFLLGQDKAFYFLEMNTRLQVEHPVTEMVYDIDLVEWQLRVAQGEAIPLSQDDINARRHGHAIEVRLCAEDPAQNYLPQTGTLLEWTAPEGIGVRTDHGLRSGHEISPYYDSMQAKVIAWGEDRETARVRLLKALEDCTFLGVVSNKDYLTEVLAEDAFVSGDFSTSFVERYFPQKVISKITPSSRHVALAAVALYVLDAEKLAAESDLSEELLGWHSAHEFPTDFKLRWRDTDYELELLVHDGRLFKVDVGDAHVEIELGQMRDGAFDYICEGVKARGRMARNGDVLWLTADGVTHPYTDLTFAPAEGAAPGSDGRILAHSDGKIVAVNVTEGDRVEKGKTLVVLEAMKMEFQLATPVPGVVKSVSVQAGDQVKGRQLLVELEPDAEG*
>MP2811_megahit_192322_138-689
MLKKLLIANRGEIAVRVIRTAKALGYRTVAVYSEADANALHVEQADEAVCIGPAQVAASYLNADAILDAARKTGADCIHPGYGFVSENSGFAKAVKQAGLTFVGPPENAIELMGSKRRSKIAMQEAGVPVVPGYEGNNAGDDELIAAAKDIGYPLMLKASAGGGGRGMRLVESESDLADNIKRA
>MP2811_megahit_200660_25794-27755
MTALHKILIANRGEIAVRVIRSAKQMGYRTVAVFSDADDNAPHVQLADEAVNIGPAAVSESYLRVDAIIDAATKTAADAIHPGYGFLSENADFARACQAAGITFIGPSSDAIELMGSKRLSKLAMIAAGVPCVPGYEGDDQSDERLVAEAERIGFPIMVKASAGGGGRGMRLVDHAADLPEQLRSARSEALSAFGSDELILEKAVQQPRHVEIQVFADSQGNAIHLAERDCSVQRRHQKVVEEAPSPFVDDALRQRMGDAAVAAAKACNYRGAGTVEFLVDAQGSFYFLEMNTRLQVEHPVTEMVTGVDLVDWQLRIASGEPLPMAQSQLRLNGHAVEVRLYAEEPRQQFMPQTGRIARWQVPQGPGLRLDSGISEGQLIGAHYDPMLAKLICWAPSREEALRRLASMLQDTVLLGINNNLQFLQAVLRHPSFIAGDATTAFIAEHGEQCTPPPEPGTASLARAAAALYECNAAAAKTAPAWRRSAPASCVFTLAWEGQEYRIELVAMGRQREFSIAGQRHTLQVAASDAQSCVIEEDGVRRRIHFARNGKQLFLDDGSGHFIFDDTSHAAAKADAAAGSGLLKASMDGAIVDVVVAEGERVSRGQTLVVLEAMKMEHPLKADMDGTVAAIHCQAGDQVKSRQLLVELNEEAL*
>MP2811_megahit_228540_1005-1433
MKKEVTVNIDGKEFVVEMFVDNNLNIDSVVVDGEIIEIDEINNINIQESSKNIDAKLKLDSDELIKNESNSSSHNIISPMAGVILKIIKNKGDSVSKGDDLVVVESMKMQQIIKSDYDGIVDVINVDFKEQVSAGKILMTIS*
>MP2811_megahit_246459_1040-2509
MTKFDTVFIANRGEIAVRIASTLRSLGIRSVAPYTEPDSHAYHTEAVDLAVPISSYLDGAELIKLAKEHGAQAIHPGYGFLSENAPFCSACQEAGLEFIGPSPDAISKMGDKLVAKEQMTKAGLPMVPSWSGPPEQAVEGARSVGYPLLVKAAAGGGGKGMRLVKEESELPQAIERARGEARKAFGDDSFFLEKFIENPRHIEVQIFGDKHGNALCFGERECSLQRRYQKIIEEAPSLAVSPELREKLVEAGVNAVKALDYTGAGTVEFILDSSDNFYFLEINTRLQVEHPVTELVYGVDLVALQVSVAQGEPLKLDQSFLKPRGWAIEARIYAEDPDNGFMPSVGTLEVFHPPTGHNLRLDTGFRQKDQVSIHFDPMLAKLIAYGPDREAARLGLLAGLKEFAVLGVTTNIPYLGRILAHQVFVEGDFHTQFLESCGDMFGPRRSRENQELALALAGAFGSKSRPQAQAEMKPATSSPWQSLGDWKVN*
>MP2811_megahit_248030_756-1358
MSFEKILIANRGEIACRVIATAQSLGYRTVAVYSEPDAQARHVQMADEAVCIGPALASASYLNVDALLAACQQTGADAVHPGYGFLSENAAFAKACQNAGITFIGPDEAAIHLMGSKRLSKIAMIEAGVPCIPGYEGEDQSDATLLAEAERIGLPLMIKASAGGGGRGMRVVTDASDIPAQLKSARQEAASAFGSDELILE
>MP2811_megahit_248149_2-493
LVSRYRYGLAGNALDLTVSARGDDYRVRSEGAEIAVRMVADSENKARIEVDGRTIEVVYEAQSQTRAYLFMDGEAWCFDNQMVAAALSETQAGNGRVLAPMHGRVTEIMVKAGDVVRKGQRLASLEAMKMEHEIDAPVDGTVEQVVCALQVQVAIDDVLFEIS*
>MP2811_megahit_280474_17747-19624
MIRKLLIANRGEVAGRIIATCKTMGIHTVAVFSEADQDSLYVRLADEAVLLGPAPPAESYLSIDAVLKAAERTGADAVHPGYGFLAENADFARRVREAGLTFVGPAAEVIEQMGSKVAAREVCQKVGVPIVPGSDALDDDGLLDWASEHGYPVMLKASAGGGGKGMRRLFTPQELKEALGSSRREALKAFGDDKLYLEKAVVEPRHLEVQIVGDHRGQVRHLGVRECSLQRRHQKLVEESPPPNTSPELFNGLTEAAVKLAKAVNYTSLGTVEFLVEGETFYFLEMNTRLQVEHPVTEMITGLDLVQIQIQIAEGKSIQFAQQSVPFLGHAVEARLICEDAYQGFLPQTGTVLNWSTASSVRFDTTLESGAVITPHYDSMVAKVIAWSDDRPGALRLLQNALSSTVLLGVRTNIDFLQRLLERPEVQEGKVHTELVESVDWEAPDCAREQLLTAAASRWAALAGRNQALNSLPFSFAFEGHPPITVSDRRFRIEGREYDVRISNDALEVDGHRFNVVSAYQNGIWWVHTCQGTACFKEVPRLPVPGGAAGGGSLTAPMPGLVVEVMVKPGQQVEAGQALLKLEAMKMEQVILSPAEGIVAEVHFAVGEQAGEGDRLITLQSESGD*
>MP2811_megahit_292007_1-1494
DQSDATLLAEAERIGLPLMIKASAGGGGRGMRVVTDANEIPAQLKSARQEAASAFGSDELILERAVMEPRHVEIQVFGDRHGNVIHLGERDCSVQRRHQKVVEEAPSPAVDATLRAQMGEAAVNAAKACNYVGAGTVEFLLAPNGEFYFLEMNTRLQVEHPVTELVTGQDLVAWQIRVARGEPLPLQQDQVTLSGHAIEVRLYAEDPAQNYMPQTGKILHWRPASGDGVRIDHGLCEGYLVGSHYDPMLAKIIAWGESRDDARRRLIRAVEDTQLMGVGDNRAFLAAILRHSSFANGTATTAFIGGDFANDASLSGDAPQPSLWALAALLARPAKPHSPDLQAWHSSSVGAQPLKLRCGDTEHTLYVQTQQGTSTVQLGDTHLQLALESGQRVTINGVSAPYRFVHEGNQLWLQFQGHCVCFQDITHSAVAGVDKAGSGHIRAPMDGAIVDVLVQEGDNISRGQVLVALEAMKMEHSLKADCDGVVGPITLKPGDQVK
>MP2811_megahit_296793_3-143
AMKMEHSLKADCDGVVGPITLKPGDQVKRQQLLATITPADGSQESQ*
>MP2811_megahit_303408_12971-14854
MIRTLLVANRGEVAGRIISTCRRMGIQTVAVYSEADSGAVHVKLADQAVLLGPAAPSQSYLNIDAVLQAARVTGADAVHPGYGFLAENAEFARRVREAGLVFVGPTAEVIEQMGSKVAARKLCQEAGVPTVPGSGALQDNALVEWAQEHGFPVMLKASAGGGGKGMRFLNSLEELQSALGAARREAEKAFGSDEVYLEKAIVEPRHLEVQIVGDEHGNVLHLGVRECSLQRRHQKIVEESPPAKATPELLKGLTDSAVSLAKSVGYTSLGTVEFLVKDNAYYFLEMNTRLQVEHPVTEMITGLDLVELQLHLIDGDPLALSQDDVVFRGHAIEARLTCEDPYNNFLPAIGTVADWDPCPLSRVDACLERGSEVTPHYDSMVAKIISWADTRPKALRKLSRSLSRTRLLGVQHNLDYLVRLLQHPQVVSGDQHTNLVESLKLTRPETTAKQLLAAAATYWISHAGQRNSTLTVLPVEIQFEEEAEVWVCGNTYKIGNVEYCVQAEPGALVVDGHRFPVRASGSGDRWWIHTFEGTRAFKPLPRLPVPQLQGAAGTLTAPMPGSVVEVLVSEGDEVKAGQPLLKMEAMKMEQTITSPSDGRVGQIYFRPGDQVEAGATLLALEVEDAQP*
>MP2811_megahit_309560_6153-8165
MTRNIQKILIANRGEIACRIIRTAHKLGFFTVAIYSEADRNALHVLQADEAVFVGPADPTSSYLHSEKVINAAIETQADAIHPGYGFLSENADFARACEDAGLTFIGPNADAIALMGSKRLSKIAMLQANVPCIQGYEGGDQSEAALIENAKNIGFPLMVKASAGGGGKGMRLVHEASDLAAHISTARSEALNAFGNDELILERALIAPRHIEIQIFADGCGNTLYLGERDCSIQRRHQKVIEEAPSPFVDEQLRKRMGEAAVAAAKACNYCGAGTVEFLVDSDKQFYFLEMNTRLQVEHPVTELVTGLDLVEWQLRVACKESLPFTQEDIQISGHAIEVRLYAEEPRKNFMPQTGKVKVWKPATNARTDHGVYQNMEVSSHYDPMLAKIIVKAESRASAVRKMARALRETQIIGINTNKHFLQNLVQSSAFLGSDVTTAFIEQHAQHDDMKGSLSPSFSILAKAALLFALTQNKHASALVYDNALNKLTPTWQHTMGFAYPIIITCNDVTASMTVTPFTNHYRICDTGTKTEVTLTLLDLTPQSLVVEADKLRSTASYAANGNTLFIDDGTGHFMFSCVTHSKVDSQKTQGTAQVNAVMDGVIVALLVEQGGTVNAGDTVAIMEAMKMEHPLKAAIKGTVHLSPITAGDQVKSKQTIATILQADEVIHE*
>MP2813_megahit_118013_94-2106
MTRNIQKILIANRGEIACRIIRTAHKLGFFTVAIYSEADRNALHVLQADEAVFVGPADPTSSYLHSEKVINAAIETQADAIHPGYGFLSENADFARACEDAGLTFIGPNADAIALMGSKRLSKIAMLQANVPCIQGYEGGDQSEAALIENAKNIGFPLMVKASAGGGGKGMRLVHEASDLAAHISTARSEALNAFGNDELILERALIAPRHIEIQIFADGCGNTLYLGERDCSIQRRHQKVIEEAPSPFVDEQLRKRMGEAAVAAAKACNYCGAGTVEFLVDSDKQFYFLEMNTRLQVEHPVTELVTGLDLVEWQLRVACKESLPFTQEDIQISGHAIEVRLYAEEPRKNFMPQTGKVKVWKPATNARTDHGVYQNMEVSSHYDPMLAKIIVKAESRASAVRKMARALRETQIIGINTNKHFLQNLVQSSAFLGSDVTTAFIEQHAQHDDMKGSLSPSFSILAKAALLFALTQNKHASALVYDNALNKLTPTWQHTMGFAYPIIITCNDVTASMTVTPFTNHYRICDTGTKTEVTLTLLDLTPQSLVVEADKLRSTASYAANGNTLFIDDGTGHFMFSCVTHSKVDSQKTQGTAQVNAVMDGVIVALLVEQGGTVNAGDTVAIMEAMKMEHPLKAAIKGTVHLSPITAGDQVKSKQTIATILQADEVIHE*
>MP2813_megahit_131067_1040-2509
MTKFDTVFIANRGEIAVRIASTLRSLGIRSVAPYTEPDSHAYHTEAVDLAVPISSYLDGAELIKLAKEHGAQAIHPGYGFLSENAPFCSACQEAGLEFIGPSPDAISKMGDKLVAKEQMTKAGLPMVPSWSGPPEQAVEGARSVGYPLLVKAAAGGGGKGMRLVKEESELPQAIERARGEARKAFGDDSFFLEKFIENPRHIEVQIFGDKHGNALCFGERECSLQRRYQKIIEEAPSLAVSPELREKLVEAGVNAVKALDYTGAGTVEFILDSSDNFYFLEINTRLQVEHPVTELVYGVDLVALQVSVAQGEPLKLDQSFLKPRGWAIEARIYAEDPDNGFMPSVGTLEVFHPPTGHNLRLDTGFRQKDQVSIHFDPMLAKLIAYGPDREAARLGLLAGLKEFAVLGVTTNIPYLGRILAHQVFVEGDFHTQFLESCGDMFGPRRSRENQELALALAGAFGSKSRPQAQAEMKPATSSPWQSLGDWKVN*
>MP2813_megahit_139632_509-1942
MAFTKVLIANRGEIACRIMFSARELGYETVAVYSEADANAPHVHMADLATCIGPAPVADSYLNISAILAAAKRTAADAVHPGYGFLAENSQFAQACTEAELTFIGPSPQAIELMGNKRLAKLRMADAGVPCLPGYIGAAQGDDILTAEGIKIGFPLMVKAAAGGGGRGMRLVQDNIELAAAITGARSEAENAFGSGELILEKAVVDARHIEIQVFADNHGNCVHLGERDCSVQRRHQKVIEEAPSPAVDEALRARMGATAVAVAQAIDYVGAGTVEFLLGAEGEFYFLEMNTRLQVEHPVTEMITGLDLVAWQLDIASGDPLPLTQDQIEFQGHAIEVRLYAEDPYKDFLPQTGPVVAWRPSPNVRVDTGIAEGQEITPFYDPMVAKVIAHGRTREEARRRLLRGLDGTVLLGVPNNRGFLRNMLRHERFIAGGVTTDFIGANFSNPKRPIAGPVVVGLAGALLYRNSAFTQTGWQSA
>MP2813_megahit_160843_1068-2102
LRIAAGEELGYKQDDLSVDGHAIEARIYAEDTVNDFLPAPGTVMIWEPDLTTGARFEAGIETGSEISPEFDPMIAKVIVKARNRQEAARRLARVLENTRLQGITNNRDFLVSTLQSPEFIAGDTTTDFIERVNPSRSRQMAPMDIHHSAIAAVIAAQAQRRAQTRVLGTIPSGWRNSKMPPERVTYRQGEIEFIVAYRAQRNGNFEVSIGGDDYAVAVFSVDDAGVDLEINRRRFSASITQACENWLIHGAHGEIELKELPRFPDSTQADFTGGLVAPMPGKVTTTHVEEGATVEEGQLLLILEAMKMEHRITAPVSGMVKQMRVSVGDQVDNGELLVVLEEVE*
>MP2813_megahit_163783_523-651
MADVATKQITRLLIANRGEIARRIIRTAHEMGITTIAIYADSD
>MP2813_megahit_201408_3-1091
TSAETYLDAEKVYAACVASEADAVHPGYGFLSENARFAEAIMKRDITWVGPPTHAIEQMGDKLSAKQAMTDAGVPTLPAHELNVGDDLAKAAEAIGFPVLVKAAAGGGGRGMRVVESGADLEAAVESARREAEASFGDDTVFLERWLTASRHVEIQILGDNHGNVVHLFERECSIQRRHQKVIEEAPSSAVTPAIREKMGSAAVNAAQKIGYTSAGTVEFLLDGEDFWFLEVNTRLQVEHPVTEAITGLDLVREQLRIAEGEELGYDQDSLTINGHAIEARLYAEDPTKNFLPSPGTIQVWKPSSQARFDSGVEAGSEVSVNFDPMIAKVIAHAPTRREAAAKLARALETTQLHGITNNRDFL
>MP2813_megahit_221454_3-1133
KAHMIANGVACVPGYAGEDPSDDAFIEAAGRIGYPVMIKAAAGGGGRGMRQVNDPKDLKKALARARSEAQHAFGLDEIILEKALPGPRHVEVQIMADAQGHVIHLGERDCSVQRRHQKVIEEAPCPVMTDKLRSAMGQTAVTAAQSIGYRGAGTVEFLLDEGGGFFFLEMNTRLQVEHPVTEMITGLDLVEMQIDIAQGLPLPLTQADVQFSGHAIEARLYAEDPGRGFLPCTGTVDLWKPPTIEHVRIDAGIDTGFEIGPHYDPMLAKLIAWGDDRESARCRLADALNKTVLFGLTTNRSFLVDALNRDTFADGCVTTAFIEQAFGPEDLSPAVPGIEHAAVAAVIQYRWQRDTARQRALSVPDDLLGWSSTGSLV
>MP2813_megahit_223267_2-484
MLRTVLVANRGEIACRIIQTAKRVGLRTVAVYSEADIRARHVEMADEAVNIGPAPVAESYLNPNRILDAARSSASDTIHPGYGFLSENAAFARDCETAGMIFVGPHVHTIETMSDKAQARQVAEQTGVPVLAGIRSEDQSVAGLVSTGSILGFPLIIKPVS
>MP2813_megahit_259467_1-561
GKLISLSQEDIRPSGHAVECRIYAEDPYSNFAPATGRLLAWRPPSGMGIRLDSGVAEGQEISAYYDSMLAKLVAWGPDRQSAIGRMQRALQSFPVLGVTTNIPFLIRAIAHPDFRSGGYDTGFIARHPELTAPPESNHLNGAAVEIAERIWRSAGPIGGSNMSGQSPAGPQATQGPWRGLSKSTFP*
>MP2813_megahit_276920_620-1231
PGIEHAAVAAVIQYRWQRDAARQRALSVPDDLLGWSSTGSLVSRYRYGVAGNAFDLNVSVRGEDYQVRSEGAELTVLILADSENKARIEVDGRIVEVVYEPHSGTRTYLFMDGEAWCFDNHRAAAALSETQAGNGRVLAPMHGRVTEIMVKAGDVVRKGQRLASLEAMKMEHEIDAPVDGTVEQVVCALQVQVAIDDVLFEIR*
>MP2813_megahit_297087_2-1273
AREYESAGKTPQAKVLRSDAKMLSSMCKEAEEFGKALNLDSVSTFECIVEGEKHFFMEVNTRIQVEHRVTEMAYQLQFSNPDNPEDTFVVNSLVAAMLLINCYGEKLSRPKRLPRFVSGVEARLNATNPALKPHAGGVLRAWSAATENEIRDDQGIGISNPDTGLLQPYNLAGAYDSNVALSITHGISRRESFEKLTEILRCMEVRGHDLHLNVDFHYGLLHWLLGNDPMLKPNTRFVSSYLALAGKLKNFCDQINLDLAWKIQRDQVQKNYGSDGLQIYDQKITLILRPLKKLLNKTHLLMGWLSFQKSKNLHSKLSTFQNPVQTLADLYHFLRLEQHSGVPPSEQIWSNDQKLLETASAFYSELKTRFGKTDLSWQELMEILSAEKPPAKFKLGKNLKLWEGISAAHKGHQMSMELLQLPSI
>MP2815_megahit_13790_790-1167
PQVRQVRLPWGAKSVTVTISPDRSSGRRRSVVTGSMRESGSALAVEQDGDPTVRAPMDAVVVSLRVAAGAEVAKGDTVLLLEAMKMEMEVCAPVAGTVQSLALQAGQSVQSGTVLFAIEPAGPTS*
>MP2815_megahit_18770_141-659
GHAVECRIYAEDPYSNFAPATGRLLAWRPPSGMGIRLDSGVAEGQEISAYYDSMLAKLVAWGPDRQSAIGRMQRALQSFPVLGVTTNIPFLIRAIAHPDFRSGGYDTGFIARHPELTAPPESNHLNGAAVEIAERIWRSAGPIGGSNMSGQSPAGPQATQGPWRGLSKSTFP*
>MP2815_megahit_33315_2-712
SRHIEIQILGDSYGNIIHLGERECSIQRRHQKVVEESPSPMVDDEMREKMGQAAIKLASKLKYESAGTVEFLVDEKTKEFWFLEVNTRLQVEHPVTEEVTGIDLVKEQLRIASGEDLGYEQTDIDFYGSSIEVRLYAEDPGNDFLPVTGKMIAFEPTDDPLVRWDVGIESGSNITANFDPMLAKIISFGETRTEAANKLALAIENSHFGGMQTNRDYLVSILRSKEYLNGDTTTDFV
>MP2815_megahit_45278_2-418
QSIRLVIVSDKDGRLRFCHDGVSMTAVYAFRDDALFLDIFDGSYEFIEFTPELAVAPAEDGVDRLMAPMAGRIVAVCANTGETVIKGQVLLVLEAMKMEHEIKAIADGVIEDIAVATDDQVGPKQLLAVVTTLGSKQV*
>MP2815_megahit_52788_3-644
AFTPAEVSSADLASAGAIQHVLAMETHHSQSASVNEELLDWVSMGRVTDTKSYDVGEDAREVLVVPLNAGEYEVSVGAESHHLVVTDIDDNAMTLEVDGLSKRYHYHPEAPATLYLASDSLSMMLADNTRIPPEAEEAAGGGTITAPMHGQLLSIDVAAGDAVTKGQRIAVLEAMKMQHELIAPGDGAVVDVMAMPGKQIGAGDLIMMLELEE*
>MP2815_megahit_86876_354-605
MKINSVLIANRGEIACRIIRTANEMGIKTIAVYEDADSNATFVSMSDVAVKLKNGYLDADEIVDAAKKTGADAIHPGYGFLSEN
>MP2815_megahit_132008_1-378
LADSDNKARIEVDGRIVEVVYEPHSGTRTYLFMDGEAWCFDNHRAAAALSETQAGNGRVLAPMHGRVTEIMVKAGDVVRKGQRLASLEAMKMEHEIDAPVDGTVEQVVCALQVQVAIDDVLFEIR*
>MP2815_megahit_135474_3-1001
MTVGPFESAPRPFSRVMVANRGEIAVRILKAAREAGLGSVAVFSDADASSLHVEVADEAVHIPGESLAETYLNSEALISAALSSGADAIHPGYGFLSERSDFAVAVVEAGLVWIGPPAEAISTMGDKISARVRMIESGVQVIPGEELTVPDGADHLGVLASCAARVGYPLLLKASAGGGGKGMREVREPKLLRTEYEAASREASAAFGDGTIYVEHLLTGARHVEVQILADSHGSCIHLNERDCSLQRRHQKVLEEAPSPAVDSELRQAMGAAAVKAAQAVGYEGAGTVEFLLSSSDDFYFLEMNTRLQVEHPVTEMTTGIDLVLKQFEVAAG
>MP2815_megahit_171481_1-1029
MVDINSLRTCISDFHKFDSVLIANRGEIACRIIKTANKLGYRTIAIYTDADKKSPHVALADEAINIGLGPVNLSYLDINKIIDVAKQTNAQSIHPGYGFLSENSNFAKAVELAGLTFIGPKSEAIALMGSKSVSKKKMLEAKVPCIPGYQGDDQSDNTLLKSAKKIGFPLMIKASAGGGGRGMRLVNQVDDLKDALKIARAEALNAFGSSELILEKAFVNARHIEIQIISDAYGSHLYFGERDCSIQRRHQKVIEESPSPVMTKMLREKMGKAAVCAAKAVDYTNAGTIEFLVDDQLNYYFLEMNTRIQVEHPVTEMVTGYDLIALQFLVAQGAKLPMKQSDI
>MP2815_megahit_199450_1-852
YDPMIAKFVGFGENRESARQKLIHGLTKTALFGIKNNKQFLIECLRKPSFISGDFRTDFISKEFQDQDKTVEPKKLLDIAIVSCIQVIRDTQNLYAQTLCVSELLCNWTNAGCLKYRKLYMLGDDHFDLTLSPDANKTNTFDVLNLSTSEKLSLTVEILDDSRARCLFERNIIEVAFFELNVKQIYCEINGVSRLYEDMINNHQGGKRIASSGTVVSPMHGSLLEVNVNIGENVVEGQLLAVLEAMKMHYEIRAEISGQVEAVFSQKGDQISADDVLLEIKDR*
>MP2815_megahit_200676_3-422
MNTFNSILIANRGEIAVRVMQTASALGYRSIAVYSEADALSPHVRQADEAICIGPPPVAQSYLDIERILAAARETDAGAIHPGYGFLSENAEFAAACEAAGIVYIGPSAAAVELMGNKAHAKAHMIANGVACVPGYAGED
>MP2815_megahit_211449_159-1406
MSKITKILIANRGEIAARVIRTARSLGYRTVAVYSAADAGAFHVSEADQAVCIGPAATGESYLVGEKILDAAKLTGADAIHPGYGFLSENAEFSKACEAMGVAFIGPPADAIELMGSKRLSKIAMIEAGVPCIPGYQEAEQSEDTLIARAAEIGFPLMVKASAGGGGRGMRLVFEKSELAENIRIARSEAENAFGSGELILERAIVEPRHIEIQVFADEFGNAVFLGERDCSIQRRHQKVVEEAPSPFVDPELRQRMGEAAVNAAKACNYCGAGTVEFLVDKDKNFYFLEMNTRLQVEHPVTELITGLDLVEWQLRIASGEELPLTQEEVTLTGHAVEVRLYAEDPRNNFMPQTGTVRLWHYPTRAGLRVDHGIHPGQEVSPFYDPMLAKIIAFGESRPEAIRRLASAVQDTQLLG
>MP2815_megahit_263023_2-892
VHLGERECSIQRRHQKVVEESPSPVVDKELRSKMGAAAIKIASLLKYESAGTVEFLFDETTKEFWFLEVNTRLQVEHPVTEEVTGIDLVREQLKIANGEPLDFSQEDIEWFGSSIEVRLYSEDPGNNFLPVTGKLIAFEPTEDPLVRWDTGVETGSEITPNFDPMLAKIISYGETRVEAANKLALALENSHFGGLKTNRDYLISILRSDEFLKGNTTTDFLEKAKIKDEIKLNEEEIYFLAIAASMWIQGKNRYESEVLSNLSSGWNNARLPMQEIKLQFNDKPLTVKYKNNREEIF
>MP2815_megahit_267646_3-647
AESVGFPLMIKAAAGGGGRGMRLVNNISDLQKSCEIAKAEALSAFGSSEIILEKSIVEPRHIEIQIMADNFGNIISLGERDCSVQRRHQKIIEESPSPVVDAQLRTKMGEVACLAGKVINYSGAGTIEFLLDKDKNFYFLEMNTRLQVEHPVTEMVTGLDLVELQLNIADDQELPLSQEQVQLCGHSLEVRLYAEDPWKNFLPSTGKIEVWRKHK
>MP2815_megahit_296502_3-860
VTDKKDLQESLEGAKREALSGFGDERVFIERYVEKSRHIEIQILGDSHGNVIHLGERECSIQRRHQKIIEESPSPRITEEIRFAMGNAAVDLAKKIKYESAGTVEFLFDDKSGEFWFLEVNTRLQVEHPVTEEVTGIDLVAEQIKIARGEELQYSQEDIEWTGSSIEARLYAENPNNDFLPETGKMFAYEQAENDFMTRWDSGVHKDSVIGTNFDPMLAKVISYGETREDAARVLAKSLEDSHIGGVITNKDFLIATLRSDEFLKGNTTTDFIERVKPPRVKNLTN
>MP2817_megahit_28810_2-508
RGHAIEARLTCEDPYNNFLPAIGTVADWDPCPLSRVDACLERGSEVTPHYDSMVAKIISWADTRPKALRKLSRSLSRTRLLGVQHNLDYLVRLLQHPQVVSGDQHTNLVESLKLTRPETTAKQLLAAAATYWISHAGQRNSTLTVLPVEIQFEEEAEVWVCGNTYKIGN
>MP2817_megahit_135955_2-415
MSQGQLRQHSLGSDQVVDYRVDTQGETVRVNLGGNEIELAVTVQGDREGWCRAPDGSRHSFVWAWVGNSLELWLDGKVFIFEREERRRQGDRETPVGGADIVALMPGTVDQILVQPGDPVERGQTVIIVESMKMELSV
>MP2817_megahit_150260_3-713
IERLLTGARHVEIQVLCDRHGGAIHLNERDCSVQRRFQKIIEEAPSPAVSPEIRKAMGEAAVTAARSVGYIGAGTVEFLLSGNGQFHFMEMNTRLQVEHPVTELTTGIDLVQKQFEVAAGLPLGMDQPEVKQSGHAIEARIYAEDPNRGFLPSTGRLVMWQAPVGPGIRVDSGVRQGDEVTIDFDPMLAKLIVHAPDRHAAIRRLDTALADFVALGVQTNIGFLRSLAAHHAFQSGG
>MP2817_megahit_155986_3-512
AWGEDRESARCRLADALKMTVLFGLTTNRSFLVDALNQQAFAVGCVTTAFIEQAFGPEDLSPAVPSVECAAVAAVIQYRWQRDAARQRALSVPADLLDWSSTGSLESRYRYVVAGNTLDLNVRAGGEDYRVRCESTEITVRMVADSDNKARIEVNGCTVDIVYESQSGTR
>MP2817_megahit_228454_1-765
MNTFNSILIANRGEIAVRVMQTASALGYRSIGVYSEADALSPHVRQADEAVCIGPPPVAQSYLDIDRILAAARETGAGAIHPGYGFLSENSEFAAACESAGIVFIGPSSAAVELMGNKARAKAHMASVGVPCVPGYSGEDTSDDAFIEAASRIGYPVMIKAAAGGGGRGMREVGDPAALTKALARARSEAQHAFGLDEVILEKVLQGPRHVEVQIMADGQGHVIHLGERDCSVQRRHQKVIEEAPCPVMTDKLRS
>MP2817_megahit_253768_910-2376
MAFTKVLIANRGEIACRIMFSARKLGYETVAVYSEADANAPHVHMADLATCIGPAPVADSYLNISAILAAAKRTAADAVHPGYGFLAENSQFAQACTEAELTFIGPSPQAIELMGNKRLAKLRMAASGVPCLPGYTGAAQGDDILTAEGTKIGFPLMVKAAAGGGGRGMRLVQDNLELAAAITGARSEAENAFGSGELILEKAVVDARHIEIQVFADNHGNCVHLGERDCSVQRRHQKVIEEAPAPAVDEALRARMGATAVAVAQAIDYVGAGTVEFLLDAEGEFYFLEMNTRLQVEHPVTEMITGLDLVAWQLDIASGDPLPLTQDQIEFQGHAIEVRLYAEDPYKDFLPQTGPVVAWRPSPNVRVDTGIAEGQEITPFYDPLVAKVIAHGRTREEARRRLLRGLDGTVLLGVPNNRGFLGSMLRHERFIAGGVTTEFIGANFSNPKRPIAGPVVVGLAGVLLYRNSAFTQSGWQSTSPAGSLLHLRW
>MP2817_megahit_260289_1-186
ANTGETVIKGQVLLVLEAMKMEHEIKAIADGVIEDIAVATDDQVGPKQLLAVVTTIGSKQV*
>MP2817_megahit_274324_2-1336
IAVYSEADALSPHVRQADEAICIGPPPVAQSYLDIERILAAARETDAGAIHPGYGFLSENAEFAAACESAGIVYIGPSAAAVELMGNKAHAKAHMISNGVACVPGYAGEDPSDDAFIEAAGRIGYPVMIKAAAGGGGRGMRQVNDPKDLKKALARARSEAQHAFGLDEIILEKALPGPRHVEVQIMADAQGHVIHLGERDCSVQRRHQKVIEEAPCPVMTDKLRSAMGQTAVTAAQSIGYRGAGTVEFLLDEGGGFFFLEMNTRLQVEHPVTEMITGLDLVEMQIDIAQGLPLPLTQADVQFSGHAIEARLYAEDPGRGFLPCTGTVDLWKPPTIEHVRIDAGIDTGFEIGPHYDPMLAKLIAWGDDRESARCRLADALNKTVLFGLTTNRSFLVDALNRDTFADGCVTTAFIEQAFGPEDLSPAVPGIEHAAVAAVIQYRWQRD
>MP2817_megahit_277198_2-754
PSDEAFIEAASRIGYPVMIKAAAGGGGRGMRQVDDPAGLTKALARARSEAQHAFGLDEVILEKALQGPRHVEVQIMADEQGHVIHLGERDCSVQRRHQKVIEEAPCPAMTDELRSAMGETAVTAAKSIGYRGAGTVEFLLDEGDNFFFLEMNTRLQVEHPVTEMITGLDLVAMQIDIAQGLPLTLTQADVQFSGHAIEARLYAEDVGRGFLPCTGTVALWQPSMAEHVRIDAGIDNGLHIGPHYDPMLAKF
>MP2817_megahit_278645_1-726
IARGESLGYYQEDIDWYGSAIEARLYAEDPANDFLPATGSLIAYEPNPEVEARWDSGVEQGSIIGTDFDPMIAKVICYGENRVEAANKLSMALESLHIGGVVTNRDFLVSTLRSEAFLNGLTTTDFIEKVNPPRVFEPTENELIKAASVAAMWIQGKNHNEAELLGQLPSGWRNSRLPKQKINFSRGEIEIPITYRSRRDGKFDLNEESLVSIFNWDDHSISIEIDGHRITSKVSKLDNQIV
>MP2817_megahit_300725_1-528
PADLLDWSSTGSLVSRYRYGVAGNAFDLNVSVRGEDYQVRSEGAEITVRILADRENRARIEVDGRIIEVVYEPHSGTRTYLFMDGEAWCFDNHRAAAALSETQAGNGRVLAPMHGRVTEIMVKAGDVVRKGQRLASLEAMKMEHEIDAPVDGTVDQVVCTLQAQVAIDDVLFEII*
>MP2817_megahit_352925_906-2408
MFSKVLIANRGEIAVRVLQTLQAMGISTAVVYSDPDSNGPHVALADEAFALGGSTAEETYLDRCKIIDLALRCNAEAVHPGYGFLSENPDFSRECAEAGLVFIGPAPETIALLGDKIRSKETAVQAGVPVVPSSAVWQPGESQPDNLSSEIGFPLLVKAAAGGGGRGMRLVQRVQDLEQALESASREAVSSFGDGRVFLERYIPSARHVEFQVLADSVGNTIHLFERECSVQRRYQKVIEETPSTALDPDLRERMATAAVAMAKSSGYTNAGTVEFLVDADTGEYFFLEMNARIQVEHPVTEETLKVDMVELQTRIAAGESLPLSQDDLRPLGHAIECRIYAEDPYANFAPATGHLLAWRPPAGMGIRLDSGVTENQEITAYYDSMLAKLVAWAPNRKESTERMVRALESFPVLGIATNIPFLLRALAHPDFSSGEYDTGFVSKHDELTAPPETFYLNRAAGDIAERILQTNMIGPTGRGVIPIAEAPGPWHGLSKSVFP*
>MP2819_megahit_14143_3-509
LNPTEGVRIDRGVEEGNLISAFYDPLIAKIIGHGETREKALHNLQNCLETATLIGVKNNRNFLIDILNQESMLRGQVTTSFLDVTYSHGFCENTPKPVHYAVVAVLIHTGKMLKHLNQTNFISDELVGWASSDELKSSLTLKSGGETKKISLRQKNMGSYIAEIGGTPI
>MP2819_megahit_91240_3-1028
VKAAAGGGGKGMRLVNQESELPQAIERAQGEARKAFGDDSFFLEKFIKNPRHIEVQIFGDKHGNALCFGERECSLQRRYQKIIEEAPSLAVSPELRAKLVEAGVNAVKALNYTGAGTVEFILDSSDNFYFLEVNTRLQVEHPVTELVYGVDLVALQVSVAQGEPLALEQSFLKPRGWAIEARIYAEDPDNGFMPSVGSLDVFHPPTGHNLRLDTGFRQGDEVSIHFDPMLAKLIAYGPDRESARLGLLAGLKEFAVLGVTTNIPYLGRILSHQIFIEGDFHTQFLESCGDMFEPRKTQQKQELALALAGAFGGRSTTSQTKTEAGPATSSPWQSLGDWRLN*
>MP2819_megahit_108838_3-515
RLQVEHPVTEEITGLDLVREQILVAQGFPLSFTQESLEINGHAIEARIYAEDPTNEFLPATGEVLAWEMPTTPEARYDSGVTSGSKVSVNFDPMLAKVTTHASTREEAALRLARVLERMRIRGVITNRDFLITTLRHPRFLAGDTTTSFIEEVNPPRERTLNESELRNKAI
>MP2819_megahit_214928_1-627
IAVYTDADAMSPHVSIANEAINIGAGPIGDSYLSIKKIIDVAKKAGADAIHPGYGFLSENHNFSEACKSSGIVFVGPSPKSIELMGNKAQAKRIMKNAGVPCVPGEEVENKNDRELIISAETIGFPLMIKAAAGGGGRGMRLVNNITELQKNCEIARSEAENAFGSSEIIFEKAIIDPRHVEIQIMADNLGNVISLGERDCSVQRRHQK
>MP2819_megahit_225078_1-522
FGSSEIILEKSIVEPRHIEIQIMADNFGNIISLGERDCSVQRRHQKIIEESPSPVVDAQLRTKMGEVACLAGKVINYSGAGTIEFLLDKDKNFYFLEMNTRLQVEHPVTEMVTGLDLVELQLNIADDQELPLSQEQVQLCGHSLEVRLYAEDPWKNFLPSTGKIEVWRKHKSPD
>MP2819_megahit_245230_690-2423
DAIHPGYGFLSENDKFASLCQKENLIFVGPSAKSIQLMANKAKAKKILIEAGVPCIPGFELEGLIPKEIKKKAIDIGFPVMIKAAAGGGGRGMRLVKSKYELSESIKIAMSESQSTFGSSEIIIEKAIVAPRHVEIQVFSDNFGNCVYIGERDCSVQRKHQKIIEEAPCPVMTNDLRNKMGEVAVSVAKKIKYSGAGTVEFLLDSEDRFYFLEMNTRLQVEHPVTELISGLDLVAMQLSVADQQELKITQEDIVLDGHAIEVRLYAEDPENDFSPSIGRVELWKEPKIDGIRVDPGIKKGQTITPYYDGMLAKIIAKAETRSDALKLLLESLQKTILVGVKNNRDLLIEILSNEIFVKGEGTTAFFEKVYSKGYIAKEPAFIHYAIAASMHAFYQMECNRKRAIQIPNELLGWSNQGFLKTSIKLSFFGETRDINMVAKGPDTLEILNEDEKLTFTMHEDKLRLNGQSLDMMDFYVSSLDLYLFTSTSSFRFRNEIYRDKYDEKKSEVNILAPMPGVIHALDVSEGAKVSAGDRVAILEAMKMQHELIAGKDGKIGKIYFSTGEQVSADDLIMEIKE*
>MP2819_megahit_314454_1693-3063
FEKAIIDPRHVEIQIMADNFGNVISLGERDCSVQRRHQKIIEESPSPAVDDDLRKNMGEVACAAAKEINYSGAGTVEFLLDENKNFYFLEMNTRLQVEHPVTELVTDLDLVEMQLKVADGQALGVTQEDIELHGHAMEVRLYAEDPSNNFMPSTGKIEVWSPDSSSDTRYDNGIVEGQTISPFYDPMIAKVISKGKDREEAITKLRQSLLKTALFGIKNNRDFLISILSSAAFKSSEVNTSFLENNKFDASAVSLKEVEKAIIGAVIFIDLEAQENRMVSLGLEPELKGWSNIKNLKYPLTLKVAEEVISIELAFKGLTSFDVLNNGTVYKVAYKNDIIMIDGNEYPVFFSEVKNNTLFINISEFSFKAERVTSSLISHEIEDQGNVLAPMHGIIKEIFVSNGDKVEKGQIIFILEAMKMQHEVSATGTGLVSEVNVNEGDQVEAEQQLLNIEMEE*
>MP2819_megahit_348946_166-2085
MTIKKLLIANRGEIASRIISSAHDMGISCVAIYTEADKDTPYVREADQAFKLSDSYLNSKEILDIALKSNSDAIHPGYGFLSENAAFANQVKKLNIKWVGPSSNAIKKMGDKLTAKEIAIKANVPTLPMTSDPKKANSIGYPILVKAAAGGGGKGMRIVEKAKDLKESIKAAEREAEGGFGDKRVFLERYIKRSRHIEIQILGDAFGNIVHLGERECSIQRRHQKIVEESPSPMVDEEMREKMGEAAIKLASKLKYESAGTVEFLVDEKTKEFWFLEVNTRLQVEHPVTEEVTGIDLVKEQLRIVSGEELGYEQEDIDFYGSSIEVRLYAEDPGNDFLPVTGKMIAFEPSDDPLVRWDVGIESGSNITANFDPLLAKVISFGETRLEAANKLALALENSHFGGMKTNRDYLVSILRSKEYLDGDTTTDFVERVNLNSEIDLTEEEIFNFAKVGAMWMQGKNRSEAMVLQNIQSGWNNARLPYQEVKLSLDDQEYRVKYKSLKDGNFVSAESEIIRMFDWHEDFIDVEISNVRYRSKITMDDDLLLIQTHKGNLLFKILPKFNITQEEAIKGGLTAPMPGKVVEIKIKKGSNIKKGDTLVILEAMKMEHKVLAPDNGKIKEVLIKENDQVENGQTLVVLD*
