# Supplementary material for: Picoplankton nitrogen guilds in the tropical and subtropical oceans: From the surface to the deep
Source: PLoS One. 2025 Nov 5;20(11):e0335222. doi: 10.1371/journal.pone.0335222 (PMC12588538; doi:10.1371/journal.pone.0335222)
Supplement: S1 File — (ZIP) [file pone.0335222.s001.zip › supplementary info/N_cycle/G_uca_urea_carboxylase/info_uca_tree.txt]

Uca reference tree
################################

Urea Carboxylase (uca)

uca gene is always in synteny with ah gene, but when it is also in synteny with two adjacent genes (CgdA and CgdB) it has been recently described that it functions as guanidine carboxylase (uga).

Due to that, the trees tried with synteny searches were not clear and did not formed separated branches for the two possible functions. 

The final tree was constructed using only genomes downloaded from Genbank. The genome selection was based in the best 300 hits to urea carboxylase of Kluyveromyces lactis NRRL Y-1140 (PDB 3VA7) structure - https://consurfdb.tau.ac.il
This strategy is based in Sinn et all. 2020 DOI: 10.1111/mmi.14702


IMPORTANT NOTE about HMMs
=========================
The tree has been built with this TIGRfams:

- UCA: TIGR02712
- AH: TIGR02713
- CgdA: TIGR03424.1
- CgdB: TIGR03425.1

HOWEVER, any ORF in ENVISION was annotated with TIGR02712.
To search in SqueezeMeta results check for the TIGR02712
but also for K01941


TREE - files
=====
ref_database.faln   -> short ids
ref_database.newick -> short ids 
ref_database.log


Pickle files - labels
======================
uca_db_short_ids_id_dict.pickle - "UCAref_" -> uca genes from genomes - synteny found: UCA+AH (only)
ugaCgd2_db_short_ids_id_dict.pickle - "UGAref_" -> uga genes from genomes - synteny found: CgdB+CgdA+UCA+AH
ugaCgdA_db_short_ids_id_dict.pickle - "UGACgaA_"-> uga genes missing CgdB - synteny found: CgdA+UCA+AH
uga_noah_db_short_ids_id_dict.pickle - "UGAnoAH_" -> uga genes missing AH - synteny found: CgdB+CgdA+UCA
uca_gold_short_ids_id_dict.pickle - "goldUCA_" -> gold reference for UCA, from an actual culture with physilogical tests and proven function
uga_gold_short_ids_id_dict.pickle - "goldUGA_" -> gold references for UGA, from an actual culture with physilogical tests and proven function

Clusters
======================
There are only two clusters:
uca - score 1  -> for branches with UCA sequences only
no_uca - score 0 -> for anything else, UGAs with all other genes in synteny, or those missing one. 

Currently, the tree is not used in "reverse" mode to search for guanidine caboxylases.

iTOL file
======================
dataset_type_UCA_small_tre.txt -> to view the different groups of uca and uga 


  
