# Supplementary material for: Picoplankton nitrogen guilds in the tropical and subtropical oceans: From the surface to the deep
Source: PLoS One. 2025 Nov 5;20(11):e0335222. doi: 10.1371/journal.pone.0335222 (PMC12588538; doi:10.1371/journal.pone.0335222)
Supplement: S1 File — (ZIP) [file pone.0335222.s001.zip › supplementary info/N_cycle/G_uca_urea_carboxylase/K01968.fasta]

>MP0311_megahit_25001_3-779
HPGYGFLSENGAFAQQVVDNNLIWVGPSPETIVRMGNKKLARDIAEKIGVPVLPSISIEDVTNKEKVKEKGIQIGFPLLIKAAGGGGGIGMTVVHETEKLESQIQKTSELASRMFGDGTVYLEKYLQKARHIEIQIFGFGDGEVIHLFERDCSIQRRFQKIIEESPAPNIPQVVLDSMAEKACQLTASEKYAGAGTIEFILDVKTNEFFFLEMNTRIQVEHPVTEALTGIDLVKCQLLLAAGAEIKHKFEQREKNGTAI
>MP0311_megahit_27713_3-419
MFYSLLIANRGEIACRIARTAKAMGLRVVAVYSEADRDAAHVAIADTAHLIGPAQASQSYLNGDAIIAAAQAAGAEAIHPGYGFLAENADFAEAVLAAGLVWVGPPPSAIRAMGSKAEAKALMAAAGVPLVPGYHEADQ
>MP0311_megahit_38393_1-756
ICRAFQQNRGSQGFWRLANVAMVHRIKKLLIANRGEIARRIMRSAHHMGISTVAIYADGDVNEPFVREADQAVSLDGDTSLDTYLNQDKVLAAAKRTGVDAIHPGYGFLSENKTFAASVIEAGIIWVGPSVDAIAEMGDKLSSKSLMNKARVPTLPSIEIVKGSDIVKLAEDIGYPLLVKASAGGGGKGMRIVLSETELLEAVASARREAATAFGDDRIFLERWLASSRHIEIQVFGDHHGNLVHCFERECS
>MP0311_megahit_62784_1-552
RPRHVEVQVVGDKHGTVIELGTRECSVQRRYQKLVEEAPAPNLPDSTETGLRTAALRLAESIGYDSTGTVEFVVDDETGDYFFLEMNTRLQVEHPVTEAITGLDLVELQIRAATSSPLGVAQDSVAFAGHAIEVRINAEDATNDFAPQIGQVTVLDVPDSVRWDAAIELGSTITPHYDPMIAKL
>MP0311_megahit_66853_1-777
DDFRPRTGKINFLKLPTESDVRIDFGIEDGHRVSSDFDSMIGKIIAHGRNRKEAITKLKDGLSELTVLGCETNINALLAIIDLKSFHGDEVITTNYIKQNLSNILKQFEELTEKEIAIAALIALQKECAFSPSKMRQRIFGWQNHVRPVILKNRKKAQITVEVIQISPYILLNLSNKKSIKIESCTFKNSSLEAIVNNEKITCDYLVFGNFLHIKVDNQHKYLEFAKNLSATQNNYEPDRNIKAEMPGTVISVSSEVTK
>MP0311_megahit_69219_1-537
HPGYGFLSENPDFADAVRKAGFIFVGPPAKAIRAMGLKDEAKRLMADAGVPVVPGYDGADQDPHTLAKNAKEIGYPVLIKARAGGGGKGMRKVDSPDAFAALLDSAVREAVSTFGDGHVIIEKYITAPRHIEVQLLSDRHGTHLHLFERDCSVQRRHQKVIEEAPAPHMPDEVRTAMTR
>MP0311_megahit_73948_1-576
GAKQSLAALQSEANVLGYPLLIKAVAGGGGKGMRLVENPRDFAEALMSARSETQNAFGNSDVLLEKYITAPRHIEIQIFGDGQKAVHLFERDCSLQRRYQKVIEEAPAPGMSERMRNVMGAAAVRAAQAIGYKGAGTVEFIVDGSSGLREDGFWFMEMNTRLQVEHPVSEAITGIDFVAWQLRVAAGEPLPL
>MP0311_megahit_96511_3-710
LIANRGEIACRIIKTAKKMGIETHAIFHQKDFTSPHRKQADYAHEILGQNPNAAYLNSAQIISIIEDAKIEAVHPGYGFLSEDSSFPKLLEKHRISYIGPRSESVALMGDKIEALNYARTLDISTLSNVVLKNSIDKFISECKKLKFPIMLKLSGAGGGRGIKIIDDPKEIKKNVIDLNKEKERNFGSSNIFAEEYIANPRHIEVQIIGDGNGNIRHLFERECSIQRRYQKIIEET
>MP0311_megahit_117875_2-616
VCAENPERGFLPSSGLLEFYDYAEDSSASGSSLIRLDSGFEQKDRVGIHYDSMLAKLIVHGEEREKALETIQHALKNTAIIGLETNLGFLQKLVSHPQFLEGKADTLFIDACLPELLQNEETTPEWIYWACAIDFLQSEQESARQKAANSSNPHSPWLFFDNWRMGGEEPFQISFRDEENHQREVRLIERDSGFEVFSGKERIPL
>MP0311_megahit_119759_1-582
IQQETQIQLGKLWQEFPGRRIRLKHVGGGGGKGQRVINHPEEASDAVMEVLLESKATGPGDNKNFLIEVNIENTRHNEIQLIGNGSWCIELGGRDCSLQMHEQKLLEVSLTEEMLEEAMHQYHASGKTQEANILSKDLTMLQSMSSQAQAFGEALELDSVSTFECIVENDSHYFMEVNTRIQVEHRITEMVYGL
>MP0311_megahit_140290_3-683
MKKLIRTLLVANRGEIAQRIFRTCKREGIKTVAIYSALDSNSNYVKEADISVLLKGKNPIESHLDSEQIIKIAKKFNVDAIHPGYGFLSEKASFAKKCNDENIIFVGPHPESIELMGDKDRARIFVKDLGVPILPGYDNSNENGTKLLSEAKKIGFPVLLKASAGGGGKGMRTVFKESDFLGSLDEVKSEAKNIFGDDRIIIEKYIVSGRHVEIQILGDDEGNIFHF
>MP0311_megahit_142078_3-503
LGVSTVAVYSEADRDALHVRLADDDFHIGKATPEDSYLNHERILETAIRCQADAIHPGYGFLAENDVFAEACLSKGIHFIGPHPESIREMGSKSRAKQLMQEAGVPVVPGYHGDKQDYKTLRNEAEKIGFPLLIKPVAGGGGRGMRVVRQLNELEEALTLSRSEAKN
>MP0311_megahit_148733_43-630
LRKALKDTEIIGVKTNVNFLYNLTENSEFKMGIVQTGLIEQNIEKLIGFEAVSTQAIIAAALSYFSPKPDHSSYSHWINIIHKTRLFCGDGTIDIEFSQPDFNKIEISFFGKSYDVIFSKKNDWSFEGNQLPVSKNLMVKYWYLMIGSFYSSFKILLKLKRKLIRKIATFYLQCLVWYQKSISKMAVKCLRVSVF*
>MP0311_megahit_149405_2-520
EEAPAPNLSIDTRKKLFEAALAAVRPINYVGAGTIEFIADANKFYFIEMNTRLQVEHSVTEAISGIDLVEWQIRIANGERLPLSQEEITQNGHAIEARLYAEDPITFQPQAGVIKHLKLPLEKVRVDTAVKTGDVVSIYYDPMISKLTAHGSTRELARSKLLHAIEETEIDGL
>MP0311_megahit_153526_1-660
VLREMCKQAQDFGTALGLDNVSTFECIVEGDQHYFMEVNTRIQVEHRVTEMGYRLEFTNPDKPGDNFLVDSLVAAMFLVACYGQMLPKPQRQLRNLSGMEVRINTTNQGLQPHAGGILRSWSIPIEGELRDDQGIGLRNPDTGLFQPYHLAGAYDSNVALSVTWGRTRLENLEQMARVLREMEVRGTDLQLNLSFHYGLLYWILGVDSMVKPNTRFVESY
>MP0311_megahit_168368_400-2448
MSDTRFYTQFRKILVANRGEIACRVIKTARHLGIETVAVFSDADRRALHVEMADQAIHIGDSAPADSYLQMQRIIDAAKATGCQAIHPGYGFLSENAEFSGLCAANDLVFIGPPATAIETMGSKSAAKKIMQEASVPLLPGYHGGDQDEATLKEAADNTGYPVLLKAVAGGGGKGMRQVRSADEFSEAFAAAKREAQSGFGNDAMLVEKYLDRARHVEVQVFCDSQGNGVYLFERDCSIQRRHQKIIEEAPAPGIDDRLRTQMGEAALRAAAAVNYVGAGTVEFLLDEHGEFFFMEMNTRLQVEHPVTEMITGTDLVAWQLAVASGKPLPKAQNELSIQGHAIEVRIYAENPENDFLPAAGSLWRLKQPAANANIRIDTGVIQGDEVGVFYDPMIAKLIVWGETRTIAIQRVQQALGEYKIAGVTTNVDFLRRLIAVPAFREAILKTDFIEQHRRELFGHEDHTITLAQAGLYLTLAPVSQGATLEMATRKPQIDSSSPWHASDGWRINAPSFWHHIVLVDNEEKTITVKQDRTGAFEVVVADATYRGTAALAGSVLCSELNGIRHQVEIFEQALGHQRELIVFGSEHSLTCRTVAPDFGNESGRSDESNFKAPMNGTLTALFVEPGQQVDSGSTLAIMEAMKMEHAIKAPAAGTVTDVFYSIGDLVDGGADLLNFTPVEQS*
>MP0311_megahit_169010_1-660
IQLISWFPNFLETPMLFMDQQRNSKSSIWQKSFGFEDVKCLIVCRGPVRLETMQTFESMRASYGILLSEKDSIVYPQTLAPELRWIGKRNGKVHHVADYMGASREEKELRIEEILGICSRHSYTHLFAGYGFMAEDADFIQAVEDAGVAFVGPSSRVIRKAGSKDEAKQLARKLGVSVTPGEDRICALTLIRKAGENPLEQFKTWIQQHQLLLSKQFESK
>MP0311_megahit_171645_1799-2257
MQHTFASNEGPVEVTLSKQGDAYTLEGHTLVEDTRGRLRIRLENGETHLAHVAKVGDVWWVHLSGRTYRWERIEPGSTGAHDEGGLVAPMPGKVLEVLVLEGDEVSAGTPLMVLEAMKMEHRIVASSDGTVVRVHFSPGDQVEQGASLLELE*
>MP0311_megahit_186270_1-300
MKVTLLFNKVLIANRGEIACRIAATANKIGLQTVAIFSEADSGSKHVSLCDEAFLIESITPLESYLNQSEIINIAIKTGAGAIHPGYGFLSENSEFAQKV
>MP0311_megahit_188968_1-606
EMAESACRLAASQNYSGAGTVEFILDVKNNSFYFLEMNTRIQVEHPTTEMISKQDIVYLQLMQAIGEKPQNFINNPPCLSGHSIECRLYAEKPEKNFIPSPGHLNVLRLPRPSDAIRIEASYTEGDTITPFYDPMIAKIISFGEDRRHAIQKMLSALDQCQIEDVATNLALLKAILKDPAFKDARANTTYLEQNITTLMGL*
>MP0311_megahit_196791_315-524
TAPMHGQLISIDVAAGDAVTKGQRIAVLEAMKMQHELIAPGDGAVVDVMAMPGKQIGAGDLIMMLELEE*
>MP0311_megahit_200570_2-676
RHIEIQIFGDGQSAIHLFERDCSLQRRHQKVLEECPAPGMTGKMRDAMCRAAVIAAETIGYKGAGTVEFIVDGSDGLKEDRFWFMEMNTRLQVEHPITEEITGIDLVAWQFDVAMGRPMEKKQKDVSFEGHSFEARIYAEDPNNQFLPDTGKIIHLHFPSNIRVDTGIRTGDIVSPFFDPMLAKIVSYGKDRSSALSKLRKALKDTEIVGVKTNVNFLYNLTENS
>MP0311_megahit_206279_235-501
MLFNKVLIANRGEIACRIAATANKLGVKTVAIYSEADTGSKHVSLCDEAFLIESSMPLESYLNQSEIIKIAIKTGAGAIHPGYGFLSEN
>MP0311_megahit_225387_2262-2723
MHHEFKFGGEKYEITIAKDGQTWLLGDYTASVCDDGRVLVISPDGSTKFAHSAKVGDTWWVHYAGHTFCLEKTEPGSQDNDSDQGMTAPMPGKILEVKVKDGQSVEAGELLLVMEAMKMEHRIVAPKSGKISKISFSVGDQVQQGDTLVEMAD*
>MP0311_megahit_238423_3-587
MINKLLIANRGEIACRVIKTANAQGIKTVAVYSDADKNALHVQMADEAVYLGPSPSKESYLRGELIIEKAKELGVDAIHPGYGFLSENAEFANLCAKNNIIFVGPPASAIEAMGSKSAAKHIMEKAGVPLVPGYHGDDQSEAVLKGAADEMGYPVLLKAAAGGGGKGMRQVWSEKEFSQALNAAKRESMASFGDD
>MP0311_megahit_240728_2-475
SFLVSIEKKHFQILRPFKTKMLMPAIRWVSQNYGSLLRSAETKNKSINFYADLEHITFFLKERTLSFVSPRKATTSKTDALDETSFTAPMPAKVISVNVHAGTEVTAGTILVILEAMKIENPIRATKSGVVETVFFAEGDIVEEGEILLKFTPAEIN*
>MP0311_megahit_244231_240-638
TDKDNLVKMISWDRNFIDVEIDENRIRSKVTFENGLLLIQSKSGDVLFKVLPKFNTSKKEIIEGGLNAPMPGKVVDIKIKKGVKIKKGDTLVILEAMKMEHKVIAPSDGKVKEILIQKDEQVENGATLVVLD*
>MP0311_megahit_252161_1785-3254
GGKGMRIVEDKKDLKEAIAGAQREAKTGFGDDRVFIERYVASSRHIEIQILGDSQGNVVHLGERECSIQRRHQKIIEESPSPRVNTEMRAAMGDAAIKLAKKLKYESAGTVEFLVDDKTGEFWFLEVNTRLQVEHPVTEEVTGKDLVYEQLRIARGEELGYSQDDITWTGSSIEARLYAEDPSNDFLPATGTLIAYESDINIDARWDTGIEQGSVVGTDFDPMLAKVITKGKTRMDAANKLALALESLHIGGVTTNRDFLVASLRSEDFLNGKTTSDFIEKTNPQRAVILDGESLENALSAASLWIQGQNRENAAILREIPTGWRNSRLPGQKITFNYRDQDIEITYRSNRDGSFTVNNGTTAKIIEWTPSGIDIEVNNSRFFSKITRDSDSIVVHGPWGDALFKILPRFTLPGSEQQAGGLVAPMPGKVIDLKVKVGSKVKKGDTLVILEAMKMEHQVKASEDGKVTKVLIKKDDQLENGALLMVVDN*
>MP0311_megahit_258701_2-649
MFKKLLIANRGEIACRIASTARRMGIRTVAIYSDADRDGLHVEACDEAVAIGGTSSADSYLEINKVLSAAIETESDAIHPGYGFLSENPVFAKECAAAKIIFVGPPATAIEVMGSKSKAKKLMESVGVPLVPGYHGEEQEVSYLSQKANEIGFPVLVKASAGGGGRGMRIVESLDDLEAAISSSKREAKAAFSDDHLMLEKFITEPRHIEVQIFAD
>MP0311_megahit_258777_1-657
DEAVNIPGSSVSETYMNGPAIISICKKYEANAIHPGYGLLSENAKFVKSVEKNKIIFIGPKSTIIKNMGEKDKAKLIMEEAGVPVIPGYHGDNQDKDFLRKKADEIGYPVLIKARSGGGGRGMRVVQNKENFFSALEEASSEASTNFNDKNILIEKYITKARHIEVQIFSDQHGNVVHFFDRDCTLQRRQQKIIEEAPSPKLSEEIRKFLGDLAVNALK
>MP0311_megahit_280536_4603-5082
MKKILIANRGEIACRIIESCKKLNLHTIAVYSDADKKGKHVRIADEAVHIGESKAQESYLSTRKIINAALSSKADAIHPGYGFLSENSEFAQNVMDSGITWVGPKPNNITSMGNKDIARELAIKSNLPICPGLKNDEIESSDLEKKCMEIGYPILIKASA
>MP0311_megahit_282002_2-340
HYDYNKLHIVNDTYYLIKDKVIFEFSKSLISTNENGNLSSGEILSPMHGVISKVNVTNNKKVSKGETLFILEAMKMQHEIKADIDGLTCDIRVKENSQVSMGDLLVKISPKS*
>MP0311_megahit_283141_1-1221
VYSEADKNSQHVLMADEAYLIGAPPVRESYLNSKKIIEIAERSNANIVHPGYGLLAENAHFASLVETAGLIWVGPSPSTISTMGDKGKAREIARQADVSILPGSPAISSSSLSSLSTFSKQLEFPLLIKATGGGGGIGMRSVGNEAKLFETAKTVSELAERLFGDGSIFLEHHIDDARHIEVQVFGLGDGRVFHLGDRECSIQRRFQKVIEEAPAPRIPANVRSEMAESACRLAASQNYSGAGTVEFILDAKNNSFYFLEMNTRIQVEHPTTEMISRQDIVYLQLMQAIGDKPENLMDNPPCLSGHSIECRLYAEKPEKNFIPSPGHLKLLRLPSPSNAIRIETSYIEGDTITPFYDPMIAKIISFGEDRSRAIQEMLLALEQCQIEDVATNLTLLKAILKDRAFMS
>MP0311_megahit_294163_1-768
NKKGDFISPYYDPMIAKIISHGKNRKEAINHLRNCLFDIEVAGITTNLNLLKKLLKNNHFREGNIYTKFVENNIEQFMDKDIEPQLKALASLIIFNNLTPLQQNYWYNWKPTTYPINITIGKKVTTFFIIKTSNKNFEVSFNNQDFYFSSVSFHDSTLKAKTKNKKFEVKFYVFRDKLTGNKNFTIFSDENTFNAVLKNSLTQDSVEQSKFEDSVFAPMHGIIKINNLKIKNRVKKGDVLLKLEAMKMEYSLIAPR
>MP0311_megahit_302255_319-1365
QNELTLTGHAFEARIYAEDPNNEFLPSTGTLCLLRTPKENDVVRVDTGVVEGDEVSVFYDPMIAKLVVWGENREIALKRLISALGDYYIDGVSTNIDFLKRVATHPAFVAAELTTTFVEKHHDSLFSATSNDAASDDTQVNIPVMALLSLLNRKVSRSDKTPSVWSTAGAWRANANHTETLTLLCNQEEVHVGVKHQRHGTEDAWELSVGDNSYNVKGKLVDSALHATINGYKSTFTYSDNDGVFTLFNKDTHAKFSLISASLGDDNDDNGDANFSAPMNGTIVAHLVEKGVLVKKGEPILVMEAMKMEHSIIAPHDGAVEEFFFNPGELVDGGATLLAFSTKEAAEV*
>MP0311_megahit_307099_2537-2959
MKKYLLEIDGKKYEVEVDLSGPNPSVLVNGKKIDVTIDNSNNLEKPKISRKQTKKTAEEKNDAAVESTNDPGDLKALMPGKVTKVLVSSGQNVKVGEPVLLMESMKMEQTIVATRDGSVSEILVSEGDTVEVGKIMIKIN*
>MP0311_megahit_307637_1323-1526
MYSKILIANRGAIARRIVRACHDLSIRSAVVFTEPDQGAPYLSEAGEAHLIAGRSPVDSYMNTEQLLK
>MP0311_megahit_312343_3-545
DFSASGNKHMEFDEVAVLGALLMTKYSERLINEAIGFEDELYGWSNSKTIYYPLSFKANDDIYSVHIELKKASSITIIFEGKKIQVLLNEDHVELNNEKIKLDFIEYNENKLFASYLGKSFKAELIKEDLKIEDIDKGGKIRAPMHGVIRELFVSVGEKVKKNQVILILEAMKMQHEITAS
>MP0311_megahit_312436_1-942
ESKKSYLNIKRIIEVALENKIEAIHPGYGFLSENYLFAKKVEASGIKFIGPSWKSIRAMGNKNNAKEIISSANIPLVDGFLVDKEKPVENKNKVKEIGFPVIAKAAAGGGGKGMRVVYRESDLQDSIEAVAREARSSFKDDEVIIEKYIKGGKHIEIQIARDNHGNCIHLLERDCSSQRRYQKVLEEAPSLSIPEPTKRRMYEAAIDIANKIDYRSLGTIEFIVDVQSQKDDLPFFFLEMNTRLQVEHPVTEEILGMDLVELQINIAAGKKLDIDNDKVIPSGHAIEVRIYAEDPKNDFLPSPGLIQALNLPKE
>MP0311_megahit_323920_3-401
MIKKKIKKLLIANRGEIACKIIKCAKNLDIPTVAIYSNEDADSLHIQLADEAVNIPGSLVSETYMNGPAIISICKKYKANAIHPGYGLLSENAKFVKNVEKNKLIFIGPKSKIIKNMGEKDKAKLIMEEAGVP
>MP0311_megahit_325452_3-566
YHGDDQSEAVLKGAADDMGYPVLLKAAAGGGGKGMRQVWSEKEFSQALNAAKRESMASFGDDHMLVEKYLTRPRHVEIQVFCDTHGNGVYLFERDCSVQRRHQKIIEEAPAPNMSQSVREKMGEAAILAAKAINYVGAGTVEFLLDEDDSFYFMEMNTRLQVEHPVTEMITREDLVHWQLTIAEGKPL
>MP0311_megahit_330390_2-499
ISPYYDPMIAKIISHGKNRKEAINHLKNCLFDIEVAGITTNLNLLKKLLKNKHFREGDIYTKFVENNIEQFIDKDIEPQLKALASLIIFNNLTPSQQNYWYNWKPTTYPININIGQKVISFCITKTSNKNFEVAFNNQDFNFSSVSFHDSTLKARTKNKNFEVKFY
>MP0311_megahit_354145_559-2478
MTIKKLLIANRGEIASRIIKSAHQMGISTVAIYTDPDANSPYVREAKEAFKLDSSYLDAKTIIEIATTANVDAIHPGYGFLSENSNFANLVSKSNIKWVGPSANAIKKMGDKLTAKKLSEKANVPTLPMTSDPKEAKKIGYPLLIKAAAGGGGKGMRIVKSQKDLKESIASAQREAEGGFGDKRVFIERYIAKSRHIEIQILGDSYGNIVHLGERECSIQRRHQKVVEESPSPVVDEELRNEMGAAAIKIASLLKYESAGTVEFLFDETTKEFWFLEVNTRLQVEHPVTEEVTGIDLVREQLKIANGEPLDFSQEDIEWFGSSIEVRLYSEDPGNNFLPVTGKLIAFEPTEDPLVRWDTGVETGSEITPNFDPMLAKIISYGETRVEAANKLALALENSHFGGLKTNRDYLISILRSDEFLKGDTTTDFLEKAKIKDEIKLNEEEIYFLAIAASMWIQGKNRYESEVLSNLSSGWNNARLPMQEIKLQFDDKPLTVKYKNNREEIFTTDKNNSVKINSWDKNFIDVEIDNTRIRSKVTFDNELLLIQSKCGDVLFKILPKFETVKKVAIEGGLNAPMPGKVVEIKIKKGTKIKKGDTLIILEAMKMEHKVLAPSDGKVKEILIHKDEQVENGATLVVLD*
>MP0311_megahit_354537_1476-3452
NFNELKTAVDKTKNLAKKAFGNSDIFLEKFIRNSRHIEIQIFGYGERNSVHFYERDCSIQRRFQKIIEESPAPKVDQSIINEMAQMSVKFASDQKYEGAGTIEFIYDIDQKKFYFLEMNTRIQVEHPVTEEITGIDLVELQLKYALNLDTSQVLQSKISKNGNTMECRLYAEDPKKNFLPSPGKISKLRFPEVSKDIRIDIGVGEGDEISFYYDPMIAKIICKGNSRTDVIRKMTDFLQSMQIEGIKTNKEFLIEVLKNNSFNDAKFNTKFIENNLSIFTKYEDKKEIKEEIVKHIKTEEKKEIKKEKSENKNYTEKDVKAFENIISKAPKKSNGQNYSEKDLKAFENIVSPKKEVKEISETKINNVPGKIYDTPKFLPAGDKYMLIEFGNVMNLELNFTAQNLAKAIKDHKIIGVYETSPCFASMIVHYEPEEIKFHELKKELLNLIESLGPTDDIEINSRVFSFPTVYLDKWTQECIEDYSKKIAKKKPDPELIVELNDLESTEQFVRVHSSTEYWVAAIGFWPGLPFMMALDPRCKLTVPKYNPPRTWTPKGTVGMGGASTCIYPDRLPGGYQIFGIIPVPIWDTKKSFPVFENNICLFQPGDRVKFVPTSYEEFDHVYNKIEDGSYDYNIVDYQKFSVKNYKKWLTTIDSNKRF*
>MP0311_megahit_355703_2027-3946
MTFHKLLIANRGEIACRIIKTAHEMGISCVAVYTEADANSPFVRMADQAVRLSDSYLNGKEIIDAAIKTGAEAIHPGYGFLSENAKFCRDVTKANLIWIGPSSKVITSMGDKLKAKDIAEKAGVPTLPMTTDPKRANSIGYPILIKAAAGGGGKGMRIVEDKKDLKEAIAGAQREAKTGFGDDRVFIERYVPVSRHIEIQILGDTYGNIVHLGERECSIQRRHQKIIEESPSPRVDDEMRKAMGQAAIKLAKKLKYESAGTVEFLVDDKTGEFWFLEVNTRLQVEHPVTEEVTGKDLVYEQLRIARSEELGYSQEDITWSGSSIEARLYAEDPSNDFLPATGTLIAYQADKNIDARWDTGIEEGSVVGTDFDPMLAKVISKGKTRTDAANKLALALENLHIGGVTTNRDFLVASLRTKHFLAGKTTSDFIEKAKPERAVKLEGDILENASCAAALWMQGKNRSEAKVLQGMPSGWRNSRLPKQKLSLKYLEKEIEVSYKSNRDGSFHINENTSARIFDWSSKGIDIEVNGSRFYSKVTQDDDQLVVHGPWGDALFKLLPRFTLPGLEQQAGGLVAPMPGKVIDLKVKVGSKVKKGDTLVILEAMKMEHQVKASDDGKVTKVLVKKDDQLENGAVLMVIDK
>MP0311_megahit_358894_2-532
GIGMSVVQNFKDLANAIEKTSNLAAKSFGNGDIFIEKFITNARHIEIQVFGFGAKGSVHLFERDCSMQRRYQKIIEESPAPEVDRELINNMAQAAVKLSSDVKYEGAGTVEFIYDVQEMKYYFLEMNTRIQVEHPVTELVTNNDLISMQINFAFNRKNKFLNQNKIKTYGHSIECRV
>MP0311_megahit_360377_4464-5645
NLAKNLQYTSAGTIEFLYDDKTDEFWFLEVNTRLQVEHPVTEMVTGIDLVAEQISIAQGNKISISQKDLVFKGHAIEARLYAEDPENNFLPDIGKMIAFEKHPNDDARWDNGIMSGSIIGTDFDPMLAKIISWKKTREQAALSLAKSLESAHIGGIRNNRDFLVSILRSEEFLDGDTTSDFLEVTGISRGKHLTDQELNEVLAIATVWIQKNNKKYVNVAKSLPANWTNGRLPKQKNTFIFKGDEISVLYKNISDNVIEVFDSVVEIIDVSSNVVEILFNSKRLSAKVTQDGELLLIHQSFGDILLSLKPRFMLPGKSTQTGGLTAPMPGKIIGINTKVGTKVKKGDTLLILEAMKMEHSIKATSDGLVKELFFKKNDQVENGATLLILEPKK*
>MP0311_megahit_369880_3-1070
TVEFIFDENTNEFWFLEVNTRLQVEHPVTEMVTGIDLVKEQIKVASGKRLSFQQSDIVFKGHAIEARLYAENPNNNFLPETGTIANLSFSNSANIRWDSGIKKGDKVTPDFDPMLAKVISFSETREESANILSKELKSIHLPGVITNKDFLIGCLENKSFLSGKTTSDFIEREYKKLFPLKDKGNIDRCMKATVAWIQFYQKTNNSNLNFLPRNWTNGILPKSTLSFQLNDEEYIFKYSNTGNFLEIYREHFERISLSKIEMIEVSENLIICEIDGTILNASITKFGENISINSGQGDLILRILPTFNDPNEVVTEGSLTAPMPGKIIKINAKLNKSVKAGETLLILEAMKMEHAV
>MP0311_megahit_374801_6208-6705
MEWEIADLEDKFSVDLTEREGKVTISSVTVNGNTHEFPEIRISKIGKNSTISLETESGTRPAHVKKIEGKWWIHLEGEVYVVNEVEKGGKTSESAGGLSAPMPGTILEVMVKEGQRVREGQPLMTMEAMKMEHRIVAPKSGEVISVNFNQGDRVDMGATLVELGD*
>MP0311_megahit_375496_352-501
SVKKGDTLIILEAMKMEHKVSAPSSGKIKNILVSKGEQVENGQTLVVLD*
>MP0311_megahit_386629_530-847
KITYHEGKFLIQTIKGDLLFEMKERFESSSINEIAGGLTAPMPGKVVDVPVKKNESVKSGQTLVILEAMKMEHKVTAPSDGNVKEVLIAVGDQVESGSTLVILED*
>MP0311_megahit_389907_252-929
MTIKKLLIANRGEIASRIIRSAHDMGIATVAIYTEPDSNSPYVRQANEAFKLETSYLDSKEILNIASKANVDAIHPGYGFLSENYNFANQVKKANLKWIGPSANAIKKMGDKLIAKTLSEKAGVPTLPMTNNPKNADKIGFPILVKAAAGGGGKGMRIVRKQKELKDAITSAEREAEGGFGDKRVFLERYIAKSRHIEIQILGDSHGNIIHLGERECSIQRRHQKV
>MP0311_megahit_401581_1-858
KSMGNKDIARELALNSNIPICPGINNVHKLSDEQLKTKCEAIGYPLLVKSSAGGGGIGMSVVQNFKDLANAIEKTSNLAAKSFGNGDIFIEKFITNARHIEIQVFGFGAKGSVHLFERDCSMQRRYQKIIEESPAPEVDRELINNMAQAAVKLSSDVKYEGAGTVEFIYDVQEMKYYFLEMNTRIQVEHPVTELVTNNDLISMQINFAFNRKNKFLNQNKIKTYGHSIECRVYAEDPSQNFLPSPGKITKLKFPKIPNGIRLDWGYDERDEVSFYYDPMIGKIISH
>MP0313_megahit_15611_1-534
SVPAEAVILAAVRLLEDRKQQTRSSPWLRTDAWRLNQPREDRLHFAEPDDGPRIVVGIAFTQDGYELELWDKTYAARDITFEADSISWSADGTLITVHVNGADHLLRYLHPDLMDEVADHIESDITAPMPGVIVDVPIEAGQTVGRGAILIVMEAMKMEINITAPAAGVVKAVYYAVG
>MP0313_megahit_29380_3-572
PVTEMVTGIDLVEWQLRVAAGERLPFAQEDIRCKGYAIEARVVAEDPSQDYRPQTGRISHYAEPRASGLRIDSGIGPGSEVSHYYDSMLAKVIALGPEREIAIRNLKRGLANFQIGGVGVSTTFLCDVLETEQFQSATHQTNTLDVLFPDGWRPPEITSMQIAQVALAKHLYGERSIRIAAKSPWYGLGA
>MP0313_megahit_30065_115-642
MRMDIEVNGSTHEVMIETVTGSPDHFVVSWAGIRYEIDTCVVSRDRYGVLLSLLEVAGDARSFQARCSPVDRNGAMTVRVHGVEHDVLVNGSRSRVATADSSESHGGRLTAPMPGKVVRVLVAPGDEVDAHQPLVVVEAMKMENELTAVCAGTVTDVAVAEGDSVKSGRLLVVIE*
>MP0313_megahit_31590_349-666
VDDGKSLHIFVNGNYQVLEKVERGLDGDSEEAGGSLTAPMPGTVIEVKVSEGDSVEAGQPLIILEAMKMEHTINAPTAGTVAEVLYNAGDLVNDGAELLILDATD*
>MP0313_megahit_40600_1-585
LQGHSFEARIYAEDPSNDFIPCSGHIDALFTPNESEFVRIDTGIAAGDEISPFYDPMIAKLIVHDDNREAALGRLSKALEQFHLAGFSCNVNFLHNLTNHPTFQAGAPDTHFIEDQGERLVAKNEQQSVIATVVAAYAYAHQLKGESSSPWQQLTGFMLNSDAKTTIPFVDLDVHAVKTSDGFRISLDGVDYTTS
>MP0313_megahit_42527_57-614
MDRPFERILVANRGEIACRIMEVAAEMDMATVGIYSDADSGSMHASMADLAVRIGGNTPAETYLDMDKIISIALQNGVQAIHPGYGFLSENAEFAQKCADHNIVFVGPSAEVIEQMGSKSTAKTIMQKAGVPVVPGYEGADQSLKTLKAEAQKIGVPFMIKATHGGGGRGMRIVRDMNDFEVLLKS
>MP0313_megahit_43750_2-130
EAMKMEHSLLAARDGVVAEVLVAAGDQVSAGAALVRLEEESA*
>MP0313_megahit_47420_2-538
LVSEPSAIATAIATARSEAGSAFGDDAVYLERQLQSPRHIEIQILADEYGTVVPFVERECSIQRRYQKLVEESPAFGMSLQRRSAMADAAVSIAKAVGYTNAGTVEFLVDESGAFYFLEMNTRLQVEHGVTEAVTGVDLVRWQLRIAQGEKLDITPERTLTPSGHAIECRVYAEDPDAS
>MP0313_megahit_49060_2-271
AVVDSRRGVRRVGEEDASGSREVVAPMPGRIVRLLVAVGDEVIERQDLVVVEAMKMENVLKAPKAGRIKKVPICEGMTVEVGQPLVAFE*
>MP0313_megahit_58769_116-502
HLEQLEEGLYEIDAGSGAVQVHVVRDGRRTWVHCRGQAWELERVAATRSGEPEVASDQLLSPITGKLVELRVAAGDSVAKGDTLAIMEAMKMEHRLRAPRDGTVAQVIATAPGGQVRERELVVKLEEE*
>MP0313_megahit_59258_1-930
MFTKILIANRGEIACRVIQTAKKLGIRTVAVYSEADKNARHVAMADEAIYLGPAPAKDSYLKPELIIKAAQETGAQAVHPGYGFLSENAGFAKALADTDIEFIGPPEGAIVAMGSKSAAKEIMDEAGVPLVKGYHGENQEPDFLKSQADDIGYPVIIKATAGGGGKGMRIVWKAEEFESNLASCKRESAASFGDDKVLVEKYITKPRHVEIQVFADKHGNAVHLFERDCSVQRRHQKVIEEAPAPGMSEENRQKMGEVAIRAAQAIGYVGAGTVEFLYDEDGSFYFMEMNTRLQVEHPVTEKITGQDLVE
>MP0313_megahit_62508_3296-4225
MKIQKLLVANRGEIACRIFETCHGLGIATVAVYSDADARAKHVREADEAIHIGPSPAPESYLKVEAILAAAKATGADAIHPGYGFLSENADFAEAVEKAGLIWVGPSAKAIRSMGPKDEAKRIAEEAGVPVLPGYRGEGQELETLARAAKDVGFPLLIKAVAGGGGRGIRLVSKAGELKAELESAVREAESSFGDGRVMLEKLVEQPRHIEVQVFGDAHGNVVHLYERDCSLQRRRQKVIEEAPAPGMPDDVRAAMTDAAVKLAQAVGYQGAGTVEFIVDGSKPLGVDTFWFLEMNTRLQVEHPVTEMIT
>MP0313_megahit_63399_3-653
TGADAVHPGYGFLSESPEMADACVEAGLTWVGPPADVIARLGSKIEARRLMEAAGVPVVPGETPSDQSDDGLAEAARRLGYPLLVKASAGGGGRGMRAVRDAHQLDDAVRASRREAEAAFGDGTLYVERLLTHPRHIEVQVMADHEGGVVHLYERECSVQRRHQKVIEESPAPHLSSTLRARLTQAAVTATEAAGYRNAGTVEFLVGGTNPAGDGDR
>MP0313_megahit_63902_1614-2525
DEIPLMGHAIEARICAEDPADGFRPGAGLILEFGLLQPIDGETIRWDAGFETGDRVPSNYDSMIAKLIVHGEDRDAAVDLLTETLSHTQLSGVPANTGFLRRCAQSDAFRDGTHHVNWIAEQGDALTQPPAAHQHASVLAVCDIELDDSAAVTPWGIRDGFRANGAPVRKAAVAVGADVDWFDPSEHDVDPDAPLPFVTDISPRRYAVTTGGDNVLVEVPDYDADVEAVLGGDSVSAPMPGKLLAVHVKPGDTVTKGDPVAVMEAMKMEHTLPAPRDGVVESVEAAAGDQVAEGDVLVHLEAE*
>MP0313_megahit_64761_409-777
NRMASGWVIGSMPLPPLSICGDTITVFDHYGLSFTVIDPLDRAAGAAGDGNLIEAPMPGLVKAVFAEAGAAVKEGDRLAILEAMKMEHSLLAARDGVVAEVLAQAGDQVEAGAALVRLEEDA*
>MP0313_megahit_65344_2-667
GAAPSDSYLNIEAILGAAHATGAGAVHPGYGFLSENADFAAAVEAAGLVFIGPEPDAIAQMGSKIAAKAAAEAAGVPVLPGYRGADQSDARLLQEAKALGTPFLVKASAGGGGRGMRLVTDMADAPEAISSARAEAQGAFGDPAVFLERYAPRARHVEVQVLGDTNGTVLHLGDRDCSLQRNHQKLIEEAPAPDLPDDLREDMRAAAAVLKGRKKAANVKWA
>MP0313_megahit_67092_265-768
MQRIFQIDGVETDCWLGHDGSRFVLNTPTGAVACQLDPTGLPGGYKLRAKGVVRELRLAVGPEATFMHMDGRTYEVGRVDPAERLAGSDGGASDDRLVAPMPGVVVSVAVKPGDAVEEGQPLLVIESMKLETTLTAPRDGVVAEMPFAEGDSFGLKDILAQLAPEEE*
>MP0313_megahit_68610_1-603
FLANALLDDDFGEGNLDTGFIERKLDTLVADGEPDDTVWQAAADFTLMAALDEDVPSALGFRLNAAPRIAATLGFRGETRTVIASGKQDAAHATGFVEEARTVVFSDGRSFEFARDARGSGAAAAADGAILAPMPGKVITLDVAEGDSVIAGQRLMVLEAMKMEHALTAPFDGTVTELSASEGAQVQVEAVLAVVEPAEG*
>MP0313_megahit_77675_811-1017
APMPGKVLTVMANVGESVDEGQPLVVMEAMKMEHRICADVAGTVTAIHFSDGDQVDQGATLVEIEQAE*
>MP0313_megahit_80721_996-1331
NGRNLRVKRVGDYISIDGKNYKVESATAALAKKSGGEGNMASPMPGKILKVMVEVGAEVAEGEGLLVMEAMKMEHTIKAAHAGTVAAIHYKEGDLVDGGVDLLELVQSENE*
>MP0313_megahit_80885_1-798
MIAKLIVHAPTRAQALAKMDQALALTRIVGLPNNVAFLRYVINTNSFSQANLDTALIEREADKLFNQHPLELSALVTTAIVQQLASEKDTVRNNANDPFSQLSAFRAYTDYTRTFNLIYNEENYLAHISNWHNANNAARQNNAGQKNTDSTDRFSLTIEQDTSGASSSEKSDEALYNAQVSYHSDDAHNHTLWLDDTCIKAQSWTHNETVYVFTDRGRDQIELIDAMAYAGEDSAAAGSLKSPMPGQVIAFKVAVGDSVKQGEPLA
>MP0313_megahit_82107_131-631
MEWSVGDDSRRYTAALVDSDGALSLSSLQLDGMELDSPDVSITRDNLHGRLRVEIAGTPRLVHVAKVGDVWWIHLDGRIHVVRAHEPGSAVAEPAEGSLSAPMPGTVLEVHVKEGQRVREGQTLVVMEAMKMEHRVQAPRAGVVTKLHYSEGDRVDVGAILVEIGD*
>MP0313_megahit_83935_1-741
DNQDSDFLKAQADAIGYPVLIKASAGGGGKGMRIVEDSNSFDDLLASCRREAITSFGDDQVLIEKYALKPRHIEIQVFGDSHGNYVHLFERDCSVQRRHQKVLEEAPAPDVDESMRAAMGKAAIDAARAVDYVGAGTVEFIVEQRETGMSFYFMEMNTRLQVEHPVSEAITGVDLVEWQLLVAAGQKLPKTQNELSINGHAIEARICAENPDNNFLPATGTLFTYQKPEHSTFTINKNGNDVRIDDG
>MP0313_megahit_86501_134-580
EDLVGLQLRLARGDDLADMTQDGIEANGHAIECRIYAENPAKNFLPTPGPLDVFRPPTESATVRVDTGVREGDQVTYFYDPMIAKLIAHGPDRAAAIDNMLAALGEFRIEGIVTNIAFLKRVMAHPAFQKGQTHTGFVDEHKAELMEG*
>MP0313_megahit_86697_515-994
RIVDDLASSQDAPPADPAAAEHPFQVLKRGQDYWEGLYRLAQGKTLRFQAHRVGQQVHIWIGGELYHFALPVSSSRGRTTQRISTDEILCSVPGVVLTVDVADGDPVVEGQTLLVIESMKTEQVVKSPRDGTVQRVAVQPGDRVDRGMRLVALAPLEKT*
>MP0313_megahit_86762_1-777
KPEHSTFVIDKNGADVRIDDGVREGDVISPFYDSMIAKLIVHAPTREQALARLDRALAQTRIVGLPNNVAFLRYILNTDSFSTANLDTALIEREQDKLFDQHPLGLSTLVVTAITQQLASEAVLQKIDNDPFSKPTGFRAYSDYTRSFSLIYNEQSYIACISNWHNASCFDNKKGSENLSSFALVIGKEIANTQDDSNINVAAQTETVYEGQVSYDSSDAHNHTLWLEGARISAQSWVSNETVYVFTDSGRDEITLIDV
>MP0313_megahit_88691_1-654
EPSADPRDMALAAMALHLHLAPAGASPWESLGSWRLTAPAGWPGAASYWATTKDDQIRVNGSGSVLTAVQPDGQAITVESAALAECRLSGRFDGVPFSRIAYVVRAPSHWRVHLQTPAGMTATDLRTLEDQHLQRATGGSGVADLLSAPMPGAVAEVRVALGDRVKAGDTLVVLEAMKLLQSLPAPVAGVVTEIYCAPGDTVAGHAPLIKLDPEENT*
>MP0313_megahit_89335_638-1153
MTTKSLKKILVANRGEIACRVMLTAKQMGLTTVAVYSDADKHAQHVKLADEAYHIGPAPSKDSYLVADKIIDVAKHADVDCIHPGYGFLSENCDFALACEKNDIAFIGPPASSIEAMGSKTRAKEIMHQANVPLVPGYYGDNQDTDFLQEEAEKIGYPVLIKAAFGGGGKGM
>MP0313_megahit_93357_2-811
ETALESANREAAFAFGDGRVFLERYIPAARHVEFQVLADSSGNTIHLLERECSIQRRYQKVIEETPSPALNDDLRTRMAASAVAMAKSAGYTNAGTVEFLVDAQTGEYYFLEMNARIQVEHPITEETLRLDMVEWQTRIAAGKLISLSQEDIRPSGHAVECRIYAEDPYSNFAPATGRLLAWRPPSGMGIRLDSGVAEGQEISAYYDSMLAKLVAWGPDRQSAIGRMQRALQSFPVLGVTTNIPFLIRAIAHPDFRSDLKKAAERLYYP*
>MP0313_megahit_97473_3-518
VMPPETVSFQTLDGEEIKVAYRKQRDDSFQVSVDDRDHLVTVFGAGGADGAVDVEIDHRRAALQITGLEQTWYVHGRSGDLQFEELPRFPMANASEFKGGLTAPMPGNVLATHVVEGDTVSEGQLLLILEAMKMEHRITAPINGTVTQLLVAEGDQVANGEMLVLLEEEGE*
>MP0313_megahit_97487_3-971
VLPGYRGEDQSDARLLQEAEALGTPFLVKASAGGGGRGMRLVSDLGDAPEAIASARAEAQSAFGDPAVFLERYAPRARHVEVQVLGDTHGTVLHLGDRDCSLQRNHQKLIEEAPAADLPEAVRDRMRAAAVRLAQAIGYRSAGTVEYLYDPGRGEYYFLEMNTRLQVEHPVTEAITGIDLVEWQLRIARGEPLALTQGDVQFDGHAIEIRIAAENPDENFRPETGEISLWAPPAGVRLDTGVEAGSVVSHHYDSMIAKLIVHAPDRAGAIRQAVVAMDAFAVGGVGLNLAYQRALLTHPDFAAFRHHTSGLPEMFSGGWSEPS
>MP0313_megahit_99464_1-645
KILIANRGEIACRVMETARRLGVRTVAVYSDADRDAKHVALADEAVHIGHGPAPADSYLLQDEILAAAKATGAQGIHPGYGFLSENPDFVEKVEAAGLAFIGPSASAIRKMGLKDAAKALMEEAGVPVVPGYHGDTQDAGFLAEQAENIGYPVLIKAVAGGGGKGMRLVEDPRDFNDALASAQGEATTSFGNSAVLIEKYIQKPRHIEVQVFGDG
>MP0313_megahit_101441_2-973
IPLVPGYHGENQEADFLFEQAKKIGLPVLIKASAGGGGKGMRIVEKESDFLDALAAAKREAMNAFGDDIVLIEKFIVNPRHIEVQVMSDLHGNHLHFFERECSIQRRYQKIVEESPAPGMGDELRNSICEVATKISKSIDYVGAGTVEFILDEDGSFYFLEMNTRLQVEHPVTEMVTGADLVRLQIEVAQGAKLDLSQEDIEQRGHSIEVRIYAEDPDNDFMPSIGKLLFVGETQLNQVRLDTGYRNGNEVTVSFDPMLAKLIVHAGNREHAIEKMLQALKDFPFLGLTTNRDYLSRILKSEPYKVGPTYTHFVKTYKDILGPA
>MP0313_megahit_104750_1-1392
GDDRVLLERYLPTARHVEVQVFADNHGNAVHLFERDCSVQRRHQKIIEEAPAPGLTEAQRRALGDAAVRAARAIDYRGAGTVEFLFSPEGEFFFMEMNTRLQVEHPVTELITGEDLVAWQLAVAEGRPLPKSQEQIQRHGAAMEVRLYAENPYQQFLPSAGRLEQLRWPEQVRVDSGFEAGDRVSDHYDPMIAKLISHGGDRDQARRRLVAALDDLAISGVHHNAAFLHRVLSSPVFADAELDTRLLEKHPDLMKPAPADSDLVAVAAAGAVAQRPATGNDPWGALPGWRPLGQKRTLIPLRVGEQAHTVVLDNDQARVDGGEPAPFHLRRRGTAFELHWGERRLAGHLIESHHGDARHTAVFVHGQDYPVEIHPARESDRAGGQDGFIAPMSGTIVACHVAAGATVAAGDAVITLEAMKMEHTLRAGAAGTVERFHVADGDSVAEGTLLVDFNSLDSETEAQ*
>MP0313_megahit_105179_1-258
MAREMSFTRVLIANRGEIARRIQRGCRKLGLETVAVFSEADRDAPFVIEADHAVCIGGAAPSESYLNVDAILDAARATGAGAVHPG
>MP0313_megahit_105774_270-761
MISKLLIANRGEIACRIIRTARGMGIATVAVYSDADAKALHVRQADEAVHIGPSPAAESYLVGEKIIAAAKQTGAEAIHPGYGFLSENAGFAQAVIDAGLVWVGPKPGSIEAMGLKDAAKTLMQEAGVPVTPGYLGKDQSLERLKKEADAIGYPVLIKAVAGGG
>MP0313_megahit_106430_1696-2205
MRRILEVDGEEIPVWLASTRQGHVLHMGEREIPCTLDEAAGRGAYVLEISDTRIPMRIAVDESATFIHFGGRAYEIGRTDPADALDRAGSGASQDQMLAPMPGVVVSVSVAPGDAVKEGAPMLVIESMKLETTVTAPRDGIVAELPFATGDSFGGKDVLLRLEPQEETD*
>MP0313_megahit_106688_1-621
IARDCKIPVLSGYEGDNQAKEFLLQQAELIGFPVMIKAVAGGGGKGLKIAEDRDSFCLQLESARREAGASFGNEKMLLEKYLESPRHIEIQVFADRHGNVVSLFERDCSIQRRHQKILEEAPAANFSTQLRTEMGAAAVKLAKAIGYEGAGTVEFLVDTQGQYFFLEMNTRLQVEHGITEAITGLDLVEWQLLVAAGAELPHKQDQI
>MP0313_megahit_116697_1-483
VGLVEGDGSRFTLSWDDTTYEVDVSRLRSGALSLIVPSAGYVSHEVTCYETAPGELALGVGGRHIRARVIDGRRSRTVEAARESGDHAVVTPMPGRLVRVLVAPGDTVQVGQGLAVVEAMKMENEVASPAAGVVSEVRAAAGSSVEAGGVLVVVRVERHD*
>MP0313_megahit_119026_3-425
MKIKTLLIANRGEIACRIARTARASGITPVGVHSQADANALHVREIGRSVCIGAGPASESYLKIDAVIAAAQSVGADAIHPGYGFLAENPDFARSVEAAGMIFMGPTPETLERFGDKASAKEAAVAASVPVISGAEGARSD
>MP0313_megahit_120087_18-521
PDDAIWQAAADFTVLDAIEENAPRPIGFRLNADPRVAATLFHKGESRTVDVIGERGAAHATGFVEDARTVVFADGQGFEFALESRGSGAAAAGSGAILAPMPGKVIAVDVAEGDRVAAGQRLMVLEAMKMEHALTAPFDGTVTELSTATGGQVQVEAVLCLVVPAEE*
>MP0313_megahit_122606_1-1149
YFLEMNTRLQVEHPVTEAITGIDLVEWQLRIARDEALGFAQSDLRFDGHAIEVRIAAENPAENYRPETGTITLWAPPSGVRLDTGVREGSVVGHHYDSMLAKLIIHAPDRAQAIRDSVAAIDGFAVGGVGLNLAFQRALLIHPDFAAIRHHTAGLGEMFVNGWAPPEPDAQSRALAALALHLHLAPKTGNTPWQTLGAWRLTAPAGRPGAAYYWALGDDDPTRVAGDATKLAVILPDGAHLAIAAPDLAANRLTGRIDSIPFARTAHLRRAKDHWQVHLSAPDGMATFGFETLADRHLQRASEQAGGADTLRAPMPGAVVELRVAPGDRVAAGDTLVVLEAMKLLQSLTAPVSGIVAEIYCAVGDTVAGQTPLVKLDPEETR*
>MP0313_megahit_124132_104-541
VEVDEAEPDRLRIADADNQIREFSVLRSNSQQTENRDDRIICFEGNKPFIFQLINQISDYATTLIGASASADLAAPYLAPMNGTVAAILVAADEELEAGTTLMVVEAMKMEFPILSQHKGFVREFFFDVGDKVEQGQTLLDLEDT*
>MP0313_megahit_124673_2-259
MFDTILIANRGEIACRVMETAQAMGVRCVAVYSDADRAAKHVAMADTAVHIGGSAPADSYLRGEVIIQAALDTGAQAIHPGYGFLS
>MP0313_megahit_127081_3-269
MNLKPIDTLLVANRGEIACRVMRTAKAMGIRTVAVHSAIDATARHVREADLAVNLGGAKPAESYLLIDKLIDAARASGAQAIHPGYGFL
>MP0313_megahit_130480_4300-4596
VVVFADGMSFAFDRGSRGSGAAAAGDGAILAPMPGKVIALDVAEGDSVTAGQRLMVLEAMKMEHSLTAPFDGTVTQLSASEGGQVQVEAVLCVVEPAE*
>MP0313_megahit_131962_106-2070
MNITTVLVANRGEIAGRVFRTARSMGMRCVAVYVDADADSPFVADADEAVRLTGGYLDGAEIIAAALATGAEAVHPGYGFLAENADFAAAVEAAGLVWVGPSPEVIGTMGDKLAAKGAAVEAGVPTLPSSDDPADDSQVGYPLLVKAVAGGGGKGMHVVDSPDGLVEAVASARREATRAFGDDRVFLERYMPRSRHIEIQVLGDSHGNLVHLGERECSIQRRHQKIIEESPSTAVDRDLRAAMGDAALRLARGIGYRSAGTVEFLVDDETREFFFLEVNTRLQVEHPVTEEVTGIDLVREQLRIAAGEPLGYGQDDITFTGHAIEARLYAEDPSAGFLPATGTLVAFDPADSPAVRWDSGVEAGSHVGVDFDPMLAKVIAHGPTRTEAAGCLALALERLHTGGVTTNRHFLAATLRHDAFLSGATTTDFIERHAPSPGPALGDDDLDRAAVVAAMWLQGRNRADAGVLGGLRSGWRNARLPDQQVSLSHGDRVIDVSYRSERDGTFTVNDSGRARVHRWSPTHIDVEVDGRRTVGRVTSAGALLLVQTPRGTIEFGVVPRFVLPGVEEPTGGLTAPMPGVVLDVRVAVGDVVTAGRTLIVLEAMKMEHHMDAPFDGTVSEVLVVAGQQVDNGAVLMMIEPADADTAAGEREARG*
>MP0313_megahit_133643_3-716
EICAAAVRAAKAVDYEGAGTIEFIADASEGLRADRIFFMEMNTRLQVEHPVTEEITGVDLVEWQLRVAAGEPIPCKQDELFIDGHAIEARLYAEDPSSGFLPSTGSLDHFDIGLRGRIETGAEEGDQISPFYDPMVAKLVTWAETREDAIEQLAEIADGVEIWPVRTNAAFIANCLRDEDFEDANLDTGFIERKINDLVESDEPYEAIWQTAADFVVLAETDDYDDQPAGFRLNAPGR
>MP0313_megahit_138779_694-1404
MFKKILIANRGEIACRVAATARRMGIQTVAVYSEADADAQHVKACDEAILIGSPAPRDSYLQWERILDAAKRTGAQAVHPGYGFLSENEAFAQACADAGVVFIGPPPSAIQAMGLKAESKRLMEAAKVPLVPGYHGADQDPALLKKEADRIGYPVLIKASAGGGGKGMRAVYGADEFDAALASCKREAINSFGDDAVLIERYVQRPRHIEIQVFGDTQGDCVYLFERDCSVQRRHQK
>MP0313_megahit_140996_3-143
VIEAMKIEHTITAPTDGVVVELLFAAGDLVADGDELLRIDSETSEA*
>MP0313_megahit_141058_1-1035
HPVTELITGLDLVAWQIRVARGEALPITQEQVPLNGHAIEVRLYAEDPDHDFLPATGTLALYREAAAGPGRRTDSGVAQGDVVSPFYDPMLGKVIAWGENREEARLRLLAMLDETLVGGVKTNLAFLRRVLAHPAFAAAELDTGFIPRHEAQLLPPPSELPEAFWQLAADAFIQSEAAHRRADDAHSPWAARSGWRSGGPAEIELHLSCQGSSRKVRASGQAHLQGDSLLVPGAAQQRLPAIRQGDTLYLQWQGELHAVSRFDPIAAAEASHHQHGGLTAPMNGSIVRVLVEPGQAVEAGTALVVLEAMKMEHSIRAPEAGTVKAIYCREGELVGDGAVLVELS*
>MP0313_megahit_146437_798-2825
MIKKLLIANRGEIACRVIKTAKQLGIQTVAVYSQADCNAMHVNMADEAVLLGPAPSKDSYLKYEAIISHAKNLRVDAIHPGYGFLSENADFAQQCEANNLVFVGPPASAIQAMGSKSAAKRIMEDAGVPLVPGYHGDDQTPATLKKAADDMGYPVLLKAAAGGGGKGMRQVWHEDEFYPALQAAKRESMASFGDDHMLVEKYLTRPRHVEIQVFCDTFGQGVYLFERDCSVQRRHQKIIEEAPAPNMPEGVREQMGEAALKAASAIHYVGAGTVEFLLDDDGAFYFMEMNTRLQVEHPVTEMITGEDLVAWQLQVADKKPLPKTQAELKCQGHAFEARIYAEDADNDFLPSTGHLALLKPPATNAFIRVDTGVTQGDDVSVYYDPMIAKLVVWGENRELALSRLYQALGDYHISGVTTNIPFLRKVANSQAFKQAELTTTFIEKFADQLTFDESESRGLPLPAMALYVLLDRASNEKMGRHVSERDHTSPWQQLGTWRANSTYEETLSLEVNNHTIRVEVQHIKRLSVTEPRQWRIKLPEQEVVVSGSLNGNTLQATIGEVKSAFTVVKHNSQFSLLNAGICTNFQLMPPDLGLDGNDSKDTNTTAPMNGTIVAHLVPPEEHVKRGDPLLIMEAMKMEHTITAPSDGKVDEYYYAVGELVDGGAALFAFTPHTTD*
>MP0313_megahit_148301_2-697
KVDAAEDFEASLEGCRREAKASFSNDEVLLEKWITSPRHIEVQVFGDSHGNVVHLFERDCSLQRRHQKVIEEAPAPGMDEATRTQICAAAVRAAKAVKYEGAGTIEFIADASEGLRADRIFFMEMNTRLQVEHPVTEEITGVDLVEWQLRVASGEAIPVRQEDLAINGHAIEARLYAEDPSIGFLPSTGALDHFDLGREGRIETGVEEGDVISPHYDPMVAKLVAWGETRGE
>MP0313_megahit_154131_283-1839
MIPEWMVGAPRPFDSVLVANRGEIAVRVLKAARESGLRGIAVYSDSDAGSLHVETADEAVHLPGDTLAQTYLNADAIIEAARSTGAQAIHPGFGFLSERADFAQAVQSAGLLWIGPPSGAIETMGDKISARRCMIDSGVPVIPGEEIAIDENPDHLGVLAAAAARVGYPLLIKASAGGGGKGMRAVHEPKMLRTEYEAAAREAAAAFGDGTVYVERLLTGARHVEIQLIADKYGACVHLNERDCSLQRRHQKVIEEAPSPAVTPSLRQAMGQAAVQAAQAVDYEGAGTVEFLLSSRGEFYFLEMNTRLQVEHPVTEMITGVDIVQKQFEVAAGLPLGFTQSDIGITGHAMEARIYAEDPSKGFLPAIGKLAIWRAPQGPGIRVDTGVREGDDVTVEFDPMLAKLVVHAPTRQAAARRLHNALSDFIALGVTTNIGFLRQMAINPIFTSGGITTDYLDSTSPSDFSQTEPDPSILVAIAAAASRFGLDRAATGGAQTSTFDEHTGHAGDPFRTLSRSFP*
>MP0313_megahit_154859_101-619
MRETFIDDIGESRWALALMRSGAGLVLSSATRDGESVDVSQSSVEPGDDAGTLWLVRGDDRRQARLAKVGDDWWVHFDGHVSRIRVAEPGATRAATAGAGLTAPMPGKVLAVMCAEGDSVEAGQALMVLEAMKMENRICAAVSGKVSAICHDVGAQVDQGALLIEIEPAGDH*
>MP0313_megahit_155435_2076-2204
MRRVLVANRGEIACRVIRGCRELGLATVAVYSEPDANAPHVRL
>MP0313_megahit_155457_7141-8469
YLFERDCSVQRRHQKVLEEAPAPGMTAERRAQMGEAAVAAAKAVGYVGAGTVEFIAEQDGRFYFMEMNTRLQVEHPVTEAITGQDLVEWQLRVASGQPLPLKQSELRMHGHAIEARICAENPDGGFLPATGTLDVARWPAHVAFERGNVRIDAGVREGDAISPYYDSMVAKLIVWGEDRAQALARLDAALRDTHVVGLQTNVAFLRRCAATASFAGADLDTGLIEREKAVLFDQPGLPLRISAAAIVAHTLAVEATTQGSDPWSARDGWRMFGSATRRFDLEAGGRHFDALLSRHHRGGMTLTVEGEAIEFAVQSSDAETHELFLGTDPEVQRLRVKTYAQGERVAAFAPTGSAVLTEVDVIAHAGDGPAEGGRLTAPMPGKLIAFLAKAGDTVTQGQPLAVMEAMKMEHTISAPRDGKVAELLFAVGDQVGDGAELLKLEA*
>MP0313_megahit_157999_1068-1169
APVAGVVAEIYCAPGDTVAGHAPLVKLDPEEQT*
>MP0313_megahit_167287_3-635
IRTCRRMGIRSVAVFADADSRALHVQLADEACHIGKSPPADSYLRIENLLDGAKKHGAQAIHPGYGFLSENAEFARRCFQSGIVFIGPSVEAIEQMGAKDQAKLVMENAGVPVVPGYKGTEQNPDFLHVEAEKIGYPLMIKAVLGGGGKGMRVVHRNEDFPEALKSARNEARNAFGDDRVLLECFVNGPRHIEFQIFGDQHGNVIHLFERD
>MP0313_megahit_169414_1-306
RVGDSWWIHMNGRIHVLHGHQPGSASADADEGGLSALMPGTILEVLVKEGQRVREGQTLLVMEAMKMEHRILAPKAGEVLAVNFAAGDRVDMGATLVELGD*
>MP0313_megahit_170047_3-494
MFQSVLIANRGEIARRIIKTAKRMGIRTIAVYSEPDAAALHVSEADHACCIGPAAAADSYLNLEKILAAARESGAEAIHPGCGFLSENADFAAASERAGLIFIGPAPDVIRTMGEKSAAKNLMQEIGVPVIPGYHGDDQDGATLADAAEKIGYPVLIKAVAGGG
>MP0313_megahit_178532_155-766
MIEKLLIANRGEIACRIIRTAHDMGIATVAVYSDADARALHVRSADEAVHIGPSPAAESYLVGEKIIAAAKQTGADAIHPGYGFLSENAAFAQAVIDAGLIWVGPKPSSIEAMGLKDAAKKLMRAAGVPVTPGYEGEDQSVERLKSEADAIGYPVLIKAVAGGGGKGMRKVDAAADFEAMLESCRREAKASFSNDEVLLEKWIT
>MP0313_megahit_180015_723-1058
MSVFSKVLVANRGEIAVRVLQTLQAMGIATAAVYADPDANSPHAGLAGEAFSLGGSTAEETYLDRRKIIELALRCGAEAVHPGYGFLAENPAFSRECAEAGLVFIGPSPETI
>MP0313_megahit_182657_3-842
GKGMKIARSEKELFLGIDSAKREAKSSFGNSKLIVEKYLENARHVEVQILGDMEGNIQVLSDRDCSTQRRYQKIIEESPAPGIDKEIRNEMAIQAIKVAKKVSYLGAGTVEFLLYKNKFYFIEMNTRLQVEHPVTELIYGIDLVEWQIRIANGENIKIDSCNKGHAIEARIYAENPELDFLPSPGKISNLTIPKSKNLRIDFGYSEGGDVPPYYDPMLGKIIALGRNREQAINFLSNVLKETKIAGIDTNIDFVRRIIEHQSFKKLLLGTDFIKNNSKDL
>MP0313_megahit_182885_784-2322
LLKAVGGGGGRGQRLVTDETTLVEDIEGALREAKSTFGSEGLLLERFLPEARHVEVQIAGDGKGHVVHLFERDCTLQRRHQKVIEEAPAWGLPRTLMDDIARDAVRLGETLDYRGLGTVEFLVAGDEYFFLEVNPRIQVEHPVTEAITGLDLVALHLRIAEGAGLGLVQDDLTINGHAVEARLYAEDPAMQFAPSTGTLTTLSLPSGLRIDSGVEEGDAVTPYYDPMIAKLIVHAPDRETALARLATALDHVAVEGVETNRAFLRALARNPEFERMQVHTRWIDGRLAELTQASPLVRPDLWKAVAAILFVAASRGDTDANPWTNRDAFTGWRLGLGGDAMEAGQSVTLTDSDEVSEELRIGPVKPGARYTVYSENGEALTLSARELTPGCWRVGEGDTVHLIEARLHAGVIELDTPEGRLVFRPAAPLAFAGGDAAGDRAVTSPLTGMIVEIKVSGGQSVAEGDVVAVMESMKLEISIRAAAAGIASNISVSNGDMVDRGQVIAEILPSEE*
>MP0313_megahit_182937_2-112
MIQKLLIANRGEIACRIIRTAHDMGIATVAVYSDADA
>MP0313_megahit_190219_4771-5223
MSPLNYKITIAGRTYDVQVGDLSSSPVEITVDGTAYQVEFPEPGPTAATPTSTTAAAPISQPAAPRPVARPSIPTSGGDGVVRSPMPGRIISVSVSVEDAVTKGQPVVVLESMKMENTITSPVDGTVSAVHVAAGDSVQHGQTLVEIEQA*
>MP0313_megahit_195020_4391-4519
KMEHSIIAPHDGKVEEFYFNPGELVDGGATLLAFSSKDLAEA*
>MP0313_megahit_195888_2-895
ARIYAEDPKNEFLPSTGTLRLLHAPEENDVVRVDTGVEQGDEVSVFYDPMIAKLVVWGENREVALKRLTSALGEYYIDGVSTNIDFLKRVASHPSFVSAELTTTFVEKHHDTLFSETINQDTQHDFPAMALLSILTRSQSPRTLSVWSTAGAWRVNSQHSETLTLISDNKETQVEVKHHFDDSHGYWKVTADGQSFEASGVIIDQTLNATIDGHKRTFSFSQDGEQFTLFNKDTHVKYVVKTASLGDVNSTDDQANFNAPMNGTIVTHLVSKGQEVKKGEPILIMEAMKMEHSIIAPH
>MP0313_megahit_197031_1635-1934
MHTELQKHVKIGICALGIYSDADKRSLNLNFMDETANIGEAVSKRSYLNIANILKIARDYGVDAVHPDYGFLSENFNFISALESAEIIFIGLLVKGIKN*
>MP0313_megahit_198413_1-1014
MINKLLIANRGEIACRVIKTAIAQGIKTVAVYSDADRNALHVKMADEAIYLGPSPSKESYLKSHVIIEKAKQLGVDAIHPGYGFLSENAEFAKLCAKNDIIFVGPPASAIEAMGSKSAAKHIMEKAGVPLVPGYHGDDQDESVLKAAADDMGYPVLLKAAAGGGGKGMRQVWSEKDFSQALNAAKRESMASFGDDHMLVEKYLTRPRHVEIQVFCDTHGNGVYLFERDCSVQRRHQKIIEEAPAPNMSAHVREKMGEAAILAAKAINYVGAGTVEFLLDEDDSFYFMEMNTRLQVEHPVTEMITREDLVLWQLIIAEGKPLPKAQNALTLTGHAFEAR
>MP0313_megahit_200006_3-755
TVAVYSDADAKALHVRSADEAVHIGPSPAAESYLVGEKIIAAAKQTGAQAIHPGYGFLSENADFAQAVKDAGLIWVGAPPSSIRAMGLKDAAKKLMRKAGVPVTPGYDGDDQSPERLKQEADAIGYPVLIKAVAGGGGKGMRKVDAESDFLSSLESCRREAKASFGNDDVILEKWITSPRHIEVQVFGDSHGNVVHLFERDCSLQRRHQKVIEEAPAPGMDEATRQEICAAAVRAAKAVDYEGAGTIEFIA
>MP0313_megahit_200386_3-380
MFSKILIANRGEIACRVAATAKRMDVRTVAVYSDADRYAKHVAVCDEAVYLGGSAPKDSYLKGDVLIAIAKDRGAEAIHPGYGFLSENADFAEACQNAGLVFIGPSANAINAMGGKSESKRLMEAA
>MP0313_megahit_201138_3980-5977
MFDKLLVANRGEIACRIMRTAQRLGISCTAIYSDSDQTSLHVAQADEAFRVGPNAATDSYLSTEHIIDAVRRSGASAVHPGYGFLSEDPLFAAACIEAGAIFIGPTPAQIELMANKATAKKEMESVGVPVVPGYHGPQQDNTTLIAQILKIGFPVIVKPRAGGGGKGMRVATTGDDLGNLLDTCRREALSAFNDAGLIVERFLENPRHIEVQVFGDTYGNTVHFYERDCSLQRRHQKVIEEAPARELSSRVREGLITCALTVTKTIGYHGAGTVEFLVKDELFYFIEMNTRLQVEHPVTELITQTDLVEWQLRVAAGQPLPMTQEEIHCRGHAVQARLYAEDPTRDFLPTGGEVVFAQFPEPCAGIRVDNGVKVGDVIGIDYDPMIAKIIAYDTDATAAWSKLHTALMRTWLAGPKTNLSFLSNLSDSALSGTDVFDTGFISRHHSKLTAGPDPDNPAIQRIACWLLYTLGLRAAATQTMDTAWQSNDGWRANLPAKIHFRFLLDDQPIDLSACPIDANRLSFVGEQTTHSVEGQWLTANRLKVNDSDDLALEIIAIEHATGHYLGMGGHFFRLVVTDGLTTQVDKAIRSGDVNAPMAGRVIDVRATQGMEVEAGTILVVIEAMKMEHHLASPVTGHITSIETSIGQLVSEGHTLVKVTPLESLD*
>MP0313_megahit_202769_1674-3149
MIKKILVANRGEIACRIIKACKEMQISTVAVYSDVDSESPHVLMADEAILIGPANPSESYLDFDKIIGAAKQTNSDAIHPGYGFLSENGDFAKYVNDSDLVFIGPDPDTIKLMGDKAESKKMMAEAGVPTIPGNDGELSGNVDAVARDIGYPLMVKAAAGGGGKGMRIVESPEELESAIEAASSEARNSFGNDTLILEKYLDQPRHLEVQILGDQQGNIIHLYERECSIQRRHQKIIEESPSPAINNKLRKMLCEAAVKAAKAVNYSNAGTVEFLFQDGKFYFLEMNTRIQVEHGVTEMVCGIDLVKWQIRIARGESLDMVQKDVKQRGHSIECRIYAEDPSRNFLPTPGIVRKMVLPEGSGIRNDVGVEEGQEVTSDYDPLLAKLVVWDSNRSDAIHRMDSALGQFVILGLITNQPFLRDIMKSETYRKASFSTRFVDEHFSDWELESPSPEVIATALLASKSAPEKVSPVSSRDPYSPWSSKGTWRWNI*
>MP0313_megahit_207813_3-632
ADQAVNLGGARPSESYLRVEAIIAAAKATSAQAIHPGYGFLSENADFARAVDAAGLIFVGPPASAIDAMGSKSAAKALMDAAGVPLVPGYHGADQALETFRVEAAKIGYPVLLKAAAGGGGKGMKVVESEAQLAEALSSAQREAQAAFGDARMLVEKYVLQPRHVEIQVFADQHGNAVYLAERDCSIQRRHQKVVEEAPAPGLSPELRRA
>MP0313_megahit_212630_407-868
MTPTPTPFDTLLVANRGEIACRVMRTARRLGLKTVAVYSDADATARHVREADEAVRLGPAAARESYLNIEAVIDAAQRTGTGAIHPGYGFLSENGTFVKALEQAGITFVGPPASAIAAMGDKSAAKARMANAGVPLVPGYHGDDQGDALLRSEA
>MP0313_megahit_215281_2-682
GEPAARDSYLRADRILEAARATGAQAIHPGYGFLSENEAFAKACAEAGIVFVGPPASAIEAMGSKSAAKALMEKAGVPLVPGYHGDNQDAGFLRTQADRIGYPVLIKASAGGGGKGMRVVESGDAFEASLASVKREASSSFGDERVLIEKYLTRPRHIEIQVFADSFGDAVYLFERDCSVQRRHQKVLEEAPAPGMTLDRRRAMGEAAVAAARAVGYVGAGTVEFIV
>MP0313_megahit_216219_2-586
LRADRIFFMEMNTRLQVEHPVTEEITGVDLVEWQLRVASGEPIPLAQDALYIDGHAIEARLYAEDPNGGFLPSTGALDHFDLGTEGRIETGVEEGDLISPFYDPMVAKLVVWGETRDEAIDQLAGIAEGVEIWPVKTNAAFIANCLRDEDFENANLDTGFIETKLDSLVSSDEADDGIWQNAADFIALAELEEHD
>MP0313_megahit_221545_1-582
DEDFENANLDTGFIETKLDSLVSSDEADDSIWQNAADFIALAELEEHDDLPMGFRLNAPGVLATTLLHKGQSRTVAAASSLNELDATGFVDPARAVVFADGQAFAFERQSRGSGAAAAGDGAIVAPMPGKVIAVDVAEGDAVTAGQRLMVLEAMKMEHALTAPFDGTVTELSASEGAQVQVEAVLCVVEPVEE*
>MP0313_megahit_221667_1986-2510
MSQGQLRQRSPVSDQVFDYRVETQGELVRVDLGGNEIELTVTTQDGQQGWCTTSDGSLHSFAWAWAGNSLELWLDGDVFIFERVERRARSDRETSVGGSDILALMPGTIKQILVAPGDSVKRGQTVIIMESMKMELTIAAHRDGVVKRIPVEQGGQVEKGMRLLELEDQPDSAG*
>MP0313_megahit_226802_1-945
MLRTVLVANRGEIACRIIRTAKRVGLRTVAVYSEADICAQHVEMADEAISIGPAATAESYLNPDRILDAARSSASDAIHPGYGFLSENAAFARACKTAGVTFVGPQVHTIETMGDKAQAKQVAEQAGVPVLSGFLSEDQSVTGLVSTGTTLGFPLIIKPVSGGGGKGMHIARTPTELQELVPTSQREAKAAFGDNRLLLERYLDQPRHIEVQIFGDRHGNIVHMFERDCSLQRRHQKVIEEAPAQNLRPRLRAQLTEAAVAIAKTISYCSAGTVEFLVSGDEFFFMEMNTRLQVEHPVTEMITGIDLVEWQFKVA
>MP0313_megahit_231224_42-545
MKFNTIIEDISVEMEFSESLDQLSINQNNELKIDCVQLSSNSYSLILNGKSHYLTINKQMDGYEVTVDHDTHLVQVQDEVEILLEKFGMKSETSSHAGEIHALIPGLVSRLFVKPGDKVEIGQKLLILEAMKMENEIDSPISGTIGNIYIKASDKVKRGELIMKITT*
>MP0313_megahit_232382_1556-1825
MIDSLLIANRGEIACRIMRTARELGIATVAVHSDTDRDALHVRSADQAVNLGGARPSESYLRGEAIIAAAKATGAQAIHPGYGFLSENAD
>MP0313_megahit_235282_3976-5691
AQAIHPGYGFLSENADFARAVDAAGLIFVGPPASAIDAMGSKSAAKALMDAAGVPLVPGYHGADQALETFRAEAAKIGYPVLLKAAAGGGGKGMKVVESEAQLADALSSAQREALAAFGDARMLVEKYVLQPRHVEIQVFADQQGNAVYLAERDCSIQRRHQKVVEEAPAPGLSPELRRAMGEAAVTAARAIGYVGAGTVEFLLDARGDFFFMEMNTRLQVEHPVTELITGQDLVAWQLRVAQGQPLPLSQEQIVLRGHAIEVRLYAEDPEQDFLPASGELTLYREPAAGVGRRVDSGVVEGDRVSPFYDPMLSKLIAWGEDRETARRRLLAMLAEQQLGGVHSNLAFLRRVLAHPAFAAAELDTGFIGRHADDLLPVPVPLPEKFWALAARAWLLTAPSAARADDPHSPWAAACGLRLGLACEQRLHLRCGEAEARALPATGVSLQGDQLLVDGRRHAVQRRGQWLFVEWDGQLQRVTLVDPISEVEALQHGHGGLTAPMNGSVVRVLVEPGQQVAAGELLVVVEAMKMEHSIRAAEAGEVTAIHCAEGDLVEEGRVLVALQPLAEEATA*
>MP0313_megahit_238898_5462-6925
MKVNKILIANRGEISIRVAKTCKKLGIKSVSIYSETDKDLPHTKASDESFYLGMGSLAETYLNQDKIISIAKECGADAIHPGYGFLSENSEFCNKVTDAGIIFVGPAPQAMELMGDKKTSKVKMEEIGVPLVPGYHGENQDSDFLFEEAKKIGFPVLIKATAGGGGKGMRIVESEGEFVAALEGAKREAKNAFGNDKVLLEKYIVNPRHIEVQLVSDGQGNHFHFFERECSIQRRYQKVIEETPSVALDEKLREEMCSSAVSIAKGINYLGAGTIEFILSPDNSFYFLEMNTRLQVEHPVTEMVTGFDLVELQIKAAQGEAFPFSQSDITQSGHSIEMRIYAEDPDNDFLPSIGKVARVGEHVDGDVRLDSGFESGNYVSIKYDPMLAKLIVHAKTREEAIDKAIKALNSYTFSGVKTNRDYLRRILKHPKFKEGDIHTHFIKDYEADLGKVEKNDDEKALLIAAALVGELPDYNGAWTGISNFRNV*
>MP0313_megahit_238898_6926-7402
MKKKLLLGKEEVAVDILSNDNNSIEFMFNGNKYSFKRDQENLFFKGKKYSFSSSYIPSAETKQVFVEELEDEVKIIEKAQKATGTMGGAGSLQSPMPGKIFKVLKNEGDSVEAGEAILVLEAMKMEHTIKAQQDGVVKKIHFAEGAQVQGGVELCEIE*
>MP0313_megahit_240653_1-1776
DVIHPGYGFLSEDSEFAQACLDGGFAFVGPSPEAIRLMGNKDEAKRLMVGAGVPVVPGCDDLNIDLKVILAEARQIGYPVMIKAVAGGGGRGMRIVGNELELQDGLNSARREAMAAFGGDRLLLEKVVSDPRHIEVQIFADQYNNVVHMFERDCSIQRRYQKVVEEAPGPTVSTELRQNLTETALIAARAINYVGAGTVEFVVDRQDNFYFLEMNTRIQVEHRVTEMLIRQDLVEWQFRIAAGELLPMTQDQISIDGHAIEARLYAENPARKFMPSPGVVTHLRFPKNKPGLCVDSALTAGDEVTPYYDPLIAKIIVWGIDRNAALDSLQRALNDVQVSGVDTNLNLLSQIVRHEQFIAGEHDTSFIERYGEQLITSPKPASELVLALAALYLLLEREREAVAVASHTDDPYSPWAMNDSWRLNQPAKDMIQFVEGDCVVDVGVMVDEGQYTIDLSNGAILVNGRLRGEHDVDAVLGGMQIRGTVVRVEDELNVWLHDAAHRLRIHNALSVTDTHQAHGGDLISPMPGRITRVTVEEGDDVRRGASLMVLESMKMEHQITAPSPGRVERLNFSVGDWVDEGAVLLDFAAVE*
>MP0313_megahit_240888_706-909
MFKTVLIANRGEIACRIMATARKLGIRTIAVYSDADADARHVHLADAAYRVGAAPAAESYLRIEALLD
>MP0313_megahit_243005_2-535
PAFVAAELTTTFVEKHHDSLFSATSEDAASDDTQVNIPVMALLSLLNRKVSRSDRTPSVWSTAGAWRANANHTETLTLLCNQEEVHVEVKHQRHGTEDAWELSVGDNSYTVKGKLVDSALQATINGYKSTFTFSDKDDVFTLFNKDTHAKFTLISASLGDDNDDNGDANFSAPMNGTI
>MP0313_megahit_244163_700-855
TAGQRLMVLEAMKMEHALTAPFDGTVTELAASEGGQVQVEAVLAVVEPKEE*
>MP0313_megahit_246043_2-1243
AARAVGYVGAGTVEFIVDEDGTFYFMEMNTRLQVEHPVTEMITGEDLVEWQLRVASGEPLPRTQDELHIHGHALEARIYAENPDRDFLPSIGTLKVLRTPAAVEFTVGAQANGEPAAVRIDAGVREGDAISPYYDPMIAKLIVWGRDREEALARMLQALGSFHLVGLSSNVAFLRRLVASKPFATADLDTGLIARNHDTLFPAAPDVPLDAIALAVAALLAREARSLRTDTRDPHSPWARGSGWRLNGAAERTLRFTHGDQSIDATLIYGRDGSRLKVGGSEAPFTSQRHAETFTVTLGTHKATGQVHADGDTFHVFTGGAHWTLERHDPLAHAGEADDEGGKLTAPMPGKVIAVLAAPGQTVTKGAPLVVMEAMKMEHTLTAPADGVVESVLYGVGDQVTEGVQLLAFKPAE*
>MP0313_megahit_247169_566-1243
MFSKVLVANRGEIAVRVLQTLQAMGIATVAVYSDPDKNAPHVTLADQAYSLNGVSAEETYLDSKKLIALAKESGAEAIHPGYGFLSENPSFCADCTAAGLVFIGPNSDTISLLGDKIRSKETAIRAGVPVVPSSPLWEPGETHHQGFLSQWGFPLLVKATAGGGGRGMRLVEREAELLPALESASREAASAFGDGRVFLERFFPAARHVEFQVLADASGNTIHLME
>MP0313_megahit_247983_2-1798
MIQKLLIANRGEIACRIIRTAREMGIATVAVYSDADARALHVRQADEAVHIGPSPAAKSYLLGEKIIAAAQQTGAEAIHPGYGFLSENAGFAQAVIDAGLIWVGPKPSSIEAMGLKDAAKKLMRAAGVPVTPGYEGEDQSVERLKQEADAIGYPVLIKAVAGGGGKGMRKVDAAADFEAMLESCRREAKASFSNDEVLLEKWITSPRHIEVQVFGDSHGNVVHLFERDCSLQRRHQKVIEEAPAPGMDDTTREDICAAAVRAAKAVDYEGAGTIEFIADASEGLRADRIFFMEMNTRLQVEHPVTEEITGVDLVEWQLRVASGEPIPLKQDDLFIDGHAIEARLYAEDPAGGFLPSTGALDHFDLGVEGRIETGVEEGDRISPFYDPMVAKLVVWGETRGDAIDQLAGIAENVEIWPVKTNAAFIANCLRDEDFEQANLDTGFIETKLDDLVSSDEADDDIWQSAADFIALAETEDHEDLPIGLRLNAPGVLSATLTHKGETRTVSAARAGTESFATGFVDPARAVVFADGQSFVFERQSRGSGAAAAGDGAILAPMPGKVIAVDVAEGDTVTAGQRLMVLEAMKMEHALTAPFDGIVT
>MP0313_megahit_249169_3340-3768
MKKEVTVNIDGKEFVVEIFVDNNLNIDSVVVDGEIIEFDEINNINIQESSKNIDAKLKLDSDELIKNESNSSSHNIISPMPGVILKIIKNKGDSVSKGDDLFVVESMKMEQIIKSDYDGIVDVINVDFKEQVSAGKILMTIS*
>MP0313_megahit_249557_139-585
MQKTQNTGDKHQMITKLLIANRGEIACRVAATCRKLGIRTVAVYSDADANARHVAACDEAIHIGEPAARDSYLRADRILEAARATGAQAVHPGYGFLSENEAFAKACADAGIIFVGPPASAIEAMGSKSAAKALMETAGVPLVPGYHGD
>MP0313_megahit_249867_1-597
GLRQNNSSARASIRIDTGVEQGGEISIHYDPMIAKLIVHADSRKQAIGAMRSALAQSGVLGVVTNLGFLQSIMRHPDFEEGKTDTLFVDSQLESLLPKDKDSANWVCWGTAISCLLKDFADSENKALKSMDPCSPWNSLGNWRAGIQEPHRVQLRNQQGTETEVKAFEENNTFRILRETGEISVTVSPHADLLDLTWNS
>MP0313_megahit_254390_3-725
MFDKILIANRGEIACRIIRTCRRMGIRTVAVYADADARALHVQLADEACRIGKSPPAESYLRIENLLDAAKKHGAQAIHPGYGFLSENAEFARRCSKAGIVFIGPSVDAIEQMGAKDQAKRVMENAGVPVVPGYIGAEQSPEFLHTEAEKVGYPLMIKAVLGGGGKGMRVVRKHEDFPELLESARNEARNAFGDDRVLLESFISGPRHIEFQIFGDQHGNAIHLFERDCSLQRRHQKIIEE
>MP0313_megahit_258087_3-830
ESGEGFQAALDGCRRESKAAFGDDRMLIEKYLVQPRHVEVQVFCDRYGNGVYLFERDCSVQRRHQKVIEEAPAPGMTTELRAAMGDAAVRAAQEIGYVGAGTVEFLLDSSPGQDGAFYFMEMNTRLQVEHPVTEMITGQDLVEWQLRVAMGEPLPCRQDELTITGHSFEARIYAEDPEQDFLPATGLLTRFALDLEGAGLGADQVRLDSGVESGDTVSMHYDPMLAKLIVHGVDRDAALATLNRALAALDVQGVVTNRAFLQRLANHPGFKNVELD
>MP0313_megahit_261819_2-307
MSVFSKVLVANRGEIAVRVLQTLQAMGIATAAVYADPDANAPHVALADEAFPLGGSTAEETYLDRRKIIELALRCGAEAVHPGYGFLAENPAFSKECAEAGL
>MP0313_megahit_263134_495-833
MKKILIANRGEIACRIIDSCKKLNLHSIAVYSDVDKNSKHVRKANESIHIGGSKAQDSYLSSSKIIDVAQKLKADAIHPGYGFLAENDKFAQQVIDAGIVWIGPKPNTIVSMG
>MP0313_megahit_265625_516-1001
MTTRRLQQLHPPESAPVETGDGADIEIAATSPNRWEGHVQLDDGRTASFLAHRDGQQVHVWIAGESYVFTPPTPAARARRPGQPASGDIVSPVPGVVMTVLVAADEIVEAGQDLVIIESMKTEHLVKSPRDGTVERVLVQEGEQVERGVVLVVVVGIGEER*
>MP0313_megahit_271104_17102-18973
MIQKLLIANRGEIACRIIRTARAMGVATVAVYSDADARALHVRQADEAVHIGPSPAAESYLVGDKIIAAAKQTGADAIHPGYGFLSENAGFAQAVIDAGLIWVGPKPASIEAMGLKDAAKTLMMEAGVPVTPGYLGADQSAERLKKEADAIGYPVLIKAVAGGGGKGMRKVDKAEDFEADLQSCRREAKASFSNDEVLLEKWITSPRHIEVQVFGDSHGNVVHLFERDCSLQRRHQKVIEEAPAPGMDEATRQEICAAAVRAAKAVDYEGAGTIEFIADASEGLRADRIFFMEMNTRLQVEHPVTEEITGVDLVEWQLRVASGEPIPLQQDELRIDGHAIEARLYAEDPASGFLPSTGPLDHFDLGSTGRIETGVAEGDMISPHYDPMVAKLVVWEETRDRAIETLADIAESVEVWPVKTNAAFLANALLEDDFGEAELDTGFIERKLDRLVGDDAPDDAIWQAAADFTLLDALEETAPAAIGFRLNAVPRVATTLCYKSESRTIAVTGERDAAHATGFVEDARTVVFADGQSFEFALESRGSGAAAAGDGAILAPMPGKVIAVDVAAGDTVTAGQRLMVLEAMKMEHALTAPFDGTVTELAATEGGQVQVEAVLCVVEPAEE*
>MP0313_megahit_273176_1-600
KILIANRGEIACRIIRTCRRMGIRTVAVFADADARALHIQLADEACCIGKSAPAESYLRIENVLDASKKHDAQAIHPGYGFLSENAEFARRCSQSGIVFIGPSAEAIEQMGAKDQAKCVMENDGVPVVPGYKGAEQSPEFLHAEAEKIGYPLMIKAVLGGGGKGMRVVRKQTDFPESLESARNEARNAFGDDRVLLECFV
>MP0313_megahit_273703_1-618
RVVRKQTDFTEALESARNEARNAFGDDLVLLECFVSGPRHIEFQIFGDQHGNVIHLFERDCSLQRRHQKIIEESPSPFLDDELRSSMAEAAVAAAKAVKYTGAGTVEFIVGDDRGFFFMEMNTRLQVEHPVTEMISGLDLVEWQLRVAADEKLPLTQHEVNQTGHAIEARIYAENPETGFLPSIGTLQRLALPETFQKIKNKEDNN
>MP0313_megahit_274606_1188-1301
MIQMISKVLIANRGEIALRVIKTCKALGIKTVAVYSDE
>MP0313_megahit_277117_1935-2252
SISVMFAALQIKLALNTKHYISSHESDALPLAAPLNGTVVKHLVDVGSSITKGDAVVIIEAMKMEYTLNAPHDGILQSYCFDEGELVSHGALLAIVEDTTAQEAS*
>MP0313_megahit_277414_2-736
RLQGHSFEARIYAEDPSNDFIPCSGTIEALSTPLNSEFVRIDTGIAQGDEISPFYDPMIAKLIVHDDNREQALSRLRQALEQFHLAGFSTNIGFLHNLASHPTFAQGAPSTHFIAEQGDALVSVDSAVLEKAQLIAAFAYLESLGAKKVTQQSASPWQQLSGFTLNAPQKVDVPFTDLAISAVKTKTGYVVTHNDKSFDIAGSVNQNVCNAFINGEKVTAHVSHFDNSISVMFAALQIKLALNTK
>MP0313_megahit_279522_1-816
RSWQRLTRALRHSSVAGLGTNLPLLRELSSRTAVQCADTDTGFIERNVNELVHANPTDTGAATALAAFYLWRHDPYCRRHHRRGGADSPWSSANGWRLNLPPELRFNFEMDGVACEVIAKASGNTLETQIDGRCCRVFESMTPDEDLFIVHDGQMLRGTLLMSGENLFVGVNGLFFTVSDSRSAQSSQIDQNSGTVQATMTGRVIQILVKPGDQVTKGDPVVVLEAMKMEHSLTAPVTGQVRTVDTDLDQLVEQGNILATIDTAHTSLTEN*
>MP0313_megahit_279600_1-525
LKTVAVYSDADATSRHVREADEAVRLGPAAARESYLNVDAVIEAAQRTGTGAIHPGYGFLSENGTFVKALEQAGITFVGPPASAIAAMGDKSAAKARMANAGVPLVPGYHGDDQGDALLRSEADKIGYPVMLKASAGGGGKGMRVVESGEGFQAALDGCRRESKAAFGDDRMLIE
>MP0313_megahit_280056_2-514
WQLRVAMGEPLPCRQDELTITGHSFEARIYAEDPEQDFLPATGLLTRFALDLEGAGLGADQVRLDSGVESGDTVSMHYDPMLAKLIVHGVDRDAALATLNRALASLDVQGVVTNRAFLQRLANHPGFKNVELDTRFIERNEATLFAPRQFSTEDYASAALIGLHQLAQECE
>MP0313_megahit_280356_3-362
EGLEEYGHHLLVLQHDSQLLAVHEDGRTLFTRLDPLAFEQSEEVSDHRLSAPMPGNVIRVLVKAGDEVSSGQPLLVMEAMKMEHTIVAPANGIVEQVLFKPGELVQNDAKLVEFSLLEK*
>MP0313_megahit_281567_3-377
MFEKILIANRGEIACRIIRTCRRMGIRTVAVYSEADAGALHVQLADEACCIGKSAPAESYLRIGNVLDAAKKHGAQAIHPGYGFLSENAEFARQCSKSRIVFIGPSAEAIEQMGAKDQAKCVMEN
>MP0313_megahit_283876_857-2845
MFNKILIANRGEIACRIIQTAHRMGIRCVAVYSDADANARHVAMADEAFHIGPAASAESYLKTDTIIDIARQSGARAIHPGYGFLSENTGFAEACEANGIVFIGPPSSAIAAMGSKSAAKAIMEKAGVPLVPGYHGKDQSPELLRAEAEKCGFPLLLKAVAGGGGKGMRVVETMADFDDALAAAQREARNAFGNPDMLIERYLTQPRHVEIQVFCDQQGNGIYLAERDCSVQRRHQKVLEEAPAPGLSEDTRKAMGEAAVKAAQAINYVGAGTVEFLYDVDGSFFFMEMNTRLQVEHPVTEMVTGQDLVEWQLKVAWGEPLPLAQEQVKTRGHALEARIYAEDPDQDFLPATGTLRYLRTPEESAHVRVDTGVTEGDEISIHYDPMIAKLIVWDETREQAINRMVQALEQYRIAGVKTNIRFLHALVDAEPFRQAELTTGFIDDHRELLFPASGPDTDKVLVLAAGFLLEHRKSREVVSTDPWSPFGRQNSWRLNSDYAEPLALQMGEEMVELRVLEQDHGYQITLSDNRYTLQASLQEDYLQAVINGHRLCVYGNLHNDELVLFHEGNSITCKLYRERWETEDLAGDGSLSAPMNGAIVAVQVQAGDKVTAGQTLVIMEAMKMEHAIKAPADGTVSEVFFAQGDQVSEGTELIAIEIEETA*
>MP0313_megahit_289912_2-868
MNTHTLKKILIANRGEIACRIMRSAKQMGLTTVAVYSDADKHAQHVKMADEAYHIGPAPSKDSYLVTDKILQVAKTSGADCIHPGYGFLSENSEFANACEANNIAFIGPLASSIEAMGSKTRAKEIMAAANVPLVPGYYGDNQDPAFLQSEAEKIGYPVLIKAAFGGGGKGMRVVEHAKDFISALEGAQREAIAGFGNDLVLLERYVNQPRHVEVQVFADNHGNCVYLGDRDCSLQRRHQKVIEEAPAPGLSDELRKEMGEAAVRCALAINYRGAGTVEFLLCGDEFFF
>MP0313_megahit_298989_2-1141
LAENDKFAQQVIDAGIVWIGPKPNTIVSMGHKDIARDLAQKNNLPICPGLNNKDLQKDDLEKKCNEIGFPILVKASAGGGGIGMQIVKNYNELVKSIEKTKNLAKKAFGNSDIFLEKFIKNARHIEIQIFGFGEKKAVHFFERDCSIQRRFQKIIEESPAPKIEPTIINKMAESAVSFATNQKYEGAGTIEFIYDIDEKKFYFLEMNTRIQVEHPVTEAITNSDLVEMQIKFALDMDLDLIEQNNINRTGHAIECRLYAEDPSKNFLPSPGKISKLKIPNIGLANIRLDIGVDEGDEISFYYDPMIAKIISKGANRVECINNMIKYLKEFEIEGINTNKSFLISVLQNKNFVDANFNTKFIENNLATFIKKKEDILPTKQ
>MP0313_megahit_302468_1-684
VYSDADKNALHVQMADEAVYLGPSPSKKSYLRGELIIEKAKELGVDAIHPGYGFLSENAEFANLCAKNNIIFVGPPASAIEAMGSKSAAKHIMEKAGVPLVPGYHGDDQSEAVLKGAADEMGYPVLLKAAAGGGGKGMRQVWSEKEFSQALNAAKRESMASFGDDHMLVEKYLTRPRHVEIQVFCDTHGNGVYLFERDCSVQRRHQKIIEEAPAPNMSQSVREKMGEA
>MP0313_megahit_304280_2109-2750
VCWGTAIACLLEDYAESETKAQESMEPCSPWNSLNNWRTGFQEPHRVQLRNQQGTETEVMIIKENNSFRILNETEGILVTVSRHGDLLDLSWNSSGLEEYGHHLLVLSHESQLLAVHEDGRTLFTRLDPLTYEQSEDVSDFRLSAPMPGNVIRVLVKAGDEVSSGQPLLVLEAMKMEHTIVAPANGIVEEVLFQPGDLVQNDAKLVEFSLLDE*
>MP0313_megahit_304327_2-628
AEAIEQMGAKDQAKCVMENAGVPVVPGYKGAEQSPEFLHAEAEKIGYPLMIKAVFGGGGKGMRVVRKQTDFPEALESARNEARNAFGDDRVLLECFVSGPRHIEFQIFGDQYGNVIHLFERDCSLQRRHQKIIEESPSLFLDEKLRSKMANAAVAAAKAVKYTGAGTVEFIVGDDRKFFFMEMNTRLQVEHPVTEMITGLDLVEWQLRI
>MP0313_megahit_304883_2-931
CSVQRRHQKIIEEAPAPNMSQSVREKMGEAAILAAKAINYVGAGTVEFLLDEDDSFYFMEMNTRLQVEHPVTEMITREDLVHWQLTIAEGKPLPKQQNELTLTGHAFEARIYAEDPNNEFLPSTGTLRLLRTPKENDVVRVDTGVVEGDEVSVFYDPMIAKLVVWGENREIALKRLISALGDYYIDGVSTNIDFLKRVATHPAFVAAELTTTFVEKHHDSLFSATSEDAASDDTQVNIPVMALLSLLNRKVSRSDKTPSVWSTVGAWRANANHTEILTLLCNQEEVHVGVKHQRHGTEDAWELSVGDNSY
>MP0313_megahit_306246_258-2312
MTLTPTKFDTLLVANRGEIACRVMRTARRMGLKTVAVYSDADASARHVREADEAVRLGPATSRESYLNIEAVIDAAQRTGTGAIHPGYGFLSENGSFVKALEEAGITFVGPPASAIAAMGDKSAAKARMANAGVPLVPGYHGDDQDDALLRSEADKIGYPVMLKASAGGGGKGMRVVESGDGFQAALDGCRRESKAAFGDDRMLIEKYLVQPRHVEVQVFCDRHGNGVYLFERDCSVQRRHQKVLEEAPAPGMTAELRGNMGDAAVRAAQEIGYVGAGTVEFLLDADGSFYFMEMNTRLQVEHPVTEIITGQDLVEWQLRVAMGEPLPCSQDELTITGHSFEARIYAEDPEQDFLPATGLLTRFALDLEGAGLGADQVRLDSGVESGDAVSMHYDPMLAKLIVHGPDRDAALATLNRALAALDVQGVVTNRAFLMRLATHPGFKNVELDTRFIERNEATLFAPRTYSMEAYASAALIGLHQLAQECESDSPWDRHDGFRLNAPHTIRIALCDPASVKAADSDDAVVIVEGKRSAGETQWNLTINDKTLTASLQPLTGDAVAVTLNGHRRRLQANRDGHVVVMADPSGETRLFWRRIDAIDHGHHEAESTLTAPMNGTVVALLVEPGVAVEKGMPLMVMEAMKMEHTMTAPADGSVDTFHFQAGDTVNQGAVLLDFAANDSATNQ*
>MP0313_megahit_310345_402-902
LLCNQEEVHVGVKHQRHGTEDAWELSVGDNSYNVKGKLVDSALHATINGYKSTFTYSDNDGVFTLFNKDTHAKFSLISASLGDDNDDNGDANFSAPMNGTIVAHLVEKGVLVKKGEPILVMEAMKMEHSIIAPHDGAVEEFFFNPGELVDGGATLLAFSTKEAAEV*
>MP0315_megahit_20477_1-477
MTIRRLLVANRGEIARRIFRTAQEMGIFTVAVYSEGDSGAPFVSDADLGVALGGTTAAESYLDAGKILQAAVSAGVDAIHPGYGFLSENAAFADAVIAAGMTWIGPPSAAIAAMGDKLAAKRTMAGAALPTLPSVEITDSVDLSTVGNEIGFPLLVKAS
>MP0315_megahit_30771_2-445
MSPLNYKITIAGRTYDVQVGDLSSSPVEITVDGTAYQVEFPEPGPTAATPTSTRAAAPISQPAAPRPVARPSIPTSGGDGVVRSPMPGRIISVSVSVEDAVTKGQPVVVLESMKMENTITSPVDGTVSAVHVAAGDSVQHGQTLVEIE
>MP0315_megahit_33781_1-207
APMPGRVTRIMVEEGADVRRGAVLLVLEAMKMEHNIVAPSNGRVDRLKFSVGDWVDEGIALLDFSTVV*
>MP0315_megahit_37732_499-576
FGEGELVSHGALLAIVEDTTVQEGA*
>MP0315_megahit_37854_3-455
MVKPSHKDKLFQFARSSPINLNFDWRLFLFTKIFIANRGEIACRIIRTASRMGIKTVVVYSEADTNARHVRLADEAFLIGPSAPNESYLSQNAMIDALRESQADAVHPGYGFLSENSDFARSVANTGAVFIGPDPNAIAAMGDKIQSKKIA
>MP0315_megahit_40997_1007-1555
LAGMAALSLLDPAGGAGFTLWQPLRRAVGLTWGGEDHLLQVQVVSADHQIWTVDGTEVVAQRIGGRWSLGGQQAAAVSVAEGRVTVFDGYGLVFDVIDPLARAAGGHGDGNLIEAPMPGLVRVVDAKVGQTVTKGDRLAVLEAMKMEHSLLAARDGVVAEVLAQAGDQVEAGVALVRLEPEA*
>MP0315_megahit_41559_145-864
MTTKSLKKILVANRGEIACRVMLTAKQMGLTTVAVYSDADKHAQHVKLADEAYHIGPAPSKDSYLVADKIIDVAKHADVDCIHPGYGFLSENCDFALACEKNDIAFIGPPASSIEAMGSKTRAKEIMHQANVPLVPGYYGDNQDTDFLQEEAEKIGYPVLIKAAFGGGGKGMRVVEHAKDFISALEGAKREAKAGFGNDLVLLERYVTKPRHVEVQVFADSHGNCVYLGDRDCSLQRRHQ
>MP0315_megahit_42993_3-626
GAPVDPAISHDAMIALASTIGYPLLVKAVAGGGGKGMRLVSEPSAIATAITAARSEARSAFGDDAVYLERQLQSPRHIEIQILADEYGTVVPFVERECSIQRRYQKLVEESPAFGMSLQRRTAMADAAVSIAKAVGYTNAGTVEFLVDESDAFYFLEMNTRLQVEHGVTEAVTGIDLVRWQLRIAQGEKLDISPELTLTPAGHAIECR
>MP0315_megahit_43774_1-1326
YEAIISHAKNLRVDAIHPGYGFLSENADFAQQCEANNLVFVGPPASAIQAMGSKSAAKRIMEDAGVPLVPGYHGDDQTPATLKKAADDMGYPVLLKAAAGGGGKGMRQVWHEDEFYPALQAAKRESMASFGDAHMLVEKYLTRPRHVEIQVFCDTFGQGVYLFERDCSVQRRHQKIIEEAPAPNMPEGVREQMGEAALKAASAIHYVGAGTVEFLLDDDGAFYFMEMNTRLQVEHPVTEMITGEDLVAWQLQVADKKPLPKTQAELKCQGHAFEARIYAEDADNDFLPSTGHLALLKPPATNAFIRVDTGVTQGDDVSVYYDPMIAKLVVWGENRELALSRLYQALGDYHISGVTTNIPFLRKVANSQAFKQAELTTTFIEKFADQLTFDESESRGLPLPAMALYVLLDRASNEKMGRHVSERDHTSPWQQLGTWRANSTYE
>MP0315_megahit_48666_3-533
GAGTVEFLLCGDEFFFMEMNTRLQVEHPVTEMVTGVDLVNWQINIAAGQALPLNQADIQLQGHSFEARIYAEDPSNDFIPCSGHIDALFTPNESEFVRIDTGIAAGDEISPFYDPMIAKLIVHDDNREAALGRLSKALEQFHLAGFSCNVNFLHNLTNHPTFQAGAPDTHFIEDQGE
>MP0315_megahit_54162_493-2439
MINTLLIANRGEIACRIMRTAQRLGIKTVAVHSDIDQHASHAKLADIAVNLGGTKPADSYLRADRIIQAAKASGAQAIHPGYGFLSENADFARSIEASGLIFVGPPASAIDAMGSKSAAKALMEKAGVPLVPGYHGDDQQLDTFRAASQEIGYPVLLKATAGGGGKGMKVVESERDLADALASAQREAQSSFGDARMLVEKYVLQPRHVEIQVFADQHGNAVYLHERDCSIQRRHQKVVEEAPAPGLSEQLRKAMGEAAVKAAQAIGYVGAGTVEFLLDARGEFFFMEMNTRLQVEHPVTEAITGQDLVAWQLRVAQGEPLPMTQEQIPLHGHAIEVRLYAEDPDQDFLPASGTLTLYREPSTGRGRRVDSGVSEGDSISPFYDPMLAKLVAWGETREQARLELLDMLRNTSVAGVKTNLRFLEKILAHPAFAAQELDTGFIVKHTAQLLPKPAELDSSFWYLAAKAWLLTRPAGDDCPTPPALWQKLPGWRAGLPTQSRLHLRCAELDQVFSSVSLNNASYCPNSELLTIDEGTQKVRYRAVRKGADLYLNWHGVWQQINTYDPIEEAGHAQQSAGGLQAPMNGSVVRVMATVGQQVEAGAPLLVLEAMKMEHSIRAPTNGRVKAVFCGEGDLISEGTMLVEMEESE*
>MP0315_megahit_54395_2123-3586
MKVNKILIANRGEISIRVAKTCKKLGIKSVSIYSETDKDLPHTKASDESFYLGMGSLAETYLNQDKIISIAKECGADAIHPGYGFLSENSEFCNKVTDAGIIFVGPAPQAMELMGDKKTSKVKMEEIGVPLVPGYHGENQDSDFLFEEAKKIGFPVLIKATAGGGGKGMRIVESEGEFVAALEGAKREAKNAFGNDKVLLEKYIVNPRHIEVQLVSDGQGNHFHFFERECSIQRRYQKVIEETPSVALDEKLREEMCSSAVSIAKGINYLGAGTIEFILSPDNSFYFLEMNTRLQVEHPVTEMVTGFDLVELQIKAAQGEAFPFSQSDITQSGHSIEMRIYAEDPDNDFLPSIGKVARVGEHVDGDVRLDSGFESGNYVSIKYDPMLAKLIVHAKTREEAIDKAIKALNSYTFSGVKTNRDYLRRILKHPKFKEGDIHTHFIKDYEADLGKVEKNDDEKALLIAAALVGELPDYNGAWTGISNFRNV*
>MP0315_megahit_54395_3587-4063
MKKKLLLGKEEVAVDILSNDNNSIEFMFNGNKYSFKRDQENLFFKGKKYSFSSSYIPSAETKQVFVEELEDEVKIIEKAQKATGTMGGAGSLQSPMPGKIFKVLKNEGDSVEAGEAILVLEAMKMEHTIKAQQDGVVKKIHFAEGAQVQGGVELCEIE*
>MP0315_megahit_54648_3-521
LVEAADGFQAALESARSEAKTAFGNADVLVEKFVTKPRHIEVQVFGDGKKAVHLFERDCSLQRRHQKVIEEAPAPGMTPEMREAMGQAAVTAAEAIGYAGAGTIEFIVDGSGGLQTDGFFFMEMNTRLQVEHPVTEAITGVDLVAWQLRVAAGEGLPLRQDELSIHGHAFEAR
>MP0315_megahit_54861_1-543
YSPWAMNDSWRLNQPAKDMIQFVEGDCVVDVGVMVDEGQYTLDLSNGAILVSGRLRGEHDVDAVLGGMQIRGTVVRVEDELNVWLHDAAHRLRIHNALSVTDTHQAHGGDLISPMPGRITRVTVEEGDDVRRGASLMVLESMKMEHQITAPSPGRVERLNFSVGDWVEEGAVLLDFAAVE*
>MP0315_megahit_55601_1-597
MFDTVLIANRGEIACRIIATARKLGIHTIAIYSDADANARHVRLADAAYSVGGSPATESYLQIDNVLDVAQKSGAEAIHPGYGFLSENADFAQACVDKGVVFIGPPPDAVRLMGAKDQARILMNRAGVPVVPGCNDLNIDLKVVLSEARKIGYPVIIKAASGGGGRGMRIVDEELQLPEALKSASRESMTAFANNKLLL
>MP0315_megahit_60011_2-523
PDLMTPAPADSDLVAVAAAGAVAQRPATGNDPWGALPGWRPLGQKRTLIPLRVGEQAHTVVLDNDQARVDGGEPAPFHLRRRGTAFELHWGERRLAGHLIEPQDGDARHTAVFVHGQDYPVEIHPARESDRAGGQDGFIAPMSGTIVACHVAAGATVAAGDAVITLEAMKMEHT
>MP0315_megahit_62207_1-519
ACRDMGLRSVAVYSDADRLSQHVLLADQALSIGGAPAAESYLRGDRIIEAAQISGAGAIHPGYGFLAERARFAQDVEESGLVFIGPRSASIQAMGDKTEARRRMSEAGIPIVPGGEDPVRDSRKALRLAEDLGFPVLLKAVAGGGGKGMRLVHNAAAMSAAFEAAVREAEAAF
>MP0315_megahit_68028_2-547
VAADGSFHFLEMNTRIQVEHPVTEMITGVDLVQEQLRIAAGLPLTISQSDISASGHAIEARIYAEDPANQFLPAGGRLVVWDPPVGPGVRIDTGVREGDDVSLDYDPMLAKLVVHAEDRSSCIERMAQALSRFVVLGATTNIEFLGDVVSHPGFAAAETTTDFISRCWPDGWSADANREPGP
>MP0315_megahit_68279_314-805
MKKVLIANRGEIACRIIKSCRALGLETLAVHSEADAGALHVSQADDARAIGPAAAKESYLVAEKVLDAGRDAGADAVHPGYGFLAENAGFARAVADAGMTWIGPDPKTITDMGDKARARGLAEDAGVPIVPGSRRFVADDNEGLEAAGEEIGFPLLVKATAGGG
>MP0315_megahit_71742_157-501
LAKLIAWGPDRASSLHRMDLALSQFPVLGVVTNIQFLRQVIRHPKFMEGDYDTGFLSVNSELGRPDSSEEDLNLAQALAAWAMDQVPSQQTRIQAGPGAAQNNPWHTGGKLRLP*
>MP0315_megahit_71765_266-520
MFDTILIANRGEIACRVMETAQAMGVRCVAVYSDADRGAKHVAMADTAVHIGGSAPADSYLRGEVIIQAALDTGAQAIHPGYGFL
>MP0315_megahit_80006_1-1290
IQVEHPVTEVITDLDLVEMQIRFALKMNAHKIQQDDVSRSGHAIECRLYAENPSKNFLPSPGKITKLRIPEISKNIRLDIGVDEGDEITFYYDPMIAKIIAKGESRKKSIEKMIDFLTKIKIEGIHTNQSFLLKVLQNEHFVNATYNTKFIENNLNLILQKKGNVGSLEINEEATKKLRQEKNNKAPQVIINEKEQNEPTIKIKNVPGKIYENPKFLPGGDKYMLIEFGNIMDLEINFKAQNLAQAIKNKKVKGVYETAPCFASMLVHYNPDEIKFNDLKNELSSLIKSLGPTDEIEINSRVFSFPTVYLDKWTKECVNDYINKIAKKKPDPEFITELNNLEDTEHFVRVHSGTEYWVSSLGFWPGLPFMMPLDPRCLLTAPKYNPPRTWTPKGTVGMGGASTAIYPEALPGGYQIFGITPVPIWDTKKN
>MP0315_megahit_81042_1116-1211
MFNKILIANRGEIACRIIRTCRKLGIGTVAIY
>MP0315_megahit_86077_1-216
ILAPMPGKVIAIDVAEGDSVSAGQRLMVLEAMKMEHALTAPFDGTVTDLAASEGGQVQVEAVLCVVEPASD*
>MP0315_megahit_86785_755-862
PADGSVDTFHFQAGDTVNQGAVLLDFAANDSATNQ*
>MP0315_megahit_94810_2-136
MIKKLLIANRGEIACRVIKTAKQLGIQTVAVYSQADCNSMHVNMA
>MP0315_megahit_97467_1-459
MFNTVLIANRGEIACRIIVTARKMGIRSIAVYSDADANARHVRLADAAYRVGGPSVSESYLRIEALLDAAQRSGAEAIHPGYGFLSENSDFAQSCVDGGFVFIGPSPDAVRLMGAKDEARLLMARAGVPVVPGCNVLDVDLKVTLGEARKIGY
>MP0315_megahit_104708_3-1943
MTLTPTKFDTLLVANRGEIACRVMRTARRMGLKTVAVYSDADASARHVREADEAVRLGPATSRESYLNIEAVIDAAQRTGTGAIHPGYGFLSENGSFVKALEEAGITFVGPPASAIAAMGDKSAAKARMANAGVPLVPGYHGDDQDDALLRSEADKIGYPVMLKASAGGGGKGMRVVESGDGFQAALDGCRRESKAAFGDDRMLIEKYLVQPRHVEVQVFCDRHGNGVYLFERDCSVQRRHQKVLEEAPAPGMTAELRGNMGDAAVRAAQEIGYVGAGTVEFLLDADGSFYFMEMNTRLQVEHPVTEIITGQDLVEWQLRVAMGEPLPCSQDELTITGHSFEARIYAEDPEQDFLPATGLLTRFALDLEGAGLGADQVRLDSGVESGDAVSMHYDPMLAKLIVHGPDRDAALATLNRALAALDVQGVVTNRAFLMRLATHPGFKNVELDTRFIERNEATLFAPRTYSMEAYASAALIGLHQLAQECESDSPWDRHDGFRLNAPHTIRIALCDPASVKAADSDDAVVIVEGKRSAGETQWNLTINDKTLTASLQPLTGDAVAVTLNGHRRRLQANRDGHVVVMADPSGETRLFWRRIDAIDHGHHEAESTLTAPMNGTVVALLVEPGVAVEKGMPLMVMEAMKMEHTM
>MP0315_megahit_106956_3-239
LHGSSANSDGELKSPMPGVILKYLVEVDQQVNQGDPIAVLEAMKMENTLPSPKDGRIQSLTVEPGQTVVKGDLLAIIT*
>MP0315_megahit_108337_1-552
MKILVANRGEIACRMIRTARRLGIRTIAVYSDADAQALHVAMADEAVRIGPAPVRESYLLGDRIIAAARDAGADAIHPGYGFLSENAAFAQAVTDAGLVWIGPDPSSITAMGLKDAAKALMADAGVPVTPGYLGEDQDPDRLASEAAQIGYPVLIKAVAGGGGKGMRLVERPQDFADALLSCQR
>MP0315_megahit_115370_1553-3538
MADVNIKPITRLLVANRGEIARRIFRTAHEMGIATVAIYADSDARAPFVHEADSAIALQGQTSAETYLDAEKVYAACVASGADAVHPGYGFLSENARFAEAIMKRDITWVGPPTHAIEQMGDKLSAKQAMTDAGVPTLPAHELNVGDDLAKAAEAIGFPVLVKAAAGGGGRGMRVVESGADLEAAVESARREAEASFGDDTVFLERWLTASRHVEIQILGDTHGNVVHLFERECSIQRRHQKVIEEAPSSAVTPAIREKMGSAAVNAAQKIGYTSAGTVEFLLDGEDFWFLEVNTRLQVEHPVTEAITGLDLVREQLRIAEGEELGYDQDSLTINGHAIEARLYAEDPTKNFLPSPGTIQVWKPSSQARFDSGVEAGSEVSVNFDPMIAKVIAHAPTRREAAAKLARALETTQLHGITNNRDFLVATLRTPAFIAGDTTTDFIERVNPARTREPSPTEVSDAAIAAALFAQDRRRKNAKVLRHISTGWRNSLMPPERVRYAVGDNECALEYRAQRDGTFEMNIGGENHHITLHGVNGNQIDLAIDQRRITFSVSEDDANRYVHAPTGDVVLTELDRFPKPGIAEFSGGLYAPMPGKVLATEVSAGESVSEGQLLVILEAMKMEHRITAPVDGVVQEVPVSEGDQVDNGQILVVFEENEEES*
>MP0315_megahit_116531_3-1373
GKGMRLVERPADFADALLSCQREAAASFGNAHVLIEKYIERPRHIEVQVFGDRHGNIVHLFERDCSLQRRHQKVIEEAPAPGMDAATRDALCAAAVRSARAVDYVGAGTIEFIADASEGLRADRIWFMEMNTRLQVEHPVTEAITGQDLVEWQLRVASGEPLPLAQADLSITGWAMEARLYAEDPAKGFLPSIGRLDAFDLGDSVRVDTGVGQGASISPFYDPMIAKLIAHGDSRDAARTALAAALDRSVVWPLRTNAGFLVRALRHADFAAGDIDTGLIAREGEALMPATLPSEPTLAQAAARIGGAGALAGFRLNAAPQRQARVLVDGQPVDVAIDAPLAPAAGAIGPAPLARTLVTEQGRSWQVTPWRAATSGATAAGDGAILAPMPGRIIAVSVAPGDKVTKGQKLVTLEAMKMEHGLTAPFDGIVEDMPHDEGAQVQEGMLLARIVAEDAA*
>MP0315_megahit_125521_2-937
DCSLQRRHQKVIEEAPAPGMDPDTREALCAAAVRAAKAVDYVGAGTIEFIADASEGLRADRIWFMEMNTRLQVEHPVTEAITGQDLVEWQLRVASGEPLPCTQDQLSITGWAMEARLYAEDPAKGFLPSIGRLDAFDLGESVRIDTGVVRGATISPFYDPMIAKMIAHGDTRDDARVALAQALDRSVVWPLRTNAGFLVKALNHADFAAGDVDTGLIAREGEGLMPSALPGAAALSRAAACVGGAGALAGFRVNAPSRRTARILVEGQSVEADVRASGTMPSQPPLAHFLVTEHGRSWQVTPWRAAGDGAAA
>MP0315_megahit_133581_205-1473
MIKRLLIANRGEISFRIQKTCKSMNIETVAVYSDVDKHAIHVKNADQSICIGGAESSESYLNIKSIISAAITSKSDAIHPGYGFLSENANFADEVIKNNINFIGPDPSSIRAMALKSTARKMMADAGVPVVPGFSTEGNSKEDILKRSKEIGFPIIIKASAGGGGKGMKIARSEKELFLGIDSAKREAKSSFGNSKLIVEKYLENARHVEVQILGDMEGNIQVLSDRDCSTQRRYQKIIEESPAPGIDKEIRNEMAIQAIKVAKKVSYLGAGTVEFLLYKNKFYFIEMNTRLQVEHPVTELIYGIDLVEWQIRIANGENIKIDSYNKGHAIEARIYAENPELDFLPSPGKISNLTIPKSKNLRIDFGYSEGGDVPPYYDPMLGKIIALGRNREQAINFLSNVLKETKIAGIDTNIDFVRRIIE
>MP0315_megahit_141867_1-1173
RRHQKVIEEAPAPGMDEATREEICAAAVRAAKAVDYEGAGTIEFIADASEGLRADRIFFMEMNTRLQVEHPVTEEITGVDLVEWQLRVAAGEPIPCKQDELFIDGHAIEARLYAEDPSSGFLPSTGSLDHFDIGLRGRIETGAEEGDQISPFYDPMVAKLVTWAETREDAIEQLAEIADGVEIWPVRTNAAFIANCLRDEDFEDANLDTGFIERKINDLVESDEPYEAIWQTAADFVVLAETDDYDDQPAGFRLNAPGRLTTSLSFKGDTRVVAAAEGAAFEAATGFVDPHRVVVFADGMSFAFDRGSRGSGAAAAGDGAILAPMPGKVIALDVAEGDSVTAGQRLMVLEAMKMEHSLTAPFDGTVTQLSASEGGQVQVEAVLCVVEPAE*
>MP0315_megahit_147147_3-605
EICAAAVRAAKAVDYEGAGTIEFIADASEGLRADRIFFMEMNTRLQVEHPVTEEITGVDLVEWQLRVAAGEPIPLQQEDLAITGHAIEARLYAEDPSSGFLPSTGPLDHFDLGSEGRIETGVAEGDMISPHYDPMVAKLVVWEKTRADAIEALADIAESVEVWPVKTNAAFLANALLEDDFVEAQLDTGFIERKLDRLVGD
>MP0315_megahit_148344_4130-4651
MLASLLIANRGEIACRIIRTARRLGIRTVAVYSDADAQALHVAMADDAVRIGPAPVRESYLLGDRIIAAARDMGAQAIHPGYGFLSENAQFAQAVIDAGLIWVGPDPASITAMGLKDAAKALMADAGVPVTPGYLGDNQDPDHLADQAAAIGYPVLIKAVAGGGGKGMRLVERP
>MP0315_megahit_164958_13864-14388
MSQGQLRQQSPVSDQVFHYRVETQGESVWVNLDENELQLTVTTKDGRQGWCTTSDGSLHSFAWAWVGNSLELWLDGDVFIFERVERRGRPDRETSVGGSDILALMPGTVKQILVMPGDSVERGQTVIIMESMKMELTIAAHRDGVVKRIPVEQGGQVEKGMRLLELEDQPDSAG*
>MP0315_megahit_164958_14385-15284
YVRRPRHVEIQVLADSLGNTVHLLERECSIQRRYQKIIEETPSPAVTPELRRQMGEAAVALARSAGYVNAGTVEFLLNSENGQFYYLEMNTRLQVEHPITEEVLGIDLVEWQVRIASGEELTFRQDDIRARGHAVECRIYAEDPYNDFVPSVGTLVRWLPPSGPGLRLDRGATQGQSISTYYDPMLAKLIAWGPNRSSSLHRMDLALSEFPVLGVVTNISFLRQVIRHPRFLEGEYDTGFLNSDMGVGQPEFSQETLNLAQALAAWAADAVSPQRPQIQEGQAAYENNPWLSAGKLRLP*
>MP0315_megahit_170145_1592-2548
LPTGGEVFFAQFPEPCAGIRVDNGVKVGDVIGIDYDPMIAKIIAYDTDATAAWSKLHTALMQTWLAGPKTNLSFLSNLSDAALSGTDVFDTGFISRHHSKLTAGPDPDNPAIQRIACWLLYTLGLRAAATQTVDTAWQSNDGWRANLPAKIHFRFLLDDQPIDLSACPIDANRLSFVGEQTTHSVEGQWLTANRLKVNDSDDLSLDIIAIEHATGHYLGMGGHFFRLVVTDGLTTQVDKAIRSGDVDAPMAGRVIDVRVTQGMEVEAGTILVVIEAMKMEHHLASPVTGHITSIATSIGQLVSEGHTLVKVTPLESLD*
>MP0315_megahit_172513_1-717
AGMIQKLLIANRGEIACRIIRTAREMGIATVAVYSDADAKALHVRSADEAVHIGPSPAAESYLVGEKIIAAAKQTGAQAIHPGYGFLSENADFAQAVKDAGLIWVGAPPSSIRAMGLKDAAKKLMRKAGVPVTPGYDGDDQSPERLKQEADAIGYPVLIKAVAGGGGKGMRKVDAESDFLSSLESCRREAKASFGNDDVILEKWITSPRHIEVQVFGDSHGNHVHLFERDCSLQRRHQK
>MP0315_megahit_176606_159-644
MTTRRLQQLHPPESTLVGAGYQADIEIAATSQGRWEGQVQLDDGRTTPFLALRDGQQVHVWLAGESYVFAPPTPIARARRSGQPASDDIVSPVPGVVMTVLVSAGDAVEAAQDLVIIESMKTEHLVKSPRDGTVEQVLVQEGQQVERGVLLVVLVGVGEER*
>MP0315_megahit_176606_641-1684
KAAAGGGGRGMRIVERVQDLETALESANREAASAFGDGRVFLERYIPAARHVEFQVLADSSGNTIHLLERECSIQRRYQKVIEETPSPILNDDLRTRMAASAVAMAKSAGYTNAGTVEFLVDAQTGEYYFLEMNARIQVEHPITEETLRLDMVEWQTSIAAGKLISLSQEDIRPSGHAVECRIYAEDPYSNFAPATGRLLAWRPPSGMGIRLDSGVAEGQEISAYYDSMLAKLVAWGPDRQSAIGRMQRALQSFPVLGVTTNIPFLIRAIAHPDFRSGGYDTGFIARHPELTAPPESNHLNGAAVEIAERIWRSAGPIGGSNMSGQSSAGPQATQGPWRGLSKSTFP*
>MP0315_megahit_193412_3-554
PDTLAEAEAALKERGIEVTDENKFLVAAAIVPGKNMELNEGIRLLEGRSKITLPLKKKEPTGGGAALTAPTKTNVAVSEGGKTRTYEVIIEPPASATTPALGQTQTGSSQATDVFSPFEGNVELVEINVKVGDAVTQGQVVAAVEAMKAKHDVKAPCAGRVSAVHAVIGNEVSAGKPILAIEV*
>MP0315_megahit_206370_3-1574
GYGFLSENTGFAEACEANGIVFIGPPSSAIAAMGSKSAAKAIMEKAGVPLVPGYHGKDQSPELLRAEAEKCGFPLLLKAVAGGGGKGMRVVETMADFDDALAAAQREARNAFGNPDMLIERYLTQPRHVEIQVFCDQQGNGIYLAERDCSVQRRHQKVLEEAPAPGLSEDTRKAMGEAAVKAAQAINYVGAGTVEFLYDVDGSFFFMEMNTRLQVEHPVTEMVTGQDLVEWQLKVAWGEPLPLAQEQVKTRGHALEARIYAEDPDQDFLPATGTLRYLRTPEESAHVRVDTGVTEGDEISIHYDPMIAKLIVWDETREQAINRMVQALEQYRIAGVKTNIRFLHALVDAEPFRQAELTTGFIDDHRELLFPASGPDTDKVLVLAAGFLLEHRKSREVVSTDPWSPFGRQNSWRLNSDYAEPLALQMGEEMVELRVLEQDHGYQITLSDNRYTLQASLQEDYLQAVINGHRLCVYGNLHNDELVLFHEGNSITCKLYRERWETEDLAGDGSLSAPMNGAIVAVQV
>MP0315_megahit_210130_7749-7970
SLSAPMNGAIVAVQVQAGDKVTAGQTLVIMEAMKMEHAIKAPADGTVSEVFFAQGDQVSEGTELIAIEIEETA*
>MP0315_megahit_213449_1046-2983
MFNKILIANRGEIACRVMETARRLGVRTVAVYSDADRDAKHVALADEAVHIGHGPAPADSYLLQDEILAAAKATGAQGIHPGYGFLSENPDFVEKVEAAGLAFIGPSASAIRKMGLKDAAKALMEEAGVPVVPGYHGDTQDAGFLAEQAENIGYPVLIKAVAGGGGKGMRLVEDPRDFNDALASAQGEATTSFGNSAVLIEKYIQKPRHIEVQVFGDGTSAVHLFERDCSLQRRHQKVIEEAPAPGMTEEMRAAMGQAAVRAAEAIGYAGAGTVEFIVDGSDGLRADGFWFMEMNTRLQVEHPVTELITGVDLVEWQLRVASGEGLPLQQDDLTISGHAFEARLYAEDVPKGFLPATGTLSHLAFPEGVRADSGVRAGDTISPWYDPMISKVIVHGPSRAAALRQLDDALARTEVAGTVTNLAFLGALTRHAGFAAGDVDTGLIARDLDTLAVAPIAKPEHKAAAAMAALDLIEARPEMGFTLWADLHRSVTLEWQGERFEATVEVDGPDRQDWTIEGVHIAVNRMASGWVIGSMPLPPLSICGDTITVFDHYGLSFTVIDPLDRAAGAAGDGNLIEAPMPGLVKAVFAEAGAAVKEGDRLAILEAMKMEHSLLAARDGVVAEVLAQAGDQVEAGAALVRLEEDA*
>MP0315_megahit_227654_3-1565
AGVPLVPGYHGADQALETFRAEAAKIGYPVLLKAAAGGGGKGMKVVESEAELSEALSSAQREAQAAFGDARMLVEKYVLQPRHVEIQVFADQYGNAVYLAERDCSIQRRHQKVVEEAPAPGLSPELRRAMGEAAVTAARAIGYVGAGTVEFLLDARGDFFFMEMNTRLQVEHPVTELITGQDLVAWQLRVAQEQPLPLTQEQIVLRGHAIEVRLYAEDPEQDFLPASGELTLYREPAAGVGRRVDSGVVEGDRVSPFYDPMLSKLIAWGEDRETARRRLLAMLAEQQLGGLHSNLVFLRRVLAHPAFAAAELDTGFIARHTDVLLPAPAPLPDAFWGLAARAWLLTQPAARRADDPHSPWASASGLRLGLTGEQRLHLRCGETEARALPAAGVSLQGDQLLVEGRRHAVQRRGQWLFVEWNGQLQRVTQVDPISEVEARQHGHGGLSAPMNGSVVRVLVEPGQRVAAGELLVVVEAMKMEHSIRAAEAGEVTAIHCAEGDLVDEGRVLVALQPLAEEATA*
>MP0315_megahit_228804_938-1516
MKRILIANRGEIACRIIQCCKKLNIHSIAVYSDIDKNSKHVRLANEAVHIGPSKAKESYLSTTNILDAALNANADAIHPGYGFLAENDQFAKKIIDSGIVWIGPTPETIISMGNKETARALAAESGVPICPGINQNELEEGLEEKCKTIGFPILVKASAGGGGIGMQIAKDYNQLKEVIEKTKNLAGKAFGNS
>MP0315_megahit_232819_1-1119
REEICAAAVRAAKAVDYEGAGTIEFIADASEGLRADRIFFMEMNTRLQVEHPVTEEITGVDLVEWQLRVASGEPIPLAQDALYIDGHAIEARLYAEDPNGGFLPSTGALDHFDLGTEGRIETGVEEGDLISPFYDPMVAKLVVWGETRDEAIDQLAGIAEGVEIWPVKTNAAFIANCLRDEEFENANLDTGFIETKLDSLVSSDEADDGIWQNAADFIALAELEEHDDLPMGFRLNAPGVLATTLLHKGQSRTVAAASSLNELDGTGFVDPARAVVFADGQAFAFERQSRGSGAAAAGDGAIVAPMPGKVIAVDVAEGDAVTAGQRLMVLEAMKMEHALTAPFDGTVTELSASEGAQVQVEAVLCVVEPVEE*
>MP0315_megahit_237923_611-1444
MIEKLLIANRGEIACRIIRTAHDMGIATVAVYSDADARALHVRSADEAVHIGPSPATESYLVGEKIIAAAKQTGADAIHPGYGFLSENAAFAQAVIDAGLIWVGPKPSSIEAMGLKDAAKKLMRAAGVPVTPGYEGEDQSVERLKSEADAIGYPVLIKAVAGGGGKGMRKVDAAADFEAMLESCRREAKASFSNDEVLLEKWITSPRHIEVQVFGDSHGNVVHLFERDCSLQRRHQKVIEEAPAPGMDEATREEICAAAVRAAKAVDYEGAGTIEFIA
>MP0315_megahit_239019_3-440
MKKILIANRGEIACRIIDSCKKLNLHSIAVYSDIDKNGKHVRKADESIHIGGSKAQDSYLSSDKIIEAAQKVKADAIHPGYGFLAENDQFAQQVIDAGIVWIGPKPNTIVSMGNKDIARNLALKNNLPICPGLNNKDLEKDDLEKK
>MP0315_megahit_241622_453-590
MTPTPTPFDTLLVANRGEIACRVMRTARRLGLKTVAVYSDADATAR
>MP0315_megahit_242904_1-156
TAGQRLMVLEAMKMEHALTAPFDGIVTELAASEGGQVQVEAVLAVVEPKEE*
>MP0315_megahit_249420_10379-11035
MTFVVSLSNHRLQIGGHSPIFAKVLVANRGEIAVRVQQTLKTLGIATVAVYSDPDNTASHVLMADEAWPLGGQTAAETYLDMEKLLTIARRCGAEAIHPGYGFLSENPKFAKACDDAGIVFIGPSPESMEALGDKIRSKQLARQAGVTVVPNSPPCDGIDTAVEEFVAAWGFPLLVKAAAGGGGRGMRLVNSLEELAPALDSAAREAHAAFGDGRVFLE
>MP0315_megahit_249751_201-1013
MIQKLLIANRGEIACRIIRTAREMGIATVAVYSDADARALHVRQADEAVHIGPSPAAKSYLLGEKIIAAAQQTGAEAIHPGYGFLSENAGFAQAVIDAGLIWVGPKPSSIEAMGLKDAAKKLMRAAGVPVTPGYEGEDQSVERLKQEADAIGYPVLIKAVAGGGGKGMRKVDAAADFEAMLESCRREAKASFSNDEVLLEKWITSPRHIEVQVFGDSHGNVVHLFERDCSLQRRHQKVIEEAPAPGMDDTTREDICAAAVRAAKAVDYEGA
>MP0315_megahit_253932_1-273
MFNKILIANQGEIACRIIRTCLNLGISTVALYSEADRNALHVNLADDAWPIGEAPPQESYLDMDKILAAARDSGAQAVHPGYGFLSENAVF
>MP0315_megahit_255721_569-2461
ARHVEMADEAVNIGPAPVAESYLNPDRILDAARSSASDAIHPGYGFLSENAAFARACETAGVIFVGPRVHTIETMSDKAQAKQVAEQAGVPVLDGIHSEDQSITGLVSNGTTLGFPLIIKPVSGGGGKGMHIARTPAELQVLVPTSQREAQTAFGDDRLLLERYLDQPRHIEVQIFGDQHGNVVHMFERDCSLQRRHQKVIEEAPAQNLRPELRAQLTEAAVAIAKAISYCGAGTVEFLVSGDEFFFMEMNARLQVEHPVTEMITGIDLVEWQFKVAAGDPLPCKQNQILCLGHSVEARLYAEDTQNGFLPSVGNLLWLRFPPSNEHVRVDIGVKTGDTIGIHYDPMIAKIIVHDCEPQRSWQRLTQALRHSGVAGLSTNLPLLRGLSSHTAVRCADTDTGFIERNAHEFVDANPTDVGAATALAAFYLWQNAPYCQRHRRRSDADSPWSSTSGWRLNLPPELRFNFEIDGIAREVVAKANGNTLDTQIEGRCYRVFESMTPGEDLFIVLDGQMLRGTLLMSGQNLFAGVNGLFFTVSDSQSAQSSEIDQNSGTVQATMTGRVIQILAKPGDQVVKGDPVVVLEAMKMEHSLTVPVTGQVRTLDANLGQLVEQGHILVTINPEPTPLTEN*
>MP0315_megahit_259156_3-299
MFNKILIANRGEIACRIIQTAHRMGIRCVAVYSDADANARHVAMADEAFHIGPAASAESYLKTDTIIDIARQSGARAIHPGYGFLSENTGFAEACEANG
>MP0315_megahit_261627_3-767
QVEHPVTESITNSDLVEMQIKFALGINLDLTEQNKINRTGHAIECRLYAEDPSKNFLPSPGKISKLKIPETSSTNIRLDIGVDEGDEISFYYDPMIAKIISKGSTRAESINNMIKYLKEFEIEGINTNKSFLISVLQNKTFEEANFNTKFIENNLSAFIKKKEDILQTKQQDANKINQEYSDKDVKAFEKIIAKTPKSKNGQGYTDKDLKAFDNIVSSKDKKSKTELKTEVKNVLGKIYDTPKFLPAGDKYMLIE
>MP0315_megahit_263198_2540-3001
MINKLLIANRGEIACRVIKTAIAQGIKTVAVYSDADRNALHVKMADEAIYLGPSPSKESYLKSHVIIEKAKQLGVDAIHPGYGFLSENAEFAKLCAKNDIIFVGPPASAIEAMGSKSAAKHIMEKAGVPLVPGYHGDDQDESVLKAAADDMGYP
>MP0315_megahit_268574_1032-2102
MFDKLLVANRGEIACRIMRTAQRLGISCTAIYSDSDQNSLHVAQADEAFRVGSNAATDSYLSTEHIIDAVRRSGASAVHPGYGFLSEDPLFAAACIEAGAIFIGPTPAQIEMMANKATAKKEMESVGVPVVPGYHGPQQDNTTLIAQILKIGFPVIVKPRAGGGGKGMRVATTGDDLGNLLDTCRREALSAFNDAGLIVERFLENPRHIEVQVFGDTYGNTVHFYERDCSLQRRHQKVIEEAPARELSSHLREGLIACALTVTKTIGYHGAGTVEFLVKDELFYFIEMNTRLQVEHPVTELITQTDLVEWQLRVAAGQPLPMTQEEIHCRGHAVQARLYAEDPTRDFLPTGGEVVFA
>MP0315_megahit_270218_517-2388
ELGIATVAVHSDTDRDALHVRSADQAVNLGGARPSESYLRGEAIIAAAKATGAQAIHPGYGFLSENADFARAVDAAGLIFVGPPASAIDAMGSKSAAKALMDAAGVPLVPGYHGADQALETFRAEAAKIGYPVLLKAAAGGGGKGMKVVESEAQLADALSSAQREALAAFGDARMLVEKYVLQPRHVEIQVFADQQGNAVYLAERDCSIQRRHQKVVEEAPAPGLSPELRRAMGEAAVTAARAIGYVGAGTVEFLLDARGDFFFMEMNTRLQVEHPVTELITGQDLVAWQLRVAQGQPLPLSQEQIVLRGHAIEVRLYAEDPEQDFLPASGELTLYREPAAGVGRRVDSGVVEGDRVSPFYDPMLSKLIAWGEDRETARRRLLAMLAEQQLGGVHSNLAFLRRVLAHPAFAAAELDTGFIGRHADDLLPVPVPLPEKFWALAARAWLLTAPSAARADDPHSPWAAACGLRLGLACEQRLHLRCGEAEARALPATGVSLQGDQLLVDGRRHAVQRRGQWLFVEWDGQLQRVTLVDPISEVEALQHGHGGLTAPMNGSVVRVLVEPGQQVAAGELLVVVEAMKMEHSIRAAEAGEVTAIHCAEGDLVEEGRVLVALQPLAEEATA*
>MP0315_megahit_270714_1378-2853
MIKKILVANRGEIACRIIKACKEMQISTVAVYSDVDSESPHVLMADEAILIGPANPSESYLDFDKIVDAAKQTNSDAIHPGYGFLSENGDFAKYVNDSDLVFIGPDPDTIKLMGDKAESKKMMAEAGVPTIPGNDGELSGNVDAVARDIGYPLMVKAAAGGGGKGMRIVESPEELESAIEVASSEARNSFGNDTLILEKYLDQPRHLEVQILGDQQGNVIHLYERECSIQRRHQKIIEESPSPAINNKLRKMLGEAAVKAAKAVNYSNAGTVEFLFQDGKFYFLEMNTRIQVEHGVTEMVCGIDLVKWQIRIARGESLDMVQKDVKQRGHSIECRIYAEDPSRNFLPTPGIVRKMVLPEGSGIRNDVGVEEGQEVTSDYDPLLAKLVVWDSNRSDAIHRMDSALGQFVILGLITNQPFLRDIMKSETYRKASFSTRFVDEHFSDWELGTPSPEVIATALLASKSSPEKVSPVSSRDPYSPWSRKGTWRQNI*
>MP0315_megahit_270951_2-646
NLPICPGLNNKDLQKDDLEKKCNEIGFPILIKASAGGGGIGMQIIKNYNELVKSIEKTKNLAKKAFGNSDIFLEKFIKNARHIEIQIFGFGEKKAVHFYERDCSIQRRFQKIIEESPAPKIEPTIINKMAESAVSFATNQKYEGAGTIEFIYDIDEKKFYFLEMNTRIQVEHPVTEAITNSDLVEMQIKFALGIDLDLKEQNKINRTGHALECRL
>MP0315_megahit_271519_610-858
MKKILIANRGEIACRIIDSCKKLNLHSIAVYSDVDKNSKHVRKADESVHIGGSKAQDSYLSSNKIIEAAQKVKADAIHPGYGF
>MP0315_megahit_273036_2-523
MKKILVANRGEIACRIIDSCKKLNLHSIAVYSDVDKNSKHVRKADESVHIGGSKAQDSYLSSNKIIEAAQKAKADAIHPGYGFLAENDKFAQQVIDAGIVWIGPKPNTIVSMGNKDIARDLALKNNLPICPGLKNKDLEKKDDLEKKCNEIGFPILVKASAGGGGIGMQIVNNY
>MP0315_megahit_273139_2-658
MNTHTLKKILIANRGEIACRIMRSAKQMGLTTVAVYSDADKHAQHVKMADEAYHIGPAPSKDSYLVTDKILQVAKTSGADCIHPGYGFLSENSEFANACEANNIAFIGPLASSIEAMGSKTRAKEIMAAANVPLVPGYYGDNQDPAFLQSEAEKIGYPVLIKAAFGGGGKGMRVVEHAKDFISALEGAQREAIAGFGNDLVLLERYVNQPRHVEVQVFA
>MP0315_megahit_273583_3-779
LDVQGVVTNRAFLQRLANHPGFKNVELDTRFIERNEATLFAPRQFSTEDYASAALIGLHQLAQECESDSPWGRHDGFRLNAPHTIRIALCDPASAQAADNDSAVVVVEGKRATLDTQWQLTIGNSTLTASLQPLEGDAVAVTLNGHRRRLQAYKDGHVVVMAEPSGETRLFWRRIDAIDHGHHETESTLTAPMHGTVVALLVEPGVSVEKGMPLMVMEAMKMEHTMTAPADGSVETFHFQAGDTVSQGAVLLDFAPSE*
>MP0315_megahit_275240_459-1073
MTFTPTKFDTLLVANRGEIACRVMRTARRMGLKTVAVYSDADATSRHVREADEAVRLGPAAARESYLNVDAVIEAAQRTGTGAIHPGYGFLSENGTFVKALEQAGITFVGPPASAIAAMGDKSAAKARMANAGVPLVPGYHGDDQGDALLRSEADKIGYPVMLKASAGGGGKGMRVVESGEGFQAALDGCRRESKAAFGDDRMLI
>MP0315_megahit_276790_2-964
ALNAAKRESMASFGDDHMLVEKYLTRPRHVEIQVFCDTHGNGIYLFERDCSVQRRHQKIIEEAPAPNMSQSVREKMGEAAILAAKAINYVGAGTVEFLLDEDDSFYFMEMNTRLQVEHPVTEMITREDLVHWQLTIAEGKPLPKQQNELTLTGHAFEARIYAEDPNNEFLPSTGTLRLLRTPKENDVVRVDTGVVEGDEVSVFYDPMIAKLVVWGENREIALKRLISALGDYYIDGVSTNIDFLKRVATHPAFVAAELTTTFVEKHHDSLFSATSNDAASDDTQVNIPVMALLSLLNRKVSRSDKTPSVWSTAGAWRANAN
>MP0315_megahit_282373_2-1204
MKKILIANRGEIACRIIDSCKKLNLHSIAVYSDVDKKSKHVRKANESIHIGGSKAQDSYLSSSKIIDAAQKLKADAIHPGYGFLAENDQFAQQVINAGIVWIGPKPNTIVSMGNKDIARDLALKNNLPICPGLKNKDLQKEDLEKKCNEIGFPILVKASAGGGGIGMQIVKNYNELVQSIEKTKNLAKKAFGNSDIFLEKFIKNARHIEIQIFGFGEKKAVHFYERDCSIQRRFQKIIEESPAPKIEPAIINKMAESAVSFATNQKYEGAGTIEFIYDIDEKKFYFLEMNTRIQVEHPVTEAITNSDLVEMQIKFALGLDLDLIEQNNINRTGHAIECRLYAEDPSKNFLPSPGKISKLKIPNTGLANIRLDIGVDEGDEISFYYDPMIAKIISKGSTRTE
>MP0315_megahit_282531_1113-1364
TYEQSEDVSDFRLSAPMPGNVIRVLVKAGDEVSSGQPLLVLEAMKMEHTIVAPANGIVEEVLFQPGDLVQNDAKLVEFSLLDE*
>MP0315_megahit_283608_356-1093
FSTNIGFLHNLASHPTFAQGAPSTHFIAEQGDALVSVDSAVLEKAQLIAAFAYLESLGAKKVTQQSASPWQQLSGFTLNAPQKVDVPFTDLAISAVKTKTGYVVTHNDKSFDIAGSVNQNVCNAFINGEKVTAHVSHFDNSISVMFAALQIKLALNTKHYISSHESDALPLAAPLNGTVVKHLVDVGSTITKGDAVVIIEAMKMEYTLNAPHDGILQSYCFDEGELVSHGALLAIVEDTTAQEAS*
>MP0315_megahit_289593_1-561
RTVAVYSEADAGALHVQLADEACCIGKSAPAESYLRIINVLDAAKKHDAQAIHPGYGFLSENAEFARRCSQYGIVFIGPSAEAIEQMGAKDQAKCVMENAGVLVVPGYKGAEQSPEFLHAEAEKIGYPLMIKAVLGGGGKGMRVVRKQTDFPEALESARNEARNAFGDDRVLLECFVSGPRHIEFQI
>MP0315_megahit_290707_89-523
MIDSLLIANRGEIACRIMRTARELGIATVAVHSDTDRDALHVRSADQAVNLGGARPSDSYLKVEAIIAAAKAAGANAIHPGYGFLSENAEFARAVAAAGLIFVGPPASAIDAMGSKSAAKALMETAGVPLVPGYHGADQALETFR
>MP0315_megahit_294103_2-859
QDSYLSSNKIIEAAQKVKADAIHPGYGFLAENDKFAQKIIDAGIVWIGPKPNTIVSMGNKDIARDLALKNNLPICPGLKNKDLEKDDLEKKCNEIGFPILVKASAGGGGIGMQIVKNYNELVKSIEKTKNLAKKAFGNSDVFLEKFIKNARHIEIQIFGFGEKKAVHFFERDCSIQRRFQKIIEESPAPKVESTIINKMAESAVNFATNQKYEGAGTIEFIYDVDEKKFYFLEMNTRIQVEHPVTESITNSDLVEMQIKFALGIDLDLKEQNKINRTGHALECRLY
>MP0315_megahit_295084_3-542
SYLSSNKIIEAAQKVKADAIHPGYGFLAENDQFAQKVINAGIVWIGPKPNTIVSMGNKDVARDLALKSNLPICPGLNNKDLEKDDLEKKCNEIGFPILVKASAGGGGIGMQIVKNYNELVKSVEKTKNLAKKAFGNSDVFLEKFIKNARHIEIQIFGFGEKKAVHFYERDCSIQRRFQKI
>MP0315_megahit_296558_1-543
GEAAVRCALAINYRGAGTVEFLLCGDEFFFMEMNTRLQVEHPVTEMVTGVDLVNWQINVAAGQTLPLTQSDIRLQGHSFEARIYAEDPSNDFIPCSGTIEALSTPLNSEFVRIDTGIAQGDEISPFYDPMIAKLIVHDDNREQALSRLRQALEQFHLAGFSTNIGFLHNLASHPTFAQGAP
>MP0315_megahit_300992_3-1193
EKAGVPLVPGYHGDEQDESVLKAAADDMGYPVLLKAAAGGGGKGMRQVWSEKDFSQALNAAKRESMASFGDDHMLVEKYLTRPRHVEIQVFCDTHGNGVYLFERDCSVQRRHQKIIEEAPAPNMSAHVREKMGEAAILAAKAINYVGAGTVEFLLDEDDSFYFMEMNTRLQVEHPVTEMITREDLVLWQLIIAEGKPLPKAQNALTLTGHAFEARIYAEDPKNEFLPSTGTLRLLHAPEENDVVRVDTGVEQGDEVSVFYDPMIAKLVVWGENREVALKRLTSALGEYYIDGVSTNIDFLKRVASHPSFVSAELTTTFVEKHHDTLFSETINQDTQHDFPAMALLSILTRSQSPRTLSVWSTAGAWRVNSQHSETLTLISDNKETQVEVKHHFDDSH
>MP0315_megahit_301329_3-125
EHSIIAPHDGKVEEFYFNPGELVDGGATLLAFSSKDLAEA*
>MP0315_megahit_301437_3-560
FAIALRGETSVDTYLHMEKVVEACKTSGADAIHPGYGFLSENSGFAKAVGAAGIVWIGPSPEAIASMGDKLSAKRLMEEAEVPILPGRQIRENEDATALAEEIGYPILIKASAGGGGRGMRVVESSGELAGAIEAARREALSAFGDDTLFIEHWLAFSRHVEIQILGDHYGNLVHCFERECSIQRR
>MP0315_megahit_302580_2-235
MNYQNYHKLLIANRGEIACRVIRSAHDMGISCVAVYVEADADSLFVKMADEAIKLSDSYLNSKEIIQAALDTGAEAIH
>MP0315_megahit_303551_1-645
ECFVSGPRHIEFQIFGDQHGNVIHLFERDCSLQRRHQKIIEESPSPFLDDELRSSMAEAAVAAAKAVKYTGAGTVEFIVGDDRVFFFMEMNTRLQVEHPVTEMISGLDLVEWQLRVAAGEKLPLTQHEVNQTGHAIEARIYAENPETGFLPSIGTLQRLALPETFQKIKNKEDNNSQSWSSIRIDSGVEQGGEISIHYDPLIAKLVVHADSRKQA
>MP0315_megahit_303813_2-502
ATHPAFVAAELTTTFVEKHHDSLFSATSEDAASDDTQVNIPVMALLSLLNRKVSRSDRTPSVWSTAGAWRANANHTETLTLLCNQEEVHVEVKHQRHGTEDAWELSVGDNSYTVKGKLVDSALQATINGYKSTFTFSDKDDVFTLFNKDTHAKFTLISASLGDDNDD
>MP0315_megahit_307564_2-1090
GFGEKKAVHFYERDCSIQRRFQKIIEESPAPKIEPAIINKMAEGAVSFATNQKYEGVGTIEFIYDVDEKKFYFLEMNTRIQVEHPVTETITNSDLVEMQIKFALGINLNLTEQKNISRSGHAIECRLYAEDPSKNFLPSPGKISKLKIPNAGLANIRLDIGVDEGDEISFYYDPMIAKIISKGSTRTESINNMIQYLKEIKIEGINTNKSFLISVLQNRTFGDANFNTKFIENNLASFINKKEDIAPTKQHQDTSKVNQKYNDKDVKAFENIIAKTPKSKNAQGYTGKDLKAFENIVSSKAKTAENGVKPEVKNVPGKIYDTAKFLPAGDKYMLIEFGNVMNLELNFTAQNLAKAIKDHKVKG
>MP0315_megahit_310846_1675-1863
MLRTVLVANRGEIACRIIQTAKRVGLRTVAVYSEADSRARHVEMADEAVNIGPAPVAESYLNP
>MP0315_megahit_313980_1-618
VMALLSLLNRKVSRSDKTPSVWSTAGAWRANANHTETLTLLCNQEEVHVGVKHQRHGTEDAWELSVGDNSYNVKGKLVDSALHATINGYKSTFTYSDNDGVFTLFNKDTHAKFSLISASLGDDNDDNGDANFSAPMNGTIVAHLVEKGVLVKKGEPILVMEAMKMEHSIIAPHDGAVEEFFFNPGELVDGGATLLAFSTKEAAEV*
>MP0315_megahit_318285_1-633
ALAQSGVLGVETNLGFLQSILQHPYFDAGKMDTLFVDSNLESLLEENQDSVDWVCWGTAIACLLEDYAESETKAQESMEPCSPWNSLNNWRTGFPEPHRVQLRNQQGTETEVMIIKENNSFRILNETEGILVTVSRHGDLLDLSWNSSGLEEYGHHLLVLSHESQLLAVHEDGRTLFTRLDPLTYEQSEDVSDFRLSAPMPGNVIRVLVKA
>MP0315_megahit_323786_3-566
SYLRGELIIEKAKELGVDAIHPGYGFLSENAEFANLCAKNNIIFVGPPASAIEAMGSKSAAKHIMEKAGVPLVPGYHGDDQSEAVLKGAADEMGYPVLLKAAAGGGGKGMRQVWSEKEFSQALNAAKRESMASFGDDHMLVEKYLTRPRHVEIQVFCDTHGNGVYLFERDCSVQRRHQKIIEEAPAPN
>MP0317_megahit_1646_2-241
DAVADSVDNLSAPMPGRITQVMVGEGTVVRSGALLMVLEAMKMEHNIIAPSNGKVEKLNFSVGDWVDENTMLLDFAPVI*
>MP0317_megahit_11240_3-572
GHAFEARLYAEDVPKGFLPATGTLSHLAFPEGVRADSGVRAGDTISPWYDPMISKVIVHGPSRAAALRQLDDALARTEVAGTVTNLAFLGALTRHAGFAAGDVDTGLIARDLDTLAVAPIAKPEHKAAAAMAALDLIEARPEMGFTLWADLHRSVTLEWQGERFEATVEVDGPDRQDWTIEGVHIAVNRM
>MP0317_megahit_22437_212-718
IHFRFLLDDQPIDLSACPIDANRLSFVGEQTTHSVEGQWLTANRLKVNDSDDLSLEIIAIEHATGHYLGMGGHFFRLVVTDGLTTQVDKAIRSGDVDAPMAGRVIDVRVTQGMEVEAGTILVVIEAMKMEHQLASPVTGHITSIATSIGQLVSEGHTLVKVTPLESLD*
>MP0317_megahit_30555_2-670
MFNTVLIANRGEIACRIIVTARKMGIRSIAVYSDADANARHVRLADAAYRVGGPSVSESYLRIEALLDAAQRSGAEAIHPGYGFLSENSDFAQSCVDGGFVFIGPSPDAVRLMGAKDEARLLMARAGVPVVPGCNVLDVDLKVTLGEARKIGYPVLIKAAAGGGGRGMRVVRDELELQEALKSAKREAMAAFGNDRLLLEKLVRDPRHVEIQIFADQFHNLVH
>MP0317_megahit_31190_1710-2045
MTVTAAGCRGRFDVQLREGVFWAVVDSRRTVRRVRGEDASGSREVVAPMPGRIVRLMVADGDEVVERQDLVVVEAMKMENVLKAPKAGRIKKVPIREGMTVEVGQPLVTFE*
>MP0317_megahit_32353_3-800
RHQKVIEEAPAPNINEKLRKEMASQAINVAKKISYLGAGTVEFLVYRNNFYFIEMNTRLQVEHPVTELIFGVDLVEMQLRIANGEKIKINPLIKGHSIEARIYAENPELDFLPSPGKITDFSIPNSNNIRADFGYFEGDYVSSYYDSMLGKLIVHGKNREQAINLLSSALKATLIVGVDSNIDFLRRIIDHQSFKKLSLGTNFIENYWKDLFPSIEEKTLLLGISVCLFLIKRSGAKKYSSSPWEMMDSWRHCGASGEKFVIEERK
>MP0317_megahit_33102_3-542
LLRGQLEPVPDIGHLRSLTWNVALPANHCLFCETMMSDTISFAPESTWQGQFRFAHIKCLIVCRGPIRLEAIECFESLGAQCGILLSEKDSILYPQTLAPELRQLKNRQAQVHHVPDYMGASREERLARMDEIVRIGTANGYTHLFAGYGFMAEDAEFVQRVEDAGLVFVGPNSSVIRQA
>MP0317_megahit_33615_1-546
LNVGDEVTPYYDPLIAKIIAWGGDRKDALHAIKRALNETQVAGVKTNVQLLSHIVRHPEFRAGNYNTGFIALHQDTLMAQSASASDLVLALGTLFILLKRKEKISGTVVDTKDPYSPWNEEDSWRLNLPAQDVIQLTDGGREIDIEVTFIPGGYHLTLPNSSMTVSGVLVGESDVEAILGGI
>MP0317_megahit_35254_153-551
IRLDTGVREGDEARIDFDPMLAKLVVHAPEREAAIRRMKRACEDFVLLGVTTNLGFLADIMGHPAFQSGDTTTDFIEVNWPDGWSVQSSDVAPFVAAAAEHYGLSQKGMVVESEDGRGSPYNPFLSLRRSFP*
>MP0317_megahit_37541_441-968
MRMEIEVNGSTHEVMIETVTGSPDHFVVSWAGIRYEIDTCVVSRDRYGVLLSLLEAAGDARSLQARCSPVDRNGAMTVRVHGVEHDVLVNGSRSRVATADSSESHGGRLTAPMPGKVVRVLVAPGDEVDAHQPLVVVEAMKMENELTAVCAGTVTDVAVAEGDSVKSGRLLVVIE*
>MP0317_megahit_38927_1-633
AVVVTRSAGYVNAGTVEFLVDSETGEFYFLEMNTRLQVEHPITDEVLGIDLVEWQVRIASGEKLTLNQDDIQARGHAVECRIYAEDPYNDFAPSVGTLERWLPPTGPGLRLDSGVAQGQTVSTYYDPMLAKLIAWGPDRASSLHRMDLALSQFPVLGVVTNIQFLRQVIRHPKFMEGDYDTGFLSVNSELGRPDSSEEDLNLAQALAAWAM
>MP0317_megahit_44341_271-660
DEERNYSIKYNKKTLKVTLVKKEDNCLYIIYDGYHLRLNVLERFSSNYKGELTSGSLEAPMPGKVAKVYVKNNQKVKKGTILAIIEAMKMEHSIIAPFDGVVKNIAVKEGEQIEEGHIVTELEKINKEV*
>MP0317_megahit_49529_1-792
MTIRRLLVANRGEIARRIFRTAQEMGIFTVAVYSEGDSGAPFVSDADLGVALGGTTAAESYLDAGKILQAAVSAGVDAIHPGYGFLSENAAFADAVIAAGMTWIGPPSAAIAAMGDKLAAKRTMAGAALPTLPSVEITDSVDLSTAGNEIGFPLLVKASAGGGGKGMRVVNSEPELADAIAGAKREALSAFGDDTVFLEHFLATPRHVEIQVLGDQHGTVLHCFERECSIQRRHQKVIEEAPSPVLSESLRGRMGAAAVAAVEA
>MP0317_megahit_55736_1-897
VRRPRHVEIQVLADSLGNTVHLLERECSIQRRYQKIIEETPSPAVTPELRRQMGEAAVALARSAGYVNAGTVEFLLNSENGQFYYLEMNTRLQVEHPITEEVLGIDLVEWQVRIASGEELTFRQDDIRARGHAVECRIYAEDPYNDFVPSVGTLVRWLPPSGPGLRLDSGATQGQSISTYYDPMLAKLIAWGPNRSSSLHRMDLALSEFPVLGVVTNISFLRQVIRHPRFLEGEYDTGFLNSDMGVGQPEFSQETLNLAQALAAWAADAVSPQRPQIQEGQAAYENNPWLSAGKLRLP*
>MP0317_megahit_55736_894-1418
MSQGQLRQQSPVSDQVFHYRVETQGESVWVNLDENELQLTVTTKDGRQGWCTTSDGSLHSFAWAWVGNSLELWLDGDVFIFERVERRGRPDRETSVGGSDILALMPGTVKQILVMPGDSVERGQTVIIMESMKMELTIAAHRDGVVKRIPVEQGGQVEKGMRLLELEDQPDSAG*
>MP0317_megahit_57403_375-1901
MFDKLLVANRGEIACRIMRTAQRLGISCTAIYSDSDQNSLHVAQADEAFRVGSNAATDSYLSTEHIIDAVRRSGASAVHPGYGFLSEDPLFAAACIEAGAIFIGPTPAQIEMMANKATAKKEMESVGVPVVPGYHGPQQDNTTLIAQILKIGFPVIVKPRAGGGGKGMRVATTGDDLGNLLDTCRREALSAFNDAGLIVERFLENPRHIEVQVFGDTYGNTVHFYERDCSLQRRHQKVIEEAPARELSSHLREGLIACALTVTKTIGYHGAGTVEFLVKDELFYFIEMNTRLQVEHPVTELITQTDLVEWQLRVAAGQPLPMTQEEIHCRGHAVQARLYAEDPTRDFLPTGGEVFFAQFPEPCAGIRVDNGVKVGDVIGIDYDPMIAKIIAYDTDATAAWSKLHTALMQTWLAGPKTNLSFLSNLSDAALSGTDVFDTGFISRHHSKLTAGPDPDNPAIQRIACWLLYTLGLRAAATQTVDTAWQSNDGWRANLPAKIHFRFLLDDQPI
>MP0317_megahit_59841_1-759
IHPGYGFLSENADFAQACVDKGVVFIGPPPDAVRLMGAKDQARILMNRAGVPVVPGCNDLNIDLKVVLSEARKIGYPVIIKAASGGGGRGMRIVDEELQLPEALKSASRESMAAFANDKLLLEKFIQDPRHIEVQIFVDQHGNAVHMFERDCSIQRRYQKVIEEAPGPTVSDELRRHLTEAALTAAKAIHYVGAGTVEFIADPADNFYFLEMNTRIQVEHRVTEMLTGQDLVEWQFRIADGEQVPLQQNQITL
>MP0317_megahit_79864_2-142
MIAKLLIANRGEIACRIIRTARAMGIATVAVYSDADARALHVRQADE
>MP0317_megahit_95742_1-1623
YGFLSENADFAQQCEANNLVFVGPPASAIQAMGSKSAAKRIMEDAGVPLVPGYHGDDQTPATLKKAADDMGYPVLLKAAAGGGGKGMRQVWHEDEFYPALQAAKRESMASFGDDHMLVEKYLTRPRHVEIQVFCDTFGQGVYLFERDCSVQRRHQKIIEEAPAPNMPEGVREQMGEAALKAASAIHYVGAGTVEFLLDDDGAFYFMEMNTRLQVEHPVTEMITGEDLVAWQLQVADKKPLPKTQAELKCQGHAFEARIYAEDADNDFLPSTGHLALLKPPATNAFIRVDTGVTQGDDVSVYYDPMIAKLVVWGENRELALSRLYQALGDYHISGVTTNIPFLRKVANSQAFKQAELTTTFIDKFADQLTFDESESRGLPLPAMALYVLLDRASNEKMGRHVSERDHTSPWQQLGTWRANSTYEETLSLEVNNHTIRVEVQHIKRLSVTEPRQWRIKLPEQEVVVSGSLNGNTLQATIGEVKSAFTVVKHNSQFSLLNAGICTNFQLMAPDLGLDGNDSTDANTTAPMNGTIVAHLVPPEEH
>MP0317_megahit_100322_1-339
LHSFVWTWVGSSLELWLDGTVFVFERVERRRQGERESSVGGADIVALMPGTVEQILVQPGDPVERGQTVIIMESMKMELSVAAHRDGVVKQIPVGLGQQVDKGMRLLELEEQ*
>MP0317_megahit_117012_1-573
QWSANSADDRPRPLVALEQSRWLATGGIMIESYRCGDSQHTVELRLRAGEFSGEVNGEPVEGFLAELEPGLLEVDTGAGTVQVHLVQDGRRIWVHCRGQAWAFERVATVRQGEPEVASDQLLSPITGKLVELRVSMGDSVVKGDTLAVLEAMKMEHRLHAPRDGVIAQITSTEPGGQVRERELVVELEAA*
>MP0317_megahit_129969_3-686
MINKLLIANRGEIACRVIKTAIAQGIKTVAVYSDADRNALHVKMADEAIYLGPSPSKESYLKSHVIIEKAKQLGVDAIHPGYGFLSENAEFAKLCAKNDIIFVGPPASAIEAMGSKSAAKHIMEKAGVPLVPGYHGDDQDESVLKAAADDMGYPVLLKAAAGGGGKGMRQVWSEKDFSQALNAAKRESMASFGDDHMLVEKYLTRPRHVEIQVFCDTHGNGVYLFERD
>MP0317_megahit_137408_359-646
MIKKLLIANRGEIACRVIKTAKQLGIQTVAVYSQADCNAMHVNMADEAVLLGPAPSKDSYLKYEAIISHAKNLRVDAIHPGYGFLSENYHFAEIVT
>MP0317_megahit_147883_914-1417
MKFNTIIDDQSVEMEFSYSLNLLSIKPKKEMQIDLVQLGVDSYSLLLNGKSHYLTINKQPERYEITVDHYTHLVQVQDEMDILLEKFGMQSNTNSHAGEIHAQIPGLVSQLFVKPGDNVDIGQKLLILEAMKMENEIDSPIAGIVNNIHIKSGDKVEKGELIMDINN*
>MP0317_megahit_154085_271-1116
IVHSDSRKHAIDAMKSALAQSGVLGIVTNLGLLQTIIQHSDFDACKIDTLFVDSNLESLLSENKVSADWVFWGAAISCLLEDFEQAALKAQKSMEPCSPWDSLDNWRAGIQQPHRILLRDVQGRDKEVMIIKEKNVYRIISLTEEIFVSVSVHGDLLDLSWNSAGLEEFGHHLLVLHHESQILAVHAQGRALFTRLDPLAFEQSEEKDDFRLSAPMPGNVIRVLVESGEKVSSGQPLLVMEAMKMEHTIVAPADGIVEKVLFQDGDLVYKDAELVKLSILA*
>MP0317_megahit_159103_914-2389
RGMRVVESGADLEAAVESARREAEASFGDDTVFLERWLTASRHVEIQILGDNHGNVVHLFERECSIQRRHQKVIEEAPSSAVTPAIREKMGSAAVNAAQKIGYTSAGTVEFLLDGEDFWFLEVNTRLQVEHPVTEAITGLDLVREQLRIAEGEELGYDQDSLTINGHAIEARLYAEDPTKNFLPSPGTIQVWKPSSQARFDSGVEAGSEVSVNFDPMIAKVIAHAPTRREAAAKLARALETTQLHGITNNRDFLVATLRTPAFIAGDTTTDFIERVNPARTREPSPTEVSDAAIAAALFAQDRRRKNAKVLRHISTGWRNSLMPPERVRYAVGDNECALEYRAQRDGTFEMNIGGENHHITLHGVNGNQIDLAIDQRRITFSVSEDDANRYVHAPTGDVVLTELDRFPKPGIAEFSGGLYAPMPGKVLATEVSAGESVSEGQLLVILEAMKMEHRITAPIDGVVQEVPVSEGDQVDNGQILVVFEENEEES*
>MP0317_megahit_159793_1-627
MFDKILIANRGEIACRIIRTCRNMGIRTVAVYSAADDSSLHVQLADEACQIGEAPPAESYLQIEKLLNAAKKYGAQAIHPGYGFLAENAEFAHQCAQSGIVFIGPSVATIEQMGAKDQAKSLMENAGVPVVPGYIGDEQGPETLYSEAEKVGYPLMIKAVLGGGGKGMRVVQKKEDFSVALESARNEARKAFADERVLLECLVSSPRHI
>MP0317_megahit_159885_3300-3737
GYEVGLHYEPLLAKVMAWGETREDAAKNLLRALLCFRVEGITCNASLLRDILASAEFAEATYHTGSVASWLEDGIVRALHPGVNGTTMKNDKDHSDRDTAAAIAVAMALASKSAGAFATPAANQWRAYGRREQLQPRPQVSRSWR*
>MP0317_megahit_159986_1-507
EFIVGDDREFFFMEMNTRLQVEHPVTELITGLDLVEWQLRIAAGEKLHLTQDEVRQTGHAIEARIYAENPESGFLPSIGTLHRLAFPDLFQKNHKVKDGTSQPLSSIRIDTGVEEGGEISIHYDPMIAKLIVHSDSRKHAIDAMKSALAQSGVLGIVTNLGFLQTIIQH
>MP0317_megahit_161527_308-1276
MIQKLLIANRGEIACRIIRTAREMGIATVAVYSDADAKALHVRSADEAVHIGPSPAAESYLVGEKIIAAAKQTGAQAIHPGYGFLSENADFAQAVKDAGLIWVGAPPSSIRAMGLKDAAKKLMRKAGVPVTPGYDGDDQSPERLKQEADAIGYPVLIKAVAGGGGKGMRKVDAESDFLSSLESCRREAKASFGNDDVILEKWITSPRHIEVQVFGDSHGNHVHLFERDCSLQRRHQKVIEEAPAPGMDEATREEICAAAVRAAKAVDYEGAGTIEFIADASEGLRADRIFFMEMNTRLQVEHPVTEMITGIDLVQAMIQIAGG
>MP0317_megahit_170935_3-452
MTTPRLQQVHPPWSGVGDLSPSTEMIEAPASDGAEIEVKLSSPSRWEGSVQLQDGRTVPFLAHRDGQQVHVWISGESYVFNPSTPTARARRPGQQASDDIVSPVPGVVITVHVAADDMVTAGQDLVIVESMKTEQIVKSPRDGVVQRVSV
>MP0317_megahit_171312_1235-2536
RHQKIIEEAPAPNMSEHVREKMGKAAILAAKAINYVGAGTVEFLLDEDDSFYFMEMNTRLQVEHPVTEMITREDLVLWQLIIAEGKPLPKAQNALTLTGHAFEARIYAEDPKNEFLPSTGTLRLLHAPEENDVVRVDTGVEQGDEVSVFYDPMIAKLVVWGENREVALKRLTSALGEYYIDGVSTNIDFLKRVASHPSFVSAELTTTFVEKHHDTLFSETINQDTQHDFPAMALLSILTRSQSPRTPSVWSTAGAWRVNSQHSETLTLISDNKETQVEVKHHFDDSHGYWKVTADGQSFEASGVIIDQTLNATIDGHKRTFSFSQDSEQFTLFNKDTHVKYVVKTASLGDVNSTDDQANFNAPMNGTIVTHLVSKGQEVKKGEPILIMEAMKMEHSIIAPHDGKVEEFYFNPGELVDGGATLLAFSSKDLAEA*
>MP0317_megahit_184242_31-690
MTFVVSLSNHRLQLGGHSPIFAKVLVANRGEIAVRVQQTLKTLGIATVAVYSDPDNTAPHVLMADEAWPLGGQTAAETYLDMEKLLTIARRCGAEAIHPGYGFLSENPKFAKACDDAGIVFIGPSPESMEALGDKIRSKQLARQAGVTVVPNSPPCDGIDTAVEEFVAAWGFPLLVKAAAGGGGRGMRLVNSLEELAPALDSAAREAHAAFGDGRVFLEH
>MP0317_megahit_186114_1947-3986
MAHVRKKTNQSTIKPISRLLIANRGEIARRINRTAHQMGISTVAIYADGDVDAPFVREADFAIALRGETSVDTYLHMEKVVEACKTSGADAIHPGYGFLSENSGFAEAVGAAGIVWIGPSPEAIASMGDKLSAKRLMEEAEVPILPGRQIRENEDATALAEEIGYPVLIKASAGGGGRGMRVVENSGELAGAIEAARREALSAFSDDTLFIEHWLAFSRHVEIQILGDHYGNLVHCFERECSIQRRHQKIIEEAPSPAVDEDIRCRMGEAALKAARKIGYSSAGTVEFLLSGSDFYFLEVNTRLQVEHPVTEAITGLDLVREQIRIAEGETLSFKQEDLSICGHAIEARLYAEDPENNFLPSPGKLLAWQVPTSETAMNLSPNVVATRIDSGVETGSEVSMIFDPMLAKFIVHAATRREAASRLSRLLEKTRIQGITSNRDFLVATLRTPEFLNGATNTDFIARVKPAKKRELSKEECIDAGVAVVMEAQAQQRASARVLKSIPSGWRNTEMPFEKHEFLVDEESLIVEYRIERSGKFRVRCEEKEFLVTLYRAGRGKVDLEFENRRSAFNVDQHANRWLVNGPHGDLELIQLPRFADTKLVDAERGLVAPMPGMVVSVEVQVGDAVGKGQLLMVLEAMKMEHRITAPRDGIVSEIHVVTGDQVANGELLVRLAEDREE*
>MP0317_megahit_191775_3-263
PDLGLDGNDSTEANTTAPMNGTIVAHLVPPEEHAKRGAPLLIMEAMKMEHTITAPSDGKVDEYYYAVGELVDGGAALFAFTPHTTD*
>MP0317_megahit_194808_3-557
NSAEKAFGNNDIFLEKFIANARHIEIQVFGFGKKGAIHCYERDCSIQRRFQKIIEESPAPDIENSIVQEMSECAVNFATNQHYEGAGTVEFIYDIDEKKFYFLEMNTRIQVEHPVTEVITNLDLVEMQIKFALKMNDYKAHQDDVDRSGHAIECRLYAEDPSKNFLPSPGKITKLRIPEISKNIR
>MP0317_megahit_207251_2-847
AKLIVHGVDRDAALATLNRALAALDVQGVVTNRAFLQRLANHPGFKNVELDTRFIERNEATLFAPRQFSTEDYASAALIGLHQLAQECESDSPWGRHDGFRLNAPHTIRIALCDPASAQAADNDSAVVVVEGKRATLDTQWQLTIGNSTLTASLQPLEGDAVAVTLNGHRRRLQAYKDGHVVVMAEPSGEIRLFWRRIDAIDHGHHEAESTLTAPMNGTVVALLVEPGAQVEKGMPLMVMEAMKMEHTMTAPADGSVETFHFQAGDTVGQGDVLLDFAPSE*
>MP0317_megahit_208220_3-659
FFFMEMNARLQVEHPVTEMITGIDLVEWQFKVAAGDPLPCKQSQILCLGHSVEARLYAEDTQNGFLPCVGDLLWLRFPPSNEHVRVDIGVKTGDTIGIHYDPMIAKIIVHDCEPRRSWQRLTQALRHSGVAGLSTNLPLLRGLSSHTAVRCADTDTGFIERNAHEFVDANPTDVGAATALAAFYLWQNAPYCQRHRRRSDADSPWSSTSGWRLNLPPEL
>MP0317_megahit_208716_330-674
GHRRRLQAYKDGHVVVMAEPSGETRLFWRRIDAIDHGHHETESTLTAPMHGTVVALLVEPGVSVEKGMPLMVMEAMKMEHTMTAPADGSVETFHFQAGDTVSQGAVLLDFAPSE*
>MP0317_megahit_214190_2-946
KNSAEKAFGNNDIFLEKFIANARHIEIQVFGFGEKGAIHCYERDCSIQRRFQKIIEESPAPNIENSIIHEMSECAVNFATNQHYEGAGTVEFIYDIEEKKFYFLEMNTRIQVEHPVTEVITDLDLVEMQIRFALKMNAHKIQQDDVSRSGHAIECRLYAENPSKNFLPSPGKITKLKIPEISKNIRLDIGVDEGDEITFYYDPMIAKIIAKGESRKKSIEKMIDFLTKIKIEGIHTNQSFLLKVLQNEHFVNATYNTKFIENNLNLILQNKISIGSLEVNEEATIKLRLEKNNKAPQVIINEKEQNEPTIKIKNV
>MP0317_megahit_214481_3-1073
LYAEDPSKNFLPSPGKISKLKIPEISSTNIRLDIGVDEGDEISFYYDPMIAKIISKGSTRTESINSMIKYLKEFEIEGINTNKSFLISVLQNKTFEEANFNTKFIENNLSAFIKKKEDILQTKQQDANKINQEYSDKDVKAFEKIIAKTPKSKNGQGYTDKDLKAFDNIVSSKDKKSKTELKTEVKNVLGKIYDTPKFLPAGDKYMLIEFGNVMNLELNFTAQNLAKAIKDHKVKGVYETSPCFASMLVHYEPDEIKFNDLKKELKSLVDSLGPSDDIEINSRIFSFPTVYLDKWTKECIEDYSNKIAKKKSDPELITELNNLESTEQFVRVHSGTEYWVSAIGFWPGLPFMMALDP
>MP0317_megahit_222368_2-547
KAFGNSDIFLEKYIANARHIEIQIFGYGEKKAIHLYERDCSLQRRFQKIIEESPAPNIERETINQMSECAVNFASNQKYEGAGTVEFVYDVDNKKFYFLEMNTRIQVEHPVTEQITGLDLVEMQIKFALKIDDYTIQQDKILRSGHAIECRLYAEDPSKNFLPSPGKISKLSIPKLTSNDRL
>MP0317_megahit_222385_3-956
MNTHTLKKILIANRGEIACRIMRSAKQMGLTTVAVYSDADKHAQHVKMADEAYHIGPAPSKDSYLVTDKILQVAKTSGADCIHPGYGFLSENSEFANACEANNIAFIGPLASSIEAMGSKTRAKEIMAAANVPLVPGYYGDNQDPAFLQSEAEKIGYPVLIKAAFGGGGKGMRVVEHAKDFISALEGAQREAIAGFGNDLVLLERYVNQPRHVEVQVFADNHGNCVYLGDRDCSLQRRHQKVIEEAPAPGLSDELRKEMGEAAVRCALAINYRGAGTVEFLLCGDEFFFMEMNTRLQVEHPVTEMVTGVDLVNWQINV
>MP0317_megahit_223954_271-798
AALKERGIEVTDENKFLVAAAIVPGKNMELNEGIRLLEGRSKITLPLKKKEPTGGGAALTAPTKTNVAVSEGGKTRTYEVIIEPPASATTPALGQTQTGSSQATDVFSPFEGNVELVEINVKVGDAVTQGQVVAAVEAMKAKHDVKAPCAGRVSAVHAVIGNEVSAGKPILAIEV*
>MP0317_megahit_224074_2-1048
SKAQDSYLSSDKIIEAAKKAKADAIHPGYGFLAENDQFAQQVIDAGIVWIGPKPNTIVSMGNKDIARNLALKNNLPICPGLNNKDLEKDDLEKKCNEIGFPILIKASAGGGGIGMQIVNNYSELVKSIEKTKNLAKKAFGNSDVFLEKFIKNARHIEIQIFGFGEKKAVHFYERDCSIQRRFQKIIEESPAPKIEPDIINTMAESAVNFATNQKYEGAGTIEFIYDVDEKKFYFLEMNTRIQVEHPVTESITNSDLVEMQIKFALGINLDLTEQNKINRTGHAIECRLYAEDPSKNFLPSPGKISKLKIPETSSTNIRLDIGVDEGDEISFYYDPMIAKIISKGSTRAE
>MP0317_megahit_227820_1-243
VVQDEPREDLVMSPITGKLLDRKGENGSSVREGDVIIVLEAMKMEHRLRSPRDGIISRITSIEIGGQVKEGEIMFELEDE*
>MP0317_megahit_231971_2213-2698
MITRRLQQLHPPESTLVGAGYQADIEIAATSQGRWEGQVQLDDGRTTPFLALRDGQQVHVWLAGESYVFAPPTPIARARRSAQPASDDIVSPVPGVVMTVLVSAGDAVEAAQDLVIIESMKTEHLVKSPRDGTVEQVLVQEGQQVERGVLLVVLVGVGEER*
>MP0317_megahit_232887_2-1135
DGSGDDAQFFFLEVNTRLQVEHPVTEKITGLDLVREQIRIANGEELGYNQADLSINGHSIEARLYAEDPANNFLPATGRVDIWHPAPGPIVRYDSGIEAGSEVTVEFDPMLAKVISHAPTRTEAALKLALALERTRLHGVTTNRDFLVAALRNDEFLAANTTTDFIDRVSIPGQRVPTECELEDASIAIVLMAQKSNRSKAIALRFMPSGFRNSSMPSQQMVLIHGETEIVVNYRRLRNGSFEIRIGEETESRSAKLLSSTSDHFEIQLDGVHASGYASKFGSRWYVDIPAGGLTLLEKSRFPGADIADIEGGLTAPMPGKILAIEVAKDDSVTAGQLLVLMEAMKMEHQIVATFDGTVADVRVAVGDQVDNGELLVI
>MP0317_megahit_253018_2-133
MEAMKMEHTIVAPANGIVEEVLFQPGDLVQNDAKLVEFSLLDE*
>MP0317_megahit_254242_2-241
GSAGTEPAEGSLSAPMPGTVLEVHVKEGQRVRKGQTLVVLEAMKMEHRIQAPRAGEVTKLHFSEGDRVDMGEILVQIGD*
>MP0317_megahit_254698_1-510
NAAKRESMASFGDDHMLVEKYLTRPRHVEIQVFCDTHGNGVYLFERDCSVQRRHQKIIEEAPAPNMSQSVRKKMGEAAILAAKAINYVGAGTVEFLLDEDDSFYFMEMNTRLQVEHPVTEMITREDLVHWQLTIAEGKPLPKQQNELTLTGHAFEARIYAEDPNNEFLPS
>MP0317_megahit_255171_3-911
GGGIGMQIVNNYNELVKSVEKTKNLAKKAFGNNDIFLEKFIKNARHIEIQIFGFGEKKAVHFYERDCSIQRRFQKIIEESPAPKVEPEIINKMAESAVNFATNQKYEGAGTIEFIYDVDEKKFYFLEMNTRIQVEHPVTESITNSDLVEMQIKFALGINLDLTEQNKIYRTGHAIECRLYAEDPSKNFLPSPGKISKLKIPNAGLTNIRLDIGVDEGDEISFYYDPMIAKIISKGSNRTESINSMVKYLKEFKIEGINTNKSFLISVLQNKTFEDANFNTKFIENNLASFINKKEDIVPTKQH
>MP0317_megahit_256797_441-539
MISKVLIANRGEIALRVIKTCKALGIKTVAVYS
>MP0317_megahit_257966_1567-3504
MIDSLLIANRGEIACRIMRTARELGIATVAVHSDTDRDALHVRSADQAVNLGGARPSESYLRGEAIIAAAKATGAQAIHPGYGFLSENADFARAVDAAGLIFVGPPASAIDAMGSKSAAKALMDAAGVPLVPGYHGADQALETFRAEAAKIGYPVLLKAAAGGGGKGMKVVESEAQLADALSSAQREALAAFGDARMLVEKYVLQPRHVEIQVFADQQGNAVYLAERDCSIQRRHQKVVEEAPAPGLSPELRRAMGEAAVTAARAIGYVGAGTVEFLLDARGDFFFMEMNTRLQVEHPVTELITGQDLVAWQLRVAQGQPLPLSQEQIVLRGHAIEVRLYAEDPEQDFLPASGELTLYREPAAGVGRRVDSGVVEGDRVSPFYDPMLSKLIAWGEDRETARRRLLAMLAEQQLGGVHSNLAFLRRVLAHPAFAAAELDTGFIGRHADDLLPVPVPLPEKFWALAARAWLLTAPSAARADDPHSPWAAACGLRLGLACEQRLHLRCGEAEARALPATGVSLQGDQLLVDGRRHAVQRRGQWLFVEWDGQLQRVTLVDPISEVEALQHGHGGLTAPMNGSVVRVLVEPGQQVAAGELLVVVEAMKMEHSIRAAEAGEVTAIHCAEGDLVEEGRVLVALQPLAEEATA*
>MP0317_megahit_260828_1-783
AGGGGIGMQIVNNYNELVKSVEKTKNLAKKAFGNSDIFLEKFIKNARHIEIQIFGFGEKKAVHFYERDCSLQRRFQKIIEESPAPKIEPTIINKMTESAVSFATNQKYEGAGTIEFIYDVDEKKFYFLEMNTRIQVEHPVTETITNSDLVEMQIKFALGINLNLTEQKNISRSGHAIECRLYAEDPSKNFLPSPGKISKLKIPNAGLANIRLDIGVDEGDEISFYYDPMIAKIISKGSTRTESINNMIQYLKEIKIEGINT
>MP0317_megahit_264100_535-747
MKKVLIANRGEIACRIIDSCKKLNLHSIAVYSDVDKNSKHVRKADESIHIGGSKAQDSYLSSDKIIEAAKK
>MP0317_megahit_264930_345-521
MINKLLIANRGEIACRVIKTANAQGIKTIAVYSDADKNALHVQMADEAVYLGPSPSKES
>MP0317_megahit_265119_3-479
MKKILIANRGEIACRIIDSCKKLNLHSIAVYSDVDKKSKHVRKANESIHIGGSKAQDSYLSSSKIIDAAQKLKADAIHPGYGFLAENDQFAQQVINAGIVWIGPKPNTIVSMGNKDIARDLALKNNLPICPGLKNKDLQKEDLEKKCNEIGFPILVKAS
>MP0317_megahit_269856_1364-2140
RLRQALEQFHLAGFSTNIGFLHNLASHPTFAQGAPSTHFIAEQGDALVSVDSAVLEKAQLIAAFAYLESLGAKKVTQQSASPWQQLSGFTLNAPQKVDVPFTDLAISAVKTKTGYVVTHNDKSFDIAGSVNQNVCNAFINGEKVTAHVSHFDNSISVMFAALQIKLALNTKHYISSHESDALPLAAPLNGTVVKHLVDVGSSITKGDAVVIIEAMKMEYTLNAPHDGILQSYCFDEGELVSHGALLAIVEDTTAQEAS*
>MP0317_megahit_271028_3-533
ISFYYDPMIAKIISKGSTRTESINNMIQYLKEIKIEGINTNKSFLISVLQNKAFEDANFNTKFIENNLASFINKKEDIVPTKQHQDTSKVNQKYNDKDVKAFEKIISKTPKSKNGQDYTDKDLKAFENIVSSKTKTAENRVKPEVKNVPGKIYDTPKFLPAGDKYMLIEFGNVMNLE
>MP0317_megahit_272947_1-822
RVVESGEGFQAALDGCRRESKAAFGDDRMLIEKYLVQPRHVEVQVFCDRYGNGVYLFERDCSVQRRHQKVIEEAPAPGMTTELRAAMGDAAVRAAQEIGYVGAGTVEFLLDSSPGQDGAFYFMEMNTRLQVEHPVTEMITGQDLVEWQLRVAMGEPLPCRQDELTITGHSFEARIYAEDPEQDFLPATGLLTRFALDLEGAGLGADQVRLDSGVESGDTVSMHYDPMLAKLIVHGVDRDAALATLNRALASLDVQGVVTNRAFLQRLANHPGFK
>MP0317_megahit_279284_63-674
MKRILIANRGEIACRIIECCKKLNMHSIAVYSDADKNSKHVRLANEAIHIGPAKAKESYLSIEKILDAALKTKADAIHPGYGFLAENDLFAKKIIDSGMTWIGPAPETIISMGNKDIAREFAVKSNLPICPGLNNNEIIDENLEKKCSDIGYPILVKASAGGGGIGMQIANNFDHLVEAIEKTKNSAEKAFGNNDIFLEKFIAN
>MP0317_megahit_283642_33952-35967
MSRPFERILVANRGEIACRILQVAKDMNIATVAIYSDADCAALHPKMADLAVRIGGNTPAETYLDMDKIISIALQNGVQAIHPGYGFLSENAEFAKKCAEHNIVFVGPKAEMKRRKDSKNVVRFESSADVIEQMGCKSTAKEIMRKAGVPVVEGYEGADQSLKKLKAEAEKIGVPFMIKATHGGGGRGMRIVRDIKEFDALLKSAKSEAKSAFGNDDVLLEKYIEDPRHIEVQIMGLPNDQVLHLYERDCSVQRRHQKVVEEAPAPNLPSKIRQSILNAAVKAGKAVGYKNAGTVEFLLDKDGQFYFMEMNTRLQVEHPVTEHITDLELIKWQFLIAAGHKESQLNQDDVYCDGHSIEVRLYAEDPHNNFAPCIGEIEEVHWPENIRIDAAIEVGSKITPYYDAMLAKLIAWGEDRETAIQTLQRALDDLKIVGVQTNVSFLQEILAHPEFIKGEHTTHFIGHYEEKFLEKMKRLPSEALAMAVYHILEERRQAVASADETSPWNENDGWRMNANHTETMHFEFIGEDYPVQVHYEAGSIALELPEGTFDIDGDAGDDTVVESASLKNDTSSTYFVFVGGKSYTLKLKHTQIAVSDIEAQEQDFTATMPGVITKILTAEGKKVKKGDALIVMEAMKMEQTFTAGKSGIVEKVFFKEGEQVALGAKLLSMGE*
>MP0317_megahit_285450_2-685
AVYSDADKNALHVQMADEAVYLGPSPSKESYLRGELIIEKAKELGVDAIHPGYGFLSENAEFANLCAKNNIIFVGPPASAIEAMGSKSAAKHIMEKAGVPLVPGYHGDDQSEAVLKGAADEMGYPVLLKAAAGGGGKGMRQVWSEKEFSQALNAAKRESMASFGDDHMLVEKYLTRPRHVEIQVFCDTHGNGVYLFERDCSVQRRHQKIIEEAPAPNMSQSVREKMGE
>MP0317_megahit_286062_1-1281
MKKILIANRGEIACRVIDSCKKLNLHSIAVYSDVDKNSKHVRKANESVHVGGSKAQDSYLSSNKIIEAAIKVKADAIHPGYGFLAENDKFAQQVIDAGIVWIGPKPNTIVSMGNKDIARDLALKSNLPICPGLKNKDLEKDDLEKKCNEIGFPILVKASAGGGGIGMQIVKNYNELVKSIEKTKNLAKKAFGNSDVFLEKFIKNARHIEIQIFGFGEKKAVHFFERDCSIQRRFQKIIEESPAPKVESTIINKMAESAVNFATNQKYEGAGTIEFIYDVDEKKFYFLEMNTRIQVEHPVTESITNSDLVEMQIKFALGIDLDLKEQNKINRTGHALECRLYAEDPSKNFLPSPGKISKLKIPNTGLANIRLDIGVDEGDEISFYYDPMIAKIISKGTNRVECINNMIKYLKEFEIEGINTNKSFLIS
>MP0317_megahit_286070_543-776
MKKILIANRGEIACRIIDSCKKLKFHSIAVYSDVDKNGKHVRKADESIHIGGSKAQDSYLSSDKIIEAAKKAKADAIH
>MP0317_megahit_288059_1-519
VTEMISGLDLVEWQLRVAAGEKLPLTQQKVHHTGHAIEARIYAENPETGFLPSIGTLQRLALPETFQKIKNKEDNNSQSWSSIRIDSGVEQGGEISIHYDPLIAKLVVHADSRKQAIRTMQTALAQSGVLGVETNLGFLQSILQHPYFDAGRMDTLFVDSNLESLLEENQGSV
>MP0317_megahit_291575_2-547
ATHPAFVAAELTTTFVEKHHDSLFSATSEDAASDDTQVNIPVMALLSLLNRKVSRSDRTPSVWSTAGAWRANANHTETLTLLCNQEEVHVEVKHQRHGTEDAWELSVGDNSYTVKGKLVDSALQATINGYKSTFTFSDKDDVFTLFNKDTHAKFTLISASLGDDNDDNGDANFSAPMNGTIV
>MP0317_megahit_292271_1-558
CRVMRTARRMGLKTVAVYSDADATARHVREADEAVRLGPAAARESYLNVDAVIEAAQRTGTGAIHPGYGFLSENGTFVKALEQAGITFVGPPASAIAAMGDKSAAKARMANAGVPLVPGYHGDDQGDALLRSEADKIGYPVMLKASAGGGGKGMRVVESGEGFQAALDGCRRESKAAFGDDRMLIE
>MP0317_megahit_293697_678-962
MKKILIANRGEIACRIIDSCKKLNLHSIAVYSDVDKNSKHVRKADESVHIGGSKAQDSYLSSNKIIEAAQKVKADAIHPGYGFLAENDKFAQKII
>MP0317_megahit_294449_3-494
MKKILVANRGEIACRIIDSCKKLNLHSVAVYSDVDKNSKHVRKADESVHIGGSKAQDSYLSSNKIIEAAQKAKADAIHPGYGFLAENDKFAQQVIDAGIVWIGPKPNTIVSMGNKDIARDLALKNNLPICPGLKNEDLEKKDDLEKKCNEIGFPILVKASAGGG
>MP0317_megahit_295994_3-611
PSAEAIEQMGAKDQAKCVMENAGVPVVTGYKGAEQSPEFLHAEAEKIGYPLIIKAVLGGGGKGMRVVRKQTDFTEALESARNEARNAFGDDRVLLECFVSGPRHIEFQIFGDQHGNVIHLFERDCSLQRRHQKIIEESPSPFLDEKLRSKMANAAVAAAKAVKYTGAGTVEFIVGDDRKFFFMEMNTRLQVEHPVTEMITGLD
>MP0317_megahit_298360_3-584
FVTNQKYEGAGTIEFIYDVDEKKFYFLEMNTRIQVEHPVTEAITNSDLVEMQIKFALGMDLDLIEQNNINRTGHAIECRLYAEDPSKNFLPSPGKISKLKIPNIDLANIRLDIGVDEGDEISFYYDPMIAKIISKGSNRTESINNMVQYLKEFEIEGINTNKSFLISVLQNKTFEEANFNTKFIENNLASFVKK
>MP0317_megahit_300887_2-532
SMEPCSPWNSLNNWRTGFPEPHRVQLRNQQGTETEVMIIKENNSFRILNETEGILVTVSRHGDLLDLSWNTKGLEEFGHHLLVLMDDVQVLTVHENGRNYFTRLDPLAFEQSEEESDSRLSAPMPGNIIRVLVQAGDKVISGQPLLVMEAMKMEHTIVAPANGIVEEVLFQPGDLVQ
>MP0319_megahit_19671_3-542
PAGRRGAASYWTTSLDDPIRISGTPETLVAVLPDGQSLTTKTAAMAADRLSGRVDGVPFTRIAHVERAGDHWRVHLQTPAGMTLTDLRTLEDRHLARASVGASGADLLTAPMPGAVAEVRVAPGDTVAAGDTLVVLEAMKLLQSLPAPVAGVVAEIYCAPGDTVAGHAPLVKLDPEEQT*
>MP0319_megahit_28494_446-667
GNLIEAPMPGLVRVVDAKVGQTVTKGDRLAVLEAMKMEHSLLAARDGVVAEVLAQAGDQVEAGVALVRLEPEA*
>MP0319_megahit_28520_2-1210
AVAGGGGKGMRVVNNAGDFSEALAAARREARGAFGDDRVLLERYLPTARHVEVQVFADNHGNAVHLFERDCSVQRRHQKIIEEAPAPGLDEATRDAFGNAAVQAAKAIDYRGAGTVEFLYGPDGQFYFMEMNTRLQVEHPVTEMITGEDLVAWQLAVAAGEPLPKAQHQIERHGHAMEVRLYAENPEQGFLPSSGLLSHLRWPHEVARVDAGYENGDRVDDHYDPMIAKLICHGASRNEARQKLITALEALELSGIHHNAPFLHRVLNDAAFAGGELDTRLLEHRPQLLEATQTAPELLALAASQVFATDNTGDSPWQSLQGWRPLGRRFRQTLLQVDGELITVREQDDSASVGDKQAPLVATMDAQTINLHWGNTGLRARYARNDDNTLLLFVAGQARAVTL
>MP0319_megahit_30576_1-564
QKLIEESPAVKLDPKLRRRLCKLALKLAKHIGYTNAGTVEFLVAADGQAYFTEMNTRLQVEHGVTEMVTGVDLVELQIRAATGEKLPLTQEDITVSGHAIQARIYPEDPVTLMPRIGTITDYHLPAGEHIRVDSALCAGYEVGLHYEPLLAKVMAWGETREASVKGLLRALLCVRAEGITCNTSLLRD
>MP0319_megahit_40309_1-555
QKIIEESPSSRVDPLLREEMGEAAIKLAKKIKYSSAGTVEFLLDDKTGEFWFLEVNTRLQVEHPITEEITGIDLVYEQIKIARGEELKFSQDDIDWHGHAIEVRLYAEDPENNFLPEVGTLLAYDTSKADDIRWDSGVEKGYKVGTDFDPMLSKVISWAPNRIDAINKLARGLEKAHFGGLKTNR
>MP0319_megahit_41829_3-581
TTGIDLVQKQFEVAAGLPLGIDQPEVKQSGHAIEARIYAEDPRSGFLPSTGRLVMWQAPVGPGIRVDSGVRQGDEVTIDFDPMLAKLIVHAPDRHAAIRRLDTALADFVALGVQTNIGFLRSLAAHHAFQSGGADTDFLANTAPEELSGPDADKGSLVAIAAAAQRLGLDRAQADPAAGAVDEHTGHPGDPFR
>MP0319_megahit_44335_683-859
RLMVAAGDEVVKRQALVVVEAMKMENVLTAPKEGRIKKVPVREGMTVEVGQTLVSFEM*
>MP0319_megahit_45179_3-866
RHVEVQIAGDGKGHVVHLFERDCTLQRRHQKVIEEAPAWGLPRTLLDQIAQDAVRLGETLDYRGLGTVEFLVAGEEYFFLEVNPRIQVEHPVTEAITGLDLVALHLRIAEGAGLGLVQDDLAINGHAVEARLYAEDPAMQFAPSTGTLTTLSLPDGLRIDSGVEEGDAVTPFYDPMIAKLIVHAPDRETALARLATALDHVAVEGVQTNRAFLTALARNPEFEQMQVHTRWIDGKLDALTQSGPLARPELWKAAAAILFVAASRSDASANPWTNRDTFTGWRLGLGGG
>MP0319_megahit_50343_537-1079
MEARINAEDPYTFFPSPGIISSIYQPKENHKVRIDGSIVQGHEVSPFYDPLLAKLMCWGATREAARLELIKALGKFRVKGVETNIPFLKRVLGSPEFVEGIYDTGLVEKLLTEPFAETGPISNHDDKREREIAAATAVAMVTAQNGNQSRYHEFSGSSPWKIFARSQQLSDRVGLGRGWR*
>MP0319_megahit_54935_1117-1605
MAQIKKLLIANRGEIARRIIRTCHQQGIATVAVYSEADATLPHVREADQAVCLGPAPARESYLVIDKVIAAAKDTGADAIHPGYGFLSENTAFAAACENAGIIFVGPNARAIDVMGDKAAARQLMATSGVPVLPGFDEEGASDDDLVRASEQVGFPLLIKAVA
>MP0319_megahit_55815_1-981
MEMNTRLQVEHPVTEAITGQDLVEWQLRVASGEPLPCTQDQLSITGWAMEARLYAEDPAKGFLPSIGRLDAFDLGESVRIDTGVVRGATISPFYDPMIAKMIAHGDTRDDARVALAQALDRSVVWPLRTNAGFLVKALNHADFAAGDVDTGLIAREGEGLMPSALPGAAALSRAAACVGGAGALAGFRVNAPSRRTARILVEGQSVEADVRASGTMPSQPPLAHFLVTEHGRSWQVTPWRAAGDGAAAGGDGAILAPMPGRIIAVDVTRGDRVMKGQKLVTLEAMKMEHGLTAPFDGTVEDLPHDEGAQVQEGTLLVRILPREDAA*
>MP0319_megahit_67073_1-264
LLSAVDHGADDDEAGFIAPMSGTIVALHVSAGDTVAAGDAVITLEAMKMEHTLRATVPGTVHDFHVAVGDSVSEGTLLVEFEETADA*
>MP0319_megahit_84281_2-1069
QVFCDRHGNGVYLFERDCSVQRRHQKVIEEAPAPGMTAELRCAMGDAAVRAAQEIGYVGAGTVEFLLDADGSFYFMEMNTRLQVEHPVTEMITGQDLVEWQLRVAMGEPLPCTQDELTITGHSFEARIYAEDPEQDFLPATGLLNRFALDLEGAGLSADQVRLDSGVESGDAVSMHYDPMLAKLIVHGPDRDAALATLNRALAALDVQGVVTNRAFLMRLATHPGFKNVELDTRFIERNEATLFAPRSYSIDAYASAALIGLHHLAQECESDSPWDRHDGFRLNAPHTIRIALCDPSKVQAADSDDTVVIVEGKRNAGESLWNLTIGEETLTASLQPLTGDAVAVTLNGHRRRLQA
>MP0319_megahit_85930_2-259
MGRVPHVSMFSKVLVANRGEIAVRVLQTLQAMGIATAAVYSDPDANAPHVALADEAFALGGSTAEETYLDRDKIIQLAVACGAQAV
>MP0319_megahit_97927_515-853
NELDATGFVDPARAVVFADGQAFAFERQSRGSGAAAAGDGAIVAPMPGKVIAVDVAEGDTVTAGQRLMVLEAMKMEHALTAPFDGTVTELSASEGAQVQVEAVLCVVEPVEE*
>MP0319_megahit_104019_1610-2590
AEDPKNEFLPSTGTLRLLHAPEENDVVRVDTGVEQGDEVSVFYDPMIAKLVVWGENREVALKRLTSALGEYYIDGVSTNIDFLKRVASHPSFVSAELTTTFVEKHHDTLFSETINQDTQHDFPAMALLSILTRSQSPRTLSVWSTAGAWRVNSQHSETLTLISDNKETQVEVKHHFDDSHGYWEVTVDGQSFAASGVIIDQTLNATIDGHKRTFSFSQDGEQFTLFNKDTHVKYVVKTASLGDVNSTDDQANFNAPMNGTIVTHLVSKGQAVKKGEPILIMEAMKMEHSIIAPHDGKVEEFYFNPGELVDGGATLLAFSSKDLAEA*
>MP0319_megahit_107060_454-648
GKLVELRVSMGDSVVKGDTLAVLEAMKMEHRLHAPRDGIIAQITSTEPGGQVRERELVVELEAA*
>MP0319_megahit_112635_207-629
KKEMQIDLVQLGVDSYSLLLNGKSHYLTINKQPERYEITVDHYTHLVQVQDEMDILLEKFGMQSNTNSHAGEIHAQIPGLVSQLFVKPGDNVDIGQKLLILEAMKMENEIDSPIAGIVNTIHIKSGDKVEKGELIMDINN*
>MP0319_megahit_115545_1-183
KIEQGQVVSRGEELVVIEAMKMNHTISADQDGVVKDIFIKVGDQLDLGESLLTLSKDESE*
>MP0319_megahit_125595_2-625
SGRREAKTAFGNDEVYLEKLVRQARHVEVQVLGDSHGTLLHLGDRDCSLQRNHQKLIEEAPAADLPEDLRDDMRAAAVRLAQSIDYRSAGTVEYLYDPSRGEYYFLEMNTRLQVEHPVTEAITGIDLVEWQLRIARGEPLTLAQTDVRFDGHAIEVRIAAENPAENFRPETGRITLWAPPAGVRLDSGVAAGSVVGHHYDSMLAKLIV
>MP0319_megahit_128221_1-489
QKSPPSDQVFDYRVEYQGETVRVNLGGNEIELAVTAQGGQEGWFRTADGSLHSFVWTWVGSSLELWLDGTLFVFERVERRRQGERESSVGGADIVALMPGTVEQILVQPGDPVERGQTVIIMESMKMELSVAAHRDGVVKQIPVGLGQQVDKGMRLLELEEQ*
>MP0319_megahit_128448_1-783
YGFLAENEHFAKKILDSGIIWIGPTPDSIVSMGNKDIARKLALNSGLKICPGLNNEAIDKDNLEDKCNEIGFPILIKASAGGGGIGMQIASDYSQLLESIEKTKNLAQKAFGNSNIFLEKFIPNARHIEIQIFGFGENGAIHLFERDCSIQRRFQKIIEESPAPNIDNSILNKMAECAVQFVSNQKYEGAGTVEFIYDIDNNNFYFLEMNTRIQVEHPVTEVVTNLDLVEMQIKYALSKGNFILQQNEVERSDYAIECRLY
>MP0319_megahit_140079_1-870
SMHYDPMLAKLIVHGVDRDAALATLNRALASLDVQGVVTNRAFLQRLANHPGFKNVELDTRFIERNEATLFAPRQFSTEDYASAALIGLHQLAQECEIDSPWDRPDGFRLNAPHTIRIALCDPASAQAADNDSAVVVVEGKRATLDTRWQLTIGNSTLTASLQPLEGDAVAVTLNGHRRRLQAYKDGHVVVMAEPSGETRLFWRRIDAIDHGHHETESTLTAPMNGTVVALLVEPGAQVEKGMPLMVMEAMKMEHTMTAPADGSVETFHFQAGDTVGQGDVLLDFAPSE*
>MP0319_megahit_146486_58-576
VHLRNHKGEVTEIRIAAKENSFQILNATEQISVSVSQIGNLLELNWSDGDKNGFGSQLLVLHHENQLVAVHEHGRAYFRRVDPLFFEKQTEKGEFRLSAPMPGNVIRVLVKAGERVSRGQQLLVMEAMKMEHAIIAPVDGVVEKVLFNPGDLVQNGSELIEFTQLESTEERI*
>MP0319_megahit_147640_336-572
VDAERGLVAPMPGVVVSTEVKVGDAVGKGQLLMVLEAMKMEHRITAPRDGIVCEIHVVTGAQVANGELLVRLAEDREV*
>MP0319_megahit_151097_2-547
TGKLQGLVFPGTGQSEQAAAQGADSLSSSFVRIDTGVEEGDQISIDYDPLMAKMIVHADTRKNAIKAMRYALAQTAVLGVETNLGFLQSIFLDGNFEKSQQDTLFVDSRLDSLLVQEKCTADWVYWISAVYCFLVDLAQAEKNALYSLDPSSPWNKKNSWRAVGHEPYRVHLRNHKGEVTEI
>MP0319_megahit_157314_4886-6871
MTIRRLLVANRGEIARRVFRTAKEMGIFTVAVYSDGDSNAPFVNDADLAVALRGTSAADSYLDTEKILEAATSVGADAIHPGYGFLSENAAFADAVTAAGLTWIGPPSSAIAAMGDKLAAKRTMTDAEVPTLPSVEITDSSDLSEIGDEIGFPLLVKASAGGGGKGMRVVANGNELSDAIAGARREALGAFGNDTVFLERYLETPRHVEIQVLGDQHGTVLHCFERECSIQRRHQKVIEEAPSPVLTDSLRHRMGATAVAAVEAIGYESAGTVEFLLDGSDDSAEFFFLEVNTRLQVEHPVTEAITGLDLVREQIRIANGEELGYTQADLSIDGHSIEARLYAEDPSNDFLPATGSVDVWHPAPNPVVRYDSGIESGSEVTVEFDPMLAKVISHAPTRAEAALKLALALERTRIHGVTNNRDFLVATLRNDEFLAGNTTTDFINRVNIPGQRVPTECELTDASIAIALMAQKSNRLKATALKFMPSGFRNSSMPSQQMVLIQGENEIAVNYRHLRDDSFEVRIGEEGEPRSAKLLSSVADRFEIQLDDIRASGYASKFGNRWCVDIPAGSLVFVEKSRFPEAEVTEVEGGLTAPMPGKILAIEVAEGDSVNAGQLLVLMEAMKMEHQIVAAFDGAVAEVRIAVGDQVDNGELLVIISVNEE*
>MP0319_megahit_170219_3-1025
MINKLLIANRGEIACRVIKTAIAQGIKTVAVYSDADRNALHVKMADEAIYLGPSPSKESYLKSHVIIEKAKQLGVDAIHPGYGFLSENAEFAKLCAKNDIIFVGPPASAIEAMGSKSAAKHIMEKAGVPLVPGYHGDDQDESVLKAAADDMGYPVLLKAAAGGGGKGMRQVWSEKDFSQALNAAKRESMASFGDDHMLVEKYLTRPRHVEIQVFCDTHGNGVYLFERDCSVQRRHQKIIEEAPAPNMSAHVREKMGEAAILAAKAINYVGAGTVEFLLDEDDSFYFMEMNTRLQVEHPVTEMITREDLVLWQLIIAEGKPLPKAQNALTLTGHAFEARIYA
>MP0319_megahit_178092_1141-1461
LVHVAKSGDAWWIHMDGHTHVVHCHEQGSSGPLSSEGSLSAPMPGTILEMLVKQGQRVREGQTLLVMEAMKMEHRIQAPKAGEVTKVHYEQGERVDMGSVLIEIGE*
>MP0319_megahit_182514_2-1420
MFKKILIANRGEIALRIIGTCNRMGIGTVAVFSESDTDALHVKEADESCFIGGAAPGESYLRIDKMLDAAKEKGCEAIHPGYGFLSENAEFARQCLCSGITFVGPSAEAIELMGEKDKAKGVMEKAGVPIVPGYFGEEQSKQCLREEADNIGYPLMIKAVLGGGGKGMRVVHKKEDFGNALTSVQNEAQKAFGDSRVILECFVKQPHHIEFQVLGDQHGNIVHLFERDCSVQRRHQKIVEESPSLFIDNKIRKKMADAAVTAAKTVKYTGAGTVEFIMGEDSRFYFMEMNTRLQVEHPVTEMITGLDLVEWQLRVAAGEKLYLTQSKISQSGHAIEARIYAENPAAGFLPSTGKLHRLAFPAAGQSKQVAARVIDSLSSSSERIDTGVEEGDLISIDYDPLMAKMIVHADTRKNAITAMRNALVQTAVIGLETNLGFLQSIFLDGDFEESQQDTLFVESRFDSLLEQEKCSAD
>MP0319_megahit_184207_95-316
MADHQVNSPMTGQVIEISVEVGQSVAEGDLLIVIESMKMENEIFSEVNGTVTSIQVEEDRNVSEESLLMTIEI*
>MP0319_megahit_190333_1576-1773
MTFTPTKFDTLLVANRGEIACRVMRTARRMGLKTVAVYSDADATARHVREADEAVRLGPAAARESY
>MP0319_megahit_193662_121-870
LQTIIQHSDFDACKIDTLFVDSNLESLLSENKVSADWVFWGAAISCLLEDFEQAALKAQKSMEPCSPWNSLDNWRAGIQQPHRILLRDVQGRDKEVMIIKEKNVYRIISLTEEISVSVSVHGDLLDLSWNSAGLEEFGHHLLVLHHESQILAVHAQGRALFTRLDPLAFEQSEEKDDFRLSAPMPGNVIRVLVESGEKVSSGQPLLVMEAMKMEHTIVAPADGIVEKVLFQDGDLVYKDAELVKLSILA*
>MP0319_megahit_202091_1-513
KKEDFSVALESARNEARKAFADERVLLECLVSSPRHIEFQIFGDQYGNVIHLYDRDCSLQRRHQKIIEESPSPFLDQNLRMQMAATAVAAAKAVKYMGAGTVEFIVGDDREFFFMEMNTRLQVEHPVTELITGLDLVEWQLRIAAGEKLYLTQDEVRQTGHAIEARIYAEN
>MP0319_megahit_203590_4240-6267
MIKKLLIANRGEIACRVIKTAKQLGIQTVAVYSQADCNAMHVNMADEAVLLGPAPSKDSYLKYEAIISHAKNLRVDAIHPGYGFLSENADFAQQCEANNLVFVGPPASAIQAMGSKSAAKRIMEDAGVPLVPGYHGDDQTPATLKKAADDMGYPVLLKAAAGGGGKGMRQVWHEDEFYPALQAAKRESMASFGDDHMLVEKYLTRPRHVEIQVFCDIFGQGVYLFERDCSVQRRHQKIIEEAPAPNMPEGVREQMGEAALKAASAIHYVGAGTVEFLLDDDGAFYFMEMNTRLQVEHPVTEMITGEDLVAWQLQVADKKPLPKTQAELKCQGHAFEARIYAEDADNDFLPSTGHLALLKPPATNAFIRVDTGVTQGDDVSVYYDPMIAKLVVWGENRELALSRLYQALGDYHISGVTTNIPFLRKVANSQAFKQAELTTTFIEKFADQLTFDESESRGLPLPAMALYVLLDRASNEKMGRHVSERDHTSPWQQLGTWRANSTYEETLSLEVNNHTIRVEVQHIKRLTVTEPRQWRIKLPEQEVVVSGSLNGNTLQATIGEVKSAFTVVKHNSQFSLLNAGICTNFQLMPPDLGLDGNDSTEANTTAPMNGTIVAHLVPPEEHVKRGAPLLIMEAMKMEHTITAPSDGKVDEYYYAVGELVDGGAALFAFTPHTTD*
>MP0319_megahit_208253_3-932
LVPGYHGADQALETFRAEAAKIGYPVLLKAAAGGGGKGMKVVESEAELSEALSSAQREAQAAFGDARMLVEKYVLQPRHVEIQVFADQYGNAVYLAERDCSIQRRHQKVVEEAPAPGLSPELRRAMGEAAVTAARAIGYVGAGTVEFLLDARGDFFFMEMNTRLQVEHPVTELITGQDLVAWQLRVAQEQPLPLTQEQIVLRGHAIEVRLYAEDPEQDFLPASGELTLYREPAAGVGRRVDSGVVEGDRVSPFYDPMLSKLIAWGEDRETARRRLLAMLAEQQLGGLHSNLVFLRRVLAHPAFAAAELDT
>MP0319_megahit_209769_1-99
MNLASVLVANRGEIVRRVFRTARGMGLRCVAVF
>MP0319_megahit_210590_578-724
LLLEAMKMEHHMTAPFDGTVTEVRVATGDQVDNGSVLLVIHPADDGSA*
>MP0319_megahit_211145_3-434
VVTHNDKSFDIAGSVNQNVCNAFINGEKVTAHVSHFDNSISVMFAALQIKLALNTKHYISSHESDALPLAAPLNGTVVKHLVDVGSTITKGDAVVIIEAMKMEYTLNAPHDGILQSYCFDEGELVSHGALLAIVEDTTAQEAS*
>MP0319_megahit_216869_578-2116
IKPVAGGGGKGMHIARTSAELQSTIPTSQREAQTAFGDDRLLLERYLDQPRHIEVQIFGDRHGNVVHMFERDCSLQRRHQKVIEESPAQNLRPELRTQLTESAVAIAQSINYCGAGTVEFLVSGDEFFFMEMNTRLQVEHPVTEMVTGIDLVEWQFKVAAGDPLPCNQDQIKYLGHSVEARLYAEQTDKDFLPSVGELLWLRFPLNTKHVRVDIGVKTGDAIGIHYDPMIAKIIVHDCDPERAWQRLAHALRDSGIAGLVTNLPLLRKLSNNTAVQGADTDTEFIERNINEVDESNPPDSRAATALAAFYLWRYDPFCRRHYRRNNDESPWSSGKGWRLNLPPELRISFEMDGIAQEVVANVSGDTLEARIDGRCYRIFESINPGEDLFIVLDGQMIRGTVLMSNQNLLVGVDGLFFKISDSRSTESSRIDQISGSIQATMTGRVIQILVKLGDQVDKGDPVVVLEAMKMEHSLTAPVTGKVSTLDTDLNQLVEQGYTVATIEPEPTPLSES*
>MP0319_megahit_219809_558-1208
MILFSKVLVANRGEIAVRVLQTLQAMGIATAAIYADPDDNAPHVALADEAFALEGSAAEETYLDRRKIIALAVQCGAEAVHPGYGFLAENPAFSKECVESGLVFIGPSPETIELLGDKIRSKDAAVQAGVPVVPSSPMWAPGESQADDMSAEIGFPLLVKAAAGGGGRGMRVVERVQDLYPALESASREAASAFGDGRVFLEQYIPAARHVEFQVLA
>MP0319_megahit_221518_3-632
MSTPLRSVLVANRGEIARRVFRTAHSMGMRCVAVFVDADADAPFVADADEAVRLADGYLDGEAIIAAALATGADAIHPGYGFLAENAGFAAAVEAAGLVWVGPTPDVISSMGDKLTAKEAAVAAGVPTLPSSDNPTVDDEVGYPILVKAAAGGGGKGMHLVERPEDLAEAVATAQREAASSFGDDRVFLERYVARSRHIEIQILGDAHGA
>MP0319_megahit_232429_3-605
KISKLKIPETSSTNIRLDIGVDEGDEISFYYDPMIAKIISKGSTRTETINSMIKFLKEFEIEGINTNKSFLISVLQNKTFEEANFNTKFIENNLSAFIKKKEDVLQTKQQDTNKINQEYSDKDVKAFEKIIAKTPKSKNAQSYTDKDLKAFNNIVSSKDKKSKTEVKNVLGKIYDTPKFLPAGDKYMLIEFGNVMNLELNF
>MP0319_megahit_239444_707-1081
MFDKILIANRGEIACRIIRTCRNMGIRTVAVYSAADDSSLHVQLADEACQIGEAPPAESYLQIEKLLNAAKKYGAQAIHPGYGFLAENAEFAHQCAQSGIVFIGPSVATIEQMGAKDQAKSLMEN
>MP0319_megahit_246541_1-1389
MGSKTRAKEIMAAANVPLVPGYYGDNQDPAFLQSEAEKIGYPVLIKAAFGGGGKGMRVVEHAKDFISALEGAQREAIAGFGNDLVLLERYVNQPRHVEVQVFADNHGNCVYLGDRDCSLQRRHQKVIEEAPAPGLSDELRKEMGEAAVRCALAINYRGAGTVEFLLCGDEFFFMEMNTRLQVEHPVTEMVTGVDLVNWQINVAAGQTLPLTQSDIQLQGHSFEARIYAEDPSNDFIPCSGTIEALSTPLNSEFVRIDTGIAQGDEISPFYDPMIAKLIVHDDNREQALSRLRQALEQFHLAGFSTNIGFLHNLASHPTFAQGAPSTHFIAEQGDALVSVDSAVLEKAQLIAAFAYLESLGAKKVTQQSASPWQQLSGFTLNAPQKVDVPFTDLAISAVKTKTGYVVTHNDKSFDIAGSVNQNVCNVLINGEKFTAHVCHFDNSISVMFAALQIKLALNTKHYI
>MP0319_megahit_254796_1268-1759
MLRTVLVANRGEIACRIIRTAKRVGLRTVAVYSDADIRALHVEMADDAVNIGPAPVAESYLNSDHILDAARSSASDTIHPGYGFLSENAAFARACEAAGLIFVGPHVHTIETMSDKAQAKQVAKQASVPVLDGIHSEGQSITDLVSNGTALGFPLIIKPVAGGG
>MP0319_megahit_255475_2-499
LCNQEEVHVGVKHQRHGTEDAWELSVGDNSYNVKGKLVDSALHATINGYKSTFTYSDNDGVFTLFNKDTHAKFSLISASLGDDNDDNGDANFSAPMNGTIVAHLVEKGVLVKKGEPILVMEAMKMEHSIIAPHDGAVEEFFFNPGELVDGGATLLAFSTKEAAEV*
>MP0319_megahit_263676_1-1527
SGGGGKGMHVARTPAELQVLIPTSQREAQTAFGDERLLLERYLDQPRHIEVQIFGDQHGNVVHMFERDCSLQRRHQKVIEEAPAQNLRPELRTQLTEAAVAIAKAISYCGAGTVEFLVSGDEFFFMEMNTRLQVEHPVTEMITGIDLVEWQFKVAAGEHLPCKQNQILCLGHSVEARLYAEEIQNGFLPSAGDLLWLRFPPNNEHVRVDTGVKMGDTIGIHYDPMIAKLIVHDCEPQRSWQRLTQALQHCGVAGLGTNLPLLRGLSSHTAVRCADTDTEFIERNANEFVDANPIDVGAASALAAFYLWRNDPFCQRHHRRGDADSPWSSASGWRLNLPPELRFNFEIDGIAREVVAKANGNTLDSQIEDRCYQVFESMTPGEDLFIVLDGPMLRGTALMSGHNLLVGVNGLFFTVSDSQSAQSSQIDQNSGTVQATMTGRVIQILAKPGDQVVKGDPVVVLEAMKMEHSLTAPVTGQVRTLDTNLDQLVEQGLIVATIDPEPTPLTEI*
>MP0319_megahit_263941_4290-4805
MTTRRLQQVHPPGSGEGNLSPSAEMIEAPASDGAEIEVKLSSPSRWEGSVQLHDGRTVPFLAHRYGQQVHVWISGESYVFSPPTPIGRARRSGQQASDDIVSPVPGVVITVHVAADDTVTAGQDLVIVESMKTEQIVKSPRDGVVQRVSVEEGDRVDKGMRLVVLVPEVGE*
>MP0319_megahit_263941_4802-5662
DSSGNTIHLLERECSVQRRYQKVIEETPSPALDQSLRNKMAASAVAMAKSAGYTNAGTVEFLVDAQTGDYYFLEMNARIQVEHPVTEETLKLDMVEWQTRIASGELIDFSQDDIQPQGHALECRIYAEDPYDNFAPATGQLLAWRPPSGMGIRLDSGVAEGQEITAYYDSMLAKLIVWGTDRQASIGRMLRALESFPVLGVTTNLPFLIRAINHPEFQSGDYDTGFIGKNQELTSPPESAILSGAAAQIAERFWQSAGRASGKGRGAATLQDMPGPWQGLPKSTLP*
>MP0319_megahit_278427_1-990
QRLAFPDTFQKIQNTEDDASQSCSSIRIDSGVEQGGEISIHYDPLIAKLVVHADSRKQAIRTMQTALAQSGVLGVETNLGFLQSILQHPYFDAGKMDTLFVDSNLESLLEENQDSVDWVCWGAAIACLLEYYAESETKAQESIEPCSPWNSLNNWRTGFPEPHRVQLRNQQGTETEVMIIKENNSFRILNETEGVSVTVSRQGDLLDLSWNNKGMEESGHHLLVLMNDLLVLTVHEKGRNYFTRLDPLTYEQSEDVSDFRLSAPMPGNVIRVLVKAGEKVISGQPLLVMEAMKMEHTINAPEDGIVEQVFFQTGDLVQNDAELIRFSLL*
>MP0319_megahit_280379_245-631
MFEKILIANRGEIACRIIRTCRRMGIRTVAVYSEADAGALHVQFADEACCIGNSAPAESYLRIGNVLNTAKKHDAQAIHPGYGFLSENAEFARRCSQSGIVFIGPSAEAIEQMGAKDQAKCVMENAGVP
>MP0319_megahit_281757_3-671
EISFYYDPMIAKIISKGSTRTESINSMIKFLKEFEIEGINTNKSFLISVLQNKTFEEANFNTKFIENNLSAFIKKKEDTLKTKQDDTNKIKQEYSDKDLKAFEKIIAKTPKSKNGQGYTDKDLKAFDNIVSSKGKKPETQIKTEVKNVLGKIYDTPKFLPAGDKYMLIEFGNVMNLELNFTAQNLAKAIKDHKVKGVYETSPCFASMLVHYEPDEIKFNDLKK
>MP0319_megahit_282263_3-971
MKRILIANRGEIACRIIECCKKLNMHSIAVYSDADKNSKHVRLANEAIHIGPAKAQESYLSVEKILDAALKSKADAIHPGYGFLAENDQFAKKIMDSGMTWIGPAPETIISMGNKDIAREFAVKSNLPICPGLNNNEIIDENLEKKCSDIGYPILVKASAGGGGIGMQIANNFDHLVEAIEKTKNSAEKAFGNNDIFLEKFIANARHIEIQVFGFGKKGTIHCYERDCSIQRRFQKIIEESPAPDIENSIVQEMSECAVNFATNQHYEGAGTVEFIYDIDEKKFYFLEMNTRIQVEHPVTEVITNLDLVEMQIKFALKMNDYK
>MP0319_megahit_282761_1-672
QLRQVMGDAAVTAAKAVDYIGAGTVEFMLSPKGDFYFLEMNTRLQVEHPVTEMTTGIDLVQKQFEMAAGLQLGIAQSDVGMSGHAIEARIYAEDASKGFLPVVGRLALWKPPHGPGIRVDSGVRQGDVVTIDFDPMLAKLVVHASTRQAALRRLDAALADLVALGVTTNIGFLRNAAAHHAFASGSVTTEFLDSTPISEFAEPGADPAVLVAIASAAQRLGMER
>MP0319_megahit_283074_3-959
MSVINFDVDSSWQDSFTFEHVKCLIVCRGPIRLEAMYVFKELGANYGMLLSEKDSIIYPQTLAPELRVLNNRREQVHHIPDYIGSTKEERVERVKQIIGICREHGYTHLFAGYGFMAEDSEFVERIESADISFIGPNSRLIRQAGSKDEAKQIARSLKVPVTPGEDRIAALTLLSVAGESPGKYFQKLIKKHKLALPENWESVELLDQAEALLQASYAKQVDLFTISALQEETVRKVESLWRENPGKRIRLKHVGGGGGKGQRVVTSVDEVTEAVMSVLIESKAAGEGDNKNFLIELNIENSRHNEIQLLGNGKWCIEL
>MP0319_megahit_286439_3-593
HFYERDCSLQRRFQKIIEESPAPKIEPTIINKMAESAVSFATNQKYEGAGTIEFIYDVDEKKFYFLEMNTRIQVEHPVTETITNSDLVEMQIKFALGMNLNLTEQKNISRSGHAIECRLYAEDPSKNFLPSPGKISKLKIPNAGLANIRLDIGVDEGDEISFYYDPMIAKIISKGSTRTESINNMIQYLKEIKIEGI
>MP0319_megahit_286511_1-705
PSKNFLPSPGRISKLKIPNVDLANIRLDIGIDEGDEISFYYDPMIAKIISKGSNRTESINNMVQYLKEFEIEGINTNKSFLISVLQNKTFEDANFNTKFIENNLASFIKKKEDILPIKKQDIAKSEPEYSNKDVKAFEKIIAKTPKSKNGQGYTEKDLKAFDNIISSKDKKTEAEVKAEVKNVQGKIYDTPKFLPAGDKYMLIEFGNVMNLELNFTAQNLAKAIKDNKVEGVYET
>MP0319_megahit_286673_899-1105
MKKILIANRGEIACRIIDSCKKLKFHSIAVYSDVDKNGKHVRKADESIHIGGSKAQDSYLSSDKIIEAA
>MP0319_megahit_290185_89-2026
MIDSLLIANRGEIACRIMRTARELGIATVAVHSDTDRDALHVRSADQAVNLGGARPSESYLRGEAIIAAAKATGAQAIHPGYGFLSENADFARAVDAAGLIFVGPPASAIDAMGSKSAAKALMDAAGVPLVPGYHGADQALETFRAEAAKIGYPVLLKAAAGGGGKGMKVVESEAQLADALSSAQREALAAFGDARMLVEKYVLQPRHVEIQVFADQQGNAVYLAERDCSIQRRHQKVVEEAPAPGLSPELRRAMGEAAVTAARAIGYVGAGTVEFLLDARGDFFFMEMNTRLQVEHPVTELITGQDLVAWQLRVAQGQPLPLSQEQIVLRGHAIEVRLYAEDPEQDFLPASGELTLYREPAAGVGRRVDSGVVEGDRVSPFYDPMLSKLIAWGEDRETARRRLLAMLAEQQLGGVHSNLAFLRRVLAHPAFAAAELDTGFIGRHADDLLPVPVPLPEKFWALAARAWLLTAPSAARADDPHSPWAAACGLRLGLACEQRLHLRCGEAEARALPATGVSLQGDQLLVDGRRHAVQRRGQWLFVEWDGQLQRVTLVDPISEVEALQHGHGGLTAPMNGSVVRVLVEPGQQVAAGELLVVVEAMKMEHSIRAAEAGEVTAIHCAEGDLVEEGRVLVALQPLAEEATA*
>MP0319_megahit_290355_14-676
MKKILVANRGEIACRIIDSCKKLKFHSIAVYSDIDKNGKHVRKADESIHIGGSKAQDSYLSTDKIIEAAKKTKADAIHPGYGFLAENDQFAQKVIDAGIVWIGPKPNTISSMGNKDIARNLALKSNLPICPGLNNKDLEKSDLEKKCNEIGFPILVKASAGGGGIGMQIVNNYSELVKAIEKTKNLAKKAFGNSDVFLEKFIKNARHIEIQIFGFGEKKAV
>MP0319_megahit_291857_2-595
EKKAVHFFERDCSIQRRFQKIIEESPAPKVEPTIINKMAESAVNFATNQKYEGAGTIEFIYDVDEKKFYFLEMNTRIQVEHPVTESITNSDLVEMQIKFALGIDLDLKEQNKINRTGHALECRLYAEDPSKNFLPSPGKISKLKIPNTGLANIRLDIGVDEGDEISFYYDPMIAKIISKGADRVECINNMIKYLKEFE
>MP0319_megahit_293549_174-659
NQQGTETEVMIIKENNSFRILNETEGILVTVSRHGDLLDLSWNTKGLEEFGHHLLVLMNDVQVLTVHEKGRNYFTRLDPLAFEQSEELSDSRLSAPMPGNIIRVLVQAGDKVISGQPLLVMEAMKMEHTINAPADGIVEQVFFQTGDLVQNDTELIKFSLL*
>MP0319_megahit_295543_1-510
VYSDVDKNSKHVRKANESVHIGASKAQDSYLSSNKIIEAAKKAKADAIHPGYGFLAENDQFAQKVIDAGIVWIGPKPNTILSMGNKDIARDLALKDNLPICPGLNNKDLKKDDLEKKCNEIGFPILVKASAGGGGIGMQIVNNYSELVKSIEKTKNLAKKAFGNSDVFLE
>MP0319_megahit_297027_128-637
MRRILEVDGEEIPVWLASTRQGHVLHMGEREIPCTLDEAAGRGAYVLEISDTRIPMRIAVDESATFIHFGGRAYEIGRTDPADALDRAGSGASQDQMLAPMPGVVVSVSVAPGDAVKEGAPMLVIESMKLETTVTAPRDGIVAELPFATGDSFGGKDVLLRLEPQEETD*
>MP0319_megahit_298546_1-804
YLNSEAIISAALSSGADAIHPGYGFLSERSDFASAVIEAGLVWIGPPPDAISTMGDKISARIRMIESGVPVIPGEELTVPDGADHLGALAACAAQVGYPLLLKASAGGGGKGMRAVQEPKMLRTEYEAASREASAAFGDGTIYVERFLTGARHIEVQIMADSHGNCIHLNERDCSLQRRHQKVIEEAPSPVVNHELRQAMGAAAVKAAESVGYEGAGTVEFLLSAKGEFYFLEMNTRLQVEHPVTEMTTGIDLVLKQFEVAAGLPLGI
>MP0319_megahit_298589_1-660
SDVDKNSKHVRKADESVHIGGSKAQDSYLSSNKIIEAAQKVKADAIHPGYGFLAENDKFAQQVIDAGIVWIGPKPNTIVSMGNKDIARDLALKSNLPICPGLKNKDLEKKDDLEKKCNEIGFPILVKASAGGGGIGMQIVNNYNELVKSVEKTKNLAKKAFGNSDIFLEKFIKNARHIEIQIFGFGEKKAVHFYERDCSLQRRFQKIIEESPAPKIEPTI
>MP0319_megahit_301067_2511-3005
MAETVTIGSKSYLVNIRRSGSSFRLQIDDRDYDGEFSRLNNGSLEIIIDGRRSITYSEKKLDDSYVFADGINYVLRRQSQKVGSVVQDEPREDLVMSPITGKLLDRKGENGSSVREGDVIIVLEAMKMEHRLRSPRDGIISRITSIEIGGQVKEGEIMFELEDE*
>MP0319_megahit_301087_104-598
MDWSVGEDSRRYTAALNDSDGALRLSSVQHDGMELDSPEISITRDDHHGRLRVEIAGTPRLAHVAKVGDVWWIHLDGRIHTVRAHEPGSAGAEPDEGSLSAPMPGTILEVHVKEGQRVRKGQTLVVLEAMKMEHRIQAPKAGEVTNLHFSEGDRVDMGEILVEIG
>MP0319_megahit_305849_34-642
MKKILIANRGEIACRIIDSCKKLNLHSIAVYSDVDKKSKHVRKANESIHIGGSKAQDSYLSSSKIIDAAQKLKADAIHPGYGFLAENDQFAQQVINAGIVWIGPKPNTIVSMGNKDIARDLALKNNLPICPGLKNKDLQKEDLEKKCNEIGFPILVKASAGGGGIGMQIVKNYNELVQSIEKTKNLAKKAFGNSDIFLEKFIK
>MP0319_megahit_305962_1-447
MKKILIANRGEIACRVIDSCKKLNLHSIAVYSDVDKNSKHVRKANESVHVGGSKAQDSYLSSNKIIEAAIKVKADAIHPGYGFLAENDKFAQQVIDAGIVWIGPKPNTIVSMGNKDIARDLALKSNLPICPGLKNKDLEKDDLEKKCNE
>MP0319_megahit_307134_2-562
MLRTVLVANRGEIACRIIQTAKRVGLRTVAVYSEADVRARHVEMADEAVNIGPAPVAESYLNPNRILDAARSSASDAIHPGYGFLSENAAFARDCETAGMIFVGPHVHTIETMSDKAQARQVAEQAGVPVLAGIRSEDQSVTGLVSNGSILGFPLIIKPVSGGGGKGMHVARTPAELQVLIPTSQRE
>MP0319_megahit_310046_706-876
MINKLLIANRGEIACRVIKTANAQGIKTVAVYSDADKNALHVQMADEAVYLGPSPSK
>MP0319_megahit_311097_3-245
MNTHTLKKILIANRGEIACRIMRSAKQMGLTTVAVYSDADKHAQHVKMADEAYHIGPAPSKDSYLVTDKILQVAKTSGADC
>MP0319_megahit_311437_67-465
MGEKRKVTVDGEEFEVDLERDGDVWNVEVGGKSFSIQVAGESLSGPSRRSASGGGRKKRSGIISSTIPGKVVSLHISVGDEVKEGDVLMILEAMKMQNEIQAALSGKVTEVNCESGDSVEANTPLVVIEPPE*
>MP0319_megahit_314635_3-233
ESDSRLSAPMPGNIIRVLVQAGDKVFSGQPLLVMEAMKMEHTIVAPANGIVEEVLFQPGDLVQNDAKLVEFSLLDE*
>MP0319_megahit_315822_3-1277
AVYSDADKNALHVQMADEAVYLGPSPSKESYLRGELIIEKAKELGVDAIHPGYGFLSENAEFANLCAKNNIIFVGPPASAIEAMGSKSAAKHIMEKAGVPLVPGYHGDDQSEAVLKGAADDMGYPVLLKAAAGGGGKGMRQVWSEKEFSQALNAAKRESMASFGDDHMLVEKYLTRPRHVEIQVFCDTHGNGIYLFERDCSVQRRHQKIIEEAPAPNMSQSVREKMGEAAILAAKAINYVGAGTVEFLLDEDDSFYFMEMNTRLQVEHPVTEMITREDLVHWQLTIAEGKPLPKQQNELTLTGHAFEARIYAEDPNNEFLPSTGTLCLLRTPKENDVVRVDTGVVEGDEVSVFYDPMIAKLVVWGENREIALKRLISALGDYYIDGVSTNIDFLKRVATHPAFVAAELTTTFVEKHHDSLFSATS
>MP0319_megahit_317155_3-881
DFAIALRGETSVDTYLHMEKVLEACKTSGADAIHPGYGFLSENSGFAEAVGAAGFVWIGPSPEAIASMGDKLSAKHLMEEAEVPTLPGRQIRENEDATALAEEIGYPVLVKASAGGGGRGMRVVENSGELAGAIEAARREALSAFGDDTLFIEHWLAFSRHVEIQILGDHYGNLVHCFERECSIQRRHQKIIEEAPSPAVDEDIRYRMGGAALKAARKIGYSSAGTVEFLLSGSDFYFLEVNTRLQVEHPVTEAITGLDLVREQIRIAEGETLSFKQEDLSICGHAIEARLYA
>MP0319_megahit_321587_3-536
HIGGSKAQDSYLSSNKIIEAAQKVKADAIHPGYGFLAENDKFAQQVIDAGIVWIGPKPNTIVSMGNKDIARDLALKNNLPICPGLKNKDLEKDDLEKKCNEIGFPILVKASAGGGGIGMQIVNNYSELVKSVEKTKNLAKKAFGNSDVFLEKFIKNARHIEIQIFGFGEKKAVHFYER
>MP0319_megahit_323270_3-503
AKKHDAQAIHPGYGFLSENAEFARQCSQSGIVFIGPSAESIEQMGAKDQAKFVMENAGVPVVPGYKGAEQSPEFLHAEAEKIGYPLMIKAVLGGGGKGMRVVRKQTDFPEALESARNEARNAFGDDRVMLECFVSGPRHIEFQIFGDQHGNVIHLFERDCSLQRRHQ
>MP0319_megahit_323967_3-554
RLDIGVDEGDDISFYYDPMIAKIISKSSNRAKSINNMVQYLKEFKIEGINTNKSFLISVLQNKTFEEANFNTKFIENNLASFVKGKEDILPIKKQDTTKIKQEYSDKDVKAFEKIIAKTPKSKNGQDYTEKDLKAFDNIVSSKDKKTETEVKTEVKNVPGKIYDTPKFLPAGDKYMLIEFGNVM
>MP0319_megahit_325581_1-738
DVFLEKFIKNARHIEIQIFGFGEKKAVHFYERDCSIQRRFQKIIEESPAPKVEPEIINKMAESAVNFATNQKYEGAGTIEFIYNVDEKKFYFLEMNTRIQVEHPVTESITNSDLVEMQIKFALGIDLALTEQNKINRTGHAIECRLYAEDPSKNFLPSPGKISKLKIPNIGLTNIRLDIGVDEGDDISFYYDPMIAKIISKSSNRTESINNMVQYLKEFKIEGINTNKSFLISVLQNKTFEEANFN
>MP0319_megahit_327379_2-742
IARNLALKNNLPICPGLNNKDLEKDDLEKKCNEIGFPILIKASAGGGGIGMQIVNNYSELVKSIEKTKNLAKKAFGNSDVFLEKFIKNARHIEIQIFGFGEKKAVHFYERDCSIQRRFQKIIEESPAPKIEPDIINTMAESAVNFATNQKYEGAGTIEFIYDVDEKKFYFLEMNTRIQVEHPVTESITNSDLVEMQIKFALGINLDLTEQNKINRTGHAIECRLYAEDPSKNFLPSPGKISKLKIPE
>MP0321_megahit_1134_50-601
LPLPIKQAEVGISGHAIEARLYAEDPSTGFLPSIGPIARFDTPVGPGIRVDTGVQTGDEVTTSFDPMIAKVIVHAPDRPSAIRRLDQALSQIILHGVRSNIGFCRKMLVSDTFSGPGVTTDHLDHMDPPSLPVEPIRGILSVIASAAERFGLHRAAITSAPSTVDQHAGHPGDPFRTLSRNFP*
>MP0321_megahit_21828_1-519
VTPGVDNATERTLQKRHPNINALKAVISEHHFDIDITNLDFETATAQVLSASYDHGIDLFTIDELSQTLTESVRELMIEHPGYRIRLKAIGGGGGKGQRIIDSPAGQSDADIEAATSIVDSLLNEILSEVGTGGIGDNKNVLAELNIETVRHIEIQVVGNGVWCMTMGGRDCS
>MP0321_megahit_30115_3-683
IHKLKFPKIKGIRVESDLKSGDLINIYFDPMLAKIVAYDVSRVKAINKLKYALSQIVLLGPVTNIELLKSILSSDSFVKGDYNTNFIFENKKIIKINRDQSTVENIAIAATLYRWQKRSRKKKILKHFPSGWRNNFYGAQAEKFYFNGSDINCRYKIENEQFIFSFIESKYSASIISAKGNELHAEINKIFKKYHIIEIDNLIYIYSIDFGNVALEVAERYPSGENR
>MP0321_megahit_30862_2-535
KERARLLAHKAMVPILPGSKRFLPNHNDGLEEIAKKIGFPLLVKASAGGGGIGMRRVDKILELKNVVESTQNMAEKSFGDGSIYLEKFIENPRHIEIQIFGLNNGDCVHFFERECSIQRRFQKIVEESPSIAINAITRADMAKAAISLAQQQNYIGAGTVEFILDSREKFYFLEMNTR
>MP0321_megahit_57371_1-579
GFLSENADFAQQCEANNLVFVGPPASAIQAMGSKSAAKRIMEDAGVPLVPGYHGDDQTPATLKKAADDMGYPVLLKAAAGGGGKGMRQVWHEDEFYPALQAAKRESMASFGDDHMLVEKYLTRPRHVEIQVFCDTFGQGVYLFERDCSVQRRHQKIIEEAPAPNMPEGVREQMGEAALKAASAIHYVGAGTVE
>MP0321_megahit_60396_2-784
QSILKNAPFSKSGIHTLFVEENITELLATEEEPGKYFVPLERELEKAGSEVDPDDPLAVLALKGPAADAKTQELVTPEVAGPSGTISVLAPLQGMVIEFSVGIGDEVQKNQPVAVMEALKMEHVIKSEVSGVVRELALEVGDTIFESTPIMFIEPLDVEGEYDSGESQDLDEIRSDVAEVNHFHQLTRDDSRVEAAEKRHEAGKRTARENILDLCDDGSFFEYGPLVTAARYRNDTTEELEERVKRTAADAMVMGVGRINS
>MP0321_megahit_62539_531-1025
MSERLVLGEKSFDVKIRKTGDNFTILVGDEEYSGTYSKTLDGGINVKLGNSNSICYSEKNHDEIYVFANGKNYFFKHSRVRFDSTEQEETSEDRVLSPITGKLLDSKASKGSSVSKGDVVLVLEAMKMEHRLTAPRDGTISKMTDAKVGGQVKEGDFMFELEDE*
>MP0321_megahit_64153_1-1371
MFDTILIANRGEIACRVMETAQAMGVRCVAVYSDADRAAKHVAMADTAVHIGGSAPADSYLRGEVIIQAALDTGAQAIHPGYGFLSENPDFVDAVEAAGLVFIGPSAKAIRAMGLKDAAKALMVEAGVPVVPGYHGADQDDVLLAAEADKIGYPVLIKAVAGGGGKGMRLVEAADGFQAALESARSEAKTAFGNADVLVEKFVTKPRHIEVQVFGDGKKAVHLFERDCSLQRRHQKVIEEAPAPGMTPEMREAMGQAAVTAAEAIGYAGAGTIEFIVDGSGGLQTDGFFFMEMNTRLQVEHPVTEAITGVDLVAWQLRVAAGEGLPLRQDELSIHGHAFEARLYAEDVPKGFLPATGTLTHLQFTPACRADSGVRAGDTISPFYDPMIAKVIVHGDTREIALSRLRAALTGCEVAGTVTNLAFLGALAAHEGFAAGDVDTGLIARDIDALTQAPEVE
>MP0321_megahit_64946_2-508
GDAMEWSVSEDPRRFRVKAQHSDGRVFVNSVLEGDREVLESKVTVELEGRPGRVIVEIDGSRTLAHVARTGDTWWVHVNGRAHEVHHHEQSSGSSVEEGSLKAPMPGTVLEIAVKKGQRVREGQHLMTLEAMKMEHKVLAPRAGEVAKVNFSEGDKVDMGSPLVEILD*
>MP0321_megahit_67243_378-737
TIGEVKSAFTVVKHNSQFSLLNAGICTNFQLMAPDLGLDGNDSTDANTTAPMNGTIVAHLVPPEEHVKRGAPLLIMEAMKMEHTITAPSDGKVDEYYYAVGELVDGGAALFAFTPHTTD*
>MP0321_megahit_69129_353-769
MINKLLIANRGEIACRVIKTANAQGIKTVAVYSDADKNALHVQMADEAVYLGPSPSKESYLRGELIIEKAKELGVDAIHPGYGFLSENAEFANLCAKNNIIFVGPPASAIEAMGSKSAAKHIMEKAGVPLVPGYHGDDQ
>MP0321_megahit_77522_1783-2610
MKIKKLLIANRAEIAIRIMRTCQKLGIKTVSLYTLEEENLPQRFIADDSVLLEGNSLSETYLNIDKIISIAKEYGCDAIHPGYGFLSENAEFCKKVVANDLIFVGPTPDSITMMGDKKGSKEKMIELGVPTIPGYHGANQDADHLKSEACKIGYPVLIKASAGGGGKGMRIVYDEKDFLESLDSCKREAIKSFGSDVVLIEKFIENPRHIEIQVMSDNHGNHFHFFDRECSIQRRHQKIIEEAPSIALNDELREKMTQTSVHITKSINYSGAGTIE
>MP0321_megahit_82798_1-351
KSTFTYSDNDGVFTLFNKDTHAKFSLISASLGDDNDDNGDANFSAPMNGTIVAHLVEKGVLVKKGEPILVMEAMKMEHSIIAPHDGAVEEFFFNPGELVDGGATLLAFSTKEAAEV*
>MP0321_megahit_85701_1-519
MKKILIANRGEIACRIIKSCKKLNIHSIAVYSDIDSNSKHVRLADESINIGKSKAQESYLSSKKIIDAALKTKADAIHPGYGFLSENAEFAQNVIDSGLIWIGPKPDTIVSMGNKDVAREKAINSNLPICPGLKNDDLSSENLEKKCLDIGYPILIKASAGGGGIGMNIVNNF
>MP0321_megahit_91186_2-526
LMHKLPISHGTNPWDSLSSFRLGEDEKVFTFYLDEEEISISVNTHFESFTKIKYQGSWSMVKLVDQFDDICSYIVDRDMVTVVSYDDDVIVNGKFYKLTNNYPKRSDDSSGAEGDMLSPMPGKILKLIVEPGASFKTGDSLVIMEAMKMEHTIKASTDGKLLSYLVKEGELISGD
>MP0321_megahit_94325_282-620
GQQAAAVSVAEGRVTVFDGYGLVFDVIDPLARAAGGHGDGNLIEAPMPGLVRVVDAKVGQTVTKGDRLAVLEAMKMEHSLLAARDGVVAEVLAQAGDQVEAGVALVRLEPEA*
>MP0321_megahit_97750_3-863
DIDRLREVASSMGYPVLLKAAAGGGGKGMRQVWSEKEFSQALNAAKRESMASFGDDHMLVEKYLTRPRHVEIQVFCDTHGNGVYLFERDCSVQRRHQKIIEEAPAPNMSQSVREKMGEAAILAAKAINYVGAGTVEFLLDEDDSFYFMEMNTRLQVEHPVTEMITREDLVHWQLTIAEGKPLPKQQNELTLTGHAFEARIYAEDPNNEFLPSTGTLCLLRTPKENDVVRVDTGVVEGDEVSVFYDPMIAKLVVWGENREIALKRLISALGDYYIDGVSTNIDFLKRV
>MP0321_megahit_113840_3-404
MKINSILIANRGEIACRIIRTANEMGIKTIAVYEDADSNATFVSMSDVAVKLKNGYLDADEIVDAAKKTGADAIHPGYGFLSENPIFARKVIRNNIIWIGPTPHVIKVMGDKIKAKELAIKANVPTLEKAESIK
>MP0321_megahit_137811_3-560
AEQGDALVSVDSAVLEKAQLIAAFAYLESLGAKKVTQQSASPWQQLSGFTLNAPQKVDVPFTDLAISAVKTKTGYVVTHNDKSFDIAGSVNQNVCNVFINGEKFTAHVCHFDNSISVMFAALQIKLALNTKHYISSHESDALPLAAPLNGTVVKHLVDVGSTITKGDAVVIIEAMKMEYTLNAPHD
>MP0321_megahit_171884_8-166
MRFNSILVANRGEIACRIMQTAQFMGIKCVAVFVDADKETAERDGSHLLECL*
>MP0321_megahit_180294_37-459
MKKYNLVIDGKKYEVEVDLSGSNPSVLVDGKKIDVTVSSSDVAEKPKIERKKSKKSTDDKNDTVVESSDDPGDLKALMPGKVTQVLVSGGQKVKVGEPVLLMESMKMEQTIVATKDGDISEILVSEGDTVEVGKIMIKIN*
>MP0321_megahit_180526_1-225
EQQAGGLVAPMPGKVIDLKVKVGSKVKKGDTLVILEAMKMEHQVKASDDGKVTKVLVKKDDQLENGAVLMVIDK*
>MP0321_megahit_190219_225-611
MNKVLIANRGEIACRVIRTCKSIGFSTVAVYSEADKNSQHVLMADEAYLIGAPPVRESYLNSKKIIEIAEKSNANIVHPGYGLLAENAHFASLVETAGLIWVGPSPSTISTMGDKGKAREIARQADVSI
>MP0321_megahit_203352_748-993
MLFNKVLIANRGEIACRIAATANKLGVKTVAIYSEADTGSKHVSLCDEAFLIESSMPLESYLKQSEIIKIAIKTGAGAIHPG
>MP0321_megahit_211321_1-1200
KAGIPVVPGYHGEIQTDERLKKEAEAIGYPVLIKAVAGGGGKGMRLVESPKEFLTLLASARTEAEKAFGNGRVLIEKYILAPRHIEIQIFGDGQSAIHLFERDCSLQRRHQKVLEECPAPGMTGKMRDAMCRAAVSAAETIGYKGAGTVEFIVDGSDGLKEDRFWFMEMNTRLQVEHPITEEITGIDLVGWQFDVAMGRPMEKKQKDVSFEGHSFEARIYAEDPNNQFLPDTGKIIHLHFPSNIRVDTGIRTGDIVSPFFDPMLAKIVSYGKDRSSALSKLRKALKDTEIVGVKTNVNFLYNLTENSQFKMGFVQTGLIEQNIKKLIGFESVSTKAIIAAALSYFSPKPDHFSYSHWINIIHKIRLFCGEMEIDIEFSQPDANEVEISFFGKSYDVIFNK
>MP0321_megahit_223779_237-734
MDWEIADLEDKFSVDLTEREGKVTISSVSVNGITDECPEIRISQVGKNPTIILETESGSRPALVMKIDGKWWIHLEGEVYVVNEVEKGGKSSESAGGLSAPMPGTILEVMVKEGQRVREGQPLMTMEAMKMEHRIISPKSGEVISVNFNKGDRVDMGSTLVELGD*
>MP0321_megahit_234740_24-908
MRVVRRLNELEEALTLSRSEAKNAFGDDNVLLERFIEGPRHIEFQIFGDQHGNFVHLHERECSIQRRHQKILEESPSPFLDETLRKQMAEASLKAANAVQYLGAGTVEFIVGEDRSFYFIEMNTRLQVEHPVTEMRTGLDLVEWQIRVASGEKLPLDQDQIRPKGHSIEVRVCAENPERGFLPSSGLLELYDFPEDPSASGSSLIRLDSGFEQKDRVGIHYDSMLAKLIVHGEDRVKALKTMQHALKQTAIIGPETNLGFLQKLVSHPQFLEGKADTLFIDACLPELLQNEETTP
>MP0321_megahit_240904_3-668
MIKKKIKKLLIANRGEIACKIIKCAKNLDIPTVAIYSNEDADSLHIQLADEAVNIPGSLVSETYMNGPAIISICKKYKANAIHPGYGLLSENAKFVKSVEKNNLIFIGPKSTIIKNMGEKDKAKLIMEEAGVPVIPGYHGDNQDKDFLRKKADEIGYPVLLKARSGGGGRGMRVVQNKENFFSALEEASSEASTNFNDKNILIEKYITKARHIEVQIFSDHH
>MP0321_megahit_249132_209-598
QQGRDVVIRFENSKGTTVKLSLRIFRHQNDILAVHETGRIQLSLETGKNHEHETEHSDSQLKAPMPGNIIRVCVKNGEKVNRGQTLMVLEAMKMEHPILAPENGRVESLLFQEGDVVKTDEQLIEFEAE*
>MP0321_megahit_255158_2761-4428
MKFNSILVANRGEIASRIIKTSQKLGLKSIAVYVDADKDAPFVKQADEAIKISDGGYLDIDAIINAAKISKAEAIHPGYGFLSENALFAKKIQKEKLIWIGPGSEIISKMGDKLEAKELAIQSGIPTLPKTSDPKKINKIGFPLLIKAAAGGGGKGMRVVYSKKDFKDALAAAQREALSGFNDDRVFIEKYIEKSRHIEIQILGDSFGNIIHLGERECSIQRRYQKIIEETPSSRISAEVRKNMCDAAVNLAKNLQYTSAGTIEFLYDDKTDEFWFLEVNTRLQVEHPVTEMVTGIDLVAEQISIAQGNKISISQKDLVFKGHAIEARLYAEDPENNFLPDIGKMIAFEKHPNDDARWDNGIMSGSIIGTDFDPMLAKIISWKKTREQAALSLAKSLESAHIGGIRNNRDFLVSILRSEEFLDGDTTSDFLEVAGISRGKHLTDQELNEVLAIATVWIQKNNKKYVNVAKSLPANWTNGRLPKQKNTFIFKGDEISVLYKNISDNVIEVFDSVVEIIDVSSNVVEILFNSKRLSAKVTQDGELLLIHQSFGDILLS
>MP0321_megahit_264705_41-673
MMFKSILIANRGEIACRLIKSARRLGIKTYAVYSEADKHSLHTKEADVAVCIGQAESKKSYLNIKRIIEVALENKIEAIHPGYGFLSENYLFAKKVEASGIKFIGPSWKSIRAMGNKNNAKEIISSANIPLVDGFLVDKEKPVENKNKVKEIGFPVIAKAAAGGGGKGMRVVYRESDLQDSIEAVAREARSSFKDDEVIIEKYIKGGKHIE
>MP0321_megahit_264735_1-789
DPKNDFLPSPGSIKALNLPKEGRCDFGVRSGDFVSTFYDPMLGKVIVHAHDREEARTKLIGCLEELKIQGIKTNTDFLSYILNSEIFRKDIIQITDLDDLALKFKKLLPNPTDIIAATLIILNAEAQFKNKMWRLWGTGSTNILLRQQEKSYAIKVNSSDGRKFQVNIGDEIFVVENVFSSKKNISFEVNQRLISFDFQAKGNILNLYREGIKFVFENITNIYQSNQIDAQERKIIAPITGSIAKILVKNGQVVSKDEAVVFI
>MP0321_megahit_279101_1-723
KRNGKVHHVADYMGATREEKELRIEEILGICSRHSYTHLFAGYGFMAEDADFIQAVEDAGVVFVGPSSRVIRKAGSKDEAKQLARKLGVSVTPGEDRICALTLIRKAGENPLEQFKTWIQQHQLLLSKQFESKTLEEQADELIQAASSRQIELISIEEIQQETQIQLGKLWQEFPGRRIRLKHVGGGGGKGQRVINHPEEASDAVMEVLLESKATGPGDNKNFLIEVNIENTRHNEIQLIG
>MP0321_megahit_285518_1-252
VKPKFTLPGLEVAAGGLVAPMPGKVIDVKVKKGKKVKAGDTLVILEAMKMEHSIKAAEDGVVSELLISINDQVENGALLMVVK*
>MP0321_megahit_286731_1-195
GKIIGINTKVGTKVKKGDTLLILEAMKMEHSIKATSDGLVKELFFKKNDQVENGATLLILEPKK*
>MP0321_megahit_288897_2-124
AMKMEYSLIAPRDGIIKEIFCKNGEQVTENSKLLNLEKIK*
>MP0321_megahit_300908_3-98
MFDKILIANRGEIACRVIKTAKRMGIKTVAVF
>MP0321_megahit_305673_601-756
MIFNSILIANRGEIACRVIKTAKEMGIRSVAVYVDADKDAPFVKDADESVKL
>MP0321_megahit_307213_1-333
RLISFDFQAKDKILNLYREGIKFVFENITNIYQSNEVDAQERKIIAPITGSIAKILVKNGQVVSKDEAVVFIEAMKMEYKLVALKSGKVIGLKNKKGDLIEKGETLLEIE*
>MP0321_megahit_309617_23447-23905
MRKYKLSINGQTFDVEIITEYIDSYEVSVNGELIVVNKDSSQILNQTSQPKISQKIEKPKENLSQEKNETESLPENTNAKIDNNSIKALMPGKVLKVLVETGENVDSGTPLLVIESMKMENVISSNKKGKVQNIFVEVDDNVQYDQPLVEIS*
>MP0321_megahit_317820_3-1439
MIFNSLLISNRGEIACRIIKTARDMGIRSVAVYVDADKDALFVREADEAIRLDDGGYLDSKQIINAAKKSGAQAIHPGYGFLSENASFARKVKKEGIIWVGPSPHVISVMGDKLKAKELAVKANVPTLPMTSKPSEAKNIGYPLLIKAAAGGGGKGMRIVEKEKDLKESISSAQREAKNGFNDDRIFIERYVEKSRHIEIQILGDSNGNVVHLGERECSIQRRHQKIIEESPSPRISEDIRNKMGEAAVKLAKKIKYESAGTVEFLFDDKTEEFWFLEVNTRLQVEHPVTEEVTGIDLVCEQLKIARGESLKFNQDDISFNGSSIEARLYAEDPNNDFLPEIGTLIAFEKSNSAEARWDTGVIKGAVIGTDFDPMLAKVISFAPNRIDAASKLAKALESAHIGGVKTNRDFLINCLKSPEFLKGNTTTDFIERVNPDRKLIINESDLNHATVIAALWIQGKNKDEAKVAKFMPSGWTNG
>MP0321_megahit_329400_1348-1770
MKKYLLEIDGKKYEVEVDLSGPNPSVLVNGKKIDVTIDNSNNLEKPKISRKQTKKTAEEKNDAAVESTNDPGDLKALMPGKVTKVLVSSGQNVKVGEPVLLMESMKMEQTIVATRDGSVSEILVSEGDTVEVGKIMIKIN*
>MP0321_megahit_333789_3-287
MTIRSILIANRGEIACRVMRTAHSMGIKTFALYTDEDKKSPHVNFADHAIKIQTNYMDMDAIINVAKSYSIDAIHPGYGFLSENASFARRVQSNK
>MP0321_megahit_343286_164-2173
VMFKKLLIANRGEIACRIAATARRMGIRTVAIYSDVDRDGLHVEACDEAVAIGGTSSADSYLEINKVLSAAIETESDAIHPGYGFLSENPVFAKECAAAKIIFVGPPATAIEVMGSKSKAKKLMESVGVPLVPGYHGEEQEVSYLSQKANEIGFPVLVKASAGGGGRGMRIVESLDDLEAAISSSKREAKAAFSDDHLMLEKFITEPRHIEVQIFADEKGNVVHLFERDCSVQRRYQKVIEEAPAPNLSIETRQKLFEAALAAVRAINYVGAGTIEFIADANHIYFIEMNTRLQVEHSVTEAISGIDLVEWQIRIANGERLPLSQEEITQNGHAIEARLYAEDPITFQPQAGVIKHLKLPLEKVRVDTAVKTGDVVSIYYDPMISKLTAHGSTRELARSKLLHAIEETEIDGLESNKQFLIHALGHPKFKSANLHTGFVDENATSLLKPNGDPDQRYQAMAAFLLLKKRFEEHMDIVDVHDKNLNPWDDKAGWRVNGPGLFEIDLSYNGEIKSFLVSIEKKHFQILRPFKTKMLMPAIRWVSQNYGSLLRSAETKNKSINFYADLEHITFFLKDRTLSFVSPRKATTSKADALDETSFTAPMPAKVISVNVHAGTEVTAGTILVILEAMKIENPIRATKSGVVETVFFTEGDIVEEGEILLKFTPVEIN*
>MP0321_megahit_343912_1098-1595
MEWEIADLEDKFSVDLTEREGKVTISSVTVNGNTHEFPEIRISKIGKNSTISLETESGTRPAHVKKIEGKWWIHLEGEVYVVNEVEKGGKTSESAGGLSAPMPGTILEVMVKEGQRVREGQPLMTMEAMKMEHRIVAPKSGEVISVNFNQGDRVDMGATLVELGD*
>MP0321_megahit_357105_2-562
RRFQKVVEEAPAPRIPANVRSEMADSACRLAASQNYSGAGTVEFILDVKNNSFYFLEMNTRIQVEHPTTEMISKQDIVYLQLMQAIGEKPQNLIDDPPCLSGHSIECRLYAEKPEKNFIPSPGHLNVLRLPRPSDAIRIEASYTEGDTITPFYDPMIAKIISFGEDRRHAIQKMLSALEQCQIEDVA
>MP0321_megahit_368085_108-890
MNKVLIANRGEIACRIIRTCKNIGFATVAVYSEADKNSQHVVLADEAYLIGAPPVRESYLNSKKIIEIAERSKANIVHPGYGLLAENAHFASLVEAAGLIWVGPSPSTISAMGDKGKAREIARQADVSILPGSPAISSSRLSSISTFSKQLEFPLLIKATGGGGGIGMRSVGNEAKLFETAKTVSELAERLFGDGSIFLEHHVDDARHIEVQVFGLGDGRVFHLGDRECSIQRRFQKVVEEAPAPRIPANVRSEMADSACR
>MP0321_megahit_382076_368-2287
MTIKKLLIANRGEIASRIIKSAHQMGISTVAIYTDPDANSPYVREAKEAFKLDSSYLDAKTIIEIATTANVDAIHPGYGFLSENSNFANLVSKSNIKWVGPSANAIKKMGDKLTAKKLSEKANVPTLPMTSDPKEAKKIGYPLLIKAAAGGGGKGMRIVKSQKDLKESIASAQREAEGGFGDKRVFIERYIAKSRHIEIQILGDSYGNIVHLGERECSIQRRHQKVVEESPSPVVDEELRNEMGAAAIKIASLLKYESAGTVEFLFDETTKEFWFLEVNTRLQVEHPVTEEVTGIDLVREQLKIANGEPLDFSQEDIEWFGSSIEVRLYSEDPGNNFLPVTGKLIAFEPTEDPLVRWDTGVETGSEITPNFDPMLAKIISYGETRVEAANKLALALENSHFGGLKTNRDYLISILRSDEFLKGDTTTDFLEKAKIKDEIKLNEEEIYFLAIAASMWIQGKNRYESEVLSNLSSGWNNARLPMQEIKLQFDDKPLTVKYKNNREEIFTTDKNNSVKINSWDKNFIDVEIDNTRIRSKVTFDNELLLIQSKCGDVLFKILPKFETVKKVAIEGGLNAPMPGKVVEIKIKKGAKIKKGDTLIILEAMKMEHKVLAPSDGKVKEILIHKDEQVENGATLVVLD*
>MP0321_megahit_386565_5023-5523
MEWSIGESGVRYTAKLSDSEGTLSLDALTRDGHEAPHSEIGITRDSQGARLLVDIDGSAHIAHVAKVGDDWWIHINGRIHVVHGHEPGSADSAAGEGGLTAPMPGTILEVHAKAGQRVREGQTLLVMEAMKMEHRIQAPKAGEVISVNFAEGDRVDMGATLVELGD*
>MP0321_megahit_390427_770-1156
MYKKILVANRGEIAIRVIRACKELGIKTVAVYSDADKSSLHVNMADEAYNIGGPLPSESYLIGENIIKVAKKTKCDGVHPGYGFLSENAEFAENCVKNKIDFIGPSAEAIRLMGDKITSREIAKSAKVP
>MP0321_megahit_406690_3-1385
MKKILIANRGEIACRIIESCKKLNLHTIAVYSDADKKGKHVRIADEAVHIGESKAQESYLSTRKIINAALSSKADAIHPGYGFLSENSEFAQNVMDSGITWVGPKPNNITSMGNKDIARELAIKSNLPICPGLKNDEIESSDLEKKCMEIGYPILIKASAGGGGIGMQIVNNFNELKTAVDKTKNLAKKAFGNSDIFLEKFIRNSRHIEIQIFGYGERNSVHFYERDCSIQRRFQKIIEESPAPKVDQSIINEMAQMSVKFASDQKYEGAGTIEFIYDIDQKKFYFLEMNTRIQVEHPVTEEITGIDLVELQLKYALNLDTSQVLQSKISKNGNTMECRLYAEDPKKNFLPSPGKISKLRFPEVSKDIRIDIGVGEGDEISFYYDPMIAKIICKGNSRTDVIRKMTDFLQSMQIEGIKTNKEFLIEVLKNNSFNDAKFNTKFIENNLSIFTKYEDKKEIKE
>MP0321_megahit_408410_1-648
ASAIEKTSNLAAKSFGNGDIFIEKFITNARHIEIQVFGFGAKGSVHLFERDCSMQRRYQKIIEESPAPEVDRELINNMAQAAVKLSSDVKYEGAGTVEFIYDVQEMKYYFLEMNTRIQVEHPVTELVTNNDLISMQINFAFNRKNKFLNQSKIKTYGHSIECRVYAEDPSQNFLPSPGKINKLKFPKIPNGIRLDWGYDERDEVSFYYDPMIGKII
>MP0321_megahit_409775_1-702
SAGGGGIGMSVVQNFKDLANAIEKTSNLAAKSFGNGDIFIEKFITNARHIEIQVFGFGAKGSVHLFERDCSMQRRYQKIIEESPAPEVDRELINNMAQAAVKLSSDVKYEGAGTVEFIYDVQEMKYYFLEMNTRIQVEHPVTELVTNNDLISMQINFAFNRKNKFLNQNKIKTYGHSIECRVYAEDPSQNFLPSPGKITKLKFPKIPNGIRLDWGYDERDEVSFYYDPMIGKII
>MP0528_megahit_16801_518-751
LDETSFTAPMPAKVISVNVHAGTEVTAGTILVILEAMKIENPIRATKSGVVETVFFAEGDIVEEGEILLKFTPAEIN*
>MP0528_megahit_17738_1-612
SEGHAIEVRLYAENPASNFLPTSGKIHKLKFPKIKGIRVESDLKSGDMINIYFDPMLAKIVAYDVSRVKAINKLKYALSQIVLLGPFTNIELLQNILSSDSFARGDYDTNFIFENKKITEFEKDRSTVETVSIAASLYRWSKRNLNREILKHLPSGWRNNFYSLQTEKFYFNGNHIICKYKIVNGDFTFSFNKSNYSVSIIKAS
>MP0528_megahit_18599_1-549
HQLKGESSSPWQQLTGFMLNSDAKTTIPFVDLNVHAVKTSDGFKISLDGVDYTTSGKVENGLANLVVNCEKVVAHINQTDSHITVMYKAQQTVLELIDKHYISEHESDALPLAAPLNGTVVKHLVEVGSTVTKGDAVVIIEAMKMEYTLNAPHDGVLTSYCFAEGELVSHGDMLAIVEEPEA*
>MP0528_megahit_23709_110-514
MIEKLLIANRGEIACRIIRTAHDMGIATVAVYSDADARALHVRSADEAVHIGPSPATESYLVGEKIIAAAKQTGADAIHPGYGFLSENAAFAQAVIDAGLIWVGPKPSSIEAMGLKDAAKKLMRAAGVPVTPGYE
>MP0528_megahit_27866_1-657
GIIFVGPNARAIEVMGDKAAARQLMANSGVPVLPGFDEEGASDDDLVRASEQVGFPLLIKAVAGGGGKGMRVVNNAGDFSEALAAARREARGAFGDDRVLLERYLPTARHVEVQVFADNHGNAVHLFERDCSVQRRHQKIIEEAPAPGLDEATRDAFGNAAVQAAKAIDYRGAGTVEFLYGPDGQFYFMEMNTRLQVEHPVTEMITGEDLVAWQLAVAA
>MP0528_megahit_61881_72-563
HWVEIFYNFQLSHIGTIFKINFSQPELKKVKISIMSECYDVFFKKQQWLFREKKLPEAKIFGEEIIVFDDTQIPFKIWNAFEVEKENNADNNEILSPMPGMISKINIKNGSQVFKGQPIMALEAMKMEYEVVAPNDGTIKKVNFSVGNFVQQGEKLCDFALLT*
>MP0528_megahit_66108_219-953
MFSKILIANRGEIACRVAATAKRLGVSTVAVYSDADREAKHVPVCDEAIYLGGSAPKDSYLKGDAIIAIAKQTGAEAIHPGYGFLSENADFAQACQDAGLVFIGPSAEAIRAMGGKSESKRLMEAAGVPLIPGYHGDNQDAQFLQQQADDIGYPVLIKASAGGGGKGMRIVEQSSDFVDLLDSCRREAITSFGNDQVLIEKYALKPRHIEIQVFGDTHGNYVHLFERDCSVQRRHQKVLEEAPAP
>MP0528_megahit_76810_1-741
MFKSILIANRGEIARRVIKTARRLGIKTFAVYSEADRNSLHVKEADVALFIGPAESKKSYLNIKKITDIALENNIAAIHPGYGFLSENYLFAKRIEESGIKFIGPSWKAIKAMGNKNNAKKIISSANIPLVKGFLVDKKKLVENKMKAKDIGFPVIAKAAAGGGGKGMRVVYSEGELQNSIEAVIREAQSSFKDDEVIVEKYIKGGKHIEIQVARDTYGNCIHLFERDCSSQRRYQKVLEEAPALSI
>MP0528_megahit_77905_1-909
EMFSKILISNRGEIAVRIARTARSMGIQTVAVYSDADKDALHVSVADEAYHIGDAAPLQSYLNKERLIEVAIESGAEAVHPGYGFLSENPYFAESLEKVGLAFVGPSAEAMRAMGLKDTAKKLMEKANVPIVPGYHGAKQSLEVLQSEANAIGYPLLIKAVAGGGGKGMRLVENAQDFAEALGSARSEAQNAFGNSDVLLEKYITAPRHIEIQIFGDGQKAVHLFERDCSLQRRYQKVIEEAPAPGMGESMRNVMGEAAVRAAESIGYKGAGTVEFIVDGSEGLREDRFWFTEMNTRLQVEHP
>MP0528_megahit_90516_314-556
AHGRDEAGFIAPMSGTIVALHVSAGDTVAAGDAVITLEAMKMEHTLRATVPGTVHDFHVAVGDSVSEGTLLVEFEETADA*
>MP0528_megahit_95580_2-1030
MAKLIKTLLVANRGEIAKRIFKTCKKEGIKTIAIYSSLDSNSNYVQEADISVLLEGEDPIQCHLDFLQILEVAKKFKVDAIHPGYGFLSENASFAKKCNDENILFVGPDPDSIELMGDKDQARRLVKKLGIPLLPGYENSKEKDKKLLDEAKKIGFPILLKASAGGGGKGMRTVFKESEFINSLNEVRREAKNIFGDERIIIEKYVESGRHIEVQILGDNSGNIFHLFERECTIQRRYQKIIEETPSKILDNKLREKIIDCAIQIGKKLGYKSLGTVEFIYDNKTKNFFFLEVNTRIQVEHPVTEEVTGLDLVELQLKIAQGEKINLSQDDIVSEGHAIEVRL
>MP0528_megahit_104521_1-507
QRRHQKIIEESPSTRLSEELRLNICEDAKRIAQAIKYTSAGTVEFLLDDKTGEYWFLEVNTRLQVEHPVTEEVTGIDIVQEQINIANKKSISFLNNDATDLGHSFGHSIEVRIYAENPENDFLPETGEIFIYQPSELDGIRWESGINSGTKITTNFDPMLSKVISWAET
>MP0528_megahit_106505_3-713
QVEHPVTEMVTGVDLVNWQINIAGGQTLPLKQSDIQLQGHSFEARIYAEDPANDFIPCSGTIEALHVPVNSEFVRIDTGIAQGDEISPYYDPMIAKLIVHDDNREQALSRLQQALEQFHLAGFSTNIGFLHNLACHASFKQGAPSTHFIAEQGDSLAAVDESLLLSSQLIAAFAYLESLNTHQAQNNSASPWQQLSGFTLNAPQAIKIPFVDLPLSAIKTAQGYNVTHSAGVYRVQG
>MP0528_megahit_120262_2-346
EGPDAAGHIRIRVNGVEHQLQVLDDQKMLLESMGMSAGAEAVESAVEAPMPGKVLEVKVAAGDEVMTGDALLVLEAMKMENVLRAPRDGKIERVDAPVGEAVEKGAVLVTYETN*
>MP0528_megahit_122245_2-562
QKYEGAGTIEFIYDIDNKKFFFLEMNTRIQVEHPVTEMITNSDLVSMQIQFALNLNIESIEQNRINKIGHAIECRLYAEDPSKNFLPSPGKITKLKLPNTGLTNIRLDIGVDVGDEISFYYDPMIAKIISKSENRTESINNMVHYLSELEIEGINTNKSFLISVLKNENFENANYNTKFIENNLSLF
>MP0528_megahit_133772_2-751
GPKPSSIEAMGLKDAAKKLMRAAGVPVTPGYEGEDQSVERLKSEADAIGYPVLIKAVAGGGGKGMRKVDAAADFEAMLESCRREAKASFSNDEVLLEKWITSPRHIEVQVFGDSHGNVVHLFERDCSLQRRHQKVIEEAPAPGMDEATRAEICAAAVRAAKAVDYEGAGTIEFIADASEGLRADRIFFMEMNTRLQVEHPVTEEITGVDLVEWQLRVASGEPIPLAQDALYIDGHAIEARLYAEDPNGGF
>MP0528_megahit_138004_3-1022
DSIELMGDKDKARLLVKELGIPLLPGYENSKEKETKLLSEAKKIGFPVLLKASAGGGGKGMRTVFKETEFINSLNEVRREAKNVFGDDRIIIEKYIESGRHIEVQILGDNTGNIFHLFERECTIQRRYQKIIEETPSKVLDKNLRKDMLECAMQIGKKLQYKSLGTVEFIYDNKTKKFFFLEVNTRIQVEHPVTEEITGIDLVGLQLKIAQGEKINLNQGDIKSEGYAIEARLYAENPASEFLPTSGKIQKLKFPKINGLRIDSDLKNGDLVNIYFDPMLAKIIAHDSSREKAINKLKYALSDIVFLGPTTNIELLKNILSSKSFVKGEYNTNFIFENNK
>MP0528_megahit_142432_1-885
TEEITGIDLVELQLKYALNLDSTQVSQSKISKNGNTMECRLYAEDPKKNFLPSPGKISKLRFPEVSKDIRIDIGVGEGDEISFYYDPMIAKIICKGNSRTDVIRKMTDFLQSMQIEGIKTNKEFLIEVLKNNSFNDAKFNTKFIENNLSIFTKYEDKKEIKEEIVKHIRTEEKKEIKKEKSENKNYTEKDVKAFENIISKAPKKSNGQNYSEKDLKAFENIVSPKKEVKEIPKTKINNVPGKIYDTPKFLPAGDKYMLIEFGNVMNLELNFTAQNLAKAIKDHKIRGVYETSPCF
>MP0528_megahit_145036_552-797
MIFNSLLIANRGEIACRIIKTARDMGIRSVAVYVDADKDALFVREADEAIRLDDGGYLDSKQIINAAKKSGAQAIHPGYGFL
>MP0528_megahit_178542_2086-4014
MKFNSILVANRGEIASRIIKTSQRLGLKSIAVYVDADKDAPFVKQADEAIKISDGGYLDIDAIINAAKISKAEAIHPGYGFLSENALFAKKIQKEKLIWIGPGSEIISKMGDKLEAKELAIQSGIPTLPKTSDPKKINKIGFPLLIKAAAGGGGKGMRVVYSKTEFKDALAAAQREALSGFNDDRVFIEKYIEKSRHIEIQILGDSFGNIIHLGERECSIQRRYQKIIEETPSSRISIEVRKNMCDAAVNLAKNLQYTSAGTIEFLYDDKTDEFWFLEVNTRLQVEHPVTEMVTGIDLVAEQISIAQGNKISISQKDLVFKGHAIEARLYAEDPENNFLPDIGKMIAFEKHPNDDARWDNGIMSGSIIGTDFDPMLAKIISWKKTREQAALSLAKSLESSHIGGVRNNRDFLVSILRSEEFLDGDTTSDFLEVAGISRGKHLTDQELNEVLAIATVWIQKNNKKYVDVAKSLPANWTNGRLPKQKNTFIFKGDEISVLYKNISENVIEVFDSVVEIIDVSSNVVEILFNSKRLSAKVTQDGELLLIHQSFGDILLSLKPRFMLPGKSTQTGGLTAPMPGKIIGINTKVGTKVKKGDTLLILEAMKMEHSIKATSDGLVKELFFKKNDQVENGATLLILEPKK*
>MP0528_megahit_197080_1-750
MIKKKIKKLLIANRGEIACKIIKCAKNLDIPTVAIYSNEDADSLHIQLADEAVNIPGSSVSETYMNGPAIISICKKYKANAIHPGYGLLSENAKFVKSVEKNKLIFIGPKSTIIKNMGEKDKAKLIMEKAGVPVIPGYHGDNQDKNFLRKKADEIGYPVLIKARSGGGGRGMRVVQNKENFFSSLEEASSEASTNFNDKNILIEKYITKARHIEVQIFSDQHGNVVHFFDRDCTLQRRQQKIIEEAPSPK
>MP0528_megahit_197409_1-954
YQGAGTIEFIADITDGLNKNKIYFMEMNTRIQVEHPVTEKITSTNLIEWQLHIANGLTLPKSQNEIYLNGWSLEARLYAEDINKNFLPQSGCLHHLKFPKISDHPNCIIDTGNKKGDSISPYYDPMIAKIISHGKNRKEAINHLRNCLFDIEVAGITTNLNLLKKLLKNNQFREGNIYTKFVENNIEQFMDKDIEPQLKALASLIIFNNLTPSQQNYWYNWKPTTYPINITIGQKVTSFFITKTSNKNFEVAFNNQDFYFSSVSFHDSTLKAKTKNKKFEVKFYVFKDKSTGNKNFTIFSDENTFDAVLKNSLTQDSV
>MP0528_megahit_207184_4344-5513
MNTHTLKKILIANRGEIACRIMRSAKQMGLTTVAVYSDADKHSQHVKMADEAYHIGPAPSKDSYLVTDKILQVAKTSGADCIHPGYGFLSENSEFAKACEANNIAFIGPLASSIEAMGSKTRAKEIMAAANVPLVPGYYGENQDPAFLQSEAEKIGYPVLIKAAFGGGGKGMRIVEQAKDFITALEGAQREAIAGFGNDLVLLERYVNQPRHVEVQVFADNHGNCVYLGDRDCSLQRRHQKVIEEAPAPSLSDELRKEMGEAAVRCALAINYRGAGTVEFLLCGDEFFFMEMNTRLQVEHPVTEMVTGVDLVNWQINIAAGQTLPLTQSDIQLQGHSFEARIYAEDPSNDFIPCSGTIESLNTPLNSEFVRIDTGIAQGDEISPFYDPMI
>MP0528_megahit_222066_1021-2388
MREAMGTAAIEAARAVNYVGAGTVEFIVEQREGTMNFYFMEMNTRLQVEHPVSEAITGVDLVEWQLLVAAGQPLPKSQDDLTINGHAIEARICAENPDNNFLPATGTLFTYQKPEHSTFVIDKNGADVRIDDGVREGDVISPFYDSMIAKLIVHAPTREQALARLDRALAQTRIVGLPNNVAFLRYILNTDSFSTANLDTALIEREQDKLFDQHPLGLSTLVVTAITQQLASEAVLQKIDNDPFSKPTGFRAYSDYTRSFSLIYNEQSYIACISNWHNASCFDNKKGSENLSSFALVIGKEIANTQDDSNINVAAQTETVYEGQVSYDSSDAHNHTLWLEDARISAQSWVNNETVYVFTDSGRDEITLIDVMAHVGEDTAAVGSLKSPMPGQVVAFKVAIGDTVKKGEPLAVIEAMKIEHTITAPTDGVVAELLFAAGDLVADGDELLRIDSESE*
>MP0528_megahit_222742_477-773
MKVTLLFNKVLIANRGEIACRIAATANKIGLRTVAIFSEADLGSKHVSLCDEAFLIESSTPLESYLNQSEIIRIAIKTGAGAIHPGYGFLSENSEFAQK
>MP0528_megahit_237863_18-1412
LLASARTEAEKAFGNGRVLIEKYILAPRHIEIQIFGDGQTAIHLFERDCSLQRRHQKVLEECPAPGMTRKMRDAMCRAAVSAAETIGYKGAGTVEFIVDGSDGLKEDRFWFMEMNTRLQVEHPITEEITGIDLVAWQFDVAMGRPIEKKQKDVSIKGHSFEARIYAEDPNNQFLPDTGKIIHLHFPSSIRVDTGIRTGDLVSPFFDPMLAKIVSYGKDRSSALSNLRKALKDTEIVGVKTNLNFLYNLTENSEFKLGDVQTGLIEQNIEKLISYNSIPIQAIIAAALSYFSPKPDHCSYSHWIKVIHKIRLFCGDRDIDIEFSQPDVNKIEISFFGKSYVVIFNKKNDWTFQGNQLPVAKKFDNEILVSDGRQFLFKLQNPIEFKKETNLKNSDILSPMPGMVSKIYIENGCELLKGQRILALEAMKMEYEVVAPIDCFIKTVNFNVGDFVQSGEKLCDFSEVK*
>MP0528_megahit_250968_2-970
SGFLVKKEKPVENKKKAKEIGFPVIAKAAAGGGGKGMRVVYCESDLQDSIEAVTREARSSFKDDEVIIEKYIKGGKHIEIQIARDNHGNCIHLFERDCSSQRRYQKVLEEAPSLSIPEPTKRRMYEAAIDIANKIDYRSLGTIEFIVDVQSQKDDLPFFFLEMNTRLQVEHPVTEEILGMDLVELQINIAAGKKLDIDNDKVIPSGHAIEVRIYAEDPKNDFLPSPGLIQALNLPKEGRFDFGVRSGDYVSTFYDPMLGKIIVHANDRDEARTKLIGCLEELKVQGIKTNTDFLSYILNGEIFRKDIIQITDLDDLALKFKRL
>MP0528_megahit_251810_4612-6612
MINKLLIANRGEIACRVIKTAIAQGIKTVAVYSDADRNALHVKMADEAIYLGPSPSKESYLKSHVIIEKAKQLGVDAIHPGYGFLSENAEFAKLCAKNDIIFVGPPASAIEAMGSKSAAKHIMEKAGVPLVPGYHGDDQDESVLKAAADDMGYPVLLKAAAGGGGKGMRQVWSEKDFSQALNAAKRESMASFGDDHMLVEKYLTRPRHVEIQVFCDTHGNGVYLFERDCSVQRRHQKIIEEAPAPNMSAHVREKMGEAAILAAKAINYVGAGTVEFLLDEDDSFYFMEMNTRLQVEHPVTEMITREDLVLWQLIIAEGKPLPKAQNALTLTGHAFEARIYAEDPKNEFLPSTGTLRLLHAPEENDVVRVDTGVEQGDEVSVFYDPMIAKLVVWGENREVALKRLTSALGEYYIDGVSTNIDFLKRVASHPSFVSAELTTTFVEKHHDTLFSETINQDTQHDFPAMALLSILTRSQSPRTLSVWSTAGAWRVNSQHSETLTLISDNKETQVEVKHHFDDSHGYWEVTVDGQSFEASGVIIDQTLNATIDGHKRTFSFSQDSEQFTLFNKDTHVKYVVKTASLGDVNSTDDQANFNAPMNGTIVTHLVSKGQEVKKGEPILIMEAMKMEHSIIAPHDGKVEEFYFNPGELVDGGATLLAFSSKDLAEA*
>MP0528_megahit_278371_3-146
MIFNSILIANRGEIACRVIKTAKEMGIRSVAVYVDADKDAPFVKDADE
>MP0528_megahit_290321_3405-4043
LVSVDSAALEKAQLIAAFAYLESLSAKKETQQSANPWQQLSGFTLNAPQKVDVPFTDLAISAVKTKTGYVVTHNDKSFDIAGSVNQNVCNVFINGEKFTAHVSHFDNSISVMFAALQIKLALNTKHYISSHESDALPLAAPLNGTVVKHLVDVGSTITKGDAVVIIEAMKMEYTLNAPHDGILQSYCFDEGELVSHGALLAIVEDTTAQEAS*
>MP0528_megahit_291377_386-910
IPEELQHWCNFPNIQKSYKIVCLGKVKNVNVKCNSLDSFELIIDNKIHRLDFLNENIMINNIHYHYNKLHIVNDTYYLIKDKVVFEFSKILLSTNEIDSLSSGEILSPMHGVISKVNITNNKKVSKGETLFILEAMKMQHEIKANIDGLTSNIRVKENSQVSTGDLLVKISLKP*
>MP0528_megahit_319802_327-614
MSELRSLRKLLVANRGEIALRVMRTAKKMGLLTVAVYTDADEQSPHVNFADQSVNIGKGPIAESYLSIEKIMEVALSTGCDAIHPGYGFLSENSDF
>MP0528_megahit_334781_2-346
VEIDNTRIRSKVTFDNELLLIQSKSGDVLFKILPKFETVKKVSIEGGLNAPMPGKVVEIKIKKGAKIKKGDTLIILEAMKMEHKVLAPSDGKVKEILIHKDEQVENGATLVVLD*
>MP0528_megahit_335469_1-450
GEDHLLQVQVVSADHQIWDVDGTEVAAQRIGGRWSLGGQQAAAVSVAEGRVTVFDGYGLVFDVIDPLARAAGGHGDGNLIEAPMPGLVRVVDAKVGQTVTKGDRLAVLEAMKMEHSLLAARDGVVAEVLAQAGDQVEAGVALVRLEPEA*
>MP0528_megahit_338563_877-1242
ADNHGIDCVYDDKRHYAKVTKDADKLLVHMPYGDVMLNIKPKFVIPGLEVTKGGLTAPMPGKVIDIKVKKGKKVKIGDTLVILEAMKMEHSIKASEDGTVTQLLISVNDQVENGALLMIVK*
>MP0528_megahit_347741_419-694
HKGNLLFKILPKFNITQEEAIKGGLTAPMPGKVVEIKIKKGSNIKKGDTLVILEAMKMEHKVLAPDNGKIKEVLIKENDQVENGQTLVVLD*
>MP0528_megahit_354134_2482-4500
MINKLLIANRGEIACRVIKTANAQGIKTVAVYSDADKNALHVQMADEAVYLGPSPSKESYLRGELIIEKAKELGVDAIHPGYGFLSENAEFANLCAKNNIIFVGPPASAIEAMGSKSAAKHIMEKAGVPLVPGYHGDDQSEAVLKGAADEMGYPVLLKAAAGGGGKGMRQVWSEKEFSQALNAAKRESMASFGDDHMLVEKYLTRPRHVEIQVFCDTHGNGVYLFERDCSVQRRHQKIIEEAPAPNMSQSVREKMGEAAILAAKAINYVGAGTVEFLLDEDDSFYFMEMNTRLQVEHPVTEMITREDLVHWQLTIAEGKPLPKQQNELTLTGHAFEARIYAEDPNNEFLPSTGTLRLLRTPKENDVVRVDTGVVEGDEVSVFYDPMIAKLVVWGENREIALKRLISALGDYYIDGVSTNIDFLKRVATHPAFVAAELTTTFVEKHHDSLFSATSEDAASDDTQVNIPVMALLSLLNRKVSRSDKTPSVWSTVGAWRANANHTEILTLLCNQEEVHVGVKHQRHGTEDAWELSVGDNSYNVKGKLVDSALHATINGYKSTFTYSDNDGVFTLFNKDTHAKFSLISASLGDDNDDNGDANFSAPMNGTIVAHLVEKGVLVKKGEPILVMEAMKMEHSIIAPHDGAVEEFFFNPGELVDGGATLLAFSTKEAAEV*
>MP0528_megahit_369263_3-569
YEGAGTVEFIYDVQEMKYYFLEMNTRIQVEHPVTELVTNNDLISMQINFAFNRKNKFLNQSKIKTYGHSIECRVYAEDPSQNFLPSPGKINKLKFPKIPNGIRLDWGYDERDEVSFYYDPMIGKIISHDLIRDDAISKLIKFLEGTQIEGIKTNIPFLICLLKDKNFIEGKHNTKYIENNLNTLISKTS
>MP0528_megahit_371326_31736-33742
MKIKTLLIANRGEIACRIARTARASGITPVGVHSQADANALHVREIGHSVCIGGGPASESYLKIDAVIDAAKSVGADAIHPGYGFLAENSEFARAVEAAGMIFMGPTPDTLDRFGDKASAKKAAVAASVPVISGAEGARSDPHEIATEVRAMGLPVLLKAVGGGGGRGQRLVTDETTLEEDIEGALREARSTFGSEGLLLERFLPEARHVEVQIAGDGKGHVVHLFERDCTLQRRHQKVIEEAPAWGLPRTLLDQIAQDAVRLGETLDYRGLGTVEFLVAGEEYFFLEVNPRIQVEHPVTEAITGLDLVALHLRIAEGAGLGLVQDDLAINGHAVEARLYAEDPAMQFAPSTGTLTTLSLPDGLRIDSGVEEGDAVTPFYDPMIAKLIVHAPDRETALARLATALDHVAVEGVQTNRAFLTALARNPEFEQMQVHTRWIDGKLDALTQSGPLARPELWKAAAAILFVAASRSDASANPWTNRDTFTGWRLGLGGGPIEVVQRVTLTDSADTSEELRVGPVKARGRYTVLTENGIAATLSMREVAPGRWRVSEGDTVYLIDARIHAGVIEMATPEGRLVYRPAAPLDFAGGDAAADRAVASPLTGMIVEIKVADGQPVAEGDVIAVMESMKLEISIRAAAAGIASNISVSNGDMVDRGQVIAEILPSEE*
>MP0528_megahit_372359_363-872
MRRILEVDGEEIPVWLASTRQGHVLHMGEREIPCTLDEAAGRGAYVLEISDTRIPMRIAVDESATFIHFGGRAYEIGRTDPADALDRAGSGASQDQMLAPMPGVVVSVSVAPGDAVKEGAPMLVIESMKLETTVTAPRDGIVAELPFATGDSFGGKDVLLRLEPQEETD*
>MP0528_megahit_398817_3-1808
MFDTILIANRGEIACRVMETAQAMGVRCVAVYSDADRAAKHVAMADTAVHIGGSAPADSYLRGEVIIQAALDTGAQAIHPGYGFLSENPDFVDAVEAAGLVFIGPSAKAIRAMGLKDAAKALMVEAGVPVVPGYHGADQDDALLAAEADKIGYPVLIKAVAGGGGKGMRLVEAADGFQAALESARSEAKTAFGNADVLVEKFVTKPRHIEVQVFGDGKKAVHLFERDCSLQRRHQKVIEEAPAPGMTPEMREAMGQAAVTAAEAIGYAGAGTIEFIVDGSGGLQTDGFFFMEMNTRLQVEHPVTEAITGVDLVAWQLRVAAGEGLPLRQDELSIHGHAFEARLYAEDVPKGFLPATGTLTHLQFTPACRADSGVRAGDTISPFYDPMIAKVIVHGDTREIALSRLRAALTGCEVAGTVTNLAFLGALAAHEGFAAGDVDTGLIARDIDDLTQAPEVEPRHAALAGMAALSLLDPAEGAGFTLWQPLRRAVGLTWGGEDHLLQVQVVSADHQIWTVDGTEVVAQRIGGRWSVGGQQAAAVSVAEGRVTVFDGYGLVFDVIDPLARAAGGHGDGNLIEAPMPGLVRVVDAKVGQTVTKGDRLAV
>MP0528_megahit_399961_224-508
MTIKKLLIANRGEIASRIIESAHQMGIGTVAIYTDPDANSPYVREAKEAFRLETSYLDAKKIVKIATSANVDAIHPGYGFLSENSNFANLVSKSG
>MP0528_megahit_409772_1-588
SPFYDPMLAKVISNGKNREQAIDTLKQSLQNTALYGVKNNRDFLIAILSSEAFRHEDVNTSFLETNDFSASGNKHMEFDEVAVLGALLMTKYSETLIDEAIGFEDELYGWSNSKTIYYPLSFKANDNIYSVNIELKKPNSITVIFEGEKIQIVLNGDHIELNDEKIKLDFIEYKENKLFASYQGKSFKAEIIKEDL
>MP0528_megahit_419695_10074-12077
MSFTRVLIANRGEIARRIQRGCRKLGLETVAVFSEADRDAPFVIEADHAVCIGGAAPSESYLNVDAILDAARATGAGAVHPGYGFLSENAGFAAAVEAAGLVFIGPEPGAIAMMGSKIEAKAAAEAAGVPVLPGYRGTDQSDARLLEEARALGTPLLVKASAGGGGRGMRLVTDLADAPEAIASARSEAKGAFGDAAVFLERYAPRARHVEVQVLGDSHGTLLHLGDRDCSLQRNHQKLIEEAPAADLPEDLRDDMRAAAVRLAQSIDYRSAGTVEYLYDPSRGEYYFLEMNTRLQVEHPVTEAITGIDLVEWQLRIARGEPLTLAQTDVRFDGHAIEVRIAAENPAENFRPETGRITLWAPPAGVRLDSGVAAGSVVGHHYDSMLAKLIVHAPDRAGAIRRAVAAIDTFAVGGVGLNLSYQRALLTHADFQALRHHTSGLPEMFPDGWTQPTPDTRDTGLAVMALHLHLAPAGTSPWESLGAWRLTAPAGRRGAASYWTTSLDDPIRISGTPETLVAVLPDGQSLTTKTAAMAADRLSGRVDGVPFTRIAHVERAGDHWRVHLQTPAGMTLTDLRTLEDRHLARASVGASGADLLTAPMPGAVAEVRVAPGDTVAAGDTLVVLEAMKLLQSLPAPVAGVVAEIYCAPGDTVAGHAPLVKLDPEEQT*
>MP0528_megahit_419695_18371-18874
MRRIYQIDGEETECWLSHDGRSMILNTPDGAIPCQLDAAEAPGGYTLRVRGRTYDMRVAVGPDATFVHLNGRTFAIGRVDPAERLAGNDGGAVDDRIVAPMPGVVVSVNAKAGDQVKEGQPLLVIESMKLETSLTAPRDGVIAEIPFAAGDSFGLKATLAQLAPEEE*
>MP0528_megahit_423306_2-352
MTKKRVLIANRGEIALRIIRSVKEMDMHAIAVYSDVDADSLHVKRADESFYLGGSLPADSYRNLKNLMKAVIETKADMVHPGYGFLAENADFAKAVQKKDVIWIGPNPETIKSMGDK
>MP0530_megahit_2637_2-460
VDGQEIELSITAAGNGLGWCRTSGGRAHRFLLARVGDELHLWLDGYLFVYERVDVGPLDARRPARQDQAAAGDDILAPMPGTVAEILVQVGDQVEPGQTVMIMESMKMELLITSHRAGVILRLAVEPGSQVDKGMRLLQLQEPLLEDKPGDD*
>MP0530_megahit_11438_1-567
AKLAVWSETRDQAIATLGGALAATEITGLKTNLAFLQRIAGSGAFADGEMDTTFIEANLPMLLARPPSVPAEAVILAAVRLLEDRKQQTRSSPWLRTDAWRLNQPREDRLHFAEPDDGPRIVVGIAFTQDGYELELWDKTYAARDITFEADSISWSADGTLITVHVNGADHLLRYLHPDLMDEVADHIE
>MP0530_megahit_30863_688-1083
MLRTSQLALRPRLSIVRSRAHTAVVVGVATCVAAQKLHTSRRNQAALGGSNHIVSALAAKRNASTVASVVEDRTLNPLPAKILIANRGEIACRIIRTCRRLGIATVAVFSEADAASQHVKLADEAYCIGPAA
>MP0530_megahit_32523_3-371
DQARREPSRVRVEATATVIDPSRLELNVFGETLRLEDPRALSHRRIKLAASDGEVRAPMAGKVLEIRVEEGAIVEEGELLIVVESMKMQLEVHAPIAGRVEKLLVTPGEVLDGPDVMAVLVP*
>MP0530_megahit_45998_2-340
MFKKILIANRGEIACRIIKTCSNMGIRTVAIYSEADANSQHVSMADEAVLIGPADPKESYLNIKAIMKAAKDSRSEAIHPGYGFLSENTSLIDASMKQGITFIGPSSKVVRVM
>MP0530_megahit_57541_66-1541
MIKKILVANRGEIACRIIKACKEMQISTVAVYSDVDSESPHVLMADEAILIGPANPSESYLDFDKIIGAAKQTNSDAIHPGYGFLSENGDFAKYVNDSDLVFIGPDPDTIKLMGDKAESKKMMAEAGVPTIPGNDGELSGNVDAVARDIGYPLMVKAAAGGGGKGMRIVESPEELESAIEAASSEARNSFGNDTLILEKYLDQPRHLEVQILGDQQGNIIHLYERECSIQRRHQKIIEESPSPAINNKLRKMLCEAAVKAAKAVNYSNAGTVEFLFQDGKFYFLEMNTRIQVEHGVTEMVCGIDLVKWQIRIARGESLDMVQKDVKQRGHSIECRIYAEDPSRNFLPTPGIVRKMVLPEGSGIRNDVGVEEGQEVTSDYDPLLAKLVVWDSNRSDAIHRMDSALGQFVILGLITNQPFLRDIMKSETYRKASFSTRFVDEHFSDWELGSPSPEVIATALLASKSAPEKVSPVSSRDPYSPWSSKGTWRQNI*
>MP0530_megahit_59013_1-498
MKMFNKVLIANRGEIACRVIRSCQNLGVKTVAVFSDADEHALHTLMADEAVRIGASPSAESYLKYETIIEAAKQTSAEAIHPGYGFLSENTAFAEACAEADIVFIGPSAEAINLMGDKAKAKALMDEASVPTVPGAYGSDLSEKDLKKAADKIGYPVLLKAVAGGG
>MP0530_megahit_68506_1-504
MRRVLVANRGEIACRIIRGCRELDLATVAVYSEPDSGSPHVRLADDAVDLGPATSAESYLNVKKLIAVARSTRADAIHPGYGFLSENGDFAAAVEEAGLVFIGPTAKTIRQMGDKSAAKALMQVAGVPVIPGHAGIVEEDFAEIAAETGYPLLVKAAAGGGGKGMRVV
>MP0530_megahit_72891_1-207
PMPGKVITLDVAEGDSVIAGQRLMVLEAMKMEHALTAPFDGTVTELSASEGAQVQVEAVLAVVEPAEG*
>MP0530_megahit_76884_3-809
EAELSEALSSAQREAQAAFGDARMLVEKYVLQPRHVEIQVFADQYGNAVYLAERDCSIQRRHQKVVEEAPAPGLSPELRRAMGEAAVTAARAIGYVGAGTVEFLLDARGDFFFMEMNTRLQVEHPVTELITGQDLVAWQLRVAQEQPLPLTQEQIVLRGHAIEVRLYAEDPEQDFLPASGELTLYREPAAGVGRRVDSGVVEGDRVSPFYDPMLSKLIAWGEDRETARRRLLAMLAEQQLGGLHSNLVFLRRVLAHPAFAAAELDTGFI
>MP0530_megahit_79291_1-186
MINKLLIANRGEIACRVIKTANAQGIKTVAVYSEADKNAQHVKMADEAVFLGPSPSKESYLR
>MP0530_megahit_81036_2-622
MSSRLLPPNPPTVQGKPLFIAPNGPKPIRRVMIANRGEIALRIVRTCQQMNVETVVVYTEVDASAEFVAHATIAVNVGPMATDNNPYLNIQKLIDVALAHQCDALHPGYGYLSENAGFADAVAATGRITFLGPRGDVMRSIGEKSRSKRLLHEKLGDEAHLVPGYHGAEEIDQEMASKIGYPLMIKASSGGGGRGMRIVREPSQLAS
>MP0530_megahit_82940_1-573
RGMRIVERVQDLETALESANREAASAFGDGRVFLERYIPAARHVEFQVLADSSGNTIHLLERECSIQRRYQKVIEETPSPALNDDLRTRMAASAVAMAKSAGYTNAGTVEFLVDAQTGEYYFLEMNARIQVEHPITEETLRLDMVEWQTRIAAGKLISLSQEDIRPSGHAVECRIYAEDPYSNFAPATGRL
>MP0530_megahit_89199_3-659
MKKLVIANRGEIARRILRSARGRGYTVAVISTPEDADALVRLEADDVLEVASFLDAEVIVSAAKKWNASLLHPGYGFLSENADFAEAVESASIGFVGPTADAMRQLGNKESAKALAEANAVPTLPSVRSDALDELEASGIEPPYLVKAAGGGGGRGMRIAETRDALAAALERASEEAAAGFSDATVFIERFLPNPRHIELQVFGDGQGKGVVLGERECS
>MP0530_megahit_90600_2-172
VAAGELLVVVEAMKMEHSIRAAEAGEVTAIHCAEGDLVDEGRVLVALQPLAEEATA*
>MP0530_megahit_93451_3-704
ATDSYLSTEHIIDAVRRSGASAVHPGYGFLSEDPLFAAACIEAGAIFIGPTPAQIEMMANKATAKKEMESVGVPVVPGYHGPQQDNTTLIAQILKIGFPVIVKPRAGGGGKGMRVATTGDDLGNLLDTCRREALSAFNDAGLIVERFLENPRHIEVQVFGDTYGNTVHFYERDCSLQRRHQKVIEEAPARELSSHVREGLIACALTVTKTIGYHGAGTVEFLVKDELFYFIEMN
>MP0530_megahit_96533_1-603
KAMHVEMADAAVHIGPPPAAESYLQQGAILAAAQESGADAIHPGYGFMAENADFARAVMDAGLIWIGPRPETIEAMGDKQRARDLAQKAGVPVAQGSDRLLPGALDGLEEMAEAVGYPLLVKAAAGGGGIGMRRVDGPDKLRKTVESTQSTAERSFGDGSVYLERFIPKARHIEIQVFGFGDGRAVHLFERDCSLQRRFQK
>MP0530_megahit_96821_2-574
KELGVDAIHPGYGFLSENAEFANLCAKNDIIFVGPPASAIEAMGSKSAAKHIMEQAGVPLVPGYHGDEQSEAVLKGAADDMGYPVLLKAAAGGGGKGMRQVWNSDEFSQALNAAKRESMASFGDDHMLVEKYLTRPRHVEIQVFCDTHGNGVYLFERDCSVQRRHQKIIEEAPAPNMSPSIREKMGEAAIL
>MP0530_megahit_97713_260-1375
EHPVTELITQTDLVEWQLRVAAGQPLPMTQEEIHCRGHAVQARLYAEDPTRDFLPTGGEVFFAQFPEPCAGIRVDNGVKVGDVIGIDYDPMIAKIIAYDTDATAAWSKLHTALMRTWLAGPKTNLSFLSNLSDSALSGTDVFDTGFISRHHSKLTAGPDPDNPAIQRIACWLLYTLGLRAAATQTVDTAWQSNDGWRANLPAKIHFRFLLDDQPIDLSACPIDANRLSFVGEQTTHSVEGQWLTANRLKVNDSDDLALEIIAIEHATGHYLGMGGHFFRLVVTDGLTTQVDKAIRSGDVNAPMAGRVIDVRATQGMEVEAGTILVVIEAMKMEHHLASPVTGHITSIETSIGQLVGEGHTLVKVTPLESLD*
>MP0530_megahit_100105_2-574
PLSDDDPHSPWADMRGWRLGGSASIRIPFVDDELSAKAKGDNWVFDDGTVAHGTVYGEMVEAVIDGHKSVATVIEDEGALHVFSTFGHSILTLEPENELEADDTAVLGKLSAPLPGKVVKVTAKAGAKVEKGTSLMILEAMKTEHHITAPADGTVDELFFKVGETVDKDAVLLGFTPAAEKAEMAEKVAK*
>MP0530_megahit_100410_178-537
MSFTRVLIANRGEIARRIQRGCRKLGLESVAVFSDADRDAPFVAEADHAVCIGGAAPSDSYLNVEAILEAARATGAGAVHPGYGFLSENAGFAAAVEAAGLVFIGPEPDAIARMGSKIEA
>MP0530_megahit_105562_48-614
MSQQLDNSQAQDNPPTKNERLLKQVYPPTRRVDDLASSQDTDPANPPAAEHPIQLLKQEQDYWEGLYRLAQGKTLRFQAHRVGQQVHIWIGGELYHFALPVSSSRGRTTQRISTDEILCSVPGVVLTVDVADGDPVVEGQTLLVIESMKTEQVVKSPRDGTVQRVAVQPGDRVDRGMRLVALAPLEKT*
>MP0530_megahit_110683_2303-2755
MSPLNYKITIAGRTYDVQVGDLSSSPVEITVDGTAYQVEFPEPGPTAATPTSTTAAAPISQPAAPRPVARPSIPTSGGDGVVRSPMPGRIISVSVSVEDAVTKGQPVVVLESMKMENTITSPVDGTVSAVHVAAGDSVQHGQTLVEIEQA*
>MP0530_megahit_114314_1-243
VQPGSEEVIGGLIAPMPGKVVDLKVKVGDKVSKGDPVVILEAMKMEHQVNAPETGKVSKIFIKKDQQLDNGALLMIVDSK*
>MP0530_megahit_114326_2-637
ASELVLALAALYLLLEREREAVAVASHTDDPYSPWAMNDSWRLNQPAKDMIQFVEGDCVVDVGVMVDEGQYTLDLSNGAILVNGRLRGEHDVDAVLGGMQIRGTVVRVEDELNVWLHDAAHRLRIHNALSVTDTHQAHGGDLISPMPGRITRVTVEEGDDVRRGASLMVLESMKMEHQITAPSPGRVERLNFSVGDWVDEGAVLLDFAAVE*
>MP0530_megahit_115441_173-1417
RKAMGEAAVKAAQAINYVGAGTVEFLYDVDGSFFFMEMNTRLQVEHPVTEMVTGQDLVEWQLKVAWGDALPLEQSQVKTRGHALEARIYAEDPDQDFLPATGNLRYLSTPDESAHVRVDTGVTEGDDISIHYDPMIAKLIVWDETRDQAINRMVQALEHYRIAGVKTNIRFLHALADAQPFREADLTTGFIEDHRELLFPKSRLDTHKALVLAAGFVLEQRKSREVISTDPWSPFGRQNSWRMNSEYAQPLQLQVGEDIHELKVLERDDRYQVFVGDSVYNLTAKLDDDYLQAVINGHRISVHGNLHNDQLVLFYEGDTFQCILYRETYGFEEMAGEGSLAAPMNGAIVAVQTKVGDTVTAGQSLVIMEAMKMEHAIKAPADGVVTDIFFAEGDQVSEGAELIAIEVTDDEEAG*
>MP0530_megahit_120317_3-542
FVLEARKSSEPASTDPWSPFGRRNSWRLNSEYAQPLQLQVGEEIHDLKILERDDRYQVYVGDSVYNLTARLDDDFLQAVVNGHRISIHGNLHNDQLVLFYEGDTFQCNVYRETYGFEDMAGEDSLEAPMNGAIVAVQAKVGDTVTAGQTLVIMEAMKMEHAIKAPADGVVSEIFFAEGDQ
>MP0530_megahit_122680_1-1572
GVPVTPGYHGAEQDPDHLKTQADQIGYPVLIKAVAGGGGKGMRLVERPAEFERALESARAEARTAFGNDAVLIEKFVTQPRHIEVQVFGDGDRAVHLFERDCSLQRRHQKVIEEAPAPGMTEEMRAAMGQAAVRAAEAIGYKGAGTVEFIVDGSQGLRPDGFWFMEMNTRLQVEHPVTEMITGVDLVEWQLRVAAGESLPARQEALTITGHAFEARLYAEDVPAGFLPATGTLTHLSFPEGARADTGVRGGDEISPWYDPMIAKLITHGPTREIALKRLRQALGRTEVAGSVTNLAFLGALAAHEGFGRGEVDTGLIGREITALTAVTEENAAALAQAALVEAGLWQGDGWATGFTLWQPLARTLVLDEGESRHELRLRVRGPGACDVEIGDRVIEARRGPGGWTLDGRAAWPFAVAGDVVTVFADYGRAYRVIRALDRAAGAASDASVIEAPMPGLVQKIDVQAGQEVQAGDRLAVLEAMKMEHALTAPRDGVVAEVLVPAGAQVEAGAALIRLAEDGEAAA*
>MP0530_megahit_123259_154-510
MISKLLIANRGEIACRIIRTARGMGIATVAVYSDADAKALHVRQADEAVHIGPSPAAESYLVGEKIIAAAKQTGAEAIHPGYGFLSENAGFAQAVIDAGLVWVGPKPGSIEAMGLKDAA
>MP0530_megahit_124321_1-1251
DARHVHLADAAYRVGAAPAAESYLRIEALLDAAERSGADVIHPGYGFLSEDSEFAQACLDGGFAFVGPSPEAIRLMGNKDEAKRLMVGAGVPVVPGCDDLNIDLKVILAEARQIGYPVMIKAVAGGGGRGMRIVGNELELQDGLNSARREAMAAFGGDRLLLEKVVSDPRHIEVQIFADQYNNVVHMFERDCSIQRRYQKVVEEAPGPTVSTELRQNLTETALIAARAINYVGAGTVEFVVDRQDNFYFLEMNTRIQVEHRVTEMLIRQDLVEWQFRIAAGELLPMTQDQISIDGHAIEARLYAENPARKFMPSPGVVTHLRFPKNKPGLCVDSTLTAGDEVTPYYDPLIAKIIVWGIDRNAALDSLQRALNDVQVSGVDTNLNLLSQIVRHEQFIAGEHDTSFIERYGEQLITSPK
>MP0530_megahit_128499_868-1332
MFDTILIANRGEIACRVMKTAQSLGVRCVAVYSEADAGAAHVAMADVARCIGPAAVAESYLKGDRIIEVALAEGAQAIHPGYGFLSENPEFVEAVEAAGLTFIGPSAKAIRAMGLKDAAKALMQEAGVPVVPGYHGASQEGLAARAEEIGYPVLI
>MP0530_megahit_129399_3-257
MFRKILIANRGEIACRVIDTAHKLGIRCVAVFSEADANARHVRMADEAYLLGPAPSKDSYLRADKIIAIAKQSGAEAIHPGYGFL
>MP0530_megahit_130561_2-1039
ASAQREALKSFGDATVLIEKYLTAPRHVEVQVFADRHGNAVYISERDCSVQRRHQKIIEEAPAPLLPDALRKELGEKAVAAAKAVGYVGAGTVEFILDAVKPENFYFMEMNTRLQVEHPVTEMVSGLDLVEWQLEVAAGNRLPLLQEELKIQGHAFEARIYAENTDANFLPDTGKLVHVALPSTTTTTYSNPALVSRGAGQVASSAQAEAVVRVDTGFVSGDEISVHYDPMIAKLIVKGRDRTEALRIMANALNQYQVVGPSTNIQFLKNLVRHPKFIQGQVETGFIAKYGQQGLFGDPYTGERELKEAVAQGAIWLYQRDLQAVVEQGQAEAGNKASIWTSSHFA
>MP0530_megahit_132410_1150-1641
MIDSLLIANRGEIACRIMRTARELGIATVAVHSDTDRDALHVRSADQAVNLGGARPSDSYLKVEAIIAAAKAAGANAIHPGYGFLSENAEFARAVAAAGLIFVGPPASAIDAMGSKSAAKALMETAGVPLVPGYHGADQALETFRAEAAKIGYPVLLKAAAGGG
>MP0530_megahit_136956_30-578
GFIERKLDRLVGDDAPDDAIWQAAADFTLLDALEETAPAAIGFRLNAAPRVATTLCYKGESRTIAVTGERDAAHATGFVEDARTVVFADGQSFEFALESRGSGAAAAGDGAILAPMPGKVIAVDVAEGDTVTAGQRLLVLEAMKMEHALTAPFDGTVTELAATEGGQVQVEAVLCVVEPAEE*
>MP0530_megahit_137874_470-898
ITVESAALVECRLSGRIDGVPFSRTAYVARAPGHWRVHLQTPAGMTATDLRTLEDQHLQRATGGSGGADLLSAPMPGAVAEVRVALGDRVKAGDTLVVLEAMKLLQSLPAPVAGVVTEIYCAPGDTVAGHAPLIKLDPEDNT*
>MP0530_megahit_139703_1344-1439
MGIKTVAVYSEADADARHVRLANEAVFIGPAA
>MP0530_megahit_139857_294-800
RRLVTVEPVGLVEGDGSRFTLSWDDTTYEVDVSRLRSGALSLIVPSAGYVSHEVTCYETAPGELALGVGGRHIRARVIDGRRSRTVEAARESGDHAVVTPMPGRLVRVLVAPGDTVQVGQGLAVVEAMKMENEVASPAAGVVSEVRAAAGSSVEAGGVLVVVRVERHD*
>MP0530_megahit_141794_1523-1822
MHTELQKHVKIGICALGIYSDADKRSLNLNFMDETANIGEAVSKRSYLNIANILKIARDYGVDAVHPDYGFLSENFNFISALESAEIIFIGLLVKGIKN*
>MP0530_megahit_144220_3-572
VPGYHGDTQDAGFLAEQAENIGYPVLIKAVAGGGGKGMRLVEDPRDFNDALASAQGEATTSFGNSAVLIEKYIQKPRHIEVQVFGDGTSAVHLFERDCSLQRRHQKVIEEAPAPGMTEEMRAAMGQAAVRAAEAIGYAGAGTVEFIVDGSDGLRADGFWFMEMNTRLQVEHPVTELITGVDLVEWQLRVA
>MP0530_megahit_145685_3-506
MKIKTLLIANRGEIACRIAHTARASGITPVGVHSEADANALHVREIGQSVCIGAGPASESYLKIDAVIAAAKSVGADAIHPGYGFLAENSDFARAVEAAGMIFMGPTPDTLDRFGDKASAKEAAIAASVPVISGAEGARSDPQEIADEVRAMGLPVLLKAVGGGGGRG
>MP0530_megahit_145741_339-1025
KRVKKELKTPYTGAGTVEFLADQNGDVYFIEMNTRLQVEHGVTEMVTGKDLVELQILIAGGRELPFRQKDIKRSGHAIEVRIYPEIWDVRREEFVLQFGTLTAVTLPGDTDGDIRIDSALDAGESYGIPMDYEPLIMKVVCGGSSREDARLRLLRVLREEILFSGVYTNVVFLEKIIASQGFCDNKHNTRFLKSKEMMGELAIESEKIRIEKLTRNLWTYSGSLTSTL*
>MP0530_megahit_148120_1-1677
AFAAACENAGIIFVGPNARAIEVMGDKAAARQLMATSGVPVLPGFDEEGASDDDLVRASEQVGFPLLIKAVAGGGGKGMRVVNSASEFTEALAAARREASGAFGDDRVLLERYLPTARHVEVQVFADNHGNAVHLFERDCSVQRRHQKIIEEAPAPGLDEATREAFGHAAVQAAKAIDYRGAGTVEFLYGPDGQFYFMEMNTRLQVEHPVTEMITGEDLVAWQLAVAAGEPLSKAQGHITRHGHAMEVRLYAENPEQGFLPSSGLLSHLRWPHEVARVDAGYENGDRVDDHYDPMIAKLICHGASRNEARQKLITALEALELTGIHHNAPFLHRVLNDDAFVGGELDTRLLEHRPQLLEATGTDPALLALAASQVFAANNASSSPWQSLQGWRPLGRRFRQTLLQVDGDLVTVREQDGCAAVGDQQAPLSATLTDHDITLHWGNLGLRARHARKGDHTLLLFVAGQAHAVTLNPSRESARHDEEAGFIAPMSGTIVALHVSAGDTVAAGDAVITLEAMKMEHTLRATVPGTVHDFHVAAGDSVSEGTLLVEFEETADD*
>MP0530_megahit_157296_1-111
MQRIFQIDGEETDCWLGHDGSRFVLNTPTGAVACQLD
>MP0530_megahit_158217_1053-1163
MFDKLLVANRGEIACRIMRTAQRLGISCTAIYSDSDQ
>MP0530_megahit_159429_1766-1861
MFKTVLIANRGEIACRIMATARKLGIRTIAVY
>MP0530_megahit_161553_3-866
GDAPEAIASARAEAQSAFGDPAVFLERYAPRARHVEVQVLGDTHGTVLHLGDRDCSLQRNHQKLIEEAPAADLPEAVRDRMRAAAVRLAQAIGYCSAGTVEYLYEPGRGEYYFLEMNTRLQVEHPVTEAVTGIDLVEWQLRIARGEPLALTQGDVQFDGHAIEIRIAAENPAENFHPETGEITLWAPPADVRLETGVECGSVVGHHYDSMIAKLIVHAPDRAGAIRRAITAIDAFAVGGVGLNLAYQRALLAHPDFAAFRHHTSGLPEMFPGGWTEPSADPRDMAFAA
>MP0530_megahit_162557_419-604
MFSKILIANRGEIACRIIQTAHRMGIRVVAVYSEADANARHVAMADEAFHIGPAPSSESYLR
>MP0530_megahit_162680_1429-1863
VLNTPNGTVACQLDPTGLPGGYTLRAKGVVRELRLAVGPEATFVHMNGRTYEVGRVDPAERLAGSDGGTGDDRLVAPMPGVVVSVAVKPGDTVEEGQPLLVIESMKLETTLTAPRDGVVAEMPFAEGDSFGLKDILAQLAPEEE*
>MP0530_megahit_165305_10121-12025
MKIQKLLVANRGEIACRIFETCHGLGIATVAVYSDADARAKHVREADEAIHIGPSPAPESYLKVEAILAAAKATGADAIHPGYGFLSENADFAEAVEKAGLIWVGPSAKAIRSMGPKDEAKRIAEEAGVPVLPGYRGEGQELETLARAAKDVGFPLLIKAVAGGGGRGIRLVSKAGELKAELESAVREAESSFGDGRVMLEKLVEQPRHIEVQVFGDAHGNVVHLYERDCSLQRRRQKVIEEAPAPGMPDDVRAAMTDAAVKLAQAVGYQGAGTVEFIVDGSKPLGVDTFWFLEMNTRLQVEHPVTEMITGQDLVAWQLLVASGEEIPLAQDEIPLMGHAIEARICAEDPADGFRPGAGLILEFGLLQPIDGETIRWDAGFETGDRVPSNYDSMIAKLIVHGEDRDAAVDLLTETLSHTQLSGVPANTGFLRRCAQSDAFRDGTHHVNWIAEQGDALTQPPAAHQHASVLAVCDIELDDSAAVTPWGIRDGFRANGAPVRKAAVAVGADVDWFDPSEHDVDPDAPLPFVTDISPRRYAVTTGGDNVLVEVPDYDADVEAVLGGDSVSAPMPGKLLAVHVKPGDTVTKGDPVAVMEAMKMEHTLPAPRDGVVESVEAAAGDQVAEGDVLVHLEAE*
>MP0530_megahit_174224_2076-2306
AADRAVASPLTGMIVEVKVADGQTVAEGDVLAVMESMKLEISIRATAAGIASNISVSNGDMVDRGQVIAEILPSEE*
>MP0530_megahit_176362_995-1927
MSIRRLLIANRGEIAVRIVRACRELEIESVAVCSTIDTRAPHARAADRCVTIGPPRPRESYLSIGALIDAARQTGADAVHPGYGFLSESPEMADACVEAGLTWVGPPADVIARLGSKIEARRLMEAAGVPVVPGETPSDQSDDGLAEAARRLGYPLLVKASAGGGGRGMRAVRDAHQLDDAVRASRREAEAAFGDGTLYVERLLTHPRHIEVQVMADHEGGVVHLYERECSVQRRHQKVIEESPAPHLSSTLRARLTQAAVTATEAAGYRNAGTVEFLVGGTNPAGDGDRGDGDNDDAVVAFLEMNTRLQV
>MP0530_megahit_187526_642-911
RILRHPRMMEGHVDTAFLESELDGLLVDSDGAGDDEGPAVALAAALALHGRVEAGVHPTTGRRTEAAEPQDPWSTLGAWRLGQEYVDWS*
>MP0530_megahit_193312_187828-189750
MFTKILIANRGEIACRVIETARKLGIKTVAVYSDADRKARHVRLADDAVYIGGAAAADSYLKADVILKAAQDTGAQAIHPGYGFLSENTDFAKACEKADIKFIGPSAKSIDAMGLKDKAKDIMEAAGVPVVPGYKGDNQDAAFLAEEAQKVGYPVLIKAVAGGGGKGMRLVEDAKDFAEALKSCQREAKASFSNDHVLIEKYITKPRHVEVQVFGDSHGNAVHMFERDCSLQRRHQKVVEEAPAPGLPQKVRDALGDAAVKAVQALGYENAGTIEFIMDSKTHEFFFMEMNTRLQVEHPVTEMITGLDLVEWQLRVAAGEKLPLDQDDIVCNGHAFEVRLYAEDPATGFLPQSGKVEHFSAPEDVRLDTAVEAGDAVTIHYDPMVAKLIVHGKDRDEALEKMRVALAGTVIGGLNTNQEFLSHVFVQKDFAKGDVDTGFIARFESELIPEDYGQPQADDVGVAVMLDSGRKVMCPDPWNAADNWRAHGDAIRRMSFSARGQRYDITLNYGLGSIDMAFDGKSYKINDSLLDAAVFASHKGNYTINRGGRVVTLSRFDHSEGAGEAGAGRITTPMPGKIIDVMVQLGDKVEKDQPLLIMEAMKMEMTIRAGCDGVIDELPVSANDQVADGALLVSISEDVA*
>MP0530_megahit_203195_401-2404
MATLGRIMNTVHLQKILIANRGEIACRIMRTAKQMGLTTVAVYSDADKNAQHVKMADEAYHIGAAPSKDSYLVADKILNVAKLSGADCIHPGYGFLSENSEFANVCEANNIAFIGPPASSIEAMGSKTRAKEIMAAANVPLVPGYYGDKQDPSFLQAEAEKIGYPVLIKAAFGGGGKGMRIVSKASEFISALEGAKREATAGFGNDLVLLERYVDQPRHVEVQVFADNYGNCVYLGDRDCSLQRRHQKVIEEAPAPGLSDSLRKEMGEAAVRCALAIDYRGAGTVEFLLCGDEFFFMEMNTRLQVEHPVSEMVTGVDLVNWQINVASGLALPLAQADIQLQGHSFEARIYAEDPSNDFIPCSGTIEALYTPANSEYVRIDTGIAQGDEISPYYDPMIAKLIVHDDNRDQALSRLQQALTQFHLAGFSTNISFLYNLAIHPRFKQGAPSTHFIAEQGEALVTIDPSLLQTSRLIAGFAYLASLGSNTSSANPWQQLHGFSLNAPQQVNIPFSDTPLNAIKTAQGYSMSINDNTFEVQGELADGYCNVSINGAKHTAHVSHVDNAITVMNQALQTKLECVDKHFISSHENEALPLAAPLNGTVVKHLLEVGSTITKGDAVVIIEAMKMEYTLNAPHDGVLKSYCFAEGELVSHGALLAIVEDTTAEEPA*
>MP0530_megahit_205987_2-1183
ARKMMADAGVPVVPGFSTEGNSKEDILKRSKEIGFPIIIKASAGGGGKGIKIARSEKELFLGIDSAKREAKSSFGNSKLIVEKYLENARHVEVQILGDMEGNIQVLSDRDCSTQRRYQKIIEESPAPGIDKEIRNEMAIQAIKVAKKVSYLGAGTVEFLLYKNKFYFIEMNTRLQVEHPVTELIYGIDLVEWQIRIANGENIKIDSCNKGHAIEARIYAENPELDFLPSPGKISNLTIPKSKNLRIDFGYSEGGDVPPYYDPMLGKIIALGRNREQAINSLSNVLKETKIVGIDTNIDFVRRIIEHQSFKKLFLGTDFIKNNSKDLFPSTVEKNLLLGISLCLFMIKRSEAKKILLTPWDTKDNWRHFGANVEKFIIESEKIQYNFECFTLNKG
>MP0530_megahit_206957_34-1290
PRHIEVQVFGDSHGNVVHLFERDCSLQRRHQKVIEEAPAPGMDEATREEICAAAVRAAKAVDYEGAGTIEFIADASEGLRADRIFFMEMNTRLQVEHPVTEEITGVDLVEWQLRVAAGEPIPLQQEDLAITGHAIEARLYAEDPSSGFLPSTGPLDHFDLGSEGRIETGVAEGDMISPHYDPMVAKLVVWEKTRADAIEALADIAESVEVWPVKTNAAFLANALLEDDFVEAQLDTGFIERKLERLVGDDAPDDAIWQAAADFTVLDAIEENAPRPIGFRLNADPRVAATLFHKGESRTVDVIGERGAAHATGFVEDARTVVFADGQGFEFALESRGSGAAAAGSGAILAPMPGKVIAVDVAEGDRVTAGQRLMVLEAMKMEHALTAPFDGTVTELSAATGGQVQVEAVLAVVAPAEE*
>MP0530_megahit_207246_1-807
VLVEKFVTKPRHIEVQVFGDGTRAVHLFERDCSLQRRHQKVIEEAPAPGMTEDMRAAMGQAAVRAAEAIGYAGAGTVEFIVDGSGGLSTDGFFFMEMNTRLQVEHPVTELVTGIDLVEWQLRVAAGEALPRAQEDLSISGHAFEARLYAEDVPKGFLPATGTLTHLSFTPQTRADSGVRAGDTISPFYDPMIAKVIVHGATRDVALSRLRAALKGCEVGGTVTNLAFLGALAGHEGFAKGDVDTGLIARDIDALTAQPQVPGRHFALAG
>MP0530_megahit_212566_1-528
VKTRGHALEARIYAEDPDQDFLPATGNLRYLSTPDESAHVRVDTGVTEGDDISIHYDPMIAKLIVWDETRDQAINRMVQALEHYRIAGVKTNIRFLHALADAQPFREAELTTGFIDDHRELLFPKSKLDTHKALVLAAGFVLEQRKSREVVSTDPWSPFGRQNSWRMNSEFAQPL*
>MP0530_megahit_212566_535-957
MGEEIHDLKVLERDDRYQVFVGDSVYNLTARLDDDYLQAVINGHRISIHGNLHNDQLVLFYEGDTFNCTVYKESYGFEEMAGEGSLAAPMNGAIVAVQAKVGDKVTAGQSLVIMEAMKMEHAIKAPADGVVTEIFFAEGDQ
>MP0530_megahit_214150_238-882
MIAKLLIANRGEIACRIIRTARAMGIATVAVYSDADARALHVRQADEAVHIGPSPAAESYLVGEKIIAAAKQTGAEAIHPGYGFLSENAGFAQAVIDAGLIWVGPKPSSIEAMGLKDAAKTLMMEAGVPVTPGYLGADQSAERLKKEADAIGYPVLIKAVAGGGGKGMRKVDKAEDFEADLQSCRREAKASFSNDEVLLEKWITSPRHIEVQVFG
>MP0530_megahit_215084_1520-1933
TKLVNISIFNNDGGREFKIRYNKKIFKIFLAKGEENSLSIIYKGYNLSINILDKFSSNYKVEMTSGSLDTPVPGKVAKVYVKSNQKVRSGDVLAVIEAMKMEHSIISPFDGTVKEISVREGEQVDEGYTIAEIEKSS*
>MP0530_megahit_216979_2-373
MIQKLLIANRGEIACRIIRTARAMGVATVAVYSDADARALHVRQADEAVHIGPSPAAESYLVGDKIIAAAKQTGADAIHPGYGFLSENAGFAQAVIDAGLIWVGPKPSSIEAMGLKDAAKTLMM
>MP0530_megahit_221670_6588-8594
MLRTVLVANRGEIACRIIRTAKRVGLRTVAVYSEADICAQHVEMADEAISIGPAATAESYLNPDRILDAARSSASDAIHPGYGFLSENAAFARACKTAGVTFVGPQVHTIETMGDKAQAKQVAEQAGVPVLSGFLSEDQSVTGLVSTGTTLGFPLIIKPVSGGGGKGMHIARTPTELQELVPTSQREAKAAFGDNRLLLERYLDQPRHIEVQIFGDRHGNIVHMFERDCSLQRRHQKVIEEAPAQNLRPRLRAQLTEAAVAIAKTISYCSAGTVEFLVSGDEFFFMEMNTRLQVEHPVTEMITGIDLVEWQFKVAAGDPLPCKQNQIQCSGHSVEARLYAEDTQNEFLPSVGDLLWLRFPPNNKHVRVDIGVKTGDTIGIHYDPLIAKIIVHDCEPQRSWQRLTRALRHSSVAGLGTNLPLLRELSSRTAVQCADTDTGFIERNVNELVHANPTDTGAATALAAFYLWRHDPYCRRHHRRGGADSPWSSANGWRLNLPPELRFNFEMDGVACEVIAKASGNTLETQIDGRCCRVFESMTPDEDLFIVHDGQMLRGTLLMSGENLFVGVNGLFFTVSDSRSAQSSQIDQNSGTVQATMTGRVIQILVKPGDQVTKGDPVVVLEAMKMEHSLTAPVTGQVRTVDTDLDQLVEQGNILATIDTAHTSLTEN*
>MP0530_megahit_223646_3-326
GPDRSSSLHRMDLALSEFPVLGVVTNISFLRQVIRHPRFLEGDYDTGFISSGMDVGQPEFSQKTLDLAQALAALAADAVSPQRPRIQAGQAADENNPWLSAGKLRLP*
>MP0530_megahit_223646_323-847
MSQGQLRQRSPVSDQVFDYRVETQGELVRVDLGGNEIELTVTTQDGQQGWCTTSDGSLHSFAWAWAGNSLELWLDGDVFIFERVERRARSDRETSVGGSDILALMPGTIKQILVAPGDSVKRGQTVIIMESMKMELTIAAHRDGVVKRIPVEQGGQVEKGMRLLELEDQPDSAG*
>MP0530_megahit_223813_542-880
MINKLLIANRGEIACRVIKTANAQGIKTIAVYSDADKNALHVQMADEAVYLGPSPSKESYLRGELIIEKAKELGVDAIHPGYGFLSENAEFANLCAKNNIIFVGPPASAIEAM
>MP0530_megahit_227590_31236-31727
MIKKLLIANRGEIACRVIKTAKQLGIQTVAVYSQADCNSMHVNMADEAVLLGPAPSKDSYLKYEAIISHAKNLRVDAIHPGYGFLSENADFAQQCEANNLVFVGPPASAIQAMGSKSAAKRIMEDAGVPLVPGYHGDDQTPATLKKAADDMGYPVLLKAAAGGG
>MP0530_megahit_228874_1-987
QDTEFLQAEAEKIGYPVLIKAAFGGGGKGMRVVEHAKDFIGALEGAKREAKAGFGNDLVLLERYVTKPRHVEVQVFADSHGNCVYLGDRDCSLQRRHQKVIEEAPAPGLSDTLRKEMGEAAVRCAQAINYRGAGTVEFLLCGDEFFFMEMNTRLQVEHPVTEMVTGVDLVNWQINIAAGEALPLSQADIQLQGHSFEARIYAEDPSNDFIPCSGHIDALFTPNESEFVRIDTGIAAGDEISPFYDPMIAKLIVHDDNREAALGRLSKALEQFHLAGFSCNVNFLHNLANHPTFQAGAPDTHFIEDQGERLVAKNEQQSVIATVVAAYAY
>MP0530_megahit_228956_1-537
TKLDSLVSSDEADDGIWQNAADFIALAELEEHDDLPMGFRLNAPGVLATTLLHKGQSRTVAAASSLNELDATGFVDPARAVVFADGQAFAFERQSRGSGAAAAGDGAIVAPMPGKVIAVDVAEGDAVTAGQRLMVLEAMKMEHALTAPFDGTVTELSASEGAQVQVEAVLCVVEPVEE*
>MP0530_megahit_229130_3347-3892
METDRTPGELKMKFRASSDGDSFEFQIHNNGNNTVVSADKEKLTLQVSQISENSYSILCDGESFRVTVENESDEYRVAVNQYTYNITLTDETKIILEEVGAGGDRANHTGELHAPIPGLVSSILVSQGESVSSGQRLIIIDAMKMENEITSPISGIVKVIIVEIGSSVNKNELLLTIERNQ*
>MP0530_megahit_230286_5782-7731
MAQIKKLLIANRGEIARRIIRTCHQQGIATVAVYSEADATLPHVREADQAVCLGPAPARESYLVIDKVIAAAKDTGADAIHPGYGFLSENTAFAAACENAGIIFVGPNARAIDVMGDKAAARQLMATSGVPVLPGFDEEGASDDDLVRASEQVGFPLLIKAVAGGGGKGMRVVNNAGDFSEALAAARREARGAFGDDRVLLERYLPTARHVEVQVFADNHGNAVHLFERDCSVQRRHQKIIEEAPAPGLDEATRDAFGNAAVQAAKAIDYRGAGTVEFLYGPDGQFYFMEMNTRLQVEHPVTEMITGEDLVAWQLAVAAGEPLPKAQHQIERHGHAMEVRLYAENPEQGFLPSSGLLSHLRWPHEVARVDAGYENGDRVDDHYDPMIAKLICHGASRNEARQKLITALEALELSGIHHNAPFLHRVLNDAAFAGGELDTRLLEHRPQLLEATQTAPELLALAASQVFATDNTGDSPWQSLQGWRPLGRRFRQTLLQVDGELITVREQDDSASVGDKQAPLVATMDAQTINLHWGNTGLRARYARNDDNTLLLFVAGQARAVTLNPSRESARHDDEAGFIAPMSGTIVALHVSAGDTVAAGDAVITLEAMKMEHTLRATVPGTVHDFHVAVGDSVSEGTLLVEFEETADA*
>MP0530_megahit_230654_3-932
RTAREMGIATVAVYSDADARALHVRQADEAVHIGPSPAAESYLLGEKIIAAAKQTGAEAIHPGYGFLSENAGFAQAVIDAGLIWVGPKPSSIEAMGLKDAAKKLMRAAGVPVTPGYEGEDQSVERLKQEADAIGYPVLIKAVAGGGGKGMRKVDAAADFEAMLESCRREAKASFSNDEVLLEKWITSPRHIEVQVFGDSHGNVVHLFERDCSLQRRHQKVIEEAPAPGMDDTTREDICAAAVRAAKAVDYEGAGTIEFIADASEGLRADRIFFMEMNTRLQVEHPVTEEITGVDLVEWQLRVASGEPIPL
>MP0530_megahit_235348_1-753
DAIEQMGAKDQAKRVMENAGVPVVPGYIGAEQSPEFLHTEAEKVGYPLMIKAVLGGGGKGMRVVRKHEDFPELLESARNEARNAFGDDRVLLESFISGPRHIEFQIFGDQHGNAIHLFERDCSLQRRHQKIIEESPSPFLDDELRSKMADAAVAAAKAVKYTGAGTVEFIVGDDRGFFFMEMNTRLQVEHPVTEMITGLDLVEWQLRVAAGEKLPLTQEEIRQTGHAIEARIYAENPATGFLPSIGTLHRL
>MP0530_megahit_239568_12667-14640
MAAINTLLIANRGEIARRIIRTARELGLTTVAVYSDTDADAPHVREADRAVRLGPAPARDSYLDIDKVIRAARDSGADAIHPGYGFLSENTTFADACADAGLIFVGPGADAIRLMGDKAAARQHMAQSGVPVLPGFDREGADDATLIAEADKVGFPLLIKAVAGGGGKGMRAVDNAAGFQEALAAARREARNAFGDDRVLLERYLPTARHVEVQVFADNHGNAVHLFERDCSVQRRHQKIIEEAPAPGLTEAQRRALGDAAVRAARAIDYRGAGTVEFLFSPEGEFFFMEMNTRLQVEHPVTELITGEDLVAWQLAVAEGRPLPKSQEQIQRHGAAMEVRLYAENPYQQFLPSAGRLEQLRWPAQVRVDSGFEAGDRVSDHYDPMIAKLISHGGDRDQARRRLVAALDDLAISGVHHNAAFLHRVLSSPVFADAELDTRLLEKHPDLMTPAPADSDLVAVAAAGAVAQRPATGNDPWGALPGWRPLGQKRTLIPLRVGEQAHTVVLDNDQARVDGGEPAPFHLRRRGTAFELHWGERRLAGHLIESHHGDARHTAVFVHGQDYPVEIHPARESDRAGGQDGFIAPMSGTIVACHVAAGATVAAGDAVITLEAMKMEHTLRAGAAGTVERFHVADGDSVAEGTLLVDFNSLDSETEAQ*
>MP0530_megahit_242042_674-844
GDAVAAGDAVITLEAMKMEHTLRATVAGTVHDFHVATGDSVSEGTLLVEFEETTGD*
>MP0530_megahit_242412_581-1540
TEEITGVDLVEWQLRVASGEPIPLKQEDLFIDGHAIEARLYAEDPAGGFLPSTGALDHFDLGVEGRIETGVEEGDRISPFYDPMVAKLVVWGETRGDAIDQLAGIAENVEIWPVKTNAAFIANCLRDEDFEQANLDTGFIETKLDDLVSSDEADDDIWQSAADFIALAETEDHEDLPIGLRLNAPGVLSATLTHKGETRTVSAARAGTESFATGFVDPARAVVFADGQSFVFERQSRGSGAAAAGDGAILAPMPGKVIAVDVAEGDTVTAGQRLMVLEAMKMEHALTAPFDGTVTELAASEGGQVQVEAVLAVVEPKEE*
>MP0530_megahit_245519_1896-2324
MKKEVTVNIDGKEFVVEIFVDNNLNIDSVVVDGEIIEFDEINNINIQESSKNIDAKLKLDSDELIKNESNSSSHNIISPMPGVILKIIKNKGDSVSKGDDLFVVESMKMEQIIKSDYDGIVDVINVDFKEQVSAGKILMTIS*
>MP0530_megahit_245588_1134-3185
MTFTPTKFDTLLVANRGEIACRVMRTALRMGLKTVAVYSDADATSRHVREADEAVRLGPAAARESYLNVDAVIEAAQRTGTGAIHPGYGFLSENGTFVKALEQAGITFVGPPASAIAAMGDKSAAKARMANAGVPLVPGYHGDDQGDALLRSEADKIGYPVMLKASAGGGGKGMRVVESGEGFQAALDGCRRESKAAFGDDRMLIEKYLVQPRHVEVQVFCDRYGNGVYLFERDCSVQRRHQKVIEEAPAPGMTTELRAAMGDAAVRAAQEIGYVGAGTVEFLLDSSPGQDGAFYFMEMNTRLQVEHPVTEMITGQDLVEWQLRVAMGEPLPCRQDELTITGHSFEARIYAEDPEQDFLPATGLLTRFALDLEGAGLGADQVRLDSGVESGDTVSMHYDPMLAKLIVHGVDRDAALATLNRALAALDVQGVVTNRAFLQRLANHPGFKNVELDTRFIERNEATLFAPRQFSTEDYASAALIGLHQLAQECESDSPWGRHDGFRLNAPHTIRIALCDPASAQAADNDSAVVVVEGKRATLDTQWQLTIGNSTLTASLQPLEGDAVAVTLNGHRRRLQAYKDGHVVVMAEPSGETRLFWRRIDAIDHGHHETESTLTAPMNGTVVALLVEPGAQVEKGMPLMVMEAMKMEHTMTAPADGSVETFHFQAGDTVSQGAVLLDFAPSE*
>MP0530_megahit_249460_15054-16922
MIQKLLIANRGEIACRIIRTAREMGIATVAVYSDADAKALHVRSADEAVHIGPSPAAESYLVGEKIIAAAKQTGAQAIHPGYGFLSENADFAQAVKDAGLIWVGAPPSSIRAMGLKDAAKKLMRKAGVPVTPGYDGDDQSPERLKQEADAIGYPVLIKAVAGGGGKGMRKVDAESDFLSSLESCRREAKASFGNDDVILEKWITSPRHIEVQVFGDSHGNHVHLFERDCSLQRRHQKVIEEAPAPGMDEATREEICAAAVRAAKAVDYEGAGTIEFIADASEGLRADRIFFMEMNTRLQVEHPVTEEITGVDLVEWQLRVAAGEPIPCKQDELFIDGHAIEARLYAEDPSSGFLPSTGSLDHFDIGLRGRIETGAEEGDQISPFYDPMVAKLVTWAETREDAIEQLAEIADGVEIWPVRTNAAFIANCLRDEDFEDANLDTGFIERKINDLVESDEPYEAIWQTAADFVVLAETDDYDDQPAGFRLNAPGRLTTSLSFKGDTRVVAAAEGAAFEAATGFVDPHRVVVFADGMSFAFDRGSRGSGAAAAGDGAILAPMPGKVIALDVAEGDSVTAGQRLMVLEAMKMEHSLTAPFDGTVTQLSASEGGQVQVEAVLCVVEPAE*
>MP0530_megahit_254141_3-1610
PATLKKAADDMGYPVLLKAAAGGGGKGMRQVWHEDEFYPALQAAKRESMASFGDAHMLVEKYLTRPRHVEIQVFCDTFGQGVYLFERDCSVQRRHQKIIEEAPAPNMPEGVREQMGEAALKAASAIHYVGAGTVEFLLDDDGAFYFMEMNTRLQVEHPVTEMITGEDLVAWQLQVADKKPLPKTQAELKCQGHAFEARIYAEDADNDFLPSTGHLALLKPPATNAFIRVDTGVTQGDDVSVYYDPMIAKLVVWGENRELALSRLYQALGDYHISGVTTNIPFLRKVANSQAFKQAELTTTFIEKFADQLTFDESESRGLPLPAMALYVLLDRASNEKMGRHVSERDHTSPWQQLGTWRANSTYEETLSLEVNNHTIRVEVQHIKRLSVTEPRQWRIKLPEQEVVVSGSLNGNTLQATIGEVKSAFTVVKHNSQFSLLNAGICTNFQLMPPDLGLDGNDSKDTNTTAPMNGTIVAHLVPPEEHVKRGDPLLIMEAMKMEHTITAPSDGKVDEYYYAVGELVDGGAALFAFTPHTTD*
>MP0530_megahit_255615_1189-3123
MAKIKKLLIANRGEIARRIIRTCRQQGIATVAVYSEVDATLPHVREADQAVCLGPAPARESYLVIDKVIAAAKETGADAIHPGYGFLSENTAFAAACENAGIIFVGPNARAIEVMGDKAAARQLMANSGVPVLPGFDEEGASDDDLVRASEQVGFPLLIKAVAGGGGKGMRVVNSASEFSEALAAARREASGAFGDDRVLLERYLPTARHVEVQVFADNHGNAVHLFERDCSVQRRHQKIIEEAPAPGLDEATRNAFGDAAVQAAKAIDYRGAGTVEFLYGPDGQFYFMEMNTRLQVEHPVTEMITGEDLVAWQLAVAAGDPLPKAQHQIERHGHAMEVRLYAENPEQGFLPSSGLLSHLRWPHEVARVDAGYEHGDRVDDHYDPMIAKLICHGGSRHEARLKLITALDALELKGIHHNAPFLHRVLNDDAFADGDLDTRLLEHRPHLLEATVTEPALLALAASQVIAADSINDSPWQSLQGWRPMGRRFRQTLLQVDGELITVREQDGVASVGDKQAPLVATRDAQTINLHWGTNGLRARHARKDDSTLLLFVAGQAHEITLNPSRDSAQHDDAAGFIAPMSGTIVALHVSAGDAVAAGDAVITLEAMKMEHTLRATVPGTVHDFHVATGDSVSEGTLLVEFEE
>MP0530_megahit_257485_4155-6155
MINKLLIANRGEIACRVIKTAIAQGIKTVAVYSDADRNALHVKMADEAIYLGPSPSKESYLKSHVIIEKAKQLGVDAIHPGYGFLSENAEFAKLCAKNDIIFVGPPASAIEAMGSKSAAKHIMEKAGVPLVPGYHGDDQDESVLKAAADDMGYPVLLKAAAGGGGKGMRQVWSEKDFSQALNAAKRESMASFGDDHMLVEKYLTRPRHVEIQVFCDTHGNGVYLFERDCSVQRRHQKIIEEAPAPNMSAHVREKMGEAAILAAKAINYVGAGTVEFLLDEDDSFYFMEMNTRLQVEHPVTEMITREDLVLWQLIIAEGKPLPKAQNALTLTGHAFEARIYAEDPKNEFLPSTGTLRLLHAPEENDVVRVDTGVEQGDEVSVFYDPMIAKLVVWGENREVALKHLTSALGEYYIDGVSTNIDFLKRVASHPSFVSAELTTTFVEKHHDTLFSETINQDTQHDFPAMALLSILTRSQSPRTLSVWSTAGAWRVNSQHSETLTLISDNKETQVEVKHHFDDSHGYWKVTADGQSFEASGVIIDQTLNATIDGHKRTFSFSQDGEQFTLFNKDTHVKYVVKTASLGDVNSTDDQANFNAPMNGTIVTHLVSKGQAVKKGEPILIMEAMKMEHSIIAPHDGKVEEFYFNPGELVDGGATLLAFSSKDLAEA*
>MP0530_megahit_258475_2-1630
DAIHPGYGFLSENAAFAQAVMDAGLVWIGPDPSSITAMGLKDAAKALMADAGVPVTPGYLGEDQDPDRLASEAAQIGYPVLIKAVAGGGGKGMRLVEQPQDFADALLSCQREAASSFGNDHVLIEKYIQRPRHIEVQIFGDRHGNIVHLFERDCSLQRRHQKVIEEAPAPGMDPDTREALCAAAVRAAKAVDYVGAGTIEFIADASEGLRADRIWFMEMNTRLQVEHPVTEAITGQDLVEWQLRVASGEPLPCTQDQLSITGWAMEARLYAEDPAKGFLPSIGRLDAFDLGESVRIDTGVVRGATISPFYDPMIAKMIAHGDTRDDARVALAQALDRSVVWPLRTNAGFLVKALNHADFAAGDVDTGLIAREGEGLMPSALPGAAALSRAAACVGGAGALAGFRVNAPSRRTARILVEGQSVEADVRASGTMPSQPPLAHFLVTEHGRSWQVTPWRAAGDGAAAGGDGAILAPMPGRIIAVDVTRGDRVMKGQKLVTLEAMKMEHGLTAPFDGTVEDLPHDEGAQVQEGTLLVRILPREDAA*
>MP0530_megahit_258867_3-656
VTEEITGVDLVEWQLRVASGEPIPLAQDALYIDGHAIEARLYAEDPNGGFLPSTGALDHFDLGTEGRIETGVEEGDLISPFYDPMVAKLVVWGETRDEAIDQLAGIAEGVEIWPVKTNAAFIANCLRDEEFENANLDTGFIETKLDSLVSSDEADDGIWQNAADFIALAELEEHDDLPMGFRLNAPGVLATTLLHKGQSRTVAAASSLNELDATGFVD
>MP0530_megahit_267566_2-910
AVYSDADARALHVRSADEAVHIGPSPATESYLVGEKIIAAAKQTGADAIHPGYGFLSENAAFAQAVIDAGLIWVGPKPSSIEAMGLKDAAKKLMRAAGVPVTPGYEGEDQSVERLKSEADAIGYPVLIKAVAGGGGKGMRKVDAAADFEAMLESCRREAKASFSNDEVLLEKWITSPRHIEVQVFGDSHGNVVHLFERDCSLQRRHQKVIEEAPAPGMDEATREEICAAAVRAAKAVDYEGAGTIEFIADASEGLRADRIFFMEMNTRLQVEHPVTEEITGVDLVEWQLRVASGEPIPLAQDA
>MP0530_megahit_268404_1-2076
ANRGEIACRVAATAKRLGVSTVAVYSDADREAKHVAVCDEAIYLGGSAPKDSYLKGDAIIAIAKQTGAQAIHPGYGFLSENADFAQACQDAGLVFIGPSADAIRAMGGKSESKRLMESAGVPLIPGYHGDNQDAQFLQKQADGIGYPVLIKASAGGGGKGMRIVEQSSDFIDLLDSCRREAITSFGNDQVLVEKYALKPRHIEIQVFGDTHGNYVHLFERDCSVQRRHQKVLEEAPAPGVDTAMREAMGTAAIEAARAVDYVGAGTVEFIVEQREDAMNFYFMEMNTRLQVEHPVSEAITGVDLVEWQLLVAAGQPLPKSQDDLVINGHAIEARICAENPDNNFLPATGTLFTYQKPEHSTFHITDVRIDDGVREGDVISPFYDSMIAKLIVHAPTREQALARLDRALAQTRIVGLPNNVAFLRYILNTDSFSKANLDTALIEREQDKLFDQNPLELPTLVVTAIAQQLASEATTQGSDPFSKPTGFRAYSDYTRLFSLVYNEQTYSARISNWHNASCADGKKDGDNLSNFTLVIGKKIANTQDDSNINVAAQTETVYECQISYDSSDVHNHTLWLEGARISAQSWVNNETVYVFTDSGRDEITLVDVMAHVGEETAAVGSLKSPMPGQVVAFKVAVGDTVKKGEPLAVIEAMKIEHTITAPTDGVVAELLFAAGDLVADGDELLRIDAES*
>MP0530_megahit_269695_33066-35036
MITKLLIANRGEIACRVIRTAKKLGIRTVAIYSTADKHAQHVQMADEAVWIGESPSQKSYLRGEHIVELASKLNVDAIHPGYGFLSENAAFAESCAAKGIIFVGPPADAIRAMGSKSAAKQIMQQAGVPLVPGYHGDDQHEAVLRKAADEMGYPVLLKAAAGGGGKGMRQVWHADEFSAALAAAKREGMASFNDDAMLVEKYLTQPRHVEFQVFCDQHGNGVYLFERDCSLQRRHQKVIEEAPAPGMTTALREQMGEAALKAAQAINYEGAGTVEFLLDEDGSFYFMEMNTRLQVEHPVTEMITGEDLVHWQLQVAEGKPLPKKQHELTLTGHAFEARIYAEDPDNGFLPATGLLSTLSPPHESQHVRVDTGVQQGDEVSVFYDPMIAKLIVHDENRESALRRLAIALRQYQIAGVTTNTDYLHRLATHPAFVEAKLSTTFIDKYADNLTAETEVSDFVLAVMAVSTLLTESNHPASPWQANSWRMNSGKTQQVTLAIHEKHNVVSVTWPSARQPQWHIHVGDQRIELEAQWQQGQLVVSHNAVQRCFTVAKGETWTLFSDSAPIVYRPVAPDLGNTDDGAGDQHFKAPMNGTVVACPVAVGTHVTKGTVLVVMEAMKMEHNITAPCDGEVTALHCSAGSMIDGGAILLEFIADDV*
>MP0530_megahit_271074_6545-7045
MAMIRSLLIANRGEIACRMIRTARRLGIRTIAVYSDADAQALHVAMADEAVRIGPAPVRESYLLGDRIIAAARDAGADAIHPGYGFLSENAAFAQAVTDAGLVWIGPDPSSITAMGLKDAAKALMADAGVPVTPGYLGEDQDPDRLASEAAQIGYPVLIKAVAGGGG
>MP0530_megahit_271353_2-1093
FANLCAKNNIIFVGPPASAIEAMGSKSAAKHIMEKAGVPLVPGYHGDDQSEAVLKGAADEMGYPVLLKAAAGGGGKGMRQVWSEKEFSQALNAAKRESMASFGDDHMLVEKYLTRPRHVEIQVFCDTHGNGVYLFERDCSVQRRHQKIIEEAPAPNMSQSVREKMGEAAILAAKAINYVGAGTVEFLLDEDDSFYFMEMNTRLQVEHPVTEMITREDLVHWQLTIAEGKPLPKQQNELTLTGHAFEARIYAEDPNNEFLPSTGTLRLLRTPKENDVVRVDTGVVEGDEVSVFYDPMIAKLVVWGENREIALKRLISALGDYYIDGVSTNIDFLKRVATHPAFVAAELTTTFVEKHHDSLFSATS
>MP0530_megahit_272298_3-602
PRHIEFQIFGDQHGNVIHLFERDCSLQRRHQKIIEESPSPFLDDELRSSMAEAAVAAAKAVKYTGAGTVEFIVGDDRGFFFMEMNTRLQVEHPVTEMISGLDLVEWQLRVAADEKLPLTQHEVNQTGHAIEARIYAENPETGFLPSIGTLQRLALPETFQKIKNKEDNNSQSWSSIRIDSGVEQGGEISIHYDPLIAKLV
>MP0530_megahit_274592_3-1304
LDDELRSKMAEAAVAAAKAVKYTGAGTVEFIIGDDRGFFFMEMNTRLQVEHPVTEMITGLDLVEWQLRIAAGEKLPLTQDEVSRTGHAIEARIYAENPATGFLPSIGTLHRLAFPGLKQNNSSARASIRIDTGVEQGGEISIHYDPMIAKLIVHADSRKQAIGAMRSALAQSGVLGVVTNLGFLQSIMRHPDFEEGKTDTLFVDSQLESLLPKDKDSANWVCWGTAISCLLKDFADSENKALKSMDPCSPWNSLGNWRAGIQEPHRVQLRNQQGTETEVKAFEENNTFRILRETGEISVTVSPHADLLDLTWNSEGLEEYGHHLLVLQHDSQLLAVHEDGRTLFTRLDPLAFEQSEEVSDHRLSAPMPGNVIRVLVKAGDEVSSGQPLLVMEAMKMEHTIVAPANGIVEQVLFKPGELVQNDAKLVEFSLLEK*
>MP0530_megahit_276466_1359-1802
SFRILNETEGILVTVSRHGDLLDLSWNSSGLEEYGHHLLVLSHESQLLAVHEDGRTLFTRLDPLTYEQSEDVSDFRLSAPMPGNVIRVLVKAGDEVSSGQPLLVLEAMKMEHTIVAPANGIVEEVLFQPGDLVQNDAKLVEFSLLDE*
>MP0530_megahit_278551_3-740
SESPHYARICREHGFNFVGPRVANMDRMGNKSNAIATARNLNIPVVPGSEGALMDPVHAMGVAAEIGFPVLIKAAHGGGGKGIEVVKEAGRFKSIFSRMFQEALSAFGNGDLYLEKFVGSMRHLEVQIIRDMHGNSKLLGIRDCSVQRNYQKLIEETASGIPKNIKEQVFDYAGKLIDEIDYIGAGTVEFIYDLDQKCVYFMEMNTRLQVEHPVSEMVSGTDLVSLQFEVTQGHNIGELDFKLNGH
>MP0530_megahit_280766_3-503
THPAFVAAELTTTFVEKHHDSLFSATSEDAASDDTQVNIPVMALLSLLNRKVSRSDRTPSVWSTAGAWRANANHTETLTLLCNQEEVHVEVKHQRHGTEDAWELSVGDNSYTVKGKLVDSALQATINGYKSTFTFSDKDDVFTLFNKDTHAKFTLISASLGDDNDDN
>MP0530_megahit_286302_2-1363
RHVEVQVFADNHGNCVYLGDRDCSLQRRHQKVIEEAPAPGLSDALRKEMGEAAVRCALAINYRGAGTVEFLLCGNEFFFMEMNTRLQVEHPVTEMVTGVDLVNWQINIAGGQTLPLKQSDIQLQGHSFEARIYAEDPANDFIPCSGTIEALHVPVNSEFVRIDTGIAQGDEISPYYDPMIAKLIVHDDNREQALSRLQQALEQFHLAGFSTNIGFLHNLACHASFKQGAPSTHFIAEQGDSLAAVDESLLLSSQLIAAFAYLESLNTHQAQNNSASPWQQLSGFTLNAPQAIKIPFVALPLSAVKTAQGYNVTHSTGVYSVQGKLNNGVCNVFINGEKHSAHVSITDNEITVMNKALQTKFECVDKHYISSHENDALPLAAPLNGTVVKHLIEVGSTITKGDAVVIIEAMKMEYTLNAPHDGILQSYCFGEGELVSHGALLAIIEDTTVQEGA*
>MP0530_megahit_287852_1-513
AEFANLCAKNNIIFVGPPASAIEAMGSKSAAKHIMEKAGVPLVPGYHGDDQSEAVLKGAADDMGYPVLLKAAAGGGGKGMRQVWSEKEFSQALNAAKRESMASFGDDHMLVEKYLTRPRHVEIQVFCDTHGNGIYLFERDCSVQRRHQKIIEEAPAPNMSQSVREKMGEAA
>MP0530_megahit_289503_1-171
MIEKLLIANRGEIACRIIRTAHDMGIATVAVYSDADARALHVRSADEAVHIGPSPAA
>MP0530_megahit_289526_3-1970
IMTTKSLKKILVANRGEIACRVMRTAKQMGLTTVAVYSDADKYAQHVKLADEAYHIGPAPSKDSYLVADKIIDVAKQAGVDCIHPGYGFLSENSDFALACEKNDIAFIGPPASSIEAMGSKTRAKEIMHQANVPLVPGYYGDNQDTEFLQAEAEKIGYPVLIKAAFGGGGKGMRVVEHAKDFISALEGAKREAKAGFGNDLVLLERYVTKPRHVEVQVFADSHGNCVYLGDRDCSLQRRHQKVIEEAPAPGLSDALRKEMGEAAVRCAQAINYRGAGTVEFLLCGDEFFFMEMNTRLQVEHPVTEMVTGVDLVNWQINIAAGEALPLNQADIQLQGHSFEARIYAEDPSNDFIPCSGHIDALFTPDESEFVRIDTGIAAGDEISPFYDPMIAKLIVHDDNREAALGRLSKALEQFHLAGFSCNVNFLDNLANHPTFQAGAPDTHFIEDQGERLVAKSEQQSVIATVIAAYAYAHQLKGESSTPWQQLTGFMLNSDAKTTIPFVDLTIHAIKTSDGFRISLDGVDYTTSGNVEDGLANLVVNGEKVVAHINQTDSHITVMYKAQQKVLELIDKHYISEHESDALPLAAPLNGTVVKHLVEVGSTVSKGDAVVIIEAMKMEYTLNAPHDGVLTSYCFAEGELVSHGDMLAIVEEPEA*
>MP0530_megahit_290050_3-656
MNTHTLKKILIANRGEIACRIMRSAKQMGLTTVAVYSDADKHAQHVKMADEAYHIGPAPSKDSYLVTDKILQVAKTSGADCIHPGYGFLSENSEFAKACEANNIAFIGPLASSIEAMGSKTRAKEIMAAANVPLVPGYYGENQDPAFLQSEAEKIGYPVLIKAAFGGGGKGMRIVEQAKDFITALEGAQREAIAGFGNDLVLLERYVNQPRHVEVQVF
>MP0530_megahit_290892_352-2286
MFDTILIANRGEIACRVMETAQAMGVRCVAVYSDADRAAKHVAMADTAVHIGGSAPADSYLRGEVIIQAALDTGAQAIHPGYGFLSENPDFVDAVEAAGLVFIGPSAKAIRAMGLKDAAKALMVEAGVPVVPGYHGADQDDALLAAEADKIGYPVLIKAVAGGGGKGMRLVEAADGFQAALESARSEAKTAFGNADVLVEKFVTKPRHIEVQVFGDGKKAVHLFERDCSLQRRHQKVIEEAPAPGMTPEMREAMGQAAVTAAEAIGYAGAGTIEFIVDGSGGLQTDGFFFMEMNTRLQVEHPVTEAITGVDLVAWQLRVAAGEGLPLRQDELSIHGHAFEARLYAEDVPKGFLPATGTLTHLQFTPACRADSGVRAGDTISPFYDPMIAKVIVHGDTREIALSRLRAALTGCEVAGTVTNLAFLGALAAHEGFAAGDVDTGLIARDIDDLTQAPEVEPRHAALAGMAALSLLDPAEGAGFTLWQPLRRAVGLTWGGEDHLLQVQVVSADHQIWTVDGTEVVAQRIGGRWSVGGQQAAAVSVAEGRVTVFDGYGLVFDVIDPLARAAGGHGDGNLIEAPMPGLVRVVDAKVGQTVTKGDRLAVLEAMKMEHSLLAARDGVVAEVLAQAGDQVEAGVALVRLEPEA*
>MP0530_megahit_294951_1975-2361
MFDKILIANRGEIACRIIRTCRRMGIRTVAVYADADARALHVQLADEACRIGKSPPAESYLRIENLLDAAKKHGAQAIHPGYGFLSENAEFARRCSKAGIVFIGPSVDAIEQMGAKDQAKRVMENAGVP
>MP0530_megahit_295843_2-376
MNTVQLQKILIANRGEIACRIMRTAKQMGLTTVAVYSDADKNAQHVKMADEAYHIGAAPSKDSYLVADKILQVAKASGADCIHPGYGFLSENSEFAKACEAHNIAFIGPPATSIEAMGSKTRAKE
>MP0530_megahit_296169_3-629
TIMTTKSLKKILVANRGEIACRVMRTAKQMGLTTVAVYSDADKHAQHVKLADEAYHIGPAPSKDSYLVADKIIDVAKQAGVDCIHPGYGFLSENCDFALACEKNDIAFIGPPASSIEAMGSKTRAKEIMHQANVPLVPGYYGDNQDTEFLQAEAEKIGYPVLIKAAFGGGGKGMRVVEHAKDFIGALEGAKREAKAGFGNDLVLLERYV
>MP0530_megahit_296849_159-890
PAFVAAELTTTFVEKHHDSLFSATSNDAASDDTQVNIPVMALLSLLNRKVSRSDKTPSVWSTAGAWRANANHTETLTLLCNQEEVHVGVKHQRHGTEDAWELSVGDNSYNVKGKLVDSALHATINGYKSTFTYSDNDGVFTLFNKDTHAKFSLISASLGDDNDDNGDANFSAPMNGTIVAHLVEKGVLVKKGEPILVMEAMKMEHSIIAPHDGAVEEFFFNPGELVDGGATLLAFSTKEAAEV*
>MP0530_megahit_300256_20564-22570
MKIKTLLIANRGEIACRIARTARASGITPVGVHSQADANALHVREIGHSVCIGGGPASESYLKIDAVIDAAKSVGADAIHPGYGFLAENSEFARAVEAAGMIFMGPTPDTLDRFGDKASAKKAAVAASVPVISGAEGARSDPHEIATEVRAMGLPVLLKAVGGGGGRGQRLVTDETTLEEDIEGALREARSTFGSEGLLLERFLPEARHVEVQIAGDGKGHVVHLFERDCTLQRRHQKVIEEAPAWGLPRTLLDQIAQDAVRLGETLDYRGLGTVEFLVAGEEYFFLEVNPRIQVEHPVTEAITGLDLVALHLRIAEGAGLGLVQDDLAINGHAVEARLYAEDPAMQFAPSTGTLTTLSLPDGLRIDSGVEEGDAVTPFYDPMIAKLIVHAPDRETALARLATALDHVAVEGVQTNRAFLTALARNPEFEQMQVHTRWIDGKLDALTQSGPLARPELWKAAAAILFVAASRSDASANPWTNRDTFTGWRLGLGGGPIEVVQRVTLTDSADTSEELRVGPVKARGRYTVLTENGIAATLSMREVAPGRWRVSEGDTVYLIDARIHAGVIEMATPEGRLVYRPAAPLDFAGGDAAADRAVASPLTGMIVEIKVADGQPVAEGDVIAVMESMKLEISIRAAAAGIASNISVSNGDMVDRGQVIAEILPSEE*
>MP0530_megahit_302813_654-1139
MTTRRLQQLHPPESAPVETGDGADIEIAATSPNRWEGHVQLDDGRTASFLAHRDGQQVHVWIAGESYVFTPPTPAARARRPGQPASGDIVSPVPGVVMTVLVAADEIVEAGQDLVIIESMKTEHLVKSPRDGTVERVLVQEGEQVERGVVLVVVVGIGEER*
>MP0530_megahit_304671_29-712
MFDKILIANRGEIACRIIRTCRRMGIRTVAVFADADSRALHVQLADEACRIGESPPAESYLRIENLLDGAKKHGAQAIHPGYGFLSENAEFARRCFQSGIVFIGPSVEAIEQMGAKDQAKLVMENAGVPVVPGYKGTEQNPDFLHVEAEKIGYPLMIKAVLGGGGKGMRVVHRNEDFPEALKSARNEARNAFGDVRVLLECFVSGPRHIEFQIFGDQHGNVIHLFERD
>MP0530_megahit_306016_1-282
MKKILIANRGEIACRIIDSCKKLNLHSIAVYSDVDKNSKHVRKANESIHIGGSKAQDSYLSSSKIIDVAQKLKADAIHPGYGFLAENDKFAQQV
>MP0530_megahit_307154_7193-9196
MSFTRVLIANRGEIARRIQRGCRKLGLETVAVFSEADRDAPFVIEADHAVCIGGAAPSESYLNVDAILDAARATGAGAVHPGYGFLSENAGFAAAVEAAGLVFIGPEPGAIAMMGSKIEAKAAAEAAGVPVLPGYRGTDQSDARLLEEARALGTPLLVKASAGGGGRGMRLVTDLADAPEAIASARSEAKGAFGDAAVFLERYAPRARHVEVQVLGDSHGTLLHLGDRDCSLQRNHQKLIEEAPAADLPEDLRDDMRAAAVRLAQSIDYRSAGTVEYLYDPSRGEYYFLEMNTRLQVEHPVTEAITGIDLVEWQLRIARGEPLTLAQTDVRFDGHAIEVRIAAENPAENFRPETGRITLWAPPAGVRLDSGVAAGSVVGHHYDSMLAKLIVHAPDRAGAIRRAVAAIDTFAVGGVGLNLSYQRALLTHADFQALRHHTSGLPEMFPDGWTQPTPDTRDTGLAVMALHLHLAPAGTSPWESLGAWRLTAPAGRRGAASYWTTSLDDPIRISGTPETLVAVLPDGQSLTTKTAAMAADRLSGRVDGVPFTRIAHVERAGDHWRVHLQTPAGMTLTDLRTLEDRHLARASVGASGADLLTAPMPGAVAEVRVAPGDTVAAGDTLVVLEAMKLLQSLPAPVAGVVAEIYCAPGDTVAGHAPLVKLDPEEQT*
>MP0530_megahit_307154_15490-15993
MRRIYQIDGEETECWLSHDGRSMILNTPDGAIPCQLDAAEAPGGYTLRVRGRTYDMRVAVGPDATFVHLNGRTFAIGRVDPAERLAGNDGGAVDDRIVAPMPGVVVSVNAKAGDQVKEGQPLLVIESMKLETSLTAPRDGVIAEIPFAAGDSFGLKATLAQLAPEEE*
>MP0530_megahit_309766_188-934
LAGFSTNIGFLHNLASHPTFAQGAPSTHFIAEQGDALVSVDSAVLEKAQLIAAFAYLESLGAKKVTQQSASPWQQLSGFTLNAPQKVDVPFTDLAISAVKTKTGYVVTHNDKSFDIAGSVNQNVCNAFINGEKVTAHVSHFDNSISVMFAALQIKLALNTKHYISSHESDALPLAAPLNGTVVKHLVDVGSTITKGDAVVIIEAMKMEYTLNAPHDGILQSYCFDEGELVSHGALLAIVEDTTAQEAS*
>MP0530_megahit_310302_1-540
AAVRCALAINYRGAGTVEFLLCGDEFFFMEMNTRLQVEHPVTEMVTGVDLVNWQINIAAGQTLPLTQSDIQLQGHSFEARIYAEDPSNDFIPCSGTIESLNTPLNSEFVRIDTGIAQGDEISPFYDPMIAKLIVHDDNREQALSRLRQALEQFHLAGFSTNIGFLHNLASHPTFAQGAPS
>MP0530_megahit_312372_2-871
INYRGAGTVEFLLCGDEFFFMEMNTRLQVEHPVTEMVTGVDLVNWQINVAAGQTLPLTQSDIRLQGHSFEARIYAEDPSNDFIPCSGTIEALSTPLNSEFVRIDTGIAQGDEISPFYDPMIAKLIVHDDNREQALSRLRQALEQFHLAGFSTNIGFLHNLASHPTFAQGAPSTHFIAEQGDVLVSVDSAALEKAQLIAAFAYLESLSAKKETQQSANPWQQLSGFTLNAPQKVDVPFTDLAISAVKTKTGYVVTHNDKSFDIAGSVNQNVCNVFINGEKFTAHVSHFDNS
>MP0530_megahit_313209_2896-3405
MRRILEVDGEEIPVWLASTRQGHVLHMGEREIPCTLDEAAGRGAYVLEISDTRIPMRIAVDESATFIHFGGRAYEIGRTDPADALDRAGSGASQDQMLAPMPGVVVSVSVAPGDAVKEGAPMLVIESMKLETTVTAPRDGIVAELPFATGDSFGGKDVLLRLEPQEETD*
>MP0530_megahit_313684_1051-3168
MFSKILIANRGEIACRVAATAKRLGVSTVAVYSDADREAKHVPVCDEAIYLGGSAPKDSYLKGDAIIAIAKQTGAEAIHPGYGFLSENADFAQACQDAGLVFIGPSAEAIRAMGGKSESKRLMEAAGVPLIPGYHGDNQDAQFLQQQADDIGYPVLIKASAGGGGKGMRIVEQSSDFVDLLDSCRREAITSFGNDQVLIEKYALKPRHIEIQVFGDTHGNYVHLFERDCSVQRRHQKVLEEAPAPGVDRAMREAMGTAAIEAARAVNYVGAGTVEFIVEQREGTMNFYFMEMNTRLQVEHPVSEAITGVDLVEWQLLVAAGQPLPKSQDDLTINGHAIEARICAENPDNNFLPATGTLFTYQKPEHSTFVIDKNGADVRIDDGVREGDVISPFYDSMIAKLIVHAPTREQALARLDRALAQTRIVGLPNNVAFLRYILNTDSFSTANLDTALIEREQDKLFDQHPLGLSTLVVTAITQQLASEAVLQKIDNDPFSKPTGFRAYSDYTRSFSLIYNEQSYIACISNWHNASCFDNKKGSENLSSFALVIGKEIANTQDDSNINVAAQTETVYEGQVSYDSSDAHNHTLWLEDARISAQSWVNNETVYVFTDSGRDEITLIDVMAHVGEDTAAVGSLKSPMPGQVVAFKVAIGDTVKKGEPLAVIEAMKIEHTITAPTDGVVAELLFAAGDLVADGDELLRIDSESE*
>MP0530_megahit_315759_1-528
REAIAGFGNDLVLLERYVNQPRHVEVQVFADNHGNCVYLGDRDCSLQRRHQKVIEEAPAPGLSDELRKEMGEAAVRCALAINYRGAGTVEFLLCGDEFFFMEMNTRLQVEHPVTETVTGVDLVNWQINIAAGQTLPLTQSDIQLQGHSFEARIYAEDPSNDFIPCSGTIESLNTPL
>MP0530_megahit_315923_91523-93385
MLASLLIANRGEIACRIIRTARRLGIRTVAVYSDADAQALHVAMADDAVRIGPAPVRESYLLGDRIIAAARDMGAQAIHPGYGFLSENAQFAQAVIDAGLIWVGPDPASITAMGLKDAAKALMADAGVPVTPGYLGDNQDPDHLADQAAAIGYPVLIKAVAGGGGKGMRLVERPADFADALLSCQREAAASFGNAHVLIEKYIERPRHIEVQVFGDRHGNIVHLFERDCSLQRRHQKVIEEAPAPGMDAATRDALCAAAVRSARAVDYVGAGTIEFIADASEGLRADRIWFMEMNTRLQVEHPVTEAITGQDLVEWQLRVASGEPLPLAQADLSITGWAMEARLYAEDPAKGFLPSIGRLDAFDLGDSVRVDTGVGQGASISPFYDPMIAKLIAHGDSRDAARTALAAALDRSVVWPLRTNAGFLVRALRHADFAAGDIDTGLIAREGEALMPATLPSEPTLAQAAARIGGAGALAGFRLNAAPQRQARVLVDGQPVDVAIDAPLAPAAGAIGPAPLARTLVTEQGRSWQVTPWRAATSGATAAGDGAILAPMPGRIIAVSVAPGDKVTKGQKLVTLEAMKMEHGLTAPFDGIVEDMPHDEGAQVQEGMLLARIVAEDAA*
>MP0532_megahit_10787_1-564
FKNVELDTRFIERNEATLFAPRTYNMDAYASAALIGLHQLAQECESDSPWDRHDGFRLNAPHTIRIALCDPANVQADDSDEAVVIVEGKRSAGESLWTLTIGDETLTASLQPLTGDAVAVTLNGYRRRLQARRDGHVVVMADPSGETRLFWRRIDAIDHGHHEAESTLTAPMNGTVVALLVAPGKAVE
>MP0532_megahit_18280_3-1112
ALNEFGITGVPTNKVDMLALLEQPELLSGQLDTQFVERERDRLKAVADGLAELAQTSPGSEAGASAMRPAANLPPAGQVAVRAPLSGLVVRVDVAEGDKVWPGKPVALVEAMKMQHVVEATGSGIVRQVLLEAGAVLSEDAPVLFVEPAEVEADAEALDAEIDPDHIREDLAHVQERIGLTLDAARPDAVQRRRKTGMRTARENLDDLFDAGTFHEYGGLAIAAQRRRRSLDDLMKNTPADGLIGGVGEVNNHLFGPELTRCMGISYDYTVLAGTQGYLNHKKTDRLVELAHDQDLPIVLFAEGGGGRPGDVDAVTASGLDVTTFRSFAALSGRQPRIGIAAGRCFAGNAVLYGCCDLTIATKNANIGLG
>MP0532_megahit_39539_632-745
MEYTIRAGHDGEVTDIFFAAGDLVSDGDELIAVSEAE*
>MP0532_megahit_39740_3-1037
MADVNIKPITRLLVANRGEIARRIFRTAHEMGIATVAIYADSDARAPFVHEADSAIALQGQTSAETYLDAEKVYAACVASGADAVHPGYGFLSENARFAEAIMKRDITWVGPPTHAIEQMGDKLSAKQAMTDAGVPTLPAHELNVGDDLAKAAEAIGFPVLVKAAAGGGGRGMRVVESGADLEAAVESARREAEASFGNDTVFLERWLTASRHVEIQILGDNHGNVVHLFERECSIQRRHQKVIEEAPSSAVTPAIREKMGSAAVNAAQKIGYTSAGTVEFLLDGEDFWFLEVNTRLQVEHPVTEAITGLDLVREQLRIAEGEELGYDQDSLTINGHAIEARLYA
>MP0532_megahit_44064_3-1469
RIVSKASEFISALEGAKREATAGFGNDLVLLERYVDQPRHVEVQVFADNYGNCVYLGDRDCSLQRRHQKVIEEAPAPGLSDSLRKEMGEAAVRCALAIDYRGAGTVEFLLCGDEFFFMEMNTRLQVEHPVSEMVTGVDLVNWQINVASGLALPLAQADIQLQGHSFEARIYAEDPSNDFIPCSGTIEALYTPANSEYVRIDTGIAQGDEISPYYDPMIAKLIVHDDNRDQALSRLQQALTQFHLAGFSTNISFLYNLAIHPRFKQGAPSTHFIAEQGEALVTIDPSLLQTSRLIAGFAYLASLGSNTSSANPWQQLHGFSLNAPQQVNIPFSDTPLNAIKTAQGYSMSINDNTFEVQGELADGYCNVSINGAKHTAHVSHVDNAITVMNQALQTKLECVDKHFISSHENEALPLAAPLNGTVVKHLLEVGSTITKGDAVVIIEAMKMEYTLNAPHDGVLKSYCFAEGELVSHGALLAIVEDTTAEEPA*
>MP0532_megahit_44616_422-511
MFDTILIANRGEIACRVMETAQAMGVRCVA
>MP0532_megahit_45604_1-510
AVHPGYGFLAENPAFSRECAAAGLVFIGPSPETMELLGDKIRSKAIAVQAGVPVVPSSPLWTPGDSQAEALMSEIGLPLLVKAAAGGGGRGMRIVQRPDDLEQALESASREAASSFGDGRVFLERYIPAARHVEFQVLADSAGNTIHLLERECSVQRRYQKVIEETPSPA
>MP0532_megahit_48797_3296-5200
MKIQKLLVANRGEIACRIFETCHGLGIATVAVYSDADARAKHVREADEAIHIGPSPAPESYLKVEAILAAAKATGADAIHPGYGFLSENADFAEAVEKAGLIWVGPSAKAIRSMGPKDEAKRIAEEAGVPVLPGYRGEGQELETLARAAKDVGFPLLIKAVAGGGGRGIRLVSKAGELKAELESAVREAESSFGDGRVMLEKLVEQPRHIEVQVFGDAHGNVVHLYERDCSLQRRRQKVIEEAPAPGMPDDVRAAMTDAAVKLAQAVGYQGAGTVEFIVDGSKPLGVDTFWFLEMNTRLQVEHPVTEMITGQDLVAWQLLVASGEEIPLAQDEIPLMGHAIEARICAEDPADGFRPGAGLILEFGLLQPIDGETIRWDAGFETGDRVPSNYDSMIAKLIVHGEDRDAAVDLLTETLSHTQLSGVPANTGFLRRCAQSDAFRDGTHHVNWIAEQGDALTQPPAAHQHASVLAVCDIELDDSAAVTPWGIRDGFRANGAPVRKAAVAVGADVDWFDPSEHDVDPDAPLPFVTDISPRRYAVTTGGDNVLVEVPDYDADVEAVLGGDSVSAPMPGKLLAVHVKPGDTVTKGDPVAVMEAMKMEHTLPAPRDGVVESVEAAAGDQVAEGDVLVHLEAE*
>MP0532_megahit_52467_290-520
HEVDATLTAPMHGTVVALLVEPGQSVEKGTPLMVMEAMKMEHTLTAPTDGAVEAFHFAAGDTVGQGDVLLEFAADE*
>MP0532_megahit_56647_250-1152
RFFPAARHVEFQVLADASGNTIHLMERECSVQRRYQKVIEETPSPALDRKLRESMGESAVALAKSAGYTNAGTVEFLVDPTTGQYYFLEMNARIQVEHPITEETLRMDLVQWQVRIAAGENLTLSQNDIRSSGHALECRIYVEDAYDNFAPSTGTLLSWQPPHGMGLRLDSGVSQGQEVTPYYDSMLAKLVSWGADRQASINRMSKALENFPVVGVTTNIPFLMRAIHHPAFTSGNYDTRFVAMYGELTAPGDNGRIDAAAMELAEDFWQASVPKRAGTRTTGQDRPQGPWESLGRASFP*
>MP0532_megahit_59326_1-996
MKKVLIANRGEIACRIIKSCHALGLETLAVHSEADAGALHVSQADDARAIGPAAAKESYLVAEKVLDAGRDAGADAVHPGYGFLAENAGFARAVADAGMTWIGPDPKTITDMGDKARARGLAEDAGVPIVPGSRRFVADDNEGLEAAGEEIGFPLLVKATAGGGGIGMKRVDDPAALAETVEATENMAEKAFGDGTVYLEKLIEHPRHIEIQLFGFGGGKAVHFFERECSIQRRFQKIVEESPAPGLAAETRDAMANAAVTLAKQENYQGAGTIEFIMAPDGNFYFLEMNTRIQVEHPATEMITEADLVGLQLRLARGDDLSGITQDSIEAR
>MP0532_megahit_62412_1070-1570
MDWSVGEDSRRYTVALNDSDGALRLSSVQHDGMELDSPEISITRDDHHGRLRVEIAGTPRLAYVAKVGDAWWIHLDGRIHIVRAHEPGSARTEPSEGSLSAPMPGTILEVHVKEGQRVRKGQTLVVLEAMKMEHRIQAPKAGEVTNLHFSEGDRVDMGEILVQIGD*
>MP0532_megahit_67407_335-580
MFNTVLIANRGEIACRIIVTARKMGIRSIAVYSDADANARHVRLADAAYRVGGPSVSESYLRIEALLDAAQRSGADAIHPGY
>MP0532_megahit_72655_497-973
MVKRPATSPEHHLLVDVDGRQHKVDVCHLGNGRLSIIRLNGVPTSHEVTVTAAGRRGRFDVQLREGVFWAVVDSRRGVRRVGEEDASGSREVVAPMPGRIVRLLVAVGDEVIERQDLVVVEAMKMENVLKAPKAGRIKKVPICEGMTVEVGQPLVAFE*
>MP0532_megahit_88823_3-977
AMGSKSAAKSIMQDAGVPLVPGYHGSEQDIKTLKAEAEKVGFPLLLKAAYGGGGKGMRVVENMGEFDDALNSAKREAKSSFGNDKMLMERFIRNPRHVEIQVFTDEHGNAVYLAERDCSVQRRHQKVLEEAPAPALTEKTRTEMGEAAIRAAQAINYVGAGTVEFLFDQSGEFYFMEMNTRLQVEHPVTEMITGQDLVEWQLLVASGQPLPLAQNDIQVNGHAFEARIYAEDPDNDFLPCTGTIKHLRTPAEENGIRIDTGIEEGDEISAFYDPMIAKLIVWDTDRTRALLRLQKALREYRLTGLTTNVDFLHRLASHPEFVKTN
>MP0532_megahit_89193_755-1282
MRMDIEVNGSTHEVMIETVTGSPDHFVVSWAGIRYEIDTCVVSRDRYGVLLSLLEVAGDARSFQARCSPVDRNGAMTVRVHGVEHDVLVNGSRSRVATADSSESHGGRLTAPMPGKVVRVLVAPGDEVDAHQPLVVVEAMKMENELTAVCAGTVTDVAVAEGDLVKSGRLLVVIE*
>MP0532_megahit_93217_1103-1432
MYLAALVLKARVRGGFQVTIGKLLIANRGEIAVRIQRTAHEMGITTVSVFPDDDKNALHALTSDTPVRLEGTGVEAYLDIEQIIDIAKQNNCDAVHPGYGFLAENHQFAR
>MP0532_megahit_95586_3-620
MFSKVLVANRGEIAVRVLQTLQAMGIATVAVYSDPDKNAPHVTLADQAYSLNGVSAEETYLDSKKLIALAKESGAEAIHPGYGFLSENPSFCADCTAAGLVFIGPNSDTISLLGDKIRSKETAIRAGVPVVPSSPLWEPGETHHQGFLSQWGFPLLVKATAGGGGRGMRLVEREAELLPALESASREAASAFGDGRVFLERFFPAA
>MP0532_megahit_98335_2-1102
KIEARRLMQKAGVPVVAGETPADQTDVGLTEAARRLGYPLLVKASAGGGGRGMRVVREPDRLHEALGEARREAEGAFGDGTLYVERLLTRPRHIEVQIVADHHGHVVHLFERECSIQRRHQKVIEESPAPHLTAGVRQRLTTAAVRAAQAAGYRNAGTVEFLVEGTGDSDDAAAATIAFLEMNTRLQVEHPVTEAVTGRDLVHAQLAVAAGATLPWSQDQISVRGHAIECRVYAEHPADHFLPDSGMLLRYQEPVGPGIRVDTGVVTGSLVSSHYDALLAKVITHADTRATALARAGAALARFVVLGVRTNIELIGRVLRHPRVVDGRVDTAFLETELDGLLAQTEDDDRRALAVAAALALHDRLEP
>MP0532_megahit_103989_214-771
MAAINTLLIANRGEIARRIIRTARELGLTTVAVYSDIDADAPHVREADRAVRLGPAPARDSYLDIDKVIRAARDSGADAIHPGYGFLSENTTFADACADAGLIFVGPGADAIRLMGDKAAARQHMAQSGVPVLPGFDREGADDATLIAEAQKVGFPLLIKAVAGGGGKGMRAVDNAAGFEEALAAA
>MP0532_megahit_108508_640-921
HFALPVSSSRGRTTQRISTDEILCSVPGVVLTVDVADGDSVVEGQTLLVIESMKTEQVVKSPRDGTVQRVAVQPGDRVDRGMRLVALAPLEKT*
>MP0532_megahit_108655_1-1065
ILIANRGEIACRVERTARALGLRTIAVFHHEDRNAPHVTMADEAHLLQADVPSAAYLDIEQIIGIAKAADAQCIHPGYGFLAENAAFAEAVEGARLTFVGPQAEVIRLMGDKIRSREFAEKLGVPVAPSVKQEGDLDAFVTAATQIGFPLLIKAAAGGGGKGMSIVRNAVEFAERARIAAGEAERYFADGRIYAERYVEHPRHIEVQVLGDGNGAVVHLFERECSVQRRFQKIIEESPAAALDRELRDRICASAVDLAVSSKYRNAGTVEFILAPDGEFYFLEMNTRLQVEHPVTEIVCGVDLVEAQLRIAAGEGLPWQQADIGQSGHAIECRICCEEPENGFLPATGTAQILRL
>MP0532_megahit_110368_579-1046
DLVVDVGVTVTEGGYSLELPTGVLAVSGRLVGEQDVAAVLGGMQINGTITRDADELTVWLYDVSHCLQVHDFFSESNAVVASAGDLTAPMPGRVTRIMVEEGADVRRGAVLLVLEAMKMEHNIVAPSNGRVDQLKFSVGDWVDEGIALLDFSTVV*
>MP0532_megahit_112447_1-450
MAALEWQEGAPSPFSKVLVANRGEIACRVIRACRELGLETVAVHSRGDANALHVELADEAVLLEGDLSATYLSIGAIMRACAATGAEAVHPGYGFLSERAEFAHVVEAAGIVWVGPPASAIESMGDKVAARRLMRDAGVPVTPGGELSES
>MP0532_megahit_122864_1129-1581
MSPLNYKITIAGRTYDVQVGDLSSSPVEITVDGTAYQVEFPEPGPTAATPTSTRAAAPISQPAAPRPVARPSIPTSGGDGVVRSPMPGRIISVSVSVEDAVTKGQPVVVLESMKMENTITSPVDGTVSAVHVAAGDSVQHGQTLVEIEQA*
>MP0532_megahit_125758_200-646
IELEFQETQQGCLLTGQNLRFSFRILQEADSPEAAFWVIPTDPESPEVRERFTPKPRLLWSSTEDSQQPSLSAPMPGTIVEVLVAAGETVRRGQPLLTLEAMKMEHTLSAPDAGVVKQLLCAKGDLVAAQARLLEFEASNPNISGDSS*
>MP0532_megahit_130201_3-482
MKRILIANRGEIACRIIECCKKLDMHSIAVYSDADKNSKHVRLANEAIHIGPSKAQESYLSVEKILDAALKTKADAIHPGYGFLAENDLFAKTIIDSGMVWIGPTPETIISMGNKDMARTLAVKSGVPICPGLNQNELNDEGLEEKCKKIGFPILVKASA
>MP0532_megahit_132775_56-925
IHYDPMIAKIIVHDCEPQRSWQRLTQALRHSGVAGLSTNLPLLRGLSSHTAVRCADTDTGFIERNANEFVDANPTDVGAATALAAFYLWQNAPYCQRHRRRSDADSPWSSTSGWRLNLPPELRFNFEIDGIAREVVAKANGNTLDTQIEGRCYRVFESMTPGEDLFIVLDGQMLRGTLLMSGQNLFAGVNGLFFTVSDSQSAQSSEIDQNSGTVQATMTGRVIQILAKPGDQVVKGDPVVVLEAMKMEHSLTVPVTGQVRTLDANLGQLVEQGHILVTINPEPTPLTEN*
>MP0532_megahit_137333_3-836
NDFIPCSGHIDALFTPDESEFVRIDTGIAAGDEISPFYDPMIAKLIVHDDNREAALGRLSKALEQFHLAGFSCNVNFLDNLANHPTFQAGAPDTHFIEDQGERLVAKNEQQSVIATVVAAYAYAHQLKGESSSPWQQLTGFMLNSDAKTTIPFVDLNVHAVKTSDGFKISLDGVDYTTSGKVENGLANLVVNGEKVVAHINQTDSHITVMYKAQQKVLELIDKHYISEHESDALPLAAPLNGTVVKHLVEVGSTVSKGDAVVIIEAMKMEYTLNAPHD
>MP0532_megahit_139151_2-883
GVPVLPGFDEEGASDDDLVRASEQVGFPLLIKAVAGGGGKGMRVVNSASEFSEALAAARREASGAFGDDRVLLERYLPTARHVEVQVFADNHGNAVHLFERDCSVQRRHQKIIEEAPAPGLDEATRNAFGDAAVQAAKAIDYRGAGTVEFLYGPDGQFYFMEMNTRLQVEHPVTEMITGEDLVAWQLAVAAGDPLPKAQHQIERHGHAMEVRLYAENPEQGFLPSSGLLRHLRWPHAQSRVDAGYEQGDRVDEHYDPMIAKLICHGTDRNAARQQLIQALDDLELEGIHHNAAF
>MP0532_megahit_143251_1-264
LIDKHYISEHESDALPLAAPLNGTVVKHLVEVGSTVTKGDAVVIIEAMKMEYTLNAPHDGVLTSYCFAEGELVSHGDMLAIVEEPEA*
>MP0532_megahit_145210_1-585
LRDEDFEDANLDTGFIERKINDLVESDEPYEAIWQTAADFVVLAETDDYDDQPAGFRLNAPGRLTTSLSFKGDTRVVAAAEGAAFEAATGFVDPHRVVVFADGMSFAFDRGSRGSGAAAAGDGAILAPMPGKVIALDVAEGDSVTAGQRLMVLEAMKMEHSLTAPFDGTVTQLSASEGGQVQVEAVLCVVEPAE*
>MP0532_megahit_146005_246-773
MATLGRIMNTVHLQKILIANRGEIACRIMRTAKQMGLTTVAVYSDADKNAQHVKMADEAYHIGAAPSKDSYLVADKILNVAKLSGADCIHPGYGFLSENSEFANVCEANNIAFIGPPASSIEAMGSKTRAKEIMAAANVPLVPGYYGDKQDPSFLQAEAEKIGYPVLIKAAFGGGG
>MP0532_megahit_147357_163-552
MNTVQLQKILIANRGEIACRIMRTAKQMGLTTVAVYSDADKNAQHVKMADEAYHIGAAPSKDSYLVADKILQVAKASGADCIHPGYGFLSENSEFAKACEAHNIAFIGPPATSIEAMGSKTRAKEIMAAA
>MP0532_megahit_159443_3-365
LWLVQGDVRRQARLAKVGDDWWVHFDGHVSRIRVAEPGATRAATAGAGLTAPMPGKVLAVMCAAGDSVEVGQALMVLEAMKMENRICAAVSGKVSAICHDVGAQVDQGALLIEIEPAGDH*
>MP0532_megahit_160038_3-857
RREARNAFGDDRVLLERYLPTARHVEVQVFADNHGNAVHLFERDCSVQRRHQKIIEEAPAPGLTEAQRRDLGDAAVRAARAIDYRGAGTVEFLFSPEGEFFFMEMNTRLQVEHPVTELITGEDLVAWQLAVAEGRPLPKSQEQIQRHGAAMEVRLYAENPYQQFLPSAGRLEQLRWPEQVRVDSGFEAGDRVSDHYDPMIAKLISHGGDRDQARRRLVAALDDLAISGVHHNAAFLHRVLSSPVFADAELDTRLLEKHPDLMTPAPADSDLVAVAAAGAVAQRPA
>MP0532_megahit_160523_1-1230
RGEIACRIIRTAREMGIATVAVYSDADAKALHVRSADEAVHIGPSPAAESYLVGEKIIAAAKQTGAQAIHPGYGFLSENADFAQAVKDAGLIWVGAPPSSIRAMGLKDAAKKLMRKAGVPVTPGYDGDDQSPERLKQEADAIGYPVLIKAVAGGGGKGMRKVDAESDFLSSLESCRREAKASFGNDDVILEKWITSPRHIEVQVFGDSHGNHVHLFERDCSLQRRHQKVIEEAPAPGMDEATREEICAAAVRAAKAVDYEGAGTIEFIADASEGLRADRIFFMEMNTRLQVEHPVTEEITGVDLVEWQLRVAAGEPIPCKQDELFIDGHAIEARLYAEDPSSGFLPSTGSLDHFDIGLRGRIETGAEEGDQISPFYDPMVAKLVTWAETREDAIEQLAEIADGVEIWPVR
>MP0532_megahit_164669_2-565
ATGDDPWGALPGWRPLGQKRTLIPLRVGEQAHTVVLDNDQARVDGGEPAPFHLRRRGTAFELHWGERRLAGHLIEPQDGDARHTAVFVHGQDYPVEIHPARESDRAGGQDGFIAPMSGTIVACHVAAGATVAAGDAVITLEAMKMEHTLRAGAAGTVERFHVADGDSVAEGTLLVDFNSLDSETEAQ*
>MP0532_megahit_166310_2-1036
HLFAGYGFMAEDAEFVQRVEEAGLVFVGPGSSVIHQAGSKDEAKQLARRLGVSVIPGEDRISARTLLRQAEGQPQPHLQQIAQQHGLELPEEWLSGEPLEQAEAVLQAAYRKRVDLFSTEDLIQETERCTNEIWTDNPGRRIRLKHIGGGGGKGQRVVSNPQEVRDAVMGVLLEAKATGVGDNKNFLVELNIEDTRHNEVQLLGNGTWCVELGGRDCSLQMHEQKLLEVSLTEELLESAIAEYEASGNAKKAEVLRTDLATLRTMCGQAADFGEALRLDSASTFECIIEGDRHYFMEVNTRIQVEHRVTEMAYSLRFTNPDDPKDSFLCESLVATMLLIACHGSK
>MP0532_megahit_168200_1272-1586
ALGVGGRHIRARVIDGRRSRTVEAARESGDHVVVTPMPGRLVRVLVAPGDTVQVGQGLAVVEAMKMENEVASPAAGVVSEVRAAAGSSVKAGDVLVVVRVERHD*
>MP0532_megahit_170362_2827-4854
MIKKLLIANRGEIACRVIKTAKQLGIQTVAVYSQADCNSMHVNMADEAVLLGPAPSKDSYLKYEAIISHAKNLRVDAIHPGYGFLSENADFAQQCEANNLVFVGPPASAIQAMGSKSAAKRIMEDAGVPLVPGYHGDDQTPATLKKAADDMGYPVLLKAAAGGGGKGMRQVWHEDEFYPALQAAKRESMASFGDAHMLVEKYLTRPRHVEIQVFCDTFGQGVYLFERDCSVQRRHQKIIEEAPAPNMPEGVREQMGEAALKAASAIHYVGAGTVEFLLDDDGAFYFMEMNTRLQVEHPVTEMITGEDLVAWQLQVADKKPLPKTQAELKCQGHAFEARIYAEDADNDFLPSTGHLALLKPPATNAFIRVDTGVTQGDDVSVYYDPMIAKLVVWGENRELALSRLYQALGDYHISGVTTNIPFLRKVANSQAFKQAELTTTFIEKFADQLTFDESESRGLPLPAMALYVLLDRASNEKMGRHVSERDHTSPWQQLGTWRANSTYEETLSLEVNNHTIRVEVQHIKRLSVTEPRQWRIKLPEQEVVVSGSLNGNTLQATIGEVKSAFTVVKHNSQFSLLNAGICTNFQLMPPDLGLDGNDSKDTNTTAPMNGTIVAHLVPPEEHVKRGDPLLIMEAMKMEHTITAPSDGKVDEYYYAVGELVDGGAALFAFTPHTTD*
>MP0532_megahit_173163_4879-5799
MNITTVLVANRGEIAGRVFRTARSMGMRCVAVYVDADADSPFVADADEAVRLTGGYLDGADIIAAALATGAEAVHPGYGFLAENADFAAAVEAAGLVWVGPSPEVIGTMGDKLAAKGAAVEAGVPTLPSSDDPADDSQVGYPLLVKAVAGGGGKGMHVVDSPDGLVEAVASARREATRAFGDDRVFLERYMPRSRHIEIQVLGDSHGNLVHLGERECSIQRRHQKIIEESPSTAVDRDLRAAMGDAALRLARGIGYRSAGTVEFLVDNKTREFFFLEVNTRLQVEHPVTEEVTGIDLVREQLRIAAG
>MP0532_megahit_180292_2-277
MFNKILIANQGEIACRIIRTCLNLGISTVALYSEADRNALHVNLADDAWPIGEAPPQESYLDMDKILAAARDSGAQAVHPGYGFLSENAVFA
>MP0532_megahit_183002_1-753
GKGIRLVENVAQIENDFNTAQSEAEISFNNGDLYLEKYIEKPRHIEVQILADKHGNVVALGERECSIQRKHQKLIEESPSAGVSESIRKKMYKTAILGAKATNYIGAGTIEFLMDVNNDFFFMEMNTRIQVEHPVTEQITGLDLVEMQIKFALKINDYTLPQDKILRSGHAIECRLYAEDPSKNFLPSPGKISKLSIPKLTSNDRLDIGVDEGDEISFYYDPMIAKAITQGENRDSSINNMIQLLNEIEIE
>MP0532_megahit_194250_91-504
EVDGEPVEGFLAELAPGLLEIDAGAGAVQVHFVQDGRRIWVHCHGQAWELERVATARQGEPEAASDQLLSPITGKLVELRVSAGDSVAKGDTLAVLEAMKMEHRLRAPRDGTIAQVTATAPGGQVRERELVVELVAE*
>MP0532_megahit_196615_913-2073
MNTHTLKKILIANRGEIACRIMRSAKQMGLTTVAVYSDADKHAQHVKMADEAYHIGPAPSKDSYLVTDKILQVAKTSGADCIHPGYGFLSENSEFAKACEANNIAFIGPLASSIEAMGSKTRAKEIMAAANVPLVPGYYGENQDPAFLQSEAEKIGYPVLIKAAFGGGGKGMRVVEQAKDFISALEGAQREAIAGFGNDLVLLERYVNQPRHVEVQVFADNHGNCVYLGDRDCSLQRRHQKVIEEAPAPGLSDELRKEMGEAAVRCALAINYRGAGTVEFLLCGDEFFFMEMNTRLQVEHPVTEMVTGVDLVNWQINIAAGQTLPLTQSDIQLQGHSFEARIYAEDPSNDFIPCSGTIESLNTPLNSEFVRIDTGIAQGDEISPFYD
>MP0532_megahit_201212_2-493
MAETVTIGSKSYLVNIRRSGSRFHLQIDDRDYDGEFSRLNNGSLEIIIDGRRSITYSEKKSNESYVFANGINYVLHRQPYRVGSVVQDEPREDLVMSPITGKLLDRKVKRGSSVREGDVIIVMEAMKMEHRLRSPRDGIISQITSIEIGGQVKEGEIMFELEDE
>MP0532_megahit_201212_493-894
EGSGIRNDVGVEEGQEVTSDYDPLLAKLVVWDSNRSDAIHRMDSALGQFVILGLITNQPFLRDIMKSETYRKASFSTRFVDEHFSDWELESPSPEVIATALLASKSAPEKVSPVSSRDPYSPWSSKGTWRQNI*
>MP0532_megahit_203809_1350-2075
MFKTVLIANRGEIACRIMATARKLGIRTIAVYSDADADARHVHLADAAYRVGAAPAAESYLRIEALLDAAERSGADVIHPGYGFLSEDSEFAQACLDGGFAFVGPSPEAIRLMGNKDEAKRLMVGAGVPVVPGCDDLNIDLKVILAEARQIGYPVMIKAAAGGGGRGMRIVGNELELQDGLNSARREAMAAFGGDRLLLEKVVSDPRHIEVQIFADQYNNVVHMFERDCSIQRRYQKVVEEA
>MP0532_megahit_205191_1207-1977
MKRILIANRGEIACRVIECCKKLNIHSIAVYSDIDKNSKHVRLANEAIHIGPSKAKESYLSTENILDAALKTNADAIHPGYGFLAENDQFAKKIIDSGIVWIGPTPETIISMGNKETARALAAESGVPICPGINQNELEEGLEEKCKTIGFPILVKASAGGGGIGMQIAKDYNQLKEVIEKTKNLAGKAFGNSDIFLEKYIANARHIEIQIFGYGEKKAIHLYERDCSLQRRFQKIIEESPAPNIERETINQMSECA
>MP0532_megahit_205230_1092-1316
TLNKYKFISSPMSGTVIKYLVKTNDKIKTNQEVAIIESMKMETTIKSDVDGTILEILIAPGGVIQAQEPIIKIN*
>MP0532_megahit_212582_3-782
INGVRIDTGIEEGDEISAFYDPMIAKLIVWDTDRSRALLRLQKALREYRLTGLTTNVDFLHRLASHPEFVNTNLTTEFIQQHQDALAPDSSVNYQQIATEAALFDIIQRQQQRGSSPWQSGNAFRVNSAATHSIPLQFNDDHYTIALVETGKGEFTQHIDEESIHWQVSLTDDKLTLTAGDMRYSRYVSADDQQITVFTDNGPVTFHRHRVADTLSDDTAHGGHVAPMNGTIMEVLVTKGDTVEKDQALVIMEAMKMEYT
>MP0532_megahit_212762_1-951
SAGGGGKGMRTVHSAGELDAAYVAAQREALSAFGDGTVYVEALLETPRHIEVQVLADIDGSVIHLLERECSVQRRHQKVVEEAPSAAIDDETREAMGSAAVAAARAVNYLGAGTVEFLVAADGSFHFLEMNTRIQVEHPVTEMITGVDLVQEQLRIAAGLPLSISQSDISASGHAIEARIYAEDPANQFLPAGGRLVVWDPPVAPGVRIDTGVREGDDVSLDYDPMLAKLVVHAEDRSSCIERMAQALSRFVVLGATTNIEFLRDVVSHPGFAAAETTTDFISRCWPDGWSADANRDPGPPAAVLLAAAAEQLALHR
>MP0532_megahit_218798_256-552
MFNKILIANRGEIACRIIRTCSKLGISTVAVYSEADRNALHVQLADEAWLVGDSPPQQSYLDMDKILAAIQDSGAQAVHPGYGFLSENAVFARRCQEIG
>MP0532_megahit_228729_260-772
ARALQEHVPMTTRRLQQLHPPESTLVGAGYQADIEIAATSQGRWEGQVQLDDGRTTPFLALRDGQQVHVWLAGESYVFAPPTPIARARRSGQPASGDIVSPVPGVVMTVLVSAGDAVEAAQDLVIIESMKTEHLVKSPRDGTVEQVLVQEGEQVERGVVLVVLVGLGEER*
>MP0532_megahit_230153_2-514
MSQGQLRQRSPVSDQVFDYRVETQGELVRVDLGGNEIELTVTTQDGQQGWCTTSDGSLHSFAWAWAGNSLELWLDGDVFIFERVERRARSDRETSVGGSDILALMPGTIKQILVAPGDSVKRGQTVIIMESMKMELTIAAHRDGVVKRIPVEQGGQVEKGMRLLELEDQPD
>MP0532_megahit_230456_530-823
MIQKLLIANRGEIACRIIRTAREMGIATVAVYSDADARALHVRQADEAVHIGPSPAAESYLLGEKIIAAAQQTGAEAIHPGYGFLSENAGFAQAVIDA
>MP0532_megahit_233136_1-444
AQGYNVTHSAGVYRVQGTLNNGVCNVFINGEKHSAHVNITDNEITVMNKALQTKFEYVDKHYISSHENDALPLAAPLNGTVVKHLIEVGSTITKGDAVVIIEAMKMEYTLNAPHDGILQSYCFGEGELVSHGALLAIVEDTTVQEGA*
>MP0532_megahit_235360_501-800
MHTELQKHVKIGICALGIYSDADKRSLNLNFMDETANIGEAVSKRSYLNIANILKTAKDYGVDAVHPDYGFLSENFNFISALESAEIIFIGLLVKGIKN*
>MP0532_megahit_239106_3-530
VFCDSQGDGVYLFERDCSVQRRHQKVLEEAPAPNLPPALRKAMGEAAVRAAQEIGYVGAGTVEFLLDAASETSSSEAAHFYFMEMNTRLQVEHPVTEMITGEDLVEWQLRVAAGLSLPKAQDALTLTGHAIEARLYAEDPDNDFLPATGKLERFRLDLNAGGLAPDRVRLDSGVEA
>MP0532_megahit_239559_1-168
VKKGEPILIMEAMKMEHSIIAPHDGKVEEFYFNPGELVDGGATLLAFSSKDLAEA*
>MP0532_megahit_240904_32871-34841
MITKLLIANRGEIACRVIRTAKKLGIRTVAIYSTADKHAQHVQMADEAVWIGESPSQKSYLRGEHIVELASKLNVDAIHPGYGFLSENAAFAESCAAKGIIFVGPPADAIRAMGSKSAAKQIMQQAGVPLVPGYHGDDQHEAVLRKAADEMGYPVLLKAAAGGGGKGMRQVWHADEFSAALAAAKREGMASFNDDAMLVEKYLTQPRHVEFQVFCDQHGNGVYLFERDCSLQRRHQKVIEEAPAPGMTTALREQMGEAALKAAQAINYEGAGTVEFLLDEDGSFYFMEMNTRLQVEHPVTEMITGEDLVHWQLQVAEGKPLPKKQHELTLTGHAFEARIYAEDPDNGFLPATGLLSTLSPPHESQHVRVDTGVQQGDEVSVFYDPMIAKLIVHDENRESALRRLAIALRQYQIAGVTTNTDYLHRLATHPAFVEAKLSTTFIDKYADNLTAETEVSDFVLAVMAVSTLLTESNHPASPWQANSWRMNSGKTQQVTLAIHEKHNVVSVTWPSARQPQWHIHVGDQRIELEAQWQQGQLVVSHNAVQRCFTVAKGETWTLFSDSAPIVYRPVAPDLGNTDDGAGDQHFKAPMNGTVVACPVAVGTHVTKGTVLVVMEAMKMEHNITAPCDGEVTALHCSAGSMIDGGAILLEFIADDV*
>MP0532_megahit_246606_6674-7198
MSQGQLRQQSPVSDQVFHYRVETQGESVWVNLDENELQLTVTTKDGRQGWCTTSDGSLHSFAWAWVGNSLELWLDGDVFIFERVERRGRPDRETSVGGSDILALMPGTVKQILVMPGDSVERGQTVIIMESMKMELTIAAHRDGVVKRIPVEQGGQVEKGMRLLELEDQPDSAG*
>MP0532_megahit_246606_7195-8754
MTFVVSLSNHRLQIGGHSPIFAKVLVANRGEIAVRVQQTLKTLGIATVAVYSDPDNTASHVLMADEAWPLGGQTAAETYLDMEKLLTIARRCGAEAIHPGYGFLSENPKFAKACDDAGIVFIGPSPESMEALGDKIRSKQLARQAGVTVVPNSPPCDGIDTAVEEFVAAWGFPLLVKAAAGGGGRGMRLVNSLEELAPALDSAAREAHAAFGDGRVFLEHYVRRPRHVEIQVLADSLGNTVHLLERECSIQRRYQKIIEETPSPAVTPELRRQMGEAAVALARSAGYVNAGTVEFLLNSENGQFYYLEMNTRLQVEHPITEEVLGIDLVEWQVRIASGEELTFRQDDIRARGHAVECRIYAEDPYNDFVPSVGTLVRWLPPSGPGLRLDRGATQGQSISTYYDPMLAKLIAWGPNRSSSLHRMDLALSEFPVLGVVTNISFLRQVIRHPRFLEGEYDTGFLNSDMGVGQPEFSQETLNLAQALAAWAADAVSPQRPQIQEGQAAYENNPWLSAGKLRLP*
>MP0532_megahit_247949_2-169
MFNKILIANRGEIACRIIQTAHRMGIRCVAVYSDADANARHVAMADEAFHIGPAAS
>MP0532_megahit_252702_3-374
QSRTVAAASSLNELDATGFVDPARAVVFADGQAFAFERQSRGSGAAAAGDGAIVAPMPGKVIAVDVAEGDAVTAGQRLMVLEAMKMEHALTAPFDGTVTELSASEGAQVQVEAVLCVVEPVEE*
>MP0532_megahit_256422_2-1900
MFDKLLVANRGEIACRIMRTAQRLGISCTAIYSDSDQTSLHVAQADEAFRVGPNAATDSYLSTEHIIDAVRRSGASAVHPGYGFLSEDPLFAAACIEAGAIFIGPTPAQIEMMANKATAKKEMESVGVPVVPGYHGPQQDNTTLIAQILKIGFPVIVKPRAGGGGKGMRVATTGDDLGNLLDTCRREALSAFNDAGLIVERFLENPRHIEVQVFGDTYGNTVHFYERDCSLQRRHQKVIEEAPARELSSHLREGLIACALTVTKTIGYHGAGTVEFLVKDELFYFIEMNTRLQVEHPVTELITQTDLVEWQLRVAAGQPLPMTQEEIHCRGHAVQARLYAEDPTRDFLPTGGEVFFAQFPEPCAGIRVDNGVKVGDVIGIDYDPMIAKIIAYDTDATAAWSKLHTALMQTWLAGPKTNLSFLSNLSDAALSGTDVFDTGFISRHHSKLTAGPDPDNPAIQRIACWLLYTLGLRAAATQTVDTAWQSNDGWRANLPAKIHFRFLLDDQPIDLSACPIDANRLSFVGEQTTHSVEGQWLTANRLKVNDSDDLALEIIAIEHATGHYLGMGGHFFRLVVTDGLTTQVDKAIRSGDVNAPMAGRVIDVRVTQGMEVEAGTILVVIEAMKMEHHLASP
>MP0532_megahit_263642_3-485
MIEKLLIANRGEIACRIIRTAHDMGIATVAVYSDADARALHVRSADEAVHIGPSPAAESYLVGEKIIAAAKQTGAQAIHPGYGFLSENAAFAQAVIDAGLIWVGPKPSSIEAMGLKDAAKKLMRAAGVPVTPGYEGEDQSVERLKSEADAIGYPVLIKAVA
>MP0532_megahit_263786_3-500
VSGTRMIEKLLIANRGEIACRIIRTAHDMGIATVAVYSDADARALHVRSADEAVHIGPSPATESYLVGEKIIAAAKQTGADAIHPGYGFLSENAAFAQAVIDAGLIWVGPKPSSIEAMGLKDAAKKLMRAAGVPVTPGYEGEDQSVERLKSEADAIGYPVLIKAVA
>MP0532_megahit_264180_1-171
MEVEAGTILVVIEAMKMEHHLASPVTGHITSIETSIGQLVSEGHTLVKVTPLESLD*
>MP0532_megahit_267386_646-1977
MFERDCSIQRRYQKVVEEAPGPTVSTELRQNLTETALIAARAINYVGAGTVEFVVDRQDNFYFLEMNTRIQVEHRVTEMLIRQDLVEWQFRIAANELLPMTQDQISIDGHAIEARLYAENPARKFMPSPGVVTHLRFPKNKPGLCVDSALTAGDEVTPYYDPLIAKIIVWGIDRNAALDSLQRALNDVQVSGVDTNLNLLSQIVRHEQFIAGEHDTSFIERYGEQLITSPKPASELVLALAALYLLLEREREAVAVASHTDDPYSPWAMNDSWRLNQPAKDMIQFVEGDCVVDVGVMVDEGQYTLDLSNGAILVNGRLRGEHDVDAVLGGMQIRGTVVRVEDELNVWLHDAAHRLRIHNALSVTDTHQAHGGDLISPMPGRITRVTVEEGDDVRRGASLMVLESMKMEHQITAPSPGRVERLNFSVGDWVDEGAVLLDFAAVE*
>MP0532_megahit_269430_905-1066
MISKVLIANRGEIALRVIKTCKALGIKTVAVYSDEDRNSLHVKNATESYHIGEA
>MP0532_megahit_270526_564-2570
MLRTVLVANRGEIACRIIRTAKRVGLRTVAVYSEADICAQHVEMADEAISIGPAAAAESYLNPDRILDAARSSASDAIHPGYGFLSENAAFARACKTAGVTFVGPQVHTIETMGDKAQAKQVAEQAGVPVLSGFLSEDQSVTGLVSTGTTLGFPLIIKPVSGGGGKGMHIARTPTELQELVPTSQREAKAAFGDNRLLLERYLDQPRHIEVQIFGDRHGNIVHMFERDCSLQRRHQKVIEEAPAQNLRPRLRAQLTEAAVAIAKTISYCSAGTVEFLVSGDEFFFMEMNTRLQVEHPVTEMITGIDLVEWQFKVAAGDPLPCKQNQIQCSGHSVEARLYAEDTQNEFLPSVGDLLWLRFPPNNKHVRVDIGVKTGDTIGIHYDPLIAKIIVHDCEPQRSWQRLTRALRHSSVAGLGTNLPLLRELSSRTAVQCADTDTGFIERNVNELVHANPTDTGAATALAAFYLWRHDPYCRRHHRRGGADSPWSSANGWRLNLPPELRFNFEMDGVACEVIAKASGNTLETQIDGRCCRVFESMTPDEDLFIVHDGQMLRGTLLMSGENLFVGVNGLFFTVSDSRSAQSSQIDQNSGTVQATMTGRVIQILVKPGDQVTKGDPVVVLEAMKMEHSLTAPVTGQVRTVDTDLDQLVEQGHILATIDTAHTSLTEN*
>MP0532_megahit_272427_731-1093
MKKILIANRGEIACRIIDSCKKLNLHSIAVYSDVDKKSKHVRKANESIHIGGSKAQDSYLSSSKIIDAAQKLKADAIHPGYGFLAENDQFAQQVINAGIVWIGPKPNTIVSMGNKDIARDL
>MP0532_megahit_276073_1-1023
LPLTQSDIQLQGHSFEARIYAEDPSNDFIPCSGTIEALSTPLNSEFVRIDTGIAQGDEISPFYDPMIAKLIVHDDNREQALSRLRQALEQFHLAGFSTNIGFLHNLASHPTFAQGAPSTHFIAEQGDALVSVDSAALEKAQLIAAFAYLESLSAKKETQQSANPWQQLSGFTLNAPQKVDVPFTDLAISAVKTKTGYVVTHNDKSFDIAGSVNQNVCNVFINGEKFTAHVSHFDNSISVMFAALQIKLALNTKHYISSHESDALPLAAPLNGTVVKHLVDVGSTITKGDAVVIIEAMKMEYTLNAPHDGILQSYCFDEGELVSHGALLAIVEDTTAQEAS*
>MP0532_megahit_276524_724-2553
MINKLLIANRGEIACRVIKTAIAQGIKTVAVYSDADRNALHVKMADEAIYLGPSPSKESYLKSHVIIEKAKQLGVDAIHPGYGFLSENAEFAKLCAKNDIIFVGPPASAIEAMGSKSAAKHIMEKAGVPLVPGYHGDDQDESVLKAAADDMGYPVLLKAAAGGGGKGMRQVWSEKDFSQALNAAKRESMASFGDDHMLVEKYLTRPRHVEIQVFCDTHGNGVYLFERDCSVQRRHQKIIEEAPAPNMSAHVREKMGEAAILAAKAINYVGAGTVEFLLDEDDSFYFMEMNTRLQVEHPVTEMITREDLVLWQLIIAEGKPLPKAQNALTLTGHAFEARIYAEDPKNEFLPSTGTLRLLHAPEENDVVRVDTGVEQGDEVSVFYDPMIAKLVVWGENREVALKHLTSALGEYYIDGVSTNIDFLKRVASHPSFVSAELTTTFVEKHHDTLFSETINQDTQHDFPAMALLSILTRSQSPRTLSVWSTAGAWRVNSQHSETLTLISDNKETQVEVKHHFDDSHGYWKVTADGQSFEASGVIIDQTLNATIDGHKRTFSFSQDGEQFTLFNKDTHVKYVVKTASLGDVNSTDDQANFNAPMNGTIVTHLVSKGQ
>MP0532_megahit_279774_2-886
IVWIGPKPNTIVSMGNKDIARDLALKNNLPICPGLKNKDLQKEDLEKKCNEIGFPILVKASAGGGGIGMQIVKNYNELVQSIEKTKNLAKKAFGNSDIFLEKFIKNARHIEIQIFGFGEKKAVHFYERDCSIQRRFQKIIEESPAPKIEPAIINKMAEGAVSFATNQKYEGVGTIEFIYDVDEKKFYFLEMNTRIQVEHPVTETITNSDLVEMQIKFALGMNLNLTEQKNINRSGHAIECRLYAEDPSKNFLPSPGKISKLKIPNTGLANIRLDIGVDEGDEISFYYDPMIAKII
>MP0532_megahit_280419_578-976
ISIFNNDGGREFKIRYNKKIFKIFLAKGEENSLSIIYKGYNLSINILDKFSSNYKVEMTSGSLDTPVPGKVAKVYVKSNQKVRSGDVLAVIEAMKMEHSIISPFDGTVKEISVREGEQVDEGYTIAEIEKSS*
>MP0532_megahit_282379_134-745
MTFTPTKFDTLLVANRGEIVCRVMRTARRMGLKTVAVYSDADATARHVREADEAVRLGPAAARESYLNVDAVIEAAQRTGTGAIHPGYGFLSENGTFVKALEQAGITFVGPPASAIAAMGDKSAAKARMANAGVPLVPGYHGDDQGDALLRSEADKIGYPVMLKASAGGGGKGMRVVESGEGFQAALDGCRRESKAAFGDDRML
>MP0532_megahit_284341_1-771
LDEDDSFYFMEMNTRLQVEHPVTEMITREDLVHWQLTIAEGKPLPKQQNELTLTGHAFEARIYAEDPNNEFLPSTGTLCLLRTPKENDVVRVDTGVVEGDEVSVFYDPMIAKLVVWGENREIALKRLISALGDYYIDGVSTNIDFLKRVATHPAFVAAELTTTFVEKHHDSLFSATSNDAASDDTQVNIPVMALLSLLNRKVSRSDKTPSVWSTAGAWRANANHTETLTLLCNQEEVHVGVKHQRHGTEDAWELSVG
>MP0532_megahit_284546_2-1525
VESGEGFQAALDGCRRESKAAFGDDRMLIEKYLVQPRHVEVQVFCDRYGNGVYLFERDCSVQRRHQKVIEEAPAPGMTTELRAAMGDAAVRAAQEIGYVGAGTVEFLLDSSPGQDGAFYFMEMNTRLQVEHPVTEMITGQDLVEWQLRVAMGEPLPCRQDELTITGHSFEARIYAEDPEQDFLPATGLLTRFALDLEGAGLGADQVRLDSGVESGDTVSMHYDPMLAKLIVHGVDRDAALATLNRALASLDVQGVVTNRAFLQRLANHPGFKNVELDTRFIERNEATLFAPRQFSTEDYASAALIGLHQLAQECESDSPWGRHDGFRLNAPHTIRIALCDPASAQAADNDSAVVVVEGKRATLDTQWQLTIGNSTLTASLQPLEGDAVAVTLNGHRRRLQAYKDGHVVVMAEPSGETRLFWRRIDAIDHGHHETESTLTAPMNGTVVALLVEPGAQVEKGMPLMVMEAMKMEHTMTAPADGSVETFHFQAGDTVSQGAVLLDFAPSE*
>MP0532_megahit_294350_69-578
ILTLLCNQEEVHVGVKHQRHGTEDAWELSVGDNSYNVKGKLVDSALHATINGYKSTFTYSDNDGVFTLFNKDTHAKFSLISASLGDDNDDNGDANFSAPMNGTIVAHLVEKGVLVKKGEPILVMEAMKMEHSIIAPHDGAVEEFFFNPGELVDGGATLLAFSTKEAAEV*
>MP0532_megahit_294424_3-320
HESQLLAVHEDGRTLFTRLDPLAYEQSEDVSDFRLSAPMPGNVIRVLVKAGDEVSSGQPLLVMEAMKMEHTIVAPANGIVEEVLFQPGDLVQNDAKLVEFSLLDE*
>MP0532_megahit_295032_1374-1667
MTFTPTKFDTLLVANRGEIACRVMRTARRMGLKTVAVYSDADATSRHVREADEAVRLGPAAARESYLNVDAVIEAAQRTGTGAIHPGYGFLSENGTFV
>MP0532_megahit_295476_1-1041
AQDSYLSSNKIIEAAQKVKADAIHPGYGFLAENDKFAQKIIDAGIVWIGPKPNTIVSMGNKDIARDLALKNNLPICPGLKNKDLEKDDLEKKCNEIGFPILVKASAGGGGIGMQIVKNYNELVKSIEKTKNLAKKAFGNSDVFLEKFIKNARHIEIQIFGFGEKKAVHFFERDCSIQRRFQKIIEESPAPKVESTIINKMAESAVNFATNQKYEGAGTIEFIYDVDEKKFYFLEMNTRIQVEHPVTESITNSDLVEMQIKFALGIDLDLKEQNKINRTGHALECRLYAEDPSKNFLPSPGKISKLKIPNTGLANIRLDIGVDEGDEISFYYDPMIAKIISKGANRVE
>MP0532_megahit_295962_3-173
MINKLLIANRGEIACRVIKTANAQGIKTIAVYSDADKNALHVQMADEAVYLGPSPSK
>MP0532_megahit_296603_2-580
IAVYSDADKNALHVQMADEAVYLGPSPSKESYLRGELIIEKAKELGVDAIHPGYGFLSENAEFANLCAKNNIIFVGPPASAIEAMGSKSAAKHIMEKAGVPLVPGYHGDDQSEAVLKGAADEMGYPVLLKAAAGGGGKGMRQVWSEKEFSQALNAAKRESMASFGDDHMLVEKYLTRPRHVEIQVFCDTHGNG
>MP0532_megahit_296782_2-1147
IHPGYGFLSENAGFAQAVIDAGLIWVGPKPSSIEAMGLKDAAKKLMRAAGVPVTPGYEGEDQSVERLKQEADAIGYPVLIKAVAGGGGKGMRKVDAAADFEAMLESCRREAKASFSNDEVLLEKWITSPRHIEVQVFGDSHGNVVHLFERDCSLQRRHQKVIEEAPAPGMDDTTREDICAAAVRAAKAVDYEGAGTIEFIADASEGLRADRIFFMEMNTRLQVEHPVTEEITGVDLVEWQLRVASGEPIPLKQEDLFIDGHAIEARLYAEDPAGGFLPSTGALDHFDLGVEGRIETGVEEGDRISPFYDPMVAKLVVWGETRGDAIDQLAGIAENVEIWPVKTNAAFIANCLRDEDFEQANLDTGFIETKLDDLVSSDEADD
>MP0532_megahit_298345_1-528
EAEGTPPIPVVATRSASHSTWQLSVNRNGEESNHYEGKLQRLDGDAVAITLDGHRRRLLARTELSAGGETIILTAAGFESRLIWRRSDRVDHLSHEVAAKLSAPMHGTVVALLVEPGQPVEKGTPLVVVEAMKMEHTLSAPAAGAVEAFHFKVGDAVAQGDELLAFASAEATEGV*
>MP0532_megahit_300351_2-739
GVDEGDEISFYYDPMIAKIISKGANRVESINNMIKYLKEFEIEGINTNKSFLISVLQNKNFVDANFNTKFIENNLATFIKKKEDILPAKQQEATKINQEYSDKDVKAFEKIVAKTPKIKNGQDYTEKDLKAFENIVSSKDKKTQAEVKTEVKNVPGKIYDTPKFLPAGDKYMLIEFGNVMNLELNFTAQNLAKAIKDHKVKGVYETSPCFASMLVHYDPEEIKFNDLKNELKSLIDSLGPADDIEI
>MP0532_megahit_314248_9061-10995
MFDTILIANRGEIACRVMETAQAMGVRCVAVYSDADRAAKHVAMADTAVHIGGSAPADSYLRGEVIIQAALDTGAQAIHPGYGFLSENPDFVDAVEAAGLVFIGPSAKAIRAMGLKDAAKALMVEAGVPVVPGYHGADQDDALLAAEADKIGYPVLIKAVAGGGGKGMRLVEAADGFQAALESARSEAKTAFGNADVLVEKFVTKPRHIEVQVFGDGKKAVHLFERDCSLQRRHQKVIEEAPAPGMTPEMREAMGQAAVTAAEAIGYAGAGTIEFIVDGSGGLQTDGFFFMEMNTRLQVEHPVTEAITGVDLVAWQLRVAAGEGLPLRQDELSIHGHAFEARLYAEDVPKGFLPATGTLTHLQFTPACRADSGVRAGDTISPFYDPMIAKVIVHGDTREIALSRLRAALTGCEVAGTVTNLAFLGALAAHEGFAAGDVDTGLIARDIDDLTQAPEVEPRHAALAGMAALSLLDPAEGAGFTLWQPLRRAVGLTWGGEDHLLQVQVVSADHQIWTVDGTEVVAQRIGGRWSVGGQQAAAVSVAEGRVTVFDGYGLVFDVIDPLARAAGGHGDGNLIEAPMPGLVRVVDAKVGQTVTKGDRLAVLEAMKMEHSLLAARDGVVAEVLAQAGDQVEAGVALVRLEPEA*
>MP0532_megahit_315229_1957-2331
MSLTNAPRPLRSVLIANRGEIACRVMRTARRLGLRTIAVYSDADANARHVREADEAVRLGPAPARESYLDIDKVIAAAKLSGADAIHPGYGFLSENAEFVAACEAAEIVFVGPPASAIAAMGDKA
>MP0532_megahit_317044_367-852
MTTRRLQQLHPPESAPVETGDGADIEIAATSPNRWEGHVQLDDGRTASFLAHRDGQQVHVWIAGESYVFTPPTPAARARRPGQPASGDIVSPVPGVVMTVLVAADEIVEAGQDLVIIESMKTEHLVKSPRDGTVERVLVQEGEQVERGVVLVVVVGIGEER*
>MP0532_megahit_318154_2-688
KIEPTIINKMAESAVSFATNQKYEGAGTIEFIYDIDEKKFYFLEMNTRIQVEHPVTEAITNSDLVEMQIKFALGMDLDLIEQNNINRTGHAIECRLYAEDPSKNFLPSPGKISKLKIPNIDLANIRLDIGVDEGDEISFYYDPMIAKIISKGSNRTESINNMVQYLKEFEIEGINTNKSFLISVLQNKTFEEANFNTKFIENNLASFIKKKDDILPIKQQDAAKSKQEY
>MP0532_megahit_318657_12584-14701
MFSKILIANRGEIACRVAATAKRLGVSTVAVYSDADREAKHVPVCDEAIYLGGSAPKDSYLKGDAIIAIAKQTGAEAIHPGYGFLSENADFAQACQDAGLVFIGPSAEAIRAMGGKSESKRLMEAAGVPLIPGYHGDNQDAQFLQQQADDIGYPVLIKASAGGGGKGMRIVEQSSDFVDLLDSCRREAITSFGNDQVLIEKYALKPRHIEIQVFGDTHGNYVHLFERDCSVQRRHQKVLEEAPAPGVDRAMREAMGTAAIEAARAVNYVGAGTVEFIVEQREGTMNFYFMEMNTRLQVEHPVSEAITGVDLVEWQLLVAAGQPLPKSQDDLTINGHAIEARICAENPDNNFLPATGTLFTYQKPEHSTFVIDKNGADVRIDDGVREGDVISPFYDSMIAKLIVHAPTREQALARLDRALAQTRIVGLPNNVAFLRYILNTDSFSTANLDTALIEREQDKLFDQHPLGLSTLVVTAITQQLASEAVLQKIDNDPFSKPTGFRAYSDYTRSFSLIYNEQSYIACISNWHNASCFDNKKGSENLSSFALVIGKEIANTQDDSNINVAAQTETVYEGQVSYDSSDAHNHTLWLEDARISAQSWVNNETVYVFTDSGRDEITLIDVMAHVGEDTAAVGSLKSPMPGQVVAFKVAIGDTVKKGEPLAVIEAMKIEHTITAPTDGVVAELLFAAGDLVADGDELLRIDSESE*
>MP0532_megahit_318865_744-1322
EDFEQANLDTGFIETKLDDLVSSDEADDDIWQSAADFIALAETEDHEDLPIGLRLNAPGVLSATLTHKGETRTVSAARAGTESFATGFVDPARAVVFADGQSFVFERQSRGSGAAAAGDGAILAPMPGKVIAVDVAEGDTVTAGQRLMVLEAMKMEHALTAPFDGTVTELAASEGGQVQVEAVLAVVEPKEE*
>MP0532_megahit_323272_537-2525
MFNKILIANRGEIACRIIQTAHRMGIRCVAVYSDADANARHVAMADEAFHIGPAASAESYLKTDTIIDIARQSGARAIHPGYGFLSENTGFAEACEANGIVFIGPPSSAIAAMGSKSAAKAIMEKAGVPLVPGYHGKDQSPELLRAEAEKCGFPLLLKAVAGGGGKGMRVVETMADFDDALAAAQREARNAFGNPDMLIERYLTQPRHVEIQVFCDQQGNGIYLAERDCSVQRRHQKVLEEAPAPGLSEDTRKAMGEAAVKAAQAINYVGAGTVEFLYDVDGSFFFMEMNTRLQVEHPVTEMVTGQDLVEWQLKVAWGEPLPLAQEQVKTRGHALEARIYAEDPDQDFLPATGTLRYLRTPEESAHVRVDTGVTEGDEISIHYDPMIAKLIVWDETREQAINRMVQALEQYRIAGVKTNIRFLHALVDAEPFRQAELTTGFIDDHRELLFPASGPDTDKVLVLAAGFLLEHRKSREVVSTDPWSPFGRQNSWRLNSDYAEPLALQMGEEMVELRVLEQDHGYQITLSDNRYTLQASLQEDYLQAVINGHRLCVYGNLHNDELVLFHEGNSITCKLYRERWETEDLAGDGSLSAPMNGAIVAVQVQAGDKVTAGQTLVIMEAMKMEHAIKAPADGTVSEVFFAQGDQVSEGTELIAIEIEETA*
>MP0532_megahit_323371_2-628
RIIDSCKKLNLHSIAVYSDVDKNSKHVRKADESVHIGGSKAQDSYLSSNKIIEAALKLKADAIHPGYGFLAENDKFAQQVIDAGIVWIGPKPNTIVSMGNKDIARDLALKNNLPICPGLNNKDLQKDDLEKKCNEIGFPILIKASAGGGGIGMQIVKNYNELVKSIEKTKNLAKKAFGNSDIFLEKFIKNARHIEIQIFGFGEKKAVHF
>MP0532_megahit_323682_3-590
NAEFANLCAKNNIIFVGPPASAIEAMGSKSAAKHIMEKAGVPLVPGYHGDDQSEAVLKGAADDMGYPVLLKAAAGGGGKGMRQVWSEKEFSQALNAAKRESMASFGDDHMLVEKYLTRPRHVEIQVFCDTHGNGVYLFERDCSVQRRHQKIIEEAPAPNMSQSVRKKMGEAAILAAKAINYVGAGTVEFLLDEDDS
>MP0532_megahit_324890_2-1663
MSLANAPRPLGSVLIANRGEIACRVIRTARRLGLRTIAVYSDADANARHVREADEAVRLGPAPARESYLDIEAVIDAARRTGADAIHPGYGFLSENAEFVAACERADIAFVGPPASAIAAMGDKSAAKARMETAGVPLVPGYHGDEQNDDHLKAEAEHIGYPVLLKASAGGGGKGMRVVESGDAFQAALDGCRRESKAAFGDDRMLIEKYLTQPRHVEVQVFCDSQGDGVYLFERDCSVQRRHQKVLEEAPAPNLPSALRQQMGEAAVRAAQEIGYVGAGTVEFLLDAASEAVSNTETSEAAHFYFMEMNTRLQVEHPVTEMITGADLVEWQLRVAAGLPLPKAQDKLTLTGHAIEARLYAEAPDNDFLPATGTLERFGLDLNASGLAPDRVRLDSGVEAGDEVSMHYDPMLAKLIVHGEERGQALAEMDRALAALDVSGVTTNRRFLQRLVTHPDFIAARLDTRFIEHHHDALFASEPLSNAEFACAALVALDQLDRANDERSPWERRDGWRLNAPQHVRLAFAEAEGTPPIPVVATRSASHSTWQLSVNRNG
>MP0532_megahit_324903_3-953
QSGIVFIGPSAEAIEQMGAKDQAKCVMENAGVPVVPGYKGAEQSPEFLHAEAEKIGYPLMIKAVLGGGGKGMRVVRKQTDFTEALESARNEARNAFGDDLVLLECFVSGPRHIEFQIFGDQHGNVIHLFERDCSLQRRHQKIIEESPSPFLDDELRSSMAEAAVAAAKAVKYTGAGTVEFIVGDDRGFFFMEMNTRLQVEHPVTEMISGLDLVEWQLRVAADEKLPLTQHEVNQTGHAIEARIYAENPETGFLPSIGTLQRLALPETFQKIKNKEDNNSQSWSSIRIDSGVEQGGEISIHYDPLIAKLVVHADSRKQ
>MP0532_megahit_328157_1-1167
EDQSVERLKSEADAIGYPVLIKAVAGGGGKGMRKVDAAADFEAMLESCRREAKASFSNDEVLLEKWITSPRHIEVQVFGDSHGNVVHLFERDCSLQRRHQKVIEEAPAPGMDEATREEICAAAVRAAKAVDYEGAGTIEFIADASEGLRADRIFFMEMNTRLQVEHPVTEEITGVDLVEWQLRVASGEPIPLAQDALYIDGHAIEARLYAEDPNGGFLPSTGALDHFDLGTEGRIETGVEEGDLISPFYDPMVAKLVVWGETRDEAIDQLAGIAEGVEIWPVKTNAAFIANCLRDEDFENANLDTGFIETKLDSLVSSHEADDGIWQNAADFIALAELEEHDDLPMGFRLNAPGVLATTLLHKGQSRTVAAASSLNELDATGFVDPARA
>MP0532_megahit_329434_3-746
ATIRIDSGVEQGGEISIHYDPLIAKLVVHADSRKQAIRTMQTALAQSGVLGVETNLGFLQSILQHPYFDAGKMDTLFVDSNLESLLEENQDSVDWVCWGTAIACLLEDYAESETKAQESMEPCSPWNSLNNWRTGFPEPHRVQLRNQQGTETEVMIIKENNSFRILNQNEGILVTVSRHGDLLDLSWNTKGLEEFGHHLLVLIHESQLLAVHEDGRTLFTRLDPLAFEQSEEESDSRLSAPMPGNIIR
>MP0532_megahit_330952_2589-3098
MRRILEVDGEEIPVWLASTRQGHVLHMGEREIPCTLDEAAGRGAYVLEISDTRIPMRIAVDESATFIHFGGRAYEIGRTDPADALDRAGSGASQDQMLAPMPGVVVSVSVAPGDAVKEGAPMLVIESMKLETTVTAPRDGIVAELPFATGDSFGGKDVLLRLEPQEETD*
>MP0532_megahit_333826_20575-22581
MKIKTLLIANRGEIACRIARTARASGITPVGVHSQADANALHVREIGHSVCIGGGPASESYLKIDAVIDAAKSVGADAIHPGYGFLAENSEFARAVEAAGMIFMGPTPDTLDRFGDKASAKKAAVAASVPVISGAEGARSDPHEIATEVRAMGLPVLLKAVGGGGGRGQRLVTDETTLEEDIEGALREARSTFGSEGLLLERFLPEARHVEVQIAGDGKGHVVHLFERDCTLQRRHQKVIEEAPAWGLPRTLLDQIAQDAVRLGETLDYRGLGTVEFLVAGEEYFFLEVNPRIQVEHPVTEAITGLDLVALHLRIAEGAGLGLVQDDLAINGHAVEARLYAEDPAMQFAPSTGTLTTLSLPDGLRIDSGVEEGDAVTPFYDPMIAKLIVHAPDRETALARLATALDHVAVEGVQTNRAFLTALARNPEFEQMQVHTRWIDGKLDALTQSGPLARPELWKAAAAILFVAASRSDASANPWTNRDTFTGWRLGLGGGPIEVVQRVTLTDSADTSEELRVGPVKARGRYTVLTENGIAATLSMREVAPGRWRVSEGDTVYLIDARIHAGVIEMATPEGRLVYRPAAPLDFAGGDAAADRAVASPLTGMIVEIKVADGQPVAEGDVIAVMESMKLEISIRAAAAGIASNISVSNGDMVDRGQVIAEILPSEE*
>MP0532_megahit_334346_372-875
MRRIYQIDGEETECWLSHDGRSMILNTPDGAIPCQLDAAEAPGGYTLRVRGRTYDMRVAVGPDATFVHLNGRTFAIGRVDPAERLAGNDGGAVDDRIVAPMPGVVVSVNAKAGDQVKEGQPLLVIESMKLETSLTAPRDGVIAEIPFAAGDSFGLKATLAQLAPEEE*
>MP0532_megahit_334346_7169-9172
MSFTRVLIANRGEIARRIQRGCRKLGLETVAVFSEADRDAPFVIEADHAVCIGGAAPSESYLNVDAILDAARATGAGAVHPGYGFLSENAGFAAAVEAAGLVFIGPEPGAIAMMGSKIEAKAAAEAAGVPVLPGYRGTDQSDARLLEEARALGTPLLVKASAGGGGRGMRLVTDLADAPEAIASARSEAKGAFGDAAVFLERYAPRARHVEVQVLGDSHGTLLHLGDRDCSLQRNHQKLIEEAPAADLPEDLRDDMRAAAVRLAQSIDYRSAGTVEYLYDPSRGEYYFLEMNTRLQVEHPVTEAITGIDLVEWQLRIARGEPLTLAQTDVRFDGHAIEVRIAAENPAENFRPETGRITLWAPPAGVRLDSGVAAGSVVGHHYDSMLAKLIVHAPDRAGAIRRAVAAIDTFAVGGVGLNLSYQRALLTHADFQALRHHTSGLPEMFPDGWTQPTPDTRDTGLAVMALHLHLAPAGTSPWESLGAWRLTAPAGRRGAASYWTTSLDDPIRISGTPETLVAVLPDGQSLTTKTAAMAADRLSGRVDGVPFTRIAHVERAGDHWRVHLQTPAGMTLTDLRTLEDRHLARASVGASGADLLTAPMPGAVAEVRVAPGDTVAAGDTLVVLEAMKLLQSLPAPVAGVVAEIYCAPGDTVAGHAPLVKLDPEEQT*
>MP0534_megahit_3376_138-602
MTFDVDVNGQVRSVKIDRVIGVDNRFTVTVNGRQHVIDARRLDQSSLSVIFCDQNFSSHMVTIVDSGRRATVAVEKSSCVFQIGLNTDRSVFTTDTTSATVADGLQEITAPMPGRVVKLLVAAGDPVIKRQGIVVVEAMKMENVLCSPVDGTIEE
>MP0534_megahit_4603_2-664
SRALLRLQKALREYRLTGLTTNVDFLHRLASHPEFVNTNLTTEFIQQHQDALAPDSSVNYQQIATEAALFDIIQRQQQRGSSPWQSGNAFRVNSAATHSIPLQFNDDHYTIALVETGKGEFTQHIDEESIHWQVSLTDDKLTLTAGDMRYSRYVSADDQQITVFTDNGPVTFHRHRVADTLSDDTAHGGHVAPMNGTIMEVLVTKGDTVEKDQALVIMEAM
>MP0534_megahit_7528_1-597
EQIDVAVAQATQRIQQDIAKLVVWGENRELALSRLYQALGDYHISGVTTNIPFLRKVANSQAFKQAELTTTFIEKFADQLTFDESESRGLPLPAMALYVLLDRASNEKMGRHVSERDHTSPWQQLGTWRANSTYEETLSLEVNNHTIRVEVQHIKRLTVTEPRQWRIKLPEQEVVVSGSLNGNTLQATIGEVKSAFTVV
>MP0534_megahit_13445_3-944
LRQNLTETALIAARAINYVGAGTVEFVVDRQDNFYFLEMNTRIQVEHRVTEMLIRQDLVEWQFRIAAGELLPMTQDQISIDGHAIEARLYAENPARKFMPSPGVVTHLRFPKNKPGLCVDSALTAGDEVTPYYDPLIAKIIVWGIDRNAALDSLQRALNDVQVSGVDTNLNLLSQIVRHEQFIAGEHDTSFIERYGEQLITSPKPASELVLALAALYLLLEREREAVAVASHTDDPYSPWAMNDSWRLNQPAKDMIQFVEGDCVVDVGVMVDEGQYTLDLSNGAILVNGRLRGEHDVDAVLGGMQIRGTVVRVE
>MP0534_megahit_31012_297-533
SHPDSTDSDGTIRAMMPGKIISVEVKQGDSVKQGDLVCVMESMKMEQNILAAIRGQILEVHIKSGDTVEHGATLIKIG*
>MP0534_megahit_38293_577-900
AKNFFPSPGTLETFELPEDLPGIRVDAGVRAGDAITPFYDPMIAKIIAWGEDRSTAIDRLRGALEATRVEGLATNREFLIAVLKDPDFNSGAVWTGFVEERRKSLVA*
>MP0534_megahit_48562_2-820
AQADIQLQGHSFEARIYAEDPSNDFIPCSGTIEALYTPANSEYVRIDTGIAQGDEISPYYDPMIAKLIVHDDNRDQALSRLQQALTQFHLAGFSTNISFLYNLAIHPRFKQGAPSTHFIAEQGEALVTIDPSLLQTSRLIAGFAYLASLGSNTSSANPWQQLHGFSLNAPQQVNIPFSDTPLNAIKTAQGYSMSINDNTFEVQGELADGYCNVSINGAKHTAHVSHVDNAITVMNQALQTKLECVDKHFISSHENEALPLAAPLNGTVVKHLL
>MP0534_megahit_50083_2-346
MEWSVGDDSRRYTAALVDSDGALSLSSLQLDGMELDSPDVSITRDNLHGRLRVEIAGTPRLVHVAKVGDVWWIHLDGRIHVVRAHEPGSAVAEPAEGSLSAPMPGTVLEVHVKEG
>MP0534_megahit_50083_356-814
AVGRLSFWKSPQGPGIRVDSGVRQGDVVITDFDPMLAKLVVHAPTRQAALRRLDTALADFVALGVTTNIGFLRNVAAHHAFASGNVTTEFLDSTSSSEFAEPGADPAVLVAIASAAQRLGMDRAPSDDASDSVDEHTGHSGDPFRTLSRSFP*
>MP0534_megahit_51724_2-673
GKGMKIARSEKELFLGIDSAKREAKSSFGNSKLIVEKYLENARHVEVQILGDMEGNIQVLSDRDCSTQRRYQKIIEESPAPGIDKEIRNEMAIQAIKVAKKVSYLGAGTVEFLLYKNKFYFIEMNTRLQVEHPVTELIYGIDLVEWQIRIANGENIKIDSCNKGHAIEARIYAENPELDFLPSPGKISNLTIPKSKNLRIDFGYSEGGDVPPYYDPMLGKIIAL
>MP0534_megahit_52766_1-564
RHIEVQVLADNHGTVVPFVERECSIQRRHQKVIEESPSPVITEKTRRALAEAAIRLATSVGYTNAGTIECLYDERSEEFYFLEMNTRLQVEHPVTEMVTGIDLVRWQLRIAQGEPLTIDPERALTPDGHAIECRVYAEDPAAGFMPSPGLLETYREPAGPGIRVDAGVESGFEVPMFYDSMVSKVISH
>MP0534_megahit_53496_3-854
MIKKLLIANRGEIACRVIKTAKQLGIQTVAVYSQADCNSMHVNMADEAVLLGPAPSKDSYLKYEAIISHAKNLRVDAIHPGYGFLSENADFAQQCEANNLVFVGPPASAIQAMGSKSAAKRIMEDAGVPLVPGYHGDDQTPATLKKAADDMGYPVLLKAAAGGGGKGMRQVWHEDEFYPALQAAKRESMASFGDAHMLVEKYLTRPRHVEIQVFCDTFGQGVYLFERDCSVQRRHQKIIEEAPAPNMPEGVREQMGEAALKAASAIHYVGAGTVEFLLDDDGAF
>MP0534_megahit_60076_313-549
IGRVLRHPRVVDGRVDTAFLETELDGLLAQTEDDDRRALAVAAALALHDRLEPVAATGSTTTGRADDPWTTLGGWRLS*
>MP0534_megahit_60715_412-681
MNTHTLKKILIANRGEIACRIMRSAKQMGLTTVAVYSDADKHAQHVKMADEAYHIGPAPSKDSYLVTDKILQVAKTSGADCIHPGYGFLS
>MP0534_megahit_64416_1-333
IAWGPDRSSSLRRMELALSQFPVMGLVTNISYLRHVIHHPRFVEGAYDTGFLTEDSDTGRPQVSQEGLNLAWALAAWATQGVSSQGPAIHAGAAEAQNNPWRNAGKLRLP*
>MP0534_megahit_74829_1-936
EDLSISGHAFEARLYAEDVPKGFLPATGTLTHLSFTPQTRADSGVRAGDTISPFYDPMIAKVIVHGATRDVALSRLRAALKGCEVGGTVTNLAFLGALAGHEGFAKGDVDTGLIARDIDALTAQPQVPGRHFALAGMAALGLDQPQAEAGFNLWRPLRRQVMLGHDGEEHLLKVRVLSEDMQLWTVADHELRAERIAGRWKIDGHVAPAVSVAGDVVTVFDAYGIAFDVIDPLARAAAAHGDGNIVEAPMPGLVRAIDAEVGQSVAKGDRLAVLEAMKMEHSLLAARDGVVAEVLAQPGDQVEAGAALVRLE
>MP0534_megahit_77967_3-746
GFLSENSEFANVCEANNIAFIGPPASSIEAMGSKTRAKEIMAAANVPLVPGYYGDKQDPSFLQAEAEKIGYPVLIKAAFGGGGKGMRIVSKASEFISALEGAKREATAGFGNDLVLLERYVDQPRHVEVQVFADNYGNCVYLGDRDCSLQRRHQKVIEEAPAPGLSDSLRKEMGEAAVRCALAIDYRGAGTVEFLLCGDEFFFMEMNTRLQVEHPVSEMVTGVDLVNWQINVASGLALPLAQADIQLQ
>MP0534_megahit_78245_1-492
MFESILIANRGEIACRVERTARALGLRTIAVFHHEDRNAPHVTMADEAHLLQADVPSAAYLDIEQIIGIAKAADAQCIHPGYGFLAENAAFAEAVEGARLTFVGPQAEVIRLMGDKIRSREFAEKLGVPVAPSVKQEGDLDAFVTAATQIGFPLLIKAAAGGGG
>MP0534_megahit_81106_553-858
AAGFESRLIWRRSDRVDHLSHEVAAKLSAPMHGTVVALLVEPGQPVEKGTPLVVVEAMKMEHTLSAPAAGAVEAFHFKVGDAVAQGDELLAFASAEATEGV*
>MP0534_megahit_82822_255-815
MSSGLIRELGPAEGPVLSYEITSLAGQEVTLKVLVDGQEIELSITAAGNGLGWCRTSGGRAHRFLLARVGDELHLWLDGYLFVYERVDVGPLDARRPARQDQAAAGDDILAPMPGTVAEILVQVGDQVEPGQTVMIMESMKMELLITSHRAGVILRLAVEPGSQVDKGMRLLQLQEPLLEDKPGDD*
>MP0534_megahit_86797_706-882
STITKGDAVVIIEAMKMEYTLNAPHDGVLKSYCFAEGELVSHGALLAIVEDTTAEEPA*
>MP0534_megahit_88083_2-520
CSVQRRHQKVLEEAPAPALTEKTRKDMGEAAIRAAQAIDYVGAGTVEFLFDQSGEFYFMEMNTRLQVEHPVTEMITGQDLVEWQLLVASGQPLPLAQNDIQVNGHAFEARIYAEDPDNDFLPCTGTINHLRTPAEINGVRIDTGIEEGDEISAFYDPMIAKLIVWDTDRSRAL
>MP0534_megahit_89630_974-2878
MKIQKLLVANRGEIACRIFETCHGLGIATVAVYSDADARAKHVREADEAIHIGPSPAPESYLKVEAILAAAKATGADAIHPGYGFLSENADFAEAVEKAGLIWVGPSAKAIRSMGPKDEAKRIAEEAGVPVLPGYRGEGQELETLARAAKDVGFPLLIKAVAGGGGRGIRLVSKAGELKAELESAVREAESSFGDGRVMLEKLVEQPRHIEVQVFGDAHGNVVHLYERDCSLQRRRQKVIEEAPAPGMPDDVRAAMTDAAVKLAQAVGYQGAGTVEFIVDGSKPLGVDTFWFLEMNTRLQVEHPVTEMITGQDLVAWQLLVASGEEIPLAQDEIPLMGHAIEARICAEDPADGFRPGAGLILEFGLLQPIDGETIRWDAGFETGDRVPSNYDSMIAKLIVHGEDRDAAVDLLTETLSHTQLSGVPANTGFLRRCAQSDAFRDGTHHVNWIAEQGDALTQPPAAHQHASVLAVCDIELDDSAAVTPWGIRDGFRANGAPVRKAAVAVGADVDWFDPSEHDVDPDAPLPFVTDISPRRYAVTTGGDNVLVEVPDYDADVEAVLGGDSVSAPMPGKLLAVHVKPGDTVTKGDPVAVMEAMKMEHTLPAPRDGVVESVEAAAGDQVAEGDVLVHLEAE*
>MP0534_megahit_89713_460-780
MWALQLRGRRYRADVVDDRAKAMRDLGSAGSALEGLAPLRAPMPGLVVKVEVEEGELVEAGGRLLVVEAMKMENSLTAAAGGRVGTIHVVAGQTVEKDEILMDMLPP
>MP0534_megahit_90741_1-504
HVKILVANRGEIACRMIRTARRLGIRTIAVYSDADAQALHVAMADEAVRIGPAPVRESYLLGDRIIAAARDAGADAIHPGYGFLSENAAFAQAVTDAGLVWIGPDPSSITAMGLKDAAKALMADAGVPVTPGYLGEDQDPDRLASEAAQIGYPVLIKAVAGGGGKGMR
>MP0534_megahit_95240_149-577
MSLTNAPRPLRSVLIANRGEIACRVMRTARRLGLRTIAVYSDADANARHVREADEAVRLGPAPARESYLDIDKVIAAAKLSGADAIHPGYGFLSENAEFVAACEAAEIVFVGPPASAIAAMGDKASAKARMANAGVPLVPGYH
>MP0534_megahit_95809_3-716
IWIGPRPETIEAMGDKQRARDLAQKAGVPVAQGSDRLLPGALDGLEEMAEAVGYPLLVKAAAGGGGIGMRRVDGPDKLRKTVESTQSTAERSFGDGSVYLERFIPKARHIEIQVFGFGDGRAVHLFERDCSLQRRFQKIIEESPAPEFPREAVAGMAESARALAASQDYTGAGTVEFVADAETGEYFFLEMNTRIQVEHPVTEMVTGCDLVGMQLRLAAGEQFFDTLASVGQNGVAME
>MP0534_megahit_102197_249-767
MRETFIDDIDASRWDVSLMRSGAGLILSSATRDGESVDVSQFSVEPGDDSGTLWLVQGDDRRQARLAKVGDDWWVHFDGHVSRIRVAEPGATRAATAGAGLTAPMPGKVLAVMCAEGDSVEAGQALMVLEAMKMENRICAAVSGKVSAICHDVGAQVDQGALLIEIEPAGDH*
>MP0534_megahit_104368_1-603
LVKAAAGGGGRGMRIVQRPDDLEQALESASREAASSFGDGRVFLERYIPAARHVEFQVLADSAGNTIHLLERECSVQRRYQKVIEETPSPALDQDLREVMGRSAVAVARSAGYYNAGTVEFLVDAQTGEFYFLEMNARIQVEHPITEETLKLDMVDWQVRIASGEPLALSQDEIRPSGHALECRIYAEDPYSNFAPATGRL
>MP0534_megahit_107804_1132-1632
MDWSVGEDSRRYTVALNDSDGALRLSSVQHDGMELDSPEISITRDDHHGRLRVEIAGTLRLAYVAKVGDAWWIHLDGRIHIVRAHEPGSARTEPSEGSLSAPMPGTILEVHVKEGQRVRKGQTLVVLEAMKMEHRIQAPKAGEVTNLHFSEGDRVDMGEILVQIGD*
>MP0534_megahit_108101_30-518
MAESYRCGDSQHTVELRLRAGEFSGEVDGKPVEGFLAELEPGLLEVDAGAGAVQVHFVQDGRRIWVHCHGQAWELERVATARQGEPEAASDQLLSPITGKLVELRVSAGDSVAKGDTLAVLEAMKMEHRLRAPRDGTIAQVTATAPGGQVRERELVVELVAE*
>MP0534_megahit_108873_1-780
LVANRGEIALRIMRACRELGIETVAVCSSIDAETPHTRAATQSVTIGPPHPRDSYLSIGAVIDAARTTGADAVHPGYGFLSESPEMAAACVDAGLIWVGPPADVIGRLGSKIEARRLMQAAGVPVVAGETPADQTDVGLTEAARRLGYPLLVKASAGAGGRGMRVVREPDRLHEALGEARREAEGAFGDGTLYVERLLTRPRHIEVQIVADHHGHVVHLFERECSIQRRHQKVIEESPAPHLTAGVRQRLTTAAVRAAQA
>MP0534_megahit_111550_3-521
GLAGANIDSRDPLALFSYDQAVKAAQSANDAESVAVSPDLQGPNGSIGLPAPMQGTIVSVHVRVGDEVRLKEQLVVMEAMKMEHVITSDRGGIVRRVTVAVGDTIRQGFPLVFIEDAEVEGVADDGVEAIDPDYIRPDLEELNRRRSYIYDENRPDAVARRRKWKHRTARENI
>MP0534_megahit_114597_394-714
MFKKLLIANRGEIACRVIRTAQRLGICTVAVYSEADQDGLHVDLADEAILIGASPVSESYLDIDRVLQACQSTGADAVHPGYGFLSENTGFAEACEANDLVFIGPPS
>MP0534_megahit_120459_3-632
IANRGEIACRVIGCCKKLNIHSIAVYSDIDKNSKHVRLANEAIHIGPSKAKESYLSTENILDAALKTNADAIHPGYGFLAENDQFAKKIIDSGIVWIGPTPETIISMGNKETARALAAESGVPICPGINQNELEEGLEEKCKTIGFPILVKASAGGGGIGMQIAKDYNQLKEVIEKTKNLAGKAFGNSDIFLEKYIANARHIEIQIFGYG
>MP0534_megahit_129625_1-543
GIAQGDEISPFYDPMIAKLIVHDDNREQALSRLRQALEQFHLAGFSTNIGFLHNLASHPTFAQGAPSTHFIAEQGDVLVSVDSAALEKAQLIAAFAYLESLGAKKVTQQSASPWQQLSGFTLNAPQKVDVPFTDLAISAVKTKTGYVVTHNDKSFDIAGFVNQNVCNVFINGEKFTAHVSH
>MP0534_megahit_132607_35-685
MFNKILIANRGEIACRIIQTAHRMGIRCVAVYSDADANARHVAMADEAFHIGPAASADSYLKADTIIDIARQSGAQAIHPGYGFLSENTGFAEACEANGIVFIGPPSSAIAAMGSKSAAKAIMEKAGVPLVPGYHGKDQSPELLRAEAEKCGFPLLLKAVAGGGGKGMRVVETMADFDDALAAAQREARNAFGNPDMLIERYLTQPRHVEIQVFCDQ
>MP0534_megahit_135835_3-614
DAAVRAARAIDYRGAGTVEFLFSPEGEFFFMEMNTRLQVEHPVTELITGEDLVAWQLAVAEGRPLPKSQEQIQRHGAAMEVRLYAENPYQQFLPSAGRLEQLRWPEQVRVDSGFEAGDRVSDHYDPMIAKLISHGGDRDQARRRLVAALDDLAISGVHHNAAFLHRVLSSPVFADAELDTRLLEKHPDLMTPAPADSDLVAVAA
>MP0534_megahit_137939_3-779
MSDIISFAPESTWQDQFTFVHVKCLIVCRGPIRLEAVECFESLGAQCGILLSEKDSILYPQTIAPELRRLKNRQAQVHHVPDYIGTSREERLARMDEIVRIGTENGYTHLFAGYGFMAEDAEFVQRVEEAGLVFVGPGSSVIHRAGSKDEAKQLARRLGVSVTPGEDRISARTLLRQAEGQPQPHLQQIVQQHGLELPEEWLSGEPLDQAEAVLQAAYRKRVDLFSTEDLIQETERCTNEIWTDNPGRRIRLKHIGGGG
>MP0534_megahit_142294_2-595
AAAGAVAQRPATGNDPWGALPGWRPLGQKRTLIPLRVGEQAHTVVLDNDQARVDGGEPAPFHLRRRGTAFELHWGERRLAGHLIEPQDGDARHTAVFVHGQDYPVEIHPARESDRAGGQDGFIAPMSGTIVACHVAAGATVAAGDAVITLEAMKMEHTLRAGAAGTVERFHVADGDSVAEGTLLVDFNSLDSETEAQ*
>MP0534_megahit_143057_3-641
FLDENIKDLVIGKAEQKSKGKKQGAKLAGAQIDSTDPLAVLDHGKGGSLTSSESQNVVEMRIEDLPEGMVAIKAPMQGLIVNFEVKPGDKVWEGKPVAIMEAMKMEHELLSKVSGEVKELTVNTGDTVYEDHPLIYIMTSDVEIPESNKQEQLDLDYIRPDLQEAINRKQAGYDINRPEAVAKRRKTGHRTARENIEDLCDKGSFIEYGSVVL
>MP0534_megahit_143916_1-1230
NQKYEGAGTVEFVYDIDNKKFYFLEMNTRIQVEHPVTEQITGLDLVEMQIKFALKINDYTLPQDKILRSGHAIECRLYAEDPSKNFLPSPGKISKLSIPKLTSNDRLDIGVDEGDEISFYYDPMIAKVITQGENRDDSINNLIQLLNEIEIEGISSNKSFLLTVLENKVFLEANFNTKFIENNLDFLLQKKEQVTSLKVDKEATEKLRKEKANLPPPQATPAIKKKSNQKEETSAIPVPPIIGEIYDKPKFLPGGDKYMLIEFGNVMDLELNFTAQNLAQAIQDHKVTGVYETAPCFASMLVHYEPEEIKFNDLKNEMKSLIDSLGPTDDIEINSRIFSFPTVYLDKWTQECIEDYSNKIVKKKSDPELITEVNNLESTDQFVRVHSGTEYWVAAIGFWPGLPFMMALDP
>MP0534_megahit_144395_3645-4097
MSPLNYKITIAGRTYDVQVGDLSSSPVEITVDGTAYQVEFPEPGPTAATPTSTTAAAPISQPAAPRPVARPSIPTSGGDGVVRSPMPGRIISVSVSVEDAVTKGQPVVVLESMKMENTITSPVDGTVSAVHVAAGDSVQHGQTLVEIEQA*
>MP0534_megahit_148249_3-863
KASAGGGGKGMRVVESDREFQAALDGCRRESRAAFGDERMLIEKYLTQPRHVEVQVFCDSQGNGVYLFERDCSVQRRHQKVLEEAPAPNLPSALRQQMGEAAVRAAQEIGYVGAGTVEFLLDAASETSSSEAAHFYFMEMNTRLQVEHPVTEMITGEDLVEWQLRVAAGLSLPKAQDALTLTGHAIEARLYAEDPEQDFLPASGELTLYREPAAGVGRRVDSGVVEGDRVSPFYDPMLSKLIAWGEDRETARRRLLAMLAEQQLGGLHSNLVFLRRVLAHPAFAAAE
>MP0534_megahit_153001_1387-1953
MSQQLDNSQAQDNPPTKNERLLKQVYPPTRRVDDLASSQDTDPANPPAAEHPIQLLKQEQDYWEGLYRLAQGKTLRFQAHRVGQQVHIWIGGELYHFALPVSSSRGRTTQRISTDEILCSVPGVVLTVDVADGDPVVEGQTLLVIESMKTEQVVKSPRDGTVQRVAVQPGDRVDRGMRLVALAPLEKT*
>MP0534_megahit_155754_1-294
WLHDAAHRLRIHNALSVTNTDDVHGGDLISPMPGRVTRVTVEEGDDVRRGASLMVLESMKMEHQITAPSPGRVERLNFSVGDWVDEGAVLLDFAAVE*
>MP0534_megahit_169649_431-553
YTLNAPHDGILQSYCFDEGELVSHGALLAIVEDTTAQEAS*
>MP0534_megahit_175764_3-1040
ECFESLGAQCGILLSEKDSILYPQTLAPELRQLKNRQAQVHHVPDYMGASREERLARMDEIVRIGTANGYTHLFAGYGFMAEDAEFVQRVEDAGLVFVGPNSSVIRQAGAKDEAKQLARKLEVSVTPGEDRISARTLLRKAGNAPQVHLQQSAQQHGLEFPEQWLSTEPLEQAEAVLQAAYRKRVDLFSTEDLIQETERCAVEIWTGSPGRRIRLKHIGGGGGKGQRVVSNPEEVRDAVMGVLLEAKATGVGDNKNFLVELNIENTRHNEVQLLGNGIWCVELGGRDCSLQMHEQKLLEVSLTEELLEAAITEYEAAGNTKKAAVLRADLATLRTMCGQAADFGEA
>MP0534_megahit_178864_3-527
LSDELRKEMGEAAVRCALAINYRGAGTVEFLLCGDEFFFMEMNTRLQVEHPVTETVTGVDLVNWQINIAAGQTLPLTQSDIQLQGHSFEARIYAEDPSNDFIPCSGTIEALSTPLNSEFVRIDTGIAQGDEISPFYDPMIAKLIVHDDNREQALSRLRQALEQFHLAGFSTNIGF
>MP0534_megahit_178994_120-632
MKFRASSDGDSFEFQIHNNGNNTVVSADEEKLTLQVSQISENSYSILCDGESFRVTVENESDEYRVAVNQYTYNITLTDETKIILEEVGAGGGRANHTGELHAPIPGLVSSILVSQGELVSSGQRLIIIDAMKMENEITSPISGIVKVIIVEIGSSVNKNELLLTIERNQ*
>MP0534_megahit_184333_3-1205
EGAPSPFSKVLVANRGEIACRVIRACRELGLETVAVHSRGDANALHVELADEAVLLEGDLSATYLSIGAIMRACAATGAEAVHPGYGFLSERAEFAHVVEAAGIVWVGPPASAIESMGDKVAARRLMRDAGVPVTPGGELSESDDLPARTHALQELAARVGFPLLLKASAGGGGKGMRTVHSAGELDAAYVAAQREALSAFGDGTVYVEALLETPRHIEVQVLADIDGSVIHLLERECSVQRRHQKVVEEAPSAAIGDETREAMGSAAVAAARAVNYLGAGTVEFLVAADGSFHFLEMNTRIQVEHPVTEMITGVDLVQEQLRIAAGLPLSISQSDISASGHAIEARIYAEDPANQFLPAGGRLVVWDPPVAPRVRIDTGVREGDDVSLDYDPMLAKLVVH
>MP0534_megahit_184710_3-1070
YLTQPRHVEIQVFCDQQGNGIYLAERDCSVQRRHQKVLEEAPAPGLSEDTRKAMGEAAVKAAQAINYVGAGTVEFLYDVDGSFFFMEMNTRLQVEHPVTEMVTGQDLVEWQLKVAWGEPLPLAQEQVKTRGHALEARIYAEDPDQDFLPATGTLRYLRTPEESAHVRVDTGVTEGDEISIHYDPMIAKLIVWDETREQAINRMVQALEQYRIAGVKTNIRFLHALVDAEPFRQAELTTGFIDDHRELLFPASGPDTDKVLVLAAGFLLEHRKSREVVSTDPWSPFGRQNSWRLNSDYAEPLALQMGEEVVELRVLEQDHGYQITLGDNRYSLQACLQDDYLQAVINGHRLCVYGNL
>MP0534_megahit_190858_534-671
MFNKILIANRGEIACRIIQTAHRMGIRCVAVYSDADANARHVAMAD
>MP0534_megahit_200225_692-2704
MATLGRIMNTVQLQKILIANRGEIACRIMRTAKQMGLTTVAVYSDADKNAQHVKMADEAYHIGAAPSKDSYLVADKILQVAKASGADCIHPGYGFLSENSEFAKACEANNIAFIGPPATSIEAMGSKTRAKEIMAAANVPLVPGYYGDKQDPAFLQSEAEKIGYPVLIKAAFGGGGKGMRVVEKPKDFIAALEGAQREAIAGFGNDLVLLERYVNQPRHVEVQVFADNHGNCVYLGDRDCSLQRRHQKVIEEAPAPGLSDALRKEMGEAAVRCALAINYRGAGTVEFLLCGNEFFFMEMNTRLQVEHPVTEMVTGVDLVNWQINIAGGQTLPLKQSDIQLQGHSFEARIYAEDPANDFIPCSGTIEALHVPVNSEFVRIDTGIAQGDEISPYYDPMIAKLIVHDDNREQALSRLQQALEQFHLAGFSTNIGFLHNLACHASFKQGAPSTHFIAEQGDSLAAVDESLLLSSQLIAAFAYLESLNTHQAQNNSASPWQQLSGFTLNAPQAIKIPFVDLPLSAIKTAQGYNVTHSTGVYSVQGTLNYGECCVFINGEKHSAHVNITDNEITVMNKALQTKFECVDKHYISSHENDALPLAAPLNGTVVKHLIEVGSTITKGDAVVIIEAMKMEYTLNAPHDGILQSYCFGEGELVSHGALLAIVEDTTVQEGA*
>MP0534_megahit_206218_1081-1521
MATIKKLLIANRGEIARRIIRTCRQQGIATVAVYSDVDASLPHVREADQAVCLGPAPARESYLVIDKVIAAARETGADAIHPGYGFLSENTAFAAACENAGIIFVGPNARAIEVMGDKAAARQLMANSGVPVLPGFDEEGASDDDLV
>MP0534_megahit_206374_3-710
RLQVEHPVTEMITGADLVEWQLRVAAGLPLPKAQDKLTLTGHAIEARLYAEAPDNDFLPATGTLERFGLDLNASGLAPDRVRLDSGVEAGDDVSMHYDPMLAKLIVHGEDRGQALAEMDRALAALDVSGVTTNRRFLQRLVTHPDFIAARLDTRFIEHHHDDLFANEPVTDADIARAALVALDRLDRASDERSPWERSDGWRLNAPQHVRLAFAEAEGTPPIPVVATRSASHSTWQ
>MP0534_megahit_207718_1-549
RGQALAEMDRALAALDVSGVTTNRRFLQRLVTHPDFIAARLDTRFIEHHHDALFASEPLSNAEFACAALVALDQLDRANDERSPWERRDGWRLNAPQHVRLAFAEAEGTPPIPVVATRSASHSTWQLSVNRNGEESNHYEGKLQRLDGDAVAITLDGHRRRLLARTELSAGGETIILTAAGFE
>MP0534_megahit_211534_3-119
MSLANAPRPLGSVLIANRGEIACRVIRTARRLGLRTIAV
>MP0534_megahit_211735_893-1411
TYALFDDTGKNFLLNKSNIYEKPGIETSKSTSNNLDTGKQDNQLTIQFENKEYTISVNVENKELIANIIKQSEFNYEQNINKDNKTEKNAKSQIKQNNTLNKYKFISSPMSGTVIKYLVKTNDKIKTNQEVAIIESMKMETTIKSDVDGTILEILIAPGGVIQAQEPIIKIN*
>MP0534_megahit_215386_512-1249
DRISPFYDPMVAKLVVWGETRGDAIDQLAGIAENVEIWPVKTNAAFIANCLRDEDFEQANLDTGFIETKLDDLVSSDEADDDIWQSAADFIALAETEDHEDLPIGLRLNAPGVLSATLTHKGETRTVSAARAGTESFATGFVDPARAVVFADGQSFVFERQSRGSGAAAAGDGAILAPMPGKVIAVDVAEGDTVTAGQRLMVLEAMKMEHALTAPFDGTVTELAASEGGQVQVEAVLAVVEPKEE*
>MP0534_megahit_223687_4074-4301
EDASGSREVVAPMPGRIVRLLVAVGDEVIERQDLVVVEAMKMENVLKAPKAGRIKKVPICEGMTVEVGQPLVAFE*
>MP0534_megahit_227323_543-1118
MFDKILIANRGEIACRIIRTCRRMGIRTVAVFADADSRALHVQLADEACRIGESPPAESYLRIENLLDGAKKHGAQAIHPGYGFLSENAEFARRCFQSGIVFIGPSVEAIEQMGAKDQAKLVMENAGVPVVPGYKGTEQNPDFLHVEAEKIGYPLMIKAVLGGGGKGMRVVHRNEDFPEALKSARNEARNAF
>MP0534_megahit_227808_3-944
FERDCSLQRRHQKVIEEAPAQNLRPELRAQLTEAAVAIAKAISYCGAGTVEFLVSGDEFFFMEMNARLQVEHPVTEMITGIDLVEWQFKVAAGDPLPCKQSQILCLGHSVEARLYAEDTQNGFLPCVGDLLWLRFPPSNEHVRVDIGVKTGDTIGIHYDPMIAKIIVHDCEPQRSWQRLTQALRHSGVAGLSTNLPLLRGLSSHTAVRCADTDTGFIERNANEFVDANPTDVGAATALAAFYLWQNAPYCQRHRRRSDADSPWSSTSGWRLNLPPELRFNFEIDGIAREVVAKANGNTLATQIEGRCYRVFESM
>MP0534_megahit_227926_1-591
VKAAAGGGGRGMRIVERVQDLDAALESASREAASAFGDGRVFLERYIPAPRHVEFQVLADSSGNTIHLLERECSVQRRYQKVIEETPSPALNDDLRDRMATSAVAMAMSAGYTNAGTVEFLVDAQTGEYYFLEMNARIQVEHPITEETLRLDMVEWQTRIAAGELITLCQEDIRPSGHAVECRIYAEDPYSNFAPAT
>MP0534_megahit_229877_11261-13129
MIQKLLIANRGEIACRIIRTAREMGIATVAVYSDADAKALHVRSADEAVHIGPSPAAESYLVGEKIIAAAKQTGAQAIHPGYGFLSENADFAQAVKDAGLIWVGAPPSSIRAMGLKDAAKKLMRKAGVPVTPGYDGDDQSPERLKQEADAIGYPVLIKAVAGGGGKGMRKVDAESDFLSSLESCRREAKASFGNDDVILEKWITSPRHIEVQVFGDSHGNHVHLFERDCSLQRRHQKVIEEAPAPGMDEATREEICAAAVRAAKAVDYEGAGTIEFIADASEGLRADRIFFMEMNTRLQVEHPVTEEITGVDLVEWQLRVAAGEPIPCKQDELFIDGHAIEARLYAEDPSSGFLPSTGSLDHFDIGLRGRIETGAEEGDQISPFYDPMVAKLVTWAETREDAIEQLAEIADGVEIWPVRTNAAFIANCLRDEDFEDANLDTGFIERKINDLVESDEPYEAIWQTAADFVVLAETDDYDDQPAGFRLNAPGRLTTSLSFKGDTRVVAAAEGAAFEAATGFVDPHRVVVFADGMSFAFDRGSRGSGAAAAGDGAILAPMPGKVIALDVAEGDSVTAGQRLMVLEAMKMEHSLTAPFDGTVTQLSASEGGQVQVEAVLCVVEPAE*
>MP0534_megahit_230384_147-755
MSVFSKVLVANRGEIAVRVLQTLQAMGIATAAVYADPDANSPHAGLAGEAFSLGGSTAEETYLDRRKIIELALRCGAEAVHPGYGFLAENPAFSRECAEAGLVFIGPSPETIELLGDKIRSKEAAVIAGVPVVPSSPMWTPGESRLDGLSSQIGFPLLVKAAAGGGGRGMRIVERVQDLETALESANREAASAFGDGRVFLER
>MP0534_megahit_231320_3-626
LQVEHPITEEVLGIDLVEWQVRIASGEELTFRQDDIRARGHAVECRIYAEDPYNDFVPSVGTLVRWLPPSGPGLRLDRGATQGQSISTYYDPMLAKLIAWGPNRSSSLHRMDLALSEFPVLGVVTNISFLRQVIRHPRFLEGEYDTGFLNSDMGVGQPEFSQETLNLAQALAAWAADAVSPQRPQIQEGQAAYENNPWLSAGKLRLP*
>MP0534_megahit_231320_623-1147
MSQGQLRQQSPVSDQVFHYRVETQGESVWVNLDENELQLTVTTKDGRQGWCTTSDGSLHSFAWAWVGNSLELWLDGDVFIFERVERRGRPDRETSVGGSDILALMPGTVKQILVMPGDSVERGQTVIIMESMKMELTIAAHRDGVVKRIPVEQGGQVEKGMRLLELEDQPDSAG*
>MP0534_megahit_235418_2-1816
MFDKLLVANRGEIACRIMRTAQRLGISCTAIYSDSDQTSLHVAQADEAFRVGPNAATDSYLSTEHIIDAVRRSGASAVHPGYGFLSEDPLFAAACIEAGAIFIGPTPAQIEMMANKATAKKEMESVGVPVVPGYHGPQQDNTTLIAQIIKIGFPVIVKPRAGGGGKGMRVATTGDDLGNLLDTCRREALSAFNDAGLIVERFLENPRHIEVQVFGDTYGNTVHFYERDCSLQRRHQKVIEEAPARELSSHLREGLIACALTVTKTIGYHGAGTVEFLVKDELFYFIEMNTRLQVEHPVTELITQTDLVEWQLRVAAGQPLPMTQEEIHCRGHAVQARLYAEDPTRDFLPTGGEVFFAQFPEPCAGIRVDNGVKVGDVIGIDYDPMIAKIIAYDTDATAAWSKLHTALMQTWLAGPKTNLSFLSNLSDAALSGTDVFDTGFISRHHSKLTAGPDPDNPAIQRIACWLLYTLGLRAAATQTVDTAWQSNDGWRANLPAKIHFRFLLDDQPIDLSACPIDANRLSFVGEQTTHSVEGQWLTANRLKVNDSDDLALEIIAIEHATGHYLGMGGHFFRLVVTDGLTTQVDKAIRSGDVNAPMAGRVIDVR
>MP0534_megahit_236166_3-1706
FLSENSDFALACEKNDIAFIGPPASSIEAMGSKTRAKEIMHQANVPLVPGYYGDNQDTEFLQAEAEKIGYPVLIKAAFGGGGKGMRVVEHAKDFISALEGAKREAKAGFGNDLVLLERYVTKPRHVEVQVFADSHGNCVYLGDRDCSLQRRHQKVIEEAPAPGLSDALRKEMGEAAVRCAQAINYRGAGTVEFLLCGDEFFFMEMNTRLQVEHPVTEMVTGVDLVNWQINIAAGEALPLNQADIQLQGHSFEARIYAEDPSNDFIPCSGHIDALFTPDESEFVRIDTGIAAGDEISPFYDPMIAKLIVHDDNREAALGRLSKALEQFHLAGFSCNVNFLDNLANHPTFQAGAPDTHFIEDQGERLVAKSEQQSVIATVIAAYAYAHQLKGESSTPWQQLTGFMLNSDAKTTIPFVDLTIHAIKTSDGFRISLDGVDYTTSGNVEDGLANLVVNGEKVVAHINQTDSHITVMYKAQQKVLELIDKHYISEHESDALPLAAPLNGTVVKHLVEVGSTVSKGDAVVIIEAMKMEYTLNAPHDGVLTSYCFAEGELVSHGDMLAIVEEPEA*
>MP0534_megahit_237813_38042-40012
MITKLLIANRGEIACRVIRTAKKLGIRTVAIYSTADKHAQHVQMADEAVWIGESPSQKSYLRGEHIVELASKLNVDAIHPGYGFLSENAAFAESCAAKGIIFVGPPADAIRAMGSKSAAKQIMQQAGVPLVPGYHGDDQHEAVLRKAADEMGYPVLLKAAAGGGGKGMRQVWHADEFSAALAAAKREGMASFNDDAMLVEKYLTQPRHVEFQVFCDQHGNGVYLFERDCSLQRRHQKVIEEAPAPGMTTALREQMGEAALKAAQAINYEGAGTVEFLLDEDGSFYFMEMNTRLQVEHPVTEMITGEDLVHWQLQVAEGKPLPKKQHELTLTGHAFEARIYAEDPDNGFLPATGLLSTLSPPHESQHVRVDTGVQQGDEVSVFYDPMIAKLIVHDENRESALRRLAIALRQYQIAGVTTNTDYLHRLATHPAFVEAKLSTTFIDKYADNLTAETEVSDFVLAVMAVSTLLTESNHPASPWQANSWRMNSGKTQQVTLAIHEKHNVVSVTWPSARQPQWHIHVGDQRIELEAQWQQGQLVVSHNAVQRCFTVAKGETWTLFSDSAPIVYRPVAPDLGNTDDGAGDQHFKAPMNGTVVACPVAVGTHVTKGTVLVVMEAMKMEHNITAPCDGEVTALHCSAGSMIDGGAILLEFIADDV*
>MP0534_megahit_241511_4621-6621
MINKLLIANRGEIACRVIKTAIAQGIKTVAVYSDADRNALHVKMADEAIYLGPSPSKESYLKSHVIIEKAKQLGVDAIHPGYGFLSENAEFAKLCAKNDIIFVGPPASAIEAMGSKSAAKHIMEKAGVPLVPGYHGDDQDESVLKAAADDMGYPVLLKAAAGGGGKGMRQVWSEKDFSQALNAAKRESMASFGDDHMLVEKYLTRPRHVEIQVFCDTHGNGVYLFERDCSVQRRHQKIIEEAPAPNMSAHVREKMGEAAILAAKAINYVGAGTVEFLLDEDDSFYFMEMNTRLQVEHPVTEMITREDLVLWQLIIAEGKPLPKAQNALTLTGHAFEARIYAEDPKNEFLPSTGTLRLLHAPEENDVVRVDTGVEQGDEVSVFYDPMIAKLVVWGENREVALKHLTSALGEYYIDGVSTNIDFLKRVASHPSFVSAELTTTFVEKHHDTLFSETINQDTQHDFPAMALLSILTRSQSPRTLSVWSTAGAWRVNSQHSETLTLISDNKETQVEVKHHFDDSHGYWKVTADGQSFEASGVIIDQTLNATIDGHKRTFSFSQDGEQFTLFNKDTHVKYVVKTASLGDVNSTDDQANFNAPMNGTIVTHLVSKGQAVKKGEPILIMEAMKMEHSIIAPHDGKVEEFYFNPGELVDGGATLLAFSSKDLAEA*
>MP0534_megahit_241539_460-1299
MIEKLLIANRGEIACRIIRTAHDMGIATVAVYSDADARALHVRSADEAVHIGPSPAAESYLVGEKIIAAAKQTGADAIHPGYGFLSENAAFAQAVIDAGLIWVGPKPSSIEAMGLKDAAKKLMRAAGVPVTPGYEGEDQSVERLKSEADAIGYPVLIKAVAGGGGKGMRKVDAAADFEAMLESCRREAKASFSNDEVLLEKWITSPRHIEVQVFGDSHGNVVHLFERDCSLQRRHQKVIEEAPAPGMDEATREEICAAAVRAAKAVDYEGAGTIEFIADA
>MP0534_megahit_245555_1-1218
IIEEAPAPGLDEATRNAFGDAAVQAAKAIDYRGAGTVEFLYGPDGQFYFMEMNTRLQVEHPVTEMITGEDLVAWQLAVAAGDPLPKAQHQIERHGHAMEVRLYAENPEQGFLPSSGLLSHLRWPHEVARVDAGYEHGDRVDDHYDPMIAKLICHGGSRHEARRKLITALDALELKGIHHNAPFLHRVLNDDAFADGDLDTRLLEHRPHLLEATVTEPALLALAASQVIAADSINDSPWQSLQGWRPMGRRFRQTLLQVDGDLITVREQDGVASVGDKQAPLVATRDAQTINLHWGTNGLRARHARKDDSTLLLFVAGQAHEITLNPSRDSAQHDDAAGFIAPMSGTIVALHVSAGDAVAAGDAVITLEAMKMEHTLRATVAGTVHDFHVATGDSVSEGTLLVEFEE
>MP0534_megahit_245754_3-239
MFKTVLIANRGEIACRIMATARKLGIRTIAVYSDADADARHVHLADAAYRVGAAPAAESYLRIEALLDAAERSGADVIH
>MP0534_megahit_248065_1-249
GSGAAAAGDGAIVAPMPGKVIAVDVAEGDTVTAGQRLMVLEAMKMEHALTAPFDGTVTELSASEGAQVQVEAVLCVVEPVEE*
>MP0534_megahit_248435_1164-3170
MLRTVLVANRGEIACRIIRTAKRVGLRTVAVYSEADICAQHVEMADEAISIGPAAAAESYLNPDRILDAARSSASDAIHPGYGFLSENAAFARACKTAGVTFVGPQVHTIETMGDKAQAKQVAEQAGVPVLSGFLSEDQSVTGLVSTGTTLGFPLIIKPVSGGGGKGMHIARTPTELQELVPTSQREAKAAFGDNRLLLERYLDQPRHIEVQIFGDRHGNIVHMFERDCSLQRRHQKVIEEAPAQNLRPRLRAQLTEAAVAIAKTISYCSAGTVEFLVSGDEFFFMEMNTRLQVEHPVTEMITGIDLVEWQFKVAAGDPLPCKQNQIQCSGHSVEARLYAEDTQNEFLPSVGDLLWLRFPPNNKHVRVDIGVKTGDTIGIHYDPLIAKIIVHDCEPQRSWQRLTRALRHSSVAGLGTNLPLLRELSSRTAVQCADTDTGFIERNVNELVHANPTDTGAATALAAFYLWRHDPYCRRHHRRGGADSPWSSANGWRLNLPPELRFNFEMDGVACEVIAKASGNTLETQIDGRCCRVFESMTPDEDLFIVHDGQMLRGTLLMSGENLFVGVNGLFFTVSDSRSAQSSQIDQNSGTVQATMTGRVIQILVKPGDQVTKGDPVVVLEAMKMEHSLTAPVTGQVRTVDTDLDQLVEQGNILATIDTAHTSLTEN*
>MP0534_megahit_250166_3-185
MTTKSLKKILVANRGEIACRVMRTAKQMGLTTVAVYSDADKHAQHVKLADEAYHIGPAPSK
>MP0534_megahit_254775_193-1260
QIGFPLLVKAAAGGGGRGMRIVERVQDLETALESANREAASAFGDGRVFLERYIPAARHVEFQVLADSSGNTIHLLERECSIQRRYQKVIEETPSPALNDDLRTRMAASAVAMAKSAGYTNAGTVEFLVDAQTGEYYFLEMNARIQVEHPITEETLRLDMVEWQTRIAAGKLISLSQEDIRPSGHAVECRIYAEDPYSNFAPATGRLLAWRPPSGMGIRLDSGVAEGQEISAYYDSMLAKLVAWGPDRQSAIGRMQRALQSFPVLGVTTNIPFLIRAIAHPDFRSGEYDTGFIARHPELTAPPESNHLNGAALEIAERIWRSAGPIGGSNMSGQSSAGPQATQGPWRGLSKSTFP*
>MP0534_megahit_255697_2819-3916
VEWQLRVAMGEPLPCRQDELTITGHSFEARIYAEDPEQDFLPATGLLTRFALDLEGAGLGADQVRLDSGVESGDTVSMHYDPMLAKLIVHGVDRDAALATLNRALASLDVQGVVTNRAFLQRLANHPGFKNVELDTRFIERNEATLFAPRQFSTEDYASAALIGLHQLAQECESDSPWGRHDGFRLNAPHTIRIALCDPASAQAADNDSAVVVVEGKRATLDTQWQLTIGNSTLTASLQPLEGDAVAVTLNGHRRRLQAYKDGHVVVMAEPSGETRLFWRRIDAIDHGHHETESTLTAPMNGTVVALLVEPGAQVEKGMPLMVMEAMKMEHTMTAPADGSVETFHFQAGDTVSQGAVLLDFAPSE*
>MP0534_megahit_256036_3-1136
AREMGIATVAVYSDADARALHVRQADEAVHIGPSPAAESYLLGEKIIAAAKQTGAEAIHPGYGFLSENAGFAQAVIDAGLIWVGPKPSSIEAMGLKDAAKKLMRAAGVPVTPGYEGEDQSVERLKQEADAIGYPVLIKAVAGGGGKGMRKVDAAADFEAMLESCRREAKASFSNDEVLLEKWITSPRHIEVQVFGDSHGNVVHLFERDCSLQRRHQKVIEEAPAPGMDDTTREDICAAAVRAAKAVDYEGAGTIEFIADASEGLRADRIFFMEMNTRLQVEHPVTEEITGVDLVEWQLRVASGEPIPLSQEDLFIDGHAIEARLYAEDPAGGFLPSTGALDHFDLGVEGRIETGVEEGDRISPFYDPMVAKLVVWGET
>MP0534_megahit_268489_1-696
IDSCKKLNLHSIAVYSDVDKNSKHVRKADESIHIGGSKAQDSYLSSGKIIDAAKKSKADAIHPGYGFLAENDQFAQKVIDAEIVWIGPKPNTIVSMGNKDIARDLALKNNLPICPGLNNKDLQKEDLEKKCNEIGFPILVKASAGGGGIGMQIVKNYNELVQSIEKTKNLAKKAFGNSDIFLEKFIKNARHIEIQIFGFGEKKAVHFYERDCSIQRRFQKIIEESPAPKIEP
>MP0534_megahit_270659_3-611
MTFTPTKFDTLLVANRGEIVCRVMRTARRMGLKTVAVYSDADATARHVREADEAVRLGPAAARESYLNVDAVIEAAQRTGTGAIHPGYGFLSENGTFVKALEQAGITFVGPPASAIAAMGDKSAAKARMANAGVPLVPGYHGDDQGDALLRSEADKIGYPVMLKASAGGGGKGMRVVESGEGFQAALDGCRRESKAAFGDDRM
>MP0534_megahit_273428_3-755
GIGMQIVKNYNELVKSIEKTKNLAKKAFGNSDIFLEKFIKNARHIEIQIFGFGEKKAVHFYERDCSIQRRFQKIIEESPAPKIEPTIINKMAESAVSFATNQKYEGAGTIEFIYDIDEKKFYFLEMNTRIQVEHPVTEAITNSDLVEMQIKFALGMDLDLIEQNNINRTGHAIECRLYAEDPSKNFLPSPGKISKLKIPNIGLANIRLDIGVDEGDEISFYYDPMIAKIISKGANRVECINNMIKYLKEFE
>MP0534_megahit_282806_2-1348
MFEKILIANRGEIACRIIRTCRRMGIRTVAVYSEADAGALHVQLADEACCIGKSAPAESYLRIGNVLDAAKKHGAQAIHPGYGFLSENAEFARQCSKSRIVFIGPSAEAIEQMGAKDQAKCVMENAGVPVVPGYKGAEQSPEFLHAEAEKIGYPLMIKAVLGGGGKGMRVVRKQTDFTEALESARNEARNAFGDDLVLLECFVSGPRHIEFQIFGDQHGNVIHLFERDCSLQRRHQKIIEESPSPFLDDELRSSMAEAAVAAAKAVKYTGAGTVEFIVGDDRGFFFMEMNTRLQVEHPVTEMISGLDLVEWQLRVAADEKLPLTQHEVNQTGHAIEARIYAENPETGFLPSIGTLQRLALPETFQKIKNKEDNNSQSWSSIRIDSGVEQGGEISIHYDPLIAKLVVHADSRKQAIRTMQTALAQSGVLGVETNLGFLQSILQHPYFDAG
>MP0534_megahit_284484_1-537
RIIDSCKKLNLHSIAVYSDVDKNSKHVRKADESVHIGGSKAQDSYLSSNKIIEAALKLKADAIHPGYGFLAENDKFAQQVIDAGIVWIGPKPNTIVSMGNKDIARDLALKNNLPICPGLNNKDLQKDDLEKKCNEIGFPILIKASAGGGGIGMQIVKNYNELVKSIEKTKNLAKKAFGN
>MP0534_megahit_291277_1-573
EVAGTVTNLAFLGALAAHEGFAAGDVDTGLIARDIDALTQAPEVEPRHAALAGMAALSLLDPAAGAGFTLWQPLRRAMGLTWGGEDHLLQVQVVSADHQIWDVDGTEVAAQRIGGRWSLGGQQAAAVSVAEGRVTVFDGYGLVFDVIDPLARAAGGHGDGNLIEAPMPGLVRVVDAKVGQTVTKGDRLAVL
>MP0534_megahit_293599_1-627
RLQVEHPITEEVLGIDLVEWQVRIASGEELTFKQDDIHARGHAVECRIYAEDPYNDFVPSVGTLKTWLPPSGPGLRLDSGATQGQSISTYYDPMLAKLIAWGPDRSSSLHRMDLALSEFPVLGVVTNISFLRQVIRHPRFLEGDYDTGFISSGMDVGQPEFSQKTLDLAQALAALAADAVSPQRPRIQAGQAADENNPWLSAGKLRLP*
>MP0534_megahit_293599_624-1148
MSQGQLRQRSPVSDQVFDYRVETQGELVRVDLGGNEIELTVTTQDGQQGWCTTSDGSLHSFAWAWAGNSLELWLDGDVFIFERVERRARSDRETSVGGSDILALMPGTIKQILVAPGDSVKRGQTVIIMESMKMELTIAAHRDGVVKRIPVEQGGQVEKGMRLLELEDQPDSAG*
>MP0534_megahit_295372_2-508
RVVESGEGFQAALDGCRRESKAAFGDDRMLIEKYLVQPRHVEVQVFCDRYGNGVYLFERDCSVQRRHQKVIEEAPAPGMTTELRAAMGDAAVRAAQEIGYVGAGTVEFLLDSSPGQDGAFYFMEMNTRLQVEHPVTEMITGQDLVEWQLRVAMGEPLPCRQDELTITGH
>MP0534_megahit_299590_20564-22570
MKIKTLLIANRGEIACRIARTARASGITPVGVHSQADANALHVREIGHSVCIGGGPASESYLKIDAVIDAAKSVGADAIHPGYGFLAENSEFARAVEAAGMIFMGPTPDTLDRFGDKASAKKAAVAASVPVISGAEGARSDPHEIATEVRAMGLPVLLKAVGGGGGRGQRLVTDETTLEEDIEGALREARSTFGSEGLLLERFLPEARHVEVQIAGDGKGHVVHLFERDCTLQRRHQKVIEEAPAWGLPRTLLDQIAQDAVRLGETLDYRGLGTVEFLVAGEEYFFLEVNPRIQVEHPVTEAITGLDLVALHLRIAEGAGLGLVQDDLAINGHAVEARLYAEDPAMQFAPSTGTLTTLSLPDGLRIDSGVEEGDAVTPFYDPMIAKLIVHAPDRETALARLATALDHVAVEGVQTNRAFLTALARNPEFEQMQVHTRWIDGKLDALTQSGPLARPELWKAAAAILFVAASRSDASANPWTNRDTFTGWRLGLGGGPIEVVQRVTLTDSADTSEELRVGPVKARGRYTVLTENGIAATLSMREVAPGRWRVSEGDTVYLIDARIHAGVIEMATPEGRLVYRPAAPLDFAGGDAAADRAVASPLTGMIVEIKVADGQPVAEGDVIAVMESMKLEISIRAAAAGIASNISVSNGDMVDRGQVIAEILPSEE*
>MP0534_megahit_300203_1-957
MFSKVLVANRGEIAVRVQQTLKTMGTATVAVYSDPDNTAPHVSTADEAWPLGGQTAAETYLDMEKLLTIAQRCGAEAIHPGYGFLSENPSFARACLEANIVFIGPTPESMEALGDKIRSKQLARQAGVAVVPNSPPCDGIDTAVEEFVASWGFPLLVKAAAGGGGRGMRLVNSLEELAPALDSAAREAHAAFGDGRVFLEHYVRRPRHVEIQILADSFGNTVHLLERECSIQRRYQKIIEETPSPALTPELRRQMGEAAVALARSAGYVNAGTVEFLLDPENGQFYYLEMNTRLQVEHPITEEVLGIDLVEWQVRIASG
>MP0534_megahit_301322_1533-1979
NSFRILNETEGILVTVSRHGDLLDLSWNSSGLEEYGHHLLVLSHESQLLAVHEDGRTLFTRLDPLTYEQSEDVSDFRLSAPMPGNVIRVLVKAGDEVSSGQPLLVLEAMKMEHTIVAPANGIVEEVLFQPGDLVQNDAKLVEFSLLDE*
>MP0534_megahit_304125_1195-2172
AAGEGLPLRQDELSIHGHAFEARLYAEDVPKGFLPATGTLTHLQFTPACRADSGVRAGDTISPFYDPMIAKVIVHGDTREIALSRLRAALTGCEVAGTVTNLAFLGALAAHEGFAAGDVDTGLIARDIDDLTQAPEVEPRHAALAGMAALSLLDPAEGAGFTLWQPLRRAVGLTWGGEDHLLQVQVVSADHQIWTVDGTEVVAQRIGGRWSVGGQQAAAVSVAEGRVTVFDGYGLVFDVIDPLARAAGGHGDGNLIEAPMPGLVRVVDAKVGQTVTKGDRLAVLEAMKMEHSLLAARDGVVAEVLAQAGDQVEAGVALVRLEPEA*
>MP0534_megahit_304807_3-797
MTFVVSLSNHRLQIGGHSPIFAKVLVANRGEIAVRVQQTLKTLGIATVAVYSDPDNTASHVLMADEAWPLGGQTAAETYLDMEKLLTIARRCGAEAIHPGYGFLSENPKFAKACDDAGIVFIGPSPESMEALGDKIRSKQLARQAGVTVVPNSPPCDGIDTAVEEFVAAWGFPLLVKAAAGGGGRGMRLVNSLEELAPALDSAAREAHAAFGDGRVFLEHYVRRPRHVEIQVLADSLGNTVHLLERECSIQRRYQKIIEETPSPA
>MP0534_megahit_305602_1-594
ICAAAVRAAKAVDYEGAGTIEFIADASEGLRADRIFFMEMNTRLQVEHPVTEEITGVDLVEWQLRVASGEPIPLAQDALYIDGHAIEARLYAEDPNGGFLPSTGALDHFDLGTEGRIETGVEEGDLISPFYDPMVAKLVVWGETRDEAIDQLAGIAEGVEIWPVKTNAAFIANCLRDEDFENANLDTGFIETKLDSLV
>MP0534_megahit_312331_2-772
LLDEDDSFYFMEMNTRLQVEHPVTEMITREDLVHWQLTIAEGKPLPKQQNELTLTGHAFEARIYAEDPNNEFLPSTGTLCLLRTPKENDVVRVDTGVVEGDEVSVFYDPMIAKLVVWGENREIALKRLISALGDYYIDGVSTNIDFLKRVATHPAFVAAELTTTFVEKHHDSLFSATSNDAASDDTQVNIPVMALLSLLNRKVSRSDKTPSVWSTAGAWRANANHTETLTLLCNQEEVHVGVKHQRHGTEDAWELSV
>MP0534_megahit_314253_396-881
MTTRRLQQLHPPESAPVETGDGADIEIAATSPNRWEGHVQLDDGRTASFLAHRDGQQVHVWIAGESYVFTPPTPAARARRPGQPASGDIVSPVPGVVMTVLVAADEIVEAGQDLVIIESMKTEHLVKSPRDGTVERVLVQEGEQVERGVVLVVVVGIGEER*
>MP0534_megahit_316089_34192-36309
MFSKILIANRGEIACRVAATAKRLGVSTVAVYSDADREAKHVPVCDEAIYLGGSAPKDSYLKGDAIIAIAKQTGAEAIHPGYGFLSENADFAQACQDAGLVFIGPSAEAIRAMGGKSESKRLMEAAGVPLIPGYHGDNQDAQFLQQQADDIGYPVLIKASAGGGGKGMRIVEQSSDFVDLLDSCRREAITSFGNDQVLIEKYALKPRHIEIQVFGDTHGNYVHLFERDCSVQRRHQKVLEEAPAPGVDRAMREAMGTAAIEAARAVNYVGAGTVEFIVEQREGTMNFYFMEMNTRLQVEHPVSEAITGVDLVEWQLLVAAGQPLPKSQDDLTINGHAIEARICAENPDNNFLPATGTLFTYQKPEHSTFVIDKNGADVRIDDGVREGDVISPFYDSMIAKLIVHAPTREQALARLDRALAQTRIVGLPNNVAFLRYILNTDSFSTANLDTALIEREQDKLFDQHPLGLSTLVVTAITQQLASEAVLQKIDNDPFSKPTGFRAYSDYTRSFSLIYNEQSYIACISNWHNASCFDNKKGSENLSSFALVIGKEIANTQDDSNINVAAQTETVYEGQVSYDSSDAHNHTLWLEDARISAQSWVNNETVYVFTDSGRDEITLIDVMAHVGEDTAAVGSLKSPMPGQVVAFKVAIGDTVKKGEPLAVIEAMKIEHTITAPTDGVVAELLFAAGDLVADGDELLRIDSESE*
>MP0534_megahit_319778_2895-3404
MRRILEVDGEEIPVWLASTRQGHVLHMGEREIPCTLDEAAGRGAYVLEISDTRIPMRIAVDESATFIHFGGRAYEIGRTDPADALDRAGSGASQDQMLAPMPGVVVSVSVAPGDAVKEGAPMLVIESMKLETTVTAPRDGIVAELPFATGDSFGGKDVLLRLEPQEETD*
>MP0534_megahit_321042_3-1046
MFDTILIANRGEIACRVMETAQAMGVRCVAVYSDADRAAKHVAMADTAVHIGGSAPADSYLRGEVIIQAALDTGAQAIHPGYGFLSENPDFVDAVEAAGLVFIGPSAKAIRAMGLKDAAKALMVEAGVPVVPGYHGADQDDALLAAEADKIGYPVLIKAVAGGGGKGMRLVEAADGFQAALESARSEAKTAFGNADVLVEKFVTKPRHIEVQVFGDGKKAVHLFERDCSLQRRHQKVIEEAPAPGMTPEMREAMGQAAVTAAEAIGYAGAGTIEFIVDGSGGLQTDGFFFMEMNTRLQVEHPVTEAITGVDLVAWQLRVAAGEGLPLRQDELSIHGHAFEARLYAEDV
>MP0534_megahit_321473_736-2754
MINKLLIANRGEIACRVIKTANAQGIKTVAVYSDADKNALHVQMADEAVYLGPSPSKKSYLRGELIIEKAKELGVDAIHPGYGFLSENAEFANLCAKNNIIFVGPPASAIEAMGSKSAAKHIMEKAGVPLVPGYHGDDQSEAVLKGAADEMGYPVLLKAAAGGGGKGMRQVWSEKEFSQALNAAKRESMASFGDDHMLVEKYLTRPRHVEIQVFCDTHGNGVYLFERDCSVQRRHQKIIEEAPAPNMSQSVREKMGEAAILAAKAINYVGAGTVEFLLDEDDSFYFMEMNTRLQVEHPVTEMITREDLVHWQLTIAEGKPLPKQQNELTLTGHAFEARIYAEDPNNEFLPSTGTLRLLRTPKENDVVRVDTGVVEGDEVSVFYDPMIAKLVVWGENREIALKRLISALGDYYIDGVSTNIDFLKRVATHPAFVAAELTTTFVEKHHDSLFSATSEDAASDDTQVNIPVMALLSLLNRKVSRSDKTPSVWSTVGAWRANANHTEILTLLCNQEEVHVGVKHQRHGTEDAWELSVGDNSYNVKGKLVDSALHATINGYKSTFTYSDNDGVFTLFNKDTHAKFSLISASLGDDNDDNGDANFSAPMNGTIVAHLVEKGVLVKKGEPILVMEAMKMEHSIIAPHDGAVEEFFFNPGELVDGGATLLAFSTKEAAEV*
>MP0534_megahit_322368_8622-10625
MSFTRVLIANRGEIARRIQRGCRKLGLETVAVFSEADRDAPFVIEADHAVCIGGAAPSESYLNVDAILDAARATGAGAVHPGYGFLSENAGFAAAVEAAGLVFIGPEPGAIAMMGSKIEAKAAAEAAGVPVLPGYRGTDQSDARLLEEARALGTPLLVKASAGGGGRGMRLVTDLADAPEAIASARSEAKGAFGDAAVFLERYAPRARHVEVQVLGDSHGTLLHLGDRDCSLQRNHQKLIEEAPAADLPEDLRDDMRAAAVRLAQSIDYRSAGTVEYLYDPSRGEYYFLEMNTRLQVEHPVTEAITGIDLVEWQLRIARGEPLTLAQTDVRFDGHAIEVRIAAENPAENFRPETGRITLWAPPAGVRLDSGVAAGSVVGHHYDSMLAKLIVHAPDRAGAIRRAVAAIDTFAVGGVGLNLSYQRALLTHADFQALRHHTSGLPEMFPDGWTQPTPDTRDTGLAVMALHLHLAPAGTSPWESLGAWRLTAPAGRRGAASYWTTSLDDPIRISGTPETLVAVLPDGQSLTTKTAAMAADRLSGRVDGVPFTRIAHVERAGDHWRVHLQTPAGMTLTDLRTLEDRHLARASVGASGADLLTAPMPGAVAEVRVAPGDTVAAGDTLVVLEAMKLLQSLPAPVAGVVAEIYCAPGDTVAGHAPLVKLDPEEQT*
>MP0534_megahit_322368_16919-17422
MRRIYQIDGEETECWLSHDGRSMILNTPDGAIPCQLDAAEAPGGYTLRVRGRTYDMRVAVGPDATFVHLNGRTFAIGRVDPAERLAGNDGGAVDDRIVAPMPGVVVSVNAKAGDQVKEGQPLLVIESMKLETSLTAPRDGVIAEIPFAAGDSFGLKATLAQLAPEEE*
>MP0536_megahit_17995_3-497
ERVSYTIAGNDVHVEYQARRDGTFLTNIAENKYVVVIHEVMENTIDLAINQRRIRLTVTVDADQVLIHGPTGDCEITELPRFPPLELTEFKGGLFAPMPGKVMATEVSAGETVTKGQLLLVLEAMKMEHRITAPIDGVIKEINVEEGEQVDNGQILVVLEEEGE*
>MP0536_megahit_49450_2-538
QGSEISPFYDPMIAKLVAHADTREQAIGQMRGGLEALTIWPVKTNAAFLYSALAHPTFGEAAITTGFLGEYQDELIGTNAPDAVVLGQAGRAIAERWNTGPLAGLSGFRLNTASQRKMQLIVDGEEYDVRADREPVSDVHITLLDDRGVLVTRHGRTFVALLKRGESAGGAAASNGAIL
>MP0536_megahit_51645_1-645
DLVNWQINVASGLALPLAQADIQLQGHSFEARIYAEDPSNDFIPCSGTIEALYTPANSEYVRIDTGIAQGDEISPYYDPMIAKLIVHDDNRDQALSRLQQALTQFHLAGFSTNISFLYNLAIHPRFKQGAPSTHFIAEQGEALVTIDPSLLQTSRLIAGFAYLASLGSNTSSANPWQQLHGFSLNAPQQVKIPFSDTPLNAIKTVQGYSMTINDN
>MP0536_megahit_51935_3-365
MAKIKKLLIANRGEIARRIIRTCRQQGIATVAVYSDVDASLPHVREADQAVCLGPAPARESYLVIDKVIAAARETGADAIHPGYGFLSENTAFAAACENAGIIFVGPNARAIEVMGDKAAA
>MP0536_megahit_55375_514-759
MTFTPTKFDTLLVANRGEIACRVMRTALRMGLKTVAVYSDADATSRHVREADEAVRLGPAAARESYLNVDAVIEAAQRTGTG
>MP0536_megahit_59634_5680-5841
MKIKTLLIANRGEIACRIARTARASGITPVGVHSQADANALHVREIGHSVCIGG
>MP0536_megahit_60696_2-1588
SVCIGGGPASESYLKIDAVIDAAKSVGADAIHPGYGFLAENSEFARAVEAAGMIFMGPTPDTLDRFGDKASAKKAAVAASVPVISGAEGARSDPHEIATEVRAMGLPVLLKAVGGGGGRGQRLVTDETTLEEDIEGALREARSTFGSEGLLLERFLPEARHVEVQIAGDGKGHVVHLFERDCTLQRRHQKVIEEAPAWGLPRTLLDQIAQDAVRLGETLDYRGLGTVEFLVAGEEYFFLEVNPRIQVEHPVTEAITGLDLVALHLRIAEGAGLGLVQDDLAINGHAVEARLYAEDPAMQFAPSTGTLTTLSLPDGLRIDSGVEEGDAVTPFYDPMIAKLIVHAPDRETALARLATALDHVAVEGVQTNRAFLTALARNPEFEQMQVHTRWIDGKLDALTQSGPLARPELWKAAAAILFVAASRSDASANPWTNRDTFTGWRLGLGGGPIEVVQRVTLTDSADTSEELRVGPVKARGRYTVLTENGIAATLSMREVAPGRWRVSEGDTVYLIDARIHAGVIEMATPEGRL
>MP0536_megahit_70805_537-1055
TMFPNTGLEFLKMKHGEKPVLKEIFKDSTKNLSSNRFVVNSKNKIPPASSKARKFNVSIGNNFYEVKVDPHEPLKKASRTSKQVINNSLSVSDSDKNPCEHLIIAPMPGIISNYFVKTGEEIKTGDPVASLDVMNRKNTLPSPFSGTVKSIIFKTGSTVSKDDVLIIIESTM*
>MP0536_megahit_71072_1-225
DAGGMTAPMPGKVLEILCSIGDEVEAGQTLIVMEAMKMEHRIAASGPGTIVAIHHEVGEQVDAGAILIDIEESE*
>MP0536_megahit_71916_1-207
VKINMPGIILKIFVEVGQTIKKGDPIILLESMKMETSIPSPESGTIAAINTEVGTNITNQTIIMLLKE*
>MP0536_megahit_72754_3-566
FSLVYNEQTYSARISNWHNASCADGKKDGDNLSNFTLVIGKKIANTQDDSNINVAAQTETVYECQISYDSSDVHNHTLWLEGARISAQSWVNNETVYVFTDSGRDEITLVDVMAHVGEETAAVGSLKSPMPGQVVAFKVAVGDTVKKGEPLAVIEAMKIEHTITAPTDGVVAELLFAAGDLVADGDEL
>MP0536_megahit_84169_859-1137
LVYRPAAPLDFAGGDAAADRAVASPLTGMIVEIKVADGQPVAEGDVIAVMESMKLEISIRAAAAGIASNISVSNGDMVDRGQVIAEILPSEE*
>MP0536_megahit_84486_2-253
MIKKLLIANRGEIACRVIKTAKQLGIQTVAVYSQADCNAMHVNMADEAVLLGPAPSKDSYLKYEAIISHAKNLRVDAIHPGYGF
>MP0536_megahit_88238_3-572
VEHPVTEMVTGQDLVEWQLKVAWGDALPLEQSQVKTRGHALEARIYAEDPDQDFLPATGNLRYLSTPDESAHVRVDTGVTEGDDISIHYDPMIAKLIVWDETRDQAINRMVQALEHYRIAGVKTNIRFLHALADAQPFREADLTTGFIEDHRELLFPKSRLDTHKALVLAAGFVLEQRKSREVISTDPWS
>MP0536_megahit_91565_1-105
HDGVLKSYCFAEGELVSHGALLAIVEDTTAEEPA*
>MP0536_megahit_93982_3-428
RIKLPEQEVVVSGSLNGNTLQATIGEVKSAFTVVKHNSQFSLLNAGICTNFQLMPPDLGLDGNDSKDTNTTAPMNGTIVAHLVPPEEHAKRGAPLLIMEAMKMEHTITAPSDGKVDEYYYAVGELVDGGAALFAFTPHTTD*
>MP0536_megahit_96527_1-411
MIGNTFKISILGKVYDIRIGDLQSSPISVWVDGVEYHVGLPEENSDITPPLEIPEKKLSEIGLKRPTLDTSSAEGTIRAPMPGTILKINVVDGDSVTKGDVLLILESMKMENSITSPKTGSVTSVYVSEGDPVQHGE
>MP0536_megahit_96891_254-1036
MKIQKLLVANRGEIACRIFETCHGLGIATVAVYSDADARAKHVREADEAIHIGPSPAPESYLKVEAILAAAKATGADAIHPGYGFLSENADFAEAVEKAGLIWVGPSAKAIRSMGPKDEAKRIAEEAGVPVLPGYRGEGQELETLARAAKDVGFPLLIKAVAGGGGRGIRLVSKAGELKAELESAVREAESSFGDGRVMLEKLVEQPRHIEVQVFGDAHGNVVHLYERDCSLQRRRQKVIEEAPAPGMPDDVRAAMTDAAV
>MP0536_megahit_99977_322-579
MTTKSLKKILVANRGEIACRVMRTAKQMGLTTVAVYSDADKHAQHVMLADEAYHIGPAPSKDSYLVADKIIDVAKQAGVDCIHPGY
>MP0536_megahit_114748_353-844
MINKLLIANRGEIACRVIKTAIAQGIKTVAVYSDADRNALHVKMADEAIYLGPSPSKESYLKSHVIIEKAKQLGVDAIHPGYGFLSENAEFAKLCAKNDIIFVGPPASAIEAMGSKSAAKHIMEKAGVPLVPGYHGDDQDESVLKAAADDMGYPVLLKAAAGGG
>MP0536_megahit_120916_1-654
HPGYGFLSENPDFAKALKKNNIKFIGPSVSSMKSMSSKNDARNMMEKAGVPVLPGFSADDLSQKQILKRCEDIGFPLIIKASAGGGGKGMHIIYKKGEIINKLEAAKREALSSFGNESILIEKYLQNPRHIEVQILADNFGNIYTLSDRDCSIQRRHQKVIEEAPATNISTDVRKEMAFQAEQVAKNISYSGAGTIEFLLENNNFYFMEMNTRLQVEH
>MP0536_megahit_121897_136-600
MFRKILIANRGEIACRVTRTAQRLGMSTVAVFSEADANAMHVAMADEAVFLGPAPVQESYLLIDKIIEAAHRTGAEAIHPGYGFLSENATFAEACAAADITFVGPPAKSIRAMGEKGNAKALMQKAKVPILPGYHGDDQDDAVLIKAADEIGYPI
>MP0536_megahit_127475_1-1002
KGMRIVEQSSDFIDLLDSCRREAITSFGNDQVLVEKYALKPRHIEIQVFGDTHGNYVHLFERDCSVQRRHQKVLEEAPAPGVDTAMREAMGTAAIEAARAVDYVGAGTVEFIVEQREDAMNFYFMEMNTRLQVEHPVSEAITGVDLVEWQLLVAAGQPLPKSQDDLVINGHAIEARICAENPDNNFLPATGTLFTYQKPEHSTFHITDVRIDDGVREGDVISPFYDSMIAKLIVHAPTREQALARLDRALAQTRIVGLPNNVAFLRYILNTDSFSKANLDTALIEREQDKLFDQNPLELPTLVVTAIAQQLASEATTQGSDPFSKPTGFRAYSD
>MP0536_megahit_131416_3-581
ESIEKTKNLAQKAFGNSNIFLEKFIPNARHIEIQIFGFGENGAIHLYERDCSIQRRFQKIIEESPAPNIDNSILNKMAECAVQFVSNQKYEGAGTVEFIYDIDNNNFYFLEMNTRIQVEHPVTEVITNLDLVEMQIKYAMSKGSFILQQNEVKRSDYAIECRLYAEDPSNKFLPSPGKITKLRIPRASTNIRL
>MP0536_megahit_135852_1-312
AALQETVEATENMAEKAFGDGTVYLEKLIEHPRHIEIQLFGFGGGKAVHFFERECSIQRRFQKIVEESPAPGLAAETRDAMGFRALDNLDAFFAGDEPSDRVA*
>MP0536_megahit_138264_1-510
LIANRGEIACRVIRTAKKLGIRTVAIYSTADKHAQHVQMADEAVWIGESPSQKSYLRGEHIVELASKLNVDAIHPGYGFLSENAAFAESCAAKGIIFVGPPADAIRAMGSKSAAKQIMQQAGVPLVPGYHGDDQHEAVLRKAADEMGYPVLLKAAAGGGGKGMRQVWHAD
>MP0536_megahit_139529_1-633
SEAKIMMGESGVPIVPGFNIEKKSKAEILKNSEKIGFPIIIKASAGGGGRGMKIVRSEKDLFISIAAAKREAKSSFGNEKIIIEKYLENARHVEVQIIGDMEGNFAVLGDRDCSIQRRHQKVIEEAPAPNINEKLRKEMASQAINVAKKISYLGAGTVEFLVYRNNFYFIEMNTRLQVEHPVTELIFGVDLVEMQLRIANGEKIKINPLIK
>MP0536_megahit_147015_1-588
KGMRVVNSASEFSEALAAARREASGAFGDDRVLLERYLPTARHVEVQVFADNHGNAVHLFERDCSVQRRHQKIIEEAPAPGLDEATRNAFGDAAVQAAKAIDYRGAGTVEFLYGPDGQFYFMEMNTRLQVEHPVTEMITGEDLVAWQLAVAAGDPLPKAQHQIERHGHAMEVRLYAENPEQGFLPSSGLLSHLRWP
>MP0536_megahit_152970_2-667
QARRRLVAALDDLAISGVHHNAAFLHRVLSSPVFADAELDTRLLEKHPDLMTPAPADSDLIAVAAAGAVAQRPATGDDPWGALPGWRPLGQKRTLIPLRVGEQAHTVVLDNDQARVDGGEPAPFHLRRRGTAFELHWGERRLAGHLIEPQDGDARHTAVFVHGQDYPVEIHPARESDRAGGQDGFIAPMSGTIVACHVAAGATVAAGDAVITLEAMKMEHTL
>MP0536_megahit_157617_3-590
AARVGYPLLLKASAGGGGKGMRAVQEPKMLRTEYEAASREASTAFGDGTIYVESLLTGARHIEVQILADSHGNCIHLNERDCSLQRRHQKVIEEAPSPAVDPELRQAMGAAAVKAAESVGYEGAGTVEFLLSSRGEFYFLEMNTRLQVEHPVTEMTTGIDLVLKQFEIAAGLPLGIIQADVGLSGHAIEARVYAED
>MP0536_megahit_162412_1-162
QIGDDVSQGQDICVLESMKMQQTLKSDMAGTIMGTSVSQGDQILDGDVIFLIR*
>MP0536_megahit_169371_3-851
NALTLTGHAFEARIYAEDPKNEFLPSTGTLRLLHAPEENDVVRVDTGVEQGDEVSVFYDPMIAKLVVWGENREVALKHLTSALGEYYIDGVSTNIDFLKRVASHPSFVSAELTTTFVEKHHDTLFSETINQDTQHDFPAMALLSILTRSQSPRTLSVWSTAGAWRVNSQHSETLTLISDNKETQVEVKHHFDDSHGYWKVTADGQSFEASGVIIDQTLNATIDGHKRTFSFSQDGEQFTLFNKDTHVKYVVKTASLGDVNSTDDQANFNAPMNGTIVTHLVSK
>MP0536_megahit_171711_2-469
FLPCVGRLATWKTPQGPGIRVDSGVRQGDAVTIDFDPMLAKLIVHAPTRRAALRRLDTALSDLIALGVTTNIGFLRDVAAHQAFTTGSVTTDFLDSSDISGFSHTKVEPAVLVAVACAAQRLGLERAPSDGGLGALDEHTGHPGDPFRTLTRSFP*
>MP0536_megahit_172904_1-312
DTVTILSCGKAYRIEYVDRMALVDVDLEEGSKVTAPLPGKIVQVLVKPGSNVKKGDTLLILEAMKMEHAITASRDAVIADIPFATGEQVTEGTELVTFEPEGV*
>MP0536_megahit_179785_2-1024
AGGGGRGMRLVNSLEGLAPALESAGREAQAAFGDRRVFLERYIPRPRHVEIQVLADGMGNTLHLLERDCSIQRRYQKIIEETPSPFLTPELRRRMGEAAVEVTRSAGYVNAGTVEFLVDSETGEFYFLEMNTRLQVEHPITDEVLGIDLVEWQVRIASGEKLTLNQDDIQARGHAVECRIYAEDPYNDFAPSVGTLERWLPPTGPGLRLDSGVAQGQTVSTYYDPMLAKLIAWGPDRASSLHRMDLALSQFPVLGVVTNIQFLRQVIRHPKFMEGDYDTGFLSVNSELGRPDSSEEDLNLAQALAAWAMDQVPSQQTRIQAGPGAAQNNPWHTGGKLRLP*
>MP0536_megahit_179785_1021-1530
MSQGQLRQKSPPSDQVFDYRVESQGETVRVNLGGNEIELAVTAQGDQEGWFRTADGSLHSFVWTWVGSSLELWLDGTVFVFERVERRRQGERESSVGGADIVALMPGTVEQILVQPGDPVERGQTVIIMESMKMELSVAAHRDGVVKQIPVGLGQQVDKGMRLLELEEQ*
>MP0536_megahit_182588_327-836
MRRILEVDGEEIPVWLASTRQGHVLHMGEREIPCTLDEAAGRGAYVLEISDTRIPMRIAVDESATFIHFGGRAYEIGRTDPADALDRAGSGASQDQMLAPMPGVVVSVSVAPGDAVKEGAPMLVIESMKLETTVTAPRDGIVAELPFATGDSFGGKDVLLRLEPQEETD*
>MP0536_megahit_213701_3-770
DNAAGFEEALAAARREARNAFGDDRVLLERYLPTARHVEVQVFADNHGNAVHLFERDCSVQRRHQKIIEEAPAPGLTEDQRRDLGDAAVRAARAIDYRGAGTVEFLFSPEGEFFFMEMNTRLQVEHPVTELITGEDLVAWQLAVAEGRPLPKSQEQIQRHGAAMEVRLYAENPYQQFLPSAGRLEQLRWPEQVRVDSGFEAGDRVSDHYDPMIAKLISHGGDRDQARRRLVAALDDLAISGVHHNAAFLHRVLSSP
>MP0536_megahit_217886_902-1156
MIQKLLIANRGEIACRIIRTAREMGIATVAVYSDADARALHVRQADEAVHIGPSPAAESYLLGEKIIAAAQQTGAEAIHPGYGFL
>MP0536_megahit_218909_119-1057
TNFSIPNSNNIRADFGYFEGDYVSSYYDSMLGKLIVHGKNREQAINLLSSALKATLIVGVDSNIDFLRRIIDHQSFKKLSLGTNFIENYWKDLFPSIEEKTLLLGISVCLFLIKRSGAKKYSSSPWEMMDSWRHCGPSGEKFIIEERKVQYNVECFSFDRGNYSFRILKPNLTEFMNISIFNGDKGRNYSIKYNKKTLKVTLVKKEDNCLYIIYDGYHLRLNVLERFSSNYKGELTSGSLEAPMPGKVAKVYVKNNQKVKKGTILAIIEAMKMEHSIIAPFDGVVKNIAVKEGEQIEEGHIVTELEKINEEV*
>MP0536_megahit_219897_3-254
RGSGAAAAGDGAILAPMPGKVIAVDVAEGDTVTAGQRLMVLEAMKMEHALTAPFDGTVTELAASEGGQVQVEAVLAVVEPKEE*
>MP0536_megahit_221155_645-2630
MADVNIKPITRLLVANRGEIARRIFRTAHEMGIATVAIYADSDARAPFVHEADSAIALQGQTSAETYLDAEKVYAACVASGADAVHPGYGFLSENARFAEAIMKRDITWVGPPTHAIEQMGDKLSAKQAMTDAGVPTLPAHELNVGDDLAKAAEAIGFPVLVKAAAGGGGRGMRVVESGADLEAAVESARREAEASFGDDTVFLERWLTASRHVEIQILGDNHGNVVHLFERECSIQRRHQKVIEEAPSSAVTPAIREKMGSAAVNAAQKIGYTSAGTVEFLLDGEDFWFLEVNTRLQVEHPVTEAITGLDLVREQLRIAEGEELGYDQDSLTINGHAIEARLYAEDPTKNFLPSPGTIQVWKPSSQARFDSGVEAGSEVSVNFDPMIAKVIAHAPTRREAAAKLARALETTQLHGITNNRDFLVATLRTPAFIAGDTTTDFIERVNPARTREPSPTEVSDAAIAAALFAQDRRRKNAKVLRHISTGWRNSLMPPERVRYAVGDNECALEYRAQRDGTFEMNIGGENHHITLHGVNGNQIDLAIDQRRITFSVSEDEANRYVHASTGDVVLTELDRFPKPGIAEFSGGLYAPMPGKVLATEVSAGESVSEGQLLVILEAMKMEHRITAPIDGVVQEVPVSEGDQVDNGQILVVFEENEEES*
>MP0536_megahit_223189_3-599
MAAINTLLIANRGEIARRIIRTARELGLTTVAVYSDIDADAPHVREADRAVRLGPAPARDSYLDIDKVIRAARDSGADAIHPGYGFLSENTTFADACADAGLIFVGPGAEAIRLMGDKAAARQHMAQSGVPVLPGFDREGADDATLIAEAQKVGFPLLIKAVAGGGGKGMRAVDNAAGFEEALAAARREARNAFGDDRV
>MP0536_megahit_227035_2-1405
MAHVRKKTNQSTIKPISRLLIANRGEIARRINRTAHQMGISTVAIYADGDVDAPFVREADFAIALRGETSVDTYLHMEKVVEACKTSGADAIHPGYGFLSENSGFAEAVGAAGIVWIGPSPEAIASMGDKLSAKRLMEEAEVPILPGRQIRENEDATALAEEIGYPVLIKASAGGGGRGMRVVENSGELAGAIEAARREALSAFGDDTLFIEHWLAFSRHVEIQILGDHYGNLVHCFERECSIQRRHQKIIEEAPSPAVDEDIRCRMGEAALKAARKIGYSSAGTVEFLLSGSDFYFLEVNTRLQVEHPVTEAITGLDLVREQIRIAEGETLSFKQEDLSICGHAIEARLYAEDPENNFLPSPGKLLAWQVPTSETATNLSPNVVATRIDSGVETGSEVSMIFDPMLAKFIVHAATRREAASRLSRLLEKTRIQGITSNRDFLVAILRTPEFLNGATNTDFIARVKPA
>MP0536_megahit_227179_3-515
MSYQNYHKLLIANRGEIACRVIRSAHDMGISCVAVYVEADADSPFVKMADEAIKLSDSYLNSKEIIQAALDTGAEAIHPGYGFLSENAKFCRAVLKAGLLWVGPSARVINSMGDKLKAKDLAEKAGVPTLPMTTSPNKAKDIGYPLLIKAAAGGGGKGMRIVKSAKDLKES
>MP0536_megahit_228071_866-1738
YDPMIAKLVVWGENREIALKRLISALGDYYIDGVSTNIDFLKRVATHPAFVAAELTTTFVEKHHDSLFSATSEDAASDDTQVNIPVMALLSLLNRKVSRSDKTPSVWSTVGAWRANANHTEILTLLCNQEEVHVGVKHQRHGTEDAWELSVGDNSYNVKGKLVDSALHATINGYKSTFTYSDNDGVFTLFNKDTHAKFSLISASLGDDNDDNGDANFSAPMNGTIVAHLVEKGVLVKKGEPILVMEAMKMEHSIIAPHDGAVEEFFFNPGELVDGGATLLAFSTKEAAEV*
>MP0536_megahit_228074_2-181
MFDKLLVANRGEIACRIMRTAQRLGISCTAIYSDSDQNSLHVAQADEAFRVGSNAATDSY
>MP0536_megahit_229675_429-1721
MINKLLIANRGEIACRVIKTANAQGIKTIAVYSDADKNALHVQMADEAVYLGPSPSKESYLRGELIIEKAKELGVDAIHPGYGFLSENAEFANLCAKNNIIFVGPPASAIEAMGSKSAAKHIMEKAGVPLVPGYHGDDQSEAVLKGAADDMGYPVLLKAAAGGGGKGMRQVWSEKEFSQALNAAKRESMASFGDDHMLVEKYLTRPRHVEIQVFCDTHGNGVYLFERDCSVQRRHQKIIEEAPAPNMSQSVREKMGEAAILAAKAINYVGAGTVEFLLDEDDSFYFMEMNTRLQVEHPVTEMITREDLVHWQLTIAEGKPLPKQQNELTLTGHAFEARIYAEDPNNEFLPSTGTLRLLRTPKENDVVRVDTGVVEGDEVSVFYDPMIAKLVVWGENREIALKRLISALGDYYIDGVSTNIDFLKRVATHPA
>MP0536_megahit_232105_2995-5007
MATLGRIMNTVQLQKILIANRGEIACRIMRTAKQMGLTTVAVYSDADKNAQHVKMADEAYHIGAAPSKDSYLVADKILQVAKASGADCIHPGYGFLSENSEFAKACEAHNIAFIGPPATSIEAMGSKTRAKEIMAAANVPLVPGYYGDKQDPAFLQSEAEKIGYPVLIKAAFGGGGKGMRVVEKPKDFIAALEGAQREAIAGFGNDLVLLERYVNQPRHVEVQVFADNHGNCVYLGDRDCSLQRRHQKVIEEAPAPGLSAALRKEMGEAAVRCALAINYRGAGTVEFLLCGNEFFFMEMNTRLQVEHPVTEMVTGVDLVNWQINIAGGQTLPLKQSDIQLQGHSFEARIYAEDPANDFIPCSGTIEALHVPVNSEFVRIDTGIAQGDEISPYYDPMIAKLIVHDDNREQALSRLQQALEQFHLAGFSTNIGFLHNLACHASFKQGAPSTHFIAEQGDSLAAVDESLLLSSQLIAAFAYLESLNTHQAQNNSASPWQQLSGFTLNAPQAIKIPFVALPLSAVKTAQGYNVTHSTGVYSVQGKLNNGVCNVFINGEKHSAHVSITDNEITVMNKALQTKFECVDKHYISSHENDALPLAAPLNGTVVKHLIEVGSTITKGDAVVIIEAMKMEYTLNAPHDGILQSYCFGEGELVSHGALLAIIEDTTVQEGA*
>MP0536_megahit_238326_678-1247
ENANLDTGFIETKLDSLVSSHEADDGIWQNAADFIALAELEEHDDLPMGFRLNAPGVLATTLLHKGQSRTVAAASSLNELDATGFVDPARAVVFADGQAFAFERQSRGSGAAAAGDGAIVAPMPGKVIAVDVAEGDTVTAGQRLMVLEAMKMEHALTAPFDGTVTELSASEGAQVQVEAVLCVVEPVEE*
>MP0536_megahit_243847_699-1127
MKKEVTVNIDGKEFVVEIFVDNNLNIDSVVVDGDIIEFDEIKNINIQESSKNIDAKLKLDSDELNKSESNSSSHNIITPMAGVILKIIKNKGDSVSKGDDLIVVESMKMEQIIKSDYDGIVDVINVDSNEQVSAGKILMTIS*
>MP0536_megahit_249976_2-808
MTVFSTILVANRGEIAIRIIRSAQKMGIKCVAVYVDADKNAPYLAQADQSIKLETNYLDADAILNAAQMTGSEAIHPGYGFLSENAKFASSVEQSGLVWIGPSANVISQMGDKLKAKVIAESAGLPTLPIALKKSDIDAIGFPLLIKAAAGGGGKGMRVVNSANELDELVKMAQNEAQNAFADDTVFFESYIAQSRHIEIQILGDNHGNTIHLGERECSIQRRHQKIIEESPSPRIDASLRNQLGDAAVSLAKKINYHSAGTVEFLFDD
>MP0536_megahit_250391_764-1249
MTTRRLQQLHPPESTLVGAGYQADIEIAATSQGRWEGQVQLDDGRTTPFLALRDGQQVHVWLAGESYVFAPPTPIARARRSAQPASDDIVSPVPGVVMTVLVSAGDAVEAAQDLVIIESMKTEHLVKSPRDGTVEQVLVQEGQQVERGVLLVVLVGVGEER*
>MP0536_megahit_251831_1-1614
NRGEIACRIMRTAQRLGISCTAIYSDSDQNALHVAQADEAFRVGSNAATDSYLSTEHIIDAVRRSGASAVHPGYGFLSEDPLFAAACIEAGAIFIGPTPAQIEMMANKATAKKEMESVGVPVVPGYHGPQQDNTTLIAQILKIGFPVIVKPRAGGGGKGMRVATTGDDLGNLLDTCRREALSAFNDAGLIVERFLENPRHIEVQVFGDTYGNTVHFYERDCSLQRRHQKVIEEAPARELSSHLREGLIACALTVTKTIGYHGAGTVEFLLKDELFYFIEMNTRLQVEHPVTELITQTDLVEWQLRVAAGQPLPMTQEEIHCRGHAVQARLYAEDPTRDFLPTGGEVFFAQFPEPCAGIRVDNGVKVGDVIGIDYDPMIAKIIAYDTDATAAWSKLHTALMQTWLAGPKTNLSFLSNLSDAALSGTDVFDTGFISRHHSKLTAGPDPDNPAIQRIACWLLYTLGLRAAATQTVDTAWQSNDGWRANLPAKIHFRFLLDDQPIDLSACPIDANRLSFVGEQTTHSVEGQWLTANRLKVND
>MP0536_megahit_264398_2-715
SDIGYPILVKASAGGGGIGMKVANNFDQLVEAIEKTKNSAEKAFGNNDIFLEKFIANARHIEIQVFGFGEKGVIHCYERDCSIQRRFQKIIEESPAPDIENSIIQEMSECAVNFATNQHYEGAGTVEFIYDIEEKKFYFLEMNTRIQVEHPVTEVITDLDLVEMQIRFALKMNAHKIQQDDVSRSGHAIECRLYAENPSKNFLPSPGKITKLKIPEISKNIRLDIGVDEGDEITFYYD
>MP0536_megahit_267033_6179-6679
MDWSVGEDSRRYTAALNDSDGALRLSSVQHDGMELDSPEISITRDDHHGRLRVEIAGTPRLAHVAKVGDAWWIHLDGRIHIVRAHEPGSAGTEPSEGSLSAPMPGTVLEVHVKEGQRVRKGQTLVVLEAMKMEHRIQAPRAGEVTKLHFSEGDRVDMGEILVQIGD*
>MP0536_megahit_269382_1-1761
GYGFLSENAGFAAAVEAAGLVFIGPEPGAIAMMGSKIEAKAAAEAAGVPVLPGYRGTDQSDARLLEEARALGTPLLVKASAGGGGRGMRLVTDLADAPEAIASARSEAKGAFGDAAVFLERYAPRARHVEVQVLGDSHGTLLHLGDRDCSLQRNHQKLIEEAPAADLPEDLRDDMRAAAVRLAQSIDYRSAGTVEYLYDPSRGEYYFLEMNTRLQVEHPVTEAITGIDLVEWQLRIARGEPLTLAQTDVRFDGHAIEVRIAAENPAENFRPETGRITLWAPPAGVRLDSGVAAGSVVGHHYDSMLAKLIVHAPDRAGAIRRAVAAIDTFAVGGVGLNLSYQRALLTHADFQALRHHTSGLPEMFPDGWTQPTPDTRDTGLAVMALHLHLAPAGTSPWESLGAWRLTAPAGRRGAASYWTTSLDDPIRISGTPETLVAVLPDGQSLTTKTAAMAADRLSGRVDGVPFTRIAHVERAGDHWRVHLQTPAGMTLTDLRTLEDRHLARASVGASGADLLTAPMPGAVAEVRVAPGDTVAAGDTLVVLEAMKLLQSLPAPVAGVVAEIYCAPGDTVAGHAPLVKLDPEEQT*
>MP0536_megahit_271544_693-2693
MFDTVLIANRGEIACRIIATARKLGIHTIAIYSDADANARHVRLADAAYSVGGSPATESYLQIDNVLDVAQKSGAEAIHPGYGFLSENADFAQACVDKGVVFIGPPPDAVRLMGAKDQARILMNRAGVPVVPGCNDLNIDLKVVLSEARKIGYPVIIKAASGGGGRGMRIVDEELQLPEALKSASRESMTAFANNKLLLEKFIQDPRHIEVQIFVDQHGNAVHMFERDCSIQRRYQKVIEEAPGPTVSDELRRHLTEAALTAAKAIHYVGAGTVEFIADPADNFYFLEMNTRIQVEHRVTEMLTGQDLVEWQFRIADGEQVPLQQNQITLRGHAIEVRLYAENPARNFVPSPGLVHHLRLPKDKPGLCIDNSLNVGDEVTPYYDPLIAKIIAWGGDRKDALHAIKRALNETQVAGVKTNVQLLSHIVRHPEFRAGNYNTGFIALHQDTLMAQSASASDLVLALGTLFILLKRKEETSGTVVDTKDPYSPWNEEDSWRLNLPAQDVIQLTDGGREIDIEVTFIPGGYHLTLPNSSMTVSGALVGESDVEAILGGIQIKGTVAFNGHELNLWLYDVDHVLTLRDRAPTSDAVADSVDNLSAPMPGRITQVMVGEGTVVRSGALLMVLEAMKMEHNIIAPSNGKVEKLNFSVGDWVDENTMLLDFAPVI*
>MP0536_megahit_273517_3-572
GLNNKDLEKDDLEKKCNEIGFPILIKASAGGGGIGMQIVNNYSELVKSIEKTKNLAKKAFGNSDVFLEKFIKNARHIEIQIFGFGEKKAVHFYERDCSIQRRFQKIIEESPAPKIEPDIINTMAESAVNFATNQKYEGAGTIEFIYDVDEKKFYFLEMNTRIQVEHPVTESITNSDLVEMQIKFALGINL
>MP0536_megahit_276292_1-318
VVWDSNRSDAIHRMDSALGQFVILGLITNQPFLRDIMKSESYRKASFSTRFVDKHFSDWEIGSPSPEVIATALLTSKSAPEKVSPVSSRDPYSPWSSKGTWRQNI*
>MP0536_megahit_279742_3-341
MFKKILIANRGEIACRIARTCKKMSIATVGIYSDADARAMHLSFMDEIVHIGPAESTNSYLNIEKIIKIAKKLNVNAVHPGYGFLSENADFVLGLAKAGIVFIGPSFKSIKTM
>MP0536_megahit_280990_3-536
MKRILIANRGEIACRVIECCKKLNIHSIAVYSDIDKNSKHVRLANEAIHIGPSKAKESYLSTENILDAALKTNADAIHPGYGFLAENDQFAKKIIDSGIVWIGPTPETIISMGNKETARALAVESGVPICPGINQNELEEESLEEKCKTIGFPILVKASAGGGGIGMQIAKDYNQLKE
>MP0536_megahit_284255_526-2517
MNTHTLKKILIANRGEIACRIMRSAKQMGLTTVAVYSDADKHAQHVKMADEAYHIGPAPSKDSYLVTDKILQVAKTSGADCIHPGYGFLSENSEFANACEANNIAFIGPLASSIEAMGSKTRAKEIMAAANVPLVPGYYGDNQDPAFLQSEAEKIGYPVLIKAAFGGGGKGMRVVEHAKDFISALEGAQREAIAGFGNDLVLLERYVNQPRHVEVQVFADNHGNCVYLGDRDCSLQRRHQKVIEEAPAPGLSDELRKEMGEAAVRCALAINYRGAGTVEFLLCGDEFFFMEMNTRLQVEHPVTEMVTGVDLVNWQINVAAGQTLPLTQSDIRLQGHSFEARIYAEDPSNDFIPCSGTIEALSTPLNSEFVRIDTGIAQGDEISPFYDPMIAKLIVHDDNREQALSRLRQALEQFHLAGFSTNIGFLHNLASHPTFAQGAPSTHFIAEQGDALVSVDSAVLEKAQLIAAFAYLESLGAKKVTQQSASPWQQLSGFTLNAPQKVDVPFTDLAISAVKTKTGYVVTHNDKSFDIAGSVNQNVCNAFINGEKVTAHVSHFDNSISVMFAALQIKLALNTKHYISSHESDALPLAAPLNGTVVKHLVDVGSTITKGDAVVIIEAMKMEYTLNAPHDGILQSYCFDEGELVSHGALLAIVEDTTAQEAS*
>MP0536_megahit_285723_1-729
TRLQVEHPVTEEITGVDLVEWQLRVASGEPIPLKQEDLFIDGHAIEARLYAEDPAGGFLPSTGALDHFDLGVEGRIETGVEEGDRISPFYDPMVAKLVVWGETRGDAIDQLAGIAENVEIWPVKTNAAFIANCLRDEDFEQANLDTGFIETKLDDLVSSDEADDDIWQSAADFIALAETEDHEDLPIGLRLNAPGVLSATLTHKGETRTVSAARAGTESFATGFVDPARAVVFADGQSFVFER
>MP0536_megahit_288986_3-488
MKRILIANRGEIACRIIECCKKLNMHSIAVYSDADKNSKHVRLANEAIHIGPAKAQESYLSVEKILDAALKSKADAIHPGYGFLAENDQFAKKIMDSGMTWIGPAPETIISMGNKDIAREFAVKSNLPICPGLNNNEIIDENLEKKCSDIGYPILVKASAGG
>MP0536_megahit_291904_5967-7835
MIQKLLIANRGEIACRIIRTAREMGIATVAVYSDADAKALHVRSADEAVHIGPSPAAESYLVGEKIIAAAKQTGAQAIHPGYGFLSENADFAQAVKDAGLIWVGAPPSSIRAMGLKDAAKKLMRKAGVPVTPGYDGDDQSPERLKQEADAIGYPVLIKAVAGGGGKGMRKVDAESDFLSSLESCRREAKASFGNDDVILEKWITSPRHIEVQVFGDSHGNHVHLFERDCSLQRRHQKVIEEAPAPGMDEATREEICAAAVRAAKAVDYEGAGTIEFIADASEGLRADRIFFMEMNTRLQVEHPVTEEITGVDLVEWQLRVAAGEPIPCKQDELFIDGHAIEARLYAEDPSSGFLPSTGSLDHFDIGLRGRIETGAEEGDQISPFYDPMVAKLVTWAETREDAIEQLAEIADGVEIWPVRTNAAFIANCLRDEDFEDANLDTGFIERKINDLVESDEPYEAIWQTAADFVVLAETDDYDDQPAGFRLNAPGRLTTSLSFKGDTRVVAAAEGAAFEAATGFVDPHRVVVFADGMSFAFDRGSRGSGAAAAGDGAILAPMPGKVIALDVAEGDSVTAGQRLMVLEAMKMEHSLTAPFDGTVTQLSASEGGQVQVEAVLCVVEPAE*
>MP0536_megahit_295835_1-1518
DDVLLAAEADKIGYPVLIKAVAGGGGKGMRLVEAADGFQAALESARSEAKTAFGNADVLVEKFVTKPRHIEVQVFGDGKKAVHLFERDCSLQRRHQKVIEEAPAPGMTPEMREAMGQAAVTAAEAIGYAGAGTIEFIVDGSGGLQTDGFFFMEMNTRLQVEHPVTEAITGVDLVAWQLRVAAGEGLPLRQDELSIHGHAFEARLYAEDVPKGFLPATGTLTHLQFTPACRADSGVRAGDTISPFYDPMIAKVIVHGDTREIALSRLRAALTGCEVAGTVTNLAFLGALAAHEGFAAGDVDTGLIARDIDALTQAPEVEPRHAALAGMAALSLLDPAAGAGFTLWQPLRRAMGLTWGGEDHLLQVQVVSADHQIWDVDGTEVAAQRIGGRWSLGGQQAAAVSVAEGRVTVFDGYGLVFDVIDPLARAAGGHGDGNLIEAPMPGLVRVVDAKVGQTVTKGDRLAVLEAMKMEHSLLAARDGVVAEVLAQAGDQVEAGVALVRLEPEA*
>MP0536_megahit_296767_849-1073
KSVEGGLSAPMPGTILEILVKQGQRVREGQALVVMEAMKMEHRIQAPLAGEITKLHYSVGDRVEMGATLVEIGD*
>MP0536_megahit_297236_2-598
LVANRGEIACRIIKACKEMQISTVAVYSDVDSESPHVLMADEAILIGPANPSESYLDFDKIVDAAKQTNSDAIHPGYGFLSENGDFAKYVNDSDLVFIGPDPDTIKLMGDKAESKKMMAEAGVPTIPGNDGELSGNVDAVARDIGYPLMVKAAAGGGGKGMRIVESPEELESAIEAASSEARNSFGNDTLILEKYLDQP
>MP0536_megahit_299603_3-2003
MLRTVLVANRGEIACRIIQTAKRVGLRTVAVYSEADIRARHVEMADEAINIGPAPVAESYLNPNRILDAARSSASDTIHPGYGFLSENAAFARDCETAGMIFVGPHVHTIETMSDKAQARQVAEQTGVPVLAGIRSEDQSVAGLVSTGSILGFPLIIKPVSGGGGKGMHVARTPAELQVLIPTSQREAQTAFGDERLLLERYLDQPRHIEVQIFGDQHGNVVHMFERDCSLQRRHQKVIEEAPAQNLRPELRTQLTEAAVAIAKAISYCGAGTVEFLVSGDEFFFMEMNTRLQVEHPVTEMITGIDLVEWQFKVAAGEHLPCKQNQILCLGHSVEARLYAEEIQNGFLPSAGDLLWLRFPPNNEHVRVDTGVKMGDTIGIHYDPMIAKLIVHDCEPRRSWQRLTQALQHCGVAGLGTNLPLLRGLSSHTAVRCADTDTEFIERNANEFVDANPTDVDAASALAAFYLWRNDPFCQRHHRRGDADSPWSSASGWRLNLPPELRFNFEIDGIAREVVAKANGNTLDSQIEDRCYQVFESMTPGEDLFIVLDGQMLRGTALMSGHNLLVGVNGLFFTVSDSQSAQSSQIDQNSGTVQATMTGRVIQILAKPGDQVVKGDPIVVLEAMKMEHSLTAPVTGQVRTLDTNLDQLVEQGLIVATIDPEPTPLTE
>MP0536_megahit_300107_1-234
MYSEPDRLAPHVLAADEAYHIGPAPSSESYLKAEHLIEVAKVAGADAIHPGYGFLAERSSFAKAVEDGGLIFVGPSSE
>MP0536_megahit_301647_3-1178
GFLSENAAFAQAVIDAGLIWVGPKPSSIEAMGLKDAAKKLMRAAGVPVTPGYEGEDQSVERLKSEADAIGYPVLIKAVAGGGGKGMRKVDAAADFEAMLESCRREAKASFSNDEVLLEKWITSPRHIEVQVFGDSHGNVVHLFERDCSLQRRHQKVIEEAPAPGMDEATREEICAAAVRAAKAVDYEGAGTIEFIADASEGLRADRIFFMEMNTRLQVEHPVTEEITGVDLVEWQLRVASGEPIPLAQDALYIDGHAIEARLYAEDPNGGFLPSTGALDHFDLGTEGRIETGVEEGDLISPFYDPMVAKLVVWGETRDEAIDQLAGIAEGVEIWPVKTNAAFIANCLRDEDFENANLDTGFIETKLDSLVSSDEADDGIWQNAADFIALAEL
>MP0536_megahit_304120_1-246
RSGQQASDDIVSPVPGVVITVHVAADDTVTAGQDLVIVESMKTEQIVKSPRDGVVQRVSVEEGDRVDKGMRLVVLVPEVGE*
>MP0536_megahit_306247_3-569
GGIGMQIVNNYNELVKSVEKTKNLAKKAFGNNDIFLEKFIKNARHIEIQIFGFGEKKAVHFYERDCSIQRRFQKIIEESPAPKVEPEIINKMAESAVNFATNQKYEGAGTIEFIYDVDEKKFYFLEMNTRIQVEHPVTESITNSDLVEMQIKFALGINLDLTEQNKIYRTGHAIECRLYAEDPSKNFLP
>MP0536_megahit_308011_3-542
MKKILIANRGEIACRIIDSCKKLKFHSIAVYSDIDKNGKHVRKADESIHIGGSKAQDSYLSSDKIIEAAQKVKADAIHPGYGFLAENDQFAQQVIDAGIVWIGPKPNTIVSMGNKDIARNLALKNNLPICPGLNNKDLEKDDLEKKCNEIGFPILIKASAGGGGIGMQIVNNYSELVKSI
>MP0536_megahit_313437_2-538
RHIEIQVFGFGEKGAIHCYERDCSIQRRFQKIIEESPAPNIENSIIHEMSECAVNFATNQHYEGAGTVEFIYDIDEKKFYFLEMNTRIQVEHPVTEVITNLDLVEMQIIFALKMNGYKTHQDDVDSSGHAIECRLYAEDPSKNFLPSPGKITKLRIPEISKNIRLDIGVDEGDEITFYY
>MP0536_megahit_314224_3-488
MFDTILIANRGEIACRVMETAQAMGVRCVAVYSDADRAAKHVAMADTAVHIGGSAPADSYLRGEVIIQAALDTGAQAIHPGYGFLSENPDFVDAVEAAGLVFIGPSAKAIRAMGLKDAAKALMVEAGVPVVPGYHGADQDDVLLAAEADKIGYPVLIKAVAG
>MP0536_megahit_314947_1454-1957
MRRIYQIDGEETECWLSHDGRSMILNTPDGAIPCQLDAAEAPGGYTLRVRGRTYDMRVAVGPDATFVHLNGRTFAIGRVDPAERLAGNDGGAVDDRIVAPMPGVVVSVNAKAGDQVKEGQPLLVIESMKLETSLTAPRDGVIAEIPFAAGDSFGLKATLAQLAPEEE*
>MP0536_megahit_314947_8251-8445
MSFTRVLIANRGEIARRIQRGCRKLGLETVAVFSEADRDAPFVIEADHAVCIGGAAPSESYLNVD
>MP0536_megahit_316549_2-610
DSCKKLNLHSIAVYSDVDKNSKHVRKANESIHIGASKAQDSYLSSNKIIEAAKKAKADAIHPGYGFLAENDQFAQKVMDAGIVWIGPKPNTIVSMGNKDIARDLALKNNLPICPGLNNKNLEKDDLEKKCNEIGFPILIKASAGGGGIGMQIVNNYSELVKSIEKTKNLAKKAFGNSDVFLEKFIKNARHIEIQIFGFGEKKA
>MP0536_megahit_318232_3-320
MIEKLLIANRGEIACRIIRTAHDMGIATVAVYSDADARALHVRSADEAVHIGPSPATESYLVGEKIIAAAKQTGADAIHPGYGFLSENAAFAQAVIDAGLIWVGPK
>MP0536_megahit_319410_2-541
KIEPTIINKMAESAVSFATNQKYEGAGTIEFIYDIDEKQFYFLEMNTRIQVEHPVTETITNSDLVDMQIKFALGMDLDLIEQNNINRTGHAIECRLYAEDPSKNFLPSPGKISKLKIPNIDLANIRLDIGVDEGDEISFYYDPMIAKIISKGSNRTESINNMVQYLKEFEIEGINTNKSF
>MP0536_megahit_320541_48-1253
MKKILIANRGEIACRIIDSCKKLNLHSIAVYSDVDKKSKHVRKANESIHIGGSKAQDSYLSSSKIIDAAQKLKADAIHPGYGFLAENDQFAQQVINAGIVWIGPKPNTIVSMGNKDIARDLALKNNLPICPGLKNKDLQKEDLEKKCNEIGFPILVKASAGGGGIGMQIVKNYNELVQSIEKTKNLAKKAFGNSDIFLEKFIKNARHIEIQIFGFGEKKSVHFYERDCSIQRRFQKIIEESPAPKIEPAIINKMAESAVSFATNQKYEGAGTIEFIYDIDEKKFYFLEMNTRIQVEHPVTEAITNSDLVEMQIKFALGLDLDLIEQNNINRTGHAIECRLYAEDPSKNFLPSPGKISKLKIPNTGLANIRLDIGVDEGDEISFYYDPMIAKIISKGSTRTES
>MP0536_megahit_325397_3-1121
DVDKNSKHVRKADESVHIGGSKAQDSYLASNKIIEAAQKVKADAIHPGYGFLAENDKFAQQVIDAGIVWIGPKPNTIVSMGNKDIARDLALKSNLPICPGLKNKDLEKKDDLEKKCNEIGFPILVKASAGGGGIGMQIVNNYNELVKSVEKTKNLAKKAFGNSDIFLEKFIKNARHIEIQIFGFGEKKAVHFYERDCSLQRRFQKIIEESPAPKIEPTIINKMAESAVSFATNQKYEGAGTIEFIYDVDEKKFYFLEMNTRIQVEHPVTETITNSDLVEMQIKFALGINLNLTEQKNISRSGHAIECRLYAEDPSKNFLPSPGKISKLKIPNAGLANIRLDIGVDEGDEISFYYDPMIAKIISKGSTRTESIN
>MP0536_megahit_328870_308-595
MFEKILIANRGEIACRIIRTCRRMGIRTVAVYSEADAGALHVQFADEACCIGNSAPAESYLRIENVLNTAKKHDAQAIHPGYGFLSENAEFARRCS
>MP0536_megahit_331236_3-575
KPNTIVSMGNKDIARNLALKSNLSICPGLNNKDLEKDDLEKKCNEIGFPILIKASAGGGGIGMQIVNNYSELVKSIEKTKNLAKKAFGNSDVFLEKFIKNARHIEIQIFGFGEKKAVHFYERDCSIQRRFQKIIEESPAPKIEPDIINTMAESAVNFATNQKYEGAGTIEFIYDVDEKKFYFLEMNTRIQV
>MP0536_megahit_332079_3-704
FLEKFIKNARHIEIQIFGFGEKKAVHFYERDCSIQRRFQKIIEESPAPKIEPTIINKMAESAVSFATNQKYEGAGTIEFIYDIDEKKFYFLEMNTRIQVEHPVTESITNSDLVEMQIKFALDIDLDLTEQNKINRTGHAIECRLYAEDPSKNFLPSPGKISKLKIPNVGLTNIRLDIGVDEGDEISFYYDPMIAKIISKGSNRTESINNMIQYLKEFEIEGINTNKSFLISVLQ
>MP0536_megahit_336771_3-239
MKKILVANRGEIACRIIDSCKKLNLHSIAVYSDVDKNSKHVRKADESVHIGGSKAQDSYLSSNKIIEAAQKVKADAIHP
>MP0536_megahit_337690_2-703
EALESARNEARNAFGDDRVLLECFVSGPRHIEFQIFGDQHGNVIHLFERDCSLQRRHQKIIEESPSPFLDDELRSSMAEAAVAAAKAVKYTGAGTVEFIVGDDRVFFFMEMNTRLQVEHPVTEMISGLDLVEWQLRVAAGEKLPLTQHEVNQTGHAIEARIYAENPETGFLPSIGTLQRLALPETFQKIKNKEDNNSQSWSSIRIDSGVEQGGEISIHYDPLIAKLVVHADSRK
>MP0536_megahit_339865_1-534
TKNSAEKAFGNNDIFLEKFIANARHIEIQVFGFGKKGAIHCYERDCSIQRRFQKIIEESPAPDIENSIVQEMSECAVNFATNQHYEGAGTVEFIYDIDEKKFYFLEMNTRIQVEHPVTEVITNLDLVEMQIKFALKMNDYKAHQDDVDRSGHAIECRLYAEDPSKNFLPSPGKITKLR
>MP0536_megahit_340545_1-507
GSKAQDSYLSSNKIIEAAQKVKADAIHPGYGFLAENDKFAQKIIDAGIVWIGPKPNTIVSMGNKDIARDLALKNNLPICPGLKNKDLEKDDLEKKCNEIGFPILVKASAGGGGIGMQIVKNYNELVKSIEKTKNLAKKAFGNSDVFLEKFIKNARHIEIQIFGFGEKKA
>MP0536_megahit_343523_1-558
GITLDLTEQNKINRTGHAIECRLYAEDPSKNFLPSPGKISKLKIPETSSTNIRLDIGVDEGDEISFYYDPMIAKIISKGSTRAESINNMIKYLKEFEIEGINTNKSFLISVLQNKTFEEANFNTKFIENNLSAFIKKKEDILQTKQQDANKINQEYSDKDVKAFEKIIAKTPKSKNGQGYTDKDLK
>MP0536_megahit_346087_38461-40578
MFSKILIANRGEIACRVAATAKRLGVSTVAVYSDADREAKHVPVCDEAIYLGGSAPKDSYLKGDAIIAIAKQTGAEAIHPGYGFLSENADFAQACQDAGLVFIGPSAEAIRAMGGKSESKRLMEAAGVPLIPGYHGDNQDAQFLQQQADDIGYPVLIKASAGGGGKGMRIVEQSSDFVDLLDSCRREAITSFGNDQVLIEKYALKPRHIEIQVFGDTHGNYVHLFERDCSVQRRHQKVLEEAPAPGVDRAMREAMGTAAIEAARAVNYVGAGTVEFIVEQREGTMNFYFMEMNTRLQVEHPVSEAITGVDLVEWQLLVAAGQPLPKSQDDLTINGHAIEARICAENPDNNFLPATGTLFTYQKPEHSTFVIDKNGADVRIDDGVREGDVISPFYDSMIAKLIVHAPTREQALARLDRALAQTRIVGLPNNVAFLRYILNTDSFSTANLDTALIEREQDKLFDQHPLGLSTLVVTAITQQLASEAVLQKIDNDPFSKPTGFRAYSDYTRSFSLIYNEQSYIACISNWHNASCFDNKKGSENLSSFALVIGKEIANTQDDSNINVAAQTETVYEGQVSYDSSDAHNHTLWLEDARISAQSWVNNETVYVFTDSGRDEITLIDVMAHVGEDTAAVGSLKSPMPGQVVAFKVAIGDTVKKGEPLAVIEAMKIEHTITAPTDGVVAELLFAAGDLVADGDELLRIDSESE*
>MP0536_megahit_346593_504-746
MKKVLIANRGEIACRIIDSCKKLNLHSIAVYSDVDKNSKHVRKADESIHIGGSKAQDSYLSSDKIIEAAQKVKADAIHPGY
>MP0536_megahit_349524_1115-1570
KENNSFRILNETEGILVTVSRHGDLLDLSWNTKGLEEFGHHLLVLMDDVQVLTVHENGRNYFTRLDPLAFEQSEEESDSRLSAPMPGNIIRVLVQAGDKVISGQPLLVMEAMKMEHTIVAPANGIVEEVLFQPGDLVQNDAKLVEFSLLDE*
>MP0536_megahit_351383_1-243
MKKILIANRGEIACRIIDSCKKLNLHSIAVYSDVDKNSKHVRKADESVHIGGSKAQDSYLSSNKIIEAAQKVKADAIHPGY
>MP0538_megahit_20246_1-585
VEVLDRDVRVFPVKTNAGFLRRALTHADFRAGDVDTRFIDARLDELAPKSPPAFSYVAAALGLTEGAGLSGEASDPWSVADGFRANADAVVELGFQADDARLSVSLERTGDVITAQIGEDRYSLTEVSLSKTKVSARLNGREVSARLEARKRGMLVSSQGETHLIGLYNPAALADSLEAGGAVKAPMPGKVLSVP
>MP0538_megahit_33668_297-578
FHLKIEDPKRTLRQESEGTSEDKSCYVKALMPGKIVAVLKKKGEEVQKGEGLVIIESMKMQNELKSPKLGTVTICNVKLGASVEKGQLLFQIE*
>MP0538_megahit_33818_1-486
SQVAGQVDRYRLVFDSREWIVDAVQIDSSRLSLVLLEDGSNPGGVSHDLGVHELGTRGRIDVSIGAAVFRTVVDGQRFQHSASIETDGPAGAERVVAPMPGQVVRVLVSEGDQVVEGQRLVVVEAMKMENELCAKRGGQVKQVVVREGQSVEVGRLLVVVE*
>MP0538_megahit_40258_3-197
VLVEPGQRVAAGELLVVVEAMKMEHSIRAAEAGEVTAIHCAEGDLVDEGRVLVALQPLAEEATA*
>MP0538_megahit_40850_40-1581
VPVVPGYKGDNQDAAFLAEEAKKVGYPVLIKAVAGGGGKGMRLVEDAKDFAEALKSCQREAKASFSNDHVLIEKYITKPRHVEVQVFGDSHGNAVHLFERDCSLQRRHQKVVEEAPAPGLPQKVRDALGDAAVKAVKALGYENAGTIEFIMDSKTHEFFFMEMNTRLQVEHPVTEMVTGLDLVEWQLRVAAGEELPLGQDEIVCNGHAFEVRLYAEDPATGFLPQTGKVEHFSAPEDVRLDTAVEAGDAVTIHYDPMIAKLIVHGKDRDEALEKMRVALAGTVIGGLNTNQEFLSHVFVQKDFAKGDVDTGFIARFEDELIPEDYGQPQADDLGVAVMLDSGRKVMCPDPWNSADNWRAHGDAIRRMSFSARGQRYDITLNYGLGSIDMAFEGKSYKINDSLLDAAVFASHKGSYTINRGGRVVTLSRFDHSEGAGEAGAGRITTPMPGKIIDVMVQLGDKVEKDQPLLIMEAMKMEMTIRAGCDGVIDELPVSANDQVADGALLVSISEDVA*
>MP0538_megahit_48733_2-535
ANSTYEETLSLEVNNHTIRVEVQHIKRLSVTEPRQWRIKLPEQEVVVSGSLNGNTLQATIGEVKSAFTVVKHNSQFSLLNAGICTNFQLMPPDLGLDGNDSKDTNTTAPMNGTIVAHLVPPEEHVKRGDPLLIMEAMKMEHTITAPSDGKVDEYYYAVGELVDGGAALFAFTPHTTD*
>MP0538_megahit_52058_1-264
EKSRFPEADIADVEGGLTAPMPGKIVAIEVSEGDSVNTSQLLVLMEAMKMEHQIVAAFDGVVAEVRVAVGDQVDNGELLVIISAHEA*
>MP0538_megahit_61531_3-698
CSVQRRHQKIIEEAPAPNMPEGVREQMGEAALKAASAIHYVGAGTVEFLLDDDGAFYFMEMNTRLQVEHPVTEMITGEDLVAWQLQVADKKPLPKTQAELKCQGHAFEARIYAEDADNDFLPSTGHLALLKPPATNAFIRVDTGVTQGDDVSVYYDPMIAKLVVWGENRELALSRLYQALGDYHISGVTTNIPFLRKVANSQAFKQAELTTTFIEKFADQLTFDESESRGLP
>MP0538_megahit_62269_2-850
AFPEGVRADSGVRAGDTISPWYDPMISKVIVHGPSRAAALRQLDDALARTEVAGTVTNLAFLGALTRHAGFAAGDVDTGLIARDLDTLAVAPIAKPEHKAAAAMAALDLIEARPEMGFTLWADLHRSVTLEWQGERFEATVEVDGPDRQDWTIEGVHIAVNRMASGWVIGSMPLPPLSICGDTITVFDHYGLSFTVIDPLDRAAGAAGDGNLIEAPMPGLVKAVFAEAGAAVKEGDRLAILEAMKMEHSLLAARDGVVAEVLAQAGDQVEAGAALVRLEEDA*
>MP0538_megahit_63458_2-235
LPLAAPLNGTVVKHLIEVGSTITKGDAVVIIEAMKMEYTLNAPHDGILQSYCFGEGELVSHGALLAIVEDTTVQEGA*
>MP0538_megahit_64514_2-658
EIACRVMRTALRMGLKTVAVYSDADATSRHVREADEAVRLGPAAARESYLNVDAVIEAAQRTGTGAIHPGYGFLSENGTFVKALEQAGITFVGPPASAIAAMGDKSAAKARMANAGVPLVPGYHGDDQGDALLRSEADKIGYPVMLKASAGGGGKGMRVVESGEGFQAALDGCRRESKAAFGDDRMLIEKYLVQPRHVEVQVFCDRYGNGVYLFERDCS
>MP0538_megahit_65073_2-1477
YGFLSENSEFAKACEAHNIAFIGPPATSIEAMGSKTRAKEIMAAANVPLVPGYYGDKQDPAFLQSEAEKIGYPVLIKAAFGGGGKGMRVVEKPKDFITALEGAQREAIAGFGNDLVLLERYVNQPRHVEVQVFADNHGNCVYLGDRDCSLQRRHQKVIEEAPAPGLSAALRKEMGEAAVRCALAINYRGAGTVEFLLCGNEFFFMEMNTRLQVEHPVTEMVTGVDLVNWQINIAGGQTLPLKQSDIQLQGHSFEARIYAEDPANDFIPCSGTIEALHVPVNSEFVRIDTGIAQGDEISPYYDPMIAKLIVHDDNREQALSRLQQALEQFHLAGFSTNIGFLHNLACHASFKQGAPSTHFIAEQGDSLAAVDESLLLSSQLIAAFAYLESLNTHQAQNNSASPWQQLSGFTLNAPQAIKIPFVALPLSAVKTAQGYNVTHSTGVYSVQGKLNNGVCNVFINGEKHSAHVSITDNEITVMNKALQTKFECVDKH
>MP0538_megahit_66375_1-651
MTTKSLKKILVANRGEIACRVIKTAKQLGIQTVAVYSQADCNSMHVNMADEAVLLGPAPSKDSYLKYEAIISHAKNLRVDAIHPGYGFLSENADFAQQCEANNLVFVGPPASAIQAMGSKSAAKRIMEDAGVPLVPGYHGDDQTPATLKKAADDMGYPVLLKAAAGGGGKGMRQVWHEDEFYPALQAAKRESMASFGDAHMLVEKYLTRPRHVEIQV
>MP0538_megahit_69660_2-1861
AVCIGGAAPADSYLNVEAILDAARATGSGAVHPGYGFLSENSGFAAAVEAAGLVFIGPSAAAIARMGSKIEAKAAAEDAGVPVLPGYRGEDQSDARLLEEARMLGTPFLVKASAGGGGRGMRLVSDLSGASEAIASARAEAQGAFGDPAVFLERYAPRARHVEVQVFGDSHGNVLHLGDRDCSLQRNHQKLIEEAPAADLPEALRDEMRAASVRLAQAIGYRSAGTVEYLYDSERCEYYFLEMNTRLQVEHPVTEAITGIDLVEWQLRIARGETLTLAQSDVQFNGHAIEVRIAAENPAENFRPETGKITLWAPPAGMRLDSGVAAGSIVSHHYDSMLAKLITHAPDRAGAIRQAIAAIDAFVVGGVGLNLSYQRALLNHPDFHAFQHHTSGLAELFPDGWAEPTPKAEDAGLAAMALHLHLTPAGASPWDSLGSWRLTAPAGLPGAAFYWSASEEDPIRVTQAGAGLTAKLPDGQNITTETVTLTGDRLSGRIDGVPFSRIAHVVRAPGHWRVHLQTPAGMTATDLRTLEDQHLQRATGGSGGADMLSAPMPGAVAEVRVALGDRVEAGDTLVVLEAMKLLQSLPAPVAGVVTEIYCAPGDTVAGHAPLIKLDPEENT*
>MP0538_megahit_72370_38-1039
RIWFMEMNTRLQVEHPVTEAITGQDLVEWQLRVASGEPLPLAQADLSITGWAMEARLYAEDPAKGFLPSIGRLDAFDLGDSVRVDTGVGQGASISPFYDPMIAKLIAHGDSRDAARTALAAALDRSVVWPLRTNAGFLVRALRHADFAAGDIDTGLIAREGEALMPATLPSEPTLAQAAARIGGAGALAGFRLNAAPQRQARVLVDGQPVDVAIDAPLAPAAGAIGPAPLARTLVTEQGRSWQVTPWRAATSGATAAGDGAILAPMPGRIIAVSVAPGDKVTKGQKLVTLEAMKMEHGLTAPFDGIVEDMPHDEGAQVQEGMLLARIVAEDAA*
>MP0538_megahit_72803_2-910
AVYSDADRNALHVKMADEAIYLGPSPSKESYLKSHVIIEKAKQLGVDAIHPGYGFLSENAEFAKLCAKNDIIFVGPPASAIEAMGSKSAAKHIMEKAGVPLVPGYHGDDQDESVLKAAADDMGYPVLLKAAAGGGGKGMRQVWSEKDFSQALNAAKRESMASFGDDHMLVEKYLTRPRHVEIQVFCDTHGNGVYLFERDCSVQRRHQKIIEEAPAPNMSAHVREKMGEAAILAAKAINYVGAGTVEFLLDEDDSFYFMEMNTRLQVEHPVTEMITREDLVLWQLIIAEGKPLPKAQNALTLTG
>MP0538_megahit_73183_1-795
REAKSTFGSEGLLLERFLPEARHVEVQIAGDGKGHVVHLFERDCTLQRRHQKVIEEAPAWGLPRTLLDDIAHDAVRLGETLDYRGLGTVEFLVAGDEYFFLEVNPRIQVEHPVTEAITGLDLVALHLRIAEGAGLGLMQDDLKINGHAVEARLYAEDPAMQFAPSTGTLTTLSLPEGLRIDSGVEEGDAVTPFYDPMIAKLIVHAPDRETALARLATALDHVAVEGVQTNRAFLKALARNPEFEQMQVHTRWIDGRLDALTSPPA
>MP0538_megahit_73840_3-887
ANRGEIACRVAATAKRLGVSTVAVYSDADREAKHVAVCDEAIYLGGSAPKDSYLKGDAIIAIAKQTGAQAIHPGYGFLSENADFAQACQDAGLVFIGPSADAIRAMGGKSESKRLMESAGVPLIPGYHGDNQDAQFLQKQADGIGYPVLIKASAGGGGKGMRIVEQSSDFIDLLDSCRREAITSFGNDQVLVEKYALKPRHIEIQVFGDTHGNYVHLFERDCSVQRRHQKVLEEAPAPGVDTAMREAMGTAAIEAARAVDYVGAGTVEFIVEQREDAMNFYFMEMNTRLQVEHPV
>MP0538_megahit_75739_218-721
MQRIFQIDGEETECWLGHDGSRFVLNTPNGTVACQLDPTGLPGGYTLRAKGVVRELRLAVGPEATFVHMNGRTYEVGRVDPAERLAGSDGGTSDDRLVAPMPGVVVSVAVKPGDTVEEGQPLLVIESMKLETTLTAPRDGVVAEMPFAEGDSFGLKDILAQLAPEEK*
>MP0538_megahit_78437_459-2441
MFTKILIANRGEIACRIIQTAHRMGIKCVAVYSDADRTARHVRLADEAVHIGASPSSESYLIAERILKAAKDTDAQAIHPGYGFLSENAAFADACEKAGITFIGPSSHSITAMGLKDGAKDIMQKAGVPIVPGYQGENQDPDFLQKQAGEIGYPVLIKAVAGGGGKGMRLVEREEDFKDLLGNCQREGKASFGNDHVLIEKYITRPRHIEVQVFGDTHGHAVHLFERDCSLQRRHQKVVEEAPAPGITNEMREAMGEAAVQAAKAIDYHGAGTIEFIVDYETHEFYFMEMNTRLQVEHPVTEFITGQDLVEWQLRVAHGEKLPLSQGELAINGHAFEVRLYAEDPAQDFMPQTGTLTHFDHPDNGDSMRVDTGVESGDSVTSYYDPMIAKLITHGKTRGEAAAKMRTLLEQTHIMGLNTNQEFLHHIFTQDDFLNGDVDTGFIPRHEAALMPKNYGKPTAEELALLALHQMMPQTAAGANDPWGVSDNWRAGVKAARTLHFISRGTAYIIHVRAHGKGLEFEMDERNYAAKLIQCVGSNITAEINGRKVCAAILAHKNNLALYCEGRVIAAHIHSAEEGEEAGESSGRIVTNMPGRIVSVLVKKGQKVEKNQPLLIMESMKVEITIRASIEGEVEDLPVAVNDQVADGALLVSIKNEDAA*
>MP0538_megahit_78939_701-931
ANFNAPMNGTIVTHLVSKGQAVKKGEPILIMEAMKMEHSIIAPHDGKVEEFYFNPGELVDGGATLLAFSSKDLAEA*
>MP0538_megahit_84841_2-640
MFNKILIANRGEIACRVMETARRLGVRTVAVYSDADRDAKHVALADEAVHIGHGPAPADSYLLQDEILAAAKATGAQGIHPGYGFLSENPDFVEKVEAAGLAFIGPSASAIRKMGLKDAAKALMEEAGVPVVPGYHGDTQDAGFLAEQAENIGYPVLIKAVAGGGGKGMRLVEDPRDFNDALASAQGEATTSFGNSAVLIEKYIQKPRHIEVQ
>MP0538_megahit_86314_1-507
LNAPQQVNIPFSDTPLNAIKTAQGYSMSINDNTFEVQGELADGYCNVSINGAKHTAHVSHVDNAITVMNQALQTKFECVDKHFISSHENEALPLAAPLNGTVVKHLLEVGSTITKGDAVVIIEAMKMEYTLNAPHDGVLKSYCFAEGELVSHGALLAIVEDTTAEEPA*
>MP0538_megahit_91427_3440-4699
MFSKILIANRGEIACRVAATAKRLGVSTVAVYSDADREAKHVPVCDEAIYLGGSAPKDSYLKGDAIIAIAKQTGAEAIHPGYGFLSENADFAQACQDAGLVFIGPSAEAIRAMGGKSESKRLMEAAGVPLIPGYHGDNQDAQFLQQQADDIGYPVLIKASAGGGGKGMRIVEQSSDFVDLLDSCRREAITSFGNDQVLIEKYALKPRHIEIQVFGDTHGNYVHLFERDCSVQRRHQKVLEEAPAPGVDRAMREAMGTAAIEAARAVNYVGAGTVEFIVEQREGTMNFYFMEMNTRLQVEHPVSEAITGVDLVEWQLLVAAGQPLPKSQDDLTINGHAIEARICAENPDNNFLPATGTLFTYQKPEHSTFVIDKNGADVRIDDGVREGDVISPFYDSMIAKVIAHANSRESAINRMRIALS
>MP0538_megahit_92050_634-1131
MKIKTLLIANRGEIACRIARTARGSGITPVGVHSEADANALHVREIGQSVCIGAGPASESYLKIDAVVAAAKSVGADAIHPGYGFLAENSDFARAVEAAGMIFMGPTPDTLDRFGDKASAKEAAVTASVPVISGAEGARSDPQEIADEVRAMGLPVLLKAVGGGGG
>MP0538_megahit_94195_544-699
MKVNKILIANRGEISIRVAKTCKKLGIKSVSIYSETDKDLPHTKASDESFYL
>MP0538_megahit_95802_748-822
NISVSNGDMVDRGRVIAEILPSEE*
>MP0538_megahit_98717_427-939
MVTDEGRTARRLHLEVHGLERLVTVDPVPGSPSRFTVSWEDTTQEVDVVRRNGVLSVVLSGVSRASHEVTCFELALGNLLVGIAGRQVKVRVGGARRSRVGASVGAKGVHVVAAPMPGRVVRVLIEPGKVVTRGQGVAVVEAMKMENELVAPVDGVVREVRAVVDDSVQAG
>MP0538_megahit_99620_1937-2941
DIQLQGHSFEARIYAEDPSNDFIPCSGTIEALSTPLNSEFVRIDTGIAQGDEISPFYDPMIAKLIVHDDNREQALSRLRQALEQFHLAGFSTNIGFLHNLASHPTFAQGAPSTHFIAEQGDALVSVDSAVLEKAQLIAAFAYLESLGAKKVTQQSASPWQQLSGFTLNAPQKVDVPFTDLAISAVKTKTGYVVTHNDKSFDIAGSVNQNVCNAFINGEKVTAHVSHFDNSISVMFAALQIKLALNTKHYISSHESDALPLAAPLNGTVVKHLVDVGSSITKGDAVVIIEAMKMEYTLNAPHDGILQSYCFDEGELVSHGALLAIVEDTTAQEAS*
>MP0538_megahit_100110_1-219
DSRLSAPMPGNIIRVLVQAGDKVISGQPLLVMEAMKMEHTINAPADGIVEQVFFQTGDLVQNDAELIKFSLL*
>MP0538_megahit_102318_3-89
MAGEMSFARVLIANRGEIARRIQRGCRKL
>MP0538_megahit_103531_2819-3217
MFTKILIANRGEIACRVIETARKLGIKTVAVYSDADRKARHVRLADDAVYIGGAAAADSYLKADVILKAAQDTGAQAIHPGYGFLSENTDFAKACEKAGVKFIGPSAKSIDAMGLKDKAKDIMEAAGVPVVPG
>MP0538_megahit_107560_3-1004
QFFFMEMNTRLQVEHPVTEMITGEDLVAWQLSVAAGEPLPKQQEQIQRHGAAMEVRLYAENPEQGFLPSSGLLRHLRWPHAQSRVDAGYEQGDRVDEHYDPMIAKLICHGTDRNAARQQLIQALDDLELEGIHHNAAFLRRVLNDAAFAEAELDTRLLEHRPHLMEATAVDPALLALAAARLQAHKTTGDSPWQSLNGWRPLNQRLRQTRVDANGEQFTVREDSQQTAIGDRQGAVSFAVAPTGQSLRLHWGSDSLAARFTWQNTHTVVLFVGGQAYPVTLNPSRDTAQHADAGGFSAPMSGTIVALHAAPGDNVEAGDAVITLEAMKMEHTLR
>MP0538_megahit_108472_1-612
MAKIKKLLIANRGEIARRIMRTCRQQGIATVAVYSEPDATLPHVMEADQAVCLGPAAARDSYLVIDKVIAAAQATGADAIHPGYGFLSENTAFAAACDQAGIIFVGPNARAIEVMGDKAAARQLMAESGVPVLPGFDKEGASDSELTAAAAKVGFPLLIKAVAGGGGKGMRVVNRAEEFDEALAAARREASNAFGDDRVLLERY
>MP0538_megahit_108857_1-1170
DLVEWQLLVAAGQPLPKSQDDLVINGHAIEARICAENPDNNFLPATGTLFTYQKPEHSTFHITDVRIDDGVREGDVISPFYDSMIAKLIVHAPTREQALARLDRALAQTRIVGLPNNVAFLRYILNTDSFSKANLDTALIEREQDKLFDQNPLELPTLVVTAIAQQLASEATTQGSDPFSKPTGFRAYSDYTRLFSLVYNEQTYSARISNWHNASCADGKKDGDNLSNFTLVIGKKIANTQDDSNINVAAQTETVYECQISYDSSDVHNHTLWLEGARISAQSWVNNETVYVFTDSGRDEITLVDVMAHVGEETAAVGSLKSPMPGQVVAFKVAVGDTVKKGEPLAVIEAMKIEHTITAPTDGVVAELLFAAGDLVADGDELLRIDAES*
>MP0538_megahit_110594_1-498
LLIANRGEIACRIIRTARRLGIRTVAVYSDADAQALHVAMADDAVRIGPAPVRESYLLGDRIIAAARDMGAQAIHPGYGFLSENAQFAQAVIDAGLIWVGPDPASITAMGLKDAAKALMADAGVPVTPGYLGDNQDPDHLADQAAAIGYPVLIKAVAGGGGKGMRL
>MP0538_megahit_112671_2-1036
FFFMEMNTRLQVEHPVTEMISGLDLVEWQLRVAAGEKLPLTQHEVNQTGHAIEARIYAENPETGFLPSIGTLQRLALPETFQKIKNKEDNNSQSCSSIRIDSGVEQGGEISIHYDPLIAKLVVHADSRKQAIRTMQTALAQSGVLGVETNLGFLQSILQHPYFDAGKMDTLFVDSNLESLLEENQDSVEWVCWGTAIACLLEDYAESETKAQESIEPCSPWNSLNNWRTGFPEPHRVQLRNQQGTETEVMIIKENNSFRILNETEGILVTVSRHGDLLDLSWNTKGLEEFGHHLLVLMNDVQVLTVHEKGRNYFTRLDPLAFEQSEEESDSRLSAPMPGNIIRVL
>MP0538_megahit_112868_3-1298
MFEKILIANRGEIACRIIRTCRRMGIRTVAVYSEADAGALHVQLADEACCIGKSAPAESYLRIENVLDAAKKHDAQAIHPGYGFLSENAEFARRCSQSGIVFIGPSAEAIEQMGAKDQAKCVMENAGVPVVPGYKGAEQSRQFLHAEAEKIGYPLMIKAVLGGGGKGMRVVRKQTDFPEALESARNEARNAFGDDRVLLECFVSGPRHIEFQIFGDQHGNVIHLFERDCSLQRRHQKIIEESPSPFLDEKLRSKMANAAVAAAKAVKYTGAGTVEFIVGDDRKFFFMEMNTRLQVEHPVTEMITGLDLVEWQLRIAAGEKLPLSQKDVKQNGHAIETRIYAENPETGFLPSIGTLQRLAFPGLNHNSSADNRATIRIDSGVEQGGEISIHYDPLIAKLVVHADSRKQAFRTMQTALTQSGVLGVETNLGFLQ
>MP0538_megahit_115845_2-841
YPILVKASAGGGGIGMQIANNFDQLLEAIEKTKNLAEKAFGNNDVFLEKFIANARHIEIQVFGFGEKGAIHCYERDCSIQRRFQKIIEESPAPDIENSIVQEMSECAVNFATNQHYEGAGTVEFIYDIDEKKFYFLEMNTRIQVEHPVTEVITNLDLVEMQIKFALKMNDYKAHQDDVDRSGHAIECRLYAEDPSKNFLPSPGKITKLRIPEISKNIRLDIGVDEGDEITFYYDPMIAKIIAKEESRKKSIEKMIDFLTEIKIEGIHTNQSFLLKVLQNE
>MP0538_megahit_116743_1-1344
TARRLGIRTIAVYSDADAQALHVAMADEAVRIGPAPVRESYLLGDRIIAAARDAGADAIHPGYGFLSENAAFAQAVTDAGLVWIGPDPSSITAMGLKDAAKALMADAGVPVTPGYLGEDQDPDRLASEAAQIGYPVLIKAVAGGGGKGMRLVEQPQDFADALLSCQREAASSFGNDHVLIEKYIQRPRHIEVQIFGDRHGNIVHLFERDCSLQRRHQKVIEEAPAPGMDPDTREALCAAAVRAAKAVDYVGAGTIEFIADASEGLRADRIWFMEMNTRLQVEHPVTEAITGQDLVEWQLRVASGEPLPCTQDQLSITGWAMEARLYAEDPAKGFLPSIGRLDAFDLGESVRIDTGVVRGATISPFYDPMIAKMIAHGDTRDDARVALAQALDRSVVWPLRTNAGFLVKALNHADFAAGDVDTGLIAREGEGLMPSALPGAAALSRAAA
>MP0538_megahit_118863_40260-42164
MKIQKLLVANRGEIACRIFETCHGLGIATVAVYSDADARAKHVREADEAIHIGPSPAPESYLKVEAILAAAKATGADAIHPGYGFLSENADFAEAVEKAGLIWVGPSAKAIRSMGPKDEAKRIAEEAGVPVLPGYRGEGQELETLARAAKDVGFPLLIKAVAGGGGRGIRLVSKAGELKAELESAVREAESSFGDGRVMLEKLVEQPRHIEVQVFGDAHGNVVHLYERDCSLQRRRQKVIEEAPAPGMPDDVRAAMTDAAVKLAQAVGYQGAGTVEFIVDGSKPLGVDTFWFLEMNTRLQVEHPVTEMITGQDLVAWQLLVASGEEIPLAQDEIPLMGHAIEARICAEDPADGFRPGAGLILEFGLLQPIDGETIRWDAGFETGDRVPSNYDSMIAKLIVHGEDRDAAVDLLTETLSHTQLSGVPANTGFLRRCAQSDAFRDGTHHVNWIAEQGDALTQPPAAHQHASVLAVCDIELDDSAAVTPWGIRDGFRANGAPVRKAAVAVGADVDWFDPSEHDVDPDAPLPFVTDISPRRYAVTTGGDNVLVEVPDYDADVEAVLGGDSVSAPMPGKLLAVHVKPGDTVTKGDPVAVMEAMKMEHTLPAPRDGVVESVEAAAGDQVAEGDVLVHLEAE*
>MP0538_megahit_127887_3-659
MKRILIANRGEIACRIIECCKKLNIHSIAVYSDIDKNSKHVRLANEAVHIGSSKAKESYLSTENILDAALKTNTDAIHPGYGFLAENDQFSKKIIESGIVWIGPTPETIISMGNKETARALAAESGVPICPGINQNELEEEGLEEKCKTIGFPILVKASAGGGGIGMQIANDYNQLKEVIEKTKNLADKAFGNSDIFLEKYIANARHIEIQIFGYGEKK
>MP0538_megahit_132288_859-2193
RHQKVIEEAPAPGMTTELRAAMGDAAVRAAQEIGYVGAGTVEFLLDSSPGQDGAFYFMEMNTRLQVEHPVTEMITGQDLVEWQLRVAMGEPLPCRQDELTITGHSFEARIYAEDPEQDFLPATGLLTRFALDLEGAGLGADQVRLDSGVESGDTVSMHYDPMLAKLIVHGVDRDAALATLNRALASLDVQGVVTNRAFLQRLANHPGFKNVELDTRFIERNEATLFAPRQFSTEDYASAALIGLHQLAQECESDSPWGRHDGFRLNAPHTIRIALCDPASAQAADNDSAVVVVEGKRATLDTQWQLTIGNSTLTASLQPLEGDAVAVTLNGHRRRLQAYKDGHVVVMAEPSGETRLFWRRIDAIDHGHHETESTLTAPMNGTVVALLVEPGAQVEKGMPLMVMEAMKMEHTMTAPADGSVETFHFQAGDTVSQGAVLLDFAPSE*
>MP0538_megahit_133347_1-681
PESAKKCKDKILTRQLLEKAKIPIPKWKEVKKNTILTEARKIGFPIIIKSSNNSGSRGSTKLFDEKGLNTAYNLAKKNSTTSKVLIEEFLEGEEQSVEIFFDENQKCTFLNIVDRFFSDGKWSIELGHVNPTKIHQKTELELFNLTKKSSHVMNVNFGAFKADTIITKSGPKILELTPRLSGGFDSQKTTPISSGRNFIRAAMRLSLGLPVDKNDFIHKQKKFSAVW
>MP0538_megahit_133819_1-861
DVLVEKFVTKPRHIEVQVFGDGTRAVHLFERDCSLQRRHQKVIEEAPAPGMTEDMRAAMGQAAVRAAEAIGYAGAGTVEFIVDGSGGLSTDGFFFMEMNTRLQVEHPVTELVTGIDLVEWQLRVAAGEALPKAQEDLSISGHAFEARLYAEDVPKGFLPATGTLTHLSFTPQTRADSGVRAGDTISPFYDPMIAKVIVHGPTRDVALSRLRAALKGCEVGGTVTNLAFLGALAGHEGFAKGDVDTGLIARDIDALTAQPEVPGRHFALAGMAALGLDQPQAEAGFNL
>MP0538_megahit_134841_15212-15718
MKFEARVSEEPIEVEISEKDQSFKSGDLEGNYEFISQNGRYLLRIGTKLYKIDNVSYDGSEIEFSVNGDWFKVSVKDEQELLLDRLGFKTGNAVAEGSLKSPMPGKILDILVSEGDQVTKGQPVVILEAMKMENELKAAIDGTIASISVEVGQSLEKNSPILEIENIG*
>MP0538_megahit_137033_169-822
MKRILIANRGEIACRIIECCKKLNMHSIAVYSEADKNSKHVRLANEAIYIGPAKAQGSYLSVEKILDAALETKADAIHPGYGFLAENNQFAKKIMDSGMTWIGPTPETIISMGNKDIARKLAVKSNLPICPGLSNTEISDENLEKKCSDIGYPILVKASAGGGGIGMQIANNFDHLVEAIEKTKNSAEKAFGNNDIFLEKFIANARHIEIQVFGFGEK
>MP0538_megahit_141970_332-664
MKKILVANRGEIACRIIDSCKKLKFHSIAVYSDIDKNGKHVRKADESIHIGGSKAQDSYLSTDKIIEAAKKTKADAIHPGYGFLAENDQFAQKVIDAGIVWIGPKPNTIVS
>MP0538_megahit_144723_257-712
MIAKLLIANRGEIACRIIRTARAMGIATVAVYSDADARALHVRQADEAVHIGPSPAAESYLVGEKIIAAAKQTGAEAIHPGYGFLSENAGFAQAVIDAGLIWVGPKPSSIEAMGLKDAAKTLMMEAGVPVTPGYLGADQSAERLKKEADAIG
>MP0538_megahit_145455_1-723
KFLHLKGISPESAKKCKDKILTRQLLEKAKIPIPKWKEVKKNTILNEARKIGFPIIIKSSNNSGSRGSTKLSNEKGLSAAYNLAKKNSTTGKVLIEEFLDGEEQSVEIFFDDNQKCTFLNIVDRFFSDGKWSIELGHVNPTKIRQKTKLELFNLTKKSSHVMNVNFGVFKADTIITKTGPKILEVTPRLSGGFDSQKTTPISSGRNFIRAAMRLSLGLPIDKNDFIHKQKKFSAVWAILPN
>MP0538_megahit_147259_8879-9907
MNTHTLKKILIANRGEIACRIMRSAKQMGLTTVAVYSDADKHAQHVKMADEAYHIGPAPSKDSYLVTDKILQVAKTSGADCIHPGYGFLSENSEFANACEANNIAFIGPLASSIEAMGSKTRAKEIMAAANVPLVPGYYGDNQDPAFLQSEAEKIGYPVLIKAAFGGGGKGMRVVEHAKDFISALEGAQREAIAGFGNDLVLLERYVNQPRHVEVQVFADNHGNCVYLGDRDCSLQRRHQKVIEEAPAPGLSDELRKEMGEAAVRCALAINYRGAGTVEFLLCGDEFFFMEMNTRLQVEHPVTEMVTGVDLVNWQINVAAGQTLPLTQSDIRLQGHSFEARIY
>MP0538_megahit_149434_327-1256
NDVVRVDTGVVEGDEVSVFYDPMIAKLVVWGENREIALKRLISALGDYYIDGVSTNIDFLKRVATHPAFVAAELTTTFVEKHHDSLFSATSNDAASDDTQVNIPVMALLSLLNRKVSRSDKTPSVWSTAGAWRANANHTETLALLCNQEEVHVGVKHQRHGTEDAWELSVGDNSYNVKGKLVDSALHATINGYKSTFTYSDNDGVFTLFNKDTHAKFSLISASLGDDNDDNGDANFSAPMNGTIVAHLVEKGVLVKKGEPILVMEAMKMEHSIIAPHDGAVEEFFFNPGELVDGGATLLAFSTKEAAEV*
>MP0538_megahit_149815_2-283
MIQKLLIANRGEIACRIIRTAREMGIATVAVYSDADARALHVRQADEAVHIGPSPAAESYLLGEKIIAAAKQTGAEAIHPGYGFLSENAGFAQA
>MP0538_megahit_151108_84594-86537
MFDTILIANRGEIACRVMKTAQSLGVRCVAVYSEADAGAAHVAMADVARCIGPAAVAESYLKGDRIIEVALAEGAQAIHPGYGFLSENPEFVEAVEAAGLTFIGPSAKAIRAMGLKDAAKALMQEAGVPVVPGYHGASQEGLAARAEEIGYPVLIKAVAGGGGKGMRLVERPAEFERALESARAEARTAFGNDAVLIEKFVTQPRHIEVQVFGDGDRAVHLFERDCSLQRRHQKVIEEAPAPGMTEEMRAAMGQAAVRAAEAIGYKGAGTVEFIVDGSQGLRPDGFWFMEMNTRLQVEHPVTEMITGVDLVEWQLRVAAGESLPARQEALTITGHAFEARLYAEDVPAGFLPATGTLTHLSFPEGARADTGVRGGDEISPWYDPMIAKLITHGPTREIALKRLRQALGRTEVAGSVTNLAFLGALAAHEGFGRGEVDTGLIGREITALTAVTEENAAALAQAALVEAGLWQGDGWATGFTLWQPLARTLVLDEGESRHELRLRVRGPGACDVEIGDRVIEARRGPGGWTLDGRAAWPFAVAGDVVTVFADYGRAYRVIRALDRAAGAASDASVIEAPMPGLVQKIDVQAGQEVQAGDRLAVLEAMKMEHALTAPRDGVVAEVLVPAGAQVEAGAALIRLAEDGEAAA*
>MP0538_megahit_153436_1-1269
WITSPRHIEVQVFGDSHGNVVHLFERDCSLQRRHQKVIEEAPAPGMDEATRQEICAAAVRAAKAVDYEGAGTIEFIADASEGLRADRIFFMEMNTRLQVEHPVTEEITGVDLVEWQLRVAAGEPIPLQQEDLAITGHAIEARLYAEDPSSGFLPSTGPLDHFDLGSEGRIETGVAEGDMISPHYDPMVAKLVVWEKTRADAIEALADIAESVEVWPVKTNAAFLANALLEDDFVEAQLDTGFIERKLDRLVGDDAPDDAIWQAAADFTVLDAIEENAPRPIGFRLNADPRVAATLFHKGESRTVDVIGERGAAHATGFVEDARTVVFADGQGFEFALESRGSGAAAAGSGAILAPMPGKVIAVDVAEGDRVTAGQRLMVLEAMKMEHALTAPFDGTVTELSTATGGQVQVEAVLCLVVPAEE*
>MP0538_megahit_154842_3-1160
MFSKILIANRGEIACRIIQTAHRMGIRVVAVYSDADADARHVAMADEAFNIGPAASSESYLKADKIIEVAKESGAQAVHPGYGFLSENTQFAEACEANNIVFIGPPSSAIAAMGSKSAAKAIMEKAGVPLVPGYHGDDQTPDTLRKEAEKCGFPLLLKAVAGGGGKGMRVVERMEDFDDALAAAKRESKNAFGNPDMLIERYLTQPRHVEIQVFCDKSGKGVYLAERDCSVQRRHQKVLEEAPAPGLSEDTRKAMGEAAVKAAQAINYVGAGTVEFLYDVDGSFFFMEMNTRLQVEHPVTEMVTGQDLVEWQLKVAWGDALPLEQSQVKTRGHALEARIYAEDPDQDFLPATGNLRYLSTPDESAHVRVDTGVTEGDDISIHYDPM
>MP0538_megahit_161311_3-530
VSGTRMIEKLLIANRGEIACRIIRTARDMGIATVAVYSDADARALHVRSADEAVHIGPSPAAESYLVGEKIIAAAKQTGAQAIHPGYGFLSENAAFAQAVIDAGLIWVGPKPSSIEAMGLKDAAKKLMRAAGVPVTPGYEGEDQSVERLKSEADAIGYPVLIKAVAGGGGKGMRKV
>MP0538_megahit_161375_17083-17394
LVLFYEGDTFQCNVYRETYGFEDMAGEGSLEAPMNGAIVAVQAKVGDTVTAGQTLVIMEAMKMEHAIKAPADGVVSEIFFAEGDQVSEGAELIAIDVAEEGAE*
>MP0538_megahit_162867_2-655
LEKHPDLMTPAPADSDLIAVAAAGAVAQRPATGNDPWGALPGWRPLGQKRTLIPLRVGEQAHTVVLDNDQARVDGGEPAPFHLRRRGTAFELHWGERRLAGHLIEPQDGDARHTAVFVHGQDYPVEIHPARESDRAGGQDGFIAPMSGTIVACHVAAGATVAAGDAVITLEAMKMEHTLRAGAAGTVERFHVADGDSVAEGTLLVDFNSLDSETEAQ*
>MP0538_megahit_165417_2999-4948
MAQIKKLLIANRGEIARRIIRTCHQQGIATVAVYSEADATLPHVREADQAVCLGPAPARESYLVIDKVIAAAKDTGADAIHPGYGFLSENTAFAAACENAGIIFVGPNARAIDVMGDKAAARQLMATSGVPVLPGFDEEGASDDDLVRASEQVGFPLLIKAVAGGGGKGMRVVNNAGDFSEALAAARREARGAFGDDRVLLERYLPTARHVEVQVFADNHGNAVHLFERDCSVQRRHQKIIEEAPAPGLDEATRDAFGNAAVQAAKAIDYRGAGTVEFLYGPDGQFYFMEMNTRLQVEHPVTEMITGEDLVAWQLAVAAGEPLPKAQHQIERHGHAMEVRLYAENPEQGFLPSSGLLSHLRWPHEVARVDAGYENGDRVDDHYDPMIAKLICHGASRNEARQKLITALEALELSGIHHNAPFLHRVLNDAAFTGGELDTRLLEHRPQLLEATQTAPELLALAASQVFATDNTGDSPWQSLQGWRPLGRRFRQTLLQVDGELITVREQDDSASVGDKQAPLVATMDAQTINLHWGNTGLRARYARKDDNTLLLFVAGQARAVTLNPSRESARHDDEAGFIAPMSGTIVALHVSAGDTVAAGDAVITLEAMKMEHTLRATVPGTVHDFHVAVGDSVSEGTLLVEFEETADA*
>MP0538_megahit_166297_2-97
MAKIKKLLIANRGEIARRIIRTCRQQGIATVA
>MP0538_megahit_166804_686-829
MISKVLIANRGEIALRVIKTCKALGIKTVAVYSDEDVHSLHVKNATEA
>MP0538_megahit_167183_3-350
RAGTESFATGFVDPARAVVFADGQSFVFERQSRGSGAAAAGDGAILAPMPGKVIAVDVAEGDTVTAGQRLMVLEAMKMEHALTAPFDGTVTELAASEGGQVQVEAVLAVVEPKEE*
>MP0538_megahit_167228_2-937
DSMIAKLIVHAPTREQALARLDRALAQTRIVGLPNNVAFLRYILNTDSFSTANLDTALIEREQDKLFDQHPLGLSTLVVTAITQQLASEAVLQKIDNDPFSKPTGFRAYSDYTRSFSLIYNEQSYIACISNWHNASCFDNKKGSENLSSFALVIGKEIANTQDDSNINVAAQTETVYEGQVSYDSSDAHNHTLWLEDARISAQSWVNNETVYVFTDSGRDEITLIDVMAHVGEDTAAVGSLKSPMPGQVVAFKVAIGDTVKKGEPLAVIEAMKIEHTITAPTDGVVAELLFAAGDLVADGDELLRIDSESE*
>MP0538_megahit_167524_1-501
VEWQLRVASGEPIPLAQDALYIDGHAIEARLYAEDPNGGFLPSTGALDHFDLGTEGRIETGVEEGDLISPFYDPMVAKLVVWGETRDEAIDQLAGIAEGVEIWPVKTNAAFIANCLRDEDFENANLDTGFIETKLDSLVSSDEADDGIWQNAADFIALAELEEHDDL
>MP0538_megahit_168951_3-791
SENAEFANLCAKNNIIFVGPPASAIEAMGSKSAAKHIMEKAGVPLVPGYHGDDQSEAVLKGAADDMGYPVLLKAAAGGGGKGMRQVWSEKEFSQALNAAKRESMASFGDDHMLVEKYLTRPRHVEIQVFCDTHGNGIYLFERDCSVQRRHQKIIEEAPAPNMSQSVREKMGEAAILAAKAINYVGAGTVEFLLDEDDSFYFMEMNTRLQVEHPVTEMITREDLVHWQLTIAEGKPLPKQQNELTLTGHAFEARIYAEDPNNEF
>MP0538_megahit_169036_276-992
MIEKLLIANRGEIACRIIRTAHDMGIATVAVYSDADARALHVRSADEAVHIGPSPATESYLVGEKIIAAAKQTGADAIHPGYGFLSENAAFAQAVIDAGLIWVGPKPSSIEAMGLKDAAKKLMRAAGVPVTPGYEGEDQSVERLKSEADAIGYPVLIKAVAGGGGKGMRKVDAAADFEAMLESCRREAKASFSNDEVLLEKWITSPRHIEVQVFGDSHGNVVHLFERDCSLQRRHQKVI
>MP0538_megahit_169228_1-66
MINKLLIANRGEIACRVIKTAN
>MP0538_megahit_171186_50852-52720
MIQKLLIANRGEIACRIIRTAREMGIATVAVYSDADAKALHVRSADEAVHIGPSPAAESYLVGEKIIAAAKQTGAQAIHPGYGFLSENADFAQAVKDAGLIWVGAPPSSIRAMGLKDAAKKLMRKAGVPVTPGYDGDDQSPERLKQEADAIGYPVLIKAVAGGGGKGMRKVDAESDFLSSLESCRREAKASFGNDDVILEKWITSPRHIEVQVFGDSHGNHVHLFERDCSLQRRHQKVIEEAPAPGMDEATREEICAAAVRAAKAVDYEGAGTIEFIADASEGLRADRIFFMEMNTRLQVEHPVTEEITGVDLVEWQLRVAAGEPIPCKQDELFIDGHAIEARLYAEDPSSGFLPSTGSLDHFDIGLRGRIETGAEEGDQISPFYDPMVAKLVTWAETREDAIEQLAEIADGVEIWPVRTNAAFIANCLRDEDFEDANLDTGFIERKINDLVESDEPYEAIWQTAADFVVLAETDDYDDQPAGFRLNAPGRLTTSLSFKGDTRVVAAAEGAAFEAATGFVDPHRVVVFADGMSFAFDRGSRGSGAAAAGDGAILAPMPGKVIALDVAEGDSVTAGQRLMVLEAMKMEHSLTAPFDGTVTQLSASEGGQVQVEAVLCVVEPAE*
>MP0538_megahit_172204_3-1556
IKKLLIANRGEIARRIIRTCRQQGIATVAVYSEADATLPHVREADQAVCLGPAPARESYLVIDKVIAAAKDTGADAIHPGYGFLSENTAFAAACEKAGIIFVGPNARAIEVMGDKAAARQLMASSGVPVLPGFDEEGASDDDLVRASEQVGFPLLIKAVAGGGGKGMRVVNSASEFTEALAAARREASGAFGDDRVLLERYLPTARHVEVQVFADNHGNAVHLFERDCSVQRRHQKIIEEAPAPGLDEATREAFGHAAVQAAKAIDYRGAGTVEFLYGPDGQFYFMEMNTRLQVEHPVTEMITGEDLVAWQLAVAAGEPLPKAQGHITRHGHAMEVRLYAENPEQGFLPSSGLLSHLRWPHEVARVDAGYENGDRVDDHYDPMIAKLICHGASRNEARQKLITALEALELTGIHHNAPFLHRVLNDDAFAGGELDTRLLEHRPKLLEATGTDPALLALAASQVFAATNASSSPWQSLQGWRPLGRRFRQTLLQVDGDLVTVREQDGCAAVGDQQAPLS
>MP0538_megahit_173418_2972-3841
DDISIHYDPMIAKLIVWDETRDQAINRMVQALEHYRIAGVKTNIRFLHALADAQPFREADLTTGFIEDHRELLFPKSRLDTHKALVLAAGFVLEQRKSREVISTDPWSPFGRQNSWRMNSEYAQPLQLQVGEDIHELKVLERDDRYQVFVGDSVYNLTAKLDDDYLQAVINGHRISVHGNLHNDQLVLFYEGDTFQCILYRETYGFEEMAGEGSLAAPMNGAIVAVQTKVGDTVTAGQSLVIMEAMKMEHAIKAPADGVVTDIFFAEGDQVSEGAELIAIEVTDDEEAG*
>MP0538_megahit_173535_1-996
KFYFLEMNTRIQVEHPVTESITNSDLVEMQIKFALGIDLDLTEQNKINRTGHAIECRLYAEDPSKNFLPSPGKISKLKIPNIGLTNIRLDIGVDEGDDISFYYDPMIAKIISKGSNRTESINNMVQYLKEFEIEGINTNKSFLISVLQNKTFEEANFNTKFIENNLASFVKKKEDILPIKKQDAAKSKQEYSDKDVKSFEKIIAKTPKSKNGQDYTEKDLKAFDNIVSSKDKKTETEVKTEVKNVQGKIYDTPKFLPAGDKYMLIEFGNIMNLELNFTAQNLAKAIKDNKIKGVYETSPCFASMLVHYEPEEIKFNDLKNELKSLVDSLGPS
>MP0538_megahit_173669_3-701
PGYGFLAENDQFAQKVMDAGIVWIGPKPNTIVSMGNKDIARDLALKSNLPICPGLNNKNLEKDDLEKKCNEIGFPILIKASAGGGGIGMQIVNNYSELVKSIEKTKNLAKKAFGNSDVFLEKFIKNARHIEIQIFGFGEKKAVHFYERDCSIQRRFQKIIEESPAPKVEPEIINKMAESAVNFATNQKYEGAGTIEFIYDVDEKKFYFLEMNTRIQVEHPVTESITNSDLVEM
>MP0538_megahit_174957_3-350
RAGTESFATGFVDPARAVVFADGQSFVFERQSRGSGAAAAGDGAILAPMPGKVIAVDVAEGDTVTAGQRLMVLEAMKMEHALTAPFDGIVTELAASEGGQVQVEAVLAVVEPKEE*
>MP0538_megahit_175495_7449-9215
MFSKILIANRGEIACRIIQTAHDMGIRCVAVYSDADANARHVAMADEAFHIGPAPSSESYLRSEKIIEIAKESGAQAIHPGYGFLSENTGFAEACEANDLVFIGPPSSAIAAMGSKSAAKAIMEKAGVPLVPGYHGDDQAPETLRTEAEKCGFPLLLKAVAGGGGKGMRVVERMEEFDDALAAAKREAKNAFGNPDMLIERYLTQPRHVEIQVFCDQDGKGVYLAERDCSVQRRHQKVLEEAPAPGLSEDTRKAMGEAAVRAAQAINYVGAGTVEFLYDVDGSFFFMEMNTRLQVEHPVTEMVTGQDLVEWQLKIAWGEPLPLEQSEVKTRGHALEARIYAEDPDHDFLPATGHLRYLSTPDENAHVRVDTGVTEGDDISIHYDPMIAKLIVWDETRDQAINRMVQALENYRIAGVKTNIRFLHALADAQPFREQDLTTGFIDTHRELLFPKSKLDTHKALVLAAGFVLEARKSSEPASTDPWSPFGRRNSWRLNSEYAQPLQLQVGEEIHDLKILERDDRYQVYVGDSVYNLTARLDDDFLQAVVNGHRISIHGNLHNDQLVLFYEGDTFQCNVYRETYGFEDMAGED
>MP0538_megahit_178842_289-756
LQVDGDLVTVREQDGCAAVGDQQAPLSVTLTDHDITLHWGNLGLRARHARKGDHTLLLFVAGQPHAVTLNPSRESARHDEEAGFIAPMSGTIVALHVSAGDTVAAGDAVITLEAMKMEHTLRATVPGTVHDFHVAAGDSVSEGTLLVEFEETADD*
>MP0538_megahit_181008_1-504
AGFTLWQPLRRAVGLTWGGEDHLLQVQVVSADHQIWTVDGTEVVAQRIGGRWSVGGQQAAAVSVAEGRVTVFDGYGLVFDVIDPLARAAGGHGDGNLIEAPMPGLVRVVDAKVGQTVTKGDRLAVLEAMKMEHSLLAARDGVVAEVLAQAGDQVEAGVALVRLEPEA*
>MP0538_megahit_183287_31739-33745
MKIKTLLIANRGEIACRIARTARASGITPVGVHSQADANALHVREIGHSVCIGGGPASESYLKIDAVIDAAKSVGADAIHPGYGFLAENSEFARAVEAAGMIFMGPTPDTLDRFGDKASAKKAAVAASVPVISGAEGARSDPHEIATEVRAMGLPVLLKAVGGGGGRGQRLVTDETTLEEDIEGALREARSTFGSEGLLLERFLPEARHVEVQIAGDGKGHVVHLFERDCTLQRRHQKVIEEAPAWGLPRTLLDQIAQDAVRLGETLDYRGLGTVEFLVAGEEYFFLEVNPRIQVEHPVTEAITGLDLVALHLRIAEGAGLGLVQDDLAINGHAVEARLYAEDPAMQFAPSTGTLTTLSLPDGLRIDSGVEEGDAVTPFYDPMIAKLIVHAPDRETALARLATALDHVAVEGVQTNRAFLTALARNPEFEQMQVHTRWIDGKLDALTQSGPLARPELWKAAAAILFVAASRSDASANPWTNRDTFTGWRLGLGGGPIEVVQRVTLTDSADTSEELRVGPVKARGRYTVLTENGIAATLSMREVAPGRWRVSEGDTVYLIDARIHAGVIEMATPEGRLVYRPAAPLDFAGGDAAADRAVASPLTGMIVEIKVADGQPVAEGDVIAVMESMKLEISIRAAAAGIASNISVSNGDMVDRGQVIAEILPSEE*
>MP0538_megahit_183305_1-372
QSRTVAAASSLNELDATGFVDPARAVVFADGQAFAFERQSRGSGAAAAGDGAIVAPMPGKVIAVDVAEGDTVTAGQRLMVLEAMKMEHALTAPFDGTVTELSASEGGQVQVEAVLCVVEPAEE*
>MP0538_megahit_183535_591-962
QSRTVAAASSLNELDATGFVDPARAVVFADGQAFAFERQSRGSGAAAAGDGAIVAPMPGKVIAVDVAEGDAVTAGQRLMVLEAMKMEHALTAPFDGTVTELSASEGAQVQVEAVLCVVEPVEE*
>MP0538_megahit_183697_905-2344
MAAINTLLIANRGEIARRIIRTARELGLTTVAVYSDIDADAPHVREADRAVRLGPAPARDSYLDIDKVIRAARDSGADAIHPGYGFLSENTTFADACADAGLIFVGPGADAIRLMGDKAAARQHMAQSGVPVLPGFDREGADDATLIAEAQKVGFPLLIKAVAGGGGKGMRAVDNAAGFEEALAAARREARNAFGDDRVLLERYLPTARHVEVQVFADNHGNAVHLFERDCSVQRRHQKIIEEAPAPGLTEDQRRALGDAAVRAARAIDYRGAGTVEFLFSPEGEFFFMEMNTRLQVEHPVTELITGEDLVAWQLAVAEGRPLPKSQEQIQRHGAAMEVRLYAENPYQQFLPSAGRLEQLRWPEQVRVDSGFEAGDRVSDHYDPMIAKLISHGGDRDQARRRLVAALDDLAISGVHHNAAFLHRVLSSPVFADAELDTRLLEKHPDLMTPAPADSDLVAVAAAGAVAQRPATGNDPWGAL
>MP0538_megahit_184352_693-1148
MAKIKKLLIANRGEIARRIIRTCRQQGIATVAVYSDVDASLPHVREADQAVCLGPAPARESYLVIDKVIAAARETGADAIHPGYGFLSENTAFAAACENAGIIFVGPNARAIEVMGDKAAARQLMANSGVPVLPGFDEEGASDDDLVRASEQ
>MP0538_megahit_185290_183030-185051
MFTKILIANRGEIACRVIQTAKKLGIRTVAVYSEADKNARHVAMADEAIYLGPAPAKDSYLKPELIIKAAQETGAQAVHPGYGFLSENAGFAKALADTDIEFIGPPEGAIVAMGSKSAAKEIMDEAGVPLVKGYHGENQEPDFLKSQADDIGYPVIIKATAGGGGKGMRIVWKAEEFESNLASCKRESAASFGDDKVLVEKYITKPRHVEIQVFADKHGNAVHLFERDCSVQRRHQKVIEEAPAPGMSEENRQKMGEVAIRAAQAIGYVGAGTVEFLYDEDGSFYFMEMNTRLQVEHPVTEKITGQDLVEWQLKVASGQELPAKQEDLSINGHSFEVRIYAEDPRQDFLPATGSLLHLSTPEESEHVRIDTGVLQGDTVSVHYDPMIAKLIVWDHDRNAALARLRGALAQYQVVGLTTNVEFLSALANNQAFEDCDLDTNFIERYRDELILEDAPADEDALVAATVYQLVQRQQAAEASAANSADPYSPWNSVSGWRLNTDNHHAFEYIDYVDSIPNEVSVTTHYRDVTHDHLYLLELPSKEIKIHAAELNDSNLRLDAAGKRFNARVVDDGKSLHIFVNGNYQVLEKVERGLDGDSEEAGGSLTAPMPGTVIEVKVSEGDSVEAGQPLIILEAMKMEHTINAPTAGTVAEVLYNAGDLVNDGAELLILDATD*
>MP0538_megahit_185582_1-246
MISKVLIANRGEIALRVIKTCKALGIKTVAVYSDEDRNSLHVKKATESYHIGEAAPAKSYLNQEKILEVMLSSGTDAVHPGY
>MP0538_megahit_186859_1-207
MISKVLIANRGEIALRVIKTCKALGIKTVAVYSDEDRNSLHVKKATESYHIGEAAPAKSYLNQEKILEV
>MP0538_megahit_186921_1-1521
MFDTILIANRGEIACRVMETAQAMGVRCVAVYSDADRAAKHVAMADTAVHIGGSAPADSYLRGEVIIQAALDTGAQAIHPGYGFLSENPDFVDAVEAAGLVFIGPSAKAIRAMGLKDAAKALMVEAGVPVVPGYHGADQDDALLAAEADKIGYPVLIKAVAGGGGKGMRLVEAADGFQAALESARSEAKTAFGNADVLVEKFVTKPRHIEVQVFGDGKKAVHLFERDCSLQRRHQKVIEEAPAPGMTPEMREAMGQAAVTAAEAIGYAGAGTIEFIVDGSGGLQTDGFFFMEMNTRLQVEHPVTEAITGVDLVAWQLRVAAGEGLPLRQDELSIHGHAFEARLYAEDVPKGFLPATGTLTHLQFTPACRADSGVRAGDTISPFYDPMIAKVIVHGDTREIALSRLRAALTGCEVAGTVTNLAFLGALAAHEGFAAGDVDTGLIARDIDDLTQAPEVEPRHAALAGMAALSLLDPAEGAGFTLWQPLRRAVGLTWGGEDHLLQVQVVS
>MP0538_megahit_187922_376-885
MRRILEVDGEEIPVWLASTRQGHVLHMGEREIPCTLDEAAGRGAYVLEISDTRIPMRIAVDESATFIHFGGRAYEIGRTDPADALDRAGSGASQDQMLAPMPGVVVSVSVAPGDAVKEGAPMLVIESMKLETTVTAPRDGIVAELPFATGDSFGGKDVLLRLEPQEETD*
>MP0538_megahit_189054_17133-19004
MIQKLLIANRGEIACRIIRTARAMGVATVAVYSDADARALHVRQADEAVHIGPSPAAESYLVGDKIIAAAKQTGADAIHPGYGFLSENAGFAQAVIDAGLIWVGPKPASIEAMGLKDAAKTLMMEAGVPVTPGYLGADQSAERLKKEADAIGYPVLIKAVAGGGGKGMRKVDKAEDFEADLQSCRREAKASFSNDEVLLEKWITSPRHIEVQVFGDSHGNVVHLFERDCSLQRRHQKVIEEAPAPGMDEATRQEICAAAVRAAKAVDYEGAGTIEFIADASEGLRADRIFFMEMNTRLQVEHPVTEEITGVDLVEWQLRVASGEPIPLQQDELRIDGHAIEARLYAEDPASGFLPSTGPLDHFDLGSTGRIETGVAEGDMISPHYDPMVAKLVVWEETRDRAIETLADIAESVEVWPVKTNAAFLANALLEDDFGEAELDTGFIERKLDRLVGDDAPDDAIWQAAADFTLLDALEETAPAAIGFRLNAVPRVATTLCYKSESRTIAVTGERDAAHATGFVEDARTVVFADGQSFEFALESRGSGAAAAGDGAILAPMPGKVIAVDVAAGDTVTAGQRLMVLEAMKMEHALTAPFDGTVTELAATEGGQVQVEAVLCVVEPAEE*
>MP0538_megahit_189077_11892-13841
MAKIKKLLIANRGEIARRIIRTCRQQGIATVAVYSEVDATLPHVREADQAVCLGPAPARESYLVIDKVIAAAKETGADAIHPGYGFLSENTAFAAACENAGIIFVGPNARAIEVMGDKAAARQLMANSGVPVLPGFDEEGASDDDLVRASEQVGFPLLIKAVAGGGGKGMRVVNSASEFSEALAAARREASGAFGDDRVLLERYLPTARHVEVQVFADNHGNAVHLFERDCSVQRRHQKIIEEAPAPGLDEATRNAFGDAAVQAAKAIDYRGAGTVEFLYGPDGQFYFMEMNTRLQVEHPVTEMITGEDLVAWQLAVAAGDPLPKAQHQIERHGHAMEVRLYAENPEQGFLPSSGLLSHLRWPHEVARVDAGYEHGDRVDDHYDPMIAKLICHGGSRHEARLKLITALDALELKGIHHNAPFLHRVLNDDAFADGDLDTRLLEHRPHLLEATVTEPALLALAASQVIAADSINDSPWQSLQGWRPMGRRFRQTLLQVDGDLITVREQDGVASVGDKQAPLVATRDAQTINLHWGTNGLRARHAHKDDSTLLLFVAGQAHEITLNPSRDSAQHDDAAGFIAPMSGTIVALHVSAGDAVAAGDAVITLEAMKMEHTLRATVAGTVHDFHVATGDSVSEGTLLVEFEETTGD*
>MP0538_megahit_189336_373-876
MRRIYQIDGEETECWLSHDGRSMILNTPDGAIPCQLDAAEAPGGYTLRVRGRTYDMRVAVGPDATFVHLNGRTFAIGRVDPAERLAGNDGGAVDDRIVAPMPGVVVSVNAKAGDQVKEGQPLLVIESMKLETSLTAPRDGVIAEIPFAAGDSFGLKATLAQLAPEEE*
>MP0538_megahit_189336_7170-9173
MSFTRVLIANRGEIARRIQRGCRKLGLETVAVFSEADRDAPFVIEADHAVCIGGAAPSESYLNVDAILDAARATGAGAVHPGYGFLSENAGFAAAVEAAGLVFIGPEPGAIAMMGSKIEAKAAAEAAGVPVLPGYRGTDQSDARLLEEARALGTPLLVKASAGGGGRGMRLVTDLADAPEAIASARSEAKGAFGDAAVFLERYAPRARHVEVQVLGDSHGTLLHLGDRDCSLQRNHQKLIEEAPAADLPEDLRDDMRAAAVRLAQSIDYRSAGTVEYLYDPSRGEYYFLEMNTRLQVEHPVTEAITGIDLVEWQLRIARGEPLTLAQTDVRFDGHAIEVRIAAENPAENFRPETGRITLWAPPAGVRLDSGVAAGSVVGHHYDSMLAKLIVHAPDRAGAIRRAVAAIDTFAVGGVGLNLSYQRALLTHADFQALRHHTSGLPEMFPDGWTQPTPDTRDTGLAVMALHLHLAPAGTSPWESLGAWRLTAPAGRRGAASYWTTSLDDPIRISGTPETLVAVLPDGQSLTTKTAAMAADRLSGRVDGVPFTRIAHVERAGDHWRVHLQTPAGMTLTDLRTLEDRHLARASVGASGADLLTAPMPGAVAEVRVAPGDTVAAGDTLVVLEAMKLLQSLPAPVAGVVAEIYCAPGDTVAGHAPLVKLDPEEQT*
>MP0540_megahit_9916_3-587
LQIRVAEGNPLPVSQQDIEFTGHAIEVRVVAENPSTNWLPSTGIVNAFKVDEQIRVDTGIKAGSTITPDYDSLVAKLIIHKATRQEAIRNLEGALKRTLINGIKTNLPMLIATLNNENYQNGLTQTSFLLDNPEVMGGFIQDKEEELILMLGSVFALEYSDVKIIENRGLPSGWRNLRTQGERQIWKSRDDLHHI
>MP0540_megahit_25803_279-716
REQDGVASVGDKQAPLVATRDAQTINLHWGTNGLRARHAHKDDSTLLLFVAGQAHEITLNPSRDSAQHDDAAGFIAPMSGTIVALHVSAGDAVAAGDAVITLEAMKMEHTLRATVPGTVHDFHVATGDSVSEGTLLVEFEETTGD*
>MP0540_megahit_31869_1-273
KGDLLFKVLPKFKLAKTEEVKGGLNAPMPGKVIEIKVKKSSAVKKGETLLILEAMKMEHKVAAPSNGKVTKILVKEGDQVENGQTLFVLD*
>MP0540_megahit_33103_2-364
SSGRLIVEIEGIPKFAHVARVGDDWWIHLDGRAHVVKGYEKGSQKGQDSDSGLTAPMPGTILEVLVKKGQRVREGQTLMVMEAMKMEHKIQAPSNGEVSLIHFQEGDRVDMGSALIELAD*
>MP0540_megahit_36896_3-755
QVEHPVTEATTGIDIVHEQLRIARGEMLGYFQEDIDWYGSAIEARLYAEDPANDFLPATGTLIAYKPDPEIESRWDSGVEQGSVIGTDFDPMIAKVICYGENRLEAANKLSMALESLHIGGVVTNRDFLVSTLRSEPFLNGLTTTDFIEKVKPPRAYEPTEEELIKVASIAAMWIQGKNRNEAELLGDLPSGWRNSRLPKQKINFAYGESTIPITYRSRRDGQFDLNEDSIVKIFNWNEESVSLEIDGHRI
>MP0540_megahit_43415_618-977
MQTNKILTSLVLITTVVFSETLTVPGQYNSIQAAINASNDQDTIIVSPGFYQENISFNGHAIEVRLYAEDPLNDFFPSFGKIYDFSFSNSKNIRIDSGIEKNQTVFSFYDPMVAKIISYS
>MP0540_megahit_57085_10934-12940
MKIKTLLIANRGEIACRIARTARASGITPVGVHSQADANALHVREIGHSVCIGGGPASESYLKIDAVIDAAKSVGADAIHPGYGFLAENSEFARAVEAAGMIFMGPTPDTLDRFGDKASAKKAAVAASVPVISGAEGARSDPHEIATEVRAMGLPVLLKAVGGGGGRGQRLVTDETTLEEDIEGALREARSTFGSEGLLLERFLPEARHVEVQIAGDGKGHVVHLFERDCTLQRRHQKVIEEAPAWGLPRTLLDQIAQDAVRLGETLDYRGLGTVEFLVAGEEYFFLEVNPRIQVEHPVTEAITGLDLVALHLRIAEGAGLGLVQDDLAINGHAVEARLYAEDPAMQFAPSTGTLTTLSLPDGLRIDSGVEEGDAVTPFYDPMIAKLIVHAPDRETALARLATALDHVAVEGVQTNRAFLTALARNPEFEQMQVHTRWIDGKLDALTQSGPLARPELWKAAAAILFVAASRSDASANPWTNRDTFTGWRLGLGGGPIEVVQRVTLTDSADTSEELRVGPVKARGRYTVLTENGIAATLSMREVAPGRWRVSEGDTVYLIDARIHAGVIEMATPEGRLVYRPAAPLDFAGGDAAADRAVASPLTGMIVEIKVADGQPVAEGDVIAVMESMKLEISIRAAAAGIASNISVSNGDMVDRGQVIAEILPSEE*
>MP0540_megahit_57725_1-588
IAESVEVWPVKTNAAFLANALLEDDFGEAELDTGFIERKLDRLVGDDAPDDAIWQAAADFTLLDALEETAPAAIGFRLNAVPRVATTLCYKSESRTIAVTGERDAAHATGFVEDARTVVFADGQSFEFALESRGSGAAAAGDGAILAPMPGKVIAVDVAEGNAVTAGQRLMVLEAMKMEHALTAPFDGTVTELAAS
>MP0540_megahit_58417_141-533
MSERLILGDQSFDVKIRRSGNSFTLLIGDDEFQGSYSKTLEGGINVQFEDSNSICYTEKNLDEIYVFANGKNYFFKHQKVRFDSVEQEDVSEDRVLSPITGKLLDNKVSKGSKVSKGDVVLVLEAMKMEHR
>MP0540_megahit_63202_1-987
VRIDDGVREGDVISPFYDSMIAKLIVHAPTREQALARLDRALAQTRIVGLPNNVAFLRYILNTDSFSTANLDTALIEREQDKLFDQHPLGLSTLVVTAITQQLASEAVLQKIDNDPFSKPTGFRAYSDYTRSFSLIYNEQSYIACISNWHNASCFDNKKGSENLSSFALVIGKEIANTQDDSNINVAAQTETVYEGQVSYDSSDAHNHTLWLEDARISAQSWVNNETVYVFTDSGRDEITLIDVMAHVGEDTAAVGSLKSPMPGQVVAFKVAIGDTVKKGEPLAVIEAMKIEHTITAPTDGVVAELLFAAGDLVADGDELLRIDSESE*
>MP0540_megahit_66148_3-134
LEAMKMEHRITAPRDGKVENVHVAIGDQVEKEQLLVSLEEEEN*
>MP0540_megahit_67940_80-1234
GTVEFIYDNKTKNFFFLEVNTRIQVEHPVTEQITGIDLVDLQLKIAQGEKINLNQDDIVSKGYAIEVRLYAENPASNFLPTSGKIHKLKFPKVKGIRIDSDLKSGDLVNIYFDPMIAKIIAYDINREKAINKLKYALSKIALLGPVTNIILLQNILSSNSFVKGKYNTNFIFENKEMIDNEKDKSKIDNMCIAATLHRWSKRNLRKKILKHLTSGWRNNFYSYQTENFYFDGNHIICKYKIVNGDFIFSFNKTNYNVSIIRARGNFIHAEINGVFKKYHIKEIDKSIYIHSIDIGNNILEVAERYPTGEKEKEENGYISPMPSLVVDVFVKKGDKIKRNQSLMVLSSMKMENTLYSNEDGVIDYVNVAKGENIQAGHVLLKIKQ*
>MP0540_megahit_70021_1-603
TNTLFVDSKLESLLPSNKGPADWICWGTAIFCLLQDFADSLNKANKSLEPCSPWNSHINWRAGSEEPYRIRLLNQQGTETEIQILEENNTFRILQENIEISVTVSTHGNSLDLTWNNSGLEKYGEHLLVLSHESQLLAVHENGRTFFTRSDPLSFEMREEVNDYRLCAPMPGNVIRVLVKAGEEISSGQPLLVMEAMKMEH
>MP0540_megahit_81124_1-768
INLCKKYKANAIHPGYGLLSENAKFVKSVEKNKLIFIGPKSTIIKNMGEKDKAKLIMEEAGVPVIPGYHGDNQDKDFLRKKADEIGYPVLIKARSGGGGRGMRVVQNKENFFSALEEASSEASTNFNDKNILIEKYITKARHIEVQIFSDQHGNVVHFFDRDCTLQRRQQKIIEEAPSPKLSENVRKFLGNLAVNALKSLDYQGAGTIEFIADITNGLNKNKIYFMEMNTRIQVEHPVTEKITSTNLVEWQLHIAN
>MP0540_megahit_84446_2-499
LPKSQNEIYLNGWSLEARLYAEDINKNFLPQSGCLHHLKFPKNSDHPNCIIDTGNKKGDFISPYYDPMIAKIVSHGKNRKEAINHLRNCLFDIEVAGITTNLNLLKKLLKNNHFREGDIYTKFVENNIEQFMDKDIEPQLKALASLIILKNLTPSQQNYWYNWKPT
>MP0540_megahit_95896_3-605
QAEEIGYPVIIKAAAGGGGIGMQVVESPDDFDKALRLCQGRALSAFGDDRVFLEKFIKGAQHIEFQVLGDGKKAIHFGERFCSIQRRHQKILEEGPWLSEEVRSELGSKVVAGAEAVGYKGLATFEFLRDDNGEFFFLEVNPRVQVEHTVTEMITGYDLVSLGIRIAAGESLPISQDEVEIKGHAIQVRVNAENPSTLTPS
>MP0540_megahit_104223_3-155
VNRGQTLMVLEAMKMEHPILAPENGRVERLVFQEGDVVKTDEQLIEFEAE*
>MP0540_megahit_105775_1-765
NFLDQNIKNLLSKRNHTDLSDINRSLKKSTLKRGKIEDLDPLAVLDHGKSGGVFVDESENILELESEELGEGLQSILAPMQGMIVKFEVKKGDEIWKGKPLLIMEAMKMEHEVHSSMSGIVKEIKVQPQDTVFEGHSLMTIELAEVKQKDTKKTKDIDLDRIRPDLKEALERKGASHDINRPEAVKKRYSTGHRTARENIEDLCDEGSFVEYGSVVMAAQRRRRTEEDLIKNTTGDGMVCGLGHVNGDLFEESDS
>MP0540_megahit_106696_3-584
SCVAIYTEADLHTPYVREAEQSFKISEGYLNSKEILNIAKKANVDAIHPGYGFLSENSNFANQVKKAGILWVGPSANAIKKMGDKLTAKALAEKAGVPTLPMASDIKKAKSVGFPILVKAAAGGGGKGMRIVKKPEDLKESIKAAEREAEGGFGDKRVFLERYIEKSRHIEIQILGDSHGNIVHLGERECSIQR
>MP0540_megahit_109388_1-1176
IGYPVLIKAVAGGGGKGMRKVDAAADFEAMLESCRREAKASFSNDEVLLEKWITSPRHIEVQVFGDSHGNVVHLFERDCSLQRRHQKVIEEAPAPGMDEATRAEICAAAVRAAKAVDYEGAGTIEFIADASEGLRADRIFFMEMNTRLQVEHPVTEEITGVDLVEWQLRVAAGEPIPCKQDELFIDGHAIEARLYAEDPSSGFLPSTGSLDHFDIGLRGRIETGAEEGDQISPFYDPMVAKLVTWAETREDAIEQLAEIADGVEIWPVRTNAAFIANCLRDEDFEDANLDTGFIERKINDLVESDEPYEAIWQTAADFVVLAETDDYDDQPAGFRLNAPGRLTTSLSFKGDTRVVAAAEGAAFEAATGFVDPHRVVVFADGMSFAFDRGSRG
>MP0540_megahit_124089_3-287
MKRILIANRGEIACRIIKSCKKLNLQSIAVYSDVDKNSKHVREADESIHIGGSKAQESYLLPKKIIEVAKKLNVDAIHPGYGFMAENAEFAQNVI
>MP0540_megahit_133127_413-646
VETGYQRGQTITPYYDPLLAKVIAKGNTREQAIGRLSVALRAFDVSGVKTNAALLQKVLNSDEFLKGNIDTGLLDRL*
>MP0540_megahit_143800_3-881
MQEAGVPVVPGYHGDKQDFKTLRNEAEKIGFPLLIKPVAGGGGRGMRVVRQLNQLEEALTLSRSEAKNAFGDDNVLLERFIEGPRHVEFQIFGDQHGNFVHLHERECSIQRRHQKILEESPSPFLDETLRKQMAEASLKAANAVQYLGAGTVEFIVGEDRSFYFIEMNTRLQVEHPVTEMRTGLDLVEWQIRVASGEELPLDQDQIRPKGHSIEVRVCAENPERGFLPSSGLLELYDFPEDSSASGSSLIRLDSGFEQKDQVGIHYDSMLAKLIVHGEEREKALETIQHALKH
>MP0540_megahit_143892_1-126
VMEAMKMEHRIQAPKAGEVLSVNFAEGDRVDMGATLVELGD*
>MP0540_megahit_150027_3-455
NSEEISISYKSNRDGSFNVNKGITAKIIDWNKSGIDIEIENKRFFSKVTRKDEKLVVHGPWGDILFKIMPRFKSIGQEVQDGGLVAPMPGKVIDIKVKKGKKVKTGDTLVIIEAMKMEHSIKATEDGTVSELLISLNDQVENGALLMVVK*
>MP0540_megahit_156588_1367-1612
GSGAAAAGDGAILAPMPGKVIALDVAEGDSVTAGQRLMVLEAMKMEHSLTAPFDGTVTQLSASEGGQVQVEAVLCVVEPAE*
>MP0540_megahit_166292_2-505
LHHIEYVRNGDTAIVHVGLWPQPQEDGTMTADQRKTHSVRLINRTHTHQIIEVDGRRQSIETDINNESIYARSRTGTATWERQPVFTYQGTEEMGDGPVSPLPGTVIAVHVKEGENVKEGDLLMVVEAMKMEHKILAVGNAKVATVYFQEGDRVNTGELLVSLDQDQ*
>MP0540_megahit_170860_1-852
MVSIQRLLIANRGEIAVRIAKTAKRMGIETVGIYAENDIEALHTKIVDIALHLPGDTIQKTYLNGERIIEEAIRTKSDAIHPGYGFLAENARFAEAVQEAGLIWIGPTPEHIQNLGDKIIAKQTAVDAGVQTTQSHEVHSDGKIPSIAMPVIVKAAAGGGGRGMRIIEKKSDLKQAIKDASREALSSFDDGRVFLEPFVKKGRHVEVQIFGDAFGNVIHLGERECSIQRRNQKIIEETPSPGISQETRQRICESAVSLGQHVHYLNAGTVEFLISENNDVIFLE
>MP0540_megahit_171547_1-2076
ANRGEIACRVAATAKRLGVSTVAVYSDADREAKHVAVCDEAIYLGGSAPKDSYLKGDAIIAIAKQTGAQAIHPGYGFLSENADFAQACQDAGLVFIGPSADAIRAMGGKSESKRLMESAGVPLIPGYHGDNQDAQFLQKQADGIGYPVLIKASAGGGGKGMRIVEQSSDFIDLLDSCRREAITSFGNDQVLVEKYALKPRHIEIQVFGDTHGNYVHLFERDCSVQRRHQKVLEEAPAPGVDTAMREAMGTAAIEAARAVDYVGAGTVEFIVEQREDAMNFYFMEMNTRLQVEHPVSEAITGVDLVEWQLLVAAGQPLPKSQDDLVINGHAIEARICAENPDNNFLPATGTLFTYQKPEHSTFHITDVRIDDGVREGDVISPFYDSMIAKLIVHAPTREQALARLDRALAQTRIVGLPNNVAFLRYILNTDSFSKANLDTALIEREQDKLFDQNPLELPTLVVTAIAQQLASEATTQGSDPFSKPTGFRAYSDYTRLFSLVYNEQTYSARISNWHNASCADGKKDGDNLSNFTLVIGKKIANTQDDSNINVAAQTETVYECQISYDSSDVHNHTLWLEGARISAQSWVNNETVYVFTDSGRDEITLVDVMAHVGEETAAVGSLKSPMPGQVVAFKVAVGDTVKKGEPLAVIEAMKIEHTITAPTDGVVAELLFAAGDLVADGDELLRIDAES*
>MP0540_megahit_174380_688-819
VLEAMKMEHRLKAPRDGILSKLTVAEVGSQIKEGELMFELEDE*
>MP0540_megahit_175311_3-725
MIQKLLIANRGEIACRIIRTAREMGIATVAVYSDADAKALHVRSADEAVHIGPSPAAESYLVGEKIIAAAKQTGAQAIHPGYGFLSENADFAQAVKDAGLIWVGAPPSSIRAMGLKDAAKKLMRKAGVPVTPGYDGDDQSPERLKQEADAIGYPVLIKAVAGGGGKGMRKVDAESDFLSSLESCRREAKASFGNDDVILEKWITSPRHIEVQVFGDSHGNHVHLFERDCSLQRRHQKVIEE
>MP0540_megahit_181036_447-2042
TLPSVEVTDATDLSAVSKDIGFPLLVKASAGGGGKGMRVVDAENELEDAIAGAKREALGAFGDDTVFLERYLSTPRHVEIQVLGDRYGKVIHCFERECSIQRRHQKVIEEAPSPVLSQILRNQMGEAAVAAVEAIGYESAGTVEFLLNGEGEDAEFFFLEVNTRLQVEHPVTEEITGLDLVREQIRIANGEPLGYEQSDLSISGHSIEVRLYAEDPSNDFLPATGRINIWGPVGEPRVRYDSGVESGSEVSVEFDPMLAKVISHAPTRTEAALKLALALERTRLHGVVTNRDFLVATLRHEEFLAGNTTTDFISRVEIPGQRVPTDCELEDAAIAVALVSQRLNRRAANSLPFMPSGFRNSSMPSQQTLLTHEDRILEINYRALRSGSFEILIGDSKEPRSARLISFDGDRFEIEVDGVRASGYAAQFANLWCVDIPAGSVTFIEKSRFPEADSTDVEGGLTAPMPGKILALEVAAGDRVEAGQLLVLMEAMKMEHQIVATFDGFITEVRVAIGDQVDNGQLLVVIASDDS*
>MP0540_megahit_190084_3-206
PMPGMVSKIYIENGCEVLKGQRILALEAMKMEYEVVAPNDCFIKTMNFKVGDFVQSGEKLCDFSEVK*
>MP0540_megahit_193026_3-692
RVDTGIRTGDIVSPFFDPMLAKIVSYGKDRSSALSKLRKALKDTEIVGVKTNVNFLYNLTENSEFKMGVVQTGLIEQNIEKLIGFKSVSNQAIIAAALSYFSPKPDHSSYSHWINIIHKIRLFCGDRDIDIEFSQPDVNKIEISFFGKSYDVIFNKKNDWSFEGNQLPVSKKFDDEILVSDGRQFLFKLQNPFEIKKDTNLENSDILSPMPGMVSKIYIENGCEVLKGQR
>MP0540_megahit_203602_4424-5545
MFSKILIANRGEIACRVAATAKRLGVSTVAVYSDADREAKHVPVCDEAIYLGGSAPKDSYLKGDAIIAIAKQTGAEAIHPGYGFLSENADFAQACQDAGLVFIGPSAEAIRAMGGKSESKRLMEAAGVPLIPGYHGDNQDAQFLQQQADDIGYPVLIKASAGGGGKGMRIVEQSSDFVDLLDSCRREAITSFGNDQVLIEKYALKPRHIEIQVFGDTHGNYVHLFERDCSVQRRHQKVLEEAPAPGVDRAMREAMGTAAIEAARAVNYVGAGTVEFIVEQREGTMNFYFMEMNTRLQVEHPVSEAITGVDLVEWQLLVAAGQPLPKSQDDLTINGHAIEARICAENPDNNFLPATGTLFTYQKPEHSTFVIDKN
>MP0540_megahit_204940_1-1371
ADIKQSYLSMEAILNVAIENNVEAIHPGYGFLSENPEFASMVLENGLKFIGPKPETIRLMGMKDQAKDMAMASEIPVIPGYHGNIQSHDFLYSKALEVEFPILIKPRAGGGGKGMRLVVSSENFLSELEAAKSESLAVFGDDQIILEKYFEAPRHIEVQVFADDFGNCIHTFERECSIQRRYQKLIEEAPAPFLSGEIKESLYETALKVAKEINYSGAGTVEFLVSSSSEDKEDEFFFMEMNTRLQVEHPVSEAITGLDFVELQLDIASGNPLNIKQTDIQCLGHAIESRIYAEDPQNDFLPSIGKISEISFPKNATHFISGETRLDHGIYEGAVVTPFYDPMIAKLIIHGKDRNEAIRKKINSLNEFNLQGIATNIIFLLKILNNNSFSNGKIDTGFLVSNLDPLVKNAKIIDEILVAAVIKFFNPSEVNDGDPWSMLKGWTNFHSLRRTVDISVN
>MP0540_megahit_213794_2-586
KSCKKLNIHSIAVYSDIDSNSKHVRLADESINIGKSKAQESYLSSKKIIDAALKTKADAIHPGYGFLSENAEFAQNVIDSGLIWIGPKPDTIISMGNKDVAREKAINSNLPICPGLKNDDLSSENLEKKCLDIGYPILIKASAGGGGIGMNIVNNFSELKTAIDKTKNLAKKAFGNSDIFLEKFIRNSRHIEIQV
>MP0540_megahit_214533_1381-3399
MINKLLIANRGEIACRVIKTANAQGIKTVAVYSDADKNALHVQMADEAVYLGPSPSKESYLRGELIIEKAKELGVDAIHPGYGFLSENAEFANLCAKNNIIFVGPPASAIEAMGSKSAAKHIMEKAGVPLVPGYHGDDQSEAVLKGAADEMGYPVLLKAAAGGGGKGMRQVWSEKEFSQALNAAKRESMASFGDDHMLVEKYLTRPRHVEIQVFCDTHGNGVYLFERDCSVQRRHQKIIEEAPAPNMSQSVREKMGEAAILAAKAINYVGAGTVEFLLDEDDSFYFMEMNTRLQVEHPVTEMITREDLVHWQLTIAEGKPLPKQQNELTLTGHAFEARIYAEDPNNEFLPSTGTLRLLRTPKENDVVRVDTGVVEGDEVSVFYDPMIAKLVVWGENREIALKRLISALGDYYIDGVSTNIDFLKRVATHPAFVAAELTTTFVEKHHDSLFSATSNDAASDDTQVNIPVMALLSLLNRKVSRSDKTPSVWSTAGAWRANANHTETLTLLCNQEEVHVGVKHQRHGTEDAWELSVGDNSYNVKGKLVDSALHATINGYKSTFTYSDNDGVFTLFNKDTHAKFSLISASLGDDNDDNGDANFSAPMNGTIVAHLVEKGVLVKKGEPILVMEAMKMEHSIIAPHDGAVEEFFFNPGELVDGGATLLAFSTKEAAEV*
>MP0540_megahit_223470_1-1101
MIKKILIANRGEIACRIIRTCKLMGIKTLVIYSEADKNSLHVRESDKAVFIGESPADKSYLNYKKIVQVAIENKVDAVHPGYGFLSENPNFAMELKKKKIKFIGPSVFSMKSMSLKNDARSMMEKAGVPVLPGFSADSLSYEQIVKKCDNIGFPLIIKASAGGGGKGMHVISKREEIKSKLAGAKREALSSFGNDSILIEKYLENPRHIEVQILADNHNNIYTLSDRDCSIQRRHQKVIEEAPAPNIKPEVRKEMALQAKNVAKNISYSGAGTIEFLFEKDRFYFMEMNTRLQVEHPVTELILDLDLVELQIRVANNEKVILDDNKLKIKGHSIEARVYAEVPEDDFKPSPGIISQLIFPSKSYLRM
>MP0540_megahit_225181_3-575
MTIKRLLVANRGEIARRVFRTAREMGIFTVAVYSEGDSEAPFVGDADLAVALNGTTAADSYLNAEKILSAAEAVGADAIHPGYGFLSENADFAKAVSDAGIIWVGPPPSAIAAMGDKLAAKRTMVDAAVPTLPSVEVTDATDLSAVSKDIGFPLLVKASAGGGGKGMRVVDAENELEDAIAGAKREALGAF
>MP0540_megahit_234095_90-977
MKKILIANRGEIACRIIESCKKLNFHTIAVYSDADKKSKHVRIADEAVHIGESKAQESYLSTRKIINAALSSKADAIHPGYGFLSENAEFAQNVMDSGITWIGPKPNNITSMGNKDIARELAIKSNLPICPGLKNDEIESSDLEKKCMEIGYPILIKASAGGGGIGMQIVNNFNELKTAVDKTKNLAKKAFGNSDIFLEKFIRNSRHIEIQIFGYGERNSVHFYERDCSIQRRFQKIIEESPAPKVDQSIINEMAQMSVKFASDQKYEGAGTIEFIYDIDQKKFYFLEMNTRIQVE
>MP0540_megahit_238706_1-1317
EVQIAADHFGNIIHLMERDCSAQRRYQKVLEESPATSIPQKIKEKMYEAAIAVSRAINYTNLGTVEFIVDTSGKENDMPFYFLEMNTRLQVEHPITEAILGIDLVEMQLEIAAGKKLTHKQQDIKSRGHAIEARIYAENPRKNFMPSTGKISELRFPKNVRLDFGVKQGDQVESHYDPMLGKLIVHDVNRELAQKKMSDCLREFKIKGINTNLEFLYKLNCEPRFLENIMQVDSVEAIAEKFRKETALHSHFASAAILFLFLQNKFEKKMWRIWGERGTSLRLCHHDRFCEIKLIAKERGLKLFLANDSYEVSDIEISAGVIEFTLRGYTIKYEYERENEIVRVFDNGTIFDFELQQDYEPRDNTEINEGKVIAPITGTVVKILKKNGQMVSMGEPLIIIEAMKMEYELKAPKAGRIKKMKVKTKEIINQNDILVEID*
>MP0540_megahit_245075_650-1537
MKKILIANRGEIACRIIDSCKKLNFHSVAVYSDVDKNSKHVKKANESIHIGGSKAQDSYLSADKIIEAAKKVKADAIHPGYGFLAENDKFAQKIIDSGIVWIGPKPNTIISMGNKDIARDLALKSKLPICPGLNNKDLEKKDLEKKCNEIGFPILVKASAGGGGIGMQIVNNYSELVKSVEKTKNLAKKAFGNDDVFLEKFIKNARHIEIQIFGFGPKKAVHFYERDCSMQRRFQKIIEESPAPKIESDIINKMAKDAVNFATNQEYEGAGTIEFIYDVDEKKFYFLEMNTRIQVE
>MP0540_megahit_247970_276-617
MFNKVLIANRGEIACRIAATANKIGLRTVAIFSEADSGSKHVSLCDEAFLIESSTPLESYLSQNEIIDIAIKTGAGAIHPGYGFLSENSEFAQKVEETGLIFVGPDFKAIEIMG
>MP0540_megahit_250013_807-1508
AFKDKKISTDFINKYWRKLIPNKEDKDLLIQLSIAAYLKNRALDKNYTHSDPWSNDLNWRHVENDSENISIRYDKKILNYIVKTKDNNDILISEDNDKKGNIFTYLFDTVSNDLSIIYKNNKIDFYFLFLDNKKIYINVKGYSLTSEIINKYYMDLTLESSAGSMDAPVPGKIAKVFVKKNQNVKKGEVLVIIEAMKMEHSISAPYDGKVINVDAIEGQQVNEGFTVAEMEVK*
>MP0540_megahit_250206_3-281
MKVTLLFNKVLIANRGEIACRINATAKKIGLRTVAIYSEADSGSKHVSLCDEAFLIESSTPLESYLNQSEIIKIAIKTGAGAIHPGYGFLSEN
>MP0540_megahit_250949_350-2284
MFDTILIANRGEIACRVMETAQAMGVRCVAVYSDADRAAKHVAMADTAVHIGGSAPADSYLRGEVIIQAALDTGAQAIHPGYGFLSENPDFVDAVEAAGLVFIGPSAKAIRAMGLKDAAKALMVEAGVPVVPGYHGADQDDALLAAEADKIGYPVLIKAVAGGGGKGMRLVEAADGFQAALESARSEAKTAFGNADVLVEKFVTKPRHIEVQVFGDGKKAVHLFERDCSLQRRHQKVIEEAPAPGMTPEMREAMGQAAVTAAEAIGYAGAGTIEFIVDGSGGLQTDGFFFMEMNTRLQVEHPVTEAITGVDLVAWQLRVAAGEGLPLRQDELSIHGHAFEARLYAEDVPKGFLPATGTLTHLQFTPACRADSGVRAGDTISPFYDPMIAKVIVHGDTREIALSRLRAALTGCEVAGTVTNLAFLGALAAHEGFAAGDVDTGLIARDIDDLTQAPEVEPRHAALAGMAALSLLDPAEGAGFTLWQPLRRAVGLTWGGEDHLLQVQVVSADHQIWTVDGTEVVAQRIGGRWSVGGQQAAAVSVAEGRVTVFDGYGLVFDVIDPLARAAGGHGDGNLIEAPMPGLVRVVDAKVGQTVTKGDRLAVLEAMKMEHSLLAARDGVVAEVLAQAGDQVEAGVALVRLEPEA*
>MP0540_megahit_258269_149-2629
MKKILIANRGEIACRIIESCKKLNIHSIAVYSDIDKKSKHVRLADEAIHIGNSKAQESYLSSRKIINAALKTKADAIHPGYGFLSENAEFAQNIIDAGLIWIGPKPNSITSMGNKDIARELAIKSNLPICPGLKNDDLNSNDLEKKCTNIGYPILIKASAGGGGIGMQIVNNFNELKSAVDKTKNLAKKAFGNSDIFLEKFIRNSRHIEIQVFGYGEKSAVHFYERDCSIQRRFQKIIEESPAPKVDQSIIKKMAEMSVKFASDQKYEGAGTIEFIYDIDQKKFYFLEMNTRIQVEHPVTEEITGVDLVELQIKYALNLDSTRVLQNEITKKGNSLECRLYAEDPKKNFLPSPGKISKLRLPEVSKDIRIDIGVGEGDEISFYYDPMIAKIIAKGENRYETIKKMKSFLESFEIDGIKTNKTFLIEVLKNKSFEEAKFNTKFIENNLSIFTKYEEKKQDKIEKKEIKKQESNETKKNENNNYTDKDVQAFENIISNTKKRINGQNYTEKDLKAFKNIVSPKDEIKEIPKTKIKNVPGKIYDKPKFLPAGDKYMLIEFGNIMNLELNFTAQNLAKAIKDHKIRGVYETSPCFASMIVHYEPDEIKFNDLKKELFSLIESLGPTDEIEINSRIFSFPTVYLDKWTQECIEDYSNKIAKKKPDPELITELNNLESTDQFIRVHSSTEYWVAAIGFWPGLPFMMALDPRCKLTVPKYNPPRTWTPKGTVGMGGASTCIYPDRLPGGYQIFGIIPVPIWDTNKSFPVFENNICLFQPGDRVKFVPTSYEEFDHVYNKIEDGSYDYNIVEYQKFSVKNYKQWLSTIDASKRF*
>MP0540_megahit_262634_3-203
MKKILVANRGEIACRIIDSCKKLKFHSIAIYSDVDKKSKHVRKADESIHIGGSKAQDSYLSSDKIIE
>MP0540_megahit_263998_1-333
RRFFSKITKKDEKLVVHGPWGDILLTILPRFKTIGPEHKDGGLIAPMPGKVIDLKVKVGSKIKKGDTLVVLEAMKMEHTVKAIEDGVIDELYIKHNDQVENGALLMVIKK*
>MP0540_megahit_264908_1-1503
NSDIFLEKFIRNSRHIEIQVFGYGENNAVHFYERDCSIQRRFQKIIEESPAPQVEDSIIKEMADKSVKFASDQKYEGAGTIEFIYDIDQKRFYFLEMNTRIQVEHPVTEEITGVDLVELQIKYALRLDSKRIDQKEISKSGNSLECRLYAEDPRKNFLPSPGKISKLKIPEINKNIRLDIGVDEGDEIPFYYDPMIAKIISKGTNRNEALENMISFLEKMKIEGIQTNKMFLIEVLKNRSFKDAKFNTKFIENNLSIFTQYNETDKNNDTKNEIKKNDEVNKKENTNYTEKDVKAFENIISKKIPKSNGQNYTQKDIKAFDNIVSQKKEVERTINNKIKNVPGKIYDTPKFLPAGDKYLLIEFGNVMNLELNFTAQNLAKAIKDHKIRGIYETSPCFASMIVHYEPDEIKFNDLKKELSSLINSLGSTDEIEINSRIFTFPTVYLDKWTKECIEDYSNKIAKKKPDPELITELNNLENTEQFVRVHSSTEYWVAAIGFWPG
>MP0540_megahit_265636_3-488
YPLSFKANDNIYSVHIELKKPSSITIIFEGKKIQVLLNEDHVELNNEKIKLDFIEYKENKLFASYLGKSFKAELIKEDLKIEDIDKGGKIRAPMHGVIRELFVSVGEKVKKNQVILILEAMKMQHEITASIDGEVSDIYTNIGNQVSVDEDLLNINKEGEK*
>MP0540_megahit_275132_3-845
KAFGNSDVFLEKFIKNARHIEIQIFGFGEKKAVHFYERDCSIQRRFQKIIEESPAPKVDPEIINKIAESAVNFATNQKYEGAGTIEFIYDIDEKKFYFLEMNTRIQVEHPVTEIITNSDLVEMQIKFALGIDLNSIEQSKINRSGHAIECRLYAENPSKNFLPSPGKISKLKIPNNSLENIRLDIGVDQGDEISFYYDPMIAKIIAKGTTRMESINNMIKYLNEFKIEGISTNKSFLLSVLQNKSFENADFNTKFIENNLTFLINKKEDVITGKKKQEVKN
>MP0540_megahit_279871_1-723
IKGHSIEARVYAEVPEDDFKPSPGKISQLIFPSKSYLRMDTGYVSGDEVSPYYDPMIAKIISYGKDRDDAIIKLSDAISNTHLIGIKNNLNFLYKILNVSAFKDKKISTDFINKYWRKLVPNKENIDLLIQLSIAAYLKNRELDKNYTHLDPWSNDLNWRHVENDSENISIRYDKKILKYIVKTIDNNDVLISEDNDTKGNIFTYLFDTVNDDLSIIYKNNKIDFYFLFLDNKKIYINVKG
>MP0540_megahit_282379_2-1579
QKYEGAGTIEFIYDIDQKKFYFLEMNTRIQVEHPVTEEITGIDLVELQLKYALNLDSKQVSQSKISKNGNTMECRLYAEDPKKNFLPSPGKISKLRIPEVSKDIRIDIGVGEGDEISFYYDPMIAKIICKGNSRTDVIRKMTDFLQSMQIEGIKTNKEFLIEVLKNNSFNDAKFNTKFIENNLSIFTKYEDKKEIKEEIVKSIKTKEKKEIKKEKSENKNYTEKDVKAFENIISKAPKKSNGQNYSEKDLKAFENIISPKKEVEEIPKTKINNVPGKIYDTPKFLPAGDKYMLIEFGNVMNLELNFTAQNLAKAIKDHKIRGVYETSPCFASMIVHYEPEKIKFHELKKELFNLIESLGPTDDIEINSRVFSFPTVYLDKWTQECIEDYSKKIAKKKPDPELIAELNDLESTEQFVRVHSSTEYWVAAIGFWPGLPFMMALDPRCKLTVPKYNPPRTWTPKGTVGMGGASTCIYPDRLPGGYQIFGIIPVPIWDTKKSFPVFENNICLFQPGDRVKFVPTSYEEFD
>MP0540_megahit_284091_118-1302
MFKKILIANRGEIALRIIGTCRRMGIRTVAVYSEADSDALHVKEADESCFIGEASPAMSYLRIDKILDATKEKGCEAIHPGYGFLSENAEFASKCLNSGITFIGPSAEAIRLMGEKHKAKSVMEKAGVPVVPGYFGEEQSKQCLLKEAEKIGYPLMVKAVLGGGGKGMRVVQKKEDFGAALASVENEARNAFGDSRVMLECFVKKPRHIEFQVLGDQHGNIVHLFERDCSVQRRHQKIVEESPSLFFDNKIREQMADAAVIAAKTVEYTGAGTVEFIVGDDSSFYFMEMNTRLQVEHPVTEMITGLDLVELQLRIAAGEKLNLTQSKINKSGHAIEARIYAENPATGFLPSTGKLLKIAKPETIQLEQTQSQRAEDLSSSSLRIDTGVEEGDHIS
>MP0540_megahit_284134_3-269
MTIKTLLVANRGEIARRIFRTAKSMGIVCIAVYTDADSNEPFVKEADTAIRLSTNYLDQKEIIDSARRTGSDAIHPGYGFLSENASFAK
>MP0540_megahit_287441_2-745
EGDLISPFYDPMVAKLVVWGETRDEAIDQLAGIAEGVEIWPVKTNAAFIANCLRDEDFENANLDTGFIETKLDSLVSSDEADDGIWQNAADFIALAELEEHDDLPMGFRLNAPGVLATTLLHKGQSRTVAAASSLNELDGTGFVDPARAVVFADGQAFAFERQSRGSGAAAAGDGAIVAPMPGKVIAVDVAEGDAVTAGQRLMVLEAMKMEHALTAPFDGTVTELSASEGAQVQVEAVLCVVEPVEE*
>MP0540_megahit_296993_2-811
YERDCSIQRRFQKIIEESPAPKVGPDIINKMSESAVNFASNQKYEGAGTIEFIYDVDEKKFYFLEMNTRIQVEHPVTESITNSDLVEMQIKFALGIDTNLTEQNKINRTGHAIECRLYAEDPSKNFLPSPGKISKLKIPNTNLANIRLDIGVDEGDEISFYYDPMIAKIIAKGSTRVESIKNMLQYLKEFEIEGINTNKSFLISVLQNKNFEEANFNTKFIENNLTLFIKKKGDILPTKQQDKTKTKQKYSDKDVKAFEKIIAKTPKSKN
>MP0540_megahit_301883_816-1304
MTYHKLLIANRGEIACRIIKTAHEMGISCVAVYTDADSESPFVKLADEAIKLTDTYLNGKEIIEAAIKTKAQAIHPGYGFLSENAKFSRDVIKAGLIWVGPSSKVITSMGDKLKAKDIADKAGVPTLSMTTDPSKANTVGYPLLIKAAAGGGGKGMRIVESKK
>MP0540_megahit_302812_345-1760
MKLLVANRGEIARRVLRTAKRLNWETLAIFSDPDLEAAFASEADERIRIGGPELADSYLNTEKILQICRDFDVTAVHPGYGFLSENADFASQVTDAGLIWVGPNPQAIASMGSKIEARYLAEEAGIPVIPGFADGEQQGDEALLRAAESIGYPILLKAAAGGGGKGIRIALSSSEFPQALADARTEASRSFSNDQIIVERFIQNPRHVEVQLLGDQHGNLIELGTRDCTTQRRYQKLVEEAPAPNLPMATESGLREAAITIGRAMSYDNAGTVEFVVDADTGEYFFLEVNTRLQVEHPVTELVTGLDLVEMQLKIAQGNPLPITQNDVVVNGHAVEIRINAEDPGENYAPQTGKIDVLSIPSDEGVRWDGAFDTNGEITPFYDGLIGKLITWGVNRESALDKMQSVITKTFIGPLTTNLGLHHWVLSNPKFRSMEITTTFLDQNSTPPVPNPEYHVGEAASALRLKIRHDNR
>MP0540_megahit_304104_740-1000
MTYHKLLIANRGEIACRIMKTAHEMGISCVAVYTDADSESPFVKLADEAIKLTDTYLNGKEIIEAAIKTGAQAIHPGYGFLSENAKF
>MP0540_megahit_313240_244-540
MIKSILIANRGEIACRIIRTAKKLGIKSYVIYSTEDESSLAVKLADKAFLLKSACSEKKEYLDGKQIISIAQKNKIEAIHPGYGFLSENSNFAKLVEDT
>MP0540_megahit_316969_1-924
LRIDTGVEEGDHISINYDPLISKMIVHADTRKNAIKAMRNALEQTAVIGVDTNLSFLQSIFLDGDFEESQQDTLFVESNLDSLLEKHKFSTEWIVWTVAVYCFIEDSAKAENNALTSSDPTSPWDSKCSWRALGSEPYKVHLINYKGEVKEIQIVSKDNSFQILNANETISVSVSKIGNLLELNWSEENKSDFGSKLLVLHHENQLVAVHKHGREFFKRVDPLFFEKQEENLEVRLSAPMPGNVIRVLVKAGEKVSRGQQLLVMEAMKMEHTILAPADGVVGKVSFNQGDLVQNGSELIEFIQLKST*
>MP0540_megahit_327641_451-954
MRRIYQIDGEETECWLSHDGRSMILNTPDGAIPCQLDAAEAPGGYTLRVRGRTYDMRVAVGPDATFVHLNGRTFAIGRVDPAERLAGNDGGAVDDRIVAPMPGVVVSVNAKAGDQVKEGQPLLVIESMKLETSLTAPRDGVIAEIPFAAGDSFGLKATLAQLAPEEE*
>MP0540_megahit_336307_8393-8902
MRRILEVDGEEIPVWLASTRQGHVLHMGEREIPCTLDEAAGRGAYVLEISDTRIPMRIAVDESATFIHFGGRAYEIGRTDPADALDRAGSGASQDQMLAPMPGVVVSVSVAPGDAVKEGAPMLVIESMKLETTVTAPRDGIVAELPFATGDSFGGKDVLLRLEPQEETD*
>MP0540_megahit_348161_5846-7849
MSFTRVLIANRGEIARRIQRGCRKLGLETVAVFSEADRDAPFVIEADHAVCIGGAAPSESYLNVDAILDAARATGAGAVHPGYGFLSENAGFAAAVEAAGLVFIGPEPGAIAMMGSKIEAKAAAEAAGVPVLPGYRGTDQSDARLLEEARALGTPLLVKASAGGGGRGMRLVTDLADAPEAIASARSEAKGAFGDAAVFLERYAPRARHVEVQVLGDSHGTLLHLGDRDCSLQRNHQKLIEEAPAADLPEDLRDDMRAAAVRLAQSIDYRSAGTVEYLYDPSRGEYYFLEMNTRLQVEHPVTEAITGIDLVEWQLRIARGEPLTLAQTDVRFDGHAIEVRIAAENPAENFRPETGRITLWAPPAGVRLDSGVAAGSVVGHHYDSMLAKLIVHAPDRAGAIRRAVAAIDTFAVGGVGLNLSYQRALLTHADFQALRHHTSGLPEMFPDGWTQPTPDTRDTGLAVMALHLHLAPAGTSPWESLGAWRLTAPAGRRGAASYWTTSLDDPIRISGTPETLVAVLPDGQSLTTKTAAMAADRLSGRVDGVPFTRIAHVERAGDHWRVHLQTPAGMTLTDLRTLEDRHLARASVGASGADLLTAPMPGAVAEVRVAPGDTVAAGDTLVVLEAMKLLQSLPAPVAGVVAEIYCAPGDTVAGHAPLVKLDPEEQT*
>MP0540_megahit_358498_3-764
EKTKNLAKKAFGNSDVFLEKFIKNARHIEIQIFGFGEKKAVHFFERDCSIQRRFQKIIEESPAPKIDEKILNEMAQSAVNFASNQNYEGAGTIEFIYDVDEKKFYFLEMNTRIQVEHPVTESITNSDLVEMQIKFALGIDFDLTEQNKINRNGHAVECRLYAEDPSKNFLPSPGKITKLKIPNVGLTNIRLDIGVDEGDEISFYYDPMIAKIISKGANRTESINNMINFLKDFEIEGIKTNKSFLISVLQNKTF
>MP0540_megahit_364526_3-653
AKKAFGNSDIFLEKFIRNSRHIEIQVFGYGEKSAVHFHERDCSIQRRFQKIIEESPAPKVDQSIIKEMAEMSVNFASDQKYEGAGTIEFIYDIDQKKFYFLEMNTRIQVEHPVTEEITGVDLVELQIKYALNLDSTSILQSDISKNGNSLECRLYAEDPKKNFLPSPGKITKLRFPEVNKDIRLDIGVDEGDEISFYYDPMIAKIISKGVSRAEVIK
>MP0540_megahit_368524_3-1031
MKKILIANRGEIACRIIKSCKKLNLHSIAVYSDVDEKSKHVRLANEAVHIGNSKAQESYLSSKKILSAALESKADAIHPGYGFLSENAEFAQNVIDSGLIWIGPKPNSINSMGNKDVARELAIKSNLPICPGLKNDELNSNDLEKKCIDIGYPILIKASAGGGGIGMQIVNNFNELKSAIEKTKNLAKKAFGNSDIFLEKFIRNSRHIEIQVFGYGEKSAVHFYERDCSIQRRFQKIIEESPAPKVEQSIIKKMAEMSVNFASDQKYEGAGTIEFIYDIDQKKFYFLEMNTRIQVEHPVTEEITGVDLVELQIKYALNLDSKGILQGDISKNGNSLECRLYAE
>MP0540_megahit_371153_3-542
DPKKNFLPSPGKITKLRFPEVNKDIRLDIGADEGDEISFYYDPMIAKIISKGVSRPEVIKKMKNFLEKMEIEGIKTNKSFLIEVLKNKSFEEAKFNTKFIENNLSIFTKYEEKQDSIIKKEIKISDKKENENSQIKKSENKNYTAKDVKAFENIISKTQIKTNGQNYTQKDLKAFEKIVS
>MP0540_megahit_396472_2-427
MKKILIANRGEIACRIINSCKKLKFHSIAVYSDIDKNSKHVRKADESIHIGASKAQESYLNADKIIEAAKKLKADAIHPGYGFLAENEKFAQKVIDSGIIWIGPKPNTIVSMGNKDIARDLALKSNLPICPGLNNKDLEKED
>MP0540_megahit_396661_1-1014
AGGGGIGMQIVNDYGELIKSIEKTKNLAKKAFGNSDVFLEKFIKNARHIEIQIFGFGKKKAVHFFERDCSIQRRFQKIIEESPAPKIDEKILNEMAQSAVNFASNQNYEGAGTIEFIYDVDEKKFYFLEMNTRIQVEHPVTESITNSDLVEMQIKFALGIDLDLTEQNKINKNGHAVECRLYAEDPSKNFLPSPGKITKLKIPNIGLTNIRLDIGVDEGDEISFYYDPMIAKIISKSANRTESINNMINFLKDFEIEGIKTNKSFLISVLQNKTFEDADFNTKFIENNLTLFTEKKEIKVKDKQQNKNNEQKYSDKDVKAFEKIISKTPKIKNGQDYT
>MP0540_megahit_396935_1-525
NDYGELIKSIEKTKNLAKKAFGNSDVFLEKFIKNARHIEIQIFGFGKKKAVHFFERDCSIQRRFQKIIEESPAPKIDRKILNEMAQSAVNFASNQNYEGAGTIEFIYDVDEKKFYFLEMNTRIQVEHPVTESITNSDLVEMQIKFALGIDLDLTEQNKINKNGHAVECRLYAEDP
>MP0540_megahit_403135_3-338
MKKILIANRGEIACRIIECCKKLNLHSIAVFSDIDKKSKHVRLADEAIHIGNSKAQESYLSSRKIISAALESKANAIHPGYGFLSENAEFAQNVIDSGLVWIGPKPNSITSM
>MP0778_megahit_31747_272-541
MFSRILIANRGEIACRIMATARLMGVETVAVHSVADAQAQHVHMADIALPLGGSGDYLDKEAVVAAAVASGAEAIHPGYGFLSENPDFVT
>MP0778_megahit_41217_1-126
MEAMKMEHRITAPRDGVVETVHVSVGDQVDNGQLLVSMAEE*
>MP0778_megahit_47469_2178-2834
MDVFTEMGITGFGILLSEKDSIVYRGALAPELRSLTDPSRVHRVPDYSGATKEEREQRIQDIINIARDCGYNAIFAGYGFMAEDEQMVAAMEAAGLTFIGPCSRTVRQAGLKDEAKRTALRAGVSVTPGIDNGTTLTLLKKYPDKEALMALVGKHRLELTASENPNDDVESLAERVLVAGYRKGLDLYTVDELSETLTEAVLQMGEDFPQNRVRLKAIG
>MP0778_megahit_94925_2-604
SLNFPESARVDSAFVQGDTISPLYDPMIAKIITSGETRTESISNLTKALDETKIEGQHLKTNLDFLANLSEHPDFLKGEVHTGFLDDNKITFKRDYPEDDYAWSAFKLLKSSGVKPSCQNKVYGHRQQINFINQVVYLENDNIFVNNKKYKIVSHGLLTDDGQLLQRGKIISVDQKEYYSTHNNKNQQNKMPMPGIVKKIY
>MP0778_megahit_99940_2-178
MFNRLLIANRGEIAIRIAHTAKKMGIETVSVFTLPDLNALHPTKTDLTFQIDNYLDYKN
>MP0778_megahit_101941_3-833
GPDPDSIELMGDKDKARRLAKDLGIPLLPGYENFKEKESKLLSEAKKIGFPVLLKASAGGGGKGMRTVFKETEFINSLNEVRREAKNIFGDDRIIIEKYIESGRHIEVQILGDNTGKVIHLFERECTIQRRYQKIIEETPSKVLDKNLKEDILECAIQIGKKLRYKSLGTVEFIYDNKTKKFFFLEVNTRIQVEHPVTEQITGLDLVSLQLKIAQGEKINLNQGDIKSEGYAIEARLYAENPASDFLPTSGKIQKLKFPKINGLRIDSDLKNGDLVN
>MP0778_megahit_108523_1-522
IFIGPKSQIVRSMGEKDKAKSLMEKAGIPVVPGYHGNNQEEDFLKKRADKIGYPLLIKARAGGGGRGMRVALSKKSFSSSFKEATSEAKTNFDDKNCILEKYISKARHIEIQIFADKYGNVIHLFDRDCSLQRRQQKVIEEAPSPQLSDEIRSFLGTLSVKAAKFIKYEGAGTI
>MP0778_megahit_115847_1-735
VIEEAPAPGLGESLRARMGEAALKAAQAVDYVGAGTVEFLLDEHGAFYFMEMNTRLQVEHPVTEMITGQDLVEWQLRVAAGQCLPLAQEQLMINGHSFEARIYAENPHNDFLPTSGQVTWLQEPRATAHVRVDSAVTVGDQVGVYYDPMIAKLIVWGEDRGTALRSLSRALSEYYIAGLTTNIDFLRQLIQRPEFRDALLSTQFIDQHRASLLHSGGTNPVQLVVLAALYDVLKKQQVARVQTAA
>MP0778_megahit_116724_2-553
IDQKKFYFLEMNTRIQVEHPVTEEITGIDLVELQLKYALNLDSNQVSQSKISKNGNTMECRLYAEDPKKNFLPSPGKISKLRFPEVSKDIRIDIGVGEGDEISFYYDPMIAKIICKGNSRTDVIRKMTDFLQSMQIEGIKTNKEFLIEVLKNNSFNDAKFNTKFIENNLSIFTKYEDKKEIKEE
>MP0778_megahit_144359_2-274
MTQIKRLLVANRGEIARRVMRTASHMGIYTIAIYSDGDANEPFVNDADEGWALDGITATETYLDIDKVLAAAKASGADAIHPGYGFLSENA
>MP0778_megahit_167834_217-534
VFAAQGSAQVHYVAADLGDEQLFDDGNHYKAPMNGTVIEVLVSAGTAVAAGDPLIIMEAMKMEHAVNASADGTITDVFVAKGELVDGGADLVAFAKDGHDAVDAV*
>MP0778_megahit_170997_1-1101
KSNVPICPGINEIESMSKSQLKKECEKIGFPILVKSSAGGGGIGMSVVSSYGDLEKAIEKTSSLAEKAFGDGSIFLEKFITNARHIEIQVFGFGKKGSVHLFERDCSMQRRYQKIIEESPAPGISKDVIDHMALSAVKLASYVNYQGAGTIEFIYDIDSKKYYFLEMNTRIQVEHPVTELVTNNDLISMQINFAFSRKTKFLDQAKISTYGHAIECRVYAEDPEKNFLPSPGKLLKMFLPHPPNGIRLDWGFEEKDEISFYYDPMIGKIISHGLVREDAIDKLISYLGKIEIKGIKTNIPFLISLLNDKNFKEGTHNTKYIENNLNSLIARVGAHTKKMKNFNDLEQTKIKIVDTDKMGIMKKKSRT
>MP0778_megahit_178341_3-602
IGYPVLIKASAGGGGRGMRLVESEKNIEESIQSAQMEAKAAFADDRLLIEKYIKKPRHVEVQVFGDNFGNVVHLFERDCSIQRRHQKVIEEAPAPEIDAATRSALLDTAVAVAKAISYKGAGTVEFVLSEGEFFFIEMNTRLQVEHSVTELITGIDLVEWQIKIARGEPLPLSQKEITQTGHAFEARLYAEDPNDFRPQT
>MP0778_megahit_186851_1-501
ERDCSIQRRFQKIIEESPAPQIDKSIIDEMAQSAVNFVTSQKYEGAGTIEFIYDIDNKKFYFLEMNTRIQVEHPVTEMITNCDLVSMQIQFALNLDLETIEQNKINKSGHALECRLYAEDPAKNFLPSPGKITKLQLPNTGFANIRLDIGVDEGDEISFYYDPMIAK
>MP0778_megahit_189829_2-1486
RGEIARRIIKTCRQMDIVTIAVYADSDEESPFVNEADIAVKLGGKTPLETYLNQRKILEACEKAEADSVHPGYGFLSENHEFAELIVANGLNWIGPSPKIIQAMGDKLSAKDMLDKAGVPMLPSIEISPETDISNAAKTIGYPVLVKASAGGGGKGMRVVESPETLVAAVESAQREAKNAFGDDKVFLEKWLESVKHVEVQIVGDKHGNILHCFERECSIQRRHQKIIEEAPSPAVDEKLREALGKSAIEAAKTLNYFSTGTVEFLLSEQDFYFLEVNTRLQVEHPVTEEILGIDLVREQIRIAENKKLSFSQDDLQICGHAIEARVYAEDPQKNFLPSPGKIQTWAPSFSDNVRFDSGVEEGSFVSPEFDPMIAKVICHAPTRTEAAKSLAKSLRNTKLYGIKNNKEFLELTLLSKSFLDGDTTTDFIERVNPNRIRELSSKNLEEAAIAIAMESQAINRNSARVMRGIRSGWRNSVMPPQTLRLESKKTEMEL
>MP0778_megahit_209231_3-494
ALMEWEVRWPDGRAERVSPQAGEAWDWKPVGPGVYDVRMGTKNVRIETLEGPDADGHVRIRVNGMEHQLQVLDDQKMLLESMGMSAGAEAVESAVEAPMPGKVLEVKVAAGDEVAAGDALLVLEAMKMENVLRAPRDGKIERVDAPVGEAVEKGAVLVTYETN*
>MP0778_megahit_209984_3-779
ISSIDMKIESYLQKLRTNSQKIAIEDKTSENSYDPQNDSPLSENVIQSELVGTVISVNAAPNKKIKQGDTVLVQEAMKMHHPIKAHINGFISKFFVEVGDTVSIGTSLFEFIPDVEKNKKRLKTEKSKKSKTIRKDLVDLIERRKLTLDKNRSIAVKKRKKLGKRTARENIKSLIGKNEFFEYGDLAYAAQRSRRSLDDLIKNTPADGLITGVSFVNSDLFNKEKTKTAIMHYDYMVLAGTQGINNHKKLDRMIDVIRG
>MP0778_megahit_215382_557-646
MKAIQTVLVANRGEIAVRVMRTAKAMGLKT
>MP0778_megahit_217072_278-664
MEWEVRWPDGRAERVSPQEGEAWDWKPVGPGVYNVRMGTKNVRIETLEGPDADGHVRIRVNGVEHQLQVLDDQMVLLESMGMSADVEAMESAVEAPMPGKVLEVKVAAGEEVSAGDSLLVLEAMKMENV
>MP0778_megahit_221921_3-1727
DSNEPFVRDADEGWALDGMTATETYLDMDKVLAAAESSGADAIHPGYGFLSENATFAQKVIDAGLIWIGPPPEAISTMGDKLAAKNLMDKAGVPILRSIELEDDTELAVAGQTVGFPALVKAAAGGGGKGMRIVDEASKLKAAVASAKREAASAFGDATVFLERYLNGARHVEIQIIGDSQGNLVHCFERECSIQRRHQKIIEEAPSSAVSPELRERMGQAGIQAVRAINYENAGTVEFLLDSSGEFFFLEVNTRLQVEHPVTEEITGLDLVREQIRVAQGLPLSFTQESLEINGHAIEARIYAEDPANDFLPATGEVLAWEMPTTPEARYDSGVASGSTVSVNFDPMLAKVTAHAATREEAALRLGRVLERMRIQGVITNRDFLITVLRHPRFLAGDTTTSFIEEANPSRERTLSEAELCNKAIAASLFIQHRNRSAADVLRTLPSGFRITRMPPERNTFVHRDREILTEYSSRRDGDFNFTVLGETTTARIMAVSDDCLEYLVNGRRMTTTVHNHGNQWWLHDADGDISLTLKTRFPETNAPEAVAGGLTSPMPGTVIAVQVASGEQVSAGQV
>MP0778_megahit_223092_1-546
ISCVAIYTEADQDTPYVREADQAFKLSDSYLNSKEILDIAIKSNSDAIHPGYGFLSENAAFANQVKKSNIKWVGPSANAIKKMGDKLTAKEIAIKANVPTLPMTSDPKKANSIGYPILVKAAAGGGGKGMRIVNEAKDLKESIKSAEREAEGGFGDKRVFLERYIARSRHIEIQILGDSYGN
>MP0778_megahit_223516_686-973
MKKVLIANRGEIACRIIRTCKALGYSTVAVYSEADESALHVQMADESYLIGPPPVNQSYLNSDMIIEKAILSGANLIHPGYGLLSENALFAQKVEA
>MP0778_megahit_227918_2-562
MAVPKIKKLLIANRGEIACKIIRCAKKINIPTVAIYSDEDINSLHRKLADEAINIPGSIVSETYMNSYAIIKICKKYKVNAIHPGYGLLSENADFVKLVEQNKLIFVGPSSEIIRNMGEKDKAKLIMEKAGMPVVPGYHGKNQNKNFLKQTAEKIGYPILIKARAGGGGRGMRVADNSNDFIPALEE
>MP0778_megahit_229193_1-144
KKGDTLIILEAMKMEHKVSAPSSGKIKNILVSKGEQVENGQTLVVLD*
>MP0778_megahit_232898_3-695
LFIGPAESKKSYLNIKKITDIAVANNIAAIHPGYGFLSENYLFAKRVEESGVKFIGPSWRAIKVMGNKNNAKKVISSANIPLVNGFLVDKEKPVENKKKAKDIGFPVIAKAAAGGGGKGMRVVYNESELQSSIEAVTREAQSSFKDDEVIIEKYIKGGKHIEIQIARDNHGNCIHLFERDCSSQRRYQKVIEEAPSLSIPEVTKQRMYKAAIDIASKIDYQSLGTIEFIVD
>MP0778_megahit_233491_1-312
SKKFDDEILVSDGRQFLFTLQNPFENKKETNPENSDILSPMPGMVSKIYVENGCEVLKGQRILALEAMKMEYEVVAPNDCFIKIMNFKVGDFVQSGEKLCDFS*
>MP0778_megahit_237154_526-642
MREIKKILIANRGEIALRVVKSCIKMGIKTVGIFSEADK
>MP0778_megahit_250075_3-287
MKRILIANRGEIACRIIKSCKKLNLQSIAVYSDVDKNSKHVREADESIHIGGSKAQESYLLPKKIIEVAKKLNVDAIHPGYGFMAENAEFAQNVI
>MP0778_megahit_251634_1-537
IANARHIEVQVFGLGNGSVFHLLHRECSVQRRFQKIIEEAPAPNLPKNTERMMVKAACELAKSQHYAGAGTVEFVLDRNTNEFFFLEMNTRIQVEHPVTEMISNQDIVALQLSLAEQQDMNHLIDHDFEYKGHSLECRLYAEKPQKRFLPSPGPLTRFRFPTPTKNIRIDTGFKEGDII
>MP0778_megahit_271237_14765-16765
MFSKILVANRGEIACRVMKTARRLGIKTVAVFSDADRNALHVEMADQALHIGGSAPADSYLQMQRIIDAAKASGCQAIHPGYGFLSENAEFCALCAVHDLVFIGPPAKAIEAMGSKSAAKQIMQDAGVPLLPGYHGDDQDEAKLKQAADDMGYPVLLKAVAGGGGKGMRQVHRVDDFSAAFAAAKREALSGFGNDAMLVEKYLERARHVEVQVFCDSYGDGVYLFERDCSVQRRHQKIVEEAPAPGVDNALRARMGEAALRAAAAVGYVGAGTVEFLLDERGEFFFMEMNTRLQVEHPVTEMITGTDLVAWQLAIANGERLPKTQDELSINGHALEVRIYAENPNDDFLPAAGTLWRLRQPEPSSHVRIDTGVVQGDVVGVFYDPMIAKLIVWGENRHMAIQRLERALADYKIAGVITNIDFLRRLSAHPAFKDADLRTDFIEQHRAALFSPLEHKQVLAQLGLYLSLTPTGAASINASVGPSSPWQATDAWRVNAPSRWSHCVTVGEETHAISVQQDSTFTVTVADTTYRGEARLDGSTLHCELDGTKSRVEIFEQALVQQRELVVFGGEQSLTCRTLAPNFGDASSTSGSANFKAPMNGTLAALFVEAGQQVEADTTLAIMEAMKMEHAIKAPTPGTVTDVFYSVGDLVDGGADLLNFVPFEQT*
>MP0778_megahit_272208_1-1074
MFEGILIANRGEIALRVMRSAQRMGVRCIAVYSDADQNAQHVLQADHAVHIGGALPAQSYLCGDKIIAAALSSGAQAIHPGYGFLSENPEFVEAVEAAGLVFIGPSASAIRAMGLKDSAKALMAKAGVPVVPGFSGHQDPARLLKEAEKIGFPVLIKAVAGGGGKGMRVVDTADAFAAALSEARSEAVNAFGNGDVLLEKFISQPRHIEVQVFGDGTDVLHLFERDCSLQRRHQKVVEEAPAPGMTKQMRAVMGKAAVAAAKAIEYRGAGTVEFIVDGSDGLREDRFWFMEMNTRLQVEHPVTEAITGVDLVEWQLNVAAGGKLPMQQKDLKITGHAIEARLYAEDPQQDFLPMAGQL
>MP0778_megahit_275903_1037-1603
KYSERLIDDAQDFENELYGWSNSKAIQYPLSFKSKDEIYSVHIELKKHGVVTVNFEGSKLEVCLNEDHVEINNKKVGLDFIEYRENRLFVSYEGKSFEVDLIKENLKTEDKDKGGKISAPMHGVIRDLFVSVGDKVKKNQVILILEAMKMQHEIIASTDGEISDIYTKIGEQVSADADLLNINKEGEK*
>MP0778_megahit_279518_8546-9049
MRRIYQIDGEETECWLSHDGRSMILNTPDGAIPCQLDAAEAPGGYTLRVRGRTYDMRVAVGPDATFVHLNGRTFAIGRVDPAERLAGNDGGAVDDRIVAPMPGVVVSVNAKAGDQVKEGQPLLVIESMKLETSLTAPRDGVIAEIPFAAGDSFGLKATLAQLAPEEE*
>MP0778_megahit_279518_15343-17346
MSFTRVLIANRGEIARRIQRGCRKLGLETVAVFSEADRDAPFVIEADHAVCIGGAAPSESYLNVDAILDAARATGAGAVHPGYGFLSENAGFAAAVEAAGLVFIGPEPGAIAMMGSKIEAKAAAEAAGVPVLPGYRGTDQSDARLLEEARALGTPLLVKASAGGGGRGMRLVTDLADAPEAIASARSEAKGAFGDAAVFLERYAPRARHVEVQVLGDSHGTLLHLGDRDCSLQRNHQKLIEEAPAADLPEDLRDDMRAAAVRLAQSIDYRSAGTVEYLYDPSRGEYYFLEMNTRLQVEHPVTEAITGIDLVEWQLRIARGEPLTLAQTDVRFDGHAIEVRIAAENPAENFRPETGRITLWAPPAGVRLDSGVAAGSVVGHHYDSMLAKLIVHAPDRAGAIRRAVAAIDTFAVGGVGLNLSYQRALLTHADFQALRHHTSGLPEMFPDGWTQPTPDTRDTGLAVMALHLHLAPAGTSPWESLGAWRLTAPAGRRGAASYWTTSLDDPIRISGTPETLVAVLPDGQSLTTKTAAMAADRLSGRVDGVPFTRIAHVERAGDHWRVHLQTPAGMTLTDLRTLEDRHLARASVGASGADLLTAPMPGAVAEVRVAPGDTVAAGDTLVVLEAMKLLQSLPAPVAGVVAEIYCAPGDTVAGHAPLVKLDPEEQT*
>MP0778_megahit_284030_1-219
MAHVITPISRLLVANRGEIARRINRTAQAMGISTVAIYADGDVNAPFVLEADTAIALNGKSTGETYLDVTKVL
>MP0778_megahit_299684_342-851
MRRILEVDGEEIPVWLASTRQGHVLHMGEREIPCTLDEAAGRGAYVLEISDTRIPMRIAVDESATFIHFGGRAYEIGRTDPADALDRAGSGASQDQMLAPMPGVVVSVSVAPGDAVKEGAPMLVIESMKLETTVTAPRDGIVAELPFATGDSFGGKDVLLRLEPQEETD*
>MP0778_megahit_301560_1723-2835
MFEKILIANRGEIACRVMATAQSMGIACVAVYSDADRAAKHVAMADQAVHIGGSKPAESYLRADVIVAAALACGAEAIHPGYGFLSENPDFVEAVETAGLVFIGPSASAMRAMGLKDQAKQLMQAGGVPVVPGYHGDNQEPAFLSQQAAEIGFPVLIKAVAGGGGKGMRLVTQRSDFAEALASAQAEALSGFGNGAVLIEKYITTPRHIEIQVFGDGAQAVHLFERDCSLQRRHQKVIEEAPAPGMTPEMRAAMGQAAVTAAQMIGYKGAGTVEFIVDASDGLRPDRFWFMEMNTRLQVEHPVTEAITGVDLVAWQLHVAFGAPLPLMQDALSINGHAIEARLYAEDPANDFLPATGRLSHLRLSPLARSD
>MP0778_megahit_302395_20543-22549
MKIKTLLIANRGEIACRIARTARASGITPVGVHSQADANALHVREIGHSVCIGGGPASESYLKIDAVIDAAKSVGADAIHPGYGFLAENSEFARAVEAAGMIFMGPTPDTLDRFGDKASAKKAAVAASVPVISGAEGARSDPHEIATEVRAMGLPVLLKAVGGGGGRGQRLVTDETTLEEDIEGALREARSTFGSEGLLLERFLPEARHVEVQIAGDGKGHVVHLFERDCTLQRRHQKVIEEAPAWGLPRTLLDQIAQDAVRLGETLDYRGLGTVEFLVAGEEYFFLEVNPRIQVEHPVTEAITGLDLVALHLRIAEGAGLGLVQDDLAINGHAVEARLYAEDPAMQFAPSTGTLTTLSLPDGLRIDSGVEEGDAVTPFYDPMIAKLIVHAPDRETALARLATALDHVAVEGVQTNRAFLTALARNPEFEQMQVHTRWIDGKLDALTQSGPLARPELWKAAAAILFVAASRSDASANPWTNRDTFTGWRLGLGGGPIEVVQRVTLTDSADTSEELRVGPVKARGRYTVLTENGIAATLSMREVAPGRWRVSEGDTVYLIDARIHAGVIEMATPEGRLVYRPAAPLDFAGGDAAADRAVASPLTGMIVEIKVADGQPVAEGDVIAVMESMKLEISIRAAAAGIASNISVSNGDMVDRGQVIAEILPSEE*
>MP0778_megahit_314681_3981-4979
LHVAFGAPLPLMQDALSINGHAIEARLYAEDPANDFLPATGRLSHLRLSPLARSDSAVRSGDIISPYYDPMIAKLVTHAPTRSAALKRMSRALSDCEVAGTVTNLAFLGGLVAHPEFVAGDVDTGLIARSQTLLTTLAVAPPEPWLWAQAALAAAGLTGVPNWDDGLTLWAPLQHRIDLQHRSEMRQVLLRSQAPDQHHLEVDGHVVVARWQNAQWSFDGHAAVSSSQTATEVTLFSSYGLAFDLIDPLARMSDEEAIGPVVTAPMPGQVRSVMVSLGQSVSQGDSLMILEAMKMEHSLKASRDGVVAEVLIEPGQQVAAGDALIRLDEEAG*
>MP0778_megahit_319800_1035-3152
MFSKILIANRGEIACRVAATAKRLGVSTVAVYSDADREAKHVPVCDEAIYLGGSAPKDSYLKGDAIIAIAKQTGAEAIHPGYGFLSENADFAQACQDAGLVFIGPSAEAIRAMGGKSESKRLMEAAGVPLIPGYHGDNQDAQFLQQQADDIGYPVLIKASAGGGGKGMRIVEQSSDFVDLLDSCRREAITSFGNDQVLIEKYALKPRHIEIQVFGDTHGNYVHLFERDCSVQRRHQKVLEEAPAPGVDRAMREAMGTAAIEAARAVNYVGAGTVEFIVEQREGTMNFYFMEMNTRLQVEHPVSEAITGVDLVEWQLLVAAGQPLPKSQDDLTINGHAIEARICAENPDNNFLPATGTLFTYQKPEHSTFVIDKNGADVRIDDGVREGDVISPFYDSMIAKLIVHAPTREQALARLDRALAQTRIVGLPNNVAFLRYILNTDSFSTANLDTALIEREQDKLFDQHPLGLSTLVVTAITQQLASEAVLQKIDNDPFSKPTGFRAYSDYTRSFSLIYNEQSYIACISNWHNASCFDNKKGSENLSSFALVIGKEIANTQDDSNINVAAQTETVYEGQVSYDSSDAHNHTLWLEDARISAQSWVNNETVYVFTDSGRDEITLIDVMAHVGEDTAAVGSLKSPMPGQVVAFKVAIGDTVKKGEPLAVIEAMKIEHTITAPTDGVVAELLFAAGDLVADGDELLRIDSESE*
>MP0778_megahit_330192_108-755
MKKILIANRGEIACRIIKSCKKLGLQSIAVYSDIDRNSKHVREADESIHIGGSKAQESYLLPKKIIEVAKKLKADAIHPGYGFMAENAEFAQNVMDSGIIWIGPKPETIISMGNKDVARELAINNNLPICPGLKDEDLKKDDLEKKCNEIGYPILIKASAGGGGIGMQIANNYENLVQSIEKTKNLAKKAFGNSDIFLEKFISNARHIEIQVFGLG
>MP0778_megahit_339309_1-630
MKEITKILIANRGEIALRILKTCKSLGISTIVIYSESDKLSPYVINSDKAIFIGENNPTKSYLNIKLIIDIAKEHEVDAIHPGYGFLSENSHFAKKCIENNIIFIGPDPKIIEEMGSKSRAKKIMKSIGVPVIEGYNGKNQSIKKLTEESEKIGYPILIKASYGGGGRGMRIINKKNELKSSILGAQREAKNSFGSSELIIEKYIPEGRH
>MP0778_megahit_339440_140-2065
MFNKVLIANRGEIACRIAETAKKIGLRTVAVFSEVDTESKHVSLCDEAFVIESSTPLESYLSQDKIIDIAKKTNAGAIHPGYGFLSENSEFAQKVEEAGLVFIGPDFKAIEIMGQKDAAKKAMSQAGISTIPGYHGDNQTDNKLMEEAASIGYPVLIKAVAGGGGKGMRLVKNQRDFLTLLSSARTEAEKAFGNNRVLIEKYISSPRHIEVQIFGDGQSAIHLFERDCSLQRRHQKVLEECPAPGMTAKMRKAMCRAAVTAAETIGYKGAGTVEFIVDGSDGLKEDRFWFMEMNTRLQVEHPITEEITGIDLVAWQFDVAMGRPLEKKQKDISMQGHSFEARIYAEDPNNQFLPDTGKIIHLNFPLNVRVDTGIRTGDIVSPFFDPMLAKIVSHGKDRSSALSNLKKALKETEIVGVKTNLNLLYNLTQNSDVKMGMVQTGLIEENIEKLTGQNSISNKAIIAAALSYFAPRADHFSYSHWIKISHKIKLFVGDKIIEIELSQPDVNKVQISFDGEAFNLVFSKNHWSFEGNPLPKSKKFDDEIIVFNGGQILFKVQNPYEVPKETKFETSDILSPMPGMVSKIYIGNGCKVLKGQRILSLEAMKMEYEVIAPNDCYIKTVNFEVGDFVQSGTKLCDFSEV*
>MP0778_megahit_341178_1109-1951
SACRIDSGVIANDMISAFYDPMLAKVIVFGQNRRAAIDKMGQSLAAIEIAGIKTNLGFLAALTQISDFTSCRLDTGLISRNSSVLTAPVKLTARALLAGVVCAVGNQATKSRLSGFCLWKGASQRVQVIFEGQQIVLPVQLIENQIILKWQGADYPAVYSDAGWQFEGEALPAAHRAGRDITVFDQGGIALKLIDPLSRAEVAAVGTTQIEAPMPGLVIAVSVSAGQEVEEGQPLITLEAMKMQQVLSAPFSARVDEIAVQEGAYVEAQALLIQLKNDQN*
>MP0778_megahit_342066_3-644
LVKATGGGGGIGMQVAESLEDLPKIAKSVSSLAERTFGNNKIFLERYIANARHIEVQVFGLGNASVFHLLHRECSIQRRFQKIIEEAPAPNLPKGTERMMVQAACELAKSQHYAGAGTVEFVLDRNTNEFFFLEMNTRIQVEHPVTEMISNQDIVALQLSLSEKQDMNHLIDHDFEYNGHSLECRLYAEKPKRRFLPSPGPLTRFRLPGPTQNI
>MP0778_megahit_343802_279-512
MKRILIANRGEIACRIIRSCKKLGLQSIAVYSDIDKNSKHVREADESIHIGGSKAQESYLLAEKIIEVAKKLNADAIH
>MP0778_megahit_348600_141-794
MMFKSILIANRGEIALRIIKTARRLGIKTYAVYSEADRNSVHVKEADVALFIGPAESKKSYLNIKKIIDTAVENNIAAIHPGYGFLSENYIFAKRVEESGVKFIGPSWRAIKEMGNKNNAKKIISLANIPLVNGFLVDNEKPVENKEKANDIGFPIIAKAAAGGGGKAMRAVYHESELQNSIEAVIREAQSSFKDDEVIVEKYIKGGKHIEIQIARDN
>MP0778_megahit_349708_3-854
FERDCSSQRRYQKVIEEAPSLSIPEVTKQRMYKAAIDIASKIDYQSLGTIEFIVDVQSGKSDPPFFFLEMNTRLQVEHPVTEEILDMDLVELQINIALGMRLNIEQDKVIPRGHAIEARIYAEDPKNDFLPSPGDIQNLNLPTVGRLDLGVRSGDQINTFYDPMLGKVIVHGENREKARANLVECLKDMYVQGIETNKDFLGYVLNSELFKQDIIQITDLDDLALQFKNFLPDSIDLMGAALIVLSSESKHKNKMWRIWGSGATNIFLKHSEKNYEIKISSSDG
>MP0778_megahit_358521_6451-8385
MFDTILIANRGEIACRVMETAQAMGVRCVAVYSDADRAAKHVAMADTAVHIGGSAPADSYLRGEVIIQAALDTGAQAIHPGYGFLSENPDFVDAVEAAGLVFIGPSAKAIRAMGLKDAAKALMVEAGVPVVPGYHGADQDDALLAAEADKIGYPVLIKAVAGGGGKGMRLVEAADGFQAALESARSEAKTAFGNADVLVEKFVTKPRHIEVQVFGDGKKAVHLFERDCSLQRRHQKVIEEAPAPGMTPEMREAMGQAAVTAAEAIGYAGAGTIEFIVDGSGGLQTDGFFFMEMNTRLQVEHPVTEAITGVDLVAWQLRVAAGEGLPLRQDELSIHGHAFEARLYAEDVPKGFLPATGTLTHLQFTPACRADSGVRAGDTISPFYDPMIAKVIVHGDTREIALSRLRAALTGCEVAGTVTNLAFLGALAAHEGFAAGDVDTGLIARDIDDLTQAPEVEPRHAALAGMAALSLLDPAEGAGFTLWQPLRRAVGLTWGGEDHLLQVQVVSADHQIWTVDGTEVVAQRIGGRWSVGGQQAAAVSVAEGRVTVFDGYGLVFDVIDPLARAAGGHGDGNLIEAPMPGLVRVVDAKVGQTVTKGDRLAVLEAMKMEHSLLAARDGVVAEVLAQAGDQVEAGVALVRLEPEA*
>MP0778_megahit_366409_3-509
DIMEWSVGNSGSRYKVNFSEKEETLFLSKLIFEDEEINFDEISLSKDQQSGRIIVELDGVRSFAHVSRCDDEWWIHFQGRIYVINMYEPGSQDSSISEGSLSAPMPGTILDVMVKKGQRVREGQTLLVMEAMKMEHRIQAPRAGEVTSVYFQKGDRVDMGANLVEIGD*
>MP0778_megahit_379814_1-1515
VYSEADRNALHIKEADVALFIGPAESKKSYLNIKKITDIAVENNIAAIHPGYGFLSENYHFARRVEESGVKFIGPSWKAIKAMGNKNNAKNIISSVNIPLVKGFLVDKQKPLENKRKAKDIGFPVIAKAAAGGGGKGMRVVYCESELQNSIEGVIREAQSSFKDDEVIIEKYIKGGKHIEIQVARDNYGNCIHLFERDCSSQRRYQKVLEEAPSLSIPEVTKQKMYNAAIDIANKIDYQSLGTIEFIVDVQSNKSDPPFFFLEMNTRLQVEHPVTEEILGMDLVELQINIALGNSLDIESNKLMPRGHAIEARIYAEDPKNDFLPSPGDIKNLELPTVGRLDLGVRSGDHISTFYDPMLGKLIVHGDNREKARVHLARCLKDMYVQGIETNKDFLGYVLNSELFKKDIIQITDLDDLALQFKKLLPEAIDVIGASLIILSSDFQFNNKMWRLWGSGATNIFLKQSENNYEIKISSNDGQKFQFYIEDKIFTVDRVLLTKKTISFD
>MP0778_megahit_382057_2-547
SENENFAQQVIDRNIVWIGPKPNLIKSMGNKDIARELALKSNIPICPGISNITKLNSDDLKNKCENIGYPLLVKSSAGGGGIGMSVVQNFKDLSKSIEKTRNLAEKSFGNGDVFIEKFIMNARHIEIQIFGFGDKGAVHLYERDCSMQRRYQKIIEESPAPEIDRTLIESMANAAVKLSSDV
>MP0778_megahit_383546_1-600
FKAPKIKGLRVDSGIESKSEISIHYDPMIAKFIVWAENRENAHIKMKYALENTECLGIKTNLKLLVDILNNKNFKNGSYDIHFLDRLILKNNKNIINEKPLIAAVLFNWIKRNKKRKILKSLPSGWRNNFYKPQTQEINFNDKSIKISYKYTKNNFIFYLPKYNCVVKIIKSKNNSLWIEFDGIQEKFKIFKKNNQFFIY
>MP0778_megahit_384857_207-602
MIYDSLLIANRGEIACRIIQTAQEMGIRCIAVYVDADKNEPFVHMSDQSIRLTNEGYLDSKEIIKAAKESGAQAIHPGYGFLSENASFARKVIKEGLIWVGPSPHVISVMGDKLKAKELAEKAGVPTLPMTS
>MP0778_megahit_387562_2-853
AKLIMEKAGMPVVPGYHGKNQDKNFLKQIATKIGYPILIKARAGGGGRGMRVANKASNFLPSLDEAVSEAKTNFKDKNCLLEKYIPKARHIEIQIFADKYGNVIHLFDRDCSLQRRQQKIIEEAPAPELNNEIRTFLGALCVQAAKLIKYEGAGTIEFIADIENGIDKNKIYFMEMNTRIQVEHSVTEAVTSTDLISWQLEIANGDKISKSQKDISLEGWSVEARLYAENVNNNFLPQSGLIHHLNFPKASKHSNCIVETGTKEGDYITPFYDPMIAKIISFGR
>MP0778_megahit_391817_3-215
DDITAPMHGLIKFKKIRENAKVKKGDVLLHLEAMKMEYSLNSPRDGIINKIYVKNGQQVTEKMKLLSLKK*
>MP0778_megahit_392588_97-657
MKKILIANRGEIACRIINSCKKLGLQSIAVYSDIDKNSKHVREADESIHIGGSKAQESYLLPKKIIEVAKKLSADAIHPGYGFMAENAEFAQNVIDSGIIWIGPKPETIISMGNKDIARELAIKNNLPICPGLKDEDLKKDDLEKKCNEIGYPILIKASAGGGGIGMQIANNYEDLVKSIEKTKNLA
>MP0778_megahit_398267_1-216
GSLTAPMPGKVIALNVKKGSKVKTGDVLVILEAMKMEHSIKASHNGVVSKVLITKDDQVENGAPLMIVDSK*
>MP0778_megahit_407579_2-622
VIDSGIIWIGPKPSTIISMGNKDVARDLAIKNNLPICPGLTDEDLKKDDLEKKCNEIGYPILIKASAGGGGIGMRIANNYEELVQSIEKTKNLAKKAFGNSDIFLEKFISNARHIEIQVFGLGERKALHFYERDCSIQRRFQKIIEESPAPEIENSIINEMAESAVNFVTNQKYEGAGTIEFIYDIDNKKFYFLEMNTRIQVEHPVT
>MP0778_megahit_407890_3-818
CIVETGTKEGDYITPFYDPMIAKIISFGRDRNEAIEYLKNFLNDLEIGGITTNLNLLKKLIINKNFLKGNIDTKFVENNLKDFVDNEFDPYYVALAGLVIFNETTSRKLSNWYMWKPNEYPLDITIQDSIQKLIISQKNINEYEIKVNNLKYLFTSTKINKPTLNAKLNGQDLYVSYKLVTDKSTNDKFFTIFAKDNTYEVKVLNPLKSNKNNEDFSKDDITAPMHGLIKFKKIREKAKVKKGDVLLHLEAMKMEYSLNSPRDGIINKIYVK
>MP0778_megahit_408901_1444-1692
KPRFKEPGTEKTIGGLVAPMPGKVIDIKVKKGKKVKAGETLVILEAMKMEHSIKAAEDGKVSELLISINDQVENGALLMVVK*
>MP0778_megahit_412652_3-656
DPKKANTIGYPILIKAAAGGGGKGMRIVEDKKDLKEAIAGAQREAKTGFGDDRVFIERYVASSRHIEIQILGDSQGNVVHLGERECSIQRRHQKIIEESPSPRVDSEMRTAMGDAAIKLAKKLKYESAGTVEFLVDDKTGEFWFLEVNTRLQVEHPVTEEVTGKDLVYEQLRIARGEELGYSQDDITWHGSSIEARLYAEDPSNDFLPATGTLIAYES
>MP0778_megahit_417761_158-1072
GLIHHLNFPKMLKHPNCIVETGTQEGDYITPFYDPMIAKIISFGKDRNEAIKYLENFLIDVEIGGIRTNLNLLKKLITNKNFIKGNIDTKFVENNIKDFIDNESDPYYVALAGLVVFNETISRQQSNWYMWKPSEYPQDITIQDSIQQLKICQRNMNEYEIKINNLKYLFTSVKINKSSLKAKLNGQNLDINYKLIIDKHTNNKFFTIFAKDITYEVIVLDSLRPRENNEEFSEDDIIAPMHGLIKFNKIRENSKVKKGDVLLNLEAMKMEYSLNSPRDGVINKIYVKNGQQVTEKMKLLSLKK*
>MP0778_megahit_423357_3-308
MKRILIANRGEIACRIIRSCKKLGLKSIAVYSDVDKNSKHVREADESIHIGGSKAQESYLLQKKIIEVSKKLNVDAIHPGYGFMAENAEFAQNVIDSGIIWI
>MP0778_megahit_427082_3-362
MTYHKLLIANRGEIACRIIKTAHEMGISCVAVYTDADSESPFVELAEEAIKLTDTYLNGKEIIEAALQTGAQAIHPGYGFLSENAKFSRDVIKAGLIWVGPSSKVITSMGDKLKAKEIAD
>MP0778_megahit_430893_3-935
VSETYMNSDVIIKICKKYKINAIHPGYGLLSENADFVKMVENNNLIFIGPSSKIVRNMGEKDKAKLIMEKAGVPVVPGYHGKIQDKNFLEQTAKKIGYPILIKARAGGGGRGMRVAETSNKFLSALEEATSEAKTNFKDKNCLLEKYISKARHIEIQIFGDKYGNVIHLFDRDCSLQRRQQKIIEEAPCPELNNDIRTFLGDLSVKAARSIKYEGAGTIEFIADIENGIDKNKIYFMEMNTRIQVEHSVTEAVTSTDLITWQLEIANGNKISKSQKDIILKGWSIEARLYAENVNNNFLPQSGLIHHLNFP
>MP0778_megahit_431048_570-1052
NIFLKQSENNYEIKISSNDGQKFQFYIEDKIFTVDRVLLTKKTISFDVDQSLVDLEFSVNEKKISLFREGFAFTFENLTNLYKSNEADVQESNIIAPITGSIAKIMVKNGQMVSKEEPVMFIEAMKMEYQLIALKSGKVSGVKNKKGDLIEKGEILLEIE*
>MP0778_megahit_437138_1-885
NARHIEIQVFGLGERKALHFYERDCSIQRRFQKIIEESPAPEIKDSIINEMAESAVNFVTNQKYEGAGTIEFIYDIDNKKFYFLEMNTRIQVEHPVTEMITNSDLVSMQIQFALNLDLKLIEQNKINKSGHAIECRLYAEDPAKNFLPSPGKITKLNLPNTGFVDIRLDIGVDEGDEISFYYDPMIAKIISKSENRIESINNMIHYLSELEIEGINTNKSFLISVLKNESFEKANYNTKFIENNLSLFTKESENVKKNINNTINEENIVQKYTDKDVEAFKKITAQSPNKKHSDH
>MP0778_megahit_437553_2094-4016
MIFNSILIANRGEIACRIIKTAKEMGIRSVAVYVDADKDALFVKQADQSVRLKDGGYLDGNQIIDAAIKTGAQAIHPGYGFLSENSSFARKVKKEGLVWIGPSPHVISVMGDKLKAKELAIKANVPTLPMTSNPKEANKIGYPLLIKAAAGGGGKGMRIVNKSSELKDSIISAQREALNGFNDERIFIERYVEKSRHIEIQILGDSNGNVVHLGERECSIQRRHQKIIEESPSPRVSEEIRNKMGDAAVKLAKQIKYESAGTVEFLFDDKTGEFWFLEVNTRLQVEHPVTEEVTGIDLVSEQLKVARGEELKFSQEDIQWSGSSIEARLYAEDPNNDFLPEIGTLIAFEKDNSADARWDTGVSRGTVVGTDFDPMLAKIISYAPNRTDAASKLAKALESAHIGGVKTNRDFLVNCLKSKEFIDGDTTTDFIDRVNPDRKLVIPDGSIHHVVAIAALWIQELNRKKSNVASFMPSGWTNGRLPSQSITFEYENTDIKVEYQLQRDGSFKFSNGKTALIYDKDEDGIDCVFDTERHYAKVTMNTSNILVHMPYGDVMLSIKPKFVIPGQEITAGGLIAPMPGKVIDIKVNKGKKVQAGDTLVILEAMKMEHSIKASEDGTVSELLISVNDQVENGALLMVVK*
>MP0778_megahit_439966_3797-3946
MTEKRLLIANRGEIALRIIRSAKEMGLYTIAVYSDVDTDSLHVKRADESY
>MP0780_megahit_11851_2-400
LIGVRLDTGYQDGNEVTVSFDPMLAKLIVWSSDRVSAISKMEKALCDYPFLGLTTNRDYLSRILKHPRFREGLTYTHFVKTYEEDLKREELSQEEALLSMVASQVFKGKVGGQGEVRTAPKGPWTTLGPWRL*
>MP0780_megahit_21391_503-712
YDPMIAKIIAWGEDRSTAIDRLRGALEATRVEGLATNREFLIAVLKDPDFNSGAVWTGFVEERRKSLVA*
>MP0780_megahit_30908_1-609
MIKKLLIANRGEIACRVIKTAKQLGIQTVAVYSQADCNAMHVNMADEAVLLGPAPSKDSYLKYEAIISHAKNLRVDAIHPGYGFLSENADFAQQCEANNLVFVGPPASAIQAMGSKSAAKRIMEDAGVPLVPGYHGDDQTPATLKKAADDMGYPVLLKAAAGGGGKGMRQVWHEDEFYPALQAAKRESMASFGDDHMLVEKYL
>MP0780_megahit_35776_1-1809
MFTKILIANRGEIACRVIETARKLGIKTVAVYSDADRKARHVRLADDAVYIGGAAAADSYLKADVILKAAQDTGAQAIHPGYGFLSENTDFAKACEKADIKFIGPSAKSIDAMGLKDKAKDIMEAAGVPVVPGYKGDNQDAAFLAEEAQKVGYPVLIKAVAGGGGKGMRLVEDAKDFAEALKSCQREAKASFSNDHVLIEKYITKPRHVEVQVFGDSHGNAVHMFERDCSLQRRHQKVVEEAPAPGLPQKVRDALGDAAVKAVQALGYENAGTIEFIMDSKTHEFFFMEMNTRLQVEHPVTEMITGLDLVEWQLRVAAGEKLPLDQDDIVCNGHAFEVRLYAEDPATGFLPQSGKVEHFSAPEDVRLDTAVEAGDAVTIHYDPMVAKLIVHGKDRDEALEKMRVALAGTVIGGLNTNQEFLSHVFVQKDFAKGDVDTGFIARFESELIPEDYGQPQADDVGVAVMLDSGRKVMCPDPWNAADNWRAHGDAIRRMSFSARGQRYDITLNYGLGSIDMAFDGKSYKINDSLLDAAVFASHKGNYTINRGGRVVTLSRFDHSEGAGEAGAGRITTPMPGKIIDVMVQLGDKVEKDQPLLIMEAMKM
>MP0780_megahit_36579_3-515
MNTHTLKKILIANRGEIACRIMRSAKQMGLTTVAVYSDADKHAQHVKMADEAYHIGPAPSKDSYLVTDKILQVAKTSGADCIHPGYGFLSENSEFAKACEANNIAFIGPLASSIEAMGSKTRAKEIMAAANVPLVPGYYGENQDPAFLQSEAEKIGYPVLIKAAFGGGGKG
>MP0780_megahit_36908_3-503
AARESYLVPEKILAAAKQTGAAAIHPGYGFLSENAEFAEAVQAAGLVWVGAPPASIRAMGLKDAAKALMIAAGVPVTPGYMGEDQSPEHLHVQARAIGYPVLIKAVAGGGGKGMRRVDDDDAFIDALASCQREAASSFGNDQVLIEKYILGPRHIEVQVFGDTQGNV
>MP0780_megahit_40608_2-688
MSIGRLLVANRGEIALRIIRACRELGIETVAVCSAIDAETPHTRAATQSVTIGPPHPRDSYLSIGAVIDAARTTGADAVHPGYGFLSESPEMAAACVDAGLIWVGPPADVIGRLGSKIEARRLMQAAGVPVVAGETPADQTDVGLTEAARRLGYPLLVKASAGAGGRGMRVVREPDRLHEALGEARREAEGAFGDGTLYVERLLTRPRHIEVQIVADHHGHVVHLFERD
>MP0780_megahit_42841_1-561
RRHQKVLEEAPAPQMPSEKLDAMRQAAIDAARAVDYVGAGTVEFIVEQDGTAYFMEMNTRLQVEHPVTEMITGEDLVEWQLRVAYGEPLPKLQDELQIHGHALEARIYAEEPEKGFLPAIGKIDYLRYPPQNQYVRVDSGIVEGDEITTFYDPMIAKLIVWGKNREAALIQMQHALSQFHVDGLGNN
>MP0780_megahit_44616_250-615
MRKINKILIANRGEIATRVIKTCEQMGIQSVAIYADNDSQLEYVKKASESYSLGSGALRDTYLNVDKIINIVKESGADAIHPGYGFLSENSKFRKRCEDENIIFIGPSSEAMDVMGDKQASK
>MP0780_megahit_47614_150-1088
TGHAFEARLYAEDVPAGFLPATGRIGHLAFPDGVRADSGVRSGDVISPHYDPMIAKLIVHGPTRDIARLRLVSALRQTQVAGTVTNLGFLAALASHDGFAAGQVDTGLIARDLAQLVTLPEPAPQVLAQAALALTGLDRPGGPQRGFTLWAPLEQALVLRVGPEEVPLRLRVLGPDHVTVILPEAEVQAERSAGHWRFDGQPAAPQHLEADHVTVFAGQAVAVARVDPLDRAAAQGAGSALVVAPMPGRVVAVFAKPGRRVAAGDRLALLEAMKMEHTLCAARDGQVAEVLVEAGAQVEAGAALIRLEEEET*
>MP0780_megahit_48612_1-732
ISPFYDPMIAKVITHADTRDNAAALMAQKLEGVAVWPVKSNAGFLHRCITDPDFRAANVTTGFIADHLDRLVPDAQPSSAILREAARQITQQSETGLAGMRGFRLNAAPERRVRLRLGADRFISTIPDAHEPDLYSSLAAPGVALVTDRGQSFGIAMDRTEGLSTGAASDGAVLSPMPGRIIAVSVADGDSVSKGQKLLTLEAMKMEHSLIAPFDGVVAELNAAEGGQVSEGALLARIDKAED*
>MP0780_megahit_50382_2-544
IFIGPSPESIDAMASKANAKKLMAKNNVPIVPGYNNKDQSIKTFRNEAKKIGFPILIKASAGGGGKGMRIVNDLSELDSSIDSAKREAMKSFSDDHLILEKYISSARHIEFQIMGDNFGNIIHLFERECSIQRRFQKVIEESPSPVLDNKTRSLMAKVAINAAKAINYNNAGTVEFIFDEK
>MP0780_megahit_54102_172-1659
GKGMRIVEQAKDFITALEGAQREAIAGFGNDLVLLERYVNQPRHVEVQVFADNHGNCVYLGDRDCSLQRRHQKVIEEAPAPGLSDELRKEMGEAAVRCALAINYRGAGTVEFLLCGDEFFFMEMNTRLQVEHPVTETVTGVDLVNWQINIAAGQTLPLTQSDIQLQGHSFEARIYAEDPSNDFIPCSGTIEALSTPLNSEFVRIDTGIAQGDEISPFYDPMIAKLIVHDDNREQALSRLRQALEQFHLAGFSTNIGFLHNLASHPTFAQGAPSTHFIAEQGDALVSVDSAALEKAQLIAAFAYLESLSAKKETQQSANPWQQLSGFTLNAPQKVDVPFTDLAISAVKTKTGYVVTHNDKSFDIAGSVNQNVCNVFINGEKFTAHVSHFDNSISVMFAALQIKLALNTKHYISSHESDALPLAAPLNGTVVKHLVDVGSTITKGDAVVIIEAMKMEYTLNAPHDGILQSYCFDEGELVSHGALLAIVEDTTAQEAS*
>MP0780_megahit_57042_2-640
EKVTFPKLDLIQGGLLAACLDYLDSQSASDPLLHDVFAYQMHLDSHWQRKYLVNGQNVKVKITPVSKSDVQLAIIDPQPDAQECSNYPVELKVSLKIDHCTQQLILNDTTSIHKFLFTKTQDKFLIFTKQGVLEIQPDKSQGQTNDHSHTDNQLTAPMPGTIVAILKKANDQIKFGEPLIVMEAMKMEHTITAPRNGTISSIFYDIGSQVQEG
>MP0780_megahit_57607_1202-1681
LHRSVTLEWQGERFEATVEVDGPDRQDWTIEGVHIAVNRMASGWVIGSMPLPPLSICGDTITVFDHYGLSFTVIDPLDRAAGAAGDGNLIEAPMPGLVKAVFAEAGAAVKEGDRLAILEAMKMEHSLLAARDGVVAEVLAQAGDQVEAGAALVRLEEDA*
>MP0780_megahit_60883_210-1271
TEAITNLDLVKMQIEISMGVPIELKQDDIITNGYAIQCRLYAENPKDNFSPQTGKIVKFLYPEIEGLRMESSVEDNSMISVYYDPMIAKIIVWGKNRDEAHSKMNYMLNNLVCLGVKTNQSLLLNIINNKDFQDGKYDTHFIQNKLHILERVQDKIKTISIIASSIFSWCNRNKKRNLLRALPSGWRNNFYDFQKEKYSIDDIEIDCKYRYLGKEFNYIVSNNSYNVSIVNLYNDTLLIEVDSILYKFIIVKTNNDLYIHNEELGNQKVVVESKFPEKSKDKIIGGYESPMPSQIIKILVKVGDKINKGDELLILSSMKMESSILANKSGIVIDIFVKEGENVDAGYLLLKVE*
>MP0780_megahit_61366_2-592
DAVRLGETLDYRGLGTVEFLVAGDEYFFLEVNPRIQVEHPVTEAITGLDLVALHLRIAEGAGLGLMQDDLKINGHAVEARLYAEDPAMQFAPSTGTLTTLSLPEGLRIDSGVEEGDAVTPFYDPMIAKLIVHAPDRETALARLATALDHVAVEGVQTNRAFLKALARNPEFEQMQVHTRWIDGRLDALTSPPALARP
>MP0780_megahit_62113_2-145
MFQKILIANRGEIACRIIDTCQRMGVSTIAVFSDADRAARHVSMADEA
>MP0780_megahit_64007_3-773
ARIYAEDPEQDFLPATGLLNRFALDLEGAGLSADQVRLDSGVESGDAVSMHYDPMLAKLIVHGPDRDAALATLNRALAALDVQGVVTNRAFLMRLATHPGFKNVELDTRFIERNEATLFAPRTYSIDAYASAALIGLHHLAQECESDSPWDRHDGFRLNAPHTIRIALCDPSKVQAADSDDAVVIVEGKRNAGESLWNLTIGEETLTASLQPLTGDAVAVTLNGHRRRLQARQDGHVVVMADPSGETRLFWRRIDAI
>MP0780_megahit_65503_1-1881
ADANALHVREIGQSVCIGAGPASESYLKIDAVIAAAQSVGADAIHPGYGFLAENPDFARAVEAAGMIFMGPMPKTLERFGDKASAKEAAVAASVPVISGAEGARSDPEQIAEEVRQMGLPVLLKAVGGGGGRGQRLVTDETTLVEDIEGALREAKSTFGSEGLLLERFLPEARHVEVQIAGDGKGHVVHLFERDCTLQRRHQKVIEEAPAWGLPRTLLDDIARDAVRLGETLDYRGLGTVEFLVAGDEYFFLEVNPRIQVEHPVTEAITGLDLVALHLRIAEGAGLGLVQDDLTINGHAVEARLYAEDPAMQFAPSTGTLTTLSLPSGLRIDSGVEEGDAVTPYYDPMIAKLIVHAPDRETALARLATALDHVAVEGVETNRAFLTALARNHEFERMQVHTRWIDGRLDELTQATALTRPDLWKATAAILFVTQSRSDTNANPWTNRDAFTGWRLGLGGDAMEAGQRVTLTDSDEVSEELRVSPVKPGARYTVYSENGEALTLSAREITPGRWRLNEGDTVHLIEARLHAGVIELDTPEGRLVFRPAAPLAFAGGDAAADRAVTSPLTGMIVEIKVSDGQSVAEGDVVAVMESMKLEISIRAAAAGIASHISVSNGDMVDRGQVIAE
>MP0780_megahit_66062_3-572
APGHFQLPFHQVLAGDHFGDRVLYLQEWQLKVAWGDALPLEQSQVKTRGHALEARIYAEDPDQDFLPATGNLRYLSTPDESAHVRVDTGVTEGDDISIHYDPMIAKLIVWDETRDQAINRMVQALEHYRIAGVKTNIRFLHALADAQPFREADLTTGFIEDHRELLFPKSRLDTHKALVLAAGFVLEQRK
>MP0780_megahit_66758_2-1042
SDGEITTVDEARKCAKEIGYPVLIKAVAGGGGKGMRLVEDPRDFNDALASAQGEATTSFGNSAVLIEKYIQKPRHIEVQVFGDGTSAVHLFERDCSLQRRHQKVIEEAPAPGMTEEMRAAMGQAAVRAAEAIGYAGAGTVEFIVDGSDGLRADGFWFMEMNTRLQVEHPVTELITGVDLVEWQLRVASGEGLPLQQDDLTISGHAFEARLYAEDVPKGFLPATGTLSHLAFPEGVRADSGVRAGDTISPWYDPMISKVIVHGPSRAAALRQLDDALARTEVAGTVTNLAFLGALTRHAGFAAGDVDTGLIARDLDTLAVAPIAKPEHKAAAAMAALDLIEARPEMGF
>MP0780_megahit_67525_2-511
RDCSLQRRHQKVIEEAPAQNLRPRLRAQLTEAAVAIAKTISYCSAGTVEFLVSGDEFFFMEMNTRLQVEHPVTEMITGIDLVEWQFKVAAGDPLPCKQNQIQCSGHSVEARLYAEDTQNEFLPSVGDLLWLRFPPNNKHVRVDIGVKTGDTIGIHYDPLIAKIIVHDCEP
>MP0780_megahit_69631_748-1158
AAPRIAATLGFRGETRTVIASGKQDAAHATGFVEEARTVVFSDGRSFEFARDARGSGAAAAADGAILAPMPGKVITLDVAEGDSVIAGQRLMVLEAMKMEHALTAPFDGTVTELSASEGAQVQVEAVLAVVEPAEG*
>MP0780_megahit_71739_1-138
LIMEAMKMEMTIRAGCDGVIDELPVSANDQVADGALLVSISEDVA*
>MP0780_megahit_72232_3-770
TFIGPSAKAIRAMGLKDAAKALMVEAGVPVVPGYHGADQDDALLAEEAEKIGYPVLIKAVAGGGGKGMRLVEEPKGFQAALDSARSEAKTAFGNPDVLVEKFVTKPRHIEVQVFGDGTHAVHLFERDCSLQRRHQKVIEEAPAPGMTEDMRAAMGQAAVRAAEAIGYAGAGTVEFIVDGSGGLSTDGFFFMEMNTRLQVEHPVTELVTGIDLVEWQLRVAAGEALPRAQEDLSISGHAFEARLYAEDVPKGFLPAT
>MP0780_megahit_74474_2-520
AGIAPPATLLRQDKGNNMAQIKKLLIANRGEIARRIIRTCHQQGIATVAVYSEADATLPHVREADQAVCLGPAPARESYLVIDKVIAAAKDTGADAIHPGYGFLSENTAFAAACENAGIIFVGPNARAIDVMGDKAAARQLMATSGVPVLPGFDEEGASDDDLVRASEQVGFP
>MP0780_megahit_75934_129-1187
MKKHEKAARTTPFDTLLVANRGEIACRVMRTARRMGLKTVAVYSDADASARHVREADEAVRLGPAAARESYLNIDAVIDAAKRTGTGAIHPGYGFLSENGGFVKALEEACITFVGPPASAIAAMGDKSAAKARMANAGVPLVPGYHGDDQNDVLLRSEADKIGYPVMLKASAGGGGKGMRVVESGDGFQAALDGCRRESKAAFGDDRMLIEKYLVQPRHVEVQVFCDRHGNGVYLFERDCSVQRRHQKVIEEAPAPGMTAELRCAMGDAAVRAAQEIGYVGAGTVEFLLDIDGSFYFMEMNTRLQVEHPVTEMITGQDLVEWQLRVAMGEPLPCTQDELTITGHSFEARIYAE
>MP0780_megahit_76185_3-959
DNQDSDFLKAQADAIGYPVLIKASAGGGGKGMRIVEDSNSFDDLLASCRREAITSFGDDQVLIEKYALKPRHIEIQVFGDSHGNYVHLFERDCSVQRRHQKVLEEAPAPDVDESMRAAMGNAAIDAARAVDYVGAGTVEFIVEQRETGMSFYFMEMNTRLQVEHPVSEAITGVDLVEWQLLVAAGQKLPKTQNELSINGHAIEARICAENPDNNFLPATGTLFTYQKPEHSTFTINKNGNDVRIDDGVREGDVISPFYDSMIAKLIVHAPTRAQALAKMDQALALTRIVGLPNNVAFLRYVINTNSFSQANLDTALIER
>MP0780_megahit_79160_2-112
MFSKILIANRGEIACRVAATAKRMGVRTVAVYSDADR
>MP0780_megahit_79887_3-239
MISKLLIANRGEIACRIIRTARGMGIATVAVYSDADAKALHVRQADEAVHIGPSPAAESYLVGEKIIAAAKQTGAEAIH
>MP0780_megahit_80588_20602-21042
MKATINSKEIQFKVVSISNKDILISIDDREYFFNKDELDFNIELFNEDSYQVFDGDLEAYIKLHPKVVGAANATAAEGSLVSPMPGKIFKILKEAGQEVEKGETILIMEAMKMEHSIKATSSGVVKKIFFKEGEQVTGGSLLCELE*
>MP0780_megahit_80588_21042-21704
RGIDYIGAGTIEFILSSDNKYYFLEMNTRLQVEHPVTEMVTGFDLVKLQIQAAQGEAFPFTQKDIKQTGHSFECRVYAEDPDNDFLPTNGRIKTIGSSKVARLDSGFRDGNNISTNYDPMLAKVIVHASSRTKALAKMINALNEITFSGVKTNRDYMKRVLRHEKFINGDFHTHFLTEFKDELAPRDFSDYENAKIIATLILKDKKVNNSWNKLFNFRNV*
>MP0780_megahit_81622_531-2474
MFHTLLIANRGEIACRIARTARALGCRVVAVYSEADAGAAHVALADVAVPIGGASPADSYLRGDRIIAAAQATGAQAIHPGYGFLSENPEFVEAVTAAGLVFVGPSAPAIRAMGLKDAAKALMQEAGVPVVPGYHGASQEGLAARAEEIGYPVLIKAVAGGGGKGMRLVERPAEFERALESARAEARTAFGNDAVLIEKFVTQPRHIEVQVFGDGDRAVHLFERDCSLQRRHQKVIEEAPAPGMTEEMRAAMGQAAVRAAEAIGYKGAGTVEFIVDGSQGLRPDGFWFMEMNTRLQVEHPVTEMITGVDLVEWQLRVAAGESLPARQEALTITGHAFEARLYAEDVPAGFLPATGTLTHLSFPEGARADTGVRGGDEISPWYDPMIAKLITHGPTREIALKRLRQALGRTEVAGSVTNLAFLGALAAHEGFGRGEVDTGLIGREITALTAVTEENAAALAQAALVEAGLWQGDGWATGFTLWQPLARTLVLDEGESRHELRLRVRGPGACDVEIGDRVIEARRGPGGWTLDGRAAWPFAVAGDVVTVFADYGRAYRVIRALDRAAGAASDASVIEAPMPGLVQKIDVQAGQEVQAGDRLAVLEAMKMEHALTAPRDGVVAEVLVPAGAQVEAGAALIRLAEDGEAAA*
>MP0780_megahit_82960_3-248
MFDTILIANRGEIACRVMETAQAMGVRCVAVYSDADAGAKHVAMADAAVHIGGSAPAESYLKGDVIIQAALDTGAQAIHPGY
>MP0780_megahit_91895_2-424
MFDTILIANRGEIACRVMKTAQSLGVRCVAVYSEADAGAAHVAMADVARCIGPAAVAESYLKGDRIIEVALAEGAQAIHPGYGFLSENPEFVEAVEAAGLTFIGPSAKAIRAMGLKDAAKALMQEAGVPVVPGYHGASQEG
>MP0780_megahit_92081_1-513
GAIRRAITAIDAFAVGGVGLNLAYQRALLAHPDFAAFRHHTSYLPEMFPGGWTEPSADPRDMAFAAMALHLRLVPAGASPWESLGSWRLTAPAGQSGAAFYWDTTKDEPIRMNGSGSGLTAIQPDGQTITIESAALTGCRLSGRIDGVPFARIAHVERARDHWRVHLQTSA
>MP0780_megahit_94267_2-508
GWRMGADPAPDTVTLDGTSLVVDRHRGRVDDHEVRTVSVADHTVHLIVDGHAEHAVLDVRSGDVEVAHRGQRWAWQRPDPFADHGPEVGDGSLVAPMPGTVLDVRVEQGQRVAEGDVLGVLEAMKMELALTAPFDGTVTTVDAETGRQVPLGHVLFHVEPTAQEEGPA*
>MP0780_megahit_95451_2-655
ITGVDLVEWQLRVAAGEPIPKKQEELSIAGWAIEARLYAEDPSKGFLPSTGPLHHLDLGHEGRIETGVEEGDEISPHYDPMVAKLVAWGETRDDAIDQLIEMTDGVEIWPVRTNAAFLGNALGEDDFADAVLDTGFIEAKGDALLADPDPDDAIRAAAADIALLAAGVTEQPMAGFRLNRPLRLTVALGQGGEFTTVDPAEAAPFESLPGFADDERVV
>MP0780_megahit_96222_2438-2803
MFNKILIANRGEIACRVMETARRLGVRTVAVYSDADRDAKHVALADEAVHIGHGPAPADSYLLQDEILAAAKATGAQGIHPGYGFLSENPDFVEKVEAAGLAFIGPSASAIRKMGLKDAAKA
>MP0780_megahit_97975_474-953
MAGEMSFTRVLIANRGEIARRIQRGCRKLGLESVAVFSDADRDAPFVAEANHAVCIGGAAPSDSYLNVEAILEAARATGAGAVHPGYGFLSENAGFAAAVEAAGLVFIGPEPDAIARMGSKIEAKAAAEAAGVPVLPGYRGEDQSDARLLQEAEALGTPF
>MP0780_megahit_99883_250-516
MIQKLLIANRGEIACRIIRTARAMGVATVAVYSDADARALHVRQADEAVHIGPSPAAESYLVGDKIIAAAKQTGADAIHPGYGFLSENA
>MP0780_megahit_100521_2-745
PSSGFLPSTGPLDWLDLGVEGRIETGVEEGDEISPHYDPMIAKLVAWGEDRDDAIDTLVEMAETAEVWPVRTNAAFIANALSDNDFIAERLDTGFIADKGDALIPSGEPDDAVLRGAARIAMVANDDQPEELAGFRLNRAPRHAVALSHRGKTHLVELGDTPFEPSLTGFAEGGRIVVFDNGQAFGFETETRGSGAASAADGAILAPMPGKVIAVDVKEGDKVTAGQRLMVLEAMKMEHAMTAPFDGT
>MP0780_megahit_100545_478-567
GVVAEVLAQPGDQVEAGAALVRLEAEEDA*
>MP0780_megahit_101295_3-275
MFEKILIANRGEIACRIIRTCRRMGIRTVAVYSEADAGALHVQLADEACCIGKSAPAESYLRIINVLDAAKKHDAQAIHPGYGFLSENAEF
>MP0780_megahit_104893_1-330
HLLVLIHESQLLAVHEDGRTLFTRLDPLAFEQSEEESDSRLSAPMPGNIIRVLVQAGDKVISGQPLLVMEAMKMEHTINAPADGIVEQVFFQTGDLVQNDAELIKFSLL*
>MP0780_megahit_105651_1-747
AAVRAAKAVDYEGAGTIEFIADASEGLRADRIFFMEMNTRLQVEHPVTEEITGVDLVEWQLRVASGEAIPMAQEELAINGHAIEARLYAEDPSSGFLPSTGPLDWLDLGVEGRIETGVEEGDEISPHYDPMIAKLVAWGEDRDDAIDTLVEMAETAEVWPVRTNAAFIANALSDNDFIAERLDTGFIAEKGDALIPSGEPDDAVLRGAARIAMVANDDQPEELAGFRLNRAPHHAVALSHRGKTHLVEL
>MP0780_megahit_106322_411-2384
MAAINTLLIANRGEIARRIIRTARELGLTTVAVYSDTDADAPHVREADRAVRLGPAPARDSYLDIDKVIRAARDSGADAIHPGYGFLSENTTFADACADAGLIFVGPGADAIRLMGDKAAARQHMAQSGVPVLPGFDREGADDATLIAEADKVGFPLLIKAVAGGGGKGMRAVDNAAGFQEALAAARREARNAFGDDRVLLERYLPTARHVEVQVFADNHGNAVHLFERDCSVQRRHQKIIEEAPAPGLTEAQRRALGDAAVRAARAIDYRGAGTVEFLFSPEGEFFFMEMNTRLQVEHPVTELITGEDLVAWQLAVAEGRPLPKSQEQIQRHGAAMEVRLYAENPYQQFLPSAGRLEQLRWPAQVRVDSGFEAGDRVSDHYDPMIAKLISHGGDRDQARRRLVAALDDLAISGVHHNAAFLHRVLSSPVFADAELDTRLLEKHPDLMKPAPADSDLVAVAAAGAVAQRPATGNDPWGALPGWRPLGQKRTLIPLRVGEQAHTVVLDNDQARVDGGEPAPFHLRRRGTAFELHWGERRLAGHLIESHHGDARHTAVFVHGQDYPVEIHPARESDRAGGQDGFIAPMSGTIVACHVAAGATVAAGDAVITLEAMKMEHTLRAGAAGTVERFHVADGDSVAEGTLLVDFNSLDSETEAQ*
>MP0780_megahit_107045_1-279
GQAFGFETETRGSGAASAADGAILAPMPGKVIAVDVKEGDTVTAGQRLMVLEAMKMEHAMTAPFDGTVTELNASEGGQVQVETVLAVVEPEA*
>MP0780_megahit_107365_1-480
RQVMLGHDGEEHLLKVRVLSEDMQLWTVADHELRAERIAGRWKIDGHVAPAVSVAGDVVTVFDAYGIAFDVIDPLARAAAAHGDGNIVEAPMPGLVRAIDAEVGQSVAKGDRLAVLEAMKMEHSLLAARDGVVAEVLAQPGDQVEAGAALVRLEAEEDA*
>MP0780_megahit_112756_3-146
SVDTPLLILEAMKMENSILSPREGIIKSVSGGKGTTVDKGELLIEFE*
>MP0780_megahit_113567_893-1396
MKFNTIIEDISVEMEFSESLDQLLINPNNELKIDCVQLSSNSYSLILNGKSHYLTINKQMDGYEVTVDHDTHLVQVQDEVEILLEKFGMKSETSSHAGEIHALIPGLVSRLFVKPGDKVEIGQKLLILEAMKMENEIDSPISGTIGNIYIKASDKVKKGELIMKITT*
>MP0780_megahit_113989_7707-9824
MFSKILIANRGEIACRVAATAKRLGVSTVAVYSDADREAKHVPVCDEAIYLGGSAPKDSYLKGDAIIAIAKQTGAEAIHPGYGFLSENADFAQACQDAGLVFIGPSAEAIRAMGGKSESKRLMEAAGVPLIPGYHGDNQDAQFLQQQADDIGYPVLIKASAGGGGKGMRIVEQSSDFVDLLDSCRREAITSFGNDQVLIEKYALKPRHIEIQVFGDTHGNYVHLFERDCSVQRRHQKVLEEAPAPGVDRAMREAMGTAAIEAARAVNYVGAGTVEFIVEQREGTMNFYFMEMNTRLQVEHPVSEAITGVDLVEWQLLVAAGQPLPKSQDDLTINGHAIEARICAENPDNNFLPATGTLFTYQKPEHSTFVIDKNGADVRIDDGVREGDVISPFYDSMIAKLIVHAPTREQALARLDRALAQTRIVGLPNNVAFLRYILNTDSFSTANLDTALIEREQDKLFDQHPLGLSTLVVTAITQQLASEAVLQKIDNDPFSKPTGFRAYSDYTRSFSLIYNEQSYIACISNWHNASCFDNKKGSENLSSFALVIGKEIANTQDDSNINVAAQTETVYEGQVSYDSSDAHNHTLWLEDARISAQSWVNNETVYVFTDSGRDEITLIDVMAHVGEDTAAVGSLKSPMPGQVVAFKVAIGDTVKKGEPLAVIEAMKIEHTITAPTDGVVAELLFAAGDLVADGDELLRIDSESE*
>MP0780_megahit_114857_1-129
MIEKLLIANRGEIACRIIRTAREMGIATVAVYSDADAKALHVR
>MP0780_megahit_125979_1-1221
LGGGGKGMRVVRKQTYFPEALESARNEARNAFGDDRVLLECFVSGPRHIEFQIFGDQHGNVIHLFERDCSLQRRHQKIIEESPSPFLDEKLRSKMANAAVAAAKTVKYTGAGTVEFIVGDDRKFFFMEMNTRLQVEHPVTEMITGLDLVEWQLRIAGGEKLPLSQKDVKQNGHAIETRIYAENPETGFLPSIGTLQRLAFPGLNHNNSADNRATIRIDSGVEQGGEISIHYDPLIAKLVVHADSRKQAIRTMQTALAQSGVLGVETNLGFLQSILQHPYFDAGKMDTLFVDSNLESLLEENQDSVDWVCWGTAIACLLEDYAESETKAQESMEPCSPWNSLNNWRTGFPEPHRVQLRNQQGTETEVMIIKENNSFRILNQNEGILVTVSRHGDLLDLSWNTKGLEEF
>MP0780_megahit_126448_3-500
AVYSDADKNALHVQMADEAVYLGPSPSKKSYLRGELIIEKAKELGVDAIHPGYGFLSENAEFANLCAKNNIIFVGPPASAIEAMGSKSAAKHIMEKAGVPLVPGYHGDDQSEAVLKGAADEMGYPVLLKAAAGGGGKGMRQVWSEKEFSQALNAAKRESMASFGDD
>MP0780_megahit_127356_2-790
GDRVRVDHSLVSGQEVSTSYDPMLGKVVAGGTDREDARRRLVAALDDTVVLGLTTNTGFLRALADHAAFRDVGHYGGLDTAWLDRVDVAAEVPAPSPEEARHLAAWAVHLAESEPTGPFASDGFRLGAPPAPVVVPLDEDVVLGRRPRLDPAAHVTPATVEVVLRGQRFRFERGDLAADHADEHTGDLVAPMPGTVLDVRVGAGTSVEEGQVLGVLEAMKMELALKAPYAGTVTVVDATVGRQVPLGHVLFHVEPQGQEGQE*
>MP0780_megahit_128593_10125-12029
MKIQKLLVANRGEIACRIFETCHGLGIATVAVYSDADARAKHVREADEAIHIGPSPAPESYLKVEAILAAAKATGADAIHPGYGFLSENADFAEAVEKAGLIWVGPSAKAIRSMGPKDEAKRIAEEAGVPVLPGYRGEGQELETLARAAKDVGFPLLIKAVAGGGGRGIRLVSKAGELKAELESAVREAESSFGDGRVMLEKLVEQPRHIEVQVFGDAHGNVVHLYERDCSLQRRRQKVIEEAPAPGMPDDVRAAMTDAAVKLAQAVGYQGAGTVEFIVDGSKPLGVDTFWFLEMNTRLQVEHPVTEMITGQDLVAWQLLVASGEEIPLAQDEIPLMGHAIEARICAEDPADGFRPGAGLILEFGLLQPIDGETIRWDAGFETGDRVPSNYDSMIAKLIVHGEDRDAAVDLLTETLSHTQLSGVPANTGFLRRCAQSDAFRDGTHHVNWIAEQGDALTQPPAAHQHASVLAVCDIELDDSAAVTPWGIRDGFRANGAPVRKAAVAVGADVDWFDPSEHDVDPDAPLPFVTDISPRRYAVTTGGDNVLVEVPDYDADVEAVLGGDSVSAPMPGKLLAVHVKPGDTVTKGDPVAVMEAMKMEHTLPAPRDGVVESVEAAAGDQVAEGDVLVHLEAE*
>MP0780_megahit_128865_3-761
IATVAVYSDADAKALHVRQADEAVHIGPSPAAESYLVGEKIIAAAKDTGADAIHPGYGFLSENAGFAQAVIDAGLIWVGPKPSSIDAMGLKDAAKKLMREAGVPVTPGYDGEDQSPERLKAEADAIGYPVLIKAVAGGGGKGMRKVDDAAQFEEMLQSCKREAKASFSNDEVLLEKWITSPRHIEVQVFGDSHGNVVHLFERDCSLQRRHQKVIEEAPAPGMDEETREELCAAAVRAAKAVDYEGAGTIEFIA
>MP0780_megahit_128932_16549-18411
MLASLLIANRGEIACRIIRTARRLGIRTVAVYSDADAQALHVAMADDAVRIGPAPVRESYLLGDRIIAAARDMGAQAIHPGYGFLSENAQFAQAVIDAGLIWVGPDPASITAMGLKDAAKALMADAGVPVTPGYLGDNQDPDHLADQAAAIGYPVLIKAVAGGGGKGMRLVERPADFADALLSCQREAAASFGNAHVLIEKYIERPRHIEVQVFGDRHGNIVHLFERDCSLQRRHQKVIEEAPAPGMDAATRDALCAAAVRSARAVDYVGAGTIEFIADASEGLRADRIWFMEMNTRLQVEHPVTEAITGQDLVEWQLRVASGEPLPLAQADLSITGWAMEARLYAEDPAKGFLPSIGRLDAFDLGDSVRVDTGVGQGASISPFYDPMIAKLIAHGDSRDAARTALAAALDRSVVWPLRTNAGFLVRALRHADFAAGDIDTGLIAREGEALMPATLPSEPTLAQAAARIGGAGALAGFRLNAAPQRQARVLVDGQPVDVAIDAPLAPAAGAIGPAPLARTLVTEQGRSWQVTPWRAATSGATAAGDGAILAPMPGRIIAVSVAPGDKVTKGQKLVTLEAMKMEHGLTAPFDGIVEDMPHDEGAQVQEGMLLARIVAEDAA*
>MP0780_megahit_129432_2-793
DRIFFMEMNTRLQVEHPVTEEITGVDLVEWQLRVASGEPIPLKQDELRIDGHAIEARLYAEDPASGFLPSTGPLDHFDLGSTGRIETGVAEGDMISPHYDPMVAKLVVWEETRDRAIETLADIAESVEVWPVKTNAAFLANALLEDDFGEAELDTGFIERKLDRLVGDDAPDDAIWQAAADFTLLDALEETAPAAIGFRLNAVPRVATTLCYKSESRTIAVTGERDAAHATGFVEDARTVVFADGQSFEFALESRGSGAAAAGD
>MP0780_megahit_129545_3-830
CRREAKASFSNDEVLLEKWITSPRHIEVQVFGDAHGNVVHLFERDCSLQRRHQKVIEEAPAPGMDEATRQEICAAAVRAAKAVDYEGAGTIEFIADASEGLRADRIFFMEMNTRLQVEHPVTEEITGVDLVEWQLRVAAGEPIPLQQEDLAITGHAIEARLYAEDPSSGFLPSTGPLDHFDLGSEGRIETGVAEGDMISPHYDPMVAKLVVWEKTRADAIEALADIAESVEVWPVKTNAAFLANALLEDDFVEAQLDTGFIERKLERLVGDDAPDD
>MP0780_megahit_129593_2-1285
RHIEIQIFGFGEKKAVHFFERDCSIQRRFQKIIEESPAPKIEPTIINKMAESAVSFATNQKYEGAGTIEFIYDIDEKKFYFLEMNTRIQVEHPVTEAITNSDLVEMQIKFALDMDLDLIEQNNINRTGHAIECRLYAEDPSKNFLPSPGKISKLKIPNIGLANIRLDIGVDEGDEISFYYDPMIAKIISKGANRVECINNMIKYLKEFEIEGINTNKSFLISVLQNKNFVDANFNTKFIENNLATFIKKKEDILPTKQQEATKINQEYSDKDVKAFEKIIAKTPKIKNGQDYTEKDLKAFENIVSSKDKKTQAEVKTEVKNVPGKIYDTPKFLPAGDKYMLIEFGNVMNLELNFTAQNLAKAIKDHKVKGVYETSPCFASMLVHYEPEEIKFNDLKNELKSLVDSLGPADDIEINSRIFSFPTVYLDK
>MP0780_megahit_129857_1130-1516
GRIDGVPFSRIAYVVRASSHWRVHLQTPAGMTATDLRTLEDQHLQRATGGSGGADLLSAPMPGAVAEVRVARGDRVKAGDTLVVLEAMKLLQSLPAPVAGVVTEIYCAPGDTVAGHAPLIKLDPEENT*
>MP0780_megahit_130011_1311-1706
MQRIFQIDGEETDCWLGHDGSRFVLNTPTGAVACQLDPTGLPGGYKLRAKGVVRELRLAVGPEATFVHMDGRTYEVGRVDPAERLAGSDGGASDDRLVAPMPGVVVSIAVKPGDAVEEGQPLLVIESMKLET
>MP0780_megahit_134728_733-1716
NEFLPSTGTLCLLRTPKENDVVRVDTGVVEGDEVSVFYDPMIAKLVVWGENREIALKRLISALGDYYIDGVSTNIDFLKRVATHPAFVAAELTTTFVEKHHDSLFSATSEDAASDDTQVNIPVMALLSLLNRKVSRSDKTPSVWSTVGAWRANANHTEILTLLCNQEEVHVGVKHQRHGTEDAWELSVGDNSYNVKGKLVDSALHATINGYKSTFTYSDNDGVFTLFNKDTHAKFSLISASLGDDNDDNGDANFSAPMNGTIVAHLVEKGVLVKKGEPILVMEAMKMEHSIIAPHDGAVEEFFFNPGELVDGGATLLAFSTKEAAEV*
>MP0780_megahit_135993_3-962
MIQKLLIANRGEIACRIIRTARSMGIATVAVYSDADAKALHVRSADEAVHIGPSPAAESYLVGEKIIAAAKQTGAKAIHPGYGFLSENADFAQAVKDAGLIWVGAPPQSIRAMGLKDAAKKLMREAGVPVTPGYDGDDQTPERLKQEADAIGYPVLIKAVAGGGGKGMRKVDAEGDFLASLESCRREAKASFGNDDVILEKWITSPRHIEVQVFGDSHGNHVHLFERDCSLQRRHQKVIEEAPAPGMDEATREEICSAAVRAAKAVDYEGAGTIEFIADASEGLRADRIFFMEMNTRLQVEHPVTEEITGVDLVEWQLRV
>MP0780_megahit_138200_1-915
GDDQSEAVLKGAADDMGYPVLLKAAAGGGGKGMRQVWSEKEFSQALNAAKRESMASFGDDHMLVEKYLTRPRHVEIQVFCDTHGNGVYLFERDCSVQRRHQKIIEEAPAPNMSQSVREKMGEAAILAAKAINYVGAGTVEFLLDEDDSFYFMEMNTRLQVEHPVTEMITREDLVHWQLTIAEGKPLPKQQNELTLTGHAFEARIYAEDPNNEFLPSTGTLRLLRTPKENDVVRVDTGVVEGDEVSVFYDPMIAKLVVWGENREIALKRLISALGDYYIDGVSTNIDFLKRVATHPAFVAAELTTT
>MP0780_megahit_143352_13098-15047
MATIKKLLIANRGEIARRIIRTCRQQGIATVAVYSDVDASLPHVREADQAVCLGPAPARESYLVIDKVIAAARETGADAIHPGYGFLSENTAFAAACENAGIIFVGPNARAIEVMGDKAAARQLMANSGVPVLPGFDEEGASDDDLVRASEQVGFPLLIKAVAGGGGKGMRVVNSASEFSEALAAARREASGAFGDDRVLLERYLPTARHVEVQVFADNHGNAVHLFERDCSVQRRHQKIIEEAPAPGLDEATRNAFGDAAVQAAKAIDYRGAGTVEFLYGPDGQFYFMEMNTRLQVEHPVTEMITGEDLVAWQLAVAAGDPLPKAQHQIERHGHAMEVRLYAENPEQGFLPSSGLLSHLRWPHEVARVDAGYEHGDRVDDHYDPMIAKLICHGGSRHEARQKLITALDALELKGIHHNAPFLHRVLNDDAFADGDLDTRLLEHRPHLLEATVTEPALLALAASQVIAADSTNDSPWQSLQGWRPMGRRFRQTLLQVDGELITVREQDGVASVGDKQAPLVATRDAQTINLHWGTNGLRARHARKDDSTLLLFVAGQAHEITLNPSRDSAQHDDAAGFIAPMSGTIVALHVSAGDAVAAGDAVITLEAMKMEHTLRATVPGTVHDFHVATGDSVSEGTLLVEFEEAADD*
>MP0780_megahit_143702_608-1714
CAAAVRAAKAVDYEGAGTIEFIADASEGLRATHIFFMEMNTRLQVEHPVTEEITGVDLVEWQLRVAAGEPIPLKQDQLFIDGHAIEARLYAEDPSSGFLPSTGPLDHFDVGLRGRIETGVEEGDQISPFYDPMVAKLVAWGETRDDAIEQLAEIADGVEIWPVRTNAAFIANCLRDEDFEDANLDTGFIERKIDDLVESDEPYEAIWQTAADFVVLAETEAHEDQPAGFRLNAPGRLTTSLSFKGDSRVVAAAEGPAFEAATGFVDPDRVVVFADGMSFAFDRGSRGSGAAAAGDGAILAPMPGKVIALDVAEGDSVTAGQRLMVLEAMKMEHSLTAPFDGTVTQLSASEGGQVQVEAVLCVVEPDAD*
>MP0780_megahit_145539_20-1588
DAAGVPLVPGYHGADQALETFRAEAAKIGYPVLLKAAAGGGGKGMKVVESEAQLSEALSSAQREAQAAFGDARMLVEKYVLQPRHVEIQVFADQQGNAVYLAERDCSIQRRHQKVVEEAPAPGLSPELRRAMGEAAVTAARAIGYVGAGTVEFLLDARGEFFFMEMNTRLQVEHPVTELITGQDLVAWQLRVAQGQPLPLSQEQIVLHGHAIEVRLYAEDPEQDFLPASGELTLYREPAAGVGRRVDSGVVEGDRVSPFYDPMLSKLIAWGEDRETARRRLLAMLAEQQLGGVHSNLAFLRRVLAHPAFAAAELDTGFIGRHADALLPAPAPLPDAFWALAARAWLLTAPTAARADDPHSPWAAGCGLRLGLACEQRLHLRCGEAEARALPAAGVSLLGDQLLVDGRRHAVQRRGQWLFVEWDGQLQRVTQVDPISEVEAQQHGHGGLTAPMNGSVVRVLVEPGQQVAAGELLVVVEAMKMEHSIRAAEAGEVTAIHCAEGDLVEEGRVLVALQPLAEEATA*
>MP0780_megahit_146138_38042-40012
MITKLLIANRGEIACRVIRTAKKLGIRTVAIYSTADKHAQHVQMADEAVWIGESPSQKSYLRGEHIVELASKLNVDAIHPGYGFLSENAAFAESCAAKGIIFVGPPADAIRAMGSKSAAKQIMQQAGVPLVPGYHGDDQHEAVLRKAADEMGYPVLLKAAAGGGGKGMRQVWHADEFSAALAAAKREGMASFNDDAMLVEKYLTQPRHVEFQVFCDQHGNGVYLFERDCSLQRRHQKVIEEAPAPGMTTALREQMGEAALKAAQAINYEGAGTVEFLLDEDGSFYFMEMNTRLQVEHPVTEMITGEDLVHWQLQVAEGKPLPKKQHELTLTGHAFEARIYAEDPDNGFLPATGLLSTLSPPHESQHVRVDTGVQQGDEVSVFYDPMIAKLIVHDENRESALRRLAIALRQYQIAGVTTNTDYLHRLATHPAFVEAKLSTTFIDKYADNLTAETEVSDFVLAVMAVSTLLTESNHPASPWQANSWRMNSGKTQQVTLAIHEKHNVVSVTWPSARQPQWHIHVGDQRIELEAQWQQGQLVVSHNAVQRCFTVAKGETWTLFSDSAPIVYRPVAPDLGNTDDGAGDQHFKAPMNGTVVACPVAVGTHVTKGTVLVVMEAMKMEHNITAPCDGEVTALHCSAGSMIDGGAILLEFIADDV*
>MP0780_megahit_146818_1247-1474
MTFTPTKFDTLLVANRGEIACRVMRTARRMGLKTVAVYSDADATSRHVREADEAVRLGPAAARESYLNVDAVIEAA
>MP0780_megahit_149734_1-267
MMETHMHTLLVANRGEIARRVLATARRLGWRTVALHTDLDAGALHVTEADVAVRIGSYLDIDEVVAAARDTGAGFVHPGYGFLSERAPF
>MP0780_megahit_150120_1825-3846
MIKKILIANRGEIACRIMRTCADMGIRSVAVYSSADRDALHTNMADEAVYIGPAPAAESYLVIEKIIQAALDTGVDAIHPGYGFLSENAEFAKAVAKAGLIFIGPPAKAITVMGEKSEAKARMEKAGVPLVPGYHGDNQDPTFLKGFARKIGYPVLIKASAGGGGKGMRVVETPDDFNAALEGAKREAKAAFGNDHVLIEKYLTQPRHVEVQVFGDTHGNYVYLFERDCSLQRRHQKVVEEAPAPHMPDSLRRKMGEAAVDAAKAVKYVGAGTVEFLLNADESFYFMEMNTRLQVEHPVTEEITDTDLVEWQIRVAGGQALPLSQDELEIEGHAIEVRLYAEDPDQGFLPAAGQVQYLSYPEENENLRIESALFESGDGPGDSVSIHYDPMIAKIVTYGESRDEALLYMTEALSQIRITGLKTNLNFLQNIIMHPAFHAAELTTRFIDSHISDLICAEAKPDKVAFDLAAIAAARYGVENRRVPEQPLTSPWDDTSGWRIQGLAPTSVKLEWSDESFVMDVLMHPGESYSVISNLEDDEEDTVLFYRFLPAQDSRTFDVEVEGAEMNVTIVCSDEDIHVLYNGLQRTFKWNNPLRNTRKLEGAAGQLTAPMPGKVVSVKVSPGDKVRKGAPLVILEAMKMEHTITAPQDGTIKAVNANQGDQVNEKLELVSFE*
>MP0780_megahit_150206_2061-2492
MIAKLLIANRGEIACRIIRTARAMGIATVAVYSDADARALHVRQADEAVHIGPSPAAESYLVGEKIIAAAKQTGAEAIHPGYGFLSENAGFAQAVIDAGLIWVGPKPSSIEAMGLKDAAKTLMMEAGVPVTPGYLGADQSAERL
>MP0780_megahit_152100_1-702
EAIASARAEAQSAFGDPAVFLERYAPRARHVEVQVLGDTHGTVLHLGDRDCSLQRNHQKLIEEAPAADLPEAVRDRMRAAAVRLAQAIGYRSAGTVEYLYDPGRGEYYFLEMNTRLQVEHPVTEAVTGIDLVEWQLRIARGEPLALTQGDVQFDGHAIEIRIAAENPAENFHPETGEITLWAPPADVRLETGVECGSVVGHHYDSMIAKLIVHAPDRAGAIRRAITAIDAFAVG
>MP0780_megahit_152275_138-2189
MTFTPTKFDTLLVANRGEIACRVMRTARRMGLKTVAVYSDADATARHVREADEAVHLGPAAARKSYLNVDAVIEAAKRTGTGAIHPGYGFLSENGTFVKALEQAGITFVGPPASAIAAMGDKSAAKARMANAGVPLVPGYHGDDQDDALLRSEADKIGYPVMLKASAGGGGKGMRVVESGEGFQAALDGCRRESKAAFGDDRMLIEKYLVQPRHVEVQVFCDRYGNGVYLFERDCSVQRRHQKVIEEAPAPGMTTELRAAMGDAAVRAAQEIGYVGAGTVEFLLDSSPGQDGAFYFMEMNTRLQVEHPVTEMITGQDLVEWQLRVAMGEPLPCRQDELTITGHSFEARIYAEDPEQDFLPATGLLTRFALDLEGAGLGADQVRLDSGVESGDTVSMHYDPMLAKLIVHGVDRDAALATLNRALASLDVQGVVTNRAFLQRLANHPGFKNVELDTRFIERNEATLFAPRQFSTEDYASAALIGLHQLAQECKSDSPWDRHDGFRLNAPHTIRIALCDPASAQAADNDSAVVVVEGKRATLDTQWQLTIGNSTLTASLQPLEGDAVAVTLNGHRRRLQAYKDGHVVVMAEPSGETRLFWRRIDAIDHGHHETESTLTAPMNGTVVALLVEPGAQVEKGMPLMVMEAMKMEHTMTAPADGSVETFHFQAGDTVSQGAVLLDFAPSE*
>MP0780_megahit_152906_435-821
LLHKGQSRTVAAASSLNELDATGFVDPARAVVFADGQAFAFERQSRGSGAAAAGDGAIVAPMPGKVIAVDVAEGDAVTAGQRLMVLEAMKMEHALTAPFDGTVTELSASEGAQVQVEAVLCVVEPVEE*
>MP0780_megahit_154531_7084-9084
MINKLLIANRGEIACRVIKTAIAQGIKTVAVYSDADRNALHVKMADEAIYLGPSPSKESYLKSHVIIEKAKQLGVDAIHPGYGFLSENAEFAKLCAKNDIIFVGPPASAIEAMGSKSAAKHIMEKAGVPLVPGYHGDDQDESVLKAAADDMGYPVLLKAAAGGGGKGMRQVWSEKDFSQALNAAKRESMASFGDDHMLVEKYLTRPRHVEIQVFCDTHGNGVYLFERDCSVQRRHQKIIEEAPAPNMSAHVREKMGEAAILAAKAINYVGAGTVEFLLDEDDSFYFMEMNTRLQVEHPVTEMITREDLVLWQLIIAEGKPLPKAQNALTLTGHAFEARIYAEDPKNEFLPSTGTLRLLHAPEENDVVRVDTGVEQGDEVSVFYDPMIAKLVVWGENREVALKHLTSALGEYYIDGVSTNIDFLKRVASHPSFVSAELTTTFVEKHHDTLFSETINQDTQHDFPAMALLSILTRSQSPRTLSVWSTAGAWRVNSQHSETLTLISDNKETQVEVKHHFDDSHGYWKVTADGQSFEASGVIIDQTLNATIDGHKRTFSFSQDGEQFTLFNKDTHVKYVVKTASLGDVNSTDDQANFNAPMNGTIVTHLVSKGQAVKKGEPILIMEAMKMEHSIIAPHDGKVEEFYFNPGELVDGGATLLAFSSKDLAEA*
>MP0780_megahit_155267_1-663
FGDSHGNVVHLFERDCSLQRRHQKVIEEAPAPGMNEATREEICAAAVRAAKAVDYEGAGTIEFIADASEGLRADRIFFMEMNTRLQVEHPVTEEITGVDLVEWQLRVASGEPIPLAQDALYIDGHAIEARLYAEDPNGGFLPSTGALDHFDLGTEGRIETGVEEGDLISPFYDPMVAKLVVWGETRDEAIDQLAGIAEGVEIWPVKTNAAFIANCLRDEDF
>MP0780_megahit_156109_927-1385
MNTLLIANRGEIARRVIRTARRLGWRTVAIHSDLDAGALHVREADDAVRVESYLDVDEVVAAAREAGAGFVHPGYGFLSERAPFARALAEAGITLVGPTAEVMDAMGRKDAARDIAVAAGVPVVPSYDLADDPATFAYPVLVKAAAGGGGKGM
>MP0780_megahit_162632_674-871
MAMIRSLLIANRGEIACRIIRTARRLGIRTIAVYSDADAQALHVAMADEAVRIGPAPVRESYLLGD
>MP0780_megahit_166892_252-743
IWQNAADFIALAELEEHDDLPMGFRLNAPGVLATTLLHKDQSRTVAAASSLNELDATGFVDPARAVVFADGQAFAFERQSRGSGAAAAGDGAIVAPMPGKVIAVDVAEGDTVTAGQRLMVLEAMKMEHALTAPFDGTVTELSASEGAQVQVEAVLCIVEPVEE*
>MP0780_megahit_175197_2-652
MIQKLLIANRGEIACRIIRTAHDMGIATVAVYSDADAKALHVRQADEAVHIGPSPAAESYLVGEKIIAAAKQTGAEAIHPGYGFLSENADFAQAVKDAGLIWVGAPPSSIRAMGLKDAAKKLMREAGVPVTPGYDGDDQATERLKQEADAIGYPVLIKAVAGGGGKGMRKVDAEGDFLSSLESCRREAKASFGNDDVILEKWITSPRHIEVQVFGDS
>MP0780_megahit_177305_17150-17644
MRYYVINSEGREVSFDIGRAKKMKGAVVAFNVESENLSKEYYLKQLAGKNYLSEDKVNWKKTPALSNASNIVNVNDAMKIYRGFKPSGLSNADAGSLVTDMPGKVVKIMTAEGAVVNQGDTLLILEAMKMENEIKAGMDGVVKAVHIKEGQALESGYLMIEIEE*
>MP0780_megahit_179348_3-692
IIDSCKKLNLHSIAVYSDVDKNSKHVRKADESVHIGGSKAQDSYLSSNKIIEAALKLKADAIHPGYGFLAENDKFAQQVIDAGIVWIGPKPNTIVSMGNKDIARDLALKNNLPICPGLNNKDLQKDDLEKKCNEIGFPILIKASAGGGGIGMQIVKNYNELVKSIEKTKNLAKKAFGNSDIFLEKFIKNARHIEIQIFGFGEKKAVHFYERDCSIQRRFQKIIEESPAPK
>MP0780_megahit_179363_2-784
MKIKKILIANRGEIALRVIKTCKDMGIKTVTIYSEEDKELPHSYKSDEAISLGEGTLADTYLNIDKIIEIAKRTDCDAIHPGYGFLSENTQFAQALSSKDIIFIGPSVNAIELMGDKKTSKVKMEEIGVPLIPGYHGEDQTPDVLEKEADKIGYPVLIKATAGGGGKGMKIVNEKSDFISSLESAKREASNAFGNDKVLLEKYIVNPRHIEVQLVSDGQGNHFHFFERECSIQRRYQKVIEETPSVALDDKLREDICNSAL
>MP0780_megahit_179478_492-1475
MIQKLLIANRGEIACRIIRTAREMGIATVAVYSDADARALHVRQADEAVHIGPSPAAESYLLGEKIIAAAKQTGAEAIHPGYGFLSENAGFAQAVIDAGLIWVGPKPSSIEAMGLKDAAKKLMRAAGVPVTPGYEGEDQSVERLKQEADAIGYPVLIKAVAGGGGKGMRKVDAAADFEAMLESCRREAKASFSNDEVLLEKWITSPRHIEVQVFGDSHGNVVHLFERDCSLQRRHQKVIEEAPAPGMDDTTREDICAAAVRAAKAVDYEGAGTIEFIADASEGLRADRIFFMEMNTRLQVEHPVTEEITGVDLVEWQLRVASGEPIPL
>MP0780_megahit_180033_376-885
MRRILEVDGEEIPVWLASTRQGHVLHMGEREIPCTLDEAAGRGAYVLEISDTRIPMRIAVDESATFIHFGGRAYEIGRTDPADALDRAGSGASQDQMLAPMPGVVVSVSVAPGDAVKEGAPMLVIESMKLETTVTAPRDGIVAELPFATGDSFGGKDVLLRLEPQEETD*
>MP0780_megahit_180231_20576-22582
MKIKTLLIANRGEIACRIARTARASGITPVGVHSQADANALHVREIGHSVCIGGGPASESYLKIDAVIDAAKSVGADAIHPGYGFLAENSEFARAVEAAGMIFMGPTPDTLDRFGDKASAKKAAVAASVPVISGAEGARSDPHEIATEVRAMGLPVLLKAVGGGGGRGQRLVTDETTLEEDIEGALREARSTFGSEGLLLERFLPEARHVEVQIAGDGKGHVVHLFERDCTLQRRHQKVIEEAPAWGLPRTLLDQIAQDAVRLGETLDYRGLGTVEFLVAGEEYFFLEVNPRIQVEHPVTEAITGLDLVALHLRIAEGAGLGLVQDDLAINGHAVEARLYAEDPAMQFAPSTGTLTTLSLPDGLRIDSGVEEGDAVTPFYDPMIAKLIVHAPDRETALARLATALDHVAVEGVQTNRAFLTALARNPEFEQMQVHTRWIDGKLDALTQSGPLARPELWKAAAAILFVAASRSDASANPWTNRDTFTGWRLGLGGGPIEVVQRVTLTDSADTSEELRVGPVKARGRYTVLTENGIAATLSMREVAPGRWRVSEGDTVYLIDARIHAGVIEMATPEGRLVYRPAAPLDFAGGDAAADRAVASPLTGMIVEIKVADGQPVAEGDVIAVMESMKLEISIRAAAAGIASNISVSNGDMVDRGQVIAEILPSEE*
>MP0780_megahit_181166_17785-19653
MIQKLLIANRGEIACRIIRTAREMGIATVAVYSDADAKALHVRSADEAVHIGPSPAAESYLVGEKIIAAAKQTGAQAIHPGYGFLSENADFAQAVKDAGLIWVGAPPSSIRAMGLKDAAKKLMRKAGVPVTPGYDGDDQSPERLKQEADAIGYPVLIKAVAGGGGKGMRKVDAESDFLSSLESCRREAKASFGNDDVILEKWITSPRHIEVQVFGDSHGNHVHLFERDCSLQRRHQKVIEEAPAPGMDEATREEICAAAVRAAKAVDYEGAGTIEFIADASEGLRADRIFFMEMNTRLQVEHPVTEEITGVDLVEWQLRVAAGEPIPCKQDELFIDGHAIEARLYAEDPSSGFLPSTGSLDHFDIGLRGRIETGAEEGDQISPFYDPMVAKLVTWAETREDAIEQLAEIADGVEIWPVRTNAAFIANCLRDEDFEDANLDTGFIERKINDLVESDEPYEAIWQTAADFVVLAETDDYDDQPAGFRLNAPGRLTTSLSFKGDTRVVAAAEGAAFEAATGFVDPHRVVVFADGMSFAFDRGSRGSGAAAAGDGAILAPMPGKVIALDVAEGDSVTAGQRLMVLEAMKMEHSLTAPFDGTVTQLSASEGGQVQVEAVLCVVEPAE*
>MP0780_megahit_182193_3935-5872
MIDSLLIANRGEIACRIMRTARELGIATVAVHSDTDRDALHVRSADQAVNLGGARPSDSYLKVEAIIAAAKAAGANAIHPGYGFLSENAEFARAVAAAGLIFVGPPASAIDAMGSKSAAKALMETAGVPLVPGYHGADQALETFRAEAAKIGYPVLLKAAAGGGGKGMKVVESEAELSEALSSAQREAQAAFGDARMLVEKYVLQPRHVEIQVFADQYGNAVYLAERDCSIQRRHQKVVEEAPAPGLSPELRRAMGEAAVTAARAIGYVGAGTVEFLLDARGDFFFMEMNTRLQVEHPVTELITGQDLVAWQLRVAQEQPLPLTQEQIVLRGHAIEVRLYAEDPEQDFLPASGELTLYREPAAGVGRRVDSGVVEGDRVSPFYDPMLSKLIAWGEDRETARRRLLAMLAEQQLGGLHSNLVFLRRVLAHPAFAAAELDTGFIARHTDVLLPAPAPLPDAFWGLAARAWLLTQPAARRADDPHSPWASASGLRLGLTGEQRLHLRCGETEARALPAAGVSLQGDQLLVEGRRHAVQRRGQWLFVEWNGQLQRVTQVDPISEVEARQHGHGGLSAPMNGSVVRVLVEPGQRVAAGELLVVVEAMKMEHSIRAAEAGEVTAIHCAEGDLVDEGRVLVALQPLAEEATA*
>MP0780_megahit_184014_1-1005
GTIEFIVDGSGGLQTDGFFFMEMNTRLQVEHPVTEAITGVDLVAWQLRVAAGEGLPLRQDELSIHGHAFEARLYAEDVPKGFLPATGTLTHLQFTPACRADSGVRAGDTISPFYDPMIAKVIVHGDTREIALSRLRAALTGCEVAGTVTNLAFLGALAAHEGFAAGDVDTGLIARDIDALTQAPEVEPRHAALAGMAALSLLDPAAGAGFTLWQPLRRAMGLTWGGEDHLLQVQVVSADHQIWDVDGTEVAAQRIGGRWSLGGQQAAAVSVAEGRVTVFDGYGLVFDVIDPLARAAGGHGDGNLIEAPMPGLVRVVDAKVGQTVTKGDRLAVLEA
>MP0780_megahit_185567_114-1094
LQVEHPVTEEITGVDLVEWQLRVASGEPIPLKQEDLFIDGHAIEARLYAEDPAGGFLPSTGALDHFDLGVEGRIETGVEEGDRISPFYDPMVAKLVVWGETRGDAIDQLAGIAENVEIWPVKTNAAFIANCLRDEDFEQANLDTGFIETKLDDLVSSDEADDDIWQSAADFIALAETEDHEDLPIGLRLNAPGVLSATLTHKGETRTVSAARAGTESFATGFVDPARAVVFADGQSFVFERQSRGSGAAAAGDGAILAPMPGKVIAVDVAEGDTVTAGQRLMVLEAMKMEHALTAPFDGTVTELAASEGGQVQVEAVLAVVEPKEE*
>MP0780_megahit_187055_201-578
MIEKLLIANRGEIACRIIRTAHDMGIATVAVYSDADARALHVRSADEAVHIGPSPAAESYLVGEKIIAAAKQTGAQAIHPGYGFLSENAAFAQAVIDAGLIWVGPKPSSIEAMGLKDAAKKLMRAA
>MP0780_megahit_187841_373-876
MRRIYQIDGEETECWLSHDGRSMILNTPDGAIPCQLDAAEAPGGYTLRVRGRTYDMRVAVGPDATFVHLNGRTFAIGRVDPAERLAGNDGGAVDDRIVAPMPGVVVSVNAKAGDQVKEGQPLLVIESMKLETSLTAPRDGVIAEIPFAAGDSFGLKATLAQLAPEEE*
>MP0780_megahit_187841_7170-9173
MSFTRVLIANRGEIARRIQRGCRKLGLETVAVFSEADRDAPFVIEADHAVCIGGAAPSESYLNVDAILDAARATGAGAVHPGYGFLSENAGFAAAVEAAGLVFIGPEPGAIAMMGSKIEAKAAAEAAGVPVLPGYRGTDQSDARLLEEARALGTPLLVKASAGGGGRGMRLVTDLADAPEAIASARSEAKGAFGDAAVFLERYAPRARHVEVQVLGDSHGTLLHLGDRDCSLQRNHQKLIEEAPAADLPEDLRDDMRAAAVRLAQSIDYRSAGTVEYLYDPSRGEYYFLEMNTRLQVEHPVTEAITGIDLVEWQLRIARGEPLTLAQTDVRFDGHAIEVRIAAENPAENFRPETGRITLWAPPAGVRLDSGVAAGSVVGHHYDSMLAKLIVHAPDRAGAIRRAVAAIDTFAVGGVGLNLSYQRALLTHADFQALRHHTSGLPEMFPDGWTQPTPDTRDTGLAVMALHLHLAPAGTSPWESLGAWRLTAPAGRRGAASYWTTSLDDPIRISGTPETLVAVLPDGQSLTTKTAAMAADRLSGRVDGVPFTRIAHVERAGDHWRVHLQTPAGMTLTDLRTLEDRHLARASVGASGADLLTAPMPGAVAEVRVAPGDTVAAGDTLVVLEAMKLLQSLPAPVAGVVAEIYCAPGDTVAGHAPLVKLDPEEQT*
>MP0780_megahit_188501_3-1421
SEAAQIGYPVLIKAVAGGGGKGMRLVEQPQDFADALLSCQREAASSFGNDHVLIEKYIQRPRHIEVQIFGDRHGNIVHLFERDCSLQRRHQKVIEEAPAPGMDPDTREALCAAAVRAAKAVDYVGAGTIEFIADASEGLRADRIWFMEMNTRLQVEHPVTEAITGQDLVEWQLRVASGEPLPCTQDQLSITGWAMEARLYAEDPAKGFLPSIGRLDAFDLGESVRIDTGVVRGATISPFYDPMIAKMIAHGDTRDDARVALAQALDRSVVWPLRTNAGFLVKALNHADFAAGDVDTGLIAREGEGLMPSALPGAAALSRAAACVGGAGALAGFRVNAPSRRTARILVEGQSVEADVRASGTMPSQPPLAHFLVTEHGRSWQVTPWRAAGDGAAAGGDGAILAPMPGRIIAVDVTRGDRVMKGQKLVTLEAMKMEHGLTAPFDGTVEDLPHDEGAQVQEGTLLVRILPREDAA*
>MP0780_megahit_189218_61-570
MIRSLLIANRGEIACRIIRTARRLGIRTIAVYSDADAQALHVAMADEAVRIGPAPVRESYLLGDRIIAAARDAGADAIHPGYGFLSENAAFAQAVTDAGLVWIGPDPSSITAMGLKDAAKALMADAGVPVTPGYLGEDQDPDRLASEAAQIGYPVLIKAVAGGGGKGMRL
>MP0780_megahit_189537_8659-10605
MINTLLIANRGEIACRIMRTAQRLGIKTVAVHSDIDQHASHAKLADIAVNLGGTKPADSYLRADRIIQAAKASGAQAIHPGYGFLSENADFARSIEASGLIFVGPPASAIDAMGSKSAAKALMEKAGVPLVPGYHGDDQQLDTFRAASQEIGYPVLLKATAGGGGKGMKVVESERDLADALASAQREAQSSFGDARMLVEKYVLQPRHVEIQVFADQHGNAVYLHERDCSIQRRHQKVVEEAPAPGLSEQLRKAMGEAAVKAAQAIGYVGAGTVEFLLDARGEFFFMEMNTRLQVEHPVTEAITGQDLVAWQLRVAQGEPLPMTQEQIPLHGHAIEVRLYAEDPDQDFLPASGTLTLYREPSTGRGRRVDSGVSEGDSISPFYDPMLAKLVAWGETREQARLELLDMLRNTSVAGVKTNLRFLEKILAHPAFAAQELDTGFIVKHTAQLLPKPAELDSSFWYLAAKAWLLTRPAGDDCPTPPALWQKLPGWRAGLPTQSRLHLRCAELDQVFSSVSLNNASYCPNSELLTIDEGTQKVRYRAVRKGADLYLNWHGVWQQINTYDPIEEAGHAQQSAGGLQAPMNGSVVRVMATVGQQVEAGAPLLVLEAMKMEHSIRAPTNGRVKAVFCGEGDLISEGTMLVEMEESE*
>MP0780_megahit_193154_8957-10804
MNTLLIANRGEIARRVIRTARRLGWRTVAIHSDLDAGALHVREADDAVRVESYLDVDEVVAAARESGAGYVHPGYGFLSERAPFARALAEAGVTLVGPSAEVMDAMGRKDAAREVAVAAGVPVVPSYDLDDDPAGFAYPVLVKAAAGGGGKGMRVVRSAADYAEGFAAAQREARSAFGDDTILVEKYVESGRHIEVQVMGDTHGHVVHLFERDCSTQRRHQKVLEEAPAPAITEEQRAAITGAAVALAAQCGYTGAGTVEFLLDNATGEFYFLEMNTRLQVEHPVTEEVVRVRGQRVDLVELQLRVATGQPLGIDQADVTLEGHAIEARVYAEDSFGGFLPQAGRAGEVRWPGGDRVRVDHSLVSGQQVSTAYDPMLGKVVAGGTDREDARRRLVAALDDTVVLGLTTNTGFLRALADHAAFRDVGHEGGLDTAWLDRVDVATEVPAPSTDEARHLAAWAVHLAESETTGPFASDGFRLGAPPAPVVVPLDEDVVLGRRPRLDPAAHVTPASVEVVLRGQRFRFERGDLAGDHADEHTGDLVAPMPGTVLDVRVEAGGIVEEGQVLGVLEAMKMELALKAPYAGTVTVVDATVGRQVPLGHVLFHVEPTGQEGQE*
>MP0780_megahit_195828_1-1815
MFDTILIANRGEIACRVMETAQAMGVRCVAVYSDADRAAKHVAMADTAVHIGGSAPADSYLRGEVIIQAALDTGAQAIHPGYGFLSENPDFVDAVEAAGLVFIGPSAKAIRAMGLKDAAKALMVEAGVPVVPGYHGADQDDALLAAEADKIGYPVLIKAVAGGGGKGMRLVEAADGFQAALESARSEAKTAFGNADVLVEKFVTKPRHIEVQVFGDGKKAVHLFERDCSLQRRHQKVIEEAPAPGMTPEMREAMGQAAVTAAEAIGYAGAGTIEFIVDGSGGLQTDGFFFMEMNTRLQVEHPVTEAITGVDLVAWQLRVAAGEGLPLRQDELSIHGHAFEARLYAEDVPKGFLPATGTLTHLQFTPACRADSGVRAGDTISPFYDPMIAKVIVHGDTREIALSRLRAALTGCEVAGTVTNLAFLGALAAHEGFAAGDVDTGLIARDIDDLTQAPEVEPRHAALAGMAALSLLDPAEGAGFTLWQPLRRAVGLTWGGEDHLLQVQVVSADHQIWTVDGTEVVAQRIGGRWSVGGQQAAAVSVAEGRVTVFDGYGLVFDVIDPLARAAGGHGDGNLIEAPMPGLVRVVDAKVGQTVTKGDRLAVLEA
>MP0782_megahit_11000_725-811
MFEKILIANRGEIACRIMETAQGMGIKCV
>MP0782_megahit_22744_3-173
NGAAVEAGEALVVMDAMKMEHTIRAPAKGTVTAINCIEGDMVAAGAVLVDFEPEGG*
>MP0782_megahit_31266_1100-1399
LFSDSAPIVYRPVAPDLGNTDDGAGDQHFKAPMNGTVVACPVAVGTHVTKGTVLVVMEAMKMEHNITAPCDGEVTALHCSAGSMIDGGAILLEFIADDV*
>MP0782_megahit_33429_143-652
GRFDGFSLWAPMARRVALRHRGEEQEVRVEVRGPGEIALRVGETDTAARWQGGTWRLDGRAMPAHHAEGQRITVFGRVAQVFDVIDPLERAAEAGSGDVIEAPMPGLVKVLTAEAGQAVTAGQRLAVLEAMKMEHGLVAPRDGIVAEVLVTEGAQVEAGAPLIRLEGEE*
>MP0782_megahit_33719_199-603
MIKKLLIANRGEIACRVIKTAKQLGIQTVAVYSQADCNAMHVNMADEAVLLGPAPSKDSYLKYEAIISHAKNLRVDAIHPGYGFLSENSEFANVCEANNIAFIGPLASSIEAMGSKTRAKEIMAAANVPLVPGYY
>MP0782_megahit_34439_97-1920
MIHKLLIANRGEIACRVMRTAKAMHIPTVAVYSDADSNAMHTAMADEAIAIGPAPATQSYLVQDKIIEAAKASGANAIHPGYGFLSENAGFARRCEAEGIIFVGPPASAIDAMGSKSKAKQIMEQAGVPLVPGYHGDNQDEQTLLNAAREIGFPVMLKAAAGGGGKGMRQVMEEADFDAALAAAKREAKASFGDDTMLVEKFLTQPRHVEIQVFCDSHGNGVYLFERDCSVQRRHQKIIEEAPAPGLSDEVRKQMGESALDAAKAIGYVGAGTVEFLLDVDAFYFMEMNTRLQVEHPVTEYITGEDLVAWQLSVAQGNPLPKSQEQLTCHGHAFEVRVYAEDPDNGFLPSTGTLSHLQFPQVSESVRIDTGFQQGDTVSVHYDPMIAKVITWGKDREEARQRMLACLKDTHVVGVTTNIGYVNRVMQHPAFANAELTTHFIPHHEADLTAPAMPDALLPVMALRLLLSQQSAAHADLSHWRMNHPHKQQLNLECMGKHYALTVTTQPQQFSIEYDGQQWLVNGTWQDGMLQAEVNGYRGQYRMACVDETANQWVLFHGAETRHFAQVHADMGEHDDSHDGGCIAPMNGTIVKLLVDTNTPVKKGTPLL
>MP0782_megahit_40325_2-601
GIVFIGPSAEAIEQMGAKDQAKCVMENAGVLVVPGYKGAEQSPEFLHAEAEKIGYPLMIKAVLGGGGKGMRVVRKQTDFPEALESARNEARNAFGDDRVLLECFVSGPRHIEFQIFGDQHGNVIHLFERDCSLQRRHQKIIEESPSPFLDEKLRSKMANAAVAAAKAVKYTGAGTVEFIVGDDRKFFFMEMNTRLQVEHP
>MP0782_megahit_43841_1-222
GNLIEAPMPGLVKAVFAEAGAAVKEGDRLAILEAMKMEHSLLAARDGVVAEVLAQAGDQVEAGAALVRLEEDA*
>MP0782_megahit_46221_2-730
GDNQDPTFLKGFARKIGYPVLIKASAGGGGKGMRVVETPDDFNAALEGAKREAKAAFGNDHVLIEKYLTQPRHVEVQVFGDTHGNYVYLFERDCSLQRRHQKVVEEAPAPHMPDSLRRKMGEAAVDAAKAVKYVGAGTVEFLLNADESFYFMEMNTRLQVEHPVTEEITDTDLVEWQIRVAGGQALPLSQDELEIEGHAIEVRLYAEDPDQGFLPAAGQVQYLSYPEENENLRIESALFESGD
>MP0782_megahit_47464_2-640
GEPLGYGQDDITFTGHAIEARLYAEDPSKGFLPSTGPLHHLDLGHEGRIETGVEEGDEISPHYDPMVAKLVAWGETRDDAIDQLIEMTDGVEIWPVRTNAAFLGNALGEDDFADAVLDTGFIEAKGDALLADPDPDDAIRAAAADIALLAAGVTEQPMAGFRLNRPLRLTVALGQGGEFTTVDPAEAAPFESLPGFADDERVVVYADGQAHEF
>MP0782_megahit_57495_1-570
LSTPLNSEFVRIDTGIAQGDEISPFYDPMIAKLIVHDDNREQALSRLRQALEQFHLAGFSTNIGFLHNLASHPTFAQGAPSTHFIAEQGDALVSVDSAALEKAQLIAAFAYLESLSAKKETQQSANPWQQLSGFTLNAPQKVDVPFTDLAISAVKTKTGYVVTHNDKSFDIAGFVNQNVCNVFINGEKFT
>MP0782_megahit_62400_3-227
AESTLTAPMNGTVVALLVEPGKAVEKGMPLMVMEAMKMEHTMTAPADGSVETFHFQAGETVSQGAILLDFAPSE*
>MP0782_megahit_62513_2-853
ITGLDLVEWQLRVAAGEKLPLDQDDIVCNGHAFEVRLYAEDPATGFLPQSGKVEHFSAPEDVRLDTAVEAGDAVTIHYDPMVAKLIVHGKDRDEALEKMRVALAGTVIGGLNTNQEFLSHVFVQKDFAKGDVDTGFIARFESELIPEDYGQPQADDVGVAVMLDSGRKVMCPDPWNAADNWRAHGDAIRRMSFSARGQRYDITLNYGLGSIDMAFDGKSYKINDSLLDAAVFASHKGNYTINRGGRVVTLSRFDHSEGAGEAGAGRITTPMPGKIIDVMVQLGD
>MP0782_megahit_65030_692-1267
MNYQNYHKLLIANRGEIACRVIRSAHDMGISCVAVYVEADADSLFVKMADEAIKLSDSYLNSKEIIQAALDTGAEAIHPGYGFLSENAKFCRAVLKAGLLWVGPSARVIASMGDKLKAKDLAEKSGVPTLPMTTNPKKVKDIGYPLLIKAAAGGGGKGMRIVKSAKDLNESIKAAQREAKSGFGDDRIFIEK
>MP0782_megahit_70205_1-1341
PADAIRAMGSKSAAKQIMQQAGVPLVPGYHGDDQHEAVLRKAADEMGYPVLLKAAAGGGGKGMRQVWHADEFSAALAAAKREGMASFNDDAMLVEKYLTQPRHVEFQVFCDQHGNGVYLFERDCSLQRRHQKVIEEAPAPGMTTALREQMGEAALKAAQAINYEGAGTVEFLLDEDGSFYFMEMNTRLQVEHPVTEMITGEDLVHWQLQVAEGKPLPKKQHELTLTGHAFEARIYAEDPDNGFLPATGLLSTLSPPHESQHVRVDTGVQQGDEVSVFYDPMIAKLIVHDENRESALRRLAIALRQYQIAGVTTNTDYLHRLATHPAFVEAKLSTTFIDKYADNLTAETEVSDFVLAVMAVSTLLTESNHPASPWQANSWRMNSGKTQQVTLAIHEKHNVVSVTWPSARQPQWHIHVGDQRIELEAQWQQGQLVVSHNAVQRCFTVAK
>MP0782_megahit_71357_2-733
AIQAMGSKSAAKRIMEDAGVPLVPGYHGDDQTPATLKKAADDMGYPVLLKAAAGGGGKGMRQVWHEDEFYPALQAAKRESMASFGDDHMLVEKYLTRPRHVEIQVFCDIFGQGVYLFERDCSVQRRHQKIIEEAPAPNMPEGVREQMGEAALKAASAIHYVGAGTVEFLLDDDGAFYFMEMNTRLQVEHPVTEMITGEDLVAWQLQVADKKPLPKTQAELKCQGHAFEARIYAEDADNDFLPST
>MP0782_megahit_71709_112-1080
HLALLKPPATNAFIRVDTGVTQGDDVSVYYDPMIAKLVVWGENRELALSRLYQALGDYHISGVTTNISFLRKVANSQAFKQAELTTTFIEKFADQLTFDESESRGLPLPAMALYVLLDRASDEKMGRHVSERDHTSPWQQLGTWRANSTYEETLSLEVNNHTIRVEVQHIKRLSVTEPRQWRIKLPEQEVVVSGSLNGNTLQATIGEVKSAFTVVKHNSQFSLLNAGICTNFQLMPPDLGLDGNDSKDTNTTAPMNGTIVAHLVPPEEHAKRGAPLLIMEAMKMEHTITAPSDGKVDEYYYAVGELVDGGAALFAFTPHTTD*
>MP0782_megahit_72432_1-591
TREEICAAAVRAAKAVDYEGAGTIEFIADASEGLRADRIFFMEMNTRLQVEHPVTELVTGIDLVEWQLRVAAGEALPKAQEDLSISGHAFEARLYAEDVPKGFLPATGTLTHLSFTPQTRADSGVRAGDTISPFYDPMIAKVIVHGPTRDVALSRLRAALKGCEVGGTVTNLAFLGALAGHEGFAKGDVDTGLIARD
>MP0782_megahit_72808_3-596
ARALAEAGITLVGPTAEVMDAMGRKDAARDIAVAAGVPVVPSYDLADDPATFAYPVLVKAAAGGGGKGMRVVRSAAEYAEALGAARREASSSFGDDTMLIEKYVESGRHVEVQVMGDTHGHVVHLFERDCSTQRRHQKVLEEAPAPTISEEQRSAITASAVALAAQVGYTGAGTVEFLLDNDSGEFYFLEMNTRLQVE
>MP0782_megahit_74006_3-1802
ADARAKHVREADEAIHIGPSPAPESYLKVEAILAAAKATGADAIHPGYGFLSENADFAEAVEKAGLIWVGPSAKAIRSMGPKDEAKRIAEEAGVPVLPGYRGEGQELETLARAAKDVGFPLLIKAVAGGGGRGIRLVSKAGELKAELESAVREAESSFGDGRVMLEKLVEQPRHIEVQVFGDAHGNVVHLYERDCSLQRRRQKVIEEAPAPGMPDDVRAAMTDAAVKLAQAVGYQGAGTVEFIVDGSKPLGVDTFWFLEMNTRLQVEHPVTEMITGQDLVAWQLLVASGEEIPLAQDEIPLMGHAIEARICAEDPADGFRPGAGLILEFGLLQPIDGETIRWDAGFETGDRVPSNYDSMIAKLIVHGEDRDAAVDLLTETLSHTQLSGVPANTGFLRRCAQSDAFRDGTHHVNWIAEQGDALTQPPAAHQHASVLAVCDIELDDSAAVTPWGIRDGFRANGAPVRKAAVAVGADVDWFDPSEHDVDPDAPLPFVTDISPRRYAVTTGGDNVLVEVPDYDADVEAVLGGDSVSAPMPGKLLAVHVKPGDTVTKGDPVAVMEAMKMEHTLPAPRDGVVESVEAAAGDQVAEGDVLVHLEAE*
>MP0782_megahit_74301_490-705
LSPMPGRIIAVDVTAGQSVTKGQRLVTLEAMKMEHSLTAPFDGVVADLTATPEAQVPEGTLLVRIEPQGEQ*
>MP0782_megahit_85796_2-928
DMGIATVAVYSDADAKALHVRQADEAVHIGPSPAAESYLVGEKIIAAAKDTGADAIHPGYGFLSENAGFAQAVIDAGLIWVGPKPSSIDAMGLKDAAKKLMREAGVPVTPGYDGEDQSPERLKAEADAIGYPVLIKAVAGGGGKGMRKVDDAAQFEEMLQSCKREAKASFSNDEVLLEKWITSPRHIEVQVFGDSHGNVVHLFERDCSLQRRHQKVIEEAPAPGMDEETREELCAAAVRAAKAVDYEGAGTIEFIADASEGLRADRIFFMEMNTRLQVEHPVTEEITGVDLVEWQLRVASGEAIPMAQE
>MP0782_megahit_91430_384-821
MIQKLLIANRGEIACRIIRTARAMGVATVAVYSDADARALHVRQADEAVHIGPSPAAESYLVGDKIIAAAKQTGADAIHPGYGFLSENAGFAQAVIDAGLIWVGPKPSSIEAMGLKDAAKTLMMAAGVPVTPGYLGTDQSVERLKK
>MP0782_megahit_91604_3-131
MIEKLLIANRGEIACRIIRTAREMGIATVAVYSDADAKALHVR
>MP0782_megahit_91637_3-665
RGIDYIGAGTIEFILSSDNKYYFLEMNTRLQVEHPVTEMVTGFDLVKLQIQAAQGEAFPFTQKDIKQTGHSFECRVYAEDPDNDFLPTNGRIKTIGSSKVARLDSGFRDGNNISTNYDPMLAKVIVHASSRTKALAKMINALNEITFSGVKTNRDYMKRVLRHEKFINGDFHTHFLTEFKDELAPRDFSDYENAKIIATLILKDKKVNNSWNKLFNFRNV*
>MP0782_megahit_91637_665-1105
MKATINSKEIQFKVVSISNKDILISIDDREYFFNKDELDFNIELFNEDSYQVFDGDLEAYIKLHPKVVGAANATAAEGSLVSPMPGKIFKILKEAGQEVEKGETILIMEAMKMEHSIKATSSGVVKKIFFKEGEQVTGGSLLCELE*
>MP0782_megahit_91781_2-547
PAGAPPSGPWHADGWRMGADPAPDTVTLDGTSLVVDRHRGRVDDHEVRTVSVADHTVHLIVDGHAEHAVLDVRSGDVEVAHRGQRWAWQRPDPFADHGPEVGDGSLVAPMPGTVLDVRVEQGQRVAEGDVLGVLEAMKMELALTAPFDGTVTTVDAETGRQVPLGHVLFHVEPTAQEEGPA*
>MP0782_megahit_92421_1-432
AIGFRLNAAPRVATTLFYKGESRTIAVTGERDAAHATGFVEDARTVVFADGQSFEFALESRGSGAAAAGDGAILAPMPGKVIAVDVAEGDTVTAGQRLMVLEAMKMEHALTAPFDGTVTELAATEGGQVQVEAVLCVVEPSDQ*
>MP0782_megahit_97726_737-2737
MINKLLIANRGEIACRVIKTAIAQGIKTVAVYSDADRNALHVKMADEAIYLGPSPSKESYLKSHVIIEKAKQLGVDAIHPGYGFLSENAEFAKLCAKNDIIFVGPPASAIEAMGSKSAAKHIMEKAGVPLVPGYHGDDQDESVLKAAADDMGYPVLLKAAAGGGGKGMRQVWSEKDFSQALNAAKRESMASFGDDHMLVEKYLTRPRHVEIQVFCDTHGNGVYLFERDCSVQRRHQKIIEEAPAPNMSAHVREKMGEAAILAAKAINYVGAGTVEFLLDEDDSFYFMEMNTRLQVEHPVTEMITREDLVLWQLIIAEGKPLPKAQNALTLTGHAFEARIYAEDPKNEFLPSTGTLRLLHAPEENDVVRVDTGVEQGDEVSVFYDPMIAKLVVWGENREVALKHLTSALGEYYIDGVSTNIDFLKRVASHPSFVSAELTTTFVEKHHDTLFSETINQDTQHDFPAMALLSILTRSQSPRTLSVWSTAGAWRVNSQHSETLTLISDNKETQVEVKHHFDDSHGYWKVTADGQSFEASGVIIDQTLNATIDGHKRTFSFSQDGEQFTLFNKDTHVKYVVKTASLGDVNSTDDQANFNAPMNGTIVTHLVSKGQAVKKGEPILIMEAMKMEHSIIAPHDGKVEEFYFNPGELVDGGATLLAFSSKDLAEA*
>MP0782_megahit_100627_2-508
EIQIFGFGEKKAVHFFERDCSIQRRFQKIIEESPAPKIEPTIINKMAESAVSFATNQKYEGAGTIEFIYDIDEKKFYFLEMNTRIQVEHPVTEAITNSDLVEMQIKFALGLDLDLIEQNNINRTGHAIECRLYAEDPSKNFLPSPGKISKLKIPNTGLANIRLDIGVDE
>MP0782_megahit_100720_284-709
MFDTILIANRGEIACRVMETAQAMGVRCVAVYSDADAGAKHVAMADAAVHIGGSAPAESYLKGDVIIQAALDTGAQAIHPGYGFLSENPDFVEAVAAAGLTFIGPSAKAIRAMGLKDAAKALMVEAGVPVVPGYHGADQDDA
>MP0782_megahit_103184_1-591
GDYPNTLRRAYRALCEFRLEGAASNLHLLQNLLQHPQVQSNAVSTAFIEAEAASLTAAHASAHPHRFFQSSTSSAAASSTQTDAPAGTEPLNAPVQGVLVSLDVQVGDSVAVGQQVAIMEAMKMEFVVKATQSGIVRALAANAGDSLFEGSALLYLEPAEVAGNAQQDEESVAIDHIRADLQEVLERRAELTDERRP
>MP0782_megahit_105974_792-899
MISKVLIANRGEIALRVIKTCKALGIKTVAVYSDED
>MP0782_megahit_107980_3-1556
MIAKLLIANRGEIACRIIRTARAMGIATVAVYSDADARALHVRQADEAVHIGPSPAAESYLVGEKIIAAAKQTGAEAIHPGYGFLSENAGFAQAVIDAGLIWVGPKPSSIEAMGLKDAAKTLMMEAGVPVTPGYLGADQSAERLKKEADAIGYPVLIKAVAGGGGKGMRKVDKAEDFEADLQSCRREAKASFSNDEVLLEKWITSPRHIEVQVFGDSHGNVVHLFERDCSLQRRHQKVIEEAPAPGMDEATREEICAAAVRAAKSVDYEGAGTIEFIADASEGLRADRIFFMEMNTRLQVEHPVTEEITGVDLVEWQLRVASGEPIPLKQDELRIDGHAIEARLYAEDPASGFLPSTGPLDHFDLGSTGRIETGVAEGDMISPHYDPMVAKLVVWEETRDRAIETLADIAESVEVWPVKTNAAFLANALLEDDFGEAELDTGFIERKLDRLVGDDAPDDAIWQAAADFTLLDALEETAPAAIGFRLNAAPRVATTLCYKGESRTIAVTGERDAAHATG
>MP0782_megahit_108779_5262-6500
MKIKTLLIANRGEIACRIARTARASGITPVGVHSEADANALHVREIGQSVCIGAGPASESYLKIDAVIAAAQSVGADAIHPGYGFLAENPDFARAVEAAGMIFMGPMPKTLERFGDKASAKEAAVAASVPVISGAEGARSDPEQIAEEVRQMGLPVLLKAVGGGGGRGQRLVTDETTLVEDIEGALREAKSTFGSEGLLLERFLPEARHVEVQIAGDGKGHVVHLFERDCTLQRRHQKVIEEAPAWGLPRTLLDDIARDAVRLGETLDYRGLGTVEFLVAGDEYFFLEVNPRIQVEHPVTEAITGLDLVALHLRIAEGAGLGLVQDDLTINGHAVEARLYAEDPAMQFAPSTGTLTTLSLPSGLRIDSGVEEGDAVTPYYDPMIAKLIVHAPDRETALARLATALDHVAVEGV
>MP0782_megahit_109849_6921-8912
MFEKILIANRGEIACRVIRTAKKLGIATVAVYSDADANAQHVKLADEAIYIGQSPATQSYLQVDRIIQAAIDTGSQAIHPGYGFLSENDQFALACQQHNICFIGPPVEAILAMGLKATSKALMEKAGVPLTPGYHGTNQDAEFLKQQADRIGYPVLIKASAGGGGKGMSLVERSEDFLHALASCKREAKSSFGNDDVLIERYVIQPRHIEVQVFGDTHGNYVHLFERDCSVQRRHQKVLEEAPAPQMPSEKLDAMRQAAIDAARAVDYVGAGTVEFIVEQDGTAYFMEMNTRLQVEHPVTEMITGEDLVEWQLRVAYGEPLPKLQDELQIHGHALEARIYAEEPEKGFLPAIGKIDYLRYPPQNQYVRVDSGIVEGDEITTFYDPMIAKLIVWGKNREAALIQMQHALSQFHVDGLGNNIAFLEKIVRCDSFKQAKLDTNLIQREEQFLFSPANIKPEFIVATAFIEFLNQMQNNKSAQKQLWLAQPLWRSNVAYQHSIKLNYLDNSIQIKFSAAEQGFNAEFNGQHYQITGELLDANTAKILINGNQHKLAFNQSQQGITLFHSGQSYKFAYIRQNFNQTEGQNEQGHLKAPMPGVVTQLLVGANHTVKKDDVLLTLEAMKMEYTIRAPKDGIILDAYFQVGDQVKAGDELVEFQPDQEEVA*
>MP0782_megahit_109916_503-643
LMVLEAMKMEHALTAPFDGTVTELSAATGGQVQVEAVLAVVAPVEE*
>MP0782_megahit_110581_1179-1607
QWQLTIGNSTLTASLQPLEGDAVAVTLNGHRRRLQAYKDGHVVVMAEPSGETRLFWRRIDAIDHGHHETESTLTAPMNGTVVALLVEPGAQVEKGMPLMVMEAMKMEHTMTAPADGSVETFHFQAGDTVSQGAVLLDFAPSE*
>MP0782_megahit_111036_4126-5988
MLASLLIANRGEIACRIIRTARRLGIRTVAVYSDADAQALHVAMADDAVRIGPAPVRESYLLGDRIIAAARDMGAQAIHPGYGFLSENAQFAQAVIDAGLIWVGPDPASITAMGLKDAAKALMADAGVPVTPGYLGDNQDPDHLADQAAAIGYPVLIKAVAGGGGKGMRLVERPADFADALLSCQREAAASFGNAHVLIEKYIERPRHIEVQVFGDRHGNIVHLFERDCSLQRRHQKVIEEAPAPGMDAATRDALCAAAVRSARAVDYVGAGTIEFIADASEGLRADRIWFMEMNTRLQVEHPVTEAITGQDLVEWQLRVASGEPLPLAQADLSITGWAMEARLYAEDPAKGFLPSIGRLDAFDLGDSVRVDTGVGQGASISPFYDPMIAKLIAHGDSRDAARTALAAALDRSVVWPLRTNAGFLVRALRHADFAAGDIDTGLIAREGEALMPATLPSEPTLAQAAARIGGAGALAGFRLNAAPQRQARVLVDGQPVDVAIDAPLAPAAGAIGPAPLARTLVTEQGRSWQVTPWRAATSGATAAGDGAILAPMPGRIIAVSVAPGDKVTKGQKLVTLEAMKMEHGLTAPFDGIVEDMPHDEGAQVQEGMLLARIVAEDAA*
>MP0782_megahit_117682_424-1272
MINKLLIANRGEIACRVIKTANTQGIKTVAVYSDADKNALHVQMADEAVYLGPSPSKKSYLRGELIIEKAKELGVDAIHPGYGFLSENAEFANLCAKNNIIFVGPPASAIEAMGSKSAAKHIMEKAGVPLVPGYHGDDQSEAVLKGAADEMGYPVLLKAAAGGGGKGMRQVWSEKEFSQALNAAKRESMASFGDDHMLVEKYLTRPRHVEIQVFCDTHGNGVYLFERDCSVQRRHQKIIEEAPAPNMSQSVREKMGEAAILAAKAINYVGAGTVEFLLDEDDS
>MP0782_megahit_118661_151-1326
RRHQKVIEEAPAPGMDEATRQEICAAAVRAAKAVDYEGAGTIEFIADASEGLRADRIFFMEMNTRLQVEHPVTEEITGVDLVEWQLRVAAGEPIPLQQEDLAITGHAIEARLYAEDPSSGFLPSTGPLDHFDLGSEGRIETGVAEGDMISPHYDPMVAKLVVWEKTRADAIEALADIAESVEVWPVKTNAAFLANALLEDDFVEAQLDTGFIERKLDRLVGDDAPDDAIWQAAADFTVLDAIEENAPRPIGFRLNADPRVAATLFHKGESRTVDVIGERGAAHATGFVEDARTVVFADGQGFEFALESRGSGAAAAGSGAILAPMPGKVIAVDVAKGDRVTAGQRLMVLEAMKMEHALTAPFDGTVTELTATEGGQVQVEAVLCVVEPAEE*
>MP0782_megahit_124197_1816-2667
MIAKIVTYGESRDEALLYMTEALSQIRITGLKTNLNFLQNIIMHPAFHAAELTTRFIDSHISDLICAEAKPDKVAFDLAAIAAARYGVENRRVPEQPLTSPWDDTSGWRIQGLAPTSVKLEWSDESFVMDVLMHPGESYSVISNLEDDEEDTVLFYRFLPAQDSRTFDVEVEGAEMNVTIVCSDEDIHVLYNGLQRTFKWNNPLRNTRKLEGAAGQLTAPMPGKVVSVKVSPGDKVRKGAPLVILEAMKMEHTITAPQDGTIKAVNANQGDQVNEKLELVSFE*
>MP0782_megahit_124344_2-748
MEARLYAEDPAKGFLPSIGRLDAFDLGESVRIDTGVVRGATISPFYDPMIAKMIAHGDTRDDARVALAQALDRSVVWPLRTNAGFLVKALNHADFAAGDVDTGLIAREGEGLMPSALPGAAALSRAAACVGGAGALAGFRVNAPSRRTARILVEGQSVEADVRASGTMPSQPPLAHFLVTEHGRSWQVTPWRAAGDGAAAGGDGAILAPMPGRIIAVDVTRGDRVMKGQKLVTLEAMKMEHGLTAPFDG
>MP0782_megahit_125953_3-320
MIEKLLIANRGEIACRIIRTAHDMGIATVAVYSDADARALHVRSADEAVHIGPSPATESYLVGEKIIAAAKQTGADAIHPGYGFLSENAAFAQAVIDAGLIWVGPK
>MP0782_megahit_128877_17062-17556
MRYYVINSEGREVSFDIGRAKKMKGAVVAFNVESENLSKEYYLKQLAGKNYLSEDKVNWKKTPALSNASNIVNVNDAMKIYRGFKPSGLSNADAGSLVTDMPGKVVKIMTAEGAVVNQGDTLLILEAMKMENEIKAGMDGVVKAVHIKEGQALESGYLMIEIEE*
>MP0782_megahit_131067_211-1245
QKPEHSTFVIDKNGADVRIDDGVREGDVISPFYDSMIAKLIVHAPTREQALARLDRALAQTRIVGLPNNVAFLRYILNTDSFSTANLDTALIEREQDKLFDQHPLGLSTLVVTAITQQLASEAVLQKIDNDPFSKPTGFRAYSDYTRSFSLIYNEQSYIACISNWHNASCFDNKKGSENLSSFALVIGKEIANTQDDSNINVAAQTETVYEGQVSYDSSDAHNHTLWLEDARISAQSWVNNETVYVFTDSGRDEITLIDVMAHVGEDTAAVGSLKSPMPGQVVAFKVAIGDTVKKGEPLAVIEAMKIEHTITAPTDGVVAELLFAAGDLVADGDELLRIDSESE*
>MP0782_megahit_134554_1-1362
MTFTPTKFDTLLVANRGEIACRVMRTARRMGLKTVAVYSDADATSRHVREADEAVRLGPAAARESYLNVDAVIEAAQRTGTGAIHPGYGFLSENGTFVKALEQAGITFVGPPASAIAAMGDKSAAKARMANAGVPLVPGYHGDDQGDALLRSEADKIGYPVMLKASAGGGGKGMRVVESGEGFQAALDGCRRESKAAFGDDRMLIEKYLVQPRHVEVQVFCDRYGNGVYLFERDCSVQRRHQKVIEEAPAPGMTTELRAAMGDAAVRAAQEIGYVGAGTVEFLLDSSPGQDGAFYFMEMNTRLQVEHPVTEMITGQDLVEWQLRVAMGEPLPCRQDELTITGHSFEARIYAEDPEQDFLPATGLLTRFALDLEGAGLGADQVRLDSGVESGDTVSMHYDPMLAKLIVHGVDRDAALATLNRALAALDVQGVVTNRAFLQRLANHPGFKNVELDT
>MP0782_megahit_135671_1-525
ADEAVHIGPSPAAESYLVGEKIIAAAKQTGAEAIHPGYGFLSENADFAQAVKDAGLIWVGAPPSSIRAMGLKDAAKKLMREAGVPVTPGYDGDDQATERLKQEADAIGYPVLIKAVAGGGGKGMRKVDAEGDFLSSLESCRREAKASFGNDDVILEKWITSPRHIEVQVFGDSHG
>MP0782_megahit_135731_2-859
MIQKLLIANRGEIACRIIRTARDMGIATVAVYSDADAKALHVRQADEAVHIGPSPAAESYLVGEKIIAAAKDTGADAIHPGYGFLSENAGFAQAVIDAGLIWVGPKPSSIDAMGLKDAAKKLMREAGVPVTPGYDGEDQSPERLKAEADAIGYPVLIKAVAGGGGKGMRKVDDAAQFEEMLQSCKREAKASFSNDEVLLEKWITSPRHIEVQVFGDSHGNVVHLFERDCSLQRRHQKVIEEAPAPGMDEVTREELCAAAVRAAKAVDYEGAGTIEFIADASEGLRA
>MP0782_megahit_138227_2-277
MMETHMHTLLVANRGEIARRVLATARRLGWRTVALHTDLDAGALHVTEADVAVRIGSYLDIDEVVAAARDTGAGFVHPGYGFLSERAPFARA
>MP0782_megahit_139930_3-671
IIFVGPPASAIEAMGSKSAAKHIMEKAGVPLVPGYHGDDQSEAVLKGAADDMGYPVLLKAAAGGGGKGMRQVWSEKEFSQALNAAKRESMASFGDDHMLVEKYLTRPRHVEIQVFCDTHGNGVYLFERDCSVQRRHQKIIEEAPAPNMSQSVRKKMGEAAILAAKAINYVGAGTVEFLLDEDDSFYFMEMNTRLQVEHPVTEMITREDLVHWQLTIAEGKPLP
>MP0782_megahit_141031_3-1118
EEICAAAVRAAKAVDYEGAGTIEFIADASEGLRATHIFFMEMNTRLQVEHPVTEEITGVDLVEWQLRVAAGEPIPLKQDQLFIDGHAIEARLYAEDPSSGFLPSTGPLDHFDVGLRGRIETGVEEGDQISPFYDPMVAKLVAWGETRDDAIEQLAEIADGVEIWPVRTNAAFIANCLRDEDFEDANLDTGFIERKIDDLVESDEPYEAIWQTAADFVVLAETEAHEDQPAGFRLNAPGRLTTSLSFKGDSRVVAAAEGPAFEAATGFVDPDRVVVFADGMSFAFDRGSRGSGAAAAGDGAILAPMPGKVIALDVAEGDSVTAGQRLMVLEAMKMEHSLTAPFDGTVTQLSASEGGQVQVEAVLCVVEPDAD*
>MP0782_megahit_141873_6375-6878
MQRIFQIDGEETDCWLGHDGSRFVLNTPTGAVACQLDPTGLPGGYKLRAKGVVRELRLAVGPEATFVHMDGRTYEVGRVDPAERLAGSDGGASDDRLVAPMPGVVVSIAVKPGDAVEEGQPLLVIESMKLETTLTAPRDGVVAEMPFAEGDSFGLKDILAQLAPEEE*
>MP0782_megahit_141873_14706-16721
MAGEMSFTRVLIANRGEIARRIQRGCRKLGLESVAVFSDADRDAPFVAEANHAVCIGGAAPSDSYLNVEAILEAARATGAGAVHPGYGFLSENAGFAAAVEAAGLVFIGPEPDAIARMGSKIEAKAAAEAAGVPVLPGYRGEDQSDARLLQEAEALGTPFLVKASAGGGGRGMRLVSDLGDAPEAIASARAEAQSAFGDPAVFLERYAPCARHVEVQVLGDTHGTVLHLGDRDCSLQRNHQKLIEEAPAADLPEAVRDRMRAAAVRLAQAIGYRSAGTVEYLYDPGRGEYYFLEMNTRLQVEHPVTEAITGIDLVEWQLRIARGEPLALTQGDVQFDGHAIEIRIAAENPAENFHPETGEITLWAPPADVRLETGVECGSVVGHHYDSMIAKLIVHAPDRAGAIRRAITAIDAFAVGGVGLNLAYQRALLAHPDFAAFRHHTSGLPEMFPGGWTEPSADPRDMAFAAMALHLRLVPAGASPWESLGSWRLTAPARQSGAAFYWDTTKDEPIRMNGSGSGLTAIQPDGQTITIESAALTGCRLSGRIDGVPFSRIAYVVRASSHWRVHLQTPAGMTATDLRTLEDQHLQRATGRSGVADLLSAPMPGAVAEVRVALGDRVKAGDTLVVLEAMKLLQSLPAPVAGVVTEIYCAPGDTVAGHAPLIKLDPEENT*
>MP0782_megahit_145160_1203-1832
VNIPVMALLSLLNRKVSRSDKTPSVWSTAGAWRANANHTETLTLLCNQEEVHVGVKHQRHGTEDAWELSVGDNSYNVKGKLVDSALHATINGYKSTFTYSDNDGVFTLFNKDTHAKFSLISASLGDDNDDNGDANFSAPMNGTIVAHLVEKGVLVKKGEPILVMEAMKMEHSIIAPHDGAVEEFFFNPGELVDGGATLLAFSTKEAAEV*
>MP0782_megahit_146171_2-853
FGDSHGNVVHLFERDCSLQRRHQKVIEEAPAPGMDEATREEICAAAVRAAKAVDYEGAGTIEFIADASEGLRADRIFFMEMNTRLQVEHPVTEEITGVDLVEWQLRVASGEPIPLAQDALYIDGHAIEARLYAEDPNGGFLPSTGALDHFDLGTEGRIETGVEEGDLISPFYDPMVAKLVVWGETRDEAIDQLAGIAEGVEIWPVKTNAAFIANCLRDEEFENANLDTGFIETKLDSLVSSDEADDGIWQNAADFIALAELEEHDDLPMGFRLNAPGVLATTLL
>MP0782_megahit_146419_576-830
MNTLLIANRGEIARRVIRTARRLGWRTVAIHSDLDAGALHVREADDAVRVESYLDVDEVVAAAREAGAGFVHPGYGFLSERAPFA
>MP0782_megahit_146698_224-748
MAMIRSLLIANRGEIACRIIRTARRLGIRTIAVYSDADAQALHVAMADEAVRIGPAPVRESYLLGDRIIAAARDAGADAIHPGYGFLSENAAFAQAVMDAGLVWIGPDPSSITAMGLKDAAKALMADAGVPVTPGYLGEDQDPDRLASEAAQIGYPVLIKAVAGGGGKGMRLVER
>MP0782_megahit_147285_532-1362
MFSKILIANRGEIACRVAATAKRLGVSTVAVYSDADREAKHVPVCDEAIYLGGSAPKDSYLKGDAIIAIAKQTGAEAIHPGYGFLSENADFAQACQDAGLVFIGPSAEAIRAMGGKSESKRLMEAAGVPLIPGYHGDNQDAQFLQQQADDIGYPVLIKASAGGGGKGMRIVEQSSDFVDLLDSCRREAITSFGNDQVLIEKYALKPRHIEIQVFGDTHGNYVHLFERDCSVQRRHQKVLEEAPAPGVDRAMREAMGTAAIEAARAVNYVGAGTVEFI
>MP0782_megahit_148573_1096-1917
PSSGFLPSTGPLDWLDLGVEGRIETGVEEGDEISPHYDPMIAKLVAWGEDRDDAIDTLVEMAETAEVWPVRTNAAFIANALSDNDFIAERLDTGFIAEKGDALIPSGEPDDAVLRGAARIAMVANDDQPEELAGFRLNRAPHHAVALSHRGKTHLVELDDTPFEPSLTGFAEGGRIVVFDNGQAFGFETETRGSGAASAADGAILAPMPGKVIAVDVKEGDTVTAGQRLMVLEAMKMEHAMTAPFDGTVTELNASEGGQVQVETVLAVVEPEA*
>MP0782_megahit_148683_1-756
AFLTALARNHEFERMQVHTRWIDGRLDELTQATALTRPDLWKATAAILFVTQSRSDTNANPWTNRDAFTGWRLGLGGDAMEAGQRVTLTDSDEVSEELRVSPVKPGARYTVYSENGEALTLSAREITPGRWRLNEGDTVHLIEARLHAGVIELDTPEGRLVFRPAAPLAFAGGDAAADRAVTSPLTGMIVEIKVSDGQSVAEGDVVAVMESMKLEISIRAAAAGIASHISVSNGDMVDRGQVIAEILPSEE*
>MP0782_megahit_149230_232-726
GIWQNAADFIALAELEEHDDLPMGFRLNAPGVLATTLLHKGQSRTVAAASSLNELDGTGFVDPARAVVFADGQAFAFERQSRGSGAAAAGDGAIVAPMPGKVIAVDVAEGDAVTAGQRLMVLEAMKMEHALTAPFDGTVTELSASEGAQVQVEAVLCVVEPVEE*
>MP0782_megahit_149631_10977-13103
MFSKILIANRGEIACRVAATAKRMGVRTVAVYSDADRYAKHVAVCDEAVYLGGSAPKDSYLKGDALIAIAKDRGAEAIHPGYGFLSENADFAEACQNAGLVFIGPSANAINAMGGKSESKRLMEAAGVPLIPGYHGDNQDSDFLKAQADAIGYPVLIKASAGGGGKGMRIVEDSNSFDDLLASCRREAITSFGDDQVLIEKYALKPRHIEIQVFGDSHGNYVHLFERDCSVQRRHQKVLEEAPAPDVDESMRAAMGNAAIDAARAVDYVGAGTVEFIVEQRETGMSFYFMEMNTRLQVEHPVSEAITGVDLVEWQLLVAAGQKLPKTQNELSINGHAIEARICAENPDNNFLPATGTLFTYQKPEHSTFTINKNGNDVRIDDGVREGDVISPFYDSMIAKLIVHAPTRAQALAKMDQALALTRIVGLPNNVAFLRYVINTNSFSQANLDTALIEREADELFNQHPLELSTLVTTAIVQQLASEKDTVRNNANDPFSQLSAFRAYTDYTRTFNLIYNEENYLAHISNWHNANNAARQNNAGQKNTDSTDHFSLTIEHDTSGASSSEKSDEALYNAQVSYHSDDAHNHTLWLDDTRIKAQSWTHNETVYVFTDRGRDQIELIDAMAYAGEDSAAAGSLKSPMPGQVIAFKVAVGDSVKQGEPLAVIEAMKIEHTITAPTDGVVVELLFAAGDLVADGDELLRIDSETSEA*
>MP0782_megahit_150310_685-819
VLEAMKMEHALTAPFDGTVTELSASEGAQVQVEAVLCIVEPVEE*
>MP0782_megahit_150964_2-784
MKIKKILIANRGEIALRVIKTCKDMGIKTVTIYSEEDKELPHSYKSDEAISLGEGTLADTYLNIDKIIEIAKRTDCDAIHPGYGFLSENTQFAQALSSKDIIFIGPSVNAIELMGDKKTSKVKMEEIGVPLIPGYHGEDQTPDVLEKEADKIGYPVLIKATAGGGGKGMKIVNEKSDFISSLESAKREASNAFGNDKVLLEKYIVNPRHIEVQLVSDGQGNHFHFFERECSIQRRYQKVIEETPSVALDDKLREDICNSAL
>MP0782_megahit_156148_20-1936
ANRGEIACRIMRTARELGIATVAVHSDTDRDALHVRSADQAVNLGGARPSESYLRGEAIIAAAKATGAQAIHPGYGFLSENADFARAVDAAGLIFVGPPASAIDAMGSKSAAKALMDAAGVPLVPGYHGADQALETFRAEAAKIGYPVLLKAAAGGGGKGMKVVESEAQLSEALSSAQREAQAAFGDARMLVEKYVLQPRHVEIQVFADQQGNAVYLAERDCSIQRRHQKVVEEAPAPGLSPELRRAMGEAAVTAARAIGYVGAGTVEFLLDARGEFFFMEMNTRLQVEHPVTELITGQDLVAWQLRVAQGQPLPLSQEQIVLHGHAIEVRLYAEDPEQDFLPASGELTLYREPAAGVGRRVDSGVVEGDRVSPFYDPMLSKLIAWGEDRETARRRLLAMLAEQQLGGVHSNLAFLRRVLAHPAFAAAELDTGFIGRHADALLPAPAPLPDAFWALAARAWLLTAPTAARADDPHSPWAAGCGLRLGLACEQRLHLRCGEAEARALPAAGVSLLGDQLLVDGRRHAVQRRGQWLFVEWDGQLQRVTQVDPISEVEAQQHGHGGLTAPMNGSVVRVLVEPGQQVAAGELLVVVEAMKMEHSIRAAEAGEVTAIHCAEGDLVEEGRVLVALQPLAEEATA*
>MP0782_megahit_156272_1-630
FIDGHAIEARLYAEDPAGGFLPSTGALDHFDLGVEGRIETGVEEGDRISPFYDPMVAKLVVWGETRGDAIDQLAGIAENVEIWPVKTNAAFIANCLRDEDFEQANLDTGFIETKLDDLVSSDEADDDIWQSAADFIALAETEDHEDLPIGLRLNAPGVLSATLTHKGETRTVSAARAGTESFATGFVDPARAVVFADGQSFVFERQSRGS
>MP0782_megahit_156725_1124-2971
MNTLLIANRGEIARRVIRTARRLGWRTVAIHSDLDAGALHVREADDAVRVESYLDVDEVVAAARESGAGYVHPGYGFLSERAPFARALAEAGVTLVGPSAEVMDAMGRKDAAREVAVAAGVPVVPSYDLDDDPAGFAYPVLVKAAAGGGGKGMRVVRSAADYAEGFAAAQREARSAFGDDTILVEKYVESGRHIEVQVMGDTHGHVVHLFERDCSTQRRHQKVLEEAPAPAITEEQRAAITGAAVALAAQCGYTGAGTVEFLLDNATGEFYFLEMNTRLQVEHPVTEEVVRVRGQRVDLVELQLRVATGQPLGIDQADVTLEGHAIEARVYAEDSFGGFLPQAGRAGEVRWPGGDRVRVDHSLVSGQQVSTAYDPMLGKVVAGGTDREDARRRLVAALDDTVVLGLTTNTGFLRALADHAAFRDVGHEGGLDTAWLDRVDVATEVPAPSTDEARHLAAWAVHLAESETTGPFASDGFRLGAPPAPVVVPLDEDVVLGRRPRLDPAAHVTPASVEVVLRGQRFRFERGDLAGDHADEHTGDLVAPMPGTVLDVRVEAGGIVEEGQVLGVLEAMKMELALKAPYAGTVTVVDATVGRQVPLGHVLFHVEPTGQEGQE*
>MP0782_megahit_158009_8659-10605
MINTLLIANRGEIACRIMRTAQRLGIKTVAVHSDIDQHASHAKLADIAVNLGGTKPADSYLRADRIIQAAKASGAQAIHPGYGFLSENADFARSIEASGLIFVGPPASAIDAMGSKSAAKALMEKAGVPLVPGYHGDDQQLDTFRAASQEIGYPVLLKATAGGGGKGMKVVESERDLADALASAQREAQSSFGDARMLVEKYVLQPRHVEIQVFADQHGNAVYLHERDCSIQRRHQKVVEEAPAPGLSEQLRKAMGEAAVKAAQAIGYVGAGTVEFLLDARGEFFFMEMNTRLQVEHPVTEAITGQDLVAWQLRVAQGEPLPMTQEQIPLHGHAIEVRLYAEDPDQDFLPASGTLTLYREPSTGRGRRVDSGVSEGDSISPFYDPMLAKLVAWGETREQARLELLDMLRNTSVAGVKTNLRFLEKILAHPAFAAQELDTGFIVKHTAQLLPKPAELDSSFWYLAAKAWLLTRPAGDDCPTPPALWQKLPGWRAGLPTQSRLHLRCAELDQVFSSVSLNNASYCPNSELLTIDEGTQKVRYRAVRKGADLYLNWHGVWQQINTYDPIEEAGHAQQSAGGLQAPMNGSVVRVMATVGQQVEAGAPLLVLEAMKMEHSIRAPTNGRVKAVFCGEGDLISEGTMLVEMEESE*
>MP0782_megahit_158356_3314-5251
MIDSLLIANRGEIACRIMRTARELGIATVAVHSDTDRDALHVRSADQAVNLGGARPSDSYLKVEAIIAAAKAAGANAIHPGYGFLSENAEFARAVAAAGLIFVGPPASAIDAMGSKSAAKALMETAGVPLVPGYHGADQALETFRAEAAKIGYPVLLKAAAGGGGKGMKVVESEAELSEALSSAQREAQAAFGDARMLVEKYVLQPRHVEIQVFADQYGNAVYLAERDCSIQRRHQKVVEEAPAPGLSPELRRAMGEAAVTAARAIGYVGAGTVEFLLDARGDFFFMEMNTRLQVEHPVTELITGQDLVAWQLRVAQEQPLPLTQEQIVLRGHAIEVRLYAEDPEQDFLPASGELTLYREPAAGVGRRVDSGVVEGDRVSPFYDPMLSKLIAWGEDRETARRRLLAMLAEQQLGGLHSNLVFLRRVLAHPAFAAAELDTGFIARHTDVLLPAPAPLPDAFWGLAARAWLLTQPAARRADDPHSPWASASGLRLGLTGEQRLHLRCGETEARALPAAGVSLQGDQLLVEGRRHAVQRRGQWLFVEWNGQLQRVTQVDPISEVEARQHGHGGLSAPMNGSVVRVLVEPGQRVAAGELLVVVEAMKMEHSIRAAEAGEVTAIHCAEGDLVDEGRVLVALQPLAEEATA*
>MP0782_megahit_158880_3-335
SFATGFVDPARAVVFADGQSFVFERQSRGSGAAAAGDGAILAPMPGKVIAVDVAEGDTVTAGQRLMVLEAMKMEHALTAPFDGTVTELAASEGGQVQVEAVLAVVEPKEE*
>MP0782_megahit_159349_193-978
MIQKLLIANRGEIACRIIRTAREMGIATVAVYSDADARALHVRQADEAVHIGPSPAAESYLLGEKIIAAAKQTGAEAIHPGYGFLSENAGFAQAVIDAGLIWVGPKPSSIEAMGLKDAAKKLMRAAGVPVTPGYEGEDQSVERLKQEADAIGYPVLIKAVAGGGGKGMRKVDAAADFEAMLESCRREAKASFSNDEVLLEKWITSPRHIEVQVFGDSHGNVVHLFERDCSLQRRHQKVIEEAPAPGMDDTTREDICAAAVRA
>MP0782_megahit_161612_1-1044
EFYFLEMNTRLQVEHPVTEEVVRVRGERVDLVELQLRVATGEPLGIDQAEVTLEGHAIEARVYAEDSFGGFLPQAGRAGEVRWPAGDRVRVDHSLVSGQEVSTSYDPMLGKVVAGGTDREDARRRLVAALDDTVVLGLTTNTGFLRALADHAAFRDVGHYGGLDTAWLDRVDVAAEVPAPSPEEARHLAAWAVHLAESEPTGPFASDGFRLGAPPAPVVVPLDEDVVLGRRPRLDPAAHVTPATVEVVLRGQRFRFERGDLAADHADEHTGDLVAPMPGTVLDVRVGAGTSVEEGQVLGVLEAMKMELALKAPYAGTVTVVDATVGRQVPLGHVLFHVEPQGQEGQE*
>MP0782_megahit_165589_5287-7290
MSFTRVLIANRGEIARRIQRGCRKLGLETVAVFSEADRDAPFVIEADHAVCIGGAAPSESYLNVDAILDAARATGAGAVHPGYGFLSENAGFAAAVEAAGLVFIGPEPGAIAMMGSKIEAKAAAEAAGVPVLPGYRGTDQSDARLLEEARALGTPLLVKASAGGGGRGMRLVTDLADAPEAIASARSEAKGAFGDAAVFLERYAPRARHVEVQVLGDSHGTLLHLGDRDCSLQRNHQKLIEEAPAADLPEDLRDDMRAAAVRLAQSIDYRSAGTVEYLYDPSRGEYYFLEMNTRLQVEHPVTEAITGIDLVEWQLRIARGEPLTLAQTDVRFDGHAIEVRIAAENPAENFRPETGRITLWAPPAGVRLDSGVAAGSVVGHHYDSMLAKLIVHAPDRAGAIRRAVAAIDTFAVGGVGLNLSYQRALLTHADFQALRHHTSGLPEMFPDGWTQPTPDTRDTGLAVMALHLHLAPAGTSPWESLGAWRLTAPAGRRGAASYWTTSLDDPIRISGTPETLVAVLPDGQSLTTKTAAMAADRLSGRVDGVPFTRIAHVERAGDHWRVHLQTPAGMTLTDLRTLEDRHLARASVGASGADLLTAPMPGAVAEVRVAPGDTVAAGDTLVVLEAMKLLQSLPAPVAGVVAEIYCAPGDTVAGHAPLVKLDPEEQT*
>MP0782_megahit_165589_13584-14087
MRRIYQIDGEETECWLSHDGRSMILNTPDGAIPCQLDAAEAPGGYTLRVRGRTYDMRVAVGPDATFVHLNGRTFAIGRVDPAERLAGNDGGAVDDRIVAPMPGVVVSVNAKAGDQVKEGQPLLVIESMKLETSLTAPRDGVIAEIPFAAGDSFGLKATLAQLAPEEE*
>MP0782_megahit_167967_1-615
ALSRLRAALTGCEVAGTVTNLAFLGALAAHEGFAAGDVDTGLIARDIDDLTQAPEVEPRHAALAGMAALSLLDPAEGAGFTLWQPLRRAVGLTWGGEDHLLQVQVVSADHQIWTVDGTEVVAQRIGGRWSVGGQQAAAVSVAEGRVTVFDGYGLVFDVIDPLARAAGGHGDGNLIEAPMPGLVRVVDAKVGQTVTKGDRLAVLEA
>MP0782_megahit_169860_376-885
MRRILEVDGEEIPVWLASTRQGHVLHMGEREIPCTLDEAAGRGAYVLEISDTRIPMRIAVDESATFIHFGGRAYEIGRTDPADALDRAGSGASQDQMLAPMPGVVVSVSVAPGDAVKEGAPMLVIESMKLETTVTAPRDGIVAELPFATGDSFGGKDVLLRLEPQEETD*
>MP0782_megahit_170018_1-1815
MFDTILIANRGEIACRVMETAQAMGVRCVAVYSDADRAAKHVAMADTAVHIGGSAPADSYLRGEVIIQAALDTGAQAIHPGYGFLSENPDFVDAVEAAGLVFIGPSAKAIRAMGLKDAAKALMVEAGVPVVPGYHGADQDDVLLAAEADKIGYPVLIKAVAGGGGKGMRLVEAADGFQAALESARSEAKTAFGNADVLVEKFVTKPRHIEVQVFGDGKKAVHLFERDCSLQRRHQKVIEEAPAPGMTPEMREAMGQAAVTAAEAIGYAGAGTIEFIVDGSGGLQTDGFFFMEMNTRLQVEHPVTEAITGVDLVAWQLRVAAGEGLPLRQDELSIHGHAFEARLYAEDVPKGFLPATGTLTHLQFTPACRADSGVRAGDTISPFYDPMIAKVIVHGDTREIALSRLRAALTGCEVAGTVTNLAFLGALAAHEGFAAGDVDTGLIARDIDALTQAPEVEPRHAALAGMAALSLLDPAAGAGFTLWQPLRRAMGLTWGGEDHLLQVQVVSADHQIWDVDGTEVAAQRIGGRWSLGGQQAAAVSVAEGRVTVFDGYGLVFDVIDPLARAAGGHGDGNLIEAPMPGLVRVVDAKVGQTVTKGDRLAVLEA
>MP0782_megahit_170347_20577-22583
MKIKTLLIANRGEIACRIARTARASGITPVGVHSQADANALHVREIGHSVCIGGGPASESYLKIDAVIDAAKSVGADAIHPGYGFLAENSEFARAVEAAGMIFMGPTPDTLDRFGDKASAKKAAVAASVPVISGAEGARSDPHEIATEVRAMGLPVLLKAVGGGGGRGQRLVTDETTLEEDIEGALREARSTFGSEGLLLERFLPEARHVEVQIAGDGKGHVVHLFERDCTLQRRHQKVIEEAPAWGLPRTLLDQIAQDAVRLGETLDYRGLGTVEFLVAGEEYFFLEVNPRIQVEHPVTEAITGLDLVALHLRIAEGAGLGLVQDDLAINGHAVEARLYAEDPAMQFAPSTGTLTTLSLPDGLRIDSGVEEGDAVTPFYDPMIAKLIVHAPDRETALARLATALDHVAVEGVQTNRAFLTALARNPEFEQMQVHTRWIDGKLDALTQSGPLARPELWKAAAAILFVAASRSDASANPWTNRDTFTGWRLGLGGGPIEVVQRVTLTDSADTSEELRVGPVKARGRYTVLTENGIAATLSMREVAPGRWRVSEGDTVYLIDARIHAGVIEMATPEGRLVYRPAAPLDFAGGDAAADRAVASPLTGMIVEIKVADGQPVAEGDVIAVMESMKLEISIRAAAAGIASNISVSNGDMVDRGQVIAEILPSEE*
>MP0782_megahit_172115_409-666
QSRGSGAAAAGDGAILAPMPGKVIAVDVAEGDTVTAGQRLMVLEAMKMEHALTAPFDGTVTELAASEGGQVQVEAVLAVVEPKEE*
>MP0782_megahit_172745_1-693
QRRHQKVIEEAPAPGMDDTTREDICAAAVRAAKAVDYEGAGTIEFIADASEGLRADRIFFMEMNTRLQVEHPVTEEITGVDLVEWQLRVASGEPIPLSQEDLFIDGHAIEARLYAEDPAGGFLPSTGALDHFDLGVEGRIETGVEEGDRISPFYDPMVAKLVVWGETRGDAIDQLAGIAENVEIWPVKTNAAFIANCLRDEDFEQANLDTGFIETKLDDLVSSDEADDDIW
>MP0782_megahit_172935_132541-134409
MIQKLLIANRGEIACRIIRTAREMGIATVAVYSDADAKALHVRSADEAVHIGPSPAAESYLVGEKIIAAAKQTGAQAIHPGYGFLSENADFAQAVKDAGLIWVGAPPSSIRAMGLKDAAKKLMRKAGVPVTPGYDGDDQSPERLKQEADAIGYPVLIKAVAGGGGKGMRKVDAESDFLSSLESCRREAKASFGNDDVILEKWITSPRHIEVQVFGDSHGNHVHLFERDCSLQRRHQKVIEEAPAPGMDEATREEICAAAVRAAKAVDYEGAGTIEFIADASEGLRADRIFFMEMNTRLQVEHPVTEEITGVDLVEWQLRVAAGEPIPCKQDELFIDGHAIEARLYAEDPSSGFLPSTGSLDHFDIGLRGRIETGAEEGDQISPFYDPMVAKLVTWAETREDAIEQLAEIADGVEIWPVRTNAAFIANCLRDEDFEDANLDTGFIERKINDLVESDEPYEAIWQTAADFVVLAETDDYDDQPAGFRLNAPGRLTTSLSFKGDTRVVAAAEGAAFEAATGFVDPHRVVVFADGMSFAFDRGSRGSGAAAAGDGAILAPMPGKVIALDVAEGDSVTAGQRLMVLEAMKMEHSLTAPFDGTVTQLSASEGGQVQVEAVLCVVEPAE*
>MP0782_megahit_174301_3-575
LSCQREAASSFGNDHVLIEKYIQRPRHIEVQIFGDRHGNIVHLFERDCSLQRRHQKVIEEAPAPGMDPDTREALCAAAVRAAKAVDYVGAGTIEFIADASEGLRADRIWFMEMNTRLQVEHPVTEAITGQDLVEWQLRVASGEPLPCTQDQLSITGWAMEARLYAEDPAKGFLPSIGRLDAFDLGESVRID
>MP0784_megahit_9044_2-562
ALAAAGITFIGAPPEALRLMGSKSAAKQTMIAANVPCVPGYQEADQDPKVLSAAAAEIGFPVLIKAVAGGGGKGMKIVEKAEQFEDQLNSAKREAMNAFGDDEVILEKYITQPKHIEVQVFADTQGHVVHLFERDCSTQRRYQKVIEEAPAASLSDATRTSMLNAAVKATQAIDYVGAGTIEFIMDG
>MP0784_megahit_21782_2-550
DVGVAVMLDSGRKVMCPDPWNAADNWRAHGDAIRRMSFSARGQRYDITLNYGLGSIDMAFDGKSYKINDSLLDAAVFASHKGNYTINRGGRVVTLSRFDHSEGAGEAGAGRITTPMPGKIIDVMVQLGDKVEKDQPLLIMEAMKMEMTIRAGCDGVIDELPVSANDQVADGALLVSISEDVA*
>MP0784_megahit_22235_2-529
LPSTGRLEQCYFPEDYVRMETGVEQGSVISPFYDPMIAKVITHADTRDNAAALMAQKLEGVAVWPVKSNAGFLHRCVTDPDFRAANVTTGFIADHLDRLVPDAQPSSAILREAALQITQQSETGLTGLRGFRLNAAPERRVRLRLGADRFISTIPDAHEPDLYSSLAAPGVALVTD
>MP0784_megahit_24873_1800-1925
AMKMEHNITAPCDGEVTALHCSAGSMIDGGAILLEFIADDV*
>MP0784_megahit_26279_1-450
EFNFERINAGEVHVEFNDQRIEGHQISQGSSDQFDVINLSGRNIRVKRVGDFISIDGTNYKVESATAALTKKSGGEGNMTSPMPGKILKVMVSEGDEVQEAQGLLVMEAMKMEHTIKAAHSGRVIAIHYKEGDLVDGGVELLELEATES*
>MP0784_megahit_33048_2-694
TEALSQIRITGLKTNLNFLQNIIMHPAFHAAELTTRFIDSHISDLICAEAKPDKVAFDLAAIAAARYGVENRRVPEQPLTSPWDDTSGWRIQGLAPTSVKLEWSDESFVMDVLMHPGESYSVISNLEDDEEDTVLFYRFLPAQDSRTFDVEVEGAEMNVTIVCSDEDIHVLYNGLQRTFKWNNPLRNTRKLEGAAGQLTAPMPGKVVSVKVSPGDKVRKGAPLVILEAMKM
>MP0784_megahit_35711_1-378
PGGDTIRVEADGRVFGAAIAREPDALTVFLDGAAHRFADYSAMAHADEGAGGDRVAAPMPGLVKLVAVKAGATVAKGEALIVLEAMKMEHTLKSPRDGTVAELLVGEGDQVEDGALLLALEPEAG*
>MP0784_megahit_41234_1-582
VRAAQAVGYVGAGTVEFLLDGENFYFMEMNTRLQVEHPVTEAITGLDLVELQLSVAAGDTLPFTQEELTFEGHALEVRLYAEVPHENFMPSTGTLLHCKFPEENQYVRVETGVTAGDTISHHYDPMIAKIITWGPTRNAALQYMQKALHDTQIVGVDTNAAYLANIMKYKDFAEGNVHTKLLERDQTAFLMPEI
>MP0784_megahit_45613_1-1164
QRRHQKVIEEAPAPGLSDELRKEMGEAAVRCALAINYRGAGTVEFLLCGDEFFFMEMNTRLQVEHPVTETVTGVDLVNWQINIAAGQTLPLTQSDIQLQGHSFEARIYAEDPSNDFIPCSGTIEALSTPLNSEFVRIDTGIAQGDEISPFYDPMIAKLIVHDDNREQALSRLRQALEQFHLAGFSTNIGFLHNLASHPTFAQGAPSTHFIAEQGDALVSVDSAALEKAQLIAAFAYLESLSAKKETQQSANPWQQLSGFTLNAPQKVDVPFTDLAISAVKTKTGYVVTHNDKSFDIAGSVNQNVCNVFINGEKFTAHVSHFDNSISVMFAALQIKLALNTKHYISSHESDALPLAAPLNGTVVKHLVDVGSTITKGDAVVIIEAMKME
>MP0784_megahit_48415_163-1191
HIALMGDKQNARDAAIASGVPVLPGTGRLGTIEATLRDQAEKIGYPLLVKATAGGGGHGMQRVDDPGALISTIARTRDFAGRVFGDDSLYLERCLRTARHVEVQIFGFGQHGAVHLFERDCSLQRRHQKVVEEAPASGLSLATRQAMTEAACNLARSIGYSGAGTVEYLYEPSSDEFFFLEMNTRIQVEHPVTEVVTGQDLVSAQIRFAMAPDERPLPAQDALQLNGAAIEARVYAENPAKRFLPAPGQIDRLTLPEMESVDFHCGYASGNQVSIHYDPLVMKVVARGIDREAARRTLVDALNRVELVGLTTNLPFLVELLERPEVVQAQYDTTFIETGMKG*
>MP0784_megahit_56553_629-1621
MIKKILIANRGEIACRIMRTCADMGIRSVAVYSSADRDALHTNMADEAVYIGPAPAAESYLVIEKIIQAALDTGVDAIHPGYGFLSENAEFAKAVAKAGLIFIGPPAKAITVMGEKSEAKARMEKAGVPLVPGYHGDNQDPTFLKGFARKIGYPVLIKASAGGGGKGMRVVETPDDFNAALEGAKREAKAAFGNDHVLIEKYLTQPRHVEVQVFGDTHGNYVYLFERDCSLQRRHQKVVEEAPAPHMPDSLRRKMGEAAVDAAKAVKYVGAGTVEFLLNADESFYFMEMNTRLQVEHPVTEEITDTDLVEWQIRVAGGQALPLSQDELEIE
>MP0784_megahit_62556_2-1066
MKAFKRILVANRGEIAIRVMKTCREMEIESVCLYTEEERELPHASYGDIAVNLGEGPLSETYLNIEKLIEICQQYKVDAVHPGYGLLSERAAFANALEKAGIVLIGPPAKAMEAMGDKKRSKQICEEAGIPLVPGYHGDNQEAEFLLEKARDIGLPVLIKASAGGGGKGMRIVEKESDFLDALAAAKREAMNAFGDDIVLLEKFIVDPRHIEVQVMSDQQGNHMHFFERECSIQRRYQKIIEESPAPGMSASLRQSMCEVATKISKSIDYVGAGTIEFILDKDGSFYFLEMNTRLQVEHPVTEMVTGSDLVRLQIEVAQGGELNFKQADIEQRGHSIEVRIYAEDPDNDFMPSIG
>MP0784_megahit_64763_1-399
MNYRPRRAVVQTLTGDVDNRGGQIQIDGVDGLIDVRRIDGDTYEATIGGRRFEVIVANGPDADWGWVDGRTFRWPHRPDVHTASAAADVAQAGSVASPIAATMPATVSQVAVTVGQRVARGDVLVMLEAMKME
>MP0784_megahit_65868_931-2475
MITKLLIANRGEIACRVIRTAKKLGIRTVAIYSTADKHAQHVQMADEAVWIGESPSQKSYLRGEHIVELASKLNVDAIHPGYGFLSENAAFAESCAAKGIIFVGPPADAIRAMGSKSAAKQIMQQAGVPLVPGYHGDDQHEAVLRKAADEMGYPVLLKAAAGGGGKGMRQVWHADEFSAALAAAKREGMASFNDDAMLVEKYLTQPRHVEFQVFCDQHGNGVYLFERDCSLQRRHQKVIEEAPAPGMTTALREQMGEAALKAAQAINYEGAGTVEFLLDEDGSFYFMEMNTRLQVEHPVTEMITGEDLVHWQLQVAEGKPLPKKQHELTLTGHAFEARIYAEDPDNGFLPATGLLSTLSPPHESQHVRVDTGVQQGDEVSVFYDPMIAKLIVHDENRESALRRLAIALRQYQIAGVTTNTDYLHRLATHPAFVEAKLSTTFIDKYADNLTAETEVSDFVLAVMAVSTLLTESNHPASPWQANSWRMNSGKTQQVTLAIHEKHNVVSVTWPSARQP
>MP0784_megahit_69372_3-131
EAMKMEMTIRAGCDGVIDELPVSANDQVADGALLVSISEDVA*
>MP0784_megahit_71063_272-781
SASIRIPFVDDELSAKAKGDNWVFDDGTVAHGTVYGEMVEAVIDGHKSVATVIEDEGALHVFSTFGHSILTLEPENELEADDTAVLGKLSAPLPGKVVKVTAKAGTKVEKGTSLMILEAMKTEHHITAPADGTVDELFFKVGETVDKDAVLLGFTPAAEKAEMAEKVAK*
>MP0784_megahit_72617_384-713
MKMFNKVLIANRGEIACRVIRSCQNLGVKTVAVFSDADEHALHTLMADEAVRIGASPSAESYLKYETIIEAAKQTSAEAIHPGYGFLSENTAFAEACAEADIVFIGPSAE
>MP0784_megahit_73441_53-793
QRALLAHPDFAAFRHHTSGLPEMFPGGWTEPSADPRDMAFAAMALHLRLVPAGASPWESLGSWRLTAPARQSGAAFYWDTTKDEPIRMYGSGSGLTAIQPDGQTITVESAALTGCRLSGRIDGVPFSRIAYVVRASSHWRVHLQTPAGMTATDLRTLEDQHLQRATGRSGVADLLSAPMPGAVAEVRVALGDRVKAGDTLVVLEAMKLLQSLPAPVAGVVTEIYCAPGDTVAGHAPLIKLDPEENT*
>MP0784_megahit_74957_8159-10105
MINTLLIANRGEIACRIMRTAQRLGIKTVAVHSDIDQHASHAKLADIAVNLGGTKPADSYLRADRIIQAAKASGAQAIHPGYGFLSENADFARSIEASGLIFVGPPASAIDAMGSKSAAKALMEKAGVPLVPGYHGDDQQLDTFRAASQEIGYPVLLKATAGGGGKGMKVVESERDLADALASAQREAQSSFGDARMLVEKYVLQPRHVEIQVFADQHGNAVYLHERDCSIQRRHQKVVEEAPAPGLSEQLRKAMGEAAVKAAQAIGYVGAGTVEFLLDARGEFFFMEMNTRLQVEHPVTEAITGQDLVAWQLRVAQGEPLPMTQEQIPLHGHAIEVRLYAEDPDQDFLPASGTLTLYREPSTGRGRRVDSGVSEGDSISPFYDPMLAKLVAWGETREQARLELLDMLRNTSVAGVKTNLRFLEKILAHPAFAAQELDTGFIVKHTAQLLPKPAELDSSFWYLAAKAWLLTRPAGDDCPTPPALWQKLPGWRAGLPTQSRLHLRCAELDQVFSSVSLNNASYCPNSELLTIDEGTQKVRYRAVRKGADLYLNWHGVWQQINTYDPIEEAGHAQQSAGGLQAPMNGSVVRVMATVGQQVEAGAPLLVLEAMKMEHSIRAPTNGRVKAVFCGEGDLISEGTMLVEMEESE*
>MP0784_megahit_77756_2-130
LEAMKMEHSLTAPFDGVVAELNASPGAQVQVEALLVRIEKED*
>MP0784_megahit_77822_49-1995
MKIKTLLIANRGEIACRIARTARASGITPVGVHSDADANALHVREIGHSVCIGGGPASESYLKIDAVIAAAKSVGADAIHPGYGFLAENADFARAVEAAGMVFMGPTPDTLERFGDKASAKEAAVAASVPVISGAEGARSDPEEIADEVRAMGLPVLLKAVGGGGGRGQRLVTDEATLTEDIEGALREAKSTFGSEGLLLERFLPEARHVEVQIAGDGKGHVVHLFERDCTLQRRHQKVIEEAPAWGLPRTLLDKIAHDAVRLGETLDYRGLGTVEFLVAGGEYFFLEVNPRIQVEHPVTEAITGLDLVALHLRIAEGTGLGLVQDDLKINGHAVEARLYAEDPAMQFAPSTGTLTTLSLPGGLRIDSGVEEGDAVTPFYDPMIAKMVVHAADRETALAQLATALDHVAVEGVQTNRAFLTALARNPEFEQMQVHTRWIDGKLGELTQAGSVSRPALWKAVAAILFVASSRCDGSANPWENRDTFTGWRLGLGGDVMEAGQRVTLTDATDSSEELRVGPIKAADTYTVLSESGDATTLAMREITPGRWRISHGDDVFLIDARLHAGVIEMDTPEGRLVFRPAAPLAFAGGDAAADRSVASPLTGMIVEIKVADGQDVAEGDVIAVMESMKLEISIRAAAAGIASNISVS
>MP0784_megahit_85139_3-209
MAQIKKLLIANRGEIARRIIRTCHQQGIATVAVYSEADATLPHVREADQAVCLGPAPARESYLVIDKVI
>MP0784_megahit_86122_3-641
MKRILIANRGEIACRVIECCKKLNIHSIAVYSDIDKNSKHVRLANEAIHIGPSKAKESYLSTENILDAALKTNADAIHPGYGFLAENDQFAKKIIDSGIVWIGPTPETIISMGNKETARALAAESGVPICPGINQSELEEESLEEKCKTIGFPILVKASAGGGGIGMQIAKDYNQLKEVIEKTKNLAGKAFGNSDIFLEKYIANARHIEIQIF
>MP0784_megahit_86737_1-534
TGADAIHPGYGFLSENTAFAAACENAGIIFVGPNARAIDVMGDKAAARQLMATSGVPVLPGFDEEGASDDDLVRASEQVGFPLLIKAVAGGGGKGMRVVNNAGDFSEALAAARREARGAFGDDRVLLERYLPTARHVEVQVFADNHGNAVHLFERDCSVQRRHQKIIEEAPAPGLDEA
>MP0784_megahit_89411_2-637
HQKVIEEAPAPGMTEDLRAQMGKAAVDAAKAIGYQGAGTVEFLLDASGAFYFMEMNTRLQVEHPVTEKITGEDLVEWQLRVADGEKLPKAQDDLSINGHAFEVRIYAEDPQNDFLPATGKLVHMRMPHETDHVRVDTGVYEGGEVSIHYDPMIAKLITWDVDRTSALHRMATALNDVQIVGVTTNTGFLGNIARHPAFERGEVETGFIPNYQ
>MP0784_megahit_93411_3-608
PVTEEVARVRGERVDLVALQLQVATGEPLGFDQDDVSLEGHAIEARVYAEDSFGGFLPQAGTATLVRWPASVERQGARVRVDHALVSGQEVSTAYDPMLGKVVVWGADREAARAGLVAALDDTAVLGLTTNTGFLRALAAGDEFRDATIDTAWLDRHEVPAPDGDLARVLAAWTQVLLDTGEADAPAGGPAGAPPSGPWHAD
>MP0784_megahit_95408_543-974
MPRKLLIANRGEIACRVIKTARRMGIATVAVYSDADANALHVKHADEAYHIGAPAPKDSYLRTDRLLEVIAQSGADAVHPGYGFLSENAGFADALEKAGCVFVGPPASAIRAMGSKSEAKKIMDKAGVPLVPGYHGEDQDPDLL
>MP0784_megahit_99738_149-547
MFTKILIANRGEIACRVIETARKLGIKTVAVYSDADRKARHVRLADDAVYIGGAAAADSYLKADVILKAAQDTGAQAIHPGYGFLSENTDFAKACEKADIKFIGPSAKSIDAMGLKDKAKDIMEAAGVPVVPG
>MP0784_megahit_103472_2-370
MQRIFQIDGEETDCWLGHDGSRFVLNTPTGAVACQLDPTGLPGGYKLRAKGVVRELRLAVGPEATFVHMDGRTYEVGRVDPAERLAGSDGGASDDRLVAPMPGVVVSIAVKPGDAVEEGQPLL
>MP0784_megahit_103530_3-761
NEARQKLITALEALELSGIHHNAPFLHRVLNDAAFAGGELDTRLLEHRPQLLEATQTAPELLALAASQVFATDNTGDSPWQSLQGWRPLGRRFRQTLLQVDGELITVREQDDSASVGDKQAPLVATMDAQTINLHWGNTGLRARYARNDDNTLLLFVAGQARAVTLNPSRESARHDDEAGFIAPMSGTIVALHVSAGDTVAAGDAVITLEAMKMEHTLRATVPGTVHDFHVAVGDSVSEGTLLVEFEETADA*
>MP0784_megahit_107585_2-337
DVRSGDVEVAHRGQRWAWQRPDPFADHGPEVGDGSLVAPMPGTVLDVRVEQGQRVAEGDVLGVLEAMKMELALTAPFDGTVTTVDAETGRQVPLGHVLFHVEPTAQEEGPA*
>MP0784_megahit_109889_1-510
EFYFLEMNTRLQVEHPVTEEVVRVRGQRVDLVELQLRVATGQPLGIDQADVTLEGHAIEARVYAEDSFGGFLPQAGRAGEVRWPTGDRVRVDHSLVSGQQVSTAYDPMLGKVVAGGTDREDARRRLVAALDDTVVLGLTTNTGFLRALADHAAFRDVGHEGGLDTAWLDR
>MP0784_megahit_111021_1785-1895
MKMEHTITAPQDGTIKAVNANQGDQVNEKLELVSFE*
>MP0784_megahit_112281_1-150
GQRLMVLEAMKMEHALTAPFDGTVTDLAASEGGQVQVEAVLCVVEPASD*
>MP0784_megahit_114690_920-1291
DLSWNTKGLEEFGHHLLVLMNDVQVLTVHENGRNYFTRLDPLAFEQSEEESDSRLSAPMPGNIIRVLVQAGDKVISGQPLLVMEAMKMEHTINAPADGIVEQVFFQTGDLVQNDAELIKFSLL*
>MP0784_megahit_115295_1-630
DPMIAKLVAWGEDRDDAIDTLVEMAETAEVWPVRTNAAFIANALSDNDFIAERLDTGFIADKGDALIPSGEPDDAVLRGAARIAMVANDDQPEELAGFRLNRAPRHAVALSHRGKTHLVELDDTPFEPSLTGFAEGGRIVVFDNGQAFGFETETRGSGAASAADGAILAPMPGKVIAVDVKEGDTVTAGQRLMVLEAMKMEHAMTAPFDG
>MP0784_megahit_116850_11647-13509
MLASLLIANRGEIACRIIRTARRLGIRTVAVYSDADAQALHVAMADDAVRIGPAPVRESYLLGDRIIAAARDMGAQAIHPGYGFLSENAQFAQAVIDAGLIWVGPDPASITAMGLKDAAKALMADAGVPVTPGYLGDNQDPDHLADQAAAIGYPVLIKAVAGGGGKGMRLVERPADFADALLSCQREAAASFGNAHVLIEKYIERPRHIEVQVFGDRHGNIVHLFERDCSLQRRHQKVIEEAPAPGMDAATRDALCAAAVRSARAVDYVGAGTIEFIADASEGLRADRIWFMEMNTRLQVEHPVTEAITGQDLVEWQLRVASGEPLPLAQADLSITGWAMEARLYAEDPAKGFLPSIGRLDAFDLGDSVRVDTGVGQGASISPFYDPMIAKLIAHGDSRDAARTALAAALDRSVVWPLRTNAGFLVRALRHADFAAGDIDTGLIAREGEALMPATLPSEPTLAQAAARIGGAGALAGFRLNAAPQRQARVLVDGQPVDVAIDAPLAPAAGAIGPAPLARTLVTEQGRSWQVTPWRAATSGATAAGDGAILAPMPGRIIAVSVAPGDKVTKGQKLVTLEAMKMEHGLTAPFDGIVEDMPHDEGAQVQEGMLLARIVAEDAA*
>MP0784_megahit_116860_1-618
VAQGQPLPLSQEQIVLRGHAIEVRLYAEDPEQDFLPASGELTLYREPAAGVGRRVDSGVVEGDRVSPFYDPMLSKLIAWGEDRETARRRLLAMLAEQQLGGVHSNLAFLRRVLAHPAFAAAELDTGFIGRHADALLPAPAPLPDAFWALAARAWLLTAPTAARADDPHSPWAAGCGLRLGLACEQRLHLRCGEAEARALPAAGVSL
>MP0784_megahit_118170_221-1270
MFEKILIANRGEIACRIIRTCRRMGIRTVAVYSEADAGALHVQLADEACCIGKSAPAESYLRIINVLDAAKKHDAQAIHPGYGFLSENAEFARRCSQYGIVFIGPSAEAIEQMGAKDQAKCVMENAGVPVVPGYKGAEQSPEFLHAEAEKIGYPLMIKAVLGGGGKGMRVVRKQTDFTEALESARNEARNAFGDDRVLLECFVSGPRHIEFQIFGDQHGNVIHLFERDCSLQRRHQKIIEESPSPFLDEKLRSKMANAAVAAAKAVKYTGAGTVEFIVGDDRKFFFMEMNTRLQVEHPVTEMITGLDLVEWQLRIAAGEKLPLSQKDVKQNGHAIETRIYAENPETEFLP
>MP0784_megahit_119248_2-646
YTTSPRYDSLLAKLIVHANGDYPNTLRRAYRALCEFRLEGAASNLHLLQNLLQHPQVQSNAVSTAFIEAEAASLTAAHASAHPHRFFQSSTSSAAASSTQTDAPAGTEPLNAPVQGVLVSLDVQVGDSVAVGQQVAIMEAMKMEFVVKATQSGIVRALAANAGDSLFEGSALLYLEPAEVAGNAQQDEESVAIDHIRADLQEVLERRAELTDERR
>MP0784_megahit_122266_1-129
MIEKLLIANRGEIACRIIRTAREMGIATVAVYSDADAKALHVR
>MP0784_megahit_123167_1-525
ADEAVHIGPSPAAESYLVGEKIIAAAKQTGAEAIHPGYGFLSENADFAQAVKDAGLIWVGAPPSSIRAMGLKDAAKKLMREAGVPVTPGYDGDDQATERLKQEADAIGYPVLIKAVAGGGGKGMRKVDAEGDFLSSLESCRREAKASFGNDDVILEKWITSPRHIEVQVFGDSHG
>MP0784_megahit_126241_1-390
GDLLDLSWNTKGLEEFGHHLLVLIHESQLLAVHEDGRTLFTRLDPLTYEQSEDVSDFRLSAPMPGNVIRVLVKAGDEVSSGQPLLVLEAMKMEHTIVAPANGIVEEVLFQPGDLVQNDAKLVEFSLLDE*
>MP0784_megahit_127420_1-693
ETGFLPSIGTLQRLAFPGLKHNSSADNRATIRIDSGVEQGGEISIHYDPLIAKLVVHADSRKQAIRTMQTALAQSGVLGVETNLGFLQSILQHPYFDAGKMDTLFVDSNLESLLEENQDSVDWVCWGTAIACLLEDYAESETKAQESMEPCSPWNSLNNWRTGFPEPHRVQLRNQQGTETEVMIIKENNSFRILNETEGILVTVSRHGDLLDLSWNTKGLEEFGHHLLVLM
>MP0784_megahit_129816_1-951
IQIFGYGENKAIHLYERDCSLQRRFQKIIEESPAPNIERETINQMSECAVNFASNQKYEGAGTVEFVYDVDNKKFYFLEMNTRIQVEHPVTEQITGLDLVEMQIKFALKINDYTLPQDKILRSGHAIECRLYAEDPSKNFLPSPGKISKLSIPKLTSNDRLDIGVDEGDEISFYYDPMIAKVITQGENRDDSINNMIQLLNKIEIEGISSNKSFLLTVLENKLFLEANFNTKFIENNLDFLLQKKEQVTSLKVDKEATEKLRKEKANLPPPQATQAIKKKSNQKEETSAIPVPPIIGEIYDKPKFLPGGDKYMLIEF
>MP0784_megahit_132168_1-1053
MFDTILIANRGEIACRVMETAQAMGVRCVAVYSDADAGAKHVAMADAAVHIGGSAPAESYLKGDVIIQAALDTGAQAIHPGYGFLSENPDFVEAVAAAGLTFIGPSAKAIRAMGLKDAAKALMVEAGVPVVPGYHGADQDDALLAEEAEKIGYPVLIKAVAGGGGKGMRLVEEPKGFQAALDSARSEAKTAFGNPDVLVEKFVTKPRHIEVQVFGDGTRAVHLFERDCSLQRRHQKVIEEAPAPGMTEDMRAAMGQAAVRAAEAIGYAGAGTVEFIVDGSGGLSTDGFFFMEMNTRLQVEHPVTELVTGIDLVEWQLRVAAGEALPRAQEDLSISGHAFEARLYAEDVPKG
>MP0784_megahit_132662_404-664
MMETHMHTLLVANRGEIARRVLATARRLGWRTVALHTDLDAGALHVTEADVAVRIGSYLDIDEVVAAARDTGAGFVHPGYGFLSERA
>MP0784_megahit_134038_2-1870
DEAYHIGAPAPKDSYLRTDRLLEVIAQSGADAVHPGYGFLSENAGFADALEKAGCVFVGPPASAIRAMGSKSEAKKIMGKAGVPLVPGYHGEDQDPGLLAAEADKIGYPVLIKASAGGGGKGMRAVEKASDFKDALISCKREAASSFGDDHCLIEKLIVKPRHVEIQVFADSHGNAVYLFERDCSLQRRHQKVIEEAPAPGMSQELRAQMGQAAVDAAKAIGYQGAGTVEFLLDASGSFYFMEMNTRLQVEHPVTEKITGEDLVEWQLRVADGEKLPKAQEELSINGHSFEVRIYAEDPQNDFLPATGKLVHMRMPRETDHVRVDTGVYEGGEVSIHYDPMIAKLITWDVDRKSALRRMASALDDVQIVGVTTNTGFLGNIARHPAFERGEVETGFIPHYQDDLIPAPATPDNESLAFAALDILLTRDAEAAAHAAQSNDPYSPWNSTAGFRLNDDNHHDLILRHEGSDIAVKVHYRDSGYVIDMPDGSAIIASADYDENGAIVAKLDNVRKRATVLRDGNRMTIFRTGRVDRLDIFDPLAAAGGNEGAGGGLTAPMPGKIIAVMAEPGQTVTAGDKLVVMEAMKMEHTISAPVSGTVKEVFFAVGDQVDDGAELIAIEEAQ*
>MP0784_megahit_138208_3-500
MNTLLIANRGEIARRVIRTARRLGWRTVAIHSDLDAGALHVREADDAVRVESYLDVDEVVAAARESGAGYVHPGYGFLSERAPFARALAEAGVTLVGPSAEVMDAMGRKDAAREVAVAAGVPVVPSYDLDDDPAGFAYPVLVKAAAGGGGKGMRVVRSAADYAEGF
>MP0784_megahit_139590_2-505
FLEKFIKNARHIEIQIFGFGEKKAVHFYERDCSIQRRFQKIIEESPAPKVEPEIINKMAESAVNFVTNQKYEGAGTIEFIYDVDEKKFYFLEMNTRIQVEHPVTEAITNSDLVEMQIKFALGMDLDLIEQNNINRTGHAIECRLYAEDPSKNFLPSPGKISKLKIPNI
>MP0784_megahit_140206_445-2394
[truncated: 1,551,900 more chars]
