# Supplementary material for: Picoplankton nitrogen guilds in the tropical and subtropical oceans: From the surface to the deep
Source: PLoS One. 2025 Nov 5;20(11):e0335222. doi: 10.1371/journal.pone.0335222 (PMC12588538; doi:10.1371/journal.pone.0335222)
Supplement: S1 File — (ZIP) [file pone.0335222.s001.zip › supplementary info/N_cycle/G_uca_urea_carboxylase/K01959.fasta]

>MP0311_megahit_61650_2-517
LRDMGIEAAIIHGREDRLSLPVRFADVAYPIMRSNPLESYLDIEAVVQAAKDLQCDAVHPGYGFLAENAHFVKRLEEEGITFIGPASHVITLLGDKIEARAAMEAAGLPTAKGSSEPISSAKVASELAEEIGYPVIIKAAAGGGGIGMQIVHEEHEFEGALKLCQGRAKSAF
>MP0311_megahit_88608_2-298
MSKLIKTLLVANRGEIAKRIFKTCKKEGVKTIAIYSSADANSNYVQEADISVFLKGENPIQCHLDFLQILEVAKKFKVDAIHPGYGFLSENASFAKKCN
>MP0311_megahit_285359_2-397
MKFNSILVANRGEIASRVIKTSQKLGLKSIAVYVDADKDAPFVKQADEAIKISDGGYLDIDAIINAAKISKAEAIHPGYGFLSENALFAKKIQKEKLIWIGPGSEIISKMGDKLEAKELAIQSGIPTLPKTS
>MP0311_megahit_389348_3-245
MSQQRILIANRGEIALRIIRSAKEMDMYTIAVYSDADEDALHVKRADEAYYLGSSLPAESYRNLKKLVKAATDTKADLVHP
>MP0313_megahit_45381_151-549
MTFRSVLIANRGEIAIRIARACSELGLRSVAVFSEDDDASLHTRMADEAVALTGHGVKAYLDGAQLIDVAKAHGCEAVHPGYGFLAENAGFARACEQAGLIFIGPSLDVLEGFGDKSAARALAERCEVPLIKG
>MP0313_megahit_49312_2-616
RARKLAKKAGLPVLPGIEETVDSPKAEDLAWKLGFPLMVKPAEGGGGIGIHVIESMEDLMPMMERTRQVAESAFGSPRLYFERYLKNASHIEVQLMGDEHGNLVHFYERDCSVQRRNQKLIEETPATKLTPALRRKVCNMALKLGNKIGYTNAGTVEFLVSGDGQVYFLEMNTRLQVEHGVTELITGVDLVELQIRVAAGEPLAM
>MP0313_megahit_56243_2-421
MFKKILIANRGEVAVRVARAAAELGVPSVTIYSGDDAASAHARAGDTAVALGGSGPSAYLDGGNILAIAAQQGCDAIHPGYGFLSENGGFAVDCAEAGIHFIGPNLHALSVFGDKGEARQIARKCDVPIPQGTEGAVTLE
>MP0313_megahit_117319_3-635
AIAVYSDVDADSLHVKRADESFYLGGSLPADSYRNLKNLMKAVIETKADMVHPGYGFLAENADFAKAVQKKDVIWIGPNPETIKSMGDKIESRKLISKAGLMPVPGQLKPSRTKREAMKDANNFGYPVALKAAHGGGGKGLRIVNNEEELDQNYEIVKRESEAYFGSDQIYVEKFIKPARHVETQILSDKYGNHVYLGERDCSLQRRNQKL
>MP0313_megahit_172920_4140-5555
MLKKVLIANRGEIAVRIVRACAEMGIRSVAIYTEPDRYALHVKRADESYSLGDDPLAGYLDPLRIVNLAIETGCDAIHPGYGFLSENAEFARLCEKHNITFVGPKSSVIEKMGDKTAARDSMRDAGVPITPGSDGNLADLDEALALAEEVGYPVMIKATSGGGGRGIRRCDSADELRQQYPRVISEATKAFGSAEVFLEKCIVDPRHIEVQILADSEGNVVHLYERDCSIQRRNQKLIEIAPSPQLTPEQRDYVGGLAVKAAQAVNYENAGTVEFLLTGNEVYFMEMNTRVQVEHTITEQITGIDIVREQLRIASGLPLSYRQQDIAYRGYALQFRINAEDPKNDFLPSFGRITHYYAPGGPGVRVDTAIYTGYEIPPYFDSMCLKLVVWALDWEDAISRGQRALDDMRLHGIKTTENYYKQILNHPDFRSGHFDTSFVPNHPELLNYSNKRRPSAVALALATAIAAHAGW*
>MP0313_megahit_178884_3-431
MSAITFDPESSWQSTFSFNHVKCLIVCRGPIRLETMNVFEELGTKYGMLLSEKDSIIYPQTLAPELRALSNRREQVHHVKDYMGATKDEWVERIEQIIDICHAHGYTHLFAGYGFMAEDAEFAARIENADISFVGPNSKVIQQ
>MP0313_megahit_231224_542-1150
ITEMVNGVDLVQEQIRVAAGEKLSFSQKDVIPSGHAIECRIYAEDGFNNFAPSIGIITEMTFPHGLGVRMDEGIRVGQEITPYYDPLLGKLITWGNDRQTALRRMIRALGEFHIAGIETSIPFCLRVIQHKSFQEGKYSTHTLNAIKNELQKELTVNKKEQNLVARIGAVQSHHQLKPELISRENHQQKTNWASAGRKDELR*
>MP0313_megahit_238001_3-611
MFNKILIANRGEIACRIIRTCSKLGISTVAVYSEADRNALHVQLADEARPVGKAPPQQSYLDIDNILAAAQDSGAQAIHPGYGFLSENAVFARRCQEIGVRFIGPSPAVMEKMGDKLRARKLAKKAGLPVLPGTGHAVEDDEAEEQAWKLGFPLMVKALEGGGGIGIHVIDSMEELTPIIQRTRQVATRAFGSPSLFFERYLK
>MP0313_megahit_249405_1-1245
RRCQEIGVRFIGPSPAVMEKMGDKLRARKLAKKAGLPVLPGTGHAVEDDEAEDQAWKLGFPLMVKALEGGGGIGIHVIDSMKELTPIIQRTRQVATSAFGSPSLFFERYLKDASHIEVQIIGDEHGRLIHLFERDCSVQRRHQKLVEESPAVKLTPKLRRKLCKLALKLGKHIGYTNAGTVEFLVAADGQAYFTEMNTRLQVEHGVTEMVTGVDLVEMQIRVAAGEALPVKQEDIQVMGHAIQARVYPEDPATLMPQIGEITDYHQPAGDHIRVDSALCAGYEVGLHYEPLLAKVMAWGETREDAAKDLLRALLCFRVGGVTCNTSLLRDILASAEFAEATYHTGSMTSWLEAGTVRALHSGANGNTMKNGKEHSDRDTAAAIAVAMALASKSAGAFATPAANQWRAYGRREQLQ
>MP0313_megahit_255538_3-509
TFIGPKSDVIHKMGDKTQARDSMRAAGVPITPGSEGNLADLDHALKLANKVGYPVMLKATSGGGGRGIRRCDSPEELKTQYPRVISEATTAFGSAEVFMEKCIVNPRHIEVQVLADSHGNAIHLFERDCSIQRRNQKLIEIAPSPQLTPEQRQYIGGLAVKAAKAVGYE
>MP0313_megahit_268035_3-824
MLKPTLKKVLIANRGEIAVRIVRACAEMGIRSVAIYTEPDRYGLHVKRADEAYSLGEDPLTGYLDPARIVNLALETGCDAIHPGYGFLSENARFAQLCEQHGITFIGPKSDVIHKMGDKTQARDSMRAAGVPITPGSEGNLADLDHALKLANEIGYPVMLKATSGGGGRGIRRCDSPEELKTQYPRVISEATKAFGSAEVFMEKCIVNPRHIEVQVLADSHGNAIHLFERDCSIQRRNQKLIEIAPSPQLTPEQRQYIGGLAVKAAKAVGYENA
>MP0313_megahit_271094_2-571
RRSMIAAGVPVTPGTEGNLADLDEALREAERVGYPVMLKATSGGGGRGIRRCNNREELESAYPRVISEATKAFGSAEVFLEKCIVNPKHIEAQILADSFGNTVHLFERDCSIQRRNQKLIEIAPSPQLTPEQRAYIGDLAVKAAQAVGYENAGTVEFLLADDEVYFMEMNTRVQVEHTITEQITGVDIVR
>MP0313_megahit_285675_288-869
DDEVYFMEMNTRVQVEHTITEQITGVDIVREQIRIASGLPLSIKQEDVQHQGFAIQFRINAEDPKNNFFPSFGKVTRYYAPGGPGVRVDTAIYTGYTIPPNFDSMCLKLIVWAMTWEEAMDRGLRALDDMRLQGVKTTTPYYQEILRNAEFRSGVFNTSFVEAHPELLNYSIKRKPEELALAIAAAIAAHAGL*
>MP0313_megahit_289155_521-607
MFKKILVANRGEIAVRIIRACKELNIPTV
>MP0313_megahit_289754_1-696
APSPQLTPEQRQYIGGLAVKAAKAVGYENAGTVEFLLTGNEVYFMEMNTRVQVEHTITEAITGVDIVREQLRIAAGEPLSYRQEDISYRGYALQFRINAEDPKNDFLPSFGRITHYYAPGGPGVRVDTAIYTGYEIPPYYDSMCLKLVVWALTWDEVIARGKRALDDMRLHGITTTANYYQQILDHPDFRAGVFDTSFVPSHPELLNYSAKRHPSEIALAIAATIAAHAGW*
>MP0315_megahit_39654_1370-1909
MFEKILIANRGEIARRIMRTCRKMEIRTVAVYSEADRDMPYAKEADEAYYIGESAPAHSYLNIAKIIETARAAGADAIHPGYGFLAENHLFARACAEAGIVFIGPNPEVIEAMGNKLKALEIAKKAGVPTLKRSRRSIERKPKESAEDYDKRVRKIAKNIGYPLLVKPQSGGGGIGMRVV
>MP0315_megahit_51965_2-364
MKVLVANRGEIAIRIMRACREMGFASVAVYSECDRGAPHVIYADEAYAIGASEPQESYLCADKMLEVAERADVWAVHPGYGFLSENGEFAASVRAAGRVFVGPSADAIALMGGKVAARETA
>MP0315_megahit_66262_660-869
MSVEKLLIANRGEIAIRIARAADELDIATVAIHSEDDGSSLHTRVTNESIELNNRGVAAYLDIDQIVDTA
>MP0315_megahit_93332_521-1738
MIANRGEIAVRIIRACKEMDITSVAIYSEADRHSLHVKKADESYFIGSDPLTGYLNAHRIVNIAVMARCDAIHPGYGFLSENPDLASICARRNIKFIGPSSEIIKKMGDKIQARNAMIEAGVPVIPGSDRSIDSLEEAMSLAENIGYPVMLKATNGGGGRGIRRCDNKKEILSNYDRVISEATKAFGSPEVFIEKCVLTPKHIEVQVLADQQGNVIHLYERDCSIQRRNQKLIEIAPSPQLTEDQRNYIGNIAVKATKAVDYENAGTVEFLLDTNNEFYFMEMNTRLQVEHTITETITGIDIVQEQIRIASGITLRYQQSEISHRGFAIEFRINAEDPKQDFLPSFGKITRYYAAGGPGVRTDASIYTGYVIPPYYDSMCAKLTIWALNWHDAVSRGKRSLGDIVM
>MP0315_megahit_151384_201-662
MFQKILIANRGEIAVRVIRTCREMGIKTVAIYSEPDRISPHVLKADEAYCVGSAPSAKSYLNIPAILDILKKSKTDAVHPGYGFLSENCDFAQAVKDSGTAWIGPSTEVITTMGDKMAARKLAIQADAPVVPGTTEPVVNIKDAQKTADKIGYP
>MP0315_megahit_215790_191-955
MFTKILIANRGEIACRIIRTCQRLGIKTVAIYSTVDQEALHVKMADEAYLVGEAPPHDSYLNMAKILDVAKASGAQAVHPGYGFLSENADFARLCQESGICFVGPDPDVMEQVGDKICCRKLARKAGLPILPGTDGAVTNEHAATKAWELGFPLMVKAAEGGGGIGIHIIDSQEELMPLIERTRQIAESAFGSSRMFFERYLRDASHIEVQLIGDQHGNLVHLYERDCSVQRRNQKLVEETPSAAKLTPRLRRRV
>MP0315_megahit_238580_76-936
EATKAFGSAEVFMEKCIVNPRHIEVQVLADSHGNAIHLFERDCSIQRRNQKLIEIAPSPQLTPEQRQYIGGLAVKAAKAVGYENAGTVEFLLTGNEVYFMEMNTRVQVEHTITEAITGVDIVREQLRIAAGEPLSYRQEDISYRGYALQFRINAEDPKNDFLPSFGRITHYYAPGGPGVRVDTAIYTGYEIPPYYDSMCLKLVVWALTWDEVIARGKRALDDMRLHGITTTANYYQQILDHPDFRAGVFDTSFVPSHPELLNYSAKRHPSEIALAIAATIAAHAGW*
>MP0315_megahit_245020_2-1285
PGYGFLSENAVFARRCQKIGIRFIGPTPEVMEKMGGKLRARKLAKKAGLPVLPGTAQAVEDDEAEDRAWKLGVPLMVKALEGGGGIGIHVIKSMEDRTPIVQRTRQVATSAFGSPRLFFERHLKDESHIEVQIIADEHGRLIHLFERDCSVQRRHLKLVEESPAVKLTPKLRRRLCKLALKLGKHIGYTNAGTVEFLVAADGQAYFTEMNTRLQVEHGVTEMVTGVDLVEMQVHMAAGVALPVKQEDIQVMGHAIQAPVYPEDPVTLMPQIGEITDYDHPAGDRIRVDSALCAGYEVGLHYEPLLAKVMAWGETREDSAKNLLRALLCFRVEGITCNASLLRDILASAEFAEATYHTGSMTSWLKAGIVRSLHPGVNGTDMKNGKEHSDKDTAAAIAVAMALASKSAGASATQASNQWRAYGRREQLQ
>MP0315_megahit_248605_2-805
MLKPTLKKVLIANRGEIAVRIVRACAEMGIRSVAIYTEPDRYGLHVKRADEAYSLGEDPLTGYLDPARIVNLALETGCDAIHPGYGFLSENARFAQLCEQHGITFIGPKSDVIHKMGDKTQARDSMRAAGVPITPGSEGNLADLDHALKLANEIGYPVMLKATSGGGGRGIRRCDSPEELKTQYPRVISEATKAFGSAEVFMEKCIVNPRHIEVQVLADSHGNAIHLFERDCSIQRRNQKLIEIAPSPQLTPEQRQYIGGLAVKAAKA
>MP0315_megahit_278696_222-614
MKKILVANRGEIAIRIAKSAKDLGLKVVGIYSEDDIDSLHISKMDESYQLKGKGVQAYLDIKDIVSIAKENQVDLIHPGYGFLSENPNFAKQVRVAGITFIGPEETTLRLFGDKVRSKKLAEDNKIPIIRG
>MP0315_megahit_298263_6263-7678
MLKKVLIANRGEIAVRIVRACAEMGIRSVAIYTEPDRYALHVKRADESYSLGDDPLAGYLDPLRIVNLAVETGCDAIHPGYGFLSENAEFARLCEKNNITFVGPKSSVIEKMGDKTAARDSMRDAGVPITPGSDGNLADLDEALALAEEVGYPVMIKATSGGGGRGIRRCDSANELRQQYPRVISEATKAFGSAEVFLEKCIVNPRHIEVQILADSEGNVVHLYERDCSIQRRNQKLIEIAPSPQLTPEQRDYVGGLAVKAAQAVNYENAGTVEFLLTGNEVYFMEMNTRVQVEHTITEQITGIDIVREQLRIASGLPLSYRQQDIAYRGYALQFRINAEDPKNDFLPSFGRITHYYAPGGPGVRVDTAIYTGYEIPPYFDSMCLKLVVWALDWEDAISRGQRALDDMRLHGIKTTENYYKQILNHPDFRSGHFDTSFVPNHPELLNYSNKRRPSAVALALATAIAAHAGW*
>MP0315_megahit_317962_1013-2449
TTTRNAYVIKKILIANRGEIAVRIVRACAEMGITSVAVYTDPDRYALHVKRADESYNVGSDPLAGYLNPRQLVNLAVETGCDALHPGYGFLSENAELAKICAERGIKFIGPAAEVITRMGDKTEARRSMIAAGVPVTPGTEGNLADLDEALREAERVGYPVMLKATSGGGGRGIRRCNNREELESAYPRVISEATKAFGSAEVFLEKCIVNPKHIEAQILADSFGNTVHLFERDCSIQRRNQKLIEIAPSPQLTPEQRAYIGDLAVKAAQAVGYENAGTVEFLLADDEVYFMEMNTRVQVEHTITEQITGVDIVREQIRIASGLPLSIKQEDVQHQGFAIQFRINAEDPKNNFFPSFGKVTRYYAPGGPGVRVDTAIYTGYTIPPNFDSMCLKLIVWAMTWEEAMDRGLRALDDMRLQGVKTTTPYYQEILRNAEFRSGVFNTSFVEAHPELLNYSIKRKPEELALAIAAAIAAHAGL*
>MP0317_megahit_37541_3-428
PGIRVDAGVESGFEVPMFYDSMVSKVISHAVDRRHAIARMIRALNEYEISGVPTTVPLFRWLLEDTDFIAGRFDTTYLDRVLEKRDEASFSLSTDDRVVEQLVIVAAAISIAVNGLGSTAGQLEVDDSSEWRRAARMEGLQ*
>MP0317_megahit_69770_3-410
MKRLLIANRGEIAIRIARSAKDLGIKTIGIYSEDDVNSLHLSKMDDNYLLKGKGAAAYLDIKKIISVAKECKAEAIHPGYGFLSENPSLAREAKKNRICFIGPEEKTLKLFGNKVKAKELALKVNIPVIKGTNQKT
>MP0317_megahit_85378_3-785
DEIGYPVMLKATSGGGGRGIRRCDSPEELKTQYPRVISEATKAFGSAEVFMEKCIVNPRHIEVQVLADSHGNAIHLFERDCSIQRRNQKLIEIAPSPQLTPEQRQYIGGLAVKAAKAVGYENAGTVEFLLTGNEVYFMEMNTRVQVEHTITEAITGVDIVREQLRIAAGEPLSYRQEDISYRGYALQFRINAEDPKNDFLPSFGRITHYYAPGGPGVRVDTAIYTGYEIPPYYDSMCLKLVVWALTWDEVIARGKRALDDM
>MP0317_megahit_110813_2200-2808
MFNKILIANRGEIACRIIRTCRKLGIGTVAIYSEADRDALHVKLADDARLVGEAPPQQSYLDIDKILQAARDAGADAIHPGYGFLSENPVFARRCQEAGIRFIGPTPEVMEKMGDKLRARKLAKKAGLPVLPGTDQAVEDDEAEERAWKLGFPLMVKALEGGGGIGIHIIESMEELTPIIQRTRQVANSAFGSPRLFFERYLK
>MP0317_megahit_139777_3-698
LCQEAGICFIGPDPDVMEKMGDKIYSRKLARKAGLPILSGTDKAVANENAATKAWELGFPLMVKAAEGGGGIGIHIIDSQEELMPLIERTRQVAESAFGSSRLFFERYLKDASHIEVQLIGDQHGNLVHLYERDCSVQRRNQKLVEETPSSAKLTPRLRRRVCSLATKLGNYIGYTSTGTVEFLVTADGSVFFLEMNTRLQVEHGVTELVTGLDLVELQIRVSAGEALPISQ
>MP0317_megahit_146619_2-751
MFNKVLIANQDEIACRIIRTCLNLGISTVALYSEADRNALHVNLADDAWPIGEAPPQESYLDMDKILAAARDSGAQAVHPGYGFLSENAVFARRCQETGIRFIGPTPEVMEKMGDKLRARKLAKKAGLPVLPGTAQAVEDDEAEDRAWKLGVPLMVKALEGGGGIGIHVIKSMEDRTPIVQRTRQVATSAFGSPRLFFERHLKDESHIEVQIIADEHGRLIHLFERDCSVQRRHLKLVEESPAVKMTPKL
>MP0317_megahit_203577_2711-4126
MIKKILIANRGEIAVRIVRACAEMGITSVAVYTDPDRYALHVKRADESYNVGSDPLAGYLNPRQLVNLAVETGCDALHPGYGFLSENAELAKICAERGIKFIGPAAEVITRMGDKTEARRSMIAAGVPVTPGTEGNLADLDEALREAERVGYPVMLKATSGGGGRGIRRCNNREELESAYPRVISEATKAFGSAEVFLEKCIVNPKHIEAQILADSFGNTVHLFERDCSIQRRNQKLIEIAPSPQLTPEQRAYIGDLAVKAAQAVGYENAGTVEFLLADDEVYFMEMNTRVQVEHTITEQITGVDIVREQIRIASGLPLSIKQEDVQHQGFAIQFRINAEDPKNNFFPSFGKVTRYYAPGGPGVRVDTAIYTGYTIPPNFDSMCLKLIVWAMTWEEAMDRGLRALDDMRLQGVKTTTPYYQEILRNAEFRSGVFNTSFVEAHPELLNYSIKRKPEELALAIAAAIAAHAGL*
>MP0319_megahit_86000_3-1190
MKSLLIANRGEIAIRIARSAKDLGIKTIGVYSEDDFNSLHLSKMDENYLLEGKGTSAYLDIKSIISIAKECKAEAIHPGYGFLSENPGLARATKKNGICFIGPEEKTLKLFGNKIKAKELALKENVPVIKGTNQKASIKEAENFYKSLKKGSAIIIKAVSGGGGRGMRVVNSPRDLKDSIKRASSEAQKAFGSSDLYFEEYLKNCRHIEIQIIGDGTGSVSHLWDRECSLQRRFQKILEIAPSPSLRTKFREELIKAALGITSRVNYKGLGTVEFLVDLEGKTFRFIEANARLQVEHTVTEEILGLDLVKAQIQIALGKSLKQINLDQANIPKPKGFAIQARVNMEVIDSEGNTKPSGGTFTHFDLPSGPGVRTDTYGYTGYESNPAFDSLIAKVI
>MP0319_megahit_90244_79-543
MKRLLIANRGEIAIRIARSAKDLGIKTIGIYSEDDVNSLHLSKMDDNYLLKGKGAAAYLDIKKIISVAKECKAEAIHPGYGFLSENPSLAREAKKNRICFIGPEEKTLKLFGNKVKAKELALKENVPVIKGTNQKTSVKEAEKFFKSLKKGSAII
>MP0319_megahit_114288_2-589
IANRGEIAIRLARAIADCDATSVAVYAEDDAQSLHVRSADQAVALQGQGVAAYLDAAQLIRIAKEQDCDAIHPGYGFLSENADFARACQQAGITFIGPAPEVLDTFGDKASARRLAQQQGVPLTQGTNEPTTLEQARDFMQSLGEDAAVMLKALAGGGGRGMRAVHNLAELDDAFARCSSEATAAFGRGDLYVERL
>MP0319_megahit_131651_1-432
RGYALQFRINAEDPKNDFLPSFGRITHYYAPGGPGVRVDTAIYTGYEIPPYFDSMCLKLVVWALDWEDAISRGQRALDDMRLHGIKTTENYYKQILNHPDFRSGHFDTSFVPNHPELLNYSNKRRPSAVALALATAIAAHAGW*
>MP0319_megahit_155528_1-489
NPRVQVEHTVTEMITGLDLVSLGIQIAAGEDLPLSQQDVRWDGHAIQARINAENPVTLAPSPGKVWECHWPGGPGVRIDSHAHTGYDMPDAFDSLLAKVIAWAPSREEAIVRLDAALDETILLGVDTLIPLHRAILDESDFRERNITTDYLSTHPGLLSGGR*
>MP0319_megahit_156638_1-90
PELLNYSIKRKPEELALAIAAAIAAHAGL*
>MP0319_megahit_202249_2-694
MLKKVLIANRGEIAVRIVRACAEMGIRSVAIYTEPDRYALHVKRADESYSLGDDPLAGYLDPLRIVNLAIETGCDAIHPGYGFLSENAEFARLCEKHNITFVGPKSSVIEKMGDKTAARDSMRDAGVPITPGSDGNLADLDEALALAEEVGYPVMIKATSGGGGRGIRRCDSADELRQQYPRVISEATKAFGSAEVFLEKCIVDPRHIEVQILADSEGNVVHLYERDCSIQ
>MP0319_megahit_243469_360-1874
MQDTFCNVLPGATDPDTQDVHRIHSITTTRNAYVIKKILIANRGEIAVRIVRACAEMGITSVAVYTDPDRYALHVKRADESYNVGSDPLAGYLNPRQLVNLAVETGCDALHPGYGFLSENAELAKICAERGIKFIGPAAEVITRMGDKTEARRSMIAAGVPVTPGTEGNLADLDEALREAERVGYPVMLKATSGGGGRGIRRCNNREELESAYPRVISEATKAFGSAEVFLEKCIVNPKHIEAQILADSFGNTVHLFERDCSIQRRNQKLIEIAPSPQLTPEQRAYIGDLAVKAAQAVGYENAGTVEFLLADDEVYFMEMNTRVQVEHTITEQITGVDIVREQIRIASGLPLSIKQEDVQHQGFAIQFRINAEDPKNNFFPSFGKVTRYYAPGGPGVRVDTAIYTGYTIPPNFDSMCLKLIVWAMTWEEAMDRGLRALDDMRLQGVKTTTPYYQEILRNAEFRSGVFNTSFVEAHPELLNYSIKRKPEELALAIAAAIAAHAGL*
>MP0321_megahit_27374_3-494
MFRRVLIANRGEIALRIIRSLRELGIESVVIHGREDRLSLPVRLADEGYFIPRDDPLATYLDIEAIVSAAKEVGADAVHPGYGFLSENPTFAERLSEEGVTFIGPSPESLRLLGDKIAARKSMSEAGIPIAKGTEKPVSDYQEALGIATEIGFPIMIKAASGGG
>MP0321_megahit_54761_411-569
LAEYTIEGVLTTIPFHRALIEEANFIAGRFNTDYVADTSLDLDSVSPATKQE*
>MP0321_megahit_62355_3-545
TGNIDSIAKDIGFPLMVKAAAGGGGKGMRAVYNPEDLSEAIESASNEARNSFGNDTLILERFLDKPRHIEVQILGDQKGNIVHLFERECSIQRRHQKIIEESPSSAITNKLRKEMGEAAVKAAKVTNYHSTGTVEFLYQDGEFFFLEMNTRLQVEHGVTEMVCGIDLVKWQIRIANGEELS
>MP0321_megahit_397611_553-1080
MTQKRILIANRGEIALRIIRSAKEMDLYTIAVYSDADEDALHTKRADEAYYLGGSLPSESYRNLKKLVQAAEETNADLVHPGYGFLAENADFAKAIEKKGITWVGPKPETIKSMGDKIESRKLVSKIGLNPVPGQLKPSRFQRDAIKDAESFGYPVALKAAHGGGGKGLRIVHNEK
>MP0528_megahit_123743_425-883
MVANRGEIARRIFKTCKKEGIKTIAIYSSVDTNSNYVEEADISVLLEGENPVQCHMDSSQIIKIAKRFDVDAIHPGYGFLSENASFAKKCNDENILFIGPDPDSIELMGDKDKARLFVKGLGIPLLPGYENSKEKETKLLSEAKKIGFPVLLK
>MP0528_megahit_159611_106-1968
MKKVLIANRGEIAIRIARTCSDLGIKTVGIYSEDDANCLHLSKVDEAYPIQGKGAQAYLDIKQIISIAKESKADFIHPGYGFLSENSALAASAKRAKIKFIGPSEKTLKIFGDKTTAKELALSLDIPTISGTHQKTSLKQAQNFMKSLNKNSSILIKAISGGGGRGMRIVSKLEELKESYDRASSEAKAAFDSPDLYLEEYLKNYRHIEFQIIGDGTGAVSHLHERECSIQRRHQKLIEIAPSPSLGPELKNKMIDASMALAKKLKYEGLATIEFLVNVEKNDFRFIECNPRLQVEHTVTESVLFIDIVKAQIQIASGKTLKQIKLEQKNIPDPKGYAVQSRVNMETIDSKGNANPSGGIFTKFDLPSGPGVRVDSYGYVGYETSPLFDSLIAKIITYSSEDNFKQAIKRNYRSLCEFKIDGVPTNLDLLKNILINQDFKNNKVHTNFFENNLVTLTSVKTHSDLSDISRSIIEKEKPKRGKIENLDPLAVLDHGKSGGMFVDQSENILELQQEEIREGYRSITAPMQGMIVKFDVEIGDSVWEGKTLGIMEAMKMEHEIISEVSGIVEDISVSSLDTVFEGHSLMMIRLEKVEKQTSNKDEEVDLDWIRPDLREALDRKE
>MP0528_megahit_283332_1022-1108
MFEKILIANRGEIAVRILRACKDLGIQTV
>MP0528_megahit_373620_1-780
RYGIDLVKEQIKVALGNSLEDFKTEARGHSIEFRINAEDPTNNFLPTPGTITEYREPMGNGVRVDGWVKTGTSISHFYDNLISKLVVWGVSREEAISKGKRCLDEYIIGGIPTTISLLSDVISTKEFKESQIHVKFLEENFKIKDVSEDEIFTDRPSKVNISLNDNESPSLAPQRPKKIGMDLTGNIRNPGIIKADMQGTIMDTMTKKGKKVKKGDSLFVLEAMKMENVVTAPIGGVIKQFNIKKGQPVNKGDILLEIG*
>MP0528_megahit_415064_3-512
DLVKEQIKIALGNSLEDFETEARGHSIEFRINAEDPANNFLPTPGTITEYREPMGNGVRVDGWVKTGTSISHFYDNLISKLVVWGVSREEAISKGKRCLDEYIIGGIPTTISLLSQVISTKEFKESQIHVKFLEENFKIKDISEEEIISDRPSKVNISLDDNESQSLAPQ
>MP0530_megahit_9215_2-442
MAIRKLLIANRGEIAVRIARACSELGIRSVAIHSKADEYSLHVKKADESYQISQDPLSGYLNPHHIVNLAVETGCDALHPGYGFLSENAELPAICKQRGITFVGPSSEAIASMGDKTQARQTAEAAGVPVTPGSKGNLIDVEDAVQQ
>MP0530_megahit_74737_3-227
MPIKKVLIANRGEIAVRIARACKELGVRSVAVYSEADQYSLHIKNADESYRISKDPLSGYLNPHHLVNLAVETGC
>MP0530_megahit_76766_3-542
SSYEINLKQSDISLNGAAVECRINAEDPFNDFIPQAGKIVKYNLPVNPWVRIDSYLSENFEIPLFYDSLIAKVITWGNNFEDAVIRMRNALNQFLIYGIQTTIPFHKYVLSNKNFIKGNINTNFIESHKIIDKMKTNFKNNIPHLEKIAAILAGVYYENKPINKLKSNKISNWRKYANNY
>MP0530_megahit_85036_461-745
PYYDSMCLKLIVWALTWEEALARGSRALDDMRVQGVKTTASYYQKILENPDFRSGQFNTSFVDNHPELLNYSIKRKPGELALAIAAAIAAHAGL*
>MP0530_megahit_89661_2-325
MAFNRILIANRGEIAIRLARAIADCDATSVAVYAEDDAQSLHVRSADQAVALQGQGVAAYLDAAQLIRIAKEQDCDAIHPGYGFLSENADFARACQQAGITFIGPAPE
>MP0530_megahit_96771_638-1183
MENKRILIANRGEIALRIMRSAKELGLTTIAVYSDIDKESLHVKKADESIHLGPSLPAESYRNLNRLVEAGVDSEADLVHPGYGFLAENADFAKAIQRKKITWVGPSPKTIKSMGDKIESRKLVSKLGLKPIPGQLKPARNRKDAMRDARDQGFPVALKAAHGGGGKGLRIVDTPKDLLENY
>MP0530_megahit_111821_1670-3184
MQDTFCNVLPGATDPDTQDVHRIHSITTTRNAYVIKKILIANRGEIAVRIVRACAEMGITSVAVYTDPDRYALHVKRADESYNVGSDPLAGYLNPRQLVNLAVETGCDALHPGYGFLSENAELAKICAERGIKFIGPAAEVITRMGDKTEARRSMIAAGVPVTPGTEGNLADLDEALREAERVGYPVMLKATSGGGGRGIRRCNNREELESAYPRVISEATKAFGSAEVFLEKCIVNPKHIEAQILADSFGNTVHLFERDCSIQRRNQKLIEIAPSPQLTPEQRAYIGDLAVKAAQAVGYENAGTVEFLLADDEVYFMEMNTRVQVEHTITEQITGVDIVREQIRIASGLPLSIKQEDVQHQGFAIQFRINAEDPKNNFFPSFGKVTRYYAPGGPGVRVDTAIYTGYTIPPNFDSMCLKLIVWAMTWEEALDRGLRALDDMRLQGVKTTTPYYQEILRNAEFRSGVFNTSFVEAHPELLNYSIKRKPEELALAIAAAIAAHAGL*
>MP0530_megahit_177204_120-1535
MLKKVLIANRGEIAVRIVRACAEMGIRSVAIYTEPDRYALHVKRADESYSLGDDPLAGYLDPLRIVNLAIETGCDAIHPGYGFLSENAEFARLCEKHNITFVGPKSSVIEKMGDKTAARDSMRDAGVPITPGSDGNLADLDEALALAEEVGYPVMIKATSGGGGRGIRRCDSADELRQQYPRVISEATKAFGSAEVFLEKCIVDPRHIEVQILADSEGNVVHLYERDCSIQRRNQKLIEIAPSPQLTPEQRDYVGGLAVKAAQAVNYENAGTVEFLLTGNEVYFMEMNTRVQVEHTITEQITGIDIVREQLRIASGLPLSYRQQDIAYRGYALQFRINAEDPKNDFLPSFGRITHYYAPGGPGVRVDTAIYTGYEIPPYFDSMCLKLVVWALDWEDAISRGQRALDDMRLHGIKTTENYYKQILNHPDFRSGHFDTSFVPNHPELLNYSNKRRPSAVALALATAIAAHAGW*
>MP0530_megahit_194017_54-1475
MAIKKVLIANRGEIAVRIARACKELGIRSVAVYSEADQYSLHVKKADESYQISKDPLSGYLNPHHLVNLAVETGCDALHPGYGFLSENAELAAICQQRGVTFVGPSSEAISAMGDKTQARKTAIAAGVPVTPGSEGNLDDVEDAVRQAEDVGYPVMLKATSGGGGRGIRRCDNEKELRQNYERVISEATKAFGSAEVFLEKCIIEPRHIEVQVLADHHGNVVHLYERDCSIQRRNQKLIEVAPSPQLSEEQRETIGNLAIQVTRQCGYVNAGTVEFLLDHDDSFYFMEMNTRVQVEHTITEEITGIDIIKSQIRIASGEPLEFSQADISYRGFAAQFRINAEDPKNGFLPSFGRISRYYSAGGPGVRTDAAMYTGYEIPPYYDSMCAKLIVWAREWPELVARSRRALSDMAIYGVHTTIPYYQQILNHPDFQAGTFNTGFVERNPQLLEYSDKSRPESIATAVAAAIAAQAGL*
>MP0530_megahit_221343_3-431
MSAITFDPESSWQSTFSFNHVKCLIVCRGPIRLETMNVFEELGTKYGMLLSEKDSIIYPQTLAPELRALSNRREQVHHVKDYMGATKDEWVERIEQIIDICHAHGYTHLFAGYGFMAEDAEFAARIENADISFVGPNSKVIQQ
>MP0530_megahit_251912_3-443
AGYEVGLHYEPLLAKVMAWGETREDAAKDLLRALLCLRIEGVTCNTSLLRDILASAEFAEATYHTGSMTSWLEAGTVRALHSGANGNTMKNGKEHSDRDTAAAIAVAMALASKSAGAFATPAANQWRAYGRREQLQPRPQVSRSWR*
>MP0530_megahit_256236_499-1086
MFNKILIANRGEIACRFIRTCRKLGISTVAVYSEADRNALHVQLADEARLVGKAPPQQSYLDIDNILAAAQDSGAQAIHPGYGFLSENAVFARRCQEIGVRFIGPSPAVMEKMGDKLRARKLAKKAGLPVLPGTGHAVEDDEAEDQAWKLGFPLMVKALEGGGGIGIHVIDSMKELTPIIQRTRQVATSAFGSPSL
>MP0532_megahit_39365_2-478
MLESVLIANRGEIALRIIRACKELGIRTVAIYSDADASSIHLRFADEAYRIGSSEPSESYLNADKIVEMAGKAGVEAVHPGYGFLSENAEFARKCNRNNLIFIGPRSQTLEITGNKIEARCKVANALVPTLPSINRIIEDEDEVLEAAERIGYPVLMKS
>MP0532_megahit_52273_411-662
MQDTFCNVLPGATDPDTQDVHRIHSITTTRNAYVIKKILIANRGEIAVRIVRACAEMGITSVAVYTDPDRYALHVKRADESYNV
>MP0532_megahit_59405_3-494
MIESLLIANRGEIALRIIKACNELNIKTISIYSDADLHSDYLKHADEIYYVGKSQPSKSYLNIDKIIDIANKTSVEAIHPGYGFLSENSTFAEKCVKNNIIFVGPDSNVLELCGNKLKTRVLMEKSGIPVIPSYDKLITSENDLINIAEKLGYPILLKSVYGGG
>MP0532_megahit_60937_1-168
MKVLVANRGEIAIRIMRACCEMGFASVAVYSECDRGAPHVVYADEAYAIGASEPQE
>MP0532_megahit_68479_38-1453
MLKKVLIANRGEIAVRIVRACAEMGIRSVAIYTEPDRYALHVKRADESYSLGDDPLAGYLDPLRIVNLAIETGCDAIHPGYGFLSENAEFARLCEKHNITFVGPKSSVIEKMGDKTAARDSMRDAGVPITPGSDGNLADLDEALALAEEVGYPVMIKATSGGGGRGIRRCDSADELRQQYPRVISEATKAFGSAEVFLEKCIVDPRHIEVQILADSEGNVVHLYERDCSIQRRNQKLIEIAPSPQLTPEQRDYVGGLAVKAAQAVNYENAGTVEFLLTGNEVYFMEMNTRVQVEHTITEQITGIDIVREQLRIASGLPLSYRQQDIAYRGYALQFRINAEDPKNDFLPSFGRITHYYAPGGPGVRVDTAIYTGYEIPPYFDSMCLKLVVWALDWEDAISRGQRALDDMRLHGIKTTENYYKQILNHPDFRSGHFDTSFVPNHPELLNYSNKRRPSAVALALATAIAAHAGW*
>MP0532_megahit_76190_1-525
IVRACAEMDIRSVAVYTEPDRFALHVKRADEAHFVGDDPLAGYLDPQRLVDLARETGCDAIHPGYGFLSENADLARICSEAGIAFVGPSSTVIARMGDKTAARAAMREAGVPVTPGSEGNLASCEDALALAETIGYPVMLKATSGGGGRGIRRCDDATQLRQAWERVISEATKAF
>MP0532_megahit_112781_1-90
PELLNYSVKRNPEEVALAIAAAIAAHAGL*
>MP0532_megahit_115006_787-1626
MSAITFDPESSWQSTFSFNHVKCLIVCRGPIRLETMNVFEELGTKYGMLLSEKDSIIYPQTLAPELRALSNRREQVHHVKDYMGATKDEWVERIEQIIDICHAHGYTHLFAGYGFMAEDAEFAARIENADISFVGPNSKVIQQAGSKDEAKELARSLKVSVTPGEDRIAAITLLSKAGDSPHEYFRKQINKHKLNLPENWESAELLDQSIAILQASYVKQVDLFTISELQQETVRQVEKLWRENPGKRIRLKHVGGGGGKGQRVVISIDEVSEAVMSVLI
>MP0532_megahit_121855_2-532
QIKLAAGAKLTFNQDDISLDGWAIECRINAEDPLNNFYPSIGAVINYLPPGGPGIRVNSICHQGYKVLPDYDSLLSLLICHGRNRLEAITRMRGALKEYLITGVKTTIPFHLAVMHNKNFVKGQVTTSFIKQNDIIKHIKKYFSEDRKELANGQKVILVTTAVSKYMEKKNGYSNNK
>MP0532_megahit_135637_3-872
LAGYLNPRQLVNLAVETGCDALHPGYGFLSENAELAKICAERGIKFIGPAAEVITRMGDKTEARRSMIAAGVPVTPGTEGNLADLDEALREAERVGYPVMLKATSGGGGRGIRRCNNREELESAYPRVISEATKAFGSAEVFLEKCIVNPKHIEAQILADSFGNTVHLFERDCSIQRRNQKLIEIAPSPQLTPEQRAYIGDLAVKAAQAVGYENAGTVEFLLADDEVYFMEMNTRVQVEHTITEQITGVDIVREQIRIASGLPLSIKQEDVQHQGFAIQFRINAEDPKNN
>MP0532_megahit_158135_201-539
MLNINWIIKESKIVLVPIQNKICIISLYVIFLKNEWIDSVIFDLMFQKILIANRGEIAVRVIRTCREMGIKTVAIYSEPDRTSPHVLKADEAYCVGSAPSAKSYLNIPAILDI
>MP0532_megahit_158627_1-411
MFERVLIANRGEIALRILRSLRGLGCEVAIVHGREDRLSLPVRLSDHAVPLYLDNPIDSYLDIDAVLGAAKEVGAQAIHPGYGFLAENAEFVRRCEEEGITFIGPSSEVIRNLGDKIEARRLMQEAGLPVAAGSDEP
>MP0532_megahit_183043_1-339
MKKLLIANRGEIAIRIARASKDLGLKTIGIYSEDDRDSLHVSKMDESYQLKGKGTKAYLDSKDIISIALNNRVDLIHPGYGFLSENPNFAKQIQAAGLTFIGPLEKTLRLFGD
>MP0532_megahit_253416_256-609
VMEKMGDKLRARKLAKKAGLPVLPGTAQAVEDDEAEDRAWKLGVPLMVKALEGGGGIGIHVIKSMEDRTPIVQRTRQVATSAFGSPRLFFERHLKDESHIEVQIIADEHGRLIHLFE*
>MP0532_megahit_256297_2-511
KLRARCLARKAGLPILPGTDDAVQDDQAIDRAWKLGFPLMVKAAEGGGGIGIHIIESIEELVPIIERTRKMASHAFGSSKLYFERYLKNASHIEVQLMGDEHGNLIHLFERDCSVQRRNQKLIEESPAVKLTPKLRKRLCNLAVKLGRKIGYTNAGTVEFLVSADGQVYF
>MP0532_megahit_256554_588-2003
MFKKLLIANRGEIAVRIVRACAEMGIRSVAIYTEPDRFSLHVKGADEAYFVGDEPLAGYLDPRRIVNLARETGCDAIHPGYGFLSESAEFARICSQAGIAFVGPSAEVIARMGDKTAARTAMREAGVPVTPGSDGNLANLDEALTVAEEIGYPIMLKATSGGGGRGIRRCDTADQLRQAWDRVISEATKAFGSAEVFMEKCIVDPLHIEVQVLADSHGGVIHLFERDCSIQRRNQKLIEIAPSPQLTPEQRSYVGKMAVRAAHAVGYQNAGTVEFLVKDNEVFFMEMNTRVQVEHTITEAITGVDIVREQLRIAAGDRLAYRQEDIRHQGYAIQFRINAEDPKNDFLPSFGRITRYYAPGGPGVRTDTAIYTGYTIPPYFDSMCLKLIVWGMTWEETLNRGIRALNDMRLQGVKTTAPYYQEILRHPDFRAGHFDTGFVPAHPELLNYSVKRNPEEVALAIAAAIAAHAGL*
>MP0532_megahit_272140_509-607
MFKKILVANRGEIAVRIIRACKELNIPTVAIHS
>MP0532_megahit_278941_3-644
RFIGPSPAVMEKMGDKLRARKLAKKAGLPVLPGTGQAVEDDEAEDQAWKLGFPLMVKALEGGGGIGIHVIDSMKELTPIIQRTRQVATSAFGSPSLFFERYLKDASHIEVQIIGDEHGRLIHLFERDCSVQRRHQKLVEESPAVKLTPKLRRKLCKLALKLGKHIGYTNAGTVEFLVAADGQAYFTEMNTRLQVEHGVTEMVTGVDLVEMQIRI
>MP0532_megahit_314845_2-79
MFKKILVANRGEIAVRIIRACKELNI
>MP0532_megahit_317942_2557-3984
MLKPTLKKVLIANRGEIAVRIVRACAEMGIRSVAIYTEPDRYGLHVKRADEAYSLGEDPLTGYLDPARIVNLALETGCDAIHPGYGFLSENARFAQLCEQHGITFIGPKSDVIHKMGDKTQARDSMRAAGVPITPGSEGNLADLDHALKLANEIGYPVMLKATSGGGGRGIRRCDSPEELKTQYPRVISEATKAFGSAEVFMEKCIVNPRHIEVQVLADSHGNAIHLFERDCSIQRRNQKLIEIAPSPQLTPEQRQYIGGLAVKAAKAVGYENAGTVEFLLTGNEVYFMEMNTRVQVEHTITEAITGVDIVREQLRIAAGEPLSYRQEDISYRGYALQFRINAEDPKNDFLPSFGRITHYYAPGGPGVRVDTAIYTGYEIPPYYDSMCLKLVVWALTWDEVIARGKRALDDMRLHGITTTANYYQQILDHPDFRAGVFDTSFVPSHPELLNYSAKRHPSEIALAIAATIAAHAGW*
>MP0534_megahit_22994_348-692
LSKIIVWSHDRHDAIRRMSRALSEYIVLGVKTNIGFLIRLMDNKDFISGKLDTGFIEEHKKLLEIPRESKNLALVGSAIVLHTFNGFENRGRNSKLKPWKYTARRSSLSNNSLS*
>MP0534_megahit_48081_172-648
MIESLLIANRGEIALRIIKACNELNIKTISIYSDADLHSDYLKHADEIYYVGKSQPSKSYLNIDKIIDIANKTSVEAIHPGYGFLSENSTFAEKCVKNNIIFVGPDSNVLELCGNKLKTRVLMEKSGIPVIPSYDKLITSENDLINIAEKLGYPVLLKS
>MP0534_megahit_59058_449-697
MLDKILIANRGEIAIRIARAAADLRLRTVAVCSQDDVASLHTRIADEVHVLPGTGVRAYLDADSIISAAKATGCEAIHPGYGF
>MP0534_megahit_62288_112-501
MKSLLIANRGEIAIRIARSAKDLGIKTIGIYSEDDVNSLHLSKMDDNYLLKGKGTSAYLDIKNIISVAKECKAEAIHPGYGFLSENPGFAREAEKNGISFVGPEEKTLKIFGNKIKAKELALKEKVPVIK
>MP0534_megahit_125976_1185-2600
MFKKLLIANRGEIAVRIVRACAEMGIRSVAIYTEPDRFSLHVKGADEAYFVGDEPLAGYLDPRRIVNLARETGCDAIHPGYGFLSESAEFARICSQAGIAFVGPSAEVIARMGDKTAARTAMREAGVPVTPGSDGNLANLDEALTVAEEIGYPIMLKATSGGGGRGIRRCDTADQLRQAWDRVISEATKAFGSAEVFMEKCIVDPLHIEVQVLADSHGGVIHLFERDCSIQRRNQKLIEIAPSPQLTPEQRSYVGKMAVRAAHAVGYQNAGTVEFLVKDNEVFFMEMNTRVQVEHTITEAITGVDIVREQLRIAAGDRLAYRQEDIRHQGYAIQFRINAEDPKNDFLPSFGRITRYYAPGGPGVRTDTAIYTGYTIPPYFDSMCLKLIVWGMTWEETLNRGIRALNDMRLQGVKTTAPYYQEILRHPDFRAGHFDTGFVPAHPELLNYSVKRNPEEVALAIAAAIAAHAGL*
>MP0534_megahit_128958_1-726
EVFSLEKGMGTRHIKEPRNSTTVITHPRTKEYLSKFGSGIALIVYKSSSKMERLCRENGWTLVAPAVKFGKALFEDKIKFRKILKEIGAPPPPGEVLAATNLNFYKLKNKYGIPFVLQHPRRGGGKGTFFINSQDDWYKAARKLRIQEIEGEEVTEDISNLEVIVAKYITGPSPSITGCVTRHGILSTNLQYQLIDIPELYNPQKGSGLFCGHDWSSSQFSPEIEKQAYNIVEKVGKYFQKF
>MP0534_megahit_132058_237-653
MLNINWIIKESKIVLVLLQNKICIISLYVIFLKNEWIDSVIFDLMFQKILIANRGEIAVRVIRTCREMGIKTVAIYSEPDRTSPHVLKADEAYCVGPAPSAKSYLNIPAILDILKKSKTDAVHPGYGFLSENCDFAQAV
>MP0534_megahit_157972_3369-4784
MLKKVLIANRGEIAVRIVRACAEMGIRSVAIYTEPDRYALHVKRADESYSLGDDPLAGYLDPLRIVNLAIETGCDAIHPGYGFLSENAEFARLCEKHNITFVGPKSSVIEKMGDKTAARDSMRDAGVPITPGSDGNLADLDEALALAEEVGYPVMIKATSGGGGRGIRRCDSADELRQQYPRVISEATKAFGSAEVFLEKCIVDPRHIEVQILADSEGNVVHLYERDCSIQRRNQKLIEIAPSPQLTPEQRDYVGGLAVKAAQAVNYENAGTVEFLLTGNEVYFMEMNTRVQVEHTITEQITGIDIVREQLRIASGLPLSYRQQDIAYRGYALQFRINAEDPKNDFLPSFGRITHYYAPGGPGVRVDTAIYTGYEIPPYFDSMCLKLVVWALDWEDAISRGQRALDDMRLHGIKTTENYYKQILNHPDFRSGHFDTSFVPNHPELLNYSNKRRPSAVALALATAIAAHAGW*
>MP0534_megahit_234121_3-770
KHIGYTNAGTVEFLVAADGQAYFTEMNTRLQVEHGVTEMVTGVDLVEMQIRIAAGEALPVKQEDIQVKGHAIQARVYPEDPVTLMPQTGEITDYHQPAGDHIRVDSALCAGYEVGLHYEPLLAKVMAWGETREDAAKDLLRALLCFRVGGVTCNTSLLRDILASAEFAEATYHTGSMTSWLEAGTVRALHSGANGNTMKNGKEHSDRDTAAAIAVAMALASKSAGAFATPAANQWRAYGRREQLQPRPQVSRSWR*
>MP0534_megahit_249289_2-622
RRCQEIGVRFIGPSPAVMEKMGDKLRARKLAKKAGLPVLPGTAQAVEDDEAEDRAWKLGVPLMVKALEGGGGIGIHVIKSMEDRTPIVQRTRQVATSAFGSPRLFFERHLKDESHIEVQIIADEHGRLIHLFERDCSVQRRHLKLVEESPAVKLTPKLRRRLCKLALKLGKHIGYTNAGTVEFLVAADGQAYFTEMNTRLQVEHGVT
>MP0534_megahit_255083_1239-2666
MLKPTLKKVLIANRGEIAVRIVRACAEMGIRSVAIYTEPDRYGLHVKRADEAYSLGEDPLTGYLDPARIVNLALETGCDAIHPGYGFLSENARFAQLCEQHGITFIGPKSDVIHKMGDKTQARDSMRAAGVPITPGSEGNLADLDHALKLANEIGYPVMLKATSGGGGRGIRRCDSPEELKTQYPRVISEATKAFGSAEVFMEKCIVNPRHIEVQVLADSHGNAIHLFERDCSIQRRNQKLIEIAPSPQLTPEQRQYIGGLAVKAAKAVGYENAGTVEFLLTGNEVYFMEMNTRVQVEHTITEAITGVDIVREQLRIAAGEPLSYRQEDISYRGYALQFRINAEDPKNDFLPSFGRITHYYAPGGPGVRVDTAIYTGYEIPPYYDSMCLKLVVWALTWDEVIARGKRALDDMRLHGITTTANYYQQILDHPDFRAGVFDTSFVPSHPELLNYSAKRHPSEIALAIAATIAAHAGW*
>MP0536_megahit_51202_1-552
VMEKMGDKIKARKLAKKAGLPVLPGTDQPVEDDQAINRAWALGFPLMVKSADGGGGIGIHQVENMDDLLPIVDRTRRVSNHAFSSTRLFFERQLKDASHIEVQLIGDELGNLIHLFDRDCSIQRRHQKLVEEAPSVKLTPAMKKKLYKLAVKFGKSIGYTNAGTVEFLVTSQGQIYFLEMNTRL
>MP0536_megahit_70408_3-569
KGRHVKMADEAYLLGAASPHESYLNLDKILEAAKRSGAEAIHPGYGFLSENPAFAAGCEEAGIKFIGPNPEIMANMGDKLCARKLARKAGLPVLPGTNDAVEDSHAVDQAWELGFPLMVKASEGGGGIGIHVIENMEQLLPLVDRTRKVSANAFGSSRLFFERYLQGASHIEVQIIGDQQGNIVHLYER
>MP0536_megahit_108249_3-977
AVRQAEDVGYPVMLKATSGGGGRGIRRCDNEKELRQNYERVISEATKAFGSAEVFLEKCIIEPRHIEVQVLADHHGNVVHLYERDCSIQRRNQKLIEVAPSPQLSEEQRETIGNLAIQVTRQCGYVNAGTVEFLLDHDDSFYFMEMNTRVQVEHTITEEITGIDIIKSQIRIASGEPLEFSQADISYRGFAAQFRINAEDPKNGFLPSFGRISRYYSAGGPGVRTDAAMYTGYEIPPYYDSMCAKLIVWAREWPELVARSRRALSDMAIYGVHTTIPYYQQILNHPDFQAGTFNTGFVERNPQLLEYSDKSRPESIATAVAAAIA
>MP0536_megahit_135481_1-558
MTINNPRKIQKILVANRGEIACRVLRACKSLGIRSVAVYSRIEKSSLHVEMADEAYPVPEHEMPGYGYLDIDGLVAIGAKAGVDAIHPGYGFLSENPNFARASIAAGIAFIGPPAKVISSMANKREARETLRGLGVPVLSGTSGSLDGSADIEEQAQAIGYPVMVKASEGGGGIGLGIIPGPERLI
>MP0536_megahit_164363_3-509
MGLHKRVLIANRGEIAIRIAKAAKALGMESVAVHASIDALSLHTRMTTHVRLLSQDGVGAYLDGAAMIDVAKQMDCDCIHPGYGFLSENAKFAEMCAAEGVVFVGPPASALTLFGNKVMARSLAQSCNIPVVPGSSATLSSVAEAQGIGESVGYPVMLKAAAGGGGRGM
>MP0536_megahit_206946_1-513
MIESLLIANRGEIALRIIKACNELNIKTISIYSEADLHSDYLKHADEIYYVGKSQPSESYLNIDKIIDIANKTSVEAIHPGYGFLSENSEFAEKCVKNNIIFVGPDSTTLELCGNKLKTRSLMEKFGIPVIPSYDKPITSENDLLNIAEKIGYPVLLKSVYGGGGKGIRLV
>MP0536_megahit_209936_2-1348
ARDAGADAIHPGYGFLSENPVFARRCQEASIRFIGPTPEVMEKMGDKLRARKLAKKAGLPVLPGTDQAVEDDEAEERAWKLGFPLMVKALEGGGGIGIHIIESMEELTPIIQRTRQVANSAFGSPRLFFERYLKDASHIEVQLIGDEHGHLIHLFERDCSVQRRHQKLIEESPAVKLDPKLRRRLCKLALKLAKHIGYTNAGTVEFLVAADGQAYFTEMNTRLQVEHGVTEMVTGVDLVELQIRAAAGEKLPLTQEDITVSGHAIQARIYPEDPVTLMPRIGTITDYHLPAGEHIRVDSALCAGYEVGLHYEPLLAKVMAWGETREASVKGLLRALLCVRAEGITCNTSLLRDVLASAEFAGSTHHTGSMTSWLGASKIRTHHPGVTGTKMKNGNEKSDRDTAAAIAVAMALASKNAFGAPTPAANQWRAYGRREQLQSRSPVSRSRR*
>MP0538_megahit_27404_195-554
MAVVGGIRRCDSEKELRQNYQRVISEATKAFGSAEVFVEKCIIEPRYIEVQIMADSHGNVVEPVSKFFCSCLGWYRYCSTDSSVGLLSPAEARAELVAEEHKIRAANTELNLIMFGALR*
>MP0538_megahit_27404_523-642
GSEGNLLDVDDALCQAGRIGYPVMLKATSGGGGRGYPPM*
>MP0538_megahit_30281_3-380
MPIKKVLIANRGEIAVRIARACKELGVRSVAVYSEADQYSLHIKNADESYRISKDPLSGYLNPHHLVNLAVETGCDALHPGYGFLSENAELAAICWQRGVTFIGPSAEAISSMGDKTQARQTAVAA
>MP0538_megahit_41587_509-775
MFSKILIANRGEIAVRIIRACREMGISPVVVFSSVDRESLPVRMADSAKFIGNSPATESYLSIEKILKAAQSVGAEAIHPGYGFLSENP
>MP0538_megahit_47550_135-776
RVASQCGYENAGTVEFLLDHDGSFYFMEMNTRVQVEHTITEEITGVDIIKAQIRIASGEKLWLTQDEISYRGFAAQFRINAEDPKNGFLPSFGRISRYYSAGGPGVRTDANMYTGYEIPPYYDSMCAKLIVWAMDWPELIARSRRALNDMAIYGVQTTIPYYQQILNHESFQAGNFNTGFVERNPQLLEYSTKTRPESIATAIAAAIAAQAGL*
>MP0538_megahit_58471_159-941
MAIRKLLIANRGEIAVRIARACSELGIRSVAIHSKADEYSLHVKKADESYQISQDPLSGYLNPHHIVNLAVETGCDALHPGYGFLSENAELPAICKQRGITFVGPSSEAIASMGDKTQARQTAEAAGVPVTPGSKGNLIDVEDAVQQAADIGYPVMLKATSGGGGRGIRRCDDEKALRQNYERVISEATKAFGSAEVFLEKCIIDPRHIEVQILADTHGNVVHLYERDCSIQRRNQKLIELAPSPQLEESQREYIGDLARR
>MP0538_megahit_64355_3-419
MSIRRLLIANRGEIAVRIMRACRELEIESVAVCSTIDTRAPHARAADRCVTIGPPRPRESYLSIGALIDAARQTDADAVHPGYGFLSESPEMAEACVEAGLIWVGPPADVIARLGSKIEARRLMEAAGVPVVPGDTPSD
>MP0538_megahit_89359_639-749
MFKKILIANRGEIALRIIRACHELGIKSVAVYSSADE
>MP0538_megahit_119816_601-2016
MLKKVLIANRGEIAVRIVRACAEMGIRSVAIYTEPDRYALHVKRADESYSLGDDPLAGYLDPLRIVNLAIETGCDAIHPGYGFLSENAEFARLCEKHNITFVGPKSSVIEKMGDKTAARDSMRDAGVPITPGSDGNLADLDEALALAEEVGYPVMIKATSGGGGRGIRRCDSADELRQQYPRVISEATKAFGSAEVFLEKCIVDPRHIEVQILADSEGNVVHLYERDCSIQRRNQKLIEIAPSPQLTPEQRDYVGGLAVKAAQAVNYENAGTVEFLLTGNEVYFMEMNTRVQVEHTITEQITGIDIVREQLRIASGLPLSYRQQDIAYRGYALQFRINAEDPKNDFLPSFGRITHYYAPGGPGVRVDTAIYTGYEIPPYFDSMCLKLVVWALDWEDAISRGQRALDDMRLHGIKTTENYYKQILNHPDFRSGHFDTSFVPNHPELLNYSNKRRPSAVALALATAIAAHAGW*
>MP0538_megahit_160110_2215-3636
MAIKKVLIANRGEIAVRIARACKELGIRSVAVYSEADQYSLHVKKADESYQISKDPLSGYLNPHHLVNLAVETGCDALHPGYGFLSENAELAAICQQRGVTFVGPSSEAISAMGDKTQARKTAIAAGVPVTPGSEGNLDDVEDAVRQAEDVGYPVMLKATSGGGGRGIRRCDNEKELRQNYERVISEATKAFGSAEVFLEKCIIEPRHIEVQVLADHHGNVVHLYERDCSIQRRNQKLIEVAPSPQLSEEQRETIGNLAIQVTRQCGYVNAGTVEFLLDHDDSFYFMEMNTRVQVEHTITEEITGIDIIKSQIRIASGEPLEFSQADISYRGFAAQFRINAEDPKNGFLPSFGRISRYYSAGGPGVRTDAAMYTGYEIPPYYDSMCAKLIVWAREWPELVARSRRALSDMAIYGVHTTIPYYQQILNHPDFQAGTFNTGFVERNPQLLEYSDKSRPESIATAVAAAIAAQAGL*
>MP0538_megahit_183110_2-79
MAIKKVLIANRGEIAVRIARACKELG
>MP0540_megahit_42692_238-717
MQKLLIANRGEIAVRIIRAAKELGVQTCSIYSEADINSIHWQRADEALLLEGQGALPYLDVDQIVQVGLQSGCDAVHPGYGFLSENSEFATKCEAAGMKFVGPAPSSLDVFGDKVSARKLAVQHGIPVLPGLDHPVTAAEATEFLGSLDEGQSAILKAVH
>MP0540_megahit_56910_2-415
MSQKRILIANRGEIALRIIRSAKEMDLYTIAVYSDADEDSLHVKRADESYYLGGSLPADSYRNLKKLVKAAVDTKADLVHPGYGFLAENADFAKAIEKKGISWIGPKPETIKSMGDKIESRKLVTKLGLNPVPGQLKP
>MP0540_megahit_220740_1-804
RIQVEHTITEELTRVDLVRAQINIFSGLKIKDLKVEIPIKLGNRASIQARLNMEEYDANKTLLPGLGIIQEYNIVSGPGLRFDGYGKVGYENKGHYDSLLTKIIASSEFGINDAVKKLIFALEKSVVKGIATNKNLLISILRNEEFFEANFDASTLDKKLNKYLLSIKNENKSESVLKDTQRQKFPQKTESIKNNDNQFVIKSNLIGTIIEINISNGQEVMKGDAVLIQESMKMHHSLKVERSGKIGNIFIEVGDTVSINSDLFELLP
>MP0540_megahit_249377_1-462
MFKRVLIANRGEIALRISRALRELGVEVCIVHGREDRLSLPVRFSDYAIPLYRTNPLDSYLDFEAIIQAAKEIGAEAIHPGYGFLAENAAFVKRCEEEGITFIGPSAEVISLLGDKIEARKAMEAAGLPVAKGSDEAIDNAHEASQLAADIGYP
>MP0540_megahit_254413_3-821
DKIEAKKYAKLANLPILPSVKTEKSASKIGYPLLIKAAAGGGGKGMRVVYNKKHLKDAISLAKQEAKNAFGDERIFIERYVESSRHIEVQILGDKQGNIIHLGERECSIQRRHQKIIEEAPSVRLSKDIRDQLTSSAIELAKQIKYESAGTIEFLFDDKTNEFWFLEMNTRLQVEHPVTEMITGIDIVKQQINIARGEALKLTQEDITFTGHSIEARIYAEDPANDFLPSTGKLIADNHKNDNGLRWDTGVEAGMQIGTDFDPMLAKVISHGS
>MP0540_megahit_353501_145-666
MKKILIANRGEIAIRIARTCNDLGIKTVGIFSEDDINSLHLSKMDESFMIDEKGASAYLNIKKIIAIAKQEKVDGIHPGYGFLSENPAFAKAAKQARLKFIGPSEKSLTIFGDKSEAKKLALKLDIPVVRGTQGKTSLKQASSFFKDLKKNSSVVIKAIAGGGGRGMRVVDLES
>MP0778_megahit_40792_3-554
KELECDAVHPGYGFLAENAAFVARLEEEGITFIGPASGVITLLGDKIEARAAMEAAGLPTAKGSSEPISSADVASALADEIGYPVIIKAAAGGGGIGMQIVQKADEFESALKLCQSRAKSAFGDERVFVEKYIQGAQHVEFQVLADGQKAIHFGERFCSIQRRHQKLVEEGPWLTEEKRAEIGD
>MP0778_megahit_129941_271-540
MQDTFCNVLPGATDPDTQDVHRIHSITTTRNAYVIKKILIANRGEIAVRIVRACAEMGITSVAVYTDPDRYALHVKRADESYNVGSDPLA
>MP0778_megahit_300786_1-468
MSQKRILIANRGEIALRIIRSAKEMDLYTIAVFSDADEDSLHVKRADESYYLGSSLPADSYRNLKKLVKAAVDTKADLVHPGYGFLAENAEFAKAIEKKGISWIGPKPETIKSMGDKIESRKLVTKIGLNPVPGQLKPSRLKREAVKDAESFGYPV
>MP0778_megahit_318843_3-941
MIQKILIANRGEIAVRIIRACKEMGITSVAIFSEADRHALHVKKADESYRIGSDPLAGYLNAHRIVNTAVTARCDAIHPGYGFLSENPDLASICKRRGIKFIGPDHTVISMMGDKVQARKAMIEAEVPVIPGSEGNIKDLEEAIKIANSIGYPIMLKATNGGGGRGIRRCDNEKELLSNYDRVISEATKAFGSPELFIEKCVVTPKHIEVQVLADQKENVIHLFERDCSIQRRNQKLIEIAPSPQLSNDQRNYIGNLAVKAAKAVKYVNAGTVEFLLDSDDNFYFMEMNTRLQVEHTITETITGIDIVQEQIR
>MP0778_megahit_373454_199-552
MKSKGILIANRGEISIRIARAAAELGIRSVAIYSEDDKASLHTKMADDAILVPGFGAKAYLDISAIILAAKEMGCDALHPGYGFLSERADFAEHCEASGITFIGPSIDHLKLFGDKGK
>MP0778_megahit_385704_2-337
MKKILIANRGEIAIRIIKSCKVLGYKSVAVYSDADKNAKHVKMADEAFHIGPSKSQESYLNANKIIKVAMEAKVDAIHPGFGFLSENDQFAQKVIDNQIIWIGPKPETIRSM
>MP0778_megahit_395948_505-573
MFKKILIANRGEIAIRIIRACKE
>MP0778_megahit_395977_1-342
MKKILIANRGEIAIRIIKSCKILGHKSVAVYSDADKNSKHVRLADEAHYLGPSKAQESYLSVQKIMDVAMKLKVDAIHPGFGFLSENENFAQQVIDRNIVWIGPKPNLIKSMGN
>MP0778_megahit_400990_426-770
MKKILIANRGEIAIRIIKSCKVLGYKSVAVYSDADKNAKHVKRADEAFHIGPSKSQESYLNADKIIKVAMEAKVDAIHPGFGFLSENDQFAQKVIDNQIIWIGPKPETIRSMGNK
>MP0778_megahit_403212_1-504
PPEWLSEYGREKLKEFTLKIASSSNYVNAGTVEFLADSDENFYFLEMNTRLQVEHTVTEMRYGLDLVKEQIKIALGNSIEDYKLDPRGHSIEFRINAEDPNNNFLPTPGTITEYREPTGNGVRIDGWARTGTQITHYYDNLISKLIVWGVSREEARSKGIRCLEEYII
>MP0778_megahit_437193_270-530
MTQKRILIANRGEIALRIIRSAKEMDLYTIAVYSDADEDALHTKRADESYYLGGSLPAESYRNLKKLVKAAEETNADLVHPGYGFLA
>MP0778_megahit_439293_3-395
MTQKRILIANRGEIALRIIRSAKEMDMYTIAVYSDADEDSLHTKRADESYYLGGSLPAESYRNLKKLVKAAEETNADLVHPGYGFLAENADFAKAIEKKGIIWVGPKPETIKSMGDKIESRKLVSKIGLNP
>MP0780_megahit_28240_339-665
RHAIARMIRALNEYEISGVPTTVPLFRWLLEDTDFIAGRFDTTYLDRVLEKWDGASVSLSIDDGVVEQLVIVAAAISIAVKGLGSTAGQSGVDDSSKWRRAARMEGLQ*
>MP0780_megahit_49361_1-936
RIARACKELGIRSVAVYSEADQYSLHVKKADESYQISKDPLSGYLNPHHLVNLAVETGCDALHPGYGFLSENAELAAICQQRGVTFVGPSSEAISAMGDKTQARKTAIAAGVPVTPGSEGNLDDVEDAVRQAEDVGYPVMLKATSGGGGRGIRRCDNEKELRQNYERVISEATKAFGSAEVFLEKCIIEPRHIEVQVLADHHGNVVHLYERDCSIQRRNQKLIEVAPSPQLSEEQRETIGNLAIQVTRQCGYVNAGTVEFLLDHDDSFYFMEMNTRVQVEHTITEEITGIDIIKSQIRIAAGEPLEFSQADI
>MP0780_megahit_70672_294-761
EPLEFSQADISYRGFAAQFRINAEDPKNGFLPSFGRISRYYSAGGPGVRTDAAMYTGYEIPPYYDSMCAKLIVWAREWPELVARSRRALSDMAIYGVHTTIPYYQQILNHPDFQAGTFNTGFVERNPQLLEYSDKSRPESIATAVAAAIAAQAGL*
>MP0780_megahit_106137_4312-5727
MLKKVLIANRGEIAVRIVRACAEMGIRSVAIYTEPDRYALHVKRADESYSLGDDPLAGYLDPLRIVNLAIETGCDAIHPGYGFLSENAEFARLCEKHNITFVGPKSSVIEKMGDKTAARDSMRDAGVPITPGSDGNLADLDEALALAEEVGYPVMIKATSGGGGRGIRRCDSADELRQQYPRVISEATKAFGSAEVFLEKCIVDPRHIEVQILADSEGNVVHLYERDCSIQRRNQKLIEIAPSPQLTPEQRDYVGGLAVKAAQAVNYENAGTVEFLLTGNEVYFMEMNTRVQVEHTITEQITGIDIVREQLRIASGLPLSYRQQDIAYRGYALQFRINAEDPKNDFLPSFGRITHYYAPGGPGVRVDTAIYTGYEIPPYFDSMCLKLVVWALDWEDAISRGQRALDDMRLHGIKTTENYYKQILNHPDFRSGHFDTSFVPNHPELLNYSNKRRPSAVALALATAIAAHAGW*
>MP0780_megahit_150080_1-90
PELLNYSIKRKPEELALAIAAAIAAHAGL*
>MP0780_megahit_154446_1-840
TSVAVYTDPDRYALHVKRADESYNVGSDPLAGYLNPRQLVNLAVETGCDALHPGYGFLSENAELAKICAERGIKFIGPAAEVITRMGDKTEARRSMIAAGVPVTPGTEGNLADLAEALREAERVGYPVMLKATSGGGGRGIRRCNNREELESAYPRVISEATKAFGSAEVFLEKCIVNPKHIEAQILADSFGNTVHLFERDCSIQRRNQKLIEIAPSPQLTPEQRAYIGDLAVKAAQAVGYENAGTVEFLLADDEVYFMEMNTRVQVEHTITEQITGVDI
>MP0780_megahit_189274_4770-6227
VHRIHSITTTRNAYVIKKILIANRGEIAVRIVRACAEMGITSVAVYTDPDRYALHVKRADESYNVGSDPLAGYLNPRQLVNLAVETGCDALHPGYGFLSENAELAKICAERGIKFIGPAAEVITRMGDKTEARRSMIAAGVPVTPGTEGNLADLDEALREAERVGYPVMLKATSGGGGRGIRRCNNREELESAYPRVISEATKAFGSAEVFLEKCIVNPKHIEAQILADSFGNTVHLFERDCSIQRRNQKLIEIAPSPQLTPEQRAYIGDLAVKAAQAVGYENAGTVEFLLADDEVYFMEMNTRVQVEHTITEQITGVDIVREQIRIASGLPLSIKQEDVQHQGFAIQFRINAEDPKNNFFPSFGKVTRYYAPGGPGVRVDTAIYTGYTIPPNFDSMCLKLIVWAMTWEEALDRGLRALDDMRLQGVKTTTPYYQEILRNAEFRSGVFNTSFVEAHPELLNYSIKRKPEELALAIAAAIAAHAGL*
>MP0782_megahit_46096_165-551
NDFLPSFGRITHYYAPGGPGVRVDTAIYTGYEIPPYFDSMCLKLVVWALDWEDAISRGQRALDDMRLHGIKTTENYYKQILNHPDFRSGHFDTSFVPNHPELLNYSNKRRPSAVALALATAIAAHAGW*
>MP0782_megahit_47488_3-509
YGFLSENAEFARLCEKHNITFVGPKSSVIEKMGDKTAARDSMRDAGVPITPGSDGNLADLDEALALAEEVGYPVMIKATSGGGGRGIRRCDSADELRQQYPRVISEATKAFGSAEVFLEKCIVDPRHIEVQILADSEGNVVHLYERDCSIQRRNQKLIEIAPSPQLTPE
>MP0782_megahit_67709_2-175
ANDREDARVRLIRALEEMVVSGIDTNLEMHIELLKDKNFITGDFDISYLETRFKTAN*
>MP0782_megahit_91147_1-90
PELLNYSIKRKPEELALAIAAAIAAHAGL*
>MP0782_megahit_105261_2-274
MISKVLIANRGEIALRVIKTCKVLGIKTVAVYSDEDRNSLHVKNATESYHIGEAAPAKSYLNQEKILDVILSSGADAVHPGYGFLSENPEF
>MP0782_megahit_126888_1-840
TSVAVYTDPDRYALHVKRADESYNVGSDPLAGYLNPRQLVNLAVETGCDALHPGYGFLSENAELAKICAERGIKFIGPAAEVITRMGDKTEARRSMIAAGVPVTPGTEGNLADLAEALREAERVGYPVMLKATSGGGGRGIRRCNNREELESAYPRVISEATKAFGSAEVFLEKCIVNPKHIEAQILADSFGNTVHLFERDCSIQRRNQKLIEIAPSPQLTPEQRAYIGDLAVKAAQAVGYENAGTVEFLLADDEVYFMEMNTRVQVEHTITEQITGVDI
>MP0782_megahit_158832_2681-4195
MQDTFCNVLPGATDPDTQDVHRIHSITTTRNAYVIKKILIANRGEIAVRIVRACAEMGITSVAVYTDPDRYALHVKRADESYNVGSDPLAGYLNPRQLVNLAVETGCDALHPGYGFLSENAELAKICAERGIKFIGPAAEVITRMGDKTEARRSMIAAGVPVTPGTEGNLADLDEALREAERVGYPVMLKATSGGGGRGIRRCNNREELESAYPRVISEATKAFGSAEVFLEKCIVNPKHIEAQILADSFGNTVHLFERDCSIQRRNQKLIEIAPSPQLTPEQRAYIGDLAVKAAQAVGYENAGTVEFLLADDEVYFMEMNTRVQVEHTITEQITGVDIVREQIRIASGLPLSIKQEDVQHQGFAIQFRINAEDPKNNFFPSFGKVTRYYAPGGPGVRVDTAIYTGYTIPPNFDSMCLKLIVWAMTWEEALDRGLRALDDMRLQGVKTTTPYYQEILRNAEFRSGVFNTSFVEAHPELLNYSIKRKPEELALAIAAAIAAHAGL*
>MP0784_megahit_142235_2-607
SYNVGSDPLAGYLNPRQLVNLAVETGCDALHPGYGFLSENAELAKICAERGIKFIGPAAEVITRMGDKTEARRSMIAAGVPVTPGTEGNLADLAEALREAERVGYPVMLKATSGGGGRGIRRCNNREELESAYPRVISEATKAFGSAEVFLEKCIVNPKHIEAQILADSFGNTVHLFERDCSIQRRNQKLIEIAPSPQLTPE
>MP0784_megahit_163376_286-1701
MLKKVLIANRGEIAVRIVRACAEMGIRSVAIYTEPDRYALHVKRADESYSLGDDPLAGYLDPLRIVNLAVETGCDAIHPGYGFLSENAEFARLCEKNNITFVGPKSSVIEKMGDKTAARDSMRDAGVPITPGSDGNLADLDEALALAEEVGYPVMIKATSGGGGRGIRRCDSANELRQQYPRVISEATKAFGSAEVFLEKCIVNPRHIEVQILADSEGNVVHLYERDCSIQRRNQKLIEIAPSPQLTPEQRDYVGGLAVKAAQAVNYENAGTVEFLLTGNEVYFMEMNTRVQVEHTITEQITGIDIVREQLRIASGLPLSYRQQDIAYRGYALQFRINAEDPKNDFLPSFGRITHYYAPGGPGVRVDTAIYTGYEIPPYFDSMCLKLVVWALDWEDAISRGQRALDDMRLHGIKTTENYYKQILNHPDFRSGHFDTSFVPNHPELLNYSNKRRPSAVALALATAIAAHAGW*
>MP0784_megahit_170596_3-908
MLKKVLIANRGEIAVRIVRACAEMGIRSVAIYTEPDRYALHVKRADESYSLGDDPLAGYLDPLRIVNLAIETGCDAIHPGYGFLSENAEFARLCEKHNITFVGPKSSVIEKMGDKTAARDSMRDAGVPITPGSDGNLADLDEALALAEEVGYPVMIKATSGGGGRGIRRCDSADELRQQYPRVISEATKAFGSAEVFLEKCIVDPRHIEVQILADSEGNVVHLYERDCSIQRRNQKLIEIAPSPQLTPEQRDYVGGLAVKAAQAVNYENAGTVEFLLTGNEVYFMEMNTRVQVEHTITEQIT
>MP0784_megahit_217765_2687-4201
MQDTFCNVLPGATDPDTQDVHRIHSITTTRNAYVIKKILIANRGEIAVRIVRACAEMGITSVAVYTDPDRYALHVKRADESYNVGSDPLAGYLNPRQLVNLAVETGCDALHPGYGFLSENAELAKICAERGIKFIGPAAEVITRMGDKTEARRSMIAAGVPVTPGTEGNLADLDEALREAERVGYPVMLKATSGGGGRGIRRCNNREELESAYPRVISEATKAFGSAEVFLEKCIVNPKHIEAQILADSFGNTVHLFERDCSIQRRNQKLIEIAPSPQLTPEQRAYIGDLAVKAAQAVGYENAGTVEFLLADDEVYFMEMNTRVQVEHTITEQITGVDIVREQIRIASGLPLSIKQEDVQHQGFAIQFRINAEDPKNNFFPSFGKVTRYYAPGGPGVRVDTAIYTGYTIPPNFDSMCLKLIVWAMTWEEALDRGLRALDDMRLQGVKTTTPYYQEILRNAEFRSGVFNTSFVEAHPELLNYSIKRKPEELALAIAAAIAAHAGL*
>MP0786_megahit_52783_3-557
NLDDVEDAVRQAEDVGYPVMLKATSGGGGRGIRRCDNEKELRQNYERVISEATKAFGSAEVFLEKCIIEPRHIEVQVLADHHGNVVHLYERDCSIQRRNQKLIEVAPSPQLSEEQRETIGNLAIQVTRQCGYVNAGTVEFLLDHDDSFYFMEMNTRVQVEHTITEEITGIDIIKSQIRIASGEPL
>MP0786_megahit_58384_3-545
DNIGYPIMLKATNGGGGRGIRRCDDNNELNSNYDRVISEATKAFGKPEVFIEKCVLTPKHIEVQILADSHQNVIHLFERDCSIQRRNQKLIEIAPSPQLNEDQRNYIGDLAVKAAKAVGYKNAGTVEFLLDTDDNFYFMEMNTRLQVEHTITETITGIDIVQEQIKIASGKTLSYKQEDVS
>MP0786_megahit_93856_334-690
MAIKKVLIANRGEIAVRIARACKELGIRSVAVYSEADQYSLHVKKADESYQISKDPLSGYLNPHHLVNLAVETGCDALHPGYGFLSENAELAAICQQRGVTFVGPSSEAISAMGDKTQA
>MP0786_megahit_94397_2-436
YRGFAAQFRINAEDPKNGFLPSFGRISRYYSAGGPGVRTDAAMYTGYEIPPYYDSMCAKLIVWAREWPELVARSRRALSDMAIYGVHTTIPYYQQILNHPDFQAGTFNTGFVERNPQLLEYSDKSRPESIATAVAAAIAAQAGL*
>MP0786_megahit_102880_1-858
QDSDLIFIGPEPSTIKSMGDKSESKQMMSKAGVPTIPGSDGELVGNIDAMARDIGYPLMVKAAAGGGGKGMRVVKDPEELESAIEGAKNEARNSFGNDTLILEKFLDNPRHIEVQILGDKKGNIIHLYERECSIQRRHQKIVEESPSPAITNKLRKEMGDVAVKAAKVASYSNAGTVEFLYQGGKFYFLEMNTRLQVEHGVTEMVCGIDIVKWQIRIANGETLDLSQKDVKQRGHSIECRIYAEDPSRGFLPTPGVIRKMILPDGPGVRNDVGVSEGQEVSSAYDP
>MP0786_megahit_134283_3-380
MGHEVSDIAPFKRVFIANRGEIAIRIAKAATTLGMESVGVYAAVDAGSLHTRYTTENREIGSSAGDQADPVSAYLDIEALVDAAKATGCDCVHPGYGFLSENAEFASRCEAEGVTFIGPSPEALIL
>MP0786_megahit_140444_3-626
GELAGAIEAARREALSAFGDDTLFIEHWLAFSRHVEIQILGDHYGNLVHCFERECSIQRRHQKIIEEAPSPAVDEDIRCRMGEAALKAARKIGYSSAGTVEFLLSGSDFYFLEVNTRLQVEHPVTEAITGLDLVREQIRIAEGETLSFKQEDLSICGHAIEARLYAEDPENNFLPSPGKLLAWQVPTSETATNLSPNVVATRIDSGVE
>MP0786_megahit_145227_2-244
MSVEKLLIANRGEIAIRIARAADELDIDTVAIHSEDDGSSLHTRATNESIELNNRGVAAYLDIDQIVDTALAAGCDAVHPG
>MP0786_megahit_159686_3-248
MIEKVLVANRGEIALRVMKTCKALGIKTVAVYSDEDKNSLHVKNATEAYHIGEAAPAKSYLNQEKIIDVILSSGADAVHPGY
>MP0786_megahit_247412_2696-4210
MQDTFCNVLPGATDPDTQDVHRIHSITTTRNAYVIKKILIANRGEIAVRIVRACAEMGITSVAVYTDPDRYALHVKRADESYNVGSDPLAGYLNPRQLVNLAVETGCDALHPGYGFLSENAELAKICAERGIKFIGPAAEVITRMGDKTEARRSMIAAGVPVTPGTEGNLADLDEALREAERVGYPVMLKATSGGGGRGIRRCNNREELESAYPRVISEATKAFGSAEVFLEKCIVNPKHIEAQILADSFGNTVHLFERDCSIQRRNQKLIEIAPSPQLTPEQRAYIGDLAVKAAQAVGYENAGTVEFLLADDEVYFMEMNTRVQVEHTITEQITGVDIVREQIRIASGLPLSIKQEDVQHQGFAIQFRINAEDPKNNFFPSFGKVTRYYAPGGPGVRVDTAIYTGYTIPPNFDSMCLKLIVWAMTWEEALDRGLRALDDMRLQGVKTTTPYYQEILRNAEFRSGVFNTSFVEAHPELLNYSIKRKPEELALAIAAAIAAHAGL*
>MP0788_megahit_79356_474-698
MLKKVLIANRGEIAVRIVRACAEMGIRSVAIYTEPDRYALHVKRADESYSLGDDPLAGYLDPLRIVNLAIETGCD
>MP0788_megahit_80828_428-658
MKVLVANRGEIAVRIMRACRELGFQSVAVYSDCDRLAPHVRYADEAYEIGANEPAESYLNIDRLVDVAREADVTAVH
>MP0788_megahit_194445_2-193
AKLIVWGRDREEAIRRLDAALGETMILGVETLIPLHRAILTEEDFRNRNVTIRYLEEHPDLLK*
>MP0788_megahit_203332_3-254
MIEKVLVANRGEIALRVMKTCKALGIKTVAVYSDEDRNSLHVKNATEAYHIGEAAPAKSYLNQEKILDVILSSGADAVHPGYGF
>MP0788_megahit_271176_2678-4192
MQDTFCNVLPGATDPDTQDVHRIHSITTTRNAYVIKKILIANRGEIAVRIVRACAEMGITSVAVYTDPDRYALHVKRADESYNVGSDPLAGYLNPRQLVNLAVETGCDALHPGYGFLSENAELAKICAERGIKFIGPAAEVITRMGDKTEARRSMIAAGVPVTPGTEGNLADLDEALREAERVGYPVMLKATSGGGGRGIRRCNNREELESAYPRVISEATKAFGSAEVFLEKCIVNPKHIEAQILADSFGNTVHLFERDCSIQRRNQKLIEIAPSPQLTPEQRAYIGDLAVKAAQAVGYENAGTVEFLLADDEVYFMEMNTRVQVEHTITEQITGVDIVREQIRIASGLPLSIKQEDVQHQGFAIQFRINAEDPKNNFFPSFGKVTRYYAPGGPGVRVDTAIYTGYTIPPNFDSMCLKLIVWAMTWEEALDRGLRALDDMRLQGVKTTTPYYQEILRNAEFRSGVFNTSFVEAHPELLNYSIKRKPEELALAIAAAIAAHAGL*
>MP0790_megahit_71061_1-618
IKLSKYIIDYKYRDINLFINMDLNKKILIANRALSSLKFILSVNEDRQINKNNNLELYGIVTKNDIKSNYLYIKFLDNVIFNNDENIFMDIEKIIEICKLNNIDLVWPGWGYLSEIPDFSKRLQEENIKFIGPSHEVLNLVGNKILSMNLAEKHNIPIVKWSKKAINNINDAIKCAQIIGFPLMIKHANGGGGKGIRCVNNEENFI
>MP0790_megahit_112337_659-1213
NTRVQVEHTITEQITGVDIVREQIRIASGLPLSIKQEDVQHQGFAIQFRINAEDPKNNFFPSFGKVTRYYAPGGPGVRVDTAIYTGYTIPPNFDSMCLKLIVWAMTWEEALDRGLRALDDMRLQGVKTTTPYYQEILRNAEFRSGVFNTSFVEAHPELLNYSIKRKPEELALAIAAAIAAHAGL*
>MP0790_megahit_173190_1-1017
DGNLADLDEALALAEEVGYPVMIKATSGGGGRGIRRCDSADELRQQYPRVISEATKAFGSAEVFLEKCIVDPRHIEVQILADSEGNVVHLYERDCSIQRRNQKLIEIAPSPQLTPEQRDYVGGLAVKAAQAVNYENAGTVEFLLTGNEVYFMEMNTRVQVEHTITEQITGIDIVREQLRIASGLPLSYRQQDIAYRGYALQFRINAEDPKNDFLPSFGRITHYYAPGGPGVRVDTAIYTGYEIPPYFDSMCLKLVVWALDWEDAISRGQRALDDMRLHGIKTTENYYKQILNHPDFRSGHFDTSFVPNHPELLNYSNKRRPSAVALALATAIAAHAGW*
>MP0790_megahit_181376_2630-3592
MQDTFCNVLPGATDPDTQDVHRIHSITTTRNAYVIKKILIANRGEIAVRIVRACAEMGITSVAVYTDPDRYALHVKRADESYNVGSDPLAGYLNPRQLVNLAVETGCDALHPGYGFLSENAELAKICAERGIKFIGPAAEVITRMGDKTEARRSMIAAGVPVTPGTEGNLADLDEALREAERVGYPVMLKATSGGGGRGIRRCNNREELESAYPRVISEATKAFGSAEVFLEKCIVNPKHIEAQILADSFGNTVHLFERDCSIQRRNQKLIEIAPSPQLTPEQRAYIGDLAVKAAQAVGYENAGTVEFLLADDEVYFMEMN
>MP0790_megahit_235182_2-391
MRILIANRGEIALRILRASEELGWEGVVVYTEDESESLPVARAGQAVALPGTGPAPYLDAGMLAKVAADHDCRFFHPGYGFLSESAELARACADVGVTFVGPAPETLATFGDKAAARALAMETGLPCLEG
>MP0790_megahit_313682_4450-4782
MLKKVLIANRGEIAVRIVRACAEMGIRSVAIYTEPDRYALHVKRADESYSLGDDPLAGYLDPLRIVNLAIETGCDAIHPGYGFLSENAEFARLCEKHNITFVGPKSSVIEK
>MP0790_megahit_359701_3-74
MFNRILIANRGEIALRVIRACREL
>MP0878_megahit_122225_3-431
MSAITFDPESSWQSTFSFNHVKCLIVCRGPIRLETMNVFEELGTKYGMLLSEKDSIIYPQTLAPELRALSNRREQVHHVKDYMGATKDEWVERIEQIIDICHAHGYTHLFAGYGFMAEDAEFAARIENADISFVGPNSKVIQQ
>MP0878_megahit_151440_3-602
CRKLGISTVAVYSEADRNALHVQLADEARLVGKAPPQQSYLDIDNILAAAQDSGAQAIHPGYGFLSENAVFARRCQEIGVRFIGPSPAVMEKMGDKLRARKLAKKAGLPVLPGTGHAVEDDEAEDQAWKLGFPLMVKALEGGGGIGIHLIESMEDLTPIVQRTRQVATNAFGSPRLFFERHLKDASHIEVQIIGDEHGRL
>MP0878_megahit_192980_981-1787
LRRKLCKLALKLGKHIGYTNAGTVEFLVAADGQAYFTEMNTRLQVEHGVTEMVTGVDLVEMQIRIAAGEALPVKQEDIQVKGHAIQARVYPEDPVTLMPQTGEITDYHQPAGDHIRVDSALCAGYEVGLHYEPLLAKVMAWGETREDAAKNLLRALLCFRVGGVTCNTSLLRDILASAEFAEATYHTGSMTSWLEAGTVRALHSGVNGTTMKNGKEHSDRDTAAAIAVAMALASKSAGAFATPAANQWRAYGRREQLQPRPQVSRSWR*
>MP0878_megahit_272319_2679-4193
MQDTFCNVLPGATDPDTQDVHRIHSITTTRNAYVIKKILIANRGEIAVRIVRACAEMGITSVAVYTDPDRYALHVKRADESYNVGSDPLAGYLNPRQLVNLAVETGCDALHPGYGFLSENAELAKICAERGIKFIGPAAEVITRMGDKTEARRSMIAAGVPVTPGTEGNLADLDEALREAERVGYPVMLKATSGGGGRGIRRCNNREELESAYPRVISEATKAFGSAEVFLEKCIVNPKHIEAQILADSFGNTVHLFERDCSIQRRNQKLIEIAPSPQLTPEQRAYIGDLAVKAAQAVGYENAGTVEFLLADDEVYFMEMNTRVQVEHTITEQITGVDIVREQIRIASGLPLSIKQEDVQHQGFAIQFRINAEDPKNNFFPSFGKVTRYYAPGGPGVRVDTAIYTGYTIPPNFDSMCLKLIVWAMTWEEALDRGLRALDDMRLQGVKTTTPYYQEILRNAEFRSGVFNTSFVEAHPELLNYSIKRKPEELALAIAAAIAAHAGL*
>MP0880_megahit_31737_290-766
SVGRVVFSREPAGPGIRVESALYDGIEITPFYDSLLAKVTAWGPDRESARLRMQRALQEFRVVGVATNIPYLQQIFDNPDFILGNVDTQFLDSHDLRPVESEIDAHKIIGIAAVLMEMEKPNSEMREQGVLRQPQLNKWRAAQGEYGNKAMGRWIRNI*
>MP0880_megahit_71419_288-614
MKSLLIANRGEIAIRIARSAKDLGIKTIGIYSEDDVNSLHLSKMDDNYLLKGKGTAAYLDIKKIISVAKECKAEAIHPGYGFLSENPSLAREAKKNRICFIGPEEKTLK
>MP0880_megahit_121454_3-770
MSAITFDPESSWQSTFSFNHVKCLIVCRGPIRLETMNVFEELGTKYGMLLSEKDSIIYPQTLAPELRALSNRREQVHHVKDYMGATKDEWVERIEQIIDICHAHGYTHLFAGYGFMAEDAEFAARIENADISFVGPNSKVIQQAGSKDEAKELARSLKVSVTPGEDRIAAITLLSKAGDSPHEYFRKQINKHKLNLPENWESAELLDQSIAILQASYVKQVDLFTISELQQETVRQVEKLWRENPGKRIRLKHVGG
>MP0880_megahit_159317_3-500
GAQAVHPGYGFLSENAVFARRCQEIGVRFIGPSPAVMEKMGDKLRARKLAKKAGLPVLPGTGHAVEDDEAEDQAWKLGFPLMVKALEGGGGIGIHVIDSMKELTPIIQRTRQVATSAFGSPSLFFERYLKDASHIEVQIIGDEHGRLIHLFERDCSVQRRHQKLVE
>MP0880_megahit_213184_4746-6260
MQDTFCNVLPGATDPDTQDVHRIHSITTTRNAYVIKKILIANRGEIAVRIVRACAEMGITSVAVYTDPDRYALHVKRADESYNVGSDPLAGYLNPRQLVNLAVETGCDALHPGYGFLSENAELAKICAERGIKFIGPAAEVITRMGDKTEARRSMIAAGVPVTPGTEGNLADLDEALREAERVGYPVMLKATSGGGGRGIRRCNNREELESAYPRVISEATKAFGSAEVFLEKCIVNPKHIEAQILADSFGNTVHLFERDCSIQRRNQKLIEIAPSPQLTPEQRAYIGDLAVKAAQAVGYENAGTVEFLLADDEVYFMEMNTRVQVEHTITEQITGVDIVREQIRIASGLPLSIKQEDVQHQGFAIQFRINAEDPKNNFFPSFGKVTRYYAPGGPGVRVDTAIYTGYTIPPNFDSMCLKLIVWAMTWEEALDRGLRALDDMRLQGVKTTTPYYQEILRNAEFRSGVFNTSFVEAHPELLNYSIKRKPEELALAIAAAIAAHAGL*
>MP0880_megahit_217641_3-725
AADGQAYFTEMNTRLQVEHGVTEMVTGVDLVEMQIRIAAGEALPVKQEDIQVKGHAIQARVYPEDPVTLMPQTGEITDYHQPAGDHIRVDSALCAGYEVGLHYEPLLAKVMAWGETREDAAKDLLRALLCFRVGGVTCNTSLLRDILASAEFAEATYHTGSMTSWLKAGIVRALHPGVNGTDMKNGKEHSDKDTAAAIAVAMALASKSAGASATQASNQWRAYGRREQLQPRPQVSRSWR*
>MP0880_megahit_245184_1-204
DSLLAKLIVWGRDRDEAVRRLDAALSETMILGVDTLIPLHRAILAESDFRNRDVTITYLDEHPGLLE*
>MP0882_megahit_30914_3-551
IVHGREDRLSLPVRLSDHAVPLYLDSPIESYLNIDAIIGAAREVGAQAIHPGYGFLAENAEFVRRCEEEGITFIGPSSEVIRNLGDKIEARRLMQEAGLPVAAGSDEPVSNADEAASLATEIGYPVILKAAAGGGGIGMQVVNNAGEFESALKLCQSRAASAFGDDRVFVEKFIEGAQHIEFQ
>MP0882_megahit_45666_3-590
MAFNRILIANRGEIAIRLARAIADCDATSVAVYAEDDAQSLHVRSADQAVALQGQGVAAYLDAAQLIRIAKEQDCDAIHPGYGFLSENADFARACQQAGITFIGPAPEVLDTFGDKASARRLAQQQGVPLTQGTNEPTTLEQARDFMQSLGEDAAVMLKALAGGGGRGMRAVHNLAELDDAFARCSSEATAAFGRG
>MP0882_megahit_64874_3-398
MPIQRLLIANRGEIAIRIARAAADLGISTVAVFSEDDEQSLHTRVADESFGLSGIGAGAYLDAEAILAMAEKNGCDSIHPGYGFLSERADFAAACAEHGITFVGPSEYHLSLFGDKARARAAAAAADVPVLR
>MP0882_megahit_75137_2-196
MQDTFCNVLPGATDPDTQDVHRIHSITTTRNAYVIKKILIANRGEIAVRIVRACAEMGITSVAVY
>MP0882_megahit_88742_1-543
LNIDKIIDIANKTSVEAIHPGYGFLSENSAFAEKCVKNNIIFVGPDSTTLELCGNKLKTRSLMEKFGIPVIPSYDKPITSENDLLNIAEKIGYPVLLKSVYGGGGKGIRLVKNKKEISEVFHSAEKESRLSFDKVGFYVEKFLENVRHIEFQIMSDKFNNFIHLGERECSIQRRFQKLIEF
>MP0882_megahit_101040_696-995
MGHEVSDIAPFKRVFIANRGEIAIRIAKAATTLGMESVGVYAAVDAGSLHTRYTTENREIGSSAGDQADPVSAYLDIEALVDAAKATGCDCVHPGYGFLS
>MP0882_megahit_125331_3-677
DIGYPLMVKAAAGGGGKGMRVVKNPEELESAIEGAKNEARNSFGNDTLILEKFLDNPRHIEVQILGDKKGNIIHLYERECSIQRRHQKIVEESPSPAITNKLRKEMGDAAVKAAKIAGYSNAGTVEFLYQGGKFYFLEMNTRLQVEHGVTEMVCGIDIVKWQIRIANGETLDLSQKDVKQRGHSIECRIYAEDPSRGFLPTPGVIRKMILPDGPGVRNDVGVSEG
>MP0882_megahit_207243_225-941
MFTKILIANRGEIACRIIRTCQRLGIKTVAIYSTVDQEALHVKMADEAYLVGEAPPHDSYLNMAKILDVAKASGAQAVHPGYGFLSENADFARLCQESGICFVGPDPDVMEQVGDKICCRKLARKAGLPILPGTDGAVTNEHAATKAWELGFPLMVKAAEGGGGIGIHIIDSQEELMPLIERTRQIAESAFGSSRMFFERYLKDASHIEVQLIGDQHGNLVHLYERDCSVQRRNQKLVE
>MP0882_megahit_302566_580-723
MIKMIEKVLIANRGEIALRVIKTCKALGIKTVAVYSDEDINSLHVKKA
>MP0884_megahit_153361_3-500
ASLLTEGAAMVTAVANDLARLENVHPVVMLDRRLDQFARVELHQGCQLTWVDSSRTEQQTFDRLAAAADWTILVAPEWDDILLNRAKRCLDLGGRLLGPGPELIELAADKVALADYFDQQGLPVPVGCLLERGDSLPANFHYPAILKPRFGAGSAGLQWIEDPADK
>MP0884_megahit_153706_1-153
MLQKVLIANRGEIAVRVIRACHELGLRTVSIFSEADRHAMHVYYADEAYSV
>MP0884_megahit_203144_1-129
MLTKILIANRGEIALRVILACRELGIRTVAVFSEADEHALHVR
>MP0884_megahit_210374_4702-6216
MQDTFCNVLPGATDPDTQDVHRIHSITTTRNAYVIKKILIANRGEIAVRIVRACAEMGITSVAVYTDPDRYALHVKRADESYNVGSDPLAGYLNPRQLVNLAVETGCDALHPGYGFLSENAELAKICAERGIKFIGPAAEVITRMGDKTEARRSMIAAGVPVTPGTEGNLADLDEALREAERVGYPVMLKATSGGGGRGIRRCNNREELESAYPRVISEATKAFGSAEVFLEKCIVNPKHIEAQILADSFGNTVHLFERDCSIQRRNQKLIEIAPSPQLTPEQRAYIGDLAVKAAQAVGYENAGTVEFLLADDEVYFMEMNTRVQVEHTITEQITGVDIVREQIRIASGLPLSIKQEDVQHQGFAIQFRINAEDPKNNFFPSFGKVTRYYAPGGPGVRVDTAIYTGYTIPPNFDSMCLKLIVWAMTWEEALDRGLRALDDMRLQGVKTTTPYYQEILRNAEFRSGVFNTSFVEAHPELLNYSIKRKPEELALAIAAAIAAHAGL*
>MP0884_megahit_329261_2379-5747
MKKILVANRGEIAIRIAKSAKDLGLKVVGIYSEDDIDSLHISKMDESYQLKGKGAQAYLDIKDIVSIAKENQVDLIHPGYGFLSENPNFAKQVRVAGITFIGPEETTLRLFGDKVRSKKLAEDNKIPIIRGTSGKISFKEAEKFYQTLSKKASLMIKAVAGGGGRGMRLVKTREHLKDSLERATSEAKSSFGSGSLFIEEYLSKRRHIEVQIIGDGTGSITHFGERECSIQRRHQKIIEMAPSPSLNPELRNSITAAAVKLAELTNYKGLGTFEFLTNDSGKDFRFIEANARLQVEHTVTEAVYGIDLVKYQIQIALGKTLKQLKITQADVPQPKGFSIQTRVNMEVMDKNGNTKPSGGVFKRFDLPFGPGVRVDTYGYTGYSTNPAFDSLIAKVITYSPDDNYQKALKRTYNALNDFYIEGVPTNLNLLKNIVTHPLIKKNKIHTGFLEDNLEDILISQKSKKSLTKKKEANLAGAQLDSEDPLAVLDHGKGRKAASSQSENIVEMRIEDLPEGMEAIEAPMQGLIISFAVKAGDQVWIGKPLAIMEAMKMEHELLSEVSGEVTEITVDKGDTVYEGHPLIYIKTAEVEVPETGQKEKFDLNFIRPDLQEAIDRKQAGHDINRPEAVAKRRKTGHRTARENIEDLCDKGSFIEYGSVVLAAQRRRRSEADLIKNTTGDGMVCGLGHVNGDLFPEKSSRVMAMSYDYMVLAGTQGKQNHAKKDRMFEIAEENRLPTILFAEGGGGRPGDTDTSGVAGLDCLAFTYFAQLSGLVPVIGITTGRCFAGNAVLLGCCDVIIATEDSNIGIGGPAMIEGGGLGIFTPDEVGPMDVQVPNGVVDIAVKDEKEAVAIAKKYLSYFQGTKEAWKAPDQRELRFAVPENRLRYYDMRKVIDGIADEDSVLEIRRHWSPGMITSFIRVEGRPVGVVANNPGHLSGAIDSPGADKGSRFIQLCDAFDIPVLSLIDCPGIMVGPESEKSALVRHAARMFVVGANIETPLMSVVIRKAYGLGAQAMAGGSFKVPLFTVTWPTGEFGGMGLEGAVKLGFRKELEAIKNPAERVKTYNKMVEDSYQRGKAVNMASHFELDDVIDPADTRKWIMSALKSLPPKTERTSKKRPNVDTW*
>MP0886_megahit_33534_2-505
EARIYPEDPSTLMPMSGRIESVQLPKDKHIRVDSALFPGYEISPYYDPLMAKVAAWGKSRRSAIDGLRRGLRHLSIEGISHNIPLIQWVLEDEDFRKGIYSTSSLPGIIQERQNPTSELSEQEEVAAVATALGTLFGATPATQRPSSPWKGYGRMSQMGFRSRGGQW*
>MP0886_megahit_43666_1-336
MKVLVANRGEIAVRIMRACRELGFQSVAVYSDCDRLAPHVRYADEAYEIGSNEPAESYLNIDRLVDVARQADVTAVHPGYGFLSENAKFAAACREANLTFVGPSADVIALMG
>MP0886_megahit_49357_3-503
AGLPVLPGTNQAVEDDEAEERAWKLGFPLMVKALEGGGGIGIHVIESMEELTPIIQRTRQVANSAFGSPRLFFERYLKDASHIEVQLIGDEHGHLIHLFERDCSVQRRHQKLIEESPAVKLDPKLRRRLCKLALKLAKNIGYTNAGTVEFLVAADGQAYFTEMNTRL
>MP0886_megahit_51897_3-536
GRGLRVVRSDKELKEAMESGAREAHAAFGNPELFIEKYVERPHHIEFQLLADKYGYVVHLGERDCSIQRRHQKIIEIAPSLILTPRLRAQMGEAAISLARAAEFYNAGTIEFLLDQEGQYYFIEMNPRIQVEHTVTEQITTVDIVQSQIWIAEGRPLVFGQHEISLQGYAIQCRINAE
>MP0886_megahit_107052_543-1100
MTSLEKLTGKKLLILGGNPETGVLVKKANDLGVYTIVIDPNPKAPAKLHSKKHYEIDGFDIPNLTRVANDEQVDGVLVGVADILVPPYLQLCEALDLPCYATSKIIDALSSKDGFIEACKAYGIEGIPSYRLDESFNPGDLEEIRYPVMVKPVDNGGGVGMSICHNEKELILGAKNAINNSRKRSF
>MP0886_megahit_163359_612-800
MKNKRILIANRGEIALRIIRSAKELGLTTVAVYSDIDKESLHVKKADESIHLGPSLPAESYRN
>MP0886_megahit_177063_3-152
MIEKVLIANRGEIALRVMKTCKALGIKTVAVYSDEDVNSLHVKTADESYY
>MP0886_megahit_186404_3-86
MFKKILVANRGEIAVRIIRACKELNIPS
>MP0886_megahit_190801_1733-2017
MIEKVLIANRGEIALRVMKTCKTLGIKTVAVYSDEDVNSLHVKTADESYYIGEAAPAKSYLNQEKILEVMLSSGTDAIHPGYGFLSENDDFARLC
>MP0886_megahit_204988_2-952
QPVEDDQAINRAWTLGFPLMVKSADGGGGIGIHQVETMDDLLPIVDRTRRVAGHAFSSTRLFFERHLKDASHIEVQLIGDELGTLVHLFDRDCSIQRRHQKLVEEAPSVKLTPAVRKKLYKLAVKFGKFIGYTNAGTVEFLVTSQGQIYFLEMNTRLQVEHGVTELVTGLDIVELQLKVAAGEPLGLLQDDINLKGHAIQARVYPEDPVTFMPDSGKITHVNLPCGENLRLDTAIGNNYEVTLHYEPLLGKIISWGSNREEATNRLENALLELRISGVTCNAELLRKILKYPEFVKSAHHTGTLSQLLNEPQNQRKF
>MP0886_megahit_251976_907-1488
YDSLIAQIICWGKSRREAINGLLKYLKGVKIHGVSTNLALNRAILQDASFQKGGFSTKYLVDFFEEVDSKTLLKEAQRDSGSTKSSVDQKAIMLEDSDELKVLSPQMGGFYRATSPDDEPFVSEEQIIDVNHTLCLLESMKVFNSLTLADYKSPDGEVLYPEGSKYKVIRVIAEDQNTVNKGDLLFVIQPVDA*
>MP0886_megahit_260374_3-632
ELRAISNRREQVHHVPDYIGATKEERLKLIEQIINICKKHSYTHLFAGYGFMAEDAEFVKLVENEGISFVGPNSKVIQQAGSKDEAKQLARSLNVSVTPGEDRIAALTLLKTAGGSPGEYFRKQIKKHDLIVDENWEALEPLDQAEIILQASHAKHVDLFPISALQEETLNTVESLWQKFPGKRIRFKHVSGGGGKGQRVVSSIDEVADA
>MP0886_megahit_264024_1-570
NAGTVEFLFQDGKFYFLEMNTRIQVEHGVTEMVCGIDLVKWQIRVADGEALDFTQNDITQRGHSIECRVYAEDPSRDFLPTPGLVRKMILPEGSGIRNDVGVSEGQEVTSDYDPLLAKVVVWDSCRNSAINRMDYALSNFVILGLITNQPFLRDIMKNESYRKASFSTRFVDEHFSDWELGTPSPEVIAT
>MP0886_megahit_296637_3-176
MKSLLIANRGEIAIRIARSAKDLGIKTIGVYSEDDFNSLHLSKMDENYLLEGKGTSAY
>MP0886_megahit_307150_2687-4201
MQDTFCNVLPGATDPDTQDVHRIHSITTTRNAYVIKKILIANRGEIAVRIVRACAEMGITSVAVYTDPDRYALHVKRADESYNVGSDPLAGYLNPRQLVNLAVETGCDALHPGYGFLSENAELAKICAERGIKFIGPAAEVITRMGDKTEARRSMIAAGVPVTPGTEGNLADLDEALREAERVGYPVMLKATSGGGGRGIRRCNNREELESAYPRVISEATKAFGSAEVFLEKCIVNPKHIEAQILADSFGNTVHLFERDCSIQRRNQKLIEIAPSPQLTPEQRAYIGDLAVKAAQAVGYENAGTVEFLLADDEVYFMEMNTRVQVEHTITEQITGVDIVREQIRIASGLPLSIKQEDVQHQGFAIQFRINAEDPKNNFFPSFGKVTRYYAPGGPGVRVDTAIYTGYTIPPNFDSMCLKLIVWAMTWEEALDRGLRALDDMRLQGVKTTTPYYQEILRNAEFRSGVFNTSFVEAHPELLNYSIKRKPEELALAIAAAIAAHAGL*
>MP0888_megahit_48663_3-503
MAKLIKTLLVANRGEIAKRIFKTCKKEGVKTIAIYSSVDANSNYIQEADISVFLKGENPIQCHLDSSQIIKIAKKYGADAIHPGYGFLSENASFAKKCNEENILFVGPDPNSIELMGDKDKARRLVKELGIPILPGHENSKEKETKLLSEAKKIGFPVLLKASAGGG
>MP0888_megahit_62332_2-886
MKRVLIANRGAIARRLVRAMNDLGVESLVIYSEADEGSAYIDEASSAVRMDGNRPDETYLNKEAILEIAKKHGADAIHPGYGFLSENASFARQVKNSGLLFIGPDPDLIEQMGEKVKGRETMAAHGFPVFPGSEALENKENIDELARGIGFPLVVKPSGGGGGIGMQVVSHLQDLSVAIARASSIAEKAFSDSTLYLEKWIDRPRHIEFQIIGDGKGGCVHAFDRECSVQRRHQKLIEESPSPGLDETMLNERAELAAEVCRKIKYGSLGTLETLFLQNGEMGFLEMNTRIQVEH
>MP0888_megahit_91253_3-464
MLDRLLIANRGEIAIRIARTASDMGIKTVSVFSEDDHLSLHTRHSESAVNLGQAGVAAYLNAENLIQVAKETGCDAIHPGYGFLSESAEFSKLCAEAGIRFVGPSPETLGQFGDKAQARNLAIASEVPVLKGTNQATTLEEAKAFYDSLGAGAA
>MP0888_megahit_93078_3-395
GEKISDNLNKLVPRGHSIECRINAEDPLKNFMPSPGIIREFHSPGGMGVRVDSHVYSGYSIPPYYDSMIAKLIVHGENRNEAINRMNQALGEFIIEGPKTTIDFQKAILKSENFKKGIFHTGFLDDFKYP*
>MP0888_megahit_94920_621-836
MLERLLIANRGEIAIRIARTASDMGIKTVSVFSEDDHLSLHTRHSESAVNLGQAGVAAYLNAENLIQVAKET
>MP0888_megahit_106455_561-1697
MFKRVLIANRGEIALRISRALRELGVEVCIIHGREDRLSLPVRFSDYAIPLYRTNPLDSYLDYEAVIQAAKDIGAEAIHPGYGFLAENAAFVRRCEEEDITFIGPSADVISLLGDKIEARKAMEAAGLPVAKGSDEAIEDASVARELAEEIGYPVIIKAAAGGGGIGMQVVHQADEFESALNLCQSRAQSAFGDSRVFVEKFIEGAQHVEFQVLADGVNAIHFGERFCSIQRRHQKLLEEGPWLTEKVRAEIGERVCEGARSVGYRGLATFEFLRDKHGEFYFLEVNPRVQVEHTITEMITGVDLVKMGIQVAAGQGLPLQQADVKFSGHSIQCRLNAEDPINFIPSPGKLWDCHFPGGRGVRVDTHAHIGYEMPGCFD
>MP0888_megahit_137605_3-461
METMKIFKELGANFGITLSEKDSIVYPQTLAPELRSIRNRREQVHHVPDYIGTTKGERFRRIEQIINICKKHGYTHLFAGYGFMSEDAEFVKLVENEGISFVGPNSRVIKQAGSKDEAKQLARSLNVSVTPGEDRIAALTLLKTAGDSPKEYF
>MP0888_megahit_186187_47-1054
KDLEEAIKIANSIGYPIMLKATNGGGGRGIRRCDNEKELLSNYDRVISEATKAFGSPELFIEKCVVTPKHIEVQVLADQKENVIHLFERDCSIQRRNQKLIEIAPSPQLSNDQRNYIGNLAVKAAKAVKYVNAGTVEFLLDSDDNFYFMEMNTRLQVEHTITETITGIDIVQEQIRIASGMALRYSQEEVNFRGYAIEFRINAEDPKQDFLPSFGKITRYFAAGGPGVRTDASVYTGYIIPPYYDSMCAKLTVWALNWDDAIQRGSRALDDIGLFGVKTTIPYYKEILKNELFLDANFNTSFVESHPELVDYEEEMSPDIIAAAIASAIAAHEGI*
>MP0888_megahit_210617_2-298
MGITSVAIFSEADRHALHVKKADESYRIGSDPLAGYLNAHRIVNTAVTARCDAIHPGYGFLSENPDLASICKRRGIKFIGPEHTVISMMGDKVQARKAM
>MP0888_megahit_305225_523-771
MIEKVLIANRGEIALRVMKTCKTLGIKTVAVYSDEDVNSLHVKTADESYYIGEAAPAKSYLNQEKILEVMLSSGTDAIHPGYG
>MP0888_megahit_306916_3-485
MTQKRILIANRGEIALRIIRSAKEMDLYTIAVYSDADEDALHTKRADESYYLGGSLPAESYRNLKKLVKAAEETNADLVHPGYGFLAENADFAKAIEKKGITWVGPKPETIKSMGDKIESRKLVSKIGLNPVPGQLKPSRFQRDAVKDAESFGYPVALKAA
>MP1154_megahit_53106_3-509
MFSKVFVANRGEIACRVIRACRSLGIQSVLGFHEVDRSSLGVRLADFSYPLTTSEGESPRAAYLDIGQIVEAACKSGCQAVHPGYGFLSERAEFSKACQEAGLVFIGPEPECIARLGDKNQAREVMKSAGLPLVPGSDGPCDSLEQAIEIAAEMEYPVLIKAAGGGGGR
>MP1154_megahit_60139_1-486
NNFHPSIGAVINYLPPGGPGIRVNSICHQGYKVLPDYDSLLSLLICHGRNRLEAITRMRGALKEYLITGVKTTIPFHLAVMHNKNFVKGQVTTSFIKQNDIIKHIKKYFSEDRKELANGQKVILVTTAVSKYMEKKNGYSNNRPNAWVMSGRQELMENSDV*
>MP1154_megahit_96948_355-744
MQDTFCNVLPGATDPDTQDVHRIHSITTTRNAYVIKKILIANRGEIAVRIVRACAEMGITSVAVYTDPDRYALHVKRADESYNVGSDPLAGYLNPRQLVNLAVETGCDALHPGYGFLSENAELAKICAER
>MP1154_megahit_205446_1-528
ADRNALHVILADEAWPVGEAPPQQSYLDMDKILAAAQDSGAQAVHPGYGFLSENAVFARRCQEIGVRFIGPSPAVMEKMGDKLRARKLAKKAGLLVLPGTGHAVEDDEAEEQAWKLGFPLMVKALEGGGGIGIHVIDSMKELTPIIQRTRQVATSAFGSPSLFFERYLKDASHIEV
>MP1154_megahit_216195_1-591
YSRKLARKAGLPILPGTDEAVVNENAATKASELGFPLMVKAAEGGGGIGIHIIDSQEELMPLIERTRQVAESAFGSSRLFFERYLKDASHIEVQLIGDQHGNLVHLYERDCSVQRRNQKLVEETPSSAKLTPRLRRRVCSLATKLGNDIGYTSTGTVEFLVTADGNVFFLEMNTRLQVEHGVTELVTGLDLVELQIR
>MP1162_megahit_30317_1-519
YLNGERIVELAGEVDADAIHPGYGFLSENHDFAKRCEKQGIVFIGPSSDTLALTGDKLTSREVLRREGIAVLPGSHEVILDSSRALTVAEDIGWPLLLKAAYGGGGRGIRIARNAQELEDLFDQANLEAKAAFGMAGVYLEKFLKSPRHIEFQILRDKRGHCVHLGERECSIQ
>MP1162_megahit_67264_3-341
GGPGVRVDTAIYTGYTIPPNFDSMCLKLIVWAMTWEEAMDRGLRALDDMRLQGVKTTTPYYQEILRNAEFRSGVFNTSFVEAHPELLNYSIKRKPEELALAIAAAIAAHAGL*
>MP1162_megahit_89702_410-598
MIESLLIANRGEIALRIIKACNELNIKTISIYSDADLHSDYLKHADEIYYVGKSQPSKSYLNI
>MP1162_megahit_119201_392-739
MFKKILIANRGEIAVRIIRTCQEMGIKTVAIFSESDRTSPHVLKADEAYCVGSSLSRESYLNIENILTIMNKTSVDAVHPGYGFLSENANFAKLILKAGVVWIGPPSPVITTMGDK
>MP1162_megahit_157407_2-517
MFHKILIANRGEIAVRVIRSCQEIGIKTVAIYSEPDRTSPHVLKANEAYCVGSAPSIKSYLNIPAILDILKKTKADAVHPGYGFLSENCDFAQAVKDTGAAWIGPSTEAITTMGDKMAARKLARQADAPVVPGTNEPLINIKDAHETAERIGYPLLIKAAAGGGGKGMRIIQ
>MP1162_megahit_190799_1-297
MGHEVSDIAPFKRVFIANRGEIAIRIAKAATTLGMESVGVYAAVDAGSLHTRFTTENREIGSSAGDQADPVSAYLDIEALVDAAKATGCDCVHPGYGFL
>MP1162_megahit_262752_3-677
PPQESYLDMDKILAAARDSGAQAVHPGYGFLSENAVFARRCQKIGIRFIGPTPEVMEKMGDKLRARKLAKKAGLPVLPGTAQAVEDDEAEDRAWKLGVPLMVKALEGGGGIGIHVIKSMEDRTPIVQRTRQVATSAFGSPRLFFERHLKDESHIEVQIIADEHGRLIHLFERDCSVQRRHLKLVEESPAVKLTPKLRRRLCKLALKLGKHIGYTNAGTVEFLVAA
>MP1162_megahit_325197_775-1041
MISKVLIANRGEIALRVIKTCKALGIKTVAVYSDEDRNSLHVKNATESYHIGEAAPAKSYLNQEKILDVILSSGADAVHPGYGFLSENP
>MP1164_megahit_32241_1-282
GALDEFELSGFPTSLPFHRWLLQHERFVKGDLSTHFLEEEFEGLPEDEVEDLDLLTVAALIKHRTSSPPSSLASRANGNWARSSRLAGMGNWS*
>MP1164_megahit_37447_1-522
DMGLHKRVLIANRGEIAIRIAKAAKALGMESVAVHASIDAMSLHTRMTTHVRPLSQDGVAAYLDGAAMIDVAKQMDCDCIHPGYGFLSENAKFAEMCAAEGVVFVGPPASALTLFGNKVMARSLAQSCNIPVVPGSPATLSSVAEAQEIGERVGYPVMLKAAAGGGGRGMRVVA
>MP1164_megahit_88848_1-549
VTGFDLVKKQINIAAGEKYSFRQKDITPAGSAIECRIYAEDGFNNFMPSTGKIIEMTIPNGLGVRMDEGIRVGQEITPYYDPLLGKLITWGKDRQTALNRMIRSLEEFHIAGIETNIPFCLMVFRHKSFQNGNYSTHTLESMKDELQRELAIHKEERLLAARIGAVKFHHHPPLETNSRGNHH
>MP1164_megahit_111951_451-609
MSVEKLLIANRGEIAIRIARAADELDIDTVAIHSEDDGSSLHTQATNESIELN
>MP1164_megahit_113166_1-1227
VFARRCQEAGIRFIGPTPEVMEKMGDKLRARKLAKKAGLPVLPGTDQAVEDDEAEERAWKLGFPLMVKALEGGGGIGIHIIESMEELTPIIQRTRQVANSAFGSPRLFFERYLKDASHIEVQLIGDEHGHLIHLFERDCSVQRRHQKLIEESPAVKLDPKLRRRLCKLALKLAKHIGYTNAGTVEFLVAADGQAYFTEMNTRLQVEHGVTEMVTGVDLVELQIRAATGEKLPLTQEDITVSGHAIQARIYPEDPVTLMPRIGTITDYHLPAGEHIRVDSALCAGYEVGLHYEPLLAKVMAWGETREASVKGLLRALLCVRAEGITCNTSLLRDVLASAEFAGSTHHTGSMTSWLGASKIRTHHPGVTGTKMKNGNEKSDRDTAAAIAVAMALASKNAFGAPTPAANQWR
>MP1164_megahit_114368_1-285
MKRLLIANRGEIAIRIARSAKDLGIKTIGIYSEDDVNSLHLSKMDDNYLLKGKGAAAYLDIKKIISVAKECKAEAIHPGYGFLSENPSLAREAKK
>MP1164_megahit_158657_1-705
MKKIVLLGSGNEQINAIKIANNLGYYVISLDSNPTAPGAKFSDSFFQCDISSAKSVYEIVKNLKIDGIMVHAIELSNVVAEVSEKLGLPGITREVAINATNKLKRLEILKKNHIPCAEFGSAINVNEAKNIAKNIGYPVVIKPVDNAGSRGVIQIKNSEKMEQYFDESIIFCKNKKEIIIEEYLTGPQVSTETVVYKNKCYTTGFSDRNYSNLKKYEPYFIEDGGDMPSNLPDET
>MP1164_megahit_161309_454-807
MFKKILIANRGEIAVRVIRTCKEMGIQTVAIYSEPDRTSPHVLLADEAYCVGPGTSSKSYLNVIKILDVIQKCNADAVHPGYGFLSENCDFAEAVQKTGAVWIGPSTKAITTMGDKMA
>MP1164_megahit_270598_409-798
MKKILVANRGEIAIRIAKSAKDLGLKVVGIYSEDDIDSLHISKMDESYQLKGKGAQAYLDIKDIVSIAKENQVDLIHPGYGFLSENPNFAKQVRVAGITFIGPEETTLRLFGDKVRSKKLAEDNKIPIIR
>MP1166_megahit_45524_529-1191
MFKKILIANRGEIACRIIRTCKDLKIKTVAIYSEADCNALHVTQADESYLVGPAEPQESYLNLTNILDIAKHSKAEAIHPGYGFLSENPLFARKCEEQGIKFIGPRPDVMEKMGDKIKARKLAKKAGLPVLPGTDQPVEDDQAINSAWTLGFPLMVKSADGGGGIGIHQVETMDDLLPIVDRTRRVAGHAFSSTRLFFERHLKDASHIEVQLIGDELGTLV
>MP1166_megahit_53176_849-1343
MTVKKMLIANRGEIAIRILRAAADIGIASVAIYAEDESQSLHVAKADEAAALPGRGVPAYLDGAAILELAQDMNCDAIHPGYGFLSENSKFALSCAEAGIAFVGPSMEILEVFGDKAAARDLAQRNGVPVLPGSDGAADGSTAEAFFDTHGATMIKAVGGGGGRG
>MP1166_megahit_62204_2-193
MKVLVANRGEIAVRIMRACRELGFQSVAVYSDCDRLAPHVRYADEAYEIGANEPAESYLNIDRL
>MP1166_megahit_66814_3-551
YNQKDIKINGHAIECRIYAEDPWNNFMPNPGKINSYVSPGGYGIRIDSAVYEGYEIPSYYDTLISKVIAWGKNRKEALSRMKSALEEYQIIGITNTKSLHLGILNDLNFKNNNFDTRYLESHINDLLPPQHDEFKFIISAVLNEHLNKSKFSSIRQNLMSSSQNSRKKRIGDAWNTWRKKSR*
>MP1166_megahit_79437_3-743
RTADLLVRSIESARSEATSAFGDGAVYLERCIERGRHIEVQVLADNHGTVIPFVERECSIQRRHQKVIEESPSPVITEKTRRALAEAAVRLATSVGYTNAGTIECLYDERSEEFYFLEMNTRLQVEHPVTEMVTGIDLVRWQLRIAQGEPLTIDPERALTPEGHAFECRVYAEDPAVGFMPSPGLLETYREPTGPGIRVDAGVESGFEVPIFYDSMVSKVISHAVDRRHAIARMIRALNEYEISGVP
>MP1166_megahit_89501_3-626
GEIALRIIKACNELNIKTISIYSDADINSDYLKHSSETYYVGKSQPSESYLNIDKIIDIANKTSVEAIHPGYGFLSENSAFAEKCAKNNIIFVGPDSNVLELCGNKLKTRTLMEKAGVPIIPSYDKLITSENDLINIAEDIGYPVLLKSVYGGGGKGIRLVNSKKEISDVFHSAEKESKISFDKIGFYVEKFLENVRHIEFQIMSDKF
>MP1166_megahit_133825_2-502
PLDSYLDYEAVIQAAKDVGAEAIHPGYGFLAENATFVKRCEEEGITFIGPSADVISLLGDKIEARKAMEAAGLPVARGSDEAVDDAQVASKLANEIGYPVIIKAAAGGGGIGMQIVHQASEFESALNLCQSRAQSAFGDNRVFVEKYIEGAQHVEFQVLADGENAVH
>MP1166_megahit_285390_1-420
METMKVFKELGANFGILLSEKDSIVYPQTLAPELRAISNRREQVHHVPDYIGATKEERLKRIEQIINICKKHSYTHLFAGYGFMAEDAEFVKLVENEGISFVGPNSRVIQQAGSKDEAKQLARSLNVSVTPGEDRIAALT
>MP1174_megahit_1249_2-241
SGYTMPESFDSLLAKIIAWAPNRSQAIARLDSALEETILLGLDTLIPLHRAILQESDFLERNITTDYLDNHADLLVGSG*
>MP1174_megahit_14676_3-764
ACRILRACREAGLSSVAIYAENDRTGMFRELADESVLLEGDSITETYLNGAAIIQVAKDTGADAIHPGFGFLSERAGFAQAVMDAGLIWIGPSPQAIEQMGDKMSARQIMKQAGVPVIPGVEIEEEDEERALEDIRQAALETGYPLLLKATAGGGGKGMRVVHAQEELESSARSARREAVTAFGDGRVYVEKLLQTSKHVEIQVLADTHGRCIHLGERECSVQRRHQKVFEEAPSASMTPTLREQMGQAAVSAA
>MP1174_megahit_38851_1-525
GDKLSAKDMLDKAGVPMLPSIEISPETDISNAAKTIGYPVLVKASAGGGGKGMRVVESPETLVAAVESAQREAKNAFGDDKVFLEKWLESVKHVEVQIVGDKHGNILHCFERECSIQRRHQKIIEEAPSPAVDEKLREALGKSAIEAAKTLNYFSTGTVEFLLSEQDFYFLEVNT
>MP1174_megahit_80750_1-618
MSKAGIPVAKGTEEPITDNEEALEIASKIGFPLMIKAASGGGGIGMQIVHEESEFKSALRLCQGRAKSAFGDSRVFIEEYVDLAEHIEFQVLADGKRAIHFGERFCSIQRRHQKIIEEGPWISEEERQDIGSKVVAGAEAIGYRGLATFEFLRNSNGQFYFMEVNPRVQVEHTVTEMLTGVDLVSLGIIVSSGADLPLEQKDVQIQ
>MP1174_megahit_180391_2-226
MIQKILIANRGEIAVRIIRACKEMGITSVAIFSEADRHALHVKKADESYRIGSDPLAGYLNAHRIVNTAVTARCD
>MP1174_megahit_209731_309-1598
FEKIIDAAKSTSSDAIHPGYGFLSENGDFAEYVADSGLIFIGPSPETIKVMGDKAESKKMMEEAGVPTIPGHDGELSGNVDSIAKEIGFPLMVKAAAGGGGKGMRAVYKPEDLSGAIESAKNEARNSFGNDTLILERFLDKPRHIEVQILGDQKGNIIHLFERECTIQRRHQKIIEESPSAAITNKLRNKMGEAAIKAAEVTNYYSTGTVEFLYQDGEFYFLEMNTRLQVEHGVTEMVCGIDLVKWQIRVANGEELSLNQKDIKPKGHSIECRIYAEDPSRNFLPTPGFVRKLELPVGPGIRNDVGIIEGQEVSSSYDPLLSKLVVWDSNRADAIDRMNYALGNFVVLGLITNQPFLKEIISNKEFIKGNFDTNFISENFADWKLENIPLEAIASALLSSKSSSITIASKDSKEISSPWNQKGHWRQGL*
>MP1174_megahit_341694_526-1938
MTYTDTITPKVGCGTPLNRTRMANSMFKRVLIANRGEIALRISRALRELGVEVCIIHGREDRLSLPVRLSDYAIPLYRSNPLESYLDYEAVIQAAKDVGAEAIHPGYGFLAENAAFVKRCQEEGITFIGPSAEVISLLGDKIEARKAMEAAGLPVAKGSDEAIEDAEIASQLAIEIGYPVIIKAAAGGGGIGMQIVHQESEFESALNLCQSRAKSAFGDHRVFVEKYIEGAQHVEFQVLADGENAIHFGERFCSIQRRHQKLLEEGPWLSDEVRAKIGSKVCEGARAVGYRGLATFEFLRDKNGEFFFLEVNPRVQVEHTITEMITGVDLVKLGIRVAAGESLPITQEEIEFSGHAIQCRLNAEDPTNFVPSPGKLWDCHFPGGRGVRVDTHAHIGYEMPGCFDSLLAKIIVWGQDREEAIAKMKAALKETTLIGVETVIPLHKAILDEPDFIARDITIQYLEHHPNLLR*
>MP1176_megahit_70904_1-114
MFNKILIANRGEIATRIIRACKELSIKTVAVFSSADEH
>MP1176_megahit_152377_237-662
MSQQRILIANRGEIALRIIRSAKEMGMYTIAVYSDADEDALHVKRADEAYYLGSSLPAESYRNLKKLVRAATDTKADLVHPGYGFLAENADFAKAIQKKGIIWIGPSPETISSMGDKIESRKLVSKLGLNPVPGQLKPSRLR
>MP1176_megahit_232860_3-452
MIIKKLLIANRGEIASRVISSAQDMGISCVAIYTEDDANSPYVKEADEAYKLEGGYLDAKEIISIAKNSGSHAIHPGYGFLSENALFANSVKKAGIIWIGPSGNVIKKMGDKITSKKLAEKAGVPTLPMTSNAKDAKKIGYPILVKASAG
>MP1176_megahit_234364_1522-2862
MGFKKVLIANRGEIALRIMRTLRDMGIEAAIIYGKEDRLSLPVQLADDATFRDVINPLDAYLDIEAVVQAAKDMGCDAVHPGYGFLAENAGFVQRLEEEGITFIGPSADVITLLGDKIEARAAMEAAGLPTAKGSSEPISEASVASALADEIGYPVIIKAAAGGGGIGMQIVEQENEFESALKLCQSRAKSAFGDARVFVEKYIQGAQHVEFQVLADGTNAIHFGERFCSIQRRHQKLVEEGPWLTPEKRHEIGSLVCKGAESVGYKGLATFEFLRDANGDFYFLEVNPRVQVEHTVTELITGHNLVELGVRVAQGEALPLKQEDITWRGHSIQCRLNAEDPAEFIPSPGRLWECHFPSGFGVRVDTHAHPGYEMPGCFDSLLAKLLVWGHDRQDAIRRMRTALDETVITGVEHLIPLHRRIMDEEDFMNGDITIQYIDMHQELLG*
>MP1176_megahit_319772_3-824
MNTRLQVEHTVTEMRYGIDLVKEQIKVALGNSLEDFKTEARGHSIEFRINAEDPTNNFLPTPGTITEYREPMGNGVRVDGWVKTGTSISHFYDNLISKLVVWGVSREEAISKGKRCLDEYIIGGIPTTISLLSDVISTKEFKESQIHVKFLEESFKIKDVSEDEIFTDRPSKVNISLNDNESSSLAPQRPKKIGMDLTGNIRNPGIIKADMQGTIMDTMTKKGKKVKKGDSLFVLEAMKMENVVTAPISGVIKEFNIKKGQPVNKGDILVEIG*
>MP1178_megahit_47918_693-884
MKVLVANRGEIAVRIMRACRELGFQSVAVYSDCDRLAPHVRYADEAYEIGANEPAESYLNIDRL
>MP1178_megahit_68011_365-595
MIESLLIANRGEIALRIIKACNELNIKTISIYSDADINSDYLKHSSETYYVGKSQPSESYLNIDKIIDIANKTSVEA
>MP1178_megahit_99223_2-514
MFSKVLVANRGEIAVRVLQTLQAMDIATVAVYADPDVNSPHVRFADEAYPLGGSTAEETYLDRKKLVEVALSSGADAIHPGYGFLSENPEFSRDCTAAGLVFIGPSPETIELLGDKIRSKEAAIQAGVPVVPSSPMWVPGDSPPNDVLPHIGLPLLVKAAAGGGGRGMRLV
>MP1178_megahit_115626_242-742
EFYFLEVNPRVQVEHTVTEMITGFDLVSLGIRVAAGERLPVAQQDITISGHAIQARLNAEDSRTLEPSPGRLWECHWPAGPGVRVDTHAHTGYDMPPSFDSLLAKLIVWGRDREEAVRRLDAALGETMILGVETLIPLHRAILTEEDFRNRNVTIRYLEEHPDLLK*
>MP1178_megahit_123169_2-541
ELVGNIDAMARDIGYPLMVKAAAGGGGKGMRVVKVPEELESAIEGAKNEARNSFGNDTLILEKFLDNPRHIEVQILGDKKGNIIHLYERECSIQRRHQKIVEESPSPAITNKLRKEMGDAAVKAAKIAGYSNAGTVEFLYQGGKFYFLEMNTRLQVEHGVTEMVCGIDIVKWQIRIANGE
>MP1178_megahit_139882_572-763
NRRDAMNKMNRALDEYIITGIKTTIPFEKAVLQDPEFCRGVYTTNFVEELLGGGRRELIQEKA*
>MP1178_megahit_140932_481-744
MFTKILIANRGEIACRIIRTCQRLGIETVAIYSTVDQEALHVKLADEAYLVGEAPPHDSYLNMAKILDVTKKSGAQAIHPGYGFLSEN
>MP1178_megahit_168822_3-89
MFKKILVANRGEIAVRIIRACKELNIPTV
>MP1178_megahit_315789_1113-1883
MFTKILIANRGEIACRIIRTCQRLGIKTVAIYSTVDQEALHVKMADEAYLVGEAPPHDSYLNMGNILDAAETSGAQAIHPGYGFLSENAEFARLCEETGICFIGPDPDVMEKMGDKMRSRKLARKAGLPILPGTDEAVANENASNKAWELGFPLMVKAADGGGGIGIHIIENQEELMPLIDRTRQIAESAFGSSRLFFERYLKDASHIEVQLLGDKHGNLVHLHERDCSVQRRNQKLVEETPSSAKLTPRLRRRVSS
>MP1178_megahit_369691_280-501
MKKILIANRGEIAIRIAKSSKDLGLKTVGVFSEDDADSLHISRMDESFQLKEKGVQAYLDIKDIVSIAKENQID
>MP1409_megahit_69833_2-163
MLKKVLIANRGEIAVRIVRACAEMGIRSVAIYTEPDRYGLHVKRADEAYSLGED
>MP1409_megahit_70034_414-557
LVRALEEMFISGIDTNLDMHRNLVADENFISGNFDINFLEKKYKITN*
>MP1409_megahit_90949_631-906
DSMCLKLVVWALTWDEVIARGIRALDDMRLHGIKTTANYYKQILDHPDFRRHDFNTSFVPEHPELLNYSEKRQPAEIALALASAIAAHAGW*
>MP1409_megahit_144129_1-675
MFTKILIANRGEIACRIIRTCQSLGIKTVAIYSTVDQEALHVKMADEAYLVGEAPPHDSYLNMATILDAARTSGAQAIHPGYGFLSENPEFARLCQEAGICFIGPEPDVMEKMGDKIYSRKLARKAGLPILSGTDEAVANENAATKAWELGFPLMVKAAEGGGGIGIHIIDSQEELMPLIERTRQVAESAFGSSRLFFERYLKDASHIEVQLIGDQHGNLVHLYE
>MP1409_megahit_147643_1-360
MKVLVANRGEIAIRIMRACCEMGFASVAVYSECDRGAPHVVYADEAYAIGASEPQESYLCADKMLEVAERADVWAVHPGYGFLSENGEFAASVRAAGRVFVGPSADAIALMGGKVAARET
>MP1409_megahit_173335_2-115
MFKKILIANRGEIALRVIHACRELDIKTVAVYSDADEH
>MP1409_megahit_208954_660-1295
MFERVLIANRGEIALRILRSLRGLGCEVAIVHGREDRLSLPVRLSDHAVPLYLDNPIDSYLDIDAVLGAAKEVGAQAIHPGYGFLAENAEFVRRCEEEGITFIGPSSEVIRNLGDKIEARRLMQEAGLPVAAGSDEPVSNADEAAALATEIGYPVILKAAAGGGGIGMQIVNNAGEFDSALKLCKSRAASAFGDDRVFVEKFIEGAQHIEFQ
>MP1409_megahit_209700_160-714
IAAGEKLSLKQDDININGHSIECRIYAEDGFRDFIPSVGTIHELTLPEGPGIRFDHGMRAGMEITPYYDPLLGKLIVHDKTRNMSLRRMERALRECSISGIATTVPFCSAVIKHLQFREGNYTTSFVADEMDNLRSSGKDGRSLLIAAAAAALHSYKIHSPSVHNSDNGTHPLWKQTGRQENLR*
>MP1409_megahit_231028_1-636
RRCQEIGVRFIGPSPAVMEKMGDKLRARKLAKKAGLPVLPGTGHAVEDDEAEDQAWKLGFPLMVKALEGGGGIGIHVIDSMKELTPIIQRTRQVATSAFGSPSLFFERYLKDASHIEVQIIGDEHGRLIHLFERDCSVQRRHQKLVEESPAVKLTPKLRRKLCKLALKLGKHIGYTNAGTVEFLVAADGQAYFTEMNTRLQVEHGVTEMVTG
>MP1409_megahit_330044_3-569
MVNGVDLVQEQIRVAAGEKLSFSQKDVTPSGHAIECRIYAEDGFNNFAPSTGIITEMTFPHGLGVRMDEGIRVGQEITPYYDPLLGKLITWGNDRQTALRRMIRALGEFHIAGIETSIPFCLRVIQHKSFQEGKYSTHTLNAIKNELQKELTVNKKEQNLVARIGAVQSHHQLKPELISRENHQQKTNW
>MP1411_megahit_48195_1-762
MSAITFDPESSWQSTFSFNHVKCLIVCRGPIRLETMNVFEELGTKYGMLLSEKDSIIYPQTLAPELRALSNRREQVHHVKDYMGATKDEWVERIEQIIDICHAHGYTHLFAGYGFMAEDAEFAARIENADISFVGPNSKVIQQAGSKDEAKELARSLKVSVTPGEDRIAAITLLSKAGDSPHEYFRKQINKHKLNLPENWESAELLDQSIAILQASYVKQVDLFTISELQQETVRQVEKLWRENPGKRIRLKHV
>MP1411_megahit_92388_2-448
MAIKKVLIANRGEIAVRIARACKELGIRSVAVYSEADQYSLHVKKADESYQISKDPLSGYLNPHHLVNLAVETGCDALHPGYGFLSENAELAAICQQRGVTFVGPSSEAISAMGDKTQARKTAIAAGVPVTPGSEGNLDDVEDAVRQAE
>MP1411_megahit_159689_73-573
MLNINWIIKESKIVLVLLQNKICIISLYVIFLKNEWIDSVIFDLMFQKILIANRGEIAVRVIRTCREMGIKTVAIYSEPDRTSPHVLKADEAYCVGSAPSAKSYLNIPAILDIMKKSKTDAVHPGYGFLSENCDFAQAVKDSGTAWIGPSTEVITTMGDKMAARKLA
>MP1411_megahit_202056_3-506
MFNKILIANRGEIACRIIRTCLNLGISTVALYSEADRNALHVNLADDAWPIGEAPPQESYLDMDKILAAARDSGAQAVHPGYGFLSENAVFARRCQKIGIRFIGPTPEVMEKMGDKLRARKLAKKAGLPVLPGTAQAVEDDEAEDRAWKLGVPLMVKALEGGGGIGIH
>MP1411_megahit_295360_1261-1506
MISKVLIANRGEIALRVIKTCKVLGIKTVAVYSDEDRNSLHVKNATESYHIGEAAPAKSYLNQEKILDVILSSGADAVHPGY
>MP1413_megahit_69971_3-338
MKVLVANRGEIAIRIMRACREMGFASVAVYSECDRGAPHVIYADEAYAIGASEPQESYLCADKMLEVAERADVWAVHPGYGFLSENGEFAASVRAAGRVFVGPSADAIALMG
>MP1413_megahit_119292_3-482
MFTKILIANRGEIACRIIRTCQRLGIKTVAIYSTVDQEALHVKMADEAYLVGEAPPHDSYLNMAKILDVAKASGAQAVHPGYGFLSENADFARLCQESDICFVGPDPDVMEQVGDKICCRKLARKAGLPILPGTDGAVTNEHAATKAWELGFPLMVKAAE
>MP1413_megahit_179475_2-703
RLCQEAGICFIGPEPDVMEKMGDKIYSRKLARKAGLPILSGTDKAVANENAATKAWELGFPLMVKAAEGGGGIGIHVIDSQEELMPLIERTRQVAKSAFGSSRLFFERYLKDASHIEVQLIGDQHGNLVHLYERDCSVQRRNQKLVEETPSSAKLTPRLRRRVCSLATKLGNYIGYTSTGTVEFLVTADGSVFFLEMNTRLQVEHGVTELVTGLDLVELQIRVSAGEALPISQE
>MP1413_megahit_195085_1-267
SHAYAGYTIPSHYDSMIAKLITYGTNRRDAMNKMNRALDEYIVTGIKTTIPFQKAVLHDPEFCRGVYSTNFVEELLGGGRRELIQEKA*
>MP1413_megahit_239467_714-869
AKMDSALKETLIIGVDTLIPLHRAILNETDFRNREITISYLDEHPGLLDGA*
>MP1415_megahit_62217_3-689
LVEAAVHSEADLVHPGYGFLAENADFARAIQRKKITWVGPSPKTIKSMGDKIESRKLVSKIGLKPIPGQLKPARNRKDAMRDAREQGFPVALKAAHGGGGKGLRIVDDAQDLLENYDIVRRESEAYFGSNDIYVEKFIKNAKHVETQLLSDQHGNHVFLGERDCSTQRRNQKLVEESPAFWISEEARQDLKKQTLKIAEESEYINAGTVEFLADEAENFYFLEMNTRLQ
>MP1415_megahit_70126_248-1075
MIKKLLIANRGEIAVRIVRACAEMGVRSVAVFAEPDRHALHVKRADEAHFIGEDPLAGYLNPRKLVNLAVETGCDALHPGYGFLSENAELAEICAERGIKFVGPSAEVIRRMGDKTEARRSMIKAGVPVTPGTEGNVADVDEALAEAERIGYPVMLKATSGGGGRGIRRCNSREELAQAYPRVISEATKAFGSADVFLEKCIVEPKHIEAQILADSFGNTVHLFERDCSIQRRNQKLIEIAPSPQLTPEQRAYIGDLAVRAAKAVGYENAGTVEFL
>MP1415_megahit_130350_267-875
METMKVLKELGANFGILLSEKDSIVYPQTLAPELRAISNRREQVHHVPDYIGATKEERLKRIEQIINICKKHGYTHLFAGYGFMAEDTEFVKLVENEGISFVGPNSRVIQQAGSKDEAKQLARSLNVSVTPGEDRIAALTLLKTAGDPPGEYFHKQIKKHDLIVDENWESVEPLDQAEIILQASYAKHVDLFPISALQEETVS
>MP1415_megahit_133962_584-856
MTVKKMLIANRGEIAIRILRAAADIGIASVAIYAEDESQSLHVAKADEAAALPGRGVPAYLDGAAILELAQDMNCDAIHPGYGFLSENSKF
>MP1415_megahit_169138_533-679
MIEKVLIANRGEIALRVIRTCKALGIKTVAVYSDEDTNSMHVKQATEAY
>MP1415_megahit_197604_382-840
MFTKILIANRGEIACRIIRTCQRLGIKTVAIYSTVDQEALHVKLADEAYLVGEAPPHDSYLNMAKILGAAKQSGAQAIHPGYGFLSENADFARLCQESGVCFVGPDPGVMEKMGDKLRSRKLARKAGLPILPGTDEAVANECAATKAWELGFP
>MP1415_megahit_204021_211-606
MKFRKILIANRGEIAIRIAKAANALGIKTLAIYSQDDINSLHIKIADEAQMLDGIGVPAYLNAENILGIAKSNSCDAIHPGYGFLAENASFAEICQSEGVTFIGPNIEHLELFGNKNVAKQAAIDAGVPVIQ
>MP1415_megahit_219918_655-1347
MSTSLSGIGHLRSPLASWQNATLHLLDGYSPKHTVSLSGGVTFVLDLQSLPPCVYLAALVLRARVRGGFQVTIGKLLIANRGEIAVRIQRTAHEMGITTVSVFPDDDKNALHALTSDTPVQLEGTGAAAYLDIEQIIDIAKQNNCDAVHPGYGFLAENHRFARACHDANIVFVGPHPDTLELFGDKLRARELARTNDIPVLPASDIIGELTTAADFFESLQPDHSMMLKAV
>MP1415_megahit_292046_794-1036
MIEKVLIANRGEIALRVIKTCKALGIKTVAVYSDEDRNSLHVKNATEAYHIGEAAPAKSYLNQEKILDVMLSSGTDAVHPG
>MP1415_megahit_305641_3-701
PSPAITNKLRKEMGDAAVKAAKIAGYSNAGTVEFLYQGGKFYFLEMNTRLQVEHGVTEMVCGIDIVKWQIRIANGETLDLSQKDVKQRGHSIECRIYAEDPSRGFLPTPGVIRKMILPDGPGVRNDVGVSEGQEVSSAYDPLLAKLVVWDSDRKSAIQRMDNALSKFIILGLVTNQPFLRDIMKNEAFKKSSFSTNFIDTHFQDWNFSKITPEVLAVALLGTKTTTVSTKKAK
>MP1415_megahit_325894_3-230
MKKILIANRGEIAIRIAKSSKDLGLKTVGVFSEDDADSLHISRMDESFQLKEKGVQAYLDIKDIVSIAKENQIDLI
>MP1415_megahit_332273_1680-5048
MKKILVANRGEIAIRIAKSAKDLGLKVVGIYSEDDIDSLHISKMDESYQLKGKGAQAYLDIKDIVSIAKENQVDLIHPGYGFLSENPNFAKQVRVAGITFIGPEETTLRLFGDKVRSKKLAEDNKIPIIRGTSGKISFKEAEKFYQTLSKKASLMIKAVAGGGGRGMRLVKTREHLKDSLERATSEAKSSFGSGSLFIEEYLSKRRHIEVQIIGDGTGSITHFGERECSIQRRHQKIIEMAPSPSLNPELRNSITAAAVKLAELTNYKGLGTFEFLTNDSGKDFRFIEANARLQVEHTVTEAVYGIDLVKYQIQIALGKTLKQLKITQADVPQPKGFSIQTRVNMEVMDKNGNTKPSGGVFKRFDLPFGPGVRVDTYGYTGYSTNPAFDSLIAKVITYSPDDNYQKALKRTYNALNDFYIEGVPTNLNLLKNIVTHPLIKKNKIHTGFLEDNLEDILISQKSKKSLTKKKEANLAGAQLDSEDPLAVLDHGKGRKAASSQSENIVEMRIEDLPEGMEAIEAPMQGLIISFAVKAGDQVWIGKPLAIMEAMKMEHELLSEVSGEVTEITVDKGDTVYEGHPLIYIKTAEVEVPETGQKEKFDLNFIRPDLQEAIDRKQAGHDINRPEAVAKRRKTGHRTARENIEDLCDKGSFIEYGSVVLAAQRRRRSEADLIKNTTGDGMVCGLGHVNGDLFPEKSSRVMAMSYDYMVLAGTQGKQNHAKKDRMFEIAEENRLPTILFAEGGGGRPGDTDTSGVAGLDCLAFTYFAQLSGLVPVIGITTGRCFAGNAVLLGCCDVIIATEDSNIGIGGPAMIEGGGLGIFTPDEVGPMDVQVPNGVVDIAVKDEKEAVAIAKKYLSYFQGTKEAWKAPDQRELRFAVPENRLRYYDMRKVIDGIADEDSVLEIRRHWSPGMITSFIRVEGRPVGVVANNPGHLSGAIDSPGADKGSRFIQLCDAFDIPVLSLIDCPGIMVGPESEKSALVRHAARMFVVGANIETPLMSVVIRKAYGLGAQAMAGGSFKVPLFTVTWPTGEFGGMGLEGAVKLGFRKELEAIKNPAERVKTYNKMVEDSYQRGKAVNMASHFELDDVIDPADTRKWIMSALKSLPPKTERTSKKRPNVDTW*
>MP1415_megahit_335522_474-617
MIKMIEKVLIANRGEIALRVIKTCKALGIKTVAVYSDEDINSLHVKKA
>MP1417_megahit_41924_1-777
GGRGIRRCDNDDELTSNYDRVISEATKAFGKPEVFIEKCVLTPKHIEVQILADSHQNYIHLFERDCSIQRRNQKLIEIAPSPQLDENQRSYIGDLAVKAAKAVGYENAGTVEFLLDSENNFYFMEMNTRLQVEHTITETITGIDIVQQQIEIASGKELSYNQKEISYRGFAMEFRINAEDPKEDFLPSFGKITRYYAAGGPGVRTDASIYTGYVIPPYYDSMCAKLTIWAMNWNDAIQRGRRALGDIGVFGIKTTIPYY
>MP1417_megahit_59958_23-607
MILVGKRLFSTCYNCRLRLCSSVYEFHKFNKRTYHQRTKFLISKILIANRGEIAVRIIRACKEMGITSVAIYSNADRHALHVKKADESYFIGSDPLSGYLNAHWIANVAVTAGCDGVHPGYGFLSENSNFAAICKKRGLHFIGPSSEVIQKMGDKIEARKAMIKAGVPVIPGSEGNVKDLAEAVKISKDIGFPVM
>MP1417_megahit_77524_1-618
MKLNKLLVANRGEIAVRIIRAASELGIKTCSIYSEADANSIHWRRADESFLLEGRGAQPYLDIEQIVKVASEAGCDAIHPGYGFLSENPGFAIKCESVGMQFVGPESSSLNIFGDKVLARRLAMDHGVPVLPGLDQPVTVTEAKEFMQSLKEGQSAILKAVHGGGGRGVRVLEHINDVEQAYRAAQTEAESSFGSPDLYIERYLSN
>MP1417_megahit_118798_488-760
MISKILIANRGEIAVRIIRACKEMGITSVAIYSNADRHALHVKKADESYFIGSDPLSGYLNAHWIANVAVTAGCDGVHPGYGFLSENSNFA
>MP1417_megahit_121003_1-507
KKVLIANRGEIAIRIARTCRDLGLKTVGIYSEDDVNSLHLSKVDEAHKIDDKGAKAYLNIKEIINIASDCNVDAIHPGYGFLSENASFASAAKRAKIKFIGPNEKTLRIFGDKISAKELASSLGIPIIEGTKEKTSVRQAESFMKSLKKNSSVVIKAIAGGGGRGMRVV
>MP1417_megahit_122569_425-532
MFKKVLIANRGEIAVRINRACQELGISTVAVHSEAD
>MP1417_megahit_143992_3-539
GDKIEARKAMIKAGVPVIPGSEGNVKDLTEAVKISKDIGFPVMIKATNGGGGRGIRRCDNEKEVESNYERVISEATKAFGSPEVFIEKCVLNPKHIEVQILADQNNNAIHLFERDCSIQRRNQKLIEIAPSPQLNEEQRTYIGDLAVKASKAVNYQNAGTVEFLLDSENNFYFMEMNTR
>MP1417_megahit_175867_547-978
RGYSIEFRINAEDPKQEFVPSFGKITRYYAAGGPGVRTDASIYTGYIIPPYYDSMCAKLIIWALNWDDAVTRGIRALGDIGVFGVKTTIPYYVEILKNDKFIGADFNTSFVESNPELTEYNEELPPTVIAAAIGAAIAAHEGI*
>MP1417_megahit_185036_2-1141
IEKILIANRGEIAVRIIRACKEMGITSVAIYSEADRHSLHVKKADESYFIGSDPLSGYLSPYRIVNLAVASRCDAIHPGYGFLSENPELAEVCERRNIKFIGPDSKIIKRMGDKIQARQAMIDADVPVIPGSEGNVLSIEDAKNVANNIGYPIMLKATNGGGGRGIRRCDNNDELNSNYDRVISEATKAFGKPEVFIEKCVLTPKHIEVQILADKNNNAVHLFERDCSVQRRNQKLIEIAPSPQLNEEQRSYIGKLAVKAAKAVNYENAGTVEFLLDSEDNFYFMEMNTRLQVEHTITETITGIDIVQEQIRIASGNSLSFKQSEISYRGFAIEFRINAEDPKQDFLPSFGKITRYYAPGGPGVRTDASIYTGYIIPPYY
>MP1417_megahit_189331_783-1055
SMCAKLTIWAMSWSDAIHRGRRALGDIGLFGIKTTIPYYLEILKNQSFIDADFNTSFVDTHPELTDYEDELPPEVIAAAIGAAIAAHEGI*
>MP1417_megahit_198415_205-627
AIEFRINAEDPKEDFLPSFGKITRYYAAGGPGVRTDAAIYTGYIIPPYYDSMCAKLTIWAMNWSDTIQRGRRALGDIGLFGIKTTIPYYLEILKNQNFIDAEFNTSFVDTHPELTDYDDELPPSVIAAAISAAIAAHEGI*
>MP1417_megahit_201162_726-1409
MIMKIKNEFFWVIGGGMLQIPLIEEVKKLGYKVIVSDKNKKCVCYKNADIFFKIDIYDIPKHIETAKRFEKSKGRISGVLAAGIDAPETMATLAKKLGLPSVEPKIAHLVNNKEKFRTKLKKLNYPVPKFKVISKNNLKNLEKIIKDIGFPLIIKSSNSSGSRGTRIFCDSNLKEIKKTVKLAMYYSRSDLAIVEKCWEGSEHTVETIFDVNGNFHPCFITDRNFDKK
>MP1417_megahit_222573_359-628
MIDKILIANRGEIAVRIIRACKEMGITSVAIYSDADRHSLHVKKADESYYIGSDPLSGYLSPYRIVNIAVTARCDAIHPGYGFLSENPEL
>MP1417_megahit_238459_3-554
DLDQLISAIGFPLVVKPSGGGGGIGMQIVQSQEELAVAIDRASSIAKSAFGDSTLYLEKWIEKPRHIEFQVIGDGQGGCVHVFDRECSVQRRHQKLIEESPTPGIDESSLLVHAQQAAAVCGKLKYGSLGTIETLFVSEDRFGFLEMNTRIQVEHGVTEEVTGLDLVKQQLNLFMGKKLPRQEE
>MP1417_megahit_294079_432-1634
RCDAIHPGYGFLSENPDLASICKRRGIKFIGPDHTVISMMGDKVKARKAMIEAAVPVIPGSDGNIQDIEEALKIANSIGYPIMLKATNGGGGRGIRRCDNEKELLSNYDRVISEATKAFGSPELFIEKCVVTPKHIEVQVLADQKENVIHLFERDCSIQRRNQKLIEIAPSPQLSNDQRNYIGNLAVKAAKAVKYVNAGTVEFLLDSDDNFYFMEMNTRLQVEHTITETITGIDIVQEQIRIASGMALRYSQEEVNFRGYAIEFRINAEDPKQDFLPSFGKITRYFAAGGPGVRTDASVYTGYIIPPYYDSMCAKLTVWALNWDDAIQRGSRALDDIGLFGVKTTIPYYKEILKNELFVDANFNTSFVESHPELVDYEEEMSPDIIAAAIASAIAAHEGI*
>MP1417_megahit_294862_879-1472
MTFSKILIANRGEIAIRIARAAADLEIETLSVYSEDDGNSLHSQKTDESVALAGRGVSAYLDMAQIIAIAKENGCDAIHPGYGFLSENADFASHCLENDITFIGPSPESIALFGDKVQARLLAQSLNVPLVKGISEPVDLETAVNFFKSLDGKPMLLKAAAGGGGRGMRIVHTSEELEESFARATSESQQAFGIGDVY
>MP1417_megahit_300116_3-1307
MDLYTIAVYSDADEDALHTKRADESYYLGGSLPAESYRNLKKLVKAAEETNADLVHPGYGFLAENADFAKAIEKKGITWIGPKPETIKSMGDKIESRKLVSKIGLNPVPGQLKPSRFQREAVKDAESFGYPVAIKAAHGGGGKGLRIVHNEKELLENFDIVKRESEAYFGSDQIYVEKFIKPARHVETQILADKYGNVLYLGERDCSLQRRNQKLIEESPPEWLSDYGREKLKKFTLKIASSSNYVNAGTVEFLADSDENFYFLEMNTRLQVEHTVTEMRYGLDLVKEQIKIALGNSIEDYELDPRGHSIEFRINAEDPNNNFLPTPGTITEYREPTGNGVRIDGWARTGTQITHYYDNLISKLIVWGVSREEARSKGIRCLEEYIIGGIPTTINLLIDILKTKEFVNSQIHVKFLEENFEIRDIEEDEISSDRP
>MP1417_megahit_310259_3-311
MTQKRILIANRGEIALRIIRSAKEMDLYTIAVYSDADEDSLHTKRADESYYLGGSLPAESYRNLKKLVKAAEETNADLVHPGYGFLAENADFAKAIEKKGITW
>MP1417_megahit_395585_1091-1363
MIQKILIANRGEIAVRIIRACKEMGITSVAIFSEADRHALHVKKADESYRIGSDPLAGYLNAHRIVNTAVTARCDAIHPGYGFLSENPDLA
>MP1417_megahit_406166_2-691
MQSYCVFVCHNIMFRRVLIANRGEIALRIIRSLHSLGIEAVMIYGREDRISTPVRLADESVFIPRDDPLASYLDIEAIVTAAKDVGADAVHPGYGFLAENPTFARRLSEEGIVFIGPSSNVLKLLGDKITAREAMVKAGLPVARGSPGPVSNPEEASLIATEIGFPVIIKAAAGGGGIGMQVVESSDEFESAMKLCQGRALSAFGDDRVFLEKFVQGAQHIEFQVLGDGK
>MP1417_megahit_431820_2-736
KLRKQMGEAAIKAAEVTDYYSTGTVEFLYQDGEFYFLEMNTRLQVEHGVTEMVCGVDLVKWQIRIANGEELSLTQKDIKQRGHSIECRIYAEDPARNFLPTPGFVRKLELPVGPGIRNDVGIIEGQEVSSAYDPLLSKLVVWDSNRADAIDRMNYALSNFIVLGLITNQPFLKEVISNKEFIKGNFDTNFISENFADWKLDDIPLEAIASALLSSKSSLIKAINEDDKSISSPWSQKGHWRQGL*
>MP1419_megahit_60430_146-505
MFNKILIANRGEIAIRIIRTCRDMGIKTVAIFSEPDRTSPHVLKADEAYYVGSAQSIESYLNTKKIIEIIKKTSADALHPGYGFLSENGKFAKQISQYGITWIGPSSSIISMMGDKIKAR
>MP1419_megahit_62616_2-511
LGLTTVAVYSDIDKESLHVKKADESIHLGPSLPAESYRNLKRLVQAAVDSKADLVHPGYGFLAENAEFAKAIQRKKITWIGPSPKTIKSMGDKIESRKLVSKIGLQPIPGQLKPARNRRDAMRDAREQGFPVALKAAHGGGGKGLRIVHNPDELLENYDIVRRESEAYFG
>MP1419_megahit_104895_52-1272
EMGDKLAARSLAQKAGLPILPGTDEAVSDAQAVDEAWRLGFPLMVKAADGGGGIGIHTIESIDELIPIVERTRKISESSFGSTRLFYERYLKNASHIEVQILGDTHGNLIHLYERDCSLQRRNQKVIEETPCTKLSTEVQAKVHNLAIKLGKAINYTNAGTVEFLVTEQGQVYFLEMNTRLQVEHGVTELVTGLDLVELQIKIAYGEPLTISQDDISVRGHAIEARVYPEDPDTFMPNIGKVSGLHIPNCRLSRIDTALCKGYEVTLHYEPLMAKVMAWGKNREEAINRLSKTLLALRIDGVKTNIPLLRDILTDSGFLDSTHHTGSLPKIIDAIILNRQRKKLNGSMDNRNQNNKELAATIGVALAIAMNKAAYPSSSAAPDQPWRNIARREQLISRSTGRMDWH*
>MP1419_megahit_108858_1-378
MKKILIANRGEIAIRIARTCRDLGLKTVGIYSEDDVNSLHLSKVDEAHKIDDKGAKAYLNIKEIINIASDCNVDAIHPGYGFLSENASFASAAKRAKIKFIGPNEKTLRIFGDKISAKELASSLGI
>MP1419_megahit_132424_420-680
MLKKVLIANRGEIAVRIVRACAEMGIRSVAIYTEPDRYALHVKRADESYSLGDDPLAGYLDPLRIVNLAIETGCDAIHPGYGFLSEN
>MP1419_megahit_154477_1-702
SEKDSIVYPQTLAPELRSIRNRREQVHHVPDYIGTTKGERFRRIEQIINICKKHGYTHLFAGYGFMAEDAEFVKLIESEGISFVGPNSRVIQQAGSKDEAKKLARSLNVSVTPGEDRIAALTLLKTAGDSPKEFFRKQIKKHDLLVDENWETLEPLYQSDIILQASYAKDLDLFSISALQEETLKTVESLWQKFPGKRIRFKHVNGGGGKGQRVISTINEVADAVMSVLIESKA
>MP1419_megahit_203916_264-524
KLTVWALNWDDAIQRGSRALDDIGLFGVKTTIPYYKEILKNELFVDANFNTSFVESHPELVDYEEEMSPDIIAAAIASAIAAHEGI*
>MP1419_megahit_220955_296-652
MIEKILIANRGEIAVRIIRACKEMGITSVAIYSEADRHSLHVKKADESYYIGSDPLSGYLSPYRIVNIAVTARCDAIHPGYGFLSENPELAEVCQRRNIKFIGPDSKLISRMGDKIQAR
>MP1419_megahit_229535_3-515
IERFVQEPRHIEIQVLGDKKGNVVHLFERECSIQRRHQKVVEEAPSPGVSEKTRKKMGEIAVNLAKKVSYYGAGTVEFIMDQKENFYFLEMNTRVQVEHPITEMITGIDIVKEMIKVSYGHELSFKQKDIARKGHAIECRVCAEDPDNNFLPTPGTIFYVKSPQGPGVRDD
>MP1419_megahit_231741_432-1850
MIEKILIANRGEIAVRIIRACKEMGITSVAIYSEADRHSLHVKKADESYFIGSDPLSGYLSPYRIVNLAVASRCDAIHPGYGFLSENPELAEVCERRNIKFIGPDSKIIKRMGDKIQARQAMIDADVPVIPGSEGNVLSIEDAKNVANNIGYPIMLKATNGGGGRGIRRCDNNDELNSNYDRVISEATKAFGKPEVFIEKCVLTPKHIEVQILADKNNNAVHLFERDCSVQRRNQKLIEIAPSPQLNEEQRSYIGKLAVKAAKAVNYENAGTVEFLLDSEDNFYFMEMNTRLQVEHTITETITGIDIVQEQIRIASGNSLSFKQSEISYRGFAIEFRINAEDPKQDFLPSFGKITRYYAPGGPGVRTDASIYTGYIIPPYYDSMCAKLTIWAMSWSDAIHRGRRALGDIGLFGIKTTIPYYLEILKNQSFIDADFNTSFVDTHPELTDYEDELPPEVIAAAIGAAIAAHEGI*
>MP1419_megahit_305313_3-704
MTFSKILIANRGEIAIRIARAAADLEIETLSVYSEDDVSSLHTQKTDESVALNGRGVSAYLDMTQIIAIAKENHCDAIHPGYGFLSENADFAAQCVENDIVFIGPSPETIALFGDKVQARLLAQSLNVPLVKGISEPVNLETAIDFFESLQGKPMLLKAAAGGGGRGMRIVYTNDELAESFARATSESEQAFGIGDIYVEELIEKARHIEVQIAGDRSGEILHFGDRDCSLQRR
>MP1419_megahit_326991_703-2205
MFSKVLVANRGEIAVRVLQTLQAMDIATVAVYADPDVNSPHVRFADEAYPLGGSTAEETYLDRKKLVEVALSSGADAIHPGYGFLSENPEFSRDCTAAGLVFIGPSPETIELLGDKIRSKEAAIQAGVPVVPSSPMWVPGDSPPNDVLPHIGLPLLVKAAAGGGGRGMRLVQQESDLEQALESASREASAAFGDGRVFLERYIPFARHVEFQVLADSAGNTIHLLERECSVQRRYQKVIEETPSPALNETLRRSMAASAVAMAVSAGYTNAGTVEFLVDSQSGDYYFLEMNARIQVEHPITEETLKLDMVEWQTRIADGELITLTQDDIQSTGHALECRIYAEDPYVNFSPAVGRLMVWRPPSGMGIRLDSGVAEGQEITAYYDSMLAKLVVWGPNRRSAIGRMLRALESFPVLGVTTNIPFLLKAIVHSDFASGEYDTGFIVKHQSLTTAPESSELQTVAVDIAEDFWQSNGSNTPGQKIDAHKVTQSPWHGLVKSVFP*
>MP1421_megahit_3379_1-507
IYSQDDAKSLHVSRADEAILLEGNGPSAYLNAEQIVQAAVDSDCFAIHPGYGFLSEQASFLDLVERSSLLFIGPTQEQLALLGDKEKACSFARKQGVPTLLSSGVLANSSDLLAFCENGVSDRPVILKAVSGGGGRGLRIVQSKQDGDLLFKQASAEAKLAFGDSRLYA
>MP1421_megahit_70985_3-275
MYKKILIANRGEIAVRIIRAAKELGIKTVAVYSDADKNSLHVNLADQAYNIGKPLPSESYLVAKKIISVAKKAKCDGIHPGYGFLSENAEF
>MP1421_megahit_217690_3-629
GEIALRIIRSLHSLGIEAVMIYGREDRISTPVRLADESVFIPRDDPLASYLDIEAIVTAAKDVGADAVHPGYGFLAENPTFARRLSEEGIVFIGPSSNVLKLLGDKITAREAMVKAGLPVAKGSPSSISNPEEASFIATEIGFPVIIKAAAGGGGIGMQVVESSDEFESAMKLCQGRALSAFGDDRVFLEKFVQGAQHIEFQVLGDGKD
>MP1421_megahit_233022_3-641
MRVVHAFDDLENAILGAQREARNAFGDETVYLEKWLPDCRHIEIQIIGDQYGELVHCFERECSIQRRHQKIIEEAPSASLSEKIRESMGQVALIAARKINYFSAGTIEFLFDGHDFFFLEMNTRLQVEHPVTEAITGIDLVREQILIAQGSPLSFCQEDLQITGHAIEARLYAEDPRNNFLPSPGKILLWEPTSVINEMRKSGEYEGLRLDSG
>MP1421_megahit_237541_3-1007
LLGDKIEARAAMEAAGLPTAKGSSEPISEASVATTLADEIGYPVIIKAAAGGGGIGMQIVEAADEFESALKLCQSRAKSAFGDPRVFVEKYIQGAQHVEFQVLADGKKAIHFGERFCSIQRRHQKLVEEGPWLTPEKREEIGALVCKGAESVGYKGLATFEFLRDANGDFYFLEVNPRVQVEHTVTELITGHNLVELGIRVAQGESLPVSQEDITWNGHSIQCRLNAEDPREFIPSPGRLWECHFPSGFGVRVDTHAHPGYEMPGSFDSLLAKLLVWGRDRDDAIRRMRTALDETVITGVEHLIPLHRRIMDETDFINGDITIQYIDMHQELLG*
>MP1421_megahit_353490_3-1010
KDIEEALKIANSIGYPIMLKATNGGGGRGIRRCDNEKELLSNYDRVISEATKAFGSPELFIEKCVVTPKHIEVQVLADQKENVIHLFERDCSIQRRNQKLIEIAPSPQLSNDQRNYIGNLAVKAAKAVKYVNAGTVEFLLDSDDNFYFMEMNTRLQVEHTITETITGIDIVQEQIRIASGMALRYSQEEVNFRGYAIEFRINAEDPKQDFLPSFGKITRYFAAGGPGVRTDASVYTGYIIPPYYDSMCAKLTVWALNWDDAIQRGSRALDDIGLFGVKTTIPYYKEILKNELFVDANFNTSFVESHPELVDYEEEMSPDIIAAAIASAIAAHEGI*
>MP1421_megahit_385727_1870-2247
MIQKILIANRGEIAVRIIRACKEMGITSVAIFSEADRHALHVKKADESYRIGSDPLAGYLNAHRIVNTAVTARCDAIHPGYGFLSENPDLASICKRRGIKFIGPDHTVISMMGDKVKARKAMIEAA
>MP1421_megahit_387461_334-801
MSQKRILIANRGEIALRIIRSAKEMDLYTIAVFSDADEDSLHVKRADESYYLGSSLPADSYRNLKKLVKAAVDTKADLVHPGYGFLAENAEFAKAIEKKGISWIGPKPETIKSMGDKIESRKLVTKIGLNPVPGQLKPSRLKREAVKDAESFGYPV
>MP1421_megahit_419464_3-584
MTQNRLLIANRGEIALRIIRSAKEMGLHTIAVYSDVDADSLHVKRADESYYLGGSLPAESYRNIKNIMKAVVETNADLVHPGYGFLAENADFAKAVHKKGVTWIGPNPETIKSMGDKIESRKLISKAGLQPVPGQLKPSRTKREALKDANRFGYPVALKAAHGGGGKGLRIVKNDEELNENFEIVKRESEAYFG
>MP1517_megahit_12223_456-653
LLAKLLTWGPDRDSAVRRMRTALDETLITGVEHLIPLHRRIMDEKDFLSGDITIAYIDEHQELLG*
>MP1517_megahit_44045_1-537
PVAKGSDEAIDDASVARQLAEDIGYPVIIKAAAGGGGIGMQVVHHADEFESALNLCQSRAQSAFGDSRVFVEKFIEGAQHVEFQVLADGKNAIHFGERFCSIQRRHQKLLEEGPWLSEKVRAEIGERVCEGARSVGYRGLATFEFLRDKHGEFYFLEVNPRVQVEHTITEMITGVDLVK
>MP1517_megahit_128992_749-1255
TRIQVEHPVTETVTGIDLVREQIRIASGEELGYGQGDIRLAGHAIECRINAEDPARNFIPSAGMITALHQPGGPGVRIDSHVYQGYDMPPYYDSLLAKLIVSGRDRTEALARLRRVLSEYTIEGVLTTIPFHRALIEETNFIAGHFNTDYVADTPLDLDSVLPATKRE*
>MP1517_megahit_131291_648-743
MIKKVLIANRGEIALRIIRACKELDIKTVAVH
>MP1517_megahit_186729_167-613
MINKILIANRGEIAVRIIRTCKEMRIKTIAVYSDADRSSLHVILADEAYHVGKSPVNESYLNIKKILSVIKQSKPDAVHPGYGFLSENYEFAKSITDMGLKWIGAPSDAIRLMGDKIKAREFAKKNFIPLIPGIENKFKNLKDITKSAN
>MP1517_megahit_331888_1-162
MTQKRILVANRGEIALRIIRSAKEMGLYTIAVYSDADEDALHTKRADESYYLGG
>MP1517_megahit_364124_1761-1982
MSQQRILIANRGEIALRIIRSAKEMDMYTIAVYSDADEDALHVKRADEAYYLGGSLPAESYRNLKKLVKAATDT
>MP1519_megahit_70567_117-587
GEPLEFSQADISYRGFAAQFRINAEDPKNGFLPSFGRISRYYSAGGPGVRTDAAMYTGYEIPPYYDSMCAKLIVWAREWPELVARSRRALSDMAIYGVHTTIPYYQQILNHPDFQAGTFNTGFVERNPQLLEYSDKSRPESIATAVAAAIAAQAGL*
>MP1519_megahit_84234_1-171
AANRDDAIAGMKTALDETVLVGVETVIPLHKAILNEPDFLARDITIQYIEEHPNLL*
>MP1519_megahit_89380_2-559
KATSGGGGRGIRRCDNEKELRQNYERVISEATKAFGSAEVFLEKCIIEPRHIEVQVLADHHGNVVHLYERDCSIQRRNQKLIEVAPSPQLSEEQRETIGNLAIQVTRQCGYVNAGTVEFLLDHDDSFYFMEMNTRVQVEHTITEEITGIDIIKAQIRIAAGEPLGLAQEDISYRGFAAQFRINAED
>MP1519_megahit_187387_2-943
MFTKILIANRGEIACRIIRTCQSLGIKTVAIYSTVDQEALHVKMADEAYLVGEAPPHDSYLNMATILDAARTSGAQAIHPGYGFLSENPEFARLCQEAGICFIGPEPDVMEKMGDKIYSRKLARKAGLPILSGTDEAVANENAATKAWELGFPLMVKAAEGGGGIGIHIIDSQEELMPLIERTRQVAESAFGSSRLFFERYLKDASHIEVQLIGDQHGNLVHLYERDCSVQRRNQKLVEETPSSAKLTPRLRRRVCSLATKLGNDIGYTSTGTVEFLVTADGNVFFLEMNTRLQVEHGVTELVTGLDLVELQIR
>MP1519_megahit_214718_2-739
FARRCQEIGVRFIGPSPAVMEKMGDKLRARKLAKKAGLPVLPGTAQAVEDDEAEDRAWKLGVPLMVKALEGGGGIGIHVIKSMEDRTPIVQRTRQVATSAFGSPRLFFERHLKDESHIEVQIIADEHGRLIHLFERDCSVQRRHLKLVEESPAVKLTPKLRRRLCKLALKLGKHIGYTNAGTVEFLVAADGQAYFTEMNTRLQVEHGVTEMVTGVDLVEMQVHMAAGVALPVKQEDIQVMGHAIQA
>MP1521_megahit_70902_1-1122
LLDDDTGEFFFLEVNTRLQVEHPVTEMVTGIDLVREQLRIAAGEPLGYEQSDIRFAGAAVEARLYAEDPGNDFLPAVGTLVAFAPAATPEVRWDSGVEQGSVIRTDFDPLLAKVIAHAPTRSEAAGRLALALARAHLGGVATNRDFLVHTLRTPEFLAGDTTTDFIDRVKPARSLEPDEPELTRMAQLAALWVRGVNRKNARVLAHVPSGWRNARLPDQKLVLDYGDESVTVLYRSLRDGRYRFPDGTTARIHAWSDDGIDVEIGGHRVQARVTRSGDQILVHGPNGDLTFTERPRFTLPGSDAAEAGFVAQMPGKVSELRVAVGDSVVAGQTVLVLEAMKMEHPVRAAEDGIVLEVCVAEGDQVEAGTVLLVV
>MP1521_megahit_103110_819-2153
MFERVLIANRGEIALRISRALRTLGCEVAIIHGREDRLSLPVRFSDIAIPNYSANPLEAYLDYEKVIEVAKEIGAQAIHPGYGFLAENAAFVRRCEEEGIVFIGPSSEVISLLGDKIEARKAMEAAGLPVAKGSSEPIETTSEAATIANEIGYPVIIKAAAGGGGIGMQIVHQESEFDSALNLCQSRARSAFGDERVFVEKFIEGAQHIEFQVLADGKNAIHFGERFCSIQRRHQKLLEEGPWLSSEEREEIGARVCAGAEAVGYKGLATFEFLRDSSGEFYFLEVNPRVQVEHTVTEMITGHDLVSLGIRIAAGESLPFSQDEIEISGHAIQCRINAEDPVNFVPSPGRLWDCHFPSGFGVRVDTHAHIGYEMPGCFDSLLAKMVVWAANRDDAIAGMKTALDETVLVGVETVIPLHKAILNEPDFLARDITIQYIEEHPNLL*
>MP1521_megahit_156686_101-1069
IGYPVMLKATSGGGGRGIRRCDSADELRTQYPRVISEATKAFGSAEVFLEKCIVNPRHIEVQILADSDGNVIHLYERDCSIQRRNQKLIEIAPSPQLTPEQRNYIGGLAVTAAEAVGYENAGTVEFLLTGNEVYFMEMNTRVQVEHTITEQITGVDIVREQLRIAAGLPLSYRQQDISYRGFALQFRINAEDPKNDFLPSFGRVSHYYAPGGPGVRVDTAIYTGYEIPPYYDSMCLKLVVWALQWDDVIARGERALDDMRLHGIRTTASYYKQILQHPDFRAANFNTSFVPEHPELLQYSEKKHPTEMALAIATALAAHAGW*
>MP1521_megahit_165520_3-197
MLKKVLIANRGEIAVRIIRACAEMGIRSVAIYTEPDRYGLHVKRADEAYSLGDDPIAGYLDPQKI
>MP1521_megahit_227679_297-557
NIPFLIRAIAHPDFRSGEYDTGFIARHPELTALPESNHLNGAALEIAERIWRSAGPIGGSNMSGQSSAGPQATQGPWRGLSKSTFP*
>MP1521_megahit_280844_5077-6597
MFNKILIANQGEIACRIIRTCLNLGISTVALYSEADRNALHVNLADDAWPIGEAPPQESYLDMDKILAAARDSGAQAVHPGYGFLSENAVFARRCQETGIRFIGPTPEVMEKMGDKLRARKLAKKAGLPVLPGTAQAVEDDEAEDRAWKLGVPLMVKALEGGGGIGIHVIKSMEDRTPIVQRTRQVATSAFGSPRLFFERHLKDESHIEVQIIADEHGRLIHLFERDCSVQRRHQKLVEDSPAVKLTPKLRRRLFNLALKLGKHIGYTNAGTVEFLVAADGQAYFTEMNTRLQVEHGVTEMVTGVDLVEMQVHMAAGVALPVKQEDIQVMGHAIQAPVYPEDPVTLMPQIGEITDYDHPAGDRIRVDSALCAGYEVGLHYGALLAKVLAWGETREDAAKNLLRALLCFRVEGITCNASLLRDILASADFAEATYHTGSVASWLEDGIVRALHPGVNGTTMKNDKDHSDRDTAAAIAVAMALASKSAGAFATPAANQWRAYGRREQLQ
>MP1523_megahit_60118_1-324
HAIARMIRALNEYEISGVPTTVPLFRWLLEDTDFIAGRFDTTYLDRVLEKRDEASFSLSTDDRVVEQLVIVAAAISIAVNGLGSTAGQLEVDDSSKWRRAARMEGLQ*
>MP1523_megahit_66536_776-1222
MGLHKRVLIANRGEIAIRIAKAAKALGMESVAVHASIDAMSLHTRMTTHVRPLSQDGVGAYLDGAAMIDVAKQMDCDCIHPGYGFLSENAKFAEMCAAEGVVFVGPPASALTLFGNKVMARSLAQSCNIPVVPGSSATLSSVAEAQEFG
>MP1523_megahit_93602_185-811
METMKVFKELGANFGILLSEKDSIVYPQTLAPELRAISNRREQVHHVPDYIGATKEERLKRIEQIINICKKHGYTHLFAGYGFMAEDAEFVKLVENEGISFVGPNSRVIQQAGSKDEAKLLARSLNVSVTPGEDRIAALTLLKTAGDSPGEYFHKQIKKHDLIVDENWESVEPLDQAEIILQASYAKHVDLFPISALQEETVSTVESLW
>MP1523_megahit_126201_2-373
MSQEVSDIEPFKRVLIANRGEIAIRIAKAATALGMESVGVYAPVDSASLHTRYTTENSEIGNSAGDQADPVSAYLNIEALVDVAKATGCDCVHPGYGFLSENAEFASKCVAEGIAFIGPSPAAL
>MP1523_megahit_207877_2008-2937
MFTKILIANRGEIACRIIRTCQRLGIKTVAIYSTVDQEALHVKMADEAYLVGEAPPHDSYLNMAKILDVAKASGAQAVHPGYGFLSENADFARLCQESGICFVGPDPDVMEQVGDKICCRKLARKAGLPILPGTDGAVTNEHAATKAWELGFPLMVKAAEGGGGIGIHIIDSQEELMPLIERTRQIAESAFGSSRMFFERYLKDASHIEVQLIGDQHGNLVHLYERDCSVQRRNQKLVEETPSSAKLTPRLRRRVCSLATKLGNFIGYTSTGTVEFLVSADGSVFFLEMNTRLQVEHGVTEMVTGLDLVE
>MP1523_megahit_228720_187-816
MFRRVLIANRGEIALRILRSLRALGVEAVVAHGRDDRLTLPVRLADEGVFIARDDPLASYLDIEAIVEAAKEVGADAVHPGYGFLAENPTFAERLTEEGIKFIGPRPEVLRLLGDKLAAREAMVKAGLPVAEGSDKPVSDRDEAISTAAVIGYPVMIKAAAGGGGIGIQVVNSPDEFEAALRLCQGRALSAFGDDRVFIEKFIEGAQHIE
>MP1523_megahit_299249_3-179
MKKILVANRGEIAIRIAKSAKDLGLKVVGIYSEDDIDSLHISKMDESYQLKGKGAQAYL
>MP1525_megahit_39665_1-378
SLLAKVTAWGPDRESARLRMQRALQEFRVVGVATNIPYLQQILDNPDFILGNVDTHFLDSHQLTPLEPVVDAHKIIGIAAVLMKQSESNIQMKKREVLHQPKVNKWRAAQGEYGNKAMGRWIRNI*
>MP1525_megahit_104039_133-654
GHAIECRIYAEDPWNNFMPNPGKINSYVSPGGYGIRIDSAVYEGYEIPSYYDTLISKVIAWGKNRKEALSRMKSALEEYQIIGITNTKSLHLGILNDLNFKNNNFDTRYLESHINDLLPPQHDEFKFIISAVLNEHLNKSKFSSIRQNLMSSSQNSRKKRIGDAWNTWRKKSR*
>MP1525_megahit_137044_3-446
MGIFLYKAIIMFNKILVANRGEIAFRILRACKDLNIKTVGIYSEADKSSLPLKYFDEIFSFNSSELNETYLNIENIIDIALKSNCDAIHPGYGFLSENKNFVKKCNEAGIIFIGPNSKAMANLGDKVNAKKLTNKLGISNIPGSSTIV
>MP1525_megahit_179472_99-566
MAVSLGENCKKHADKAWQMATYKVPQMRNQQPMLQKLLIANRGEIAVRIARTASDLGISTVAIYAEDDSNSLHTRQVDQAIKLDAVGVPAYLDIQRIIALAQETGCDAIHPGYGFLSEIADFAQACEISGIVFVGPNTETLQRFGNKADARSLAEK
>MP1525_megahit_196745_421-552
FKAGRFDTSYLEAHPELLNYEHALEAEDMVVALSAAIAAYEGL*
>MP1525_megahit_247359_522-596
MFKKILVANRGEIAVRIIRACKELN
>MP1525_megahit_257669_1-507
DQEGRYYFIEMNPRIQVEHTVTEQITTVDIVQTQIWIAAGRHLVFGQHEISLQGYAIQCRINAEDPQNGFCPSSGKITAYLSPGGIGVRIDGVVYKDYTVPPYYDALLAKMTVQGRTWDETVRRTHRSLEEFVLRGVKTTIPFMMQIMEETDFKAGRFDTSYLEAHPEL
>MP1525_megahit_262667_2-295
MKVLVANRGEIAIRIMRACREMGLESVAVYSECDRCAPHVTYADEAYAIGASEPKESYLSVDKILEVAESADVWAVHPGYGFLSENGEFAASVRAAGR
>MP1525_megahit_264596_2-610
KANEAYLVGPGPVQGFLDARQIVNLAKRVGADAIHPGYGFLAENAEFAQLCQDANITFIGPSPRALQLLGDKVQARELAKQVGVPVVPGTDGPVNDYEDGLKFCHSIGYPVMVKASAGGGGRGLRVIRSDEELEEAMESGAREAHAAFGNSELFIEKYVERPHHIEFQLLADKYGYVVHLGERDCSIQRRHQKIIEIAPSLVL
>MP1525_megahit_282231_2-880
ESLKFCHSIGYPVIVKASAGGGGRGLRVVRSDKELKEAMESGAREAHAAFGNSELFIEKYVERPHHIEFQLLADKYGYVVHLGERDCSIQRRHQKIIEIAPSLILTPRLRAQMGEAAISLARAAEFYNAGTIEFLLDQEGQYYFIEMNPRIQVEHTVTEQITTVDIVQSQIWIAEGRPLVFGQHEISLQGYAIQCRINAEDPQNGFCPSSGKITAYLSPGGVGVRIDGVVYKDYTVPPYYDALLAKMTVQGRTWDETVRRTHRSLEEFVLRGVKTTIPFMMRIMEEPDFKAGR
>MP1525_megahit_283335_1-204
PPHYDSMIAKLITYGNSRHECIQKMKRALEEYIIMGVNTNIQLHQKIIETKSFSKGNYNINFMSENE*
>MP1525_megahit_284625_480-800
MFKKILVANRGEIAMRVIRACRELNIATVAIYAECDATAIYVKKANEAYLVGPGPVQGFLDARQIVNLAKRVGADAIHPGYGFLAENAEFAQLCQDAGITFIGPSPH
>MP1525_megahit_315634_164-613
MFKKILVANRGEIAMRIIRACRELNIATVAIYAECDATAIYVKKANEAYLVGPGPVQGFLDARQIVNLAKRVGADAIHPGYGFLAENAEFAQLCQDAGITFIGPSPHSLELLGDKVKARELAKQVGVPVVPGTDGPIADYEESLKFCHSI
>MP1525_megahit_326902_1140-1499
MKSLLIANRGEIAIRIARSAKDLGIKTIGVYSEDDFNSLHLSKMDENYLLEGKGTSAYLDIKNIISVAKECKAEAIHPGYGFLSENPGLARATKKNGICFIGPEEKTLKLFGNKIKAKEL
>MP1525_megahit_388697_579-845
MIEKVLIANRGEIALRVIKTCKALGIKTVAVYSDEDRNSLHVKNATEAYHIGEAAPAKSYLNQEKILDVMLSSGTDAVHPGYGFLSEND
>MP1527_megahit_98170_2-190
MKILIANRGEIAIRIMRACRELEFRTIAVYSQPDRVAPHVRYADEAYLLGPGEPSQSYLAIDR
>MP1527_megahit_152189_3-584
VDAAKVANYRNAGTVEFLYQSGKFYFLEMNTRLQVEHGVTEMVTGIDLVKLQLKTAAGEKLPFTQSDIALRGSSIQCRIYAEDPSNGFIPSPGKLLKFITPEGPNIRNDIGVAEGQTISSYYDPLIAKLLVWDLNRKDAAKKMSWALKRYVSLGFTTNIPFLQDVINSKPFVKGDLHTGFIDEYFSDWNLGKIP
>MP1527_megahit_155952_3-656
NAAVTAAKAVEYDTVGTIEFLVDEELKFYFIEMNTRIQVEHTITEEVTGIDLVRAQIELSAGAPLKIKQDDVVLHGCSIQCRINAEDPQKNFLPCAGTVTSYYSPGGIGVRIDGAVYKDYVIPPYFDTLLAKLIVSGHDWPETVSRMRRSLEEFVLRGVKTTLPLLQKIIEDQDFAAGRFDTSYIETHPELFEYPEHTNPEDLVAAISVAIAAYEGL*
>MP1527_megahit_169317_3-749
FMFKRVLIANRGEIALRISRALRELGIEVCIIHGREDRLSLPVRFSDHAIPLYRPNPLDSYLDYEAVIQAAKDVGAEAIHPGYGFLAENAAFVKRCEEEGITFIGPSADVISLLGDKIEARKAMEAAGLPVARGSEEAVDDPQVASKLAEEIGYPVIIKAAAGGGGIGMQIVHQASEFESALNLCQSRAQSAFGDNRVFVEKFIEGAQHVEFQVLADGEDAIHFGERFCSIQRRHQKLLEEGPWLSDEV
>MP1527_megahit_207946_268-534
MYNKILIANRGEIAVRIIRACKELGIKTVAVYSDADKNSLHVNLSDESYNIGKPLPSQSYLVGDNILKVAKKAKCDAIHPGYGFLSENA
>MP1527_megahit_212567_1-423
MAVSLGENCKKHADKAWQMATYKVPQMRNQQPMLQKLLIANRGEIAVRIARTASDLGISTVAIYAEDDSNSLHTRQVDQAIKLDAVGVPAYLDIQRIIALAQETGCDAIHPGYGFLSEIADFAQACESSGIVFVGPNTETL
>MP1527_megahit_214329_276-521
MKSLLIANRGEIAIRIARSAKDLGIKTIGVYSEDDFNSLHLSKMDENYLLEGKGTSAYLDIKNIISVAKECKAEAIHPGYGF
>MP1527_megahit_227470_608-1108
EFYFLEMNTRLQVEHPVTEALFGLDLVKAQFEIAAGANLYDIVSHDDMVGHAIEFRINAEDWRNDFRPSPGRILSWCPPGATGVRLDTAIHEGSNVPPYYDSMIAKLIIHGHNRSDAISKARAALNAFVCEGIETTIGFHKSLLDSVDFQSGRLHTRWVETNFLST*
>MP1527_megahit_254276_1-660
FYFLEMNTRLQVEHTVTEMRYGIDIVKEQIKIALGNSLEDFKTEARGHSIEFRINAEDPANNFLPTPGTITEYREPMGNGVRVDGWVKTGSSISHFYDNLIAKLIVWGVSREEAISKGKRCLDEYIIGGVPTTTSILSQVLSTKEFRESKIHVKFLEENFQIEEVEEEEIISDRPKKVNIKLDDTTNTSLAPQRPKKIGMDLTGNIKNPGIITADMQGTI
>MP1527_megahit_287087_710-871
MHVKMADEAHLVGKAPPHDSYLNMRHILDAAKTSGAQAIHPGYGFLSENAEFAR
>MP1527_megahit_291257_3-770
RIIRAAKELGVQTCSIYSEADINSIHWQRADEALLLEGQGALPYLDVDQIVQVGLQSGCDAVHPGYGFLSENSEFATKCEAAGMKFVGPAPSSLDVFGDKVSARKLAVQHGIPVLPGLDHPVTAAEATEFLGSLDESQSAILKAVHGGGGRGVRMLDKDSDVEQAFRGAQAEAAASFGNGDLYIERYIPNVRHIEVQVAGDSAGSISHFWERDCSVQRRHQKILEIAPAPFLSATSRDALLDAAVTLGRAASYENL
>MP1527_megahit_304056_243-659
MTISNLLIANRGEIAIRIARAASDLGIRSVGIYSEDDVDSLHTKMTDSARMVPGLGPRGYLDIDEIINAAIETGCDAIHPGYGFLSEKKELAEACVARALTFVGPSPDHLELFGNKGRAKTAATNAEVPTLQGLEKSVS
>MP1527_megahit_390376_308-1567
GICFIGPRPELIAQMGDKLAARNLAQKAGLPILPGTDEAVSDAQAVDEAWRLGFPLMVKAADGGGGIGIHTIESIDELIPIVDRTRKISESSFGSTRLFYERYLKDASHIEVQILGDQHGNLVHLHERDCSLQRRNQKVIEETPSTKLSPEVQAKVHSLAIKLGKAINYTNAGTVEFLVTEQGNIYFLEMNTRLQVEHGVTELVTGLDLVELQIKIAIGESLPIAQGDIAIRGHAIQARVYPEDPDTFMPNIGKVSGLHIPNCRSSRIDTALCKGYEVTLHYEPLMAKVMAWGKNREESIKRLSKTLLALRIEGVKTNIPLLRDILTDQDFLDSIHHTGSLPKIIDAIILNRQSKKSNGSMDNKKQNNKELAATIGVALAIAMNKSMSTSSSTEVDRSWRNVARREQLLSRSTGRMDWH*
>MP1527_megahit_412370_1175-1363
IVWAPSRNEAISKMDSALAETIIIGVDTLIPLHRAILNEVDFRNREVSIGYLDEHPGLLGGV*
>MP1527_megahit_460734_1-402
MKLLIANRGEIAIRIMRAAAELGIETVGIYTKDDAQSLHTGKADSAVEIDGVGAAGYLNIDRVVAIAQQSGCDAVHPGYGFLSENPVFANRCVSAGLNFIGPKVEIIELFGDKARARLAAVGADVPVTRGIDRA
>MP1527_megahit_486606_445-576
LEEMVVSGIDTNLEMHIELLSDKNFISGDFDINYLETRLKNLK*
>MP1527_megahit_495113_2693-3370
MFRRVLIANRGEIALRILRSLRVLGIEGVVIHGREDRLTLPVRMADEGAFIPRDDPLASYLDIEAVVAAAKEVGADAVHPGYGFLAENATLAERLDEEGIVFIGPNPEVLRLLGDKISARDAMVKAGLPVAKGSGRPISDEAEALSMAEKIGYPVMIKAAAGGGGIGMQVVNSGDEFESALRLCQGRALSAFGDDRVFVEKFIEGAQHIEFQILGDGSKAVHFGER
>MP1527_megahit_507146_849-1808
PVWLSDYGREQLKKATMKIAKTANYVNAGTIEFLADTDENFYFLEMNTRLQVEHTVTEMRYGIDIVKEQIKIALGNSLEDFKTEARGHSIEFRINAEDPANNFLPTPGTITEYREPMGNGVRVDGWVKTGTSISHFYDNLISKLIVWGASREEAISKGKRCLDEYIIGGIPTTISILSQVLSTKEFRESKIHVKFLEENFQIEEAEEEEIISDRPSKVNITLDDSTNPSLAPQRPKKVGMDLTGNIKNPGIITADMQGTIVDTMTKKGKKVKQGDSLFVLEAMKMEKVITAPISGTVVEFNIKKGQPVNKGDVLVEILI*
>MP1527_megahit_533733_45359-46774
MLKKILIANRGEIAVRIVRACSEMGIRSVAIYTEPDRYALHVKRADESYSLGEDPLEGYLDPVRLVNLAVETGCDAIHPGYGFLSENARFARLCEQNGIIFIGPKASVIEKMGDKTAARDSMRKAGVPITPGSDGNLENIEEALTVADEIGYPIMIKATSGGGGRGIRRCDTPAELKQQFPRVISEATKAFGSAEVFMEKCIVNPRHIEVQVLADSHGNVVHLYERDCSIQRRNQKLIEIAPSPQLTPEQRNYIGGLAVKATEAVGYENAGTVEFLLTGNQVYFMEMNTRIQVEHTITEQITGIDIVREQLRIAAGEILRYRQEDIHYRGFALQFRINAEDPKNDFLPSFGRITHYYAPGGPGVRVDTAIYTGYEIPPYFDSMCLKLVVWALDWEDAVDRGRRALDDMRLHGIKTTASYYQQILKHPDFRAGKFDTSFVAAHPELLTYSDKRHPTALALVLATAIAAHAGW*
>MP1527_megahit_537032_1-204
LLAKVIAWAPNREEAIAKIDAALAETIIIGVDTLIPLHRAILSEPDFRNGDITIAYLDEHPGILDEV*
>MP1527_megahit_546812_101-787
MTKKRVLIANRGEIALRIIRSVKELDMQAIAVYSDVDVDSLHVKRADEAYYLGGSLPSESYRNIKNLMKAISETKADMVHPGYGFLAENADFAKAVQKKGVVWIGPNPETIKSMGDKIESRKLISKAGLQPVPGQLKPSRTKREATKDAAEFGYPVALKAAHGGGGKGLRIVNNEEELLSNFEIVKRESEAYFGSSQIYVEKFIKPARHVETQILSDKYGNHIYLGERD
>MP1527_megahit_558122_1246-1452
MIEKVLIANRGEIALRVMKTCKTLGIKTVAVYSDEDVNSLHVKTADESYYIGEAAPAKSYLNQEKILEV
>MP1529_megahit_33975_3-599
KALRILGDKIEARKVMNQAGIPVAKGSENPISSSEDAKLISENIGFPLIIKAASGGGGIGMQLVESIDDFDSALRLCQSSAESAFGDNRVFIEKFIQDAQHIEFQVLADGKNAIHLGERFCSIQRRHQKIIEEAPWLSEQEREEIGSLVVSGAKSIGYKGLATFEFLRNSDGEFFFMEVNPRIQVEHTVTELITGLDLV
>MP1529_megahit_47637_1-150
IERLQNALDNTIIEGLTTNLAFHRWLTTNEAFRDGALTTHFIKDHFEGV*
>MP1529_megahit_71953_3-326
MVANRGDIALRIIRSLRSLGVESVVIHGREDRLSLPVRLANEGYYIPRDDPLASYLDIEAIVSAAKEVGADAVHPGYGFLSENATFAQRLSEEGITFIGPSPESLSLL
>MP1529_megahit_91205_1-546
RCLHSIMGFNRVLIANRGEIALRILRTLRDMGIEAAIIHGKEDRLSLPVMMSDIAYPNYCSNPLDSYLDIEAVVNAAKELECDAVHPGYGFLAENAHFVKRLTEEGITFIGPSSDVITLLGDKIEARAAMESAGLPVAKGSSEPISDEKVASKLADEIGYPVIIKAAAGGGGIGMQIVEEES
>MP1529_megahit_98785_2-757
NPHHLVNLAVETGCDALHPGYGFLSENAELAAICQQRGVTFVGPSSEAISAMGDKTQARKTAIAAGVPVTPGSEGNLDDVEDAVRQAEDVGYPVMLKATSGGGGRGIRRCDNEKELRQNYERVISEATKAFGSAEVFLEKCIIEPRHIEVQVLADHHGNVVHLYERDCSIQRRNQKLIEVAPSPQLSEEQRETIGNLAIQVTRQCGYVNAGTVEFLLDHDDSFYFMEMNTRVQVEHTITEEITGIDIIKSQI
>MP1529_megahit_119429_3-614
EDELDSSIEAAKNEARNSFGNDTLILEKYLDNPRHIEVQILGDQNGNIVHLYERECSIQRRHQKIIEESPSPALTNRLRKKMGEAAVKAAKAANYYNAGTVEFLYQDGDFYFLEMNTRLQVEHGVTELVCGIDIVKWQIRIAQGESLTFSQKDIKQRGHSIECRIYAEDPSRGFLPTPGVIRKMSLPEGPGVRNDVGVSEFQEI
>MP1529_megahit_199265_3-530
IRNRREQVHHVPDYMGKTKGERFRRIEQIINICKKHGYTHLFAGYGFMAEDAEFVKLIENEGISFVGPNSRVIQQAGSKDEAKQLARSLNVSVTPGEDRIAALTLLKTAGDSPAEYFRKQIKKHDLLVDEIWETLDPLDQSEIILKASYEKDLDLFSISALQEETMKTVESLWQKF
>MP1529_megahit_236185_189-701
MFKRVLIANRGEIALRISRALRELGVEVCIIHGREDRLSLPVRFSDYAIPLYRTNPLDSYLDYEAVIQAAKDIGAEAIHPGYGFLAENAAFVRRCEEEGITFIGPSADVISLLGDKIEARKAMEAAGLPVAKGSDEAIDDASIARQLAEEIGYPVIIKAAAGGGGIGMQVV
>MP1529_megahit_255845_1443-1631
MAIKKVLIANRGEIAVRIARACKELGIRSVAVYSEADQYSLHVKKADESYQISKDPLSGYLNP
>MP1529_megahit_352032_3-251
MLERLLIANRGEIAIRIARTASDMGIKTVSVFSEDDHLSLHTRHSESAVNLGQAGVAAYLNAENLIQVAKETGCDAIHPGYGF
>MP1529_megahit_380636_3-314
MIEKVLIANRGEIALRVMKTCKALGIKTVAVYSDEDTNSLHVKTADESYYIGEAAPAKSYLNQEKILDVMLSSGSDAVHPGYGFLSENDDFARLCEKNKINFIG
>MP1672_megahit_40298_357-575
MPGCFDSLLAKLLVWGRDREDAIRRMRTALDETVITGVEHLIPLHRRIMDEEDFMSGNITIQYIDMHQELLG*
>MP1672_megahit_170345_1-504
ESARNEARNSFGNDTLILERFLDKPRHIEVQILGDQKGNIIHLFERECTIQRRHQKIIEESPSSAITNKLRKEMGEAAIKAAEVTNYHSTGTVEFLYQDGEFFFLEMNTRLQVEHGVTEMVCGVDLVKWQIRIANGEELTLSQKDIKQRGHSIECRIYAEDPSRNFLP
>MP1672_megahit_247899_2922-4418
MYKKILIANRGEIAIRIIRACKELNIKTVAVYSDADKGSLHVNMADEAYNIGGPLPSQSYLIGKNIIKVAKKAKCDGIHPGYGFLSENAEFAEDCIKNKIDFIGPSAEAIRLMGDKITSRDIAKSAKVPLVPGTEGEVSNEEAVQAAKDIGFPLMIKASAGGGGKGMRLVHKMSDFENSLNMAKSEAKSAFNNDAVFIERFVQEPRHIEIQILGDKHGNVVHLFERECSIQRRHQKVVEEAPSPGVSKKTRELMGNIAVKLAKKVSYHGAGTVEFIMDQKENFYFLEMNTRVQVEHPITEMITGIDIVKEMIKVSYGEKLSIKQKDITITGHAIECRICAEDPGNNFIPTPGIASYTKSPQGPGVRDDSSLFNGYEVTTFYDPMLSKLIVWGKDRNDAIKRMARALDEYIVLGLKTNLGFLNRLMDEKDFIDAKLDTGFIDKHKKLLNTPKENLSISAIAGVITLHSGTDVENISRDPRFTPWKYIARRVSISRNSMF*
>MP1672_megahit_292355_2-712
VHPGYGFLAENAHFAKRLEEEGITFIGPASGVITLLGDKIEARSAMEAAGLPTAKGSSEPISSAKVASELADEIGYPVIIKAAAGGGGIGMQIVHEENEFEGALKLCQGRAKSAFGDDRVFVEKYIEGAQHVEFQVLADGQKAIHFGERFCSIQRRHQKLIEEGPWLSDEKRAEIGALVCAGAESVGYKGLATFEFLRDKNGEFYFLEVNPRVQVEHTVTELITGYNLVELGIRVAQ
>MP1672_megahit_317716_3-212
MTQKRILIANRGEIALRIIRSAKEMDLHTIAVYSDADEDALHTKRADESYYLGGSLPAESYRNLKKLVKA
>MP1672_megahit_405914_1104-1439
MRINRLLIANRGEIAVRIIKTAKAMGLHCVTMHSEADKNALFVKLSDESFFLPNGYLDIQTIINKSKELQVDAIHPGYGFLSENSDFCKKVKDSKIIWIGPDPETIDLMGDK
>MP1674_megahit_117125_41-514
MFEKVLVANRGEIAVRVMRSLREFGIKSVAVYSEADREALHVRYADEAYCVGPAASAESYLRIEKILEVAKQSGAQAIHPGYGFLSENAAFAQACEDAGVTFIGPRPYAITSMGSKTHARDLMREAGVPLVPGTPDAIEDPEEALEFAKKAGFPVLVK
>MP1674_megahit_140745_3-431
MSAITFDPESSWQSTFSFNHVKCLIVCRGPIRLETMNVFEELGTKYGMLLSEKDSIIYPQTLAPELRALSNRREQVHHVKDYMGATKDEWVERIEQIIDICHAHGYTHLFAGYGFMAEDAEFAARIENADISFVGPNSKVIQQ
>MP1674_megahit_196446_950-2365
MLKKVLIANRGEIAVRIIRACAEMGIRSVAIYTEPDRYGLHVKRADEAYSLGDDPIAGYLDPQKIVSLAKQVGCDAIHPGYGFLSENAGFARLCEEQGVRFIGPKSEVIHKMGDKTQARDSMRAAGVPVTPGSEGNLKDLDDALALADEIGYPVMLKATSGGGGRGIRRCDSADELRTQYPRVISEATKAFGSAEVFLEKCIVNPRHIEVQILADSDGNVIHLYERDCSIQRRNQKLIEIAPSPQLTPEQRNYIGGLAVTAAEAVGYENAGTVEFLLTGNEVYFMEMNTRVQVEHTITEQITGVDIVREQLRIAAGLPLSYRQQDISYRGFALQFRINAEDPKNDFLPSFGRVSHYYAPGGPGVRVDTAIYTGYEIPPYYDSMCLKLVVWALQWDDAIARGERALDDMRLHGIRTTASYYKQILQHPDFRAANFNTSFVPEHPELLQYSEKKHPTEMALAIATALAAHAGW*
>MP1674_megahit_215710_171-1244
MFNKILIANRGEIACRIIRTCRKLGIGTVAVYSEADRNALHVNLADEAWAVGEAPPQQSYLDMDKILAAAQDSGVQAVHPGYGFLSENAVFARRCQEIGVRFIGPSPAVMEKMGDKLRARKLAKKAGLPVLPGTGQAVEDDEAEDQAWKLGFPLMVKALEGGGGIGIHLIESMEDLTPIVQRTRQVATNAFGSPRLFFERHLKDASHIEVQIIGDEHGRLIHLFERDCSVQRRHQKLVEESPAVKLTPKLRRRLCELALKLGKHIGYTNAGTVEFLVAADGQAYFTEMNTRLQVEHGVTEMVTGIDLVEMQIRIAAGEALPVKQEDIQVKGHAIQARVYPEDPATLMPQIGEITDYH*
>MP1674_megahit_275089_3-596
PPARGHSIEARLYAEDPAKDWQPQAGAVHRFTVPSAAVRFGGIERSGIRVDSGIEDNSIISVYYDPMIAKIISCAPTRRHAAALLADALVRTRMHGVDTNRDLLVNVLRHPAFLDGATDTAFFDTHGLPDLARPVADDRTIELSAIAAALADAAASRDTATVFAGAPSGWRNLGSIPQHKSYDDAGGHTHDVRYRFRR
>MP1676_megahit_46256_3-554
FGDGRVFLERYIPAARHVEFQVLADSSGNTIHLLERECSIQRRYQKVIEETPSPALNDDLRTRMAASAVAMAKSAGYTNAGTVEFLVDAQTGEYYFLEMNARIQVEHPITEETLRLDMVEWQTRIAAGKLISLSQEDIRPSGHAVECRIYAEDPYSNFAPATGRLLAWRPPSGMGIRLDSGVAE
>MP1676_megahit_111636_3-236
MIKKLLIANRGEIAVRIVRACAEMGVRSVAVFAEPDRHALHVKRADEAHFIGEDPLAGYLNPRKLVNLAVETGCDALH
>MP1676_megahit_119479_275-709
MLKKVLIANRGEIAVRIVRACAEMGIRSVAIYTEPDRYALHVKRADESYSLGDDPLAGYLDPLRIVNLAIETGCDAIHPGYGFLSENAEFARLCEKHNITFVGPKSSVIEKMGDKTAARDSMRDAGVPITPGSDGNLADLDEALA
>MP1676_megahit_121950_3-713
PGYGFLSENAVFARRCQKIGIRFIGPTPEVMEKMGDKLRARKLAKKAGLPVLPGTAQAVEDDEAEDRAWKLGVPLMVKALEGGGGIGIHVIKSMEDRTPIVQRTRQVATSAFGSPRLFFERHLKDESHIEVQIIADEHGRLIHLFERDCSVQRRHLKLVEESPAVKLTPKLRRRLCKLALKLGKHIGYTNAGTVEFLVAADGQAYFTEMNTRLQVEHGVTEMVTGVDLVEMQVHMAA
>MP1676_megahit_158011_2-595
EARRSMIKAGVPVTPGTEGNVADVDEALAEAERIGYPVMLKATSGGGGRGIRRCNSREELAQAYPRVISEATKAFGSADVFLEKCIVEPKHIEAQILADSFGNTVHLFERDCSIQRRNQKLIEIAPSPQLTPEQRAYIGDLAVRAAKAVGYENAGTVEFLLADGEVYFMEMNTRVQVEHTITEEITGIDIVREQIRIA
>MP1676_megahit_163343_1636-2019
MLKKVLIANRGEIAVRIIRACAEMGIRSVAIYTEPDRYGLHVKRADEAYSLGDDPIAGYLDPQKIVSLAKQVGCDAIHPGYGFLSENAEFARLCEEQGVRFIGPKSEVIHKMGDKTQARDSMRAAGVP
>MP1676_megahit_179921_3-803
RHIEVQILADSDGNVIHLYERDCSIQRRNQKLIEIAPSPQLTPEQRNYIGGLAVTAAEAVGYENAGTVEFLLTGNEVYFMEMNTRVQVEHTITEQITGVDIVREQLRIAAGLPLSYRQQDISYRGFALQFRINAEDPKNDFLPSFGRVSHYYAPGGPGVRVDTAIYTGYEIPPYYDSMCLKLVVWALQWDDVIARGERALDDMRLHGIRTTASYYKQILQHPDFRAANFNTSFVPEHPELLQYSEKKHPTEMALAIATALAAHAGW*
>MP1676_megahit_262728_4299-4439
IRALEEMVVSGIDTNLEMHIELLKDKNFITGDFDISYLETRFKTAN*
>MP1678_megahit_65329_1-594
ECSVQRRHQKIIEEAPSPAITPELREAMGSAAVSAAEAVGYRNAGTVEFLFKDGEFWFLEMNTRLQVEHGVTELVYGVDLVKWQLRIAAGERLTLQQADIMPRGHAIECRVYAEDPARNFLPSPGHIRRLHEPVGPGIRIDSGITEGQQIGSDYDPLLAKLLAHDASRDDTLDRMTQALGDYVILGPTTNIAHLKAIL
>MP1678_megahit_120364_2-487
MFTKILIANRGEIACRIIRTCQRLGIKTVAIYSTVDQEALHVKMADEAYLVGEAPPHDSYLNMAKILDVAKASGAQAVHPGYGFLSENADFARLCQESGICFVGPDPDVMEQVGDKICCRKLARKAGLPILPGTDGAVTNEHAATKAWELGFPLMVKAAEGG
>MP1678_megahit_124235_101-544
DISYRGFALQFRINAEDPKNDFLPSFGRVSHYYAPGGPGVRVDTAIYTGYEIPPYYDSMCLKLVVWALQWDDAIARGERALDDMRLHGIRTTASYYKQILQHPDFRAANFNTSFVPEHPELLQYSEKKHPTEMALAIATALAAHAGW*
>MP1678_megahit_145302_3-356
RYYAPGGPGVRVDTAIYTGYTIPPNFDSMCLKLIVWAMTWEEAMDRGLRALDDMRLQGVKTTTPYYQEILRNAEFRSGVFNTSFVEAHPELLNYSIKRKPEELALAIAAAIAAHAGL*
>MP1678_megahit_146336_344-655
MFKKILIANRGEIAVRVIRTCKEMGIQTVAIYSEPDRTSPHVLLADEAYCVGPGTSSKSYLNVIKILDVIQKCNADAVHPGYGFLSENCDFAEAVQKTGAVWIG
>MP1678_megahit_152826_3-452
MQDTFCNVLPGATDPDTQDVHRIHSITTTRNAYVIKKILIANRGEIAVRIVRACAEMGITSVAVYTDPDRYALHVKRADESYNVGSDPLAGYLNPRQLVNLAVETGCDALHPGYGFLSENAELAKICAERGIKFIGPAAEVITRMGDKTE
>MP1678_megahit_183829_233-727
METMKVFKELGANFGILLSEKDSIVYPQTLAPELRAISNRREQVHHVPDYIGATKEERLKRIEQIINICKKHGYTHLFAGYGFMAEDAEFVKLVENEGISFVGPNSRVIQQAGSKDEAKQLARSLNVSVTPGEDRIAALTLLKTAGDAPGEYFHKQIKKHDLIVD
>MP1678_megahit_243160_2-721
QEAGIRFIGPTPEVMEKMGDKLRARKLAKKAGLPVLPGTDQAVEDDEAEERAWKLGFPLMVKALEGGGGIGIHIIESMEELTPIIQRTRQVANSAFGSPRLFFERYLKDASHIEVQLIGDEHGHLIHLFERDCSVQRRHQKLIEESPAVKLDPKLRRRLCKLALKLAKHIGYTNAGTVEFLVAADGQAYFTEMNTRLQVEHPVTEMITGLDLVEWQLRIVAGEKLPLSQKDVKQNGHAIE
>MP1678_megahit_261229_3-275
MKKILVANRGEIAIRIAKSAKDLGLKVVGIYSEDDIDSLHISKMDESYQLKGKGAQAYLDIKDIVSIAKENQVDLIHPGYGFLSENPNFAK
>MP1678_megahit_287468_2-229
MISKVLIANRGEIALRVIKTCKALGIKTVAVYSDEDRNSLHVKNATESYHIGEAAPAKSYLNQEKILDVILSSGAD
>MP1680_megahit_33183_41-544
DIVREQIRIASGLPLSIKQEDVQHQGFAIQFRINAEDPKNNFFPSFGKVTRYYAPGGPGVRVDTAIYTGYTIPPNFDSMCLKLIVWAMTWEEAMDRGLRALDDMRLQGVKTTTPYYQEILRNAEFRSGVFNTSFVEAHPELLNYSIKRKPEELALAIAAAIAAHAGL*
>MP1680_megahit_56788_316-627
MAFNRILIANRGEIAIRLARAIADCDATSVAVYAEDDAQSLHVRSADQAVALQGQGVAAYLDAAQLIRIAKEQDCDAIHPGYGFLSENADFARACQQAGITFIG
>MP1680_megahit_126498_1-405
RMDEGIRVGQEITPYYDPLLGKLITWGKDRQTALNRMIRSLEEFHIAGIETNIPFCLMVLRHKSFQNGNYSTHTLESIKDELQRELAIHKEERLLAARIGAVKFHHHPPFETDSIGNHHIKNKWTFAGRKDGLR*
>MP1680_megahit_129920_1-372
SFGRVSHYYAPGGPGVRVDTAIYTGYEIPPYYDSMCLKLVVWALQWDDAIARGERALDDMRLHGIRTTASYYKQILQHPDFRAANFNTSFVPEHPELLQYSEKKHPTEMALAIATALAAHAGW*
>MP1680_megahit_135403_719-1201
METMKVFKELGANFGILLSEKDSIVYPQTLAPELRAISNRREQVHHVPDYIGATKEERLKRIEQIINICKKHDYTHLFAGYGFMAEDTEFVKLVENEGIYFVGPNSRVIQQAGSKDEAKQLARSLNVSVTPGEDRIAALTLLKTAGDAPGEYFHKQIKKHD
>MP1680_megahit_146004_3-488
MFTKILIANRGEIACRIIRTCQRLGIKTVAIYSTVDQEALHVKMADEAYLVGEAPPHDSYLNMAKILDVAKASGAQAVHPGYGFLSENADFARLCQESGICFVGPDPDVMEQVGDKICCRKLARKAGLPILPGTDGAVTNEHAATKAWELGFPLMVKAAEGG
>MP1680_megahit_178344_1-723
MKSIVLLGGGTEQVDAIKISKELGYNTIVLDSNPLAIGRKFSDKFIQCDIKNSTEVFRNIENLNVNGLMVHAIELSNVVAEVSEKLGFPSIPREVAINATNKLKRLEILKKNHIPCAEFGSAINVNEAKNIAKNIGYPVVIKPVDNAGSRGVIQIKNSEKMEQYFDESIIFCKNKKEIIIEEYLTGPQVSTETVVYKNKCYTTGFSDRNYSNLKKYEPYFIEDGGDMPSNLPVETQKEAIQ
>MP1682_megahit_9340_2-505
GVRLADFSYPLITSEGESPRAAYLDIDQIVEAARKTGCQAVHPGYGFLSERAEFSKACQEAGLVFIGPQPECIARLGDKNQAREVMRSAGLPLVPGSDGPCDSLEQAIGIAAEMEYPVLIKAAGGGGGRGMRRAYSEAELRTGFEQAKREALASFGNDSVYLEKYIAK
>MP1682_megahit_32127_3-257
YDSMIAKLITFGDNRTDCIQKMKRALEEYIIIGIDTNINPITNINHLPFVKSTPAIVNAKPTANIDKSIINCCIFFSIIYLYLI*
>MP1682_megahit_41038_1-243
MSVEKLLIANRGEIAIRIARAADELDIATVAIHSEDDGSSLHTRVTNESIELNNRGVAAYLDIDQIVDTALAAGCDAIHPG
>MP1682_megahit_47178_1-186
MSFRKILVANRGEIAIRVIRAATDLDISTVAVYSEDDAASLHKTMADSTSALQGNGVAAYLN
>MP1682_megahit_74763_3-212
MFQKILIANRGEIAVRIIRTCREMGIRTVAIYSEPDRTSPHVLKSDEAYCVGPAQSSKSYLNVKAILNIL
>MP1682_megahit_103680_472-1080
MFNKILIANRGEIACRIIRTCRKLGIGTVAIYSEADRDALHVKLADDARLVGEAPPQQSYLDIDKILQAARDAGADAIHPGYGFLSENPVFARRCQEAGIRFIGPTPEVMEKMGDKLRARKLAKKAGLPVLPGTDQAVEDDEAEERAWKLGFPLMVKALEGGGGIGIHIIESMEELTPIIQRTRQVANSAFGSPRLFFERYLK
>MP1682_megahit_113089_1-369
TDALEVDGHRFKVVSAYHNGGWWVHTRQGTACFKEVPRLPVPGAAAGGGSLTAPMPGLVVEVMVKPGQQVEAGQALLKLEAMKMEQVILSPAGGVVAEIHFTAGEQAGEGDRLITLQSESND*
>MP1682_megahit_114796_3-359
MKVLVANRGEIAVRIMRACRELGFQSVAVYSDCDRLAPHVRYADEAYEIGANEPAESYLNIDRLVDVAREADVTAVHPGYGFLSENAKFAAACRDANLTFIGPSADVIALMGGKVAARQ
>MP1682_megahit_126397_396-920
MRSLEKLTGKKLLILGGNPETGVLVKKANDLGVYTIVIDPNPKAPAKLHSKKHYEIDGFDIPNLTQVAKDEKVDGVLVGVADILVPPYLQLCEALDLPCYATRKIVDALSSKDGFIEACKAYGIEGIPSYRLDESFNPGDLEEIRYPVMVKPVDNGGGVGMSICRNEKELILGAK
>MP1682_megahit_173112_326-565
MKRLLIANRGEIAIRIARSAKDLGIKTIGIYSEDDVNSLHLSKMDDNYLLNGKGASAYLDTKKIVSLAKECKADAIHPGY
>MP1682_megahit_254325_3-251
MISKVLIANRGEIALRVIKTCKALGIKTVAVYSDEDRNSLHVKNATESYHIGEAAPAKSYLNQEKILDVILSSGADAVHPGYG
>MP1684_megahit_16980_136-501
MFHRVLVANRGEIALRIGRALRSLDIEVCMIHGREDRLSLPVRFADDARGILRDNPLDSYLDIEAVIDAAKSMGVDAVHPGYGFLAENAEFVRRLEEEGITFIGPSSDVIRLLGDKIEARKA
>MP1684_megahit_86612_296-538
HAHVGYDMPGCFDSLLAKMIVWGKDRNEAIARSRAALAETVIIGVETVIPLHRSILNERDFLDRRVTIRYLENHPNILAD*
>MP1684_megahit_105866_3-626
IANRGEIALRIIRSLRTLGIEAAIIYGREDRSSLPVRMSDLAIPVYRDDPLLSYLDVEAVVSAAKEIDADAVHPGYGFLAENPLLARRLKEEGITFIGPSADVLELLGDKIQARSAMVAAGLPVAGGSDHPIHDAAEASLIAEDIGYPVIIKAAAGGGGIGMQVVNSRDEFDSAFRLCSSRARSAFGDDRIFVEKYIQNAQHIEFQVL
>MP1684_megahit_163078_1311-1901
TGIDIVKEMIKVSYGEKLSIKQKDITITGHAIECRICAEDPGNNFIPTPGIASYTKSPQGPGVRDDSSLFNGYEVTTFYDPMLSKLIVWGKDRNDAIKRMARALDEYIVLGLKTNLGFLNRLMDEKDFIDAKLDTGFIDKHKKLLNTPKENLSISAIAGVITLHSGTDVENISRDPRFTPWKYIARRVSISRNSMF*
>MP1684_megahit_185690_384-1721
MGFKRVLIANRGEIALRILRTLRKCGIEVAIIHGKEDRLSLPVHLSDFAYPIYRKNPLESYLDVDAVVEAAVELEVDAVHPGYGFLAENPLFADKLKNKGITFIGPSSKVLRILGDKIQARGAMESVGLPVAKGSNEPIEGSVKAKNIADEIGYPVIIKAAAGGGGIGMQVVESPESFEDALRICIGRAESAFGDGRVFVEKYIQGAQHVEFQVLCDGEKAIHFGERFCSIQRRHQKLIEEGPWLTDEVRSKMGELVCKGAESVGYKGLATFEFLRDSSGEFYFLEVNPRVQVEHTVTEMITGHDIVEHGIRVAEGHKISIEQSDIEFNGHAIQCRINAEKPENFEPCPGKLWECRFPSGFGVRVDSHSHSGYDMPSCFDSLLAKIIVWGKDRDDAILRMHTALDETNIVGLETLIPLHMKILKEEDFNSRDITIQYIEEHPDLI*
>MP1684_megahit_187432_1-390
MLERLLIANRGEIAIRIARTASDMGIKTVSVFSEDDHLSLHTRHSESAVNLGQAGVAAYLNAENLIQVAKETGCDAIHPGYGFLSESAEFSKLCAEAGIRFVGPSPATLSQFGDKAQARNLAIASEVPVL
>MP1684_megahit_248100_1502-2101
GVRVDGWVKTGTSISHFYDNLISKLVVWGVSREEAISKGKRCLDEYIIGGIPTTIPLLSQVISTKEFKESQIHVKFLEENFKIKDISEEEIISDRPSKVNISLDDNESQSLAPQRPKKIGMDLTGNIRNPGIIKADMQGTIMDTMTKKGKKVKKGDSLFVLEAMKMENVVTAPIGGVIKEFNIKKGQPVNKGDILVEIG*
>MP1684_megahit_301439_3-605
IRPKGGCGTPLNRTRMPTNMFKRVLIANRGEIALRISRALRELGVEVCIIHGREDRLSLPVRFSDYAIPLYRTNPLDSYLDYEAVIQAAKDIGAEAIHPGYGFLAENAAFVRRCEEEGITFIGPSADVISLLGDKIEARKAMEAAGLPVAKGSDEAIDDASIARQLAEEIGYPVIIKAAAGGGGIGMQVVHQADEFESALN
>MP1845_megahit_12175_3-584
FVGPDPLQGYLNPHQLVNLAIETGCDALHPGYGFLSENPELAEICERRGVKFIGPSAQVIQSMGDKTEARKCAERAGVPVTPGTQENLKDVDEAIAIAEKIGYPIMLKATSGGGGRGIRRCNDVQELQQNYQRVISEATKAFGRADVFLEKCIVNPRHIEVQILADSFGNTVHLFERDCSIQRRNQKLIELAPS
>MP1845_megahit_79226_1-543
LPVRLADEGVFIARDDPLASYLDIEAIVAAAKEVGADAVHPGYGFLAENPTFAERLAEEGIKFIGPSPEVLRLLGDKLAARAAMVKAGLPVAKGSGKPVSEQAEASSVAEEIGYPVMIKAAAGGGGIGIQVVNSADEFEAALRLCQGRALSAFGDDRVFIEKFIEGAQHIEFQVLGDGSAA
>MP1845_megahit_92309_762-1118
SRYYAPGGPGVRTDTAIYTGYSIPPYFDSMCLKLVVWGLTWEETLNRGARALNDMRVQGVRTTAPYYQQILKHADFRAAHFDTSFVDSHPELIEYSDKSRPEELALAVAAAIAAHAGL*
>MP1845_megahit_99672_503-640
MLKKILIANRGEIAVRIVRACAEMGIRSAAIYTEPDRFSLHVKRAD
>MP1845_megahit_109790_260-535
DSMCLKLVVWALTWDEVIARGIRALDDMRLHGIKTTANYYKQILDHPDFRRHDFNTSFVPEHPELLNYSEKRQPAEIALALASAIAAHAGW*
>MP1845_megahit_120764_93-830
CSIQRRNQKLIELAPSPQLEESQREYIGDLAKRVAKQCGYVNAGTVEFLLDHDGSFYFMEMNTRVQVEHTITEEITGVDIIKAQIRIAAGEPLGLKQEDISYRGFAAQFRINAEDPKNGFLPSFGRISRYYSAGGPGVRTDANMYTGYEIPPYYDSMCAKLIVWAMDWDELIARSRRALGDMGIYGVQTTIPYYKQILEHPDFQAADFNTGFVERNPQLLEYSSKTRPESIATAIGAAIAAQAGL*
>MP1845_megahit_129530_3-887
DPLEGYLNPRKLVALAVETGCDGLHPGYGFLSENAELAEICAQRGITFIGPSAEVIRRMGDKTEARRAMVAAGVPVTPGTEDNLADVEEAVTVAAGIGYPVMLKATSGGGGRGIRRCDSEADLRRQFSRVVSEATKAFGRADVFLEKCIVNPRHIEAQILADSQGNVIHLYERDCSIQRRNQKLIEIAPSPQLTPEQRAYIGDLAVRAAEAVGYENAGTVEFLLADNQIYFMEMNTRVQVEHTITEQITGVDIVREQIRIASGLPLGYRQEDISYRGYALQFRVNAEDPKNGFLP
>MP1845_megahit_145221_139-522
MLKKVLIANRGEIAVRIIRACAEMGIRSVAIYTEPDRYGLHVKRADEAYSLGDDPIAGYLDPQKIVSLAKQVGCDAIHPGYGFLSENAGFARLCEEQGVRFIGPKSEVIHKMGDKTQARDSMRAAGVP
>MP1845_megahit_149127_3-1427
LIANRGEIACRIIRTCRKLGIGTVAVYSEADRNALHVNLADEAWAVGEAPPQQSYLDMDKILAAAQDSGVQAVHPGYGFLSENAVFARRCQEIGVRFIGPSPAVMEKMGDKLRARKLAKKAGLPVLPGTGQAVEDDEAEDQAWKLGFPLMVKALEGGGGIGIHLIESMEDLTPIVQRTRQVATNAFGSPRLFFERHLKDASHIEVQIIGDEHGRLIHLFERDCSVQRRHQKLVEESPAVKLTPKLRRRLCELALKLGKHIGYTNAGTVEFLVAADGQAYFTEMNTRLQVEHGVTEMVTGIDLVEMQIRIAAGEALPVKQEDIQVKGHAIQARVYPEDPATLMPQIGEITDYHQPAGDHIRVDSALCAGYEVGLHYEPLLAKVMAWGETREDAAKDLLRALLCFRIEGVTCNTSLLRDILASAEFAEATYHTGSMTSWLEAGIVRALHSGVNGTTMKNGKEPSDRDTAAAIAVAMA
>MP1845_megahit_168294_560-988
MSAITFDPESSWQSTFSFNHVKCLIVCRGPIRLETMNVFEELGTKYGMLLSEKDSIIYPQTLAPELRALSNRREQVHHVKDYMGATKDEWVERIEQIIDICHAHGYTHLFAGYGFMAEDAEFAARIENADISFVGPNSKVIQQ
>MP1845_megahit_194066_3-497
MFSKVFIANRGEIACRVIRACRSLGIQSVLGFHEVDRSSLGVRLADFSYPLITSEGESPRAAYLDIDQIVEAARKTGCQAVHPGYGFLSERAEFSKACQEAGLVFIGPQPECIARLGDKNQAREVMRSAGLPLVPGSDGPCDSLEQAIGIAAEMEYPVLIKAAGG
>MP1845_megahit_209888_310-1725
MLKKILIANRGEIAVRIVRACAEMGIRSAAIYTEPDRFSLHVKRADEAYNVGSDPLEGYLNPRKLVALAVETGCDGLHPGYGFLSENPELAEICAERGITFIGPSAEVIRRMGDKTEARRAMKEAGVPVTPGTEGNLAGVDEAVDVAAQIGYPVMLKATSGGGGRGIRRCDSEDDLRRQFGRVVSEATKAFGRADVFLEKCIVNPRHIEAQILADSHGNVIHLYERDCSIQRRNQKLIEIAPSPQLTPEQRSYIGELAVRAAEAVGYENAGTVEFLLADNQIYFMEMNTRVQVEHTITEQITGVDIVREQIRIASGLTLGYRQEDISYRGYALQFRVNAEDPKNDFLPSFGKISRYYAPGGPGVRTDTAIYTGYSIPPYFDSMCLKLVVWGLTWEETLNRGARALNDMRVQGVRTTAPYYQQILKHPDFRAGHFDTSFVENHPELTHYSDKTRPEELALAVAAAIAAHAGL*
>MP1845_megahit_214299_1834-2394
MFKKVFVANRGEIACRVIRACRTMGIESVIGFHAVDQSTLGVRLADFAVELTAPVDQSPRAAYLDVAQIVDAAKRTGCEAVHPGYGFLSERADFAKACAEAGLTFVGPSPECIARLGDKNQAREAMRSAGLPLVPGSDGPCTELETALELAEEMGYPVLIKAAGGGGGRGMRRAYSKEELKVGFDQA
>MP1845_megahit_239285_4759-6174
MIKKILIANRGEIAVRIVRACAEMGITSVAVYTDPDRYALHVKRADESYNVGSDPLAGYLNPRQLVNLAVETGCDALHPGYGFLSENAELAKICAERGIKFIGPAAEVITRMGDKTEARRSMIAAGVPVTPGTEGNLADLDEALREAERVGYPVMLKATSGGGGRGIRRCNNREELESAYPRVISEATKAFGSAEVFLEKCIVNPKHIEAQILADSFGNTVHLFERDCSIQRRNQKLIEIAPSPQLTPEQRAYIGDLAVKAAQAVGYENAGTVEFLLADDEVYFMEMNTRVQVEHTITEQITGVDIVREQIRIASGLPLSIKQEDVQHQGFAIQFRINAEDPKNNFFPSFGKVTRYYAPGGPGVRVDTAIYTGYTIPPNFDSMCLKLIVWAMTWEEALDRGLRALDDMRLQGVKTTTPYYQEILRNAEFRSGVFNTSFVEAHPELLNYSIKRKPEELALAIAAAIAAHAGL*
>MP1847_megahit_92565_649-867
MLKKVLIANRGEIAVRIVRACAEMGIRSVAIYTEPDRYGLHVKRADEAYSLGEDPLAGYLDPARIVNLAKETG
>MP1847_megahit_96185_1-1008
AIHPGYGFLSENATFARLCEEKGITFIGPKSDVIHGMGDKTQARDSMRAAGVPVTPGSDGNLADLDEALQLAAEIGYPVMLKATSGGGGRGIRRCDSPEDLKQQYPRVISEATKAFGSADVFLEKCIVNPRHIEVQILADRHGNVVHLFERDCSIQRRNQKLIEIAPSPQLTPEQRQYIGGLAVKAAEAVDYVNAGTVEFLLTGNEVYFMEMNTRVQVEHTITEAITGVDIVREQLRIASGLELSYRQEDIQYRGYALQFRINAEDPKNDFLPSFGRISHYYAPGGPGVRVDTAIYTGYEIPPYYDSMCLKLVVWALTWDEVIARGIRALDDMRLH
>MP1847_megahit_99442_2-664
SKEERQKRIQQIISIAHENGYDSIFAGYGFMAEDEEMVASMENAGLNFIGPCSKTVHDAGLKDEAKRTALACNVSVTPGIDNATAKTLLRKYPDIAALKKLCEDEGLNIGDALEGDASLEDKADDVLAASYEKGIDLYTIDEMAEVVVEAVKEMYAQYPKNRIRLKAISGGGGKGQRILAAPSAYEGSDAERVEKAAAKAPELVREILNEVKTTGVGDNKN
>MP1847_megahit_104272_2-175
TTANYYKQILDHPDFRRHDFNTSFVPEHPELLNYSEKRQPAEIALALASAIAAHAGW*
>MP1847_megahit_129814_3-479
MRLIHAVRGLSEETRQPIEVIALHTDVDRNATFVREADIAYDLGPAASRPYLNMKVLEHALLETGADAAWVGWGFVAEDPLFAELCDRIGVTFVGPSAEAMRKLGDKIGAKLIAEEVGVPVAAWSRGGVDTLDEAVAAAAEIGYPLMLKATAGGGGRGI
>MP1847_megahit_144628_3-482
MVLHSRQDDASALQVRLARKLGGFAIGLLGCFRESYASYQQITERVLETFRARFGDPGVMFEQNIDRTVHLEVQVLRDRYGNARHFGMRDCTEQRASQKIQEEAPPAILRDDPALEERVQRIAVEIADRVGYVGAGTVELMYAGGEVYFLEMNTRIQVEH
>MP1847_megahit_145783_1-888
ACAEMGIRSAAIYTEPDRFSLHVKRADEAYNVGADPLEGYLNPRKLVALAVETGCDGLHPGYGFLSENAELAEICAQRGITFIGPSAEVIRRMGDKTEARRAMVAAGVPVTPGTEDNLADVEEAVTVAAGIGYPVMLKATSGGGGRGIRRCDSEADLRRQFSRVVSEATKAFGRADVFLEKCIVNPRHIEAQILADSQGNVIHLYERDCSIQRRNQKLIEIAPSPQLTPEQRAYIGDLAVRAAEAVGYENAGTVEFLLADNQIYFMEMNTRVQVEHTITEQITGVDIVREQIRIAS
>MP1847_megahit_160836_1-429
MPIQRLLIANRGEIAIRIARAAADLGIYTVAAFSEDDEQSLHTRVADESSGLSGIGAGAYLDAEAILDMAEANGCDSIHPGYGFLSERADFAAACAERGITFVGPSEYHLSLFGDKARARAAAVAADVPVLRGHDEAVSLERA
>MP1847_megahit_204600_1084-1566
IYAEDGFRDFIPSVGTIHELTLPEGPGIRFDHGMRAGMEITPYYDPLLGKLIVHDKTRNMSLRRMERALRECSISGIATTVPFCSAVIKHLQFREGNYTTSFVADEMDNLRSSGKDGRSLLIAAAAAALHSYRIHSPSVHNSDNGTHPLWKQTGRRENLR*
>MP1847_megahit_216833_3-554
PGLNNTEISDENLEKKCSDIGYPILVKASAGGGGIGMKVANNFDHLVEAIEKTKNLAEKAFGNNDVLVEKFIANARHIEIQVFGFGEKGAIHCYERDCSIQRRFQKIIEESPAPNIENSIIHEMSDCAVNFATNQHYEGAGTVEFIYDNGKFFFLEMNTRIQVEHPVSEIRGGIDIVKEQIKIA
>MP1847_megahit_258345_3-311
GTVEVDVVPRFEPPEPQVPEGGLVAPMPGRVIEVRVAVGEQVTAGQTLVVLEAMKMEHHLKALHDGTVAEVLVAVDEQVANGVALLVVEGDDDQGSGNQGGR*
>MP1847_megahit_266109_1610-3025
MLKKVLIANRGEIAVRIIRACAEMGIRSVAIYTEPDRYGLHVKRADEAYSLGDDPIAGYLDPQKIVSLAKQVGCDAIHPGYGFLSENAGFARLCEEQGVRFIGPKSEVIHKMGDKTQARDSMRAAGVPVTPGSEGNLKDLDDALALADEIGYPVMLKATSGGGGRGIRRCDSADELRTQYPRVISEATKAFGSAEVFLEKCIVNPRHIEVQILADSDGNVIHLYERDCSIQRRNQKLIEIAPSPQLTPEQRNYIGGLAVTAAEAVGYENAGTVEFLLTGNEVYFMEMNTRVQVEHTITEQITGVDIVREQLRIAAGLPLSYRQQDISYRGFALQFRINAEDPKNDFLPSFGRVSHYYAPGGPGVRVDTAIYTGYEIPPYYDSMCLKLVVWALQWDDAIARGERALDDMRLHGIRTTASYYKQILQHPDFRAANFNTSFVPEHPELLQYSEKKHPTEMALAIATALAAHAGW*
>MP1847_megahit_275218_9470-11023
MFNKILIANQGEIACRIIRTCLNLGISTVALYSEADRNALHVNLADDAWPIGEAPPQESYLDMDKILAAARDSGAQAVHPGYGFLSENAVFALRCQETGIRFIGPTPEVMEKMGDKLRARKLAKKAGLPVLPGTAQAVEDDEAEDRAWKLGVPLMVKALEGGGGIGIHVIKSMEDRTPIVQRTRQVATSAFGSPRLFFERHLKDESHIEVQIIADEHGRLIHLFERDCSVQRRHLKLVEESPAVKLTPKLRRRLCKLALKLGKHIGYTNAGTVEFLVAADGQAYFTEMNTRLQVEHGVTEMVTGVDLVEMQVHMAAGVALPVKQEDIQVMGHAIQAPVYPEDPVTLMPQIGEITDYDHPAGDRIRVDSALCAGYEVGLHYEPLLAKVMAWGETREDSAKNLLRALLCFRVEGITCNTSLLRDILASAEFAQATYHTGSMTSWLKAGIVRALHPGVNGTTMKNDKDHSDRDTAAAIAVAMALASKSAGAFATPAANQWRAYGRREQLQPRPQVSRSWR*
>MP1847_megahit_279266_4485-4994
GVDIVREQIRIASGLTLGYRQEDISYRGYALQFRVNAEDPKNDFLPSFGKISRYYAPGGPGVRTDTAIYTGYSIPPYFDSMCLKLVVWGLTWEETLNRGARALNDMRVQGVRTTAPYYQQILKHPDFRAGHFDTSFVENHPELTHYSDKTRPEELALAVAAAIAAHAGL*
>MP1847_megahit_280803_3-884
MLKKILIANRGEIAVRIVRACAEMGIRSAAIYTEPDRFSLHVKRADEAYNVGSDPLEGYLNPRKLVALAVETGCDGLHPGYGFLSENPELAEICAERGITFIGPSAEVIRRMGDKTEARRAMKEAGVPVTPGTEDNLAGVDEAVDVAAQIGYPVMLKATSGGGGRGIRRCDSEDDLRRQFGRVVSEATKAFGRADVFLEKCIVNPRHIEAQILADSHGNVIHLYERDCSIQRRNQKLIEIAPSPQLTPEQRSYIGELAVRAAEAVGYENAGTVEFLLADNQIYFMEMNTRVQVE
>MP1847_megahit_296580_159129-160544
MLKKILIANRGEIAVRIVRACAEMGIRSAAVYTEPDRFSLHVKRADEAYNVGSDPLEGYLNPRKLVALAVETGCDGLHPGYGFLSENAELAEICAQRGITFIGPSAEVIRRMGDKTEARRAMTAAGVPVTPGTEENLKGVEDAVTVAAGIGYPVMLKATSGGGGRGIRRCDSEADLRRQYDRVVSEATKAFGRADVFLEKCIVNPRHIEAQILADSHGNVIHLFERDCSIQRRNQKLIEIAPSPQLTPEQRAYIGEMSVRAAEAVGYENAGTVEFLLADNQIYFMEMNTRVQVEHTITEQITGVDIVREQIRIASGLPLGYRQQDISYRGYAMQFRVNAEDPKNDFLPSFGKISRYYAPGGPGVRVDTAIYTGYTIPPYFDSMCLKLIVWGLTWEDVLDRGVRALNDMRLQGVKTTASYYQQILKHPDFRSAQFDTSFVENHPELTQYSDKSRPEDIALAVAAAIAAHAGL*
>MP1849_megahit_78653_678-1490
IVNPRHIEAQILADSHGNVIHLFERDCSIQRRNQKLIEIAPSPQLTPEQRAYIGEMSVRAAEAVGYENAGTVEFLLADNQIYFMEMNTRVQVEHTITEQITGVDIVREQIRIASGLPLGYRQQDISYRGYAMQFRVNAEDPKNDFLPSFGKISRYYAPGGPGVRVDTAIYTGYTIPPYFDSMCLKLIVWGLTWEDVLDRGVRALNDMRLQGVKTTASYYQQILKHPDFRSAQFDTSFVENHPELTQYSDKSRPEDIALAVAAAIAAHAGL*
>MP1849_megahit_78684_2-502
AGVPVTPGTEDNLAGVDEAVDVAAQIGYPVMLKATSGGGGRGIRRCDSEDDLRRQFGRVVSEATKAFGRADVFLEKCIVNPRHIEAQILADSHGNVIHLYERDCSIQRRNQKLIEIAPSPQLTPEQRSYIGELAVRAAEAVGYENAGTVEFLLADNQIYFMEMNTRV
>MP1849_megahit_85692_2-283
YYDSMCAKLIVWAREWPELVARSRRALSDMAIYGVHTAIPYYQQILNHPDFQAGTFNTGFVERNPQLLEYSDKSRPESIATAVAAAIAAQAGL*
>MP1849_megahit_100861_2-217
MLKKILIANRGEIAVRIVRACAEMGIRSAAVYTEPDRFSLHVKRADEAYNVGSDPLEGYLNPRKLVALAVET
>MP1849_megahit_112715_2-580
MGSAAVSAAEAVGYRNAGTVEFLFKDGEFWFLEMNTRLQVEHGVTELVYGVDLVKWQLRIAAGERLTLQQADIMPRGHAIECRVYAEDPARNFLPSPGHIRRLHEPVGPGIRIDSGITEGQQIGSDYDPLLAKLLAHDASRDDTLDRMTQALGDYVILGPTTNIAHLKAILRHDAFRAGDLDTHFIETHFGDW
>MP1849_megahit_116875_3-353
MLKKILIANRGEIAVRIVRACAEMGIRSAAVYTEPDRFSLHVKRADEAYNVGSDPLEGYLNPRKLVALAVETGCDGLHPGYGFLSENAELAEICAQRGITFIGPSAEVIRRMGDKTE
>MP1849_megahit_118785_1-312
AIYTGYNIPPYFDSMCLKLIVWGLTWEETLNRGARALNDMRVQGVRTTASYYQQILKHPDFRAGHFDTSFVEQHPELTQYSDKSRPEEVALAVAAAIAAHAGL*
>MP1849_megahit_148026_334-870
MSQEVSDIEPFKRVLIANRGEIAIRIAKAATALGMESVGVYAPVDSASLHTRYTTENSEIGNSAGDQADPVSAYLNIEALVDVAKATGCDCVHPGYGFLSENAEFASKCVAEGIAFIGPSPAALILFGDKVRARALATSIDIPIVDGSEESVESAAEAQELALDIGYPVMLKAAAGGGG
>MP1849_megahit_176369_219-548
MFQKILIANRGEIAVRVIRTCREMGIKTVAIYSEPDRTSPHVLKADEAYCVGSAPSAKSYLNIPAILDILKKSKTDAVHPGYGFLSENCDFAQAVKDLNTAWIGPSTEVI
>MP1849_megahit_181996_3-773
MFTKILIANRGEIACRIIRTCQRLGIKTVAIYSTVDQEALHVKMADEAYLVGEAPPHDSYLNMAKILDVAKASGAQAVHPGYGFLSENADFARLCQESGICFVGPDPDVMEQVGDKICCRKLARKAGLPILPGTDGAVTNEHAATKAWELGFPLMVKAAEGGGGIGIHIIDSQEELMPLIERTRQIAENAFGSSRMFFERYLKDASHIEVQLIGDQHGNLVHLYERDCSVQRRNQKLVEETPSSAKLTPRLRRRVCS
>MP1849_megahit_221321_976-2391
MLKKVLIANRGEIAVRIIRACAEMGIRSVAIYTEPDRYGLHVKRADEAYSLGDDPIAGYLDPQKIVSLAKQVGCDAIHPGYGFLSENAGFARLCEEQGVRFIGPKSEVIHKMGDKTQARDSMRAAGVPVTPGSEGNLKDLDDALALADEIGYPVMLKATSGGGGRGIRRCDSADELRTQYPRVISEATKAFGSAEVFLEKCIVNPRHIEVQILADSDGNVIHLYERDCSIQRRNQKLIEIAPSPQLTPEQRNYIGGLAVTAAEAVGYENAGTVEFLLTGNEVYFMEMNTRVQVEHTITEQITGVDIVREQLRIAAGLPLSYRQQDISYRGFALQFRINAEDPKNDFLPSFGRVSHYYAPGGPGVRVDTAIYTGYEIPPYYDSMCLKLVVWALQWDDAIARGERALDDMRLHGIRTTASYYKQILQHPDFRAANFNTSFVPEHPELLQYSEKKHPTEMALAIATALAAHAGW*
>MP1849_megahit_226700_217-636
MPIQRLLIANRGEIAIRIARAAADLGISTVAVFSEDDEQSLHTRVADESFGLSGIGAGAYLDAEAILAMAEKNGCDSIHPGYGFLSERADFAAACAEHGITFVGPSEYHLSLFGDKARARAAAAAADVPVLRGYDEAVSL
>MP1849_megahit_239138_5782-7197
MLKKILIANRGEIAVRIVRACAEMGIRSAAIYTEPDRFSLHVKRADEAYNVGADPLEGYLNPRKLVALAVETGCDGLHPGYGFLSENAELAEICAQRGITFIGPSAEVIRRMGDKTEARRAMVAAGVPVTPGTEDNLADVEEAVTVAAGIGYPVMLKATSGGGGRGIRRCDSEADLRRQFSRVVSEATKAFGRADVFLEKCIVNPRHIEAQILADSQGNVIHLYERDCSIQRRNQKLIEIAPSPQLTPEQRAYIGDLAVRAAEAVGYENAGTVEFLLADNQIYFMEMNTRVQVEHTITEQITGVDIVREQIRIASGLPLGYRQEDISYRGYALQFRVNAEDPKNGFLPSFGKISRYYAPGGPGVRTDTAIYTGYSIPPYFDSMCLKLVVWGLTWEETLNRGARALNDMRVQGVRTTAPYYQQILKHADFRAAHFDTSFVDSHPELIEYSDKSRPEELALAVAAAIAAHAGL*
>MP1849_megahit_313405_3-269
MISKVLIANRGEIALRVIKTCKALGIKTVAVYSDEDRNSLHVKNATESYHIGEAAPAKSYLNQEKILDVILSSGADAVHPGYGFLSENS
>MP1851_megahit_30743_2-139
RALDEMYVSGIDTNLDMHRDIVVDENFIQGNLDINYLENKFKTYP*
>MP1851_megahit_55864_3-110
GFVERNPQLLEYSDKSRPESIATAVAAAIAAQAGL*
>MP1851_megahit_62542_524-1411
MAIKKVLIANRGEIAVRIARACKELGIRSVAVYSEADQYSLHVKKADESYQISKDPLSGYLNPHHLVNLAVETGCDALHPGYGFLSENAELAAICQQRGVTFVGPSSEAISAMGDKTQARKTAIAAGVPVTPGSEGNLDDVEDAVRQAEDVGYPVMLKATSGGGGRGIRRCDNEKELRQNYERVISEATKAFGSAEVFLEKCIIEPRHIEVQVLADHHGNVVHLYERDCSIQRRNQKLIEVAPSPQLSEEQRETIGNLAIQVTRQCGYVNAGTVEFLLDHDDSFYFMEMNTRVQVE
>MP1851_megahit_68468_2008-3423
MLKKILIANRGEIAVRIVRACAEMGIRSAAVYTEPDRFSLHVKRADEAYNVGSDPLEGYLNPRKLVALAVETGCDALHPGYGFLSENAELADICAQRGIVFIGPSAEVIRRMGDKTEARKAMIAANVPVTPGTEDNLADEDEAATVAAEVGYPVMLKATSGGGGRGIRRCDDEADLRRQFSRVVSEASKAFGRADVFLEKCIVNPRHIEAQILADSQGNVIHLFERDCSIQRRNQKLIEIAPSPQLTPEQRDYIGELSVRAAEAVGYENAGTVEFLLADNQIYFMEMNTRVQVEHTITEQITGVDIVREQIRIAAGLPLGYRQEDISYRGYALQFRVNAEDPKNDFLPSFGKISRYYAPGGPGVRTDTAIYTGYNIPPYFDSMCLKLIVWGLTWEETLNRGARALNDMRVQGVRTTASYYQQILKHPDFRAGHFDTSFVEQHPELTQYSDKSRPEEVALAVAAAIAAHAGL*
>MP1851_megahit_75940_1-525
PGYGFLSENHEFANLVNKEKLIWIGPSPEAVRIMGDKIEAKKYAKKAGVPILPSGKTEKSIKDINYPLLIKAAAGGGGKGMRIVENELELKKSIKLAKLEAKTAFGDDRIFIERYVKSARHIEVQILGDQFGNIIHLGERECSIQRRHQKIIEEAPSLRLSKHLREQLTDAAVAL
>MP1851_megahit_94526_3-221
MKVLVANRGEIAVRIMRACRELGFQSVAVYSDCDRLAPHVRYADEAYEIGANEPAESYLNIDRLVDVAREADV
>MP1851_megahit_110446_1-1083
KFNSNSPWQSAFTFDHVNCLIVCRGPIRMETMKVFKELGANFGILLSEKDSIVYPQTLAPELRAISNRREQVHHVPDYIGATKEERLKRIEQIINICKKHDYTHLFAGYGFMAEDAEFVKLVENEGISFVGPNSRVIQQAGSKDEAKLLARSLNVSVTPGEDRIAALTLLKTAGDAPGEYFHKQIKKHDLIVDENWEAVEPLDQAEIILQASYAKHVDLFPISALQEETVSTVESLWQKFPGKRIRFKHVSGGGGKGQRIVSSIDEVADAVMAVLIESKAAGVGDNKNFLIELNFENTRHNEIQLIGNGEWCIELGGRDCSLQMHEQKLLEVSLTEEMLEAAAVEYESAGKQKQAKVMRTD
>MP1851_megahit_145458_3-839
SHVFNNYVVPPYYDSLIAKVIVHSREGSFKDVINSMYRTLCEFNIKGVPTNLELLKNILTNSKFKKNKIHTDFISSEIKDLVSSKKHKNLFGSFPNENKKIDYLAGAQIDSSDPLAVLDHGRGGIAGTSQDLNIVEMRHDVLPEGTESVKAPMQGLVVSYEVKKGNKVWAGKPIIIMEAMKMEHEIRSEISGVVKELTVKPGDTVYEEHPLLYIETGEVENPNADQEVKENLDRIRPDLQEAFDRREAGYDINRPEAVAKRKKRGHRTARVNIEDLCDE
>MP1851_megahit_147289_217-600
MFKKILIANRGEIAVRVIRTCKEMGIQTVAIYSEPDRTSPHVLLADEAYCVGPGTSSKSYLNVIKILDVIQKCNADAVHPGYGFLSENCDFAEAVQKIGAVWIGPPTKAITTMGDKMAARKLVLKTGS
>MP1851_megahit_174694_3-758
DRLSLPVRFSDYAIPLYRTNPLDSYLDYEAVIQAAKDVGAEAIHPGYGFLAENAAFVKRCEEEGITFIGPSADVISLLGDKIQARKAMEAAGLPVARGSDEAVDDAQVASKLANEIGYPVIIKAAAGGGGIGMQIVHQASEFESALNLCQSRAQSAFGDNRVFVEKYIEGAQHVEFQVLADGENAVHFGERFCSIQRRHQKLLEEGPWLSEEIRAQIGSRVCEGARAVGYRGLATFEFLRDKQGEFFFLEVN
>MP1851_megahit_248991_795-1415
GYENAGTVEFLLADNQIYFMEMNTRVQVEHTITEQITGVDIVREQIRIASGLPLGYRQEDISYRGYALQFRVNAEDPKNGFLPSFGKISRYYAPGGPGVRTDTAIYTGYSIPPYFDSMCLKLVVWGLTWEETLNRGARALNDMRVQGVRTTAPYYQQILKHADFRAAHFDTSFVDSHPELIEYSDKSRPEELALAVAAAIAAHAGL*
>MP1851_megahit_251653_1416-2183
MLKKILIANRGEIAVRIVRACAEMGIRSAAIYTEPDRFSLHVKRADEAYNVGADPLEGYLNPRKLVALAVETGCDGLHPGYGFLSENAELAEICAQRGITFIGPSAEVIRRMGDKTEARRAMVAAGVPVTPGTEDNLADVEEAVTVAAGIGYPVMLKATSGGGGRGIRRCDSEADLRRQFSRVVSEATKAFGRADVFLEKCIVNPRHIEAQILADSQGNVIHLYERDCSIQRRNQKLIEIAPSPQLTPEQRAYIGD
>MP1853_megahit_9104_2-436
YRGFAAQFRINAEDPKNGFLPSFGRISRYYSAGGPGVRTDAAMYTGYEIPPYYDSMCAKLIVWAREWPELVARSRRALSDMAIYGVHTTIPYYQQILNHPDFQAGTFNTGFVERNPQLLEYSDKSRPESIATAVAAAIAAQAGL*
>MP1853_megahit_45604_1-921
MAIKKVLIANRGEIAVRIARACKELGIRSVAVYSEADQYSLHVKKADESYQISKDPLSGYLNPHHLVNLAVETGCDALHPGYGFLSENAELAAICQQRGVTFVGPSSEAISAMGDKTQARKTAIAAGVPVTPGSEGNLDDVEDAVRQAEDVGYPVMLKATSGGGGRGIRRCDNEKELRQNYERVISEATKAFGSAEVFLEKCIIEPRHIEVQVLADHHGNVVHLYERDCSIQRRNQKLIEVAPSPQLSEEQRETIGNLAIQVTRQCGYVNAGTVEFLLDHDDSFYFMEMNTRVQVEHTITEEITGID
>MP1853_megahit_49914_411-662
VWGLTWEETLNRGARALNDMRVQGVRTTAPYYQQILKHPDFRAGHFDTSFVENHPELTHYSDKTRPEELALAVAAAIAAHAGL*
>MP1853_megahit_57663_999-1460
MTVKKMLIANRGEIAIRILRAAADIGIASVAIYAEDESQSLHVAKADEAAALPGRGVPAYLDGAAILELAQDMNCDAIHPGYGFLSENSKFALSCAEAGIAFVGPSMEILEVFGDKAAARDLAQRNGVPVLPGSDGAADGSTAEAFFDAHGATM
>MP1853_megahit_138963_1-813
YPVIVKASAGGGGRGLRVVRSDKELKEAMESGAREAHAAFGNPELFIEKYVERPHHIEFQLLADKYGYVVHLGERDCSIQRRHQKIIEIAPSLILTPRLRAQMGEAAISLARAAEFYNAGTIEFLLDQEGQYYFIEMNPRIQVEHTVTEQITTVDIVQSQIWIAEGRPLVFGQHEISLQGYAIQCRINAEDPQNGFCPSSGKITAYLSPGGVGVRIDGVVYKDYTVPPYYDALLAKMTVQGRTWDETVRRTHRSLEEFVLRGVKTTIPFMM
>MP1853_megahit_167996_2-748
DNPRHIEVQILGDKKGNIIHLYERECSIQRRHQKIIEESPSPAITNKLRNKMGEAAVKAAKAANYSNAGTVEFLYQDGEFYFLEMNTRLQVEHGITEMVCGIDIVKWQIRIAEGEPLDFSQKDVKQRGHAIECRVYAEDPSRDFLPTPGLIRKIILPEGSGIRNDVGVSEGQEITSDYDPLLAKVVVWDSCRNSAINRMDYALSNFVILGLITNQPFLREIMNNPLFNKASFTTNFIDDNFQNWNFSEI
>MP1853_megahit_168130_132-740
AGTVEFLLTGNEVYFMEMNTRVQVEHTITEQITGVDIVREQLRIAAGLPLSYRQQDISYRGFALQFRINAEDPKNDFLPSFGRVSHYYAPGGPGVRVDTAIYTGYEIPPYYDSMCLKLVVWALQWDDAIARGERALDDMRLHGIRTTASYYKQILQHPDFRAANFNTSFVPEHPELLQYSEKKHPTEMALAIATALAAHAGW*
>MP1853_megahit_248125_177-953
MLKKVLIANRGEIAVRIIRACAEMGIRSVAIYTEPDRYGLHVKRADEAYSLGDDPIAGYLDPQKIVSLAKQVGCDAIHPGYGFLSENAEFARLCEEQGVRFIGPKSEVIHKMGDKTQARDSMRAAGVPVTPGSEGNLKDLDDALVLADEIGYPVMLKATSGGGGRGIRRCDSADELRTQYPRVISEATKAFGSAEVFLEKCIVNPRHIEVQILADSDGNVIHLYERDCSIQRRNQKLIEIAPSPQLTPEQRNYIGGLAV
>MP1853_megahit_293960_1-579
LGDKISAREAMVKAGLPVAKGSGKPISDESEALDIAEEIGYPVMIKAAAGGGGIGMQVVSSGDEFESALRLCQGRALSAFGDDRVFVEKYIGGAQHIEFQVLADGSNAIHFGERFCSIQRRHQKIIEEGPWLSDEVREELGAKVVAGAEAVGYKGLATFEFLRDPDGEFYFLEVNPRVQVEHTVTEMIAGVDL
>MP1855_megahit_84579_5-610
QVEHPVTEMVNAVDLVKEQIQIVNGQKLAVSQKDINTSGHAIECRIYAEDGLKNFQPSTGKIVEYFPPSGPGIRMDEGFIRGQEVTPYYDPMLGKLIVWANSRDEAIAKMDRALREIKIVGPITSIPVCRDIINHPTFEQGNYCTHTLDQILPEIIENQSNEIEFSNTALILDQHQKKSGNIQTDKIQSHWLKSGLSESME*
>MP1855_megahit_90129_3-500
KLAEDIGYPLLVKASAGGGGKGMRIVLSETELLEAVASARREAATAFGDDRIFLERWLASSRHIEIQVFGDHHGNLVHCFERECSIQRRHQKIIEEAPSSVVNHELRQKMGDAAVAAARAINYYSAGTVEFLVDGQDFWFLEMNTRLQVEHAVTEEITGIDLVREQ
>MP1855_megahit_98146_376-792
MISGKILIANRGEIATRIARAAAELGLATVAIFPEDDATSLHTRKTDQAICIPGQGVAAYLDGDAVIHAAQEAGANAIHPGYGFLSENADFAKLCSDTGIVFIGPTPEQLALFGDKHSARQFADEHHVPTLPGTPAPTN
>MP1855_megahit_120173_3-584
VKAAAGGGGKGMRAVHKPEELSGAIESASNEARNSFGNDTLILERFLDKPRHIEVQILGDQKGNIIHLFERECTIQRRHQKIIEESPSSAITNKLRKQMGEAAIKAAEVTNYHSTGTVEFLYQDGEFFFLEMNTRLQVEHGVTEMVCGVDLVKWQIRIANGEELTLSQKDIKQRGHSIECRIYAEDPSRNFLPT
>MP1855_megahit_134141_445-555
MFKKVLIANRGEIALRILRACRELDIKTVAIHSEADE
>MP1855_megahit_178198_469-1197
MFRRVLIANRGEIALRIIRSLRELGVESVVIHGREDRLSLPVRLADEGYFIPRDDPLATYLDIEAIVSAAKEVGADAVHPGYGFLSENPTFAERLSEEGITFIGPSAKSLRLLGDKIAARKSMSEAGIPIAKGTEKPVSDYQEAVGVATEIGFPIMIKAASGGGGIGMQVVQDETEFESALRLCQGRAESAFGDGRVFIEEYVSSAEHIEFQVIADGKNAIHLGERFCSIQRRHQKIVEEGPW
>MP1855_megahit_232630_1-696
LRELGVEVCIVHGREDRLSLPVRFSDYAIPLYRNNPLDSYLDYEAVIQAAKDVGAEAIHPGYGFLAENSAFVRRCEEEGITFIGPSADVISLLGDKIEARKAMEAAGLPVAKGSDEAIDDASVARQLAEDIGYPVIIKAAAGGGGIGMQVVHYADEFESALNLCQSRAQSAFGDSRVFVEKFIEGAQHVEFQVLADGKNAIHFGERFCSIQRRHQKLLEEGPWLSEKVRAEI
>MP1855_megahit_244790_75-680
MLERLLIANRGEIAIRIARTASDMGIKTVSVFSEDDHLSLHTRHSESAVNLGQAGVAAYLNAENLIQVAKETGCDAIHPGYGFLSESAEFSNLCAEAGIRFVGPSPATLSQFGDKAQARNLAIASEVPVLKGTNQATTLEEANAFYDSLGVGTAVMIKALAGGGGRGMRPVREKAELEEAYARATSEAQKAFGSGDLYLEEM
>MP1855_megahit_263673_1-159
EAIAKMRAALTETTLIGVQTVIPLHLAILNEPDFIARDVTIQYLEEHPNLLG*
>MP1855_megahit_276843_3-416
MSQQRILIANRGEIALRIIRSAKEMDMYTIAVYSDADEDALHVKRADEAYYLGSSLPAESYRNLKKLVKAATDTKADLVHPGYGFLAENADFAKAIQKKGIVWIGPSPETIRSMGDKIESRKLVSKLGLNPVPGQLKP
>MP1855_megahit_332224_1-537
SFKQKDVEINGHAIECRICAEDPENNFIPTPGTAVYTKSPQGPGVRDDSSLFNGYQVTTFYDPMLSKLIVWGKDRSDAIKRMARALDEYIVLGLKTNLGFLNRLMEEKDFISGKLDTGFIDKHKKLLKTPKTSLEISSIAGVITLHAAADSQTSQRDPRFTPWKYIARRSSVSRNSMF*
>MP1857_megahit_9305_2-334
PGVRTDTAIYTGYNIPPYFDSMCLKLIVWGLTWEETLNRGARALNDMRVQGVRTTASYYQQILKHPDFRAGHFDTSFVEQHPELTQYSDKSRPEEVALAVAAAIAAHAGL*
>MP1857_megahit_98353_3-101
MGRIRKLLVANRGEIACRVMRTARDQGIATVAI
>MP1857_megahit_179285_580-1995
MLKKVLIANRGEIAVRIIRACAEMGIRSVAIYTEPDRYGLHVKRADEAYSLGDDPIAGYLDPQKIVSLAKQVGCDAIHPGYGFLSENAEFARLCEEQGVRFIGPKSEVIHKMGDKTQARDSMRAAGVPVTPGSEGNLKDLDDALALADEIGYPVMLKATSGGGGRGIRRCDSADELRTQYPRVISEATKAFGSAEVFLEKCIVNPRHIEVQILADSDGNVIHLYERDCSIQRRNQKLIEIAPSPQLTPEQRNYIGGLAVTAAEAVGYENAGTVEFLLTGNEVYFMEMNTRVQVEHTITEQITGVDIVREQLRIAAGLPLSYRQQDISYRGFALQFRINAEDPKNDFLPSFGRVSHYYAPGGPGVRVDTAIYTGYEIPPYYDSMCLKLVVWALQWDDAIARGERALDDMRLHGIRTTASYYKQILQHPDFRAANFNTSFVPEHPELLQYSEKKHPTEMALAIATALAAHAGW*
>MP1857_megahit_201926_59-790
MGFNRVLIANRGEIALRILRTLRDMGIEAAIIHGKEDRLSLPVMMSDIAYPNYRANPLDSYLDIEAVVNAAKELKCDAVHPGYGFLAENAQFVKRLTEEGITFIGPSSDVITLLGDKIEARAAMEAAGLPVAKGSSEPISDEKVASSLADEIGYPVIIKAAAGGGGIGMQIVDEESQFASALKLCMSRAKSAFGDERVFVEKYIQGAQHVEFQVLADGKNAIHFGERFCSIQRRHQKLVEEGPW
>MP1857_megahit_389110_2-577
ARLNMESYDNKNQLVPTTGTIKEYDIVSGPGIRIDGAGKVGYINNGLYDSLLAKVIATSEFGLGEAVRKLDFTLRMSNVSGVETNKNLIIEILRQEVPQNGSVNISTIDNNIEVYLQKLNRDTQIGVKENNKNEIPNRPLIDSALTENTIQSELVGTVIDIKVLPNKKIKQGDTVLVQESMKMHHPIKANAN
>MP1857_megahit_394929_2-376
MKKVLIANRGEIAIRIARTCSDLGIKTVGIYSEDDANCLHLSKVDEAYPIQGKGAQAYLDIKQIISIAKESKADFIHPGYGFLSENSALAASAKRAKIKFIGPSEKTLKIFGDKTTAKELALSLD
>MP1857_megahit_413645_2-526
GTIKEYDIVSGPGIRIDGAGRVGFENNGLYDSLLAKVIATSEYGLNEAVRKLDFTLRMSSISGIETNKNLIIEILRQELPQTGSVNISTIDKNIEVYLQKLNRDSQKTVKEDSKYEVPNKPQIDSALTENTIQSELVGTVIDIKILPNKKIKQGDTVLVQESMKMHHPIKANANG
>MP1857_megahit_428318_263-913
MKKILIANRGEIANRIIKSCKILGHKSVAVYSDADKNSKHVRLSDESYYIGPSKAQESYLSYNKILEIATKSNVDAIHPGFGFLSENDTFAQEVIDRGITWIGPKPKSIKSMGNKDIARELALNSNIPICPGINNVHKLSDEQLKTKCEAIGYPLLVKSSAGGGGIGMSVVQNFKDLANAIEKTSNLAAKSFGNGDIFIEKFITNARHIEIQVFGFG
>MP2231_megahit_30350_705-1085
MHERVLIANRGEIAIRIARAARGLGMQSVGVYAAPDEFALHTRFTNSVRRIGNAEDPIGAYLDVDALIALARELGCDCVHPGYGFLSENAELATRCEQEGIAFVGPSAATLALFGDKVRARALASDL
>MP2231_megahit_92936_715-1110
MPKRLSRGLGMSVEKLLIANRGEIAIRIARAAEELDIATVAIHSEDDGSSLHTRVTNESVELNNRGVAAYLDIDQIVDTALSTGCDAVHPGYGFLAENADFARALEAAGIVFVGPSSEQLALFGDKLSARAL
>MP2231_megahit_200552_3-1010
LGDKLAARDAMVKAGLPVAKGSGKPVSEQAEASSVAEEIGYPVMIKAAAGGGGIGIQVVNSADEFEAALRLCQGRALSAFGDDRVFIEKFIEGAQHIEFQVLGDGSAAVHFGERFCSIQRRHQKILEEGPWLSDEIRQQLGAKVVAGAEAVGYEGLATFEFLRDTEGEFYFLEVNPRVQVEHTVTEMIAGVDLVSLGIRVAAGESLPLSQDDIKLSGHAIQVRINAENPFTLEPSPGRLWECHWPGGPGVRVDTHAHTGYDMPPSFDSLLAKLVVWAPTREEAIAKMDAALGETLIIGVDTLIPLHRAIMNETDFRNREVNVEYLDGHPGLLDGR*
>MP2231_megahit_218584_1671-2408
MFNKILIANRGEIACRFIRTCRKLGISTVAVYSEADRNALHVQLADEARLVGKAPPQQSYLDIDNILAAAQDSGAQAIHPGYGFLSENAVFARRCQEIGVRFIGPSPAVMEKMGDKLRARKLAKKAGLPVLPGTGHAVEDDEAEDQAWKLGFPLMVKALEGGGGIGIHVIDSMKELTPIIQRTRQVATSAFGSPSLFFERYLKDASHIEVQIIGDEHGRLIHLFERDCSVQRRHQKLVEESPAVKL
>MP2231_megahit_240362_215-961
MASLQKVLIANRGEIAIRIARAASTLNIATVGVYSKADAQGLHTRHVDVAVELSGADPVSAYLNIEEITQIAVDQGCDCIHPGYGFLSENASLAQQCARRGIKFIGPAAETLALFGDKVSARALAVKLSIPVIAGEAVSSGQHAIEVATRIGFPIMLKATAGGGGRGMRAITVADEIAEAYDRCQSEAESAFGNGSLFIEKLIVRPRHIEVQVLADEAGNAIHLRERDCSIQQRHQKVVEIAPAPNLDT
>MP2233bis_megahit_45811_1-312
RMIRALNEYEISGVPTTVPLFRWLLEDTDFIAGRFDTTYLDRVLEKWDGASVSLSTDDGVVEQLVIVAAAISIAVKGLGSTAGQSGVDDSSKWRRAARMEGLQ*
>MP2233bis_megahit_152899_643-858
MKSLLIANRGEIAIRIARSAKDLGIKTIGIYSEDDVNSLHLSKMDDNYLLKGKGTSAYLDIKNIISVAKECK
>MP2233bis_megahit_217005_1-417
MLNINWIIKESKIVLVLLQNKKCIISLYVIFLKNEWIDSVIFDLMFQKILIANRGEIAVRVIRTCREMGIKTVAIYSEPDRTSPHVLKADEAYCVGSAPSAKSYLNIPAILDILKKSKPDAVHPGYGFLSENCDFAQAV
>MP2233bis_megahit_305513_1-786
QAVHPGYGFLSENAVFARRCQKIGIRFIGPTPEVMEKMGDKLRARKLAKKAGLPVLPGTAQAVEDDEAEDRAWKLGVPLMVKALEGGGGIGIHVIKSMEDRTPIVQRTRQVATSAFGSPRLFFERHLKDESHIEVQIIADEHGRLIHLFERDCSVQRRHLKLVEESPAVKLTPKLRRRLCKLALKLGKHIGYTNAGTVEFLVAADGQAYFTEMNTRLQVEHGVTEMVTGVDLVEMQVHMAAGVALPVKQEDIQVMGHAIQAP
>MP2235_megahit_36659_58-771
MFNKILIANRGEIACRIIRTCRKLGIGTVAIYSEADRDALHVKLADDARLVGEAPPQQSYLDIDKILQATRDAGADAIHPGYGFLSENPVFARRCQEAGIRFIGPTPEVMEKMGDKLRARKLAKKAGLPVLPGTDQAVEDDEAEERAWKLGFPLMVKALEGGGGIGIHIIESMEDLTPIIQRTRRVANSAFGSPRLFFERYLKDASHIEVQVIGDEHGHLIHLYERDCSVQRRHQKLI
>MP2235_megahit_91059_10-783
MFTKILIANRGEIACRIIRTCQRLGIKTVAIYSTVDQEALHVKMADEAYLVGEAPPHDSYLNMAKILDVAKASGAQAVHPGYGFLSENADFARLCQESGICFVGPDPDVMEQVGDKICCRKLARKAGLPILPGTDGAVTNEHAATKAWELGFPLMVKAAEGGGGIGIHIIDSQEELMPLIERTRQIAESAFGSSRMFFERYLKDASHIEVQLIGDQHGNLVHLYERDCSVQRRNQKLVEETPSSAKLTPRLRRRVCSL
>MP2235_megahit_144432_2-1216
CLIVCRGPIRMETMKVFKELGANFGILLSEKDSIVYPQTLAPELRAISNRREQVHHVPDYIGATKEERLKRIEQIINICKKHGYTHLFAGYGFMAEDTEFVKLVENEGISFVGPNSRVIQQAGSKDEAKQLARSLNVSVTPGEDRIAALTLLKTAGDAPGEYFHKQIKKHDLIVDENWEAVEPLDQAEIILQASYAKHVDLFPISALQEETVSTVESLWQKFPGKRIRFKHVSGGGGKGQRVVSSIDEVADAVMAVLIESKAAGVGDNKNFLIELNFENTRHNEIQLIGNGEWCIELGGRDCSLQMHEQKLLEVSLTEEMLEAAAVEYESAGKQKQAKVMRTDLSILRSMCKQAEEFGKALKLDSVSTFECIVEGSDHYFMEVNTRIQVEHRVTEMVYQLEFSNP
>MP2235_megahit_212787_4662-6077
MIKKILIANRGEIAVRIVRACAEMGITSVAVYTDPDRYALHVKRADESYNVGSDPLAGYLNPRQLVNLAVETGCDALHPGYGFLSENAELAKICAERGIKFIGPAAEVITRMGDKTEARRSMIAAGVPVTPGTEGNLADLAEALREAERVGYPVMLKATSGGGGRGIRRCNNREELESAYPRVISEATKAFGSAEVFLEKCIVNPKHIEAQILADSFGNTVHLFERDCSIQRRNQKLIEIAPSPQLTPEQRAYIGDLAVKAAQAVGYENAGTVEFLLADDEVYFMEMNTRVQVEHTITEQITGVDIVREQIRIASGLPLSIKQEDVQHQGFAIQFRINAEDPKNNFFPSFGKVTRYYAPGGPGVRVDTAIYTGYTIPPNFDSMCLKLIVWAMTWEEAMDRGLRALDDMRLQGVKTTTPYYQEILRNAEFRSGVFNTSFVEAHPELLNYSIKRKPEELALAIAAAIAAHAGL*
>MP2235_megahit_311517_1-537
YGYTGYSTNPAFDSLIAKVITYSPDDNYQKALKRTYNALNDFYIEGVPTNLNLLKNIVTHPLIKKNKIHTGFLEDNLEDILISQKSKKSQAKKKEANLAGAQLDSEDPLAVLDHGKGRKTASSQSENIVEMRTEDLPEGMEAVEAPMQGLIVSFAVKAGDQVWLGKPLAIMEAMKMEHE
>MP2237_megahit_82277_3-719
IANRGEIALRAVRECQELGIRSVAIYSDADADALFIKHADETYSMGNPEPTNSYLNIEKIINIAKRCKAEAIYPGYGFLSENPRFVEACEESGLKFIGPSSESMHRAKPKHRARQLMKTNGIPVTPGIDEAIESANEMTEAIKAVDDIGYPVIIKPSGAGGGIGMRMAKDRDELVEAMRYAESRGSSVFGVSAFYIEKYIPRAKHIEFQVLADKKGNVVYLGERECSVQRRFQKLIEEA
>MP2237_megahit_101597_3-218
SVMRNKAFKNGDLSTSFIKDNNILLNVPDIIKEDKERETRLLETFKEDKKVVAISAAVNSYIRYNVDKQQL*
>MP2237_megahit_104814_3-209
MIESLLIANRGEIALRIIKACNELNIKTISIYSEADLHSDYLKHADEIYYVGKSQPSESYLNIDKIIDI
>MP2237_megahit_105583_1-396
RISKYAEPSGPGIRVDSGVYEGFTIPPYYDSMIAKLIVWAEDRPRAIERMKRALWEYQIFGVRHNIPFHEVVMNEPVFKRGEYDTSYIPRYKIMEKVVDYVNAQKSARGGARIAAALSAAGAYVNAYCGQQ*
>MP2237_megahit_117042_3-263
MIDMLNKVMIANRGEIAVRIMRACKELNIPTVAVYSDADRNSLFTKYADEKYNIGKNPASMSYLRKDKLIDVALESGADGIHPGYGF
>MP2237_megahit_134913_149-796
MFSKILIANRGEIACRIVRTCRKLGIKTVAVYSTVDRNALHTRLADEAYFVGEAPPHDSYLNLEKIISVARESGAEAVHPGYGFLSENPAFARLCQEAGIRFIGPKPEVMEKMGDKLLARKLAKKAGLPVLPGTDKAIETDKAVSRAWKLGFPLMVKAAEGGGGIGIHIIDSTDELLPLIERTRQVAEHAFGSPRLYFERYLKDASHIEVQLIGDE
>MP2237_megahit_146661_1163-1309
RLIRALEEMVISGIDTNLEMHIELLKDKNFITGDFDINYLETKYKIAN*
>MP2237_megahit_153897_3-392
MSIARLLVANRGEIALRIIGACRELGIETVAVCSSIDARAPHARAADLSVTIGPPRPRDSYLSVGAIIDAARTGGADAIHPGYGFLSESPELAGACVDAGLIWVGPPAEVIAKLGSKIEARRLMEEAGVP
>MP2237_megahit_156757_243-1466
MFNKILVANRGEIAIRIMRTCRELGVKTVAIFSDADKYALHAKYADEAFYIGPSPASQSYLNLNNIMDVAEKTGAEGIHPGYGFLSENPNFASLCEKSNLIFIGPSSKSMEKVGSKIHAKALMKKAGVPVTPGSNKAINNIKDIEDIAEMVGYPIVIKASAGGGGIGMKVVDNKENLEQIVDSTRAIAKSAFGDDTLYIEKYHDKPRHIEFQILADKKGKTIHLNERECSIQRRHQKLIEETPSPIMTSTLRSKMGNVAIKAAKSINYENAGTVEFIYSDGNFYFLEINTRLQVEHPITEITTGVDLVKEQLIIASGKEMNLSQEGIRINGSGIECRINAEDPLNEFLPSPGKITRYRSPGGIGIRVDSGVAMGYTISPYYDSMISKLVSWGRNRKESISRMNRALSE
>MP2237_megahit_281064_9386-10873
MDKILVANRGEIAIRVMRACRELGIISVAVYSDADEGALFTRYADEAYLIGPAPAAESYLNIRKIIQIAKDCGADAIHPGYGFLAQNPNFAYVCEQESIRFIGPSSKVLELMGNKMAARREMKKAGVPTVMGSDGYVDVSNAQEIISELGFPVIIKPAGGGGGIGMTIVNNEEKLQEALESAKLIAANTFGLADVYVEKYLPDPRHIEFQILADSYGNVVHLGERECSIQRRYQKLIEETPSPVLTSQLRHEMGGIAVKAARWVNYESAGTIEFLFSEGKFYFLEANTRIQVEHAITEVVTGVDIVKEQIQIARGCPLSIKQEDVCMNGWAIECRINAEDPLNNFTPSPGKLQHYRSPGGVGIRVDSGVHTRYTIPPNYDPMISKLIAWGRDRNEAICRMRRALYEYIIVGVKTNIMFHKAVMENPRFVNGELGTHFISTETTLVDDMRRIAKREKSLEERLSQIFTHTRRAAAVAAVAALTQMRLQRDEREAGS*
>MP2239_megahit_8633_531-731
MVKKLLIANRGEIAIRIMRSAANLGIRTVAIYSKDDSESLHIFRADEACCLEEDGAAAYLDIAAIIS
>MP2239_megahit_30681_194-505
MSQEVPDVEPFERVFIANRGEIAIRIAKAATSLGMESVGVYAPVDAASLHTRYTTENIEIGSSAGDQVDPVGAYLNIEALVDAAKVAGCDCVHPGYGFLSENAE
>MP2239_megahit_33888_2-1237
YLDMERIVQLANEAGADAIHPGYGFLSENAEFAWLCRHHGITFIGPSPQTIYLMGNKIQARQTMMRVGVPVVPGTDSAIQSEEEALAFAKNAGYPLMIKASAGGGGRGLRVVRTDDDLRAGLESATREAEAAFGESDVFLEKCIERAHHIEFQIVADKEGNCIHLGERDCSIQRRHQKLIEISPSLALDSSLRDTMGRAAVTAAKAVEYDSVGTIEFLLDENQNFYFIEMNTRIQVEHTVTEQVTGMDLVRAQIEFAAGIPLGTKQEDVVLNGYSIQCRINAEDPKNDFFPCAGTVTAYYSPGGIGVRIDGAVYKDYVIPPYFDTLLTKLIVTGRSWPETVSRMHRSLEEFVLRGVKTTIPFLQRVIEDQDFIAGRFDTTYIETHPYLLEYPDHSTPEDVVTAISAAIAAYE
>MP2239_megahit_41979_2-91
MFRKILVANRGEIAIRIIRACKELGINTVA
>MP2239_megahit_139988_1-273
MISKVLIANRGEIALRVIKTCKALGIKTVAVYSDEDRNSLHVKNATESYHIGEAAPAKSYLNQEKILDVILSSGADAVHPGYGFLSENPEF
>MP2239_megahit_159433_3-668
METMKVIKELGANFGILLSEKDSIVYPQTLAPELRAIRNRREQVHHVPDYMGATKEERLKRIEQIIKICKKHSYTHLFAGYGFMAEDAEFVKLVENEGISFVGPNSRVIQQAGSKDEAKQLARSLNVSVTPGEDRIAALTLLKTAGGSPGEYFRKQIKKHDLIVDENWEALEPLDQAEIILQASQAKHVDLFPISALQEETLNTVESLWQKFPGKRIRFKHV
>MP2241_megahit_50192_199-549
MQINKILIANRGEIAIRISRAASELGIQTVSIYSDEDSESLHTRVTDESFSLNNSGVPAYLNIEKIIELAQQSNCDAIHPGYGFLAENSEFAQKCVDANLIFIGPSVEMLKLFGDKG
>MP2241_megahit_52755_177-626
IKQQILVAMGEPLKLSQSDIKIKGHAIECRINAEDPWNDFRPSPGKIEMYYAPGGRGVRLDSHAYAGYTIPAHYDSMIAKLITYGTNRRDAMDKMNRALDEYIITGIKTTIPFEKAVLHDPEFCRGAYSTNFVEELLGGGRRELIQEKA*
>MP2241_megahit_83867_1-741
MLERLLIANRGEIAIRIARTASDMGIKTVSVFSEDDHLSLHTRHSESAVNLGQAGVAAYLNAENLIQVAKETGCDAIHPGYGFLSESAEFAKLCAEAGIRFVGPSPETLSQFGDKAQARNLAIASEVPVLKGTNQATNLEEANAFYDSLGVGTAVMIKALAGGGGRGMRPVREKAELEEAYARATSEAQKAFGSGDLYLEEMLYPAKHVEVQVVGDGERVVHLWDRECSLQRQRQKLVEIAPAFGLS
>MP2241_megahit_85639_3-749
QRRHQKLIEFAPAPGLDIRIRDNLLNASLKMASSVGYKGLGTFEFLVDIQGDSFYFIEANARLQVEHTVTEQICGLDLVKLQIQIANGQELSDLGLSETPLAQGCAVQFRINAEKIDDMGNVIPKGGVLSHYEVPTGPGIRIDGSAYPGYETPTSFDSLLAKLVVSVPNLDFDQLLSRARRAMDEFKIEGVENNLDLLMILSKEDKLAKGRINTTYLDQNASKLVRELKKLPSRKVIMPDEGLSPHVEA
>MP2241_megahit_138950_1-213
CFDSLLAKMIVWGKDRNEAIARSRAALAETVIIGVETVIPLHRSILNERDFLDRRVTIRYLENHPNILAD*
>MP2241_megahit_250166_3-641
MAVAELYIGFDPQRGLMFRRVLIANRGEIALRILRSLRTLGIEAVMIHGREDRLTTPVRLADEAIHIARDDPLASYLDIEAIVTAAKEVGADAVHPGYGFLAENPIFAERLAEEGITFIGPSPEVLRILGDKITARETMSKAGLPIAKGSPGPVSDPAEAAAIADDIGFPVIIKAAAGGGGIGMQVVESADEFESALNLCQGRALSAFGDDRV
>MP2241_megahit_340446_564-1880
MIKKILIANRGEIACRIIRACKEMSIASVSVYSDVDINSPHVNMADEAVCIGPANPAESYLNFEKIIDAAKSTSSDAIHPGYGFLSENGDFAEYVADSGLIFIGPSPETIKVMGDKAESKKMMEEAGVPTIPGHDGELSGNIDSIAKQLGFPLMVKAAAGGGGKGMRAVYKPEDLTGAIESAKNEARNSFGNDTLILERFLDKPRHIEVQILGDQKGNIIHLFERECTIQRRHQKIIEESPSVAITNKLRKKMGEAAIKAAEVTNYYSTGTVEFLYQDGEFYFLEMNTRLQVEHGVTEMVCGIDLVKWQIRVANGEELSLTQKDIKQKGHSIECRIYAEDPSRNFLPTPGFVRKLQLPVGPGIRNDVGIIEGQEVSSSYDPLLSKLVVWDSNRADAINRMNYALGNFVVLGLITNQPFLKEIISNKEFIKGNFDTNFIS
>MP2241_megahit_381443_739-1179
MFPDWMKNAPTPFSSVLVANRGEIAVRIIKAAKESGLKGIAVYSEPDKNSLHVEIADDSVYLPGDNLTDTYLNMESIISAAKESGAEAIHPGYGFLSERANFAKLVKESGLIWIGPSSEAIETMGDKISARRRMIESNVPIIPGEEL
>MP2243_megahit_59571_1025-1306
MISPEGKITKVLVANRGEIATRAIKACRALGISSLAIYSAADCDARHVFEADEAVCIGPAPSALSYLMKEAIIHVAIQNGCDAIYPGYGFLSEN
>MP2243_megahit_77937_3-125
MIKKVLIANRGEIALRIIRACKELDIKTVAVHSQEDANSQS
>MP2243_megahit_178480_60-1532
MIKKILIANRGEIACRVIRACKEMSIQSVSVYSDVDVNSPHVSMADEAVCIGPANPSESYLNFDKIIEAAKSTSSDAIHPGYGFLSENGDFAQHVIDSGLIFIGPSPETIKVMGDKAESKKMMEEAGVPTIPGHDGELTGNIDSIAKDIGFPLMVKAAAGGGGKGMRAVYNPEDLSEAIESASNEARNSFGNDTLILERFLDKPRHIEVQILGDQKGNIVHLFERECTIQRRHQKIIEESPSSAITSKLRKEMGEAAIKAAKVTNYHSTGTVEFLYQDGEFFFLEVNTRLQVEHGVTEMVCGIDLVKWQIRIASGEKLSLSQKDIKQRGHSIECRIYAEDPSRNFLPTPGHVRKLVLPVGPGIRNDVGIVEGQEVSSSYDPLLSKLVVWDSNRADAIDKMNYALSNFVVLGLITNQPFLKEIMSNKDFTKGNFDTNFISENYSEWKLEDIPMEAIAAALLSSKNSSVVTSSDTKSISSPWSQKGHWRHGL*
>MP2243_megahit_387563_3-548
SAKEMDLYTIAVYSDADEDALHTKRADESYYLGGSLPAESYRNLKKLVKAAEETNADLVHPGYGFLAENADFAKAIEKKGITWVGPKPETIKSMGDKIESRKLVSKIGLNPVPGQLKPSRFQRDALKDAESFGYPVALKAAHGGGGKGLRIVQNEKELLENFDIVKRESEAYFGSDQIYVEK
>MP2231_megahit_30350_705-1085
MHERVLIANRGEIAIRIARAARGLGMQSVGVYAAPDEFALHTRFTNSVRRIGNAEDPIGAYLDVDALIALARELGCDCVHPGYGFLSENAELATRCEQEGIAFVGPSAATLALFGDKVRARALASDL
>MP2231_megahit_92936_715-1110
MPKRLSRGLGMSVEKLLIANRGEIAIRIARAAEELDIATVAIHSEDDGSSLHTRVTNESVELNNRGVAAYLDIDQIVDTALSTGCDAVHPGYGFLAENADFARALEAAGIVFVGPSSEQLALFGDKLSARAL
>MP2231_megahit_200552_3-1010
LGDKLAARDAMVKAGLPVAKGSGKPVSEQAEASSVAEEIGYPVMIKAAAGGGGIGIQVVNSADEFEAALRLCQGRALSAFGDDRVFIEKFIEGAQHIEFQVLGDGSAAVHFGERFCSIQRRHQKILEEGPWLSDEIRQQLGAKVVAGAEAVGYEGLATFEFLRDTEGEFYFLEVNPRVQVEHTVTEMIAGVDLVSLGIRVAAGESLPLSQDDIKLSGHAIQVRINAENPFTLEPSPGRLWECHWPGGPGVRVDTHAHTGYDMPPSFDSLLAKLVVWAPTREEAIAKMDAALGETLIIGVDTLIPLHRAIMNETDFRNREVNVEYLDGHPGLLDGR*
>MP2231_megahit_218584_1671-2408
MFNKILIANRGEIACRFIRTCRKLGISTVAVYSEADRNALHVQLADEARLVGKAPPQQSYLDIDNILAAAQDSGAQAIHPGYGFLSENAVFARRCQEIGVRFIGPSPAVMEKMGDKLRARKLAKKAGLPVLPGTGHAVEDDEAEDQAWKLGFPLMVKALEGGGGIGIHVIDSMKELTPIIQRTRQVATSAFGSPSLFFERYLKDASHIEVQIIGDEHGRLIHLFERDCSVQRRHQKLVEESPAVKL
>MP2231_megahit_240362_215-961
MASLQKVLIANRGEIAIRIARAASTLNIATVGVYSKADAQGLHTRHVDVAVELSGADPVSAYLNIEEITQIAVDQGCDCIHPGYGFLSENASLAQQCARRGIKFIGPAAETLALFGDKVSARALAVKLSIPVIAGEAVSSGQHAIEVATRIGFPIMLKATAGGGGRGMRAITVADEIAEAYDRCQSEAESAFGNGSLFIEKLIVRPRHIEVQVLADEAGNAIHLRERDCSIQQRHQKVVEIAPAPNLDT
>MP2809_megahit_26506_644-871
MSFQKILIANRGEIAIRVMRAAADLGISTVAVYSEDDSASLHATVADQACLLQGRGVLAYLDIDGIINSAKHSSCD
>MP2809_megahit_50440_2-529
AGGGGRGMRVVHADSELGQALRTAQREAEAAFGLGDVYIEKYLEAPRHIEFQVLGDHHGNVVHLGERECSIQRRHQKLVEESPSPALTERMRRKMGNLVVDAARAIQYTNAGTFEFLMDKAGKFYFMEVNTRLQVEHPVTEMVTDIDVVKEQIRISAGERLAFKQSEIKFSGHSIE
>MP2809_megahit_90440_1-249
MKKILIANRGEIAIRIAKSAKDLGLKVVGIYSEDDIDSLHISKMDESYQLKGKGAQAYLDIKDIVSIAKENQVDLIHPGYGFL
>MP2809_megahit_90919_654-1361
MKNKRILIANRGEIALRIIRSAKELGLTTVAVYSDIDKESLHVKKADESIHLGPSLPAESYRNLKRLVEAAVDSKADLVHPGYGFLAENAEFAKAIQRKKITWVGPSPKTIKSMGDKIESRKLVSKIGLQPIPGQLKPARNRRDAMRDAREQGFPVALKAAHGGGGKGLRIVHNPDELLENYDIVRRESEAYFGSDDIYVEKFIKNAKHVETQILSDQHGNHVFLGERDCSTQRRN
>MP2809_megahit_127826_1-549
LSENAEFARLCEEAGICFIGPDPDVMEKMGDKMRSRKLARKAGLPILPGTDEAVANENASNKAWELGFPLMVKAADGGGGIGIHIIENQEELMPLIDRTRQIAESAFGSSRLFFERYLKDASHIEVQLLGDKHGNLVHLHERDCSVQRRNQKLVEETPSSAKLTPRLRRRVSSLATKLGKFIG
>MP2809_megahit_127915_1-564
LVGEAPPHDSYLNMSNILDAAKASGAQAIHPGYGFLSENAEFARLCEEANICFIGPNPEVMEKMGDKMRSRKLARKAGLPILPGTDDAVSNEDASTKAWELGFPLMVKAADGGGGIGIHIIENQEELMPLIERTRQIAESAFGSSRLFFERYLKDASHIEVQLLGDTHGNLVHLHERDCSVQRRNQKL
>MP2809_megahit_139508_414-530
FDTSYLEAHPELLNYEHALEAEDMVVALSAAIAAYEGL*
>MP2809_megahit_140474_414-680
MKVLVANRGEIAIRIMRACREMGLESVAVYSECDRCAPHVTYADEAYAIGASEPKESYLSVDKILEVAESADVWAVHPGYGFLSENGEF
>MP2809_megahit_169587_3-560
GDEHGRLIHLFERDCSVQRRHQKLVEESPAVKLTPKLRRKLCKLALKLGKHIGYTNAGTVEFLLTGNEVYFMEMNTRVQVEHTITEQITGVDIVREQLRIAAGLPLSYRQQDISYRGFALQFRINAEDPKNDFLPSFGRVSHYYAPGGPGVRVDTAIYTGYEIPPYYDSMCLKLVVWALQWDDAIA
>MP2809_megahit_171941_3-422
MPIQRLLIANRGEIAIRIARAAADLGISTLAVFSEDDEQSLHTRVADESSSLTGMGARAYLDADSIIATAEANGCDAIHPGYGFLSERADFAAACGERGITFVGPSEYHLSLFGDKARARAAAVAADVPVLRGYDESVSI
>MP2809_megahit_174499_3-428
MLKKVLIANRGEIAVRIIRACAEMGIRSVAIYTEPDRYGLHVKRADEAYSLGDDPIAGYLDPQKIVSLAKQVGCDAIHPGYGFLSENAGFARLCEEQGVRFIGPKSEVIHKMGDKTQARDSMRAAGVPVTPGSEGNLKDLDD
>MP2809_megahit_199154_145-645
MFKKILVANRGEIAMRIIRACRELNIATVAIYAECDATAIYVKKANEAYLVGPGPVQGFLDARQIVNLAKRVGADAIHPGYGFLAENAEFAQLCQDAGITFIGPSPHSLELLGDKVKARELAKQVGVPVVPGTDGPITDYGESLKFCHSVGYPVIVKASAGGGGRGL
>MP2809_megahit_211563_2-382
MPAPFAAILIANRGEIAIRIANACADLGIRSLGVFAEDDQASLHVRQVDEAVALPGRGVPAYLNGAQLIAVAREHGCEAIHPGYGFLAENAAFAARCEAAGLTFIGPPSHVMRQMGDKIAARASASS
>MP2809_megahit_211810_1-522
MVKASAGGGGRGLRIVRSDKELEEAMESGAREADAAFGNPELFIEKYVERPHHIEFQLLADKYGYVVHLGERDCSIQRRHQKIIEIAPSLILTPRLRAQMGEAAISLARAAEFYNAGTIEFLLDQEGQYYFIEMNPRIQVEHTVTEQITTVDIVQSQIWIAEGRPLVFGQHEIS
>MP2809_megahit_260669_222-581
MKSLLIANRGEIAIRIARSAKDLGIKTIGIYSEDDFNSLHLSKMDENYLLEGKGTSAYLDIKNIISVAKECKAEAIHPGYGFLSENPGLARATKKNGICFIGPEEKTLKLFGNKIKAKEL
>MP2809_megahit_278623_2-118
MYKKILIANRGEIALRIIRACHELGIKTVAVYSTADEYS
>MP2811_megahit_141321_5756-7171
MLKKILIANRGEIAVRIVRACAEMGIRSAAIYTEPDRFSLHVKRADEAYNVGADPLEGYLNPRKLVALAVETGCDGLHPGYGFLSENAELAEICAQRGITFIGPSAEVIRRMGDKTEARRAMVAAGVPVTPGTEDNLADVEEAVTVAAGIGYPVMLKATSGGGGRGIRRCDSEADLRRQFSRVVSEATKAFGRADVFLEKCIVNPRHIEAQILADSQGNVIHLYERDCSIQRRNQKLIEIAPSPQLTPEQRAYIGDLAVRAAEAVGYENAGTVEFLLADNQIYFMEMNTRVQVEHTITEQITGVDIVREQIRIASGLPLGYRQEDISYRGYALQFRVNAEDPKNGFLPSFGKISRYYAPGGPGVRTDTAIYTGYSIPPYFDSMCLKLVVWGLTWEETLNRGARALNDMRVQGVRTTAPYYQQILKHADFRAAHFDTSFVDSHPELIEYSDKSRPEELALAVAAAIAAHAGL*
>MP2811_megahit_148020_1-1176
MLKKILIANRGEIAVRIVRACAEMGIRSAAIYTEPDRFSLHVKRADEAYNVGSDPLEGYLNPRKLVALAVETGCDGLHPGYGFLSENPELAEICAERGITFIGPSAEVIRRMGDKTEARRAMKEAGVPVTPGTEGNLAGVDEAVDVAAQIGYPVMLKATSGGGGRGIRRCDSEDDLRRQFGRVVSEATKAFGRADVFLEKCIVNPRHIEAQILADSHGNVIHLYERDCSIQRRNQKLIEIAPSPQLTPEQRSYIGELAVRAAEAVGYENAGTVEFLLADNQIYFMEMNTRVQVEHTITEQITGVDIVREQIRIASGLTLGYRQEDISYRGYALQFRVNAEDPKNDFLPSFGKISRYYAPGGPGVRTDTAIYTGYSIPPYFDSMCLKLVVWGL
>MP2811_megahit_164298_2-136
SAGGGGIGMQIAKDYNQLKEVIEKTKNLAGKAFGNSDIFRKIHC*
>MP2811_megahit_213434_1-468
MALKLGKHIGYTNAGTVEFLVAADGQAYFTEMNTRLQVEHGVTEMVTGVDLVEMQVHMAAGVALPVKQEDIQVMGHAIQAPVYPEDPVTLMPQIGEITDYDHPAGDRIRVDSALCAGYEVGLHYEPLLAKVMAWGETREDAAKNLLRALLCFRVEG
>MP2811_megahit_213434_559-936
RFIGPSPAVMEKMGDKLRARKLAKKAGLPVLPGTAQAVEDDEAEDRAWKLGVPLMVKALEGGGGIGIHVIKSMEDRTPIVQRTRQVATSAFGSPRLFFERHLKDESHIEVQIIADEHGRLIHLFE*
>MP2811_megahit_215889_795-1076
MISKVLIANRGEIALRVIKTCKALGIKTVAVYSDEDRNSLHVKNATESYHIGEAAPAKSYLNQEKILDVILSSGADAVHPGYGFLSENPEFAGL
>MP2811_megahit_224446_2-766
RNALHVQLADEARPVGKAPPQQSYLDIDNILAAAQDSGAQAIHPGYGFLSENAVFARRCQEIGVRFIGPSPAVMEKMGDKLRARKLAKKAGLPVLPGTGHAVEDDEAEDQAWKLGFPLMVKALEGGGGIGIHVIDSMKELTPIIQRTRQVATSAFGSPSLFFERYLKDASHIEVQIIGDEHGRLIHLFERDCSVQRRHQKLVEESPAVKLTPKLRRKLCKLALKLGKHIGYTNAGTVEFLVAADGQAYFTEMNTR
>MP2811_megahit_260355_3-227
LNRGARALNDMRVQGVRTTAPYYQQILKHPDFRAGHFDTSFVENHPELTHYSDKTRPEELALAVAAAIAAHAGL*
>MP2811_megahit_286654_1-756
QGVRFIGPKSEVIHKMGDKTQARDSMRAAGVPVTPGSEGNLKDLDDALALADEIGYPVMLKATSGGGGRGIRRCDSADELRTQYPRVISEATKAFGSAEVFLEKCIVNPRHIEVQILADSDGNVIHLYERDCSIQRRNQKLIEIAPSPQLTPEQRNYIGGLAVTAAEAVGYENAGTVEFLLTGNEVYFMEMNTRVQVEHTITEQITGVDIVREQLRIAAGLPLSYRQQDISYRGFALQFRINAEDPKNDFLP
>MP2811_megahit_301943_3-248
MLKKVLIANRGEIAVRIIRACAEMGIRSVAIYTEPDRYGLHVKRADEAYSLGDDPIAGYLDPQKIVSLAKQVGCDAIHPGYG
>MP2811_megahit_312247_35002-36417
MLKKVMIANRGEIAVRIVRACAEAGIRSVAIYTEPDRYGLHVKRADEAYSVGADPLRGYLDPAGIVNLAVQTGCDAIHPGYGFLSENAEFARLCEEKGVTFIGPSSDVIHRMGDKTQARDSMRAAGVPITPGSDGNLADVNEALALADKVGYPVMIKATSGGGGRGIRRCDSPDELRQQYPRVISEATTAFGSAEVFLEKCIVNPRHIEVQILGDSQGQVVHLFERDCSIQRRNQKLIEIAPSPQLTPEQRSYIGGLAVKAAEAVGYVNAGTVEFLLSGNEVYFMEMNTRVQVEHTITEAITGIDIVREQLRIAGDLPLSVRQEDIQHRGYALQFRINAEDPKNDFLPSFGRISHYYAPGGPGVRVDTAIYTGYEIPPYFDSMCLKLVVWALTWEEVIARGKRALDDMRLHGIKTTAQYYQQILGHPDFANACFDTSFVPSHPELLNYSTKRHPSEVALAIAAAITAHAGF*
>MP2813_megahit_25236_186-548
MSFSGLLIGNRGEIAIRIARAAADLGLRAVAVYSEDDAASLHTRIADEAHALSGTGARAYLDRDAIIAAAKATGCDAIHPGYGFLAERADFAQCCASHGITFVGPDVKHLELFGDKARSRA
>MP2813_megahit_37267_53-535
AAGFMPSPGLLETYREPAGPGIRVDAGVESGFEVPMFYDSMVSKVISHAVDRRHAIARMIRALNEYEISGVPTTVPLFRWLLEDTDFIAGRFDTTYLDRVLEKRDEASFSLSTDDRVVEQLVIVAAAISIAVNGLGSTAGQLEVDDSREWRRAARMEGLQ*
>MP2813_megahit_62563_1-399
ICHQGYKVLPDYDSLLSLLICYGVDRQEAIARMRGALKEYIIEGIKTTIPFHLAVLNNKNFVKGRVTTSFIEKNEIFKSLNKYYEKRKEPTNGQKRIIITTAVSKYMEKKGSYNNKPNPWVMAGRQELMENE*
>MP2813_megahit_97625_3-653
YFIEVNPRLQVEHPITEMVTGIDLIKQQLNIASGYEINLQQSDISLNGAAVECRINAEDPFNEFIPQAGKIVKYDLPINPWVRIDSYLSENFEIPLFYDSLIAKVITWGHNFEDAVIRMRNALNQFLIYGIQTTIPFHKYVLSDENFINGNINTNFIENHKIIDKMKMNFKDNIPNLEKIAAILAGIYYENKPSDKLKSNKISNWRKYANNYGAES*
>MP2813_megahit_115266_278-826
MGHEVSDIAPFKRVFIANRGEIAIRIAKAATTLGMESVGVYAAVDAGSLHTRYTTENREIGSSAGDQADPVSAYLDIEALVDAAKATGCDCVHPGYGFLSENAEFASRCEAEGVTFIGPSPEALILFGDKVRARALAKSIDITVVDGSEELVESATEAQQLAREIGYPVTLKAAAGGGGRGMR
>MP2813_megahit_155986_1-507
METMKVFKELGANFGILLSEKDSIVYPQTLAPELRAISNRREQVHHVPDYIGATKEERLKRIEQIINICKKHGYTHLFAGYGFMAEDAEFVKLVENEGISFVGPNSRVIQQAGSKDEAKLLARSLNVSVTPGEDRIAALTLLKTAGDSPGEYFRKQIKKHDLIVDENWE
>MP2813_megahit_254175_3-431
MFNKILIANQGEIACRIIRTCLNLGISTVALYSEADRNALHVNLADDAWPIGEAPPQESYLDMDKILAAARDSGAQAVHPGYGFLSENAVFARRCQKIGIRFIGPTPEVMEKMGDKLRARKLAKKAGLPVLPGTAQAVEDDEA
>MP2813_megahit_285748_2-661
MFRRVLIANRGEIALRILRSLRALGVEAVVAHGRDDRLTLPVRLADEGVFIARDDPLASYLDIEAIVEAAKEVGADAVHPGYGFLAENPTFAERLTEEGIKFIGPRPEVLRLLGDKLAAREAMVKAGLPVAEGSDKPVSDRDEAISTAAVIGYPVMIKAAAGGGGIGIQVVNSPDEFEAALRLCQGQALSAFGDDRVFVEKFIEGAQHIEFQVLADGSKA
>MP2813_megahit_286541_3-1346
APPQESYLDMDKILAAGRDSGAQAVHPGYGFLSENAVFARRCQETGIRFIGPTPEAMEKMGDKLRAPKLAKKAGLPVLPGTAQAVEDDEAEDRAWKLGVPLMVKALEGGGGIGIHVIKSMEDRTPIVQRTRQVATSAFGSPRLFFERHLKDESHIEVQIIADEHGRLIHLFERDCSVQRRHQKLVEDSPAVKLTPKLRRRLFNLALKLGKHIGYTNAGTVEFLVAADGQAYFTETNTRLQVEHGVTEMVTGVDLVEMQVHMAAGVALPVKQEDIQVMGHAIQAPVYPEDPVTLMPQIGEITDYDHPAGDRIRVDSALCAGYEVGLHYEPLLAKVMAWGETREDSAKNLLRALLCFRVEGITCNASLLRDILASADFAEATYHTGSVASWLEDGIVRALHPGVNGTTMKNDKDHSDRDTAAAIAVAMALASKSAGAFATPAANQWRAYG
>MP2813_megahit_323567_1-786
RNSFGNDTLILEKYLDQPRHLEVQILGDQQGNVIHLYERECSIQRRHQKIIEESPSPAINNKLRKMMCEAAVKAAKVVNYSNAGTVEFLFQDGKFYFLEMNTRIQVEHGVTEMVCGIDLVKWQIRIARGESLDMVQKDVKQRGHSIECRIYAEDPSRNFLPTPGIVRKMILPEGSGIRNDVGVEEGQEVTSDYDPLLSKLVVWDSNRSDAIHRMDSALGQFVILGLITNQPFLRDIMKNESYRKASFSTRFVDEHFSDWELG
>MP2813_megahit_329523_3-281
MISKVLIANRGEIALRVIKTCKALGIKTVAVYSDEDRNSLHVKNATESYHIGEAAPAKSYLNQEKILDVILSSGADAVHPGYGFLSENPEFAG
>MP2815_megahit_50478_263-532
GGVGIRVDTHAHVGYDMPGCFDSLLAKMIVWGKDRDEAIARSRAALTETVIIGVDTVIPLHRAILDERDFLDRRVTIRYLENHPTILDG*
>MP2815_megahit_76620_2-229
DPMIAKLITYGTNRRDAMNKMNRALHEYIITGIKTTIPFKKAVLHDPEFCRGVYSTNFVDELLGGGRRELIQEKA*
>MP2815_megahit_82701_3-476
LSEIGLDVNNPPMVRGYAIQNRINCETISNSGQIKPSTGKITRYSAPRGPGIRTDSFVYSGYETTMAFDSLIAKLICHSNSSNFLDAVNRSKQALGEFDIDGVETNLEFHLKIMSHPEFICGKINTHFLDRNLSELIPNEPPSRRDIGISQPTAVEK*
>MP2815_megahit_111396_3-563
LHTKRADESYYLGGSLPAESYRNLKKLVKAAEETNADLVHPGYGFLAENADFAKAIEKKGITWVGPKPETIKSMGDKIESRKLVSKIGLNPVPGQLKPSRFQREALKDAESFGYPVALKAAHGGGGKGLRIVHNEKELLENFDIVKRESEAYFGSDQIYVEKFIKPARHVETQILADKYGNILYLGE
>MP2815_megahit_204812_3-488
METMKVFKELGANFGILLSEKDSIVYPQTLAPELRAISNRREQVHHVPDYIGATKEERLKRIEQIINICKKHSYTHLFAGYGFMAEDAEFVKLVENEGISFVGPNSRVIQQAGSKDEAKQLARSLNVSVTPGEDRIAALTLLKTAGGSPGEYFRKQIKKHDL
>MP2817_megahit_25321_131-529
DSGVSCGSKVPVEYDPLLSKLLSYGADRSQAIARMRRALGEYKVGGVSTTIPFFETLLSDSRFLQGLLNTEFIEEEKIVEKMHAEIQGDELAPLIAATIYYLCKSERQSLQFRTQKRSWQSQRDFPNKSHSR*
>MP2817_megahit_91533_1-522
GHAIECRIYAEDPWNNFMPNPGKINSYVSPGGYGIRIDSAVYEGYEIPSYYDTLISKVIAWGKNRKEALSRMKSALEEYQIIGITNTKSLHLGILNDLNFKNNNFDTRYLESHINDLLPPQHDEFKFIISAVLNEHLNKSKFSSIRQNLMSSSQNSRKKRIGDAWNTWRKKSR*
>MP2817_megahit_91580_1-516
GHAIEARIYPEDPSTLMPMSGRIESLQLPKDKHIRVDSALFPGYEVSPYYDPLMAKVAAWGKSRRSAIDGLRRGLRHLSIEGISHNIPLIQWVLEDEDFRKGIYSTSSLPGIIQERQNPTSELSEQEQVAAVATALGTLFGATPATQRPSSPWKGYGRMSQMGFRSRGGQW*
>MP2817_megahit_98069_1-699
VGEASPQESYLNLERILEAAKLTGAEAIHPGYGFISENPLFAARCQEEGICFIGPKPEVMQKMGDKLRARKLAKKAGLPVLPGTAEAIDDDHAESRAWKLGFPLMVKAAEGGGGIGIHIIDSMDELKPLIERTRQVAEHAFGSPRLYFERYLKNASHIEVQLIGDQHGNLLHLFERDCSIQRRNQKLIEETPSEKLSPRLRHKINKMALKLGRHIGYTNAGTVEFLVSQDEQI
>MP2817_megahit_118954_1-450
MKRLLIANRGEIAIRVARSAKDLGIKTIGIYSEDDVNSLHLSKMDDNYLLNGKGTTAYLDLKKIVSLAKECKADAIHPGYGFLSENAGLARESKKNGISFIGPEEKTLRLFGNKIKAKELALKENVPVIKGTNQKTSVKEAEKFFKSLKK
>MP2817_megahit_210666_3-464
MFKKILVANRGEIAMRVIRACRELNIATVAIYAECDATAIYVKKANEAYLVGPGPVQGFLDARQIVNLAKRVGADAIHPGYGFLAENAEFAQLCQDAGITFIGPSPHSLELLGDKVKARELAKQVGVPVVPGTDGPITDYGESLKFCHSIGYPV
>MP2817_megahit_246858_3-395
PQNGFCPSSGKITAYLSPGGVGVRIDGVVYKDYTVPPYYDALLAKMTVQGRTWDETVRRTHRSLEEFVLRGVKTTIPFMMRIMEEPDFKAGRFDTSYLEAHPELFDYEQNLEPEDMIVALSAAIAAYEGL*
>MP2817_megahit_273902_145-951
MFKKILVANRGEIAMRIIRACRELNIATVAIYAECDATAIYVKKANEAYLVGPGPVQGFLDARQIVNLAKRVGADAIHPGYGFLAENAEFAQLCQDANITFIGPSPHALELLGDKVKARELAKQVGVPVVPGTDGPIADYEESLKFCHSIGYPVIVKASAGGGGRGLRVVRSDKELEEAMESGSREAQAAFGNPELFIEKYVERPHHIEFQLLADKYGYVVHLGERDCSIQRRHQKIIEIAPSLVLNPRLRTQMGEAAISLARAAEFHN
>MP2817_megahit_344219_3-638
FGILLSEKDSIVYPQTLAPELRAISNRREQVHHVPDYIGATKEERLKRIEQIINICKKHDYTHLFAGYGFMAEDTEFVKLVENEGISFVGPNSRVIQQAGSKDEAKQLARSLNVSVTPGEDRIAALTLLKTAGDAPGEYFHKQIKKHDLIVDENWEAVEPLDQAEIILQASYAKHVDLFPISALQEETVSTVESLWQKFPGKRIRFKHVSGG
>MP2819_megahit_133293_3-635
IHGREDRLSLPVRMADVAYPIMRANPLDSYLDIEAVVQAAKDLECDAVHPGYGFLAENANFVKRLEEEGITFIGPASNVITLLGDKIEARAAMEAAGLPTAKGSSEPISSADVASELADEIGYPVIIKAAAGGGGIGMQIVHAANEFEGALKLCQGRAKSAFGDDRVFVEKYIEGAQHVEFQVLADGEKAIHFGERFCSIQRRHQKLIEEG
>MP2819_megahit_135163_2-514
KSNVRVIQTITSGSIVSPFYDSLVAQIVCWGRSRSDAITRLDDYLKHVKIHGVSTNLALNRAILKDSSFKKGSFSTGFLIDFFQRVDSQKLLTEALNDSGSLNKSVDKESIKLEGSEELKVLSPQMGGFYRAPSEDDEPFVSEGQIIDVNQTLCLIESMKVFAELSLSDYK
>MP2819_megahit_192590_875-1624
MKSSGILIANRGEISVRIARAAAELGIRSVSIYSEDDKNSLHTKISNEAALIPGMGAKAYLDIDSIILTAKKMGCDMLHPGYGFLSERADFAERCEIEGITFVGPNVEHLRLFGDKGEARSAAIEAGVPVLKGINRGVTLSEAQEFFKSIKGSVIIKAVAGGGGRGTRIVKSKKDLESAFARCESEAKAAFGIGDLYIEEFMNCARHIEVQIIGDTGGNVIHLGERECSAQRRNQKVIEIAPAPNFSPIL
>MP2819_megahit_208171_592-1035
MTQKRILIANRGEIALRIIRSAKEMDLYTIAVYSDADEDALHTKRADESYYLGGSLPADSYRNLKRLIKAAEETKADLVHPGYGFLAENADFAKAIEKKGITWVGPKPETIKSMGDKIESRKLVSKIGLNPVPGQLKPSRFQRDALKD
>MP2819_megahit_238153_3-509
MLERLLIANRGEIAIRIARTASDMGIKTVSVFSEDDHLSLHTRHSESAINLGQAGVAAYLNAENLIQVAKETGCDAIHPGYGFLSESAEFSKLCAEAGIRFVGPSPATLSQFGDKAQARNLAIASEVPVLKGTNQATTLEEANAFYDSLGVGTAVMIKALAGGGGRGMR
>MP2819_megahit_245244_229-675
TEMVIGKDLVKLQIRIAFGEKISDNLNKLVPRGHSIECRINAEDPLKNFMPSPGIIREFHSPGGMGVRVDSHVYSGYSIPPYYDSMIAKLIVHGENRNEAINRMNQALGEFIIEGPKTTIDFQKAILKSENFKKGIFHTGFLDDFKYP*
>MP2819_megahit_253967_3-650
DTDENFYFLEMNTRLQVEHTVTEMRYGIDIVKEQIKIALGNSLEGFETEARGHSIEFRINAEDPHNDFLPTPGTITEYREPMGNGVRVDGWVKTGSSISHFYDNLIAKLVVWGVSREEAISKGKRCLDEYIIVGVPTTASVLSEVLSTKEFRESKIHVKFLEENFQIKEIEEEEVVTDRPQKVNITLDDSANPSLAPQRPKKIGMDLTGNIKNPGI
>MP2819_megahit_292497_1047-1178
LDEFFVEGIKTNQPLHQDILNDEIFIENEHTINYLEKEFLKLK*
>MP2819_megahit_347151_1-1095
AGVPTIPGSDGELTGNITSIASNIGYPLMVKAAAGGGGKGMRVVRDEDELDSSIEAAKNEARNSFGNDTLILEKYLDNPRHIEVQILGDKNGNIVHLYERECSIQRRHQKIIEESPSPALTNGLRKKMGEAAVKAANAANYYNAGTVEFLYQDGEFYFLEMNTRLQVEHGVTEMVCGIDIVKWQIRIAQGESLTFSQKDIKQRGHSIECRIYAEDPSRGFLPTPGLIRKMSLPEGPGVRNDVGVSESQEITSSYDPLLAKLVVWDADRNSAIQRMDVALSNFVILGLITNQPFLRDIMKNVSFQKASFSTNFIDEHFKDWAFPEIDPQVLALALLGSKTSQTDLSSTIDSYSPWSNSRGWRQGI*
