# Supplementary material for: Picoplankton nitrogen guilds in the tropical and subtropical oceans: From the surface to the deep
Source: PLoS One. 2025 Nov 5;20(11):e0335222. doi: 10.1371/journal.pone.0335222 (PMC12588538; doi:10.1371/journal.pone.0335222)
Supplement: S1 File — (ZIP) [file pone.0335222.s001.zip › supplementary info/N_cycle/G_uca_urea_carboxylase/K01571.fasta]

>MP0311_megahit_4362_2-523
GLKETVSIPIAMQCHATTGLSTATYQKAIDAGIDMLDTAISSMSMTYGHSATETIVAIVEGTPRDTELDLNQLEEIAAYFRDVRKKYAAFEGSLKGVDGRILLAQVPGGMLTNMENQLKEQGAADKLNEVLLEIPRVREDLGFIPLVTPTSQIVGTQAVLNVLTGERYKTITKE
>MP0311_megahit_9092_1-306
MNEIKRPLGITDVVLRDAHQSLFATRLRLDDMLPIAEKLDKVGYWSLETWGGATFDACIRYLGEDPWERIRALKEAMPNTPQAMLLRGQNLLGYRHYADDVV
>MP0311_megahit_12744_2-748
DDMLPIAEKLDEVGYWSMESWGGATFDACIRFLGEDPWDRIREIKKAMPNTPQQMLFRGQNILGYRHYADDVVAKFVERAAYNGIDVFRVFDAMNDMRNLETALQAIKRVGKHAQGTLSFTVSPVHTLDSWVDLARRIEDAGADSICIKDMAGLLTPYYGFDLVTRLKRTIGIPIQLHAHATTGLSTSTILKCVEAGIDNVDTAISSMSMTYGHSATETVVSIFKDQRRDTGLDITKLEAIAAYFRDVR
>MP0311_megahit_73262_467-916
LKFIKNRNNPDAFEAVPSADDANAKPAAKPANNKGVSAEQYSVKVDGKVYDVVVAQGGELKEVTLKDSEHLPQSASVASGETLNAPLAGNIFKVKVKAGQAVNEGDVVVIMEAMKMETEVRAMHSGTVAEVLVSEGDAVTTGDAIIAMA*
>MP0311_megahit_82491_3-377
ASPATSASSVEPAQYTVSVDGHAYQVVVAEGAVNLTPAVLAQPAPASPANVGGIASTITAGLAGSIYQVMVGVGDEVSEGQVVCILEAMKMETEVRAGAAGTVASIDVAVGDSVTVGQTLITLS*
>MP0311_megahit_124936_156-611
MDLSELKGIISLMQKSDLTQLEIETQDLKLRLGRPGNGTAPNPVIPQSLQSAASVSKTIDEKPQPRDTQVPDDSIFKSPMVGTFYRKPSPDDPPFAKVGDTVQKGDVLCIIEAMKVMNEIQSDVSGEILEILAKDGDSVEYGQFLFKISKN*
>MP0311_megahit_137593_1-681
RMGYSVDIDLAKIDEVAEVIKFIAAKEEKPLGKIAEYDAFHFHHQVAGGMISNLEYQLSTVGLADRLNDILQEAGNVRADLGYPIVVSPFAQYIITQSVLNVVAMDNGKERFSNVPDEVRLYVRGGYGEIAGEIDPNLYDRITKGAEPIKQRPGELVPPALKKARDRLGPNASDDDVLLSVFYDKKEFDALKEKGPIDTSYPIMDTPLKTLIKGITSRSDITSFHFI
>MP0311_megahit_138733_109-1629
MNQSALGITDVVLRDAHQSLLATRMRIDDMLPIAEKLDQVGFWSLESWGGATFDSCIRYLGEDPWQRIRLLKEAMPNTPQQMLLRGQNILGYRHYADDLVEKFVERAATNGVDVFRIFDAMNDMRNLRTAVKATLATGKHAQGTISYTVSPVHTLQLWLDLGRQIEDMGANSLCIKDMAGLLKPYTAYELVSGLKESLDIPIHMQCHATTGMSTTTYLKAIEAGIDNVDTAISSMSMTYGHSATESVVAILQDQPRDTGLNIELLEEISAYFRAVRKKYARFEGSLRGVDSRILVAQVPGGMLTNLEGQLKEQNAVDRLDEVLEEIPKVREDLGMIPLVTPTSQIVGTQAVINVLSGSRYASITRESAGVLRGEYGATPASVNEDLRVRALDGDDLITSRPADHLEPELATQTEALRALAREEGFMIGQTEDGNEVDDVLTYALFPQVATKFLANRGNPEAFEPAPDPNAATANVAPPTTSASSAESAQYTVSVDGHAYQVVVAEGA
>MP0311_megahit_141455_2-253
EAAAVAGKVVESPMVGTFYRKPSPDADDFVQVGDRISEGQTVCIIEAMKVMNEIKAEVSGTVSEICVEDSTSVQYGDTLFRVT*
>MP0311_megahit_161018_3-458
MTDSKKIGVTELVLRDAHQSLLATRFRYSDMESALKDLDNVGFWSVESWGGAIFDSCIRYLGEDPWERIRKIKSMMPNTPQQMLLRGQNLLGYKHYSDDVVNKFVECSKKNGVDVFRVFDALNDTRNMHQALQAVIAADGHAQGTISYTTSP
>MP0311_megahit_177133_200-583
LDEAHQKAMAKALAPPPVAKSDEIVAESGGMFYGREAPEAPLYVEVGQHFEAGEPLYIVEVMKMFNKVVAPFAGTVDEVLVEGDGVIIAKGQPLFKVTPDEKVEVLSDSEMAALRREHTTELVKLFI*
>MP0311_megahit_182605_2128-2979
PKVCYELVKRLKKNLNIPIHLHTHSTTGLADATNFKAYEAGIDNLDTSISSFSNLYAHTATESLISMIYDDKKNPFNMGLLSEISQYFQSIRSKYNEYEGSLRGADINMLINQVPGGMLSILEKQLLDLKKQNKLNDLIKEIPKIRADVGYVPLVTPSSQIVGAQALMNILDGKRYKTLNKEFVDLVIGKYGKIPGKISIKLKKRIENYDHGTDINFKSIKEHRADFSKFLKENNIKDISRQDTHLLNFIIFPKESKEYYQAKNKSSMNDIIGLQEGFGLYVE*
>MP0311_megahit_190850_3-563
YEGSMRGVDINMLLYQVPGGMLSILEKQLVDLNKQHRLKDLIDEIPRIREDVGYVPLVTPSSQIVGAQALMNVLDGERYKTLNKEFVDLVNGKYGKIPGKVNSKLLKKIDKNISTDKSENMTISEYRKDFSNFCKSNNIKDFSNKDTDLLNYILFNKESKDFYLSSNKNTYNDIVGLQEGFGLYIE*
>MP0311_megahit_197347_32-790
IHMQTHATAGLSTATNLKAVEAGIDNLDTSISSMSLTYGHSPTESIVSSFEDTERATGLDLSKLQKVADYFKNVRVKYSEFEGSLKGVDTQMLSSQVPGGMLSNLESQLKELNKTDLYEDVIKEIPKVRKDLGFPPLVTPVSQIIGAQAMMNVSEKESYKNLSKETINLATGYYGKLPGRINDELLALVEKNQETISVRPADLIEDDMEERKEDLKNFCVQNNLKDFSEHEEYLLCFIQFPFSTTDYLKSLA*
>MP0311_megahit_197733_1-528
HTHATTGMSNLTNMRAVEAGVDNIDTSISSMSMGYGHSATETMIYLLNEKNIDVGINLNDLLKISDYFKIVREKYKEFEGSMRGVDLQMLINQVPGGMLSNLETQLKNLGKEELLEDVVSEIYEVRKDVGFVPLVTPASQIIGAQALSNILNDRYETLSIEIIDLILGYYGKLPGE
>MP0311_megahit_202223_356-592
SNSINSPMVGTFYASASPGAKPFVSVGDIVAEGDVVCIVEAMKMMNEIKSEFSGKVLSINVENAEPVEYGQSLFELSK*
>MP0311_megahit_205395_2-895
LKPIAEHFQSVRKKYKKFEGSLRGVDARIIASQVPGGMLTNLENQLKAQDSIDKFDDVIKEIPKVRKELGYIPLVTPTSQIVGTQSVINILSGSRYSTITNEVKSLLKGEYGETPAPVDKDLQQQAIGDSAVITCRPADLLNDDYQSAKEDFEKAMTENNLMSESSDENVLIYTMFPEIGVNFLANIDNPDYFEPEPLEIHELSDSSYLVSVDDKEYSVTLKADNSVTINDGTQVNEIKSNTKVEAGLGTVIEAPLGGNIFRTIASEGDSVEADATILILEAMKMETEIKAPSAGIIA
>MP0311_megahit_205460_609-728
MTAVGDVRLIDVTLRDAHQCLWATRMTTAMMRPMSSALDD
>MP0311_megahit_221431_3-104
NEIKSEFSGKVLSINVENAEPVEYGQILFELSK*
>MP0311_megahit_235827_3-548
MNHKYPKITEVVLRDGQQSLIATRMKTEDMIPILSKMDKVGFSSVEVWGGATYDCCLRFLNENPWSRLKIFKKYFKKTKLQMLLRGKNLVGYKEYSDEVISLFVKNSVKNGMHIFRIFDSLNDINNIKSSIEFVNNEGQNSQGTICYTTSPVHDEKYWIKLAKNIEDIGAKSLAIKDMAGLL
>MP0311_megahit_239347_1-762
ETERSTGLDITLLEEISAYFREVRKKYAAFEGSLRGVDSRILVAQVPGGMLTNLESQLKEQNAEDRLDEVLEEIPKVRKELGFIPLVTPTSQIVGTQSVINVLSGERYKTVTKETRGVLAGEYGSTQAPVDAELVQKVLGDQAPIVCRPADLIENELDHLSKELAEKFESLGIKLSEENKIDDVLTYALFPEVGARFLENRGDLSAFEPAPGTSDQAIIAEQKVVHSEGVGKSYRVSVDGQLYSVQVSPGDEAP
>MP0311_megahit_241656_1-660
QNLVGYKHYSNRVVSNFLEKSAENGIEIFRTFDALNDFENIDFTIREVKRIGKHAQGTIAYTTSPVHDLNTWLDLAKKIEDAGADSLAIKDMAGLLRPFDAYELVKNLKSTLSIPIHMQTHATTGMSTATNMKAIEAGIDNIDTSISSLSMTYGHTATETMLAIFENEEREINLDLSALEEVSIFFKEIRDKYSEFEGNLKGVDSSMLVKQVPGGMLSNL
>MP0311_megahit_248225_968-1525
MNKKIGITEVVLRDGNQSLLSTRLKLEDIVPIASKLDDIGYSSIESWGGAIFDSCVRYLDEDPWERLRELKKAMPKTKQQMLLRGQNLVGYKHYSDEIVSKFIEKSVFNGIDIFRIFDALNDLRNIKHSVEIVKKNGKHAQGTIAYTISPVHTLETWIDLAKEIEDLDCDSLCIKDMSGILSPEFA
>MP0311_megahit_248392_1-867
LLRPRTCYELVKKLKKNLNIPIHLHTHSTTGLSDATNFKAYEAGIDNIDTSISSFSNLYAHTATESFISMMYSEEKNPFDMKLLTKISEYFNEVRKKYHKYEGSMRGVDVNMLTNQVPGGMLSILEKQLLDLNKVDKFKLLIDEIPKIRKDVGYVPLVTPSSQIVGAQALMNVLDEQRYKTLNKEFIDMVNGKYGKIPGDICPKLMKKIDKASENINIDDDVQNIEFYKKEFKEFCSDNQLEKISKNQTDLLNFILFPKEAKDFYLLKNKSTLNDIIGLQEGFGLYVD*
>MP0311_megahit_257770_1-531
VSNDNKSKLGITDVVLRDGHQSLLATRMRIEDMLPIASKLDQVGFWSLESWGGATFDACIRYLGEDPWERLRSLKKAMPNTPQQMLLRGQNLLGYRHYADDVVEKFVERAAENGVDVFRIFDAMNDMRNLKTAIAAAKENGKHAQGTISYTVSPVHDLNLWIELSKQIEDMGADSLC
>MP0311_megahit_258333_1-564
RNIKHSVEIVKKNGKHAQGTIAYTISPVHTIESWVDLAKEIEDLDCNSLCIKDMSGILSPEFAYDLITQLKKEISIPIHLHTHATTGMSNLTNMRAVEAGVDNIDTSISSMSMGYGHSATETMIYLLNEKNFDVDIDLNDLLKISEYFKTIREKYKEFEGSMKGVDLQMLINQVPGGMLSNLETQLKN
>MP0311_megahit_260765_1-579
NKYSQYEGSMKGVDIKMLINQVPGGMLSILEKQLLDLNKSDKLDDLVKEIPRIRKDVGYIPLVTPTSQIIGAQALLNVLDNERYKNLNKEFIDLVKGDYGKIPGDIDKALSKIVDSKSHDQSVESITVDQARLEFKDFCKENNLGNLYKSDTDLLNYILFTKESKDFYTKSSVVSMNDLIELQEGFGLYMSD*
>MP0311_megahit_266373_1-1344
IATRMRLSDMTPILSKLDNIGFSSLEVWGGATYDCCLRFLNEDPWKRLNVIKSNVKKTKLQMLLRGKNLVGYKKYDDSVIDLFIKESSKNGIDIFRIFDALNDINNILYSIECANKYGANSQGTISYTTSPIHNDKYWLKLAKDIEDAGAKSLGIKDMAGLLKPKTAYCLIKKLKRNLNIPIHLHTHATTGLSDATNFKAYEAGVDNIDTSISSFSNLYAHTATESLISMIYEEDENPFNMNELAEISDYFQNIRNKYSKYEGSMKGVDIKMLINQVPGGMLSILEKQLFDINKLDKLDDLIKEIPEIRKDVGYIPLVTPTSQIIGAQALLNVLDNSRYKNLNKEFIDLVNGKYGKIPGEVNKSLLKIVDSKNYEESSPSLTVNDARREFKKFCKVKSLKDLYNNNTDLLNYILFTKESKDFYTKSTSMSMNDLIELQEGFGFYLSD*
>MP0311_megahit_266927_1-498
NIPIHLHTHATTGLSDATNFKAYEAGVDNIDTSISSFSNLYAHTATESLISMIYDDNDNPFDMNELAEVSDYFQNIRNKYSQYEGSMKGVDIKMLINQVPGGMLSILEKQLLDLNKSDKLDDLVKEIPRIRKDVGYIPLVTPTSQIIGAQALLNVLDNERYKNLNK
>MP0311_megahit_270091_770-2122
QPEKKIGITEVVLRDGIQSLLATRVPLRDLVSILPILDKVGYWSLETWGGATYDACIRYLNEDPWERLRTFNSLLKNTPQQMLIRGQNLVGYKHYSDQVVSKFLEQSADNGIEIFRTFDALNDFSNIEFTIKEIKRIGKHAQGTIAYTTSPVHNLNTWLELAKKIEDAGADSLAIKDMAGLLRPFDAYNLVKNLKETIEIPVHMQTHATTGMSAATNMKAIEAGIDNIDTSISSLSMTYGHSATETMLAIFEDQDREIILDLEALEEVSKFFRNIRKKYSEFEGGLKGVDSSMLVKQVPGGMLSNLESQLRANKQEDKIDLVKDEIPKVRKDFGYPPLVTPASQIVGAQALLNVMSSNRYENLSNESINLITGKYGELPGKISPELLSKAESLVVEESDANAEELIVMAEELKNLCLDNNLPNLSENIEMLLTYILFPNIALSFFKELDF*
>MP0311_megahit_275301_2250-3620
MNSISSKKLGITEVVLRDGNQSLLATRIKIEDLLPIAHALDQIGYWSIESWGGATFDACLRYLKEDPWERLRLFKKEMPNTRQQMLLRGQNLLGYKHFPDSVVSKFINKSSENGIDVFRIFDALNDINNLEFSIKQVKENSKHAQAAMAYTVSPVHEINYWLDLAKRLEDLGVDSIAIKDMSGILKPYVAFEMISRLKETISVPIHMQTHATAGLSTATNLKAIEAGIDNIDTSISSMSLTYGHSPTESIVSSLEETGRNTELDLSELQKIADYFKKVRFKYSEFEGSLKGVDTQMLSSQVPGGMLSNLESQLKELNKIELFQDVLNEIPKVRKDLGYPPLVTPVSQIVGAQAMANVSENCAYKTLSKETINLVTGHYGKLPGRINEELVELAEKEQEIISSRPADYIYDDYKDRKEDLKNFCTKNNLKDFSENEEYLLSFIQFPYSTTDFLKGLS*
>MP0311_megahit_283234_1-1107
FEAIDLVGGAVFDVCVRYLREDPWERMRILSEWIPKTPLIIHTRGQSLFTFEFFPDDVVSLSAERFAANGMRYHTPYDALNDIRNLEIPITEAKRHGLTVVPGVVFSESPVHTDDYYVEKTKQVLALGVDGIFIKDPSGLLRPERATTLVQSMKAVMGDIKLQLHSHCLSGLAPYTALCAVQNGVEVVHSATAPLANGASHPSTQGITKNLRRMGYNIDVDLAKIDEVADVIKFIAAKEEKPLGEIAGYDAFHFHHQVAGGMISNLEYQLSTVGLADRLDDILQEAGNVRADLGYPIVVSPFAQYIITQSVLNVVAMDNGKERFSSVPDEVRLYVRGGYGEIAGKIEPNLYDRITKGAEPITQRPGELV
>MP0311_megahit_285749_110-1279
MKYPSITELVLRDGQQSLIATRMRLSDMIPILSKLDNIGFSSLEMWGGATYDCCLRFLNEDPWERLRVIKSNVKKTNLQMLLRGKNLVGYKKYDDSVIDLFIKKSSENGIDVFRIFDALNDINNIVYSIECVNKYGANSQGTISYTTSPVHNEKYWLKLAKDIEDAGAKSLGIKDMAGLLKPKTAFNLIKKLKKNLKIPIHLHTHATTGLSDATNFKAYEAGVDNIDTSISSFSNLYAHTATESLISMIYDDIDNPYDMNELAEISDYFQNIRNKYSQYEGSMKGVDIKMLINQVPGGMLSILEKQLFDLNKSDKLDDLVKEIPRIRKDVGYIPLVTPTSQIIGAQALLNVLDNERYKNLNKEFIDLVKGDYGKIPGDIDNSLLEIVDSK
>MP0311_megahit_287389_2-697
VPIHMQTHATAGLSTATNLKAVEAGIDNIDTSISSMSLTYGHSPTESIVSSFEDSERATGLDLLKLQKVADYFKKVRVKYSEFEGSLKGVDTQMLSSQVPGGMLSNLESQLKELNKINLFEDVIKEIPKVRKDLGFPPLVTPVSQIVGAQAMMNVSEKKPYNNLSKETINLATGHYGKLPGRINDELLELVEKNQETVSVRPADLIEDDIEERKEDLKNFCVQNNLKDYSKN
>MP0311_megahit_290107_1-1053
MKTEDMIPILKDMDKVGYSSVEVWGGATYDCCLRYLDENPWDRLKVFKKSFKNTKLQMLLRGKNLVGYRQFDDSVIEFFIQNSIKYGINIFRIFDALNDINNIESSIKFVKKGKENAQGTICYTTSPVHNERYWIKLAKDIEDIGASSLAIKDMAGLLRPRTCYELVKKLKKNLNIPIHLHTHSTTGLSDATNFKAYEAGIDNIDTSISSFSNLYAHTATESFISMMYSEEKNPFDMKLLTKISEYFNEVRKKYKKYEGSMRGVDVNMLINQVPGGMLSILEKQLLDLNKADKLKLLIDEIPKIRKDVGYVPLVTPSSQIVGAQALMNVLDDQRYKTLNKEFIDMVNGKYG
>MP0311_megahit_293168_142-1962
MSKPLALTELVLRDAHQSLLATRMRIEDMLPIAEKLDKAGFWSVESWGGATFDACIRYLGEDPWERIRKLKAAMPNTKQQMLLRGQNLLGYRHYADDVVTRFVERAHESGVDVFRIFDAMNDIRNLKTAIKATIDSGAHAQGTISYTVSPVHNLKLWLEMAKQLEDLGVHSICVKDMAGLLKPYECEALITGLKETVDVPIAMQCHATTGLSTATYQKAIDAGIDMLDTAISSMSMTYGHSATETMVSIVEGTERDTGISLPELEDIASYFREVRKKYSKFEGSLKGVDARILLAQVPGGMLTNMESQLKEQGAEDKFEEVLKEIPRVREDLGFIPLVTPTSQIVGTQSVLNVLTGERYKSITKETAGVLKGEYGATAAPVNKELQARVLDGAEPVTCRPADNIAPELDTLSKELDELAEKKQLSLSDDKIDDVLTYALFPQIGLKFIENRGNPDAFEPAPSAQESQSSSAPKPAEAKSSSQGATASETYDVNVDGRVYRVEVAPSGTLTSVTPASGSQTQAQPQTNSAAPSDSTASQSIDAPLAGNVFKVLVRNGDSVSEGDVVMILEAMKMETEIRSAFTGTVTDITVGEGDAVTSGQPLILLG*
>MP0311_megahit_293359_427-537
MSTDNKSKLGITDVVLRDGHQSLLATRMRIEDMLPIA
>MP0311_megahit_295147_1238-1648
MMSQTRKVVVNGTEYEVELVGEGTTWKATVGGQSFDIELPEAATAAKPRRSGGRKKKKSGTVSANIPGKVVTVEVEEGQSVVEGQVILILEAMKMQNEIQAPVSGTVVSVQCSEGEAIEANVPLVVIEPEASPDED*
>MP0311_megahit_298470_2-769
MNTSSPKKLGITEVVLRDGNQSLLATRIKIEDLLPIANALDQIGYWSIESWGGATFDACLRYLNEDPWERLRLFKEAMPNTKQQMLLRGQNLLGYKHFPDSVVEKFINRSSENGIDVFRIFDALNDVNNLEFSIKQVKENSKHAQAAMAYTVSPVHKIEYWLDLAKKFEDLGVDSIAIKDMSGILKPYVAFEMISQLKEIISVPIHMQTHATAGLSTATNLKAVEAGIDNVDTSISSMSLTYGHSPTESIVSSFED
>MP0311_megahit_299194_3-380
MTIKKPNITEVILRDGQQSLIATRMKTVDMIPILKDMDKVGYSSVEVWGGATYDCCLRYLDENPWDRLKVFKKSFKNTKLQMLLRGKNLVGYRQFDDSVIEFFIQNSIKYGINIFRIFDALNDINN
>MP0311_megahit_299341_724-1230
GGMLSILEKQLVDLKKQDRLKDLIDEIPRIRKDVGYVPLVTPSSQIVGAQALMNVLDNERYKTLNKEFIDLVNGKYGKIPGKVNKKLLNKIDKNILDESNENFTIDSYKKDFSEFCKSNDLKDFSNKDTDLLNYILFPKESKEYYLSLNKHTWNDVVGLQEGFGLFIE*
>MP0311_megahit_307491_1-690
YGHTATETIVSMFDDTKFFSDIDKDLFPELSSHFKKIRKKYELFEGSLKGVDASMLINQVPGGMLSNLESQLREMDADDKFEEVLSEIPRVRQDLGFVPLVTPSSQIVGAQALFNVLDEERYKHLNIETVNLILGKYGKVPGKINKNLSELAKKIKPDEYIQEDLDSSKSRLKSFCKENKIKDFSQRLENVLSYIFFPNVVEDFFLKKGSKKETDLEQLQEEIGFVIRE*
>MP0311_megahit_308922_3-1118
TRMKTEDMLPVLSKLDNVGYSSLEVWGGATYDCCLRFLNENPWDRLKVFKKKFKKTKLQMLLRGKNLVGYKEYDDSVIELFIKNAAKEGINIFRIFDALNDIENIKSSIEFVNNEKENSQGTICYTTSPVHNEKYWIKLAKDIEDIGAKSLAIKDMAGLLRPNVGYELIKKLKKNLKIPIHLHTHSTTGLADATNLKAYEAGVDNIDTSISSFSNLYAHTATESFISMIYKDDENPFDMNLLTNIAEHFQSVRPKYVQYEGSMRGVDINMLLYQVPGGMLSILEKQLVDLNKQHRLKDLIDEIPRIREDVGFVPLVTPSSQIVGAQALMNVLDGERYKTINKEFVDLVNGKYGQIPGKINSKLLKKIDKNIP
>MP0311_megahit_309326_525-698
MNKKIGITEVVLRDGNQSLLSTRLKLEDIIPIASKLDDIGYSSIESWGGAIFDSCVRY
>MP0311_megahit_309434_3-704
MNKNKRKVGLTELVLRDGQQSLIATRMRLDDMLEVAKKMDQVGYWSIEMWGGATYDSCLRYLNEDPWHRLRELKKIFKKTKLQMLIRGKNLVGYKPYSNEVVKAFVEKASLNGIDVFRTFDALNDFSNIELTIKEVKKNGKHAQGAMAYTVSPVHTLKSWLDLAKQIEDAGADSVAIKDMAGLLKPNAAFELVSNLKENISIPIHMQTHATTGFSTATNMKAIEAGIDNIDTSI
>MP0311_megahit_310962_1-531
RPNVGFELIKKLKKNLKIPIYLHTHSTTGLADATNLKAYEAGVDNIDTSISSFSNLYAHTATESFISMIYKDSDNPFDMKLLTKIAEYFQSIRPKYIQYEGSMRGVDINMLLYQVPGGMLSILEKQLVDLKKQDRLKDLIDEIPKIREDVGYVPLVTPSSQIVGAQALMNVLDNERY
>MP0311_megahit_322405_2405-3397
MKYPSITELVLRDGQQSLIATRMRLSDMIPILSKLDNVGFSSLEVWGGATYDCCLRFLNEDPWERLRVIKSNVKKTNLQMLLRGKNLVGYKKYDESVIDLFIEKSSENGIDVFRIFDALNDINNIIYSIECVNKYGGNSQGTISYTTSPVHNEKYWLKLAKDIEDAGAKSLGIKDMAGLLKPKTAYSLIKNLKKNLKIPIHLHTHATTGLSDATNFKAYEAGVDNIDTSISSFSNLYAHTATESFISMIYDHSDNPYDMNELAEISEYFQNIRNKYSQYEGSMKGVDIKMLINQVPGGMLSILEKQLLDLNKLDKLDNLIKEIPRIRKDVG
>MP0311_megahit_324570_3-692
YAHTATESFISMIYDQSDNPYDMNELAEISDYFQNIRNKYSQYEGSMKGVDIKMLINQVPGGMLSILEKQLLDLNKLDKLDNLIKEIPRIRKDVGYIPLVTPTSQIIGAQALLNVLDNERYKNLNKEFIDLVKGDYGNIPGDIDSSLLKIVDSKQHDQSLELLTVDQARLNFKDFCKEMNLKNLYKNETDLLNYILFTKESKDFYTKSSVISMNDLIELQEGFGLYMSD*
>MP0311_megahit_326631_184-810
MNKKVGITEVVLRDGNQSLLSTRLKLEDIIPIASKLDDIGYSSIESWGGAIFDSCVRYLNEDPWERLRELKKAMPKTKQQMLLRGQNLVGYKHYSDEIVSKFIERSIHNGIDIFRIFDALNDLRNIRHSVEIVKKNGKHAQGTIAYTISPVHTLETWIDLAKEIEDLDCNSLCIKDMSGILSPEFAYDLIFNLKKEISIPIHLHTHATT
>MP0311_megahit_329952_11714-13084
MNSKSSKKLGITEVVLRDGNQSLLATRIKIEDLIPIANALDQIGYWSIESWGGATFDACLRYLNEDPWERLRLFKKEMPNTRQQMLLRGQNLLGYKHFPDSVVSRFINKASENGIDVFRIFDALNDINNLEFSIKQVKENSKHAQGAMAYTISPVHKIDYWLDLAKRLEDLGVDSIAIKDMSGILKPYVAFEMISRLKEIISVPIHMQTHATAGLSTATNIKAIEAGIDNIDTSISSMSLTYGHSPTESIVSSLEDTERNTELDLYELQKIASYFKQVRSKYSEFEGSLKGVDTQMLSSQVPGGMLSNLESQLKELNKIDLFDDVIKEIPKVRKDLGYPPLVTPVSQIVGAQAMANVSENCAYKTLSKETINLVTGHYGKLPGRINDDLLELAEKNQDTISVRPADLIKDDLEEIKEDLRNFCSQNNLKDYSEQEEYLLCFIQFPYSTTDFLKSLK*
>MP0311_megahit_333139_3-974
IELFIKNAVKEGINIFRIFDALNDIDNIKSSIEFVNNEKENSQGTICYTTSPVHNEKYWIKLAKDIEDIGAKSLAIKDMAGLLRPNVGYELIKKLKKNLKIPIHLHTHSTTGLADATNLKAYEAGVDNIDTSISSFSNLYAHTATESFISMIYKDDENPFDMNLLTNIAEHFQSVRPKYVQYEGSMRGVDINMLLYQVPGGMLSILEKQLVDLNKQHRLKDLIDEIPRIREDVGFVPLVTPSSQIVGAQALMNVLDGERYKTLNKEFVDLVNGKYGKIPGKINSKLLKKIDKNIPDNESENMTISEYRKDFSNFCKSNNIKDFS
>MP0311_megahit_334550_2-301
MESSKTVGITEVVLRDGIQSLLATRVPLRDLVSILPTLDKVGYWSLETWGGATYDSCIRYLNEDPWERLRTFNSLLKNTPQQMLIRGQNLVGYKHYSNRV
>MP0311_megahit_340573_3-608
KKEISIPVHLHTHATTGMSNLTNMRAVDAGVDNIDTSISSMSMGYGHSATETMIYLLNEKNIDVNINLNDLLKISEYFKTVRDKYKEFEGSMKGVDLQMLINQVPGGMLSNLETQLKNLGKERLLEDVVSEIYEVRKDVGFVPLVTPASQIIGAQALSNILNERYETLSIEIIDLILGYYGKLPGEINTNLFEKALEQKNNI
>MP0311_megahit_344982_3-656
MNKNKRKVGLTELVLRDGQQSLIATRMRLDDMLEVAKKMDQVGYWSVEMWGGATYDSCLRYLNEDPWHRLRELKKIFKKTKLQMLIRGKNLVGYKPYSDEIVKAFIEKASKNGIDVFRTFDALNDFSNIELSIKEVKKNGMHAQGAMAYTVSPVHTLNSWLDLAKQIEDAGADSVAIKDMAGLLKPNAAFELVSELKQNISVPIHMQTHATTGFSTAT
>MP0311_megahit_353284_681-800
MPNKKANITEVVLRDGQQSLIATRMKTSDMLPVLKLLDKV
>MP0311_megahit_354307_3-734
RDGQQSLIATRMKTSDMLPVLKLLDKVGYSSLEVWGGATYDCCLRYLNENPWDRLKVFKKHIKKTKLQMLLRGKNLVGYKEYDDSVISLFIKNAVKEGINIFRIFDSLNDINNIKSSIEYVNREGENSQGTICYTTSPVHNEKYWITLAKNIEDIGAKSLAIKDMAGLLRPNVGFELIKKLKKNLKIPIYLHTHSTTGLADATNLKAYEAGVDNIDTSISSFSNLYAHTATESFISMIYKDSDN
>MP0311_megahit_354607_3-1100
MNKKIGITEVVLRDGNQSLLSTRLKLEDIIPIASKLDDVGYSSIESWGGAIFDSCVRYLDEDPWERLRELKKAMPKTKQQMLLRGQNLVGYKHYSDEIVSKFIEKSVFNGIDIFRIFDALNDLRNIKHSVEIVKKSGKHAQGTIAYTISPVHTLQTWVDLAKEIEDLDCNSLCIKDMSGILSPEFAYNLISKLKKEISIPVHLHTHATTGMSNLTNMRAVEAGVDNIDTSISSMSMGYGHSATETMIYLLKEKNIDVDINLNDLLKISEYFKTIREKYKEFEGSMKGVDLQMLINQVPGGMLSNLETQLKNLGKENLLDKVVSEIYEVRKDVGFVPLVTPASQIIGAQALSNILNKRYETLSVEII
>MP0311_megahit_356027_1-642
HSATETMIYLLNEKNIDVNINLKDLLKISEYFKTIRDKYKEFEGSMKGVDLQMLINQVPGGMLSNLETQLKNLGKEDLLDDVVSEIYEVRKDVGFVPLVTPASQIIGAQALSNILNKRYETLSIEIIDLILGYYGKLPGEINKNLFKKALEQKNNISDRPADLLKEKFEDFKENLKQYCNKLKIKDLSNVEENILTFILIPYGSEKIFKKMSS*
>MP0311_megahit_356223_2-820
TELVLRDGQQSLIATRMRLSDMIPMLSKLDNVGFSSLEVWGGATYDCCLRFLNEDPWERLRVIKSNIHKTHLQMLLRGKNLVGYKKYDDTVIDLFVKKSFEEGIHIFRIFDALNDINNIVYSIECANKYGANSQGTMSYTTSPIHNEKYWLKLAKDIEDAGAKSLGIKDMAGLLKPKTAFNLIKKLKKNLSIPIHLHTHATTGLSDATNYKAYEAGVDNIDTSISSFSNLYAHTATESLISMIYDENVNPFDMNELAKISDYFQNIRDKYSQY
>MP0311_megahit_362659_1688-2332
MIFPSITEVVLRDGQQSLIASRMRTNDMVPILSKMDLVGYSSLEAWGGATYDCCLRFLNEDPWERLKTLKKYLKQTKIQMLLRGKNLVGYKKYHDSVVELFIKTSAKEGVAIFRIFDALNDIDNIESSITFARKQDTDAQGTISYTTSPIHNLNYWLKLAKNIEDIGASSLAIKDMAGLLRPKTAYTLIKKLKKNLNIPIHLHTHSTTGLADATN
>MP0311_megahit_367674_317-508
MNKLGITEVVLRDGNQSLLATRISLEDLLPAARLLDEIGYWSIESWGGATFDVCLRHLNEDPWE
>MP0311_megahit_368895_1529-3304
MKIDKKPLELTEVVFRDGSQSLLATRLKLDDILPIAEKVDDIGFYSVESWGGATFDACIRFLAEDPWERIREIKKVMPKTRQQMLFRGQNILGYRHYADDVVKKFVERAAESGIEIFRVFDALNDIRNMTSSIAAVGDIGMHAQGTLSYTTSPVHTIETWIDLAKSLEDAGANSICIKDMAGLLTPYNGYELVCRLKKAVSVPLQLHAHATTGMSTATILKCCEAGIDRVDTSISSMSLTYGHSPTESVIAILKGHNRDTGLSIENVEVIAQYFREVRKKYSHFEGSLKGIDSRILTAQVPGGMLTNMENQLKEQGASDRLSEVLEEIPQVREDLGYIPLVTPTSQIVGTQSVLNVLTGDRYKSIAKETADILKGAYGKTPAPVNKKLQKKVLDVDEKVIACRPADLLSPELSSIEENLESLSHEMHFDLMSGESRVDDVLTYALFPNVAIDFFKNRSKTEARSEPMSSDPIDPNIDIKTGIYTVEVNAKTYVVKVSSGGDISKISERVENKTNEYSETDETEINAPLAGNVIKVNVQENDNVQQGDSMIILEAMKMETSISAPIAGRVKQIRVKSGDTCAAGQLLLVISS*
>MP0311_megahit_373057_2-559
ENVNPFDMNELAKISDYFQNIRDKYSQYEGSMKGVDIKMLINQVPGGMLSILEKQLLDLNKSDKLDDLVKEIPRIRKDVGYIPLVTPTSQIIGAQALLNVLDNERYKNLNKEFIDLIHGHYGKIPGKIDKSLLKIIDSKNLAENNKLLTVEEARLDFKQFCNDHKLKNLYKNDTDLLNYILFTKES
>MP0311_megahit_376656_3-122
MPNKKANITEVVLRDGQQSLIATRMKTSDMLPVLKLLDKV
>MP0311_megahit_382862_3087-4445
MNKKIGLTEVVLRDGNQSLLSTRLKIDDLLPIASKLDQIGYSSIESWGGAVFDSCVRYLNEDPWERLREFKKAMPNTNQQMLLRGQNLVGYRHYSDEIVSKFIEKSGENGVDIFRIFDALNDLRNIKHSVNVVKEIGKHAQGTLAYTISPVHTLDNWVDLSKEIEDLGCDSLCIKDMSGILSPEYAFELISNLKNTLNIPIHLHTHATTGMSNLTNMRAVEAGVDNIDTSISSMSMGYGHSATETMVYLLNEKGLDLNIDLNELVPISNYFKNVREKYNEFEGSMRGVDMQMLINQVPGGMLSNLETQLKGLGKEELMNKVVEEIYEVRKDLGYVPLVTPASQIIGAQALSNIVNDKYETLSLEIIDLVLGYYGKLPGDLDKNLLSKASENKKAITSRPADLITETFEDFRDDLRSFCEKLEIKDLSNIDEQVLTFILIPYGSEKVFKNLNS*
>MP0311_megahit_392744_86-922
TLIKKLKKNLNIPIHLHTHSTTGLADATNFKAFEAGVDNIDTSISSFSNLYAHTATESMIAMMYDNQSSPFNNELLTEISKYFENIRKNYSKYEGSMKGIDVKMLTNQVPGGMLSILEKQLVDLKKQHKLMDLIKEIPRIRKDVGYIPLVTPTSQIVGAQALSNIIDGERYKNLNKEFIDLIRGGYGKIPGVVDLDLQRKVEDYQLHEIDHFDVDILKKDFISFCEENNLKKIKNSDTDLLNFILFPEQAKDFYLQQKKPSFNDIIELQEGFGFYLSD*
>MP0311_megahit_393721_1-693
SNLYAHTATESFISMMYSEEKNPFDMELLTKISVYFNEVRKKYKKYEGSMRGVDVNMLTNQVPGGMLSILEKQLLDLNKADKFKLLIDEIPKIRKDVGYVPLVTPSSQIVGAQALMNILDDQRYKTLNKEFIDMVNGKYGKIPGDICPKLKKKIDKASKNIDIDDDVQNLEFYKNEFKEFCSDNQLKKISKNPTDLLNFILFPKEAKDFYLHKNKSTLNDIIGLQEGFGLY
>MP0311_megahit_395331_6282-8039
MNEEKIIGITEVVLRDGHQSLLATRFRYEDMEDVLSLMDKVGYWSVESWGGAIFDSCIRYLGEDPWERIRKIKSMMPNTPQQMLLRSQNLLGYKHYSDDVVKKFVERSKENGVDVFRIFDAMNDPRNMSESIKCTKEMEGHAQGTISYTTSPVHNIKGWVDLSLKIQDLGADSLAIKDMAGLLKPYVAFELVSSLKENLEIPIHMQSHATTGMSTATGIKAIEAGLDNIDVSISTMSMTYGHSPTETMVAILEGTNRQTNIDIKMLEPIASHFKKTRSRYRNFEGSLRGVDSRILISQVPGGMLTNLENQLKEQNAAHLFDEVLKEIPKVREELGFIPLVTPTSQIVGTQSVINVLSEERYKTITNETRGLLAGEYGATPADVDKDLQEKALEGDAAISCRPADLIDEKFSDINEEFIKVHQENSLDVEINDDNVLIYALFPEIGLNYFKNIDNPNYFEIRPPEIEEKTSNVYAVTINDKTIEISVDEMDNITLNDTHKRKSNVEVQKDTTTKSTKFELNAPLAGNIFKIFTKDGEAVVKDQTLIILEAMKMETEIKSPEDGIVKQIHAKVGDSVNPGDILIEFS*
>MP0311_megahit_400295_3-551
VKENNKHAQAAMAYTTSPIHNIQYWLDLAKSMEDIGIDSIAIKDMAGILKPNDAFQLISKLKEELSIPIHMQTHATTGMSTATNLKAIEAGIDNIDTSISSMSMTYGHSSTETIVSMLQDTDLSLDFDLLKLDQISQYFKKIRNKYSEFEGSLKGVDVQMLVRQVPGGMLSNLESQLKQMNLE
>MP0311_megahit_407484_3-755
MSKLGITEVVLRDGNQSLLATRISLEDLLPAARLLDEIGYWSIESWGGATFDVCLRHLNEDPWERLKELKKAMPKTPQQMLLRGQNLVGYKHFSDQIVSKFINKSAENGIDVFRIFDALNDIENIRFSLEQVKENNKHAQAAMAYTTSPIHNIQYWLDLAKSMEDIGIDSIAIKDMAGILKPNDAFQLISKLKEELSIPIHMQTHATTGMSTATNLKAIEAGIDNIDTSISSMSMTYGHSSTETIVSMLQD
>MP0313_megahit_21439_1-627
GDLPLQLHTHCLSGLGPYVALQAVAHGVDTVHTATSTLANAASHPPSELFARNCRRRGFDVPVDLSLVEEAAARLEAIARGCDKPTGAPNEYDEFHFHHQVPGGMISNLEYQLSGLGLENRLDEILEEAGRVRADLGYPIVVSPFAQYIITQAIMNVLGKERYATVPDEVRRYVLGGYGEIAGKIGSNLFDRIARGQEPITERPGALVP
>MP0313_megahit_29689_3-509
LSPVHSDEYYADKADKLSASPDIDTLLLYDTAGVLEKERMATLLPAIREKARGKPIEFHSNNLLGQSAKAYLDAIDLGVRILHTAIRPLANGPSVPSTEIMVRNVELLGHTHDLDVSLLPPVAEHFERVGRAAGFLVNQYSEYDVLSIRHQIPGGMISNLAHQLGLVAM
>MP0313_megahit_32234_2-538
QLVQHGMRERIDEVLEETAVVRRELGYPGMATPFSQLVGTQAVLNIVTGKRYSSIPDQVIQYAAGYYGETAGPIDQNVIDMIMSSARAKEVLANPPPQPSIEDLRKEFGTDDDDELILRALVAGEGLEKMRTSGPVKTTYPYLSSPELEQVRRLMQLATSPVVEVISGDIELSLRKSS*
>MP0313_megahit_33349_2-793
EGGLRGVDSRILVAQVPGGMLTNLESQLREQNASDKLDAVLAEIPLVREDLGTVPLVTPTSQIVGTQAVINVLTGERYQNITKETAGILKGEYGATPAPLNAELQAKVLDGAEAITCRPADLLDPEMTALTVELEGLAKEKGIRLADNKEDDVLTYALFAQPGLKFLLHRDDPSAFEPVPTGDQPPPAEQSSATTTQGPAVYSVRVNGQAYTVEVAESGVLTSVQSGSEMTATPGQVNGANAVVAALAGNVFKVLVAPGDTVEN
>MP0313_megahit_33956_2-583
RVRTLVPAIRTAVGDLPLEMHSHCRGGLAEICYLEAVLLGVDILHTAVGPMAGSDSLPPTEYFVQHLRREGYRVRPRLEDLAEMADYFTALAEAYGKPLGKHRRYDPMLYRHQVPGGMISNLKSQLHDIGMADRLDEVLEEAVQVREDLGYPVVVSPFAQFVITQSMLNVVQGERYATIPDEIVRYAMGFYGKP
>MP0313_megahit_49810_1-279
ASMTEAQTDQDERLIVVKSPIVGTFYRAPDPDADPFVEVGACIKKGQVLCLFEAMKLMNEIDAEEGGEIVSIFVENGQPVQYGDKLFAIKPS*
>MP0313_megahit_56766_39-497
MIDPDLIERLIKVLDESDLDSLEIERGGTRIRLGKTPIQPVTLGQTTSQDAQGVSSEASVQDSPTSLSEKSSDLIEVTSPMVGTFYSAPTPDAPPYVEIGAEVKPGDGLCVIEAMKLMNEFESEVTGTIVEICVKNAHPVEYGQVLFLVDPA*
>MP0313_megahit_63348_3-575
GIKAAMAMKEVEFIDTSVRDAPQSLWATRITNEMIMPYASRMDEMGFAWIDLLGGATFDVCVRYLREDPWERLRLMAERVTRTPLNVWTRGQSLFTFEFFPDDVVDLTIRRIAANGIKRHTFYDALGDVRNIELAIKATRAAGMHVCAGFAYTLSPVHTDEYYADMARQIVTIGVDSFIIKDASGLLTPDR
>MP0313_megahit_67605_3-752
NILGYRHYADDVVDKFVERAAVNGVDIFRVFDAMNDPRNLERAIKAVRKQEKHAQGAMSYTLSPVHNIDSWLDMARQIESMGADSLCIKDMAGLLKPYVAYELITKLKQTVKIPIHMQCHATTGLSTATYLKAVEAGIDNVDTAISSMSMTYGHSPTESLVAMLDATGRSTGLDIELLEEIASYFRKVRKKYAKFEGSLKGIDSRILVAQVPGGMLTNLENQLREQNASDKFDAVLEEIPKVREELGFIA
>MP0313_megahit_86426_3-560
SVGNCGCSLESQLATDANMSRKVLRKELHLKNLDEIKEIIELAQEHNLSEFEIEKEGVRLRIKREGSHNQGGVTAVSALAPALIAAQPVESSVKTDGDESTDLSVVKSPIVGIFYRSPDPETKPFVEVGDKVGKGQVLCIIEAMKLMNEINSEDDGEITEVFVENGQPVQYGDRLFSIRVRPRAS*
>MP0313_megahit_100955_3-545
TTGLSTATYQKAIDAGIDMLDTAISSMSMTYGHSATETIVSIVEGTERDTGLDLNQLEEIAAYFRDVRKKYAAFEGSLKGVDGRILLAQVPGGMLTNMENQLKEQGAADKLDQVLLEIPRVREDLGFIPLVTPTSQIVGTQAVLNVLTGERYKTITKETAGVLKGEYGATPAPMNKELQER
>MP0313_megahit_103058_1645-1887
MSEDKKPLGITELVLRDAHQSILATRMRIDDMLPIAEKLDQVGFWSLESWGGATFDACIRFLGEDPWERIRKFKEAMPNTP
>MP0313_megahit_106660_84-575
PGDVMIDLDFVRSLIKSIEESDIHSIEIEHDGTRIKLSKTPPGGPNTGVAVAGHLAPAAILPGALEAPSPAADSDPEVTGVTSSALIEIKSPMVGTFFRAPAPEAPAYVEVGSRVGVGDSLCIIEAMKLMNELECEVSGVIQEICVQNAEPVEYGQVLFRVSA*
>MP0313_megahit_112479_157-561
MAHIKFLDETMRDGQQSLWGMRMQAGMALPVTPIIDRTGYWVVDLTGSSMFEVLIKYSYENPWEGLDLIVASMPHTRIRAGMRSNASVTFGVTPDALMDAWMRQLNVHGVRSFWIYDVLFNIDKMLRLAKLAKEF
>MP0313_megahit_121715_2-652
VPGGMLTNMENQLREQNASDKFDQVLDEIPKVREDLGFIPLVTPTSQIVGTQAVLNVLTGERYKSISKETSAILKGEYGAAPAPMNKELQERVLDGKEPVTCRPADLLEPEMDKLTDELKKLADEKGIKLADNVEDDVLTYALFPQIGLKFLANRGTPDAFEPAPSEGDDGQEEGVYTVTVEGQRYTVTVSDGGDIDGIKPLDGGAPAASGAAPAAP
>MP0313_megahit_127146_536-682
VLCIIEAMKLMNDITSECDGEVVEIFVESGQPVQYGDRLFAIRSQPVE*
>MP0313_megahit_135919_2603-3727
IMKCVEAGIDNVDSAISSMSMTYGHSATESVVSIFEDTDRDTGLNIELLEEVAAYFRDVRKKYAQFEGSLRGVDSRILVAQVPGGMLTNMESQLREQNALDKMDAVLKEIPRVREDLGFIPLVTPTSQIVGTQAVINVLTGERYKTIAAETAGILKGEYGAAPAAFNKELQDRVLEGAEPISCRPADLIEAEMEKLTTELLAVADEEQIDLAEGEHQVDDVLTYALFPQIGLKFLKNRHNPDAFEPVPVIDNTPSANRSASQEQETYTIKVNGQSYVVQVNEGGDISHVESSSPAPTQSTPTGEGDPVEAPLSGNIWKIEVSVGQQVNEGDTLLILEAMKMETQIVASKSGTVSSIFVKQGDSVKVGDQLATIA*
>MP0313_megahit_162754_3-914
MTDTKKPLGITDVILRDAHQSILATRMRLDDMLPIAGKLDQVGFWSVESWGGATFDACIRYLGEDPWERIRALKKAMPNTRQQMLLRGQNLLGYRHYADDVVEKFVERAAVNGVDVFRVFDAMNDPRNLETALKAVKKQGKHAQGTISYTTSPVHTLQMWVDLAKQIEDMGADSIAIKDMAGILNPYVAFDLVSQLKSTLSIPVHMQCHATAGLSTAAIMKAAEAGIDNVDSAISSMSMTYGHSPTESVVAIFQNTERDTGLNLELLEEVAAYFREVRKKYAKFEGNLKGVDSRILVAQVPGGM
>MP0313_megahit_177863_3-995
WGGATFDACIRYLGEDPWERIRELKKAMPNTPQQMLLRGQNLLGYRHYADDVVDAFVERAAESGVDVFRVFDAMNDMRNIERAVAAVVKQGKHAQGTIAYTVSPVHTLDVWVEQGKRIEDMGADSVAIKDMAGLLTPYTAFELVSRLKQALDIPVHMQCHATTGLSTATALKAAEAGIDNVDTAISSMSMTYGHSPTETVVAMLEGTDRDTGLDIRALEEIAAYFRQVRLKYRRFEGSLRGVDSRILVAQVPGGMLTNMESQLREQNALDRFDAVLEEIPRVRKDLGYIPLVTPTSQIVGTQAVMNVMAGERYKALSKETRGILRGEYGEA
>MP0313_megahit_178042_1-594
PADNIAPELDSLEKELTALASTKSISLSNEKIDDILTYALFPQIGLKFLENRGNPDAFEPAPGQEAPTQVTDTSAASQPTSGSAAAYDVSVDGKRYHVQVAPSGELTHVAPAPAAPQNASAAAPAGNEQSINAPLAGNVFKVLVRAGDAVSEGDVVMIIEAMKMETEIRSAFTGTVSDVCVGEGDSITSGQPLIMLG*
>MP0313_megahit_182139_2491-2610
LEAMKMETEIRSQTSGQVVAVNVGVGDAVKVGDSLMALA*
>MP0313_megahit_201377_3-596
MTEVKKPLGITDVVLRDAHQSLFATRLRLDDMLPIADKLDQIGFWSVESWGGATFDACIRYLGEDPWHRIRSLKEAMPNTRQQMLLRGQNLLGYRHYADDVVKKFVERAAINGVDVFRVFDAMNDPRNLETAIKAVLENDRHAQGTIAYTISPVHDLNLWLDMAKRIEDMGAHSLCIKDMAGLLKPYVAYELVQSLKQ
>MP0313_megahit_221289_2-151
SVSEGDVVMILEAMKMETEIRSAYTGTVTDITVGEGDAVTSGQPLILLG*
>MP0313_megahit_231111_12213-12911
RRRGHEVDIDLGPIEEVAQRLQFIAEHEDKPVGKPLEYDEFHFHHQVAGGMISNLHHQLETVGLQDRIEEILEEAGRVRADLGHPIVVSPFAQYIVTQSVLNVMGQDQGRDRYSTVPDEVRLYVRGGYGEIAGKIDQNLYDRITAGAEPITERPGALVAPALGRIRKSRGPFASDDDLLLAAFYDDTQYDALKEAGAIGTDYPIMRTPLLTLVKELAERPAIKSFHISQNPT*
>MP0313_megahit_234627_655-1851
MSKPLALTELVLRDAHQSLLATRMRIEDMLPIAEKLDKAGFWSVESWGGATFDACIRYLGEDPWERIRQLKAAMPNTKQQMLLRGQNLLGYRHYADDVVTRFVERAHENGVDVFRIFDAMNDMRNLETAIKATVDCGAHAQGTISYTVSPVHNLQLWLDMAKQLEDMGVHSICVKDMAGLLKPYDCEALISGLKETVKVPIAMQCHATTGLSTATYQKAIDAGIDMLDTAISSMSMTYGHTATETMVSIVEGTERDTGLSLPHLEEIASYFREVRKKYSKFEGSLKGVDARILLAQVPGGMLTNMESQLKEQGAEDKFEEVLKEIPRVREDLGFIPLVTPTSQIVGTQSVLNVLTGERYKSITKETAGVLKGEYGATAAPVNAELQARVLDGNSPITCR
>MP0313_megahit_234678_5031-6386
MSDKKNQKVGLTEVVLRDGHQSLLATRFTLADMLPIAKKLDEVGYWSIESWGGATFDSCIRYLNEDPWERLRALKKAMPNTRQQMLLRGQNLVGYKHYSDETVSLFIQKAAENGIDVFRIFDALNDFNNIEFSIKEVKASGKHAQGAMAYTTSPVHDLNTWLDYAKKVEDSGADSFAIKDMAGILKPYDAFELVSHLKESLAIPIHMQCHATTGMSTASNLKAIEAGIDNIDTSISSMSMTYGHSATETLVSMFTDREGDLGLDINLLGEISDYFRVIREKYSDFEGSLKGVDSSMLIKQVPGGMLSNLESQLKSINQEDKLEKVKEEIPKVREDFGFPPLVTPVSQIIGAQSLLNVTENSRYGSLTSETKKLLLGAYGKLPGKINSELFKKASDDPPEKENEKNTSEMEEEFKDLCQENDLPDLSSNIENLLTYILFPNIAFNFFKERDF*
>MP0313_megahit_235275_2116-2844
PPTELFTRNCRRRGHEVDIDLGPIEEVAERLAFIAEHEDKPVGLPLEYDEFHFHHQVAGGMISNLRQQLETVGIEDRIEEILEEAGQVRADLGYPIVVSPFAQYIITQAVLNVMGKDQGHDRYDTVPDEVRLYVRGGYGEIAGEIDPNLYDRITAGAEPITERPGALVAPALDRIRKSRGPFESDDDLLLAVFYDETQFGALKDAGPIGIDYLLMRTPLLTLVKELAERPGIKSFHISQTAT*
>MP0313_megahit_243118_56683-58464
MTDSKKPLGITDVVLRDAHQSILATRMRIDDMLPIAEKLDQVGYWSLESWGGATFDSCIRFLGEDPWDRIREFKKAMPKTKHQMLLRGQNLLGYRHYADDVVEKFVERAATNGVDVFRVFDAMNDPRNLETALKAVKKQGKHAQGTLSYTTSPVHTLDSWIDLAKQIEDMGADSIAIKDMAGILTPYDAYELVSRLKAQTDLEVQLHAHATAGMSDMTILKAIEAGIDRVDTAISSMSMTYGHTATESVVAALAGTDRDTGLDLLLIEEIAAYFRDVRKKYAKFEGALRGTDSRILVAQVPGGMLTNMENQLREQGASDKFDEVLKEIPRVREDLGHIPLVTPTSQIVGTQAVLNVLTGERYKSISKETQGILKGEYGAAPAAMNAELQARVLEGKEAITCRPADLIENELDKVIADVDKLAAEKGIELSADKIDDALTYAMFPQIAPKFLENRNNPDAFEPAPKGADEDTFTVTVDGNEYVVKVDDGGDVTDLKPVNGAPMSFGGDSGNAGAATSAPVAAGGGDPVSAPLAGNVWKVLVQPGQTVSEGDVVIILEAMKMETEVRAPRSGTIGSVTATEGAAVKVGDTLYTLG*
>MP0313_megahit_255616_6310-6831
MKDFDISLNDLKQLTKWVKESSDIRELSLSYNGLELFISRNENTQRSVSSDAAGSPTTTASAPSKQEKAELKKPTTTATVSKSSPTADVSVADNEHLITAPMVGTFYMSPKPGAPAFVEIGQQVEPKSVVCIIEVMKLMNNLEAKVNGRVKEIYVEDQQPVEYGQPIMLIEKE*
>MP0313_megahit_255616_6852-8375
MSNKENKSIASIFGEGGRPKNSKREIKIVDTTFRDAHQSLWATRMRTEHMLGIAETMNSAGFHHIDMMAPIQFDVSVRYLKEDPWVRVRDLHKASPETKFRALIRSKNIASFDFLPDDVIDGWVDQLYNNGFRVIGAFDGLNDVTNIIGCLKRAKALGAYTFGALSFCESPLHTDELFVKTAVELIEQADVDAIMLKDAGGLLTPERIRTLVPAIKEVIGDRPLELHSHCLTGLCPLVYLEAVELGCDILHTSIAPLANGAGQPATQTIVKSLRELGYVVNIDDEKIEEASNYFKNICEVEGKPEGKPAEYNPLHYKHQLPGGMLSNFHAQLETAGLGDRYEELLEEIAQVRKELAWPIMITPFAQFVGTQAVMNVISGERYGTVPNEIKKYVLGYYGRLLGPVDAEVYEKILENGSSEISEKPTSPKPMMKDLAQQHPNAAKDELLLRAMFAGNQVDGMKEAIAKGESGDDFSGGLVSFIKELASGDEKQIKLSTAKLNISISRQS*
>MP0313_megahit_258555_3-1097
MAKQLEDMGSDILCIKDMAGLLTPNVTKSLITEIKKIIKIPIHLHTHATTGLVGMNMQCAIEAGVDMVDTAISALSMGTSHYATECMVASLKGTPRDTGLDLDLLEEINDYFTEVRKKYAEFESDFKTVDISILKSQIPGGMISNMENQLREQNSLDKLDEVLKEIPRVRKDMGYPPLVTPTSQIVGSQATLNVLTGERYKVITKETRQCLLGNYGKLPAPIDEELLAKVSGDKEITSCRPADLLEPEWDKACKELGDKYTSEEDRLTYALFAKVALKFFETRGKPQPEAVAKAPATAPAPSAASSVPTGTAVYRVRVNGKDYSVEVSTGGAVGASPSIATVPATASVNAPAPSTASGSPLIAPL
>MP0313_megahit_258774_1-1293
KMAKQLEDMGSDILCIKDMAGLLTPNVTKTLISEIKKIVKIPIHLHTHATTGLVGMNMQCAIEAGVDMVDTAISSLSMGTSHYATECLVAALKGTPRDTGLDLDLLEEINDYFTEVRKKYVAFESDFKGVDINILKSQIPGGMISNMENQLREQNALHKLDEVLKEVPRVRKDMGYPPLVTPTSQIVGSQATLNVLTGERYKMITKETRQCLLGNYGKLPAAIDEELLAKVSEGKKLTSCRPADLLDPEWDKACKELGDKYTSEDDRLTYALFGKVALKFFETRGKPQAEPVAIAPAKTPATAPAPSAAPAVPAGSAVYKVRVNGKDYTVEVSTGGAVSASPTTTPAAAPAPAPAPSAASGSPLIAPLPGSIFTMICKEGDAVNEGDTVLIMESMKMESEVNAHRSGTIQSILVKEGDNVQTGDELVIIG*
>MP0313_megahit_264255_3860-5200
MPKVGITEVVLRDGHQSLLATRFTLADMLPIAKELDQVGYWSIESWGGATFDSCIRYLDEDPWERLRALKKAMPNTQQQMLLRGQNLVGYKHYSNEVVALFIQKASENGIDVFRIFDALNDFNNIEFSIKQVKENGKHAQGAMAYTTSPVHNLTTWLDYAKKVEDSGADSFAIKDMAGILKPYDAFELITSLKQNISIPIHMQCHATTGMSTASNLKAIEAGIDNIDTSISSMSMTYGHSATETLISMFQGRDQDFGLDISLLGKISDYFKAIREKYSEFEGTLKGIDSSMLVKQVPGGMLSNLESQLKSINQEDKLEEIKNEIPRVREDFGFPPLVTPVSQIIGAQSLLNVTENSRYASLTSETKKLLLGAYGKLPGTINKEILDKASNSPPEEEIEKNIREIKEEFKSLCQESDLPDLSEDLESLLTYILFPNIAIIFFKGRNF*
>MP0313_megahit_264690_3-1559
MSKPLALTELVLRDAHQSLLATRMRVEDMLPIAEKLDKAGFWSVESWGGATFDACIRYLGEDPWERIRKLKAAMPNTRQQMLLRGQNLLGYRHYADDVVTRFVERAHESGVDVFRIFDAMNDIRNLKTAIKATIDSGAHAQGTISYTVSPVHNLKLWLEMAKQLEDLGVHSICVKDMAGLLKPYECEALITGLKETVNVPIAMQCHATTGLSTATYQKAIDAGIDMLDTAISSMSMTYGHSATETMVSIVEGTERDTGISLPELEDIASYFREVRKKYSKFEGSLKGVDARILLAQVPGGMLTNMESQLKEQGAEDKFEEVLKEIPRVREDLGFIPLVTPTSQIVGTQSVLNVLTGERYKSITKETAGVLKGEYGATAAPVNKELQARVLDGAEPVTCRPADNIAPELETLSKELDELAEKKQLSLSDDKIDDVLTYALFPQIGLKFIENRGNPDAFEPAPSEQESQSSHAPKPAEAKSNSQGDTTSETYDVNVDGKVYRVEVAPSGTLTSVTPASGSQ
>MP0313_megahit_266721_1339-2691
AQGTISYTTSPVHTIENWVELAKEIADMGADSIAIKDMAGLLKPYVAYDLVSRLKKELDIPIHMQCHATTGMSTATAIKAAEAGIDNVDAAISSMSMTYGHSPTEAIVAILEGTDRDTGLDLNLLEEIASYFREVRKKYAKFEGSLKGVDSRILIAQVPGGMLTNMESQLKEQNASDKFDQVLAEIPKVREDLGYIPLVTPTSQIVGTQAVLNVLTGERYKSISKETAAILKGEYGSAPAPFNKELQERVLDGKEAITCRPADKIEPEMDKLTAELKDIAKEKGIKLAEQEVDDVLTYALFPQIGLKFLENRGNPDAFEPVPSADDVAPAKKAAGPETYTVEVNGQKYVVAVNEGGEISQIEGQGGASSAPVAAAPAAGEGEPVLAPLGGNIWKVHVSPGDTVEEGDVMIILEAMKMETEVRAPKAGTIGEVFIKEGDAVSVDDEMLTIA*
>MP0313_megahit_269806_2-772
MGRKVRLIDVTIRDGHQCLWATRMTTAMMKEIAPKLDEAGFEAIDLVGGAVFDVCVRFLREDPWERMRILNTWVTKTPLIIHTRGQSLFTFEFFADDIVELAAERFAANGMRYHTVYDALNDIRNLEIPIRAARGHGIHVVPGLVYTHSPVHTDEYYVRKTKELMAIGVDGVFIKDPSGLLTPERIATLVPAMKKALGDLPLQLHTHCLSGLAPYVALQAVEHGVDTVHTATSTLANGASHPPTELFTRNCRRRGHE
>MP0313_megahit_271108_571-1131
METAPLKITELVLRDAHQSLLATRMRTEDMLPIAEKLDQAGFFSLEMWGGATFDTCIRFLNEDPWERARALKKKMPNTPFQMLLRGQNAVGYRHYADDIVERFVKQSVEVGINIFRIFDALNDFRNIETAIKTVKNCGETVEGCISYTVSPVHNVELYLKMAKQLEDMGSDILCIKDMAGLLTPNVT
>MP0313_megahit_272163_12333-12482
SIAEGDVVMILEAMKMETEIRAAFTGTVTEVTVGEGDAVSSGQPLILLG*
>MP0313_megahit_274946_50-820
MGWLAFQKSKNKENKLSARPNPVDVLRDLYHFLRLDQHPGISPSEQIWSNDQKLLDTASAFYSDLANSFGQPDLSWLELTKLLNSKKPPASFNLRENLNLWKSIHAAHKGHQVALELLRLPEIIAEKAGFFEFCGNENLEVEIPAEFRDPKLVEELIAELAPQPPACGNEILAWTGGTFYSRETPDADEYVREGQHIEEGEVLGLLEVMKMFNQIRAEFPGTIRKKCVEAGSGIIVSRGQVLFQIEPDVQPVTESAQ
>MP0313_megahit_275096_635-2290
MSKPLALTELVLRDAHQSLLATRMRIEDMLPIAEKLDKAGFWSVESWGGATFDACIRYLGEDPWERIRKLKAAMPNTKQQMLLRGQNLLGYRHYADDVVTRFVERAHESGVDVFRIFDAMNDIRNLKTAIKATIDSGAHAQGTISYTVSPVHNLKLWLDMAKQLEDLGVHSICIKDMAGLLKPYECEALITGLKETVSVPIAMQCHATTGLSTATYQKAVDAGIDMLDTAISSMSMTYGHTATETMVSIVEGTERDTGIALPELEEIASYFRDVRKKYSKFEGSLKGVDARILLAQVPGGMLTNMESQLKEQGAEDKFEEVLKEIPRVREDLGFIPLVTPTSQIVGTQSVLNVLTGERYKSITKETAGVLKGEYGATAAPVNKALQERVLDGAEPVTCRPADNIAPELDALSKELDELAEKKQLSLSDDKIDDVLTYALFPQIGLKFIENRGNPDAFEPAPSAQSSQSADVAQVEKTAANTSTSGSETYDVNVDGKVYHVEVAPSGTLTSVTPAGAAQSSAPASASNTQASAGTSQSIDAPLAGNVFKILVK
>MP0313_megahit_276605_1-747
VMNVMMGERYKSISKEVQALLKGEYGSAPAPFNAELQKRVLEGGEPITCRPADNLSPEMDKLAAELKEKASADSIRLAEGEREVDDVLTYALFPQIGLKFLKNRDNKDAFEPAPEAPQAAAPAKAEAPAAAPAPAGGPETYTVKLNGKAYVVEVSEGGEIGDIQEQPAAQSEAAAPAPSGESIDAPLAGNIFKVNVRPGDQVAEGDVVIILEAMKMETEVRASSAGTVSKVNVSEGDSVAVGDALIEL*
>MP0313_megahit_277625_5865-7643
MTDNKQPLGITDVILRDAHQSILATRMRLDDMLPIAGKLDQVGFWSVESWGGATFDACIRYLGEDPWERIRALKKAMPNTRQQMLLRGQNLLGYRHYADDVVEKFVERAAVNGVDVFRVFDAMNDPRNLETALKAVKAQGKHAQGTISYTTSPVHTLQMWVDLAKQIEDMGADSIAIKDMAGILNPYVAFDLVSQLKSTLSIPVHMQCHATAGLSTAAILKAAEAGIDNVDSAISSMSMTYGHSPTESVVAIFQNSPRDTGLNLELLEEVAAYFREVRKKYAKFEGNLRGVDSRILVAQVPGGMLTNMENQLKEQGASDKFDEVLAEIPRVREDLGFIPLVTPTSQIVGTQAVINVLTGERYKSITKETAGVLKGEYGAAPAAFNAELQARVLDGAQAITCRPADLLEAEMDKLTAELKGLASEKGIKLAENEIDDVLTYALFPQIGLKFLENRGNPDAFEPVPTGNELPAGSSAAASQAYTVAVNGKEYVVQVTEGGDISGIKPIGESAAPAQAAAAPAGEGEPQVAPLSGNIFKVLVSVGDAVEEGDVVMILEAMKMETEVRTQRAGAVASVDVKVGDAVAVGDTLLTIG*
>MP0313_megahit_279177_1-1095
AISSMSMTYGHSATETIVAIVEGTPRDTELDLNQLEEIAAYFRDVRKKYAAFEGSLKGVDGRILLAQVPGGMLTNMENQLKEQGAADKLNEVLLEIPRVREDLGFIPLVTPTSQIVGTQAVLNVLTGERYKTITKETAGVLKGEYGLTPAPMNKELQERVLDGSEVITCRPADNIAPELASLEAELQKEAQEQGLTLADEQIDDVLTYALFPQVGLKFIKNRNNPDAFEAVPSADDANAKPAAKPANNKGVSAEQYSVKVDGKVYDVVVAQGGELKEVTLKDSEHLPQSASVASGETLNAPLAGNIFKVKVKAGQAVNEGDVVVIMEAMKMETEVRAMHSGTVAEVLVSEGDAVTTGDAIIAMA*
>MP0313_megahit_279638_44-1864
MSKPLALTELVLRDAHQSLLATRMRIEDMLPIAEKLDKAGFWSVESWGGATFDACIRYLGEDPWERIRKLKAAMPNTKQQMLLRGQNLLGYRHYADDVVTRFVERAHESGVDVFRIFDAMNDIRNLKTAIKATIDSGAHAQGTISYTVSPVHNLKLWLEMAKQLEDLGVHSICVKDMAGLLKPYECEALITGLKETVDVPIAMQCHATTGLSTATYQKAIDAGIDMLDTAISSMSMTYGHSATETMVSIVEGTERDTGISLPELEDIASYFREVRKKYSKFEGSLKGVDARILLAQVPGGMLTNMESQLKEQGAEDKFEEVLKEIPRVREDLGFIPLVTPTSQIVGTQSVLNVLTGERYKSITKETAGVLKGEYGATAAPVNKELQARVLDGAEPVTCRPADNIAPELDTLSKELDELAEKKQLSLSDDKINDVLTYALFPQIGLKFIENRGNPDAFEPAPSAQESQSSSAPKPAEAKSSSQGATASETYDVNVDGRVYRVEVAPSGTLTSVTPASGSQTQAQPQTNSAAPSDSTASQSIDAPLAGNVFKVLVRNGDSVSEGDVVMILEAMKMETEIRSAYTGTVTDITVSEGDAVTSGQPLILLG*
>MP0313_megahit_279899_3-404
MTDTKKPLGITDVILRDAHQSLLATRMRLDDMLPIAEKLDKVGFWSLESWGGATFDSCIRYLGEDPWDRIRELKKAMPNTPQQMLLRGQNLLGYRHYADDVVERFVDRAAENGVDVFRIFDAMNDPRNLATAIK
>MP0313_megahit_280372_1-480
LPSILAKKAGYYDFRGNNTLEVKIPKEFQDPESNEELIAKLAPPPSAKSNEILAWTGGTFYSRETPEAGEYVREGQHVEEGDVLGLLEVMKMFNQIRAEFPGTIRKICIDAGTGKIVARSQVLFQIDPDIPPVSETEEELFKRQQEQTISLMQSIIPAN*
>MP0313_megahit_292920_4113-4883
MAKLKLTELVLRDAHQSLLATRMRLDDMLPIANKLDDAGYWSIESWGGATFDSCIRYLGEDPWERIRALKKAMPNTKQQMLLRGQNLLGYRHYADDVVEKFVERAHKNGVDVFRIFDAMNDVRNLETAIKAAVKVGAHAQGTISYTVSPVHTLDMWLTLAKQLEDLGCHSICIKDMAGLLKPYDAEQLIKGLKETVSIPIAMQCHATTGLSTATYQKAIDAGIDMLDTAISSMSMTYGHSATETIVAIVEGTPRDTE
>MP0313_megahit_304286_663-1556
MNEIKRPLGITDVVLRDAHQSLFATRLRLDDMLPIAEKLDKVGYWSLETWGGATFDACIRYLGEDPWERIRALKEAMPNTPQAMLLRGQNLLGYRHYADDVVDKFVERAKTNGVDVFRVFDAMNDPRNLERAIKAVRQVGGHAQGTISYTVSPVHTLDSWVDLAKTIAAMGADSLAIKDMAGLLTPYTAYDLVSRLKKELFIPVHLHCHATTGLSTSTILKAVEAGIDNVDTAISSMSMTYGHSPTESVVAMLKDTDRDTGLDLELLEDIAGYFREVRKKYASFEGSLRGIDSRILVA
>MP0313_megahit_304955_1251-1568
PNVLDRIVENGSRAIAIVPPAPEPALPGLRKAYPGAGEEELMLRHSFPAAAVDAVLGGTGNAQDYSRLGMPLVELVRSLVLRPNIKTVNLQTTDTRIEFRRNAAG*
>MP0315_megahit_39432_348-878
MAKLKITELVLRDAHQSLLATRMRLDDMLPIAKKIDDAGYWSIESWGGATFDSCIRYLGEDPWERIRALKKAMPNTPQQMLLRGQNLLGYRHYADDVVEKFVERAHKNGVDVFRIFDAMNDVRNLETAIKAAVKVGAHAQGTISYTVSPVHTLDMWLTLAKQLEELGCHSICIKDMA
>MP0315_megahit_41535_1-744
VGTQAVLNVLTGERYKTITKETAGVLKGEYGATPAPMNKELQERVLEGAEAITCRPADKLEPELEKLEAELLSEAKEQGLELADDVIDDVLTYALFPQIGLKFIKNRNNPDAFEAIPTGEVAKSESKPASSSPVKAEQYSVKVDGKVYDVVVAQGGELKEVTLKDSELIPQSASASAGETLNAPLAGNIFKVKVKPGQTVNEGDVVIIMEAMKMETEVRAVHSGTIAEVLVAEGDSVATGDALIALA*
>MP0315_megahit_51989_1-534
IEAVKNKAKEHQVTLAKNIEEDALIDGLFFQVGWKFIQNRGNPDAFEAAPDALAFAKANASSQTTETYTVTVEGKNYHVAVGPGDADFIIQPAATHAEPTQTTAAPSSGETITSPMAGNIFKISTAVGATIAENEITIILEAMKMETEIRTRVGGTVSAIHVKEGDAVTVGQVLITL*
>MP0315_megahit_59344_144-602
TYALFPQIGLKFLANRGNPDAFEPVPTAEDDGQEEGVYTVTVEGQRYTVTVSDGGDIDGIKPLDGGAPAASGAAPAAPTGDGEPVPAPLAGNIFEVLVKPGQRVEEGERVLVLEAMKMETDVAAPRAGTVAEVRVKPGDAVAVGDVLLTIGG*
>MP0315_megahit_62636_3-647
MAHIKFLDETMRDGQQSLWGMRMQAGMALPVTPIIDRTGYWVVDLTGSSMFEVLIKYSYENPWEGLDLIVASMPHTRIRAGMRSNASVTFGVTPDALMDAWMRQLNVHGVRSFWIYDVLFNIDKMLRLAKLAKEFGSDIAGAIMFTLSPVHSDEYYADKADKLSASPDIDTLLLYDTAGVLEKERMATLLPAIREKARGKPIEFHSNNLLGQSAK
>MP0315_megahit_66454_2-568
VGGAVFDVCVRFLREDPWERMRILNTWVTKTPLIIHTRGQSLFTFEFFADDVVELAAERFAANGMRYHTVYDALNDTRNLEIPIRAARGHGIHVVPGLVYTHSPAHTDEYYVRKTKELMTIGVDGVFIKDPSGLLTPERIATLVPAMKKALGNLPLQLHTHCLSGLAPYVALQAVEHGVDTVHTATSTL
>MP0315_megahit_69514_547-1695
MSKPLALTELVLRDAHQSLLATRMRIEDMLPIAEKLDKAGFWSVESWGGATFDACIRYLGEDPWERIRQLKAAMPNTKQQMLLRGQNLLGYRHYADDVVTRFVERAHENGVDVFRIFDAMNDMRNLETAIKATVDCGAHAQGTISYTVSPVHNLQLWLDMAKQLEDMGVHSICVKDMAGLLKPYDCEALISGLKETVKVPIAMQCHATTGLSTATYQKAIDAGIDMLDTAISSMSMTYGHTATETMVSIVEGTERDTGLSLPHLEEIASYFREVRKKYSKFEGSLKGVDARILLAQVPGGMLTNMESQLKEQGAEDKFEEVLKEIPRVREDLGFIPLVTPTSQIVGTQSVLNVLTGERYKSITKETAGVLKGEYGATAAPVNA
>MP0315_megahit_71836_1-519
VLNVLTGERYKTITKETAGVLKGEYGSTPAPMNKELQERVLDGSEAITCRPADIIKPELETLEAELSKLAQEQGLTLADEQIDDVLTYALFPQIGLKFIKNRNNPDAFEPVPSADDSSNKAPEKSAANNKGVKAEQYSVKVDGKVYDVVVAQGGELKEVTLKDSEHIPQSASV
>MP0315_megahit_77204_130-1149
MAKLKLTELVLRDAHQSLLATRMRLDDMLPIAEKLDNAGYWSIESWGGATFDSCIRYLGEDPWQRIRELKAAMPNTKQQMLLRGQNLLGYRHYADDVVEKFVERAHKNGVDVFRIFDAMNDVRNLETAIKAAVKVGAHAQGTISYTVSPVHTLDMWLKLAKQLEELGCHSICIKDMAGLLKPYDCEQLIKGLKETVSIPIAMQCHATTGLSTATYQKAIDAGIDMLDTAISSMSMTYGHSATETIVSIVEGTERDTGLDLNQLEEIAAYFRDVRKKYAAFEGSLKGVDGRILLAQVPGGMLTNMENQLKEQGAADKLDQVLLEIPRVREDLGFIPLVTPT
>MP0315_megahit_87640_1767-3548
MTDSKKPLGITDVVLRDAHQSILATRMRIDDMLPIAEKLDQVGYWSLESWGGATFDSCIRFLGEDPWDRIREFKKAMPKTKHQMLLRGQNLLGYRHYADDVVEKFVERAATNGVDVFRVFDAMNDPRNLETALKAVKKQGKHAQGTLSYTTSPVHTLDSWIDLAKQIEDMGADSIAIKDMAGILTPYDAYELVSRLKAQTDLEVQLHAHATAGMSDMTILKAIEAGIDRVDTAISSMSMTYGHTATESVVAALAGTDRDTGLDLLLIEEIAAYFRDVRKKYAKFEGALRGTDSRILVAQVPGGMLTNMENQLREQGASDKFDEVLKEIPRVREDLGHIPLVTPTSQIVGTQAVLNVLTGERYKSISKETQGILKGEYGAAPAAMNAELQARVLEGKEAITCRPADLIENELDKVIADVDKLAAEKGIELSADKIDDALTYAMFPQIAPKFLENRNNPDAFEPAPKGADEDTFTVTVDGNEYVVKVDDGGDVTDLKPVNGAPMSFGGDSGNAGAATSAPVAAGGGDPVSAPLAGNVWKVLVQPGQTVSEGDVVIILEAMKMETEVRAPRSGTIGSVTATEGAAVKVGDTLYTLG*
>MP0315_megahit_87981_2-631
VGGAVFDVCVRYLQENPWERMRIVSDWVTETPLIIHTRGQSLFTFEFFADDLVELAAACFVRNGMRYHTPYDALNDIRNLKIPVQAGKANGLKVVPGIVFTESPVHDDNYYADKASQLVALGVDGIFIKDPSGLLRPERVTGLVGAIKAQIGGTRLQLHSHCLSGLAPYVALLAVDAGVDVLHVATEPLANGASHPSTQKMIHNLTSRGY
>MP0315_megahit_108935_1484-1969
MMDLDFLERLIKALDESSVDSLEIERGGTRVSLAKTPRQTTMVAPQAPLHPMAAAPPTSPDASAEGAAPAAAPPHVSSNLVDIESPMVGTFYRGPAPDAPPYVDTGTDVALGDTLCIIEAMKLMNDITSECDGEVVEIFVESGQPVQYGDRLFAIRSQPVE*
>MP0315_megahit_139241_1-717
LFTRNCRRRGHAVDIDLAPIADIADQLSFIAEQDDKPVGVPLEYDEFHFHHQVAGGMISNLHHQLQTVGIGDRIEEILEEAGRVRADLGYPIVVSPFAQYIITQSVLNVMGQDQGRERYATVPDEVRLYVRGGYGEIAGEIDPNLYDRITAGAEPISERPGTLVTPALDRIRKSRGPFASDDDLLLAVFYDDTQYGALKDAGPIGTDYSIMRTPLLTLVKELAERPDVRSFHINQTAT*
>MP0315_megahit_145308_266-682
MTRAIRLIDVTLRDAHQCLWATRMTTAMMKDIAPRLDAAGFEAIDLVGGAVFDVCVRYLREDPWERMRILNKWIKKTPLIIHTRGQSLFTFDFFADDVVKLAAERFAANGMRYHTVYDALNDVRNLEIPIRSARRLGIY
>MP0315_megahit_174922_2-508
CKGKCTSEEDMLSYALFPKVALEFFKNREQGFPSTEKTATPTPKPVTTAATPATSIAGSATYTVNVNGQAFSVQVSVGGAPQQVSAPAAPTPVAPAANGTSVTSPLPGSVFALKVAVGDQVSEGDVVIIMESMKMETEIHATASGTINSIQVQEGQKVNTGDNLLVIG*
>MP0315_megahit_183845_1045-2568
MSNKENKSIASIFGEGGRPKNSKREIKIVDTTFRDAHQSLWATRMRTEHMLGIAETMNSAGFHHIDMMAPIQFDVSVRYLKEDPWVRVRDLHKASPETKFRALIRSKNIASFDFLPDDVIDGWVDQLYNNGFRVIGAFDGLNDVTNIIGCLKRAKALGAYTFGALSFCESPLHTDELFVKTAVELIEQADVDAIMLKDAGGLLTPERIRTLVPAIKEVIGDRPLELHSHCLTGLCPLVYLEAVELGCDILHTSIAPLANGAGQPATQTIVKSLRELGYVVNIDDEKIEEASNYFKNICEVEGKPEGKPAEYNPLHYKHQLPGGMLSNFHAQLETAGLGDRYEELLEEIAQVRKELAWPIMITPFAQFVGTQAVMNVISGERYGTVPNEIKKYVLGYYGRLLGPVDAEVYEKILENGSSEISEKPTSPKPMMKDLAQQHPNAAKDELLLRAMFAGNQVDGMKEAIAKGESGDDFSGGLVSFIKELASGDEKQIKLSTAKLNISISRQS*
>MP0315_megahit_183845_2589-3110
MKDFDISLNDLKQLTKWVKESSDIRELSLSYNGLELFISRNENTQRSVSSDAAGSPTTTASAPSKQEKAELKKPTTTATVSKSSPTADVSVADNEHLITAPMVGTFYMSPKPGAPAFVEIGQQVEPKSVVCIIEVMKLMNNLEAKVNGRVKEIYVEDQQPVEYGQPIMLIEKE*
>MP0315_megahit_184119_1289-1843
MKLFIEGEEEMGSPSMSKKSSDDSLVDLDQIRELIDLLIEKDVSELVVEREGVHVKIRRGVAEISAPPAPVQVVSATATGAPTIDELPAVDGEPAPVVDAIYADCFIVTSPMVGTFYRSPEPDADAFVEIGGEVSEGDPLCIVEAMKLMNEIVAEVGGEVAAIFVDNAEPVEFGQRLFAVRQGG*
>MP0315_megahit_185118_3-152
MDTSSPLKVTELVLRDAHQSLLATRMRTEDMLPIGEKLDQVGFFSLEMWG
>MP0315_megahit_187588_252-1292
MGKKIRLIDVTIRDGHQCLWATRMTTAMMKDIAPKLDEAGFEAIDLVGGAVFDVCVRFLREDPWERMRVLNTWVTKTPLIIHTRGQSLFTFEFFADDVVELAAERFAANGMRYHTVYDALNDIRNLEMPIRSARRHGIHVVPGLVYSHSPVHTDAYYVRKAKELMAIGVDGVFIKDPSGLLTPERVATLVPALKKALGDLPLQLHMHCLSGLAPYVALKAVEHGVDTVHTATSTLANGASHPPTELFTRNCRRRGHEVDIDLGPIEEVAERLAFIAEHEDKPVGLPLEYDEFHFHHQVAGGMISNLRQQLETVGIEDRIEEILEEAGQVRADLGYPIVVSPFAQYII
>MP0315_megahit_196680_3-362
MSKNKSPLGITDVVLRDAHQSLFATRMRIDDMLPIAEKLDQVGFWSLESWGGATFDACIRFLGEDPWERIRRFKEVMPNTPQQMLLRGQNVLGYRHYADDVVDKFVERAAINGVDVFRVF
>MP0315_megahit_198636_984-1472
MKNYRVTIDGRVYDVEIDDPQARPVTARLSGTAYSVEIESGQALPAESEPKIVPATPPEHTATPNESKTANPRREPGPPSNVSTPESGQTTPQGMTAPIPGVVLKVSVLPGQKVERGDELLTIEAMKMFNVMRSPSSGTIATVHIKDGDRVVQGQPLVTFAP*
>MP0315_megahit_207545_2-70
MSENKSPLGITDVVLRDAHQSLF
>MP0315_megahit_212763_372-1805
DAMNDMRNLETAVNQTVKIGQHAQGTISYTVSPVHTVDLWVEMAKKIEDMGAHSLCIKDMAGLLQPYVAYDLVKKLKNAIDIPIQLHAHATTGLSTASIIKAVEAGIDRVDTSIGSMSMTYGHSATNSVVSILEHGPRKTGLDLKKLEEVDQYFKPIRAKYSKFEGSLKGVDSRILLSQVPGGMLTNMENQLKEQNALDKMDEVLLEIPRVRKDLGYIPLVTPTSQIVGTQSVLNILTGERYKTITKETSGILKGEYGATPASVDAELQARVLEGSDPITCRPADNIAPEMDILESQFDEIISKKKIDLAADKIDDLLTYALFPQVGIQFLENRNNPDFFEPAPQEVSNATVNEKNEGIYTVSFEGNSYTVSVSAGGDITSMIAASDKQSQSSNTSQVESKSTPSSDAEEVHAPLSGNIWKILVNPNQSVNEGDTLLILEAMKMETEIKAAHSGVVTNISVKEGDSVTVGQVLLSLA*
>MP0315_megahit_217395_935-1285
MSNSKENTSPVEITELVLRDAHQSLFATRMRIDDMLPIAEKLDQIGYWSMESWGGATFDSCIRFLGEDPWERIREIKKVMPNTPQQMLLRGQNLLGYRHYSDDVVCKFVDRCADNGI
>MP0315_megahit_221801_3261-3827
LTASRNGDGSVIVEVSIGEETPRCYRLHRDGERIVVDHLEGTNAGKGTNHVERKTLIDWHRPQSGIYSLLIGKASYEVFIGEAPDHLTVHLKNRTYRVQAADIRRHRTVTDAPGPVDGLVRITAPIPGRVSRILVQPGQQIGRGDGIVVVEAMKMENELRSPGDGVVVTIAVKEGQAVEGGALLATIE*
>MP0315_megahit_231019_1-969
AAYFREVRKKYAKFEGNLRGVDSRILVAQVPGGMLTNMENQLKEQGASDKFDEVLAEIPRVREDLGFIPLVTPTSQIVGTQAVINVLTGERYKSITKETAGVLKGEYGAAPAAFNAELQARVLDGAEAITCRPADLLEAEMDKLTAELKGLASEKGIKLAENEIDDVLTYALFPQIGLKFLENRGNPDAFEPVPTGNELPAGSSAAASQAYTVAVNGKEYVVQVTEGGDISGIKPIGESAAPAQAAAAPAGEGEPQVAPLSGNIFKVLVSVGDAVEEGDVVMILEAMKMETEVRTQRAGAVASVDVKVGDAVAVGDTLLTIG*
>MP0315_megahit_232024_3-830
LQAAIDAGVDMVDTAISSLSMGTGHYATECIVAAQKGLARDTGLDLNLLEEISNYFREVRKNYAEFESDFKGVDINILKSQIPGGMISNMENQLKEQNAIDKLQDVLLEVPRVRKDMGYPPLVTPTSQIVGSQATLNILTGERYKLITKETRECVLGKYGKLPASLDPDLLAKVEEDGEVIDCRPADLLEPEWDQVVKDCKGKCTSEEDMLSYALFPKVALEFFKNREQGFPSTEKPATLTPKPVTTSTTPATPVAGSATYTVNVNGQAFSVQVSA
>MP0315_megahit_237757_380-1576
METAPLKITELVLRDAHQSLLATRMRTEDMLPIAEKLDQVGFFSLEMWGGATFDTCIRFLNEDPWERARALKKKMPNTPFQMLLRGQNAVGYRHYADDIVERFVKQSVEVGINIFRIFDALNDFRNIETAIKTVKNCGETVEGCISYTVSPVHNVELYLKMAKQLEDMGSDILCIKDMAGLLTPNVTKSLITEIKKIIKIPIHLHTHATTGLVGMNMQCAIEAGVDMVDTAISSLSMGTSHYATECLVAGLKDTPRDTGLDLDLLEEINDYFTEVRKKYAEFESDFQGVDINILKSQIPGGMISNMENQLREQNALHKLDEVLKEVPRVRKDMGYPPLVTPTSQIVGSQATLNVLTGERYKMITKETRQCLLGNYGKLPAAIDEELLAKVSEGKKLTSC
>MP0315_megahit_240438_3-404
MTDTKKPLGITDVILRDAHQSLLATRMRLDDMLPIAEKLDKVGFWSLESWGGATFDSCIRYLGEDPWDRIRELKKAMPNTPQQMLLRGQNLLGYRHYADDVVERFVDRAAENGVDVFRIFDAMNDPRNLATAIK
>MP0315_megahit_245677_1-888
GVDVFRVFDAINDMRNLETAIKSVKKCEKHAQGAICYTISPIYTIDSWLDMARQIESMGADSICIKDMAGLLKPYVAYELIKRLKEIIDIPIHMQCHATTGMSTATYLKAVEAGIDNIDTSISSMSMTYGHSPTESLVAILESTERDPGLDIKLLEEIASYFREVRKKYAKFEGSLKGVDSRILVSQVPGGMLSNLENQLIEQNATDRMDEVLEEIPKVREDLGFIPMVTPTSQIVGTQSVLNVLLGERYKVISTETEGLLKGEYGATPAPVNRELQTKALKGAEPISCRPADLLE
>MP0315_megahit_246056_3-521
TVNKCGETVEGCISYTVSPFHNIELYIKMARQLVDMGSDIVCIKDMAGLLTPEATRTLIREIKNSVDAPVHLHTHATTGLVGMNLQAAIDAGVDMVDTAISSLSMGAGHYATECIVAAQKGLARDTGLDLNLLEEISNYFREVRKNYAEFESDFKGVDINILKSQIPGGMISN
>MP0315_megahit_246082_3-1085
CLRFLNEDPWERARKLKKVIPNTPFQMLLRGQNCVGYRHYADDIVERFVKKSVDVGINIFRIFDALNDLRNIETAIKTVNKCGETVEGCISYTVSPFHSVELYIKMARQLVDMGSDIVCIKDMAGLLTPEVTRTLIREIKNSVDTPVHLHTHATTGLVGMNLQSAIDAGVDMVDTAISSLSMGTGHYATECIVASQQGLPRDTGLDLELLEEISNYFREVRKNYAEFESNFKGVDINILKSQIPGGMISNMENQLKEQNAIDKLDKVLEEVPRVRKDMGYPPLVTPTSQIVGSQATLNILTGERYKLITKETRECVLGKYGKLPASLDPDLLARVEKDGEAIDCRPADLLKPEWDQVVKDC
>MP0315_megahit_251089_2-157
GDSVSEGDVVMILEAMKMETEIRSAYTGTVTDITVGEGDAVTSGQPLILLG*
>MP0315_megahit_252082_3-1193
PIAGKLDQVGFWSVESWGGATFDACIRYLGEDPWERIRALKKAMPNTRQQMLLRGQNLLGYRHYADDVVEKFVERAAVNGVDVFRVFDAMNDPRNLETALKAVKAQGKHAQGTISYTTSPVHTLQMWVDLAKQIEDMGADSIAIKDMAGILNPYVAFDLVSQLKSTLSIPVHMQCHATAGLSTAAILKAAEAGIDNVDSAISSMSMTYGHSPTESVVAIFQNSPRDTGLNLELLEEVAAYFREVRKKYAKFEGNLRGVDSRILVAQVPGGMLTNMENQLKEQGASDKFDEVLAEIPRVREDLGFIPLVTPTSQIVGTQAVINVLTGERYKSITKETAGVLKGEYGAAPAAFNAELQARVLDGAQAITCRPADLLEAEMDKLTAELKGLASEKGIKLA
>MP0315_megahit_256834_1407-2759
AQGTISYTTSPVHTIENWVELAKEIADMGADSIAIKDMAGLLKPYVAYDLVSRLKKELDIPIHMQCHATTGMSTATAIKAAEAGIDNVDAAISSMSMTYGHSPTEAIVAILEGTDRDTGLDLNLLEEIASYFREVRKKYAKFEGSLKGVDSRILIAQVPGGMLTNMESQLKEQNASDKFDQVLAEIPKVREDLGYIPLVTPTSQIVGTQAVLNVLTGERYKSISKETAAILKGEYGSAPAPFNKELQERVLDGKEAITCRPADKIEPEMDKLTAELKDIAKEKGIKLAEQEVDDVLTYALFPQIGLKFLENRGNPDAFEPVPSADDVAPAKKAAGPETYTVEVNGQKYVVAVNEGGEISQIEGQGGASSAPVAAAPAAGEGEPVLAPLGGNIWKVHVSPGDTVEEGDVMIILEAMKMETEVRAPKAGTIGEVFIKEGDAVSVDDEMLTIA*
>MP0315_megahit_261880_2-1729
MSKPLALTELVLRDAHQSLLATRMRVEDMLPIAEKLDKAGFWSVESWGGATFDACIRYLGEDPWERIRKLKAAMPNTRQQMLLRGQNLLGYRHYADDVVTRFVERAHESGVDVFRIFDAMNDIRNLKTAIKATIDSGAHAQGTISYTVSPVHNLKLWLEMAKQLEDLGVHSICVKDMAGLLKPYECEALITGLKETVNVPIAMQCHATTGLSTATYQKAIDAGIDMLDTAISSMSMTYGHSATETMVSIVEGTERDTGISLPELEDIASYFREVRKKYSKFEGSLKGVDARILLAQVPGGMLTNMESQLKEQGAEDKFEEVLKEIPRVREDLGFIPLVTPTSQIVGTQSVLNVLTGERYKSITKETAGVLKGEYGATAAPVNKELQARVLDGAEPVTCRPADNIAPELETLSKELDELAEKKQLSLSDDKIDDVLTYALFPQIGLKFIENRGNPDAFEPAPSEQESQSSHAPKPAEAKSNSQGDTTSETYDVNVDGKVYRVEVAPSGTLTSVTPASGSQTQAQPQTNSAAPSASTASQSIDAPLAGNVFKILVRNGDSVSEGDVVMILEAMKMETE
>MP0315_megahit_262246_1210-2985
MTEVKKPLGITDVVLRDAHQSLFATRLRLNDMLPIADKLDQIGFWSVESWGGATFDACIRYLGEDPWHRIRSLKAAMPNTRQQMLLRGQNLLGYRHYADDVVRKFVERAAINGVDVFRVFDAMNDPRNLETAIKAVLENDRHAQGTIAYTISPVHDLNLWLDMAKRIEDMGAHSLCIKDMAGLLKPYVAYELVQSLKQTIDIPIHMQSHATTGLSTATIMKCVEAGIDNVDSAISSMSMTYGHSATESVVSIFEDTDRDTGLNIELLEEVAAYFREVRKKYAQFEGSLRGVDSRILVAQVPGGMLTNMESQLREQNALDKMDQVLKEIPRVREDLGFIPLVTPTSQIVGTQAVINVLTGERYKTIAAETAGILKGEYGAAPAPYNKELRDRVLEGAEPITCRPADLLEAEMEKLTTELLAIADEEKIDLAEGEQHVDDVLTYALFPQIGLKFLKNRHNPDAFEPVPVIDNTPSSPSRPQSQEQETYTIKVNGQSYVVQVNEGGDISHVESSTASASAPMGEGDPVEAPLSGNIWKVEVSVGQQVNEGDTILILEAMKMETQIVASKSGTVSSISVKQGDSVKVGDQLATIA*
>MP0315_megahit_266155_242-583
QAYTVAVNGKEYVVQVTEGGDISGIKPIGESAAPAPAAAPAGEGEPQVAPLSGNIFKVLVSVGDAVEEGDVVMILEAMKMETEVRTQRAGTVASVDVKVGDAVAVGDTLLTIG*
>MP0315_megahit_272421_829-1176
MNEIKRPLGITDVVLRDAHQSLFATRLRLDDMLPIAEKLDKVGYWSLETWGGATFDACIRYLGEDPWERIRALKEAMPNTPQAMLLRGQNLLGYRHYADDVVDKFVERAKTNGVDV
>MP0315_megahit_272459_3-752
MSDKKNQKIGITEVVLRDGHQSLLATRFTLADMLPIAKKLDEVGYWSIESWGGATFDSCIRYLNEDPWERLRALKKAMPNTRQQMLLRGQNLVGYKHYSNETVSLFIQKAAENGIDVFRIFDALNDFNNIEFAIKEVKANGKHAQGAMAYTTSPVHDLNTWLDYAKKVEDSGADSFAIKDMAGILKPYDAFELVSLLKESLAIPIHMQCHATTGMSTASNLKAIEAGIDNIDTSISSMSMTYGHSATETL
>MP0315_megahit_275276_2-355
NKGVSAEQYSVKVDGKVYDVVVAQGGELKEVTLKDSEHLPQSASVASGETLNAPLAGNIFKVKVKAGQAVNEGDVVVIMEAMKMETEVRAMHSGTVAEVLVSEGDAVTTGDAIIAMA*
>MP0315_megahit_276197_2-997
IAGYFREVRKKYASFEGSLRGIDSRILVAQVPGGMLTNMESQLKEQGAGDKLDDVLSEIPRVREDLGFIPLVTPTSQIVGTQAVMNVMMGERYKSISKEVQALLKGEYGSAPAPFNAELQKRVLEGGEPITCRPADNLSPEMDKLAAELKEKASADSIRLAEGEREVDDVLTYALFPQIGLKFLKNRDNKDAFEPAPEAPQAAAPAKAEAPAAAPAPAGGPETYTVKLNGKAYVVEVSEGGEIGDIQEQPAAQSEAAAPAPSGESIDAPLAGNIFKVNVRPGDQVAEGDVVIILEAMKMETEVRASSAGTVSKVNVSEGDSVAVGDALIEL*
>MP0315_megahit_276665_2-496
MAKLKLTELVLRDAHQSLLATRMRLDDMLPIANKLDDAGYWSIESWGGATFDSCIRYLGEDPWERIRALKKAMPNTKQQMLLRGQNLLGYRHYADDVVEKFVERAHKNGVDVFRIFDAMNDVRNLETAIKAAVKVGAHAQGTISYTVSPVHTLDMWLTLAKQLED
>MP0315_megahit_279792_3-746
ISSMSMTYGHSATETIVAIVEGTPRDTELDLNQLEEIAAYFRDVRKKYAAFEGSLKGVDGRILLAQVPGGMLTNMENQLKEQGAADKLNEVLLEIPRVREDLGFIPLVTPTSQIVGTQAVLNVLTGERYKTITKETAGVLKGEYGLTPAPMNKELQERVLDGSEVITCRPADNIAPELASLEAELQKEAQEQGLTLADEQIDDVLTYALFPQVGLKFIKNRNNPDAFEAVPSADDANAKPAAKPANNK
>MP0315_megahit_281636_2-700
PWERIRALKEAMPNTPQAMLLRGQNLLGYRHYADDVVDKFVERAKTNGVDVFRVFDAMNDPRNLERAIKAVRQVGGHAQGTISYTVSPVHTLDSWVDLAKTIAAMGADSLAIKDMAGLLTPYTAYDLVSRLKKELFIPVHLHCHATTGLSTSTILKAVEAGIDNVDTAISSMSMTYGHSPTESVVAMLKDTDRDTGLDLELLEDIAGYFREVRKKYASFEGSLRGIDSRILVA
>MP0315_megahit_286641_1-132
LLVMEAMKMESEVKSPQAGTVQAVFVQVGDTVQAGDALLSLGE*
>MP0315_megahit_293312_2-724
AMAYTTSPVHDLNTWLDYAKKVEDSGADSFAIKDMAGILKPYDAFELVSRLKESLAIPIHMQCHATTGMSTASNLKAIEAGIDNIDTSISSMSMTYGHSATETLVSMFSDREGDLGLDINLLGEISDYFRVIREKYSEFEGSLKGVDSSMLIKQVPGGMLSNLESQLKSINQEDKLEKVKEEIPVVREDFGFPPLVTPVSQIIGAQSLLNVTENSRYGSLTSETKKLLLGAYGKLPGKINS
>MP0315_megahit_295203_2-658
PPLVTPTSQIVGSQATLNILTGERYKLITKETRECVLGKYGKLPASLDPDLLAKVEKDGEVIDCRPADLLEPEWGQVVKDCKGKCTSEEDMLSYALFPKVALAFFKNRKQGFPSTEKPATLTPKPVTASTTPVTPVSGSATYTVNVNGQAFSVQVSAGGAPQQVLATSAAPAATVAPAASGTSVTSPLPGSIFSLKVTVGDQVNEGDVVIIMESMKMET
>MP0315_megahit_296057_1169-1687
MTDNKQPLGITDVILRDAHQSILATRMRLDDMLPIAGKLDQVGFWSVESWGGATFDACIRYLGEDPWERIRALKKAMPNTRQQMLLRGQNLLGYRHYADDVVEKFVERAAVNGVDVFRVFDAMNDPRNLETALKAVKAQGKHAQGTISYTTSPVHTLQMWVDLAKQIEDMGAD
>MP0315_megahit_300237_1-669
KGEYGATAAPVNKELQARVLDGAEPVTCRPADNIAPELDTLSKELDELAEKKQLSLSDDKIDDVLTYALFPQIGLKFIENRGNSDAFEPAPSAQESQSLSAPKPAEAKPNSQGATASETYDVNVDGKVYRVEVAPSGTLTSVTPASGSQTQAESQTNSAAPSDSTASQSIDAPLAGNVFKVLVRNGDSVLEGDVVMILEAMKMETEIRSAYTGTVTDITVSEG
>MP0315_megahit_300787_2114-3928
MSKPLALTELVLRDAHQSLLATRMRIEDMLPIAEKLDKAGFWSVESWGGATFDACIRYLGEDPWERIRKLKAAMPNTKQQMLLRGQNLLGYRHYADDVVTRFVERAHESGVDVFRIFDAMNDIRNLKTAIKATIDSGAHAQGTISYTVSPVHNLKLWLDMAKQLEDLGVHSICIKDMAGLLKPYECEALITGLKETVSVPIAMQCHATTGLSTATYQKAVDAGIDMLDTAISSMSMTYGHTATETMVSIVEGTERDTGIALPELEEIASYFRDVRKKYSKFEGSLKGVDARILLAQVPGGMLTNMESQLKEQGAEDKFEEVLKEIPRVREDLGFIPLVTPTSQIVGTQSVLNVLTGERYKSITKETAGVLKGEYGATAAPVNKALQERVLDGAEPVTCRPADNIAPELDALSKELDELAEKKQLSLSDDKIDDVLTYALFPQIGLKFIENRGNPDAFEPAPSAQSSQSADVAQVEKTAANTSTSGSETYDVNVDGKVYHVEVAPSGTLTSVTPAGAAQSSAPAPASNTQASAGTSQSIDAPLAGNVFKILVKSGDSIAEGDVVMILEAMKMETEIRAAFTGTVTEVTVGEGDAVSSGQPLILLG*
>MP0315_megahit_300841_151-687
MSKPLALTELVLRDAHQSLLATRMRIEDMLPIAEKLDKAGFWSVESWGGATFDACIRYLGEDPWERIRKLKAAMPNTKQQMLLRGQNLLGYRHYADDVVTRFVERAHESGVDVFRIFDAMNDIRNLKTAIKATIDSGAHAQGTISYTVSPVHNLKLWLEMAKQLEDLGVHSICVKDMAG
>MP0315_megahit_307331_3812-4270
MIDPDLIEHLIKILDDSDIDSLEIERGGTRIRLGKTPIQPVTVGSVASQDVQDVSADPLVQDSPTSFDAKSGNLIEVNSPMVGTFYSSPTPDAPLYVEIGAEVKPGDGLCIIEAMKLMNELESEVAGTIVEICVENAQPVEYGQVLFLVDPA*
>MP0315_megahit_315575_1-378
AELIAKLAPPPSAKSNEILAWTGGTFYSRETPEAGEYVREGQHVEEGDVLGLLEVMKMFNQIRAEFPGTIRKICIDAGTGKIVARSQVLFQIDPDIPPVSETEEELFKRQQEQTISLMQSIIPAN*
>MP0315_megahit_323686_216-1694
RIFDAMNDIRNLKTAIKATIDSGAHAQGTISYTVSPVHNLKLWLEMAKQLEDLGVHSICVKDMAGLLKPYECEALITGLKETVDVPIAMQCHATTGLSTATYQKAIDAGIDMLDTAISSMSMTYGHSATETMVSIVEGTERDTGISLPELEDIASYFREVRKKYSKFEGSLKGVDARILLAQVPGGMLTNMESQLKEQGAEDKFEEVLKEIPRVREDLGFIPLVTPTSQIVGTQSVLNVLTGERYKSITKETAGVLKGEYGATAAPVNKELQARVLDGAEPVTCRPADNIAPELDTLSKELDELAEKKQLSLSDDKIDDVLTYALFPQIGLKFIENRGNPDAFEPAPSAQESQSSSAPKPAEAKSSSQGATASETYDVNVDGRVYRVEVAPSGTLTSVTPASGSQTQAQPQINSAAPSASTASQSIDAPLAGNVFKVLVRNGDSVSEGDVVMILEAMKMETEIRSAYTGTVNDITVSEGDAVTSGQPLILLG*
>MP0317_megahit_237_1-456
MKLFIEGEEEMGSPSMSKKSSDDSLVDLDQIRELIDLLIEKDVSELVVEREGVHVKIRRGVAEISAPPAPVQVVSATATGAPTIDELPAVDGEPAPVVDAIYADCFIVTSPMVGTFYRSPEPDADAFVEIGGEVSEGDPLCIVEAMKLMNEI
>MP0317_megahit_6803_2-415
FFTNRNNKDFFEENPAEVIEQAEGTYRVIVEEEEFIVKVKEYETELVPSQTPKIKDEDISTSSKAKNEINIESPLSGNVHKVLAKLGDKVKKGQVVVILEAMKMETEVQSMKEGRVGTIHISEGDEVVVDQVMLTLY*
>MP0317_megahit_10598_3-278
KITRGAEPITERPGALIAPALERLRESRGPFATDDDLLLAAFYDKTQYGALRDAGPITTDYRLGETPLLSLVKELSERPTIKYFHLARYSE*
>MP0317_megahit_17393_231-1403
DVIDGWVDQLYNNGFRVIGAFDGLNDVTNIIGCLKRAKALGAYTFGALSFCESPLHTDELFVKTAVELIEQADVDAIMLKDAGGLLTPERIRTLVPAIKEVIGDRPLELHSHCLTGLCPLVYLEAVELGCDILHTSIAPLANGAGQPATQTIVKSLRELGYVVNIDDEKIEEASNYFKNICEVEGKPEGKPAEYNPLHYKHQLPGGMLSNFHAQLETAGLGDRYEELLEEIAQVRKELAWPIMITPFAQFVGTQAVMNVISGERYGTVPNEIKKYVLGYYGRLLGPVDAEVYEKILENGSSEISEKPTSPKPMMKDLAQQHPNAAKDELLLRAMFAGNQVDGMKEAIAKGESGDDFSGGLVSFIKELASGDEKQIKLSTEKLNISISRQS*
>MP0317_megahit_27782_235-1881
MTDSKKPLGITDVVLRDAHQSILATRMRIDDMLPIAEKLDQVGYWSLESWGGATFDSCIRFLGEDPWDRIREFKKAMPKTKHQMLLRGQNLLGYRHYADDVVEKFVERAATNGVDVFRVFDAMNDPRNLETALKAVKKQGKHAQGTLSYTTSPVHTLDSWIDLAKQIEDMGADSIAIKDMAGILTPYDAYELVSRLKAQTDLEVQLHAHATAGMSDMTILKAIEAGIDRVDTAISSMSMTYGHTATESVVAALAGTDRDTGLDLLLIEEIAAYFRDVRKKYAKFEGALRGTDSRILVAQVPGGMLTNMENQLREQGASDKFDEVLKEIPRVREDLGHIPLVTPTSQIVGTQAVLNVLTGERYKSISKETQGILKGEYGAAPAAMNAELQARVLEGKEAITCRPADLIENELDKVIADVDKLAAEKGIELSADKIDDALTYAMFPQIAPKFLENRNNPDAFEPAPKGADEDTFTVTVDGNEYVVKVDDGGDVTDLKPVNGAPMSFGGDSGNAGAATSAPVAAGGGDPVSAPLAGNVWKVLVQPGQTVSEG
>MP0317_megahit_28460_525-1211
AGVLKGEYGSTPAPMNKELQERVLDGSEAITCRPADVIKPELETLEAELSKLAQEQGLTLADEQIDDVLTYALFPQIGLKFIKNRNNPDAFEPVPSADDSSNKAPEKSAANNKGVKAEQYSVKVDGKVYDVVVAQGGELKEVTLKDSEHIPQSASVASGETLNAPLAGNIFKIKVKPGQVVNEGDVVIIMEAMKMETEVRAMHTGTIADVLVSEGDSVSTGDAMIALA*
>MP0317_megahit_36746_520-819
TTTATVSKSSPTADVSVADNEHLITAPMVGTFYMSPKPGAPAFVEIGQQVEPKSVVCIIEVMKLMNNLEAKVNGRVKEIYVEDQQPVEYGQPIMLIEKE*
>MP0317_megahit_38912_2-499
MRIVSDWVTETPLIIHTRGQSLFTFEFFADDLVELAAACFVRNGMRYHTPYDALNDIRNLKIPVQAGKANGLKVVPGIVFTESPVHDDNYYADKASQLVALGVDGIFIKDPSGLLRPERVTGLVGAIKAQIGGTRLQLHSHCLSGLAPYVALLAVDAGVDVLHVAT
>MP0317_megahit_47402_3-521
GMGKKIRLIDVTIRDGHQCLWATRMTTAMMKDIAPKLDEAGFEAIDLVGGAVFDVCVRFLREDPWERMRILNTWVTKTPLIIHTRGQSLFTFEFFADDVVELAAERFAANGMRYHTVYDALNDIRNLEIPIRSTRRHGIHVVPGLVYSHSPVHTDAYYVRKAKELMAIGVDGV
>MP0317_megahit_48099_1-339
VDDQEYAVNIKANDSFEINGISESRSVTPEPVENGNSSSNGTVVKSPLGGNIFKILSKEGEKINLDSAVLILEAMKMETEIKAPISGSISRIFVNPGSSVKPGDPLFEINPS*
>MP0317_megahit_48835_2-595
IVAILEGTDRDTGLDLNLLEEIASYFREVRKKYAKFEGSLKGVDSRILIAQVPGGMLTNMESQLKEQNASDKFDQVLAEIPKVREDLGYIPLVTPTSQIVGTQAVLNVLTGERYKSISKETAAILKGEYGSAPAPFNKELQERVLDGKEAITCRPADKIEPEMDKLTAELKDIAKEKGIKLAEQEVDDVLTYALFPQI
>MP0317_megahit_60597_683-847
MNSDKPLGITDVVLRDASQSLLATRIRLDDMLPIAEKLDSVGYWSVESWGGATFD
>MP0317_megahit_63566_1-126
MILEAMKMETEVRAPRSGTIGSVTATEGAAVKVGDTLYTLG*
>MP0317_megahit_79231_2-91
MTQSPIKITDTTFRDGHQSLLATRLRMEDM
>MP0317_megahit_81058_3-791
IGVDGVFIKDPSGLLTPERVATLVPALKKALGDLPLQLHMHCLSGLAPYVALKAVEHGVDTVHTATSTLANGASHPPTELFTQNCRRRGHEVDIDLGPIEEVAERLAFIAEHEDKPVGLPLEYDEFHFHHQVAGGMISNLRQQLETVGIEDRIEEILEEAGQVRADLGYPIVVSPFAQYIITQAVLNVMGKDQGHDRYDTVPDEVRLYVRGGYGEIAGEIDPNLYDRITVGTEPITERPGALVAPALDRIRKSRGPFESDDDL
>MP0317_megahit_86441_1-354
MPDKRLPKVGITEVVLRDGHQSLLATRFTLADMLPIAKELDQVGYWSIESWGGATFDSCIRYLNEDPWERLRALKKAMPNTRQQMLLRGQNLVGYKHYSNEIVSLFIQQASENGIDVF
>MP0317_megahit_88353_4078-4614
MIVEVSIGEETPRRYRLHRDGERIVVDHLEGTNAGKGTNHVERKTLIDWHRPQSGIYSLLIGKASYEVFIGEAPDHLTVHLKNRTYRVQAADIRRHRTVTDAPGPVDGLVRITAPIPGRVSRILVQPGQQIGRGDGIVVVEAMKMENELRSPGDGVVVTIAVKEGQAVEGGALLATIE*
>MP0317_megahit_89508_1-1038
MAKLKLTELVLRDAHQSLLATRMRLDDMLPIAEKLDNAGYWSIESWGGATFDSCIRYLGEDPWQRIRELKAAMPNTKQQMLLRGQNLLGYRHYADDVVEKFVERAHKNGVDVFRIFDAMNDVRNLETAIKAAVKVGAHAQGTISYTVSPVHTLDMWLKLAKQLEELGCHSICIKDMAGLLKPYDCEQLIKGLKETVSIPIAMQCHATTGLSTATYQKAIDAGIDMLDTAISSMSMTYGHSATETIVSIVEGTERDTGLDLNQLEEIAAYFRDVRKKYAAFEGSLKGVDGRILLAQVPGGMLTNMENQLKEQGAADKLDQVLLEIPRVREDLGFIPLVTPTSQIVGT
>MP0317_megahit_90215_1-645
VGAHAQGTISYTVSPVHTLDMWLTLAKQLEELGCHSICIKDMAGLLKPYDAEKLIKGLKETVSIPIAMQCHATTGLSTATYQKAIDAGIDMLDTAVSSMSMTYGHSATETIAAIVEGTERDTGLDLNHLEEIAAYFRDVRKKYAAFEGSLKGVDGRILLAQVPGGMLTNMENQLKEQGAADKLNEVLLEIPRVREDLGFIPLVTPTSQIVGTQAV
>MP0317_megahit_132928_3-665
QGAEDKFEEVLKEIPRVREDLGFIPLVTPTSQIVGTQSVLNVLTGERYKSITKETAGVLKGEYGATAAPVNKALQERVLDGAEPVTCRPADNIAPELDALSKELDELAEKKQLSLSDDKIDDVLTYALFPQIGLKFIENRGNPDAFEPAPSAQSSQSADVAQVEKTAANTSTSGSETYDVNVDGKVYHVEVAPSGTLTSVKPAGAAQSSVPAPASNTQASA
>MP0317_megahit_135451_2-634
GTLIREIKNSVDTPVHLHTHATTGLVGMNLQSAIDAGVDMVDTAISSLSMGTGHYATECIVASQQGLPRDTGLDLELLEEISNYFREVRKNYAEFESNFKGVDINILKSQIPGGMISNMENQLKEQNAIDKLDEVLKEVPRVRKDMGYPPLVTPTSQIVGSQATLNILTGERYKLITKETRECVLGKYGKLPASLDPDLLAKVEKDGEVID
>MP0317_megahit_145320_2-280
PAGAAQSSAPASASNTQASASTSQSIDAPLAGNVFKILVKSGDSIAEGDVVMILEAMKMETEIRAAFTGTVTEVTVGEGDAVSSGQPLILLG*
>MP0317_megahit_149551_392-745
MSNKENKSIASIFGEGGRPKNSKREIKIVDTTFRDAHQSLWATRMRTEHMLGIAETMNSAGFHHIDMMAPIQFDVSVRYLKEDPWVRVRDLHKASPETKFRALIRSKNIASFDFLPDD
>MP0317_megahit_166133_1499-1936
FFKNREQGFPSTEKTATPTPKPVTTAATPATSIAGSATYTVNVNGQAFSVQVSVGGAPQQVSAPAAPTPVAPAANGTSVTSPLPGSVFALKVAVGDQVSEGDVVIIMESMKMETEIHATASGTINSIQVQEGQKVNTGDNLLVIG*
>MP0317_megahit_204834_2-706
KQLEDMGSDILCIKDMAGLLTPNVTKTLISEIKKIVKIPIHLHTHATTGLVGMNMQCAIEAGVDMVDTAISSLSMGTSHYATECLVAALKGTPRDTGLDLDLLEEINDYFTEVRKKYVAFESDFKGVDINILKSQIPGGMISNMENQLREQNALSKLAEVLKEVPRVRKDMGYPPLVTPTSQIVGSQATLNVLTGERYKVITKETRQCLLGNYGKLPAPIDEELLAKVSGDKEIT
>MP0317_megahit_210989_917-1738
MDTSSPLKVTELVLRDAHQSLLATRMRTEDMLPIGEKLDQVGFFSLEMWGGATFDSCLRFLNEDPWERARKLKKVIPNTPFQMLLRGQNCVGYRHYADDIVERFVKKSVDVGINIFRIFDALNDLRNIETAIKTVNKCGETVEGCISYTVSPFHSVELYIKMARQLVDMGSDIVCIKDMAGLLTPEVTGTLIREIKNSVDTPVHLHTHATTGLVGMNLQSAIDAGVDMVDTAISSLSMGTGHYATECIVASQKGLPRDTGLDLELLEEISNYFR
>MP0317_megahit_215148_2-661
ELYIKMARQLVDMGSDIVCIKDMAGLLTPEATGTLIREIKNSVDAPVHLHTHATTGLVGMNLQAAIDAGVDMVDTAISSLSMGAGHYATECIVAAQKGLARDTGLDLNLLEEISNYFREVRKNYAEFESDFKGVDINILKSQIPGGMISNMENQLKEQNAIDKLQDVLLEVPRVRKDMGYPPLVTPTSQIVGSQATLNILTGERYKLITKETRECVLGKY
>MP0317_megahit_221489_812-2218
MSKNKSPLGITDVVLRDAHQSLFATRMRIDDMLPIAEKLDQVGFWSLESWGGATFDACIRFLGEDPWERIRRFKEVMPNTPQQMLLRGQNVLGYRHYADDVVDKFVERAAINGVDVFRVFDAINDMRNLETAIKSVKKYEKHAQGTICYTISPIYTIDSWLDMARQIESMGADSICIKDMAGLLKPYVAYELIKGLKKVIDVPIHMQCHATTGMSTATYLKAVEAGIDNIDTSISSMSMTYGHSPTESLVAILESTERDPGLDIKLLEEIASYFREVRKKYAQFEGSLKGVDSRILVSQVPGGMLSNLENQLIEQNATDRMDEVLEEIPKVREDLGFIPMVTPTSQIVGTQSVLNVLLGERYKVISTETEGLLKGEYGATPAPVNRELQIKALKGAEPISCRPADLLEPEFEKQKIELLKIAKDESINLANEDDDTLTYILFPNPGLKFLKNRNNPDAFEPVPTIGRD*
>MP0317_megahit_222836_648-2438
MSKPLALTELVLRDAHQSLLATRMRIEDMLPIAEKLDKAGFWSVESWGGATFDACIRYLGEDPWERIRQLKAAMPNTKQQMLLRGQNLLGYRHYADDVVTRFVERAHENGVDVFRIFDAMNDMRNLETAIKATVDCGAHAQGTISYTVSPVHNLQLWLDMAKQLEDMGVHSICVKDMAGLLKPYDCEALISGLKETVKVPIAMQCHATTGLSTATYQKAIDAGIDMLDTAISSMSMTYGHTATETMVSIVEGTERDTGLSLPHLEEIASYFREVRKKYSKFEGSLKGVDARILLAQVPGGMLTNMESQLKEQGAEDKFEEVLKEIPRVREDLGFIPLVTPTSQIVGTQSVLNVLTGERYKSITKETAGVLKGEYGATAAPVNAELQARVLDGNSPITCRPADNIAPELDSLEKELTALASTKSISLSNEKIDDILTYALFPQIGLKFLENRGNPDAFEPAPGQEAPTQVTDTSAASQPTSGSAAAYDVSVDGKRYHVQVAPSGELTHVAPAPAAPQNASTAAPAGNEQSINAPLAGNVFKVLVRAGDAVSEGDVVMIIEAMKMETEIRSAFTGTVSDVCVGEGDSITSGQPLIMLG*
>MP0317_megahit_225341_1-993
MSKPLALTELVLRDAHQSLLATRMRIEDMLPIAEKLDKAGFWSVESWGGATFDACIRYLGEDPWERIRKLKAAMPNTKQQMLLRGQNLLGYRHYADDVVTRFVERAHESGVDVFRIFDAMNDIRNLKTAIKATIDSGAHAQGTISYTVSPVHNLKLWLDMAKQLEDLGVHSICIKDMAGLLKPYECEALITGLKETVSVPIAMQCHATTGLSTATYQKAVDAGIDMLDTAISSMSMTYGHTATETMVSIVEGTERDTGIALPELEEIASYFRDVRKKYSKFEGSLKGVDARILLAQVPGGMLTNMESQLKEQGAEDKFEEVLKEIPRVRED
>MP0317_megahit_236045_2-541
QNAIDKLQDVLLEVPRVRKDMGYPPLVTPTSQIVGSQATLNILTGERYKLITKETRECVLGKYGKLPASLDPDLLAKVEEDGEVIDCRPADLLEPEWDQVVKDCKGKCTSEEDMLSYALFPKVALEFFKNREQGFPSTEKPATLTPKPVTTSTTPATPVAGSDTYTVNVNGQAFSVQVSA
>MP0317_megahit_237596_3-926
TRMRIDDMLPIAEKLDQIGYWSMESWGGATFDSCIRFLGEDPWERIREIKKVMPNTPQQMLLRGQNLLGYRHYSDDVVCKFVDRCADNGIEVFRIFDAMNDMRNLETAVNQTVKIGQHAQGTISYTVSPVHTVDLWVEMAKKIEDMGAHSLCIKDMAGLLQPYVAYDLVKKLKNAIDIPIQLHAHATTGLSTASIIKAVEAGIDRVDTSIGSMSMTYGHSATNSVVSILEHGPRKTGLDLKKLEEVDQYFKPIRTKYSKFEGSLKGVDSRILLSQVPGGMLTNMESQLKEQNALDKMDEVLLEIPRVR
>MP0317_megahit_237806_174-1691
GQNLLGYRHYADDVVEKFVERAAVNGVDVFRVFDAMNDPRNLETALKAVKAQGKHAQGTISYTTSPVHTLQMWVDLAKQIEDMGADSIAIKDMAGILNPYVAFDLVSQLKSTLSIPVHMQCHATAGLSTAAILKAAEAGIDNVDSAISSMSMTYGHSPTESVVAIFQNSPRDTGLNLELLEEVAAYFREVRKKYAKFEGNLRGVDSRILVAQVPGGMLTNMENQLKEQGASDKFDEVLAEIPRVREDLGFIPLVTPTSQIVGTQAVINVLTGERYKSITKETAGVLKGEYGAAPAAFNAELQARVLDGAQAITCRPADLLEAEMDKLTAELKGLASEKGIKLAENEIDDVLTYALFPQIGLKFLENRGNPDAFEPVPTGNELPAGSSAAASQAYTVAVNGKEYVVQVTEGGDISGIKPIGESAAPAQAAAAPAGEGEPQVAPLSGNIFKVLVSVGDAVEEGDVVMILEAMKMETEVRTQRAGAVASVDVKVGDAVAVGDTLLTIG*
>MP0317_megahit_253595_1-1734
MSKPLALTELVLRDAHQSLLATRMRVEDMLPIAEKLDKAGFWSVESWGGATFDACIRYLGEDPWERIRKLKAAMPNTRQQMLLRGQNLLGYRHYADDVVTRFVERAHESGVDVFRIFDAMNDIRNLKTAIKATIDSGAHAQGTISYTVSPVHNLKLWLEMAKQLEDLGVHSICVKDMAGLLKPYECEALITGLKETVNVPIAMQCHATTGLSTATYQKAIDAGIDMLDTAISSMSMTYGHSATETMVSIVEGTERDTGISLPELEDIASYFREVRKKYSKFEGSLKGVDARILLAQVPGGMLTNMESQLKEQGAEDKFEEVLKEIPRVREDLGFIPLVTPTSQIVGTQSVLNVLTGERYKSITKETAGVLKGEYGATAAPVNKELQARVLDGAEPVTCRPADNIAPELETLSKELDELAEKKQLSLSDDKIDDVLTYALFPQIGLKFIENRGNPDAFEPAPSEQESQSSHAPKPAEAKSNSQGDTTSETYDVNVDGKVYRVEVAPSGTLTSVTPASGSQTQAQPQTNSAAPSASTASQSIDAPLAGNVFKILVRNGDSVSEGDVVMILEAMKMETEIR
>MP0317_megahit_259061_3498-3956
MIDPDLIEHLIKILDDSDIDSLEIERGGTRIRLGKTPIQPVTVGSPASQDVQDVSADPLVQDSPTSFDAKSGNLIEVNSPMVGTFYSAPTPDAPLYVEIGAEVKPGDGLCIIEAMKLMNELESEVAGTIVEICVENAQPVEYGQVLFLVDPA*
>MP0317_megahit_259075_8230-8562
MAKLKLTELVLRDAHQSLLATRMRLDDMLPIANKLDDAGYWSIESWGGATFDSCIRYLGEDPWERIRALKKAMPNTKQQMLLRGQNLLGYRHYADDVVEKFVERAHKNGVD
>MP0317_megahit_259357_3-1733
MSKPLALTELVLRDAHQSLLATRMRIEDMLPIAEKLDKAGFWSVESWGGATFDACIRYLGEDPWERIRKLKAAMPNTKQQMLLRGQNLLGYRHYADDVVTRFVERAHESGVDVFRIFDAMNDIRNLKTAIKATIDSGAHAQGTISYTVSPVHNLKLWLEMAKQLEDLGVHSICVKDMAGLLKPYECEALITGLKETVDVPIAMQCHATTGLSTATYQKAIDAGIDMLDTAISSMSMTYGHSATETMVSIVEGTERDTGISLPELEDIASYFREVRKKYSKFEGSLKGVDARILLAQVPGGMLTNMESQLKEQGAEDKFEEVLKEIPRVREDLGFIPLVTPTSQIVGTQSVLNVLTGERYKSITKETAGVLKGEYGATAAPVNKELQARVLDGAEPVTCRPADNIAPELDTLSKELDELAEKKQLSLSDDKIDDVLTYALFPQIGLKFIENRGNPDAFEPAPSAQESQSSSAPKPAEAKSSSQGATASETYDVNVDGRVYRVEVAPSGTLTSVTPASGSQTQAQPQINSAAPSASTASQSIDAPLAGNVFKVLVRNGDSVSEGDVVMILEAMKMETEI
>MP0317_megahit_265286_681-1406
ERYKSISKEVQALLKGEYGSAPAPFNAELQKRVLEGGEPITCRPADNLSPEMDKLAAELKEKASADSIRLAEGEREVDDVLTYALFPQIGLKFLKNRDNKDAFEPAPEAPQAAAPAKAEAPAAAPAPAGGPETYTVKLNGKAYVVEVSEGGEIGDIQEQPAAQSEAAAPAPSGESIDAPLAGNIFKVNVRPGDQVAEGDVVIILEAMKMETEVRASSAGTVSKVNVSEGDSVAVGDALIEL*
>MP0317_megahit_266301_156-1217
MNETKRPLGITDVVLRDAHQSLFATRLRLDDMLPIAEKLDKVGYWSLETWGGATFDACIRYLGEDPWERIRALKEAMPNTPQAMLLRGQNLLGYRHYADDVVDKFVERAKTNGVDVFRVFDAMNDPRNLERAIKAVRQVGGHAQGTISYTVSPVHTLDSWVDLAKTIAAMGADSLAIKDMAGLLTPYTAYDLVSRLKKELSIPVHLHCHATTGLSTSTILKAVEAGIDNVDTAISSMSMTYGHSPTESVVAMLKDTDRDTGLDLELLEDIAGYFREVRKKYASFEGSLRGIDSRILVAQVPGGMLTNMESQLKEQGAGDKLDDVLSEIPRVREDLGFIPLVTPTSQIVGTQAVM
>MP0317_megahit_271568_1-1461
KNGVDVFRIFDAMNDVRNLETAIKAAVKVGAHAQGTISYTVSPVHTLDMWLTLAKQLEDLGCHSICIKDMAGLLKPYDAEQLIKGLKETVSIPIAMQCHATTGLSTATYQKAIDAGIDMLDTAISSMSMTYGHSATETIVAIVEGTPRDTELDLNQLEEIAAYFRDVRKKYAAFEGSLKGVDGRILLAQVPGGMLTNMENQLKEQGAADKLNEVLLEIPRVREDLGFIPLVTPTSQIVGTQAVLNVLTGERYKTITKETAGVLKGEYGLTPAPMNKELQERVLDGSEVITCRPADNIAPELASLEAELQKEAQEQGLTLADEQIDDVLTYALFPQVGLKFIKNRNNPDAFEAVPSADDANAKPAAKPANNKGVSAEQYSVKVDGKVYDVVVAQGGELKEVTLKDSEHLPQSASVASGETLNAPLAGNIFKVKVKAGQAVNEGDVVVIMEAMKMETEVRAMHSGTVAEVLVSEGDAVTTGDAIIAMA*
>MP0317_megahit_276933_1535-1807
MNEIKRPLGITDVVLRDAHQSLFATRLRLDDMLPIAEKLDKVGYWSLETWGGATFDACIRYLGEDPWERIRALKEAMPNTPQAMLLRGQNL
>MP0317_megahit_278022_1-1095
IGSMSMTYGHSATNSVVSILEHGPRKTGLDLKKLEEVDQYFKPIRAKYSKFEGSLKGVDSRILLSQVPGGMLTNMENQLKEQNALDKMDEVLLEIPRVRKDLGYIPLVTPTSQIVGTQSVLNILTGERYKTITKETSGILKGEYGATPASVDAELQARVLEDSDPITCRPADNIAPEMDILESQFDEIISEKNIVLAADKIDDLLTYALFPQVGIQFLENRNNPDFFEPAPQEVSNATVNEKNEGIYTVSFEGNSYTVSVSAGGDITSMIAASDKQSQSSNTSQVESKSTPSSDAEEVHAPLSGNIWKILVNPNQSVNEGDTLLILEAMKMETEIKAAHSGVVTNINIKEGDSVTVGQVLLSLA*
>MP0317_megahit_279197_75-1253
MSDKKNQKIGITEVVLRDGHQSLLATRFTLADMLPIAKKLDEVGYWSIESWGGATFDSCIRYLNEDPWERLRALKKAMPNTRQQMLLRGQNLVGYKHYSNETVSLFIQKAAENGIDVFRIFDALNDFNNIEFAIKEVKANGKHAQGAMAYTTSPVHDLNTWLDYAKKVEDSGADSFAIKDMAGILKPYDAFELVSLLKESLAIPIHMQCHATTGMSTASNLKAIEAGIDNIDTSISSMSMTYGHSATETLVSMFSDREGDLGLDLNLLGEISDYFRVIREKYSDFEGSLKGVDSSMLIKQVPGGMLSNLESQLKSINQEDKLEKVKEEIPVVREDFGFPPLVTPVSQIIGAQSLLNVTENSRYGSLTSETKKLLLGAYGKLPGKINSEIFKKA
>MP0317_megahit_281774_3-1562
INKVMPNTPQQMLLRGQNLLGYRHYGDDVVRKFVDRCAENGVGVLRIFDAMNDMRNLQTAVDQTVKVGQHAQGTISYTVSPVHTTELWIDLAKQIEDMGAHSLCIKDMAGLLQPYVAYDLVTKLKAAIDIPIQLHAHATTGLSTATILKSIEAGIDRVDTSIASMSMTYGHSSTNAVVSILDHSPRKTGLDMEQLEEIDAYFRPVRAKYAKFEGSLKGIDPRILLAQVPGGMLTNMESQLRENNALDRLDEVLQEIPRVREDLGFIPLVTPTSQIVGTQAVMNVLLGERYKSIAKEAAGVLKGEYGASPAPVNAELQARVLDGGEAITCRPADNIDLEMDTLEAEFDAIVAEKGIKLENEKIDDLLTYILFPQVGIQFLENRNNPDFFEPVPQAPSEGPKEDGVYTVTHNGQDYVVEVKAGGDISSIQVAGQAVAAPQAAAPLAAPVGNAEDVPAPLSGNIWKVLVSPNQQVNEGDTLVILEAMKMETEIKAAHSGVVANINVKEGDSVTVGQVLLSLA*
>MP0317_megahit_286396_728-895
LVRNGDSVSEGDVVMILEAMKMETEIRSAYTGTVTDITVGEGDAVTSGQPLILLG*
>MP0317_megahit_287519_3-269
MSTSSPLKVTEVVLRDAHQSLLATRMRTEDMLPIGEKLDQVGFFSLEMWGGATFDSCLRFLNEDPWERARKLKKVIPNTPFQMLLRGQN
>MP0319_megahit_3620_2-652
PDDVIDGWVDQLYNNGFRVIGAFDGLNDVTNIIGCLKRAKALGAYTFGALSFCESPLHTDELFVKTAVELIEQADVDAIMLKDAGGLLTPERIRTLVPAIKEVIGDRPLELHSHCLTGLCPLVYLEAVELGCDILHTSIAPLANGAGQPATQTIVKSLRELGYVVNIDDEKIEEASNYFKNICEVEGKPEGKPAEYNPLHYKHQLPGGMLSNFHAQL
>MP0319_megahit_5512_1-249
MIDLEFIQRLIKVFDDSGVDSLELERGGTRVRLAKTPPSVSTPDIEIPSAPGPAALPTEINSSEFPSSDLLEVTAPMVGTFYR
>MP0319_megahit_48587_1-858
VFRVFDAMNDMRNIERAIAAVIKQGKHAQGTIAYTVSPVHTLDMWVEQGKVIEQMGAHSVAIKDMAGLLRPNVAFELVSRLKQTLSIPVHMQCHATTGLSTATALKAAEAGIDNVDTAISSMSMTYGHSPTESVVAMLEGTDRDTGLDLKKLNRIAGYFREVRKKYAQFEGSLRGVDARILVAQVPGGMLTNMESQLKEQGATDRFDEVLQEIPAVREDLGFIPLVTPTSQIVGTQAVLNVLSGERYKALSKETRGVLRGEYGAAPAAFNSELQARALDGDEPVTC
>MP0319_megahit_57174_2-562
ADLIDDEMDSLTREVETLASEKGLQLADGKRRIDDVLTYALFTQIGLRFLEHRGDPSAFEPVPDGKALPVAGNSDGVYTVDVDGREYTVKVSDGGDVTGIKALGESAGAGQSNPPVVHNPSQSTPIPAPLAGNIFKVLVKPGDRVTEGQKIMVLEAMKMETDVSSPEAGIVTEMAVKEGDAVTVGQT
>MP0319_megahit_57690_321-1403
MTDSKKPLGITDVVLRDAHQSILATRMRIDDMLPIAEKLDQVGYWSLESWGGATFDSCIRFLGEDPWDRIREFKKAMPKTKHQMLLRGQNLLGYRHYADDVVEKFVERAATNGVDVFRVFDAMNDPRNLETALKAVKKQGKHAQGTLSYTTSPVHTLDSWIDLAKQIEDMGADSIAIKDMAGILTPYDAYELVSRLKAQTDLEVQLHAHATAGMSDMTILKAIEAGIDRVDTAISSMSMTYGHTATESVVAALAGTDRDTGLDLLLIEEIAAYFRDVRKKYAKFEGALRGTDSRILVAQVPGGMLTNMENQLREQGASDKFDEVLKEIPRVREDLGHIPLVTPTSQIVGTQAVLNVLTGER
>MP0319_megahit_58580_1-546
SVKNGVDVFRVFDAMNDVRNLKTAIEAVIENDKHAQGTISYTISPVHTLQTWIDLSKEIEDLGAHSLAIKDMAGLLKPYVAYELVSNLKESLNIPIHMHSHATTGMSTATALKAIEAGIDNVDASISSMSMTYGHSATESLVAILQETPRDTGLNLQVLEEIAVYFRSIRAKYSKFEGSLKG
>MP0319_megahit_69555_1375-1716
KGQSYTVSVSDGGTITSMGVSSDESSSNSGDSQEESNIPLANGKEDVSAPLSGTIWKILVSPNQAVKKGDTLVILEAMKMETEIKATRSGVVLNVSVKESDSVTVGQLLLSLG*
>MP0319_megahit_83675_1-531
WERIREIKKVMPNTPQQMLLRGQNLLGYRHYSDDVVCKFVDRCADNGIEVFRIFDAMNDMRNLETAISQTVKIGQHAQGTISYTVSPVHTVDLWVEMAKKIEDMGAHSLCIKDMAGLLQPYVAYDLVKKLKNAIDIPIQLHAHATTGLSTASIIKAVEAGIDRVDTSIGSMSMTYGH
>MP0319_megahit_87051_3-986
RKKYAAFEGSLRGIDSRILIAQVPGGMLTNMEGQLKEQGAGDKLDDVLNEIPRVREDLGFIPLVTPTSQIVGTQAVMNVMMGERYKSISKEVQALLKGEYGAAPAPFNAELQKRVLEGGEPITCRPADNLSPEMEKLAAELKEKASADGIRLAEGKREVDDVLTYALFPQIGLKFLKNRDNPEAFEPAPQVAEASAEKAPAPAESRAPVASSGPETYTVKLNGKAYVVEVSEGGELGEVQEQATTSASAPQEEAPAPSGESIDAPLAGNIFKVNVRPGEQVAEGDVVIILEAMKMETEVRASSAGTVSKVNVSEGDSVAVGDTLIEL*
>MP0319_megahit_91015_3735-4196
AMFPQIAPKFLENRNNPDAFEPAPKGADEDTFTVTVDGNEYVVKVDDGGDVTDLKPVNGAPMSFGGDSGNAGAATSAPVAAGGGDPVSAPLAGNVWKVLVQPGQTVSEGDVVIILEAMKMETEVRAPRSGTIGSVTATEGAAVKVGDTLYTLG*
>MP0319_megahit_97069_1-345
VTVDDQEYAVNVKANDSIEINGMSKSKSVTPELIENGNSSSNGTVVEAPLGGNIFRILSKEGEKINLDSAVLILEAMKMETEIKAPISGSISRIFVNPGSSVKPGDPLFEINPS*
>MP0319_megahit_97717_3-572
MQCHATTGLSTATYLKSIEAGIDNVDTSISSMSMTYGHSPTESIVASLQGTDRDTGLDIGKLEEIAAYFREVRKKYAKFEGSLKGTDSRILVAQVPGGMLTNLENQLREQNATDKLDEVLEEIPRVREDLGFIPLVTPTSQIVGTQAVINVLLGERYKNIAKETEGVLKGEYGSTPAAVNAELRARVLDG
>MP0319_megahit_99454_2-298
VVQVNEGGDISHVESSSPAPTQSTPAGEGDPVEAPLSGNIWKIEVSVGQQVNEGDTLLILEAMKMETQIVASKSGTVSSIFVKQGDSVKVGDQLATIA*
>MP0319_megahit_103154_403-543
EGDVVMILEAMKMETEIRAAFTGTVTEVTVGEGDAVSSGQPLILLG*
>MP0319_megahit_107384_3-248
MSNKENKSIASIFGEGGRPKNSKREIKIVDTTFRDAHQSLWATRMRTEHMLGIAETMNSAGFHHIDMMAPIQFDVSVRYLKE
>MP0319_megahit_119436_1-684
MGYPPLVTPTSQIVGSQATLNILTGERYKLITKETRECVLGKYGKLPASLDPDLLAKVEKDGEVIDCRPADLLEPEWDQVVKDCKGKCTTEEDMLSYALFPKVALEFFKNRELGFPSTEKVSTSVQQPEAKSVAAPTPATGSATYTVNVNGQDFSVQVSAGGAPPQTLSTPPPPAIVTPAVPVATAANGTSITSPLPGSVFSLKVAVGDQVNEGDVVIIMESMKMETE
>MP0319_megahit_122074_3-497
MISDKPLGITDVVLRDASQSLLATRIRLDDMLPVAEKLDSVGYWSVESWGGATFDACIRYLGEDPWERIRELKKAMPNTPQQMLLRGQNILGYRHYSDDMVKKFVDTSVKNGVDVFRVFDAMNDTRNLETAIKSVRENGKHAQGTIAYTISPVHSLDTWIELSKE
>MP0319_megahit_122852_3-530
LGAYGKTPAEVNKDVQKLAVGDKKLIECRPADLIEPELDNLNKSFKKKHKELNFDADLNSDEDLLIYSIFPKVAEKFFCNRNDKTFFEENPSTVLDKGDGFYSVEVEGKKFTVHVSNSEAEILDQGALKKPKDVVEKDESSLGNSIKSPLSGNVHKVLVAKGDKISSGQVIVVLEA
>MP0319_megahit_122937_1-594
PADNIAPELDSLEKELTALASTKSISLSNEKIDDILTYALFPQIGLKFLENRGNPDAFEPAPGQDAPTQVTDASAASQPTSGSAAAYDVSVDGKRYHVQVAPSGELTHVAPAPAAPQNASTAAPAGNEQSINAPLAGNVFKVLVRAGDAVSEGDVVMIIEAMKMETEIRSAFTGTVSDVCVGEGDSITSGQPLIMLG*
>MP0319_megahit_129674_1333-1833
MSDTKKIGVTEVVLRDAHQSLLATRFRYKDMEDSLKKLDDVGFWSVESWGGAIFDSCIRYLGEDPWERIRKIKSMMPNTPQQMLLRGQNLLGYKHYADDVVEKFVECSKKNGVDVFRVFDAMNDPRNMHKAMQAVISMDGHAQGTISYTTSPVHTIDSWLDLAKKLE
>MP0319_megahit_132002_2514-2975
MMNIKEIKKFIEMAREYSLSEFEIEQEGIRLRIKWGGTSSLSHTVQDEMTVPVIPASKEPSTAEESNLNQLLVVKSPIVGTYYSAPDPKEPPFVKVGDKVRQGQVLCIVEAMKLMNEIDSEYDGEIVDIHLENGQAVQYGDPLFSIKPVKADS*
>MP0319_megahit_139221_1-1104
VTRFVERAHESGVDVFRIFDAMNDIRNLKTAIKATIDSGAHAQGTISYTVSPVHNLKLWLDMAKQLEDLGVHSICIKDMAGLLKPYECEALITGLKETVSVPIAMQCHATTGLSTATYQKAVDAGIDMLDTAISSMSMTYGHTATETMVSIVEGTERDTGIALPELEEIASYFRDVRKKYSKFEGSLKGVDARILLAQVPGGMLTNMESQLKEQGAEDKFEEVLKEIPRVREDLGFIPLVTPTSQIVGTQSVLNVLTGERYKSITKETAGVLKGEYGATAAPVNKALQERVLDGAEPVTCRPADNIAPELDALSKELDELAEKKQLSLSDDKIDDVLTYALFPQIGLKFIENRGNPDAFEPAPSAQSS
>MP0319_megahit_140924_3-398
HVKIRRGVAEISAPPAPVQVVSVPTTGTPTIDDPPAADDESPPAVEAIYAGCFIVTSQMVGTFYRSPEPEADAFVEVGDEVSEGDPLGIIEAMKLMNEIEAEIGGEVAAIFVDNAEPVEFGQRLFAIRQAG*
>MP0319_megahit_144313_1038-1502
MKLFIEGEEEMGSPSMSKKSSDDSLVDLDQIRELIDLLIEKDVSELVVEREGIHVKIRRGVAEISAPPAPVQVVSATATGAPTIDESPAVDGEPAPAVDAIYADCFIVTSPMVGTFYRSPEPDADAFVEIGGEVSEGDPLCIVEAMKLMNEIVAE
>MP0319_megahit_144571_3-344
QAYTVAVNGKEYVVQVTEGGDISGIKPIGESAAPAPAAAPAGEGEPQVAPLSGNIFKVLVSVGDAVEEGDVVMILEAMKMETEVRTQRAGTVASVDVKVGDAVAVGDTLLTIG*
>MP0319_megahit_146434_773-1072
MSKNKNPLGITDVVLRDAHQSLFATRMRIDDMLPIAEKLDQVGFWSLESWGGATFDACIRFLGEDPWERIRRFKEVMPNTPQQMLLRGQNILGYRHYADD
>MP0319_megahit_153452_1-762
PGGMLTNMENQLKEQGASDKFDEVLAEIPRVREDLGFIPLVTPTSQIVGTQAVINVLTGERYKSITKETAGVLKGEYGAAPAAFNAELQARVLDGAQAITCRPADLLEAEMDKLTAELKGLASEKGIKLAENEIDDVLTYALFPQIGLKFLENRGNPDAFEPVPTGNELPAGSSAAASQAYTVAVNGKEYVVQVTEGGDISGIKPIGESAAPAQAAAAPAGEGEPQVAPLSGNIFKVLVSVGDAVEEGDVVMIL
>MP0319_megahit_181536_529-1482
KQVKENGKHAQGAMAYTTSPVHNLETWLDYAKKVEDSGADSFAIKDMAGILKPYDAFELVTALKDKLSIPIHMQCHATTGMSTASNLKAIEAGIDNIDTSISSMSMTYGHSATETLVSMLSDREADLGLDINLLGEISDYFRVIREKYSEFEGSLKGVDSTMLIKQVPGGMLSNLESQLKTINQQDKLEKVKDEIAKVREDFGFPPLVTPVSQIIGAQSLLNVTENSKYGSLTSETKKLLLGAYGKLPGKVKEEIVKKASEDPPEQESEMNLKEIAEELKTICSKNNLPDLSDNTESLLTYTLFSNTAVNFFKERNF*
>MP0319_megahit_186888_1210-1689
MPDKKNQKVGITEVVLRDGHQSLLATRFTLADMLPIAKKLDQVGYWSIESWGGATFDSCIRYLNEDPWERLRALKKAMPNTQQQMLLRGQNLVGYKHYSDETVSLFIQKAAENGIDVFRVFDALNDFNNIEFALKQVKENGKHAQGAMAYTTSPVHNLET
>MP0319_megahit_191685_3330-5132
MNEIKRPLGITDVVLRDAHQSLFATRLRLDDMLPIAEKLDKVGYWSLETWGGATFDACIRYLGEDPWERIRALKEAMPNTPQAMLLRGQNLLGYRHYADDVVDKFVERAKTNGVDVFRVFDAMNDPRNLERAIKAVRQVGGHAQGTISYTVSPVHTLDSWVDLAKTIAAMGADSLAIKDMAGLLTPYTAYDLVSRLKKELSIPVHLHCHATTGLSTSTILKAVEAGIDNVDTAISSMSMTYGHSPTESVVAMLKDTDRDTGLDLELLEDIAGYFREVRKKYASFEGSLRGIDSRILVAQVPGGMLTNMESQLKEQGAGDKLDDVLSEIPRVREDLGFIPLVTPTSQIVGTQAVMNVMMGERYKSISKEVQALLKGEYGSAPAPFNAELQKRVLEGGEPITCRPADNLSPEMDKLAAELKEKASADSIRLAEGEREVDDVLTYALFPQIGLKFLKNRDNKDAFEPAPEAPQAAAPAKAEAPAAAPAPAGGPETYTVKLNGKAYVVEVSEGGEIGDIQEQPAAQSEAAAPAPSGESIDAPLAGNIFKVNVRPGDQVAEGDVVIILEAMKMETEVRASSAGTVSKVNVSEGDSVAVGDALIEL*
>MP0319_megahit_192048_2-742
AALKGTPRDTGLDLNLLEEINDYFKEVKKNYSEFESDFKGVDINILKSQIPGGMISNMENQLKEQNSLDKLEEVLKEVPRVRKDMGYPPLVTPTSQIVGSQATLNVLTGERYKIITKETRQCVMGNYGKLPAPIDEDLLTKVAGDKKVTDCRPADLLEPEWEGVCKELGNKYTSEEDRLTYALFEKVALKFFETRGNPLPEKPAAAKSTPASSPAGKVPAAPQGGSSIYQVRVNGKDFTVEVAMGGS
>MP0319_megahit_205713_1-546
MTEVKKPLGITDVVLRDAHQSLFATRLRLDDMLPIADKLDQIGFWSVESWGGATFDACIRYLGEDPWHRIRSLKEAMPNTRQQMLLRGQNLLGYRHYADDVVKKFVERAAINGVDVFRVFDAMNDPRNLETAIKAVLENDRHAQGTIAYTISPVHDLNLWLDMAKRIEDMGAHSLCIKDMAG
>MP0319_megahit_235272_1-153
NITKDQVLLVMEAMKMESEVKSPQSGVVQAIHVHAGDTVQTGDVLLTLGE*
>MP0319_megahit_249646_658-1839
MSKPLALTELVLRDAHQSLLATRMRIEDMLPIAEKLDKAGFWSVESWGGATFDACIRYLGEDPWERIRQLKAAMPNTKQQMLLRGQNLLGYRHYADDVVTRFVERAHENGVDVFRIFDAMNDMRNLETAIKATVDCGAHAQGTISYTVSPVHNLQLWLDMAKQLEDMGVHSICVKDMAGLLKPYDCEALISGLKETVKVPIAMQCHATTGLSTATYQKAIDAGIDMLDTAISSMSMTYGHTATETMVSIVEGTERDTGLSLPHLEEIASYFREVRKKYSKFEGSLKGVDARILLAQVPGGMLTNMESQLKEQGAEDKFEEVLKEIPRVREDLGFIPLVTPTSQIVGTQSVLNVLTGERYKSITKETAGVLKGEYGATAAPVNAELQARVLDGNS
>MP0319_megahit_250285_706-2385
KLDDAGYWSIESWGGATFDSCIRYLGEDPWERIRALKKAMPNTKQQMLLRGQNLLGYRHYADDVVEKFVERAHKNGVDVFRIFDAMNDVRNLETAIKAAVKVGAHAQGTISYTVSPVHTLDMWLTLAKQLEDLGCHSICIKDMAGLLKPYDAEQLIKGLKETVSIPIAMQCHATTGLSTATYQKAIDAGIDMLDTAISSMSMTYGHSATETIVAIVEGTPRDTELDLNQLEEIAAYFRDVRKKYAAFEGSLKGVDGRILLAQVPGGMLTNMENQLKEQGAADKLNEVLLEIPRVREDLGFIPLVTPTSQIVGTQAVLNVLTGERYKTITKETAGVLKGEYGLTPAPMNKELQERVLDGSEVITCRPADNIAPELASLEAELQKEAQEQGLTLADEQIDDVLTYALFPQVGLKFIKNRNNPDAFEAVPSADDANAKPAAKPANNKGVSAEQYSVKVDGKVYDVVVAQGGELKEVTLKDSEHLPQSASVASGETLNAPLAGNIFKVKVKAGQAVNEGDVVVIMEAMKMETEVRAMHSGTVAEVLVSEGDAVTTGDAIIAMA*
>MP0319_megahit_254513_635-913
MSKPLALTELVLRDAHQSLLATRMRIEDMLPIAEKLDKAGFWSVESWGGATFDACIRYLGEDPWERIRKLKAAMPNTKQQMLLRGQNLLGYRH
>MP0319_megahit_255762_576-809
MSTSSPLKVTEVVLRDAHQSLLATRMRTEDMLPIGEKLDQVGFFSLEMWGGATFDSCLRFLNEDPWERARKLKKVIPN
>MP0319_megahit_264072_4474-4785
MAKLKLTELVLRDAHQSLLATRMRLDDMLPIASKLDDAGYWSIESWGGATFDSCIRYLGEDPWERIRALKKAMPNTKQQMLLRGQNLLGYRHYADDVVEKFVER
>MP0319_megahit_274612_662-802
KDESINLANEDDDTLTYILFPNPGLKFLKNRNNPDAFEPVPTIGRD*
>MP0319_megahit_274771_2-655
LKPYVAYELVQSLKQTIDIPIHMQSHATTGLSTATIMKCVEAGIDNVDSAISSMSMTYGHSATESVVSIFEDTDRDTGLNIELLEEVAAYFRDVRKKYAQFEGSLRGVDSRILVAQVPGGMLTNMESQLREQNALDKMDAVLKEIPRVREDLGFIPLVTPTSQIVGTQAVINVLTGERYKTIAAETAGILKGEYGAAPAAFNKELQDRVLEGAEPISC
>MP0319_megahit_274928_3-1322
MSKPLALTELVLRDAHQSLLATRMRIEDMLPIAEKLDKAGFWSVESWGGATFDACIRYLGEDPWERIRKLKAAMPNTKQQMLLRGQNLLGYRHYADDVVTRFVERAHESGVDVFRIFDAMNDIRNLKTAIKATIDSGAHAQGTISYTVSPVHNLKLWLEMAKQLEDLGVHSICVKDMAGLLKPYECEALITGLKETVDVPIAMQCHATTGLSTATYQKAIDAGIDMLDTAISSMSMTYGHSATETMVSIVEGTERDTGISLPELEDIASYFREVRKKYSKFEGSLKGVDARILLAQVPGGMLTNMESQLKEQGAEDKFEEVLKEIPRVREDLGFIPLVTPTSQIVGTQSVLNVLTGERYKSITKETAGVLKGEYGATAAPVNKELQARVLDGAEPVTCRPADNIAPELDTLSKELDELAEKKQLSLSDDKIDDVLTYALF
>MP0319_megahit_280612_2-325
TVDGRAYQVQVNAGGTVAVDNSEKTPVSAPIALQTSGIDIQAPTPGNIVRLEVEVGDTITKEQTLLVMEAMKMESEVKSPQAGVVQAVHVKAGNTVQTGDALLTLRG*
>MP0319_megahit_280782_3-164
SPNQQVNEGDTLVILEAMKMETEIKAAHSGVVANINVKEGDSVAVGQVLLSLA*
>MP0319_megahit_282045_1-432
NNTLEVKIPKEFQDPVSNGELIAKLAPPPSAKSNEILAWTGGTFYSRETPEAGEYVREGQHVEEGDVLGLLEVMKMFNQIRAEFPGTIRKICIDASTGKIVARSQVLFQIDPDNPPVSETEEELFKRQQEQTISLMQSIIPAN*
>MP0319_megahit_284557_1-525
VVKDCKGKCTSEEDMLSYALFPKVALAFFKNREQGFPSTKKPATLTPKPVTTSTTPTTPVAGSATYTVNVNGQAFSVQVSAGGAPQQVLATSAAPAETVTPAASGTSVTSPLPGSVFSLKVTVGDQVNEGDVVIIMESMKMETEIHATASGTINSIQVQEGQKVNTGDNLLVIG*
>MP0319_megahit_289203_1-1095
NKSPLGITDVVLRDAHQSLFATRMRIDDMLPIAEKLDQVGFWSLESWGGATFDACIRFLGEDPWERIRRFKEVMPNTPQQMLLRGQNILGYRHYADDVVNKFVERAAINGVDVFRVFDAINDMRNLETAIKSVKKCEKHAQGAISYTISPIYTIDSWLDMARRIESMGADSICIKDMAGLLKPYVAYELIKRLKEIIDIPIHMQCHATTGMSTATYLKAVEAGIDNIDTSISSMSMTYGHSPTESLVAILESTERDPGLDIKLLEEIASYFREVRKKYAKFEGSLKGVDSRILVSQVPGGMLSNLENQLIEQNATDRMDEVLEEIPKVREDLGFIPMVTPTSQIVGTQSVLNVLLGERYKVISTE
>MP0319_megahit_293326_2167-2688
MTDNKQPLGITDVILRDAHQSILATRMRLDDMLPIAGKLDQVGFWSVESWGGATFDACIRYLGEDPWERIRALKKAMPNTRQQMLLRGQNLLGYRHYADDVVEKFVERAAVNGVDVFRVFDAMNDPRNLETALKAVKAQGKHAQGTISYTTSPVHTLQMWVDLAKQIEDMGADS
>MP0319_megahit_295683_1-693
NKCGETVEGCISYTVSPFHSIELYTKMARQLVDMGSDIVCIKDMAGLLTPEATGTLIREIKNSVDAPVHLHTHATTGLVGMNLQAAIDAGVDMVDTAISSLSMGAGHYATECIVAAQKGLARDTGLDLNLLEEISNYFREVRKNYAEFESDFKGVDINILKSQIPGGMISNMENQLKEQNAIDKLQDVLLEVPRVRKDMGYPPLVTPTSQIVGSQATLNILTGERYKLITK
>MP0319_megahit_298802_1124-2452
GITEVVLRDGHQSLLATRFTLADMLPIAKKLDEVGYWSIESWGGATFDSCIRYLNEDPWERLRALKKAMPNTRQQMLLRGQNLVGYKHYSNETVSLFIQKAAENGIDVFRIFDALNDFNNIEFAIKEVKANGKHAQGAMAYTTSPVHDLNTWLDYAKKVEDSGADSFAIKDMAGILKPYDAFELVSRLKESLSIPIHMQCHATTGMSSASNLKAIEAGIDNIDTSISSMSMTYGHSATETLVSMFADREGDLGLDINLLGEISDYFRVIREKYSDFEGSLKGVDSSMLIKQVPGGMLSNLESQLKSINQEDKLEKVKEEIPVVRKDFGFPPLVTPVSQIIGAQSLLNVTENSRYGSLTSETKKLLLGAYGKLPGKINSEIFQKASDDPPEKENEKNTSEMEEEFKDLCQKNDLPDLSSNAENLLTYILFPNIAFNFFKERSF*
>MP0319_megahit_307466_2155-2613
MIDPDLIERLIKVLDDSDIDSLEIERGGTRIRLGKTPIQPVTVGSPASQDVQDISADPLVQDSPTSFDAKSNNLIEVNSPMVGTFYLAPTPDAPSYVEIGAEVKPGDGLCIIEAMKLMNELESEVAGTIVEICVENAQPVEYGQVLFLVDPA*
>MP0319_megahit_314696_1-1113
MTNSKENTNPVGITELVLRDAHQSLFATRMRIDDMLPIAEKLDKVGYWSMESWGGATFDSCIRYLGEDPWDRIREINKVMPNTPQQMLLRGQNLLGYRHYGDDVVRKFVDRCAENGVGVLRIFDAMNDMRNLQTAVDQTVKVGQHAQGTISYTVSPVHTTELWIDLAKQIEDMGAHSLCIKDMAGLLQPYVAYDLVTKLKAAIDIPIQLHAHATTGLSTATILKSIEAGIDRVDTSIASMSMTYGHSSTNAVVSILDHSPRKTGLDMEQLEEIDAYFRPVRAKYAKFEGSLKGIDPRILLAQVPGGMLTNMESQLRENNALDRLDEVLQEIPRVREDLGFIPLVTPTSQIVGTQAVMNVLLGERYKSIAKE
>MP0319_megahit_327234_3-671
AGVLKGEYGASPAPVNAELQARVLDGGEAITCRPADNIDLEMDTLEAEFDAIVAEKGIKLENEKIDDLLTYILFPQVGIQFLENRNNPDFFEPVPQAPSEGPKEDGVYTVTHNGQDYVVEVKAGGDISSIQVAGQAVAAPQAAAPLAAPVGNAEDVPAPLSGNIWKVLVSPNQQVNEGDTLVILEAMKMETEIKAAHSGVVANINVKEGDSVTVGQVLLSLA*
>MP0321_megahit_5019_1-624
CVRYLGEDPWQRIRLLKEAMPNTPQQMLLRGQNILGYRHYADDLVEKFVERAATNGVDVFRIFDAMNDMRNLQTAVKATLATGKHAQGTISYTVSPVHTLQLWLDLGRQIEDMGANSLCIKDMAGLLKPYTAYELVSGLKESLDIPIHMQCHATTGMSTTTYLKAIEAGIDNVDTAISSMSMTYGHSATESLVAILQDQPRDTGLNIE
>MP0321_megahit_15947_3-542
MKNNKKKLGLTELVLRDAHQSLFATRMRTEDMLPIAPKLDKIGFWSIESWGGATFDACIRFLGEDPWERIRKLKKAMPNTPQQMLFRGQNILGYRHYADDVVTKFVERAAANGVDIFRIFDALNDLRNLEASVKAVIKMGKHAQGTISYTVSPVHTIDLWVSLAEQIQEMGAHSLCIKDM
>MP0321_megahit_19521_352-633
MEEHGLSLFHLEQDGVNVKLKKAPDVEALREALGGLAVAPAAQVAAPAAAPAAPAAEGEGEAAAVAGKVVESPMVGTFYRKPSPDADDFVQVGD
>MP0321_megahit_22545_3-1244
TLSFTVSPVHTLDSWVDLARRIEDAGADSICIKDMAGLLTPYYGFDLVTRLKRTIGIPIQLHAHATTGLSTSTILKCVEAGIDNVDTAISSMSMTYGHSATETVVSIFKDQRRDTGLDITKLEAIAAYFRDVRKRYKEFEGSLRGIDSRILVAQVPGGMLTNMERQLKEQGAIDKLDLVLEEIPKVREDLGFIPLVTPTSQIVGTQAVMNVLSGERYKSISKETAGILRGEYGCTPAPVNKELQGKVLGENDNPITFRPADEIDSELDSLSAELARLSKELGFCIPNGKFEIDDVLTYALFPQVALKFFKHSDDPNAFEPRPNGEPKAITAPVVTDIYTVEVEGKSYVVKVSDGGDLLAIAPQVGDSVVSKTTEKEPVKDAAIHDQVITATLAGTVVSISVEVGQVVTEGETLL
>MP0321_megahit_36188_3-275
SKDVTPSQDEGTETFNSPMVGTFYRKPSPDDPPFVEMGKNIKTGDILCIVEAMKVMNEIQSEFDGEIVEILVKDGESVEYSQPLFKIRRG*
>MP0321_megahit_38591_1-300
DVVVAQGGELKEVTLKDSEHLPQSASVASGETLNAPLAGNIFKVKVKAGQAVNEGDVVVIMEAMKMETEVRAMHSGTVAEVLVSEGDAVTTGDAIIAMA*
>MP0321_megahit_89532_3-1145
MAKLKLTELVLRDAHQSLLATRMRLDDMLPIANKLDDAGYWSIESWGGATFDSCIRYLGEDPWERIRALKKAMPNTKQQMLLRGQNLLGYRHYADDVVEKFVERAHKNGVDVFRIFDAMNDVRNLETAIKAAVKVGAHAQGTISYTVSPVHTLDMWLTLAKQLEDLGCHSICIKDMAGLLKPYDAEQLIKGLKETVSIPIAMQCHATTGLSTATYQKAIDAGIDMLDTAISSMSMTYGHSATETIVAIVEGTPRDTELDLNQLEEIAAYFRDVRKKYAAFEGSLKGVDGRILLAQVPGGMLTNMENQLKEQGAADKLNEVLLEIPRVREDLGFIPLVTPTSQIVGTQAVLNVLTGERYKTITKETAGVLKGEYGLTPAPMN
>MP0321_megahit_101583_297-638
MNSISSKKLGITEVVLRDGNQSLLATRIKIEDLLPIAHALDQIGYWSIESWGGATFDACLRYLKEDPWERLRLFKKEMPNTRQQMLLRGQNLLGYKHFPDSVVSRFINKASENG
>MP0321_megahit_123202_411-527
MKIMNEIPADIEGQVVDILVENGQPVEYNQPLFTIRCA*
>MP0321_megahit_129435_243-644
MQPEKKIGITEVVLRDGIQSLLATRVPLRDLVSILPILDKVGYWSLETWGGATYDACIRYLNEDPWERLRTFNSLLKNTPQQMLIRGQNLVGYKHYSDQVVSKFLEQSADNGIEIFRTFDALNDFSNIEFTIKE
>MP0321_megahit_132608_141-629
MIYLLKEKNIDVDINLNDLLNISEYFKTVRDKYREFEGSMKGVDLQMLINQVPGGMLSNLETQLKNLGKEELLEDVVSEIYEVRKDVGFVPLVTPASQIIGAQALSNILNKRYETLSIEIIDLILGYYGKLPGEINTNLFKKSAITRISFVYFVIINFFIEI*
>MP0321_megahit_134982_2-535
FDSCIRYLGEDPWERIRKIKSMMPKTQQQMLLRSQNLLGYKHYSDDVVNKFVERSKTNGVDVFRIFDAMNDVRNMQQAIKAVNDFEGHAQGTISYTTSPVHDIKGWVDLSLKLQDLGAQSLAIKDMAGLLKPYVGFELVSSLKEALEIPIHMQCHATTGMSTATGIKAIEAGLDNIDV
>MP0321_megahit_142968_1-606
DMSGILSPEFAYDLISKLKKEISIPVHLHTHATTGMSNLTNMRAVEAGVDNIDTSISSMSMGYGHSATETMIYLLNEKNIDVNINLKDLLKISEYFKTIRDKYKEFEGSMKGVDLQMLINQVPGGMLSNLETQLKNLGKENLLGEVVSEIYEVRKDVGFVPLVTPASQIIGAQALSNILNERYETLSIEIIDLILGYYGKLP
>MP0321_megahit_148164_1-681
MKYPSITELVLRDGQQSLIATRMSLSDMIPILSKLDNVGFSSLEMWGGATYDCCLRFLNEDPWERLRVIKSNVKKTDLQMLLRGKNLVGYKKYDDSVIDLFIKKSSENGIDIFRIFDALNDINNIVYSIECANKYGANSQGTISYTTSPIHNEKYWLKLAKDIEYAGAKSLGIKDMAGLLKPKTAYNLIKKLKKNLNIPIHLHTHATTGLSDATNFKAYEAGVDNID
>MP0321_megahit_148317_1249-2190
GKHAQGTIAYTTSPVHNLDTWLELAKKIEDAGADSLAIKDMAGLLRPFDAYNLVKNLKETIEIPVHMQTHATTGMSAATNMKAIEAGIDNIDTSISSLSMTYGHSATETMLAIFEDQDREIILDLEALEEVSKFFRNIRKKYSEFEGGLKGVDSSMLVKQVPGGMLSNLESQLRANKQEDKIDLVKDEIPKVRKDFGYPPLVTPASQIVGAQALLNVMSSNRYENLSNESINLITGKYGELPGKISPELLSKAESLVVEESDANAEELIVMAEELKNLCLDNNLPNLSENIEMLLTYILFPNIALSFFKELDF*
>MP0321_megahit_149560_1-399
MSENNAPLGITEVVLRDAHQSLFATRMRIDDMLPIAEKLDEVGYWSMESWGGATFDACIRFLGEDPWDRIREIKKAMPNTPQQMLFRGQNILGYRHYADDVVAKFVERAAYNGIDVFRVFDAMNDMRNLETAL
>MP0321_megahit_189382_95-1225
HTPYDALNDIRNLEIPITEAKRHGLTVVPGVVFSESPVHTDDYYVEKTKQVMALGVDGIFIKDPSGLLRPERATTLVQSMKAVMGDIKLQLHSHCLSGLAPYTALCAVQNGVEVVHSATAPLANGASHPSTQGITKNLRRMGYNIDIDLAKIDEVADVIKFIAAKEEKPLGEIAEYDAFHFHHQVAGGMISNLEYQLSTVGLADRLDDILQEAGNVRKDLGYPIVVSPFAQYIITQSVLNVVAMDNGKERFSSVPDEVRLYVRGGYGEIAGKIDPNLYDRITKGAEPITQRPGELVPPALKKARNRLGANASDDDVLLSVFYDEKEFDALKKMGPIDTYYPILETPLKTLIKGITSRSDITSFHFIDRKNSQEISK*
>MP0321_megahit_193272_232-549
MINPVSSKLGITEVVLRDGNQSLLATRIKTEDLLPIASALDEIGYWSIESWGGATFDSCLRYLNENPWERLRLFKTAMPKTKQQMLLRGQNLLGYKHYPDSVVSKF
>MP0321_megahit_197239_3-440
MSKPLALTELVLRDAHQSLLATRMRIEDMLPIAEKLDKAGFWSVESWGGATFDACIRYLGEDPWERIRKLKAAMPNTKQQMLLRGQNLLGYRHYADDVVTRFVERAHESGVDVFRIFDAMNDIRNLKTAIKATIDSGAHAQGTISY
>MP0321_megahit_199685_2-373
MNKKIGITEVVLRDGNQSLLSTRLKLEDIIPIASKLDDIGYSSIESWGGAIFDSCVRYLDEDPWERLRELKKAMPNTKQQMLLRGQNLVGYKHYSDEIVSKFIERSIHNGIDIFRIFDALNDLR
>MP0321_megahit_200654_3-671
YELVKKLKKNLNIPIHLHTHSTTGLSDATNFKAYEAGIDNIDTSISSFSNLYAHTATESFISMMYSEEKNPFDMKLLTKISEYFNEVRKKYHKYEGSMRGVDVNMLTNQVPGGMLSILEKQLLDLNKVDKFKLLIDEIPKIRKDVGYVPLVTPSSQIVGAQALMNVLDEQRYKTLNKEFIDMVNGKYGKIPGDICPKLMKKIDKASENINIDDDLQNIEFYKK
>MP0321_megahit_202102_3-512
MNKKIGLTEVVLRDGNQSLLSTRLKIDDLLPIASKLDQIGYFSIESWGGAVFDSCVRYLNEDPWERLREFKKAMPNTKQQMLLRGQNLVGYRHYSDEIVSKFIEKSGENGVDIFRIFDALNDLRNIKHSVNVVKEIGKHAQGTLAYTISPVHTLDNWVDLSKEIEDLGCD
>MP0321_megahit_207188_2-1561
WERIRKIKSMMPNTPQQMLLRGQNLLGYKHYSDDVVNKFVECSKKNGVDVFRVFDALNDTRNMHQALQAVIAAEGHAQGTISYTTSPVHTIDLWVDLAKSIQDMGAHSLAIKDMAGLLKPYVAFELVSKLKDELEIPIHLHCHATTGFSVATGVKAIEAGLDVIDTSISSMSMTYGHTPTETMISILDGTNRETELDLENLKPIAEHFQSVRKKYKKFEGSLRGVDARIIASQVPGGMLTNLENQLKAQDSIDKFDDVIKEIPKVRKELGYIPLVTPTSQIVGTQSVINILSGSRYSTITNEVMSLLKGEYGETPAPVDKDLQQQAIGDSAVITCRPADLLNDDYQSAKEDFEKAMTENNLMSESSDENVLIYTMFPEIGVNFLANIDNPDYFEPEPLEIHELSDSSYLVSVDDKEYSVTLKADNSVTINDGTQVNEIKSNTKVEAGLGKIIEAPLGGNIFRTIASEGDSVEADATILILEAMKMETEIKAPSAGIIAKIFVKPGDSVKPGTPLFEIQS*
>MP0321_megahit_209231_310-525
MIFPSITEVVLRDGQQSLIASRMRTNDMVPILSKMDLVGYSSLEAWGGATYDCCLRFLNEDPWERLKTLKKY
>MP0321_megahit_245810_3-398
MPNKKANITEVVLRDGQQSLIATRMKTSDMLPVLKLLDKVGYSSLEVWGGATYDCCLRYLNENPWDRLKIFKKHIKKTRLQMLLRGKNLVGYKEYDDSVISLFIKNAVKEGINIFRIFDSLNDINNIKSSIE
>MP0321_megahit_258788_1-1113
YELVCRLKKAVSVPLQLHAHATTGMSTATILKCCEAGIDRVDTSISSMSLTYGHSPTESVIAILKGHDRDTGLSIENVEVIAQYFREVRKKYSHFEGSLKGIDSRILTAQVPGGMLTNMENQLKEQGASDRLSEVLEEIPQVREDLGYIPLVTPTSQIVGTQSVLNVLTGDRYKSIAKETADILKGAYGKTPAPVNKKLQKKVLDVDEKVIACRPADLLSPELSSIEENLESLSHEMHFDLMSGESRVDDVLTYALFPNVAIDFFKNRSKTEARSEPMSSDPIDPNIDIKTGIYTVEVNAKTYVVKVSSGGDISKISERVENKTNEYSETDETEINAPLAGNVIKVNVQENDNVQQGDSMIILEAMKMETS
>MP0321_megahit_269168_1-804
IPIHLHTHSTTGLADATNLKAYEAGVDNIDTSISSFSNLYAHTATESFISMIYKDDENPFDMNLLTNIAEHFQSVRPKYVQYEGSMRGVDINMLLYQVPGGMLSILEKQLVDLNKQHRLKDLIDEIPRIREDVGYVPLVTPSSQIVGAQALMNVLDGERYKTLNKEFVDLVNGKYGKIPGKVNSKLLKKIDKNISTDESENMTISEYRKDFSNFCKSNNIKDFSNKDTDLLNYILFNKESKDFYLSSNKNTYNDIVGLQEGFGLYIE*
>MP0321_megahit_281401_1-960
GGAIFDSCVRYLDEDPWERLRELKKAMPKTKQQMLLRGQNLVGYKHYSDEIVSKFIEKSVFNGIDIFRIFDALNDLRNIKHSVEIVKKSGKHAQGTIAYTISPVHTLQTWVDLAKEIEDLDCNSLCIKDMSGILSPEFAYNLISKLKKEISIPVHLHTHATTGMSNLTNMRAVEAGVDNIDTSISSMSMGYGHSATETMIYLLKEKNIDVDINLNDLLKISEYFKTIREKYKEFEGSMKGVDLQMLINQVPGGMLSNLETQLKNLGKENLLDKVVSEIYEVRKDVGFVPLVTPASQIIGAQALSNILNKRYETLSVEIID
>MP0321_megahit_295972_254-760
MSSKKPNITEVVLRDGQQSLIATRMKTEDMLPVLSKLDKVGYSSLEVWGGATYDCCLRFLNENPWDRLKVFKKHFKKTKLQMLLRGKNLVGYKEYDDSVIELFIKNAAKEGISIFRIFDSLNDIDNIKSSIEFVNNEKENSQGTICYTTSPVHNEKYWIKLAKDIEDIG
>MP0321_megahit_297051_897-1286
MNKNKRKVGLTELVLRDGQQSLIATRMRLDDMLEVAKKMDQVGYWSIEMWGGATYDSCLRYLNEDPWHRLRELKKIFKKTKLQMLIRGKNLVGYKPYSNEVVKAFVEKASLNGIDVFRTFDALNDFSNIE
>MP0321_megahit_304861_1747-2736
DTDAQGTISYTTSPIHNLNYWLRLAKNIEEIGASSLAIKDMAGLLRPKTAYTLIKKLKKNLNIPIHLHTHSTTGLADATNFKAFEAGVDNIDTSISSFSNLYAHTATESMIAMMYDNRSSPFNNELLTEISKYFENIRKNYSKYEGSMKGIDVKMLTNQVPGGMLSILEKQLVDLKKQHKLMDLIKEIPRIRKDVGYIPLVTPTSQIVGAQALSNIIDGERYKNLNKEFIDLIRGGYGKIPGVVDLDLQRKVEDYQLHEIDHFDVDILKKDFISFCEENNLKKIKNSDTDLLNFILFPEQAKDFYLQQRKPSFNDIIELQEGFGFYLSD*
>MP0321_megahit_305493_560-1222
MNTSSPKKLGITEVVLRDGNQSLLATRIKIEDLLPIANALDQIGYWSIESWGGATFDACLRYLNEDPWERLRLFKEAMPNTKQQMLLRGQNLLGYKHFPDSVVEKFINRSSENGIDVFRIFDALNDVNNLEFSIKQVKENSKHAQAAMAYTVSPVHKIEYWLDLAKKFEDLGVDSIAIKDMSGILKPYVAFEMISQLKEIISVPIHMQTHATAGLSTATNM
>MP0321_megahit_309350_2-301
MSSKKPNITEVVLRDGQQSLIATRMKTEDMLPVLSKLDKVGYSSLEVWGGATYDCCLRFLNENPWDRLKIFKKNFKKTKLQMLLRGKNLVGYKEYDDSVI
>MP0321_megahit_313917_1-1056
ATRMKTSDMLPVLKLLDKVGYSSLEVWGGATYDCCLRYLNENPWDRLKVFKKHIKKTKLQMLLRGKNLVGYKEYDDSVISLFIKNAVKEGINIFRIFDSLNDINNIKSSIEYVNREGENSQGTICYTTSPVHNEKYWITLAKNIEDIGAKSLAIKDMAGLLRPNVGFELIKKLKKNLKIPIYLHTHSTTGLADATNLKAYEAGVDNIDTSISSFSNLYAHTATESFISMIYKDSDNPFDMKLLTKIAEYFQSIRPKYIQYEGSMRGVDINMLLYQVPGGMLSILEKQLVDLKKQDRLKDLIDEIPRIRKDVGYVPLVTPSSQIVGAQALMNVLDNERYKTLNKEFIDLVNGK
>MP0321_megahit_314471_262-798
MESSKTVGITEVVLRDGIQSLLATRVPLRDLVSILPTLDKVGYWSLETWGGATYDSCIRYLNEDPWERLRTFNSLLENTPQQMLIRGQNLVGYKHYSNRVVSNFLEKSAENGIEIFRTFDALNDFENIDFTIREVKRIGKHAQGTIAYTTSPVHDLNTWLDLAKKIEDAGADSLAIKDM
>MP0321_megahit_326139_3-533
MNKKIGITEVVLRDGNQSLLSTRLKLEDIVPIASKLDDIGYSSIESWGGAIFDSCVRYLDEDPWERLRELKKAMPKTKQQMLLRGQNLVGYKHYSDEIVSKFIEKSVFNGIDIFRIFDALNDLRNIKHSVEIVKKNGKHAQGTIAYTTSPVHDLNTWLDLAKKIEDAGADSLAIKDM
>MP0321_megahit_327702_583-1158
MSTDNKSKLGITDVVLRDGHQSLLATRMRIEDMLPIASKLDQVGFWSLESWGGATFDACIRYLGEDPWERLRSLKKAMPNTPQQMLLRGQNLLGYRHYADDVVEKFVERAAENGVDVFRIFDAMNDMRNLKTAIAAAKGNGKHAQGTISYTVSPVHDLNLWIELSKQIEDMGADSLCIKDMAGLLKPYVAFE
>MP0321_megahit_331490_654-965
MKYPSITELVLRDGQQSLIATRMRLSDMTPILSKLDNIGFSSLEVWGGATYDCCLRFLNEDPWKRLSVIKSNVKKTKLQMLLRGKNLVGYKKYDDSVIDLFIKE
>MP0321_megahit_336308_3-542
HDLNTWLDLAKKIEDAGADSLAIKDMAGLLRPFDAYELVKNLKNTLSIPIHMQTHATTGMSTATNMKAIEAGIDNIDTSISSLSMTYGHTATETMLAIFENQEREISLDLSALEEVSSFFKEIRDKYSEFEGNLRGVDSSMLVKQVPGGMLSNLESQLRANKQEDKIDLVKDEIPRVRKD
>MP0321_megahit_336331_1-1227
RDGQQSLIATRMKTEDMLPVLSKLDNVGYSSLEVWGGATYDCCLRFLNENPWDRLKVFKKKFKKTKLQMLLRGKNLVGYKEYDDSVIELFIKNAAKEGINIFRIFDALNDIENIKSSIEFVNNEKENSQGTICYTTSPVHNEKYWIKLAKDIEDIGAKSLAIKDMAGLLRPNVGYELIKKLKKNLKIPIHLHTHSTTGLADATNLKAYEAGVDNIDTSISSFSNLYAHTATESFISMIYKDDENPFDMNLLTNIAEHFQSVRPKYVQYEGSMRGVDINMLLYQVPGGMLSILEKQLVDLNKQHRLKDLIDEIPRIREDVGFVPLVTPSSQIVGAQALMNVLDGERYKTINKEFVDLVNGKYGQIPGKINSKLLKKIDKNIPDNESENMTISEYRKDFSNFCKSNNIKDF
>MP0321_megahit_337087_1-771
VEKFVERAAENGVDVFRIFDAMNDMRNLKTAIAAAKGNGKHAQGTISYTVSPVHDLKLWVELSKQIEDMGADSLCIKDMAGLLKPYVAFELVSQLKQNLEIPVHMQCHATTGMSTATYIKSIEAGIDNVDTSISSMSMTYGHSATESLVAILDETERSTGLDITLLEEISAYFREVRKKYAAFEGSLRGVDSRILVAQVPGGMLTNLESQLKEQNAENRLDEVLDEIPKVRKELGYIPLVTPTSQIVGTQSVINVLS
>MP0321_megahit_339630_43-894
MKYPSITELVLRDGQQSLIATRMRLSDMIPILSKLDNVGFSSLEVWGGATYDCCLRFLNEDPWERLRVIKSNIHKTHLQMLLRGKNLVGYKKYDDTVIDLFVKKSFEEGIHIFRIFDALNDINNIVYSIECANKYGANSQGTMSYTTSPIHNEKYWLKLAKDIEDAGAKSLGIKDMAGLLKPKTAFNLIKKLKKNLSIPIHLHTHATTGLSDATNYKAYEAGVDNIDTSISSFSNLYAHTATESLISMIYDENVNPFDMNELAKISDYFQNIRDKYSQYEGSMK
>MP0321_megahit_340942_235-1530
MTIKKPTITEVILRDGQQSLIATRMKTEDMIPILKDMDKVGYSSVEVWGGATYDCCLRYLDENPWDRLKVFKKSFKNTKLQMLLRGKNLVGYRQFDDSVIEFFIQNSIKYGINIFRIFDALNDINNIESSIKFVKKGKENAQGTICYTTSPVHNERYWIKLAKDIEDIGASSLAIKDMAGLLRPRTCYELVKKLKKNLNIPIHLHTHSTTGLSDATNFKAYEAGIDNIDTSISSFSNLYAHTATESFISMMYSEEKNPFDMKLLTKISEYFNEVRKKYKKYEGSMRGVDVNMLINQVPGGMLSILEKQLLDLNKVDKLKLLIDEIPKIRKDVGYVPLVTPSSQIVGAQALMNVLDDQRYKTLNKEFIDMVNGKYGKIPGDICPKLKKKIDKASKNIDIDDDVQNLEFYKNEFKEFCSDNQLKKISKNPTDLL
>MP0321_megahit_342723_2-340
MKYPSITELVLRDGQQSLIATRMRLSDMIPILSKLDNIGFSSLEMWGGATYDCCLRFLNEDPWERLRVIKSNVKKTNLQMLLRGKNLVGYKKYDDSVIDLFIKKSSENGIDVF
>MP0321_megahit_343500_3-647
MLLRGKNLVGYKKYDDSVIDLFIKESSKNGIDIFRIFDALNDINNILYSIECANKYGANSQGTISYTTSPIHNDKYWLKLAKDIEDAGAKSLGIKDMAGLLKPKTAYSLVKKLKKNLNIPIHLHTHATTGLADATNFKAFEAGVDNIDTSISSFSNLYAHTATESFISMIYDEDENPFNMNELAEISDYFQNIRNKYSKYEGSMKGVDIKMLINQ
>MP0321_megahit_348922_1-591
SLAIKDMAGLLRPFDAYELVKNLKSTLSIPIHMQTHATTGMSTATNMKAIEAGIDNIDTSISSLSMTYGHTATETMLAIFENEERKINLDLSALEEVSIFFKEIRDKYSEFEGNLKGVDSSMLVKQVPGGMLSNLESQLRANKQEDKIDLVKDEIPRVRKDFGYPPLVTPASQIVGAQALLNIMSSRRYENLSNESL
>MP0321_megahit_350905_650-967
MSKPLALTELVLRDAHQSLLATRMRIEDMLPIAEKLDKAGFWSVESWGGATFDACIRYLGEDPWERIRQLKAAMPNTKQQMLLRGQNLLGYRHYADDVVTRFVERA
>MP0321_megahit_353218_3262-4662
MNHKYPKITEVVLRDGQQSLIATRMKTEDMIPILSKMDKVGFSSVEVWGGATYDCCLRFLNENPWSRLKIFKKYFKKTKLQMLLRGKNLVGYKEYSDEVISLFVKNSVKNGMHIFRIFDSLNDINNIKSSIEFVNNEGQNSQGTICYTTSPVHDEKYWIKLAKNIEDIGAKSLAIKDMAGLLRPKVCYELVKRLKKNLNIPIHLHTHSTTGLADATNFKAYEAGIDNLDTSISSFSNLYAHTATESLISMIYDDKKNPFNMGLLSEISQYFQSIRSKYNEYEGSLRGADINMLINQVPGGMLSILEKQLLDLKKQNKLNDLIKEIPKIRADVGYVPLVTPSSQIVGAQALMNILDGKRYKTLNKEFVDLVIGKYGKIPGKISIKLKKRIENYDHGTDINFKSIKEHRADFSKFLKENNIKDISRQDTHLLNFIIFPKESKEYYQAKNKSSMNDIIGLQEGFGLYVE*
>MP0321_megahit_359520_359-1756
MRYPNITELVLRDGQQSLIATRMTLEDMTPILSKLDNIGFSSLEVWGGATYDCCLRFLNENPWERLKVIKSNVKKTKLQMLLRGKNLVGYKKYDDTVIDLFIKKSSENGINIFRIFDALNDINNISYSIECANKYDSNSQGTISYTTSPIHNEKYWLKLAKDIEDIGAESLGIKDMAGLLKPKTAYSLIKKLKKNLNIPIHLHTHATTGLSDATNFKAFEAGVDNIDTSISSFSNLYGHTATESLISMIYDNDDNPFNMTELAEISDYFQNIRNKYSQYEGSMKGVDIQMLTNQVPGGMLSILQKQLFDLNKLDKLDDLIKEIPKIRKDVGYIPLVTPTSQIIGAQALLNVLDNERYKNLNKEFIDLVNGNYGKIPGKVNTALLKIVDAKYYDNNDETLTVENARDDFKKYCNKNNLKTLYKNDTDLLNFILFPKESMEFYKKSSVLSMNDLIKLQEGFGFYMSD*
>MP0321_megahit_359841_3-560
MKIDKKPLELTEVVFRDGSQSLLATRLKLDDILPIAEKVDDIGFYSVESWGGATFDACIRFLAEDPWERIREIKKVMPKTRQQMLFRGQNILGYRHYADDVVKKFVERAAESGIEIFRVFDALNDIRNMTSSIAAVGDIGMHAQGTLSYTTSPVHTIETWIDLAKSLEDAGANSICIKDMAGLLTP
>MP0321_megahit_364043_2-1594
MNEEKIIGITEVVLRDGHQSLLATRFRYEDMEDILSLMDKVGYWSVESWGGAIFDSCIRYLGEDPWERIRKIKSMMPNTPQQMLLRSQNLLGYKHYSDDVVKKFVERSKENGVDVFRIFDAMNDPRNMSESIKCTKEMEGHAQGTISYTTSPVHNIKGWVDLSLKIQDLGADSLAIKDMAGLLKPYVAFELVSSLKENLEIPIHMQSHATTGMSTATGIKAIEAGLDNIDVSISTMSMTYGHSPTETMVAILEGTNRQTNIDIKMLEPIASHFKKTRSRYRNFEGSLRGVDSRILISQVPGGMLTNLENQLKEQNAAHLFDEVLKEIPKVREELGFIPLVTPTSQIVGTQSVINVLSEERYKTITNETRGLLAGEYGATPADVDKDLQEKALEGDAAISCRPADLIDEKFSDINEEFIKVHQENSLDVEINDDNVLIYALFPEIGLNYFKNINNPNYFEIRPPEIEEKTSNVYAVTINDKTIEISVDEMDNITLNDTHKRKSNVEVQKDTTTKSTKFELNAPLAGNIFKIF
>MP0321_megahit_365594_1811-2125
NAKTYVVKVSSGGDISKISERVENKTNEYSETDGTEINAPLAGNVIKVNVQENDNVQQGDSMIILEAMKMETSISAPIAGRVKQIRVKSGDTCAAGQLLLVISS*
>MP0321_megahit_368274_955-1335
SSQIVGAQALMNVLDGERYKTLNKEFIDLVNGKYGKIPGKINPKLLKKIDKNIPDNESENMTISEYRKDFSNFCKSNNIKDFSKKDTDLLNYILFNKESKDFYLSSNKNTYNDIVGLQEGFGLYIE*
>MP0321_megahit_368565_3-1073
DMLEVAKKMDQVGYWSIEMWGGATYDACLRYLNEDPWHRLRELKKIFKKTKLQMLIRGKNLVGYKPYSNEVVKAFVEKASLNGIDVFRTFDALNDFSNIELTIKEVKKNGKHAQGAMAYTVSPVHTLKSWLDLAKQIEDAGADSVAIKDMAGLLKPNAAFELVSNLKENISIPIHMQTHATTGFSTATNMKAIEAGIDNIDTSISSMSMTYGHTATETIVSMFDDTKFFSDIDKDLFPELSSHFKKIRKKYELFEGSLKGVDASMLINQVPGGMLSNLESQLREMDADDKFEEVLSEIPRVRQDLGFVPLVTPSSQIVGAQALFNVLDEERYKHLNIETVNLILGKYGKVPGKINKN
>MP0321_megahit_371554_298-1092
MISQLKEIISVPIHMQTHATAGLSTATNLKAVEAGIDNVDTSISSMSLTYGHSPTESIVSSFEDSERATGLDLLKLQKVADYFKKVRVKYSEFEGSLKGVDTQMLSSQVPGGMLSNLESQLKELNKINLFEDVIKEIPKVRKDLGFPPLVTPVSQIVGAQAMMNVSEKKPYNNLSKETINLATGHYGKLPGRINDELLELVEKNQETVSVRPADLIKDDIEERKEDLKNFCVQNNLKDYSKNEEYLLCFIQFPYSTTDYLKSLA*
>MP0321_megahit_375310_366-878
PGGMLSILEKQLFDINKLDKLDDLIKEIPEIRKDVGYIPLVTPTSQIIGAQALLNVLDNSRYKNLNKEFIDLVNGKYGKIPGEVNKSLLKIIDSKNYEETSTSLTVNDARLEFKKFCKDNSLKDLYNNNTDLLNYILFPKESKDFYNKSTSMSMNDLIELQEGFGFYLSD*
>MP0321_megahit_375405_3-626
MKYPNITELVLRDGQQSLIATRMTLADMIPILSKLDNIGFSSLEVWGGATYDCCLRFLNENPWERLKVINSNIKKTKLQMLLRGKNLVGYKKYDDTVIDLFIKKSSENGINIFRIFDALNDINNISYSIECANKYDSNSQGTISYTTSPIHNEKYWLKLAKDIEDIGAKSLGIKDMAGLLKPKTAYSLIKKLKKNLNIPIHLHTHATT
>MP0321_megahit_380137_1-1257
MSKLGITEVVLRDGNQSLLATRISLEDLLPAARLLDEIGYWSIESWGGATFDVCLRHLNEDPWERLKELKKAMPKTPQQMLLRGQNLVGYKHFSDQIVSKFINKSAENGIDVFRIFDALNDIENIRFSLEQVKENNKHAQAAMAYTTSPIHNIQYWLDLAKSMEDIGIDSIAIKDMAGILKPNDAFQLISKLKEELSIPIHMQTHATTGMSTATNLKAIEAGIDNIDTSISSMSMTYGHSSTETIVSMLQDTDLSLDFDLLKLDQISQYFKKIRNKYSEFEGSLKGVDVQMLVRQVPGGMLSNLESQLKQMNLEDKLEEVIQEIPRVRKDLGYLPLVTPVSQIIGAQALSNIIDGKRYEKLSIELTKLISGYYGKIFGKVEDDLKDKARLEMEPIKTRPADDLVNDFEQLKEDLSNFCL
>MP0321_megahit_380420_2-1078
PDSVVEKFINRSSENGIDVFRIFDALNDINNIKFSIKQVKENSKHAQAAMAYTVSPVHKIDYWLDLAKKFEDLGVDSIAIKDMSGILKPYVAFEMISKLKETISVPIHMQTHATAGLSTATNLKAVEAGIDNLDTSISSMSLTYGHSPTESIVSSFEDTERATGLDLSKLQKVADYFKNVRVKYSEFEGSLKGVDTQMLSSQVPGGMLSNLESQLKELNKTDLYEDVIKEIPKVRKDLGFPPLVTPVSQIIGAQAMMNVSEKESYKNLSKETINLVTGYYGKLPGRINDELLALVEKNQETISVRPADLIEDDMDERKEDLKNFCVQNNLKDFSEHEEYLLCFIQFPYSTTDYLKSLV*
>MP0321_megahit_383108_201-590
EIPRVRKDLGYLPLVTPVSQIIGAQALSNIIDGKRYEKLSIELTKLISGYYGKIFGKVEDDLKDKARLEMEPIKTRPADDLVNDFKQLKEDLSNFCLKNSLKDASQNEENVLSFALFPYSSTDFFKNNY*
>MP0321_megahit_399438_158-925
SDATNFKAYEAGVDNIDTSISSFSNLYAHTATESFISMIYDDNDNPFDMNELAEISNYFQNIRNKYSQYEGSMKGVDIKMLINQVPGGMLSILEKQLLDLNKSDKLDDLVKEIPRIRKDVGYIPLVTPTSQIIGAQALLNVLDNERYKNLNQEFIDLVKGNYGKIPGDVDNSLLKIVDSKSHDKDDELLNIDQARLNFKDFCKEKNLKKLYKNDTHLLNYILFTKESKDFYTKSSVVSMNDLIELQEGFGLYMSD*
>MP0321_megahit_400896_8225-8929
SFSNLYGHTATESLISMIYDNDDNPFNMDELSEISDYFQNIRNNYKKYEGSMKGVDVKMLINQVPGGMLSILEKQLLDLNKSDKFKDLIKEIPRIREDVGYIPLVTPTSQIIGAQALLNVLDNKRYKNLNKEFIDLVSGGYGKIPGEINKDLLKKINSKNYHLNDKCVSVNEARLNFKKFCKDNELDNLYKNDTDLLNFILFKKEAKEFYAKSLALGLDDLIELQEGFGLYMMD*
>MP0528_megahit_36686_1-648
NTELQARALDGDEPITCRPADLIDDEMDSLIREVENLAGEKNLTLADGERRIDDVLTYALFPQIGLRFLEHRGDASAFEPVPDGQTAPVAGNSEGVYTVEVDGREYTVKVSDGGDVTGIKALGESAGATQPNPPVVHNPSQSTPIPAPLAGNIFKVLVKPGDRVTEGQKIMVLEAMKMETDVSSPEAGIVTELAVKEGDAVTVGQTLLSVEPAHG*
>MP0528_megahit_41482_3-572
TGIKAIEAGLDNIDVSISTMSMTYGHSPTETMVAILEGTNRQTNIDIKMLEPIATHFKKTRSRYRNFEGSLRGVDSRILISQVPGGMLTNLENQLKEQNAAHLFDEVLKEIPKVREELGFIPLVTPTSQIVGTQSVINVLSEERYKTITNETRGLLAGEYGATPADVDKDLQEKALEGDAVISCRPADLI
>MP0528_megahit_42445_50-553
MNHKYPKITEVVLRDGQQSLIATRMKTEDMIPILSKMDKVGFSSVEVWGGATYDCCLRFLNENPWSRLKIFKKYFKKTKLQMLLRGKNLVGYKEYSDEVISLFVKNSVKNGMHIFRIFDSLNDINNIKSSIEFVNNEGQNSQGTICYTTSPVHDEKYWIKLAKNIEDI
>MP0528_megahit_51564_2-736
PWERIRKIKSMMPKTQQQMLLRSQNLLGYKHYSDDVVNKFVERSKTNGVDVFRIFDAMNDVRNMQQAIKAVNDFEGHAQGTISYTTSPVHDIEGWVDLSLKLQDLGAQSLAIKDMAGLLKPYVGFELVSSLKEALEIPIHMQCHATTGMSTATGIKAIEAGLDNIDVSISSMSMTYGHSPTESMVAILEGTTRPTNLDLSKLEPIAQHFKEIRKRYHKFEGSLRGVDSRILISQVPGGMLTNLEN
>MP0528_megahit_65352_186-533
NVYAVTINDKTIEISVDEMDNITLNDTHKRKSNVEVQKDTTTKSTKFELNAPLAGNIFKIFTKDGEAVVKDQTLIILEAMKMETEIKSPEDGIVKKIHVKVGDSVNPGDILIEFS*
>MP0528_megahit_72427_1-933
DGQQSLIATRMRLSDMTPILSKLDNIGFSALEVWGGATYDCCLRFLNEDPWKRLSVIKSNVKKTKLQMLLRGKNLVGYKKYDDSVIDLFIKESSKNGIDIFRIFDALNDINNILYSIECVNKYGSNSQGTISYTTSPIHNDKYWLKLAKDIEEAGAKSLGIKDMAGLLKPKTAYSLVKKLKKNLNIPIHLHTHATTGLADATNFKAFEAGVDNIDTSISSFSNLYAHTATESLISMIYDEDENPFNMNELAEISDYFQNIRNKYSKYEGSMKGVDIKMLINQVPGGMLSILEKQLFDINKLDKLDDLKKEI
>MP0528_megahit_74322_3-383
SQIVGAQALMNILDNSRYKTLTKEFMDLVMGYYGKIPGKICPNLLKKVEKSYVESKSEDPKSISMYKQEFKQFFNDNFMTDLSSNELDLLNYILFPKEAKDYYVAQDNKPTDDVIGLQEGFGLYID*
>MP0528_megahit_75797_1-258
MNEEKIIGITEVVLRDGHQSLLATRFRYEDMEDILSLMDKVGYWSVESWGGAIFDSCIRYLGEDPWERIRKIKSMMPNTPQQMLLR
>MP0528_megahit_78635_1-975
YWSIESWGGATFDSCIRYLGEDPWQRIRELKAAMPNTKQQMLLRGQNLLGYRHYADDVVEKFVERAHKNGVDVFRIFDAMNDVRNLETAIKAAVKVGAHAQGTISYTVSPVHTLDMWLKLAKQLEDLGCHSICIKDMAGLLKPYDCEQLIKGLKETVSIPIAMQCHATTGLSTATYQKAIDAGIDMLDTAISSMSMTYGHSATETIVSIVEGTERDTGLNLNELEEIAAYFRDVRKKYAAFEGSLKGVDGRILLAQVPGGMLTNMENQLKEQGAADKLDQVLLEIPRVREDLGYIPLVTPTSQIVGTQAVLNVLTGERYKTITKE
>MP0528_megahit_82288_3-680
TELVLRDAHQSLLATRMRVEDMLPIAEKLDKAGFWSVESWGGATFDACIRYLGEDPWERIRKLKAAMPNTRQQMLLRGQNLLGYRHYADDVVTRFVERAHESGVDVFRIFDAMNDIRNLKTAIKATIDSGAHAQGTISYTVSPVHNLKLWLEMAKQLEDLGVHSICVKDMAGLLKPYECEALITGLKETVNVPIAMQCHATTGLSTATYQKAIDAGIDMLDTAISS
>MP0528_megahit_85411_1214-1846
SPFNNELLTEISKYFENIRKNYSKYEGSMKGIDVKMLTNQVPGGMLSILEKQLVDLKKQHKLMDLIKEIPRIRKDVGYIPLVTPTSQIVGAQALSNIIDGERYKNLNKEFIDLIRGCYGKIPGVVDLDLQRKVEDYQLHEIDHFDVDILKKDFISFCEENNLKKIKNSDTDLLNFILFPEQAKDFYLQQRKPSFNDIIELQEGFGFYLSD*
>MP0528_megahit_87132_1431-2057
MIFPSITEVVLRDGQQSLIASRMRTNDMVPILSKMDLVGYSSLEAWGGATYDCCLRFLNEDPWERLKTLKKYLKQTKIQMLLRGKNLVGYKKYHDSVVELFIKTSAKEGVAIFRIFDALNDIDNIESSITFARKQDTDAQGTISYTTSPIHNLNYWLRLAKNIEDIGASSLAIKDMAGLLRPKVCYELVKRLKKNLNIPIHLHTHSTTG
>MP0528_megahit_93978_1-186
GNIFKVKVKPGQTVNEGDVVIIMEAMKMETEIRAAHSGTIAEVLVAEGDSVATGDALIALA*
>MP0528_megahit_98400_1-504
MTDSKKIGVTELVLRDAHQSLLATRFRYSDMESALKDLDSIGFWSVESWGGAIFDSCIRYLGEDPWERIRKIKSMMPNTPQQMLLRGQNLLGYKHYSDDVVNKFVECSKKNGVDVFRVFDALNDTRNMHQALQAVISTDGHAQGTISYTTSPVHTIDLWVELAKKIQD
>MP0528_megahit_101061_3-212
MSKLGITEVVLRDGNQSLLATRISLEDLLPAARLLDEIGYWSIESWGGATFDVCLRHLNEDPWERLKELK
>MP0528_megahit_112119_2-373
MKNKRLGITEVVLRDGQQSLIATRLKIDDMIPILSKLDKVGYSSLEVWGGATYDCCLRFLNENPWDRLKIFKKYFKNTKLQMLLRGRNLVGYKKFDDEIISLFIKNAAIEGIDIFRVFDALNDV
>MP0528_megahit_121544_3-638
GAKSLAIKDMAGLLRPNIGFELIKKLKKNINIPLHLHTHSTTGLADATNLKAYEAGIDNIDTSISSFSNLYAHTATESFISMIYKDKDNPFDMKLLTKIAEHFHTVRNNYSEFEGSMRGVDINMLLYQVPGGMLSILEKQLVDLKKQNKLKDLIDEIPRIREDVGYVPLVTPSSQIVGAQALMNVLDNKRYKTLNKEFVDLVNGKYGEIPGK
>MP0528_megahit_126569_331-507
MESSKTVGITEVVLRDGIQSLLATRVPLRDLVSILPTLDKVGYWSLETWGGATYDSCIR
>MP0528_megahit_130839_54-572
FEGSLKGVDVQMLVRQVPGGMLSNLESQLKQMNLEDKLEEVIQEIPRVRKDLGYLPLVTPVSQIIGAQALSNIIDGKRYEKLSIELTKLISGYYGKIFGKVEDDLKDKARLEMEPIKTRPADDLVNDFEQLKEDLSNFCLKNSLKDASQIDENVLSFALFPYSSTDFFKNNY*
>MP0528_megahit_131146_3-227
MSNLGITEVVLRDGNQSLLATRITLEDLIPAAKKLDEIGYWSIESWGGATFDVCLRHLNEDPWERLRELKKAMPK
>MP0528_megahit_138462_2-1153
SSLEVWGGATYDCCLRYLNENPWERLKVIKSNIKKTKLQMLLRGKNLVGYKKYDDSVIDLFIKESSKNGISIFRIFDALNDINNISYSIKCANKYNANSQGTISYTTSPIHNEKYWLKLAKDIEDIGAKSLGIKDMAGLLKPKTAYSLVKKLKKNLSIPIHLHTHATTGLSDATNFKAFEAGVDNIDTSISSFSNLYGHTATESLISMIYDNNDNPFNMDELAKISDYFQNIRIKYSQYEGSMKGVDIKMLVNQVPGGMLSILEKQLSDLNKTDKFDDLVKEIPRIRKDVGYIPLVTPTSQIIGAQALLNILDNQRYKNINKEFIDLVNGDYGKIPGEVNASLKRIVESKSYSSNDEALTVENARVNFKEHCVKNNLKALYKND
>MP0528_megahit_139738_3-623
AISIPIHLHTHATTGMSNLTNMRAIEAGVDNIDTSISSMSMGYGHSATETMLYLMKEKGVDVDIDLNKLLTISEYFKKVREKYKEFEGSMKGVDLQMLVNQVPGGMLSNLETQLKGLGKEELLGEVVTEIYQVRKDLGFVPLVTPASQIIGAQALSNIVNEKYETLSVEIIDLILGYYGKLPGNVDSKLIKKASENKEIITNRPADL
>MP0528_megahit_147525_1-810
DEIVSKFIDRSIHNGIDIFRIFDALNDLRNIRHSVEIVKKNGKHAQGTIAYTISPVHTLETWIDLAKEIEDLDCNSLCIKDMSGILSPEFAYDLIFNLKKEISIPIHLHTHATTGMSNLTNMRAVEAGVDNIDTSISSMSMGYGHSATETMIYLLKEKNIDVDINLNDLLKISEYFKTVRDKYREFEGSMKGVDLQMLINQVPGGMLSNLETQLKNLGKEELLEDVVSEIYEVRKDVGFVPLVTPASQIIGAQALSNILNKRYETLSIEI
>MP0528_megahit_149398_28-813
LVKNLKSTLSIPIHMQTHATTGMSTATNMKAIEAGIDNIDTSISSLSMTYGHTATETMLAIFENQDREINLDLSALEDVSIFFKEIRDKYSEYEGHLKGVDSSMLVKQVPGGMLSNLESQLRANKQEDKIDLVKDEIPRVRKDFGYPPLVTPVSQIVGAQALLNIMNSRRYENLSNESLNLILGKYGKLPGEIEPDLLRRAKSIGVDVDSYDKNELDIMANELKDLCSNNGLPDLSENIEMLLTYTMFPNIALSFFKELDI*
>MP0528_megahit_151062_2-538
LDDIGFWSLESWGGATFDACIRYLGEDPWERIRELKKAMPNTPQQMLLRGQNLLGYRHYADDVVDAFVERAAESGVDVFRVFDAMNDMRNIERAIAAVIKQGKHAQGTIAYTVSPVHTLDMWVEQGKVIEQMGAHSVAIKDMAGLLRPNVAFELVSRLKQALSIPVHMQCHATTGLSTA
>MP0528_megahit_154697_2-544
KNLVGYKKYDETVIDLFINKSSENGIDIFRIFDALNDINNIVYSIECANKYNANSQGTISYTTSPVHNEKYWLKLAKDIEDAGAKSLGIKDMAGLLKPKTAYNLIKKLKRNLSIPIHLHTHATTGLSDATNYKAYEAGVDNIDTSISSFSNLYAHTATESLITMIYDENDNPFNMNELAEI
>MP0528_megahit_155849_3-227
MNKKIGITEVVLRDGNQSLLSTRLKLEDIIPIASKLDDIGYSSIESWGGAIFDSCVRYLDEDPWERLRELKKAMP
>MP0528_megahit_158335_1416-2813
MKYPSITELVLRDGQQSLIATRMRLSDMMPILSKLDNIGFSSLEMWGGATYDCCLRFLNEDPWERLRVIKSNVKKTHLQMLLRGKNLVGYKKYDDSVIDLFIKKSYENGIDVFRIFDALNDINNIVYSIECVNKYGGNSQGTISYTTSPIHNDKYWLKLAKDIEDVGAKTLGIKDMAGLLKPKTAYNLIKKLKKNLKIPIHLHTHATTGLSDATNFKAYEAGVDNIDTSISSFSNLYAHTATESLISMIYDDSDNPYDMNELAEISDYFQNIRNKYSQYEGSMKGVDIKMLINQVPGGMLSILEKQLFDLNKSDKLDDLVKEIPRIRKDVGYIPLVTPTSQIIGAQALLNVLDNERYKNLNKEFIDLVKGDYGKIPGDIDNSLLEIVDSKPHDQNFESLTVDKARLNFKDFCKENNLKKLYKNDTDLLNYILFTKESKDFYTKSSVISMNDLIELQEGFGLYMSD*
>MP0528_megahit_167560_3-812
VEGTERDTGISLPELEDIASYFREVRKKYSKFEGSLKGVDARILLAQVPGGMLTNMESQLKEQGAEDKFEEVLKEIPRVREDLGFIPLVTPTSQIVGTQSVLNVLTGERYKSITKETAGVLKGEYGATAAPVNKELQARVLDGAEPVTCRPADNIAPELETLSKELDELAEKKQLSLSDDKIDDVLTYALFPQIGLKFIENRGNPDAFEPAPSEQESQSSHAPKPAEAKSNSQGDTTSETYDVNVDGKVYRVEVAPSGTLTSVTPASGSQ
>MP0528_megahit_172142_3-746
GYRHYADDVVKKFVERAAESGIEIFRVFDALNDIRNMTSSIAAVGDIGMHAQGTLSYTTSPVHTIETWIDLAKSLEDAGANSICIKDMAGLLTPYNGYELVCRLKKAVSVPLQLHAHATTGMSTATILKCCEAGIDRVDTSISSMSLTYGHSPTESVIAILKGHDRDTGLSIENVEVIAQYFREVRKKYSHFEGSLKGIDSRILTAQVPGGMLTNMENQLKEQGASDRLSEVLDEIPQVREDLGYIPL
>MP0528_megahit_175403_692-1150
MSDHKPLGITDVVLRDAHQSLFATRMRLDDMLPIAAELDEIGFWSLESWGGATFDACIRYLGEDPWERIRELKKAMPNTPQQMLLRGQNLLGYRHYADDVVDAFVERAAENGVDVFRVFDAMNDMRNIERAIAAVIKQGKHAQGTIAYTVSPV
>MP0528_megahit_207771_3-821
AQDSIDKFDSVIKEIPKVREELGFIPLVTPTSQIVGTQSVINVLSGSRYSTITNEVKSLLKGEYGETPAPVDKDLQQQAIGDSAVITCRPADLLNDDYQSAKEDFEKAMTENNLLSEPSDENVLIYTMFPEIGMNFLANVDNPDYFEPEPLDIHELTDSSYLVSVDDKEYSVTLKADNSVIINDGSQVNKVNSSPVVEAGLGTIIEAPLGGNIFRTIASEGDSVEADTTILILEAMKMETEIKAPSAGIISKIFVKPGDIVKPGNPLFEIQS*
>MP0528_megahit_209432_1254-1502
MKYPSITELVLRDGQQSLIATRMRLSDITPILSKLDNVGFSSLEMWGGATYDCCLRFLNEDPWERLKVIKSNIKNTQLQMLLR
>MP0528_megahit_217634_506-922
KDVGYIPLVTPTSQIIGAQALLNVLDNSRYKNLNKEFIDLVIGKYGKIPGEVNKSLLKIIDSKNYEETSTSLTVNDARLEFKKFCKDNSLKDLYNNNTDLLNYILFPKESKDFYNKSTSMSMNDLIELQEGFGFYLSD*
>MP0528_megahit_218509_720-968
MSSKKPNITEVVLRDGQQSLIATRMKTEDMLPVLSKLDKVGYSSLEVWGGATYDCCLRFLNENPWDRLKVFKKHFKKTKLQML
>MP0528_megahit_227695_3-605
SSLEVWGGATYDCCLRFLNENPWDRLKVFKKNFKKTKLQMLLRGKNLVGYKEYDDSVIELFIKNAAKEGISIFRIFDSLNDIDNIKSSIEFVNNEKENSQGTICYTTSPVHNEKYWIKLAKDIEDIGAKSLAIKDMAGLLRPNVGYELIKKLKKNLKIPIHLHTHSTTGLADATNLKAFEAGVDNIDTSISSFSNLYAHTA
>MP0528_megahit_229181_83-1120
ENGIDVFRIFDALNDIQNIKFSLQEVRANNKHAQAAMAYTTSPIHDLQYWIDLAKSMEDLGVDSIAIKDMAGILKPNDAYSLVSKLKQEISVPIHMQTHATTGMSAATNLKAIEAGIDNIDTSISSMSMTYGHSSTESVVSMLQNTDFSLDFDLLKLDEISQYFKKIRAKYSEFEGSLKGVDVQMLIRQVPGGMLSNLESQLKQLKLEEKLDEVIEEIPRVRKDLGYVPLVTPVSQIIGAQALSNVIDNERYQKLSIELTKLISGYYGKIFGEVDEALIEKAKLEMNPIHDRPADELPDDFESLQEDLRKFCAKNSIADVSSKDENTISFALFPYSACDFFKKNY*
>MP0528_megahit_254227_3-659
LKENISIPIHMQTHATTGFSTATNMKAIEAGIDNIDTSISSMSMTYGHTATETIVSMFDDTKFFADIDKDLFPELSSHFKKIRKKYELYEGSLKGVDASMLINQVPGGMLSNLESQLREMDADDKFEEVLSEIPRVRQDLGFVPLVTPSSQIVGAQALFNVLDEERYKHLNIETVNLILGKYGKVPGKINKNLSELAKKIKPDEYIQEDLDSAKSRLKS
>MP0528_megahit_255406_2162-2380
MVGTFYRSPAPGKPPFVEIGQRVKKGDTICIIEAMKMMNQVKSEFDGKIVDIKVENGQPVEFNESLVSIETI*
>MP0528_megahit_261311_3-767
EDMIPILKDMDKVGYSSVEVWGGATYDCCLRYLDENPWDRLKVFKKSFKNTKLQMLLRGKNLVGYRQFDDSVIEFFIQNSIKHGINIFRIFDALNDINNIESSIKFVKKGKENAQGTICYTTSPVHNERYWIKLAKDIEDIGATSLAIKDMAGLLRPRTCYELVKKLKKNLNIPIHLHTHSTTGLSDATNFKAYEAGIDNIDTSISSFSNLYAHTATESFISMMYSEEKNPFDMKLLTKISEYFNEVRKKYKKYE
>MP0528_megahit_264781_3-548
REFKKAMPNTKQQMLLRGQNLVGYRHYSDEIVSKFIEKSGENGIDIFRIFDALNDLRNIRHSVKVVQEIGKHAQGTLAYTISPVHTLENWVDLSKEIEDLGCDSLCIKDMSGILSPEFAFELISKLKNKLDIPIHLHTHATTGMSNLTNIRAVEAGVDNIDTSISSMSMGYGHSATETMVYL
>MP0528_megahit_278067_3-608
KKAMPKTKQQMLLRGQNLVGYKHYSDEIVSKFIEKSVFNGVDIFRIFDALNDLRNIKHSVEIVKKNGKHAQGTIAYTISPVHTLQTWVDLAKEIEDLDCNSLCIKDMSGILSPEFAYDLISKLKKEISIPVHLHTHATTGMSNLTNMRAVEAGVDNIDTSISSMSMGYGHSATETMIYLLNEKNIDVNINLNDLLKISEYFK
>MP0528_megahit_281458_260-601
LDEERYKHLNIETVNLILGKYGKVPGKINKNLSELAKKIKPDEYIQEDLDSAKSRLKSFCKENKIKDFSQRLENVLSYIFFPNVVEDFFLKKGSIKETDLEQLQEEIGFVIRE*
>MP0528_megahit_283549_3-380
MKIDKKPLELTEVVFRDGSQSLLATRLKLDDILPIAEKVDDIGFYSVESWGGATFDACIRFLAEDPWERIREIKKVMPKTRQQMLFRGQNILGYRHYADDVVKKFVERAAESGIEIFRVFDALNDI
>MP0528_megahit_286076_1-246
ENYEKIVSPMVGTFYRKPAPDKEPFVEVGQTIKKGDTVCIIEAMKMMNQVKSEFDGKVISINIGDGEPVEFGQELISIEKS*
>MP0528_megahit_286744_2-793
MPSKKPNITEVVLRDGQQSLIATRMKTEDMLPVLSKLDKVGYSSLEVWGGATYDCCLRFLNENPWDRLKVFKKNFKKTKLQMLLRGKNLVGYKEYDDSVIELFIKNAVKEGISIFRIFDSLNDIDNIKSSIEFVNNEKENSQGTICYTTSPVHNEKYWIKLAKDIEDIGAKSLAIKDMAGLLRPNVGYELIKKLKKNLKIPIHLHTHSTTGLADATNLKAYEAGVDNIDTSISSFSNLYAHTATESFISMIYKDDENPFDMNLL
>MP0528_megahit_293392_545-1903
MNKKIGITEVVLRDGNQSLLSTRLKLEDIVPIASKLDDIGYSSIESWGGAIFDSCVRYLDEDPWERLRELKKAMPKTKQQMLLRGQNLVGYKHYSDEIVSKFIEKSVLNGVDIFRIFDALNDLRNIKHSVEIVKKNGKHAQGTMAYTISPVHTMDTWIDLAKEIEDLDCDSLCIKDMSGILSPEFAYDLISNLKREISIPIHLHTHATTGMSNLTNMRAVDAGVDNIDASISSMSMGYGHSATETMIYLLNEKNINVDINLNDLLKISEYFKTVRDKYREFEGSMKGVDLQMLINQVPGGMLSNLETQLKNLGKEELLEDVVSEIYEVRKDVGFVPLVTPASQIIGAQALSNILNERYETLSIEIIDLILGYYGKLPGKINTNLFKKASEQKNSVTERPADLLKEKFEDFKENLKQYCKKLKIKDLSNIEENILTFILIPYGSEKIFKKMSS*
>MP0528_megahit_297615_3-539
ATYDCCLRFLNENPWDRLKVFKKHFKKTKLQMLLRGKNLVGYKEYDDSVIELFIKNAAKEGISIFRIFDSLNDIDNIKSSIEFVNNEKENSQGTICYTTSPVHNEKYWIKLAKDIEDIGAKSLAIKDMAGLLRPNVGYELIKKLKKNLKIPIHLHTHSTTGLADATNLKAFEAGVDNID
>MP0528_megahit_299224_3732-5510
MAKLKLTELVLRDAHQSLLATRMRLDDMLPIASKLDDAGYWSIESWGGATFDSCIRYLGEDPWERIRALKKAMPNTKQQMLLRGQNLLGYRHYADDVVEKFVERAHKNGVDVFRIFDAMNDVRNLETAIKAAVKVGAHAQGTISYTVSPVHTLDMWLTLAKQLEDLGCHSICIKDMAGLLKPYDAEQLIKGLKETVSIPIAMQCHATTGLSTATYQKAIDAGIDMLDTAISSMSMTYGHSATETIVAIVEGTPRDTELDLNQLEEIAAYFRDVRKKYAAFEGSLKGVDGRILLAQVPGGMLTNMENQLKEQGAADKLNEVLLEIPRVREDLGFIPLVTPTSQIVGTQAVLNVLTGERYKTITKETAGVLKGEYGLTPAPMNKELQERVLDGSEVITCRPADNIAPELASLEAELQKEAQEQGLTLADEQIDDVLTYALFPQVGLKFIKNRNNPDAFEAVPSADDANAKPAAKPANNKGVSAEQYSVKVDGKVYDVVVAQGGELKEVTLKDSEHLPQSASVASGETLNAPLAGNIFKVKVKAGQAVNEGDVVVIMEAMKMETEVRAMHSGTVAEVLVSEGDAVTTGDAIIAMA*
>MP0528_megahit_300629_1-393
MNKNKRKVGLTELVLRDGQQSLIATRMRLDDMLEVAKKMDQVGYWSIEMWGGATYDACLRYLNEDPWHRLRELKKIFKKTKLQMLIRGKNLVGYKPYSNEVVKAFVEKASLNGIDVFRTFDALNDFSNIEL
>MP0528_megahit_302627_641-808
NNKKVSKGETLFILEAMKMQHEIKAGIEGFTSNIIVKENDQVSTGDLLLKISPKP*
>MP0528_megahit_304877_3-566
MINPGSGKLGITEVVLRDGNQSLLATRIKTEDLLPIASALDEIGYWSIESWGGATFDSCLRYLNENPWERLRLFKAAMPKTKQQMLLRGQNLLGYKHYPDSVVSKFINKSSENGIDVFRIFDALNDIENLKFSIKQVKENSKHAQAAMAYTVSPIHDTDYWIDLAKRMEDLGVDSIAIKDMAGILKPY
>MP0528_megahit_311749_1-486
EKQLVDLKKQDRLKDLIDEIPRIRKDVGYVPLVTPSSQIVGAQALMNVLDNERYKTLNKEFIDLVNGKYGKIPGKVNKKLLNKIDKNILDESTENFTIDSYKKDFSEFCKSNDLKDFSNKETDLLNYILFPKESKEYYLSLNKHTWNDVVGLQEGFGLFIE*
>MP0528_megahit_317250_4312-6126
MSKPLALTELVLRDAHQSLLATRMRIEDMLPIAEKLDKAGFWSVESWGGATFDACIRYLGEDPWERIRKLKAAMPNTKQQMLLRGQNLLGYRHYADDVVTRFVERAHESGVDVFRIFDAMNDIRNLKTAIKATIDSGAHAQGTISYTVSPVHNLKLWLDMAKQLEDLGVHSICIKDMAGLLKPYECEALITGLKETVSVPIAMQCHATTGLSTATYQKAVDAGIDMLDTAISSMSMTYGHTATETMVSIVEGTERDTGIALPELEEIASYFRDVRKKYSKFEGSLKGVDARILLAQVPGGMLTNMESQLKEQGAEDKFEEVLKEIPRVREDLGFIPLVTPTSQIVGTQSVLNVLTGERYKSITKETAGVLKGEYGATAAPVNKALQERVLDGAEPVTCRPADNIAPELDALSKELDELAEKKQLSLSDDKIDDVLTYALFPQIGLKFIENRGNPDAFEPAPSAQSSQSADVAQVEKTAANTSTSGSETYDVNVDGKVYHVEVAPSGTLTSVKPAGAAQSSVPAPASNTQASAGTSQSIDAPLAGNVFKILVKSGDSIAEGDVVMILEAMKMETEIRAAFTGTVTEVTVGEGDAVSSGQPLILLG*
>MP0528_megahit_317740_1-606
IDLWVELAKKIQDMGAHSLAIKDMAGLLKPYVAFELVSKLKEELEIPIHLHCHATTGFSVATGVKAIEAGLDVIDTSISSMSMTYGHTPTETMISILDGTNRETDLNLENLKPIAEHFQSVRKKYKKFEGSLRGVDARIIASQVPGGMLTNLENQLKAQDSIDKFDSVIKEIPKVRKELGFIPLVTPTSQIVGTQSVINVLS
>MP0528_megahit_318683_3-1175
PWERLRLFKEAMPNTKQQMLLRGQNLLGYKHFPDSVVEKFINRSSENGIDVFRIFDALNDVNNLEFSIKQVKENSKHAQAAMAYTVSPVHKIEYWLDLAKKFEDLGVDSIAIKDMSGILKPYVAFEMISQLKEIISVPIHMQTHATAGLSTATNLKAVEAGIDNVDTSISSMSLTYGHSPTESIVSSFEDSERATGLDLLKLQKVADYFKKVRVKYSEFEGSLKGVDTQMLSSQVPGGMLSNLESQLKELNKINLFEDVIKEIPKVRKDLGFPPLVTPVSQIVGAQAMMNVSEKKPYNNLSKETINLATGHYGKLPGRINDELLELVEKNQETVSVRPADLIEDDIEERKEDLKNFCVQNNLKDYSKNEEYLLCFIQFPYSTTDYLKSLA*
>MP0528_megahit_330303_3-179
MSNVGITEVVLRDGNQSLLATRISLEDLLPAARQLDEIGYWSIESWGGATFDVCLRHLN
>MP0528_megahit_340015_240-2060
MSKPLALTELVLRDAHQSLLATRMRIEDMLPIAEKLDKAGFWSVESWGGATFDACIRYLGEDPWERIRKLKAAMPNTKQQMLLRGQNLLGYRHYADDVVTRFVERAHESGVDVFRIFDAMNDIRNLKTAIKATIDSGAHAQGTISYTVSPVHNLKLWLEMAKQLEDLGVHSICVKDMAGLLKPYECEALITGLKETVDVPIAMQCHATTGLSTATYQKAIDAGIDMLDTAISSMSMTYGHSATETMVSIVEGTERDTGISLPELEDIASYFREVRKKYSKFEGSLKGVDARILLAQVPGGMLTNMESQLKEQGAEDKFEEVLKEIPRVREDLGFIPLVTPTSQIVGTQSVLNVLTGERYKSITKETAGVLKGEYGATAAPVNKELQARVLDGAEPVTCRPADNIAPELDTLSKELDELAEKKQLSLSDDKIDDVLTYALFPQIGLKFIENRGNPDAFEPAPSAQESQSSSAPKPAEAKSSSQGATASETYDVNVDGRVYRVEVAPSGTLTSVTPASGSQTQAQPQINSAAPSASTASQSIDAPLAGNVFKVLVRNGDSVSEGDVVMILEAMKMETEIRSAFTGTVTDITVGEGDAVTSGQPLILLG*
>MP0528_megahit_347127_400-588
MSNVGITEVVLRDGNQSLLATRISLEDLLPAARQLDEIGYWSIESWGGATFDVCLRHLNEDPW
>MP0528_megahit_351739_282-788
MNKKIGLTEVVLRDGNQSLLSTRLKIDDLLPIASKLDQIGYSSIESWGGAVFDSCVRYLNEDPWERLREFKKAMPNTKQQMLLRGQNLVGYRHYSDEIVSKFIEKSGENGVDIFRIFDALNDLRNIKHSVNVVKEIGKHAQGTLAYTISPVHTLDNWVDLSKEIEDLGC
>MP0528_megahit_366292_1-510
CIKDMSGILSPEYAFELISNLKNTLNIPIHLHTHATTGMSNLTNMRAVEAGVDNIDTSISSMSMGYGHSATETMVYLLNEKGLDLNIDLNELVPISNYFKNVREKYNEFEGSMRGVDMQMLINQVPGGMLSNLETQLKGLGKEELMNKVVEEIYEVRKDLGYVPLVTPAS
>MP0528_megahit_367962_117-1514
MKYPNITELVLRDGQQSLIATRMTLEDMTPILSKLDNIGFSSLEVWGGATYDCCLRFLNENPWERLKVIKSNVKKTKLQMLLRGKNLVGYKKYDDTVIDLFIKKSSENGINIFRIFDALNDINNISYSIECANKYDSNSQGTISYTTSPIHNEKYWLKLAKDIEDIGAKSLGIKDMAGLLKPKTAYSLIKKLKKNLNIPIHLHTHATTGLSDATNFKAFEAGVDNIDTSISSFSNLYGHTATESLISMIYDNDDNPFNMTELAEISDYFQNIRNKYSQYEGSMKGVDIQMLTNQVPGGMLSILQKQLFDLNKLDKLDDLIKEIPKIRKDVGYIPLVTPTSQIIGAQALLNVLDNKRYKNLNKEFVDLVNGNYGRIPGEVNTSLLKIIEAKYYDNNDETLTVENAKDSFKKYCNQNNLKTLYKNDTDLLNFILFPKESMEFYNKSSVLSMNDLIKLQEGFGFYMSD*
>MP0528_megahit_384800_2-586
MNTSSSKKLGITEVVLRDGNQSLLATRIKIEDLLPIAHALDQIGYWSIESWGGATFDACLRYLNEDPWERLRLFREAMPNTKQQMLLRGQNLLGYKHFPDSVVEKFINKSSENGIDVFRIFDALNDINNIEFSIKQVKENSKHAQAAMAYTVSPVHKIDYWLDLAKKFEDLGVDSIAIKDMSGILKPYVAFEMIS
>MP0528_megahit_403857_1-675
IGAKSLAIKDMAGLLRPNVGYELIKKLKKNLEIPIHLHTHSTTGLADATNLKAFEAGVDNIDTSISSFSNLYAHTATESFISMIYKDDENPFDMNLLTNIAEHFQSVRPKYVQYEGSMRGVDINMLLYQVPGGMLSILEKQLVDLNKQHRLKDLIDEIPRIREDVGYVPLVTPSSQIVGAQALMNVLDGERYKTLNKEFVDLVNGKYGKIPGKVNSKLLKKIDKN
>MP0528_megahit_404904_844-1074
MNTSSPKKLGITEVVLRDGNQSLLATRIKIEDLLPIANALDQIGYWSIESWGGATFDACLRYLNEDPWERLRLFKEA
>MP0528_megahit_406220_912-2282
MINPVSSKLGITEVVLRDGNQSLLATRIKTEDLLPIASALDEIGYWSIESWGGATFDSCLRYLNENPWERLRLFKAAMPKTKQQMLLRGQNLLGYKHYPDSVVSKFINKSSENGIDVFRIFDALNDIENLKFSIKQVKENSKHVQAAMAYTVSPIHDIDYWVDLAKRMEDLGVDSIAIKDMAGILKPYIAFELVSKLKGILSVPLHLQTHATAGLSTATNLKAVEAGIDNIDTSISSMSMTYGHSPTESIVASLEDLPRTTNLDLKKFKKISNYFKKIRKKYSQYEGSLKGADTQMLVSQVPGGMLSNLESQLKDLNKSDLLEEVIKEIPKVREDFGFPPLVTPVSQIVGAQALMNVSENKPYETLSKETINLLTGHYGRVPGNVNKEILKKAETEQDSNSQRPADFILDDYEERKKDLKNFCEQNKLNDFSLNEEMLLCFIQFPYSTTDYLKSIE*
>MP0528_megahit_407455_1-750
TGLADATNLKAFEAGVDNIDTSISSFSNLYAHTATESFISMIYKDDENPFDMNLLTNIAEHFQSVRPKYVQYEGSMRGVDINMLLYQVPGGMLSILEKQLVDLNKQHRLKDLIDEIPRIREDVGYVPLVTPSSQIVGAQALMNVLDGERYKTLNKEFVDLVNGKYGKIPGKVNSKLLKKIDKNISTDESENMTISEYRKDFSNFCKSNNIKDFSNKDTDLLNYILFNKESKDFYLSSNKNTYNDIVGLQE
>MP0528_megahit_409607_1-96
MNTSSSKKLGITEVVLRDGNQSLLATRIKIED
>MP0528_megahit_411462_2-559
AKSLAIKDMAGLLRPNVGFELIKKLKKNLKIPIYLHTHSTTGLADATNLKAYEAGVDNIDTSISSFSNLYAHTATESFISMIYKDSDNPFDMKLLTKIAEYFQSIRPKYIQYEGSMRGVDINMLLYQVPGGMLSILEKQLVDLKKQDRLKDLIDEIPRIREDVGYVPLVTPSSQIVGAQALMNVLD
>MP0528_megahit_430367_3-653
TYGHSPTESIVSSFEDSERATGLDLSKLQKVADYFKNVRAKYSEFEGSLKGVDTQMLSSQVPGGMLSNLESQLKELNKTDLYEDVIKEIPKVRKDLGFPPLVTPVSQIIGAQAMMNVSEKKSYKNLSKETINLATGYYGKLPGRINDELLALVEKNQETISVRPADLIEDDMKERKEDLKNFCVQNNLKDFSEHEEYLLCFIQFPYSTTDYLKSLA*
>MP0530_megahit_7089_466-576
LMNNLEAKVNGRVKEIYVEDQQPVEFGQPIMLIEKE*
>MP0530_megahit_10241_2-502
LDKLDAVLKEIPHVREDLGFLPLVTPTSQIVGTQAVLNVLTGERYKSITKETAGVLKGEYGATPAKVNAGLQQRVLEGAEAITCRPADLLQPELDKLQQELSSLAKTESIRLADQQLDDVLTYALFPQVGLKFLKNRDNPAAFEPAPDADSSEHKAAAPSRAKAPQS
>MP0530_megahit_53344_394-600
MTAPIPGVVLKVSVLPGQKVERGDELLTIEAMKMFNVMRSPSSGTIATVHIKDGDRVVQGQPLVTFAP*
>MP0530_megahit_53758_105-1025
MAHIKFLDETMRDGQQSLWGMRMQAGMALPVTPIIDRTGYWVVDLTGSSMFEVLIKYSYENPWEGLDLIVASMPRTRIRAGMRSNASVTFGVTPDALMDAWMRQLNVHGVRSFWIYDVLFNIDKMLRLAKLAKEFGSDIAGAIMFTLSPVHSDEYYADKADKLSASPDIDTLLLYDTAGVLEKERMATLLPAIREKARGKPIEFHSNNLLGQSAKAYLDAIDLGVRILHTAIRPLANGPSVPSTEIMVRNVELLGHTHDLDVSLLPPVAEHFERVGRAAGFLVNQYSEYDVLSIRHQIPGGMIGTLK
>MP0530_megahit_62780_3-557
MRRLKFVDTTLRDGHQCLWATRMSTPMMRPVLDRMDRVGFDAIELMGAVHFDASVRFLGENPWDRLRLFRERFRRTPRQAIVRSKCALRFDLEPDDINRLWYERLVTSGIESLIAFDGLHDLDNLEDGLRHAKSLGARTQGWLIFSESPVHTDALYAAKAREFLDRCAVDALMIEDTSGILTPAR
>MP0530_megahit_73904_290-547
MTDSKKPLGITDVVLRDAHQSILATRMRIDDMLPIAEKLDQVGYWSLESWGGATFDSCIRFLGEDPWDRIREFKKAMPKTKHQMLL
>MP0530_megahit_82194_1-261
MIREDLGYPIMITSYSQYMCTQAALNIATGERYKVVIDELIRFAQGAYGEDSGTPWMDQNLKDKLLANPRAAELAPPAGAAAPPTVQ
>MP0530_megahit_94310_45-686
RLQFIAEHEDKPVGKPLEYDEFHFHHQVAGGMISNLHHQLETVGLQDRIEEILEEAGRVRADLGHPIVVSPFAQYIVTQSVLNVMGQDQGRDRYSTVPDEVRLYVRGGYGEIAGKIDQNLYDRITAGAEPITERPGALVAPALGRIRKSRGPFASDDDLLLAAFYDDTQYDALKEAGAIGTDYPIMRTPLLTLVKELAERPAIKSFHISQNPT*
>MP0530_megahit_98769_3-1388
QCLWATRMTTGMMRDVAPLLDRAGFEAIDLVGGAVFDVCVRYLHEDPWERMRILSEWVTETPLIVHTRGQSLFTFEYFADDVVALAAERFVANGMRYHTPYDALNDIRNLEIPVRAARNLGLHVVPGLVYTVSPVHTDAYYAAKAKELAAFGVDGVFIKDPSGLLTPERIVTLAPAIKVAIGDLPLQLHTHCLSGLGPYVALQAVAHGVDTVHTATSTLANAASHPPSELFARNCRRRGFDVPVDLSLVEEAAARLEAIARGCDKPTGAPNEYDEFHFHHQVPGGMISNLEYQLSGLGLENRLDEILEEAGRVRADLGYPIVVSPFAQYIITQAIMNVLGKERYATVPDEVRRYVLGGYGEIAGKIGSNLFDRIARGQEPITERPGALVPPALDRIRAERGPFESDDDLLLAAFYAPREYDALKASGPIETPSPLEGGPLRTLIREIAKRPDIRALHVATS*
>MP0530_megahit_114843_547-1371
MTDNKQPLGITDVILRDAHQSILATRMRLDDMLPIAGKLDQVGFWSVESWGGATFDACIRYLGEDPWERIRALKKAMPNTRQQMLLRGQNLLGYRHYADDVVEKFVERAAVNGVDVFRVFDAMNDPRNLETALKAVKAQGKHAQGTISYTTSPVHTLQMWVDLAKQIEDMGADSIAIKDMAGILNPYVAFDLVSQLKSTLSIPVHMQCHATAGLSTAAILKAAEAGIDNVDSAISSMSMTYGHSPTESVVAIFQNSPRDTGLNLELLEEVAAYFR
>MP0530_megahit_115778_465-1025
IEAEMEKLTTELLAVADEEQIDLAEGEHQVDDVLTYALFPQIGLKFLKNRHNPDAFEPVPVIDNTPSANRSASQEQETYTIKVNGQSYVVQVNEGGDISHVESSSPAPTQSTPTGEGDPVEAPLSGNIWKIEVSVGQQVNEGDTLLILEAMKMETQIVASKSGTVSSIFVKQGDSVKVGDQLATIA*
>MP0530_megahit_117392_364-999
MNKELQERVLEGAEAITCRPADKLEPELEKLEAELLSEAKEQGLELADDVIDDVLTYALFPQIGLKFIKNRNNPDAFEAIPTGEVAKSESKPASSSPVKAEQYSVKVDGKVYDVVVAQGGELKEVTLKDSELIPQSASASAGETLNAPLAGNIFKVKVKPGQTVNEGDVVIIMEAMKMETEVRAAHSGTIAEVLVAEGDSVATGDALIALA*
>MP0530_megahit_118705_1-567
LLEEIASYFRQVRKKYAKFEGSLRGTDSRILIAQVPGGMLTNMENQLREQNASDKFDQVLDEIPKVREDLGFIPLVTPTSQIVGTQAVLNVLTGERYKSISKETSAILKGEYGAAPAPMNKELQERVLDGKEPVTCRPADLLEPEMDKLTDELKKLADEKGIKLSDNVEDDVLTYALFPQIGLKFLENR
>MP0530_megahit_127968_1-987
GLDLNQLEEIAAYFRDVRKKYAAFEGSLKGVDGRILLAQVPGGMLTNMENQLKEQGAADKLDQVLLEIPRVREDLGYIPLVTPTSQIVGTQAVLNVLTGERYKTITKETAGVLKGEYGATPAPMNKELQERVLDGAEAITCRPADKLEPELEKLEAELLSEAKEQGLELADDVIDDVLTYALFPQIGLKFIKNRNNPDAFEAIPTGEVVKSESKPAASSPAKAEQYSVKVDGKVYDVVVAQGGELKEVTLKDSELIPQSASASVSETLNAPLAGNIFKVKVKAGQTVNEGDVVIIMEAMKMETEVRAAHSGTIAEVLVAEGDSVATGDA
>MP0530_megahit_140861_1-987
MNDPRNLDRAIKAVRKTGKHAQGTIAYTTSPVHTIEMWVEMAKEVADMGADSIAIKDMAGILKPYVAFDLVSRLKKELDIPIHMQCHATTGMSTATAIKAAEAGIDNVDTAISSMSMTYGHSPTEAVVAILEGTDRDTGLDLTLLEEIASYFRQVRKKYAKFEGSLRGTDSRILIAQVPGGMLTNMENQLREQNASDKFDEVLDEIPKVREDLGFIPLVTPTSQIVGTQAVLNVLTGERYKSISKETSAILKGEYGAAPAPMNKELQERVLDGKEVMTCRPADVLEPEMDKLTDELKKLADEKGIKLADNVEDDVLTYALFPQIGLKFL
>MP0530_megahit_146470_242-1096
MENQLREQNALHKLDEVLKEVPRVRKDMGYPPLVTPTSQIVGSQATLNVLTGERYKMITKETRQCLLGNYGKLPAAIDEELLAKVSEGKKLTSCRPADLLDPEWGKACKELGDKYTSEDDRLTYALFGKVALKFFETRGKPQAEPVAIAPAKTPATAPAPSAAPAVPAGSAVYKVRVNGKDYTVEVSTKGAVSASPTTTPAAAPAPAPAPSAASGSPLIAPLPGSIFTMICKEGDVVNEGDTVLIMESMKMESEVNAHRSGTIQSILVKEGDNVQTGDELVIIG*
>MP0530_megahit_158266_145-609
MTDTKKPLGITDVILRDAHQSLLATRMRLDDMLPIAEKLDKVGFWSLESWGGATFDSCIRYLGEDPWERIRELKKAMPNTQQQMLLRGQNLLGYRHYADDVVDRFCERAAENGVDVFRIFDAMNDPRNLDRAIKAVRKTGKHAQGTIAYTTSPVH
>MP0530_megahit_159164_2-649
MGRKVRLIDVTIRDGHQCLWATRMTTAMMKEIAPKLDEAGFEAIDLVGGAVFDVCVRFLREDPWERMRILNTWVTKTPLIIHTRGQSLFTFEFFADDIVELAAERFAANGMRYHTVYDALNDIRNLEIPIRAARGHGIHVVPGLVYTHSPVHTDEYYVRKTKELMAIGVDGVFIKDPSGLLTPERIATLVPAMKKALGDLPLQLHTHCLSGLAPYV
>MP0530_megahit_161395_1448-1993
MDKLTAELKGLASEKGIKLAENEIDDVLTYALFPQIGLKFLENRGNPDAFEPVPTGNELPAAGKSTDPQAYTVAVNGKEYVVQVTEGGDISGIKPIGESAAPAPAAAPAGEGEPQVAPLSGNIFKVLVSVGDAVEEGDVVMILEAMKMETEVRTQRAGTVASVDVKVGDAVAVGDTLLTIG*
>MP0530_megahit_174722_1-1059
FDSCIRYLNEDPWERLRALKKAMPNTRQQMLLRGQNLVGYKHYSDETVSLFIQKAAENGIDVFRIFDALNDFNNIEFSIKEVKASGKHAQGAMAYTTSPVHDLNTWLDYAKKVEDSGADSFAIKDMAGILKPYDAFELVSHLKESLAIPIHMQCHATTGMSTASNLKAIEAGIDNIDTSISSMSMTYGHSATETLVSMFTDREGDLGLDINLLGEISDYFRVIREKYSDFEGSLKGVDSSMLIKQVPGGMLSNLESQLKSINQEDKLEKVKEEIPRVREDFGFPPLVTPVSQIIGAQSLLNVTENSRYGSLTSETKKLLLGAYGKLPGKINSEIFKKASDDPPEKENEKNTSE
>MP0530_megahit_180986_1-1422
MTTKTPLGITDVVLRDAHQSLLATRLRLDDMLPIAEKLDRIGFWSLESWGGATFDACIRYLGEDPWERIRELKKAMPNTPQQMLLRGQNLLGYRHYADDVVDAFVERAAESGVDVFRVFDAMNDMRNIERAVAAVVKQGKHAQGTIAYTVSPVHTLDVWVEQGKRIEDMGADSVAIKDMAGLLTPYTAFELVSRLKQALDIPVHMQCHATTGLSTATALKAAEAGIDNVDTAISSMSMTYGHSPTETVVAMLEGTDRDTGLDIRALEEIAAYFRQVRLKYRRFEGSLRGVDSRILVAQVPGGMLTNMESQLREQNALDRFDAVLEEIPRVRKDLGYIPLVTPTSQIVGTQAVMNVMAGERYKALSKETRGILRGEYGEAPAPFDEALRERALEGDQPLTCRPADRLDNELDALGRELEQQATEEGIELASGERRLDDVLTYALFPQIGLKFLANRGTPDAFEPAPSEGDDGQEE
>MP0530_megahit_187526_110-640
MNHRPRRAVVQTLTGDVDHRGGQIQIDGVDGLIDVRRIDGDTYEATIDGRRFEVIVASGPDADWGWVDGRTFRWPLRPDAHTASAASDVAQAGSVASPIAATMPATVSQVAVTVGQRVSRGDVLVVLEAMKMEIPLRSPGEARVAAIRCAEGETVVPGVPLVELAEVDDSLATADE*
>MP0530_megahit_189638_2-766
TRQQMLLRGQNLLGYRHYADDVVTRFVERAHESGVDVFRIFDAMNDIRNLKTAIKATIDSGAHAQGTISYTVSPVHNLKLWLEMAKQLEDLGVHSICVKDMAGLLKPYECEALITGLKETVNVPIAMQCHATTGLSTATYQKAIDAGIDMLDTAISSMSMTYGHSATETMVSIVEGTERDTGISLPELEDIASYFREVRKKYSKFEGSLKGVDARILLAQVPGGMLTNMESQLKEQGAEDKFEEVLKEIPRVRED
>MP0530_megahit_196382_3-386
NKAPEKSAANNKGVKAEQYSVKVDGKVYDVVVAQGGELKEVTLKDSEHIPQSASVASGETLNAPLAGNIFKIKVKPGQVVNEGDVVIIMEAMKMETEVRAMHTGTIAELLVSEGDSVSTGDAMIALA*
>MP0530_megahit_202402_1055-2578
MSNKENKSIASIFGEGGRPKNSKREIKIVDTTFRDAHQSLWATRMRTEHMLGIAETMNSAGFHHIDMMAPIQFDVSVRYLKEDPWVRVRDLHKASPETKFRALIRSKNIASFDFLPDDVIDGWVDQLYNNGFRVIGAFDGLNDVTNIIGCLKRAKALGAYTFGALSFCESPLHTDELFVKTAVELIEQADVDAIMLKDAGGLLTPERIRTLVPAIKEVIGDRPLELHSHCLTGLCPLVYLEAVELGCDILHTSIAPLANGAGQPATQTIVKSLRELGYVVNIDDEKIEEASNYFKNICEVEGKPEGKPAEYNPLHYKHQLPGGMLSNFHAQLETAGLGDRYEELLEEIAQVRKELAWPIMITPFAQFVGTQAVMNVISGERYGTVPNEIKKYVLGYYGRLLGPVDAEVYEKILENGSSEISEKPTSPKPMMKDLAQQHPNAAKDELLLRAMFAGNQVDGMKEAIAKGESGDDFSGGLVSFIKELASGDEKQIKLSTAKLNISISRQS*
>MP0530_megahit_202402_2599-3120
MKDFDISLNDLKQLTKWVKESSDIRELSLSYNGLELFISRNENTQRSVSSDAAGSPTTTASAPSKQEKAELKKPTTTATVSKSSPTADVSVADNEHLITAPMVGTFYMSPKPGAPAFVEIGQQVEPKSVVCIIEVMKLMNNLEAKVNGRVKEIYVEDQQPVEYGQPIMLIEKE*
>MP0530_megahit_202463_130-546
MNETKRPLGITDVVLRDAHQSLFATRLRLDDMLPIAEKLDKVGYWSLETWGGATFDACIRYLGEDPWERIRALKEAMPNTPQAMLLRGQNLLGYRHYADDVVDKFVERAKTNGVDVFRVFDAMNDPRNLERAIKAVRQV
>MP0530_megahit_204406_20-1237
MTEVKKPLGITDVVLRDAHQSLFATRLRLDDMLPIADKLDQIGFWSVESWGGATFDACIRYLGEDPWHRIRSLKEAMPNTRQQMLLRGQNLLGYRHYADDVVKKFVERAAINGVDVFRVFDAMNDPRNLETAIKAVLENDRHAQGTIAYTISPVHDLNLWLDMAKRIEDMGAHSLCIKDMAGLLKPYVAYELVQSLKQTIDIPIHMQSHATTGLSTATIMKCVEAGIDNVDSAISSMSMTYGHSATESVVSIFEDTDRDTGLNIELLEEVAAYFREVRKKYAQFEGSLRGVDSRILVAQVPGGMLTNMESQLREQNALDKMDAVLKEIPRVREDLGFIPLVTPTSQIVGTQAVINVLTGERYKTIAAETAGILKGEYGAAPAAFNKELQDRVLEGAEPISCRPADL
>MP0530_megahit_206627_2-556
KELTALASTKSISLSNEKIDDILTYALFPQIGLKFLENRGNPDAFEPAPGQEAPTQVTDTSAASQPTSGSAAAYDVSVDGKRYHVQVAPSGELTHVAPAPAAPQNASAAAPAGNEQSINAPLAGNVFKVLVRAGDAVSEGDVVMIIEAMKMETEIRSAFTGTVSDVCVGEGDSITSGQPLIMLG*
>MP0530_megahit_216411_450-905
MGKKIRLIDVTIRDGHQCLWATRMTTAMMKDIAPKLDEAGFEAIDLVGGAVFDVCVRFLREDPWERMRVLNTWVTKTPLIIHTRGQSLFTFEFFADDVVELAAERFAANGMRYHTVYDALNDIRNLEMPIRSARRHGIHVVPGLVYSHSPVH
>MP0530_megahit_224290_1-450
LFPQIGLKFLANRGNPDAFEPVPTAEDDGQEEGVYTVTVEGQRYTVTVSDGGDIDGIKPLDGGAPAASGAAPAAPTGDGEPVPAPLAGNIFEVLVKPGQRVEEGERVLVLEAMKMETDVAAPRAGTVAEVRVKPGDAVAVGDVLLTIGG*
>MP0530_megahit_224541_52-687
KELQERVLDGKEVMTCRPADVLEPEMDKLTDELKKLAEEKGIKLADNVEDDVLTYALFPQIGLKFLENRNNPDAFEPVPTAEDAAPAKKADGPETYTVDVNGKKYVVAVSEGGEISQIQGEGGAASAPAASSSAPAPAAGEGEPLVAPLGGNIFKVLVSPGDAVEEGDVLIILEAMKMETEVRAPKAGTIGEVFIKVGDAVSPDDEMLTIA*
>MP0530_megahit_228288_1980-2093
MSDKKNQKVGLTEVVLRDGHQSLLATRFTLADMLPIAK
>MP0530_megahit_233975_3-1577
METAPLKITELVLRDAHQSLLATRMRTEDMLPIAEKLDQVGFFSLEMWGGATFDTCIRFLNEDPWERARALKKKMPNTPFQMLLRGQNAVGYRHYADDIVERFVKQSVEVGINIFRIFDALNDFRNIETAIKTVKNCGETVEGCISYTVSPVHNIKLYLEMAKQLEDMGSDILCIKDMAGLLTPNVTKSLITEIKKIIKIPIHLHTHATTGLVGMNMQCAIEAGVDMVDTAISALSMGTSHYATECMVASLKGTPRDTGLDLDLLEEINDYFTEVRKKYAEFESDFKTVDISILKSQIPGGMISNMENQLREQNSLDKLDEVLKEIPRVRKDMGYPPLVTPTSQIVGSQATLNVLTGERYKVITKETRQCLLGNYGKLPAPIDEELLAKVSGDKEITSCRPADLLEPEWDKACKELGDKYTSEEDRLTYALFAKVALKFFETRGKPQPEAVAKAPATAPAPSAASSVPTGTAVYRVRVNGKDYSVEVSTGGAVGASPSIATVPATASVNAPAPSTASGSPLIAPL
>MP0530_megahit_235506_933-1067
LCIIEAMKLMNDIKSGHAGEVVDIFVENGQPVQYGERLFAIRRA*
>MP0530_megahit_241371_6093-7871
MAKLKLTELVLRDAHQSLLATRMRLDDMLPMAEKLDSAGYWSIESWGGATFDSCIRYLGEDPWQRIRELKAAMPNTKQQMLLRGQNLLGYRHYADDVVEKFVERAHKNGVDVFRIFDAMNDVRNLETAIKAAVRVGAHAQGTISYTVSPVHTLDMWLKLAKQLEELGCHSICIKDMAGLLKPYDCEQLIKGLKETVSIPIAMQCHATTGLSTATYQKAIDAGIDMLDTAISSMSMTYGHSATETIVSIVEGTERDTGLNLNQLEEIAAYFRDVRKKYAAFEGSLKGVDGRILLAQVPGGMLTNMENQLKEQGAADKLDQVLLEIPRVREDLGYIPLVTPTSQIVGTQAVLNVLTGERYKTITKETAGVLKGEYGATPAPMNKELQERVLDGSEAITCRPADKLEPELEKLEAELLKEAKEQGLELADDVIDDVLTYALFPQIGLKFLKNRHNPDAFEPVPTGEKAKSDQSTTPSSNGEVQAEQYSVKVDGKVYDVVVAKGGELKEVALKDSELIPQSASASAGETLNAPLAGNIFKIKVKPGQTVNQGDVVIIMEAMKMETEVRAAHDGTVADILVAEGDSVATGDAMIALA*
>MP0530_megahit_241604_6767-7306
MNEIKRPLGITDVVLRDAHQSLFATRLRLDDMLPIAEKLDKVGYWSLETWGGATFDACIRYLGEDPWERIRALKEAMPNTPQAMLLRGQNLLGYRHYADDVVDKFVERAKTNGVDVFRVFDAMNDPRNLERAIKAVRQVGGHAQGTISYTVSPVHTLDSWVDLAKTIAAMGADSLAIKDM
>MP0530_megahit_243867_3-833
GIHVVPGLVYSHSPVHTDAYYVRKAKELMAIGVDGVFIKDPSGLLTPERVATLVPALKKALGDLPLQLHMHCLSGLAPYVALKAVEHGVDTVHTATSTLANGASHPPTELFTRNCRRRGHEVDIDLGPIEEVAERLAFIAEHEDKPVGLPLEYDEFHFHHQVAGGMISNLRQQLETVGIEDRIEEILEEAGQVRADLGYPIVVSPFAQYIITQAVLNVMGKDQGHDRYDTVPDEVRLYVRGGYGEIAGEIDPNLYDRITAGAEPITERPGALVALAL
>MP0530_megahit_245536_3-644
RCVSTGSPSHNRNFSMSDHKPLGITDVVLRDAHQSLFATRMRLDDMLPIAAELDEIGFWSLESWGGATFDACIRYLGEDPWERIRELKKAMPNTPQQMLLRGQNLLGYRHYADDVVDAFVERAAENGVDVFRVFDAMNDMRNIERAIAAVIKQGKHAQGTIAYTVSPVHTLDMWVEQGKVIEQMGAHSVAIKDMAGLLRPNVAFELVSRLKQTL
>MP0530_megahit_248596_3-1262
GLLTPYTAYDLVSRLKKELFIPVHLHCHATTGLSTSTILKAVEAGIDNVDTAISSMSMTYGHSPTESVVAMLKDTDRDTGLDLELLEDIAGYFREVRKKYASFEGSLRGIDSRILVAQVPGGMLTNMESQLKEQGAGDKLDDVLSEIPRVREDLGFIPLVTPTSQIVGTQAVMNVMMGERYKSISKEVQALLKGEYGSAPAPFNAELQKRVLEGGEPITCRPADNLSPEMDKLAAELKEKASADSIRLAEGEREVDDVLTYALFPQIGLKFLKNRDNKDAFEPAPEAPQAAAPAKAEAPAAAPAPAGGPETYTVKLNGKAYVVEVSEGGEIGDIQEQPAAQSEAAAPAPSGESIDAPLAGNIFKVNVRPGDQVAEGDVVIILEAMKMETEVRASSAGTVSKVNVSEGDSVAVGDALIEL*
>MP0530_megahit_248957_2-751
MPKVGITEVVLRDGHQSLLATRFTLADMLPIAKELDQVGYWSIESWGGATFDSCIRYLDEDPWERLRALKKAMPNTQQQMLLRGQNLVGYKHYSNEVVALFIQKASENGIDVFRIFDALNDFNNIEFSIKQVKENGKHAQGAMAYTTSPVHNLTTWLDYAKKVEDSGADSFAIKDMAGILKPYDAFELITSLKQNISIPIHMQCHATTGMSTASNLKAIEAGIDNIDTSISSMSMTYGHSATETLISIFQ
>MP0530_megahit_256700_463-819
TVEVDGREYTVKVSDGGDVTGIKALGESAGATQPNPPVVHNPSQSTPIPAPLAGNIFKVLVKPGDRVTEGQKIMVLEAMKMETDVSSPEAGIVTELAVKEGDAVTVGQTLLSVEPAHG*
>MP0530_megahit_265104_2-661
SLNMAKLKLTELVLRDAHQSLLATRMRLDDMLPMAEKLDNAGYWSIESWGGATFDSCIRYLGEDPWQRIRELKAAMPNTKQQMLLRGQNLLGYRHYADDVVEKFVERAHKNGVDVFRIFDAMNDVRNLETAIKAAVKVGAHAQGTISYTVSPVHTLDMWLELAKQLEDLGCHSICIKDMAGLLKPYDCEQLIKGLKETVSIPIAMQCHATTGLSTATYQK
>MP0530_megahit_266045_2-541
RKKYAQFEGSLRGVDARILVAQVPGGMLTNMESQLKEQGATDRFDEVLQEIPAVREDLGFIPLVTPTSQIVGTQAVLNVLSGERYKALSKETRGVLRGEYGAAPAAFNSELQARALDGDEPITCRPADLIDDEMDSLTREVETLAAEKGLTLADGERRIDDVLTYALFTQIGLRFLEHRG
>MP0530_megahit_271280_1346-1549
LNAPLAGNIFKIKVKPGQVVNEGDVVIIMEAMKMETEVRAMHTGTIADVLVSEGDSVSTGDAMIALA*
>MP0530_megahit_273102_1-1347
SLLATRMRLDDMLPIAKKIDDAGYWSIESWGGATFDSCIRYLGEDPWERIRALKKAMPNTPQQMLLRGQNLLGYRHYADDVVEKFVERAHKNGVDVFRIFDAMNDVRNLETAIKAAVKVGAHAQGTISYTVSPVHTLDMWLTLAKQLEELGCHSICIKDMAGLLKPYDAEELIKALKETVSIPIAMQCHATTGLSTATYQKAIDAGIDMLDTAVSSMSMTYGHSATETIAAIVEGTERDTGLDLNHLEEIAAYFRDVRKKYAAFEGSLKGVDGRILLAQVPGGMLTNMENQLKEQGAADKLNEVLLEIPRVREDLGFIPLVTPTSQIVGTQAVLNVLTGERYKTITKETAGVLKGEYGSTPAPMNKELQERVLDGSEAITCRPADIIKPELETLEAELSKLAQEQGLTLADEQIDDVLTYALFPQIGLKFIKNRNNPDAFEPVPSADDS
>MP0530_megahit_275087_4571-5107
YFKAIREKYSEFEGTLKGIDSSMLVKQVPGGMLSNLESQLKSINQEDKLEEIKNEIPRVREDFGFPPLVTPVSQIIGAQSLLNVTENSRYASLTSETKKLLLGAYGKLPGTINKEILDKASNSPPEEEIEKNIREIKEEFKSLCQESDLPDLSEDLESLLTYILFPNIAIIFFKGRNF*
>MP0530_megahit_276530_3-1187
MSKPLALTELVLRDAHQSLLATRMRIEDMLPIAEKLDKAGFWSVESWGGATFDACIRYLGEDPWERIRKLKAAMPNTKQQMLLRGQNLLGYRHYADDVVTRFVERAHESGVDVFRIFDAMNDIRNLKTAIKATIDSGAHAQGTISYTVSPVHNLKLWLEMAKQLEDLGVHSICVKDMAGLLKPYECEALITGLKETVDVPIAMQCHATTGLSTATYQKAIDAGIDMLDTAISSMSMTYGHSATETMVSIVEGTERDTGISLPELEDIASYFREVRKKYSKFEGSLKGVDARILLAQVPGGMLTNMESQLKEQGAEDKFEEVLKEIPRVREDLGFIPLVTPTSQIVGTQSVLNVLTGERYKSITKETAGVLKGEYGATAAPVNKELQARVLDGAEP
>MP0530_megahit_277992_1-114
AMKMETEVRAMHSGTVAEVLVSEGDAVTTSDAIIAMV*
>MP0530_megahit_278964_1-519
GQNLLGYRHYADDVVDAFVERAAESGVDVFRVFDAMNDMRNIERAIAAVIKQGKHAQGTIAYTVSPVHTLDMWVEQGKVIEQMGAHSVAIKDMAGLLRPNVAFELVSRLKQTLSIPVHMQCHATTGLSTATALKAAEAGIDNVDTAISSMSMTYGHSPTESVVAMLEGTDRDT
>MP0530_megahit_280136_3-134
MAKLKITELVLRDAHQSLLATRMRLDDMLPIAKKIDDAGYWSIE
>MP0530_megahit_282151_2-703
YGATAAPVNKELQARVLDGAEPVTCRPADNIAPELDTLSKELDELAEKKQLSLSDDKIDDVLTYALFPQIGLKFIENRGNPDAFEPAPSAQESQSSSAPKPAEAKSSSQGATASETYDVNVDGRVYRVEVAPSGTLTSVTPASGSQTQAQPQTNSAAPSDSNSSQSIDAPLAGNVFKVLVRNGDSVSEGDVVMILEAMKMETEIRSAYTGTVIDITVSEGDAVTSGQPLILLG*
>MP0530_megahit_290804_8951-10738
MSKPLALTELVLRDAHQSLLATRMRLEDMLPIASKLDDAGFWSVESWGGATFDACIRYLGEDPWERIRALKKAMPKTKQQMLLRGQNLLGYRHYADDVVTRFVERAHDNGVDVFRIFDAMNDVRNLQTAVKAAIDCGAHAQGTMSYTISPMHTIDGWVDMAKQLEDMGVHSICIKDMAGLLKPYECDTLVTRLKETVQVPIAMQCHATTGLSTATYQKAIDAGIDMLDTAISSMSMTYGHSATETIVSALEGTERDTGLSLEGLEEIAAYFRNVRKKYAKFEGSLKGVDARILLAQVPGGMLTNMESQLKEQGAEDKFDEVLKEIPRVREDLGFIPLVTPTSQIVGTQAVLNVLTGERYKSISKETAGVLKGEYGATAAPVNAELQARVLDGGEPVTCRPADLLKPEMESLTDDLAALAKDKGFLLAEEQVDDVLTYALFPQIGLKFLQNRGNPDAFEPAPGKEPEVATAPVAAAPKAAGQPSSYDVKVDGKVYHVEVADSGTLTSVTPAVSSAPVASAEPAPAASGQTINAPLSGNVFKVLVSPGDVVANGDVVIILEAMKMETEIRSAFDGTVSTILAKEGDSVATGQALIEL*
>MP0530_megahit_292252_1-1458
MSKPLALTELVLRDAHQSLLATRMRIEDMLPIAEKLDKAGFWSVESWGGATFDACIRYLGEDPWERIRQLKAAMPNTKQQMLLRGQNLLGYRHYADDVVTRFVERAHENGVDVFRIFDAMNDMRNLETAIKATVDCGAHAQGTISYTVSPVHNLQLWLDMAKQLEDMGVHSICVKDMAGLLKPYDCEALISGLKETVKVPIAMQCHATTGLSTATYQKAIDAGIDMLDTAISSMSMTYGHTATETMVSIVEGTERDTGLSLPHLEEIASYFREVRKKYSKFEGSLKGVDARILLAQVPGGMLTNMESQLKEQGAEDKFEEVLKEIPRVREDLGFIPLVTPTSQIVGTQSVLNVLTGERYKSITKETAGVLKGEYGATAAPVNAELQARVLDGNSPITCRPADNIAPELDSLEKELTALASTKSISLSNEKIDDILTYALFPQIGLKFLENRGNPDAFEPAPGHETPTQVTDTSAASQPTSGSAAAY
>MP0530_megahit_294505_3-1073
ELGCHSICIKDMAGLLKPYDAEKLIKGLKETVSIPIAMQCHATTGLSTATYQKAIDAGIDMLDTAVSSMSMTYGHSATETIAAIVEGTERDTGLDLNHLEEIAAYFRDVRKKYAAFEGSLKGVDGRILLAQVPGGMLTNMENQLKEQGAADKLNEVLLEIPRVREDLGFIPLVTPTSQIVGTQAVLNVLTGERYKTITKETAGVLKGEYGSTPAPMNKELQERVLDGSEAITCRPADVIKPELETLEAELSKLAQEQGLTLADEQIDDVLTYALFPQIGLKFIKNRNNPDAFEPVPSADDSSNKAPEKSAANNKGVKAEQYSVKVDGKVYDVVVAQGGELKEVTLKDSEHIPQSASV
>MP0530_megahit_306835_621-965
MSDHKPLGITDVVLRDAHQSLFATRMRLDDMLPIAAELDDIGFWSLESWGGATFDACIRYLGEDPWERIRELKKAMPNTPQQMLLRGQNLLGYRHYADDVVDAFVERAAESGVDV
>MP0530_megahit_309022_1-675
VTPTSQIVGTQAVLNVLSGERYKALSKETRGVLRGEYGAAPAAFNTELQARALDGDEPITCRPADLIDDEMDSLIREVEKLAGEKNLTLADGERRIDDVLTYALFPQIGLRFLEHRGDASAFEPVPDGQTAPVAGNSEGVYTVEVDGREYTVKVSDGGDVTGIKALGESAGATQPNPPVVHNPSQSTPIPAPLAGNIFKVLVKPGDRVTEGQKIMVLEAMKMETD
>MP0530_megahit_310287_1-1239
KPYDAEQLIKGLKETVSIPIAMQCHATTGLSTATYQKAIDAGIDMLDTAISSMSMTYGHSATETIVAIVEGTPRDTELDLNQLEEIAAYFRDVRKKYAAFEGSLKGVDGRILLAQVPGGMLTNMENQLKEQGAADKLNEVLLEIPRVREDLGFIPLVTPTSQIVGTQAVLNVLTGERYKTITKETAGVLKGEYGLTPAPMNKELQERVLDGSEVITCRPADNIAPELASLEAELQKEAQEQGLTLADEQIDDVLTYALFPQVGLKFIKNRNNPDAFEAVPSADDANAKPAAKPANNKGVSAEQYSVKVDGKVYDVVVAQGGELKEVTLKDSEHLPQSASVASGETLNAPLAGNIFKVKVKAGQAVNEGDVVVIMEAMKMETEVRAMHSGTVAEVLVSEGDAVTTGDAIIAMA*
>MP0530_megahit_313132_490-1299
VREDLGFIPLVTPTSQIVGTQAVLNVLSGERYKALSKETRGVLRGEYGAAPAAFNSELQARALDGDEPVTCRPADLIDDEMDSLTREVETLASEKGLQLADGKRRIDDVLTYALFTQIGLRFLEHRGDPSAFEPVPDGKALPVAGNSDGVYTVDVDGREYTVKVSDGGDVTGIKALGESAGAGQSNPPVVHNPSQSTPIPAPLAGNIFKVLVKPGDRVTEGQKIMVLEAMKMETDVSSPEAGIVTEMAVKEGDAVTVGQTLLSLEPAHG*
>MP0530_megahit_315568_3-839
MAKLKLTELVLRDAHQSLLATRMRLDDMLPIASKLDDAGYWSIESWGGATFDSCIRYLGEDPWERIRALKKAMPNTKQQMLLRGQNLLGYRHYADDVVEKFVERAHKNGVDVFRIFDAMNDVRNLETAIKAAVKVGAHAQGTISYTVSPVHTLDMWLTLAKQLEDLGCHSICIKDMAGLLKPYDAEQLIKGLKETVSIPIAMQCHATTGLSTATYQKAIDAGIDMLDTAISSMSMTYGHSATETIVAIVEGTPRDTELDLNQLEEIAAYFRDVRKKYAA
>MP0530_megahit_316736_3-224
MSDHKPLGITDVVLRDAHQSLFATRMRLDDMLPIAAELDEIGFWSLESWGGATFDACIRYLGEDPWERIRELKK
>MP0532_megahit_28037_419-715
NESKTANPSREPGPLSSVSTPESGQTTPQGMTAPIPGVVLKVSVLPGQKVERGDELLTIEAMKMFNVMRSPSSGTIATVHIKDGDRVVQGQPLVTFAP*
>MP0532_megahit_32176_1-786
QLIDVTLRDGHQSLWATRMTTGMMASIAPKLDEAGFEAIDLVGGAVFDVCVRYLQENPWERMRIVSDWVTETPLIIHTRGQSLFTFEFFADDLVELAAACFVRNGMRYHTPYDALNDIRNLKIPVQAGKANGLKVVPGIVFTESPVHDDNYYADKASQLVALGVDGIFIKDPSGLLRPERVTGLVGAIKAQIGATRLQLHSHCLSGLAPYVALLAVDAGVDVLHVATEPLANGASHPSTQKMIHNLTSRGYTVPVAMEPIEQ
>MP0532_megahit_38422_1-921
ICAQVNLEVAWKIQLAQVQNKYGREGLTICEQKITLLLRPLKKLFSRTHMLMGWLAFQKSKNDGNKLSDIQNPVHVLSDLYHFLRLEQHSGISPSEQIWTNDQKILDLASAFYSDLANSFGKPDMSWSELTKLLNSKKPPLDFNLDENPKFWKRILAAHKGHQVAMELLRLPEIIAEKAGYFEFRGNDTLDVEIPEEFRNSELAEELIAELAPQPPANGNEILAWTGGTFYSRETPDADEYVQEGQHIEEGEVLGLLEVMKMFNQIRAEFPGTIRKKCVDAGSGIIVSRGQTLFQIDPDVPPATESA
>MP0532_megahit_39734_160-543
MAHIKFLDETMRDGQQSLWGMRMQAGMALPVTPIIDRTGYWVVDLTGSSMFEVLIKYSYENPWEGLDLIVASMPHTRIRAGMRSNASVTFGVTPDALMDAWMRQLNVHGVRSFWIYDVLFNIDKMLRL
>MP0532_megahit_46670_334-696
SANRSASQEHETYTIKVNGQSYVVQVNEGGDISHVESSSPAPTQSTPTGEGDPVEAPLSGNIWKIEVSVGQQVNEGDTLLILEAMKMETQIVASKSGTVSSIFVKQGDSVKVGDQLATIA*
>MP0532_megahit_47521_435-1436
MTEVKKPLGITDVVLRDAHQSLFATRLRLDDMLPIADKLDQIGFWSVESWGGATFDACIRYLGEDPWHRIRSLKEAMPNTRQQMLLRGQNLLGYRHYADDVVKKFVERAAINGVDVFRVFDAMNDPRNLETAIKAVLENDRHAQGTIAYTISPVHDLNLWLDMAKRIEDMGAHSLCIKDMAGLLKPYVAYELVQSLKQTIDIPIHMQSHATTGLSTATIMKCVEAGIDNVDSAISSMSMTYGHSATESVVSIFEDTDRDTGLNIELLEEVAAYFREVRKKYAQFEGSLRGVDSRILVAQVPGGMLTNMESQLREQNALDKMDAVLKEIPRVRED
>MP0532_megahit_48634_3-710
IDMLDTAISPMSMTYGHSPTETLVAMTEGSDRDTGLSLTELEDIASYFRDVRKKYAQFEGSLKGVDARILLAQVPGGMLTNMENQLKEQNALDKFDQVLEEIPKVREDLGFIPLVTPTSQIVGTQAVLNVLGKERYANISKETAAVLKGEYGATAAPVNKELQQRVLEGGEAITCRPADQIDDELEKLTQELNEKAKADGIRLADNVVDDVLTYALFPQIGLKFLQNRDNPDAFEP
>MP0532_megahit_56977_3-602
AITCRPADKLEPELEKLEAELLKEAKEQGLELADDVIDDVLTYALFPQIGLKFLKNRHNPDAFEPVPTGEKAKSDQSTTPSSNGEVQAEQYSVKVDGKVYDVVVAKGGELKEVALKDSELIPQSASASAGETLNAPLAGNIFKIKVKPGQTVNQGDVVIIMEAMKMETEVRAAHDGTVADILVAEGDSVATGDAMIALA*
>MP0532_megahit_61872_3-296
MTSSKAPNPLKITDTTLRDAHQSLAATRMRTSDMEPIAAEMDKAGFWSAEVWGGATFDVATRFLAEDPWERVRVLKRLMPNTPLQMLLRGQNLVGYRN
>MP0532_megahit_65759_2933-3454
MKDFDISLNDLKQLTKWVKESSDIRELSLSYNGLELFISRNENTQRSVSSDAAGSPTTTASAPSKQEKAELKKPTTTATVSKSSPTADVSVADNEHLITAPMVGTFYMSPKPGAPAFVEIGQQVEPKSVVCIIEVMKLMNNLEAKVNGRVKEIYVEDQQPVEYGQPIMLIEKE*
>MP0532_megahit_65759_3475-4848
LGIAETMNSAGFHHIDMMAPIQFDVSVRYLKEDPWVRVRDLHKASPETKFRALIRSKNIASFDFLPDDVIDGWVDQLYNNGFRVIGAFDGLNDVTNIIGCLKRAKALGAYTFGALSFCESPLHTDELFVKTAVELIEQADVDAIMLKDAGGLLTPERIRTLVPAIKEVIGDRPLELHSHCLTGLCPLVYLEAVELGCDILHTSIAPLANGAGQPATQTIVKSLRELGYVVNIDDEKIEEASNYFKNICEVEGKPEGKPAEYNPLHYKHQLPGGMLSNFHAQLETAGLGDRYEELLEEIAQVRKELAWPIMITPFAQFVGTQAVMNVISGERYGTVPNEIKKYVLGYYGRLLGPVDAEVYEKILENGSSEISEKPTSPKPMMKDLAQQHPNAAKDELLLRAMFAGNQVDGMKEAIAKGESGDDFSGGLVSFIKELASGDEKQIKLSTAKLNISISRQS*
>MP0532_megahit_67323_2-505
MSRKVLRKELHLKNLDEIKEIIELAQEHNLSEFEIEKEGVRLRIKREGSHNQGGVTAVSALAPALIAAQPVESSVKTDGDESTDLSVVKSPIVGIFYRSPDPETKPFVEVGDKVGKGQVLCIIEAMKLMNEINSEDDGEITEVFVENGQPVQYGDRLFSIRVRPRAS*
>MP0532_megahit_84009_172-972
VTPTSQIVGTQAVLNVLSGERYENISKETAAVLKGEYGATAAEVNKDLQKRVLDGEEPITCRPADLLDNELDALTKELKDKATDEDIRLADDVVDDVLTYALFPQIGLKFLKNRDNPDAFEPVPGEEPEEQTESKEQQAPKATGDVEQYEVEVEGKRYNVKVGPAGQLDSVKSSSSAESSQSSPESSQQSSGGSGEGETIKAPLAGNIFKVVAKEGAAIKAGDVVLVMEAMKMETDIKAPKDGTVQSLHVKEGDAVTVGDALVTVG*
>MP0532_megahit_89257_138-563
MTDSKKPLGITDVVLRDAHQSILATRMRIDDMLPIAEKLDQVGYWSLESWGGATFDSCIRFLGEDPWDRIREFKKAMPKTKHQMLLRGQNLLGYRHYADDVVEKFVERAATNGVDVFRVFDAMNDPRNLETALKAVKKQGKH
>MP0532_megahit_89485_3-620
GVLEKERMATLLPAIREKARGKPIEFHSNNLLGQSAKAYLDAIDLGVRILHTAIRPLANGPSVPSTEIMVRNVELLGHTHDLDVSLLPPVAEHFERVGRAAGFLVNQYSEYDVLSIRHQIPGGMIGTLKAQLVQHGMRERIDEVLEETAVVRRELGYPGMATPFSQLVGTQAVLNIVTGKRYSSIPDQVIQYAAGYYGETAGPIDQ
>MP0532_megahit_94718_1639-1851
EPVPAPLAGNIFEVLVKPGQRVEEGERVLVLEAMKMETDVAAPRAGTVAEVRVKPGDAVAVGDVLLTIGG*
>MP0532_megahit_95460_163-606
MDTSSPLKVTELVLRDAHQSLLATRMRTEDMLPIGEKLDQVGFFSLEMWGGATFDSCLRFLNEDPWERARKLKKVIPNTPFQMLLRGQNCVGYRHYADDIVERFVKKSVDVGINIFRIFDALNDLRNIETAIKTVNKCGETVEGCISY
>MP0532_megahit_98440_131-673
MPDKKLPKVGITEVVLRDGHQSLLATRFTLADMLPIAKELDQVGYWSIESWGGATFDSCIRYLNEDPWERLRALKKAMPNTRQQMLLRGQNLVGYKHYSNEIVSLFIQKASENGIDVFRIFDALNDFKNIEFSIKRVKENGKHAQGAMAYTTSPVHNLTTWLDYAKRVEDSGADSFAIKDM
>MP0532_megahit_99180_1291-1836
MGQLKMAKLKLTELVLRDAHQSLLATRMRLDDMLPMAEKLDSAGYWSIESWGGATFDSCIRYLGEDPWQRIRELKAAMPNTKQQMLLRGQNLLGYRHYADDVVEKFVERAHKNGVDVFRIFDAMNDVRNLETAIKAAVRVGAHAQGTISYTVSPVHTLDMWLKLAKQLEELGCHSICIKDMA
>MP0532_megahit_102894_618-1070
MDFDEINKILKLMRAHDLAEFELERDDLHIRLRKAETPVVTPPGLRSAGPEDVNRASATAEAVSGGTGESGATIVKAPILGTFYRASAPDASPFVEVGDVVKPGDVLCIIEAMKLMNDIKSEHAGEVVEIFVENGQPVQYGERLFAIRRA*
>MP0532_megahit_107297_1-621
DIKKLNRIAGYFREVRKKYAAFEGSLRGVDARILVAQVPGGMLTNMESQLKEQGAADRFDEVLQEIPGVREDLGFIPLVTPTSQIVGTQAVLNVLSGERYKVLSKETRGILRGEYGAAPAPYNAELQQRALEGDEPVTCRPGDLLDNEMDSLRDEVLALAKDKGMALAEGERLTDDVLTYALFPQIGQRFLENRGDASAFEAAPGEH
>MP0532_megahit_116418_2-550
LLKPEWDQVVKDCKGKCTSEEDMLSYALFPKVALEFFKNREQGFPSTEKPATLTPKPVTTSTTPATPVAGSATYTVNVNGQAFSVQVSAGGAPQQVLATSTAPVATAAPAVSGTSVTSPLPGSVFSLKVTVGDQVNEGDVVIIMESMKMETEIHATASGTINSIQVQEGQKVNTGDNLLVIG*
>MP0532_megahit_122356_1-561
VTLAREVGLAPLVNLIYSVSPRHTDEYYAERTRQAASLPVYRLCLKDPGGLLTPERMQTLVPVILDNANGIHVELHTHCTTGLGPLCAMEAIKLGIKTVNTAIPPLADGPSLPSLFNVTANARALGFTPVIDEQSLKPVSAHFMTIAGREGFPIGAPVEYDYAQYLHQIPGGMISNLGHQLRLVGLE
>MP0532_megahit_122702_1-528
AYFRDVRKKYAAFEGSLKGVDGRILLAQVPGGMLTNMENQLKEQGAADKLDQVLLEIPRVREDLGYIPLVTPTSQIVGTQAVLNVLTGERYKTITKETAGVLKGEYGATPAPMNKELQERVLEGAEAITCRPADKLEPELEKLEAELLSEAKEQGLELADDVIDDVLTYALFPQIG
>MP0532_megahit_123007_3-911
MSKPLLLTELVLRDAHQSLLATRMRLDDMLPIAEKLDRVGYWSMESWGGATFDSCIRYLGEDPWERIRELSKAMPNTRQQMLLRGQNLLGYRHYADDVVRRFVERAKENGVDVFRIFDAMNDVRNLKTAIKAAKDVEGHAQGTLSYTVSPVHTLDKWVEMAQELEDLGCDSLFIKDMAGLLRPNDAYELVSALKEKTDLPISMQCHATTGLSVATYQKAIDAGIDMLDTAISSMSMTYGHSPTETLVAMTEGTDRDTGLSLPDLAEIASYFRDVRKKYAQFEGSLKGVDARILLAQVPGGMLT
>MP0532_megahit_124388_2-202
SSPTPDAPLYVEIGAEVKPGDGLCIIEAMKLMNELESEVAGTIVEICVENAQPVEYGQVLFLVDPA*
>MP0532_megahit_125940_2-751
ADKLDQVLLEIPRVREDLGFIPLVTPTSQIVGTQAVLNVLTGERYKTITKETAGVLKGEYGATPAPMNKELQERVLEGAEAITCRPADKLEPELEKLEAELLSEAKEQGLELADDVIDDVLTYALFPQIGLKFIKNRNNPDAFEAIPTGEVAKSESKPASSSPVKAEQYSVKVDGKVYDVVVAQGGELKEVTLKDSELIPQSASASAGETLNAPLAGNIFKVKVKPGQTVNEGDVVIIMEAMKMETEVRA
>MP0532_megahit_130533_823-1281
MIDPDLIERLIKVLDESDLDSLEIERGGTRIRLGKTPIQPVTLGQTTSQDAQGVSSEASVQDSPTSLSEKSSDLIEVTSPMVGTFYSAPTPDAPPYVEIGAEVKPGDGLCVIEAMKLMNEFESEVTGTIVEICVKNAHPVEYGQVLFLVDPA*
>MP0532_megahit_139482_3-683
LIREIKNSVDAPVHLHTHATTGLVGMNLQAAIDAGVDMVDTAISSLSMGTGHYATECIVAAQKGLARDTGLDLNLLEEISNYFREVRKNYAEFESDFKGVDINILKSQIPGGMISNMENQLKEQNAIDKLQDVLLEVPRVRKDMGYPPLVTPTSQIVGSQATLNILTGERYKLITKETRECVLGKYGKLPASLDPDLLAKVEEDGEAIDCRPADLLEPEWDQVVKDC
>MP0532_megahit_147638_1-426
ASAFEPVPDGQTAPVAGNSEGVYTVEVDGREYTVKVSDGGDVTGIKALGESAGATQPNPPVVHNPSQSTPIPAPLAGNIFKVLVKPGDRVTEGQKIMVLEAMKMETDVSSPEAGIVTELAVKEGDAVTVGQTLLSVEPAHG*
>MP0532_megahit_164684_1-1065
PIAMQCHATTGLSTATYQKAVDAGIDMLDTAISSMSMTYGHTATETMVSIVEGTERDTGIALPELEEIASYFRDVRKKYSKFEGSLKGVDARILLAQVPGGMLTNMESQLKEQGAEDKFEEVLKEIPRVREDLGFIPLVTPTSQIVGTQSVLNVLTGERYKSITKETAGVLKGEYGATAAPVNKALQERVLDGAEPVTCRPADNIAPELDALSKELDELAEKKQLSLSDDKIDDVLTYALFPQIGLKFIENRGNPDAFEPAPSAQSSQSADVAQVEKTAANTSSSGSETYDVNVDGKVYHVEVAPSGTLTSVTPAGAAQSSAPASASNTQASAGTSQSIDAPLAGNVFKILVKNG
>MP0532_megahit_169303_1-1008
MGRKVRLIDVTIRDGHQCLWATRMTTAMMKEIAPKLDEAGFEAIDLVGGAVFDVCVRFLREDPWERMRILNTWVTKTPLIIHTRGQSLFTFEFFADDIVELAAERFAANGMRYHTVYDALNDIRNLEIPIRAARGHGIHVVPGLVYTHSPVHTDEYYVRKTKELMAIGVDGVFIKDPSGLLTPERIATLVPAMKKALGDLPLQLHTHCLSGLAPYVALQAVEHGVDTVHTATSTLANGASHPPTELFTRNCRRRGHEVDIDLGPIEEVAQRLQFIAEHEDKPVGKPLEYDEFHFHHQVAGGMISNLHHQLETVGLQDRIEEILEEAGRVRADLGHP
>MP0532_megahit_183879_3-533
MAKLKLTELVLRDAHQSLLATRMRLDDMLPMAEKLDNAGYWSIESWGGATFDSCIRYLGEDPWQRIRELKAAMPNTKQQMLLRGQNLLGYRHYADDVVEKFVERAHKNGVDVFRIFDAMNDVRNLETAIKAAVKVGAHAQGTISYTVSPVHTLDMWLELAKQLEDLGCHSICIKDMA
>MP0532_megahit_186540_2-1546
MTTKTPLGITDVVLRDAHQSLLATRLRLDDMLPIAEKLDRIGFWSLESWGGATFDACIRYLGEDPWERIRELKKAMPNTPQQMLLRGQNLLGYRHYADDVVDAFVERAAESGVDVFRVFDAMNDMRNIERAVAAVVKQGKHAQGTIAYTVSPVHTLDVWVEQGKRIEDMGADSVAIKDMAGLLTPYTAFELVSRLKQALDIPVHMQCHATTGLSTATALKAAEAGIDNVDTAISSMSMTYGHSPTETVVAMLEGTDRDTGLDIRALEEIAAYFRQVRLKYRRFEGSLRGVDSRILVAQVPGGMLTNMESQLREQNALDRFDAVLEEIPRVRKDLGYIPLVTPTSQIVGTQAVMNVMAGERYKALSKETRGILRGEYGEAPAPFDEALRERALEGDQPLTCRPADRLDNELDALGRELEQQAGEEGIELATGERRLDDVLTYALFPQIGLKFLANRGNPDAFEPAPSEGDDGQEEGVYTVTVEGQRYTVTVSDGGDIDGIKPLDGGAPAASGAAPA
>MP0532_megahit_186768_1-774
TFDSCIRYLGEDPWQRIRELKAAMPNTKQQMLLRGQNLLGYRHYADDVVEKFVERAHKNGVDVFRIFDAMNDVRNLETAIKAAVKVGAHAQGTISYTVSPVHTLDMWLKLAKQLEELGCHSICIKDMAGLLKPYDCEQLIKGLKETVSIPIAMQCHATTGLSTATYQKAIDAGIDMLDTAISSMSMTYGHSATETIVSIVEGTERDTGLDLNQLEEIAAYFRDVRKKYAAFEGSLKGVDGRILLAQVPGGMLTNMENQ
>MP0532_megahit_211000_1-933
MSTSSPLKVTEVVLRDAHQSLLATRMRTEDMLPIGEKLDQVGFFSLEMWGGATFDSCLRFLNEDPWERARKLKKVIPNTPFQMLLRGQNCVGYRHYADDIVERFVKKSVDVGINIFRIFDALNDLRNIETAIKTVNKCGETVEGCISYTVSPFHNIELYIKMARQLVDMGSDIVCIKDMAGLLTPEVTRTLIREIKNSVDTPVHLHTHATTGLVGMNLQSAIDAGVDMVDTAISSLSMGTGHYATECIVASQQGLPRDTGLDLELLEEISNYFREVRKNYAEFESNFKGVDINILKSQIPGGMISNMENQL
>MP0532_megahit_211237_1-591
LKPYDAEKLIKGLKETVSIPIAMQCHATTGLSTATYQKAIDAGIDMLDTAVSSMSMTYGHSATETIAAIVEGTERDTGLDLNHLEEIAAYFRDVRKKYAAFEGSLKGVDGRILLAQVPGGMLTNMENQLKEQGAADKLNEVLLEIPRVREDLGFIPLVTPTSQIVGTQAVLNVLTGERYKTITKETAGVLKGEYGST
>MP0532_megahit_217830_959-1102
NEGDVVIIMEAMKMETEVRAMHTGTIADVLVSEGDSVSTGDAMIALA*
>MP0532_megahit_230902_44-1825
MAKLKITELVLRDAHQSLLATRMRLDDMLPIAKKIDDAGYWSIESWGGATFDSCIRYLGEDPWERIRALKKAMPNTPQQMLLRGQNLLGYRHYADDVVEKFVERAHKNGVDVFRIFDAMNDVRNLETAIKAAVKVGAHAQGTISYTVSPVHTLDMWLTLAKQLEELGCHSICIKDMAGLLKPYDAEELIKALKETVSIPIAMQCHATTGLSTATYQKAIDAGIDMLDTAVSSMSMTYGHSATETIAAIVEGTERDTGLDLNHLEEIAAYFRDVRKKYAAFEGSLKGVDGRILLAQVPGGMLTNMENQLKEQGAADKLNEVLLEIPRVREDLGFIPLVTPTSQIVGTQAVLNVLTGERYKTITKETAGVLKGEYGSTPAPMNKELQERVLDGSEAITCRPADIIKPELETLEAELSKLAQEQGLTLADEQIDDVLTYALFPQIGLKFIKNRNNPDAFEPVPSADDSANKAPEKSAANNKGVKAEQYSVKVDGKVYDVVVAQGGELKEVTLKDSEHIPQSASVASGETLNAPLAGNIFKIKVKPGQVVNEGDVVIIMEAMKMETEVRAMHTGTIAELLVSEGDSVSTGDAMIALA*
>MP0532_megahit_231255_69-554
MPLSFKDVAEILKIVDASDCEEVILEVEGTRLVVRKGQNNGAPSTPSVDAATTPPPASAEQPAPAQSTGEKSTAAPVKIDDGLVAVRSPMVGTVYHCPSPDEPPFVEVGTRVEKGTALCLIEVMKLYTTIEAPSAGVIAAIHGDDSTLVEFDQILFSINPQ*
>MP0532_megahit_233918_876-2216
MPKVGITEVVLRDGHQSLLATRFTLADMLPIAKELDQVGYWSIESWGGATFDSCIRYLDEDPWERLRALKKAMPNTQQQMLLRGQNLVGYKHYSNEVVALFIQKASENGIDVFRIFDALNDFNNIEFSIKQVKENGKHAQGAMAYTTSPVHNLTTWLDYAKKVEDSGADSFAIKDMAGILKPYDAFELITSLKQNISIPIHMQCHATTGMSTASNLKAIEAGIDNIDTSISSMSMTYGHSATETLISMFQGRDQDFGLDISLLGKISDYFKAIREKYSEFEGTLKGIDSSMLVKQVPGGMLSNLESQLKSINQEDKLEEIKNEIPRVREDFGFPPLVTPVSQIIGAQSLLNVTENSRYASLTSETKKLLLGAYGKLPGTINKEILDKASNSPPEEEIEKNIREMKEEFKSLCQESDLPDLSEDLESLLTYILFPNIAIIFFKGRNF*
>MP0532_megahit_237206_1321-1557
MSDHKPLGITDVVLRDAHQSLFATRMRLDDMLPIAAELDEIGFWSLESWGGATFDACIRYLGEDPWERIRELKKAMPNT
>MP0532_megahit_238910_1-810
LDEVLKEIPRVRKDMGYPPLVTPTSQIVGSQATLNVLTGERYKVITKETRQCLLGNYGKLPAPIDEELLAKVSGDKEITSCRPADLLEPEWDKACKELGDKYTSEEDRLTYALFAKVALKFFETRGKPQPEAVAKAPATAPAPSAASSVPTGTAVYRVRVNGKDYSVEVSTGGAVGASPSIATVPATASVNAPAPSTASGSPLIAPLPGSIFTMICKEGDVVNEGDTVLIMESMKMESEVNAHRSGTIQSILVKEGDNVQTGDELVIIG*
>MP0532_megahit_242280_494-856
MGKKIRLIDVTIRDGHQCLWATRMTTAMMKDIAPKLDEAGFEAIDLVGGAVFDVCVRFLREDPWERMRVLNTWVTKTPLIIHTRGQSLFTFEFFADDVVELAAERFAANGMRYHTVYDALN
>MP0532_megahit_243503_345-2123
MAKLKLTELVLRDAHQSLLATRMRLDDMLPIANKLDDAGYWSIESWGGATFDSCIRYLGEDPWERIRALKKAMPNTKQQMLLRGQNLLGYRHYADDVVEKFVERAHKNGVDVFRIFDAMNDVRNLETAIKAAVKVGAHAQGTISYTVSPVHTLDMWLTLAKQLEDLGCHSICIKDMAGLLKPYDAEQLIKGLKETVSIPIAMQCHATTGLSTATYQKAIDAGIDMLDTAISSMSMTYGHSATETIVAIVEGTPRDTELDLNQLEEIAAYFRDVRKKYAAFEGSLKGVDGRILLAQVPGGMLTNMENQLKEQGAADKLNEVLLEIPRVREDLGFIPLVTPTSQIVGTQAVLNVLTGERYKTITKETAGVLKGEYGLTPAPMNKELQERVLDGSEVITCRPADNIAPELASLEAELQKEAQEQGLTLADEQIDDVLTYALFPQVGLKFIKNRNNPDAFEAVPSADDANAKPAAKPANNKGVSAEQYSVKVDGKVYDVVVAQGGELKEVTLKDSEHLPQSASVASGETLNAPLAGNIFKVKVKAGQAVNEGDVVVIMEAMKMETEVRAMHSGTVAEVLVSEGDAVTTGDAIIAMA*
>MP0532_megahit_253575_8817-9548
TQAVLNVLTGERYKSISKETSAILKGEYGAAPAPFNKELQDRVLDGAEPITCRPADLIEPEMDKLTTELEELAKEKGFELADQKVDDVLTYALFPQIGLKFLENRGNPDAFEPVPSADDMAPAKKSEGPETYTVEVNGQKYVVAVSEGGEITQIEGQGGASAPAAGNVPAAGEGEPVKAPLGGNIWKVEVSPGDQVEEGDVLIILEAMKMETEVRAPKAGTVGEIFIKVGDAVAVDDEMLTIA*
>MP0532_megahit_253832_3-989
KIPIHLHTHATTGLVGMNMQCAIEAGVDMVDTAISSLSMGTSHYATECLVAALKGTPRDTGLDLDLLEEINDYFTEVRKKYVAFESDFKGVDINILKSQIPGGMISNMENQLREQNALHKLDEVLKEVPRVRKDMGYPPLVTPTSQIVGSQATLNVLTGERYKMITKETRQCLLGNYGKLPAAIDEELLAKVSEGKKLTSCRPADLLDPEWDKACKELGDKYTSEDDRLTYALFGKVALKFFETRGKPQAEPVAIAPAKTPATAPAPSAAPAVPAGSAVYKVRVNGKDYTVEVSTGGAVSAPPTTTPAAAPAPAPAPSAASGSPLIAPL
>MP0532_megahit_255969_3-809
EMWGGATFDTCIRFLNEDPWERARALKKKMPNTPFQMLLRGQNAVGYRHYADDIVERFVKQSVEVGINIFRIFDALNDFRNIETAIKTVKNCGETVEGCISYTVSPVHNIKLYLEMAKQLEDMGSDILCIKDMAGLLTPNVTKSLITEIKKIIKIPIHLHTHATTGLVGMNMQCAIEAGVDMVDTAISALSMGTSHYATECMVASLKGTPRDTGLDLDLLEEINDYFTEVRKKYAEFESDFQGVDINILKSQIPGGMISNMENQLREQN
>MP0532_megahit_268092_1-744
AGFEAIDLVGGAVFDVCVRFLREDPWERMRILNTWVTKTPLIIHTRGQSLFTFEFFADDVVELAAERFAANGMRYHTVYDALNDIRNLEIPIRSARRHGIHVVPGLVYSHSPVHTDAYYVRKAKELMAIGVDGVFIKDPSGLLTPERVATLVPALKKALGDLPLQLHMHCLSGLAPYVALKAVEHGVDTVHTATSTLANGASHPPTELFTRNCRRRGHEVDIDLGPIEEVAERLAFIAEHEDKPVGLP
>MP0532_megahit_272527_16089-17879
MSKPLALTELVLRDAHQSLLATRMRIEDMLPIAEKLDKAGFWSVESWGGATFDACIRYLGEDPWERIRQLKAAMPNTKQQMLLRGQNLLGYRHYADDVVTRFVERAHENGVDVFRIFDAMNDMRNLETAIKATVDCGAHAQGTISYTVSPVHNLQLWLDMAKQLEDMGVHSICVKDMAGLLKPYDCEALISGLKETVKVPIAMQCHATTGLSTATYQKAIDAGIDMLDTAISSMSMTYGHTATETMVSIVEGTERDTGLSLPHLEEIASYFREVRKKYSKFEGSLKGVDARILLAQVPGGMLTNMESQLKEQGAEDKFEEVLKEIPRVREDLGFIPLVTPTSQIVGTQSVLNVLTGERYKSITKETAGVLKGEYGATAAPVNAELQARVLDGNSPITCRPADNIAPELDSLEKELTALASTKSISLSNEKIDDILTYALFPQIGLKFLENRGNPDAFEPAPGQEAPTQVTDTSAASQPTSGSAAAYDVSVDGKRYHVQVAPSGELTHVAPAPAAPQNASAAAPAGNEQSINAPLAGNVFKVLVRAGDAVSEGDVVMIIEAMKMETEIRSAFTGTVSDVCVGEGDSITSGQPLIMLG*
>MP0532_megahit_277837_398-1627
MSDKKNQKVGLTEVVLRDGHQSLLATRFTLADMLPIAKKLDEVGYWSIESWGGATFDSCIRYLNEDPWERLRALKKAMPNTRQQMLLRGQNLVGYKHYSDETVSLFIQKAAENGIDVFRIFDALNDFNNIEFSIKEVKASGKHAQGAMAYTTSPVHDLNTWLDYAKKVEDSGADSFAIKDMAGILKPYDAFELVSHLKESLAIPIHMQCHATTGMSTASNLKAIEAGIDNIDTSISSMSMTYGHSATETLVSMFTDREGDLGLDINLLGEISDYFRVIREKYSDFEGSLKGVDSSMLIKQVPGGMLSNLESQLKSINQEDKLEKVKEEIPRVREDFGFPPLVTPVSQIIGAQSLLNVTENSRYGSLTSETKKLLLGAYGKLPGKINSEIFKKASDDPPEKENEKNTSEME
>MP0532_megahit_280035_856-1683
SEIPRVREDLGFIPLVTPTSQIVGTQAVMNVMMGERYKSISKEVQALLKGEYGSAPAPFNAELQKRVLEGGEPITCRPADNLSPEMDKLAAELKEKASADSIRLAEGEREVDDVLTYALFPQIGLKFLKNRDNKDAFEPAPEAPQAAAPAKAEAPAAAPAPAGGPETYTVKLNGKAYVVEVSEGGEIGDIQEQPAAQSEAAAPAPSGESIDAPLAGNIFKVNVRPGDQVAEGDVVIILEAMKMETEVRASSAGTVSKVNVSEGDSVAVGDALIEL*
>MP0532_megahit_280626_633-1166
MSKPLALTELVLRDAHQSLLATRMRIEDMLPIAEKLDKAGFWSVESWGGATFDACIRYLGEDPWERIRKLKAAMPNTKQQMLLRGQNLLGYRHYADDVVTRFVERAHESGVDVFRIFDAMNDIRNLKTAIKATIDSGAHAQGTISYTVSPVHNLKLWLDMAKQLEDLGVHSICIKDMA
>MP0532_megahit_283672_1-1128
MTDTKKPLGITDVILRDAHQSLLATRMRLDDMLPIAEKLDQVGFWSLESWGGATFDACIRYLGEDPWDRIRQLKKAMPNTPQQMLLRGQNLLGYRHYADDVVERFVDRAAENGIDVFRIFDAMNDPRNMDTAIKAVRKTGKHAQGTIAYTTSPVHTIEKWVELAKDVESMGADSIAIKDMAGLLKPYVAYDLVSRLKKELKVPVHMQCHATTGMSTATALKAAEAGIDNVDTAISSMSMTYGHSPTESVVAILEGTDRDTGLDLYLLEEIAAYFREVRKKYAKFEGSLRGVDSRILIAQVPGGMLTNMESQLKEQNALDKFDDVLAEIPKVREDLGYIPLVTPTSQIVGTQAVLNVLTGERYKSISKETSAILKGE
>MP0532_megahit_286657_1-1236
MNETKRPLGITDVVLRDAHQSLFATRLRLDDMLPIAEKLDKVGYWSLETWGGATFDACIRYLGEDPWERIRALKEAMPNTPQAMLLRGQNLLGYRHYADDVVDKFVERAKTNGVDVFRVFDAMNDPRNLERAIKAVRQVGGHAQGTISYTVSPVHTLDSWVDLAKTIAAMGADSLAIKDMAGLLTPYTAYDLVSRLKKELSIPVHLHCHATTGLSTSTILKAVEAGVDNVDTAISSMSMTYGHSPTESVVAMLKDTDRDTGLDLELLEDIAGYFREVRKKYASFEGSLRGIDSRILVAQVPGGMLTNMESQLKEQGAGDKLDDVLSEIPRVREDLGFIPLVTPTSQIVGTQAVMNVMMGERYKSISKEVQALLKGEYGSAPAPFNAELQKRVLEGGEPITCRPADNLSPEMD
>MP0532_megahit_288744_482-979
MSKPLALTELVLRDAHQSLLATRMRIEDMLPIAEKLDKAGFWSVESWGGATFDACIRYLGEDPWERIRKLKAAMPNTKQQMLLRGQNLLGYRHYADDVVTRFVERAHESGVDVFRIFDAMNDIRNLKTAIKATIDSGAHAQGTISYTVSPVHNLKLWLEMAKQLED
>MP0532_megahit_295008_3-1070
AAENGVDVFRIFDAMNDPRNLATAIKAVRQTGKHAQGTISYTTSPVHTIENWVELAKEIADMGADSIAIKDMAGLLKPYVAYDLVSRLKKELDIPIHMQCHATTGMSTATAIKAAEAGIDNVDAAISSMSMTYGHSPTEAIVAILEGTDRDTGLDLNLLEEIASYFREVRKKYAKFEGSLKGVDSRILIAQVPGGMLTNMESQLKEQNASDKFDQVLAEIPKVREDLGYIPLVTPTSQIVGTQAVLNVLTGERYKSISKETAAILKGEYGSAPAPFNKELQERVLDGKEAITCRPADKIEPEMDKLTAELKDIAKEKGIKLAEQEVDDVLTYALFPQIGLKFLENRGNPDAFEPVP
>MP0532_megahit_295626_2919-3026
KMETEIRAAFTGTVTEVTVGEGDAVSSGQPLILLG*
>MP0532_megahit_297857_864-989
MSNKENKSIASIFGEGGRPKNSKREIKIVDTTFRDAHQSLWA
>MP0532_megahit_314637_1-1362
FRIFDAMNDIRNLKTAIKATIDSGAHAQGTISYTVSPVHNLKLWLEMAKQLEDLGVHSICVKDMAGLLKPYECEALITGLKETVDVPIAMQCHATTGLSTATYQKAIDAGIDMLDTAISSMSMTYGHSATETMVSIVEGTERDTGISLPELEDIASYFREVRKKYSKFEGSLKGVDARILLAQVPGGMLTNMESQLKEQGAEDKFEEVLKEIPRVREDLGFIPLVTPTSQIVGTQSVLNVLTGERYKSITKETAGVLKGEYGATAAPVNKELQARVLDGAEPVTCRPADNIAPELDTLSKELDELAEKKQLSLSDDKIDDVLTYALFPQIGLKFIENRGNPDAFEPAPSAQESQSSSAPKPAEAKSSSQGATASETYDVNVDGRVYRVEVAPSGTLTSVTPASGSQTQAQPQTNSAAPSDSTASQSIDAPLAGNVFKVLVRNGDSVSEGDVVMI
>MP0532_megahit_317563_3646-3996
GPETYTVEVNGQKYVVAVNEGGEISQIEGQGGASSAPVAAAPAAGEGEPVLAPLGGNIWKVHVSPGDTVEEGDVMIILEAMKMETEVRAPKAGTIGEVFIKEGDAVSVDDEMLTIA*
>MP0532_megahit_318389_861-1589
PPTELFTRNCRRRGHEVDIDLGPIEEVAERLAFIAEHEDKPVGLPLEYDEFHFHHQVAGGMISNLRQQLETVGIEDRIEEILEEAGQVRADLGYPIVVSPFAQYIITQAVLNVMGKDQGHDRYDTVPDEVRLYVRGGYGEIAGEIDPNLYDRITAGAEPITERPGALVAPALDRIRKSRGPFESDDDLLLAVFYDETQFGALKDAGPIGIDYLLMRTPLLTLVKELAERPGIKSFHISQTAT*
>MP0532_megahit_321349_8946-10733
MSKPLALTELVLRDAHQSLLATRMRLEDMLPIASKLDDAGFWSVESWGGATFDACIRYLGEDPWERIRALKKAMPKTKQQMLLRGQNLLGYRHYADDVVTRFVERAHDNGVDVFRIFDAMNDVRNLQTAVKAAIDCGAHAQGTMSYTISPMHTIDGWVDMAKQLEDMGVHSICIKDMAGLLKPYECDTLVTRLKETVQVPIAMQCHATTGLSTATYQKAIDAGIDMLDTAISSMSMTYGHSATETIVSALEGTERDTGLSLEGLEEIAAYFRNVRKKYAKFEGSLKGVDARILLAQVPGGMLTNMESQLKEQGAEDKFDEVLKEIPRVREDLGFIPLVTPTSQIVGTQAVLNVLTGERYKSISKETAGVLKGEYGATAAPVNAELQARVLDGGEPVTCRPADLLKPEMESLTDDLAALAKDKGFLLAEEQVDDVLTYALFPQIGLKFLQNRGNPDAFEPAPGKEPEVATAPVAAAPKAAGQPSSYDVKVDGKVYHVEVADSGTLTSVTPAVSSAPVASAEPAPAASGQTINAPLSGNVFKVLVSPGDVVANGDVVIILEAMKMETEIRSAFDGTVSTILAKEGDSVATGQALIEL*
>MP0532_megahit_322466_3-404
MTDTKKPLGITDVILRDAHQSLLATRMRLDDMLPIAEKLDKVGFWSLESWGGATFDSCIRYLGEDPWDRIRELKKAMPNTPQQMLLRGQNLLGYRHYADDVVERFVDRAAENGVDVFRIFDAMNDPRNLATAIK
>MP0532_megahit_332926_368-616
PVSAPTATQTSGIDIPAPTPGNIVRLEVEVGDIIAKEQTLLVMEAMKMESEVKSPQAGIVQAVHVQAGNTVQTGDALLTLRG*
>MP0534_megahit_56984_2-502
VDMVDTAISSLSMGTGHYATECIVAAQKGLARDTGLDLNLLEEISNYFREVRKNYAEFESDFKGVDINILKSQIPGGMISNMENQLKEQNAIDKLQDVLLEVPRVRKDMGYPPLVTPTSQIVGSQATLNILTGERYKLITKETRECVLGKYGKLPASLDPDLLAKVE
>MP0534_megahit_61305_3-158
GLIVVEAMKMESELKTSIAGKVTEIKIKDGDTVELGEHLITIESVESKEEP*
>MP0534_megahit_66130_2-1171
VIDGWVDQLYNNGFRVIGAFDGLNDVTNIIGCLKRAKALGAYTFGALSFCESPLHTDELFVKTAVELIEQADVDAIMLKDAGGLLTPERIRTLVPAIKEVIGDRPLELHSHCLTGLCPLVYLEAVELGCDILHTSIAPLANGAGQPATQTIVKSLRELGYVVNIDDEKIEEASNYFKNICEVEGKPEGKPAEYNPLHYKHQLPGGMLSNFHAQLETAGLGDRYEELLEEIAQVRKELAWPIMITPFAQFVGTQAVMNVISGERYGTVPNEIKKYVLGYYGRLLGPVDAEVYEKILENGSSEISEKPTSPKPMMKDLAQQHPNAAKDELLLRAMFAGNQVDGMKEAIAKGESGDDFSGGLVSFIKELASGDEKQIKLSTAKLNISISRQS*
>MP0534_megahit_66130_1192-1713
MKDFDISLNDLKQLTKWVKESSDIRELSLSYNGLELFISRNENTQRSVSSDAAGSPTTTASAPSKQEKAELKKPTTTATVSKSSPTADVSVADNEHLITAPMVGTFYMSPKPGAPAFVEIGQQVEPKSVVCIIEVMKLMNNLEAKVNGRVKEIYVEDQQPVEYGQPIMLIEKE*
>MP0534_megahit_78787_1-555
AMPDKKLPKVGITEVVLRDGHQSLLATRFTLADMLPIAKELDQVGYWSIESWGGATFDSCIRYLNEDPWERLRALKKAMPNTRQQMLLRGQNLVGYKHYSNEIVSLFIQKASENGIDVFRIFDALNDFKNIEFSIKRVKENGKHAQGAMAYTTSPVHNLTTWLDYAKRVEDSGADSFAIKDMAGI
>MP0534_megahit_79671_1-381
PVTTAATPATSIAGSAAYTVNVNGQAFSVQVSAGGAPQQVLATSTAPVATAAPAVSGTSVTSPLPGSVFSLKVTVGDQVNEGDVVIIMESMKMETEIHATASGTINSIQVQEGQKINTGDNLLVIG*
>MP0534_megahit_84126_1-516
LKKTAKEQDIRLADNIEDDVLTYALFPQIGLKFLKNRDNPDAFEPAPEEPGESSSKTSGEESAAAPSSGGVELYDVEVDGQKFSVKVGPSGQIDSVQAQSSSNDQQASKPASNGEGTTIKAPLAGNIFKVVAKEGSQVKAGDVVLVMEAMKMETDIKAESDGTVNAIHVKEG
>MP0534_megahit_88490_2-133
MGRKVRLIDVTIRDGHQCLWATRMTTAMMKEIAPKLDEAGFEAI
>MP0534_megahit_90194_2-385
MAHIKFLDETMRDGQQSLWGMRMQAGMALPVTPIIDRTGYWVVDLTGSSMFEVLIKYSYENPWEGLDLIVASMPHTRIRAGMRSNASVTFGVTPDALMDAWMRQLNVHGVRSFWIYDVLFNIDKMLRL
>MP0534_megahit_90639_486-944
MIDPDLIERLIKVLDESDLDSLEIERGGTRIRLGKTPIQPVTLGQMTSQDAQGVSSEASVQDSPTSLSEKSSDLIEVTSPMVGTFYSAPTPDAPPYVEIGAEVKPGDGLCVIEAMKLMNEFESEVTGTIVEICVKNAHPVEYGQVLFLVDPA*
>MP0534_megahit_105686_1-504
LLKPYDCEQLIKGLKETVSIPIAMQCHATTGLSTATYQKAIDAGIDMLDTAISSMSMTYGHSATETIVSIVEGTERDTGLNLNELEEIAAYFRDVRKKYAAFEGSLKGVDGRILLAQVPGGMLTNMENQLKEQGAADKLDQVLLEIPRVREDLGYIPLVTPTSQIVGT
>MP0534_megahit_128156_1-351
AAGYYGETAGPIDQNVIDMIMSSARAKEVLANPPPQPSIEDLRKEFGTDDDDELILRALVAGEGLEKMRTSGPVKTTYPYLSSPELEQVRRLMQLATSPVVEVISGDIELSLRKSS*
>MP0534_megahit_128782_3-554
EMDKLTTELEELAKEKGFELADQKVDDVLTYALFPQIGLKFLENRGNPDAFEPVPSADDVAPAKKSEGPETYTVEVNGQKYVVAVSEGGEITQIEGQGGASAPAAGNVPAAGEGEPVKAPLGGNIWKVEVSPGDQVEEGDVLIILEAMKMETEVRAPKAGTVGEIFIKVGDAVAVDDEMLTIA*
>MP0534_megahit_129490_680-1135
MTDTKKPLGITDVILRDAHQSLLATRMRLDDMLPIAEKLDQVGFWSLESWGGATFDACIRYLGEDPWDRIRQLKKAMPNTPQQMLLRGQNLLGYRHYADDVVERFVDRAAENGIDVFRIFDAMNDPRNMDTAIKAVRKTGKHAQGTIAYTTS
>MP0534_megahit_157486_223-810
TCRPADKLEPELEKLEAELLSEAKEQGLELADDVIDDVLTYALFPQIGLKFIKNRNNPDAFEAIPTGEVAKSESKPASSSPVKAEQYSVKVDGKVYDVVVAQGGELKEVTLKDSELIPQSASASAGETLNAPLAGNIFKVKVKPGQTVNEGDVVIIMEAMKMETEVRAVHSGTIAEVLVAEGDSVATGDALIALA*
>MP0534_megahit_160909_630-923
MSNKENKSIASIFGEGGRPKNSKREIKIVDTTFRDAHQSLWATRMRTEHMLGIAETMNSAGFHHIDMMAPIQFDVSVRYLKEDPWVRVRDLHKASPET
>MP0534_megahit_163231_3-872
MAKLKLTELVLRDAHQSLLATRMRLDDMLPIASKLDDAGYWSIESWGGATFDSCIRYLGEDPWERIRALKKAMPNTKQQMLLRGQNLLGYRHYADDVVEKFVERAHKNGVDVFRIFDAMNDVRNLETAIKAAVKVGAHAQGTISYTVSPVHTLDMWLTLAKQLEDLGCHSICIKDMAGLLKPYDAEQLIKGLKETVSIPIAMQCHATTGLSTATYQKAIDAGIDMLDTAISSMSMTYGHSATETIVAIVEGTPRDTELDLNQLEEIAAYFRDVRKKYAAFEGSLKGVDGR
>MP0534_megahit_163807_353-1291
EGSLKGVDARILLAQVPGGMLTNMENQLKEQGAADKLNEVLLEIPRVREDLGFIPLVTPTSQIVGTQAVLNVLTGERYKTITKETAGVLKGEYGLTPAPMNKELQERVLDGSEVITCRPADNIAPELASLEAELQKEAQEQGLTLADEQIDDVLTYALFPQVGLKFIKNRNNPDAFEAVPSADDANAKPAAKPASNKGVSAEQYSVKVDGKVYDVVVAQGGELKEVTLKDSEHLPQSASVASGETLNAPLAGNIFKVKVKAGQAVNEGDVVVIMEAMKMETEVRAMHSGTVAEVLVSEGDAVTTGDAIIAMA*
>MP0534_megahit_164644_3-536
EDPWERIRALKKAMPNTPQQMLLRGQNLLGYRHYADDVVEKFVERAHKNGVDVFRIFDAMNDVRNLETAIKAAVKVGAHAQGTISYTVSPVHTLDMWLTLAKQLEELGCHSICIKDMAGLLKPYDAEELIKALKETVSIPIAMQCHATTGLSTATYQKAIDAGIDMLDTAVSSMSMTY
>MP0534_megahit_186689_700-2478
MTEVKKPLGITDVVLRDAHQSLFATRLRLDDMLPIADKLDQIGFWSVESWGGATFDACIRYLGEDPWHRIRSLKEAMPNTRQQMLLRGQNLLGYRHYADDVVKKFVERAAINGVDVFRVFDAMNDPRNLETAIKAVLENDRHAQGTIAYTISPVHDLNLWLDMAKRIEDMGAHSLCIKDMAGLLKPYVAYELVQSLKQTIDIPIHMQSHATTGLSTATIMKCVEAGIDNVDSAISSMSMTYGHSATESVVSIFEDTDRDTGLNIELLEEVAAYFREVRKKYAQFEGSLRGVDSRILVAQVPGGMLTNMESQLREQNALDKMDAVLKEIPRVREDLGFIPLVTPTSQIVGTQAVINVLTGERYKTIAAETAGILKGEYGAAPAAFNKELQDRVLEGAEPISCRPADLIEAEMEKLTTELLAVADEEQIDLAEGEHQVDDVLTYALFPQIGLKFLKNRHNPDAFEPVPVIDNTPSANRSASQEQETYTIKVNGQSYVVQVNEGGDISHVESSSPAPTQSTPTGEGDPVEAPLSGNIWKIEVSVGQQVNEGDTLLILEAMKMETQIVASKSGTVSSIFVKQGDSVKVGDQLATIA*
>MP0534_megahit_193701_873-1193
MAKLKLTELVLRDAHQSLLATRMRLDDMLPMAEKLDNAGYWSIESWGGATFDSCIRYLGEDPWQRIRELKAAMPNTKQQMLLRGQNLLGYRHYADDVVEKFVERAHK
>MP0534_megahit_204378_484-1602
MTTKTPLGITDVVLRDAHQSLLATRLRLDDMLPIAEKLDRIGFWSLESWGGATFDACIRYLGEDPWERIRELKKAMPNTPQQMLLRGQNLLGYRHYADDVVDAFVERAAESGVDVFRVFDAMNDMRNIERAVAAVVKQGKHAQGTIAYTVSPVHTLDVWVEQGKRIEDMGADSVAIKDMAGLLTPYTAFELVSRLKQALDIPVHMQCHATTGLSTATALKAAEAGIDNVDTAISSMSMTYGHSPTETVVAMLEGTDRDTGLDIRALEEIAAYFRQVRLKYRRFEGSLRGVDSRILVAQVPGGMLTNMESQLREQNALDRFDAVLEEIPRVRKDLGYIPLVTPTSQIVGTQAVMNVMAGERYKALSKETRGILR
>MP0534_megahit_216343_1-1362
MTDTKKPLGITDVILRDAHQSLLATRMRLDDMLPIAEKLDKVGFWSLESWGGATFDSCIRYLGEDPWDRIRELKKAMPNTPQQMLLRGQNLLGYRHYADDVVERFVDRAAENGVDVFRIFDAMNDPRNLATAIKAVRQTGKHAQGTISYTTSPVHTIENWVELAKEIADMGADSIAIKDMAGLLKPYVAYDLVSRLKKELDIPIHMQCHATTGMSTATAIKAAEAGIDNVDAAISSMSMTYGHSPTEAIVAILEGTDRDTGLDLNLLEEIASYFREVRKKYAKFEGSLKGVDSRILIAQVPGGMLTNMESQLKEQNASDKFDQVLAEIPKVREDLGYIPLVTPTSQIVGTQAVLNVLTGERYKSISKETAAILKGEYGSAPAPFNKELQERVLDGKEAITCRPADKIEPEMDKLTAELKDIAKEKGIKLAEQEVDDVLTYALFPQIGLKFLENR
>MP0534_megahit_222513_878-2230
MGKKIRLIDVTIRDGHQCLWATRMTTAMMKDIAPKLDEAGFEAIDLVGGAVFDVCVRFLREDPWERMRVLNTWVTKTPLIIHTRGQSLFTFEFFADDVVELAAERFAANGMRYHTVYDALNDIRNLEMPIRSARRHGIHVVPGLVYSHSPVHTDAYYVRKAKELMAIGVDGVFIKDPSGLLTPERVATLVPALKKALGDLPLQLHMHCLSGLAPYVALKAVEHGVDTVHTATSTLANGASHPPTELFTRNCRRRGHEVDIDLGPIEEVAERLAFIAEHEDKPVGLPLEYDEFHFHHQVAGGMISNLRQQLETVGIEDRIEEILEEAGQVRADLGYPIVVSPFAQYIITQAVLNVMGKDQGHDRYDTVPDEVRLYVRGGYGEIAGEIDPNLYDRITAGAEPITERPGALVAPALDRIRKSRGPFESDDDLLLAVFYDETQFGALKDAGPIGI
>MP0534_megahit_224648_184-1524
MPKVGITEVVLRDGHQSLLATRFTLADMLPIAKELDQVGYWSIESWGGATFDSCIRYLDEDPWERLRALKKAMPNTQQQMLLRGQNLVGYKHYSNEVVALFIQKASENGIDVFRIFDALNDFNNIEFSIKQVKENGKHAQGAMAYTTSPVHNLTTWLDYAKKVEDSGADSFAIKDMAGILKPYDAFELITSLKQNISIPIHMQCHATTGMSTASNLKAIEAGIDNIDTSISSMSMTYGHSATETLISMFHGRDQDFGLDISLLGKISDYFKAIREKYSEFEGTLKGIDSSMLVKQVPGGMLSNLESQLKSINQEDKLEEIKNEIPRVREDFGFPPLVTPVSQIIGAQSLLNVTENSRYASLTSETKKLLLGAYGKLPGTINKEILDKASNSPPEEEIEKNIREMKEEFKSLCQESDLPDLSEDLESLLTYILFPNIALIFFKGRNF*
>MP0534_megahit_231673_2-145
MSKPLLLTELVLRDAHQSLLATRMRLDDMLPIAEKLDRVGYWSMESWG
>MP0534_megahit_241065_7445-9223
MAKLKLTELVLRDAHQSLLATRMRLDDMLPMAEKLDSAGYWSIESWGGATFDSCIRYLGEDPWQRIRELKAAMPNTKQQMLLRGQNLLGYRHYADDVVEKFVERAHKNGVDVFRIFDAMNDVRNLETAIKAAVRVGAHAQGTISYTVSPVHTLDMWLKLAKQLEELGCHSICIKDMAGLLKPYDCEQLIKGLKETVSIPIAMQCHATTGLSTATYQKAIDAGIDMLDTAISSMSMTYGHSATETIVSIVEGTERDTGLNLNQLEEIAAYFRDVRKKYAAFEGSLKGVDGRILLAQVPGGMLTNMENQLKEQGAADKLDQVLLEIPRVREDLGYIPLVTPTSQIVGTQAVLNVLTGERYKTITKETAGVLKGEYGATPAPMNKELQERVLDGSEAITCRPADKLEPELEKLEAELLKEAKEQGLELADDVIDDVLTYALFPQIGLKFLKNRHNPDAFEPVPTGEKAKSDQSTTPSSNGEVQAEQYSVKVDGKVYDVVVAKGGELKEVALKDSELIPQSASASAGETLNAPLAGNIFKIKVKPGQTVNQGDVVIIMEAMKMETEVRAAHDGTVADILVAEGDSVATGDAMIALA*
>MP0534_megahit_241641_247-2010
METAPLKITELVLRDAHQSLLATRMRTEDMLPVAEKLDQVGFFSLEMWGGATFDTCIRFLNEDPWERARALKKKMPNTPFQMLLRGQNAVGYRHYADDIVERFVKQSVEVGINIFRIFDALNDFRNIETAIKTVKNCGETVEGCISYTVSPVHNVELYLKMAKQLEDMGSDILCIKDMAGLLTPNVTKSLITEIKKIIKIPIHLHTHATTGLVGMNMQCAIEAGVDMVDTAISALSMGTSHYATECMVASLKGTPRDTGLDLDLLEEINDYFTEVRKKYAEFESDFKTVDISILKSQIPGGMISNMENQLREQNSLDKLDEVLKEVPRVRKDMGYPPLVTPTSQIVGSQATLNVLTGERYKVITKETRQCLLGNYGKLPAPIDEELLAKVSGDKEITSCRPADLLEPEWDKACKELGDKYTSEEDRLTYALFAKVALKFFETRGKPQPEAVAKAPATAPAPSAASSVPTGTAVYRVRVNGKDYSVEVSTGGAVGASPSIATVPATASVNAPAPSTASGSPLIAPLPGSIFTMICKEGDVVNEGDTVLIMESMKMESEVNAHRSGTIQSILVKEGDNVQTGDELVIIG*
>MP0534_megahit_247957_656-2446
MSKPLALTELVLRDAHQSLLATRMRIEDMLPIAEKLDKAGFWSVESWGGATFDACIRYLGEDPWERIRQLKAAMPNTKQQMLLRGQNLLGYRHYADDVVTRFVERAHENGVDVFRIFDAMNDMRNLETAIKATVDCGAHAQGTISYTVSPVHNLQLWLDMAKQLEDMGVHSICVKDMAGLLKPYDCEALISGLKETVKVPIAMQCHATTGLSTATYQKAIDAGIDMLDTAISSMSMTYGHTATETMVSIVEGTERDTGLSLPHLEEIASYFREVRKKYSKFEGSLKGVDARILLAQVPGGMLTNMESQLKEQGAEDKFEEVLKEIPRVREDLGFIPLVTPTSQIVGTQSVLNVLTGERYKSITKETAGVLKGEYGATAAPVNAELQARVLDGNSPITCRPADNIAPELDSLEKELTALASTKSISLSNEKIDDILTYALFPQIGLKFLENRGNPDAFEPAPGQEAPTQVTDTSAASQPTSGSAAAYDVSVDGKRYHVQVAPSGELTHVAPAPAAPQNASAAAPAGNEQSINAPLAGNVFKVLVRAGDAVSEGDVVMIIEAMKMETEIRSAFTGTVSDVCVGEGDSITSGQPLIMLG*
>MP0534_megahit_248797_3-419
MNEIKRPLGITDVVLRDAHQSLFATRLRLDDMLPIAEKLDKVGYWSLETWGGATFDACIRYLGEDPWERIRALKEAMPNTPQAMLLRGQNLLGYRHYADDVVDKFVERAKTNGVDVFRVFDAMNDPRNLERAIKAVRQV
>MP0534_megahit_252565_3687-3854
YAIVSSSFKDDYDAAIRSMKMETDVAAPRAGTVAEVRVKPGDAVAVGDVLLTIGG*
>MP0534_megahit_260523_2-415
NPDAFEPVPSADDVAPAKKAAGPETYTVEVNGQKYVVAVNEGGEISQIEGQGGASSAPAAAAPAAGEGEPVLAPLGGNIWKVHVSPGDTVEEGDVMIILEAMKMETEVRAPKAGTIGEVFIKEGDAVSVDDEMLTIA*
>MP0534_megahit_279639_393-2141
MSKPLALTELVLRDAHQSLLATRMRIEDMLPIAEKLDKAGFWSVESWGGATFDACIRYLGEDPWERIRKLKAAMPNTKQQMLLRGQNLLGYRHYADDVVTRFVERAHESGVDVFRIFDAMNDIRNLKTAIKATIDSGAHAQGTISYTVSPVHNLKLWLEMAKQLEDLGVHSICVKDMAGLLKPYECEALITGLKETVDVPIAMQCHATTGLSTATYQKAIDAGIDMLDTAISSMSMTYGHSATETMVSIVEGTERDTGISLPELEDIASYFREVRKKYSKFEGSLKGVDARILLAQVPGGMLTNMESQLKEQGAEDKFEEVLKEIPRVREDLGFIPLVTPTSQIVGTQSVLNVLTGERYKSITKETAGVLKGEYGATAAPVNKELQARVLDGAEPVTCRPADNIAPELDTLSKELDELAEKKQLSLSDDKIDDVLTYALFPQIGLKFIENRGNPDAFEPAPSAQESQSSSAPKPAEAKSSSQGATASETYDVNVDGRVYRVEVAPSGTLTSVTPASGSQTQAQPQINSAAPSASTASQSIDAPLAGNVFKVLVRNGDSVSEGDVVMILEAMKMETEIRSAFTG
>MP0534_megahit_288293_66-1868
MNETKRPLGITDVVLRDAHQSLFATRLRLDDMLPIAEKLDKVGYWSLETWGGATFDACIRYLGEDPWERIRALKEAMPNTPQAMLLRGQNLLGYRHYADDVVDKFVERAKTNGVDVFRVFDAMNDPRNLERAIKAVRQVGGHAQGTISYTVSPVHTLDSWVDLAKTIAAMGADSLAIKDMAGLLTPYTAYDLVSRLKKELSIPVHLHCHATTGLSTSTILKAVEAGVDNVDTAISSMSMTYGHSPTESVVAMLKDTDRDTGLDLELLEDIAGYFREVRKKYASFEGSLRGIDSRILVAQVPGGMLTNMESQLKEQGAGDKLDDVLSEIPRVREDLGFIPLVTPTSQIVGTQAVMNVMMGERYKSISKEVQALLKGEYGSAPAPFNAELQKRVLEGGEPITCRPADNLSPEMDKLAAELKEKASADSIRLAEGEREVDDVLTYALFPQIGLKFLKNRDNKDAFEPAPEAPQAAAPAKAEAPAAAPAPAGGPETYTVKLNGKAYVVEVSEGGEIGDIQEQPAAQSEAAAPAPSGESIDAPLAGNIFKVNVRPGDQVAEGDVVIILEAMKMETEVRASSAGTVSKVNVSEGDSVAVGDALIEL*
>MP0534_megahit_289225_2509-3123
ETLVSMFTDREGDLGLDINLLGEISDYFRVIREKYSDFEGSLKGVDSSMLIKQVPGGMLSNLESQLKSINQEDKLEKVKEEIPMVREDFGFPPLVTPVSQIIGAQSLLNVTENSRYGSLTSETKKLLLGAYGKLPGKINSEIFKKASDDPPEKENEKNTSEMEEEFKDLCQENDLPDLSSNIENLLTYILFPNIAFNFFKERDF*
>MP0534_megahit_292958_3683-5464
MAKLKITELVLRDAHQSLLATRMRLDDMLPIAKKIDDAGYWSIESWGGATFDSCIRYLGEDPWERIRALKKAMPNTPQQMLLRGQNLLGYRHYADDVVEKFVERAHKNGVDVFRIFDAMNDVRNLETAIKAAVKVGAHAQGTISYTVSPVHTLDMWLTLAKQLEELGCHSICIKDMAGLLKPYDAEKLIKGLKETVSIPIAMQCHATTGLSTATYQKAIDAGIDMLDTAVSSMSMTYGHSATETIAAIVEGTERDTGLDLNHLEEIAAYFRDVRKKYAAFEGSLKGVDGRILLAQVPGGMLTNMENQLKEQGAADKLNEVLLEIPRVREDLGFIPLVTPTSQIVGTQAVLNVLTGERYKTITKETAGVLKGEYGSTPAPMNKELQERVLDGSEAITCRPADIIKPELETLEAELSKLAQEQGLTLADEQIDDVLTYALFPQIGLKFIKNRNNPDAFEPVPSADDSSNKAPEKSAANNKGVKAEQYSVKVDGKVYDVVVAQGGELKEVTLKDSEHIPQSASVASGETLNAPLAGNIFKIKVKPGQVVNEGDVVIIMEAMKMETEVRAMHTGTIADVLVSEGDSVSTGDAMIALA*
>MP0534_megahit_301660_1319-3115
MSDHKPLGITDVVLRDAHQSLFATRMRLDDMLPIAAELDEIGFWSLESWGGATFDACIRYLGEDPWERIRELKKAMPNTPQQMLLRGQNLLGYRHYADDVVDAFVERAAENGVDVFRVFDAMNDMRNIERAIAAVIKQGKHAQGTIAYTVSPVHTLDMWVEQGKVIEQMGAHSVAIKDMAGLLRPNVAFELVSRLKQTLSIPVHMQCHATTGLSTATALKAAEAGIDNVDTAISSMSMTYGHSPTESVVAMLEGTDRDTGLDLKKLNRIAGYFREVRKKYAKFEGSLRGVDARILVAQVPGGMLTNMESQLKEQGATDRFDEVLQEIPAVREDLGFIPLVTPTSQIVGTQAVLNVLSGERYKALSKETRGVLRGEYGAAPAAFNTELQARALDGDEPITCRPADLIDDEMDSLIREVEKLAGEKNLTLADGERRIDDVLTYALFPQIGLRFLEHRGDASAFEPVPDGQTAPVAGNSEGVYTVEVDGREYTVKVSDGGDVTGIKALGESAGATQPNPPVVHNPSQSTPIPAPLAGNIFKVLVKPGDRVTEGQKIMVLEAMKMETDVSSPEAGIVTELAVKEGDAVTVGQTLLSVEPAHG*
>MP0534_megahit_301851_88-522
KAKISIRKKSDEAEKKAPTSAKSAAPSVTGPRDYTITVDGRAYQVQVNAGGTVAAADDSGNTPVSAPTATQTSGIDIPAPTPGNIVRLEVEVGDIIAKEQTLLVMEAMKMESEVKSPQAGIVQAVHVQAGNTVQTGDALLTLRG*
>MP0534_megahit_308288_2-829
MSDKKNQKVGLTEVVLRDGHQSLLATRFTLADMLPIAKKLDEVGYWSIESWGGATFDSCIRYLNEDPWERLRALKKAMPNTRQQMLLRGQNLVGYKHYSDETVSLFIQKAAENGIDVFRIFDALNDFNNIEFSIKEVKASGKHAQGAMAYTTSPVHDLNTWLDYAKKVEDSGADSFAIKDMAGILKPYDAFELVSRLKESLAIPIHMQCHATTGMSTASNLKAIEAGIDNIDTSISSMSMTYGHSATETLVSMFTDREGDLGLDINLLGEISDYFR
>MP0536_megahit_38197_1-600
VMGNYGRLPAPIDEELLTKVAGDKKVTDCRPADLLEPEWDGVCKKLGDKYTSEEDRLTYALFEKVALKFFETRGKPLPEKPVVAKSTPASSPAGKVPAATQGGSSIYKVRVNGKDFTVEVAMGGSGTMAPAAAPAASAAPAVGGGSPLTAPLPGSIFSMKCNVGDAVNEGDTVLVMESMKMESEIKAHQAGTIQSILVKE
>MP0536_megahit_47196_3-116
MSKIIQLIDVTLRDGHQSLWATRMTTGMMASIAPKLDE
>MP0536_megahit_66218_3-584
CDILHTSIAPLANGAGQPATQTIVKSLRELGYVVNIDDEKIEEASNYFKNICEVEGKPEGKPAEYNPLHYKHQLPGGMLSNFHAQLETAGLGDRYEELLEEIAQVRKELAWPIMITPFAQFVGTQAVMNVISGERYGTVPNEIKKYVLGYYGRLLGPVDAEVYEKILENGSSEISEKPTSPKPMMKDLAQQHPN
>MP0536_megahit_68691_1-609
GHSPTEAVVAILEGTDRDTGLDLTLLEEIASYFRQVRKKYAKFEGSLRGTDSRILIAQVPGGMLTNMENQLREQNASDKFDEVLDEIPKVREDLGFIPLVTPTSQIVGTQAVLNVLTGERYKSISKETSAILKGEYGAAPAAMNKELQERVLDGKEVMTCRPADVLEPEMDKLTDELKKLAEEKGIKLADNVEDDVLTYALFP
>MP0536_megahit_70695_3-191
MSNKENKSIASIFGEGGRPKNSKREIKIVDTTFRDAHQSLWATRMRTEHMLGIAETMNSAGFH
>MP0536_megahit_73019_793-1470
GEYGATAAPVNAELQARVLDGNSPITCRPADNIAPELDSLEKELTALASTKSISLSNEKIDDILTYALFPQIGLKFLENRGNPDAFEPAPGQEAPTQVTDTSAASQPTSGSAAAYDVSVDGKRYHVQVAPSGELTHVAPAPAAPQNASAAAPAGNEQSINAPLAGNVFKVLVRAGDAVSEGDVVMIIEAMKMETEIRSAFTGTVSDVCVGEGDSITSGQPLIMLG*
>MP0536_megahit_83793_2-499
ADEKIDDLLIYALFPQVGIQFLENRDNPDFFEPIPQKETSSPANEKNEGVYTVSFKGQSYTVSVSDGGTITSMGTSSDESSSDSGDSQEESNIPLANGKEDVSAPLSGTIWKILVSPNQSVKKGDTLVILEAMKMETEIKATRSGVVLNVSVKESDSVTVGQLILS
>MP0536_megahit_85647_3-227
QTTPQGMTAPIPGVVLKVSVLPGQKVERGDELLTIEAMKMFNVMRSPSSGTIATVHIKDGDRVVQGQPLVTFAP*
>MP0536_megahit_101911_442-726
MSKIDFVDITLRDGHQSLWATRMTTAMMYPIASKIDQAGFKVVELMGTVHFDACVRYLREDPWERIRIMAKAMPNTPLAGAVRSKSLISFDLVPD
>MP0536_megahit_102925_381-632
PPVVHNPSQSTPIPAPLAGNIFKVLVKPGDRVTEGQKIMVLEAMKMETDVSSPEAGIVTELAVKEGDAVTVGQTLLSVEPAHG*
>MP0536_megahit_106895_3-221
YYSSPDPKEPPFVKVGDKVRQGQVLCIVEAMKLMNEIDSEYDGEIVDIHLENGQAVQYGDPLFSIKPVKADS*
>MP0536_megahit_120342_541-1743
FIPVHLHCHATTGLSTSTILKAVEAGIDNVDTAISSMSMTYGHSPTESVVAMLKDTDRDTGLDLELLEDIAGYFREVRKKYASFEGSLRGIDSRILVAQVPGGMLTNMESQLKEQGAGDKLDDVLSEIPRVREDLGFIPLVTPTSQIVGTQAVMNVMMGERYKSISKEVQALLKGEYGSAPAPFNAELQKRVLEGGEPITCRPADNLSPEMDKLAAELKEKASADSIRLAEGEREVDDVLTYALFPQIGLKFLKNRDNKDAFEPAPEAPQAAAPAKAEAPAAAPAPAGGPETYTVKLNGKAYVVEVSEGGEIGDIQEQPAAQSEAAAPAPSGESIDAPLAGNIFKVNVRPGDQVAEGDVVIILEAMKMETEVRASSAGTVSKVNVSEGDSVAVGDALIEL*
>MP0536_megahit_121986_3-566
FDAMNDIRNLKTAIKATIDSGAHAQGTISYTVSPVHNLKLWLDMAKQLEDLGVHSICIKDMAGLLKPYECEALITGLKETVSVPIAMQCHATTGLSTATYQKAVDAGIDMLDTAISSMSMTYCHTATETMVSIVEGTERDTGIALPELEEIASYFRDVRKKYSKFEGSLKGVDARILLAQVPGGMLTN
>MP0536_megahit_128320_1-609
KPLGEVEHYDDFHFHHQVPGGMISNLNYQLSTMGLENRIDDILREAGHVRADLGYPIVVSPFAQYIVTQAVLNVLALGNGEERYSTVPDEVRLYVRGGYGEIAGDIDPDLYDRMTRGAELISERPGQYLEPAIPQLLKKRGPFECDEDLLLAAFYDDAMTNTLKATGPINTDYPIMSTPLKTLVKEVASRSSVRSFKIRTGPE
>MP0536_megahit_134328_3-374
MTDTKKPLGITDVILRDAHQSLLATRMRLDDMLPIAEKLDKVGFWSLESWGGATFDSCIRYLGEDPWERIRELKKAMPNTQQQMLLRGQNLLGYRHYADDVVDRFCERAAENGVDVFRIFDAMN
>MP0536_megahit_137540_353-541
MAKLKLTELVLRDAHQSLLATRMRLDDMLPMAEKLDNAGYWSIESWGGATFDSCIRYLGEDPW
>MP0536_megahit_140174_483-1388
PERVATLVPALKKALGDLPLQLHMHCLSGLAPYVALKAVEHGVDTVHTATSTLANGASHPPTELFTRNCRRRGHEVDIDLGPIEEVAERLAFIAEHEDKPVGLPLEYDEFHFHHQVAGGMISNLRQQLETVGIEDRIEEILEEAGQVRADLGYPIVVSPFAQYIITQAVLNVMGQDQGHDRYDTVPDEVRLYVRGGYGEIAGEIDPNLYDRITAGAEPITERPGALVAPALDRIRKSRGPFESDDDLLLAVFYDETQFGALKDAGPIGIDYLLMRTPLLTLVKELAERPGIKSFHISQTAT*
>MP0536_megahit_148608_1-915
WERARALKKKMPNTPFQMLLRGQNAVGYRHYADDIVERFVKQSVEVGINIFRIFDALNDFRNIEAAIKTVKNCGETVEGCISYTVSPVHNVELYLKMAKQLEDMGSDILCIKDMAGLLTPNVTKTLISEIKKTVKIPIHLHTHATTGLVGMNMQCAIEAGVDMVDSAISSLSMGTSHYATECLVAALKGTPRDTGLDLDLLEEINDYFTEVRKKYVAFESDFKGVDINILKSQIPGGMISNMENQLREQNALHKLDEVLKEVPRVRKDMGYPPLVTPTSQIVGSQATLNVLTGERYKMITKETRQ
>MP0536_megahit_164407_2-346
SYEVFIGEAPDHLTVHLKNRTYRVQAADIRRHRTVTDAPGPVDGLVRITAPIPGRVSRILVQPGQQIGRGDGIVVVEAMKMENELRSPGDGVVVTIAVKEGQAVEGGALLATIE*
>MP0536_megahit_172005_803-1306
MKFNTIIDDQSVEMEFSYSLNLLSIKSKKEMQIDLVQLGVDSYSLLLNGKSHYLTINKQPERYEITVDHYTHLVQVQDEMDILLEKFGMQSNTSSHAGEIHAQIPGLVSQLFVKPGDNVDIGQKLLILEAMKMENEIDSPIAGIVNNIHIKSGDKVEKGELIMDINN*
>MP0536_megahit_189084_116-652
MEAEPVSIMNFDEIKQILDLVREHELTEFELERDNFKIRVQKGSATHLGAVDSTGVNRSTSVALPKENSEKTGRPVSESDDLRTTTIDEGNLVIVKSPIVGTLYLAPEPGAEPFVEIGATVQKGQVLCIIEAMKLMNEINSDLEGELVKVFVENGQPVQYGEHLFAIRPTNVQEDSDR*
>MP0536_megahit_206757_1-642
VLGKYGKLPASLDPDLLAKVEKDGEVIDCRPADLLKPEWDQVVKDCKGKCSSEEDMLSYALFPKVALEFFKNREQGFPSTEKTATPTPKPVTTAATPATSIAGSATYTVNVNGQAFSVQVSVGGAPQQVSAPAAPTPVAPAANGTSVTSPLPGSVFALKVAVGDQVSEGDVVIIMESMKMETEIHATASGTINSIQVQEGQKVNTGDNLLVIG*
>MP0536_megahit_217201_2276-2497
GDGEPVPAPLAGNIFEVLVKPGQRVEEGERVLVLEAMKMETDVAAPRAGTVAEVRVKPGDAVAVGDVLLTIGG*
>MP0536_megahit_226931_1-516
YGATPASVDAELQARVLEGSDPITCRPADNIAPEMDILESQFDEIISEKNIVVAEDKIDDLLTYALFPQVGIQFLENRNNPDFFEPAPQEASNATVNEKNEGIYTVSFEGNSYTVSVSAGGDITSMITTSDKQSQSSNTSQVESKSTPSSDAEEVNAPLSGNIWKILVSLNQ
>MP0536_megahit_246867_1-1176
TRLRLDDMLPIAEKLDRIGFWSLESWGGATFDACIRYLGEDPWERIRELKKAMPNTPQQMLLRGQNLLGYRHYADDVVDAFVERAAESGVDVFRVFDAMNDMRNIERAVAAVVKQGKHAQGTIAYTVSPVHTLDVWVEQGKRIEDMGADSVAIKDMAGLLTPYTAFELVSRLKQALDIPVHMQCHATTGLSTATALKAAEAGIDNVDTAISSMSMTYGHSPTETVVAMLEGTDRDTGLDIRALEEIAAYFRQVRLKYRRFEGSLRGVDSRILVAQVPGGMLTNMESQLREQNALDRFDAVLEEIPRVRKDLGYIPLVTPTSQIVGTQAVMNVMAGERYKALSKETRGILRGEYGEAPAPFDEALRERALEGDQPLTCRPADRLDNELDALGR
>MP0536_megahit_250085_1-222
MNEIKRPLGITDVVLRDAHQSLFATRLRLDDMLPIAEKLDKVGYWSLETWGGATFDACIRYLGEDPWERIRALK
>MP0536_megahit_253485_2-145
GDVLCIIEAMKIMNQIEAEIDAKLVRILVENGDPVEYGQPLFVITPS*
>MP0536_megahit_268392_577-2397
MSKPLALTELVLRDAHQSLLATRMRIEDMLPIAEKLDKAGFWSVESWGGATFDACIRYLGEDPWERIRKLKAAMPNTKQQMLLRGQNLLGYRHYADDVVTRFVERAHESGVDVFRIFDAMNDIRNLKTAIKATIDSGAHAQGTISYTVSPVHNLKLWLEMAKQLEDLGVHSICVKDMAGLLKPYECEALITGLKETVDVPIAMQCHATTGLSTATYQKAIDAGIDMLDTAISSMSMTYGHSATETMVSIVEGTERDTGISLPELEDIASYFREVRKKYSKFEGSLKGVDARILLAQVPGGMLTNMESQLKEQGAEDKFEEVLKEIPRVREDLGFIPLVTPTSQIVGTQSVLNVLTGERYKSITKETAGVLKGEYGATAAPVNKELQARVLDGAEPVTCRPADNIAPELDTLSKELDELAEKKQLSLSDDKIDDVLTYALFPQIGLKFIENRGNPDAFEPAPSAQESQSSSAPKPAEAKSSSQGATASETYDVNVDGRVYRVEVAPSGTLTSVTPASGSQTQAQPQINSAAPSASTASQSIDAPLAGNVFKVLVRNGDSVSEGDVVMILEAMKMETEIRSAFTGTVTDITVGEGDAVTSGQPLILLG*
>MP0536_megahit_274446_3-452
MSTSSPLKVTEVVLRDAHQSLLATRMRTEDMLPIGEKLDQVGFFSLEMWGGATFDSCLRFLNEDPWERARKLKKVIPNTPFQMLLRGQNCVGYRHYADDIVERFVKKSVDVGINIFRIFDALNDLRNIETAIKTVNKCGETVEGCISYTV
>MP0536_megahit_277714_2-1168
MDTSSPLKVTELVLRDAHQSLLATRMRTEDMLPIGEKLDQVGFFSLEMWGGATFDSCLRFLNEDPWERARKLKKVIPNTPFQMLLRGQNCVGYRHYADDIVERFVKKSVDVGINIFRIFDALNDLRNIETAIKTVNKCGETVEGCISYTVSPFHSVELYIKMARQLVDMGSDIVCIKDMAGLLTPEVTRTLIREIKNSVDAPVHLHTHATTGLVGMNLQSAIDAGVDMVDTAISSLSMGTGHYATECIVASQQGLPRDTGLDLELLEEISNYFREVRKNYAEFESNFKGVDINILKSQIPGGMISNMENQLKEQNAIDKLDEVLKEVPRVRKDMGYPPLVTPTSQIVGSQATLNILTGERYKLITKETRECVLGKYGKLPASLDPDLLA
>MP0536_megahit_277897_1-840
MSDKKNQKIGITEVVLRDGHQSLLATRFTLADMLPIAKKLDEVGYWSIESWGGATFDSCIRYLNEDPWERLRALKKAMPNTRQQMLLRGQNLVGYKHYSNETVSLFIQKAAENGIDVFRIFDALNDFNNIEFAIKEVKANGKHAQGAMAYTTSPVHDLNTWLDYAKKVEDSGADSFAIKDMAGILKPYDAFELVSRLKESLAIPIHMQCHATTGMSTASNLKAIEAGIDNIDTSISSMSMTYGHSATETLVSMFADREGDLGLDINLLGEISDYFRVIRE
>MP0536_megahit_281799_1276-3057
MAKLKITELVLRDAHQSLLATRMRLDDMLPIAKKIDDAGYWSIESWGGATFDSCIRYLGEDPWERIRALKKAMPNTPQQMLLRGQNLLGYRHYADDVVEKFVERAHKNGVDVFRIFDAMNDVRNLETAIKAAVKVGAHAQGTISYTVSPVHTLDMWLTLAKQLEELGCHSICIKDMAGLLKPYDAEKLIKGLKETVSIPIAMQCHATTGLSTATYQKAIDAGIDMLDTAVSSMSMTYGHSATETIAAIVEGTERDTGLDLNHLEEIAAYFRDVRKKYAAFEGSLKGVDGRILLAQVPGGMLTNMENQLKEQGAADKLNEVLLEIPRVREDLGFIPLVTPTSQIVGTQAVLNVLTGERYKTITKETAGVLKGEYGSTPAPMNKELQERVLDGSEAITCRPADVIKPELETLEAELNKLAQEQGLTLADEQIDDVLTYALFPQIGLKFIKNRNNPDAFEPVPSADDSSNKAPEKSAANNKGVKAEQYSVKVDGKVYDVVVAQGGELKEVTLKDSEHIPQSASVASGETLNAPLAGNIFKIKVKPGQVVNEGDVVIIMEAMKMETEVRAMHTGTIADVLVSEGDSVSTGDAMIALA*
>MP0536_megahit_282905_172-666
SEEDMLSYALFPKVALEFFKNRAQGFPSTEKPATLTPKPVTASTTPVTPVSGSATYTVNVNGQAFSVQVSAGGAPQQVLATSAAPAETVTPATSGTSVTSPLPGSVFSLKVTVGDQVNEGDVVIIMESMKMETEIHATASGTINSIQVQEGQKVNTGDNLLVIG*
>MP0536_megahit_291436_3-257
TSAAPAATVAPAASGTSVTSPLPGSIFSLKVTVGDQVNEGDVVIIMESMKMETEIHATASGTINSIQVQEGQKINTGDNLLVIG*
>MP0536_megahit_303897_2083-2205
MTTKTPLGITDVVLRDAHQSLLATRLRLDDMLPIAEKLDRI
>MP0536_megahit_309771_1076-1228
QQVNEGDTLVILEAMKMETEIKAAHSGVVANINVKEGDSVTVGQVLLSLA*
>MP0536_megahit_319399_923-1504
EVRKKYAKFEGSLKGVDSRILVSQVPGGMLSNLENQLIEQNATDRMDEVLEEIPKVREDLGFIPMVTPTSQIVGTQSVLNVLLGERYKVISTETEGLLKGEYGATPAPVNRELQIKALKGAEPISCRPADLLEPEFEKQKIELLKIAKDESINLANEDDDTLTYILFPNPGLKFLKNRNNPDAFEPVPTIGRD*
>MP0536_megahit_322746_1-162
VGDTIAKEQTLLVMEAMKMESEVKSPQAGTVQAVFVQVGDTVQAGDALLSLGE*
>MP0536_megahit_330530_2-577
VGTQAVMNVLLGERYKSIAKEAAGVLKGEYGASPAPVNAELQARVLDGGEAITCRPADNIDLEMDTLEAEFDAIVAEKGIKLENEKIDDLLTYILFPQVGIQFLENRNNPDFFEPVPQAPSEGPKEDGVYTVTHNGQDYVVEVKAGGDISSIQVAGQAVAAPQAAAPLAAPVGNAEDVPAPLSGNIWKVLVS
>MP0536_megahit_330843_2-589
MRIDDMLPIAEKLDKVGYWSMESWGGATFDSCIRFLGEDPWERIREIKKVMPNTPQQMLLRGQNLLGYRHYSDDVVCKFVDRCADNGIEVFRIFDAMNDMRNLETSINQTVKIGQHAQGTISYTVSPVHTVDLWVEMAKKIEDMGAHSLCIKDMAGLLQPYVAYDLVKKLKNAINIPIQLHAHATTGLSTASIIKA
>MP0536_megahit_331867_3-554
RDGHQCLWATRMTTAMMKDIAPKLDEAGFEAIDLVGGAVFDVCVRFLREDPWERMRVLNTWVTKTPLIIHTRGQSLFTFEFFADDVVELAAERFAANGMRYHTVYDALNDIRNLEMPIRSARRHGIHVVPGLVYSHSPVHTDAYYVRKAKELMAIGVDGVFIKDPSGLLTPERVATLVPALKKA
>MP0536_megahit_336315_1-990
KKVMPNTPQQMLLRGQNLLGYRHYGDDVVRKFVDRCAENGVGVLRIFDAMNDMRNLQTAVDQTVKVGQHAQGTISYTVSPVHTTELWIDLAKQIEDMGAHSLCIKDMAGLLQPYVAYDLVTKLKAAIDIPIQLHAHATTGLSTATILKSIEAGIDRVDTSIASMSMTYGHSSTNAVVSILDHSPRKTGLDMEQLEEIDAYFRPVRAKYAKFEGSLKGIDPRILLAQVPGGMLTNMESQLRENNALDRLDEVLQEIPRVREDLGFIPLVTPTSQIVGTQAVMNVLLGERYKSIAKEAAGVLKGEYGASPAPVNAELQARVLDGGEAITCRP
>MP0536_megahit_343114_2-577
NLQAAIDAGVDMVDTAISSLSMGAGHYATECIVAAQKGLARDTGLDLNLLEEISNYFREVRKNYAEFESDFKGVDINILKSQIPGGMISNMENQLKEQNAIDKLQDVLLEVPRVRKDMGYPPLVTPTSQIVGSQATLNILTGERYKLITKETRECVLGKYGKLPASLDPDLLAKVEKDGEVIDCRPADLLEP
>MP0536_megahit_344113_3-767
HAQGAMAYTTSPVHDLNTWLDYAKKVEDSGADSFAIKDMAGILKPYDAFELVSHLKESLSIPIHMQCHATTGMSTASNLKAIEAGIDNIDTSISSMSMTYGHSATETLVSMFSDREGDLGLDLNLLGEISDYFRVIREKYSDFEGSLKGVDSSMLIKQVPGGMLSNLESQLKSINQEDKLEKVKEEIPVVREDFGFPPLVTPVSQIIGAQSLLNVTENSRYGSLTSETKKLLLGAYGKLPGKINSEIFKKASDDP
>MP0536_megahit_345118_11842-13620
MAKLKLTELVLRDAHQSLLATRMRLDDMLPIANKLDDAGYWSIESWGGATFDSCIRYLGEDPWERIRALKKAMPNTKQQMLLRGQNLLGYRHYADDVVEKFVERAHKNGVDVFRIFDAMNDVRNLETAIKAAVKVGAHAQGTISYTVSPVHTLDMWLTLAKQLEDLGCHSICIKDMAGLLKPYDAEQLIKGLKETVSIPIAMQCHATTGLSTATYQKAIDAGIDMLDTAISSMSMTYGHSATETIVAIVEGTPRDTELDLNQLEEIAAYFRDVRKKYAAFEGSLKGVDGRILLAQVPGGMLTNMENQLKEQGAADKLNEVLLEIPRVREDLGFIPLVTPTSQIVGTQAVLNVLTGERYKTITKETAGVLKGEYGLTPAPMNKELQERVLDGSEVITCRPADNIAPELASLEAELQKEAQEQGLTLADEQIDDVLTYALFPQVGLKFIKNRNNPDAFEAVPSADDANAKPAAKPANNKGVSAEQYSVKVDGKVYDVVVAQGGELKEVTLKDSEHLPQSASVASGETLNAPLAGNIFKVKVKAGQAVNEGDVVVIMEAMKMETEVRAMHSGTVAEVLVSEGDAVTTGDAIIAMA*
>MP0538_megahit_7387_305-1828
MSNKENKSIASIFGEGGRPKNSKREIKIVDTTFRDAHQSLWATRMRTEHMLGIAETMNSAGFHHIDMMAPIQFDVSVRYLKEDPWVRVRDLHKASPETKFRALIRSKNIASFDFLPDDVIDGWVDQLYNNGFRVIGAFDGLNDVTNIIGCLKRAKALGAYTFGALSFCESPLHTDELFVKTAVELIEQADVDAIMLKDAGGLLTPERIRTLVPAIKEVIGDRPLELHSHCLTGLCPLVYLEAVELGCDILHTSIAPLANGAGQPATQTIVKSLRELGYVVNIDDEKIEEASNYFKNICEVEGKPEGKPAEYNPLHYKHQLPGGMLSNFHAQLETAGLGDRYEELLEEIAQVRKELAWPIMITPFAQFVGTQAVMNVISGERYGTVPNEIKKYVLGYYGRLLGPVDAEVYEKILENGSSEISEKPTSPKPMMKDLAQQHPNAAKDELLLRAMFAGNQVDGMKEAIAKGESGDDFSGGLVSFIKELASGDEKQIKLSTAKLNISISRQS*
>MP0538_megahit_33178_3-272
MVLRDGHQSLLATRFTLADMLPIAKKLDQVGYWSIESWGGATFDSCIRYLNEDPWERLRALKKAMPNTQQQMLLRGQNLVGYKHYSDETV
>MP0538_megahit_36599_2-1462
KLDKAGFWSVESWGGATFDACIRYLGEDPWERIRQLKAAMPNTKQQMLLRGQNLLGYRHYADDVVTRFVERAHENGVDVFRIFDAMNDMRNLETAIKATVDCGAHAQGTISYTVSPVHNLQLWLDMAKQLEDMGVHSICVKDMAGLLKPYDCEALISGLKETVKVPIAMQCHATTGLSTATYQKAIDAGIDMLDTAISSMSMTYGHTATETMVSIVEGTERDTGLSLPHLEEIASYFREVRKKYSKFEGSLKGVDARILLAQVPGGMLTNMESQLKEQGAEDKFEEVLKEIPRVREDLGFIPLVTPTSQIVGTQSVLNVLTGERYKSITKETAGVLKGEYGATAAPVNAELQARVLDGNSPITCRPADNIAPELDSLEKELTALASTKSISLSNEKIDDILTYALFPQIGLKFLENRGNPDAFEPAPGQEAPTQVTDTSAASQPTSGSAAAYDVSVDGKRYHVQVAPSGELTHVAPAPAAPQNASAA
>MP0538_megahit_39679_290-514
PVGNAEDVPAPLAGNIWKVLVSPNQQVNEGDTLVILEAMKMETEIKAAHSGVVANINVKEGDSVTVGQVLLSLA*
>MP0538_megahit_46022_1-858
MRIEDMLPIAEKLDKAGFWSVESWGGATFDACIRYLGEDPWERIRKLKAAMPNTKQQMLLRGQNLLGYRHYADDVVTRFVERAHESGVDVFRIFDAMNDIRNLKTAIKATIDSGAHAQGTISYTVSPVHNLKLWLDMAKQLEDLGVHSICIKDMAGLLKPYECEALITGLKETVSVPIAMQCHATTGLSTATYQKAVDAGIDMLDTAISSMSMTYGHTATETMVSIVEGTERDTGIALPELEEIASYFRDVRKKYSKFEGSLKGVDARILLAQVPGGMLTNMESQL
>MP0538_megahit_46048_2-238
SAAAPAGNEQSINAPLAGNVFKVLVRAGDAVSEGDVVMIIEAMKMETEIRSAFTGTVSDVCVGEGDSITSGQPLIMLG*
>MP0538_megahit_46412_1-579
VKVSDDPLAVLEHGDIDTRQPVPTSDSVDSSSVTGPDGSRPVNAPLQGTIISIDVSPGDEVAEGHPVAVMEAMKMEHVIASSVTGIVRALGVSQGDTVYEGHPLLFIEEVDLKIEAGEAKEAIDLDLIRPDLQEVFDRHYKGMDEAKPSAVSKRHDRGHRTARENLSRLIDENTFIEYGPLMVAAQRRRRTLD
>MP0538_megahit_54857_3-623
HATTGLVGMNLQAAIEAGVDMVDTAISSLSMGTGHYATECIVAAQKGLARDTGLDLNLLEEISNYFREVRKNYAEFESDFKGVDINILKSQIPGGMISNMENQLKEQNAIDKLQDVLLEVPRVRKDMGYPPLVTPTSQIVGSQATLNILTGERYKLITKETRECVLGKYGKLPASLDPDLLAKVEKDGEIIDCRPADLLEPEWDQVV
>MP0538_megahit_58742_1-729
LCIKDMAGLLQPYVAYDLVTKLKAAIDIPIQLHAHATTGLSTATILKSIEAGIDRVDTSIASMSMTYGHSSTNAVVSILDHSPRKTGLDMEQLEEIDAYFRPVRAKYAKFEGSLKGIDPRILLAQVPGGMLTNMESQLRENNALDRLDEVLQEIPRVREDLGFIPLVTPTSQIVGTQAVMNVLLGERYKSIAKESAGVLKGEYGASPAPVNAELQARVLDGGEAITCRPADNIDLEMDTLEAE
>MP0538_megahit_73453_32-619
SENKSSMPPNYVKDNKLWESIISAHKGHQMSLELLQLPVILGEEAGYYELKVNNSLEIEVPQEFYEPGNIDELIAGLDPAPPARKNEILAWTGGTFYSRETPEAEEYVMEGQHVEKGDVIGLLEVMKMFNQIRAEFSGTIRKICVSAGSGIIVSRGQQLFEIDPDEPSVSETEEEKFIRQQEYTVMITKRIVPLN*
>MP0538_megahit_81377_510-671
MTNSKENTNPVGITELVLRDAHQSLFATRMRIDDMLPIAEKLDKVGYWSMESWG
>MP0538_megahit_88662_735-860
MILEAMKMETEIRAAFTGTVTEVTVGEGDAVSSGQPLILLG*
>MP0538_megahit_89099_203-640
DDPQARPVTARLSGTAYSVEIESGQALPAESEPDIVPATPPEHTATPNESKTANPSPEPPRPSNVSTPASSQTTPQGMTAPIPGVVSKVSVLPGQKVERGDELLTIEAMKMFNVMRSPSSGTIATVHIKDGDRVVQGQPLVTFAP*
>MP0538_megahit_98528_1-114
AMKMETEVRAMHTGTIADVLVSEGDSVSTGDAMIALA*
>MP0538_megahit_111989_3-722
TGERYKSISKETSAILKGEYGAAPAAMNKELQERVLDGKEVMTCRPADVLEPEMDKLTDELKKLAEEKGIKLADNVEDDVLTYALFPQIGLKFLENRNNPDAFEPVPTAEDAAPAKKADGPETYTVDVNGKKYVVAVSEGGEISQIQGEGGAASAPAASSSAPAPAAGEGEPLVAPLGGNIFKVLVSPGDAVEEGDVLIILEAMKMETEVRAPKAGTIGEVFIKVGDAVSPDDEMLTIA*
>MP0538_megahit_114906_885-1091
PVEAPLSGNIWKIEVSVGQQVNEGDTLLILEAMKMETQIVASKSGTVSSIFVKQGDSVKVGDQLATIA*
>MP0538_megahit_128189_648-1880
MTEVKKPLGITDVVLRDAHQSLFATRLRLDDMLPIADKLDQIGFWSVESWGGATFDACIRYLGEDPWHRIRSLKEAMPNTRQQMLLRGQNLLGYRHYADDVVKKFVERAAINGVDVFRVFDAMNDPRNLETAIKAVLENDRHAQGTIAYTISPVHDLNLWLDMAKRIEDMGAHSLCIKDMAGLLKPYVAYELVQSLKQTIDIPIHMQSHATTGLSTATIMKCVEAGIDNVDSAISSMSMTYGHSATESVVSIFEDTDRDTGLNIELLEEVAAYFREVRKKYAQFEGSLRGVDSRILVAQVPGGMLTNMESQLREQNALDKMDAVLKEIPRVREDLGFIPLVTPTSQIVGTQAVINVLTGERYKTIAAETAGILKGEYGAAPAAFNKELQDRVLEGAEPISCRPADLIEAEM
>MP0538_megahit_130971_5350-7152
MNEIKRPLGITDVVLRDAHQSLFATRLRLDDMLPIAEKLDKVGYWSLETWGGATFDACIRYLGEDPWERIRALKEAMPNTPQAMLLRGQNLLGYRHYADDVVDKFVERAKTNGVDVFRVFDAMNDPRNLERAIKAVRQVGGHAQGTISYTVSPVHTLDSWVDLAKTIAAMGADSLAIKDMAGLLTPYTAYDLVSRLKKELFIPVHLHCHATTGLSTSTILKAVEAGIDNVDTAISSMSMTYGHSPTESVVAMLKDTDRDTGLDLELLEDIAGYFREVRKKYASFEGSLRGIDSRILVAQVPGGMLTNMESQLKEQGAGDKLDDVLSEIPRVREDLGFIPLVTPTSQIVGTQAVMNVMMGERYKSISKEVQALLKGEYGSAPAPFNAELQKRVLEGGEPITCRPADNLSPEMDKLAAELKEKASADSIRLAEGEREVDDVLTYALFPQIGLKFLKNRDNKDAFEPAPEAPQAAAPAKAEAPAAAPAPAGGPETYTVKLNGKAYVVEVSEGGEIGDIQEQPAAQSEAAAPAPSGESIDAPLAGNIFKVNVRPGDQVAEGDVVIILEAMKMETEVRASSAGTVSKVNVSEGDSVAVGDALIEL*
>MP0538_megahit_134759_1-519
EKYSDFEGSLKGVDSSMLIKQVPGGMLSNLESQLKSINQEDKLEKVKEEIPKVREDFGFPPLVTPASQIIGAQSLLNVTENSRYGSLTSETKKLLLGAYGKLPGKINSEIFKKASEDPPEKEDEKNTSQMEEEFKDLCRENDLPDLSSNIENLLTYILFPNIAFNFFKERNF*
>MP0538_megahit_135695_3-1805
SMSDLKPLGITDVVLRDAHQSLFATRMRLDDMLPIAAELDDIGFWSLESWGGATFDACIRYLGEDPWQRIRELKQAMPKTPQQMLLRGQNLLGYRHYADDVVDTFVERAAENGVDVFRVFDAMNDMRNIERAIAAVVKQGKHAQGTIAYTVSPVHTMDMWVEQGKVIEQMGAHSVAIKDMAGLLRPAVAFELVTRLKASLNIPVHMQSHATTGLSTATALKAAEAGIDNVDTAISSMSMTYGHSPTESVVAMLEGTDRDTGLDIKKLNRIAGYFREVRKKYAAFEGSLRGVDARILVAQVPGGMLTNMESQLKEQGAADRFDEVLQEIPGVREDLGFIPLVTPTSQIVGTQAVLNVLSGERYKVLSKETRGILRGEYGAAPAPYNAELQQRALEGDEPVTCRPGDLLDNEMDSLRDEVLALAKDKGMALSEGERLIDDVLTYALFPQIGQRFLENRGDASAFEAAPGEGKNTASGDAQSEGVYTVEVDGQQYTVKVNEGGDVTGLRAVGGASAPAPSAPSPGNPANRLPVTAPLAGNIFQVLVKPGDQVTEGQKIMVLEAMKMETDVSSTSAGVVSEVAVKEGDAVAVGQTLLSVEPANG*
>MP0538_megahit_140221_3-386
MSDKKNQKIGITEVVLRDGHQSLLATRFTLADMLPIAKKLDEVGYWSIESWGGATFDSCIRYLNEDPWERLRALKKAMPNTRQQMLLRGKNLVGYKHYSNDTVSLFIQKAAENGIDVFRIFDALNDFN
>MP0538_megahit_154658_1-99
MSKPLALTELVLRDAHQSLLATRMRIEDMLPIA
>MP0538_megahit_155533_3-506
PADNIAPELDTLSKELDELAEKKQLSLSDDKIDDVLTYALFPQIGLKFIENRGNPDAFEPAPSAQESQSSSAPKPAEAKSSSQGATASETYDVNVDGRVYRVEVAPSGTLTSVTPASGSQTQAQPQTNSAAPSDSTASQSIDAPLAGNVFKVLVRNGDSVSEGDVVMI
>MP0538_megahit_159268_743-1186
MTTKTPLGITDVVLRDAHQSLLATRLRLDDMLPIAEKLDRIGFWSLESWGGATFDACIRYLGEDPWERIRELKKAMPNTPQQMLLRGQNLLGYRHYADDVVDAFVERAAESGVDVFRVFDAMNDMRNIERAVAAVVKQGKHAQGTIAY
>MP0538_megahit_162483_455-1726
MSKPLALTELVLRDAHQSLLATRMRIEDMLPIAEKLDKAGFWSVESWGGATFDACIRYLGEDPWERIRKLKAAMPNTKQQMLLRGQNLLGYRHYADDVVTRFVERAHESGVDVFRIFDAMNDIRNLKTAIKATIDSGAHAQGTISYTVSPVHNLKLWLEMAKQLEDLGVHSICVKDMAGLLKPYECEALITGLKETVDVPIAMQCHATTGLSTATYQKAIDAGIDMLDTAISSMSMTYGHSATETMVSIVEGTERDTGISLPELEDIASYFREVRKKYSKFEGSLKGVDARILLAQVPGGMLTNMESQLKEQGAEDKFEEVLKEIPRVREDLGFIPLVTPTSQIVGTQSVLNVLTGERYKSITKETAGVLKGEYGATAAPVNKELQARVLDGAEPVTCRPADNIAPELDTLSKELDELAEKKQL
>MP0538_megahit_163606_1341-2510
VHMQCHATTGLSTATALKAAEAGIDNVDTAISSMSMTYGHSPTETVVAMLEGTDRDTGLDIRALEEIAAYFRQVRLKYRRFEGSLRGVDSRILVAQVPGGMLTNMESQLREQNALDRFDAVLEEIPRVRKDLGYIPLVTPTSQIVGTQAVMNVMAGERYKALSKETRGILRGEYGEAPAPFDEALRERALEGDQPLTCRPADRLDNELDALGRELEQQATEEGIELASGERRLDDVLTYALFPQIGLKFLANRGNPDAFEPAPSEGDDGQEEGVYTVTVEGQRYTVTVSDGGDIDGIKPLDGGAPAASGAAPAAPAGDGEPVPAPLAGNIFEVLVKPGQRVEEGERVLVLEAMKMETDVAAPRAGTVAEVRVKPGDAVAVGDVLLTIGG*
>MP0538_megahit_163976_2-1105
TAISSMSMTYGHSPTESVVAMLEGTDRDTGLDLKKLNRIAGYFREVRKKYAQFEGSLRGVDARILVAQVPGGMLTNMESQLKEQGATDRFDEVLQEIPAVREDLGFIPLVTPTSQIVGTQAVLNVLSGERYKALSKETRGVLRGEYGAAPAAFNSELQARALDGDEPVTCRPADLIDDEMDSLTREVETLASEKGLQLADGKRRIDDVLTYALFTQIGLRFLEHRGDPSAFEPVPDGKALPVVGNSDGVYTVDVDGREYTVKVSDGGDVTGIKALGESAGAGQSNPPVVHNPSQSTPIPAPLAGNIFKVLVKPGDRVTEGQKIMVLEAMKMETDVSSPEAGIVTEMAVKEGDAVTVGQTLLSLEPAHG
>MP0538_megahit_164920_1-1710
RLDDMLPIAEKLDKVGFWSLESWGGATFDSCIRYLGEDPWERIRELKKAMPNTQQQMLLRGQNLLGYRHYADDVVDRFCERAAENGVDVFRIFDAMNDPRNLDRAIKAVRKTGKHAQGTIAYTTSPVHTIEMWVEMAKEVADMGADSIAIKDMAGILKPYVAYDLVSRLKKELDIPIHMQCHATTGMSTATAIKAAEAGIDNVDTAISSMSMTYGHSPTEAVVAILEGTDRDTGLDLTLLEEIASYFRQVRKKYAKFEGSLRGTDSRILIAQVPGGMLTNMENQLREQNASDKFDEVLDEIPKVREDLGFIPLVTPTSQIVGTQAVLNVLTGERYKSISKETSAILKGEYGAAPAPMNKELQERVLDGKEVMTCRPADVLEPEMDKLTDELKKLADEKGIKLADNVEDDVLTYALFPQIGLKFLENRDNPDAFEPVPSADDVAPAKKAAGPETYTVDVNGKKFVVAVSEGGEITQIQGEGGAASAPAAASAAPAPAAGEGEPVVAPLGGNIFKVQVSPGDVVEEGDVLIILEAMKMETEVRAPKAGTIGEVFIKVGDAVSPDDEMLTIA*
>MP0538_megahit_165898_1-1380
KHAQGTIAYTVSPVHTLDMWVEQGKVIEQMGAHSVAIKDMAGLLRPNVAFELVSRLKQTLSIPVHMQCHATTGLSTATALKAAEAGIDNVDTAISSMSMTYGHSPTESVVAMLEGTDRDTGLDLKKLNRIAGYFREVRKKYAQFEGSLRGVDARILVAQVPGGMLTNMESQLKEQGATDRFDEVLQEIPAVREDLGFIPLVTPTSQIVGTQAVLNVLSGERYKALSKETRGVLRGEYGAAPAAFNSELQARALDGDEPVTCRPADLIDDEMDSLTREVETLASEKGLKLAEGKRRIDDVLTYALFTQIGLRFLEHRGDASAFEPVPDGKALPVAGNSDGVYTVDVDGREYTVKVSDGGDVTGIKALGHSAGAAESNPPVVHNPSQSTPIPAPLAGNIFKVLVKPGDRVTEGQKIMVLEAMKMETDVSSPEAGIVTEMAVKEGDAVTVGQTLLSLEPAHG*
>MP0538_megahit_172308_3-173
MTDTKKPLGITDVILRDAHQSLLATRMRLDDMLPIAEKLDKVGFWSLESWGGATFDS
>MP0538_megahit_173760_1-1647
HQSLLATRMRLDDMLPIAKKIDDAGYWSIESWGGATFDSCIRYLGEDPWERIRALKKAMPNTPQQMLLRGQNLLGYRHYADDVVEKFVERAHKNGVDVFRIFDAMNDVRNLETAIKAAVKVGAHAQGTISYTVSPVHTLDMWLTLAKQLEELGCHSICIKDMAGLLKPYDAEKLIKGLKETVSIPIAMQCHATTGLSTATYQKAIDAGIDMLDTAVSSMSMTYGHSATETIAAIVEGTERDTGLDLNHLEEIAAYFRDVRKKYAAFEGSLKGVDGRILLAQVPGGMLTNMENQLKEQGAADKLNEVLLEIPRVREDLGFIPLVTPTSQIVGTQAVLNVLTGERYKTITKETAGVLKGEYGSTPAPMNKELQERVLDGSEAITCRPADVIKPELETLEAELSKLAQEQGLTLADEQIDDVLTYALFPQIGLKFIKNRNNPDAFEPVPSADDSSNKAPEKSAANNKGVKAEQYSVKVDGKVYDVVVAQGGELKEVTLKDSEHIPQSASVASGETLNAPLAGNIFKIKVKPGQVVNEGDVVIIMEAMKMETE
>MP0538_megahit_178318_13645-15423
MAKLKLTELVLRDAHQSLLATRMRLDDMLPIANKLDDAGYWSIESWGGATFDSCIRYLGEDPWERIRALKKAMPNTKQQMLLRGQNLLGYRHYADDVVEKFVERAHKNGVDVFRIFDAMNDVRNLETAIKAAVKVGAHAQGTISYTVSPVHTLDMWLTLAKQLEDLGCHSICIKDMAGLLKPYDAEQLIKGLKETVSIPIAMQCHATTGLSTATYQKAIDAGIDMLDTAISSMSMTYGHSATETIVAIVEGTPRDTELDLNQLEEIAAYFRDVRKKYAAFEGSLKGVDGRILLAQVPGGMLTNMENQLKEQGAADKLNEVLLEIPRVREDLGFIPLVTPTSQIVGTQAVLNVLTGERYKTITKETAGVLKGEYGLTPAPMNKELQERVLDGSEVITCRPADNIAPELASLEAELQKEAQEQGLTLADEQIDDVLTYALFPQVGLKFIKNRNNPDAFEAVPSADDANAKPAAKPANNKGVSAEQYSVKVDGKVYDVVVAQGGELKEVTLKDSEHLPQSASVASGETLNAPLAGNIFKVKVKAGQAVNEGDVVVIMEAMKMETEVRAMHSGTVAEVLVSEGDAVTTGDAIIAMA*
>MP0538_megahit_182782_2-505
SPSNNRNFSMSDHKPLGITDVVLRDAHQSLFATRMRLDDMLPIAAELDDIGFWSLESWGGATFDACIRYLGEDPWERIRELKKAMPNTPQQMLLRGQNLLGYRHYADDVVDAFVERAAESGVDVFRVFDAMNDMRNIERAIAAVIKQGKHAQGTIAYTVSPVHTLDMW
>MP0538_megahit_182824_3-647
SPSNNRNFSMSDHKPLGITDVVLRDAHQSLFATRMRLDDMLPIAAELDDIGFWSLESWGGATFDACIRYLGEDPWERIRELKKAMPKTPQQMLLRGQNLLGYRHYADDVVDAFVERAAESGVDVFRVFDAMNDMRNIERAIAAVIKQGKHAQGTIAYTVSPVHTLDMWVEQGKVIEQMGAHSVAIKDMAGLLRPNVAFELVSRLKQTLSIPVHMQ
>MP0540_megahit_7709_3-398
MDKKLGITELVLRDGHQSLLATRMRIEDMLPIAKKLDRVGFWSMESWGGATFDACIRYLGEDPWERIRELKKAMPRTPQQMLLRGQNILGYRHYADDVVEKFVERSALNGVDVFRIFDAMNDMRNLSTAIKA
>MP0540_megahit_14021_1-183
VWKLFTKKGDRVEEGDILFILEVMKMEVPYEAPISGEVVAVHIAEGDFVEEDQLALEIAD*
>MP0540_megahit_43927_644-820
VRVEVAVGEKISKDQVLLVMEAMKMESEVKSSQSGEIKKINVQPGDTVQAGDVLLTLD*
>MP0540_megahit_51729_3-374
SEKRDPEVYTVEVENKSYVVRVTEGLGVTKIDPAKKNMPDITDANAKQAGDKGTTEVTAPLAGNVFTVNVNIGQDVSEGDTVLVLEAMKMETDIRANGSGKVAEIKVESGDAVKVGDVLLTLN*
>MP0540_megahit_59413_2-871
IEDLGADSVCIKDMSGILSPSNAFELIKSLKENINLPIHLHTHSTTGMSTLTNMRAIEAGVDNIDTSISSMSMTYGHSATETMVFVLSETDFETKIDLTSLTQIAVDFKVLREKNKEHEGSLKGIDFQMLLNQVPGGMLSNLESQLKDLKKESLLESVINEIYSVRKDMGFVPLVTPTSQIIGAQALSNVISEERYKNLSMEIIDLALGYYGKLPGEINKKIIEKASQSKEGITSRPADLIPDSLNNLRKDLKKYCAKLKIKDFSEDDEKVIIFALNPYGAENLLKNLK*
>MP0540_megahit_82321_318-512
MAKLKLTELVLRDAHQSLLATRMRLDDMLPIASKLDDAGYWSIESWGGATFDSCIRYLGEDPWER
>MP0540_megahit_98261_3-689
HAQGTMSYTISPVYTIQSWLDMAKEIEDMGADSLCIKDMAGLLKPYVAFELISKLKETISLPIHMQCHATTGLSTATYVKAIEAGIDNLDTAISSMSMTYGHSPTETFVSMLDGEDRSTGLDIELLEEIASYFRKIREKYSKFEGQLKGVDSRILVAQVPGGMLTNLENQLREQSASDRLDEVLQEIPEVRKDLGFIPLVTPTSQIVGTQAVLNVLAGERYKNITKETQ
>MP0540_megahit_123089_425-844
MSTTKNPLGLTELVLRDAHQSLLATRMRIEDMLPIAGKLDQVGFWSIESWGGATFDACIRYLGEDPWERIRKFKQAMPNTPQQMLLRGQNILGYRHYADDLVTKFVERAAENGVDVFRIFDAMNDMRNLETAVKSVRKVG
>MP0540_megahit_125812_1129-2481
MKKPNKVGITEVVLRDGSQSLLATRIKIEDMIPIASTLDKVGYWSIESWGGATYDACIRFLDEDPWERLRLFKEAMPNTKQQMLVRGQNLVGYKHYSDEIVSKFINKSSENGIDVFRVFDALNDFQNIEFTIKQVKENGKHAQGTMAYTTSPVHTLQTWLDFAKQVEDSGADSFAIKDMAGLLRPYDAYELVSALKEEISLPIHMQTHATTGMSTATNMKAIEAGIDNVDTSISSMSMTYGHTATESLVAIFENSQSKINLNMDLLGEVADYFKEIREKYSEFEGSMKGVDSSMLVKQVPGGMLSNLESQLKMQGHEDKLELIKSEIAKVRKDFGYPPLVTPASQIIGAQSMLNVVSGEDYSRLSNESIKLVQGKYGKLPGKISNVLIDKVKDLSIEEETEENLSELSSQLTQLCKENKIEDVSVNEEHLLTYALFPNIALRFFKNLLNK*
>MP0540_megahit_135937_256-756
MKYSLKINKKLISFELTEKNNNFQILLDEKKYSAELIKIDSNLFSLICDGSTYTIAIQKEGKKIDLFFKGELFSYEIPSQRDKAGSENTSGIDKIAAPMPGRVVKLLKSVGDSVSEGDGVVVVEAMKMESELKTTIDGKITDISVKEGDTLDLGAHILTVESEDKK*
>MP0540_megahit_157416_1315-1641
MKNKKPNITEVVLRDGQQSLIATRMKTKDMIPVLSKLDKVGYSSVEVWGGATYDVCLRFLNEDPWERLKIFKKYFKKTKLQMLLRGKNLVGYKKYHDSVISLFISNSIK
>MP0540_megahit_179226_3-389
MKKEIKVNIDGNDYIVEISINEDLKISSVKVDGEIVDIESISEISEKEIINNNISTKIISEKINNTSTTMPDDIIAPMAGTVLKIEKNIGDTVSQGDLLFVVESMKMEQMITSDFSGKIAAITVNVNDQ
>MP0540_megahit_184298_1-1254
YDVCLRFLNEDPWERLKIFKKYFKKTKLQMLLRGKNLVGYKKYHDSVISLFISNSIKKGINIFRIFDSLNDINNLKSSIEYVNKGGQNSQGTICYTTSPVHNEKYWIKLAKDIEDIGAKSLAIKDMAGLLRPQVCYSLVKKLKSNLKIPIHLHTHATTGLADATNFKAFEAGVDNIDTSISSFSNLYAHTATESFISMLYDDKSNPFDMKLLTEISEHFHELRPEYEVYEGSMKGVDVNMLINQVPGGMLSILEKQLLDLDRSDKLKQLIDEIPKIREDVGYVPLVTPSSQIVGAQALMNVLDEKRYKTLTKEFVDLVNGEYGKVPGKICSKLLKRIEKSSQIEDSSSDLEDVNFYKSKFKKFCSNNYLKSLYENDSHLLNYILFSKESEQFYLSNMKNNMNDIIGLQEGFGLYINE*
>MP0540_megahit_189300_3-395
MKNKKPNITELVLRDGQQSLIATRMKTSDMVPVLSKLDKVGYSSIEAWGGATYDCCLRFLNENPWDRLKIFKKYFKKTKLQMLLRGKNLVGYKEFDDSIISLFIKNASKNGIEIYRIFDALNDVNNIKSSI
>MP0540_megahit_194759_1-687
LRGKNLVGYKEFDDSIISMFIKNASKNGIEIYRIFDALNDVNNIKSSINFVNREGHNSQGTMCYTTSPVHNEKYWLNKAKEIESLGATSLAIKDMAGLLRPNVCYELVKKLKKNLKIPLYLHTHSTTGLSDATNLKAYEAGVDNIDTSISSFSNLYAHTATESFISMIYDNDNNPYDMNLLTEISDHFHNVRQNYTEYEGSMRGVDINMLVNQVPGGMLSILEKQLADL
>MP0540_megahit_212282_1-882
MSDHKPLGITDVVLRDAHQSLFATRMRLDDMLPIAAELDEIGFWSLESWGGATFDACIRYLGEDPWERIRELKKAMPNTPQQMLLRGQNLLGYRHYADDVVDAFVERAAENGVDVFRVFDAMNDMRNIERAIAAVIKQGKHAQGTIAYTVSPVHTLDMWVEQGKVIEQMGAHSVAIKDMAGLLRPNVAFELVSRLKQTLSIPVHMQCHATTGLSTATALKAAEAGIDNVDTAISSMSMTYGHSPTESVVAMLEGTDRDTGLDLKKLNRIAGYFREVRKKYAKFEGSLRGVDARI
>MP0540_megahit_233648_297-1193
GGMLTNMESQLKEQGATDRFDEVLQEIPAVREDLGFIPLVTPTSQIVGTQAVLNVLSGERYKALSKETRGVLRGEYGAAPAAFNTELQARALDGDEPITCRPADLIDDEMDSLIREVENLAGEKNLTLADGERRIDDVLTYALFPQIGLRFLEHRGDASAFEPVPDGQTAPVAGNSEGVYTVEVDGREYTVKVSDGGDVTGIKALGESAGATQPNPPVVHNPSQSTPIPAPLAGNIFKVLVKPGDRVTEGQKIMVLEAMKMETDVSSPEAGIVTELAVKEGDAVTVGQTLLSVEPAHG*
>MP0540_megahit_245986_1365-1841
MPVTRRNRKSEEESSPSPEIDLTKIKDLIKLMEDHDLTAFELEDSGFKVRLEKGGTPEQVVAAAPPVAVEEKGPEKIVAEETEEISAPMVGTFYKSPSPDADAFVKVGDAVDEGTVVCIIEAMKVMNQIKAEKSGVIQRILVDDASPVEFGQGLFVIA*
>MP0540_megahit_248919_9-581
MSSSNKVGITEVVLRDGIQSLLATRVPLRDLVPIIPVLDKIGYWSMETWGGATYDACIRYLNEDPWERLRTFEALMPNTPQQMLIRGQNLVGYKHYSKNVISSFLEKSSENGIEIFRTFDALNDFENIEFTIKEVKRIGKHAQGTIAYTTSPVHDMSTWLDLGKKIEDSGADSLAIKDMAGLLRPFDAFDL
>MP0540_megahit_266998_1-375
VRLVKSNGNIKNISSSQSVAVPQMSTSVTPEEESQSEEEVNQESEKGNFITSPMVGTFYASASPGAKPFINVGDLVAEGDVVCIVEAMKMMNEIKSEFSGKVVSIKVENSEPVEYGQALFEIAE*
>MP0540_megahit_285411_1-1293
PVHNLKLWLEMAKQLEDLGVHSICVKDMAGLLKPYECEALITGLKETVDVPIAMQCHATTGLSTATYQKAIDAGIDMLDTAISSMSMTYGHSATETMVSIVEGTERDTGISLPELEDIASYFREVRKKYSKFEGSLKGVDARILLAQVPGGMLTNMESQLKEQGAEDKFEEVLKEIPRVREDLGFIPLVTPTSQIVGTQSVLNVLTGERYKSITKETAGVLKGEYGATAAPVNKELQARVLDGAEPVTCRPADNIAPELDTLSKELDELAEKKQLSLSDDKIDDVLTYALFPQIGLKFIENRGNPDAFEPAPSAQESQSSSAPKPAEAKSSSQGATASETYDVNVDGRVYRVEVAPSGTLTSVTPASGSQTQAQPQINSAAPSASTASQSIDAPLAGNVFKVLVRNGDSVSEGDVVMILEAMKMETEIRSA
>MP0540_megahit_287703_485-1054
MAALEESSDYFKDIREKYSEFEGDMKGVDTTMLVKQVPGGMISSLETQLKSNKQEDKIDLVKNEIPEVRKDFGYPPLVTPASQIVGAQALLNVIDGHRYKNLSNESINLIKGNYGKLPGKIKEDLKKRVDSLDEVGEPLDPEELENMKKELKELCAENSLPDLSENEEMLLTYILFPNIALRFFQSLNF*
>MP0540_megahit_288979_1-582
NYTEYEGSMRGVDINMLVNQVPGGMLSILEKQLADLDRKDKLKALIDEIPNIRKDVGYVPLVTPSSQILGAQALMNVLDEKRYKTLTKEFVDLVNGKYGEIPGTICPKLLKKVEKNTDSTEENAQISIKSFKEEFKKFCLDNKINDYSKSETDLLNYILFKNEAKDYYLAKSSNKSDDIISLQEGFGLYHIID*
>MP0540_megahit_293694_1882-2253
TPESVTRDYSITVDGRIYQVQVSPGGTVSAAPAPAPAPESIPIPSPPASAVSSIDIPAPTPGNIVRVEVSVGENILKDQVLLVMEAMKMESEVKSSKSGIVQTIHVQPGDTVQAGDVLIILGE*
>MP0540_megahit_294522_1770-3179
MKNKKPNITEVVLRDGQQSLIATRMKTKDMVPALSKMDKVGFSSVEVWGGATYDVCLRFLNEDPWERLKVFKKYFKNTQLQMLLRGKNLVGYKKYHDSVIELFISNSIKKGINIFRIFDSLNDINNLKSSIEYVNNGGQNSQGTICYTTSPVHNEKYWLKLAKNIEDLGAKSLAIKDMAGLLRPQVCFSLVKKLKANLKIPIHIHTHSTTGLADATNFKAYEAGVDNIDTSISSFSNLYAHTATESLISMLYENENNPYDMKLLTQISEHFHQIRPDYEIYEGSMKGVDINMLINQVPGGMLSILEKQLLDLDRSDKLKELIQEIPRIREDVGYVPLVTPSSQIVGAQALMNVLDEKRYKTLTKEFVDLVNGEYGKVPGKISTKLLKRVEKSKQSEISSDDLKDTNFYKNKFKNFCNENYLKDLYKDNSHLLNYILFTKESENFYLSNMKNNMNDIIGLQEGFGLYINE*
>MP0540_megahit_300372_2377-2838
MWKNRLKELLYILENSNVNEIDVTFFGVRYRVVKNSNHISEPMPAVNEDKINLNDTLDTDSNLDQDLDKHKEIDGVEVLSPMPGTFYSSPTPDDAPFVNEGDSINKGDTLCIIEAMKIMNEIESEENGEIQKILVEDGQAIEFNQPLFLINPK*
>MP0540_megahit_309595_12275-13630
MSPSNKVGITEVVLRDGIQSLLATRVPLRDLVPIIPVLDKIGYWSMETWGGATYDACIRYLDEDPWERLRTFEALMPNTPQQMLIRGQNLVGYKHYSQKVISRFLEKSAENGIEIFRTFDALNDFDNIKFTIKEVKRIGKHAQGTMAYTTSPVHDMSTWLDLGKKIEDNGADSLAIKDMAGLLRPFDAYELVSNLKQNLSIPIHMQTHATTGMSAATNMKAIEAGIDNIDTSISSLSMTYGHSATETMNAIFEGQKRFIDLDLEALEECSNYFKDIREKYSEFEGDMKGVDTTMLVKQVPGGMISNLETQLKSNKLEDKIDLVKNEIPEVRKDFGFPPLVTPASQIVGAQALLNVIDGQRYKNLSNESINLIKGNYGNLPGEIKEELKKRVGSMDEVGEALDPEELDNMKKELKELCSENSLPDLSENEEMLITYILFPNIALRFFQTLNF*
>MP0540_megahit_327498_2-142
EGDVVMILEAMKMETEIRSAYTGTVTDITVSEGDAVTSGQPLILLG*
>MP0540_megahit_359764_3-548
MSSSNKVGITEVVLRDGIQSLLATRVPLRDLVPIIPVLDKIGYWSMETWGGATYDACIRYLNEDPWERLRTFEALMPNTPQQMLIRGQNLVGYKHYSKNVISSFLEKSSENGIEIFRTFDALNDFENIEFTIKEVKRIGKHAQGTIAYTTSPVHDMSTWLDLGKKIEDSGADSLAIKDMAGL
>MP0540_megahit_383018_1493-2347
MEPSKKVGITEVVLRDGIQSLLATRVPLRDLVPIIPVLDKIGYWSMETWGGATYDACIRYLDEDPWERLRTFQALMPNTPQQMLIRGLNLVGYKHYSQKVISSFLEKSAENGIEIFRTFDALNDFENIVFTIKEVKRIGKHAQGTMAYTTSPVHDMSTWLDLARKIEDSGADSLAIKDMAGLLRPFDAFDLVSSLKQNLSIPIHMQTHATTGMSAATNMKAIEAGIDNIDTSISSLSMTYGHSATETMNAIFEGHERNIDLDMEALENCSIYFKDIREKYSEFEG
>MP0540_megahit_386697_600-1112
MSKPLALTELVLRDAHQSLLATRMRIEDMLPIAEKLDKAGFWSVESWGGATFDACIRYLGEDPWERIRKLKAAMPNTKQQMLLRGQNLLGYRHYADDVVTRFVERAHESGVDVFRIFDAMNDIRNLKTAIKATIDSGAHAQGTISYTVSPVHNLKLWLEMAKQLEDLGVHS
>MP0540_megahit_390168_431-1201
VNILINLYNYLRLEKLSDVPPSEQIWSNDQILLDSATSFYKDLEYELSKKIKGWAKLTKFLTEHKDSMPPNFVKNKELWESIISAHNGHQMSLELLQIPEIIGEEAGYYDLKVNNSLEVEVPEMLHEPGIFEELIAELDPAPPTRKNEILAWTGGTFYSCETPDSEEYVMEGQHVEKGDVIGLLEVMKMFNQIRAEFSGTIRKICVTAGSGIIVSRGQQLFEIEPDDPSESETKEEKLIKQHQYTVMLMKRIVPLN*
>MP0778_megahit_6059_103-624
KYSEFEGGLKGIDSTMLVKQVPGGMLSNLESQLKANKQEDKIDLVKDEIPKVRKDFGYPPLVTPASQIVGAQALLNVMSGRRYENLSNESLNLILGKYGKLPGEIDPELLSKAKTKGIEDTAVEEEELDRMKSELKTLCEENNLPDISNNIEMLLTYIMFPNIAFSFFKGLDI*
>MP0778_megahit_25260_3-233
IEAPIVGTFYQAPSPDSDPFVKVGDKVQSGQTLCIIEAMKIMNEIESDCSGTITEILVSDGTPVEFGQPLFSISKD*
>MP0778_megahit_29062_2-277
MNKNKPNITEVVLRDGQQSLIATRMTLDDMKPILKSMDNVGFSSLEVWGGATYDCCLRFLNENPWDRLKVFKKSIKKTKLQMLIRGKNLVGY
>MP0778_megahit_51603_364-573
MDSSKQVGITEVVVRDGIQSLLATRVPLRDLVSILPVLDKVGYWSLETWGGATYDACIRYLNEDPWERLR
>MP0778_megahit_59555_1-528
LSDRLEEILQEAGNVRADLGYPIVVSPFAQYIITQSVLNVVAMDNKKERYSSVPNEVRLYVRGGYGKIAGKIDPNLYDRITKGDEPITRRPGELVPSAVEKTRKRLGSSVSDDDVLLSVFYDEKELEALKKAGPIDTEYPIMETPLKTLIKGITTRESIKSFHFIDRNNNNEIVI*
>MP0778_megahit_81610_383-658
MSTTKNPLGLTELVLRDAHQSLLATRMRIEDMLPIAGKLDQVGFWSIESWGGATFDACIRYLGEDPWERIRKFKQAMPNTPQQMLLRGQNIL
>MP0778_megahit_93471_1-186
KKIYLKINQEIKKGDPIATIEAMKMEHKITAEEDGIITEIYMQQDKFMNVGQKLIEVKSLD*
>MP0778_megahit_105152_2-415
MKKVGITEVVLRDGNQSLISTRLTIEDILPIAKAIDDVGFWSIESWGGATFDVCLRHLNEDPWERLRELKKAMPKTPQQMLLRGQNLVGYKHFSDQVVSKFINKAAENGIDIFRVFDALNDIENIRFSVNEIKQNKKH
>MP0778_megahit_105278_1-624
LKESLSIPIHMQTHATTGLSGATNLKAIEAGIDNIDTSISSMSMTYGHSATETMVSMLEDTNHETNLNLLKLDSISKHFKKLRHKYSEFEGSMKGVDVQMLIRQVPGGMLSNLETQLKQLNQEENINNVINEIPRVRKDLGYVPLVTPVSQIIGAQALANIVDGERYKNLSMEMVNLISGRYGNIFGDVDDELKSLANERIEPIFSRP
>MP0778_megahit_106517_3-542
MKYPTITELVLRDGQQSLIATRMRLSDMTPILSKLDNVGFSSLEVWGGATYDCCLRFLNEDPWDRLRTIKSNVKKTHLQMLLRGKNLVGYKKYDDTVIDLFIKNASKNGINIFRIFDALNDIDNILYSIECANKYDANSQGTISYTTSPVHNEKYWLDLAKKIEDAGAKSLGIKDMAGLL
>MP0778_megahit_114094_546-671
ILEAMKMETEIKAPTAGVIGKIFVKPGDTVKPGTPLFEVIN*
>MP0778_megahit_128669_2-931
KAMPKTKQQMLLRGQNLVGYKHYSDEIVSKFIEKSVLNGIDIFRIFDALNDLRNIKHSVEIVKKNGKHAQGTIAYTISPVHTLQTWVDLAKEIEDLDCNSLCIKDMSGILSPEFAYDLISKLKKEISIPVHLHTHATTGMSNLTNMRAVEAGVDNIDTSISSMSMGYGHSATETMIYLLNEKNIDVDINLNDLLIISEYFKTIRDKYKEFEGSMKGVDLQMLINQVPGGMLSNLETQLKNLGREELLDDVVSEIYEVRKDVGFVPLVTPASQIIGAQALSNILNERYETLSIEIIDLILGYYGKLPGEIN
>MP0778_megahit_167225_931-2286
MSNLGITEVVLRDGNQSLLATRITLEDLIPAAKKLDEIGYWSIESWGGATFDVCLRHLNEDPWERLRELKKAMPKTKQQMLLRGQNLVGYKHFSDQMVSKFINKSAENGIDVFRIFDALNDIQNIKFSLQEVRANNKHAQAAMAYTTSPIHDLQYWIDLAKSMEDLGVDSIAIKDMAGILKPNDAYSLVSKLKQEISVPIHMQTHATTGMSAATNLKAIEAGIDNIDTSISSMSMTYGHSSTESVVSMIQNTDFSLDFDLLKLDEISQYFKKIRAKYSEFEGSLKGVDVQMLIRQVPGGMLSNLESQLKQLKLEEKLDEVIEEIPRVRKDLGYVPLVTPVSQIIGAQALSNVIDNERYQKLSIELTKLISGYYGKIFGEVDEALIEKAKLEMDPIYDRPADELPDDFELLQEDLRKFCAKNSIEDVSSKDENIISFALFPYSACDFFKKNY*
>MP0778_megahit_184251_1033-1533
MKYSLKINKKLISFELTEKNNNFQILLDEKKYSAELIKIDSNLFSLICDGSTYTIAIQKEGKKIDLFFKGELFSYEIPSQRDKAGSENTSGIDKIAAPMPGRVVKLLKSVGDSVSEGDGVVVVEAMKMESELKTTIDGKITDISVKEGDTLDLGAHILTVESKDKK*
>MP0778_megahit_185426_1171-2067
SLAIKDMAGLLRPGVCFDLVKRLKKNLNIPIHLHTHSTTGLSDATNYKAYEAGVDNIDTSISSFSNLYAHTATESFMSMIYDDNANPYDMNLLSKISSYFQSIRPKYEQYEGSMRGVDIDMLINQVPGGMLSILEKQLTDLKKSNKLKMLIDEIPRIRKDIGYVPLVTPSSQIVGAQALMNVLDNKRYKTLNKEFIDLVDGSYGKIPGTVCSKLKRKIDKTKTTNDEDTDNLTIQDYKKEFSNFCNSHHLKDYSNSETDLLNYILFKKESMDFYASNDRTTTNEVIGLQEGFGLYIND*
>MP0778_megahit_202673_787-2247
RAALNGVDVFRIFDAMNDMRNLQTAISAAKRVDKHAQGTISYTVSPVHNLQLWLDLARQIEDQGADSLCIKDMAGLLKPYVAFELVSELKAALSIPIHMQCHATTGMSTATYVKSIEAGIDNVDTSISSMSMTYGHSATESLVAILQGQPRDTGLDLDLLEEISGYFREVRKKYAAFEGSLRGVDSRILVAQVPGGMLTNLESQLREQNAQDRLDDVLAEIPKVREELGFIPLVTPTSQIVGTQAVINVLTGERYKSVTKETAGVLAGEYGATPAPLDAELQQRVLDGAEPITCRPADLLAAEMESLTVELAALAAEQKFALANDAVDDVLTYALFPQVGLKFLQNRGDASAFEPVPSADTPVTGQQQPAPEGAAVANYSVAVDGKVYQVQVAAGETHIQPVQAPAVAPAQPSSVTPLQAGLAGTVNKVLVAPGEQVVAGQTVMILEAMKMETEVSSESGGAVAEVLVRQGDAVVVGQNLLTIAEV*
>MP0778_megahit_204258_2-811
YSDDVVNKFVECSKVNGVDVFRVFDALNDPRNMQQALQAVINVEGHAQGTISFTTSPVHTIDLWVDLAKKIQDMGAHSLAIKDMAGLLKPYVAFELVSRLKEELEIPIHMHCHATTGMSVATGVKAIEAGLDNIDTSISSMSMTYGHTPTETLISILDGTNRETGIDLEKLTPIAQHFQKVRKKYKSFEGSLRGVDARILASQVPGGMLTNLENQLKSQDSIDRFDEVINEIPKVREDLGFIPLVTPTSQIVGTQSVINVLSGSRYSTVT
>MP0778_megahit_208477_3-1394
LNDPRNMHQALQAVIGVDGHAQGTISYTTSPVHTIDLWVDLAKNIQDMGAHSLAIKDMAGLLKPYVAFELVSRLKDELEIPIHMHCHATTGMSVATGVKAIEAGLDNIDTSVSSMSMTYGHTPTETLISILDGTNRQTGLDIEKLTPIAEHFQKVRKKYKKFEGSLRGVDARILASQVPGGMLTNLENQLKAQDSIDRFDEVINEIPKVREDLGYIPLVTPTSQIVGTQSVINILSGSRYSTVTNEVKSLLKGEYGATPAPVNKDLQQEGIGDSAVITCRPADLLSDDFQSVESDFKNVIAEKNISADASVENILIYAMFPEIGLNFLENVDNPEYFESEPLDITELSDSSYLVTVDDQEYSVTLKADNSVTINDGSQVNQVISSPSVQAGTGEAILAPLGGNIFRVIVSEGESVAADSIILILEAMKMETEIKAPSAGVVGKIFVKPGDTVKPGTPLFEIVS*
>MP0778_megahit_210394_3-137
TVLILEAMKMETEIKAPAAGVIGKIFVQPGDTVKPGTPLFEIIN*
>MP0778_megahit_213294_77-619
MSKKVGITEVVLRDGNQSLLSTRLKLDDMIPIASKLDDVGYSSIESWGGAIFDSCVRYLDEDPWERLRELKKAMPKTKQQMLLRGQNLVGYKHYSDEIVSKFIERSAFNGIDIFRIFDALNDLRNIKHSVEIVKKNGKHAQGTIAYTISPVHTLGIWIDLAKEIEDLECDSLCIKDMSGIL
>MP0778_megahit_215958_853-1968
MNESKKIGVTEVVLRDAHQSLLATRFRYHDMEAALKDLDDVGFWSVESWGGAIFDSCIRYLGEDPWERIRKIKSMMPNTPQQMLLRGQNLLGYKHYADDVVNKFVECSKQNGVDVFRVFDALNDPRNLHQALQAVIAVEGHAQGTISYTTSPVHTIDLWVDLAKNIQDMGAHSLAIKDMAGLLKPYVAFELVSRLKDELEIPIHMHCHATTGMSVATGVKAIEAGLDNIDTSISSMSMTYGHTPTETLISILDGTNRETGLDIEKLTPIAAHFQKVRRKYRNFEGSLRGVDARILASQVPGGMLTNLENQLKAQDSIDRFDEVINEIPKVREDLGYIPLVTPTSQIVGTQSVINILSGSRYSTVTNEVKSLL
>MP0778_megahit_229570_591-1463
MAGLLRPKTAFSLIKKLKKNLNIPIHLHTHATTGLSDATNFKAYEAGIDNIDTSISSFSNLYAHTATESLISMIYDDDDNPYNMNELAEISDYFQNIRNKYSQYEGTMKGVDIKMLVNQVPGGMLSILEKQLFDLNKSDKLDDLIKEIPRIRKDVGYVPLVTPTSQIVGAQALLNVLDNKRYKNLNTEFVDLVKGEYGQIPGKIDTSLLKIIDSAKCDENVESITVDHAKIDFKEFCNNHNLDNLYKNDTDLLNYILFTKESKDFYTKSSTISMNDLIKLQEGFGIYMSD*
>MP0778_megahit_230741_2-100
MVNNDAPARLGITDVILRDAHQSLLATRMRIED
>MP0778_megahit_243058_2-1609
MDKKKIGVTEVVLRDGHQSLLATRLRYEDMETILAHMDSIGFWSIESWGGAIFDSCIRYLGEDPWDRIKNIKSKMPNTPQQMLLRGQNLLGYKHYSDEIVFKFIEKSKENGVDVFRIFDALNDTRNMETAIKATIDLDGHAQGTMSYTTSPVHNMQTWLDLANKLQDLGCHTLAIKDMAGLLDPYVGYELVSRLKESIEIPIHLHSHATTGMSTTTAIKCIEAGLDNVDTSISSMSMTYGHSATETVVGILKDTKYETDIKIDNLAPIAKHFRDVRKKYADFEGSLKGVDARIITSQVPGGMLTNLESQLKEQNAVDKFDEVIDEIPNVRSDLGYIPLVTPTSQIVGTQAVINVLNNERYKVITKETQAILKGEYGKTPANVDKKLQDKVLGDEDPITCRPADLIDENEYKLTKEKYLKSLEENNISVDDTEENILIYTLFPEIGLKFLENKENKDYFEKSPSQLSEEKNGYYKVVIDETDYLVKYSQTDEPEIINGNSSLELQSNNNEPILDKTGMVVNAPLAGNIFRIEKNVGD
>MP0778_megahit_247426_624-1805
MSGNNTPLGITEVVLRDAHQSLFATRMRIDDMLPIAQKLDQIGYWSMESWGGATFDSCIRFLGEDPWDRIREIKKAMPNTPQQMLFRGQNILGYRHYADDVVEKFVERAATNGIDVFRVFDAMNDMRNLETALKAVKQVGKHAQGTISYTVSPVHTVDLWVDRARQIEDAGADSICIKDMAGLLTPYAGYELVTKLKKAVQIPLQLHAHATTGLSTSTILKCVEAGIDNVDTAISSMAMTYGHSATESVVSIFKGSDRDSGLEIEKLEEIAAYFREVRKKYSDFEGSLKGVDSRILVAQVPGGMLTNMEGQLKQQGAEDRLDEVLAEIPRVRKDLGYIPLVTPTSQIVGSQAVLNVLTGERYKSITKETAGVLRGEYGACPAEVDAELQARVLD
>MP0778_megahit_277705_1-1224
QQSLIATRMRLSDMTPILSKLDNVGFSSLEVWGGATYDCCLRFLNEDPWERLKVIKSNVKKTQLQMLLRGKNLVGYKKYDCTVIDLFIKKSSENGIDIFRIFDALNDINNIAYSIECVNKYNGNSQGTISYTTSPVHNEKYWLKLAKNIEDAGAKSLGIKDMAGLLKPKTAYNLIKKLKRNLNIPIHLHTHATTGLSDATNFKAYEAGVDNIDTSISSFSNLYAHTATESLISMIYDENDNPFNMNELAEIADYFQNIRNKYGQYEGSMKGVDIKMLINQVPGGMLSILEKQLHDLNKSDKLDDLVKEIPRIRKDVGYIPLVTPTSQIIGAQALLNVLDNERYKNLNKEFIDLVKGEYGKIPGDVEKALLKIVDSKSHDQTFESMTVDQARQDFKEFCNDNNLKNLFK
>MP0778_megahit_283233_1716-1910
MHKNKPHITEVVLRDGQQSLIATRMTIDDMKPILKHMDSVGFSSLEVWGGATYDCCLRFLNENPW
>MP0778_megahit_293298_1-684
EDILPIAKNLDEAGYYSIESWGGAVFDSCVRYLNEDPWERLDLFKKAMPKTKQQMLLRGQNLVGYKHYSDEIVSKFIEKSAIHGIDIFRIFDALNDLRNIKHSIKEVKKCGKHAQGTIAFTMSPIHTLENWIDLSKKIEDMDSDSLCIKDMSGILSPEFAFELISKLKEELSIPIHLHTHATTGMSNLTNMRAIDAGVDNIDTSISSMSMGYGHSATETIIYLLAEKK
>MP0778_megahit_295071_3-1283
SLESWGGATFDACIRYLGEDPWQRIRLLKEAMPNTPQQMLLRGQNILGYRHYADDLVEKFVERAATNGVDVFRIFDAMNDMRNLQTAVRATLATGKHAQGTISYTVSPVHTLQLWLDLGRQIEDMGANSLCIKDMAGLLKPYTAFDLVSGLKESLDIPIHMQCHATTGMSTTTYLKAIEAGIDNVDTAISSMSMTYGHSATESLVAMLQDQPRDTGLDIALLEEISAYFRAVRKKYAQFEGSLRGVDSRILVAQVPGGMLTNLEGQLKEQNAVDRLDEVLEEIPKVREDLGMIPLVTPTSQIVGTQAVINVLSGSRYASITRESAGLLRGEYGATPAPVNEQLRIRALDGDELITSRPADHLEPELVTQTEALHALAKEAGFSIGDADGGSGVDDVLTYALFPQVAKKFLANRGNPDAFEPAPDADA
>MP0778_megahit_299658_218-1468
GCHSLAIKDMAGLLDPYVGYDLVSKLKEEIHIPIHLHSHATTGMSTTTAIKCIEAGLDNVDTSISSMSMTYGHSATETVVGILNSTEYETGINLEKLAPIAKHYREVRKKYSDFEGSLKGVDARIITSQVPGGMLTNLENQLKEQNALDKFDEVIDEIPNVRSDLGYIPLVTPTSQIVGTQAVINVINNERYKVITKETAALLKGEYGKTPSEVDKNLQEKVLKGDDPITCRPADLIDGNEYKNTKEKFINLIKDKNLDIETNEENILTYTLFPEIGLKFLENKDRIDFFEKSPSKLTEDKEGFYNVEIDGSSYLVKYSKTKSPNIIGNNETSPKKKDELNENVDGTIVNAPLGGNIFSIEYSEGSSIIEDDTVIVLEAMKMETTIKTPINGTIKRIFVKNGDKVQAGEPLFEVVN*
>MP0778_megahit_300989_1051-1488
MTESKKIGVTEVVLRDAHQSLLATRFRYHDMEAALKNLDDVGFWSVESWGGAIFDSCIRYLGEDPWERIRKIKSMMPNTPQQMLLRGQNLLGYKHYSDDVVNKFVECSKKNGVDVFRVFDALNDTRNMHQALQAVIAAEGHAQGTI
>MP0778_megahit_302786_1051-1545
LQMLINQVPGGMLSNLETQLKELQKEHLLNDVIKEIYQVRKDLGYVPLVTPASQIIGAQALSNIVNETRYENLSLEIIDLALGYYGKLPGDIDEGLLSKACENKERIFNRPADELKESFNGYKDNLKEFCKKIDIQDLSSIEEQVLTFILIPYGSEKIFKKMFS*
>MP0778_megahit_303832_2-307
MNKIPKITEVVLRDGQQSILATRMKVSDMIAILPSMDKVGYSSVEVWGGATYDSCLRYLNENPWDRLKVFKKSFKKTKLQMLLRGQNILAYKKYDDSVVSLF
>MP0778_megahit_305418_248-676
EIGFKFLENKDNQDFFEKSPAKLTEDKDGFYNIEIDGSSYLVKYSKTESPEIMGNNEASPVKKNEININIDGTIVNAPLGGNIFSIEYSEGSSIKEDDTVIVLEAMKMETTIKTPINGTIKKIFVKDGDKVQSGEPLFEVVS*
>MP0778_megahit_305993_141-587
MSESKKIGVTEVVLRDAHQSLLATRFRYHDMEAALKNLDDVGFWSVESWGGAIFDSCIRYLGEDPWERIRKIKSMMPKTPQQMLLRGQNLLGYKHYADDVVNKFVDCSKENGVDVFRVFDALNDPRNMHQALQAVIAAEGHAQGTISYT
>MP0778_megahit_307956_1-330
TVSVEGVQYSVSVANGGDISAIAQVGTPSESAPKIIAADGEPVSAPLAGNVVKVLVKAGQVVQEGDSLLIIEAMKMETSISAPRSGTVADIKVQSGDACAVGDSLVTLA*
>MP0778_megahit_323901_1-1146
QNILAYKKYDDSVVSLFIENASKSGIDIFRIFDSLNDISNLESSIKFVNKNKKHSQGTIAYTTSPIHNNKYWLELSKNIEDIGAKSLAIKDMSGLLRPYAAYELITLLKKNLKIPIYLHMHATTGLSDATNLKAFEAGVDNIDTSISSFSGTYGHTATESLISMLYNDKNNPYNMDLINKISDYFAEVRTKYKEHEGSLKGIDTKMLYNQVPGGMLSNFESQLKNMEMIDKLDLLIEEIPKIRKDLGYIPLVTPTSQIVGTQALLNIQNANRYDALTNEMIDLVNGKYGKINGNINKDLIERVKENETSTEEKDLMTVSEYRNIFKQKCLENDLDNIYKNDKHLLNYILFPDITIDYYKELKRADEDQMYDLQEGLGILID*
>MP0778_megahit_337550_21893-23647
MNKKKIGITEVVLRDAHQSLLATRLRYEDMERSLKELDSIGFWSVESWGGAIFDSCIRYLGEDPWERIRKIKSKMPNTPQQMLLRGQNLLGYKHYSDEIVYKFIEKSKTNGVDVFRIFDALNDPRNMETAIKATIENDGHAQGTISYTTSPVHNLQTWVDLSLRLQDSGCHSLAIKDMAGLLDPYVGFELVSKLKEEIHIPIHLHSHATTGMSTTTAIKCVEAGLDNVDTSISSMSMTYGHSATETVIGILNNTKYETEIELDKLAPIAKHFREVRKKYSKFEGSLKGVDARIITSQVPGGMLTNLENQLKEQNALDKFDEVIDEIPNVRSDLGFIPLVTPTSQIVGTQAVINVINKERYKVITKETAALLKGEYGKTPSEVDKILQKKVLKDNTPVTCRPADLIDLNEYENTKEKFINLIKENNLDIDASEENILTYTLFPEIGLKFLQNKDNKDYFEKPPIVLTKDKEGFYNVEISGSNYLVKYSKTESPEIISNNEPLSKNNDIIHTDIQGTIVSAPLSGNIFSIEYKESSAINEDDTVIVLEAMKMETTIKTPINGIIKKIFVENGDKVKAGDPLFEVIS*
>MP0778_megahit_339183_3-905
TIDLWVDLAKNIQDMGAHSLAIKDMAGLLKPYIAFELVSRLKEELEIPIHLHCHATTGFSVATGVKAIEAGLDNIDTSISSMSMTYGHTPTETMISILDGTNRETELDLDKLIPIAEHFQAVRKKYKNFEGSLRGVDARIIASQVPGGMLTNLENQLKAQDSIDKFDEVIQEIPKVREDLGFIPLVTPTSQIVGTQSVINVLSGSRYSTITNEVKSLLKGEYGATPAPVNKDLQQQAIGESAVITCRPADLLNEDFQSSAEDFKTAIADKSILAEASDENILIYVMFPEIGLNYLQNIDNL
>MP0778_megahit_339212_1-630
SISSLSMTYGHTATETMLAIFENQQREINLDLSALEEVSIFFKEIRDKYSEFEGNLKGVDSSMLVKQVPGGMLSNLESQLRANKQEDKIDLVKDEIPQVRKDFGYPPLVTPASQIVGAQALLNIMSSRRYENLSNESLNLILGKYGKLPGEIEPDLLRRAESIGVEGDSYDENELDIMANELKDLCGNNGLPDLSEKIEMLLTYIMFPNI
>MP0778_megahit_342564_278-577
MQSKHKALGITEVVFRDGSQSLLATRMKLDHILPIAEQVDNVGFYSVESWGGATFDACIRFLNEDPWERIREIKKVMPKTPQQMLFRGQNILGYRHYADD
>MP0778_megahit_349176_3-1340
TRMKTEDMLPALKKMDKVGFSSVEVWGGATYDCCLRFLNENPWDRLKTFKKNFKKTNLQMLLRGKNLVGYKEYDDSIISLFIKNSIKEGINVFRIFDALNDTNNIKSSIEFVNNGNQNAQGTICYTTSPVHNERYWIKLAKDIEDIGATSLAIKDMAGLLRPKTCYELIKKLKKNLNIPIHLHTHSTTGLSDATNFKAYEAGVDNIDTSISSFSNLYAHTATESFISMIYADDENPFDMQLLTDISEYFNEVRKKYKKYEGSMRGVDVNMLTNQVPGGMLSILEKQLHDLNKSDKFKDLINEIPKIRKDVGFVPLVTPSSQIVGAQALMNVLDGKRYKTLNKEFVDLVNGRYGRIPGDICNKLLKKVEKSNLISNEDLTNQNIETYKKDFKDFCNKNNIKNLSNNETDLLNYILFPKEAKDYYLSNKSTQNDIIGLQEGFGLYVE*
>MP0778_megahit_351136_442-1383
MESSKTVGITEVVLRDGIQSLLATRVPLRDLVSILPTLDKVGYWSLETWGGATYDSCIRYLNEDPWERLRTFNSLLKNTPQQMLIRGQNLVGYKHYSNRVVSHFLEKSAENGIEIFRTFDALNDFENIDFTIREVKRIGKHAQGTIAYTTSPVHDLNTWLDLAKKIEDAGADSLAIKDMAGLLRPFDAYELVKNLKSTLSIPIHMQTHATTGMSAATNMKAIEAGIDNIDTSISSLSMTYGHTATETMLAIFENQEREIDLDLSALEEVSIFFKEIRDKYSEFEGNLKGVDSSMLVKQVPGGMLSNLESQLRAN
>MP0778_megahit_364542_2-943
GKHAQGTIAYTTSPVHDLNTWIDLAKKIEDAGADSLAIKDMAGLLRPFDAYELVKNLKSTLSIPIHMQTHATTGMSTATNMKAIEAGIDNIDTSISSLSMTYGHTATETMLAIFENEEREINLDLSALEEVSIFFKEIREKYSEFEGNLKGVDSSMLVKQVPGGMLSNLESQLRANKQEDKIDLVKDEIPKVRKDFGYPPLVTPASQIVGAQALLNIMSTRRYENLSNESLNLILGKYGKLPGEIEPDLLRRAESIGVDSDSYDENELDIMANELKDLCSNNGLPDLSEKIEMLLTYIMFPNIALSFFKELDI*
>MP0778_megahit_375302_27-509
MSKKKIGITEVVLRDAHQSLLATRLRYEDMEQSLKELDSIGFWSVESWGGAIFDSCIRYLGEDPWERIRNIKSKMPNTPQQMLLRGQNLLGYKHYSDEIVYKFIEKSKTNGVDVFRIFDALNDPRNMETAIKATIEHDGHAQGTISYTTSPVHDLQTWVDL
>MP0778_megahit_375503_3-608
HGIDIFRVFDALNDLRNIQHSIKEVKKNGKHAQGTIAFTISPIHTIDNWIDLSKKIEDLDSDSLCIKDMSGILSPEYAFELISKLKEEVSIPIHLHTHATTGMSNLTNIRAIDAGVDNIDTSISSMSMGYGHSATETMIYLLSEKKIDTGIDLKNLIEISSHFKKIRENYIEFEGSMKGVDLQMLINQVPGGMLSNLETQLK
>MP0778_megahit_377991_3-590
TATESLISMLYNDKNNPYDMNLINKISDYFAEVRTKYKEHEGSLKGIDTKMLYNQVPGGMLSNFESQLKNMEMIDKLDLLIEEIPKIRKDLGYIPLVTPTSQIVGTQALLNIQNSKRYDSLTNEMIDLVNGKYGKINGKISKDLRDKVKENQSSKQEKDLMTVNEYRNIFKQKCLENDLDNIYKNDKHLLNYILFP
>MP0778_megahit_378916_3-305
MQSKQKALGITEVVFRDGSQSLLATRMKLDHILPIAEQVDNVGFYSVESWGGATFDACIRFLNEDPWERIREIKKVMPKTPQQMLFRGQNILGYRHYADDV
>MP0778_megahit_389984_3370-4050
IDTSISSMSMTYGHSSTESIISMLQNTKFSVDFDLLKLDEISQYFKKIRTKYSEFEGSLKGVDVQMLIRQVPGGMLSNLESQLKQLNLENRLDEVIEEIPNVRKDLGYVPLVTPVSQIIGAQALSNVIDGERYKKLSIELTKLISGYYGKIFGEVSENLKEKAKLEMNPIHKRPADELSDDFLSLKEDLRNFCIKNSLKDVSTVDENVISFALFPYSSCDFFKKNY*
>MP0778_megahit_398207_1316-2458
MPKTKQQMLLRGQNLVGYKHYSDEIVSKFIEKSAFHGIDIFRVFDALNDLRNIQHSIKEVKQNGKHAQGTIAFTISPIHTIENWIDLSKKIEDLDSDSLCIKDMSGILSPEYAFELISNLKEEISIPIHLHTHATTGMSNLTNIRAIDAGVDNIDTSISSMSMGYGHSATETMIYLLSEKKIDTGIDLKNLLEISSHFKKIRENYIEFEGSMKGVDLQMLINQVPGGMLSNLETQLKGLEKEHLLNDVITEIYQVRKDLGYVPLVTPASQIIGAQALSNIINEARYETLSVEIIDLALGYYGKLPGEINEGLLLKACNEKKRIFDRPADNLKETLNEYRENLKEFCKKLDIKDISFIDEQVLTFLLIPYGSEVIFKKMFS*
>MP0778_megahit_402311_3-902
IEAGLDNVDTSISSMSMTYGHSATETVVGILNSTEYETGINLDKLAPIAKHYREVRKKYSDFEGSLKGVDARIITSQVPGGMLTNLENQLKEQNALDKFDEVIDEIPNVRSDLGYIPLVTPTSQIVGTQAVINVINNERYKVITKETAALLKGEYGKTPSEVDKSLQEKVLKGSAPITCRPADLIDDNEYENTKEKFTNLIKEKNLDIETSEENILTYTLFPEIGFKFLENKDNQDFFEKSPVKLTEDREGFYNVEINGSSYLVKYSKTESPEIMGTNETSPVRKNEINTNIDGTIVHAP
>MP0778_megahit_403112_2004-2873
GMLTNMENQLKEQGASDKLNEVLDEIPKVREDLGYIPLVTPTSQIVGTQSVLNVLTGERYKSITKEASDILKGAYGKTPSPVNEMLQKDVLEDGEKPIFCRPADLIAPEIESLETKLDMLSKEMDFELCSKDRKIDDVLTYTLFPNVAIEFFKGRFGVKNVSPSDEVRLPNSNSGSDTGTYTVQVNAKTYIVKVTEGGEVDNVYEKPEIVQTETDYGELIEISAPLAGNILNVNVSLDDNVQQGDSLLTLEAMKMETSITAPSAGRVKKIEVRPGDVCSAGQILMVISS*
>MP0778_megahit_405278_1260-1598
MENTKPNITEVVLRDGQQSLIATRMKTSDMKPILSKLDKVGYSSLEVWGGATYDCCLRFLNENPWDRLKIFKKHFKKTKMQMLLRGKNLVGYKEFDDSVISLFIKNAAKEGIH
>MP0778_megahit_411816_3-482
MSKKKIGITEVVLRDAHQSLLATRLRYEDMEQSLKELDSIGFWSVESWGGAIFDSCIRYLGEDPWERIRNIKSKMPNTPQQMLLRGQNLLGYKHYSDEIVYKFIEKSKTNGVDVFRIFDALNDPRNMETAIKATIENDGHAQGTISYTTSPVHDLQTWVD
>MP0778_megahit_412170_3-407
MTESKKIGVTEVVLRDAHQSLLATRFRYHDMEAALKYLDDVGFWSVESWGGAIFDSCIRYLGEDPWERIRKIKSMMPNTPQQMLLRGQNLLGYKHYSDDVVNKFVECSKINGVDVFRVFDALNDPRNMQQALQAV
>MP0778_megahit_415895_1-420
EHLLNDVITEIYQVRKDLGYVPLVTPASQIIGAQALSNIINESRYETLSVEIIDLALGYYGKLPGEINESLLLKACNDKKRIFDRPADNLKETLSEYRENLKEFCKKLDIKDISFMDEQVLTFILIPYGSEVIFKKMFS*
>MP0778_megahit_421784_1-606
MPKTPQQMLFRGQNILGYRHYADDVVKKFVERAAINGIEIFRIFDALNDVRNITSSIDAVKDIGMHAQGTISYTTSPVHNNSLWIDIAQSIEDAGADSICIKDMAGLLTPYDGYTLVTELKKKISIPLQLHAHATTGLSTATILKCVEAGIDRVDTSISSMSMTYGHSPTESIVSIFKNQARDTGLKLEELEPIAQYFRDVR
>MP0778_megahit_423267_3-536
MKKKIGITEVVLRDGNQSLLSTRLKIEDILPIAKNLDEVGYYSIESWGGAVFDSCVRYLNEDPWERLDLLKKAMPKTKQQMLLRGQNLLGYKHYSDEIVSKFIEKSAFHGIDIFRIFDALNDLRNIEHSIKEVKKYGKHAQGTIAFTISPIHSLENWIDLSKKIEDMDSDSLCIKDMS
>MP0778_megahit_425063_3-299
MTKQVGITEVVLRDGNQSLLSTRLKIEDILPIAKNLDDAGYYSIESWGGAVFDSCVRYLNEDPWERLDLFKKAMPKTKQQMLLRGQNLVGYKHYSDEIV
>MP0778_megahit_425834_3-779
MSNVGITEVVLRDGNQSLLATRVTLEDLIPAAKKLDEIGYWSIESWGGATFDVCLRHLNEDPWERLRELKKAMPKTKQQMLLRGQNLVGYKHFSDQMVSKFINKSAENGIDVFRIFDALNDIQNIKFSIEEVRANNKHAQAAMAYTTSPIHDLKYWVDLAKKIEDIGVDSIAIKDMAGILKPNDAYQLVSRLKEEIAVPIHMQTHATTGMSAATNFKAIEAGIDNIDTSISSMSMTYGHSSTESIISMLQNTEFSVDFD
>MP0778_megahit_429888_615-935
MNQAALGITDVVLRDAHQSLLATRMRIDDMLPIASKLDQVGFWSLESWGGATFDACIRYLGEDPWQRIRLLKEAMPNTPQQMLLRGQNILGYRHYADDLVEKFVERA
>MP0780_megahit_1313_1-588
SILLYDTAGVLEKERLQTLMPGIVAAANGKPIEFHANNLLGMTAKAYLDAVDLGVSVLHTASKPMANGPSVPATETMVRNIELKGHTHNLDSSLFQPVADHFRAVGKAAGFLVDQYAEYDVFSIEHQIPGGMMGTFKAQLAMHNMTDRIGDVLAEVAAVRKDLGYPGMATPFSQLVGIQAVLNIVTGERYGTVPDE
>MP0780_megahit_9983_118-606
MKNYRVTIDGRVYDVEIDDPQARPVTARLSGTAYSVEIESGQALPAESEPKIVPATPPEHTATPNESKTANPSREPGPLSSVSTPESGQTTPQGMTAPIPGVVLKVSVLPGQKVERGDELLTIEAMKMFNVMRSPSSGTIATVHIKDGDRVVQGQPLVTFAP*
>MP0780_megahit_39747_3-1217
CEALISGLKETVKVPIAMQCHATTGLSTATYQKAIDAGIDMLDTAISSMSMTYGHTATETMVSIVEGTERDTGLSLPHLEEIASYFREVRKKYSKFEGSLKGVDARILLAQVPGGMLTNMESQLKEQGAEDKFEEVLKEIPRVREDLGFIPLVTPTSQIVGTQSVLNVLTGERYKSITKETAGVLKGEYGATAAPVNAELQARVLDGNSPITCRPADNIAPELDSLEKELTALASTKSISLSNEKIDDILTYALFPQIGLKFLENRGNPDAFEPAPGQEAPTQVTDTSAASQPTSGSAAAYDVSVDGKRYHVQVAPSGELTHVAPAPAAPQNASAAAPAGNEQSINAPLAGNVFKVLVRAGDAVSEGDVVMIIEAMKMETEIRSAFTGTVSDVCVGEGDSITSGQ
>MP0780_megahit_40705_919-1332
FISRNENTQRSVSSDAAGSPTTTASAPSKQEKAELKKPTTTATVSKSSPTADVSVADNEHLITAPMVGTFYMSPKPGAPAFVEIGQQVEPKSVVCIIEVMKLMNNLEAKVNGRVKEIYVEDQQPVEYGQPIMLIEKE*
>MP0780_megahit_41929_2-451
LKFIKNRNNPDAFEAVPSADDANTKPAAKPASNKGVSAEQYSVKVDGKVYDVVVAQGGELKEVTLKDSEHLPQSASVASGETLNAPLAGNIFKVKVKAGQAVNEGDVVVIMEAMKMETEVRAMHSGTVAEVLVSEGDAVTTSDAIIAMV*
>MP0780_megahit_42711_875-1762
MTDTKKPLGITDVILRDAHQSLLATRMRLDDMLPIAEKLDKVGFWSLESWGGATFDSCIRYLGEDPWERIRELKKAMPNTQQQMLLRGQNLLGYRHYADDVVDRFCERAAENGVDVFRIFDAMNDPRNLDRAIKAVRKTGKHAQGTIAYTTSPVHTIEMWVEMAKEVADMGADSIAIKDMAGILKPYVAFDLVSRLKKELDIPIHMQCHATTGMSTATAIKAAEAGIDNVDTAISSMSMTYGHSPTEAVVAILEGTDRDTGLDLTLLEEIASYFRQVRKKYAKFEGSLRGTDSRIL
>MP0780_megahit_45676_1-519
IAGAAPDLDQVGYRAIEAASSTLLAMSVRTHKQDPWEMLRTAKRLMPNTPLGFLTTGKRFITFSRTPDVLFELAFRLLARNGVSRLWVIDPMHDMVGAGRIARMAKDAGISEVVGGICYTTSPVHTDDYYADRIAELEDCRAIDSVYLKDPAGLMTPERLRSMVPMLQGRLTR
>MP0780_megahit_46300_2-1261
MAKLKLTELVLRDAHQSLLATRMRLDDMLPIASKLDDAGYWSIESWGGATFDSCIRYLGEDPWERIRALKKAMPNTKQQMLLRGQNLLGYRHYADDVVEKFVERAHKNGVDVFRIFDAMNDVRNLETAIKAAVKVGAHAQGTISYTVSPVHTLDMWLTLAKQLEDLGCHSICIKDMAGLLKPYDAEQLIKGLKETVSIPIAMQCHATTGLSTATYQKAIDAGIDMLDTAISSMSMTYGHSATETIVAIVEGTPRDTELDLNQLEEIAAYFRDVRKKYAAFEGSLKGVDGRILLAQVPGGMLTNMENQLKEQGAADKLNEVLLEIPRVREDLGFIPLVTPTSQIVGTQAVLNVLTGERYKTITKETAGVLKGEYGLTPAPMNKELQERVLDGSEVITCRPADNIAPELASLEAELQKEAQE
>MP0780_megahit_74740_1-483
LTYALFPQVGIQFLENRNNPDFFEPAPQEVSNATVNEKNEGIYTVSFEGNSYTVSVSAGGDITSMIAASDKQSQSSNTSQVESKSTPSSDAEEVHAPLSGNIWKILVNPNQSVNEGDTLLILEAMKMETEIKAAHSGVVTNISVKEGDSVTVGQVLLFLA*
>MP0780_megahit_79515_1517-2701
MTKEIHIIDTTLRDGQQSLWAMNMRTGWMLPAMERLDRAGYEAMEFFVPVVQIKKMIRDLNEDPFEWLRQGTARAKNTPLRLHAGYRSGLGKVPESVSKLMLQKVIDCGISTARISDPWNDFTMLKEEHDEMRRMGLESVVNIIYSVSPRHTTEYFVQRTRDAAALKPYRLCFKDVGGLLTPSRLRELLPKVLEAAGDIPVEFHNHCNNGLGIFNAQEAVALGILHVHTAVPPLADGSSQPSVFDVVRNLRALGYDLPLDLDPLHEVSDYLTGIARREKLAIGSPRAYDETLYAHQIPGGMISNLEYQLEKVGMSGRLDLIREEAARVRAELGYPIMVTPLSQFVGTQAAINVITGARYKQVTDEIIQYALGLWGREALEHMDANTRDLILDRPR
>MP0780_megahit_79545_52-603
MSNSKENTSPVEITELVLRDAHQSLFATRMRIDDMLPIAEKLDQIGYWSMESWGGATFDSCIRFLGEDPWERIREIKKVMPNTPQQMLLRGQNLLGYRHYSDDVVCKFVDRCADNGIEVFRIFDAMNDMRNLETAVNQTVKIGQHAQGTISYTVSPVHTVDLWVEMAKKIEDMGAHSLCIKDMA
>MP0780_megahit_80150_3-533
MPKVGITEVVLRDGHQSLLATRFTLADMLPIAKELDQVGYWSIESWGGATFDSCIRYLDEDPWERLRALKKAMPNTQQQMLLRGQNLVGYKHYSNEVVALFIQKASENGIDVFRIFDALNDFNNIEFSIKQVKKNGKHAQGAMAYTTSPVHNLTTWLDYAKKVEDSGADSFAIKDMA
>MP0780_megahit_100398_60-1583
MSNKENKSIASIFGEGGRPKNSKREIKIVDTTFRDAHQSLWATRMRTEHMLGIAETMNSAGFHHIDMMAPIQFDVSVRYLKEDPWVRVRDLHKASPETKFRALIRSKNIASFDFLPDDVIDGWVDQLYNNGFRVIGAFDGLNDVTNIIGCLKRAKALGAYTFGALSFCESPLHTDELFVKTAVELIEQADVDAIMLKDAGGLLTPERIRTLVPAIKEVIGDRPLELHSHCLTGLCPLVYLEAVELGCDILHTSIAPLANGAGQPATQTIVKSLRELGYVVNIDDEKIEEASNYFKNICEVEGKPEGKPAEYNPLHYKHQLPGGMLSNFHAQLETAGLGDRYEELLEEIAQVRKELAWPIMITPFAQFVGTQAVMNVISGERYGTVPNEIKKYVLGYYGRLLGPVDAEVYEKILENGSSEISEKPTSPKPMMKDLAQQHPNAAKDELLLRAMFAGNQVDGMKEAIAKGESGDDFSGGLVSFIKELASGDEKQIKLSTAKLNISISRQS*
>MP0780_megahit_107900_2-595
FIPLVTPTSQIVGTQAVLNVLSGERYKALSKETRGVLRGEYGAAPAAFNSELQARALDGDEPVTCRPADLIDDEMDSLTREVETLASEKGLQLADGKRRIDDVLTYALFTQIGLRFLEHRGDPSAFEPVPDGKALPVVGNSDGVYTVDVDGREYTVKVSDGGDVTGIKALGESAGAGQSNPPVVHNPSQSTPIPAPLA
>MP0780_megahit_112311_1-642
MNKELQERVLDGKEVMTCRPADVLEPEMDKLTDELKKLAEEKGIKLADNVEDDVLTYALFPQIGLKFLENRNNPDAFEPVPTAEDAAPAKKAEGPETYTVDVNGKKYVVAVSEGGEISQIQGEGGAASAPAASSSAPAPAAGEGEPLVAPLGGNIFKVLVSPGDAVEEGDVLIILEAMKMETEVRAPKAGTIGEVFIKVGDAVSPDDEMLTIA*
>MP0780_megahit_114654_294-548
MNEIKRPLGITDVVLRDAHQSLFATRLRLDDMLPIAEKLDKVGYWSLETWGGATFDACIRYLGEDPWERIRALKEAMPNTPQAML
>MP0780_megahit_115487_3-707
PIAGKLDQVGFWSVESWGGATFDACIRYLGEDPWERIRALKKAMPNTRQQMLLRGQNLLGYRHYADDVVEKFVERAAVNGVDVFRVFDAMNDPRNLETALKAVKAQGKHAQGTISYTTSPVHTLQMWVDLAKQIEDMGADSIAIKDMAGILNPYVAFDLVSQLKSTLSIPVHMQCHATAGLSTAAILKAAEAGIDNVDSAISSMSMTYGHSPTESVVAIFQNSPRDTGLNLELLE
>MP0780_megahit_119798_797-2152
MSDKKNQKVGLTEVVLRDGHQSLLATRFTLADMLPIAKKLDEVGYWSIESWGGATFDSCIRYLNEDPWERLRALKKAMPNTRQQMLLRGQNLVGYKHYSDETVSLFIQKAAENGIDVFRIFDALNDFNNIEFSIKEVKASGKHAQGAMAYTTSPVHDLNTWLDYAKKVEDSGADSFAIKDMAGILKPYDAFELVSHLKESLAIPIHMQCHATTGMSTASNLKAIEAGIDNIDTSISSMSMTYGHSATETLVSMFTDREGDLGLDINLLGEISDYFRVIREKYSDFEGSLKGVDSSMLIKQVPGGMLSNLESQLKSINQEDKLEKVKEEIPRVREDFGFPPLVTPVSQIIGAQSLLNVTENSRYGSLTSETKKLLLGAYGKLPGKINSELFKKASDDPPEKENEKNTSEMEEEFKDLCQENDLPDLSSNIENLLTYILFPNIAFNFFKERNF*
>MP0780_megahit_120891_470-994
MTEVKKPLGITDVVLRDAHQSLFATRLRLDDMLPIADKLDQIGFWSVESWGGATFDACIRYLGEDPWHRIRSLKEAMPNTRQQMLLRGQNLLGYRHYADDVVKKFVERAAINGVDVFRVFDAMNDPRNLETAIKAVLENDRHAQGTIAYTISPVHDLNLWLDMAKRIEDMGAHSL
>MP0780_megahit_123179_2510-3187
APAPFNAELQKRVLEGGEPITCRPADNLSPEMEKLAAELKEKASADGIRLAEGKREVDDVLTYALFPQIGLKFLKNRDNPEAFEPAPQVAEASAEKAPAPAESRAPVVSSGPETYTVKLNGKAYVVEVSEGGELGEVQEQASASASAPQEEAPAPSGESIDAPLAGNIFKVNVRPGEQVAEGDVVIILEAMKMETEVRASSAGTVSKVNVSEGDSVAVGDTLIEL*
>MP0780_megahit_127032_3-1106
MNETKRPLGITDVVLRDAHQSLFATRMRLDDMLPIAEKLDRVGYWSLETWGGATYDACIRYLGEDPWERIRALKEAMPNTPQAMLLRGQNLLGYRHYADDVVDKFVERAKINGVDVFRVFDAMNDPRNLERAIQAVRNVEGHAQGTISYTVSPVHTLDSWVDLAKTIAGLGADSLAIKDMAGLLTPYTAFDLVTRLKKELSIPVHLHCHATTGLSTSTILKAVEAGIDNVDTSISSMSMTYGHSPTESVVAMLKDTGRDTGLDLELLEDIAGYFREVRKKYAAFEGSLRGIDSRILIAQVPGGMLTNMEGQLKEQGAGDKLDDVLNEIPRVREDLGFIPLVTPTSQIVGTQAVMNVMMGERYKSISKE
>MP0780_megahit_129830_2-277
SGSQTQAQPQTNSAAPSDSNSSQSIDAPLAGNVFKVLVRNGDSVSEGDVVMILEAMKMETEIRSAFTGTVTDITVGEGDAVTSGQPLILLG*
>MP0780_megahit_131810_1-453
FPQIGLKFLENRGNPDAFEPVPTGNELPAGSSAAAPQAYTVAVNGKEYVVQVTEGGDISGIKPIGESAAPAQAAAAPAGEGEPQVAPLSGNIFKVLVSVGDAVEEGDVVMILEAMKMETEVRTQRAGTVASVDVKVGDAVAVGDTLLTIG*
>MP0780_megahit_138616_1-513
DEEQIDLAEGEHQVDDVLTYALFPQIGLKFLKNRHNPDAFEPVPVIDNTPSANRSASQEHETYTIKVNGQSYVVQVNEGGDISHVESSSPAPTQSTPAGEGDPVEAPLSGNIWKIEVSVGQQVNEGDTLLILEAMKMETQIVASKSGTVSSIFVKQGDSVKVGDQLATIA*
>MP0780_megahit_150553_190-1953
MSKPLALTELVLRDAHQSLLATRMRIEDMLPIAEKLDKAGFWSVESWGGATFDACIRYLGEDPWERIRKLKAAMPNTKQQMLLRGQNLLGYRHYADDVVTRFVERAHESGVDVFRIFDAMNDIRNLKTAIKATIDSGAHAQGTISYTVSPVHNLKLWLEMAKQLEDLGVHSICVKDMAGLLKPYECEALITGLKETVDVPIAMQCHATTGLSTATYQKAIDAGIDMLDTAISSMSMTYGHSATETMVSIVEGTERDTGIALPELEEIASYFREVRKKYSKFEGSLKGVDARILLAQVPGGMLTNMESQLKEQGAEDKFEEVLKEIPRVREDLGFIPLVTPTSQIVGTQSVLNVLTGERYKSITKETAGVLKGEYGATAAPVNKELQARVLDGAEPVTCRPADNIAPELDTLSKELDELAEKKQLSLSDDKIDDVLTYALFPQIGLKFIENRGNPDAFEPAPSAQESQSSSAPKPAEAKSSSQGATASETYDVNVDGRVYRVEVAPSGTLTSVTPASGSQTQAQPQINSAAPSASTASQSIDAPLAGNVFKVLVRNGDSVSEGDVVMILEAMKMETEIRSAYTGTVTDI
>MP0780_megahit_154418_3-578
SAISSMSMTYGHSATESVVSIFEDTDRDTGLNIELLEEVAAYFREVRKKYAQFEGSLRGVDSRILVAQVPGGMLTNMESQLREQNALDKMDAVLKEIPRVREDLGFIPLVTPTSQIVGTQAVINVLTGERYKTIAAETAGILKGEYGAAPAAFNKELQDRVLEGAEPISCRPADLIEAEMEKLTTELLAVAD
>MP0780_megahit_160118_1-1374
AQGTIAYTVSPVHTLDMWVEQGKVIEQMGAHSVAIKDMAGLLRPNVAFELVSRLKQTLSIPVHMQCHATTGLSTATALKAAEAGIDNVDTAISSMSMTYGHSPTESVVAMLEGTDRDTGLDLKKLNRIAGYFREVRKKYAKFEGSLRGVDARILVAQVPGGMLTNMESQLKEQGATDRFDEVLQEIPAVREDLGFIPLVTPTSQIVGTQAVLNVLSGERYKALSKETRGVLRGEYGAAPAAFNTELQARALDGDEPITCRPADLIDDEMDSLIREVENLAGEKNLTLADGERRIDDVLTYALFPQIGLRFLEHRGDASAFEPVPDGQTAPVAGNSEGVYTVEVDGREYTVKVSDGGDVTGIKALGESAGATQPNPPVVHNPSQSTPIPAPLAGNIFKVLVKPGDRVTEGQKIMVLEAMKMETDVSSPEAGIVTELAVKEGDAVTVGQTLLSVEPAHG*
>MP0780_megahit_165681_3-581
MSKPLALTELVLRDAHQSLLATRMRIEDMLPIAEKLDKAGFWSVESWGGATFDACIRYLGEDPWERIRQLKAAMPNTKQQMLLRGQNLLGYRHYADDVVTRFVERAHENGVDVFRIFDAMNDMRNLETAIKATVDCGAHAQGTISYTVSPVHNLQLWLDMAKQLEDMGVHSICVKDMAGLLKPYDCEALISGL
>MP0780_megahit_166017_2855-3091
MSDHKPLGITDVVLRDAHQSLFATRMRLDDMLPIAAELDEIGFWSLESWGGATFDACIRYLGEDPWERIRELKKAMPNT
>MP0780_megahit_167019_1-1035
TMNETKRPLGITDVVLRDAHQSLFATRLRLDDMLPIAEKLDKVGYWSLETWGGATFDACIRYLGEDPWERIRALKEAMPNTPQAMLLRGQNLLGYRHYADDVVDKFVERAKTNGVDVFRVFDAMNDPRNLERAIKAVRQVGGHAQGTISYTVSPVHTLDSWVDLAKTIAAMGADSLAIKDMAGLLTPYTAYDLVSRLKKELFIPVHLHCHATTGLSTSTILKAVEAGIDNVDTAISSMSMTYGHSPTESVVAMLKDTDRDTGLDLELLEDIAGYFREVRKKYASFEGSLRGIDSRILVAQVPGGMLTNMESQLKEQGAGDKLDDVLSEIPRVREDLGFIPLVTPT
>MP0780_megahit_173958_1-738
MSDHKPLGITDVVLRDAHQSLFATRMRLDDMLPIAAELDDIGFWSLESWGGATFDACIRYLGEDPWERIRELKKAMPNTPQQMLLRGQNLLGYRHYADDVVDAFVERAAENGVDVFRVFDAMNDMRNIERAIAAVIKQGKHAQGTIAYTVSPVHTLDMWVEQGKVIEQMGAHSVAIKDMAGLLRPNVAFELVSRLKQALSIPVHMQCHATTGLSTATALKAAEAGIDNVDTAISSMSMTYGHSPTE
>MP0780_megahit_177123_584-2398
MSKPLALTELVLRDAHQSLLATRMRIEDMLPIAEKLDKAGFWSVESWGGATFDACIRYLGEDPWERIRKLKAAMPNTKQQMLLRGQNLLGYRHYADDVVTRFVERAHESGVDVFRIFDAMNDIRNLKTAIKATIDSGAHAQGTISYTVSPVHNLKLWLDMAKQLEDLGVHSICIKDMAGLLKPYECEALITGLKETVSVPIAMQCHATTGLSTATYQKAVDAGIDMLDTAISSMSMTYGHTATETMVSIVEGTERDTGIALPELEEIASYFRDVRKKYSKFEGSLKGVDARILLAQVPGGMLTNMESQLKEQGAEDKFEEVLKEIPRVREDLGFIPLVTPTSQIVGTQSVLNVLTGERYKSITKETAGVLKGEYGATAAPVNKALQERVLDGAEPVTCRPADNIAPELDALSKELDELAEKKQLSLSDDKIDDVLTYALFPQIGLKFIENRGNPDAFEPAPSAQSSQSADVAQVEKTAANTSSSGSETYDVNVDGKVYHVEVAPSGTLTSVTPAGAAQSSAPAPASNTQASAGTSQSIDAPLAGNVFKILVKNGDSIVEGDVVMILEAMKMETEIRAAFTGTVTEVTVGEGDAVSSGQPLILLG*
>MP0780_megahit_179448_2-865
EQGAGDKLDDVLSEIPRVREDLGFIPLVTPTSQIVGTQAVMNVMMGERYKSISKEVQALLKGEYGSAPAPFNAELQKRVLEGGEPITCRPADNLSPEMDKLAAELKEKASADSIRLAEGEREVDDVLTYALFPQIGLKFLKNRDNKDAFEPAPEAPQAAAPAKAEAPAAAPAPAGGPETYTVKLNGKAYVVEVSEGGEIGDIQEQPAAQSEAAAPAPSGESIDAPLAGNIFKVNVRPGDQVAEGDVVIILEAMKMETEVRASSAGTVSKVNVSEGDSVAVGDALIEL*
>MP0780_megahit_181345_652-2427
MTTKTPLGITDVVLRDAHQSLLATRLRLDDMLPIAEKLDRIGFWSLESWGGATFDACIRYLGEDPWERIRELKKAMPNTPQQMLLRGQNLLGYRHYADDVVDAFVERAAESGVDVFRVFDAMNDMRNIERAVAAVVKQGKHAQGTIAYTVSPVHTLDVWVEQGKRIEDMGADSVAIKDMAGLLTPYTAFELVSRLKQALDIPVHMQCHATTGLSTATALKAAEAGIDNVDTAISSMSMTYGHSPTETVVAMLEGTDRDTGLDIRALEEIAAYFRQVRLKYRRFEGSLRGVDSRILVAQVPGGMLTNMESQLREQNALDRFDAVLEEIPRVRKDLGYIPLVTPTSQIVGTQAVMNVMAGERYKALSKETRGILRGEYGEAPAPFDEALRERALEGDQPLTCRPADRLDNELDALGRELEQQATEEGIELASGERRLDDVLTYALFPQIGLKFLANRGTPDAFEPAPSEGDDGQEEGVYTVTVEGQRYTVTVSDGGDIDGIKPLDGGAPAASGAAPAAPTGDGEPVPAPLAGNIFEVLVKPGQRVEEGERVLVLEAMKMETDVAAPRAGTVAEVRVKPGDAVAVGDVLLTIGG*
>MP0780_megahit_185438_3-545
GLNLELLEEVAAYFREVRKKYAKFEGNLRGVDSRILVAQVPGGMLTNMENQLKEQGASDKFDEVLAEIPRVREDLGFIPLVTPTSQIVGTQAVINVLTGERYKSITKETAGVLKGEYGAAPAAFNAELQARVLDGAQAITCRPADLLEAEMDKLTAELKGLASEKGIKLAENEIDDVLTYA
>MP0780_megahit_192774_29946-31721
MTDNKQPLGITDVILRDAHQSILATRMRLDDMLPIAGKLDQVGFWSVESWGGATFDACIRYLGEDPWERIRALKKAMPNTRQQMLLRGQNLLGYRHYADDVVEKFVERAAVNGVDVFRVFDAMNDPRNLETALKAVKAQGKHAQGTISYTTSPVHTLQMWVDLAKQIEDMGADSIAIKDMAGILNPYVAFDLVSQLKSTLSIPVHMQCHATAGLSTAAILKAAEAGIDNVDSAISSMSMTYGHSPTESVVAIFQNSPRDTGLNLELLEEVAAYFREVRKKYAKFEGNLRGVDSRILVAQVPGGMLTNMENQLKEQGASDKFDEVLAEIPRVREDLGFIPLVTPTSQIVGTQAVINVLTGERYKSITKETAGVLKGEYGAAPAAFNAELQARVLDGAEAITCRPADLLEAEMDKLTAELKGLASEKGIKLAENEIDDVLTYALFPQIGLKFLENRGNPDAFEPVPTGNELPAAGKSTDPQAYTVAVNGKEYVVQVTEGGDISGIKPIGESAAPAPAAAPAGEGEPQVAPLSGNIFKVLVSVGDAVEEGDVVMILEAMKMETEVRTQRAGTVASVDVKVGDAVAVGDTLLTIG*
>MP0782_megahit_32984_110-757
SVDAELQARVLEGSDPITCRPADNIAPEMDILESQFNEIISKKKIDLATDKIDDLLTYALFPQVGIQFLENRNNPDFFEPAPQEVSNATVNEKNEGIYTVSFEGNSYTVSVSAGGDITSMIAASDKQSQSSNTSQVESKSTPSSDAEEVHAPLSGNIWQILVNPNQSVNEGDALLILEAMKMETEIKAAHSGVVTNISVKEGDSVTVGQVLLSLA*
>MP0782_megahit_33109_940-1062
ILEAMKMETEIRSAFDGTVSAVLVKEGDGVTNGQPLVELG*
>MP0782_megahit_38084_1-720
MLTNMENQLKEQGAEEKFDDVLLEIPRVREDLGFIPLVTPTSQIVGTQSVLNVLTGERYKSITKETAGVLKGEYGATAAPVNAELQQRVLDGGEAITCRPADLIDPELEKLETELDSLASEKSITLAEQKIDDVLTYALFPQIGLKFLENRGNPDAFEPAPSEQTAAAPAAPVATASADAPSSYDVRVDGKVYSVEVAASGQLGAITPVASAAPAQAAAPAPSAGGQAINAPLAGNVFKV
>MP0782_megahit_45914_3189-3797
EPVTCRPADLLKPEMESLTDDLAALAKDKGFLLAEEQVDDVLTYALFPQIGLKFLQNRGNPDAFEPAPGKEPEVATAPVAAAPKAAGQPSSYDVKVDGKVYHVEVADSGTLTSVTPAVSSAPVASAEPAPAASGQTINAPLSGNVFKVLVSPGDVVANGDVVIILEAMKMETEIRSAFDGTVSTILAKEGDSVATGQALIEL*
>MP0782_megahit_47355_3-128
LVLEAMKMEIPLRAPRDGRVTAVRCEEGDQVDPGVPLVELG*
>MP0782_megahit_54115_330-908
APELDSLEKELTALASTKSISLSNEKIDDILTYALFPQIGLKFLENRGNPDAFEPAPGHETPTQVTDTSAASQPTSGSAAAYDVSVDGKRYHVQVAPSGELTHVAPAPAAPQNASAAAPAGNEQSINAPLAGNVFKVLVRAGDAVSEGDVVMIIEAMKMETEIRSAFTGTVSDVCVGEGDSITSGQPLIMLG*
>MP0782_megahit_54936_522-1064
MTEVKKPLGITDVVLRDAHQSLFATRLRLDDMLPIADKLDQIGFWSVESWGGATFDACIRYLGEDPWHRIRSLKEAMPNTRQQMLLRGQNLLGYRHYADDVVKKFVERAAINGVDVFRVFDAMNDPRNLETAIKAVLENDRHAQGTIAYTISPVHDLNLWLDMAKRIEDMGAHSLCIKDMA
>MP0782_megahit_55233_248-1405
MSKPLALTELVLRDAHQSLLATRMRIEDMLPIAEKLDKAGFWSVESWGGATFDACIRYLGEDPWERIRQLKAAMPNTKQQMLLRGQNLLGYRHYADDVVTRFVERAHENGVDVFRIFDAMNDMRNLETAIKATVDCGAHAQGTISYTVSPVHNLQLWLDMAKQLEDMGVHSICVKDMAGLLKPYDCEALISGLKETVKVPIAMQCHATTGLSTATYQKAIDAGIDMLDTAISSMSMTYGHTATETMVSIVEGTERDTGLSLPHLEEIASYFREVRKKYSKFEGSLKGVDARILLAQVPGGMLTNMESQLKEQGAEDKFEEVLKEIPRVREDLGFIPLVTPTSQIVGTQSVLNVLTGERYKSITKETAGVLKGEYGATAAPVNAELQ
>MP0782_megahit_57306_3-200
GNIFKVLVKPGDRVTEGQKIMVLEAMKMETDVSSPEAGIVTELAVKEGDAVTVGQTLLSVEPAHG*
>MP0782_megahit_57541_3-1175
MSKPLALTELVLRDAHQSLLATRMRLEDMLPIASKLDDAGFWSVESWGGATFDACIRYLGEDPWERIRALKKAMPKTKQQMLLRGQNLLGYRHYADDVVTRFVERAHDNGVDVFRIFDAMNDVRNLQTAVKAAIDCGAHAQGTMSYTISPMHTIDGWVDMAKQLEDMGVHSICIKDMAGLLKPYECDTLVTRLKETVQVPIAMQCHATTGLSTATYQKAIDAGIDMLDTAISSMSMTYGHSATETIVSALEGTERDTGLSLEGLEEIAAYFRNVRKKYAKFEGSLKGVDARILLAQVPGGMLTNMESQLKEQGAEDKFDEVLKEIPRVREDLGFIPLVTPTSQIVGTQAVLNVLTGERYKSISKETAGVLKGEYGATAAPVNAELQARVLD
>MP0782_megahit_64527_2-538
ELLEDIAGYFREVRKKYAAFEGSLRGIDSRILIAQVPGGMLTNMEGQLKEQGAGDKLDDVLNEIPRVREDLGFIPLVTPTSQIVGTQAVMNVMMGERYKSISKEVQALLKGEYGAAPAPFNAELQKRVLEGGEPITCRPADNLSPEMEKLAAELKEKASADGIRLAEGEREVDDVLTYA
>MP0782_megahit_64870_1-225
APILGTFYRASAPDASPFVEVGDVVKPGDVLCIIEAMKLMNDIKSEHAGEVVEIFVENGQPVQYGERLFAIRRA*
>MP0782_megahit_67030_273-1154
MNETKRPLGITDVVLRDAHQSLFATRMRLDDMLPIAEKLDRVGYWSLETWGGATYDACIRYLGEDPWERIRALKEAMPNTPQAMLLRGQNLLGYRHYADDVVDKFVERAKINGVDVFRVFDAMNDPRNLERAIQAVRNVEGHAQGTISYTVSPVHTLDMWVEQGKVIEQMGAHSVAIKDMAGLLRPNVAFELVSRLKQALSIPVHMQCHATTGLSTATALKAAEAGIDNVDTAISSMSMTYGHSPTESVVAMLEGTDRDTGLDLKKLNRIAGYFREVRKKYAKFEGSLRGVDAR
>MP0782_megahit_71378_1314-1469
MSDKKNQKVGLTEVVLRDGHQSLLATRFTLADMLPIAKKLDEVGYWSIESWG
>MP0782_megahit_73856_370-891
MKDFDISLNDLKQLTKWVKESSDIRELSLSYNGLELFISRNENTQRSVSSDAAGSPTTTASAPSKQEKAELKKPTTTATVSKSSPTADVSVADNEHLITAPMVGTFYMSPKPGAPAFVEIGQQVEPKSVVCIIEVMKLMNNLEAKVNGRVKEIYVEDQQPVEYGQPIMLIEKE*
>MP0782_megahit_73856_912-2435
MSNKENKSIASIFGEGGRPKNSKREIKIVDTTFRDAHQSLWATRMRTEHMLGIAETMNSAGFHHIDMMAPIQFDVSVRYLKEDPWVRVRDLHKASPETKFRALIRSKNIASFDFLPDDVIDGWVDQLYNNGFRVIGAFDGLNDVTNIIGCLKRAKALGAYTFGALSFCESPLHTDELFVKTAVELIEQADVDAIMLKDAGGLLTPERIRTLVPAIKEVIGDRPLELHSHCLTGLCPLVYLEAVELGCDILHTSIAPLANGAGQPATQTIVKSLRELGYVVNIDDEKIEEASNYFKNICEVEGKPEGKPAEYNPLHYKHQLPGGMLSNFHAQLETAGLGDRYEELLEEIAQVRKELAWPIMITPFAQFVGTQAVMNVISGERYGTVPNEIKKYVLGYYGRLLGPVDAEVYEKILENGSSEISEKPTSPKPMMKDLAQQHPNAAKDELLLRAMFAGNQVDGMKEAIAKGESGDDFSGGLVSFIKELASGDEKQIKLSTAKLNISISRQS*
>MP0782_megahit_99596_3-533
PIAGKLDQVGFWSVESWGGATFDACIRYLGEDPWERIRALKKAMPNTRQQMLLRGQNLLGYRHYADDVVEKFVERAAVNGVDVFRVFDAMNDPRNLETALKAVKAQGKHAQGTISYTTSPVHTLQMWVDLAKQIEDMGADSIAIKDMAGILNPYVAFDLVSQLKSTLSIPVHMQCHA
>MP0782_megahit_100060_1-513
DEEQIDLAEGEHQVDDVLTYALFPQIGLKFLKNRHNPDAFEPVPVIDNTPSANRSASQEHETYTIKVNGQSYVVQVNEGGDISHVESSSPAPTQSTPAGEGDPVEAPLSGNIWKIEVSVGQQVNEGDTLLILEAMKMETQIVASKSGTVSSIFVKQGDSVKVGDQLATIA*
>MP0782_megahit_117673_2-433
FLENRGNPDAFEPVPTGNELPAGSSAAAPQAYTVAVNGKEYVVQVTEGGDISGIKPIGESAAPAQAAAAPAGEGEPQVAPLSGNIFKVLVSVGDAVEEGDVVMILEAMKMETEVRTQRAGTVASVDVKVGDAVAVGDTLLTIG*
>MP0782_megahit_130477_424-1086
PAPFNAELQKRVLEGGEPITCRPADNLSPEMDKLAAELKEKASADSIRLAEGEREVDDVLTYALFPQIGLKFLKNRDNKDAFEPAPEAPQAAAPAKAEAPAAAPAPAGGPETYTVKLNGKAYVVEVSEGGEIGDIQEQPAAQSEAAAPAPSGESIDAPLAGNIFKVNVRPGDQVAEGDVVIILEAMKMETEVRASSAGTVSKVNVSEGDSVAVGDALIEL*
>MP0782_megahit_134819_128-526
MNETKRPLGITDVVLRDAHQSLFATRLRLDDMLPIAEKLDKVGYWSLETWGGATFDACIRYLGEDPWERIRALKEAMPNTPQAMLLRGQNLLGYRHYADDVVDKFVERAKTNGVDVFRVFDAMNDPRNLERAI
>MP0782_megahit_135858_241-642
MNEIKRPLGITDVVLRDAHQSLFATRLRLDDMLPIAEKLDKVGYWSLETWGGATFDACIRYLGEDPWERIRALKEAMPNTPQAMLLRGQNLLGYRHYADDVVDKFVERAKTNGVDVFRVFDAMNDPRNLERAIK
>MP0782_megahit_151014_142-765
PADNIAPELDTLSKELDELAEKKQLSLSDDKIDDVLTYALFPQIGLKFIENRGNPDAFEPAPSAQESQSSSAPKPAEAKSSSQGATASETYDVNVDGRVYRVEVAPSGTLTSVTPASGSQTQAQPQTKSTAPSDSTASQSIDAPLAGNVFKVLVRNGDSVSEGDVVMILEAMKMETEIRSAFTGTVTDITVGEGDAVTSGQPLILLG*
>MP0782_megahit_151333_3-698
FVERAKTNGVDVFRVFDAMNDPRNLERAIKAVRQVGGHAQGTISYTVSPVHTLDSWVDLAKTIAAMGADSLAIKDMAGLLTPYTAYDLVSRLKKELSIPVHLHCHATTGLSTSTILKAVEAGVDNVDTAISSMSMTYGHSPTESVVAMLKDTDRDTGLDLELLEDIAGYFREVRKKYASFEGSLRGIDSRILVAQVPGGMLTNMESQLKEQGAGDKLDDVLSEIPRVREDLG
>MP0782_megahit_153563_3-1193
MSKPLALTELVLRDAHQSLLATRMRIEDMLPIAEKLDKAGFWSVESWGGATFDACIRYLGEDPWERIRKLKAAMPNTKQQMLLRGQNLLGYRHYADDVVTRFVERAHESGVDVFRIFDAMNDIRNLKTAIKATIDSGAHAQGTISYTVSPVHNLKLWLEMAKQLEDLGVHSICVKDMAGLLKPYECEALITGLKETVDVPIAMQCHATTGLSTATYQKAIDAGIDMLDTAISSMSMTYGHSATETMVSIVEGTERDTGISLPELEDIASYFREVRKKYSKFEGSLKGVDARILLAQVPGGMLTNMESQLKEQGAEDKFEEVLKEIPRVREDLGFIPLVTPTSQIVGTQSVLNVLTGERYKSITKETAGVLKGEYGATAAPVNKELQARVLDGAEPVT
>MP0782_megahit_161371_31169-32626
MTKEIHIIDTTLRDGQQSLWAMNMRTGWMLPAMERLDRAGYEAMEFFVPVVQIKKMIRDLNEDPFEWLRQGTARAKNTPLRLHAGYRSGLGKVPESVSKLMLQKVIDCGISTARISDPWNDFTMLKEEHDEMRRMGLESVVNIIYSVSPRHTTEYFVQRTRDAAALKPYRLCFKDVGGLLTPSRLRELLPKVLEAAGDIPVEFHNHCNNGLGIFNAQEAVALGILHVHTAVPPLADGSSQPSVFDVVRNLRALGYDLPLDLDPLHEVSDYLTGIARREKLAIGSPRAYDETLYAHQIPGGMISNLEYQLEKVGMSGRLDLIREEAARVRAELGYPIMVTPLSQFVGTQAAINVITGARYKQVTDEIIQYALGLWGREALEHMDANTRDLILDRPRAREIAAMKIDQPDLAEVRRAAGGDLSDEELILRAYVDDAAVQMVRRLPPVREEPVGRSPLVSLVAGLAAQSAQHDISVQAGDISIRLGKG*
>MP0782_megahit_163047_9903-11678
MTDNKQPLGITDVILRDAHQSILATRMRLDDMLPIAGKLDQVGFWSVESWGGATFDACIRYLGEDPWERIRALKKAMPNTRQQMLLRGQNLLGYRHYADDVVEKFVERAAVNGVDVFRVFDAMNDPRNLETALKAVKAQGKHAQGTISYTTSPVHTLQMWVDLAKQIEDMGADSIAIKDMAGILNPYVAFDLVSQLKSTLSIPVHMQCHATAGLSTAAILKAAEAGIDNVDSAISSMSMTYGHSPTESVVAIFQNSPRDTGLNLELLEEVAAYFREVRKKYAKFEGNLRGVDSRILVAQVPGGMLTNMENQLKEQGASDKFDEVLAEIPRVREDLGFIPLVTPTSQIVGTQAVINVLTGERYKSITKETAGVLKGEYGAAPAAFNAELQARVLDGAEAITCRPADLLEAEMDKLTAELKGLASEKGIKLAENEIDDVLTYALFPQIGLKFLENRGNPDAFEPVPTGNELPAAGKSTDPQAYTVAVNGKEYVVQVTEGGDISGIKPIGESAAPAPAAAPAGEGEPQVAPLSGNIFKVLVSVGDAVEEGDVVMILEAMKMETEVRTQRAGTVASVDVKVGDAVAVGDTLLTIG*
>MP0782_megahit_167341_1-498
EVRKKYAKFEGNLRGVDSRILVAQVPGGMLTNMENQLKEQGASDKFDEVLAEIPRVREDLGFIPLVTPTSQIVGTQAVINVLTGERYKSITKETAGVLKGEYGAAPAAFNAELQARVLDGAQAITCRPADLLEAEMDKLTAELKGLASEKGIKLAENEIDDVLTYA
>MP0784_megahit_7360_1-549
PLVTPTSQIVGTQAVMNVLLGERYKSIAKEAAGVLKGEYGASPAPVNAELQARVLDGGEAITCRPADNIDLEMDTLEAEFDAIVAEKGIKLENEKIDDLLTYILFPQVGIQFLENRNNPDFFEPVPQAPSEGPKEDGVYTVTHNGQDYVVEVKAGGDISSIQVAGQAVAAPQAAAPLAAPVGN
>MP0784_megahit_39177_1-723
MTDSKKPLGITDVVLRDAHQSILATRMRIDDMLPIAEKLDQVGYWSLESWGGATFDSCIRFLGEDPWDRIREFKKAMPKTKHQMLLRGQNLLGYRHYADDVVEKFVERAATNGVDVFRVFDAMNDPRNLETALKAVKKQGKHAQGTLSYTTSPVHTLDSWIDLAKQIEDMGADSIAIKDMAGILTPYDAYELVSRLKAQTDLEVQLHAHATAGMSDMTILKAIEAGIDRVDTAISSMSMTY
>MP0784_megahit_40546_3-536
MSKPLALTELVLRDAHQSLLATRMRLEDMLPIASKLDDAGFWSVESWGGATFDACIRYLGEDPWERIRALKKAMPKTKQQMLLRGQNLLGYRHYADDVVTRFVERAHDNGVDVFRIFDAMNDVRNLQTAVKAAIDCGAHAQGTMSYTISPMHTIDGWVDMAKQLEDMGVHSICIKDMA
>MP0784_megahit_44891_736-942
KDPDELILRALVPRPALDKMYAAGPIKLDYPLLSSPELDQVSKLLKVANLPFVQIKSQAMSLTLKGNG*
>MP0784_megahit_51709_451-1140
MTERINIIDTTLRDGQQSLWAMNMQTSVMLTALDRLDEAGFEAIEFFVPVVQIKKMIRDLREDPFQWLRLGANGRRKTPLRLHAGYRSGLGKVPECVSKLLVKLIIDAGIDVARISDPWNDFDDLREEHGELRRMGMESVVNLIYSVSPRHTDDYFMARVRKAVDLRPYRLCFKDVGGLLTPDRIETLLPKIREAAGDIPVEFHCHCNNGLATFNVVKVLQHGLRHVHVA
>MP0784_megahit_52168_2-721
TSQPAGLRTASSPSPKTKELNVAHIEFLDETMRDGQQSLWGMRMQAGMALPAAPHLDDTGFRVIDLTGSHHFEVLIKHAQENPWQMTDALVGAMPKTTIRSGMRSNASVTFGVTPDALMDLWMRQLNEHGLRSFWIYDVLFNTDKTHRLAKIAKEYGSEVAGAIMFTMSPVHTDEYFAERAAELAASPDIDTILLYDTAGVPEKERLTTLIPAIKARIGDRPIEFHANNLLGQSGKAYLD
>MP0784_megahit_52866_150-1391
PYECDTLVTRLKETVQVPIAMQCHATTGLSTATYQKAIDAGIDMLDTAISSMSMTYGHSATETIVSALEGTERDTGLSLEGLEEIAAYFRNVRKKYAKFEGSLKGVDARILLAQVPGGMLTNMESQLKEQGAEDKFDEVLKEIPRVREDLGFIPLVTPTSQIVGTQAVLNVLTGERYKSISKETAGVLKGEYGATAAPVNAELQARVLDGGEPVTCRPADLLKPEMESLTDDLAALAKDKGFLLAEEQVDDVLTYALFPQIGLKFLQNRGNPDAFEPAPGKEPEVATAPVAAAPKAAGQPSSYDVKVDGKVYHVEVADSGTLTSVTPAVSSAPVASAEPAPAASGQTINAPLSGNVFKVLVSPGDVVANGDVVIILEAMKMETEIRSAFDGTVSTILAKEGDSVATGQALIEL*
>MP0784_megahit_53231_1-1722
ATRMRLDDMLPIASKLDDAGYWSIESWGGATFDSCIRYLGEDPWERIRALKKAMPNTKQQMLLRGQNLLGYRHYADDVVEKFVERAHKNGVDVFRIFDAMNDVRNLETAIKAAVKVGAHAQGTISYTVSPVHTLDMWLTLAKQLEDLGCHSICIKDMAGLLKPYDAEQLIKGLKETVSIPIAMQCHATTGLSTATYQKAIDAGIDMLDTAISSMSMTYGHSATETIVAIVEGTPRDTELDLNQLEEIAAYFRDVRKKYAAFEGSLKGVDGRILLAQVPGGMLTNMENQLKEQGAADKLNEVLLEIPRVREDLGFIPLVTPTSQIVGTQAVLNVLTGERYKTITKETAGVLKGEYGLTPAPMNKELQERVLDGSEVITCRPADNIAPELASLEAELQKEAQEQGLTLADEQIDDVLTYALFPQVGLKFIKNRNNPDAFEAVPSADDANTKPAAKPASNKGVSAEQYSVKVDGKVYDVVVAQGGELKEVTLKDSEHLPQSASVASGETLNAPLAGNIFKVKVKAGQAVNEGDVVVIMEAMKMETEVRAMHSGTVAEVLVSEGDAVTTSDAIIAMV*
>MP0784_megahit_81844_1-513
MSMTYGHSATESVVSIFEDTDRDTGLNIELLEEVAAYFREVRKKYAQFEGSLRGVDSRILVAQVPGGMLTNMESQLREQNALDKMDAVLKEIPRVREDLGFIPLVTPTSQIVGTQAVINVLTGERYKTIAAETAGILKGEYGAAPAAFNKELQDRVLEGAEPISCRPADLI
>MP0784_megahit_88010_203-694
MTEVKKPLGITDVVLRDAHQSLFATRLRLDDMLPIADKLDQIGFWSVESWGGATFDACIRYLGEDPWHRIRSLKEAMPNTRQQMLLRGQNLLGYRHYADDVVKKFVERAAINGVDVFRVFDAMNDPRNLETAIKAVLENDRHAQGTIAYTISPVHDLNLWLDMA
>MP0784_megahit_105465_695-1255
LLEAEMEKLTTELLAIADEEKIVLAEGEQHVDDVLTYALFPQIGLKFLKNRHNPDAFEPVPVIDNTPSSPSRPQSQEQETYTIKVNGQSYVVQVNEGGDISHVESSTASASAPMGEGDPVEAPLSGNIWKVEVSVGQQVNEGDTILILEAMKMETQIVASKSGTVSSISVKQGDSVKVGDQLATIA*
>MP0784_megahit_113506_1-1122
NDMLPIADKLDQIGFWSVESWGGATFDACIRYLGEDPWHRIRSLKAAMPNTRQQMLLRGQNLLGYRHYADDVVRKFVERAAINGVDVFRVFDAMNDPRNLETAIKAVLENDRHAQGTIAYTISPVHDLNLWLDMAKRIEDMGAHSLCIKDMAGLLKPYVAYELVQSLKQTIDIPIHMQSHATTGLSTATIMKCVEAGIDNVDSAISSMSMTYGHSATESVVSIFEDTDRDTGLNIELLEEVAAYFREVRKKYAQFEGSLRGVDSRILVAQVPGGMLTNMESQLREQNALDKMDQVLKEIPRVREDLGFIPLVTPTSQIVGTQAVINVLTGERYKTIAAETAGILKGEYGAAPAPYNKELRDRVLEGAEPITCRP
>MP0784_megahit_134220_1192-1680
MKNYRVTIDGRVYDVEIDDPQARPVTARLSGTAYSVEIESGQALPAESEPKIVPATPPEHTATPNESKTANPSREPGPPSNVSTPESGQTTPQGMTAPIPGVVLKVSVLPGQKVERGDELLTIEAMKMFNVMRSPSSGTIATVHIKDGDRVVQGQPLVTFAP*
>MP0784_megahit_137003_3-1547
MSDHKPLGITDVVLRDAHQSLFATRMRLDDMLPIAAELDDIGFWSLESWGGATFDACIRYLGEDPWERIRELKKAMPNTPQQMLLRGQNLLGYRHYADDVVDAFVERAAESGVDVFRVFDAMNDMRNIERAIAAVIKQGKHAQGTIAYTVSPVHTLDMWVEQGKVIEQMGAHSVAIKDMAGLLRPNVAFELVSRLKQTLSIPVHMQCHATTGLSTATALKAAEAGIDNVDTAISSMSMTYGHSPTESVVAMLEGTDRDTGLDLKKLNRIAGYFREVRKKYAQFEGSLRGVDARILVAQVPGGMLTNMESQLKEQGATDRFDEVLQEIPAVREDLGFIPLVTPTSQIVGTQAVLNVLSGERYKALSKETRGVLRGEYGAAPAAFNSELQARALDGDEPVTCRPADLIDDEMDSLTREVETLASEKGLQLADGKRRIDDVLTYALFTQIGLRFLEHRGDPSAFEPVPDGKALPVAGNSDGVYTVDVDGREYTVKVSDGGDVTGIKALGESAGAGQSN
>MP0784_megahit_143105_393-644
PPVVHNPSQSTPIPAPLAGNIFKVLVKPGDRVTEGQKIMVLEAMKMETDVSSPEAGIVTEMAVKEGDAVTVGQTLLSLEPAHG*
>MP0784_megahit_143515_3-1019
MTNSKENTNPVGITELVLRDAHQSLFATRMRIDDMLPIAEKLDKVGYWSMESWGGATFDSCIRFLGEDPWERIREIKKVMPNTPQQMLLRGQNLLGYRHYGDDVVRKFVDRCAENGVGVLRIFDAMNDMRNLQTAVDQTVKVGQHAQGTISYTVSPVHTTELWIDLAKQIEDMGAHSLCIKDMAGLLQPYVAYDLVTKLKAAIDIPIQLHAHATTGLSTATILKSIEAGIDRVDTSIASMSMTYGHSSTNAVVSILDHSPRKTGLDMEQLEEIDAYFRPVRAKYAKFEGSLKGIDPRILLAQVPGGMLTNMESQLRENNALDRLDEVLQEIPRVREDLG
>MP0784_megahit_144782_1-339
DYTITVDGRAYQVQVNAGGTVAAADDSGNTPVSAPTATQTSGIDIPAPTPGNIVRLEVEVGDTIEKEQTLLVMEAMKMESEVKSPQAGVVQAVHVQAGNTVQTGDALLTLRG*
>MP0784_megahit_144903_2-379
QGATASETYDVNVDGRVYRVEVAPSGTLTSVTPASGSQTQAQPQTNSAAPSDSNSSQSIDAPLAGNVFKILVRNGDSVSEGDVVMILEAMKMETEIRSAFTGTVTDITVGEGDAVTSGQPLILLG*
>MP0784_megahit_155479_683-1252
MSKPLALTELVLRDAHQSLLATRMRIEDMLPIAEKLDKAGFWSVESWGGATFDACIRYLGEDPWERIRQLKAAMPNTKQQMLLRGQNLLGYRHYADDVVTRFVERAHENGVDVFRIFDAMNDMRNLETAIKATVDCGAHAQGTISYTVSPVHNLQLWLDMAKQLEDMGVHSICVKDMAGLLKPYDCEALI
>MP0784_megahit_157144_1-705
ASNLKAIEAGIDNIDTSISSMSMTYGHSATETLVSMFSDREGDLGLDLNLLGEISDYFRVIREKYSDFEGSLKGVDSSMLIKQVPGGMLSNLESQLKSINQEDKLEKVKEEIPMVREDFGFPPLVTPVSQIIGAQSLLNVTENSRYGSLTSETKKLLLGAYGKLPGKINSEIFKKASDDPPEKENEKNTSEMEEEFKDLCRENDLPDLSSNIENLLTYILFPNIAFNFFKERNF*
>MP0784_megahit_159923_3-536
AELKGLASEKGIKLAENEIDDVLTYALFPQIGLKFLENRGNPDAFEPVPTGNELPAGSSAAAPQAYTVAVNGKEYVVQVTEGGDISGIKPIGESAAPAQAAAAPAGEGEPQVAPLSGNIFKVLVSVGDAVEEGDVVMILEAMKMETEVRTQRAGTVASVDVKVGDAVAVGDTLLTIG*
>MP0784_megahit_160281_1705-1983
NSRYGSLTSETKKLLLGAYGKLPGKINSELFKKASDDPPEKENEKNTSEMEEEFKDLCQENDLPDLSSNIENLLTYILFPNIAFNFFKERNF*
>MP0784_megahit_161303_3-419
MNEIKRPLGITDVVLRDAHQSLFATRLRLDDMLPIAEKLDKVGYWSLETWGGATFDACIRYLGEDPWERIRALKEAMPNTPQAMLLRGQNLLGYRHYADDVVDKFVERAKTNGVDVFRVFDAMNDPRNLERAIKAVRQV
>MP0784_megahit_162709_263-847
MSDKKNQKVGLTEVVLRDGHQSLLATRFTLADMLPIAKKLDEVGYWSIESWGGATFDSCIRYLNEDPWERLRALKKAMPNTRQQMLLRGQNLVGYKHYSDETVSLFIQKAAENGIDVFRIFDALNDFNNIEFSIKEVKASGKHAQGAMAYTTSPVHDLNTWLDYAKKVEDSGADSFAIKDMAGILKPYDAFELVS
>MP0784_megahit_165627_3-1505
MSKPLALTELVLRDAHQSLLATRMRIEDMLPIAEKLDKAGFWSVESWGGATFDACIRYLGEDPWERIRKLKAAMPNTKQQMLLRGQNLLGYRHYADDVVTRFVERAHESGVDVFRIFDAMNDIRNLKTAIKATIDSGAHAQGTISYTVSPVHNLKLWLEMAKQLEDLGVHSICVKDMAGLLKPYECEALITGLKETVDVPIAMQCHATTGLSTATYQKAIDAGIDMLDTAISSMSMTYGHSATETMVSIVEGTERDTGISLPELEDIASYFREVRKKYSKFEGSLKGVDARILLAQVPGGMLTNMESQLKEQGAEDKFEEVLKEIPRVREDLGFIPLVTPTSQIVGTQSVLNVLTGERYKSITKETAGVLKGEYGATAAPVNKELQARVLDGAEPVTCRPADNIAPELDTLSKELDELAEKKQLSLSDDKIDDVLTYALFPQIGLKFIENRGNPDAFEPAPSAQESQSSSAPKPAEAKSSSQGATASETYDVNVDGRVYRV
>MP0784_megahit_171082_1-504
SGADSFAIKDMAGILKPYDAFELVSHLKESLAIPIHMQCHATTGMSTASNLKAIEAGIDNIDTSISSMSMTYGHSATETLVSMFADREGDLGLDINLLGEISDYFRVIREKYSDFEGSLKGVDSSMLIKQVPGGMLSNLESQLKSINQEDKLEKVKEEIPVVREDFGF
>MP0784_megahit_180842_457-2271
MSKPLALTELVLRDAHQSLLATRMRIEDMLPIAEKLDKAGFWSVESWGGATFDACIRYLGEDPWERIRKLKAAMPNTKQQMLLRGQNLLGYRHYADDVVTRFVERAHESGVDVFRIFDAMNDIRNLKTAIKATIDSGAHAQGTISYTVSPVHNLKLWLDMAKQLEDLGVHSICIKDMAGLLKPYECEALITGLKETVSVPIAMQCHATTGLSTATYQKAVDAGIDMLDTAISSMSMTYGHTATETMVSIVEGTERDTGIALPELEEIASYFRDVRKKYSKFEGSLKGVDARILLAQVPGGMLTNMESQLKEQGAEDKFEEVLKEIPRVREDLGFIPLVTPTSQIVGTQSVLNVLTGERYKSITKETAGVLKGEYGATAAPVNKALQERVLDGAEPVTCRPADNIAPELDALSKELDELAEKKQLSLSDDKIDDVLTYALFPQIGLKFIENRGNPDAFEPAPSAQSSQSADVAQVEKTAANTSTSGSETYDVNVDGKVYHVEVAPSGTLTSVTPAGAAQSSAPASASNTQASASTSQSIDAPLAGNVFKILVKNGDSIAEGDVVMILEAMKMETEIRAAFTGTVTEVTVGEGDAVSSGQPLILLG*
>MP0784_megahit_192395_3339-4559
SGLKETVKVPIAMQCHATTGLSTATYQKAIDAGIDMLDTAISSMSMTYGHTATETMVSIVEGTERDTGLSLPHLEEIASYFREVRKKYSKFEGSLKGVDARILLAQVPGGMLTNMESQLKEQGAEDKFEEVLKEIPRVREDLGFIPLVTPTSQIVGTQSVLNVLTGERYKSITKETAGVLKGEYGATAAPVNAELQARVLDGNSPITCRPADNIAPELDSLEKELTALASTKSISLSNEKIDDILTYALFPQIGLKFLENRGNPDAFEPAPGQEAPTQVTDTSAASQPTSGSAAAYDVSVDGKRYHVQVAPSGELTHVAPAPAAPQNASAAAPAGNEQSINAPLAGNVFKVLVRAGDAVSEGDVVMIIEAMKMETEIRSAFTGTVSDVCVGEGDSITSGQPLIMLG*
>MP0784_megahit_193477_720-2522
MNETKRPLGITDVVLRDAHQSLFATRLRLDDMLPIAEKLDKVGYWSLETWGGATFDACIRYLGEDPWERIRALKEAMPNTPQAMLLRGQNLLGYRHYADDVVDKFVERAKTNGVDVFRVFDAMNDPRNLERAIKAVRQVGGHAQGTISYTVSPVHTLDSWVDLAKTIAAMGADSLAIKDMAGLLTPYTAYDLVSRLKKELFIPVHLHCHATTGLSTSTILKAVEAGIDNVDTAISSMSMTYGHSPTESVVAMLKDTDRDTGLDLELLEDIAGYFREVRKKYASFEGSLRGIDSRILVAQVPGGMLTNMESQLKEQGAGDKLDDVLSEIPRVREDLGFIPLVTPTSQIVGTQAVMNVMMGERYKSISKEVQALLKGEYGSAPAPFNAELQKRVLEGGEPITCRPADNLSPEMDKLAAELKEKASADSIRLAEGEREVDDVLTYALFPQIGLKFLKNRDNKDAFEPAPEAPQAAAPAKAEAPAAAPAPAGGPETYTVKLNGKAYVVEVSEGGEIGDIQEQPAAQSEAAAPAPSGESIDAPLAGNIFKVNVRPGDQVAEGDVVIILEAMKMETEVRASSAGTVSKVNVSEGDSVAVGDALIEL*
>MP0784_megahit_199756_27703-29163
MTDVQLVDVSIRDGNQSLWGAVGMTTRMIAGAAPDLDQVGYRAIEAASSTLLAMSVRTHKQDPWEMLRTAKRLMPNTPLGFLTTGKRFITFSRTPDVLFELAFRLLARNGVSRLWVIDPMHDMVGAGRIARMAKDAGISEVVGGICYTTSPVHTDDYYADRIAELEDCRAIDSVYLKDPAGLMTPERLRSMVPMLQGRLTRLRLDEIHSHATTGVAPLTLLEAADLGMTKLHTALPPLANGSSHPSGLTMVRNLRARGHRVDVDVEAMERASAYWTRQAKIKRLPAGVPREYDEDYYRHTIPGGVQSTLARQLREMGRPELFDSVIEESVVVRRDLGWPIVMTPFAQYIVTQATLNVITGERYKQLSDEVVDLLRGDFGPLPGEVDQDLLDRAMSTPRGKLPPSDGTSDETLEQMRKRFGGVDDEELLLRAVMPAEHVDAMQAARSASAASTLWSLLKAVEDRPKVSVAFSNSDVTFELTRPGGTS*
>MP0784_megahit_204723_5592-6113
MKDFDISLNDLKQLTKWVKESSDIRELSLSYNGLELFISRNENTQRSVSSDAAGSPTTTASAPSKQEKAELKKPTTTATVSKSSPTADVSVADNEHLITAPMVGTFYMSPKPGAPAFVEIGQQVEPKSVVCIIEVMKLMNNLEAKVNGRVKEIYVEDQQPVEYGQPIMLIEKE*
>MP0784_megahit_204723_6134-7657
MSNKENKSIASIFGEGGRPKNSKREIKIVDTTFRDAHQSLWATRMRTEHMLGIAETMNSAGFHHIDMMAPIQFDVSVRYLKEDPWVRVRDLHKASPETKFRALIRSKNIASFDFLPDDVIDGWVDQLYNNGFRVIGAFDGLNDVTNIIGCLKRAKALGAYTFGALSFCESPLHTDELFVKTAVELIEQADVDAIMLKDAGGLLTPERIRTLVPAIKEVIGDRPLELHSHCLTGLCPLVYLEAVELGCDILHTSIAPLANGAGQPATQTIVKSLRELGYVVNIDDEKIEEASNYFKNICEVEGKPEGKPAEYNPLHYKHQLPGGMLSNFHAQLETAGLGDRYEELLEEIAQVRKELAWPIMITPFAQFVGTQAVMNVISGERYGTVPNEIKKYVLGYYGRLLGPVDAEVYEKILENGSSEISEKPTSPKPMMKDLAQQHPNAAKDELLLRAMFAGNQVDGMKEAIAKGESGDDFSGGLVSFIKELASGDEKQIKLSTAKLNISISRQS*
>MP0784_megahit_219581_31965-33740
MTDNKQPLGITDVILRDAHQSILATRMRLDDMLPIAGKLDQVGFWSVESWGGATFDACIRYLGEDPWERIRALKKAMPNTRQQMLLRGQNLLGYRHYADDVVEKFVERAAVNGVDVFRVFDAMNDPRNLETALKAVKAQGKHAQGTISYTTSPVHTLQMWVDLAKQIEDMGADSIAIKDMAGILNPYVAFDLVSQLKSTLSIPVHMQCHATAGLSTAAILKAAEAGIDNVDSAISSMSMTYGHSPTESVVAIFQNSPRDTGLNLELLEEVAAYFREVRKKYAKFEGNLRGVDSRILVAQVPGGMLTNMENQLKEQGASDKFDEVLAEIPRVREDLGFIPLVTPTSQIVGTQAVINVLTGERYKSITKETAGVLKGEYGAAPAAFNAELQARVLDGAEAITCRPADLLEAEMDKLTAELKGLASEKGIKLAENEIDDVLTYALFPQIGLKFLENRGNPDAFEPVPTGNELPAAGKSTDPQAYTVAVNGKEYVVQVTEGGDISGIKPIGESAAPAPAAAPAGEGEPQVAPLSGNIFKVLVSVGDAVEEGDVVMILEAMKMETEVRTQRAGTVASVDVKVGDAVAVGDTLLTIG*
>MP0786_megahit_6778_845-937
MTDTKKPLGITDVILRDAHQSLLATRMRLDD
>MP0786_megahit_20299_1-330
PPTPPEHSATPHESKTANPRREPDPPSNVSTLESGQTTPQGMTAPIPGVVLKVSVLPGQKVERGDELLTIEAMKMFNVMRSPSSGTIATVHIKDGDRVVQGQPLVTFAP*
>MP0786_megahit_20848_1-507
MLTNLENQLKSQNSLDRFDEVIKEIPKVREELGYIPLVTPTSQIVGTQAVINVLSGTRYSTITNETKSLLKGEYGATPAPVDKDLQLRGIGESAVISCRPADLLDDNYKDVSNEFNKIIAERNIKVDISTENILIYAMFPEIGMTFLENKDNPSFFESEPSDITQISDE
>MP0786_megahit_32916_288-602
LNGKAYVVEVSEGGEIGDIQEQPAAQSEAAAPAPSGESIDAPLAGNIFKVNVRPGDQVAEGDVVIILEAMKMETEVRASSAGTVSKVNVSEGDSVAVGDALIEL*
>MP0786_megahit_37454_294-1370
MGKKIRLIDVTIRDGHQCLWATRMTTAMMKDIAPKLDEAGFEAIDLVGGAVFDVCVRFLREDPWERMRILNTWVTKTPLIIHTRGQSLFTFEFFADDVVELAAERFAANGMRYHTVYDALNDIRNLEMPIRSARRHGIHVVPGLVYSHSPVHTDAYYVRKAKELMAIGVDGVFIKDPSGLLTPERVATLVPALKKALGDLPLQLHMHCLSGLAPYVALKAVEHGVDTVHTATSTLANGASHPPTELFTRNCRRRGHEVDIDLGPIEEVAERLAFIAEHEDKPVGLPLEYDEFHFHHQVAGGMISNLRQQLETVGIEDRIEEILEEAGQVRADLGFPIVVSPFAQFIVTQAVLNVMGQDQ
>MP0786_megahit_40403_167-796
METNPLKITELVLRDAHQSLLATRMKTEDMLPIAEKLDQVGFFSLEMWGGATFDTCIRFLNEDPWERARALKKKMPKTPFQMLLRGQNAVGYRHYADDIVERFVKQSVEVGINIFRIFDALNDFRNIETAVKTVKKCGETVEGCISYTVSPVHNIELYIQMGKDLESMGSDILCIKDMAGLLTPDVTTRLITELKKNIKLPIHLHTHATT
>MP0786_megahit_43341_3-473
MIDKKVGITEVVLRDGHQSLLATRMRIEDMEPILDKLDEVGYWSIESWGGATFDACIRYLGEDPWERIRVFKKSMPNTPQQMLLRGQNILGYRHYADDLVKSFVDTSIKNGVDIFRIFDAMNDIRNLKTALKAVVDGGKHAQGTISYTVSPVHNLDY
>MP0786_megahit_61842_194-667
MSKIIQLIDVTLRDGHQSLWATRMTTGMMASIAPKLDEAGFEAIDLVGGAVFDVCVRYLQENPWERMKIVSDWVTETPLIIHTRGQSLFTFEFFADDLVELAAACFVRNGMRYHTPYDALNDIRNLKIPVQAGKANGLKVVPGIVFTESPVHDDNYYA
>MP0786_megahit_67355_256-576
AVNIKANDSFEINGISESRSVTPESVENGNSSSNGTVVKAPLGGNIFRILSKEGEKINLDSAVLILEAMKMETEIKAPISGSISRIFVNPGSSVKPGDPLFEINPS*
>MP0786_megahit_74132_2-958
VSRLKKELDIPIHMQCHATTGMSTATAIKAAEAGIDNVDTAISSMSMTYGHSPTEAVVAILEGTDRDTGLDLTLLEEIASYFRQVRKKYAKFEGSLRGTDSRILIAQVPGGMLTNMENQLREQNASDKFDEVLDEIPKVREDLGFIPLVTPTSQIVGTQAVLNVLTGERYKSISKETSAILKGEYGAAPAAMNKELQERVLDGKEVMTCRPADVLEPEMDKLTDELKKLAEEKGIKLADNVEDDVLTYALFPQIGLKFLENRNNPDAFEPVPTAEDAAPAKKADGPETYTVDVNGKKYVVAVSEGGEISQIQGEGGAAS
>MP0786_megahit_76330_1-378
GKVPAATQGGSSIYKVRVNGKDFTVEVAMGGSGTMAPAAAPAAAPAASAAPAVGGGSPLTAPLPGSIFSMKCNVGDAVNEGDTVLVMESMKMESEIKAHQAGTIQSILVKEGDNVQTGDQLVIIG*
>MP0786_megahit_79308_26-1369
GGKHAQGTISYTVSPVHNLDYWIDLSLKLQDMGAHSIAIKDMAGLLKPFTAFELVSRLKDTLEIPVHMQSHATTGMSTATAVKAIEAGIDNVDTSISSMSMTYGHSPTESLVAILEDSSRSTELDLNLLDQISAYFRKVRSKYSKFEGSLRGVDSRILVAQVPGGMLTNMENQLKDQNALDKFNEVLEEIPRVREDLGFIPLVTPTSQIVGSQAVLNVLSKERYKSISKETAGVLAGEYGRTPAPVNEKIRKLALGDKKPITERPADLLENEMENIRNELKEKIKKDSLDANASYDEDVLTYALFPQVAVKFFANRTDSSSFEAKPLDIQESKSGIYSVSVDDQEFIVKIKEGSASIVSEGSQLNPQQDTPLPQSEAGTPLLSPLSGTVHQLCKRAGDTVQEGEVLIVLEAMKMETEIQAIKSGTVSKVYVSIDDSVNVDQQLMLIV*
>MP0786_megahit_85249_3-1703
KAGFWSVESWGGATFDACIRYLGEDPWERIRKLKAAMPNTKQQMLLRGQNLLGYRHYADDVVTRFVERAHESGVDVFRIFDAMNDIRNLKTAIKATIDSGAHAQGTISYTVSPVHNLKLWLDMAKQLEDLGVHSICIKDMAGLLKPYECEALITGLKETVSVPIAMQCHATTGLSTATYQKAVDAGIDMLDTAISSMSMTYGHTATETMVSIVEGTERDTGIALPELEEIASYFRDVRKKYSKFEGSLKGVDARILLAQVPGGMLTNMESQLKEQGAEDKFEEVLKEIPRVREDLGFIPLVTPTSQIVGTQSVLNVLTGERYKSITKETAGVLKGEYGATAAPVNKALQERVLDGAEPVTCRPADNIAPELDALSKELDELAEKKQLSLSDDKIDDVLTYALFPQIGLKFIENRGNPDAFEPAPSAQSSQSADVAQVEKTAANTSTSGSETYDVNVDGKVYHVEVAPSGTLTSVTPAGAAQSSAPASASNTQASASTSQSIDAPLAGNVFKILVKNGDSIAEGDVVMILEAMKMETEIRAAFTGTVTEVTVGEGDAVSSGQPLILLG
>MP0786_megahit_90481_1-837
TRLITELKNNIKLPIHLHTHATTGLVGMNMQCAIDAGVDMVDTAISTLSMGTSHYATECIVAALKGTPRDTGLDLNLLEEINDYFKEVKKNYSEFESDFKGVDINILKSQIPGGMISNMENQLKEQNSIDKLEEVLKEVPRVRKDMGYPPLVTPTSQIVGSQATLNVLTGERYKIITKETRQCVMGNYGRLPAPIDEELLTKVAGDKKVTDCRPADLLEPEWDGVCKKLGDKYTSEEDRLTYALFEKVALKFFETRGKPLPEKPVVAKSTPASSPAGKV
>MP0786_megahit_101507_1-258
PSEDEDSGDLILSPMVGTFYASASPGSKPFVSLGDHVNEGDVVCIVEAMKMMNEIKSEFSGKVLSINIENSQPVEYGQALFEISK*
>MP0786_megahit_106413_1-366
MNEIKRPLGITDVVLRDAHQSLFATRLRLDDMLPIAEKLDKVGYWSLETWGGATFDACIRYLGEDPWERIRALKEAMPNTPQAMLLRGQNLLGYRHYADDVVDKFVERAKTNGVDVFRVFDA
>MP0786_megahit_115518_471-887
MITKKLGITEVVLRDGHQSLLATRMRIEDMEPILSKLDEIGYWSIESWGGATFDACIRYLGEDPWERIRIFKKSMPKTPQQMLLRGQNILGYRHYADDLVKCFVDTSIKNGVDVFRVFDAMNDVRNIETALKAVIDGGK
>MP0786_megahit_118911_2-742
SHATTGMSTATAVKAIEAGIDNVDTSISSMSMTYGHSPTESLVAILEDSPRSTQLDLNLLEEISSYFRGVRSKYSKFEGSLKGVDSRILVAQVPGGMLTNMENQLKDQNALDKFDEVLKEIPIVRKDLGFIPLVTPTSQIVGSQSVLNVLSGERYKTISKETASLLAGEYGNTPSPVNEKIRQLALKGKKPITVRPADLLENEMETIRDELDKKISSDSLDANAINDEDVLTYALFPQVAVKFFANR
>MP0786_megahit_134570_388-897
DCKGKCTSEEDMLSYALFPKVALEFFKNREQGFPSTEKTATPTPKPVTTAATPATSIAGSATYTVNVNGQAFSVQVSVGGAPQQVSAPAAPTPVAPAANGTSVTSPLPGSVFALKVAVGDQVSEGDVVIIMESMKMETEIHATASGTINSIQVQEGQKVNTGDNLLVIG*
>MP0786_megahit_136112_1705-2634
AQGTMAYTTSPVHNLETWMVLAKKIEDAGADSIAIKDMAGLLKPYDAFDLVSNLKEQLSIPVHMQTHATTGMSTATNMKAIEAGIDNIDTSISSMSMTYGHSATETLAAIFQEEAVSIDLDLEALEEISFFFKKIRKKYSEYEGDMKGVDSTMLVKQVPGGMLSNLESQLKANKQEDKIDLVKEEIPKVRRDFGHPPLVTPVSQIIGAQALLNIMGNVRYGNLSNESKNLLLGKYGKLPGEVNKELLSKISPLNQDITEETSDDLLSKKEELKKLCMENNLDDLSENIEMLLTYILFPNIALKFFKTLQ*
>MP0786_megahit_138875_2-148
AKEQTLLVMEAMKMESEVKSPQAGTVQAVFVQVGDTVQAGDALLSLGE*
>MP0786_megahit_152721_3-401
MKKIRKVGITEVVLRDGIQSILATRVTLRDLVPIIPTLDKVGYWSMETWGGATYDACIRYLDEDPWERLRVFAKLMPNTPQQMLIRGQNLVGYRHYPNKVVSEFLNKSAENGIDIFRTFDALNDFNNIEFTIK
>MP0786_megahit_160520_584-1042
MIDPDLIERLIKVLDDSDIDSLEIERGGTRIRLGKTPIQPVTVGSPASQDVQDISADPLVQDSPTSFDAKSNNLIEVKSPMVGTFYLAPTPDAPSYVEIGAEVKPGDGLCIIEAMKLMNELESEVAGTIVEICVENAQPVEYGQVLFLVDPA*
>MP0786_megahit_164177_1126-1386
QAQPQTNSAAPSDSTASQSIDAPLAGNVFKVLVRNGDSVSEGDVVMILEAMKMETEIRSAFTGTVTDITVGEGDAVTSGQPLILLG*
>MP0786_megahit_176956_3-935
TYSHSATNSVVSILEHGPRKTGLDLEKLEEIDQYFKPVRAKYSKFEGSLKGVDSRILLSQVPGGMLTNMESQLKEQNALDKMDDVLLEIPRVRKDLGYIPLVTPTSQIVGTQSVLNILTGERYKTITREAAGILKGEYGAAPAPVNKELQVRVLEGSEAITCRPADNIEPELEILESEFDKIVLEKNIRVADEKIDDLLIYALFPQVGIQFLENRDNPDFFEPVPKEETSSPANEKNEGVYTVSFKGQSYTVSVSDGGTITSMGTSSDESSSDSGDSQEKSNTPLANGKEDVSAPLSGTIWKILVSPNQSV
>MP0786_megahit_178104_26971-28758
MSKPLALTELVLRDAHQSLLATRMRLEDMLPIASKLDDAGFWSVESWGGATFDACIRYLGEDPWERIRALKKAMPKTKQQMLLRGQNLLGYRHYADDVVTRFVERAHDNGVDVFRIFDAMNDVRNLQTAVKAAIDCGAHAQGTMSYTISPMHTIDGWVDMAKQLEDMGVHSICIKDMAGLLKPYECDTLVTRLKETVQVPIAMQCHATTGLSTATYQKAIDAGIDMLDTAISSMSMTYGHSATETIVSALEGTERDTGLSLEGLEEIAAYFRNVRKKYAKFEGSLKGVDARILLAQVPGGMLTNMESQLKEQGAEDKFDEVLKEIPRVREDLGFIPLVTPTSQIVGTQAVLNVLTGERYKSISKETAGVLKGEYGATAAPVNAELQARVLDGGEPVTCRPADLLKPEMESLTDDLAALAKDKGFLLAEEQVDDVLTYALFPQIGLKFLQNRGNPDAFEPAPGKEPEVATAPVAAAPKAAGQPSSYDVKVDGKVYHVEVADSGTLTSVTPAVSSAPVASAEPAPAASGQTINAPLSGNVFKVLVSPGDVVANGDVVIILEAMKMETEIRSAFDGTVSTILAKEGDSVATGQALIEL*
>MP0786_megahit_179457_698-1339
KLPAAIDEELLAKVSEGKKLTSCRPADLLDPEWDKACKELGDKYTSEDDRLTYALFGKVALEFFETRGKPQAEPVAIAPAKTPATAPAPSAAPAVPAGSAVYKVRVNGKDYTVEVSTGGAVSASPTTTPAAAPAPAPAPSAASGSPLIAPLPGSIFTMICKEGDAVNEGDTVLIMESMKMESEVNAHQSGTIQSILVKEGDNVQTGDELVIIG*
>MP0786_megahit_194952_3-533
LQAAIDAGVDMVDTAISSLSMGTGHYATECIVAAQKGLARDTGLDLNLLEEISNYFREVRKNYAEFESDFKGVDINILKSQIPGGMISNMENQLKEQNAIDKLQDVLLEVPRVRKDMGYPPLVTPTSQIVGSQATLNILTGERYKLITKETRECVLGKYGKLPASLDPDLLAKVEKD
>MP0786_megahit_201828_234-836
MSNSKENTSPVEITELVLRDGHQSLFATRMRIDDMLPIAEKLDQIGYWSMESWGGATFDSCIRFLGEDPWERIREIKKVMPNTPQQMLLRGQNLLGYRHYSDDVVCKFVDRCADNGIEVFRIFDAMNDMRNLETAINQTVKIGQHAQGTISYTVSPVHTVDLWVEMAKKIEDMGAHSLCIKDMAGLLQPYVAYDLVKKLKN
>MP0786_megahit_203954_77-1105
MSDKENNNKPVQITELVLRDGHQSLFATRMRIDDMLPIAEKLDQIGYWSMESWGGATFDACIRFLGEDPWERIREIKKVMPNTPQQMLLRAQNLLGYRHYSDDVVRRFVDRCADNGVGVLRIFDAMNDTRNLKTAIDQTVKVGQHAQGTISYTVSPVHTTELWIDMAKKIEDMGAHSLCIKDMAGLLQPYVAYDLVTKLKKAIDIPIQLHAHATTGLSTACIIKAVEAGIDRVDTCIGSMSMTYSHSATNSVVSILEHGPRKTGLDLEKLEEIDQYFKPVRAKYSKFEGSLKGVDSRILLSQVPGGMLTNMESQLKEQNALDKMDDVLLEIPRVRKDLGYIPL
>MP0786_megahit_216490_5417-7192
MTDNKQPLGITDVILRDAHQSILATRMRLDDMLPIAGKLDQVGFWSVESWGGATFDACIRYLGEDPWERIRALKKAMPNTRQQMLLRGQNLLGYRHYADDVVEKFVERAAVNGVDVFRVFDAMNDPRNLETALKAVKAQGKHAQGTISYTTSPVHTLQMWVDLAKQIEDMGADSIAIKDMAGILNPYVAFDLVSQLKSTLSIPVHMQCHATAGLSTAAILKAAEAGIDNVDSAISSMSMTYGHSPTESVVAIFQNSPRDTGLNLELLEEVAAYFREVRKKYAKFEGNLRGVDSRILVAQVPGGMLTNMENQLKEQGASDKFDEVLAEIPRVREDLGFIPLVTPTSQIVGTQAVINVLTGERYKSITKETAGVLKGEYGAAPAAFNAELQARVLDGAEAITCRPADLLEAEMDKLTAELKGLASEKGIKLAENEIDDVLTYALFPQIGLKFLENRGNPDAFEPVPTGNELPAAGKSTDPQAYTVAVNGKEYVVQVTEGGDISGIKPIGESAAPAPAAAPAGEGEPQVAPLSGNIFKVLVSVGDAVEEGDVVMILEAMKMETEVRTQRAGTVASVDVKVGDAVAVGDTLLTIG*
>MP0786_megahit_221530_869-2512
MSKPLALTELVLRDAHQSLLATRMRIEDMLPIAEKLDKAGFWSVESWGGATFDACIRYLGEDPWERIRKLKAAMPNTKQQMLLRGQNLLGYRHYADDVVTRFVERAHESGVDVFRIFDAMNDIRNLKTAIKATIDSGAHAQGTISYTVSPVHNLKLWLEMAKQLEDLGVHSICVKDMAGLLKPYECEALITGLKETVDVPIAMQCHATTGLSTATYQKAIDAGIDMLDTAISSMSMTYGHSATETMVSIVEGTERDTGISLPELEDIASYFREVRKKYSKFEGSLKGVDARILLAQVPGGMLTNMESQLKEQGAEDKFEEVLKEIPRVREDLGFIPLVTPTSQIVGTQSVLNVLTGERYKSITKETAGVLKGEYGATAAPVNKELQARVLDGAEPVTCRPADNIAPELDTLSKELDELAEKKQLSLSDDKIDDVLTYALFPQIGLKFIENRGNPDAFEPAPSAQESQSSSAPKPAEAKSSSQGATASETYDVNVDGRVYRVEVAPSGTLTSVTPASGSQTQAQPQINSAAPSASTASQSIDAPLAGNV
>MP0786_megahit_222451_925-1029
MSTSSPLKVTEVVLRDAHQSLLATRMRTEDMLPIG
>MP0786_megahit_228018_1-483
MLSYALFPKVALEFFKNREQGFPSTEKPATLTPKPVTASTIPATPVAGSATYTVNVNGQAFSVQVSAGGAPQHVLATSPAPAETVTPATSGTSVTSPLPGSVFSLKVTVGDQVNEGDVVIIMESMKMETEIHATASGTINSIQVQEGQKVNTGDNLLVIG*
>MP0786_megahit_232889_3-962
IPIQLHAHATTGLSTASIIKAVEAGIDRVDTSIGSMSMTYGHSATNSVVSILEHGPRKTGLDLKKLEEVDEYFKPIRAKYSKFEGSLKGVDSRILLSQVPGGMLTNMESQLKEQNALDKMDEVLLEIPRVRKDLGYIPLVTPTSQIVGTQSVLNILTGERYKTITKEASGILKGEYGATPASVDAELQARVLEGSDPITCRPADNIAPEMDILESQFDEIVSEKNIVLAEDKIDDLLTYALFPQVGILFLENRNNPDFFEPAPQEASNATVNEKNEGIYTVSFEGNSYTVSVSAGGSITSMIATSDKQSQSPNASHVESK
>MP0786_megahit_244214_382-579
APLSGNIWKILVNPNQSVNEGDTLLILEAMKMETEIKAAHSGVVTNINIKEGDSVTVGQVLLSLA*
>MP0786_megahit_258220_2-1417
LSFIFFYKLKEYILVSQNQNMSDKKNQKIGITEVVLRDGHQSLLATRFTLADMLPIAKKLDEVGYWSIESWGGATFDSCIRYLNEDPWERLRALKKAMPNTRQQMLLRGQNLVGYKHYSNETVSLFIQKAAENGIDVFRIFDALNDFNNIEFAIKEVKANGKHAQGAMAYTTSPVHDLNTWLDYAKKVEDSGADSFAIKDMAGILKPYDAFELVSLLKESLAIPIHMQCHATTGMSTASNLKAIEAGIDNIDTSISSMSMTYGHSATETLVSMFSDREGDLGLDLNLLGEISDYFRVIREKYSDFEGSLKGVDSSMLIKQVPGGMLSNLESQLKSINQEDKLEKVKEEIPVVREDFGFPPLVTPVSQIIGAQSLLNVTENSRYGSLTSETKKLLLGAYGKLPGKINSEIFKKASDDPPEKENEKNTSEMEEEFKDLCRENDLPDLSSNIENLLTYILFPNIAFNFFKERNF*
>MP0786_megahit_266379_60-542
LTYALFPQVGIQFLENRNNPDFFEPAPQEASNATVNEKNEGIYTVSFEGNSYTVSVSAGGDITSMITTSDKQSQSPNASHVESKSTPSSDEEEVLAPLSGNIWKILVKPNQSLNEGDTLVILEAMKMETEIKAARSGIVTNISIKEGDSVTVGQVLLSLA*
>MP0786_megahit_269194_1427-2833
MSKNKSPLGITDVVLRDAHQSLFATRMRIDDMLPIAEKLDQVGFWSLESWGGATFDACIRFLGEDPWERIRRFKEVMPNTPQQMLLRGQNVLGYRHYADDVVDKFVERAAINGVDVFRVFDAINDMRNLETAIKSVKKCEKHAQGAICYTISPIYTIDSWLDMARQIESMGADSICIKDMAGLLKPYVAYELIKGLKKVIDVPIHMQCHATTGMSTATYLKAVEAGIDNIDTSISSMSMTYGHSPTESLVAILESTERDPGLDIKLLEEIASYFREVRKKYAKFEGSLKGVDSRILVSQVPGGMLSNLENQLIEQNATDRMDEVLEEIPKVREDLGFIPMVTPTSQIVGTQSVLNVLLGERYKVISTETEGLLKGEYGATPAPVNRELQIKALKGAEPISCRPADLLEPEFEKQKIELLKIAKDESINLANEDDDTLTYILFPNPGLKFLKNRNNPDAFEPVPTIGRD*
>MP0786_megahit_272309_1-540
LRNIETAINTVNKCGETVEGCISYTVSPFHNIELYIKMARQLVDMGSDIVCIKDMAGLLTPEATRTLIREIKNSVDAPVHLHTHATTGLVGMNLQAAIDAGVDMVDTAISSLSMGAGHYATECIVAAQKGLARDTGLDLNLLEEISNYFREVRKNYAEFESDFKGVDINILKSQIPGGMI
>MP0786_megahit_275165_3-1541
KVMPNTPQQMLLRGQNLLGYRHYGDDVVRKFVDRCAENGVGVLRIFDAMNDMRNLQTAVDQTVKVGQHAQGTISYTVSPVHTTELWIDLAKQIEDMGAHSLCIKDMAGLLQPYVAYDLVTKLKAAIDIPIQLHAHATTGLSTATILKSIEAGIDRVDTSIASMSMTYGHSSTNAVVSILDHSPRKTGLDMEQLEEIDAYFRPVRAKYAKFEGSLKGIDPRILLAQVPGGMLTNMESQLRENNALDRLDEVLQEIPRVREDLGFIPLVTPTSQIVGTQAVMNVLLGERYKSIAKEAAGVLKGEYGASPAPVNAELQARVLDGGEAITCRPADNIDLEMDTLEAEFDAIVAEKGIKLENEKIDDLLTYILFPQVGIQFLENRNNPDFFEPVPQAPSEGPKEDGVYTVTHNGQDYVVEVKAGGDISSIQVAGQAVAAPLAAPVGNAEDVPAPLSGNIWKVLVSPNQQVNEGDTLVILEAMKMETEIKAAHSGIVANINIKEGDSVTVGQVLLSLA*
>MP0786_megahit_280313_2-544
KLWEGISAAHKGHQMSMELLQLPSILAKKTGYYDFRGNNTLEVKIPKEFKDPESNAELIAKLAPPPSAKSNEILAWTGGTFYSRETPEAGEYVREGQHVEEGDVLGLLEVMKMFNQIRAEFPGTIRKICIDASTGKIVARSQVLFQIDPDNPPVSETEEELFKRQQEQTISLMQSIIPAN*
>MP0788_megahit_11687_2-514
SHCLTGLCPLVYLEAVELGCDILHTSIAPLANGAGQPATQTIVKSLRELGYVVNIDDEKIEEASNYFKNICEVEGKPEGKPAEYNPLHYKHQLPGGMLSNFHAQLETAGLGDRYEELLEEIAQVRKELAWPIMITPFAQFVGTQAVMNVISGERYGTVPNEIKKYVLGYYG
>MP0788_megahit_29702_1-1635
FDACIRYLGEDPWERIRLLKQAMPNTPQQMLLRGQNLLGYRHYADDVVTRFVERAHDNGVDVFRIFDAMNDVRNLETAVKAAVNCGAHAQGTISYTVSPVHNLQLWLDMAKQLEDMGVHSICIKDMAGLLKPYECETLITQLKQTVDVPIAMQCHATTGLSTATYQKAIDAGIDILDTAISSMSMTYGHSATETMVSILEGTERDTGLSLPDLSEIAAYFREVRKKYAKFEGSLKGVDARILLAQVPGGMLTNMENQLKEQGAEEKFDDVLLEIPRVREDLGFIPLVTPTSQIVGTQSVLNVLTGERYKSITKETAGVLKGEYGATAAPVNAELQQRVLDGGEAITCRPADLIDPELEKLETELDSLASEKSITLAEQKIDDVLTYALFPQIGLKFLENRGNPDAFEPAPSEQTAAAPAAPVATASADAPSSYDVRVDGKVYSVEVAASGQLGAITPVASAAPAQAAAPAPSAGGQAINAPLAGNVFKVLVGPGDQVSNGDVVIILEAMKMETEIRSAFDGTVSAVLVKEGDGVTNGQPLVELG*
>MP0788_megahit_39674_3-536
LAEKKQLSLSDDKIDDVLTYALFPQIGLKFIENRGNPDAFEPAPSAQSSQSADVAQVEKTAANTSTSGSETYDVNVDGKVYHVEVAPSGTLKSVTPAGAAQSSAPASASNTQASAGTSQSIDAPLAGNVFKILVKNGDSIAEGDVVMILEAMKMETEIRAAFTGTVTEVTVGEGDAVS
>MP0788_megahit_51723_1-777
LTPYTAFDLVTRLKKELSIPVHLHCHATTGLSTSTILKAVEAGIDNVDTSISSMSMTYGHSPTESVVAMLKDTGRDTGLDLELLEDIAGYFREVRKKYAAFEGSLRGIDSRILIAQVPGGMLTNMEGQLKEQGAGDKLDDVLNEIPRVREDLGFIPLVTPTSQIVGTQAVMNVMMGERYKSISKEVQALLKGEYGAAPAPFNAELQKRVLEGGEPITCRPADNLSPEMEKLAAELKEKASADGIRLAEGKREVDDVLTY
>MP0788_megahit_53716_429-707
LGEVQEQATTSASAPQEEAPAPSGESIDAPLAGNIFKVNVRPGEQVAEGDVVIILEAMKMETEVRASSAGTVSKVNVSEGDSVAVGDTLIEL*
>MP0788_megahit_54783_1-114
MSKPLALTELVLRDAHQSLLATRMRIEDMLPIAEKLDK
>MP0788_megahit_73716_451-636
GLIAELNVSIGNKVEEGAPLLTLEAMKMYTTVSSPHSGTVESIEVSSGDNVDTGDLLLIIA*
>MP0788_megahit_79610_507-665
MNETKRPLGITDVVLRDAHQSLFATRMRLDDMLPIAEKLDRVGYWSLETWGGA
>MP0788_megahit_85310_3-932
MAGLLKPYVAFELVSRLKEDLEIPIHLHCHATTGMSVATGIKAIEAGLDNIDTSVSSMSMTYGHTPTETMISILDGTNRETGLNLDKLIPVAKHFQSIRKKYKSFEGSLRGVDARILASQVPGGMLTNLENQLKSQNSIDRFDEVIKEIPKVREELGYIPLVTPTSQIVGTQAVINVLSGTRYSTITNETKSLLKGEYGATPAPVDKDLQLRGIGESAVISCRPADLLDDNYKDVSNEFNKIIEERNIKVDISTENILIYAMFPEIGMTFLENKDNSSFFESEPSDITQISDESYVVTVDDQEYAVNVKA
>MP0788_megahit_92429_1-309
KANDSIEINGMSKSKSVTPELIENGNSSSNGTVVEAPLGGNIFRILSKEGEKINLDSAVLILEAMKMETEIKAPISGSISRIFVNPGSSVQPGDPLFEINPS*
>MP0788_megahit_103382_1-507
LFIVASCEEKGLDFLLGKGKNLIRKKSQEVKKDSPAAAKTTAPDVPVTAAPASGTRDYSITVNGRVYQVQVSSGGTVSAAPVSERAPVSPPPARAASAIEIPAPTPGNIVRVEVAVGDNITKDQVLLVMEAMKMESEVKSPQSGVVQTIHVQAGDTVQTGDVLLTLGE*
>MP0788_megahit_118577_1-522
KVGQHAQGTISYTVSPVHTTELWIDMAKKIEDMGAHSLCIKDMAGLLQPYVAYDLVKKLKKAIDIPIQLHAHATTGLSTACIIKAVEAGIDRVDTCIGSMSMTYSHSATNSVVSILEHGSRKTGLDLEKLEEIDQYFKPVRAKYSKFEGSLKGVDSRILLSQVPGGMLTNMESQ
>MP0788_megahit_123324_2-280
PVAPVAEDGEAPIESGEVIESPMVGTLYRKPTPEADEFVKVGDRISEGQTLCIIEAMKVMNEIKAEVSGTISEICAEDASPVQYGDVLFRVT*
>MP0788_megahit_123399_3547-5325
MAKLKLTELVLRDAHQSLLATRMRLDDMLPIASKLDDAGYWSIESWGGATFDSCIRYLGEDPWERIRALKKAMPNTKQQMLLRGQNLLGYRHYADDVVEKFVERAHKNGVDVFRIFDAMNDVRNLETAIKAAVKVGAHAQGTISYTVSPVHTLDMWLTLAKQLEDLGCHSICIKDMAGLLKPYDAEQLIKGLKETVSIPIAMQCHATTGLSTATYQKAIDAGIDMLDTAISSMSMTYGHSATETIVAIVEGTPRDTELDLNQLEEIAAYFRDVRKKYAAFEGSLKGVDGRILLAQVPGGMLTNMENQLKEQGAADKLNEVLLEIPRVREDLGFIPLVTPTSQIVGTQAVLNVLTGERYKTITKETAGVLKGEYGLTPAPMNKELQERVLDGSEVITCRPADNIAPELASLEAELQKEAQEQGLTLADEQIDDVLTYALFPQVGLKFIKNRNNPDAFEAVPSADDANTKPAAKPASNKGVSAEQYSVKVDGKVYDVVVAQGGELKEVTLKDSEHLPQSASVASGETLNAPLAGNIFKVKVKAGQAVNEGDVVVIMEAMKMETEVRAMHSGTVAEVLVSEGDAVTTSDAIIAMV*
>MP0788_megahit_133392_125-1090
VRAKYSKFEGSLKGVDSRILLSQVPGGMLTNMESQLKEQNALDKMDDVLLEIPRVRKDLGYIPLVTPTSQIVGTQSVLNILTGERYKTITREAAGILKGEYGAAPAPVNKELQVRVLEGSEAITCRPADNIEPELEILESEFDKIVLEKNIRVADEKIDDLLTYALFPQVGIQFLENRDNPDFFEPVPKEETSSPANEKNEGVYTVSFKGQSYTVSVSDGGSITSIGASSDESSSNSGDSQEESNIPLANGKEDVSAPLSGTIWKILVSPNQAVKKGDTLVILEAMKMETEIKATRSGVVLNVSVKESDSVTVGQLLLSLG*
>MP0788_megahit_140002_571-1059
MKNYRVTIDGRVYDVEIDDPQARPVTARLSGTAYSVEIESGQALPAESEPDIVPATPPEHTATPNESKTANPSPEPPRPSNVSTPASSQTTPQGMTAPIPGVVSKVSVLPGQKVERGDELLTIEAMKMFNVMRSPSSGTIATVHIKDGDRVVQGQPLVTFAP*
>MP0788_megahit_149723_3-512
MSDKENNNKPVQITELVLRDGHQSLFATRMRIDDMLPIAEKLDQIGYWSMESWGGATFDACIRFLGEDPWERIREIKKVMPNTPQQMLLRAQNLLGYRHYSDDVVRRFVDRCADNGVGVLRIFDAMNDTRNLKTAIDQTVKVGQHAQGTISYTVSPVHNTELWIDMAKKI
>MP0788_megahit_156000_3-1154
INIFRIFDALNDLRNIETAINTVNKCGETVEGCISYTVSPFHSIELYTKMASQLVDMGSDIVCIKDMAGLLTPEATRTLIGEIKNSVDVPVHLHTHATTGLVGMNLQAAIDAGVDMVDTAISSLSMGAGHYATECIVAAQKGLARDTGLDLNLLEEISSYFREVRKNYAEFESDFKGVDINILKSQIPGGMISNMENQLKEQNAIDKLQDVLLEVPRVRKDMGYPPLVTPTSQIVGSQATLNILTGERYKLITKETRECVLGKYGKLPASLDPDLLAKVEKDGEVIDCRPADLLEPEWDQVVKDCKGKCTSEEDMLSYALFPKVALEFFKNREQGFPSTEKSATLTPKPATASTTPVTPVAGSATYTVNVNGQAFSVQVSAGGA
>MP0788_megahit_157193_2-889
YECEALITGLKETVNVPIAMQCHATTGLSTATYQKAIDAGIDMLDTAISSMSMTYGHSATETMVSIVEGTERDTGISLPELEDIASYFREVRKKYSKFEGSLKGVDARILLAQVPGGMLTNMESQLKEQGAEDKFEEVLKEIPRVREDLGFIPLVTPTSQIVGTQSVLNVLTGERYKSITKETAGVLKGEYGATAAPVNKELQARVLDGAEPVTCRPADNIAPELETLSKELDELAEKKQLSLSDDKIDDVLTYALFPQIGLKFIENRGNPDAFEPAPSEQESQSSHAPKPAEAKS
>MP0788_megahit_157302_1967-2473
MSDTKKIGVTEVVLRDAHQSLLATRFRYKDMEDSLKKLDDVGFWSVESWGGAIFDSCIRYLGEDPWERIRKIKSMMPNTPQQMLLRGQNLLGYKHYADDVVEKFVECSKKNGVDVFRVFDAMNDPRNMHKAMQAVISMDGHAQGTISYTTSPVHTIDSWLDLAKKLEDM
>MP0788_megahit_167817_3-719
MSKNKNPLGITDVVLRDAHQSLFATRMRIDDMLPIAEKLDQVGFWSLESWGGATFDACIRFLGEDPWERIRRFKEVMPNTPQQMLLRGQNILGYRHYADDVVDKFVERASINGVDVFRIFDAMNDMRNLETSIKAVRKCEKHAQGAISYTISPIYTIDSWLDMARQIESMGADSICIKDMAGLLKPYVAYELIKALKKVINIPIHMQCHATTGMSTATYLKAVEAGIDNIDTSISSMSM
>MP0788_megahit_187051_2366-4156
MSNKENNKPVQITELVLRDGHQSLFATRMRIDDMLPIAEKLDQIGYWSMESWGGATFDACIRFLGEDPWERIREIKKVMPNTPQQMLLRAQNLLGYRHYSDDVVRKFVDRCAENGVGVLRIFDAMNDTRNLETAIDQTVKAGQHAQGTISYTVSPVHTTDIWIDMAKEIEDMGAHSLCIKDMAGLLQPYVAYDLVKKLKKAIDIPIQLHAHATTGLSTACIVKAVEAGIDRVDTCIGSMSMTYSHSATNSVVSILEASPRKTGLDLNKLEEIDQYFKPIRSKYSKFEGSLKGVDSRILTSQVPGGMLTNMEGQLKEQNAIDKMDEVLLEIPRVRKDLGYIPLVTPTSQIVGTQSVLNVLTGERYKTITKEAAGILKGEYGAAPAPVNKELQDRVLDGSEVITCRPADNIEPELDILESEFDKIVAEKGIRLADQKIDDLMTYALFPQVGIKFLENRDNPDFFEPVPKAETDKPKDDGVYTVSFKGQSYTVSVSAGGTITTMSSPSGKAIEDNKESQEESSAPLSNGKEDISAPLSGTIWKTLVSPNQSVKEGDTLIVLEAMKMETEIKATRSGVVVSVDVKEGDSVTVGQLLLSLG*
>MP0788_megahit_192080_633-2435
MNEIKRPLGITDVVLRDAHQSLFATRLRLDDMLPIAEKLDKVGYWSLETWGGATFDACIRYLGEDPWERIRALKEAMPNTPQAMLLRGQNLLGYRHYADDVVDKFVERAKTNGVDVFRVFDAMNDPRNLERAIKAVRQVGGHAQGTISYTVSPVHTLDSWVDLAKTIAAMGADSLAIKDMAGLLTPYTAYDLVSRLKKELFIPVHLHCHATTGLSTSTILKAVEAGIDNVDTAISSMSMTYGHSPTESVVAMLKDTDRDTGLDLELLEDIAGYFREVRKKYASFEGSLRGIDSRILVAQVPGGMLTNMESQLKEQGAGDKLDDVLSEIPRVREDLGFIPLVTPTSQIVGTQAVMNVMMGERYKSISKEVQALLKGEYGSAPAPFNAELQKRVLEGGEPITCRPADNLSPEMDKLAAELKEKASADSIRLAEGEREVDDVLTYALFPQIGLKFLKNRDNKDAFEPAPEAPQAAAPAKAEAPAAAPAPAGGPETYTVKLNGKAYVVEVSEGGEIGDIQEQPAAQSEAAAPAPSGESIDAPLAGNIFKVNVRPGDQVAEGDVVIILEAMKMETEVRASSAGTVSKVNVSEGDSVAVGDALIEL*
>MP0788_megahit_205902_1-156
NQQVNEGDTLVILEAMKMETEIKAGHSGVVVNINVKEGDSVTVGQVLMSLA*
>MP0788_megahit_205968_256-1611
MPDKKNQKVGITEVVLRDGHQSLLATRFTLADMLPIAKKLDQVGYWSIESWGGATFDSCIRYLNEDPWERLRALKKAMPNTQQQMLLRGQNLVGYKHYSDETVSLFIQKAAENGIDVFRVFDALNDFNNIEFALKQVKENGKHAQGAMAYTTSPVHNLETWLDYAKKVEDSGADSFAIKDMAGILKPYDAFELVTALKDKLSIPIHMQCHATTGMSTASNLKAIEAGIDNIDTSISSMSMTYGHSATETLVSMFSDREADLGLDINLLGEISDYFRVIREKYSEFEGSLKGVDSTMLIKQVPGGMLSNLESQLKTINQQDKLEKIKDEIAKVREDFGYPPLVTPVSQIIGAQSLLNVTENSKYGSLTSETKKLVLGAYGTLPGKVKDEIVKKASEDPPEQENERKLEEIAEELKTICSKNNLPDLSDNTESLLTYTLFSNTAVNFFKERNF*
>MP0788_megahit_211633_1-348
SGPRDYTITVDGRAYQVQVNAGGTAAADNSEKTPVSAPIATQTSGIDIPAPTPGNIVRLEVEVGDTIAKEQTLLVMEAMKMESEVKSPQAGVVQAVYVKEGNTVQTGDALLSLRG*
>MP0788_megahit_219170_1-624
PADNIAPELDTLSKELDELAEKKQLSLSDDKIDDVLTYALFPQIGLKFIENRGNPDAFEPAPSAQESQSSSAPKPAEAKSSSQGATASETYDVNVDGRVYRVEVAPSGTLTSVTPASGSQTQAQPQTNSAAPSDSNSSQSIDAPLAGNVFKVLVRNGDSVSEGDVVMILEAMKMETEIRSAFTGTVTDITVGEGDAVTSGQPLILLG*
>MP0788_megahit_224560_18296-20071
MTDNKQPLGITDVILRDAHQSILATRMRLDDMLPIAGKLDQVGFWSVESWGGATFDACIRYLGEDPWERIRALKKAMPNTRQQMLLRGQNLLGYRHYADDVVEKFVERAAVNGVDVFRVFDAMNDPRNLETALKAVKAQGKHAQGTISYTTSPVHTLQMWVDLAKQIEDMGADSIAIKDMAGILNPYVAFDLVSQLKSTLSIPVHMQCHATAGLSTAAILKAAEAGIDNVDSAISSMSMTYGHSPTESVVAIFQNSPRDTGLNLELLEEVAAYFREVRKKYAKFEGNLRGVDSRILVAQVPGGMLTNMENQLKEQGASDKFDEVLAEIPRVREDLGFIPLVTPTSQIVGTQAVINVLTGERYKSITKETAGVLKGEYGAAPAAFNAELQARVLDGAEAITCRPADLLEAEMDKLTAELKGLASEKGIKLAENEIDDVLTYALFPQIGLKFLENRGNPDAFEPVPTGNELPAAGKSTDPQAYTVAVNGKEYVVQVTEGGDISGIKPIGESAAPAPAAAPAGEGEPQVAPLSGNIFKVLVSVGDAVEEGDVVMILEAMKMETEVRTQRAGTVASVDVKVGDAVAVGDTLLTIG*
>MP0788_megahit_232847_2-622
IVAALKGTPRDTGLDLNLLEEINDYFKEVKKNYSEFESDFKGVDINILKSQIPGGMISNMENQLKEQNSIDKLEEVLKEVPRVRKDMGYPPLVTPTSQIVGSQATLNVLTGERYKIITKETRQCVMGNYGRLPAPIDEELLTKVAGDKKVTDCRPADLLEPEWEGVCKELGDKYTSEEDRLTYALFEKVALKFFETRGKPLPEKPVA
>MP0788_megahit_243436_57-515
MIDPDLIEHLIKVLDDSDIDSLEIERGGTRIRLGKTPIHPVTVGSPPSQDEQAVSSDPLVQDSPTSFDAKSGSLVEVTSPMVGTFYSAPTPDAPPYIEIDAEVKPGDGLCIIEAMKLMNELEAEVAGTIVEICVENAQPVEYGQVLFLIDPA*
>MP0788_megahit_248555_3-1193
MSKPLALTELVLRDAHQSLLATRMRIEDMLPIAEKLDKAGFWSVESWGGATFDACIRYLGEDPWERIRKLKAAMPNTKQQMLLRGQNLLGYRHYADDVVTRFVERAHESGVDVFRIFDAMNDIRNLKTAIKATIDSGAHAQGTISYTVSPVHNLKLWLEMAKQLEDLGVHSICVKDMAGLLKPYECEALITGLKETVDVPIAMQCHATTGLSTATYQKAIDAGIDMLDTAISSMSMTYGHSATETMVSIVEGTERDTGISLPELEDIASYFREVRKKYSKFEGSLKGVDARILLAQVPGGMLTNMESQLKEQGAEDKFEEVLKEIPRVREDLGFIPLVTPTSQIVGTQSVLNVLTGERYKSITKETAGVLKGEYGATAAPVNKELQARVLDGAEPVT
>MP0788_megahit_250823_579-1106
VIREKYSDFEGSLKGVDSSMLIKQVPGGMLSNLESQLKSINQEDKLEKVKEEIPIVREDFGFPPLVTPVSQIIGAQSLLNVTENSRYGSLTSETKKLLLGAYGKLPGKINSEIFKKASEDPPEKEDEKNTSQMEEEFKDLCRENDLPDLSSNIENLLTYILFPNIAFNFFKERNF*
>MP0788_megahit_255241_3-308
YVVEVKAGGDISSIQVAGQAVAAPLAAPVGNAEDVPAPLSGNIWKVLVSPNQQVNEGDTLVILEAMKMETEIKAAHSGVVANINVKEGDSVTVGQVLLSLA*
>MP0788_megahit_258496_2-310
MTNSKENTNPVGITELVLRDAHQSLFATRMRIDDMLPIAEKLDKVGYWSMESWGGATFDSCIRFLGEDPWERIREIKKVMPNTPQQMLLRGQNLLGYRHYGDD
>MP0788_megahit_268695_2-1459
LPIAEKLDKVGYWSMESWGGATFDSCIRYLGEDPWDRIREINKVMPNTPQQMLLRGQNLLGYRHYGDDVVRKFVDRCAENGVGVLRIFDAMNDMRNLQTAVDQTVKVGQHAQGTISYTVSPVHTTELWIDLAKQIEDMGAHSLCIKDMAGLLQPYVAYDLVTKLKAAIDIPIQLHAHATTGLSTATILKSIEAGIDRVDTSIASMSMTYGHSSTNAVVSILDHSPRKTGLDMEQLEEIDAYFRPVRAKYAKFEGSLKGIDPRILLAQVPGGMLTNMESQLRENNALDRLDEVLQEIPRVREDLGFIPLVTPTSQIVGTQAVMNVLLGERYKSIAKEAAGVLKGEYGASPAPVNAELQARVLDGGEAITCRPADNIDLEMDTLEAEFDAIVAEKGIKLENEKIDDLLTYILFPQVGIQFLENRNNPDFFEPVPQAPSEGPKEDGVYTVTHNGQDYVVEVKAGGDISSIQVAGQAVAAPQAAAPQAAP
>MP0788_megahit_278717_2-538
DGHQSLLATRFTLADMLPIAKKLDEVGYWSIESWGGATFDSCIRYLNEDPWERLRALKKAMPNTRQQMLLRGKNLVGYKHYSNDTVSLFIQKAAENGIDVFRIFDALNDFNNIEFAIKEVKANGKHAQGAMAYTTSPVHDLNTWLDYAKKVEDSGADSFAIKDMAGILKPYDAFELVSL
>MP0788_megahit_281710_3-719
DTSISSMSMTYGHSPTESLVAIFDSTERDPGLDIKLLEEIASYFREVRKKYAKFEGSLKGIDSRILVSQVPGGMLSNLENQLIEQNAIDRMDEVLEEIPKVREDLGFIPMVTPTSQIVGTQSVLNVLVGERYKIISAETEGLLKGEYGATPAPVNRELQAKALKGDEPISCRPADLLEPEFEKQKAELLKIAKNESTTLANEDDDALTYILFPHPGLKFLKNRNNPEAFEPVPTIGRD*
>MP0788_megahit_282095_464-595
MSDKKNQKIGITEVVLRDGHQSLLATRFTLADMLPIAKKLDEVG
>MP0790_megahit_1986_72-983
MTDVQLVDVSIRDGNQSLWGAVGMTTRMIAGAAPDLDQVGYRAIEAASSTLLAMSVRTHKQDPWEMLRTAKRLMPNTPLGFLTTGKRFITFSRTPDVLFELAFRLLARNGVSRLWVIDPMHDMVGAGRIARMAKDAGISEVVGGICYTTSPVHTDDYYADRIAELEDCRAIDSVYLKDPAGLMTPERLRSMVPMLQGRLTRLRLDEIHSHATTGVAPLTLLEAADLGMTKLHTALPPLANGSSHPSGLTMVRNLRARGHRVDVDVEAMERASAYWTRQAKIKRLPAGVPREYDEDYYRHTIPGG
>MP0790_megahit_18465_1-507
PELFDSVIEESVVVRRDLGWPIVMTPFAQYIVTQATLNVITGERYKQLSDEVVDLLRGDFGPLPGEVDQDLLDRAMSTPRGKLPPSDGTSDETLEQMRKRFGGVDDEELLLRAVMPAEHVDAMQAARSASAASTLWSLLKAVEDRPKVSVAFSNSDVTFELTRPGGTS*
>MP0790_megahit_37640_115-477
MLFMKKLRVTVEGKSYDVTVELLGEGAAAQVPSVPSAESSSHASSSEIAEPVPSPLAGKIVSIGVGAGQQVKEGDELMILEAMKMNTHVYAPQSGIVERIQVQTGDNVEEGQSLMTISGV*
>MP0790_megahit_48423_1582-2055
MIDLEFIERLIRVFDDSGVDSLEIERTGTRVSLSKTPPYGGAAPVGMSAPVLVPTGSASDDVQVVQRPEEEETSTASHLIEVTSPMVGTFYRSPSPDTSPYVDVGSKVSEGETLCIIEAMKLMNELECEVSGTITEICIEDAQPVEFGQVLFLVDPS*
>MP0790_megahit_56840_347-1198
NTAYELIKKLKKNLKIPVHLHTHSTTGLADATNFKAYEAGVDNIDTSISSFSNLYAHTATESFISMIYKEDENPFDMKLLTQISEYFHKIRPKYAAYEGSMRGVDINMLINQVPGGMLSILEKQLTDLNKQDKLKDLIDEIPRIRKDVGYVPLVTPSSQIVGAQALMNVLDESRYKTLTKEFVDLVNGRYGEIPGTIAPSLLKKVDKSGITSIDNKFKSIESYKHDFSNFCHDNGLADISKNETDLLNYILFTKEAKDFYLASQSSNLNEVIGLQEGFGLYVE*
>MP0790_megahit_72078_868-1773
MTEVKKPLGITDVVLRDAHQSLFATRLRLDDMLPIADKLDQIGFWSVESWGGATFDACIRYLGEDPWHRIRSLKEAMPNTRQQMLLRGQNLLGYRHYADDVVKKFVERAAINGVDVFRVFDAMNDPRNLETAIKAVLENDRHAQGTIAYTISPVHDLNLWLDMAKRIEDMGAHSLCIKDMAGLLKPYVAYELVQSLKQTIDIPIHMQSHATTGLSTATIMKCVEAGIDNVDSAISSMSMTYGHSATESVVSIFEDTDRDTGLNIELLEEVAAYFREVRKKYAQFEGSLRGVDSRILVAQVPG
>MP0790_megahit_83027_2-562
IEAEMEKLTTELLAVADEEQIDLAEGEHQVDDVLTYALFPQIGLKFLKNRHNPDAFEPVPVIDNTPSANRSASQEQETYTIKVNGQSYVVQVNEGGDISHVESSSPAPTQSTPTGEGDPVEAPLSGNIWKIEVSVGQQVNEGDTLLILEAMKMETQIVASKSGTVSSIFVKQGDSVKVGDQLATIA*
>MP0790_megahit_88116_38-1015
QGTICYTTSPVHNLKYWVKLAKNIEDIGATSLAIKDMAGLLRPKICYELVTKLKKNINIPIHLHTHSTTGLADATNFKAYEAGVDNLDTSISSFSNLYAHTATESLISMIYDDNTNPFDFNLLSEISEYFQTIRHKYKEYEGSLKGADINMLINQVPGGMLSILEKQLLDLKKQNKLKDLIKEIPKIREDVGYVPLVTPSSQIVGAQALMNVLDGKRYNTLNKEFVDLVLGKYGKIPGKVSSKLLKKVEKLKHDEDVSYVSLKENRSKFSAFCKESGIKDISKQDTHLLNFILFNKESKEFYQSKNKNTMNDIIGLQEGFGLYIE*
>MP0790_megahit_117905_618-791
METPVTGTVWKINFQTGEDVNQGDVILIMEAMKMEIPVESPTTGKISELFVAEGDQVS
>MP0790_megahit_159077_2-535
TAELKGLASEKGIKLAENEIDDVLTYALFPQIGLKFLENRGNPDAFEPVPTGNELPAAGKSTDPQAYTVAVNGKEYVVQVTEGGDISGIKPIGESAAPAPAAAPAGEGEPQVAPLSGNIFKVLVSVGDAVEEGDVVMILEAMKMETEVRTQRAGTVASVDVKVGDAVAVGDTLLTIG*
>MP0790_megahit_163078_3-962
MSKPLALTELVLRDAHQSLLATRMRIEDMLPIAEKLDKAGFWSVESWGGATFDACIRYLGEDPWERIRKLKAAMPNTKQQMLLRGQNLLGYRHYADDVVTRFVERAHESGVDVFRIFDAMNDIRNLKTAIKATIDSGAHAQGTISYTVSPVHNLKLWLDMAKQLEDLGVHSICIKDMAGLLKPYECEALITGLKETVSVPIAMQCHATTGLSTATYQKAVDAGIDMLDTAISSMSMTYGHTATETMVSIVEGTERDTGIALPELEEIASYFRDVRKKYSKFEGSLKGVDARILLAQVPGGMLTNMESQLKEQGAEDKFEE
>MP0790_megahit_166958_3-836
MSKPLALTELVLRDAHQSLLATRMRIEDMLPIAEKLDKAGFWSVESWGGATFDACIRYLGEDPWERIRKLKAAMPNTKQQMLLRGQNLLGYRHYADDVVTRFVERAHESGVDVFRIFDAMNDIRNLKTAIKATIDSGAHAQGTISYTVSPVHNLKLWLEMAKQLEDLGVHSICVKDMAGLLKPYECEALITGLKETVDVPIAMQCHATTGLSTATYQKAIDAGIDMLDTAISSMSMTYGHSATETMVSIVEGTERDTGIALPELEEIASYFREVRKKY
>MP0790_megahit_184395_3-647
WGGATFDACIRYLGEDPWERIRALKKAMPNTPQQMLLRGQNILGYRHYADDVVEKFVERAAQNGVDVFRVFDAMNDMRNIRVALESVKKVDKHAQGTLSYTISPVHTMDTWVDLGRQIEDLGAHSIAIKDMAGLLRPYDGYELVSRLKEACDIPIHMQCHATTGLSTATILKCVEAGIDNVDTSISSMSMTYGHSPTETVVSILKDSDRDPGLDI
>MP0790_megahit_194289_1631-1732
METVKSPLGITDVVLRDGHQSLLATRLRLEDMLP
>MP0790_megahit_196628_713-1960
MTDNKQPLGITDVILRDAHQSILATRMRLDDMLPIAGKLDQVGFWSVESWGGATFDACIRYLGEDPWERIRALKKAMPNTRQQMLLRGQNLLGYRHYADDVVEKFVERAAVNGVDVFRVFDAMNDPRNLETALKAVKAQGKHAQGTISYTTSPVHTLQMWVDLAKQIEDMGADSIAIKDMAGILNPYVAFDLVSQLKSTLSIPVHMQCHATAGLSTAAILKAAEAGIDNVDSAISSMSMTYGHSPTESVVAIFQNSPRDTGLNLELLEEVAAYFREVRKKYAKFEGNLRGVDSRILVAQVPGGMLTNMENQLKEQGASDKFDEVLAEIPRVREDLGFIPLVTPTSQIVGTQAVINVLTGERYKSITKETAGVLKGEYGAAPAAFNAELQARVLDGAEAITCRPADLLEAEMDKLTA
>MP0790_megahit_205016_1115-1585
MNHKKPNITEVVLRDGQQSLIATRMKTDDMKPILSKMDKVGFSSVEVWGGATYDCCLRFLNEDPWERLKIFKKHFKKTKLQMLLRGKNLVGYKEYDNEVIELFIKNASKYGISIFRIFDALNDINNIKPSIEFVNKEGQNSQGTICYTTSPVHNLKY
>MP0790_megahit_212875_15-542
MALDQPSPDPDSIPNSPDYPVDLEEIRKIVELMEEHGLSLFHLEQEGVNVKLKKAPDVEALREALGGLALTPGVPMAAPAAAPVAALPAGEEEAAAIPGKVVESPMVGTFYRKPAPDADDFVQVGDRISEGQTVCIIEAMKVMNEIKAEVSGTVSEICVEDSSSVQYGDTLFRVT*
>MP0790_megahit_215677_245-1126
QGAEDKFEEVLKEIPRVREDLGFIPLVTPTSQIVGTQSVLNVLTGERYKSITKETAGVLKGEYGATAAPVNKALQERVLDGAEPVTCRPADNIAPELDALSKELDELAEKKQLSLSDDKIDDVLTYALFPQIGLKFIENRGNPDAFEPAPSAQSSQSADVAQVEKTAANTSTSGSETYDVNVDGKVYHVEVAPSGTLTSVTPAGAAQSSAPASASNTQASASTSQSIDAPLAGNVFKILVKNGDSIAEGDVVMILEAMKMETEIRAAFTGTVTEVTVGEGDAVSSGQPLILLG*
>MP0790_megahit_232956_2-118
EAMKMETDIRANGSGKVAEIKVESGDAVKVGDVLLTLN*
>MP0790_megahit_233193_496-888
MESSKTVGITEVVLRDGIQSLLATRVPLRDLVSILPTLDKVGYWSLETWGGATYDSCIRYLNEDPWERLRTFNSLLKNTPQQMLIRGQNLVGYKHYSNRVVSHFLEKSAENGIEIFRTFDALNDFENIDFT
>MP0790_megahit_239529_2-661
ATETMVSIVEGTERDTGISLPELEDIASYFREVRKKYSKFEGSLKGVDARILLAQVPGGMLTNMESQLKEQGAEDKFEEVLKEIPRVREDLGFIPLVTPTSQIVGTQSVLNVLTGERYKSITKETAGVLKGEYGATAAPVNKELQARVLDGAEPVTCRPADNIAPELDTLSKELDELAEKKQLSLSDDKIDDVLTYALFPQIGLKFIENRGNPDAFEPAP
>MP0790_megahit_268067_197-1042
KLDDVLSEIPRVREDLGFIPLVTPTSQIVGTQAVMNVMMGERYKSISKEVQALLKGEYGSAPAPFNAELQKRVLEGGEPITCRPADNLSPEMDKLAAELKEKASADSIRLAEGEREVDDVLTYALFPQIGLKFLKNRDNKDAFEPAPEAPQAAAPAKAEAPAAAPAPAGGPETYTVKLNGKAYVVEVSEGGEIGDIQEQPAAQSEAAAPAPSGESIDAPLAGNIFKVNVRPGDQVAEGDVVIILEAMKMETEVRASSAGTVSKVNVSEGDSVAVGDALIEL*
>MP0790_megahit_318422_3-1145
MNETKRPLGITDVVLRDAHQSLFATRLRLDDMLPIAEKLDKVGYWSLETWGGATFDACIRYLGEDPWERIRALKEAMPNTPQAMLLRGQNLLGYRHYADDVVDKFVERAKTNGVDVFRVFDAMNDPRNLERAIKAVRQVGGHAQGTISYTVSPVHTLDSWVDLAKTIAAMGADSLAIKDMAGLLTPYTAYDLVSRLKKELSIPVHLHCHATTGLSTSTILKAVEAGVDNVDTAISSMSMTYGHSPTESVVAMLKDTDRDTGLDLELLEDIAGYFREVRKKYASFEGSLRGIDSRILVAQVPGGMLTNMESQLKEQGAGDKLDDVLSEIPRVREDLGFIPLVTPTSQIVGTQAVMNVMMGERYKSISKEVQALLKGEYGSAP
>MP0790_megahit_330894_3707-3856
MNEIKRPLGITDVVLRDAHQSLFATRLRLDDMLPIAEKLDKVGYWSLETW
>MP0790_megahit_331569_2123-3292
MNGSPLGAPLGLEVGLRIKGKIVAPFIPGEGFERTEEFQFLAGPLEVFLVVGLEEELPAGNEDPAQGLEEVLLDESAAVVPCLGPGIREEQVESAYGSVGKEPLNGITCFEAEHPQVIQVGLGSPPADLADTPEKALDREKIPLGELAGHRKCKGAVTAPEIDLKRGLICEQLAGGEPAEIIPGDQLPRFSRARRHFHGGNLKPGWPPPNPETLLPWRLTRPAWPPILLATRLRCAVDLEEIRKIVELMEEHGLSLFHLEQEGVNVKLKKAPDIEAIREALGGLAMAPAAPIAAAAPAPVAAEEGEEVAAETGKVVESPMVGTFYRKPAPDADDFVQVGDRVSEGQTVCIIEAMKVMNEIKSEVSGTISEICVEDSVPVQYGDALFRVT*
>MP0790_megahit_339634_177-719
MASLALDQSSPDPDSTANSPAYPVDLEEIRKIVELMEEHGLSLFHLEQEGVNVKLKKAPDPEALREALGGLALTPGVQMAAPAAAPAAVAPAAASEEEAAALPGKVVESPMVGTFYRKPAPDADDFVQVGDRISEGQTVCIIEAMKVMNEIKAEVSGTVSEICVDDSSSVQYGDTLFRVT*
>MP0790_megahit_354781_3121-3507
MALTKRNHKPDEDENPDPSLDISKIKDCIKIMEEHDLTGFELEQDGFKVKLQKGGAAVTAPIEIPTATPADPEPATEAIVAEDTEEITAPMVGTFYKASSPDSDPFVKVGDAVDEDTTVCIIEAMKVMN
>MP0878_megahit_16631_2-655
DGWVDQLYNNGFRVIGAFDGLNDVTNIIGCLKRAKALGAYTFGALSFCESPLHTDELFVKTAVELIEQADVDAIMLKDAGGLLTPERIRTLVPAIKEVIGDRPLELHSHCLTGLCPLVYLEAVELGCDILHTSIAPLANGAGQPATQTIVKSLRELGYVVNIDDEKIEEASNYFKNICEVEGKPEGKPAEYNPLHYKHQLPGGMLSNFHAQLETAGLG
>MP0878_megahit_22080_111-557
PIVVSPFAQYIVTQSVLNVMGQDQGRDRYSTVPDEVRLYVRGGYGEIAGKIDQNLYDRITAGAEPITERPGALVAPALGRIRKSRGPFASDDDLLLAAFYDDTQYDALKEAGAIGTDYPIMRTPLLTLVKELAERPAIKSFHINQNPT*
>MP0878_megahit_34865_286-807
MKDFDISLNDLKQLTKWVKESSDIRELSLSYNGLELFISRNENTQRSVSSDAAGSPTTTASAPSKQEKAELKKPTTTATVSKSSPTADVSVADNEHLITAPMVGTFYMSPKPGAPAFVEIGQQVEPKSVVCIIEVMKLMNNLEAKVNGRVKEIYVEDQQPVEYGQPIMLIEKE*
>MP0878_megahit_41900_207-521
MSNKENKSIASIFGEGGRPKNSKREIKIVDTTFRDAHQSLWATRMRTEHMLGIAETMNSAGFHHIDMMAPIQFDVSVRYLKEDPWVRVRDLHKASPETKFRALIR
>MP0878_megahit_52524_2-346
PSSYDVKVDGKVYHVEVADSGTLTSVTPAVSSAPVASAEPAPAASGQTINAPLSGNVFKVLVSPGDVVANGDVVIILEAMKMETEIRSAFDGTVSTILAKEGDSVATGQALIEL*
>MP0878_megahit_57223_2-514
DMLDTAISSMSMTYGHTATETMVSIVEGTERDTGLSLPHLEEIASYFREVRKKYSKFEGSLKGVDARILLAQVPGGMLTNMESQLKEQGAEDKFEEVLKEIPRVREDLGFIPLVTPTSQIVGTQSVLNVLTGERYKSITKETAGVLKGEYGATAAPVNAELQARVLDGNSP
>MP0878_megahit_61286_3-533
AGLSTAAILKAVEAGIDNVDTAISSLSMTYGHSPTESVVAIFQGTERDTGLDLELLEEVAAYFREVRKKYAKFEGTLKGVDSRILVAQVPGGMLTNMEAQLKEQGALDKFDQVLAEIPRVREDLGFIPLVTPTSQIVGTQAVINVLTGERYKSITKETAGILKGEYGSAPAPFNVEL
>MP0878_megahit_69089_3-860
MTDVQLVDVSIRDGNQSLWGAVGMTTRMIAGAAPDLDQVGYRAIEAASSTLLAMSVRTHKQDPWEMLRTAKRLMPNTPLGFLTTGKRFITFSRTPDVLFELAFRLLARNGVSRLWVIDPMHDMVGAGRIARMAKDAGISEVVGGICYTTSPVHTDDYYADRIAELEDCRAIDSVYLKDPAGLMTPERLRSMVPMLQGRLTRLRLDEIHSHATTGVAPLTLLEAADLGMTKLHTALPPLANGSSHPSGLTMVRNLRARGHRVDVDVEAMERASAYWTRQAKIKRLPA
>MP0878_megahit_74063_2-463
IGLKFLKNRDNKDAFEPAPEAPQAAAPAKAEAPAAAPAPAGGPETYTVKLNGKAYVVEVSEGGEIGDIQEQPAAQSEAAAPAPSGESIDAPLAGNIFKVNVRPGDQVAEGDVVIILEAMKMETEVRASSAGTVSKVNVSEGDSVAVGDALIEL*
>MP0878_megahit_80453_3-668
MENQLREQNALHKLDEVLKEVPRVRKDMGYPPLVTPTSQIVGSQATLNVLTGERYKMITKETRQCLLGNYGKLPATIDEELLAKVSEGKKLTSCRPADLLDPEWGKACKELGDKYTSEDDRLTYALFGKVALKFFETRGKPQAEPVAIAPAKTPATAPAPSAAPAVPAGSAVYKVRVNGKDYTVEVSTKGAVSASPTTTPAAAPAPAPAPSAASGSPLIAPL
>MP0878_megahit_90931_1654-2112
MPKVGITEVVLRDGHQSLLATRFTLADMLPIAKELDQVGYWSIESWGGATFDSCIRYLDEDPWERLRALKKAMPNTQQQMLLRGQNLVGYKHYSNEVVALFIQKASENGIDVFRIFDALNDFNNIEFSIKQVKENGKHAQGAMAYTTSPVHNL
>MP0878_megahit_108321_3-782
GHQCLWATRMTTAMMKEIAPKLDEAGFEAIDLVGGAVFDVCVRFLREDPWERMRILNTWVTKTPLIIHTRGQSLFTFEFFADDIVELAAERFAANGMRYHTVYDALNDIRNLEIPIRAARGHGIHVVPGLVYTHSPVHTDEYYVRKTKELMAIGVDGVFIKDPSGLLTPERIATLVPAMKKALGDLPLQLHTHCLSGLAPYVALQAVEHGVDTVHTATSTLANGASHPPTELFTRNCRRRGHEVDIDLGPIEEVAQRLQF
>MP0878_megahit_123471_525-1877
MGKKIRLIDVTIRDGHQCLWATRMTTAMMKDIAPKLDEAGFEAIDLVGGAVFDVCVRFLREDPWERMRVLNTWVTKTPLIIHTRGQSLFTFEFFADDVVELAAERFAANGMRYHTVYDALNDIRNLEMPIRSARRHGIHVVPGLVYSHSPVHTDAYYVRKAKELMAIGVDGVFIKDPSGLLTPERVATLVPALKKALGDLPLQLHMHCLSGLAPYVALKAVEHGVDTVHTATSTLANGASHPPTELFTRNCRRRGHEVDIDLGPIEEVAERLAFIAEHEDKPVGLPLEYDEFHFHHQVAGGMISNLRQQLETVGIEDRIEEILEEAGQVRADLGYPIVVSPFAQYIITQAVLNVMGKDQGHDRYDTVPDEVRLYVRGGYGEIAGEIDPNLYDRITAGAEPITERPGALVAPALDRIRKSRGPFESDDDLLLAVFYDETQFGALKDAGPIGI
>MP0878_megahit_134817_1516-1839
MPLSFKDVAEILKIVDASDCEEVILEVEGTRLVVRKGQNNGASSTPSVDAATTPPPASAEQPAPAQSTEGTSDAATVNIDDGLVAVRSPMVGTTYRRPAPDEPPFVEV
>MP0878_megahit_142314_1-279
EEDETVTELVVEETVEVTAPMVGTYYSAPTPDAEVFVKVGDNVTTGQTLCIIEAMKIMNEIEAETTGSIKKILVENAQPVEFGQSLFVILPH*
>MP0878_megahit_144876_68-568
MIREDLGYPIMITSYSQYMCTQAALNIATGERYKVVIDELIRFAQGAYGEDSGTPWMDQNLKDKLLANPRAAELAPPAGAAAPPTVQEYRQSLGLDGASDEELLMHTIMQGDQEINAMRAAGPPKQYLGGSQPLKTLMETLGKHPGVRYVQVQKGADKVVLRNAAS*
>MP0878_megahit_156840_1179-2063
LTTWLDYAKKVEDSGADSFAIKDMAGILKPYDAFELITSLKQNISIPIHMQCHATTGMSTASNLKAIEAGIDNIDTSISSMSMTYGHSATETLISMFHGRDQDFGLDISLLGKISDYFKAIREKYSEFEGTLKGIDSSMLVKQVPGGMLSNLESQLKSINQEDKLEEIKNEIPRVREDFGFPPLVTPVSQIIGAQSLLNVTENSRYASLTSETKKLLLGAYGKLPGTINKEILDKASNSPPEEEIEKNIREIKEEFKSLCQESDLPDLSEDLESLLTYILFPNIAIIFFKGRNF*
>MP0878_megahit_158933_2-691
MGSDILCIKDMAGLLTPNVTKSLITEIKKIIKIPIHLHTHATTGLVGMNMQCAIEAGVDMVDTAISALSMGTSHYATECMVASLKGTPRDTGLDLDLLEEINDYFTEVRKKYAEFESDFKTVDISILKSQIPGGMISNMENQLREQNSLDKLDEVLKEIPRVRKDMGYPPLVTPTSQIVGSQATLNVLTGERYKVITKETRQCLLGNYGKLPAPIDEELLAKVSGDKEIT
>MP0878_megahit_163233_566-1477
METAPLKITELVLRDAHQSLLATRMRTEDMLPVAEKLDQVGFFSLEMWGGATFDTCIRFLNEDPWERARALKKKMPNTPFQMLLRGQNAVGYRHYADDIVERFVKQSVEVGINIFRIFDALNDFRNIETAIKTVKNCGETVEGCISYTVSPVHNVELYLKMAKQLEDMGSDILCIKDMAGLLTPNVTKTLISEIKKIVKIPIHLHTHATTGLVGMNMQCAIEAGVDMVDTAISSLSMGTSHYATECLVAALKGTPRDTGLDLDLLEEINDYFTEVRKKYVAFESDFKGVDINILKSQIPGGMIS
>MP0878_megahit_166166_1797-3152
MSDKKNQKVGLTEVVLRDGHQSLLATRFTLADMLPIAKKLDEVGYWSIESWGGATFDSCIRYLNEDPWERLRALKKAMPNTRQQMLLRGQNLVGYKHYSDETVSLFIQKAAENGIDVFRIFDALNDFNNIEFSIKEVKASGKHAQGAMAYTTSPVHDLNTWLDYAKKVEDSGADSFAIKDMAGILKPYDAFELVSHLKESLAIPIHMQCHATTGMSTASNLKAIEAGIDNIDTSISSMSMTYGHSATETLVSMFTDREGDLGLDINLLGEISDYFRVIREKYSDFEGSLKGVDSSMLIKQVPGGMLSNLESQLKSINQEDKLEKVKEEIPKVREDFGFPPLVTPVSQIIGAQSLLNVTENSRYGSLTSETKKLLLGAYGKLPGKINSELFKKASDDPPEKENEKNTSEMEEEFKDLCQENDLPDLSSNIENLLTYILFPNIAFNFFKERNF*
>MP0878_megahit_187779_1101-2864
MSEDKKPLGITELVLRDAHQSILATRMRIDDMLPIAEKLDQVGFWSLESWGGATFDACIRFLGEDPWERIRKFKEAMPNTPQQMLFRGQNILGYRHYADDVVDKFVERAAVNGVDIFRVFDAMNDPRNLERAIKAVRKQEKHAQGAMSYTLSPVHNIDSWLDMARQIESMGADSLCIKDMAGLLKPYVAYELITKLKQTVKIPIHMQCHATTGLSTATYLKAVEAGIDNVDTAISSMSMTYGHSPTESLVAMLDATGRSTGLDIELLEEIASYFRKVRKKYAKFEGSLKGIDSRILVAQVPGGMLTNLENQLREQNASDKFDAVLEEIPKVREELGFIALVTPTSQIVGSQSVLNILSGERYQTITKETAGVLKGEYGSTPAPVNADLQARVLDGAEAITCRPADLLEPEFEKQKRELVRIAKEEGIRIANEEDDTLTYALFPQAGLKFLKNRDNPDAFEPVPVLETEVAPPVAAATIDPNIYTVEVAGQAYVVRVTSGGDVTQLAASGAPATPAPTAMPAPAPLAGNVIKLLVNVGDTVAAGDVILILEAMKMETEIRSQTSGQVVVVNVGVGDAVKVGDSLMALA*
>MP0878_megahit_188174_2592-4388
MSSKVNTKPVGITELVLRDGHQSLFATRMRIDDMLPIADKLDKIGYWSMESWGGATFDSCIRYLGEDPWDRIREIKKVMPNTPQQMLLRGQNLLGYRHYGDDVVRKFIDRCAENGVGVFRIFDAMNDMRNLETAIDQTRKVEQHAQGTISYTVSPVHTTELWIEMAKKIEDMGADSLCIKDMAGLLQPYVAFDLVTKLKAAIDIPIQLHAHATTGLSTATILKSVEAGIDRVDTAIGSMSMTYGHSATNSVVSILDHGPRKTGLDLEKLEEIDAYFRPVRAKYAKFEGSLKGVDSRILLSQVPGGMLTNMESQLREQNAIDKMDEVLLEIPRVREDLGFIPLVTPTSQIVGTQAVLNILTGERYKTITKESMGILKGEYGASPAPVNAELQTKVLGGAKAITCRPADNIDPELDILEAQFDEVVAEKGIQLAADKIDDLLTYALFPQVGIQFLENRNNPDFFEPVPQAPSAASAPAKEDGVYTISFKGNSYVVQVSAGGDITSMQSASAQSASSAPVAGAPSAAPIGDAEDVNAPLSGTIWKVLVSPNQQINEGDTLIVLEAMKMETEIKAARSGTVANVSVKEGDSVTVGQALLSLA*
>MP0878_megahit_226996_147-1967
MSKPLALTELVLRDAHQSLLATRMRIEDMLPIAEKLDKAGFWSVESWGGATFDACIRYLGEDPWERIRKLKAAMPNTKQQMLLRGQNLLGYRHYADDVVTRFVERAHESGVDVFRIFDAMNDIRNLKTAIKATIDSGAHAQGTISYTVSPVHNLKLWLEMAKQLEDLGVHSICVKDMAGLLKPYECEALITGLKETVDVPIAMQCHATTGLSTATYQKAIDAGIDMLDTAISSMSMTYGHSATETMVSIVEGTERDTGISLPELENIASYFREVRKKYSKFEGSLKGVDARILLAQVPGGMLTNMESQLKEQGAEDKFEEVLKEIPRVREDLGFIPLVTPTSQIVGTQSVLNVLTGERYKSITKETAGVLKGEYGATAAPVNKELQARVLDGAEPVTCRPADNIAPELDTLSKELDELAEKKQLSLSDDKIDDVLTYALFPQIGLKFIENRGNPDAFEPAPSAQESQSSSAPKPAEAKSSSQGATASETYDVNVDGRVYRVEVAPSGTLTSVTPASGSQTQAQPQTNSAAPSDSTASQSIDAPLAGNVFKVLVRNGDSVSEGDVVMILEAMKMETEIRSAYTGTVTDITVSEGDAVTSGQPLILLG*
>MP0878_megahit_229330_2615-4417
MSNSKENTSPVEITELVLRDAHQSLFATRMRIDDMLPIAEKLDQIGYWSMESWGGATFDSCIRFLGEDPWERIREIKKVMPNTPQQMLLRGQNLLGYRHYSDDVVCKFVDRCADNGVGIFRIFDAMNDMRNLETAINQTVKIGQHAQGTISYTVSPVHTVELWVEMAKKIEDMGAHSLCIKDMAGLLQPYVAYDLVKKLKNAIDIPIQLHAHATTGLSTACIIKAVEAGVDRVDTSIGSMSMTYGHSATNSVVSILEHGPRKTGLDLKKLEEVDQYFKPIRAKYSKFEGSLKGVDSRILLSQVPGGMLTNMENQLKEQNALDKMDEVLLEIPRVRKDLGYIPLVTPTSQIVGTQSVLNILTGERYKTITKETSGILKGEYGATPASVDAELQARVLEGSDPITCRPADNIAPEMDILESQFDEIISKKKIDLAEDKIDDLLTYALFPQVGIQFLENRNNPDFFEPAPQEVSNATVNEKNEGIYTVSFEGNSYTVSVSAGGDITSMITTSDKQSQSSNISQVESKSTPSSDAEEVHAPLSGNIWKILVNPNQSVNEGDALLILEAMKMETEIKAAHSGVVTNISVKEGDSVTVGQVLLSLA*
>MP0878_megahit_231936_1151-1564
NPDAFEPVPTGNELPAGSSAAAPQAYTVAVNGKEYVVQVTEGGDISGIKPIGESAAPAQAAAAPAGEGEPQVAPLSGNIFKVLVSVGDAVEEGDVVMILEAMKMETEVRTQRAGTVASVDVKVGDAVAVGDTLLTIG*
>MP0878_megahit_234603_2-589
GKEITSCRPADLLEPEWDKACKELGDKYTSEEDRLTYALFAKVALKFFETRGKPQPEAVAKAPATAPAPSAASSVPTGTAVYRVRVNGKDYSVEVSTGGAVGASPSIATVPATASVNAPAPSTASGSPLIAPLPGSIFTMICKEGDAVNEGDTVLIMESMKMESEVNAHQSGTIQSILVKEGDNVQTGDELVIIG*
>MP0878_megahit_243250_638-2452
MSKPLALTELVLRDAHQSLLATRMRIEDMLPIAEKLDKAGFWSVESWGGATFDACIRYLGEDPWERIRKLKAAMPNTKQQMLLRGQNLLGYRHYADDVVTRFVERAHESGVDVFRIFDAMNDIRNLKTAIKATIDSGAHAQGTISYTVSPVHNLKLWLDMAKQLEDLGVHSICIKDMAGLLKPYECEALITGLKETVSVPIAMQCHATTGLSTATYQKAVDAGIDMLDTAISSMSMTYGHTATETMVSIVEGTERDTGIALPELEEIASYFRDVRKKYSKFEGSLKGVDARILLAQVPGGMLTNMESQLKEQGAEDKFEEVLKEIPRVREDLGFIPLVTPTSQIVGTQSVLNVLTGERYKSITKETAGVLKGEYGATAAPVNKALQERVLDGAEPVTCRPADNIAPELDALSKELDELAEKKQLSLSDDKIDDVLTYALFPQIGLKFIENRGNPDAFEPAPSAQSSQSADVAQVEKTAANTSTSGSETYDVNVDGKVYHVEVAPSGTLTSVTPAGAAQSSAPASASNTQASASTSQSIDAPLAGNVFKILVKNGDSIAEGDVVMILEAMKMETEIRAAFTGTVTEVTVGEGDAVSSGQPLILLG*
>MP0878_megahit_244368_3-389
APTSAKSAAPSVSGPRDYTITVDGRAYQVQVNAGGTVAAADDSGNTPVSAPTATQTSGIDIPAPTPGNIVRLEVEVGDTIAKEQTLLVMEAMKMESEVKSPQAGVVQAVHVQAGNTVQTGDALLTLRG*
>MP0878_megahit_277930_13360-15135
MTDNKQPLGITDVILRDAHQSILATRMRLDDMLPIAGKLDQVGFWSVESWGGATFDACIRYLGEDPWERIRALKKAMPNTRQQMLLRGQNLLGYRHYADDVVEKFVERAAVNGVDVFRVFDAMNDPRNLETALKAVKAQGKHAQGTISYTTSPVHTLQMWVDLAKQIEDMGADSIAIKDMAGILNPYVAFDLVSQLKSTLSIPVHMQCHATAGLSTAAILKAAEAGIDNVDSAISSMSMTYGHSPTESVVAIFQNSPRDTGLNLELLEEVAAYFREVRKKYAKFEGNLRGVDSRILVAQVPGGMLTNMENQLKEQGASDKFDEVLAEIPRVREDLGFIPLVTPTSQIVGTQAVINVLTGERYKSITKETAGVLKGEYGAAPAAFNAELQARVLDGAEAITCRPADLLEAEMDKLTAELKGLASEKGIKLAENEIDDVLTYALFPQIGLKFLENRGNPDAFEPVPTGNELPAAGKSTDPQAYTVAVNGKEYVVQVTEGGDISGIKPIGESAAPAPAAAPAGEGEPQVAPLSGNIFKVLVSVGDAVEEGDVVMILEAMKMETEVRTQRAGTVASVDVKVGDAVAVGDTLLTIG*
>MP0880_megahit_5460_3-503
ENPWERMRIVSDWVTETPLIIHTRGQSLFTFEFFADDLVELAAACFVRNGMRYHTPYDALNDIRNLKIPVQAGKANGLKVVPGIVFTESPVHDDNYYADKASQLVALGVDGIFIKDPSGLLRPERVTGLVGAIKAQIGATRLQLHSHCLSGLAPYVALLAVDAGVDV
>MP0880_megahit_16357_3-896
LVSRLKAQTDLEVQLHAHATAGMSDMTILKAIEAGIDRVDTAISSMSMTYGHTATESVVAALAGTDRDTGLDLLLIEEIAAYFRDVRKKYAKFEGALRGTDSRILVAQVPGGMLTNMENQLREQGASDKFDEVLKEIPRVREDLGHIPLVTPTSQIVGTQAVLNVLTGERYKSISKETQGILKGEYGAAPAAMNAELQARVLEGKEAITCRPADLIENELDKVIADVDKLAAEKGIELSADKIDDALTYAMFPQIAPKFLENRNNPDAFEPAPKGADEDTFTVTVDGNEYVVKVDDGG
>MP0880_megahit_47117_318-857
MTDSKKPLGITDVVLRDAHQSILATRMRIDDMLPIAEKLDQVGYWSLESWGGATFDSCIRFLGEDPWDRIREFKKAMPKTKHQMLLRGQNLLGYRHYADDVVEKFVERAATNGVDVFRVFDAMNDPRNLETALKAVKKQGKHAQGTLSYTTSPVHTLDSWIDLAKQIEDMGADSIAIKDM
>MP0880_megahit_47576_3-812
KIRLIDVTIRDGHQCLWATRMTTAMMKDIAPKLDEAGFEAIDLVGGAVFDVCVRFLREDPWERMRVLNTWVTKTPLIIHTRGQSLFTFEFFADDVVELAAERFAANGMRYHTVYDALNDIRNLEMPIRSARRHGIHVVPGLVYSHSPVHTDAYYVRKAKELMAIGVDGVFIKDPSGLLTPERVATLVPALKKALGDLPLQLHMHCLSGLAPYVALKAVEHGVDTVHTATSTLANGASHPPTELFTRNCRRRGHEVDIDLGPIEEVAERLA
>MP0880_megahit_53450_2-442
ENRDNPDFFEPVPKEETSSSSNEKNEGVYTVSFKGQSYTVSVSDGGTITSMGTSSDKSSSNSGDSQEESNIPLANGKEDVSAPLSGTIWKILVSPNQAVKKGDTLVILEAMKMETEIKATRSGVVLNVSVKESDSVTVGQLLLSLG*
>MP0880_megahit_63555_1-165
LVSPGDVVANGDVVIILEAMKMETEIRSAFDGTVSTILAKEGDSVATGQALIEL*
>MP0880_megahit_69490_1937-3049
MSKPLALTELVLRDAHQSLLATRMRLEDMLPIASKLDDAGFWSVESWGGATFDACIRYLGEDPWERIRALKKAMPKTKQQMLLRGQNLLGYRHYADDVVTRFVERAHDNGVDVFRIFDAMNDVRNLQTAVKAAIDCGAHAQGTMSYTISPMHTIDGWVDMAKQLEDMGVHSICIKDMAGLLKPYECDTLVTRLKETVQVPIAMQCHATTGLSTATYQKAIDAGIDMLDTAISSMSMTYGHSATETIVSALEGTERDTGLSLEGLEEIAAYFRNVRKKYAKFEGSLKGVDARILLAQVPGGMLTNMESQLKEQGAEDKFDEVLKEIPRVREDLGFIPLVTPTSQIVGTQAVLNVLTGERYKSISKETAGVLK
>MP0880_megahit_77013_654-983
PPGLRSAGPEDVNRASATAEAVSGGTGESGATIVKAPILGTFYRASAPDASPFVEVGDVVKPGDVLCIIEAMKLMNDIKSEHAGEVVEIFVENGQPVQYGERLFAIRRA*
>MP0880_megahit_84930_3-818
GGATFDSCIRYLNEDPWERLRALKKAMPNTQQQMLLRGQNLVGYKHYSNEVVALFIQKASENGIDVFRIFDALNDFNNIEFSIKQVKENGKHAQGAMAYTTSPVHNLTTWLDYAKKVEDSGADSFAIKDMAGILKPYDAFELITSLKQNISIPIHMQCHATTGMSTASNLKAIEAGIDNIDTSISSMSMTYGHSATETLISMFQGRDQDFGLDISLLGKISDYFKAIREKYSEFEGTLKGIDSSMLVKQVPGGMLSNLESQLKSINQEDKLE
>MP0880_megahit_90468_2-1666
SLESWGGATFDACIRFLGEDPWERIRKFKEAMPNTPQQMLFRGQNILGYRHYADDVVDKFVERAAVNGVDIFRVFDAMNDPRNLERAIKAVRKQEKHAQGAMSYTLSPVHNIDSWLDMARQIESMGADSLCIKDMAGLLKPYVAYELITKLKQTVKIPIHMQCHATTGLSTATYLKAVEAGVDNVDTAISSMSMTYGHSPTESLVAMLDATGRSTGLDIELLEEIASYFRKVRKKYAKFEGSLKGIDSRILVAQVPGGMLTNLENQLREQNASDKFDAVLEEIPKVREELGFIALVTPTSQIVGSQSVLNILSGERYQTITKETAGVLKGEYGSTPAPVNADLQARVLDGTEAITCRPADLLEPEFEKQKRELVRIAKEEDIRIANEEDDTLTYALFPQAGLKFLKNRDNPDAFEPMPVLETEVAPPVAAATIDPDIYTVEVAGQAYVVRVTSGGDVTQLAASGAPATPAPTAMPAPATASSGAGTAIPAPLAGNVIKLLVNVGDTVAAGDVILILEAMKMETEIRSQTSGQVVAVNVGVGDAVKVGDSLMALA*
>MP0880_megahit_93823_3-329
GRAYQVQVNAGGALAATTVSGSSVVSTPAAPAVPETSGIEISAPTPGNIVRVEVTVGDTIAKEQTLLVMGAMKMESQIKSPQDGVVQAIHVQSGNTVQTGDTLITLRG*
>MP0880_megahit_108898_2-190
MSDKENNNKPVQITELVLRDGHQSLFATRMRIDDMLPIAEKLDQIGYWSMESWGGATFDACIR
>MP0880_megahit_124071_3-374
LIAELAPQPPANGNEILAWTGGTFYSRETPDADEYVQEGQHIEEGEVLGLLEVMKMFNQIRAEFPGTIRKKCVDAGSGIIVSRGQTLFQIDPDVPPATESAEEIFQKQQAQTTSFMQDIFPAN*
>MP0880_megahit_140451_3-743
HQSLLATRMRTEDMLPIGEKLDQVGFFSLEMWGGATFDSCLRFLNEDPWERARKLKKVIPNTPFQMLLRGQNCVGYRHYADDIVERFVKKSVDVGINIFRIFDALNDLRNIETAIKTVNKCGETVEGCISYTVSPFHNIELYIKMARQLVDMGSDIVCIKDMAGLLTPETTGTLIREIKNSVDAPVHLHTHATTGLVGMNLQAAIDAGVDMVDTAISSLSMGTGHYATECIVASQQGLPRDTGLDLD
>MP0880_megahit_150697_1720-2178
MIDPDLIERLIKVLDESDLDSLEIERGGTRIRLGKTPIQPVTLGQTTSQDAQGVSSEASVQDSPTSLSEKSSDLIEVTSPMVGTFYSAPTPDAPPYVEIGAEVKPGDGLCVIEAMKLMNEFESEVTGTIVEICVKNAHPVEYGQVLFLVDPA*
>MP0880_megahit_173351_3-152
MSEDKKSLGITELVLRDAHQSILATRMRIDDMLPIAEKLDQVGFWSLESW
>MP0880_megahit_205544_1601-3061
MTDVQLVDVSIRDGNQSLWGAVGMTTRMIAGAAPDLDQVGYRAIEAASSTLLAMSVRTHKQDPWEMLRTAKRLMPNTPLGFLTTGKRFITFSRTPDVLFELAFRLLARNGVSRLWVIDPMHDMVGAGRIARMAKDAGISEVVGGICYTTSPVHTDDYYADRIAELEDCRAIDSVYLKDPAGLMTPERLRSMVPMLQGRLTRLRLDEIHSHATTGVAPLTLLEAADLGMTKLHTALPPLANGSSHPSGLTMVRNLRARGHRVDVDVEAMERASAYWTRQAKIKRLPAGVPREYDEDYYRHTIPGGVQSTLARQLREMGRPELFDSVIEESVVVRRDLGWPIVMTPFAQYIVTQATLNVITGERYKQLSDEVVDLLRGDFGPLPGEVDQDLLDRAMSTPRGKLPPSDGTSDETLEQMRKRFGGVDDEELLLRAVMPAEHVDAMQAARSASAASTLWSLLKAVEDRPKVSVAFSNSDVTFELTRPGGTS*
>MP0880_megahit_206362_6089-6499
NPDAFEPVPTGNELPAAGKSTDPQAYTVAVNGKEYVVQVTEGGDISGIKPIGESAAPAPAAAPAGEGEPQVAPLSGNIFKVLVSVGDAVEEGDVVMILEAMKMETEVRTQRAGTVASVDVKVGDAVAVGDTLLTIG*
>MP0880_megahit_223209_1-504
TDREGDLGLDINLLGEISDYFRVIREKYSEFEGSLKGVDSSMLIKQVPGGMLSNLESQLKSINQEDKLEKVKEEIPIVREDFGFPPLVTPVSQIIGAQSLLNVTENSRYASLTSETKKLLLGAYGKLPGKINSEIFKKASDDPPEKENEKNTSEMEEEFKDLCQENDL
>MP0880_megahit_229967_2-670
ERYKTITKETSGILKGEYGATPASVDAELQARVLEGSDPITCRPADNIAPEMDILESQFDEIISKKKIDLATDKIDDLLTYALFPQVGIQFLENRNNPDFFEPAPQEVSNATVNEKNEGIYTVSFEGNSYTVSVSAGGDITSMIAASDKQSQSSNTSQVESKSTPSTDAEEVHAPLSGNIWKILVNPNQSVNEGDALLILEAMKMETEIKAAHSGVVTNISVK
>MP0880_megahit_231626_959-1870
METAPLKITELVLRDAHQSLLATRMRTEDMLPVAEKLDQVGFFSLEMWGGATFDTCIRFLNEDPWERARALKKKMPNTPFQMLLRGQNAVGYRHYADDIVERFVKQSVEVGINIFRIFDALNDFRNIETAIKTVKNCGETVEGCISYTVSPVHNIKLYLEMAKQLEDMGSDILCIKDMAGLLTPNVTKSLITEIKKIIKIPIHLHTHATTGLVGMNMQCAIEAGVDMVDTAISALSMGTSHYATECMVASLKGTPRDTGLDLDLLEEINDYFTEVRKKYAEFESDFKTVDISILKSQIPGGMIS
>MP0880_megahit_235953_2258-2467
MNAPMTGRIIEINVAEGDSVTVGDMLVVIESMKMENEVFSQHEGTLSKLMVADDQNVSEGDPMLEITTD*
>MP0880_megahit_237778_875-1084
EEVHAPLSGNIWKILVNPNQSVNEGDTLLILEAMKMETEIKAAHSGVVTNISVKEGDSVTVGQVLLSLA*
>MP0880_megahit_243115_3-1472
MTDNKQPLGITDVILRDAHQSILATRMRLDDMLPIAGKLDQVGFWSVESWGGATFDACIRYLGEDPWERIRALKKAMPNTRQQMLLRGQNLLGYRHYADDVVEKFVERAAVNGVDVFRVFDAMNDPRNLETALKAVKAQGKHAQGTISYTTSPVHTLQMWVDLAKQIEDMGADSIAIKDMAGILNPYVAFDLVSQLKSTLSIPVHMQCHATAGLSTAAILKAAEAGIDNVDSAISSMSMTYGHSPTESVVAIFQNSPRDTGLNLELLEEVAAYFREVRKKYAKFEGNLRGVDSRILVAQVPGGMLTNMENQLKEQGASDKFDEVLAEIPRVREDLGFIPLVTPTSQIVGTQAVINVLTGERYKSITKETAGVLKGEYGAAPAAFNAELQARVLDGAEAITCRPADLLEAEMDKLTAELKGLASEKGIKLAENEIDDVLTYALFPQIGLKFLENRGNPDAFEPVPTGNELPAGSSAAAPQAYTVAVNGKEY
>MP0880_megahit_250637_2-1276
EDMGSDILCIKDMAGLLTPNVTKTLISEIKKIVKIPIHLHTHATTGLVGMNMQCAIEAGVDMVDTAISSLSMGTSHYATECLVAALKGTPRDTGLDLDLLEEINDYFTEVRKKYVAFESDFKGVDINILKSQIPGGMISNMENQLREQNALHKLDEVLKEVPRVRKDMGYPPLVTPTSQIVGSQATLNVLTGERYKMITKETRQCLLGNYGKLPAAIDEELLAKVSEGKKLTSCRPADLLDPEWDKACKELGDKYTSEDDRLTYALFGKVALKFFETRGKPQAEPVAIAPAKTPATAPAPSAAPAVPAGSAVYKVRVNGKDYTVEVSTGGAVSASPTTTPAAAPAPAPAPSAASGSPLIAPLPGSIFTMICKEGDAVNEGDTVLIMESMKMESEVNAHRSGTIQSILVKEGDNVQTGDELVIIG*
>MP0880_megahit_270342_2175-2441
MSNSKENTSPVEITELVLRDAHQSLFATRMRIDDMLPIAEKLDQIGYWSMESWGGATFDSCIRFLGEDPWERIREIKKVMPNTPQQMLL
>MP0880_megahit_271610_2-529
IIKAVEAGIDRVDTSIGSMSMTYGHSATNSVVSILEHGPRKTGLDLKKLEEVDQYFKPIRAKYSKFEGSLKGVDSRILLSQVPGGMLTNMENQLKEQNALDKMDEVLLEIPRVRKDLGYIPLVTPTSQIVGTQSVLNILTGERYKTITKETSGILKGEYGATPASVDAELQARVLE
>MP0880_megahit_280973_2-769
ETVSLFIQKAAENGIDVFRIFDALNDFNNIEFSIKEVKASGKHAQGAMAYTTSPVHDLNTWLDYAKKVEDSGADSFAIKDMAGILKPYDAFELVSRLKESLAIPIHMQCHATTGMSTASNLKAIEAGIDNIDTSISSMSMTYGHSATETLVSMFTDREGDLGLDINLLGEISDYFRVIREKYSDFEGSLKGVDSSMLIKQVPGGMLSNLESQLKSINQEDKLEKVKEEIPRVREDFGFPPLVTPVSQIIGAQSLLN
>MP0880_megahit_285480_1685-1957
MSDKKNQKVGLTEVVLRDGHQSLLATRFTLADMLPIAKKLDEVGYWSIESWGGATFDSCIRYLNEDPWERLRALKKAMPNTRQQMLLRGQN
>MP0882_megahit_5182_544-1110
HTIPGGVQSTLARQLREMGRPELFDSVIEESVVVRRDLGWPIVMTPFAQYIVTQATLNVITGERYKQLSDEVVDLLRGDFGPLPGEVDQDLLDRAMSTPRGKLPPSDGTSDETLEQMRKRFGGVDDEELLLRAVMPAEHVDAMQAARSASAASTLWSLLKAVEDRPKVSVAFSNSDVTFELTRPGGTS*
>MP0882_megahit_19554_34-690
EEVAERLDYIAAIEEKPTGKPLEYDEFHYHHQVAGGMISNLRYQLKSVGLEDRIEEILEEAGRVRADLGYPIVVSPFAQYIVTQAVLNVKAQDQGRERFDVVPDEVRLYVRGGYGEIAGEIAPNLYDKITRGAEPITERPGALIAPALERLRESRGPFATDDDLLLAAFYDKTQYGALRDAGPITTDYRLGETPLLSLVKELSERPTIKYFHLARYSE*
>MP0882_megahit_22323_49-1017
MSKIIQLIDVTLRDGHQSLWATRMTTGMMASIAPKLDEAGFEAIDLVGGAVFDVCVRYLQENPWERMKIVSDWVTETPLIVHTRGQSLFTFEFFADDLVELAAACFVRNGMRYHTPYDALNDIRNLKIPVQAGKANGLKVVPGIVFTESPVHDDNYYADKASQLVALGVDGIFIKDPSGLLRPERVTGLVGAIKAQIGDTRLQLHSHCLSGLAPYVALLAVDAGVDVLHVATEPLANGASHPSTQKMIHNLTSRGYTVPVAMEPIEQASELIRYIARMENKPLGEVEHYDDFHFHHQVPGGMISNLNYQLSTMGLENRIDDIL
>MP0882_megahit_24283_3-725
CIRFLGEDPWERIREIKKVMPNTPQQMLLRAQNLLGYRHYSDDVVRRFVDRCADNGVGVLRIFDAMNDTRNLKTAIDQTVKVGQHAQGTISYTVSPVHTTELWIDMAKKIEDMGAHSLCIKDMAGLLQPYVAYDLVTKLKKAIDIPIQLHAHATTGLSTACIIKAVEAGIDRVDTCIGSMSMTYSHSATNSVVSILEHGPRKTGLDLEKLEEIDQYFKPVRAKYSKFEGSLKGVDSRILLS
>MP0882_megahit_30185_2-280
NPRREPDPPSNVSTPESGQTTPQGMTAPIPGVVLKVSVLPGQKVERGDELLTIEAMKMFNVMRSPSSGTIATVHIKDGDRVVQGQPLVTFAP*
>MP0882_megahit_49968_2-631
RYLGEDPWERIRKLKAAMPNTKQQMLLRGQNLLGYRHYADDVVTRFVERAHESGVDVFRIFDAMNDIRNLKTAIKATIDSGAHAQGTISYTVSPVHNLKLWLDMAKQLEDLGVHSICIKDMAGLLKPYECEALITGLKETVSVPIAMQCHATTGLSTATYQKAVDAGIDMLDTAISSMSMTYGHTATETMVSIVEGTERDTGIALPELEE
>MP0882_megahit_51590_2-469
FPEIGMTFLENKDNPSFFESEPSDITQISDESFIVTVDDQEYAVNIKANDSFEINGISESRSVTPEPVENGNSSSNGTVVKAPLGGNIFRILSKEGEKINLDSAVLILEAMKMETEIKAPISGSISRIFVNPGSSVKPGDPLFEINPSWILMKFS*
>MP0882_megahit_55722_3-542
MNSDKPLGITDVVLRDASQSLLATRIRLDDMLPIAEKLDSVGYWSVESWGGATFDACIRYLGEDPWERIRELKKAMPNTPQQMLLRGQNILGYRHYSDDVVKKFVDTSVKNGVDVFRVFDAMNDTRNLETAIKSVRENGKHAQGTIAYTISPVHSLDTWIELSKEIEDLGANSLAIKDMA
>MP0882_megahit_57977_1-405
MTDNKQPLGITDVILRDAHQSILATRMRLDDMLPIAGKLDQVGFWSVESWGGATFDACIRYLGEDPWERIRALKKAMPNTRQQMLLRGQNLLGYRHYADDVVEKFVERAAVNGVDVFRVFDAMNDPRNLETALKA
>MP0882_megahit_61961_2-961
PYVAFDLVSQLKSTLSIPVHMQCHATAGLSTAAILKAAEAGIDNVDSAISSMSMTYGHSPTESVVAIFQNSPRDTGLNLELLEEVAAYFREVRKKYAKFEGNLRGVDSRILVAQVPGGMLTNMENQLKEQGASDKFDEVLAEIPRVREDLGFIPLVTPTSQIVGTQAVINVLTGERYKSITKETAGVLKGEYGAAPAAFNAELQARVLDGAEAITCRPADLLEAEMDKLTAELKGLASEKGIKLAENEIDDVLTYALFPQIGLKFLENRGNPDAFEPVPTGNELPAAGKSTDPQAYTVAVNGKEYVVQVTEGGDISGIKP
>MP0882_megahit_62135_2-913
MTDVQLVDVSIRDGNQSLWGAVGMTTRMIAGAAPDLDQVGYRAIEAASSTLLAMSVRTHKQDPWEMLRTAKRLMPNTPLGFLTTGKRFITFSRTPDVLFELAFRLLARNGVSRLWVIDPMHDMVGAGRIARMAKDAGISEVVGGICYTTSPVHTDDYYADRIAELEDCRAIDSVYLKDPAGLMTPERLRSMVPMLQGRLTRLRLDEIHSHATTGVAPLTLLEAADLGMTKLHTALPPLANGSSHPSGLTMVRNLRARGHRVDVDVEAMERASAYWTRQAKIKRLPAGVPREYDEDYYRHTIPGG
>MP0882_megahit_62990_3-542
VSRLKEDLEIPIHLHCHATTGMSVATGIKAIEAGLDNIDTSVSSMSMTYGHTPTETMISILDGTNRETGLNLDKLIPVAKHFQSIRKKYKSFEGSLRGVDARILASQVPGGMLTNLENQLKSQNSLDRFDEVIKEIPKVREELGYIPLVTPTSQIVGTQAVINVLSGTRYSTITNETKSL
>MP0882_megahit_72371_14-208
MTGQVIEISVEVGQSVAEGDLLIVIESMKMENEIFSEVNGTVTSIEVEEDRNVSEENLLMTIEI*
>MP0882_megahit_73268_484-738
RHRTVTDAPGPVDGLVRITAPIPGRVSRILVQPGQQIGRGDGIVVVEAMKMENELRSPGDGVVVTIAVKEGQAVEGGALLATIE*
>MP0882_megahit_81058_789-1049
AEPISERPGALVTPALDRIRKSRGPFASDDDLLLAAFYDDTQYGALKDAGPIGTDYPIMRTPLLTLVKELAERPDVRSFHINQTAT*
>MP0882_megahit_83800_915-2669
METNPLKITELVLRDAHQSLLATRMKTEDMLPIAEKLDQVGFFSLEMWGGATFDTCIRFLNEDPWERARALKKKMPKTPFQMLLRGQNAVGYRHYADDIVERFVKQSVEVGINIFRIFDALNDFRNIETAVKTVKKCGETVEGCISYTVSPVHNIELYIQMGKDLESMGSDILCIKDMAGLLTPDVTTRLITELKNNIKLPIHLHTHATTGLVGMNMQCAIDAGVDMVDTAISTLSMGTSHYATECIVAALKGTPRDTGLDLNLLEEINDYFKEVKKNYSEFESDFKGVDINILKSQIPGGMISNMENQLKEQNSIDKLEEVLKEVPRVRKDMGYPPLVTPTSQIVGSQATLNVLTGERYKIITKETQQCVMGNYGRLPAPIDEELLTKVAGDKKVTDCRPADLLEPEWDGVCKKLGDKYTSEEDRLTYALFEKVALKFFETRGKPLPEKPVVAKSTPASSPAGKVPAATQGGSSIYKVRVNGKDFTVEVAMGGSGTMAPAAAPAASAAPAVGGGSPLTAPLPGSIFSMKCNVGDAVNEGDTVLVMESMKMESEIKAHQAGTIQSILVKEGDNVQTGDQLVIIG*
>MP0882_megahit_86315_1-318
GNVITHDSEKTQSSVSSTADKADNLTDGSIIKAPMVGTFYRRPGPDQPTYVEVGSRVKSGDTLCLIEVMKLFTQVESRQAGTVEAVLAEDEQLVEYGQPLFRITP*
>MP0882_megahit_95158_1-315
MGKKIRLIDVTIRDGHQCLWATRMTTAMMKDIAPKLDEAGFEAIDLVGGAVFDVCVRFLREDPWERMRVLNTWVTKTPLIIHTRGQSLFTFEFFADDVVELAAER
>MP0882_megahit_106763_3-680
MGADSLCIKDMAGLLSPYDAYMLITELKNNISIPIQLHNHYTSGLASMTQLKAIEAGVDGVDTCISTVAQKTSQPAIEPLLKTFISNNSTFKTNIDFEQITKIEKILEEEVKKYTSYSINTKFSNIDSGVLIHQIPGGMISNLTSQLNENNNLSKLPQVLDEIPKVRKDLGMPPLVTPISQMVGAQAVSNVMTKRYENISDQVISYLSGNYGKPPGKINKVKFKNI
>MP0882_megahit_162885_365-1108
METAPLKITELVLRDAHQSLLATRMRTEDMLPVAEKLDQVGFFSLEMWGGATFDTCIRFLNEDPWERARALKKKMPNTPFQMLLRGQNAVGYRHYADDIVERFVKQSVEVGINIFRIFDALNDFRNIETAIKTVKNCGETVEGCISYTVSPVHNIKLYLEMAKQLEDMGSDILCIKDMAGLLTPNVTKTLISEIKKTVKIPIHLHTHATTGLVGMNMQCAIEAGVDMVDTAISSLSMGTSHYATECMV
>MP0882_megahit_166176_962-1318
YTVSFKGQSYTVGVSDGGTITSMGTSSDESSSDSGDSQEESNIPLANGKEDVCAPLSGTIWKILVSPNQAVKKGDTLVILEAMKMETEIKATRSGVVLNVSVKESDSVTVGQLILSLG*
>MP0882_megahit_182992_1-297
PPAVDDEAAPDDEAIYADCFIVTSPMVGTFYGSPEPDSDAFVEVGEEVSEGDPLCIVEAMKLMNEIVAEVGGEVAAIFVDNAEPVEFGQRLFAIRQGG*
>MP0882_megahit_186742_329-787
MIDPDLIERLIKVLDDSDIDSLEIERGGTRIRLGKTPIQPVTVGSPASQDVQDISADPLVQDSPTSFDAKSNNLIEVKSPMVGTFYLAPTPDAPSYVEIGAEVKPGDGLCIIEAMKLMNELESEVAGTIVEICVENAQPVEYGQVLFLVDPA*
>MP0882_megahit_199852_1807-3213
MSKNKSPLGITDVVLRDAHQSLFATRMRIDDMLPIAEKLDQVGFWSLESWGGATFDACIRFLGEDPWERIRRFKEVMPNTPQQMLLRGQNVLGYRHYADDVVDKFVERAAINGVDVFRVFDAINDMRNLETAIKSVKKCEKHAQGTICYTISPIYTIDSWLDMARQIESMGADSICIKDMAGLLKPYVAYELIKGLKKVIDVPIHMQCHATTGMSTATYLKAVEAGIDNIDTSISSMSMTYGHSPTESLVAILESTERDPGLDIKLLEEIASYFREVRKKYAKFEGSLKGVDSRILVSQVPGGMLSNLENQLIEQNATDRMDEVLEEIPKVREDLGFIPMVTPTSQIVGTQSVLNVLLGERYKVISTETEGLLKGEYGATPAPVNRELQIKALKGAEPISCRPADLLEPEFEKQKIELLKIAKDESINLANEDDDTLTYILFPNPGLKFLKNRNNPDAFEPVPTIGRD*
>MP0882_megahit_230156_3-542
DEIISEKNIVVAEDKIDDLLTYALFPQVGIQFLENRNNPDFFEPAPQEVSNATVNEKNEGIYTVSFEGNSYTVSVSAGGDITSMIAASDKQSQSSNTSQVESKSTPSSDAEEVQAPLSGNIWKILVNPNQSVNEGDTLLILEAMKMETEIKAAHSGVVTNINIKEGDSVTVGQVLLSLA*
>MP0882_megahit_240259_49-735
IEAGIDNIDTSISSMSMTYGHSATETLVSMFADRESDLGLDINLLGEISDYFRVIREKYSDFEGSLKGVDSSMLIKQVPGGMLSNLESQLKSINQEDKLEKVKEEIPIVREDFGFPPLVTPVSQIIGAQSLLNVTENSRYGSLTSETKKLLLGAYGKLPGKINSEIFKKASEDPPEKEDEKNTSQMEEEFKDLCRENDLPDLSSNIENLLTYILFPNIAFNFFKERNF*
>MP0882_megahit_241841_516-710
MSTSSPLKVTELVLRDAHQSLLATRMRTEDMLPIGEKLDQVGFFSLEMWGGATFDSCLRFLNEDP
>MP0882_megahit_246985_1-363
PATPVAGSATYTVNVNGQAFSVQVSAGGPPPQQVLATSATPAATVTPVTSGTSVTSPLPGSVFSLKVTVGDQVNEGDVVIIMESMKMETEIHATASGTINSIQVQEGQKVNTGDNLLVIG*
>MP0882_megahit_247294_1-687
CLRFLNEDPWERARKLKKVIPNTPFQMLLRGQNCVGYRHYADDIVERFVKKSVDVGINIFRIFDALNDLRNIETAIKTVNKCGETVEGCISYTVSPFHSVELYIKMARQLVDMGSDIICIKDMAGLLTPEVTRTLIREIKNSVDTPVHLHTHATTGLVGMNLQSAIDAGVDMVDTAISSLSMGTGHYATECIVASQQGLPRDTGLDLELLEEISNYFREVRKNYAEFES
>MP0882_megahit_257757_3-425
MSDKKNQKIGITEVVLRDGHQSLLATRFTLADMLPIAKKLDEVGYWSIESWGGATFDSCIRYLNEDPWERLRALKKAMPNTRQQMLLRGQNLVGYKHYSNETVSLFIQKAAENGIDVFRIFDALNDFNNIEFAIKEVKANG
>MP0882_megahit_261119_1-624
LTNMESQLKEQNALDKMDEVLLEIPRVRKDLGYIPLVTPTSQIVGTQSVLNILTGERYKTITKETSGILKGEYGATPASVDAELQERVLEGSDPITCRPADNIAPEMDILESQFDEIVSEKNIVLAEDKIDDLLTYALFPQVGILFLENRNNPDFFEPVPQGVSNATVNEKNEGIYTVSFEGNSYTVSVSAGGSITSMIATSDKQSQS
>MP0882_megahit_263025_160-627
LAKKAGYYDFRGNNTLEVKIPKEFQDPESNEELIAKLAPPPSAKSNEILAWTGGTFYSRETPEAGEYVREGQHVEEGDVLGLLEVMKMFNQIRAEFPGTIRKICIDASTGKIVARSQVLFQIDPDNPPVSETEEELFKRQQEQTISLMQSIIPAN*
>MP0882_megahit_268977_3-749
MSTSSPLKVTEVVLRDAHQSLLATRMRTEDMLPIGEKLDQVGFFSLEMWGGATFDSCLRFLNEDPWERARKLKKIIPNTPFQMLLRGQNCVGYRHYADDIVERFVKKSVDVGINIFRIFDALNDLRNIETAINTVNKCGETVEGCISYTVSPFHNIELYIKMARQLVDMGSDIVCIKDMAGLLTPEATGTLIREIKNSVDAPVHLHTHATTGLVGMNLQAAIDAGVDMVDTAISSLSMGAGHYATECIV
>MP0882_megahit_285224_302291-304078
MSKPLALTELVLRDAHQSLLATRMRLEDMLPIASKLDDAGFWSVESWGGATFDACIRYLGEDPWERIRALKKAMPKTKQQMLLRGQNLLGYRHYADDVVTRFVERAHDNGVDVFRIFDAMNDVRNLQTAVKAAIDCGAHAQGTMSYTISPMHTIDGWVDMAKQLEDMGVHSICIKDMAGLLKPYECDTLVTRLKETVQVPIAMQCHATTGLSTATYQKAIDAGIDMLDTAISSMSMTYGHSATETIVSALEGTERDTGLSLEGLEEIAAYFRNVRKKYAKFEGSLKGVDARILLAQVPGGMLTNMESQLKEQGAEDKFDEVLKEIPRVREDLGFIPLVTPTSQIVGTQAVLNVLTGERYKSISKETAGVLKGEYGATAAPVNAELQARVLDGGEPVTCRPADLLKPEMESLTDDLAALAKDKGFLLAEEQVDDVLTYALFPQIGLKFLQNRGNPDAFEPAPGKEPEVATAPVAAAPKAAGQPSSYDVKVDGKVYHVEVADSGTLTSVTPAVSSAPVASAEPAPAASGQTINAPLSGNVFKVLVSPGDVVANGDVVIILEAMKMETEIRSAFDGTVSTILAKEGDSVATGQALIEL*
>MP0882_megahit_286105_2-526
IGITEVVLRDGHQSLLATRFTLADMLPIAKKLDEVGYWSIESWGGATFDSCIRYLNEDPWERLRALKKAMPNTRQQMLLRGQNLVGYKHYSNETVSLFIQKAAENGIDVFRIFDALNDFNNIEFAIKEVKANGKHAQGAMAYTTSPVHDLNTWLDYAKKVEDSGADSFAIKDMAG
>MP0882_megahit_288425_1-153
TIAKEQTLLVMEAMKMESEVKSPQAGVVQAVHVKEGATVQTGDALLSLRG*
>MP0882_megahit_289010_358-609
TPVSAPTATQTSGIDIPAPTPGNIMRLEVEVGDIIAKEQTLLVMEAMKMESEVKSPQAGIVQAVHVQAGNTVQTGDALLTLRG*
>MP0882_megahit_297707_389-1948
IKKVMPNTPQQMLLRGQNLLGYRHYGDDVVRKFVDRCAENGVGVLRIFDAMNDMRNLQTAVDQTVKVGQHAQGTISYTVSPVHTTELWIDLAKQIEDMGAHSLCIKDMAGLLQPYVAYDLVTKLKAAIDIPIQLHAHATTGLSTATILKSIEAGIDRVDTSIASMSMTYGHSSTNAVVSILDHSPRKTGLDMEQLEEIDAYFRPVRAKYAKFEGSLKGIDPRILLAQVPGGMLTNMESQLRENNALDRLDEVLQEIPRVREDLGFIPLVTPTSQIVGTQAVMNVLLGERYKSIAKEAAGVLKGEYGASPAPVNAELQARVLDGGEAITCRPADNIDLEMDTLEAEFDAIVAEKGIKLENEKIDDLLTYILFPQVGIQFLENRNNPDFFEPVPQAPSEGPKEDGVYTVTHNGQDYVVEVKAGGDISSIQVAGQAVAAPQAAAPLAAPVGNAEDVPAPLSGNIWKVLVSPNQQVNEGDTLVILEAMKMETEIKAAHSGVVANINVKEGDSVTVGQVLLSLA*
>MP0882_megahit_299586_412-588
MTNSKENTNPVGITELVLRDAHQSLFATRMRIDDMLPIAEKLDKVGYWSMESWGGATFD
>MP0884_megahit_6593_313-654
SYSVKVDGQVYDVEVGPQGELTSVAPSAKPAQAVQAAPVAASDAEAVPAPLAGNIFKVNVQAGAEVAEGDVLLILEAMKMETEVRAARGGIVQELNVKEGDAVTVGAPLLSLA*
>MP0884_megahit_8645_3-905
PKNSKREIKIVDTTFRDAHQSLWATRMRTEHMLGIAETMNSAGFHHIDMMAPIQFDVSVRYLKEDPWVRVRDLHKASPETKFRALIRSKNIASFDFLPDDVIDGWVDQLYNNGFRVIGAFDGLNDVTNIIGCLKRAKALGAYTFGALSFCESPLHTDELFVKTAVELIEQADVDAIMLKDAGGLLTPERIRTLVPAIKEVIGDRPLELHSHCLTGLCPLVYLEAVELGCDILHTSIAPLANGAGQPATQTIVKSLRELGYVVNIDDEKIEEASNYFKNICEVEGKPEGKPAEYNPLHYKHQ
>MP0884_megahit_12902_298-786
MNIEQIRELIQAVCDSGITELELERTGVKIRIRKEVLSAQAGLSSVTVERTSEGVGPEPADVADSESSARSETSPGETTGADLHVIRSPMVGTFYRSAKPDADSFVQVTDRVRSGQILCIVEAMKLMNEIPSDADGEVAEIYVNNGEPVEYNQALFGIRRTG*
>MP0884_megahit_22175_3-92
MSKPLAITDVVLRDAHQSLFATRMRIEDML
>MP0884_megahit_53461_151-561
MIVAEIDIVDQTLRDGQQSLWGMRMKVGHLAAIADEIELAGYRVVDLTGSSIFECMMRYNHEDPWEGLDVWRSWLSASTLRAGSRSNCIAKFGLTPDSLMELWIETLAKHGIDSFWIYDCLYNMDAMERLARTASDA
>MP0884_megahit_67819_44-502
MIKTDIDQARRMLEIMEEHDLEEFEIERDGVRMRLRKRSFASETRRARSSVELDLKKAPAVPDPNDGNLVEDELILVKSPIVGTFYRAPAPDAEPFVEVGTAVKRGQVLCIIEAMKLMNKIDAEQDGEIVTIFVESGQPVQYGEELFAVRPT*
>MP0884_megahit_75383_1-354
PAPAGGPETYTVKLNGKAYVVEVSEGGEIGDIQEQPAAQSEAAAPAPSGESIDAPLAGNIFKVNVRPGDQVAEGDVVIILEAMKMETEVRASSAGTVSKVNVSEGDSVAVGDALIEL*
>MP0884_megahit_98717_2-790
AGIDNVDTAISSMSMTYGHSPTESVVAMLKDTDRDTGLDLELLEDIAGYFREVRKKYASFEGSLRGIDSRILVAQVPGGMLTNMESQLKEQGAGDKLDDVLSEIPRVREDLGFIPLVTPTSQIVGTQAVMNVMMGERYKSISKEVQALLKGEYGSAPAPFNAELQKRVLEGGEPITCRPADNLSPEMDKLAAELKEKASADSIRLAEGEREVDDVLTYALFPQIGLKFLKNRDNKDAFEPAPEAPQAAAPAKAEAPAAAPAPA
>MP0884_megahit_102762_3-659
ATRMRLEDMLPIASKLDDAGFWSVESWGGATFDACIRYLGEDPWERIRALKKAMPKTKQQMLLRGQNLLGYRHYADDVVTRFVERAHDNGVDVFRIFDAMNDVRNLQTAVKAAIDCGAHAQGTMSYTISPMHTIDGWVDMAKQLEDMGVHSICIKDMAGLLKPYECDTLVTRLKETVQVPIAMQCHATTGLSTATYQKAIDAGIDMLDTAISSMSMTYG
>MP0884_megahit_106551_1-342
TYKVIVEEEEFIVKVKEYETELVPSQTPKRKDKDISTSSRAKNEINIESPLSGNVRKVLAKLGDKVKKGQVVVILEAMKMETEVQSTEEGRVSTIHISEGDEVVVDQVMLTLY*
>MP0884_megahit_112035_3-707
RLEDLGCHSLCIKDMSGLLKPYEAEELITRIKASCDVPLALHSHATTGLSTATAVKAVEAGIDILDTAISSMSCTYGHTPTETVVAMLEGTDRDTNLKLDQIEPIASYFRDVRKKYAKWEGQLKGVDSRILIAQVPGGMLTNMEGQLKEQGAAARMDEVLEEIPRVRKELGYIPLVTPTSQIVGTQAVINVLTGERYKSITKETAGLLKGEYGQAPAEVDAELQAKVLDGAEAIT
>MP0884_megahit_117853_624-1175
MSKPLAITDVVLRDAHQSLFATRLRLEDMLPIAAQLDDVGYWSLETWGGATFDSCIRYLGEDPWERLRALKQVMPKTPMQMLLRGQNLLGYRHYGDDVVEKFVERAHANGMDVFRIFDAMNDVRNLEKATKSVVDVGAHAQGTISYTTSPVHNLDTWTDLAKRLEDLGCHSICIKDMAGLLKPY
>MP0884_megahit_121808_60-512
MANFDEIKEMLDLMDERGLEEFELEREGFRVKLRKRSHAMPSSKSEVVVEKSVADGSGEALAPSEVSVDDGLVKVKSPIVGTFYRSPEPESDPFIEVGSRVKKGEVLCIIEAMKLMNEIDADLAGEIVKIFVENGQAVEYGEVLFAIKPA*
>MP0884_megahit_125515_990-1628
MISDKPLGITDVVLRDASQSLLATRIRLDDMLPIAEKLDSVGYWSVESWGGATFDACIRYLGEDPWERIRELKKAMPNTPQQMLLRGQNILGYRHYSDDVVKKFVDTSVKNGVDVFRVFDAMNDTRNLKTAIKSVRENGKHAQGTISYTISPVHSLDTWIQLSKEIEDLGADSLAIKDMAGLLKPYVAFELVSNLKKSLKIPIHMQCHATTGM
>MP0884_megahit_139383_1126-1587
MMNIKEIKKFIEMAREYSLSEFEIEQEGIRLRIKWGGTSSLSHTVQDEMTVPVIPASKEPSTAEESNPNQLSVVKSPIVGTYYSAPDPKEPPFVKVGDKVRQGQVLCIVEAMKLMNEIDSEYDGEIVDIHLENGQAVQYGDPLFSIKPVKADS*
>MP0884_megahit_142965_3-995
MAKLKLTELVLRDAHQSLLATRMRLDDMLPMAEKLDNAGYWSIESWGGATFDSCIRYLGEDPWQRIRELKSAMPNTKQQMLLRGQNLLGYRHYADDVVEKFVERAHKNGVDVFRIFDAMNDVRNLETAIKAAVKVGAHAQGTISYTVSPVHTLDMWLELAKQLEDLGCHSICIKDMAGLLKPYDCEQLIKGLKETVSIPIAMQCHATTGLSTATYQKAIDAGIDMLDTAISSMSMTYGHSATETIVSIVEGTERDTGLNLNELEEIAAYFRDVRKKYAAFEGSLKGVDGRILLAQVPGGMLTNMENQLKEQGAADKLDQVLLEIPRVREDL
>MP0884_megahit_144546_534-1019
GHETMTMTKKEFDEIKRMIDFMDEHGLEEFELEGKDGRVRLRKPLTREELPLAERSTGETPSLSAHSTTGSSSSGENEDVEGLVFVKSPIVGTFYRSPDPSADPFVEVGSVVRKGQTLCIVEAMKLMNEIDSEFDGEIATVFFENGQPIQYGDKLFAIRSK*
>MP0884_megahit_153423_2-754
AGIDNIDTSISSMSMTYGHSATESIVAILQDTPRATGLDLRLLEEIAAYFRPIRAKYSKFEGSLKGVDSRILVAQVPGGMFTNMENQLREQRASDKLNEVLEEIPKVREDLGLIPLVTPTSQIVGTQAVLNVLSGERYKNISKETTDLLAGEYGKTPSPVKEEIQKLAIGEKKPITCRPADLLDPEIDKLRNEFKKKAKELNFDADLDSDEDLLTYSIFPQVAEKFFTNRNNKDFFEEHPTEVIEQAEGTY
>MP0884_megahit_157341_2308-4074
MSDTKKIGVTEVVLRDAHQSLLATRFRYKDMADSLKKLDDVGFWSVESWGGAIFDSCIRYLGEDPWERIRKIKSMMPNTPQQMLLRGQNLLGYKHYADDVVEKFVECSKKNGVDVFRVFDAMNDPRNMHKAMQAVISMDGHAQGTISYTTSPVHTIDSWLDLAKKLEDMGAHSLAIKDMAGLLKPYVAFELVSRLKEDLEIPIHLHCHATTGMSVATGIKAIEAGLDNIDTSVSSMSMTYGHTPTETMISILDGTNRETGLNLDKLIPVAKHFQSIRKKYKSFEGSLRGVDARILASQVPGGMLTNLENQLKSQNSIDRFDEVIKEIPKVREELGYIPLVTPTSQIVGTQAVINVLSGTRYSTITNETKSLLKGEYGATPAPVDKDLQLRGIGESAVISCRPADLLDDNYKDVSNEFNKIIEERNIKVDISTENILIYAMFPEIGMTFLENKDNSSFFESEPSDITQISDESYVVTVDDQEYAVNVKANDSIEINGMSKSKSVTPELIENGNSSSNGTVVEAPLGGNIFRILSKEGEKINLDSAVLILEAMKMETEIKAPISGSISRIFVNPGSSVQPGDPLFEINPS*
>MP0884_megahit_159226_93-584
MRGLISKHFGHVQPDPMGWPVTLPMTLMDFVQIRKMLELMREHGLVEFELEQDGERIRLRFAEAAVAGHAPAVLSGDVLREVVTVEAPMLGTCYVAGEPDAEPFVQLGDRVSTGDVLCIIEAMKLMNEIRSTCDGEVVDLFVENGQVVQYGDRLFAIRPPDEA*
>MP0884_megahit_165439_1-192
DPDAEPFVDVGSSVQRGQVLCLVEAMKLMNEIDAEVGGEIVSIFVENGQPVQYGEPLFSIKPT*
>MP0884_megahit_181010_2-202
MLDKKIPKVGITEVVLRDGHQSLLATRLTLADMLPIAKKLDQIGYWSIESWGGATFDSCIRFLNEDP
>MP0884_megahit_182397_3-623
ASLDPDLLAKVEKDGEVIACRPADLLEPEWDQVVKDCKGKCTSEEDMLSYALFPKVALEFFKNREQGFPSTEKPATLTPKPVTASTIPATPVAGSATYTVNVNGQAFSVQVSAGGAPQQVLATSATPAATVTPVTSGTSVTSPLPGSVFSLKVTVGDQVNEGDVVIIMESMKMETEIHATASGTINSIQVQEGQKVNTGDNLLVIG*
>MP0884_megahit_183445_456-1358
SPVHDLSTWLDYAKKVEDSGADSFAIKDMSGILKPFEAYELVLQLKENISIPIHMQCHATTGMSTASNLKAIEAGIDNIDTSISSMSMTYGHSPTETLISIFQGTEEDFRLDLNLLSDIADYFKKIREKYSEFEGNLKGVDSSILIKQVPGGMLSNLESQLKSQNLEDKLEEIKREIPLVREDFGFPPLVTPVSQIIGAQSLQNITENSRYKSLTTESRKLLLGGYGKLPGLVSEELLEKASGEELEVEQKEEIIGMKKELKELCKENNLPDLSNDLEGLLTYILFPNIAIQFFKTRNFD*
>MP0884_megahit_192964_2661-4067
MSKNKNPLGITDVVLRDAHQSLFATRMRIDDMLPIAEKLDQVGFWSLESWGGATFDACIRFLGEDPWERIRRFKEVMPNTPQQMLLRGQNILGYRHYADDVVDKFVERASINGVDVFRIFDAMNDMRNLETSIKAVRKCEKHAQGAISYTISPIYTIDSWLDMARQIESMGADSICIKDMAGLLKPYVAYELIKALKKVINIPIHMQCHATTGMSTATYLKAVEAGIDNIDTSISSMSMTYGHSPTESLVAIFDSTERDPGLDIKLLEEIASYFREVRKKYAKFEGSLKGIDSRILVSQVPGGMLSNLENQLIEQNAIDRMDEVLEEIPKVREDLGFIPMVTPTSQIVGTQSVLNVLVGERYKIISAETEGLLKGEYGATPAPVNRELQAKALKGDEPISCRPADLLEPEFEKQKAELLKIAKNESITLANEDDDALTYILFPNPGLKFLKNRNNPEAFEPVPTIGRD*
>MP0884_megahit_198357_1-276
SRYGSLTSETKKLLLGAYGKLPGKINSEIFKKASDDPPEKENEKNTSELEEEFKDLCQKNDLPDLSSNAENLLTYILFPNIAFNFFKERSF*
>MP0884_megahit_203144_191-628
IERMVEFMEAHGLSEFELEEDGRRVRLKKAKTSADDLLSRSAGNAAKDATLSSESMTSGEADQDDGLIVVKSPIVGTFYRAPDPDTDPFVEVGTGIKKGQVLCIIEAMKLMNEIDAEEDGEIVNIFIENGQAVQYGDKLFAIKPA*
>MP0884_megahit_208216_2-418
MIDPDLIEHLIKVLDDSDIDSLEIERGGTRIRLGKTPIHPVTVGSPPSQDEQAVSSDPLVQDSPTSFDAKSGSLVEVTSPMVGTFYSAPTPDAPPYIEIDAEVKPGDGLCIIEAMKLMNELEAEVAGTIVEICVENAQP
>MP0884_megahit_214315_214-651
MDLEEINRCLELMRQHDLAELELERGGLRIRARKAENDMSSTPKPELAVTPTYRRGSSSPGVGLVFVKAPILGTFYRASGPDAPPFIQVGDVVQKGDLLCVIEAMKLMNEIKSELEGEVVDVFVENGQAVKYGDRLFALRQVSRI*
>MP0884_megahit_217518_1-693
MNEIKRPLGITDVVLRDAHQSLFATRLRLDDMLPIAEKLDKVGYWSLETWGGATFDACIRYLGEDPWERIRALKEAMPNTPQAMLLRGQNLLGYRHYADDVVDKFVERAKTNGVDVFRVFDAMNDPRNLERAIKAVRQVGGHAQGTISYTVSPVHTLDSWVDLAKTIAAMGADSLAIKDMAGLLTPYTAYDLVSRLKKELFIPVHLHCHATTGLSTSTILKAVEAGVDNVD
>MP0884_megahit_229029_1656-2072
MNANGLSEFELEEDGRRVRLRKAQDIGEDLSRGPGGTAIKDSTLSSESMTSEGTDEDGGLIVVKSPIVGTFYRAPDPDADPFVEVGVGITKGQVLCVIEAMKLMNEIDAEEGGEIVSIFVENGQAVQYGDKLFAIKPS*
>MP0884_megahit_234497_1229-1969
GTQAVLNVLTGERYKTITKETAGVLKGEYGATPAPMNKELQERVLDGAEAITCRPADKLEPELEKLEAELLSEAKEQGLELADDVIDDVLTYALFPQIGLKFIKNRNNPDAFEAIPTGEVVKSETKPASTSPAKAEQYSVKVDGKVYDVVVAQGGELKEVTLKDSELIPQSASASVSETLNAPLAGNIFKVKVKAGQTVNEGDVVIIMEAMKMETEVRAAHSGTIAEVLVAEGDSVATGDALIALA*
>MP0884_megahit_234874_5067-5621
MKLFIEGEEEMGSPSMSKKSSDDSLVDLDQIRELIDLLIEKDVSELAIEREGVHVKIRRGVAEISAPPAPVQVISVPTTGTPTIDDSPAADDEAAPDDEAIYADCFIVTSPMVGTFYRSPEPDADSFVEVGDEVSEGDPLCIVEAMKLMNEIVAEVGGEVAAIFVDNAEPVEFGQRLFAIRQGG*
>MP0884_megahit_235260_2-238
FIVNAPIVGTVYSSPEPEREPFVEVGSEVVKGDILCLIEAMKLMNEIDTEKNGKIVSVFVKNGQSVQYGDPLFAIDVS*
>MP0884_megahit_236102_605-1108
DKYTSEEDRLTYALFEKVALKFFETRGNPLPEKPAAAKSTPASSPAGKVPAAPQGGSSIYQVRVNGKDFTVEVAMGGSGTMAPAPAAAPVATPAGGGGSPLTAPLPGSIFSMRCKVGDAVNEGDTVLVMESMKMESEVKAHQAGTIQSILVKEGDNVQTGDQLVIIG*
>MP0884_megahit_243995_2711-4486
MTDNKQPLGITDVILRDAHQSILATRMRLDDMLPIAGKLDQVGFWSVESWGGATFDACIRYLGEDPWERIRALKKAMPNTRQQMLLRGQNLLGYRHYADDVVEKFVERAAVNGVDVFRVFDAMNDPRNLETALKAVKAQGKHAQGTISYTTSPVHTLQMWVDLAKQIEDMGADSIAIKDMAGILNPYVAFDLVSQLKSTLSIPVHMQCHATAGLSTAAILKAAEAGIDNVDSAISSMSMTYGHSPTESVVAIFQNSPRDTGLNLELLEEVAAYFREVRKKYAKFEGNLRGVDSRILVAQVPGGMLTNMENQLKEQGASDKFDEVLAEIPRVREDLGFIPLVTPTSQIVGTQAVINVLTGERYKSITKETAGVLKGEYGAAPAAFNAELQARVLDGAEAITCRPADLLEAEMDKLTAELKGLASEKGIKLAENEIDDVLTYALFPQIGLKFLENRGNPDAFEPVPTGNELPAAGKSTDPQAYTVAVNGKEYVVQVTEGGDISGIKPIGESAAPAPAAAPAGEGEPQVAPLSGNIFKVLVSVGDAVEEGDVVMILEAMKMETEVRTQRAGTVASVDVKVGDAVAVGDTLLTIG*
>MP0884_megahit_246846_538-993
KGKNLIRKKSQEVKKDSPAAAKTTAPDVPVTAAPASGTRDYSITVNGRVYQVQVSSGGTVSAAPVSERAPVSPPPARAASAIEIPAPTPGNIVRVEVAVGDNITKDQVLLVMEAMKMESEVKSPQSGVVQTIHVQAGDTVQTGDVLLTLGE*
>MP0884_megahit_250829_2-427
ARPVTARLSGTAYSVEIESGQALPAESEPDIVPATPPEHTATPNESKTANPSPEPPRPSNVSTPASSQTTPQGMTAPIPGVVSKVSVLPGQKVERGDELLTIEAMKMFNVMRSPSSGTIATVHIKDGDRVVQGQPLVTFAP*
>MP0884_megahit_256821_3-1064
MSTSSPLKVTELVLRDAHQSLLATRMRTEDMLPIGEKLDQVGFFSLEMWGGATFDSCLRFLNEDPWERARKLKKVIPNTPFQMLLRGQNCVGYRHYADDIVERFVKKSVDVGINIFRIFDALNDLRNIETAINTVNKCGETVEGCISYTVSPFHSIELYTKMASQLVDMGSDIVCIKDMAGLLTPEATRTLIGEIKNSVDVPVHLHTHATTGLVGMNLQAAIDAGVDMVDTAISSLSMGAGHYATECIVAAQKGLARDTGLDLNLLEEISNYFREVRKNYAEFESDFKGVDINILKSQIPGGMISNMENQLKEQNAIDKLQDVLLEVPRVRKDMGYPPLVTPTSQIVGSQATLN
>MP0884_megahit_276861_162-1205
LFIQKAAENGIDVFRVFDALNDFNNIEFALKQVKENGKHAQGAMAYTTSPVHNLETWLDYAKKVEDSGADSFAIKDMAGILKPYDAFELVTALKDKLSIPIHMQCHATTGMSTASNLKAIEAGIDNIDTSISSMSMTYGHSATETLVSMFSDREADLGLDINLLGEISDYFRVIREKYSEFEGSLKGVDSTMLIKQVPGGMLSNLESQLKTINQQDKLEKIKDEIAKVREDFGYPPLVTPVSQIIGAQSLLNVTENSKYGSLTSETKKLVLGAYGTLPGKVKDEIVKKASEDPPEQENERKLEEIAEELKTICSKNNLPDLSDNTESLLTYTLFSNTAVNFFKERNF*
>MP0884_megahit_277915_432-734
AGGDISSIQVAGQAVAAPQAAAPQAAPVGNAEDVSAPLAGNIWKVLVSPNQQVNEGDTLVILEAMKMETEIKAGHSGVVVNINVKEGDSVTVGQVLMSLA*
>MP0884_megahit_285203_1-726
ATTGMSTASNLKAIEAGIDNIDTSISSMSMTYGHSATETLVSMFADREGDLGMDINLLGEISDYFRVIREKYSDFEGSLKGVDSSMLIKQVPGGMLSNLESQLKSINQESKLEKVKEEIPVVREDFGFPPLVTPVSQIIGAQSLLNVTENSRYASLTSETKKLLLGAYGKLPGKINSEIFKKASDNPPEKEEEKNISELEAEFKHLCQENDLPDLSTNTENLLTYILFPNIAFNFFKERNF*
>MP0884_megahit_286427_634-2448
MSKPLALTELVLRDAHQSLLATRMRIEDMLPIAEKLDKAGFWSVESWGGATFDACIRYLGEDPWERIRKLKAAMPNTKQQMLLRGQNLLGYRHYADDVVTRFVERAHESGVDVFRIFDAMNDIRNLKTAIKATIDSGAHAQGTISYTVSPVHNLKLWLDMAKQLEDLGVHSICIKDMAGLLKPYECEALITGLKETVSVPIAMQCHATTGLSTATYQKAVDAGIDMLDTAISSMSMTYGHTATETMVSIVEGTERDTGIALPELEEIASYFRDVRKKYSKFEGSLKGVDARILLAQVPGGMLTNMESQLKEQGAEDKFEEVLKEIPRVREDLGFIPLVTPTSQIVGTQSVLNVLTGERYKSITKETAGVLKGEYGATAAPVNKALQERVLDGAEPVTCRPADNIAPELDALSKELDELAEKKQLSLSDDKIDDVLTYALFPQIGLKFIENRGNPDAFEPAPSAQSSQSADVAQVEKTAANTSTSGSETYDVNVDGKVYHVEVAPSGTLTSVTPAGAAQSSAPASASNTQASASTSQSIDAPLAGNVFKILVKNGDSIAEGDVVMILEAMKMETEIRAAFTGTVTEVTVGEGDAVSSGQPLILLG*
>MP0884_megahit_287457_1576-2322
HFLRLEQHSGVPPSEQIWSNDQKLLETSSAFYSELKTRFGKTDLSWQELREILSAEKPPAKFKLGKNLKLWEGISAAHKGHQMSMELLQLPSILAKKAGYYDFRGNNTLEVKIPKEFQDPESNEELIAKLAPPPSAKSNEILAWTGGTFYSRETPEAGEYVREGQHVEEGDVLGLLEVMKMFNQIRAEFPGTIRKICIDAGTGKIVARSQVLFQIDPDIPPVSETEEELFKRQQEQTISLMQSIIPAN*
>MP0884_megahit_297030_2040-3818
MAKLKLTELVLRDAHQSLLATRMRLDDMLPIASKLDDAGYWSIESWGGATFDSCIRYLGEDPWERIRALKKAMPNTKQQMLLRGQNLLGYRHYADDVVEKFVERAHKNGVDVFRIFDAMNDVRNLETAIKAAVKVGAHAQGTISYTVSPVHTLDMWLTLAKQLEDLGCHSICIKDMAGLLKPYDAEQLIKGLKETVSIPIAMQCHATTGLSTATYQKAIDAGIDMLDTAISSMSMTYGHSATETIVAIVEGTPRDTELDLNQLEEIAAYFRDVRKKYAAFEGSLKGVDGRILLAQVPGGMLTNMENQLKEQGAADKLNEVLLEIPRVREDLGFIPLVTPTSQIVGTQAVLNVLTGERYKTITKETAGVLKGEYGLTPAPMNKELQERVLDGSEVITCRPADNIAPELASLEAELQKEAQEQGLTLADEQIDDVLTYALFPQVGLKFIKNRNNPDAFEAVPSADDANAKPAAKPASNKGVSAEQYSVKVDGKVYDVVVAQGGELKEVTLKDSEHLPQSASVASGETLNAPLAGNIFKVKVKAGQAVNEGDVVVIMEAMKMETEVRAMHSGTVAEVLVSEGDAVTTGDAIIAMA*
>MP0884_megahit_301947_3-1022
MTNSKENTNPVGITELVLRDAHQSLFATRMRIDDMLPIAEKLDKVGYWSMESWGGATFDSCIRYLGEDPWDRIREINKVMPNTPQQMLLRGQNLLGYRHYGDDVVRKFVDRCAENGVGVLRIFDAMNDMRNLQTAVDQTVKVGQHAQGTISYTVSPVHTTELWIDLAKQIEDMGAHSLCIKDMAGLLQPYVAYDLVTKLKAAIDIPIQLHAHATTGLSTATILKSIEAGIDRVDTSIASMSMTYGHSSTNAVVSILDHSPRKTGLDMEQLEEIDAYFRPVRAKYAKFEGSLKGIDPRILLAQVPGGMLTNMESQLRENNALDRLDEVLQEIPRVREDLGF
>MP0884_megahit_303267_2568-3071
MTNKVGRKELHLKNLDEIKEIMELAQEHNLSEFEIEKEGVRLRIKRESSHDQGAVTAVSTPAPALVAAQSVESSVGTDVDGSADLSVVKSPIVGTFYRAPDPEAKPFVQVGDKVGKGQVLCIIEAMKLMNEINAEEDGEITEIFVENGQSVQYGDQLFSMRVRPRVS*
>MP0884_megahit_308380_410-568
PNQQVNEGDTLVILEAMKMETEIKAAHSGVVANINVKEGDSVTVGQVLLSLA*
>MP0884_megahit_309408_2-547
ILVFQNQNMSDKKNQKIGITEVVLRDGHQSLLATRFTLADMLPIAKKLDEVGYWSIESWGGATFDSCIRYLNEDPWERLRALKKAMPNTRQQMLLRGQNLVGYKHYSNETVSLFVQKAAENGIDVFRIFDALNDFNNIEFAIKEVKANGKHAQGAMAYTTSPVHDLNTWLDYAKKVEDSGAD
>MP0884_megahit_333835_2-997
MSDKKNQKIGITEVVLRDGHQSLLATRFTLADMLPIAKKLDEVGYWSIESWGGATFDSCIRYLNEDPWERLRALKKAMPNTRQQMLLRGKNLVGYKHYSNDTVSLFIQKAAENGIDVFRIFDALNDFNNIEFAIKEVKANGKHAQGAMAYTTSPVHDLNTWLDYAKKVEDSGADSFAIKDMAGILKPYDAFELVSLLKESLSIPIHMQCHATTGMSTASNLKAIEAGIDNIDTSISSMSMTYGHSATETLVSMFADRESDLGLDINLLGEISDYFRVIREKYSDFEGSLKGVDSSMLIKQVPGGMLSNLESQLKSINQEDKLEKVKEEIPMV
>MP0886_megahit_28791_1-285
TYRVQAADIRRHRAATDGPGTVDGLVRITAPIPGRVSRILVQPGQQIAQGDGIVVVEAMKMENELRAPGDGVVVTVAVEEGQAVEGGALLATIE*
>MP0886_megahit_31179_356-616
PQPSLKKLRTELGSNLSDDELVLRALFPEEHVNATMEASPIKTYYPIQTKGHPIIDLISKLTSESNLKYIRVQKEDLSLTLKKKTP*
>MP0886_megahit_39331_868-1392
MNSDNPLGITDVVLRDASQSLLATRVRLDDMLPIAEKLDSVGFWSVESWGGATFDACIRYLGEDPWERIRELKKAMPNTPQQMLLRGQNILGYRHYADDVVRKFVDTSVKNGVDVFRIFDAMNDTRNLETAIKSVKENGKHAQGTISYTISPVHTLDTWIDLSKNIEDLGADSLA
>MP0886_megahit_41457_3-182
RYMVSVGESVQAGATIVILEAMKMENSLPAPETGVVLDLPIDAGTTVKKGDILAKISLE*
>MP0886_megahit_81090_2-802
PYVAYDLVTRLKKELQIPIHMQCHATTGMSTATAIKAVEAGIDNIDTSISSMSMTYGHSPTESIVAILQDTPRATGLDLGRLEEIAAYFRPIRAKYSKFEGSLKGIDSRILVAQVPGGMFTNMENQLKEQKASDKLNEVLEEIPKVREDLGFIPLVTPTSQIVGTQAVLNVLSGERYKSISKETSDLLSGEYGKTPADVNKELQKKVLGEKEAITCRPADLIEPELEKLEQDFKEKAKSLNFHADLESNEDLLTFSLFPQVAEKFFV
>MP0886_megahit_86115_342-557
MAIHEIRCPLTGNVIEVSVSVGDTVGEGDLIVVIESMKMENEVFSEVSGTVTEVRIEEDQNVSEESVIVVIE
>MP0886_megahit_92961_1772-2017
QTNQEIKDNQGSTSIPSPLAGNVHKVLVKEGDQVNAGQVVLVLEAMKMETEIQSSESGIVTTIHVSEGDEVAVDEIMISLS*
>MP0886_megahit_106068_406-576
MASHLVIAPMTGRIIEILVTAGEPIEEGHLLVVIESMKMENEIFAAVTGTVIEVKIQ
>MP0886_megahit_137760_1-1065
LNDLRNIETAIKTVNKCGETVEGCISYTVSPFHSIELYTKMASQLVDMGSDIVCIKDMAGLLTPEATRTLIGEIKNSVDVPVHLHTHATTGLVGMNLQAAIDAGVDMVDTAISSLSMGAGHYATECIVAAQKGLARDTGLDLNLLEEISNYFREVRKNYAEFESDFKGVDINILKSQIPGGMISNMENQLKEQNAIDKLQDVLLEVPRVRKDMGYPPLVTPTSQIVGSQATLNILTGERYKLITKETRECVLGKYGKLPASLDPDLLAKVEEDGEVIDCRPADLLEPEWDQVVKDCKGKCTSEEDMLSYALFPKVALEFFKNREQGFPSTEKPATLTPKPVTTSTTPVAGSDTYT
>MP0886_megahit_155908_3-605
MSKPLALTELVLRDAHQSLLATRMRIEDMLPIAEKLDKAGFWSVESWGGATFDACIRYLGEDPWERIRKLKAAMPNTKQQMLLRGQNLLGYRHYADDVVTRFVERAHESGVDVFRIFDAMNDIRNLKTAIKATIDSGAHAQGTISYTVSPVHNLKLWLEMAKQLEDLGVHSICVKDMAGLLKPYECEALITGLKETVDVPI
>MP0886_megahit_160022_1-450
WQSRLHTIIDILEASDVNEIEVSFFGRKYRVTKSAPVENSLVSTSASQMVQTTLPVDNRPSVPEPAPVSENVEITAPMVGTFYRAPSPESPFFVEEGDRVTAGQTLCIIEAMKIMNEIESEVTGRISKILIENAQAVEYGQALFVIEPD*
>MP0886_megahit_160365_3-620
MISDKPLGITDVVLRDASQSLLATRIRLDDMLPIAEKLDSVGYWSVESWGGATFDACIRYLGEDPWERIRELKKAMPNTPQQMLLRGQNILGYRHYSDDVVKKFVDTSVKNGVDVFRVFDAMNDTRNLKTAIKSVRENGKHAQGTISYTISPVHSLDTWIQLSKEIEDLGEMIKDDLVTVSDDGIKLTKIGEDFSQNIANVFDKYD
>MP0886_megahit_176137_133-1488
MSDKKNQKIGITEVVLRDGHQSLLATRFTLADMLPIAKKLDQIGYWSIESWGGATFDACVRYLKEDPWERLRALKKAMPNTKQQMLLRGQNLVGYKHYSNETVSLFIQKSCENGIDVFRIFDALNDFNNIEFAIKEVKENRRHAQGAMAYTTSPVHDLNTWLDFAKKVEDSGADSFAIKDMAGILKPYDAFELVTALKENLTIPIHMQCHATTGMSTASNLKAIEAGIDNIDTSISSMSMTYGHSPTETLVSMFSDQDNDLGLDINLLGEIAEYFRVIREKYSEFEGTLKGVDSSMLIKQVPGGMLSNLESQLKSINQENKLEEVKNEIPKVRKDFGFPPLVTPVSQIIGAQSLLNVTENNRYATLSSETKNLLMGSYGELPGKINRELKEKCLEEQPETEKEKNNIQMKEEFQKLCEENKLPDLSNNPESLLTYILFPNIAINFFKERDF*
>MP0886_megahit_204984_2-307
QVQVSSGGTVSAAPGAERTPVSPPTATATSAIEILAPTPGNIVRVEVAVGDIITKDQVLLVMEAMKMESEVKSPQSGVLQAIHVQAGDTVQTGDVLLTLGE*
>MP0886_megahit_220199_373-831
MIDPDLIEHLIKILDDSDIDSLEIERGGTRIRLGKTPIQSVTAGSPASQDEQVISSNPPVQDSPTSVDPESGNMIEVTSPMVGTFYSAPTPDAPPYIEVGDEVKPGDGLCIIEAMKLMNELEAEVAGTIVEICVENAQPVEYGQVLFLINPA*
>MP0886_megahit_223176_383-706
VDGRAYQVQVNAGGKVAAANDTGNELVSTPIAPQTSGINIPAPTPGNIVRLEVEVGDTISKEQTLLVMEAMKMESEVKSPQAGVVQAVHVKAGNTVQTGDALLTLRG*
>MP0886_megahit_231539_463-1527
HSATETIVSIVEGTERDTGLNLNQLEEIAAYFRDVRKKYAAFEGSLKGVDGRILLAQVPGGMLTNMENQLKEQGAADKLDQVLLEIPRVREDLGYIPLVTPTSQIVGTQAVLNVLTGERYKTITKETAGVLKGEYGATPAPMNKELQERVLDGSEAITCRPADKLEPELEKLEAELLKEAKEQGLELADDVIDDVLTYALFPQIGLKFLKNRHNPDAFEPVPTGEKAKSDQSTKPSSNGEVQAEQYSVKVDGKVYDVVVAKGGELKEVALKDSELIPQSASASAGETLNAPLAGNIFKIKVKPGQTVNQGDVVIIMEAMKMETEVRAAHDGTVADILVAEGDSVATGDAMIALA*
>MP0886_megahit_238067_3-716
MSKPLALTELVLRDAHQSLLATRMRIEDMLPIAEKLDKAGFWSVESWGGATFDACIRYLGEDPWERIRKLKAAMPNTKQQMLLRGQNLLGYRHYADDVVTRFVERAHESGVDVFRIFDAMNDIRNLKTAIKATIDSGAHAQGTISYTVSPVHNLKLWLDMAKQLEDLGVHSICIKDMAGLLKPYECEALITGLKETVSVPIAMQCHATTGLSTATYQKAVDAGIDMLDTAISSMSMTY
>MP0886_megahit_239021_1-447
MIDPDLIEHLIKVLDDSDIDSLEIERGGTRIRLGKTPIHPVTVGSPPSQDEQAVSSDPLVQDSPTSFDAKSGSLVEVTSPMVGTFYSAPTPDAPPYIEIDAEVKPGDGLCIIEAMKLMNELEAEVAGTIVEICVENAQPVEYGQVLFLI
>MP0886_megahit_239556_2-778
IDSGVLTHQIPGGMISNLTSQLNQNNNLNKLPQVLDEIPKVRKDLGMPPLVTPISQMVGAQAVSNVMTKKYENISEQVISYLSGHYGKPPGEINKVKFKNIKKITKNKEVKSLKKYSDELKDISQYHPDVLTYALFDDTGKSFLLNKTNIYEKTEINKPNPVSDNIEPKVLDNQLTIQFEDKEYTISINVENKELIADIIKQSEINTKQNTPPPNKKTENKNKPQITNDNALNKFISSPMSGTVIKYLVKTNDKIKTNQ
>MP0886_megahit_241638_537-827
AGETVAVADDSGNTPVSAPIATQTSGIDIPAPTPGNIVRLEVEVGDTIAKEQTLLVMEAMKMESEVKSPQAGVVQAVHVQAGNTVQTGDALLTLRG*
>MP0886_megahit_243052_68-1393
MAKLKLTELVLRDAHQSLLATRMRLDDMLPIASKLDDAGYWSIESWGGATFDSCIRYLGEDPWERIRALKKAMPNTKQQMLLRGQNLLGYRHYADDVVEKFVERAHKNGVDVFRIFDAMNDVRNLETAIKAAVKVGAHAQGTISYTVSPVHTLDMWLTLAKQLEDLGCHSICIKDMAGLLKPYDAEQLIKGLKETVSIPIAMQCHATTGLSTATYQKAIDAGIDMLDTAISSMSMTYGHSATETIVAIVEGTPRDTELDLNQLEEIAAYFRDVRKKYAAFEGSLKGVDGRILLAQVPGGMLTNMENQLKEQGAADKLNEVLLEIPRVREDLGFIPLVTPTSQIVGTQAVLNVLTGERYKTITKETAGVLKGEYGLTPAPMNKELQERVLDGSEVITCRPADNIAPELASLEAELQKEAQEQGLTLADEQIDDVLTYALFPQV
>MP0886_megahit_247842_9229-9447
EPISCRPADLLEPEFEKQKAELLKIAKNESITLANEDDDALTYILFPNPGLKFLKNRNNPEAFEPVPTIGRD*
>MP0886_megahit_259959_163-630
LIKQVPGGMLSNLESQLKTIKQEDKLEKVKDEIASVREDFGFPPLVTPVSQIIGAQSLLNVTENSKYGSLTSETKKLALGAYGKLPGKVKEEIIKKASIDPPEHEKEMKLEEVAEELKIICSENDLPDLSCNDESLLTYTLFSNVAVKFFKDRNF*
>MP0886_megahit_264521_2-610
LVGYKHYSDETVSLFIQKSAENGIDVFRVFDALNDFNNIEFALKQVKENGKHAQGAMAYTTSPVHNLETWLDYAKKVEDSGADSFAIKDMAGILKPYDAFELVTALKDKLSIPIHMQCHATTGMSTASNLKAIEAGIDNIDTSISSMSMTYGHSATETLVSMFSDREADLGLDINLLGEISDYFRVIREKYSEFEGSLKGVDS
>MP0886_megahit_264569_3-152
AVNEGDVVVIMEAMKMETEVRAMHSGTVAEVLVSEGDAVTTGDAIIAMA*
>MP0886_megahit_273456_1-561
DSGADSFAIKDMAGILKPYDAFELVTALKDKLSIPIHMQCHATTGMSTASNLKAIEAGIDNIDTSISSMSMTYGHSATETLVSMFSDREDDLGLDINLLGEISDYFRVIREKYSEFEGSLKGVDSTMLIKQVPGGMLSNLESQLRTINQQDKLDKVKDEIAKVREDFGFPPLVTPVSQIIGAQSLLN
>MP0886_megahit_274446_1249-1503
APVATPVAAPSGGGGSPLTAPLPGSIFSMRCKVGDAVNEGDTVLVMESMKMESEVKAHQAGTIQSILVKEGDNVQTGDQLVTIG*
>MP0886_megahit_280453_2043-3809
MSDTKKIGVTEVVLRDAHQSLLATRFRYKDMADSLKKLDDVGFWSVESWGGAIFDSCIRYLGEDPWERIRKIKSMMPNTPQQMLLRGQNLLGYKHYADDVVEKFVECSKKNGVDVFRVFDAMNDPRNMHKAMQAVISMDGHAQGTISYTTSPVHTIDSWLDLAKKLEDMGAHSLAIKDMAGLLKPYVAFELVSRLKEDLEIPIHLHCHATTGMSVATGIKAIEAGLDNIDTSVSSMSMTYGHTPTETMISILDGTNRETGLNLDKLIPVAKHFQSIRKKYKSFEGSLRGVDARILASQVPGGMLTNLENQLKSQNSIDRFDEVIKEIPKVREELGYIPLVTPTSQIVGTQAVINVLSGTRYSTITNETKSLLKGEYGATPAPVDKDLQLRGIGESAVISCRPADLLDDNYKDVSNEFNKIIEERNIKVDISTENILIYAMFPEIGMTFLENKDNSSFFESEPSDITQISDESYVVTVDDQEYAVNVKANDSIEINGMSKSKSVTPELIENGNSSSNGTVVEAPLGGNIFRILSKEGEKINLDSAVLILEAMKMETEIKAPISGSISRIFVNPGSSVQPGDPLFEINPS*
>MP0886_megahit_281780_3-533
ITEVVLRDGHQSLLATRFTLADMLPIAKKLDEVGYWSIESWGGATFDSCIRYLNEDPWERLRALKKAMPNTRQQMLLRGQNLVGYKHYSNETVSLFIQKSAENGIDVFRIFDALNDFNNIEFAIKEVKENGKHAQGAMAYTTSPVHDLNTWLDYAKKVEDSGADSFAIKDMAGILKP
>MP0886_megahit_289478_3-914
TRFTLADMLPIAKKLDQVGYWSIESWGGATFDSCIRYLNEDPWERLRALKKAMPNTQQQMLLRGQNLVGYKHYSDETVSLFIQKAAENGIDVFRVFDALNDFNNIEFALKQVKENGKHAQGAMAYTTSPVHNLETWLDYAKKVEDSGADSFAIKDMAGILKPYDAFELVTALKDKLSIPIHMQCHATTGMSTASNLKAIEAGIDNIDTSISSMSMTYGHSATETLVSMFSDREADLGLDINLLGEISDYFRVIREKYSEFEGSLKGVDSTMLIKQVPGGMLSNLESQLKTINQQDKLEKIKDEI
>MP0886_megahit_289894_638-1105
FLLGKGKNLIRKKSQEVKKDSPAAAKTTAPDVPVTAAPASGTRDYSITVNGRVYQVQVSSGGTVSAAPVSERAPVSPPPARAASAIEIPAPTPGNIVRVEVAVGDNITKDQVLLVMEAMKMESEVKSPQSGVVQTIHVQAGDTVQTGDVLLTLGE*
>MP0886_megahit_295385_3-692
MTNSKENTNPVGITELVLRDASQSLFATRVRIDDMLPIAEKLDKVGYWSMESWGGATFDSCIRYLGEDPWDRIREIKKVMPNTPQQMLLRGQNLLGYRHYGDDVVRKFVDRCAENGVGVLRIFDAMNDMRNLQTAVDQTVKVGQHAQGTISYTVSPVHTTELWIDLAKQIEDMGAHSLCIKDMAGLLQPYVAYDLVTKLKAAIDIPIQLHAHATTGLSTATILKSIEAGI
>MP0886_megahit_297495_2-1345
MSDKKNQKIGITEVVLRDGHQSLLATRFTLADMLPIAKKLDEVGYWSIESWGGATFDSCIRYLNEDPWERLRALKKAMPNTRQQMLLRGQNLVGYKHYSNETVSLFVQKAAENGIDVFRIFDALNDFNNIEFAIKEVKANGKHAQGAMAYTTSPVHDLNTWLDYAKKVEDSGADSFAIKDMAGILKPYDAFELVSLLKENLAIPIHMQCHATTGMSTASNLKAIEAGIDNIDTSISSMSMTYGHSATETLVSMFADREGDLGLDINLLGEISDYFRVIREKYSDFEGSLKGVDSSMLIKQVPGGMLSNLESQLKSINQEDKLEKVKEEIPKVREDFGFPPLVTPVSQIIGAQSLLNVTENSRYASLTSETKKLLLGAYGKLPGKINSEIFKKASDNPPEKEEEKNISELEAEFKHLCQENDLPDLSTNTENLLTYILFPNIAFNFFKE
>MP0886_megahit_303980_5049-6230
MSKNKNPLGITDVVLRDAHQSLFATRMRIDDMLPIAEKLDQVGFWSLESWGGATFDACIRFLGEDPWERIRRFKEVMPNTPQQMLLRGQNILGYRHYADDVVDKFVERASINGVDVFRIFDAMNDMRNLETSIKSVRKYEKHAQGAISYTISPIYTIDSWLDMARQIESMGADSICIKDMAGLLKPYVAYELIKALKKVINIPIHMQCHATTGMSTATYLKAVEAGIDNIDTSISSMSMTYGHSPTESLVAIFDSTERDPGLDIKLLEEIASYFREVRKKYAKFEGSLKGIDSRILVSQVPGGMLSNLENQLIEQNAIDRMDEVLEEIPKVREDLGFIPMVTPTSQIVGTQSVLNVLVGERYKIISAETEGLLRGEYGATPAPVNRELQAKALK
>MP0886_megahit_311153_43656-45431
MTDNKQPLGITDVILRDAHQSILATRMRLDDMLPIAGKLDQVGFWSVESWGGATFDACIRYLGEDPWERIRALKKAMPNTRQQMLLRGQNLLGYRHYADDVVEKFVERAAVNGVDVFRVFDAMNDPRNLETALKAVKAQGKHAQGTISYTTSPVHTLQMWVDLAKQIEDMGADSIAIKDMAGILNPYVAFDLVSQLKSTLSIPVHMQCHATAGLSTAAILKAAEAGIDNVDSAISSMSMTYGHSPTESVVAIFQNSPRDTGLNLELLEEVAAYFREVRKKYAKFEGNLRGVDSRILVAQVPGGMLTNMENQLKEQGASDKFDEVLAEIPRVREDLGFIPLVTPTSQIVGTQAVINVLTGERYKSITKETAGVLKGEYGAAPAAFNAELQARVLDGAEAITCRPADLLEAEMDKLTAELKGLASEKGIKLAENEIDDVLTYALFPQIGLKFLENRGNPDAFEPVPTGNELPAAGKSTDPQAYTVAVNGKEYVVQVTEGGDISGIKPIGESAAPAPAAAPAGEGEPQVAPLSGNIFKVLVSVGDAVEEGDVVMILEAMKMETEVRTQRAGTVASVDVKVGDAVAVGDTLLTIG*
>MP0886_megahit_311715_9075-10862
MSKPLALTELVLRDAHQSLLATRMRLEDMLPIASKLDDAGFWSVESWGGATFDACIRYLGEDPWERIRALKKAMPKTKQQMLLRGQNLLGYRHYADDVVTRFVERAHDNGVDVFRIFDAMNDVRNLQTAVKAAIDCGAHAQGTMSYTISPMHTIDGWVDMAKQLEDMGVHSICIKDMAGLLKPYECDTLVTRLKETVQVPIAMQCHATTGLSTATYQKAIDAGIDMLDTAISSMSMTYGHSATETIVSALEGTERDTGLSLEGLEEIAAYFRNVRKKYAKFEGSLKGVDARILLAQVPGGMLTNMESQLKEQGAEDKFDEVLKEIPRVREDLGFIPLVTPTSQIVGTQAVLNVLTGERYKSISKETAGVLKGEYGATAAPVNAELQARVLDGGEPVTCRPADLLKPEMESLTDDLAALAKDKGFLLAEEQVDDVLTYALFPQIGLKFLQNRGNPDAFEPAPGKEPEVATAPVAAAPKAAGQPSSYDVKVDGKVYHVEVADSGTLTSVTPAVSSAPVASAEPAPAASGQTINAPLSGNVFKVLVSPGDVVANGDVVIILEAMKMETEIRSAFDGTVSTILAKEGDSVATGQALIEL*
>MP0886_megahit_317765_1-1098
IDRVDTSIASMSMTYGHSATNAVVSILEHGSRKTGLDMEQLEEIDAYFRPVRAKYAKFEGSLKGIDPRILLAQVPGGMLTNMESQLRENNALDRLDEVLQEIPRVREDLGFIPLVTPTSQIVGTQAVMNVLLGERYKSIAKESAGVLKGEYGASPAPVNAELQARVLDGGEAITCRPADNIDLEMDTLEAEFDAIVAEKGIKLENEKIDDLLTYILFPQVGIQFLENRNNPDFFEPVPQAPSEGPKEDGVYTVTHNGQDYVVEVKAGGDISSIQVAGQAVAAPQAAAPQAAPVGNAEDVSAPLAGNIWKVLVSPNQQVNEGDTLVILEAMKMETEIKAGHSGVVVNINVKEGDSVTVGQVLMSLA*
>MP0886_megahit_318303_1-528
DTSISSMSMTYGHSATETLVSMFSDREADLGLDINLLGEISDYFRVIRKKYSEFEGSLKGVDSTMLIKQVPGGMLSNLESQLKTINQEDKLEEVKDEIAKVREDFGFPPLVTPVSQIIGAQSLLNVTENSKYGSLTSETKKLVLGAYGKLPGKVKDEIVKKASEDPPEQENERKLE
>MP0886_megahit_326767_263-1117
VEDSGADSFAIKDMAGILKPYDAFELVSHLKESLSIPIHMQCHATTGMSTASNLKAIEAGIDNIDTSISSMSMTYGHSATETLVSMFADRERDMGLDINLLGEISDYFKVIREKYSDFEGSLKGVDSSMLIKQVPGGMLSNLESQLKSINQEDKLEKVKEEIPKVREDFGFPPLVTPASQIIGAQSLLNVTENSRYGSLTSETKKLLLGAYGKLPGKINSEIFKKASEDPPEKEDEKNTSQMEEEFKDLCRENDLPDLSSNIENLLTYILFPNIAFNFFKERNF*
>MP0888_megahit_1200_89-622
MDLDKTDIEQILALVDGAPFDVIHIEWKGLKLSLKRDPEGKFGANEIQALSFPPIETSNTLVNRREEQKTEENSQQEVLNSPTKPILDEEKLVSDELLSIKAPTVGTFYRRPEPDAPPFVELGTKVSEGDTLCLVEVMKVFTAVTASKGGLVREILADDQSMIEHNQTLFLIEIENA*
>MP0888_megahit_19409_302-646
NVVHTSTASAPIYTGATQNNTQSANELESDEDSSNLSKITSPMVGTFYRKPSPDAEPFVEVGQMIKKGDTVCIIEAMKMMNQVKSQFEGKIISINVGDGEPVEFDQELISIEES*
>MP0888_megahit_34118_59-868
PIHIHTHSTTGLADATNFKAYEAGVDNIDTSISSFSNLYAHTATESLISMLYENENNPYDMKLLTQISEHFHEIRPDYEVYEGSMKGVDINMLINQVPGGMLSILEKQLSDLDRSDKLKELIQEIPRIREDVGYVPLVTPSSQIVGAQALMNVLDEKRYKTLTKEFVDLVNGEYGKVPGKISSKLLKRVEKSKQSEMSSDDLKDTKFYKNKFKNFCNENYLKDLHNDDLHLLNYILFTKESENFYLSNMKNNMNDIIGLQEGFGLYINE*
>MP0888_megahit_34265_368-511
MNKNKRKVGLTELVLRDGQQSLIATRMRLDDMLEVAKKMDQVGYWSVE
>MP0888_megahit_38392_1-552
LRGQNILGYRHYADDVVEKFVERAAENGVDVFRVFDAMNDMRNIRVALESVKNVGKHAQGTLSYTISPVHTMDTWVDLGKQIEDLGAHSIAIKDMAGLLKPYDGYELVTRLKDACDIPIHMQCHATTGLSTATILKCVEAGIDNVDTSISSMSMTYGHSPTETVVSILKDTDRDPGLDIVKLEE
>MP0888_megahit_42253_3-647
HSTTGLSDATNLKAYEAGVDNIDTSISSFSNLYAHTATESFISMIYGDNDNPYDMKLLTKISDHFNTIRPKYNQYEGSMRGVDINMLLKQVPGGMLSNLEKQLTDLGKQHRLSQLIDEIPKIRKDVGYVPLVTPSSQIVGSQALMNIIDGARYKTLTKEFIDLVNGKYGKIPGEVCPKLLKKVEKNSPDSDVSETKSIMEYKSEFSQFCSENNLK
>MP0888_megahit_45597_2-145
MESSKTVGITEVVLRDGIQSLLATRVPLRDLVSILPTLDKVGYWSLET
>MP0888_megahit_52031_1-1197
IFKKYFKNTKLQMLLRGKNLVGYKSYDDSILSLFIKNAAKEGINIFRIFDALNDISHIKSSIEFVNREGQNSQGTICYTTSPVHNQKYWLKKAKDIEDIGAKSLAIKDMAGLLRPNTCYELVKKLKKNLKIPIFLHTHSTTGLSDATNLKAYEAGVDNIDTSISSFSNLYAHTATESFISMIYADDENPFDMQLLTEISEYFNEVRKKYKKYEGSMRGVDVNMLTNQVPGGMLSILEKQLHDLNKSDKFKDLINEIPKIRKDVGFVPLVTPSSQIVGAQALMNVLDGKRYKTLNKEFVDLVNGRYGRIPGDICNKLLKKVEKSNLISNEDLTNQNIETYKKDFKDFCNKNNIKNLSNNETDLLNYILFPKEAKDYYLSNKSTQNDIIGLQEGFGLYVE*
>MP0888_megahit_54583_2-700
EAGIDNVDTSISSMSMTYGHSATESLVAILQENERATGLDITLLEEIAGYFREIRKKYAKFEGSLRGVDSRILVAQVPGGMLTNLENQLREQNAAERLDDVLEEIPKVREELGYIPLVTPTSQIVGSQAVINVLMGERYKNITKETAGVLKGEYGSTPAPLDSDLQSMVLEGADPITCRPADLIDSEVDSLTVELSELARKKNITLAQDAIDDVLTYALFPQVGLSFLENRGD
>MP0888_megahit_66695_1-507
IEIPIHLHSHATTGMSTTTAIKCIEAGLDNVDTSISSMSMTYGHSATETVVGILKDTQYETDIKIDNLAPIAKHFREVRKKYADFEGSLKGVDARIITSQVPGGMLTNLESQLKEQNAVDKFDEVIDEIPNVRSDLGYIPLVTPTSQIVGTQAVINVLNNERYKVITKE
>MP0888_megahit_70143_3-560
NKHKYSMNSSKPKITELILRDGQQSLIATRMKTEDMLPALKKMDKVGFSSVEVWGGATYDCCLRFLNENPWDRLKTFKKNFKKTNLQMLLRGKNLVGYKEYDDSIISLFIKNSIKEGINVFRIFDALNDTNNIKSSIEFVNNGNQNAQGTICYTTSPVHNERYWIKLAKDIEDIGATSLAIKDMAG
>MP0888_megahit_83860_35-751
TSISSFSNLYAHTATESFISMIYKEDENPFDMKLLTQISEYFHKIRPKYAAYEGSMRGVDINMLINQVPGGMLSILEKQLTDLNKQDKLKDLIDEIPRIRKDVGYVPLVTPSSQIVGAQALMNVLDESRYKTLTKEFVDLVNGRYGEIPGTIAPSLLKKVDKSGITSIDNKFKSIESYKHDFSNFCHDNGLADISKNETDLLNYILFTKEAKDFYLASQSSNLNEVIGLQEGFGLYVE*
>MP0888_megahit_92881_3-575
AIKGGMQIFRIFDALNDVNNIKASIEYVNNGSQNSQGTICYTTSPVHNEKYWIKLAKNIEDIGATSLAIKDMAGLLRPNTCYELIKKLKKNLNIPIHLHTHSTTGLSDATNYKAYEAGVDNIDTSISSFSNLYAHTATESFVSMIYENDDNPYDMALLTDISDYFDDVRKKYVKYEGSMRGVDVNMLTNQV
>MP0888_megahit_94232_1-129
LILEAMKMETEIKAPSAGVVGKIFVKPGDMVKPGTPLFEIVS*
>MP0888_megahit_100705_282-551
NGNSQTQEVSPSIISAVGAGKVIEAPLGGNIFRTMVSEGESVEADSTVLILEAMKMEHTIKANSDGQVIELYVKTGDQVESGSDLMKIE*
>MP0888_megahit_101982_2-235
KQAGDKGTTEVTAPLAGNVFTVNVNVGQVVSEGDTVLVLEAMKMETDIRANGSGKVAEIKVESGDAVKVGDVLLTLN*
>MP0888_megahit_110784_142-828
MENTKPNITEVVLRDGQQSLIATRMKTEDMKPILPKMDKVGFSSVEVWGGATYDCCLRFLNEDPWERLKVIKSNVKKTQLQMLLRGKNLVGYKKYDCTVIDLFIKRSSENGIDIFRIFDALNDINNIAYSIECVNKYNGNSQGTISYTTSPVHNEKYWLKLAKDIEDAGAKSLGIKDMAGLLKPKTAYNLIKKLKRNLNIPIHLHTHATTGLSDATNFKAYEAGVDNID
>MP0888_megahit_119646_123-1178
MKNKKPNITELVLRDGQQSLIATRMKTADMVPVLSKLDKVGYSSIEAWGGATYDCCLRFLNENPWDRLKIFKKHFKKTKLQMLLRGKNLVGYKEFDDSIISLFIKNASKNGIEIYRIFDALNDVNNIKSSINFVNREGHNSQGTMCYTTSPVHNEKYWLNKAKEIESLGATSLAIKDMAGLLRPNVCYELVKKLKKNLKIPLYLHTHSTTGLSDATNLKAYEAGVDNIDTSISSFSNLYAHTATESFISMIYDNDNNPYDMNLLTEISDHFHNVRQNYTEYEGSMRGVDINMLVNQVPGGMLSILEKQLADLDRKDKLKALIDEIPNIRKDVGYVPLVTPSSQILGAQALMN
>MP0888_megahit_119818_265-552
EGAEASSKLEVTSLANSIAPSSSGEKVTAGLAGNIVRVLVNVGEKAERGQVLLILEAMKMETEVVAPCTGTITGISISDGDAVAVGDDLISLSKA*
>MP0888_megahit_127934_3-1022
YVAFELISKLKETISLPIHMQCHATTGLSTATYVKAIEAGIDNLDTAISSMSMTYGHSPTETFVSMLDGADRSTGLDIELLEEIASYFRKIREKYAKFEGQLKGVDSRILVAQVPGGMLTNLENQLREQSASDRLDEVLQEIPEVRKDLGFIPLVTPTSQIVGTQAVLNVLAGERYKNITKETQGVLKGEYGATPAPVNGELQNKVLAGSDPIECRPADLLEPEFEKQKIELLTLAKKERVAIKNEIDDTLTYALFPQAGWKFIKNRGNPSMFEPKPGDEKKEPSVSTSEKRDPEVYTVEVENKSYVVRVTEGLGVTNIEPAKMNVPDITDANAKQAGDK
>MP0888_megahit_140610_3-281
MEKSKSPLGITDVVLRDGHQSLLATRLRLEDMLPIAPAMDQIGFWSIESWGGATFDACIRYLGEDPWERIRALKKAMPNTPQQMLLRGQNILG
>MP0888_megahit_143287_4276-4737
MWKNRLKELLYILENSNVNEIDVTFFGVRYRVVKNSNHISEPMPAVNEDKINLNDTLDTDSNLDQDLDKHKEIDGVEVLSPMPGTFYSSPTPDDAPFVNEGDSINKGDTLCIIEAMKIMNEIESEENGEIQKILVEDGQAIEFNQPLFLINPK*
>MP0888_megahit_146380_1-1002
FDALNDFDNIEFSIKEVKRIGKHAQGTIAYTTSPVHNLDTWLDLAKKIEDSGADSLAIKDMAGLLRPFDAYDLVSSLKENLSIPIHMQTHATTGMSTATNMKAIEAGIDNIDTSISSLSMTYGHTATETMLAIFEGQDREINLDLDSLEEVSNFFKEIREKYSEFEGSLKGVDSTMLVKQVPGGMLSNLESQLRANKQEDKIDLVKDEIPKVREDFGFPPLVTPASQIVGAQALLNVMSSRRYENLSNESLNLILGKYGKLPGDIQTDLLKKAQSIGIEEADLDEDEIEKMSKELKELCANNGLPDLSENIEMLLTYIMFPNIALSFFKQLDI*
>MP0888_megahit_148400_1-204
MNESKKIGVTEVVLRDAHQSLLATRFRYHDMEAALKDLDDVGFWSVESWGGAIFDSCIRYLGEDPWER
>MP0888_megahit_155220_2-901
TETLISILDGTNRETGLDIEKLTPIAAHFQKVRRKYRNFEGSLRGVDARILASQVPGGMLTNLENQLKAQDSIDRFDEVINEIPKVREDLGYIPLVTPTSQIVGTQSVINILSGSRYSTVTNEVKSLLKGEYGATPAPVNKDLQQEGIGDSAVITCRPADVLTDNFQSVEDEFKGVIAEKNIAADATVENVLIYAMFPEIGLNFIENADNPDYFESEPLDINQLTDTSYIVTVEDQEYSVTLKPDNSVTINDGSQINQVATTPSVKAGAGEVIAAPLGGNIFRVIIAEGESVDADSTILI
>MP0888_megahit_167944_3-437
KKSQEVKKELPTNTIKNASDVLSKATPESVTRDYSITVDGRIYQVQVSPGGTVSAAPAPESIPIPSPPASAVSSIDIPAPTPGNIVRVEVSVGENILKDQVLLVMEAMKMESEVKSSQSGIVQTIHVQPGDTVKAGDVLIILGE*
>MP0888_megahit_212032_607-792
MESSKQVGITEVVVRDGIQSLLATRVPLRDLVSILPALDKVGYWSLETWGGATYDSCIRYLN
>MP0888_megahit_238450_3-680
MPSSNKVGITEVVLRDGIQSLLATRVPLRDLVPIIPVLDKIGYWSMETWGGATYDACIRYLNEDPWERLRTFEALMPNTPQQMLIRGQNLVGYKHYSKNVISSFLEKSSENGIEIFRTFDALNDFENIEFTIKEVKRIGKHAQGTIAYTTSPVHDMSTWLDLGKKIEDSGADSLAIKDMAGLLRPFDAFDLVSNLKQSLSIPIHMQTHATTGMSAATNMKAIEAGI
>MP0888_megahit_243783_1707-2183
MPVTRRNRKSEEESSPSPEIDLTKIKDLIKLMEDHDLTAFELEDSGFKVRLEKGGTPEQVVAAAPPVAVEEKGPEKIVAEETEEISAPMVGTFYKSPSPDADAFVKVGDAVDEGTVVCIIEAMKVMNQIKAEKSGVIQRILVDDASPVEFGQGLFVIA*
>MP0888_megahit_250289_818-1378
MSTTKNPLGLTELVLRDAHQSLLATRMRIEDMLPIAGKLDQVGFWSIESWGGATFDACIRYLGEDPWERIRKFKQAMPNTPQQMLLRGQNILGYRHYADDLVTKFVERAAENGVDVFRIFDAMNDMRNLETAVKSVRKVGKHAQGTMSYTISPVYTIQSWLDMAKEIEDMGADSLCIKDMAGLLKPY
>MP0888_megahit_262154_3-545
ERQIDLDMAALEESSDYFKDIREKYSEFEGDMKGVDTTMLVKQVPGGMISSLETQLKSNKQEDKIDLVKNEIPEVRKDFGYPPLVTPASQIVGAQALLNVIDGHRYKNLSNESINLIKGNYGNLPGKIKEDLKKRVDSLDEVGEPLDQEELENMKKELRELCLENSLPDLAENEEMLLTYI
>MP0888_megahit_264340_372-1388
MSSSNKVGITEVVLRDGIQSLLATRVPLRDLVPIIPVLDKIGYWSMETWGGATYDACIRYLNEDPWERLRTFEALMPNTPQQMLIRGQNLVGYKHYSKNVISSFLEKSSENGIEIFRTFDALNDFENIEFTIKEVKRIGKHAQGTIAYTTSPVHDMSTWLDLGKKIEDSGADSLAIKDMAGLLRPFDAFDLVTNLKQSLSIPIHMQTHATTGMSAATNMKAIEAGIDNIDTSISSLSMTYGHSATETMNAIFEGHERQIDLDMAALEESSDYFKKIREKYSEFEGDMKGVDTTMLVKQVPGGMISSLETQLKSNKQEDKIDLVKNEIPEVRKDFGYPPL
>MP0888_megahit_278941_7965-9326
MDSSKQVGITEVVVRDGIQSLLATRVPLRDLVSILPALDKVGYWSLETWGGATYDACIRYLNEDPWERLRTFNSLLQNTPQQMLIRGQNLVGYKHYSNEVVSRFLEKSAENGIEIFRTFDALNDFDNIKYSIEEIKRIGKHAQGTIAYTTSPVHNLDTWLDLAKKIEDSGADSLAIKDMAGLLRPFDAFDLVKNLKESLSIPIHMQTHATTGMSTATNMKAIEAGIDNIDTSISSLSMTYGHTATETMLAIFEGQNREINLDLNALEEVSSFFKEIREKYSEFEGSLKGVDSTMLVKQVPGGMLSNLESQLKANRQEDKIDLVKEEIPKVRKDFGYPPLVTPASQIVGAQALLNVMNSRRYENLSNESINLVLGKYGKLPGDIEPELLAKAKNKVAGIEENNIDEKEIEKMSNELEVLCKENGLPDLSKNIEMLLTYIMFPNIALSFFKELDI*
>MP1154_megahit_14427_1-630
GAADPAAPESASLLQKQAIFNLDYYLQKARELKALSCDTICLKDMAGLMEPDVAEELIPAIQKETGLPVTLHMHAGMGLSDAAIMRAIKVGVDVVDVGNAGLASGSGHSSAQMILDMMKRSDDPDITQRIPAVDKAILKRLREFLLFIRPKYAPWEGPYNPEVQPKIWAAQIPGGMLSNFKSQIKQQIKGMDVSFDEVLDLVLDEVPKVR
>MP1154_megahit_38532_2-328
AGLSAAHQVAPPAAAPQAAPAPSANGGVATSGETINSPLAGVFYRSPRPDADAFVKEGDQVGNGQTLCIVEAMKLMNEITAERPCKIVKILVENAEAVEEGQPLFIID*
>MP1154_megahit_46597_2-379
MAHIEFLDETMRDGQQSLWGLRMRAGMALPVSPLLDRTGFKTIDLTGGGMLDVLTRYCQENYWEGLDLLVASMPRTPVRAGLRANANVTFSVSPRALMDLWVRRLCAHGVRSFWIYDVLFGMDNML
>MP1154_megahit_53049_1-627
GATFDACIRFLGEDPWERIRKFKEAMPNTPQQMLFRGQNILGYRHYADDVVDKFVERAAVNGVDIFRVFDAMNDPRNLERAIKAVRKQEKHAQGAMSYTLSPVHNIDSWLDMARQIESMGADSLCIKDMAGLLKPYVAYELITKLKQTVKIPIHMQCHATTGLSTATYLKAVEAGVDNVDTAISSMSMTYGHSPTESLVAMLDATGRST
>MP1154_megahit_53354_246-1151
RILLAQVPGGMLTNMENQLKEQGAADKLDQVLLEIPRVREDLGYIPLVTPTSQIVGTQAVLNVLTGERYKTITKETAGVLKGEYGATPAPMNKELQERVLEGAEAITCRPADKLEPELEKLEAELLSEAKEQGLELADDVIDDVLTYALFPQIGLKFIKNRNNPDAFEAIPTGEVVKSETKPAASSPAKAEQYSVKVDGKVYDVVVAQGGELKEVTLKDSELIPQSASASVSETLNAPLAGNIFKVKVKAGQTVNEGDVVIIMEAMKMETEVRAAHSGTIAEVLVAEGDSVATGDALIALA*
>MP1154_megahit_58242_472-681
MTDNKQPLGITDVILRDAHQSILATRMRLDDMLPIAGKLDQVGFWSVESWGGATFDACIRYLGEDPWERI
>MP1154_megahit_61273_1-252
MAHIEFLDETMRDGQQSLWGLRMRAGMALPVSPLIDKTGFKTIDLTGGGMLDVLTRYCQENYWEGLDLLVASMPNTPLRAGLRA
>MP1154_megahit_66619_4413-6200
MSKPLALTELVLRDAHQSLLATRMRLEDMLPIASKLDDAGFWSVESWGGATFDACIRYLGEDPWERIRALKKAMPKTKQQMLLRGQNLLGYRHYADDVVTRFVERAHDNGVDVFRIFDAMNDVRNLQTAVKAAIDCGAHAQGTMSYTISPMHTIDGWVDMAKQLEDMGVHSICIKDMAGLLKPYECDTLVTRLKETVQVPIAMQCHATTGLSTATYQKAIDAGIDMLDTAISSMSMTYGHSATETIVSALEGTERDTGLSLEGLEEIAAYFRNVRKKYAKFEGSLKGVDARILLAQVPGGMLTNMESQLKEQGAEDKFDEVLKEIPRVREDLGFIPLVTPTSQIVGTQAVLNVLTGERYKSISKETAGVLKGEYGATAAPVNAELQARVLDGGEPVTCRPADLLKPEMESLTDDLAALAKDKGFLLAEEQVDDVLTYALFPQIGLKFLQNRGNPDAFEPAPGKEPEVATAPVAAAPKAAGQPSSYDVKVDGKVYHVEVADSGTLTSVTPAVSSAPVASAEPAPAASGQTINAPLSGNVFKVLVSPGDVVANGDVVIILEAMKMETEIRSAFDGTVSTILAKEGDSVATGQALIEL*
>MP1154_megahit_69571_165-635
ALFPKVALEFFKNREQGFPSTEKPATLTPKPVTTSTTPATPVAGSATYTVNVNGQAFSVQVSAGGAPQQVLATSTAPVATAAPAVSGTSVTSPLPGSVFSLKVTVGDQVNEGDVVIIMESMKMETEIHATASGTINSIQVQEGQKVNTGDNLLVIG*
>MP1154_megahit_72089_1-669
AKAYLDAVDLGVSVLHTASMPMANGPSVPATETMARNIELKGHSHSLDTSLFQPVADHFRAVGKAAGFLVDQHAEYDIFSIEHQIPGGMMGTFKAQLAQHNMMDRLGDVLAEVAEVRRELGYPGMATPFSQLVGIQAVLNIVTGKRYGTVPDEVVQYAAGFYGETVAPVDPDVMDRIMSSPRAKEVLDNPPPDPSLEDLKKQYATDDEDELIMRATVPQADID
>MP1154_megahit_85109_3-245
MTDSKKPLGITDVVLRDAHQSILATRMRIDDMLPIAEKLDQVGYWSLESWGGATFDSCIRFLGEDPWDRIREFKKAMPKTK
>MP1154_megahit_102443_3-503
SLPHLEEIASYFREVRKKYSKFEGSLKGVDARILLAQVPGGMLTNMESQLKEQGAEDKFEEVLKEIPRVREDLGFIPLVTPTSQIVGTQSVLNVLTGERYKSITKETAGVLKGEYGATAAPVNAELQARVLDGNSPITCRPADNIAPELDSLEKELTALASTKSISL
>MP1154_megahit_119683_6-977
VRKKYAKFEGSLKGIDSRILVAQVPGGMLTNLENQLREQNASDKFDAVLEEIPKVREELGFIALVTPTSQIVGSQSVLNILSGERYQTITKETAGVLKGEYGSTPAPVNADLQARVLDGTEAITCRPADLLEPEFEKQKRELVRIAKEEDIRIANEEDDTLTYALFPQAGLKFLKNRDNPDAFEPVPVLETEVAPPVAAATIDPDIYTVEVAGQAYVVRVTSGGDVTQLAASGAPATPAPTAMPAPATASSGAGTAIPAPLAGNVIKLLVNVGDTVAAGDVILILEAMKMETEIRSQTSGQVVAVNVGVGDAVKVGYSLMALA*
>MP1154_megahit_160129_1285-2202
MPKVGITEVVLRDGHQSLLATRFTLADMLPIAKELDQVGYWSIESWGGATFDSCIRYLDEDPWERLRALKKAMPNTQQQMLLRGQNLVGYKHYSNEVVALFIQKASENGIDVFRIFDALNDFNNIEFSIKQVKENGKHAQGAMAYTTSPVHNLTTWLDYAKKVEDSGADSFAIKDMAGILKPYDAFELITSLKQNISIPIHMQCHATTGMSTASNLKAIEAGIDNIDTSISSMSMTYGHSATETVISMFHGRDQDFGLDINLLGEISDYFKAIREKYSEFEGTLKGIDSSMLVKQVPGGMLSNLES
>MP1154_megahit_168327_2-355
PQPPANGNEILAWTGGTFYSRETPDADEYVQEGQHIEEGEVLGLLEVMKMFNQIRAEFPGTIRKKCVEAGSGIIVSRGQTLFQIDPDVPPATESAEEIFQKQQAQTTSFMQDIFPAN*
>MP1154_megahit_175707_39-1394
MPDKTLPKVGITEVVLRDGHQSLLATRFTLADMLPIAKELDQVGYWSIESWGGATFDSCIRYLNEDPWERLRALKKAMPNTRQQMLLRGQNLVGYKHYSNEIVSLFIQKASENGIDVFRIFDALNDFKNIEFSIKRVKENGKHAQGAMAYTTSPVHNLTTWLDYAKRVEDSGADSFAIKDMAGILKPYDAYELVTELKQNISIPIHMQCHATTGMSTASNLKAIEAGIDNIDTSISSMSMTYGHSATETLISIFQERDSDFGLDINLLGEISDYFKTIREKYSEFEGTLKGVDSSMLIKQVPGGMLSNLESQLKAINQEDKLEGIKEEIPKVREDFGFPPLVTPVSQIIGAQSLLNVTETRRYENLTSETKKLLLGAYGKLPGNANKELLDLASKNPPEIEIDKNLDELKVELKSLCQDGDLPDLSKDLENLLTYILFPNVAINFFKGRSF*
>MP1154_megahit_184074_3-155
MSTSSPLKVTEVVLRDAHQSLLATRMRTEDMLPIGEKLDQVGFFSLEMWGG
>MP1154_megahit_184156_209-1882
MSSKVNTKPVGITELVLRDAHQSLFATRMRIDDMLPIADKLDKIGYWSMESWGGATFDSCIRYLGEDPWDRIREIKKVMPNTPQQMLLRGQNLLGYRHYGDDVVRKFIDRCAENGVGVFRIFDAMNDMRNLETAIDQTRKVEQHAQGTISYTVSPVHTTELWIEMAKKIEDMGADSLCIKDMAGLLQPYVAFDLVTKLKAAIDIPIQLHAHATTGLSTATILKSIEAGIDRVDTAIGSMSMTYGHSATNSVVSILDHSPRKTGLDLEKLEEIDAYFRPVRAKYAKFEGALKGVDSRILLSQVPGGMLTNMESQLKEQNAIDKMDEVLLEIPRVREDLGFIPLVTPTSQIVGTQAVLNILTGERYKTITKESMGILKGEYGASPAPVNAELQAKVLGGAKPITCRPADNIEPELDILETQFDKVVTEKGIELAADKIDDLLTYVLFPQVGIQFLENRNNPDFFEPVPQAPSATPASAKEDSVYTVSFKGNSYVVEVSAGGDITSMQSASAQSAPGVPVAVAPAAAPVGDAEDVNAPLSGTIWKVLVSPNQQINEGDTLV
>MP1154_megahit_189204_619-1653
LDHGPRKTGLDLEKLEEIDAYFRPVRAKYAKFEGSLKGVDSRILLSQVPGGMLTNMESQLREQNAIDKMDEVLLEIPRVRKDLGFIPLVTPTSQIVGTQAVLNILTGERYKTITKESMGILKGEYGASPAPVNAELQAKVLGGAKPITCRPADNIAPELDILETQFDEVVAEKGIQLATDKIDDLLTYALFPQVGIQFLENRNNPDFFEPVPQAPSATPASVKEDGVYTVSFKGNSYVVEVSAGGDITSMQSASAQSASGVPAAAAPAAAPVGDAEDVNAPLSGTIWKVLVSPNQQINEGDTLVVLEAMKMETEIKAARSGTVVNVSVKEGDSVTVGQALLSLA*
>MP1154_megahit_198565_1-1356
CCPPSGETLFRISNMSTSSPLKVTEVVLRDAHQSLLATRMRTEDMLPIGEKLDQVGFFSLEMWGGATFDSCLRFLNEDPWERARKLKKVIPNTPFQMLLRGQNCVGYRHYADDIVERFVKKSVDVGINIFRIFDALNDLRNIETAIKTVNKCGETVEGCISYTVSPFHNIELYIKMARQLVDMGSDIVCIKDMAGLLTPETTGTLIREIKNSVDAPVHLHTHATTGLVGMNLQAAIDAGVDMVDTAISSLSMGTGHYATECIVAAQKGLARDTGLDLNLLEEISNYFREVRKNYAEFESDFKGVDINILKSQIPGGMISNMENQLKEQNAIDKLQDVLLEVPRVRKDMGYPPLVTPTSQIVGSQATLNILTGERYKLITKETRECVLGKYGKLPASLDPDLLAKVEEDGEAIDCRPADLLEPEWDQVVKDCKGKCTSEEDMLSYALFPKVAL
>MP1154_megahit_208250_1-507
GYWSMESWGGATFDSCIRYLGEDPWDRIREIKKVMPNTPQQMLLRGQNLLGYRHYGDDVVRKFIDRCAENGVGVFRIFDAMNDMRNLETAIDQTRKVEQHAQGTISYTVSPVHTTELWVEMAKKIEDMGADSLCIKDMAGLLQPYVAFDLVTKLKAAIDIPIQLHAHAT
>MP1154_megahit_251631_12598-14058
MTDVQLVDVSIRDGNQSLWGAVGMTTRMIAGAAPDLDQVGYRAIEAASSTLLAMSVRTHKQDPWEMLRTAKRLMPNTPLGFLTTGKRFITFSRTPDVLFELAFRLLARNGVSRLWVIDPMHDMVGAGRIARMAKDAGISEVVGGICYTTSPVHTDDYYADRIAELEDCRAIDSVYLKDPAGLMTPERLRSMVPMLQGRLTRLRLDEIHSHATTGVAPLTLLEAADLGMTKLHTALPPLANGSSHPSGLTMVRNLRARGHRVDVDVEAMERASAYWTRQAKIKRLPAGVPREYDEDYYRHTIPGGVQSTLARQLREMGRPELFDSVIEESVVVRRDLGWPIVMTPFAQYIVTQATLNVITGERYKQLSDEVVDLLRGDFGPLPGEVDQDLLDRAMSTPRGKLPPSDGTSDETLEQMRKRFGGVDDEELLLRAVMPAEHVDAMQAARSASAASTLWSLLKAVEDRPKVSVAFSNSDVTFELTRPGGTS*
>MP1154_megahit_273477_445-1896
MGKKIRLIDVTIRDGHQCLWATRMTTAMMKDIAPKLDEAGFEAIDLVGGAVFDVCVRFLREDPWERMRVLNTWVTKTPLIIHTRGQSLFTFEFFADDVVELAAERFAANGMRYHTVYDALNDIRNLEIPIRSARRHGIHVVPGLVYSHSPVHTDAYYVRKAKELMAIGVDGVFIKDPSGLLTPERVATLVPALKKALGDLPLQLHMHCLSGLAPYVALKAVEHGVDTVHTATSTLANGASHPPTELFTRNCRRRGHEVDIDLGPIEEVAERLAFIAEHEDKPVGLPLEYDEFHFHHQVAGGMISNLRQQLETVGIEDRIEEILEEAGQVRADLGYPIVVSPFAQYIITQAVLNVMGKDQGHDRYDTVPDEVRLYVRGGYGEIAGEIDPNLYDRITAGAEPITERPGALVAPALDRIRKSRGPFESDDDLLLAVFYDETQFGALKDAGPIGIDYLLMRTPLLTLVKELAERPGIKSFHISQTAT*
>MP1154_megahit_288348_3685-3810
LILEAMKMETEIKAAHSGVVTNISVKEGDSVTVGQVLLSLA*
>MP1154_megahit_293327_1-1542
QIGYWSMESWGGATFDSCIRFLGEDPWERIREIKKVMPNTPQQMLLRGQNLLGYRHYSDDVVCKFVDRCADNGIAVFRIFDAMNDMRNLETAVNQTVKIGQHAQGTISYTVSPVHTVDLWVEMAKKIEDMGAHSLCIKDMAGLLQPYVAYDLVKKLKNAIDIPIQLHAHATTGLSTASIIKAVEAGIDRVDTSIGSMSMTYGHSATNSVVSILEHGPRKTGLDLKKLEEVDQYFKPIRAKYSKFEGSLKGVDSRILLSQVPGGMLTNMENQLKEQNALDKMDEVLLEIPRVRKDLGYIPLVTPTSQIVGTQSVLNILTGERYKTITKETSGILKGEYGATPASVDAELQARVLEGSDPITCRPADNIAPEMDILESQFDEIISKKKIDLATDKIDDLLTYALFPQVGIQFLENRNNPDFFEPAPQEVSNATVNEKNEGIYTVSFEGNSYTVSVSAGGDITSMIAASDKQSQSSNTSQVESKSTPSSDAEEVHAPLSGNIWKILVNPNQSVNEGD
>MP1154_megahit_305124_2075-3430
MSDKKNQKVGLTEVVLRDGHQSLLATRFTLADMLPIAKKLDEVGYWSIESWGGATFDSCIRYLNEDPWERLRALKKAMPNTRQQMLLRGQNLVGYKHYSDETVSLFIQKAAENGIDVFRIFDALNDFNNIEFSIKEVKASGKHAQGAMAYTTSPVHDLNTWLDYAKKVEDSGADSFAIKDMAGILKPYDAFELVSHLKESLAIPIHMQCHATTGMSTASNLKAIEAGIDNIDTSISSMSMTYGHSATETLVSMFTDREGDLGLDINLLGEISDYFRVIREKYSDFEGSLKGVDSSMLIKQVPGGMLSNLESQLKSINQEDKLEKVKEEIPKVREDFGFPPLVTPVSQIIGAQSLLNVTENSRYGSLTSETKKLLLGAYGKLPGKINSELFKKASDDPPEKENEKNTSEMEEEFKDLCQENDLPDLSSNIENLLTYILFPNIAFNFFKERNF*
>MP1154_megahit_310031_448-825
EELIAKLAPPPSAKSNEILAWTGGTFYSRETPEAGEYVREGQHVEEGDVLGLLEVMKMFNQIRAEFPGTIRKICIDAGTGKIVARSQVLFQIDPDIPHVSETEEELFKRQQEQTISLMQSIIPAN*
>MP1154_megahit_310935_2-1291
LEMAKQLEDMGSDILCIKDMAGLLTPNVTKSLITEIKKIIKIPIHLHTHATTGLVGMNMQCAIEAGVDMVDTAISALSMGTSHYATECMVASLKGTPRDTGLDLDLLEEINDYFTEVRKKYAEFESDFKTVDISILKSQIPGGMISNMENQLREQNSLDKLDEVLKEIPRVRKDMGYPPLVTPTSQIVGSQATLNVLTGERYKVITKETRQCLLGNYGKLPAPIDEELLAKVSGDKEITSCRPADLLEPEWDKACKELGDKYTSEEDRLTYALFAKVALKFFETRGKPQPEAVAKAPATAPAPSAASSVPTGTAVYRVRVNGKDYSVEVSTGGAVGASPSIATVPATASVNAPAPSTASGSPLIAPLPGSIFTMICKEGDVVNEGDTVLIMESMKMESEVNAHRSGTIQSILVKEGDNVQTGDELVIIG*
>MP1162_megahit_2246_44-532
MKHYRVTIDGRVYDVEIDDPQARPVTARLSGTAYSVEIESGQALPAESEPKIVPATPPEHTATPNESKTANPSREPGPPSNVSTPESGQTTPQGMTAPIPGVVLKVSVLPGQKVERGDELLTIEAMKMFNVMRSPSSGTIATVHIKDGDRVVQGQPLVTFAP*
>MP1162_megahit_6683_3-932
WEGLDLIVASMPHTRIRAGMRSNASVTFGVTPDALMDAWMRQLNVHGVRSFWIYDVLFNIDKMLRLAKLAKEFGSDIAGAIMFTLSPVHSDEYYADKADKLSASPDIDTLLLYDTAGVLEKERMATLLPAIREKARGKPIEFHSNNLLGQSAKAYLDAIDLGVRILHTAIRPLANGPSVPSTEIMVRNVELLGHTHDLDVSLLPPVAEHFERVGRAAGFLVNQYSEYDVLSIRHQIPGGMIGTLKAQLVQHGMRERIDEVLEETAVVRRELGYPGMATPFSQLVGTQAVLNIVTGKRYSSIPDQVIQYAA
>MP1162_megahit_10746_125-586
MMNIKEIKKFIEMAREYSLSEFEIEQEGIRLRIKWGGTSSLSHTAQDEMTVPVSPASKEPSTAEESNLNQLSVVKSPIVGTYYSAADPKEPPFVKVGDKVRQGQVLCIVEAMKLMNEIDSEYDGEIVDIHLENGQAVQYGDPLFSIKPVKADS*
>MP1162_megahit_11602_192-755
MNEIKRPLGITDVVLRDAHQSLFATRLRLDDMLPIAEKLDKVGYWSLETWGGATFDACIRYLGEDPWERIRALKEAMPNTPQAMLLRGQNLLGYRHYADDVVDKFVERAKTNGVDVFRVFDAMNDPRNLERAIKAVRQVGGHAQGTISYTVSPVHTLDSWVDLAKTIAAMGADSLAIKDMAGLLTPYT
>MP1162_megahit_37161_317-838
MKDFDISLNDLKQLTKWVKESSDIRELSLSYNGLELFISRNENTQRSVSSDAAGSPTTTASAPSKQEKAELKKPTTTATVSKSSPTADVSVADNEHLITAPMVGTFYMSPKPGAPAFVEIGQQVEPKSVVCIIEVMKLMNNLEAKVNGRVKEIYVEDQQPVEYGQPIMLIEKE*
>MP1162_megahit_41298_85-1074
YADRIAELEDCRAIDSVYLKDPAGLMTPERLRSMVPMLQGRLTRLRLDEIHSHATTGVAPLTLLEAADLGMTKLHTALPPLANGSSHPSGLTMVRNLRARGHRVDVDVEAMERASAYWTRQAKIKRLPAGVPREYDEDYYRHTIPGGVQSTLARQLREMGRPELFDSVIEESVVVRRDLGWPIVMTPFAQYIVTQATLNVITGERYKQLSDEVVDLLRGDFGPLPGEVDQDLLDRAMSTPRGKLPPSDGTSDETLEQMRKRFGGVDDEELLLRAVMPAEHVDAMQAARSASAASTLWSLLKAVEDRPKVSVAFSNSDVTFELTRPGGTS*
>MP1162_megahit_51019_2-1240
AFELVTRLKASLNIPVHMQSHATTGLSTATALKAAEAGIDNVDTAISSMSMTYGHSPTESVVAMLEGTDRDTGLDIKKLNRIAGYFREVRKKYAAFEGSLRGVDARILVAQVPGGMLTNMESQLKEQGAADRFDEVLQEIPGVREDLGFIPLVTPTSQIVGTQAVLNVLSGERYKVLSKETRGILRGEYGAAPAPYNAELQQRALEGDEPVTCRPGDLLDNEMDNLRDEVLALAKDKGMGLAEGERLTDDVLTYALFPQIGQRFLENRGDASAFEAAPGEGKDTASGDAQSDGVYTVEVDGQQYTVKVNEGGDVTGLRAVGGASAPAPSAPSPGNPANSVPVPAPLAGNIFQVLVKPGDQVTEGQKIMVLEAMKMETDVSSTSAGVVSEVAVKEGDAVAVGQTLLSVEPANG*
>MP1162_megahit_54362_1-525
MSDLKPLGITDVVLRDAHQSLFATRMRLDDMLPIAAELDDIGFWSLESWGGATFDACIRYLGEDPWQRIRELKQAMPKTPQQMLLRGQNLLGYRHYADDVVDAFVERAAENGVDVFRVFDAMNDMRNIERAIAAVVKQGKHAQGTIAYTVSPVHTMDMWVEQGKVIEQMGAHSVA
>MP1162_megahit_60101_2-805
IAIKDMAGILNPYVAFDLVSQLKSTLSIPVHMQCHATAGLSTAAILKAAEAGIDNVDSAISSMSMTYGHSPTESVVAIFQNSPRDTGLNLELLEEVAAYFREVRKKYAKFEGNLRGVDSRILVAQVPGGMLTNMENQLKEQGASDKFDEVLAEIPRVREDLGFIPLVTPTSQIVGTQAVINVLTGERYKSITKETAGVLKGEYGAAPAAFNAELQARVLDGAQAITCRPADLLEAEMDKLTAELKGLASEKGIKLAENEIDDVLTYAL
>MP1162_megahit_78572_35-529
MTDVQLVDVSIRDGNQSLWGAVGMTTRMIAGAAPDLDQVGYRAIEAASSTLLAMSVRTHKQDPWEMLRTAKRLMPNTPLGFLTTGKRFITFSRTPDVLFELAFRLLARNGVSRLWVIDPMHDMVGAGRIARMAKDAGISEVVGGICYTTSPVHTDDYYADRIAEL
>MP1162_megahit_85515_1-993
AGYFREVRKKYASFEGSLRGIDSRILVAQVPGGMLTNMESQLKEQGAGDKLDDVLSEIPRVREDLGFIPLVTPTSQIVGTQAVMNVMMGERYKSISKEVQALLKGEYGSAPAPFNAELQKRVLEGGEPITCRPADNLSPEMDKLAAELKEKASADSIRLAEGEREVDDVLTYALFPQIGLKFLKNRDNKDAFEPAPEAPQAAAPAKAEAPAAAPAPAGGPETYTVKLNGKAYVVEVSEGGEIGDIQEQPAAQSEAAAPAPSGESIDAPLAGNIFKVNVRPGDQVAEGDVVIILEAMKMETEVRASSAGTVSKVNVSEGDSVAVGDALIEL*
>MP1162_megahit_85863_1-1221
MSNKENKSIASIFGEGGRPKNSKREIKIVDTTFRDAHQSLWATRMRTEHMLGIAETMNSAGFHHIDMMAPIQFDVSVRYLKEDPWVRVRDLHKASPETKFRALIRSKNIASFDFLPDDVIDGWVDQLYNNGFRVIGAFDGLNDVTNIIGCLKRAKALGAYTFGALSFCESPLHTDELFVKTAVELIEQADVDAIMLKDAGGLLTPERIRTLVPAIKEVIGDRPLELHSHCLTGLCPLVYLEAVELGCDILHTSIAPLANGAGQPATQTIVKSLRELGYVVNIDDEKIEEASNYFKNICEVEGKPEGKPAEYNPLHYKHQLPGGMLSNFHAQLETAGLGDRYEELLEEIAQVRKELAWPIMITPFAQFVGTQAVMNVISGERYGTVPNEIKKYVLGYYGRLLGPVDAE
>MP1162_megahit_98305_3-665
AQGTIAYTVSPVHTLDMWVEQGKVIEQMGAHSVAIKDMAGLLRPNVAFELVSRLKQALSIPVHMQCHATTGLSTATALKAAEAGIDNVDTAISSMSMTYGHSPTESVVAMLEGTDRDTGLDLKKLNRIAGYFREVRKKYAKFEGSLRGVDARILVAQVPGGMLTNMESQLKEQGATDRFDEVLQEIPAVREDLGFIPLVTPTSQIVGTQAVLNVLSGERYK
>MP1162_megahit_131746_1-426
ENRGNPDAFEPVPTGNELPAGSSAAAPQAYTVAVNGKEYVVQVTEGGDISGIKPIGESAAPAQAAAAPAGEGEPQVAPLSGNIFKVLVSVGDAVEEGDVVMILEAMKMETEVRTQRAGTVASVDVKVGDAVAVGDTLLTIG*
>MP1162_megahit_138014_1-531
EKNLTLADGERRIDDVLTYALFPQIGLRFLEHRGDASAFEPVPDGQTAPVAGNSEGVYTVEVDGREYTVKVSDGGDVTGIKALGESAGATQPNPPVVHNPSQSTPIPAPLAGNIFKVLVKPGDRVTEGQKIMVLEAMKMETDVSSPEAGIVTELAVKEGDAVTVGQTLLSVEPAHG*
>MP1162_megahit_147134_1-498
MLSNLENQLIEQNAIDRMDEVLEEIPKVREDLGFIPMVTPTSQIVGTQSVLNVLVGERYKIISTETEGLLKGEYGATPAPVNRELQTKALKGAEPISCRPADLLEPEFEKQKIELLKIAKDESINLANEDDDTLTYILFPNPGLKFLKNRNNPDAFEPAPTIGLD*
>MP1162_megahit_157831_1-420
MSKPLALTELVLRDAHQSLLATRMRIEDMLPIAEKLDKAGFWSVESWGGATFDACIRYLGEDPWERIRKLKAAMPNTKQQMLLRGQNLLGYRHYADDVVTRFVERAHESGVDVFRIFDAMNDIRNLKTAIKATIDSGAHA
>MP1162_megahit_175487_132-1529
GTISYTVSPVHNLKLWLEMAKQLEDLGVHSICVKDMAGLLKPYECEALITGLKETVDVPIAMQCHATTGLSTATYQKAIDAGIDMLDTAISSMSMTYGHSATETMVSIVEGTERDTGIALPELEEIASYFREVRKKYSKFEGSLKGVDARILLAQVPGGMLTNMESQLKEQGAEDKFEEVLKEIPRVREDLGFIPLVTPTSQIVGTQSVLNVLTGERYKSITKETAGVLKGEYGATAAPVNKELQARVLDGAEPVTCRPADNIAPELDTLSKELDELAEKKQLSLSDDKIDDVLTYALFPQIGLKFIENRGNPDAFEPAPSAQESQSSSAPKPAEAKSSSQGATASETYDVNVDGRVYRVEVAPSGTLTSVTPASGSQTQAQPQTKSAASSASTSSQSIDAPLAGNVFKVLVRNGDSVSEGDVVMILEAMKMETEIRSAYTGTVTDITVSEGDAVTSGQPLILLG*
>MP1162_megahit_175733_2-277
MSDHKPLGITDVVLRDAHQSLFATRMRLDDMLPIAAELDEIGFWSLESWGGATFDACIRYLGEDPWERIRELKKAMPNTPQQMLLRGQNLLG
>MP1162_megahit_175983_757-1278
QVVKDCKGKCTSEEDMLSYALFPKVALEFFKNREQGFPSTEKTATPTPKPVTTAATPATSIAGSATYTVNVNGQAFSVQVSVGGAPQQVSAPAAPTPVAPAANGTSVTSPLPGSVFALKVAVGDQVSEGDVVIIMESMKMETEIHATASGTINSIQVQEGQKVNTGDNLLVIG*
>MP1162_megahit_193763_2-559
TKLLSLFQGRTLFESPMDTSSPLKVTELVLRDAHQSLLATRMRTEDMLPIGEKLDQVGFFSLEMWGGATFDSCLRFLNEDPWERARKLKKVIPNTPFQMLLRGQNCVGYRHYADDIVERFVKKSVDVGINIFRIFDALNDLRNIETAIKTVNKCGETVEGCISYTVSPFHSVELYIKMARQLVDMG
>MP1162_megahit_194285_390-1841
MGKKIRLIDVTIRDGHQCLWATRMTTAMMKDIAPKLDEAGFEAIDLVGGAVFDVCVRFLREDPWERMRVLNTWVTKTPLIIHTRGQSLFTFEFFADDVVELAAERFAANGMRYHTVYDALNDIRNLEMPIRSARRHGIHVVPGLVYSHSPVHTDAYYVRKAKELMAIGVDGVFIKDPSGLLTPERVATLVPALKKALGDLPLQLHMHCLSGLAPYVALKAVEHGVDTVHTATSTLANGASHPPTELFTRNCRRRGHEVDIDLGPIEEVAERLAFIAEHEDKPVGLPLEYDEFHFHHQVAGGMISNLRQQLETVGIEDRIEEILEEAGQVRADLGYPIVVSPFAQYIITQAVLNVMGKDQGHDRYDTVPDEVRLYVRGGYGEIAGEIDPNLYDRITAGAEPITERPGALVAPALDRIRKSRGPFESDDDLLLAVFYDETQFGALKDAGPIGIDYLLMRTPLLTLVKELAERPGIKSFHISQTAT*
>MP1162_megahit_199192_1807-2247
MSENKSPLGITDVVLRDAHQSLFATRMRIDDMLPIAEKLDQVGFWSLESWGGATFDACIRFLGEDPWERIRRFKEVMPNTPQQMLLRGQNVLGYRHYADDVVDKFVERAAINGVDVFRVFDAINDMRNLETSIKSVKKCGKHAQGAI
>MP1162_megahit_200762_5465-6847
MTTGMMASIAPKLDEAGFEAIDLVGGAVFDVCVRYLQENPWERMRIVSDWVTETPLIIHTRGQSLFTFEFFADDLVELAAACFVRNGMRYHTPYDALNDIRNLKIPVQAGKANGLKVVPGIVFTESPVHDDNYYADKASQLVALGVDGIFIKDPSGLLRPERVTGLVGAIKAQIGATRLQLHSHCLSGLAPYVALLAVDAGVDVLHVATEPLANGASHPSTQKMIHNLTSRGYTVPVAMEPIEQASELIRYIAKMENKPLGEVEHYDDFHFHHQVPGGMISNLNYQLSTMGLENRIDDILREAGHVRADLGYPIVVSPFAQYIVTQAVLNVLALDNGEERYSTVPDEVRLYVRGGYGEIAGDIDPDLYDRMTRGAELISERPGQYLEPAIPQLLKKRGPFECDEDLLLAAFYDDAMTNTLKETGPINTDYPIMSTPLKTLVKEVASRSSVRSFKIRTGPE*
>MP1162_megahit_201462_871-1134
VLATSAAPAATVAPAASGTSVTSPLPGSIFSLKVTVGDQVNEGDVVIIMESMKMETEIHATASGTINSIQVQEGQKVNTGDNLLVIG*
>MP1162_megahit_205937_297-674
MQEIKLPKVGITEVVLRDGHQSLLATRFTLADMLPIAKELDQVGYWSIESWGGATFDSCIRYLNEDPWERLRALKKAMPNTRQQMLLRGQNLVGYKHYSNEIVSLFIQKASENGIDVFRIFDALND
>MP1162_megahit_209060_569-1141
GLDINLLGEISDYFKTIREKYSEFEGTLKGVDSSMLIKQVPGGMLSNLESQLKAINQEDKLEGIKEEIPKVREDFGFPPLVTPVSQIIGAQSLLNVTETRRYENLTSETKKLLLGAYGKLPGNANKELLDLASKNPPEIEIDKNLDEIKVELKSLCQDGDLPDLSKDLENLLTYILFPNVAINFFKGRSF*
>MP1162_megahit_212010_1-1056
LDQVGFFSLEMWGGATFDSCLRFLNEDPWERARKLKKIIPNTPFQMLLRGQNCVGYRHYADDIVERFVKKSVDVGINIFRIFDALNDLRNIETAINTVNKCGETVEGCISYTVSPFHNIELYIKMARQLVDMGSDIVCIKDMAGLLTPEVTRTLIREIKNSVDTPVHLHTHATTGLVGMNLQSAIDAGVDMVDTAISSLSMGTGHYATECIVASQQGLPRDTGLDLELLEEISNYFREVRKNYAEFESNFKGVDINILKSQIPGGMISNMENQLKEQNAIDKLDEVLKEVPRVRKDMGYPPLVTPTSQIVGSQATLNILTGERYKLITKETRECVLGKYGKLPAPLDPDLLA
>MP1162_megahit_220264_2309-2710
LAEFELERDDLHIRLRKAETPVVTPPGLRSAGPEDVNRASATAEAVSGGTGESGATIVKAPILGTFYRASAPDASPFVEVGDVVKPGDVLCIIEAMKLMNDIKSEHAGEVVEIFVENGQPVQYGERLFAIRRA*
>MP1162_megahit_238502_490-594
MSNSKENTSPVEITELVLRDAHQSLFATRMRIDDM
>MP1162_megahit_257858_1-1275
MGSDILCIKDMAGLLTPNVTKTLISEIKKIVKIPIHLHTHATTGLVGMNMQCAIEAGVDMVDTAISSLSMGTSHYATECLVAALKGTPRDTGLDLDLLEEINDYFTEMRKKYVAFESDFKSVDINILKSQIPGGMISNMENQLREQNALHKLDEVLKEVPRVRKDMGYPPLVTPTSQIVGSQATLNVLTGERYKMITKETRQCLLGNYGKLPAAIDEELLAKVSEGKKLTSCRPADLLDPEWDKACKELGDKYTSEDDRLTYALFGKVALKFFETRGKPQAEPVAIAPAKTPATAPAPSAAPAVPAGSAVYKVRVNGKDYTVEVSTGGAVSASPSIATVPAAAPVTAPAPSASSGSPLIAPLPGSIFTMICKEGDTVNEGDTVLIMESMKMESEVNAHRSGTIQSILVKEGDNVQTGDELVIIG*
>MP1162_megahit_257886_8947-10734
MSKPLALTELVLRDAHQSLLATRMRLEDMLPIASKLDDAGFWSVESWGGATFDACIRYLGEDPWERIRALKKAMPKTKQQMLLRGQNLLGYRHYADDVVTRFVERAHDNGVDVFRIFDAMNDVRNLQTAVKAAIDCGAHAQGTMSYTISPMHTIDGWVDMAKQLEDMGVHSICIKDMAGLLKPYECDTLVTRLKETVQVPIAMQCHATTGLSTATYQKAIDAGIDMLDTAISSMSMTYGHSATETIVSALEGTERDTGLSLEGLEEIAAYFRNVRKKYAKFEGSLKGVDARILLAQVPGGMLTNMESQLKEQGAEDKFDEVLKEIPRVREDLGFIPLVTPTSQIVGTQAVLNVLTGERYKSISKETAGVLKGEYGATAAPVNAELQARVLDGGEPVTCRPADLLKPEMESLTDDLAALAKDKGFLLAEEQVDDVLTYALFPQIGLKFLQNRGNPDAFEPAPGKEPEVATAPVAAAPKAAGQPSSYDVKVDGKVYHVEVADSGTLTSVTPAVSSAPVASAEPAPAASGQTINAPLSGNVFKVLVSPGDVVANGDVVIILEAMKMETEIRSAFDGTVSTILAKEGDSVATGQALIEL*
>MP1162_megahit_265326_1-711
AEFESDFKGVDINILKSQIPGGMISNMENQLKEQNAIDKLQDVLLEVPRVRKDMGYPPLVTPTSQIVGSQATLNILTGERYKLITKETRECVLGKYGKLPASLDPDLLAKVEEDGEAIDCRPADLLEPEWDQVVKDCKGKCTSEEDMLSYALFPKVALEFFKNREQGFPSTEKPATLTPKPVTTSTTPATPVAGSATYTVNVNGQAFSVQVSAGGAPQQVLATSTAPVATAAPAVSG
>MP1162_megahit_269375_1-597
QSVEVGINIFRIFDALNDFRNIDTAIKTVKNCGETVEGCISYTVSPFHNIELYLEMAKQLEDMGSDILCIKDMAGLLTPNVTKSLITEIKKIIKIPIHLHTHATTGLVGMNMQCAIEAGVDMVDTAISALSMGTSHYATECMVASLKGTPRDTGLDLDLLEEINDYFTEVRKKYAEFESDFKTVDISILKSQIPGGMIS
>MP1162_megahit_270152_3-539
VGYWSIESWGGATFDSCIRYLNEDPWERLRALKKAMPNTRQQMLLRGQNLVGYKHYSNEIVSLFIQKASENGIDVFRIFDALNDFNNIEFSIKRVKENGKHAQGAMAYTTSPVHNLTTWLDYAKRVEDSGADSFAIKDMAGILKPYDAYELVTELKQNISIPIHMQCHATTGMSTASNL
>MP1162_megahit_280276_2-226
PSSDAEEVHAPLSGNIWKILVNPNQSVNEGDTLLILEAMKMETEIKAAHSGVVTNISVKEGDSVTVGQVLLSLA*
>MP1162_megahit_287659_1703-2026
MSDKKNQKVGLTEVVLRDGHQSLLATRFTLADMLPIAKKLDEVGYWSIESWGGATFDSCIRYLNEDPWERLRALKKAMPNTRQQMLLRGQNLVGYKHYSDETVSLFIQ
>MP1162_megahit_294469_2198-3397
GATFDSCIRYLNEDPWERLRALKKAMPNTRQQMLLRGQNLVGYKHYSDETVSLFIQKAAENGIDVFRIFDALNDFNNIEFSIKEVKASGKHAQGAMAYTTSPVHDLNTWLDYAKKVEDSGADSFAIKDMAGILKPYDAFELVSHLKESLAIPIHMQCHATTGMSTASNLKAIEAGIDNIDTSISSMSMTYGHSATETLVSMFTDREGDLGLDINLLGEISDYFRVIREKYSDFEGSLKGVDSSMLIKQVPGGMLSNLESQLKSINQEDKLEKVKEEIPMVREDFGFPPLVTPVSQIIGAQSLLNVTENSRYGSLTSETKKLLLGAYGKLPGKINSELFKKASDDPPEKENEKNTSEMEEEFKDLCQENDLPDLSSNKENLLTYILFPNIAFNFFKERNF*
>MP1162_megahit_306382_10660-10944
LVQDSPTSFDAKSGNLIEVNSPMVGTFYSAPTQDAPPYVEIGAEVKPGDGLCIIEAMKLMNELESEVAGTIVEICVENAQPVEYGQVLFLVDPA*
>MP1162_megahit_306776_3-947
VFRIFDAMNDMRNLETAVNQTVKIGQHAQGTISYTVSPVHTVDLWVEMAKKIEDMGAHSLCIKDMAGLLQPYVAYDLVKKLKNAIDIPIQLHAHATTGLSTASIIKAVEAGIDRVDTSIGSMSMTYGHSATNSVVSILEHGPRKTGLDLKKLEEVDQYFKPIRAKYSKFEGSLKGVDSRILLSQVPGGMLTNMENQLKEQNALDKMDEVLLEIPRVRKDLGYIPLVTPTSQIVGTQSVLNILTGERYKTITKETSGILKGEYGATPASVDAELQARVLEGSDPITCRPADNIAPEMDILESQFDEIISKKKIDLA
>MP1162_megahit_317149_1-375
ELIAKLAPPPSAKSNEILAWTGGTFYSRETPEAGEYVREGQHVEEGDVLGLLEVMKMFNQIRAEFPGTIRKICIDAGTGKIVARSQVLFQIDPDIPPVSETEEELFKRQQEQTISLMQSIIPAN*
>MP1164_megahit_789_51-518
MKIVSDWVTETPLIVHTRGQSLFTFEFFADDLVELAAACFVRNGMRYHTPYDALNDIRNLKIPVQAGKANGLKVVPGIVFTESPVHDDNYYADKASQLVALGVDGIFIKDPSGLLRPERVTGLVGAIKAQIGGTRLQLHSHCLSGLAPYVALLAVD
>MP1164_megahit_6124_749-1294
MNEIKRPLGITDVVLRDAHQSLFATRLRLDDMLPIAEKLDKVGYWSLETWGGATFDACIRYLGEDPWERIRALKEAMPNTPQAMLLRGQNLLGYRHYADDVVDKFVERAKTNGVDVFRVFDAMNDPRNLERAIKAVRQVGGHAQGTISYTVSPVHTLDSWVDLAKTIAAMGADSLAIKDMAG
>MP1164_megahit_21496_315-524
MAHIEFLDETMRDGQQSLWGLRMRAGMALPVSPLLDRTGFKTIDLTGGGMLDVLTRYCQENYWEGLDLLV
>MP1164_megahit_24347_3-698
GVAPLTLLEAADLGMTKLHTALPPLANGSSHPSGLTMVRNLRARGHRVDVDVEAMERASAYWTRQAKIKRLPAGVPREYDEDYYRHTIPGGVQSTLARQLREMGRPELFDSVIEESVVVRRDLGWPIVMTPFAQYIVTQATLNVITGERYKQLSDEVVDLLRGDFGPLPGEVDQDLLDRAMSTPRGKLPPSDGTSDETLEQMRKRFGGVDDEELLLRAVMPAEHVDAMQAAR
>MP1164_megahit_26738_3-914
VSRLKKELFIPVHLHCHATTGLSTSTILKAVEAGIDNVDTAISSMSMTYGHSPTESVVAMLKDTDRDTGLDLELLEDIAGYFREVRKKYASFEGSLRGIDSRILVAQVPGGMLTNMESQLKEQGAGDKLDDVLSEIPRVREDLGFIPLVTPTSQIVGTQAVMNVMMGERYKSISKEVQALLKGEYGSAPAPFNAELQKRVLEGGEPITCRPADNLSPEMDKLAAELKEKASADSIRLAEGEREVDDVLTYALFPQIGLKFLKNRDNKDAFEPAPEAPQAAAPAKAEAPAAAPAPAGGPETYTVK
>MP1164_megahit_41189_3-602
KENGKHAQGAMAYTTSPVHDLSTWLDYAKKVEDSGADSFAIKDMSGILKPFDAYDLVRKLKENISIPIHMQCHATTGMSTASNLKAIEAGIDNIDTSISSMSMTYGHSPTETLISIFQGKEEDFGLDINLLSDIADYFRKIREKYSEFEGTLKGVDSSMLIKQVPGGMLSNLESQLKSQNLGDKLEEVKREIPKVREDFG
>MP1164_megahit_45649_427-543
NEINAEDDGEITEIFVENGQPVQYGDQLFSIRVRPRVS*
>MP1164_megahit_50931_1-1032
SQSLLATRIRLDDMLPIAEKLDSVGYWSVESWGGATFDACIRYLGEDPWERIRELKKAMPNTPQQMLLRGQNILGYRHYSDDVVKKFVDTSVKNGVDVFRVFDAMNDTRNLETAIKSVRENGKHAQGTIAYTISPVHSLDTWIELSKEIEDLGANSLAIKDMAGLLKPYVAFELVSNLKKSLKIPIHMQCHATTGMSTATAIKAIEAGIDNIDTSISSLSMTYGHSPTESIVAILQDTPRATGLDLRLLEEIAAYFRSVRAKYSKFEGSLKGVDSRILVSQVPGGMFTNMENQLREQKASDKLNEVLEEIPKVREDLGLIPLVTPTSQIVGTQAVLNVLSGERY
>MP1164_megahit_61935_2-241
ASAAPAVGRGSPLTAPLPGSIFSMKCNVGDAVNEGDTVLVMESMKMESEIKAHQAGTIQSILVKEGDNVQTGDQLVIIG*
>MP1164_megahit_63283_3-716
QCAIDAGVDMVDTAISTLSMGTSHYATECIVAALKGTPRDTELDLNLLEEINDYFKEVKKNYSEFESDFKGVDINILKSQIPGGMISNMENQLKEQNSIDKLEEVLKEVPRVRKDMGYPPLVTPTSQIVGSQATLNVLTGERYKIITKETRQCVMGNYGRLPAPIDEELLTKVAGDKKVTDCRPADLLEPEWDGVCKKLGDKYTSEEDRLTYALFEKVALKFFETRGKPLPEKPVVAK
>MP1164_megahit_74097_482-1003
MKDFDISLNDLKQLTKWVKESSDIRELSLSYNGLELFISRNENTQRSVSSDAAGSPTTTASAPSKQEKAELKKPTTTATVSKSSPTADVSVADNEHLITAPMVGTFYMSPKPGAPAFVEIGQQVEPKSVVCIIEVMKLMNNLEAKVNGRVKEIYVEDQQPVEYGQPIMLIEKE*
>MP1164_megahit_74097_1024-2547
MSNKENKSIASIFGEGGRPKNSKREIKIVDTTFRDAHQSLWATRMRTEHMLGIAETMNSAGFHHIDMMAPIQFDVSVRYLKEDPWVRVRDLHKASPETKFRALIRSKNIASFDFLPDDVIDGWVDQLYNNGFRVIGAFDGLNDVTNIIGCLKRAKALGAYTFGALSFCESPLHTDELFVKTAVELIEQADVDAIMLKDAGGLLTPERIRTLVPAIKEVIGDRPLELHSHCLTGLCPLVYLEAVELGCDILHTSIAPLANGAGQPATQTIVKSLRELGYVVNIDDEKIEEASNYFKNICEVEGKPEGKPAEYNPLHYKHQLPGGMLSNFHAQLETAGLGDRYEELLEEIAQVRKELAWPIMITPFAQFVGTQAVMNVISGERYGTVPNEIKKYVLGYYGRLLGPVDAEVYEKILENGSSEISEKPTSPKPMMKDLAQQHPNAAKDELLLRAMFAGNQVDGMKEAIAKGESGDDFSGGLVSFIKELASGDEKQIKLSTAKLNISISRQS*
>MP1164_megahit_83543_889-1098
QVNSPMTGQVIEISVEVGQSVSEGDLLIVIESMKMENEIFSEVNGTVTSIEVEEDRNVSEENLLMTIEI*
>MP1164_megahit_119353_851-1354
MKFNTIIDDQSVEMEFSYSLNLLSIKSKKEMQIDLVQLGVDSYSLLLNGKSHYLTINKQPERYEITVDHYTHLVQVQDEMDILLEKFGMQSNTSSHAGEIHAQIPGLVSQLFVKPGDNVDIGQKLLILEAMKMENEIDSPIAGIVNNIHIKSGDKVEKGELIMDINN*
>MP1164_megahit_127275_1371-1481
MNSDKPLGITDVVLRDASQSLLATRIRLDDMLPIAEK
>MP1164_megahit_144459_1-891
KENNNKPVQITELVLRDGHQSLFATRMRIDDMLPIAEKLDQIGYWSMESWGGATFDACIRFLGEDPWERIREIKKVMPNTPQQMLLRAQNLLGYRHYSDDVVRRFVDRCADNGVGVLRIFDAMNDTRNLKTAIDQTVKVGQHAQGTISYTVSPVHNTELWIDMAKKIEDMGAHSLCIKDMAGLLQPYVAYDLVKKLKKAIDIPIQLHAHATTGLSTACIIKAVEAGIDRVDTCIGSMSMTYSHSATNSVVSILEHGPRKTGLDLEKLEEIDQYFKPVRAKYSKFEGSLKGVDSRILL
>MP1164_megahit_148251_202-1002
RKDLGYIPLVTPTSQIVGTQSVLNILTGERYKTITREAAGILKGEYGAAPAPVNKELQVRVLEGSEAITCRPADNIEPELEILESEFDKIVLEKNIRVADEKIDDLLIYALFPQVGIQFLENRDNPDFFEPVPKEETSSPANEKNEGVYTVSFKGQSYTVSVSDGGTITSMGTSSDESSSDSGGSQEKSNTPLANGKEDVSAPLSGTIWKILVSPNQAVKKGDTLVILEAMKMETEIKATRSGVVLNVSVKESDSVTVGQLILSLG*
>MP1164_megahit_155650_3-566
PPLVTPTSQIVGSQATLNILTGERYKLITKETRECVLGKYGKLPASLDPDLLARVEKDGEAIDCRPADLLKPEWDQVVKDCKGKCTSEEDMLSYALFPKVALEFFKNREQGFPSTEKPATLTPKPVTASTTPATPVAGSATYTVNVNGQPFSVQVSAGGDPQQVLATSSAPAAPAATVAPAASGTSVT
>MP1164_megahit_162095_1-981
DAHQSLLATRMRTEDMLPIAEKLDQVGFFSLEMWGGATFDTCIRFLNEDPWERARVLKKKMPNTPFQMLLRGQNAVGYRHYADDIVERFVKQSVEVGINIFRIFDALNDFRNIETAIKTVKNCGETVEGCISYTVSPVHNVELYLKMAKQLEDMGSDILCIKDMAGLLTPNVTKTLISEIKKIVKIPIHLHTHATTGLVGMNMQCAIEAGVDMVDSAISSLSMGTSHYATECLVAALKGTPRDTGLDLDLLEEINDYFTEVRKKYVAFESDFKSVDINILKSQIPGGMISNMENQLREQNALHKLDEVLKEVPRVRKDMGYPPLVTP
>MP1164_megahit_165239_481-633
METAPLKITELVLRDAHQSLLATRMRTEDMLPVAEKLDQVGFFSLEMWGGA
>MP1164_megahit_188535_1-825
LEMWGGATFDSCLRFLNEDPWERARKLKKVIPNTPFQMLLRGQNCVGYRHYADDIVERFVKKSVDVGINIFRIFDALNDLRNIETAIKTVNKCGETVEGCISYTVSPFHSVELYIKMARQLVDMGSDIVCIKDMAGLLTPEVTRTLIREIKNSVDTPVHLHTHATTGLVGMNLQSAIDAGVDMVDTAISSLSMGTGHYATECIVASQQGLPRDTGLDLELLEEISNYFREVRKNYAEFESDFKGVDINILKSQIPGGMISNMENQLKEQNAIDKL
>MP1164_megahit_209052_847-1251
MIDPDLIERLIKVLDDSDIDSLEIERGGTRIRLGKTPIQPVTVGSPASQDVQDISADPLVQDSPTSFDAKSNNLIEVKSPMVGTFYLAPTPDAPSYVEIGAEVKPGDGLCIIEAMKLMNELESEVAGTIVEICVE
>MP1164_megahit_232174_3-932
TVNKCGETVEGCISYTVSPFHSIELYTKMASQLVDMGSDIVCIKDMAGLLTPEATRTLIGEIKNSVDVPVHLHTHATTGLVGMNLQAAIDAGVDMVDTAISSLSMGAGHYATECIVAAQKGLARDTGLDLNLLEEISNYFREVRKNYAEFESDFKGVDINILKSQIPGGMISNMENQLKEQNAIDKLQDVLLEVPRVRKDMGYPPLVTPTSQIVGSQATLNILTGERYKLITKETRECVLGKYGKLPASLDPDLLAKVEEDGEVIDCRPADLLEPEWDQVVKDCKGKCTSEEDMLSYALFPKVALEFFKN
>MP1164_megahit_239492_117-614
TSEEDMLSYALFPKVALAFFKNREQGFPSTEKPATLTPKPVTASTTPVTPVSGSATYTVNVNGQAFSVQVSAGGAPQQVLATSAAPAATVAPAASGTSVTSPLPGSIFSLKVTVGDQVNEGDVVIIMESMKMETEIHATASGTINSIQVQEGQKINTGDNLLVIG*
>MP1164_megahit_251139_2-184
MDTSSPLKVTELVLRDAHQSLLATRMRTEDMLPIGEKLDQVGFFSLEMWGGATFDSCLRFL
>MP1164_megahit_260715_928-1227
EGLLKGEYGATPAPVNRELQTKALKGAEPISCRPADLLEPEFEKQKIELLKIAKDESINLANEDDDTLTYILFPNPGLKFLKNRNNPDAFEPVPTIGRD*
>MP1164_megahit_263060_247-621
PAPAAAPAGSAVYKVRVNGKDYTVEVSTGGAVSASPTTTPAAAPAPAPAPSAASGSPLIAPLPGSIFTMICKEGDVVNEGDTVLIMESMKMESEVNAHQSGTIQSILVKEGDNVQTGDELVIIG*
>MP1164_megahit_266344_3-740
PVHDLNTWLDYAKKVEDSGADSFAIKDMAGILKPYDAFELVSHLKESLAIPIHMQCHATTGMSTASNLKAIEAGIDNIDTSISSMSMTYGHSATETLVSMFSDREGDLGLDLNLLGEISDYFRVIREKYSDFEGSLKGVDSSMLIKQVPGGMLSNLESQLKSINQEDKLEKVKEEIPVVREDFGFPPLVTPVSQIIGAQSLLNVTENSRYGSLTSETKKLLLGAYGKLPGKINSEIFKKASDDPPE
>MP1164_megahit_267416_249-512
MSKNKSPLGITDVVLRDAHQSLFATRMRIDDMLPIAEKLDQVGFWSLESWGGATFDACIRFLGEDPWERIRRFKEVMPNTPQQMLLRG
>MP1164_megahit_267480_3-1073
FLGEDPWERIRRFKEVMPNTPQQMLLRGQNVLGYRHYADDVVDKFVERAAINGVDVFRVFDAINDMRNLETAIKSVKKCEKHAQGTICYTISPIYTIDSWLDMARQIESMGADSICIKDMAGLLKPYVAYELIKGLKKVIDVPIHMQCHATTGMSTATYLKAVEAGIDNIDTSISSMSMTYGHSPTESLVAILESTERDPGLDIKLLEEIASYFREVRKKYAKFEGSLKGVDSRILVSQVPGGMLSNLENQLIEQNATDRMDEVLEEIPKVREDLGFIPMVTPTSQIVGTQSVLNVLLGERYKVISTETEGLLKGEYGATPAPVNRELQIKALKGAEPISCRPADLLEPEFEKQKIE
>MP1164_megahit_269331_1-909
LLSQVPGGMLTNMESQLKEQNALDKMDEVLLEIPRVRKDLGYIPLVTPTSQIVGTQSVLNILTGERYKTITKETSGILKGEYGATPASVDAELQARVLEGSDPITCRPADNIAPEMDILESQFDEIVSEKNIVLAEDKIDDLLTYALFPQVGILFLENRNNPDFFEPVPQGVSNATVNEKNEGIYTVSFEGNSYTVSVSAGGSITSMIATSDKQSQSPNASHVESKSTPSSDEEEVLAPLSGNIWKILVKPNQSLNEGDTLVILEAMKMETEIKAARSGIVTNISIKEGDSVTVGQVLLSLA*
>MP1164_megahit_270023_1-975
QNMSDKKNQKIGITEVVLRDGHQSLLATRFTLADMLPIAKKLDEVGYWSIESWGGATFDSCIRYLNEDPWERLRALKKAMPNTRQQMLLRGQNLVGYKHYSNETVSLFIQKAAENGIDVFRIFDALNDFNNIEFAIKEVKANGKHAQGAMAYTTSPVHDLNTWLDYAKKVEDSGADSFAIKDMAGILKPYDAFELVSLLKESLSIPIHMQCHATTGMSTASNLKAIEAGIDNIDTSISSMSMTYGHSATETLVSMFADRESDLGLDINLLGEISDYFRVIREKYSDFEGSLKGVDSSMLIKQVPGGMLSNLESQLKSINQEDKLE
>MP1164_megahit_273423_93-521
KISIRKKSDEAEKKAPTSAKSAAPSVTGPRDYTITVDGRAYQVQVNAGGTVAAADDSGNTPVSAPTATQTSGIDIPAPTPGNIVRLEVEVGDTIAKEQTLLVMEAMKMESEVKSPQAGVVQAVHVQAGNTVQTGDALLTLRG*
>MP1164_megahit_276097_3-686
QVPGGMLTNMESQLKEQNALDKMDEVLLEIPRVRKDLGYIPLVTPTSQIVGTQAVLNILTGERYKTITKEASGILKGEYGATPASVDAELQARVLEGSDPITCRPADNIAPEMDILESQFDEIISEKNIVVAEDKIDDLLTYALFPQVGIQFLENRNNPDFFEPAPQEASNATVNEKNEGIYTVSFEGNSYTVSVSAGGDITSMITTSDKQSQSSNTSQVESKSTPST
>MP1164_megahit_279622_3-998
GRETMSNSKENTSPVEITELVLRDAHQSLFATRMRIDDMLPIAEKLDQIGYWSMESWGGATFDSCIRFLGEDPWERIREIKKVMPNTPQQMLLRGQNLLGYRHYSDDVVCKFVDRCADNGIEVFRIFDAMNDMRNLETSINQTVKIGQHAQGTISYTVSPVHTVDLWVEMAKKIEDMGAHSLCIKDMAGLLQPYVAYDLVKKLKNAIDIPIQLHAHATTGLSTASIIKAVEAGIDRVDTSIGSMSMTYGHSATNSVVSILEHGPRKTGLDLKKLEEVDQYFKPIRAKYSKFEGSLKGVDSRILLSQVPGGMLTNMESQLKEQNALDKMDEVL
>MP1164_megahit_284118_1-561
KNQKIGITEVVLRDGHQSLLATRFTLADMLPIAKKLDEVGYWSIESWGGATFDSCIRYLNEDPWERLRALKKAMPNTRQQMLLRGQNLVGYKHYSNETVSLFIQKAAENGIDVFRIFDALNDFNNIEFAIKEVKANGKHAQGAMAYTTSPVHDLNTWLDYAKRVEDSGADSFAIKDMAGILKPYDAF
>MP1164_megahit_307165_537-1010
SILAKKAGYYDFRGNNTLEVKIPKEFQDSESNAELIAKLAPPPSAKSNEILAWTGGTFYSRETPEAGEYVREGQHVEEGDVLGLLEVMKMFNQIRAEFPGTIRKICIDAGTGKIVARSQVLFQIDPDIPPVSETEEELFKRQQEQTISLMQSIIPAN*
>MP1164_megahit_309726_138-1682
MTNSKENTNPVGITELVLRDAHQSLFATRMRIDDMLPIAEKLDKVGYWSMESWGGATFDSCIRYLGEDPWDRIREINKVMPNTPQQMLLRGQNLLGYRHYGDDVVRKFVDRCAENGVGVLRIFDAMNDMRNLQTAVDQTVKVGQHAQGTISYTVSPVHTTELWIDLAKQIEDMGAHSLCIKDMAGLLQPYVAYDLVTKLKAAIDIPIQLHAHATTGLSTATILKSIEAGIDRVDTSIASMSMTYGHSSTNAVVSILDHSPRKTGLDMEQLEEIDAYFRPVRAKYAKFEGSLKGIDPRILLAQVPGGMLTNMESQLRENNALDRLDEVLQEIPRVREDLGFIPLVTPTSQIVGTQAVMNVLLGERYKSIAKEAAGVLKGEYGASPAPVNAELQARVLDGGEAITCRPADNIDLEMDTLEAEFDAIVAEKGIKLENEKIDDLLTYILFPQVGIQFLENRNNPDFFEPVPQAPSEGPKEDGVYTVTHNGQDYVVEVKAGGDISSIQVAGQAVAAPQAA
>MP1166_megahit_4117_284-1234
IDSVYLKDPAGLMTPERLRSMVPMLQGRLTRLRLDEIHSHATTGVAPLTLLEAADLGMTKLHTALPPLANGSSHPSGLTMVRNLRARGHRVDVDVEAMERASAYWTRQAKIKRLPAGVPREYDEDYYRHTIPGGVQSTLARQLREMGRPELFDSVIEESVVVRRDLGWPIVMTPFAQYIVTQATLNVITGERYKQLSDEVVDLLRGDFGPLPGEVDQDLLDRAMSTPRGKLPPSDGTSDETLEQMRKRFGGVDDEELLLRAVMPAEHVDAMQAARSASAASTLWSLLKAVEDRPKVSVAFSNSDVTFELTRPGGTS*
>MP1166_megahit_4887_300-929
HVHQVPGGMMGTLTRQLGEIGMADRLPQVLEECVRVRAELGYPIMVTPFSQFVGSQALMNVLAVESGQPRYSRIPDEVVRFVLGHFGVPEGAIDPDIEERVRDLPRAAELDRPVPEPSLEELRRMHSERLGRALPDEDLLLAIVLPHDQLAAMYGAGPAPRWSPTPSVPPPTDLTSFVAAANALPRWRSLRIDVGGTRIALDRPAEEDR*
>MP1166_megahit_26888_1-501
YKKFEGSLKGIDSRILVAQVPGGMLTNLENQLREQNASDRLDEVLEEIPTVREDLGYLPLVTPTSQIVGSQSVLNVLMGRYKSLTKETEGILKGEYGTTPTTVDKELQSKVLDGKDAITCRPADLLEPELENLRKELEQEVREKGISLAEDQIDDVLSYALFPQVAL
>MP1166_megahit_44087_168-599
MNIKDIRELIDLIKESDIDELELERSGVRIRLKRNLKNKLKTLEKNQLEEEHLSELRDKPSSTKPVENEAEKHVFKAPIVGTFYITPKPDEDPFVKIGDQVSLGTVLCVIESMKIFNQIECDVEGDITKILVENGQPVEYGQPL
>MP1166_megahit_46485_613-981
MISDKPLGITDVVLRDASQSLLATRIRLDDMLPIAEKLDSVGYWSVESWGGATFDACIRYLGEDPWERIRELKKAMPNTPQQMLLRGQNILGYRHYSDDVVKKFVDTSVKNGVDVFRVFDAMN
>MP1166_megahit_49112_3-1172
KSLKIPIHMQCHATTGMSTATAIKAVEAGIDNIDTSISSMSMTYGHSATESIVAILQDTPRATGLDLRLLEEIAAYFRPIRAKYSKFEGSLKGVDSRILVAQVPGGMFTNMENQLREQRASDKLNEVLEEIPKVREDLGLIPLVTPTSQIVGTQAVLNVLSGERYKNISKETTDLLAGEYGKTPSPVKEEIQKLAIGEKKPITCRPADLLDPEIDKLRNEFKKKAKELNFDADLDSDEDLLTYSIFPQVAEKFFTNRNNKDFFEEHPTEVIEQAEGTYKVIVEEEEFIVKVKEYETELVPSQTPKRKDKDISTSSRAKNEINIESPLSGNVRKVLAKLGDKVKKGQVVVILEAMKMETEVQSTEEGRVSTIHISEGDEVVVDQVMLTLY*
>MP1166_megahit_55261_2-595
MTDVQLVDVSIRDGNQSLWGAVGMTTRMIAGAAPDLDQVGYRAIEAASSTLLAMSVRTHKQDPWEMLRTAKRLMPNTPLGFLTTGKRFITFSRTPDVLFELAFRLLARNGVSRLWVIDPMHDMVGAGRIARMAKDAGISEVVGGICYTTSPVHTDDYYADRIAEQARVLCLDEVELDDPAGEVRLIAVLKALRERGVT
>MP1166_megahit_65519_3-917
ILLAQVPGGMLTNMESQLKEQGAEDKFDEVLKEIPRVREDLGFIPLVTPTSQIVGTQAVLNVLTGERYKSISKETAGVLKGEYGATAAPVNAELQARVLDGGEPVTCRPADLLKPEMESLTDDLAALAKDKGFLLAEEQVDDVLTYALFPQIGLKFLQNRGNPDAFEPAPGKEPEVATAPVAAAPKAAGQPSSYDVKVDGKVYHVEVADSGTLTSVTPAVSSAPVASAEPAPAASGQTINAPLSGNVFKVLVSPGDVVANGDVVIILEAMKMETEIRSAFDGTVSTILAKEGDSVATGQALIEL*
>MP1166_megahit_68976_1-525
FHYHHQVAGGMISNLRYQLRTVGLEDRIEEILEEAGQVRAELGYPIVVSPFAQYIITQAVLNVMAIDQGNERFSSVPDEVRLYVRGGYGEIAGKINPDLYDRITKGKEPITERPGSLLKPSIERLRKTRGPFNSDDDLLLAAFYDEKQYQTLKDSSPINTDYPIMETPLLTLIKE
>MP1166_megahit_74363_335-553
TPQGMTAPIPGVVSKVSVLPGQKVERGDELLTIEAMKMFNVMRSPSSGTIATVHIKDGDRVVQGQPLVTFAP*
>MP1166_megahit_76022_350-604
MTEHSRAAHLSPLGGRRTRGPVRIVDTSLRDGNQSLWGATGITTGMAEAAAVDLGQMNLAAIDFTSSTHLSVGVKFHQENPWERL
>MP1166_megahit_80454_385-939
MKLFIEGEEEMGSPSMSKKSSDDSLVDLDQIRELIDLLIEKDVSELAIEREGVHVKIRRGVAEISAPPAPVQVISVPTTGTPTIDDSPAADDEAAPDDEAIYADCFIVTSPMVGTFYRSPEPDADSFVEVGDEVSEGDPLCIVEAMKLMNEIVAEVGGEVAAIFVDNAEPVEFGQRLFAIRQGG*
>MP1166_megahit_95534_514-735
MAIHEIRCPLTGNVIEVSVSVGDTVGEGDLIVVIESMKMENEVFSEVSGTVTEVRIEEDQNVSEESVIVVIES*
>MP1166_megahit_118723_482-769
VTENSRYKSLTSETKKLLLGAYGVLPGKINLEILKMASEDPPEEETKKNINELKGEFKTLCQENKLPDLSSNVESLLTYILFSNIAVNFFKERSF*
>MP1166_megahit_133864_3-272
MPDKKNQKVGITEVVLRDGHQSLLATRFTLADMLPIAKKLDEVGYWSIESWGGATFDACIRYLNEDPWERLKALKKAMPNTKQQMLLRGQ
>MP1166_megahit_172079_292-873
DLGLDINLLGEISNYFRVIREKYSEFEGSLKGVDSSMLIKQVPGGMLSNLESQLKAINQEDKLEEIKEEIARVREDFGFPPLVTPVSQIIGAQSLLNVTEDSRYGSLTSETKKLVLGAYGELPGNIEEKIIKIASEDPPEKELEKTLNETEKEFKNICNENDLPDLSGNTESLLTYALFSNTAVKFFKERDFK*
>MP1166_megahit_211336_2-472
MSDTKKIGVTEVVLRDAHQSLLATRFRYKDMEDSLKKLDDVGFWSVESWGGAIFDSCIRYLGEDPWERIRKIKSMMPNTPQQMLLRGQNLLGYKHYADDVVEKFVECSKKNGVDVFRVFDALNDPRNMHKAMQAVISMDGHAQGTISYTTSPVHTID
>MP1166_megahit_215873_209-796
FREVRKKYAKFEGSLKGIDSRILISQVPGGMLSNLENQLIEQNAIDRMDEVLEEIPKVREDLGFIPMVTPTSQIVGTQSVLNVLVGERYKIISAETEGLLKGEYGATPAPVNRELQAKALKGDEPISCRPADLLEPEFEKQKAELLKIAKNESITLANEDDDALTYILFPNPGLKFLKNRNNPEAFEPVPTIGRD*
>MP1166_megahit_216982_3-782
FFYALKEYILVFLYRNMPSKKNQKVGITEVVLRDGHQSLLATRLTLADMLPIAKKLDEVGYWSIESWGGATFDSCIRYLNEDPWERLRALKKAMPNTKQQMLLRGKNLVGYKHYSDETVSLFIQKAAENGVDVFRIFDALNDFNNIEFAIKQVKKNGKHAQGAIAYTTSPVHNLNTWLDYAKKVEDSGADSFAIKDMAGILKPYDAFELVTALKENLSIPIHMQCHATTGMSTASNLKAIEAGIDNIDTSISSMSMTYGH
>MP1166_megahit_220407_541-1080
MNTSSPLKVTELVLRDAHQSLLATRMRTEDMLPIGEKLDQVGFFSLEMWGGATFDSCLRFLNEDPWERARKLKKVIPNTPFQMLLRGQNCVGYRHYADDIVERFVKKSVDVGINIFRIFDALNDLRNIETAIKTVNKCGETVEGCISYTVSPFHSVELYIKMARQLVDMGSDIVCIKDMA
>MP1166_megahit_232503_3-1262
KDMAGLLKPYVAFELVSRLKEDLEIPIHLHCHATTGMSVATGIKAIEAGLDNIDTSVSSMSMTYGHTPTETMISILDGTNRETGLNLDKLIPVAKHFQSIRKKYKSFEGSLRGVDARILASQVPGGMLTNLENQLKSQNSLDRFDEVIKEIPKVREELGYIPLVTPTSQIVGTQAVINVLSGTRYSTITNETKSLLKGEYGATPAPVDKDLQLRGIGESAVISCRPADLLDDNYKDVSNEFNKIIAERNIKVDISTENILIYAMFPEIGMTFLENKDNSSFFESEPSDITQISDESFIVTVDDQEYAVNVKANDSIEINGMSKSKSVTPELIENGNSSSNGTVVEAPLGGNIFRILSKEGEKINLDSAVLILEAMKMETEIKAPISGSISRIFVNPGSSVQPGDPLFEINPSWILMKFS*
>MP1166_megahit_261678_1-636
NTQQQMLLRGQNLVGYKHYSDETVSLFIQKAAENGIDVFRVFDALNDFNNIEFALKQVKENGKHAQGAMAYTTSPVHNLETWLDYAKKVEDSGADSFAIKDMAGILKPYDAFELVTALKDKLSIPIHMQCHATTGMSTASNLKAIEAGIDNIDTSISSMSMTYGHSATETLVSMFSDREADLGLDINLLGEISDYFRVIREKYSEFEGSLKG
>MP1166_megahit_264012_3-575
SMTYGHSATETLVSMFSDREADLGLDINLLGEISDYFRVIREKYSEFEGSLKGVDSTMLIKQVPGGMLSNLESQLKNTNQQDKLEKVKDEIAKVREDFGYPPLVTPVSQIIGAQSLLNVTENSKYGSLTSETKKLVLGAYGKLPGKVKDEIVKKASEDPPEQENERKLEEIAEELKTICSKNNLPDLSDNT
>MP1166_megahit_270465_2-613
DAPVHLHTHATTGLVGMNLQAAIDAGVDMVDTAISSLSMGAGHYATECIVAAQKGLARDTGLDLNLLEEISSYFREVRKNYAEFESDFKGVDINILKSQIPGGMISNMENQLKEQNAIDKLQDVLLEVPRVRKDMGYPPLVTPTSQIVGSQATLNILTGERYKLITKETRECVLGKYGKLPASLDPDLLAKVEKDGEVIDCRPA
>MP1166_megahit_282768_2-697
LITELKKNIKLPIHLHTHATTGLVGMNMQCAIDAGVDMVDTAISTLSMGTSHYATECIVAALKGTPRDTGLDLNLLEEINDYFKEVKKNYSEFESDFKGVDINILKSQIPGGMISNMENQLKEQNSIDKLEEVLKEVPRVRKDMGYPPLVTPTSQIVGSQATLNVLTGERYKIITKETRQCVMGNYGKLPAPIDEELLTKVAGDKKVTACRPADLLEPEWDGVCKKLGDKYT
>MP1166_megahit_295170_4624-5082
MIDPDLIEHLIKVLDDSDIDSLEIERGGTRIRLGKTPIHPVTVGSPPSQDEQAVSSDPLVQDSPTSFDAKSGSLVEVTSPMVGTFYSAPTPDAPPYIEIDAEVKPGDGLCIIEAMKLMNELEAEVAGTIVEICVENAQPVEYGQVLFLIDPA*
>MP1166_megahit_295716_1-567
HATTGMSTASNLKAIEAGIDNIDTSISSMSMTYGHSATETLVSMFTDREGDMGLDINLLGEISDYFKVIREKYSDFEGSLKGVDSSMLIKQVPGGMLSNLESQLKSINQEDKLEKVKEEIPKVREDFGFPPLVTPASQIIGAQSLLNVTENSRYGSLTSETKKLLLGAYGKLPGKINSEIFKKASEDPP
>MP1166_megahit_298821_118-738
ATETLVSMFADREGDLGLDINLLGEISDYFRVIREKYSDFEGSLKGVDSSMLIKQVPGGMLSNLESQLKSINQKSKLEKVKEEIPVVREDFGFPPLVTPVSQIIGAQSLLNVTENSRYASLTSETKKLLLGAYGKLPGKINSEIFKKASDNPPEKEEEKNISELEAEFKHLCQENDLPDLSTNTENLLTYILFPNIAFNFFKERNF*
>MP1166_megahit_300792_3-155
QQVNEGDTLVILEAMKMETEIKAGHSGVVVNINVKEGDSVTVGQVLMSLA*
>MP1166_megahit_303083_3-311
MPDKKNQKVGITEVVLRDGHQSLLATRFTLADMLPIAKKLDQVGYWSIESWGGATFDSCIRYLNEDPWERLRALKKAMPNTQQQMLLRGQNLVGYKHYSDETV
>MP1166_megahit_304236_2-931
MSKNKNPLGITDVVLRDAHQSLFATRMRIDDMLPIAEKLDQVGFWSLESWGGATFDACIRFLGEDPWERIRRFKEVMPNTPQQMLLRGQNILGYRHYADDVVDKFVERASINGVDVFRIFDAMNDMRNLETSIKAVRKCEKHAQGAISYTISPIYTIDSWLDMARQIESMGADSICIKDMAGLLKPYVAYELIKALKKVINIPIHMQCHATTGMSTATYLKAVEAGIDNIDTSISSMSMTYGHSPTESLVAIFDSTERDPGLDIKLLEEIASYFREVRKKYAKFEGSLKGIDSRILVSQVPGGMLSNLEN
>MP1166_megahit_304640_658-858
MSTSSPLKVTELVLRDAHQSLLATRMRTEDMLPIGEKLDQVGFFSLEMWGGATFDSCLRFLNEDPWE
>MP1166_megahit_308088_1-1608
IAEKLDKVGYWSMESWGGATFDSCIRYLGEDPWDRIREINKVMPNTPQQMLLRGQNLLGYRHYGDDVVRKFVDRCAENGVGVLRIFDAMNDMRNLQTAVDQTVKVGQHAQGTISYTVSPVHTTELWIDLAKQIEDMGAHSLCIKDMAGLLQPYVAYDLVTKLKAAIDIPIQLHAHATTGLSTATILKSIEAGIDRVDTSIASMSMTYGHSSTNAVVSILDHSPRKTGLDMEQLEEIDAYFRPVRAKYAKFEGSLKGIDPRILLAQVPGGMLTNMESQLRENNALDRLDEVLQEIPRVREDLGFIPLVTPTSQIVGTQAVMNVLLGERYKSIAKEAAGVLKGEYGASPAPVNAELQARVLDGGEAITCRPADNIDLEMDTLEAEFDAIVAEKGIKLENEKIDDLLTYILFPQVGIQFLENRNNPDFFEPVPQAPSEGPKEDGVYTVTHNGQDYVVEVKAGGDISSIQVAGQAVAAPQAAAPQAAPVGNAEDVSAPLAGNIWKVLVSPNQQVNEGDTLVILEAMKMETEIKAAHSGVV
>MP1166_megahit_308613_472-621
QVNEGDTLVILEAMKMETEIKAGHSGVVANINVKEGDSVAVGQVLLSLA*
>MP1166_megahit_311734_2-172
VLVSLNQQVNEGDTLVILEAMKMETEIKAAHSGVVANINVKEGDSVTVGQVLLSLA*
>MP1166_megahit_311875_2-946
IGITEVVLRDGHQSLLATRFTLADMLPIAKKLDEVGYWSIESWGGATFDSCIRYLNEDPWERLRALKKAMPNTRQQMLLRGQNLVGYKHYSNETVSLFIQKSAENGIDVFRIFDALNDFNNIEFAIKEVKENGKHAQGAMAYTTSPVHDLNTWLDYAKKVEDSGADSFAIKDMAGILKPYDAFELVSHLKESLSIPIHMQCHATTGMSTASNLKAIEAGIDNIDTSISSMSMTYGHSATETLVSMFSGREGDLGLDINLLGEISDYFRVIREKYSDFEGSLKGVDSSMLIKQVPGGMLSNLESQLKSINQEDKLE
>MP1166_megahit_315244_3-230
PAGGGGSPLTAPLPGSIFSMRCKVGDAVNEGDTVLVMESMKMESEVKAHQAGTIQSILVKEGDNVQTGDQLVIIG*
>MP1166_megahit_317448_3-587
IESWGGATFDSCIRYLNEDPWERLRALKKAMPNTRQQMLLRGKNLVGYKHYSNDTVSLFIQKAAENGIDVFRIFDALNDFNNIEFAIKEVKANGKHAQGAMAYTTSPVHDLNTWLDYAKKVEDSGADSFAIKDMAGILKPYDAFELVSLLKESLSIPIHMQCHATTGMSTASNLKAIEAGIDNIDTSISSMSMTY
>MP1166_megahit_337821_638-745
MTNSKENTNPVGITELVLRDAHQSLFATRMRIDDML
>MP1174_megahit_20841_434-1327
MNKKVVGITEVVLRDGNQSLLATRLKTEDLLPIASKLDSVGYSSIESWGGATFDSCVRFLNEDPWERLRLFKEAMPNTPQQMLLRGQNLVGYKHYSDDLVFKFIEKSAENGIDIFRVFDALNDLRNIEYSIKSVKKIGKHAQGTIAYTISPIHKIESWIDLCKQIEDLGVDSVCIKDMSGILSPSNAFELIKSLKENINVPIHLHTHSTTGMSTLTNMRAIEAGVDNIDTSISSMSMTYGHSATETMVFVLSETDFETNIDLTSLGEIALDFKALREKNKEYEGSLKGIDFQMLINQV
>MP1174_megahit_51881_1-231
GIDKIAAPMPGRVVKLLKSVGDSVSEGDGVVVVEAMKMESELKTTIDGKITDISVKEGDTLDLGAHILTVESKDKK*
>MP1174_megahit_56276_3-548
IDNIDTSISSLSMTYGHTATETMLAIFEGQDREINLDLDALEEISIFFKEIREKYSEFEGNLKGVDSTMLVKQVPGGMLSNLESQLKANKQEDKIDLVKNEIPRVREDFGFPPLVTPASQIVGAQALLNVMSSRRYENLSNESLNLILGKYGKLPGDIQPELLKKAQSAGIEENLLDETELD
>MP1174_megahit_58777_1-675
QAVIEVEGHAQGTISFTTSPVHTIDLWVDLAKKIQDMGAHSLAIKDMAGLLKPYVAFELVSRLKEELEIPIHMHCHATTGMSVATGVKAIEAGLDNIDTSISSMSMTYGHTPTETLISILDGTNRETGIDLEKLTPIAQHFQKVRKKYKSFEGSLRGVDARILASQVPGGMLTNLENQLKSQDSIDRFDEVINEIPKVREDLGFIPLVTPTSQIVGTQSVINVLS
>MP1174_megahit_61338_2-703
NTAYELIKKLKKNLKIPVHLHTHSTTGLADATNFKAYEAGVDNIDTSISSFSNLYAHTATESFISMIYKEDENPFDMKLLTQISEYFHKIRPKYAAYEGSMRGVDINMLINQVPGGMLSILEKQLTDLNKQDKLKDLIDEIPRIRKDVGYVPLVTPSSQIVGAQALMNVLDESRYKTLTKEFVDLVNGRYGEIPGTIAPSLLKKVDKSGITSTDNKFKSIESYKDDFSNFCHDN
>MP1174_megahit_87177_258-569
RVTEGLGVTNIEPAKMNVPDITDANAKQAGDKGATKVTAPLAGNVFTVNVNIGQVVSEGDTVLVLEAMKMETDIRANGSGKVAEIKVESGDAVKVGDVLLTLN*
>MP1174_megahit_93827_3-134
CIIEAMKMMNQIESEIKGKVVSILVENGSPIEYGQPLFIVEPS*
>MP1174_megahit_99022_3-701
KAIEAGIDNIDTSISSLSMTYGHSATETMNAIFEGHERNIDLDMEALENCSIYFKDIREKYSEFEGDMKGVDTTMLVKQVPGGMISNLETQLKSNRQEDKIDQVKNEIPEVRKDFGYPPLVTPASQIVGAQALLNVIDGQRYKNLSNESINLIKGNYGKLPGEIKEDLKKRVDSMNDVGEALDEEELSNMKKELKELCSENSLPDLSENEEMLLTYILFPNIALRFFQSLNF*
>MP1174_megahit_111800_3-431
MSPSNKVGITEVVLRDGIQSLLATRVPLRDLVPIIPVLDKIGYWSMETWGGATYDACIRYLDEDPWERLRTFEALMPNTPQQMLIRGQNLVGYKHYSQKVISRFLEKSAENGIEIFRTFDALNDFDNIKFTIKEVKRIGKHAQ
>MP1174_megahit_118201_1-1155
LATRFRYHDMEAALKNLDDVGFWSVESWGGAIFDSCIRYLGEDPWERIRKIKSMMPNTPQQMLLRGQNLLGYKHYSDDVVNKFVECSKQNGVDVFRVFDALNDPRNMHQALQAVIAVEGHAQGTISYTTSPVHTIDLWVDLAKNIQDMGAHSLAIKDMAGLLKPYVAFELVSRLKDELEIPIHMHCHATTGMSVATGVKAIEAGLDNIDTSISSMSMTYGHTPTETLISILDGTNRETGLDIEKLTPIAEHFQKVRRKYRNFEGSLRGVDARILASQVPGGMLTNLENQLKAQDSIDRFDEVINEIPKVREDLGYIPLVTPTSQIVGTQSVINILSGSRYSTVTNEVKSLLKGEYGATPAPVNKKLQQEGIGDSAVITCRPADVL
>MP1174_megahit_134668_1-342
SYIVTVEDQEYSVTLKPDNSVTINDGSQINQVATTPSVDAGAGEVIAAPLGGNIFRVIITEGESVEADSTILILEAMKMETEIKAPSAGVVGKIFVKPGDTVKPGTPLFEIVS*
>MP1174_megahit_137594_1195-1875
MEPSKKVGITEVVLRDGIQSLLATRVPLRDLVPIIPVLDKIGYWSMETWGGATYDACIRYLDEDPWERLRTFQALMPNTPQQMLIRGLNLVGYKHYSQKVISSFLEKSAENGIEIFRTFDALNDFENIVFTIKEVKRIGKHAQGTMAYTTSPVHDMSTWLDLARKIEDSGADSLAIKDMAGLLRPFDAFDLVSSLKQNLSIPIHMQTHATTGMSAATNMKAIEAGID
>MP1174_megahit_147896_244-606
TLDRNKEVFIATVRGRKFKIEVPDFQPKVDRKERSSSKRSRGGTISSNIPGKVISLHVSKNEIVKEGQVCLILEAMKMQNEIVAPIEGKVTQINCSAGDPIEANVPLIVIESSGSDEGKS*
>MP1174_megahit_168965_351-1208
PGGMLTNLENQLKAQDSIERFDEVIHEIPKVREDLGYIPLVTPTSQIVGTQSVINVLSGSRYSTVTNEVKSLLKGEYGATPAPVNKNLQQEGIGDSAVITCRPADLLSDDFQSVEEEFKNVVAKKNITVESSIENVLIYAMFPEIGLNYIENIDNPKFFETEPLEINELTDSSYLVTVDDHEYSVTLKADNSVTINDGSTINEVVSSPSIDAGNGLVIEAPLGGNIFRTIVSEGESVDADTTVLILEAMKMETEIKAPSAGVIAKIFVKPGDTIKPGNPLFEIRS*
>MP1174_megahit_171081_431-613
MNESKKIGVTEVVLRDAHQSLLATRFRYHDMEAALKDLDDVGFWSVESWGGAIFDSCIRYL
>MP1174_megahit_177127_617-916
MNTTKNPLGLTELVLRDAHQSLLATRMRIEDMLPIAGKLDQVGFWSIESWGGATFDACIRYLGEDPWERIRKFKQAMPNTPQQMLLRGQNILGYRHYADD
>MP1174_megahit_181427_392-778
SQILGAQALMNVLDEKRYKTLTKEFVDLVNGKYGEIPGKICPKLFKKVEKNTESTEENAKISIKSFKDEFKKFCLDNKINDYSKSETDLLNYILFKNEAKDYYLAKSSNKSDDVISLQEGFGLYHIID*
>MP1174_megahit_236402_566-1975
MKNKKPNITELVLRDGQQSLIATRMKTSDMVPVLSKLDKVGYSSIEAWGGATYDCCLRFLNENPWDRLKIFKKHFKKTKLQMLLRGKNLVGYKEFDDSIISLFIKNASKNGIQIYRIFDALNDVNNIKSSINFVNREGHNSQGTMCYTTSPVHNEKYWLNKAKEIESLGAKSLAIKDMAGLLRPNVCYELVKKLKKNLKIPLYLHTHSTTGLSDATNLKAYEAGVDNIDTSISSFSNLYAHTATESFISMIYDNDNNPYDMNLLTEISDHFHNVRQNYAEYEGSMRGVDINMLVNQVPGGMLSILEKQLADLDRKDKLKALIDEIPNIRKDVGYVPLVTPSSQILGAQALMNVLDEKRYKTLTKEFVDLVNGKYGEIPGTICPKLLKKVEKNTDSTEENAQISIKSFKEEFKKFCLDNKINDYSKSETDLLNYILFKNEAKDYYLAKSSNKSDDIISLQEGFGLYHIID*
>MP1174_megahit_244637_1-804
SVRKIGKHAQGTMSYTISPVYTIQSWLDMAKEIEDMGADSLCIKDMAGLLKPYVAFELISKLKETISLPIHMQCHATTGLSTATYVKAIEAGIDNLDTAISSMSMTYGHSPTETFVSMLDGADRSTGLDIELLEEIASYFRKIREKYSKFEGQLKGVDSRILVAQVPGGMLTNLENQLREQSASDRLDEVLQEIPEVRKDLGFIPLVTPTSQIVGTQAVLNVLAGERYKNITKETQGVLKGEYGATPAPVNGELQKKVLAGSDPIECR
>MP1174_megahit_244938_3107-4510
MKIKKPNITELVLRDGQQSLIATRMKIEDMIPALSNLDKVGYSSMEVWGGATYDVCLRYLNENPWSRLKIFKKYFKNTKLQMLLRGKNLVGYKSYDDSILSLFIKNAAKEGIHIFRIFDALNDISHIKSSIEFVNREGQNSQGTICYTTSPVHNEKYWLKKAKDIEDIGATSLAIKDMAGLLRPNTCYELVKKLKKNLKIPIFLHTHSTTGLSDATNLKAYEAGVDNIDTSISSFSNLYAHTATESFISMIYGDNDNPYDMSLLTKISDHFNTIRPKYAEYEGSMRGVDINMLLKQVPGGMLSNLEKQLTDLGKQHRLSQLIDEIPKIRKDVGYVPLVTPSSQIVGSQALMNIIDGARYKTLTKEFVDLVNGKYGKIPGEVCSKLLKKVDKNSSDNNISETKSIMEYKNEFSEFCSENNLKDYSKKETDLLNYILFTNEAKQFYLSLHKSKIDQVIGLQEGFGLFVE*
>MP1174_megahit_267716_33-659
MSSSNKVGITEVVLRDGIQSLLATRVPLRDLVPIIPVLDKIGYWSMETWGGATYDACIRYLDEDPWERLRAFQALMPNTPQQMLIRGQNLVGYKHYSQNVISSFLEKSSENGIEIFRTFDALNDFENIKFTIKEVKRIGKHAQGTIAYTTSPVHDMSTWLDLGKKIEDSGADSLAIKDMAGLLRPFDAFDLVSNLKQSLSIPIHMQTHA
>MP1174_megahit_282527_2-247
MKNKKPNITEVVLRDGQQSLIATRMKTKDMIPVLSKLDKVGYSSVEVWGGATYDVCLRFLNEDPWERLKIFKKYFKKTKLQM
>MP1174_megahit_290506_83-724
TYGHSATETMNAIFEGHERQIDLDMAALEESSDYFKKIREKYSEFEGDMKGVDTTMLVKQVPGGMISSLETQLKSNKQEDKIDLVKNEIPEVRKDFGYPPLVTPASQIVGAQALLNVIDGHRYKNLSNESINLIKGNYGKLPGKIKEDLKKRVDSLDEVGEPLDPEELENMKKELEELCAENSLPDLSENEEMLLTYILFPNIALRFFQSLNF*
>MP1174_megahit_290668_81-1226
MSPSNKVGITEVVLRDGIQSLLATRVPLRDLVPIIPVLDKIGYWSMETWGGATYDACIRYLNEDPWERLRTFEALMPNTPQQMLIRGQNLVGYKHYSKNVISSFLEKSSENGIEIFRTFDALNDFENIEFTIKEVKRIGKHAQGTIAYTTSPVHDMSTWLDLGKKIEDSGADSLAIKDMAGLLRPFDAFDLVTNLKQSLSIPIHMQTHATTGMSAATNMKAIEAGIDNIDTSISSLSMTYGHSATETMNAIFEGHERQIDLDMAALEESSDYFKDIREKYSEFEGDMKGVDTTMLVKQVPGGMISSLETQLKSNKQEDKIDLVKNEIPKVREDFGYPPLVTPASQIVGAQALLNVIDGHRYKNLSNESINLIKGNYGKLPGK
>MP1174_megahit_293675_377-958
MTESKKIGVTEVVLRDAHQSLLATRFRYHDMEAALKDLDSVGFWSVESWGGAIFDSCIRYLGEDPWERIRKIKSMMPNTPQQMLLRGQNLLGYKHYSDDVVDKFVECSKKNGVDVFRVFDALNDPRNMHQALQAVIAVEGHAQGTISYTTSPVHTIDLWLDLAKNIQDMGAHSLAIKDMAGLLKPYVAFELVSR
>MP1174_megahit_294718_2-1351
IATRMKTKDMIPVLSKLDKVGYSSIEVWGGATYDVCLRFLNEDPWERLKIFKKYFKKTKLQMLLRGKNLVGYKKYHDSVISLFISNSIKKGINIFRIFDSLNDINNLQSSIEYVNKGGQNSQGTICYTTSPVHNEKYWIKLAKDIEDIGAKSLAIKDMAGLLRPQVCYSLVKKLKSNLKIPIHLHTHATTGLADATNFKAFEAGVDNIDTSISSFSNLYAHTATESFISMLYDDKSNPFDMKLLTEISEHFHELRPEYEVYEGSMKGVDINMLINQVPGGMLSILEKQLLDLDRSDKLKQLIDEIPKIREDVGYVPLVTPSSQIVGAQALMNVLDEKRYETLTKEFVDLVNGEYGKVPGKICSKLLKRIEKSSQVNESANVLQDVNFYKSKFKKFCNNNYLKNLYENDSHLLNYILFSKESEQFYLSNMKNNMNDIIGLQEGFGLYINE*
>MP1174_megahit_301567_2-1060
MPSSNKVGITEVVLRDGIQSLLATRVPLRDLVPIIPVLDKIGYWSMETWGGATYDACIRYLNEDPWERLRTFEALMPNTPQQMLIRGQNLVGYKHYSKNVISSFLEKSSENGIEIFRTFDALNDFENIEFTIKEVKRIGKHAQGTIAYTTSPVHDMSTWLDLGKKIEDSGADSLAIKDMAGLLRPFDAFDLVSNLKQSLSIPIHMQTHATTGMSAATNMKAIEAGIDNIDTSISSLSMTYGHSATETMNAIFEGHEREIDLDMAALEESSDYFKDIREKYSEFEGDMKGVDTTMLVKQVPGGMISSLEAQLKSNKQEDKIDLVKNEIPEVRKDFGYPPLVTPASQIVGAQALL
>MP1174_megahit_337092_1-627
TSISSFSNLYAHTATESLISMLYENENNPYDMKLLTQISEHFHEIRPDYETYEGSMKGVDINMLINQVPGGMLSILEKQLLDLNRSDKLKELIQEIPRIREDVGYVPLVTPSSQIVGAQALMNVLDEKRYKTLTKEFVDLVNGEYGKVPGKISIKLLKRVEKSKQSELSSDDLKDTKFYKNKFKNFCNENYLKDLHNDNSHLLNYILFT
>MP1174_megahit_337998_3-755
PIHMQTHATTGMSAATNMKAIEAGIDNIDTSISSLSMTYGHSATETMNAIFEGHEREIDLDMAALEESSDYFKDIREKYSEFEGDMKGVDTTMLVKQVPGGMISSLETQLKSNKQEDKIDLVKNEIPEVRKDFGYPPLVTPASQIVGAQALLNVIDGHRYKNLSNESINLIKGNYGNLPGKIKEDLKKRVDSLDEVGEPLDQEELENMKKELQELCLENSLPDLAENEEMLLTYILFPNIALRFFQSLNF*
>MP1174_megahit_343962_1556-2965
MKNKKPNITEVVLRDGQQSLIATRMKTKDMVPALSKMDKVGFSSVEVWGGATYDVCLRFLNEDPWERLKVFKKYFKNTQLQMLLRGKNLVGYKKYHDSVIELFISNSIKKGINIFRIFDSLNDINNLKSSIEYVNNGGQNSQGTICYTTSPVHNEKYWLKLAKNIEDLGAKSLAIKDMAGLLRPQVCFSLVKKLKANLKIPIHIHTHSTTGLADATNFKAYEAGVDNIDTSISSFSNLYAHTATESLISMLYENENNPYDMKLLTQISEHFHQIRPDYEIYEGSMKGVDINMLINQVPGGMLSILEKQLLDLDRSDKLKELIQEIPRIREDVGYVPLVTPSSQIVGAQALMNVLDEKRYKTLTKEFVDLVNGEYGKVPGKISTKLLKRVEKSKQSEISSDDLKDTNFYKNKFKNFCNENYLKDLYKDNSHLLNYILFTKESENFYLSNMKNNMNDIIGLQEGFGLYINE*
>MP1176_megahit_16191_2-706
SKLKEKLSIPIHMQSHATTGLSTATYLKSIEAGIDNVDTAVSSMSMTYGHSPTESLVSILENTERDTGLNIQLIEEVSDYFKKVRKKYEKFEGSLKGVDSRILVAQVPGGMLTNLENQLKEQSASDKLDEVLKEIPKVREDLGNIPLVTPTSQIVGTQAVLNVMMGRYNKLSKETEGILKGEYGATPSPVNSSLQAKVLGDAKPVTCRPADLLEPELKKIETELLSEKDRNNFNL
>MP1176_megahit_30556_158-688
MIFPSITEVVLRDGQQSLIASRMRTNDMVPILSKMDLVGYSSLEAWGGATYDCCLRFLNEDPWERLKTLKKYLKQTKIQMLLRGKNLVGYKKYHDSVVELFIKTSAKEGVAIFRIFDALNDIDNIESSITFARKQDTDAQGTISYTTSPIHNLNYWLTLAKNIEDIGASSLAIKDMA
>MP1176_megahit_32487_1-792
QCHATTGLSTATYQKAIDAGIDMLDTAISSMSMTYGHTATETMVSIVEGTERDTGLSLPHLEEIASYFREVRKKYSKFEGSLKGVDARILLAQVPGGMLTNMESQLKEQGAEDKFEEVLKEIPRVREDLGFIPLVTPTSQIVGTQSVLNVLTGERYKSITKETAGVLKGEYGATAAPVNAELQARVLDGNSPITCRPADNIAPELDSLEKELTALASTKSISLSNEKIDDILTYALFPQIGLKFLENRGNPDAFEPAPGHETPT
>MP1176_megahit_32786_3-551
NYISLFMPNKKANITEVVLRDGQQSLIATRMKTSDMLPVLKLLDKVGYSSLEVWGGATYDCCLRYLNENPWDRLKIFKKHIKKTRLQMLLRGKNLVGYKEYDDSVISLFIKNAVKEGINIFRIFDSLNDINNIKSSIEYVNREGENSQGTICYTTSPVHNEKYWITLAKNIEDIGAKSLAIKD
>MP1176_megahit_40057_3-641
IPIHMQCHATTGMSTATYVKSIEAGIDNVDTSISSMSMTYGHSATESLVAILQDQPRDTGLDLDLLEEISGYFREVRKKYAAFEGSLRGVDSRILVAQVPGGMLTNLESQLREQNAQDRLDDVLAEIPKVREELGFIPLVTPTSQIVGTQAVINVLTGERYKSVTKETAGVLAGEYGATPAPLDAELQQRVLDGAEPITCRPADLLAAEMESL
>MP1176_megahit_55904_1-594
YFQSIRPKYIQYEGSMRGVDINMLLYQVPGGMLSILEKQLVDLKKQDRLKDLIDEIPRIRKDVGYVPLVTPSSQIVGAQALMNVLDNERYKTLNKEFIDLVNGKYGKIPGKVNKKLLNKIDKNILDESTENFTIDSYKKDFSEFCKSNDLKDFSNKETDLLNYILFPKESKEYYLSLNKHTWNDVVGLQEGFGLFIE*
>MP1176_megahit_57904_3-851
MSKPLALTELVLRDAHQSLLATRMRIEDMLPIAEKLDKAGFWSVESWGGATFDACIRYLGEDPWERIRKLKAAMPNTKQQMLLRGQNLLGYRHYADDVVTRFVERAHESGVDVFRIFDAMNDIRNLKTAIKATIDSGAHAQGTISYTVSPVHNLKLWLEMAKQLEDLGVHSICVKDMAGLLKPYECEALITGLKETVDVPIAMQCHATTGLSTATYQKAIDAGIDMLDTAISSMSMTYGHSATETMVSIVEGTERDTGIALPELEEIASYFREVRKKYSKFEG
>MP1176_megahit_64004_2-484
MSKPLALTELVLRDAHQSLLATRMRIEDMLPIAEKLDKAGFWSVESWGGATFDACIRYLGEDPWERIRQLKAAMPNTKQQMLLRGQNLLGYRHYADDVVTRFVERAHENGVDVFRIFDAMNDMRNLETAIKATVDCGAHAQGTISYTVSPVHNLQLWLDMA
>MP1176_megahit_74442_225-539
MTDEKIIGITEVVLRDGHQSLLATRFRYEDMEDILSVMDKVGYWSVESWGGAIFDSCIRFLGEDPWERIRKIKSMMPNTPQQMLLRSQNLLGYKHYSDDVVKKFV
>MP1176_megahit_81474_508-948
YFFKNKKNPNAFEPAPDSKSKDSNITNDSNNNFQKQSKYNIKVNGRIFEVEVMDNLELKVENAKNIAGRKSSNQSTIECPLSGTITDIKCKPGDKMKSGQVILILEAMKMETEVLAEEDLEILEIPVAIGDKVAQGQNLIEFIKEN*
>MP1176_megahit_82784_3-476
REMDADDKFEEVLSEIPRVRQDLGFVPLVTPSSQIVGAQALFNVLDEERYKHLNIETVNLILGKYGKVPGKINKNLSELAKKIKPDEHIQEDLESAKSRLKSFCKENKIKDFSQRLENVLSYIFFPNVVEDFFLKKGSIKETDLEQLQEEIGFVIRE*
>MP1176_megahit_84536_2-562
SEVYVVNNDAPDRLGITDVILRDAHQSLLATRMRIEDMLPIAEKLDQVGFWSLESWGGATFDACIRYLGEDPWERLRTLKAAMPNTPQQMLLRGQNLLGYRHYADDVVDRFVERAALNGVDVFRIFDAMNDMRNLQTAISAAKRVDKHAQGTISYTVSPVHNLQLWLDLARQIEDQGADSLCIKDMA
>MP1176_megahit_96325_2-580
LFISNAVKHGIDIFRIFDSLNDINNIQSSIKFVNKAKKNSQGTICYTTSPIHNEDYWIKLAKDIEDCGAKSLAIKDMAGLLRPGVCFDLVKRLKKNLNIPIHLHTHSTTGLSDATNYKAYEAGVDNIDTSISSFSNLYAHTATESFMSMIYDDNTCPYDMNLLSKISSYFQSIRPKYEQYEGSMRGVDIDMLI
>MP1176_megahit_99555_229-1152
MTIKKPTITEVILRDGQQSLIATRMKTEDMIPILKDMDKVGYSSVEVWGGATYDCCLRYLDENPWDRLKVFKKSFKNTKLQMLLRGKNLVGYRQFDDSVIEFFIQNSIKHGINIFRIFDALNDINNIESSIKFVKKGKENAQGTICYTTSPVHNERYWIKLAKDIEDIGATSIAIKDMAGLLRPRTCYELVKKLKKNLNIPIHLHTHSTTGLSDATNFKAYEAGIDNIDTSISSFSNLYAHTATESFISMMYSEEKNPFDMKLLTKISEYFNEVRKKYKKYEGSMRGVDVNMLINQVPGGMLSILEKQ
>MP1176_megahit_102902_3-1133
NKFVECSKVNGVDVFRVFDALNDPRNMQQALQAVIDIEGHAQGTISFTTSPVHTIDLWVDLAKKIQDMGAHSLAIKDMAGLLKPYVAFELVTKLKEELEIPIHMHCHATTGMSVATGVKAIEAGLDNIDTSISSMSMTYGHTPTETLISILDGTNRETGIDLEKLTPIAQHFQKVRKKYKSFEGSLRGVDARILASQVPGGMLTNLENQLKSQDSIDRFDEVINEIPKVREDLGFIPLVTPTSQIVGTQSVINVLSGSRYSTVTNEVKSLLKGEYGATPAPVNKNLQQEGIGESAVITCRPADLLNDDFKSVKDEFKDITAEKNIQAEASIENVLIYAMFPEIGLNFLENIKNPDFFESEPLEITEITDSSYLVTVD
>MP1176_megahit_103128_1-525
GVDARILLAQVPGGMLTNMESQLKEQGAEDKFEEVLKEIPRVREDLGFIPLVTPTSQIVGTQSVLNVLTGERYKSITKETAGVLKGEYGATAAPVNKELQARVLDGAEPVTCRPADNIAPELDTLSKELDELAEKKQLSLSDDKIDDVLTYALFPQIGLKFIENRGNPDAFEPAP
>MP1176_megahit_120887_2-415
FKNINNPNYFEIRPPEIEEKTSNVYEVTINDKTIEISVDEMDNIKLNDTHKNKSNVEVPKDTSAKSTKFELNAPLAGNIFKVFIKDDEAVSKDQTLIILEAMKMETEIKSPADGIVKQIYVKVGDSVNPGDILIEFS*
>MP1176_megahit_128548_3-437
MTAVRDVRLIDVTLRDAHQCLWATRMTTAMMQPMSLALDDAGFEAIDLVGGAVFDVCVRYLREDPWERMRILSGWITKTPLIIHTRGQSLFTFEFFPDDVVSLSAERFAANGMRYHTPYDALNDIRNLEIPITEAKRHGLTVVPG
>MP1176_megahit_134308_585-752
MKYPSITELVLRDGQQSLIATRMCLSDMTPILPKLDNVGFSSLEVWGGATYDCCLR
>MP1176_megahit_154273_1-804
DIDQLENIAAYFRDVRKKYVQFEGSLRGVDSRILVAQVPGGMLTNMESQLKEQGAADRLDEVLAEIPSVRKDLGFIPLVTPTSQIVGTQAVLNVLTGERYKSISKETSGVLRGEYGATPAQVDKELQERVLDIDEQPITCRPADLIESELETLSEELFQLSKMHQFSLTPEEEGIDDVLTYALFPQVGLNFLKNRGDASFFEPVPVGGATFTNANEEEIYTVEVENQSYVVRVAPGGDISAIAPVGEGLGEKPLSVPKDPHKGEVIKA
>MP1176_megahit_162366_2-1036
KLNKVGYESIEVWGGATYDCCLRYLNEDPWVRLSIFKKYFKNTKLQMLLRGQNIVGYKRYDDSVLEIFINNSAKKGIDIFRSFDSLNDINNIDKSITYINKTGKHSQGTMAYTTSPIHDNKYWLKFAKKIEDVGAKSLAIKDMAGLLRPYAAYDLIKLLKKNMKIPIFLHSHATTGLSDATNIKAYEAGIDNLDASISSFSGTYGHTATESLISMIYQNDENPYDMELLNEINVYFSKLREKYKNFEGSLKGIDTTMLYNQVPGGMLSNLERQLKDLDQEDKFKQLIEEIPNIRADLGYVPLVTPTSQIVGTQALMNILDGERYKNLTNEMIDLVTGKYGKIPGK
>MP1176_megahit_178373_1-747
TSQIVGTQSVLNVLTGDRYKSIAKETADILKGAYGKTPAPVNKKLQKKVLDVDEKVIACRPADLLSPELSSIEENLESLSHEMHFDLMSGESRVDDVLTYALFPNVAIDFFKNRSKTEAHSEPMSSDPTDPNIDIKTGIYTVEVNAKTYVVKVSSGGDISKISERVENKTTEYTEADETEINAPLAGNVIKVNVQENDNVQQGDSMIILEAMKMETSISAPIAGRVKQIRVKSGDTCAAGQLLLVISS*
>MP1176_megahit_178426_2-583
MKNKKLGITEVVLRDGQQSLIATRLKTDDMIPVLSMLDKVGYSSLEVWGGATYDCCLRFLNENPWDRLKIFKKYFKNTKLQMLLRGRNLVGYKKFDDEIISLFIKNASIEGIDIFRVFDALNDVNNIKTSIDAVNKAKKNSQGTFCYTTSPVHNDKYWLSLAKTIEDMGATSLAIKDMAGLLRPLKAFELIKNL
>MP1176_megahit_202242_1-510
KSSIEFVNNEKENSQGTICYTTSPVHNEKYWIKLAKDIEDIGAKSLAIKDMAGLLRPNVGYELIKKLKKNLKIPIHLHTHSTTGLADATNLKAFEAGVDNIDTSISSFSNLYAHTATESFISMIYKDDENPFDMNLLTNIAEHFQSVRPKYVQYEGSMRGVDINMLLYQV
>MP1176_megahit_205799_37-804
LANGASHPSTQGLTKNLRRMGYNVDIDLAKIDEVAEVIKFIAAKEEKPLGKIAEYDAFHFHHQVAGGMISNLEYQLSTVGLADRLDDILQEAGNVRADLGYPIVVSPFAQYIITQSVLNVVAMDNGKERFSNVPDEVRLYVRGGYGEIAGEIDPNLYDRITKGTEPIKQRPGELVPPALKKARDRLGPNARDDDILLSVFYGKKEFDALKEEGPIDTSYPILETPLKTLIKGITSRNDITSFHFIDRKNSREISK*
>MP1176_megahit_206095_346-525
MTAVGDVRLIDVTLRDAHQCLWATRMTTAMMRPMSSALDDAGFEAIDLVGGAVFDVCVRY
>MP1176_megahit_211091_1-504
GNLKGVDSSMLVKQVPGGMLSNLESQLRANKQEDKIDLVKDEIPKVRKDFGYPPLVTPASQIVGAQALLNIMSKRRYENLSNESLNLILGKYGKLPGEIEPDLLKKAESIGVDSDSYTENELDIMANELKDLCSNNGLPDLSEKIEMLLTYIMFPNIALSFFKELDI*
>MP1176_megahit_213269_3-182
FRTIASEGDSVEADSTILILEAMKMETEIKAPSAGIISKIFVKPGDIVKPGNPLFEIQS*
>MP1176_megahit_217518_273-986
SISSFSNLYGHTATESLISMIYDNDDNPFNMTELAEISDYFQNIRNKYSQYEGSMKGVDIQMLTNQVPGGMLSILQKQLFDLNKLDKLDDLIKEIPKIRKDLGYIPLVTPTSQIIGAQALLNVLDNKRYKNLNKEFVDLVNGNYGRIPGEVNTSLLKIIEAKYYDNNDETLTVENAKDSFKKYCNQNNLKTLYKNDTDLLNFILFPKESMEFYNKSSVLSMNDLIKLQEGFGFYMSD*
>MP1176_megahit_229920_200-1042
MNKKIGLTEVVLRDGNQSLLSTRLKIDDLLPIASKLDQIGYSSIESWGGAVFDSCVRYLNEDPWERLREFKKAMPNTKQQMLLRGQNLVGYRHYSDEIVSKFIEKSGENGVDIFRIFDALNDLRNIKHSVNVVKEIGKHAQGTLAYTISPVHTLGNWVDLSKEIEDLGCDSLCIKDMSGILSPEYAFELISNLKNTLNIPIHLHTHATTGMSNLTNMRAVEAGVDNIDTSISSMSMGYGHSATETMVYLLNEKGLDLNIDLNELVPISNYFKNVREKYNEF
>MP1176_megahit_231620_1-474
MKYPNITELVLRDGQQSLIATRMTLADMKPILSKLDNIGFSSLEVWGGATYDCCLRFLNENPWKRLKVIKSNIKKTKLQMLLRGKNLVGYKKYDDTVIDLFIKESSENGINIFRIFDALNDINNISYSIECVNKYDSNSQGTISYTTSPIHNEKYWLK
>MP1176_megahit_233360_3-587
MNKNKRKVGLTELVLRDGQQSLIATRMRLDDMLEVANKMDKVGYWSVEMWGGATYDSCLRYLNEDPWHRLRELKKIFKKTKLQMLIRGKNLVGYKPYSDEIVKAFVEKASSNGIDVFRTFDALNDFSNIELSIKEVKKNGKHAQGAMAYTVSPVHSMNSWLDLAKQIEDAGADSVAIKDMAGLLKPNAAFELVTN
>MP1176_megahit_240149_3-536
MQSKHKALGITEVVFRDGSQSLLATRMKLDHILPIAEQVDNVGFYSVESWGGATFDACIRFLNEDPWERIREIKKVMPKTPQQMLFRGQNILGYRHYADDVVKKFVERAAINGIEIFRIFDALNDVRNITSSIDAVKDIGMHAQGTISYTTSPVHNNSLWIDIAQSIEDAGADSICIK
>MP1176_megahit_249413_1-558
PIHMQTHATAGLSTATNLKAVEAGIDNVDTSISSMSLTYGHSPTESIVSSFEDSERATGLDLLKLQKVADYFKKVRVKYSEFEGSLKGVDTQMLSSQVPGGMLSNLESQLKELNKINLFEDVIKEIPKVRKDLGFPPLVTPVSQIVGAQAMMNVSEKKPYNNLSKETINLATGHYGKLPGRINDEL
>MP1176_megahit_249854_6777-7184
MSDTRKVMVNGTEYEVELEGGGTTWKATVGGQTFDIVMPEAAAAAKPRRSGGRKKKKSGTVSANIPGKVVTVEVEEGQTVAEGQVILILEAMKMQNEIQAPVSGTVVSVQCSEGEAIEANVPLVVIEPEASDDEG*
>MP1176_megahit_252462_3-320
VNAKTYIVKVTEGGELGDVYEKPEIVQTESDYGELIEISAPLAGNILNVNVSLDDNVQQGDSLLTLEAMKMETSITAPSAGRVKKIEVRPGDVCSAGQILMVISS*
>MP1176_megahit_252733_447-1850
MKNKRLGITEVVLRDGQQSLIATRLKIDDMIPILSKLDKVGYSSLEVWGGATYDCCLRFLDENPWKRLKIFKKYFKNTKLQMLLRGRNLVGYKKFDDEIISLFIKNAAVEGIDIFRIFDALNDVKNIKSSIDAVNETGKNSQGTFCYTTSPVHNDKYWLSLAKTIEDMGATSLAIKDMAGLLRPLKAFDLIKSLKKNLNIPVYLHTHATTGLSDATNLKAYEAGVDNIDTSISSFSNLYGHTATESFISMIYEDNKNPYDMNLLTKISDYFEKIRPKYQKYEGSMRGVDINMLVNQVPGGMLSILEKQLLDLKKQNKLKALIDEIPKIREDIGYVPLVTPSSQIVGAQALMNILDNSRYKTLTKEFMDLVMGYYGKIPGKICPNLLKKVEKTYVESKSEDPKSISMYKQEFRQFFNDNSMIDLSSNELDLLNYILFPKEAKDYYVAQDNKPSDDVIGLQEGFGLYID*
>MP1176_megahit_253457_246-878
ISDYFQKIRNKYSQYEGSMKGVDIQMLTNQVPGGMLSILEKQLYDLNKLDKLDDLVKEIPKIRKDVGYIPLVTPTSQIIGAQALLNVLDNERYKNLNKEFIDLVNGNYGKIPGKVNTALLKIVDAKYYDNNDETLTVENARDDFKKYCNKNNLKTLYKNDTDLLNFILFPKESMEFYKKSSVLSMNDLIKLQEGFGFYMSDWYLFFNKVF*
>MP1176_megahit_254913_2-871
MKYPNITELVLRDGQQSLIATRMTLKDMKPILSKLDNIGYSSLEVWGGATYDCCLRFLNENPWKRLKVIKSNIKKTNLQMLLRGKNLVGYKKYDDTVIDLFIKKSSENGINIFRIFDALNDINNISYSIDCVNKYESNSQGTISYTTSPIHNEKYWLKLAKDIEDIGAKSLGIKDMAGLLRPKTAYSLIKKLKKNLSIPIHLHTHATTGLSDATNFKAFEAGVDNIDTSISSFSNLYGHTATESLISMIYDHDNNPFNMSELAEISDYFQKIRNKYSQYEGSMKGVDIQM
>MP1176_megahit_257778_2-1090
MHAQGTISYTTSPVHNNSLWIDIAQSIEDAGADSICIKDMAGLLTPYDGYTLVTELKKKISIPLQLHAHATTGLSTATILKCVEAGIDRVDTSISSMSMTYGHSPTESIVSIFKNQARDTGLKLEELEPIAQYFRDVRKEYTEFEGALKGIDSRILAAQVPGGMLTNMENQLKEQGASDKLNEVLDEIPKVREDLGYIPLVTPTSQIVGTQSVLNVLTGERYKSITKEASDILKGAYGKTPSPVNEMLQKDVLEDGEKPIFCRPADLIAPEIESLETKLDMLSKEMDFELCSKDRKIDDVLTYTLFPNVAIEFFKGRFGAKNVAPSDEVGLPSSNSGSDTGTYTVEVNAKTYIVKVTEGGELG
>MP1176_megahit_262088_1-189
MNTSSSKKLGITEVVLRDGNQSLLATRIKIEDLLPIAHALDQIGYWSIESWGGATFDACLRYL
>MP1176_megahit_265094_3-533
SKKIGVTELVLRDAHQSLLATRFRYSDMESALKDLDSIGFWSVESWGGAIFDSCIRYLGEDPWERIRKIKSMMPNTPQQMLLRGQNLLGYKHYSDDVVNKFVECSKKNGVDVFRVFDALNDTRNMHQALQAVISADGHAQGTISYTTSPVHTIDLWVELAKNIQDMGAHSLAIKDMA
>MP1176_megahit_277290_3-140
MQSKQKALGITEVVFRDGSQSLLATRMKLDHILPIAEQVDNVGFYS
>MP1176_megahit_282589_1-501
MLSNLESQLREMDADDKFEDVLNEIPRVRQDLGFVPLVTPSSQIVGAQALFNVLDNERYKHLNIETVNLILGKYGKVPGKINEFLTDLAKKLKQDDEVQEDLDSAKSNLKTFCKENKIKDFSQRLENVLSYIFFPNIVEDFFLKKGSRKDTNLEQLQEEIGFVIQE*
>MP1176_megahit_284906_1079-1255
NVNVSLDDNVQQGDSLLTLEAMKMETSITAPSAGRVKKIEVRPGDVCAAGQILMVISS*
>MP1176_megahit_286468_3-1328
MKIDKKPLELTEVVFRDGSQSLLATRLKLDDILPIAEKVDDIGFYSVESWGGATFDACIRFLAEDPWERIREIKKVMPKTRQQMLFRGQNILGYRHYADDVVKKFVERAAESGIEIFRVFDALNDIRNMTSSIAAVGDIGMHAQGTLSYTTSPVHTIETWIDLAKSLEDAGANSICIKDMAGLLTPYNGYELVCRLKKAVSVPLQLHAHATTGMSTATILKCCEAGIDRVDTSVSSMSLTYGHSPTESVIAILKGQDRDTRLSIENVEVISQYFREVRKKYSHFEGSLKGIDSRILTAQVPGGMLTNMENQLKEQGASDRLSEVLDEIPQVREDLGYIPLVTPTSQIVGTQSVLNVLTGDRYKSIAKETADILKGAYGKTPAPVNKKLQKKVLDADEKVIACRPADLLSPELNSIEENLESLSHEMHFDLMSGESRVDDVLT
>MP1176_megahit_300334_494-745
MINPGSGKLGITEVVLRDGNQSLLATRIKTEDLLPIASALDEIGYWSIESWGGATFDSCLRYLNENPWERLRLFKAAMPKTKQQ
>MP1176_megahit_309612_262-816
NYFKKIRKKYSQYEGSLKGADTQMLISQVPGGMLSNLESQLKDLNKSDLLEEVIKEIPKVREDFGFPPLVTPVSQIVGAQALMNVSENKPYETLSKETINLLTGHYGRVPGNVNKEILKKAETEQDSNSQRPADFILDDYEERKKDLKNFCEQNKLNDFSLNEEMLLCFIQFPYSTTDYLKSIE*
>MP1176_megahit_318033_2-337
GVRYKTLNKEFVDLVNGKYGKIPGKVNSNLLKKIDKNISADESENMTISEYRKDFSNFCKSNNIRDFSNKDTDLLNYILFNKESKDFYLSSNKNTYNDIVGLQEGFGLYIE*
>MP1176_megahit_322984_1-189
GNIWKVLVEVGDEVSEGDILFIMEVMKSEVNHNAPVSGTITQVNIRNDQEGVSPGTVAIIID*
>MP1176_megahit_328202_2-940
MKNKKVNITEVVLRDGQQSLIATRMKTSDMVPILPKLDKVGYSSLEVWGGATYDCCLRFLNENPWDRLKVFKKYLKNTKLQMLLRGKNLVGYKQFDDSIISLFIRNAAKEGISIFRIFDALNDVTNLESSIAAVNRESLNSQGTICYTTSPIHDNKYWINLAKNIEAIGATSLAIKDMAGLLRPNTGYDLIKDLKKNLKIPIHLHTHSTTGLSDATNLKGYEAGVDNIDTSISSFSNLYAHTATESFISMIYKDDKNPFDMNLLNEISEYFQSVRPKYKEFEGSMRGVDINMLINQVPGGMLSILEKQLLDLK
>MP1176_megahit_329861_2-334
MSNVGITEVVLRDGNQSLLATRISLEDLLPAAKQLDEIGYWSIESWGGATFDVCLRHLNEDPWERLKELKKAMPKTPQQMLLRGQNLVGYKHFSDQIVSKFINKSAENGID
>MP1176_megahit_332377_1-747
MSNLGITEVVLRDGNQSLLATRITLEDLIPAAKKLDEIGYWSIESWGGATFDVCLRHLNEDPWERLRELKKAMPKTKQQMLLRGQNLVGYKHFSDQMVSKFINKSAENGIDVFRIFDALNDIQNIKFSLQEVRANNKHAQAAMAYTTSPIHDLQYWIDLAKSMEDLGVDSIAIKDMAGILKPNDAYSLVSKLKQVISVPIHMQTHATTGMSAATNLKAIEAGIDNIDTSISSMSMTYGHSSTESVVSML
>MP1176_megahit_332391_403-717
MTKKVGITEVVLRDGNQSLLSTRLKIEDILPIASKLDEVGYSSIESWGGAIFDSCVRYLDEDPWDRLRQLKDAMPKTKQQMLLRGQNLVGYKHYSDEIVSKFIEK
>MP1176_megahit_335110_2-604
NLTNMRAIEAGVDNIDTSISSMSMGYGHSATETMLYLMKEKGIDVDIDLNELLTISEYFKKVREKYKEFEGSMKGVDLQMLVNQVPGGMLSNLETQLKGLGKEELLGKVVTEIYQVRKDLGFVPLVTPASQIIGAQALSNIVNEKYETLSVEIIDLVLGYYGKLPGNVDSKLIKKASENKEIITNRPADLLTDRFEDFKNN
>MP1176_megahit_336096_2-523
CLRYLNENPWERLRLFKAAMPKTKQQMLLRGQNLLGYKHYPDSVVSKFINKSSENGIDVFRIFDALNDIENLKFSIKQVKENSKHVQAAMAYTVSPIHDIDYWVDLAKRMEDLGVDSIAIKDMAGILKPYIAFELVSKLKGILSVPLHLQTHATAGLSTATNLKAVEAGIDNID
>MP1176_megahit_341651_2-508
MTKQKIKITEVVLRDGQQSLIASRMKTKDMVPVLSLLDKVGYSSLEVWGGATYDCCLRYLNEDPWDRLKVFKKHIKNTKLQMLLRGKNLVGYKEYDDSVISLFINNSFKEGINIFRIFDSLNDVNNIKSSIEYVNKEGGNSQGTICYTTSPVHDEKYWIKLAKSIEDIG
>MP1176_megahit_341780_2-523
PKTPQQMLLRGQNLVGYKHFSDQIVSKFINKSAENGIDVFRIFDALNDIENIRFSLEQVKENNKHAQAAMAYTTSPIHNIQYWIDLAKSMEDIGIDSIAIKDMAGILKPNDAYQLISKLKEELSIPIHMQTHATTGMSTATNLKAIEAGIDNIDTSISSMSMTYGHSSTETLVS
>MP1176_megahit_345279_605-1534
MKYPSITELVLRDGQQSLIATRMRLSDITPILSKLDNVGFSSLEMWGGATYDCCLRFLNEDPWERLKVIKSNIKNTQLQMLLRGKNLVGYKKYDETVIDLFINKSSENGIDIFRIFDALNDINNIVYSIECANKYNANSQGTISYTTSPVHNEKYWLKLAKDIEDAGAKSLGIKDMAGLLKPKTAYNLIKKLKRNLNIPIHLHTHATTGLSDATNYKAYEAGVDNIDTSISSFSNLYAHTATESLITMIYDENDNPFNMNELAEISDYFQNIRNKYSQYEGSMKGVDIKMLINQVPGGMLSILEKQLLDL
>MP1176_megahit_348077_3-581
AHTATESFISMIYKDKDNPFDMKLLTKIAEHFHTVRDNYSEFEGSMRGVDINMLLYQVPGGMLSILEKQLVDLKKQNKLKDLIDEIPRIREDVGYVPLVTPSSQIVGAQALMNVLDNKRYKTLNKEFVDLVNGKYGEIPGKISKVLLNRIDKNYIENDNPIKMSIDEYKKEFSNYCKENNLKDFSKKDTDLLN
>MP1176_megahit_351801_1111-1497
MINPVSSKLGITEVVLRDGNQSLLATRIKTEDLLPIASALDEIGYWSIESWGGATFDSCLRYLNENPWERLRLFKAAMPKTKQQMLLRGQNLLGYKHYPDSVVSKFINKSSENGIDVFRIFDALNDIEN
>MP1176_megahit_353939_250-522
MSNVGITEVVLRDGNQSLLATRISLEDLLPAARQLDEIGYWSIESWGGATFDVCLRHLNEDPWERLKELKKAMPKTPQQMLLRGQNLVGYK
>MP1176_megahit_355977_3-584
IQSLLATRVPLRDLVSILPTLDKVGYWSLETWGGATYDSCIRYLNEDPWERLRTFNSLLKNTPQQMLIRGQNLVGYKHYSNRVVSNFLEKSAENGIEIFRTFDALNDFENIDFTIREVKRIGKHAQGTIAYTTSPVHDLNTWLDLAKKIEDAGADSLAIKDMAGLLRPFDAYELVKNLKSTLSIPIHMQTHATT
>MP1176_megahit_359334_105-854
MKYPNITELVLRDGQQSLIATRMTLEDMTPILSKLDNIGFSSLEVWGGATYDCCLRFLNENPWERLKVIKSNVKKTKLQMLLRGKNLVGYKKYDDTVIDLFIKKSSENGINIFRIFDALNDINNISYSIECANKYDSNSQGTISYTTSPIHNEKYWLKLAKDIEDIGAKSLGIKDMAGLLKPKTAYSLIKKLKKNLNIPIHLHTHATTGLSDATNFKAFEAGVDNIDTSISSFSNLYGHTATESLISMIY
>MP1176_megahit_359987_3-548
VFRIFDALNDIENLKFSIKQVKENSKHAQAAMAYTVSPIHDTDYWIDLAKRMEDLGVDSIAIKDMAGILKPYVAFELVSKLKGILSIPLHLQTHATAGLSTATNLKAIEAGIDNIDTSISSMSMTYGHSPTESIVASLEDLPRTTNLDLKKFKKISNYFKNIRKKYSQYEGSLKGADTQMLV
>MP1176_megahit_365697_272-835
MTKKIGITEVVLRDGNQSLLSTRLKLEDILPIASKLDEVGYSSIESWGGAIFDSCVRYLDEDPWDRLRQLKDAMPKTKQQMLLRGQNLVGYKHYSDEIVSKFIEKAVSNGIDIFRIFDALNDLRNIKHSVQEVKKNGKHAQGTIAFTISPVHTLENWVNLAKEIQDMDCDSLCIKDMSGILSPEYAFE
>MP1176_megahit_366954_9-563
NYFKKIRKKYSQYEGSLKGADTQMLVSQVPGGMLSNLESQLKDLNKSDLLEEVIKEIPKVREDFGFPPLVTPVSQIVGAQALMNVSENKPYETLSKETINLLTGHYGRVPGNVNKEILKKAETEQDSNSQRSADFIHDDYEERKKDLKNFCEQNKLKDFSLNEEMLLCFIQFPYSTTDYLKSIE*
>MP1176_megahit_368850_1-840
YELVTKLKKNLTIPIHLHTHSTTGLSDATNFKAYEAGIDNIDTSISSFSNLYAHTATESFISMIYESNKNPYKMELLTEIADYFKKIRPKYKKYEGSMRGVDVDMLINQVPGGMLSILEKQLSDINKSHKLKDIINEIPRIRADVGYVPLVTPSSQIIGAQALLNVLDGERYKNLNKEFIDLVCGFYGKIPGKVSTELKKIIDSKKYMEDKPNDSKYFKSKFKEFCKKHSLPDLYKDQCHLLNFILFKKEAKDFYLSSDKNSTNEIIGLQEGFGLYIND*
>MP1176_megahit_370428_1-741
VHKIDYWLDLAKKFEDLGVDSIAIKDMSGILKPYVAFEMISKLKETISVPIHMQTHATAGLSTATNLKAVEAGIDNLDTSISSMSLTYGHSPTESIVSSFEDSERATGLDLSKLQKVADYFKNVRVKYSEFEGSLKGVDTQMLSSQVPGGMLSNLESQLKELNKTDLYEDVIKEIPKVRKDLGFPPLVTPVSQIIGAQAMMNVSEKESYKNLSKETINLATGYYGKLPGRINDELLALVEKNQETIS
>MP1176_megahit_373990_818-1657
YELVTKLKKNLTIPIHLHTHSTTGLSDATNFKAYEAGVDNIDTSISSFSNLYAHTATESFISMIYESNKNPYKIELLTEIADYFKKIRPKYKKYEGSMRGVDVDMLINQVPGGMLSILEKQLSDINKIHKLKDIINEIPRIRADVGYVPLVTPSSQIIGAQALLNVLDGKRYKNLNKEFIDLVCGFYGKIPGKVSTELKKIIDSKKYIEDKPNDIKYFIDKFKEFCKKHSLPDLYKDQCHLLNFILFKKEAQDYYLSSDKNSTNEIIGLQEGFGLYIND*
>MP1176_megahit_383330_3-527
MTKQKIKITEVVLRDGQQSLIASRMKTKDMIPVLSLLDKVGYSSLEVWGGATYDCCLRYLNEDPWDRLKVFKKYIKNTKLQMLLRGKNLVGYKEYDDSVISLFIKNSFREGISIFRIFDSLNDVNNIKSSIEYVNKEGGNSQGTICYTTSPVHDEKYWIKLAKSIEDIGAKSLAI
>MP1178_megahit_83048_406-978
MNSSNPVKITDTTLRDAHQSLAATRMRLSDMEPIAEAMDKVGFWSLEVWGGATFDVTTRFLAEDPWDRVRTLKKLAPNTPLQMLLRGQNLVGYRNYPDDVVEAFVDKSAEVGIDIFRVFDALNDERNFETAAKAIKKAGKHFQGTICYSVTGPRMGGDVYNLEYFIEKARILEQMDADSLCLKDMAGLLSP
>MP1178_megahit_93522_408-590
VSKVTVIAGQAVERGDELLTIEAMKMFNVMRSPSTGTVATVHVKDGDNIVQGQPLVSFAP*
>MP1178_megahit_109620_77-613
MEAEPVRIMNFDEIKQILDLVREHELTEFELERDNFKIRVQKGSATHPGDVDSTVVNKSTSVALPKENSKKSALQDSKSDDLRTTTIDEGKLVVVKSPIVGTLYLAPEPGAEPFVEIGATVQKGQVLCIIEAMKLMNEINSDLEGELVKAFVENGQPVQYGEHLFAIRPTDVQEDSDR*
>MP1178_megahit_112529_1-339
SHTVQDEMTVPVIPASKEPSTAEESNPNQLSVVKSPIVGTYYSAPDPKEPPFVKVGDKVRQGQVLCIVEAMKLMNEIDSEYDGEIVDIHLENGQAVQYGDPLFSIKPVKADS*
>MP1178_megahit_118520_2-1168
DIVERFVKQSVEVGINIFRIFDALNDFRNIETAIKTVQKCGETVEGCISYTVSPVHNLELYVKMGKDLESMGADILCIKDMAGLLTPDVTKNLITELKKNIKLPIHLHTHATTGLVGMNMQCAIEADVDMIDTAISTLSMGTSHYATECIVAALKGTPRDTGLDLNLLEEINDYFKEVKKNYSEFESDFKGVDVNILKSQIPGGMISNMESQLKEQNAIEKLGEVLKEVPRVRKDMGYPPLVTPTSQIVGSQATLNVLTGERYKIITKETRQCVMGNYGKLPAAIDEELLKKVAGDKKVTDCRPADLLEPEWDGVCKDLGDKYTSEEDRLTYALFEKVALKFFETRGKPLPAKPKTAKSTPANNPAEQAPAVTQSGSSIYQVRVNGKDF
>MP1178_megahit_120851_1447-1950
MTNKVGRKELHLKNLDEIKEIMELAQEHNLSEFEIEKEGVRLRIKRESSHDQGAVTAVSTPAPALVAAQSVESSVGTDVDGSADLSVVKSPIVGTFYRAPDPEAKPFVQVGDKVGKGQVLCIIEAMKLMNEINAEEDGEITEIFVENGQSVQYGDQLFSMRVRPRVS*
>MP1178_megahit_121974_1023-1382
LKKAKTSADDLLSRSAGNAAKDATLSSESMTSDEADQDDGLIVVKSPIVGTFYRAPDPDTDPFVEVGTGIKKGQVLCIIEAMKLMNEIDAEEDGEIVNIFIENGQAVQYGDKLFAIKPA*
>MP1178_megahit_124815_3-554
AASHPPSELFTRNCRRRGFEVPVDLEIVEEVAARLDVIARGADKPVGAPLEYDEFHFHHQVAGGMISNLEFQLSTLGIGNKLEAVLEEAGQVRADLGYPIVVSPFAQYIMTQAVMNVMGDERYASVPDEVRRYVLGGYGEIAGEIDPNLFDRIARGKEPVSERPGALVPPALDKLRADRGPFAS
>MP1178_megahit_128964_1500-2054
MKLFIEGEEEMGSPSMSKKSSDDSLVDLDQIRELIDLLIEKDVSELAIEREGVHVKIRRGVAEISAPPAPVQVISVPTTGTPTIDDSPAADDEAAPDDEAIYADCFIVTSPMVGTFYRSPEPDADSFVEVGDEVSEGDPLCIVEAMKLMNEIVAEVGGEVAAIFVDNAEPVEFGQRLFAIRQGG*
>MP1178_megahit_130465_1-603
DMLPIAKKLDEVGYWSIESWGGATFDACIRYLNEDPWERLKALKKAMPNTKQQMLLRGQNLVGYRHYSNETVSLFIQKASENGIDVFRIFDALNDFNNIEFAIKKVKENGKHAQGAMAYTTSPVHNLNTWLDYAKKVEDSGADSFAIKDMAGILKPYDAFELVTYLKENISIPIHMQCHATTGMSTASNLKAIEAGIDNID
>MP1178_megahit_135291_1-558
AMMYPIASKIDQAGFKVVELMGTVHFDACVRYLREDPWERIRIMAKAMPNTPLAGAVRSKSLISFDLVPDSIITLWIKRMAANGLKRVVVYDALHDWDNIAGSIKTAKTEGLEVQTPLVFSISPVHTDEYYSMKTAELVKLGVDCIYIKDSIGLLTPDRVKTLVPAIQKNLNGTPLEIHSHTTTGL
>MP1178_megahit_176010_310-534
MAESNVESPMTGNVIEISVEIGQTVDVGDLLIVIESMKMENEIFSEVSGTITAILVKEEQNVGQEEVLMTISTE*
>MP1178_megahit_199465_2-322
METKPLKITELVLRDAHQSLLATRMKTEDMLPIAEKLDKVGFFSLEMWGGATFDTCIRFLNEDPWERARALKKKMPNTPLQMLLRGQNAVGYRHYADDVVERFVKQS
>MP1178_megahit_263227_3-932
YMLITELKNNISIPIQLHNHYTSGLASMTQLKAIEAGVDGVDTCISTVAQKTSQPAIEPLLKTFISNNSTFKTNINFDQITKIEQILEEEVKKYTSYSINTKFSNIDSGVLTHQIPGGMISNLTSQLNQNNNLNKLPQVLDEIPKVRKDLGMPPLVTPISQMVGAQAVSNVMTKKYENISEQVISYLSGHYGKPPGEINKVKFKNIKKITKNKEIKSLKKYSDELKDISQYHPDVLTYALFDDTGKNFLLKKTNIYEKPEINKLNPVSNNIEPKVLDNQLTIQFENKEYTISINVENKELIADIIKQSEV
>MP1178_megahit_263636_769-906
QTLLVMEAMKMESEVKSPQAGVVQAVHVKAGNTVQTGDALLTLRG*
>MP1178_megahit_268148_3-713
SCIRYLNEDPWERLRALKKAMPNTQQQMLLRGQNLVGYKHYSDETVSLFIQKASENGIDVFRVFDALNDFNNIEFAIKQVKENGKHAQGAMAYTTSPVHNLETWLNYAKKVEDSGADSFAIKDMAGILKPYDAFELVTALKENLTIPIHMQCHATTGMSTASNLKAIEAGIDNIDTSISSMSMTYGHSATETLVSMFSDREADLGLDINLLGEIADYFRVIREKYSEFEGSLKGVDS
>MP1178_megahit_280311_3-221
ANGTSVTSPLPGSVFALKVAVGDQVSEGDVVIIMESMKMETEIHATASGTINSIQVQEGQKVNTGDNLLVIG*
>MP1178_megahit_305960_738-1196
MIDPDLIEHLIKVLDDSDIDSLEIERGGTRIRLGKTPIHPVTVGSPPSQDEQAVSSDPLVQDSPTSFDAKSGSLVEVTSPMVGTFYSAPTPDAPPYIEIDAEVKPGDGLCIIEAMKLMNELEAEVAGTIVEICVENAQPVEYGQVLFLIDPA*
>MP1178_megahit_314260_1229-1534
EVAMGGSGTMAPAAAPAAAPAAAPAAPTGGGGSPLTAPLPGSIFSMKCNVGDAVNEGDTVLVMESMKMESEVKAHQAGTIQSILVKEGDNVQTGDQLVIIG*
>MP1178_megahit_318914_51-707
FYSELKTRFGKTDLSWQELRVILRAEKPPAKFKLGKNLKLWEDISTAHKGHQMSMELLQLPSILAKKAGYYDFRGNNTLEVKIPKEFQDPESNEELIAKLAPPPSAKSNEILAWTGGTFYSRETPEAGEYVREGQHVEEGDVLGLLEVMKMFNQIRAEFPGTIRKICIDASTGKIVARSQVLFQIDPDNPLVSETEEELLKRQQEQTISLMQSIIPAN*
>MP1178_megahit_319898_2178-3584
MSKNKNPLGITDVVLRDAHQSLFATRMRIDDMLPIAEKLDQVGFWSLESWGGATFDACIRFLGEDPWERIRRFKEVMPNTPQQMLLRGQNILGYRHYADDVVDKFVERASINGVDVFRIFDAMNDMRNLETSIKAVRKCEKHAQGAISYTISPIYTIDSWLDMARQIESMGADSICIKDMAGLLKPYVAYELIKALKKVINIPIHMQCHATTGMSTATYLKAVEAGIDNIDTSISSMSMTYGHSPTESLVAIFDSTERDPGLDIKLLEEIASYFREVRKKYAKFEGSLKGIDSRILISQVPGGMLSNLENQLIEQNAIDRMDEVLEEIPKVREDLGFIPMVTPTSQIIGTQSVLNVLVGERYKIISAETEGLLKGEYGATPAPVNRELQAKALKGDEPISCRPADLLEPEFEKQKAELLKIAKNESITLANEDDDALTYILFPNPGLKFLKNRNNPEAFEPVPTIGRD*
>MP1178_megahit_319935_772-915
NEGDTLVILEAMKMETEIKAGHSGVVVNINVKEGDSVTVGQVLMSLA*
>MP1178_megahit_322508_1-930
KDMAGLLTPDVTTRLITELKKNIKLPIHLHTHATTGLVGMNMQCAIDAGVDMVDTAISTLSMGTSHYATECIVAALKGTPRDTGLDLNLLEEINDYFKEVKKNYSEFESDFKGVDINILKSQIPGGMISNMENQLKEQNSIDKLEEVLKEVPRVRKDMGYPPLVTPTSQIVGSQATLNVLTGERYKIITKETRQCVMGNYGRLPAPIDEELLTKVAGDKKVTDCRPADLLEPEWEGVCKELGDKYTSEEDRLTYALFEKVALKFFETRGKPLPEKPVAAKSTPASSPAGKAPAAAQGGSSIYQVRVNGKD
>MP1178_megahit_323745_400-564
EVGDTIAKEQTLLVMEAMKMESEVKSPQAGVVQAVHVKEGTTVQTGDALLSLRS*
>MP1178_megahit_328162_1-1545
ATFDSCLRFLNEDPWERARKLKKVIPNTPFQMLLRGQNCVGYRHYADDIVERFVKKSVDVGINIFRIFDALNDLRNIETAIKTVKKCGETVEGCISYTVSPFHSIELYTKMASQLVDMGSDIVCIKDMAGLLTPEATRTLIGEIKNSVDVPVHLHTHATTGLVGMNLQAAIDAGVDMVDTAISSLSMGAGHYATECIVAAQKGLARDTGLDLNLLEEISSYFREVRKNYAEFESDFKGVDINILKSQIPGGMISNMENQLKEQNAIDKLQDVLLEVPRVRKDMGYPPLVTPTSQIVGSQATLNILTGERYKLITKETRECVLGKYGKLPASLDPDLLAKVEKDGEVIDCRPADLLEPEWDQVVKDCKGKCTSEEDMLSYALFPKVALEFFKNREQGFPSTEKPATLTPKPVTASTTAAIPVTGSATYTVNVNGQAFSVQVSAGGAPQQVLATSAAPAATVAPAASGTSVTSPLPGSVFSLKVTVGDQVNEGDVVIIMESMKMETEIHATASGTIN
>MP1178_megahit_330380_1-627
HSATETLVSMFADREGDLGLDINLLGEISDYFRVIREKYSDFEGSLKGVDSSMLIKQVPGGMLSNLESQLKSINQKSKLEKVKEEIPVVREDFGFPPLVTPVSQIIGAQSLLNVTENSRYASLTSETKKLLLGAYGKLPGKINSEIFKKASDNPPEKEKEKNISELEEEFKHLCQENDLPDLSTNTENLLTYILFPNIAFNFFKERNF*
>MP1178_megahit_335283_2-514
MSDKKNQKIGITEVVLRDGHQSLLATRFTLADMLPIAKKLDEVGYWSIESWGGATFDSCIRYLNEDPWERLRALKKAMPNTRQQMLLRGKNLVGYKHYSNDTVSLFIQKAAENGIDVFRIFDALNDFNNIEFAIKEVKANGKHAQGAMAYTTSPVHDLNTWLDYAKKVEDS
>MP1178_megahit_339229_486-704
METNPLKITELVLRDAHQSLLATRMKTEDMLPIAEKLDQVGFFSLEMWGGATFDTCIRFLNEDPWERARVLKK
>MP1178_megahit_343181_1-165
VSPNQQVNEGDTLVILEAMKMETEIKAGHSGVVANINVKEGDSVAVGQVLLSLA*
>MP1178_megahit_345170_2-1351
VLRIFDAMNDMRNLQTAVDQTVKVGQHAQGTISYTVSPVHTTELWIDLAKQIEDMGAHSLCIKDMAGLLQPYVAYDLVTKLKAAIDIPIQLHAHATTGLSTATILKSIEAGIDRVDTSIASMSMTYGHSSTNAVVSILDHSPRKTGLDMEQLEEIDAYFRPVRAKYAKFEGSLKGIDPRILLAQVPGGMLTNMESQLRENNALDRLDEVLQEIPRVREDLGFIPLVTPTSQIVGTQAVMNVLLGERYKSIAKESAGVLKGEYGASPAPVNAELQARVLDGGEAITCRPADNIDLEMDTLEAEFDAIVAEKGIKLENEKIDDLLTYILFPQVGIQFLENRNNPDFFEPVPQAPSEGPKEDGVYTVTHNGQDYVVEVKAGGDISSIQVAGQAVAAPQAAAPQAAPVGNAEDVSAPLAGNIWKVLVSPNQQVNEGDTLVILEAMKMETEIKAG
>MP1178_megahit_355377_274-510
MTNSKENTNPVGITELVLRDAHQSLFATRMRIDDMLPIAEKLDKVGYWSMESWGGATFDSCIRYLGEDPWDRIREINKV
>MP1178_megahit_355821_1-570
EDSGADSFAIKDMAGILKPYDAFELVSLLKESLSIPIHMQCHATTGMSTASNLKAIEAGIDNIDTSISSMSMTYGHSATETLVSMFADRESDLGLDINLLGEISDYFRVIREKYSDFEGSLKGVDSSMLIKQVPGGMLSNLESQLKSINQEDKLEKVKEEIPIVREDFGFPPLVTPVSQIIGAQSLLNVT
>MP1178_megahit_359480_3-635
MTYGHSATETLVSMFTDREGDLGLDINLLGEISDYFKVIREKYSDFEGSLKGVDSSMLIKQVPGGMLSNLESQLKSINQEDKLEKVKEEIPKVREDFGFPPLVTPASQIIGAQSLLNVTENSRYGSLTSETKKLLLGAYGKLPGKINSEIFKKASEDPPEKEDEKNTSQMEEEFKDLCRENDLPDLSSNIENLLTYILFPNIAFNFFKERN
>MP1178_megahit_361662_1-663
MPNKKNQKVGITEVVLRDGHQSLLATRLTLADMLPIAKKLDQVGYWSIESWGGATFDSCIRYLNEDPWERLRALKKAMPNTQQQMLLRGQNLVGYKHYSDETVSLFIQKAAENGIDVFRVFDALNDFNNIEFALKQVKENGKHAQGAMAYTTSPVHNLETWLDYAKKVEDSGADSFAIKDMAGILKPYDAFELVTALKDKLSIPIHMQCHATTGMSTASNL
>MP1409_megahit_480_1-933
GMNIFRIFDGLNDTRNLAAAIEEVKACAAEGMDVEAQGTICYTTGAADPAAPESASLLQKQAIFNLDYYLQKARELKALSCDTICLKDMAGLMEPDVAEELIPAIQKETGLPVTLHMHAGMGLSDAAIMRAIKVGVDVVDVGNAGLASGSGHSSAQMILDMMKRSDDPDITQRIPAVDKAILKRLREFLLFIRPKYAPWEGPYNPEVQPKIWAAQIPGGMLSNFKSQIKQQIKGMDVSFDEVLDLVLDEVPKVREDLGWPPLVTPCSQIVGVQAVLNVLGKIRGGERYAQMPEGTQKMLLGELGKTPVAPN
>MP1409_megahit_2293_2-553
LLLIEEIAAYFRDVRKKYTKFEGAMRGTDSRILVAQVPGGMLTNMENQLREQGASDKFDDVLKEIPRVREDLGHIPLVTPTSQIVGTQAVLNVLTGERYKSISKETQGILKGEYGAAPAPMNAELQARVLEGKEAITCRPADLIENELDKVIADVEKLAADKGITLAADKIDDALTYAMFPQIA
>MP1409_megahit_3756_263-652
GARYKQVSDETIQYALGQWGREALDHMDADIRDRILDRPRARELAALTVDQPGLAEVRRAIGSDLTDEELIIRCYVDQDAVDLVRRLPPPTEEPLGRSPLVELVANLAAKSAYADLNVSVGDLSIRLRR*
>MP1409_megahit_28011_1-507
YADKADKLSASPDIDTLLLYDTAGVLEKERMATLLPAIREKARGKPIEFHSNNLLGQSAKAYLDAIDLGVRILHTAIRPLANGPSVPSTEIMVRNVELLGHTHDLDVSLLPPVAEHFERVGRAAGFLVNQYSEYDVLSIRHQIPGGMIGTLKAQLVQHGMRERIDEVLE
>MP1409_megahit_30763_221-520
PTSASKSEEDETVTELVVEETVEVTAPMVGTYYSAPTPDAEVFVKVGDNVTTGQTLCIIEAMKIMNEIEAETTGSIKKILVENAQPVEFGQSLFVILPH*
>MP1409_megahit_43307_336-1376
VGALVFSESPVHTDAVYAETAKALIEKTDVDAIMIKDSGALLTPDRIRTLVPALKAVMGGRPLELHSHCNTGLAPLVYLEGAKLGVDQLHASIAPLASGPAQPSIQNTLRNLFYSGFETAVDRDLIDEISTYLIDLAAQEGFPHGEPMEYDVFHYKHQMPGGMLNNWRFQLRAQGLEDRFDEILEEIVTIRAELGWPIMVTPFSQIIAVQAMLNVVGGERYGSVPDEIKRYALGHFGKLLSPLEPNVLDRIVENGSSSIPIKPKALEPARPKLERDYPNLDDDERMLRYMFAGGEVDAIRAAGPIKTTAALGSPVESLLRALNARQTVTGFQLEFHNTRVALRRTA*
>MP1409_megahit_43438_1-237
PESGQTTPQGMTAPIPGVVLKVSVLPGQKVERGDELLTIEAMKMFNVMRSPSSGTIATVHIKDGDRVVQGQPLVTFAP*
>MP1409_megahit_46873_2-148
MSDLKPLGITDVVLRDAHQSLFATRMRLDDMLPIAAELDDIGFWSLESW
>MP1409_megahit_56384_450-1310
MSKPLALTELVLRDAHQSLLATRMRLEDMLPIASKLDDAGFWSVESWGGATFDACIRYLGEDPWERIRALKKAMPKTKQQMLLRGQNLLGYRHYADDVVTRFVERAHDNGVDVFRIFDAMNDVRNLQTAVKAAIDCGAHAQGTMSYTISPMHTIDGWVDMAKQLEDMGVHSICIKDMAGLLKPYECDTLVTRLKETVQVPIAMQCHATTGLSTATYQKAIDAGIDMLDTAISSMSMTYGHSATETIVSALEGTERDTGLSLEGLEEIAAYFRNVRKKYAKFEGSLKG
>MP1409_megahit_58154_3-458
VALEFFKNREQGFPSTEKPATLTPKPVTTSTTPATPVSGSATYTVNVNGQAFSVQVSAGGAPQQVLATSTAPVATAAPAVSGTSVTSPLPGSVFSLKVTVGDQVNEGDVVIIMESMKMETEIHATASGTINSIQVQEGQKVNTGDNLLVIG*
>MP1409_megahit_63135_2-511
RPELFDSVIEESVVVRRDLGWPIVMTPFAQYIVTQATLNVITGERYKQLSDEVVDLLRGDFGPLPGEVDQDLLDRAMSTPRGKLPPSDGTSDETLEQMRKRFGGVDDEELLLRAVMPAEHVDAMQAARSASAASTLWSLLKAVEDRPKVSVAFSNSDVTFELTRPGGTS*
>MP1409_megahit_67230_803-1168
MSDVATKLGITELVLRDAHQSLFATRMRIDDMLPIAAELDEIGYWSMESWGGATFDACIRFLGEDPWERIRLLKEAMPKTPQQMLLRGQNLLGYRHYADDVVEKFVERAAENGVDVFRVFDA
>MP1409_megahit_71895_2-619
RNIDVALQAVKRVGKHAQGTIAYTLSPVHSIDLWVEQGKRIEDMGADSIVIKDMAGLLRPYDGFDLVSRLKASCAIPIHMQCHATTGLSTATNLKCIEAGIDNIDLAISSMSMTYGHTSTETIVAALEGRDRDTGLDLERLERIAGYFREVRKKYAKFEGSLKGTDSRILVAQVPGGMLTNMENQLREQNAADRLDEVLEEIPAVR
>MP1409_megahit_73944_419-739
VEVSAGGDITSMQSASAQSASGVPAAAAPAAAPVGDAEDVNAPLSGTIWKVLVSPNQQINEGDTLVVLEAMKMETEIKAARSGTVVNVSVKEGDSVTVGQALLSLA*
>MP1409_megahit_79604_1-918
MTDVQLVDVSIRDGNQSLWGAVGMTTRMIAGAAPDLDQVGYRAIEAASSTLLAMSVRTHKQDPWEMLRTAKRLMPNTPLGFLTTGKRFITFSRTPDVLFELAFRLLARNGVSRLWVIDPMHDMVGAGRIARMAKDAGISEVVGGICYTTSPVHTDDYYADRIAELEDCRAIDSVYLKDPAGLMTPERLRSMVPMLQGRLTRLRLDEIHSHATTGVAPLTLLEAADLGMTKLHTALPPLANGSSHPSGLTMVRNLRARGHRVDVDVEAMERASAYWTRQAKIKRLPAGVPREYDEDYYRHTIPGGVQ
>MP1409_megahit_85577_3-497
VEDDVLTYALFPQIGLKFLENRNNPDAFEPVPTAEDAAPAKKAEGPETYTVDVNGKKYVVAVSEGGEISQIQGEGGAASAPAASSSAPAPAAGEGEPLVAPLGGNIFKVLVSPGDAVEEGDVLIILEAMKMETEVRAPKAGTIGEVFIKVGDAVSPDDEMLTIA*
>MP1409_megahit_92627_2-157
MSDSKKLGITDVVLRDAHQSILATRMRIDDMLPIAGKLDQVGYWSLESWGGA
>MP1409_megahit_96004_399-941
MTDTKKPLGITDVILRDAHQSLLATRMRLDDMLPIAEKLDKVGFWSLESWGGATFDSCIRYLGEDPWERIRELKKAMPNTQQQMLLRGQNLLGYRHYADDVVDRFCERAAENGVDVFRIFDAMNDPRNLDRAIKAVRKTGKHAQGTIAYTTSPVHTIEMWVEMAKEVADMGADSIAIKDMA
>MP1409_megahit_97096_3-557
SIPVHLHCHATTGLSTSTILKAVEAGVDNVDTAISSMSMTYGHSPTESVVAMLKDTDRDTGLDLELLEDIAGYFREVRKKYASFEGSLRGIDSRILVAQVPGGMLTNMESQLKEQGAGDKLDDVLSEIPRVREDLGFIPLVTPTSQIVGTQAVMNVMMGERYKSISKEVQALLKGEYGSAPAPFN
>MP1409_megahit_97793_1-894
GGMLTNMESQLKEQGAEDKFDEVLKEIPRVREDLGFIPLVTPTSQIVGTQAVLNVLTGERYKSISKETAGVLKGEYGATAAPVNAELQARVLDGGEPVTCRPADLLKPEMESLTDDLAALAKDKGFLLAEEQVDDVLTYALFPQIGLKFLQNRGNPDAFEPAPGKEPEVATAPVAAAPKAAGQPSSYDVKVDGKVYHVEVADSGTLTSVTPAVSSAPVASAEPAPAASGQTINAPLSGNVFKVLVSPGDVVANGDVVIILEAMKMETEIRSAFDGTVSTILAKEGDSVATGQALIEL*
>MP1409_megahit_111967_574-1335
MSTSSPLKVTEVVLRDAHQSLLATRMRTEDMLPIGEKLDQVGFFSLEMWGGATFDSCLRFLNEDPWERARKLKKVIPNTPFQMLLRGQNCVGYRHYADDIVERFVKKSVDVGINIFRIFDALNDLRNIETAIKTVNKCGETVEGCISYTVSPFHSIELYIKMARQLVDMGSDIVCIKDMAGLLTPETTGTLIREIKNSVDAPVHLHTHATTGLVGMNLQAAIDAGVDMVDTAISSLSMGTGHYATECIVAAQKG
>MP1409_megahit_122195_190-573
APTGAAADTYTINVDGNEYVVKVNEGGDVTDLAPVNGAPLAFGGDSGSAPAGAVPTGGEPIAAPLAGNIWKVMVKPGQAVAEGDVVIILEAMKMETEVRAPRAGTIGSVTAAEGSSVKVGDTLYTLA*
>MP1409_megahit_138183_2-622
ESWGGATFDSCIRFLGEDPWDRIREFKKAMPNTKQQMLLRGQNLLGYRHYADDVVEKFVERAATNGVDVFRVFDAMNDPRNLETALKAVKKQGKHAQGTLSYTTSPVHTLDSWIDLAKRIEDMGADSIAIKDMAGILTPYHAFELVSRLKSQTDLEVQLHAHATAGLSDMTILKAVEAGIDRVDTAISSMSMTYGHTATESVVAAMA
>MP1409_megahit_141567_2-673
GSAPAPFNAELQKRVLEGGEPITCRPADNLSPEMDKLAAELKEKASADSIRLAEGEREVDDVLTYALFPQIGLKFLKNRDNKDAFEPAPEAPQAAAPAKAEAPAAAPAPAGGPETYTVKLNGKAYVVEVSEGGEIGDIQEQPTAQSEAAAPAPSGESIDAPLAGNIFKVNVRPGDQVAEGDVVIILEAMKMETEVRASSAGTVSKVNVSEGDSVAVGDALIEL*
>MP1409_megahit_162414_1-615
LKEVPRVRKDMGYPPLVTPTSQIVGSQATLNVLTGERYKMITKETRQCLLGNYGKLPAAIDEELLAKVSEGKKLTSCRPADLLDPEWDKACKELGDKYTSEDDRLTYALFGKVALKFFETRGKPQAEPVAIAPAKTPATAPAPSAAPAVPAGSAVYKVRVNGKDYTVEVSTGGAVSASPTTTPAAAPAPAPAPSAASGSPLIAPL
>MP1409_megahit_173335_157-639
KELHLKNLDEIKEIIELAQEHNLSEFEIEKEGVRLRIKREGSHNQGGVTAISALAPALIAAQPVESSVETDGDESTDLLVVKSPIVGIFYRSPDPETKPFVEVGDKVGKGQVLCIIEAMKLMNEINSEDDGEITEVFVENGQPVQYGDRLFSIRVRPRAS*
>MP1409_megahit_186793_2516-2974
MIDPDLIERLIKVLDESDLDSLEIERGGTRIRLGKTPIQPVTLGQMTSQDAQGVSSEASVQDSPTSLSEKSSDLIEVTSPMVGTFYSAPTPDAPPYVEIGAEVKPGDGLCVIEAMKLMNEFESEVTGTIVEICVKNAHPVEYGQVLFLVDPA*
>MP1409_megahit_210037_3-623
MSSKVNTKPVGITELVLRDAHQSLFATRMRIDDMLPIADKLDKIGYWSMESWGGATFDSCIRYLGEDPWDRIREIKKVMPNTPQQMLLRGQNLLGYRHYGDDVVRKFIDRCAENGVGVFRIFDAMNDMRNLETAIDQTRKVEQHAQGTISYTVSPVHTTELWIEMAKKIEDMGADSLCIKDMAGLLQPYVAFDLVTKLKAAIDIPIQ
>MP1409_megahit_213220_2-592
RYHTVYDALNDIRNLEIPIRSAQRHGIHVVPGLVYSHSPVHTDAYYVRKAKELMAIGVDGVFIKDPSGLLTPERVATLVPALKKALGDLPLQLHMHCLSGLAPYVALKAVEHGVDTVHTATSTLANGASHPPTELFTRNCRRRGHEVDIDLGPIEEVAERLAFIAEHEDKPVGLPLEYDEFHFHHQVAGGMISNLRQ
>MP1409_megahit_218078_1-630
IAEHEDKPVGLPLEYDEFHFHHQVAGGMISNLRQQLETVGIEDRIEEILEEAGQVRADLGYPIVVSPFAQYIITQAVLNVMGKDQGHDRYDTVPDEVRLYVRGGYGEIAGEIDPNLYDRITAGAEPITERPGALVAPALDRIRKSRGPFESDDDLLLAVFYDETQFGALKDAGPIGIDYLLMRTPLLTLVKELAERPGIKSFHISQTAT*
>MP1409_megahit_241913_3-545
KLNRIAGYFREVRKKYAAFEGSLRGVDARILVAQVPGGMLTNMESQLKEQGAADRFDEVLQEIPGVREDLGFIPLVTPTSQIVGTQAVLNVLSGERYKVLSKETRGILRGEYGAAPAPYNAELQQRALEGDEPVTCRPGDLLDNEMDNLRDEVLALAKDKGMGLAEGERLTDDVLTYALFP
>MP1409_megahit_242819_3-512
DLGFIPLVTPTSQIVGTQAVLNILTGERYKTITKESMGILKGEYGASPAPVNAELQAKVLGGAKPITCRPADNIAPELDILETQFDEVVAEKGIQLATDKIDDLLTYALFPQVGIQFLENRNNPDFFEPVPQAPSAASAPAKEDGVYTISFKGNSYVVQVSAGGDITSMQ
>MP1409_megahit_244510_565-1017
MDFDEINKILELMRAHGLAEFELERDDLHIRLRKAETPVVTPPGLRSAGPEDVNRASATAEAVSGGTGESGATIVKAPILGTFYRASAPDASPFVEVGDVVKPGDVLCIIEAMKLMNDIKSEHAGEVVEIFVENGQPVQYGERLFAIRRA*
>MP1409_megahit_249815_566-2329
METAPLKITELVLRDAHQSLLATRMRTEDMLPVAEKLDQVGFFSLEMWGGATFDTCIRFLNEDPWERARALKKKMPNTPFQMLLRGQNAVGYRHYADDIVERFVKQSVEVGINIFRIFDALNDFRNIETAIKTVKNCGETVEGCISYTVSPVHNIKLYLEMAKQLEDMGSDILCIKDMAGLLTPNVTKSLITEIKKIIKIPIHLHTHATTGLVGMNMQCAIEAGVDMVDTAISALSMGTSHYATECMVASLKGTPRDTGLDLDLLEEINDYFTEVRKKYAEFESDFKTVDISILKSQIPGGMISNMENQLREQNSLDKLDEVLKEIPRVRKDMGYPPLVTPTSQIVGSQATLNVLTGERYKVITKETRQCLLGNYGKLPAPIDEELLAKVSGDKEITSCRPADLLEPEWDKACKELGDKYTSEEDRLTYALFAKVALKFFETRGKPQPEAVAKAPATAPAPSAASSVPTGTAVYRVRVNGKDYSVEVSTGGAVGASPSIATVPATASVNAPAPSTASGSPLIAPLPGSIFTMICKEGDAVNEGDTVLIMESMKMESEVNAHRSGTIQSILVKEGDNVQTGDELVIIG*
>MP1409_megahit_256381_699-1172
FKDVAEILKIVDASDCEEVILEVEGTRLVVRKGQNNGAPSTPSVDAATTPPPASAEQPAPAQSTGEKSTAAPVKIDDGLVAVRSPMVGTVYHCPSPDEPPFVEVGTRVEKGTALCLIEVMKLYTTIEAPSAGVIAAIHGDDSTLVEFDQILFSINPQ*
>MP1409_megahit_257986_18403-20202
MSEDKKSLGITELVLRDAHQSILATRMRIDDMLPIAEKLDQVGFWSLESWGGATFDACIRFLGEDPWERIRKFKEAMPNTPQQMLFRGQNILGYRHYADDVVDKFVERAAVNGVDIFRVFDAMNDPRNLERAIKAVRKQEKHAQGAMSYTLSPVHNIDSWLDMARQIESMGADSLCIKDMAGLLKPYVAYELITKLKQTVKIPIHMQCHATTGLSTATYLKAVEAGVDNVDTAISSMSMTYGHSPTESLVAMLDATGRSTGLDIELLEEIASYFRKVRKKYAKFEGSLKGIDSRILVAQVPGGMLTNLENQLREQNASDKFDAVLEEIPKVREELGFIALVTPTSQIVGSQSVLNILSGERYQTITKETAGVLKGEYGSTPAPVNADLQARVLDGTEAITCRPADLLEPEFEKQKRELVRIAKEEDIRIANEEDDTLTYALFPQAGLKFLKNRDNPDAFEPVPVLETEVAPPVAAATIDPDIYTVEVAGQAYVVRVTSGGDVTQLAASGAPATPAPTAMPAPATASSGAGTAIPAPLAGNVIKLLVNVGDTVAAGDVILILEAMKMETEIRSQTSGQVVAVNVGVGDAVKVGDSLMALA*
>MP1409_megahit_271199_2387-2842
MTEAEKVRARRAKDGTVGIIDTTLRDGQQCLWTTRMTAGMMLPIADQMERAGFEMIDFMAPVQFDVCVRYLNEDPWEKVRLLKEKFATTPLRSYCRSKSLIGFSLAPDDMVEMWMERLAANGFSVVGTLDALFDVDNMAVSIRHGKKLGLYT
>MP1409_megahit_271328_108-557
MGKKIRLIDVTIRDGHQCLWATRMTTAMMKDIAPKLDEAGFEAIDLVGGAVFDVCVRFLREDPWERMRVLNTWVTKTPLIIHTRGQSLFTFEFFADDVVELAAERFAANGMRYHTVYDALNDIRNLEMPIRSARRHGIHVVPGLVYSHSP
>MP1409_megahit_291704_683-1597
RILLSQVPGGMLTNMENQLKEQNALDKIDEVLLEIPRVRKDLGYIPLVTPTSQIVGTQSVLNILTGERYKTITKETSGILKGEYGATPASVDAELQARVLEGSDPITCRPADNIAPEMDILESQFDEIISKKKIDLATDKIDDLLTYALFPQVGIQFLENRNNPDFFEPAPQEVSNATVNEKNEGIYTVSFEGNSYTVSVSAGGDITSMIAASDKQSQSSNTSQVESKSTPSTDAEEVHAPLSGNIWKILVNPNQSVNEGDALLILEAMKMETEIKAAHSGVVTNISVKEGDSVTVGQVLLSLA*
>MP1409_megahit_292210_2-130
MSNSKENTSPVEITELVLRDAHQSLFATRMRIDDMLPIAEKLD
>MP1409_megahit_299449_1192-2547
MPDKTLPKVGITEVVLRDGHQSLLATRFTLADMLPIAKELDQVGYWSIESWGGATFDSCIRYLNEDPWERLRALKKAMPNTRQQMLLRGQNLVGYKHYSNEIVSLFIQKASENGIDVFRIFDALNDFKNIEFSIKRVKENGKHAQGAMAYTTSPVHNLTTWLDYAKRVEDSGADSFAIKDMAGILKPYDAYELVTELKQNISIPIHMQCHATTGMSTASNLKAIEAGIDNIDTSISSMSMTYGHSATETLISIFQERDSDFGLDINLLGEISDYFKTIREKYSEFEGTLKGVDSSMLIKQVPGGMLSNLESQLKAINQEDKLEGIKEEIPKVREDFGFPPLVTPVSQIIGAQSLLNVTETRRYENLTYETKKLLLGAYGKLPGNANKELLDLASKNPPEIEIDKNLDEIKVELKSLCQDGDLPDLSKDLENLLTYILFPNVAINFFKGRSF*
>MP1409_megahit_304908_1-630
TELVLRDAHQSLFATRMRIDDMLPIAEKLDQIGYWSMESWGGATFDSCIRFLGEDPWERIREIKKVMPNTPQQMLLRGQNLLGYRHYSDDVVCKFVDRCADNGIAVFRIFDAMNDMRNLETAVNQTVKIGQHAQGTISYTVSPVHTVDLWVEMAKKIEDMGAHSLCIKDMAGLLQPYVAYDLVKKLKNAIDIPIQLHAHATTGLSTASII
>MP1409_megahit_306685_3027-4382
MSDKKNQKVGLTEVVLRDGHQSLLATRFTLADMLPIAKKLDEVGYWSIESWGGATFDSCIRYLNEDPWERLRALKKAMPNTRQQMLLRGQNLVGYKHYSDETVSLFIQKAAENGIDVFRIFDALNDFNNIEFSIKEVKASGKHAQGAMAYTTSPVHDLNTWLDYAKKVEDSGADSFAIKDMAGILKPYDAFELVSHLKESLAIPIHMQCHATTGMSTASNLKAIEAGIDNIDTSISSMSMTYGHSATETLVSMFTDREGDLGLDINLLGEISDYFRVIREKYSDFEGSLKGVDSSMLIKQVPGGMLSNLESQLKSINQEDKLEKVKEEIPKVREDFGFPPLVTPVSQIIGAQSLLNVTENSRYGSLTSETKKLLLGAYGKLPGKINSELFKKASDDPPEKENEKNTSEMEEEFKDLCQENDLPDLSSNIENLLTYILFPNIAFNFFKERNF*
>MP1409_megahit_306738_780-1478
NLKAIEAGIDNIDTSISSMSMTYGHSATETLISMFQGRDQDFGLDISLLGKISDYFKAIREKYSEFEGTLKGIDSSMLVKQVPGGMLSNLESQLKSINQEDKLEEIKNEIPRVREDFGFPPLVTPVSQIIGAQSLLNVTENSRYASLTSETKKLLLGAYGKLPGTINKEILDKASNSPPEEEIEKNIREIKEEFKSLCQESDLPDLSEDLESLLTYILFPNIAIIFFKGRNF*
>MP1409_megahit_308516_3-527
LVLRDAHQSLFATRMRIDDMLPIAEKLDQIGYWSMESWGGATFDSCIRFLGEDPWERIREIKKVMPNTPQQMLLRGQNLLGYRHYSDDVVCKFVDRCADNGVGIFRIFDAMNDMRNLETAINQTVKIGQHAQGTISYTVSPVHTVELWVEMAKKIEDMGAHSLCIKDMAGLLQPY
>MP1409_megahit_318026_2-730
MPKVGITEVVLRDGHQSLLATRFTLADMLPIAKELDQVGYWSIESWGGATFDSCIRYLDEDPWERLRALKKAMPNTQQQMLLRGQNLVGYKHYSNEVVALFIQKASENGIDVFRIFDALNDFNNIEFSIKQVKENGKHAQGAMAYTTSPVHNLTTWLDYAKKVEDSGADSFAIKDMAGILKPYDAFELITSLKQNISIPIHMQCHATTGMSTASNLKAIEAGIDNIDTSISSMSMTYGHSATE
>MP1409_megahit_336835_322-570
PVSAPTATQTSGIDIPAPTPGNIVRLEVEVGDIIAKEQTLLVMEAMKMESEVKSPQAGIVQAVHVQAGNTVQTGDALLTLRG*
>MP1411_megahit_344_146-499
VVDLLRGDFGPLPGEVDQDLLDRAMSTPRGKLPPSDGTSDETLEQMRKRFGGVDDEELLLRAVMPAEHVDAMQAARSASAASTLWSLLKAVEDRPKVSVAFSNSDVTFELTRPGGTS*
>MP1411_megahit_9904_1-525
MSKIIQLIDVTLRDGHQSLWATRMTTGMMASIAPKLDEAGFEAIDLVGGAVFDVCVRYLQENPWERMRIVSDWVTETPLIIHTRGQSLFTFEFFADDLVELAAACFVRNGMRYHTPYDALNDIRNLKIPVQAGKANGLKVVPGIVFTESPVHDDNYYADKASQLVALGVDGIFIK
>MP1411_megahit_12385_4-1119
RISDPWNDFQTLKEEHDELRRMGIESVVNLIYSVSPRHTTEYFVQRTRDAAALRPYRICFKDVGGLLTPDRLQDLLPKVLEAAGDIPVEFHNHCNNGLGTFNLQQAVDLGIRHVHSAIPPLAEGSSQPSVFSVAQNLRARGYHVPLDDAPCQTAADYLTRIAEREGLAIGQPRAYDETLYAHQIPGGMISNLEYQLEKVGMGGQMNLIREEAARVRAEFGYPIMVTPLSQFVGTQAAINVITGARYKQVSDETIQYALGQWGREALDHMDADIRDRILDRPRARELAALTVDQPGLAEVRRAIGSDLTDEELIIRCYVDQDAVDLVRRLPPPTEEPLGRSPLVELVANLAAKSAYADLNVSVGDLSIRLRR*
>MP1411_megahit_14979_1055-1303
PNTAPTAAPTGELEEVNAPLSGNIWKVLVSHNQQINEGDTLIVLEAMKMETEIKSTRSGTVINVSVKEGDSVSVGQVLLSIA*
>MP1411_megahit_31847_171-659
MKHYRVTIDGRVYDVEIDDPQARPVTARLSGTAYSVEIESGQALPAESEPQIVPATPPEHTATPNESKTANPSREPGPPSNVSTPESGQTTPQGMTAPIPGVVLKVSVLPGQKVERGDELLTIEAMKMFNVMRSPSSGTIATVHIKDGDRVVQGQPLVTFAP*
>MP1411_megahit_34090_1-549
PYNPEVQPKIWAAQIPGGMLSNFKSQIKQQIKGMDVSFDEVLDLVLDEVPKVREDLGWPPLVTPCSQIVGVQAVLNVLGKIRGGERYAQMPEGTQKMLLGELGKTPVAPNENLVQKVEGAMGRKRITARPADTLKDGLPAAKDMMNDHDLNTDNIEDVLITALWDALGLSFLQNKDAPENIAS
>MP1411_megahit_44106_226-528
YVVEVNEGGDISQIDSSQAPQPAAQPSTNEGVAVKAPLSGNIWKIMVSQGQSVKEGDVLLILEAMKMETQIVAEHDGTVTSINVKPGDTVKVGDTLVSIA*
>MP1411_megahit_55506_1-906
MTDTKKPLGITDVILRDAHQSLLATRMRLDDMLPIAEKLDKVGFWSLESWGGATFDSCIRYLGEDPWERIRELKKAMPNTQQQMLLRGQNLLGYRHYADDVVDRFCERAAENGVDVFRIFDAMNDPRNLDRAIKAVRKTGKHAQGTIAYTTSPVHTIEMWVEMAKEVADMGADSIAIKDMAGILKPYVAFDLVSRLKKELDIPIHMQCHATTGMSTATAIKAAEAGIDNVDTAISSMSMTYGHSPTEAVVAILEGTDRDTGLDLTLLEEIASYFRQVRKKYAKFEGSLRGTDSRILIAQVPG
>MP1411_megahit_60737_497-1465
MSKSKPVQFNEVTARDAHQSLLATRMRIDDIVQTAELNAQAGFNALEIWGGATFDVALRFLGENPWENLRKIKAAMQKGAEQAGVTPPRAMMLLRGQSVIGYKNYPDDVVRAFVRRAAENGMNIFRIFDGLNDTRNLAAAIEEVKACAAEGMDVEAQGTICYTTGAADPAAPESASLLQKQAIFNLDYYLQKARELKALSCDTICLKDMAGLMEPDVAEELIPAIQKETGLPVTLHMHAGMGLSDAAIMRAIKVGVDVVDVGNAGLASGSGHSSAQMILDMMKRSDDPDITQRIPAVDKAILKRLREFLLFIRPKYAPWEGPY
>MP1411_megahit_63420_3-551
MSDLKPLGITDVVLRDAHQSLFATRMRLDDMLPIAAELDDIGFWSLESWGGATFDACIRYLGEDPWQRIRELKQAMPKTPQQMLLRGQNLLGYRHYADDVVDAFVERAAENGVDVFRVFDAMNDMRNIERAIAAVVKQGKHAQGTIAYTVSPVHTMDMWVEQGKVIEQMGAHSVAIKDMAGLL
>MP1411_megahit_70150_1-741
AYFRKVRKKYAKFEGSLRGVDSRILISQVPGGMLTNMESQLKEQNSLDKMDEVLLEIPRVRKDLGFIPLVTPTSQIVGTQAVLNVLTGERYKTITKESAGVLKGEYGASPAPVNAELQKQILDGSEAITCRPADNIDPELGILEKQFDEVVAEKSIKLATDKIDDLLIYALFPQVGTQFLENRDNPDFFEQAPQDSSDEPVSNKEEGVYTVTFKGNSYVVQVSAGGDITSMQSASAAQASGASAPAP
>MP1411_megahit_75630_2-454
GYFEFRGNDTLDVEIPEEFRNSELAEELIAELAPQPPANGNEILAWTGGTFYSRETPDADEYVQEGQHIEEGEVLGLLEVMKMFNQIRAEFPGTIRKKCVDAGSGIIVSRGQTLFQIDPDVPPATESAEEIFQKQQAQTTSFMQDIFPAN*
>MP1411_megahit_79723_727-972
MQSKVNNKPVEITELALRDAHQSLLATRMRIDDMLPIAEKLDKIGYWSIESWGGATFDSCIRYLGEDPWDRIREIKKVMPNT
>MP1411_megahit_86250_2-976
VGMTTRMIAGAAPDLDQVGYRAIEAASSTLLAMSVRTHKQDPWEMLRTAKRLMPNTPLGFLTTGKRFITFSRTPDVLFELAFRLLARNGVSRLWVIDPMHDMVGAGRIARMAKDAGISEVVGGICYTTSPVHTDDYYADRIAELEDCRAIDSVYLKDPAGLMTPERLRSMVPMLQGRLTRLRLDEIHSHATTGVAPLTLLEAADLGMTKLHTALPPLANGSSHPSGLTMVRNLRARGHRVDVDVEAMERASAYWTRQAKIKRLPAGVPREYDEDYYRHTIPGGVQSTLARQLREMGRPELFDSVIEESVVVRRDLGWPIVMTPFA
>MP1411_megahit_89256_1-228
PAAGEGEPLVAPLGGNIFKVLVSPGDAVEEGDVLIILEAMKMETEVRAPKAGTIGEVFIKVGDAVSPDDEMLTIA*
>MP1411_megahit_90417_327-830
MSRKVLRKELHLKNLDEIKEIIELAQEHNLSEFEIEKEGVRLRIKREGSHNQGGVTAVSALAPALIAAQPVESSVETDGDESTDLLVVKSPIVGIFYRSPDPETKPFVEVGDKVGKGQVLCIIEAMKLMNEINSEDDGEITEVFVENGQPVQYGDRLFSIRVRPRAS*
>MP1411_megahit_92033_816-2027
LKETVQVPIAMQCHATTGLSTATYQKAIDAGIDMLDTAISSMSMTYGHSATETIVSALEGTERDTGLSLEGLEEIAAYFRNVRKKYAKFEGSLKGVDARILLAQVPGGMLTNMESQLKEQGAEDKFDEVLKEIPRVREDLGFIPLVTPTSQIVGTQAVLNVLTGERYKSISKETAGVLKGEYGATAAPVNAELQARVLDGGEPVTCRPADLLKPEMESLTDDLAALAKDKGFLLAEEQVDDVLTYALFPQIGLKFLQNRGNPDAFEPAPGKEPEVATAPVAAAPKAAGQPSSYDVKVDGKVYHVEVADSGTLTSVTPAVSSAPVASAEPAPAASGQTINAPLSGNVFKVLVSPGDVVANGDVVIILEAMKMETEIRSAFDGTVSTILAKEGDSVATGQALIEL*
>MP1411_megahit_101083_781-981
MSKPLALTELVLRDAHQSLLATRMRLEDMLPIASKLDDAGFWSVESWGGATFDACIRYLGEDPWERI
>MP1411_megahit_125895_1-498
IELLEEIASYFREVRKKYAKFEGSLRGIDSRILVAQVPGGMLTNLENQLREQNASDKLDDVLAEIPKVREELGFIALVTPTSQIVGSQSVLNILSGERYQTITKETAGVLKGEYGSTPAPVNADLQAKVLDGAEAITCRPADLLESEFEKQKGELLRISKAEGIRI
>MP1411_megahit_129652_51-539
ILREAGHVRADLGYPIVVSPFAQYIVTQAVLNVLALDNGEERYSTVPDEVRLYVRGGYGEIAGDIDPDLYDRMTRGAELISERPGQYLEPAIPQLLKKRGPFECDEDLLLAAFYDDAMTNTLKETGPINTDYPIMSTPLKTLVKEVASRSSVRSFKIRTGPE*
>MP1411_megahit_177973_4602-5234
YGHSATETLISIFQERDSDFGLDINLLGEISDYFKTIREKYSEFEGTLKGVDSSMLIKQVPGGMLSNLESQLKAINQEDKLEGIKEEIPKVREDFGFPPLVTPVSQIIGAQSLLNVTETRRYENLTSETKKLLLGAYGKLPGNANKELLDLASKNPPEIEIDKNLDEIKVELKSLCQDGDLPDLSKDLENLLTYILFPNVAINFFKGRSF*
>MP1411_megahit_181900_2-505
MSEDKKSLGITELVLRDAHQSILATRMRIDDMLPIAEKLDQVGFWSLESWGGATFDACIRFLGEDPWERIRKFKEAMPNTPQQMLFRGQNILGYRHYADDVVDKFVERAAENGVDVFRVFDAMNDPRNLERAIKAVRKQEKHAQGAMSYTLSPVHNIDSWLDMARQIE
>MP1411_megahit_202214_901-2352
MGKKIRLIDVTIRDGHQCLWATRMTTAMMKDIAPKLDEAGFEAIDLVGGAVFDVCVRFLREDPWERMRVLNTWVTKTPLIIHTRGQSLFTFEFFADDVVELAAERFAANGMRYHTVYDALNDIRNLEIPIRSARRHGIHVVPGLVYSHSPVHTDAYYVRKAKELMAIGVDGVFIKDPSGLLTPERVATLVPALKKALGDLPLQLHMHCLSGLAPYVALKAVEHGVDTVHTATSTLANGASHPPTELFTRNCRRRGHEVDIDLGPIEEVAERLAFIAEHEDKPVGLPLEYDEFHFHHQVAGGMISNLRQQLETVGIEDRIEEILEEAGQVRADLGYPIVVSPFAQYIITQAVLNVMGKDQGHDRYDTVPDEVRLYVRGGYGEIAGEIDPNLYDRITAGAEPITERPGALVAPALDRIRKSRGPFESDDDLLLAVFYDETQFGALKDAGPIGIDYLLMRTPLLTLVKELAERPGIKSFHISQTAT*
>MP1411_megahit_212391_1607-2071
SFGIMDFDEINKILELMRAHGLAEFELERDDLHIRLRKAETPVVTPPGLRSAGPEDVNRASATAEAVSGGTGESGATIVKAPILGTFYRASAPDASPFVEVGDVVKPGDVLCIIEAMKLMNDIKSEHAGEVVEIFVENGQPVQYGERLFAIRRA*
>MP1411_megahit_218192_1-1284
IKMARQLVDMGSDIVCIKDMAGLLTPETTGTLIREIKNSVDAPVHLHTHATTGLVGMNLQAAIDAGVDMVDTAISSLSMGTGHYATECIVAAQKGLARDTGLDLNLLEEISNYFREVRKNYAEFESDFKGVDINILKSQIPGGMISNMENQLKEQNAIDKLQDVLLEVPRVRKDMGYPPLVTPTSQIVGSQATLNILTGERYKLITKETRECVLGKYGKLPASLDPDLLAKVEEDGEAIDCRPADLLEPEWDQVVKDCKGKCTSEEDMLSYALFPKVALEFFKNREQGFPSTEKPATLTPKPVTTSTTPATPVAGSATYTVNVNGQAFSVQVSAGGAPQQVLATSTAPVATAAPAVSGTSVTSPLPGSVFSLKVTVGDQVNEGDVVIIMESMKMETEIHATASGTINSIQVQEGQKVNTGDNLLVIG*
>MP1411_megahit_227535_3-1121
EDMGSDILCIKDMAGLLTPNVTKSLITEIKKIIKIPIHLHTHATTGLVGMNMQCAIEAGVDMVDTAISALSMGTSHYATECMVASLKGTPRDTGLDLDLLEEINDYFTEVRKKYAEFESDFKTVDISILKSQIPGGMISNMENQLREQNSLDKLDEVLKEIPRVRKDMGYPPLVTPTSQIVGSQATLNVLTGERYKVITKETRQCLLGNYGKLPAPIDEELLAKVSGDKEITSCRPADLLEPEWDKACKELGDKYTSEEDRLTYALFAKVALKFFETRGKPQPEAVAKAPATAPAPSAASSVPTGTAVYRVRVNGKDYSVEVSTGGAVGASPSIATVPATASVTAPAPSTASGSPLIAPLPGSIFTMICKEGD
>MP1411_megahit_227899_1710-2168
MIDPDLIERLIKVLDESDLDSLEIERGGTRIRLGKTPIQPVTLGQTTSQDAQGVSSEASVQDSPTSLSEKSSDLIEVTSPMVGTFYSAPTPDAPPYVEIGAEVKPGDGLCVIEAMKLMNEFESEVTGTIVEICVKNAHPVEYGQVLFLVDPA*
>MP1411_megahit_236043_191-886
MSTSSPLKVTEVVLRDAHQSLLATRMRTEDMLPIGEKLDQVGFFSLEMWGGATFDSCLRFLNEDPWERARKLKKVIPNTPFQMLLRGQNCVGYRHYADDIVERFVKKSVDVGINIFRIFDALNDLRNIETAIKTVNKCGETVEGCISYTVSPFHNIELYIKMARQLVDMGSDIVCIKDMAGLLTPEVTRTLIREIKNSVDTPVHLHTHATTGLVGMNLQSAIDAGVDMVDTA
>MP1411_megahit_261698_3-605
NGKHAQGAMAYTTSPVHNLTTWLDYAKKVEDSGADSFAIKDMAGILKPYDAFELITSLKQNISIPIHMQCHATTGMSTASNLKAIEAGIDNIDTSISSMSMTYGHSATETVISMFHGRDQDFGLDINLLGEISDYFKAIREKYSEFEGTLKGIDSSMLVKQVPGGMLSNLESQLKSINQEDKLEEIKNEIPRVREDFGFPP
>MP1411_megahit_264517_1-1086
DTAISSLSMGTSHYATECLVAALKGTPRDTGLDLDLLEEINDYFTEVRKKYVAFESDFKGVDINILKSQIPGGMISNMENQLREQNALHKLDEVLKEVPRVRKDMGYPPLVTPTSQIVGSQATLNVLTGERYKMITKETRQCLLGNYGKLPAAIDEELLAKVSEGKKLTSCRPADLLDPEWDKACKELGDKYTSEDDRLTYALFGKVALKFFETRGKPQAEPVAIAPAKTPATAPAPSAAPAVPAGSAVYKVRVNGKDYTVEVSTGGAVSASPTTTPAAAPAPAPAPSAASGSPLIAPLPGSIFTMICKEGDAVNEGDTVLIMESMKMESEVNAHRSGTIQSILVKEGDNVQTGDELVIIG*
>MP1411_megahit_274863_831-2627
MSDHKPLGITDVVLRDAHQSLFATRMRLDDMLPIAAELDEIGFWSLESWGGATFDACIRYLGEDPWERIRELKKAMPNTPQQMLLRGQNLLGYRHYADDVVDAFVERAAENGVDVFRVFDAMNDMRNIERAIAAVIKQGKHAQGTIAYTVSPVHTLDMWVEQGKVIEQMGAHSVAIKDMAGLLRPNVAFELVSRLKQTLSIPVHMQCHATTGLSTATALKAAEAGIDNVDTAISSMSMTYGHSPTESVVAMLEGTDRDTGLDLKKLNRIAGYFREVRKKYAKFEGSLRGVDARILVAQVPGGMLTNMESQLKEQGATDRFDEVLQEIPAVREDLGFIPLVTPTSQIVGTQAVLNVLSGERYKALSKETRGVLRGEYGAAPAAFNTELQARALDGDEPITCRPADLIDDEMDSLIREVEKLAGEKNLTLADGERRIDDVLTYALFPQIGLRFLEHRGDASAFEPVPDGQTAPVAGNSEGVYTVEVDGREYTVKVSDGGDVTGIKALGESAGATQPNPPVVHNPSQSTPIPAPLAGNIFKVLVKPGDRVTEGQKIMVLEAMKMETDVSSPEAGIVTELAVKEGDAVTVGQTLLSVEPAHG*
>MP1411_megahit_275828_314-868
MPDKTLPKVGITEVVLRDGHQSLLATRFTLADMLPIAKELDQVGYWSIESWGGATFDSCIRYLNEDPWERLRALKKAMPNTRQQMLLRGQNLVGYKHYSNEIVSLFIQKASENGIDVFRIFDALNDFKNIEFSIKRVKENGKHAQGAMAYTTSPVHNLTTWLDYAKRVEDSGADSFAIKDMAGIL
[truncated: 471,236 more chars]
