# Supplementary material for: Picoplankton nitrogen guilds in the tropical and subtropical oceans: From the surface to the deep
Source: PLoS One. 2025 Nov 5;20(11):e0335222. doi: 10.1371/journal.pone.0335222 (PMC12588538; doi:10.1371/journal.pone.0335222)
Supplement: S1 File — (ZIP) [file pone.0335222.s001.zip › supplementary info/N_cycle/G_uca_urea_carboxylase/K01958.fasta]

>MP0311_megahit_797_240-584
MARKSKKKASASDGPLKLMAANRSEIAIRIFRAATEMHIRTVAIYAQEDRLAVHRFKADEAYMVGVGKGPVGAYLDIEGIVEMAAERGVNFIHPGYGFLAENADFAEACAKAGIT
>MP0311_megahit_5809_1-633
IPSQDEIPRNGYAVQARITSEDPANNFSPDYGKILNYRSAAGFGIRLDAGAGDAGSVITPFYDSMLVKLTAFGPRFDIALQRMDRALREFRIRGVKTNIPFIENVIVNDTFRLGDATTRLIDTNPDLFNFKPRRDRATKLLNYLSDVTVNGNDTAKGYKLKAALPPARVPECDVRADIQPGSRNKLLELGPEGLANWIREQKPVLITDTTM
>MP0311_megahit_6925_397-717
MSDTDLRATTTHDKLMVVNRGEIAIRVFRAATELSLRTVAIYAEEDRFSRHRFKADEAYQLRKEKGPVGAYLDIEGIIAIAKEKGVTLIHPGYGFLSENADFARACR
>MP0311_megahit_11275_332-640
ELNGKARTSMVVDKSFKGDGKAREKADLGNSMHVASPIPAMVSGIATSVGKTVVKGEKLAVLEAMKMQTTLYASESGVVDEILVQVGDSVESKDLVIRLRKG*
>MP0311_megahit_13611_667-1833
DIVDLALASMSGSTSQPNLNSVVAALKGLERDPGLDPDALNTMSDYWEEVLEFYTPFNTSPRAGSAEVYIHEMPGGQFTNLKEQANAMGLGHRWPEIARTYAGVNQLFGDIIKVTPSSKVVGDMCMFLITRGIKPEEVLNLEPGSLDFPESVIDMLWGGLGQPDGGWPTDIQKVVLGDREPTTKRPGELAEPIDLDTTRSTLASQLGRPVTDDDLYSHLMYPAVFAEFDEFIRTYGKLQGLPTTSFFYGLSIGEEISVEIGPGKILFIKLIGISEANDEGLRNVFYELNGMPRESAVVDQALAPKDATARLKGDSSDPLQAVAPMPGMVTEVNAEVGTKVEEGDPLITLEAMKMLTTISASTAGTVTEILAQKGEAVETDDLLARLES*
>MP0311_megahit_14477_2-505
GRGTRLVTSRADVREAFARCQAEASVAFGCADLYVEEFLPQARHIEIHIIGDALGSIIELGERECSVQRRNQKVIEIAPCPNLSQSLRHDITASAIRLAKAQGYFSLGTFEFLVDMSSADPRFFFIEANARLQVEHTVTEEVMDVDLVRSQIQISQGHTLEELQLDKV
>MP0311_megahit_14635_1-873
YRSAAGFGIRLDGAMGDTGSVITPYYDSLLVKLTASAGTFELAIQRMVRALNEMRIRGVKTNIPFIENVITHPVFDSGDAITTLIDTTPELFKFKRRKDRATKLLKLLGNTIVNGNEQVKGRPVPEMNLPVIVPPHDPTKKLPEGTKNYLDKHGAEKFAEWTRKQKRLLITDTTMRDAHQSLLAARMRSYDQLKVADAIAYRGSELYSLECWGGATFDTTMRFLYENPFKRLRRLRERIPNVCFQMLLRGANGVGYSNYPDNVIRGLVKHSAESGMDIFRIFDSLNYLPNL
>MP0311_megahit_16395_2-706
CRVTTEDPANQFSPDYGRVAHYRSGSGMGIRLDAGSAFSGAVVNPFYDSLLVKVTARGRRFTDTIHRMIRCLQEFRVRGVKTNIAFLIKLLQHSTFEAGECTTRFIDNTPELFELPHRKDRATKVLSYLGDVIVNGNSLVAGRPMAARRNPAAVPDFSDQDTLPQGSRDRFLEEGAEGLAKWVGEQKTLLLTDTTFRDAHQSLLATRLRTKDLLNIASAYAHLAPELFSLEMWGG
>MP0311_megahit_19934_2-502
SLLVKLTTTGPNLTQALDRMHRALREMRIRGVKTNIPFLENVITHKDFVKGNATTKMIDVTPSLFKFKPRKDRASKLLNYLGEVIVNGNPQVKGRPRIQNPLPLIVPECKTAEEPPRGTRDMLLSQGAEKFSQWLRDHRPLMVTDTTLRDAHQSLMAARMRTYDMLE
>MP0311_megahit_21433_1-522
AEVNQLFGDIIKVTPSSKVVGDMCMFLITRGIKPEEVTSLEPGSLDFPESVIDMLAGGLGQPDGGWPADVQKVVLGGKEPTTKRPGELADPIDLHATREELSAKLGRTANDDDLYSHLMYPAVFEEFDGFIKSYDKVQGLPTTAFFYGLSIGEEISVEIGPGKVLFIKLIGISE
>MP0311_megahit_22220_1-645
LGTFEFLVLDKGVEGDRSAGSATEDHFVFIEANARLQVEHTVTEEVTGFDLVRGQIAVAFGSSLTDLGLDAQAPPTLSGFAIQARVNLETITADGGVRPGSGRLVRYEPPNGPGVRTDGFGYVGYKTSIAYDSLLAKVIVHERSSNFSDVVRKAIRALSEFHLEGARNNISFLKNILSHEDFISGATHTRWIEETVEQLTNEWQGPDYFIVAEVG
>MP0311_megahit_25822_1-912
YFVNLAAETGIDVFRVFDSLNWVENMKLSMESVLDTGKILEASICYTGDILDPTKTKYSLKYYVKMAKELKSFGTHILGLKDMAGLLKPAAAKILIKTLKEETGLPIHLHTHDTSGAGIATLLAANEAGVDIVDCAMDSFSGGTSQPCLGSLVESLKNTERVSSLNIEEVRDISNYWQTVRKQYIAFDEGVTFPASEVYLHEMPGGQFTNLLAQAKSLGLETKWPEIAKTYSDVNQIFGDIVKVTPSSKVVGDMALMMVAQGISKEQVEDPNTEIIFPESVIDMLKGNLGQPPGGFPINLIKKA
>MP0311_megahit_38451_2-892
VHLHERDCSVQRRYQKVVEVAPSIGLPAEVVNDLCNAGVELARKIGYDNAGTVEFLLDQDTKEWFFIEMNPRIQVEHTVTEQITGIDIVRSQILVAMEHKLHDQKISIPSQELIPRNGCAVQCRVTTEDPEKDFSPDYGKILSYRSAAGFGVRLDGAMGDTGSIITPFYDSLLVKLTTSGPNLSQALDRMHRALREMRIRGVKTNIPFLENVITHKEFVKGNATTRMIDVTPSLFKFKARKDRASKLLNYLGEVIVNGNPQVKGRPRIQTPLPLIVPECKNADLPPNGTRNLLLSLG
>MP0311_megahit_40489_1-267
MKKLLVANRSEIAVRIFRSANELNLRTVAIYAEEDRFGVHRFKADEAYLVGQGKGPVAAYLDINSIISIAKAKNVDMIHPGYGFLSENA
>MP0311_megahit_43253_2-604
AAGFGVRLDGAMGDTGSIITPFYDSLLVKLTTSGPNLPQALDRMNRSLREMRIRGVKTNIPFLENVIAHKDFVLGKATTRMIDITPSLFKFKARRDRASRLLGYLGDVIVNGNPQVKGRKRNENPLPLIIPEHDKRVEPPAGTRDLLMSMGAADFSQWLREQKPLMITDTTLRDAHQSLFAARMRTHDMLTVADFISQRTS
>MP0311_megahit_46545_282-773
RVNSVILLDKQKREIEVKIEQIYPEIVLMISNTKTLKIPSYEFSNENLKVNINDESISCKYQIFENQLHIKFKGNHRYFELPIVELKSNSNPELNKSIKADMPGTVIAIKTKQGAQIKNGEVLMVVESMKIQTNITSKVNGTIKKIYYSENESFERGSILISL*
>MP0311_megahit_52591_1-618
MLEVAEFIARKVSGLFSLEMWGGATYDTCMRFLGECPYERLRSLREKIPNILFQMLLRGSNAVGYANYPDNVVREFVLHSSEAGMDVFRIFDSLNYLPNLKVAMETVSEKTSSLCEAAICFTGDFTDPREEKYTLKYYVELAKELEKMGAHILAIKDMAGLCHPMAAYRLVKTLRAEVSLPIHFHTHDSSGIASASVLKASEAGVD
>MP0311_megahit_55712_2-718
SFPESVIKFFKGDLGQPYKGFPKDVQKIILKNIEPYENRPNEHLQPIDFEQELKSHKRKYPLKNEKKDLISKLLYPKVFHDFYTNFELYEDVSFVPTKAFFFGLKPGEEIIVEFEPGKAVIIELSYVTHANSDGFRRVFFKLNGQNRSVDVKDNSITVTTVKHLKAESEKHIGAPLQGKLIGIKVKKGDVIKTDQPLFFLEAMKMESSVLSTCDGVVKKIHLKEGTMVEQNDLVVEIE*
>MP0311_megahit_56448_1-549
RMDRALREFRIRGVSTNISFVENLLKHKKFKENRYSTKFIDETPELFEFSERQDRATKLLNYIATVTIQGHPEIKNHKKIKTSTFEFRNKIKNKEEISAVNLKNILNSSGALAVSNWILNQKQLLLTDTTMRDGHQSLLATRMRSIDMLKVADRYNNNLAELFSVECWGGATFDVAYRFLKEC
>MP0311_megahit_60462_3-440
MAVFRKILIANRGEIAIRVMRAANEMGKSTVAVFAKEDKLSLHRFKADEAYEIGEALGPVASYLNINEIISVAIRAGADAIHPGYGLLSEKPEFAKACNKAGISFIGPTAEIMEKLGNKANARKIAEKAGVPVIPASDILPDNPKD
>MP0311_megahit_62432_2-538
RHIEVQILGDKHGNVVHLHERDCSIQRRYQKVIEIAPSINLPQKVRKELCEAAVKIAKSIGYYNAGTVEFLLDLDSHDWFFIEMNPRIQVEHTVTEIITGIDIVRSQILIAKGHKLHGKEINIPKQDAIPRNGIAIQARVTTEDPEKNFAPDYGKIVNYRSAAGFGIRLDGAMGDTGAV
>MP0311_megahit_79207_3-812
SNQYTTKFIDDTTDLFNFKKRRDRGTKVLTYIADISVNGHPETQGRTKPADMLRSPLPPKHPQDVPTGARQILERIGPKGVADWMTAQKALLLTDTTMRDGHQSLLATRMRSIDMIKAAPAYASMLPQLLSVECWGGATFDVAYRFLQECPWQRLRDIREHMPNLMTQMLLRASNGVGYTNYPDNVVQSFVAEAANGIDIFRVFDSLNWVENMRVAMNAVLETNKICEASICYTGDILNPERAKYDLKYYVSMAKELEAAGAHILGLKDM
>MP0311_megahit_102791_1-642
TDLFEFSKRRDRGTKVLNYIADITVNGHPETVNRLKPPSDLKSIRSPAATVEPGYGTRNLLDEKGPKAVANWMLEQKRLLLTDTTMRDGHQSLLATRMRSLDMINAAPFYSSKLPKLFSVECWGGATFDVAYRFLQECPWQRLRDIRAKMPNIMTQMLLRASNGVGYTNYPDNVVKSFVIEAAKGIDVFRVFDSLNWVENMRVAMDAVLDSNKI
>MP0311_megahit_111627_1-402
EEISITIEEGKTLFIKLLHVGEPDEKGVRSLTFELNGKARTTLVQDKSVKGDAKAKEKADPANDKHVGAPIPAIISSIATSVGKSVSKGDKVAVLEAMKMQTTIYASTDGTVEEILVQVGDSVESKDLIARLR*
>MP0311_megahit_114578_1-528
LEEAQGEAQRAFGNSAVFLERYIERAKHIEVQILGDKQGNVVHLHERDCSVQRRHQKVVEIAPSIGLPDDVRAALCDAAVQIARSIGYYSAGTVEFLYDLDCDDWFFIEMNPRIQVEHTVTEVITGIDIVRSQILIAQGYSLHSKEIGIPKQELIARNGVAIQARITTEDPEKNFA
>MP0311_megahit_115264_2-769
LEENGAKGIANWMKAQKALLITDTTMRDGHQSLLATRMRSIDMIKVAPAYASMLPQLFSVECWGGATFDVAYRFLQECPWQRLRDIRDHMPNLMTQMLLRASNGVGYTNYPDNVVESFVAEAAKGIDIFRVFDSLNWVENMRIAMDAVIASGKICEASICYTGDILNANRAKYNLTYYINLAKELEAAGAHILGLKDMAGLLKPAAARVLVKALKKEVGLPIHFHTHDTSGLAGASILAAAEAGVDAVDVAMDAFS
>MP0311_megahit_117246_176-541
MKKLLVANRSEIAVRIFRSASELNLRTVAIYAEEDRFGVHRFKADEAYLVGKGKGPVAAYLDIESIISLAKEKKVDMIHPGYGFLSENAHFARACEDAGIIFVGPSPELLERMGDKVAAKNA
>MP0311_megahit_118076_2-457
MSDTDILEPTAQDKLMVVNRGEIAIRVFRAATELGLRTIAIYAEEDRFSRHRFKADEAYQLRKEKGPVGAYLDIEGIIRLAKEKGVTLIHPGYGFLSENADFARACRDAGIKFIGPDPEMLDAMGDKVSARALAKKADVATLPGTEDPVSDR
>MP0311_megahit_121203_3-770
LFGDKARAREAAIAADVPVLQGIDRAVTLEEAQAFFAQHPSGIIIKALAGGGGRGTRAVTTEAELPETFARCQSEAKAAFGIEDVYVEVFLPKAKHIEVQIIGDEQGNVTHLGERECSAQRRNQKVVEIAPAPALSHVLRERMIEAAVRFAKAQNYQSLGTFEFLVNARDGGSDFVFIEANARLQVEHTVTEAVTGVDLVQSQIRVACGESLADLDLADPVKPRGYAIQARVNLETLSADGSVMPSSGKLTAYEPP
>MP0311_megahit_130496_1-1149
NFTPDYGTIIARRMANGYGIRIDAGSIYTGFKVSPFFDSMLIKVSAKGRTLKGTCRRMIRALSEFRIRGVKTNIKFLENVINSEAFQEGNVTVNFIENNPELFQFRKGRDRGTKALRFLADVTVNGNPDVKTINESHIFPHQKIPDFDKYGAYPKGTKDILKEYGRDGFIDWLKKTKKLKFTDTTFRDAHQSLLATRVRSVDMLKVAEGYAKHFPQLFSMEMWGGATFDVCMRFLKEDPWIRLESLRAAMPNVLTQMLIRSSNAVGYTSYPDNLVEAFIEESGKRGMDVFRIFDSLNWFESMKTSITAVRERTDGIAQACICYTGEVLNKTNNKYTIDYYVDLAKKLEDHGAHMLAIKDMAGLLKPYSAKALITALKKAVDLP
>MP0311_megahit_132778_3-380
GKILEIRLQAVSEVNNEGDRKVFFELNGQPRIIRIPDHNSSTTKLKQKPKAETNNPKHLAAPMPGAIASIAVKEGDLVKKGDVLLTVEAMKMETVLNAENNFRIKKIYTTIGSQIDAKDLLIEFD*
>MP0311_megahit_136750_1831-2310
MIKAKYQDISTDLDEIFISNYSVLEKQNNSITLEKDGCKYHCRLLHYDKQKNFVLLKVNGKRIEVTLERAVDSVLKKFGISSKGASEINELNAPMPGVVLTIKVRVGNEVKKGDPLIVLEAMKMENVLGSPIDGVIESIEVNENDTIEKNTVLIKFQKK*
>MP0311_megahit_142449_165-650
MINGKLNDSFQSVLNNQRLNEFEVLDINVSKNEIILVKKNQKFICKIIQKDSLNQSFIIKINGHISSIKLVKSIEQTIEKLGINRQSHQNTNSLKAPMPGLILELLVQKGDIIQKGDPLVILEAMKMENILYSPADGIINNIFVKPQQTVEKNNILIKFEP*
>MP0311_megahit_146472_3-929
MSQKTIHKLLVANRGEISIRIFRAATELKIRTVAVFTHEDRYSLHRYKADESYQIGAENEPLKPYLDIEEIISLAKRVGADAIHPGYGFLSENVGFAKRCEKEGIIFVGPKSDVMEQLGDKIAAKKIARKAKVPVIEGAEIHTDDVRQIKSFARKIGFPVMLKAAAGGGGRGMRVVREEASLERNFLEAKGEAAKAFNDDTIFIEKFIDSPKHIEVQILADQHGNIVHLYERDCSVQRRFQKVIEVAPCQNLSQSTKDKLYEYALSITKSVNYSNAGTVEFLVDKNENIFFIEVNPRIQVEHTITEEIT
>MP0311_megahit_166902_144-626
MKTFKKILIANRGEIAIRIMRAANEMGKKTVAVFAEEDKLGLHRFKADEAYRIGEGLGPVAAYLSIDEIIRVAKLSGADAIHPGYGLLSENPEFVDACDTNGITFIGPKAETMRALGDKASARKVAIEANVPVIPATDVLEDDMSVIRKEAKNIGYPLMLK
>MP0311_megahit_184653_1-657
SGIAGATILAAADAGVDVVDAAMDAFSGGTSQPCMGSIVEALHNSERDTGINIENLREISDYWGQVRAQYAAFESGLSSPASEVYLHEMPGGQFTNLKAQARSMGMEEKWHDIAETYADVNQMFGDIVKVTPSSKVVGDMALMMVAQNLNRDDVENPKTDVAFPESVVDMLRGNLGQPPGGFPKNIVKKALKGEKPNLARPGKNLEPIDLEKTRQELSD
>MP0311_megahit_229614_1-618
VQAQILISEGRGLAEATGKTSQKEIKLNGHALQTRITTEDPQNNFIPDYGRITAFREATGMGIRLDGGTAYSGGVITRYYDSLLVKVTAWAPTPEKAISRMDRALREFRIRGVSTNIAFVENLLKHPIFLNYEYTTKFIDTSTDLFEFSKRRDRGTKVLNYIADITVNGHPETVNRPKPPNEVKSARAPAIDLEPSYGTRNLLDEK
>MP0311_megahit_247859_3-1235
MPDFNKILIANRGEIAIRIMRAANEMGKKTVAVFAEEDKLGLHRFKADEAYRIGHGMGPVAAYLAIDEIIRVARDCGADAIHPGYGLLSENPDLVDACERNGIVFIGPQASTMRALGDKASARRVAIEANVPVIPATEVLGDDMDAIKAQAAEIGYPLMLKASWGGGGRGMRPIEHPNELEDKVLEGRREAESAFGNGEGYLEKMITRARHVEVQILGDKHGEIFHLWERDCSVQRRNQKVVERAPAPYLTQKQRETLCDLGRRICAHVNYECAGTVEFLMDMDTEEFYFIEVNPRVQVEHTVTEEVTGIDIVQAQILIAEGKTIAEATGKANQSEVTLNGHALQTRITTEDPQNNFIPDYGRITAFRSATGMGIRLDGGTAYAGGVITRYYDSLLVKVTAWAPTPSKAIA
>MP0311_megahit_248622_2-373
VPDEVRLYVRGGYGEIAGKIDSNLYDRITKGAEPITQRPGELVPPALKKARDRLGANASDDDVLLSVFYDEKEFNALKKMGPIDTYYPIMETPLKTLIKGITSRSDITSFHFIDRKNSQEISK*
>MP0311_megahit_255497_2-466
MKKVLIANRGEIAIRIARTCSDLGIKTVGIYSEDDANCLHLSKVDEAYPIQGKGAQAYLDIKQIISIAKESKADFIHPGYGFLSENSALAASAKRAKIKFIGPSEKTLKIFGDKTTAKELALSLDIPTISGTHQKTSLKQAQNFMKSLNKNSSIL
>MP0311_megahit_258384_1-1020
GIRLDGGTAYAGGVITRYYDSLLVKVTAWAPTPSKAIARMDRALREFRIRGVSTNIAFVENLLKHPIFLSNEYTTKFIDTTPDLFDFDKRRDRGTKVLTYIADVSVNGHPETKDRPLPNFDAPTPISPNSVGEMSYGTRNLLEQKGAKAVADWVLKQRQLLLTDTTMRDGHQSLLATRMRSVDMIRVAPAYASNLPSLFSVECWGGATFDVAYRFLQECPWQRLRDLRAQMPNLMTQMLLRASNGVGYTNYPDNVVRAFVKEASKGIDVFRVFDSLNWVENMRIAMDAVIDSGKICEGTICYTGDILNPDRSKYNLKYYVNMAKDLQEAGAHFLGLKDMA
>MP0311_megahit_258925_3-485
MVFQGILIANRGEIAIRIARAAAELGIKSVAIYSEDDASSLHTKIADESFLLPGLGAAAYLNMEEVINAAKKSGCDAIHPGYGFLSEQASFAEKCAEAGLTFIGPKVEHLKLFGDKGAARAAAISAGVPVLKGIDKAITLEEASAFFDEVEGGIIIKAVAG
>MP0311_megahit_264053_151-618
MKGIVNSQFNFEIKDGEDWDIVKTKDGLFNIIYKEKSFIANVLSHDKKNKVFEIVINNNHYKVQLKDSFDEALIRLGVEHQEVDKDKVVVSPMPGKVVEVFVGAGDSVDEGDGLIVLEAMKMENIIKATKSGEVKHVYASVGDSVEKNCRLLVYK*
>MP0311_megahit_271859_3-641
YTGDILNPERSKYDLQYYVSMAKELEKAGAHVLGLKDMAGLLKPAAATTLIKTLKTEIGIPIHFHTHDTSGIAASTILAASEAGVDAVDTAIDAFSGGTSQPCLGSIVEALRYTNRDTELDIEDVRKINNYWEHVREQYVAFESGSSAPASEVYLHEMPGGQFTNLKAQARSLGLEEKWPEIAKTYADVNQMFGDIVKVTPSSKVVGDMALMM
>MP0311_megahit_275362_2372-2758
MIKAAYNKTTHLELSQDDISKMEIVKINIEDNTVNLRIGNNKYHCKLLKKYPEENSYFIKVNGTLIELEKKHHYSDIISRISKYTNSDQKINKLVSPMPGLILEIQTKAGEKVKKDEPLIILEAMKMEN
>MP0311_megahit_293424_1-369
SWAPNFIDIEIDNSRLRSKITHEKDLILINTKSGDVLFKILPKFSVREEKALEGSLTAPMPGKVVEIKIKKGSKIKKGDTLLILEAMKMEHQVLAPDNGKVSDILVSKNQQVENGEPLVILD*
>MP0311_megahit_293834_1541-1762
MKKTLIKSDVAGIVAEICFNKSDFVKEGENLIFIESMKMEIPVIAPFDSEIEEIFVKKDEVISQNQPLLTLKS*
>MP0311_megahit_295743_2-736
APDYGKINVYRSASGLGIRLDAGTASTGTVITPYYDSLLVKVTAKGQTPIEAKRRMNRALSEFRVRGVKTNIPFLLKLINHSGFDIFKYHTKFIDSEKNLFQFSGRKDRATKTLNFLAEVIVNGNPEVANRPKLRETTPAKLSDYGISRSKKAKKTVNKTHKQILDANGPSAVAESVLKEKKLLITDTTFRDAHQSLIATRMRTQDMLGITDLYEERLKNLFSVECWGGATFDVALRFLKEDPWE
>MP0311_megahit_297592_1-585
ATGMGIRLDGGTAYSGAIITRFYDSLLEKVTAWAPTPEDAISRMDRALREFRIRGVSTNISFVENLLKHKKFRDNLYTTKFIDETPELFQFSERQDRATKLLNYIAKTTIEGHPEVKNKEKIKPFKFEFRNKIKSSEERSSVNLKSLLETRGALALSNWVLNQKQLLITDTTMRDGHQSLLATRMRSIDMLKVAN
>MP0311_megahit_304841_681-1583
MAEFRKILIANRGEIAIRVMRAANEMGKSTVAIFAEEDKLSLHRFKADEAYKIGEGLGPVASYLNIKEIISVAKKAEVDAIHPGYGLLSEKPEFAKECGLAGIKFIGPTAESMEKLGNKANARKIAEKAGVPVIPASNILPDNSEELVKIAKNIGFPLMLKASWGGGGRGMRLINNIEEVEKNILEGKREAENAFGNSESFLERYIKNARHVEVQILGDKGGNIYHLWERDCSIQRRNQKVIERAPAPYLNDKQRDVVCEMATAICKQVRYECAGTVEFLMDINTNEFFFIEVNPRIQVEH
>MP0311_megahit_306736_1801-5175
MKKILIANRGEIAIRIARSCQDLGIKTVGIFSQDDSKSLHLSKVDEAYEVEGKGPSAYLNIKEIISIAKEAKVDGVHPGYGFLSENPKFVSALKRSKIKFIGPNERALKVFGDKTAAKALAAELSVPIILGTSSKTNLKQAETFFKGLKKNSSLLIKAISGGGGRGMRVVSKLADLKEAFERASSEAKASFDSPDLYVEEFLKDYRHIEIQILGDGSGNVIHLHERECSIQRRHQKLIEIAPSPSLNQDLKKRMIDASLALGKKIKYEGLATIEFLVNVEKEDFRFIECNPRLQVEHTVTESITSLDLVKLQIQIASGKSLTQLKLNQDQIKEPRGFAIQSRVNMETIGKDGNANPGGGIFESFDLPSGPNVRADSYGYSGYETNPLFDSLIAKIITYSSEDNYKQACKRNYRSLCEFKIKGVPTNIEILKNLFVNKEFLNNKVHTNFFENNLEDLLSPHNHSDLLDITRSISQKEIQRGKIEDLDPLAVLDHGKSGGVFVDQSENILELKKIKLQEGYKSVEAPMQGMIVNFDVNVGDKVWEGKTLGIMEAMKMEHEIVSSVSGTVDAINVSNMDTVFEGHSLMTIKLGEVTKKEVSSEDEVDLDWIRPDLQEALDRKEASHDKNRPEAVKKRYGTGHRTARENIQDLCDEGTFLEYGSVVIAAQRRRRSEEDLIKNTSGDGMVCGLGHVNGHLFPEEHSRVMAMSYDYMVLAGTQGKMNHAKKDRMFEIAEQNKLPTILFAEGGGGRPGDTDTSGVAGLDCLAFTYFAQLSGLVPVIGITTGRCFAGNAVLLGCCDIIIATKDSNIGVGGPAMIEGGGLGVFTPDEVGPMDVQVPNGVVDISVKDEEEAVEVAKKYLSYFQGPIKNWKEPDSRKLRFAVPENRLRYYDMRDIIDGIADIDSVLEIRKDWAPGIITSFIRIEGKPVGVVANNPGHLSGAIDSPGADKGSRFIQLCDAFDIPILSLIDCPGIMVGPESEKTALIRHAARMFVVGANIETPLMSVVIRKAYGLGAQAMAGGSFKIPLFTVTWPTGEFGGMGLEGAVKLGYRKELEAIKDPKERIKAYEKMVADSYHRGRAVNMASHFELDDVIDPAETRTWISGALKSLPPKTRTGKRRPNIDTW*
>MP0311_megahit_322238_539-793
ISKTHQKPKADSNNPKHLAAPMPGAISSVAVKKGDSIKKGDVLLIIEAMKMETVLNAENDCKIKTIFISTGSQIDAKDLLIEFE*
>MP0311_megahit_326560_172-711
MKIDDEDLNGYLMYPKVFLDYMERHLTYGPVRTLPTKTFFYGMNSGDEISLEIDPGKTLEIRMQAIGETDENGEVKVFFELNGQPRVIRVPNRLVTSETTSRPKADPSNSNHIGAPMPGVISTVSVNEGQAVKKGDLLLTIEAMKMETGIHVERDAKIKAVHVKPATQIDAKDLLIELA*
>MP0311_megahit_338465_3-1097
TTMRDGHQSLLATRMRSIDMLKVANRYNNNLSELFSVECWGGATFDVAYRFLQECPWQRLRDLRKRMPDSLLQMLLRGSNGVGYTNYPDNYVKYFVKLAADSGIDVFRVFDSLNWVENMRLSMDAVLETGKILEASICYTGDILDPTRTKYSLKYYVKMAKELQKLGTHILGLKDMAGLLKPAAAKILVKTIKEETGLPIHLHTHDTSGAGIATLLSASEAGVDIVDCAMDSFSGGTSQPCLGSLVESLKNTERVSSLNIEEIRDISNYWQSVRKLYMAFDDGVNFPASEVYLHEMPGGQFTNLLAQAKSLGLDNKWPEIAKTYADVNHIFGDIVKVTPSSKVVGDMALMMVAQGISKDQVEDPN
>MP0311_megahit_342998_3-863
QRRNQKVVEIAPAPGLEKELVNDMVASATQFAKMEGYFSLGTFEFLVDVGSKESKFVFIEANARLQVEHTVTEEVMGVDLVKSQIQIAMGSSISDLKLDDPSLREPSGFAIQSRVCLETIQKDGSILPSSGTLTAYEAPNGPGVRTDGFGYMGYQTSTAFDSLLAKVIVHSKSPSFGEAARKAERALSEFKIAGVKNNVSFLQNILSHEDFVDAKIHTRWIDEQSEILADQWSGPERFIAANADVEVGDGFAGARVDTSDPLALFNYDAEVKAAKPSSGSEPSAAAI
>MP0311_megahit_351139_3-383
MKKISKILAANRSEIAIRIFRAAEESGIKTAAIYSKEDRFAIHRFKTDESYLVGEGKGPIQAYLDIDSIIKIAKDANVDAIHPGYGFLSESPELAEQCEKNDITFIGPSKEILKRFGNKTEAKKVAE
>MP0311_megahit_354353_266-562
MKKIGKILAANRSEIAIRIFRAAEESGIKTAAIYSKEDRFAIHRFKTDESYLVGEGKGPIQAYLDIDSIIKIAKDAKVDAIHPGYGFLSESPELAEQCE
>MP0311_megahit_354537_115-333
MTTEVKTTVPGNIWKVLVQEGDEVKKDDTLFIMEVMKTEVHHSSPVDGKVVQVNIHNDQEAVEPGIVAIVIE*
>MP0311_megahit_358792_3-776
FAIQCRVTTEDPLNNFMPDYGKIMTYRSAAGFGVRLDAANASAGSIITPYYDSLLVKVTTWAKHQEDCIKRMDRALREFRIRGVKTNLVFLESLINNKDFLEGNYNTNFVDTKKELYAYNPQKDRASKIVSYLGNIIVNGHNDISGRFSSNKTVEVQIPISNIKSEKNNFVEDLQTLGPEKFAKKIKETPYTLITDTTMRDAHQSLLATRMRTDDLVNIAEYYSENLSNLFSLECWGGATFDTSMRFLKEDPWDRLAR
>MP0311_megahit_360949_2-1579
IGPNEKTLKNFGNKEKAKKLAQKLGIPVCSSSGPIQKKSDILSFFNEIKKNKIILKANFGGGGRGSRIIHKKDDFSEVLSLVKEEAKSFSGSNLIFAEEVIEEARHIEVQILGDGQSCIHLFERDCSFQRSFQKFIEFCPAPNLSSQAKDKLYNYAISLCESVAYKGLGTVEFLVDKNEKIYFMEVNPRVQVEHTITEELTGIDLIRSQISVFNGKSLKDQNIKAGIVLGKRASIQARLNMESYDNKNQLVPTTGTIKEYDIVSGPGIRIDGAGKVGYLNNGLYDSLLAKVIATSEFGLGEAVRKLDFTLRMSNVSGVETNKNLIIEILRQEVPQNGSVNISTIDNNIEVYLQKLNRDTQIGVKENNKNEIPNRPLIDSALTENTIQSELVGTVIDIKVLPNKKIKQGDTVLVQESMKMHHPIKANANGFVSNFFVDIGDTVSTGSPLFEFIPEKESSQKKLKKGKSKKSKKMRGDLENLMERRKLTLDKSRPIAVKKRKKIGKKTARENIKSLIGNNDFFEYGDL
>MP0311_megahit_367193_3-500
VLKEKQLLITDTTFRDAHQSLIATRMRTQDMLGITDLYEERLKNLFSIECWGGATFDVALRFLKEDPWERLEKLREQMPSALLQMLFRGSNALGYTNYPDNVLRRFIQLSAQSGIDVFRIFDALNWIENMRVSIDEVLKSGKICEASICYSGDLSSPAEKKYTLDY
>MP0311_megahit_372135_508-684
MTKQGKKVKKGDSLFVLEAMKMENVITSPIDGVIKTYNVQKGQAVKKGDLLVEIETRF*
>MP0311_megahit_377122_3-818
MLFRGSNALGYTNYPDNVLRRFIQLSAQSGIDVFRIFDALNWIENMKVSIDEVLKSGKICEASICYSGDLSSPAEKKYTLEYYLKMAQKLEKMGVHFLAIKDMAGLCKPKAAKILFKELKKNIKIPIHFHTHDTSGNGVATLLNASDAGVDIVDVAIDSWSGFTSQPSFGAVLESLDGNNRDPKISSAVVRTAANYWEGVRKQYQPFESKTRTSMSEVYLHQMPGGQYTNLREQARSMGITDVRWPELASMYAEVNKIFGDVIKVTPISKVV
>MP0311_megahit_377674_2-502
HQMPGGQFTNLKEQARSLGITTDKWGMVANKYAEVNQLFGDIVKVTPSSKIVGDMALYMIANDLSKEDVLDPKKEISFPASVIEFFKGEIGIPQGGFPKELQKKVLGDTKPLTKRPGEILESIDLDKEAKNLEDEIGMQINQTHLASYLMYPKVFKDYVDHFKEFSD
>MP0311_megahit_378828_2-514
ALPKQEDIHLNGFAIQCRVTTEDPLNNFMPDYGKIMTYRSAAGFGVRLDAANASSGSIITPYYDSLLVKVTTWAKHQDDCIKRMDRALREFRIRGVKTNLVFLESLINNKDFLEGNYNTNFVDTKKELYAYNPQKDRASKIVSYLGNIIVNGHNDVSGRVSNNSTVEVQIP
>MP0311_megahit_380287_1-564
GRGMRVVRSSNELIDQITTAQSESLKAFGKDEVFIEKFLEDAAHIEVQILGDKHGNIIHLFERDCSLQRRHQKIIERAPAHFLENKTREEICNAAIKIAKQVKYFGAGTVEFLFDKKSGEFYFIEVNPRIQVEHTVTEEVTGIDIVKAQIKIAEGEKIGNHPALPKQEDIHLNGFAIQCRVTTEDPLN
>MP0311_megahit_393956_1-951
HQMPGGQFTNLKEQARSLGITTDKWGMVANKYAEVNQLFGDIVKVTPSSKIVGDMALYMIANDLSKEDVLDPKKEISFPASVIEFFKGEIGIPHGGFPKELQKKVLGDLQPLTKRPGEVLESVDLDKEIKKLEDYIGTKVNQKHLASYLMYPKVFKDYVEHFKEFSDTSILSTELFFYGPQQDKEYIIEIDKGKSLILRYLAKSEINSTGQCSVFFEINGQPRTIDIENKEFSKNIVQRAKADDNNNDHVGSPLPGQVAKVFVEAGNKVIKGDKLLVIEAMKMETTINAEKSGTIKLVNISSGDNVETKDLLVEIN*
>MP0311_megahit_400200_1-504
LSDKERNEICNAGVRIGKQVNYSCAGTVEFLMDAKSRDFFFIEVNPRVQVEHTVTEEITGIDIVKAQFLLAAGAKIGDDICGVPTQKDIHMKGHAIQSRVTTEDAANDFAPDYGKINVYRSASGLGIRLDAGTASTGTVITPYYDSLLVKVTAKGQTPIEAKRRMNRA
>MP0311_megahit_400213_3-584
KNYPDNVVKHFIQQSAEAGIDVFRVFDSLNLIDNMRVAIDEVRNQNKICEGTICYTNDVTDPNEKKYTLKYYIDLVKDLEKAGAHIIAIKDMAGLAKPNAIKKLVNEIKQTTDLPIHFHTHDTSGTSSASVLAAIEEKVDIVDLAIDSMSGLTSQPALGSIVSIMKQNHQDPKLDEEAIRTLSLYWEQVRQNYH
>MP0311_megahit_400946_502-636
MTIINSVLIANRGEIAIRISKTLNEMGIKAYGIYSKDDSSSAHLS
>MP0311_megahit_401284_326-739
MKQIKKILIANRSEIAIRISRAATELGFRTVSIYSYEDRFALHRFKTDESYLVGSGLGPIQAYLDYKGIVQIAVNSGCDAIHPGYGFLSENPEFADECAKHNIIFVGPSPKIMRSLGNKVEAKKTAGKAKVPTIPSTG
>MP0311_megahit_402931_3-641
AVVRTAANYWEGVRKQYQPFESKTRTSMSEVYLHQMPGGQYTNLREQARSMGITDERWPELASMYAEVNKIFGDVIKVTPISKVVGDMAIYMLANNIQIQDVLDPKKDVGFPASVIEFFSGRLGQPYKGFPKALQKKILKGKKPINYRFGSKLPSLKIKNRTKDLEKKYSETISEKDTISQIFFPEVFDEYIKHKKKFGNTSVIPTSNYFFGM
>MP0311_megahit_403566_1-741
VITPYYDSLLVKVTAKGQTPIEAKRRMNRALSEFRVRGVKTNIPFLLKLINHKGFDVFKYHTKFIDSEKSLFQFSGRKDRATKTLNFLAEVIVNGNPEVANRPKLRETTPAKLSDYGISRSKKAQETVNKTYKQILDTNGPSAVAETVLKEKQLLITDTTFRDAHQSLIATRMRTQDMLGITDLYEERLKNLFSVECWGGATFDVALRFLKEDPWERLEKLREQMPSALLQMLFRGSNALGYTNYPD
>MP0311_megahit_405517_1-135
MTIINSVLIANRGEIAIRISKTLNEMGIKAYGIYSKDDSSSAHLS
>MP0313_megahit_2243_2-562
GFLAENADFARRCIAAGLTFIGPRVETLELFGDKARARIAATAVDVPIIRGLDHAVSLDEAAAFFAELGDGRGMMIKAVGGGGGRGSRMVQSADEVAATFERCRAEAQAAFANGDLYVEEFIHPARHVEVQILGDVHGAIAHLGERECSVQRYFQKIIEVAPAPGLAADLRDQIIETAVRFADSVGY
>MP0313_megahit_45800_3-515
GKASQYDITLHGHALQTRITTEDPLNNFIPDYGRITAYRSATGMGIRLDGGTAYAGGVITRYYDSLLTKVTAWAPTPEQAIARMDRALREFRIRGVSTNIAFVENLLKHPTFLNNTYTTKFIDTTPELFKFAKRRDRGTRVLSYIADITVNGHPEVEGRARPPADLKLPRA
>MP0313_megahit_52195_1-750
LATENDVPVLPGTTASVTVNEARKFFEALAPGTAMILKAVAGGGGRGTRAVLNLDEFDETFEQCSGEAQASFGNGDLYIEQFLPRARHIEVQVLGDGSGEVVHFWERECSIQRRFQKIVEIAPAPGLPEGLRNRIIGAATRLASAANYRSLGTFEFLLDANQWTDDAPFYFMEANARLQVEHTVTEAVTGIDLVGSQLRIADGRSLTDLGLEQSSIPTPRGFAIQARVNMETITSDGTTLPSGGTLTSFD
>MP0313_megahit_52934_569-1060
MTEFNKILIANRGEIAIRVMRAANEMGKRTVAVYAEEDKLGLHRFKADEAYRIGEGLGPVAAYLSIDEIIRVAKECGADAIHPGYGLLSENPDFVDACARNGITFIGPKAETMRALGDKASARRVAVEAGVPVIPATEVLGDDMDAIRKEAAEVGYPLMLKASW
>MP0313_megahit_53236_1-546
PAYAQNLSQLFSVECWGGATFDVAYRFLQECPWQRLRDLREAMPNLMTQMLLRASNGVGYTNYPDNVVQFFVKEAAKGIDVFRVFDSLNWVENMRVAMDAVVESGKICEGTICYTGDILDPERAKYDVKYYVGMAKELEAAGAHVLGLKDMAGLLKPASAKLLIKALKEEVGLPIHFHTHDT
>MP0313_megahit_60298_1-570
MRIVRESSELEDAFHRAKSEAEKSFGNSEVYIERYIDNPKHIEVQVIGDEFGNIIHLYERDCSVQRRHQKVVEVAPSVGLSNKLRERICDAAIQLMKNIKYVNAGTVEFLVSGDEFFFIEVNPRVQVEHTITEMITGIDIVKTQILVADGESLFGDKISMPHQNEIQTLGYAIQCRITTEDPTNDFMPDS
>MP0313_megahit_63414_3-554
LMNTATHGLHKRVLVSNRGEIAIRIAKAAAALGMESVGVYASVDALSLHTRVTTETHEIGIPEGTNPVRAYLDAQGLVQTAKTSGCDCVHPGYGFLAENAAFADLCAVEGLTFIGPSPAALTLFGDKIQARKLAQSLDIPVVPGSSQPLTSPDDALAVDLGYPLMLKARAGGGGRGMRVVENAT
>MP0313_megahit_64546_483-845
LFLDIQLEEVDELSISEVVIISSDDSPSGVMAPKMPKKIGMDLSRDSSPGVIVAEMQGTIVDIMIKEGKKVKKDASLFVIEAMKMENIVSSPIDGVIKELNITKGSPVSKGDVILVIERK*
>MP0313_megahit_74118_1-795
YERDCSVQRRHQKVVEIAPALVLDEAIRQDLLEAAVSIGRAVAYENAGTVEFLVDKDEGDFYFIEVNPRIQVEHTVTEEVTGVDLVKSQILVAQGMRLDDEEIGLPSQLAVRTHGYAMQCRVTTEDPANDFLPDYGRVSHYRSAAGMGVRLDAGSAFSGAMVNPYYDSLLVKVTARGTRFIDAARRMERCLQEFRVRGVKTNIPFLIRLVTNEQFLKGGCTTRFIDHTPELFNLPKRRDRATRLLAYLGDTIVNGNPSVRDHPRA
>MP0313_megahit_75157_2-508
LDDMGPARFAQWMRHEKRLFITDTTMRDAHQSLLATRFRSHDLARIAPLYAAALPDLFSVECWGGATFDVALRFLKEDPWERLASLRQAMPDTLLQMLLRGPNAVGYANYPDNVVRHFVRQAADCGIDIFRVFDSLNWVENMRVAMDAVLESGKLCEAAICYSGDLSDP
>MP0313_megahit_81670_1-507
IARARHIEIQIVGDGTGAVSHLWERDCSLQRRNQKLIEIAPSPLLDASIRDAMIDSALKLAGAVNYRGLGTFEFLVDEDHPGRFYFMEANPRIQVEHTITEEITGVDLVQTQLQLFGGQSLTDLALDSAPTVRGFAIQARINCETLHADGHATASTGTLSTYEPPSGPG
>MP0313_megahit_85053_2-631
LPDGLRTRIIDSAQRLAVAVNYRSLGTFEFLVDATDLTDDSEFYFIEVNARLQVEHTVTEAVTGIDLVEAQLNVAAGFSLGDLGLEQADVPSPRGFAIQARVNMETVTPDGRTLPSAGMLSAFDPPTGPGVRTDTFGYAGYSTSPSFDSLIAKVIGHSKSSDFGDAIRRTYRALSEFRIEGVDTNIAFLQSILAHEDFATGSIHTRFVDD
>MP0313_megahit_89444_2-604
GEDEVLEQLASGRREAKAAFGNDEMFLEKLVVRARHVEVQILGDRHGTIVHLFERDCSLQRRNQKVIERAPAPYLDEAQRRALCAHALRIGHAADYSNAGTVEFLMDYETGEFYFIEVNPRIQVEHTVSEVVTGIDLVKAQIHLAAGARIGDADSGVPAQAEIGLNGHALQCRVTTEDPENNFIPDYGRLMAYRGATGFGI
>MP0313_megahit_93742_1-117
EAMKMETGLHAERDAVVKAVHVQAGGQIDAKDLLVELE*
>MP0313_megahit_99150_1-1002
MADFKKILIANRGEIAIRIMRAANEMGKKTVAVFAEEDKLGLHRFKADEAYRIGEGMGPVQAYLSIEEIIRVAKLSGADAIHPGYGLLSENPAFVDACDAAGITFIGPRAETMRALGDKASARRVAIEAGVPVIPATEVLGDDIKEIRKQAKEIGYPLMLKASWGGGGRGMRPIENENELEDKVREGRREAEAAFGNGEGYLEKMILRARHVEVQILGDKHGNMYHLFERDCSVQRRNQKVVERAPAPYLSETQREEICQLGYKICKHVNYECAGTVEFLMDMDTGKFYFIEVNPRVQVEHTVTEEVTGIDIVQAQIKIAEGKSLMEATGKASQ
>MP0313_megahit_100360_2-886
FKQAEEKMERSLREMRIRGVKTNIPFLINVMRNDKFRSGDYTTKFIEETPELFDIAPTLDRGTKTLEYIGNVTINGFPNVEKRPKPEYESTKIPKISQKKINQLSGTKQILEQHGPTGVANWVREQEDVLITDTTFRDAHQSLLATRVRTKDMMNIASKTAEVFKDSFSLEMWGGATFDVAYNFLKENPWERLERLRKAIPNVLFQMLLRASNAVGYKNYPDNVIKKFVHESAKAGVDVFRIFDSLNWVDQMKVANEAVQEAGMVSEGTICYTGDILNAERSNIYTLDYYVKMAK
>MP0313_megahit_101776_3-911
IHFHTHDTSGIAGATILAAADAGVDAVDAAMDAFSGGTSQPCLGSIVEALKNTDRDTGLDIGNIREISEYWENVRAQYAAFESGLMAPASEVYLHEMPGGQFTNLKAQARSLGLEERWHEVAQTYADVNQMFGDIVKVTPSSKVVGDMALMMVSQGLTRAQVEDPKSDVSFPDSVVDMMRGNLGQPPGGFPEGIVKKVLKGEAPNLERPGAHLEPVDIENTRAELSKELEGFKVDDEDLNGYLMYPKVFLDYMGRHRQYGPVRSLPTRTFFYGMEPGDEITAEIDPGKTLEIRLQAIGETDEQ
>MP0313_megahit_106854_3-698
SNLSQQAKSLGLGERFDEVKEMYRRVNFLFGDLVKVTPSSKVVGDMALYMVQNDLDEDTVINDGYKLDFPESVVSFFKGDIGQPVNGFNKKLQDVILKGQQPITERPGEYLEPVDFEAIRQELSDIQQDEVTEQDIISYVLYPKVYKQYIQTKEQFGNVSLLDTPTFLFGMRNGETVEIEIDTGKRLIIKLETISEPDENGKRTIYYAMNGQARRIYIQDENVKTNANVKPK
>MP0313_megahit_112366_2-1609
LLEQKGPQAVADWMGQQRQLLITDTTMRDGHQSLLATRMRSHDMIKVAPAYAANLPQLFSMECWGGATFDVAYRFLQECPWQRLRDLRAALPNVMTQMLLRGSNGVGYTNYPDNVVQEFVRVAATEGVDVFRVFDSLNWVENMRVAMDAVIENGKICEGTVCYTGDIFDPDRSKYDLKYYVAMGKELKAAGAHVLGLKDMAGVLKPNAAKVLIKALKSEVGLPIHFHTHDTAGTATATIMAASEAGVDAVDCAMDALSGNTSQATLGSVVEALKHTDRDTGLSMDAVREISNYWEEVRGEYAAFETGMQAPSSEVYLHEMPGGQFTNLKAQAASMGLDDRWPEVAKTYAEVNQMFGDIVKVTPSSKVVGDMALMMVSQGLTRAQVEDPKAEMSFPDSVIDMMRGNLGQPPGGFPDAIVDKILKGEKPNTERPGAHLPPADLEATRKELRDLLEGAQVEDDDLSGYLMYPKVFLDYMGRHRTYGPVRVLPTRTFFYGMEPGEEITAEIDPGKTLEIRLQALSETNEDGDVKVFFELN
>MP0313_megahit_113177_1-300
LNGQPRVIRVPNRLVKSSTAQRPKAEVGNANHIGAPMPGVVASIGVQVGQQVHEGDLLLTIEAMKMETGLHAERDAVVKAVHVQPGGQIDAKDLLVELE*
>MP0313_megahit_113814_2-1663
RAPRPANPEIKDGPKQILERKGAQAVAEWMAAQKQLLITDTTMRDSHQSLLATRMRSIDMIGIAPNYAHDLPGLFSVECWGGATFDVAYRFLDECPWQRLRDIRAAMPNLLTQMLLRGSNGVGYTNYPDNVVSAFVKQAAESGVDIFRVFDPLNWAENMRVSMDAVLESGKVLEAAICYTGDILDPARSKYDLKYYLSMAKELKAAGTHILCLKDMGGLMKPATASVLFKALKEEVGLPLHFHTHDTAGIAGATILAASEAGVDAVDCAMDSLSGNTSQATLGTIVEALRHTPRDTGLDIGAIRQISNYWESVRNHYAAFESGMQSPTSEVYLHEMPGGQFTNLKAQARSMGMEDRWHDIARTYADVNQMFGDVIKVTPIAKTVGDLALMMVSQGLTCEDVLDPKTEVSFPDSVVTLMKGYVGQAPGGFPPAIVKKVLKGEEPITVRPGTLLPPEDLDARLAELTERFGKKIDNEDLMGSLMYPKVFADYMERHAQFGPVRTLPTRTFFYGMETGEEITAEIDPGKTLEIRLVAVSETQEDGEARVFFELNGQP
>MP0313_megahit_121308_3-827
LNWTANMRVAMEAVLKADALCEASICYTGDILDEGRTKYDLKYYVKLAKELEGMGAHILAIKDMAGLCKPYAAAKLVRALKDEVGIPIHFHTHDTSGVQAAAILKGAEEGLDIADAAMAPMSGTTSQPNINTVAEALRFTPRDPGLTRQDLDDIADYWRATRDFYTPFEGQILPATADLYNHEMPGGQYTNLFQQARALGLSDRWAEVCRVYADVNELFGDIVKVTPTSKAVGDMALFMVANSLTPKDVLDPSRELAFPASVIDLIGGGMGQPPG
>MP0313_megahit_125012_1-819
YFIEVNPRVQVEHTVTEEVTGIDIVQAQILIAEGKTLAEATGKASQGDITLNGHALQTRVTTEDPLNNFIPDYGRITAYRSATGMGIRLDGGTAYAGGVITRYYDSLLTKVTAKAPTPEKAIARMDRALREFRVRGVSTNIAFVENLLKHPTFLSNEYTTKFIDETPELFQFAKRRDRGTKVLTYIADISVNGHPETEGRAAPHPDLKEPRAPKVDKGNLPYGTRNLLEQKGAKAVADWMKAQRQLLLTDTTMRDGHQSLLATRMRSHDMIKV
>MP0313_megahit_128293_1-1098
PNRSKYDLKYYVALAQELKAAGAHILGIKDMAGLCKPAAAHTLVKTLKEETGLPIHFHTHDTSGIAAASVLAAIEAGADAVDAAMDSMSGLTSQPNLGAIAEALRNSPRDTLLDGAALRGISNYWEHVHNLYAGFEADFRSGASEVYVHEIPGGQYTNLRQQARSMGIDGRWPEVAATYAKVNEMFGDIVKVTPTSKVVGDLTLMMITGGISAEEILDADKEIAFPDSVVAFFRGDLGQPHGGFPADLQKKVLKGAPPLTARPGAEMADVDLPALRLEAEQKIGRQISDRELSSYTMYPVVFADYAAQRRAYGNVAHVPTRAFFYGLEPGDEIAIEIERGKTLIIRFLALGDADESGMRTVFFELN
>MP0313_megahit_134596_2-1207
PDFVDACAQNGITFIGPRAETMRALGDKASARRVAMEAGVPVVPATDVLGDDMEVVRKQAAEVGYPLMLKASWGGGGRGMRPIANEDELKEKVMEGRREAEAAFGNGEGYLEKMILKARHVEVQILGDSHGEIYHLFERDCSVQRRNQKVVERAPAPYLTEEQRAEICELGRKICAHVNYECAGTVEFLMDMDDGKFYFIEVNPRVQVEHTVTEEVTGIDIVQAQILIAEGKTIAEATGKASQADVQLNGHALQTRITTEDPQNNFIPDYGRITAFREATGMGIRLDGGTAYSGGVITRYYDSLLVKVTAKAQTPEQAIARMDRALREFRIRGVSTNIAFVENLLKHPTFLDNSYHTKFIDQTPELFTFEKRRDRATKVLTYIADITVNGHPETKGFDRPAA
>MP0313_megahit_136605_3-758
GMPYVKEADEAYYIGESAPAHSYLNIAKIIETARAAGADAIHPGYGFLAENHLFARACAEAGIVFIGPNPEVIEAMGNKLEALEIAKKAGVPTLKRSRRSIERKLKESAEDYDKRVRKIAKNIGYPLLVKPQSGGGGIGMRVVYSEEYLLPALEICRSQARGAFGNASIYLEQYLEDVSHIEVQILGDSRGKAVHLFERDCSMQRRNQKIVEESPARKLDSKKRQLICKYAVKIVKRVKKELKTPYTGAGTV
>MP0313_megahit_137245_2859-6287
MSLASLLVANRGEIAVRILRASGEAGLRTVSVYSEDDSSALHVRMADESRPLPGVGAKSYLDAKLIVKEACAAGCDAVHPGYGFLSENPDFALLCEENGLAFVGPTPEQLKLFGDKLAARAHASACGVPVARGTEGSTSLKEVLLFLKSLGEGGAMMIKAVAGGGGRGIREVHDGDDAESAYERCRSEALRFFGNDEVYAEELISHARHIEVQVVGDGTGSVIHLGERECSLQRQRQKLIEIAPCPGLSEGLRQRLAEAATRLAAEVKYKNLGTFEFLVDARSIESNDGQFVFIEANPRLQVEHTVTEEVTGVDLVRLQIDISSGLDFQDLNFRQPDVNDARGHAIQVRVNMETMNSDGMARPAGGTVVVFEVPTGPGVRVDSFGYGGYQPSSNFDSLLAKVIAHHPSLSFSDAVTRCSQALEEFRIEGVATNISFLQAILAHPDVVAGKIHTRFVEENIGPLIETANALSKSSLDLDTKLLTTEQRRAGASIDERDPLAVLDYGKDSTLDVEVVTTTTDGGVDKTSANIETTKGTVPIIAPMQGTVVGIDVSAGDKVRGGQNILIMEAMKMEHVIVSNRSGFIRELAVSVGDTVFEGYPLVFLEADEVQESMTEESVDVDIDHVRDDLAAVQKRHSLGYDHERPEAVARRRKTGQRTARENIADLCDPGSFIEYGPLIIAAQRQRHSVKDLIERTPADGLVSGVGGVNGDLFGESKSRCVVMSYDYTVLAGTQGFMNHDKKDRMFEIAERSRLPVVFFTEGGGGRPGDTDGAPPAGLNIKAFYLFGKLSGLVPLVGITSGRCFAGNAALLGCCDVIIATENSNIGMGGPAMIEGGGLGVFRPEEVGPMEVQVANGVVDLLVSDEAEAVSVAKRYISYFQGSIEDWNCEDQRLLRNVIPENRLRVYDVRKVIDTLADKGSVLELRRHFGLGMVTALIRVEGKPLGLVANNPMHLAGAIDSNGADKAARFMQLCDAFDLPVLLLCDTPGMMVGPEVEKTALVRHCCRLFVTGANLTVPFFTIVLRKGYGLGAQAMAGGSYHAPLFTVSWPTGEFGGMGLEGAVKLGYRKELVAIEDPDERKALFEKMVARAYAEGEALNAASHFEFDDVIDPAESRRWIMGALHASPPPTPRTGKKRPNIDTW*
>MP0313_megahit_146758_3-536
LGDGATVIVKAIAGGGGRGMRIVRPGDDLAEAFKRCQAEAGAAFGNDAVYVERFIDRARHIEVQVLGDGGDAPVHLWERECSLQRRNQKLVEVAPSPTLSEDTRQQLLDAALRLAAKVGYRSLGTFEFLVDADESRFAFIEANPRLQVEHTVTEEITGVDLVQAQLRVAGGASLADLG
>MP0313_megahit_163286_280-519
MQSEKLQHAGEIHAQIPGLVSHLFVKEGNTVQVEQKLFILEAMKMENEIDSPIQGTVKRIHIATGSKVEKGDLIMEISY*
>MP0313_megahit_163983_1051-1314
MKEIKKLLVANRSEIAIRVFRSAHELGIRTVAIYSHTDRYALHRFKADEAYLIGKPEEPIRAYLDIEWIISLAQENQVDAIHPGYGFL
>MP0313_megahit_164500_3-113
MTDFKKILIANRGEIAIRIMRAANEMGKKTVAVFAEE
>MP0313_megahit_167509_496-807
VFFELNGQPRVVRVPNRMVKATTAQRPKAEIGNVNHIGAPMPGVVASVGATVGQKVKSGDLLLTIEAMKMETGIHADRDAVVKAVHVTPGGQIDAKDLLVELE*
>MP0313_megahit_176219_1-924
RRARHIEVQIIGDGTEVAHVWERDCTLQRRNQKLLEVAPAPSLDPAVREQLHAAACTLTRAVGYRGLCTVEFLLDEERGDFVFMEANPRIQVEHTVTEAVTGLDLAVTQIQLAAGKTLAELGLTQADIPAARGFAVQLRINLESMAADGSTRPAGGTLSAYQPPSGPGIRVDGYGYAGYTTSPRYDSLLAKLIVHANGDYPNTLRRAYRALCEFRLEGAASNLHLLQNLLQHPQVQSNSVSTAFIEAEAASLTAAHASAHPHRFFQGSASSAAASSAQTDAPAGTEPLNAPVQGVLVSLDVQVGDSVA
>MP0313_megahit_177387_2225-5713
MSAASSVNDFSRVMVANRGEIAIRAFRACTELGKRTVAVYSDEDSLSLHRYKADEAYLLSSELGPVEAYLDIDGIVSLAVEKDIDAIYPGYGFLAENADFARRCQEQGIVFIGPSAEQLDHFGDKLRARELAESAGLPVIPGTAEAVGDEDAIAFASDTGYPVMVKAVSGGGGRGMRVARDAEELRRVLDVARREASKAFGSGDVYIEKLVRNPRHIEVQILADQHGRVEHLWERDCSIQRRHQKVVETAPARGLDPEVRQKICGAAKDLMVHTGYQGAGTVEFLLDADDEFYFIEVNPRIQVEHTVTELVMGVDLVQAQIRVAEGRTLAEIGLPDVIPEPVGYAIQCRVTTEDPEQDFLPDAGRLTHYRSPGGFGVRLDAGTAFTGAYVSPHYDSLLVKVCTHATTFEDAVRKMRRALTEFRIRGLKTNIRFLENVVTHPEFAAGGTHTGFIAAHPELLDFRPRQDRGTRLLRYIGHIAVNGQVEGPKSRIRPEFRAPPMPAPAPGWSPPTDTFKHVLDSRGPEALVTHLRDHDRVLFTDTTFRDAHQSLLATRMRSFDLLRIARDTGRLSSNLFSMEVWGGATFDTAYRFLKEDPWQRLAQLRERIPHILFQMLLRGQSLVGYSAYPDNAVRLFVKEAADTGIDVFRIFDSLNWLPNMQVAIDAVREQGKIAEVCLCYTGDILDTSRERYDLAYYVDLAKQIEASGAHILAIKDMSGLLKPAAAQVLVHALKQATDLPVHLHTHDSTGVGVATAVQAALAGADVVDGCIDALASGTSQPSLRAIAAALQGTAREPELDMDALQPLNEYWTTVRAYYRFLERGSVAPDAYVFKTQVPGGQLTNLKHQAEALGLLGRWREVVNRYREADALLGELIKVTPSSKAVGDLALFMVQNDLDGEQLLAQASELSLPKSVVGLLEGRLGRPPYGFPPDLQAAVLRGKEPLTDRPGAYLDPANFEALRSEVEELSKDEPVKRDADDKEVLSRILFPVVYADFAAHRAAYGDTSALDTRTFFYGPKPGERVAADIEPGKTLIIRLISIGDVHADGTRPVLFELNGHAREVRVRDLKVAIDHDVRAKADPQNWQEIGASMPGKVVKILVQPGDTVSKGADLLVTEAMKMETALQAPRHSVVEELLVRQGDVVESADLLLRLGPVPETEEV*
>MP0313_megahit_208545_2-766
MKVAEGFAKNHPEVFSMEVWGGATFDVCMRFLKENPWERLKLLRKAIPNILFQMLLRGSNGVGYTAYPDNLIEKFVAEAWENGVDIFRIFDSQNWMQSLAPSIEHVRKNTKGIAEASMCYTGDILQPKDNKYNLEYYIQLAKDLENAGAHILAIKDMAGLLKPYAASELVSALKSETSLPIHLHTHDTSSIQSATYIKAIEAGVDVVDVALAGMSGLTSQPNFNSLVEAMRNQERENKMDIHKLNEYSNYWSSVR
>MP0313_megahit_213339_1-558
RRARHIEVQIIGDGTEVAHVWERDCTLQRRNQKLLEVAPAPSLDPAVRKQLHEAACTLTRAVGYRGLCTVEFLLDEERGDFVFMEANPRIQVEHTVTEAVTGLDLAVTQIQLAAGKTLAELGLTQTKIPAARGFAVQLRINLESMAADGSTRPAGGTLSAYQPPSGPGIRVDGYGYAGYTTSPRYD
>MP0313_megahit_222194_3-911
MKINKVLVANRGEIAIRIFRACTEIGLRTVGIYTYEDRYSLHRYKADEAYQIGDDSEPLKPYLDIDKIIEIAKENNIDAIHPGYGFLSENSKFAQACEDNGIIFIGPKVSVLKSLGDKVTAKQVAIQNNVPIIQSNKKELTNVDIALEEAKEIGYPVMLKAASGGGGRGMRVIRTEDELRKAFPESKREAGNAFGDDTVFIEKFVENPKHIEVQIIADNHGNMVHLFERDCSVQRRYQKVIEVAPSYNLKEETKNKLYEYALAICGAVDYNNAGTVEFLVDDDGSIYFIEVNPRVQVEHTVTE
>MP0313_megahit_224583_2-1585
MGFQSILVANRGEIAIRIMRAANDLGINAVAVYSKDDSQALHRTVADQAVALKGRGVPAYLNMDGIIEAAKESNCDAIHPGYGFLAENAAFARKCAENGIAFIGPDVEHLELFGDKGRARAAAANVDVPILKGIDRSVSLEEAQEFYASLDGKSGMMIKAVAGGGGRGTRAVTNEADIEDAYNRCRSEANIAFGSGELYVEEFLERARHIEVQILGDKSGNIVHLGERECSIQRRYQKIVEIAPAPNLSETLRANIIYAALSLAKSVNYTNLGTFEFLVSVKTAYEGDSFFFIETNARLQVEHTVTEAVTGVDIVQAQIQLSEGSSFTDIGLDGPNISAPRGFAIQTRINMETLMEDGTVKPSGGTLRSYEVPNGPGVRTDGFGYAGYTTSPSYDSLLAKVIVHSPSPKFESAVRRSLRALSEFRIEGISANIPFLTNVLNHPDFINWSVHTRWVDENVATLAKVDSSAGPKRWVESAEALITNGSAQQASPLTGTAPVMVDTSDPLALFDYDRQVKGAQGSEEVAKN
>MP0313_megahit_235162_2564-3025
MKKILIANRGEIAIRIAKSAKDLGLKVIGIYSKDDIDSLHISKMYESYQLKGKGAQAYLDIKDIVSIAINNQIDLVHPGYGFLSENPNFAKQVRAAGITFIGPEEKTLRLFGDKVRSKKLAEDNKIPIIRGTSGKISFKEAEKFYKTLSKKASL
>MP0313_megahit_237240_3-860
IEEYLSKRRHIEVQIIGDGTGSITHFGERECSIQRRHQKIIEMAPSPSLKPELRNNITAAAVKLAELTKYKGLGTFEFLTNDSGKDFRFIEANARLQVEHTVTEAIYGIDLVKYQIQIALGKTLKQLKITQADVPQPKGFSIQTRVNMEVMDKNGNTKPSGGVFERFDLPFGPGVRIDTYGYTGYSTNPAFDSLIAKVITYSPDDNYQKALKRMYNALNDFYIEGIPTNLNLLKNIVTHPLVKKNKIHTGFLEDNLEDILVLQKSKKSRAKKKEANLAGAQLDSED
>MP0313_megahit_240574_2-499
IIQSNKKELTNVDIALEEAKEIGYPVMLKAASGGGGRGMRVIRTEDELRKAFPESKREAGNAFGDDTVFIEKFVENPKHIEVQIIADNHGNMVHLFERDCSVQRRYQKVIEVAPSYNLKEETKNKLYEYALAICGAVDYNNAGTVEFLVDDDGSIYFIEVNPRVQV
>MP0313_megahit_243401_2-199
LIPGLVSRLFVKPGDKVEIGQKLLILEAMKMENEIDSPISGTIGNIYIKASDKVKKGELIMKITT*
>MP0313_megahit_246194_3-722
GSIYFIEVNPRVQVEHTVTEVVTGVDVVKSQIFIAGGYRLSDEQIKIESQEKLSTQGYAVQCRITTEDPQNDFKPDYGTITTYRSASGFGIRLDAGSVYQGVSISPFFDSMLVKVTANSRTLDGACRKMRRALAEFRVRGVKTNMAFLDNILKDDTFRRGEVTVNYIKNTPKLFEIKEPRNRATKMVNFLGNVIVNGNEDVKFTDPNKKLVLPKVPKFEHKDAYPKGTKDLLTEKGPEEF
>MP0313_megahit_269648_1216-4500
MAFNRILIANRGEIAIRLARAIADCGTTSVAVYAEDDAQSLHVRSADQAIALEGQGVAAYLDAAQLIRIAKEQSCDAIHPGYGFLSENADFARACEQAGITFIGPAPEVLDTFGDKASARRLAQQQGVPLTQGTNEPTTLEQARDFMQSLGEGAAVMLKALAGGGGRGMRAVHDLAELDDAFARCSSEATAAFGRGDLYVERLIRRARHIEVQIIGDGNEVAHVWERDCTLQRRNQKLLEVAPAPSLDPAVRKQLHEAACTLTRAVGYRGLCTVEFLLDEERGDFVFMEANPRIQVEHTVTEAVTSLDLAVTQIQLAAGKTLAELGLTQTEIPAARGFAVQLRINLESMAADGSTRPAGGTLSAYQPPSGPGIRVDGYGYAGYTTSPRYDSLLAKLIVHANGDYPNTLRRAYRALCEFRLEGAVSNLHLLQNLLQHPQVQSNDVSTAFIEAEAASLTAAHASAHPHRFFQSSTSSAAASSTQTDAPAGTEPLNAPVQGVLVSLDVQVGDSVAIGQQVAIMEAMKMEFEVKATQSGIVRALAASAGDSLFEGSALLYLEPAEVASNAQQDEESVAIDHIRADLQEVLERRAELTDERRPDAVAKRRKTGQRTARENLADLLDDGSFIEYGGFALAAQRTRRTHEELLKMSPADGLINGIGTINADKFGEHAARCMALSYDYTVFAGTQGVTNHKKTDRMLELAEQWKLPLVFFTEGGGGRPGDIDKVGVAGLDCTTFMRMARLSGMVPTVGIVSGRCFAGNAALLGCCDVIIATENATIGMAGPAMIEGGGLGRFTPEQVGPTSMHGPNGVIDVRVQDEAEATAVAKQYISYFQGDLTDWEAADQRELRHLIPENRLRVYDIRKVIDTLADRDSVLELRREFAPGLITALIRIEGRAFGLIANNPMNLGGAIDAVAGDKAARFMQLCQAHGLPMVSLCDTPGFMVGPDAEQQGTVRHVSRMFVTAASLSIPFFTVVLRKGYGLGAQAMAAGSFHAPMFTIGWPSSEFGAMGLEGAVRLGYSKELAAIEDEGERQATFEKLVAELYQRGKGISMASFLEIDAVIDPLETRDWLMRGLHSAPDESLLKGTRPFVDTW*
>MP0313_megahit_277196_4923-8234
MTFRKLLIANRGEIAIRIARAAATMGLPSVAIYSEDDRDALHPLRADEAVPLSGTGPRAYLDGAAILAAARAVGAEAVHPGYGFLSENAAFARQCAQAGVQFIGPSPRVLDLFGDKARARALAHEAGIPVVSGTQGATTLEEARAFFAALPPSHGMMIKAVSGGGGRGMRAVHDAQAIADAYARCVSEATATGGGSDVYVEALVPAPRHIEIQIVADAHGHVTHLGERECSLQRRHQKLIEIAPSPALDDALRARIAEAAVTLAKAAGYSGIGTFEFLVEGAGTPHATFYFMEANPRVQVEHTVTEMVTGIDLVVTQLALAQGASLADVGLAQPIAPRGHAVQVRINAETLDASGQPHPSTGMLTAFEPPNGPGVRVDTCGYAGYRPNPRFDSLLAKLIVHAPHGTYAQTLTQTYRALCEFRIEGVVTNKRLLQDLLRDADVQTNAVHTQFLDAKLADLAAGNGEAHPALHATSVTTPDLTPATSFLDELPDDAEVLTAPMDGALIQIHAQAGATVARGEVLAVIEAMKMEHVVTAPAAGRVLQVCAQPGATVREGQPLAALQPGDAQHDADATDAEIDLDHIRPDLQAVIDRHAFGLDANRPDAVARRRKTGQRTARENIAHLCDPDSFIEYGALAIAAQRQRRALDDLIRSTPADGIITGIGTVNGTHFPDHDARCMVLAYDYTVLAGTQGTFNHKKTDRALELAQQWKLPVVLFAEGGGGRPGDTEKRGVSGLDCPTFIHFARLSGLVPTVGIVSGRCFAGNAALLGCADVIIATRDATIGMGGPAMIEGGGLGIYAPEEVGPVNVQAPNGVIDVVVEDETEAVDTARRYLSYFQGPLAHWEAGDVRHLRHVIPENRLRSYDMRAVIDALADTGSVLELRQAFGVGIITALIRIEGRAFGCIANNPRHLGGAIDSPAADKASRFMQLCNAFDLPVVSLCDTPGFMVGPEAEKTATVRHVSRMFVTAGNLRVPFFTIVLRKGYGLGAMAMAAGGFHAPLFTASWPSGEFGGMGIEGAIRLGYRKELEAVEDPAEREALFRKMVDAAYDEGRALNIASYLEIDAVIDPADTRRWLLRGLQSAPPAPPRHTRDPATRRFIDTW*
>MP0313_megahit_279979_1-804
DMAQYLVSNNLTIEDFFEKGETLSFPESVKNFFKGDLGQPVGGFPKKVQDIILRGEKPYTDRPNSHLEPVDFEKEFAEFKEKFSEGMDREWDITDFLSYKLYPKVFTDLYDHYVKYGKVMNIPTKNFFYGMKPGEEIIVELDRGKTLLITLISTTKPDAAGMVTVFFKVNGQTRNIQVQDKSVKVEKVEHVKADKSDAKQVAAPLQGSLSEIMVKEGDKVTKNQPLFVIEAMKMGTTITSNDEGEVKKIYLKQGDMVFSDDLVVELK*
>MP0313_megahit_281105_1402-4770
MKKLLIANRGEIAIRIARASKDLGLKTIGIYSEDDRDSLHVSKMDESYQLKGKGTKAYLDSKDIISIALNNRVDLIHPGYGFLSENPNFAKQIQAAGLTFIGPLEKTLRLFGDKVQSKKLADKKKIPTVNGTEGNISFNEAERFYKSLKKNSKVIIKAVKGGGGRGIRLVNNLDEFKSSFARASSEAKASFGSGSLYVEEYLPKNRHIEVQIIGDGTGSVVHLGERECSIQRRHQKIIEMAPSPILETKTRNNITAAAVKLAEAVMYKGLGTFEFLVSSSGKNFKFIEVNARLQVEHTITEEIFGVDLVKYQIQIALGKTLSFLKLNQDDIPQPKGFAIQARVNMEIIDESGNTRPSGGIFHRFDLPSGPGVRVDTYGYTGYSSNPAFDSLIAKVITHNQDDNYQKALKRMYGALCDFEIEGVSTNLQLLKNLVTHPLLKKNQIHTNFLDENIKDLVITKADQKSKRKKQGVKLAGAQIDSTDPLAVLDHGKGGSLTSSASQNIIEMRIEDLPEGMVAIKAPMQGLVVNFEVKPGDKVWEGKPVAIMEAMKMEHELLSEVSGEVKELTVNTGDTVYEDHPLIYIKAFDVEIPESNKKEQLDLNYIRPDLQEAIDRKQAGYDINRPEAVAKRRKTGHRTARENIEDLCDKGSFIEYGSVVLAAQRRRRTEEDLIKNTTGDGMVCGLGRVNGDLFPDEQSRVMAMSYDYMVLAGTQGKQNHAKKDRMFEIAEENRLPTILFAEGGGGRPGDTDASGVAGLDCLAFTYFAQLSGLVPIIGITTGRCFAGNAVLLGCCDVIIATEDSNIGIGGPAMIEGGGLGIFTPEEVGPMEVQVPNGVVDIAVKDEKEAVAVAKKYLSYFQGTKEKWTAPDQRKLRFAVPENRLRYYNMRKVIEGVADEDSVLEIRKNWSPGMITSFVRVEGRPIGVVANNPGHLSGAIDSPGADKGSRFIQLCDAFDIPVLSLIDCPGIMVGPESEKSALVRHAARMFVVGANIETPLMSVVIRKAYGLGAQAMAGGSFKVPLFTVTWPTGEFGGMGLEGAVKLGFRKELEAIKNPTERIKTYEKMVEDSYQRGKAVNMASHFELDDVIDPADTRKWIMAALKSLPPKPVRETKKRPNVDTW*
>MP0315_megahit_214_1-858
EAFFDTHGATMIKAIGGGGGRGMRAILDKADIGSALEICRVEALQAFGNGDVFVEQLLQAPRHIEVQIIGDGSGAISHLGERECSIQRRHQKLVEMAPAPGLEQGLRERITAAAVKMAEAVDYRNLGTFEFLVEGKEFFFIEANPRLQVEHTVTEEVWGVDLVQTQIALAGGATLSDLGLCQADLGAPRGQAMQVRINMETIDKDGSVRPTGGVLEIFEMPSGPGIRVDTFGYAGYSTTPSYDSLLAKLVAHTNGNDFAVLSQKTYRALCECRIGGFSTNIGFLQN
>MP0315_megahit_236_462-596
MAIRKILVANRSEIAIRVFRAANELGLKTVAIWAEEDKLALHRFK
>MP0315_megahit_8285_1-960
NGVSAYLDIDKVIRIAKESDADSIHPGYGFLAENPEFAKRCQEEGIIFIGPNVEMLELFGDKGRARLAAKNSKIPTPSGLEGPITIESATEFFSTLPEGSRMMLKAIGGAGGRGTRAINNLSEIERLFKRCQSEARRSFGNGDLYAEQLIENARHIEVQIIGDHFGNVTHLWERECSIQRRYQKLVEIAPAPFIAESLRDEIIESAVKLANSVGYSNIGTFEFLTYQSNQAEYDSFVFIEGNPRLQVEHTVTEEVTGVDIVQSQIRLAEGATLSEIGLDVNNPPTVRGYAIQNRINCETISNSGQIKPSTGKITRYSAPR
>MP0315_megahit_16735_3-140
MPAIPQRKIHKILVANRSEIAIRVMRAATELGIRTVAIYSQEDRFA
>MP0315_megahit_28563_2-553
GPGVRTDGFGYAGYTTSPSYDSLLAKVIVHSPSPKFESAVRRSLRALSEFRIEGISANIPFLTNVLNHPDFINWSVHTRWVDENVATLAKVDSSAGPKRWVESAEALITNGSAQQASPLTGTAPVMVDTSDPLALFDYDRQVKGAQGSEEVAENNSANLIGPDGSVGVAAPIQGTIIQISVSEG
>MP0315_megahit_60944_2-541
GLLSESPEFVDACHEAGITFIGPSGDTMRRLGNKVAARNLAVEVGVPVVPATEPLPDDMGRVRAMAAEVGFPVMLKASWGGGGRGMRVIREEKDLEREVTEAKREAKAAFGKDEVYLEKLVERARHVEVQILGDTHGNVVDLFERDCSIQRRNQKVVERAPAPYLKHEQRRELAAYARKL
>MP0315_megahit_69834_1-921
VRELSHYWEQVRRGYYAFESEIRSGTSDVYVHAMPGGQYTNLREQARGLGVADERWPEVATAYAQVNEMFGDIVKVTPTSKVVGDMALLMVTSGLSPEDVLDPEREIAFPESVVSFFAGELGQPQGGFPEALQKKVLKGRAPLTVRPGSVLESADMAALRTEAEHNVGRQIRDTEFASYLMYPKVFEDYAKHRRRFGDVSVLPTHVFFYGMAPGEEVTLDIARGRQFIIRFLALGESDDQGHRTVFFELNGQPRNIQIDDLSAGATHEPLPKAEEGNPDHVAAPMPGMVVKVFHSEGETVARGDVLF
>MP0315_megahit_88762_91-768
VLRGKEPLTDRPGAYLDPANFEALRSEVEELSKDEPVKRDADDKEVLSRILFPVVYADFAAHRAAYGDTSALDTRTFFYGPKPGERVAADIEPGKTLIIRLISIGDVHADGTRPVLFELNGHAREVRVRDLKVAIDHDVRAKADPQNWQEIGASMPGKVVKILVQPGDTVSKGADLLVTEAMKMETALQAPRHSVVEELLVRQGDVVESADLLLRLGPVPETEEV*
>MP0315_megahit_89372_332-1909
YTNYPDNLVQGFVEEAAGAGIDLFRVFDALNWTENMRVAMEAVLKTDALCEASICYTGDILDEGRTKYDLKYYVKLAKELEGMGAHVLAIKDMAGLCKPYAAAKLVRTLKDEVGIPIHFHTHDTSGVQAAAILKGAEEGLDIADAAMAPMSGTTSQPNMNTVAEALRFTPRDPGLTRQDLDDIADYWRAAREFYTPFEGQVLPATADLYSHEMPGGQYTNLFQQARALGLADRWAEVCRVYADVNELFGDIVKVTPTSKAVGDMALFMVANELTLEDVLDPSRELAFPASVVDLIGGGMGQPPGGFPAEVKKRVLRGGPGLSTRPGDTLEPVDFEEAAATVQKMLGREPARRDVISYLLYPTVYRDFAEFQSRYSDTSVFPTPVFFYGQEAGEEIAIDIERGKTLIVNFLAIGEPRPDGKRTVFFELNGQPRDVSVVDRTLEPEALAAVKADPDDPKQIGSSMPGMVVGVAVRAGETVAQGDKLLSLEAMKMETTLYAETDGKVAEVLVYPGSQVAPGDLMIRLE*
>MP0315_megahit_89388_795-1298
MKFNTIIEGQSLEMEFSDSLNQLSIKPNNEMEIDCVQLSHNSYSLILSGQSHYLTINPLLEGYEVNVDHHTNLVQVQDELDILLDKFGMQSEKLQHAGEIHAQIPGLVSHLFVQEGNTVQVEQKLFILEAMKMENEIDSPIQGTVKRIHIATGSKVEKGDLIMEISY*
>MP0315_megahit_89888_1-972
LAESAGLPVIPGTAEAVGDEDAIAFASDTGYPVMVKAVSGGGGRGMRVARDAEELRRVLDVARREASKAFGSGDVYIEKLVRNPRHIEVQILADQHGRVEHLWERDCSIQRRHQKVVETAPARGLDPEVRQKICGAAKDLMVHTGYQGAGTVEFLLGADDEFYFIEVNPRIQVEHTVTELVMGVDLVQAQIRVAEGRTLAEIGLPDVIPEPVGYAIQCRVTTEDPEQDFLPDAGRLTHYRSPGGFGVRLDAGTAFTGAYVSPHYDSLLVKVCTHATTFEDAVRKMRRALTEFRIRGLKTNIRFLENVVTHPEFAAGGTHTGFIA
>MP0315_megahit_92807_1-1206
DFADRCANSGLLFIGPNTEHLDLFGDKAKARTTAASIGLPVLRGLDRAITLDDAKGFFEQISPSNMMIKAIAGGGGRGTRVVTAADDIESAYERCRSESKIAFGQDGLYVEEFISRARHIEVQIVGDKNGNVAHLGERECSFQRRFQKIIEVAPAPNLSNDLRTKIIDAAMQFAEHVRYTNLGTFEFLVDLSNHSNAQPFIFIEANARLQVEHTVTEEVMGVDLVQTQIRLADGASLDELELNKQLISEPRGYAIETRVNMETYEDDGSVRPATGTLSVYEAPNGPGVRTDGFGYAGYHTSNAFDSLLAKVICHSPTKNFRDAVLRSMRALSEFRLKGVNTNIQFLQNILNHDHFAQGKGHTRWVDEHLTELLSAPTESDQHYASIDQGDTGIADGHAGAKI
>MP0315_megahit_96849_2-199
APMPGVVASVGATVGQKVKSGDLLLTIEAMKMETGIHADRDAVVKAVHVTPGGQIDAKDLLVELE*
>MP0315_megahit_98417_1-1635
GTVEFLMDADSGAFYFIEVNPRIQVEHTVTEEVTGIDIVKAQIHILDGHAIGTAESGVPRQEDIKLNGHALQCRITTEDPEQNFIPDYGRITAYRGATGFGIRLDGGTAYSGAVITRFYDPLLEKVTAWAPTPEEAIARMDRALREFRIRGVATNLTFLEAIISHPQFRDNSYTTKFIDQTPELFQQVKRRDRATKLLTYLADVTVNGHPETKNRARPSADHAAPVAPIFDAPIADGTRQKLDELGPKGFADWLKAKPEVMLTDTTMRDGHQSLLATRMRTHDIVSVAEAYARGLPQLFSLECWGGATFDVAMRFLTEDPWERLAMIRERAPNILLQMLLRGSNGVGYTNYPDNVVKRFVAEAARGGVDVFRVFDCLNWVENMRVSMDAVCEAGKICEGTLCYTGDLFDPDRSQYDLKYYVTLAKELEAAGAHILGVKDMAGLLKPAAARVLFKALKDEVGLPIHFHTHDTSGIAASTVLAAVESGVDVVDAAMDALSGNTSQPCLGSIVEALKHSDRDPGLSAEAIRRISFYWEAVRNQYAAFE
>MP0315_megahit_102955_2-532
MSAASSVNDFSRVMVANRGEIAIRAFRACTELGKRTVAVYSDEDSLSLHRYKADEAYLLSSELGPVEAYLDIAGIVSLAVEKDIDAIYPGYGFLAENADFARRCQEQGIVFIGPSAEQLDHFGDKLRARELAESAGLAVIPGTPEAVDDEDAIAFVSDTGYPVMVKAVSGGGGRGMR
>MP0315_megahit_106541_2-985
MKSLLIANRGEIAIRIARSAKDLGIKTIGIYSEDDVNSLHLSKMDDNYLLKGKGTSAYLDIKNIISVAKECKAEAIHPGYGFLSENPGLAREAEKNGISFVGPEEKTLKLFGNKIKAKELALKENVPVIKGTNQKTSVKEAEKFYKSLKKGSTVIIKAVAGGGGRGMRVVNSPKDLKDSIKRASSEAQKAFGSSDLYFEEYLKNCHHVEIQIIGDGTGSVSHLWDRECTVQRRFQKILEVAPSPSLSSKFREELIEAALNIALAVNYKGLGTIEFLVDQDGKTFRFIEANARLQVEHTVTEEILGLDLVKAQIQIASGKSLKQINLDQ
>MP0315_megahit_108030_1-903
LAQSCNIPVVPGSSATLSSVAEAQGIGESVGYPVMLKAAAGGGGRGMRVVASAEDFKEALERCRSEAMAAFGCDDVFMEKLIERPRHIEVQILADAMGAAIHLYERDCSVQIHNQKVVEIAPAAGLEESLRQKMQDDAIKLAKAASYVNAGTVEFLVSPEEGSYHFIECNPRIQVEHTVTEQVTGIDLVATQFQIAGGASLENLGLADQTNIAAPRGYAIQARIVAQGVGVITGYKEPSGSGVRVDACGYLGYAPPAQFDPLLAKLICTSQIGGSLTDAVTRTLGALDEFQIGGLPTNLAQ
>MP0315_megahit_116290_1-912
EAARILVGALKDATDLPIHFHTHDTSGISAASVLAAVEAGADAVDVAMDSMSGLTSQPNLGAIAEALRNSKRNTCLNGEALRNIDTYWEEVRTLYAGFESEFRSGTADVYKHEIPGGQYTNLRQQARSMGIDRRWPEVSKTYAQVNQLFGDIVKVTPTSKVVGDMTLMMITSNITPQDIVEPKKEIAFPESVISFFRGEMGQPPSGFPEALQKKILKRRKPITERPGINMKPVNLKLKRKEAETKVGRRISDQELASYLMYPQVFIDYSAHRRKFGNVSHLPTLVFFYGMGTGDEIAVEIERGK
>MP0315_megahit_120633_1-816
MEISTVLIANRSEIAIRIARAASDLGKRAVAIYSEDDQDNLHLRVADEAAALAGAGPNAYLDINNIISIAKARGCDAIHPGYGFLSERADFAERCREEGLIFIGPREEHLSLFGDKTAARNTAETIGIPILRGINHAVSVEEAKEFFETISPNHVIIKALAGGGGRGTRVVTAIDEMEALYDRCKSEANAAFGRDEVYVEEFIPRAQHIEVQIVGDNDGKVIHLGERECSYQRRHQKLIEIAPAPFLNNKLRNKITQAALNFAEHVRYNNLG
>MP0315_megahit_122938_943-1845
MGFQSILVANRGEIAIRIVRAANDLGISAVAVYSEDDSQALHRTVADQAVALKGRGVPAYLNMDGIIEAAKESNCDAIHPGYGFLAENAAFARKCAENGIAFIGPDVEHLELFGDKGRARAAAANVDVPILKGIDRSVSLEEAREFYASLGGKSGMMIKAVAGGGGRGTRAVTNEADIEDAYNRCRSEANIAFGNDELYVEEFLERARHIEVQILGDKSGNIVHLGERECSIQRRYQKIVEIAPAPNLSKTLRANIIYAALSLAKSVNYTNLGTFEFLVSVKTAYEGDSFFFIETNARLQV
>MP0315_megahit_139350_2-550
RNLLEQKGPQAVADWMGQQRQLLITDTTMRDGHQSLLATRMRSHDMIKVAPAYAANLPQLFSMECWGGATFDVAYRFLQECPWQRLRDLRAALPNVMTQMLLRGSNGVGYTNYPDNVVQEFVRVAATEGVDVFRVFDSLNWVENMRVAMDAVIENGKICEGTVCYTGDIFDPDRSKYDLKYYI
>MP0315_megahit_147718_237-458
MAEQVVKAPMRGRVIRVHVEKGSQVKERDRMCDIEALKMEMPIMAPASGTIKEVYISVGQEIGGSDPLFVIES*
>MP0315_megahit_155154_131-1447
MTDFKKILIANRGEIAIRIMRAANEMGKKTVAVFAEEDKLGLHRFKADEAYRIGAGLGPVAAYLSIDEIIRVAKASGADAIHPGYGLLSENPDFVDACAQNGITFIGPRAETMRALGDKASARRVAMEAGVPVVPATDVLGDDMEVVRKQAAEVGYPLMLKASWGGGGRGMRPIANEEELKEKVMEGRREAEAAFGNGEGYLEKMILKARHVEVQILGDSHGEIYHLFERDCSVQRRNQKVVERAPAPYLTEEQRAEICELGRKICAHVNYECAGTVEFLMDMDDGKFYFIEVNPRVQVEHTVTEEVTGIDIVQAQILIAEGKTIAEATGKASQADVQLNGHALQTRITTEDPQNNFIPDYGRITAFREATGMGIRLDGGTAYSGGVITRYYDSLLVKVTAKAQTPEQAIARMDRALREFRIRGVSTNIAFVENLLKHP
>MP0315_megahit_155813_5254-6846
MAHEVSDIAPFKRVFIANRGEIAIRIAKAATTLGMESVGVYAAVDAGSLHTRYTTENKEIGSSAGDQADPVRAYLDIEALVDAAKATRCDCVHPGYGFLSENAEFASRCEAEGVTFIGPSPEALILFGDKVRARALAKSIDITVVDGSEELVESATEAQQLAREIGYPVMLKAAAGGGGRGMRFVEKEAEMSDAFERCQSEANAAFANPSLFLEKRISNPRHIEVQVLGDSKGNLVHLHERDCSVQLRNQKVIEIAPAPDLEPALRERILIDAIKLAGAGNYTNAGTFEFLVVPETEEYFFIECNPRIQVEHTVTEQVTGIDLVEAQFRLAAGDSLAAMGLATQQEVGPPNGFAVQARVVVTSPGTITAYKEPSGVGLRVDSSGYQGYSVRSQFDPLLAKVIGSSNGAGSYPKALARTLHALQEFHIGGVGNNLQQLVAILSHETVRAGDARTTLLDDEPNLRPTIGASMSPALALFESKVMQSDFTSSTEATAIATPMLDLDIPEGGLTVTSTIAGNVVEVSVGVGDRVV
>MP0315_megahit_157755_1-804
DMAQYLVSNNLTIEDFFEKGETLSFPESVKNFFKGDLGQPVGGFPKKVQDIILRGEKPYTDRPNSHLEPVDFEKEFAEFKEKFSEGMDREWDITDFLSYKLYPKVFTDLYDHYVKYGKVMNIPTKNFFYGMKPGEEIIVELDRGKTLLITLISTTKPDAAGMVTVFFKVNGQTRNIQVQDKSVKVEKVEHVKADKSDAKQVAAPLQGSLSEIMVKEGDKVTKNQPLFVIEAMKMGTTITSNDEGEVKKIYLKQGDMVFSDDLVVELK*
>MP0315_megahit_168941_666-4016
QRTAHEMGITTVSVFPDDDKNALHALTSDTPVRLEGTGVEAYLDIEQIIDIAKQNNCDAVHPGYGFLAENHQFARTCHEANIVFVGPNPDTLELFGDKLQARELARTNDIPVLPASDIIGELATATDFFESLQPGHSMMLKAVSGGGGRGMRIVRNVAEIEDALNRGSLEANAAFGSGDMYAELMVDRALHIEVQIVGDRAGNIRHLGERDCSIQRLHQKVVEVAPSPQLPQALRKLIHEAAVQLASLAEYDNVGTFEFLVDGSELNDNAAFYFIEANPRLQVEHTVTEEVTGIDLVRTQLGLATGQTLESLGLASTPSPRGFAIQLRVNMETLKNDGLTLPRTGKLSSFRPPHGPGIRVDTFGYEGYETSGLYDSLLAKLVVHSGQGDFIDAVNRARRSLHDFVIEGVDTNLGVLMNIVDDPDIQSGVMYTRYVEDNLEQLLANRELASNPGDLGSKIVLAGAQVDANDPLAVLSQGREQREQERAQAPDLVEYAEGIVPVRAAMQSTILSLTAAPGDDVLVGQEIVVVNAMKMEHVFKAPVSGTVREVMVSEGDTVPEESVFLTIEEGTITGEAVQDYIELDLDTPRPDLAEVIRRRALTTDESRKKQVDKRHGQGGRTARENIYDLADEGSFVQYGSLAVGQALHGSVDELLDYAPSDGLVMGLGHVNSDRFDESKSRCVLMSYDYSVLAGSQGGMNHKMMDRMFQTAEKLQSPLVLFTEGGGGRAGGGSRNAVPGKGGSPQISGGGGLNTPSWTLLSKLSGRVPVVGVNAGFCFAGNAVLLGCCDVIIATENSSIGIGGPAMIEGGGLGVYSPEEVGPISVQVPSGVVDIAVKDEAEAVQVTKKYLSYFQGPVDAWEANDQRLLRHVIPENRLRVYDIRQVIDTLADMDSVLELRPNFGTAMVTTFIRIEGRPIGVIANNPAVISGAIDSEAADKAARFMKLCDAFQIPLLLLCDCPGIMVGPEVEKTGLVRHAARMFVIGANIKVPSYMVILRKAYGLGAQAMGGGNHRLPAFVIAWPTSEFGGMGLEGQVKLGQRARLEAIDELSERQAAYERMVEAAYNRGKGLNAGHVFEVDDVIDPADTRMWLIAGMKAGPPLVREPQLRTPIIDAW*
>MP0315_megahit_175479_1-807
ENQVDAIHPGYGFLSENPDFARACEREGIIFVGPQAEVLERLGDKTSARKLAADAGVPVLGGSEETITDVAEGERQAEEVGYPVILKAAKGGGGRGMRVVGDRREFPDAFEDARRESLAAFGSADVFIERFVQKARHIEVQLLGDKHGNLVHLFERDCSVQRRHQKVVEIAPALALDDNVRQSLLDAALAIGREVGYQNAGTVEFLVDQDEGNFYFIEVNPRIQVEHTVTEEVTGVDLVKSQILVAQGAALDDEEIGLSSQADVRTQGF
>MP0315_megahit_197093_3-833
IGYPVMLKAASGGGGRGMRVIRTEDELRKAFPESKREAGNAFGDDTVFIEKFVENPKHIEVQIIADNHGNMVHLFERDCSVQRRYQKVIEVAPSYNLKEETKNKLYEYALAICGAVDYNNAGTVEFLVDDDGSIYFIEVNPRVQVEHTVTEVVTGVDVVKSQIFIAGGYKLSDEQIKIESQEKLSTQGYAVQCRITTEDPQNDFKPDYGTITTYRSASGFGIRLDAGSVYQGVSISPFFDSMLVKVTANSRTLDGACRKMRRALAEFRVRGVKTNMA
>MP0315_megahit_200497_1136-1405
MNEIKKLLVANRSEIAIRVFRTGHELGIRTVAMYSHNDRYALHRFKADEAYLIGNPDEPIRAYLNIERIVSLARENQVDAIHPGYGFLSE
>MP0315_megahit_214019_1-1242
NTPKLFEIKEPRNRATKMVNFLGNVIVNGNEDVKFTDPNKKLVLPKVPKFEHKDAYPKGTKDLLTEKGPEEFAKWLKSEQKIHFTDTTFRDAHQSLLATRMRTFDMMKVAEGFAKNHPEVFSMEVWGGATFDVCMRFLKENPWERLKLLRKAIPNILFQMLLRGSNGVGYTAYPDNLIEKFVAEAWENGVDIFRIFDSQNWMQSLAPSIEHVRKNTKGIAEASMCYTGDILQPKDNKYNLEYYIQLAKDLENAGAHILAIKDMAGLLKPYAASELISALKSETSLPIHLHTHDTSSIQSATYIKAIEAGVDVVDVALAGMSGLTSQPNFNSLVEAMRNQERENKMDIHKLNEYSNYWSSVREYYYPFESGLKAGTGDVYEHEIPGGQYSNLVPQAESLGLKDRFNEITEMYGKV
>MP0315_megahit_214029_2-361
RFLALGEVDENGVRTVFFELNGQPRSMRVTDFSAENQHPANRLADDGNPNHVAAPMPGVISTIVTKVGQKVKRGDTLLAIEAMKMETAVTANKDGVIAEIVTTIGEPVNAKDLLLIFRE*
>MP0315_megahit_221684_1-1023
MPIQRLLIANRGEIAIRIARAAADLGISTVAVFSEDDEQSLHTRVADESFGLSGIGAGAYLDAEAILAMAEKNGCDSIHPGYGFLSERADFAAACAEHGITFVGPSEYHLSLFGDKARARAAAAAADVPVLRGYDEAVSLERAADFFGTLGSNGAMMIKAIAGGGGRGTRTVRSIDELKEAYTRCQSEAQTAFGLADVYVEEFVEQARHVEVQILGDLHGGVVHLGERECSVQRRNQKVVEIAPAPGLPDSLRMQLIDAAVRFASKEGYTNLGTFEFLIDTSDQGHDLPFVFIEANARLQVEHTVTEEVTGVDLVQAQIRLADGDSLADLGLDEPQVGVPR
>MP0315_megahit_229149_1-2172
MSNKNTKIKKLLIANRSEIAIRVMRAATEMDINTVAIYSQEDRYALHRYKADESYLVGKGKSPIDAYLDIDDIIRIATDSQVDAIHPGYGFLSENPNFSDACEAAGIIFVGPSGHTMRKLGSKVAARELAKGANVPVMPATGPLPKNENRIKKLAQNLGYPIMVKATWGGGGRGMRVVNGEKQLIENVSAARREAEGAFGSSEVYLEKLVSKARHVEIQIIGDCHGNVVHLYERDCTVQRRHQKVIERAPAVYLNSTSRQSLCSEAIKVATAANYRNAGTVEFLQDADSGKFYFIEVNPRIQVEHTVTEWVTGVDLIQAQIKIAEGARIGTYESGIPRQEDIPLYGHAIQCRVTTEDPDNNFIPDYGRLTAYRSPSGFGIRLDAGTAFSGALITRFYDSLLVKVTSWAPDAKGAASRMDRALREFRIRGINSNLFFLESVIKHPKFLKATYTTSFIDETPELFHFSQRRDRATRLLNFLGKVIVNGNNELKGTGAPAHAAEPIAPTTPSVEPPDGSKQLLEKLGPKKFSQWMLDQDRVLITDTTMRDAHQSLLATRVRTKDIVNIAKAYAHLLPNIFSMECWGGATFDVAMRFLNECPWERLRELRKSMPNLLTQMLLRGSNGVGYTNYPDNVVRYFVQQAAGAGIDLFRVFDSLNWVENMRVAMDAVIEAGKLCEGSICYTGDITDPTRSKYNLKYYIKQSKKLKSAGAHILGIKDMAGLCKP
>MP0315_megahit_233528_1-639
IIRGTSGKISFKEAEKFYKTLSKKASLMIKAVAGGGGRGMRLVKTQEHLKDSIERASSEAKSSFGSGSLFIEEYLSKRRHIEVQIIGDGTGSITHFGERECSIQRRHQKIIEMAPSPSLKPELRNNITAAAVKLAELTKYKGLGTFEFLTNDSGKDFRFIEANARLQVEHTVTEAIYGIDLVKYQIQIALGKTLKQLKITQADVPQPKGFSIQ
>MP0315_megahit_241101_3-461
MKKILIANRGEIAIRIAKSSKDLGLKVVGIYSEDDIDSLHISKMDESFQLKGKGAQAYLDIKDIVSIAINNQIDLVHPGYGFLSENPNFAKQVRAAGITFIGPEEKTLRLFGDKVHSKKLAEDNKIPIIRGTSGKISFKEAEKFYKTLSKKAS
>MP0315_megahit_254777_805-1242
LLINPNNELKIDCVQLSSNSYSLILNGKSHYLTINKQMDGYEVTVDHQTHLVQVQDEVDILLEKLGMKSNTSIYAGEIHALIPGLVSRLFVKPGDKVEIGQKLLILEAMKMENEIDSPISGTIGNIYIKASDKVKKGELIMKITT*
>MP0315_megahit_261276_2279-2725
MKINKVLVANRGEIAIRIFRACTEIGLRTVGIYTYEDRYSLHRYKADEAYQIGDDSEPLKPYLDIDKIIEIAKENNIDAIHPGYGFLSENSKFAQACEDNGIIFIGPKVSVLKSLGDKVTAKQVAIQNNVPIIQSNKKELTNVDIALEE
>MP0315_megahit_286140_2-1123
ITHFGERECSIQRRHQKIIEMAPSPSLKPEVRNNITAAAVKLAELTKYKGLGTFEFLTNDSGKDFRFIEANARLQVEHTVTEAVYGIDLVKYQIQIALGKTLKQLKITQADVPQPKGFSIQARVNMEIMDKNGNTKPSGGVFERFDLPFGPGVRVDTYGYTGYSTNPAFDSLIAKVITYSPDDNYQKALKRTYNALNDFYIEGVPTNLNLLKNIVTHPLIKKNKIHTGFLEDNLEDILLSQKSKKSQAKKKEVNLAGAQLDSEDPLAVLDHGKGRITASSQSENIVEMRTEDLPEGLEAVEAPMQGLIVSFAVKAGDQVWIGKPLAIMEAMKMEHELLSEVSGEVTEITVDKGDTVYEGHPLIYIKTAEVEVPE
>MP0315_megahit_286310_2-1045
MAFNRILIANRGEIAIRLARAIADCGTTSVAVYAEDDAQSLHVRSADQAIALEGQGVAAYLDAAQLIRIAKEQSCDAIHPGYGFLSENADFARACEQAGITFIGPAPEVLDTFGDKASARRLAQQQGVPLTQGTNEPTTLEQARDFMQSLGEGAAVMLKALAGGGGRGMRAVHDLAELDDAFARCSSEATAAFGRGDLYVERLIRRARHIEVQIIGDGNEVAHVWERDCTLQRRNQKLLEVAPAPSLDPAVRKQLHEAACTLTRAVGYRGLCTVEFLLDEERGDFVFMEANPRIQVEHTVTEAVTSLDLAVTQIQLAAGKTLAELGLTQTEIPAARGFAVQLRINLES
>MP0315_megahit_296479_3-1064
MAFNRILIANRGEIAIRLARAIADCDATSVAVYAEDDAQSLHVRSADQAVALQGQGVAAYLDAAQLIRIAKEQDCDAIHPGYGFLSENADFARACQQAGITFIGPAPEVLDTFGDKASARRLAQQQGVPLTQGTNEPTTLEQARDFMQSLGEDAAVMLKALAGGGGRGMRAVHNLAELDDAFARCSSEATAAFGRGDLYVERLIRCARHIEVQIIGDGTEVAHVWERDCTLQRRNQKLLEVAPAPSLDPAVREQLHAAACTLTRAVGYRGLCTVEFLLDEERGDFVFMEANPRIQVEHTVTEAVTGLDLAVTQIQLAAGKTLAELGLTQADIPAARGFAVQLRINLESMAADGS
>MP0317_megahit_30263_3-1721
TRDLLTNSAVRMASHASYRGLGTWEFLVDAENPSAVAFIETNARLQVEHTVTEEVTGIDLVRNQILIAGGASLVDLGLSQDELPTARGYAIQCRVNTETMTEEGLAKPTGGTIIAFETPSGPGIRTDSYGYQGYSTNPNFDSLLAKIIGHSPTNDYADAVKRVKRALFEFRVEGVLTNIPFLLALLDRPEVQSNEITTGFINEYGAELVQAAEKVELSYASRATSNLSGPLLAGVKVSDDPLAVLTHGDIDGREPAPVSNSGETPAAMGPDGTRPVEAPLQGTIISIDVSLGDEVAEGHPVAVMEAMKMEHVIASNVTGIVRALGVSQGDTVYEGHPLLFIEEANLDIEIGEAHATIDLDLIRPDLQEVFDRHYRGKDEAKPSAVAKRHGRGHRTARENLSRLVDENTFVEYGPLMVAAQRRRRSLEDLIDNTQGDGMVAGIGSVNGDLFDEETSQTMVMSYDYMVLAGTQGLQNHRKKDRLFEIAEDNKLPTVLLAEGGGGRPGDTDTMGGAGLDCWAFTFFAQLSGLVPLVGITNGRCFAGNAVLLGCCDVIIATKGSNIGIGGPAMIEGG
>MP0317_megahit_30785_3-794
AIYSEDDQDNLHLRVADEAAALAGAGPNAYLNINNIISIAKARGCDAIHPGYGFLSERVDFAERCREEGLIFIGPREEHLSLFGDKTAARNTAETIGIPILRGINHAVSVEEAKEFFETISPNHVIIKALAGGGGRGTRVVTAIDEMEALYDRCKSEANAAFGRDEVYVEEFIPRAQHIEVQIVGDNDGKVIQLGERECSYQRRYQKLIEIAPAPFLNNKLRNKITQAALNFAEHVRYNNLGTFEFLVDVSDDHHEERFAFIET
>MP0317_megahit_37186_312-614
SGPGVRTDGCGYTTYTPNPSFDSLLAKVIVHADSDQISQAVRKSLRALSEFRIEGVQTNISFLRNVLMHEDFQKGRVHTTWVDENIRSLVDTSGHPQNGG*
>MP0317_megahit_48254_3-623
DIVKVTPSSKVVGDMTMFLVTQGISPADVTNLPKGTAFPESVVDMLGGGLGQPIGGWPSEVQKVILGGKDPITDRPGDHANEVNLDEIREELKTKINRDPSEDEVWSYLMYPQVFLDFIASNNEFSDLSVLPTPAYFYGAQVGEEISIDIEVGKTLFVELVNVGEPDDNANRNVIFELNGSSRHALVTDRTLTPTAVSRKKADKADL
>MP0317_megahit_51157_3-965
FAEMCAAEGVVFVGPPASALTLFGNKVMARSLAQSCNIPVVPGSSATLSSVAEAQGIGESVGYPVMLKAAAGGGGRGMRVVASAEDFKEALERCRSEAMAAFDDDDVFMEKLIERPRHIEVQILADAMGAAIHLYERDCSVQIHNQKVVEIAPAAGLEESLRQKMQDDAIKLAKAASYVNAGTVEFLVSPEEGTYQFIECNPRIQVEHTVTEQVTGIDLVATQFQIAGGASLENLGLADQTNIAAPRGYAIQARIVAQGVGVITGYKEPSGSGVRVDACGYLGYAPPAQFDPLLAKLICTSQIGGSLTDAVTRTLGALDEF
>MP0317_megahit_78260_128-631
MKFNTIIEGQSLEMEFSDSLNQLSIKPNNEMEIDCVQLSHNSYSLILSGKSHYLTINPLLEGYEVNVDHHTNLVQVQDELDILLDKFGMQSEKLQHAGEIHAQIPGLVSHLFVKEGNTVQVEQKLFILEAMKMENEIDSPIQGTVKRIHIATGSKVEKGDLIMEISY*
>MP0317_megahit_79504_1600-1932
MTINNLRKIQKILVANRGEIACRVLRACKSLGIRSVAVYSRIEKSSLHVEMADEAYPVPEHEVPVYGYLDIDGLVAIGAKAGVDAIHPGYGFLSENPNFARASIAAGIAFI
>MP0317_megahit_79819_1-1662
LIENVSAARREAEGAFGSSEVYLEKLVSKARHVEIQIIGDCHGNVVHLYERDCTVQRRHQKVIERAPAVYLNSTSRQSLCSEAIKVATAANYRNAGTVEFLQDADSGKFYFIEVNPRIQVEHTVTEWVTGVDLIQAQIKIAEGARIGTYESGIPRQEDIPLYGHAIQCRVTTEDPDNNFIPDYGRLTAYRSPSGFGIRLDAGTAFSGALITRFYDSLLVKVTSWAPDAKGAASRMDRALREFRIRGINSNLFFLENVIKHPKFLKATYTTSFIDETPELFHFSQRRDRATRLLNFVGKVIVNGNNELKGTGAPAHAAEPIAPTTPSVEPPDGSKQLLEKLGPKKFSQWMLDQDRVLITDTTMRDAHQSLLATRVRTKDIVNIAKAYAHLLPNIFSMECWGGATFDVAMRFLNECPWERLRELRKSMPNLLTQMLLRGSNGVGYTNYPDNVVRYFVQQAAGAGIDLFRVFDSLNWVENMRVAMDAVIEAGKLCEGSICYTGDITDPTRSKYDLKYYIKQSKKLKSAGAHILGIKDMAGLCKPEAARMLVGALKDA
>MP0317_megahit_97135_2-1654
LKENVPVIKGTNQKTSVKEAEKFFKSLKKGSAIIIKAVAGGGGRGMRVVNSSKDLKDSIKRASSEAQKALGSSDLYFEEYLKNCRHVEIQILGDGAGNVSHLWDRECTVQRRFQKILEVAPSPSLSPKIRKELIKAALNIASVVNYKGLGTIEFLVDQDGKTFRFIEVNARLQVEHTVTEEILGIDLVKAQIQIAAGKSLKQINLDQANIPKPKGFAIQARVNMEVMDSEGNTKPSGGTFTHFDLPSGPGVRTDTYGYTGYASNPAFDSLIAKIIVHSPDGNFRDAINSMYRALCEFNIKGVSTNIDLLKNILTNSKFKKNKIHTDFIGSEITDLVSSKQHKNLFGTFPKKNKQTNYLAGAQIDSTDPLAVLDHGRGNIVGTSQDINIVEMRHDVLPEGTESVKAPMQGLIVSYEVKKGDKVWVGKSIIIMEAMKMEHEVLSEISGVVKELIVKVGDTVYEDHPLLYIETREVENPNAYQEKEENLDRIRPDLQEALDRKEAGFDINRPEAVAKRKKRGHRTARVNIEDLCDEGSFIEYGSVVMAAQRRRR
>MP0317_megahit_104821_2-601
KDLKDSIKRASSEAQKAFGSSDLYCEEYLKNCHHVEIQIIGDGTGSVSHLWDRECTVQRRFQKILEVAPSPSLSSKFREELIEAALNIALAVNYKGLGTIEFLVDQDGKTFRFIEANARLQVEHTVTEEILGLDLVKAQIQIASGKSLKQINLDQANIPEPRGFAIQTRVNMEVMDSEGNIKPSGGTFTHFDLPSGPGVR
>MP0317_megahit_112796_3-494
MSFQRILIANRGEIAIRVMRAAADLGISTVAVYSEDDSASLHATVTDQAYLLQGKGVLAYLDIEGIINVAKQSSCDAIHPGYGFLAENPEFARKCAENEIVFIGPDIDHLALFGDKGRAKSAAVAAHVPVLRGVDRAVTLEEAQEFFESLQDGSGMMLKAVNGG
>MP0317_megahit_117909_3-122
MSVEKLLIANRGEIAIRIARAADELDIATVAIHSEDDGSS
>MP0317_megahit_146554_3-770
SGIGAGAYLDAEAILATAEKNGCDSIHPGYGFLSERADFAAACAEHGITFVGPSEYHLSLFGDKARARAAAAAADVPVLRGYDEAVSLERAADFFGTLGSNGTMMIKAIAGGGGRGTRTVRSIDELEEAYTRCQSEAQTAFGLADVYVEEFVEQARHVEVQILGDLHGGVVHLGERECSVQRRNQKVVEIAPAPGLPDSLRTQLIDAAVRFASKEGYTNLGTFEFLIDTSDQGHDLPFVFIEANARLQVEHTVTEE
>MP0317_megahit_155457_403-933
MKINKVLVANRGEIAIRIFRACTEIGLRTVGIYTYEDRYSLHRYKADEAYQIGDDSEPLKPYLDIDKIIEIAKENNIDAIHPGYGFLSENSKFAQACEDNGIIFIGPKVSVLKSLGDKVTAKQVAIQNNVPIIQSNKKELTNVDIALEEAKEIGYPVMLKAASGGGGRGMRVIRTED
>MP0317_megahit_161104_6070-9045
PVILKAAKGGGGRGMRVVGDRREFPDAFEDARRESLAAFGSADVFIERFVQKARHIEVQLLGDKHGNLVHLFERDCSVQRRYQKVVEIAPALALDDNVRQSLLDAALAIGREVGYQNAGTVEFLVDQDEGNFYFIEVNPRIQVEHTVTEEVTGVDLVKSQILVAQGAALDDEEIGLSSQADVRTQGFAIQCRVTTEDPGNDFMPDYGRVSHYRSAAGMGVRLDAGSAFSGAVVNPYYDSLLVKVTARGTRFVDAARRMERCLQEFRIRGVKTNIPFLIRLVTNEEFLEGGCTTQFIDQTPALFRLPKRRDRATRVLTYLGHTIVNGNPSVRDHPRAARREPAPVPRVDYESPIPDGSRQILRELGPVKFGGWISDQQRLLLTDTTFRDAHQSLLATRFRTYDLLRVADAYARRGSELFSIEMWGGATFDVAMRFLKECPWRRLTDLRERIPNILFQMLLRASNAVGYTNYPDNLVQGFVEEAAGAGIDLFRVFDALNWTENMRVAMEAVLKTDALCEASICYTGDILDEGRTKYDLKYYVKLAKELEGMGAHVLAIKDMAGLCKPYAAAKLVRTLKDEVGIPIHFHTHDTSGVQAAAILKGAEEGLDIADAAMAPMSGTTSQPNMNTVAEALRFTPRDPGLTRQDLDDIADYWRAAREFYTPFEGQVLPATADLYSHEMPGGQYTNLFQQARALGLADRWAEVCRVYADVNELFGDIVKVTPTSKAVGDMALFMVANELTLEDVLDPSRELAFPASVVDLIGGGMGQPPGGFPAEVKKRVLRGGPGLSTRPGDTLEPVDFEEAAATVQKMLGREPARRDVISYLLYPTVYRDFADFQSRYSDTSVFPTPVFFYGQEAGEEIAIDIERGKTLIVNFLAIGEPRPDGKRTVFFELNGQPRDVSVVDRTLEPEALAAVKADPDDPKQIGSSMPGMVVGVAVRAGETVAQGDKLLSLEAMKMETTLYAETDGKVAEVLVYPGSQVAPGDLMVRLE*
>MP0317_megahit_177180_2-913
DLPIHFHTHDTSGISAASVLAAVEAGADAVDVAMDSMSGLTSQPNLGAIAEALRNSKRNTCLNGEALRNIDTYWEEVRTLYAGFESEFRSGTADVYKHEIPGGQYTNLRQQARSMGIDRRWPEVSKTYAQVNQLFGDIVKVTPTSKVVGDMTLMMITSNITPQDIVEPKKEIAFPESVISFFRGEMGQPPSGFPEALQKKILKRRKPITERPGINMKPVNLKLKRKEAETKVGRRISDQELASYLMYPQVFIDYSAHRRKFGNVSHLPTLAFFYGMGTGDEIAVEIERGKTLIIRFLALGEVDE
>MP0317_megahit_178863_3-611
EFASRCEAEGVTFIGPSPEALILFGDKVRARALAKSIDITVVDGSEELVESATEAQQLAREIGYPVMLKAAAGGGGRGMRVVEQEAEMSDAFERCQSEAKAAFGNPTLFLEKWISNPRHIEVQVLGDSEGNLVHLHERDCSVQLRNQKVIEIAPAPGLEPDVRERIFIDAIKLASAGEYTNAGTVEFLVVPETEEYFFIECNP
>MP0317_megahit_179588_4909-6360
MTLKKILIANRGEIAIRIARAASDLNIGTVSIYSNDDFSSLHIQATDETFPLSGNGVSAYLDIDKVMRIAKESGADSIHPGYGFLAENPEFAKRCQEEGIIFIGPNVEMLELFGDKGRARLAAKNSKIPTPSGLEGPITIESATEFFSTLPEGSRMMLKAIGGAGGRGTRAINNLSEIERLFKRCQSEARRSFGNGDLYAEQLIENARHIEVQIIGDHFGNVTHLWERECSIQRRYQKLVEIAPAPFIAESLRDEIIESAVKLANSVGYSNIGTFEFLTYQSNQAEYDSFVFIEGNPRLQVEHTVTEEVTGVDIVQSQIRLAEGATLSEIGLDVNNPPMVRGYAIQNRINCETISNSGQIKPSTGKITRYSAPRGPGIRTDSFVYSGYETTMAFDSLIAKLICHSNSSNFLDAVNRSKQALGEFDIDGVETNLEFHLKIMSHPEFICGKINTHFLDRNLSELIPNEPPSRRDIGISQPTAVEK*
>MP0317_megahit_182444_3-662
TKNKLYEYALAICGAVDYNNAGTVEFLVDDDGSIYFIEVNPRVQVEHTVTEVVTGVDVVKSQIFIAGGYKLSDEQIKIESQEKLSTQGYAVQCRITTEDPQNDFKPDYGTITTYRSASGFGIRLDAGSVYQGVSISPFFDSMLVKVTANSRTLDGACRKMRRALAEFRVRGVKTNMAFLDNILKDDTFRRGEVTVNYIKNTPKLFEIKEPRNRATKMVNF
>MP0317_megahit_187687_1-1608
MGFQSILVANRGEIAIRIVRAANDLGISAVAVYSEDDSQALHRTVADQAVALKGRGVPAYLNMDGIIEAAKESNCDAIHPGYGFLAENAAFARKCAENGIAFIGPDVEHLELFGDKGRARAAAANVDVPILKGIDRSVSLEEAREFYASLGGKSGMMIKAVAGGGGRGTRAVTNEADIEDAYNRCRSEANIAFGNDELYVEEFLERARHIEVQILGDKSGNIVHLGERECSIQRRYQKIVEIAPAPNLSKTLRANIIYAALSLAKSVNYTNLGTFEFLVSVKTAYEGDSFFFIETNARLQVEHTVTEAVTGVDIVQAQIQLSEGSSFTDIGLDGPNISAPRGFAIQTRINMETLMEDGTVKPSGGTLRSYEVPNGPGVRTDGFGYAGYTTSPSYDSLLAKVIVHSPSPKFESAVRRSLRALSEFRIEGISANIPFLTNVLNHPDFINWSVHTRWVDENVATLAKVDSSAGPKRWVESAEALITNGSAQQASPLTGTAPVMVDTSDPLALFDYDRQVKGAQGSEEVAENNSANLIGP
>MP0317_megahit_193995_2-472
MNEIKKLLVANRSEIAIRVFRTGHELGIRTVAMYSHNDRYALHRFKADEAYLIGNPDEPIRAYLNIERIVSLARENQVDAIHPGYGFLSENPDFARACEREGIIFVGPQAEVLERLGDKTSARKLAADAGVPVLGGSEETITDVAEGERQAEEVGYP
>MP0317_megahit_240742_707-868
PGDKVEIGQKLLILEAMKMENEIDSPISGTIGNIYIKASDKVKKGELIMKITT*
>MP0317_megahit_247854_2-1231
LADGDSLADLGLDEPQVGIPRGYAIQARVNMETIVADGSVRPNAGTLSIYEAPNGPGVRTDGFGYAGYKTSTSFDSLLAKVIVHSGSTEFSSAITRMRRALSEFRITGVETNIPFLLNVLAHDDFAESRVTTRWVDNNLSELASEQVKSRARFVESDASVDGHKVGGFAGARVDTSDPLALFDHDAEVKSRGSGGVVVDDEVVVTGPDGSVGMSSPIQGTIVSIDVDQDDQVRAGQQVAVVEAMKMEHVIRSGIDGIVREITMSAGDVVRDGYPIVFIEAAEVDVDHVAENEQLDPDYIRPDLAENYRRHAFTLDENRPDAVAKRYGRGYRMPRENIAQLMDEGSFKEYWPLIVARQHKRFDMETLRKNTPADGLIAGIGTINANLFDDVDARAMLVHYDYTVLAGTQGG
>MP0317_megahit_263980_3-791
MKVAEGFAKNHPEVFSMEVWGGATFDVCMRFLKENPWERLKLLRKAIPNILFQMLLRGSNGVGYTAYPDNLIEKFVAEAWENGVDIFRIFDSQNWMQSLAPSIEHVRKNTKGIAEASMCYTGDILQPKDNKYNLEYYIQLAKDLENAGAHILAIKDMAGLLKPYAASELISALKSETSLPIHLHTHDTSSIQSATYIKAIEAGVDVVDVALAGMSGLTSQPNFNSLVEAMRNQERENKMDIHKLNEYSNYWSSVREYYYPFES
>MP0317_megahit_269328_1-3090
MAFNRILIANRGEIAIRLARAIADCGTTSVAVYAEDDAQSLHVRSADQAIALEGQGVAAYLDAAQLIRIAKEQSCDAIHPGYGFLSENADFARACEQAGITFIGPAPEVLDTFGDKASARRLAQQQGVPLTQGTNEPTTLEQARDFMQSLGEGAAVMLKALAGGGGRGMRAVHDLAELDDAFARCSSEATAAFGRGDLYVERLIRRARHIEVQIIGDGNEVAHVWERDCTLQRRNQKLLEVAPAPSLDPAVRKQLHEAACTLTRAVGYRGLCTVEFLLDEERGDFVFMEANPRIQVEHTVTEAVTSLDLAVTQIQLAAGKTLAELGLTQTEIPAARGFAVQLRINLESMAADGSTRPAGGTLSAYQPPSGPGIRVDGYGYAGYTTSPRYDSLLAKLIVHANGDYPNTLRRAYRALCEFRLEGAVSNLHLLQNLLQHPQVQSNDVSTAFIEAEAASLTAAHASAHPHRFFQSSTSSAAASSTQTDAPAGTEPLNAPVQGVLVSLDVQVGDSVAIGQQVAIMEAMKMEFEVKATQSGIVRALAASAGDSLFEGSALLYLEPAEVASNAQQDEESVAIDHIRADLQEVLERRAELTDERRPDAVAKRRKTGQRTARENLADLLDDGSFIEYGGFALAAQRTRRTHEELLKMSPADGLINGIGTINADKFGEHAARCMALSYDYTVFAGTQGVTNHKKTDRMLELAEQWKLPLVFFTEGGGGRPGDIDKVGVAGLDCTTFMRMARLSGMVPTVGIVSGRCFAGNAALLGCCDVIIATENATIGMAGPAMIEGGGLGRFTPEQVGPTSMHGPNGVIDVRVQDEAEATAVAKQYISYFQGDLTDWEAADQRELRHLIPENRLRVYDIRKVIDTLADRDSVLELRREFAPGLITALIRIEGRAFGLIANNPMNLGGAIDAVAGDKAARFMQLCQAHGLPMVSLCDTPGFMVGPDAEQQGTVRHVSRMFVTAASLSIPFFTVVLRKGYGLGAQAMAAGSFHAPMFTIGWPSSEFGAMGLEGAVRLGYSKELAAIEDEG
>MP0317_megahit_273458_1-981
GTGDVYEHEIPGGQYSNLVPQAESLGLKDRFNEITEMYGKVNELFGNVIKVTPSSKVVGDMAQYLVSNNLTIEDFFEKGETLSFPESVKNFFKGDLGQPVGGFPKKVQDIILRGEKPYTDRPNSHLEPVDFEKEFAEFKEKFSEGMDREWDITDFLSYKLYPKVFTDLYDHYVKYGKVMNIPTKNFFYGMKPGEEIIVELDRGKTLLITLISTTKPDAAGMVTVFFKVNGQTRNIQVQDKSVKVEKVEHVKADKSDAKQVAAPLQGSLSEIMVKEGDKVTKNQPLFVIEAMKMGTTITSNDEGEVKKIYLKQGDMVFSDDLVVELK*
>MP0317_megahit_286404_2-2011
MTIGKLLIANRGEIAVRIQRTAHEMGITTVSVFPDDDKNALHALSSDTPVQLEGTGVAAYLDIEQIVDIAKQNNCDAVHPGYGFLAENHQFARACHEANIVFVGPNPDTLKLFGDKLQARELARTNDIPVLPASEIIGELTTATDFFESIQPDHSMMLKAVSGGGGRGMRIIRNVAEIEDALNRGSLEANTAFGSGDMYAELMVDRALHIEVQIVGDQAGNIRHLGERDCSIQRLHQKVVEVAPSPQLPQALRKLIHEAAVQLASLAEYDNVGTFEFLVDGSELNDNAAFYFIEANPRLQVEHTVTEEVTGIDLVRTQLGLASGQTLESLGLASTPSPRGFAIQLRVNMETLQNDGLTLPRTGKLSSFRPPHGPGIRVDTFGYEGYETSGLYDSLLAKLVVHSGQGDFIDAVNRARRSLHDFVIKGVDTNLGVLMNIVDDPDIQSGVMYTRYVEDNLEQLLVNRELAGNPGDLGPKIALAGAQVDANDPLAVLSQGREQREQERAQAPDRVEYAEGIVPVRAAMQSTILSLTAAPGDDVLVGQEIVVVNAMKMEHVFKAPVSGTVREVMVSEGDTVPEESVFLTIEEGTITGEAVQDYVELDLDIPRPDLAEVIRRRGLTTDESRKKQVDKRHGQGGRTARENIYDLADEGSFIQYGSLAVGQALHGSVD
>MP0317_megahit_301229_2-649
MSAITFDPESSWQSSFTFNHVKCLIVCRGPIRLETMNIFKELGATYGMLLSEKDSIIFPQTLAPELRAIRNRRKQVHHVPDYMGATKEERVERIEQVIDICHENGYTHLFAGYGFMAEDAEFVERIENAEISFIGPNSKVIQQAGSKDEAKQLARSLNVSVTPGEDRIDALTLLRKAGKAPDTYFPKIIKNHKLSLPENWQSEELIDQAVTILQAS
>MP0319_megahit_4800_771-1262
MTDFKKILIANRGEIAIRIMRAANEMGKKTVAVFAEEDKLGLHRFKADEAYRIGAGLGPVAAYLSIDEIIRVAKASGADAIHPGYGLLSENPDFVDACAQNGITFIGPRAETMRALGDKASARRVAMEAGVPVVPATDVLGDDMEVVRKQAAEVGYPLMLKASW
>MP0319_megahit_8203_3-566
VRTLKDEVGIPIHFHTHDTSGVQAAAILKGAEEGLDIADAAMAPMSGTTSQPNMNTVAEALRFTPRDPGLTRQDLDDIADYWRAAREFYTPFEGQVLPATADLYSHEMPGGQYTNLFQQARALGLADRWAEVCRVYADVNELFGDIVKVTPTSKAVGDMALFMVANELTLEDVLDPSRELAFPASVVD
>MP0319_megahit_12298_1-843
AAVDAGVDIVDAAFDVMSGLTSQPNLGSIHAALKHSERTTGLDDEALMTVNNYWEDVRRHYAGFEAGVKAGASDVYIHEMPGGQYTNLKEQARSLGLEQKWPQVAKTYASVNEMFGNIVKVTPSSKVVGDMALYMMTSELTPEQVLDPNKDIAFPASVIEFFKGELGQPMGGFPKALQDKVLKGEIALTERPGANLKPLDLDAERAELEDALEVKISDTELASYLMYPKVFKTYMQDRADFSDLSVLPTDIFFYGLETGREATVEIEKGKTLIIRCLALSE
>MP0319_megahit_17212_1-456
SDTSVFPTPVFFYGQEVGEEIAVDIERGKTLIVNFLAISEPRPDGKRTVFFELNGQPRDVSVVDRTLEPEALAAVKADPDDPKQIGSSMPGMVVGVAVRAGETVAQGDKLLSLEAMKMETTLYAETDGKVAEVFVYPGSQVAPGDLMVRLE*
>MP0319_megahit_19747_3-278
LVTDRTLTPTAVSRKKADKADLSQIGAPMPGLIAELNVSIGNKVEEGDPLLTLEAMKMYTTVSSPHSGTVESIEVSSGDNVDTGDLLLIIA*
>MP0319_megahit_21312_2-523
SLRSKILDAAVQLIKSSGYKNAGTVEFLITPETNEYFFIECNPRIQVEHTVTEQVTGIELVEAQFLIAAGGSLQDLQLTDITAPRGFSIQTRIVVLSTGTITAYKEPSGPGIRVDSTGYAGYSPPPHFDPLLGKLICTAPSYGMALQKTRKALEEFHIQGVSTNLAQLRAITEN
>MP0319_megahit_27891_2-541
GHPETEGRAAPHPDLKEPRAPKVDKGNLPYGTRNLLEQKGAKAVADWMKAQRQLLLTDTTMRDGHQSLLATRMRSHDMIKVAPAYAQNLSQLFSVECWGGATFDVAYRFLQECPWQRLRDLREAMPNLMTQMLLRASNGVGYTNYPDNVVQFFVKEAAKGIDVFRVFDSLNWVENMRVAM
>MP0319_megahit_29666_3-938
PIANEDELKEKVMEGRREAEAAFGNGEGYLEKMILKARHVEVQILGDSHGEIYHLFERDCSVQRRNQKVVERAPAPYLTEEQRAEICELGRKICAHVNYECAGTVEFLMDMDDGKFYFIEVNPRVQVEHTVTEEVTGIDIVQAQILIAEGKTIAEATGKATQADVQLNGHALQTRITTEDPQNNFIPDYGRITAFREATGMGIRLDGGTAYSGGVITRYYDSLLVKVTAKAQTPEQAIARMDRALREFRIRGVSTNIAFVENLLKHPTFLDNSYHTKFIDQTPELFTFEKRRDRATKVLTYIADITVNGHPE
>MP0319_megahit_33474_2-574
GATLAELGLDSPHIAVPRGYAIQARVNMETITADGSVRPNTGTLNVYEAPNGPGVRTDGFGYAGYKTSTAFDSLLAKVIVHSGSTEFSAAIARMRRALSEFRVSGVETNIPFLLNVIAHDDFAESRVDTRWVDNNVAELAAEPLNSRARFVESDTSDHGNEAGGFAGARVDTSDPLALFDHDAKVKSEQVG
>MP0319_megahit_33545_3-491
MPTQRLLIANRGEIAIRIARASADLGIATVAVFSEDDEQSLHTRIADESLSLDGTGAGAYLDIESIVATAETNGCDAIHPGYGFLSERAEFAAACVERGITFVGPNEYHLSLFGDKARARAAAIAADVPVLRGYDRAVSLKEASDFLEALGSDGSMIIKAIAG
>MP0319_megahit_36183_3-467
MSDAKEAKCRPIKKLLAANRSEIATRIFRGATELGLNTVAIYAEEDRFCMHRFKADEAYKLRKEKGPVGAYLDIEGIIAIAKERNVDAIHPGYGFLSENSEFAKKCKENDIIFVGPRSEVLAGMGDKIAAREQAAKLDVPTLAGNSSPIKDKEDA
>MP0319_megahit_37838_2-547
DAVHPGYGFLAENAEFARCCADADLTFVGPSIEMLELFGDKAQARAAAIKADVPVVRGIDHAVSLAEAEAFFAQLGAGRAMMIKAISGGGGRGSRMVSVASNLASVYERCRQEAQSAFGDDEVYVEEFMHKARHIEVQILGDLHGGISQLGDRECSVQRRFQKIIEVAPTPDLDADLRKDII
>MP0319_megahit_38710_322-870
LEGAQVEDDDLSGYLMYPKVFLDYMGRHRTYGPVRVLPTRTFFYGMEPGEEITAEIDPGKTLEIRLQALSETNEDGDVKVFFELNGQPRVVRVPNRMVKATTAQRPKAEIGNVNHIGAPMPGVVASVGATVGQKVKSGDLLLTIEAMKMETGIHADRDAVVKAVHVTPGGQIDAKDLLVELE*
>MP0319_megahit_39593_1-1233
MPVEKLLIANRGEIAIRIARAAGELDVATVAVHSQDDSSSLHTRVTNESIDLDDRGVAAYLNIDRLVKAAVSTGCDAVHPGYGFLAENADFARALETAGLIFVGPSSEQLSLFGDKLSARMLAAELDVPLVPATEGAATLEEAEAFLGEHGAIMIKAVAGGGGRGMRAARQGDDLSAVFERCQSEAEMAFGNGDVYVERLIERARHVEVQIIGDGTSVVHLGERECTLQRQNQKIIEVAPSPSIDAEVRDLLTDSAVRMASHANYRGLGTWEFLVDAENPSVVAFIETNARLQVEHTVTEEVTGIDLVRNQILIAGGASLVDLGLSQDELPTARGYAIQCRVNTETMTEEGLAKPTGGTIIAFETPSGPGIRTDSYGYQGYSTNPNFDSLLAKIIGHSPTNDYADAVKRVK
>MP0319_megahit_51318_2-1138
EVLGDDMDAIRKEAAEVGYPLMLKASWGGGGRGMRPIHSEDELEEKVLEGRREAEAAFGNGEGYLEKMITRARHVEVQILGDKHGEIYHLFERDCSVQRRNQKVVERAPAPYLTDAQREEICDLGRKICQHVNYECAGTVEFLMDMETGNFYFIEVNPRVQVEHTVTEEVTGIDIVQAQILIAEGKTLAEATGKASQGDITLNGHALQTRVTTEDPLNNFIPDYGRITAYRSATGMGIRLDGGTAYAGGVITRYYDSLLTKVTAKAPTPEKAIARMDRALREFRVRGVSTNIAFVENLLKHPTFLSNEYTTKFIDETPELFNFKQRRDRATKVLTYIADITVNGHPETKGHALPAAHVRDPKPPVLHGEPQMGTRNLLE
>MP0319_megahit_58209_1-549
RTYDLLGVADAYARRGSELFSIEMWGGATFDVAMRFLKECPWRRLTDLRERIPNILFQMLLRASNAVGYTNYPDNLVQGFVEEAAGAGIDLFRVFDALNWTDNMRVAMEAVLKTDALCEASICYTGDILDEGRTKYDLKYYVKLAKELEGMGAHILAIKDMAGLCKPYAAAKLVRTLKDEVGI
>MP0319_megahit_61033_2-547
GGGRGMRAIENEDELLAQVVSGKRESKAAFGNDEVYLEKLIRRARHIEVQILADLHGNVVHLYERECSMQRRNQKVVERAPAPYLSDDERNAICNSALTLTQSAGYQNAGTVEFLWDVDDGKFYFIEVNPRVQVEHTVTEEVTGIDIVKAQIRIAAGGHIGQVKETGVPLQEDIKLNGHALQ
>MP0319_megahit_64014_3-557
RCKSEARRSFGNDDIYVEEFLPRTRHIEVQIVGDSDGEIVHLWDRECSVQRRFQKLVEIAPAPNLSEELRTQIINSAMRLAESVGYSNIGTFEFLVPSDRSTEEKPFVFIEANARLQVEHTVTEEVTGIDIVQTQIQIAEGASISDLDIRNNSKQPPVGFAIQTRVNMEILTSDGNVRPSSGELE
>MP0319_megahit_71558_237-1688
MTLKKILIANRGEIAIRIARAASDLNIGTVSIYSNDDFSSLHIQATDETFPLSGNGVSAYLDIDKVMRIAKESGADSIHPGYGFLAENPEFAKRCQEEGIIFIGPNVEMLELFGDKGRARLAAKNSKIPTPSGLEGPITIESATEFFSTLPEGSRMMLKAIGGAGGRGTRAINNLSEIERLFKRCQSEARRSFGNGDLYAEQLIENARHIEVQIIGDHFGNVTHLWERECSIQRRYQKLVEIAPAPFIAESLRDEIIESAVKLANSVGYSNIGTFEFLTYQSNQAEYDSFVFIEGNPRLQVEHTVTEEVTGVDIVQSQIRLAEGATLSEIGLDVNNPPMVRGYAIQNRINCETISNSGQIKPSTGKITRYSAPRGPGIRTDSFVYSGYETTMAFDSLIAKLICHSNSSNFLDAVNRSKQALGEFDIDGVETNLEFHLKIMSHPEFICGKINTHFLDRNLSELIPNEPPSRRDIGISQPTAVEK*
>MP0319_megahit_73309_2-550
THDTAGTATATIMAASEAGVDAVDCAMDALSGNTSQATLGSVVEALKHTDRDTGLSMDAVREISNYWEEVRGEYAAFETGMQAPSSEVYLHEMPGGQFTNLKAQAASMGLDDRWPEVAKTYAEVNQMFGDIVKVTPSSKVVGDMALMMVSQGLTRAQVEDPKAEMSFPDSVIDMMRGNLGQPP
>MP0319_megahit_83646_1-759
LQCRLTTEDPLENFVPDYGRITAYRGATGFGVRLDGGTAFSGAVITPFYDSMLEKVTAWGTTPGETVKRMDRALREFRIRGVSTNLLFLEKLINHKDFVEGNYTTRFIDETEELFDFPERKDRATKLLNFMGGVIVNGNDEVAGRPVPNNPPAIKVPPIKGSALPGGSKNLLQSDGAEAVAKWILGQKQVLITDTTMRDAHQSLFATRMRSKDLISIAPYMAENLSNLFSLECWGGATFDVAMRFLKECPWQR
>MP0319_megahit_88351_2-757
AQEFGESVGYPVMLKAAAGGGGRGMRAVASAEDFKEALERCRSEAMAAFGDDDVFMEKLIERPRHIEVQILADAMGEAIHLYERDCSVQIHNQKVVEIAPAAGLEDTLRQNMHDDAIKLVKAANYVNAGTVEFLVSPEEGTYHFIECNPRIQVEHTVTEQVMGIDLVATQFQIAGGASLENLGLADQTNIAAPRGYAIQARIVAQGVGVITGYKEPSGSGVRVDACGYLGYAPPAQFDPLLAKLICTSQIGG
>MP0319_megahit_90382_78-734
ALQKKILKRRRPITERPGINMKPVNLKLKRKEAETKVGRRISDQELASYLMYPQVFIDYSAHRRKFGNVSHLPTPVFFYGMGTGDEIAVEIERGKTLIIRFLALGEVDENRVRMVFFELNGQPRSMRVTDFSAENQHPANRLADDGNPNHVAAPMPGVISTIVTKVGQKVKRGDTLLAIEAMKMETTVTANKDGVIAEIVTTIGEPVNAKDLLLIFRE*
>MP0319_megahit_91886_3-1304
APAHAAEPIAPTTPSVEPPDGSKQLLEKLGPKKFSQWMLDQDRVLITDTTMRDAHQSLLATRVRTNDIVNIAKAYAHLLPNIFSMECWGGATFDVAMRFLNECPWERLRELRKSMPNLLTQMLLRGSNGVGYTNYPDNVVRYFVQQAAGAGIDLFRVFDSLNWVENMRVAMDAVIEAGKLCEGSICYTGDITDPTRSKYDLKYYIKQSKKLKSAGAHILGIKDMAGLCKPEAARMLVGALKDATDLPIHFHTHDTSGISAASVLAAVEAGADAVDAAMDSMSGLTSQPNLGAIAEALRNSERNTCLNGEALRNIDTYWEEVRTLYAGFESEFRSGTADVYKHEIPGGQYTNLRQQARSMGIDRRWPEVSKTYAQVNQLFGDIVKVTPTSKVVGDMTLMMITSNITPQDIVEPKKEIAFPESVISFFRGEMGQPP
>MP0319_megahit_101654_3-590
ISTVAVYSEDDAASLHKTMADSTSALQGNGVAAYLNIEGIIEAAKKSHCDAIHPGYGFLAENSAFARKCAENEIVFIGPDIDHLELFGDKGRARSAAVAADVPILRGKDRAVTVEEAQEFFATLQRGSGMMIKAVAGGGGRGSRAVTDESQIENSYKRCRSEANNAFGSGDLYVEEFIDNARHIEVQILGDGNGSI
>MP0319_megahit_102578_2-1228
SSPIKDKKDALEIAQDIGFPLIIKAAFGGGGRGMRVVNEEESLPTLLDEAQTEALNAFGDDSVFIERFVKNAKHIEVQIIGDQHGNVIHLHERDCSVQRRHQKVIEIAPSINIPDNIREELCDAAVKIAQSIKYDNAGTVEFLVDTDSQEWFFIEMNPRIQVEHTVTEEITNIDIVRTQILIAQGHEMHSKEVAMPTQDKIGRNGVAVQCRITTEDPENKFTPDTGKILTYRSASGHGIRLDGGLGTTGATVTPFYDSMLVKLTTHAPTFDIAIQRVRRALREFRIRGVKTNIPFLLNVISNDKFSSGNATTRLIDTTPSLFDFKPRKDRATKLLNFLGDVIVNGNPNAKDQTPTKKFATVRVPEPDLHEAIPKGTKDLLNELGPEKFSEWILEQKELLITDTTLRDAH
>MP0319_megahit_107092_3-1028
EPVENAAQAQDLAREISYPVMLKAAAGGGGRGMRFVEEEGEMADAFERCQSEAQAAFGDPTLFLEKRISKPRHIEVQVLGDCEGNLVHLHERDCSVQLRNQKVIEIAPAPGLEAVLRERLFSDAIKLSQAGEYTNAGTVEFLVVPETEQHFFIECNPRIQVEHTVTEQVTGIDLVEAQFRIAAGESLEAMGLATQEDVGPPNGFAVQARVVATSPGTITAYKEPSGVGVRVDASGYQGYPIRSQFDPLLAKVIGSSHAAGSYPKAVGRTLRAIQEFHIGGVGNNLHQLIAILSHETFRAGDARTTLLADQPELTPSSGGSMSPVLDLFESQAMRSDFTHTAE
>MP0319_megahit_108185_3-584
MKINKVLVANRGEIAIRIFRACTEIGLRTVGIYTYEDRYSLHRYKADEAYQIGDDSEPLKPYLDIDKIIEIAKENNIDAIHPGYGFLSENSKFAQACEDNGIIFIGPKVSVLKSLGDKVTAKQVAIQNNVPIIQSNKKELTNVDIALEEAKEIGYPVMLKAASGGGGRGMRVIRTEDELRKAFPESKREAGNAF
>MP0319_megahit_117521_1-756
GGGGRGTRTVRSIDELEEAYTRCQSEAQTAFGLADVYVEEFVEQARHVEVQILGDLHGGVVHLGERECSVQRRNQKVVEIAPAPGLPDSLRMQLIDAAVRFASKEGYTNLGTFEFLIDTSEQGHDLPFVFIEANARLQVEHTVTEEVTGVDLVQAQIRLADGDSLADLGLDEPQVGIPRGYAIQARVNMETIVADGSVRPNAGTLSIYEAPNGPGVRTDGFGYAGYKTSTSFDSLLAKVIVHSGSTEFSSAI
>MP0319_megahit_118598_1171-1674
MTIGKLLIANRGEIAVRVQRTAHEMGITTVSVFPDDDKDALHALTSDTPVRLEGTGAAAYLDIEQIVGIAKQNNCDAVHPGYGFLAENHQFARACHEANIIFVGPNPDTLELFGDKLRARELAQTNDIPVLPASDIIGELTTATEFFESIQPDHSMMLKAVSGGGGRG
>MP0319_megahit_123689_6185-6589
MKKILIANRGEIAIRIAKSAKDLGLKTVGVFSEDDEDSLHVTRMDESFQLKEKGVQAYLDIKDIVSIAKENQINLIHPGYGFLSENPNFAKAVRLAGITYVGPDEKTLRLFGDKVRSKKLAEENQIPTVKGTSGK
>MP0319_megahit_129902_3-1373
EIEDALNRGSLEANAAFGSGDMYAELMVDRALHIEVQIVGDQAGNIRHLGERDCSLQRLHQKVVEVTPSPQLPQALRKLIHEAAVQLASLAEYDNVGTFEFLVDGSELNDNAAFYFIEANPRLQVEHTVTEEVTGVDLVRTQLGLASGQTLESLGLASTPSPRGFAIQLRVNMETLKSDGLTLPRTGTLSSFRPPHGPGIRVDTFGYEGYETSGLYDSLLAKLVVHSGQGDFIDAVNRARRSLHDFVIKGVDTNLGVLMNIVDDPDIQNGLMYTRYVEDHLEQLLANRELADTPDGLGPKIALAGAQVDANDPLAVLSQGREQREQERAQATDRVEYAEGIVPVRAAMQSTILSLTAAPGDDVLVGQEIVVVNAMKMEHVFKAPVSGTVREVMVSEGDTVPEESVFLTIEEGTITGEAVQDHVELDLDIPRPDLAEVIRRRALTTDESRKKQVDKRH
>MP0319_megahit_131082_1-807
YYVNLAHELKTMGAHILCIKDMAGLCRPYAAEKLVQTLKEEIGLPIHFHTHDTSGINASSILKASEAGVDIADAALSSMSGSTSQPCLNSVVAALENTERASSLDLRALDEFSDYWEGIRKYYFPFDTSPPHGTAEVYLHEMPGGQFTNLKEQAEAMGLGSRWPEIAQCYSEVNDLFGDIVKVTPSSKVVGDMTMFLVTQGISPADVTNLPKGTAFPESVVDMLGGGLGQPIGGWPSEVQKVILGGKDPITDRPGDHANEVNLDEIREE
>MP0319_megahit_147137_3-977
MSQEVSDIEPFKRVLIANRGEIAIRIAKAATALGMESVGVYAPVDSASLHTRYTTENSEIGNSAGDQADPVSAYLNIEALVDVAKATGCDCVHPGYGFLSENAEFASKCVAEGIAFIGPSPAALILFGDKVRARALATSIDVPIVDGSEESVESAAEAQELALDIGYPVMLKAAAGGGGRGMRVVEQEAEMSDAFERCQSEAKAAFGNPSLFLEKRISNPRHIEVQVLGDSEGNLVHLHERDCSVQLRNQKVIEIAPAPGLEPGVRERIFIDAIKLASAGEYTNAGTVEFLVVPETEEYFFIECNPRIQVEHTVTEQVTGIDLVE
>MP0319_megahit_159083_198-665
YVKYGKVMNIPTKNFFYGMKPGEEIIVELDRGKTLLITLISTTKPDAAGMVTVFFKVNGQTRNIQVQDKSVKVEKVEHVKADKSDAKQVAAPLQGSLSEIMVKEGDKVTKNQPLFVIEAMKMGTTITSNDEGEVKKIYLKQGDMVFSDDLVVELK*
>MP0319_megahit_162571_2-760
IGREVGYQNAGTVEFLVDQDEGNFYFIEVNPRIQVEHTVTEEVTGVDLVKSQILVAQGAALDDEEIGLSSQADVRTQGFAIQCRVTTEDPGNDFMPDYGRVSHYRSAAGMGVRLDAGSAFSGAVVNPYYDSLLVKVTARGTRFVDAARRMERCLQEFRIRGVKTNIPFLIRLVTNEEFLEGGCTTQFIDQTPALFRLPKRRDRATRVLTYLGHTIVNGNPSVRDHSRAARREPAPVPRVDYQSPIPDGSRQIL
>MP0319_megahit_168928_3-650
SSIQSATYIKAIEAGVDVVDVALAGMSGLTSQPNFNSLVEAMRNQERENKMDIHKLNEYSNYWSSVREYYYPFESGLKAGTGDVYEHEIPGGQYSNLVPQAESLGLKDRFNEITEMYGKVNELFGNVIKVTPSSKVVGDMAQYLVSNNLTIEDFFEKGETLSFPESVKNFFKGDLGQPVGGFPKKVQDIILRGEKPYTDRPNSHLEPVDFEKEFAE
>MP0319_megahit_174922_1-657
GKFYFIEVNPRIQVEHTVTEWVTGVDLIQAQIKIAEGARIGTFESGIPKQEDIPLYGHAIQCRVTTEDPDNNFTPDYGRLTAYRSPSGFGIRLDAGTAFSGALITRFYDSLLVKVTSWAPDAKGAASRMDRALREFRIRGINSNLFFLESVIKHPKFLKATYTTSFIDETPELFHFSQRRDRATRLLNFVGKVIVNGNNELKGTSAPVHAAVPIAPTTP
>MP0319_megahit_182885_3-1796
MAFNRILIANRGEIAIRLARAIADCGTTSVAVYAEDDAQSLHVRSADQAIALEGQGVAAYLDAAQLIRIAKEQSCDAIHPGYGFLSENADFARACEQAGITFIGPAPEVLDTFGDKASARRLAQQQGVPLTQGTNEPTTLEQARDFMQSLGEGAAVMLKALAGGGGRGMRAVHDLAELDDAFARCSSEATAAFGRGDLYVERLIRRARHIEVQIIGDGNEVAHVWERDCTLQRRNQKLLEVAPAPSLDPAVRKQLHEAACTLTRAVGYRGLCTVEFLLDEERGDFVFMEANPRIQVEHTVTEAVTSLDLAVTQIQLAAGKTLAELGLTQTEIPAARGFAVQLRINLESMAADGSTRPAGGTLSAYQPPSGPGIRVDGYGYAGYTTSPRYDSLLAKLIVHANGDYPNTLRRAYRALCEFRLEGAVSNLHLLQNLLQHPQVQSNDVSTAFIEAEAASLTAAHASAHPHRFFQSSTSSAAASSTQTDAPAGTEPLNAPVQGVLVSLDVQVGDSVAIGQQVAIMEAMKMEFEVKATQSGIVRALAASAGDSLFEGSALLYLEPAEVASNAQQDEESVAIDHIRADLQEVLERRAELTDERRP
>MP0319_megahit_185118_3659-4591
MNEIKKLLVANRSEIAIRVFRTGHELGIRTVAMYSHNDRYALHRFKADEAYLIGNPDEPIRAYLNIERIVSLARENQVDAIHPGYGFLSENPDFARACEREGIIFVGPQAEVLERLGDKTSARKLAADAGVPVLGGSEETITDVAEGERQAEEVGYPVILKAAKGGGGRGMRVVGDRREFPDAFEDARRESLAAFGSPDVFIERFVQKARHIEVQLLGDKHGNLVHLFERDCSVQRRHQKVVEIAPALALDDNVRQSLLDAALAIGREVGYQNAGTVEFLVDQDEGNFYFIEVNPRIQVEHTVTEEVTGVD
>MP0319_megahit_194552_438-830
MQFIEHMSIKTFAKLLVANRSEIAIRICRAATELGIKTVAIYSHEDRFALHRFKADESYLVGEGKRPVQAYLDIEDIIRIAKEADVDAIHPGYGFLSENPDFVRACEEAGITFVGPSTDIMEKFGNKVSAR
>MP0319_megahit_226174_1-1074
MTIGKLLIANRGEIAVRIQRTAHEMGIATVSVFPDDDKNALHALTSKSPVQLEGTGAAAYLDIKQIIDVAEQNDCDALHPGYGFLAENHQFARACRDANIVFVGPNPNALELFGDKLRSRNLALTNDVPVLPASAMIDELTTATEFFASIQPDQNMILKAVAGGGGRGMRVIRNESEIEDALNRGSLEAKAAFGSGDMYAELMLDRALHIEVQIVGDQAGNILHLGERDCSIQRLHQKVVEVAPSPQLPQALRERIHEAAVRLAVSAEYDNVGTFEFLVDGSDLNDDAAFYFIEANPRLQVEHTVTEEVTGIDLVRIQLGLASGQTLESLGLESTPTPRGFAIQLRVNMETLKNDGIA
>MP0319_megahit_255282_2386-3873
MTFNKLLIANRGEIAIRIARAASDLNINTVSMYSNDDKSSLHIRNTDETFRLDGNGVPGYLDIDNIIRIARKSGADSIHPGYGFLAENAEFAKRCQKEGIVFIGPNIETLELFGDKGRARLAAKDADVPIPEGLEGPVTVESASAFFNTLPRGSGMMLKAIAGGGGRGTRSISNSSEIERLFKRCQSEAKRSFGNADLYVEELIENARHIEVQIIGDNFGNVTHLWERECSIQRRYQKLVEVAPAPFITESLRRKIIESAMNLAKSVDYSNLGTFEFLAFQSTQSEYDSFVFIEGNARLQVEHTVTEEVTGVDIVQSQIKLAGGASLTELGLDADKPTIVRGYAIQNRINCETISGSGQVKPSTGKITTYTPPEGPGIRTDGFAYSGYETSMVFDSLIAKLICHSNSNSFLDAVTRSKRALKEFEISGVETNIEFHLKLMSHPDFLSGNVNINFLDDHLPELISDHSSVNQNSVPDKAPKRENGLPRVNTTTKDP*
>MP0319_megahit_261733_4352-4750
MKIRVEKKWYNIEVDSISSDSAVVLVDGERFEVKLEDVGKTSELIEEVSGPISNSVGMRTDNYKEFKSPMPGTIISILVQTGDDVSQGQDICVLESMKMQQTLKSDMAGTIMGTSVSQGDQILDGDVIFLIR*
>MP0319_megahit_262355_1-3069
YVGPDEKTLRLFGDKVRSKKLAEENQIPTVKGTSGKITYKEAESFYKSLSKKASLMLKAVNGGGGRGMRLVENLDELKDAYERASSEAKSSFGSESLFVEEYLSKQRHIEVQIVGDGTGSVTHFGERECSVQRRHQKIIEMAPSPGLKPEYRNKIINAAVKLAESTNYQGLGTFEFLTSDTGKIFRFIEANARLQVEHTVTEQIYGIDLVKYQIQIALGKTLKQLKITQSNISEPKGIAIQARINMEVMDKSGNTKPTGGVFGRFDLPFGPGVRVDTYGYTGYQTNPSFDSLIAKVITYGSEDSYQKALNRMNSALNDFYIEGITTNLDLLKRIINYPVMKKNKIHTGFLEDHLEEILKPRKSKSKAKRKDQNLAGAQIESEDPLAVLDHGKGLISADSQSENIIEMRVDDLPDGNEAIEAPMQGLMVNFNVKIGDKVWVGKTIAIMEAMKMEHELLSEVSGEVTEITVDEGDTVYEGHPLILIKTAAVEIPETDQQEKLDLNFIRPDLQEAIDRKQAGHDINRPEAVAKRRKTGHRTARENIKDLCDKDSFIEYGSVVLAAQRRRRTEEDLIKNTTGDGMVCGLGHVNGDLFPEADSRVMAMSYDYMVLAGTQGKQNHAKKDRMFEIAEQNRLPTILFAEGGGGRPGDTDTSGVAGLDCFAFTYFAQLSGLVPVLGITTGRCFAGNAVLLGCCDVIIATEDSNIGIGGPAMIEGGGLGIFTPEQVGPMNVQVPNGVVDIAVKDEKEAVATAKKYLSYFQGVKKEWKAPDKRKLRFAVPENRLRYYDMRKVIEGIADEDSILEIRRHWSPGMITSFIRVEGRPVGVVANNPGHLSGAIDSPGADKGSRFIQLCDAFDIPVLSLIDCPGIMVGPESEKSALVRHAARMFVVGANIETPLMSVVIRKAYGLGAQAMAGGSFKIPLFTVTWPTGEFGGMGLEGAVKLGFRKELEAIKDPKERIKTYEKMVEDSYKRGKAVNMASHFELDDVIDPADTRKWIMTALKSLPPKSERKTKKRPNVDTW*
>MP0319_megahit_264055_12686-13279
MPVPFSAILIANRGEIAIRIANACADLGIRSVGVFAEDDQHSLHARQVEEAVALPGRGVPAYLDGAQLIAVAREQGCEAIHPGYGFLAENAEFAEQCARAGLTLIGPGAETLRLFGDKASARALAARCQVPLVQGTEQAVSLEEAQAFMASLDGSGVMIKALSGGGGRGMRAVTDPAELEAAFQRCQSEAKAAFGNEA
>MP0321_megahit_443_2-298
NGRARECIITDKSVKSTTKRRAKADSANKMQVGAPIPAMVSSVNATVGQKVKKGDKLIVLEAMKMQTTVYSLSDGVVDKFEVQIGDQVESKDLLVQLR*
>MP0321_megahit_3960_1-594
QPNLNSVVAALKGLERDPGLDPDALNTMSDYWEEVLEFYTPFNTSPRAGSAEVYIHEMPGGQFTNLKEQANAMGLGHRWPEIARTYAGVNQLFGDIIKVTPSSKVVGDMCMFLITRGIKPEEVLNLEPGSLDFPESVIDMLWGGLGQPDGGWPTDIQKVVLGDREPTTKRPGELAEPIDLDTTRSTLASQLGRPVTDD
>MP0321_megahit_7918_1-699
AEPMMGTRNLLEQKGPQAVADWMGQQRQLLITDTTMRDGHQSLLATRMRSHDMIKVAPAYAANLPQLFSMECWGGATFDVAYRFLQECPWQRLRDLRAALPNVMTQMLLRGSNGVGYTNYPDNVVQEFVRVAATEGVDVFRVFDSLNWVENMRVAMDAVIENGKICEGTVCYTGDIFDPDRSKYDLKYYIAMGKELKAAGAHVLGLKDMAGVLKPNAAKVLIKALKSEVGLPI
>MP0321_megahit_10351_1260-1877
GRPGADLKPLNLDRTRKKVEEEIQRKVSDDDLLSYLMYPEVFIEYNKFRREYGDVSVLPSSTYFYGLQSGEEIAVDIEEGKTLYIKLINVSEPDEEGVRTLTFELNGYPREVEIADTSLNVQEKAIAQADPGNDLHVGAPIPGIITEVTVGVGAKVSKGDKLLTMEAMKMQTTVYASADGVVDKVNISIGDSVESKDLIMELREA*
>MP0321_megahit_15589_3-692
YAANKLVKTLRQEVGLPIHFHTHDTSGVNAASVIKAAEAGVDIVDLAVASMSGSTSQPNLNSVVASLDNTPRETGLDLGILNEFSDYWEQVRKVYAPFDTGPRSGIGDIYEHEMPGGQYTNLREQAESMGLGARWKEVARTYSEVNELFGDIVKVTPSSKVVGDMTMFLVTRGIKPVDVVNLEPGSTPFPESVIDMMKGRLGKPLGGWPRKVQQVVLGKQKPIKGRPGED
>MP0321_megahit_18974_2-544
CKPYAARQLVKTLREEIGIPIHFHTHDTSGIQAAAIMNAAEEGLDIADAAMAPLSGGTSQPNLNTLVQGLKFTERASDVSVENLDQLAEYWRHTREFYAAFESQVLPASGDLYEHEMPGGQYTNLYQQARALGLADRWSEVCKIYADVNQLFGDIVKVTPTSKAVGDMALFMVANELSADE
>MP0321_megahit_23846_2-685
AIQCRVTTEDPANQFSPDCGRVAHYRSGSGMGIRLDAGSAFSGAVVNPFYDSLLVKVTARGRRFTDTIHRMIRCLQEFRVRGVKTNIAFLIKLLQHSTFEAGECTTRFIDNTPELFELPHRKDRATKVLSYLGDVIVNGNSLVAGRPMAARRNPAAVPDFSDQDTLPQGSRDRFLEEGAEGLAKWVGEQKTLLLTDTTFRDAHQSLLATRLRTKDLLNIASAYAHLAP
>MP0321_megahit_24911_2-526
GVDAVDAAMDAFSGGTSQPCLGSIVEALRGSEMDTGLNINAIRALSDYWEHVRAQYAAFESGLASPASEVYLHEMPGGQFTNLKAQARSLGLEEKWPEVARTYADVNQMFGDIVKVTPSSKVVGDMALMMVSQGLSRDDVENPTTDIAFPDSVVDMMRGNLGQPPGGFPDAIVSK
>MP0321_megahit_27580_2-1915
IHPGYGFLAENADFAEACAKAGITFVGPRPELLRQMGDKTEARALAKAAGVPILPGTDEPIKTRAKAVKVAKDIGFPLIIKAAFGGGGRGMRVVHKPKDLERLLDEARGEADRAFGNPAVFLEKYVPRAKHIEVQILGDQHGNVLHLYERDCSVQRRHQKVVEIAPSVALDERVRDELCSAAVGLAKHIRYDNAGTMEFLYDMDTKGWYFIEMNPRIQVEHTVTEVVTGIDLVRAQIQVAQGEKLHNEVMQLPRQKEVPCVGHAVQARVTTEDPTNNFTPDYGRIIAYRSAAGFGLRLDGGQGDSGSVITPFYDSLLVKITASGMSFPMALDRMDRALKEFRIRGVQTNIPFIENVIKNETFRSGQATTTLIDTTPELFAFRPRRDRANRLLSYIGDVVVNGNPQTKGFEIQEPFAPISKPTYEGDQEPAAGTRQILLEKGPEKFAQWVRKEKRLLITDTTLRDAHQSLFATRMRTEDMLNAADAIARRTPNLFSLEMWGGATFDTAMRFLREDPWGRLRQLREAVPNICFQMLFRGSNAVGYSDYPDNVVRAFVKHSAESGMDIFRVFDSLNYLPNLKAAMEAVRETHAVCEGTICYTGNFLDEKRDKYPLEYYVKLAKELEQMGAHTLCIKDMAGL
>MP0321_megahit_30752_1-357
NFIDIEIDNSRLRSKITHEKDLILINTKSGDVLFKILPKFSVREEKALEGSLTAPMPGKVVEIKIKKGSKIKKGDTLLILEAMKMEHQVLAPDNGKVSDILVSKNQQVENGEPLVILD*
>MP0321_megahit_33563_1-609
GKILNYRSAAGFGIRLDAGAGDAGSVITPFYDSMLVKLTAFGPRFDIALQRMDRALREFRIRGVKTNIPFIENVIVNDTFRLGDATTRLIDTNPDLFNFKPRRDRATKLLNYLSDVTVNGNDTAKGYKLKAALPPARVPECDVRADIQPGSRNKLLELGPEGLANWIREQKPVLITDTTMRDAHQSLIATRMRSVDMLNIASY
>MP0321_megahit_48735_1-546
RITTEDPQNNFTPDYGTIIARRMANGYGIRIDAGSIYTGFKVSPFFDSMLIKVSAKGRTLKGTCRRMIRALSEFRIRGVKTNIKFLENVINSEDFQEGNVTVNFIENNPELFQFRKGRDRGTKALRFLADVTVNGNPDVKTINESHIFPHQKIPDFDKYGAYPKGTKDILKDYGRDGFIDWL
>MP0321_megahit_53412_1-123
LEAMKMETTMQAENGAKVAQVLVGPGSQVETGDLLVVLES*
>MP0321_megahit_56961_2-559
NAMFGDIVKVTPSSKVVGDMALLMVSQGISRDDVEDSNVEVVFPESVIDMFSGNLGQPPGGFPKALSEKILKGRKPKTDRPGIHVPKVDLNEKRKNLSRELMGKKVDDEDLFGYLMYPTVFLDYMGRHRNYGPVRTLPTRNFFYGMQPGEEISAEIDPGKILEIRLQAIGDPDENGEVKVFFELNG
>MP0321_megahit_57095_1-387
MSFSGILIANRGEIAVRIARAASDLGIRSVAVFSSDDGSSFHTMTSDERVLLPGRGAAAYLDMDSIISAAKENNCNAIHPGYGFLSEQADFAKRCELEGITFIGPKEIHLRLFGDKGAARDAARSASVP
>MP0321_megahit_117829_3-536
PVIIPDYDPKAKKPAGTKDYLTKHGPEKFAEWMRQQKRLLITDTTMRDAHQSLLAARMRSFDQLEVADAIAQHGDKLFSLECWGGATFDTSMRFLHENPFKRLQRLRERIPNICFQMLLRGANGVGYSNYPDNVIRGFIKHSAESGMDIFRVFDSLNYLPNLKVAMDSIRKHTNSVCE
>MP0321_megahit_123441_55-669
PRHIEIQILADKHGDIIHLFERDCSIQERNQKVIEIAPAPNLDPTLLDQLHKDAKNIAKETGYTNAGTVEFLVTPETGEYFFIECNPRIQVEHTITEEITGVDLVEAQFRISLGETLTSMNLDKFNESSRPSSFAIQARVVSKGNGTLLSYREPSGPGVRVDSAAYPGLTPPPFFDPLLAKLICSSNSSGSFESAVQRTINSID*
>MP0321_megahit_126529_3-605
DFAKACEENCLKFVGPSADLLGRMGDKIEARKIAEKANVPTLPGTQDPISDRREAVSVAKKIGFPLIIKAAFGGGGRGMRVVKDPKDLISLLDEAQGEAGRAFGNDAVFLERYIGRAKHIEVQIIGDKQGNVVHLHERDCSVQRRHQKVIEIAPSVGLPEEVRCDLCEAAVKIAKSIGYYNAGTVEFLLDLDTHEWFFIEM
>MP0321_megahit_126833_2-658
LKSSLEEAQGEAQRAFGNSAVFLERYIERAKHIEVQILGDKQGNVVHLHERDCSVQRRHQKVVEIAPSIGLPDDVRAALCDAAVQIARSIGYYSAGTVEFLYDLDCDDWFFIEMNPRIQVEHTVTEVITGIDIVRSQILIAQGNSLHSKEIGIPKQELIARNGVAIQARITTEDPEKNFAPDYGKIVNYRSAAGFGIRLDGAMGDTGSVITPYYDSLLV
>MP0321_megahit_142542_3-581
PPGGFPKSIVGKILKGEKPNLERPGKHLKDVDLEKVRTELSESLDGMDVDDEDLNGYLMYPKVFLDYMERHQIYGPVRALPTKTFFYGMEPGEEITAEIDPGKTLEIRLQAVGETDEKGDVRVFFELNGQPRIIRVPDRLIKSQTASNPKAEEGNNAHVGAPMPGVIAGVTVSQGQSVNQGDLLLTIEAMKME
>MP0321_megahit_152631_3-524
GTKVNQKHLASYLMYPKVFKDYVEHFKEFSDTSILSTELFFYGPQQDKEYIIEIDKGKSLILRYLAKSEINSTGQCSVFFEINGQPRTIDIENKEFSKNIVQRAKADDNNNDHVGSPLPGQVAKVFVEAGNKVIKGDKLLVIEAMKMETTINAEKSGTIKLVNISSGDNVETKD
>MP0321_megahit_158618_595-870
MSQKTIHKLLVANRGEISIRIFRAATELKIRTVAVFTHEDRYSLHRYKADESYQIGAENEPLKPYLDIEEIISLAKRVGADAIHPGYGFLSE
>MP0321_megahit_159555_2-745
SKYDLRYYVSMAKELERAGAHVLGLKDMAGLLKPAAATTLIKTLKTEIGIPIHFHTHDTSGIAASTILAASEAGVDAVDTAMDAFSGGTSQPCLGSIVEALRYTNRDTELDIEGVRKINNYWEHVREQYVAFESGSSAPASEVYLHEMPGGQFTNLKAQARSLGLEEKWPEIAKTYADVNQMFGDIVKVTPSSKVVGDMALMMVSQGLNREDVENPEIDLSFPDSVVDMMRGNLGQPPGGFPKSIVGK
>MP0321_megahit_173123_937-1422
MIKAAYNKTTHLELSQDDISKMEIVKINIEDNTVNLRIGNNKYHCKLLKKYPEENSYFIKVNGTLIELEKKHHYSDIISKISKYTNSDQKINKLVSPMPGLILEIQTKAGEKVKKDEPLIILEAMKMENVLCSPVDGIIREILVNTKQTVEKNSVLIKFDT*
>MP0321_megahit_174904_3-1205
MKKILIANRGEIAIRIARSCQDLGIKTVGIFSQDDSKSLHLSKVDEAYEVEGKGPSAYLNIKEIISIAKEAKVDAVHPGYGFLSENPKFVSALKRSKIKFIGPNERALKVFGDKTAAKALAAELSVPIILGTSSKTNLKQAETFFKGLKKNSSLLIKAISGGGGRGMRVVSKLADLKEAFERASSEAKASFDSPDLYVEEFLKDYRHIEIQILGDGSGNVIHLHERECSIQRRHQKLIEIAPSPSLNQDLKKRMIDASLALGKKIKYEGLATIEFLVNVEKEDFRFIECNPRLQVEHTVTESITSLDLVKLQIQIASGKSLTQLKLNQDQIKEPRGFAIQSRVNMETIGKDGNANPGGGIFESFDLPSGPNVRADSYGYSGYETNPLFDSLIAKIITYSSE
>MP0321_megahit_175030_2-529
SFNPASPWQQQFCFKGVKCLIVCRGPIRLEVMQVLEELGARYGILLSEKDSITYPQTLAPELRFLANRHEQVHHIPDYVGSSREERQQCIDKILRLCKQHNYTHLFAGYGFMAEDGDFVRQIEEANICFVGSSAKVIQQAGSKDEAKQLARKLNVSVTPGEERITARTLLKKAAGK
>MP0321_megahit_176041_1-2850
ENAKFAKACEDNGITFIGPSSELLSKMGDKIAARKIAEEVSVPTLPGTEDAISDRKIALKIAKKIGFPLIIKAAFGGGGRGMRIVKKEADLESQLDEAQGEAERAFGNSSVFLERYIGRAKHIEVQILGDKHGNVVHLHERDCSIQRRYQKVIEIAPSINLPQKVRKELCEAAVKIAKSIGYYNAGTVEFLLDLDSHDWFFIEMNPRIQVEHTVTEIITGIDIVRSQILIAKGHKLHGKEINIPKQDAIPRNGIAIQARVTTEDPEKNFAPDYGKIVNYRSAAGFGIRLDGAMGDTGAVITPYYDSLLVKISASAQNFEQAIQRMNRALREMRIRGVKTNIPFIENVLHHPTFVSGDATTTLIDRSPELFSFKPRKDRATKLLNLLGETIVNGNDQVKGRSVPKMDLPLILPNYDPKLKKPAGTKQYLDKHGPDKFCDWVLSQKRLLVTDTTMRDAHQSLLAARMRSFDQLVVADSIAQNAHNLFSLECWGGATFDTTMRFLNENPFKRLKRLREKIPNICFQMLLRGANGVGYSNYPDNVIRGFIKHSAESGMDIFRVFDSLNYLPNLKVAMKSIREDTDRICEATICYTGDITNSKRDKYDLAYYVNMAKELESMGAHMLAIKDMSGLCHPNASYKLVKALRSEVGMPIHFHTHDSSGIASSSIMKAAEAQVDVVDLAISSLSGLTSQPNMNSVINALKGDRRSTKLDQAYFDSLSIYWEAVRQFYEPFDTSPKFGSAEVYRHEMPGGQYTNLREQARALGLGKRWPEVVRYYHEVNDLFGDIVKVTPSSKVVGDMAMFLLNKGIEPKDVPNLEPGTAFPESVIDMLSGGLGQPKGGWPKKVQRVVLGDKKPTTGRPGARAGKVDLETTRKELSKKINGEVGDDDLYSYLMYPQVFETMIQYIKKFGHARVLPTPAFFYGLKLGEEISVEIEEGKTLIIKLIYVGKPD
>MP0321_megahit_184897_3-1688
IRLDGGTAYSGAIITRFYDSLLEKVTAWAPTPKDAISRMDRALREFRIRGVSTNISFVENLLKHKKFKENRYSTKFIDETPELFEFSQRQDRATKLLNYIATVTIQGHPEIKNHKKVKTSSFEFRNKIKNKEEISAVNLKNILNSSGALAVSNWILNQKQLLLTDTTMRDGHQSLLATRMRSIDMLKVADRYNNNLAELFSVECWGGATFDVAYRFLKECPWQRLRDLRNKMPNTLLQMLLRGSNGVGYTNYPDNYVKYFVNLAAETGIDVFRVFDSLNWVENMKLSMESVLDTGKILEASICYTGDILDPTKTKYSLKYYVKMAKELKSFGTHILGLKDMAGLLKPAAAKILIKTLKEETGLPIHLHTHDTSGAGIATLLAANEAGVDIVDCAMDSFSGGTSQPCLGSLVESLKNTERVSSLNIEEVRDISNYWQTVRKQYIAFDEGVTFPASEVYLHEMPGGQFTNLLAQAKSLGLESKWPEIAKTYSDVNQIFGDIVKVTPSSKVVGDMALMMVAQGISKEQVEDPNTEIIFPESVIDMLKGNLGQPPGGFPINLIKKA
>MP0321_megahit_185386_328-627
MAKFRKILIANRGEIAIRVMRAANEMGKSTVAIFAEEDKLSLHRFKADEAYKIGEGLGPVAAYLNIKEIISVAKKAEVDAIHPGYGLLSEKPEFAKECGL
>MP0321_megahit_187598_2-1222
VLNKTNNKYTIDYYVDLAKKLEDHGAHMLAIKDMAGLLKPYSAKALITALKKAVDLPIHLHTHDTSGLQVATYLQAAEAGVDVVDVALGSMSGLTSQPNFNSLVNMFEGTKRAEQFNIEKLNEYSNYWESTREYYYPFESGLKAGTAEVFNHEIPGGQYSNLRPQARALGLEEKFETIKENYKDVNALFGDIVKVTPSSKVVGDMALFLTANNYSCEDVLNNGEAMSFPESVIKFFKGDLGQPYKGFPKDVQKIILKNIEPYENRPNEHLQPIDFEQELKSHKRKYPLKNEKKDLISKLLYPKVFHDFYTNFELYEDVSFVPTKAFFFGLKPGEEIIVEFEPGKAVIIELSYVTHANSDGFRRVFFKLNGQNRSVDVKDNSITVTTVKHLKAESEKHIGAPLQGKLI
>MP0321_megahit_187905_3-656
TATIMAASEAGVDAVDCAMDALSGNTSQATLGSVVEALKHTDRDTGLSMDAVREISNYWEEVRGEYAAFETGMQAPSSEVYLHEMPGGQFTNLKAQAASMGLDDRWPEVAKTYAEVNQMFGDIVKVTPSSKVVGDMALMMVSQGLTRAQVEDPKAEMSFPDSVIDMMRGNLGQPPGGFPDAIVDKILKGEKPNTERPGAHLPPADLEATRKELRDLLE
>MP0321_megahit_192002_3-500
MKKISKILAANRSEIAIRIFRAAEESGIKTAAIYSKEDRFAIHRFKTDESYLVGEGKGPIQAYLDIDSIIKIAKDANVDAIHPGYGFLSESPELAEQCEKNNITFIGPSKEILKRFGNKTEAKKVAEEAKVGTVPSVPVTKENLKNIEKEVEKIGYPVIVKASWGG
>MP0321_megahit_193560_3-1016
AWAPTPSKAIARMDRALREFRIRGVSTNIAFVENLLKHPIFLSNEYTTKFIDTTPDLFDFDKRRDRGTKVLTYIADVSVNGHPETKDRPLPNFDAPTPISPNSVGEMSYGTRNLLEQKGAKAVADWVLKQRQLLLTDTTMRDGHQSLLATRMRSVDMIRVAPAYATNLPSLFSVECWGGATFDVAYRFLQECPWQRLRDLRAQMPNLMTQMLLRASNGVGYTNYPDNVVRAFVKEASKGIDVFRVFDSLNWVENMRIAMDAVIESGKICEGTICYTGDILNPDRSKYNLKYYVNMAKDLQEAGAHFLGLKDMAGLLKPAAARQLVKSLKEEVGLPIHF
>MP0321_megahit_193802_1308-2465
MTDFKKILIANRGEIAIRIMRAANEMGKKTVAVFAEEDKLGLHRFKADEAYRIGAGLGPVAAYLNIDEIIRVAKASGADAIHPGYGLLSENPDFVDACAQNGITFIGPRAETMRALGDKASARRVAMEAGVPVVPATDVLGDDMEVVRKQAAEVGYPLMLKASWGGGGRGMRPIANEDELKEKVMEGRREAEAAFGNGEGYLEKMILKARHVEVQILGDSHGEIYHLFERDCSVQRRNQKVVERAPAPYLTEEQRAEICELGRKICAHVNYECAGTVEFLMDMDDGKFYFIEVNPRVQVEHTVTEEVTGIDIVQAQILIAEGKTIAEATGKASQADVQLNGHALQTRITTEDPQNNFIPDYGRITAFREATGMGIRLDGGTAYSGG
>MP0321_megahit_204272_115-1197
MAEFRKILIANRGEIAIRVMRAANEMGKSTVAVFAKEDKLSLHRFKADEAYEIGEGLGPVASYLNINEIISVAIRAGADAIHPGYGLLSEKPEFAKACNKAGISFIGPTAEIMEKLGNKANARKIAEKAGVPVIPASGILPDNPKDLIKIAKKLGFPLMLKASWGGGGRGMRLINNIEDVEKNILEGKREAENAFGNSEAFLERYIKNARHVEVQILGDKKGNIYHLWERDCSIQRRNQKVIERAPAPYLKDNQRQVVCEMATKICKHVGYECAGTVEFLMDIDTEEFFFIEVNPRIQVEHTITEEVTGIDIVRAQIMLSEGANLNEAIGKKNQSDIVCNGHAIQCRITTEDPLNNFIPDY
>MP0321_megahit_211461_2-508
LMYPKVFLDYMGRHRTYGPVRVLPTRTFFYGMEPGEEITAEIDPGKTLEIRLQALSETNEDGDVKVFFELNGQPRVVRVPNRMVKATTAQRPKAEIGNVNHIGAPMPGVVASVGATVGQKVKSGDLLLTIEAMKMETGIHADRDAVVKAVHVTPGGQIDAKDLLVELE*
>MP0321_megahit_215142_3-521
KIGFPVMLKAAAGGGGRGMRVVREEASLERSFLEAKGEAAKAFNDDTIFIEKFIDSPKHIEVQILADQHGNIVHLYERDCSVQRRFQKVIEVAPCQSLSQSTKDKLYEYALSITKSVNYSNAGTVEFLVDKNENIFFIEVNPRIQVEHTITEEITGIDIVRSQIQIARGHRLS
>MP0321_megahit_221341_3-923
PVAAYLAIDEIIRVARDCRADAIHPGYGLLSENPDLVDACERNGIVFIGPQASTMRALGDKASARRVAIEANVPVIPATEVLGDDMDTIKAQAAEIGYPLMLKASWGGGGRGMRPIEHPNELEDKVLEGRREAESAFGNGEGYLEKMITRARHVEVQILGDKHGEIFHLWERDCSVQRRNQKVVERAPAPYLTQKQRETLCDLGRRICAHVNYECAGTVEFLMDMDTEEFYFIEVNPRVQVEHTVTEEVTGIDIVQAQILIAEGKTIAEATGKANQSEVTLNGHALQTRITTEDPQNNFIPDYGRIT
>MP0321_megahit_230368_1-576
PSEKTLKIFGDKTTAKELASSLHIPTISGTHQKTSLKQAQSFMKSLNKNSSVMIKAISGGGGRGMRVVSKLEELKDSFDRASSEAKAAFDSPDLYLEEYLKNYRHIEFQIIGDGTGAVCHLHERECSIQRRHQKLIEIAPSPSLSPELKNKMIDASLALAKKLKYEGLATIEFLVNVEKNDFRFIECNPRLQ
>MP0321_megahit_253290_3-998
VEALHNSERDTGINIENLREISDYWGQVRAQYAAFESGLSSPASEVYLHEMPGGQFTNLKAQARSMGMEEKWHDIAETYADVNQMFGDIVKVTPSSKVVGDMALMMVAQNLNRDDVENPKTDVAFPESVVDMLRGNLGQPPGGFPKNIVKKALKGEKPNLARPGKNLEPIDLEKTRQELSDKLDGMKIDDEDLNGYLMYPKVFLDYMERHLTYGPVRTLPTKTFFYGMSSGDEISLEIDPGKTLEIRMQAIGETDENGEVKVFFELNGQPRVIRVPNRLVTSETTSRPKADPSNSNHIGAPMPGVISTVSVNEGQAVKKGDLLLTIEAMKME
>MP0321_megahit_264081_1-510
PALGSIVSIMKQNHQDPNLDEEAIRTLSLYWEQVRQNYHAFETDFKGGSSDVYLHQMPGGQFTNLKEQARSLGITTDKWGMVANKYAEVNQLFGDIVKVTPSSKIVGDMALYMIANDLSKEDVLDPKKEISFPASVIEFFKGEIGIPNGGFPKDLQKKVLGDVKPLTKRP
>MP0321_megahit_270810_3-587
MVFQGILIANRGEIAIRIARAAAELGIKSVAIYSEDDASSLHTKIADESFLLPGLGAAAYLNMEEVINAAKKSGCDAIHPGYGFLSEQASFAEKCAEAGLTFIGPKVEHLKLFGDKGAARAAAISAGVPVLKGIDKAVTLEEASAFFDEVEGGIIIKAVAGGGGRGTRSVTDKVDLEDAFSRCESEAKASFGIGD
>MP0321_megahit_270861_3-209
MPDFNKILIANRGEIAIRIMRAANEMGKKTVAVFAEEDKLGLHRFKADEAYRIGHGMGPVAAYLAIDEI
>MP0321_megahit_271401_3-1292
EGYFSLGTFEFLVDVGSKESKFVFIEANARLQVEHTVTEEVMGVDLVKSQIQIAMGSSISDLKLDDPSLREPSGFAIQSRVCLETIQKDGSILPSSGTLTAYEAPNGPGVRTDGFGYMGYQTSTAFDSLLAKVIVHSKSPSFGEAARKAERALSEFKIAGVKNNVSFLQNILSHEDFVDAKIHTRWIDEQSEILADQWSGPERFIAANADVEVGDGFAGARVDTSDPLALFNYDAEVKAAKPSSGSEPSAAAIAGPDGSVGVSSPIQGTIVVIDVEVDQEIRAGQQLAVVEAMKMEHVIASQFDGVVRQVTMTAGDIVREGYPIVFVEEAEVSGGEVSSDEQVDLDHIRGDLQENIDRHAFTLDENRPEAVEKRHARGGRMPRENIAELMDEGSFKEYWPLIVARQHKRYDIETLRKRTPGDGVVAGTGT
>MP0321_megahit_274549_3-590
NALGYTNYPDNVLRRFIQLSAQSGIDVFRIFDALNWIENMKVSIDEVLKSGKICEASICYSGDLSSPAEKKYTLEYYLKMAQKLEKMGVHFLAIKDMAGLCKPKAAKILFKELKKNIKIPIHFHTHDTSGNGVATLLNASDAGVDIVDVAIDSWSGFTSQPSFGAVLESLDGNNRDPKISSAVVRTAANYWEGVRK
>MP0321_megahit_292346_1-573
RKKASLDLSINDIDDEDFCSYLMYPKVFQDYLTHHSKYGPVRCLPTNVFFYGMENSQEISVEIDPGKILEIRLQAVSEVNDEGDRKVFFELNGQPRIIRIPDHNTSTTKLKQKPKAETNNPKHLAAPMPGAIASIAVKEGDLVKKGDVLLTIEAMKMETVLNAENDFRIKKIYTTIGSQIDAKDLLIEFD*
>MP0321_megahit_317228_1-909
MAEFRKILIANRGEIAIRVMRAANEMGKSTVAIFAEEDKLSLHRFKADEAYKIGEGLGPVASYLNIKEIISVAKKAEVDAIHPGYGLLSEKPEFAKECGLAGIKFIGPTAESMEKLGNKANARKIAEKAGVPVIPASNILPDNPEELVKIAKNIGFPLMLKASWGGGGRGMRLINNIEEVEKNILEGKREAENAFGNSESFLERYIKNARHVEVQILGDKGGNIYHLWERDCSIQRRNQKVIERAPAPYLNDKQRDVVCEMATAICKQVRYECAGTVEFLMDINTNEFFFIEVNPRIQVEHTI
>MP0321_megahit_326489_87-1709
LLQMLLRGSNGVGYTNYPDNYVKYFVKLAADSGIDVFRVFDSLNWVENMRLSMDAVLETGKILEASICYTGDILDPTRTKYSLKYYVKMAKELQKLGTHILGLKDMAGLLKPAAAKILVKTIKEETGLPIHLHTHDTSGAGIATLLSASEAGVDIVDCAMDSFSGGTSQPCLGSLVESLKNTERVSSLNIEEIRDISNYWQSVRKLYMAFDEGVNFPASEVYLHEMPGGQFTNLLAQAKSLGLDNKWPEIAKTYADVNHIFGDIVKVTPSSKVVGDMALMMVAQGISKDQVEDPNSEIIFPESVIDMLKGNLGQPPGGFPLNIIKKALGSENYIKERPGSKIKEKNLLDVRKDVCSNLSLKEIDDEDFCSYLMYPKVFQDYLLHHSQFGPVRCLPTSVFFYGMENSQEISVEIDPGKTLEIRLQAVSEVNEEGDRKVFFELNGQPRIIRIPDQNISISKTHQKPKADSNNPKHLAAPMPGAISSVAVKKGDSIKKGDVLLIIEAMKMETVLNAENDCKIKTIFISTGSQIDAKDLLIEFE*
>MP0321_megahit_329970_3-1694
FLDFRNKFMKKVLIANRGEIAIRIARTCSDLGIKTVGIYSEDDANCLHLSKVDEAYPIQGKGAQAYLDIKQIISIAKESKADFIHPGYGFLSENSALAASAKRAKIKFIGPSEKTLKIFGDKTTAKELALSLDIPTISGTHQKTSLKQAQNFMKSLNKNSSILIKAISGGGGRGMRIVSKLEELKESYDRASSEAKAAFDSPDLYLEEYLKNYRHIEFQIIGDGTGAVSHLHERECSIQRRHQKLIEIAPSPSLGPELKNKMIDASMALAKKLKYEGLATIEFLVNVEKNDFRFIECNPRLQVEHTVTESVLFIDIVKAQIQIASGKTLKQIKLEQKNIPDPKGYAVQSRVNMETIDSKGNANPSGGIFTKFDLPSGPGVRVDSYGYVGYETSPLFDSLIAKIITYSSEDNFKQAIKRNYRSLCEFKIDGVPTNLDLLKNILINQDFKNNKVHTNFFENNLVTLTSVKTHSDLSDISRSIIEKEKPKRGKIENLDPLAVLDHGKSGGMFVDQSENILELQQEEIREGYRSITAPMQGMIVKFDVEIGDSVWEGKTLGIMEAMKM
>MP0321_megahit_331106_2-1720
MKTFNKILIANRGEIAIRIMRAANEMGKKTVAVFAEEDKLGLHRFKADEAYRIGEGLGPVAAYLSIDEIIRVAKLSGADAIHPGYGLLSENPEFVDACDTNGITFIGPKAETMRALGDKASARKVAIEANVPVIPATDVLEDDMSVIRKEAKNIGYPLMLKASWGGGGRGMRPINDESELEDKILEGRREAEAAFGNGEGYLEKMITRARHVEVQILGDQNGDIYHLWERDCSVQRRNQKVVERAPAPYLTESQREELCELGRRICQHVNYECAGTVEFLMDMDSNNFYFIEVNPRVQVEHTVTEEVTGIDIVQAQILISEGWGLAEATGKTSQKEIKLNGHALQTRITTEDPQNNFIPDYGRITAFREATGMGIRLDGGTAYSGGVITRYYDSLLVKVTAWAPTPEKAISRMDRALREFRIRGVSTNISFVENLLKHPIFLNYEYTTKFIDTSTDLFEFSKRRDRGTKVLNYIADITVNGHPETVNRPKPPSEVKSARAPAIDLEPSYGTRNLLDEQGPEAVANWMLEQKRLLLTDTTMRDGHQSLLATRMRSLDMINAAPFYSSKLPKLFS
>MP0321_megahit_340819_5223-5441
MTTEVKTTVPGNIWKVLVQEGDEVKKDDTLFIMEVMKTEVHHSSPVDGKVVQVNIHNDQEAVEPGIVAIVIE*
>MP0321_megahit_341603_3-1220
ERDCSIQRRNQKVIERAPAPYLNDRQRDNVCEMATAICKQVRYECAGTVEFLMDINTNEFFFIEVNPRIQVEHTITEEITGIDIVRAQIMLSEGSNLNDAIGKRNQSEIVCNGHAIQCRITTEDPLNNFIPDYGRITAYRGATGMGIRLDGGTAYSGAIITRFYDSLLEKVTAWAPTPEDAISRMDRALREFRIRGVSTNISFVENLLKHKKFRDNLYTTKFIDETPELFQFSERQDRATKLLNYIAKTTIEGHPEVKNKEKIKPFKFEFRNKIKSSEERSSVNLKSLLETRGAPALSNWVLNQKQLLLTDTTMRDGHQSLLATRMRSIDMLKVANRYNNNLSELFSVECWGGATFDVAYRFLQECPWQRLRDLRKRMPNSLLQMLLRGSNGVGYTNYPDNYVKYF
>MP0321_megahit_354284_1-819
LDAGTASTGTVITPYYDSLLVKVTAKGQTPIEAKRRMNRALSEFRVRGVKTNIPFLLKLINHKGFDVFKYHTKFIDSEKSLFQFSGRKDRATKTLNFLAEVIVNGNPEVANRPKLRETTPAKLSDYGISRSKKAQETVNKTYKQILDTNGPSAVAETVLKEKQLLITDTTFRDAHQSLIATRMRTQDMLGITDLYEERLKNLFSVECWGGATFDVALRFLKEDPWERLEKLREQMPSALLQMLFRGSNALGYTNYPDNVLRRFIQLSAQSGID
>MP0321_megahit_356835_252-608
MTIINSVLIANRGEIAIRISKTLNEMGIKAYGIYSKDDSSSAHLSYCSEVFELNGTGPSAYLNIDEIISLAKSKKIKAVHPGYGFLSENHAFAASCAKNDIIFIGPNEKTLKNFGNKEK
>MP0321_megahit_357857_1-504
RKQYQPFESKTRTSMSEVYLHQMPGGQYTNLREQARSMGITDERWPELASMYAEVNKIFGDVIKVTPISKVVGDMAIYMLANNIQIQDVLDPKKDVGFPASVIEFFSGRLGQPYKGFPKALQKKILKGKKPINYRFGSKLPSLKIKNRTKELEKKYSETISEKDTISQ
>MP0321_megahit_359349_1-558
LEKKYSETISEKDTISQIFFPEVFDEYIKHKKKFGNTSVIPTSNYFFGMNTGEEIYVSIEPGKTLIIRYFTLSEPNEKGYRTVYFELNGQARSVDIKDNSIAVDDLAKEIADPSNKDHVAAPIPGLLVDVAVTEGIKVPKGAKLCTIEAMKMETVIYADQPGIVERLCVKAGENIEAQQLLLIIK*
>MP0321_megahit_360717_3-797
RMRTDDLINIAEYYSENLSNLFSLECWGGATFDTSMRFLKEDPWDRLARLNKRAPNLLKQMLFRGSNAVGYKNYPDNVVKHFIQQSAEAGIDVFRVFDSLNLIDNMRVAIDEVRNQNKICEGTICYTNDVTDPNEKKYTLKYYIDLVKDLEKAGAHIIAIKDMAGLAKPNAIKKLVNEIKQTTDLPIHFHTHDTSGTSSASVLAAIEEKVDIVDLAIDSMSGLTSQPALGSIVSIMKQNHQDPKLDEESIRTLSLYWEQVRQNYH
>MP0321_megahit_369322_2-598
GFPKELQKKVLGDTKPLTKRPGEILESVDLDKEAKNLEDEIGMKINQTHLASYLMYPKVFKDYVDHFKEFSDTSILSTELFFYGPQQDKEYTIEIDKGKNLILRYLAKSEVNSNGKCSVFFEINGQPRTIDIENKEFSKNITQRAKADDNNLDHVGSPLPGQVAKIFVQSGSKVIKGDKLLVIEAMKMETTINADKSGT
>MP0321_megahit_370484_159-566
MKKIGKILAANRSEIAIRIFRAAEESGIKTAAIYSKEDRFAIHRFKTDESYLVGEGKGPIQAYLDIDSIIKIAKDAKVDAIHPGYGFLSESPELAEQCEKNNITFIGPSKEILKRFGNKTEAKKVAEEAKVGTVPS
>MP0321_megahit_373984_2-496
EVFDEYIKHKKKFGNTSVIPTSNYFFGMNTGEEIYVSIEPGKTLIIRYFTLSEPNEKGYRTVYFELNGQARSVDIKDNSIAVDDLAKEIADPSNKDHVAAPIPGLLVDVAVTEGIKVPKGAKLCTIEAMKMETVIYADQPGIVERLCVKAGENIEAQQLLLIIK*
>MP0321_megahit_378070_1-618
AKGQTPIEAKRRMNRALSEFRVRGVKTNIPFLLKLINHSGFDIFKYHTKFIDSEKSLFQFSSRKDRATKTLNFLAEVIVNGNPEVANRPKLRETTPAKLSDYGISRSKKAKETVNKTHKQILDANGPSAVAESVLKEKKLLITDTTFRDAHQSLIATRMRTQDMLGITDLYEERLKNLFSVECWGGATFDVALRFLKEDPWERLEK
>MP0321_megahit_384920_3-1268
SSSGPIQKKSDILSFFNEIKKNKIILKANFGGGGRGSRIIHKKDDFSEVLSLVKEEAKSFSGSNLIFAEEVIEEARHIEVQILGDGQSCIHLFERDCSFQRSFQKFIEFCPAPNLSSQAKDKLYNYAISLCESVAYKGLGTVEFLVDKNEKIYFMEVNPRVQVEHTITEELTGIDLIRSQISVFNGKSLKDQNIKAGIVLGKRASIQARLNMESYDNKNQLVPTTGTIKEYDIVSGPGIRIDGAGKVGYLNNGLYDSLLAKVIATSEFGLGEAVRKLDFTLRMSNVSGVETNKNLIIEILRQEVPQNGSVNISTIDNNIEVYLQKLNRDTQIGVKENNKNEIPNRPLIDSALTENTIQSELVGTVIDIKVLPNKKIKQGDTVLVQESMKMHHPIKANANGFVSNFFVDIGDTVSTGSPLFEF
>MP0321_megahit_386356_2-832
GGGRGMRVVRSSNELIDQITTAQSESLKAFGKDEVFIEKFLEDAAHIEVQILGDKHGNIIHLFERDCSLQRRHQKIIERAPAHFLENKTREEICNAAIKIAKQVKYFGAGTVEFLFDKKSGEFYFIEVNPRIQVEHTVTEEVTGIDIVKAQIKIAEGEKIGNHPALPKQEDIHLNGFAIQCRVTTEDPLNNFMPDYGKIMTYRSAAGFGVRLDAANASSGSIITPYYDSLLVKVTTWAKHQDDCIKRMDRALREFRIRGVKTNLVFLESLINNKDFL
>MP0321_megahit_396259_2-607
GKICEASICYSGDLSSPAEKKYTLDYYLKMAQKLEKMGVHFLAIKDMAGLCKPKAAKILFKELKKSIKIPIHFHTHDTSGNGVATLLNASEAGVDIVDVAIDSWSGFTSQPSFGAVLESLDGNKRDPKISSAVVRTAANYWEGVRKQYQPFESKTRTSMSEVYLHQMPGGQYTNLREQARSMGITDERWPELASMYAEVNKI
>MP0321_megahit_403132_1309-1530
MKKTLIKSDVAGIVAEICFNKRDFVKEGENLIFIESMKMEIPVIAPFDSEIEEIFVKKDEVISQNQPLLTLKS*
>MP0321_megahit_409060_210-542
MKQIKKILIANRSEIAIRISRAATELGFRTVSIYSYEDRFALHRFKTDESYLVGSGLGPIQAYLDYKGIVQIAVNSGCDAIHPGYGFLSENPEFADECAKHNIIFVGPSPK
>MP0528_megahit_22283_3-914
EAVALPGRGVPAYLDGAQLIAVAREQGCEAIHPGYGFLAENAEFAEQCARAGLTLIGPGAETLRLFGDKASARALAARCQVPLVQGTEQAVSLEEAQAFMASLDGSGVMIKALSGGGGRGMRAVTDPAELEAAFQRCQSEAKAAFGNEAVYVEQLVPAARHIEVQVLGDGSGAVSHLWERDCTLQRRHQKLVEFAPAPGLDAALRDRIIDSALTLARAVNYLGIGTFEFLVEPGQDRFYFMEANPRVQVEHTVTEQVTGVDLVQSQIRLAAGASLADLNLLTPPACDGMAVQLRLNLETLKADG
>MP0528_megahit_24930_1202-1531
EDGKCSLTFELNGRARECIITDKSVKSTTKRREKADSANKMQVGAPIPAMVSSVNASVGQKVKKGDKLIVLEAMKMQTTVYALADGTVDKFEVQIGDQVESKDLLVQLR*
>MP0528_megahit_51329_1-600
MTIRSILIANRGEIACRVMRTARSMGIKTFALYIDEDKKSPHINFADHAIKIQTNYMDMDAIINVAKNNRIDAIHPGYGFLSENATFARKVKSNKIIWIGPTPAVIKKMGDKLQAKEIAKKASIPTLETVEKVSLAKKIGFPLMIKAAAGGGGKGMRIVKDSASLRDAAAAAKREALSGFGDDRIFFEKYIEKSRHIEIQ
>MP0528_megahit_53119_2-628
SEIAVRIFRSATELNYRTVALYANEDRFGVHRFKADESYLIGEGKGPVAAYLDIDGIIDLSKNKGIEMIHPGYGFLSENANFAKACEDNGISFIGPSSELLSKMGDKIAARKIAEKVGVPTLPGTEDAISDRKIALKTAKKIGFPLIIKAAFGGGGRGMRIVKKEADLESQLDEAQGEAERAFGNSSVFLERYIGRAKHIEVQILGDKH
>MP0528_megahit_77459_1-570
SELEDKILEGRREAEAAFGNGEGYLEKMITRARHVEVQILGDQSGQIYHLWERDCSVQRRNQKVVERAPAPYLSESQRKELCELGRRICQHVNYECAGTVEFLMDMDSEKFYFIEVNPRVQVEHTVTEEVTGIDIVQAQILISEGYGLAEATGKKSQNDIKLNGHALQTRITTEDPQNNFIPDYGRITAY
>MP0528_megahit_83843_1-1986
IEVQILGDKHGNVVHLHERDCSIQRRYQKVIEIAPSVNLPEKVRKELCEAAVKIAKSIGYYNAGTVEFLLDLDSHDWFFIEMNPRIQVEHTVTEIITGIDIVRSQILVAKGYKLHGKEINIPKQDSIPRNGVAIQARVTTEDPEKNFAPDYGKIVNYRSAAGFGIRLDGAMGDTGAVITPYYDSLLVKISASAQNFEQAIQRMNRALREMRIRGVKTNIPFIENVLHHPTFESGNATTTLIDRSPELFSFKPRKDRATKLLNLLGETIVNGNEQVKGRGVPKMDLPLILPNYDPKLKKPAGTKQYLDKHGPDKFCDWVHSQKRLLVTDTTMRDAHQSLLAARMRSFDQLAVADSIAQNAHNLFSLECWGGATFDTTMRFLNENPFKRLKRLRERIPNICFQMLLRGANGVGYSNYPDNVIRGFIKHSAESGMDIFRVFDSLNYLPNLKVAMKSIREDTDRICEATICYTGDITDSKRDKYNLAYYVNMANELESMGAHMLAIKDMSGLCHPNAAYKLIKALRSEVGMPIHFHTHDSSGIASSSIMKASEAQVDVVDLAISSLSGLTSQPNMNSVINALQGDRRNTKLDLAYFDSLSIYWEAVRQFYEPFDTSPKFGSAEVYRHEMPGGQYTNLREQARALGLGKRWPEVVRYYHEVNDLFGD
>MP0528_megahit_128285_2-373
MKLLAANRSEIAVRIFRSATELGYRTVAVYANEDRFGVHRFKADEAYLVGKGHGPVAAYLDIPSIIDLAKAKGVDLIHPGYGFLSENADFARACEENGLKFVGPSADLLERMGDKIEARKIAEK
>MP0528_megahit_128359_217-522
FELNGRARECIITDKSVKSTTKRRAKADSANKMQVGAPIPAMVSSVNATVGQKVKKGDKLIVLEAMKMQTTVYSLSDGVVDKFEVQIGDQVESKDLLVQLR*
>MP0528_megahit_129393_3-530
AQKALLLTDTTMRDGHQSLLATRMRSIDMIKVAPAYASMLPQLFSVECWGGATFDVAYRFLQECPWQRLRDIREQMPNLMTQMLLRASNGVGYTNYPDNVVQSFVAEAANGIDVFRVFDSLNWVENMRVAMDAVIASGKICEASICYTGDILNPARAKYDLKYYIDLAKELEAAGA
>MP0528_megahit_142811_2-760
MPDFNKILIANRGEIAIRIMRAANEMGKKTVAVFAEEDKLGLHRFKADEAYRIGHGLGPVAAYLSIDEIIRVARDSGADAIHPGYGLLSENPNLVDACERNGIVFIGPQAATMRALGDKASARRVAVEADVPVIPATEVLGDDMSVIKSQAAKIGYPLMLKASWGGGGRGMRPIEHPDELEDKVLEGRREAESAFGNGEGYLEKMIIRARHVEVQILGDKHGEIYHLWERDCSVQRRNQKVVERAPAPYLTQK
>MP0528_megahit_147432_2-583
RWPEVVRYYHEVNDLFGDIVKVTPSSKVVGDMAMFLLNKGIEPKDVPNLEPGTAFPESVIDMLSGGLGQPKGGWPKKVQKVVLGDKKPTTGRPGAKAGKVDLETTRKELSMKINGEVGDDDLYSYLMYPQVFEAMIQYIKKFGHARVLPTPAFFYGLKVGEEISVEIEEGKTLIIKLIHVGKPDEDGKCSLTFE
>MP0528_megahit_148701_2-931
MNKILAANRSEIAVRIFRSASELNYRTVALFANEDRFGVHRFKADESYLIGEGKGPVAAYLDIDGIIDLSKDKGIEMIHPGYGFLSENAKFAKACEDNGITFIGPSSELLSKMGDKIAARKIAEEVSVPTLPGTEDAISDRKIALKTAKKIGFPLIIKAAFGGGGRGMRIVKKEADLESQLDEAQGEAERAFGNSSVFLERYIGRAKHIEVQILGDKHGNVVHLHERDCSIQRRYQKVIEIAPSINLPEKVRKELCGAAVKIAKSIGYYNAGTVEFLLDLDSHDWFFIEMNPRIQVEHTVTEIITGIDIV
>MP0528_megahit_176070_2-565
DADEIGYPLMLKASWGGGGRGMRPINGLDELQDKVLEGRREAEAAFGNGEGYLEKMILRARHVEVQILGDTHGDIYHLWERDCSVQRRNQKVVERAPAPYLSAAQREELCELGRKICAHVNYECAGTVEFLMDMDSGKFYFIEVNPRVQVEHTVTEEVTGIDIVQAQIMIAEGKTLAEATGKATQSDI
>MP0528_megahit_189655_1-714
QPPATRAEPMMGTRNLLEQKGPQAVADWMGQQRQLLITDTTMRDGHQSLLATRMRSHDMIKVAPAYAANLPQLFSMECWGGATFDVAYRFLQECPWQRLRDLRAALPNVMTQMLLRGSNGVGYTNYPDNVVQEFVRVAATEGVDVFRVFDSLNWVENMRVAMDAVIENGKICEGTVCYTGDIFDPDRSKYDLKYYVAMGKELKAAGAHVLGLKDMAGVLKPNAAKVLIKALKSEVGLP
>MP0528_megahit_190859_2-859
VDTAMDAFSGGTSQPCLGSIVEALRHTKRDTELDIDDVRQINNYWEHVRDQYVAFESGSSAPASEVYLHEMPGGQFTNLKAQARSLGLEEQWPEIARTYADVNQMFGDIVKVTPSSKVVGDMALMMVSQGLSREDVENPDIDLYFPESVVDMMRGNLGQPPGGFPKSIVHKILKGENPNLERPGKHLKDVDLELVRTELAEKLDGLVIDDEDLNGYLMYPKVFLDYIERHQIYGPVRALATKTFFYGMKPGEEITAEIDPGKTLEIRLQAVGETDEKGDVRVFFEL
>MP0528_megahit_194921_3-1340
STMKLLAANRSEIAVRIFRSATELGYRTVGIYANEDRFGVHRFKADEAYLVGKGRGPVAAYLDIPSIIDLAKAKGVDLIHPGYGFLSENADFARACEENGLSFVGPSADLLGRMGDKIEARKIAEKAKVPTLPGTQDPISDRREAVRVAKKIGFPLIIKAAFGGGGRGMRVVKDPKDLISLLDEAQGEAGRAFGNDAVFLERYIGRAKHIEVQIIGDKQGNVVHLHERDCSVQRRHQKVIEIAPSVGLPEEVRRDLCEAAVKIAKSIGYYNAGTVEFLLDLDTHEWFFIEMNPRIQVEHTVTEVITGIDIVRAQCLIAQGHSLFSDEIGIPPQEEVPRNGYAIQARITTEDPDKNFAPDYGKIVNYRSAAGFGIRLDGAMGDTGSVITPFYDSLLVKLTASARNFDLAIQRMDRALREFRIRGVKTNIPFIENVIHHDTFSSGQAI
>MP0528_megahit_218662_3-743
LALENSHFGGMQTNREFLIAVLRSEKFLKGSTTTDFIEKEKLSGEVDLSEEEIKNYAKVAALWIQGSNRKNASVLTNMDSGWNNARLPFQEVKLSLKNTNFVVNYKKLRNGQFEFSDSVMATVYDWQDNFIDVEVSGSRLRSKISFEDNLLLTHTYKGDLLFKVLPKFEVKDSGTIEGGLNAPMPGKVVEVQIKKGSSVKKGDTLIILEAMKMEHKVSAPSSGKIKNVLVSNGDQVENGQTLVVLD*
>MP0528_megahit_225082_3-584
NPRVQVEHTVTEEVTGIDIVQAQILIAEGKTINEATGKANQSEVTLNGHALQTRITTEDPQNNFIPDYGRITAFRSATGMGIRLDGGTAYAGGVITRYYDSLLVKVTAWAPTPDKAIARMDRALREFRIRGVSTNIAFVENLLKHNVFLSNEYTTKFIDTTPDLFDFDKRRDRGTKVLTYIADVSVNGHPETKD
>MP0528_megahit_235207_2379-3650
MPDFNKILIANRGEIAIRIMRAANEMGKKTVAVFAEEDKLGLHRFKADEAYRIGHGMGPVAAYLAIDEIIRVARDCGADAIHPGYGLLSENPDLVDACERNGIVFIGPQASTMRALGDKASARRVAIEANVPVIPATEVLGDDMDTIKAQAAEIGYPLMLKASWGGGGRGMRPIEHPNELEDKVLEGRREAESAFGNGEGYLEKMITRARHVEVQILGDKHGEIFHLWERDCSVQRRNQKVVERAPAPYLTQKQRETLCDLGRRICAHVNYECAGTVEFLMDMDTEEFYFIEVNPRVQVEHTVTEEVTGIDIVQAQILIAEGKTIAEATGKANQSEVTLNGHALQTRITTEDPQNNFIPDYGRITAFRSATGMGIRLDGGTAYAGGVITRYYDSLLVKVTAWAPTPSKAIARMDRALREFRIRG
>MP0528_megahit_252079_2-1780
MKTFKKILIANRGEIAIRIMRAANEMGKKTVAVFAEEDKLGLHRFKADEAYRIGEGLGPVAAYLSIDEIIRVAKLSGADAIHPGYGLLSENPNFVDACDANGITFIGPKAKTMRALGDKASARKVAVEANVPVIPATDVLGDDMSIIRKEAKKIGYPLMLKASWGGGGRGMRPINDESELEDKILEGRREAEAAFGNGEGYLEKMITRARHVEVQILGDQKGDIYHLWERDCSVQRRNQKVVERAPAPYLSESQREEICELGRRICQHVNYECAGTVEFLMDMDSDKFYFIEVNPRVQVEHTVTEEVTGIDIVQAQILISEGYGLAEATGKSSQEEIKLNGHALQTRITTEDPQNNFIPDYGRITAFREATGMGIRLDGGTAYSGGVITRYYDSLLVKVTAWAPTPEKAISRMDRALREFRIRGVSTNIAFVENLLKHPTFLNYEYTTKFIDTSTDLFEFTKRRDRGTKVLNYIADITVNGHPETVNRPKPPTELKSPRAPAVNSESGYGTRNLLDEKGPKAVANWMLEQNRLLLTDTTMRDGHQSLLATRMRSLDMINAAPFYSSKLPKLFSVECWGGATFDVAYRFLQECP
>MP0528_megahit_265655_1277-3157
MAEFRKILIANRGEIAIRVMRAANEMGKSTVAIFAEEDKLSLHRFKADEAYKIGEGLGPVASYLNIKEIISVAKKAEVDAIHPGYGLLSEKPEFAKECSLAGIKFIGPTAESMEKLGNKANARKIAEKAGVPVIPASNILPDNPEELVKIAKNIGFPLMLKASWGGGGRGMRLINNIEEVEKNILEGKREAENAFGNSESFLERYIKNARHVEVQILGDKGGNIYHLWERDCSIQRRNQKVIERAPAPYLNDKQRDVVCEMATAICKQVRYECAGTVEFLMDINTNEFFFIEVNPRIQVEHTITEEITGIDIVRAQIMLSEGSNLNDAIGKRNQSEIVCNGHAIQCRITTEDPLNNFIPDYGRITAYRGATGMGIRLDGGTAYSGAIITRFYDSLLEKVTAWAPTPEDAISRMDRALREFRIRGVSTNISFVENLLKHKKFRDNLYTTKFIDETPELFQFSERQDRATKLLNYIAKTTIEGHPEVKNKEKIKPFKFEFRNKIKSSEERSSVNLKSLLETRGAPALSNWVLNQKQLLLTDTTMRDGHQSLLATRMRSIDMLKVANRYNNNLSELFSVECWGGATFDVAYRFLQECPWQRLRDLRKRMPDSLLQMLLRGSNGVGYTNYP
>MP0528_megahit_285170_1-993
EIKNKEKIKPFKFEFRNKIKSGEERSNVNLKSLLESKGATALSNWVLNQKQLLLTDTTMRDGHQSLLATRMRSIDMLEVANRYNNNLSELFSVECWGGATFDVAYRFLQECPWQRLRDLRKRMPDSLLQMLLRGSNGVGYTNYPDNYVKYFVKLAADSGIDVFRVFDSLNWVENMRLSMDAVLKTGKILEASICYTGDILDPTRTKYSLKYYVKMAKELQKLGTHILGLKDMAGLLKPAAAKILVKAIKEETGLPIHLHTHDTSGAGIATLLSASEAGVDIVDCAMDSFSGGTSQPCLGSLVESLKNTERVSSLNIEEIRDISNYWQSVRK
>MP0528_megahit_306210_2-961
MAEFRKILIANRGEIAIRVMRAANEMGKSTVAVFAKEDKLSLHRFKADEAYEIGEALGPVASYLNINEIISVAIRAGADAIHPGYGLLSEKPEFAKACNKAGISFIGPTAEIMEKLGNKANARKIAEKAGVPVIPASDILPDNPKDLIKIAKKLGFPLMLKASWGGGGRGMRLINSIEDVEKNILEGKREAENAFGNSEAFLERYIKNARHVEVQILGDKKGNIYHLWERDCSIQRRNQKVIERAPAPYLKDNQRQVVCEMATKICKHVGYECAGTVEFLMDIDTEEFFFIEVNPRIQVEHTITEEVTGIDIVRAQIMLS
>MP0528_megahit_330745_1-1242
GLPIHFHTHDTAGTATATIMAASEAGVDAVDCAMDALSGNTSQATLGSVVEALKHTDRDTGLSMDAVREISNYWEEVRGEYAAFETGMQAPSSEVYLHEMPGGQFTNLKAQAASMGLDDRWPEVAKTYAEVNQMFGDIVKVTPSSKVVGDMALMMVSQGLTRAQVEDPKAEMSFPDSVIDMMRGNLGQPPGGFPDAIVDKILKGEKPNTERPGAHLPPADLEATRKELRDLLEGAQVEDDDLSGYLMYPKVFLDYMGRHRTYGPVRVLPTRTFFYGMEPGEEITAEIDPGKTLEIRLQALSETNEDGDVKVFFELNGQPRVVRVPNRMVKATTAQRPKAEIGNVNHIGAPMPGVVASVGATVGQKVKSGDLLLTIEAMKMETGIHADRDAVVKAVHVTPGGQIDAKDLLVELE*
>MP0528_megahit_334912_3-743
VEAKKTAGKAKVPTIPSTGPLPKDLKKCKDLAKKIGYPIMLKASWGGGGRGMRVIKKETELENHINTARREAKSAFGKDDVFFEKLIEKAFHVEVQIIGDTHGNIVHLFERDCSLQRRHQKVVERAPAAYLSDKERNAICEAGVRIGKQVNYSCAGTVEFLMDAKSRDFFFIEVNPRVQVEHTVTEEITGIDIVKAQFLLAAGAKIGDDICGVPLQENIQMKGHAIQSRVTTEDAANDFAPDYGKIN
>MP0528_megahit_339292_3-1511
MTDFKKILIANRGEIAIRIMRAANEMGKKTVAVFAEEDKLGLHRFKADEAYRIGAGLGPVAAYLSIDEIIRVAKASGADAIHPGYGLLSENPDFVDACAQNGITFIGPRAETMRALGDKASARRVAMEAGVPVVPATDVLGDDMEVVRKQAAEVGYPLMLKASWGGGGRGMRPIANEDELKEKVMEGRREAEAAFGNGEGYLEKMILKARHVEVQILGDSHGEIYHLFERDCSVQRRNQKVVERAPAPYLTEEQRAEICELGRKICAHVNYECAGTVEFLMDMDDGKFYFIEVNPRVQVEHTVTEEVTGIDIVQAQILIAEGKTIAEATGKATQADVQLNGHALQTRITTEDPQNNFIPDYGRITAFREATGMGIRLDGGTAYSGGVITRYYDSLLVKVTAKAQTPEQAIARMDRALREFRIRGVSTNIAFVENLLKHPTFLDNSYHTKFIDQTPELFTFEKRRDRATKVLTYIADITVNGHPETKGFERPAAAVRAPQPPAT
>MP0528_megahit_346499_3366-3851
MIKAAYNKTTHLELSQDTISKMEIVKINTEDNTVDLRIGNNKYHCKLLKKYPEENSYFIKVNGTLIELEKKHHYSDIISKISKYTNSDQKINKLLSPMPGLILEIQTKAGEKVKKDEPLIILEAMKMENVLCSPVDGTIEEILVNTKQTVEKNSVLIKFET*
>MP0528_megahit_349123_2-448
MRQIKKILIANRSEIAIRISRAATELGFKTVSIYSYEDRFALHRFKTDESYLVGSGLGPIQAYLDYKGIVQIAVNSGCDAIHPGYGFLSENPEFADECAKYNIIFVGPSPNIMRSLGNKVEAKKTAGKAKVPTIPSTGPLPKDLKKCKD
>MP0528_megahit_352011_3-2012
VSVNGHPETKDRPLPNFDTPTPISPNPVDDMSYGTRNLLEQKGPGAVADWVLKQRQLLLTDTTMRDGHQSLLATRMRSVDMIRVAPAYASNLPSLFSVECWGGATFDVAYRFLQECPWQRLRDIRAQMPNLMTQMLLRASNGVGYTNYPDNVVQAFVAEASKGIDVFRVFDSLNWVENMRIAMDAVLESGKICEGTICYTGDILNPDRSKYNLKYYVNMAKDLQKAGAHFLGLKDMAGLLKPAAARQLVKALKEEVGLPIHFHTHDTSGIAGATILAAADAGVDVVDTAMDAFSGGTSQPCMGSIVEALHNSERDTGINIENLREISDYWGQVRAQYAAFESGLSSPASEVYLHEMPGGQFTNLKAQARSMGMEEKWHDIAETYADVNQMFGDIVKVTPSSKVVGDMALMMVAQNLNREDVENPNTDVAFPESVVDMLKGNLGQPPGGFPKHIVTKALKGEKPNLDRPGKNLDLIDLEKTRQELSDKLDGMKIDDEDLNGYLMYPKVFLDYMERHLTYGPVRTLPTKTFFYGMNSGDEISLEIDPGKTLEIRMQAIGETDENGEVKVFFELNGQPRVIRVPNRLVTSETTSRPKADPDNSSHIGAPMPGVISTVSVIEGQTVKKGDLLLTIEAMKMETGIHVERDAKIKAVHVNAATQIDAKDLIVELE*
>MP0528_megahit_355941_1-627
FGDVIKVTPISKVVGDMAIYMLANNIQIQDVLDPKKDVGFPASVIEFFSGRLGQPYKGFPKALQKKILKGKKPINYRFGSKLPSLKIKNRTKELEKKYSETISEKDTISQIFFPEVFDEYIKHKKKFGNTSVIPTSNYFFGMNTGEEIYVSIEPGKTLIIRYFTLSEPNEKGYRTVYFELNGQARSVDIKDNSIAVDDLAKEIADPSNK
>MP0528_megahit_368956_2-658
HLWERDCSIQRRNQKVIERAPAPYLKDNQRQVVCEMATKICEHVRYECAGTVEFLMDIDTEEFFFIEVNPRIQVEHTITEEVTGIDIVRAQIMLSEGANLNEAIGKKNQSDIVCNGHAIQCRITTEDPLNNFIPDYGRITAYRGATGMGIRLDGGTAYSGAIITRFYDSLLEKVTAWAPTPKDAISRMDRALREFRIRGVSTNISFVENLLKHKKFKEN
>MP0528_megahit_373279_2-736
EIIFPESVIDMLKGNLGQPPGGFPINLIKKAIGNDSYIKERPGSKIRQHSLLDIRKKASSDLSINDIDDEDFCSYLMYPKVFQDYLTHHSKYGPVRCLPTNVFFYGMENSQEISVEIDPGKILEIRLQAVSEVNDEGDRKVFFELNGQPRIIRIPDHNSSTTKLKQKPKAETNNPKHLAAPMPGAIASIAVKEGDLVKKGDVLLTIEAMKMETVLNAENDFRIKKIYTIIGSQIDAKDLLIEFN*
>MP0528_megahit_392410_3-500
GNGVATLLNASDAGVDIVDVAIDSWSGFTSQPSFGAVLESLDGNNRDPKISSAVVRTAANYWEGVRKQYQPFESKTRTSMSEVYLHQMPGGQYTNLREQARSMGITDERWPELASMYAEVNKIFGDVIKVTPISKVVGDMAIYMLANNIQIEDVLDPKKDVGFPAS
>MP0528_megahit_394855_3-539
GFAIQCRVTTEDPLNNFMPDYGKIMTYRSAAGFGVRLDAANASAGSIITPYYDSLLVKVTTWAKHQEDCIKRMDRALREFRIRGVKTNLVFLESLINNKDFLEGNYNTNFVDTKKELYAYNPQKDRASKIVSYLGNIIVNGHNDIFGRVSSNKTVEVQIPISNTKSEKNNYVKDLQTLG
>MP0528_megahit_395427_2-610
GGQFTNLKEQARSLGITTDKWGMVANKYAEVNQLFGDIVKVTPSSKIVGDMALYMIANDLSKEDVLDPKKEISFPASVIEFFKGEIGIPQGGFPKELQKKVLGDTKPLTKRPGEILESVDLDKEAKNLEDEIGMKINQTHLASYLMYPKVFKDYVDHFKEFSDTSILSTELFFYGPQQDKEYTIEIDKGKNLILRYLAKSEVN
>MP0528_megahit_397806_2-1720
LREFRIRGVSTNISFVENLLKHKKFKENRYSTKFIDETPELFEFSERQDRATKLLNYIATVTIQGHPEIKNHKKVKTSSFEFRNKIKNKEEISAVNLKNILNSSGALAVSNWILNQKQLLLTDTTMRDGHQSLLATRMRSIDMLKVADRYNNNLAELFSVECWGGATFDVAYRFLKECPWQRLRDLRNKMPNTLLQMLLRGSNGVGYTNYPDNYVKYFVNLAAETGIDVFRVFDSLNWVENMKLSMESVLDTGKILEASICYTGDILDPTKTKYSLKYYVKMAKELKSFGTHILGLKDMAGLLKPEAAKILIKTLKEETGLPIHLHTHDTSGAGIATLLAANEAGVDIVDCAMDSFSGGTSQPCLGSLVESLKNTERVSSLNIEEVRDISNYWQTVRKQYIAFDEGVTFPASEVYLHEMPGGQFTNLLAQAKSLGLETKWPEIAKTYSDVNQIFGDIVKVTPSSKVVGDMALMMVAQGISKEQVEDPNTEIIFPESVIDMLKGNLGQPPGGFPINLIKKAIGNNSYIKERPGSKIRQHSLLNIRKNASLDLSINDIDDEDFCSYLMYPKVFQD
>MP0528_megahit_398148_2-1609
NIDEIISLAKSKKIKAVHPGYGFLSENHAFAASCAKNDIIFIGPNEKTLKNFGNKEKAKKLAQKLGIPICSSSGPIQKKSDILSFFNEIKKNKIILKANFGGGGRGSRIIHKKDDFSEVLSLVKEEAKSFSGSNLIFAEEVIEEARHIEVQILGDGQSCIHLFERDCSFQRSFQKFIEFCPAPNLSSQAKDKLYNYAISLCESVAYKGLGTVEFLVDKNEKIYFMEVNPRVQVEHTITEELTGIDLIRSQISVFNGKSLKDQNIKAGIVLGKRASIQARLNMESYDNKNQLVPTTGTIKEYDIVSGPGIRIDGAGKVGYINNGLYDSLLAKVIATSEFGLGEAVRKLDFTLRMSNVSGVETNKNLIIEILRQEVPQNGSVNISTIDNNIEVYLQKLNRDTQIGVKENNKNEIPNRPLIDSALTENTIQSELVGTVIDIKVLPNKKIKQGDTVLVQESMKMHHPIKANANGFVSNFFVDIGDTVSTGSPLFEFIPEKESRQKKLKKGKSKKSNKMRGDLENLMERRKLTLDKSRLIA
>MP0528_megahit_398482_3-758
KHQDDCIKRMDRALREFRIRGVKTNLVFLESLINNKDFLEGNYNTNFVDTKKELYAYNPQKDRASKIVSYLGNIIVNGHNDISGRFTSNSTVEVQIPISNIKSEKNNYVKDLQILGPEKFAKKIKKTTYTLITDTTMRDAHQSLLATRMRTDDLVNIAEYYSQNLSKLFSLECWGGATFDTSMRFLKEDPWDRLARLNKRAPNLLKQMLFRGSNAVGYKNYPDNVVKHFIQQSAEAGIDVFRVFDSLNLIDN
>MP0528_megahit_406503_719-868
KVPKGAKLCTIEAMKMETVIYADQPGTVERLCVKAGENIEAQQLLLIIK*
>MP0528_megahit_415698_1-705
LINHKGFDVFKYHTKFIDSEKSLFQFSGRKDRATKTLNFLAEVIVNGNPEVANRPKLRETTPAKLSDYGISRSKKAQETVNKTYKQILDTNGPSAVAETVLKEKQLLITDTTFRDAHQSLIATRMRTQDMLGITDLYEERLKNLFSVECWGGATFDVALRFLKEDPWERLEKLREQMPSALLQMLFRGSNALGYTNYPDNVLRRFIQLSAQSGIDVFRIFDALNWIENMRVSIDE
>MP0528_megahit_420071_3-548
NVVKHFIQQSAEAGIDVFRVFDSLNLIDNMRVAIEEVRNQNKICEGTICYTNDVTDPNEKKYTLKYYIDLVKDLEKAGAHIIAIKDMAGLAKPNAIKKLVNEIKQTTDLPIHFHTHDTSGTSSASVLAAIEEKVDIVDLAIDSMSGLTSQPALGSIVSIMKQNHQDPKLDEEAIRTLSLYWE
>MP0528_megahit_423358_1494-3212
CWGGATFDVAYRFLQECPWQRLRDLKKRMPDSLLQMLLRGSNGVGYTNYPDNYVKYFVKLAADSGIDVFRVFDSLNWVENMRLSMDAVLETGKILEASICYTGDILDPTRTKYSLKYYVKMAKELQKLGTHILGLKDMAGLLKPAAAKILVKTIKEETGLPIHLHTHDTSGAGIATLLSASEAGVDIVDCAMDSFSGGTSQPCLGSLVESLKNTKRVSSLNIEEIRDISNYWQSVRKLYIAFDEGVNFPASEVYLHEMPGGQFTNLLAQAKSLGLDNKWPEIAKTYADVNHIFGDIVKVTPSSKVVGDMALMMVAQGISKDQVEDPNSEIIFPESVIDMLKGNLGQPPGGFPLNIIKKALGSENYIKERPGSKIKEKNLLDVRKDVCSNLSLKEIDDEDFCSYLMYPKVFQDYLLHHSQFGPVRCLPTSVFFYGMENSQEISVEIDPGKTLEIRLQAVSEVNEEGDRKVFFELNGQPRIIRIPDQNISISKTHQKPKADSNNPKHLAAPMPGAISSVAVKKGDSIKKGDVLLIIEAMKMETVLNAENDCKIKTIFISTGSQIDAKDLLIEFE*
>MP0528_megahit_423517_1-543
DFFFIEVNPRVQVEHTVTEEITGIDIVKAQFLLAAGAKIGDDICGVPTQKDIHMKGHAIQSRVTTEDAANDFAPDYGKINVYRSASGLGIRLDAGTASTGTVITPYYDSLLVKVTAKGQTPIEAKRRMNRALSEFRVRGVKTNIPFLLKLINHKGFDVFKYHTKFIDSEKSLFQFSGRKDR
>MP0528_megahit_427587_351-623
IENKEFSKNITQRAKADDNNLDHVGSPLPGQVAKIFVQSGSKVIKGDKLLVIEAMKMETTINADKSGTIKSINVASGDNVETKDLLVEIS*
>MP0528_megahit_430785_1-168
MTKKGKKVKKGDSLFVLEAMKMENVVTAPIGGVIKEFNIKKGQPVNKGDILVEIG*
>MP0530_megahit_9834_199-588
MEDLTIKVDGREYEVKVEETDDGKILVHCGGDVYEVDRPQDKQADIFNIIKKREIEEKGKVAITAPLPGTIYDIRVKKGQKVKEGDSLIKLIAMKMENDITAPKSGTIKEIKVKKSDNVNKGDILVVID*
>MP0530_megahit_18093_3-431
FLGKAHPGEELHAYIDRGKLLIVKLLAVGALNTNSGTREVFFELNAEPRALTIDDRSAAVETVAREKASSDPGSVGSPLAGVVVEIRAKEGQSVKAGDPLFIMSAMKMETVVSAPVGGHVKRVVVEQNDSVSQGDLLCQIEH*
>MP0530_megahit_24162_2-277
MCKPYAAHALVKALRNEVEVPIHFHTHDTSGISGASVIKEADADIVDAAMASMSGMTSQWPLNSLVAAFRGTPKDTGLDQDAVDRIDQYWSK
>MP0530_megahit_24162_337-570
MGYATYPDNVIKAFVMKSAVHGIDLFRIFDALNDPKAMKVSMETVRTRTGALCEAAIYYTGDITDPTRTKYSLQYYT*
>MP0530_megahit_46611_2-553
AASGGGGRGMRVLRSMDELKNAYSESRREAKNAFGDETVFLEKFVENPKHIEIQIVADNHGNTLHLFERDCSVQRRYQKVIEFAPSKDLDETIKNKLYDYAVKICKAVNYNNIGTVEFLVDDDGSIYFIEVNPRVQVEHTVTEVVTGVDLIKTQLYIADNYKLSDEEIKLPNQNAVSVNGYAVQ
>MP0530_megahit_54544_3-2381
DYGVITTYRSASGFGIRLDAGSVYQGVKISPFFDSMLVKVSASSRTLDDACKKMRRALAEFRVRGVKTNMAFLDNILKDSTFREGKVTVNYIKNTPELFDIKEPRNRATKMVNFLGDVTVNGNPDVKHTIDNPKFLQPEVPKCSASTPYGKGTKDILTELGPEGFAKWLTNEKKIHFTDTTMRDAHQSLLATRMRTYDMQKVASNFAKCHPEVFSMEVWGGATFDVCMRFLKENPWERLRMFRKAMPNLLLQMLLRGSNGVGYTAYPDNLIERFVTEAWNNGVDIFRIFDSQNWMKSIVPCIEHVRKNTEGLAEAAMCYTGDILDPKREKYTLKYYLQLAKDLENAGAHILAIKDMAGLLKPKAATELISALKSEVKIPIHLHTHDTSSMQASTYMNAIEAGVDVVDVALGGLSGLTSQPNFNALVEVLKHHPRENKINTERLNEYSIYWEQVRTYYYPFESGLKSGTGEVYKHEIPGGQYSNLKPQAESLGLADRFHEITDMYAKVNELFGDIIKVTPSSKVVGDMAQFLVSNNLSIEDVLENGENLSFPQSVVSFFKGDLGQPVGGFPEKIQKIILKGEKPYTDRPNAHLEPVDFEKEFKEFEDLFADGMDRILDITDFLSYKLYPKVFTEAYNHHTKYGNVFNIPTKNFFYGMEPGEEIVVELDRGKTLLITMVSVGKVDDDGMVTVFFKVNGQTRNILVRDESIEVEKVAHQKIDKSDDKQVGAPLQGSLSEILVKKGQKVEKNQPLFIIEAMKMETTVTANATGEVSRVLLEPGIMVYADDLVIELK*
>MP0530_megahit_61687_3-641
EKPYTDRPNSHLEPVDFEKEFAEFKEKFSEGMDREWDITDFLSYKLYPKVFTDLYDHYVKYGKVMNIPTKNFFYGMKPGEEIIVELDRGKTLLITLISTTKPDAAGMVTVFFKVNGQTRNIQVQDKSVKVEKVEHVKADKSDAKQVAAPLQGSLSEIMVKEGDKVTKNQPLFVIEAMKMGTTITSNDEGEVKKIYLKQGDMVFSDDLVVELK*
>MP0530_megahit_63787_1-780
ECWGGATFDVAYRFLQECPWQRLRDLRAALPNVMTQMLLRASNGVGYTNYPDNVVQKFVATAANTGVDVFRVFDSLNWVENMRVAMDAVVSSGKVCEGTICYTGDIFDPDRAKYDLQYYVNMGKDLKAAGAHVLGLKDMAGLLKPAQARALVKALKSEVGLPIHFHTHDTAGSATATILAASEAGVDAVDCAMDALSGNTSQATLGTVVSALQHTDRDTGIDMKAVREISDYWEEVRGHYAAFETGMQAPSSEVYLHEMP
>MP0530_megahit_68239_3-548
GGGGRGMRVLETADALIDLVAAARREAEGAFGNGEVYLEKLVPNARHVEVQILADHHGNVVHLFERDCTVQRRHQKVIERAPAPYLDDDQRQALCEAGLKIARAAGYRNAGTAEFLQSADSGDIYFIEVNPRIQVEHTVTDWVTGIDLVQAQIRIAEDARIGDEESGVPAQEDIRLYGHAIQ
>MP0530_megahit_72548_3-1190
ANAVGYTAYPDNAIYEFSKKAVECGLDIFRVFDSLNSLDSLRLGIDAAKKAGGVAEGTICYTGDVANPSKHPKYTLEYYLNLTDELVKTGIHILGIKDMAGLLKPAAAKLLVGSIRKRYPDLPIHVHSHDTAGIALSSMLACAEAGADVVDVAIDSMSGLTSQPSMGALVSALEQTGLGAGIRHEDIQNLNLYWSQVRQLYQCFEANVKASDSSVFDHEMPGGQYTNLMFQSQQLGLGTQWKEIKTAYIQANKLCGDIVKVTPSSKVVGDFAQFMVANKLTAKDVEERADKLDFPSSVIEYFQGYLGTPPGGFPEPLRSKIIRDKKRIDGRPGASMEPIDFAQVRKDLTTKYGRSMSATDAISYVMYPKVFEEFQGFLDQYGDLSNLPTRYFLGKA
>MP0530_megahit_74060_3-677
DSMSGMTSQPNLGAIAEALRNSPRDTLLDGAALRGISNYWEHVRNLYAGFEADFRSGASEVYVHEIPGGQYTNLRQQARSMGIDGRWPEVAATYAKVNEMFGDIVKVTPTSKVVGDMAIFMVTSGLTPEDVMNPDREVAFPESVVSFFAGELGQPYGGFPKALQQKVLKGREALTVRPGAVLEDADMAGLRAEAEHKVGRQIRDSEFASYLMYPKVFADYAAHRR
>MP0530_megahit_75474_3-563
NNVPIIQSNKKELTNVDIALEEAKEIGYPVMLKAASGGGGRGMRVIRTEDELRKAFPESKREAGNAFGDDTVFIEKFVENPKHIEVQIIADNHGNMVHLFERDCSVQRRYQKVIEVAPSYNLKEETKNKLYEYALAICGAVDYNNAGTVEFLVDDDGSIYFIEVNPRVQVEHTVTEVVTGVDVVKSQ
>MP0530_megahit_75981_2-1258
AEAVGDEDAIAFASDTGYPVMVKAVSGGGGRGMRVARDAEELRRVLDVARREASKAFGSGDVYIEKLVRNPRHIEVQILADQHGRVEHLWERDCSIQRRHQKVVETAPARGLDPEVRQKICGAAKDLMVHTGYQGAGTVEFLLGADDEFYFIEVNPRIQVEHTVTELVMGVDLVQAQIRVAEGRTLAEIGLPDVIPEPVGYAIQCRVTTEDPEQDFLPDAGRLTHYRSPGGFGVRLDAGTAFTGAYVSPHYDSLLVKVCTHATTFEDAVRKMRRALTEFRIRGLKTNIRFLENVVTHPEFAAGGTHTGFIAAHPELLDFRPRQDRGTRLLRYIGHIAVNGQVEGPKSRIRPEFRAPPMPAPAPGWSPPTDTFKHVLDSRGPEALVTHLRDHDRVLFTDTTFRDAHQSLLATRMRSFDLL
>MP0530_megahit_76679_2-508
TTEDPGNNFTPDYGTVTTYRSASGMGIRLDAGSIYQGYQVSPFFDSMLVKVSSHGRTLDGATRKMVRALKEFRIRGVETNIHFLQNVIQHPTFKEGKVTVNFIQNTPALFDIKLPQDRTSKVVNFLAEVIVNGNSDVKYIDDNKVFRNAKVPKFNPLEAHPNGTKDMLT
>MP0530_megahit_77902_3-842
PLKPYLDIPQIIALAKAKNVDAIHPGYGFLSENSEFARQCAANDIIFIGPDPKVMDALGDKITAKKVAVKCNVPIIESNKKKLTSLKIALSEAATIGYPVMLKAASGGGGRGMRIIRKDEDLEMNFDSARNEALNAFGDDTMFLEKYVEDPKHIEVQIVADNHGNIRHLHERDCSVQRRHQKVVEIAPSHNVSEEVKQNLYKYAVDIAKEVNYNNIGTVEFLVDPNDNIYFIEVNPRIQVEHTVTEMVTGIDLVKTQIFVAGNYKLDSQQIKIYGQETIA
>MP0530_megahit_78903_1-522
GGYKLSDEQIKIESQEKLSTQGYAVQCRITTEDPQNDFKPDYGTITTYRSASGFGIRLDAGSVYQGVSISPFFDSMLVKVTANSRTLDGACRKMRRALAEFRVRGVKTNMAFLDNILKDDTFRRGEVTVNYIKNTPKLFEIKEPRNRATKMVNFLGNVIVNGNEDVKFTDPNKK
>MP0530_megahit_80281_1-537
HVLDPEDVGAGCRQFARQSEIVVEVVFEAVLETGRLCEAAICYTGDITDPARTKFDLAYYLTMARELEAAGAHIIAVKDMAGLCKPAAATALIKALKNETSLPIHFHTHDTSGIASASVIAAVEAGVDAVDLAMDALSGLTSQPSFGSINAALRHTTRDSGLDQGAVRTLSHYWEQARR
>MP0530_megahit_81727_1-234
KKIDPDNENHIGAPLQGSLYKVLVKKGQEVKENDPLFIIEAMKMETTVVAFKDGTVQSIIVTDGTMVSQDDLVVTLE*
>MP0530_megahit_89746_3-272
MAPSVNLPSGLRHAVCEAAIRLCRAVSYESAGTVEFLVDLDREQYYFLEVNPRIQVEHTVTEMVTGVDLVRSQILIAQGHPLHSDVTRVP
>MP0530_megahit_89746_262-813
LDSQAILEVAVENDIDAIHPGHGFLSERVDFARACKDRGIIFIGPTPEQLDIFGDKMAAKRLATKAGVPTVPGSKSPVAGLSAAEKVAGEIGCPVILKASFGGGGRGMCVVDRAEELKSALAEAKREAAAAFGRDTVFIERRVKRAKYIKVQIRRRRTRRAHTSLGAKLLGPTSTSESCRGGA*
>MP0530_megahit_97369_2630-3124
MNIKKVLVTNRGEIAIRIFRACTEIGLRTVGIYTYEDRYSLHRYKADESYQVGDDKDPLKPYLDIEEIIRVAKANGVDAIHPGYGFLSENAKFAKACADNDIVFVGPNVEVLKSLGDKITAKKVAIESDVPVIKSNKKDLTSLEIATEEAERIGFPLMLKAASGG
>MP0530_megahit_98599_1-1632
APAPDLPDEIRAAMHEASVRLAREAGYDNVGTVEFLYNLEETDPGRAILFMEANPRLQVEHTITEEITGVDLVQAQILLASGATLEDAGCRPLPGIRGAAIQVRINAESTTPDGDIRPSGGTVHTFTPPGGAGVRVDTFAYAGMALSPAFDSLLAKLIVRGPDLDSAGRRARRALNEFGITGVPTNKVDMLALLEQPELLSGQLDTQFVERERDRLKAVADGLAELAQTSPGSEAGASAMRPAANLPPAGQVAVRAPLSGLVVRVDVAEGDKVWPGKPVALVEAMKMQHVVEATGSGIVRQVLLEAGAVLSEDAPVLFVEPAEVEADAEALDAEIDPDHIREDLAHVQERIGLTLDAARPDAVQRRRKTGMRTARENLDDLFDAGTFHEYGGLAIAAQRRRRSLDDLMKNTPADGLIGGVGEVNNHLFGPELTRCMGISYDYTVLAGTQGYLNHKKTDRLVELAHDQDLPIVLFAEGGGGRPGDVDAVTASGLDVTTFRSFAALSGRQPRIGIAAGRCFAGNAVLYGCCDLTIATKNANIGLGG
>MP0530_megahit_98734_366-587
MTDFKKILIANRGEIAIRIMRAANEMGKKTVAVYAEEDKLGLHRFKADEAYRIGEGLGPVAAYLSIDEMIRVAK
>MP0530_megahit_101971_2-895
PYGTRNLLEQKGAKAVADWMKAQRQLLLTDTTMRDGHQSLLATRMRSHDMIKVAPAYAQNLSQLFSVECWGGATFDVAYRFLQECPWQRLRDLREAMPNLMTQMLLRASNGVGYTNYPDNVVQFFVKEAAKGIDVFRVFDSLNWVENMRVAMDAVVESGKICEGTICYTGDILDPERAKYDVKYYVGMAKELEAAGAHVLGLKDMAGLLKPASAKLLIKALKEEVGLPIHFHTHDTSGIAGATILAAADAGVDAVDAAMDAFSGGTSQPCLGSIVEALKNTDRDTGLDIGNIREISEY
>MP0530_megahit_102907_2-1015
MAGLLKPYAATELVTALKETVNVPIHLHTHDTSSLQTTTYLKAIEAGVDVVDVALGGLSGLTSQPNFNSVVEMMKGQPRAHEFDMPKLNQFSNYWEDTRELYYPFESGLKSGTAEVYGHEIPGGQYSNLRPQATALGLGDRFDEVKKMYADVNKLFGSLIKVTPSSKVVGDMAIFMVTNELTTEDVMTRGEEISFPDSVISFFMGDLGQPVGGFPKKLQKIILKNKKPYTNRPNAHLAPTDFDKEFKAFKKKFQKGFTRAIEMEDFLSYTLYPKVFEKAHENYKLYGNLALVPTKHFFYGMKLREETLIELEPGKTVIIRLLSVGIPNELGMRTVFFQ
>MP0530_megahit_103597_1-1098
DVRQAILKDAVRLATTAGYRNAGTAEFLVDQQNRHYFIEINPRLQVEHTITEEITGIDIVGAQIQIAAGATLADLGLSQETIQKRGSAIQCRITTEDPAANFQPDTGRIEVYRSAGGNGVRLDAGSGFAGAQITPHYDSLLVKVTCRGATYEVARRKMLRALVEFRIRGVKTNIPFLFRLLTHEAFTTASTWTTMIDDTPELFNLVQTKNRAQKLLAYLGDVAVNGSSIAGQIGEPGLKEEIQIPAFNDPKDPSKPLDVTKPCTEGWRNIIVNEGPEAFAKAVRAYKGTLIMDTTWRDAHQSLFATRLRTIDMVNIAKETSYVLKNAFSLECWGGATFDVAMRFLYEDPWERLRKIRKLVPNIPLQ
>MP0530_megahit_117093_748-1182
MSAASSVNDFSRVMVANRGEIAIRAFRACTELGKRTVAVYSDEDSLSLHRYKADEAYLLSSELGPVEAYLDIDGIVSLAVEKDIDAIYPGYGFLAENADFARRCQEQGIVFIGPSAEQLDHFGDKLRARELAESAGLPVIPGTAE
>MP0530_megahit_125318_1-717
DSVIDMMRGNLGQPPNGFPAGIVKKVLKGETPNTERPGKHLEPVDLEALRKELSEQLDGMQIDDEDLCGYLMYPKVFLDYMGRHRVYGPVRTLPTHTFFYGMEPGAEISAEIDPGKTLEIRLQAESEAGEDGEVKVFFELNGQPRVIRVANRLVKDATVQRPKAEAGNANHIGAPMPGVVASVGVKEGQKIKAGDLILTIEAMKMETGLHAERDAVVKAVHVQAGGQIDAKDLLVELE*
>MP0530_megahit_125662_1-501
VITRYYDSLLTKVTAKAPTPEMAIARMDRALREFRVRGVSTNIAFVENLLKHPTFLNNEYTTKFIDETPELFNFKQRRDRATKVLTYIADITVNGHPETKGHALPAAHVRDPKPPVLHGEPQMGTRNLLEQKGPQAVADWMGQQRQLLITDTTMRDAHQSLLATRMR
>MP0530_megahit_129570_1-588
IDIVQAQILIAEGKTLAEATGKASQGDITLNGHALQTRVTTEDPLNNFIPDYGRITAYRSATGMGIRLDGGTAYAGGVITRYYDSLLTKVTAKAPTPEKAIARMDRALREFRVRGVSTNIAFVENLLKHPTFLSNEYTTKFIDETPELFQFAKRRDRGTKVLTYIADISVNGHPETEGRAAPHPDLKEPRAPKVDK
>MP0530_megahit_135103_2-517
PRAVRREPAPVPKVDYQSPIPDGTRQRLRDLGPVKFGGWISDQERLLLTDTTFRDAHQSLLATRFRTHDLLGVADAYARRGSELFSLEMWGGATFDVSMRFLRECPWRRLTDLRERIPNILFQMLLRASNAVGYTNYPDNLVQAFVEEAATAGIDLFRVFDALNWTANMRVA
>MP0530_megahit_136815_1-1326
IERASSEAKSSFGSGSLFIEEYLSKRRHIEVQIIGDGTGSITHFGERECSIQRRHQKIIEIAPSPSLKPELRNNITAAAVKLAELTKYKGLGTFEFLTNDSGKDFRFIEANARLQVEHTVTEAIYGIDLVKYQIQIALGKTLKQLKITQADVPQPKGFSIQTRVNMEVMDKNGNTKPSGGVFERFDLPFGPGVRIDTYGYTGYSTNPAFDSLIAKVITYSPDDNYQKALKRMYNALNDFYIEGIPTNLNLLKNIVTHPLVKKNKIHTGFLEDNLEDILVSQKSKKSRAKKKEANLAGAQLDSEDPLAVLDHGKGRIAASSQSENIVEMRIEDLPEGMEAIEAPMQGLMVSFAVKAGDQVWLGKPLAIMEAMKMEHELLSEVSGEVTEITVEKGDTVYEGHPLIYIKTAEVEVPEAGQQEKFDLNFIRPDLQEAIDRKQAGHD
>MP0530_megahit_145445_1-606
PEVIEAMGNKLKALKIAKKAGVPTLNRSRGAIERKDDESAEDYDERAIKTAKNIGYPLLVKPQGGGGGIGMKVVYSEKELLPALETCRSQARGAFGNASIYLEQYLEDVSHIEVQILGDSRGRAVHLFERDCSIQRRNQKIVEESPARKLDGKQRQLVCKYAIKIVKRVNKELKTSYTGAGTVEFLVDQNGDVYFIEMNTRL
>MP0530_megahit_147328_3-806
MDTFESHPGTPGERTGHLFPTIQRIRNSMSGEATGPLKKLMVANRGEIAIRIFRTAHELAMTTVALYSFEDRMSAHRYKADEAYQVGAGLKPVSAYLAIDDIIRVALEHKVDMIHPGYGFLSENPHFAKKVEEAGIAFVGPRPETIDGLGDKTKARDLARKANVPIVPGTPGPIASFEEAKPFVEEVGFPVIIKAAMGGGGRGMRVVRKMEDFKESFERAVSEAQSAFGDPTVFIERFLDRPRHIEVQLLADGEGNVVHLFERDCSVQ
>MP0530_megahit_148262_3-515
ALNWTANMRVAMEAVLKADALCEAAICYTGDILDEGRTKYDLKYYVKLAKELEEMGAHILAIKDMAGLCKPYAAAKLVRTLKDEVGIPIHFHTHDTSGVQAAAILKGAEEGLDIADAAMAPMSGTTSQPNINTVAEALRFTPRDPGLTRQDLDDIADYWRAARDFYTPFES
>MP0530_megahit_155362_1-537
DGATVIVKAIAGGGGRGMRIVRPGDDLAEAFKRCQAEAGAAFGNDAVYVERFIDRARHIEVQVLGDGGDAPVHLWERECSLQRRNQKLVEVAPSPTLSEDTRQQLLDAALRLAAKVGYRSLGTFEFLVDADESRFAFIEANPRLQVEHTVTEEITGVDLVQAQLRVAGGASLADLGLTR
>MP0530_megahit_159331_157-1929
SNLFSMEVWGGATFDTAYRFLKEDPWQRLAQLRERIPHILFQMLLRGQSLVGYSAYPDNAVRLFVKEAADTGIDVFRIFDSLNWLPNMQVAIDAVREQGKIAEVCLCYTGDILDTSRERYDLAYYVDLAKQIEASGAHILAIKDMSGLLKPAAAQVLVHALKQATDLPVHLHTHDSTGVGVATAVQAALAGADVVDGCIDALASGTSQPSLRAIAAALQGTAREPELDMDALQPLNEYWTTVRAYYRFLERGSVAPDAYVFKTQVPGGQLTNLKHQAEALGLLGRWREVVNRYREADALLGELIKVTPSSKAVGDLALFMVQNDLDGEQLLAQASELSLPKSVVGLLEGRLGRPPYGFPPDLQAAVLRGKEPLTDRPGAYLDPANFEALRSEVEELSKDEPVKRDADDKEVLSRILFPVVYADFAAHRAAYGDTSVLGTRTFFYGPKPGERVAADIEPGKTLIIRLISIGDVHADGTRPVRFELNGHAREVRVRDLKVAIDHDVRAKADPQNWQEIGASMPGKVVKILVQPGDTVSKGADLLVTEAMKMETALQAPRHSVVEELLVRQGDVVESADLLLRLGPVPETEEV*
>MP0530_megahit_160147_566-3994
MSLASLLVANRGEIAVRILRASGEAGLRTVSVYSEDDSSALHVRMADESRPLPGVGAKSYLDAKLIVKEACAAGCDAVHPGYGFLSENPDFALLCEENGLAFVGPTPEQLKLFGDKLAARAHASACGVPVARGTEGSTSLKEVLLFLKSLGEGGAMMIKAVAGGGGRGIREVHDGDDAESAYERCRSEALRFFGNDEVYAEELISHARHIEVQVVGDGTGSVIHLGERECSLQRQRQKLIEIAPCPGLSEGLRQRLAEAATRLAAEVKYKNLGTFEFLVDARSIESNDGQFVFIEANPRLQVEHTVTEEVTGVDLVRLQIDISSGLDFQDLNFRQPDVNDARGHAIQVRVNMETMNSDGMARPAGGTVVVFEVPTGPGVRVDSFGYGGYQPSSNFDSLLAKVIAHHPSLSFSDAVTRCSQALEEFRIEGVATNISFLQAILAHPDVVAGKIHTRFVEENIGPLIETANALSKSSLDLDTKLLTTEQRRAGASIDERDPLAVLDYGKDSTLDVEVVTTTTDGGVDKTSANIETTKGTVPIIAPMQGTVVGIDVSAGDKVRGGQNILIMEAMKMEHVIVSNRSGFIRELAVSVGDTVFEGYPLVFLEADEVQESMTEESVDVDIDHVRDDLAAVQKRHSLGYDHERPEAVARRRKTGQRTARENIADLCDPGSFIEYGPLIIAAQRQRHSVKDLIERTPADGLVSGVGGVNGDLFGESKSRCVVMSYDYTVLAGTQGFMNHDKKDRMFEIAERSRLPVVFFTEGGGGRPGDTDGAPPAGLNIKAFYLFGKLSGLVPLVGITSGRCFAGNAALLGCCDVIIATENSNIGMGGPAMIEGGGLGVFRPEEVGPMEVQVANGVVDLPVSDEAEAVSVAKRYISYFQGSIEDWNCEDQRLLRNVIPENRLRVYDVRKVIDTLADKGSVLELRRHFGLGMVTALIRVEGKPLGLVANNPMHLAGAIDSNGADKAARFMQLCDAFDLPVLLLCDTPGMMVGPEVEKTALVRHCCRLFVTGANLTVPFFTIVLRKGYGLGAQAMAGGSYHAPLFTVSWPTGEFGGMGLEGAVKLGYRKELVAIEDPDERKALFEKMVARAYAEGEALNAASHFEFDDVIDPAESRRWITGALHASPPPTPRTGKKRPNIDTW*
>MP0530_megahit_161147_3-608
EVYLHEMPGGQFTNLKAQARSLGLEERWHEVAQTYADVNQMFGDIVKVTPSSKVVGDMALMMVSQGLTRAQVEDPKSDVSFPDSVVDMMRGNLGQPPGGFPEGIVKKVLKGEAPNLERPGAHLEPVDIENTRAELSKELEGFKVDDEDLNGYLMYPKVFLDYMGRHRQYGPVRSLPTRTFFYGMEPGDEITAEIDPGKTLEI
>MP0530_megahit_203379_1-225
EISGIEISAPTPGNIVRLEVAVGDTIAKEQTLLVMEAMKMESEVKSPQDGVVQTIHAQAGDKVQTGDALVTLKG*
>MP0530_megahit_208782_1333-4770
MGFQSILVANRGEIAIRIMRAANDLGINAVAVYSKDDSQALHRTVADQAIALKGRGVPAYLNMDGIIEAAKESNCDAIHPGYGFLAENAAFARKCAENGIAFIGPDVEHLELFGDKGRARAAAANVDVPILKGIDRSVSLEEAQEFYASLDGKSGMMIKAVAGGGGRGTRAVTNEADIEDAYNRCRSEANIAFGSGELYVEEFLERARHIEVQILGDKSGNIVHLGERECSIQRRYQKIVEIAPAPNLSETLRANIIYAALSLAKSVNYTNLGTFEFLVSVKTAYEGDSFFFIETNARLQVEHTVTEAVTGVDIVQAQIQLSEGSSFTDIGLDGPNISAPRGFAIQTRINMETLMEDGTVKPSGGTLRSYEVPNGPGVRTDGFGYAGYTTSPSYDSLLAKVIVHSPSPKFESAVRRSLRALSEFRIEGISANIPFLTNVLNHPDFINWSVHTRWVDENVATLAKVDSSAGPKRWVESAEALITNGSAQQASPLTGTAPVMVDTSDPLALFDYDRQVKGAQGSEEVAENNSANLIGPDGSVGVAAPIQGTIIQISVSEGDEIRVGQEILIMEAMKMEHVIKADTPGIIKKINVAPDDIIVEGHPLIFVEKADVGDAILEAEDAIDLDYIRPDLEEAYARHAYTLDENRPEAVAKRYGRGFRMARENIAQLVDEGTFKEYGPLVVARQHQRFTDEELRKNTPADGLVAGIGSVNGKYFTPERARAMVISYDYTVLAGTQGGRNHYKQDRMFELAERFKIPLVFFTEGGGGRPGDDRTGPGVAFDTHTFTQFSQLSGWIPLVGVTNGRCFAGNTALLACCDVIIATEGSTIAMGGPAMVESGGLGVYTPEELGPMSFQVPNGVVDILVKDEEEAVETAKKYLSYFQGPIDEWEPNDQRKLRHIVPENRMRLYDMREVIETIADKDSVLEIRKGFGVGVITAFMRVEGKPMGVIANNPHHIAGAIDSDGADKGARFVQLCDAFDIPIFSLMDCPGMMVGPDVESTALVRHCVRMFNAGANLTTPMFLTVVRKAYGLGVQAMCGASSFMGFFSVAWPTAEFAGMAIEGAVKLGYRKELEAIEDPAERLSEYQRRVDTAYENAKAVNASAGYGIDDVIDPADTRSWLVMGLNSVPPTPERTTKKYPYIDPW*
>MP0530_megahit_235757_1-2175
VSTNIAFVENLLKHPTFLNNQYHTKFIDETPELFDFKKRRDRGTKVLTYIADITVNGHPEVQGRPKPHPELKPAKPPQVPFGEKPAYGTRNLLEEKGPQAVADWMAAQKQVLITDTAMRDGHQSLLATRMRSIDMIKVAPAYAAKLPQLFSVECWGGATFDVAYRFLQECPWQRLRDIRAAMPNVMTQMLLRASNGVGYTNYPDNVVQFFVKQAAESGVDVFRVFDSLNWVENMRVAMDAVQEAGKVCEGTICYTGDFRDPDRSKYDLKYYVEMGQQLRDGGAHVLGLKDMAGLLKPSAAGALIKTLKEEVGLPIHFHTHDTSGAGIGTIMAAAEAGVDAVDGAMDALSGNTSQPTLGSIVEALRFTERDTGLDIAAIREISNYWEAVRGQYAAFESSMQAPASEVYLHEMPGGQFTNLKTQARSLGLEERWHEVAQAYADVNMMFGDIVKVTPSSKVVGDMALMMVSQGLSRAQVEDPDTDVAFPDSVIDMMKGNLGQPPGGFPASILKKVLKGEKPNLERPGKHLKPVDIEATRKQVSEELNGYEVDDEDLNGYLMYPKVFLDYMGRHRSYGPVRALPTHTFFYGMQPGEEITAEIDPGKTLEIRLQAVGETGEDGEVKVFFELNGQPRVIRVPDRKAAASSAARPKAELGNDKHIGAPMPGVVATVAVKPGDKVKEGDLLLTIEAMKMETGIHAERAAIVTAVHVQPGGQIDAKDLLVELD*
>MP0530_megahit_244674_5798-7051
MPDFQKILIANRGEIAIRIMRAANEMGKRTVAVYAEEDKLGLHRFKADEAYRIGEGLGPVAAYLSIEEIIRVAKMSGADAIHPGYGLLSENPDFVDACDAAGITFIGPKAETMRALGDKASARRVAIEAEVPVIPATEVLGDDMAKIKKQAAEVGYPLMLKASWGGGGRGMRPISSEDELEEKVLEGRREAEAAFGNGEGYLEKMITRARHVEVQILGDKQGNIYHLYERDCSVQRRNQKVVERAPAPYLSEAQREEICELGRKICAHVNYECAGTVEFLMDMETGKFYFIEVNPRVQVEHTVTEEVTGIDIVQAQILIAEGKSLAEATGKASQYDIRLNGHALQTRVTTEDPQNNFIPDYGRITAYRSATGMGIRLDGGTAYAGGVITRYYDSLLTKVTAWAQTPEKAISRMDRALR
>MP0530_megahit_273244_1-1323
VLGLKDMAGVLKPNAAKVLIKALKSEVGLPIHFHTHDTAGTATATIMAASEAGVDAVDCAMDALSGNTSQATLGSVVEALKHTDRDTGLSMDAVREISNYWEEVRGEYAAFETGMQAPSSEVYLHEMPGGQFTNLKAQAASMGLDDRWPEVAKTYAEVNQMFGDIVKVTPSSKVVGDMALMMVSQGLTRAQVEDPKAEMSFPDSVIDMMRGNLGQPPGGFPDAIVDKILKGEKPNTERPGAHLPPADLEATRKELRDLLEGAQVEDDDLSGYLMYPKVFLDYMGRHRTYGPVRVLPTRTFFYGMEPGEEITAEIDPGKTLEIRLQALSETNEDGDVKVFFELNGQPRVVRVPNRMVKATTAQRPKAEIGNVNHIGAPMPGVVASVGATVGQKVKSGDLLLTIEAMKMETGIHADRDAVVKAVHVTPGGQIDAKDLLVELE*
>MP0530_megahit_275740_2-1123
MPVPFSAMLIANRGEIAIRIANACADLGVRSVGVFAQDDQASLHTRQVDAAVALPGRGVPAYLDGAQLIAVAREQGCEAIHPGYGFLAENADFADQCAEAGITLIGPGADTLRLFGDKAAARALAARCQVPLVQGTAQAVSLEEARAFMASLQGSGVMIKALSGGGGRGMRAVTDSAALDAAYARCQSEARAAFGNDAVYVEQLVDAARHIEVQVLGDGSGAVSHLWERDCTLQRRHQKLVEFAPAPGLDPALRDRIIDSALTLAAEVNYQGIGTFEFLVEPDQDRFYFMEANPRVQVEHTVTEQVTGVDLLQSQIWLAAGASLADLNLETAPACEGMAVQLRLNLETLKADGSTAPAAGTLTAYEPASGPGIR
>MP0530_megahit_280612_3-1256
TLQRRHQKLVEFAPAPGLDPALRDRIIDSAMTLAAAVNYRGIGTFEFLVEPDQDRFYFMEANPRVQVEHTVTEQVTGVDLVQTQIHLAAGASLADLNLETAPACEGMAVQLRLNLETLAADGSTAPAAGTLTAYEPASGPGIRVDGYGYAGYPVSPAYDSLLAKLIVTGTDYGSVLQRARRALTQTRIEGVPNNRDLLQALLASEHVAANTVTTRYVESHLDALLAAIPAVPAGDRPAVASAPQSETSATPAGCEALLSPTTGVLVSLLVQEGDTVQVGQVVAVLEAMKMEFEVRASTAGSVHSLAAGEGDALNESAPLLFVEPGEVAGGDIATEESVDLDHIRKDLAEVLDRHKAISDEGRPQAVAKRHGKGKRTARENLDDLLDAGSFQEYGAMALAAQRRRRSAEELQAMSPADG
>MP0530_megahit_290509_4823-8191
MKKLLIANRGEIAIRIARASKDLGLKTIGIYSEDDRDSLHVSKMDESYQLKGKGTKAYLDSKDIISIALNNRVDLIHPGYGFLSENPNFAKQIQAAGLTFIGPLEKTLRLFGDKVQSKKLADKKKIPTVNGTEGNISFNEAERFYKSLKKNSKVIIKAVKGGGGRGIRLVNNLDEFKSSFARASSEAKASFGSGSLYVEEYLPKNRHIEVQIIGDGTGSVVHLGERECSIQRRHQKIIEMAPSPILETKTRNNITAAAVKLAEAVMYKGLGTFEFLVSSSGKNFKFIEVNARLQVEHTITEEIFGVDLVKYQIQIALGKTLSFLKLNQDDIPQPKGFAIQARVNMEIIDESGNTRPSGGIFHRFDLPSGPGVRVDTYGYTGYSSNPAFDSLIAKVITHNQDDNYQKALKRMYGALCDFEIEGVSTNLQLLKNLVTHPLLKKNQIHTNFLDENIKDLVITKADQKSKRKKQGVKLAGAQIDSTDPLAVLDHGKGGSLTSSASQNIIEMRIEDLPEGMVAIKAPMQGLVVNFEVKPGDKVWEGKPVAIMEAMKMEHELLSEVSGEVKELTVNTGDTVYEDHPLIYIKAFDVEIPESNKKEQLDLNYIRPDLQEAIDRKQAGYDINRPEAVAKRRKTGHRTARENIEDLCDKGSFIEYGSVVLAAQRRRRTEEDLIKNTTGDGMVCGLGRVNGDLFPDEQSRVMAMSYDYMVLAGTQGKQNHAKKDRMFEIAEENRLPTILFAEGGGGRPGDTDASGVAGLDCLAFTYFAQLSGLVPIIGITTGRCFAGNAVLLGCCDVIIATEDSNIGIGGPAMIEGGGLGIFTPEEVGPMEVQVPNGVVDIAVKDEKEAVAVAKKYLSYFQGTKEKWTAPDQRKLRFAVPENRLRYYNMRKVIEGVADEDSVLEIRKNWSPGMITSFVRVEGRPIGVVANNPGHLSGAIDSPGADKGSRFIQLCDAFDIPVLSLIDCPGIMVGPESEKSALVRHAARMFVVGANIETPLMSVVIRKAYGLGAQAMAGGSFKVPLFTVTWPTGEFGGMGLEGAVKLGFRKELEAIKNPTERIKTYEKMVEDSYQRGKAVNMASHFELDDVIDPADTRKWIMAALKSLPPKPVRETKKRPNVDTW*
>MP0530_megahit_290542_2-595
EQKLLEVSLTEEMLEAAAREYESAGKTPQAKVLRSDAKMLSSMCKEAEEFGKALNLDSVSTFECIVEGEKHFFMEVNTRIQVEHRVTEMAYQLQFSNPDNPEDTFVVNSLVAAMLLINCYGEKLSRPKRLPRFVSGVEARLNTTNPALKPHAGGVLRAWSAATENEIRDDQGIGISNPDTGLLQPYNLAGAYDSNVAL
>MP0530_megahit_304429_1413-1850
LLINPNNELKIDCVQLSSNSYSLILNGKSHYLTINKQMDGYEVTVDHQTHLVQVQDEVDILLEKLGMKSNTSIYAGEIHALIPGLVSRLFVKPGDKVEIGQKLLILEAMKMENEIDSPISGTIGNIYIKASDKVKKGELIMKITT*
>MP0530_megahit_306398_3-2057
MTDFKKILIANRGEIAIRIMRAANEMGKKTVAVFAEEDKLGLHRFKADEAYRIGAGLGPVAAYLSIDEIIRVAKASGADAIHPGYGLLSENPDFVDACAQNGITFIGPRAETMRALGDKASARRVAMEAGVPVVPATDVLGDDMEVVRKQAAEVGYPLMLKASWGGGGRGMRPIANEDELKEKVMEGRREAEAAFGNGEGYLEKMILKARHVEVQILGDSHGEIYHLFERDCSVQRRNQKVVERAPAPYLTEEQRAEICELGRKICAHVNYECAGTVEFLMDMDDGKFYFIEVNPRVQVEHTVTEEVTGIDIVQAQILIAEGKTIAEATGKATQADVQLNGHALQTRITTEDPQNNFIPDYGRITAFREATGMGIRLDGGTAYSGGVITRYYDSLLVKVTAKAQTPEQAIARMDRALREFRIRGVSTNIAFVENLLKHPTFLDNSYHTKFIDQTPELFTFEKRRDRATKVLTYIADITVNGHPETKGFERPAAAVRAPQPPATRAEPMMGTRNLLEQKGPQAVADWMGQQRQLLITDTTMRDGHQSLLATRMRSHDMIKVAPAYAANLPQLFSMECWGGATFDVAYRFLQECPWQRLRDLRAALPNVMTQMLLRGSNGVGYTNYPDNVVQEFVRVAATEGVDVFRVFDSLNWVENMRVAMDAVIENGKICEGTVCYTGDIFDPDR
>MP0530_megahit_310678_998-4267
MPVPFSAILIANRGEIAIRIANACADLGIRSVGVFAEDDQHSLHARQVEEAVALPGRGVPAYLDGAQLIAVAREQGCEAIHPGYGFLAENAEFAEQCARAGLTLIGPGAETLRLFGDKASARALAARCQVPLVQGTEQAVSLEEAQAFMASLDGSGVMIKALSGGGGRGMRAVTDPAELEAAFQRCQSEAKAAFGNEAVYVEQLVPAARHIEVQVLGDGSGAVSHLWERDCTLQRRHQKLVEFAPAPGLDAALRDRIIDSALTLARAVNYLGIGTFEFLVEPGQDRFYFMEANPRVQVEHTVTEQVTGVDLVQSQIRLAAGASLADLNLLTPPACDGMAVQLRLNLETLKADGSTAPSAGTLTAYEPASGPGIRVDGYGYAGYPVSPAYDSLLAKLIVKGVDYPTVLQRARRALKQTRIEGVQSNLPLLQALLASGAVQANAVTTRYVETHLSELLQALPTDVAPDLPSADPSPQAETLTTPIGCEALTSPTTGVLVSLLVQQGDTVQVGQVVAVLEAMKMEFEVRAATAGRVHSLAAQEGDALNEASPLLFVEPGEVAGDTIATEESVDLDHIRQDLAEVLDRHHAISDAGRPQAVEKRHSKGKRTARENLDDLLDADSFQEYGAMALAAQRRRRSAEELQAMSPADGLIGGTGTVNAEQFGDEAARVLAMSYDYTVFAGTQGMMNHKKTDRLLQLAGQWKMPLVLFAEGGGGRPGDTDFVGVAGLDCHTFAAMARLSGQVPLVGIGSGRCFAGNAALLGCCDVIIATKDASIGMAGPAMIEGGGLGRFTPEQVGPVTVQAPNGVVDVVVEDEKAAVAVAKQYLSYFQGRVSDWQAADQRELRHQIPEKRTRVYDIRQVIDTLADRDSVLELRREFAPGMITALVRIEGRPFGLIANNPGHLGGAIDAVGGDKAARFMQLCEAFGLPMVSLCDTPGFMVGPEAEQQATVRHVSRMFVTAASLTVPFFTLVLRKGYGLGAQAMAAGSFHSPLFTAAWPSAEFGAMGLEGAVRLGFAKELAAQPSPEKQQRLFDKLVAKAYQQGKALNMASFLEIDAVIDPVESRKWLLRGLNASGHQGRSGGRPFVDTF*
>MP0530_megahit_311603_5680-5862
MPGGRFTNLKEQARSLGLASRWHEVARAYREANDLFSDIVKATPSSGDSIEAKDLLLVLE*
>MP0530_megahit_312798_1-228
MRMLRSHEEFYGKAAMMKGKIAEGAICYTGDLFDPARTKNSLNYYAGIASDLKKAECQVLAIKDMASLFRPPAARA
>MP0532_megahit_6774_2-568
RIARDTGRLSSNLFSMEVWGGATFDTAYRFLKEDPWQRLAQLRERIPHILFQMLLRGQSLVGYSAYPDNAVRLFVKEAADTGIDVFRIFDSLNWLPNMQVAIDAVREQGKIAEVCLCYTGDILDTSRERYDLAYYVDLAKQIEASGAHILAIKDMSGLLKPAAAQVLVHALKQATDLPVHLHTHDSTGV
>MP0532_megahit_8317_1-966
DNIESAYERCRSESKIAFGQDGLYVEEFISRARHIEVQIVGDKNGNVAHLGERECSFQRRFQKIIEVAPAPNLSNDLRTKIIDAAMQFAEHVRYTNLGTFEFLVDLSNHSSAQPFIFIEANARLQVEHTVTEEVMGVDLVQTQIRLADGASLDELELNKQLISEPRGYAIETRVNMETYEDDGSVRPATGTLSVYEAPNGPGVRTDGFGYAGYHTSNAFDSLLAKVICHSPTKNFRDAVLRSMRALSEFRLKGVNTNIQFLQNILNHDHFAQGKGHTRWVDEHLTELLSAPTESDQHYASIDQGDTGIADGHAGAKIESRDP
>MP0532_megahit_10621_1-600
HYRSPGGFGVRLDAGTAFTGAYVSPHYDSLLVKVCTHATTFEDAVRKMRRALTEFRIRGLKTNIRFLENVVTHPEFAAGGTHTGFIAAHPELLDFRPRQDRGTRLLRYIGHIAVNGQVEGPKSRIRPEFRAPPMPAPAPGWSPPTDTFKHVLDSRGPEALVTHLRDHQRVLFTDTTFRDAHQSLLATRMRSFDLLKIARD
>MP0532_megahit_12606_3-983
SLEANAAFGSGDMYAELMVDRALHIEVQIVGDRAGNIRHLGERDCSIQRLHQKVVEVAPSPQLPQALRKLIHEAAVQLASLAEYDNVGTFEFLVDGSELNDNAAFYFIEANPRLQVEHTVTEEVTGIDLVRTQLGLATGQTLESLGLASTPSPRGFAIQLRVNMETLKNDGLTLPRTGKLSSFRPPHGPGIRVDTFGYEGYETSGLYDSLLAKLVVHSGQGDFIDAVNRARRSLHDFVIEGVDTNLGVLMNIVDDPDIQSGVMYTRYVEDNLAQLLANRELASNPGDLGSKIVLAGAQVDANDPLAVLSQGREQREQERAQAPDRVE
>MP0532_megahit_22394_1-537
DCSLQRRHQKVVERAPAAYLSDKERNAICEAGVRIGKQVNYSCAGTVEFLMDAKSRDFFFIEVNPRVQVEHTVTEEITGIDIVKAQFLLAAGAKIGDDICGVPTQKDIHMKGHAIQSRVTTEDAANDFAPDYGKINVYRSASGLGIRLDAGTASTGTVITPYYDSLLVKVTAKGQTPIE
>MP0532_megahit_23497_28-504
MQVRINMETIDKDGSVRPTGGVLEVFEMPSGPGIRVDTFGYAGYSTTPSYDSLLAKLVAHTNGNDFAVLSQKTYRALCECRIGGFSTNIGFLQNLLQNEDFRAGDITTTFIANHLDTLADGVDHQRRYFEAADELAADNNLVGVKVDASNPLAVLAHGK
>MP0532_megahit_49817_1-762
ERECSIQRRYQKLVEIAPAPFITESLRDEIIESAVKLANSVGYSNLGTFEFLTYKSNQAEYDSFVFIEGNPRLQVEHTVTEEVTGVDIVQSQIRLADGATLSEIGIDVNNPPKVRGYAIQNRINCETISNSGQIKPSTGKITRYSAPTGPGIRTDSFVYSGYETTMAFDSLIAKLICHSNSSNFLDAVDRSKRALGEFDIDGVETNLDFHLKLMSHPEFISGNINTRFLDHNLSELIPNESPCRRDVATNQLQ*
>MP0532_megahit_65946_1-525
DVYVEEFVEQARHVEVQILGDLHGGVVHLGERECSVQRRNQKVVEIAPAPGLPDSLRMQLIDAAVRFASKEGYTNLGTFEFLIDTSDQGHDLPFVFIEANARLQVEHTVTEEVTGVDLVQAQIRLADGDSLADLGLDEPQVAIPRGYAIQARVNMETIVADGSVRPNAGTLSIYE
>MP0532_megahit_68038_3-512
AVEDSHAVDRAWELGFPLMVKACEGGGGIGIHIIENMEQLLPLVNRTRKVSANAFGSSRLFFERYLQGASHIEVQLIGDQQGNLVHLYERDCSMQRRNQKLIEETPAVKLNPQLRQKLCKLALKLARHIGYTNAGTVEFLVSAQGQIYFLEMNTRLQVEHGVTELVTGLD
>MP0532_megahit_70679_1-1434
GTNQKTSVKEAEKFYKSLKKGSTVIIKAVAGGGGRGMRVVNSPKDLKDSIKRASSEAQKAFGSSDLYFEEYLKNCHHVEIQIIGDGTGSVSHLWDRECTVQRRFQKILEVAPSPSLSSKFREELIEAALNIALAVNYKGLGTIEFLVDQDEKTFRFIEANARLQVEHTVTEEILGLDLVKAQIQIASGKSLKQINLDQANIPEPKGFAIQTRVNMEVMDSEGNTKPSGGTFTHFDLPSGPGVRIDTYGYTGYVSNPAFDSLIAKVIVHSPEGSFKDVINSMYRTLCEFNIKGVSTNLDLLKNILTNSKFKKNKIHTDFISSEIKDLVSSKKHKDLFGTFPKKNKKIEYLAGAQIDSSDPLAVLDHGRGGIAGSSLDINIVEMRHDVSPEGIESVKAPMQGLVVSYEVKKGDKVWTGKPIIIMEAMKMEHEIRSEISGVVKELMVKPGDTVYEEHPLLYIETGEVENPNADQEVEENLD
>MP0532_megahit_71185_3-557
PDNVVQKFVATAANTGVDVFRVFDSLNWVENMRVAMDAVVSSGKVCEGTICYTGDIFDPDRAKYDLQYYVNMGKDLKAAGAHVLGLKDMAGLLKPAQARALVKALKSEVGLPIHFHTHDTAGSATATILAASEAGVDAVDCAMDALSGNTSQATLGTVVSALQHTDRDTGIDMKAVREISDYWEE
>MP0532_megahit_80038_3-767
YAEVNQLFGDIVKVTPSSKAVGDMALFLMSRGMVPNDLLKLDVQHDLPLPTSVIELLDGALGTPVGGWPEKLQKIVLRGKKPRRTQSGNNLSPANFAKTQQVLEAKLGRVVRHDEVLSYLLYPKVFQDYIRKRQRFGDVSVLPTPNFFYGMQSGEEITVHLEPGKSLVIKFWTVSELNPDGQRTVFFELNGQPREVVVFDDSMKETTPVRPKMDPNNLGHVGPPSVGLVTHVFVQVGQTINRAEKLFILEAMKMQ
>MP0532_megahit_82742_1-501
VEHTVTEEVTGIDIVQTQIQIAEGASISDLGIREKSTPPPVGFAIQTRVNMETLTSAGNIRPSSGELEAYDPPRGPGVRTDGCGYTTYTPNPSFDSLLAKVIVHADSDQILQAVRKSLRALSEFRIEGVQTNISFLRNVLMHEDFQKGRVHTTWVDENIRSLVDTSD
>MP0532_megahit_84033_1-543
GAMAAVLEANTVCEAAICYTGDILDSSRVKYSLSYYVEMAREVEKFGAHILAIKDMAGLCKPYAAYQLVKVLRQEIGIPIHFHTHDTSGINSASILKACEAKVDVVDAAISAMSGQTSQPNLNSVVEALRYQARDTQLDPLILNYYSKYWEIVRSYYQTFDNGLRAGDSGVYHHEIPGGQY
>MP0532_megahit_86508_12-560
MAFGSEDVFIERYVQRARHIEVQLLGDKHGNLVHLYERDCSVQRRHQKVVEIAPALVLDEAIRQDLLEAAVSIGRAVAYENAGTVEFLLDKDEGNFYFIEVNPRIQVEHTVTEEVTGVDLVKSQILVAQGMRLDDEEIGLPSQLAVRTHGYAMQCRVTTEDPANDFLPDYGRVSHYRSAAGMG
>MP0532_megahit_87614_147-545
MKSLLIANRGEIAIRIARSAKDLGIKTIGIYSEDDVNSLHLSKMDDNYLLKGKGTSAYLDIKNIISVAKECKAEAIHPGYGFLSENPGFAREAEKNGISFVGPEEKTLKLFGNKIKAKELALKEKVPVIKGTN
>MP0532_megahit_97803_3-821
HTHDSTGVGVATAVQAALAGADVVDGCIDALASGTSQPSLRAIAAALQGTAREPELDMDALQPLNEYWTTVRAYYRFLERGSVAPDAYVFKTQVPGGQLTNLKHQAEALGLLGRWREVVNRYREADALLGELIKVTPSSKAVGDLALFMVQNDLDGEQLLAQASELSLPKSVVGLLEGRLGRPPYGFPPDLQAAVLRGKEPLTDRPGAYLDPANFEALRSEVEELSKDEPVKRDADDKEVLSRILFPVVYADFAAHRAAYGDTSALDTRTFFY
>MP0532_megahit_103463_1-534
DSLNWAENMRVAMDAVLDAGKLCEAAICYTGDISDPNRSKYDLKYYVALAQELKAAGAHILGIKDMAGLCKPAAARTLVKTLKEETGLPIHFHTHDTSGIAAASVLAAIEAGADAVDAAMDSMSGLTSQPNLGAIAEALRNSPRDTLLDGAALRGISNYWEHVRNLYAGFEADFRSGA
>MP0532_megahit_104355_2-1045
IEIAPAPDLEPALRERILIDAIKLAGAGNYTNAGTFEFLVVPETEEYFFIECNPRIQVEHTVTEQVTGIDLVEAQFRLAAGDSLAAMGLATQQEVGPPNGFAVQARVVVTSPGTITAYKEPSGVGLRVDSSGYQGYSVRSQFDPLLAKVIGSSNGAGSYPKALARTLHALQEFHIGGVGNNLQQLVAILSHETVRAGDARTTLLDDEPNLRPTIGASMSPALALFESKVMQSNFTSSTEATAIATPMLDLDIPEGGLTVTSTIAGNVVEVSVGVGDRVVVGEALFVLSAMKMETMITAPCDGVVEGIQPLSPGDVVAADQTVAVITPAVGSASTRMRPRDRADETWAP
>MP0532_megahit_113638_1-792
AVEKDIDAIYPGYGFLAENADFARRCQEQGIVFIGPSAEQLDHFGDKLRARELAESAGLPVIPGTAEAVGDEDAIAFASDTGYPVMVKAVSGGGGRGMRVARDAEELRRVLDVARREASKAFGSGDVYIEKLVRNPRHIEVQILADQHGRVEHLWERDCSIQRRHQKVVETAPARGLDPEVRQKICGAAKDLMVHTGYQGAGTVEFLLGADDEFYFIEVNPRIQVEHTVTELVMGVDLVQAQIRVAEGRTLAEIGLPDVIPEPV
>MP0532_megahit_126502_3-647
MTLKKMLIANRGEIAIRIARAASDLNIGTVSIYSNDDFSSLHVQATDETFALSGNGVSAYLDIDKVIRIAKESDADSIHPGYGFLAENPEFAKRCQKEGIIFIGPSVEMLELFGDKGRARLAAKNSKVPTPSGLEGPVTIESAKEFFSTLPEGSGMMLKAIAGGGGKGTRAINNLSEIERLFKRCQSEARRSFGNGDLYAEQLIENARHIEVQII
>MP0532_megahit_145507_1-741
DLGLKTIGIYSEDDHDSLHVSKMDESYQLKGEGAKAYLDSKGIISIALNNKVDLVHPGYGFLSENPNFAKQVEAAGLTFIGPQEKTLRLFGDKVRSKQLADENKVPTVKGTSGNISLKEAERFYKSLKKNSKLIIKAVKGGGGRGMRLVNNLDGLESSFARASSEAKASFGSGSLYVEEYLPKTRHIEVQIIGDGTGSVTHLGERECSIQRRHQKIIEMAPSPILETKTRNSITAAAVKLAKAVNYK
>MP0532_megahit_147059_2-880
LVGALKDATDLPIHFHTHDTSGISAASVLAAVEAGADAVDVAMDSMSGLTSQPNLGAIAEALRNSKRNTCLNGEALRNIDTYWEEVRTLYAGFESEFRSGTADVYKHEIPGGQYTNLRQQARSMGIDRRWPEVSKTYAQVNQLFGDIVKVTPTSKVVGDMTLMMITSNITPQDIVEPKKEIAFPESVISFFRGEMGQPPSGFPEALQKKILKRRKPITERPGINMKPVNLKLKRKEAETKVGRRISDQELASYLMYPQVFIDYSAHRRKFGNVSHLPTPVFFYGMGTGDEIAV
>MP0532_megahit_160586_2-373
TLIIRFLALGEVDENGVRTVFFELNGQPRSMRVTDFSAENQHPANRLADDGNPNHVAAPMPGVISTIVTKVGQKVKRGDTLLAIEAMKMETAVTANKDGVIAEIVTTIGEPVNAKDLLLIFRE*
>MP0532_megahit_165981_2-1264
PRAARREPAPVPKVDYQSPIPDGTRQKFRDLGAMKFGGWISDQERLLLTDTTFRDAHQSLLATRFRTYDLLRVADAYARRGSELFSIEMWGGATFDVAMRFLKECPWRRLTDLRERIPNILFQMLLRASNAVGYTNYPDNLVQGFVEEAAGAGIDLFRVFDALNWTDNMRVAMEAVLKADALCEASICYTGDILDEGRTKYDLKYYVKLAKELEEMGAHILAIKDMAGLCKPYAAAKLVRTLKDEVGIPIHFHTHDTSGVQAAAILKGAEEGLDIADAAMAPMSGTTSQPNINTVAEALRFTPRDPGLTRQDLDDIADYWRATRDFYTPFEGQILPATADLYNHEMPGGQYTNLFQQARALGLADRWADVCRVYADVNELFGDIVKVTPTSKAVGDMALFMVANSLTPKDVLDPSRELAFP
>MP0532_megahit_212301_1-630
FAPAPGLDPALRDRIIDSALTLAAEVNYQGIGTFEFLVEPDQDRFYFMEANPRVQVEHTVTEQVTGVDLLQSQIWLAAGASLADLNLETAPACEGMAVQLRLNLETLKADGSTAPAAGTLTAYEPASGPGIRVDGYGYAGYPVSPAYDSLLAKLIVTGTDYGSVLQRARRALKQTRIDGVQSNLRLLQALLASDAVQANTVTTRYVETHL
>MP0532_megahit_215280_827-1111
KVAIDHDVRAKADPQNWQEIGASMPGKVVKILVQPGDTVSKGADLLVTEAMKMETALQAPRHSVVEELLVRQGDVVESADLLLRLGPVPETEEV*
>MP0532_megahit_224034_288-2504
MSNKNTKIKKLLIANRSEIAIRVMRAATEMDINTVAIYSQEDRYALHRYKADESYLVGKGKSPIDAYLDIDDIIRIATASQVDAIHPGYGFLSENPNFSDACEAAGIIFVGPSGHTMRKLGSKVAARELAKGANVPVMPATGPLPKNENRIKKLAQNLGYPIMVKATWGGGGRGMRVVNGEKQLIENVSAARREAEGAFGSSEVYLEKLVSKARHVEIQIIGDCHGNVVHLYERDCTVQRRHQKVIERAPAVYLNSTSRQSLCSEAIKVATAANYRNAGTVEFLQDADSGKFYFIEVNPRIQVEHTVTEWVTGVDLIQAQIKIAEGARIGTYESGIPRQEDIPLYGHAIQCRVTTEDPDNNFIPDYGRLTAYRSPSGFGIRLDAGTAFSGALITRFYDSLLVKVTSWAPDAKGAASRMDRALREFRIRGINSNLFFLESVIKHPKFLKATYTTSFIDETPELFHFSQRRDRATRLLNFVGKVIVNGNNELKGTGAPAHAAEPIAPTTPSVEPPDGSKQLLEKLGPKKFSQWMLDQDRVLITDTTMRDAHQSLLATRVRTKDIVNIAKAYAHLLPNIFSMECWGGATFDVAMRFLNECPWERLRELRKSMPNLLTQMLLRGSNGVGYTNYPDNVVRYFVQQAAGAGIDLFRVFDSLNWVENMRVAMDAVIEAGKLCEGSICYTGDITDPTRSKYNLKYYIKQSKKLKSAGAHILGIKDMAGLCKPEAARILVGALKDATD
>MP0532_megahit_247239_3-707
SASGFGIRLDAGSVYQGVSISPFFDSMLVKVTANSRTLDGACRKMRRALAEFRVRGVKTNMAFLDNILKDETFRRGEVTVNYIKNTPKLFEIKAPRNRATKMVNFLGNVIVNGNEDVKFTDPNKKLVLPKVPKFEHRDAYPKGTKDLLTEKGPEEFTKWLKAEQKIHFTDTTFRDAHQSLLATRMRTFDMMKVAEGFAKNHPEVFSMEVWGGATFDVCMRFLKENPWERLKLLRK
>MP0532_megahit_255834_6403-9831
MSLASLLVANRGEIAVRILRASGEAGLRTVSVYSEDDSSALHVRMADESRPLPGVGAKSYLDAKLIVKEACAAGCDAVHPGYGFLSENPDFALLCEENGLAFVGPTPEQLKLFGDKLAARAHASACGVPVARGTEGSTSLKEVLLFLKSLGEGGAMMIKAVAGGGGRGIREVHDGDDAESAYERCRSEALRFFGNDEVYAEELISHARHIEVQVVGDGTGSVIHLGERECSLQRQRQKLIEIAPCPGLSEGLRQRLAEAATRLAAEVKYKNLGTFEFLVDARSIESNDGQFVFIEANPRLQVEHTVTEEVTGVDLVRLQIDISSGLDFQDLNFRQPDVNDARGHAIQVRVNMETMNSDGMARPAGGTVVVFEVPTGPGVRVDSFGYGGYQPSSNFDSLLAKVIAHHPSLSFSDAVTRCSQALEEFRIEGVATNISFLQAILAHPDVVAGKIHTRFVEENIGPLIETANALSKSSLDLDTKLLTTEQRRAGASVDERDPLAVLDYGKDSTLDVEVVTTTTDGGVDKTSANIETTKGTVPIIAPMQGTVVGIDVSAGDKVRGGQNILIMEAMKMEHVIVSNRSGFIRELAVSVGDTVFEGYPLVFLEADEVQESMTEESVDVDIDHVRDDLAAVQKRHSLGYDHERPEAVARRRKTGQRTARENIADLCDPGSFIEYGPLIIAAQRQRHSVKDLIERTPADGLVSGVGGVNGDLFGESKSRCVVMSYDYTVLAGTQGFMNHDKKDRMFEIAERSRLPVVFFTEGGGGRPGDTDGAPPAGLHVKAFYLFGKLSGLVPLVGITSGRCFAGNAALLGCCDVIIATENSNIGMGGPAMIEGGGLGVFRPEEVGPMEVQVANGVVDLPVSDEAEAVSVAKRYISYFQGSIEDWNCEDQRLLRNVIPENRLRVYDVRKVIDTLADKGSVLELRRHFGLGMVTALIRVEGKPLGLVANNPMHLAGAIDSNGADKAARFMQLCDAFDLPVLLLCDTPGMMVGPEVEKTALVRHCCRLFVTGANLTVPFFTIVLRKGYGLGAQAMAGGSYHAPLFTVSWPTGEFGGMGLEGAVKLGYRKELVAIEDPDERKALFEKMVARAYAEGEALNAASHFEFDDVIDPAESRRWITGALHASPPPTPRTGKKRPNIDTW*
>MP0532_megahit_271451_3-1193
MGFQSILVANRGEIAIRIMRAANDLGINAVAVYSEDDSQALHRTVADQAVALKGRGVPAYLNMDGIIEAAKESNCDAIHPGYGFLAENAAFARKCAENGIAFIGPDVEHLELFGDKGRARAAAANVDVPILKGIDRSVSLEEAREFYASLGGKSGMMIKAVAGGGGRGTRAVTNEADIEDAYNRCRSEANIAFGSGELYVEEFLERARHIEVQILGDKSGNIVHLGERECSIQRRYQKIVEIAPAPNLSETLRANIIYAALSLAKSVNYTNLGTFEFLVSVKTAYEGDSFFFIETNARLQVEHTVTEAVTGVDIVQAQIQLSEGSSFTDIGLDGPNISAPRGFAIQTRINMETLMEDGTVKPSGGTLRSYEVPNGPGVRTDGFGYAGYTTSPSYDSL
>MP0532_megahit_274086_1-606
KEPRNRATKMVNFLGNVIVNGNEDVKFTDPNKKLVLPKVPKFEHKDAYPKGTKDLLTEKGPEEFAKWLKAEQKIHFTDTTFRDAHQSLLATRMRTFDMMKVAEGFAKNHPEVFSMEVWGGATFDVCMRFLKENPWERLKLLRKAIPNILFQMLLRGSNGVGYTAYPDNLIEKFVAEAWENGVDIFRIFDSQNWMQSLAPSIE
>MP0532_megahit_275825_4392-5147
MTIKKLLIANRGEVAVRIARAAADVDIATVAVYPADDERALHTRVADQAVALSGQGVAAYLDGEQLVKVALEQGCDAVHPGYGFLSESRDFAAACVDAGLIFVGPDADTLALLGDKARARVLAEECQVPVVPGTGADTTLDQAQAFRDGLGDGATVIVKAIAGGGGRGMRIVGPGDDLAEAFKRCQAEAGAAFGNDAVYVERFIDRARHIEVQVLGDGGDAPVHLWERECSLQRRNQKLVEVAPSPTLSEDT
>MP0532_megahit_289513_680-1093
MEIDCVQLSHNSYSLILSGKSHYLTINPLLEGYEVNVDHHTNLVQVQDELDILLDKFGMQSEKLQHAGEIHAQIPGLVSHLFVKEGNTVQVEQKLFILEAMKMENEIDSPIQGTVKRIHIATGSKVEKGDLIMEISY*
>MP0532_megahit_290337_3-1289
GGATFDVCMRFLKENPWERLKLLRKAIPNILFQMLLRGSNGVGYTAYPDNLIEKFVAEAWENGVDIFRIFDSQNWMQSLAPSIEHVRKNTKGIAEASMCYTGDILQPKDNKYNLDYYIQLAKDLENAGAHILAIKDMAGLLKPYAASELISALKSETSLPIHLHTHDTSSIQSATYIKAIEAGVDVVDVALAGMSGLTSQPNFNSLVEAMRNQERENKMDIHKLNEYSNYWSSVREYYYPFESGLKAGTGDVYEHEIPGGQYSNLVPQAESLGLKDRFNEITEMYGKVNELFGNVIKVTPSSKVVGDMAQYLVSNNLTIEDFFEKGETLSFPESVKNFFKGDLGQPVGGFPKKVQDIILRGEKPYTDRPNSHLEPVDFEKEFAEFKEKFSEGMDREWDITDFLSYKLYPKVFTDLYDHYVKYGKVMNIP
>MP0532_megahit_292680_3-2201
RRPMKKILIANRGEIAIRIAKSAKDLGLKVIGIYSKDDIDSLHISKMDESYQLKGKGAQAYLDIKDIVSIAINNQIDLVHPGYGFLSENPNFAKQVRAAGITFIGPEEKTLRLFGDKVRSKKLAEDNKIPIIRGTSGKISFKEAEKFYKTLSKKASLMIKAVAGGGGRGMRLVKTQEHLKDSIERASSEAKSSFGSGSLFIEEYLSKRRHIEVQIIGDGTGSITHFGERECSIQRRHQKIIEMAPSPSLKPELRNNITAAAVKLAELTKYKGLGTFEFLTNDSGKDFRFIEANARLQVEHTVTEAIYGIDLVKYQIQIALGKTLKQLKITQADVPQPKGFSIQTRVNMEVMDKNGNTKPSGGVFERFDLPFGPGVRIDTYGYTGYSTNPAFDSLIAKVITYSPDDNYQKALKRMYNALNDFYIEGIPTNLNLLKNIVTHPLVKKNKIHTGFLEDNLEDILVSQKSKKFRAKKKEANLAGAQLDSEDPLAVLDHGKGRIAASSQSENIVEMRIEDLPEGMEAIEAPMQGLMVSFAVKAGDQVWLGKPLAIMEAMKMEHELLSEVSGEVTEITVEKGDTVYEGHPLIYIKTAEVEVPEAGQQEKFDLNFIRPDLQEAIDRKQAGHDINRPEAVAKRRKTGHRTARENIEDLCDKGSFIEYGSVVLAAQRRRRSEADLIKNTTGDGMVCGLGHVNGDLFPEKSSRVMAMSYDYMVLAGTQGKQNHAKKDRMFEIAE
>MP0532_megahit_293710_3-1250
EVGLPIHFHTHDTAGTATATIMAASEAGVDAVDCAMDALSGNTSQATLGSVVEALKHTDRDTGLSMDAVREISNYWEEVRGEYAAFETGMQAPSSEVYLHEMPGGQFTNLKAQAASMGLDDRWPEVAKTYAEVNQMFGDIVKVTPSSKVVGDMALMMVSQGLTRAQVEDPKAEMSFPDSVIDMMRGNLGQPPGGFPDAIVDKILKGEKPNTERPGAHLPPADLEATRKELRDLLEGAQVEDDDLSGYLMYPKVFLDYMGRHRTYGPVRVLPTRTFFYGMEPGEEITAEIDPGKTLEIRLQALSETNEDGDVKVFFELNGQPRVVRVPNRMVKATTAQRPKAEIGNVNHIGAPMPGVVASVGATVGQKVKSGDLLLTIEAMKMETGIHADRDAVVKAVHVTPGGQIDAKDLLVELE*
>MP0532_megahit_299161_3-455
MKKILIANRGEIAIRIAKSSKDLGLKVVGIYSEDDIDSLHISKMDESFQLKGKGAQAYLDIKDIVSIAINNQIDLVHPGYGFLSENPNFAKQVRAAGITFIGPEEKTLRLFGDKVHSKKLAEDNKIPIIRGTSGKISFKEAEKFYKTLSKK
>MP0532_megahit_309098_2-1279
DLIHPGYGFLSENPNFAKEIQLAGLTFIGPLEKTLRLFGDKVQSKKLADKKKIPTVNGTEGNISFNEAERFYKSLKKNSKVIIKAVKGGGGRGIRLVNNLDEFKSSFARASSEAKASFGSGSLYVEEYLPKNRHIEVQIIGDGTGSVVHLGERECSIQRRHQKIIEMAPSPILETKTRNNITAAAVKLAEAVMYKGLGTFEFLVSSSGKNFKFIEVNARLQVEHTITEEIFGVDLVKYQIQIALGKTLSFLKLNQDDIPQPKGFAIQARVNMEIIDESGNTRPSGGIFHRFDLPSGPGVRVDTYGYTGYSSNPAFDSLIAKVITHNQDDNYQKALKRMYGALCDFEIEGVSTNLQLLKNLVTHPLLKKNQIHTNFLDENIKDLVIGKAEQKSKGKKQGAKLAGAQIDSTDPLAVLDHGKGGSLTSS
>MP0532_megahit_321619_914-1348
TKNFFYGMKPGEEIIVELDRGKTLLITLISTTKPDAAGMVTVFFKVNGQTRNIQVQDKSVKVEKVEHVKADKSDAKQVAAPLQGSLSEIMVKEGDKVTKNQPLFVIEAMKMGTTITSNDEGEVKKIYLKQGDMVFSDDLVVELK*
>MP0532_megahit_323310_3-1184
MKINKVLVANRGEIAIRIFRACTEIGLRTVGIYTYEDRYSLHRYKADEAYQIGDDSEPLKPYLDIDKIIEIAKENNIDAIHPGYGFLSENSKFAQACEDNGIIFIGPKVSVLKSLGDKVTAKQVAIQNNVPIIQSNKKELTNVDIALEEAKEIGYPVMLKAASGGGGRGMRVIRTEDELRKAFPESKREAGNAFGDDTVFIEKFVENPKHIEVQIIADNHGNMVHLFERDCSVQRRYQKVIEVAPSYNLKEETKNKLYEYALAICGAVDYNNAGTVEFLVDDDGSIYFIEVNPRVQVEHTVTEVVTGVDVVKSQIFIAGGYKLSDEQIKIESQEKLSTQGYAVQCRITTEDPQNDFKPDYGTITTYRSASGFGIRLDAGSVYQGVSISPFFDSM
>MP0532_megahit_332409_18911-21115
MTDFKKILIANRGEIAIRIMRAANEMGKKTVAVFAEEDKLGLHRFKADEAYRIGAGLGPVAAYLSIDEIIRVAKASGADAIHPGYGLLSENPDFVDACAQNGITFIGPRAETMRALGDKASARRVAMEAGVPVVPATDVLGDDMEVVRKQAAEVGYPLMLKASWGGGGRGMRPIANEDELKEKVMEGRREAEAAFGNGEGYLEKMILKARHVEVQILGDSHGEIYHLFERDCSVQRRNQKVVERAPAPYLTEEQRAEICELGRKICAHVNYECAGTVEFLMDMDDGKFYFIEVNPRVQVEHTVTEEVTGIDIVQAQILIAEGKTIAEATGKATQADVQLNGHALQTRITTEDPQNNFIPDYGRITAFREATGMGIRLDGGTAYSGGVITRYYDSLLVKVTAKAQTPEQAIARMDRALREFRIRGVSTNIAFVENLLKHPTFLDNSYHTKFIDQTPELFTFEKRRDRATKVLTYIADITVNGHPETKGFERPAAAVRAPQPPATRAEPMMGTRNLLEQKGPQAVADWMGQQRQLLITDTTMRDGHQSLLATRMRSHDMIKVAPAYAANLPQLFSMECWGGATFDVAYRFLQECPWQRLRDLRAALPNVMTQMLLRGSNGVGYTNYPDNVVQEFVRVAATEGVDVFRVFDSLNWVENMRVAMDAVIENGKICEGTVCYTGDIFDPDRSKYDLKYYVAMGKELKAAGAHVLGLKDMAGVLKPNAAKVLIKALKSEVGL
>MP0534_megahit_420_2-193
MLRSHEEFYGKAAMMKGKIAEGAICYTGDLFDPARTKNSLNYYAGIASDLKKAECQVLAITDMA
>MP0534_megahit_6757_3-563
SIYEAPNGPGVRTDGFGYAGYKTSTSFDSLLAKVIVHSGSTEFSSAITRMRRALSEFRITGVETNIPFLLNVLAHDDFAESRVTTRWVDNNLSELAAEQVKSRARFVESDASVDGHKVGGFAGARVDTSDPLALFDHDAEVKSRGSGGVVVDDEVVVTGPDGSVGMSSPIQGTIVSIDVDQDDQVRA
>MP0534_megahit_31560_3-503
PKFQNGYSTTTFLDDTPELFQFVRRKDRASRLLRYLAEVIVNGNPQIADKSRPKHLIYKSNDSNEKESVSLQQVASRKGTTAPKGTRQLLLQLGPKKFSGWVGQQKRLLITDTTFRDAHQSLLATRVRTIDLLKIAELVANRLPQLFSLEMWGGATFDTSFRFLNED
>MP0534_megahit_34210_3-1622
APDLPDEIRAAMHEASVRLAREAGYDNVGTVEFLYNLEETDPGRAILFMEANPRLQVEHTITEEITGVDLVQAQILLASGATLEDAGCRPLPGIRGAAIQVRINAESTTPDGDIRPSGGTVHTFTPPGGAGVRVDTFAYAGMALSPAFDSLLAKLIVRGPDLDSAGRRARRALNEFGITGVPTNKVDMLALLEQPELLSGQLDTQFVERERDRLKAVADGLAELAQTSPGSEAGASAMRPAANLPPAGQVAVRAPLSGLVVRVDVAEGDKVWPGKPVALVEAMKMQHVVEATGSGIVRQVLLEAGAVLSEDAPVLFVEPAEVEADAEALDAEIDPDHIREDLAHVQERIGLTLDAARPDAVQRRRKTGMRTARENLDDLFDAGTFHEYGGLAIAAQRRRRSLDDLMKNTPADGLIGGVGEVNNHLFGPELTRCMGISYDYTVLAGTQGYLNHKKTDRLVELAHDQDLPIVLFAEGGGGRPGDVDAVTASGLDVTTFRSFAALSGRQPRIGIAAGRCFAGNAVLYGCCDLTIATKNANIGL
>MP0534_megahit_65558_366-539
MTDFKKILIANRGEIAIRIMRAANEMGKKTVAVYAEEDKLGLHRFKADEAYRIGEGLG
>MP0534_megahit_66386_1947-2432
MTLKKMLIANRGEIAIRIARAASDLNIGTVSIYSNDDFSSLHVQATDETFALSGNGVSAYLDIDKVIRIAKESDADSIHPGYGFLAENPEFAKRCQKEGIIFIGPSVEMLELFGDKGRARLAAKNSKVPTPSGLEGPVTIESAKEFFSTLPEGSGMMLKAIA
>MP0534_megahit_68843_1-540
RAVGYRGLCTVEFLLDEERGDFVFMEANPRIQVEHTVTEAVTGLDLAVTQIQLAAGKTLAELGLTQADIPAARGFAVQLRINLESMAADGSTRPAGGTLSAYQPPSGPGIRVDGYGYAGYTTSPRYDSLLAKLIVHAGGDYPNTLRRAYRALCEFRLEGAASNLHLLQNLLQHPQVQSNA
>MP0534_megahit_69801_3-548
MKKILIANRGEIAIRIMRAATELGLRTVAVFSEVDRLSLHRFKADEAYVLARSKSPIDAYLDIENIIDIARATKVDAIHPGYGFLSEEPRFSRRCQESGITFVGPSSELLEKLGNKVAARQIAKGLGLSVIPGVDKVIKEPNKASQIVKKLGFPLIVKAIYGGGGRGMRIIRSSDQMEKQLE
>MP0534_megahit_69852_3-1055
ITAYRSATGMGIRLDGGTAYAGGVITRYYDSLLTKVTAKAPTPEMAIARMDRALREFRVRGVSTNIAFVENLLKHPTFLNNEYTTKFIDETPELFNFKQRRDRATKVLTYIADITVNGHPETKGHALPAAHVRDPKPPVLHGEPQMGTRNLLEQKGPQAVADWMGQQRQLLITDTTMRDAHQSLLATRMRSLDMIKVAPAYAANLPQLFSVECWGGATFDVAYRFLQECPWQRLRDLRAALPNVMTQMLLRASNGVGYTNYPDNVVQKFVATAANTGVDVFRVFDSLNWVENMRVAMDAVVSSGKVCEGTICYTGDIFDPDRAKYDLQYYVNMGKDLKAAGAHVLGLKDMA
>MP0534_megahit_72958_3-1412
SHLWDRECTVQRRFQKILEVAPSPSLSSKFREELIEAALNIALAVNYKGLGTIEFLVDQDEKTFRFIEANARLQVEHTVTEEILGLDLVKAQIQIASGKSLKQINLDQANIPEPKGFAIQTRVNMEVMDSEGNTKPSGGTFTHFDLPSGPGVRIDTYGYTGYVSNPAFDSLIAKVIVHSPEGSFKDVINSMYRTLCEFNIKGVSTNLDLLKNILTNSKFKKNKIHTDFISSEIKDLVSSKKHKDLFGTFPKKNKKIEYLAGAQIDSSDPLAVLDHGRGGIAGSSLDINIVEMRHDVSPEGIESVKAPMQGLVVSYEVKKGDKVWTGKPIIIMEAMKMEHEIRSEISGVVKELMVKPGDTVYEEHPLLYIETGEVENPNADQEVEENLDRIRPDLQEAFDRREAGHDINRPEAVTKRKKKGHRTARVNIEDLCDEGSFIEYGSVVMAAQRRRRTEEDLIKNTTGDGMVCGL
>MP0534_megahit_74876_2-1042
SMMLKAVSGGGGRGMRIVRNVAEIEDALNRGSLEANAAFGSGDMYAELMVDRALHIEVQIVGDRAGNIRHLGERDCSIQRLHQKVVEVAPSPQLPQALRKLIHEAAVQLASLAEYDNVGTFEFLVDGSELNDNAAFYFIEANPRLQVEHTVTEEVTGIDLVRTQLGLATGQTLESLGLASTPSPRGFAIQLRVNMETLKNDGLTLPRTGKLSSFRPPHGPGIRVDTFGYEGYETSGLYDSLLAKLVVHSGQGDFIDAVNRARRSLHDFVIEGVDTNLGVLMNIVDDPDIQSGVMYTRYVEDNLAQLLANRELASNPGDLGSKIVLAGAQVDANDPLAVLSQGREQRE
>MP0534_megahit_76464_517-627
MADVNIKPITRLLVANRGEIARRIFRTAHEMGIATVA
>MP0534_megahit_77836_273-1229
AGGGGKGTRAINNLSEIERLFKRCQSEARRSFGNGDLYAEQLIENARHIEVQIIGDHFGNVTHLWERECSIQRRYQKLVEIAPAPFITESLRDEIIESAVKLANSVGYSNLGTFEFLTYKSNQAEYDSFVFIEGNPRLQVEHTVTEEVTGVDIVQSQIRLADGATLSEIGIDVNNPPKVRGYAIQNRINCETISNSGQIKPSTGKITRYSAPTGPGIRTDSFVYSGYETTMAFDSLIAKLICHSNSSNFLDAVDRSKRALGEFDIDGVETNLDFHLKLMSHPEFISGNINTRFLDHNLSELIPNESPCRRDVATNQLQ*
>MP0534_megahit_84016_3-563
EEAAAAGIDLFRVFDALNWTDNMRVAMEAVLKTDALCEASICYTGDILDEGRTKYDLKYYVKLAKELEEMGAHILAIKDMAGLCKPYAAAKLVRTLKDEVGIPIHFHTHDTSGVQAAAILKGAEEGLDIADAAMAPMSGTTSQPNMNTVAEALRFTPRDPGLTRQDLNDIADYWRAAREFYTPFEGQ
>MP0534_megahit_92524_1-867
DAVDCAMDALSGNTSQATLGTVVSALQHTDRDTGIDMKAVREISDYWEEVRGHYAAFETGMQAPSSEVYLHEMPGGQFTNLKAQAASMGLEDRWPEVARTYADVNQMFGDIVKVTPSSKVVGDMALMMVSQGLTRAQVEDPNVDVSFPDSVIDMMRGNLGQPPNGFPAGIVKKVLKGETPNTERPGKHLEPVDLEALRKELSEQLDGMQIDDEDLCGYLMYPKVFLDYMGRHRVYGPVRTLPTHTFFYGMEPGAEISAEIDPGKTLEIRLQAESEAGEDGEVKVFFELN
>MP0534_megahit_99522_214-1278
MAHEVSDIAPFKRVFIANRGEIAIRIAKAATTLGMESVGVYAAVDAGSLHTRYTTENKEIGSSAGDQADPVSAYLDIEALVDAAKATRCDCVHPGYGFLSENAEFASRCEAEGVTFIGPSPEALILFGDKVRARALAKSIDITVVDGSEELVESATEAQQLAREIGYPVMLKAAAGGGGRGMRFVEKEAEMSDAFERCQSEANAAFANPSLFLEKRISNPRHIEVQVLGDSKGNLVHLHERDCSVQLRNQKVIEIAPAPDLEPALRERILIDAIKLAGAGNYTNAGTFEFLVVPETEEYFFIECNPRIQVEHTVTEQVTGIDLVEAQFRLAAGDSLAAMGLATQQEVGPPNGFAV
>MP0534_megahit_104262_1201-1404
APIPGVVASVAAEAGQTIERGDELLTLDAMKMLNVIRSPWAGTIATVHVEKGDRVVQGEPLVTFVPT*
>MP0534_megahit_110233_3-128
SRWHEVARAYREANDLFSDIVKATPSSGDSIEAKDLLLVLE*
>MP0534_megahit_119416_447-557
MKEIKKLLVANRSEIAIRVFRSAHELGIRTVAIYSHK
>MP0534_megahit_133488_1-957
DLGLKTIGIYSEDDHDSLHVSKMDESYQLKGEGAKAYLDSKGIISIALNNKVDLVHPGYGFLSENPNFAKQVEAAGLTFIGPQEKTLRLFGDKVRSKQLADENKVPTVKGTSGNISLKEAERFYKSLKKNSKLIIKAVKGGGGRGMRLVNNLDGLESSFARASSEAKASFGSGSLYVEEYLPKTRHIEVQIIGDGTGSVTHLGERECSIQRRHQKIIEMAPSPILETKTRNSITAAAVKLAKAVNYKGLGTFEFLVSSSGKSFKFIETNARLQVEHTVTEEILGVDLVKYQIQIALGKTLSLLKLNQDDIPQPKGFAIQ
>MP0534_megahit_152186_3-1151
AGMSGLTSQPNFNSLVEAMRNQERENKMDIHKLNEYSNYWSSVREYYYPFESGLKAGTGDVYEHEIPGGQYSNLVPQAESLGLKDRFNEITEMYGKVNELFGNVIKVTPSSKVVGDMAQYLVSNNLTIEDFFEKGETLSFPESVKNFFKGDLGQPVGGFPKKVQDIILRGEKPYTDRPNSHLEPVDFEKEFAEFKEKFSEGMDREWDITDFLSYKLYPKVFTDLYDHYVKYGKVMNIPTKNFFYGMKPGEEIIVELDRGKTLLITLISTTKPDAAGMVTVFFKVNGQTRNIQVQDKSVKVEKVEHVKADKSDAKQVAAPLQGSLSEIMVKEGDKVTKNQPLFVIEAMKMGTTITSNDEGEVKKIYLKQGDMVFSDDLVVELK*
>MP0534_megahit_166944_610-4098
MSAASSVNDFSRVMVANRGEIAIRAFRACTELGKRTVAVYSDEDSLSLHRYKADEAYLLSSELGPVEAYLDIDGIVSLAVEKDIDAIYPGYGFLAENADFARRCQEQGIVFIGPSAEQLDHFGDKLRARELAESAGLPVIPGTAEAVGDEDAIAFASDTGYPVMVKAVSGGGGRGMRVARDAEELRRVLDVARREASKAFGSGDVYIEKLVRNPRHIEVQILADQHGRVEHLWERDCSIQRRHQKVVETAPARGLDPEVRQKICGAAKDLMVHTGYQGAGTVEFLLGADDEFYFIEVNPRIQVEHTVTELVMGVDLVQAQIRVAEGRTLAEIGLPDVIPEPVGYAIQCRVTTEDPEQDFLPDAGRLTHYRSPGGFGVRLDAGTAFTGAYVSPHYDSLLVKVCTHATTFEDAVRKMRRALTEFRIRGLKTNIRFLENVVTHPEFAAGGTHTGFIAAHPELLDFRPRQDRGTRLLRYIGHIAVNGQVEGPKSRIRPEFRAPPMPAPAPGWSPPTDTFKHVLDSRGPEALVTHLRDHQRVLFTDTTFRDAHQSLLATRMRSFDLLRIARDTGRLSSNLFSMEVWGGATFDTAYRFLKEDPWQRLAQLRERIPHILFQMLLRGQSLVGYSAYPDNAVRLFVKEAADTGIDVFRIFDSLNWLPNMQVAIDAVREQGKIAEVCLCYTGDILDTSRERYDLAYYVDLAKQIEASGAHILAIKDMSGLLKPAAAQVLVHALKQATDLPVHLHTHDSTGVGVATAVQAALAGADVVDGCIDALASGTSQPSLRAIAAALQGTAREPELDMDALQPLNEYWTTVRAYYRFLERGSVAPDAYVFKTQVPGGQLTNLKHQAEALGLLGRWREVVNRYREADALLGELIKVTPSSKAVGDLALFMVQNDLDGEQLLAQASELSLPKSVVGLLEGRLGRPPYGFPPDLQAAVLRGKEPLTGRPGAYLDPANFEALRSEVEELSKDEPVKRDADDKEVLSRILFPVVYADFAAHRAAYGDTSALDTRTFFYGPKPGERVAADIEPGKTLIIRLISIGDVHADGTRPVLFELNGHAREVRVRDLKVAIDHDVRAKADPQNWQEIGASMPGKVVKILVQPGDTVSKGADLLVTEAMKMETALQAPRHSVVEELLVRQGDVVESADLLLRLGPVPETEEV*
>MP0534_megahit_171461_195-584
MEDLTIKVDGREYEVKVEETDDGKILVHCGGDVYEVDRPQDKQADIFNIIKKREIEEKGKVAITAPLPGTIYDIRVKKGQKVKEGDSLIKLIAMKMENDITTPKSGTIKEIKVKKSDNVNKGDILVVID*
>MP0534_megahit_173187_3-722
CEREGIIFVGPQAEVLERLGDKTSARKLAADAGVPVLGGSEETITDVAEGERQAEEVGYPVILKAAKGGGGRGIRVVGDRREFPDAFEDARRESLAAFGSADVFIERFVQKARHIEVQLLGDKHGNLVHLFERDCSVQRRHQKVVEIAPALALDDNVRQSLLDAALAIGREVGYQNAGTVEFLVDQDEGNFYFIEVNPRIQVEHTVTEEVTGVDLVKSQILVAQGAALDDEEIGLSSQVD
>MP0534_megahit_222941_2-1003
PAYLNMDGIIEAAKESNCDAIHPGYGFLAENAAFARKCAENGIAFIGPDVEHLELFGDKGRARAAAANVDVPILKGIDRSVSLEEAREFYASLGGKSGMMIKAVAGGGGRGTRAVTNEADIEDAYNRCRSEANIAFGSGELYVEEFLERARHIEVQILGDKSGNIVHLGERECSIQRRYQKIVEIAPAPNLSETLRANIIYAALSLAKSVNYTNLGTFEFLVSVKTTYEGDSFFFIETNARLQVEHTVTEAVTGVDIVQAQIQLSEGSSFTDIGLDGPNISAPRGFAIQTRINMETLMEDGTVKPSGGTLRSYEVPNGPGVRTDGFGYAGYTTS
>MP0534_megahit_233032_2-1246
MRRALAEFRVRGVKTNMAFLDNILKDETFRRGEVTVNYIKNTPKLFEIKAPRNRATKMVNFLGNVIVNGNEDVKFTDPNKKLVLPKVPKFEHRDAYPKGTKDLLTEKGPEEFTKWLKAEQKIHFTDTTFRDAHQSLLATRMRTFDMMKVAEGFAKNHPEVFSMEVWGGATFDVCMRFLKENPWERLKLLRKAIPNILFQMLLRGSNGVGYTAYPDNLIEKFVAEAWENGVDIFRIFDSQNWMQSLAPSIEHVRKNTKGIAEASMCYTGDILQPKDNKYNLEYYIQLAKDLENAGAHILAIKDMAGLLKPYAASELVSALKSETSLPIHLHTHDTSSIQSATYIKAIEAGVDVVDVALAGMSGLTSQPNFNSLVEAMRNQERENKMDIHKLNEYSNYWSSVREYYYPFESGLKAGT
>MP0534_megahit_240581_1605-2108
MKFNTIIEGQSLEMEFSDSLNQLSIKPNNEMEIDCVQLSHNSYSLILSGKSHYLTINPLLEGYEVNVDHHTNLVQVQDELDILLDKFGMQSEKLQHAGEIHAQIPGLVSHLFVKEGNTVQVEQKLFILEAMKMENEIDSPIQGTVKRIHIATGSKVEKGDLIMEISY*
>MP0534_megahit_246933_1-1461
MKINKVLVANRGEIAIRIFRACTEIGLRTVGIYTYEDRYSLHRYKADEAYQIGDDSEPLKPYLDIDKIIEIAKENNIDAIHPGYGFLSENSKFAQACEDNGIIFIGPKVSVLKSLGDKVTAKQVAIQNNVPIIQSNKKELTNVDIALEEAKEIGYPVMLKAASGGGGRGMRVIRTEDELRKAFPESKREAGNAFGDDTVFIEKFVENPKHIEVQIIADNHGNMVHLFERDCSVQRRYQKVIEVAPSYNLKEETKNKLYEYALAICGAVDYNNAGTVEFLVDDDGSIYFIEVNPRVQVEHTVTEVVTGVDVVKSQIFIAGGYKLSDEQIKIESQEKLSTQGYAVQCRITTEDPQNDFKPDYGTITTYRSASGFGIRLDAGSVYQGVSISPFFDSMLVKVTANSRTLDGACRKMRRALAEFRVRGVKTNMAFLDNILKDDTFRRGEVTVNYIKNTPKLFEIKEPRNRATKMVNFLGNVIVNGNEDVKFT
>MP0534_megahit_265004_3-797
MPVPFSAILIANRGEIAIRIANACADLGIRSVGVYAQDDQASLHTRQVDEAVALAGRGVPAYLDGAQLIAIANAQGCEAIHPGYGFLAENADFADQCAEAGITLIGPGADTLRLFGDKAAARALAARCQVPLVQGTAQAVSLEEARAFMASLQGSGVMVKALSGGGGRGMRAITDPAALEAAYQRCQSEAKAAFGNDAVYVEQLVTAARHIEVQVLGDGSGAVSHLWERDCTLQRRHQKLVEFAPAPGLDPALRDRIIDSALTLA
>MP0534_megahit_283616_1-630
GTAQAVSLEEARAFMASLQGSGVMIKALSGGGGRGMRAVTDSAALDAAYARCQSEAKAAFGNDAVYVEQLVDAARHIEVQVLGDGSGVVSHLWERDCTLQRRHQKLVEFAPAPGLDPALRDRIIDSALTLAAEVNYQGIGTFEFLVEPDQDRFYFMEANPRVQVEHTVTEQVTGVDLLQSQIWLAAGASLADLNLETAPACEGMAVQLRL
>MP0534_megahit_288042_2-2629
MKKLLIANRGEIAIRIARASKDLGLKTIGIYSEDDRDSLHVSKMDESYQLKGKGTKAYLDSKDIISIALNNRVDLIHPGYGFLSENPNFAKQIQAAGLTFIGPLEKTLRLFGDKVQSKKLADKKKIPTVNGTEGNISFNEAERFYKSLKKNSKVIIKAVKGGGGRGIRLVNNLDEFKSSFARASSEAKASFGSGSLYVEEYLPKNRHIEVQIIGDGTGSVVHLGERECSIQRRHQKIIEMAPSPILETKTRNNITAAAVKLAEAVMYKGLGTFEFLVSSSGKNFKFIEVNARLQVEHTITEEIFGVDLVKYQIQIALGKTLSFLKLNQDDIPQPKGFAIQARVNMEIIDESGNTRPSGGIFHRFDLPSGPGVRVDTYGYTGYSSNPAFDSLIAKVITHNQDDNYQKALKRMYGALCDFEIEGVSTNLQLLKNLVTHPLLKKNQIHTNFLDENIKDLVVTKADQKSKRKEQGVKLAGAQIDSTDPLAVLDHGKGGSLTSSASQNIIEMRIEDLPEGMVAIKAPMQGLVVNFEVKPGDKVWEGKPVAIMEAMKMEHELLSEVSGEVKELTVNTGDTVYEDHPLIYIKAFDVEIPESNKKEQLDLNYIRPDLQEAIDRKQAGYDINRPEAVAKRRKTGHRTARENIEDLCDKGSFIEYGSVVLAAQRRRRTEEDLIKNTTGDGMVCGLGRVNGDLFPDEQSRVMAMSYDYMVLAGTQGKQNHAKKDRMFEIAEENRLPTILFAEGGGGRPGDTDASGVAGLDCLAFTYFAQLSGLVPIIGITTGRCFAGNAVLLGCCDVIIATEDSNIGIGGPAMIEGGGLGIFTPEEVGPMEVQVPNGVVDIAVKDEKEAVAVAKKYLSYFQGTKEKWTAPDQRKLRF
>MP0534_megahit_292984_3-578
KASLMIKAVAGGGGRGMRLVKTQEHLKDSIERASSEAKISFGSGSLFIEEYLSKRRHIEVQIIGDGTGSITHFGERECSIQRRHQKIIEMAPSPSLKPELRNNITAAAVKLAELTKYKGLGTFEFLTNDSGKDFRFIEANARLQVEHTVTEAIYGIDLVKYQIQIALGKTLKQLKITQADVPQPKGFSIQTR
>MP0534_megahit_306047_2-313
MGFQSILVANRGEIAIRIMRAANDLGINAVAVYSKDDSQALHRTVADQAVALKGRGVPAYLNMDGIIEAAKESNCDAIHPGYGFLAENAAFARKCAENGIAFIG
>MP0534_megahit_319629_2-967
SEVYLHEMPGGQFTNLKAQAASMGLDDRWPEVAKTYAEVNQMFGDIVKVTPSSKVVGDMALMMVSQGLTRAQVEDPKAEMSFPDSVIDMMRGNLGQPPGGFPDAIVDKILKGEKPNTERPGAHLPPADLEATRKELRDLLEGAQVEDDDLSGYLMYPKVFLDYMGRHRTYGPVRVLPTRTFFYGMEPGEEITAEIDPGKTLEIRLQALSETNEDGDVKVFFELNGQPRVVRVPNRMVKATTAQRPKAEIGNVNHIGAPMPGVVASVGATVGQKVKSGDLLLTIEAMKMETGIHADRDAVVKAVHVTPGGQIDAKDLLVELE*
>MP0534_megahit_322440_156-2363
MTDFKKILIANRGEIAIRIMRAANEMGKKTVAVFAEEDKLGLHRFKADEAYRIGAGLGPVAAYLSIDEIIRVAKASGADAIHPGYGLLSENPDFVDACAQNGITFIGPRAETMRALGDKASARRVAMEAGVPVVPATDVLGDDMEVVRKQAAEVGYPLMLKASWGGGGRGMRPIANEDELKEKVMEGRREAEAAFGNGEGYLEKMILKARHVEVQILGDSHGEIYHLFERDCSVQRRNQKVVERAPAPYLTEEQRAEICELGRKICAHVNYECAGTVEFLMDMDDGKFYFIEVNPRVQVEHTVTEEVTGIDIVQAQILIAEGKTIAEATGKATQADVQLNGHALQTRITTEDPQNNFIPDYGRITAFREATGMGIRLDGGTAYSGGVITRYYDSLLVKVTAKAQTPEQAIARMDRALREFRIRGVSTNIAFVENLLKHPTFLDNSYHTKFIDQTPELFTFEKRRDRATKVLTYIADITVNGHPETKGFERPAAAVRAPQPPATRAEPMMGTRNLLEQKGPQAVADWMGQQRQLLITDTTMRDGHQSLLATRMRSHDMIKVAPAYAANLPQLFSMECWGGATFDVAYRFLQECPWQRLRDLRAALPNVMTQMLLRGSNGVGYTNYPDNVVQEFVRVAATEGVDVFRVFDSLNWVENMRVAMDAVIENGKICEGTVCYTGDIFDPDRSKYDLKYYVAMGKELKAAGAHVLGLKDMAGVLKPNAAKVLIKALKSEVGLP
>MP0536_megahit_176_87-587
MKINKVLVANRGEIAIRIFRACTEIGLRTVGIYTYEDRYSLHRYKADEAYQIGDDSEPLKPYLDIDKIIEIAKENNIDAIHPGYGFLSENSKFAQACEDNGIIFIGPKVSVLKSLGDKVTAKQVAIQNNVPIIQSNKKELTNVDIALEEAKEIGYPVMLKAASGGGG
>MP0536_megahit_11974_244-648
MSRYRVTVDGQQYDVDIDNPHARPVTAEIAGVAFSVDVEPNRQNDPTGPDAATPTNAPGSSTQSTGETKHSNGLTAPIPGVVASIAVTHGQSVKRGEELLTLEAMKMLNVIRSPQDGVIETVHVTEGAQVSQGAP
>MP0536_megahit_38435_1-522
FATDRCHRLEDPWRDKAIPVRFHEEEAFIQAVRAENQRWPFDGLLALGDRPAVFAALANEALGLSGHPPVAARRSGNKLETRKRFADAGLPCPVFREMSLESALDPALADREFPCVVKPLALSGSRGVIRVDNPEELAAAIQRVRRLLARADIRQRRHCDDSKLMLESFIPGLE
>MP0536_megahit_60741_1-1083
LRFTPRDPGLTRQDLDDIADYWRAAREFYTPFEGQVLPATADLYSHEMPGGQYTNLFQQARALGLADRWAEVCRVYADVNELFGDIVKVTPTSKAVGDMALFMVANELTLEDVLDPSRELAFPASVVDLIGGGMGQPPGGFPAEVKKRVLRGGPGLSTRPGDTLEPVDFEEAAATVQKMLGREPARRDVISYLLYPTVYRDFADFQSRYSDTSVFPTPVFFYGQEAGEEIAIDIERGKTLIVNFLAIGEPRPDGKRTVFFELNGQPRDVSVVDRTLEPEALAAVKADPDDPKQIGSSMPGMVVGVAVRAGETVAQGDKLLSLEAMKMETTLYAETDGKVAEVLVYPGSQVAPGDLMVRLE*
>MP0536_megahit_60785_2-1039
AIHPGYGFLSENEQFARRCAEEGIKFIGPHLEHLDMFGDKVKARTTALKANLPVIPGTDGPIESFEAAKAFASQAGYPLMIKATSGGGGKGMRIVREASELEDAFHRAKSEAEKSFGNSEIYIERYIDNPKHIEVQVIGDEYGNLVHLYERDCSVQRRHQKVVEVAPSVGLPESLRLEICDAAIQLMSHINYVNAGTVEFLVSGNEFYFIEVNPRVQVEHTITEMITGIDIVKTQILVADGGELFSQEVGMPKQEDIQTLGYAIQCRITTEDPLNDFMPDSGTIIAYRSSGGFGVRLDAGDGFQGAEISPYYDSLLVKLSTHAMSFKQAEEKMERSLREMRIRGVK
>MP0536_megahit_66787_2-580
LLATRVRTRDLLTVAPHVARTTPELWSLECWGGATYDVALRFLSEDPWERLAQLRQAVPNVCLQMLLRGRNTVGYTPYPTSVTDAFVAEAAATGLDVFRIFDALNDVEQMRPAIDAVRATGTAVAEVALCYTGDLSDPGEQLYTLDYYLRLAERIVDAGAHVLAIKDMAGLLRAPAARTLVTALRERFDLPVH
>MP0536_megahit_72510_1-702
IQTLGYAIQCRITTEDPTNDFMPDSGTIIAYRSSGGFGVRLDAGDGFQGAEISPYYDSLLVKLSTHAVSFKQAEEKMERSLREMRIRGVKTNIPFLINVMRNDKFRSGDYTTKFIEETPELFDIAPTLDRGTKTLEYIGNVTINGFPNVEKRPKPEYESTKIPKISQKKINQLSGTKQILEQHGPTGVANWVREQEDVLITDTTFRDAHQSLLATRVRTKDMMNIASKTAEVFK
>MP0536_megahit_73611_3-488
MTLKKILIANRGEIAIRIARAASDLNIGTVSIYSNDDFSSLHIQATDETFPLSGNGVSAYLDIDKVMRIAKESGADSIHPGYGFLAENPEFAKRCQEEGIIFIGPNVEMLELFGDKGRARLAAKNSKIPTPSGLEGPITIESATEFFSTLPEGSRMMLKAIG
>MP0536_megahit_89907_3-341
MSRAIKKLLVANRSEIAIRCFRAATELGLRTVAVYSYEDRFSLHRYKADEAFLIGSPEGGQPVKSYLDSQAILDVAIENDVDAIHPGYGFLSERADFARACKDHDIIFVGPTP
>MP0536_megahit_99508_1-510
CQSEAQSAFGNGDLYAEQLIERARHIEVQIIGDGTSVVHLGERECTLQRQNQKIIEVAPSPSIESATRDLLTNSAVRMASHANYQGLGTWEFLVEAENPSAVAFIETNARLQVEHTVTEEVTGIDLVRNQILIAGGASLVDLGLSQDELPTARGYAIQCRVNTETMTEEG
>MP0536_megahit_101443_2-760
QSLHTRKADEARPLLGRGAAAYLDIEQIVAVAKQAGCDAIHPGYGFLSENAEFARQCAEAGITFVGPQVETLALFGDKGQARILAKKCGVPVLPGTSGSTSLEEAKDFLVSLGNDAAVMIKAIAGGGGRGMRVVHSVDEIDAAYTRCQSEAKAAFGSGDVYVEQLVLRARHIEVQVIGDGSGAVSHLGERECSIQRRNQKLVEIAPSPGLSPQLRQRLSTAAVRLAEEVQYASLGTFEFLVDLEHNGDDATFT
>MP0536_megahit_102456_3-2033
RHIEVQILGDRNGAIAHLGERECSVQRRYQKIIEIAPAPNLDKSIRDQIVDSALCLARSVSYSNIGTFEFLVNTQAKDPYEAFFFIETNARLQVEHTVTESVTGIDIVQAQIQLAYGDSLEDIGLDAPEVSSPHGYAIQTRINMETMTKDGMVKPSGGTLKSYETPNGPGIRTDGFGYAGYTTTPSFDSLLAKVITHSSSPKFDAVIQRSLRALSEFRIEGINTNISFLSNVLKHPDFAEGAVHTRWVDENAVTLAASDSSGSPKRWVESASIDPVADSDRQASPLTGTAPVMVDTSDPLALFDYDRQVKDSESNDAANQGGPASLAGPDGSVGIAAPVQGTIVQISVKEGDEIRIGQEFLVMEAMKMEHVIKADIAGIVKKINVSPDDIVVEGYALIFVLKTDLGEADVETEDSVDLDYIRPDLKEAYARHAYTLDENRPEAVAKRYGRGFRMPRENIAQLVDKGSFKEYGPLVVARQHQRQTDEELRKNTPADGLISGIGSVNGKYFPPAQSRTMVLSYDYTVLAGTQGGRNHYKQDRMFELAERFKIPLVFFTEGGGGRPGDDRTGPGVAFDTHTFTQFSQLSGWVPLVGVTNGRCFAGNTALLACCDVIIATEGSTIAMGGPAMVESGGLGVYTPEELGPMSFQVPNGVVDILVKDEAEAVDIAKKYLSYFQG
>MP0536_megahit_103213_1-546
RHVEVQIFGDSYGNIVHLHERDCTMQRRNQKVVERAPAPYLDAKQRSGLHAAAVRIGKAAEYSNAGTVEFLMDVDSGAFYFIEVNPRIQVEHTVTEVVTGIDLLKAQIRIAQGAKIGTPESGMPVQDEIGVTGNAIQCRVTTEDPENNFIPDYGRLTAYRGATGFGIRLDGGTAYSGAVITP
>MP0536_megahit_114118_1-345
MEISTVLIANRSEIAIRIARAASDLGKRAVAIYSEDDQDNLHLRVADEAVALAGAGPNAYLDINNIISIAKARGCDAIHPGYGFLSERVDFAERCREEGLIFIGPREEHLSLFGD
>MP0536_megahit_123259_134-637
MKFNTIIEGQSLEMEFSDSLNQLSIKPNNEMEIDCVQLSHNSYSLILSGKSHYLTINPLLEGYEVNVDHHTNLVQVQDELDILLDKFGMQSEKLQHAGEIHAQIPGLVSHLFVKEGNTVQVEQKLFILEAMKMENEIDSPIQGTVKRIHIATGSKVEKGDLIMEISY*
>MP0536_megahit_125213_498-992
EDYAKHRRRFGDVSVLPTHVFFYGMAPGEEVTLDIARGRQFIIRFLALGESDDQGHRTVFFELNGQPRNIQIDDLSVGATHEPLPKAEEGNPDHVAAPMPGMVVKVFHSEGETVARGDVLFAIEAMKMETAVHAERAGTVQRIVTQAGVTVEAKDLMMELAADS*
>MP0536_megahit_134451_1-144
MNEIKKLLVANRSEIAIRVFRTGHELGIRTVAMYSHNDRYALHRFKAD
>MP0536_megahit_138912_3-644
VKAQIQIASGKSLKQINLDQANIPEPRGFAIQTRVNMEVMDSEGNIKPSGGTFTHFDLPSGPGVRTDTYGYTGYASNPAFDSLIAKIIVHSPDGNFRDAINSMYRALCEFNIKGVSTNIDLLKNILTNSKFKKNKIHTDFIGSEITDLVSSKQHKNLFGTFLKKNKQTNYLAGAQIDSTDPLAVLDHGRGSVVGTSQDINIVQMRHDVLPEGTE
>MP0536_megahit_139143_2-2509
EHLSLFGDKTAARNTAETIGIPILRGINHAVSVEEAKEFFETISPNHVIIKALAGGGGRGTRVVTAIDEMEALYDRCKSEANAAFGRDEVYVEEFIPRAQHIEVQIVGDNDGKVIQLGERECSYQRRYQKLIEIAPAPFLNNKLRNKITQAALNFAEHVRYNNLGTFEFLVDVSDDHHEERFAFIETNARLQVEHTVTEAVTGVDLVQTQIHLAEGASLASLGLDDTSIHPRGYAIQTRVNMEKFASDGSLLPASGSLTAYEAPNGPGVRTDGFGYAGYQNTNAFDSLLAKVICHTTTENFCDAITRSKRALSEFRIQGIDTNIVILHKILDHEDFHVGNGHTRWIDEHMTELLSTTTPPPQRHIVVDQRSPRVQDGHAGAKIESNDPLALFAYDAKIKTIQSSSSDANSEASNNGPDGTIGLVAPIQGTIISIDVTVGEIVALGQQLAVLEAMKMEHVITAEHSGVVRKITMAHGDVVREGYPIVFIEESDDVVGGEEMRGSEGADPDYIRPDLQETLNRHALTLDENRPEAVAKRKARGFRMPRQNIEQLVDPGSFQEYWPLIVAKQHTRHDINNLRKNTPADGVIAGTASVNGDLFEDEVSRTMVVSYDYTVLAGTQGRRGHYKQDRIYEMAQRFKLPVILFSEGGGGRPGDDDTGPRVAADTHTFTQFSQLSGLVPLVGVNHGRCFAGNTALLACCDVIIASKGSTIAMGGPAMIEGGGLGIYTPEEVGPMSFQVPNGVVDILVEDEEESVEVAKKYLSYFQGDLTEWEAPDQRTLRHVVPENRVRLYDMREVIWTLADKDSVLEIREKFGVGIITTFIRIEGRPMGVIANN
>MP0536_megahit_139618_3-635
MFSIEMWGGATFDVAMRFLKECPWRRLTDLRERIPNILFQMLLRASNAVGYTNYPDNLVQGFVEEAAGAGIDLFRVFDALNWTDNMRVAMEAVLKTDALCEASICYTGDILDEGRTKYDLKYYVKLAKELEGMGAHVLAIKDMAGLCKPYAAAKLVRTLKDEVGIPIHFHTHDTSGVQAAAILKGAEEGLDIADAAMAPMSGTTSQPNMNT
>MP0536_megahit_146166_2-763
PVILKAAKGGGGRGMRVVGDRREFPEAFEDARRESLAAFGSADVFIERFVQKARHIEVQLLGDKHGNLVHLFERDCSVQRRYQKVVEIAPALALDDNVRQSLLDAALAIGREVGYQNAGTVEFLVDQDEGNFYFIEVNPRIQVEHTVTEEVTGVDLVKSQILVAQGAALDDEEIGLSSQADVRTQGFAIQCRVTTEDPGNDFMPDYGRVSHYRSAAGMGVRLDAGSAFSGAVVNPYYDSLLVKVTARGTRFVDA
>MP0536_megahit_157937_2-718
LHRYKADEAYLLSSELGPVEAYLDIDGIVSLAVEKDIDAIYPGYGFLAENADFARRCQEQGIVFIGPSAEQLDHFGDKLRARELAESAGLPVIPGTAEAVGDEDAIAFASDTGYPVMVKAVSGGGGRGMRVARDAEELRRVLDVARREASKAFGSGDVYIEKLVRNPRHIEVQILADQHGRVEHLWERDCSIQRRHQKVVETAPARGLDPEVRQKICGAAKDLMVHTGYQGAGTVEFLL
>MP0536_megahit_160485_571-831
ILLKKIGMQDNESHHAGEIHAQIPGLVSQIYVKKGDKVKVNQQLFILEAMKMENEIDSPVSGIVDHIHCKEGDKVEKGNIIMEIIS*
>MP0536_megahit_165322_2-949
MPIQRLLIANRGEIAIRIARAAADLGISTVAVFSEDDEQSLHTRVADESFGLSGIGAGAYLDAEAILAMAEKNGCDSIHPGYGFLSERADFAAACAEHGITFVGPSEYHLSLFGDKARARAAAAAADVPVLRGYDEAVSLERAADFFGTLGSNGTMMIKAIAGGGGRGTRTVRSIDELEEAYTRCQSEAQTAFGLADVYVEEFVEQARHVEVQILGDLHGGVVHLGERECSVQRRNQKVVEIAPAPGLPDSLRTQLIDAAVRFASKEGYTNLGTFEFLIDTSDQGHDLPFVFIEANARLQVEHTVTEEVTGVDLVQ
>MP0536_megahit_173120_322-1560
MTFNKLLIANRGEIAIRIARAASDLNINTVSMYSNDDKSSLHIRDTDETFQLDGNGVAGYLDIDNVIKIARESGADSIHPGYGFLAENAEFAKRCQKEGIVFIGPNIETLELFGDKGRARLAAKDAGVPIPEGLEGPVTVESASAFFNTLPQGSGMMLKAIAGGGGRGTRSISNSSEIERLFKRCQSEAKRSFGNADLYVEQLIENARHIEVQIIGDNFGNVTHLWERECSIQRRYQKLVEVAPAPFITESLRRKIIEAAMNLAKSVDYSNLGTFEFLAFQSTQSEYDSFVFIEGNARLQVEHTVTEEVTGVDIVQSQIKLADGASLTEIGLDADKPTIVRGYAIQNRINCETISGSGQIKPSTGKITTYTPPGGPGIRTDGFAYSGYETSMAFDSLIAKLICHSNSNSFLDA
>MP0536_megahit_188974_259-2847
MTIGKLLIANRGEIAVRIQRTAHEMGITTVSVFPDDDKNALHALSSDTSVQLEGTGVAAYLDIEQIVDIAKQNNCDAVHPGYGFLAENHQFARTCHEANIVFVGPNPDALKLFGDKLQARELARTNDIPVLPASEIIGELTTATDFFESIQPDHSMMLKAVSGGGGRGMRIIRNVAEIEDALNRGSLEANTAFGSGDMYAELMVDRALHIEVQIVGDQAGNIRHLGERDCSIQRLHQKVVEVAPSPQLPQALRKLIHEAAVQLASLAEYDNVGTFEFLVDGSELNDNAAFYFIEANPRLQVEHTVTEEVTGIDLVRTQLGLASGQTLESLGLASTPSPRGFAIQLRVNMETLQNDGLTLPRTGKLSSFRPPHGPGIRVDTFGYEGYETSGLYDSLLAKLVVHSGQGDFIDAVNRARRSLHDFVIKGVDTNLGVLMNIVDDPDIQSGVMYTRYVEDNLEQLLVNRELAGNPGDLGPKIALAGAQVDANDPLAVLSQGREQREQERAQAPDRVEYAEGIVPVRAAMQSTILSLTAAPGDDVLVGQEIVVVNAMKMEHVFKAPVSGTVREVMVSEGDTVPEESVFLTIEEGTITGEAVQDYVELDLDIPRPDLAEVIRRRALTTDESRKKQVDKRHGQGGRTARENIYDLADEGSFVQYGSLAVGQALHGSLDELLDYAPSDGLVMGLGHVNGDRFDESKSRCVLMSYDYSVLAGSQGGMNHKMMDRMFQTAEKLQSPLVLFTEGGGGRAGGGSRNAVPGKGGSPQISGGGGLNTPSWTLLSKLSGRVPVVGVNAGFCFAGNAVLLGCCDVIIATENSSIGIGGPAMIEGGGLGVYSPEEVGPISVQVPSGVVDIAVKDEAEAVQV
>MP0536_megahit_195920_1-2193
MSNKNTKIKKLLIANRSEIAIRVMRAATEMDINTVAIYSQEDRYALHRYKADESYLVGKGKSPIDAYLDIDDIIRIATDSQVDAIHPGYGFLSENPDFADACEAAGIIFVGPSGHTMRKLGSKVAARELAKDANVPVMPATGPLPKNENRIKKLAQNLGYPIMVKATWGGGGRGMRVVNGEKQLIENVSAARREAEGAFGNSEVYLEKLVSKARHVEIQIIGDCHGNVVHLYERDCTVQRRHQKVIERAPAVYLNSTSRQSLCSEAIKVATAANYRNAGTVEFLQDADSGKFYFIEVNPRIQVEHTVTEWVTGVDLIQAQIKIAEGARIGTYESGIPRQEDIPLYGHAIQCRVTTEDPDNNFIPDYGRLTAYRSPSGFGIRLDAGTAFSGALITRFYDSLLVKVTSWAPDAKGAASRMDRALREFRIRGINSNLFFLESVIKHPKFLKATYTTSFIDETPELFHFSQRRDRATRLLNFVGKVIVNGNNELKGTGAPAHAAEPIAPTTPSVEPPDGSKQLLEKLGPKKFSQWMLDQDRVLITDTTMRDAHQSLLATRVRTKDIVNIAKAYAHLLPNIFSMECWGGATFDVAMRFLNECPWERLRELRKSMPNLLTQMLLRGSNGVGYTNYPDNVVRYFVQQAAGAGIDLFRVFDSLNWVENMRVAMDAVIEAGKLCEGSICYTGDITDPTRSKYDLKYYIKQSKKLKSAGAHILGIKDMAGLCKPEAARILV
>MP0536_megahit_209112_2-2095
MGFQSILVANRGEIAIRIVRAANDLGISAVAVYSEDDSQALHRTVADQAVALKGRGVPAYLNMDGIIEAAKESNCDAIHPGYGFLAENAAFARKCAENGIAFIGPDVEHLELFGDKGRARAAAANVDVPILKGIDRSVSLEEAREFYASLGGKSGMMIKAVAGGGGRGTRAVTNEADIEDAYNRCRSEANIAFGNDELYVEEFLERARHIEVQILGDKSGNIVHLGERECSIQRRYQKIVEIAPAPNLSETLRANIIYAALSLAKSVNYTNLGTFEFLVSVKTAYEGDSFFFIETNARLQVEHTVTEAVTGVDIVQAQIQLSEGSSFTDIGLDGPNISAPRGFAIQTRINMETLMEDGTVKPSGGTLKSYEVPNGPGVRTDGFGYAGYTTSPSYDSLLAKVIVHSPSPKFESAVRRSLRALSEFRIEGISANIPFLTNVLNHPDFINWSVHTRWVDENVATLAKVDSSAGPKRWVESAEALITNGSAQQASPLTGTAPVMVDTSDPLALFDYDRQVKGAQGSEEVAENNSANLIGPDGSVGVAAPIQGTIIQISVSEGDEIRVGQEILIMEAMKMEHVIKADTPGIIKKINVAPDDIIVEGHPLIFVEKADVGDAILEAEDAIDLDYIRPDLEEAYARHAYTLDENRPEAVAKRYGRGFRMARENIAQLVDEGTFKEYGPLVVARQHQRFTDEELRKN
>MP0536_megahit_210220_84-1052
TADVYKHEIPGGQYTNLRQQARSMGIDRRWPEVSKTYAQVNQLFGDIVKVTPTSKVVGDMTLMMITSNITPQDIVEPKKEIAFPESVISFFRGEMGQPPSGFPKALQKKVLKRRKPITERPGINMKPVNLKLKRKEAETKVGRRISDQELASYLMYPQVFIDYSAHRRKFGNVSHLPTLAFFYGMGTGDEIAVEIERGKTLIIRFLALGEVDENGVRTVFFELNGQPRSMRVTDFSAENQHPANRLADDGNPNHVAAPMPGVISTIVTKVGQKVKRGDTLLAIEAMKMETAVTANKDGVIAEIVTTIGEPVNAKDLLLIFRE*
>MP0536_megahit_225687_1-930
MRFRRILIANRGEIAIRIAKAASDLGIKTLAVYSEDDINSLHIKIADEARMLDGTGVPSYLNAENIMQIASSSGCDAIHPGYGFLAENPDFAKACQNRGITFIGPNIEHLALFGNKNVAKQAAVDAGVPVIQGIDRGATFDEVVEFFDSLPENKGVMLKAVAGGGGRGSRAVLKREDLERSFRRCKSEAKRSFGNDDIYVEEFLARTRHIEVQIVGDNDGDVVHLWDRECSVQRRFQKLVEIAPAPNMPKELRLRIIDSAMRLAESVGYSNVGTFEFLVHSDRSGEEEPFVFIEANARLQVEHTVTEEVT
>MP0536_megahit_259815_1-243
MSFQRILIANRGEIAIRVMRAAADLGISTVAVYSEDDSASLHATVTDQAYLLQGKGVLAYLDIEGIINVAKQSSCDAIHPG
>MP0536_megahit_298961_3-218
AGEIHALIPGLVSRLFVKPGDKVEIGQKLLILEAMKMENEIDSPISGTIGNIYIKASDKVKKGELIMKITT*
>MP0536_megahit_306728_1-741
EKFYQTLSKKASLMIKAVAGGGGRGMRLVKTHEHLKDSLERATSEAKSSFGSGSLFIEEYLSKRRHIEVQIIGDGTGSITHFGERECSIQRRHQKIIEMAPSPSLKPEARNNITAAAVKLAELTKYKGLGTFEFLTNDSGKDFRFIEANARLQVEHTVTEAVYGIDLVKYQIQIALGKTLKQLKITQVDVPQPKGFSIQTRVNMEVMDKNGNTKPSGGVFKRFDLPFGPGVRVDTYGYTGYSTNPAF
>MP0536_megahit_306886_2-1087
VVGIYSEDDIDSLHISKMDESYQLKGKGAQAYLDIKDIVSIAKENQVDLIHPGYGFLSENPNFAKQVRVAGITFIGPEETTLRLFGDKVRSKKLAEDNKIPIIRGTSGKISFKEAEKFYQTLSKKASLMIKAVAGGGGRGMRLVKTHEHLKDSLERATSEAKSSFGSGSLFIEEYLSKRRHIEVQIIGDGTGSITHFGERECSIQRRHQKIIEMAPSPSLKPEVRNNITAAAVKLAELTKYKGLGTFEFLTNDSGKDFRFIEANARLQVEHTVTEAVYGIDLVKYQIQIALGKTLKQLKITQADVPQPKGFSIQARVNMEIMDKNGNTKPSGGVFERFDLPFGPGVRVDTYGYTGYSTNPAF
>MP0536_megahit_309640_1-1410
ICAHVNYECAGTVEFLMDMDDGKFYFIEVNPRVQVEHTVTEEVTGIDIVQAQILIAEGKTIAEATGKASQADVQLNGHALQTRITTEDPQNNFIPDYGRITAFREATGMGIRLDGGTAYSGGVITRYYDSLLVKVTAKAQTPEQAIARMDRALREFRIRGVSTNIAFVENLLKHPTFLDNSYHTKFIDQTPELFTFEKRRDRATKVLTYIADITVNGHPETKGFERPAAAVRAPQPPAARAEPMMGTRNLLEQKGPQAVADWMGQQRQLLITDTTMRDGHQSLLATRMRSHDMIKVAPAYAANLPQLFSMECWGGATFDVAYRFLQECPWQRLRDLRAALPNVMTQMLLRGSNGVGYTNYPDNVVQEFVRVAATEGVDVFRVFDSLNWVENMRVAMDAVIENGKICEGTVCYTGDIFDPDRSKYDLKYYIAMGKELKAAGAHVLGLKDMAGVLKPNAAKVLIKALKSEVG
>MP0536_megahit_321156_1249-2208
VYLHEMPGGQFTNLKAQAASMGLDDRWPEVAKTYAEVNQMFGDIVKVTPSSKVVGDMALMMVSQGLTRAQVEDPKAEMSFPDSVIDMMRGNLGQPPGGFPDAIVDKILKGEKPNTERPGAHLPPADLEATRKELRDLLEGAQVEDDDLSGYLMYPKVFLDYMGRHRTYGPVRVLPTRTFFYGMEPGEEITAEIDPGKTLEIRLQALSETNEDGDVKVFFELNGQPRVVRVPNRMVKATTAQRPKAEIGNVNHIGAPMPGVVASVGATVGQKVKSGDLLLTIEAMKMETGIHADRDAVVKAVHVTPGGQIDAKDLLVELE*
>MP0536_megahit_329069_1503-2294
MTDFKKILIANRGEIAIRIMRAANEMGKKTVAVFAEEDKLGLHRFKADEAYRIGAGLGPVAAYLNIDEIIRVAKASGADAIHPGYGLLSENPDFVDACAQNGITFIGPRAETMRALGDKASARRVAMEAGVPVVPATDVLGDDMEVVRKQAAEVGYPLMLKASWGGGGRGMRPIANEDELKEKVMEGRREAEAAFGNGEGYLEKMILKARHVEVQILGDSHGEIYHLFERDCSVQRRNQKVVERAPAPYLTEEQRAEICELGRK
>MP0536_megahit_329455_1-801
DESRFAFIEANPRLQVEHTVTEEITGVDLVQAQLRVAGGASLADLGLTRPPQPLGFAMQLRVNMETMEASGEARPAGGTLATFEPPTGPGLRVDTFGYRGYRTSPHYDSLLAKLIVHGRGDYATTVRRGYRALCQFRIEGVDTNIGFLQNLLRRDEVTANHVYTRFVDDHMAELVGEGEHPSLHFGAAEDTGAATTRAAVQGPADTEAVTTPMQGVVVELMVDEGDSVREGQPVAFVEAMKMQHQVVAGVSGTVRRVAFAVGDAVGS
>MP0538_megahit_4311_2-1636
APAPDLPDEIRAAMHEASVRLAREAGYDNVGTVEFLYNLEETDPGRAILFMEANPRLQVEHTITEEITGVDLVQAQILLASGATLEDAGCRPLPGIRGAAIQVRINAESTTPDGDIRPSGGTVHTFTPPGGAGVRVDTFAYAGMALSPAFDSLLAKLIVRGPDLDSAGRRARRALNEFGITGVPTNKVDMLALLEQPELLSGQLDTQFVERERDRLKAVADGLAELAQTSPGSEAGASAMRPAANLPPAGQVAVRAPLSGLVVRVDVAEGDKVWPGKPVALVEAMKMQHVVEATGSGIVRQVLLEAGAVLSEDAPVLFVEPAEVEADAEALDAEIDPDHIREDLAHVQERIGLTLDAARPDAVQRRRKTGMRTARENLDDLFDAGTFHEYGGLAIAAQRRRRSLDDLMKNTPADGLIGGVGEVNNHLFGPELTRCMGISYDYTVLAGTQGYLNHKKTDRLVELAHDQDLPIVLFAEGGGGRPGDVDAVTASGLDVTTFRSFAALSGRQPRIGIAAGRCFAGNAVLYGCCDLTIATKNANIGLGGP
>MP0538_megahit_66237_332-931
DPVEFSETTEVLNGKIRRQATDEEVLSYLLYPEVFVDFADHVKRYGDTSVIPTPNFFYGLRPREEIMVEIERGKTLVIRYLTSGQPREDGTRTVFFELNGQPREIRVVDRSVEATEPVHPKADKRDPDHIGAPMPGKVGVVAVMNGQEISAGEPLLWIEAMKMETAVCSPRDATVKNVLIESGSNVATQDLLVVLAAAK*
>MP0538_megahit_75123_2-391
QYDVDIDDPHARPVKATLGNTEFSVDVETNGEITQPSDKTPIAAPRLAPRPIQQTDSPDGLTAPIPGVVASINVTTGQSVKRGDQLLTLEAMKMLNVIRSPRDGLVETVHVAEGAQVSQGDPLVTFAPT*
>MP0538_megahit_92967_3-599
KFPGKRIRFKHVSGGGGKGQRIVSSIDEVADAVMAVLIESKAAGVGDNKNFLIELNFENTRHNEIQLIGNGEWCIELGGRDCSLQMHEQKLLEVSLTEEMLEAAAVEYESAGKQKQAKVMHTDLNILRSMCKQAEEFGKALKLDSVSTFECIVEGSDHYFMEVNTRIQVEHRVTEMVYQLEFSNPDNPEDKFTVDSLVA
>MP0538_megahit_99158_1-414
PGEEISAEIDPGKTMEMRLIAVGETQDDGEVRVFFELNGQPRTVRVPDRKAKASSAARPKAQMGNPAHVGAPMPGVVASVVVTAGQAVKLGDLLVTIEAMKMETGLHAERDAVVKTVHVTPGSQIDAKDLLIEFDEA*
>MP0538_megahit_99975_2-865
TYADVNQMFGDIVKVTPSSKVVGDMALMMVSQGLTRAQVEDPNVDVSFPDSVIDMMRGNLGQPPNGFPAGIVKKVLKGETPNTERPGKHLEPVDLEALRKELSEQLDGMQIDDEDLCGYLMYPKVFLDYMGRHRVYGPVRTLPTHTFFYGMEPGAEISAEIDPGKTLEIRLQAESEAGEDGEVKVFFELNGQPRVIRVANRLVKDATVQRPKAEAGNANHIGAPMPGVVASVGVKEGQKIKAGDLILTIEAMKMETGLHAERDAVVKAVHVQAGGQIDAKDLLVELE*
>MP0538_megahit_102847_240-959
MLDKVVIANRGEIALRVLRACKELGIKTVAVHSTADRDLKHVLLADETICIGKPAATESYLDIPRIIAAAEVTDAVAIHPGYGFLSENSKFAQACEDNGIIFIGPKVSVLKSLGDKVTAKQVAIQNNVPIIQSNKKELTNVDIALEEAKEIGYPVMLKAASGGGGRGMRVIRTEDELRKAFPESKREAGNAFGDDTVFIEKFVENPKHIEVQIIADNHGNMVHLFERDCSVQRRYQKVIE
>MP0538_megahit_111578_1-741
SSFTFNHVKCLIVCRGPIRLETMNIFKELGATYGMLLSEKDSIIFPQTLAPELRAIRNRRKQVHHVPDYMGATKEERVERIEQVIDICHENGYTHLFAGYGFMAEDAEFVERIENAEISFIGPNSKVIQQAGSKDEAKQLARSLNVSVTPGEDRIDALTLLRKAGKAPDTYFQKIIKNHKLSLPENWQSEELIDQAVTILQASYAKQIDLFTIEELQQETVRQVESIWLENPGKRIRLKHVGGGGGR
>MP0538_megahit_113460_3-1121
RRRRLLITDTTMRDAHQSLMATRLRTYDLLEVADAVSHLLPNIFSVEMWGGATFDTSMRFLQEDPWARLIALRERIPNILFQMLLRGSNGVGYATYPDNVIKTFVLKSAAHGIDVFRIFDALNDPKAMKVSMETVRTSTGALCEAAICYTGDITDPSRTKYSLQYYTELAKTLVDMGAHILAIKDMAGLCKPYAAHALVKALRNEVEVPIHFHTHDTSGMSGASVLKAAEAGVDIVDVAMASMSGMTSQPPLNSLVAALRGTPKDTGLDQDAVDDIDEYWAKVREMYYPFDAGLRAPAPDVYRHEMPGGQYTNLRQRAISMGLGDRWPEICQAYASANELFGDIVKVTPSSKVVGDMAMFMVSNGLTKNDIVN
>MP0538_megahit_113645_1-1392
GMGIRLDGGTAYAGGVITRYYDSLLTKVTAKAPTPEMAIARMDRALREFRVRGVSTNIAFVENLLKHPTFLNNEYTTKFIDETPELFNFKQRRDRATKVLTYIADITVNGHPETKGHALPAAHVRDPKPPVLRGEPQMGTRNLLEQKGPQAVADWMGQQRQLLITDTTMRDAHQSLLATRMRSLDMIKVAPAYAANLPQLFSVECWGGATFDVAYRFLQECPWQRLRDLRAALPNVMTQMLLRASNGVGYTNYPDNVVQKFVATAANTGVDVFRVFDSLNWVENMRVAMDAVVSSGKVCEGTICYTGDIFDPDRAKYDLQYYVNMGKDLKAAGAHVLGLKDMAGLLKPAQARALVKALKSEVGLPIHFHTHDTAGSATATILAASEAGVDAVDCAMDALSGNTSQATLGTVVSALQHTDRDTGIDMKAVREISDYWEEVRGHYAAFETGMQAPSSEVYLHEMPG
>MP0538_megahit_116834_2-553
ENQFVPDHGRLTTYRSVGGFAVRLDTGNGFAGSVITPYFDSLLVKMTTWGSTLPEAAQRADRSLREFRIRGVKTNIAFLENLVLHPSFVSGGATTSFIDDTPELFDIRQPRDRATKLLSYLGDVIINGRTDVRAAIDPERKFRLPSAPIVETKVPPHGLRQEFQRLGPEAFAKWVRRRRRLLIT
>MP0538_megahit_126638_1-714
VRLAGITYVGPDEKTLRLFGDKVRSKILAEENQIPTIKGTSGKITYKEAESFYKSLSKKASLLLKAVNGGGGRGMRLVENPDDLKDAYERASSEAKASFGSESLFVEEYLTKQRHIEVQILGDGTGSVTHFGERECSVQRRHQKVIEMAPSPGLKPEYRNKIINAAVKLAESTNYKGLGTFEFLTSDTGKIFRFIEANARLQVEHTVTEQIYGIDLVKYQIQIALGKTLKQLKITQVD
>MP0538_megahit_148787_46265-49717
MNINKVLVANRGEIAIRIFRACTEINVKTVGVYTFEDRYSLHRYKADESYQIGEDNDPLKPYLNKDELIRVALENNVDAIHPGYGFLSENAEFAQKCKDNGIIFIGPKVSVLKSLGDKITAKQVALENNVPIIQSNSKDLDSIDIAISEAEAIGYPVMLKAASGGGGRGMRVIREEDELRRAFNESKREALNAFGDDTVFLEKFVENPKHIEIQIVADNHGNMVHLFERDCSVQRRYQKVIEFAPSYDLDTSIKEDLYKYAVKICKAVNYNNIGTVEFLVDDDGSIYFIEVNPRIQVEHTVTEVVTNIDLVKTQLFIAGNYKLSDQQIKIPNQEAVKVNGYALQCRITTEDPQNDFKPDYGTISTYRSASGFGIRLDAGSVYQGATISPFFDSMLVKVTANSRTLDGASRKIRRALAEFRIRGVKTNMPFLDNILAHDTFRKGEVTVNFIKSHPDLFTFKAPRNRATKLVTYLGDVIVNGNPDVKKKDPSKVFIKPEVPKYDKSASYPEGTKDLLTKLGPDEFSKWLKAEKKVHFTDTTMRDAHQSLLATRMRTYDMLKVAEGYAKNHPDIFSMEVWGGATFDVCMRFLQENPWQRLKLLREAMPNVLLQMLIRGSNGVGYTAYPDNLIAEFVEQSWNTGVDVFRIFDSLNWMQSIAPCIEHVRTRTKGLAEASICYTGDILNPENKKYNLNYYTSLAKDIENAGAHILAIKDMAGLLKPYAAYELISALKDTVNIPIHLHTHDTSSIQAATYLKAVEAGVDVVDVALGGLSGLTSQPNFNSVVEMLKYQERSSTINTKSLSEYSHYWETVRDYYYPFESGLKAGSGDVYTHEIPGGQYSNLKPQAQALGLEDRFHEITAMYADVNSLFGDIVKVTPSSKVVGDMAQYLVSNNLTIKDVLERGDSISFPQSVVSFFKGDLGQPVGGFPKDLQKLILKDTKAYTERPNSQLPELDIDKEYKEFKDMFENDMSRTLDITDFLSYKLYPKVFLDAYNNHLKYDNLINLPTKNFFYGMEIGEEIIIELDRGKTLLITLDSVGEPNEDGIVDVYFRVNGQGRIVKIKDTSVKVDKVEYKKADKADDKEIGAPLQGMLSTILVKKGDAVKKNQPLFIIEAMKMETTITANVDATVKEIILKENIMVNSEDLVLTLE*
>MP0538_megahit_158749_2179-5619
MTEFNKILIANRGEIAIRVMRAANEMGKRTVAVYAEEDKLGLHRFKADEAYRIGEGLGPVAAYLSIDEIIRVAKECGADAIHPGYGLLSENPDFVDACARNGITFIGPKAETMRALGDKASARRVAVEAGVPVIPATEVLGDDMDAIRKEAAEVGYPLMLKASWGGGGRGMRPIHSEDELEEKVLEGRREAEAAFGNGEGYLEKMITRARHVEVQILGDKHGEIYHLFERDCSVQRRNQKVVERAPAPYLTDAQREEICDLGRKICQHVNYECAGTVEFLMDMETGNFYFIEVNPRVQVEHTVTEEVTGIDIVQAQILIAEGKTLAEATGKASQGDITLNGHALQTRVTTEDPLNNFIPDYGRITAYRSATGMGIRLDGGTAYAGGVITRYYDSLLTKVTAKAPTPEKAIARMDRALREFRVRGVSTNIAFVENLLKHPTFLSNEYTTKFIDETPELFQFAKRRDRGTKVLTYIADISVNGHPETEGRAAPHPDLKEPRAPKVDKGNLPYGTRNLLEQKGAKAVADWMKAQRQLLLTDTTMRDGHQSLLATRMRSHDMIKVAPAYAQNLSQLFSVECWGGATFDVAYRFLQECPWQRLRDLREAMPNLMTQMLLRASNGVGYTNYPDNVVQFFVKEAAKGIDVFRVFDSLNWVENMRVAMDAVVESGKICEGTICYTGDILDPERAKYDVKYYVGMAKELEAAGAHVLGLKDMAGLLKPASAKLLIKALKEEVGLPIHFHTHDTSGIAGATILAAADAGVDAVDAAMDAFSGGTSQPCLGSIVEALKNTDRDTGLDIGNIREISEYWENVRAQYAAFESGLMAPASEVYLHEMPGGQFTNLKAQARSLGLEERWHEVAQTYADVNQMFGDIVKVTPSSKVVGDMALMMVSQGLTRAQVEDPKSDVSFPDSVVDMMRGNLGQPPGGFPEGIVKKVLKGEAPNLERPGAHLEPVDIENTRAELSKELEGFKVDDEDLNGYLMYPKVFLDYMGRHRQYGPVRSLPTRTFFYGMEPGDEITAEIDPGKTLEIRLQAIGETDEQGEVKVFFELNGQPRVIRVPNRLVKSSTAQRPKAEVGNANHIGAPMPGVVASIGVQVGQQVHEGDLLLTIEAMKMETGLHAERDAVVKAVHVQPGGQIDAKDLLVELE*
>MP0538_megahit_159929_2-913
MKKILVANRGEIAIRIAKSAKDLGLKVVGIYSEDDIDSLHISKMDESYQLKGKGAQAYLDIKDIVSIAKENQVDLIHPGYGFLSENPNFAKQVRVAGITFIGPEETTLRLFGDKVRSKKLAEDNKIPIIRGTSGKISFKEAEKFYQTLSKKASLMIKAVAGGGGRGMRLVKTREHLKDSLERATSEAKSSFGSGSLFIEEYLSKRRHIEVQIIGDGTGSITHFGERECSIQRRHQKIIEMAPSPSLNPELRNSITAAAVKLAELTNYKGLGTFEFLTNDSGKDFRFIEANARLQVEHTVTEAVY
>MP0538_megahit_166988_3-1169
MSSPLPAGYTVVFAFHRLEFAVSVSFTAILIANRGEIAIRIASACADLGVRSVGVYAQDDAASLHARQADEAVALPGRGVPAYLDGVQLIAIAREQGCEAIHPGYGFLAENADFAEQCAEAGITLIGPGAETLRLFGDKAAARALAARCQVPLVQGTAQAVSLEAAKAFMASLQGSGVMIKALSGGGGRGMRAVTDPATLEAAYARCQSEARAAFGNDAVYVEQLVESARHIEVQVLGDGSGVVSHLWERDCTLQRRHQKLVEFAPAPGLDPALRDRIIDSAMTLAAAVNYRGIGTFEFLVEPDQDRFYFMEANPRVQVEHTVTEQVTGVDLVQTQIHLAAGASLADLNLETAPACEGMAVQLRLNLETLAADGSTAPAAGTLTAYEPA
>MP0538_megahit_168585_3673-4674
MPVPFSAVLIANRGEIAIRIANACADLGIRSVGVYAQDDQASLHTRQVDEAVALAGRGVPAYLDGAQLITIANAQGCEAIHPGYGFLAENAEFADQCAEAGITLIGPGAETLRLFGDKAAARALAAKCQVPLVQGSAQAVSLEEARAFMASLDGSGVMVKALSGGGGRGMRAVTDPAELEAAYARCQSEAKAAFGNDAVYVEQLVEAARHIEVQVLGDGSGAVSHLWERDCTLQRRHQKLVEFAPAPGLDPALRDRIIHSALTLAAEVNYRGIGTFEFLVEAEQGRFYFMEANPRVQVEHTVTEQVTGVDLVQSQIWLAAGASLADLNLETAPA
>MP0538_megahit_170159_25078-25572
MTNTYKLSVNDEFEFQLDAQDVNSLDTSLQPNNKQHILEDSASQSVHIEGKDVLNRQYTVRINGNRYQVAIKNDLDLLIEEMGLSLGADAIENDIFAPMPGVILSVDVKEGDSVEEGDTLCVLEAMKMENALLSPRDGVIKSIEVSTADTVEKNALLLTLEPLS*
>MP0538_megahit_172057_1-588
MTIKKLLIANRGEVAVRIARAAADVDIATVAVYPADDERALHTRVADQAVALSGQGVAAYLDGEQLVKVALEQGCDAVHPGYGFLSESRDFAAACADAGLIFVGPDADTLALLGDKARARVLAEECQVPVVPGTGADTTLEQAEAFRDGLGDGATVIVKAIAGGGGRGMRIVGPGDDLAEAFKRCQAEAGAAFGND
>MP0538_megahit_178102_1-2262
AGLIFVGPDADTLALLGDKARARVLAEECQVPVVPGTGADTTLDQAQAFRDGLGDGATVIVKAIAGGGGRGMRIVRPGDDLAEAFKRCQAEAGAAFGNDAVYVERFIDRARHIEVQVLGDGGDAPVHLWERECSLQRRNQKLVEVAPSPTLSEDTRQQLLDAALRLAAKVGYRSLGTFEFLVDADESRFAFIEANPRLQVEHTVTEEITGVDLVQAQLRVAGGASLADLGLTRPPQPLGFAMQLRVNMETMEASGEARPAGGTLATFEPPTGPGLRVDTFGYRGYRTSPHYDSLLAKLIVHGRGDYATTVRRGYRALCQFRIEGVDTNIGFLQNLLRRDEVTANHVYTRFVDDHMAELVGEGEHPSLHFGAAEDTGAATTRAAVQGPADTEAVTTPMQGVVVELMVDEGDSVREGQPVAFVEAMKMQHQVVAGVSGTVRRVAFAVGDAVGSGDPLYFIEPGEVAGDADQEAEEIDLDYIRPDLAKLQRRDALLRDEQRPDAVAKRRKTGQRTARENVAAICDADSFIEYGGFTIAAQRARRSLDDLIQNTPADGLITGIGAVNGDLFGEDRSHCAVLAYDYTVLAGTQGTMNHKKTDRILEIAEQQKLPVIFFAEGGGGRPGDTDNATKVAGLDGPSFLQYARLSGLVPRIAVVSGRCFAGNAVFAGCSDLMIATENACIGMAGPAMIEGGGLGSFKPEEVGPVSVQRANGVIDCVVKDEEEGAALAKKLMGYFQGEITDWTCEDQRWLRRAVP
>MP0538_megahit_180886_4000-7440
MTDFKKILIANRGEIAIRIMRAANEMGKKTVAVFAEEDKLGLHRFKADEAYRIGAGLGPVAAYLSIDEIIRVAKASGADAIHPGYGLLSENPDFVDACAQNGITFIGPRAETMRALGDKASARRVAMEAGVPVVPATDVLGDDMEVVRKQAAEVGYPLMLKASWGGGGRGMRPIANEDELKEKVMEGRREAEAAFGNGEGYLEKMILKARHVEVQILGDSHGEIYHLFERDCSVQRRNQKVVERAPAPYLTEEQRAEICELGRKICAHVNYECAGTVEFLMDMDDGKFYFIEVNPRVQVEHTVTEEVTGIDIVQAQILIAEGKTIAEATGKATQADVQLNGHALQTRITTEDPQNNFIPDYGRITAFREATGMGIRLDGGTAYSGGVITRYYDSLLVKVTAKAQTPEQAIARMDRALREFRIRGVSTNIAFVENLLKHPTFLDNSYHTKFIDQTPELFTFEKRRDRATKVLTYIADITVNGHPETKGFERPAAAVRAPQPPATRAEPMMGTRNLLEQKGPQAVADWMGQQRQLLITDTTMRDGHQSLLATRMRSHDMIKVAPAYAANLPQLFSMECWGGATFDVAYRFLQECPWQRLRDLRAALPNVMTQMLLRGSNGVGYTNYPDNVVQEFVRVAATEGVDVFRVFDSLNWVENMRVAMDAVIENGKICEGTVCYTGDIFDPDRSKYDLKYYVAMGKELKAAGAHVLGLKDMAGVLKPNAAKVLIKALKSEVGLPIHFHTHDTAGTATATIMAASEAGVDAVDCAMDALSGNTSQATLGSVVEALKHTDRDTGLSMDAVREISNYWEEVRGEYAAFETGMQAPSSEVYLHEMPGGQFTNLKAQAASMGLDDRWPEVAKTYAEVNQMFGDIVKVTPSSKVVGDMALMMVSQGLTRAQVEDPKAEMSFPDSVIDMMRGNLGQPPGGFPDAIVDKILKGEKPNTERPGAHLPPADLEATRKELRDLLEGAQVEDDDLSGYLMYPKVFLDYMGRHRTYGPVRVLPTRTFFYGMEPGEEITAEIDPGKTLEIRLQALSETNEDGDVKVFFELNGQPRVVRVPNRMVKATTAQRPKAEIGNVNHIGAPMPGVVASVGATVGQKVKSGDLLLTIEAMKMETGIHADRDAVVKAVHVTPGGQIDAKDLLVELE*
>MP0538_megahit_186302_265-3435
MPVPFSAMLIANRGEIAIRIANACADLGVRSVGVFAQDDQASLHTRQVDAAVALPGRGVPAYLDGAQLIAVAREQGCEAIHPGYGFLAENADFADQCAEAGITLIGPGADTLRLFGDKAAARALAARCQVPLVQGTAQAVSLEEARAFMASLQGSGVMIKALSGGGGRGMRAVTDSAALDAAYARCQSEARAAFGNDAVYVEQLVDAARHIEVQVLGDGSGAVSHLWERDCTLQRRHQKLVEFAPAPGLDPALRDRIIDSALTLAAEVNYQGIGTFEFLVEPDQDRFYFMEANPRVQVEHTVTEQVTGVDLLQSQIWLAAGASLADLNLETAPACEGMAVQLRLNLETLKADGSTAPAAGTLTAYEPASGPGIRVDGYGYAGYPVSPAYDSLLAKLIVTGTDYGSVLQRARRALTQTRIEGVPNNRDLLQALLASEHVAANTVTTRYVESHLDALLAAIPAVPAGDRPAVASAPQSETSATPAGCEALLSPTTGVLVSLLVQEGDTVQVGQVVAVLEAMKMEFEVRASTAGSVHSLAAGEGDALNESAPLLFVEPGEVAGGDIATEESVDLDHIRKDLAEVLDRHKAISDEGRPQAVAKRHGKGKRTARENLDDLLDAGSFQEYGAMALAAQRRRRSAEELQAMSPADGLIGGTGTVNADQVGEQSARVMAMSYDYTVFAGTQGMMNHKKTDRLLQLAGQWKMPLVLFAEGGGGRPGDTDFVGVAGLDCHTFAAMAKLSGQVPLVGIGSGRCFAGNAALLGCCDVIIATEDASIGMAGPAMIEGGGLGRFTPEEVGPVSVQAANGVVDVRVRDEAEAVAVAKQYLSYFQGSVADWQATDPRELRHRIPEKRTRVYDMRRVIETLADTGSVLELRRAFAPGMITALVRIEGKPFGLIANDPQHLGGAIDAVGGDKAARFMQLCEAFGLPMVSLCDTPGFMVGPDAEKQGTVRHVSRMFVTAASLTVPFFTLVLRKGYGLGAQAMAAGSFHSPLFTAAWPSAEFGAMGLEGAVRLGFAKELAAQPSAEKQQRLFDKLVAKAYQQGKALNMASFLEIDAV
>MP0538_megahit_188494_49647-53093
MPDFQKILIANRGEIAIRIMRAANEMGKRTVAVYAEEDKLGLHRFKADEAYRIGEGLGPVAAYLSIEEIIRVAKMSGADAIHPGYGLLSENPDFVDACDAAGITFIGPKAETMRALGDKASARRVAIEAEVPVIPATEVLGDDMAKIKKQAAEVGYPLMLKASWGGGGRGMRPISSEDELEEKVLEGRREAEAAFGNGEGYLEKMITRARHVEVQILGDKQGNIYHLYERDCSVQRRNQKVVERAPAPYLSEAQREEICELGRKICAHVNYECAGTVEFLMDMETGKFYFIEVNPRVQVEHTVTEEVTGIDIVQAQILIAEGKSLAEATGKASQYDIRLNGHALQTRVTTEDPQNNFIPDYGRITAYRSATGMGIRLDGGTAYAGGVITRYYDSLLTKVTAWAQTPEKAISRMDRALREFRVRGVSTNIAFVENLLKHPTFLNNQYHTKFIDETPELFDFKKRRDRGTKVLTYIADITVNGHPEVQGRPKPHPELKPAKPPQVPFGEKPAYGTRNLLEEKGPQAVADWMAAQKQVLITDTAMRDGHQSLLATRMRSIDMIKVAPAYAAKLPQLFSVECWGGATFDVAYRFLQECPWQRLRDIRAAMPNVMTQMLLRASNGVGYTNYPDNVVQFFVKQAAESGVDVFRVFDSLNWVENMRVAMDAVQEAGKVCEGTICYTGDFRDPDRSKYDLKYYVEMGQQLRDGGAHVLGLKDMAGLLKPSAAGALIKTLKEEVGLPIHFHTHDTSGAGIGTIMAAAEAGVDAVDGAMDALSGNTSQPTLGSIVEALRFTERDTGLDIAAIREISNYWEAVRGQYAAFESSMQAPASEVYLHEMPGGQFTNLKTQARSLGLEERWHEVAQAYADVNMMFGDIVKVTPSSKVVGDMALMMVSQGLSRAQVEDPDTDVAFPDSVIDMMKGNLGQPPGGFPASILKKVLKGEKPNLERPGKHLKPVDIEATRKQVSEELNGYEVDDEDLNGYLMYPKVFLDYMGRHRSYGPVRALPTHTFFYGMQPGEEITAEIDPGKTLEIRLQAVGETGEDGEVKVFFELNGQPRVIRVPDRKAAASSAARPKAELGNDKHIGAPMPGVVATVAVKPGDKVKEGDLLLTIEAMKMETGIHAERAAIVTAVHVQPGGQIDAKDLLVELD*
>MP0538_megahit_188511_1-1002
MPVPFSAILIANRGEIAIRIANACADLGIRSVGVFAADDQHSLHTRQVDEAVALPGRSVPAYLDGGRLIAVAREQGCEAIHPGYGFLAENAEFAEQCEAAGLTLIGPGAETLRLFGDKASARALAARCQVPLVQGTEQAVTLEEAQAFMASLDGSGVMIKALSGGGGRGMRAVTDPAELEAAFQRCQSEAKAAFGNEAVYVEQLVPAARHIEVQVLGDGSGAVSHLWERDCTLQRRHQKLVEFAPAPGLDAGLRDRIIDSALTLARAVNYLGIGTFEFLVEPGQGRFYFMEANPRVQVEHTVTEQVTGVDLVQSQIWLAAGASLADLNLETAPA
>MP0540_megahit_8513_2-889
RAVTDSAALDAAYARCQSEARAAFGNDAVYVEQLVDAARHIEVQVLGDGSGAVSHLWERDCTLQRRHQKLVEFAPAPGLDPALRDRIIDSALTLAAEVNYQGIGTFEFLVEPDQDRFYFMEANPRVQVEHTVTEQVTGVDLLQSQIWLAAGASLADLNLETAPACEGMAVQLRLNLETLKADGSTAPAAGTLTAYEPASGPGIRVDGYGYAGYPVSPAYDSLLAKLIVTGTDYGSVLQRARRALTQTRIEGVPNNRDLLQALLASEHVAANTVTTRYVESHLDALLAAIPAVPAGD
>MP0540_megahit_15994_1-726
GYGFLSESPEFAEACKKNGIIFVGPTPEILAKLGNKTEAIKVAKDVSIKTIPSTLVETENVKDIETAVETIGYPVIIKASWGGGGRGMRVVNSKDELFEQIKIAKSESAKAFGKDEIFIEKFLENVAHIEVQILGDQFGNIIHLFERDCSLQRRHQKIIERAPAHFLNEEIRNNICEAAIRIGKKVNYIGAGTVEFLFDKNTNEFYFIEVNPRIQVEHTVTEEITGIDIVKAQIKIAEGEKI
>MP0540_megahit_19299_3-563
ELMTRASSEAKSAFNSSDLYVEEYLKNYRHVEIQVLGDGKGQATHMHERECSTQRRYQKIIEIAPCPGIKKDLKEKMLEASLKLIKKTKYEGLATIEFLVDFKKADFRFIECNARLQVEHTVTEAVLDLDLVKAQIQLASGKTLKQLKLEQKNIDEPKGFAIQTRVNMEVIDSEGNTKPSGGKFSSF
>MP0540_megahit_19871_3-800
ERAPAPYLTNTQRAELCHMAWKICQMVGYQCAGTVEFLMDMSSGNFFFIEVNPRIQVEHTVTEEVTGIDIVRAQIMLAEGYSIKKATGKERQDEIQCHGHALQCRITTEDPLNNFIPDYGRITAYRGATGMGIRLDGGTAYSGAIITRFYDSLLEKVTAWAPTPEDAIARMDRALREFRIRGVSTNISFVENLLKNKVFLSNEYTTKFIDSTPELFKFSERQDRATKLLTYIAKTSIQGHPEIKNQNKPNTTPFTFRNNKKSKEES
>MP0540_megahit_22552_3-797
IHFHTHDTSGNGVATLLNASEAGVDIVDVAIDSWSGFTSQPSFGAVLESLDGNNRDPKISSAVVRTAANYWEGVRKQYQPFESKTRTSMSEVYLHQMPGGQYTNLREQARSMGITDERWPELASMYAEVNKIFGDVIKVTPISKVVGDMAIYMLANNIQIEDVLDPKKDVGFPASVIEFFSGRLGQPYKGFPKALQKKILKGKKPINYRFGSKLPSLKIKNRTKELEKNYNEIISEKDTISQIFFPEVFDEYMKHKKKFGNTSVI
>MP0540_megahit_24695_3-893
IARKIGFPLIIKAAFGGGGRGMRVVNDEESLPALLDEAQTEALNAFGNDSVFLERFISNAKHIEVQIIGDQHGNVVHLHERDCSVQRRHQKVIEIAPSINISDKIREELCSAAVKIAKSINYDNAGTVEFLVDSDSQEWFFIEMNPRIQVEHTVTEEITNIDIVRTQILIAQGHEMHSKEVSMPTQDKIERNGVAVQCRITTEDPENKFTPDTGKILTYRSASGHGIRLDGGLGTTGATVTPFYDSMLVKLTTHAPTFDIAIQRVRRALREFRIRGVKTNIPFLLNVISNEKFSSGE
>MP0540_megahit_27500_3-500
ALKIAKAANYQGLGTVEFLVRPDDDFFAFIETNARLQVEHTVSEEVTGTDLVQLQINLAQGQTLESLGIRQESISTRGYAIQARVNMETMLPDGNTRPSGGVLAAFDVPSGPGIRTDTFGYVGYKTNASFDSLLAKVIIYSGSSDFAVATNKAYRALSDFRIEGLA
>MP0540_megahit_27573_2-373
KNLIIRYLAKSETNSAGVCSVFFEINGQPRTIDILDNSYSRNISKKIKASDQNKSHVGSPLPGQIAKIFKKIGDRVIKGDNLIVIEAMKMETTNTSEKSGIIKSLNVETGDNVEAKDLLLEIE*
>MP0540_megahit_30586_3-503
MPDATETKRRPIKKLLASNRSEIATRIFRGATELGLNTVAIFAEEDRFCVHRFKADEAYQLRKEKGPVGAYLDIEGIIAIAKERNVDAIHPGYGFLSENSEFAKKCEENDIIFVGPRSEVLAGMGDKIAARKQAAELDIPILAGNPDPIQNKDEALEIARKIGFPLI
>MP0540_megahit_31091_1-267
NIEFSKNISQKEKVDDNNSNHVGSPLPGQISKLFIRQGDKVIKGDKLLIIEAMKMETTITAEKTGSITNLKISSGDSVDAKDLLFEIV*
>MP0540_megahit_40003_664-750
MAEFRKILIANRGEIAIRVMRAANEMGKS
>MP0540_megahit_41379_1-597
ANTERPGSKIKQRDLDQVRKEACLDLSLPKIDDEDFCSYLMYPKVFADYLKYHSNFGPVRCLPSNVYFYGMLNGEEISVEIDPGKTLEIRLQAISEINEEGDRKVFFELNGQPRIIRIADSGSAELKLNQKPKADLKNPKHIAAPMPGAVTIVTVNEGQIVKKGDVLLTIEAMKMETSLNSEQEGKVKRIHVKAGSQID
>MP0540_megahit_50818_294-815
MSFNTILIANRGEIAIRIMRAASDLGIKTVAVHSEDDANSLHCSIADESFALEGKGVPAYLNIDGIIAAAKEMNCDAVHPGYGFLSENSEFARKCEENDIVFIGPNVEHLELFGDKGRARAAAAEANVPILKGIDKSVTLEEAQAFYSSLGENGGMMIKAVAGGGGRGSRAVTD
>MP0540_megahit_57640_2-85
MRAANEMGKSTVAIFAEEDKLSLHRFKA
>MP0540_megahit_60867_3-518
SYLMYPKVFQNYLLHHSKYGPVRCLPTSVFFYGMENSQEISVEIDSGKTLEIRLQAVSEVNEEGDRKVFFELNGQPRIIRIPDHNTSNKKILPKPKADTSNPKHLAAPMPGAVSSVAVQEGNLVKKGDVLLIIEAMKMETVLNAEKDCSVKKIYIATGSQIDAKDLLIEFE*
>MP0540_megahit_73546_1-516
LMGAHILCIKDMAGLCRPYAAEKIVKALKEEVGLPIHFHTHDTSGINASSILKASEAGVDIADAALSSMSGSTSQPCLNSIVAALENTERESSLNLRELDEFSDYWEGIRKYYFPFDTSPPHGTAEVYLHEMPGGQFTNLKEQAEAMGLGSRWPEIAQCYSEVNDLFGDIVK
>MP0540_megahit_75582_3-578
VHPGYGFLSENPEFAKACIDNGIEFIGPTYEILEKLGNKTEAKKIAESANIPIIKSIAIPNKFDVNSLQTAVKDIGYPLIIKASWGGGGRGMRVVKNEAQLIDQIEIAKSESKKTFGKDEVFIEKYLEDACHIEVQILGDKHNNIVHLYERDCSIQRRHQKIIERAPASFLENDLRNAICDSAVAIAKKVNY
>MP0540_megahit_97618_2-667
DLAMDSMSGLTSQPALGSILSILKNNNEEINLDEEQIKTSSLYWEQVRQNYQCFETDFKGGSSDVYYHQMPGGQFTNLKEQARSLGITTDKWGFVSKTYAEVNKLFGDIIKVTPSSKIVGDMALYMIANDLSAKDILDPNKEISFPESVIEFFKGEIGIPYGGFPKNLQKKILGNQKQINKRPGLILEPIKFEEVRKSLEKDYNEKIDNKQLASYLMYPKVF
>MP0540_megahit_112632_3-554
IQRRHQKIIERAPAHFLEKATRENICKSAVKIAKQVNYCGAGTVEFLFDKKNNQHYFIEVNPRIQVEHTVTEEVTGIDIVKAQIKIAEGSRIGDDPALPSQENIRLDGYAIQCRVTTEDPLNNFMPDYGKIMTYRSASGFGVRLDGATAAAGSIITPYYDSLLVKVTTWAQNTDDCIRRMDRSL
>MP0540_megahit_112681_1-918
SKIISYLGNIIVNNHPDLTGREKNLNLINPVIPKVAENKNKKDFVRLLAEIGPDKFASKIKNTPHVLFTDTTMRDAHQSLLATRMRTDDIVKIADYYSNYFSELFSIECWGGATFDTSMRFLKEDPWDRLARLNEKAPNILKQMLFRGSNAVGYKNYPDNAVTFFVKEAAQAGVDVFRVFDSLNLIDNMKVAIDEVRLQNKLCEGTICYTNDVTNPTEEKYTIKYYVNLVKELEKAGVNIIAIKDMAGLCKPNAIKLLINEIKNSTDLPIHFHTHDTSGTSAATVLAAIENKVDIVDLAMDSMSGL
>MP0540_megahit_120025_3-344
MTQFSKILIANRGEIAVRIARAAADLGIQTLSIYSEDDSNSLHIKKTDESAQLDGRGARAYLDIEQIINVAKLHNCDALHPGYGFLSENEELAQRCQDENITFIGPLPSTIGLF
>MP0540_megahit_120948_2-1540
ECPWQRLRDLRAKMPDTLLQMLLRGSNGVGYTNYPDNYVKYFVTLAAKSGIDIFRVFDSLNWVENMRLSMDAVLETGKILEASICYTGDILDPTKSKYDLKYYVRMAKDLQKAGTHFLGLKDMAGLLKPSAAKILVKTLKEETGLPIHLHTHDTSGAGIATLLSACEAGVDIVDCAMDAFSGGTSQPCLGSVLETIRNTERASSVKINEVRDISNYWQTVRQQYTAFDQGVTFPASEVYLHEMPGGQFTNLLAQAKSLGLANKWPEIAKTYSDVNQLFGDIVKVTPSSKVVGDMALLMISQGLTKKQVEDPTVEVAFPESVLDMLRGNLGQPPGGFPKSIVEKALGKEEVFTERPGSRIEQKNLREVRTKACEDLSLDKIDEEDFCSYLMYPKIFADYLKHHSIYGPVRTLPSDIYFYGMKSGQELSVEIDPGKTLEIRLQAVSELNEEGERKAFFELNGQPRIIRIADHKSKVGMANEKTKADMNNPKHIAAPMPGAVTVVAVKEGQSIKKG
>MP0540_megahit_136737_3-521
MKKIKKILAANRSEIAIRIFRAAEESGIRTAAIYSKEDRFALHRFKTDESYLVGNGKGPIQAYLDMNSIIDVAKKAGVDAIHPGYGFLSENPDFADLCEKNNIVFIGPTKKILSRLGNKISAKEVANEAGVNIIPSVKVVEENKTNIQEQVNKIGYPVIVKASWGGGGRGMRV
>MP0540_megahit_145034_1-672
IGPTKEILNRLGNKTSAKEVADEAGVNIIPSVKVNEENKKTIHDEVNKIGYPVIVKASWGGGGRGMRVVRSSDELSEQIELAQSESKKAFGKDEVFIEKFLEDAAHIEVQILGDKHGNIVHLFERDCSLQRRHQKIIERAPAHFLAESSRKNICDSAVKIAKFVNYCGAGTVEFLYDKKNNQHYFIEVNPRIQVEHTVTEEVTGIDIVKAQIRIAEGAKIGEDS
>MP0540_megahit_146596_3-995
DFKSGNYNTNFVDTNKELYNFKPKKDRASKIISYLGNIIVNGQSDIKGRTNDFELTDPVIPYFEKNKKTNNFVEELKRLGPDKFSQEIRNKKYTLITDTTMRDAHQSLLATRMRTDDIVNIAEFYSNNLSELFSIECWGGATFDTSMRFLKEDPWHRLTKINEEAPNILKQMLLRGANAVGYKNYPDNVVKFFVKEAAQAGIDVFRVFDSLNLIENMKVSIDQVRAQNKICEGTICYTNDVTNPNENKYTLKYYIDLAKELEKAGSHIIAIKDMAGLCKPAAIKLLIKELRNEISLPIHFHTHDTSGTSSATVLAAIEENIDIVDLAMDSM
>MP0540_megahit_152650_3-182
IFKVNVSVGENIQEGDVIVILEAMKMETALNAEREGKIRKIYVKTGSQIDAKDLLVEIE*
>MP0540_megahit_155826_3-851
YWEQVRKNYKSFETDFKGGSSDVYLHQMPGGQFTNLKEQAKSLGITADKWGLIANKYAEVNKIFGDIIKVTPSSKVVGDMALYMITNDLNTEDIMNPEKEISFPDSVIGFFRGDMGIPLGGFPEQLQKKILGGEKPIKERAGLSLSPVNIEKERKKIESKYDEKIDNKRLASHLMYPSVFEDFMKHRKKYGDTSILSTELFFYGPQQDKEYSLPIDKGKSLIIRYLAKGEPNANGSSSVFFELNGQPRAIDIEDLDFAKNITRKIKAEDNNQNQIGSPLPGQV
>MP0540_megahit_157630_3-722
NMYAEVNKMFGDIIKVTPSSKVVGDMALYMITNDLTPEDILDPNKEISFPSSVVEFFKGEIGIPLGGFPEELQKKILGNEKPLTKRAGSILSSINLDEEKAKLEKKYEEKISDQHLASYLMYPKVFEDFMNHRQNFSDTSILPTELFFYGPIPDKEYSLQIDKGKNLIVRYLAKGDPSANGSNSVFFELNGQPRTIDIINNEFSKNVFINSKAEEGNKNHVGSPLPGQVSKIFVSEGEKI
>MP0540_megahit_169054_840-1928
ITKQKNTDLKLNEDNIRNASLYWEQVRNNYKAFETDFKGGSSDVYLHQMPGGQFTNLKEQARSLGITTDKWGLVANMYAEVNKMFGDIIKVTPSSKVVGDMALYMITNDLTPNDIIDPVKEISFPSSVIEFFKGEIGTPLGGFPEKLQKKILGNEKPFTKRAGSVLPSVNLDEAKTKLEKKYEEKISNQQLASYLMYPKVFEEFMEHRKIFSDTSILSTELFFYGPLPDKEYSLPIDKGKNLIVRYLAKGVPNANGSCSVFFELNGQPRTIEIMNKEFSKNVVLKIKAEEGNMNQVGSPLPGQISKVFVREGQKIIKGDRFLIIEAMKMETIINAEKSGKIKKLHINSGDNVETKDLLIEIE*
>MP0540_megahit_171290_1-615
MLFRGSNAVGYSNYPDNVVKGFVHHAAERGMDIFRIFDSLNYAPNMKAAMEAVRETTNSICEAAICYTGDILDESKDKYSLKYYVDLANELKSMGAHILCIKDMAGLCRPYAAEKLVKTLKEEVGLPIHFHTHDTSGINASSILKASEAGVDIVDVALSSMSGSTSQPCLNSVVAALENTERESTLQLSKLDELSDYWEGVRKYY
>MP0540_megahit_189212_3-683
KNYPDNVVKFFIKEAAKAGVDVFRVFDSLNLIENMRISIEEIRAQNKICEGTICYTNDVTNPQEKKYTLKYYTNLAKELEKAGSHIIAIKDMAGLCKPEAIKLLIKELRNEISLPIHFHTHDTSGTSSATVLAAIEAQIDIVDLAMDSMSGLTSQPALGSVVSIMKQNHNDPKLDEGHIREASLYWEQVRKNYKAFETDFKGGSSDVYVHQMPGGQFTNLKEQARSL
>MP0540_megahit_195664_1-408
QDKEYTIEIDKGKNLILRYLAKSEVNNNGKCSVFFEINGQPRTIDIENKEFSKNIIQRAKADDNNNNHVGSPLPGQVAKIFVKPGNKVIKGDKLLVIEAMKMETTINAEKSGTIKSVNVSSGDNVETKDLLAEIS*
>MP0540_megahit_205942_2-421
MVEFKKILIANRGEIAIRVMRAANELGKKTVAVFAEEDKLSLHRSKADEAYRIGEGMGPVAAYLSIEEIIRVALKAEADAIHPGYGFLSENPKLPELCDKNGITFIGPRAETIHALGNKASARQIAIEAGVPVIPATEIL
>MP0540_megahit_206946_1-927
GQIYLEKLVIQPRHVEVQILGDKHGNFLHLFERDCTIQRRHQKIVERAPAVYLNDSSRRELCRQAVKIAEAADYINAGTVEFLQDTETNEFYFIEVNPRIQVEHTVTESVTGIDLIQAQIKIAEGEEIGTSGCFLPDQGSIQLNGHAIQCRITTEDPENNFSPDHGRISAYRSASGFGIRLDAGTAFTGALITPHYDSLLVKVTAWAPTAETAARRMDRALKEFRIRGVKNNLFFLNSLINHPSFIKADYTTSFIDKTPELIKFTTRRDRATRLLNFIGDIIVNGNPDLKDPNPPIYLKEPLAPEYRQA
>MP0540_megahit_211908_2-553
MNKNKITKLLIANRGEIAIRVMRAATELGIKTVAIYSQEDKYALHRHKADESYKVGNGKNPIDDYLDIDDIIRIALGANVDAIHPGYGFLSENPELVEACDLAGITFVGPPKKVMEKLGSKVEARKLAAKAKVKVMPATNPLPISEAKIKLLAKEISYPLMVKATWGGGGRGMRAVYTEDELIP
>MP0540_megahit_213091_3-1427
ALKLDIPVVRGTQGKTSLKQASTFFKDLKKNSSLVIKAIAGGGGRGMRVVDSESDLKDAMNRASSEAKSAFDSSDLYVEEYLKNYRHVEVQVLGDGKGQAIHMHERECSTQRRHQKIIEIAPAPGIKKELKEKMFNASVALIKESKYEGLATVEFLVDYAKEDFKFIECNARLQVEHTVTEAVLGLDLVKAQIQISSGKNLKQLKLEQENIPEPKGFAIQSRVNMEVMDSEGDTKPSGGKFVSFDLPSGPGVRSDSYGYSGYETNPAFDSLIAKIITHSPEDNFKQALKRNYRSLCEFKIEGVPTNLDLLKNILSDTKFKNNELHTNFLDQNIKNLLSKGKHANLSDINRSIKKDAPKRGKIEDLDPLAVLDHGKTGGVFVDESENILQLENEELEEGLSSIKAPMQGMIVKFDVKQGDEIWKGKPLLIMEAMKMEHEVLSGISGIVKEIKVQPQDTVFEGHSLMTIELAEVKEK
>MP0540_megahit_223076_3112-6495
MPIEKLLIANRGEIAVRIARAAGDLGIVSVATFSSDDHLSLHTQVSDASVGLEGTGAAAYLDIDQIVAVAISNGCDAVHPGYGFLAENADFARALENEGITFVGPLSDQLALFGDKLSARNLATQLDVPVVPATAGAANSEEIEEFLAEHGAIMVKAVAGGGGRGMREVRSGQDVPAIFERCQSEAQSAFGIGDLYAEKLIESARHVEVQIIGDGKSVAHLGERECTLQRQNQKIIEVAPSPSITEEVRDLLTDAATRMAAEVGYRGLGTWEFLVDATNPTNIAFIETNARLQVEHTVTEEVTGVDLVRNQILVASGSSLDDLGLQQDQVPEAKGFAIQCRVNTETMTEEGVARPAGGTISAFETPSGPGVRTDSYGYQGYATNPNFDSLIAKVIGYSPTSDYEDAVRKVRRALGEFRLEGVLTNITYLLALLDRPEVRTNEVTTSFINTFAAELVEEAKLISSDRWSSLSTDEDTNASLAGARVSNDPLAVLQHGDIDERNTDSSSANSEMSPSVGPDGSRPVEAPLQGTIISISVTPGDEVAIGQPVAVMEAMKMEHVIASTMTGIVRSLGVSEGDTIYEGHALLFIEEADLDIESDETQATVDLDFIRPDLQEVFDRHYKGMDEAKPAAVEKRHGRGHRTARENLSRLVDDGTFVEYGPLMVAAQRRRRSLDDLIDNTQGDGMVAGIGSVNGDLFGDDDAQTMVMSYDYMVLAGTQGLQNHRKKDRLFELAEQNQLPTVLLAEGGGGRPGDTDTMGGAGLDCWAFTFFAKLSGLVPLVGVTNGRCFAGNAVLLGCCDVIIATKGSNIGIGGPAMIEGGGLGVFRPEEVGPVEVQYPNGVIDILVDDEDEAMDVAKKYLSYFQGPVDDWEAPDQRLLRHIVPENRLRAYDVREVIDTMCDVDSTLEIRKGWGPGCVTTLGRIEGRPVGIIANNNHHLGGAIDADVGDKGSRFMQLCDAHDIPLIFLCDTPGIMVGPQAEYEATVRHASRMFVTSASVTVPFMTVVLRKGYGLGAQAMAGGSFKAPVFCVAWPTGEFGGMGLEGFVKLGYRKELESIEDPDERIAYYEQMVAKLYENGKAVSTATFFELDDVIDPSETRTWVSMALRAAPKTEPREGKKRPMIDTW*
>MP0540_megahit_225721_2-628
KKVKYFGAGTVEFLFDKKSGKFYFIEVNPRIQVEHTVTEQVTGIDIVRAQIKIAEGEKIGSHISLPEQDKIKLNGYAIQCRVTTEDPLNDFMPDYGKIITYRSASGFGIRLDGATAASGSIITPYYDSLLVKVTSWAKNEEECRKRMDRALREFRIRGVKTNLVFLESLINNNDFKKGNYNTNFIDKNKDLYNFKPKKDRASKIISYLG
>MP0540_megahit_236504_278-694
GPQQDKEYTIEIDKGKNLILRYLAKSEVNSNGKCSVFFEINGQPRTIDIENKEFSKNITQRAKADDNNLDHVGSPLPGQVAKIFVQSGSKVIKGDKLLVIEAMKMETTINADKSGTIKSINVASGDNVETKDLLVEIS*
>MP0540_megahit_237903_2-787
TMFLVTQGISPADVVNLPKGTAFPESVVDMLGGGLGQPMNGWPAEVQKVILGDNEPITDRPGSHAKEVDFAEVRKELKTKIKREPTEDEVWSYLMYPQVFLDFITSGNEFSDLSVLPTPAYFYGAQLGEEISIDIEVGKTLFVELVNVGEPDENANRNVIFELNGSARHTLVNDRTLTPTAVLRKKAEKADSSQIGAPMPGLVAELNVSIGNKVQEGDPLLTLEAMKMFTTVSSPHSGTVESIEVSSGENVDTGDLLLIIA*
>MP0540_megahit_244857_950-2248
VKPNAIKLLVKEIKNITDLPIHFHTHDTSGLGGATIIAAAEAGVDIADAAMDSFSGGTSQPCLGSIVEALRNTNRDTRLNREAILEINDYWNAVRSQYTAFESGIKSPASEIYLHEMPGGQFTNLKAQARSMGLEDKWSEIASTYADVNKMFGDIVKVTPSSKVVGDMALMMVSQGISRTEVESTSVEVSFPESVIDMLSGNLGQPPEGFPKNLTRKVLKGKEIKTERPGANLKEVDIGQERLDLSKQLEGRKVDDEDLFGYLMYPEVFLDYMGRHRNYGPVRTIPTNTFFYGMKPGEEISAEIDPGKILEIRLEAIGETDENGEVKVFFELNGQPRVIRVPDRKIKSETIKKLKADPGNSSHVGAPMAGIVVAIPVKGGQKVKKGDLLLSIEAMKMETGIHADYDGVVKSIYTALGNQISAKDLLIEMSIE*
>MP0540_megahit_247593_1440-1568
VLVIEAMKMETTITAEKSGTIKKLHVGSGDNVETKDLLIEIQ*
>MP0540_megahit_248926_2-967
RFAIHRFKTDESYLVGEGKGPIQAYLDIDSIIKIAKGANVDAIHPGYGFLSESPELAAQCEKNGITFIGPSKEILQRFGNKTEAKKVAEEAKVSIVPSVLVTKENLNSVKKEVEKIGYPVIVKASWGGGGRGMRVVRSSKDLLDQITTAQSESLKAFGKDEVFIEKFLEDAAHIEVQILGDSHGNIIHLFERDCSLQRRHQKIIERAPAHFLENKTREAICNAAIKIAKQVKYFGAGTVEFLFDKKSGKFYFIEVNPRIQVEHTVTEEVTGIDIVKAQIKIAEGEKIGSHPALPKQEDIHLNGYAIQCRVTTEDPLNNFMPD
>MP0540_megahit_256050_1759-5142
MKKILIANRGEIAIRIARSVSDLGMIPVGIYSEDDGNSLHLTKMNENHKLSGKGVSAYLDIKEIVSISKEHNIDAIHPGYGFLSENQNFAKNVRKEGLIFIGPDEKTLKSLGKKSLARDLAEKLGIPVIKGTNKKTSLEESKKFFKSLKKNSQVMLKAVHGGGGRGMRRVSSLKDLEEAFDRASSEAKNSFGNSSLYIEECLKNYRHIEVQIIGDGKGSISHLWERECSVQRRHQKILEIAPSPSISDLLREEIIDAALRIGRSLNYSGLGTIEFLVNPDKEDFRFLEGNARLQVEHTVTEEILNLDLVSSQIKISQGKTLKQLKLDQDNIPKPSGFAIQSRVNMETIDNQGNTKPTGGTFNRFDLPSGPGVRVDTYGYSGYETNPLFDSLIAKVITFSPTDSYSKGLKRNYRALCEFGIEGVGTNIGLLKNILTNKNIKANKVHTNFLDLELTNLIEEKTHKKLYGPFEEKISSKTRLAGAQIESLDPLAVLDHGKGLVNAESNAVNAIEISNLDLPEGVLAIKSPMQGLIIDLKVKLGDEVWEGRPVAIMEAMKMEHEIKSDVSGRVKEITINEGDTIYENHQIILVESSIIDVPDSEKELEIDLDYIRPDLKEALSRKEASHDKNRPEAVAKRKNTGHRTARENIEDLCDEGTFVEYGSVVIAAQRRRRSEEDLIKNTTGDGMVCGLGHVNGNLFEDEYSRVMAMTYDYMVLAGTQGKMNHAKKDRMFEIAEQNRLPTILFAEGGGGRPGDTDTSGVAGLDCLAFTYFAQLSGLVPTVGITTGRCFAGNAVLLSCCDVIIATEDSNIGIGGPAMIEGGGLGIFTPDEVGPMDIQVPNGVVDIAVKDEEEAVSVAKKYLSYFQGDLKDWESPDPRKLRFAVPENRLRYYDMRKVIDGIADIDSVLEIREGWAPGIITSFIRVEGKPVGVIANNPGHLSGAIDSPGADKGSRFIQLCDAFDIPILSLIDCPGIMVGPESEKTALVRHAGRMFVVGANIETPLMSVVIRKAYGLGAQAMAGGSFKIPMFTVTWPTGEFGGMGLEGAVKLGYRKELEAIKDPKKRIAAYEKMVEDSYKRGRAVNMASHFELDDVIDPADTRRWISGAIKSLPPKKSREKKKRPNVDTW*
>MP0540_megahit_260255_1-672
TTDKWGMVANKYAEVNQLFGDIVKVTPSSKIVGDMALYMIANDLSKEDILDPKKEISFPASVIEFFKGEIGIPHGGFPKELQKKVLGDAKPLTKRPGEVLESVDLNKEVKNLENEIGMKVNQKNLASYLMYPKVFKDYLDHFREFSDTSILSTELFFYGPQQDKEYTIEIDKGKNLILRYLAKSEVNNNGKCSVFFEINGQPRTIDIENREFSKNIIQRAKADD
>MP0540_megahit_265464_3-2207
MTDFKKILIANRGEIAIRIMRAANEMGKKTVAVFAEEDKLGLHRFKADEAYRIGAGLGPVAAYLSIDEIIRVAKASGADAIHPGYGLLSENPDFVDACAQNGITFIGPRAETMRALGDKASARRVAMEAGVPVVPATDVLGDDMEVVRKQAAEVGYPLMLKASWGGGGRGMRPIANEDELKEKVMEGRREAEAAFGNGEGYLEKMILKARHVEVQILGDSHGEIYHLFERDCSVQRRNQKVVERAPAPYLTEEQRAEICELGRKICAHVNYECAGTVEFLMDMDDGKFYFIEVNPRVQVEHTVTEEVTGIDIVQAQILIAEGKTIAEATGKATQADVQLNGHALQTRITTEDPQNNFIPDYGRITAFREATGMGIRLDGGTAYSGGVITRYYDSLLVKVTAKAQTPEQAIARMDRALREFRIRGVSTNIAFVENLLKHPTFLDNSYHTKFIDQTPELFTFEKRRDRATKVLTYIADITVNGHPETKGFERPAAAVRAPQPPATRAEPMMGTRNLLEQKGPQAVADWMGQQRQLLITDTTMRDGHQSLLATRMRSHDMIKVAPAYAANLPQLFSMECWGGATFDVAYRFLQECPWQRLRDLRAALPNVMTQMLLRGSNGVGYTNYPDNVVQEFVRVAATEGVDVFRVFDSLNWVENMRVAMDAVIENGKICEGTVCYTGDIFDPDRSKYDLKYYVAMGKELKAAGAHVLGLKDMAGVLKPNAAKVLIKALKSEVGL
>MP0540_megahit_270072_3-188
MKKIKKILAANRSEIAIRIFRAAEESGIRTAAIYSKEDRFALHRFKTDESYLVGEGKGPIQA
>MP0540_megahit_272624_1-882
QQAGSKDEAKQLARSLNVSVTPGEDRIAALTLLKTAGDSPKEYFRKQIKKHDLLVDENWETLEPLDQSEIILQASYAKDLDLFSISALQEETLKTVESLWQKFPGKRIRFKHVNGGGGKGQRVISTINEVTDAVMSVLIESKATGVGDNKNFLIELNFENTRHNEIQLIGNGDWCIELGGRDCSLQMHEQKLLEVSLTEEMLEEAAVEYESLGKQKQAKVMHTDLNILRSMCKQAEEFGKALKLDSVSTFECIVEGSEHYFMEVNTRIQVEHRVTEMVYQLEFSNPDNPEDKFT
>MP0540_megahit_275337_917-2086
EAGVDIVDVALSSMSGSTSQPCLNSVVAALENTQRESSLQLNKLDELSDYWEGVRKYYFPFDTSPPHGTAEVYLHEMPGGQFTNLKEQAEAMGLGARWPEIAQCYSEVNDLFGDIVKVTPSSKVVGDMTMFLVTQDIKPSDVPNLPMGTAFPESVVDMLGGGLGQPIGGWPSEVQKVILGDKEIITDRPGKHADPINFEDIKNELANKINRAPTDDEVWSYLMYPQVFLDFNESFENFSDLSVLPTPAYFYGVKAGEEISIDIETGKTLFVELVHVSEPDENANRNVIFELNGSARHTLITDKTLTPTAVKRKTADPTDSSQIGAPMPGLVAELNVSVGTKVSEGDPLLTLEAMKMYTTVSAPHSGTIESIELKSGENVDTGDLLMIIA*
>MP0540_megahit_286442_1-1503
DLDIPTVSVFSSDDHLSLHTQATDYSEGLDGSGVSAYLDIGQIVEIAVSTGCDAVHPGYGFLAENADFARALEEVGLNFVGPTSQQLALFGDKLAARDLASRLNVPLVPATSGSASLEEVADFLEEHGAIMIKAVAGGGGRGMRKVLKGDDVAAVYGRCQSEALSSFGIGDVYAEQLIEKARHLEVQIIGDGSSVAHLSERECTLQRQNQKIIEVAPSPSISSEVRELLTESAIRMASEVEYRGLGTWEFLVDAEDTSTIAFIETNARLQVEHTVTEEVTGVDLVRSQILIAGGSTLAELNLEQDDVPQPRGFAVQCRVNTETMNEEGMARPAGGTFSTYQTPSGPGIRTDSYGYQGYATNPNFDSLIAKVIAYSPTNSFGDAIRRAKRALTEFRVEGVRTNIEYLLALLSRTEVQNNEITTSFINEFASELLDAANQISVAVSPGDEVGATSASDLAGAQVSNDPLAVLQHGDIDQRTKSESIDLDASSPSIGPDGTKPL
>MP0540_megahit_286994_1-684
DCSLQRRHQKIIERAPAHFLENKTREEICSAAIKIAKKVKYFGAGTVEFLFDKKSCKFYFIEVNPRIQVEHTVTEEVTGIDIVKAQIKIAEGEKIGNHPALPKQEDIHLNGYAIQCRVTTEDPLNNFMPDYGKIMTYRSAAGFGVRLDAANASAGSIITPYYDSLLVKVTTWAKHQDDCIKRMDRALREFRIRGVKTNLVFLESLINNKDFLEGNYNTNFVDTKKELY
>MP0540_megahit_290073_2-1555
ILGDKKGNIYHIWERDCSLQRRNQKVVERAPAPYLNDVQRNNLCMMACRICKHVNYECAGTVEFLMDMETDNFYFIEVNPRIQVEHTVTEEVSGIDIVQAQILLSEGKTLAEATGKATQEEIVLNGHALQTRVTTEDPQNNFIPDYGRILAYRSATGMGIRLDGGTDYSGGVISRYYDSLLVKVTAWAQTPDKAIARMDRALREFRIRGVSTNIAFVENLLKHKTFLENLYSTNFIDQTDELFVFRKRQDRGTKVLNYIADISVNKHPETVGRNSPPKNIKLSIDDLSGVETKSGIRQMLEKDGAKAVSDWVLNQDKLLITDTTMRDGHQSLIATRMRSIDMINISETYSKRLPELFSVECWGGATFDVAYRFLQECPWQRLRDIRSKMPNLMTQMLLRGSNGVGYTNYPDNIVRDFVALASKGIDVFRIFDSLNWVENMRIAIDAVIDSGKICEASICYTGDILDPKRSKYDLKYYVKMAKELKAAGTHIVGVKDMAGLLKPAAAKVLIKAIKDEID
>MP0540_megahit_290967_3-272
MKKISKILAANRSEIAIRIFRAAEESGIKTAAIYSKEDRFAIHRFKTDESYLVGEGKGPIQAYLDIDSIIKIAKDAGVDAIHPGYGFLSE
>MP0540_megahit_292123_1-1017
LIANRGEIAIRIAKTLTEMSIKSFGIYADDDASSDHLSYMENNFLIPGSGPSSYTNIKSIIKVLKENNIEAVHPGYGFLSESAEFCHQCEKNSIIFLGPNKDVLKKFGDKEESKILAQKLKIPVCQTFGEIKSSQDITNIFKKTKSKKIILKSNFGGGGRGSRLISKGKNYEDTYNVIKNEALSFSGSSCIFAEEYIENARHIEVQILGDGEKCIHLFERDCSFQRNFQKIIEITPAPNLKQSTKNLIYQYATRICEEVSLKGLATVEFLVSKGQRIFFIEVNPRIQVEHTITEELTRVDLVRAQINIFSGLKLKDLKLETPIKLGNRASIQARLNMEE
>MP0540_megahit_294390_3-677
PDYGRITAYRGATGMGIRLDGGTAYSGAIITRFYDSLLEKVTAWAPTPKDAISRMDRALREFRIRGVSTNISFVENLLKHKKFKENKYSTKFIDETPELFQFSERQDRATKLLNYIAKITIQGHPEIKNHKKIKTSSFEFRNKIKNKEEISAANLKYILNSKGASAVTNWLLHQKQLLLTDTTMRDGHQSLLATRMRSIDMLKVADRYNNNLAELFSVECWGGAT
>MP0540_megahit_296544_1-1017
DAIHPGYGLLSEKPEFAKACNKAGISFIGPTAEIMEKLGNKANARKIAEKSGVPVIPASDILPDNPKDLIKIAKKLDFPLMLKASWGGGGRGMRLINSIEDVEKNILEGKREAENAFGNSEAFLERYIKNARHVEVQILGDKKGNIYHLWERDCSIQRRNQKVIERAPAPYLKDKQRQVVCEMATKICKQVGYECAGTVEFLMDIDTEEFFFIEVNPRIQVEHTITEEITGIDIVRAQIMLSEGANLNEAIGKKNQSDIVCNGHAIQCRITTEDPLNNFIPDYGRITAYRGATGMGIRLDGGTAYSGAIITRFYDSLLEKVTAWAPTPKDAISRMDRAL
>MP0540_megahit_299122_1-1245
VGLPIHFHTHDTAGTATATIMAASEAGVDAVDCAMDALSGNTSQATLGSVVEALKHTDRDTGLSMDAVREISNYWEEVRGEYAAFETGMQAPSSEVYLHEMPGGQFTNLKAQAASMGLDDRWPEVAKTYAEVNQMFGDIVKVTPSSKVVGDMALMMVSQGLTRAQVEDPKAEMSFPDSVIDMMRGNLGQPPGGFPDAIVDKILKGEKPNTERPGAHLPPADLEATRKELRDLLEGAQVEDDDLSGYLMYPKVFLDYMGRHRTYGPVRVLPTRTFFYGMEPGEEITAEIDPGKTLEIRLQALSETNEDGDVKVFFELNGQPRVVRVPNRMVKATTAQRPKAEIGNVNHIGAPMPGVVASVGATVGQKVKSGDLLLTIEAMKMETGIHADRDAVVKAVHVTPGGQIDAKDLLVELE*
>MP0540_megahit_320146_3-1865
TVAIYAEEDRFCVHRFKADEAYRLSKAKGPVGAYLDIDGIINIAKERNVDAIHPGYGFLSENADFANACKENGIVFVGPRPEVLASMGDKIAARKKAAELDVPILAGNEDPISNADEAIKIANNIGFPLIIKAAFGGGGRGMRVVEKEEDLAALLEEAQNEALNAFGNDSVFLERFIKQAKHIEVQIIGDQHGNVIHLHERDCSVQRRHQKVIEIAPSINLPDTTRLALCEAAVNIAKSIGYDNAGTVEFLVDSDTNDWFFIEMNPRIQVEHTVTEEITNIDIVRTQILIAQGHDMHSPEVGLPQQEDIERNGVAVQCRITTEDPENNFTPDTGRILTYRSASGHGIRLDGGLGTTGATVTPFYDSMLVKLTTHAPNFDIALQRVRRALREFRIRGVKTNIPFLLNVIQNDKFSSGNATTRLIDTTPSLFEFNPRKDRATKLLKFLGDVIVNGNSNAKGQKPEKIFQPPRLPKWDTKSSPPKGTKDKLNELGPDKFAEWVLDQKQLLITDTTLRDAHQSLLATRVRTYDMLTVADAIAKNTSSLFSLEMWGGATFDSSMRFLKEDPWERLTLLRERIPNILFQMLFRGSNAVGYSNYPDNVVKGFVHHAAERGMDIFRIFD
>MP0540_megahit_322618_1-981
AVHMHERECSTQRRHQKIIEISPAPGINKELKQKMFNASVHLIKETKYEGLATVEFLVDYSKGDFKFIECNARLQVEHTVTEAVLGLDLVRAQIQIASGKSLKQLKLEQENIPEPRGFAVQSRVNMEVIDSKGETKPSGGKFTSFDLPSGPGVRSDSYGYNGYESNPAFDSLIAKVITHSSEDSFKQALKRNYRSLCEFKIEGVPTNLDLLKNILSNSKFKNNELHTNFIEQNIKNLLSKGKHINLSDINRSVKKDVPKRGKIENLDPLAVLDHGKTGGVFVDDSENILQLENEELEAGLSSIKAPMQGMIVKFDVEQGDEIWKGKP
>MP0540_megahit_324519_3-671
IYSKEDRFALHRFKTDESYLVGEGKGPIQAYLDINSIIDIAKKAGVDAIHPGYGFLSENPEFADLCEKNEIIFIGPSKEILSRLGNKIAAKEVADEAGVSTIPSVKVGEDNKRNIHDEVDKIGYPVIVKASWGGGGRGMRVVRSADELSEQIEFAQSESKKAFGKDEVFIEKFLEDAAHIEVQILGDKHGNIVHLYERDCSLQRRHQKIIERAPAHFLEQVSR
>MP0540_megahit_329717_2-1504
SKDLFEFSKRRDRGTKVLNYIADITVNRHPETVNRPKPPSELKSARAPAVNSESGYGTRNLLDEKGPKAVANWMLKQNRLLLTDTTMRDGHQSLLATRMRSLDMINAAPFYSSKLPKLFSVECWGGATFDVAYRFLQECPWQRLRDIRATMPNIMTQMLLRASNGVGYTNYPDNVVEAFVREAAKGIDVFRVFDSLNWVENMRVAMDAVLDSNKICEASICYTGDILNPERAKYDLQYYVSMAKELEAAGAHVLGLKDMAGLLKPAAATMLIKTLKSEIGIPIHFHTHDTSGIAASTILAASEAGVDAVDTAMDAFSGGTSQPCLGSIVEALRHTKRDTELDIDDVRQINNYWEHVRDQYVAFESGSSAPASEVYLHEMPGGQFTNLKAQARSLGLEEQWPEIARTYADVNQMFGDIVKVTPSSKVVGDMALMMVSQGLSREDVENPDIDLSFPESVVDMMRGNLGQPPGGFPKSIVGKILKGEKPNLERPGKHLKDVDLE
>MP0540_megahit_329786_3-167
MKKIKKILAANRSEIAIRIFRAAEESGIRTAAIYSKEDRFALHRFKTDESYLVGE
>MP0540_megahit_332768_1-912
ESELEDKILEGRREAEAAFGNGEGYLEKMITRARHVEVQILGDQNGDIYHLWERDCSVQRRNQKVVERAPAPYLSVSQREEICELGRRICQHVNYECAGTVEFLMDMDSDKFYFIEVNPRVQVEHTVTEEVTGIDIVQAQILISEGYGLAEATGKASQKEIKLNGHALQTRITTEDPQNNFIPDYGRITAFREATGMGIRLDGGTAYSGGVITRYYDSLLVKVTAWAPTPEKAISRMDRALREFRIRGVSTNIAFVENLLKHPTFLNYEYTTKFIDTSKDLFEFSKRRDRGTKVLNYIADITVN
>MP0540_megahit_333274_520-1521
MKKILIANRGEIAIRIARTCNDLGIKTIGIFSEDDLNSLHLSKMDESFMIDGKGASAYLNIKKIIEVAKREKVDGIHPGYGFLSENPAFAKAAKQAKLKFIGPSEKSLIIFGDKSKAKHLATKLDIPVVKGTNGKTSLKLASSFFEGLKKNSSLVIKAIAGGGGRGMRVVNSESDLKDAMNRASSEAKAAFDSSDLYVEEYLKNYRHVEVQVLGDGKGNAVHMHERECSTQRRHQKIIEISPAPGIKKELKQKMFDASVNLIKETKYEGLATVEFLVDYEKEDFKFIECNARLQVEHTVTEAVLGLDLVKAQIQIATGKSLKQLKLEQENIPEP
>MP0540_megahit_340969_3-791
DTKKELYTYKPQKDRASKIVSYLGNIIVNGHSDISGRPNNSSAVEVQIPISNNKNEKNNFVEDLKKLGSEKFAKKIKEIPYTLITDTTMRDAHQSLLATRMRTDDIVNIAEYYSKSLSNLFSLECWGGATFDTSMRFLKEDPWDRLERLNNRAPNLLKQMLFRGSNAVGYKNYPDNVVKHFIQQSAEAGIDVFRVFDSLNLIDNMRVAIDEVRNQNKICEGTICYTNDVTDPNEKKYTLKYYIDLVKDLEKAGANIIAIKDMA
>MP0540_megahit_376392_1-837
SEKCLTIFGDKSEAKKLALKLDIPVVRGTQGKTSLKQASSFFKDLKKNSSIVIKAIAGGGGRGMRVVDLESDLKDAMSRASSEAKSAFDSSDLYVEEYLKNYRHVEIQVLGDGKGQATHMHERECSTQRRHQKIIEIAPAPGIKKELKEKMFDASVALIKSSKYEGLATVEFLVNYAKEDYRFIECNARLQVEHTVTEAVLGLDLVRAQIQIASGKTLKQLKLEQKNIPEPKGFAIQSRVNMEVIDSEGEIKPSGGKFISFDLPSGPGVRSDSYGYSGY
>MP0540_megahit_387950_304-783
LTHHSKYGPVRCLPTNVFFYGMENSQEISVEIDPGKILEIRLQAVSEVNDEGDRKVFFELNGQPRIIRIPDHNTSTTKLKQKPKAETNNSKHLAAPMPGAVASIAVKEGDLVKKGDVLLTIEAMKMETVLNAENDFRIKKIYTTIGSQIDAKDLLIEFD*
>MP0540_megahit_389080_1-483
YLTHHSKYGPVRCLPTNVFFYGMENSQEISVEIDPGKILEIRLQAVSEVNDEGDRKVFFELNGQPRIIRIPDHNTSTTKLIQKPKADNNNPKHLAAPMPGAIASIAVREGDLVKKGDVLLIIEAMKMETVLNAENDFRIKKIYISIGSQIDAKDLLLEFD*
>MP0778_megahit_10505_2-757
IVKVTPSSKVVGDMTMFLVTQDIKPCDVPNLPKGTAFPESVVDMLGGGLGQPIGGWPSEVQKVILGDKEIITDRPGKHAAPVNLDEVKNELEHKLNRAPTDDEVWSYLMYPQVFLDFIESQNEFSNLSVLPTPAYFYGVNTGQEISIDIEIGKTLFVELVHVSEPDENANRNVIFELNGSARHALVCDKTLTPTAVKRKTADPTDSSQIGAPMPGLVAELNVSIGSKVTDGDPLLTLEAMKMYTTVSAPHSG
>MP0778_megahit_13753_1-699
KFAFIETNARLQVEHTVTEEVTGVDLVKTQIQIAAGASLTETGLVPSNLTEPEGYAIQSRVNLETFQANGNVLPAVGSLSAYEVPSGPGVRTDGFGYSGYQTSNAFDSLLAKVIVRSLSNNFEEASKKSIRALSEFRIAGVKNNLSFLKKILASPDFVSGRCHTRWVEEHGETLSGEWNGDDRFVQSVENDKVSDGFAGARVDTSDPMALFEYDRNNKARVASSLTVAESQAT
>MP0778_megahit_14943_41-622
LEATREEVKAITKRVECSDDDLYAYLMYPQVFKDLVKYINEYGHARVLPTPAFFYGLKPGEEISVEIQEGKILIIKLIYVSEPDKEGLRTLTFELNGRARECVIADKSIKSEVKRRTKADSADKMQIGAPIPAMVSAVTATVGHKVKKGEKLIILEAMKMQTTVYALTDGIIDQVEVQAGDQVESKDLLVKLR*
>MP0778_megahit_26836_1-1119
LRGTDEPAGLEDAINFFDEMPHGIVIKAVAGGGGRGTRIVTKRSDIPEAFQLCQSEAMTSFGNDDVYLEEFMALARHIEVQVLGDQSGNIVHLYERECSVQRRNQKILEIAPAPNLSNWLREELISASMRFARAHRYESLGTFEFLVDMNASKPKYAFIETNARLQVEHTVTEEVTGFDLVKAQIQIAAGATLSELGFSSDAIPEPRGFAIQSRVNLETLQSNGSVLPAAGSLAVYEVPNGPGVRTDGFGYSGYQTSNAFDSLLAKVIVHSNSRGLEDVSKKTIRALTEFRITGVKNNLAFLKKILAHPDFVGGRVHTRWVEENSDALSGEWVPDTNLVNHFDTVNSAEGLAGAKVDTSDPMALFEYDRESKS
>MP0778_megahit_56352_1-684
HPGYGFLSENAFFASSSKRAKIKFIGPNEKTLKIFGDKTSAKELAQSLNIPVIAGTHEKTSIRQAQSFMKSLKKNTSVVIKAISGGGGRGMRVVSKIDELKESFDRAASEAKASFDSPDLYLEEYLKNYRHIEFQVLGDGTGAVSHLHERECSIQRRYQKLIEIAPSPSLNLELKARMIEASLALAQTLKYEGLATMEFLVNVEKNDFRFIECNPRLQVEHTVTESVL
>MP0778_megahit_59698_2-592
NADFARACREAGIKFIGPDPEMLDAMGDKVSARALAKKARVNTLPGTEDPVSDRGEALAVARDIGFPLIIKAAFGGGGRGMRVVEKEEDLDSLLDQAQAEAENAFGNPAVFLERFVGQAKHIEVQIMGDHQGNIVHLHERDCSVQRRHQKVIEIAPSVDLDETVRHDLCAAAVQVAREVKYNNAGTVEFLLDGDTNE
>MP0778_megahit_64054_3-950
GQYSNLKGQAIALGLEDKFPEVTKMYAEVNKLFGDIIKVTPSSKVVGDMAQYLISNGIAADEVLTKGQNIAFPDSVKSFFRGDLGQPLGGFNSDLQRVILKDENPYTDRPNAHIPALDIEKEFKKFKSKFSAGMGRDLEITDFLSYQLYPKVFEEAYRHHLKFGNVLVIPSKNFFYGMKTGEEILVTIEKGKNVLVQLQLVGKPDENGMVDLFFKINGQLSHIRVKDQSIVAESPQNRKVDTDNDQHVGSPLQGLLSNILVKKGQSIKSNTPLFVIEAMKMETTVTAPKEGTVKEIVLKAGTLVESDDLIIVLED*
>MP0778_megahit_65108_565-915
MYKILAANRSEIAVRIFRSASELNYRTVALYANEDRFGVHRFKADESYLIGEGKGPVAAYLDIDGIIDLSKDKGIEMIHPGYGFLSENANFAKACEDNGITFIGPSSELLSKMGDKI
>MP0778_megahit_68282_2-400
MSFSGILIANRAEIAIRISRAASALGIRSVGIFSADDKTNLHVAMTDEVIELEGSGPKAYLDLEQVVEAAKKSGCDAIHPGYGFLSERSELAERCRAEGITFIGPRPEHLELFGNKSDAKVAAKSARVPTLRG
>MP0778_megahit_88178_3-488
MIQKVLVANRGEIAIRIFRACVEVGIKTVGIYTYEDRYSLHRYKADESYQIGKDEDPLKPYLDIDEIIGVAIESNVDAIHPGYGFLSENAEFAEACEKAGIIFVGPKVSVLRALGDKITAKEVALQEQVPIIKSSESDLSSVEIALKEAADIGYPIMLKAAS
>MP0778_megahit_98368_221-844
MKSINKILIANRSEIAIRISRAATELGFKTVSIYSYEDRFALHRFKTDESYLVGSGLGPIQAYLDYKGIVQIAKNSGCDAVHPGYGFLSENPEFADECAKHNILFVGPSSKIMRSLGNKVEAKKTANKAKVPTIPSTGPLPKDSKKCKSLAKKIGYPIMLKASWGGGGRGMRVIRKESELENQINTARREAKSAFGKDDVFFEKLIEK
>MP0778_megahit_100215_3-740
FSVECWGGATFDVAYRFLNECPWQRLRDLRNAMPSTLLQMLLRGSNGVGYTNYPDNYVKYFVSMAAKSGVDIFRVFDSLNWVENMRLSMDSVLDTGKLLEASICYTGDISDPTKSKYNLKYYVRMAKELQKAGTHLLGIKDMAGLLKPSAAKVLINKLKEETGLPIHLHTHDTSGAGIATLLAASEAGVDIIDCAMDAFSGGTSQPCLGSVLETLRNTERMSSVKVEEVRDISNYWQSVRQQYSAF
>MP0778_megahit_101366_1-597
RAGSAEVYIHEMPGGQFTNLKEQANAMGLGHRWPEIARTYAEVNQLFGDIIKVTPSSKVVGDMCMFLITRGIKPEAVTSLEPGSVDFPESVIDMLWGGLGQPDGGWPADVQKAVLGGREPTTSRPGDLAEPINLETTRSELSTTLGRTANDDDLYSHLMYPAVFAEFDEFIRTYGKVQGLPTTAFFYGLSISEEISVEI
>MP0778_megahit_106469_3-830
ASVAFGCKDLYVEEYLHQARHIEIQIVGDGSGNIVELGERECSVQRRNQKVIEIAPCPNLSQSLRQDIVASAIRLAKAQGYLSLGTFEFLVELNSTDPKFFFIEANARLQVEHTVTEEIMGLDLVRSQIQISQGLTLKDLRLDNINSNNRVGFAIQARVNMEKIRSDGTVLPSSGVLSAYEPPSGPGVRVDGFGYAGYRTNTLFDSLLAKVIVRDNSPHLENAIRKMVRALSEFRLEGVQSNLSFLKNILSHTDFVNCSITTRWVDEHKEELGMPW
>MP0778_megahit_109044_3-770
KTYQQVNQMLGDIVKVTPSSKSVGDLAIFLITKGVKPEDLINLPPETGFPESVIDLLSGNLGQPKGGWPKAVQKVILGKQKPLRGRPGASAPKIDLKKSASKLAKKLGRKATEDDLFSSVMYPKVFDDFQEFRSSYGDVSVLPTTSYFHGLEPGEEIAIKIEEGKTLFIKLLHVGDPDEKGERSLTFELNGKARSTLVLDRSVKAESKVREKGDPSNPKHVAAPIPAMVSSISTSVGKTIAKGEKIAVLEAMKMQT
>MP0778_megahit_109667_576-788
PKHIAAPMPGAVTIVTVNEGQILKKGDVLLTIEAMKMETSLNSEQEGKIKSIHVKAGSQIDAKDLLIELE*
>MP0778_megahit_110649_2-562
TVTEAVTGFDLVQSQIQVAMGASLESLGLAAPAQPRGFAVQARVNMETLGADGGVLPSSGTLNAYEPPSGPGVRVDGFGYVGYQTSTAFDSLLAKVIVGHSAPNFTAVCAKTLRALAEFRIEGVNTNIEFLMNLISHADFQSGDIHTRWVDVNMASLAAPAQARQRFLGAQAEPVGGGFAGAKVDTS
>MP0778_megahit_119541_3-635
GSRLAAARIGDLRKTAKLDCLNEDLSGEEFNSYLMYPKVFQAFVKNRQVYGPVSCLPTDVFFYGMEAGQEISCEIDPGKTLEVRLQAFGETNNEGEVKVFFELNGQPRVIRIRDAKVADTVKTSEKADLNNVCHVGAPMPGIITSVNVVVGQKVIAGDLLLTLEAMKMETGLYAEKNAIVKHVHVSVGTQIDAKDLLVEFESQTTNISSK*
>MP0778_megahit_123160_2-769
QREEICELGRRICQHVNYECAGTVEFLMDMDSDKFYFIEVNPRVQVEHTVTEEVTGIDIVQAQILISEGYGLAEATGKASQEEIKLNGHALQTRITTEDPQNNFIPDYGRITAFREATGMGIRLDGGTAYSGGVITRYYDSLLVKVTAWAPTPEKAISRMDRALREFRIRGVSTNIAFVENLLKHPTFLNYQYTTKFIDTSTDLFEFSKRRDRGTKVLNYIADITVNGHPETVNRPKPPGEIKSARAPAVYSEPGY
>MP0778_megahit_124349_3-1160
SGKICEASICYSGDLSSKSEKKYTLDYYLKMAEKLEKMGVHLLAIKDMAGLCKPKAAKILFRELKKNIKIPIHFHTHDTSGNGVATLLNASDAGVDIVDLAIDSWSGFTSQPSFGAVLESLDGNTRDPKISSAVVRTAANYWEGVRKQYQPFESKTRTSMSEVYLHQMPGGQYTNLREQARSMGINDDRWPELASMYAEVNKIFGDVIKVTPISKVVGDMAIYMIANNIQIKEVLDPKNDVGFPASVIEFFSGRLGQPYKGFPRALQKKILKGKKPINYRLGSKLPSLNIKKRNIELTKKYKDTISEKDTLSQIFFPEVFDEYIKHKKKFGNTSVIPTSNYFFGMNPGEEIYVSIEPGKTLIIRYFTLSEPNEKGFRTVYFELNGQ
>MP0778_megahit_126321_1-738
GTVITPYYDSLLVKVSAKGQTPLEAKERMDRALREFRVRGVKTNIPFLLKLINHKGFDNFKYHTKFIDSEKSLFNFSSRRDRASKVLNFLAEVIVNGNSEVLNRPKLRETTPAKLSDFGIAKSPNAKKMVPKTFKQILDDKGPKEVALEVLKQKKLLITDTTFRDAHQSLIATRMRTQDMLGITDLYEDRLKDLFSIECWGGATFDVALRFLKEDPWERLEKLREQMPSALLQMLFRGSNALGYTN
>MP0778_megahit_140937_1-417
MKSFKGILIANRGEVAIRISRAVAALNMRSVAIFSGDDEKSLHVTMADESIALQGIGPKAYLDLEQIIDAAKRMGCDAIHPGYGFLSEQSQFAVRCQEEGITFIGPRPEHLKLFGNKSEARLAAHSAKVPTLTGTDRPV
>MP0778_megahit_148475_254-3691
MKKLLAANRSEIAVRIFRSATEMGYRTVAIYANEDRFGVHRFKADEAYLIGQGKGPVAAYLDIPNIIDLAKAKKVDLVHPGYGFLSENAHFARACEENGITFVGPNAELLERMGDKIEARKIAEGANVPTLPGTPDPVADPSKAIKMAQKIGFPLIIKAAFGGGGRGMRVVDDHKNLKSLLEEAQGEAERAFGNSAVFLERYIKRAKHIEVQILGDKHGNVVHLHERDCSVQRRHQKVVEVAPSIGLPEKTRLELCEAAVKIAKSIGYYSAGTVEFLLDADTNEWFFIEMNPRIQVEHTVTEVITGIDIVRSQVLIAQGYSLFSDEIGIPQQDDIPRNGYAIQARVTTEDPEHNFAPDYGKIVNYRSAAGFGIRLDGAMGETGAVITPFYDSLLVKLTASARTFELAIQRMDRGLREMRIRGVKTNIPFIENVIHHDSFRSGEAITTLIDTTPELFKFHRRRDRATKLLNLLGETIVNGNPQVKNRPVPSMSLPVIPPAYDPKAPKPEGTRDYLLKHGPEEFAEWTRKQSRLLITDTTLRDAHQSLLAARLRTFDMLRVADSIAQHAHNLYSLECWGGATFDTCMRFLQEDPFQRLRDLREKIPNVCFQMLLRGANGVGYSNYPDNVIRGFVKHSAEAGMDIFRIFDSLNYLPNLKVAMEAVRKDTGSICEATVCYTGDILDSDRDKYTLEYYVSFAKELENMGAHTLALKDMSGLCHPKAAYKLIKALRSEIAIPVHFHTHDTSGIASASIVKAAEAGVDIVDLSIASLSGLTSQANLNSIVKAFVGDKRDTRLDQDYLNQLSIYWEAVRQFYEPFDTSPKFGTAEVYGHEMPGGQYTNLREQARALGLGARWTEVVRYYEEVNQILGDIVKVTPSSKVVGDLAMFLLTKGVEPKDMVNLPEGTSFPESVVDMLSGGLGQPMGGWPKAVQKVVLGNRKAHKGRPGARAPKVDFEKVREEVTAITRRKCTDDELWEYLMYPDVFKSLVASIRKYGQASGLPTPAFFYGLKPGEEISVEIEEGKTLIVKLIYVSEPDEDGERILTFELNGKARECVITDTSITIESKRREKADSADSKQIGAPIPAMVSGLSVTVGTKVAKGDKLAILEAMKMQTTVYAQEDGVIDQIAVQVGDQVESKDLLIALR*
>MP0778_megahit_150320_2-352
LSIKYNLFVDKFTNNKIFTFFTKNNTYEVLFSNILISGDDEDKNLDDVINAPMHGIIKYNNLKPNIKVKKGDVLLSLEAMKMEYSLKSPRDGIIEKILIKDGQQVTEKMKLIILKK*
>MP0778_megahit_152369_1-561
MLAVADAIAKNTPSLFSLEMWGGATFDSSMRFLKEDPWQRLKLLREKIPNILFQMLFRGSNAVGYSNYPDNVVKGFVHHAAERGMDIFRIFDSLNYAPNMKAAMEAVRETEKSICEAAICYTGDILDESRDKYSLKYYVNLANELKSMGAHILCIKDMAGLCRPYAAEKLVKTLKEEVGLPIHFHTH
>MP0778_megahit_159698_2-589
ADAIHPGYGLLSENPNFVDACDTNGITFIGPKAETMRALGDKASARKVAIEANVPVIPATDVLGDDMSIIRKEAKKIGYPLMLKASWGGGGRGMRPINDESELEDKILEGRREAEAAFGNGEGYLEKMITKARHVEVQILGDQNGDIYHLWERDCSVQRRNQKVVERAPAPYLSASQREEICELGRRICQYVNYEC
>MP0778_megahit_160252_1-618
VAMDAFSGGTSQPCMGSILSALEDTNRKTLLKSSNVRTINEYWEQVRAQYKDFESGLASPASEVFLHQMPGGQFTNLKAQARSLGLEDRWQEVALTYTSVNDMFGDIVKVTPSSKVVGDMALMMVAQDLTREDVEDPAVEVNFPKSVIEMFRGDIGQPPGGFPKELVKKALKSETPDLSRPGSRLAAARIGDLKKAAKLDCLNEDL
>MP0778_megahit_167926_2-535
PALPNQENIKLDGYAIQCRVTTEDPLNNFMPDYGKIMTYRSASGFGVRLDGATAASGSIITPYYDSLLVKVTTWAQSTDDCIRRMDRALREFRIRGVKTNLVFLESLINNDDFKSGKYNTNFVDTNKDLYNFKPKKDRASKIISYLGNIVVNGHTDITGRSNNFYLTDPVIPSFEKNN
>MP0778_megahit_168449_3-554
TPENAISRMDRALREFRIRGVSTNISFVENLLKNKTFLNNQYTTKFIDTTPELFAFSERQDRATKLLNYIASVSIQGHPEIGKTPGPSIPTFSFRNPEKNREESSALNLKKMLDEKGPGSVASWALAQRSILITDTTMRDGHQSLLATRMRTIDMLKVATRYNANLAEIFSIECWGGATFDVAY
>MP0778_megahit_204289_5571-9020
MAIQQKLLVANRGEIAIRVFRAATELGLRTVAIYAEEDRFSRHRFKADEAYQLDATKGPVGAYLDYEGIVALAKSKGVTLIHPGYGFLSENADFARACEREGITFIGPSADLLGSMGDKTAARAQAIAAKVPVLPGTDDAISDPDQALTVAHEVGFPLIIKAAFGGGGRGMRIVEKPSELQARLAEAQEEAQNAFGNPAVFLERYIKRAKHIEVQILGDQHGNVVHLHERDCSVQRRYQKVVEIAPSIDLEGTLRQDLCQSAANLAQSIGYNNAGTVEFLYDMDSKEWFFIEMNPRIQVEHTVTECVTGIDLVRSQILVAQGKKLHEPEIGIPSQTEIPCNGFAIQCRITTEDPEKGFAPDYGRITNYRSAAGFGIRLDSGNGDAGAVITPYYDSMLVKLTATGRDFETACQRMDRALREFRIRGVKTNIPFLENVIEDSTFRSGDAHTKLIDSQPSLFSFIPKRDRATKLLNYLSDLTVNGNPGAKNWRPAKPFAQPRIPNSTSVPPTSPSSREILLNQGPEAFSKWIGEQKRLLCTDTTMRDAHQSLIATRMRTFDMLNIAEAYAKRTPDLFSMEMWGGATFDTSMRFLKEDPWDRLRELRERIPNICFQMLFRGSNAVGYSNYPDNVVAGFVKHAADSGMDIFRIFDSLNYLPNMRVAMEAVREHGKSVCEAAVCYTGDITNPNRAKYSLKYYIDKAKELEKMGAHILCIKDMAGLCHPAAITKLVSTLKQEIGIPIHFHTHDTSGLNAASIMAAADAGVDIADMALASMSGSTSQPNLNSVCAAMGGHERDPGLDIETLNEFSDYWEEILTHYEPFYSAPRSGTAEVYLHEMPGGQYTNLKEQANGMGLGHRWQEIAHTYADVNQLFGDIVKVTPSSKVVGDMTMLLVTQDLKAKDLLNGNAPNLDFPESVIDMLGGGLGQPDGGWPKEIQKLVLGDKIPVTVRPGELAPPCDLDQTKAELTQALDREANDDDLYSHLMYPQVFSDYLDSLKSFDRLTVLPTPAFFYGLQIGEEVHVDIGPGKTLFIKLISIGEPDDEGRRTLFYELNGMPRECVVIDKALGKESVANLKGEPGNHQHIIAPLPGMISEVAVKPGDEIKEGDKLVVLEAMKMLTTVSAPADGMIDEVLLKKGQAADTGDLLIIVK*
>MP0778_megahit_209487_1-585
YTLKYYIELAKELEKAGSHIIAIKDMAGLCKPSAIKLLIKELRNETSLPIHYHTHDTSGTSSATVLAAIEEGIDIVDLAMDSMSGLTSQPALGSVVSIMKQNHEDPRLDEANIREASLYWEQVRNNYRAFETDFKGGSSDVYLHQMPGGQFTNLKEQARSLGITTDKWGLVANMYAEVNKMFGDIIKVTPSSKIV
>MP0778_megahit_211316_1-858
VPSVLVTKDKIKIIQKEVDAIGYPVIVKASWGGGGRGMRVVHSSKDLVDQITTAQSESLKAFGKDEVFIEKFLEDAAHIEVQILGDKHGNIIHLYERDCSLQRRHQKIIERAPAHFLKDETRKNICNAAIKIAKEVNYFGAGTVEFLFDKKSGEFYFIEVNPRVQVEHTVTEEVTGIDIVKAQIKIAEGEKIGNHPALPKQENIHLDGYAIQCRVTTEDPLNNFMPDYGKIITYRSAAGFGVRLDAANASAGSIITPYYDSLLVKVTTWAKSQEDCIKRMDRSLRE
>MP0778_megahit_218206_727-1044
RTVYFELNGQPRSVDVKDNSIAIDDLAKEMADSSNKDHVGAPIPGLLVDVTVTEGMKVSKGAKLCTIEAMKMETVIYAENTGLVQKLCVKAGENIEAQQLLFVIK*
>MP0778_megahit_223985_362-529
MNKIKKILAANRSEIAIRIFRAAEESGIKTAAIYSKEDRFALHRFKTDESYLVGEG
>MP0778_megahit_231218_3-395
TIEIDKGKNLILRYLAKSDVNANGKCSVFFEINGQPRTMDIENKEFSKNIVQRKKVDDNNDKHVGSPLPGQVAKIFVQSGNKVIKGDKLLVIEAMKMETTINADKSGTIKSINVSSGDNVETRDLLLELN*
>MP0778_megahit_239038_2-721
CLEKPSFVQGDFNTSFIASEFRDQTSFESQPTFMEASIAASIQIAHERGDLLSKTLVVSDPLLNWTNANHLRFRKIYDFDNRIFDLCISPINKDHSRFTVTDLSTEEEVTIRLRNFGNNLAQCIYENELIEISYYDVKPGHLYCSIGFSTNMFVDAITNYRGENSLVEGDKVIAPMHGELLQLDSKVGDKISKDQVVAILDAMKMHYEIKVEVDGIITAIHFKKGDQVAADDILIEIKV*
>MP0778_megahit_239767_3-2192
MTDFKKILIANRGEIAIRIMRAANEMGKKTVAVFAEEDKLGLHRFKADEAYRIGAGLGPVAAYLSIDEIIRVAKASGADAIHPGYGLLSENPDFVDACAQNGITFIGPRAETMRALGDKASARRVAMEAGVPVVPATDVLGDDMEVVRKQAAEVGYPLMLKASWGGGGRGMRPIANEDELKEKVMEGRREAEAAFGNGEGYLEKMILKARHVEVQILGDSHGEIYHLFERDCSVQRRNQKVVERAPAPYLTEEQRAEICELGRKICAHVNYECAGTVEFLMDMDDGKFYFIEVNPRVQVEHTVTEEVTGIDIVQAQILIAEGKTIAEATGKATQADVQLNGHALQTRITTEDPQNNFIPDYGRITAFREATGMGIRLDGGTAYSGGVITRYYDSLLVKVTAKAQTPEQAIARMDRALREFRIRGVSTNIAFVENLLKHPTFLDNSYHTKFIDQTPELFTFEKRRDRATKVLTYIADITVNGHPETKGFERPAAAVRAPQPPATRAEPMMGTRNLLEQKGPQAVADWMGQQRQLLITDTTMRDGHQSLLATRMRSHDMIKVAPAYAANLPQLFSMECWGGATFDVAYRFLQECPWQRLRDLRAALPNVMTQMLLRGSNGVGYTNYPDNVVQEFVRVAATEGVDVFRVFDSLNWVENMRVAMDAVIENGKICEGTVCYTGDIFDPDRSKYDLKYYVAMGKELKAAGAHVLGLKDMAGVLKPNAAKVLIKALK
>MP0778_megahit_245433_535-1080
MKTFKKILIANRGEIAIRIMRAANEMGKKTVAVFAEEDKLGLHRFKADEAYRIGEGLGPVAAYLSIDEIIRVATLSGADAIHPGYGLLSENPDFVDACDANKITFIGPKAKTMRALGDKASARKVAIEAKVPVIPATDVLGDDINIIRKEAENIGYPLMLKASWGGGGRGMRPINDESELED
>MP0778_megahit_249029_2-415
MKALSFNPASPWQQQFCFKGVKCLIVCRGPIRLEVMQVLEELGARYGILLSEKDSITYPQTLAPELRFLANRHEQVHHIPDYVGSSREERQQCIDKILRLCKQHNYTHLFAGYGFMAEDGDFVRQIEEANICFVGPSA
>MP0778_megahit_252636_2-544
IAGLGWTQIVRGLNRANTGGNMTFSGVLIANRGEIAIRIARAAQDLGLRTVAVYSQDDAASLHTQVADESVRLEGHGARAYLNIQGMIAAAQTSGCDAIHPGYGFLSEQAEFASACAHAGIKFIGPTAEHLGLFGDKARAREAAIAANVPVLQGIDRAVTLEEAQVFFGEHPGGIIIKALA
>MP0778_megahit_254602_735-1343
MSSAFRKILIANRGEIAIRVMRAANEMGKKTVAVYAEEDKLSLHRFKADEAYHIGAGLGPVAAYLSIDEIVRVAKMSGADAVHPGYGLLSENPNLVDACRGAGLAFIGPSAETMRELGDKASARKVAMAAAVPVVPATDVLPKDIEEISELAKGIGFPLMLKASWGGGGRGMRPVLDENELSAKILEGRREAQSAFGNDEGYL
>MP0778_megahit_266486_1-1428
MTFSGVLIANRGEIAIRIARAAQDLGLRTVAVYSQDDAASLHTQVADEAVQLEGLGARAYLNIEGVIAAAQASDCDAIHPGYGFLSEQAEFASACANAGIKFIGPTAEHLSLFGDKARAREAAIAANVPVLQGIDRAVTLAEAQAFFGQHPEGIIIKALAGGGGRGTRAVTNAADLAEIFTRCQSEAKAAFGIEDVYVEVFLPKAKHIEVQIIGDEHGSITHLGERECSAQRRNQKVVEIAPAPALDEELRQRMIEAAVRFAQAQNYQSLGTFEFLLDASGSGSEFVFIEANARLQVEHTVTEEVTGVDLVQSQIRVAGGESLANLGLAESAKPRGFAIQARVNLETLSADGSVLPSAGTLTAYEPPSGPGVRVDGFGYNGYQTSTAFDSLLAKVIVSTKADNFAAACAKAGRALTEFRIEGLSANTDFLQNILSHADFVEASIHTRWVDENMQTLAAPSGQRNRFVSAQQGGSGD
>MP0778_megahit_271940_725-1879
VDVAIDSWSGFTSQPSFGAIVESLDGNSRDPKISSAVVRTAANYWEGVRKQYQPFESKTRTSMSEVYLHQMPGGQYTNLREQARSMGINDARWPELASMYAEVNKIFGDVIKVTPISKVVGDMAIYMLANNIQISDILDPKKDVGFPASVIEFFSGRLGQPYKGFPKSLQKKILKGKKPISYRFGSKLPSLNIKNRTKELEKNFKENISEKDTLSQIFFPEVFDGYMKHKKQFGNTSVIPTSNYFFGMNTGEEIYVAIEPGKTLIIRYFTLSEPNEKGYRTVYFELNGQPRSVDIKDHSIAVDDLAKEMADSSNKEHVAAPIPGLLVDVAVTEGIKVQKGAKLCTIEAMKMETVIYADQTGTVNKILASAGENIDANQLLFIIK*
>MP0778_megahit_274396_2-799
TLSEAEKFFDSVDGAIIIKAVAGGGGRGTRIVEDRDTLESAFIRCQSEAEASFGVGDLYVEEFLARARHVEVQIIGDKAGNVVHLGERECSAQRRNQKVVEIAPAPNFPTALRDKILKSAVTFAQQQSYKSLGTFEFLVDGNEPDSQFVFIEANARLQVEHTVTEEVTGVDLVSSQIQVALGRSLSEIGLDAADISAPRGYAIQARLNLETIKADGSVMPSSGKLTAYDVPNGPGVRTDGFGYVGYETSTAFDSLLSKVIVHSKSR
>MP0778_megahit_282836_2-946
GIESYGIYSKDDSSSTHLSYCSKVFELKGIGPSAYLNIDEIISIAKNNNIGAIHPGYGFLSENQTFAAACLKSHIVFIGPSEKTLSTFGDKEKAKKLAQKLDLPTCLSVGPVENETDILSFFKKIKKNKIILKANFGGGGRGSRIVHKREDISEVLSLVKQEAKSFSGSNLVFAEEVIEDARHIEVQILGDGQSCIHFFERDCSFQRNFQKFIEFSPAPNLKIQTKEMLYNYAVTLCKSVGYKGLGTVEFLVDKNEKIYFMEVNPRVQVEHTITEELTGIDLVRSQINVFCGLSIQDQNLTEVNIIGNRASIQAR
>MP0778_megahit_283386_1420-4515
GDKASARKVAVAAGVPVIPATEVLGDDIAAIKREAAAVGYPLMLKASWGGGGRGMRPINTEDELEEKVLEGRREAEAAFGNGEGYLEKMILRARHVEVQILGDTHGDIYHLYERDCSVQRRNQKVVERAPAPYLSAAQRSEICDLGRKICAHVGYECAGTVEFLMDMDSGKFYFIEVNPRVQVEHTVTEEVTGIDIVQAQIMIAEGKTLAVATGKDRQEDIQLTGHALQTRITTEDPQNNFIPDYGRITAYRAATGMGIRLDGGTAYSGGVITRYYDSLLVKVTASAQTPEKAIARMDRALREFRIRGVSTNIAFVENLLKHPVFLSNEYTTKFIDDTPDLFHFAKRRDRGTKVLTYIADITVNGHPETAGRSMPDHDVSPARVPQLRADPAPGTKTLLDREGPQALADWMAAQPQLLITDTTMRDGHQSLLATRMRSIDMITAAPSYAANLPQLFSVECWGGATFDVAYRFLQECPWQRLRDLRQAMPNLMTQMLLRGSNGVGYTNYPDNVVQSFVAQAAETGIDVFRVFDSLNWVENMRVAMDAVRAADKVCEGSICYTGDLFNPDRSKYDLKYYVKMGQELKQAGAHILGLKDMAGLLKPAQARVLVKALKQEVGLPIHFHTHDTSGGAIATVLAAAEAGVDAVDAAMDAFSGNTSQPTLGTIVEAMRYDTRNTGLDIDAIREISTYWEAVRGQYAAFESGLQAPDSEIYLHEMPGGQFTNLKAQARSLGLDDRWHEVAQTYADVNHMFGDIVKVTPSSKVVGDMALMMVSQGLTRGQVEDPAVDVSFPDSVIDMMQGKLGQPTGGFPPAMINKALKGAAPNLERPGKNLTPIDMEAARQEASAAIDGKEVDDEDLNSYLMYPKVFVDYRERHERYGPVRALPTRTFFYGMTPGQEITTEIDPGKTLEIRLQAIGETNADGQVKVFFELNGQPRVIRVPNRLIASETISRTKAEQGNLLHVGAPMPGVVASVAVTAEQEVKKGDLLLTIEAMKMETGIHAERDCQISAVHVQPGAQIDAKDLLIEFKA*
>MP0778_megahit_283722_2-841
ILHLFERDCSLQRRHQKIIERAPAHFLKDETREEICNAAIKIAKQVNYFGAGTVEFLFDKKSGQFYFIEVNPRIQVEHTVTEEVTGIDIVKAQIKIAEGEKIGSHPALPKQEDIKLNGYAIQCRVTTEDPLNNFMPDYGKIMTYRSAAGFGVRLDAANASSGSIITPYYDSLLVKVTTWATHQEDCIKRMDRALREFRIRGVKTNLVFLESLINNKDFLEGNYNTNFVDTKKELYDYNPQKDRASKIVSYLGNIIVNGHPDISGRVHDNSTVEVQIPLSN
>MP0778_megahit_285945_3-665
RNKLMKKVLIANRGEIAIRIARTCNDLGLKTVGIYSEDDANSLHLSKVDEAYKIDEKGAQAYLDIKEIIRIAKESKADAIHPGYGFLSENSFFASAAKRAKIKFIGPNERTLKIFGDKTSAKELASSLNIPVIAGTHDKTSIRQAQNFMKSLKKNSSVVIKAISGGGGRGMRVVSKMDDLKECFNRAASEAKASFDSPDLYLEEYLKNYRHIEFQIIGDGT
>MP0778_megahit_288669_3-134
MPDFNKILIANRGEIAIRIMRAANEMGKKTVAVFAEEDKLGLHR
>MP0778_megahit_295699_1-684
RDSGADAIHPGYGLLSENPDLVDACEKNGIVFIGPQAATMRALGDKASARRVAIEADVPVIPATEVLGDDMSVIKSQAAEIGYPLMLKASWGGGGRGMRPIEHPDELEDKVLEGRREAESAFGNGEGYLEKMIIRARHVEVQILGDKHGEIYHLWERDCSVQRRNQKVVERAPAPYLTQKQRETLCDLGRRICAHVNYECAGTVEFLMDMDTDEFYFIEVNPRVQVEH
>MP0778_megahit_298638_3-278
MKKISKILAANRSEIAIRIFRAAEESGIKTAAIYSKEDRFAIHRFKTDESYLVGEGKGPIQAYLDINSIIQIAKDAKVDAIHPGYGFLSESP
>MP0778_megahit_310135_820-2367
VKESASAGIDVFRVFDPLNWVPNMEVAITAVQESGALCEATVCYTGDVLDPKRDKYTLKYYVDLAKELEKRGAHLLAIKDMAGLCKPFAAGRLAKALHDEVGLPIHFHTHDTSGAALASCLEAARHGASIVDASMAPFAGLTSQPNLNALVEATRNTDLDTGLDPEPLRHLTHYWGAVREHYSPFECGMKAPDADLYLHEMPGGQFTNLLEQARALGLTDRWEDVCRTYAEVNQLLGDIVKVTPTSKAVGDLALLLVTNEMKASELLESTREIAFPESVVDLLSGRMGQPPGGFPTEVVARVVRNQTIIEGRPGATLPPANIEDATAEVTALVGREATPREVSSWLLYSRVFQDFAEHRAKYGDVAVLPTPAFLEGPKPGEELFVDIEPGKTLVIRLLTVGEAHADGTRTVFFELNGQPRSVSVVDRTLEGTIQQRPKADIGNPRDIGAPMPGLIVTVAVKPGDAVKKGDKILSLEAMKMETTVYAEQDGTLSEVLVSPGSPVEAGELIARYGED*
>MP0778_megahit_316998_1-504
ATFDTSMRFLKEDPWDRLAKINQQAPNILKQMLLRGANAVGYKNYPDNVVKFFVKEAAQAGIDVFRVFDSLNLIENMRVSIEEVRLQNKICEGTICYTNDVTNPKENKYTLKYYIDLAKELEQAGSHIIAIKDMAGLCKPSAIKILIKELRNEISLPIHYHTHDTSGT
>MP0778_megahit_319182_1-81
QPGTVERLCVKAGENIEAQQLLLIIK*
>MP0778_megahit_324477_628-1167
DRVSEKDTLSQIFFPEVFDEYMKHKKNFGNTSVIPTSNYFFGMNAGEEIYVSIEPGKTLIIRYFTLSEPNEKGFRTVYFELNGQPRSVDIKDNSIAVDDLAKEIADSSNKEHVAAPIPGLLVDVAVTEGLKVSKGAKLCTIEAMKMETVIYAENAGTLHKLYVKAGDNIEAQQLLFIIK*
>MP0778_megahit_331080_363-572
MKKIKKILAANRSEIAIRIFRAAEESGIKTAAIYSKEDRFALHRFKTDESYLVGEGKGPIQAYLDINSII
>MP0778_megahit_331549_1161-3998
MTDFKKILIANRGEIAIRIMRAANEMGKKTVAVFAEEDKLGLHRFKADEAYRIGEGLGPVAAYLSIDEIIRVALASGADAIHPGYGLLSENPDFVDACVKNDIAFIGPRAETMRALGDKASARRVAVEAGVPVIPATEVLGDDVADIARQAEDVGYPLMLKASWGGGGRGMRPITHPGELEEKVLEGRREAEAAFGNGEGYLEKMILRARHVEVQILGDKQGAIYHLWERDCSVQRRNQKVVERAPAPYLNEAQRAELCELGRRICAHVNYECAGTVEFLMDMDSGKFYFIEVNPRVQVEHTVTEEVTGIDIVQAQILIAEGKTLAEATGKPSQAEIRLNGHALQTRITTEDPQNNFIPDYGRLTAFRSATGMGIRLDGGTAYAGGVITRYYDSLLVKVTAWAPTPQKAIARMDRALREFRIRGVSTNIAFVENLLKHPIFLSNEYTTKFIDDTTDLFDFKSRRDRGTRVLTYIADISVNGHPETTDRPRPAADIKPPKPPKTEGIAQPGTRNLLEEKGPKAVADWMLDQKALLLTDTTMRDGHQSLLATRMRSIDMIKAAPAYASTLPNLLSVECWGGATFDVAYRFLQECPWQRLRDLRAAMPNLMTQMLLRASNGVGYTNYPDNVVQSFITEAANGIDVFRIFDSLNWVENMRVAMDGVIDSGKICEASICYTGDILNPDRAKYDIKYYVSMGKELRDAGAHILGLKDMAGLLKPAAARQLITALKTEVGLPIHFHTHDTSGLAGATLLAAAEAGVDAVDAAMDAFSGGTSQPCLGSIVEALRHTERDTHLDIDAIRSLSDYWDHVRAQYTAFESGLAAPASEVYLHEMPGGQFTNLKAQARSLGLEEKWPAVANTYADVNQMFGDIVKVTPSSKVVGDMALMMVSQGLTRSNVEDPNLDLAFPDSVVDMLRGNLGQPPGGFPEALVNKVLKGEAPMTTRPGA
>MP0778_megahit_331808_3-539
DKVQEKLENKYEEKLSNQHVASYLMYPKVFEDFMDHRKAYSDTSILSTELFFYGPLSDKEYSLAIDKGKSLIVRYLAKGEPNANGSSSVFFELNGQPRTIEIVNKEFSKNVIAKIKSEEGNPNHIGSPLPGQVAKIFVNEGSKVIKGDRVLVIEAMKMETIINAEKSGTIKKIHINSGE
>MP0778_megahit_339162_1-1245
VGLPIHFHTHDTSGIAGATILAAADAGVDVVDTAMDALSGGTSQPCMGSIVEALHNSERDTGINIENLREISDYWGQVRAQYAAFESGLSSPASEVYLHEMPGGQFTNLKAQARSMGMEEKWHDIAETYADVNQMFGDIVKVTPSSKVVGDMALMMVAQNLNREDVENPNTDVAFPESVVDMLKGNLGQPPGGFPKHIVTKALKGEKPNLDRPGKNLDPIDLEKTRQELSEKLDGMKIDDEDLNGYLMYPKVFLDYMERHLTYGPVRTLPTKTFFYGMNSGDEISLEIDPGKTLEIRMQAIGETDENGEVKVFFELNGQPRVIRVPNRLVTSETTSRPKVDPGNSNHIGAPMPGVISTVSVIEGQTVKKGDLLLTIEAMKMETGIHVERDAKIKSVHVKAATQIDAKDLILELE*
>MP0778_megahit_342286_1-858
IKTAAIYSKEDRFALHRFKTDESYLVGEGKGPIQAYLDINSIIDIAKKAGVDAIHPGYGFLSENPDLADQCEKNNIIFIGPTKEILNRLGNKTAAKEVADEAGVSTIPSVKVNEANKKTIHDEVNEIGYPVIVKASWGGGGRGMRVVRSPDELSEQIELAQSESKKAFGKDEVFIEKFLEDAAHIEVQILGDKHGNIVHLYERDCSLQRRHQKIIERAPAHFLEETSRQSICGSAVKIAKYVNYCGAGTVEFLYDKKNNQHYFIEVNPRIQVEHTVTEEVTGIDIV
>MP0778_megahit_344528_1827-5264
MKKLLVANRSEIAVRIFRSASELNLRTVAIYAEEDRFGVHRFKADEAYLVGKGKGPVAAYLDIESIISLAKEKKVDMIHPGYGFLSENAHFARACEDAGIIFVGPSPELLERMGDKVAAKKAADEAGVPTLPATPNPVSKPADALKWGRKIGFPLIIKAAFGGGGRGMRVVHKEEELKSMLEEAQGEAERAFGNSAVFLERYVGKAKHIEVQILGDRKGNIVHLHERDCSVQRRYQKVVEVAPSIGLDSKVVNELCQAGVNLANKVGYNNAGTVEFLLDQDTQEWFFIEMNPRIQVEHTVTEQITGIDIVRSQILVAMEHDLHGKRIGIPQQENIPRNGCAVQCRVTTEDPEKDFTPDYGKILSYRSAAGFGVRLDGAMGDTGSIITPFYDSLLVKLTTSGPDLPQALDRMHRSLREMRIRGVKTNIPFLENVIAHKDFVQGKATTRMIDVTPSLFKFKARKDRATRLLRYLGEVIVNENPQVKGRDRINNPLPLIVPEYNAREDPPRGTRDLLLSMGASKFSSWLREQKPLMITDTTLRDAHQSLFAARMRSYDMLTVSEFISRRLSGLFSLEMWGGATFDTCMRFLGECPFERLRMLREKIPNILFQMLLRGSNAVGYANYPDNVVREFVIHSSEAGMDIFRIFDSLNYLPNLKVAMETVAEKTHSLCEAAVCFTGDFTDSNEEKYVLKYYVELAKELEKMGAHILAIKDMAGLCHPSAAQKLVKTLRNEISIPVHFHTHDSSGIASASVLKASEAGVDVVDLAVSSMSGCTSQPNLNSVAHALRNMPRSTGLDVDALNELSLYWETIRQYYSPFDTSPPFGGAEVYQHQMPGGQYTNLREQATALGLGKRWPDVVKTYQEVNELLGDIVKVTPSSKCVGDLAIFLITKGVKPSDLTNLPPETGFPESVIDLMSGNLGQPTGGWPKNIQKVILGGRKPLRGRPGASAPKIDLAKESVKIKKKYGNKTTNDDLFSSLMYPKVYDDFRDFRNKYGDVSVLPTTAYFHGLKPGEEISIDIEEGKTLFIKLLHVGDPDEKGVRPLTFELNGKARTTLVKDQSIKGDAKAREKADPSNDMHIAAPIPAMISSIATSVGKNVAKGDKVAVLEAMKMQTTLYASSKGVVDEILVGVGDSVESKDLVVRLR*
>MP0778_megahit_344936_138-824
LGQPPGGFPKSIVGKILKGEKPNLDRPGKRLKDVDLEQVRTELSKNLDGLDIDDEDLNGYLMYPKVFLDYMERHQIYGPVRALPTKTFFYGMEPGEEITAEIDPGKTLEIRLQAVGETDDKGDVRVFFELNGQPRIIRVPNRLIKSQTASNPKAEEGNNSHVGAPMPGVVAGVTVSQGQSVNEGDLLLTIEAMKMETGLHAERDAIVKLVHVSTGSQIDAKDLLIEFE*
>MP0778_megahit_345990_3-1295
SWGGGGRGMRVVRSADELSEQIELAQSESKKAFGKDEVFIEKFLEDAAHIEVQILGDKFGNIVHLFERDCSLQRRHQKIIERAPAHFLEEGSRKNICDSAVKIAKHVNYCGAGTVEFLYDKKNNQHYFIEVNPRIQVEHTVTEEVTGIDIVKAQIRIAEGAKIGEDSALPNQENIKLDGYAIQCRVTTEDPLNNFMPDYGKIMTYRSASGFGVRLDGATAASGSIITPYYDSLLVKVTTWAQSTDDCIRRMDRALREFRIRGVKTNLVFLESLINNDDFQSGSYNTNFVDTNKDLYNFTPKKDRASKIISYLGDIIVNGHTDIKGRANDFNLTNPVVPSFEKNINAVNYVEELKKSGPEKFSQSIKEKKYTLITDTTMRDAHQSLLATRMRTDDLVNIAEFYSNKLSDLFSIECWGGATFDTSMRFLKEDP
>MP0778_megahit_351083_3-1016
SIYSYEDRFALHRFKTDESYLVGSGLGPIQAYLDYKGIVQIAINSGCDAIHPGYGFLSENPEFADECAKHNILFVGPSSKIMRSLGNKVEAKKTANKANVPTIPSTGPLPKEIKKCKALAKKIGYPIMLKASWGGGGRGMRVIRKEEELENQINTARREAKSAFGKDDVFLEKLIEKAFHVEVQIIGDTHGNIVHLYERDCSLQRRHQKVVERAPAAYLSEPERNLICEAGVRIGKQVNYSCAGTVEFLMDAKSREFFFIEVNPRVQVEHTVTEEITGIDIVKAQFLLAAGATIGDGICGVPHQENIHMKGHAIQSRVTTEDAANDFAPDYGKISVYR
>MP0778_megahit_353565_1-324
GSSSVFFELNGQPRTIEIVNKEFSKNVVAKIKSEEGNPNHIGSPLPGQVAKIFVNEGAKVIKGDRVLVIEAMKMETTINAEKSGTIKKIHINSGENVETKDLLIEIE*
>MP0778_megahit_354864_1-2406
AANDFAPDYGKISVYRSASGHGIRLDAGTASTGTVITPYYDSLLVKVTAKGQSPIEAKERMDRALSEFRIRGVKTNIPFLLKLINHEGFDKFRYHTKFIDSEKSLFNFSSRKDRASKTLNFLAEVIVNGNTEVANRPKLRETTPAKLSDFGIAKSRKAQSIVDKTFKQILDEKGPQEVAQEVLKQKKLLITDTTFRDAHQSLIATRMRTQDMLGVTDLYEERLKNLFSIECWGGATFDVALRFLKEDPWERLEKLREQIPSALMQMLFRGSNALGYTNYPDNVLRRFIQLSAQSGIDIFRIFDALNWIENMKVSIDEVLKTDKICEASICYSGDLSSPSEKKYTLDYYLKMAEKLEKMGVHFLAIKDMAGLCKPKASKILFKELKKNIKIPIHFHTHDTSGNGVATILNASDAGVDIVDLAIDSWSGFTSQPSFGAVLESLDGNPRDPKISSAVVRTAANYWEGVRKQYQPFESKTRTSMSEVYLHQMPGGQYTNLREQARSMGINDDRWPELASMYAEVNKIFGDVIKVTPISKVVGDMAIYMLANNIQIKDVLDSKKDVGFPASVIEFFSGRLGQPYKGFPKSLQKKILKGKKPISYRFGSKLKSLNIKKRNKDLENKYKDIVSEKDTLSQIFFPEVFDEYMKHRKIYGNTSVIPTSNYFFGMNAGEEIYVSIEPGKTLIIRYFTLSEPNEKGFRTVYFELNGQPRSVDIKDNSIAVDDLAKEIADPSNKEHVAAPIPGLLVDVAVTEGLKVSKGAKLCTIEAMKMETVIYAENTGILHKLYVKAGDNIEAQQLLFVIK*
>MP0778_megahit_356908_1-1629
HGNIVHLFERDCSLQRRHQKVVERAPAAYLSDKERQAICEAGVKIGQQVSYSCAGTVEFLMDAKSREFYFIEVNPRVQVEHTVTEEITGIDIVKAQFLLAAGATIGDDICGVPTQKNIHMKGHAIQSRVTTEDAANDFAPDYGKISVYRSASGHGIRLDAGTAATGTVITPYYDSLLVKVSAKGQTPVEAKVRMNRALSEFRVRGVKTNIPFLLKLINHDGFDNFNYHTKFIDSEKSLFEFSSRKDRATKTLNFLAEVIVNGNAEVANRPKLRETIPAKLSDYGIAKSQKAQKVVGQTFKQILDNKGPQEVANFVLKQKKLLITDTTFRDAHQSLIATRMRTQDMLGITDLYEERLKSLFSIECWGGATFDCALRFLKEDPWERLEKLREQIPSALLQMLFRGSNALGYTNYPDNVLRRFIQLSAKSGIDVFRIFDALNWIENMKVSIDEVLKSGKICEASICYSGDLSSPSEKKYTLDYYLKMAEKLEKMGVHFLAIKDMAGLCKPKAAKILFKELKKNIKIPIHFHTHDTSGNGIASLLNA
>MP0778_megahit_358363_315-806
MKNIKKILIANRSEIAIRISRAATELGYRTVSIYSYEDRFALHRFKTDESYLVGSGLGPIQAYLDYKGIVQIAINSGCDAIHPGYGFLSENPDFADECAKHNILFVGPSSKIMRSLGNKVEAKKTANRANVATIPSTGPLPKDIKQCKSFAKKIGYPIMLKASW
>MP0778_megahit_359747_2132-5506
MKSSGILIANRGEISVRIARAAADLGIRSVSIYSEDDKNSLHTKISNEAALIPGMGAKAYLDIDSIILTAKKMGCDMLHPGYGFLSERADFAERCEIEGITFVGPNVEHLRLFGDKGEARSAAIEAGVPVLKGINRGVTLSEAQEFFKSIKGSVIIKAVAGGGGRGTRIVKSKKDLESAFVRCESEAKAAFGIGDLYIEEFMNCARHIEVQIIGDTGGNVIHLGERECSAQRRNQKVIEIAPAPNFSPVLREKILKSAVAFAQQQKYQSLGTFEFLVDGNEPGSKFVFIEANARLQVEHTVTEEVTDIDLVASQIKVALGGSLSEIGLDLDNAINPKGFAIQARVNLETIKPDGSVMPSSGVLTSYDVPTGPGVRTDGFGYVGYETSSAYDSLLAKVIVHSKTANFQEASLKSIRALSEFRLEGVRSNISFLKNILAHDSFVGGDVHTRWVDENLETLTSDWQGPNLFVDSTLKNANRQGFAGARVNSLDPLALFSQTVQNTENSEDINSQIETPVGHFAIKSPIQGTIVAIDVASGDSVRAGEPVVVVEAMKMEHLVSADCDGIVGEIFMEVGDVVKEGFSILFIKEGKTSTGAKVKEEVFDPDFIRQDLQENIDRHAFTLDENRKDAVAKRVARGGRMPRENIAELMDEGSFKEYWPLVVARQHQRHDMETLRKKTPADGVIAGTGTINAELFGDEASSAMLIHYDYSVLAGTQGGRGHYKQDRMFELALRFKLPLVLFSEGGGGRPGEDNLGPWVSFDTTTFTQFSKLSGAVPMVGINHGRCFAGNTVLLASCDVIIATKDSTIGMGGPAMIEGGGLGIYAPEEVGPMSFQVPNGVVDILVEDEAEAVKVAKKYLSYFQGSIDSWETPDQRMLRHVIPENRLRLYDMRDVISTIADADSVLEVREKFGVGIITSFIRIEGKPMGVIANNPHHLAGAIDSDGADKGARFLKLCDAFDIPILSLMDCPGLMVGPEVEATALVRHSARMFNTGANLTTPLFGVVVRKAYGLGIQAMCGGSSFVALSMVAWPTAEFAAMNIEGAVKLGFRKELMDIEDPDEKLRIFNEKVQEQYESAKAINAATGGGLDDVIDPADTRSWIAQGLKRLPPTPIRDGKKHAYIDTW*
>MP0778_megahit_363037_1-2121
RKFAAACLKNHIVFIGPSEKTLKMFGDKEKAKKLAQKLDLPTCLSVGPIKNEADILHFFKKIKRNKIILKANFGGGGRGSRIVHKSENASEVLSLVKQEAKSFSGSNLVFAEEVVEEARHIEVQILGDGKSCIHFFERDCSFQRNFQKFIEFSPAPNLKLQTKEMLYNYAVTLCGSVGYKGLGTVEFLVDKNEKIYFMEVNPRVQVEHTITEELTGIDLIRAQINVFCGLSIQDQNLTEVNKIGKRASIQARLNMESYDSKQQLIPSIGTIKEYDIASGPGIRVDGAGKVGFKNNGLYDSLLAKVIATSDFGLSEAIRKLKFTLGMSNISGIETNKNLIIEVLNQENIGNGSVNISSIDMKIEKYLQKLKNNSQKIVIKDKPSEVPYEPQNENSLSENAIQSELVGTVISVKAALNKKIKQGDTVLIQESMKMHHPIKANISGYISKFFVDVGDTVSIGTPLFEFIPVIEKSKNKLKTDKSKKSKAIRKDLVDLIERRKLTLDENRSIAVKKRKKLGKRTARENIKSLIGQNDFFEYGDLVYAAQRSRRSLDDLIKNTPADGLITGVSFVNSDLFDKEKTKTAIMHYDYMVLAGTQGINNHKKLDRMIDVIRGLKTPLIFFCEGGGGRPGDVDAGDQNIAGLNIPSFHDFARLSGLVPLVGIGSGRLFAGNAALLGCCDIIIGTKDLNLGMGGPAMIEGGGLGVYKP
>MP0778_megahit_365337_3-875
KYVNYCGAGTVEFLYDKKNNQHYFIEVNPRIQVEHTVTEEVTGIDIVKAQIRIAEGAKIGEDPALPNQENIKLDGYAIQCRVTTEDPLNNFMPDYGKIMTYRSASGFGVRLDGATAASGSIITPYYDSLLVKVTTWAQSTDDCIRRMDRALREFRIRGVKTNLVFLESLINNDDFKSGKYNTNFVDTNKDLYNFKPKKDRASKIISYLGDIVVNGHPDIKGRTNDFNLTDAVIPSFEKNNSVTNYVEELKKHGPEKFCQKIKEKKYTLITDTTMRDAHQSLLATRMRTDDL
>MP0778_megahit_368512_3-2279
MKKVLIANRGEIAIRIARTCSDLGIRTVGIYSEDDANSLHLSKVDEAYQIEGKGAQAYLGIKQIISIAKESNVDFIHPGYGFLSENSAFAASVKRAKIKFIGPSEKTLKIFGDKTTAKELAFSLDIPIISGTHQKTSLRQAQSFMKSLNKNSSIVIKAISGGGGRGMRVVSKLDELKESFDRAASEAKASFDSPDLYLEEYLKNYRHIEFQIVGDGTGEVCHLHERECSIQRRHQKLIEIAPSPSLSPELKNKMIDASLALAKKLKYEGLATIEFLVNVEKNDFRFIECNPRLQVEHTVTESILSLDIVKAQIQIASGKTLKQIKLEQKNIPDPKGYAVQSRVNMETIDSQGNANPSGGIFKKFDLPSGPGVRADSYGYAGYETNPLFDSLIAKIITYSSEDNFKQAIKRNYRSLCEFKVDGVPTNLDLLKNILINQDFKNNKVHTNFFEKNIKTLTELKTHSDLSDISRSISKDKPKRGKIENLDPLAVLDHGKSGGIFVDQSENILELQQEDFREGYQSVTAPMQGMIVKFDVEIGDSVWEGKTIGIMEAMKMEHEIISKVSGVVEDISVSSLDTVFEGHSLMKIRLEKVEKHTSDEVEEVDLDWIRPDLREALDRKEASHDVNRPEAVQKRYGTGHRTARENIEHLCDEGSFLEYGSVVMAAQRRRRSEEDLIKNTTGDGMVCGLGHVNGDLFPENASRVMAMSYDYMVLAGTQGKMNHAKKDRMFEIAEQNELPTILFAEGGGGRPGDTDTSGVA
>MP0778_megahit_372079_551-880
MPDFNKILIANRGEIAIRIMRAANEMGKKTVAVFAEEDKLGLHRFKADEAYRIGHGMGPVAAYLSIDEIIRVARDSGADAIHPGYGLLSENPDLVDACEKNGIVFIGPQA
>MP0778_megahit_378303_1-534
LSLYWEQVRQNYHVFETDFKGGSSDVYLHQMPGGQFTNLKEQARSLGITTDKWGLVANKYAEVNKLFGDIVKVTPSSKIVGDMALYMIANDLTKEDVLNPKKEISFPASVIEFFKGEIGTPHQGFPKELQKKVLGDIKPLTKRAGEVLEAVNLEKEKKNLEKEIDMKLDDNHFASYLM
>MP0778_megahit_388999_1-573
HQSLIATRMRTQDMLGVTDLYEERLKNLFSIECWGGATFDVALRFLKEDPWERLEKLREQIPSALMQMLFRGSNALGYTNYPDNVLRRFIQLSAQSGIDIFRIFDALNWIENMKVSIDEVLKTDKICEASICYSGDLSSPSEKKYTLDYYLKMAEKLEKMGVHFLAIKDMAGLCKPKAAKVLFKELKKNIK
>MP0778_megahit_395390_942-1916
TSMSEVYLHQMPGGQYTNLREQARSMGITDERWPELASMYAEVNKIFGDVIKVTPISKVVGDMAIYMLANNIQIEDVLDPKKDVGFPASVIEFFSGRLGQPYKGFPKALQKKILKGKKPINYRFGSKLPSLKIKNRTKELEKNYNEIISEKDTISQIFFPEVFDEYMKHKKKFGNTSVIPTSNYFFGMNTDEEIYVSIEPGKTLIIRYFTLSEPNEKGFRTVYFELNGQARSVDIKDNSIAVDDLAKEIADPSNKDHVAAPIPGLLVDVAVTEGIKVPKGAKLCTIEAMKMETVIYADQPGTVERLCVKAGENIEAQQLLLIIK*
>MP0778_megahit_396040_1-543
PDNVVKFFVKEAAQAGIDVFRVFDSLNLIDNMKVSIEEVRLQNKICEGTICYTNDVTNSKENKYTLKYYIELAKELEKAGSHIIAIKDMAGLCKPSAIKLLIKELRNEISLPIHYHTHDTSGTSSATVLAAIEEGIDIVDLAMDSMSGLTSQPALGSVVSIMKQNHEDPRLDEVNIREASL
>MP0778_megahit_401094_848-1945
VVSIMKQNHEDPRLDEVNIREASLYWEQVRNNYKAFETDFKGGSSDVYLHQMPGGQFTNLKEQARSLGITTDKWGLVANMYAEVNKMFGDIIKVTPSSKVVGDMALYMITNDLSPEDVLDPNKEISFPSSVVEFFKGEIGIPMGGFPEKLQKKILGNEKPLTERAGAVLASVNLNMEKDKLETKYEEKISNQQLASYLMYPKVFEDFMDHRQAYSDTSILSTELFFYGPLPDKEYSLPIDKGKNLIVRYLAKGEPNANGSSSVFFELNGQPRTIEITNTEFSKNVATKIKSEEGNPNHIGSPLPGQVAKIFVNEGIKVIKGDRVLVIEAMKMETTINAEKSGTIKKIFVSSGDNVETKDLLIEIE*
>MP0778_megahit_401659_3-1211
MPDFNKILIANRGEIAIRIMRAANEMGKKTVAVFAEEDKLGLHRFKADEAYRIGHGLGPVAAYLSIDEIIRVARDSGADAIHPGYGLLSENPNLVDACERNGIVFIGPQAATMRALGDKASARRVAVEADVPVIPATEVLGDDMSVIKSQAAEIGYPLMLKASWGGGGRGMRPIEHPDELEDKVLEGRREAESAFGNGEGYLEKMIIRARHVEVQILGDKHGEIYHLWERDCSVQRRNQKVVERAPAPYLTQKQRETLCDLGRRICAHVNYECAGTVEFLMDMDTEEFYFIEVNPRVQVEHTVTEEVTGIDIVQAQILIAEGKTINEATGKANQSEVTLNGHALQTRITTEDPQNNFIPDYGRITAFRSATGMGIRLDGGTAYAGGVITRYYDSLLVKVTAWA
>MP0778_megahit_411824_3-2366
MRQIKKILIANRSEIAIRISRAATELGFKTVSIYSYEDRFALHRFKTDESYLVGSGLGPIQAYLDYKGIVQIAVNSGCDAIHPGYGFLSENPEFADECAKYNIIFVGPSPNIMRSLGNKVEAKKTAGKAKVPTIPSTGPLPKDLKKCKDLAKKIGYPIMLKASWGGGGRGMRVIKKETELENHINTARREAKSAFGKDDVFFEKLIEKAFHVEVQIIGDTHGNIVHLFERDCSLQRRHQKVVERAPAAYLSDKERNAICEAGVRIGKQVNYSCAGTVEFLMDAKSRDFFFIEVNPRVQVEHTVTEEITGIDIVKAQFLLAAGAKIGDDICGVPLQENIHMKGHAIQSRVTTEDAANDFAPDYGKINVYRSASGLGIRLDAGTASTGTIITPYYDSLLVKVTAKGQTPIEAKRRMNRALSEFRVRGVKTNIPFLLKLINHEGFDIFKYHTKFIDSEKSLFQFSGRKDRATKTLNFLAEVIVNGNPEVANRPRLRETTPAKLSDYGISRSKKAQETVNNTYKQILDAEGPSAVAHAVLKEKQLLITDTTFRDAHQSLIATRMRTQDMLGITDLYEERLKNLFSVECWGGATFDVALRFLKEDPWERLEKLREQMPSALLQMLFRGSNALGYTNYPDNVLRRFIQLSAQSGIDVFRIFDALNWIENMRVSIDEVLKSGKICEASICYSGDLSSPAEKKYTLEYYLKMAQKLEKMGVHFLAIKDMAGLCKPKAAKILFKELKKNIKIPIHFHTHDTSGNGVATLLNASDAGVDIVDVAIDSWSGFTSQPSFG
>MP0778_megahit_412827_4380-5627
EVGLPIHFHTHDTAGTATATIMAASEAGVDAVDCAMDALSGNTSQATLGSVVEALKHTDRDTGLSMDAVREISNYWEEVRGEYAAFETGMQAPSSEVYLHEMPGGQFTNLKAQAASMGLDDRWPEVAKTYAEVNQMFGDIVKVTPSSKVVGDMALMMVSQGLTRAQVEDPKAEMSFPDSVIDMMRGNLGQPPGGFPDAIVDKILKGEKPNTERPGAHLPPADLEATRKELRDLLEGAQVEDDDLSGYLMYPKVFLDYMGRHRTYGPVRVLPTRTFFYGMEPGEEITAEIDPGKTLEIRLQALSETNEDGDVKVFFELNGQPRVVRVPNRMVKATTAQRPKAEIGNVNHIGAPMPGVVASVGATVGQKVKSGDLLLTIEAMKMETGIHADRDAVVKAVHVTPGGQIDAKDLLVELE*
>MP0778_megahit_413524_1-207
HIGAPMPGVISTVSVIEGQTVKKGDLLLTIEAMKMETGIHVERDAKIKAVHVKAATQIDAKDLIVELE*
>MP0778_megahit_417313_1-384
KSKNNSLWIEFDGIQEKFKIFKKNNQFFIYSLKYGNISMQIKDRIPSASTKKTKGSYVSPMPSKIIKLLVKVGQKINANEPLIILSSMKMENTIFSYKSGIVDKIRVKEGQNVEKDTLLININEIEK*
>MP0778_megahit_423609_497-2536
MQPIRKLLVANRSEIAIRVFRSAHELGMRTVAIYAHEDRFSLHRFKADEAYLIGRSGEPLRSYLDIDGIVSLAKEHNVDAIHPGYGFLSENAQFARACGEAGIIFVGPRVELLENLGDKTAARELAERAGVPILAGSSRALESLEEAVKTAEELGFPVMLKAAHGGGGRGMRIVRSKADLPAALESAQRESKTAFGSTSVFIEKFIERARHIEVQLLGDTHGNLVHLYERDCSVQRRHQKVVEVAPAPNISPMIRDQICDAAIAIGRTANYENAGTVEFLVDADADRFYFIEVNPRIQVEHTVTEEITGVDIVRRQLQIAAGKKLTDPEIGLGDQSAIRTMGAAIQCRVTTEDPENRFLPDYGRITAYRSASGMGIRLDAGTAFSGAVVTPYFDSLLVKVTARGLSHVETAGHIERCLQEFRVRGVKTNIPFLINLVTHPEFLAGNCTTRFIDETPSLFDFPIRQDRATRLLSFLAETIVNGNPLMKNRQPVVRRSPARVPEFDSQQAPPAGSRTKLLELGPEKFSATLRSHKGLYLTDTTMRDAHQSLLATRMRSYDMIAVADAYARLANGLFSLEMWGGATFDTAMRFLKECPWERLTRLREKVPNILFQMLLRASNAVGYTNYPDNVVQGFVKESASAGIDVFRVFDPLNWVPNMEVAITAVQESGALCEATVCYTG
>MP0778_megahit_424018_3-650
ILIANRSEIAIRISRAATELGFKTVSIYSYEDRFALHRFKTDESYLVGSGLGPIQAYLDYKGIVQIAINSGCDAIHPGYGFLSENPEFADECAKYNILFVGPSSNIMRSLGNKVEAKKTASKANVPTIPSTGPLPREIKKNKALAKKIGYPIMLKASWGGGGRGMRVIRKEEELENQINTARREAKGAFGKDDVFLEKLIEKAFHVEVQIIGDTHG
>MP0778_megahit_424319_3-959
WEGVRKQYQPFESKTRTSMSEVYLHQMPGGQYTNLREQARSMGINDDRWPELASMYAEVNQIFGDVIKVTPISKVVGDMAIYMLANNIQIKDVLDPKKDVGFPASVIEFFSGRLGQPYKGFPKLLQKKILKGKKPISYRFGSKLKSLNIKKRNKDLENKYKDRVSEKDTLSQIFFPEVFDEYMKHKKDFGNTSVIPTSNYFFGMNAGEEIYVSIEPGKTLIIRYFTLSEPNEKGFRTVYFELNGQPRSVDIKDNSIAVDDLAKEIADSSNKEHVAAPIPGLLVDVAVTEGLKVSKGAKLCTIEAMKMETVIYAENAGTL
>MP0778_megahit_430645_495-1004
MKLIKKILIANRSEIAIRISRAATELGFKTVSIYSYEDRFALHRFKTDESYLVGSGLGPIQAYLDYKGIVQIAINSGCDAIHPGYGFLSENPEFADECAKYNILFVGPSSNIMRSLGNKVEAKKTASKANVPTIPSTGPLPREIKKCKAFAKKIGYPIMLKASWGGGGRG
>MP0778_megahit_433729_1-612
RITTEDPQNNFIPDYGRITAFRSATGMGIRLDGGTAYAGGVITRFYDSLLVKVTAWAPTPGKAIARMDRALREFRIRGVSTNIAFVENLLKHKVFLSNEYTTKFIDTTPDLFDFDKRRDRGTKVLTYIADVSVNGHPETKDRPLPNFDTPTPISPNPVGEMSYGTRNLLEQKGPGAVADWVLKQRQLLLTDTTMRDGHQSLLAT
>MP0778_megahit_433903_3-443
MSDFSKILIANRGEIAIRIMRAANEMGKKTVAVFAEEDKLGLHRFKADEAYRIGHGLGPVAAYLSIDEIIRVAKKSGADAIHPGYGLLSENPDFVDACDAAGIRFIGPKAATMRALGDKASARKVAVAAGVPVIPATEVLGDDIAAI
>MP0780_megahit_4056_3-749
ALKTQISIPIHLHTHDTSSMQASTYLNAVDAGVDVIDVALGGLSGLTSQPNFNSVNNVLKHHPRANYFDAEQLNDYSIYWEQVRTYYYPFESGLKSGSGEVYKHEIPGGQYSNLKPQAESLGLADRFHEITDMYAQVNQLFGDIIKVTPSSKVVGDMAQFMVSNNYTVADILEKGETISFPQSVVSFFKGDLGQPVGGFPKDIQDIILKGEKPYTDRPNAHLQPIDFDKEFTEFKSEFSTDLDRELDFT
>MP0780_megahit_13791_408-521
MAITKILVANRSEIAIRVFRAANELGMKTVAIYAEQDK
>MP0780_megahit_20994_1-816
QSVTHLWERDCSVQRRHQKVIELAPAPNLSEVTRQGLLDAAVTIGRACDYRGLGTVEFLVEESGSFYFIETNPRIQVEHTITEEITGFDLVEIQLKLASGQTLGDVGLGETPKLPNGFAVQTRINAETPDGQGGFIPSGGRLGLYAVPSGPGVRIDGYAYTGYSTNPSFDNLLAKLVVHEKSDDLGRLFAKTERALSEFQIDGIGTNIGFLQSLLKMPAISDWRVDVRTLDSQPVDIFANDTVKTRYFESDTATETATCEVPSGADVLRAPM
>MP0780_megahit_26045_2-901
FLVDAEENIFFIEVNPRVQVEHTVTEEVTGVDLIKTQIYIASGYQLSAPEINLGSQAQVSTYGYAVQCRITTEDPENDFKPDYGIISTYRSASGFGIRLDAGSVYQGVKISPFFDSMLVKVSASSRTLDDACKKMRRALAEFRVRGVKTNMGFLDNLLKDDNFRDGKITVNYIQNNPHLFNIKKPRNRATKLVQYLGNITVNGNPDVKNSISNPKFLKPEIPSFDKSLGFTKGTKDLLTELGPDDFAKWLKNESKIHFTDTTLRDAHQSLLATRMRTYDMLKVTEAYAKSFPQLFSAEVW
>MP0780_megahit_35973_2-352
GNYYISNDNVAWKKLARQHIPKRILNIDKVYNVYRGYKPSGLTSGSSGELLTQMPGKVVKINVEVGQEVQKGDCVLILEAMKMENEIKTAVDGVIKEIHVKEGDALESGVLMLEIE*
>MP0780_megahit_37379_1-501
MPEFQKILIANRGEIAIRIMRAANEMGKRTVAVYAEEDKLGLHRFKADEAYRIGEGLGPVAAYLSIPEIIRVAKLSGADAIHPGYGLLSENPDFVDACDAAGITFIGPRAETMRALGDKASARRVAVEAGVPVIPATEVLGDDWEAIAAEAEKIGYPLMLKASWGGG
>MP0780_megahit_37561_1771-2598
TPSSKVVGDMAIFMVTNELTTEDVMTRGEEISFPDSVISFFMGDLGQPVGGFPKKLQKIILKNKKPYTNRPNAHLAPTDFDKEFKAFKKKFQKGFTRAIEMEDFLSYTLYPKVFEKAHENYKLYGNLALVPTKHFFYGMKLREETLIELEPGKTVIIRLLSVGIPNELGMRTVFFQVNGENRFVDVLDTSLNLKIEENEKIDPLNDDQIGAPLQGSLYKVLVKKGQEVKENDPLFVIEAMKMETTVTAYKSGKVQSVSLKEGSMVKQDDLVVTIS*
>MP0780_megahit_37600_3-1097
MFSKVLVANRGEIAIRAFRASYELGAATVAVFPFEDRNSVHRTKADEAYEIGEKGHPVRAYLSVAEIVAAAKRSGADAVYPGYGFLSENPELAAACAEAGVTFVGPSADVLQLTGNKARAIAAAKRAGLPVLASSEPSSDIEELVAASESMTFPLFVKAVAGGGGRGMRRVAEPAQLRESIEAAAREAESAFGDSTVFLEQAVIDPRHIEVQILADGQGNVVHLFERDCSVQRRHQKVIELAPAPNLPEGVREKICADAVAFAKEIGYSCAGTVEFLLDTRGNHVFIEMNPRIQVEHTVTEEVTDVDLVQSQLRIASGETLADLGLSQDNIVFRGAALQCRITTEDPANGFRPDTGRITAYRTPG
>MP0780_megahit_40857_675-1367
GNLGQPPNGFPAGIVKKVLKGETPNTERPGKHLEPVDLEALRKELSEQLDGMQIDDEDLCGYLMYPKVFLDYMGRHRVYGPVRTLPTHTFFYGMEPGAEISAEIDPGKTLEIRLQAESEAGEDGEVKVFFELNGQPRVIRVANRLVKDATVQRPKAEAGNANHIGAPMPGVVASVGVKEGQKIKAGDLILTIEAMKMETGLHAERDAVVKAVHVQAGGQIDAKDLLVELE*
>MP0780_megahit_42094_3-725
VDVSFPESVIGMLRGDLGQPPGGFPKKLVKKALKGEKPDETRPGARIPPADFEAIRKQVSEELDGEEIDDEDLCGYLMYPKVFTDYMKRHADFGPVRVLPTPTFFYGMEEGEQIEVEMEQGKTLQVGLSAMTDTAEDGTVKVFFELNGQQRMISVKNRKVAASVEARPKADVSNAAHVAAPMPGVVASIAVEAGKKVKAGDMLLTIEAMKMETALHAERDGTVKTVHVSAGAQVDAKDLLV
>MP0780_megahit_42904_3-839
GTTLGAEVGAYFDSMLVKLTCRGRDFDTAVARARRAVAEFRIRGVATNIPFLQAVLVDPDFTQGRVTTSFIEERPELLTSRSSGDRGTKILTYLADVTVNKPHGERPSTVYPQDKLPPVDFSAPIPDGSRQRLLALGPEGFARDLRNQKALAVTDTTFRDAHQSLLATRVRTSGLLMVAPYVARTTPELLSIEAWGGATYDVALRFLHEDPWERLAALREAVPNVALQMLLRGRNTVGYTPYPEKVTRSFVAEATDTGIDIFRIFDALNNVDQMRPAID
>MP0780_megahit_43671_589-672
MTEFNKILIANRGEIAIRVMRAANEMGK
>MP0780_megahit_44601_798-1274
YDAHLKYGNVTNLPTKNFFYGMDLGEEIVVELDRGKTLLITLLSISEADAEGLVTVFFKVNGQTRNILVKDESIAVETVVHQKVDKSDSHQIGAPLQGSLSQVLVKKGDQVKKNQPLFIIEAMKMETTVTANINGQVDAVLIEAGKMVYADDLVLKLS*
>MP0780_megahit_49991_3-671
PAGGWPEPLRTRALEGRGEAKPEAELSSDDEKALDGTSSQRRDALNRLLFPGPTAELAEHREKYGDTSRLSANQFFYGLRQGDEHRVKLEKGVELLIGLEAISDADERGMRTVMCILNGQLRPVSVRDRSIANEAPTVEKADRTNPGHLPAPFAGVVTLSVAEGDKVAAGDVVATIEAMKMEAAITAPKGGTISRLAIGAVQQVEGGDLLVVIGGESTENQS*
>MP0780_megahit_53147_82-852
MNIKKVLVANRGEIAIRIFRACTEIGLRTVGIYTYEDRYSLHRYKADESYQIGEDQDSLKPYLNIDEIIRVAKKNGVDAIHPGYGFLSENAQFAKACQDNAIIFIGPKVSVLQSLGDKVTAKSVALKSEVPIIQSNQDTLDSLEIALNEADRIGYPLMLKAASGGGGRGMRVIRNQEQLKKAYSESRREAKNAFGDETVFLERYVENPKHIEIQIVADNHGNMLHLFERDCSVQRRYQKVIEFAPSLGLSDTTKQAL
>MP0780_megahit_56531_3-1520
MFRKILVANRGEIAIRAFRAAYELGAKTVAVFPFEDRNSMHRLKADEAYQIGEEGHPVRAYLDVSEIIRVAQESGADAIYPGYGFLSENPDLAQAAADAGIAFIGPPRSVLEMAGNKVTAKEKAIAAGVPVLKSSPATTDMQVLLDAADDIGFPIFAKAVAGGGGRGMRRVEKREDLKEALEAAMREADSAFGDATMFVEQAVVRPRHIEVQILADSSGETVHLFERDCSVQRRHQKVVEIAPAPNLDEDVRQAMYRDAIAFAKSIGYVNAGTVEFLLDTAGERKGEHVFIEMNPRIQVEHTVTEEVTDVDLVQSQMRIAYGQTLAELGLQQEQIHLRGAALQCRITTEDPASGFRPDTGKITTYRSPGGAGVRLDGGTIASGAQISPHFDSMLAKMTCRGRDFAAAVSRARRGLAEFRIRGVTTNIPFLQAVLDDPEFIAGDLSTSFIDERPELVTANPSKDRGTKVLTWLADVTVNQPNGPGEGILDPAVKLPTIDLEAEAPSG
>MP0780_megahit_60736_44-1720
TYDVALRFLGEDPWQRLAAMRAALPNVAIQMLLRGRNTVGYTPYPTEVTDAFVAEAAETGIDIFRIFDALNDVDQMRPAIDAVLGTGSTIAEVAMCYSGDLLDPAEDLYTLDYYLRLAEQIVDSGAHILAIKDMAGLLRASAAEKLVGALRERFDLPVHVHTHDTAGGQLATLLAASRAGADAVDAASAPMAGTTSQPPLSALVAALAHTERDTGIPLQAVSDLEPYWEAVRTAYKPFESGLAGPTGRVYKHEIPGGQLSNLRQQATALGLADRFELIEDWYAEANRILGRPTKVTPSSKVVGDLALQMAAAGADPADFEENPGKYDIPDSVIGFMAGELGDLPGGWPEPFRSKVLKGRTPKIGVTELTDEQRAKLAGETDDRRLMLNQLLFAQPTQQFLQVREQYGDLSVLRTPDYLYGLQPGVEHTIEIETGVSLFVALEAISEPDEKGMRTVMATLNGQLRPVLVRDRSIEVESTKTEKADPAQPGHVAAPFSGVVTLQVGEGDTVEAGQSVATIEAMKMEAAITSPVAGTVSRLAVPTTQQVEAGDLLVVVGDA*
>MP0780_megahit_62769_1-582
ETMRALGDKASARRVAIGAGVPVIPATGVLGEDFDAIKREAAEIGYPLMLKASWGGGGRGMRPINGPEELVDKVREGRREAEAAFGNGEGYLEKMILRARHVEVQLLGDAHGGLYHLYERDCTVQRRNQKVVERAPAPYLTQAQRDEVCNLALKIGQAVGYECAGTVEFLMDMDDDRFYFIEVNPRVQVEHTVT
>MP0780_megahit_65447_2-820
GIDIVQAQIKIAEGSTLAEATGAASQSDITLSGHAVQCRVTTEDPQNNFIPDYGRITAYRSATGMGIRLDGGTAYAGGVITRYYDSLLVKVTAWAQTPEQAIRRMDRALREFRVRGVSTNIDFVINLLKHQTFLDNTYTTKFIDTTDDLFTFKKRRDRATKILTYLADITVNGHPETAGRALPPAQAHPPVPPAPLADPAPGTRQLLEEKGAQAVADWLAAQKQLLITDTTMRDGHQSLLATRMRSIDMIRIAPSYAANLPQLFSVECWGGAT
>MP0780_megahit_66170_1-960
FGSGSLYVEEYLPKTRHIEVQIIGDGTGSVTHLGERECSIQRRHQKIIEMTPSPILETKTRNNITAAAVKLAEAVMYKGLGTFEFLVSSSGKNFKFIEVNARLQVEHTITEEIFGVDLVKYQIQIALGKTLSFLKLNQDDIPQPKGFAIQARVNMEIIDESGNTRPSGGIFHRFDLPSGPGVRVDTYGYTGYSSNPAFDSLIAKVITHNQDDNYQKALKRMYGALCDFEIEGVSTNLQLLKNLVTHPLLKKNQIHTNFLDENIKDLVITKADQKSKRKKQEVKLAGAQIDSTDPLAVLDHGKGGSLTSSESQNVVEMRIE
>MP0780_megahit_66636_189-695
MRTYLLDADKNEFVVDLTKTIKHSSDLVEFEYKTLEDNKVVHTENVFVKKLAGNYYISNDNVAWKKLARQHIPKKILNVDKVYDVYRGYKPSGLSSGASGELLTQMPGKVVKINVEVGQVVSKGDCVLILEAMKMENEIKTAVDGTIKSIHVKEGDALESGVLMMEIE*
>MP0780_megahit_71847_3-506
TAFIDERPELLRGRESKDRGSKMLNWLVDVTVNRPNGDNPLTVTPALKLPAADLTQEPPAGSRQRLLQLGPEGFARALREQTPLAVTETTFRDAHQSLLATRVRTKDLVAVAPYVARLTPELLSVEAWGGATYDVALRFLGEDPWERLDRLREALPNVAIQMLLRGRN
>MP0780_megahit_73311_766-3285
MKIKKVLVANRSEIAIRVLRACTELNIKTVAIYTYEDRYSQHRNKADESYQIGEDNQPLKPYLDIPQIIALAKAKNVDAIHPGYGFLSENSEFARQCAANDIIFIGPDPKVMDALGDKITAKKVAVKCNVPIIESNKKKLTSLKIALSEAATIGYPVMLKAASGGGGRGMRIIRKDEDLEMNFDSARNEALNAFGDDTMFLEKYVEDPKHIEVQIVADNHGNIRHLHERDCSVQRRHQKVVEIAPSHNVSEEVKQNLYKYAVDIAKEVNYNNIGTVEFLVDPNDNIYFIEVNPRIQVEHTVTEMVTGIDLVKTQIFVAGNYKLDSQQIKIYGQETIATYGFALQCRLTTEDPGNNFTPDYGTVTTYRSASGMGIRLDAGSIYQGYQVSPFFDSMLVKVSSHGRTLDGATRKMVRALKEFRIRGVETNIHFLQNVIQHPTFKEGKVTVNFIQNTPALFDIKLPQDRTSKVVNFLAEVIVNGNSDVKYIDDNKVFRNAKVPKFNPLEAHPNGTKDMLTEMGPEKFCAWLMDEKKIHYTDTTMRDAHQSLLATRMRTYDMLRVAESYAKNHPNTFSMEVWGGATFDVSMRFLHESPWTRLRELRKAVPNILFQMLLRGSNGVGYKAYPDNLIEKFVEKSWENGVDIFRIFDSLNWVKAMEPSINYVRNKTGGIAEAALSYTGNILDVNETKYNLKYYTQLAKDLENAGAHMIAIKDMAGLLKPYAATELVTALKETVNVPIHLHTHDTSSLQTTTYLKAIEAGVDVVDVALGGLSGLTSQPNFNSVVEMMKGQPRAHEFDMPKLNQFSNYWEDTRELYYPFESGLKSGTAEVYGHEIPGGQYS
>MP0780_megahit_75547_3-752
RLRDLRARMPNLMTQMLLRASNGVGYTNYPDNVVQFFVGQAAASGVDVFRVFDSLNWVENMRVAMDAVIETGKICEGTVCYTGNMLDPDRSKYDLQYYVETAKDLKSAGAHVLGLKDMAGLLKPAAATILIKALKQEVGLPVHFHTHDTSGMGGATILAAAAAGVDAVDCAMDALSGNTSQPTIGSVVEALAGTDRDTGLDIGAIRSISNYWERVRENYAAFESGLQSPASEVYLHEMPGGQFTNLKAQA
>MP0780_megahit_80568_1-1632
APAPDLPDEIRAAMHEASVRLAREAGYDNVGTVEFLYNLEETDPGRAILFMEANPRLQVEHTITEEITGVDLVQAQILLASGATLEDAGCRPLPGIRGAAIQVRINAESTTPDGDIRPSGGTVHTFTPPGGAGVRVDTFAYAGMALSPAFDSLLAKLIVRGPDLDSAGRRARRALNEFGITGVPTNKVDMLALLEQPELLSGQLDTQFVERERDRLKAVADGLAELAQTSPGSEAGASAMRPAANLPPAGQVAVRAPLSGLVVRVDVAEGDKVWPGKPVALVEAMKMQHVVEATGSGIVRQVLLEAGAVLSEDAPVLFVEPAEVEADAEALDAEIDPDHIREDLAHVQERIGLTLDAARPDAVQRRRKTGMRTARENLDDLFDAGTFHEYGGLAIAAQRRRRSLDDLMKNTPADGLIGGVGEVNNHLFGPELTRCMGISYDYTVLAGTQGYLNHKKTDRLVELAHDQDLPIVLFAEGGGGRPGDVDAVTASGLDVTTFRSFAALSGRQPRIGIAAGRCFAGNAVLYGCCDLTIATKNANIGLGG
>MP0780_megahit_82936_1-1194
IGFPIFVKAVAGGGGRGMRRVESPDELPPALAEAMREAGSAFGDARVFLEQAVQRPRHVEVQILADKTGHTVHLFERDCSVQRRHQKVIEIAPAPNLDPTVRDDLHRYAVAFAESIGYENAGTVEFLLETAGPRTGEVVFIEMNPRIQVEHTVTEEVTDVDLVQSQMLIASGTSLEELGLQQERIRLRGAALQCRITTEDPTQGFRPDTGKITTYRSPGGAGIRLDGGTTAAGSQISPHFDSMLAKLTCRGRDFGAAVLRARRALAEFRIRGVSTNIPFLQAVLEDPAFLVGDLSTSFIDERPELLRGRESKDRGSKMLNWLVDVTVNRPNGENPLTVTPALKLPTIDLTQEPPAGSRQRLLELGPEGFARALREQTPLAVTETTFRDAHQSLLATRV
>MP0780_megahit_83751_3-611
ALEGRSWTPPAEELSPEDAERLAGSSAQRRRALNELLFPGPTTSYLESCETYGDVSVLSTMDYLYGLRQGEEHEVELDEGKTLLLGVQSISEPDERGYRTVMALLNGQMRPVSVRDTSVASEVAAAEKADPGVPGQVAAPFQGVVTVVVEQGQQVAAGETLATIEAMKMEAAITAPVAGTVERVALGGTQAVEGGDLVVVLA*
>MP0780_megahit_84036_1-678
PPGGWPEGIQKKVLKGEAPITDRPGAHLDPVDLEETRTKVQAEMEGKPVDDEDLCGYLMYPKVFLDYMGRHRIYGPVRTLPTRSFFYGMEPGQEIAVEIDPGKILEIRLQALSDTDEKGEVKVFFELNGQPRSIRVPNRKVAGSAAARPKADPADDTHVGAPMPGVVASVAVSQGQAVKQGDLLLTIEAMKMETGIHADRDGSIKAVHVGAGQQIDAKDLLVEIE*
>MP0780_megahit_91402_3-896
EEVGLPIHFHTHDTSGIAGATILAAADAGVDAVDAAMDAFSGGTSQPCLGSIVEALKNTDRDTGLDIGNIREISEYWENVRAQYAAFESGLMAPASEVYLHEMPGGQFTNLKAQARSLGLEERWHEVAQTYADVNQMFGDIVKVTPSSKVVGDMALMMVSQGLTRAQVEDPKSDVSFPDSVVDMMRGNLGQPPGGFPEGIVKKVLKGEAPNLERPGAHLEPVDIENTRAELSKELEGFKVDDEDLNGYLMYPKVFLDYMGRHRQYGPVRSLPTRTFFYGMEPGDEITAEIDPGKTLEI
>MP0780_megahit_92097_1159-1371
AMTAPIPGVVASVAAEAGQTIERGDELLTLDAMKMLNVIRSPWAGTIATVHVEKGDRVVQGEPLVTFVPT*
>MP0780_megahit_92163_3-512
PKVTPSSKVVGDLALHLAAVKADPADFAANPERYDIPDSVVGFMAGELGDLPGGWPEPFRSKVLQGRERRVAAAPLNAEDADKLAGSSDERRATLNRLLFPAPTKEFESVRDTFGDVSVLDTVDYLYGLEHGAEHVVEIERGVQLFVGLEAIGEADEKGMRTVMTTLNGQ
>MP0780_megahit_92230_3517-4155
MKVLVMGLRQGLCRSLERKGIDYILWNPTAITSHLKTKSIIIYPFSADEEEFRKTLKRHKVDVQKITHIIAGSEAPVVFASLARKWLKVKRNPHNLIVKCTDKLTMKKFLVEKEIPMGKFEDIRNCSSRDELIESLGFPLVLKARNSSGGRGLEFLNELSDEEFAHLKKNAKKLDIYCEGAIKGREGSIESFIQNHEILFTNITQYYIQGHCN
>MP0780_megahit_93373_2-625
IDMMRGNLGQPPGGFPEGILKKVLKGEAPNTERPGKHLPPVDLEATRAELQAKFEEVTIDGEDLNGYLMYPKVFTDYMTRHLEYGPVRVLPTRTYFYGMEPGEEISAEIDPGKTMEMRLIAVGETQDDGEVRVFFELNGQPRTVRVPDRKAKASSAARPKAQMGNPAHVGAPMPGVVASVVVTAGQAVKLGDLLVTIEAMKMETGLHA
>MP0780_megahit_93642_2-622
RSKVLQGREHHVGSAPLQAEDAEKLAGSSVERRATLNRLLFPAPTKEFERVRDTFGDVSVLDTVDYLYGLEHGAEHVVEIERGVQLFVGLEAIGEADEKGMRTVMTTLNGQLRPVFVRDRSISVEVRQAEKADTSKPGQVAAPFAGVVTLKTAEGDRVSAGQPVASIEAMKMEAAITSPVDGVVERLVIGSPQQVDAGDLLLVVRPA
>MP0780_megahit_97453_2114-2950
MFSKVLVANRGEIAVRAFRAAYELGARTVAVFPHEDRWSEHRLKADEAYEIGERGHPVRAYLDPEGIVEVAVRAGADAVYPGYGFLSENPALAEACAAAGITFIGPGSEVLELTGNKARAIAAAKAAGVPTLKSVEPGTDVDALVAAAEASDIPYPLFVKAVAGGGGRGMRRVDSPDALREAVETCMREADGAFGDPTVFIEQAVVDPRHIEVQILADGNGPDGVIHLYERDCSVQRRHQKVVEIAPAPNLDPALRDRMCADAVRFAREIGYKNAGTVE
>MP0780_megahit_98425_3-791
GRKICAHVNYECAGTVEFLMDMETGKFYFIEVNPRVQVEHTVTEEVTGIDIVQAQILIAEGKSLAEATGKASQYDIRLNGHALQTRVTTEDPQNNFIPDYGRITAYRSATGMGIRLDGGTAYAGGVITRYYDSLLTKVTAWAQTPEKAISRMDRALREFRVRGVSTNIAFVENLLKHPTFLNNQYHTKFIDETPELFDFKKRRDRGTKVLTYIADITVNGHPEVQGRPKPHPELKPAKPPQVPFGEKPAYGTRNLLEEKGPQA
>MP0780_megahit_101465_445-1005
MFSKVLVANRGEIAVRAFRAAYELGARTVAVFPHEDRWSEHRLKADEAYEIGERGHPVRAYLDPQAIVDVAVRAGADAVYPGYGFLSENPGLAEACAAAGITFVGPTSEVLELTGNKARAIAAAKAAGVPTLASVEPSTDVDSLVAAAEELPYPLFVKAVAGGGGRGMRRVDDPDKLREAVETCMRE
>MP0780_megahit_103137_3-659
PARPPESRTETLLPGTRTLLEREGPQAVADWMLAQQKLLITDTTMRDGHQSLLATRMRSIDMIKVAPAYAANLPQLFSVECWGGATFDVAYRFLQECPWQRLRDIRAKMPNILTQMLLRASNGVGYTNYPDNVVQSFVAQAAESGVDVFRVFDSLNWVENMRVAMDAVLETGKICEGTVCYTGDILDPARAKYDLKYYVAMGKDLRDAGAHVLGLKDMA
>MP0780_megahit_106345_404-1762
ESLYTLDYYLRLAERIVDAGAHVLAIKDMAGLLRAPAARRLVTALRERFDLPVHLHTHDTTGGQLATLTAAIEAGVDAVDAATSSMAGTTSQPPLSALVAATDHSARETGLSLAAVNALEPYWEAVRRVYAPFESGLTAPTGRVYRHEIPGGQLSNLRQQAIALGLGERFEQVEDMYAAANDILGNVPKVTPSSKVIGDLALALVGLGADPAEFAEDPSRFDLPDSVIGFLNGELGDPPGGWPEPFRTKALAGRTWKQPAAELSAEQSAGLASESGEHRRRTLNELLFPGPTRSFAESRETYGDTSVLSTLDYLYGLRGGVEHEVTLEEGKTLILGLQSISEPDERGFRTVMATVNGQIRPVAVRDTSVSSQVAVAEKADPGTPGHVAAPFQGVVSVVVEAGQQVEAGETVATIEAMKMEAAITAPMAGTVQRVALSGTQAVDGGDLVVVLG*
>MP0780_megahit_109456_3-695
GYPLMLKASWGGGGRGMRPIHSEDELEEKVLEGRREAEAAFGNGEGYLEKMITRARHVEVQILGDKHGEIYHLFERDCSVQRRNQKVVERAPAPYLTDAQREEICDLGRKICQHVNYECAGTVEFLMDMETGNFYFIEVNPRVQVEHTVTEEVTGIDIVQAQILIAEGKTLAEATGKASQGDITLNGHALQTRVTTEDPLNNFIPDYGRITAYRSATGMGIRLDGGTAYAG
>MP0780_megahit_111486_2-1108
EAEAAFGNGEGYLEKMIIRARHVEVQILGDKMGNIYHLYERDCSVQRRNQKVVERAPAPYLSEAQREEICELGRKICAHVNYECAGTVEFLMDMETGKFYFIEVNPRVQVEHTVTEEVTGIDIVQAQIMIAEGKSLAEATGKASQYDIRLTGHALQTRITTEDPTNNFIPDYGRITAYRSATGMGIRLDGGTAYAGGVITRYYDSLLVKVTAKAPTPEAAIRRMDRALREFRIRGVSTNIEFVINLLKHPVFLTNQYTTKFIDTTPELFDFKKRRDRGTKVLTYIADITVNGHPETEGRPVPAEAKLPKPPALQGAPKDGTKTLLDAKGAKAVADWMLAQERLLLTDTTMRDGHQSLLATRMRSIDMIK
>MP0780_megahit_113157_1063-1797
MPDFQKILIANRGEIAIRIMRAANEMGKRTVAVYAEEDKLGLHRFKADEAYRIGEGLGPVAAYLSIEEIIRVAKMSGADAIHPGYGLLSENPDFVDACDAAGITFIGPKAETMRALGDKASARRVAIEAEVPVIPATEVLGDDMAKIKKQAAEVGYPLMLKASWGGGGRGMRPISSEDELEEKVLEGRREAEAAFGNGEGYLEKMITRARHVEVQILGDKQGNIYHLYERDCSVQRRNQKVVERA
>MP0780_megahit_121956_4670-7960
MTIKKLLIANRGEVAVRIARAAADLDIATVAIYPADDERALHTRVADRAVALSGQGVAAYLDGEQLVKVALEQGCDAVHPGYGFLSESRDFAAACVDAGLIFVGPDADTLALLGDKARARVLAEECQVPVVPGTGADTTLEQAQAFRDGLGDGATVIVKAIAGGGGRGMRIVRPGDDLAEAFKRCQAEAGAAFGNDAVYVERFIDRARHIEVQVLGDGGDAPVHLWERECSLQRRNQKLVEVAPSPTLSEDTRQQLLDAALRLAAKVGYRSLGTFEFLVDADESRFAFIEANPRLQVEHTVTEEITGVDLVQAQLRVAGGASLADLGLTRPPQPLGFAMQLRVNMETMEASGEARPAGGTLATFEPPTGPGLRVDTFGYRGYRTSPHYDSLLAKLIVHGRGDYATTVRRGYRALCQFRIEGVDTNIGFLQNLLRRDEVTANHVYTRFVDDHMAELVGEGEHPSLHFGAAEDAGAATTQAAVQGPAGTEAVTTPMQGVVVELMADEGDSVREGQPVAFVEAMKMQHQVVAGVSGTVRRVAFAVGDAVGGGDPLYFIEPGEVAGDADQEAEEIDLDYIRPDLAKLQRRDALLRDEQRPDAVAKRRKTGQRTARENVAAICDADSFIEYGGFTIAAQRARRSLDDLIQNTPADGLITGIGAVNGDLFGEDKSHCAVLAYDYTVLAGTQGTMNHKKTDRILEIAEQQKLPVIFFAEGGGGRPGDTDNATKVAGLDGPSFLQYARLSGLVPRIAVVSGRCFAGNAVFAGCSDLMIATENACIGMAGPAMIEGGGLGSFKPEEVGPVSVQRANGVIDCVVKDEEEGAALAKKLMGYFQGEITDWTCEDQRWLRRAVPENRLHAYDMRHLINVFADTDSVVELRPDFAPGMITAFVRVEGRPLGLIANDPKVLGGAIDAAGADKASRFMQLCDAFSVPMVSFCDTPGFMVGPEEEETAMVRHTCRMFVTAASLTVPLFSLVTRKGYGLGAQGMTGGSFHAPFFCASWPSGEFGGMGLEGAVNLAYKKELDAQETPEKRQALFNELVAKLYERGEALSMAAALEIDTVIDPADSRAWVLRGLRAAPAGGREPIAGKRRPMIDTW*
>MP0780_megahit_124208_6781-10233
MKIKKVLVANRGEIAIRVLRACTELNIATVAVYTYEDRYSQHRNKADESYQIGADNEPLKPYLDMDQIIDLAKSKNVDAIHPGYGFLSENSEFARRCAKNGIIFIGPEPEVMDALGDKITAKKVAQSCGVPIIESNKKDLDSLETALSEARKIGYPVMLKAASGGGGRGMRIIRKEEDLQLSFDSARNEALNSFGDDTMFLEKYVEDPKHIEVQIVADTHGNIRHLYERDCSVQRRHQKVVEMAPSYNLSQTLRDNLYKYAVAIATEVNYNNIGTVEFLVDADDNIYFIEVNPRIQVEHTVTEMVTGIDLVKTQIFVAGGYKLSDKQIKIYGQESIGTYGFAIQCRLTTEDPTNKFTPDYGKITTYRSASGMGIRLDAGSIYQGYKVSPFFDSMLVKVSAHGRTLDGAIRKMVRALKEFRIRGVETNIHFLQNVIQTDVFKNGETTVNFIQNTPSLFNIKLSQDRTSKVVQFLADVSVNGNSDVKTKGPKKVFTNPKVPLYSLSDPFPKGTKDMLTELGPEAFCKWLLEEKKIHFTDTTMRDAHQSLLATRMRSYDMLKVASSFAKNHPNTFSMEVWGGATFDVCMRFLHESPWTRLRELRKAVPNILFQMLLRGSNGVGYKAYPDNLIEKFVEKSWENGVDLFRIFDSLNWVKAMEPSIQYVRNLTGGIAEGAISYTGDILDTKQTKYNLKYYTQLAKDLENAGAHMIAIKDMAGLLKPYAATELVTALKDTVNVPIHLHTHDTSSLQTATYLKAIEANVDVVDVALGGLSGLTSQPNFNAVVEMLKYQDREHPFEMEKLNQFSNYWEDTRELYYPFESGLKAGTAEVFQHEIPGGQYSNLRPQATALGLADRFTEVKKMYAAVNKMFGNLVKVTPSSKVVGDMAIFMVTNNLTPEDVMERGDTISFPESVINFFKGDLGQPVGGFPKKLQAIILKNKEAYTDRPNAHLAPVDFDKKYKVFTETFQKGFTRPLEIEDFLSYMLYPKVFEQAHENYKKYGNLALVPTKNFFFGMKLGEETLIELEPGKTVIIKLLSIGIPNDEGMRTVFFKVNGENRFVEVHDTSLNIKKVENIKIDPDNENHIGAPLQGSLYKVLVKKGQEVKENDPLFIIEAMKMETTVVAFKDGTVQSIIVTDGTMVSQDDLVVTLE*
>MP0780_megahit_131200_2-967
VRLRGAALQCRITTEDPANNFRPDTGVITTYRSPGGGGVRLDGGTVYTGAEVSAHFDSMLAKLTCRGRTFDKAVEKARRAVAEFRIRGVATNIPFLQAVLDDPDFAAGRVTTSFIETHPELLSARGSGDRGTKLLTYLAEVTVNQPHGPAPVSLDPAVKLPPTDLAVPAPDGTRQSLLRLGPEGFARALREQREVAVTDTTFRDAHQSLLATRVRTRDLLTVAPHVARTTPELWSLECWGGATYDVALRFLSEDPWERLAQLRQAVPNVCLQMLLRGRNTVGYTPYPTSVTDAFVAEAAATGLDVFRIFDALNDVEQMRPAI
>MP0780_megahit_134314_1259-3232
HPELKPAKPPQVPFGEKPAYGTRNLLEEKGPQAVADWMAAQKQVLITDTAMRDGHQSLLATRMRSIDMIKVAPAYAAKLPQLFSVECWGGATFDVAYRFLQECPWQRLRDIRAAMPNVMTQMLLRASNGVGYTNYPDNVVQFFVKQAAESGVDVFRVFDSLNWVENMRVAMDAVQEAGKVCEGTICYTGDFRDPDRSKYDLKYYVEMGQQLRDGGAHVLGLKDMAGLLKPSAAGALIKTLKEEVGLPIHFHTHDTSGAGIGTIMAAAEAGVDAVDGAMDALSGNTSQPTLGSIVEALRFTERDTGLDIAAIREISNYWEAVRGQYAAFESSMQAPASEVYLHEMPGGQFTNLKTQARSLGLEERWHEVAQAYADVNMMFGDIVKVTPSSKVVGDMALMMVSQGLSRAQVEDPDTDVAFPDSVIDMMKGNLGQPPGGFPASILKKVLKGEKPNLERPGKHLKPVDIEATRKQVSEELNGYEVDDEDLNGYLMYPKVFLDYMGRHRSYGPVRALPTHTFFYGMQPGEEITAEIDPGKTLEIRLQAVGETGEDGEVKVFFELNGQPRVIRVPDRKAAASSAARPKAELGNDKHIGAPMPGVVATVAVKPGDKVKEGDLLLTIEAMKMETGIHAERAAIVTAVHVQPGGQIDAKDLLVELD*
>MP0780_megahit_138494_6507-9581
MFRKILVANRGEIAIRAFRAAFELGARTVAVFPYEDRNSLHRLKADEAYQIGEPGHPVRAYLDVDEIIRVAKESGADAIYPGYGFLSENPELAEKAAANGIVFIGPPSRVLEMAGNKVTAKEHAIAADVPVLRSTPASDDVDVLLAQADDIGFPIFVKAVAGGGGRGMRRVASREELAPAIAEAMREAGSAFGDARVFLEQAVQRPRHVEVQVLADKSGHTVHLFERDCSVQRRHQKVIEIAPAPNLDPEVAAALHAYAIAFAKSIDYENAGTVEFLLETAGPRAGEVVFIEMNPRIQVEHTVTEEVTDVDLVQSQMRIASGQSLDDLGLAQDRIHLRGAALQCRITTEDPTQGFRPDTGKITTYRSPGGAGIRLDGGTTAAGAQISPHFDSMLSKLTCRGRDFGAAVLRARRALAEFRIRGVSTNIPFLQAVLDDSSFIAGDISTSFIDERPELLKGRESKDRGTKILNWLVDTTVNKPHGSNPVTVEPRQKLPGIDLGSAAPAGSRQRLQELGPEGFARALRAQTALGVTDTTFRDAHQSLLATRVRTKDLLAVAPYVARMTPQLLSVEAWGGATYDVALRFLSEDPWERLEKLRAALPNVAIQMLLRGRNTVGYTPYPTEVTDAFVQEAATAGIDVFRIFDALNDVAQMRPAIDAVLATGTGIAEVAVCYTGDLLNPAEDLYTLDYYLGLADRIVEAGAHVLAIKDMAGLLRPAAAAKLVSALRERFDLPVHVHTHDTAGGQLATLLAASAAGADAVDAAAAPMSGTTSQPSLSALVAALAHTERDTGLELDAVNDLEPYWEAVRNLYAPFESGLPGPTGRLYHHEIPGGQLSNLRQQAIALGLAEDFELIEDMYAAANAILGRVPKVTPSSKVVGDLALHLAAVKADPADFEAHPEKYDVPDSVVGFMAGELGDLPGGWPEPFRSKVLHGREVKTGVTPPHRHRDEGAGGVVGRTTSCAQCAAVPGADPGVRAVPRGVRRSQRARHGRLPLRPRTGRRARRRDRPRREAVRGPGGYRRGR*
>MP0780_megahit_138494_9538-9915
MKLFVGLEAIGEADDKGMRTVMTTLNGQLRPVFARDRSITVETHQAEKADTSRPGQVAAPFSGVVTLKAAVGDTVSAGQPVASIEAMKMEAAITAPVDGVVERLAVAATAQVDAGDLLVVIRPAG*
>MP0780_megahit_144321_3-626
TPKLFEIKEPRNRATKMVNFLGNVIVNGNEDVKFTDPNKKLVLPKVPKFEHKDAYPKGTKDLLTEKGPEEFAKWLKSEQKIHFTDTTFRDAHQSLLATRMRTFDMMKVAEGFAKNHPEVFSMEVWGGATFDVCMRFLKENPWERLKLLRKAIPNILFQMLLRGSNGVGYTAYPDNLIEKFVAEAWENGVDIFRIFDSQNWMQSLAPSI
>MP0780_megahit_145303_1088-1543
GPVSVIPTPEYFYGMPAGQELFLDLEKGKTLVIVNQALGRTDEKGMVTVFFELNGQPRVIRVPNRLVKSSTAQRPKAEVGNANHIGAPMPGVVASIGVQVGQQVHEGDLLLTIEAMKMETGLHAERDAVVKAVHVQPGGQIDAKDLLVELE*
>MP0780_megahit_147048_1-369
TLLITLISTTKPDAAGMVTVFFKVNGQTRNIQVQDKSVKVEKVEHVKADKSDAKQVAAPLQGSLSEIMVKEGDKVTKNQPLFVIEAMKMGTTITSNDEGEVKKIYLKQGDMVFSDDLVVELK*
>MP0780_megahit_148238_3657-6953
LKVVGIYSEDDIDSLHISKMDESFQLKGKGAQAYLDIKDIVSIAINNQIDLVHPGYGFLSENPNFAKQVRAAGITFIGPEEKTLRLFGDKVHSKKLAEDNKIPIIRGTSGKISFKEAEKFYKTLSKKASLMIKAVAGGGGRGMRLVKTQEHLKDSIERASSEAKISFGSGSLFIEEYLSKRRHIEVQIIGDGTGSITHFGERECSIQRRHQKIIEMAPSPSLKPELRNNITAAAVKLAELTKYKGLGTFEFLTNDSGKDFRFIEANARLQVEHTVTEAIYGIDLVKYQIQIALGKTLKQLKITQADVPQPKGFSIQTRVNMEVMDKNGNTKPSGGVFERFDLPFGPGVRIDTYGYTGYSTNPAFDSLIAKVITYSPDDNYQKALKRMYNALNDFYIEGIPTNLNLLKNIVTHPLVKKNKIHTGFLEDNLEDILVSQKSKKSRAKKKEANLAGAQLDSEDPLAVLDHGKGRIAASSQSENIVEMRIEDLPEGMEAIEAPMQGLMVSFAVKAGDQVWLGKPLAIMEAMKMEHELLSEVSGEVTEITVEKGDTVYEGHPLIYIKTAEVEVPEAGQQEKFDLNFIRPDLQEAIDRKQAGHDINRPEAVAKRRKTGHRTARENIEDLCDKGSFIEYGSVVLAAQRRRRSEADLIKNTTGDGMVCGLGHINGDLFPEESSRVMAMSYDYMVLAGTQGKQNHAKKDRMFEIAEENRLPTILFAEGGGGRPGDTDASGVAGLDCLAFTYFAQLSGLVPVIGITTGRCFAGNAVLLGCCDVIIATEDSNIGIGGPAMIEGGGLGIFTPEEVGPMDVQVPNGVVDIAVKDEKEAVAIAKKYLSYFQGTKEEWKASDQRELRFAVPENRLRYYNMRKVIDGIADEDSVLEIRRYWSPGMITSFIRVEGRPIGVVANNPGHLSGAIDSPGADKGSRFIQLCDAFDIPVLSLIDCPGIMVGPESEKSALVRHAARMFVVGANIETPLMSVIIRKAYGLGAQAMAGGSFKVPLFTVTWPTGEFGGMGLEGAVKLGFRKELEAIKNPAERIKTYEKMVEDSYQRGKAVNMASHFELDDVIDPADTRKWIMSALKSLPPKTERRSKKRPNVDTW*
>MP0780_megahit_148243_366-884
MTDFKKILIANRGEIAIRIMRAANEMGKKTVAVYAEEDKLGLHRFKADEAYRIGEGLGPVAAYLSIDEMIRVAKAAGADAIHPGYGLLSENPEFVDACEQNGITFIGPRAETMRALGDKASARRVAMEAGVPVIPATEVLGDDMDAIRAEAAEVGYPLMLKASWGGGGRGMRP
>MP0780_megahit_148489_332-541
MFRKILVANRGEIAIRAFRAAFELGARTVAVYPYEDRYSLHRLKADEAYQIGEPGHPVRAYLDVDEIIRV
>MP0780_megahit_153271_539-721
MPVGQFTNLKEQARSLGLASRWHEVACAYREASDLFGDIVKATPSSGDSIEAKDLLLVLE*
>MP0780_megahit_153271_694-1227
MMKGKIAGGAICYTGDLFDPAHTKYSLNYYAGIASDLKKAECQVLAIKDMASLFRPPAARALIAALRDVTDLPIHLHTHDTFGIAGATLIAAAEAGVDAIDVATDAMSGTTSQPCLGSVVEALRYTTATPVSTPRQSGGSASIGRVFAGSMRRSRAICAQALRRFISMKCLSVSSRT*
>MP0780_megahit_153276_454-1146
GQPVGGFPKKVQDIILRGEKPYTDRPNSHLEPVDFEKEFAEFKEKFSEGMDREWDITDFLSYKLYPKVFTDLYDHYVKYGKVMNIPTKNFFYGMKPGEEIIVELDRGKTLLITLISTTKPDAAGMVTVFFKVNGQTRNIQVQDKSVKVEKVEHVKADKSDAKQVAAPLQGSLSEIMVKEGDKVTKNQPLFVIEAMKMGTTITSNDEGEVKKIYLKQGDMVFSDDLVVELK*
>MP0780_megahit_166325_3431-4969
TGVDVFRIFDSLNWMQSIAPCIEHVRTRTKGLAEASICYTGDILNPENKKYNLNYYTSLAKDIENAGAHILAIKDMAGLLKPYAAYELISALKDTINIPIHLHTHDTSSIQAATYLKAVEAGVDVVDVALGGLSGLTSQPNFNSVVEMLKYQERSSTINTKSLSEYSHYWETVRDYYYPFESGLKAGSGDVYTHEIPGGQYSNLKPQAQALGLEDRFHEITAMYADVNSLFGDIVKVTPSSKVVGDMAQYLVSNNLTIKDVLERGDSISFPQSVVSFFKGDLGQPVGGFPKDLQKLILKDTKAYTERPNSQLPELDIDKEYKEFKDMFENDMSRTLNITDFLSYKLYPKVFLDAYNNHLKYDNLINLPTKNFFYGMEIGEEIIIELDRGKTLLITLDSVGEPNEDGIVDVYFRVNGQGRIVKIKDTSVKVDKVEYKKADKADDKEIGAPLQGMLSTILVKKGDAVKKNQPLFIIEAMKMETTITANVDATVKEIILKENIMVNSEDLVLTLE*
>MP0780_megahit_166940_3-1538
KVTANSRTLDGACRKMRRALAEFRVRGVKTNMAFLDNILKDETFRRGEVTVNYIKNTPKLFEIKAPRNRATKMVNFLGNVIVNGNEDVKFTDPNKKLVLPKVPKFEHRDAYPKGTKDLLTEKGPEEFTKWLKAEQKIHFTDTTFRDAHQSLLATRMRTFDMMKVAEGFAKNHPEVFSMEVWGGATFDVCMRFLKENPWERLKLLRKAIPNILFQMLLRGSNGVGYTAYPDNLIEKFVAEAWENGVDIFRIFDSQNWMQSLAPSIEHVRKNTKGIAEASMCYTGDILQPKDNKYNLDYYIQLAKDLENAGAHILAIKDMAGLLKPYAASELISALKSETSLPIHLHTHDTSSIQSATYIKAIEAGVDVVDVALAGMSGLTSQPNFNSLVEAMRNQERENKMDIHKLNEYSNYWSSVREYYYPFESGLKAGTGDVYEHEIPGGQYSNLVPQAESLGLKDRFNEITEMYGKVNELFGNVIKVTPSSKVVGDMAQYLVSNNLTIEDFFEKGETLSF
>MP0780_megahit_170050_3-1280
MKINKVLVANRGEIAIRIFRACTEIGLRTVGIYTYEDRYSLHRYKADEAYQIGDDSEPLKPYLDIDKIIEIAKENNIDAIHPGYGFLSENSKFAQACEDNGIIFIGPKVSVLKSLGDKVTAKQVAIQNNVPIIQSNKKELTNVDIALEEAKEIGYPVMLKAASGGGGRGMRVIRTEDELRKAFPESKREAGNAFGDDTVFIEKFVENPKHIEVQIIADNHGNMVHLFERDCSVQRRYQKVIEVAPSYNLKEETKNKLYEYALAICGAVDYNNAGTVEFLVDDDGSIYFIEVNPRVQVEHTVTEVVTGVDVVKSQIFIAGGYKLSDEQIKIESQEKLSTQGYAVQCRITTEDPQNDFKPDYGTITTYRSASGFGIRLDAGSVYQGVSISPFFDSMLVKVTANSRTLDGACRKMRRALAEFRVRGVKT
>MP0780_megahit_170453_17677-21138
MAIRKILVANRSEIAIRVFRAANELGLKTVAIWAEEDKLALHRFKADESYQVGRGPHLPRDLGPIESYLSIEEVIRVAKLSGADAIHPGYGLLSESPEFVDACHEAGITFIGPSGDTMRRLGNKVAARNLAVEVGVPVVPATEPLPDDMGRVRAMAAEVGFPVMLKASWGGGGRGMRVIREEKDLEREVTEAKREAKAAFGKDEVYLEKLVERARHVEVQILGDTHGNVVDLFERDCSIQRRNQKVVERAPAPYLKHEQRRELAAYARKLADATNYVGAGTVEFLMDADSGAFYFIEVNPRIQVEHTVTEEVTGIDIVKAQIHILDGHAIGTAESGVPRQEDIKLNGHALQCRITTEDPEQNFIPDYGRITAYRGATGFGIRLDGGTAYSGAVITRFYDPLLEKVTAWAPTPEEAIARMDRALREFRIRGVATNLTFLEAIISHPQFRDNSYTTKFIDQTPELFQQVKRRDRATKLLTYLADVTVNGHPETKNRARPSADHAAPVAPIFDAPIADGTRQKLDELGPKGFADWLKAKPEVMLTDTTMRDGHQSLLATRMRTHDIVSVAEAYARGLPQLFSLECWGGATFDVAMRFLTEDPWERLAMIRERAPNILLQMLLRGSNGVGYTNYPDNVVKRFVAEAARGGVDVFRVFDCLNWVENMRVSMDAVCEAGKICEGTLCYTGDLFDPDRSQYDLKYYVTLAKELEAAGAHILGVKDMAGLLKPAAARVLFKALKDEVGLPIHFHTHDTSGIAASTVLAAVESGVDVVDAAMDALSGNTSQPCLGSIVEALKHSDRDPGLSAEAIRRISFYWEAVRNQYAAFESDLKGPASEVYLHEMPGGQFTNLKEQARSLGLETRWHQVAQTYADVNRMFGDIVKVTPSSKVVGDMALMMVSQDLTVADVMDPAKELSFPESVVSMLHGDLGQPPAGWPSELQKKVLKDKAPITVRPGSLLKDADLDEERAKIEEKLEREVTEQEFASYLMYPKVFTDFAILQETYGPVSMLPTPSYFYGLEQDEEVLVDIERGKTLVVRNLGSGETDDQGMRTVFFELNGQPRRIKVPDRAKGAAGGGVKQKADPTNQNHVGAPMPGVVSTLAVAAGQSVKAGDVLLSIEAMKMETAIHAERDGTIEAVHVSAGAQIDAKDLLVVYAA*
>MP0780_megahit_171185_17124-17459
LNRQYTVRINGNRYQVAIKNDLDLLIEEMGLSLGADAIENDIFAPMPGVILSVDVKEGDSVKEGDTLCVLEAMKMENSLLSPRDGVIKSIEVSTADTVEKNALLLTLEPLS*
>MP0780_megahit_171767_2-2125
MNINKVLVANRGEIAIRIFRACTEINVKTVGVYTFEDRYSLHRYKADESYQIGEDNDPLKPYLNKDELIRVALENNVDAIHPGYGFLSENAEFAQKCKDNGIIFIGPKVSVLKSLGDKITAKQVALENNVPIIQSNSKDLDSIDIAISEAEAIGYPVMLKAASGGGGRGMRVIREEDELRRAFNESKREALNAFGDDTVFLEKFVENPKHIEIQIVADNHGNMVHLFERDCSVQRRYQKVIEFAPSYDLDTSIKEDLYKYAVKICKAVNYNNIGTVEFLVDDDGSIYFIEVNPRIQVEHTVTEVVTNIDLVKTQLFIAGNYKLSDQQIKIPNQEAVKVNGYALQCRITTEDPQNDFKPDYGTISTYRSASGFGIRLDAGSVYQGATISPFFDSMLVKVTANSRTLDGASRKIRRALAEFRIRGVKTNMPFLDNILAHDTFRKGEVTVNFIKSHPDLFTFKAPRNRATKLVTYLGDVIVNGNPDVKKKDPSKVFIKPEVPKFDKSASYPEGTKDLLTKLGPDEFSKWLKAEKKVHFTDTTMRDAHQSLLATRMRTYDMLKVAEGYAKNHPDIFSMEVWGGATFDVCMRFLQENPWQRLKLLREAMPNVLLQMLIRGSNGVGYTAYPDNLIAEFVEQSWNTGVDVFRIFDSLNWMQSIAPCIEHVRTRTKGLAEASICYTGDILNPENKKYNLNYYTSLAKDIENAGAHI
>MP0780_megahit_172631_3-1079
MFSKVLVANRGEIAVRAFRAAYELGARTVAVFPHEDRWSEHRLKADEAYEIGERGHPVRAYLDPEGIVEVAVRAGADAVYPGYGFLSENPALAEACAAAGITFIGPGSEVLELTGNKARAIAAAKAAGVPTLKSVEPGTDVDALVAAAGASEIPYPLFVKAVAGGGGRGMRRVDSPGALREAVETCMREADAAFGDPTVFIEQAVVDPRHIEVQILSDGTGPDGVIHLFERDCSVQRRHQKVVEIAPAPNLDPELRDRICADAVRFAREIGYKNAGTVEFLLDPDGNYVFIEMNPRIQVEHTVTEEVTDVDLVQSQMRIAAGETLADLGLSQDTVRLRGAALQCRITTEDPANNFRPDT
>MP0780_megahit_172921_450-758
FFKVNGQTRNIQVQDKSVKVEKVEHVKADKSDAKQVAAPLQGSLSEIMVKEGDKVTKNQPLFVIEAMKMGTTITSNDEGEVKKIYLKQGDMVFSDDLVVELK*
>MP0780_megahit_183839_3-743
QAQILIAEGKTIAEATGKASQADVQLNGHALQTRITTEDPQNNFIPDYGRITAFREATGMGIRLDGGTAYSGGVITRYYDSLLVKVTAKAQTPEQAIARMDRALREFRIRGVSTNIAFVENLLKHPTFLDNSYHTKFIDQTPELFTFEKRRDRATKVLTYIADITVNGHPETKGFERPAAAVRAPQPPATRAEPMMGTRNLLEQKGPQAVADWMGQQRQLLITDTTMRDGHQSLLATRMRSHDMIKV
>MP0780_megahit_185751_4671-7955
MAFNRILIANRGEIAIRLARAIADCDATSVAVYAEDDAQSLHVRSADQAVALQGQGVAAYLDAAQLIRIAKEQDCDAIHPGYGFLSENADFARACQQAGITFIGPAPEVLDTFGDKASARRLAQQQGVPLTQGTNEPTTLEQARDFMQSLGEDAAVMLKALAGGGGRGMRAVHNLAELDDAFARCSSEATAAFGRGDLYVERLIRCARHIEVQIIGDGTEVAHVWERDCTLQRRNQKLLEVAPAPSLDPAVREQLHAAACTLTRAVGYRGLCTVEFLLDEERGDFVFMEANPRIQVEHTVTEAVTGLDLAVTQIQLAAGKTLAELGLTQADIPAARGFAVQLRINLESMAADGSTRPAGGTLSAYQPPSGPGIRVDGYGYAGYTTSPRYDSLLAKLIVHAGGDYPNTLRRAYRALCEFRLEGAASNLHLLQNLLQHPQVQSNAVSTAFIEAEAASLTAAHASAHPHRFFQSGTGSAAANHTQTDAPVGTEPLNAPVQGVLVSLDVQVGDSVAVGQQVAIMEAMKMEFVVKATQSGIVRALAANPGDSLFEGSALLYLEPAEVAGNAQQDEETVAIDHIRADLQEVLERRAELTDERRPEAVAKRRKTGQRTARENLADLLDDGSFIEYGGFALAAQRSRRTHEELLKMSPADGLINGIGTVNADKFGEHAARCMALSYDYTVFAGTQGVTNHKKTDRMLELAEQWKLPLVFFTEGGGGRPGDIDKVGVAGLDCTTFMRMARLSGMVPTVGIVSGRCFAGNAALLGCCDVIIATENATIGMAGPAMIEGGGLGRFTPEQVGPTSMQSPNGVIDVRVRDEAEATAVAKQYLSYFQGDLTDWEAADQRELRHLIPENRLRVYDIRKVIETLADRDSVLELRREFAPGLITALIRIEGRAFGLIANNPMHLGGAIDAVSGDKAARFMQLCQAHGLPMVSLCDTPGFMVGPDAEQQGTVRHVSRMFVTAASLSIPFFTVVLRKGYGLGAQAMAAGSFHAPMFTIGWPSSEFGAMGLEGAVRLGYSKELAAIEDEGERQATFEKLVAELYQRGKGISMASFLEIDAVIDPLETRDWLMRGLHSAPDEALKKGTRPFVDTW*
>MP0780_megahit_185903_3-1064
MAFNRILIANRGEIAIRLARAIADCGATSVAVYAEDDAQSLHVRSADQAIALQGQGVAAYLDAAQLIRIAKEQNCDAIHPGYGFLSENADFARACEQAGITFIGPAPDVLDTFGDKASARRLAQQQGVPLTQGTNEPTTLEQARDFMQSLGDGAAVMLKALAGGGGRGMRAVHDLAELDDAFARCSSEATAAFGRGDLYVERLIRRARHIEVQIIGDGTEVAHVWERDCTLQRRNQKLLEVAPAPSLDPAVRKQLHEAACTLTRAVGYRGLCTVEFLLDEERGDFVFLEANPRIQVEHTVTEAVTGLDLAATQIQLAAGKTLAELGLTQTEIPAARGFAVQLRINLESMAADGS
>MP0780_megahit_186043_3-2396
VRLRGAALQCRITTEDPANNFRPDTGVITTYRSPGGGGVRLDGGTVYTGAEVSAHFDSMLAKLTCRGRTFEQAVDKARRALAEFRIRGVSTNIPFVQAVLDDPDFAAGRVTTAFIETHPELLQARGSGDRGTKLLTYLAEVTVNQPHGAAPVELDPTTKLPAIDLDAAPPAGTRQLLREVGPEEFARRLRAQDRVAVTDTTFRDAHQSLLATRVRTADLLAVAPHVARTTPELWSLECWGGATYDVALRFLAEDPWERLAALREAVPNVCLQMLLRGRNTVGYTPYPTAVTDAFVQEAVDTGLDVFRIFDALNDVEQMRPAIEAVRSTGSALAEVALCYTGDLSDPGESLYTLDYYLRLAERIVDAGAHVLAIKDMAGLLRAPAARRLVTALRERFDLPVHLHTHDTTGGQLATLTAAIEAGVDAVDAATSSMAGTTSQPPLSALVAATDHSERETGLSLAAVNALEPYWEAVRRVYAPFESGLTAPTGRVYRHEIPGGQLSNLRQQAIALGLGERFEQVEDMYAAANDILGNVPKVTPSSKVIGDLALALVGLGADPAEFAEDPSRFDLPDSVIGFLNGELGDPPGGWPEPFRSRALAGRTWKQPAAELTAEQSAGLESARRRTLNELLFPGPTRSFAESRETYGDTSVLSTLDYLYGLRSGVEHEVTLEEGKTLILGLQSISEPDERGFRTVMATVNGQIRPVAVRDTSVSAEVAAAEKADPGTPGHVAAPFQGVVSVVVEAGQQVEAGETVATIEAMKMEAAITAPMAGTVQRVALSGTQAVDGGDLVVVLGPA*
>MP0780_megahit_192066_3-614
QRQLLITDTTMRDGHQSLLATRMRSHDMIKVAPAYAANLPQLFSMECWGGATFDVAYRFLQECPWQRLRDLRAALPNVMTQMLLRGSNGVGYTNYPDNVVQEFVRVAATEGVDVFRVFDSLNWVENMRVAMDAVIENGKICEGTVCYTGDIFDPDRSKYDLKYYVAMGKELKAAGAHVLGLKDMAGVLKPNAAKVLIKALKSEV
>MP0780_megahit_196178_879-1742
TYAEVNQMFGDIVKVTPSSKVVGDMALMMVSQGLTRAQVEDPKAEMSFPDSVIDMMRGNLGQPPGGFPDAIVDKILKGEKPNTERPGAHLPPADLEATRKELRDLLEGAQVEDDDLSGYLMYPKVFLDYMGRHRTYGPVRVLPTRTFFYGMEPGEEITAEIDPGKTLEIRLQALSETNEDGDVKVFFELNGQPRVVRVPNRMVKATTAQRPKAEIGNVNHIGAPMPGVVASVGATVGQKVKSGDLLLTIEAMKMETGIHADRDAVVKAVHVTPGGQIDAKDLLVELE*
>MP0780_megahit_196556_156-941
MTDFKKILIANRGEIAIRIMRAANEMGKKTVAVFAEEDKLGLHRFKADEAYRIGAGLGPVAAYLSIDEIIRVAKASGADAIHPGYGLLSENPDFVDACAQNGITFIGPRAETMRALGDKASARRVAMEAGVPVVPATDVLGDDMEVVRKQAAEVGYPLMLKASWGGGGRGMRPIANEDELKEKVMEGRREAEAAFGNGEGYLEKMILKARHVEVQILGDSHGEIYHLFERDCSVQRRNQKVVERAPAPYLTEEQRAEICELG
>MP0782_megahit_30016_514-771
MTEFNKILIANRGEIAIRVMRAANEMGKRTVAVYAEEDKLGLHRFKADEAYRIGEGLGPVAAYLSIDEIIRVAKECGADAIHPGYG
>MP0782_megahit_34778_2-562
HVHTHDTPGGQLATYLAAWEAGADAVDGASAPMAGTTSQPALSAIVAAAAHTERDTGLDLQAVCDLEPYWEAMRKVYAPFESGIPAPTGRVYTHEIPGGQLSNLRQQAIALGLEDQFETVEANYAAADRMLGRLVKVTPSSKVVGDLALSLVGAGASAEEFAENPAKFDIPDSVIGFLRGELGTPAG
>MP0782_megahit_40692_258-836
EAKRKEISEKLDGVEIDDEDLNAYLMYPKVFEEYARRHEVYGPVRCLPTRTFFYGMEPEEEITAEIDPGKTLEIRLQTVGTVQDDGEVRVFFELNGQPRIIRVPDRKAGATSAARPKADPSNPAHVAAPMPGVVASVSVQAGAEVSEGDLLLTIEAMKMETGLHADRDGVVKAVHVSAGGQIDAKDLLIEYE*
>MP0782_megahit_41076_2-571
YRSLGTFEFLMDTGTGEVFFIEANPRIQVEHTITEAIFDIDLVAQQIAIARGATLADLALPETPRGMAVQARVNMERIDGEGGIRPAGGTLTAYDPPAGPGIRVDGFGYAGYRTSAAYDSLLAKVIARGADWPSARARTLRALSEFRIAGCETNIGWLRALLSRPELDGYDVSTRLIETLYAPLAEAAAG
>MP0782_megahit_42408_2-787
PKVMDALGDKITAKKVAVKCNVPIIESNKKKLTSLKIALSEAATIGYPVMLKAASGGGGRGMRIIRKDEDLEMNFDSARNEALNAFGDDTMFLEKYVEDPKHIEVQIVADNHGNIRHLHERDCSVQRRHQKVVEIAPSHNVSEEVKQNLYKYAVDIAKEVNYNNIGTVEFLVDPNDNIYFIEVNPRIQVEHTVTEMVTGIDLVKTQIFVAGNYKLDSQQIKIYGQETIATYGFALQCRLTTEDPGNNFTPDYGTVTTYRSAS
>MP0782_megahit_44773_1-915
EVQILADSSGETVHLFERDCSVQRRHQKVVEIAPAPNLDEDVRQAMYRDAIAFAKSIGYVNAGTVEFLLDTAGERKGEHVFIEMNPRIQVEHTVTEEVTDVDLVQSQMRIAYGQTLAELGLQQEQIHLRGAALQCRITTEDPASGFRPDTGKITTYRSPGGAGVRLDGGTIASGAQISPHFDSMLAKMTCRGRDFAAAVSRARRGLAEFRIRGVTTNIPFLQAVLDDPEFIAGDLSTSFIDERPELVTANPSKDRGTKVLTWLADVTVNQPNGPGEGILDPAVKLPTIDLEAEAPSGSRQRLLEL
>MP0782_megahit_46989_3-1061
GVFAEDDQASLHVRQVDEAVALPGRGVPAYLDGAQLIAVAREQGCEAIHPGYGFLAENAEFAEQCQMAGLTLIGPGADTLRLFGDKAAARALAARCQVPLVQGTAQAVSLEEARAFMASLQGSGVMIKALSGGGGRGMRAVTDSAALDAAYARCQSEAKAAFGNDAVYVEQLVDAARHIEVQVLGDGSGVVSHLWERDCTLQRRHQKLVEFAPAPGLDPALRDRIIDSALTLAAEVNYQGIGTFEFLVEPDQDRFYFMEANPRVQVEHTVTEQVTGVDLLQSQIWLAAGASLADLNLETAPACEGMAVQLRLNLETLKADGSTAPAAGTLTAYEPASGPGIRVDGYGYAGYPV
>MP0782_megahit_47637_3-497
MTDFKKILIANRGEIAIRIMRAANEMGKKTVAVYAEEDKLGLHRFKADEAYRIGEGLGPVAAYLSIDEMIRVAKAAGADAIHPGYGLLSENPEFVDACEQNGITFIGPRAETMRALGDKASARRVAMEAGVPVIPATEVLGDDMDAIRAEAKEVGYPLMLKASWG
>MP0782_megahit_51220_139-678
MQPIRKLLVANRSEIAIRVFRSAHELGMRTVAIYAHEDRFSLHRFKADEAYLVGRSGEPLRSYLDIDGIVSLAKEHNVDAIHPGYGFLSENAQFARACGEAGIIFVGPRVELLENLGDKTAARELAERAGVPILAGSSRALESLEEAVTTAEELGFPVMLKAAHGGGGRGMRIVRSKEDL
>MP0782_megahit_52990_94-741
PLRTRALEGRGEAKPEAELSSDDEKALDGTSSQRRDALNRLLFPGPTAELAEHREKYGDTSRLSANQFFYGLRQGDEHRVKLEKGVELLIGLEAISDADERGMRTVMCILNGQLRPVSVRDRSIANEAPTVEKADRTNPGHLPAPFAGVVTLSVAEGDKVAAGDVVATIEAMKMEAAITAPKGGTISRLAIGAVQQVEGGDLLVVIGGESTENQS*
>MP0782_megahit_53033_2-547
HQKVIEIAPAPNLDPAVRDALHDYAVAFARSIGYQNAGTVEFLLETAGPRAGEVVFIEMNPRIQVEHTVTEEVTDVDLVQSQMRIAAGQSLQDLGLTQDRIHLRGSALQCRITTEDPSQGFRPDTGKITTYRSPGGAGIRLDGGTTAAGAQISPHFDSMLAKLTCRGRDFGAAVVRARRALA
>MP0782_megahit_57441_3-845
DNVVQFFVKQAAESGVDVFRVFDSLNWVENMRVAMDAVLESGKVLEGTICYTGDALDPARAKYDIAYYVKMAKEMEAAGAHILGIKDMAGVMTAAVADKLFPALKDAVELPIHFHTHDTSGAAISTILAAAAKGVDCVDVAMDSLSGNTSQPTFGSVLEALKHNSRASSIDIAAVREISNYWEAVRGQYAAFESGMQAPASEVYLHEMPGGQFTNLKAQARSMGLEDRWHEVAQTYADVNKMFGDIVKVTPSSKVVGDMALMMVSQGLTRAEVENPDKDVS
>MP0782_megahit_65639_3-926
FGNGEGYLEKMIIRARHVEVQILGDKMGNIYHLYERDCSVQRRNQKVVERAPAPYLSEAQREEICELGRKICAHVNYECAGTVEFLMDMETGKFYFIEVNPRVQVEHTVTEEVTGIDIVQAQIMIAEGKSLAEATGKASQYDIRLTGHALQTRITTEDPTNNFIPDYGRITAYRSATGMGIRLDGGTAYAGGVITRYYDSLLVKVTAKAPTPEAAIRRMDRALREFRIRGVSTNIEFVINLLKHPVFLTNQYTTKFIDTTPELFDFKKRRDRGTKVLTYIADITVNGHPEVAGRARPAADLKPARPPE
>MP0782_megahit_67546_3-590
MPDFQKILIANRGEIAIRIMRAANEMGKRTVAVYAEEDKLGLHRFKADEAYRIGEGLGPVAAYLSIEEIIRVAKMSGADAIHPGYGLLSENPDFVDACDAAGITFIGPKAETMRALGDKASARRVAIEAEVPVIPATEVLGDDMAKIKKQAAEVGYPLMLKASWGGGGRGMRPISSEDELEEKVLEGRREAEAAFG
>MP0782_megahit_68889_811-1017
MFRKILVANRGEIAIRAFRAAYELGAKTVAVFPFEDRNSMHRLKADEAYQIGEEGHPVRAYLDVSEIIR
>MP0782_megahit_70971_1-648
IKVAPAYAANLPQLFSVECWGGATFDVAYRFLQECPWQRLRDLRAALPNVMTQMLLRASNGVGYTNYPDNVVQKFVATAANTGVDVFRVFDSLNWVENMRVAMDAVISSGKVCEGTICYTGDIFDPDRAKYDLQYYVNMGKDLKAAGAHVLGLKDMAGLLKPSAAGALIRALKEEVGLPIHFHTHDTSGAAIATIMEASRAGVDAVDAAMDALSGN
>MP0782_megahit_72400_2-127
SIEAMKMETALHAERDGKVKEVLVSPGSQIDAKDLLVVFES*
>MP0782_megahit_74028_3-935
MQAPSSEVYLHEMPGGQFTNLKAQAASMGLEDRWPEVARTYADVNQMFGDIVKVTPSSKVVGDMALMMVSQGLTRAQVEDPNVDVSFPDSVIDMMRGNLGQPPNGFPAGIVKKVLKGETPNTERPGKHLEPVDLEALRKELSEQLDGMQIDDEDLCGYLMYPKVFLDYMGRHRVYGPVRTLPTHTFFYGMEPGAEISAEIDPGKTLEIRLQAESEAGEDGEVKVFFELNGQPRVIRVANRLVKDATVQRPKAEPGNANHIGAPMPGVVASVGVKEGQKIKAGDLILTIEAMKMETGLHAERDAVVKAVHVQ
>MP0782_megahit_74108_1-621
KVLQGREHHVGSAPLQAEDAEKLAGSSVERRATLNRLLFPAPTKEFERVRDTFGDVSVLDTVDYLYGLEHGAEHVVEIERGVQLFVGLEAIGEADEKGMRTVMTTLNGQLRPVFVRDRSISVEVRQAEKADTSKPGQVAAPFAGVVTLKTAEGDRVSAGQPVASIEAMKMEAAITSPVDGVVERLVIGSPQQVDAGDLLLVVRPAG*
>MP0782_megahit_76461_3-1607
RHVEVQILADKTGHTVHLFERDCSVQRRHQKVIEIAPAPNLDPTVRDDLHRYAVAFAESIGYENAGTVEFLLETAGPRTGEVVFIEMNPRIQVEHTVTEEVTDVDLVQSQMLIASGTSLEELGLQQERIRLRGAALQCRITTEDPTQGFRPDTGKITTYRSPGGAGIRLDGGTTAAGSQISPHFDSMLAKLTCRGRDFGAAVLRARRALAEFRIRGVSTNIPFLQAVLEDPAFLVGDLSTSFIDERPELLRGRESKDRGSKMLNWLVDVTVNRPNGENPLTVTPALKLPTIDLTQEPPAGSRQRLLELGPEGFARALREQTPLAVTETTFRDAHQSLLATRVRTKDLVAVAPCVARLTPELLSVEAWGGATYDVALRFLGEDPWERLDRLREALPNVAIQMLLRGRNTVGYTPYPTEVTDAFVAEAAASGVDIFRIFDALNDVSQMRPAIDSVLATGTAVAEVAMCYTGDLLSPTEDLYTLDYYLRLADQIVESGAHILAIKDMAGLLRPAAASALVTALRDRFDLPVHVHTHDT
>MP0782_megahit_77721_1-573
WVENMRVAMDAVQEAGKVCEGTICYTGDFRDPDRSKYDLKYYVEMGQQLRDGGAHVLGLKDMAGLLKPSAAGALIKTLKEEVGLPIHFHTHDTSGAGIGTIMAAAEAGVDAVDGAMDALSGNTSQPTLGSIVEALRFTERDTGLDIAAIREISNYWEAVRGQYAAFESSMQAPASEVYLHEMPGGQFTNLK
>MP0782_megahit_78203_141-1286
AGADAVDAAAAPMAGTTSQPSLSALVAALANTDRDTGIDLTAASDLEPYWEAVRHLYRPFESGLPGPTGRVYRHEIPGGQLSNLRQQAIALGLAEDFELIEDLYAAANDILGRVPKVTPSSKVVGDLALHLAAVKADPADFAANPERYDIPDSVVGFMAGELGDLPGGWPEPFRSKVLQGRERRVAAAPLNAEDADKLAGSSDERRATLNRLLFPAPTKEFESVRDTFGDVSVLDTVDYLYGLEHGAEHVVEIERGVQLFVGLEAIGEADEKGMRTVMTTLNGQLRPVFVRDRSISVEVRQAEKADTSKPGQVAAPFAGVVTLKAAEGDRVSAGQPVASIEAMKMEAAITSPVDGVIERLVIGSPQHVDAGDLLLVVRPAG*
>MP0782_megahit_79084_2-775
FRVFDPLNWVPNMEVAITAVQESGALCEATVCYTGDVLDPKCDKYTLKYYVDLAKELEKRGAHLLAIKDMAGLCKPFAAGRLAKALHDEVGLPIHFHTHDTSGAALASCLEAARHGASIVDASMAPFAGLTSQPNLNALVEATRNTDLDTGLDPEPLRHLTHYWGAVREHYSPFECGMKAPDADLYLHEMPGGQFTNLLEQARALGLTDRWEDVCRTYAEVNQLLGDIVKVTPTSKAVGDLALLLVTNEMKASELLES
>MP0782_megahit_81622_1-1533
EEVTDVDLVQSQMLIAAGASLEELGLQQENIRLRGAALQCRITTEDPTQGFRPDTGKITTYRSPGGAGIRLDGGTTAAGSQISPHFDSMLAKLTCRGRDFGAAVLRARRALAEFRIRGVSTNIPFLQAVLEDPAFLVGDLSTAFIDERPELLRGRESKDRGSKMLNWLVDVTVNRPNGDNPLTVTPALKLPAADLTQEPPAGSRQRLLQLGPEGFARALREQTPLAVTETTFRDAHQSLLATRVRTKDLVAVAPYVARLTPELLSVEAWGGATYDVALRFLGEDPWERLDRLREALPNVAIQMLLRGRNTVGYTPYPTEVTDAFVAEAAASGVDIFRIFDALNDVSQMRPAIDSVLATGTAVAEVAMCYTGDLLSPGEDLYTLDYYLRLADQIVASGAHILAIKDMAGLLRPAAASRLVAALRDRFDLPVHVHTHDTAGGQLATLLAASAAGADAVDVAAAPMAGTTSQPSLSALVAALANTDRDTGIDLAAASDLEPYWEAVRHLYRPFE
>MP0782_megahit_83778_3-461
MSAITFDPESSWQSSFTFNHVKCLIVCRGPIRLETMNIFKELGATYGMLLSEKDSIIFPQTLAPELRAIRNRRKQVHHVPDYMGTTKEERVERIEQVIDICHENGYTHLFAGYGFMAEDAEFVERIENAEISFIGPNSKVIQQAGSKDEAKQL
>MP0782_megahit_84151_2-1618
RIAKSAKDLGLKVVGIYSEDDIDSLHISKMDESFQLKGKGAQAYLDIKDIVSIAINNQIDLVHPGYGFLSENPNFAKQVRAAGITFIGPEEKTLRLFGDKVHSKKLAEDNKIPIIRGTSGKISFKEAEKFYKTLSKKASLMIKAVAGGGGRGMRLVKTQEHLKDSIERASSEAKSSFGSGSLFIEEYLSKRRHIEVQIIGDGTGSITHFGERECSIQRRHQKIIEMAPSPSLKPELRNNITAAAVKLAELTKYKGLGTFEFLTNDSGKDFRFIEANARLQVEHTVTEAIYGIDLVKYQIQIALGKTLKQLKITQADVPQPKGFSIQTRVNMEVMDKNGNTKPSGGVFERFDLPFGPGVRIDTYGYTGYSTNPAFDSLIAKVITYSPDDNYQKALKRMYNALNDFYIEGIPTNLNLLKNIVTHPLVKKNKIHTGFLEDNLEDILVSQKSKKFRAKKKEANLAGAQLDSEDPLAVLDHGKGRIAASSQSENIVEMRIEDLPEGMEAIEAPMQGLMVSFAVKAGDQVWLGKPLAIMEAMKME
>MP0782_megahit_89467_1-636
GWPEPFRTRALEGRSWTPPAEELSPEDAERLAGSSAQRRRALNELLFPGPTTSYLESCETYGDVSVLSTMDYLYGLRQGEEHEVELDEGKTLLLGVQSISEPDERGYRTVMALLNGQMRPVSVRDTSVASEVAAAEKADPGVPGQVAAPFQGVVTVVVEQGQQVAAGETLATIEAMKMEAAITAPVAGTVERVTLGGTQAVEGGDLVVVLA*
>MP0782_megahit_94628_2-172
MFSKVLVANRGEIAVRAFRAAYELGARTVAVFPHEDRWSEHRLKADEAYEIGERGHP
>MP0782_megahit_107339_2-1480
IGERGHPVRAYLDPQAIVDVAVRAGADAVYPGYGFLSENPGLAEACAAAGITFVGPTSEVLELTGNKARAIAAAKAAGVPTLASVEPSTDVDSLVAAAEELPYPLFVKAVAGGGGRGMRRVDDPDKLREAVETCMREGEAAFGDPTVFIEQAVVEPRHIEVQVLADGAGDVVHLFERDCSVQRRHQKVIEIAPAPNLDPELRERMCADAVRFAREIGYRNAGTVEFLLDPDGNYCFIEMNPRIQVEHTVTEEVTDVDLVQAQLRIASGETLADLGLSQDTLVLRGAALQCRITTEDPSNGFRPDTGQITTYRSPGGGGVRLDGGTVYTGAEVSAHFDSMLAKLTCRGRTFDKAVEKARRAVAEFRIRGVATNIPFLQAVLDDPDFAAGRVTTSFIETHPELLSARGSGDRGTKLLTYLAEVTVNQPHGPAPVSLDPAVKLPPTDLAVPAPDGTRQSLLRLGPEGFARALREQREVAVTDTTFRDAHQSLLATR
>MP0782_megahit_110640_3-1358
SLYTLDYYLRLAERIVDAGAHVLAIKDMAGLLRAPAARRLVTALRERFDLPVHLHTHDTTGGQLATLTAAIEAGVDAVDAATSSMAGTTSQPPLSALVAATDHSARETGLSLAAVNALEPYWEAVRRVYAPFESGLTAPTGRVYRHEIPGGQLSNLRQQAIALGLGERFEQVEDMYAAANDILGNVPKVTPSSKVIGDLALALVGLGADPAEFAEDPSRFDLPDSVIGFLNGELGDPPGGWPEPFRTKALAGRTWKQPAAELSAEQSAGLASESGEHRRRTLNELLFPGPTRSFAESRETYGDTSVLSTLDYLYGLRGGVEHEVTLEEGKTLILGLQSISEPDERGFRTVMATVNGQIRPVAVRDTSVSSQVAVAEKADPGTPGHVAAPFQGVVSVVVEAGQQVEAGETVATIEAMKMEAAITAPMAGTVQRVALSGTQAVDGGDLVVVLG*
>MP0782_megahit_123767_313-1305
SGMQAPASEVYLHEMPGGQFTNLKAQARSLGLEERWHEVAQTYADVNQMFGDIVKVTPSSKVVGDMALMMVSQGLTRAQVEDPKSDVSFPDSVVDMMRGNLGQPPGGFPEGIVKKVLKGEAPNLERPGAHLEPVDIENTRAELSKELEGFKVDDEDLNGYLMYPKVFLDYMGRHRQYGPVRSLPTRTFFYGMEPGDEITAEIDPGKTLEIRLQAIGETDEQGEVKVFFELNGQPRVIRVPNRLVKSSTAQRPKAEVGNANHIGAPMPGVVASIGVQVGQQVHEGDLLLTIEAMKMETGLHAERDAVVKTVHVTPGSQIDAKDLLIEFDEA*
>MP0782_megahit_124576_3-620
MFRKILVANRGEIAIRAFRAAVELGARTVAVYPYEDRYSLHRLKADEAYQIGERGHPVRAYLDVDEIIRVARESGADAIYPGYGFLSENPDLAEKAAAAGITFIGPPAAVLEMAGNKVTAKQHAVSAGVPVLRSTDASDDVDALVAQSADIGFPIFVKAVAGGGGRGMRRVESPDELPPALAEAMREAGSAFGDARVFLEQAVQRP
>MP0782_megahit_129660_2122-3186
MFSKVLVANRGEIAVRAFRAAYELGARTVAVFPHEDRWSEHRLKADEAYEIGERGHPVRAYLDPEGIVEVAVRAGADAVYPGYGFLSENPALAEACAAAGITFIGPGSEVLELTGNKARAIAAAKAAGVPTLKSVEPGTDVDALVAAAEASDIPYPLFVKAVAGGGGRGMRRVDSPDALREAVETCMREADGAFGDPTVFIEQAVVDPRHIEVQILADGNGPDGVIHLYERDCSVQRRHQKVVEIAPAPNLDPALRDRMCADAVRFAREIGYKNAGTVEFLLDPQGHYVFIEMNPRIQVEHTVTEEVTDVDLVQSQMRIAAGETLADLGLSQDTVRLRGAALQCRITTEDPANNF
>MP0782_megahit_137237_2375-5827
MKIKKVLVANRGEIAIRVLRACTELNIATVAVYTYEDRYSQHRNKADESYQIGANNEPLKPYLDMDQIIDLAKSKNVDAIHPGYGFLSENSEFARRCAKNGIIFIGPEPEVMDALGDKITAKKVAQSCGVPIIESNKKDLDSLETALSEARKIGYPVMLKAASGGGGRGMRIIRKEEDLQLSFDSARNEALNSFGDDTMFLEKYVEDPKHIEVQIVADTHGNIRHLYERDCSVQRRHQKVVEMAPSYNLSQTLRDNLYKYAVAIATEVNYNNIGTVEFLVDADDNIYFIEVNPRIQVEHTVTEMVTGIDLVKTQIFVAGGYKLSDKQIKIYGQESIGTYGFAIQCRLTTEDPTNKFTPDYGKITTYRSASGMGIRLDAGSIYQGYKVSPFFDSMLVKVSAHGRTLDGAIRKMVRALKEFRIRGVETNIHFLQNVIQTDVFKNGETTVNFIQNTPSLFNIKLSQDRTSKVVQFLADVSVNGNSDVKTKGPKKVFTNPKVPLYSLSDPFPKGTKDMLTELGPEAFCKWLLEEKKIHFTDTTMRDAHQSLLATRMRSYDMLKVASSFAKNHPNTFSMEVWGGATFDVCMRFLHESPWTRLRELRKAVPNILFQMLLRGSNGVGYKAYPDNLIEKFVEKSWENGVDLFRIFDSLNWVKAMEPSIQYVRNLTGGIAEGAISYTGDILDTKQTKYNLKYYTQLAKDLENAGAHMIAIKDMAGLLKPYAATELVTALKDTVNVPIHLHTHDTSSLQTATYLKAIEANVDVVDVALGGLSGLTSQPNFNAVVEMLKYQDREHPFEMEKLNQFSNYWEDTRELYYPFESGLKAGTAEVFQHEIPGGQYSNLRPQATALGLADRFTEVKKMYAAVNKMFGNLVKVTPSSKVVGDMAIFMVTNNLTPEDVMERGDTISFPESVINFFKGDLGQPVGGFPKKLQAIILKNKEAYTDRPNAHLAPVDFDKKYKVFTETFQKGFTRPLEIEDFLSYMLYPKVFEQAHENYKKYGNLALVPTKNFFFGMKLGEETLIELEPGKTVIIKLLSIGIPNDEGMRTVFFKVNGENRFVEVHDTSLNIKKVENIKIDPDNENHIGAPLQGSLYKVLVKKGQEVKENDPLFIIEAMKMETTVVAFKDGTVQSIIVTDGTMVSQDDLVVTLE*
>MP0782_megahit_150760_3-605
PNKKLVLPKVPKFEHKDAYPKGTKDLLTEKGPEEFAKWLKSEQKIHFTDTTLRDAHQSLLATRMRTFDMMKVAEGFAKNHPEVFSMEVWGGATFDVCMRFLKENPWERLKLLRKAIPNILFQMLLRGSNGVGYTAYPDNLIEKFVAEAWENGVDIFRIFDSQNWMQSLAPSIEHVRKNTKGIAEASMCYTGDILQPKDNKY
>MP0782_megahit_151292_3-719
LDYYLRLAERIVDAGAHVLAIKDMAGLLRAPAARTLVTALRERFDLPVHLHTHDTTGGQLATLTAAIDAGVDAVDAATASMAGTTSQPSLAALVAATDHSERPTGLSLAAVNALEPYWEATRRVYAPFESGLSAPTGRVYRHEIPGGQLSNLRQQAIALGLGEKFEQVEDMYAAANDILGNVPKVTPSSKVIGDLALSLVGLGADPAEFAADPGSYDIPDSVVGFLNGELGDPPGGWPE
>MP0782_megahit_154449_1-825
RRALAEFRVRGVKTNMAFLDNILKDDTFRRGEVTVNYIKNTPKLFEIKEPRNRATKMVNFLGNVIVNGNEDVKFTDPNKKLVLPKVPKFEHKDAYPKGTKDLLTEKGPEEFAKWLKAEQKIHFTDTTFRDAHQSLLATRMRTFDMMKVAEGFAKNHPEVFSMEVWGGATFDVCMRFLKENPWERLKLLRKAIPNILFQMLLRGSNGVGYTAYPDNLIEKFVAEAWENGVDIFRIFDSQNWMQSLAPSIEHVRKNTKGIAEASMCYTGDILQPKDN
>MP0782_megahit_156137_920-994
MKINKVLVANRGEIAIRIFRACTEI
>MP0782_megahit_157668_1-1104
VEAMRNQERENKMDIHKLNEYSNYWSSVREYYYPFESGLKAGTGDVYEHEIPGGQYSNLVPQAESLGLKDRFNEITEMYGKVNELFGNVIKVTPSSKVVGDMAQYLVSNNLTIEDFFEKGETLSFPESVKNFFKGDLGQPVGGFPKKVQDIILRGEKPYTDRPNSHLEPVDFEKEFAEFKEKFSEGMDREWDITDFLSYKLYPKVFTDLYDHYVKYGKVMNIPTKNFFYGMKPGEEIIVELDRGKTLLITLISTTKPDAAGMVTVFFKVNGQTRNIQVQDKSVKVEKVEHVKADKSDAKQVAAPLQGSLSEIMVKEGDKVTKNQPLFVIEAMKMGTTITSNDEGEVKKIYLKQGDMVFSDDLVVELK*
>MP0782_megahit_160297_20743-24027
MAFNRILIANRGEIAIRLARAIADCDATSVAVYAEDDAQSLHVRSADQAVALQGQGVAAYLDAAQLIRIAKEQDCDAIHPGYGFLSENADFARACQQAGITFIGPAPEVLDTFGDKASARRLAQQQGVPLTQGTNEPTTLEQARDFMQSLGEDAAVMLKALAGGGGRGMRAVHNLAELDDAFARCSSEATAAFGRGDLYVERLIRCARHIEVQIIGDGTEVAHVWERDCTLQRRNQKLLEVAPAPSLDPAVREQLHAAACTLTRAVGYRGLCTVEFLLDEERGDFVFMEANPRIQVEHTVTEAVTGLDLAVTQIQLAAGKTLAELGLTQADIPAARGFAVQLRINLESMAADGSTRPAGGTLSAYQPPSGPGIRVDGYGYAGYTTSPRYDSLLAKLIVHAGGDYPNTLRRAYRALCEFRLEGAASNLHLLQNLLQHPQVQSNAVSTAFIEAEAASLTAAHASAHPHRFFQSGTGSAAANHTQTDAPVGTEPLNAPVQGVLVSLDVQVGDSVAVGQQVAIMEAMKMEFVVKATQSGIVRALAANPGDSLFEGSALLYLEPAEVAGNAQQDEETVAIDHIRADLQEVLERRAELTDERRPEAVAKRRKTGQRTARENLADLLDDGSFIEYGGFALAAQRSRRTHEELLKMSPADGLINGIGTVNADKFGEHAARCMALSYDYTVFAGTQGVTNHKKTDRMLELAEQWKLPLVFFTEGGGGRPGDIDKVGVAGLDCTTFMRMARLSGMVPTVGIVSGRCFAGNAALLGCCDVIIATENATIGMAGPAMIEGGGLGRFTPEQVGPTSMQSPNGVIDVRVRDEAEATAVAKQYLSYFQGDLTDWEAADQRELRHLIPENRLRVYDIRKVIETLADRDSVLELRREFAPGLITALIRIEGRAFGLIANNPMHLGGAIDAVSGDKAARFMQLCQAHGLPMVSLCDTPGFMVGPDAEQQGTVRHVSRMFVTAASLSIPFFTVVLRKGYGLGAQAMAAGSFHAPMFTIGWPSSEFGAMGLEGAVRLGYSKELAAIEDEGERQATFEKLVAELYQRGKGISMASFLEIDAVIDPLETRDWLMRGLHSAPDEALKKGTRPFVDTW*
>MP0782_megahit_160495_3-1349
QAIARMDRALREFRIRGVSTNIAFVENLLKHPTFLDNSYHTKFIDQTPELFTFEKRRDRATKVLTYIADITVNGHPETKGFERPAAAVRAPQPPAARAEPMMGTRNLLEQKGPQAVADWMGQQRQLLITDTTMRDGHQSLLATRMRSHDMIKVAPAYAANLPQLFSMECWGGATFDVAYRFLQECPWQRLRDLRAALPNVMTQMLLRGSNGVGYTNYPDNVVQEFVRVAATEGVDVFRVFDSLNWVENMRVAMDAVIENGKICEGTVCYTGDIFDPDRSKYDLKYYIAMGKELKAAGAHVLGLKDMAGVLKPNAAKVLIKALKSEVGLPIHFHTHDTAGTATATIMAASEAGVDAVDCAMDALSGNTSQATLGSVVEALKHTDRDTGLSMDAVREISNYWEEVRGEYAAFETGMQAPSSEVYLHEMPGGQFTNLKAQAASMGLDDRWPE
>MP0782_megahit_160720_3-1064
MAFNRILIANRGEIAIRLARAIADCGATSVAVYAEDDAQSLHVRSADQAIALQGQGVAAYLDAAQLIRIAKEQNCDAIHPGYGFLSENADFARACEQAGITFIGPAPDVLDTFGDKASARRLAQQQGVPLTQGTNEPTTLEQARDFMQSLGDGAAVMLKALAGGGGRGMRAVHDLAELDDAFARCSSEATAAFGRGDLYVERLIRRARHIEVQIIGDGTEVAHVWERDCTLQRRNQKLLEVAPAPSLDPAVRKQLHEAACTLTRAVGYRGLCTVEFLLDEERGDFVFLEANPRIQVEHTVTEAVTGLDLAATQIQLAAGKTLAELGLTQTEIPAARGFAVQLRINLESMAADGS
>MP0782_megahit_161048_15425-18820
MFSKVLVANRGEIAVRAFRAAYELGARTVAVFPHEDRWSEHRLKADEAYEIGERGHPVRAYLDPEGIVEVAVRAGADAVYPGYGFLSENPALAEACAAAGITFIGPGSEVLELTGNKARAIAAAKAAGVPTLKSVEPGTDVDALVAAAGASEIPYPLFVKAVAGGGGRGMRRVDSPGALREAVETCMREADAAFGDPTVFIEQAVVDPRHIEVQILSDGTGPDGVIHLFERDCSVQRRHQKVVEIAPAPNLDPELRDRICADAVRFAREIGYKNAGTVEFLLDPDGNYVFIEMNPRIQVEHTVTEEVTDVDLVQSQMRIAAGETLADLGLSQDTVRLRGAALQCRITTEDPANNFRPDTGVITTYRSPGGGGVRLDGGTVYTGAEVSAHFDSMLAKLTCRGRTFEQAVDKARRALAEFRIRGVSTNIPFVQAVLDDPDFAAGRVTTAFIETHPELLQARGSGDRGTKLLTYLAEVTVNQPHGAAPVELDPTTKLPAIDLDAAPPAGTRQLLREVGPEEFARRLRAQDRVAVTDTTFRDAHQSLLATRVRTADLLAVAPHVARTTPELWSLECWGGATYDVALRFLAEDPWERLAALREAVPNVCLQMLLRGRNTVGYTPYPTAVTDAFVQEAVDTGLDVFRIFDALNDVEQMRPAIEAVRSTGSALAEVALCYTGDLSDPGESLYTLDYYLRLAERIVDAGAHVLAIKDMAGLLRAPAARRLVTALRERFDLPVHLHTHDTTGGQLATLTAAIEAGVDAVDAATSSMAGTTSQPPLSALVAATDHSERETGLSLAAVNALEPYWEAVRRVYAPFESGLTAPTGRVYRHEIPGGQLSNLRQQAIALGLGERFEQVEDMYAAANDILGNVPKVTPSSKVIGDLALALVGLGADPAEFAEDPSRFDLPDSVIGFLNGELGDPPGGWPEPFRSRALAGRTWKQPAAELTAEQSAGLESARRRTLNELLFPGPTRSFAESRETYGDTSVLSTLDYLYGLRSGVEHEVTLEEGKTLILGLQSISEPDERGFRTVMATVNGQIRPVAVRDTSVSAEVAAAEKADPGTPGHVAAPFQGVVSVVVEAGQQVEAGETVATIEAMKMEAAITAPMAGTVQRVALSGTQAVDGGDLVVVLGPA*
>MP0782_megahit_163819_1-738
GACRKMRRALAEFRVRGVKTNMAFLDNILKDETFRRGEVTVNYIKNTPKLFEIKAPRNRATKMVNFLGNVIVNGNEDVKFTDPNKKLVLPKVPKFEHRDAYPKGTKDLLTEKGPEEFTKWLKAEQKIHFTDTTFRDAHQSLLATRMRTFDMMKVAEGFAKNHPEVFSMEVWGGATFDVCMRFLKENPWERLKLLRKAIPNILFQMLLRGSNGVGYTAYPDNLIEKFVAEAWENGVDIFRIFDSQNW
>MP0782_megahit_165025_1-864
TYAEVNQMFGDIVKVTPSSKVVGDMALMMVSQGLTRAQVEDPKAEMSFPDSVIDMMRGNLGQPPGGFPDAIVDKILKGEKPNTERPGAHLPPADLEATRKELRDLLEGAQVEDDDLSGYLMYPKVFLDYMGRHRTYGPVRVLPTRTFFYGMEPGEEITAEIDPGKTLEIRLQALSETNEDGDVKVFFELNGQPRVVRVPNRMVKATTAQRPKAEIGNVNHIGAPMPGVVASVGATVGQKVKSGDLLLTIEAMKMETGIHADRDAVVKAVHVTPGGQIDAKDLLVELE*
>MP0782_megahit_166724_56986-60447
MAIRKILVANRSEIAIRVFRAANELGLKTVAIWAEEDKLALHRFKADESYQVGRGPHLPRDLGPIESYLSIEEVIRVAKLSGADAIHPGYGLLSESPEFVDACHEAGITFIGPSGDTMRRLGNKVAARNLAVEVGVPVVPATEPLPDDMGRVRAMAAEVGFPVMLKASWGGGGRGMRVIREEKDLEREVTEAKREAKAAFGKDEVYLEKLVERARHVEVQILGDTHGNVVDLFERDCSIQRRNQKVVERAPAPYLKHEQRRELAAYARKLADATNYVGAGTVEFLMDADSGAFYFIEVNPRIQVEHTVTEEVTGIDIVKAQIHILDGHAIGTAESGVPRQEDIKLNGHALQCRITTEDPEQNFIPDYGRITAYRGATGFGIRLDGGTAYSGAVITRFYDPLLEKVTAWAPTPEEAIARMDRALREFRIRGVATNLTFLEAIISHPQFRDNSYTTKFIDQTPELFQQVKRRDRATKLLTYLADVTVNGHPETKNRARPSADHAAPVAPIFDAPIADGTRQKLDELGPKGFADWLKAKPEVMLTDTTMRDGHQSLLATRMRTHDIVSVAEAYARGLPQLFSLECWGGATFDVAMRFLTEDPWERLAMIRERAPNILLQMLLRGSNGVGYTNYPDNVVKRFVAEAARGGVDVFRVFDCLNWVENMRVSMDAVCEAGKICEGTLCYTGDLFDPDRSQYDLKYYVTLAKELEAAGAHILGVKDMAGLLKPAAARVLFKALKDEVGLPIHFHTHDTSGIAASTVLAAVESGVDVVDAAMDALSGNTSQPCLGSIVEALKHSDRDPGLSAEAIRRISFYWEAVRNQYAAFESDLKGPASEVYLHEMPGGQFTNLKEQARSLGLETRWHQVAQTYADVNRMFGDIVKVTPSSKVVGDMALMMVSQDLTVADVMDPAKELSFPESVVSMLHGDLGQPPAGWPSELQKKVLKDKAPITVRPGSLLKDADLDEERAKIEEKLEREVTEQEFASYLMYPKVFTDFAILQETYGPVSMLPTPSYFYGLEQDEEVLVDIERGKTLVVRNLGSGETDDQGMRTVFFELNGQPRRIKVPDRAKGAAGGGVKQKADPTNQNHVGAPMPGVVSTLAVAAGQSVKAGDVLLSIEAMKMETAIHAERDGTIEAVHVSAGAQIDAKDLLVVYAA*
>MP0782_megahit_168390_1773-2138
LLITLDSVGEPNEDGIVDVYFRVNGQGRIVKIKDTSVKVDKVEYKKADKADDKEIGAPLQGMLSTILVKKGDAVKKNQPLFIIEAMKMETTITANVDATVKEIILKENIMVNSEDLVLTLE*
>MP0782_megahit_168650_1216-1749
MMKGKIAGGAICYTGDLFDPAHTKYSLNYYAGIASDLKKAECQVLAIKDMASLFRPPAARALIAALRDVTDLPIHLHTHDTFGIAGATLIAAAEAGVDAIDVATDAMSGTTSQPCLGSVVEALRYTTATPVSTPRQSGGSASIGRVFAGSMRRSRAICAQALRRFISMKCLSVSSRT*
>MP0782_megahit_168650_1722-1904
MPVGQFTNLKEQARSLGLASRWHEVACAYREASDLFGDIVKATPSSGDSIEAKDLLLVLE*
>MP0782_megahit_168754_1397-1972
MNINKVLVANRGEIAIRIFRACTEINVKTVGVYTFEDRYSLHRYKADESYQIGEDNDPLKPYLNKDELIRVALENNVDAIHPGYGFLSENAEFAQKCKDNGIIFIGPKVSVLKSLGDKITAKQVALENNVPIIQSNSKDLDSIDIAISEAEAIGYPVMLKAASGGGGRGMRVIREEDELRRAFNESKREALN
>MP0782_megahit_168945_1-2547
IQIVADNHGNMVHLFERDCSVQRRYQKVIEFAPSYDLDTSIKEDLYKYAVKICKAVNYNNIGTVEFLVDDDGSIYFIEVNPRIQVEHTVTEVVTNIDLVKTQLFIAGNYKLSDQQIKIPNQEAVKVNGYALQCRITTEDPQNDFKPDYGTISTYRSASGFGIRLDAGSVYQGATISPFFDSMLVKVTANSRTLDGASRKIRRALAEFRIRGVKTNMPFLDNILAHDTFRKGEVTVNFIKSHPDLFTFKAPRNRATKLVTYLGDVIVNGNPDVKKKDPSKVFIKPEVPKFDKSASYPEGTKDLLTKLGPDEFSKWLKAEKKVHFTDTTMRDAHQSLLATRMRTYDMLKVAEGYAKNHPDIFSMEVWGGATFDVCMRFLQENPWQRLKLLREAMPNVLLQMLIRGSNGVGYTAYPDNLIAEFVEQSWNTGVDVFRIFDSLNWMQSIAPCIEHVRTRTKGLAEASICYTGDILNPENKKYNLNYYTSLAKDIENAGAHILAIKDMAGLLKPYAAYELISALKDTINIPIHLHTHDTSSIQAATYLKAVEAGVDVVDVALGGLSGLTSQPNFNSVVEMLKYQERSSTINTKSLSEYSHYWETVRDYYYPFESGLKAGSGDVYTHEIPGGQYSNLKPQAQALGLEDRFHEITAMYADVNSLFGDIVKVTPSSKVVGDMAQYLVSNNLTIKDVLERGDSISFPQSVVSFFKGDLGQPVGGFPKDLQKLILKDTKAYTERPNSQLPELDIDKEYKEFKDMFENDMSRTLNITDFLSYKLYPKVFLDAYNNHLKYDNLINLPTKNFFYGMEIGEEIIIELDRGKTLLITLDSVGEPNEDGIVDVYFRVNGQGRIVKI
>MP0782_megahit_170386_35435-35812
MKLFVGLEAIGEADDKGMRTVMTTLNGQLRPVFARDRSITVETHQAEKADTSRPGQVAAPFSGVVTLKAAVGDTVSAGQPVASIEAMKMEAAITAPVDGVVERLAVAATAQVDAGDLLVVIRPAG*
>MP0782_megahit_170386_35769-38843
MFRKILVANRGEIAIRAFRAAFELGARTVAVFPYEDRNSLHRLKADEAYQIGEPGHPVRAYLDVDEIIRVAKESGADAIYPGYGFLSENPELAEKAAANGIVFIGPPSRVLEMAGNKVTAKEHAIAADVPVLRSTPASDDVDVLLAQADDIGFPIFVKAVAGGGGRGMRRVASREELAPAIAEAMREAGSAFGDARVFLEQAVQRPRHVEVQVLADKSGHTVHLFERDCSVQRRHQKVIEIAPAPNLDPEVAAALHAYAIAFAKSIDYENAGTVEFLLETAGPRAGEVVFIEMNPRIQVEHTVTEEVTDVDLVQSQMRIASGQSLDDLGLAQDRIHLRGAALQCRITTEDPTQGFRPDTGKITTYRSPGGAGIRLDGGTTAAGAQISPHFDSMLSKLTCRGRDFGAAVLRARRALAEFRIRGVSTNIPFLQAVLDDSSFIAGDISTSFIDERPELLKGRESKDRGTKILNWLVDTTVNKPHGSNPVTVEPRQKLPGIDLGSAAPAGSRQRLQELGPEGFARALRAQTALGVTDTTFRDAHQSLLATRVRTKDLLAVAPYVARMTPQLLSVEAWGGATYDVALRFLSEDPWERLEKLRAALPNVAIQMLLRGRNTVGYTPYPTEVTDAFVQEAATAGIDVFRIFDALNDVAQMRPAIDAVLATGTGIAEVAVCYTGDLLNPAEDLYTLDYYLGLADRIVEAGAHVLAIKDMAGLLRPAAAAKLVSALRERFDLPVHVHTHDTAGGQLATLLAASAAGADAVDAAAAPMSGTTSQPSLSALVAALAHTERDTGLELDAVNDLEPYWEAVRNLYAPFESGLPGPTGRLYHHEIPGGQLSNLRQQAIALGLAEDFELIEDMYAAANAILGRVPKVTPSSKVVGDLALHLAAVKADPADFEAHPEKYDVPDSVVGFMAGELGDLPGGWPEPFRSKVLHGREVKTGVTPPHRHRDEGAGGVVGRTTSCAQCAAVPGADPGVRAVPRGVRRSQRARHGRLPLRPRTGRRARRRDRPRREAVRGPGGYRRGR*
>MP0782_megahit_173302_4653-5147
MTNTYKLSVNDEFEFQLDAQDVNSLDTSLQPNNKQHILEDSASQSVHIEGKDVLNRQYTVRINGNRYQVAIKNDLDLLIEEMGLSLGADAIENDIFAPMPGVILSVDVKEGDSVKEGDTLCVLEAMKMENSLLSPRDGVIKSIEVSTADTVEKNALLLTLEPLS*
>MP0782_megahit_175290_2-559
ICAHVNYECAGTVEFLMDMDDGKFYFIEVNPRVQVEHTVTEEVTGIDIVQAQILIAEGKTIAEATGKASQADVQLNGHALQTRITTEDPQNNFIPDYGRITAFREATGMGIRLDGGTAYSGGVITRYYDSLLVKVTAKAQTPEQAIARMDRALREFRIRGVSTNIAFVENLLKHPTFLDNSYHTKF
>MP0782_megahit_175382_3-788
MTDFKKILIANRGEIAIRIMRAANEMGKKTVAVFAEEDKLGLHRFKADEAYRIGAGLGPVAAYLNIDEIIRVAKASGADAIHPGYGLLSENPDFVDACAQNGITFIGPRAETMRALGDKASARRVAMEAGVPVVPATDVLGDDMEVVRKQAAEVGYPLMLKASWGGGGRGMRPIANEDELKEKVMEGRREAEAAFGNGEGYLEKMILKARHVEVQILGDSHGEIYHLFERDCSVQRRNQKVVERAPAPYLTEEQRAEICELG
>MP0782_megahit_176357_3-1322
MKINKVLVANRGEIAIRIFRACTEIGLRTVGIYTYEDRYSLHRYKADEAYQIGDDSEPLKPYLDIDKIIEIAKENNIDAIHPGYGFLSENSKFAQACEDNGIIFIGPKVSVLKSLGDKVTAKQVAIQNNVPIIQSNKKELTNVDIALKEAKEIGYPVMLKAASGGGGRGMRVIRTEDELRKAFPESKREAGNAFGDDTVFIEKFVENPKHIEVQIIADNHGNMVHLFERDCSVQRRYQKVIEVAPSYNLKEETKNKLYEYALAICGAVDYNNAGTVEFLVDDDGSIYFIEVNPRVQVEHTVTEVVTGVDVVKSQIFIAGGYKLSDEQIKIESQEKLSTQGYAVQCRITTEDPQNDFKPDYGTITTYRSASGFGIRLDAGSVYQGVSISPFFDSMLVKVTANSRTLDGACRKMRRALAEFRVRGVKTNMAFLDNILKDDTF
>MP0784_megahit_2533_1-198
RSFWLLIGLKLPFGVFAPLLWIEAMKMETAVCSPRDATVKNVLIDSGSNVTAQDLLVVLAAEKEG*
>MP0784_megahit_19226_2-661
ADAALSSMSGSTSQPCLNSVVAALENTERESSLDLRDLDEFSDYWEGIRKYYFPFDTSPPHGTAEVYLHEMPGGQFTNLKEQAESMGLGSRWPEIAQCYAEVNDLFGDIVKVTPSSKVVGDMTMFLVTQGISPADVTNLPKGTAFPESVVDMLGGGLGQPIGGWPSEVQKVILGGKDPITDRPGDHANEVNLDEIREELKTKINRDPSEDEVWSYLMYPQ
>MP0784_megahit_26438_1-72
MKIKKVLVANRSEIAIRVLRACTE
>MP0784_megahit_31539_2-1633
APAPDLPDEIRAAMHEASVRLAREAGYDNVGTVEFLYNLEETDPGRAILFMEANPRLQVEHTITEEITGVDLVQAQILLASGATLEDAGCRPLPGIRGAAIQVRINAESTTPDGDIRPSGGTVHTFTPPGGAGVRVDTFAYAGMALSPAFDSLLAKLIVRGPDLDSAGRRARRALNEFGITGVPTNKVDMLALLEQPELLSGQLDTQFVERERDRLKAVADGLAELAQTSPGSEAGASAMRPAANLPPAGQVAVRAPLSGLVVRVDVAEGDKVWPGKPVALVEAMKMQHVVEATGSGIVRQVLLEAGAVLSEDAPVLFVEPAEVEADAEALDAEIDPDHIREDLAHVQERIGLTLDAARPDAVQRRRKTGMRTARENLDDLFDAGTFHEYGGLAIAAQRRRRSLDDLMKNTPADGLIGGVGEVNNHLFGPELTRCMGISYDYTVLAGTQGYLNHKKTDRLVELAHDQDLPIVLFAEGGGGRPGDVDAVTASGLDVTTFRSFAALSGRQPRIGIAAGRCFAGNAVLYGCCDLTIATKNANIGLGG
>MP0784_megahit_35605_1-366
MPIKKILVANRSEIAIRVFRAANELGLKTVAAYAEEDKLALHRFKADEAYLIGKGKGPVEAYLQIDEYIRIARISGADAIHPGYGLLSESPEFVDACEDAGIIFIGPRAQTMRDLGNKVAAR
>MP0784_megahit_40217_3-542
GGWPEPFRSKVLKGRTPKIGVTELTDEQRAKLAGETDDRRLMLNQLLFAQPTQQFLQVREQYGDLSVLRTPDYLYGLQPGVEHTIEIETGVSLFVALEAISEPDEKGMRTVMATLNGQLRPVLVRDRSIEVESTKTEKADPAQPGHVAAPFSGVVTLQVGEGDTVEAGQSVATIEAMKME
>MP0784_megahit_43729_1-573
EVVFIEMNPRIQVEHTVTEEVTDVDLVQSQMRIAAGQSLQDLGLTQDRIHLRGSALQCRITTEDPSQGFRPDTGKITTYRSPGGAGIRLDGGTTAAGAQISPHFDSMLAKLTCRGRDFGAAVVRARRALAEFRIRGVSTNIPFLQAVLDDASFIAGDVSTAFIDERPHLVRGRESKDRGTKILNWLVDTTV
>MP0784_megahit_48861_3-140
GDLLLTIEAMKMETGIHAERAAIVTAVHVQPGGQIDAKDLLVELD*
>MP0784_megahit_51541_3-335
NDNVAWKKLARQHIPKKILNVDKVYDVYRGYKPSGLSSGASGELLTQMPGKVVKINVEVGQVVSKGDCVLILEAMKMENEIKTAVDGTIKSIHVKEGDALESGVLMMEIE*
>MP0784_megahit_56718_769-1056
PRTITVPDRLKAGDVVVRAKAAAGDPKQVGAPMPGVISTLAVKQGQEVKAGDVLCSIEAMKMETAIHAETDGTVAELLIKPGDQIDAKDLLVRLE*
>MP0784_megahit_62942_1-687
SGAAAATVLAAVDAGVDAVDAAMDALSGTTSQPTLGSLVAAMADTDRDPGLDAKAIRQISFYWEAVRTQYRAFESDLKGGASEVYLHEMPGGQFTNLKEQARSLGLETRWHEVAQTYADVNQMFGDIVKVTPSSKVVGDMALAMVSAGISRADVENPDKDIAFPDSVVGFFAGDLGQPPGGFPEKLQKKVLKGKTALSERPGSYLKPTDLEAERQKVAEEIGIEVDDYR
>MP0784_megahit_64102_1-510
SLPPIDFEATRKEIEKKTHRSNISDAEVASYVMYPKVFLDYAEHRSHNADVSVLPTPVFFYGMNQNDEISVDLEKGKTLVIRYLTTSEAGDEEGNRTVFFELNGQPRTVKVADKTLAGTGKTKPKAEDGNKLHVAAPMPGLVVEVHVSEGQKIKSGDVMCSLEAMKMETA
>MP0784_megahit_73803_3-182
LKAAEGDRVSAGQPVASIEAMKMEAAITSPVDGVIERLVIGSPQHVDAGDLLLVVRPAG*
>MP0784_megahit_77918_3-587
VLKTDKLCEATICYTGDIYDKDRPKYNLDYYVNMARELESAGAHILGLKDMAGVLRPAAATELITALKDTVNIPIHFHTHDTSGISAATVIAAIDAGVDAVDAAMDSMSGLTSQPNLGSIANNYIGQPRDPGLKTEALKEISTYWEQIRRYYAGFESDIRSGTSDVYVHEMPGGQYTNLRQQARALGIEDRWPEV
>MP0784_megahit_86278_1-564
PAGSRQRLLELGPEGFARALREQTPLAVTETTFRDAHQSLLATRVRTKDLVAVAPCVARLTPELLSVEAWGGATYDVALRFLGEDPWERLDRLREALPNVAIQMLLRGRNTVGYTPYPTEVTDAFVAEAAASGVDIFRIFDALNDVSQMRPAIDSVLATGTAVAEVAMCYTGDLLSPTEDLYTLDYYL
>MP0784_megahit_87838_1-564
FDLPVHVHTHDTAGGQLATLLAASAAGADAVDAAAAPMAGTTSQPSLSALVAALANTDRDTGIDLTAASDLEPYWEAVRHLYRPFESGLPGPTGRVYRHEIPGGQLSNLRQQAIALGLAEDFELIEDLYAAANDILGRVPKVTPSSKVVGDLALHLAAVKADPADFAANPERYDIPDSVVGFMAGELG
>MP0784_megahit_88293_3-587
ATAIHPGYGFLAENATFARDCRQSGLVFIGPDADVIETMGGKTTARHAAIEAGVPVVPGTEALPDTLSDAELGACADDVGYPLFIKAVAGGGGRGMRRVAGGAGLVAGFEAARSEAATAFGESAVYLERFLENVRHIEVQVLGDQHGTIVPFVERECSIQRRHQKVIEESPSVAVTPDVRTALVDAAVALCAAVG
>MP0784_megahit_91155_1-567
LGPVAAYLSIPEIIRVAKECGADAIHPGYGLLSENPDFVDACAANGITFIGPKAETMRALGDKASARRVAIEAGVPVIPATEVLGDDFDAITKEAAEIGYPLMLKASWGGGGRGMRPINGPEELKEKVLEGRREAEAAFGNGEGYLEKMITRARHVEVQILGDSHGQIYHLFERDCSVQRRNQKVVERA
>MP0784_megahit_94369_509-715
MFSKVLVANRGEIAVRAFRAAYELGARTVAVFPHEDRWSEHRLKADEAYEIGERGHPVRAYLDPEGIVE
>MP0784_megahit_97385_3-2216
CRGRDFGAAVLRARRALAEFRIRGVSTNIPFLQAVLEDPAFLVGDLSTAFIDERPELLRGRESKDRGSKMLNWLVDVTVNRPNGDNPLTVTPALKLPAADLTQEPPAGSRQRLLQLGPEGFARALREQTPLAVTETTFRDAHQSLLATRVRTKDLVAVAPYVARLTPELLSVEAWGGATYDVALRFLGEDPWERLDRLREALPNVAIQMLLRGRNTVGYTPYPTEVTDAFVAEAAASGVDIFRIFDALNDVSQMRPAIDSVLATGTAVAEVAMCYTGDLLSPGEDLYTLDYYLRLADQIVASGAHILAIKDMAGLLRPAAASRLVAALRDRFDLPVHVHTHDTAGGQLATLLAASAAGADAVDVAAAPMAGTTSQPSLSALVAALANTDRDTGIDLEAASDLEPYWEAVRHLYRPFESGLPGPTGRVYRHEIPGGQLSNLRQQAIALGLAEDFELIEDLYAAANDILGRVPKVTPSSKVVGDLALHLAAVKADPADFAANPERYDIPDSVVGFMAGELGDLPGGWPEPFRSKVLQGREHHVGSAPLQAEDAEKLAGSSVERRATLNRLLFPAPTKEFERVRDTFGDVSVLDTVDYLYGLEHGAEHVVEIERGVQLFVGLEAIGEADEKGMRTVMTTLNGQLRPVFVRDRSISVEVRQAEKADTSKPGQVAAPFAGVVTLKTAEGDRVSAGQPVASIEAMKMEAAITSPVDGVVERLVIGSPQQVDAGDLLLVVRPAG*
>MP0784_megahit_98185_407-616
MSVEKLLIANRGEIAIRIARAADELDINTVAVHSEDDGSSLHTRATNESIELNNRGVAAYLDIDQIVDTA
>MP0784_megahit_98680_3-1328
EVQIVADNHGNIRHLHERDCSVQRRHQKVVEIAPSHNVSEEVKQNLYKYAVDIAKEVNYNNIGTVEFLVDPNDNIYFIEVNPRIQVEHTVTEMVTGIDLVKTQIFVAGNYKLDSQQIKIYGQETIATYGFALQCRLTTEDPGNNFTPDYGTVTTYRSASGMGIRLDAGSIYQGYQVSPFFDSMLVKVSSHGRTLDGATRKMVRALKEFRIRGVETNIHFLQNVIQHPTFKEGKVTVNFIQNTPALFDIKLPQDRTSKVVNFLAEVIVNGNSDVKYIDDNKVFRNAKVPKFNPLEAHPNGTKDMLTEMGPEKFCAWLMDEKKIHYTDTTMRDAHQSLLATRMRTYDMLRVAESYAKNHPNTFSMEVWGGATFDVSMRFLHESPWTRLRELRKAVPNILFQMLLRGSNGVGYKAYPDNLIEKFVEKSWENGVDIFRIFDSLNWV
>MP0784_megahit_99188_1-1074
KRDTGMSRERIREMSDYWEHVRAQYVAFESGLQAPASEVYLHEMPGGQFTNLKAQAASMGLEDRWPEVARTYADVNQMFGDIVKVTPSSKVVGDMALMMVSQGLTRAQVEDPNVDVSFPDSVIDMMRGNLGQPPNGFPAGIVKKVLKGETPNTERPGKHLEPVDLEALRKELSEQLDGMQIDDEDLCGYLMYPKVFLDYMGRHRVYGPVRTLPTHTFFYGMEPGAEISAEIDPGKTLEIRLQAESEAGEDGEVKVFFELNGQPRVIRVANRLVKDATVQRPKAEAGNANHIGAPMPGVVASVGVKEGQKIKAGDLILTIEAMKMETGLHAERDAVVKAVHVQAGGQIDAKDLLVELE*
>MP0784_megahit_100934_901-1098
APMPGKVVRVLVAPGDEVDAHQPLVVVEAMKMENELTAVCAGTVTDVAVAEGDSVKSGRLLVVIE*
>MP0784_megahit_102417_2-679
NPENNFVPDYGIIKVYRGANGFGIRLDGGTAYSGAVITPFYDSMLEKVTAWGSTPREAVDRMDRALREFRIRGVATNLAFLENLINHPKFRAGEYTTRFIDETPDLFKFVRRRDRATRLLRFIGEVAVNGNPEVEGRVVPTNLHDPVMPKSIDLGEIRPGTKQKLDQLGPEGFSRWMKDQERVLMTDTTMRDAHQSLLATRMRTYDMLEIAPYYAHGLPELFSIEC
>MP0784_megahit_104248_2-505
YFEKLIRRARHVEVQLLGDNHGTLVHLYERDCSVQRRNQKVVERAPAPYLDDDQRAEICDAAIRLGKAANYVNAGTVEFLMDVDTSKFYFIEVNPRIQVEHTVTECVTGFDLVKAQILIAQGGRIGFPSETGIPWQDKIKLRDHALQCRITTENPENNFVPDYGIIKV
>MP0784_megahit_105043_3-650
MTDFKKILIANRGEIAIRIMRAANEMGKKTVAVYAEEDKLGLHRFKADEAYRIGEGLGPVAAYLSIDEMIRVAKAAGADAIHPGYGLLSENPEFVDACEQNGITFIGPRAETMRALGDKASARRVAMEAGVPVIPATEVLGDDMDAIRAEAAEVGYPLMLKASWGGGGRGMRPIMSEKELAEKVREGRREAEAAFGNGEGYLEKMILRARHVEVQI
>MP0784_megahit_107744_2-712
DRPRPPEDAAAPIVPEFPALSVVEGSRQVLDRDGPAGLAQWMKDQERVLFTDTTMRDAHQSLLATRMRSFDITRIAQAYSRGLPNLFSLECWGGATFDVSMRFLNEDPWERLRQVREGAPNILTQMLLRGSNGVGYTNYPDNVVKFFVKQAAEGGVDIFRVFDCLNWVENMRVSMDAVIEANKVCEGVVCYTGDMLDPDRSKYDLKYYVALAKELEAAGAHVLGLKDMAGLMKPAAA
>MP0784_megahit_111289_1-519
IEIAPAPNLDPTVRDDLHRYAVAFAESIGYENAGTVEFLLETSGPRTGEVVFIEMNPRIQVEHTVSEEVTDVDLVQSQMLIAAGASLEELGLQQENIRLRGAALQCRITTEDPTQGFRPDTGKITTYRSPGGAGIRLDGGTTAAGSQISPHFDSMLAKLTCRGRDFGAAVLRA
>MP0784_megahit_112351_1-666
FLNGELGDPPGGWPEPFRSRALAGRTWKQPAAELTAEQSAGLESARRRTLNELLFPGPTRSFAESRETYGDTSVLSTLDYLYGLRSGVEHEVTLEEGKTLILGLQSISEPDERGFRTVMATVNGQIRPVAVRDTSVSAEVAAAEKADPGTPGHVAAPFQGVVSVVVEAGQQVEAGETVATIEAMKMEAAITAPMAGTVQRVALSGTQAVDGGDLVVVLGPA*
>MP0784_megahit_121748_2-1066
ATKVLTYIADITVNGHPETKGHALPAAHVRDPKPPVLRGEPQMGTRNLLEQKGPQAVADWMGQQRQLLITDTTMRDAHQSLLATRMRSLDMIKVAPAYAANLPQLFSVECWGGATFDVAYRFLQECPWQRLRDLRAALPNVMTQMLLRASNGVGYTNYPDNVVQKFVATAANTGVDVFRVFDSLNWVENMRVAMDAVVSSGKVCEGTICYTGDIFDPDRAKYDLQYYVNMGKDLKAAGAHVLGLKDMAGLLKPAQARALVKALKSEVGLPIHFHTHDTAGSATATILAASEAGVDAVDCAMDALSGNTSQATLGTVVSALQHTDRDTGIDMKAVREISDYWEEVRGHYAAFETGM
>MP0784_megahit_126242_327-1007
PQGWPADIQKKVLKGETPITVRPGSLLADADLDAEQAKLEEKLEREASAQEFASYLMYPKVFTDFAAAQELYGPVSMLPTPSYFYGIAQDEEVLIDLERGKTLVVRCLGFGETDEKGMRTVFFELNGQPRRIKVPDRAHGAAGGAVRPKAEAGNANHVGAPMPGVVSTLAVAAGQTVRSGDVLLSIEAMKMETAIHAERDGTIEAVHVTAGAQIDAKDLLVVYAAA*
>MP0784_megahit_127178_3-563
GMRAVHDLAELDDAFARCSSEATAAFGRGDLYVERLIRRARHIEVQIIGDGTEVAHVWERDCTLQRRNQKLLEVAPAPSLDPAVRKQLHEAACTLTRAVGYRGLCTVEFLLDEERGDFVFLEANPRIQVEHTVTEAVTGLDLAATQIQLAAGKTLAELGLTQTEIPAARGFAVQLRINLESMAADGS
>MP0784_megahit_128621_3-569
VPNVCLQMLLRGRNTVGYTPYPTAVTDAFVQEAVDTGLDVFRIFDALNDVEQMRPAIEAVRSTGSALAEVALCYTGDLSDPGESLYTLDYYLRLAERIVDAGAHVLAIKDMAGLLRAPAARRLVTALRERFDLPVHLHTHDTTGGQLATLTAAIEAGVDAVDAATSSMAGTTSQPPLSALVAATDHSER
>MP0784_megahit_135844_3-521
FGNTVHLFERDCSIQRRNQKVVERAPAPYLDDAQRAEIAGYARKLADATDYVGAGTVEFLMDADSGKFYFIEVNPRIQVEHTVTEEVTGIDIVKAQIHILDGHAIGTPESGVPPQSEIRLNGHAMQCRITTEDPEQNFIPDYGRITAYRGATGFGIRLDGGTAYSGAVITRFY
>MP0784_megahit_137744_1340-1903
MSAITFDPESSWQSSFTFNHVKCLIVCRGPIRLETMNIFKELGATYGMLLSEKDSIIFPQTLAPELRAIRNRRKQVHHVPDYMGATKEERVERIEQVIDICHENGYTHLFAGYGFMAEDAEFVERIENAEISFIGPNSKVIQQAGSKDEAKQLARSLNVSVTPGEDRIDALTLLRKAGKAPDTYFPKI
>MP0784_megahit_142744_239-1036
AIFMVTNELTTEDVMTRGEEISFPDSVISFFMGDLGQPVGGFPKKLQKIILKNKKPYTNRPNAHLAPTDFDKEFKAFKKKFQKGFTRAIEMEDFLSYTLYPKVFEKAHENYKLYGNLALVPTKHFFYGMKLREETLIELEPGKTVIIRLLSVGIPNELGMRTVFFQVNGENRFVDVLDTSLNLKIEENEKIDPLNDDQIGAPLQGSLYKVLVKKGQEVKENDPLFVIEAMKMETTVTAFKSGKVQSVSLKEGSMVKQDDLVVTIS*
>MP0784_megahit_148874_18157-19383
FHTHDTAGVAVATIMAASEAGVDAVDCAMDALSGNTSQATLGSVVEALKHTDRDTGISMDAVREISNYWEEVRNEYAAFETGMQAPSSEVYLHEMPGGQFTNLKAQAASMGLEDRWPEVARTYADVNQMFGDIVKVTPSSKVVGDMALMMVSQGLTREQVEDPKAEMSFPDSVIDMMRGNLGQPPGGFPAGIVNKVLKGEQPNTQRPGAHLPPVDLEAARKELSDQLEGVDIEDDDLSGYMMYPKVFLDYMGRHRSYGPVRVLPTRTFFYGMEPGEEITAEIDPGKTLEIRLQALSETNEDGEVKVFFELNGQPRVVRVPNRLVKATTAQRPKAENGNANHIGAPMPGVVASVGTKAGQKVKAGDLLLTIEAMKMETGIHADRDAVVKAVHVSPGGQIDAKDLLVELE*
>MP0784_megahit_152367_164-1201
MKKILVANRGEIAIRIAKSAKDLGLKVVGIYSEDDIDSLHISKMDESYQLKGKGAQAYLDIKDIVSIAKENQVDLIHPGYGFLSENPNFAKRVRVAGITFIGPEETTLRLFGDKVRSKKLAEDNKIPIIRGTSGKISFKEAEKFYQTLSKKASLMIKAVAGGGGRGMRLVKTHEHLKDSLERATSEAKSSFGSGSLFIEEYLSKRRHIEVQIIGDGTGSITHFGERECSIQRRHQKIIEMAPSPSLKPELRNNITAAAVKLAELTKYKGLGTFEFLTNDSGKDFRFIEANARLQVEHTVTEAIYGIDLVKYQIQIALGKTLKQLKITQADVPQPKGFSIQARVNME
>MP0784_megahit_152369_1112-4564
MKIKKVLVANRGEIAIRVLRACTELNIATVAVYTYEDRYSQHRNKADESYQIGADNEPLKPYLDMDQIIDLAKSKNVDAIHPGYGFLSENSEFARRCAKNGIIFIGPEPEVMDALGDKITAKKVAQSCGVPIIESNKKDLDSLETALSEARKIGYPVMLKAASGGGGRGMRIIRKEEDLQLSFDSARNEALNSFGDDTMFLEKYVEDPKHIEVQIVADTHGNIRHLYERDCSVQRRHQKVVEMAPSYNLSQTLRDNLYKYAVAIATEVNYNNIGTVEFLVDADDNIYFIEVNPRIQVEHTVTEMVTGIDLVKTQIFVAGGYKLSDKQIKIYGQESIGTYGFAIQCRLTTEDPTNKFTPDYGKITTYRSASGMGIRLDAGSIYQGYKVSPFFDSMLVKVSAHGRTLDGAIRKMVRALKEFRIRGVETNIHFLQNVIQTDVFKNGETTVNFIQNTPSLFNIKLSQDRTSKVVQFLADVSVNGNSDVKTKGPKKVFTNPKVPLYSLSDPFPKGTKDMLTELGPEAFCKWLLEEKKIHFTDTTMRDAHQSLLATRMRSYDMLKVASSFAKNHPNTFSMEVWGGATFDVCMRFLHESPWTRLRELRKAVPNILFQMLLRGSNGVGYKAYPDNLIEKFVEKSWENGVDLFRIFDSLNWVKAMEPSIQYVRNLTGGIAEGAISYTGDILDTKQTKYNLKYYTQLAKDLENAGAHMIAIKDMAGLLKPYAATELVTALKDTVNVPIHLHTHDTSSLQTATYLKAIEANVDVVDVALGGLSGLTSQPNFNAVVEMLKYQDREHPFEMEKLNQFSNYWEDTRELYYPFESGLKAGTAEVFQHEIPGGQYSNLRPQATALGLADRFTEVKKMYAAVNKMFGNLVKVTPSSKVVGDMAIFMVTNNLTPEDVMERGDTISFPESVINFFKGDLGQPVGGFPKKLQAIILKNKEAYTDRPNAHLAPVDFDKKYKVFTETFQKGFTRPLEIEDFLSYMLYPKVFEQAHENYKKYGNLALVPTKNFFFGMKLGEETLIELEPGKTVIIKLLSIGIPNDEGMRTVFFKVNGENRFVEVHDTSLNIKKVENIKIDPDNENHIGAPLQGSLYKVLVKKGQEVKENDPLFIIEAMKMETTVVAFKDGTVQSIIVTDGTMVSQDDLVVTLE*
>MP0784_megahit_160513_3-656
LPGGWPEPFRSKVLHGREVKTGVTPLTDTETKALAGSSDERRRALNALLFPAPTRAFEQSREVFGDLSVLDTADYLYGLEPGAEHVVEIDRGVKLFVGLEAIGEADDKGMRTVMTTLNGQLRPVFARDRSITVETHQAEKADTSRPGQVAAPFSGVVTLKAAVGDTVSAGQPVASIEAMKMEAAITAPVDGVVERLAVAATAQVDAGDLLVVIRPAG*
>MP0784_megahit_161021_3-608
ENKMDIHKLNEYSNYWSSVREYYYPFESGLKAGTGDVYEHEIPGGQYSNLVPQAESLGLKDRFNEITEMYGKVNELFGNVIKVTPSSKVVGDMAQYLVSNNLTIEDFFEKGETLSFPESVKNFFKGDLGQPVGGFPKKVQDIILRGEKPYTDRPNSHLEPVDFEKEFAEFKEKFSEGMDREWDITDFLSYKLYPKVFTDLYD
>MP0784_megahit_161071_2-307
FKVNGQTRNIQVQDKSVKVEKVEHVKADKSDAKQVAAPLQGSLSEIMVKEGDKVTKNQPLFVIEAMKMGTTITSNDEGEVKKIYLKQGDMVFSDDLVVELK*
>MP0784_megahit_166816_1-1086
MFRKILVANRGEIAIRAFRAAVELGARTVAVYPYEDRYSLHRLKADEAYQIGERGHPVRAYLDVDEIIRVARESGADAIYPGYGFLSENPDLAEKAAAAGITFIGPPAAVLEMAGNKVTAKQHAVSAGVPVLRSTDASDDVDALVAQSADIGFPIFVKAVAGGGGRGMRRVESPDELPPALAEAMREAGSAFGDARVFLEQAVQRPRHVEVQILADKTGHTVHLFERDCSVQRRHQKVIEIAPAPNLDPTVRDDLHRYAVAFAESIGYENAGTVEFLLETAGPRTGEVVFIEMNPRIQVEHTVTEEVTDVDLVQSQMLIASGTSLEELGLQQERIRLRGAALQCRITTEDPTQGFRPDTGKI
>MP0784_megahit_167216_1-630
DMQVLLDAADDIGFPIFAKAVAGGGGRGMRRVEKREDLKEALEAAMREADSAFGDATMFVEQAVVRPRHIEVQILSDGTGPDGVIHLFERDCSVQRRHQKVVEIAPAPNLDPELRDRICADAVRFAREIGYKNAGTVEFLLDPDGNYVFIEMNPRIQVEHTVTEEVTDVDLVQSQMRIAAGETLADLGLSQDTVRLRGAALQCRITTEDP
>MP0784_megahit_168369_1-2907
MFRKILVANRGEIAIRAFRAAFELGARTVAVFPYEDRNSLHRLKADEAYQIGEPGHPVRAYLDVDEIIRVAKESGADAIYPGYGFLSENPELAEKAAANGIVFIGPPSRVLEMAGNKVTAKEHAIAADVPVLRSTPASDDVDVLLAQADDIGFPIFVKAVAGGGGRGMRRVASREELAPAIAEAMREAGSAFGDARVFLEQAVQRPRHVEVQVLADKSGHTVHLFERDCSVQRRHQKVIEIAPAPNLDPEVAAALHAYAIAFAKSIDYENAGTVEFLLETAGPRAGEVVFIEMNPRIQVEHTVTEEVTDVDLVQSQMRIASGQSLDDLGLAQDRIHLRGAALQCRITTEDPTQGFRPDTGKITTYRSPGGAGIRLDGGTTAAGAQISPHFDSMLSKLTCRGRDFGAAVLRARRALAEFRIRGVSTNIPFLQAVLDDSSFIAGDISTSFIDERPELLKGRESKDRGTKILNWLVDTTVNKPHGSNPVTVEPRQKLPGIDLGSAAPAGSRQRLQELGPEGFARALRAQTALGVTDTTFRDAHQSLLATRVRTKDLLAVAPYVARMTPQLLSVEAWGGATYDVALRFLSEDPWERLEKLRAALPNVAIQMLLRGRNTVGYTPYPTEVTDAFVQEAATAGIDVFRIFDALNDVAQMRPAIDAVLATGTGIAEVAVCYTGDLLNPAEDLYTLDYYLGLADRIVEAGAHVLAIKDMAGLLRPAAAAKLVSALRERFDLPVHVHTHDTAGGQLATLLAASAAGADAVDAAAAPMSGTTSQPSLSALVAALAHTERDTGLELDAVNDLEPYWEAVRNLYAPFESGLPGPTGRLYHHEIPGGQLSNLRQQAIALGLAEDFELIEDMYAAANAILGRVPKVTPSSKVVGDLALHLAAVKADPADFEAHPEKYDVPDSVVGFMAGELGDLPGGWPEPFRSKVLHGREVKTGVTPPHRHRDEGAGGVVGRTTSCAQCAAVP
>MP0784_megahit_170410_3-1031
MTRSAPKRIRKLLVANRGEIAIRVLRAANELGIRTVAIFSDEDRFALHRFKADESYTVGKGNKPIRAYLDIEDILRVARDADVDAIHPGYGFLSENPEFADACAEAGIQFIGPDSEVMRTLGNKVSARNLAESAGVPVMPASSALPEDMAEVTRIAEKIGYPLMLKASWGGGGRGMRVIENGKDLSGQVLAARREAEAAFGNGEGYLEKMIIRARHVEVQILGDKMGNIYHLYERDCSVQRRNQKVVERAPAPYLSEAQREEICELGRKICAHVNYECAGTVEFLMDMETGKFYFIEVNPRVQVEHTVTEEVTGIDIVQAQIMIAEGKSLAEATGKASQYDIR
>MP0784_megahit_171695_138-2666
FDLVKAQILIAQGGRIGFPSETGIPWQDKIKLRDHALQCRITTENPENNFVPDYGIIKVYRGANGFGIRLDGGTAYSGAVITPFYDSMLEKVTAWGSTPREAVDRMDRALREFRIRGVATNLAFLENLINHPKFRAGEYTTRFIDETPDLFKFVRRRDRATRLLRFIGEVAVNGNPEVEGRVVPTNLHDPVMPKSIDLGEIRPGTKQKLDQLGPEGFSRWMKDQERVLITDTTMRDAHQSLLATRMRTYDMLEIAPYYAHGLPELFSLECWGGATFDVAMRFLKEDPWDRLVKLRERVPNILTQMLLRASNAVGYTNYPDNAVDYFVKQAAEHGMDVFRVFDSLNWVENMKVAMESVLKTDKLCEATICYTGDIYDKSRPKYNLDYYVNMARELEKSGAHILGLKDMAGVMRPAAATELIKALKDTVNIPIHFHTHDTSGISAATVIAAIDAGVDAVDAAMDSMSGLTSQPSLGSIANNYIGQPRDPGLKAEALKEVSTYWEQVRRYYAGFESDIRSGTSDVYVHEMPGGQYTNLRQQARALGIEDRWPEVSKAYAAVNKMFGDVVKVTPSSKVVGDMALMMVTSGLSEEDVLDPKKDIAFPDSVISFFRGEIGQPVGGFPPALQRKVLKGAEALTDRPGKSLPPIDFEATRKEIEKKTHRSNISDAEVASYVMYPKVFLDYAEHRSHHADVSILPTPVFFYGMNQNQEISVDLEKGKTLVIRYLATSEFGDEEGHRTVFFELNGQPRTVKVADKTLAASGKAKPKAEDGNKLHVAAPMPGLVVEVHVAEGQKVKSGDVMCSLEAMKMETAVHAEKDGIVAKIHAPAGTQVDSKDLLVELKE*
>MP0784_megahit_172489_1828-2574
MFRKILVANRGEIAIRAFRAAFELGARTVAVYPYEDRYSLHRLKADEAYQIGEPGHPVRAYLDVDEIIRVARESGADAIYPGYGFLSENPELAEKAAAAGITFIGPPAAVLEMAGNKVTAKQHAVAAGVPVLRSTDASDDVDALVAQSAEIGFPIFVKAVAGGGGRGMRRVETADELPPALAEAMREAGSAFGDPRVFLEQAVQRPRHVEVQILADSAGHTVHLFERDCSVQRRHQKVIEIAPAPNLDP
>MP0784_megahit_172680_3-986
MTRSAPKRIRKLLVANRGEIAIRVLRAANELGIRTVAIFSDEDRFALHRFKADESYTVGKGNKPIRAYLDIEDILRVARDADVDAIHPGYGFLSENPEFADACAEAGIQFIGPDSDVMRTLGNKVSARNLAESAGVPVMPASSALPEDMKEVTRIAEEIGYPLMLKASWGGGGRGMRVIENGKDLANQVLAARREAEAAFGNGEVYFEKLIRRARHVEVQLLGDTHGTLVHLYERDCSVQRRNQKVVERAPAPYLNDEQRQEICDAAIRLGTAANYVNAGTVEFLMDVDTSKFYFIEVNPRIQVEHTVTECVTGFDLVKAQILIAQGG
>MP0784_megahit_173309_3-401
EIIVELDRGKTLLITLISTTKPDAAGMVTVFFKVNGQTRNIQVQDKSVKVEKVEHVKADKSDAKQVAAPLQGSLSEIMVKEGDKVTKNQPLFVIEAMKMGTTITSNDEGEVKKIYLKQGDMVFSDDLVVELK*
>MP0784_megahit_174528_1-924
IEKFVAEAWENGVDIFRIFDSQNWMQSLAPSIEHVRKNTKGIAEASMCYTGDILQPKDNKYNLEYYIQLAKDLENAGAHILAIKDMAGLLKPYAASELVSALKSETSLPIHLHTHDTSSIQSATYIKAIEAGVDVVDVALAGMSGLTSQPNFNSLVEAMRNQERENKMDIHKLNEYSNYWSSVREYYYPFESGLKAGTGDVYEHEIPGGQYSNLVPQAESLGLKDRFNEITEMYGKVNELFGNVIKVTPSSKVVGDMAQYLVSNNLTIEDFFEKGETLSFPESVKNFFKGDLGQPVGGFPKKVQDIIL
>MP0784_megahit_178325_10534-11028
MTNTYKLSVNDEFEFQLDAQDVNSLDTSLQPNNKQHILEDSASQSVHIEGKDVLNRQYTVRINGNRYQVAIKNDLDLLIEEMGLSLGADAIENDIFAPMPGVILSVDVKEGDSVKEGDTLCVLEAMKMENSLLSPRDGVIKSIEVSTADTVEKNALLLTLEPLS*
>MP0784_megahit_194052_3-2216
MTDFNKILIANRGEIAIRIMRAANEMGKKTVAVFAEEDKLGLHRFKADEAYRIGAGLGPVAAYLSIDEIIRVAKASGADAIHPGYGLLSENPDFVDACEQNGIAFIGPRAETMRALGDKASARRVAIEAGVPVIPATEVLGEDMNVIRKQAAEIGYPLMLKASWGGGGRGMRPIENENELQEKVLEGRREAEAAFGNGEGYLEKMILKARHVEVQILGDAYGEIYHLFERDCSVQRRNQKVVERAPAPYLTDEQRAEICELGRKICAHVNYECAGTVEFLMDMEDGKFYFIEVNPRVQVEHTVTEEVTGIDIVQAQILIAEGKTIAQATGKASQADVQLNGHALQTRITTEDPQNNFIPDYGRITAFREATGMGIRLDGGTAYSGGVITRYYDSLLVKVTAKAQTPDAAIARMDRALREFRIRGVSTNIAFVENLLKHPTFLNNTYHTKFIDQTPELFTFEKRRDRATKVLTYIADITVNGHPETKGFERPAASVRAPLPPTAKAEPRMGTRNLLEQKGPQAVADWMGQQRQLLITDTTMRDGHQSLLATRMRSHDMIKVAPAYAANMPQLFSMECWGGATFDVAYRFLQECPWQRLRDLRAALPNVMTQMLLRGSNGVGYTNYPDNVVQEFVRVAATEGVDVFRVFDSLNWVENMRVAMDAVIENGKICEGTVCYTGDIFDPDRAKYDLKYYVAMGKELKSAGAHVLGLKDMAGLLKPNAAKALIKALKSEVGLPIH
>MP0784_megahit_196142_3-1163
INQSFQMKINKVLVANRGEIAIRIFRACTEIGLRTVGIYTYEDRYSLHRYKADEAYQIGDDSEPLKPYLDIDKIIEIAKENNIDAIHPGYGFLSENSKFAQACEDNGIIFIGPKVSVLKSLGDKVTAKQVAIQNNVPIIQSNKKELTNVDIALEEAKEIGYPVMLKAASGGGGRGMRVIRTEDELRKAFPESKREAGNAFGDDTVFIEKFVENPKHIEVQIIADNHGNMVHLFERDCSVQRRYQKVIEVAPSYNLKEETKNKLYEYALAICGAVDYNNAGTVEFLVDDDGSIYFIEVNPRVQVEHTVTEVVTGVDVVKSQIFIAGGYKLSDEQIKIESQEKLSTQGYAVQCRITTEDPQNDFKPDYGTITTYRSASGFGIRLDAGSV
>MP0784_megahit_196623_4503-7904
MFSKVLVANRGEIAVRAFRAAYELGARTVAVFPHEDRWSEHRLKADEAYEIGERGHPVRAYLDPEGIVEVAVRAGADAVYPGYGFLSENPALAEACAAAGITFIGPGSEVLELTGNKARAIAAAKAAGVPTLKSVEPGTDVDALVAAAEASDIPYPLFVKAVAGGGGRGMRRVDSPDALREAVETCMREADGAFGDPTVFIEQAVVDPRHIEVQILADGNGPDGVIHLYERDCSVQRRHQKVVEIAPAPNLDPALRDRMCADAVRFAREIGYKNAGTVEFLLDPQGHYVFIEMNPRIQVEHTVTEEVTDVDLVQSQMRIAAGETLADLGLSQDTVRLRGAALQCRITTEDPANNFRPDTGVITTYRSPGGGGVRLDGGTVYTGAEVSAHFDSMLAKLTCRGRTFEQAVKRARRALAEFRIRGVSTNIPFVQAVLDDPDFAAGRVTTAFIETHPELLQARGSGDRGTKLLTYLAEVTVNQPHGEAPVELDPRTKLPATDLEVAPPSGTRQLLREVGPEEFARRLRAQDRVAVTDTTFRDAHQSLLATRVRTADLLAVAPHLARTTPELWSLECWGGATYDVALRFLAEDPWDRLAALREAVPNVCLQMLLRGRNTVGYTPYPTAVTDAFVQEAVDTGLDVFRIFDALNDVEQMRPAIEAVRSTGTALAEVALCYTGDLSDPGESLYTLDYYLRLAERIVDAGAHVLAIKDMAGLLRAPAARRLVTALRERFDLPVHLHTHDTTGGQLATLTAAIEAGVDAVDAATSSMAGTTSQPPLSALVAATDHSARETGLSLAAVNALEPYWEAVRRVYAPFESGLTAPTGRVYRHEIPGGQLSNLRQQAIALGLGERFEQVEDMYAAANDILGNVPKVTPSSKVIGDLALALVGLGADPAEFAEDPSRFDLPDSVIGFLNGELGDPPGGWPEPFRTKALAGRTWKQPAAELSAEQSAGLASESGEHRRRTLNELLFPGPTRSFAESRETYGDTSVLSTLDYLYGLRGGVEHEVTLEEGKTLILGLQSISEPDERGFRTVMATVNGQIRPVAVRDTSVSSQVAVAEKADPGTPGHVAAPFQGVVSVVVEAGQQVEAGETVATIEAMKMEAAITAPMAGTVQRVALSGTQAVDGGDLVVVLG*
>MP0784_megahit_214591_2779-3642
TYAEVNQMFGDIVKVTPSSKVVGDMALMMVSQGLTRAQVEDPKAEMSFPDSVIDMMRGNLGQPPGGFPDAIVDKILKGEKPNTERPGAHLPPADLEATRKELRDLLEGAQVEDDDLSGYLMYPKVFLDYMGRHRTYGPVRVLPTRTFFYGMEPGEEITAEIDPGKTLEIRLQALSETNEDGDVKVFFELNGQPRVVRVPNRMVKATTAQRPKAEIGNVNHIGAPMPGVVASVGATVGQKVKSGDLLLTIEAMKMETGIHADRDAVVKAVHVTPGGQIDAKDLLVELE*
>MP0784_megahit_214996_13229-16513
MAFNRILIANRGEIAIRLARAIADCDATSVAVYAEDDAQSLHVRSADQAVALQGQGVAAYLDAAQLIRIAKEQDCDAIHPGYGFLSENADFARACQQAGITFIGPAPEVLDTFGDKASARRLAQQQGVPLTQGTNEPTTLEQARDFMQSLGEDAAVMLKALAGGGGRGMRAVHNLAELDDAFARCSSEATAAFGRGDLYVERLIRCARHIEVQIIGDGTEVAHVWERDCTLQRRNQKLLEVAPAPSLDPAVREQLHAAACTLTRAVGYRGLCTVEFLLDEERGDFVFMEANPRIQVEHTVTEAVTGLDLAVTQIQLAAGKTLAELGLTQADIPAARGFAVQLRINLESMAADGSTRPAGGTLSAYQPPSGPGIRVDGYGYAGYTTSPRYDSLLAKLIVHAGGDYPNTLRRAYRALCEFRLEGAASNLHLLQNLLQHPQVQSNAVSTAFIEAEAASLTAAHASAHPHRFFQSGTGSAAANHTQTDAPVGTEPLNAPVQGVLVSLDVQVGDSVAVGQQVAIMEAMKMEFVVKATQSGIVRALAANPGDSLFEGSALLYLEPAEVAGNAQQDEETVAIDHIRADLQEVLERRAELTDERRPEAVAKRRKTGQRTARENLADLLDDGSFIEYGGFALAAQRSRRTHEELLKMSPADGLINGIGTVNADKFGEHAARCMALSYDYTVFAGTQGVTNHKKTDRMLELAEQWKLPLVFFTEGGGGRPGDIDKVGVAGLDCTTFMRMARLSGMVPTVGIVSGRCFAGNAALLGCCDVIIATENATIGMAGPAMIEGGGLGRFTPEQVGPTSMQSPNGVIDVRVRDEAEATAVAKQYLSYFQGDLTDWEAADQRELRHLIPENRLRVYDIRKVIETLADRDSVLELRREFAPGLITALIRIEGRAFGLIANNPMHLGGAIDAVSGDKAARFMQLCQAHGLPMVSLCDTPGFMVGPDAEQQGTVRHVSRMFVTAASLSIPFFTVVLRKGYGLGAQAMAAGSFHAPMFTIGWPSSEFGAMGLEGAVRLGYSKELAAIEDEGERQATFEKLVAELYQRGKGISMASFLEIDAVIDPLETRDWLMRGLHSAPDEALKKGTRPFVDTW*
>MP0784_megahit_215277_117-902
MTDFKKILIANRGEIAIRIMRAANEMGKKTVAVFAEEDKLGLHRFKADEAYRIGAGLGPVAAYLSIDEIIRVAKASGADAIHPGYGLLSENPDFVDACAQNGITFIGPRAETMRALGDKASARRVAMEAGVPVVPATDVLGDDMEVVRKQAAEVGYPLMLKASWGGGGRGMRPIANEDELKEKVMEGRREAEAAFGNGEGYLEKMILKARHVEVQILGDSHGEIYHLFERDCSVQRRNQKVVERAPAPYLTEEQRAEICELG
>MP0784_megahit_216518_56986-60447
MAIRKILVANRSEIAIRVFRAANELGLKTVAIWAEEDKLALHRFKADESYQVGRGPHLPRDLGPIESYLSIEEVIRVAKLSGADAIHPGYGLLSESPEFVDACHEAGITFIGPSGDTMRRLGNKVAARNLAVEVGVPVVPATEPLPDDMGRVRAMAAEVGFPVMLKASWGGGGRGMRVIREEKDLEREVTEAKREAKAAFGKDEVYLEKLVERARHVEVQILGDTHGNVVDLFERDCSIQRRNQKVVERAPAPYLKHEQRRELAAYARKLADATNYVGAGTVEFLMDADSGAFYFIEVNPRIQVEHTVTEEVTGIDIVKAQIHILDGHAIGTAESGVPRQEDIKLNGHALQCRITTEDPEQNFIPDYGRITAYRGATGFGIRLDGGTAYSGAVITRFYDPLLEKVTAWAPTPEEAIARMDRALREFRIRGVATNLTFLEAIISHPQFRDNSYTTKFIDQTPELFQQVKRRDRATKLLTYLADVTVNGHPETKNRARPSADHAAPVAPIFDAPIADGTRQKLDELGPKGFADWLKAKPEVMLTDTTMRDGHQSLLATRMRTHDIVSVAEAYARGLPQLFSLECWGGATFDVAMRFLTEDPWERLAMIRERAPNILLQMLLRGSNGVGYTNYPDNVVKRFVAEAARGGVDVFRVFDCLNWVENMRVSMDAVCEAGKICEGTLCYTGDLFDPDRSQYDLKYYVTLAKELEAAGAHILGVKDMAGLLKPAAARVLFKALKDEVGLPIHFHTHDTSGIAASTVLAAVESGVDVVDAAMDALSGNTSQPCLGSIVEALKHSDRDPGLSAEAIRRISFYWEAVRNQYAAFESDLKGPASEVYLHEMPGGQFTNLKEQARSLGLETRWHQVAQTYADVNRMFGDIVKVTPSSKVVGDMALMMVSQDLTVADVMDPAKELSFPESVVSMLHGDLGQPPAGWPSELQKKVLKDKAPITVRPGSLLKDADLDEERAKIEEKLEREVTEQEFASYLMYPKVFTDFAILQETYGPVSMLPTPSYFYGLEQDEEVLVDIERGKTLVVRNLGSGETDDQGMRTVFFELNGQPRRIKVPDRAKGAAGGGVKQKADPTNQNHVGAPMPGVVSTLAVAAGQSVKAGDVLLSIEAMKMETAIHAERDGTIEAVHVSAGAQIDAKDLLVVYAA*
>MP0784_megahit_217876_1-1416
ICAHVNYECAGTVEFLMDMDDGKFYFIEVNPRVQVEHTVTEEVTGIDIVQAQILIAEGKTIAEATGKATQADVQLNGHALQTRITTEDPQNNFIPDYGRITAFREATGMGIRLDGGTAYSGGVITRYYDSLLVKVTAKAQTPEQAIARMDRALREFRIRGVSTNIAFVENLLKHPTFLDNSYHTKFIDQTPELFTFEKRRDRATKVLTYIADITVNGHPETKGFERPAAAVRAPQPPATRAEPMMGTRNLLEQKGPQAVADWMGQQRQLLITDTTMRDGHQSLLATRMRSHDMIKVAPAYAANLPQLFSMECWGGATFDVAYRFLQECPWQRLRDLRAALPNVMTQMLLRGSNGVGYTNYPDNVVQEFVRVAATEGVDVFRVFDSLNWVENMRVAMDAVIENGKICEGTVCYTGDIFDPDRSKYDLKYYVAMGKELKAAGAHVLGLKDMAGVLKPNAAKVLIKALKSEVGLP
>MP0784_megahit_218475_1-819
GGRGMRVIRTEDELRKAFPESKREAGNAFGDDTVFIEKFVENPKHIEVQIIADNHGNMVHLFERDCSVQRRYQKVIEVAPSYNLKEETKNKLYEYALAICGAVDYNNAGTVEFLVDDDGSIYFIEVNPRVQVEHTVTEVVTGVDVVKSQIFIAGGYKLSDEQIKIESQEKLSTQGYAVQCRITTEDPQNDFKPDYGTITTYRSASGFGIRLDAGSVYQGVSISPFFDSMLVKVTANSRTLDGACRKMRRALAEFRVRGVKTNMAFLDNILKDE
>MP0784_megahit_221218_726-908
MPGGRFTNLKEQARSLGLASRWHEVARAYREANDLFSDIVKATPSSGDSIEAKDLLLVLE*
>MP0784_megahit_221218_881-1411
MKGKIAEGAICYTGDLFDPARTKNSLNYYAGIASDLKKAECQVLAIKDMASLFRPPAARALIAALRDVTDLPIHLHTHDTSGIAGATLIATAEAGVDAIDVATDAMSGTTSQPCLGSVVEALRYTTVTPVSTPRQSGGSASIGRVFASSMRRSRAICAQARRRSISMKCLAVGSRT*
>MP0784_megahit_221933_7082-10534
MNINKVLVANRGEIAIRIFRACTEINVKTVGVYTFEDRYSLHRYKADESYQIGEDNDPLKPYLNKDELIRVALENNVDAIHPGYGFLSENAEFAQKCKDNGIIFIGPKVSVLKSLGDKITAKQVALENNVPIIQSNSKDLDSIDIAISEAEAIGYPVMLKAASGGGGRGMRVIREEDELRRAFNESKREALNAFGDDTVFLEKFVENPKHIEIQIVADNHGNMVHLFERDCSVQRRYQKVIEFAPSYDLDTSIKEDLYKYAVKICKAVNYNNIGTVEFLVDDDGSIYFIEVNPRIQVEHTVTEVVTNIDLVKTQLFIAGNYKLSDQQIKIPNQEAVKVNGYALQCRITTEDPQNDFKPDYGTISTYRSASGFGIRLDAGSVYQGATISPFFDSMLVKVTANSRTLDGASRKIRRALAEFRIRGVKTNMPFLDNILAHDTFRKGEVTVNFIKSHPDLFTFKAPRNRATKLVTYLGDVIVNGNPDVKKKDPSKVFIKPEVPKFDKSASYPEGTKDLLTKLGPDEFSKWLKAEKKVHFTDTTMRDAHQSLLATRMRTYDMLKVAEGYAKNHPDIFSMEVWGGATFDVCMRFLQENPWQRLKLLREAMPNVLLQMLIRGSNGVGYTAYPDNLIAEFVEQSWNTGVDVFRIFDSLNWMQSIAPCIEHVRTRTKGLAEASICYTGDILNPENKKYNLNYYTSLAKDIENAGAHILAIKDMAGLLKPYAAYELISALKDTINIPIHLHTHDTSSIQAATYLKAVEAGVDVVDVALGGLSGLTSQPNFNSVVEMLKYQERSSTINTKSLSEYSHYWETVRDYYYPFESGLKAGSGDVYTHEIPGGQYSNLKPQAQALGLEDRFHEITAMYADVNSLFGDIVKVTPSSKVVGDMAQYLVSNNLTIKDVLERGDSISFPQSVVSFFKGDLGQPVGGFPKDLQKLILKDTKAYTERPNSQLPELDIDKEYKEFKDMFENDMSRTLNITDFLSYKLYPKVFLDAYNNHLKYDNLINLPTKNFFYGMEIGEEIIIELDRGKTLLITLDSVGEPNEDGIVDVYFRVNGQGRIVKIKDTSVKVDKVEYKKADKADDKEIGAPLQGMLSTILVKKGDAVKKNQPLFIIEAMKMETTITANVDATVKEIILKENIMVNSEDLVLTLE*
>MP0784_megahit_222117_2-742
GACRKMRRALAEFRVRGVKTNMAFLDNILKDDTFRRGEVTVNYIKNTPKLFEIKEPRNRATKMVNFLGNVIVNGNEDVKFTDPNKKLVLPKVPKFEHKDAYPKGTKDLLTEKGPEEFAKWLKSEQKIHFTDTTLRDAHQSLLATRMRTFDMMKVAEGFAKNHPEVFSMEVWGGATFDVCMRFLKENPWERLKLLRKAIPNILFQMLLRGSNGVGYTAYPDNLIEKFVAEAWENGVDIFRIFDSQNWM
>MP0784_megahit_222928_3-590
GACRKMRRALAEFRVRGVKTNMAFLDNILKDETFRRGEVTVNYIKNTPKLFEIKAPRNRATKMVNFLGNVIVNGNEDVKFTDPNKKLVLPKVPKFEHRDAYPKGTKDLLTEKGPEEFTKWLKAEQKIHFTDTTFRDAHQSLLATRMRTFDMMKVAEGFAKNHPEVFSMEVWGGATFDVCMRFLKENPWERLKLLRK
>MP0786_megahit_4463_1-564
DARRESLAAFGSADVFIERFVQKARHIEVQLLGDKHGNLVHLFERDCSVQRRYQKVVEIAPALALDDNVRQSLLDAALAIGREVGYQNAGTVEFLVDQDEGNFYFIEVNPRIQVEHTVTEEVTGVDLVKSQILVAQGAALDDEEIGLSSQADVRTQGFAIQCRVTTEDPGNDFMPDYGRVSHYRSAAG
>MP0786_megahit_11753_3-797
PDEIRAAMHEASVRLAREAGYDNVGTVEFLYNLEETDPGRAILFMEANPRLQVEHTITEEITGVDLVQAQILLASGATLEDAGCRPLPGIRGAAIQVRINAESTTPDGDIRPSGGTVHTFTPPGGAGVRVDTFAYAGMALSPAFDSLLAKLIVRGPDLDSAGRRARRALNEFGITGVPTNKVDMLALLEQPELLSGQLDTQFVERERDRLKAVADGLAELAQTSPGSEAGASAMRPAANLPPAGQVAVRAPLSGLVVRVDVAEGD
>MP0786_megahit_11926_1-603
ERLQKIILRGKEPLTERPGKTLPDYDWEVARADLEALIGRLPTIREQISYALYPQVFRELAERLMEYGDFRVLDTVTFLYGLELDEERAIDLEEGKRLIVKLTAIGEPDEKGIRKLFFELNGQPRQITIKDNSIKSEESARLRADKLDPSQIGASMPGKVLGLEVAVGDEVEKGQTLLTTEAMKMETSVTSPHKGKVTRLE
>MP0786_megahit_19225_2-1396
TKKFATVRVPEPDLHEPIPKGTKDLLNELGPEKFSEWILEQKELLITDTTLRDAHQSLLATRVRSYDMLAIADAIATKTPSLFSLEMWGGATFDSSMRFLKEDPWQRLTQLREKVPNILFQMLFRGSNAVGYSNYPDNVVKGFVHHAAERGMDIFRIFDSLNYTPNMIAAMEAVREAEGSICEAAICYTGDILDEKRDKYSLKYYVNLAHELKTMGAHILCVKDMAGLCRPYAAEKLVRTLKEEVGLPIHFHTHDTSGINASSILKASEAGVDIADAALSSMSGSTSQPCLNSVVAALENTERESSLDLRDLDEFSDYWEGIRKYYFPFDTSPPHGTAEVYLHEMPGGQFTNLKEQAESMGLGSRWPEIAQCYAEVNDLFGDIVKVTPSSKVVGDMTMFLVTQGISPADVTNLPKGTAFPESVVDMLGGGLGQPIGGWPSEVQKVILGGKDPITDRPGDHANEVN
>MP0786_megahit_24335_1-945
PYYDSLLVKVTARGTRFVDAARRMERCLQEFRIRGVKTNIPFLIRLVTNEEFLEGGCTTQFIDQTPALFRLPKRRDRATRVLTYLGHTIVNGNPSVRDHPRAARREPAPVPRVDYQSPIPDGSRQILQELGPVKFGGWISDQQRLLLTDTTFRDAHQSLLATRFRTYDLLRVADAYARRGSELFSIEMWGGATFDVAMRFLKECPWRRLTDLRERIPNILFQMLLRASNAVGYKNYPDNLVQGFVEEAAGAGIDLFRVFDALNWTDNMRVAMEAVLKTDALCEASICYTGDILDEGRTKYDLKYYVKLAKELEGM
>MP0786_megahit_27056_2-499
LQTATYLKAIEANVDVVDVALGGLSGLTSQPNFNAVVEMLKYQDREHPFEMEKLNQFSNYWEDTRELYYPFESGLKAGTAEVFQHEIPGGQYSNLRPQATALGLADRFTEVKKMYAAVNKMFGNLVKVTPSSKVVGDMAIFMVTNNLTPEDVMERGDTISFPESVI
>MP0786_megahit_42361_341-1567
FHTHDTSGISAASVLAAVEAGADAVDVAMDSMSGLTSQPNLGAIAEALRNSKRNTCLNGEALRNIDTYWEEVRTLYAGFESEFRSGTADVYKHEIPGGQYTNLRQQARSMGIDRRWPEVSKTYAQVNQLFGDIVKVTPTSKVVGDMTLMMITSNITPQDIVEPKKEIAFPESVISFFRGEMGQPPSGFPEALQKKILKRRKPITERPGINKKPVNLKLKRKEAETKVGRRISDQELASYLMYPQVFIDYSAHRRKFGNVSHLPTLAFFYGMGTGDEIAVEIERGKTLIIRFLALGEVDENGVRTVFFELNGQPRSMRVTDFSAENQHPANRLADDGNPNHVAAPMPGVISTIVTKVGQKVKRGDTLLAIEAMKMETAVTANKDGVIAEIVTTIGEPVNAKDLLLIFRE*
>MP0786_megahit_45316_3-776
WSSVREYYYPFESGLKAGTGDVYEHEIPGGQYSNLVPQAESLGLKDRFNEITEMYGKVNELFGNVIKVTPSSKVVGDMAQYLVSNNLTIEDFFEKGETLSFPESVKNFFKGDLGQPVGGFPKKVQDIILRGEKPYTDRPNSHLEPVDFEKEFAEFKEKFSEGMDREWDITDFLSYKLYPKVFTDLYDHYVKYGKVMNIPTKNFFYGMKPGEEIIVELDRGKTLLITLISTTKPDAAGMVTVFFKVNGQTRNIQVQDKS
>MP0786_megahit_47210_372-602
MARKTKSNASASRAPVKLLAANRSEIAIRIFRAATEMDLRTVAIYAQEDRLAVHRFKADEAYMVGVGKGPVGAYLDI
>MP0786_megahit_47579_330-740
MTFNKLLIANRGEIAIRIARAASDLNINTVSMYSNDDKSSLHIRDTDETFQLDGNGVAGYLDIDNVIKIARESGADSIHPGYGFLAENAEFAKRCQKEGIVFIGPNIETLELFGDKGRARLAAKDAGVPIPEGLEGP
>MP0786_megahit_50543_3-572
LAEFRVRGVKTNMAFLDNILKDDTFRRGEVTVNYIKNTPKLFEIKEPRNRATKMVNFLGNVIVNGNEDVKFTDPNKKLVLPKVPKFEHKDAYPKGTKDLLTEKGPEEFAKWLKSEQKIHFTDTTFRDAHQSLLATRMRTFDMMKVAEGFAKNHPEVFSMEVWGGATFDVCMRFLKENPWERLKLLRKAIP
>MP0786_megahit_50699_2-1279
RVLFKALKDEVGLPIHFHTHDTSGIAASTVLAAVESGVDVVDAAMDALSGNTSQPCLGSIVEALKHSDRDPGLSAEAIRRISFYWEAVRNQYAAFESDLKGPASEVYLHEMPGGQFTNLKEQARSLGLETRWHQVAQTYADVNRMFGDIVKVTPSSKVVGDMALMMVSQDLTVADVMDPAKELSFPESVVSMLHGDLGQPPAGWPSELQKKVLKDKAPITVRPGSLLKDADLDEERAKIEEKLEREVTEQEFASYLMYPKVFTDFAILQETYGPVSMLPTPSYFYGLEQDEEVLVDIERGKTLVVRNLGSGETDDQGMRTVFFELNGQPRRIKVPDRAKGAAGGGVKQKADPTNQNHVGAPMPGVVSTLAVAAGQSVKAGDVLLSIEAMKMETAIHAERDGTIEAVHVSAGAQIDAKDLLVVYAA*
>MP0786_megahit_50790_313-606
GQPRVIRVANRLVKDATVQRPKAEPGNANHIGAPMPGVVASVGVKEGQKIKAGDLILTIEAMKMETGLHAERDAVVKAVHVQAGGQIDAKDLLVELE*
>MP0786_megahit_57713_3-155
MFSKVLVANRGEIAIRAFRASYELGAATVAVFPFEDRNSVHRTKADEAYEI
>MP0786_megahit_66305_1-549
EHGVNLVHPGYGFLAENGDFAEACAKAGMTFVGPRPELLRQMGDKTEARALAKAAGVPVLPGTDDAIKTRTKAVKVAKQIGFPLIIKAAFGGGGRGMRVVHKAKDLERLLDEARGEADRAFGNPAVFLEKYVQNAKHIEVQILGDQHGNILHLHERDCSVQRRYQKVVEIAPSVALDETVRDE
>MP0786_megahit_66306_977-1273
NGQTRNIQVQDKSVKVEKVEHVKADKSDAKQVAAPLQGSLSEIMVKEGDKVTKNQPLFVIEAMKMGTTITSNDEGEVKKIYLKQGDMVFSDDLVVELK*
>MP0786_megahit_67169_1-744
SWANNEEDCRNRMDRALREFRIRGVKTNLVFLESLINHKDFINSQYNTSYVDNEKNLYNFKPKKDRASKIISYLGNIIVNGNEEVSKRSKNINHIEPKVPKVDNFNKPNNYVEKLNSLGPGKFSTFIKDIKGTLITDTTMRDAHQSLLATRMRTDDLVNISSFYSKNLSELFSLECWGGATFDTSMRFQKEDPWSRLAKINEQAPNMLKQMLLRGANAVGYKNYSDNVVRFFVKEAASAGIDVFRIFD
>MP0786_megahit_74999_785-1366
MYLAALVLRARVRGGFQVTIGKLLIANRGEIAVRIQRTAHEMGITTVSVFPDDDKNALHALTSDTPVRLEGTGVAAYLDIEQIIDIAKQNNCDAVHPGYGFLAENHQFARTCHEANIVFVGPNPDALKLFGDKLQARELARTNDIPVLPASEIIGELTTATDFFESIQPDHSMMLKAVSGGGGRGMRIVRNVAE
>MP0786_megahit_86428_3-881
PRIQVEHTVTEEVTDVDLVQSQMRIAAGETLADLGLSQDTVRLRGAALQCRITTEDPANNFRPDTGVITTYRSPGGGGVRLDGGTVYTGAEVSAHFDSMLAKLTCRGRTFEQAVDKARRALAEFRIRGVSTNIPFVQAVLDDPDFAAGRVTTAFIETHPELLQARGSGDRGTKLLTYLAEVTVNQPHGAAPVELDPTTKLPAIDLDAAPPAGTRQLLREVGPEEFARRLRAQDRVAVTDTTFRDAHQSLLATRVRTADLLAVAPHVARTTPELWSLECWGGATYDVALRFLAE
>MP0786_megahit_86493_19301-19678
MKLFVGLEAIGEADDKGMRTVMTTLNGQLRPVFARDRSITVETHQAEKADTSRPGQVAAPFSGVVTLKAAVGDTVSAGQPVASIEAMKMEAAITAPVDGVVERLAVAATAQVDAGDLLVVIRPAG*
>MP0786_megahit_86493_19635-22709
MFRKILVANRGEIAIRAFRAAFELGARTVAVFPYEDRNSLHRLKADEAYQIGEPGHPVRAYLDVDEIIRVAKESGADAIYPGYGFLSENPELAEKAAANGIVFIGPPSRVLEMAGNKVTAKEHAIAADVPVLRSTPASDDVDVLLAQADDIGFPIFVKAVAGGGGRGMRRVASREELAPAIAEAMREAGSAFGDARVFLEQAVQRPRHVEVQVLADKSGHTVHLFERDCSVQRRHQKVIEIAPAPNLDPEVAAALHAYAIAFAKSIDYENAGTVEFLLETAGPRAGEVVFIEMNPRIQVEHTVTEEVTDVDLVQSQMRIASGQSLDDLGLAQDRIHLRGAALQCRITTEDPTQGFRPDTGKITTYRSPGGAGIRLDGGTTAAGAQISPHFDSMLSKLTCRGRDFGAAVLRARRALAEFRIRGVSTNIPFLQAVLDDSSFIAGDISTSFIDERPELLKGRESKDRGTKILNWLVDTTVNKPHGSNPVTVEPRQKLPGIDLGSAAPAGSRQRLQELGPEGFARALRAQTALGVTDTTFRDAHQSLLATRVRTKDLLAVAPYVARMTPQLLSVEAWGGATYDVALRFLSEDPWERLEKLRAALPNVAIQMLLRGRNTVGYTPYPTEVTDAFVQEAATAGIDVFRIFDALNDVAQMRPAIDAVLATGTGIAEVAVCYTGDLLNPAEDLYTLDYYLGLADRIVEAGAHVLAIKDMAGLLRPAAAAKLVSALRERFDLPVHVHTHDTAGGQLATLLAASAAGADAVDAAAAPMSGTTSQPSLSALVAALAHTERDTGLELDAVNDLEPYWEAVRNLYAPFESGLPGPTGRLYHHEIPGGQLSNLRQQAIALGLAEDFELIEDMYAAANAILGRVPKVTPSSKVVGDLALHLAAVKADPADFEAHPEKYDVPDSVVGFMAGELGDLPGGWPEPFRSKVLHGREVKTGVTPPHRHRDEGAGGVVGRTTSCAQCAAVPGADPGVRAVPRGVRRSQRARHGRLPLRPRTGRRARRRDRPRREAVRGPGGYRRGR*
>MP0786_megahit_89520_2-715
VLQGDDVAAVFERCQSEAQSAFGNGDLYAEQLIERARHIEVQIIGDGTSVVHLGERECTLQRQNQKIIEVAPSPSIESATRDLLTNSAVRMASHANYQGLGTWEFLVEAENPSAVAFIETNARLQVEHTVTEEVTGIDLVRNQILIAGGASLVDLGLSQDELPTARGYAIQCRVNTETMTEEGLAKPTGGTITKFETPSGPGIRTDAYGYQGYSTNPSFDSLLAKIIGHSPTNNYGDA
>MP0786_megahit_92940_1-282
QVQDEVDILLEQFGLQTDESFHVGEIHAQIPGLVSQIYVKKGDKVKVNQKLFILEAMKMENEIDSPVSGIVDHIHCKEGDKVEKGNIIMEIIS*
>MP0786_megahit_95868_3-434
MFSKVLVANRGEIAVRAFRAAYELGARTVAVFPHEDRWSEHRLKADEAYEIGERGHPVRAYLDPEGIVEVAVRAGADAVYPGYGFLSENPALAEACAAAGITFIGPGSEVLELTGNKARAIAAAKAAGVPTLKSVEPGTDVDAL
>MP0786_megahit_100819_2-1162
VMLKAAAGGGGRGMRFVEKEAEMSDAFERCQSEANAAFGNPSLFLEKRIANPRHIEVQVLGDSKGNLVHLHERDCSVQLRNQKVIEIAPAPDLEPALRERILIDAIKLAGAGGYTNAGTFEFLVVPETEEYFFIECNPRIQVEHTVTEQVTGIDLVEAQFRLAAGDSLAAMGLATQQEVGPPNGFAVQARVVVTSPGTITAYKEPSGVGLRVDSSGYQGYSVRSQFDPLLAKVIGSSNGAGSYPKALARTLHALQEFHIGGVGNNLQQLVAILSHETVRAGDARTTLLDDEPNLRSTIGASMSPALALFESKVMQSDFGSSTEATTIATPMQDLDIPEGGLSVTSTIAGNVVEVSVDVGDRVAVGDALFVLSAMKMETMITAPCDGV
>MP0786_megahit_103263_1-996
AVNALEPYWEAVRRVYAPFESGLTAPTGRVYRHEIPGGQLSNLRQQAIALGLGERFEQVEDMYAAANDILGNVPKVTPSSKVIGDLALALVGLGADPAEFAEDPSRFDLPDSVIGFLNGELGDPPGGWPEPFRSRALAGRTWKQPAAELTAEQSAGLESARRRTLNELLFPGPTRSFAESRETYGDTSVLSTLDYLYGLRSGVEHEVTLEEGKTLILGLQSISEPDERGFRTVMATVNGQIRPVAVRDTSVSAEVAAAEKADPGTPGHVAAPFQGVVSVVVEAGQQVEAGETVATIEAMKMEAAITAPMAGTVQRVALSGTQAVDGGDLVVV
>MP0786_megahit_117254_721-1377
MKRILIANRGEIAIRIARSVKDLGMKAVGICSDDDLDSLHLSKMDEVHSLDSEGVSAYLDIKKIVAIARENKIDAIHPGYGFLSENPKFASAIKRAGLIFIGPEERTLKLFGDKVKARELAQKHNVPVVEGSNKDIDLKEAKKFFSSLKKHSSVIIKAKSGGGGRGLRVVNSEDDLKEALIRASSEAKIAFGSEEVYIEEYLNDSRHVEIQIIGDGLGN
>MP0786_megahit_136063_674-2854
MAIRKILVANRSEIAIRVFRAANELGLKTVAIWAEEDKLALHRFKADESYQVGRGPHLPRDLGPIESYLSIEEVIRVAKLSGADAIHPGYGLLSESPEFVDACHEAGITFIGPSGDTMRRLGNKVAARNLAVEVGVPVVPATEPLPDDMGRVRAMAAEVGFPVMLKASWGGGGRGMRVIREEKDLEREVTEAKREAKAAFGKDEVYLEKLVERARHVEVQILGDTHGNVVDLFERDCSIQRRNQKVVERAPAPYLKHEQRRELAAYARKLADATNYVGAGTVEFLMDADSGAFYFIEVNPRIQVEHTVTEEVTGIDIVKAQIHILDGHAIGTAESGVPRQEDIKLNGHALQCRITTEDPEQNFIPDYGRITAYRGATGFGIRLDGGTAYSGAVITRFYDPLLEKVTAWAPTPEEAIARMDRALREFRIRGVATNLTFLEAIISHPQFRDNSYTTKFIDQTPELFQQVKRRDRATKLLTYLADVTVNGHPETKNRARPSADHAAPVAPIFDAPIADGTRQKLDELGPKGFADWLKAKPEVMLTDTTMRDGHQSLLATRMRTHDIVSVAEAYARGLPQLFSLECWGGATFDVAMRFLTEDPWERLAMIRERAPNILLQMLLRGSNGVGYTNYPDNVVKRFVAEAARGGVDVFRVFDCLNWVENMRVSMDAVCEAGKICEGTLCYTGDLFDPDRSQYDLKYYVTLAKELEAAGAHILGVKDMAGLLKPAA
>MP0786_megahit_136806_294-2108
MPIQRLLIANRGEIAIRIARAAADLGISTVAVFSEDDEQSLHTRVADESFGLSGIGAGAYLDAEAILAMAEKNGCDSIHPGYGFLSERADFAAACAEHGITFVGPSEYHLSLFGDKARARAAAAAADVPVLRGYDEAVSLERAADFFGTLGSNGTMMIKAIAGGGGRGTRTVRSIDELEEAYTRCQSEAQTAFGLADVYVEEFVEQARHVEVQILGDLHGGVVHLGERECSVQRRNQKVVEIAPAPGLPDSLRTQLIDAAVRFASKEGYTNLGTFEFLIDTSDQGHDLPFVFIEANARLQVEHTVTEEVTGVDLVQAQIRLADGDSLADLGLDEPQVGIPRGYAIQARVNMETIVADGSVRPNAGTLSIYEAPNGPGVRTDGFGYAGYKTSTSFDSLLAKVIVHSGSTEFSSAITRMRRALSEFRITGVETNIPFLLNVLAHDDFAESRVTTRWVDNNLSELAAEQVKSRARFVESDASVDGHKVGGFAGARVDTSDPLALFDHDAEVKSRGSGGVVVDDEVVVTGPDGSVGMSSPIQGTIVSIDVDQDDQVRAGQQVAVVEAMKMEHVIRSGIDGIVREITMSAGDVVRDGYPIVFIEAAEVDV
>MP0786_megahit_136971_3-545
ATRMRTADMLHIADAIAHRTPELFSLEMWGGATFDTAMRFLREDPWQRLRQLREAVPNICFQMLFRGSNAVGYSDYPDNVVRAFVKHAAESGMDIFRIFDSLNYLPNLKAAMEAVRGTHAVCEGTICYTGNILDAKRDKYPLKYYVKLAKELEKMGAHTLCIKDMAGLCRPYAAHKLVKTL
>MP0786_megahit_152851_538-720
MPVGQFTNLKEQARSLGLASRWHEVACAYREASDLFGDIVKATPSSGDSIEAKDLLLVLE*
>MP0786_megahit_156842_1-2151
EDRYALHRYKADESYLVGKGNNPIDAYLDIDDIIRIATDSQVDAIHPGYGFLSENPDFADACEAAGIIFVGPSGHTMRKLGSKVAARELAKGANVPVMPATGPLPKNENRIKKLAQNLGYPIMVKATWGGGGRGMRVVNGEKQLIENVSAARREAEGAFGNSEVYLEKLVSKARHVEIQIIGDCHGNVVHLYERDCTVQRRHQKVIERAPAVYLNSTSRQSLCSEAIKVATAANYRNAGTVEFLQDADSGKFYFIEVNPRIQVEHTVTEWVTGVDLIQAQIKIAEGARIGTYESGIPRQEDIPLYGHAIQCRVTTEDPDNNFIPDYGRLTAYRSPSGFGIRLDAGTAFSGALITRFYDSLLVKVTSWAPDAKGAASRMDRALREFRIRGINSNLFFLESVIKHPKFLKATYTTSFIDETPELFHFSQRRDRATRLLNFVGKVIVNGNNELKGTGAPAHAAEPIAPTTPSVEPPDGSKQLLEKLGPKKFSQWMLDQDRVLITDTTMRDAHQSLLATRVRTKDIVNIAKAYAHLLPNIFSMECWGGATFDVAMRFLNECPWERLRELRKSMPNLLTQMLLRGSNGVGYTNYPDNVVRYFVQQAAGAGIDLFRVFDSLNWVENMRVAMDAVIEAGKLCEGSICYTGDITDPTRSKYDLKYYIKQSKKLKSAGAHILGIKDMAGLCKPEAARILVGALKDATGLPIHFHTHDTSGISAASV
>MP0786_megahit_185407_3-887
LEVAPSPSLSPKIRKELIKAALNIASVVNYKGLGTIEFLVDQDGKTFRFIEVNARLQVEHTVTEEILGIDLVKAQIQIAAGKSLKQINLDQANIPKPKGFAIQARVNMEVMDSEGNTKPSGGTFTHFDLPSGPGVRTDTYGYTGYASNPAFDSLIAKIIVHSPDGNFKDAINSMYRALCEFNIKGVSTNIDLLKNILTNSKFKKNKIHTDFIGSEITDLVSSKQHKNLFGTFPKKNKQTNYLAGAQIDSTDPLAVLDHGRGNIVGTSQDINIVEIRHDVLPEGTESVKAPMQGLI
>MP0786_megahit_197521_3431-6883
MNINKVLVANRGEIAIRIFRACTEINVKTVGVYTFEDRYSLHRYKADESYQIGEDNDPLKPYLNKDELIRVALENNVDAIHPGYGFLSENAEFAQKCKDNGIIFIGPKVSVLKSLGDKITAKQVALENNVPIIQSNSKDLDSIDIAISEAEAIGYPVMLKAASGGGGRGMRVIREEDELRRAFNESKREALNAFGDDTVFLEKFVENPKHIEIQIVADNHGNMVHLFERDCSVQRRYQKVIEFAPSYDLDTSIKEDLYKYAVKICKAVNYNNIGTVEFLVDDDGSIYFIEVNPRIQVEHTVTEVVTNIDLVKTQLFIAGNYKLSDQQIKIPNQEAVKVNGYALQCRITTEDPQNDFKPDYGTISTYRSASGFGIRLDAGSVYQGATISPFFDSMLVKVTANSRTLDGASRKIRRALAEFRIRGVKTNMPFLDNILAHDTFRKGEVTVNFIKSHPDLFTFKAPRNRATKLVTYLGDVIVNGNPDVKKKDPSKVFIKPEVPKFDKSASYPEGTKDLLTKLGPDEFSKWLKAEKKVHFTDTTMRDAHQSLLATRMRTYDMLKVAEGYAKNHPDIFSMEVWGGATFDVCMRFLQENPWQRLKLLREAMPNVLLQMLIRGSNGVGYTAYPDNLIAEFVEQSWNTGVDVFRIFDSLNWMQSIAPCIEHVRTRTKGLAEASICYTGDILNPENKKYNLNYYTSLAKDIENAGAHILAIKDMAGLLKPYAAYELISALKDTINIPIHLHTHDTSSIQAATYLKAVEAGVDVVDVALGGLSGLTSQPNFNSVVEMLKYQERSSTINTKSLSEYSHYWETVRDYYYPFESGLKAGSGDVYTHEIPGGQYSNLKPQAQALGLEDRFHEITAMYADVNSLFGDIVKVTPSSKVVGDMAQYLVSNNLTIKDVLERGDSISFPQSVVSFFKGDLGQPVGGFPKDLQKLILKDTKAYTERPNSQLPELDIDKEYKEFKDMFENDMSRTLNITDFLSYKLYPKVFLDAYNNHLKYDNLINLPTKNFFYGMEIGEEIIIELDRGKTLLITLDSVGEPNEDGIVDVYFRVNGQGRIVKIKDTSVKVDKVEYKKADKADDKEIGAPLQGMLSTILVKKGDAVKKNQPLFIIEAMKMETTITANVDATVKEIILKENIMVNSEDLVLTLE*
>MP0786_megahit_200927_2-145
IGQKLLILEAMKMENEIDSPISGTIGNIYIKASDKVKKGELIMKITT*
>MP0786_megahit_215098_3-200
MRMLRSHEEFYGKAAMMKGKIAGGAICYTGDLFDPAHTKYSLNYYAGIASDLKKAECQVLAITDMA
>MP0786_megahit_228366_4489-4983
MTNTYKLSVNDEFEFQLDAQDVNSLDTSLQPNNKQHILEDSASQSVHIEGKDVLNRQYTVRINGNRYQVAIKNDLDLLIEEMGLSLGADAIENDIFAPMPGVILSVDVKEGDSVKEGDTLCVLEAMKMENSLLSPRDGVIKSIEVSTADTVEKNALLLTLEPLS*
>MP0786_megahit_255158_6470-9754
MAFNRILIANRGEIAIRLARAIADCDATSVAVYAEDDAQSLHVRSADQAVALQGQGVAAYLDAAQLIRIAKEQDCDAIHPGYGFLSENADFARACQQAGITFIGPAPEVLDTFGDKASARRLAQQQGVPLTQGTNEPTTLEQARDFMQSLGEDAAVMLKALAGGGGRGMRAVHNLAELDDAFARCSSEATAAFGRGDLYVERLIRCARHIEVQIIGDGTEVAHVWERDCTLQRRNQKLLEVAPAPSLDPAVREQLHAAACTLTRAVGYRGLCTVEFLLDEERGDFVFMEANPRIQVEHTVTEAVTGLDLAVTQIQLAAGKTLAELGLTQADIPAARGFAVQLRINLESMAADGSTRPAGGTLSAYQPPSGPGIRVDGYGYAGYTTSPRYDSLLAKLIVHAGGDYPNTLRRAYRALCEFRLEGAASNLHLLQNLLQHPQVQSNAVSTAFIEAEAASLTAAHASAHPHRFFQSGTGSAAANHTQTDAPVGTEPLNAPVQGVLVSLDVQVGDSVAVGQQVAIMEAMKMEFVVKATQSGIVRALAANPGDSLFEGSALLYLEPAEVAGNAQQDEETVAIDHIRADLQEVLERRAELTDERRPEAVAKRRKTGQRTARENLADLLDDGSFIEYGGFALAAQRSRRTHEELLKMSPADGLINGIGTVNADKFGEHAARCMALSYDYTVFAGTQGVTNHKKTDRMLELAEQWKLPLVFFTEGGGGRPGDIDKVGVAGLDCTTFMRMARLSGMVPTVGIVSGRCFAGNAALLGCCDVIIATENATIGMAGPAMIEGGGLGRFTPEQVGPTSMQSPNGVIDVRVRDEAEATAVAKQYLSYFQGDLTDWEAADQRELRHLIPENRLRVYDIRKVIETLADRDSVLELRREFAPGLITALIRIEGRAFGLIANNPMHLGGAIDAVSGDKAARFMQLCQAHGLPMVSLCDTPGFMVGPDAEQQGTVRHVSRMFVTAASLSIPFFTVVLRKGYGLGAQAMAAGSFHAPMFTIGWPSSEFGAMGLEGAVRLGYSKELAAIEDEGERQATFEKLVAELYQRGKGISMASFLEIDAVIDPLETRDWLMRGLHSAPDEALKKGTRPFVDTW*
>MP0786_megahit_261920_3-779
HISKMDESYQLKGKGAQAYLDIKDIVSIAKENQVDLIHPGYGFLSENPNFAKQVRVAGITFIGPEETTLRLFGDKVRSKKLAEDNKIPIIRGTSGKISFKEAEKFYQTLSKKASLMIKAVAGGGGRGMRLVKTHEHLKDSLERATSEAKSSFGSGSLFIEEYLSKRRHIEVQIIGDGTGSITHFGERECSIQRRHQKIIEMAPSPSLNPELRNSITAAAVKLAELTNYKGLGTFEFLTNDSGKDFRFIEANARLQVEHT
>MP0786_megahit_275456_1525-2487
EVYLHEMPGGQFTNLKAQAASMGLDDRWPEVAKTYAEVNQMFGDIVKVTPSSKVVGDMALMMVSQGLTRAQVEDPKAEMSFPDSVIDMMRGNLGQPPGGFPDAIVDKILKGEKPNTERPGAHLPPADLEATRKELRDLLEGAQVEDDDLSGYLMYPKVFLDYMGRHRTYGPVRVLPTRTFFYGMEPGEEITAEIDPGKTLEIRLQALSETNEDGDVKVFFELNGQPRVVRVPNRMVKATTAQRPKAEIGNVNHIGAPMPGVVASVGATVGQKVKSGDLLLTIEAMKMETGIHADRDAVVKAVHVTPGGQIDAKDLLVELE*
>MP0786_megahit_278776_457-3027
MTDFKKILIANRGEIAIRIMRAANEMGKKTVAVFAEEDKLGLHRFKADEAYRIGAGLGPVAAYLNIDEIIRVAKASGADAIHPGYGLLSENPDFVDACAQNGITFIGPRAETMRALGDKASARRVAMEAGVPVVPATDVLGDDMEVVRKQAAEVGYPLMLKASWGGGGRGMRPIANEDELKEKVMEGRREAEAAFGNGEGYLEKMILKARHVEVQILGDSHGEIYHLFERDCSVQRRNQKVVERAPAPYLTEEQRAEICELGRKICAHVNYECAGTVEFLMDMDDGKFYFIEVNPRVQVEHTVTEEVTGIDIVQAQILIAEGKTIAEATGKASQADVQLNGHALQTRITTEDPQNNFIPDYGRITAFREATGMGIRLDGGTAYSGGVITRYYDSLLVKVTAKAQTPEQAIARMDRALREFRIRGVSTNIAFVENLLKHPTFLDNSYHTKFIDQTPELFTFEKRRDRATKVLTYIADITVNGHPETKGFDRPAAAVRAPQPPATRAEPMMGTRNLLEQKGPQAVADWMGQQRQLLITDTTMRDGHQSLLATRMRSHDMIKVAPAYAANLPQLFSMECWGGATFDVAYRFLQECPWQRLRDLRAALPNVMTQMLLRGSNGVGYTNYPDNVVQEFVRVAATEGVDVFRVFDSLNWVENMRVAMDAVIENGKICEGTVCYTGDIFDPDRSKYDLKYYVAMGKELKAAGAHVLGLKDMAGVLKPNAAKVLIKALKSEVGLPIHFHTHDTAGTATATIMAASEAGVDAVDCAMDALSGNTSQATLGSVVEALKHTDRDTGLSMDAVREISNYWEEVRGEYAAFETGMQAPSSEVYLHEMPGGQFTNLKAQAASMGLDDRWPEV
>MP0788_megahit_7678_1-603
AVQESGALCEATVCYTGDVLDPKRDKYTLKYYVDLAKELEKRGAHLLAIKDMAGLCKPFAAGRLAKALHDEVGLPIHFHTHDTSGAALASCLEAARHGASIVDASMAPFAGLTSQPNLNALVEATRNTDLDTGLDPEPLRHLTHYWGAVREHYSPFECGMKAPDADLYLHEMPGGQFTNLLEQARALGLTDRWEDVCRTYA
>MP0788_megahit_22554_179-520
QAHSNQPSTNRGISELSSGSSQQEHSGAIPLDTSQPITENSPQTMTAPIPGVVASIVANAGQIVERGDELLTLEAMKMFNIMRSPLSGKVATLHVSEGEQVIQGQPLVTFGPA*
>MP0788_megahit_29654_3-758
GKSTVAIFAEEDKLSLHRFKADEAYKIGQGMGPVAAYLNIQEIIQVAKMVDADAIHPGYGLLSEKPEFAEACIEAELTFIGPSPKTMRQLGNKVTARKMAVKAGVRVIPASDILPESTDKLNKIAKDLGLPLMLKASWGGGGRGMRLIKNLKDLEKNILEGKREATNAFGNSESFLEKYIENARHVEVQILGDKDGNIYHLWERDCSIQRRNQKVIEEAPSPFLDEKTRKVMGQQSCALAQAVSYSSAGTVE
>MP0788_megahit_38744_3-1220
HDTAGVAVATIMAASEAGVDAVDCAMDALSGNTSQATLGSVVEALKHTDRDTGISMDAVREISNYWEEVRNEYAAFETGMQAPSSEVYLHEMPGGQFTNLKAQAASMGLEDRWPEVARTYADVNQMFGDIVKVTPSSKVVGDMALMMVSQGLTREQVEDPKAEMSFPDSVIDMMRGNLGQPPGGFPAGIVNKVLKGEQPNTQRPGAHLPPVDLEAARKELSDQLEGVDIEDDDLSGYMMYPKVFLDYMGRHRSYGPVRVLPTRTFFYGMEPGEEITAEIDPGKTLEIRLQALSETNEDGEVKVFFELNGQPRVVRVPNRLVKATTAQRPKAENGNANHIGAPMPGVVASVGTKAGQKVKAGDLLLTIEAMKMETGIHADRDAVVKAVHVSPGGQIDAKDLLVELE*
>MP0788_megahit_43692_1-579
PHGLRQEFQRLGPEAFTKWVRRRRRLLITDTTMRDAHQSLMATRLRTYDLLEVADAVSHLLPNIFSVEMWGGATFDTSMRFLQEDPWARLIALRERIPNILFQMLLRGSNGVGYATYPDNVIKTFVLKSAAHGIDVFRIFDALNDPKAMKVSMETVRTSTGALCEAAICYTGDITDPSRTKYSLQYYTELAKT
>MP0788_megahit_55004_1013-4465
MNINKVLVANRGEIAIRIFRACTEINVKTVGVYTFEDRYSLHRYKADESYQIGEDNDPLKPYLNKDELIRVALENNVDAIHPGYGFLSENAEFAQKCKDNGIIFIGPKVSVLKSLGDKITAKQVALENNVPIIQSNSKDLDSIDIAISEAEAIGYPVMLKAASGGGGRGMRVIREEDELRRAFNESKREALNAFGDDTVFLEKFVENPKHIEIQIVADNHGNMVHLFERDCSVQRRYQKVIEFAPSYDLDTSIKEDLYKYAVKICKAVNYNNIGTVEFLVDDDGSIYFIEVNPRIQVEHTVTEVVTNIDLVKTQLFIAGNYKLSDQQIKIPNQEAVKVNGYALQCRITTEDPQNDFKPDYGTISTYRSASGFGIRLDAGSVYQGATISPFFDSMLVKVTANSRTLDGASRKIRRALAEFRIRGVKTNMPFLDNILAHDTFRKGEVTVNFIKSHPDLFTFKAPRNRATKLVTYLGDVIVNGNPDVKKKDPSKVFIKPEVPKFDKSASYPEGTKDLLTKLGPDEFSKWLKAEKKVHFTDTTMRDAHQSLLATRMRTYDMLKVAEGYAKNHPDIFSMEVWGGATFDVCMRFLQENPWQRLKLLREAMPNVLLQMLIRGSNGVGYTAYPDNLIAEFVEQSWNTGVDVFRIFDSLNWMQSIAPCIEHVRTRTKGLAEASICYTGDILNPENKKYNLNYYTSLAKDIENAGAHILAIKDMAGLLKPYAAYELISALKDTINIPIHLHTHDTSSIQAATYLKAVEAGVDVVDVALGGLSGLTSQPNFNSVVEMLKYQERSSTINTKSLSEYSHYWETVRDYYYPFESGLKAGSGDVYTHEIPGGQYSNLKPQAQALGLEDRFHEITAMYADVNSLFGDIVKVTPSSKVVGDMAQYLVSNNLTIKDVLERGDSISFPQSVVSFFKGDLGQPVGGFPKDLQKLILKDTKAYTERPNSQLPELDIDKEYKEFKDMFENDMSRTLNITDFLSYKLYPKVFLDAYNNHLKYDNLINLPTKNFFYGMEIGEEIIIELDRGKTLLITLDSVGEPNEDGIVDVYFRVNGQGRIVKIKDTSVKVDKVEYKKADKADDKEIGAPLQGMLSTILVKKGDAVKKNQPLFIIEAMKMETTITANVDATVKEIILKENIMVNSEDLVLTLE*
>MP0788_megahit_55148_1-534
EDAAHIEVQILGDKHGNIVHLYERDCSLQRRHQKIIERAPAHFLEESSRENICGSAVKIAKHVNYCGAGTVEFLYDKNNNKHYFIEVNPRIQVEHTVTEEVTGIDIVKAQIKIAEGAKIGTDSALPNQDNIKLNGYAIQCRVTTEDPLNNFMPDYGKIMTYRSASGFGVRLDGATAAA
>MP0788_megahit_59782_1-570
PQNNFIPDYGRITAYRSATGMGIRLDGGTAYAGGVITRYYDSLLVKVTAWAQTPEQAIRRMDRALREFRVRGVSTNIDFVINLLKHQTFLDNTYTTKFIDTTDDLFTFKKRRDRATKILTYLADITVNGHPETAGRALPPAQAHPPVPPAPLADPAPGTRQLLEEKGAQAVADWLAAQKQLLITDTTMRD
>MP0788_megahit_61943_3-740
MAIRKILVANRSEIAIRVFRAANELGLKTVAIWAEEDKLALHRFKADESYQVGRGPHLPRDLGPIESYLSIEEVIRVAKLSGADAIHPGYGLLSESPEFVDACHEAGITFIGPSGDTMRRLGNKVAARNLAVEVGVPVVPATEPLPDDMGRVRAMAAEVGFPVMLKASWGGGGRGMRVIREEKDLEREVTEAKREAKAAFGKDEVYLEKLVERARHVEVQILGDTHGNVVDLFERDCSIQRRNQKV
>MP0788_megahit_62873_1-528
EFLVDADDNIYFIEVNPRIQVEHTVTEMVTGIDLVKTQIFVAGGYKLSDKQIKIYGQESIGTYGFAIQCRLTTEDPTNKFTPDYGKITTYRSASGMGIRLDAGSIYQGYKVSPFFDSMLVKVSAHGRTLDGAIRKMVRALKEFRIRGVETNIHFLQNVIQTDVFKNGETTVNFIQN
>MP0788_megahit_66529_272-1069
GDMALMMVSQNLTPADVLDPERDMSFPDSVVDMMRGNLGQPPGGWPEGIQKKVLKGEAPITDRPGAHLDPVDLEETRTKVQAEMEGKPVDDEDLCGYLMYPKVFLDYMGRHRIYGPVRTLPTRSFFYGMEPGQEIAVEIDPGKILEIRLQALSDTDEKGEVKVFFELNGQPRSIRVPNRKVAGSAAARPKADPADDTHVGAPMPGVVASVAVSQGQAVKQGDLLLTIEAMKMETGIHADRDGSIKAVHVGAGQQIDAKDLLVEIE*
>MP0788_megahit_67057_2-838
WQRLRDIRAKMPNLMTQMLLRASNGVGYTNYPDNVVQFFVGQAAASGVDVFRVFDSLNWVENMRVAMDAVIETGKICEGTVCYTGNMLDPDRSKYDLQYYVETAKDLKSAGAHVLGLKDMAGLLKPAAATILIKALKQEVGLPVHFHTHDTSGMGGATILAAAAAGVDAVDCAMDALSGNTSQPTIGSVVEALAGTDRDTGLDIGAIRSISNYWERVRENYAAFESGLQSPASEVYLHEMPGGQFTNLKSQARSMGLEDRWHEVAQAYADVNRMFGDIV
>MP0788_megahit_70093_3-770
QFTNLKEQAEAMGLGSRWPEIAQCYAEVNALFGDIVKVTPSSKVVGDMTMFLVTQGISPADVINLPKGTAFPESVVDMLGGGLGQPIGGWPAEVQKVILGDKDPITDRPGDHANEVNLDTIREELKAHINRNPTEDEVWSYLMYPQVFLDFIESNNEFSDLSVLPTPAYFYGAQIGEEISIDIEVGKTLFVKLINVGEPDENANRNVIFELNGSSRHALVTDRTLTPTAISRKKADKADLSQLGAPMPGLVAELNV
>MP0788_megahit_70288_3-833
DEAYQIGDDSEPLKPYLDIDKIIEIAKENNIDAIHPGYGFLSENSKFAQACEDNGIIFIGPKVSVLKSLGDKVTAKQVAIQNNVPIIQSNKKELTNVDIALEEAKEIGYPVMLKAASGGGGRGMRVIRTEDELRKAFPESKREAGNAFGDDTVFIEKFVENPKHIEVQIIADNHGNMVHLFERDCSVQRRYQKVIEVAPSYNLKEETKNKLYEYALAICGAVDYNNAGTVEFLVDDDGSIYFIEVNPRVQVEHTVTEVVTGVDVVKSQIFIAGGYKL
>MP0788_megahit_71940_3-578
ASKREHQGQHVVERACLIVSRGGFEMPVEKLLIANRGEIAIRIARAAGELDVTTVAMHGEDDSASLHTRMANEAIQLASRGVAAYLDIDGIVEAAISSGCDAVHPGYGFLAENADFARALESAGIIFVGPSSEQLALFGDKISARTFAAELDVPLVPATGAAATLDEVGAFLVDHDAIMIKAVAGGGGRGMR
>MP0788_megahit_75867_420-725
FKVNGQTRNIQVQDKSVKVEKVEHVKADKSDAKQVAAPLQGSLSEIMVKEGDKVTKNQPLFVIEAMKMGTTITSNDEGEVKKIYLKQGDMVFSDDLVVELK*
>MP0788_megahit_83053_2-631
MFSKVLVANRGEIAVRAFRAAYELGARTVAVFPHEDRWSEHRLKADEAYEIGERGHPVRAYLDPEGIVEVAVRAGADAVYPGYGFLSENPALAEACAAAGITFIGPGSEVLELTGNKARAIAAAKAAGVPTLKSVEPGTDVDALVAAAGASEIPYPLFVKAVAGGGGRGMRRVDSPGALREAVETCMREADAAFGDPTVFIEQAVVDPRH
>MP0788_megahit_89041_2-2515
KHEQRRELAAYARKLADATNYVGAGTVEFLMDADSGAFYFIEVNPRIQVEHTVTEEVTGIDIVKAQIHILDGHAIGTAESGVPRQEDIKLNGHALQCRITTEDPEQNFIPDYGRITAYRGATGFGIRLDGGTAYSGAVITRFYDPLLEKVTAWAPTPEEAIARMDRALREFRIRGVATNLTFLEAIISHPQFRDNSYTTKFIDQTPELFQQVKRRDRATKLLTYLADVTVNGHPETKNRARPSADHAAPVAPIFDAPIADGTRQKLDELGPKGFADWLKAKPEVMLTDTTMRDGHQSLLATRMRTHDIVSVAEAYARGLPQLFSLECWGGATFDVAMRFLTEDPWERLAMIRERAPNILLQMLLRGSNGVGYTNYPDNVVKRFVAEAARGGVDVFRVFDCLNWVENMRVSMDAVCEAGKICEGTLCYTGDLFDPDRSQYDLKYYVTLAKELEAAGAHILGVKDMAGLLKPAAARVLFKALKDEVGLPIHFHTHDTSGIAASTVLAAVESGVDVVDAAMDALSGNTSQPCLGSIVEALKHSDRDPGLSAEAIRRISFYWEAVRNQYAAFESDLKGPASEVYLHEMPGGQFTNLKEQARSLGLETRWHQVAQTYADVNRMFGDIVKVTPSSKVVGDMALMMVSQDLTVADVMDPAKELSFPESVVSMLHGDLGQPPAGWPSELQKKVLKDKAPITVRPGSLLKDADLDEERAKIEEKLEREVTEQEFASYLMYPKVFTDFAILQETYGPVSMLPTPSYFYGLEQDEEVLVDIERGKTLVVRNLGSGETDDQGMRTVFFELNGQPRRIKVPDRAKGAAGGGVKQKADPTNQNHVGAPMPGV
>MP0788_megahit_94434_390-1277
NLRQQAIALGLGERFEQVEDMYAAANDILGNVPKVTPSSKVIGDLALALVGLGADPAEFAEDPSRFDLPDSVIGFLNGELGDPPGGWPEPFRSRALAGRTWKQPAAELTAEQSAGLESARRRTLNELLFPGPTRSFAESRETYGDTSVLSTLDYLYGLRSGVEHEVTLEEGKTLILGLQSISEPDERGFRTVMATVNGQIRPVAVRDTSVSAEVAAAEKADPGTPGHVAAPFQGVVSVVVEAGQQVEAGETVATIEAMKMEAAITAPMAGTVQRVALSGTQAVDGGDLVVVLGPA*
>MP0788_megahit_97906_1-1827
ETMRALGDKASARRVAIEAGVPVIPATEVLGEDMNVIRKQAAEIGYPLMLKASWGGGGRGMRPIENENELQEKVLEGRREAEAAFGNGEGYLEKMILKARHVEVQILGDAYGEIYHLFERDCSVQRRNQKVVERAPAPYLTDEQRAEICELGRKICAHVNYECAGTVEFLMDMEDGKFYFIEVNPRVQVEHTVTEEVTGIDIVQAQILIAEGKTIAQATGKASQADVQLNGHALQTRITTEDPQNNFIPDYGRITAFREATGMGIRLDGGTAYSGGVITRYYDSLLVKVTAKAQTPDAAIARMDRALREFRIRGVSTNIAFVENLLKHPTFLNNTYHTKFIDQTPELFTFEKRRDRATKVLTYIADITVNGHPETKGFERPAASVRAPLPPTAKAEPRMGTRNLLEQKGPQAVADWMGQQRQLLITDTTMRDGHQSLLATRMRSHDMIKVAPAYAANMPQLFSMECWGGATFDVAYRFLQECPWQRLRDLRAALPNVMTQMLLRGSNGVGYTNYPDNVVQEFVRVAATEGVDVFRVFDSLNWVENMRVAMDAVIENGKICEGTVCYTGDIFDPDRAKYDLKYYVAMGKELKSAGAHVLGLKDMAGLLKP
>MP0788_megahit_101521_1-1236
EAWENGVDIFRIFDSQNWMQSLAPSIEHVRKNTKGIAEASMCYTGDILQPKDNKYNLEYYIQLAKDLENAGAHILAIKDMAGLLKPYAASELVSALKSETSLPIHLHTHDTSSIQSATYIKAIEAGVDVVDVALAGMSGLTSQPNFNSLVEAMRNQERENKMDIHKLNEYSNYWSSVREYYYPFESGLKAGTGDVYEHEIPGGQYSNLVPQAESLGLKDRFNEITEMYGKVNELFGNVIKVTPSSKVVGDMAQYLVSNNLTIEDFFEKGETLSFPESVKNFFKGDLGQPVGGFPKKVQDIILRGEKPYTDRPNSHLEPVDFEKEFAEFKEKFSEGMDREWDITDFLSYKLYPKVFTDLYDHYVKYGKVMNIPTKNFFYGMKPGEEIIVELDRGKTLLITLISTTKPDAAGMV
>MP0788_megahit_104096_1483-1710
ADPTDPGQVGAPMPGLIVQINVASGDTVRTGEVLMIIEAMKMQTSVRAERDSTVSAVKVEPGQQVDVKDLLLEID*
>MP0788_megahit_108441_3-2873
MHRFKADEAYKLRKEKGPVGAYLDIEGIIAIAKERNVDAIHPGYGFLSENSEFAKKCEENDIIFVGPRSEVLAGMGDKIAAREQAAKLDVPTLAGNSSPIKDKEDALEIARNIGFPLIIKAAFGGGGRGMRVVNEEESLPTLLDEAQTEALNAFGDDSVFIERFVKNAKHIEVQIIGDQHGNVIHLHERDCSVQRRHQKVIEIAPSINIPDNIREELCNAAVKIAQSIKYDNAGTVEFLVDTDSQEWFFIEMNPRIQVEHTVTEEITNIDIVRTQILIAQGHEMHSKEVAMPAQDKIGRNGVAVQCRITTEDPENKFTPDTGKILTYRSASGHGIRLDGGLGTTGATVTPFYDSMLVKLTTHAPTFDIAIQRVRRALREFRIRGVKTNIPFLLNVISNDKFSSGKATTRLIDTTPSLFDFKPRKDRATKLLNFLGDVIVNGNPNAKDQTPTKKFATVRVPEPDLNEERPKGTKDLLNELGPEKFSEWILEQKELLITDTTLRDAHQSLLATRVRSYDMLAIADAIATKTPSLFSLEMWGGATFDSSMRFLKEDPWQRLTQLREKVPNILFQMLFRGSNAVGYSNYPDNVVKGFVHHAAERGMDIFRIFDSLNYTPNMIAAMEAVREAEGSICEAAICYTGDILDEKRDKYSLKYYVNLAHELKTMGAHILCIKDMAGLCRPYAAEKLVRTLKEEVGLPMHFHTHDTSGINASSILKASEAGVDIADAALSSMSGSTSQPCLNSIVAALENTERESSLDLRDLDEFSDYWEGIRKYYFPFDTSPPHGTAEVYLHEMPGGQFTNLKEQAEAMGLGSRWPEIAQCYSEVNDLFGDIVKVTPSSKVVGDMTMFLVTQGISPADVTNLPKGTAFPESVVDMLGGGLGQPIGGWPSEVQKVILGGKDPITDRPGDHANEVNLDEIREELKTKINRDPSEDEVWSYLMYPQVFLDFIASNNEFS
>MP0788_megahit_110912_3-1223
TDVDLVQSQMRIAAGETLADLGLSQDTVRLRGAALQCRITTEDPANNFRPDTGVITTYRSPGGGGVRLDGGTVYTGAEVSAHFDSMLAKLTCRGRTFEQAVDKARRALAEFRIRGVSTNIPFVQAVLDDPDFAAGRVTTAFIETHPELLQARGSGDRGTKLLTYLAEVTVNQPHGAAPVELDPTTKLPAIDLDAAPPAGTRQLLREVGPEEFARRLRAQDRVAVTDTTFRDAHQSLLATRVRTADLLAVAPHVARTTPELWSLECWGGATYDVALRFLAEDPWERLAALREAVPNVCLQMLLRGRNTVGYTPYPTAVTDAFVQEAVDTGLDVFRIFDALNDVEQMRPAIEAVRSTGSALAEVALCYTGDLSDPGESLYTLDYYLRLAERIVDAGAHVLAIKDMAGLL
>MP0788_megahit_115246_1370-1522
MMKGKIAGGAICYTGDLFDPAHTKYSLNYYAGIASDLKKAECQVLAIKDMA
>MP0788_megahit_126819_1-1995
VDAIHPGYGFLSENPSFASAAKRAKIKFIGPSERALKIFGEKTEAKGLAEKLSIPVIEGSKGKVTLRQATAFMEGLKKNSSLVIKAVAGGGGRGMRVVNSASDLKEAMDRASSEAEAAFNSPELYVEEYLKNYRHVEVQVLGDGKGQATHFHERECSVQRRYQKIIEIAPCPGIKKELKDKMIEASLSLIKSTKYEGLATVEFLVDFIKEDYRFIECNARLQVEHTVTEAILGLDLVKAQIQVASGKSLKQLKLEQKDIEQPKGFAIQSRVNMEVVDSDGNMKPSGGKFTSFDLPSGPGVRSDSYGYAGYETNPSFDSLIAKIITHAPGDNFKQAAKRNYRSLCEFKIEGVPTNIGLLKNILSDKQFKNNEIHSNFLDQNIKNLLSKGKHIDLSDIKRSLKKELPKKGKIENLDPLAVLDHGKTGGVFVDDSENILQLENEELQEGYSSVEAPMQGMVVKFTVKKGDQVWKGKPLLIMEAMKMEHEVISEVSGIVNDIRVQAQDTVFEGHTLMTIQQAEVKQQLTKKDDQVDLDWIRPDLREALDRKEASHDINRPEAVKKRHAKGHRTARENIEDLCDEGSFVEYGSVVMAAQRRRRTEEDLIKNTTGDGMVCGLGHVNGNLFKEDNSRVMAMSYDYMVLAGTQGKMNHAKKDRMFEIAEKNKL
>MP0788_megahit_141635_267-644
MKLFVGLEAIGEADDKGMRTVMTTLNGQLRPVFARDRSITVETHQAEKADTSRPGQVAAPFSGVVTLKAAVGDTVSAGQPVASIEAMKMEAAITAPVDGVVERLAVAATAQVDAGDLLVVIRPAG*
>MP0788_megahit_141635_601-3675
MFRKILVANRGEIAIRAFRAAFELGARTVAVFPYEDRNSLHRLKADEAYQIGEPGHPVRAYLDVDEIIRVAKESGADAIYPGYGFLSENPELAEKAAANGIVFIGPPSRVLEMAGNKVTAKEHAIAADVPVLRSTPASDDVDVLLAQADDIGFPIFVKAVAGGGGRGMRRVASREELAPAIAEAMREAGSAFGDARVFLEQAVQRPRHVEVQVLADKSGHTVHLFERDCSVQRRHQKVIEIAPAPNLDPEVAAALHAYAIAFAKSIDYENAGTVEFLLETAGPRAGEVVFIEMNPRIQVEHTVTEEVTDVDLVQSQMRIASGQSLDDLGLAQDRIHLRGAALQCRITTEDPTQGFRPDTGKITTYRSPGGAGIRLDGGTTAAGAQISPHFDSMLSKLTCRGRDFGAAVLRARRALAEFRIRGVSTNIPFLQAVLDDSSFIAGDISTSFIDERPELLKGRESKDRGTKILNWLVDTTVNKPHGSNPVTVEPRQKLPGIDLGSAAPAGSRQRLQELGPEGFARALRAQTALGVTDTTFRDAHQSLLATRVRTKDLLAVAPYVARMTPQLLSVEAWGGATYDVALRFLSEDPWERLEKLRAALPNVAIQMLLRGRNTVGYTPYPTEVTDAFVQEAATAGIDVFRIFDALNDVAQMRPAIDAVLATGTGIAEVAVCYTGDLLNPAEDLYTLDYYLGLADRIVEAGAHVLAIKDMAGLLRPAAAAKLVSALRERFDLPVHVHTHDTAGGQLATLLAASAAGADAVDAAAAPMSGTTSQPSLSALVAALAHTERDTGLELDAVNDLEPYWEAVRNLYAPFESGLPGPTGRLYHHEIPGGQLSNLRQQAIALGLAEDFELIEDMYAAANAILGRVPKVTPSSKVVGDLALHLAAVKADPADFEAHPEKYDVPDSVVGFMAGELGDLPGGWPEPFRSKVLHGREVKTGVTPPHRHRDEGAGGVVGRTTSCAQCAAVPGADPGVRAVPRGVRRSQRARHGRLPLRPRTGRRARRRDRPRREAVRGPGGYRRGR*
>MP0788_megahit_152478_1-213
NHVGAPMPGVVSTLAVAAGQSVKAGDVLLSIEAMKMETAIHAERDGTIEAVHVSAGAQIDAKDLLVVYAA*
>MP0788_megahit_153243_1162-4443
SEDDGSSLHTRATNESIELNGRGVAAYLDIDQIVQTALVAGCDAVHPGYGFLAENADFAQALEAAGIVFVGPSAEQLALFGDKLAARALAAELDVPLVPATQGAATLEEVEAFLSEHHAIMIKAVAGGGGRGMRAVLQGDDVAAVFERCQSEAQSAFGNGDLYAERLVERARHVEVQIIGDGTSVVHLGERECTLQRQNQKIIEIAPSPSIESTTRDLLTNSSVRMASHANYRGLGTWEFLVDAENPSTVAFIETNARLQVEHTVTEEVTGIDLVRNQILIAGGASLIDLGLSQDELPSARGYAIQCRVNTETMTEEGLAKPTGGTIATFETPSGPGIRTDTYGYQGYSTNPSFDSLLAKIIAYSPTNNYGDAIKRVRRALSEFRIEGVLTNIPYLLALLDRPEVQSNEITTGFINEYGAELVHAAEKVGHNSVSQTSSDLLGPSLAGVKVSSDPLAVLTHGDIEGREPPPVSGSLDGSSAMGPDGTRPLEAPLQGTIISIDVSPDDEVAAGQPVAVMEAMKMEHVIASNVTGIVRALGVSEGDTVYEGHPLLFIEEADLDIEASEAEAAVDLDLIRPDLQEVFDRHYRGTDEAKPSAVSKRHGRGHRTARENLSRLVDENTFVEYGPLMVAAQRRRRSLDDLIDNTQGDGMVAGVGSVNGDLFDEATSQTMVMSYDYMVLAGTQGLQNHRKKDRLFEIAEDNKLPTVLLAEGGGGRPGDTDTMGGAGLDCWAFTFFAKLSGLVPLVGITNGRCFAGNAVLLGCCDVIIATKGSNIGIGGPAMIEGGGLGVFRPEEVGPVEVQYPNGVIDVLVEDEDEAMDVAKKYLSYFQGPITDWTAPDQRLLRHIVPENRLRAYDVREVIETMCDVDSVLEIRKGWGPGCVTSLARIEGRPVGIIANNNHHLGGAIDADVGDKGSRFMQLCDAHDIPLMFLCDTPGIMVGPQAEYDATVRHASRMFVTSASVTVPFMTVVLRKGYGLGAQAMAGGSFKAPLFCVSWPTGEFGGMGLEGFVKLGYRKELEAIEDPEERIAYYEQMVAKLYENGKAVSTATFFELDDVIDPAETRTWVSMALRSAPKPTEREGKKRPMIDTW*
>MP0788_megahit_163382_3-2630
HLFERDCTVQRRNQKVVERAPAFFLTDSERETICQAALRLCRGVGYYNAGTVEFLQDTDSGEFYFIEVNPRIQVEHTVTEEITGIDIVKAQIRIAQGCTIGTDESGVPPQQKILMGGHAMQCRITTEDAQNNFIPDYGEVDTYRSSSGFGIRLDAGTAYSGARVTRHYDSLLVKVTSRGNTPEEVIRRMLRALHEFRVGGVNTNIPFLIGLLGNEDFRRADYTTRFVDDTPELMSFPRRRDRVTRLLRFIGDITVNGNPTVKGRRVPQSPRVPRVPRVDEQPLLPGSCDRLAELGPQGFARWMLDQPQALITDTTFRDAHQSLLATRVRSYDLIAVADAYARKLPQLLSVECWGGATFDVAMRFLNECPWQRLAALRERMPNILTQMLLRASNAVGYTNYPDNVVRYFVGQAAAGGVDVFRIFDSLNWVENMRVAIDAAGETGKLVEGAICFTGNLSDPQCTKYNLDYYLDLARQLEAAGSHILGLKDMGGLCRPQAARDLIGALKSEVSIPIHFHTHDTSGIAGASVLAAVEAGVDAVDCAMDAMSGLTSQPNLGSIVEALRHGPRDTGLDADAIRELSRYWEAVRENYAAFEGEERAGASEVYAHGMPGGQYTNLREQARSLGLADRWSEVAHAYAQVNDLFGDIIKVTPTSKVVGDMALMMVTNGLTRQNIEDPDYPVAFPESVVSLFRGDIGQPYGGFPEALQKKILGGETPLTERPGEILPPADLNVMREEAEQQIERSLSDAELASYLMYPQVFTDYAQSRRQYGNMTVVPTRVFFYGMESGQEINIDLEAGNTQIIRFLGLSEHHDDGLRTVFFEVNGQPRQINVTDRAYEVSRPTQPKADPADPGQVGAPMPGLIVQINVASGDTVRA
>MP0788_megahit_165461_2-325
PALHNRDTGLDAEAIRRISFYWEGVRGLYAPFESDLRSGASEVYLHEMPGGRFTNLKEQARSLGLASRWHEVARAYREANDLFSDIVKATPSSGDSIEAKDLLLVLE*
>MP0788_megahit_169057_1-771
APSPGLKPEYRNKIINAAVKLAESTNYKGLGTFEFLTSDTGKIFRFIEANARLQVEHTVTEQIYGIDLVKYQIQIALGKTLKQLKITQSNIPEPKGIAIQARINMEVMDKSGNTKPTGGVFGRFDLPFGPGVRVDTYGYTGYQTNPSFDSLIAKVITHGSEDSYQKALNRMNSALNDFYIEGITTNLDLLKSVINYPVMKKNKIHTGFLEEHLEEILKSKERKSKAKRKDQNLAGAQIDSEDPLAVLDHGKGLISAD
>MP0788_megahit_173033_2-697
MKKIDKILVANRSEIAIRVMRAAAELDIASVAIYSEEDRFALHRFKAAQAYRIGKGCSPVQAYLQIDEIVKVAVRSGADAVHPGYGFLSESPDFARACISAGLVFIGPSPEVMSRLGNKVQARALAQENHVPVMPATDALPLDSTAVRTLANAIGYPLMLKASWGGGGRGMRVIRSDAELIPMVDIGRREADTAFGNDEVYLEKLVRRARHIEVQVLGDQQGNLVHLFERDC
>MP0788_megahit_188821_2-208
IAPMPGKVVDLKVKVGDKVSKGDPVVILEAMKMEHQVNAPEAGKVTEIYIKKDQQLDNGALLMIVDSK*
>MP0788_megahit_193813_5194-5553
VHIEGKDVLNRQYTVRINGNRYQVAIKNDLDLLIEEMGLSLGADAIENDIFAPMPGVILSVDVKEGDSVKEGDTLCVLEAMKMENSLLSPRDGVIKSIEVSTADTVEKNALLLTLEPLS*
>MP0788_megahit_195200_2-646
MKKILIANRGEIAIRIAKSSKDLGLKTVGVFSEDDADSLHISRMDESFQLKEKGVQAYLDIKDIVSIAKENQIDLIHPGYGFLSENPNFAKAVRLAGITYVGPDEKTLRLFGDKVRSKKLAEENQIPTIKGTSGKITYKEAESFYKSLSKKASLLLKAVNGGGGRGMRLVENLDDLKDAYERASSEAKASFGSESLFVEEYLTKQRHIEVQILGD
>MP0788_megahit_264674_2-1453
MRLVKTHEHLKDSLERATSEAKSSFGSGSLFIEEYLSKRRHIEVQIIGDGTGSITHFGERECSIQRRHQKIIEMAPSPSLNPELRNSITAAAVKLAELTNYKGLGTFEFLTNDSGKDFRFIEANARLQVEHTVTEAVYGIDLVKYQIQIALGKTLKQLKITQADVPQPKGFSIQTRVNMEVMDKNGNTKPSGGVFKRFDLPFGPGVRVDTYGYTGYSTNPAFDSLIAKVITYSPDDNYQKALKRTYNALNDFYIEGVPTNLNLLKNIVTHPLIKKNKIHTGFLEDNLEDILISQKSKKSLTKKKEANLAGAQLDSEDPLAVLDHGKGRKAASSQSENIVEMRIEDLPEGMEAIEAPMQGLIISFAVKAGDQVWIGKPLAIMEAMKMEHELLSEVSGEVTEITVDKGDTVYEGHPLIYIKTAEVEVPETGQKEKFDLNFIRPDLQEAIDRKQAGHDINRPEAVAKRRKTGHRTARENIEDLCDKG
>MP0788_megahit_271345_4592-7876
MAFNRILIANRGEIAIRLARAIADCDATSVAVYAEDDAQSLHVRSADQAVALQGQGVAAYLDAAQLIRIAKEQDCDAIHPGYGFLSENADFARACQQAGITFIGPAPEVLDTFGDKASARRLAQQQGVPLTQGTNEPTTLEQARDFMQSLGEDAAVMLKALAGGGGRGMRAVHNLAELDDAFARCSSEATAAFGRGDLYVERLIRCARHIEVQIIGDGTEVAHVWERDCTLQRRNQKLLEVAPAPSLDPAVREQLHAAACTLTRAVGYRGLCTVEFLLDEERGDFVFMEANPRIQVEHTVTEAVTGLDLAVTQIQLAAGKTLAELGLTQADIPAARGFAVQLRINLESMAADGSTRPAGGTLSAYQPPSGPGIRVDGYGYAGYTTSPRYDSLLAKLIVHAGGDYPNTLRRAYRALCEFRLEGAASNLHLLQNLLQHPQVQSNAVSTAFIEAEAASLTAAHASAHPHRFFQSGTGSAAANHTQTDAPVGTEPLNAPVQGVLVSLDVQVGDSVAVGQQVAIMEAMKMEFVVKATQSGIVRALAANPGDSLFEGSALLYLEPAEVAGNAQQDEETVAIDHIRADLQEVLERRAELTDERRPEAVAKRRKTGQRTARENLADLLDDGSFIEYGGFALAAQRSRRTHEELLKMSPADGLINGIGTVNADKFGEHAARCMALSYDYTVFAGTQGVTNHKKTDRMLELAEQWKLPLVFFTEGGGGRPGDIDKVGVAGLDCTTFMRMARLSGMVPTVGIVSGRCFAGNAALLGCCDVIIATENATIGMAGPAMIEGGGLGRFTPEQVGPTSMQSPNGVIDVRVRDEAEATAVAKQYLSYFQGDLTDWEAADQRELRHLIPENRLRVYDIRKVIETLADRDSVLELRREFAPGLITALIRIEGRAFGLIANNPMHLGGAIDAVSGDKAARFMQLCQAHGLPMVSLCDTPGFMVGPDAEQQGTVRHVSRMFVTAASLSIPFFTVVLRKGYGLGAQAMAAGSFHAPMFTIGWPSSEFGAMGLEGAVRLGYSKELAAIEDEGERQATFEKLVAELYQRGKGISMASFLEIDAVIDPLETRDWLMRGLHSAPDEALKKGTRPFVDTW*
>MP0788_megahit_284750_2-1855
QRQLLITDTTMRDGHQSLLATRMRSHDMIKVAPAYAANLPQLFSMECWGGATFDVAYRFLQECPWQRLRDLRAALPNVMTQMLLRGSNGVGYTNYPDNVVQEFVRVAATEGVDVFRVFDSLNWVENMRVAMDAVIENGKICEGTVCYTGDIFDPDRSKYDLKYYVAMGKELKAAGAHVLGLKDMAGVLKPNAAKVLIKALKSEVGLPIHFHTHDTAGTATATIMAASEAGVDAVDCAMDALSGNTSQATLGSVVEALKHTDRDTGLSMDAVREISNYWEEVRGEYAAFETGMQAPSSEVYLHEMPGGQFTNLKAQAASMGLDDRWPEVAKTYAEVNQMFGDIVKVTPSSKVVGDMALMMVSQGLTRAQVEDPKAEMSFPDSVIDMMRGNLGQPPGGFPDAIVDKILKGEKPNTERPGAHLPPADLEATRKELRDLLEGAQVEDDDLSGYLMYPKVFLDYMGRHRTYGPVRVLPTRTFFYGMEPGEEITAEIDPGKTLEIRLQALSETNEDGDVKVFFELNGQPRVVRVPNRMVKATTAQRPKAEIGNVNHIGAPMPGVVASVGATVGQKVKSGDLLLTIEAMKMETGIHADRDAVVKAVHVTPGGQIDAKDLLVELE*
>MP0788_megahit_286828_3-515
PDFVDACAQNGITFIGPRAETMRALGDKASARRVAMEAGVPVVPATDVLGDDMEVVRKQAAEVGYPLMLKASWGGGGRGMRPIANEDELKEKVMEGRREAEAAFGNGEGYLEKMILKARHVEVQILGDSHGEIYHLFERDCSVQRRNQKVVERAPAPYLTEEQRAEICELG
>MP0788_megahit_288383_1-522
MKKILVANRGEIAIRIAKSAKDLGLKVVGIYSEDDIDSLHISKMDESYQLKGKGAQAYLDIKDIVSIAKENQVDLIHPGYGFLSENPNFAKQVRVAGITFIGPEETTLRLFGDKVRSKKLAEDNKIPIIRGTSGKISFKEAEKFYQTLSKKASLMIKAVAGGGGRGMRLVKTRE
>MP0788_megahit_293478_3-890
ICAHVNYECAGTVEFLMDMDDGKFYFIEVNPRVQVEHTVTEEVTGIDIVQAQILIAEGKTIAEATGKATQADVQLNGHALQTRITTEDPQNNFIPDYGRITAFREATGMGIRLDGGTAYSGGVITRYYDSLLVKVTAKAQTPEQAIARMDRALREFRIRGVSTNIAFVENLLKHPTFLDNSYHTKFIDQTPELFTFEKRRDRATKVLTYIADITVNGHPETKGFERPAAAVRAPQPPATRAEPMMGTRNLLEQKGPQAVADWMGQQRQLLITDTTMRDGHQSLLATRMRSHDMIKV
>MP0790_megahit_8355_1-135
MPEFQKILIANRGEIAIRIMRAANEMGKKTVAVFAEEDKLSLHRF
>MP0790_megahit_15495_1-237
MPKSSDSKLRSVKKLLAANRSEIATRIFRGATELGLRTVAIYAEEDRFCVHRFKADEAYRLRKDKGPVGAYLDIDGILA
>MP0790_megahit_16169_2-223
MFSKVLVANRGEIAVRAFRAAYELGARTVAVFPHEDRWSEHRLKADEAYEIGERGHPVRAYLDPEGIVEVAVRA
>MP0790_megahit_20646_1-948
RKDEDLEMNFDSARNEALNAFGDDTMFLEKYVEDPKHIEVQIVADNHGNIRHLHERDCSVQRRHQKVVEIAPSHNVSEEVKQNLYKYAVDIAKEVNYNNIGTVEFLVDPNDNIYFIEVNPRIQVEHTVTEMVTGIDLVKTQIFVAGNYKLDSQQIKIYGQETIATYGFALQCRLTTEDPGNNFTPDYGTVTTYRSASGMGIRLDAGSIYQGYQVSPFFDSMLVKVSSHGRTLDGATRKMVRALKEFRIRGVETNIHFLQNVIQHPTFKEGKVTVNFIQNTPALFDIKLPQDRTSKVVNFLAEVIVNGNSDVKYIDD
>MP0790_megahit_23048_2-586
ATTRLIDSSPELFEFRPRRDRASKLLKFLGNVTINGNPHVKTPHADSSVATPSKMPFHPDAPCPKGTRDLLLELGPVKFSDWVIKQRRLLVTDTTFRDAHQSLMATRMRSYDLVGCADYIARELGSEKDGLFSMEMWGGATFDTAMRFLNEDPWQRLRVLRQHIPNVCFQMLFRGSNAVGYSNYPDNVVAGFVKH
>MP0790_megahit_26325_153-392
MSDFQKTLIANRGAIVISAMRAANKLGKQTAAVYTNEDKINLHLFNANEAYKIGDGLGPVAAFLNINEILPTQRKFHLR*
>MP0790_megahit_43224_2-1189
TLLQMLLRGSNGVGYTNYPDNYVKYFVTLAAKSGIDIFRVFDSLNWVENMRLSMDAVLETGKILEASICYTGDILDPTKSKYDLKYYVRMAKDLQKAGTHFLGLKDMAGLLKPSAAKILVKTLKEETGLPIHLHTHDTSGAGIATLLSACEAGVDVVDCAMDAFSGGTSQPCLGSVLETIRNTERASSVKINEVRDISNYWQTVRQQYTAFDQGVTFPASEVYLHEMPGGQFTNLLAQAKSLGLANKWPEIAKTYSDVNQLFGDIVKVTPSSKVVGDMALLMISQGLTKKQVEDPTVEVAFPESVLDMLRGNLGQPPGGFPKSIVEKALGKEEVFTERPGSRIEQKNLREVRTKACEDLSLDKIDEEDFCSYLMYPKIFADYLKHHSIYGPVRTLP
>MP0790_megahit_45078_479-1057
LDEVRKELGDKINRTPTDDEVWSYLMYPQVFLEFNESQNKFSNLSVLPTPAYFYGVNTGKEISIDIEIGKTLFVELIHVSDPDENANRNVIFELNGSARHTLVCDNTLTPTAVKRKTADQTDSSQIGAPMPGLVADLNVSVGTKVTEGDPLLTLEAMKMYTTVSAPHSGTIESIEISAGDNVDTGDLLLVIA*
>MP0790_megahit_46077_3-575
KRNKDLENKYKVIVSEKDTLSQIFFPEVFDEYMKHRKIYGNTSVIPTSNYFFGMNAGEEIYVSIEPGKTLIIRYFTLSEPNEKGFRTVYFELNGQPRSVDIKDNSIAVDDLAKEIADPSNKEHVAAPIPGLLVDVAVTEGLKVSKGAKLCTIEAMKMETVIYAENTGILHKLYVKAGDNIEAQQLLFVIK*
>MP0790_megahit_49686_1-717
TERLGVIAKELGLPLMLKASWGGGGRGMRLIKNLKDLEKSILEGKREAENAFGNSESFLEKYIENARHVEVQILGDKDGNIYHLWERDCSIQRRNQKVLERAPAPYLTNTKRAELCHMAWKICQMVGYQCAGTVEFLMDMSSGNFFFIEVNPRIQVEHTVTEEVTGIDIVRAQIMLAEGYSIKKATGKERQDEIQCHGHALQCRITTEDPLNNFIPDYGRITAYRGATGMGIRLDGGTA
>MP0790_megahit_51614_2-1201
TDTTFRDAHQSLLATRVRSVDMLKVAEGYAKHFPQLFSMEMWGGATFDVCMRFLKEDPWIRLESLRAAMPNILTQMLIRSSNAVGYTSYPDNLVEAFIEESGKRGMDVFRIFDSLNWFESMKTSITAVNERTEGIAEACICYTGEVLNKNNNKYTIDYYVDLAKKLEDHGAHMLAIKDMAGLLKPYSAKTLITELKKAVDLPIHLHTHDTSGLQVATYLQAAEAGVDVVDVALGSMSGLTSQPNFNSLVNMFEGSKRAEAFNIDKLNEYANYWEATREYYYPFESGLKAGTAEVFNHEIPGGQYSNLRPQARALGLEDKFETIKTNYKEVNELFGNIVKVTPSSKVVGDMALFLTANNHTTKEVLENGETMSFPDSVINFFKGDLGQPYKGFPKDVQKII
>MP0790_megahit_53770_1-510
MPSKARSIKKLLAANRSEIAIRIFRGATELGLRTVGVYAEEDRFSVHRFKADEAYRLNSDKGPVGAYLDIDGIIAIAKEHKADAVHPGYGFLSENADFAKACRDNGLIFVGPRPEVLEAMGDKIAARAQAQKIGVPTLPGTDEPISDRDEALEVARGIGFPLIIKAAFGG
>MP0790_megahit_59760_3-218
MRAANEMGKSTVAIFAEEDKLSLHRFKADEAYKIGQQMGPVAAYLNIQEIVSVAKMAGADAIHPGYGLLSEK
>MP0790_megahit_63667_2-925
PWDRLAALREAVPNVCLQMLLRGRNTVGYTPYPTAVTDAFVQEAVDTGLDVFRIFDALNDVEQMRPAIEAVRSTGTALAEVALCYTGDLSDPGESLYTLDYYLRLAERIVDAGAHVLAIKDMAGLLRAPAARRLVTALRERFDLPVHLHTHDTTGGQLATLTAAIEAGVDAVDAATSSMAGTTSQPPLSALVAATDHSARETGLSLAAVNALEPYWEAVRRVYAPFESGLTAPTGRVYRHEIPGGQLSNLRQQAIALGLGERFEQVEDMYAAANDILGNVPKVTPSSKVIGDLALALVGLGADPAEFA
>MP0790_megahit_65270_1-168
KVKKGDVVKTDQPLFSLEAMKMESSVLSPSDGVVKKVHLKEGTMVEQNDMVIELE*
>MP0790_megahit_68111_1-732
VRSQILIAGGSTLAELNLEQDDVPQPRGFAVQCRVNTETMNEEGMARPAGGTFSTYQTPSGPGIRTDSYGYQGYATNPNFDSLIAKVIAYSPTNSFGDAIRRAKRALTEFRVEGVRTNIEYLLALLSRTEVQNNEITTSFINEFAPELLDAANQISVALSPADEVGATSASDLAGAQVSNDPLAVLQHGDIDQRTKSESIDLDASSPSIGPDGTKPLEAPLQGTIISVDVEPGDEVAAGQPVVV
>MP0790_megahit_70096_1-516
MAIRKILVANRSEIAIRVFRAANELGLKTVAIWAEEDKLALHRFKADESYQVGRGPHLPRDLGPIESYLSIEEVIRVAKLSGADAIHPGYGLLSESPEFVDACHEAGITFIGPSGDTMRRLGNKVAARNLAVEVGVPVVPATEPLPDDMGRVRAMAAEVGFPVMLKASWGGG
>MP0790_megahit_70346_1-729
VGIYSEDDANSLHLSKVDEAYQIEGKGAQAYLGIKQIISIAKESNVDFIHPGYGFLSENSAFAASVKRAKIKFIGPSEKTLKIFGDKTTAKELAFSLDIPIISGTHQKTSLRQAQSFMKSLNKNSSIVIKAISGGGGRGMRVVSKLDELKESFDRAASEAKASFDSPDLYLEEYLKNYRHIEFQIVGDGTGEVCHLHERECSIQRRHQKLIEIAPSPSLSPELKNKMIDASLALAKKLKYEGL
>MP0790_megahit_73070_1-786
SMGITDERWPELASMYAEVNKIFGDVIKVTPISKVVGDMAIYMLANNIQIEDVLDPKKDVGFPASVIEFFSGRLGQPYKGFPKALQKKILKGKKPINYRFGSKLPSLKIKNRTKELEKNYNEIISEKDTISQIFFPEVFDEYMKHKKKFGNTSVIPTSNYFFGMNTDEEIYVSIEPGKTLIIRYFTLSEPNEKGFRTVYFELNGQARSVDIKDNSIAVDDLAKEIADPSNKDHVAAPIPGLLVDVAVTEGIKVPKGAKLCTI
>MP0790_megahit_75631_237-515
RIPDHNTSNKKLTQKPKADTNNPKHLAAPMPGAISSIAVKEGDLVKKGDVLLTIEAMKMETVLNAENDFRIKKIYTTIGSQIDAKDLLIEFD*
>MP0790_megahit_80505_1-885
EFRIRGVSTNIAFVENLLKHEIFLSNEYTTKFIDETNDLFDFKKRQDRGTKVLTYIADISVNGHPETAGRPKPAEDLKAPTPPKHPLDTPSGIRQILEKKGPNAVADWMLDQKRLLITDTTMRDGHQSLLATRMRSLDMIKAAPAYAALLPELFSVECWGGATFDVAYRFLQESPWQRLRDIRSHMPNLMTQMLLRASNGVGYTTYPDNVVESFVVEAAKGIDIFRVFDSLNWVENMRVAMDAVNASGKICEASICYTGDILNPDRAKYDLNYYVSIAKQLKQGGAHVLGLKDMA
>MP0790_megahit_84593_140-1462
HFLAIKDMAGLCRPYAAERLVRTLKDEVGLPIHFHTHDTSGINASSILKASEAGVDIADAAISSMSGSTSQPCLNSIIAALENTERESSLNLRALDEFSDYWEGIRKYYFPFDTSPPHGTAEVYLHEMPGGQFTNLKEQAEAMGLGSRWPEIAQCYAEVNDLFGDIVKVTPSSKVVGDMTMFLVTQGISPADVINLPKGTAFPESVVDMLGGGLGQPIGGWPSEVQKVILGDKDPITDRPGEHASEVNLDTIREDLKTQIKRNPTEDEVWSYLMYPQVFLDFIASNNEFSDLSVLPTPAYFYGAQIGEEISIDIEVGKTLFVKLINVGEPDENANRNVIFELNGSSRHTLVADRTLTPTAISRKKADKADLSQIGAPMPGLVAELNVSIGNKVEEGDPLLTLEAMKMYTTVSSPHSGTVESIEVVSGDNVDTEDLLLIIA*
>MP0790_megahit_85833_3-527
ELSTKLGRIAGDDDLYSHLMYPAVFAEFDEFIKTYGKVQGLPTTAFFYGLSVSEEISVEIGPGKVLFIKLIGISEANAEGQRNIFYELNGMPRECAVIDQALAPKDAVTRLKGDQNDPLQAVAPMPGMVSEVNAEVGAQVEEGDPIITLEAMKMLTTISASSTGTVTEILAQKGD
>MP0790_megahit_88414_165-734
RKELGQKVKRKVSDDDLYSYLMYPKVFVDFEKHRKEFGEVSALPTPAYLYGLHPNEEIAVSIEEGKDLFIKLINVGKPDEDGQCAVTYELNGIARDTMITNESVAPKRAQRIKADESDPLQVGAPIPGLIAEVHVSVGQKVKKGERLIMMEAMKMQTSINAPCDGHVSELAVKFADNVDIKDLLVKMKA*
>MP0790_megahit_88638_1-513
IAERKAAIKMAKAIGFPLIIKAAFGGGGRGMRVVKTEEELPSLLDEAQAEAERAFGNAAVFLEKFIGRAKHIEVQILGDQHGNVVHLHERDCSIQRRHQKVIEVAPSFGLPPSLVYKMCSDAVRLAKEIRYENAGTVEFLYDMDGQKGYFIEMNPRIQVEHTVTEEITGID
>MP0790_megahit_107544_346-867
MPVEKLLVANRGEIAIRVARAAGDLDIPTVSVFSSDDHLSLHTQATDYSEGLDGSGVSAYLDIGQIVEIAISTGCDAVHPGYGFLAENADFARALEEVGLNFVGPTSQQLALFGDKLAARDLASRLNVPLVPATSGSASLEEVVNFLEEHGAIMIKAVAGGGGRGMRKVLKGDD
>MP0790_megahit_108704_214-645
MSQKTINKLLVANRGEISIRIFRAATELKIRTVAIFTHEDRYSLHRYKADESYQIGAEDDPLKPYLNIEEIIALAKRVGADAIHPGYGFLSENVGFARRCEQEGIIFVGPKAEVMEQLGDKIAAKKIARKANVPVIEGAEIETT
>MP0790_megahit_111757_2-1039
PFLINVIENDEFSAGNATTRLIDTTPSLFEFNPRKDRATKLLNFLGDVIVNGNQNAKGQKPESEFTPPRLPEYDSKIDPPKGSRDKLLELGPDKFSDWILNEKQLLFTDTTLRDAHQSLLATRVRTYDMLAVADAIAKNTPSLFSLEMWGGATFDSSMRFLKEDPWERLKLLREKIPNILFQMLFRGSNAVGYSNYPDNVVKGFVHHAAERGMDIFRIFDSLNYAPNMKAAMEAVRETESSICEAAICYTGDILDESRDKYSLKYYVDLANELKRMGAHILCIKDMAGLCRPYAAEKLVKTLKEEVGLPIHFHTHDTSGINASSILKASEAGVDIVDAALSSMSGS
>MP0790_megahit_112999_958-3450
MPVEKLLIANRGEIAVRIARAAGDLGIASVSIFSSDDHLSLHRQVSDESVGLEGSGVATYLDIEQIVETAVSAGCDAVHPGYGFLAENAEFARALEGRGVTFVGPLSDQLALFGDKLSARDLAKRLEVPVVAATPGAATLEDVEEFLAEHGAIMIKAVAGGGGRGMREVRRDQDVASIFERCRSEAQSSFGVGDLYAEKLIEAARHIEVQIIGDGSSVAHLGERECTLQRQNQKIIEIAPSPSISAETRAVLTDAAIKMADEVSYLGLGTWEFLVDANNPANVAFIETNARLQVEHTVTEEVTGVDLVRSQILIAGGASLSDLRLQQTQVPEAKGFAIQCRVNTETMTDEGLARPAGGTVSVFETPSGPGVRTDSYGYQGYATNPNFDSLIAKVIGYSPTSNYGDAVRRVRRALGEFRIEGVSTNITYLLALLDRQEVSENSVTTSFINTFASELVAAAQQISSNHWSSLSADEESKASFAGAQVSNDPLAVLQHGDIDQRQADSSSTKSENSSSAGPDGTRAVGAPLQGTIISLSVVPGDEVALGQPVAVMEAMKMEHVIASTMTGIVRSLGASQGDTIYEGHPLLFIEEADLDIERDETEVKVDLDFIRPDLQEVFDRHYKGMDEAKPSAVEKRHGRGHRTARENLSRLVDDGTFVEYGPLMVAAQRRRRSLDDLIDNTQGDGMVAGIGSVNGDLFGQSDSQTMVMSYDYMVLAGTQGLQNHRKKDRLFELAEQNKLPTVLLAEGGGGRPGDTDTAGGAGLDCWAFTFFAKLSGLVPLVGVTNGRCFAGNAVLLGCCDVIIATEGSNIGIGGPAMIEGGGLGVFRPEEV
>MP0790_megahit_118558_1-372
LFVRLINVGEPDQDARRSVIFELNGTARHALIKDDSLTPATVSRPKADPDDQSQIGAPMPGLVSELSVSVGQSVNEGDPLLTLEAMKMYTSVSAPHAGTVEKIEAGAGDNLETGDLLLILTPS*
>MP0790_megahit_118711_1273-1767
MTNTYKLSVNDEFEFQLDAQDVNSLDTSLQPNNKQHILEDSASQSVHIEGKDVLNRQYTVRINGNRYQVAIKNDLDLLIEEMGLSLGADAIENDIFAPMPGVILSVDVKEGDSVKEGDTLCVLEAMKMENSLLSPRDGVIKSIEVSTADTVEKNALLLTLEPLS*
>MP0790_megahit_124483_1066-3357
MNINKVLVANRGEIAIRIFRACTEINVKTVGVYTFEDRYSLHRYKADESYQIGEDNDPLKPYLNKDELIRVALENNVDAIHPGYGFLSENAEFAQKCKDNGIIFIGPKVSVLKSLGDKITAKQVALENNVPIIQSNSKDLDSIDIAISEAEAIGYPVMLKAASGGGGRGMRVIREEDELRRAFNESKREALNAFGDDTVFLEKFVENPKHIEIQIVADNHGNMVHLFERDCSVQRRYQKVIEFAPSYDLDTSIKEDLYKYAVKICKAVNYNNIGTVEFLVDDDGSIYFIEVNPRIQVEHTVTEVVTNIDLVKTQLFIAGNYKLSDQQIKIPNQEAVKVNGYALQCRITTEDPQNDFKPDYGTISTYRSASGFGIRLDAGSVYQGATISPFFDSMLVKVTANSRTLDGASRKIRRALAEFRIRGVKTNMPFLDNILAHDTFRKGEVTVNFIKSHPDLFTFKAPRNRATKLVTYLGDVIVNGNPDVKKKDPSKVFIKPEVPKYDKSASYPEGTKDLLTKLGPDEFSKWLKAEKKVHFTDTTMRDAHQSLLATRMRTYDMLKVAEGYAKNHPDIFSMEVWGGATFDVCMRFLQENPWQRLKLLREAMPNVLLQMLIRGSNGVGYTAYPDNLIAEFVEQSWNTGVDVFRIFDSLNWMQSIAPCIEHVRTRTKGLAEASICYTGDILNPENKKYNLNYYTSLAKDIENAGAHILAIKDMAGLLKPYAAYELISALKDTINIPIHLHTHDTSSIQAATYLKAVEAGVDVV
>MP0790_megahit_135529_994-2031
HYWETVRDYYYPFESGLKAGSGDVYTHEIPGGQYSNLKPQAQALGLEDRFHEITAMYADVNSLFGDIVKVTPSSKVVGDMAQYLVSNNLTIKDVLERGDSISFPQSVVSFFKGDLGQPVGGFPKDLQKLILKDTKAYTERPNSQLPELDIDKEYKEFKDMFENDMSRTLNITDFLSYKLYPKVFLDAYNNHLKYDNLINLPTKNFFYGMEIGEEIIIELDRGKTLLITLDSVGEPNEDGIVDVYFRVNGQGRIVKIKDTSVKVDKVEYKKADKADDKEIGAPLQGMLSTILVKKGDAVKKNQPLFIIEAMKMETTITANVDATVKEIILKENIMVNSEDLVLTLE*
>MP0790_megahit_137188_1-495
EVFDEYMKHKKDFGNTSVIPTSNYFFGMNAGEEIYVSIEPGKTLIIRYFTLSEPNEKGFRTVYFELNGQPRSVDIKDNSIAVDDLAKEIADSSNKEHVAAPIPGLLVDVAVTEGLKVSKGAKLCTIEAMKMETVIYAENAGTLHKLYVKAGDNIEAQQLLFVIK*
>MP0790_megahit_137512_230-556
MPRLLIINRGEIAKRIHSAAQSLDLDVHLVYEPGDTHHLDSDVSCHLIDNYLDQDAILELTNKHKIDFIHPGYGYLSENASFAKKVTEHKIGWVGPTHDVIDLFGDKFS
>MP0790_megahit_138219_3-530
IDIVQAQILIAEGKTLAEATGKASQGDITLNGHALQTRVTTEDPLNNFIPDYGRITAYRSATGMGIRLDGGTAYAGGVITRYYDSLLTKVTAKAPTPEKAIARMDRALREFRVRGVSTNIAFVENLLKHPTFLSNEYTTKFIDETPELFQFAKRRDRGTKVLTYIADISVNGHPET
>MP0790_megahit_144444_3-617
RPGKNLTPIDMEAARQEASAAIDGKEVDDEDLNSYLMYPKVFVDYTERHERYGPVRALPTRTFFYGMTPGQEITTEIDPGKTLEIRLQAIGETNADGQVKVFFELNGQPRVIRVPNRLIASETISRTKAEQGNLLHVGAPMPGVVASVAVTAEQEVKKGDLLLTIEAMKMETGIHAERDCQISAVHVQPGAQIDAKDLLIEFKA*
>MP0790_megahit_146537_2-667
MTDASKAKRRPISKLLAANRSEIATRIFRGATELGLNTVAIFAEEDRFCMHRFKADEAYKLRKEKGPVGAYLDIEGIISIAKERNVDAIHPGYGFLSENAEFAKACEENDIIFVGPRSEVLAGMGDKIAARKQAAELAIPILAGNPDPIKDKNDAIKLAQNIGFPLIIKAAFGGGGRGMRVVNDEESLPELLNEAQTEALNAFGDDSVFLERFVKNAKHIEV
>MP0790_megahit_148017_3-527
GGRGMRVVRSADELSEQIELAQSESKKAFGKDEVFIEKFLEDAAHIEVQILGDKHGNIVHLFERDCSLQRRHQKIIERAPADFLEETSRESICGSAVKIAKHVNYCGAGTVEFLYDKKSNQHYFIEVNPRIQVEHTVTEEVTGIDIVKAQIRIAEGAKIGEDPALPNQENIKLDG
>MP0790_megahit_151123_198-629
IYFYGMKSGQELSVEIDPGKTLEIRLQAVSELNEEGERKAFFELNGQPRIIRIADHKSKVGMANEKTKADMNNPKHIAAPMPGAVTVVAVKEGQSIKKGDVLLTIEAMKMETALNAEREGKIRKIYVKTGSQIDAKDLLVEIE*
>MP0790_megahit_153763_445-810
MSRIRILIANRGEIALRILRASEELGWEAVVVYTEDESESLPVARANQAVALPGTGPEPYLDAAMLAKVAADHDCNFFHPGYGFLSESAELARACAEAGVSFVGPAPATLATFGDKAAARAL
>MP0790_megahit_155092_483-3767
MAFNRILIANRGEIAIRLARAIADCDATSVAVYAEDDAQSLHVRSADQAVALQGQGVAAYLDAAQLIRIAKEQDCDAIHPGYGFLSENADFARACQQAGITFIGPAPEVLDTFGDKASARRLAQQQGVPLTQGTNEPTTLEQARDFMQSLGEDAAVMLKALAGGGGRGMRAVHNLAELDDAFARCSSEATAAFGRGDLYVERLIRCARHIEVQIIGDGTEVAHVWERDCTLQRRNQKLLEVAPAPSLDPAVREQLHAAACTLTRAVGYRGLCTVEFLLDEERGDFVFMEANPRIQVEHTVTEAVTGLDLAVTQIQLAAGKTLAELGLTQADIPAARGFAVQLRINLESMAADGSTRPAGGTLSAYQPPSGPGIRVDGYGYAGYTTSPRYDSLLAKLIVHAGGDYPNTLRRAYRALCEFRLEGAASNLHLLQNLLQHPQVQSNAVSTAFIEAEAASLTAAHASAHPHRFFQSGTGSAAANHTQTDAPVGTEPLNAPVQGVLVSLDVQVGDSVAVGQQVAIMEAMKMEFVVKATQSGIVRALAANPGDSLFEGSALLYLEPAEVAGNAQQDEETVAIDHIRADLQEVLERRAELTDERRPEAVAKRRKTGQRTARENLADLLDDGSFIEYGGFALAAQRSRRTHEELLKMSPADGLINGIGTVNADKFGEHAARCMALSYDYTVFAGTQGVTNHKKTDRMLELAEQWKLPLVFFTEGGGGRPGDIDKVGVAGLDCTTFMRMARLSGMVPTVGIVSGRCFAGNAALLGCCDVIIATENATIGMAGPAMIEGGGLGRFTPEQVGPTSMQSPNGVIDVRVRDEAEATAVAKQYLSYFQGDLTDWEAADQRELRHLIPENRLRVYDIRKVIETLADRDSVLELRREFAPGLITALIRIEGRAFGLIANNPMHLGGAIDAVSGDKAARFMQLCQAHGLPMVSLCDTPGFMVGPDAEQQGTVRHVSRMFVTAASLSIPFFTVVLRKGYGLGAQAMAAGSFHAPMFTIGWPSSEFGAMGLEGAVRLGYSKELAAIEDEGERQATFEKLVAELYQRGKGISMASFLEIDAVIDPLETRDWLMRGLHSAPDEALKKGTRPFVDTW*
>MP0790_megahit_157162_346-3294
GGRGMRVIREEKDLEREVTEAKREAKAAFGKDEVYLEKLVERARHVEVQILGDTHGNVVDLFERDCSIQRRNQKVVERAPAPYLKHEQRRELAAYARKLADATNYVGAGTVEFLMDADSGAFYFIEVNPRIQVEHTVTEEVTGIDIVKAQIHILDGHAIGTAESGVPRQEDIKLNGHALQCRITTEDPEQNFIPDYGRITAYRGATGFGIRLDGGTAYSGAVITRFYDPLLEKVTAWAPTPEEAIARMDRALREFRIRGVATNLTFLEAIISHPQFRDNSYTTKFIDQTPELFQQVKRRDRATKLLTYLADVTVNGHPETKNRARPSADHAAPVAPIFDAPIADGTRQKLDELGPKGFADWLKAKPEVMLTDTTMRDGHQSLLATRMRTHDIVSVAEAYARGLPQLFSLECWGGATFDVAMRFLTEDPWERLAMIRERAPNILLQMLLRGSNGVGYTNYPDNVVKRFVAEAARGGVDVFRVFDCLNWVENMRVSMDAVCEAGKICEGTLCYTGDLFDPDRSQYDLKYYVTLAKELEAAGAHILGVKDMAGLLKPAAARVLFKALKDEVGLPIHFHTHDTSGIAASTVLAAVESGVDVVDAAMDALSGNTSQPCLGSIVEALKHSDRDPGLSAEAIRRISFYWEAVRNQYAAFESDLKGPASEVYLHEMPGGQFTNLKEQARSLGLETRWHQVAQTYADVNRMFGDIVKVTPSSKVVGDMALMMVSQDLTVADVMDPAKELSFPESVVSMLHGDLGQPPAGWPSELQKKVLKDKAPITVRPGSLLKDADLDEERAKIEEKLEREVTEQEFASYLMYPKVFTDFAILQETYGPVSMLPTPSYFYGLEQDEEVLVDIERGKTLVVRNLGSGETDDQGMRTVFFELNGQPRRIKVPDRAKGAAGGGVKQKADPTNQNHVGAPMPGVVSTLAVAAGQSVKAGDVLLSIEAMKMETAIHAERDGTIEAVHVSAGAQIDAKDLLVVYAA*
>MP0790_megahit_162568_3-2810
IMRAANEMGKKTVAVFAEEDKLGLHRFKADEAYRIGHGLGPVAAYLSIDEIIRVAKKSGADAIHPGYGLLSENPDFVDACDAAGIRFIGPKAATMRALGDKASARKVAVAAGVPVIPATEVLGDDIAAIKREAAAVGYPLMLKASWGGGGRGMRPINTEDELEEKVLEGRREAEAAFGNGEGYLEKMILRARHVEVQILGDTHGDIYHLYERDCSVQRRNQKVVERAPAPYLSAAQRSEICDLGRKICAHVGYECAGTVEFLMDMDSGKFYFIEVNPRVQVEHTVTEEVTGIDIVQAQIMIAEGKTLAVATGKDRQEDIQLTGHALQTRITTEDPQNNFIPDYGRITAYRAATGMGIRLDGGTAYSGGVITRYYDSLLVKVTASAQTPEKAIARMDRALREFRIRGVSTNIAFVENLLKHPVFLSNEYTTKFIDDTPDLFHFAKRRDRGTKVLTYIADITVNGHPETAGRSMPDHDVSPARVPQLRADPAPGTKTLLDREGPQALADWMAAQPQLLITDTTMRDGHQSLLATRMRSIDMITAAPSYAANLPQLFSVECWGGATFDVAYRFLQECPWQRLRDLRQAMPNLMTQMLLRGSNGVGYTNYPDNVVQSFVAQAAETGIDVFRVFDSLNWVENMRVAMDAVRAADKVCEGSICYTGDLFNPDRSKYDLKYYVKMGQELKQAGAHILGLKDMAGLLKPAQARVLVKALKQEVGLPIHFHTHDTSGGAIATVLAAAEAGVDAVDAAMDAFSGNTSQPTLGTIVEAMRYDTRNTGLDIDAIREISTYWEAVRGQYAAFESGLQAPDSEIYLHEMPGGQFTNLKAQARSLGLDDRWHEVAQTYADVNHMFGDIVKVTPSSKVVGDMALMMVSQGLTRGQVEDPAVDVSFPDSVIDMMQGKLGQPTGGFPPAMINKALKGAAPNLERPGKNLTPIDM
>MP0790_megahit_166195_144-509
LIVRYLAKGEPNANGSSSVFFELNGQPRTIEITNTEFSKNVATKIKSEEGNPNHIGSPLPGQVAKIFVNEGIKVIKGDRVLVIEAMKMETTINAEKSGTIKKIFVSSGDNVETKDLLIEIE*
>MP0790_megahit_170797_1-546
TNLLAQAKSLGLENKWPEIAKTYSEVNQIFGDIVKVTPSSKVVGDMALMMVAQGISKEQVEDPNTEIIFPESVIDMLKGNLGQPPGGFPINLIKKAIGNDNYIKERPGSKIKQQSLLNIRKKASLDLSINNIDDEDFCSYLMYPKVFQDYLTHHSKYGPVRCLPTNVFFYGMENSQEISVEI
>MP0790_megahit_171727_2-568
IPATEVLGDDMNVIQKEAKNLGYPLMLKASWGGGGRGMRPINGESELEDKILEGRREAEAAFGNSEGYLEKMIIRARHVEVQILGDQNGDIYHLWERDCSVQRRNQKVVERAPAPYLSEGQREELCELGRKICQHVNYECAGTVEFLMDMDSEKFYFIEVNPRVQVEHTVTEEVTGIDIVQAQILISEG
>MP0790_megahit_172418_2-727
GQFTNLKAQARSLGLEEKWPEIAKTYADVNQMFGDIVKVTPSSKVVGDMALMMVSQGLSRQDVESPDIDLSFPDSVVDMMRGNLGQPPGGFPKSIVGKILKGEKPNLERPGKHLKDVDLEQVRTELSVNLDGVDIDDEDLNGYLMYPKVFMDYMERHQIYGPVRALPTKTFFYGMEPGEEITAEIDPGKTLEIRLQAVGETDEKGDVRVFFELNGQPRIIRVPNRLIKSQTASNPKAEEGND
>MP0790_megahit_178028_1-522
PLKRFETPIIPSYDKYESYTKGTKDLLTELGPEGFSKWLRNEKKIHFTDTTMRDAHQSLLATRVRSKDMLAVAEAFAKTHPQTFSMEVWGGATFDVCMRFLYENPWKRLAELRKAMPNVLLQMLLRGSNAVGYTAYPDNLIEKFIEKSWETGVDVFRIFDSMNWMKSMEFSIDT
>MP0790_megahit_178229_2-187
GSISSVAVKEGVLVKKGDVLLIIEAMKMETVLNAENDFRVKKIYIATGSQIDAKDLLIEFE*
>MP0790_megahit_178244_2-631
QIFGDIVKVTPSSKVVGDMALMMVAQGISKNQVEDPNTEIIFPESVIDMLKGNLGQPPGGFPINLIKKALGKDIYIKERPGSKIKQQSLLNIRKKVCLDLSLKEIDDEDFCSYLMYPKVFKDYLLHHSKYGPVRCLPTAVFFYGMENSQEISVEIDPGKTLEIRLQAVSELNDEGDRKVFFELNGQPRIIRIPDHNTSNKKIIQKPKADT
>MP0790_megahit_178474_696-929
KADTNNENEIGAPLQGLLSKVLVKTGQEVKKNEPLFIIEAMKMETSVTAISDSKVKKITLKEGSMVNTDDLILTLDN*
>MP0790_megahit_182224_1-822
LLAAGAKIGDGICGVPNQENIHMKGHAIQSRVTTEDASNDFAPDYGKITVYRSASGHGIRLDAGTASTGTVITPYYDSLLVKVTAKGQSPIEAKERMDRALSEFRVRGVKTNIPFLLKLINHDGFDKFRYHTKFIDSEKSLFNFSSRKDRASKTLNFLAEVIVNGNSEVANRPRLRETTPAKLSDFGIAKSRKAQSLVDKTFKQILDEKGPQEVAQEVLKQKKLLITDTTFRDAHQSLIATRMRTQDMLGVTDLYEERLKNLFSIECWGGATFD
>MP0790_megahit_186230_3-767
FFDSMLVKVSAKSRTLDGACRKMDRALREFRIRGVKTNMPFLLNLIRHPKFVEGKVTVNFIQKTPALFKLKTQLDRATKAVTFLGDIVVNGNPDVKFIDPLKRFETPIIPSYDKYESHTKGTKDLLTELGPEGFSKWLRNEKKIHFTDTTMRDAHQSLLATRVRSKDMLAVAEAFAKTHPQTFSMEVWGGATFDVCMRFLYENPWKRLAELRKAMPNVLLQMLLRGSNAVGYTAYPDNLIEKFIEKSWETGVDVF
>MP0790_megahit_192137_2-1102
EKFYFIEVNPRVQVEHTVTEEVTGIDIVQAQILISEGYGLAEATGKSSQKEIKLNGHALQTRITTEDPQNNFIPDYGRITAFREATGMGIRLDGGTAYSGGVITRYYDSLLVKVTAWAPTPEKAISRMDRALREFRIRGVSTNIAFVENLLKHPTFLNYEYTTKFIDTSTDLFEFSKRRDRGTKVLNYIADITVNGHPETVNRQKPLSELKPARAPDVNSEPSYGTRNLLDEKGPKAVANWMLEQKRLLLTDTTMRDGHQSLLATRMRSLDMIKAAPVYSSKLPKLFSVECWGGATFDVAYRFLQECPWQRLRDIRASMPNIMTQMLLRASNGVGYTNYPDNVVESFVKEASKGIDVFRVFDSLNWV
>MP0790_megahit_193483_1-351
MPDFNKILIANRGEIAIRIMRAANEMGKKTVAVFAEEDKLGLHRFKADEAYRIGHGLGPVAAYLSIDEIIRVARDSGADAIHPGYGLLSENPNLVDACERNGIVFIGPQAATMRALG
>MP0790_megahit_195603_1-555
SKRNIKKRILKHLPSGWRNNFYSFQAEKFYFNGNYIECKYKIVNGTFIFSFNKSNYNVSIIKARGNVLHAEINGVFKKYHIKEIDKTIYIHSVDFGNVSMEVAERYPSNEKEKQERGYISPMPSLVVDVFVKKGDKIKRSQPLIVLSSMKMENTLYSNEDGVIDLVNVVKGENIQAGHVLLKIK*
>MP0790_megahit_198835_3-122
IEAMKMETTINSEKSGTIQKIYVSSGDNVETKDLLIEIK*
>MP0790_megahit_205869_674-970
MSATDPSEVTNHDKLMVVNRGEIAIRVFRAATELGLRTVAIYAEEDRFSRHRFKADEAYQLRKEKGPVGAYLDIEGIISLAIEKSVTLIHPGYGFLSEN
>MP0790_megahit_211905_2-739
VFRVFDSLNWVENMKLSMESVLDTGKILEASICYTGDILDPTKTKYSLKYYVKMAKELKSFGTHILGLKDMAGLLKPAAAKILIKTLKEETGLPIHLHTHDTSGAGIATLLAANEAGVDIVDCAMDSFSGGTSQPCLGSLVESLKNTERVSSLNIEEVRDISNYWQTVRKQYISFDEGMTFPASEVYLHEMPGGQFTNLLAQAKSLGLETKWPEIAKTYSDVNQIFGDIVKVTPSSKVVGDMALMM
>MP0790_megahit_212187_3-638
PEKFSEWILNEKQLLITDTTLRDAHQSLLATRVRTYDMLAVADAIAKNTPSLFSLEMWGGATFDSSMRFLKEDPWQRLKLLREKIPNILFQMLFRGSNAVGYSNYPDNVVKGFVHHAAERGMDIFRIFDSLNYAPNMKAAMEAVRETEKSICEAAICYTGDILDESRDKYSLKYYVNLANELKSMGAHILCIKDMAGLCRPYAAEKLVKTLK
>MP0790_megahit_223601_1-630
YDSLLEKVTAWAPTPKDAISRMDRALREFRIRGVSTNISFVENLLKHKKFKENKYSTKFIDETPELFQFSERQDRATKLLNYIATVTIQGHPEIKNHKKIKTSSFEFRNKIKNKEEISAANLKYILNSKGALAVSNWILNQKQLLLTDTTMRDGHQSLLATRMRSLDMLKVADRYNYNLAELFSVECWGGATFDVAYRFLQECPWQRLRD
>MP0790_megahit_224511_3-3386
PTDPAACFYSPEPRGAGRPARARAAPAAPPPTATAGEQRFAKVLAANRGEIAIRVFRACAELDVASVAIYSAEDRIQQHRYKADESYLVGGPGTTPVGAYLDHERVLAVCKENGVEAVHPGYGFLSENAEFARRCAEEGVVFVGPDPETLERLGDKTRARQAAEEAGVPVVPGTSEAALSAEGALLQADAIGFPVIIKAAMGGGGRGMRVIYQRADFKAQFARASNEALAAFGDGRMFVEKFVQNPRHIEIQILADGYGNVVHLHERDCSVQRRHQKVVEMAPSFGLPPATQAALYADAVRLCQHVGYKCAGTVEFMVAEDGSYYFLEVNPRVQVEHTVTEEVTGIDIVQSQIRIAGGASLADLGIASQADVGVSGFAIQARVTSEDPANNFQPDSGRLVSYRAPGGLGIRLDGSITSGGYISPHYDSLMVKVTAKSANFETSRKRLERALQEFRIRGIKTNIPFIMNVLRHPSFKSSTVTTDFVGDTPELFDFDSPNSDPVSKYLRYVAEMVVNGPQHAGAVGPPPSEVDPTIPDPAPLIESLGPGEVHAETGQLRGWRDVLQAEGPEGYARALRAHSGLLLTDTTWRDAHQSVLATRLRTIDMLKVAPYTGAAMRGLASLEMWGGATFDVSYRFLYESPWERLSKLREAVPHVPFQMLLRGANGVGYSAYPDNVVKDFVRQAKAEGVDVFRVFDSLNYVDNLKFGMEAVRSAGGVVEGTVCYTGDLSNPGETKYTVDYYLRLARALVDEGVHILGIKDMAGLLKPNSCRTLISALRREFPDVPIHVHTHDTAGMGVSSMLACAEAGADVVDGCIDSMSGMTSQPSIGALINAVKGTPLETGIDPKGLGPLATYWDQARGLYAPFESGLKSGTSDVYEHEMPGGQYTNLKFQAMQNGLGAEWDAVKEAYAAANRLMGNIVKVTPSSKVVGDLAQFIVANNLTEESLLEEADTLSFPSSVVDFMQGYLGVPEGGFPEPLRTKVLKGATPIEGRPGESLPPVDLGDLKIKLQEEYGKYSLDERDVISAAMYPDVFKTYRTVKAQYGDLGCMPTRLFLTPMKVDEEVSIEVERGVSVLIKYKAVGELLSTGEREVFFEVNGIPRVVDVLDKTQEETTAKEKNEKADPDAI
>MP0790_megahit_224953_1-846
DPLNNFMPDYGKIMTYRSASGFGVRLDGATAASGSIITPYYDSLLVKVTTWAQSTDDCIRRMDRALREFRIRGVKTNLVFLESLINNDDFKSGKYNTNFVDTNKDLYNFKPKKDRASKIISYLGDIVVNGHQDIKGRTNDFNLTDAVIPSFEKNNSVTNYVEELKKHGPEKFCQKIKEKQYTLITDTTMRDAHQSLLATRMRTDDLVNIAEFYSNKLSDLFSIECWGGATFDTSMRFLKEDPWDRLAKINQQAPNILKQMLLRGSNAVGYKNYPDNVVKFFV
>MP0790_megahit_228987_3-626
RFLPDYGRITAYRSASGMGIRLDAGTAFSGAVVTPYFDSLLVKVTARGLSHVETAGHIERCLQEFRVRGVKTNIPFLINLVTHPEFLAGNCTTRFIDETPSLFDFPIRQDRATRLLNFLAETIVNGNPLMKNRQPVVRRSPAIVPAFDSQQAPPAGSRTKLLELGPEKFAATLRSHKGLYLTDTTMRDAHQSLLATRMRSYDMIAVAD
>MP0790_megahit_229893_1-687
LGLGDKFDEIKGKYAEVNDLFGNIVKVTPSSKVVGDMAQYLVANNLSIQDVLEKGDSISFPESVQSFFRGDLGQPVGGFPKKLQKTILKDQKAYTNRPNAHLEPVEFEVEFEQFVKKFQKGFGRELVMTDFLSWKLYPKVWEDSYKMHLKYDDVSQIPTKNFLYGLKEHEETVFEIAPGKAIIVKLLSVGSPNEDGFRTVFFKVNGQTRNVEIQDKNLAVEKVMNAKAD
>MP0790_megahit_231386_1-264
MKLIKKILIANRSEIAIRISRAATELGFKTVSIYSYEDRFALHRFKTDESYLVGSSLGPIQAYLDYKGIVQIAINSGCDAIHPGYGFL
>MP0790_megahit_234046_2-1732
FSMEMWGGATFDTSMRFLKEDPWDRLRELRERIPNICFQMLFRGSNAVGYSNYPDNVVAGFVKHAADSGMDIFRIFDSLNYLPNMRVAMEAVREHGKSVCEAAVCYTGDITNPNRAKYSLKYYIDKAKELEKMGAHILCIKDMAGLCHPAAITKLVSTLKQEIGIPIHFHTHDTSGLNAASIMAAADAGVDIADMALASMSGSTSQPNLNSVCAAMGGHERDPGLDIETLNEFSDYWEEILTHYEPFYSAPRSGTAEVYLHEMPGGQYTNLKEQANGMGLGHRWQEIAHTYADVNQLFGDIVKVTPSSKVVGDMTMLLVTQDLKAKDLLNGNAPNLDFPESVIDMLGGGLGQPDGGWPKEIQKLVLGDKIPVTVRPGELAPPCDLDQTKAELTQALDREASNDDLYSHLMYPQVFSDYLDSLKSFDRLTVLPTPAFFYGLQIGEEVHVDIGPGKTLFIKLISIGEPDDEGRRTLFYELNGMPRECVVIDKALGKESVANLKGEPGNHQHIIAPLPGMISEVAVKPGDEIKEGDKLVVLEAMKMLTTVSAPADGMIDEVLLKKGQAADTGDLLIIVK*
>MP0790_megahit_234191_3-767
IRHPKFVEGKVTVNFIQKTPALFKLKTQLDRATKAVTFLGDVVVNGNPDVKFIDPLKRFETPIVPSYDKYASYPKGTKDLLTELGPEGFSKWLRNEKKIHFTDTTMRDAHQSLLATRVRSKDMLAVAEAFAKTHPQTFSMEVWGGATFDVCMRFLYENPWKRLAELRKAMPNVLLQMLLRGSNAVGYTAYPDNLIEKFIEKSWETGVDVFRIFDSMNWMKSMEFSIDTVRKKTGGLAEVCLCYTGDILDPKNTKY
>MP0790_megahit_240264_728-1060
MQPIRKLLVANRSEIAIRVFRSAHELGMRTVAIYAHEDRFSLHRFKADEAYVVGRPGEPLRSYLDIDGIVSLAKEHNVDAIHPGYGFLSENAQFARACGEAGIIFVGPRVE
>MP0790_megahit_241296_548-907
MKIFEKILIANRGEIAIRIMRAANEMGKKTVAVFAEEDKLGLHRFKADEAYRIGEGLGPVAAYLSIEEIIRVAKLSGADAIHPGYGLLSENPNFVDACDANGITFIGPKAETMRALGDKA
>MP0790_megahit_241387_2734-5691
GGGRGMRVVNNEKDLPGLLDEARTEAKNAFGNDSLFLERFIQQAKHIEIQIIGDQHGNVIHLHERDCSVQRRHQKVIEIAPAIDISDELRTSLCDAAVKIAKAIDYDNAGTVEFLVDSETGDWFFIEMNPRIQVEHTVTEEITNIDIVRTQILIAQGHDIHGNEINIPHQEDIKRNGVAVQCRITTEDPENNFTPDTGKILTYRSASGHGIRLDGGLGAAGATVTPYYDSMLVKMTTHAPDFNIALQRVRRALREFRIRGVKTNIPFLLNLLDNPQFASGNPTTRLIDTTPDLFKFKPRKDRATKLLNFLGDVIVNGNANAKGQTISSPFSVAPLPECDHQLKPEPGTRDRLNELGPEKFCEWILEQKPLLITDTTLRDAHQSLLATRVRSYDMLAVADAVARRTPNLFSLEMWGGATFDSSMRFLQEDPWERLSQLREKIPNILFQMLFRGSNAVGYSNYPDNVVKGFVTHAAQAGMDIFRVFDSLNYTPNMKAAMEAVRETGTTLCEAAICYTGNIIDPSRDKYSLQYYVSLAQELKEMGAHLLCIKDMAGLCRPYAAEKLVRALKEEVGLPVHFHTHDTSGVNSASILKASEAGVDIVDTALSSMSGSTSQPGLNSIVAALENTDRDTNLDRQALDEFSDYWESVRKFYFPFDTSPPHGTAEVYLHEMPGGQFTNLKEQAEAMGLGHRWPEIAQCYSEVNELFGDIVKVTPSSKVIGDMTMFLVTQGIKPCDVTNLPKGTAFPESVVDMLCGGLGQPVNGWPREVQEIIVGKRDVITDRPGKHAKKVDFERVRSDLEQKTGQPPTDNDFWSYLMYPDVFLEFDRKRALYSDLSVLPTPSYFYGLNPGEEISIDIEVGKTLFVRLINVGEPDCDAKRSVIFELNGTARHALIKDSSLAPTTVARPKSDPDDPCQIGAPMPGLVSELAVSTGQNVEEGEALLTLEAMKMYTSVSAPHAGTVEQIEVAVGDNLETGDLLIKLTPS*
>MP0790_megahit_246479_3-719
RAGVPILAGSSRALESLEEAIKTAEELGFPVMLKAAHGGGGRGMRIVRSKEDLPAALESAQRESKTAFGSTSVFIEKFIERARHIEVQLLGDTHGNLVHLYERDCSVQRRHQKVVEVAPAPNISPTIREQICDAAIAIGRTANYENAGTVEFLVDADTDRFYFIEVNPRIQVEHTVTEEITGVDIVRRQLQIAAGKKLTDPEIGLGDQSDIRTMGAAIQCRVTTEDPENRFLPDYGRIT
>MP0790_megahit_247082_1-930
IGPQAATMRALGDKASARRVAVEADVPVIPATEVLGDDMSVIKSQAAEIGYPLMLKASWGGGGRGMRPIEHPDELEDKVLEGRREAESAFGNGEGYLEKMIIRARHVEVQILGDKHGEIYHLWERDCSVQRRNQKVVERAPAPYLTQKQRETLCDLGRRICAHVNYECAGTVEFLMDMDTEEFYFIEVNPRVQVEHTVTEEVTGIDIVQAQILIAEGKTINEATGKANQSEVTLNGHALQTRITTEDPQNNFIPDYGRITAFRSATGMGIRLDGGTAYAGGVITRYYDSLLVKVTAWAPTPGKAIARMDR
>MP0790_megahit_248160_2-796
ISKTLNDMGIESYGIYSKDDGSSTHLSYCSKVFELKGTGPSSYLNIDEIISITKNNNIEAIHPGYGFLSENRKFAAACLKNHIVFIGPSEKTLKMFGDKEKAKKLAQKLDLPTCLSVGPIKNEADIFHFFKKIKRNKIILKANFGGGGRGSRIVHKSENASEVLSLVKQEAKSFSGSNLVFAEEVVEEARHIEVQILGDGKSCIHFFERDCSFQRNFQKFIEFSPAPNLKLQTKEMLYNYAMTLCGSVGYKGLGTVEFLVDKNEK
>MP0790_megahit_248443_1-1713
MAIQQKLLVANRGEIAIRVFRAATELGLRTVAIYAEEDRFSRHRFKADEAYQLDATKGPVGAYLDYEGIVALAKSKGVTLIHPGYGFLSENADFARACEREGITFIGPSADLLGSMGDKTAARAQAIAAKVPVLPGTDDAISDPDQALTVAHEVGFPLIIKAAFGGGGRGMRIVEKPSELQARLAEAQEEAQNAFGNPAVFLERYIKRAKHIEVQILGDQHGNVVHLHERDCSVQRRYQKVVEIAPSIDLEGTLRQDLCQSAANLAQSIGYNNAGTVEFLYDMDSKEWFFIEMNPRIQVEHTVTECVTGIDLVRSQILVAQGKKLHEPEIGIPSQTEIPCNGFAIQCRITTEDPEKGFAPDYGRITNYRSAAGFGIRLDSGNGDAGAVITPYYDSMLVKLTATGRDFETACQRMDRALREFRIRGVKTNIPFLENVIEDSTFRSGDAHTKLIDSQPSLFSFIPKRDRATKLLNYLSDLTVNGNPGAKNWRPAKPFAQPRIPNSTSVLPTSPSSREILLNQGPEAFSKWIGEQKRLLCTDTTMRDAHQSLIATRMRTFDMLNIAEAYAKRTP
>MP0790_megahit_250720_1-1080
IAKEEAGRIGYPIMLKAASGGGGRGMRILHKSEDLDVAFDEARREAKNAFGDDTVFLEKYVEEPKHIEVQIAGDRHGNIVHLFERDCSVQRRFQKVIEVAPSLGVAESIRQKLFQYAIAIAEEVKYNNVGTVEFLVDKDGSIYFIEVNPRIQVEHTVTEMVTGIDLIKTQIFIAGGYKLSDQQIKIPNQESIQLNGYAMQCRITTEDPENNFQPDYGTITTYRSAVGFGIRLDAGSLYQGVTVSPFFDSMLVKVSAKSRTLDGACRKMDRALREFRIRGVKTNMPFLLNLIRHPKFVEGKVTVNFIQKTPALFKLKTQLDRATKAVTFLGDVVVNGNPDVKFIDPLKRFETPIIPSYDKY
>MP0790_megahit_253620_1-534
KFIEFSPAPNLKLQTKEMLYNYAVTLCGSVGYKGLGTVEFLVDKNEKIYFMEVNPRVQVEHTITEELTGIDLIRAQINVFCGLSIQDQNLTEVNKIGKRASIQARLNMESYDSKQQLIPSIGTIKEYDIASGPGIRVDGAGKVGFKNNGLYDSLLAKIIATSDFGLSEAIRKLKFTLG
>MP0790_megahit_258760_1-804
MPDFNKILIANRGEIAIRIMRAANEMGKKTVAVFAEEDKLGLHRFKADEAYRIGHGMGPVAAYLSIDEIIRVARDSGADAIHPGYGLLSENPDLVDACEKNGIVFIGPQAATMRALGDKASARRVAIEADVPVIPATEVLGDDMSVIKSQAAEIGYPLMLKASWGGGGRGMRPIEHPDELEDKVLEGRREAESAFGNGEGYLEKMIIRARHVEVQILGDKHGEIYHLWERDCSVQRRNQKVVERAPAPYLTQKQRETLCDLGRRICAH
>MP0790_megahit_259354_3-506
SIYFIEVNPRIQVEHTVTEMVTGIDLIKTQIFIAGGYKLSDQQIKIPNQDAIQLNGYAMQCRITTEDPENNFQPDYGTITTYRSAVGFGIRLDAGSLYQGVTVSPFFDSMLVKVSAKSRTLDGACRKMDRALREFRIRGVKTNMPFLLNLIRHPKFVEGKVTVNFIQK
>MP0790_megahit_273993_819-1652
IVKVTPSSKVVGDMTMFLVTQGIKPADVTNLPKGTAFPESVVDMLSGGLGQPMNGWPKEVQKVIVGNRDVITDRPGKYAQPVDFDKVRAELEEKLGTPPTTDDFWSYLMYPQVFLDFAKSRSLFSDLSVLPTSSYFYGLQPGEEISIDIEIGKTLFVRLINVGEPDQDARRSVIFELNGTARHALIKDASLTPATVSRPKADADDQSQIGAPMPGLVSELGVSVGQSVNEGDPLLTLEAMKMYTSVSAPHEGTVEKIEAGVGDNLETGDLLLILKPS*
>MP0790_megahit_290800_281-1573
PSAATKLFSALREEIGIPIHFHTHDSSGINAASVLAASEAGADIVDLALASMSGSTSQPNLNSVAAALSGLERDPGLDPNALNAMSDYWEEVLEFYVPFNTAPRAGSAEVYIHEMPGGQFTNLKEQANAMGLGHRWPEIARTYAEVNQLFGDIIKVTPSSKVVGDMCMFLITRGIKPEAVTSLEPGSVDFPESVIDMLWGGLGQPDGGWPADVQKAVLGGREPTTSRPGDLAEPINLETTRSELSTTLGRTANDDDLYSHLMYPAVFAEFDEFIRTYGKVQGLPTTAFFYGLSISEEISVEIGPGKVLFIKLIGISEPNAEGQRNVFYELNGMPRECAVIDQALAPKNAITRLKGDLNDPLQAVAPMPGMVSEVNAEVGAKLEEGDPIITLEAMKMLTTISASTTGTVTEILAQKGDAVETDDLLARLEK*
>MP0790_megahit_292375_1-327
MKKFRKILIANRGEIAIRVMRAANEMGKSTVAIFAEEDKLSLHRFKADEAYKIGKGLGPVAAYLNIEEIISVAKMANADAIHPGYGLLSEKPDFAEACLKAGINFIGPP
>MP0790_megahit_296279_173-616
TLPTKTFFYGMNSGDEISLEIDPGKTLEIRMQAIGETDENGEVKVFFELNGQPRVIRVPNRLVTSETTSRPKADPDNSSHIGAPMPGVISTVSVIEGQTVKKGDLLLTIEAMKMETGIHVERDAKIKAVHVKAATQIDAKDLIVELE*
>MP0790_megahit_299125_1-1245
QMPNLMTQMLLRASNGVGYTNYPDNVVQAFVAEASKGIDVFRVFDSLNWVENMRIAMDAVLESGKICEGTICYTGDILNPDRSKYNLKYYVNMAKDLQKAGAHFLGLKDMAGLLKPAAARQLVKALKEEVGLPIHFHTHDTSGIAGATILAAADAGVDVVDTAMDAFSGGTSQPCMGSIVEALHNSERDTGINIENLREISDYWGQVRAQYAAFESGLSSPASEVYLHEMPGGQFTNLKAQARSMGMEEKWHDIAETYADVNQMFGDIVKVTPSSKVVGDMALMMVAQNLNREDVENPNTDVAFPESVVDMLKGNLGQPPGGFPKHIVTKALKGEKPNLDRPGKNLDPIDLEKTRQELSEKLDGMKIDDEDLNGYLMYPKVFLDYMERHLTYGPVRTLPTKTFFYGMNSGDEISL
>MP0790_megahit_299441_2-1372
NPRIQVEHTVTEIITGVDLVRSQILVAQGHNLFEEVVDIPAQEDIPRNGYAVQARITTEDPSNNFSPDYGRILNYRSAAGFGIRLDAGTGDAGSVITPFYDSMLVKLTAFGPRFEIALQRMDRALREFRIRGVKTNIPFIENVILNETFRSGKATTRLIDTNPDLFNFRPRRDRATKLLNYLSDITVNGNDTAKGYKLSAALPSPRLPACDVRAQIQPGSRNKLLELGPEGFANWIRESKPLLITDTTMRDAHQSLIATRMRSVDMLNIASYVAQKTPNLFSLEMWGGATFDTTMRFLKESPWDRLRELRERIPNICFQMLFRGSNAVGYSNYPDNVVEGFIKHSAEAGMDIFRIFDSLNYLPNMQVAMEAVQEHTNSVCEAAVCYTGDIDDPKRDKYSLKYYINKAKELENMGAHILAIKDMAGLCRPSAATKLFSALREEIGIPIHFHTHDSSGI
>MP0790_megahit_299870_3-1871
VKVTAWAPTPDKAIARMDRALREFRIRGVSTNIAFVENLLKHNVFLSNEYTTKFIDTTPDLFDFDKRRDRGTKVLTYIADVSVNGHPETKDRPLPNFDTPTPISPNPVGEMSYGTRNLLEQKGPGAVADWVLKQRQLLLTDTTMRDGHQSLLATRMRSVDMIRVAPAYASNLPSLFSIECWGGATFDVAYRFLQECPWQRLRDIRAQMPNLMTQMLLRASNGVGYTNYPDNVVQAFVAEASKGIDVFRVFDSLNWVENMRIAMDAVLESGKICEGTICYTGDILNPDRSKYNLKYYVNMAKDLQKSGAHFLGLKDMAGLLKPAAARQLVKALKEEVGLPIHFHTHDTSGIAGATILAAADAGVDVVDTAMDAFSGGTSQPCMGSIVEALHNSERDTGINIENLREISDYWGQVRAQYAAFESGLSSPASEVYLHEMPGGQFTNLKAQARSMGMEEKWHDIAETYADVNQMFGDIVKVTPSSKVVGDMALMMVAQNLNREDVENPNTDVAFPESVVDMLKGNLGQPPGGFPKHIVTKALKGEKPNLDRPGKNLDLIDLEKTRQELSGKLDGMKIDDEDLNGYLMYPKVFLDYMERHLTYGPVRTLPTKTFFYGMNSGDEISLEI
>MP0790_megahit_299913_784-1044
MKINKVLIANRGEIAIRIFRACVELNLKTVGIYTYEDRYSQHRYKADESYQVGADNEPLKPYLDIDAIIHLAIQKKVDAIHPGYGFL
>MP0790_megahit_305412_1-303
ELNGQPRVIRVPNRLVTSETTSRPKVDPGNSNHIGAPMPGVISTVSVIEGQTVKKGDLLLTIEAMKMETGIHVERDAKIKSVHVKAATQIDAKDLILELE*
>MP0790_megahit_311695_1-606
GYGLLSEKPDFAEACLKAGINFIGPPPRTMRELGNKAEARKIAIKAGVPVIPASEILPEETTGLINIAKELGLPVMLKASWGGGGRGMRLIRDTNELEKNVLEGKREAENAFGNSEAFLEKYIENARHVEVQILGDEKGNIYHLWERDCSIQRRNQKVLERAPAPYLNQEKRTEVCMMAKKICQMVGYQCAGTVEFLMDLSD
>MP0790_megahit_312758_1614-1787
KVGQKINANEPLIILSSMKMENTIFSYKSGIVDKIRVKEGQNVEKDTLLININEIEK*
>MP0790_megahit_316895_2-1060
SALNLKKMLDEKGPGSVASWALAQRPILITDTTMRDGHQSLLATRMRTIDMLKVATRYNANLAEIFSVECWGGATFDVAYRFLNECPWQRLRDLRNAMPSTLLQMLLRGSNGVGYTNYPDNYVKYFVSMAAKSGVDIFRVFDSLNWVENMRLSMDSVLDTGKLLEASICYTGDISDPTKSKYNLKYYVRMAKELQKAGTHLLGIKDMAGLLKPSAAKVLINKLKEETGLPIHLHTHDTSGAGIATLLAASEAGVDIIDCAMDAFSGGTSQPCLGSVLETLRNTERMSSVKVEEVRDISNYWQNVRQQYSAFDEGMSYPASEVYLHEMPGGQFTNLLNQAKNLGLSSKWPEIAR
>MP0790_megahit_319331_1-678
MLNQNLEAARFVDAASQWQQSFDLSGMKILVVCRGPVREEAFEVFARAGVGEWGMLLSEKDSVTYPRCLAPELRSIAFPANVHRVADYMGVGQEEKLERIQEIVAIAKDHGYTHLFAGYGFMAEDAEFVAAIEDAGLAFVGPSSAVIRQAGAKDEAKKLARSLGNAVIPGVDDISSRVLAGRVGDQAGLEALAKEKNLSWAWNTDKGLSENAEAVLQAGYAQTCEL
>MP0790_megahit_320012_2-613
NKNIINEKPLIAAVLFNWIKRNKKRKILKSLPSGWRNNFYKPQTQEINFNDKSIKISYEYTKNNFIFYLPKYNCVVKIIKSKNNSLWIEFDGIQEKFKIFKKNNQFFIYSLKYGNISMEIKDRIPSASTKKTKGSYVSPMPSKIIKLLVKVGQKINANEPLIILSSMKMENTIFSYKSGIVDKIRVKEGQNVEKDTLLININEI
>MP0790_megahit_324994_1-864
ALQCRITTEDPMNNFIPDYGRITAYRGATGMGIRLDGGTAYSGAIITRFYDSLLEKVTAWAPTPENAISRMDRALREFRIRGVSTNISFVENLLKNKTFLNNQYTTKFIDTTPELFAFSERQDRATKLLNYIASVSIQGHPEIGKTPGPSIPTFSFRNPEKNREESSALNLKKMLDEKGPGSVVSWTLAQRPILITDTTMRDGHQSLLATRMRTIDMLKVATRYNANLAEIFSIECWGGATFDVAYRFLNECPWQRLRDLRKAMPSTLLQMLLRGSNGVGYTNYPDNY
>MP0790_megahit_325192_1465-2748
MPNPSDSNISNVKKLLAANRSEIATRIFRGATELGLRTVAIYAEEDRFCTHRFKADEAYRLRKDKGPVGAYLDIDGILAIAKERGVDAIHPGYGFLSENAEFAEACKSNGIIFVGPRPEVLASMGDKIAARKKAEELNVPILAGNSDPINNPEEAKAIAKKVGFPLIIKAAFGGGGRGMRVVENEDTLTQSLEEAQTEALNAFGNDAVFLEKFIKKAKHIEVQIIGDQHGNVVHLHERDCSVQRRHQKVIEIAPSINLPDETRKSLCDAAVNIAKSIGYDNAGTVEFLVDSETNEWFFIEMNPRIQVEHTVTEEITNIDIVRTQILIAQGYDMHSSEVGLPLQDDIERNGVAVQCRITTEDPENNFTPDTGRILTYRSASGHGIRLDGGLGTTGATVTPFYDSMLVKLTTHAPNFDIALKRVRRALRE
>MP0790_megahit_327290_1-936
QFTNLLNQAKNLGLSSKWPEIARTYSEVNQIFGDIVKVTPSSKVIGDMALMMVSQGITREHVENPSIDVAFPESVLDMLRGNLGQPPGGFPAKIINKALGKEQAYTERPGSKIKQHDLDEVRKKACLDLSLTKINDEDFCSYLMYPKVFADYLKYNSNFGPVRCLPSNVYFYGMQNGEEISVEIDPGKTLEIRLQAISEINEEGDRKVFFELNGQPRIIRIPDSGSAELKHNQKPKADLKNPKHIAAPMPGAVTIVTVNEGQILKKGDVLLTIEAMKMETSLNSEKEGKIKSIHVKAGSQIDAKDLLIELE*
>MP0790_megahit_329727_3-560
MLNQNLEATRFKDAVSDWQQSFDLSGMKILVVCRGPVREEAFEVFARAGVGEWGMLLSEKDSVTYPRCLAPELRSIAFPTNVHRVADYMGVGQEEKLERIDEIVSIARDHHYTHLFAGYGFMAEDAEFVAAIEDAGLAFVGPSSAVIRQAGAKDEAKKLARSLGNAVIPGVDDISSRVLAGRVSDQ
>MP0790_megahit_330038_863-4318
MSQIKPIRKLLVANRSEIATRVFRAANELGLRTVAIYAHEDRLSMHRFKADESYQLNQDKGPVGAYLDVEGIVALAVEKGVDAVHPGYGFLAENADFARACAAAGITFVGPRPEILELMGDKMAARAAAQKAGLPTLPGTDDPISDRDEALKTANEIGFPLIIKAAFGGGGRGMRVVHEPEKLSRLLDEAQEEAGRAFGNDAVFLERFIGRAKHIEVQVLGDKHGNAMHLHERDCSVQRRHQKVVEIAPSVDLDDKLRTDLCAAAVELVKGVGYDNAGTVEFLVDMDSNDWFFIEMNPRIQVEHTVTEEITNIDIVRSQLLIATGHTLSDPETDLPTQENVPRSGFAVQCRVTTEDPEANFTPDIGQILTYRSAAGLGVRLDGGLGTNGSVVTPFYDSLLVKVTTHGPTFKIALQRMDRALREFRIRGVKTNIPFVENVIANEAFRTGQATTTLIDTTPSLFDFKPRRDRASKLLTYIGDVIVNGNPHAKGHTLENALTPAPTVPHRQGVPPEAGTRQKLLDMGAEKFCQWVVNEKPLLLTDTTFRDAHQSLLATRVRTYDMLAVAAAVAHRTPNLFSMEMWGGATFDSAMRFLKEDPWERLHLLREQVPNICFQMLFRGSNAVGYSNYPDNVVAGFVKQASTMGMDIFRIFDSLNYTPNLKAAMEAVRDTPSICEGTLCYTGDILDPKRDKYTLNYYVDLAKELVEMGAHMLCIKDMAGLCRPYAAHKLVKTLKEAVGVPIHFHTHDSSGINATSILQAAEAGVDVADAAIASLSGSTSQPNLNSIVASLQHTKRDTGLDLDTLNEFSDYWEHVRTFYKPFDTSPPFGSAEVYLHEMPGGQFTNLKEQANSMGIGHRWPEIARTYADVNQLFGDIVKVTPSSKVVGDLTMFLITRGIKAEDVPNLPPGTPFPESVIDMLAGGLGQPMGGWPAEVQNVVLGDRPATTERPGALAAPVDLDDVRKKVAEIIGQEPTKNEVYSYLMYPQVFEEFVSFSKDHSDVSVLPTTTFFYGLCQDEEINVHIQAGKTLFIKLMHITEPNKDGERTIVFELNGVTRHVKVLDKTIRVEKVARPKADKKDASHIGAPMPGLVASLAVSVGQKVAEGDAILTLEAMKMYTTINAPAAGTIAELHIEPGDTVESGDLLACLES*
>MP0790_megahit_335846_2-652
MSATAPSAEANHDKLMVVNRGEIAIRVFRAATELGLRTVAIYAEEDRFSRHRFKADEAYQLRKEKGPVGAYLDIEGIISLAIEKAVTLIHPGYGFLSENADFARACREAGIKFIGPDPEMLDAMGDKVSARALAKKARVNTLPGTEDPVSDRGEALAVARDIGFPLIIKAAFGGGGRGMRVVEKEEDLDSLLDQAQAEAENAFGNPAVFLERFVGQA
>MP0790_megahit_337044_3-104
MPNQPRQITKLLAANRSEIAIRIFRGATELGLRT
>MP0790_megahit_338517_104-628
AILQHQSSSADPGAWHQLPNFRVLPNKHRLVGVYEDQNGELQELVTPNKDVEKPATFNHKPDLLCINQNGHTISLQPVDRTQVWISDAASTRGALADVLAPFPAVVVEIPVGAGDLVQSGDAVLVIEAMKMLHTLTAPGTGTIESVWVSNGESVEAKQILVTFEQTEADKKEHS*
>MP0790_megahit_344256_590-715
EAMKMENVITAPIDGVIKKFNIEKGQPVKKGDLLIEIEAKF*
>MP0790_megahit_349254_8085-11468
MPIEKLLIANRGEIAIRIARAAGDLGITSVAAFSSDDHSSLHRQVSDESVGLDGSGVAAYLDIDQLVEAVISSGCDAVHPGYGFLAENPNFASALETKGIIFVGPPSDQLALFGDKLSARNLAKRLDVPVVAATAGAATLEEVEEFLTEHESIMIKAVAGGGGRGMREVRKGQDLATIFERCRSEAQSSFGIGDLYAEKLVEAARHIEVQILGDGSSVTHLGERECTLQRQNQKIVEIAPSPSISPETRELLTQAATKMAQEVNYLGLGTWEFLVDANNPATVAFIETNARLQVEHTVTEEVTGVDLVRSQILVAGGASLTDLRLQQNQVPEAKGFAIQCRVNTETMTEEGLARPAGGTISVFETPSGPGVRTDSYGYQGYATNPNFDSLIAKVIGYSPTSNYEDAVRRVRRALNEFRIEGVSTNISYLLALLDRPEVQANTVTTGFINAFASELLEAAQVISSNQWLPLPSEEESNTSLAGAQVSNDPLAVLQHGDIDHREANSSSADSKTSASLGPDGSRAVEAPLQGTIISLSVEPGDEVAAGQPVAVMEAMKMEHVIASTMTGIVRSLGVDQGDTIYEGHPLLFIEEADLDIQSDETEATIDLDFIRPDLQEVFDRHYKGMDEAKPSAVEKRHGRGHRTARENLSRLIDDGTFVEYGPLMVAAQRRRRSLDDLIDNTQGDGMVAGIGSVNGDLFSQDDAQTMVMSYDYMVLAGTQGLQNHRKKDRLFELAEQNKLPTVLLAEGGGGRPGDTDTAGGAGLDCWAFTFFAKLSGLVPLVGVTNGRCFAGNAVLLGCCDVIIATEGSNIGIGGPAMIEGGGLGVFRPEEVGPVDVQYPNGVIDILVKDEDEAMDTAKKYLSYFQGPVESWEAPDQRLLRHIVPENRLRAYDVREVIETMCDIDSTLEIRKGWGPGCITTLARIEGHPVGIIANNNHHLGGAIDADVGDKGSRFMQLCDAHDIPLIFLCDTPGIMVGPQAEYEATVRHASRMFVTSASVTVPFMTVVLRKGYGLGAQAMAGGSFKAPVFCVAWPTGEFGGMGLEGFVKLGYRKELESIEDPKERIAYYEEMVAKLYENGKAVSTATFFELDDVIDPAKTRTWVSMALKAAPKPSPRDGKKRPMVDTW*
>MP0790_megahit_349639_3-1274
YAAEKLVKTLKEEVGLPIHFHTHDTSGINASSILKASESGVDIVDVALSSMSGSTSQPCLNSVVAALENTDRESSLELRKVDELSDYWEGVRKFYFPFDTSPPHGTAEVYLHEMPGGQFTNLKEQAEAMGLGSRWPEIAQCYSEVNDLFGDIVKVTPSSKVVGDMTMFLVTQDIKPCDVPNLPKGTAFPESVVDMLGGGLGQPIGGWPSEVQKVILGDKEIITDRPGKHAAPVNLDEVKNELENKLNRAPTDDEVWSYLMYPQVFLDFIESQNEFSNLSVLPTPAYFYGVNTGQEISIDIEIGKTLFVELVHVSEPDENANRNVIFELNGSARHALVCDKTLTPTAVKRKTADPTDSSQIGAPMPGLVAELNVSIGSKVTDGDPLLTLEAMKMYTTVSAPHSGTIESIEIASGDNVDTGDLLLI
>MP0790_megahit_355760_48-527
EEYVIGGIPTTINVLADILKTKEFVNSQIHVKFLEENFEIRDLEEDEVVSDRPSKVNISLEDSANPTLAPQRPKKIGMDLTGNIKNPGLIFAEMQGTIMETMTKQGRKVKKGDSLFVLEAMKMENVITSPIDGIVKTFNITKGQAVKKDDLLVEIEVKF*
>MP0790_megahit_359143_1-1248
QPRQITKLLAANRSEIAIRIFRGATELGLRTVAVYAEEDRFSVHRFKADEAYRLNTEKGPVGAYLDIDGIIAIAKEHMVDAIHPGYGFLSENAEFAKACKDNDLIFVGPRPEVLEAMGDKIAARAKAKEIGVPTLPGTDDPITNRDNALEVAKAIGFPLIIKAAFGGGGRGMRVVNDAKDLPLLLDEARTEAKNAFGNDAIFLERFIKQAKHIEIQIIGDQHGNVIHLHERDCSVQRRHQKVIEIAPAIDISDELRTNLCDAAVQIAKSIGYDNAGTVEFLVDSETGDWFFIEMNPRIQVEHTVTEEITNIDIVRTQVLIAKGHEIHGAEINIPEQNDIKRNGVAVQCRITTEDPENNFTPDTGKILTYRSASGHGIRLDGGLGAAGATVTPYYDSMLVKMTTHAPDFNIALQRVR
>MP0790_megahit_362766_1-819
QITKLLAANRSEIAIRIFRGATELGLRTVAVYAEEDRFSVHRFKADEAYRLNTEKGPVGAYLDIDGIIDIAKEHKVDAIHPGYGFLSENAEFAKACKDNELIFVGPRPEVLEAMGDKIAARAKAKEIGVPTLPGTDDPITNRDNALEIAKTIGFPLIIKAAFGGGGRGMRVVKEAKDLPTLLDEARTEAKNAFGNDAIFLERFIKQAKHIEIQIIGDQHGNVIHLHERDCSVQRRHQKVIEIAPAIDITDELRTSLCDAAVQIAKSIGYDNAG
>MP0790_megahit_364840_3-1883
MTTHAPDFNIALQRVRRALREFRIRGVKTNIPFLLNLLDNPQFASGSPTTRLIDTTPELFNFKPRKDRATKLLNFLGDVIVNGNPHSKGQSPDSILPKPVIPESNRNTKPPEGTRDRLQKLGPDKFCEWILEQKPLLITDTTLRDAHQSLLATRVRSFDMLAVADAIARKTPDLFSLEMWGGATFDSSMRFLQEDPWDRLSQLREKVPNILFQMLFRGSNAVGYSNYPDNVVKGFVKHAADRGMDIFRVFDSLNYTPNMKAAMEAVRETGTTLCEAAICYTGNIIDPKRDKYSLEYYVSLAGELKEMGAHIICIKDMAGLCRPYAAEKLVKALKEEVGLPVHFHTHDTSGVSAASVLKASEAGVDIADTALSSMSGSTSQPGLNSIVASLENTARDTKLDRKSLDEFSDYWETVRKFYFPFDTSPPHGTAEVYLHEMPGGQFTNLKEQAEAMGLGHRWPEIAQCYAEVNEIFGDIVKVTPSSKVVGDMTMFLVTQGIKPADVTNLPKGTAFPESVVDMLSGGLGQPMNGWPKDVQKVIVGNRDVITDRPGKYAQPVDFDQVRAELEEELGTPPTTDDFWSYLMYPQVFLDFAKSRSLFSDLSVLPTSSYFYGLQPGEEISIDIEIGK
>MP0790_megahit_365865_2-721
GQFTNLLEQARALGLTDRWEDVCRTYAEVNQLLGDIVKVTPTSKAVGDLALLLVTNEMKASELLESNREIAFPESVVDLLSGRMGQPPGGFPTEVVARVVRNQTIIEGRPGATLPPANIEDATAEVTALVGREATPREVSSWLLYSRVFQDFAEHRAKYGDVAVLPTPAFLEGPKPGEELFVDIEPGKTLVIRLLTVGEAHEDGTRTVFFELNGQPRSVSVVDRTLEGTIQQRPKADIGN
>MP0790_megahit_372737_1737-1919
MPGGRFTNLKEQARSLGLASRWHEVARAYREANDLFSDIVKATPSSGDSIEAKDLLLVLE*
>MP0790_megahit_372737_1892-2422
MKGKIAEGAICYTGDLFDPARTKNSLNYYAGIASDLKKAECQVLAIKDMASLFRPPAARALIAALRDVTDLPIHLHTHDTSGIAGATLIATAEAGVDAIDVATDAMSGTTSQPCLGSVVEALRYTTVTPVSTPRQSGGSASIGRVFASSMRRSRAICAQARRRSISMKCLAVGSRT*
>MP0790_megahit_373335_3-1721
VDSETGDWFFIEMNPRIQVEHTVTEEITNIDIVRTQVLIAKGHEIHGPEINIPEQKDIKRNGVAVQCRITTEDPENNFTPDTGKILTYRSASGHGIRLDGGLGAAGATVTPYYDSMLVKMTTHAPDFNIALQRVRRALREFRIRGVKTNIPFLLNLLDNPQFASGSPTTRLIDTTPELFNFKPRKDRATKLLNFLGDVIVNGNPNSKGQSPDSILPIPVIPDSNRNTKPPEGTRDRLQQLGPDKFCEWILEQKPLLITDTTLRDAHQSLLATRVRSFDMLAVADAIARKTPDLFSLEMWGGATFDSSMRFLQEDPWNRLSQLREKVPNILFQMLFRGSNAVGYSNYPDNVVKGFVKHAADRGMDIFRVFDSLNYTPNMKAAMEAVRETGTTLCEAAICYTGNIIDPKRDKYSLDYYVSLAGELKNMGAHIICIKDMAGLCRPYAAEKLVKALKEEVGLPVHFHTHDTSGVSAASVLKAAEAGVDIADAALSSMSGSTSQPGLNSIVASLENTSRDTKLDRKSLDEFSDYWETVRKFYFPFDTSPPHGTAEVYLHEMPGGQFTNLKEQAEAMGL
>MP0790_megahit_375469_1-924
LPAALESAQRESKTAFGSTSVFIEKFIERARHIEVQLLGDTHGNLVHLYERDCSVQRRHQKVVEVAPAPNISPMIRDQICDAAIAIGRTANYENAGTVEFLVDADADRFYFIEVNPRIQVEHTVTEEITGVDIVRRQLQIAAGKKLTDPEIGLGDQSAIRTMGAAIQCRVTTEDPENRFLPDYGRITAYRSASGMGIRLDAGTAFSGAVVTPYFDSLLVKVTARGLSHVETAGHIERCLQEFRVRGVKTNIPFLINLVTHPEFLAGNCTTRFIDETPSLFDFPIRQDRATRLLSFLAETIVNGNPLMK
>MP0790_megahit_376593_2-916
VADAYARLANGLFSLEMWGGATFDTAMRFLKECPWERLTRLREKVPNILFQMLLRASNAVGYTNYPDNVVQGFVKESASAGIDVFRVFDPLNWVPNMEVAITAVQESGALCEATVCYTGDVLDPKRDKYTLKYYVDLAKELEKRGAHLLAIKDMAGLCKPFAAGRLAKALHDEVGLPIHFHTHDTSGAALASCLEAARHGASIVDASMAPFAGLTSQPNLNALVEATRNTDLDTGLDPEPLRHLTHYWGAVREHYSPFECGMKAPDADLYLHEMPGGQFTNLLEQARALGLTDRWEDVCRTYAEV
>MP0790_megahit_377099_38-553
MQPIRKLLVANRSEIAIRVFRSAHELGMRTVAIYAHEDRFSLHRFKADEAYLVGRSGEPLRSYLDIDGIVSLAKEHNVDAIHPGYGFLSENAQFARACGEAGIIFVGPRVELLENLGDKTAARELAERAGVPILAGSSRALESLEEAVTTAEELGFPVMLKAAHGGGGRGMR
>MP0790_megahit_377548_326-541
PLQAVAPMPGMVSEVNAEVGAKLEEGDPIITLEAMKMLTTISASTTGTVTEILAQKGDAVETEDLLARLEK*
>MP0790_megahit_378178_2-163
KKVKKGDSLFVLEAMKMENVITAPIDGVIKKFNIEKGQPVKKGDLLIEIEAKF*
>MP0790_megahit_390893_457-3897
MTDFKKILIANRGEIAIRIMRAANEMGKKTVAVFAEEDKLGLHRFKADEAYRIGAGLGPVAAYLSIDEIIRVAKASGADAIHPGYGLLSENPDFVDACAQNGITFIGPRAETMRALGDKASARRVAMEAGVPVVPATDVLGDDMEVVRKQAAEVGYPLMLKASWGGGGRGMRPIANEDELKEKVMEGRREAEAAFGNGEGYLEKMILKARHVEVQILGDSHGEIYHLFERDCSVQRRNQKVVERAPAPYLTEEQRAEICELGRKICAHVNYECAGTVEFLMDMDDGKFYFIEVNPRVQVEHTVTEEVTGIDIVQAQILIAEGKTIAEATGKATQADVQLNGHALQTRITTEDPQNNFIPDYGRITAFREATGMGIRLDGGTAYSGGVITRYYDSLLVKVTAKAQTPEQAIARMDRALREFRIRGVSTNIAFVENLLKHPTFLDNSYHTKFIDQTPELFTFEKRRDRATKVLTYIADITVNGHPETKGFERPAAAVRAPQPPATRAEPMMGTRNLLEQKGPQAVADWMGQQRQLLITDTTMRDGHQSLLATRMRSHDMIKVAPAYAANLPQLFSMECWGGATFDVAYRFLQECPWQRLRDLRAALPNVMTQMLLRGSNGVGYTNYPDNVVQEFVRVAATEGVDVFRVFDSLNWVENMRVAMDAVIENGKICEGTVCYTGDIFDPDRSKYDLKYYVAMGKELKAAGAHVLGLKDMAGVLKPNAAKVLIKALKSEVGLPIHFHTHDTAGTATATIMAASEAGVDAVDCAMDALSGNTSQATLGSVVEALKHTDRDTGLSMDAVREISNYWEEVRGEYAAFETGMQAPSSEVYLHEMPGGQFTNLKAQAASMGLDDRWPEVAKTYAEVNQMFGDIVKVTPSSKVVGDMALMMVSQGLTRAQVEDPKAEMSFPDSVIDMMRGNLGQPPGGFPDAIVDKILKGEKPNTERPGAHLPPADLEATRKELRDLLEGAQVEDDDLSGYLMYPKVFLDYMGRHRTYGPVRVLPTRTFFYGMEPGEEITAEIDPGKTLEIRLQALSETNEDGDVKVFFELNGQPRVVRVPNRMVKATTAQRPKAEIGNVNHIGAPMPGVVASVGATVGQKVKSGDLLLTIEAMKMETGIHADRDAVVKAVHVTPGGQIDAKDLLVELE*
>MP0790_megahit_400328_782-1147
LEIRLQALSETNEDGDVKVFFELNGQPRVVRVPNRMVKATTAQRPKAEIGNVNHIGAPMPGVVASVGATVGQKVKSGDLLLTIEAMKMETGIHADRDAVVKAVHVTPGGQIDAKDLLVELE*
>MP0878_megahit_12782_3-530
GQPVGGFPKKLQKIILKDKEPYTNRPNAHLEPVDLDREYTEFLQKFQPKFDRELHFTDFLSFKLYPKVYEDAWKAHLEYGDIARIPTKNFFFGMELNEETIIEIAPGKSIIVKFLSLGPPNEDGMRTVFFKINGQTRNIDVLDKSLGIEKAVNLKAESNDPKQIGAPLQGLLSKVM
>MP0878_megahit_37324_1-600
RLAEAATRLAAEVKYKNLGTFEFLVDARSIESNDGQFVFIEANPRLQVEHTVTEEVTGVDLVRLQIDISSGLDFQDLNFRQPDVNDARGHAIQVRVNMETMNSDGMARPAGGTVVVFEVPTGPGVRVDSFGYGGYQPSSNFDSLLAKVIAHHPSLSFSDAVTRCSQALEEFRIEGVATNISFLQAILAHPDVVAGKIHTR
>MP0878_megahit_42657_3-551
EAVEAASREAESAFGDPMVYLEQAVLNPRHIEVQILADADGNVMHLFERDCSVQRRHQKVIELAPAPNLSEELRTRICQDAVAFARQIDYTCAGTVEFLLDERGHHVFIECNPRIQVEHTVTEEITDVDLVSSQLRLASGETLADLGLSQEGMRIRGAAMQCRITTEDPTNGFRPDTGRITAY
>MP0878_megahit_43248_613-789
SVVAEMGQKVLRGDTLLAIEAMKMETAVTAERDGTIAEMIAEVGMQVSAKDLLVVFAD*
>MP0878_megahit_46216_418-741
RTVFFELNGQPRTIRVLDKSLSADVKIHRKADEAMAGHIAAPMPGLVVSLSVAAGDTVAAGDQILTIEAMKMETTLYTEIAGTIAEIVTGAGDRVEAKDLLVVIEGE*
>MP0878_megahit_49111_3-566
CIKYVRKRTGGLAEGAICYTGDIMDNSRTKYSLEYYLKLARQIEDAGAHMLAIKDMAGLLKPYAATELVTALKETVSIPIHLHTHDTSSIQAATYLRAIEAGVDVVDVALGGLSGLTSQPNFNAVVEMLRSDPRYHDFDMRSLNAFSNYWENVREYYYPFESGLKAGTAEVFIHEIPGGQYSNLKPQA
>MP0878_megahit_54139_198-1319
AGTTSQPALSAIVAAAAHTERDTGLDLQAVCDLEPYWEAMRKVYAPFESGIPAPTGRVYTHEIPGGQLSNLRQQAIALGLEDQFETVEANYAAADRMLGRLVKVTPSSKVVGDLALSLVGAGASAEEFAENPAKFDIPDSVIGFLRGELGTPAGGWPEPLRTRALEGRGEAKPEAELSSDDEKALDGTSSQRRDALNRLLFPGPTAELAEHREKYGDTSRLSANQFFYGLRQGDEHRVKLEKGVELLIGLEAISDADERGMRTVMCILNGQLRPVSVRDRSIANEAPTVEKADRTNPGHLPAPFAGVVTLSVAEGDKVAAGDVVATIEAMKMEAAITAPKGGTISRLAIGAVQQVEGGDLLVVIGGESTENQS*
>MP0878_megahit_54648_2-1585
MGFQSILVANRGEIAIRIMRAANDLGINAVAVYSEDDSQALHRTVADQAVALKGRGVPAYLNMDGIIEAAKESNCDAIHPGYGFLAENAAFARKCAENGIAFIGPDVEHLELFGDKGRARAAAANVDVPILKGIDRSVSLEEAREFYASLGGKSGMMIKAVAGGGGRGTRAVTNEADIEDAYNRCRSEANIAFGSGELYVEEFLERARHIEVQILGDKSGNIVHLGERECSIQRRYQKIVEIAPAPNLSETLRANIIYAALSLAKSVNYTNLGTFEFLVSVKTAYEGDSFFFIETNARLQVEHTVTEAVTGVDIVQAQIQLSEGSSFTDIGLDGPNISAPRGFAIQTRINMETLMEDGTVKPSGGTLRSYEVPNGPGVRTDGFGYAGYTTSPSYDSLLAKVIVHSPSPKFESAVRRSLRALSEFRIEGISANIPFLTNVLNHPDFINWSVHTRWVDENVATLAKVDSSAGPKRWVESAEALITNGSAQQASPLTGTAPVMVDTSDPLALFDYDRQVKGAQGSAEVAEN
>MP0878_megahit_54770_2518-3669
MFSKVLVANRGEIAIRAFRASYELGAATVAVFPFEDRNSVHRTKADEAYEIGEKGHPVRAYLSVAEIVAAAKRSGADAVYPGYGFLSENPELAAACAEAGVTFVGPSADVLQLTGNKARAIAAAKRAGLPVLASSEPSSDIEELVAASESMTFPLFVKAVAGGGGRGMRRVAEPAQLRESIEAAAREAESAFGDSTVFLEQAVIDPRHIEVQILADGQGNVVHLFERDCSVQRRHQKVIELAPAPNLPEGVREKICADAVAFAKEIGYSCAGTVEFLLDTRGNHVFIEMNPRIQVEHTVTEEVTDVDLVQSQLRIASGETLADLGLSQDNIVFRGAALQCRITTEDPANGFRPDTGRITAYRTPGGAGVRLDGGTTLGAEVGAY
>MP0878_megahit_70043_1-1107
YFDSMLVKLTCRGRDFDTAVARARRAVAEFRIRGVATNIPFLQAVLVDPDFTQGRVTTSFIEERPELLTSRSSGDRGTKILTYLADVTVNKPHGERPSTVYPQDKLPPVDFSAPIPDGSRQRLLALGPEGFARDLRNQKALAVTDTTFRDAHQSLLATRVRTSGLLMVAPYVARTTPELLSIEAWGGATYDVALRFLHEDPWERLAALREAVPNVALQMLLRGRNTVGYTPYPEKVTRSFVAEATDTGIDIFRIFDALNNVDQMRPAIDAVRETGTAIAEVAMSYTGDLSNPNEKLYTLDYYLGLAEQIVDAGAHVLAIKDMAGLLRAPAAKTLVTALRSNFDLPVHVHTHDTPGGQLATYLAAWEAGA
>MP0878_megahit_74157_1-708
FAPTPSAPTVRRLPGFAPGRPRKDKMFRKILVANRGEIAIRAFRAAYELGAKTVAVFPFEDRNSMHRLKADEAYQIGEEGHPVRAYLDVSEIIRVAQESGADAIYPGYGFLSENPDLAQAAADAGIAFIGPPRSVLEMAGNKVTAKEKAIAAGVPVLKSSPATTDMQVLLDAADDIGFPIFAKAVAGGGGRGMRRVEKREDLKEALEAAMREADSAFGDATMFVEQAVVRPRHIEV
>MP0878_megahit_83452_248-1894
MVANRGEIAIRAFRACTELGKRTVAVYSDEDSLSLHRYKADEAYLLSSELGPVEAYLDIDGIVSLAVEKDIDAIYPGYGFLAENADFARRCQEQGIVFIGPSAEQLDHFGDKLRARELAESAGLPVIPGTAEAVGDEDAIAFASDTGYPVMVKAVSGGGGRGMRVARDAEELRRVLDVARREASKAFGSGDVYIEKLVRNPRHIEVQILADQHGRVEHLWERDCSIQRRHQKVVETAPARGLDPEVRQKICGAAKDLMVHTGYQGAGTVEFLLGADDEFYFIEVNPRIQVEHTVTELVMGVDLVQAQIRVAEGRTLAEIGLPDVIPEPVGYAIQCRVTTEDPEQDFLPDAGRLTHYRSPGGFGVRLDAGTAFTGAYVSPHYDSLLVKVCTHATTFEDAVRKMRRALTEFRIRGLKTNIRFLENVVTHPEFAAGGTHTGFIAAHPELLDFRPRQDRGTRLLRYIGHIAVNGQVEGPKSRIRPEFRAPPMPAPAPGWSPPTDTFKHVLDSRGPEALVTHLRDHDRVLFTDTTFRDAHQSLLATRMRSFDLL
>MP0878_megahit_85714_363-605
MAGQNSSISKVLVANRGEIAIRAFRAAYEMGIDTVAVYPYEDRNSLHRLKADESYQIGETGHPVRAYLSVSEIMRVALEAG
>MP0878_megahit_90236_2-595
ETLELFGDKARARIAATAVDVPIIRGLDHAVSLDEAAAFFAELGDGRGMMIKAVGGGGGRGSRMVQSADEVAATFERCRAEAQAAFANGDLYVEEFIHPARHVEVQILGDVHGAIAHLGERECSVQRYFQKIIEVAPAPGLAADLRDQIIETAVRFADSVGYSNAGTFEFLVDVSGPANDSGQPFAFIETNARLQVEH
>MP0878_megahit_90537_1-825
AGRIDMTSALQHTPIPGIRKLMAANRGEIAIRVCRAGTELGLRTVAIYSREDRFALHRFKADESYLIGRDLGPVQAYLDIPGIVQTALDAKVDAIHPGYGFLSENPDFADACRAAGIVFIGPESDTMRRLGSKVEARNLAEEAGVPVMPATGPLPRDGDEIKRLAAQIGYPVMAKASWGGGGRGMRIIHGEDEVLEQLASGRREAKAAFGNDEMFLEKLVVRARHVEVQILGDRHGTIVHLFERDCSLQRRNQKVIERAPAPYLDEAQRRALCAH
>MP0878_megahit_92772_2-604
PQAVADWMLAQQKLLITDTTMRDGHQSLLATRMRSIDMIKVAPAYAANLPQLFSVECWGGATFDVAYRFLQECPWQRLRDIRAKMPNILTQMLLRASNGVGYTNYPDNVVQSFVAQAAESGVDVFRVFDSLNWVENMRVAMDAVLETGKICEGTVCYTGDILDPARAKYDLKYYVAMGKDLRDAGAHVLGLKDMAGLLKPS
>MP0878_megahit_107106_1-1149
RGRDFGAAVLRARRALAEFRIRGVSTNIPFLQAVLEDPAFLVGDLSTAFIDERPELLRGRESKDRGSKMLNWLVDVTVNRPNGDNPLTVTPALKLPAADLTQEPPAGSRQRLLQLGPEGFARALREQTPLAITETTFRDAHQSLLATRVRTKDLVAVAPYVARLTPELLSVEAWGGATYDVALRFLGEDPWERLDRLREALPNVAIQMLLRGRNTVGYTPYPTEVTDAFVAEAAASGVDIFRIFDALNDVSQMRPAIDSVLATGTAVAEVAMCYTGDLLSPGEDLYTLDYYLRLADQIVASGAHILAIKDMAGLLRPAAASRLVAALRDRFDLPVHVHTHDTAGGQLATLLAASAAGADAVDVAAAPMAGTTSQPSLSALVAA
>MP0878_megahit_107418_2-2320
DGGAVLGGEIGAHFDSMLVKLTCRGRDFGTAVARAHRALAEFRIRGVSTNIPFLQAVIDDPDFRAGRVTTSFIDERPYLLTARSPADRGTKILNYLADVTVNQPHGPRPSTVYPHDKLPQIDLDAMPPRGSKHLLTEVGPEAFARWMRESKAIGVTDTTFRDAHQSLLATRVRTSGLLMVAPYIARMTPQLLSIECWGGATYDVALRFLKEDPWERLAALREAVPNICLQMLLRGRNTVGYTPYPESVTHAFVQEATATGIDIYRIFDALNNVDSMRPAIDAVRETGTAVAEVAMSYTGDLSDPGENLYTLDYYLKLAEQIVDAGAHVLAIKDMAGLLRPKAAAALVGALRSRFDLPVHVHTHDTPGGQLATYLAAWQAGANAVDGASASLAGTTSQPALSSIVAASAHTEYDSGLSLSAVCDLEPYWEALRKVYAPFESGLPAPTGRVYHHEIPGGQLSNLRQQAIALGLGDRFEEVEAAYAGADRILGRLVKVTPSSKVVGDLALALVGAGISADEFAADPARFDIPDSVIGFLRGELGDPPGGWPEPLRSKALAGRAPAKPQEELSAEDTEALSQSGPVRQATLNRLLFPGPTKEFEAHRELYGDTSSLSANQFFYGLRHGDEHRVTLERGVQLLIGLEAISDPDERGMRTVMCIINGQLRPVVVRDRSIASDVPAAEKADRANPDHVAAPFAGVVTVSVTEGESVQAGQTIATIEAMKMEAAITAPKAGSVARVAVSATAQVEGGDLLVVVDSDGSTSDAQAAAGGSA*
>MP0878_megahit_107808_3-1043
EAGVPVIPATEVLGDDWEAIAAEAEKIGYPLMLKASWGGGGRGMRPVNGPKELKEKVLEGRREAEAAFGNGEGYLEKMIIRARHVEVQILGDKMGNIYHLYERDCSVQRRNQKVVERAPAPYLSEAQREEICELGRKICAHVNYECAGTVEFLMDMETGKFYFIEVNPRVQVEHTVTEEVTGIDIVQAQIMIAEGKSLAEATGKASQYDIRLTGHALQTRITTEDPTNNFIPDYGRITAYRSATGMGIRLDGGTAYAGGVITRYYDSLLVKVTAKAPTPEAAIRRMDRALREFRIRGVSTNIEFVINLLKHPVFLTNQYTTKFIDTTPELFDFKKRRDRGTKVLTYI
>MP0878_megahit_108684_3-1064
YWTTVRAYYRFLERGSVAPDAYVFKTQVPGGQLTNLKHQAEALGLLGRWREVVNRYREADALLGELIKVTPSSKAVGDLALFMVQNDLDGEQLLAQASELSLPKSVVGLLEGRLGRPPYGFPPDLQAAVLRGKEPLTDRPGAYLDPANFEALRSEVEELSKDEPVKRDADDKEVLSRILFPVVYADFAAHRAAYGDTSALDTRTFFYGPKPGERVAADIEPGKTLIIRLISIGDVHADGTRPVRFELNGHAREVRVRDLKVAIDHDVRAKADPQNWQEIGASMPGKVVKILVQPGDTVSKGADLLVTEAMKMETALQAPRHSVVEELLVRQGDVVESADLLLRLGPVPETEEV*
>MP0878_megahit_118225_2-802
VRAGADAVYPGYGFLSENPGLAEACAAAGITFVGPTSEVLELTGNKARAIAAAKAAGVPTLASVEPSTDVDSLVAAAEELPYPLFVKAVAGGGGRGMRRVDDPDKLREAVETCMREGEAAFGDPTVFIEQAVVEPRHIEVQVLADGAGDVVHLFERDCSVQRRHQKVIEIAPAPNLDPELRERMCADAVRFAREIGYRNAGTVEFLLDPDGNYCFIEMNPRIQVEHTVTEEVTDVDLVQAQLRIASGETLADLGLSQDTLVLRGAAL
>MP0878_megahit_121418_1-1032
STSFIDERPELVTANPSKDRGTKVLTWLADVTVNQPNGPGEGILDPAVKLPTIDLEAEAPSGSRQRLLELGPAAFAADLRAQTALAVTDTTFRDAHQSLLATRVRTTDLTTVMPHVARMTPQLLSVEAWGGATYDVALRFLGEDPWQRLAAMRAALPNVAIQMLLRGRNTVGYTPYPTEVTDAFVAEAAETGIDIFRIFDALNDVDQMRPAIDAVLGTGSTIAEVAMCYSGDLLDPAEDLYTLDYYLRLAEQIVDSGAHILAIKDMAGLLRASAAEKLVGALRERFDLPVHVHTHDTAGGQLATLLAASRAGADAVDAASAPMAGTTSQPSLSALVAATAHTER
>MP0878_megahit_124411_1-570
ADWMAAQKQVLITDTAMRDGHQSLLATRVRTHDIAHVASVYAKALPQLLSLECWGGATFDVSMRFLTEDPWERLALIREGAPNLLLQMLLRGANGVGYKNYPDNVVKYFVRQAARGGVDLFRVFDCLNWVENMRVSMDAIAEENKLCEATICYTGDLLNSARPKYDLKYYTNLAAELEKAGAHIIAVKDM
>MP0878_megahit_126252_3-1535
RHVEVQILADKTGHTVHLFERDCSVQRRHQKVIEIAPAPNLDPTVRDDLHRYAVAFAESIGYENAGTVEFLLETAGPRTGEVVFIEMNPRIQVEHTVTEEVTDVDLVQSQMLIASGTSLEELGLQQERIRLRGAALQCRITTEDPTQGFRPDTGKITTYRSPGGAGIRLDGGTTAAGSQISPHFDSMLAKLTCRGRDFGAAVLRARRALAEFRIRGVSTNIPFLQAVLEDPAFLVGDLSTSFIDERPELLRGRESKDRGSKMLNWLVDVTVNRPNGENPLTVTPALKLPTIDLTQEPPAGSRQRLLELGPEGFARALREQTPLAVTETTFRDAHQSLLATRVRTKDLVAVAPCVARLTPELLSVEAWGGATYDVALRFLGEDPWERLDRLREALPNVAIQMLLRGRNTVGYTPYPTEVTDAFVAEAAASGVDIFRIFDALNDVSQMRPAIDSVLATGTAVAEVAMCYTGDLLSPTEDLYTLDYYLRLADQIVESGAHILAIKDMAGLLRPA
>MP0878_megahit_130912_63-1283
FDLPVHVHTHDTAGGQLATLLAASAAGADAVDAAAAPMAGTTSQPSLSALVAALANTDRDTGIDLTAASDLEPYWEAVRHLYRPFESGLPGPTGRVYRHEIPGGQLSNLRQQAIALGLAEDFELIEDLYAAANDILGRVPKVTPSSKVVGDLALHLAAVKADPADFAANPERYDIPDSVVGFMAGELGDLPGGWPEPFRSKVLQGRERRVAAAPLNAEDADKLAGSSDERRATLNRLLFPAPTKEFESVRDTFGDVSVLDTVDYLYGLEHGAEHVVEIERGVQLFVGLEAIGEADEKGMRTVMTTLNGQLRPVFVRDRSISVEVRQAEKADTSKPGQVAAPFAGVVTLKAAEGDRVSAGQPVASIEAMKMEAAITSPVDGVIERLVIGSPQHVDAGDLLLVVRPAG*
>MP0878_megahit_138805_3-1838
MKKLLIANRGEIAIRIARASKDLGLKTIGIYSEDDRDSLHVSKMDESYQLKGKGTKAYLDSKDIISIALNNRVDLIHPGYGFLSENPNFAKQIQAAGLTFIGPLEKTLRLFGDKVQSKKLADKKKIPTVNGTEGNISFNEAERFYKSLKKNSKVIIKAVKGGGGRGIRLVNNLDEFKSSFARASSEAKASFGSGSLYVEEYLPKNRHIEVQIIGDGTGSVVHLGERECSIQRRHQKIIEMAPSPILETKTRNNITAAAVKLAEAVMYKGLGTFEFLVSSSGKNFKFIEVNARLQVEHTITEEIFGVDLVKYQIQIALGKTLSFLKLNQDDIPQPKGFAIQARVNMEIIDESGNTRPSGGIFHRFDLPSGPGVRVDTYGYTGYSSNPAFDSLIAKVITHNQDDNYQKALKRMYGALCDFEIEGVSTNLQLLKNLVTHPLLKKNQIHTNFLDENIKDLVITKADQKSKRKKQGVKLAGAQIDSTDPLAVLDHGKGGSLTSSASQNIIEMRIEDLPEGMVAIKAPMQGLVVNFEVKPGDKVWEGKPVAIMEAMKMEHELLSEVSGEVKELTVNTGDTVYEDHPLIYIKAFDVEIPESNKKEQLDLNYIRPDLQEA
>MP0878_megahit_143797_2-763
AGVPVLRSTDASDDVDALVAQSAEIGFPIFVKAVAGGGGRGMRRVETADELPPALAEAMREAGSAFGDPRVFLEQAVQRPRHVEVQILADSAGHTVHLFERDCSVQRRHQKVIEIAPAPNLDPTVRDDLHRYAVAFAESIGYENAGTVEFLLETAGPRTGEVVFIEMNPRIQVEHTVSEEVTDVDLVQSQMLIAAGASLEELGLQQENIRLRGAALQCRITTEDPTQGFRPDTGKITTYRSPGGAGIRLDGGTT
>MP0878_megahit_148827_977-2140
DAVDAAMDAFSGNTSQPCLGSIVEALAGSERDTGLDTEWIRRISFYWEAVRNQYAAFESDLKGPASEVYLHEMPGGQFTNLKEQARSLGLESRWHEVAQAYADANRMFGDIVKVTPSSKVVGDMALMMVSQDLTVADVENPDREVSFPESVVSMLKGDLGQSPGGWPAALQKKALKGEAPYTVRPGSLLEDADLDAERKVIETKLERKVDDFEFASYLMYPKVFTDFALTAETYGPVSVLPTHAYFYGMEDGEELFADLERGKTLVVVNQASSGVDDKGMVTVFFEINGQPRRIKVPDRAHGASGSAVRRKAEPGNAVHIGAPMPGVISRVFVNQGQDVKAGDVLLSIEAMKMETALHAERDGKIAEVLVRPGDQIDAKDLLIAYGE*
>MP0878_megahit_150654_6514-9588
MFRKILVANRGEIAIRAFRAAFELGARTVAVFPYEDRNSLHRLKADEAYQIGEPGHPVRAYLDVDEIIRVAKESGADAIYPGYGFLSENPELAEKAAANGIVFIGPPSRVLEMAGNKVTAKEHAIAADVPVLRSTPASDDVDVLLAQADDIGFPIFVKAVAGGGGRGMRRVASREELAPAIAEAMREAGSAFGDARVFLEQAVQRPRHVEVQVLADKSGHTVHLFERDCSVQRRHQKVIEIAPAPNLDPEVAAALHAYAIAFAKSIDYENAGTVEFLLETAGPRAGEVVFIEMNPRIQVEHTVTEEVTDVDLVQSQMRIASGQSLDDLGLAQDRIHLRGAALQCRITTEDPTQGFRPDTGKITTYRSPGGAGIRLDGGTTAAGAQISPHFDSMLSKLTCRGRDFGAAVLRARRALAEFRIRGVSTNIPFLQAVLDDSSFIAGDISTSFIDERPELLKGRESKDRGTKILNWLVDTTVNKPHGSNPVTVEPRQKLPGIDLGSAAPAGSRQRLQELGPEGFARALRAQTALGVTDTTFRDAHQSLLATRVRTKDLLAVAPYVARMTPQLLSVEAWGGATYDVALRFLSEDPWERLEKLRAALPNVAIQMLLRGRNTVGYTPYPTEVTDAFVQEAATAGIDVFRIFDALNDVAQMRPAIDAVLATGTGIAEVAVCYTGDLLNPAEDLYTLDYYLGLADRIVEAGAHVLAIKDMAGLLRPAAAAKLVSALRERFDLPVHVHTHDTAGGQLATLLAASAAGADAVDAAAAPMSGTTSQPSLSALVAALAHTERDTGLELDAVNDLEPYWEAVRNLYAPFESGLPGPTGRLYHHEIPGGQLSNLRQQAIALGLAEDFELIEDMYAAANAILGRVPKVTPSSKVVGDLALHLAAVKADPADFEAHPEKYDVPDSVVGFMAGELGDLPGGWPEPFRSKVLHGREVKTGVTPPHRHRDEGAGGVVGRTTSCAQCAAVPGADPGVRAVPRGVRRSQRARHGRLPLRPRTGRRARRRDRPRREAVRGPGGYRRGR*
>MP0878_megahit_150654_9545-9922
MKLFVGLEAIGEADDKGMRTVMTTLNGQLRPVFARDRSITVETHQAEKADTSRPGQVAAPFSGVVTLKAAVGDTVSAGQPVASIEAMKMEAAITAPVDGVVERLAVAATAQVDAGDLLVVIRPAG*
>MP0878_megahit_150672_3-107
MKISKILVANRSEIAIRVFRAANELGIKTVAIWAE
>MP0878_megahit_151241_2-700
APQPPAARAEPMMGTRNLLEQKGPQAVADWMGQQRQLLITDTTMRDGHQSLLATRMRSHDMIKVAPAYAANLPQLFSMECWGGATFDVAYRFLQECPWQRLRDLRAALPNVMTQMLLRGSNGVGYTNYPDNVVQEFVRVAATEGVDVFRVFDSLNWVENMRVAMDAVIENGKICEGTVCYTGDIFDPDRSKYDLKYYVAMGKELKAAGAHVLGLKDMAGVLKPNAAKVLIKAL
>MP0878_megahit_159237_1-777
HLAKDMGPIESYLSIEEVIRVARLSGADAIHPGYGLLSESPEFVEACNKAGITFIGPTADTMRQLGNKVAARNLAISVNVPVVPATNPLPDDMAEVERMAAEIGYPVMLKASWGGGGRGMRAIRRREDLAREVTEAKREAKAAFGKDEVYLEKLVERARHVESQILGDTHGNVVHLFERDCSIQRRNQKVVERAPAPYLTEAQRQELAAYSLKIAAATNYIGAGTVEYLMDADTGKFYFIEVNPRIQVEHTVTEVVTGI
>MP0878_megahit_159629_3-1160
GAGTVEYLMDADTGKFYFIEVNPRIQVEHTVTEVVTGIDIVKAQIHILEGAAIGTAESGVPRQEDIRLNGHALQCRITTEDPEHNFIPDYGRITAYRSASGFGIRLDGGTSYTGAVITRYYDPLLVKVTAWAPQPDEAINRMDRALREFRIRGVATNLTFLEAIIGHDSFRNNTYTTRFIDSTPELFAQVKRQDRATKLLTYLADVTVNGHPETKGRAKPSQKAAKPVVPYIDAPTPDGTKQLLDKLGPKGFADWMRNEKRVLVTDTTMRDGHQSLLATRVRTHDIARVASVYAKALPQLLSLECWGGATFDVSMRFLTEDPWERLALIREGAPNLLLQMLLRGANGVGYKNYPDNVVKYFVRQAAKGGVDLFRVFDCLNWVENMR
>MP0878_megahit_166985_3-623
EAKREAKAAFGKDEVYLEKLVERARHVESQVLGDTHGNVVHLFERDCSIQRRNQKVVERAPAPYLSEAQRQELAAYSLKIAAATNYIGAGTVEYLMDADTGKFYFIEVNPRIQVEHTVTEVVTGIDIVKAQIHILEGAAIGTAESGVPKQEDIRLNGHALQCRITTEDPEHNFIPDYGRITAYRSASGFGIRLDGGTSYTGAVITRY
>MP0878_megahit_185082_2853-3467
MFRKILVANRGEIAIRAFRAAVELGARTVAVYPYEDRYSLHRLKADEAYQIGERGHPVRAYLDVDEIIRVARESGADAIYPGYGFLSENPDLAEKAAAAGITFIGPPAAVLEMAGNKVTAKQHAVSAGVPVLRSTDASDDVDALVAQSADIGFPIFVKAVAGGGGRGMRRVESPDELPPALAEAMREAGSAFGDARVFLEQAVQR
>MP0878_megahit_188094_1-585
FMQSLGEGAAVMLKALAGGGGRGMRAVHDLAELDDAFARCSSEATAAFGRGDLYVERLIRRARHIEVQIIGDGNEVAHVWERDCTLQRRNQKLLEVAPAPSLDPAVRKQLHEAACTLTRAVGYRGLCTVEFLLDEERGDFVFMEANPRIQVEHTVTEAVTSLDLAVTQIQLAAGKTLAELGLTQTEIPAARGFAV
>MP0878_megahit_189588_1872-2366
MTNTYKLSVNDEFEFQLDAQDVNSLDTSLQPNNKQHILEDSASQSVHIEGKDVLNRQYTVRINGNRYQVAIKNDLDLLIEEMGLSLGADAIENDIFAPMPGVILSVDVKEGDSVKEGDTLCVLEAMKMENSLLSPRDGVIKSIEVSTADTVEKNALLLTLEPLS*
>MP0878_megahit_196358_2-472
LKSGKVAEVCVCYTGNVLTSSIYNVQYYADLAKEIKAAGAHILAVKDMAGLLRPLEVQPLMEALRSAVGEDMPIHFHTHATSSGSLATAMEMARCGCNIIDFATASMADGTSQPSLNAFLAMTEGGDRDTGINFMDLEVSSFSFIVCFLSHVTNFC*
>MP0878_megahit_196358_478-729
MQPYDTFWGKVRAEYEPFESGMKSGSARVFDHQIPGGQYSNLLVQCSSMGLQGEQWNAVLDAYRDVNQLFGDIVKVHFLLWRT*
>MP0878_megahit_196358_742-942
MLNFTDLLSQVTPSSKVVGDLALYLVLKGLTTKDLIDPMTNAPVPGAALLDFPESVVGLMKGDLGT*
>MP0878_megahit_196358_1097-1819
MLPPVDFEKNIADLSTKHGVAITPEQAMSSLMYPKVFSDYMSRLVKLGPLLKLLPTRVYWYAMVAGDAFSFDLSKEQLKELLVTVPPALAAADDSAMFTARLELQRVSALQRHLRSVVVKVEVQQQGQADLCCEELQTVQVKDMGGVFVFEGPMADPAKASQQVGSPMAGIVEKVEVKAGQQVTAGDLLCVVSAMKMEVSAAALINVCDGEFIPTSFRGTGQGYRSLRWHRGLCVGAQCW*
>MP0878_megahit_197681_3-1652
RLVKTHEHLKDSLERATSEAKSSFGSGSLFIEEYLSKRRHIEVQIIGDGTGSITHFGERECSIQRRHQKIIEMAPSPSLKPELRNNITAAAVKLAELTKYKGLGTFEFLTNDSGKDFRFIEANARLQVEHTVTEAIYGIDLVKYQIQIALGKTLKQLKITQADVPQPKGFSIQTRVNMEVMDKNGNTKPSGGVFERFDLPFGPGVRIDTYGYTGYSTNPAFDSLIAKVITYSPDDNYQKALKRMYNALNDFYIEGIPTNLNLLKNIVTHPLVKKNKIHTGFLEDNLEDILVLQKSKKSRAKKKEANLAGAQLDSEDPLAVLDHGKGRIAASSQSENIVEMRIEDLPEGMEAIEAPMQGLMVSFAVKAGDQVWLGKPLAIMEAMKMEHELLSEVSGEVTEITVEKGDTVYEGHPLIYIKTAEVEVPEAGQQEKFDLNFIRPDLQEAIDRKQAGHDINRPEAVAKRRKTGHRTARENIEDLCDKGSFIEYGSVVLAAQRRRRSEADLIKNTTGDGMVCGLGHVNGDLFPEKSSRVMAMSYDYMVLAGTQGKQ
>MP0878_megahit_198847_248-697
MRTKDVVAGAEIASKLLGDAFSLECWGGATFDVCMRFLDECPWERLREIRKACPNVCLQMLIRGANAVGYTSYPDNVVQEFVRLAALNGMDVFRIFDCFNILDSMKVSIDAVLKSGKVAEVCVCYTGNVLTSSIYNVQYYADLAKEIKAA
>MP0878_megahit_205524_1490-4942
MNINKVLVANRGEIAIRIFRACTEINVKTVGVYTFEDRYSLHRYKADESYQIGEDNDPLKPYLNKDELIRVALENNVDAIHPGYGFLSENAEFAQKCKDNGIIFIGPKVSVLKSLGDKITAKQVALENNVPIIQSNSKDLDSIDIAISEAEAIGYPVMLKAASGGGGRGMRVIREEDELRRAFNESKREALNAFGDDTVFLEKFVENPKHIEIQIVADNHGNMVHLFERDCSVQRRYQKVIEFAPSYDLDTSIKEDLYKYAVKICKAVNYNNIGTVEFLVDDDGSIYFIEVNPRIQVEHTVTEVVTNIDLVKTQLFIAGNYKLSDQQIKIPNQEAVKVNGYALQCRITTEDPQNDFKPDYGTISTYRSASGFGIRLDAGSVYQGATISPFFDSMLVKVTANSRTLDGASRKIRRALAEFRIRGVKTNMPFLDNILAHDTFRKGEVTVNFIKSHPDLFTFKAPRNRATKLVTYLGDVIVNGNPDVKKKDPSKVFIKPEVPKFDKSASYPEGTKDLLTKLGPDEFSKWLKAEKKVHFTDTTMRDAHQSLLATRMRTYDMLKVAEGYAKNHPDIFSMEVWGGATFDVCMRFLQENPWQRLKLLREAMPNVLLQMLIRGSNGVGYTAYPDNLIAEFVEQSWNTGVDVFRIFDSLNWMQSIAPCIEHVRTRTKGLAEASICYTGDILNPENKKYNLNYYTSLAKDIENAGAHILAIKDMAGLLKPYAAYELISALKDTINIPIHLHTHDTSSIQAATYLKAVEAGVDVVDVALGGLSGLTSQPNFNSVVEMLKYQERSSTINTKSLSEYSHYWETVRDYYYPFESGLKAGSGDVYTHEIPGGQYSNLKPQAQALGLEDRFHEITAMYADVNSLFGDIVKVTPSSKVVGDMAQYLVSNNLTIKDVLERGDSISFPQSVVSFFKGDLGQPVGGFPKDLQKLILKDTKAYTERPNSQLPELDIDKEYKEFKDMFENDMSRTLNITDFLSYKLYPKVFLDAYNNHLKYDNLINLPTKNFFYGMEIGEEIIIELDRGKTLLITLDSVGEPNEDGIVDVYFRVNGQGRIVKIKDTSVKVDKVEYKKADKADDKEIGAPLQGMLSTILVKKGDAVKKNQPLFIIEAMKMETTITANVDATVKEIILKENIMVNSEDLVLTLE*
>MP0878_megahit_206962_8467-11937
MTRSAPKRIRKLLVANRGEIAIRVLRAANELGIRTVAIFSDEDRFALHRFKADESYTVGKGNKPIRAYLDIEDILRVARDADVDAIHPGYGFLSENPEFADACAEAGIQFIGPDSDVMRTLGNKVSARNLAESAGVPVMPASSALPEDMKEVTRIAEEIGYPLMLKASWGGGGRGMRVIENGKDLANQVLAARREAEAAFGNGEVYFEKLIRRARHVEVQLLGDTHGTLVHLYERDCSVQRRNQKVVERAPAPYLNDEQRQEICDAAIRLGTAANYVNAGTVEFLMDVDTSKFYFIEVNPRIQVEHTVTECVTGFDLVKAQILIAQGGRIGFPSETGIPWQDKIKLRDHALQCRITTENPENNFVPDYGIIKVYRGANGFGIRLDGGTAYSGAVITPFYDSMLEKVTAWGSTPREAVDRMDRALREFRIRGVATNLAFLENLINHPKFRAGEYTTRFIDETPDLFKFVRRRDRATRLLRFIGEVAVNGNPEVEGRVVPTNLHDPVMPKSIDLGEIRPGTKQKLDQLGPEGFSRWMKDQERVLITDTTMRDAHQSLLATRMRTYDMLEIAPYYAHGLPELFSLECWGGATFDVAMRFLKEDPWDRLVKLRERVPNILTQMLLRASNAVGYTNYPDNAVDYFVKQAAEHGMDVFRVFDSLNWVENMKVAMESVLKTDKLCEATICYTGDIYDKSRPKYNLDYYVNMARELEKSGAHILGLKDMAGVMRPAAATELIKALKDTVNIPIHFHTHDTSGISAATVIAAIDAGVDAVDAAMDSMSGLTSQPSLGSIANNYIGQPRDPGLKAEALKEVSTYWEQVRRYYAGFESDIRSGTSDVYVHEMPGGQYTNLRQQARALGIEDRWPEVSKAYAAVNKMFGDVVKVTPSSKVVGDMALMMVTSGLSEEDVLDPKKDIAFPDSVISFFRGEIGQPVGGFPPALQRKVLKGAEALTDRPGKSLPPIDFEATRKEIEKKTHRSNISDAEVASYVMYPKVFLDYAEHRSHHADVSILPTPVFFYGMNQNQEISVDLEKGKTLVIRYLATSEFGDEEGHRTVFFELNGQPRTVKVADKTLAASGKAKPKAEDGNKLHVAAPMPGLVVEVHVAEGQKVKSGDVMCSLEAMKMETAVHAEKDGIVAKIHAPAGTQVDSKDLLVELKE*
>MP0878_megahit_215424_4492-7893
MFSKVLVANRGEIAVRAFRAAYELGARTVAVFPHEDRWSEHRLKADEAYEIGERGHPVRAYLDPEGIVEVAVRAGADAVYPGYGFLSENPALAEACAAAGITFIGPGSEVLELTGNKARAIAAAKAAGVPTLKSVEPGTDVDALVAAAEASDIPYPLFVKAVAGGGGRGMRRVDSPDALREAVETCMREADGAFGDPTVFIEQAVVDPRHIEVQILADGNGPDGVIHLYERDCSVQRRHQKVVEIAPAPNLDPALRDRMCADAVRFAREIGYKNAGTVEFLLDPQGHYVFIEMNPRIQVEHTVTEEVTDVDLVQSQMRIAAGETLADLGLSQDTVRLRGAALQCRITTEDPANNFRPDTGVITTYRSPGGGGVRLDGGTVYTGAEVSAHFDSMLAKLTCRGRTFEQAVKRARRALAEFRIRGVSTNIPFVQAVLDDPDFAAGRVTTAFIETHPELLQARGSGDRGTKLLTYLAEVTVNQPHGEAPVELDPRTKLPATDLEVAPPSGTRQLLREVGPEEFARRLRAQDRVAVTDTTFRDAHQSLLATRVRTADLLAVAPHLARTTPELWSLECWGGATYDVALRFLAEDPWDRLAALREAVPNVCLQMLLRGRNTVGYTPYPTAVTDAFVQEAVDTGLDVFRIFDALNDVEQMRPAIEAVRSTGTALAEVALCYTGDLSDPGESLYTLDYYLRLAERIVDAGAHVLAIKDMAGLLRAPAARRLVTALRERFDLPVHLHTHDTTGGQLATLTAAIEAGVDAVDAATSSMAGTTSQPPLSALVAATDHSARETGLSLAAVNALEPYWEAVRRVYAPFESGLTAPTGRVYRHEIPGGQLSNLRQQAIALGLGERFEQVEDMYAAANDILGNVPKVTPSSKVIGDLALALVGLGADPAEFAEDPSRFDLPDSVIGFLNGELGDPPGGWPEPFRTKALAGRTWKQPAAELSAEQSAGLASESGEHRRRTLNELLFPGPTRSFAESRETYGDTSVLSTLDYLYGLRGGVEHEVTLEEGKTLILGLQSISEPDERGFRTVMATVNGQIRPVAVRDTSVSSQVAVAEKADPGTPGHVAAPFQGVVSVVVEAGQQVEAGETVATIEAMKMEAAITAPMAGTVQRVALSGTQAVDGGDLVVVLG*
>MP0878_megahit_232159_25-1251
FHTHDTAGTATATIMAASEAGVDAVDCAMDALSGNTSQATLGSVVEALKHTDRDTGLSMDAVREISNYWEEVRGEYAAFETGMQAPSSEVYLHEMPGGQFTNLKAQAASMGLDDRWPEVAKTYAEVNQMFGDIVKVTPSSKVVGDMALMMVSQGLTRAQVEDPKAEMSFPDSVIDMMRGNLGQPPGGFPDAIVDKILKGEKPNTERPGAHLPPADLEATRKELRDLLEGAQVEDDDLSGYLMYPKVFLDYMGRHRTYGPVRVLPTRTFFYGMEPGEEITAEIDPGKTLEIRLQALSETNEDGDVKVFFELNGQPRVVRVPNRMVKATTAQRPKAEIGNVNHIGAPMPGVVASVGATVGQKVKSGDLLLTIEAMKMETGIHADRDAVVKAVHVTPGGQIDAKDLLVELE*
>MP0878_megahit_244725_3-677
KICAHVNYECAGTVEFLMDMDDGKFYFIEVNPRVQVEHTVTEEVTGIDIVQAQILIAEGKTIAEATGKASQADVQLNGHALQTRITTEDPQNNFIPDYGRITAFREATGMGIRLDGGTAYSGGVITRYYDSLLVKVTAKAQTPEQAIARMDRALREFRIRGVSTNIAFVENLLKHPTFLDNSYHTKFIDQTPELFTFEKRRDRATKVLTYIADITVNGHPETKGF
>MP0878_megahit_255575_13211-16495
MAFNRILIANRGEIAIRLARAIADCDATSVAVYAEDDAQSLHVRSADQAVALQGQGVAAYLDAAQLIRIAKEQDCDAIHPGYGFLSENADFARACQQAGITFIGPAPEVLDTFGDKASARRLAQQQGVPLTQGTNEPTTLEQARDFMQSLGEDAAVMLKALAGGGGRGMRAVHNLAELDDAFARCSSEATAAFGRGDLYVERLIRCARHIEVQIIGDGTEVAHVWERDCTLQRRNQKLLEVAPAPSLDPAVREQLHAAACTLTRAVGYRGLCTVEFLLDEERGDFVFMEANPRIQVEHTVTEAVTGLDLAVTQIQLAAGKTLAELGLTQADIPAARGFAVQLRINLESMAADGSTRPAGGTLSAYQPPSGPGIRVDGYGYAGYTTSPRYDSLLAKLIVHAGGDYPNTLRRAYRALCEFRLEGAASNLHLLQNLLQHPQVQSNAVSTAFIEAEAASLTAAHASAHPHRFFQSGTGSAAANHTQTDAPVGTEPLNAPVQGVLVSLDVQVGDSVAVGQQVAIMEAMKMEFVVKATQSGIVRALAANPGDSLFEGSALLYLEPAEVAGNAQQDEETVAIDHIRADLQEVLERRAELTDERRPEAVAKRRKTGQRTARENLADLLDDGSFIEYGGFALAAQRSRRTHEELLKMSPADGLINGIGTVNADKFGEHAARCMALSYDYTVFAGTQGVTNHKKTDRMLELAEQWKLPLVFFTEGGGGRPGDIDKVGVAGLDCTTFMRMARLSGMVPTVGIVSGRCFAGNAALLGCCDVIIATENATIGMAGPAMIEGGGLGRFTPEQVGPTSMQSPNGVIDVRVRDEAEATAVAKQYLSYFQGDLTDWEAADQRELRHLIPENRLRVYDIRKVIETLADRDSVLELRREFAPGLITALIRIEGRAFGLIANNPMHLGGAIDAVSGDKAARFMQLCQAHGLPMVSLCDTPGFMVGPDAEQQGTVRHVSRMFVTAASLSIPFFTVVLRKGYGLGAQAMAAGSFHAPMFTIGWPSSEFGAMGLEGAVRLGYSKELAAIEDEGERQATFEKLVAELYQRGKGISMASFLEIDAVIDPLETRDWLMRGLHSAPDEALKKGTRPFVDTW*
>MP0878_megahit_260847_402-1187
MTDFKKILIANRGEIAIRIMRAANEMGKKTVAVFAEEDKLGLHRFKADEAYRIGAGLGPVAAYLNIDEIIRVAKASGADAIHPGYGLLSENPDFVDACAQNGITFIGPRAETMRALGDKASARRVAMEAGVPVVPATDVLGDDMEVVRKQAAEVGYPLMLKASWGGGGRGMRPIANEDELKEKVMEGRREAEAAFGNGEGYLEKMILKARHVEVQILGDSHGEIYHLFERDCSVQRRNQKVVERAPAPYLTEEQRAEICELG
>MP0878_megahit_261264_39246-42707
MAIRKILVANRSEIAIRVFRAANELGLKTVAIWAEEDKLALHRFKADESYQVGRGPHLPRDLGPIESYLSIEEVIRVAKLSGADAIHPGYGLLSESPEFVDACHEAGITFIGPSGDTMRRLGNKVAARNLAVEVGVPVVPATEPLPDDMGRVRAMAAEVGFPVMLKASWGGGGRGMRVIREEKDLEREVTEAKREAKAAFGKDEVYLEKLVERARHVEVQILGDTHGNVVDLFERDCSIQRRNQKVVERAPAPYLKHEQRRELAAYARKLADATNYVGAGTVEFLMDADSGAFYFIEVNPRIQVEHTVTEEVTGIDIVKAQIHILDGHAIGTAESGVPRQEDIKLNGHALQCRITTEDPEQNFIPDYGRITAYRGATGFGIRLDGGTAYSGAVITRFYDPLLEKVTAWAPTPEEAIARMDRALREFRIRGVATNLTFLEAIISHPQFRDNSYTTKFIDQTPELFQQVKRRDRATKLLTYLADVTVNGHPETKNRARPSADHAAPVAPIFDAPIADGTRQKLDELGPKGFADWLKAKPEVMLTDTTMRDGHQSLLATRMRTHDIVSVAEAYARGLPQLFSLECWGGATFDVAMRFLTEDPWERLAMIRERAPNILLQMLLRGSNGVGYTNYPDNVVKRFVAEAARGGVDVFRVFDCLNWVENMRVSMDAVCEAGKICEGTLCYTGDLFDPDRSQYDLKYYVTLAKELEAAGAHILGVKDMAGLLKPAAARVLFKALKDEVGLPIHFHTHDTSGIAASTVLAAVESGVDVVDAAMDALSGNTSQPCLGSIVEALKHSDRDPGLSAEAIRRISFYWEAVRNQYAAFESDLKGPASEVYLHEMPGGQFTNLKEQARSLGLETRWHQVAQTYADVNRMFGDIVKVTPSSKVVGDMALMMVSQDLTVADVMDPAKELSFPESVVSMLHGDLGQPPAGWPSELQKKVLKDKAPITVRPGSLLKDADLDEERAKIEEKLEREVTEQEFASYLMYPKVFTDFAILQETYGPVSMLPTPSYFYGLEQDEEVLVDIERGKTLVVRNLGSGETDDQGMRTVFFELNGQPRRIKVPDRAKGAAGGGVKQKADPTNQNHVGAPMPGVVSTLAVAAGQSVKAGDVLLSIEAMKMETAIHAERDGTIEAVHVSAGAQIDAKDLLVVYAA*
>MP0878_megahit_271476_8782-9753
PFESGLPGPTGRVYRHEIPGGQLSNLRQQAIALGLAEDFELIEDLYAAANDILGRVPKVTPSSKVVGDLALHLAAVKADPADFAANPERYDIPDSVVGFMAGELGDLPGGWPEPFRSKVLQGREHHVGSAPLQAEDAEKLAGSSVERRATLNRLLFPAPTKEFERVRDTFGDVSVLDTVDYLYGLEHGAEHVVEIERGVQLFVGLEAIGEADEKGMRTVMTTLNGQLRPVFVRDRSISVEVRQAEKADTSKPGQVAAPFAGVVTLKTAEGDRVSAGQPVASIEAMKMEAAITSPVDGVVERLVIGSPQQVDAGDLLLVVRPAG*
>MP0878_megahit_278650_1448-1978
MKGKIAEGAICYTGDLFDPARTKNSLNYYAGIASDLKKAECQVLAIKDMASLFRPPAARALIAALRDVTDLPIHLHTHDTSGIAGATLIATAEAGVDAIDVATDAMSGTTSQPCLGSVVEALRYTTVTPVSTPRQSGGSASIGRVFASSMRRSRAICAQARRRSISMKCLAVGSRT*
>MP0878_megahit_278650_1951-2133
MPGGRFTNLKEQARSLGLASRWHEVARAYREANDLFSDIVKATPSSGDSIEAKDLLLVLE*
>MP0880_megahit_5439_3-1679
VMLKAASGGGGRGMRVIREEDELRRAFNESKREALNAFGDDTVFLEKFVENPKHIEIQIVADNHGNMVHLFERDCSVQRRYQKVIEFAPSYDLDTSIKEDLYKYAVKICKAVNYNNIGTVEFLVDDDGSIYFIEVNPRIQVEHTVTEVVTNIDLVKTQLFIAGNYKLSDQQIKIPNQEAVKVNGYALQCRITTEDPQNDFKPDYGTISTYRSASGFGIRLDAGSVYQGATISPFFDSMLVKVTANSRTLDGASRKIRRALAEFRIRGVKTNMPFLDNILAHDTFRKGEVTVNFIKSHPDLFTFKAPRNRATKLVTYLGDVIVNGNPDVKKKDPSKVFIKPEVPKFDKSASYPEGTKDLLTKLGPDEFSKWLKAEKKVHFTDTTMRDAHQSLLATRMRTYDMLKVAEGYAKNHPDIFSMEVWGGATFDVCMRFLQENPWQRLKLLREAMPNVLLQMLIRGSNGVGYTAYPDNLIAEFVEQSWNTGVDVFRIFDSLNWMQSIAPCIEHVRTRTKGLAEASICYTGDILNPENKKYNLNYYTSLAKDIENAGAHILAIKDMA
>MP0880_megahit_5648_2-634
VPVLRGYDEAVSLERAADFFGTLGSNGAMMIKAIAGGGGRGTRTVRSIDELEEAYTRCQSEAQTAFGLADVYVEEFVEQARHVEVQILGDLHGGVVHLGERECSVQRRNQKVVEIAPAPGLPDSLRMQLIDAAVRFASKEGYTNLGTFEFLIDTSDQGHDLPFVFIEANARLQVEHTVTEEVTGVDLVQAQIRLADGDSLADLGLDEPQVG
>MP0880_megahit_27793_3-668
HDEFRSGLATVNFIQKHKSLFKFDKRLDRATKAVKYLGDVIVNGNPDVKYVDKSRKFNTPIVPLYDPYGEFPKGTKDKLNKLGPEGFADWLKKDKKIHFTDTTMRDAHQSLLATRMRTYDLLKVAESYAKNHPQTFSMEVWGGATFDVCLRFLYENPWKRLADLKAAMPNILLQMLIRGSNGVGYSAYPDNLIESFVEKSWDTGVDLFRIFDSLNWMKNIEP
>MP0880_megahit_37629_231-878
MFRKILVANRGEIAIRAFRAAYELGAKTVAVFPFEDRNSMHRLKADEAYQIGEEGHPVRAYLDVSEIIRVAQESGADAIYPGYGFLSENPDLAQAAADAGIAFIGPPRSVLEMAGNKVTAKEKAIAAGVPVLKSSPATTDMQVLLDAADDIGFPIFAKAVAGGGGRGMRRVEKREDLKEALEAAMREADSAFGDATMFVEQAVVRPRHIEVQILAD
>MP0880_megahit_45663_1158-2111
LAGPTGRVYKHEIPGGQLSNLRQQATALGLADRFELIEDWYAEANRILGRPTKVTPSSKVVGDLALQMAAAGADPADFEENPGKYDIPDSVIGFMAGELGDLPGGWPEPFRSKVLKGRTPKIGVTELTDEQRAKLAGETDDRRLMLNQLLFAQPTQQFLQVREQYGDLSVLRTPDYLYGLQPGVEHTIEIETGVSLFVALEAISEPDEKGMRTVMATLNGQLRPVLVRDRSIEVESTKTEKADPAQPGHVAAPFSGVVTLQVGEGDTVEAGQSVATIEAMKMEAAITSPVAGTVSRLAVPTTQQVEAGDLLVVVGDA*
>MP0880_megahit_45905_3-728
MTLKKMLIANRGEIAIRIARAASDLNIGTVSIYSNDDFSSLHVQATDETFALSGNGVSAYLDIDKVIRIAKESDADSIHPGYGFLAENPEFAKRCQKEGIIFIGPSVEMLELFGDKGRARLAAKNSKVPTPSGLEGPVTIESAKEFFSTLPEGSGMMLKAIAGGGGKGTRAINNLSEIERLFKRCQSEARRSFGNGDLYAEQLIENARHIEVQIIGDHFGNVTHLWERECSIQRRYQKLVEI
>MP0880_megahit_50036_1-660
LDEPQVAIPRGYAIQARVNMETIVADGSVRPNAGTLSIYEAPNGPGVRTDGFGYAGYKTSTSFDSLLAKVIVHSGSTEFSSAITRMRRALSEFRITGVETNIPFLLNVLAHDDFAESRVTTRWVDNNLSELAAEQVKSRARFVESDASVDGHKVGGFAGARVDTSDPLALFDHDAEVKSRGSGGVVVDDEVVVTGPDGSVGMSSPIQGTIVSIDVDQDDQ
>MP0880_megahit_51666_158-664
MRTYLLDADKNEFVVDLTKTIKHSSDLVEFEYKTLEDNKVVHTENVFVKKLAGNYYISNDNVAWKKLARQHIPKKILNVDKVYDVYRGYKPSGLSSGASGELLTQMPGKVVKINVEVGQVVSKGDCVLILEAMKMENEIKTAVDGTIKSIHVKEGDALESGVLMMEIE*
>MP0880_megahit_62654_1-1107
RHIEVQVLGDSKGNLVHLHERDCSVQLRNQKVIEIAPAPDLEPALRERILIDAIKLAGAGNYTNAGTFEFLVVPETEEYFFIECNPRIQVEHTVTEQVTGIDLVEAQFRLAAGDSLAAMGLATQQEVGPPNGFAVQARVVVTSPGTITAYKEPSGVGLRVDSSGYQGYSVRSQFDPLLAKVIGSSNGAGSYPKALARTLHALQEFHIGGVGNNLQQLVAILSHETVRAGDARTTLLDDEPNLRPTIGASMSPALALFESKVMQSDFTSSTEATAIATPMLDLDIPEGGLTVTSTIAGNVVEVSVGVGDRVVVGEALFVLSAMKMETMITAPCDGVVEGIQPLSPGDVVAADQTVAVITPAVGSASTRMR
>MP0880_megahit_74753_1-591
ASGFRPDTGKITTYRSPGGAGVRLDGGTIASGAQISPHFDSMLAKMTCRGRDFAAAVSRARRGLAEFRIRGVTTNIPFLQAVLDDPEFIAGDLSTSFIDERPELVTANPSKDRGTKVLTWLADVTVNQPNGPGEGILDPAVKLPTIDLEAEAPSGSRQRLLELGPAAFAADLRAQTALAVTDTTFRDAHQSLLATRV
>MP0880_megahit_80580_1-546
KALREATGLPIHFHTHDTSGISAATVLAAVDAGVDAVDAAMDAFSGNTSQPCLGSIVEALAGSERDTGLDTEWIRRISFYWEAVRNQYAAFESDLKGPASEVYLHEMPGGQFTNLKEQARSLGLESRWHEVAQAYADANRMFGDIVKVTPSSKVVGDMALMMVSQDLTVADVENPDREVSFP
>MP0880_megahit_89683_2-757
VMFRKILVANRGEIAIRAFRAAVELGARTVAVYPYEDRYSLHRLKADEAYQIGERGHPVRAYLDVDEIIRVARESGADAIYPGYGFLSENPELAEKAAAAGITFIGPPAAVLEMAGNKVTAKQHAVAAGVPVLRSTDASDDVDALVAQSAEIGFPIFVKAVAGGGGRGMRRVETADELPPALAEAMREAGSAFGDPRVFLEQAVQRPRHVEVQILADSAGHTVHLFERDCSVQRRHQKVIEIAPAPNLDPTV
>MP0880_megahit_90281_1-942
VSKMDESYQLKGKGTKAYLDSKDIISIALNNRVDLIHPGYGFLSENPNFAKQIQAAGLTFIGPLEKTLRLFGDKVQSKKLADKKKIPTVNGTEGNISFNEAERFYKSLKKNSKVIIKAVKGGGGRGIRLVNNLDEFKSSFARASSEAKASFGSGSLYVEEYLPKNRHIEVQIIGDGTGSVVHLGERECSIQRRHQKIIEMAPSPILETKTRNNITAAAVKLAEAVMYKGLGTFEFLVSSSGKNFKFIEVNARLQVEHTITEEIFGVDLVKYQIQIALGKTLSFLKLNQDDIPQPKGFAIQARVNMEIIDESGNT
>MP0880_megahit_93792_1-285
MTIGKLLIANRGEIAVRIQRTAHEMGITTVSVFPDDDKNALHALTSDTPVRLEGTGVEAYLDIEQIIDIAKQNNCDAVHPGYGFLAENHQFARTC
>MP0880_megahit_94524_3-635
LGERDCSIQRLHQKVIEVAPSPQLPDTLRELIHEAAVRLASSAQYDNVGTFEFLVDGSDLKDNPDFYFIEANPRLQVEHTVTEEVTGIDLVRTQLGLASGETLESLGLAPPPTPRGFAIQLRVNMETLKNDGFASPHTGTLSSFRPPEGLGVRVDTFGYEGYKTSALYDSLLAKLIVHSGQREFITAVNRARRALQEFVIKGVDTNLGVLM
>MP0880_megahit_99987_3-635
PEPFRTKALAGRTWKQPAAELSAEQSAGLASESGEHRRRTLNELLFPGPTRSFAESRETYGDTSVLSTLDYLYGLRGGVEHEVTLEEGKTLILGLQSISEPDERGFRTVMATVNGQIRPVAVRDTSVSSQVAVAEKADPGTPGHVAAPFQGVVSVVVEAGQQVEAGETVATIEAMKMEAAITAPMAGTVQRVALSGTQAVDGGDLVVVLG*
>MP0880_megahit_100863_12791-16198
MFSKVLVANRGEIAIRAFRASYELGAATVAVFPFEDRNSVHRTKADEAYEIGEKGHPVRAYLSVAEIVAAAKRSGADAVYPGYGFLSENPELAAACAEAGVTFVGPSADVLQLTGNKARAIAAAKRAGLPVLASSEPSSDIEELVAASESMTFPLFVKAVAGGGGRGMRRVAEPAQLRESIEAAAREAESAFGDSTVFLEQAVIDPRHIEVQILADGQGNVVHLFERDCSVQRRHQKVIELAPAPNLPEGVREKICADAVAFAKEIGYSCAGTVEFLLDTRGNHVFIEMNPRIQVEHTVTEEVTDVDLVQSQLRIASGETLADLGLSQDNIVFRGAALQCRITTEDPANGFRPDTGRITAYRTPGGAGVRLDGGTTLGAEVGAYFDSMLVKLTCRGRDFDTAVARARRAVAEFRIRGVATNIPFLQAVLVDPDFTQGRVTTSFIEERPELLTSRSSGDRGTKILTYLADVTVNKPHGERPSTVYPQDKLPPVDFSAPIPDGSRQRLLALGPEGFARDLRNQKALAVTDTTFRDAHQSLLATRVRTSGLLMVAPYVARTTPELLSIEAWGGATYDVALRFLHEDPWERLAALREAVPNVALQMLLRGRNTVGYTPYPEKVTRSFVAEATDTGIDIFRIFDALNNVDQMRPAIDAVRETGTAIAEVAMSYTGDLSNPNEKLYTLDYYLGLAEQIVDAGAHVLAIKDMAGLLRAPAAKTLVTALRSNFDLPVHVHTHDTPGGQLATYLAAWEAGADAVDGASAPMAGTTSQPALSAIVAAAAHTERDTGLDLQAVCDLEPYWEAMRKVYAPFESGIPAPTGRVYTHEIPGGQLSNLRQQAIALGLEDQFETVEANYAAADRMLGRLVKVTPSSKVVGDLALSLVGAGASAEEFAENPAKFDIPDSVIGFLRGELGTPAGGWPEPLRTRALEGRGEAKPEAELSSDDEKALDGTSSQRRDALNRLLFPGPTAELAEHREKYGDTSRLSANQFFYGLRQGDEHRVKLEKGVELLIGLEAISDADERGMRTVMCILNGQLRPVSVRDRSIANEAPTVEKADRTNPGHLPAPFAGVVTLSVAEGDKVAAGDVVATIEAMKMEAAITAPKGGTISRLAIGAVQQVEGGDLLVVIGGESTENQS*
>MP0880_megahit_107483_1642-3006
YYVKLAKELEGMGAHVLAIKDMAGLCKPYAAAKLVRTLKDEVGIPIHFHTHDTSGVQAAAILKGAEEGLDIADAAMAPMSGTTSQPNMNTVAEALRFTPRDPGLTRQDLNDIADYWRAAREFYTPFEGQVLPATADLYSHEMPGGQYTNLFQQARALGLADRWAEVCRVYADVNELFGDIVKVTPTSKAVGDMALFMVANELTLEDVLDPSRELAFPASVVDLIGGGMGQPPGGFPAEVKKRVLRGGPGLSTRPGDTLEPVDFEEATATVQKMLGREPARRDVISYLLYPTVYRDFADFQSKYSDTSVFPTPVFFYGQEAGEEIAVDIERGKTLIVNFLAIGEPRPDGKRTVFFELNGQPRDVSVVDRTLEPEALAAVKADPDDPKQIGSSMPGMVVGVAVRAGETVAQGDKLLSLEAMKMETTLYAETDGKVAEVLVYPGSQVAPGDLMIRLE*
>MP0880_megahit_111159_78-209
MGLQEEQWNAVLDAYRDVNMLFGDIVKVTPSSKVVGDLALYLV*
>MP0880_megahit_113642_534-965
MFSKVLVANRGEIAVRAFRAAYELGARTVAVFPHEDRWSEHRLKADEAYEIGERGHPVRAYLDPEGIVEVAVRAGADAVYPGYGFLSENPALAEACAAAGITFIGPGSEVLELTGNKARAIAAAKAAGVPTLKSVEPGTDVDAL
>MP0880_megahit_115726_342-1025
QSPGGWPAALQKKALKGEAPYTVRPGSLLEDADLDAERKVIETKLERKVDDFEFASYLMYPKVFTDFALTAETYGPVSVLPTHAYFYGMEDGEELFADIERGKTLVIVNQASSGIDDKGMVTVFFEINGQPRRIKVPDRAHGASGSAVRRKAEPGNVLHIGAPMPGVISRVFINQGQEVKAGDVLLSIEAMKMETALHAERDGKVAEVLVRPGDQIDAKDLLISYAE*
>MP0880_megahit_116542_1-2694
IEIAPAPNLDPTVRDDLHRYAVAFAESIGYENAGTVEFLLETSGPRTGEVVFIEMNPRIQVEHTVSEEVTDVDLVQSQMLIAAGASLEELGLQQENIRLRGAALQCRITTEDPTQGFRPDTGKITTYRSPGGAGIRLDGGTTAAGSQISPHFDSMLAKLTCRGRDFGAAVLRARRALAEFRIRGVSTNIPFLQAVLEDPAFLVGDLSTAFIDERPELLRGRESKDRGSKMLNWLVDVTVNRPNGDNPLTVTPALKLPAADLTQEPPAGSRQRLLQLGPEGFARALREQTPLAVTETTFRDAHQSLLATRVRTKDLVAVAPYVARLTPELLSVEAWGGATYDVALRFLGEDPWERLDRLREALPNVAIQMLLRGRNTVGYTPYPTEVTDAFVAEAAASGVDIFRIFDALNDVSQMRPAIDSVLATGTAVAEVAMCYTGDLLSPGEDLYTLDYYLRLADQIVASGAHILAIKDMAGLLRPAAASRLVAALRDRFDLPVHVHTHDTAGGQLATLLAASAAGADAVDVAAAPMAGTTSQPSLSALVAALANTDRDTGIDLEAASDLEPYWEAVRHLYRPFESGLPGPTGRVYRHEIPGGQLSNLRQQAIALGLAEDFELIEDLYAAANDILGRVPKVTPSSKVVGDLALHLAAVKADPADFAANPERYDIPDSVVGFMAGELGDLPGGWPEPFRSKVLQGREHHVGSAPLQAEDAEKLAGSSVERRATLNRLLFPAPTKEFERVRDTFGDVSVLDTVDYLYGLEHGAEHVVEIERGVQLFVGLEAIGEADEKGMRTVMTTLNGQLRPVFVRDRSISVEVRQAEKADTSKPGQVAAPFAGVVTLKTAEGDRVSAGQPVASIEAMKMEAAITSPVDGVVERLVIGSPQQVDAGDLLLVVRPAG*
>MP0880_megahit_122448_1-1047
MNEIKKLLVANRSEIAIRVFRTGHELGIRTVAMYSHNDRYALHRFKADEAYLIGNPDEPIRAYLNIERIVSLARENQVDAIHPGYGFLSENPDFARACEREGIIFVGPQAEVLERLGDKTSARKLAADAGVPVLGGSEETITDVAEGERQAEEVGYPVILKAAKGGGGRGIRVVGDRREFPDAFEDARRESLAAFGSADVFVERFVQKARHIEVQLLGDKHGNLVHLFERDCSVQRRHQKVVEIAPALALDDNVRQSLLDAALAIGREVGYQNAGTVEFLVDQDEGNFYFIEVNPRIQVEHTVTEEVTGVDLVKSQILVAQGAALDDEEIGLSSQADVRTQGFAIQCRV
>MP0880_megahit_126360_3-1271
AGLLKPYAAYELISALKDTINIPIHLHTHDTSSIQAATYLKAVEAGVDVVDVALGGLSGLTSQPNFNSVVEMLKYQERSSTINTKSLSEYSHYWETVRDYYYPFESGLKAGSGDVYTHEIPGGQYSNLKPQAQALGLEDRFHEITAMYADVNSLFGDIVKVTPSSKVVGDMAQYLVSNNLTIKDVLERGDSISFPQSVVSFFKGDLGQPVGGFPKDLQKLILKDTKAYTERPNSQLPELDIDKEYKEFKDMFENDMSRTLNITDFLSYKLYPKVFLDAYNNHLKYDNLINLPTKNFFYGMEIGEEIIIELDRGKTLLITLDSVGEPNEDGIVDVYFRVNGQGRIVKIKDTSVKVDKVEYKKADKADDKEIGAPLQGMLSTILVKKGDAVKKNQPLFIIEAMKMETTITANVDATVKEIILKEN
>MP0880_megahit_130926_1-1023
KAVAGGGGRGMRRVDSPGALREAVETCMREADGAFGDPTVFIEQAVVDPRHIEVQILADGNGPDGVIHLYERDCSVQRRHQKVVEIAPAPNLDPALRDRMCADAVRFAREIGYKNAGTVEFLLDPQGHYVFIEMNPRIQVEHTVTEEVTDVDLVQSQMRIAAGETLADLGLSQDTVRLRGAALQCRITTEDPANNFRPDTGVITTYRSPGGGGVRLDGGTVYTGAEVSAHFDSMLAKLTCRGRTFEQAVKRARRALAEFRIRGVSTNIPFVQAVLDDPDFAAGRVTTAFIETHPELLQARGSGDRGTKLLTYLAEVTVNQPHGEAPVELDPRTKLPATDLE
>MP0880_megahit_134647_1-546
NLLLQMLLRGANGVGYKNYPDNVVKYFVRQAARGGVDLFRVFDCLNWVENMRVSMDAIAEENKLCEATICYTGDLLNSARPKYDLKYYTNLAAELEKAGAHIIAVKDMAGLLKPAAARVLFKALREATGLPIHFHTHDTSGISAATVLAAVDAGVDAVDAAMDAFSGNTSQPCLGSIVEALA
>MP0880_megahit_137013_2-337
LNRQYTVRINGNRYQVAIKNDLDLLIEEMGLSLGADAIENDIFAPMPGVILSVDVKEGDSVKEGDTLCVLEAMKMENSLLSPRDGVIKSIEVSTADTVEKNALLLTLEPLS*
>MP0880_megahit_143979_6507-9581
[truncated: 1,290,440 more chars]
