# Supplementary material for: Picoplankton nitrogen guilds in the tropical and subtropical oceans: From the surface to the deep
Source: PLoS One. 2025 Nov 5;20(11):e0335222. doi: 10.1371/journal.pone.0335222 (PMC12588538; doi:10.1371/journal.pone.0335222)
Supplement: S1 File — (ZIP) [file pone.0335222.s001.zip › supplementary info/N_cycle/G_uca_urea_carboxylase/K01965.fasta]

>MP0311_megahit_6609_45-590
SRLPSGWRNSEMPPQMVAYLFDGETFILKYQSQRDGSYCVAINEDNLSVTVKRRNGREISLEIQGRLVPFTVLAEDNLWFVHGPMGQIELSEEPRFPDPDATDVGGGLSAPMPGNVVATYVSEGDSVAEGQLLLILEGMKMEHRIESPHSGLVEQMFVVEGDQVSNGQMLVVLSKSAEPSS*
>MP0311_megahit_28298_3-161
MIKKILIANRGEIACRVIRACKEMSIQSVSVYSDVDVNSPHVSMADEAVCIGP
>MP0311_megahit_30212_2-400
SGIGVRVDDGYEEGMEVPIYYDSMLSKLITYGKDRKEAIERMIRAIEDYQITGVETTLSFAKFVMKHNAFRSGNFDTHFVKNHFDPTKLDDTNEFEAELAAMLATNLLVKEKNSAPTKVNSIRSKWRENRLD*
>MP0311_megahit_30425_428-571
CIVEAMKMENIIKADRNGIINKIKVFEGDTLSVNQVILEYEWIKGFY*
>MP0311_megahit_34028_1-438
DTGTLHRYAPPTGPGVRVDDGVEEGQEILIHYDPMLSKLVVHAPNRDAAIDRCIRAIDEYEVSGVYTTLDFGRFAIDHEAFRSGKFNTHFVDAHFTPDVLERDGDLTDEEIAALAAGLVGRSTINKTASAPAGGGRSPWRRRAQA*
>MP0311_megahit_55651_43-636
AAIVAAMWIQGRNRADDRVWGFARSNFRTGSLPPQSIEFETATDETHRIEYSLRRNGGFTLGSGETVLVHEWTPDDIELEIDGRRLRAAVTVADGVGYVTLGRTTVTLPVKPRFAIPGSELPTGGLVAPMPGSVIELRCAIGDTVDAGQILVVLEAMKMEHHITAPFAGTVTELPIAEGDQVENGALLLTIEESADD*
>MP0311_megahit_61911_1-561
NEVRMEAKNVFGDDRIIIEKYVESGRHIEVQILGDTSGNIFHLFERECTIQRRYQKIIEETPSKILDDKLRKQMVDCAIQIGKKLGYKSLGTVEFIYDNKTKNFFFLEVNTRIQVEHPVTEEITGIDLVDLQLKIAQGEKINLNQDDIVSKGYAIEARLYAENPASNFLPTSGKIHKLKFPNVKGIR
>MP0311_megahit_88158_521-700
MFKKILIANRGEIACRIIKTARRLGIKTVAICSDPDENAPHVNLADEYINIGGQSSAESY
>MP0311_megahit_91802_3-737
MRIVNKEADLQNSFNLAKSEAKRSFLDSRVYIEKYLEEPHHIEIQIASDFHGNHLSLGERECSIQRRYQKLIEECPSPFIDNELREKLKNEAIKLIKACNYVGVGTVEFLVDKHKNWYFLEMNTRLQVEHPITELVYRVDLVKTQIQIASGTNIRKILKNKTQIGHSIECRIYAENGYKNFQPSTGTIIDYFPPSGPGIRFDEGFIRGQEISPFYDPMLGKLIVYAENRDEAIAKLIRALGELKI
>MP0311_megahit_93769_102-971
MRFNSILVANRGEIACRIMQTAQFMGIKCVAVFVDADKDAPFVKMADEAIKLSSSYMDGSAIIEAAKQSGAEAIHPGYGFLSENSAFARKVKSNKLIWIGPSPHVIKVMGDKLKAKELAEKSGVPTLPMTSSIKDVKSIGYPILIKAAAGGGGKGMRVVKKESELKDSIVSAKREALSGFGDDRIFIERYVEKSRHIEIQILGDEYGNIVHLGERECSIQRRHQKIIEESPSPRIDPFLREEMGQAAVKLAKKIKYCSAGTVEFLFDDKTDEFWFLEVNTRLQVEHPVTE
>MP0311_megahit_93772_1-1035
KNRNFYFLEMNTRLQVEHPVTELITGIDLVEQMIRVASGEKLSLIQNDIKFSGSAIECRIYAEDSSKNFLPSIGRLTRYIEPRSKSTRVDSGVVEGSEISMFYDPMISKLCTYSKNRKETITQMINALDKYFIEGVKTNKDFLSNILQNSEFCDGNYSTSFISENYPNGYDSYLTDFKDKTQLYAVVTFVNYLYLLRAASISNQLKGFNKTVDNNWCVIDKNKTFNVSISFNNFNKSYDIYVDKKYINLKSNWNIGYPLFSAIIDNELLYFSIKRNGPKFTINHKGALNQIVVLSKRHAELNKIMIPRLEEDNSKYLMAPMPGLLVSILVKENEEIEENQPLAVV
>MP0311_megahit_95785_1-1434
YCDESISLGSDPLKGSYLNIKKIIDLAKNLKIDAVHPGYGFLSENYEFARKLQAKNIHFIGPPHNAIKAMGDKIESKKIAKKAGVNCIPGVNKEIKNLSEANEYADIIGFPIMIKASAGGGGKGMRIAKNKKDFQGLITLAKEEAKNAFGDDRVFLEKYIEIPRHIEIQILGDKFGNIVWIGDRECSIQRRHQKIIEEAPSSFIDDITRKKMGEQSILLAKEVGYYSAGTVEFVMDKNRNFYFLEMNTRLQVEHPVTEETANIDLVEEMINVANGKKIKIKQENVRINGWSFESRLCAENPLKDFLPSAGRISAFRIHSKDVRLDSGYKEGDTVSIYYDSLLAKIIAKGKDREEARKKMLIALENSDIRGIETNLDFLISIFTKKQFISGDINTNFISNTYLNGYQGSAASQKDTLIMAIFILFNKLNYLLEVSNKPRNISKKWYICFKNKNFLLKVLNMTEEKIEILLENKIFKVKK
>MP0311_megahit_96068_2-541
GFAGVTLEEWAVKSIAASCAAMNRVAEIRRTKVSGRLDNHERKVGDNWIVFLQGHSYSVRVNADPNGSDVVFEDGAPLRVTGDWMPGKTLADMKVDGEKLVMKIGKIPGGFRVRSGGADLKVHVRSPRQAELAQWMIEKLPPDTSKLLLCPMPGMIVKLDVVQGEEIQEGQALCTVEAMK
>MP0311_megahit_101415_844-1557
MKKILIANRGEIALRVMRSAKEMGIKTVAIYSEADRLSPHVSYADEAVCVGAPPSSESYLNVDKIIEICINLEVDAIHPGYGFLSENADFARRLIKENITLIGPSAEAMEMMGDKLKAKATVKAFDVPMIPGTDEKITDLKEAKSIAEGIGYPILIKAAAGGGGKGMRVVEKAKDFEEQMKLAVSEAISSFGDGSVFIEHYVGSPRHIEIQVLADTQGNVVHLFERECSIQRRHQKVI
>MP0311_megahit_125514_1455-1946
QSVTYTVGDIELTVAYQSLRNGTFNVICNDESHSVAIHHAGDGRIDLALNGQRLQFDIQRNAMQWLVHGDNGDLVLTELPRYPDPRGVDAGGGLTAPMPGAVLATEVAAGDEVAKGDLLVILEAMKMEHRIVAPRDGTVEHVHVGVGDQVDNAQLLVTLAEEE*
>MP0311_megahit_140776_2-118
EKLQNEVEEESKLAALVALKQYLQDQKKLRLPITEARA*
>MP0311_megahit_142678_944-2185
MTIKKVLIANRGEIAVRIIRTLKNLGLYSVAVYSDADRASTFVESADEAVLLPNGYLDQETIISKAKALNVDAIHPGYGFLSENAEFSKKVKEAGIKWIGPNSETIVLMGDKINSKNFCEKEGVPTLPKSSRVADAKKIGFPILVKASAGGGGKGMRIVHREADLAEALSGAKREAKSSFDDGRVFLEKYIANSRHIEVQILGDKYGNIVHLGERECSIQRRHQKIIEESPSPRLNNELREKITQTAVYLCEKLKYESAGTVEFIFDEDTNEFWFLEVNTRLQVEHPVTEMVTGIDLVKEQISIADGNKLNFIQNDIHSNGHAIEARLYAENPENNFLPEIGTISRLFYPNNNGIRWDTGIESGSEVSPKYDPMLAKVISFGEDRTQAANLLAKELRNTQLAGVITNKDFLVNC
>MP0311_megahit_145912_230-1024
MFKKILIANRGEIACRIMRTARRMGIATVAVYSDADAGTPHVMMADEAVHIGGTASADSYLRGERIIAAAKETGAEAIHPGFGFLSENAGFVAEVEAAGLVFIGPGTKAIAVMGDKIESKALAKSAGVSTVPGTEGEVDDVEVGLKAAAEIGYPVMVKASAGGGGKGMRVIESADDLPDGMRAAMSEAQTAFGDSRVFIEKFVVQPRHIEIQLLADQHGNIVYVGERECSIQRRHQKVVEEAPSPFISPETRAAMGEQAVELARA
>MP0311_megahit_148222_3-602
KGMRVAFNEKELKENFNSAINEAKSSFGDDRVFIEKFIEFPKHIEIQVLGDQFGNFIHLGERECSIQRRHQKVIEEAPSPFVDENLRQKMVDQSIKLAKAIGYYSAGTVEFVVDKNRNFYFLEMNTRLQVEHPVTEEITGIDLVKEMIMIAQGEKISIDDNKLTIKGWAIEARLCSEDPSKEFLPSAGKIKKMALPTIAR
>MP0311_megahit_151116_3-632
EVTGIDLVAEQIKIARGEELEFVQDDIDWHGHAIEARLYAEDPGNNFLPEIGILHAYDTSLASEVRWDSGVEEGSVIGTDFDPMLSKVISWAPNRLDAANKLVRGLEKAHMGGVVTNRQFLISCLRNESFLNGNTTTDFIEREVLETKKNLSVNELHQTSIAVALWLAQQNRVSDPVTGFMPANWTNGRMPLQRVKLLFAEDEIEVKYKL
>MP0311_megahit_154946_2-265
MIKKILIANRGEIACRVIRACKELSIKSVSVYSDVDVNSPHVSMADEAVCIGPANPSESYLNFDKIIDAAKSTSSDAIHPGYGFLSEN
>MP0311_megahit_162776_1-933
KLLIANRGEIASRIIESAHQMGIGTVAIYTDPDANSPYVREAKEAFRLETSYLDAKKIVKIATSANVDAIHPGYGFLSENSNFANLVSKSGMKWVGPSANAIKKMGDKLTAKKLSEKANVPTLPMTSDPKEAKKIGYPLLIKAAAGGGGKGMRIVKTQKDLKESIISAQREAEGGFGDKRVFIERYIAKSRHIEIQILGDSFGNIVHLGERECSIQRRHQKVVEESPSPVVDRELRNKMGAAAIKIASILKYESAGTVEFLFDEKTKEFWFLEVNTRLQVEHPVTEEVTGIDLVREQLKVANGEPLDFSQE
>MP0311_megahit_164752_109-1236
KLEAKNAVKGYDIPMVPGVDHAIEDVESALQTAKEIGFPILIKAAAGGGGKGMRIVEREQDFKQQMDRAVSEAISSFGNGAVFIEKYVGSPRHIEIQILADNHGNIVHLFERECSVQRRHQKVIEEAPSAVLSPELRERMGKAACDVAKACDYVGAGTVEFLYDNGNFYFLEMNTRLQVEHPVSELISGVDLVQEQIKIARGEKLSFSQNELTINGHSLEIRVYAENPKNDFLPDIGNLQVYKRPNGEGVRVDDALEEGMDIPIHYDPMIAKLIVHAENRNQAIAKMTKAIRDYDIVGVETTLDFCDFAINHPAFVSGDFDTHFVDKYFTNPSQQLSADDDSVDAAMAASYLLTSNKLNNDSYLPGNYSDWKLSR*
>MP0311_megahit_164960_645-881
MGRIRKLLVANRGEIACRVMRTARDLGIATVAVYSEPDATAPHVLMADEGVLIGPGPVGQSYLVPEKILAAAAETKADA
>MP0311_megahit_166032_2-643
VGFKGSAIECRIYAEDSAKNFLPSIGRLTRYIEPFGKKIRIDSGVVEGSEISMFYDPMISKLCTHSNDRASTINEMLNALDRYFIEGVETNKDFLSNILQNKKFQQGEFSTSFISENYPKGYNSYDIDIKEKEILYCVATFINYKYLIRAASIDNQLKGFNKTVGNVWNVIDKSKQIEVKINYNNFNNNYDLYLLNKHISIKSNWKIGYPLFSA
>MP0311_megahit_166780_2-949
QPRHIEIQVLGDTHGNIVYLGERECSIQRRNQKVIEEAPSPFLDKKTRAAMGEQAVALSRAVDYCSAGTVEFIVDGDRNFYFLEMNTRLQVEHPVTELITGLDLVEQMIRIADGEKLQIKQKDVKLEGWAIESRIYAEDPYRGFLPSTGRLSRYRPPKETEHDGITVRNDTGVYEGGEISLFYDPMIAKLVTHGADRTTAIDAMAAALDDFRIDGIRHNIDFLTTIMHHERFRSGALTTAFIDEEFPEGFSGAEISDERGRELAAIACFMNARMTARAAQTDQILQGHAFQAPSELIVQFDDRVFETVSAPNGVQV
>MP0311_megahit_167716_1-843
TGIDLVCEQLKIARGESLKFNQDDISFNGSSIEARLYAEDPNNDFLPEIGTLIAFEKSNSAEARWDAGVTKGAVIGTDFDPMLAKVISFAPNRIDAASKLAKALESAHIGGVKTNRDFLINCLKSPEFLKGNTTTDFIERVNPDRKLIINESDLNHAAVIAALWIQRKNRDEAKVAKFMPSGWTNGRLPKQKIIFEYESQEIKVEYSQKRNGQFSFSDNKVAQIYSSDKESIDVMFDEKRHISKITSSENNILVHMPYGDVMLNVKPKFTLPGLEVAAGGL
>MP0311_megahit_173710_2-364
VAVQIRHTGHKVVLTHGAARLALTVFPARFEPLLDHMPVAAEGAGADEITAPMPGQITRILVEVGDEVVEGQDVAIIEAMKMENVLSAEARGKVREVAVKIGDNLNVDDLILALDLAEDG*
>MP0311_megahit_175689_839-1384
NQLKGFNKTVGNFWRVIDGEKNIDVKINFNNFNNNYDVYLLNKHFSIKSNWKIGYPLFSAIIDNKLHYFAINRDGPKFKINHKGGIMDLIVLSNRHSELNKIMIPRKEEDKSKLLLAPMPGLLVSLLVKEGQVIDENEPLAIIEAMKMENIIKSEKKVTIKKINCKEGDSLEVDQVILEFD*
>MP0311_megahit_179695_1-603
ANRGEIALRIIRSAKEMDLYTIAVYSDADEDALHTKRADESYYLGGSLPAESYRNLKKLVKAAEETNADLVHPGYGFLAENADFAKAIEKKGITWVGPKPETIKSMGDKIESRKLVSKIGLNPVPGQLKPSRFQRDAVKDAESFGYPVALKAAHGGGGKGLRIVHNEKELLENFDIVKRESEAYFGSDQIYVEKFIKPARH
>MP0311_megahit_185193_220-957
KISGVETNIQFLSAILLDEDFQSGNITTNFIEDKFGSKFVPLTPNLELKKKLLALSAAILMPVIYQSYPEKPNKGKNILQISHKEYFLADWHYFEGTHIVTIDNAQYEVTGQVTKSMSLFIGQVNGEDLPVKVSRIFNKVKLVFGPHSMEVTILPSEAYDVIEIMPEPNLLGGALKVLAPMPGMLTKLLVSEGDILFSGQQVAIIEAMKMENSLRCEIDCIVDRIHVTEGDLLNVDDLILSLSEK*
>MP0311_megahit_187378_3-815
QSDICINGWAMESRLYAEDPYRNFMPAIGRLSLYRPPGEKHHDDGSLTRNDTGVAEGDTISIYYDPMIAKLCSWAGDRSAAIARMRVSLDDFVMGGIGHNIPFLSAVMEHDRFISGDISTAFIDEEYKDGFTGIIPSPDRMRDLGLIISAAAYNYAQRQSSPPCQDWAIQFVTDDTAQIADANLRCSFHLHQQDAALTADISPYADTAADKTNAVRIEIQQAIDTPQIAASITDDKDDKTRHYICQLYRDKDCWHIYYRGSHVAAHARPSH
>MP0311_megahit_188036_3-212
KALVCPMPGVLISVNVEEGQAVKAGEALAVVEAMKMENILRAEKDATVTKVLVAQGDKLAVDDIILEFE*
>MP0311_megahit_189333_3-689
TAQKMGIRTVSICSDPDTNAPHVNMSDECVNIGGETSIDSYLKIDKIIEAMKKSNAEAVHPGYGFLSENVNFRDEVNKIGKTFIGPPSEAISSMGDKIRSKKIAKAAGVSVVPGGLEVVPDIKSAIKQAKIIGYPVMVKASAGGGGKGMRVAFNEKELEDNFNSAINEAKSSFGDERVFIEKFIEFPKHIEIQVLGDQFGNFIHLGERECTIQRRHQKVIEEAPSIFVT
>MP0311_megahit_194907_2-703
QIGYPILIKAAAGGGGKGMRIVENDSEFENQMKRAVSEAKNAFGNGAVFIEKYITEPRHIEIQILADQHGNVVHLFERDCSIQRRHQKVIEEAPSSVLSEKLRAEMGKAACDVARSCDYYGAGTVEFIYENDSFYFLEMNTRLQVEHPVTELITGLDLVEQQIKIAEGEKLSFAQEDLKINGHAIEIRVYAEDPTNDFLPDIGTVDVYSIPKGDHVRVDDALEQHMEIPIFYDP
>MP0311_megahit_195763_300-791
DLNIKGHSIEIRVCAEDPYNNFLPDTGFLELYKLPKGEGVRIDDCTKKGSEVSIHYDPMISKLIVHAPTREQAIQKIIKAIDNYTIFGVKTTLPFCKYALNHPDFRSGKFDTRFVSLYFKDFQNNFSNQLFLDTGLAAIYHLEKMNFINDSFLPSEPNQWRNS*
>MP0311_megahit_196461_1-765
MRVAFNEKELEDNFNSAINEAKSSFGDERVFIEKFIEFPKHIEIQVLGDQFGNFIHLGERECTIQRRHQKVIEEAPSIFVTQDLREKMVNEAIQLAKAVGYYSAGTVEFVVDKDKNFYFLEMNTRLQVEHPVTELITGVDLVEQMIRIASGEKLLMSQDQIKFEGSALECRIYAEDSSKNFLPSIGRLTRYIEPSGKNTRVDSGVVEGSEISMYYDPMISKLCAYSNNRKQTILEMVNALDKYFIEGVKTNRDFL
>MP0311_megahit_206504_1-264
MFNKILIANRGEIACRVIKTARKMGIKTVAVFSDADRQALHVQMADEAIHIGASPASQSYIDIKKVVAAAKSCGAEAIHPGYGFLSEN
>MP0311_megahit_206912_3-1001
ASSFGDDRIFIEKFVTQPRHIEIQILADSHGNCIYLNERECSIQRRNQKVVEEAPSPFLDEETRRKMGEQACALARAVGYESAGTVEFIVDGKKNFYFLEMNTRLQVEHPVTELITGIDLVEQMIRVANKEKLKLSQSDATINGWAIENRLYAEDPYRNFLPSIGRLTRYRPPEEFESAEYVIRNDTGVFEGGEISMYYDPMIAKLCTWAPTREKAIEQMREALDGFEVEGIGHNLPFLSAVMDHPRFIKGDITTAFIEEEYPEGFVGVDLSEEELMRIAASCAAMNRVAEIRRTKISGRMDNHERRVGDDWIVTLQNKKYELKIVADHLGST
>MP0311_megahit_217829_2-313
RGSHVAAHARPSHIAALAHYMKPVIAPDRSNMLLCPMPGNLVTIMVADGDVVEAGQKLCIVEAMKMENALVAEKRCRIDGINAKVGDILSVDAVIMRFADVDT*
>MP0311_megahit_222121_3-1595
DAISIMGDKIRSKKIAKEANVSIIPGNLDSIKNINDAKKEAKVIGYPVIIKASAGGGGKGMRVVSKEKDLDQSYNSAINEAKSSFGDERVFIEKYIQNPRHIEIQILGDKFGNYIHLGERECSIQRRHQKVIEEAPSPFVDINLRELMAEQAINLSKLVGYFSAGTVEFVVDNSKNFYFLEMNTRLQVEHPVTELITGIDIVELMIKISADEKLPITQENVQFNGAAIEARIYAEDSKRNFLPSIGRLTRYIEPVGKNIRLDSGVVEGSEISMYYDPMISKLCVHSETREKSISLMTMALDRYLINGVNTNKDFLSNIIQNNSFKKADFSTNFISEFYPDGYDPENKDNKLTDEVILIATFIHYKYLLRAASISNQVKGFQRLIPNDWNVITEDEKYITKITYNSYNKNYDIILNKKYFKIKSDWQIGFPLVAALIENKLLYFEISRNGPYYSVSHHGNNYRLIVLSNRHSELNALMLKRKEKDTSKFLMSPMPGLLVSVMVKEGQKVQAGEPLAIVEAMKMENILKAEKD
>MP0311_megahit_223928_289-621
MLKKILIANRGEIACRIIKTAHKMGIKTVSICSDPDINAPHVNMSDECVSIGGNTSIDSYLRIDKIIDAMKKSNAEAVHPGYGFLSENVNFRDEVNKIGKTFIGPPSEAIS
>MP0311_megahit_230271_3-407
MADVTPIKKLLVANRGEIARRIMRTAHDMGISTVAIFAEGDARAPFVNEADTAIFLEGRTSTETYLDVEKVINACKRSGADAVHPGYGFLSENEGFAQAIIDAGIKWIGPSPEVIGLMGDKLSAKNLMTEAGVPT
>MP0311_megahit_237330_190-1131
MFKKILIANRGEIACRIMRTARSMGIQTVAVYSEIDRNAQHVQLADEAVSLGGMTAQESYLQAEKIIAACQQTGTDAVHPGYGFLSERATFANALAKKNITFIGPPANAIAAMGDKIESKKLAKSAGISIVPGHIGVIETAAEAVKIANEIGYPVMIKASAGGGGKGMRIAYSPRDVESGYATAMREAESSFGDDRVFIEKFITSPRHIEIQILADQHGHCIHLNERECSIQRRNQKVIEEAPSPFLDDATRQAMGEEAIRLAMAVDYHSAGTVEFIVDADRNFYFLEMNTRLQVEHPVTELITGLDLVEEMIR
>MP0311_megahit_238123_3-824
IAKVTVHAPTRREAAARLARVLETTRIQGLTTNRDFLVNTLRTDEYISGDTTTDFIERVNPDRVIPKDQEALQSAAIAIAIESQAKRRANAKINKRIRGGWRNSTMPDEELTLEAYGEEIKLRYKSNRDNSFNFSFEETSHVVTVIDSGCGSVEIDIDGQRSQYTLDKIGEEWLVHSTFCDFEFKELPRYPISSSDDFGGGLVAPMPGAILSIDIKPGDTVKKGDVLVILEAMKMEHRITAPRDGIVGSVQTEVGEQVENEQLLVTLEEEEGE*
>MP0311_megahit_246074_1-624
MFNKILIANRGEIACRVIKTAKQMGIKTVAVFSDADRNALHVQMADEAVNIGPPPANQSYIDIEKVISAVKKTNAQAVHPGYGFLSENAKFAKSLFDTGVTFIGPPQNAIESMGDKITSKKIAQEAGVNTVPGYMGVIKDEDEALSISERIGYPVMIKASAGGGGKGMRIAWNDTEVKEGFQSSKNEAASSFGDDRIFIEKFVTQPRH
>MP0311_megahit_251935_3338-4063
ITNKDFLVNCLENKSFLKGKTTSDFISREEKKLFTAFDKKEMDCLMKLAAVWLQHSTLKDNSNLNFLPRNWTNGRLSKPTVKFRHSDEEFCYEYENISEAVKISRKLFERISASTITNIICEENSIRCEIDEKFVSAEVSYYQNELTINGGNGDLSLKVMPKFSDPTEVEIEGSLTAPMPGKILNINVKKGSKVSTGDTLIILEAMKMEHAIKASSDGVVSNLYVSAGDQVESGANLMKID*
>MP0311_megahit_252165_3-746
YAIKILKTLGKSTIISHYNKMIKKVLIANRGEIAIRIAKSCKKLGIKTVGVYSKDDSTSLHLRYCDESHLLGDDPLKGSYLNIEKLIEISKKLSVDAIHPGYGFLSENSGFVKKLNKEKIIFIGPSYKAIELMGDKIESKKIAKKAGVNCIPGYEHAIKNVKEGLNEAKKIGYPVMIKASAGGGGKGMRIANDKNEFEELLTAAKNEALNAFGDDRVFIEKYIEKPRHIEMQILADNHGNIIWLGERE
>MP0311_megahit_253015_3-1466
AEKLSEEGIIFIGPGVKAIAAMGDKIESKKIAAAAGVNTVPGHVGVLADDKVAVKVAAEIGFPVMIKASAGGGGKGMRVAFNEKEVKEGFRAAVSEAASSFGDDRVFIEKFIEDPRHIEIQIIADSAGNTVYLGERECSIQRRHQKVIEEAPSPFLDSKTRKAMGEQAVLLAKSVDYKSAGTVEFIVDKNKNFYFLEMNTRLQVEHPVTECITGLDLVELMIQVAAGDNLPFKQKDVQLNGWALETRVYAEDPYRNFLPSTGRLTQYKSPEDLDGIRIDSGVFEGAEISMFYDPMISKLIAYGKNRKDAIEKMALALDQYRIRGVNHNIDFLSALMSHDRFKSGELTTAFIDEEFPKGFNGIQVTQNDKETLYAVAIGFEMKRRARNANITGRANLPRRAGSEQDRYTRLVIIDGDHKTDAKAQLKNGSCLVDMNKKKYDLNGNFEPGTDIFEGQVNKKSIVLQVDYDGSKYALRKGGWQATIKIIDK
>MP0311_megahit_261255_3-956
PSIGRLTRYRPPAEIKDKHSIVRNDTGVYEGGEISMYYDPMIAKLCTWAPDRAKAIEQMRIALDRFEVEGIGHNLPFLSAVMDHKKFISGKITTAFIAEEYSEGFNGVDLNDDEIKDLAACAAAMNRVAEIRRTKISGRMDNHERRVGDDWVVQIAGKVFLVNVLADTAGANVIFEDETSIRVSGDWLPGKKLANMTAGDKSLVIKINKITGGFRMRTRGADLKVLVRTPRQAELSKHMQEKLPPDTSKMLLCPMPGLLVKIDVEIGQEVQEGQPLCTVEAMKMENILRAERKGVVAKINSSVGDSLAVDDIILEFG*
>MP0311_megahit_265501_2-418
MGEISKILIANRGEIALRIMKTCNKLNIKTVAIFSQADQNAPFVNYADEKILIGPASSSKSYLNQELIIQKALDHKVDAIHPGYGFLSENAEFASNVIKAGIIFIGPSPKAIKLMGDKLSAKNTVSKYNIPLVPGINEE
>MP0311_megahit_266086_974-1258
MFKKILVANRGEIACRVIKTCKELGISTVSVYSDADSRSLHVTMADQAINIGPAPSSASYLVIDKIIRACKKTGADAVHPGYGFLSENAAFVNQL
>MP0311_megahit_268765_8-679
KGLPIKQYKSLFEIIILTLSAESDIRDLNLKKFDKRTSVELFDFFDNKKYISDEYIVKLDNKMFEISKFDGNLYLLDKMYNKLRVHHQIDFQTNLINIKIYEDDQILLSTFLKLNYCFPYYQIDFRGSSAKGITRDSVNLELSKFMKKVDDEENKNSLICPMPGKLIELFVKVGDQVEVGQNLCIVEAMKMENTLQSSLKGQVKKINFKVNDLLKVDDIIIEF*
>MP0311_megahit_268968_3-767
LNEAKKIGYPVMIKASAGGGGKGMRIAKDKNEFQELLTAAKNEALNAFGDDRVFIEKYIEKPRHIEMQILADNHGNIIWLGERECSIQRRHQKIIEEAPSSFIDNVTRVKMGEQATSLAKEVNYSSAGTVEFVVDQKQNFYFLEMNTRLQVEHPVTELVTGIDLVEEMIHVANNKKLKIKQNDVKVQGWAFESRLCAESPKKNFLPSAGRLVNINYPVGDIRVDNGYQSGGEVSIYYDSLLAKIISKGKDRNDAL
>MP0311_megahit_270345_1-984
MIFNSLLISNRGEIACRIIKTARDMGIRSVAVYVDADKDALFVKEADEAIRLDDGGYLDSKQIINAAKKSGAQAIHPGYGFLSENASFARKVKKEGIIWVGPSPHVISVMGDKLKAKELAVKANVPTLPMTSKPSEAKNIGYPLLIKAAAGGGGKGMRIVEKEKDLKESISSAQREAKNGFNDDRIFIERYVEKSRHIEIQILGDSNGNVVHLGERECSIQRRHQKIIEESPSPRISEDIRNKMGEAAVKLAKKIKYESAGTVEFLFDDKTEEFWFLEVNTRLQVEHPVTEEVTGIDLVCEQLKIARGESLKFNQNDISFNGSSIEAR
>MP0311_megahit_271053_3-611
QKLIIQKALDHKVDAIHPGYGFLSENAEFASNVIKAGIIFIGPSPKAISLMGDKLSAKNTVSKYNIPLVPGINEEITNIEKAMDLAEEMGFPILIKASAGGGGKGMRIVENKNEFKSQMSRAVSEAKNSFGNGAVFIEKYLEKPKHIEIQILADQLGNVVHLFERDCSIQRRHQKLIEEAPSSVLTENLRNEMGLAAINVAKS
>MP0311_megahit_275313_3-296
MEKINKILVANRGEIALRIMKTCKKLGISTVAIYSEADKSAPFVKFADQSVLIGPPPSSESYLKQDEIIEVAKNLNVDGIHPGYGFLSENSSFAQKVI
>MP0311_megahit_285926_2-751
IEGIKNNLSFLSVILMNKSFRKGNFSTKFLEKEYPNAYQNYSLNNAELQKLSAAVLALYKNYEYLTTDNYYEFAQSEVIENKYFVDTSLNQFHLDWNFNNEIHEIKGKKNKVFKIKILHFSFSEPIELKINSEKLKFWCRKVTDGFYVRWNGFEGNIKIYPSHLSSYFTIVPRKSNINNSKEIVSPMPGLLVSLDIGIGDKIEVGQRLCAIEAMKMENVIYSERSGIIKSINFKLGDIMSDGDTILEFV*
>MP0311_megahit_285929_3-731
SIEARLYAENPNNDFLPETGKMFAYEQAENDLKTRWDSGVHRDSVIGTNFDPMLAKVISYGETREDAARVLAKSLEDSHIGGVITNKDFLIATLRSDEFLKGNTTTDFIERVKPPRVKTLTNDELNLALTAAAMWKQMRNRISSDIAPFIPSGWTNGRLPNPNITFLLDGEEIFVEYKLINKNKFLVFNSEVEVVNIDDKYIDLVFDGVRVKSRISEDAESILVHIPSGDVSFEVKPRFSMPG
>MP0311_megahit_287826_564-653
MTFHKLLIANRGEIACRIIKTAHEMGIACV
>MP0311_megahit_288017_851-1294
PTNDFLPDIGTVDVYSIPTGDHVRVDDALEQHMEIPIFYDPMIAKLIVHDSTREKAIQRMIEAIEDYEIVGVKTTLPFCDFALKHESFRSGKYDTRFVKLYFSDPKVLDPSLEMLDAALATVALLEKKDKINEYYLPSTPTNWVLNR*
>MP0311_megahit_288038_1-477
LQRVKLLFEKDEIEVKYKLNRDNLYEVMGSTCEIYHCDSAGIDMAIDSLRFYSHVTKVGSEILINMPFGDIDASVLPRFLEPGNDVPEGGLIAPMPGKVIDVKVKKGSKVKTGDTLVIIEAMKMEHSIKATETGKIAKVMIQLNDQVDNGATLLVLEK*
>MP0311_megahit_288550_1-546
ELMRIAASCAAMNRVAEIRRTKISGRMDNHERRVGDDWIVTLQNKKYELKIVADHLGSTVQFKDGAKIRVEGRWTPGDQLAKMLVDETRLTMKVGKITGGFHIRNRGADLKVLVRSKIQSELAHHMIKKALPDTSKILMCPMPGLIVKIDVQVGEEVQEGQALCTVEAMKMENILRADRKAK
>MP0311_megahit_288667_1-327
IHDVKVGFEDCVLDMKIIPRSQENLLGYMPKLKAEDLSKKLISPMPGLIKTVDVKEGQKVKNGDQILIIEAMKMENILKSEKDCTVEKILVKSGDSVSTDEELIIFKN*
>MP0311_megahit_293050_375-2354
MFKKILIANRGEIACRIISTCKKLSIPTVAVYSDADARALHVKLADEAINIGPPPSTESYLSIDKIISACKQTNADAVHPGYGFLSENHLFMSRLEKEDITFIGPSAEPIRVMGDKIESKIFAIDAGVNTVPGYQDIIKTSEEAIEIAKNVGFPVMIKASAGGGGKGMRIAYNEDDIPDAYTSSINEAKSSFGDDRVFIEKFIVKPRHIEIQILADNYGNAIHLGERECSIQRRNQKIIEESPSPFVDGELREAMGAQAVQLAKKVGYQSAGTVEFIVDQDKNFYFLEMNTRLQVEHPVTELVTGFDLVEEMIKIAAGEKLNISQEDVKFNGWAIESRIYAEDPERNFMPSTGRLVTYQPPISIENIRNDTGVYEGGEISMFYDPMISKLCSYGKDRKKACDLMQDALNNYEITGIQNNLNLLSSIIKNEKFISGDINTGFIEEEYPNGFNSKIISKDEAFNFSLACIFAFLKIKNRNKNLDLINNSKFNERTLFTHVNENIFEFKTYNSQKNSVIEYDGTIINLESDWNIGNKIMKIKIDENSFTFQITKNVKGFHIQGYGISTVVKIRSKIAHELSSYMIEKVVTKDTKVIKCPMPGLVVSVDIEEGQSVEDGDKLCVVEAMKMENIIRSEASGTIKKIHCKEGDSLATDEVMIEFE*
>MP0311_megahit_298160_3-545
MFSKILIANRGEIACRVIKTAKRMGIKTVAIHSEADNNSTHVMLADESINIGGLTSQESYLDINKIVDAVKKTNSDAVHPGYGFLSENRNFAEKIENIGKVFIGPPLDAISIMGDKIRSKKIAKEANVSIIPGNLDSIKNINDAKEEAKIIGYPVIIKASAGGGGKGMRVVSKEKDLDQSY
>MP0311_megahit_311504_1696-1905
MIKSILIANRGEIACRIIKTAKKLGIKSSVIYSSEDENSLAVQMADHTFFLESKDGEKKEYLDTDQIISI
>MP0311_megahit_317001_1-192
PMPGKLIELFVKVGDKIEIGQNLCIVEAMKMENTLVSSLKGQVKKINFKVNDLLKVDDIIIEF*
>MP0311_megahit_325336_3-722
MIKKILIANRGEIACRVIKTAKRLNIKTVAVYSEADKDSLYVRNADESYFIGGSQPSESYLNVAKILEVAKKSKADAIHPGYGFLSENADFVKKLQKTKIKFIGPNPNAIKKMGDKIESKNLAIKLKLNVIPGHTAPVKNSKEAMKISKKIGFPVLLKASAGGGGKGMRIVKAEKELSENFDAAKSESKKSFGDDRVFIEKYIEEPRHIEIQILCDKHGNQLHLGERECSIQRRYQKVIE
>MP0311_megahit_325893_1-1035
QKDIKLNGWAFESRIYAEDPYKGFLPSIGRLTKYSPPSEDKSIDYEIRNDTGVKEGDEISIFYDPMIAKLSTWGKDRKSAIKCMEKALDEFCISGLKNNLSFLSSIYLNPKFVDGEISTAFIEKEFKNGFKGLPIKQYKSLFEIIILTLSAEHDIRDLNLKKFDKRTSVELFDFFDSKKYISDEYIVRFDNKMFEISKLDGNLYLLDKMYNKLRVNHQIDFQTNLININIYEDDQILLSTFLKLNYCFPYYQIDFRGSSVKGITRDSVNLELSKFMKKVDDQENKNSLICPMPGKLIELFVKVGDQIELGQNLCIVEAMKMENTLVSSLKGQVKKINFKVNDLLK
>MP0311_megahit_335180_949-1317
MMFKSILIANRGEIACRLIKSARRLGIKTYAVYSEADKHSLHTKEADVAVCIGQAESKKSYLNIKRIIEVALENKIEAIHPGYGFLSENYLFAKKVEASGIIFIGPSWKSIKAMGNKNNAKEV
>MP0311_megahit_337418_3-1394
MIKSILIANRGEIACRIIKTAKKLGIKSSVIYSSEDENSLAVQMADHAFFLESKDGEKKEYLDTDQIISIALKNKIEAIHPGYGFLSENANFAKLVEDNGIKFIGPPYTAIKIMGDKIISKKHAKNSGVSTIPGVQDEIKSFEDAVKASKKIGFPLMIKASAGGGGKGMRIVYEEKELNDKFTSAKNEAKASFGDSRVFIEKFIEDPHHIEIQIIGDQFGNYLHLGERDCSIQRRNQKIIEESPSPFINSKIRNLMADQAILLAKSVEYFSAGTVEFIVDKNKDFYFLEMNTRLQVEHPVTELVSGIDLVELMIRISSKEKLKMKQNEISFEGCAMEARIYAEDPARDFMPSAGRLVKYNPPKKISKKSEIIRNDTGVFEGSIISLHYDPMISKLCAWSKNRDLTIDLLNTAINSFEIEGIKNNLSFLSVILTNKSFRKGNFSTKFLEKEYPNAYQNYSLNNAE
>MP0311_megahit_338460_233-511
MPYGDVMLNVKPKFTLPGLEVAAGGLVAPMPGKVIDVKVKKGKKVKAGDTLVILEAMKMEHSIKAAEDGVVSELLISINDQVENGALLMVVK*
>MP0311_megahit_347485_3-536
VGIESGSSITANFDPMLAKVISFGETRVEAANKLALALENSHFGGMKTNRDYLVSILRSKEYLEGDTTTDFVERVNLNSEIDLTEEEIFNFAKVGAMWIQGKNRSEANVLQNIQSGWNNARLPYQEVKLSLEDQEYRVKYKSLKDGNFVSAESEIIRMFDWYEDFIDVEISNVRYRSK
>MP0311_megahit_347874_363-584
PDTSKILMCPMPGLLVKIDVQVGEEVQEGQALCTVEAMKMENILRADRKAKVKKLNVKAGDSLAVDETIMEFE*
>MP0311_megahit_350180_3-344
VYDDKRHYAKVTKDADKLLVHMPYGDVMLNIKPKFVIPGLEVAKGGLTAPMPGKVIDIKVKKGKKVKTGDTLVILEAMKMEHSIKASEDGTVTQLLISVNDQVENGALLMIVE*
>MP0311_megahit_351151_3-725
SDHAFKLDNGYMDQDEIINKAKQLNVDAIHPGYGFLSENAEFCKKVKNEKIVWIGPDAETIELMGDKINSKNFCVKQNIPTLSKTSKLSDAKKIGYPILVKASAGGGGKGMRVVNSPKELDDSVAAAKREAKSSFGDNRVFLEKFIEKSRHIEVQILGDNFGNVIHLGERECSIQRRHQKIIEESPSLRLTEDLRQNITSAAVELAKKLNYKSAGTVEFIFDENTNEFWFLEVNTRLQVEH
>MP0311_megahit_351193_3-959
SIEARLYAENPNNDFLPETGKMFAYEQAENDFMTRWDSGVHKDSVIGTNFDPMLAKVISYGATRDDAARVLAKSLEDSHIGGVITNKDFLIATLRSDEFLKGNTTTDFIERVKPPRVKNLSNDELNLALTAAAMWKQMRNRISSDIAPYIPSGWTNGRLPNPNITFVLDGEEIFVEYKLINKNKFLVFNSEVEVVNIDDKYIDLVFDGVRVKSRISEDAEFILVHIPSGDVSFEVKPRFSMPGLEVQAGGLVAPMPGKVVDLKVKKGSKVKSGETLVILEAMKMEHSIKASEDGVIADIFIKENDQVENGAVLMVVDS*
>MP0311_megahit_351755_3-935
KREALSGFGDDRIFFERYIEKSRHIEVQILGDDKNVVHLGERECSIQRRHQKIIEESPSTRLSEELRLNICEDAKRIAQAIKYTSAGTVEFLLDDKTGEYWFLEVNTRLQVEHPVTEEVTGVDIVQEQINIANKKSISFLNNDAADLGHSFGHSIEVRIYAENPENDFLPETGEIFIYQPSELDGIRWESGINSGTKITTNFDPMLSKVISWAETRNEAAAILANALEKTIIGGVKTNKDFLINCLRNKDFIDGKTTSDFISKSKPSRGKILLEEDEKKFLIIAAIYNALNNQKKLGVLNFVPAAWTNGRI
>MP0311_megahit_352648_237-542
YYDCRCQTIVVSKQHETYIRLMPKIKLEDLSKKLISPMPGLIKSVDVSEGQKVKSGDQLLIIEAMKMENILKSEKDCVIDKVLIKPGDSVGADEELILFSK*
>MP0311_megahit_352914_51-872
ITPDFDPMLAKVISYGETRTEAAKKLALALENSHFGGMQTNREFLIAILRSEKFLKGATTTDFIEKEKLSGEVDLSEEEIKNYAKAASLWIQGLNRENASVLTNMDSGWNNARLPFQEVKLSLKDTNFVINYKKSRDGKFKFSDSELATVYDWQDNFIDVEISGSRLRSKVSFEDNLLLIHTYKGDLLFNVLPKFEVKDSGTIEGGLNAPMPGKVVEVQIKKGSSVKKGDTLIILEAMKMEHKVSAPSSGKIKNILVSKGEQVENGQTLVVLD*
>MP0311_megahit_354522_1-399
SAESEIIRMFDWYEDFIDVEISNVRYRSKITMDNNLLLVQTHKGNVLFKILPKFNISQEETIKGGLTAPMPGKVVEIKIKKGSNIKKGDTLVILEAMKMEHKVLAPDNGKIKEVLIKENDQVENGQTLVVLD*
>MP0311_megahit_355718_1-660
MIFNSILIANRGEIACRIIKTAKEMGIRSIAVYVDADKDSLFVKQADESIRLEDGGYLDGDQIINAAKMSGAQAIHPGYGFLSENASFARKVKKEKLIWVGPSPNVISVMGDKLKAKELAIKADVPTLPMTSKPNEAKKIGYPLLIKAAAGGGGKGMRIVNKEKDLKESIVSAQREAKSGFNDERIFIERYVEKSRHIEIQILGDSKGNVVHLGERECSI
>MP0311_megahit_357602_3-221
DTSKILMCPMPGLLVKIDVQVGEEVQEGQALCTVEAMKMENILRADRKARIKKFNVKAGDSLAVDEAIMEFE*
>MP0311_megahit_359255_3-602
ESYHIGGSQPAESYLDINKIINIAKKSKADAVHPGYGFLSENAAFVKRLAKEKIKFIGPNPNAIKKMGDKIESKNLAIKLKLNVIPGHTAPVKNSKEALKISNKIGYPVLLKASAGGGGKGMRIVRKNSELEENFNAAKSESKKSFGDDRVFIEKYIEQPRHIEIQILCDKHGNQVHLGERECSIQRRYQKVIEECPSPF
>MP0311_megahit_359349_1-738
RRYQKVIEECPSPFVDEEMREEMARQALTLAKEVRYDSAGTVEFVVDKNKNFYFLEMNTRLQVEHPVTELVTNVDLVEQMIRCADNQKLNIKQKDIKLNGWSVESRIYAEDPTKDFLPSIGRVSEYIEPKITNSSSQIVRNDTGISPGSDISIYYDPMISKLAVHSNDRKSAIKLMIESLNQYYLSGVGNNIEFLISILSDKKFQKGDISTNFIKEKFKNGYQANCLIDQEKIEKLSLSAIIMHLS
>MP0311_megahit_361545_1-561
KHGNQVHLGERECSIQRRYQKVIEECPSPFVDEEMRNEMAAQALTLAKEVKYDSAGTVEFVVDANKNFYFLEMNTRLQVEHPVSELVTGVDLVEQMIYCADNKKLNISQKDINLKGWSVESRIYAEDPTKDFLPSIGRVTEYIEPSKIEDKDQIIRNDTGINPGSEVSLFYDPMISKLAVHSKDRAT
>MP0311_megahit_363448_428-1378
MFKKILVANRGEIACRVIKSAQDMGINVVAVYSDADRYSPHTLMADEAIYIGESPAQSSYLDKEKIISAMKQTGAEAVHPGYGFLSENSDFAREVEKNNLVFIGPPSSAIDSMGDKISSKKIAEEAGVSIVPGFLGEISDENQAEKIAKDIGFPVLIKASAGGGGKGMRIVSSESELKQGLISSQNEAEKSFGDKRVFIEKYISNPRHIEIQVLADKFGNCVYLGERECSIQRRNQKVIEEAPSPFLDNQLRMKMGDQAVSLAKAVNYCSAGTVEFIVDGDKNFYFLEMNTRLQVEHPVTELVTGLDLVELMIKVAY
>MP0311_megahit_365309_1-654
PNKKLEWTLGSLVLAYYICEISKNFEIFENDQISDEWEVYLSYKQFSQNPSKLKYMINKDNLNLPFVCIKPMQNQITKGLNDDFFTIEVHQDFIKKLVTFKINSQDSSNDTQNIQCRLNNKNTNIEFQYRGITMSANVFPKHVADYHKYMKPIKNLDKSNLLICPMPGKLIKILVKENQIIEEGQSLCVLEAMKMENTLVAPKKCTIKKINYKEGDTL
>MP0311_megahit_365449_317-877
AIYNALNNQKKLGVLNFVPAAWTNGRIPKQRIKLELNGKETEVSYKYLKDGSIDILDTVSTVISVEENKLIIEIDSEIIVSSIYTKENKIVIGNSYGSIETNILPRFKIPGANLQEDGLVAPMPGKVIDIQVKKGQKIKKGQSILIIEAMKMEQTIKSPKNSIVKQVLVSKLQQVENGELLVILDD*
>MP0311_megahit_375681_350-1225
CGVIEGGEISIYYDPMISKLCSWGETREQAICYMQEALDNYQIEGIGQNIPFLHSVYRNIDFREGKISTAFIEENYPEGFKGETLSEEERNQLAALVGFAQHIKNIRNQTISGRMNTSERNTDGEYFIKFEDQWVAIKIQIGDHEHTVIVDDTQLKFVTSWKPSDALISASFNKKNIVANLRFQDEGITVEYRGFLDTVVVCNETEKELFKFIKEPEAIDTSKFLLCPMPGLLVSMSVKDGDFIEEGQILCSVEAMKMENVFRAEKKGKVKKVNVAAGDSLAVDDVIIEFE*
>MP0311_megahit_377469_3-1718
ENAAFVNQLEREGIKFIGPPSEPIRVMGDKIESKIFAEKSGVNIIPGHQAIIKDSKEAIEIAKKIGFPVMVKASAGGGGKGMRIAEAESEVEDAFNSSVNEAKSSFGDDRIFIEKFIEKPRHIEIQILADNYGNVIHLGERECSIQRRNQKIIEESPSSFIDSSLRNEMGEQAKRLASTINYTSAGTVEFIVDQNKNFYFLEMNTRLQVEHPVTELVTGVDLVEEMIKIAAGEELKLKQEDIKFNGWSIESRIYAEDPERNFMPSTGRLKRYIVPDNIDSIRNDTGVYEGGEISIYYDPMISKLCSYGKDRNDALNTMEIALNNHYIDGIRNNIDFLTAIVRNKRFISGDINTGFIDEEYKDGFKANINDKQFSLLFSIAATYFFTLDQFRSRNQNDRSLIFEKSLVAVVEKEIFKFKTYDKNDNLIIEFNDEVITIDSNYELGNPIASLMINGKDYSFKVERIINGYKLSGYGFSSNIKIYSSRAFELSKHMIEKNYALNDKIIRCPMPGLVISIDVVVGQEVSAGDKLCTIEAMKMENVIRSESSGIIKKILCNDGDSLASDQTILELS*
>MP0311_megahit_378796_280-732
MTIKKLLISNRGEIASRIIKSAHDMGITCVAIYTEADKNTPYVREADQSFKLSDSYLNAKEILEIAKKNNVDAIHPGYGFLSENANFANNVKKAGIKWVGPSANAIKKMGDKITAKTLAEKAGVPTLPSGSSAKDANKIGYPILVKAAAGG
>MP0311_megahit_382850_1-888
CSIQRRHQKIIEESPSPRISDDVRNKMGEAAVKLAKQIKYESAGTVEFLFDDKTEEFWFLEVNTRLQVEHPVTEEVTGIDLVCEQLKIARGESLEFDQKDITWTGSSIEARLYAEDPNNDFLPEIGTLIAFEENNSAEARWDTGVNKGTVVGTDFDPMLAKIISYAPNRTDAAGKLAKALESAHIGGVKTNRDFLVNCLKTKEFLDGDTTSDFIERVKPSRKLEINQSEIEHASAIAAMWMQQQNRNNSNVAKFMPSGWTNGRLPNQKVTFEFENTEYDFEYKQKRDQKFLFSNNK
>MP0311_megahit_396132_1-474
MTIRSILIANRGEIACRVMRTAHSMGIKTFALYTDEDKKSPHVNFADHAIKIQTNYMDMDAIINVAKSYSIDAIHPGYGFLSENASFARRVQSNKIIWIGPTPTVIKKMGDKLQAKEIAKKVNIPTLDTVEKVSLAKKIGFPLMIKAAAGGGGKGMRI
>MP0311_megahit_396733_3-1463
KGMRIVNKSKELKDSIISAQREALNGFNDDRIFIERYVEKSRHIEIQIIGDSHGNVVHLGERECSIQRRHQKIIEESPSPRVTDEIRNKMGDAAVKLAKQIKYESAGTVEFLFDDKTGEFWFLEVNTRLQVEHPVTEEVTGIDLVSEQLKIARGEPLQFKQTDINWKGSSIEARLYAEDPNNDFLPEIGTLIAFDKDESVEARWDSGVTKGTIVGTDFDPMLAKIISYAPNRTDAAGKLAKALESAHIGGVKTNRDFLINCLKSSEFIDGNTTTDFIDRVNPARKLTLDQDSLEHVTAVATLWLQARNRDNANVANFMPSGWTNGRLPSQAVVFEHEGSEIKIGYKLMRDGSFKLSTGKNANIYSADNHGIDCVYDDKRHYAKVTKDADKLLVHMPYGDVMLNIKPKFVIPGLEVAKGGLTAPMPGKVIDIKVKKGKKVKTGDTLVILEAMKMEHSIRASEDGTVTQLLISVNDQVENGALLMIVE*
>MP0311_megahit_397635_416-709
SISINSGQGDLILRILPTFNDPNEVVAEGSLTAPMPGKIIKINAKLNKSVKAGETLLILEAMKMEHAVKAVSDGKISEMYVKTGDQVESGANLLKID*
>MP0311_megahit_398800_727-1104
RMFDWYEDFIDVEISNVRYRSKITMDDNLLLIQTHKGNLLFKILPKFNITQEEVIKGGLTAPMPGKVVEIKIRKGSNIKKGDTLVILEAMKMEHKVLAPDNGKIKEVLIKENDQVENGQTLVVLD*
>MP0311_megahit_405763_2-550
MIFNSILIANRGEIACRVIKTAKEMGIRSVAVYVDADKDAPFVKDADESVKLKDGGYLDADQIIEAALKTNAQAIHPGYGFLSENASFARKVKKSGLIWIGPSPHVISVMGDKLKAKELAIKADVPTLPMTSNPKQASKIGYPLLIKAAAGGGGKGMRIVNKSKELKDSIISAQREALNGFND
>MP0313_megahit_7358_288-695
MSDIVKVEVNGHQYQVEVINIDVDPIIALVDGEKMEVVLDDSIRKTEKNTSDKKTPEVNSKSLLDVKNFDSPMPGVILSVNVNVGDVVTIGEQLCILESMKMEQKLYSDVVGQVESINISVGDKIMTGQTLIVLS*
>MP0313_megahit_43813_1-207
MLICPMPGLLVKLHVAEGEEVQPGQPLATVEAMKMENILRAEKQATVGKINAAEGDSLAVDEVILELE*
>MP0313_megahit_47147_8-592
ACVHRAYQERASMISGQIPGHERDVFDDWMVIVHGENYPVTVAPIDGGYDLLIKGKDISIRTAWKLGQPLFEASVDGIVICIQVERVDVAYRLTHRGAEADVLVLSPRHAELQALMPAKEAADTSKFLLSPMPGLLVSVAVSQGQEVKAGEELAVVEAMKMENVLRAERDGIIVDIKAKPGDILAVDQVILEFE*
>MP0313_megahit_47501_273-773
MFTKILIANRGEIACRIMRSAKRMKIATVAVYSQADADACHVAMADEAVAIGPAASAQSYLSSDAILRAVAQTGAQAVHPGYGFLSENAGFAKALEAAGITFIGPGVKAIAAMGDKIESKRLAQAAGVATVPGHAGVASDADAALAAARELGYPVMLKASAGGGGKG
>MP0313_megahit_50516_387-623
NASPVDSSGGIIRSPMPGRVISIMVRPGDRVSAGDEVCVVEAMKMEQSIRAPKSGVVKIIHVQPMDSVSANDPLMELE*
>MP0313_megahit_54200_898-1599
MFKKILIANRGEIAVRVIKTCRRLGVQTVVVYSDADADSMAVEMADETVYIGASPASESYLVADKIIDAVRQTGAEAIHPGFGFLSENPVFAKRLEEEGIGWIGPNAYAIEAMGDKISSKKLAAEAGVSTVPGHMGLIEDTKEAVKISKEIGYPVMIKASAGGGGKGIRVAANDKEVEEGFPAVKAEAKASFGDDRVFIEKFILEPRHIEIQVLGDKHGNCIYLVERECSIQRR
>MP0313_megahit_58526_1686-2129
MALTNLRIKVGDNWYTVQIGDLTQSPIQVTVEGETFEVEVEGLSPPPAPIRRGRSRSRQTQIEAPTAQSQSSAANYSDDILRSPMPGRVISILVRPGDSVSAGDEVCVVEAMKMEQSIRAHRDGVVKTIFVQPMDPVKADDPLIELE*
>MP0313_megahit_59871_2866-4152
EEAPSPLLDPETRKKMGEQAVALAKAVNYDSAGTVEFVASGADKGFYFLEMNTRLQVEHPVTEMITGVDLVEQMLRVAYGETLKLKQSDIKINGWAVESRVYAEDPYRNFLPSIGRLKRFHAPSEGALAGGEVRMDSGVREGDEISMYYDPMIAKLITHGKDRDTALDVHGEALDRFHIEGIQDNMPFIAAVIDEERFRSGNITTAYIKDEFPDGFDGVEPTEAQEIQLICSAAYVHGFFSRRAADTSGRMSPTRDARRDWIVILGDKHHPVTLDLGDDGEAEITINGGKTHTLVSGWYPGQHLVEGLLDGQPFAVKFADRTEGYLFRHRGVALRALVCTPNVADLHARLPEKEKPDTSKLIISPMPGLVVSMDVELGQEVQEGEAVCVVEAMKMQNIIRAEANGTVKAINVGAGDSVAADEIMVEFG*
>MP0313_megahit_64872_2-505
MFKKILIANRGEIACRVIKTARKMGIATVAVYSDADRNALHVQMADEAVHIGPAAASESYIVIDKVMAAIKATGAEAVHPGYGFLSENPKFAQALEAAGVAFVGPPVGAIEAMGDKITSKKIAQEAGVSTVPGYMGLIADAEEAVTISNQIGYPVMIKASAGGGGKGM
>MP0313_megahit_66438_347-841
VIGVDNRFTVTVNGRQHVIDARRLDQSSLSVIFCDQNFSSHMVTIVDSGRRATVAVEKSSCVFQIGLNTDRSVFTTDTTSATVADGLQEITAPMPGRVVKLLVAAGDPVIKRQGIVVVEAMKMENTLTSPSAGRVVEIKVKAGAVVEAGLVLATVEQEGPLCSS*
>MP0313_megahit_68268_2-559
PRSRDGMAAARESLPLGDQWVVILNNSHYPVRLTETNGDAVVLVDGERFVISGSWSPEQDLFSGAVNGEDICIQVDRNATGFQFRHLGFLADIRILRPLAAEMLDRMPEKIAADTSNLVLSPMPGMVVSIDVQKGQEVRMGDKVAVIEAMKMENQLFAECDGTVAIIHCLPGDSVDVDQVIMEFE*
>MP0313_megahit_72219_1-111
MKMENILRAERKGVVAKVNAGPGDSLAVDDVIMEFE*
>MP0313_megahit_81432_3-638
YYDPMIAKLISHGADRAQAIAAMQEALDNYQVHGVSHNLTFLSAILGHPRFAEGRLSTAFIEEEYPSGFSARAGAGELAVLVPVAAEIERRLSARRSGGHDDNGPWDYVVTVDETDHAVTLSQSGAAVSVAWNGREFLLESDWRPGEFLFRATLDGSAVTAQVARMGTRLHISWRGAEAKLTVQSPRAAELAAHIPKRAPKDLSRFLLSPMP
>MP0313_megahit_83018_2-775
GDKIASKKLAEKTGVSTIPGFAGVIKDAIEAVKIANKISYPVMLKASAGGGGKGLRVARNDKECRDGFERATSEARSSFDDDRVFVEKYIEQPRHIEIQIIADTHGNIVYLGERECSIQRRHQKVIEEAPSPFLDDATRRAMGEQAVALAKAVDYTSAGTVEFIVDADRNFYFLEMNTRLQVEHPVTEFVTGMDLVELMIRVAVGEALPFAQTDVQLNGWALEARVYAEDPLREFLPSTGRLLAYRPPDETPNVRVDA
>MP0313_megahit_90490_572-835
QAPKVEQPGLRGITEGDERVIRCPLPGKVVSVMVTKGQVLEAGDEICVLESMKMEQTVRMAKGGTVKNIKMKVDQAITAGSPMIELQ*
>MP0313_megahit_90746_3-437
VVDLSTIGETNQYSMILNGVSHRMRAVKSGRGSWDIRFNGRKFRVDVLDCLGRAILEMKRSEHQVQRPRSLSAPMPGVVVSVEVELGDLVEAGQRLVIVEAMKMENEVKTETGGRVLGIHVARGDVVENGQVLVDLGSLEDEMT*
>MP0313_megahit_99382_218-592
FCGHVNDLPVCIQIDRLGLRIALSHQGVACEILMLRPPIAELYRLMPEKTPPDTSNFLLSPMPGLLLSLVVGPGDSVKSGQPLAIVEAMKMENLLRAERDGVVKDLLANEGDSLTVDQPILEFE*
>MP0313_megahit_104517_244-1041
ARLVMALDSFVIRGVSNNISFLCSVLDRARFRKGFLTTDFINEEYPDGFNPIEMTNSVREVLIGVAALAHVCETARTTKISGRTDGGRYRPSSDWVVSIGNEECAIAINPTDGGCHIVLEGAPLQVQGNWMLGSHLFTGEVNGRTVNVQIDRLVEGYCLTHRGTTTQVVIRDTRAAALTAQMPEKLPPDMSRYVLSPMPGRVVSISIQPGDFVKAGEELLVIDAMKMENVLCAERDGTVADVRVAAGDSLSVDQVILELEPTATA*
>MP0313_megahit_107405_3-518
RECSVQRRHQKVIEEAPSVVLDAKLREEMGKAAVRVAEACDYVGAGTVEFLFDENRNFYFLEMNTRLQVEHPVTEFITGVDLVEEQIKIARGEVLSIKQEDLKIKGHALELRVYAEDPMDNFLPSVGKLEKYQLPHGEKIRVDNGFEEGMDVPIYYDPMLAKLITYGKNREE
>MP0313_megahit_108845_1-375
AHVLTDGAPLVLKVDKITQGFRVRSRGADLKVHVRRPRQAELAALMPEKLPPDTSKMLLCPMPGLVVKINVEVGQEVQEGQALCTIEAMKMENILRAEKKSVVSKINAGAGDSLAVDDVIIEFE*
>MP0313_megahit_109465_2-1168
MFKKILIANRGEIACRVIATAKKMGIATVAVYSEADKDARHVELADEAVLLGPAPSRESYLVADKIIAACKQTGAEALHPGYGFLSENEDFARRCEAEGIVFIGPKHYSIAAMGDKIASKKLANEAQVSTIPGHNEPILSPEEAVAIAQRIGYPVMIKASAGGGGKGLRVAFNDKECFEGFSSCRNEARNSFGDDRVFMEKFVEQPRHIEIQVLGDGHGNVVYLHERECSIQRRHQKVIEEAPSPFISEATRKAMGEQAVALAKAVNYQSAGTVEFVVGKDQDFYFLEMNTRLQVEHPVTECITGLDLVEQMIRVAAGEALTFKQADIRRDGWAIECRINAEDPFRNFLPSTGRLVRYQPPEASMEAASPRSLGTANAPQGGAADLGSG
>MP0313_megahit_111874_1-330
KISGGFRIRTRGADLKVHVRTPRQAELAALMPEKLPPDTSKMLLCPMPGLVVKLDVEVGDEVQEGQALCTIEAMKMENILRAEKKGIVSKVNAGAGDSLAVDDVIMEFE*
>MP0313_megahit_112968_1-1035
IGYPVMLKASAGGGGKGMRIAWNDEEAREGFQSSKNEAANSFGDDRIFIEKFVTQPRHIEIQVLCDAHGNGVYLGERECSIQRRNQKVVEEAPSPFLDEETRRAMGEQSVALAKAVGYASAGTVEFIVDGNKNFYFLEMNTRLQVEHPVTELITGVDLVEQMIRVAAGKELSITQDDVKLTGWAIENRLYAEDPYRNFLPSIGRLTRYRPPAETAAYAPGVAPGDAGDVVVRNDTGVYEGGEISMYYDPMIAKLCTWAPTRDAAIEAMRVALDSFEVEGIGHNLPFLSAVMDHPKFVSGDMTTAFIAEEYPEGFDGVNLPESDLRRIAASCAAMHRVAEIRRTQV
>MP0313_megahit_114717_1-675
DKIIEACKATGADAVHPGYGFISERESFRKALDAEGIIFVGPPANAIAAMGDKIESKKLAKEAGVNVVPGYVGVIDDTDHAVRISNEIGYPVMMKASAGGGGKGMRLAYSEQDVREGFEATKREGLNSFGDDRVFIEKFIESPRHIEIQILGDQHGNIVYLNERECSIQRRHQKVVEEAPSPFVSPDMRRKMGEQCVALARAVGYFSAGTVELIVSGEDKTGESF
>MP0313_megahit_118094_1-810
AEAVHPGYGFLSENAEFAETLDDAGVTFIGPPINAINLMGDKIRSKQAAREAGVPVVPGFADPVTNGAEAQKIAAEIGFPVMLKASAGGGGKGMRLVNTAAEVAEALESCISEAEASFGDGRVFIEKYITNPRHIEIQVLADTHGNTIHLGERECSIQRRHQKVVEEAPSPFVNEELRAEMGSRAVALAEAVDYVSTGTVEFIADQNHEFYFLEMNTRLQVEHPVTEFVTGLDLVEQMIRIAAGEKLEIAQSDVTINGWAMEARVYAEDP
>MP0313_megahit_119210_3-680
ERECSVQRRHQKLIEEAPSPFLDDDTRRAMGKQAVTLAKAVKYESAGTVEFIVDGEKKFYFLEMNTRLQVEHPVTEKITGVDIVELMIRIAAGEKLTFTQEDVQLRGWAIEARIYAEDPTRNFLPSSGRLVRYRPPVEDETLRVDTGVNEGGEISIYYDPMIAKVIAYGSTREQARARMSGALDEFHIRGVQHNIGFLAALMAHPRFAEGRLSTDFIAEEYPEGFH
>MP0313_megahit_121687_3-644
GGGKGMRIAWNDEEAREGFQSSKNEAANSFGDDRIFIEKFVTQPRHIEIQVLCDAHGNGIYLGERECSIQRRNQKVVEEAPSPFLDEATRKAMGEQSVALAQAVGYTSAGTVEFIVDGDKNFYFLEMNTRLQVEHPVTELITGVDLVEQMIRVANGEKLTITQDDVKLTGWAIENRLYAEDPYRGFLPSIGRLTRYRPPMEIAAGPLLTNDKWQ
>MP0313_megahit_129726_1156-1677
MKKILVANRGEIALRIMKSIQKMGIKTVAIFSEADRNAPHVKFADEAVCVGPAPSNQSYLLGNKIIEVCKQLNVDGIHPGYGFLSENADFAEAVEEAGISFIGPRSKAIRIMGSKLAAKDAVKKYDIPMVPGIDEAITDTKKAKKIAAEIGYPILIKASAGGGGKGMRVVEQEK
>MP0313_megahit_131058_140-757
PLDRAGQLQMAALAAVLNCYKHKPGPEPSSGNPICRIARIEDKSFDTQCTVTAADYRVQVDGVRFVVATDSHRGQVQVAFTIDGNPFDAQVRSDGFRYRISHAGVESVVTVLRSEVDALYQLMPAKELPDRSHYLLAPMSGLLLSLSAKPGQKVRAGDELAVVEAMKMENSLKAERDAIISKVHAMEGQVLEQDEPIIEFEQKTP*
>MP0313_megahit_135711_441-980
MFNKILIANRGEIACRVIKTAKKMGIETVAVYSDADAQALHVQMADEAIHIGPPAANQSYIVIDKIMDAIKQSGAQAVHPGYGFLSENAKFAEALEAAGVAFVGPPKGAIEKMGDKITSKKIAQEAGVSTVPGYMGLIEDADEAVKISNEIGYPVMLKASAGGGGKGMRIAWNDEEAREG
>MP0313_megahit_144446_2-946
AEPQRFGVRVDTGVYEGGEIPMFYDSMIAKLIVHGKDRTEAIAKMREALNGFVIRGVSSNIPFQAALLAHPDFATGNFNTGFIAQHYAGGFKAEDVPHDDPLFLVALAGFIRRKAREREAGISGQLPGHEVQIEHDYVAVVNLGGGRSEPHALRITEFAGALGEARVQVGGKDFRLVSGSRLNDVRISGTVNGQAFTAQAERGTAKNPLAYRIQHGGRSVELTVLSPRAAELQALMPYKAPPDTSKLLLSPMPGLLVQLAAQVGQTVQAGERLAVIEAMKMENILSASQDVTVAEVLARPGESLSVDQPILRFA*
>MP0313_megahit_151186_2-232
MFDSILIANRGEIACRIIRTARAMGIRTIAVYSEADRGALHVDMASDAVEIGPAPSAESYLNQEAILAAIEETGAEA
>MP0313_megahit_152381_3-1151
PPASESYLLADKIIAACKQTGAEAVHPGYGFLSERASFVEALEKEGIAFIGPPASAIAAMGDKIESKKLAKQAGVNTVPGSEDAIDTTEEALKVSNEIGYPVMMKASAGGGGKGMRLAWNDQDVKEGFEATKREGLNSFGDDRVFIEKFIEDPRHIEIQVLGDKHGNVLYLNERECSIQRRHQKVVEEAPSPFVTPEMRRKMGEQAVALSKAVGYHSAGTVELIVSGADPTGESFYFLEMNTRLQVEHPVTEAITGVDLVEQMIRVAAGEKLPMSQDDIGINGWAIENRIYAEDPYRGFLPSTGRLVRYSTPVEPWAGDLRGVDGVRFDSGVAEGGEVSIFYDPMIAKLVTWGKTRDEAADLQVQALDAFRIEGLGHNVDFLS
>MP0313_megahit_153631_1211-2059
MFSKILIANRGEIACRVIQTCKRMGIATVAVYSDADARAPFVKMADEAVHIGAAPAAESYLLADKIIEACKQTGAEAVHPGYGFLSERASFVEALDKEGIVFIGPPAKAIAAMGDKIESKKLAKEAGVNTVPGSKDAIDTTEEALKISNEIGYPVMMKASAGGGGKGMRLAWNDKDVEEGFEATKREGLNSFGDDRVFIEKFIEDPRHIEIQILADRQGNTLYLNERECSIQRRHQKVVEEAPSPFVTPAMRKAMGEQAVALSQAVGYFSAGTVELIVSGADK
>MP0313_megahit_154462_1-1245
SAGGGGKGMRIAWNDEETREGFQSSKNEAASSFGDDRIFIEKFVTQPRHIEIQVLCDSHGNGIYLGERECSIQRRNQKVIEEAPSPFLDEATRRAMGEQAVALAQAVGYTSAGTVEFIVDGDKNFYFLEMNTRLQVEHPVTELITGVDLVEQMIRVANGEALSLTQADVKLKGWAIESRLYAEDPYRGFLPSIGRLTRYRPPEELAIEGAVVRNDTGVYEGGEISMYYDPMIAKLCTWGHTRAEAIEGMRVALDSFEVEGIGHNLPFLSAVMDHPRFVSGNITTAFIAEEYPEGFTGVTLPEEALRAIAASTAAMHRVAEIRRTRVSGRMDNHERHVGEDWVVSLQGKRFAVVVAADREGATVRFEDGDTLRVASDWTPGDQLARLDVNGEPLVLKVGKISGGFRIRTRGADLKV
>MP0313_megahit_154835_1080-2024
PATGTLVAWRPADEPAVRWDTGVEEGSHVGVDFDPMLAKVVAHGPTRSEAAGRLALALERMHLGGVTTNRDFLVATLRHEAFLAGDTTTDFIQRYPPGSGPTVDEATAHQLAIAAAMWLQGHNRAAARVLDRIPSGWRNARMPAEQVLLAVGDVEHNVHYRSQRDGSFTVDGDHLAVVHRWSPDDLDVEVDGVRRTVRVTLAGDPAGDLLHLTGAGTTTTFRVVPRFTVPGMEAPSGGLVAPMPGRVLEVRAAVGDTVTAGQTMLVLEAMKMEHHMTAPFDGTVTEVRVTAGDQVENGAVLLVIEPDEVEGEDD*
>MP0313_megahit_163125_1-1233
MFTKILIANRGEIACRIIKTASSMGIKTVAVYSEADADARHVRLANEAVFIGPAASGESYLAAHRIIDAVVQTKAQAVHPGYGFLSENTDFAASVSAVGAVFIGPSLDAIAAMGDKIQSKKIAQQAGLNVIPGYLGEVKDPNQAIGIARDIGYPVMIKASSGGGGKGMRIARDDEALRRGFPLAQSESQTSFGDGRLLIESYIEQPRHIEIQVLGDSHGNIIHLNERECSIQRRHQKVIEEAPSPFVDSDFRAAMGEQAIKLARKVNYHSAGTVEFIVGSDKQFYFLEMNTRLQVEHPVTEMITGFDLVEQMIRISAGEPLSVQQTDVHIQGWAVEARVYAEDPERGFLPSTGRLTRYVPPDLSDSVRFENGVEEGDEVSVFYDPMIAKVVTHGPDRETAIARSVMALDSF
>MP0313_megahit_173203_266-1498
RRAMGTQAVALAEAVGYTSAGTVEFIVDQDRNFYFLEMNTRLQVEHPVTEKITGLDLVEWMIRIADGESLSFGQDDVQLNGWAMEARVYAENPLRNFMPSTGRLTAYRPPLEDDSLRVDTGVSEGSEISIHYDPMIAKVISYAATRDQARTRMAMALDEFHIQGVEHNIGFLAALMGHPRFAEGRLSTDFIAEEYPEGFQAQDVTPDDPTLLISAAACIHRAYQERASMISGQIQGRQRIVSDDWVVLMNGEESTVSVTLRDGGYDLSLKSGRVAIETNWKMGEPLFQGEMEGQRFCIQVERSGIAYRLTHAGAEVDVLVMNPRTAELQALMPVKKAPDTSKFLLSPMPGLLVSLSVTKGQGVKAGEELAVVEAMKMENVLRAEQDGVIAAVKAESGETLAVDQVILEFE*
>MP0313_megahit_176071_3222-3887
LTTGFIAEEYPEGFQGAAVNEPRLKLVAALIAGAQCSVMAHEGQISGRLDGAPKVPSDWVVKIDGRKFAVVLGEGGATVDGEWITGTTDWQPGMVLAAANGNGENLAIQLRRTSSAIWALTTRGKTHEGLAVPARLAPLLDHMIEKEPPDLSKMLICPMPGLLVKLHVAEGDEVQPGQPLATVEAMKMENILRAEKEGTISSINAAEGDSLAVDEVILELE*
>MP0313_megahit_179368_2-1351
YSEADQDGLHVELADEAILIGASPVSESYLDIDRVLQACQSTGADAVHPGYGFLSENPRFVHALDQAGIRFVGPHARAIKTMGDKIASKQLAASAGVSVIPGYDGVVNTAEEAIQRAHEIGYPVMLKASAGGGGKGLRIAEDDRECREGFRRTRSEAATSFGDDRILIEKCIREPRHIEIQVIGDTHGNCVYLGERECSIQRRHQKVIEEAPSPFLDGSMRRAMGEQALALAKSVDYYSAGTVEFIADGEGRFYFLEMNTRLQVEHAVTEMITGLDLVELMLRVAAGEKLPLTQDEVQISGWAIETRLYAEDPYRAFLPATGRLTCYMEPSVGPGVRVDSGVREGDEIGIYYDPMLAKLITHGRTRNDAIDAMCGALDQFCIEGVMTNLPLLAQVMAHPRFVRGQLSTHFLSEEYPDGFAVQPLDRAGQLQVAALAAVLNCYKRKPGPEA
>MP0313_megahit_189134_2-703
RECSIQRRHQKVVEEAPSPFVTPKMRKAMGEQCVALSKAVGYYSAGTVELIVSGADKTGESFYFLEMNTRLQVEHPVTEAITGVDLVEQMIRVAAGEKLELTQGDVKIDGWAIENRVYAEDPYRGFLPSTGRLVRYHPPVEPWADDGSENGRRGVDGVRVDDGVFEGGEVSMFYDPMIAKLVTWGETRDAAADLQIAALDAFRIEGLGHNVDFLSAIMQHPRFRSGELTTGFIA
>MP0313_megahit_190864_4916-6892
MIKKILIANRGEIACRVIRTAKKMGIRTVAVYSEADEFSRHVLEADESIPIGPAAASESYLSIEKIIDAAKKTNSDAIHPGYGFLSENSEFVQKLSKTKIKFIGPNIKAIKIMGDKIQSKNLAIKVKVNTIPGFNEVIKDTSHAINIAKDIGFPLMIKASAGGGGKGMRIVKNKNEIKDAFQLASSEAKSSFGDDRVFIEKYIEKPRHIEIQVLADQFGNIIHLGERECSIQRRHQKIIEEAPSPAISKKLRNEMGEQAKALAKEVAYQSAGTVEFIVDQKNNFYFLEMNTRLQVEHPVTEEITGIDLVEQMISIADGKELKIKQEDVKINSWSMEARIYAEDPIRKFLPSVGRVKKYIEPKVEKNVRLDSGIMDGSDVSINYDPMLAKLIVKGKNRKQCINTIIKSLNSYYLRGFNNNIKFLISIFRSEKFFKGDIHTGFLDEEYKDGYSNPKPSNELLKKIFIPIASYIGYKLLQKGNHNIINEKNESYILILNKKKYSIQIKEWKKDSIKISYKNTSFKIKSLWKGNEGLVEVHINKKEYLFQFDKFKNHFSITYLDYSVDFNFYDKDTAKLEKYMLEEDVADLSKYLLAPMPGKIVSVNVKNGQKIKSGESLLILEAMKMENLITATKDVKIKKINVKANDTVEVDQILIEFDE*
>MP0313_megahit_192559_3-599
AVHIGPAQASESYLVADKIIAACKQTGAEAVHPGYGFLSERASFVEALAKENIAFIGPPAEAIAAMGDKIESKKIAEEAGVNTVPGSGGAIADTAEALEWANRIGYPVMMKASAGGGGKGMRLAWNDQDVKDGFEATQREGLNSFGDERVFIEKFIEDPRHIEIQILGDQHGNVIYLNERECSIQRRHQKVVEEAPSPF
>MP0313_megahit_193598_6698-8692
MFKKILIANRGEIACRIAKTCKKMGITTVGIYSDADARAKHLEFMDDVVHVGLSESVHSYLNIDKIIAIAKTHKVDAVHPGYGFLSENAKFASSLIKEGITFIGPPVKAIQTMGDKIESKKVARAAGVNVIPGGEQAIINLSAARREAKRIGYPIMIKASAGGGGKGMRVAKNEKDLESGLKSAKNEAKQAFGDDKVFIEKFIINPRHIEIQILGDLNGNMIYLGERECSIQRRHQKIIEECPSPLVDESMRKKMGEQALMLAKAVNYSSAGTVEFVATSDKSFYFLEMNTRLQVEHPVTELVLDLDLVEQMIKIAAKQRLSIKQSCINLNGWAIEARIYAEDPLHGFMPSTGRINSFLSPVIEKNNEIKIRLDSGVHEGSEVSMYYDPMMAKLVTHGKNRENARKNLSNALDLFVLDGISTNISFLNNVLNNKVFISGNINTSFIDQEYKSAFLGNEVNNEVKLIVAIASVCLKAIEVKRQMYVGEKNNGKFYATLEEKGFLFKYSLIDSNDNNDHKLVLEYKKDKFDVKIKLIFNSSLIKLILNNKCYYIQYKKAIGGYKVKHGGYDGFVSINSPYEYNLKKGIPKKVTSDTDRTLLSPMPGRVVKILIKKGQKIKIGEGLIILDAMKMENIIKAEKDSEVSEIFIKENDAVFVDQELMSFI*
>MP0313_megahit_196501_3-725
MFKKILIANRGEIACRVIRTAREMGIQTVAVCSEADTRALHVEMADDSVLIGPAAAAESYLNVDNIMKAIADTGADAVHPGYGFLSENAAFAKALQKAGVAFIGPKPEAITVMGDKIESKKVALKAGVNTVPGDGGAVENAAEAVKAANAIGYPVMLKATAGGGGKGMRIARNDEECRDGLKRASSEAETAFGDGRVFVEKYIENPRHIEIQILADAAGNTVYLGERECSIQRRHQKVIEE
>MP0313_megahit_209179_837-1610
GLGHNVDFLSAIMQHPRFRSGELTTGFIAEEYPEGFEGAPADDRLTSVLAAVGGVIATADADRARRIEGQLSDDLYAPGDWTIRIGEREEGSTSYDVRLEENALTVDGEQVTIEMQYTPGERMVDVALFENGAGEDAEPIQSYTFQLKPTRTGYAVTTRGATHHLRILQTRIAHLASHMIEKTPPDLSKMLICPMPGLLVKLHVGEGDEVQPGQPLATVEAMKMENILRAEKQATIGKINAEEGDSLAVDEVILELE*
>MP0313_megahit_213679_1-546
QRRHQKVVEEAPSVVLDEALRKEMGEAAVRVAKACDYVGAGTVEFLFDERRNFYFLEMNTRLQVEHPVTELITGIDLVEEQIKVARGEKLSFTQEDLTITGHALELRVYAEDPLDDFLPSVGNLEKYVIPEGKNIRLDNGFEEGMDVPIYYDPMLAKLVTYGKSREEAIQLMIEAIDAYQIE
>MP0313_megahit_218397_1667-2935
MFTKILIANRGEIACRVIKTAQRMGIATVAVYSDADARAPFVRMADEAVHIGPAQASESYLVADKIIAACKQTGAEAVHPGYGFLSERASFVEALAKENIAFIGPPAKAIAAMGDKIESKKIAREAGVNVVPGFVGEIRDTDHAVEISNDIGYPVMMKASAGGGGKGMRLAYSEKDVREGFEATKREGLNSFGDDRVFIEKFIEDPRHIEIQILGDTHGNVIYLNERECSIQRRHQKVVEEAPSPFVTPKMRKAMGEQCVALSKAVGYHSAGTVELIVSGADKTGESFYFLEMNTRLQVEHPVTEAITGVDLVEQMIRIAAGEKLAMTQDDVGIDGWAIENRVYAEDPYRGFLPSTGRLVRYQPPVEPWTDDGEANGRRGQHGVRVDDGVFEGGEVSMFYDPMIAKLVTWGKTRDEAADLQVA
>MP0313_megahit_221667_487-1989
MFSKVLVANRGEIAVRVQQTLKTMGTATVAVYSDPDNTAPHVSTADEAWPLGGQTAAETYLDMEKLLTIAQRCGAEAIHPGYGFLSENPSFARACLEANIVFIGPTPESMEALGDKIRSKQLARQAGVAVVPNSPPCDGIDTAVEEFVASWGFPLLVKAAAGGGGRGMRLVNSLEELAPALDSAAREAHAAFGDGRVFLEHYVRRPRHVEIQILADSFGNTVHLLERECSIQRRYQKIIEETPSPALTPELRRQMGEAAVALARSAGYVNAGTVEFLLDPENGQFYYLEMNTRLQVEHPITEEVLGIDLVEWQVRIASGEELTFKQDDIHARGHAVECRIYAEDPYNDFVPSVGTLKTWLPPSGPGLRLDSGATQGQSISTYYDPMLAKLIAWGPDRSSSLHRMDLALSEFPVLGVVTNISFLRQVIRHPRFLEGDYDTGFISSGMDVGQPEFSQKTLDLAQALAALAADAVSPQRPRIQAGQAADENNPWLSAGKLRLP*
>MP0313_megahit_223004_220-1095
MFYDPMIAKLVTWGKTRDEAADLQVAALDAFRIEGLGHNVDFLSAIMQHERFRSGELTTGFIAEEYPEGFTGAPASPRLTRVLAAVAGVIATADADRARRVEGQLSDDLYAPGDWTVRIGEREEGSTSHEVRLEENALTVDGEQVTIEMQYTPGEAMVDVALYANDASEDAAPVESYTFQLKPTRTGYAITTRGATHHLRILQTRVAHLAAHMIEKTPPDLSKMLICPMPGLLVKLHVGEGEEVQPGQPLATVEAMKMENILRAEKQATVSKINAEEGESLAVDAVILELE*
>MP0313_megahit_223276_656-2590
MNYQNYHKLLIANRGEIACRVIRSAHDMGISCVAVYVEADADSLFVKMADEAIKLSDSYLNSKEIIQAALDTGAEAIHPGYGFLSENAKFCRAVLKAGLLWVGPSARVIASMGDKLKAKDLAEKSGVPTLPMTTNPKKVKDIGYPLLIKAAAGGGGKGMRIVKSAKDLNESIKAAQREAKSGFGDDRIFIEKYIAVSRHIEIQILGDTHGNVVHLGERECSIQRRHQKIIEESPSPRVDPEMRHAMGEAALKLAKKLKYESAGTVEFLVDDKTGEFWFLEVNTRLQVEHPVTEATTGIDIVHEQLRIARGESLGYYQEDIAWYGSAIEARLYAEDPANDFLPATGSLIAYEPNSEAEARWDSGVEQGSIIGTDFDPMIAKVICYGENRVEAANKLSMALESLHIGGVVTNRDFLVSTLRSEAFLNGLTTTDFIEKVKPSRVFEPTENELIKAASIAAMWIQGKNHNEAELLGQLPSGWRNSRLPKQKINFLRGEIEIPITYRSRRDGKFDLNEESLVSIFNWDDNSISIEIDGHRITSKVSKLDNQIVVKMPWGNVSLDIVPRFVQPGSEEVIGGLIAPMPGKVVDLKVKVGDKVSKGDPVVILEAMKMEHQVSAPETGKVTKIFIKKDQQLDNGALLMIVDSK*
>MP0313_megahit_225138_606-752
MSAGDEVCVVEAMKMEQSIRTGRDGVIKAVHVQPMDSVSANDPLVELE*
>MP0313_megahit_226748_218-1021
SDRDAAIALMRESLDQFHIRGVVTNVQFLASLLGHKRFVTGETTTAFIDEEYPEGFVSQTPPEPLLSRIIALIAVVHQRSLVLQKRDSPPSSNPRHTHVVRTAGVAYWCSVEPEDEGYSVRVDGRLLKLTTAWTSAEKVTEFRIDGERYYAQVEPTDIGYSVVHAGSLVSALVLEPRTSELYDFMLLRTPKDQSHLLLSPMPGLLISIDVEAGDAVHAGQTLAVIEAMKMENVLKAERDCVIETIHAAVGDTLELDQPVIEFQAQTR*
>MP0313_megahit_227653_381-1874
MKKILIANRGEITVRIIRSCREENIKTVAIFSDADRISPHVLMADEAYRIGSSPAHKSYLRIDSILEIAKQSGADAVHPGYGFLSENFKFAEAIINAGLTWIGPPPDAMSLLGDKVAARKIAEEVGVPVIPGAGKHIKKIGDVLKTAEEIGYPVLIKAVGGGGGKGMRIVTKKSELQSAFERSRSEAASAFGDDRIFIEKYFASPHHIEIQISADTHGNVVAFPERECSIQRRYQKIIEESPSPYIDRPLWENMAEAARKICLKTNYQSVGTVEFLVDNSRNFYFLEMNTRLQVEHPVTEEITGIDLVREQIRIAAGEKLSLKQDDININGHSIECRIYAEDGFRDFIPSVGTIHELTLPEGPGIRFDHGMRAGMEITPYYDPLLGKLIVHDKTRNMSLRRMERALRECSISGIATTVPFCSAVIKHLQFREGNYTTSFVADEMDNLRSSGKDDRSLLIAAAAAALHSYRIHSSSVHNSDNGTHPLWKQTGRQENLR*
>MP0313_megahit_235506_1089-3065
MFKKILIANRGEIACRIIKTAKKMGIKTVAVYSEADEYAKHVIEADESIFIGPAVASESYLSIEKIINAAKKTNSDAIHPGYGFLSENPQFVKKLSNTKIKFIGPNIEAIQIMGDKIKSKKLAIKAKVNTIPGFNDVIRDYSHALSVSKDIGFPLMIKASAGGGGKGMRIVKNEKEVKDAFQLASREAKSSFGDERMFIEKYIQKPRHIEIQVIADRFGNLIHLGERECSIQRRHQKIIEEAPSSVVTNKLRNDMGEQAKTLAKEVGYQSAGTVEFIVDQKNNFYFLEMNTRLQVEHPVTEEITGIDLVEQMIKIAAGEKLKIKQENVKINGCAMEARIYSEDPIRNFLPAVGRIKKYIIPKINKNIRLDSGVINGSDIGINYDPMIAKLIVKGKNRKQCIDLMIQSLNSYYIRGFNNNIKFLISVFKSKKFYEGDIHTGLLDQEYEDGYSYPNPSDEILKKIFIPVASYTGYMSLKKELHDHFDDKVNLIYFLTINKKKYPIKIKDEKNSIKILYKNSLFILKSSWNLYDGLIEVQINKKKYLLQFDKFRNHFSISYLDYSIDFDFSDETTAKFAKHMLEEEKADLSKYLLAPMPGKIISVNVKEGQKIKTGENLLVLEAMKMENLITADKDVKIKKINIKNNDAVEVDQILIEFDD*
>MP0313_megahit_236826_2748-4604
MFKKVLVANRGEIACRILETAKRLGIATVAVYSEVDGSARHVALADEAVCIGPAPSAESYLDINRIVAACVELQVDAVHPGYGFLSENARFVSALDEAGITFIGPSVHAIEVMGDKIASRKLALSAGLPVVPGHDEALADVNAALKHARMIGYPVMLKASAGGGGKGMRIAMDEASCREGFERARSEAQSSFGDNRIFVEKFIAEPRHIEIQVLADQHGHCIHLNERECSIQRRHQKVIEEAPSPFLNHATRQAMGEQALALVRAVDYCSAGTVEFIVDPGGDFYFLEMNTRLQVEHPVTEYITGLDLVEWMLRIAAGESLTLTQNDIGISGWSMEARLYAEDPSRGFLPSTGRLSRYRPPATGRHVRVDSGVDEGDEIGIYYDPLMAKLITHGDSRNEAIARMRTALDQFRIDGVTTNRLALAALFEHERFLTGSLSTGFIDENFPNGFGELMPSNEVRRRMVALGAVLHHRLETRAGINDIVPPERREYSVRLGDSRDQVGVLETRQGYEVLLGDELMTLRTEWWPPQPVVAFEIDGADFFAQFDRHEMGYRMQHGSISLWIRVLPIHVDALLDKMPIKISSQLTNYLRSPMPGLLVSIAVEVGDSVNAGDEVAIVE
>MP0313_megahit_238956_3-371
TQEGGPTLGLGVTRKGPNWEINTHGRSYTVRALPARLTEHAGHMIEKEPPDTSKMLLCPMPGLLVKLHVGEGDQVESGQPLATVEAMKMENILRAEKSGTVASINAKEGETLVVDAVILELE*
>MP0313_megahit_239890_1-336
MFKKILIANRGEIACRVIKTARRMGIATVAVYSDADARAPFVKMADEAVHIGPAQASESYLVADKIIAACKQTGAEAVHPGYGFLSERASFVEALAKENIAFIGPPAEAIAA
>MP0313_megahit_240245_40-678
DGVELPDAELRRIAAATAAMHRVGEIRRTRVSGRMDNHERKVGTAWNVALQGQSFDVEIQADPKGATVTFDDGTALRVAGDWTPGDQLAEMTIDDAPLVFKVGKISGGFRVRARGADMKVHVRNPRQAELARLMPEKLPPDTSKMLLCPMPGLVVKIDVEVGDEVQEGQNLCTIEAMKMENILRAEKKGKVSKVNAAAGDSLAVDDVIIEFE*
>MP0313_megahit_240719_3-1331
MFKKVLIANRGEIACRIIRSLRQLGVVSVAVFSDADRDAMHTAYADEAVAIGPALSAQSYLSIDRLVDACLQTRADAVHPGYGFLSENSNFLKALDAAGIAFIGPGQRAIEVMGDKIAAKALARKAGVSVIPGYDEVLEDVDDVLEKADTIGYPVMLKASAGGGGKGMRVAFNSSECREGFKRAQNEAQSSFGDDRVFIEKFIDKPRHIEIQVVGDHHGNCVYLHERECSIQRRHQKVIEEAPSTFIDSATRAAMGQQAVELAKAVDYYSAGTVEFIVDQSRNFYFLEMNTRLQVEHPVTEMITGLDLVELMLRIAAGEVLPFTQSDVQMNGWAIESRIYAENPARGFVPSTGRLIHYRQPSQSGSVRVDSGVSEGSEISIHYDPMVAKLVCHGSDRDAAIALMRESLDQFHIRGVVTNVPFLASLLGHKRFVTGETTTAFID
>MP0313_megahit_242085_3149-5125
MFKKILIANRGEIACRVIKTAKKMGIKTVAVYSEADEYSKHVIEADESVFIGNAVASESYLSIDKIINAAKKTKTDAIHPGYGFLSENFKFVKKLDKTKIKFIGPNIKAIKIMGDKIQSKNLARKAKVNTIPGFNDVIKNHEYATKISKDIGFPLMIKASAGGGGKGMRIVRSEKEIKDAFQLASSEAKLSFGDGRVFIEKYIERPRHVEIQILSDKYKNVIHLGERECSIQRRHQKIIEEAPSPVITKKLRNKMGNQAIALAKEVGYESAGTVEFIMDQSNNFYFLEMNTRLQVEHPITEEITGIDLVEQMIKIAVGHKLEFEQKDIKIKGWSMEARIYSEDPIRNFLPSVGRIKKYIPPQTDKNLRLDSGIIEGSNVGINYDPMLAKLIVKGKNRKECIKKIVKALNSYYLRGVNNNIKFLISIFNSKNFKRGDIHTELLDQEYKDGYNYPKAKKEIINNILIPVASHLGFILLKKENTQIIESKKTPIFILNLDKKKYKVKINQNKNSSKISYMNKNYFIKSSWKPFDDLIYIKINEKDYLLQFDKLTDNFRLTYLDYSVDCNLLDKFTSKFDKYMLEEEDVDLSKYLLAPMPGMIVSVNVKEGQKIKSGENILILEAMKMENMIIADKDKKIKKINVKPGDAVEVDQKLIEFDD*
>MP0313_megahit_249425_1262-1549
VLPIHVDALLDKMPIKISSQLTNYLRSPMPGLLVSIAVEVGDSVNAGDEVAIVEAMKMENSLRVERDAVVAAVHASPGETLDVDQPIIEFEPDGA*
>MP0313_megahit_251759_1-513
MFKKILIANRGEIAYRIIRTARRLGIKTAAVCSEADARALHVEMADEAVLIGPPPAAESYLDIGKILDAVKETGSQAVHPGYGFLSENAEFAKALDEAGVVFIGPGPKAMTVMGDKIESKKLAKKVGVNTIPGDGGAVKDATEAVRIANEIGYPVMLKASAGGGGKGMRIA
>MP0313_megahit_255213_3-791
RKQCINTIIKALNSYYLRGFNNNIKFLISIFKSEKFCKGDIHTSLLDQEYKDGYSYPNLSNKLLKKIFIPVASYIGYMSLKKENHNIVDEKENSYVLTLNKKKYSIQIKEGEKNSIKIIYKNASFKIKSFWKVNENLIEVLINKKKYLLQFDKFKNHFSITYLDYSVDFSFFDKNTSKFEKYMLEEEVEDLSKYLLAPMPGKIVSINVKDGQKIKSGENLLILEAMKMENLITATKDAKIKKINVKSNDTVEADQILIEFDE*
>MP0313_megahit_257486_1-726
QVEHPVTEEITGIDLVEQMIKIADGKELKIRQEDVKINGWSMEARIYAEDPIRNFLPSVGRVKKYMEPKSEKNVRLDSGIIDGSDVSINYDPMLAKLIVKEKNRKQCINTIIKALNSYYLRGFNNNIKFLISIFKSEKFCKGDIHTELLDEEYKDGYNYSNPSNKLLKKIFIPVASYIGYMSLKKENYNIIDEKKNSYVLTLNKKKYSIQIEEGKKNFIKIIYKNASFKIKSFWKVNENLIE
>MP0313_megahit_262168_1-438
MIKKILIANRGEIACRVIKTAKKMGIKTVAVYSEADEYSKHVLEADESILIGPSPASESYLSIKKIIDATKKTNSDAIHPGYGFLSENSNFVQKLSKTKIKFIGPNIEAIKIMGDKIQSKNLAIKARVNTIPGFNEVIKDDAHALS
>MP0313_megahit_263995_298-2271
MFKKILIANRGEIACRVIKTCQKMGIKTVAVYSDVDQNSLHVAMADESVHIGGAASSESYLVIDNIVNACKQTKADAVHPGYGFLSENAAFAHALVVAGITFIGPKAEAIVGMGDKIQSKKIAEQAGVNVIPGFTEVLTDSKQAVKVANEIGYPIMLKASAGGGGKGMRVVRDDKECIHGFERTQNESLSSFGDNRVFAEKYITESHHVEIQILADQFGKTLYIGERECSIQRRHQKIIEEAPSPFIDSYTRQTMGQQAVTLATAVHYESAGTVEFIVDAEQKFYFLEMNTRLQVEHPVTEMVSGLDLVEQMILIAAGEPLQLNQSDIETNGSAIEARIYAEDPYRDFMPSTGRLQRFRIPDNLDSVRIDTGIEEGSEVSIFYDPMIAKLIAHGDNRDRAIENMLAALDQFYISGVSHNLNFLCSIFQNDRFKMGDTTTNFIQEQYPDGFQREQLNDKQQLVAVSILACIHQKNIERLQFHPENVSRHSPWSVSFNHTSIDLAVRKFPENYEVCIGSQVFIVDLRRSPNDPIIKATVNGHPHFFQLENLHPGYRLSYRGRVLEALVTRKRTAELNQLMPEKIAPDMSKYLLSPMPGLLIKICVKEGQTVKAGEELAIVEAMKMENSLRASNNVKIKSILVEEGDNLTVDQAILEFED*
>MP0313_megahit_265728_4694-5134
MAVTTLRIKVGENWYNVEVGELTHSPVEVTVEGETFLVEVEGLPSTPPARPRRGHTQTPGIVVPPPPTRGSGTSGPENIISSPLSGRVISIMVRPGDQVTAGQEVCVVEAMKMEQSIRAHRDGVVKEIMVQPMDTVRTNDPLIELE*
>MP0313_megahit_271002_3-788
IGTDFDPMMAKVIAHGSSRLDAARKLATELESTHFGGFVTNMEFLVNILRHKEFILGNTTTDFIDRFNPSRSLSLEDSEQRSVAITAALWLQGLNRSQAVVLENIPSGWNNARLPNQRVAFEMNGKLIEIHYKSNRDGSFTVDNQQQATLHHWSKSGVDIEIDGIRTFSRVTLEEDQLLVQCIGGNKLLTIQPRFKSSCEQELQGSLVSPMPGKVVELRVNKGDRVKAGDILLMIEAMKMNHIVKANEDGVVADLFIQENDQ
>MP0313_megahit_271395_3473-5398
MNYHKLLIANRGEIACRIIRSARDMGISCVVVYVEADSNAPFVQMADEAVKLSDSYLNSKEIIQAALSSGAQAIHPGYGFLSENAKFSRDVVKAGLIWVGPSGRVISLMGDKLKAKELAEKAGVPTLPMTIDPKKAKEVGYPLLIKAAAGGGGKGMRIVESNKELKESIKSAQREAKSSFGDDRIFIERYIPVSRHIEIQILGDSQGNIVHLGERECSIQRRHQKIIEESPSPRVDPEMREAMASAALKLAKKLKYESAGTVEFLVDDKTGEFWFLEVNTRLQVEHPVTEATTGIDLVHEQLRIARGEALGYDQEDISWYGSAIEARLYAEDPTNDFLPTTGSLVAFEPDLSVDARWDSGVVQGSVIGTDFDPMIAKVITYGESRVDAANKLSRALETLHIGGVVTNRDFLVAILRSEAFLKGLTTTNFIEKVKPALSIVLSASKLQQVASIAALWIQGKNRDDAEILGQLPSGWRNSRLPRQKISFQHGENEILVTYRSRRDGKFDLNENSVAKVFNWDTRSISVEIDGHRLTSKITKDNDLVVVQMPWGNVSLRELPRFALPGSEEISGGLTAPMPGKVVELKVKVGDSISKGDALVILEAMKMEHEVKAPADGKVSEIYIKKGEQLENGALLMIVDSK*
>MP0313_megahit_273959_1-144
MKKILVANRGEIALRVMKSAQKMGIKTVAIYSTADRNAPHVKFADEAV
>MP0313_megahit_282728_2-1564
SEAVRIANEIGYPVMLKASAGGGGKGMRIAGNDAECRDGLKRASGEAETAFGDGRVFVEKYIENSRHIEIQVLADGFGNTVYLGERECSIQRRHQKVIEEAPSPLVDEQTRRAMGEQAVALAKAVDYRSAGTVEFIVDQDRNFYFLEMNTRLQVEHPVTELITGLDLVEQMIRIADGEKLAFSQEDVALNGCAIEARIYAEDPLRNFLPSSGRLVRYRPPDEDDHVRVDTGVAEGGEISIFYDPMIAKLITSGATREEAAVRMSGALDQFHISGVRHNVGFLAALIAHPRFAEGRLSTNFIAEEYPDGFHSQDLTPEDPRLLIAVAGCVHCAYQIRASMISGQIAGRQRVVSDDWVVILHGDAVPVRIKPVDGGYELVVEGEDIAIETAWKLGQPLFWGNLNGRGFCLQVERQGVAYRLLHGGAEADVLVLSPRAAELQALMPVKEAPDTSKYLLSPMPGLLISLSVEEGQEVKAGEELAVIEAMKMENVLRAERDGVVAAIKAGPGDSLAVDQVILEFE*
>MP0313_megahit_286684_3-1094
IKFIGPKPHAIEIMGSKLAAKDAVKAYDIPMVPGIDEAITDTEKAKKIAKEIGFPILIKASAGGGGKGMRVVESEEVLEEQMKRAISEAESAFGDGSVFIEKYVASPRHIEIQVLADEHGNTVHLFERECSVQRRHQKVVEEAPSVVLDEALRKEMGEAAVRVAKACDYVGAGTVEFLFDERRNFYFLEMNTRLQVEHPVTELITGIDLVEEQIKVARGETLSFTQEDLTITGHALELRVYAEDPLDDFLPSVGNLEKYVIPEGKNIRLDNGFEEGMDVPIYYDPMLAKLVTYGKSREEAIQLMIEAIDAYQIEGVSTTLPFGKFVCEHEAFRSGNFDTHFVKKYYSAEKLHAKTEEESKLAAI
>MP0313_megahit_288205_70130-72196
MFTKILIANRGEIACRVIKTAKRMGIATVAVYSDADARAPFVRMADEAVHIGPATASESYLVADKIIAAAKQTGAEAVHPGYGFLSERASFVEALEAEGIAFIGPPVNAIAAMGDKIESKKLAMEAGVNVVPGFVGEIEDTEHAVRISDEIGYPVMMKASAGGGGKGMRLAYSEQDVREGFEATKREGLNSFGDDRVFIEKFILNPRHIEIQILGDKHGNVIYLNERECSIQRRHQKVVEEAPSPFVTPKMRKAMGEQCVALSQAVGYHSAGTVELIVSGADATGESFYFLEMNTRLQVEHPVTEAITGVDLVEQMIRVAAGEKLAMTQDDVKIDGWAIENRVYAEDPYRGFLPSTGRLVRYQPPVEPWADDGQENGRRGVDGVRVDDGVFEGGEVSMFYDPMIAKLVTWGETRDEAADLQIAALDAFRIEGLGHNVDFLSAIMQHPRFRSGELTTGFIAEEYPDGFTGAPASDQLTRVLAAVGGVVATADADRARRIAGQLSDDLYAPGDWTVRIGEREEGSTSHEVRLEENALTVDGEPVTIEMQYTPGEPMVDVALFENGADEDADPVEAYTLQLKSTRTGYAVTTRGATHHLRILQTRIADLAAHMIEKTPPDLSKMLICPMPGLLVKLHVGEGEEVHPGQPLATVEAMKMENILRAEKQATVGKINAAEGDSLAVDEVILELE*
>MP0315_megahit_10008_1-552
IAKIVTHGPDREAAIAHGVTALDSFVIRGLSHNIPFLSAVLDCPRFKEGSLTTDFINQEYPDGFQAAAMTRAVQEVLVSVAALAHMSEISRRMKISGRIDDGRYHPSKDWVVSIGSEELVITIAPTGDGCDVSVEGAFLQVRGVWILGSPLFAGTVNNCKVYVQIDSLVEGYCLTHRGTKTDVV
>MP0315_megahit_13631_1-372
SDHFEIQLDGVHASGYASKFGSRWYVDIPAGGLTLLEKSRFPGADIADIEGGLTAPMPGKILAIEVAKGDSVTAGQLLVLMEAMKMEHQIVATFDGAVADVRVAVGDQVDNGELLVIIAIEAA*
>MP0315_megahit_41947_1-642
YLGEVKDAKHAIEITNDIGYPVMIKASSGGGGKGMRVAHNDDELKRGFELAQNEARTSFGDDRLLVERYIERPRHIEIQVLGDTHGNVVHLNERECSIQRRHQKVIEEAPSPFVNPDLRSRMGRQAVTFAKKVGYYSAGTVEFIVGSDKQFYFLEMNTRLQVEHPVTEMITGLDLVEQMIRVAAGERLQFSQEDIGIDGWAVETRIYAEDPERG
>MP0315_megahit_43863_1-510
MFSKILIANRGEIACRIIKTATRMGIKTVSVYSDVDASARHVRMADEAVLIGPAAASESYLVGNAIIDAVAQTKAEAVHPGYGFLSENGDFAHSVTTSGAVFIGPSPDAITAMGDKIQSKKIALEAGVNVIPGYLEEVESPNQAIEIARDVGYPVMIKASSGGGGKGMRV
>MP0315_megahit_52918_36-650
IAAIVAGLLELGQRQRLDKHIDRLRPHSGVLRSNWVAKVDGEYLALRMERAEGGLRPVYAVSVEGREATVTSETIVGETLWTGTIDGQRRAVQARAIMNGWQLFVDGLWIPVKVMTPRIAELDRLMPVKLPPDTSKMLLCPMPGLVVSIAVEEGQEVKAGETLAVVEAMKMENILKAERDLTIGKLNAKPGDSLAVDDVIMEFA*
>MP0315_megahit_55876_1-735
RYRAPAESEHVRVDTGVCEGSEISIYYDPLIAKLITYGKSREQAIAAMKKALNTYFIRGIKHNIAFLAALMALPRFVAGELSTNLIAEEYPDGFHNADIVPENAMLLVAVAASAHRAYQQRAALISGQVPNHQHKVADNWVVVLGGVNHAVRVVPIDGGYELTLDDNECRIETEWKLGDPLFKGRLDGVDFCVQFERAAVNYRVGHGGVWIDVLVMSQRAAELSKVMLIKEPPDTSKFLLSPMPG
>MP0315_megahit_62727_1-654
EMNTRLQVEHPVTEYVTGIDLVEQQIRIAAGEKLGMAQGDIKPQGWAMECRLYAEDPARGFMPSIGRLVRYREPAPSASVRIDSGVFEGGEISMYYDPMIAKLISHGADRAGAIAAMLDALDSYEVHGISHNLTFLSAIMGHPRFAEGRLSTAFIEEEYPDGFSASAGDAELAVLVPIAAAIEYRLSVRRAGITGQRQFVVSVDAADCAVTLSPSGSA
>MP0315_megahit_67132_66-722
MFSKILIANRGEIACRVIRTAKAMGIGTVAIYSEADADAPHVAMADEAIAIGPAPATESYLVSERILDAIKRSDAEAVHPGYGFLSENPKFASDLAELGVTFIGPPVGAIEVMGDKIASKKLAQEVGVNSVPGDLEVLRDADHAARVAESLGYPVMLKASAGGGGKGMRVAYTEAELREGFTSAVNEAKSSFADGRVFAEKFIEQPRHIEIQVLADGHG
>MP0315_megahit_68316_3-1361
MFKTILIANRGEIACRVIKTARRLGIRTVAVYSDADRQAVHVQMADEAVHIGAAPASESYLKAETILKVAKDTGAEGVHPGYGFLSENAKFCELLEDNGITFIGPKPKAIRAMGDKIESKKFAKLAGVSVVPGHVGIIETVDEAVRIAGEIGYPVMIKASAGGGGKGMRIAHDDKECRDGFDRARSEARSSFGDDRVFIEKFVVEPRHIEIQVLADAHGNAIHLGERECSIQRRNQKVVEEAPSPFLDEATRRAMGEQACALAKAVDYQSAGTVEFIVDKNRNFYFLEMNTRLQVEHPVTELVTGIDIVEEMLRVASGEPLRYAQDEVTLKGWAVESRIYAEDPFRGFLPSIGRLTRYRPPQEGRLGKATLRNDTGVREGSEISMFYDPMIAKLCTHAETRQAAIEAMGEALDRFEIAGIEHNIPFLGALMRHPRWQEGRLSTGFIAEEYPDG
>MP0315_megahit_70435_1-558
PMLAKVVAHGPTRSEAAGRLALALERMHLGGVTTNRDFLVATLRHEAFLAGDTTTDFIERHAPATGSTLSTTTTRQLAIAAAMWLQGHNRSAARVLDRIPSGWRNARMPAQQVILAAGDVEHDVSYRSLRDGSFTIHGGHLAVVHRWSPDELDVEVDGVRRTVRITLAGDPAGDHLHLTGAGTTTS
>MP0315_megahit_76037_3-650
RIASGEVLKFSQKDLQVTGSAIETRIYAEDPYRDFMPSIGRVSKYCVPNHLDFIRIDTGIEEGSDVSMFYDPMIAKLIANGEDREQSIDRMLLALDQFHISGVSHNINFLSSIMQNEKYREGYTTTNFIQEQFPDGFQGEIASENETLVFVSVLACIHQNSIERYQTVIVNETKQSSWSVSFNKKKIDLMIKKSSKTTEILIDSSVLIVDLVSTPN
>MP0315_megahit_79144_3-404
MGISTVAVYSDADNDALHTRMADEAVPIGPARAAESYLVIRNIVNAAKKTGAQAVHPGYGFLAENAAFADALADAGITFIGPGAKAIIGMGDKITSKKLAAAAGINTIPGFADTIDSPEHAVKIAREIGYPVML
>MP0315_megahit_86850_1-531
RSGELTTGFIAEEYPDGFTGAPASDQLTRVLAAVGGVVATADADRARRIAGQLSDDLYAPGDWTVRIGEREEGSTSHEVRLEENALTVDGEPVTIEMQYTPGEPMVDVALFENGADEDADPVEAYTLQLKSTRTGYAVTTRGATHHLRILQTRIADLAAHMIEKTPPDLSKMLICPM
>MP0315_megahit_88472_200-1321
MNTRLQVEHPVTELVTNLDLVEEMIRIASGEELRIKQEDIQFNGWAIEARIYAEDPERNFMPSTGRLKVYIPPKTLSGDIEGIRNDTGVQEGDEISIYYDPMISKLCTHGVDREEAIVRMQKALNNYVIKGIQNNVNFLSSIIRNKRFVSGDINTDFIDEVYPEGFSSKIDNNQDAFLYSLVAVYLYVKEQSRLIKKRSSNIFYEKSLVTKVGSYIYEIRTYDRLENVIIEYEDSVISLESKWCPGDKLIDISIDNDLYSFKVEKIILGYLIEGLGFSEKISIFTKQAFDLSKHMIEKEKKFDEKIIKCPMPGLVVSVNISEGQKIEMGDKLFTVEAMKMENIIKSDISGKIKKIYCAEGDSLASDQIMIEFE*
>MP0315_megahit_92911_3-560
SGGGGRGMKVAETASEIEDALGMARSEAMASFRNDTVYLEKYLGRPRHIEVQILADKHGNVRHLYERDCSIQRNYQKIIEEAPAPNLKPELRARILADAVKLAAAIDYDNVGTVEFIVDAAEDQAYFLEMNTRLQVEHPVTEFITGIDLVEWQLRIAGDEKLSFEQADVACDGWAIEARVAAENPA
>MP0315_megahit_102002_3-515
PPAAAIAAMGDKIAAKKLAEKAGVNIIPGHTEAIEAGDAADAIAEKIGYPVMIKAAAGGGGKGMRVAASPKMLSDCIASAIHEASQAFGDGRVFIEKFIEEPRHIEIQILADGHGNMVHLGERECSIQRRHQKIIEEAPSPLLDEATRASMGAQACTLARAVGYTSVGTVE
>MP0315_megahit_108393_3-629
PATGRLTRYLPPRETSTIRLDSGVDEGEEVSVFYDPIMSKLVTHGSDRETAISWMQTALHSFVIRGVAHNITFLCAVLEHAKFKLGELTTDFIAEQYPDGFDATTFSKKTGDILVAVGALVHVIQMQRRCMISGRTDGGRYQPGANWVVSIGGEEFPVVVNQSANGCEVLFRSERLSVNGEWVPGGPLFVGQVGQYNVQVQIDPLLEGY
>MP0315_megahit_113094_373-531
MFKKILIANRGEIACRIMRSARAMGIGTVAVYSEADHGALHMRAADEANPIGP
>MP0315_megahit_118320_1-372
DGERYYAQVEPTDIGYSVVHAGSLVSALVLEPRTSELYDFMLLRTPKDQSHLLLSPMPGLLISIDVEAGDAVHAGQTLAVIEAMKMENVLKAERDCVIETIHAAVGDTLELDQPVIEFQAQTR*
>MP0315_megahit_118861_1-234
DQEQQGSLVSPMPGKVVELQVKQGDRVKAGDNLLMIEAMKMNHIVKANEDGVIAELFVQENDQLDYGAVLMIIEPKG*
>MP0315_megahit_123764_3-272
MFQKLLIANRGEIACRVIRTAQQLGIRTVAVYSEADQDGLHVELADEAILIGASPVSESYLDIGRVLQACQSTGADAVHPGYGFLSENPR
>MP0315_megahit_127486_3-914
SPPQAGTDGAGAKVRVDDGVAEGGEVSMFYDPMIAKLITWAPTRLEAIDKQIEALDQFEIDGPGHNIDFVSALMQHERFRSGNITTGFIAEEYPEGFQGAPASTQLLQRLSAVGAFAAMAQADRARRIDGQLGKRLSPPTGWQVKIGDAVHDVVIDGDDVTVDGEPIDMALEYTPGDRLIEAEFGDDLLSVRIAPSRSGFVLTCHGASHRLRILPAHAAPYAAHMIDKVPPDLSKYLICPMPGLLVALHVKQGDKVEVGQPLAVIEAMKMENILRAGKAGTVKSVSAAQGESLPVDAVILELE*
>MP0315_megahit_129756_422-748
GKDRQTALNRMIRAMEEFNIAGIETNIPFCLMVFHHKSFQNGNYSTHTLESMKDELQRELAIHKEERLLAARIGAVKFHHHPPLETNSRGNHHVKNKWTFAGRKDGLR*
>MP0315_megahit_142426_2-1336
ARFVQALEQAGIRFVGPSARAIKTMGDKIASKQLAASAGVSVIPGYDGVVNTAEEAIQQAHEIGYPVMLKASAGGGGKGLRIAEDDQECREGFSRARSEAATSFGDDRILIEKYIREPRHIEIQVIGDTHGNFVYLGERECSIQRRHQKVIEEAPSPFLDGSMRRAMGEQALALAMAVDYHSAGTVEFIADVEGRFYFLEMNTRLQVEHPVTEMITGLDLVELMLRVAAGDKLPLTQDEVEISGWAIEARLYAEDPHRAFLPATGRLTGYVEPSKGHDVRVDSGVREGDKIGIFYDPMLAKLITHGRTRNDAIDAMCGALDQFCIDGVTTNLPFLAQVMAHPRFVRGQLSTHFLSDEYPDGFVVRPLDSVGQLQVAALAAVLNYSKRKRGHEPASRNPIYRVARIEGKSFNTRCTATGVDYRVQVDGVQFVVATDSHRGQVQVAF
>MP0315_megahit_143225_1-516
MFTKILIANRGEIACRVIKTAKRMGIATVAVYSDADARAPFVRMADEAVHIGPATASESYLVADKIIAAAKQTGAEAVHPGYGFLSERASFVEALEAEGIAFIGPPVNAIAAMGDKIESKKLAMEAGVNVVPGFVGEIEDTEHAVRISDEIGYPVMMKASAGGGGKGMRLAY
>MP0315_megahit_151396_89-565
GATPLPHTGEPGLAVTTLRIKVGENWYNVEVGELTHSPVEVTVEGETFLVEVEGLPSTPPARPRRGRTQTPGIMVPPPPTRGSGVSGPENIIASPLSGRVISIMVRPGDQVSAGQEVCVVEAMKMEQSIRAHRDGVVNEIMVQPMDTVRTNDPLIELE*
>MP0315_megahit_151676_98-1747
MFKSILIANRGEIACRIIRTARILGIKSVAVYSEADKNALHVDMASDSVLIGPASPAESYLNIDAVMEAIELSGADAVHPGYGFLSENADFVERLEHDGITFIGPRPDAIRQMGDKIESRKIAIKTGIPTVPGIEEAIQEFKMANKIANEIGYPIMLKASAGGGGKGIRVVPDKSQLKDALKTCISEAETSFGDGRIFIEKFIANPRHIEIQILADMFGNIVHLGERECSIQRRHQKVMEEAPSPFLSDQMRKDMGAQAVTLAAAVDYSSAGTVEFIVDADRNFYFVEMNTRLQVEHPVTELVTGIDLVEQMIKIAAGQKLEFSQSDIKLNGWAMESRIYAEDPARGFLPSIGRLVRYREPITSAFGTTKNVRVDGGVNEGDDINRYYDPMIAKLITNGKTRGEAIRHMRWALDEYYIRGVANNLGFLAAVTSNSRFQAGSLSTNFIVEEFGNRFIPEKTEHEDIELIVVVVGAANCIVAEKKSRLLLRRMDGTSYYRDNYQVRQKWVVIFGEEKYPIRVIRSNNGFDISVGKRSFVVETDWTPGNPIFS
>MP0315_megahit_155934_2054-3079
MAITKILIANRGEIACRVMRTAKKMGIKTVAVYSDADARAPHVLMADEAVHIGPPPAAQSYLLADKIIEACKATGADAVHPGYGFISERESFRKALDAEGIIFVGPPANAIAAMGDKIESKKLAKEAGVNVVPGYVGVIDDTDHAVRISNEIGYPVMMKASAGGGGKGMRLAYSEQDVREGFEATKREGLNSFGDDRVFIEKFIESPRHIEIQILGDQHGNIVYLNERECSIQRRHQKVVEEAPSPFVSPDMRRKMGEQCVALARAVGYFSAGTVELIVSGEDKTGESFYFLEMNTRLQVEHPVTEEITGVDLVEQMIRVANGEALGFGQDDVKINGWAIEN
>MP0315_megahit_157981_2-598
SELQLVASIAALWIQGKNRNDAEILGQLPSGWRNSRLPRQKISFQYDENEIPITYRSRRDGKFDLNEKSVATVFNWDPESINVEIDGHRFTSKVTKDNDLVVVQMPWGNTSLQELPRFLLPGSEEISGGLTAPMPGKVVELKVKVGDSISKGDAVVILEAMKMEHEVNAPADGKVSEIYIKKDEQLENGALLMIVDSK*
>MP0315_megahit_158445_263-793
YRDNYQVRENWVVIFGKEKYPIRVIRSNSGFDISVGKRSFVVETDWTPGNPIFSGRLNGELVSMQIEREAKFYKVQHTGLTTDVRVISPIAADMLSMIPEKLAPDYSKQVLSPMPGLLMSIDVEEGQEVTLGEPLATVEAMKMENKIVAERNGVITKIHLSTGDNLEVGQLIMELK*
>MP0315_megahit_159068_10898-12928
MFDKILIANRGEIACRVIKTARKMGIETVAIYSDADRQALHVQMADEAVHVGPAPANQSYIVIDNVMAAIKSSGAQAVHPGYGFLSENAKFAEALEAAGVAFVGPPKGAIEAMGDKITSKKIAQEAGVSTVPGYMGLIADADEAVKISNEIGYPVMIKASAGGGGKGMRIAWNDEEAREGFQSSKNEAANSFGDDRIFIEKFVTQPRHIEIQVLCDAHGNGVYLGERECSIQRRNQKVVEEAPSPFLDEETRRAMGEQSVALAKAVGYASAGTVEFIVDGNKNFYFLEMNTRLQVEHPVTELITGVDLVEQMIRVAAGKELSITQDDVKLTGWAIENRLYAEDPYRNFLPSIGRLTRYRPPAETAAYAPGVAPGDAGDVVVRNDTGVYEGGEISMYYDPMIAKLCTWAPTRDAAIEAMRVALDSFEVEGIGHNLPFLSAVMDHPKFVSGDMTTAFIAEEYPEGFDGVNLPESDLRRIAASCAAMHRVAEIRRTQVSGRMDNHERRVGNNWVVAIGDHSYALRISADPEGATVRFEDKSEIRVSSDWTPGDSLAHVLTDGAPLVLKVDKITQGFRVRSRGADLKVHVRRPRQAELAALMPEKLPPDTSKMLLCPMPGLVVKINVEVGQEVQEGQALCTIEAMKMENILRAEKKSVVSKINAGAGDSLAVDDVIIEFE*
>MP0315_megahit_162311_2-337
NRLHVQIPRGTVEVDVVPRFEPPELQVPEGGLVAPMPGRVIEVRVAVGEQVTAGQTLVVLEAMKMEHHLKALHDGTVAEVLVAVDEQVANGVALLVVEGDDDQGSGNQGGR*
>MP0315_megahit_167369_199-540
MFKKVLIANRGEIACRIIRSLRQLGVVSVAVFSDADRDAMHTAYADEAVAIGPALSAQSYLSIDRLVDACLQTRADAVHPGYGFLSENSNFLKALDAAGIAFIGPGQRAIEVMG
>MP0315_megahit_171057_3-341
MSTPTSLRSILVANRGEIARRVFRTAHSMGMRCVAVFVDADADAPFVADADEAVRLADGYLDGEAIITAALATGVDAIHPGYGFLAENAGFAAAVETAGLVWVGPTPDVISSM
>MP0315_megahit_173196_777-2813
MFSKILIANRGEIACRVIQTCKRMGIATVAVYSDADARAPFVKMADEAVHIGAAPAAESYLLADKIIEACKQTGAEAVHPGYGFLSERASFVEALDKEGIVFIGPPAKAIAAMGDKIESKKLAKEAGVNTVPGSKDAIDTTEEALKISNEIGYPVMMKASAGGGGKGMRLAWNDKDVEEGFEATKREGLNSFGDDRVFIEKFIEDPRHIEIQILADRQGNTLYLNERECSIQRRHQKVVEEAPSPFVTPAMRKAMGEQAVALSQAVGYFSAGTVELIVSGADKTGESFYFLEMNTRLQVEHPVTEAITGVDLVEWMIRVAAGEELPFKQDDIKIDGWSIETRVYAEDPYRNFLPSIGRLVRYEPPVPGWTGASGPAGRRGHEMGGGGIRVDDGVFEGGEVSIFYDPMIAKLITWGPTRDAAADLQVEALDAFRVEGPGHNIDFLSAIMQHPRFRSGELTTGFIAEEYPEGFQGAAVNEPRLKLVAALIAGAQCSVMAHEGQISGRLDGAPKVPSDWVVKIDGRKFAVVLGEGGATVDGEWITGTTDWQPGMVLAAANGNGENLAIQLRRTSSAIWALTTRGKTHEGLAVPARLAPLLDHMIEKEPPDLSKMLICPMPGLLVKLHVAEGDEVQPGQPLATVEAMKMENILRAEKEGTISSINAAEGDSLAVDEVILELE*
>MP0315_megahit_173775_3-299
PPTIAQPPTLSSTAQPQPAPTGSGSPSVTKMFTAPMPGTILSILVTVGDQVVTGDTVCILEAMKMQQSLRADWSGIVKTVYVGVGDQVLGGAPIVELE*
>MP0315_megahit_176920_2-1291
IHGFERTQNESLSSFGDNRVFAEKYIPEPHHVEIQILADQFGKTLYIGERECSIQRRHQKIIEETPSPFIDSYTRQKMGQQAVTLATAVHYESAGTVEFIVDAKQKFYFLEMNTRLQVEHPVTEMVSGLDLVEQMILIAAGDPLQFDQSDIETNGSAIEARIYAEDPYRDFMPSTGRLQRFRIPENLESVRIDTGIEEGSEVSMFYDPMIAKLIAHGDNRDQAIDNMLAALDQFYISGVSHNLNFLCSIFQNDRFKVGDTTTNFIQQQYPDGFKREQLNERQQMVAVSILACIHQSNIERLQSHPESLFKDSPWSISFNHTSIDLAVRKFPENYEVYIGSQVFTVDLLRSPNDPIVKAMVNGHPHYFQLENLHPGYRLSYRGRALEALVTRKRTAELNQLMPEKIAPDMSKYLLSPMPGLLIKICVKEGQ
>MP0315_megahit_179202_117-596
MAITKILIANRGEIACRVMRTAKKMGIATVAVYSDADARAPHVLMADEAVHIGPSPAAQSYLLADKIIEACKATGADAVHPGYGFLSERESFRKALDAEGIIFVGPPANAIAAMGDKIESKKLAKEAGVNVVPGFVGVIEDTDHAVKISNEIGYPVMMKA
>MP0315_megahit_179410_375-518
AGEELAIVEAMKMENSLRAIDNVKIKSILVEEGDNLMVDQTILEFED*
>MP0315_megahit_179902_3-293
DVEKTSEPMGEVSGSRSDSVGVRTDDFKEFKSPMPGIIISILVQTGDDVSEGQDICVLESMKMQQTLKSDMAGTIMGTGVSPGDQILDGDVIFLIR*
>MP0315_megahit_183536_422-2467
MFNKILIANRGEIACRVIKTAKKMGIETVAVYSDADAQALHVQMADEAIHIGPPAANQSYIVIDKIMDAIKQSGAQAVHPGYGFLSENAKFAEALEAAGVAFVGPPKGAIEKMGDKITSKKIAQEAGVSTVPGYMGLIEDADEAVKISNEIGYPVMLKASAGGGGKGMRIAWNDEEAREGFQSSKNEAANSFGDDRIFIEKFVTQPRHIEIQVLCDAHGNGIYLGERECSIQRRNQKVVEEAPSPFLDEATRKAMGEQSVALAQAVGYTSAGTVEFIVDGDKNFYFLEMNTRLQVEHPVTELITGVDLVEQMIRVANGEKLTITQDDVKLTGWAIENRLYAEDPYRGFLPSIGRLTRYRPPMEIAAGPLLTNDKWQGDAPAGDTAVRNDTGVYEGGEISMYYDPMIAKLCTWAPTRAEAIERMRVALDSFEVEGIGHNLPFLSAVMDHPIFVEGNMTTAFIAEQYPDGFDGVELPDAELRRIAAATAAMHRVGEIRRTRVSGRMDNHERKVGTAWNVALQGQSFDVEIQADPKGATVTFDDGTALRVAGDWTPGDQLAEMTIDDAPLVFKVGKISGGFRVRARGADMKVHVRNPRQAELARLMPEKLPPDTSKMLLCPMPGLVVKIDVEVGDEVQEGQNLCTIEAMKMENILRAEKKGKVSKVNAAAGDSLAVDDVIIEFE*
>MP0315_megahit_187214_1-504
LPSPGKISKLSIPKLTSNDRLDIGVDEGDEISFYYDPMIAKVITQGENRDNSIHNMIQLLNEIEIEGISSNKSFLLTVLENKAFLEANFNTKFIENNLDFLLQKEEKIKSLKVDKEATEKLRKEKANIPPPQVTATIKKKSNQKEEASVTSVPPIIGEIYDKPKFLPG
>MP0315_megahit_188867_209-2194
MFKKILIANRGEIAYRIIRTARRLGIKTAAVCSEADARALHVEMSDEAVLIGPPPAAESYLDIGKILDAVKETGSQAVHPGYGFLSENAEFAKALDEAGVVFIGPGPKAMTVMGDKIESKKLAKKAGVNTIPGDGGAVKDASEAVRIANEIGYPVMLKASAGGGGKGMRIAGNDAECRDGLKRASGEAETAFGDGRVFVEKYIENSRHIEIQVLADGFGNTVYLGERECSIQRRHQKVIEEAPSPLLDEQTRRAMGEQAVALAKAVDYRSAGTVEFIVDQDRNFYFLEMNTRLQVEHPVTELITGLDLVEQMIRIADGEKLAFSQEDVALNGCAIETRIYAEDPLRNFLPSSGRLVRYRPPDEDDHVRVDTGVAEGGEISIFYDPMIAKLITSGATREEAAVRMSGALDQFHISGVRHNIGFLAALIAHPRFAEGRLSTDFIAEEYPDGFHSQDLTPEDPRLLIAVAGCVHRAYQTRASMISGQIAGRQRVVSDDWVVILHGDAVPVRIKPVDGGYELVVEGEDIAIETAWKLGQPLFWGNLNGRGFCLQVERQGVAYRLLHGGAEADVLVLSPRAAELQALMPVKEAPDTSKYLLSPMPGLLISLSVEEGQEVKAGEELAVIEAMKMENVLRAERDGVVAAIKAGPGDSLAVDQVILEFE*
>MP0315_megahit_192232_1519-3501
MFKKVLVANRGEIACRILETAKRLGIATVAVYSEVDGNARHVALADEAVCIGPAPSAESYLDINRIVAACVELQVDAVHPGYGFLSENARFVSALDEAGITFIGPSVHAIEVMGDKIASRKLALSAGLPVVPGHDEALADVNAALKHARMIGYPVMLKASAGGGGKGMRIAMDEASCREGFERARSEAQSSFGDNRIFVEKFIAEPRHIEIQVLADQHGHCIHLNERECSIQRRHQKVIEEAPSPFLNHATRQAMGEQALALVRAVDYCSAGTVEFIVDPGGDFYFLEMNTRLQVEHPVTEYITGLDLVEWMLRIAAGESLTLTQNDIGISGWSMEARLYAEDPSRGFLPSTGRLSRYRPPATGRHVRVDSGVDEGDEIGIYYDPLMAKLITYGDSRNEAIARMRTALDQFRIDGVTTNRLALAALFEHERFLTGSLSTGFIDENFPNGFGELMPSNEVRRRMVALGAVLHHRLETRAGINDIVPPGRREYSVRLGDSRDQVGVLETRQGYEVLLGDELMTLRTEWWPPQPVVAFEIDGADFFAQFDRHEMGYRMQHGSISLWIRVLPIHVDALLDKMPIKISSQLTNYLRSPMPGLLVSIAVEVGDSVNAGDEVAIVEAMKMENSLRVERDAVVAAVHASPGETLDVDQPIIEFEPDGA*
>MP0315_megahit_192407_3-257
FADTKLVDAERGLVAPMPGMVVSVEVQVGDAVGKGQLLMVLEAMKMEHRITAPRDGIVSEIHVVTGDQVANGELLVRLAEDREE*
>MP0315_megahit_203255_3-740
CINTIIKSLNSYYLRGFNNNIKFLISIFKSEKFFKGDIHTGFLDEEYKDGYSNPKPSNELLKKIFIPIASYIGYKLLQKGNHNIINEKNESYILILNKKKYSIQIKEWKKDSIKISYKNTSFKIKSLWKGNEGLVEVHINKKEYLFQFDKFKNHFSITYLDYSVDFNFYDKDTAKLEKYMLEEDVADLSKYLLAPMPGKIVSVNVKNGQKIKSGESLLILEAMKMENLITATKDVKIKKINVKAND
>MP0315_megahit_204030_430-846
FILKSSWNLYDGLIEVQINKKKYLLQFDKFRDHFSISYLDYSIDFDFSDETTAKFAKHMLEEEKADLSKYLLAPMPGKIISVNVKEGQKIKTGENLLVLEAMKMENLITADKDVKIKKINIKNNDAVEVDQILIEFDD*
>MP0315_megahit_208188_3257-4786
MFKKILIANRGEIACRIIKTAKKMGIKTVAVYSEADEYAKHVIEADESIFIGPAVASESYLSIEKIINAAKKTNSDAIHPGYGFLSENPQFVKKLSNTKIKFIGPNIEAIQIMGDKIKSKKLAIKAKVNTIPGFNDVIRDYSHALSVSKDIGFPLMIKASAGGGGKGMRIVKNEKEVKDAFQLASREAKSSFGDERMFIEKYIQKPRHIEIQVIADRFGNLIHLGERECSIQRRHQKIIEEAPSSVVTNKLRNDMGEQAKTLAKEVGYQSAGTVEFIVDQKNNFYFLEMNTRLQVEHPVTEEITGIDLVEQMIKIAAGEKLKIKQENVKINGCAMEARIYSEDPIRNFLPAVGRIKKYIIPKINKNIRLDSGVINGSDIGINYDPMIAKLIVKGKNRKQCIDLMIQSLNSYYIRGFNNNIKFLISVFKSKKFYEGDIHTGLLDQEYEDGYSYPNPSDEILKKIFIPVASYTGYMSLKKELHDHFDDKVNLIYFLTINKKKYPIKIKDEKN
>MP0315_megahit_209367_835-1044
PMPGRVVTIAVQPGDLVKAGEELVVVDAMKMENVLCAERDGKVADVRVSAGDNLSVDQIILELEPAPTI*
>MP0315_megahit_209951_3-1247
IHPGYGFLSENAKFARDVVKAGLIWVGPSGRVISLMGDKLKAKELAEKVGVPTLPMTIDPKKAKDVGYPLLIKAAAGGGGKGMRIVESNKELKESIKSAQREAKSSFGDDRIFIERYIPVSRHIEIQILGDSQGNIVHLGERECSIQRRHQKIIEESPSPRVDPEMREAMGAAALKLAKKLKYESAGTVEFLVDDKTGEFWFLEVNTRLQVEHPVTEATTGIDLVHEQLRIARGEELGYYQEDIIWYGSAIEARLYAEDPTNDFLPATGSLIAFAPDLSLDARWDSGVDQGSVIGTDFDPMIAKVITFGESRVEAANKLSNALESLHIGGVVTNRDFLVAILRSEVFLKGLTTTNFIEKVKPALSVVLSDSELQLVASIAALWIQGKNRDDAEILGQVPSGWRNSRLPRQKISFQ
>MP0315_megahit_211646_2-1252
MIKKILIANRGEIACRVIRTAKKMGIRTVAVYSEADEFSRPVLEADESIPIGPAVASESYLSIEKIIDAAKKTNSDSIHPGYGFLSENSEFVQKLSKTKIKFIGPNIKAIKIMGDKIQSKNLAIKAKVNTIPGFNEVIKDTSHAINIAKDIGFPLMIKASAGGGGKGMRIVKNKNEIKDAFQLASSEAKSSFGDDRVFIEKYIEKPRHIEIQVLADQFGNIIHLGERECSIQRRHQKIIEEAPSPAISKKLRNEMGEQAKALAKEVAYQSAGTVEFIVDQKNNFYFLEMNTRLQVEHPVTEEITGIDLVEQMISIADGKELKIKQEDVKINSWSMEARIYAEDPIRKFLPSVGRVKKYIEPKVEKNVRLDSGIMDGSDVSINYDPMLAKLIVKGKNRKQCINTIIKSLNSYYLRGFN
>MP0315_megahit_214198_824-2269
MKKILVANRGEIALRVMKSAQKMGIKTVAIYSTADRNAPHVKFADEAVCIGEAPSNQSYLLGDKIIETAKKLDVDGIHPGYGFLSENAQFAKAVTDSGIKFIGPKPHAIEIMGSKLAAKDAVKAYDIPMVPGIDEAITDTEKAKKIAKEIGFPILIKASAGGGGKGMRVVESEEVLEEQMKRAISEAESAFGDGSVFIEKYVASPRHIEIQVLADEHGNTVHLFERECSVQRRHQKVVEEAPSVVLDEALRKEMGEAAVRVAKACDYVGAGTVEFLFDERRNFYFLEMNTRLQVEHPVTELITGIDLVEEQIKVARGEKLSFTQEDLTITGHALELRVYAEDPLDDFLPSVGNLEKYVIPEGKNIRLDNGFEEGMDVPIYYDPMLAKLVTYGKSREEAIQLMIEAIDAYQIEGVSTTLPFGKFVCEHEAFRSGNFDTHFVKKYYSAEKLHAKTEEESKLAAIIALRQYLKDQQQLRLPITE*
>MP0315_megahit_221155_1539-3515
MFKKILIANRGEIACRVIKTAKKMGIKTVAVYSEADEYSKHVIEADESVFIGNAVASESYLSIDKIINAAKKTKTDAIHPGYGFLSENFKFVKKLDKTKIKFIGPNIKAIKIMGDKIQSKNLARKAKVNTIPGFNDVIKNHEYATKISKDIGFPLMIKASAGGGGKGMRIVRSEKEIKDAFQLASSEAKLSFGDGRVFIEKYIERPRHVEIQILSDKYKNVIHLGERECSIQRRHQKIIEEAPSPVITKELRNEMGNQAIALAKEAGYESAGTVEFIVDQSNNFYFLEMNTRLQVEHPITEEITGIDLVEQMIKIAVGHKLEFEQKDIKIKGWSMEARIYSEDPIRNFLPSVGRIKKYIPPQTDKNLRLDSGIIEGSNVGINYDPMLAKLIVKGKNRKGCIKKIVKALNSYYLRGVNNNIKFLISIFNSKNFKRGDIHTELLDQEYKDGYNYPKAKKEIINNILIPVASYLGFILLKKENTQIIESKKTPIFILNLDKKKYKVKINQNKNSSKISYMNKNYFIKSSWKPFDDLIYIKINEKDYLLQFDKLTDNFRLTYLDYSVDCNLLDKFTSKFDKYMLEEEDVDLSKYLLAPMPGMIVSVNVKEGQKIKSGENILILEAMKMENMIIADKDKKIKKINVKPGDAVEVDQKLIEFDD*
>MP0315_megahit_233268_2-1024
KKLKIRQEDVKINGWSMEARIYAEDPIRNFLPSVGRVKKYMEPKSEKNVRLDSGIIDGSDVSINYDPMLAKLIVKEKNRKQCINTIIKALNSYYLRGFNNNIKFLISIFKSEKFCKGDIHTSLLDQEYKDGYSYSNLSNKLLKKIFIPVASYIGYMSLKKENHNIVDEKENSYVLTLNKKKYSIQIKEGEKNSIKIIYKNASFKIKSFWKVNENLIEVLINKKKYLLQFDKFKNHFSITYLDYSVDFSFFDKNTSKFEKYMLEEEVEDLSKYLLAPMPGKIVSINVKDGQKIKSGENLLILEAMKMENLITATKDAKIKKINVKSNDTVEADQILIEFDE*
>MP0315_megahit_235032_3587-5602
MFKKILIANRGEIACRIIRTAKKMGIATVAVYSDADANSLHVQLADESVRIGPAEPSKSYLQIKKIINAMKRTGAEAVHPGYGFLSENAEFAKAVYAARKTFIGPPIGAIKSMGDKIESKKLAKEAGVNVIPGYIDVVKTAEDAADAAKEIGFPVMIKASAGGGGKGMRIAYNENEIKEGFRSASNEAMSSFADDRMLIEKYVQEPRHIEIQILADMKGNFVYLGERECTIQRRHQKVIEESPSIFVDKRMRRKMGLQAILLAKKVDYFSAGTVEFVVSGKDKNFYFLEMNTRLQVEHPVTELVTGIDLVEQMILIAAGQKIKFKQRNVKLNGWAIESRIYAEDPSRNFLPSIGRLSEYTHPAIESNAQKNHIRVDTGVEEGSEISIFYDPMISKLCTYGSNRRNAIKNMREALNEFCVEGVSHNINFLSSVLCHQKFIRGNISTNFIGEEYPKGYSPLDSAHKEEKLLAAIACFVHRRFVERSSAISGQITRPDLSAYADWIIITGKKRYRAKVLDSINQDSGFVIKLNNQKFRIISDWQFGDKIFRTKYNGEKVSAKIQGNSDSTYSLFYNGAQLDVFVLSPNNARLQKLMPKERATDSSKSLLSPMPGLLVSIAVKPDQSVRAGEELAVIEAMKMENILRAEKDCTIKTIEAEAGKSVEVDQIILTMK*
>MP0315_megahit_237012_1-1377
MFTKILIANRGEIACRVIKTAQRMGIATVAVYSDADARAPFVRMADEAVHIGPAQASESYLVADKIIAACKQTGAEAVHPGYGFLSERASFVEALAKENIAFIGPPAKAIAAMGDKIESKKIAREAGVNVVPGFVGEIRDTDHAVEISNDIGYPVMMKASAGGGGKGMRLAYSEKDVREGFEATKREGLNSFGDDRVFIEKFIEDPRHIEIQILGDTHGNVIYLNERECSIQRRHQKVVEEAPSPFVTPKMRKAMGEQCVALSKAVGYHSAGTVELIVSGADKTGESFYFLEMNTRLQVEHPVSEAITGVDLVEQMIRIAAGEKLAMMQDDVGIDGWAIENRVYAEDPYRGFLPSTGRLVRYQPPVEPWTDDGEANGRRGQHGVRVDDGVFEGGEVSMFYDPMIAKLVTWGKTRDEAADLQVAALDAFRIEGLGHNVDFLSAIMQHERFRSGELTTGFI
>MP0315_megahit_238440_2-718
PLLIKAAAGGGGKGMRIVKSAKDLNESIKAAQREAKSGFGDDRIFIEKYIAVSRHIEIQILGDTHGNLVHLGERECSIQRRHQKIIEESPSPRVNPEMRHAMGEAALKLAKKLKYESAGTVEFLVDEKTGEFWFLEVNTRLQVEHPVTEATTGIDIVHEQLRIARGESLGYYQEDIDWYGSAIEARLYAEDPANDFLPSTGSLIAYEPNPEVEARWDSGVEQGSIIGTDFDPMIAKVIC
>MP0315_megahit_243055_1-138
GQPLATVEAMKMENILRAEKQATVSKINAEEGESLAVDAVILELE*
>MP0315_megahit_244663_1014-2036
MIKKILIANRGEIACRVIKTAKKMGIKTVAVYSEADEYSKHVLEADESILIGPPPSSESYLSIKKIIDATKKTNSDAIHPGYGFLSENSNFVQKLSKTKIKFIGPNIEAIKIMGDKIQSKNLAIKARVNTIPGFNEVIKDDAHALSIAEDVGFPLMIKASAGGGGKGMRIVKNKKEIKDAFQLASSEAKTSFGDARVFIEKYIEKPRHIEIQVLADQFGNVIHLGERECSIQRRHQKIIEEAPSSVISIKLRNEMGEQAKALAKEVSYQSVGTVEFIVDQKNNFYFLEMNTRLQVEHPVTEEITGIDLVEQMIKIADGKELKIRQEDVKINGWSMEARIYA
>MP0315_megahit_248965_106-546
MAVTTLRIKVGDNWYNVEISELTQSPVEVTVEGETFLVEVEGLRSQPPTRPRRGRTQSAGIVAPPPSARGASGSSSDNIIASPLSGRVISILVRPGDQVSAGQEVCVVEAMKMEQSIRAHRDGVVKEIAVQPMDTVRTNDPLIELE*
>MP0315_megahit_254545_3-626
MFKKVLIANRGEIACRIVRSLRQLGVGSVAVFSDADRDAMHTVYADEAVAIGPAPSAQSYLSIDRLVDACLQTRADAVHPGYGFLSENSNFLKALDAAGIAFIGPGQRAIEIMGDKIAAKALARKAGISVIPGYDEALEGVDDALEKASAIGYPVMLKASAGGGGKGMRVAFNSAECREGFDRAQNEAQTSFGDNRVFIEKYIDRPRH
>MP0315_megahit_256333_1-1359
AVHIGPAQASESYLVADKIIAACKQTGAEAVHPGYGFLSERASFVEALAKENIAFIGPPAEAIAAMGDKIESKKIAEEAGVNTVPGSGGAIADTAEALEWANRIGYPVMMKASAGGGGKGMRLAWNDQDVKDGFEATQREGLNSFGDERVFIEKFIEDPRHIEIQILGDQHGNVIYLNERECSIQRRHQKVVEEAPSPFVTPKMRKAMGEQCVALSKAVGYYSAGTVELIVSGADKTGESFYFLEMNTRLQVEHPVTEAITGVDLVEQMIRVAAGEKLELTQGDVKIDGWAIENRVYAEDPYRGFLPSTGRLVRYHPPVEPWADDGSENGRRGVDGVRVDDGVFEGGEVSMFYDPMIAKLVTWGETRDAAADLQIAALDAFRIEGLGHNVDFLSAIMQHSRFRSGELTTGFIAEEYPEGFEGAPADDRLTSVLAAVGGVIATADADRARRIEG
>MP0315_megahit_264636_2-1576
LSAARREAKRIGYPIMIKASAGGGGKGMRVAKNEKDLESGLKSAKNEAKQAFGDDKVFIEKFIINPRHIEIQILADLNGNMIYLGERECSIQRRHQKIIEECPSPLVDESMRKKMGEQALMLAKAVNYSSAGTVEFVATSDKSFYFLEMNTRLQVEHPVTELVLDLDLVEQMIKIAAKQRLSIKQSCINLNGWAIEARIYAEDPLHGFMPSTGRINSFLSPVIEKNNEIKIRLDSGVHEGSEVSMYYDPMMAKLVTHGKNRENARKNLSNALDLFVLDGISTNISFLNNVLNNKVFISGNINTSFIDQEYKSAFLGNEVKNEVKLIVAIASVCLKAIEVKRQMYVGEKNNGKFYATLEEKGFLFKYSLIDSNDNNDHKLVLEYKKDKFDVKIKLIFNSSLIKLILNNKCYYIQYKKAIGGYKVKHGGYDGFVSINSPYEYNLKKGIPKKVTSDTDRTLLSPMPGRVVKILIKKGQKIKIGEDLIILDAMKMENIIKAEKDSEVSEIFIKENDAVFVDQELMSFI*
>MP0315_megahit_267620_436-576
PGQPLATVEAMKMENILRAEKQATVSKINAEEGESLAVDAVILELE*
>MP0315_megahit_276591_1-1158
GPKDEAIVGMGDKIQSKKIAEQAGVNVIPGYTEVLADSKQAVKVANEIGYPIMLKASAGGGGKGMRVVRDDKECIHGFERTQNESLSSFGDNRIFAEKYITEPHHVEIQILADQFGKTLYIGERECSIQRRHQKIIEEAPSPFIDSYTRQTMGQQAVTLATAVHYESAGTVEFIVDAEQKFYFLEMNTRLQVEHPVTEMVSGLDLVEQMILIAAGEPLQLNQSDIETNGSAIEARIYAEDPYRDFMPSTGRLQRFRIPDNLDSVRIDTGIEEGSEVSMFYDPMIAKLIAHGDNRDRAIENMLAALDQFYISGVSHNLNFLCSIFQNDRFKMGDTTTNFIQEQYPDGFQREQLNDRQQLVAVSILACIHQNNIERLQFHPENVSRHS
>MP0315_megahit_278001_25112-25498
VGDLTYSPVEVTVEGETISVEVEGLPPRPRPNTRGPRSRPAQIVSAPRQSRSPISNPSDKILRSPMPGKVISIMVRPGDRVSAGDEVCVVEAMKMEQSIRTGQDGVIKAVHVQPMDSVSANDPLVELE*
>MP0315_megahit_278309_602-1507
PPQSGSVRVDSGVNEGSEISIHYDPMVAKLICHGSDRDAAIALMRESLDQFHIQGVVTNVSFLASLLAHKRFLAGETTTAFIDEEYPEGFVSQTPSEPLLSRIIALIAVVHQRSLVFQWGESPASSNPRKTHVVRIAGAAYRCSVEPEDEGYSVRVDSYALKLTTAWTGAEKVTAFCVDGERYYAQVERTDIGYSVVHAGFLVSALILEPHTSELYDFMPLRTPKDQSHLLLSPMPGLLISIDVEAGDAVHAGQALAVIEAMKMENVLKAERDCVIETIHAAVGDTLEPDQPVIEFRVQTQ*
>MP0315_megahit_279203_324-1610
IGFPVLIKAAHGGGGKGIEVVHEVTKFQSIFSRMFQEALSAFGNGDLYLEKYIGSMRHLEVQIIRDMHGNSKLLGIRDCSVQRNYQKLIEETASGIPKKIREQVYNYAEKLIEEIDYIGAGTVEFIYDLTEKKIYFMEMNTRLQVEHPVSEMVYGVDLVRLQFEVTQGYNIGELDYKLKGHAIELRVIAEKIELDDENELRFVPDPGHVSEVFFPKKANVRVIQSVDSGSVVSPYYDSLIAQIICWGKSRREAINGLLKYLKGVKIHGVSTNLALNRAILQDASFQKGGFSTKYLVDFFEEVDSKTLLKEAQRDSGSTKSSVDQKAIMLEDSDELKVLSPQMGGFYRATSPDDEPFVSEEQIIDVNHTLCLLESMKVFNSLTLADYKSPDGEVLYPEGSKYKVIRVIAEDQNTVNKGDLLFVIQPVDA*
>MP0315_megahit_280369_2-457
KLIEIHYKSNRDGSFTVDNQQQATLHHWSESGVDIEIDGSRTFSRVTLEGDQLLVQCLGGNKLLTIQPRFKSSHEQELQGSLVSPMPGKVVELLVNKGDRVKAGDVLLMIEAMKMNHIVKANEDGVVADLFIQENDQLDYGAVLMIIEPEE*
>MP0315_megahit_282294_16-720
ILRTPEFLNGATNTDFIARVKPASKRELSKEECIDAGVAVVMEAQAQQRASAGVLKSVPSGWRNTEMPFEKHEFLVDEESLIVEYRIERSGKFRVRCEEKEFLVTLYRAGRGKVDLEFENRRSVFNVDQHANRWLVNGPHGDLELIQLPRFADTKLVDAEKGLVAPMPGVVVSTEVQVGDAVEKGQLLMVLEAMKMEHRITAPRDSIVSEIHVVTGDQVANGELLVRLAEDREE*
>MP0315_megahit_292283_3-1790
DEAIKLSDSYLNSKEIIQAALDTGAEAIHPGYGFLSENAKFCRAVLKAGLLWVGPSARVIASMGDKLKAKDLAEKSGVPTLPMTTNPKKVKDIGYPLLIKAAAGGGGKGMRIVKSAKDLNESIKAAQREAKSGFGDDRIFIEKYIAVSRHIEIQILGDTHGNVVHLGERECSIQRRHQKIIEESPSPRVDPEMRHAMGEAALKLAKKLKYESAGTVEFLVDDKTGEFWFLEVNTRLQVEHPVTEATTGIDIVHEQLRIARGESLGYYQEDIDWYGSAIEARLYAEDPANDFLPATGSLIAYEPNSEAEARWDSGVEQGSIIGTDFDPMIAKVICYGENRVEAANKLSMALESLHIGGVVTNRDFLVSTLRSEAFLNGLTTTDFIEKVKPSRVFEPTENELIKAASIAAMWIQGKNHNEAELLGQLPSGWRNSRLPKQKINFLRGEIEIPITYRSRRDGKFDLNEESLVSIFNWDDNSISIEIDGHRITSKVSKLDNQIVVKMPWGNVSLEIVPRFVQPGSEEVIGGLIAPMPGKVVDLKVKVGDKVSKGDPVVILEAMKMEHQVNAPETGKVSKIFIKKDQQLDNGALLMIVDSK*
>MP0315_megahit_295758_1-192
MFKKILIANRGEIACRVIKTCQKMGIKTVAVYSDVDQNSLHVAMADESVHIGGAASSESYLVID
>MP0315_megahit_295855_2204-2461
ELNQLMPEKIAPDMSKYLLSPMPGLLIKICVKEGQTVKAGEELAIVEAMKMENSLRAINNVKIKSILVEEGDNLTVDQAILEFED*
>MP0315_megahit_302993_656-850
PMPGLLVKLHVGEGDEVQPGQPLATVEAMKMENILRAEKQATIGKINAEEGDSLAVDEVILELE*
>MP0315_megahit_304224_2-616
AQNEAQTSFGDNRVFIEKYIDRPRHIEIQVLGDHHGNCVYLHERECSIQRRHQKVIEEAPSTFIDSATRAAMGEQAIDLAKAVDYYSAGTVEFIVDQARNFYFLEMNTRLQVEHPVTEMITGLDLVELMLRIAAGEELPFTQSDVPMNGWAIESRIYAENPARGFVPATGRLIHYRQPPQSGSVRVDSGVNEGSEISIHYDPMVA
>MP0317_megahit_26279_3-308
MFKKILIANRGEIACRIIRTARRLGIKTAAVYSEADARALHVEMADEAVLIGPPPAAESYLDIGKILDAVKETGSQAVHPGYGFLSENAEFAKALDEAGVVF
>MP0317_megahit_30119_1-846
FIGPKPQAIISMGDKIQSKIIAEEAGVNVIPGFNEALQSAEQAVEVADEIGYPVMLKASAGGGGKGMRIAYDDQQCADGFIRAQNESLASFGDNRVFAEKYIAEPHHIEIQILADQQGHTIYLGERECSIQRRYQKVVEEAPSPFIDNKTRIAMGEQAVALAKAVNYESAGTVEFIVDKNQKFYFLEMNTRLQVEHPVTEMVTGLDLVEEMIRIASGEVLKFSQKDLQVTGSAIETRIYAEDPYRDFMPSIGRVSKYCVPDHLDFIRIDTGIEEGSDVSMFY
>MP0317_megahit_36855_2-520
LAEKFIKEPRHIEIQVLADAQGNTIYLGERECSIQRRHQKVIEEAPSPFLNEATRKAMGKQAVTLAKAVNYCSAGTVEFIVDAKRNFYFLEMNTRLQVEHPVTEMVTGLDLVELMIRVAAGEKLSIRQTDVVLKGWAIESRVYAEDPFRNFTPSTGRLVRYRPPSETEYTRID
>MP0317_megahit_44699_3-674
ICADGWAIECRLYAEDPYRNFMPSIGRLVRCQPPKQSDNVRVDTGVVEGSEITMFYDPMIAKLITRGQDRAAAISAMEAALDSYYVRGINHNLSFLSALIGHPRFVEGRLTTAFIDEEYPDGFAGAPRDGVILDALLAASVLMHHRRVRHEGTIDGKLRHYRPTLGVELVVSLEGAHHELTVADVEDGFDVSLGERLIAVRSDWRPGQRLFHGNVNGRNVTIQA
>MP0317_megahit_45460_1-1062
MFKKILIANRGEIACRIIRTAKKMGIATVAVYSDADANSLHVQLADESVRIGPAEPSKSYLQIKKIINAMKRTGAEAVHPGYGFLSENAEFAKAVYAARKTFIGPPIGAIKSMGDKIESKKLAKEAGVNVIPGYIDVVKTAEDAADAAKEIGFPVMIKASAGGGGKGMRIAYNENEIKEGFRSASNEAMSSFADDRMLIEKYVQEPRHIEIQILADMKGNFVYLGERECTIQRRHQKVIEESPSIFVDKRMRRKMGLQAILLAKKVDYFSAGTVEFVVSGKDKNFYFLEMNTRLQVEHPVTELVTGIDLVEQMILIAAGQKIKFKQRNVKLNGWAIESRIYAEDPSRNFLPSIG
>MP0317_megahit_54497_127-546
VLIVDLVSTPNNPIVKARVDDDIYYFQLEKLHPGYRLTYRGRILEALVTSNRTAELNQLMPKKKAPDLSKFLLSPMPGLLIKICVKEGQHIKAGEELAIVEAMKMENSLRAIDSLTIKSILTKEGDNLMVDQTILEFED*
>MP0317_megahit_56666_3-119
MFTKILIANRGEIACRVIKTAKRMGIATVAVYSDADARA
>MP0317_megahit_59715_324-551
GSPSVTKMFTAPMPGTILSILVTVGDQVVTGDTVCILEAMKMQQSLRADWSGIVKTVYVGVGDQVLGGAPIVELE*
>MP0317_megahit_69734_2-844
LKIKQENVKINGCAMEARIYSEDPIRNFLPAVGRIKKYIIPKINKNIRLDSGVINGSDIGINYDPMIAKLIVKGKNRKQCIDLMIQSLNSYYIRGFNNNIKFLISVFKSKKFYEGDIHTGLLDQEYEDGYSYPNPSDEILKKIFIPVASYTGYMSLKKELHDHFDDKVNLIYFLTINKKKYPIKIKDEKNSIKILYKNSLFILKSSWNLYDGLIEVQINKKKYLLQFDKFRDHFSISYLDYSIDFDFSDETTAKFAKHMLEEEKADLSKYLLAPMPGKIIS
>MP0317_megahit_76675_407-685
LVLSPRAAKLQALMPVKEAPDTSKYLLSPMPGLLISLSVEEGQEVKAGEELAVIEAMKMENVLRAERDGVVAAIKAGPGDSLAVDQVILEFE*
>MP0317_megahit_76679_3-614
NKIKNLIDRIKFPVIIKAASGGGGKGMRIVKNEKEVKDAFQLASREAKSSFGDERMFIEKYIQKPRHIEIQVIADRFGNLIHLGERECSIQRRHQKIIEEAPSSVVTNKLRNDMGEQAKTLAKEVGYQSAGTVEFIVDQKNNFYFLEMNTRLQVEHPVTEEITGIDLVEQMIKIAAGEKLKIKQENVKINGWSMEARIYSEDPI
>MP0317_megahit_78260_628-966
LITWGKDRLTALQRMIRALDEFHIAGIETSIPFCLMVFRHKTFQEGKYSTHTLDAIKEELIEKLTIHKKERILAARIGAVQIHHQSKPAVTAKENLQNKNNWTILGRQEELR*
>MP0317_megahit_80322_279-953
MFKKVLVANRGEIACRILETAKRLGIATVAVYSEVDGNARHVALADEAVCIGPAPSAESYLDINRIVAACVELQVDAVHPGYGFLSENARFVSALDEAGITFIGPSVHAIEVMGDKIASRKLALSAGLPVVPGHDEALADVNAALKHARMIGYPVMLKASAGGGGKGMRIAMDEASCREGFERARSEAQSSFGDNRIFVEKFIAEPRHIEIQVLADQHGHCIHLN
>MP0317_megahit_82266_1-243
MFKSILIANRGEIACRIIRTARILGIKSVAVYSEADKNALHVDMASDSVLIGPASPAESYLNIDAVMEAIELSGADAVHPG
>MP0317_megahit_82380_3-530
PGRREYSVRLGDSRDQVGVLETRQGYEVLLGDELMTLRTEWWPPQPVVAFEIDGADFFAQFDRHEMGYRMQHGSISLWIRVLPIHVDALLDKMPIKISSQLTNYLRSPMPGLLVSIAVEVGDSVNAGDEVAIVEAMKMENSLRVERDAVVAAVHASPGETLDVDQPIIEFEPDGA*
>MP0317_megahit_83995_616-1134
YQVRQNWVVILGEEKYPIRVIRSNNGFDISVGKRSFVVETDWTPGNPIFSGRLNGELVSMQIEREARCYKVQHTGLTTDVRVISPIAADMLSMIPEKLAPDYSKQVLSPMPGLLMSIDVEEGQEVTLGEPLATVEAMKMENKIVAERNGVITKIHLSAGDNLEVGQLIMELK*
>MP0317_megahit_89453_957-1505
MTFDVDVNGQVRCVQIDRVVGADNRFTVTMNGQQHVVDARRLDQSSLSVILCDQNFSSHLVTIVDSGRRATVDVEKSSCVFQVGLNIDRSVLTADTTSAAVADGLQEITAPMPGRVVKLLVAAGDPVIKRQGIVVVEAMKMENTLTSPTAGRVVELKVKAGAVVEAGLVLATVEQEGSLCSS*
>MP0317_megahit_93218_2-676
FIKRHAPATGSTLTTITTRQLAIAAAMWLQGHNRSAARVLDRIPSGWRNARMPAEQVLLAVGDVEHNVHYRSQRDGSFTVDGDHLAVVHRWSPDDLDVEVDGVRRTVRVTLAGDPAGDLLHLTGAGTTTTFRVVPRFTVPGMEAPSGGLVAPMPGRVLEVRAAVGDTVTAGQAMLVLEAMKMEHHMTAPFDGTVTEVRVTAGDQVENGAVLLVIEPDEVEGQGD*
>MP0317_megahit_99660_3-938
DKSQLKDALKTCISEAESSFGDGRIFIEKFIANPRHIEIQILADMFGNIVHLGERECSIQRRHQKVMEEAPSPFLSDQMRKDMGSQAVTLAAAVDYSSAGTVEFIVDADRNFYFVEMNTRLQVEHPVTELVTGLDLVEQMIKIAAGQKLEFSQSDIKLNGWAMESRIYAEDPARGFLPSIGRLVRYREPITSVFGTTKNVRVDGGVNEGDDINRYYDPMIAKLITNGKTRGEAIRHMRWALDEYYIRGVANNLGFLAAVTSNSRFQAGSLSTNFIVEEFGNRFIPEKTEHEDIELIVVVVGAVNCIVAEKKS
>MP0317_megahit_100306_3-614
RDEVGRAAVVAALWLLGRNRADAGVLAFAPAVWRNARLPDERVVLTHGDGEVEVGYRAERGGGFTVNGTSSALIHRWSDDDIDAEVDGRRSVSRVTQADGRIWVQVTSGTVGFGIAPRFTVPGTEDVHGGLVAPMPGVILELRAGPGDRVTAGETLVVMEAMKMEHHISAPEDGTITEVLVAVGQQVENGTALMVLEPDEDSS*
>MP0317_megahit_105218_2-1459
MFTKIFIANRGEIACRIIRTASRMGINTVVAYSEADTNARHVRLADEAFLIGPSAPNESYLSQNAMIDALRESQADAVHPGYGFLSENSDFARSVANTGAVFIGPDPNAIAAMGDKIQSKKIAQEAGLHVIPGYLGEVKDAKHAIEIANDIAYPVMIKASSGGGGKGMRVAHNDDELKRSFELAQNEARTSFGDDRLLVERYIERPRHIEIQVLGDTHSNIVHLNERECSIQRRHQKVIEEAPSPFVDPDLRSRMGWQAVTFAKKVGYYSAGTVEFIVGSDKQFYFLEMNTRLQVEHPVTEMITGLDLVEQMIRVAAGERLQFSQEDIGIDGWAVETRIYAEDPERGFLPATGRLTRYLPPRETSTIRLDSGVEEGEEVSVFYDPMMGKLVTHGSDRETAISWMQTALHSFVIRGVAHNVTFLCAVLEHAKFKLGELTTDFIAEQYPDGFDATTFSKKTGDILVAVGALVHVIQMQRRCMISGRTD
>MP0317_megahit_109450_378-824
HLIEIKSSSKKFLVGIKPLFRSSLIQVTLENEEYYVQYKKVTGGYRVKYSGYDGFVSVNSLDEYNLKKGIPEKVSIDTEQTLISPMPGRVVKILVKKGQKIKIGEDLIILDAMKMENIIKAEKDSEVSEIFIKENDAVFVDQQLMSFI*
>MP0317_megahit_116578_390-1106
CHQKFIRGNISTNFIGEEYPKGYSPLDSAHKEEKLLAAIACFVHRRFVERSSAISGQITRPDLSAYADWIIITGKKRYRAKVLDSINQDSGFVIKLNNQKFRIISDWQFGDKIFRTKYNGEKVSVKIQGNSDSTYSLFYNGAQLDVFVLSPNNARLQKLMPKERATDSSKSLLSPMPGLLVSIAVKPDQSVRAGEELAVIEAMKMENILRAEKDCTIKTIEAEAGKSVEVDQIILTMK*
>MP0317_megahit_127984_2-532
RLQVEHPVTEYITGLDLVEWMLRIAAGESLTLTQNDIGISGWSMEARLYAEDPSRGFLPSTGRLSRYRPPATGRHVRVDSGVDEGDEIGIYYDPLMAKLITYGDSRNEAIARMRTALDQFRIDGVTTNRLALAALFEHERFLTGSLSTGFIDENFPNGFGELMPSNEVRRRMVALAA
>MP0317_megahit_138827_2-580
PVMLKASAGGGGKGLRIAEDDRECREGFRRARSEAATSFGDDRILIEKCIREPRHIEIQVIGDTHGNCVYLGERECSIQRRHQKVIEEAPSPFLDGSMRRAMGEQALALAKAVNYHSAGTVEFIADVEGRFYFLEMNTRLQVEHPVTEMITGLDLVELMLRVAAGEKLPLTQDQVEISGWAIETRLYAEDPYR
>MP0317_megahit_159885_2869-3060
MPGKVISIMVRPGDRVSAGDEVCVVEAMKMEQSIRTGQDGVIKAVHVQPMDSVSANDPLVELE*
>MP0317_megahit_161738_663-824
AVHAGQALAVIEAMKMENVLKAERDCVIETIHAAVGDTLEPDQPVIEFRVQTQ*
>MP0317_megahit_171506_1-837
EVSMFYDPMIAKLIAHGDNRDRAIENMLAALDQFYISGVSHNLNFLCSIFQNDRFKMGDTTTNFIQEQYPDGFQREQLNDRQQLVAVSILACIHQNNIERLQFHPENVSRHSPWSVSFNHTSIDLTVRKFPENYEVYIGSQVFIVDLLRSPNDPIIKATVNGHPHFFQLENLHPGYRLSYRGRVLEALVTRKRTAELNQLMPEKIAPDMSKYLLSPMPGLLIKICVKEGQTVKAGEELAIVEAMKMENSLRAINNAKIKSILVEEGDNLTVDQAILEFE
>MP0317_megahit_178335_1-591
MADVNIKPITRLLVANRGEIARRIFRTAHEMGIATVAIYADSDARAPFVHEADSAIALQGQTSAETYLDAEKVYAACVASGADAVHPGYGFLSENARFAEAIMKRDITWVGPPTHAIEQMGDKLSAKQAMTDAGVPTLPAHELNVGDDLAKAADAIGFPVLVKASAGGGGRGMRVVESVADLEAAVEGARREAEASF
>MP0317_megahit_179936_201-914
MIKKILIANRGEIACRVIKTAKKMGIKTVAVYSEADEYSKHVLEADESILIGPSPASESYLSIKKIIDATKKTNSDAIHPGYGFLSENSNFVQKLSKTKIKFIGPNIEAIKIMGDKIQSKNLAIKARVNTIPGFNEVIKDDAHALSIAEDVGFPLMIKASAGGGGKGMRIVKNKKEIKDAFQLASSEAKTSFGDARVFIEKYIEKPRHIEIQVLADQFGNVIHLGERECSIQRRHQKI
>MP0317_megahit_180067_1-840
LAIKAKVNTIPGFNEVIKDTSHAINIAKDIGFPLMIKASAGGGGKGMRIVKNKNEIKDAFQLASSEAKSSFGDDRVFIEKYIEKPRHIEIQVLADQFGNIIHLGERECSIQRRHQKIIEEAPSPAISKKLRNEMGEQAKALAKEVAYQSAGTVEFIVDQKNNFYFLEMNTRLQVEHPVTEEITGIDLVEQMISIADGKELKIKQEDVKINSWSMEARIYAEDPIRKFLPSVGRVKKYIEPKVEKNVRLDSGIIDGSDVSINYDPMLAKLIVKGKNRKQCI
>MP0317_megahit_180387_2-676
AVVVTGHAIEARLYAEDPSAGFLPATGILTAWRPADEPAVRWDSGVEEGDQVGVDFDPMLAKVVAHGSTRSDAAGRLALALERMHLGGVATNRDFLVATLRHEAFLAGDTTTDFIDRHAPATNGMTEPATLRDLAISAALWLQGRNRDEARVLGAIPSGWRNARMPDQQVVLTHRDASHDVRYRARRDGSFTVDGDRHALVHRWSPEDLDVEVDGLRRTIRVTAA
>MP0317_megahit_189727_2-142
DTHFVKKYYSAEKLHAKTEEESKLAAIIALRQYLKDQQQLRLPITE*
>MP0317_megahit_193709_5425-5823
MKIRVEKKWYTIEVDSITSDSAVILVDGERFEVKLADVEKTSETMREVSDPMSDSVGVRTDDFKEFKSPMPGIIISILVQTGDDVSEGQDICVLESMKMQQTLKSDMAGTIMGTGVSPGDQILDGDVIFLIR*
>MP0317_megahit_194952_2-448
KLSKTKIKFIGPNIEAIKIMGDKIQSKNLAIKAKVNTIPGFNDVIKDHGHALNISKDIGFPLMIKASAGGGGKGMRIVKNSKEVKDAFQLASSEAKSSFGDSRVFIEKYIEKPRHIEIQILADQFGNIIHLGERECSIGFPITKYFLI*
>MP0317_megahit_195164_2-973
RVSRQSMNAQSMFQKLLIANRGEIACRVIRTAQQLGIRTVAVYSEADQDGLHVELADEAILIGASPVSESYLDIGRVLQACQSTGADAVHPGYGFLSENPRFVQALEQAGIRFVGPSARAIKTMGDKIASKQLAASAGVSVIPGYDGVVNTAEEAIQQAHEIGYPVMLKASAGGGGKGLRIAEDDQECREGFSRARSEAATSFGDDRILIEKYIREPRHIEIQVIGDTHGNFVYLGERECSIQRRHQKVIEEAPSPFLDGSMRRAMGEQALALAMAVDYHSAGTVEFIADVEGRFYFLEMNTRLQVEHPVTEMITGLDLVELML
>MP0317_megahit_208154_2-553
IHGFERTQNESLSSFGDNRIFAEKYITEPHHVEIQILADQFGKTLYIGERECSIQRRHQKIIEEAPSPFIDSYTRQTMGQQAVTLATAVHYESAGTVEFIVDAEQKFYFLEMNTRLQVEHPVTEMVSGLDLVEQMILIAAGEPLQLNQSDIETNGSAIEARIYAEDPYRDFMPSTGRLQRFRIP
>MP0317_megahit_218185_1305-1745
MAVTTLRIKVGDNWYNVEIGELTHSPVEVTVEGETFLVEVEGLRSQPPARPRRRRTQSAGIVAPPPSARGASGSSSDNIIASPLSGRVISILVRPGDQVSAGQEVCVVEAMKMEQSIRAHRDGVVKEIAVQPMDTVRTNDPLIELE*
>MP0317_megahit_219886_3-917
MNYQNYHKLLIANRGEIACRVIRSAHDMGISCVAVYVEADADSLFVKMADEAIKLSDSYLNSKEIIQAALDTGAEAIHPGYGFLSENAKFCRAVLKAGLLWVGPSARVIASMGDKLKAKDLAEKSGVPTLPMTTNPKKVKDIGYPLLIKAAAGGGGKGMRIVKSAKDLNESIKAAQREAKSGFGDDRIFIEKYVAVSRHIEIQILGDTHGNVVHLGERECSIQRRHQKIIEESPSPRVDPEMRHAMGEAALKLAKKLKYESAGTVEFLVDDKTGEFWFLEVNTRLQVEHPVTEATTGIDIVHEQL
>MP0317_megahit_220843_1-534
LAIAAAMWLQGDNRASARVLDRVPSGWRNARMPAQHVALAVDDVEHDIGYRRRRDGSFAVEGGQVAIVHRWSPDDLDVEVDGIRRTVRITLAAGPSGEHLHLTGGGTTTTFRVVPRFSVPGSEAPSGGLVAPMPGRVLEIRAAVGDTVTKGQTMLLLEAMKMEHHMTAPFDGTVTEVR
>MP0317_megahit_220918_1-795
KLLIANRGEIACRVIRSAHDMGISCVAVYVEADADSPFVKMADEAIKLSDSYLNSKEIIQAALDTGAEAIHPGYGFLSENAKFCRAVLKAGLLWVGPSARVINSMGDKLKAKDLAEKAGVPTLPMTTSPNKAKDIGYPLLIKAAAGGGGKGMRIVNSAKDLKESIKAAQREAKSGFDDDRIFIEKYIPVSRHIEIQILGDSHGNVVHLGERECSIQRRHQKIIEESPSPRVDPEMRHAMGEAALKLAKKLKYESAGTVEFLVDDK
>MP0317_megahit_221927_220-636
GDRHALVHRWSPEDLDVEVDGLRRTIRVTAAGDRIHLTAVGTTTTFGLVPRFPVPELEAPTGGLLAPMPGRVLDVRTTVGDMVAAGQTLLVLEAMKMEHHMTAPFNGTVTEVHVATDDQVENGTVLMVVAPADGEQDG*
>MP0317_megahit_224016_1565-2047
EVTVAYRARRDGTFLVDDTREVRVHQWTNDGIDLEVDGRRTASAITEAGNRLHVQIPRGTVEVDVVPRFEPPELQVPEGGLVAPMPGRVIEVRVAVGEQVTAGQTLVVLEAMKMEHHLKAPHDGTVAEVLVAVDEQVANGMALLVVEGDDDQGSRDKGGR*
>MP0317_megahit_230019_1-912
VFLERYLARARHVEVQILGDTHHNLVHLGERECSIQRRHQKIIEESPSPAVDDALRSAMSEAALGLARGIGYHSAGTVEFLLDDSTGEFFFLEVNTRLQVEHPVTEETTGIDLVREQIRIAAGEPLGYDQDDVMATGHAIEARLYAEDPSSGFLPATGTLAAFAPAGEPAVRFDSGVEAGTTIGVDFDPMLAKVIAHAPTRVEAAARLARALERLHLGGVATNRDFLVATLRHEAFLAGDTTTDFIERHAPPLAVELDGDELAWVATAAAMWLQGRNRRRALVLDRIPSGWRNARLPDERVTLA
>MP0317_megahit_236536_3-641
DRNAAIALMRESLDQFHIQGVVTNVSFLASLLAHKRFLAGETTTAFIDEEYPEGFVSQTPSEPLLSRIIALIAVVHQRSLVFQWGESPASSNPRKTHVVRIAGAAYRCSVEPEDGGYSVRVDSYALKLTTAWTGAEKVTAFCVDGERYYAQVERTDIGYSVVHAGFLVSALILEPHTSELYDFMPLRTPKDQSHLLLSPMPGLLISIDVEAGD
>MP0317_megahit_238041_3-932
MNTPLQSVLVANRGEIARRIFRTARSMGLRTVAVFADADANAPFVADADEAVRLPGGYLDGDAVIAAALATGSDAVHPGYGFLAENSGFAAAVEEAGLTWVGPSPSVISTMGDKLAAKEAAAAAGVPILPSSNDPTDDSPVNYPLLVKAAAGGGGKGMRLVEKPADLAEAVATARREAATAFGDDRVFLERYVDRSRHVEVQVLGDAHGDLVHLGLRECSIQRRHQKVVEESPPARPNPDRDRAMAAAAVNLARDIGYRSAGTVEFLVDDDSGEFFFLEVNTRLQVEHPVTEEVTGIDLVREQLRVAAGE
>MP0317_megahit_238816_1-1257
MKSAQKMGIKTVAIYSTADRNAPHVKFADEAVCIGEAPSNQSYLLGDKIIETAKKLDVDGIHPGYGFLSENAQFAKAVTDSGIKFIGPKPHAIEIMGSKLAAKDAVKAYDIPMVPGIDEAITDTEKAKKIAKEIGFPILIKASAGGGGKGMRVVESEEVLEEQMKRAISEAESAFGDGSVFIEKYVASPRHIEIQVLADEHGNTVHLFERECSVQRRHQKVVEEAPSVVLDEALRKEMGEAAVRVAKACDYVGAGTVEFLFDERRNFYFLEMNTRLQVEHPVTELITGIDLVEEQIKVARGETLSFTQEDLTITGHALELRVYAEDPLDDFLPSVGNLEKYVIPEGKNIRLDNGFEEGMDVPIYYDPMLAKLVTYGKSREEAIQLMIEAIDAYQIEGVSTTLPFGKFVCEHEAFRSGNF
>MP0317_megahit_242317_1-711
DIGYPLLIKAAAGGGGKGMRIVKSAKDLNESIKAAQREAKSGFGDDRIFIEKYIAVSRHIEIQILGDTHGNLVHLGERECSIQRRHQKIIEESPSPRVNPEMRHAMGEAALKLAKKLKYESAGTVEFLVDEKTGEFWFLEVNTRLQVEHPVTEATTGIDIVHEQLRIARGESLGYYQEDIDWYGSAIEARLYAEDPANDFLPSTGSLIAYEPNPEAEARWDSGVEQGSIIGTDFDPM
>MP0317_megahit_248701_364-2295
MTVFSTILVANRGEIASRVIRSAQKMGIKCVAVYVEADKNAPYLAQADQSIKLDTSYLDADAILNAAQMSRSEAIHPGYGFLSENAKFASSVEQSGLVWIGPSANIISQMGDKLKAKDIAESAGLPTLSIALEKSDIDAIGFPLLIKAAAGGGGKGMRVVKHRDELEESVKMAQKEAQNAFANDTIFFESYIAQSRHIEIQILGDNHGNIIHLGERECSIQRRHQKIIEESPSPRIDSNLREQLGDTAVSLAKKINYQSAGTVEFLFDDTTGKFWFLEMNTRLQVEHPVTEEVTGIDIVEQQLLIAADEELSISQQDVSWNGHAIEARIYAEDPNNDFLPSTGKLIANQIEPKDGIRWDSGVEAGMVIGTDFDPMMAKVIAHGSSRLDAARKLAKELESTHFGGFSTNVEFLASILRHKEFILGNTTTDFIDRFNPTRSLTLQDSEQKSVAITAALWLQGLNRSQAVVLEGIPSGWSNARLPKQRIAFEMDTRLIEIYYMCNRDGSFTVDNQHEVVLHDWSESAVDIEIDGIRTLSSISMDGDQLLVQCLGGNKLLIIQPRFKSSHDQEQQGSLVSPMPGKVVELQVKQGDRVKAGDNLLMIEAMKMNHIVKANEDGVIAELFVQENDQLDYGAVLMIIEPKG*
>MP0317_megahit_262692_1232-1438
SPMPGKVVELQVKQGDRVKAGDNLLMIEAMKMNHIVKANEDGVVADLFIQENDQLDYGAVLMIIEPEE*
>MP0317_megahit_267419_292-540
MFEKILIANRGEIACRIIRTCRRMGIRTVAVYSEADAGALHVQLADEACHIGKSTSAESYLRIGNVLDAAKKHGAQAIHPGYG
>MP0317_megahit_267538_3-803
YAEDPSKNFLPSPGKISKLKIPNTGLANIRLDIGVDEGDEISFYYDPMIAKIISKGSTRTESINNMIQYLKEIKIEGINTNKSFLISVLQNRTFGDANFNTKFIENNLASFINKKEDIAPTKQHQDTSKVNQKYNDKDVKAFENIIAKTPKSKNAQGYTGKDLKAFENIVSSKAKTAENGVKPEVKNVPGKIYDTAKFLPAGDKYMLIEFGNVMNLELNFTAQNLAKAIKDHKIKGIYETSPCFASMLVHYEPEEIKFNDLKNELKS
>MP0317_megahit_268878_3-1631
MFKKILIANRGEIACRVIKTCQKMGIKTVAVYSDVDHNSLHVSMADESVHIGGAASSESYLVIDNMVNACKQTKADAVHPGYGFLSEDEDFAHALALAGITFIGPKAEAIVGMGDKIQSKKIAEQAGVNVIPGFTEVLADSKQAVKVANEIGYPIMLKASAGGGGKGMRVVRDDKECIHGFERTQNESQSSFGDNRVFAEKYIPEPHHVEIQILADQFGKTLYIGERECSIQRRHQKIIEETPSPFIDSYTRQKMGQQAVTLATAVHYESAGTVEFIVDAKQKFYFLEMNTRLQVEHPVTEMVSGLDLVEQMILIAAGDPLQFDQSDIETNGSAIEARIYAEDPYRDFMPSTGRLQRFRIPENLESVRIDTGIEEGSEVSMFYDPMIAKLIAHGDNRDQAIDNMLAALDQFYISGVSHNLNFLCSIFQNDRFKVGDTTTNFIQQQYPDGFKREQLNERQQMVAVSILACIHQSNIERLQSHPESLFKDSPWSISFNHTSIDLAVRKFPENYEVYIGSQVFTVDLLRSPNDPIVKAMVNGHPHY
>MP0317_megahit_278537_2-430
GSQVFTVDLLRSPNDPIVKAMVNGHPHYFQLENLHPGYRLSYRGRALEALVTRKRTAELNQLMPEKIAPDMSKYLLSPMPGLLIKICVKEGQIVKAGEELAIVEAMKMENSLRAIDNVKIKSILVEEGDNLMVDQTILEFED*
>MP0317_megahit_279471_1191-1910
GVVTNRDFLVSTLRSEAFLNGLTTTDFIEKVKPPRVFEPTENELIKAASIAAMWIQGKNHNEAELLGQLPSGWRNSRLPKQKINFLRGEIEIPITYRSRRDGKFDLNEASLVSIFNWDDNSISIEIDGHRITSKVSKLDNQIVVKMPWGNVSLEIVPRFVQPGSEEVIGGLIAPMPGKVVDLKVKVGDKVSKGDPVVILEAMKMEHQVNAPETGKVSKIFIKKDQQLDNGALLMIVDSK*
>MP0317_megahit_280145_3-305
TGGGTTTTFRVVPRFSVPGSEAPSGGLVAPMPGRVLEIRAAMGDTVTKGQTMLLLEAMKMEHHMTAPFDGTVTEVRVATGDQVDNGSVLLVINPTDDGSA*
>MP0317_megahit_282367_1-798
ITGLDLVELMLRIAAGEELPFTQSDVPMNGWAIESRIYAENPARGFVPATGRLIHYRQPPQSGSVRVDSGVNEGSEISIHYDPMVAKLICHGSDRNAAIALMRESLDQFHIQGVVTNVPFLASLLAHKRFLTGETTTAFIDEEYPEGFVSQTPSEPLLSNIIALIAVVHQRSLVFQWCDNPPSSNPRKTHVVRTAGASYRCSVESEDGSYSVRVNGYVLKLTTAWTGAEKVTAFSVDGERYTAQVERTDISYSVVHAGFLVSALIL
>MP0317_megahit_292839_3-701
KKVLIANRGEIACRIVRSLRQLGVGSVAVFSDADRDAMHTVYADEAVAIGPAPSAQSYLSIDRLVDACLQTRADAVHPGYGFLSENSNFLKALSAAGIAFIGPGQRAIEVMGDKIAAKALARKAGISVIPGYDEALEGVDDALEKASAIGYPVMLKASAGGGGKGMRVAFNSAECREGFDRAQNEAQTSFGDNRVFIEKYIDRPRHIEIQVLGDHHGNCVYLHERECSIQRRH
>MP0319_megahit_9609_374-502
MRRVLVANRGEIACRIIRSCRELGLATVAVYSEPDSGSPHVRL
>MP0319_megahit_10097_267-785
MRFNIEVNGRGRTVRVKRPATSPEHHLLVDVDGRQHKVDVRPLGNGRLSIIRLNGMPRSHDVTVTAAGCRGRFDVQLREGVFWAVVDSRRTVRRVRGEDASESREVVAPMPGRIVRLMVADGDEVVERQDLVVVEAMKMENVLKAPKAGRIKKVPIREGMTVEVGQPLVTFE*
>MP0319_megahit_38553_3-635
HPGYGFLSENADFVERLEHDGITFIGPRPDAIRQMGDKIGSKMIAIKTGIPTVPGVEEPIHEFKMANKIANEIGYPIILKASAGGGGKGIRVVLDKSELKNALETCISEAESSFGDGRIFIEKFIANPRHIEIQILADMFGNIVHLGERECSIQRRHQKVMEEAPSPFLSDQMRKDMGTQAVTLAAAVDYSSAGTVEFIVDADRNFYFVEM
>MP0319_megahit_42113_2-715
AMGKQAITLAKAVNYCSAGTVEFIVDAKRNFYFLEMNTRLQVEHPVTEMVTGLDLVELMIRIAAGEKLSIRQTDVVLNGWAIESRVYAEDPFRNFSPSTGRLVRYRAPSETEYTRIDTGIEEGSEVSMFYDPMIAKLTTYGDDREQSLSRMGEALDAYYIRGVAHNISFLNAVIAHPRFIAGKLSTNFIAEEYPDGFHASDVPHDDPILPVTVAASIHQHHELRAAKLSGQLPNRKHR
>MP0319_megahit_44834_431-538
MFNKILIANRGEIACRVIKTAKKMGIETVAVYSDAD
>MP0319_megahit_50343_121-540
MKQVRVKIGDRWYTVDIEEPIGSIARVTVEGEVFEVQVSQPESAFQSVSTGSRLTGLEHTQTTANNDSSLIASPMSGRILSIRVKPGDSVNSGDEMCVIEAMKMEQTIKAHRDGVVKKVFVKPLDQVAINATLVELEAI*
>MP0319_megahit_51052_1-636
TVAVYSDADANSLHVQLADESVRIGPAEPSKSYLQIKKIINAMKRTGAEAVHPGYGFLSENAEFAKAVHAARKTFIGPPIGAIKSMGDKIESKKLAKEAGVNVIPGYMDVVKTAEDAADAAKEIGFPVMIKASAGGGGKGMRIAYNENEIKEGFRSASNEAMSSFADDRMLIEKYVQEPRHIEIQILADTKGNFVYLGERECTIQRRHQKVI
>MP0319_megahit_55102_1-702
DLVEQMIRVAAGEKLSFGQADVKLNGWAIESRLYAEDPYRNFLPSIGRLTRYRPPAETAAYAPGVAPGDAGDVVVRNDTGVYEGGEISMYYDPMIAKLCTWAPTRDAAIEAMRVALDSFEVEGIGHNLPFLSAVMDHPKFVSGDMTTAFIAEEYPEGFDGVNLPESDLRRIAASCAAMHRVAEIRRTQVSGRMDNHERRVGNNWVVAIGDHSYALRISADPEGATVRFEDKSEI
>MP0319_megahit_60567_1-219
GPIKEFTAPMPGTIISIAVKVGDQVVPGDEVCVLEAMKMQQALKAEWTGIVNEIHVETGQQIQGGDKILSLA*
>MP0319_megahit_72123_3-596
MFQKLLIANRGEIACRVIRTAQQLGIRTVAVYSEADQDGLHVELADEAILIGASPVSESYLDIGRVLQACQSTGADAVHPGYGFLSENPRFVQALEQAGIRFVGPSARAIKTMGDKIASKQLAASAGVSVIPGYDGVVNTAEEAIQQAHEIGYPVMLKASAGGGGKGLRIAEDDQECREGFSRTRSEAATSFGDDRIL
>MP0319_megahit_75560_249-713
MGISTVAVYSDADNDALHTRMADEAVPIGPARAAESYLVIGNIVNAAKKTGAQAVHPGYGFLAENAAFADALADAGVTFIGPGAKAIIGMGDKITSKKLAAAAGVNTIPGFADTIDSPEHAVKIAREIGYPVMLKASAGGGGKGMRVVGNDEEAH
>MP0319_megahit_76901_1-123
TIEAMKMENILRAEKKGKVSKVNAAAGDSLAVDDVIIEFE*
>MP0319_megahit_86802_2-2125
GAKGAVEILYRNEIKDKKKIAKKTDDYTEQFVNPFIASKRGFIDDVIKPHSTRRRIAVALDNLENKELSSPLKKHDNIPLWGMIKKILIANRGEIACRIINTAKKLNIKTVAVFSEADKNSLFVSRADESYCIGSSEPSESYLNINKIISVAKKSKSNAIHPGYGFLSENADFVKRLNKEKIIFIGPNPKAIKKMGDKIESKNLAIKLDLNVIPGHTATVKNAKEASSISKKIGLPVLLKASAGGGGKGMRIVRSDKELEENFNAARSESKNSFGDDRVFIEKYIEQPRHIEIQILCDKHGNQLHLGERECSIQRRYQKVIEECPSPLVDDEMRESMASQALRLAKEVDYDSAGTVEFIVDSKKNFYFLEMNTRLQVEHPVTELVTGIDLVEQMIYCADNKKLKIKQSDIKLNGWSIESRIYAEDPSKDFLPSIGRISEYLEPNSVNLTNGKVRNDTGISSGSEISIYYDPMISKLAVHHKDRAAAIELMINSLQSYYLSGVENNIGFLISILNDRKFKNGYLSTNFIKEKFKNGYRSDIEISRQVIENMSIASVLVFIKQLREINLSNNREFTVKILDQYTNVRIEKIDFSNQNFFISLKINNSNFILSSNWRLNQKLLVVEINDKREYFKISKILNLHKINIEHLGIKVDASIFPRTHKDYYEHMPKRSAEDLSKKLISPMPGLVKVVQVNNDQKVKAGDQLIIIE
>MP0319_megahit_88433_3-860
MFKKILIANRGEVANRIIQTCKKLNISSVAIFSEADKDSLHVRNADESFFIGPSVASESYLSSEKIVDVCLKSGAEAVHPGYGFLSENYSFVNQIEREGLTFIGPPSESIRIMGDKIESKIFAEDSGINTIPGSKDIINNFEDAKKIAKEVGFPVMVKASAGGGGKGMRIAKGEEDIEDAFNSSINEAKSSFGDDRIFIEKYIEKPRHIEIQILADTYGNVIHLGERECSIQRRNQKIIEESPSSFVDEYLRNEMGEQAKKLSEAVGYTSAGTVEFIVDQNKDFYF
>MP0319_megahit_94677_3-551
EMNTRLQVEHPVTELITGIDLVEEQIKVARGEALSFTQEDLNITGHALELRVYAEDPLDDFLPSVGNLEKYVIPEGKNIRLDNGFEEGMDVPIYYDPMLAKLVTYGKSREEAIQLMIEAIDAYQIEGVSTTLPFGKFVCEHEAFRSGNFDTHFVKKYYSAEKLHAKTEEESKLAAIIALRQYL
>MP0319_megahit_100246_1-630
DHLDFIRIDTGIEEGSDVSMFYDPMIAKLIAKGEDREQCIDRMLLALDQYHISGVSHNINFLSSIMQNKKYREGYTTTNFIEEQFPDGFQGEVASENETLMFVSVLACIHQNNIERHQTVIANDTKQSSWSVSFNKKKIDLMIKKSSKTTEILIDSRVLIVDLVSTPNNPIVKAKVNDDIYYFQLEKLHPGYRLTYRGRILEALVTRNRT
>MP0319_megahit_106084_233-880
MSFNSLLIANRGEIACRIMLTAQNMGIKCIAVYVDADSNAPFVKMADEAIKLPTNYMDIVAIIEAAKKTGAEAIHPGYGFLSENASFARKVINSKLIWVGPSPHVIKVMGDKLKAKELADKSGVPTLPMASDLKNAKSLGYPLLVKAVAGGGGKGMRIVENPKALKELVASAKREALSSFDDDRIFIEKYIQKSRHIEIQILGDQHGNVVHLGERE
>MP0319_megahit_114893_2-250
SKHMIEKEKKFDEKIIKCPMPGLVVSVNISEGQKIEMGDKLFTVEAMKMENIIKSDISGKIKKIYCAEGDSLASDQIMIEFE*
>MP0319_megahit_117179_196-840
NFIEKVKPALSVVLSASELQLAASIAALWIQGKNRNDAEILGQLPSGWRNSRLPRQRVSFQYDGNEIPITYRSRRDGKFDLNEQSVARVFNWDPESINVEIDGHRLTSKVTKDNDLVVVKMPWGNVSLHKLPRFVLPGTEEISGGLTAPMPGKVVELKVKVGDSISKGEAVVILEAMKMEHQVNAPADGRVSEIYIKKDDQLENGALLMVVDSK*
>MP0319_megahit_122649_349-774
GSFITSTDNKAVIHAWQNNSIDIEIDGLRYQSKISMNDDLLLVQHPKGSKVLTLLPRFKSSDSKIVKGSLVSPMPGKVIEIKIKPGQAVLSGDELVVIEAMKMNHTISADQDGVVSEIFIEVGDQLDLGANLLTLSGDETK*
>MP0319_megahit_134947_1-621
PHSRNEVGRAAVVAALWLLGRNRADAGVLAFAPAVWRNARLPDERVVLTHGDGEVEVGYRAERGGGFTVNGTSSALIHRWSDDDIDAEVDGRRSVSRVTQADGRIWVQVTSGTVGFGIAPRFTVPGTEDVHGGLVAPMPGVILELRAGPGDRVTAGETLVVMEAMKMEHHISAPEDGTITEVLVAVGQQVENGTALMVLEPDEDSS*
>MP0319_megahit_136088_3-833
LEEPHHIEIQVFADNHGNIVSLGERECSIQRRYQKIIEETPSPFIDDKLRLELSKTAIHITESCDYSGAGTVEFLVDKHKNFYFLEMNTRLQVEHPITEMVNGIDLVKEQIRVAAREKLSFTQEDIVSSGYAIECRIYAEDGFNNFAPSTGIITEIIFPHGLGVRMDEGIRVGQEITVYYDPLLGKLITWGKDRKTALQRMIRALKEFQIAGIETSIPFCLMVLQHNSFQEGNYSTHTLDTIKNELLEAVNIYKKEHNWAARIGAVHAHHKSQQTII
>MP0319_megahit_140432_2-703
GVNVIPGFNEALQNSGQAVEVANEIGYPIMLKASAGGGGKGMRIAYDDQQCADGFIRAQNESLASFGDNRVFAEKYITEPHHIEIQILADQQGHTIYVGERECSIQRRHQKVVEEAPSPFIDNKTRIAMGEQAVALAKAVNYESAGTVEFIVDKNQKFYFLEMNTRLQVEHPVTEMVTGLDLVEEMIRIASGEVLKFRQKDLQFTGSAIETRIYAEDPCRDFMPSIGRVSKYCV
>MP0319_megahit_141898_264-584
MAKARQHTPLDKMFKKILIANRGEIACRVIKTCNQMGIKTVSIYSDADQNAVHVSKADESVHIGGSASSESYLVIENILKACKQTKADAVHPGYGFLAENETFAKAL
>MP0319_megahit_143429_3-512
GKITKLRIPEISKNIRLDIGVDEGDEITFYYDPMIAKIISKGIDRKESIKNMIQFLKEIEIEGIVSNQSFLLTVLQNDFFIDANYNTKFIENNLNLFSHKKASIASLKINEEATKKLRQERINKTPQVLPSNNKDEKETEITVKNVPGKIYEQPKFLPGGDKYMLIEFGN
>MP0319_megahit_155705_3-1049
RSGSQAIHPGYGFLSENAKFAKDVVKAGLIWIGPSGRVISLMGDKLKAKELAEKAGVPTLPMTLDPKKAKDLGYPLLIKASAGGGGKGMRIVKSNKELKESIKSARREAKSSFGDDRIFIERYIPVSRHIEIQILGDSQGNIVHLGERECSIQRRHQKIIEESPSPRVDPEMREAMGTAALKLAKKLKYESAGTVEFLVDDKTGEFWFLEVNTRLQVEHPVTEATTGIDLVHEQLRIARGEDLGYYQEDVTWYGSAIEARLYAEDPTNNFLPATGSLVAFAPDLSVDARWDSGVDQGSVIGTDFDPMMAKVITFGESRVDAANKLSQALESLHIGGVVTNRDFLVAILR
>MP0319_megahit_159836_1-1671
NIVFIGPKSEAIVSMGDKIESKKIAEKAGVNVIPGFTKVIKDSEEAVKVANDIGYPVMLKASAGGGGKGMRVVNNDQECLDGFEHAKNESLSSFGDDRIFAEKFITEPHHIEIQILADQQGNTVYLGERECSIQRRHQKVVEEAPSPFISDKTRIKMGEQAVSLAKAVNYESAGTVEFIVDKEQQFYFLEMNTRLQVEHPVTEMVTGIDLVEKMITIAAGESLNLQQNKITTSGWALESRIYAEDPYREFMPSIGRLTKYRTPASSKNVRIDTGIREGSEVSMFYDPMIAKLITYGNTRDEAIQYMLKAIDQYVITGVSHNLNFLSSIMQNTTFQSGYTTTNFIADEYQDGFKGESGTEHETQIIACVLACYHTDQLKRIKTNRMIKNQWTVKINEQQIPVRTEDKDTLMKAVSPTNEYNILISKQHNDPRVQIKIDDEELYFQIENQYPGYQLTHRGRVFSALVSRQRTAELNRLMPEKIPLDLSKYLLSPMPGLLMKICVEEGQTIKTGEELAVVEAMKMENSLRASKDVKIKSILTTEGANLAVDQKILEFED*
>MP0319_megahit_167113_341-559
LSKFLLSPMPGLLVKICVKEGQHVKVGEELAIVEAMKMENSLRAIDDVKIKSILTKEGDNLMVDQTILEFED*
>MP0319_megahit_172805_3-536
LPENVARHSTWSVSVDHSSIDLAIRQFPEHFEVSVESEVFIVALLRSPNDPVIQATINDHLHYFQIENLHPGYRLTYRGRVLEALVTRKRTAELNQLMPEKITPDMSKYLLSPMPGLLIKICVEEGQTVKAGEELAIVEAMKMENSLRAIDSVKIKSILVEEGDNLMVDQTILEFED*
>MP0319_megahit_175489_1-621
RDTDHAVEISNDIGYPVMMKASAGGGGKGMRLAYSEKDVREGFEATKREGLNSFGDDRVFIEKFIEDPRHIEIQILGDTHGNVIYLNERECSIQRRHQKVVEEAPSPFVTPKMRKAMGEQCVALSKAVGYHSAGTVELIVSGADKTGESFYFLEMNTRLQVEHPVTEAITGVDLVEQMIRVAAGEKLAMTQDDVGIDGWAIENRVYA
>MP0319_megahit_179570_1-894
PVTAANSNPNEIATRIDSGVETGSEVSMNFDPMLAKFIAHAATRREAIIRLSRLLERTRIQGITNNRDFLVATLRTPEFISGATTTDFIEKVKPARKRELSKKECIEAGIAVVMEAQAQQCASARVLKSVPSGWRNTVMPFEKHEFLVSEKPLIVEYRIDRSGKFRVRCEEEELLVTVYQAGRGKVDLEFNNRRSTFFVDRHARRWLVNGPHGDLELFQLPRFADTKQADAERGLIAPMPGVVVSTEVQAGDTVKKGQLLMVLEAMKMEHRITAPRDGIVSEIHVVTGDQVGNGALLV
>MP0319_megahit_180244_632-922
QCLGGNKLLIIQPRFKSSNEQEQQGSLVSPMPGKVVELNVKKGDPVKAGDNLLMIEAMKMNHIVKANEDGVIVELFVQENDQLDYGAVLMIIEPKG*
>MP0319_megahit_186373_1-861
VDAQQNFYFLEMNTRLQVEHPVTEMVSGLDLVEQMILIAAGEPLQLKQNEIRTIGSAIEARIYAEDPYRDFMPSIGRLQRFRIPENLESVRVDTGIEEGSEVSMFYDPMIAKLIVHGDNRNLAIDNMLQALDQFFISGVSHNLNFLCSILQNDRFRSGNTTTNFIQQQYPDGYQEEKLNSRQQLIAASILACIHQSNIERLKFIPENVSKHSAWSVSADHTSIDLVIRQFPEHYEVRAESTVFNVVLHKSPNDPVIQAIVNDHLHYFQLENLHPGYRLTYRGRVLEA
>MP0319_megahit_194958_2-673
IDGHAIEARLYAEDPTRNFLPSPGTIQVWKPSSQARFDSGVEAGTEVSVNFDPMIAKVIAHAPTRREAAAKLARALETTQLHGITNNRDFLVATLRTPAFIAGDTTTDFIDRVNPMRTREPNATEVSDAAIAAALFAQDRHRKDAKVLRHISSGWRNSMMPPERVRYDVGDSEYAIEYRAKRDGTFDVNVGGDDHHVTLHGVNGDQIDLAIDQRRIAFAVSEDE
>MP0319_megahit_196670_1-552
VRFDSGVEAGTTIGVDFDPMLAKVIAHAPTRVEAAARLARALERLHLGGVATNRDFLVATLRHEAFLAGDTTTDFIERHAPPLALELDGDELALVATAAAMWLQGRNRHRALVLDRIPSGWRNARLPDERVTLALGDQEATVAYRARRDGTFLVDDTREVQVHQWANDGIDLEIDGRRTASAIT
>MP0319_megahit_203151_1-684
EDPYRDFMPSIGRLQRFRIPENLESVRVDTGIEEGNEVSMFYDPMIAKLIVHGENRDRAIENMLKALDQFFISGVSHNLNFLCSIFQNDRFRTGDTTTNFIQQQYPDGYQEEKLNSKQQLIATSILACIHQSNIEKLISISENAARYSAWSVSIDHISIDLVVRQFPEHYEVSVESEVFMVTLLRSPNDPVIQVTVNDHLHYFQLENLHPGYRLTYRGRVLEALVTRK
>MP0319_megahit_204709_481-666
MFNKVLIANRGEIACRIIRSLRQLGVVSVAVFSDADRDAMHTVYADEAVAIGPAPSAQSYLS
>MP0319_megahit_204984_1-606
AIAAAMWLQGNNRASARVLDRVPSGWRNARMPAQHVALAVDDVEHDIGYRRRRDGSFAVEGGQVAIVHRWSPDDLDVEVDGIRRTVRITLAVGPSGEHLHLTGGGTTTTFRVVPRFSVPGSEAPSGGLVAPMPGRVLEIRAAVGDTVTKGQTMLLLEAMKMEHHMTAPFDGTVAEVRVATGDQVDNGSVLLVIHPADDGSA*
>MP0319_megahit_205868_3-254
MFKKILIANRGEIACRVIKTCKDMGINTVAVYSDADANAMHVDLADESFCIGGSASSESYLVIDKIIKACIKCGAEAVHPGYGF
>MP0319_megahit_210463_1-306
MKIRVEKKWYTIEVDSITPDSAVILVDGERFEVKLADVEKTSETMREVSDPMPDSVGVRTDDFKEFKSPMPGIIISILVQTGDDVSEGQDICVLESMKMQQT
>MP0319_megahit_223872_1-390
HGVNGDQIDLAIDQRRIAFAVSEDEANRYVHAPTGDVLLTELDRFPKPGVAEFTGGLYAPMPGKVLATEVSPGESVSEGQLLVILEAMKMEHRITAPIDGVVQEVPVNEGDQVDNGQILIVFEENEGES*
>MP0319_megahit_227100_3-707
HGSSRLDAARKLAKELESTHFGGFSTNVEFLANILRHKEFILGNTTTDFIDRFNPSRSLTLQDSEQKSVAITAALWLQGLNRSQAVVLENIPSGWNNARLPKQRIAFEMDARLIEIHYKSNRDGSFTVDKQHKVIVHDWSESAVDIEIDGIRTLSSVSLDGNQLLVQCLGGNKLLIIQPRFKSSYDQEQQGSLVSPMPGKVVELQVKKGDQVKAGDNLLMIEAMKMNHIVKANED
>MP0319_megahit_242181_2-334
MNTPLQSVLVANRGEIARRIFRTARSMGLRTVAVFADADTNAPFVADADEAVRLPDGYLDGDAVVAAALATGSDAVHPGYGFLAENSGFAAAVEEAGLTWVGPSPSVISTM
>MP0319_megahit_243202_354-1778
MFKKILIANRGEIACRVIKTCQKMGLKTVAVYSDADQNSMHVSMADESVLIGGAASSESYLVIDNIINACKDTKADAVHPGYGFLSENENFAHALAHSGITFIGPKAEAIVSMGDKIQSKKIAELAGVHVIPGFTESIADSKQAVQVANEIGYPVMLKASAGGGGKGMRIVNDDKECINGFERAQNESQTSFGDNRVFAEKYINQPHHVEIQILADQFGNTLYIGERECSIQRRHQKVIEEAPSPFIDNYTRKAMGEQAVILAKAVNYESAGTVEFIVDAEQNFYFLEMNTRLQVEHPVTEMVSGLDLVEQMILIAAGEPLQLKQNDIVTSGSAIEARIYAEDPYRDFMPSIGRVQRFRIPKNLEFVRIDTGIEEGSEVSMFYDPMIAKLITHGEDRDQAIDKMLQALDQFFISGVSHNLNFLCSIFQTDRFRAGDTTTNFIQQEYPDGYQGEQLNARQQLIAASILACIHQSNI
>MP0319_megahit_245686_1-732
DDALEKASAIGYPVMLKASAGGGGKGMRVAFNSTECREGFDRAQNEAQTSFGDNRVFIEKYIDRPRHIEIQVVGDHHGNCVYLHERECSIQRRHQKVIEEAPSTFIDSATRAAMGQQAVDLAKAVDYYSAGTVEFIVDQARNFYFLEMNTRLQVEHPVTEMITGLDLVELMLRIAAGEELPFSQSDVPMDGWAIESRIYAENPARGFVPATGRLIHYRQPPQSGSVRVDSGVNEGSEISIHYDP
>MP0319_megahit_247321_3-1061
MFKKILIANRGEIACRVIKTCQIMGIGTVAVYSDADQNSMHVSMADQSIHIGGAASSESYLVIENIVNACKQTKADAVHPGYGFLSENENFAHALANEGITFIGPKAEAIVSMGDKIQSKKIAERAGVHVIPGFTEALKDSKQAVQVANEIGYPVMLKASAGGGGKGMRIVNNDKECIDGFERAQNESQSSFGDNRVFAEKYINQPHHVEIQILADQFGNTLYIGERECSIQRRHQKVIEEAPSPFIDNYTRKAMGEQAVILAKAVNYESAGTVEFIVDAQQNFYFLEMNTRLQVEHPVTEMVSGLDLVEQMILIAAGESLQLKQNEIRTSGSAIEARIYAEDPYRDFMPSIG
>MP0319_megahit_250663_1-534
RHIEIQVLGDHHGNCVYLHERECSIQRRHQKVIEEAPSTFIDSATRAAMGQQAVDLAKAVDYYSAGTVEFIVDQARNFYFLEMNTRLQVEHPVTEMITGLDLVELMLRIAAGEELPFTQSDVPMNGWAIESRIYAENPARGFVPATGRLIHYRQPPQSGSVRVDSGVNEGSEISIHYD
>MP0319_megahit_259687_767-1006
TPKDQSHLLLSPMPGLLISIDVEAGDAVHAGQALAVIEAMKMENVLKAERDCVIETIHAAVGDTLEPDQPVIEFQVQTQ*
>MP0319_megahit_274390_108-1319
KIGYSSAGTVEFLLSGSDFYFLEVNTRLQVEHPVTEAITGLDLVREQIRIAEGEALSFKQEDLSICGHAIEARLYAEDPENNFLPSPGTLLAWQVPTSETATNLSPNVVATRIDSGVESGSEVSMIFDPMLAKFIVHAATRREAASRLSRLLERTRIQGITSNRDFLVATLRTPEFLKGATNTDFIARVKPASKRELSKEECINAGIAVVMEAQAQQRASAKVLKSVPSGWRNTEMPFEKHEFLVDEESLIVEYRIERSGKFRVRCEEKEFLVTLYRAGRGKVDLEFENRRSAFNVDQHGNRWLVNGPHGDLELIQLPRFADTKLVDAERGLVAPMPGMVVSVEVQVGDAVGKGQLLMVLEAMKMEHRITAPRDGIVSEIHVVTGDQVANGELLVRLAEDREE*
>MP0319_megahit_279079_3-1466
ENSSFAAAVEEAGLTWVGPSPSVISTMGDKLAAKEAAAAAGVPILPSSNDPTDDSPVNYPLLVKATAGGGGKGMHLVEKPADLAEAVATARREAATAFGDDRVFLERYVGRSRHVEVQILGDAHGDLVHLGLRECSIQRRHQKVVEESPPARPDPDRDEAMAAAAVNLARGIGYQSAGTVEFLVDDDSGEFFFLEVNTRLQVEHPVTEEVTGIDLVREQLRVATGEPLGYGQDDVVVTGHAIEARLYAEDPSAGFLPATGILTAWRPADEPAVRWDSGVEEGDQVGVDFDPMLAKVVAHGPTRSDAAGRLALALERMHLGGVTTNRDFLVATLRHEAFLAGDTTTDFIERHAPATNDMTEPATLQDLAISAALWLQGRNRDGARVLGAIPSGWRNARMPDQQVVLTHRDASHDVRYRARRDGSFTVDGDRHALVHRWSPEDLDVEVDGLRRTIRVTAAGDRIHLTAMGTTTTFGLVPRFPVPELEAPT
>MP0319_megahit_287799_1-294
IVKMPWGNVSLEVVPRFVLPGSEEVIGGLIAPMPGRVVDLKVKVGDKVSKGDPVVILEAMKMEHQVNAPEAGTVKEIYIKKEQQLDNGALLMIVDSK*
>MP0319_megahit_298108_2202-3776
MFKKILIANRGEIACRVIKTCQKMGIKTVAVYSDVDHNSLHVSMADESVHIGGAASSESYLVIDNMVNACKQTKADAVHPGYGFLSEDEDFAHALALAGITFIGPKAEAIVGMGDKIQSKKIAEQAGVNVIPGFTEVLADSKQAVKVANEIGYPIMLKASAGGGGKGMRVVRDDKECIHGFERTQNESLSSFGDNRVFAEKYIPEPHHVEIQILADQFGKTLYIGERECSIQRRHQKIIEETPSPFIDSYTRQKMGQQAVTLATAVHYESAGTVEFIVDAKQKFYFLEMNTRLQVEHPVTEMVSGLDLVEQMILIAAGDPLQFDQSDIETNGSAIEARIYAEDPYRDFMPSTGRLQRFRIPENLESVRIDTGIEEGSEVSMFYDPMIAKLIAHGDNRDQAIDNMLAALDQFYISGVSHNLNFLCSIFQNDRFKVGDTTTNFIQQQYPDGFKREQLNERQQMVAVSILACIHQSNIERLQSHPESLFKDSPWSISFNHTSIDLAVRKFPENYEVYIGSQVFTVDLL
>MP0319_megahit_301891_1040-1498
GEIEIPITYRSRRDGKFDLNEASLVSIFKWDDNSISIEIDGHRITSKVSKLDNQIVVKMPWGNVSLEIVPRFVQPGSEEVIGGLIAPMPGKVVDLKVKVGDKVSKGDPVVILEAMKMEHQVNAPETGKVSKIFIKKDQQLDNGALLMIVDSK*
>MP0319_megahit_304088_3-698
MFKKVLIANRGEIACRIVRSLRQLGVGSVAVFSDADRDAMHTVYADEAVAIGPAPSAQSYLSIDRLVDACLQTRADAVHPGYGFLSENSSFLKALSAAGIAFIGPGQRAIEVMGDKIAAKALARKAGISVIPGYDEALEGVDDALEKASAIGYPVMLKASAGGGGKGMRVAFNSTECREGFYRAQNEAQTSFGDNRIFIEKYIDRPRHIEIQVLGDHHGNCVYLHERECSIQ
>MP0319_megahit_304523_317-631
IHLTAMGTTTTFGLVPRFPVPELEAPTGGLLAPMPGRVLDVRTAVGDMVAAGQTLLVLEAMKMEHHMTAPFNGTVTEVHVATDDQVENGTVLMVVAPADGEQDG*
>MP0319_megahit_311560_3-554
IERLQSHPESLFKDSPWSISFNHTSIDLAVRKFPENYEVYIGSQVFTVDLLRSPNDPIVKAMVNGHPHYFQLENLHPGYRLSYRGRALEALVTRKRTAELNQLMPEKIAPDMSKYLLSPMPGLLIKICVKEGQIVKAGEELAIVEAMKMENSLRAIDNVKIKSILVEEGDNLMVDQTILEFED*
>MP0319_megahit_324469_1-621
RSLTLQDSEQKSVAITAALWLQGLNRSQAVVLEGIPSGWSNARLPKQRIAFEMDTRLIEIYYMCNRDGSFTVDNQHEVVLHDWSESAVDIEIDGIRTLSSISMDGDQLLVQCLGGNKLLIIQPRFKSSQDQEQQGSLVSPMPGKVVELQVKQGDRVKAGDNLLMIEAMKMNHIVKANEDGVIAELFVQENDQLDYGAVLMIIEPKG*
>MP0319_megahit_327837_2-1453
SDPDMESYPATLLKKEDRLVCIGGNTPQESYLNGMSVIRIAEQEEVDAIHPGIGFLSESPHYARICREHGFNFIGPRVANMDRMGNKSNAIATAKNLKIPVVPGSDGALMDPAQAMVVASEIGFPVLIKAAHGGGGKGIEVVHEVTKFQSIFSRMFQEALSAFGNGDLYLEKYIGSMRHLEVQIIRDMHGNSKLLGIRDCSVQRKYQKLIEETASGIPKKIREQVYNYAEKLIEEIDYIGAGTVEFIYDLTEKKIYFMEMNTRLQVEHPVSEMVYGVDLVRLQFEVTQGYNIGELDYKLKGHAIELRVIAEKIELDDENELRFIPDPGHVSEVFFPKKANVRVIQSVDSGSVVSPYYDSLIAQIICWGKSRREAINGLLKYLKGVKIHGVSTNLALNRAILQDASFQKGGFSTKYLVDFFEEVDSKTLLKEAQRDSGSTKSSVDQKAIMLEDSDELKVLSPQMGGFYRATSPDDEPFVSEEQII
>MP0321_megahit_16253_298-663
MFKKILIANRGEIACRIMRTAKKMGIATVAIYSDADRAAKHVQLADEAVALGGMSAADSYLQADKIVKACKQTGADAVHPGYGFLSEQAGFARALNKAKIAFIGPPADAIAAMGDKIESKKI
>MP0321_megahit_26554_3-605
AAASFGDDRIFIEKFVTQPRHIEIQVLGDTHGNIVYLGERECSIQRRNQKVIEEAPSPFLDKKTRAAMGEQAVALSRAVDYCSAGTVEFIVDGDRNFYFLEMNTRLQVEHPVTELITGLDLVEQMIRIADGEKLQVMQKDVKLEGWAIESRIYAEDPYRGFLPSTGRLSRYRPPKETEYDGITVRNDTGVYEGGEISLFYD
>MP0321_megahit_26805_2-754
DGVGHNLPFLSAVMDHPRFIKGNITTAFIAEEYPEGFKGVTLKECSLKAVAATCAAMNRVAEIRRTKISGRLDNHERKVGDDWVINLQETSFVVHVLADQEGSDVVFEDGKAVRVSGNWTPGQSLAEMIVDGKSLIMKIVEIPCGFHIQNRGADLRVYVRTPLQAKLAKLMPEKLAYDNSNILACPMPGILVKLDVEVGAEVQEGDALCIVEAMKMENILRAERQGIISNINFDVGDSLAVDDVILEFET*
>MP0321_megahit_28054_1-657
AGNTTSDFIEIQSPNRKKVLNDHDKNNLMIAGALWISQTNIKNKNKLRFIKHSWTNGRMPHQNISFQFENEIHQIKYSYINKKSISILEKNVEIISFDNEMLECVIDDIRSQYQIYRDEDRLFVFDSFNDIQLKVLPRFVDPNTSSIEGGLLAPMPGKISEVLIKKDQKVKAGQSLMIIEAMKMEQTIKSPNAGKISKIMVKKGQQVENGESLLVIDE*
>MP0321_megahit_39363_1-360
MFKRILIANRGEIACRIIKTARNLGIETVAVYSESDSSARHVLLADQAYLLGPSPASKSYLNTDRILQIAQDSNADAIHPGYGFLSENPRFAEMLTDNDIVFIGPSSKAIELMGDKIESK
>MP0321_megahit_51695_3-863
MYYDPMIAKLCSWAGDRSAAIARMRVALDDFVMGGIGHNIPFLSAVMEHDRFISGDISTAFIDEEYKDGFTGIIPSPDRMRDLGLIISAAAYNYAQRQSSPPCQDWAIQFVTDDTTHIADANLRCSFHLHQQDAALTADISPYADTAADKTNAVRIEIQQAIDTPQIAASITDHRDDKTRHYICQLYRDKDCWRIYYRGSHVAAHARPSHIAALAHYMKPVIAPDRSNMLLCPMPGNLVTIMVADGDVVEAGQKLCIVEAMKMENALVAEKRCRIDGINARVGDILS
>MP0321_megahit_53069_1-168
MFNKILIANRGEIACRVIKTAHKMGIKTVAVFSDADRNALHVQMADEAIYIGAAPA
>MP0321_megahit_57631_1-702
PPAKAIEVMGDKIASKALAESAGVPTIPGFNEVLVDAQDAVSRARQIGYPVMLKASAGGGGKGMRVAWNDDECREGFERASSEARSSFSDDRVFIEKFVRQPRHIEIQVLADHHGNAIHLNERECSIQRRHQKVVEEAPSLFVDEALRAEMGAQALALAEAVGYTSAGTVEFIVDAERNFYFLEMNTRLQVEHPVTELITGVDLVEWMLRIAAGEELTLTQQDVGIRGWAMESR
>MP0321_megahit_71379_226-924
MFNKILIANRGEIACRVIKTAKKMGIETVAVYSDADAQALHVQMADEAIHIGPPAANQSYIVIDKIMDAIRQSGAQAVHPGYGFLSENAKFAEALEAAGVAFVGPPKGAIEKMGDKITSKKIAQEAGVSTVPGYMGLIEDADEAVKISNEIGYPVMLKASAGGGGKGMRIAWNDEEAREGFQSSKNEAANSFGDDRIFIEKFVTQPRHIEIQVLCDAHGNGIYLGERECSIQR
>MP0321_megahit_71751_1-297
MFDKILIANRGEIACRVIKTAQKMGIKTVAIYSDSDRNALHVKMAEEAMHIGPSPANQSYIVIDKVMAAIRRSGAQAVHPGYGFLSENSKFAEALDAEG
>MP0321_megahit_83710_428-538
MIKSLLIANRGEIAVRIIKTCRNMGIKTVQVFSDADK
>MP0321_megahit_98691_3-509
ELRDGFAGVVRQGASSFGDSGVFLERYIARARHIEVQVFGDGEGHVMPLGERDCSLQRRNQKVVEEAPSPFLDEATRKAMGEQSVALAQAVGYTSAGTVEFIVDGDKNFYFLEMNTRLQVEHPVTELITGVDLVEQMIRVANGEKLTITQDDVKLTGWAIENRLYAEDP
>MP0321_megahit_102738_2-1054
IKISADERLPITQENVQFDGAAIEARIYAEDSKRNFLPSIGRLTRYIEPVGKNIRLDSGVVEGSEISMYYDPMISKLCVHSETREKSISLMTMALDRYLINGVNTNKDFLSNIIQNNSFKKADFSTNFISEFYPDGYDSENKDNKLTDEVILIATFIHYKYLLRAASISNQVKGFQRLIPNDWNVITEDEKYITKITYNSYNKNYDIILNKKYFKIKSDWQIGFPLVAALIENKLLYFEISRNGPYYSVSHHGNNYRLIVLSNRHSELNALMLKRKEKDTSKFLMSPMPGLLVSVMVKEGQKVQAGEPLAIVEAMKMENILKAEKDVTIKEVFSKVGDSLIVDQNIIEFE*
>MP0321_megahit_104245_132-770
ETYDNGYEGKIDNKKEQESIILLAISYHINYLYSINTDIKNISKNWVVSWQYDEYEININSIKDNFISIMLNKSLKEFSYQIDYINKIVQVYINEKKIKGRVNNQQNLLKVFFNGTETNLNIFRKNTYRLYKILPKENINNKLKNILSPMPGKVTKVLVKEKDKVQEGDSLLILDAMKMENIIKSDFNGTIKKISVKENQSVSADEMLIIFD*
>MP0321_megahit_108003_1-1725
DAIHPGYGFLSENAEFSKKVKEAGIKWIGPNSETIVLMGDKINSKNFCEKEGVPTLPKSSRVADAKKIGFPILVKASAGGGGKGMRIVHREADLAEALSGAKREAKSSFDDGRVFLEKYIANSRHIEVQILGDKYGNVVHLGERECSIQRRHQKIIEESPSPRLNNELREKITQTAVYLCEKLKYESAGTVEFIFDEDTNEFWFLEVNTRLQVEHPVTEMVTGIDLVKEQISIADGNKLNFIQNDIHSNGHAIEARLYAENPENNFLPEIGTISRLFYPNNNGIRWDTGIESGSEVSPKYDPMLAKVISFGEDRTQAANLLAKELRNTQLAGVITNKDFLVNCLENKSFLKGKTTSDFISREEKKLFTAFDKKEMDCLMKLAAVWLQHSTLKDNSNLNFLPRNWTNGRLSKPTVKFRHSDEEFCYEYENISEAVKISRKLFERISASTITNIICEENSIRCEIDEKFVSAEVSYYQNELTINGGNGDLSLKVMPKFSDPTEVEIEGSLTAPMPGKILNINVKKGSKVSTGDTLIILEAMKMEHAIKASSDGVVSNLYVSAGDQVESGASLMKID*
>MP0321_megahit_111121_1-771
KIIAACQQTGTDAVHPGYGFLSERATFANALAKKNITFIGPPANAIAAMGDKIESKKLAKSAGVSIVPGHIGVIETAAEAVKIANEIGYPVMIKASAGGGGKGMRIAYSPRDVESGYATAMREAESSFGDGRVFIEKFITSPRHIEIQILADQHGHCIHLNERECSIQRRNQKVIEEAPSPFLDDATRQAMGEEAIRLAMAVDYHSAGTVEFIVDADRNFYFLEMNTRLQVEHPVTELITGLDLVEEMIRLAAGEKL
>MP0321_megahit_141456_194-1081
MEKITKILVANRGEIALRIMKTCKKLGISTVAIYSEADKSAPFVKFADQSVLIGPPPSSESYLKQDEIIEVAKNLNVDGIHPGYGFLSENSSFAQKVIEAGIKFIGPSGKSIEIMGDKLSAKKAVLAYDIPMVPGLNEEVTDVNKAKKVAKQIGYPILIKAAAGGGGKGMRIVENDSEFENQMKRAVSEAKNAFGNGAVFIEKYITEPRHIEIQILADQHGNVVHLFERDCSIQRRHQKVIEEAPSSVLSEKLRAEMGKAACDVARSCDYYGAGTVEFIYENDSFYFLEMNTRLQV
>MP0321_megahit_142713_1-1101
ANGEKLTITQDDVKLTGWAIENRLYAEDPYRGFLPSIGRLTRYRPPMEIAAGPLLTNDKWQGDAPAGDTAVRNDTGVYEGGEISMYYDPMIAKLCTWAPTRAEAIERMRVALDSFEVEGIGHNLPFLSAVMDHPIFVEGNMTTAFIAEQYPDGFDGVELPEAELRRIAAATAAMHRVGEIRRTRVSGRMDNHERKVGTAWNVALQGQSFDVEIQADPKGATVTFDDGTALRVAGDWTPGDQLAEMTIDDAPLVFKVGKISGGFRVRARGADMKVHVRNPRQAELARLMPEKLPPDTSKMLLCPMPGLVVKIDVEVGDEVQEGQNLCTIEAMKMENILRAEKKGKVSKVNAAAGDSLAVDDVIIEFE*
>MP0321_megahit_150434_3-1256
MFKKILIANRGEIACRVIRTAKQMGIATVAVYSEADADALHVRSADEAIAIGGSASSESYLVIEKILDAIGKTGAQAVHPGYGFLSENATFAEKLAEEGITFIGPGVKAIAAMGDKIESKKIAAGAGVNTVPGYVGVLADDKEAVKVAAEIGFPVMIKASAGGGGKGMRVAFNEKEVKEGFRAAVSEAASSFGDDRVFIEKFIEDPRHIEIQIIADSAGNTVYLGERECSIQRRHQKVIEEAPSPFLDSKTRKAMGEQAVLLAKSVDYKSAGTVEFIVDKNKNFYFLEMNTRLQVEHPVTECITGLDLVELMIQVAAGDNLPFKQKDVQLNGWALETRVYAEDPYRNFLPSTGRLTQYKSPEDLDGIRIDTGVFEGAEISMFYDPMISKLISYGKNRKDAIEKMALALDQYRIRGVNH
>MP0321_megahit_151670_491-760
MLKKILIANRGEIACRIIKTARKMGIKTVSICSDPDLNAPHVNISDECVNIGGDTSIDSYLRIDKIIDAMKKSNAEGVHPGYGFLSENVN
>MP0321_megahit_156058_226-1440
AIKLAKAVGYYSAGTVEFVVDKDKNFYFLEMNTRLQVEHPVTELITGIDLVEQMIKVAYGEKLEIQQNDVKFKGSAIECRIYAEDSSKNFLPSIGRLTRYIEPQGKNVRIDSGVVEGSEISMFYDPMISKLCTHSETRDSSIKEMINALDRYYIEGVKTNRDFLSNILQKKNFHSGLYSTSFISEEYPDGYNSYNIEIENKEILYCVATFVNFQYLLRAASISNQLKGFNKTVGNFWRVIDGEKNIDVKINFNNFNNNYDVYLLNKHFSIKSNWKIGYPLFSAIIDNKLHYFAINRDGPKFKINHKGGIMDLIVLSNRHSELNKIMIPRKEEDKSKLLLAPMPGLLVSLLVKEGQVIDENEPLAIIEAMKMENIIKSEKKVTIKKINCKEGDSLEVDQVILEFD*
>MP0321_megahit_162004_1-264
MFKKILIANRGEIACRVIRTAKRMGIATVAVYSEADADALHVRLADEAIAIGGSASSESYLVIEKILDAIKQTGAQAVHPGYGFLSEN
>MP0321_megahit_165511_1-672
RTAKKLGIKSYVIYSTEDESSLAVKLADKSFLLKSTYSEKKEYLDGEQIIRIAQKNKIEAIHPGYGFLSENSNFAKLVEDNGIKFIGPPYKAIEIMGDKIISKKHAKNIDVSTIPGLQDEIKSYEDAIKAADKIGFPLMIKASAGGGGKGMRVVYEKKELKDKFKSAKNEAETSFGDSRVFIEKFIEEPRHIEIQIVGDQFGNYLHLGERDCSIQRRNQKIIEE
>MP0321_megahit_184962_71-529
QLKNGSCLVDMNKKKYDVNGNFEPGTDIFEGEINRKSIVLQVDYDGSKYSLRKGGWQATIKIIDKKIDRLMDLMPNKAPPDMSNFLLSPMPGLLVSIAVKEGDKIEAGQELAIVEAMKMENVMKAESDAIVAKIHATPGTTLGVDQPIIEFE*
>MP0321_megahit_185935_2-589
IMKTCNKLNIKTVAIFSQADQNAPFVNYADEKILIGPASSIKSYLNQELIIQKALDHKVDAIHPGYGFLSENAEFASNVIKAGIIFIGPSPKAISLMGDKLSAKNTVSKYNIPLVPGSNEEITDIEKAMDSAEEIGFPILIKASAGGGGKGMRIVENKNEFKSQMSRAVSEAKNSFGNGAVFIEKYLEKPKHIEIQ
>MP0321_megahit_196627_1402-1683
IKIFPEFLSSHFTIVPGKSSINNTKEIISPMPGLLVSVDVNVGDLIDEGQRLCAIEAMKMENVIYAERSGTIKSINFKLGDILSDGDTILEFE*
>MP0321_megahit_197925_1-912
SENAAFVNQLEREGIKFIGPPSEPIRVMGDKIESKIFAEKSGVNIIPGHQAIIKDSKEAIEIAKKIGFPVMVKASAGGGGKGMRIAEAESEVEDAFNSSVNEAKSSFGDDRIFIEKFIEKPRHIEIQILADNYGNVIHLGERECSIQRRNQKIIEESPSSFIDSSLRNEMGEQAKRLASTINYTSAGTVEFIVDQNKNFYFLEMNTRLQVEHPVTELVTGVDLVEEMIKIAAGEELKLKQEDIKFNGWSIESRIYAEDPERNFMPSTGRLKRYIVPDNIDSIRNDTGVYEGGEISIYYDPMISK
>MP0321_megahit_199856_1-408
LKSNWKIGYPLFSAIIDNSLMYFSIKRNGPKFSINHRGAIHDILVLSNRHSELNNFMIPRKKEDNSKYLMAPMPGLLVSILVKENQEIEENQPLAVIEAMKMENIIKSEKKTKIKKINCSEGDSLEVDQIILEFE*
>MP0321_megahit_200477_2-646
YNSYDIDVKEKEILYCVATFINFKYLMRAASIDNQLKGFNKTVGNIWNVIDKSKQVEVKINYNNFNNNYDLYLLDKHISIKSNWKIGYPLFSAIVDNKLHYFSIRRNGPKININHKGYVLELMVLSKRHSELNKIMKPRKKEDKSKYLIAPMPGLLVSVLVKEKDVIEEGQALAVIEAMKMENIIKSEKKAIVKKVNCKEGDSLEVDQVILEFV*
>MP0321_megahit_210385_2-529
IVKASAGGGGKGMRIVNSEEDVKEAFLRASSEAKNSFGDERLFVEKYLVEPRHIEIQIIADNYGNVVSLGERECSIQRRNQKVIEEAPSSFLDETLRRDMSTQAIMLAKEVEYSSAGTVEFIVDKDKNFYFLEMNTRLQVEHPVTEMITGLDLVHEMINVANNKKLSFSQKDIKLN
>MP0321_megahit_214174_2-511
GNFIHLGERECSIQRRHQKVIEEAPSPFVDENLRQKMVDQSIKLAKAVGYYSAGTVEFVVDKNKNFYFLEMNTRLQVEHPVTELTTGIDLVEQMIRVAYGDKLKIQQKDVGFKGSAIECRIYAEDSAKNFLPSIGRLTRYIEPFGKKIRIDSGVVEGSEISMFYDPMISK
>MP0321_megahit_221395_2-520
IAGAQREAKTGFGDDRVFIERYVPVSRHIEIQILGDTYGNIVHLGERECSIQRRHQKIIEESPSPRVDDEMRKAMGEAAIKLAKKLKYESAGTVEFLVDDKTGEFWFLEVNTRLQVEHPVTEEVTGKDLVYEQLRIARSEELGYSQEDITWSGSSIEARLYAEDPSNDFLPAT
>MP0321_megahit_221787_2-802
IDLVEQMINIAYGKKLGITQNDVRLNGSAIETRIYAENPYKNFLPSIGRLTKYNPPKETQHPDGTITRNDTGVREGDEVSMFYDPMIAKLCSWGKSRDLSINRMESALDNFLLEGIDHNISFLSAILSNKRFKSGDINTAFIEEEFREGFQGIIPNKKLEWTLGSLVLAYHICEISKNFEIFENDQISDEWEVYLHYKQSPQNPSKLKYMINKDNLNLPFVCIKPMQNQITKGMIDDFFTIEVHQDFIKKLVTFKINSQDPSNDPQN
>MP0321_megahit_223084_1-792
GAEISMFYDPMISKLISYGKNREDAIEKMAMALDQYRIRGVNHNIDFLSALMSHDRFKSGELTTAFIDEEFPKGFNGIQVTQHDKETLYAVVIGFEMKRRVRNANITGRANLPRRAGSEQDRYTRLVIIDGDHKTDAKAQLKNGSCLVDMNKKKYDLNGNFEPGTDIFEGQINKKSIVLQVDYDGSKYALRKGGWQAKIKIIDKTIDRLMDLMPNKVPPDMSNFLLSPMPGLLVSVAVKEGDKIEAGQELAIVEAMKMENVMKA
>MP0321_megahit_226266_74-559
MFNKILIANRGEIACRVIKTAKQMGIKTVAVFSDADRNALHVQMADEAVNIGPPPANQSYIDIEKVISAVKKTNAQAVHPGYGFLSENAKFAKSLSDIGVTFIGPPENAIESMGDKITSKKIAQEAGVNTVPGYMGVIKDEDEALSISEKIGYPVMIKASAG
>MP0321_megahit_230921_3-812
FDPMLSKVISWAPNRLDAANKLARGLEKAHMGGVVTNRQFLISCLRNESFLNGNTTTDFIEREVLETKKNLSVNELHQTSIAVALWLAQQNRVSDLVTGFIPANWTNGRMPLQRVKLLFEKDEIEVKYKLNRDNLYEVMGSTCEIYHCDSAGIDMAIDSLRFYSNVTKVGSKILINMPFGDIDASVLPRFLEPGNDVPEGGLIAPMPGKVIDVKVKKGSKVKTGDTLVIIEAMKMEHSIKATETGKIAKVMIQLNDQVDNGATLLVLEK*
>MP0321_megahit_231545_529-2328
AAAKSCRAEAVHPGYGFLSENSKFADALSKAKIAFIGPPKGAIESMGDKITSKKIAQEAGVSTVPGYMGLINSADEAVKISKEIGYPVMLKASAGGGGKGMRIAWNDQDAKEGFQSSKNEAASSFGDDRIFIEKFVTQPRHIEIQILADSYGNCIYLNERECSIQRRNQKVVEEAPSPFLDEETRRKMGEQACALARAVGYESAGTVEFIVDGKKNFYFLEMNTRLQVEHPVTELITGIDLVEQMIRVANKEKLKLSQSDATINGWAIENRLYAEDPYRNFLPSIGRLTRYRPPEEFESAEYVIRNDTGVFEGGEISMYYDPMIAKLCTWAPTREKAIEQMREALDGFEVEGIGHNLPFLSAVMDHPRFIKGDITTAFIEEEYTDGFVGVELAEEELMRIAASCAAMNRVAEIRRTKISGRMDNHERRVGDDWIVTLQNKKYELKIVADHLGSTVQFKDGAKIRVEGRWTPGDQLAKMLVDETRLTMKVGKITGGFHIRNRGADLKVLVRSKIQSELAHHMIEKTPPDTSKILMCPMPGLLVKIDVQVGEEVQEGQALCTVEAMKMENILRADRKARIKKFNVKAGDSLAVDEAIMEFE*
>MP0321_megahit_235229_2-790
AEDPLNDFFPSFGKIYDFSFLDSKNIRIDSGIEKNQTVSSFYDPMVAKIISHSVTRNESIKQLLSFLSNLSLIGIKNNRDFLIDILSHKEFMKGQINTSFIEEFYPYGFISQNPQIKDFLAFAYMIFMNEFNFNLKKTSGIPKELQHWCNFPNIQKSYKINCLGKVKNVNVKCNSLNSFELIIDKKIHSLDFHNESIMINNSHYDYNKLHVVNDTYYLIKDKVIFEFSKSLISTNENGNLSSGEISSPMHGVISKVNVTNNKK
>MP0321_megahit_237123_270-566
GADLKVLVRSKIQSELAHYMIEKAPPDTSKILMCPMPGLIVKIDVQVGEEVQEGQALCTVEAMKMENILRADRKAKVKKVNVKAGDSLAVDEIIMEFE*
>MP0321_megahit_240530_1218-1697
MFKKILIANRGEIACRIIKTAKKMKIKTVAVFSDSDRYAEHVRLADEAVYLGPSPASESYLRADLIIKACKEKKCDALHPGYGFLSENSSFPESLSKAGITFIGPSKSAIASMGDKIESKKIAKSANVNTVPGHIGIIKNKNEAIKIADEIGYPVMIKAS
>MP0321_megahit_244119_3-140
MFSKILIANRGEIACRVIKTARKMGIKTVAVFSDADRQALHVQMAD
>MP0321_megahit_247513_261-677
SIRISGDWLPGKKLANMTAGDKSLVIKINKITGGFRMRTRGADLKVLVRTPRQAELSKHMQEKLPPDTSKMLLCPMPGLLVKIDVEIGQEVQEGQPLCTVEAMKMENILRAERKGVVAKINSSVGDSLAVDDIILEFG*
>MP0321_megahit_257836_2-637
TDFIDRVNPARKLTLDQDSLEHVTAVATLWLQARNRDNANVANFMPSGWTNGRLPSQAVVFEHEGSEIKIGYKLMRDGSFKLSTGKNANIYSADNHGIDCVYDDKRHYAKVTKDADKLLVHMPYGDVMLNIKPKFVIPGLEVAKGGLTAPMPGKVIDIKVKKGKKVKTGDTLVILEAMKMEHSIRASEDGTVTQLLISVNDQVENGALLMIV
>MP0321_megahit_259890_436-1038
SAAIAIAIESQAKRRANAKINKRIRGGWRNSTMPDEELTLEAYGEEIKLRYKSNRDNSFNFSFEETSHVVTVIDSGCGSVEIDIDGQRSQYTLDKIGEEWLVHSTFCDFEFKELPRYPISSSDDFGGGLVAPMPGAILSIDIKPGDTVKKGDVLVILEAMKMEHRITAPRDGIVGSVQTAVGEQVENEQLLVTLEEEEGE*
>MP0321_megahit_260460_3-872
WCIELGGRDCSLQMHEQKLLEVSLTEEMLEEAMHQYHASGKTQEANILSKDLTMLQSMSSQAQAFGEALELDSVSTFECIVENDSHYFMEVNTRIQVEHRITEMVYGLEFQNPDNPEDSFVCESLVEAMLLIACHGPRLPKPKRIPRTNSSVEARINATNAALRPHGGGLLRFWSEPGANELRDDQGIGLRNPDTGLLQPYHLAGAYDSNVALSITQGHSRQDSLEQLAEVLRTMEVRGVDLQLNTGFHYGLIHWILGQDAMLRPNTRFVQSYLALAGELSRISGRVNLE
>MP0321_megahit_261689_1185-1769
MADVTPIKKLLVANRGEIARRIMRTAHDMGISTVAIFAEGDARAPFVNEADTAIFLEGRTSTETYLDVEKVINACKRSGADAVHPGYGFLSENEGFAQAIIDAGIKWIGPSPEVIGLMGDKLSAKNLMTEAGVPTLPAIEITDKLDVLKAADEIGYPVLVKASAGGGGRGMRIVETKEDLEAAVEGAKREALNSF
>MP0321_megahit_268444_1-333
DKRHYAKVTKDADKLLVHMPYGDVMLNIKPKFVIPGLEVAKGGLTAPMPGKVIDIKVKKGKKVKTGDTLVILEAMKMEHSIKASEDGTVTQLLISVNDQVENGALLMIVE*
>MP0321_megahit_269041_3-533
MLAKIISYAPNRTDAAGKLAKALESAHIGGLKTNRDFLINCLKSSEFIDGNTTTDFIDRVNPARKLTLDQDSLEHVTAVATLWLQARNRDNANVANFMPSGWTNGRLPSQAVVFEYEGSEIKIGYKLMRDGSFKLSTGKNANIYSTDNHGIDCVYDDKRHYAKVTKDADKLLVHMPY
>MP0321_megahit_269202_2490-2771
MFKKILVANRGEIACRVIKTCKELGISTVSVYSDADSRSLHVTMADQAINIGPAPSSASYLVIDKIIRACKKTGADAVHPGYGFLSENAAFVNQ
>MP0321_megahit_271938_814-990
LIELFVKVGDKIEIGQNLCIVEAMKMENTLVSSLKGQVKKINFKVNDLLKVDDIIIEF*
>MP0321_megahit_273783_1-567
DTGVKEGDEISIFYDPMIAKLSTWGKDRKSAIKFMEKALDEFCISGLKNNLSFLSSIYLNPKFVDGEISTAFIEKEFENGFKGLPIKQYKSLFEIIILTLSAESDIRDLNLKKFDKRTSVELFDFFDNKKYISDEYIVKLDNKMFEICKFDGNLYLLDKMYNKLRAHHQIDFQTNLININIYEDDQILL
>MP0321_megahit_288500_3-896
EIQILCDKHGNQLHLGERECSIQRRYQKVIEECPSPFVDEEMREEMARQALTLAKEVRYDSAGTVEFVVDKNKNFYFLEMNTRLQVEHPVTELVTNVDLVEQMIRCADNQKLNIKQKDIKLNGWSVESRIYAEDPTKDFLPSIGRVSEYIEPKITNSSSQIVRNDTGISPGSDISIYYDPMISKLAVHSNDRKSAIKLMIESLNQYYLSGVGNNIEFLISILSDKKFQKGDISTNFIKEKFKNGYQANCLIDQEKIEKLSLSAIIIHLSQIKNPKTMINKDFTISSENKITNLKILNF
>MP0321_megahit_290551_1-543
TMINKDFTISSENKITNLKILNFNLQNNDLSVSVRINKKKHELSTDWKLHEKILRISIDNDVKSFKVVKIMNIHDVKVGFEDCVLDMKIIPRSQENLLGYMPKLKAEDLSKKLISPMPGLIKTVDVKEGQKVKNGDQILIIEAMKMENILKSEKDSTVEKILVKSGDSVSTDEELIIFKN*
>MP0321_megahit_296900_2-1087
MMFKSILIANRGEIARRLIKSARRLGIKTYAVYSEVDKNSMHTKEADVAVCIGPAESKKSYLNIKKVIEVAGENKIEAIHPGYGFLSENYLFAKKVEASGITFIGPSWKSIKAMGNKNNAKDVISSANIPLVSGFLVKKEKPVENKKKAKEIGFPVIAKAAAGGGGKGMRVVYNESDLQDSIEAVTREAQSSFKDDEVIIEKYIKGGKHIEIQIARDNHGNCIHLFERDCSSQRRYQKVLEESPSLSIPEPTKRRMYKAAIDIANKIDYRGLGTIEFIVDVQSHKDELPFFFLEMNTRLQVEHPVTEEILGMDLVELQINIAAGKKLDIDNGKVISQGHAIEARIYAEDPKNDFLPSPGSIK
>MP0321_megahit_297029_2-643
MTFHKLLIANRGEIACRIIKTAHEMGIACVAVYTEADTYSPFVRMADQAIKLSDSYLNGNEIINAAKQTGAEAIHPGYGFLSENAKFARAVQKEGLIWVGPNSRVITSMGDKLKAKDIAEKAGVPTLPMTTDPKKANSIGYPILIKAAAGGGGKGMRIVEDKKDLKEAIAGAQREAKTGFGDDRVFIERYVASSRHIEIQILGDSQGNVVHLGE
>MP0321_megahit_320157_671-1099
MFKKILIANRGEIACRIISTCKKLSIPTVAVYSDADARALHVKLADEAINIGPPPSTESYLSIDKIISACKQTNADAVHPGYGFLSENHLFMSRLEKEDITFIGPSAEPIRVMGDKIESKIFAIDAGVNTVPGYQDIIKTSEE
>MP0321_megahit_326609_576-1754
VEFIVDKNKDFYFLEMNTRLQVEHPVTELVSGIDLVELMIRISSKEKLKMKQNEISFEGCAMEARIYAEDPARDFMPSAGRLVKYNPPKQTSKKSEIIRNDTGVFEGSIISLHYDPMISKLCAWSKNRDLTIDLLNTAINSFEIEGIKNNLSFLSVILMNKSFRKGNFSTKFLEKEYPNAYQNYSLNNAELQKLSAAVLALYKNYEYLTTDNYYEFAQSEVIENKYFVDTSLNQFHLDWNFNDEIHEIKGKKNKVFKIKILHFSFSEPIELKINSEKLKFWCRKVTDGFYVRWNGFEGNIKIYPSHLSSYFTIVPRKSNINNSKEIVSPMPGLLVSLDIGIGDKIEVGQRLCAIEAMKMENVIYSERSGIIKSINFKLGDIMSDGDTILEFV*
>MP0321_megahit_338458_1-756
AYGERLNLMQDEVKLKGWALESRIYAEDPYRNFLPSTGRLTKFKPPQVSDDEDKVIRNDCGVIEGGEISIYYDPMISKLCSWGETREHAICYMQEALDNYQIEGIGQNIPFLHSVYRNIDFREGNISTAFIEENYPEGFKGETLSKEERNQLAALVGFAQHTKNMRDQTISGRMNTSEKNTTGEYFIKFEDQWVAVKIQIGDHEHIVIVDETQLKFITSWKPGDALINASFNNKNIVANLRFKDEGITVEYR
>MP0321_megahit_342713_1613-2644
KVASGKRLSFQQSDIVFKGHAIEARLYAENPNNNFLPETGTIANLSFSNSANIRWDSGIKKGDKVTPDFDPMLAKVISFSETREESANILSKELKSIHLPGVITNKDFLIGCLENKSFLSGKTTSDFIEREYKKLFPLKDKGNMDRCMKAAIAWLQFYQKTNNSNLNFLPRNWTNGILPKSTLSFQLNDEEYIFKYSNTGNFLEIYREHFERISLSKIEMIEVSENLIICEIDGTILNASITKFGENISINSGQGDLILRILPTFNDPNEVVTEGSLTAPMPGKIIKINAKLNKSVKAGETLLILEAMKMEHAVKAVSDGKISEMYVKTGDQVESGANLLKID*
>MP0321_megahit_343470_3-434
MFKKILIANRGEIACRIIKTARRLGIKTVAICSDPDENAPHVNLADEYINIGGQSSAESYLIISKIVDALKSSKADAVHPGYGFLSENVQFRDEVHKFGKIFIGPPSQAISLMGDKIESKKLAKDAGVSIVPGGLSTIKNLDKA
>MP0321_megahit_344364_2-745
KKANSIGYPILVKAAAGGGGKGMRIVEKARDLKESIKAAEREAEGGFGDKRVFLERYIKRSRHIEIQILGDSFGNIVHLGERECSIQRRHQKIIEESPSPMVDDEMREKMGEAAIKLASKLKYESAGTVEFLVDEKTKEFWFLEVNTRLQVEHPVTEEVTGIDLVKEQLRIASGEELGYEQIDIDFYGSSIEVRLYAEDPGNDFLPVTGKMIAFEPSDDPLVRWDVGIESGSSITANFDPMLAKVISF
>MP0321_megahit_344583_68-1696
ESKIFAIDAGVNTVPGYQDIIKTSEEAIEIAKNVGFPVMIKASAGGGGKGMRIAYNQDDIPDAYTSSINEAKSSFGDDRVFIEKFIVKPRHIEIQILADNYGNAIHLGERECSIQRRNQKIIEESPSPFVDGELREAMGAQAVQLAKKVGYQSAGTVEFIVDQDKNFYFLEMNTRLQVEHPVTELVTGFDLVEEMIKIAAGEKLNISQEDVKFNGWAIESRIYAEDPERNFMPSTGRLVTYQPPISIENIRNDTGVYEGGEISMFYDPMISKLCSYGKDRKKACDLMQDALNNYEITGIKNNLNLLSSIIKNEKFISGDINTGFIEEEYPNGFNSKIISKDEAFNFSLACIFAFLKIKNRNKNLDLINNSKFNERTLFTHVNENIFEFKTYNSQKNSVIEYDGTIINLESDWNIGNKIMKIKIDENSFTFQITKNVKGFHIQGYGISTVVKIRSKIAHELSSYMIEKVVTKDTKVIKCPMPGLVVSVDIEEGQLVEDGDKLCVVEAMKMENIIRSESSGIIKKIHCKEGDSLATDEVMIEFE*
>MP0321_megahit_346346_3-986
GIRSVAVYVDADKDAPFVKDADESVKLKDGGYLDADQIIEAALKTNAQAIHPGYGFLSENASFARKVKKSGLIWIGPSPHVISVMGDKLKAKELAIKADVPTLPMTSNPKQASKIGYPLLIKAAAGGGGKGMRIVNKSKELKDSIISAQREALNGFNDDRIFIERYVEKSRHIEIQIIGDSHGNVVHLGERECSIQRRHQKIIEESPSPRVTDEIRNKMGDAAVKLAKQIKYESAGTVEFLFDDKTGEFWFLEVNTRLQVEHPVTEEVTGIDLVSEQLKIARGEPLQFKQTDINWKGSSIEARLYAEDPNNDFLPEIGTLIAFDKDES
>MP0321_megahit_346368_1-564
SIEARLYAENPNNDFLPETGKMFAYEQAENDFMTRWDSGVHKDSVIGTNFDPMLAKVISYGETREDAARVLAKSLEDSHIGGVITNKDFLIATLRSDEFLKGNTTTDFIERVKPPRVKSLTNDELNLALTAAAMWKQMRNRISSDIAPYIPSGWTNGRLPNPNITFLFDGEEIFVEYKLINKNKFLVF
>MP0321_megahit_360799_1-546
KNRENASVLSNIQSGWHNARLPYQKVDLIFGDDVIEVKYKSKRGGDFSLSNDALVRIYEFDDESIDIEIDGKRIISKITYHEGKFLIQTIKGDLLFEMKERFESSSINEIAGGLTAPMPGKVVDVPVKKNESVKSGQTLVILEAMKMEHKVTAPSDGNVKEVLIAVGDQVESGSTLVILED*
>MP0321_megahit_362856_3-614
YAPNRTDAAGKLAKALESAHIGGVKTNRDFLVNCLKTKEFLDGDTTSDFIERVKPSRKLEINQSEIEHASAIAAMWMQQQNRNNSNVAKFMPSGWTNGRLPNQKVTFEFENTEYDFEYKQKRDQKFLFSNNKEAFIYSSDEDGIDMIFDGKRHYSKVTESKNNILVHMPFGDVMLKLKPRFKMPGAEVTIGGLIAPMPGKVIDV
>MP0321_megahit_365501_2-1054
AYGERLNLMQDEVKLKGWALESRIYAEDPYRNFLPSTGRLTKFRPPQVSDDEEKVIRNDCGVIEGGEISIYYDPMISKLCSWGETREQAICYMQEALDNYQIEGIGQNIPFLHSVYRNIDFREGKISTAFIEENYPEGFKGETLSEEERNQLAALVGFAQHIKNIRNQTISGRMNTSERNTDGEYFIKFEDQWVAIKIQIGDHEHTVIVDDTQLKFVTSWKPSDALISASFNKKNIVANLRFQDEGITVEYRGFLDTVVVCNETEKELFKFIKEPEAIDTSKFLLCPMPGLLVSMSVKDGDFIEEGQILCSVEAMKMENVFRAEKKGKVKKVNVAAGDSLAVDDVIIEFE*
>MP0321_megahit_368128_1-1119
NRGEIACRIIKTAKEMGIRSIAVYVDADKDSLFVKQADESIRLEDGGYLDGDQIINAAKMSGAQAIHPGYGFLSENASFARKVKKEKLIWVGPSPNVISVMGDKLKAKELAIKADVPTLPMTSKPNEAKKIGYPLLIKAAAGGGGKGMRIVNKEKDLKESIVSAQREAKSGFNDERIFIERYVEKSRHIEIQILGDSKGNVVHLGERECSIQRRHQKIIEESPSPRISDDVRNKMGEAAVKLAKQIKYESAGTVEFLFDDKTEEFWFLEVNTRLQVEHPVTEEVTGIDLVCEQLKIARGESLEFDQKDITWTGSSIEARLYAEDPNNDFLPEIGTLIAFEENNSAEARWDTGVNKGTVVGTDFDPMLAKIISY
>MP0321_megahit_370429_1-1290
GFLSENAKFAKSLFDTGVTFIGPPQNAIESMGDKITSKKIAQEAGVNTVPGYMGVIKDEDEALSISERIGYPVMIKASAGGGGKGMRIAWNDTEVKEGFQSSKNEAASSFGDDRIFIEKFVTQPRHIEIQVLADTKGNCIYLGERECSIQRRNQKVVEEAPSSFLDEKTRKKMGEQACNLAKAVGYSSAGTVEFIVDKDKNFYFLEMNTRLQVEHPVTELITGIDLVEQMILVATGKPLSIAQKDIKLTGWAIESRLYAEDPYRNFLPSIGRLTRYRPPAEIKDKHSIVRNDTGVYEGGEISMYYDPMIAKLCTWAPDRAKAIEQMRIALDRFEVEGIGHNLPFLSAVMDHKKFISGQITTAFIAEEYSEGFDGVDLTDDKIQDLAACAAAMNRVAEIRRTKISGRMDNHERRVGDDWVVQIAGKVFLVN
>MP0321_megahit_372736_2-544
NSEIDLTEEEIFNFAKVGAMWIQGKNRSEANVLQNIQSGWNNARLPYQEVKLSLEDQEYRVKYKSLKDGNFVSAESEIIRMFDWYEDFIDVEISDVRYRSKITVDNNLLLVQTHKGNLLFKILPKFNISQEEAIKGGLTAPMPGKVVEIKIKKGSNIKKGDTLVILEAMKMEHKVLAPDNG
>MP0321_megahit_383287_3-995
NNDAADLGHSFGHSIEVRIYAENPENDFLPETGEIFIYQPSEIDGIRWESGINSGTKITTNFDPMLSKVISWSETRDEAAAILANALEKTIIGGVKTNKDFLINCLRNKDFIDGKTTSDFISKSKPSRSKVLLEEDERKFLIIAAISNALNNQKKLGVLNFVPAAWTNGRIPKQRIKLELNGKETEVSYKYLKDGSIDILDTVSTVISVEENKLIIEIDSEIIVSSIYTKENKIVIGNSYGSIETNILPRFKIPGANLQEDGLVAPMPGKVIDIQVKKGQKIKKGQSILIIEAMKMEQTIKSPKNSIVKQVLVSKLQQVENGELLVILDD*
>MP0321_megahit_387923_1129-3048
MTIKKLLIANRGEIASRIIESAHQMGIGTVAIYTDPDANSPYVREAKEAFRLETSYLDAKKIVKIATSANVDAIHPGYGFLSENSNFANLVSKSGMKWVGPSANAIKKMGDKLTAKKLSEKANVPTLPMTSDPKEAKKIGYPLLIKAAAGGGGKGMRIVKTQKDLKESIISAQREAEGGFGDKRVFIERYIAKSRHIEIQILGDSFGNIVHLGERECSIQRRHQKVVEESPSPVVDRELRNKMGAAAIKIASILKYESAGTVEFLFDEKTKEFWFLEVNTRLQVEHPVTEEVTGIDLVREQLKVANGEPLDFSQEDIEWFGSSIEVRLYSEDPGNNFLPVTGKLIAFEPTEDPLVRWDSGVEAGSEITPNFDPMLAKIISFGETRIEAANKLALALENSHFGGLKTNRDYLISILRSEEFLKGNTTTDFLERVKINDEINLSEEEIYFLAIAASIWIQGKNRHESEVLSNLSSGWSNAKLPMQEVKLQYGEENLSIKYKNNKKGFFETDKDNLVKMISWDRNFIDVEIDENRIRSKVTFENGLLLIQSKSGDVLFKVLPKFNTSKKEIIEGGLNAPMPGKVVDIKIKKGVKIKKGDTLVILEAMKMEHKVIAPSDGKVKEILIQKDEQVENGATLVVLD*
>MP0321_megahit_390586_545-1516
MIKSILIANRGEIACRIIKTSKKLGIKSSVIYSSEDENSLAVQMADHAFFLESKDGEKKEYLDTDQIISIALKNKIEAIHPGYGFLSENANFAKLVEDNGIKFIGPPYTAIKIMGDKIISKKHAKNSGVSTIPGVQDEIKSFEDAVKASKKIGFPLMIKASAGGGGKGMRIVYEEKELNDKFTSAKNEAKASFGDSRVFIEKFIEDPHHIEIQIIGDQFGNYLHLGERDCSIQRRNQKIIEESPSPFINSKIRNLMADQAILLAKSVEYFSAGTVEFIVDKNKDFYFLEMNTRLQVEHPVTELVSGIDLVELMIRISSKEKLKM
>MP0321_megahit_394598_2-1735
MTIKKLLISNRGEIASRIIKSAHDMGITCVAIYTEADKNTPYVREADQSFKLSDSYLNAKEILEIAKKNNVDAIHPGYGFLSENANFANNVKKAGIKWVGPSANAIKKMGDKITAKTLAEKAGVPTLPSGSSAKDANKIGYPILVKAAAGGGGKGMRIVKSSKDLKESIASAEREAEGGFGDKRVFLERYIEKSRHIEVQILGDSYGNLVHLGERECSIQRRHQKVVEESPSPMVDDSMREKMGDAAIKLASKLKYESAGTVEFLVDEKTKEFWFLEVNTRLQVEHPVTEEVTGIDLVKEQLRIAEGESLGYDQSDIDWFGSSIEVRLYAEDPNNDFLPVTGKMISFLPADEPLVRWDVGIESGSIITPDFDPMLAKVISYGETRTEAAKKLALALENSHFGGMQTNREFLIAILRSEKFLKGATTTDFIEKEKLSGEVDLSEEEIKNYAKAASLWIQGLNRENASVLTNMDSGWNNARLPFQEVKLSLKDTNFVINYKKSRDGKFKFSDSELATVYDWQDNFIDVEISGSRLRSKVSFEDNLLLIHTYKGDLLFNVLPKFEVKDSGTIEGGLNAPMP
>MP0321_megahit_398955_1798-2559
EIALNNHYIDGIRNNIDFLTAIVRNKRFISGDINTGFIDEEYKDGFKANINDKQFSLLFSIAATYFFTLDQFRSRNQNDRSLIFEKSLVAVVEKEIFKFKTYDKNDNLIIEFNDEVITIDSNYELGNPIASLMINGKDYSFKVERIINGYKLSGYGFSSNIKIYSSRAFELSKHMIEKNYALNDKIVRCPMPGLVISIDVVVGQEVSAGDKLCTIEAMKMENVIRSESSGIIKKILCNDGDSLTSDQTILELS*
>MP0321_megahit_399563_747-1604
MFKKILVANRGEIACRVIKSAQDMGINVVAVYSDADRYSPHTLMADEAIYIGESPAQSSYLDKEKIISAMKQTGAEAVHPGYGFLSENSDFAREVEKNNLVFIGPPSSAIDSMGDKISSKKIAEEAGVSIVPGFLGEISDENQAEKIAKDIGFPVLIKASAGGGGKGMRIVSSESELKQGLISSQNEAEKSFGDKRVFIEKYISNPRHIEIQVLADKFGNCVYLGERECSIQRRNQKVIEEAPSPFLDNQLRMKMGDQAVSLAKAVNYCSAGTVEFIVDGDKNFYF
>MP0321_megahit_401059_89-1201
KEFFFLEVNTRLQVEHPVTEEVTGLDLVKEQIKIAQGNELEFVQDDVELIGSSIEVRLYAEDPANEFLPVTGDIIAFDPCDNPSVRWDVGIEKGTVVSSNFDPMLGKVISYAETREEAAQKLALALERSHFGGMRTNRDYLISILRSEDFLKGKTTTDFVERVNLNTEIDLSENEIFDHAVAVAMWNQAKNRESASVLSNIQSGWHNARLPYQKVDLIFGDDVIEVKYKSKRGGDFCLSDGASVRIYEFDEESIDIEIDGKRIISKITYHEGKFLIQTIKGDLLFEMKERFESSSINEIAGGLTAPMPGKVVDVPVKKNESVKSGQTLVILEAMKMEHKVTAPSDGNVKEVLIAVGDQVESGSTLVILED*
>MP0321_megahit_401349_3-680
HAIHPGYGFLSENAGFANSVKKAGIIWIGPSGNVIKKMGDKITSKKLAEKAGVPTLPMTSDAKDAKKIGYPILVKASAGGGGKGMRIVEDPKKLKESISAAEREAESGFGDKRVFLERYVEKSRHIEIQILGDSFGNVVHLGERECSIQRRHQKIVEESPSTVIDQELRDKIGSAAVQLASALKYESAGTVEFLFDDKTKEFFFLEVNTRLQVEHPVTEEVTGLDL
>MP0321_megahit_401799_2-529
QNYYLSGVENNIEFLISILDDKKFRNGKISTNFIKEKFPKGYYSNHNLSEYKKHRIAIFAQVLFICQLQSKILTSNDFVIKVGEDFLNLKVTESKFEKERFYGTFKIEKKEYEIETSIKLNERLSRVSINQQIEYFKLNKLVNLNSSDISYYDCRCQTIVVSKQHETYIRLMPKIK
>MP0321_megahit_410343_142-936
AKVISYGETREDAARVLAKSLEDSHIGGVITNKDFLIATLRSDEFLKGNTTTDFIERVKPPRVKNLTNDELNLALTAAAMWKQMRNRISSDIAPYIPSGWTNGRLPNPNITFLLDGEEIFVEYKLINKNKFLVFNSEVEVVNIDDKYIDLVFDGVRVKSRISEDAEFILVHIPSGDVSFEVKPRFSMPGLEVQAGGLVAPMPGKVVDLKVKKGSKVKSGETLVILEAMKMEHSIKASEDGVIADIFIKENDQVENGAVLMVVDS*
>MP0528_megahit_2343_3-182
MFKKILIANRGEIACRVIKTARRMGIATVAVYSDADARAPFVKMADEAVHIGPAQASESY
>MP0528_megahit_3728_1-663
VREDSELENNFERAVSEAVNAFGDGAVFIERFVTSPRHIEIQILADMHGNVVHLFERECSIQRRHQKVVEEAPSAVLTPELREAMGNSAIEVAKSCDYVGAGTVEFLLDDQMRYYFLEMNTRLQVEHPVTECIANVDLVREQIRIAEGHPLSFSQDDLCIRGHAIEIRVYAENARAGFLPDTGTLHRYAPPTGPGVRVDDGVEEGQDIPIHYDPMLSKLIV
>MP0528_megahit_17174_3-104
MFTKILIANRGEIACRVIKTAQRMGIATVAVYSD
>MP0528_megahit_37803_1-204
MRILIANRGEIARRVIRTAKRLGHETVAVYADPDAAAPFVADADHAVRIGPASLAKSYLSSDQLLAAC
>MP0528_megahit_45894_1-525
GEELGYSQDDITWSGSSIEARLYAEDPSNDFLPATGTLIAYESDINIDARWDTGIEQGSVVGTDFDPMLAKVITKGKTRVDAANKLALALESLHIGGVTTNRDFLVASLRSDDFLEGNTTSDFIEKSNPQRAVVLEGSSLENATSAAALWIQGQNRENANILKEIPTGWRNSRLP
>MP0528_megahit_74025_135-1361
MFSKILIANRGEIACRIIKTAKKMGIGTVAIFSEADLYSPHVVMADERVFIGGFSSSESYLDIHKIKDAIKESRADAVHPGYGFLSENQVFADEINKMGVNFIGPPCEAIEIMGDKIKSKKLAKSAKVSVVPGGLENIPSVDQALKEAEKMGFPVMIKASAGGGGKGMRVVYNKKELHESFNSAVNEAKASFGDSRVFIEKFIQSPRHIEIQIIGDKFGNYIHLGERECSIQRRHQKVIEEAPSTFVDNELREKMAKQAIDLAKSVGYFSAGTVEFVVDKNKNFYFLEMNTRLQVEHPVTELITGIDIVELMIKVASNEKLNIKQEKINFMGSAIEARIYAEDSSRNFLPSIGRLTRYIEPNTKNIRIDSGVVEGSEISMFYDPMISKLCVHSENRSTSIKTMINALDR
>MP0528_megahit_75184_349-735
TAKIIEWTPSGIDIEVNNSRFFSKITRDSDSVVVHGPWGDALFKILPRFTLPGSEQQAGGLVAPMPGKVIDLKVKVGSKVKKGDTLVILEAMKMEHQVKASEDGKVTKVLIKKDDQLENGALLMVVDN*
>MP0528_megahit_80847_175-975
MLSKVISWSETRDEAAAILANALEKTIIGGVKTNKDFLINCLRNKDFIDGKTTSDFISKSKPPRSKILLEEDEKKFLIIAAIFNALNNQKKLGVLNFVPAAWTNGRIPKQRIKLELNGKETEVRYKYIKDGSIDILDTISTVISLEDNKLIIEIDSEIIVSSIYTKENKIVIGNSYGSIETNILPRFKIPGANLQEDGLVAPMPGKVIDIQVKKGQKIKKGQSILIIEAMKMEQTIKSPKNSRVKQVLVSKLQQVENGELLVILDD*
>MP0528_megahit_82101_158-820
MKINSVLIANRGEIACRIIRTANEMGIKTIAVYEDADSNATFVSMSDVAVKLKNGYLDADEIVDAAKKTGADAIHPGYGFLSENSIFARKVIRNNIIWIGPTPHVIKVMGDKIKAKELAIKANVPTLKKAESIKDSKQLGFPLLIKAAAGGGGKGMRIVNNKNELKDAVAAAKREAKAGFGDERVFIEKYINKSRHIEIQILGDQHGNVIHLGERECSIQR
>MP0528_megahit_86020_1-576
RYIEPLGKNTRVDSGVVEGSEISMYYDPMISKLCSHSNNRKETILEMVNALDKYFIEGVKTNRDFLSNIIQKPEFLNGEYSTSFIADYYADGFDPYMTEVKDKTKLYAVATFINYKYLLRAASISNQLKGFNKTVDNNWYVIDKENKSQVAISFNNFNKSYDIYVDKQYLNLKSNWKIGYPLFSAIIDNSLM
>MP0528_megahit_86499_248-1465
LKLAKEVKYDSAGTVEFVVDSKKNFYFLEMNTRLQVEHPVTELVTGIDLVEQMIRCADNKKLKITQKDIKLKGWSVESRIYAEDPIKDFLPSIGRVTHYIEPGISSNDEDVIRNDTGISPGSEVSLFYDPMISKLAVHSKDRKTAIDLMIKSLENYYLSGVENNINFLMSILDDKKFRNGDISTNFIKDKFKKGYQSNLALNYDKEIKLSIFALVLHCYQIKEESLKKNKSYAVKINDNYTDIQILKFDFSKKILKSTFEISNEKYDISASIKLIDKIHHIEINNVIYSFKLNNLINMHRFDISYFDARINSHVISQSHKKLLRIMPKIMKEDLSKKLISPMPGLIKSINVVEGQKIKNGDQILIIEAMKMENILKCEKDCKIEKILINSGDSVGADEELVLFSN*
>MP0528_megahit_99190_1-525
GAEAIHPGYGFLSENSKFANALSKAKIAFIGPPKGAIESMGDKITSKKIAQEAGVSTVPGYLGLINSADEAVKISKEIGYPVMLKASAGGGGKGMRVAWNDQDAKEGFQSSKNEAASSFGDDRIFIEKFVTQPRHIEIQILADSHGNCIYLNERECSIQRRNQKVVEEAPSPFLD
>MP0528_megahit_102038_2-622
SKFVDENLRKKMAKQAIKLAKAVNYYSAGTVEFVVDKNKQFYFLEMNTRLQVEHPVTELITKIDLVELMIKAAAGEKLSIKQDDVKFSGWAIESRIYAEDSARKFLPSIGRLTRYIEPKSKSIRVDSGVVEGSEISMYYDPMISKLCVFSNTRSDAIINMINALDRYLVNGVQTNKHFLSNIFQHKDFKSGNFTTKFIEENYINGFD
>MP0528_megahit_102578_417-662
MKPIKIVDKSNFLLCPMPGKLIRVLVKENDIVDEGQPLCVVEAMKMENTLIASKKCMVNKINHEEGATLSVDQIIMEFIFK*
>MP0528_megahit_102665_381-1112
ENSHFGGMKTNRDYLVSILRSTEYLNGDTTTDFVERVNLKSHIDLTNEEILRFAKVGAMWVQGKNRDEAMVLKNLQSGWNNGRLPYQEVKLKLNEEELKIKYKPLRDGSFISEDNENIRIFNWSHDFIDVEISNVRYRSKISLEDDLLLVHTNKGDLLFNILPKFNIAQEEVIKGGLVAPMPGKVVEIKVKKGSNIKKGDTLVILEAMKMEHKVLAPDNGKVKEVLIKENEQVENGATLVVLA*
>MP0528_megahit_103682_150-524
MHYDPMIAKLCTWAPNRLDAIEQMRLALDGFEVEGIGHNLPFLSAVMDHPKFVKGDMTTAFIAEEYPDGFAGVTLEERAVKSIAASCAAMNRVAEIRRTKVSGRLDNHERKVGDNWIVFLQGHSY
>MP0528_megahit_106188_3-329
MFKKILIANRGEIACRVIKTARKMNIKTVAVYSDADRYSEHVRLADEAFHLGASSASESYLRSDLIIKACKETNCDALHPGYGFLSENANFVGDLNKAGIIFIGPSRSA
>MP0528_megahit_107625_1-558
PPKEKKYPDGSIIRNDTGVREGDEVSMFYDPMIAKLCSWGETRDISIKRMESALDNFLLEGIDHNIPFLSAILGSKRFKSADLSTSFIQEEYEEGFQGIIPNNQEEWTLGTIILAYHITEILKDFDSLEGFSEEWQVHIKYKSLLSDISKLNFKIKKQVGDEIRLLIQPIESKKILGIANEYSIFD
>MP0528_megahit_111226_2-637
QNDVKVQGWAFESRLCAESPKKNFLPSAGRLVNINYPVGDIRVDNGYQSGGEVSIYYDSLLAKIISKGKDRNDALSKMQIALSEVAVEGIETNIDFLMDIYKKEAFAKGAINTNFIAEIYDNGYEGKIDNKKEQESIILLAISYHINYLYSVNTDIKYISKNWAVSWQYDEYKININSIKDNFISILLNKSLKEFSYQIDYINKIIQVYINE
>MP0528_megahit_113746_3-350
MFSKILIANRGEIACRVIKTARKMGIKTVAVFSDADRQALHVQMADEAIHIGASPASQSYIDIKKVVAAAKSCGAEAIHPGYGFLSENAKFSEIVNKHGIKFIGPSAEIISKMGDK
>MP0528_megahit_121518_238-762
PVTGFMPANWTNGRMPFQRVKLLFMQDEIEVKYKLNKENLYEVMGSICEIYHCDSFGIDIEIDSHRFYAHLTEVGSEIVINMPFGDVNVSVLPRFIEPGNEIPEGGLIAPMPGKVIDVKVKKGSKVKAGDTLVIIEAMKMEHSIKATETGKIAKVMIQLNDQVDNGATLLVLEK*
>MP0528_megahit_124204_3-506
IEESPSPRISEDIRNKMGEAAVKLAKKIKYESAGTVEFLFDDKTEEFWFLEVNTRLQVEHPVTEEVTGIDLVCEQLKIARGESLKFNQDDISFNGSSIEARLYAEDPNNDFLPEIGTLIAFEKDDSVEARWDSGVTSGTIVGTDFDPMLAKIISYASNRTDAASKLAK
>MP0528_megahit_142659_1-564
TEEVTGIDLVAEQIKIARGDELEFAQDDIDWHGHAIEARLYAEDPGNNFLPEIGTLHAYDTSLASEVRWDSGVEEGSVIGTDFDPMLSKVISWAPDRIDAANKLARGLEKAHMGGVITNRQFLISCLRNENFLNGNTTTDFIERETLETKKHLSVNELHQTSTAIALWIAQQNRVSDPITGFMPANWT
>MP0528_megahit_146638_933-1622
LINCLQSKEFIDGDTTSDFIEKVNPSRKLEINESQIEHVTAIAAMWIQEQNRNNSNVANFMPSGWTNGRLPNQKIAFEFDNKEFIVEYKKDRDGKFMFASSKDAFIYACDKVGIDMIFEGKRNYSRVTATEDKILVHMPFGDVMLGLKPRFKIPGIETTIGGLTAPMPGKVIDLKVKKGKIVKAGDTLVILEAMKMEHSIKASEDGKVTELYISINDQVENGALLMVVK*
>MP0528_megahit_157688_2-1300
NQKVVEEAPSPFLDEETRRKMGEQACALARAVGYESAGTVEFIVDGKKNFYFLEMNTRLQVEHPVTELITGIDLVEQMIRVANKEKLKLSQSDATINGWAIENRLYAEDPYRNFLPSIGRLTRYRPPEEFESAEYVIRNDTGVFEGGEISMYYDPMIAKLCTWAPTREKAIEQMREALDGFEVEGIGHNLPFLSAVMDHPRFIKGDITTAFIEEEYPEGFVGVKLSEEELMRIAASCAAMNRVAEIRRTKISGRMDNHERRVGDDWIVTLQNKKYELKIDADHLGSTVQFKDGAKIRVEGRWTPGDQLARMLVDETRLTMKVGKIIGGFNIRNRGADLKVLVRSKIQSELAHHMIEKTPPDTSKILMCPMPGLLVKIDVQVGEEVQEGQALCTVEAMKMENILRADRKARIKKFNVKAGDSLAVDEAIMEFE*
>MP0528_megahit_159563_1-744
ESLEFDQKDITWTGSSIEARLYAEDPNNDFLPEIGTLIAFEENNSAEARWDTGVNKGTVVGTDFDPMLAKIISYAPNRTDAAGKLAKALESAHIGGVKTNRDFLVNCLKTKEFLTGDTTSDFIERVKPSRKLEINQLEIEHASVIAAMWMQQQNRNNSNVAKFMPSGWTNGRLPNHKVTFEFENTEYDFEYKRQRDQNFLFSNNKKAYIYSCDEDGIDMIYDSKRHYSRVTVSKNNILVHMPFGDVML
>MP0528_megahit_162307_3-479
MIFNSLLIANRGEIACRIIKTAKEMGIRSIAVYVDADRDALFVNQADESIRLEDGGYLDGNQIIMAAKMSGAQAIHPGYGFLSENASFARKVKKEKIIWVGPSPNVISVMGDKLKAKELAIQADVPTLPMTSKPNEAKQIGYPLLIKAAAGGGGKGMRI
>MP0528_megahit_162356_2700-3935
MIFDSLLIANRGEIACRIIKTAKEMGIRSIAIYVDADKDAPFVNQADESIRLEDGGYLNGNQIIEAAKKTGAQAIHPGYGFLSENASFARKVKKENIIWIGPSPNVISVMGDKLKAKELAVKADVPTLPMTSKPNEAKKIGYPLLIKAAAGGGGKGMRIVDKEKDLKESIISAQREAKSGFNDERIFIERYVEKSRHIEIQILGDSFGNIVHLGERECSIQRRHQKIIEESPSPRISDKVRKDMGDAAVKLAKQIKYESAGTVEFLFDDKTEEFWFLEVNTRLQVEHPVTEEVTGIDLVSEQLKIARGEPLGFSQEEITWTGSSIEARLYAEDPNNDFLPEIGTLIAFEKNNSAEARWDSGVKTGTIVGTDFDPMLAKIITFATNRTDAASKLAKALESAHIGGVKTNRDFL
>MP0528_megahit_174547_3-848
VVGSESDLKQSLISSQNEAEKSFGDKRVFIEKYITNPRHIEIQVLADKFGNCLYLGERECSIQRRNQKVIEEAPSSFLDSQLRKKMGEQAVSLAKAVNYSSAGTVEFIVDEEKNFYFLEMNTRLQVEHPVTELITGLDLVELMIKVAHGEQLKLSQEEIKLKGWALESRIYAEDPYRNFLPSTGRLIKFKPPQESNCDDKVIRNDCGVNEGGEISIYYDPMISKLCSWGKTREEAISFMQAALDEYQIEGIGQNIPFLQSVYRNQDFYDGNISTAFIENNYP
>MP0528_megahit_178617_1-468
FVSADTAGANVKFEDGTSIRVSGDWQPGKKLANMSANDNKLIIKIGKLTGGFRMRTRGADLRVLVRTPRQAELSKYMREKIPPDTSKLLLCPMPGLIVKIDVEVGQEVQEGQPLCTVEAMKMENILRAERKGLVAKINSNVGDSLAVDDVILEFG*
>MP0528_megahit_185668_1-480
MIFNSLLIANRGEIACRIIKTAKEMGIRSIAVYVDADKNSLFVKHADESIRLDDGGYLDVNQIIKAAKISGAQAIHPGYGFLSENASFAKKVKKEKIIWVGPSPNVISVMGDKLKAKELAIKANVPTLPMTSKPSEAKQIGYPLLIKAAAGGGGKGMRIV
>MP0528_megahit_205513_1-138
GQALCTVEAMKMENILRADRKAKVKKVNVKAGDSLAVDEIIMEFE*
>MP0528_megahit_218156_1-333
KNTNIEFQYRGITMSANVFPKHVADYHKYMKPIKNLDKSNLLICPMPGKLIKILVKENQIIEEGQSLCVVEAMKMENTLVAPKQCTIKKINYKEGDTLSVDQVIMEFSFK*
>MP0528_megahit_224738_686-1543
IKKGDKVTPDFDPMLAKVISFSETREESANILSKELKSIHLPGVITNKDFLIGCLENKSFLSGKTTSDFIEREYKKLFPLKDKGNIDRCMKATVAWLQFYQKTNNSNLNFLPRNWTNGILPKSTLSFQLNDEEYIFKYSNTGNFLEIYREHFERISLSKIEMIEVSENLIICEIDGTILNASITKFGENISINSGQGDLILRILPTFNDPNEVVTEGSLTAPMPGKIIKINAKLNKSVKAGETLLILEAMKMEHAVKAVSDGKISEMYVKTGDQVESGANLLKID*
>MP0528_megahit_239535_3-488
MRFNSILVANRGEIACRIMQTAQFMGIKCVAVFVDADKDAPFVKMADEAIKLSSGYMDGSAIIDAAKQSGAEAIHPGYGFLSENAAFARKVKSNKLIWIGPSPHVIKVMGDKLKAKEIAEKSGVPTLPMTSNTKDVKSIGYPILIKAAAGGGGKGMRIVEKE
>MP0528_megahit_240919_1-696
ALESAHIGGVKTNRDFLINCLKSSEFIDGNTTTDFIDRVNPARKLTLDQDSLEHVTAVATLWLQARNRDNANVANFMPSGWTNGRLPSQAVVFEHEGSEIKIGYKLMRDGSFKLSTGKNANIYSADNHGIDCVYDDKRHYAKVTKDADKLLVHMPYGDVMLNIKPKFVIPGLEVAKGGLTAPMPGKVIDIKVKKGKKVKTGDTLVILEAMKMEHSIKASEDGTVTQLLISVN
>MP0528_megahit_242247_3-1532
MFDKILIANRGEIACRVMKTAKKMGIKTVAVFSDADRNALHVKMADEAVNIGPPPANQSYINIDKVIAAVKETSAKAVHPGYGFLSENSKFAKALADIGVIFVGPPENAIESMGDKITSKKIAQEAGVNTVPGYMGVINDDDEALRISKKIGYPVMIKASAGGGGKGMRIAWNDTEVKEGFQSSKNEAASSFGDDRIFIEKFVTQPRHIEIQVLADSKGNCIYLGERECSIQRRNQKVVEEAPSSFLDEKTRREMGEQACKLAKAVGYSSAGTVEFIVDKDKNFFFLEMNTRLQVEHPVTELITNIDLVEQMILVAAGKPLSIAQKDVKLTGWAMESRLYAEDPYRNFLPSIGRLTRYRPPAEIQNKNFIVRNDTGVYEGGEISMYYDPMIAKLCTWAPNRAEAIEQMRIALDRFEVEGIGHNLPFLSAVMDHKKFVSGNITTAFIAEEFSEGFNGVDLNNDKIKHLAACAAAMNRVAEIRRTKVSGRMDNHERRVGDDWVVQIDGKVFP
>MP0528_megahit_250106_1020-1685
MKLKKILVANRGEIALRIIKTIKEMGLEAVAMYVEIDKNSAYVQNSDHAFRLDNGYMDQDEIINKAKQFNVDAIHPGYGFLSENAEFCKKVKNEKIVWIGPDAETIELMGDKINSKNFCVKQNIPTLSKTSKLSDAKKIGYPILVKASAGGGGKGMRVVNSPKELDDSVAAAKREAKSSFGDKRVFLEKYIEKSRHIEVQILGDNFGNVIHLGERECSIQRR
>MP0528_megahit_251876_963-1613
DTTSDFIERVNPSRKLEINKAEIEHVTAIAAMWIQQQNRNNSNVAKFMPSGWTNGRLPNQKIAFEFENKEYIVEYKQQNNNKFLFSSNKEAFIYSVDKNGIDLVFDSKRAYSRVTVAGSSILVHMPYGDIMLELKPRFRMPGTETAIGGLVAPMPGKVIDLKVKKGKKVKAGDTLVILEAMKMEHSIKASEDGTVSELFISINDQVENGALLMVVK*
>MP0528_megahit_257523_3-992
GPSPASESYLRADLIIKACKEKKCDALHPGYGFLSENSSFPESLSKAGITFIGPSKSAIASMGDKIESKKIAMSANVNTVPGHIGIIKNKNEAIKIADEIGYPVMIKASAGGGGKGMRIAFSSDQVEDNFERASSEALKSFGDKRIFIEKFITEPRHIEIQVLADNFGNVIYLGERECSIQRRNQKVIEEAPSPFLDKQTRKQMGDQAVQLSKKVNYSSAGTVEFIVDKDKNFYFLEMNTRLQVEHPVTELITGIDLVEQMINIAYGKKLEITQNDVHLNGSAIETRIYAENPYKNFLPSTGRLTKYNPPEETQYPDGTITRNDTGVREG
>MP0528_megahit_258356_507-896
MIKKILIANRGEIACRVIKTAKKLNIATVAVYSEADKDTLFVKLADESYFIGGSQPAESYLDMNKIIAVAKKSKADAIHPGYGFLSENATFVKKLNNSKIKFIGPNPNAIKKMGDKIESKNLAIKLKLNV
>MP0528_megahit_262073_1-519
LDADQIIEAALKTNAQAIHPGYGFLSENASFARKVKKSGLIWIGPSPHVISVMGDKLKAKELAIKADVPTLPMTSNPKQASKIGYPLLIKAAAGGGGKGMRIVNKSKELKDSIISAQREALNGFNDDRIFIERYVEKSRHIEIQIIGDSHGNVVHLGERECSIQRRHQKIIEE
>MP0528_megahit_268416_3-1205
VQLAKKVGYQSAGTVEFIVDQDKNFYFLEMNTRLQVEHPVTELVTGFDLVEEMIKIAAGEKLNISQEDVKFNGWAIESRIYAEDPERNFMPSTGRLVTYQPPISIENIRNDTGVYEGGEISMFYDPMISKLCSYGKDRKKACDLMQDALNNYEITGIQNNLNLLSSIIKNEKFISGDINTGFIEEEYPNGFNSKIISKDEAFNFSLACIFAFLKIKNRNKNLDLINNSKFNERTLFTHVNENIFEFKTYNSQKNSVIEYDGTIINLESDWNIGNKIMKIKIDENSFTFQITKNVKGFHIQGYGISTVVKIRSKIAHELSSYMIEKVVTKDTKVIKCPMPGLVVSVDIEEGQSVEDGDKLCVVEAMKMENIIRSEASGTIKKIHCKEGDSLATDEVMIEFE*
>MP0528_megahit_273453_932-1783
ISLHYDPMISKLCAWSKNRDLTIDLLNTAINSFEIEGIKNNLSFLSVILMNKSFRKGNFSTKFLEKEYPNAYQNYSLNNAELQKLSAAVLALYKNYEYLTTDNYYEFAQSEVIENKYFVDTSLNQFHLDWNFNDEIHEIKGKKNKVFKIKILHFSFSEPIELKINSEKLKFWCRKVTDGFYVRWNGFEGNIKIYPSHLSSYFTIVPRKSNINNSKEIVSPMPGLLVSLDIGIGDKIEVGQRLCAIEAMKMENVIYSERSGIIKSINFKLGDIMSDGDTILEFV*
>MP0528_megahit_277063_2-157
QKVKSGDQLLIIEAMKMENILKSEKDCIIDKVLIKPGDSVGADEELILFSK*
>MP0528_megahit_281913_1-468
IEIRVCAEDPYNNFLPDTGFLELYNIPKGEGVRIDDCTKKGSEVSIHYDPMISKLIVHAPTREQAIQKIIKAIDNYTIFGVKTTLPFCKYALNHSDFRSGKFDTRFVSLYFKDFQNNFSNQLFLDTGLAAIYHLEKMNFINDSFLPSEPNQWRNS*
>MP0528_megahit_282090_1-144
QEGDSLLILDAMKMENIIKSDFNGTIKKILVKENQSVSADELLIIFD*
>MP0528_megahit_284438_3-1004
MYTIAVYSDADEDALHVKRADEAYYLGSSLPAESYRNLKKLVKAATDTKADLVHPGYGFLAENADFAKAIQKKGIIWIGPSPETISSMGDKIESRKLVSKLGLNPVPGQLKPSRLRREAIKDAESFGYPVALKAAHGGGGKGLRIVQNEAELIENFEIVKRESEAYFGSDQIYVEKFIKPARHIETQILSDKYGNTLYLGERDCSLQRRNQKLIEESPPEWLSDFGREKLKEYTLKIASRSNYINAGTVEFLSDSDENFYFLEMNTRLQVEHTVTEMRYGIDLVKEQIKIALGNSLEDYNLEPRGHSIEFRINAEDPTNNFLPTPGTITEYREP
>MP0528_megahit_284664_2129-2683
MIRKILIANRGEIACRVIKTAKKLKIKTVAVYSDADKDALFVKQADESYYLGGSQPSESYLDGDKIISIAKKSKSDAIHPGYGFLSENAPFVNRLKKENIKFIGPNPMAIKKMGDKIESKNLAIKLKLNVIPGHTAPVKNASEALKISKKIGFPVLLKASAGGGGKGMRIVRKDRELEENFIAAK
>MP0528_megahit_288101_333-533
VSPMPGLLVSLDIGIGDKIEVGQRLCAIEAMKMENVIYSERSGIIKSINFKLGDIMSDGDTILEFV*
>MP0528_megahit_293822_597-1256
MIFNSILIANRGEIACRVIKTAKEMGIRSVAVYVDADKDAPFVKDADESVKLKDGGYLDADQIIEAALKTNAQAIHPGYGFLSENASFARKVKKSGLIWIGPSPHVISVMGDKLKAKELAIKADVPTLPMTSNPKEASKIGYPLLIKAAAGGGGKGMRIVNKSKELKDSIISAQREALNGFNDDRIFIERYVEKSRHIEIQIIGDSHGNVVHLGERECSI
>MP0528_megahit_310790_3-854
IKASAGGGGKGMRIVSSESELKQGLISSQNEAEKSFGDKRVFIEKYISNPRHIEIQVLADKFGNCVYLGERECSIQRRNQKVIEEAPSPFLDNQLRMKMGDQAVSLAKAVNYCSAGTVEFIVDGDKNFYFLEMNTRLQVEHPVTELVTGLDLVELMIKVAYGERLNLMQDEVKLKGWALESRIYAEDPYRNFLPSTGRLTKFRPPQVSDDEEKVIRNDCGVIEGGEISIYYDPMISKLCSWGETREQAICYMQEALDNYQIEGIGQNIPFLHSVYRNIDFREGN
>MP0528_megahit_311713_428-670
MPKDAKEDLSKKLISPMPGLIKSVDVIEGQKVKNADQLLIIEAMKMENILKSEKDCVIEKILVKAGDSVSADEELILFKN*
>MP0528_megahit_313341_255-2255
MFDKILIANRGEIACRVIKTAKRMGIKTVAVFSDADRNALHVQMADEAVNIGPPPANQSYIDIEKVISAVKKTNAQAVHPGYGFLSENAKFAKSLFDIGVTFIGPPQNAIESMGDKITSKKIAQEAGVNTVPGYMGVIKDEDEALSISERIGYPVMIKASAGGGGKGMRIAWDDTEVKEGFQSSKNEAASSFGDDRIFIEKFVTQPRHIEIQVLADTKGNCIYLGERECSIQRRNQKVVEEAPSSFLDEKTRKKMGEQACNLAKAVGYSSAGTVEFIVDKDKNFYFLEMNTRLQVEHPVTELITGIDLVEQMILVATGKPLSIAQKDIKLTGWAIESRLYAEDPYRNFLPSIGRLTRYRPPAEIKDKHSIVRNDTGVYEGGEISMYYDPMIAKLCTWAPDRAKAIEQMRIALDRFEVEGIGHNLPFLSAVMDHKKFISGQITTAFIAEEYSEGFDGVDLTDDKIQDLAACAAAMNRVAEIRRTKISGRMDNHERRVGDDWVVQIAGKVFLVNVLADTAGANVIFEDETSIRVSGDWLPGKKLANMTAGDKSLVIKINKITGGFRMRTRGADLKVFVRTPRQAELSKHMQEKLPPDTSKMLLCPMPGLIVKIDVEIGQEVQEGQPLCTVEAMKMENILRAERKGVVAKINSSVGDSLAVDDIILEFG*
>MP0528_megahit_317332_545-721
VSMSVKDGDFIEEGQILCSVEAMKMENVFRAEKKGKVKKVNVAAGDSLAVDDVIIEFE*
>MP0528_megahit_322944_1-663
TVEFLFDDKTGEFWFLEVNTRLQVEHPVTEEVTGIDLVSEQLKIARGESLQFKQTDINWKGSSIEARLYAEDPNNDFLPEIGTLIAFDKDESVEARWDSGVTKGTIVGTDFDPMLAKIISYAPNRTDAAGKLAKSLESAHIGGVKTNRDFLINCLKSSEFIDGNTTTDFIDRVNPSRKLTLDQDSLEHVTAVATLWLQARNRDNASIANFMPSGWTNGRLP
>MP0528_megahit_322948_548-766
MIKNILIANRGEIACRIIKTAKKLKIKTVSIYSDSDINAEHVLMSDESYYLGPSEASKSYLNISKIIEICKKA
>MP0528_megahit_327602_6910-7677
MFNKILIANRGEIACRVIKTAKKMGIETVAVYSDADAQALHVQMADEAIHIGPPAANQSYIVIDKIMDAIKQSGAQAVHPGYGFLSENAKFAEALEAAGVAFVGPPKGAIEKMGDKITSKKIAQEAGVSTVPGYMGLIEDADEAVKISNEIGYPVMLKASAGGGGKGMRIAWNDEEAREGFQSSKNEAANSFGDDRIFIEKFVTQPRHIEIQVLCDAHGNGIYLGERECSIQRRNQKVVEEAPSPFLDEATRKAMG
>MP0528_megahit_329440_262-711
DTNFVINYKKSRDGKFKFSDSELATVYDWQDNFIDVEISGSRLRSKVSFEDNLLLIHTYKGDLLFNVLPKFEVKDSGTIEGGLNAPMPGKVVEVQIKKGSSVKKGDTLIILEAMKMEHKVSAPSSGKIKNILVSKGEQVENGQTLVVLD*
>MP0528_megahit_334303_3-632
GYDQSDIDWFGSSIEVRLYAEDPNNDFLPVTGKMISFLPADDPLVRWDVGIESGSIITPDFDPMLAKIISYGETRTEAAKKLALALENSHFGGMQTNREFLIAILRSEKFLKGATTTDFIEKEKLSGEVDLSEEEIKNYAKAASLWIQGLNRENASVLTNMDSGWNNARLPFQEVKLSLKDTNFVINYKKSRDGKFKFSDSELATVYDWQ
>MP0528_megahit_336509_1-669
GISCVAIYTEADKDTPYVREADQAFKLSDSYLNSKEILDIALKSNSDAIHPGYGFLSENAAFANQVKKLNIKWVGPSSNAIKKMGDKLTAKEIAIKANVPTLPMTSDPKKANSIGYPILVKAAAGGGGKGMRIVEKAKDLKESIKAAEREAEGGFGDKRVFLERYIKRSRHIEIQILGDAFGNIVHLGERECSIQRRHQKIVEESPSPMVDEEMREKMGEAAI
>MP0528_megahit_341850_2-640
EMGIRSIAVYVDADKDSLFVKQADESIRLEDGGYLDGDQIINAAKMSGAQAIHPGYGFLSENASFARKVKKEKLIWIGPSPNVISVMGDKLKAKELAIKADVPTLPMTSKPNEAKKIGYPLLIKAAAGGGGKGMRIVNKEKDLKESIVSAQREAKSGFNDERIFIERYVEKSRHIEIQILGDSKGNVVHLGERECSIQRRHQKIIEESPSPRI
>MP0528_megahit_349201_2-1153
MGEISKILIANRGEIALRIMKTCNKLNIKTVAIFSQADQNAPFVNYADEKILIGPASSSKSYLNQELIIQKALDHKVDAIHPGYGFLSENAEFASNVIKAGIIFIGPSPKAIRLMGDKLSAKNTVSKYNIPLVPGINEEITNIEKAMDSAEEIGFPILIKASAGGGGKGMRIVENKNEFKSQMSRAVSEAKNSFGNGAVFIEKYLEKPKHIEIQILADQLGNVVHLFERDCSIQRRHQKLIEEAPSSVLTENLRNEMGLAAINVAKSCNYHGAGTVEFIFQDNQFYFLEMNTRLQVEHPVTEMITGLDLVEEQINIANNKALKFTQNDLNIKGHSIEIRVCAEDPYNNFLPDTGFLELYKLPKGEGVRIDDCTKKGSEVSIHYD
>MP0528_megahit_361683_3-590
SENSNFANLVSKSGMKWVGPSANAIKKMGDKLTAKKLSEKANVPTLPMTSDPKEAKKIGYPLLIKAAAGGGGKGMRIVKTQKDLKESIISAQREAEGGFGDKRVFIERYIAKSRHIEIQILGDSFGNIVHLGERECSIQRRHQKVVEESPSPVVDRELRNKMGAAAIKIASILKYESAGTVEFLFDEKTKEFWFLE
>MP0528_megahit_361739_3-1028
KGAIEKMGDKITSKKIAQEAGVSTVPGYMGLIEDADEAVKISNEIGYPVMLKASAGGGGKGMRIAWNDEEAREGFQSSKNEAANSFGDDRIFIEKFVTQPRHIEIQVLCDAHGNGIYLGERECSIQRRNQKVVEEAPSPFLDEATRKAMGEQSVALAQAVGYTSAGTVEFIVDGDKNFYFLEMNTRLQVEHPVTELITGVDLVEQMIRVANGEKLTITQDDVKLTGWAIENRLYAEDPYRGFLPSIGRLTRYRPPMEIAAGPLLTNDKWQGDAPAGDTAVRNDTGVYEGGEISMYYDPMIAKLCTWAPTRAEAIERMRVALDSFEVEGIGHNLPFLSAVMDH
>MP0528_megahit_365621_596-979
MFKKILVANRGEIACRVIKSAQDMGINVVAVYSDADRYSPHTLMADEAIYIGESPAQSSYLDKEKIISAMKQTGAEAVHPGYGFLSENSDFAREVEKNNLVFIGPPSSAIDSMGDKISSKKIAEEAGV
>MP0528_megahit_367034_464-1216
MIKSILIANRGEIACRIIKTSKKLGIKSSVIYSSEDENSLAVQIADHAFFLESKDGEKKEYLDTDQIISIALKNKIEAIHPGYGFLSENANFAKLVEDNGIKFIGPPYTAIKIMGDKIISKKHAKNSGVSTIPGVQDEIKSFEDAVKASKKIGFPLMIKASAGGGGKGMRIVYEEKELNDKFTSAKNEAKASFGDSRVFIEKFIEDPHHIEIQIIGDQFGNYLHLGERDCSIQRRNQKIIEESPSPFINSK
>MP0528_megahit_373351_2-694
YCADNKKLNISQKDINLKGWSVESRIYAEDPTKDFLPSIGRVTEYIEPSKIEDKDQIIRNDTGINPGSEVSLFYDPMISKLAVHSKDRATAIDLMINSLQNYYLSGVENNIEFLISILDDKKFRNGKISTNFIKEKFPKGYYSNHNLSEYKKHRIAIFAQVLFIFQLQSKILTSNDFVIKVGEDFLNLKVTESKFEKEKFYGTFKIEKKEYEIETSIKLNERLCQVSINQQ
>MP0528_megahit_375251_2-661
MFKKILIANRGEIACRIISTCKKLSIPTVAVYSDADARALHVKLADEAINIGPPPSTESYLSIDKIISACKQTNADAVHPGYGFLSENHLFMSRLEKEDITFIGPSAEPIRVMGDKIESKIFAIDAGVNTVPGYQDIIKTSEEAIEIAKNVGFPVMIKASAGGGGKGMRIAYNEDDIPDAYTSSINEAKSSFGDDRVFIEKFIVKPRHIEIQILADNYGN
>MP0528_megahit_375271_2-127
MIFNSILIANRGEIACRIIKTAKEMGIRSIAVYVDADKDSLF
>MP0528_megahit_375285_1-558
GGKGMRIVRKNSELEENFNAAKSESKKSFGDDRVFIEKYIEQPRHIEIQILCDKHGNQVHLGERECSIQRRYQKVIEECPSPFVDEEMRNEMAAQALTLAKEVKYDSAGTVEFVVDANKNFYFLEMNTRLQVEHPVSELVTGVDLVEQMIYCADNKKLNISQKDINLKGWSVESRIYAEDPTKDFL
>MP0528_megahit_385993_1093-3093
MIKSILIANRGEIACRIIRTAKKLGIKSYVIYSTEDESSLAVKLADKSFLLKSTYSEKKEYLDGEQIIRIAQKNKIEAIHPGYGFLSENSNFAKLVEDNGIKFIGPPYKAIEIMGDKIISKKHAKNIDVSTIPGLQDEIKSYEDAIKAADKIGFPLMIKASAGGGGKGMRIVHEKKELKDKFKSAKNEAETSFGDSRVFIEKFIEEPRHIEIQIVGDQFGNYLHLGERDCSIQRRNQKIIEESPSPFIDTKIRDLMAGQAIALAKSVNYFSAGTVEFIVDKNKDFYFLEMNTRLQVEHPVTELVTGIDLVEMMIRIASKEKLNLKQSEISFNGSAIEARVYAEDPARDFMPSAGRLIKYKSPEQFSSKSEIIRNDTGVFEGSTISLHYDPMISKLCAWSEKRNKTIELLINAINKFSIDGIKNNLNFLSVILINKNFSKGTFSTKFLEMEYPNGFKDYQLNKNDLCKLSAAVLAIFKNYEILTQTDERKIIKTELSDFNFFVDTGLDQFSLSWNIRNGIHEISGKDNMNFNVKILKFIFTEPVELEVNSEILTFWCKKITDGFFVRWNGYEGEIKIYPEFLSSHFTIVPGKSSINNTKEIISPMPGLLVSVDVNVGDLIDEGQRLCAIEAMKMENVIYAERSGTIKSINFKLGDILSDGDTILEFE*
>MP0528_megahit_394551_1-498
QKKDVIWIGPNPETIKSMGDKIESRKLISKVGLMPVPGQLKPSRTKREALKDASSFGYPVALKAAHGGGGKGLRIVNNEKELNENFEIVKRESEAYFGSDQIYVEKFIKPARHVETQILSDRYGNHVYLGERDCSLQRRNQKLIEESPPIWLTEFGREELKKATIK
>MP0528_megahit_409518_3-1166
ILKYESAGTVEFLFDEKTKEFWFLEVNTRLQVEHPVTEEVTGIDLVREQLKVANGEPLDFSQEDIEWFGSSIEVRLYSEDPGNNFLPVTGKLIAFEPTEDPLVRWDSGVEAGSEITPNFDPMLAKIISFGETRIEAANKLALALENSHFGGLKTNRDYLISILRSEEFLKGNTTTDFLERVKINDEINLSEEEIYFLAIAASIWIQGKNRHESEVLSNLSSGWSNAKLPMQEVKLQYGEENLLIKYKNNKKGFFETDKDNLVKMISWDRNFIDVEIDENRIRSKVTFENGLLLIQSKSGDVLFKVLPKFNTSKKEIIEGGLNAPMPGKVVDIKIKKGVKIKKGDTLVILEAMKMEHKVVAPSDGKVKEILIQKDEQVENGATLVVLD*
>MP0528_megahit_411613_1-609
IERMRVALDSFEVEGIGHNLPFLSAVMDHPIFVEGNMTTAFIAEQYPDGFDGVELPDAELRRIAAATAAMHRVGEIRRTRVSGRMDNHERKVGTAWNVALQGQSFDVEIQADPKGATVTFDDGTALRVAGDWTPGDQLAEMTIDDAPLVFKVGKISGGFRVRARGADMKVHVRNPRQAELARLMPEKLPPDTSKMLLCPMPGL
>MP0528_megahit_413187_3-560
TAFIEENYPEGFKGETLSKEERNQLAALVGFAQHTKNMRDQTISGRMNTSEKNTTGEYFIKFEDQWVAVKIQIGDHEHTVIVDETQLKFVTIWKPGDALITASFNKKNIVANLRFKDEGITVEYRGFLATVVVCNETEKELYKFIKEPEAIDTSKFLLCPMPGLLVSMSVKDGDFIEEGQILCSVE
>MP0528_megahit_419712_2-742
SENSNFANLVSKSNIKWVGPSANAIKKMGDKLTAKKLSEKANVPTLPMTSDPKEAKKIGYPLLIKAAAGGGGKGMRIVKSQKDLKESIASAQREAEGGFGDKRVFIERYIAKSRHIEIQILGDSYGNIVHLGERECSIQRRHQKVVEESPSPVVDEELRNEMGAAAIKIASLLKYESAGTVEFLFDETTKEFWFLEVNTRLQVEHPVTEEVTGIDLVREQLKIANGEPLDFSQEDIEWFGSSIEVRL
>MP0528_megahit_423590_350-793
MSQQRILIANRGEIALRIIRSAKEMDMYTIAVYSDADEDALHVKRADEAYYLGSSLPAESYRNLKKLVKAATDTKADLVHPGYGFLAENADFAKAIQKKGIVWIGPNPETIRSMGDKIESRKLVSKLGLNPVPGQLKPSRLRREAIKD
>MP0528_megahit_432520_473-1549
LQVEHPVTEEVTGIDLVCEQLKIARGESLEFDQKDITWTGSSIEARLYAEDPNNDFLPEIGTLIAFEENNSAEARWDTGVNKGTVVGTDFDPMLAKIISYAPNRTDAAGKLAKALESAHIGGVKTNRDFLVNCLKTKEFLDGDTTSDFIERVKPSRKLEINQSEIEHASAIAAMWMQQQNRNNSNVAKFMPSGWTNGRLPNQKVTFEFENTEYDFEYKQKRDQKFLFSNNKEAFIYSSDEDGIDMIFDGKRHYSRVTVSKNNILVHMPFGDVMLELKPRFKMPGTEVTIGGLIAPMPGKVIDVKVKKGKKVKAGDTLVILEAMKMEHSIKASEDGTVSELLISVNDQVENGALLMVVK*
>MP0530_megahit_57888_244-1254
VRTADLLLRSIESARSEATSAFGNGAVYLERCIERGRHIEVQVLADNHGTVVPFVERECSIQRRHQKVIEESPSPVITEKTRRALAEAAIRLATSVGYTNAGTIECLYDERSEEFYFLEMNTRLQVEHPVTEMVTGIDLVRWQLRIAQGEPLTIDPERALTPDGHAIECRVYAEDPAAGFMPSPGLLETYREPAGPGIRVDAGVESGFEVPMFYDSMVSKVISHAVDRRHAIARMIRALNEYEISGVPTTVPLFRWLLEDTDFIAGRFDTTYLDRVLEKWDGASVSLSIDDGVVEQLVIVAAAISIAVKGLGSTAGQSGVDDSSKWRRAARMEGLQ*
>MP0530_megahit_58072_1-1236
GYGFLSENATFAQMVEDNGITFIGPKPHAIKVMGNKLAAKEAVRDYDIPMVPGIEEAITDVALAEKVAKEIGFPILIKASAGGGGKGMRVVENLDNLSEQMQRAISEAQAAFGDGSVFIEKYVGSPRHIEIQVLADTHGNIVHLFERECSVQRRHQKVVEEAPSAVLTPEIRNAMGEAAIKVARACDYVGAGTVEFLLDENKHFYFLEMNTRLQVEHPVSELISGVDLVEQQIKVARGEVLAFTQEDLKINGHALEVRVYAEDPLADFMPSIGTLSTYKVPVGEGIRVDDGFEEGMEVPIYYDPMLSKLITYGKTREEAIQLMIRAIENYKVEGVATTLSFGKFVCEHEAFTSGNFDTHFVKNYYSPEHLEMQYAEERRIAALVALKLYKENEKVLKVPSKNSSNWQKSRV*
>MP0530_megahit_61637_2-829
SNQSYLLGDKIIETAKKLDVDGIHPGYGFLSENAQFAKAVTDSGIKFIGPKPHAIEIMGSKLAAKDAVKAYDIPMVPGIDEAITDTEKAKKIAKEIGFPILIKASAGGGGKGMRVVESEEVLEEQMKRAISEAESAFGDGSVFIEKYVASPRHIEIQVLADEHGNTVHLFERECSVQRRHQKVVEEAPSVVLDEALRKEMGEAAVRVAKACDYVGAGTVEFLFDERRNFYFLEMNTRLQVEHPVTELITGIDLVEEQIKVARGETLSFTQEDLTIT
>MP0530_megahit_62128_3-692
IGRMSRALDQFHIQGVQHNIGFLAALITHPRFADGRFDTNFIAEEFPDGFHPQDFPPDDPKLFAAVGACVHRAYQERASMISGQIPGHERDVFDDWMVIVHGKSYPVTVAPIDGGYDLSIKGKDISIRTAWKLGQPLFEASVDGIVICIQVERVDVAYRLTQRGAEADVLVLSPRHAELQALMPANETADTSKFLLSPMPGLLVSVAVSQGQKVKAGEGLAVVEAMKMEN
>MP0530_megahit_65975_1-240
EVNSKSLLDVKNFDSPMPGVILSVNVNVGDVVTIGEQLCILESMKMEQKLYSDVVGQVESINISVGDKIMTGQTLIVLS*
>MP0530_megahit_69975_999-1976
MKKILVANRGEIAIRVMKTAQKMGIKTVAVYSTADRNAPHVKFADEAVLIGEAPSNQSYLLGEKIIEVAKQLNVDGIHPGYGFLSENADFAELCEANNVTFIGPKSYAIKVMGSKLAAKDAVKAYDIPMVPGTDQAITDISEAKKIAQGIGFPILIKASAGGGGKGMRIVEKEADFESQMNRAISEAVNAFGDGSVFIEKYVASPRHIEIQVMADTHGNVIHLFERECSIQRRHQKVVEEAPSAVLTPELREKMGQAAIKVAKACDYVGAGTVEFLLDDQHNFYFLEMNTRLQVEHPVSEIISGVDLVELQIQVARGEVLPIKQED
>MP0530_megahit_73920_1-474
MKKILVANRGEIALRVMQTIRKMGIKTVAIFSEADRNAPHVKFADEAVCVGKAPSNESYLLGDKIIDICKTLDVDGIHPGYGFLSENADFAEKVEDSGITFIGPKSHAIRVMGDKLSAKETVKTYDIPMVPGIDEAITDVDKAKKIAKDIGYPILIKA
>MP0530_megahit_77138_1-552
KGMRIARNDAECRDGLKRASSEAEAAFGDGRIFIEKYIENPRHIEIQILADGFGNTVYLGERECSIQRRHQKVIEEAPSPFLDDDTRRAMGKQAVTLAKAVKYESAGTVEFIVDGEKKFYFLEMNTRLQVEHPVTEKITGLDLVELMIRVAAGEKLPFAQDDIKLNGWAIETRIYAEDPFRNFL
>MP0530_megahit_80370_2-559
ETLDDAGVTFIGPPINAINLMGDKIRSKQAAREAGVPVVPGFADPVTNGAEAQKIAAEIGFPVMLKASAGGGGKGMRLVNTAAEVAEALESCISEAEASFGDGRVFIEKYITNPRHIEIQVLADTHGNTIHLGERECSIQRRHQKVVEEAPSPFVNEELRAEMGSRAVALAEAVDYVSTGTVEFIA
>MP0530_megahit_81776_840-1085
MKKILIANRGEIALRIMKTAQKMGIKTVAVYSEVDRHSPHVKFADEAVLLGPAPSSESYLVMEKVINAAKGTGADGIHPGYG
>MP0530_megahit_84667_300-590
LQEYIVEGIVTNIPFHRWALTHPRFVAGDIDTGFIPQEYTGLPEEEDHLRHEIILAAAALAAYHKDQELARSITGSVSSSAGVSAWRASGWREGLR*
>MP0530_megahit_89395_2698-3666
GKGMRVVEVESKLEEQMKRAISEAESAFGNGAVFIEKYVGSPRHIEIQVLADTHGNVVHLFERECSIQRRHQKVVEEAPSVILTDEIRHKMGQAAIDVAKSCDYVGAGTVEFLMDENKNFYFLEMNTRLQVEHPVTELITGVDLVEQQIKIARGEHLEFGQGDLKIQGHALELRVYAEDPTDDFLPSVGTLSRYRKPEGLGIRVDDGFEEGMDIPIYYDPMLSKLITYGKNREAALQLMLEAIDQYEVEGAATTLPFGKFVFEHEAFRSGDFDTHFVKNHYTPEILENKAKDEAYLAALMAMKQYQKDQKKLRLPEINSESK*
>MP0530_megahit_91477_2-580
DRGALHVEMAEEAVHIGGSASVASYLLGERIIEACQTTGAEAVHPGYGFLAENANFRAALEAAGIDFIGPGAQAIETMGDKIASKKLAEKTGVSTIPGFAGVIKDAIEAVKIANKISHPVMLKASAGGGGKGLRVARNDKECRDGFERATSEARSSFDDDRVFVEKYIEQPRHIEIQIIADTHGNIVYLGERE
>MP0530_megahit_100811_476-922
ALELRVYAEDPLNDFLPSVGHLEQYQIPIGDGIRVDNGFEEGMDIPIYYDPMLAKLITYGKTREEAIQIMLKAISEYKVKGIETTLPFGAFVCQHEAFTSGNFDTHFVKKYYSPEALQQQTEKEAKIAALIAVKQYLEDQKQLRVPTN*
>MP0530_megahit_102678_2-532
SAGTVEFVADQQRYFYFLEMNTRLQVEHPVTECITSIDLVEQQIKIAAGEKLALTQCDVKQQGWAIECRLYAEDPERGFMPSIGRLERYREPAPSASVRVDSGVFEGGEISIYYDPMIAKLISHGADRAQAIAAMQEALDNYQVHGVSHNLTFLSAILGHPRFAEGRLSTAFIEEEY
>MP0530_megahit_109332_339-1310
RPPAEVAAGPLLANDTWQGEAPSGPNAVRNDTGVFEGGEISMYYDPMIAKLCTWAPTRDAAIEAMRVALDSFEVEGIGHNLPFLSAVMDHPKFVSGDMTTAFIAEEYPEGFDGVNLPESDLRRIAASCAAMHRVAEIRRTQVSGRMDNHERRVGNNWVVAIGDHSYALRISADPEGATVRFEDKSEIRVSSDWTPGDSLAHVLTDGAPLVLKVDKITQGFRVRSRGADLKVHVRRPRQAELAALMPEKLPPDTSKMLLCPMPGLVVKINVEVGQEVQEGQALCTIEAMKMENILRAEKKSVVSKINAGAGDSLAVDDVIIEFE*
>MP0530_megahit_113985_3-1064
MFNKILIANRGEIACRVIKSARKMGIKTVAVYSDADKHALHVKMADEAVHIGPPQANQSYIVIDKIMAAIKATGAQAVHPGYGFLSENPKFAEALDAAGVAFVGPPKGAIEAMGDKITSKKIAQEADVSTVPGYMGLIEDAEEAVKISNEIGYPVMIKASAGGGGKGMRIAWNDDEAREGFQSSKNEAASSFGDDRIFIEKFVTQPRHIEIQVLADGHGNAVYLGERECSIQRRNQKVIEEAPSPFLDEATRKAMGEQAVALAKAVGYASAGTVEFIVDGNKNFYFLEMNTRLQVEHPVTELITGVDLVEQMIRVAAGEKLSITQEDVKLTGWAVESRLYAEDPYRNFLPSIGR
>MP0530_megahit_117390_1735-3429
EAGITFIGPSVHAIEVMGDKIASRKLALSAGLPVVPGHDEALADVNAALKHARMIGYPVMLKASAGGGGKGMRIAMDEASCREGFERARSEAQSSFGDNRIFVEKFIAEPRHIEIQVLADQHGHCIHLNERECSIQRRHQKVIEEAPSPFLNHATRQAMGEQALALVRAVDYCSAGTVEFIVDPGGDFYFLEMNTRLQVEHPVTEYITGLDLVEWMLRIAAGESLTLTQNDIGISGWSMEARLYAEDPSRGFLPSTGRLSRYRPPATGRHVRVDSGVDEGDEIGIYYDPLMAKLITHGDSRNEAIARMRTALDQFRIDGVTTNRLALAALFEHERFLTGSLSTGFIDENFPNGFGELMPSNEVRRRMVALGAVLHHRLETRAGINDIVPPERREYSVRLGDSRDQVGVLETRQGYEVLLGDELMTLRTEWWPPQPVVAFEIDGADFFAQFDRHEMGYRMQHGSISLWIRVLPIHVDALLDKMPIKISSQLTNYLRSPMPGLLVSIAVEVGDSVNAGDEVAIVEAMKMENSLRVERDAVVAAVHASPGETLDVDQPIIEFEPDGA*
>MP0530_megahit_123809_38-2011
MFKKILIANRGEIACRVIKTCQKMGIKTVAVYSDVDQNSLHVAMADESVHIGGAASSESYLVIDNIVNACKQTKADAVHPGYGFLSENEAFAHALVVAGITFIGPKAEAIVGMGDKIQSKKIAEQAGVNVIPGFTEVLTDSKQAVKVANEIGYPIMLKASAGGGGKGMRVVRDDKECIHGFERTQNESLSSFGDNRVFAEKYITESHHVEIQILADQFGKTLYIGERECSIQRRHQKIIEEAPSPFIDSYTRQTMGQQAVTLATAVHYESAGTVEFIVDAEQKFYFLEMNTRLQVEHPVTEMVSGLDLVEQMILIAAGEPLQLNQSDIETNGSAIEARIYAEDPYRDFMPSTGRLQRFRIPDNLDSVRIDTGIEEGSEVSIFYDPMIAKLIAHGDNRDRAIENMLAALDQFYISGVSHNLNFLCSIFQNDRFKMGDTTTNFIQEQYPDGFQREQLNDRQQLVAVSILACIHQKNIERLQFHPENVSRHSPWSVSFNHTSIDLAVRKFPENYEVCIGSQVFIVDLLRSPNDPIIKATVNGHPHFFQLENLHPGYRLSYRGRVLEALVTRKRTAELNQLMPEKIAPDMSKYLLSPMPGLLIKICVKEGQTVKAGEELAIVEAMKMENSLRASNNVKIKSILVEEGDNLTVDQAILEFED*
>MP0530_megahit_124051_448-1023
MFDKILIANRGEIACRVIKTAKKMGLTTVAIYSDADAQALHVEMADEAIHIGPPPANQSYIVIDKVMEAVKQSGAQAVHPGYGFLSENSKFAEALDAVGVAFVGPPVGAIEKMGDKITSKKIAQEAGVSTVPGYMGLIEDADEAVKISNEIGYPVMLKASAGGGGKGMRIAWNDEEAREGFQSSKNEAANSF
>MP0530_megahit_125857_2-511
FLPSSGRLTHYLPPSESETLRVDTGVSEGGEISIHYDPMIAKVISHGSNRDEAIAGMSMALDEFHIRGIRHNIGFLAALMAHPRFAEGRLSTDFIAEEYPEGFHAKDLAPENPKLLVCTAACVHRAYQERAAMISGQVAGRQRVVAEEWVVLLHGDAFPIEARITDGGYE
>MP0530_megahit_127758_566-862
MFKKVLVANRGEIACRILETAKRLGIATVAVYSEVDGSARHVALADEAVCIGPAPSAESYLDINRIVAACVELQVDAVHPGYGFLSENARFVSALDEAG
>MP0530_megahit_131419_216-527
MFEKILIANRGEIACRIIRSARAMGIATVAVYSEADHGALHMRAADEAIPIGPPAASESYLDIEKIVATARLSGADAVHPGYGFLAENATFAERLTAEGIAFIG
>MP0530_megahit_131632_1-582
ANSFGDDRIFIEKFVTQPRHIEIQVLCDAHGNGVYLGERECSIQRRNQKVVEEAPSPFLDEATRKAMGEQAVALAQAVGYTSAGTVEFIVDGDKNFYFLEMNTRLQVEHPVTELITGVDLVEQMIRVANGEKLSITQDDVTLTGWAIENRLYAEDPYRGFLPSIGRLTRYRPPQEVAAGPLLEQGTWQGDAPSG
>MP0530_megahit_133112_3-1382
PRHIEIQILGDLNGNMIYLGERECSIQRRHQKIIEECPSPLVDESMRKKMGEQALMLAKAVNYSSAGTVEFVATSDKSFYFLEMNTRLQVEHPVTELVLDLDLVEQMIKIAAKQRLSIKQSCINLNGWAIEARIYAEDPLHGFMPSTGRINSFLSPVIEKNNEIKIRLDSGVHEGSEVSMYYDPMMAKLVTHGKNRENARKNLSNALDLFVLDGISTNISFLNNVLNNKVFISGNINTSFIDQEYKSAFLGNEVNNEVKLIVAIASVCLKAIEVKRQMYVGEKNNGKFYATLEEKGFLFKYSLIDSNDNNDHKLVLEYKKDKFDVKIKLIFNSSLIKLILNNKCYYIQYKKAIGGYKVKHGGYDGFVSINSPYEYNLKKGIPKKVTSDTDRTLLSPMPGRVVKILIKKGQKIKIGEDLIILDAMKMENIIKAEKDSEVSEIFIKENDAVFVDQELMSFI*
>MP0530_megahit_136012_185-547
MFDKILIANRGEIACRVIKTARRMGIKTVAVYSDADRDAVHVAMADEAVHIGPAAASESYLVIEKIVEACKKTGAQAVHPGYGFLSEREAFPKALEAAGIVFIGPNPGAIAAMGDKIESKK
>MP0530_megahit_136343_1-567
GGGKGMRIARNDDECRDGLKRAQGEAATAFGDDRVFVEKYIESPRHIEIQVLADGAGNTVYLHERECSIQRRHQKVIEEAPSAFLDEASRRAMGEQAVVLAKAVKYRSAGTVEFIVDGNRNFYFLEMNTRLQVEHPVTEKITGLDLVEWMIRIAAGENLSFTQDDIPLQGWSIEARIYAEDPLRNFLPS
>MP0530_megahit_137045_2-895
STGRLVRYQPPVEPWADDGQENGRRGVDGVRVDDGVFEGGEVSMFYDPMIAKLVTWGETRDEAADLQIAALDAFRIEGLGHNVDFLSAIMQHPRFRSGELTTGFIAEEYPDGFTGAPASDQLTRVLAAVAGVIATADADRARRVEGQLSDDLYAPGDWTVRIGEREEGSTSHEVRLEEAALTVDGEPVTLEMQYTPGETMVDVALFENGADDDADPVARYTLQLRSTRTGYAITTRGATHHLRILQTRVAHLAAHMIEKTPPDLSKMLICPMPGLLVKLHVAEGEEVQPGQPLATVEA
>MP0530_megahit_137247_417-560
EAMKMEHHMTAPFDGTVTEVRVTAGDQVENGAVLLVIEPDEVEGEDD*
>MP0530_megahit_143768_613-2484
LANEAVFIGPAASGESYLAGHRIIDAVVQTKAQAVHPGYGFLSENTDFAASVAAVGAVFIGPSLDAIAAMGDKIQSKKIAQQAGLNVIPGYLGEVKDPNQAIGIARDIGYPVMIKASSGGGGKGMRIARDDEALRRGFPLAQSESQTSFGDGRLLIESYIEQPRHIEIQVLGDSHGNIIHLNERECSIQRRHQKVIEEAPSPFVDSDLRAAMGEQAIKLARKVNYHSAGTVEFLVGSDKQFYFLEMNTRLQVEHPVTEMITGFDLVEQMIRISAGEPLSVQQTDVHIQGWAVEARVYAEDPERGFLPSTGRLTRYVPPDLSDSVRFENGVEEGDEVSVFYDPMIAKVVTHGPDRETAIARSVMALDSFVIRGVSNNISFLCSVLDRARFRKGFLTTDFINEEYPDGFNPIEMTNSVREVLIGVAALAHVCETARMTKISGRTDGGRYRPSSDWVVSIGNEECAIAINPTDGGCHIVLEGAPLQVQGNWMLGSHLFTGEVNGRTVNVQIDRLVEGYCLTHRGTTTQVVIRDTRAAALTAQMPEKLPPDMSRYVLSPMPGRVVSISIQPGDFVKAGEELLVIDAMKMENVLCAERDGTVADVRVAAGDSLSVDQVILELEPTATA*
>MP0530_megahit_156589_1-909
LADEAILIGASPVSESYLDIDRVLQACQSTGADAVHPGYGFLSENPQFVHALEQAGIRFVGPHARAIKTMGDKIASKQLAASAGVSVIPGYDGVVNTAEEAIQRAHEIGYPVMLKASAGGGGKGLRIAEDDRECREGFRRTRSEAATSFGDDRILIEKCIREPRHIEIQVIGDTHGNCVYLGERECSIQRRHQKVIEEAPSPFLDGSMRRAMGEQALALAKSVDYYSAGTVEFIADGEGRFYFLEMNTRLQVEHAVTEMITGLDLVELMLRVAAGEKLPLTQDEVQISGWAIETRLYAEDPYR
>MP0530_megahit_156683_35277-37280
MFKKILIANRGEIAVRVIKTCRRLGVQTVVVYSDADADSMAVEMADETVYIGASPASESYLVADKIIDAVRQTGAEAIHPGFGFLSENPVFAKRLEEEGIGWIGPNAYAIEAMGDKISSKKLAAEAGVSTVPGHMGLIEDTKEAVKISKEIGYPVMIKASAGGGGKGIRVAANDKEVEEGFPAVKAEAKASFGDDRVFIEKFILEPRHIEIQVLGDKHGNCIYLVERECSIQRRNQKVIEEAPSPLLDPETRKKMGEQAVALAKAVNYDSAGTVEFVASGADKGFYFLEMNTRLQVEHPVTEMITGVDLVEQMLRVAYGETLKLKQSDIKINGWAVESRVYAEDPYRNFLPSIGRLKRFHAPSEGALAGGEVRMDSGVREGDEISMYYDPMIAKLITHGKDRDTALDVHGEALDRFHIEGIQDNMPFIAAVIDEERFRSGNITTAYIKDEFPDGFDGVEPTEAQEIQLICSAAYVHGFFSRRAADTSGRMSPTRDARRDWIVILGDKHHPVTLDLGDDGEAEITINGGKTHTLVSGWYPGQHLVEGLLDGQPFAVKFADRTEGYLFRHRGVALRALVCTPNVADLHARLPEKEKPDTSKLIISPMPGLVVSMDVELGQEVQEGEAVCVVEAMKMQNIIRAEANGTVKAINVGAGDSVAADEIMVEFG*
>MP0530_megahit_159733_119-1924
GAQAVHPGYGFLSERASFVEALEAEGIAFIGPPASAIAAMGDKIESKKLAKAAGVNTVPGSEDAIDTTEEALKVSNEIGYPVMMKASAGGGGKGMRLAWNDTDVSEGFEATKREGLNSFGDDRVFIEKFIEDPRHIEIQIIGDKHGNIIYLNERECSIQRRHQKVVEEAPSPFVTPAMRKAMGEQSVALARAVDYHSAGTVELIVSGADKTGESFYFLEMNTRLQVEHPVTEAITRVDLVEQMIRVAAGEELPFKQDDIGIEGWAIENRVYAEDPYRGFLPSIGRLVRYDPPAEPWSDDGTANGRRGVDGVRVDDGVYEGGEVSIFYDPMIAKLVTWGETRDEAADLQVEALDAFRIEGPGHNVDFLSALMQHPRFRSGNLTTGFIAEEYPEGFAGAPASDALSRGLAATGALIANVDLVRARKVDQQLDGPLPGPQEWSVAIDGTIYAVALGADGKVSVDGEAVPIDLAYIAGAKSAALTLGDEAITIHVERTHTGYRVNARGATRTLRVLPQRLAPLAEHMIEKEPADLSRMLICPMPGMLMKVHVAVGDEVQLGQPLATVEAMKMENILRAEKQGKVAKINAAEGDSLSVDEVILELE*
>MP0530_megahit_166944_2-337
RTFSRVTLEGDQLLVQCLGGNKLLTIQPRFKSSCEQELQGSLVSPMPGKVVELRVNKGDRVKAGDILLMIEAMKMNHIVKANEDGVVADLFIQENDQLDYGAVLMIIEPEE*
>MP0530_megahit_167710_6309-7079
DLQVEALDAFRVEGPGHNIDFLSAIMQHPRFRSGELTTGFIAEEYPEGFQGAAVNEPRLKLVAALIAGAQCSVMAHEGQISGRLDGAPKVPSDWVVKIDGRKFAVVLGEGGATVDGEWITGTTDWQPGMVLAAANGNGENLAIQLRRTSSAIWALTTRGKTHEGLAVPARLAPLLDHMIEKEPPDLSKMLICPMPGLLVKLHVAEGDEVQPGQPLATVEAMKMENILRAEKEGTISSINAAEGDSLAVDEVILELE*
>MP0530_megahit_169998_3-467
MFKKILIANRGEIACRIAKTCKKMGITTVGIYSDADARAKHLEFMDDVVHVGLSESVHSYLNIDKIIAIAKTHKVDAVHPGYGFLSENAKFASSLIKEGITFIGPPVKAIQTMGDKIESKKVARAAGVNVIPGGEQAIINLSAARREAKRIGYPI
>MP0530_megahit_171882_429-554
ATVEAMKMENILRAEKQATVGKINAAEGDSLAVDEVILELE*
>MP0530_megahit_180584_849-2324
MNYQNYHKLLIANRGEIACRVIRSAHDMGISCVAVYVEADADSLFVKMADEAIKLSDSYLNSKEIIQAALDTGAEAIHPGYGFLSENAKFCRAVLKAGLLWVGPSARVIASMGDKLKAKDLAEKSGVPTLPMTTNPKKVKDIGYPLLIKAAAGGGGKGMRIVKSAKDLNESIKAAQREAKSGFGDDRIFIEKYIAVSRHIEIQILGDTHGNVVHLGERECSIQRRHQKIIEESPSPRVDPEMRHAMGEAALKLAKKLKYESAGTVEFLVDDKTGEFWFLEVNTRLQVEHPVTEATTGIDIVHEQLRIARGESLGYYQEDIAWYGSAIEARLYAEDPANDFLPATGSLIAYEPNSEAEARWDSGVEQGSIIGTDFDPLIAKVICYGENRVEAANKLSMALESLHIGGVVTNRDFLVSTLRSEAFLNGLTTTDFIEKVKPSRVFEPTENELIKAASIAAMWIQGKNHNEAELLGQLPSGWRNSRLPKQKINFLR
>MP0530_megahit_180723_1078-3054
MIKKILIANRGEIACRVIRTAKKMGIRTVAVYSEADEFSRHVLEADESIPIGPAAASESYLSIEKIIDAAKKTNSDAIHPGYGFLSENSEFVQKLSKTKIKFIGPNIKAIKIMGDKIQSKNLAIKVKVNTIPGFNEVIKDTSHAINIAKDIGFPLMIKASAGGGGKGMRIVKNKNEIKDAFQLASSEAKSSFGDDRVFIEKYIEKPRHIEIQVLADQFGNIIHLGERECSIQRRHQKIIEEAPSPAISKKLRNEMGEQAKALAKEVAYQSAGTVEFIVDQKNNFYFLEMNTRLQVEHPVTEEITGIDLVEQMISIADGKELKIKQEDVKINSWSMEARIYAEDPIRKFLPSVGRVKKYIEPKVEKNVRLDSGIMDGSDVSINYDPMLAKLIVKGKNRKQCINTIIKSLNSYYLRGFNNNIKFLISIFRSEKFFKGDIHTGFLDEEYKDGYSNPKPSNELLKKIFIPIASYIGYKLLQKGNHNIINEKNESYILILNKKKYSIQIKEWKKDSIKISYKNTSFKIKSLWKGNEGLVEVHINKKEYLFQFDKFKNHFSITYLDYSVDFNFYDKDTAKLEKYMLEEDVADLSKYLLAPMPGKIVSVNVKNGQKIKSGESLLILEAMKMENLITATKDVKIKKINVKANDTVEVDQILIEFDE*
>MP0530_megahit_182011_1212-3197
MFKKILIANRGEIACRVIRTAREMGIQTVAVCSEADTRALHVEMADDSVLIGPAAAAESYLNVDNIMKAIADTGADAVHPGYGFLSENAAFAKALQKAGVAFIGPKPEAITVMGDKIESKKVALKAGVNTVPGDGGAVENAAEAVKAANAIGYPVMLKATAGGGGKGMRIARNDEECRDGLKRASSEAETAFGDGRVFVEKYIENPRHIEIQILADAVGNTVYLGERECSIQRRHQKVIEEAPSPFLDSDTRRAMGTQAVALAEAVGYTSAGTVEFIVDQDRNFYFLEMNTRLQVEHPVTEKITGLDLVEWMIRIADGESLSFGQDDVQLNGWAMEARVYAENPLRNFMPSTGRLTAYRPPLEDDSLRVDTGVSEGSEISIHYDPMIAKVISYAATRDQARTRMAMALDEFHIQGVEHNIGFLAALMGHPRFAEGRLSTDFIAEEYPEGFQAQDVTPDDPTLLISAAACIHRAYQERASMISGQIQGRQRIVSDDWVVLMNGEESTVSVTLRDGGYDLSLKSGRVAIETNWKMGEPLFQGEMEGQRFCIQVERSGIAYRLTHAGAEVDVLVMNPRTAELQALMPVKKAPDTSKFLLSPMPGLLVSLSVTKGQGVKAGEELAVVEAMKMENVLRAEQDGVIAAVKAEPGETLAVDQVILEFE*
>MP0530_megahit_183117_1-729
RFYFLEMNTRLQVEHPVTEMITGLDLVELMLRVAAGERLPLTQDEVEISGWAIETRLYAEDPYRAFLPATGRLTCYMEPSVGPGVRVDSGVREGDEIGIYYDPMLAKLITHGRTRNDAIDAMCGALDQFCIEGVMTNLPLLAQVMAHPRFVRGQLSTHFLSEEYPDGFAVQPLDRAGQLQMAALAAVLNCYKHKPGPEPSSGNPICRIARIEDKSFDTQCTVTAADYRVQVDGVRFVVATDSH
>MP0530_megahit_183248_1-519
GPPVNAIAAMGDKIESKRIAKDAGVNTVPGSPDAIETTKDALKWANDIGYPVMMKASAGGGGKGMRLAWNDKDVEEGFEATQREGLNSFGDDRVFIEKFIEDPRHIEIQILGDKHGNVIYLNERECSIQRRHQKVVEEAPSPFVTPKMRKAMGEQCVALSQAVGYHSAGTVEL
>MP0530_megahit_184915_824-1612
AFRIEGLGHNVDFLSAIMQHPRFRSGELTTGFIAEEYPEGFEGAPADDRLTSVLAAVGGVIATADADRARRIEGQLSDDLYAPGDWTIRIGEREEGSTSYDVRLEENALTVDGEQVTIEMQYTPGERMVDVALFENGAGEDAEPIQSYTFQLKPTRTGYAVTTRGATHHLRILQTRIAHLASHMIEKTPPDLSKMLICPMPGLLVKLHVGEGDEVQPGQPLATVEAMKMENILRAEKQATIGKINAEEGDSLAVDEVILELE*
>MP0530_megahit_186250_234-620
VAFIIDGNPFDAQVRSDGFRYRISHAGVESVVTVLRSEVDALYQLMPAKELPDRSHYLLAPMPGLLVSLSAKPGQKVRAGDELAVVEAMKMENSLKAERDAIISKVHAMEGQVLEQDEPIIEFEQKTP*
>MP0530_megahit_186362_184-918
HNIGFLAALIAHPRFAEGRLSTNFIAEEYPDGFHSQDLTPEDPRLLIAVAGCVHRAYQTRASMISGQIAGRQRVVSDDWVVILHGDAVPVRIKPVDGGYELVVEGEDIAIETAWKLGQPLFWGNLNGRGFCLQVERQGVAYRLLHGGAEADVLVLSPRAAELQALMPVKEAPDTSKYLLSPMPGLLISLSVEEGQEVKAGEELAVIEAMKMENVLRAERDGVVAAIKAGPGDSLAVDQVILEFE*
>MP0530_megahit_190865_3-527
MGIKCVAVYVDADKNAPYLAQADQSIKLETNYLDADAILNAAQMTGSEAIHPGYGFLSENAKFASSVEQSGLVWIGPSANVISQMGDKLKAKVIAENAGLPTLPIALKKSDIDAIGFPLLIKAAAGGGGKGMRVVNSASELDESVKMAQHEAQNAFADDTVFFESYIAQSRHIEI
>MP0530_megahit_196437_3395-4192
AEAIEAMRVALDSFEVEGIGHNIPFLSAVMDHPKFVSGEMTTAFIAEEYPDGFAGVTLEDAALRQIAACTAAMNRVAEIRRTRVSGRLDNHERRVDNQATVTLQGQTYNVTIAPYSGGADVSFEDGGSLRVEGDWTPGRTLAEMTVDGKPLVLKVDKITHGFRIRSRGADMKVHVRSRRQAELAALMPEKLPPDTSKMLLCPMPGLIVKVDVEVGQDVQEGQALCTVEAMKMENILRAERSGVVSKINAGAGDSLAVDDVIMEFE*
>MP0530_megahit_197775_3-1238
MFSKILIANRGEIACRVIQTCKRMGIATVAVYSDADARAPFVKMADEAVHIGAAPAAESYLLADKIIEACKQTGAEAVHPGYGFLSERASFVEALDKEGIVFIGPPAKAIAAMGDKIESKKLAKEAGVNTVPGSKDAIDTTEEALKISNEIGYPVMMKASAGGGGKGMRLAWNDKDVEEGFEATKREGLNSFGDDRVFIEKFIEDPRHIEIQILADRQGNTLYLNERECSIQRRHQKVVEEAPSPFVTPAMRKAMGEQAVALSQAVGYFSAGTVELIVSGADKTGESFYFLEMNTRLQVEHPVTEAITGVDLVEWMIRVAAGEELPFKQDDIKIDGWSIETRVYAEDPYRNFLPSIGRLVRYEPPVPGWTGASGPAGRRGHEMGGGGIRVDDGVFEGGEVSIFYDPMIAKLV
>MP0530_megahit_201952_335-514
MISIMVRPGDRVSAGDEVCVVEAMKMEQSIRTGRDGVIKAVHVQPMDSVSANDPLVELE*
>MP0530_megahit_204358_3-125
MFTKILIANRGEIACRVIKTAKRMGIATVAVYSDADARAPF
>MP0530_megahit_206607_3394-4197
SDRDAAIALMRESLDQFHIRGVVTNVQFLASLLGHKRFVTGETTTAFIDEEYPEGFVSQTPPEPLLSRIIALIAVVHQRSLVLQKRDSPPSSNPRHTHVVRTAGVAYWCSVEPEDEGYSVRVDGRLLKLTTAWTSAEKVTEFRIDGERYYAQVEPTDIGYSVVHAGSLVSALVLEPRTSELYDFMLLRTPKDQSHLLLSPMPGLLISIDVEAGDAVHAGQTLAVIEAMKMENVLKAERDCVIETIHAAVGDTLELDQPVIEFQAQTR*
>MP0530_megahit_207697_132-1307
MFSKVLVANRGEIAVRVQQTLKTMGTATVAVYSDPDNTAPHVSTADEAWPLGGQTAAETYLDMEKLLTIAQRCGAEAIHPGYGFLSENPSFARACLEANIVFIGPTPESMEALGDKIRSKQLARQAGVAVVPNSPPCDGIDTAVEEFVASWGFPLLVKAAAGGGGRGMRLVNSLEELAPALDSAAREAHAAFGDGRVFLEHYVRRPRHVEIQILADSFGNTVHLLERECSIQRRYQKIIEETPSPALTPELRRQMGEAAVALARSAGYVNAGTVEFLLDPENGQFYYLEMNTRLQVEHPITEEVLGIDLVEWQVRIASGEELTFKQDDIHARGHAVECRIYAEDPYNDFVPSVGTLKTWLPPSGPGLRLDSGATQGQSISTYYDPMLAKLIA
>MP0530_megahit_209324_2-724
PRHIEIQILGDQHGNVIYLNERECSIQRRHQKVVEEAPSPFVTPKMRKAMGEQCVALSKAVGYYSAGTVELIVSGADKTGESFYFLEMNTRLQVEHPVTEAITGVDLVEQMIRIAAGEKLAMTQDDVKIDGWAIENRVYAEDPYRGFLPSTGRLVRYHPPVEPWADDGSENGRRGVDGVRVDDGVFEGGEVSMFYDPMIAKLVTWGETRDAAADLQIAALDAFRIEGLGHNVDFLSAIMQH
>MP0530_megahit_211104_3-581
MFKKILIANRGEIACRVIKTARRMGIATVAVYSDADARAPFVKMADEAVHIGPAQASESYLVADKIIAACKQTGAEAVHPGYGFLSERASFVEALAKENIAFIGPPAEAIAAMGDKIESKKIAEEAGVNTVPGSGGAIADTAEALEWANRIGYPVMMKASAGGGGKGMRLAWNDQDVKDGFEATQREGLNSFG
>MP0530_megahit_215016_1549-2022
ENALTVDGEPVTIEMQYTPGEPMVDVALFENGADEDADPVEAYTLQLKSTRTGYAVTTRGATHHLRILQTRIADLAAHMIEKTPPDLSKMLICPMPGLLVKLHVGEGEEVHPGQPLATVEAMKMENILRAEKQATVGKINAAEGDSLAVDEVILELE*
>MP0530_megahit_216608_1-939
GQRAIEVMGDKIAAKALARKAGVSVIPGYDEVLEDVDDVLEKADTIGYPVMLKASAGGGGKGMRVAFNSSECREGFKRAQNEAQSSFGDDRVFIEKFIDKPRHIEIQVVGDHHGNCVYLHERECSIQRRHQKVIEEAPSTFIDSATRAAMGQQAVELAKAVDYYSVGTVEFIVDQSRNFYFLEMNTRLQVEHPVTEMITGLDLVELMLRIAAGEVLPFTQSDVQMNGWAIESRIYAENPARGFAPSTGRLIHYRQPSQSGSVRVDSGVSEGSEISIHYDPMVAKLVCHGSDRDAAIALMRESLDQFHIRGVVT
>MP0530_megahit_221112_4486-6432
MNITTVLVANRGEIAGRVFRTARSMGMRCVAVYVDADADSPFVADADEAVRLTGGYLDGAEIIAAALATGAEAVHPGYGFLAENADFAAAVEAAGLVWVGPSPEVIGTMGDKLAAKGAAVEAGVPTLPSSDDPADDSQVGYPLLVKAVAGGGGKGMHVVDSPDGLVEAVASARREATRAFSDDRVFLERYMPRSRHIEIQVLGDSHGNLVHLGERECSIQRRHQKIIEESPSTAVDRDLRAAMGDAALRLARGIGYRSAGTVEFLVNDETREFFFLEVNTRLQVEHPVTEEVTGIDLVREQLRIAAGEPLGYGQDDITFTGHAIEARLYAEDPSAGFLPATGTLVAFDPADSPAVRWDSGVEAGSHVGVDFDPMLAKVIAHGPTRTEAAGCLALALERLHTGGVTTNRHFLAATLRHDAFLSGATTTDFIERHAPSPGPALGDDDLDRAAVVAAMWLQGRNRADAGVLGGLRSGWRNARLPDQQVSLSHGDRVIDVSYRSERDGTFTVNDSGRARVHRWSPTHIDVEVDGRRTVGRVTSAGALLLVQTPRGTIEFGVVPRFVLPGVEEPTGGLTAPMPGVVLDVRVAVGDVVTAGRTLIVLEAMKMEHHMDAPFDGTVSEVLVVAGQQVDNGAVLMMIEPADADTAAGE
>MP0530_megahit_224568_409-2385
MFKKILIANRGEIACRVIKTAKKMGIKTVAVYSEADEYSKHVIEADESVFIGNAVASESYLSIDKIINAAKKTKTDAIHPGYGFLSENFKFVKKLDKTKIKFIGPNIKAIKIMGDKIQSKNLARKAKVNTIPGFNDVIKNHEYATKISKDIGFPLMIKASAGGGGKGMRIVRSEKEIKDAFQLASSEAKLSFGDGRVFIEKYIERPRHVEIQILSDKYKNIIHLGERECSIQRRHQKIIEEAPSPVITKKLRNKMGNQAIALAKEVGYESAGTVEFIMDQSNNFYFLEMNTRLQVEHPITEEITGIDLVEQMIKIAVGHKLEFEQKDIKIKGWSMEARIYSEDPIRNFLPSVGRIKKYIPPQTDKNLRLDSGIIEGSNVGINYDPMLAKLIVKGKNRKECIKKIVKALNSYYLRGVNNNIKFLISIFNSKKFKRGDIHTELLDQEYKDGYNYPKAKKEIINNIFIPVASYLGFILLKKENTQIIESKKTPIFILNLDKKKYKVKINQNKNSSKISYMNKNYFIKSSWKPFDDLIYIKINEKDYLLQFDKLTDNFRLTYLDYSVDCNLLDKFTSKFDKYMLEEEDVDLSKYLLAPMPGMIVSVNVKEGQKIKSGENILILEAMKMENMIIADKDKKIKKINVKPGDAVEVDQKLIEFDD*
>MP0530_megahit_225064_1-1335
MFKKILIANRGEIAYRIIRTARRLGIKTAAVCSEADARALHVEMADEAVLIGPPPAAESYLDIGKILDAVKETGSQAVHPGYGFLSENAEFAKALDEAGVVFIGPGPKAMTVMGDKIESKKLAKKVGVNTIPGDGGAVKDATEAVRIANEIGYPVMLKASAGGGGKGMRIAGNDAECRDGLKRASGEAETAFGDGRVFVEKYIENSRHIEIQVLADGFGNTVYLGERECSIQRRHQKVIEEAPSPLVDEQTRRAMGEQAVALAKAVDYRSAGTVEFIVDQDRNFYFLEMNTRLQVEHPVTELITGLDLVEQMIRIADGEKLAFSQEDVALNGCAIEARIYAEDPLRNFLPSSGRLVRYRPPDEDDHVRVDTGVAEGGEISIFYDPMIAKLITSGATREEAAVRMSGALDQFHISGVRHNVGFLAALIAHPRFAEGRLSTNFIAEE
>MP0530_megahit_225843_3910-5910
MAITKILIANRGEIACRVMRTAKKMGIKTVAVYSDADARAPHVLMADEAVHIGPPPAAQSYLLADKIIEACKATGADAVHPGYGFISERESFRKALDAEGIIFVGPPANAIAAMGDKIESKKLAKEAGVNVVPGYVGVIDDTDHAVRISNEIGYPVMMKASAGGGGKGMRLAYSEQDVREGFEATKREGLNSFGDDRVFIEKFIESPRHIEIQILGDQHGNIVYLNERECSIQRRHQKVVEEAPSPFVSPDMRRKMGEQCVALARAVGYFSAGTVELIVSGEDKTGESFYFLEMNTRLQVEHPVTEEITGVDLVEQMIRVANGEALGFGQDDVKINGWAIENRVYAEDPYRGFLPSTGRLVRYSPPQAGTDGAGAKVRVDDGVAEGGEVSMFYDPMIAKLITWAPTRLEAIDKQIEALDQFEIDGPGHNIDFVSALMQHERFRSGNITTGFIAEEYPEGFQGAPASTQLLQRLSAVGAFAAMAQADRARRIDGQLGKRLSPPTGWQVKIGDAVHDVVIDGDDVTVDGEPIDMALEYTPGDRLIEAEFGDDLLSVRIAPSRSGFVLTCHGASHRLRILPAHAAPYAAHMIDKVPPDLSKYLICPMPGLLVALHVKQGDKVEVGQPLAVIEAMKMENILRAGKAGTVKSVSAAQGESLPVDAVILELE*
>MP0530_megahit_228007_1-696
FVSGEMTTAFIAEEYPEGFEGVTLPEGELRRIAAACAAMHRVGEIRRARVSGRMDNHERKVGSDWNVKLQGENFDVVTKADPEGATVAFSDGSEMRVSGDWTPGDQLAEMTVDGAPLVLKVGKISGGFRIRTRGADLKVHVRTPRQAELAALMPEKLPPDTSKMLLCPMPGLVVKLDVEVGDEVQEGQALCTIEAMKMENILRAEKKGIVSKVNAGAGDSLAVDDVIMEFE*
>MP0530_megahit_229130_1890-3383
MKKILIANRGEITVRIIRSCREENIKTVAIFSDADRISPHVLMADEAYRIGSSPAHKSYLRIDSILEIAKQSGADAVHPGYGFLSENFKFAEAIINAGLTWIGPPPDAMSLLGDKVAARKIAEEVGVPVIPGAGKHIKKIGDVLKTAEEIGYPVLIKAVGGGGGKGMRIVTKKSELQSAFERSRSEAASAFGDDRIFIEKYFASPHHIEIQISADTHGNVVAFPERECSIQRRYQKIIEESPSPYIDRPLWENMAEAARKICLKTNYQSVGTVEFLVDNSRNFYFLEMNTRLQVEHPVTEEITGIDLVREQIRIAAGEKLSLKQDDININGHSIECRIYAEDGFRDFIPSVGTIHELTLPEGPGIRFDHGMRAGMEITPYYDPLLGKLIVHDKTRNMSLRRMERALRECSISGIATTVPFCSAVIKHLQFREGNYTTSFVADEMDNLRSSGKDDRSLLIAAAAAALHSYRIHSSSVHNSDNGTHPLWKQTGRQENLR*
>MP0530_megahit_231873_1-513
DVREGFEATKREGLNSFGDDRVFIEKFIEDPRHIEIQILGDTHGNVIYLNERECSIQRRHQKVVEEAPSPFVTPKMRKAMGEQCVALSKAVGYHSAGTVELIVSGADKTGESFYFLEMNTRLQVEHPVTEAITGVDLVEQMIRVAAGEKLAMTQDDVGIDGWAIENRVYAE
>MP0530_megahit_232119_893-2869
MFKKILIANRGEIACRIIKTAKKMGIKTVAVYSEADEYAKHVIEADESIFIGPAVASESYLSIEKIINAAKKTNSDAIHPGYGFLSENPQFVKKLSNTKIKFIGPNIEAIQIMGDKIKSKKLAIKAKVNTIPGFNDVIRDYSHALSVSKDIGFPLMIKASAGGGGKGMRIVKNEKEVKDAFQLASREAKSSFGDERMFIEKYIQKPRHIEIQVIADRFGNLIHLGERECSIQRRHQKIIEEAPSSVVTNKLRNDMGEQAKTLAKEVGYQSAGTVEFIVDQKNNFYFLEMNTRLQVEHPVTEEITGIDLVEQMIKIAAGEKLKIKQENVKINGCAMEARIYSEDPIRNFLPAVGRIKKYIIPKINKNIRLDSGVINGSDIGINYDPMIAKLIVKGKNRKQCIDLMIQSLNSYYIRGFNNNIKFLISVFKSKKFYEGDIHTGLLDQEYEDGYSYPNPSDEILKKIFIPVASYTGYMSLKKELHDHFDDKVNLIYFLTINKKKYPIKIKDEKNSIKILYKNSLFILKSSWNLYDGLIEVQINKKKYLLQFDKFRNHFSISYLDYSIDFDFSDETTAKFAKHMLEEEKADLSKYLLAPMPGKIISVNVKEGQKIKTGENLLVLEAMKMENLITADKDVKIKKINIKNNDAVEVDQILIEFDD*
>MP0530_megahit_258706_3-962
MIKKILIANRGEIACRVIKTAKKMGIKTVAVYSEADEYSKHVLEADESILIGPPPSSESYLSIKKIIDATKKTNSDAIHPGYGFLSENSNFVQKLSKTKIKFIGPNIEAIKIMGDKIQSKNLAIKARVNTIPGFNEVIKDDAHALSIAEDVGFPLMIKASAGGGGKGMRIVKNKKEIKDAFQLASSEAKTSFGDARVFIEKYIEKPRHIEIQVLADQFGNVIHLGERECSIQRRHQKIIEEAPSSVISIKLRNEMGEQAKALAKEVSYQSVGTVEFIVDQKNNFYFLEMNTRLQVEHPVTEEITGIDLVEQMIKIADGKE
>MP0530_megahit_259388_2-751
RLQVEHPVTEEITGIDLVEQMIKIADGKELKIRQEDVKINGWSMEARIYAEDPIRNFLPSVGRVKKYMEPKSEKNVRLDSGIIDGSDVSINYDPMLAKLIVKEKNRKQCINTIIKALNSYYLRGFNNNIKFLISIFKSEKFCKGDIHTELLDEEYKDGYNYSNPSNKLLKKIFIPVASYIGYMSLKKENYNIIDEKKNSYVLTLNKKKYSIQIEEGKKNFIKIIYKNASFKIKSFWKVNENLIEVLINKK
>MP0530_megahit_262393_592-678
AEKQATVSKINAEEGESLAVDAVILELE*
>MP0530_megahit_263928_389-532
QPGQPLATVEAMKMENILRAEKQATVGKINAEEGESLAVDAVILELE*
>MP0530_megahit_269814_8643-9083
MAVTTLRIKVGENWYNVEVGELTHSPVEVTVEGETFLVEVEGLPSTPPARPRRGHTQTPGIVVPPPPTRGSGTSGPENIISSPLSGRVISIMVRPGDQVTAGQEVCVVEAMKMEQSIRAHRDGVVKEIMVQPMDTVRTNDPLIELE*
>MP0530_megahit_269819_738-821
MTTKSLKKILVANRGEIACRVMRTAKQM
>MP0530_megahit_272916_3-1070
KMRKAMGEQCVALSKAVGYHSAGTVELIVSGADKTGESFYFLEMNTRLQVEHPVTEAITGVDLVEQMIRIAAGEKLAMTQDDVGIDGWAIENRVYAEDPYRGFLPSTGRLVRYQPPVEPWTDDGEANGRRGQHGVRVDDGVFEGGEVSMFYDPMIAKLVTWGKTRDEAADLQVAALDAFRIEGLGHNVDFLSAIMQHERFRSGELTTGFIAEEYPEGFTGAPASPRLTRVLAAVAGVIATADADRARRVEGQLSDDLYAPGDWTVRIGEREEGSTSHEVRLEENALTVDGEQVTIEMHYTPGEAMVDVALYANDASEDAAPVESYTLQLKPTRTGYAITTRGATHHLRILQTRVAH
>MP0530_megahit_274175_4656-6245
VIEDTDHAVKISNEIGYPVMMKASAGGGGKGMRLAYSEQDVREGFEATKREGLASFGDDRVFIEKFIESPRHIEIQVLGDQHGNIVYLNERECSIQRRHQKVVEEAPSPFVSPEMRKKMGEQCVALARAVGYFSAGTVELIVSGEDKTGDGFYFLEMNTRLQVEHPVTEEITGVDLVEQMIRVANGEKLAFGQADVKINGWAIENRVYAEDPYRGFLPSTGRLIRYNPPEEGTDETGAKVRVDDGVAEGGEVSMFYDPMIAKLVTWAPSRLEAIDKQIEALDRFEIEGPGHNIDFVSALMQHDRFRSGNITTGFIAEEYPEGFKGAPASPELLRQLSAIGAFAAMAQADRARRIEGQLGKRLSPPTGWQVKIGDAVHDVVIDGDHVTVDAESIEMALEYTPGDRLIEAEFGDKMLAVRIASARSGFVLTAHGASHRLRILPAHAAPYAAHMLEKVAPDLSKFLICPMPGLLVALNVKEGDKVEVGQPLAVIEAMKMENILRAGKAGTVKSVSAAQGESLPVDAVILELE*
>MP0530_megahit_284632_1586-2044
GEKNSIKIIYKNASFKIKSFWKVNENLIEVLINKKKYLLQFDKFKNHFSITYLDYSVDFSFFDKNTSKFEKYMLEEEVEDLSKYLLAPMPGKIVSINVKDGQKIKSGENLLILEAMKMENLITATKDAKIKKINVKSNDTVEADQILIEFDE*
>MP0530_megahit_287963_307-711
MFTKILIANRGEIACRVIKTAQRMGIATVAVYSDADARAPFVRMADEAVHIGPAQASESYLVADKIIAACKQTGAEAVHPGYGFLSERASFVEALAKENIAFIGPPAKAIAAMGDKIESKKIAREAGVNVVPGFV
>MP0530_megahit_300383_4030-5955
MNYHKLLIANRGEIACRIIRSARDMGISCVVVYVEADSNAPFVQMADEAVKLSDSYLNSKEIIQAALSSGAQAIHPGYGFLSENAKFSRDVVKAGLIWVGPSGRVISLMGDKLKAKELAEKAGVPTLPMTIDPKKAKEVGYPLLIKAAAGGGGKGMRIVESNKELKESIKSAQREAKSSFGDDRIFIERYIPVSRHIEIQILGDSQGNIVHLGERECSIQRRHQKIIEESPSPRVDPEMREAMASAALKLAKKLKYESAGTVEFLVDDKTGEFWFLEVNTRLQVEHPVTEATTGIDLVHEQLRIARGEALGYDQEDISWYGSAIEARLYAEDPTNDFLPTTGSLVAFEPDLSVDARWDSGVVQGSVIGTDFDPMIAKVITYGESRVDAANKLSRALESLHIGGVVTNRDFLVAILRSEAFLKGLTTTNFIEKVKPALSIVLSASKLQQVASIAALWIQGKNRDDAEILGQLPSGWRNSRLPRQKISFQHGENEILVTYRSRRDGKFDLNENSVAKVFNWDTRSISVEIDGHRLTSKITKDNDLVVVQMPWGNVSLRELPRFALPGSEEISGGLTAPMPGKVVELKVKVGDSISKGDALVILEAMKMEHEVKAPADGKVSEIYIKKGEQLENGALLMIVDSK*
>MP0530_megahit_301917_6202-6702
MAITKILIANRGEIACRVMRTAKKMGIATVAVYSDADARAPHVLMADEAVHIGPSPAAQSYLLADKIIEACKATGADAVHPGYGFLSERESFRKALDAEGIIFVGPPANAIAAMGDKIESKKLAKEAGVNVVPGFVGVIEDTDHAVKISNEIGYPVMMKASAGGGGK
>MP0530_megahit_302270_2-667
HGVRVDDGVFEGGEVSMFYDPMIAKLVTWGKTRDEAADLQIAALDAFRIEGLGHNVDFLSAIMQHERFRSGELTTGFIAEEYPEGFTGAPASPQLTKVLAAVAGVIATADADRARRVEGQLSDDLYAPGDWTVRIGEREEGSTSHEVRLEENALTVDGEQVTIEMQYTPGEAMVDVALYTNDASEDAAPVESYTFQLKPTRTGYAITTRGATHHLRILQTRV
>MP0530_megahit_306831_596-2641
MFNKILIANRGEIACRVIKTAKKMGIETVAVYSDADAQALHVQMADEAIHIGPPAANQSYIVIDKIMDAIKQSGAQAVHPGYGFLSENAKFAEALEAAGVAFVGPPKGAIEKMGDKITSKKIAQEAGVSTVPGYMGLIEDADEAVKISNEIGYPVMLKASAGGGGKGMRIAWNDEEAREGFQSSKNEAANSFGDDRIFIEKFVTQPRHIEIQVLCDAHGNGIYLGERECSIQRRNQKVVEEAPSPFLDEATRKAMGEQSVALAQAVGYTSAGTVEFIVDGDKNFYFLEMNTRLQVEHPVTELITGVDLVEQMIRVANGEKLTITQDDVKLTGWAIENRLYAEDPYRGFLPSIGRLTRYRPPMEIAAGPLLTNDKWQGDAPAGDTAVRNDTGVYEGGEISMYYDPMIAKLCTWAPTRAEAIERMRVALDSFEVEGIGHNLPFLSAVMDHPIFVEGNMTTAFIAEQYPDGFDGVELPDAELRRIAAATAAMHRVGEIRRTRVSGRMDNHERKVGTAWNVALQGQSFDVEIQADPKGATVTFDDGTALRVAGDWTPGDQLAEMTIDDAPLVFKVGKISGGFRVRARGADMKVHVRNPRQAELARLMPEKLPPDTSKMLLCPMPGLVVKIDVEVGDEVQEGQNLCTIEAMKMENILRAEKKGKVSKVNAAAGDSLAVDDVIIEFE*
>MP0530_megahit_307893_1-759
HPGIGFLSESPHYARICREHGFNFIGPRVANMDRMGNKSNAIKTAKNLKIPVVPGSDGALMDPAQAVVVASEIGFPVLIKAAHGGGGKGIEVVHEVTKFQSIFSRMFQEALSAFGNGDLYLEKYIGSMRHLEVQIIRDMHGNSKLLGIRDCSVQRNYQKLIEETASGIPKKIREQVYNYAEKLIEEIDYIGAGTVEFIYDLTEKKIYFMEMNTRLQVEHPVSEMVSGVDLVRLQFEVTQGYNIGELDYKLKGH
>MP0532_megahit_261_642-1040
MKIRVEKKWYTIEVDSISSDSAVILVDGERFEVKLEDVEKTSEPMGEVSGSRSDSVGVRTDDFKEFKSPMPGIIISILVQTGDDVSEGQDICVLESMKMQQTLKSDMAGTIMGTGVSPGDQILDGDVIFLIR*
>MP0532_megahit_9913_1-750
PVTEEVTGLDLVREQIRIAEGEALGYDQNDLRINGHAIEARLYAEDPTKNFLPSPGLIKIWEPATIGRFDSGVESGSEVSVNFDPLIAKVITHAPTRREAAAKLARALENTQLQGITNNRDFLIATLRHPAFLAGDTTTDFIERVDPPRVRVLSAEEVVDMSIAAALFSQHKNRTEAKRLTRLQSGWRNSVMPPERVSYTIAGNDVHVEYQARRDGTFLTNIAENKYVVVIHEVMGNTIDLAINQRRIRL
>MP0532_megahit_24621_3-794
QKIIEESPSPYIDRPLWKNMAEAARKICLKTNYQSVGTVEFLVDNSRNFYFLEMNTRLQVEHPVTEEITGIDLVREQIRIAAGEKLSLKQDDININGHSIECRIYAEDGFRDFIPSVGTIHELTLPEGPGIRFDHGMRAGMEITPYYDPLLGKLIVHDKTRNMSLRRMERALRECSISGIATTVPFCSAVIKHLQFREGNYTTSFVADEMDNLRSSGKDDRSLLIAAAAAALHSYRIHSSSVHNSDNGTHPLWKQTGRQENLR*
>MP0532_megahit_33132_1-675
TEYTRIDTGIEEGSEVSMFYDPLIAKLITYGDDREQALSRMGDALDAYYIRGVAHNISFLNAVIAHPRFIAGKLSTGFIAEEYPDGVHASDVPHDDPILPVTVAAVIHQHHALRAAQLSGQLPSHEHKVGQDWTVIINKKHWRVRVTATEGGFEVTHSKRSYRVITDWEIGAPLLRADVNGQRVCFQVDRNVAGYRLFHRGAQVDALVVTALAAELNRHMLEKQP
>MP0532_megahit_45861_2-553
APTRREAAAKLARALETTQLHGITNNRDFLVATLRTPAFIAGDTTTDFIERVNPARTREPSPTEVSDAAIAAALFAQDRRRKNAKVLRHISTGWRNSLMPPERVRYAVGDNECALEYRAQRDGTFEMNIGGENHHITLHGVNGNQIDLAIDQRRITFSVSEDDANRYVHAPTGDVVLTELDRFP
>MP0532_megahit_56063_2-514
DGHIPLDDINKEEVLLVAIACYIQRRVAERASTISGQVEGLKVSMGTDWFIITKRKRYHAKILDSINQGAGLIIKLNNRRFHIISDWQFGDKIFRTKYNGERVSVKIENGSDSAYSLFYNGSQLDALVLSPNNARLQKLMPKEKAVDSSKSLFSPMPGLLVSIAVKPGQNV
>MP0532_megahit_56202_48-455
MSDIVKVEVNGHQYQVEVINIDVDPIIALVDGEKMEVVLDDSIRKTEKNTSDKKTPEVNSKSLLDVKNFDSPMPGVILSVNVNVGDVVTIGEQLCILESMKMEQKLYSDVVGQVESINISVGDKIMTGQTLIVLS*
>MP0532_megahit_57972_41-436
MKTNKNQQQVRVKIDDIWYSVEILDINSNPAKVLVDGVAVDIKIKEKLETKEPINNNPHTGKKQFKSPMPGTIISFSIKKGDTIITGDEVCILEAMKMQQSLKAELSGVVKNINFQPGAQVATGDTLVELE*
>MP0532_megahit_68655_3-260
AAQAGPVGPSPVRAPMPGLIVRVEVSVNDIVTPGQGLAIVEAMKMENELTADVAARVSAVHVAPGDAVERDQVLVELAALEEDAP*
>MP0532_megahit_72378_1-363
MYKKILVANRGEIACRVFKTARRMGISTVAVYSDADRGALHVEMAEEAVHIGGSASVASYLLGERIIEACQTTGAEAVHPGYGFLAENANFRAALEAAGIDFIGPGAQAIETMGDKIASKK
>MP0532_megahit_80890_2-748
DAVHPGYGFLSENPAFAERLAAEGIAFIGPLAAAIAAMGDKIAAKKLAEKAGVNIIPGHTEAIEAGDAADAIAEKIGYPVMIKAAAGGGGKGMRVAASPEMLSDCIASAIHEASQAFGDGRVFIEKFIEEPRHIEIQILADGHGNMVHLGERECSIQRRHQKIIEEAPSPLLDEATRASMGAQACALARAVGYTSVGTVEFVADQERNFYFLEMNTRLQVEHPVTEYVTGIDLVEQQIRIAAGEKLGMA
>MP0532_megahit_84164_2-586
VDKRMRKKMGLQALLLARKVNYFSAGTVEFVVSGKDKKFYFLEMNTRLQVEHPVTELVTGIDLVEQMILIAAGRKLRFKQHNVKLNGWAIESRIYAEDPSRNFLPSIGRLSEYRHPAIGIDDPKNYIRVDTGVEEGSEISMFYDPMISKLCAYGSNRKKAIKNMREALNEFYVQGVSHNINFLSSVFCHPKFTRG
>MP0532_megahit_86065_1-627
LRAFHASFSVFLKYIWRSFLFSKILIANRGEIACRIIKTATRMGIKTVSVYSDVDASARHVRMADEAVLIGPAAASESYLVGNAIIDAVAQTKAEAVHPGYGFLSENGDFAHSVTTSGAVFIGPSPDAITAMGDKIQSKKIALEAGVNVIPGYLEEVESPNQAIEIARDVGYPVMIKASSGGGGKGMRVARDEKSLRQGFSLAQSEALA
>MP0532_megahit_89555_2-1141
SKKLAEKTGVSTIPGFAGVIKDAIEAVKIANKISYPVMLKASAGGGGKGLRVARNDKECRDGFERATSEARSSFDDDRVFVEKYIEQPRHIEIQIIADTHGNIVYLGERECSIQRRHQKVIEEAPSPFLDDATRRAMGEQAVALAKAVDYTSAGTVEFIVDADRNFYFLEMNTRLQVEHPVTEFVTGMDLVELMIRVAVGEALPFAQTDVQLNGWALEARVYAEDPLREFLPSTGRLLAYRPPDETPNVRVDAGVYEGGEVSTFYDPMIAKLVTYGETRNEAIATMQHAIDHFYIRGVRHNLAFVRAVLAHERFVSGRLSTEFIAEEYPDGFSRDDVMPTDIAPLVAAVASLHQRYMSRAARIDGQMPGRERESDNVARV
>MP0532_megahit_98656_3-515
QGVTALDSFVIRGLSHNIPFLSAVLDCPRFKEGSLTTDFINQEYPDGFQAAAMTRAVQEVLVSVAALAHMSEISRRMKISGRIDDGRYHPSKDWVVSIGSEELVITIAPTGDGCDVSVEGAFLQVRGVWILGSPLFAGTVNNCKVYVQIDRLVEGYCLTHRGTKTDVVIRD
>MP0532_megahit_98674_1-762
LEMNTRLQVEHPVTEAITGVDLVEWMIRVAAGEELPFKQDDIKIDGWSIETRVYAEDPYRNFLPSIGRLVRYEPPVPGWTGASGPAGRRGHEMGGGGIRVDDGVFEGGEVSIFYDPMIAKLITWGPTRDAAADLQVEALDAFRVEGPGHNIDFLSAIMQHPRFRSGELTTGFIAEEYPEGFQGAAVNEPRLKLVAALIAGAQCSVMAHEGQISGRLDGAPKVPSDWVVKIDGRKFAVVLGEGGATVDGEWITGT
>MP0532_megahit_107895_2-655
CHGSDRDAAIALMRESLDQFHIQGVVTNVSFLASLLAHKRFLAGETTTAFIDEEYPEGFVSQTPSEPLLSRIIALIAVVHQRSLVFQWGESPASSNPRKTHVVRIAGAAYRCSVEPEDGGYSVRVDSYALKLTTAWTGAEKVTAFCVDGERYYAQVERTDIGYSVVHAGFLVSALILEPHTSELYDFMPLRTPKDQSHLLLSPMPGLLISIDVEAGDA
>MP0532_megahit_113037_47-595
MISGQIPGYERDVFDDWMVIVHGESYPVTVAPIDGGYDLSIKGKDISIRTAWKLGQPLFEASVDGLVICIQVERVDVAYRLTHRGAEADVLVLSPRHAELQALMPAKEVADTSKFLLSPMPGLLVSVAVSQGQEVKAGEELAVVEAMKMENVLRAERDGIIVDIKAKPGDILAVDQVILEFE*
>MP0532_megahit_122093_1-534
GIDKEIRNEMAIQAIKVAKKVSYLGAGTVEFLLYKNKFYFIEMNTRLQVEHPVTELIYGIDLVEWQIRIANGENIKIDSCNKGHAIEARIYAENPELDFLPSPGKISNLTIPKSKNLRIDFGYSEGGDVPPYYDPMLGKIIALGRNREQAINSLSNVLKKTKIVGIDTNIDFVRRIIE
>MP0532_megahit_124111_1-423
MFKKILIANRGEIACRVIRTAREMGIQTVAVCSEADTRALHVEMADDSVLIGPAAAAESYLNVDNIMKAIADTGADAVHPGYGFLSENAAFAKALQKAGVAFIGPKPEAITVMGDKIESKKVALKAGVNTVPGDGGAVENA
>MP0532_megahit_131568_344-721
GQEITPYYDPLLGKLITWGYDRQTALQRMIRALGEFHIAGIESSIPFCLMVFRHKTFQDGKYSTHTLDAIKDELLKDLTIHKEERILAARIGAVQLHQQRKPESVLRENHQITNWTITGRKEEQR*
>MP0532_megahit_134957_3-911
MFSKILIANRGEIACRVIQTCKRMGIATVAVYSDADARAPFVKMADEAVHIGAAPAAESYLLADKIIEACKQTGAEAVHPGYGFLSERASFVEALDKEGIVFIGPPAKAIAAMGDKIESKKLAKEAGVNTVPGSKDAIDTTEEALKISNEIGYPVMMKASAGGGGKGMRLAWNDKDVEEGFEATKREGLNSFGDDRVFIEKFIEDPRHIEIQILADRQGNTLYLNERECSIQRRHQKVVEEAPSPFVTPAMRKAMGEQAVALSQAVGYFSAGTVELIVSGADKTGESFYFLEMNTRLQVEHPV
>MP0532_megahit_137548_1-834
KKIGYPVMLKASAGGGGKGMRIARNDAECRDGLKRAQGEAATAFGDDRVFVEKYLESPRHIEIQVLADGAGNTVYLHERECSIQRRHQKVIEEAPSAFLDEASRRAMGEQAVVLAKAVKYCSAGTVEFIVDGNRNFYFLEMNTRLQVEHPVTEKITGLDLVEWMIRIAAGENLSFTQDDIPLQGWSIEARIYAEDPLRNFLPSSGRLIRYRPPTQDDTLRVDTGVVEGGEISIHYDPMIAKVISFGATREEATKRMSGALDEFYIQGVSHNIGFLAAL
>MP0532_megahit_139110_3-1031
EPLGYGQDDITFTGHAIEARLYAEDPSAGFLPATGTLVAFDPADSPAVRWDSGVEAGSHVGVDFDPMLAKVIAHGPTRTEAAGCLALALERLHTGGVTTNRHFLAATLRHDAFLSGATTTDFIERHAPSPGPALGDDDLDRAAVVAAMWLQGRNRADAGVLGGLRSGWRNARLPDQQVSLSHGDRVIDVSYRSERDGTFTVNDSGRARVHRWSPTHIDVEVDGRRTVGRVTSAGALLLVQTPRGTIEFGVVPRFVLPGVEEPTGGLTAPMPGVVLDVRVAVGDVVTAGQTLVVLEAMKMEHHMDAPFDGTVSEVLVVAGQQVDNGAVLMMIEPADADTAAGER
>MP0532_megahit_143538_702-848
MFKKILIANRGEIACRIMRSARAMGIGTVAVYSEADHGAFGIDRDGADP
>MP0532_megahit_164842_3-377
AANGNGENLAIQLRRTSSAIWALTTRGKTHEGLAVPARLAPLLDHMIEKEPPDLSKMLICPMPGLLVKLHVAEGDEVQPGQPLATVEAMKMENILRAEKEGTISSINAAEGDSLAVDEVILELE*
>MP0532_megahit_174526_1-1377
QSGKDLEDAMSRAKSEAEKAFSDNRIYMEKYLEQPHHIEIQVFADNYGNTVSLGERECSIQRRYQKIIEETPSPFIDDNLRQELSNTALNITKSCNYTGAGTVEFLIDKHNNFYFLEMNTRLQVEHPVTEKITGLDLVEWMIRIADGESLSFGQDDVQLNGWAMEARVYAENPLRNFMPSTGRLTAYRPPLEDDSLRVDTGVSEGSEISIHYDPMIAKVISYAATRDQARTRMAMALDEFHIQGVEHNIGFLAALMGHPRFAEGRLSTDFIAEEYPEGFQAQDVTPDDPTLLISAAACIHRAYQERASMISGQIQGRQRIVSDDWVVLMNGEESTVSVTLRDGGYDLSLKSGRVAIETNWKMGEPLFQGEMEGQRFCIQVERSGIAYRLTHAGAEVDVLVMNPRTAELQALMPVKKAPDTSKFLLSPMPGLLVSLSVTKGQGVKAGEELAVVEAMKMEN
>MP0532_megahit_189938_1149-3143
MFKKILIANRGEIACRIAKTCKKMGITTVGIYSDADARAKHLEFMDDVVHVGLSESVHSYLNIDKIIAIAKTHKVDAVHPGYGFLSENAKFASSLIKEGITFIGPPVKAIQTMGDKIESKKVARAAGVNVIPGGEQAIINLSAARREAKRIGYPIMIKASAGGGGKGMRVAKNEKDLESGLKSAKNEAKQAFGDDKVFIEKFIINPRHIEIQILGDLNGNMIYLGERECSIQRRHQKIIEECPSPLVDESMRKKMGEQALMLAKAVNYSSAGTVEFVATSDKSFYFLEMNTRLQVEHPVTELVLDLDLVEQMIKIAAKQRLSIKQSCINLNGWAIEARIYAEDPLHGFMPSTGRINSFLSPVIEKNNEIKIRLDSGVHEGSEVSMYYDPMMAKLVTHGKNRENARKNLSNALDLFVLDGISTNISFLNNVLNNKVFISGNINTSFIDQEYKSAFLGNEVNNEVKLIVAIASVCLKAIEVKRQMYVGEKNNGKFYATLEEKGFLFKYSLIDSNDNNDHKLVLEYKKDKFDVKIKLIFNSSLIKLILNNKCYYIQYKKVIGGYKVKHGGYDGFVSINSPYEYNLKKGIPKKVTSDTDRTLLSPMPGRVVKILIKKGQKIKIGEDLIILDAMKMENIIKAEKDSEVSEIFIKENDAVFVDQELMSFI*
>MP0532_megahit_211390_3-1289
AKENIAFIGPPAEAIAAMGDKIESKKIAEEAGVNTVPGSGGAIADTAEALEWANRIGYPVMMKASAGGGGKGMRLAWNDQDVKDGFEATQREGLNSFGDERVFIEKFIEDPRHIEIQILGDQHGNVIYLNERECSIQRRHQKVVEEAPSPFVTPKMRKAMGEQCVALSKAVGYYSAGTVELIVSGADKTGESFYFLEMNTRLQVEHPVTEAITGVDLVEQMIRVAAGEKLELTQGDVKIDGWAIENRVYAEDPYRGFLPSTGRLVRYHPPVEPWADDGSENGRRGVDGVRVDDGVFEGGEVSMFYDPMIAKLVTWGETRDDAADLQIAALDAFRIEGLGHNVDFLSAIMQHPRFRSGELTTGFIAEEYPEGFEGAPADDRLTSVLAAVGGVIATADADRARRIEGQLSDDLYAPGDWTIRIGEREEGST
>MP0532_megahit_214717_507-860
MFKKILIANRGEIACRVIKTARRMGIATVAVYSDADARAPFVKMADEAVHIGPAQASESYLVADKIIAACKQTGAEAVHPGYGFLSERASFVEALAKENIAFIGPPAEAIAAMGDKIE
>MP0532_megahit_219577_260-1501
AMGEQAIKLARKVNYHSAGTVEFIVGSDKQFYFLEMNTRLQVEHPVTEMITGFDLVEQMIRISAGEPLSVQQTDVHIQGWAVEARVYAEDPERGFLPSTGRLTRYVPPDLSDSVRFENGVEEGDEVSVFYDPMIAKVVTHGPDRETAIARSVMALDSFVIRGVSNNISFLCSVLDRARFRKGFLTTDFINEEYPDGFNPIEMTNSVREVLIGVAALAHVCETARTTKISGRTDGGRYRPSSDWVVSIGNEECAIAINPTDGGCHIFLEGAPLQVQGNWMLGSHLFTGEVNGRTVNVQIDRLVEGYCLTHRGTTTQVVIRDTRAAALTAQMPEKLPPDMSRYVLSPMPGRVVSISIQPGDFVKAGEELLVIDAMKMENVLCAERDGTVADVRVAAGDSLSVDQVILELEPTATA*
>MP0532_megahit_222657_2-475
TASAASPGKPELAITPFRIKVGDHWFTVQVGDLTYSPVEVTVEGETISVEVEGLPPRPLPNTRGPRSRPAQIVSAPRQRRSPGSDPSDKILRSPMPGKVISIMVRPGDRVSAGDEVCVVEAMKMEQSIRTGRDGVIKAVHVQPMDSVSANDPLVELE*
>MP0532_megahit_224977_1-681
MGIKTVAVYSEADADARHVRLANEAVFIGPAASGESYLAAHRIIDAVVQTKAQAVHPGYGFLSENTDFAASVSAVGAVFIGPSLDAIAAMGDKIQSKKIAQQAGLNVIPGYLGEVKDPNQAIGIARDIGYPVMIKASSGGGGKGMRIARDDEALRRGFPLAQSEAQTSFGDGRLLIESYIEQPRHIEIQVLGDSHGNIIHLNERECSIQRRHQKVIEEAPSPFVDSD
>MP0532_megahit_227822_1-156
GDEVQPGQPLATVEAMKMENILRAEKQATIGKINAEEGDSLAVDEVILELE*
>MP0532_megahit_230153_511-1929
VAVYSDPDNTAPHVSTADEAWPLGGQTAAETYLDMEKLLTIAQRCGAEAIHPGYGFLSENPSFARACLEANIVFIGPTPESMEALGDKIRSKQLARQAGVAVVPNSPPCDGIDTAVEEFVASWGFPLLVKAAAGGGGRGMRLVNSLEELAPALNSAAREAHAAFGDGRVFLEHYVRRPRHVEIQILADSFGNTVHLLERECSIQRRYQKIIEETPSPALTPELRRQMGEAAVALARSAGYVNAGTVEFLLDPENGQFYYLEMNTRLQVEHPITEEVLGIDLVEWQVRIASGEELTFKQDDIHARGHAVECRIYAEDPYNDFVPSVGTLKTWLPPSGPGLRLDSGATQGQSISTYYDPMLAKLIAWGPDRSSSLHRMDLALSEFPVLGVVTNISFLRQVIRHPRFLEGDYDTGFISSGMDVGQPEFSQKTLDLAQALAALAADAVSPQRPRIQAGQAADENNPWLSAGKLRLP*
>MP0532_megahit_237729_1138-1368
IAPDMSKYLLSPMPGLLIKICVKEGQTVKAGEELAIVEAMKMENSLRAINNAKIKSILVEEGDNLTVDQAILEFED*
>MP0532_megahit_239031_3-1874
AMHTAYADEAVAIGPALSAQSYLSIDRLVDACLQTRADAVHPGYGFLSENSNFLKALDAAGIAFIGPGQRAIEVMGDKIAAKALARKAGVSVIPGYDEVLEDVDDVLEKADTIGYPVMLKASAGGGGKGMRVAFNSSECREGFKRAQNEAQSSFGDDRVFIEKFIDKPRHIEIQVVGDHHGNCVYLHERECSIQRRHQKVIEEAPSTFIDSATRAAMGQQAVELAKAVDYYSVGTVEFIVDQSRNFYFLEMNTRLQVEHPVTEMITGLDLVELMLRIAAGEVLPFTQSDVQMNGWAIESRIYAENPARGFVPSTGRLIHYRQPSQSGSVRVDSGVSEGSEISIHYDPMVAKLVCHGSDRDAAIALMRESLDQFHIRGVVTNVQFLASLLGHKRFVTGETTTAFIDEEYPEGFVSQTPPEPLLSRIIALIAVVHQRSLVLQKRDSPPSSNPRHTHVVRTAGVAYWCSVEPEDEGYSVRVDGRLLKLTTAWTSAEKVTEFRIDGERYYAQVEPTDIGYSVVHAGSLVSALVLEPRTSELYDFMLLRTPKDQSHLLLSPMPGLLISIDVEAGDAVHAGQTLAVIEAMKMENVLKAERDCVIETIHAAVGDTLELDQPVIEFQAQTR*
>MP0532_megahit_242824_435-572
GQPLATVEAMKMENILRAEKQATVSKINAEEGESLAVDAVILELE*
>MP0532_megahit_244475_2-439
MFKKILIANRGEIACRIIKTAKKMGIKTVAVYSEADEYAKHVIEADESIFIGPAVASESYLSIEKIINAAKKTNSDAIHPGYGFLSENPQFVKKLSNTKIKFIGPNIEAIQIMGDKIKSKKLAIKAKVNTIPGFNDVIRDYSHALS
>MP0532_megahit_245919_757-948
MPGKVISIMVRPGDRVSAGDEVCVVEAMKMEQSIRTGQDGVIKAVHVQPMDSVSANDPLVELE*
>MP0532_megahit_246264_2405-2917
MFKSILIANRGEIACRIIRTARILGIKSVAVYSEADKNALHVDMASDSVLIGPASPAESYLNIDAVMEAIELSGADAVHPGYGFLSENADFVERLEHDGITFIGPRPDAIRQMGDKIGSKMIARKTGIPTVPGVEEPILEFKMANKIANEIGYPIILKASAGGGGKGIRVV
>MP0532_megahit_246487_2-553
VTEMITGLDLVELMLRVAAGEKLPLTQDEVEISGWAIETRLYAEDPYRAFLPATGRLTCYMEPSVGPGVRVDSGVREGDEIGIYYDPMLAKLITHGRTRNDAIDAMCSALDQFYIEGVMTNLPLLAQVMAHPRFVRGQLSTHFLSEEYPDGFAVQPLDRAGQLQMAALAAVLNCYKHKPGPEPA
>MP0532_megahit_247950_383-1048
GFIDENFPNGFGELMPSNEVRRRMVALGAVLHHRLETRAGINDIVPPGRREYSVRLGDSRDQVGVLETRQGYEVLLGDELMTLRTEWWPPQPVVAFEIDGADFFAQFDRHEMGYRMQHGSISLWIRVLPIHVDALLDKMPIKISSQLTNYLRSPMPGLLVSIAVEVGDSVNAGDEVAIVEAMKMENSLRVERDAVVAAVHASPGETLDVDQPIIEFEPDGA*
>MP0532_megahit_248894_161-640
PGATPLPHTGEPGLAVTTLRIKVGENWYNVEVGELTHSPVEVTVEGETFLVEVEGLPSTPPARPRRGHTQTPGIVVPPPPTRGSGTSGPENIISSPLSGRVISIMVRPGDQVTAGQEVCVVEAMKMEQSIRAHRDGVVKEIMVQPMDTVRTNDPLIELE*
>MP0532_megahit_249377_4803-6806
MFKKILIANRGEIAVRVIKTCRRLGVQTVVVYSDADADSMAVEMADETVYIGASPASESYLVADKIIDAVRQTGAEAIHPGFGFLSENPVFAKRLEEEGIGWIGPNAYAIEAMGDKISSKKLAAEAGVSTVPGHMGLIEDTKEAVKISKEIGYPVMIKASAGGGGKGIRVAANDKEVEEGFPAVKAEAKASFGDDRVFIEKFILEPRHIEIQVLGDKHGNCIYLVERECSIQRRNQKVIEEAPSPLLDPETRKKMGEQAVALAKAVNYDSAGTVEFVASGADKGFYFLEMNTRLQVEHPVTEMITGVDLVEQMLRVAYGETLKLKQSDIKINGWAVESRVYAEDPYRNFLPSIGRLKRFHAPSEGALAGGEVRMDSGVREGDEISMYYDPMIAKLITHGKDRDTALDVHGEALDRFHIEGIQDNMPFIAAVIDEERFRSGNITTAYIKDEFPDGFDGVEPTEAQEIQLICSAAYVHGFFSRRAADTSGRMSPTRDARRDWIVILGDKHHPVTLDLGDDGEAEITINGGKTHTLVSGWYPGQHLVEGLLDGQPFAVKFADRTEGYLFRHRGVALRALVCTPNVADLHARLPEKEKPDTSKLIISPMPGLVVSMDVELGQEVQEGEAVCVVEAMKMQNIIRAEANGTVKAINVGAGDSVAADEIMVEFG*
>MP0532_megahit_249706_1-384
MFTKILIANRGEIACRVIKTAQRMGIATVAVYSDADARAPFVRMADEAVHIGPAQASESYLVADKIIAACKQTGAEAVHPGYGFLSERASFVEALAKENIAFIGPPAKAIAAMGDKIESKKIAREAGV
>MP0532_megahit_251445_3-1061
GPPAKAIAAMGDKIESKKIAREAGVNVVPGFVGEIRDTDHAVEISNDIGYPVMMKASAGGGGKGMRLAYSEKDVREGFEATKREGLNSFGDDRVFIEKFIEDPRHIEIQILGDTHGNVIYLNERECSIQRRHQKVVEEAPSPFVTPKMRKAMGEQCVALSKAVGYHSAGTVELIVSGADKTGESFYFLEMNTRLQVEHPVSEAITGVDLVEQMIRIAAGEKLAMMQDDVGIDGWAIENRVYAEDPYRGFLPSTGRLVRYQPPVEPWTDDGEANGRRGQHGVRVDDGVFEGGEVSMFYDPMIAKLVTWGKTRDEAADLQVAALDAFRIEGLGHNVDFLSAIMQHERFRSGELTT
>MP0532_megahit_256479_1-1518
PLMIKASAGGGGKGMRIVKNEKEVKDAFQLASREAKSSFGDERMFIEKYIQKPRHIEIQVIADRFGNLIHLGERECSIQRRHQKIIEEAPSSVVTNKLRNDMGEQAKTLAKEVGYQSAGTVEFIVDQKNNFYFLEMNTRLQVEHPVTEEITGIDLVEQMIKIAAGEKLKIKQENVKINGCAMEARIYSEDPIRNFLPAVGRIKKYIIPKINKNIRLDSGVINGSDIGINYDPMIAKLIVKGKNRKQCIDLMIQSLNSYYIRGFNNNIKFLISVFKSKKFYEGDIHTGLLDQEYEDGYSYPNPSDEILKKIFIPVASYTGYMSLKKELHDHFDDKVNLIYFLTINKKKYPIKIKDEKNSIKILYKNSLFILKSSWNLYDGLIEVQINKKKYLLQFDKFRNHFSISYLDYSIDFDFSDETTAKFAKHMLEEEKADLSKYLLAPMPGKIISVNVKEGQKIKTGENLLVLEAMKMENLITADKDVKIKKINIKNNDAVEVDQILIEFDD*
>MP0532_megahit_257122_991-2967
MFKKILIANRGEIACRVIKTAKKMGIKTVAVYSEADEYSKHVIEADESVFIGNAVASESYLSIDKIINAAKKTKTDAIHPGYGFLSENFKFVKKLDKTKIKFIGPNIKAIKIMGDKIQSKNLARKAKVNTIPGFNDVIKNHEYATKISKDIGFPLMIKASAGGGGKGMRIVRSEKEIKDAFQLASSEAKLSFGDGRVFIEKYIERPRHVEIQILSDKYKNVIHLGERECSIQRRHQKIIEEAPSPVITKKLRNEMGNQAITLAKEVGYESAGTVEFIVDQSNNFYFLEMNTRLQVEHPITEEITGIDLVEQMIKIAVGHKLEFEQKDIKIKGWSMEARIYSEDPIRNFLPSVGRIKKYIPPQTDKNLRLDSGIIEGSNVGINYDPMLAKLIVKGKNRKECIKKIVKALNSYYLRGVNNNIKFLISIFNSKNFKRGDIHTELLDQEYKDGYNYPKAKKEIINNILIPVASYLGFILLKKENTQIIESKKTPIFILNLDKKKYKVKINQNKNSSKISYMNKNYFIKSSWKPFDDLIYIKINEKDYLLQFDKLTDNFRLTYLDYSVDCNLLDKFTSKFDKYMLEEEDVDLSKYLLAPMPGMIVSVNVKEGQKIKSGENILILEAMKMENMIIADKDKKIKKINVKPGDAVEVDQKLIEFDD*
>MP0532_megahit_260942_719-838
MNYQNYHKLLIANRGEIACRVIRSAHDMGISCVAVYVEAD
>MP0532_megahit_264030_1656-2546
MFKKVLIANRGEIACRIVRSLRQLGVGSVAVFSDADRDAMHTVYADEAVAIGPAPSAQSYLSIDRLVDACLQTRADAVHPGYGFLSENSNFLKALDAAGIAFIGPGQRAIEIMGDKIAAKALARKAGISVIPGYDEALEGVDDALEKASAIGYPVMLKASAGGGGKGMRVAFNSAECREGFDHAQNEAQTSFGDNRVFIEKYIDRPRHIEIQVLGDHHGNCVYLHERECSIQRRHQKVIEEAPSTFIDSATRAAMGEQAIDLAKAVDYYSAGTVEFIVDQARNFYFLEMNTRLQVEH
>MP0532_megahit_265000_17-1825
ELSGADAVHPGYGFLSENADFVERLEHDGITFIGPRPDAIRQMGDKIESRKIAIKTGIPTVPGIEEPIQEFKMANKIANEIGYPIMLKASAGGGGKGIRVVPDKSQLKDALKTCISEAESSFGDGRIFIEKFIANPRHIEIQILADMFGNIVHLGERECSIQRRHQKVMEEAPSPFLSDQMRKDMGSQAVTLAAAVDYSSAGTVEFIVDADRNFYFLEMNTRLQVEHPVTELVTGLDLVEQMIKIAAGQKLEFSQSDIKLNGWAMESRIYAEDPTRGFLPSIGRLVRYREPITSVFGTTKNVRVDGGVNEGDDINRYYDPMIAKLITNGKTRGEAIRHMRWALDEYYIRGVANNLGFLAAVTSNSRFQAGSLSTNFIVEEFGNRFIPEKTEHEDIELIVVVVGAVNCIVAEKKSRLLLRRMDGTSYYRDNYQVRQKWVVIFGEEKYPIRVIRSNNGFDISVGKRSFVVETDWTPGNPIFSGRLNGELVSMQIEREATFYKVQHTGLTTDVRVISPIADDMLSMIPEKLEPDYSKQVLSPMPGLLMSIDVEEGQEVTLGEPLATVEAMKMENKIVAERNGVITKIHLSTGDNLEVGQLIMELK*
>MP0532_megahit_270408_1-768
PSTGRLQRFRIPDNLDSVRIDTGIEEGSEVSIFYDPMIAKLIAHGDNRDRAIENMLAALDQFYISGVSHNLNFLCSIFQNDRFKMGDTTTNFIQEQYPDGFQREQLNDRQQLVAVSILACIHQNNIERLQFHPENVSRHSLWSVSFNHTSIDLTVRKFPENYEVYIGSQVFIVDLLRSPNDPIIKATVNGHPHFFQLENLHPGYRLSYRGRVLEALVTRKRTAELNQLMPEKIAPDMSKYLLSPMPGLLIKICVKE
>MP0532_megahit_271412_387-1832
MKKILVANRGEIALRVMKSAQKMGIKTVAIYSTADRNAPHVKFADEAICIGEAPSNQSYLLGDKIIETAKKLDVDGIHPGYGFLSENAQFAKAVTDSGIKFIGPKPHAIEIMGSKLAAKDAVKAYDIPMVPGIDEAITDTEKAKKIAKEIGFPILIKASAGGGGKGMRVVESEEVLEEQMKRAISEAESAFGDGSVFIEKYVASPRHIEIQVLADEHGNTVHLFERECSVQRRHQKVVEEAPSVVLDEALRKEMGEAAVRVAKACDYVGAGTVEFLFDERRNFYFLEMNTRLQVEHPVTELITGIDLVEEQIKVARGETLSFTQEDLTITGHALELRVYAEDPLDDFLPSVGNLEKYVIPEGKNIRLDNGFEEGMDVPIYYDPMLAKLVTYGKSREEAIQLMIEAIDAYQIEGVSTTLPFGKFVCEHEAFRSGNFDTHFVKKYYSAEKLHAKTEEESKLAAIIALRQYLKDQQQLRLPITE*
>MP0532_megahit_271978_2-139
GQPLATVEAMKMENILRAEKQATVGKINAEEGESLAVDAVILELE*
>MP0532_megahit_274097_3-1013
NIVNACKQTKADAVHPGYGFLSENAAFAHALVVAGITFIGPKAEAIVGMGDKIQSKKIAEQAGVNVIPGFTEVLTDSKQAVKVANEIGYPIMLKASAGGGGKGMRVVRDDKECIHGFERTQNESLSSFGDNRIFAEKYITEPHHVEIQILADQFGKTLYIGERECSIQRRHQKIIEEAPSPFIDSYTRQTMGQQAVTLATAVHYESAGTVEFIVDAEQKFYFLEMNTRLQVEHPVTEMVSGLDLVEQMILIAAGEPLQLNQSDIETNGSAIEARIYAEDPYRDFMPSTGRLQRFRIPDNLDSVRIDTGIEEGSEVSMFYDPMIAKLIAHGDNRDRAI
>MP0532_megahit_277445_1-1011
NQELSISQQDVSWDGHAIEARIYAEDPNNDFFPSTGKLIANHIEPKDGIRWDSGVEVGMMIGTDFDPMMAKVIAHGSSRLDAARKLATELESTHFGGFVTNMEFLVNILRHKEFILGNTTTDFIDRFNPSRSLSLEDSEQRSVAITAALWLQGLNRSQAVVLENIPSGWNNARLPNQRVAFEMNGKLIEIHYKSNRDGSFTVDNQQQATLHHWSESGVDIEIDGSRTFSRVTLEGDQLLVQCLGGNKLLTIQPRFKSSHEQELQGSLVSPMPGKVVELLVNKGDRVKAGDVLLMIEAMKMNHIVKANEDGVVADLFIQENDQLDYGAVLMIIEPEE*
>MP0532_megahit_278256_3-1313
MFKKVLVANRGEIACRILETAKRLGIATVAVYSEVDGSARHVALADEAVCIGPAPSAESYLDINRIVAACVELQVDAVHPGYGFLSENARFVSALDEAGITFIGPSVHAIEVMGDKIASRKLALSAGLPVVPGHDEALADVNAALKHARMIGYPVMLKASAGGGGKGMRIAMDEASCREGFERARSEAQSSFGDNRIFVEKFIAEPRHIEIQVLADQHGHCIHLNERECSIQRRHQKVIEEAPSPFLNHATRQAMGEQALALVRAVDYCSAGTVEFIVDPGGDFYFLEMNTRLQVEHPVTEYITGLDLVEWMLRIAAGESLTLTQNDIGISGWSMEARLYAEDPSRGFLPSTGRLSRYRPPATGRHVRVDSGVDEGDEIGIYYDPLMAKLITHGDSRNEAIARMRTALDQFRIDGVTTNRLALAALFEHERFLTGSL
>MP0532_megahit_278452_1-564
AVAGVIATADADRARRVEGQLSDDLYAPGDWTVRIGEREEGSTSHEVRLEENALTVDGEQVTIEMHYTPGEAMVDVALYANDASEDAAPVESYTLQLKPTRTGYAITTRGATHHLRILQTRVAHLAAHMIEKTPPDLSKMLICPMPGLLVKLHVGEGEEVQPGQPLATVEAMKMENILRAEKQATVGK
>MP0532_megahit_279793_12169-13623
MKKILVANRGEIALRIMKSIQKMGIKTVAIFSEADRNAPHVKFADEAVCVGPAPSNQSYLLGNKIIEVCKQLNVDGIHPGYGFLSENADFAEAVEEAGISFIGPRSKAIRIMGSKLAAKDAVKKYDIPMVPGIDEAITDTKKAKKIAAEIGYPILIKASAGGGGKGMRVVEQEKDLEDQMKRAISEAKSAFGDGSVFIEKYVASPRHIEIQVLADTHGNTLHLFERECSVQRRHQKVIEEAPSVVLDAKLREEMGKAAVRVAEACDYVGAGTVEFLFDENRNFYFLEMNTRLQVEHPVTEFITGVDLVEEQIKIARGEVLSIKQEDLKIKGHALELRVYAEDPMDNFLPSVGKLEKYQLPHGEKIRVDNGFEEGMDVPIYYDPMLAKLITYGKNREEAIQLMIKAINDYQVEGVSTTLSFGKFVFEHEAFTSGKFDTHFVKNYYSPEKLQNEVEEESKLAALVALKQYLQDQKKLRLPITEARD*
>MP0532_megahit_281529_402-1571
KLKYESAGTVEFLVDDKTGEFWFLEVNTRLQVEHPVTEATTGIDLVHEQLRIARGEELGYYQEDIIWYGSAIEARLYAEDPTNDFLPATGSLVAFAPDLSLDARWDSGVDKGSVIGTDFDPMIAKVITFGESRVEAANKLSSALESLHIGGVVTNRDFLVAILRSEAFLKGLTTTNFIEKVKPALSVVLSDSELQLVASIAALWIQGKNRDDAEILGQLPSGWRNSRLPRQKISFQYDENEIPITYRSRRDGKFDLNEKSVATVFNWDPESINVEIDGHRFTSKVTKDNDLVVVQMPWGNTSLQELPRFLLPGSEEISGGLTAPMPGKVVELKVKVGDSISKGDVVVILEAMKMEHEVNAPADGKVSEIYIKKDEQLENGALLMVVDSK*
>MP0532_megahit_283208_2-778
PNTGLANIRLDIGVDEGDEISFYYDPMIAKIISKGSTRTESINNMIQYLKEFEIEGINTNKSFLISVLQNKTFEDANFNTKFIENNLASFINKKEDIVPTKQHQDTNKVNHKYNDKDVKAFEEIISKTPKSKNGQGYTDKDLKAFENIVSSKAKTAENGVKPEVKNIPGKIYDSPKFLPAGDKYMLIEFGNVMNLELNFTAQNLAKAIKDHKVKGVYETSPCFASMLVHYEPEEIKFNDLKNELKSLIDSLGPADDIEI
>MP0532_megahit_283264_1811-2251
MAVTTLRIKVGDNWYNVEISELTQSPVEVTVEGETFLVEVEGLRSQPPARPRRGRTQSAGIVAPPPSARGASGSSSDNIIASPLSGRVISILVRPGDQVSAGQEVCVVEAMKMEQSIRAHRDGVVKEIAVQPMDTVRTNDPLIELE*
>MP0532_megahit_286315_1-1161
ACRVIRSAHDMGISCVAVYVEADADSLFVKMADEAIKLSDSYLNSKEIIQAALDTGAEAIHPGYGFLSENAKFCRAVLKAGLLWVGPSARVIASMGDKLKAKDLAEKSGVPTLPMTTNPKKVKDIGYPLLIKAAAGGGGKGMRIVKSAKDLNESIKAAQREAKSGFGDDRIFIEKYIAVSRHIEIQILGDTHGNVVHLGERECSIQRRHQKIIEESPSPRVDPEMRHAMGEAALKLAKKLKYESAGTVEFLVDDKTGEFWFLEVNTRLQVEHPVTEATTGIDIVHEQLRIARGESLGYYQEDIAWYGSAIEARLYAEDPANDFLPATGSLIAYEPNSEAEARWDSGVEQGSIIGTDFDPLIAKVICYGENRVEAANKLSMALESLHI
>MP0532_megahit_286607_2715-4691
MIKKILIANRGEIACRVIRTAKKMGIRTVAVYSEADEFSRHVLEADESIPIGPAAASESYLSIEKIIDAAKKTNSDAIHPGYGFLSENSEFVQKLSKTKIKFIGPNIKAIKIMGDKIQSKNLAIKVKVNTIPGFNEVIKDTSHAINIAKDIGFPLMIKASAGGGGKGMRIVKNKNEIKDAFQLASSEAKSSFGDDRVFIEKYIEKPRHIEIQVLADQFGNIIHLGERECSIQRRHQKIIEEAPSPAISKKLRNEMGEQAKALAKEVAYQSAGTVEFIVDQKNNFYFLEMNTRLQVEHPVTEEITGIDLVEQMISIADGKELKIKQEDVKINSWSMEARIYAEDPIRKFLPSVGRVKKYIEPKVEKNVRLDSGIMDGSDVSINYDPMLAKLIVKGKNRKQCINTIIKSLNSYYLRGFNNNIKFLISIFRSEKFFKGDIHTGFLDEEYKDGYSNPKPSNELLKKIFIPIASYIGYKLLQKGNHNIINEKNESYILILNKKKYSIQIKEWKKDSIKISYKNTSFKIKSLWKGNEGLVEVHINKKEYLFQFDKFKNHFSITYLDYSVDFNFYDKDTAKLEKYMLEEDVADLSKYLLAPMPGKIVSVNVKNGQKIKSGESLLILEAMKMENLITATKDVKIKKINVKANDTVEVDQILIEFDE*
>MP0532_megahit_289513_1180-2682
MFQKILIANRGEIAVRVIRTCREMGIQTVAIYSEPDRTSPHVLKADEAYCVGPGPSSKSYLNVPKILEIIQKCGADAVHPGYGFLSENSEFADAIQKMGITWIGPSSEVITTMGDKMAARKLATETGAPVVPGTTEPITNVNDAGKTAEKIGYPLLIKAAGGGGGKGMRIINSDADLEDAMNRAKSEAEKAFADGRIYMEKYLEEPHHIEIQVFADNHGNIVSMGERECSIQRRYQKIIEETPSPFIDDKLRLKLSKTAVDITKSSNYSGAGTVEFLVDKHKNFYFLEMNTRLQVEHPITEMVNGIDLVKEQICVAAGEKLSFTQKDIQPAGHAIECRIYAEDGFNNFAPSTGKITDASFPHGLGVRMDEGIRAGQEITPYYDPLLGKLITWGKDRLTALQRMIRALDEFHIAGIETSIPFCLMVFRHKTFQEGKYSTHTLDVIKEELIEKLTIHKKERILAARIGAVQIHHQSKPAVTAKENLQNKNNWTILGRQEELR*
>MP0532_megahit_293408_1-1572
ASAGGGGKGMRIAWNDEEAREGFQSSKNEAANSFGDDRIFIEKFVTQPRHIEIQVLCDAHGNGIYLGERECSIQRRNQKVVEEAPSPFLDEATRKAMGEQSVALAQAVGYTSAGTVEFIVDGDKNFYFLEMNTRLQVEHPVTELITGVDLVEQMIRVANGEKLTITQDDVKLTGWAIENRLYAEDPYRGFLPSIGRLTRYRPPMEIAAGPLLTNDKWQGDAPAGDTAVRNDTGVYEGGEISMYYDPMIAKLCTWAPTRAEAIERMRVALDSFEVEGIGHNLPFLSAVMDHPIFVEGNMTTAFIAEQYPDGFDGVELPDAELRRIAAATAAMHRVGEIRRTRVSGRMDNHERKVGTAWNVALQGQSFDVEIQADPKGATVTFDDGTALRVAGDWTPGDQLAEMTIDDAPLVFKVGKISGGFRVRARGADMKVHVRNPRQAELARLMPEKLPPDTSKMLLCPMPGLVVKIDVEVGDEVQEGQNLCTIEAMKMENILRAEKKGKVSKVNAAAGDSLAVDDVIIEFE*
>MP0532_megahit_295359_2-1273
GRVFVEKYIENSRHIEIQVLADGFGNTVYLGERECSIQRRHQKVIEEAPSPLVDEQTRRAMGEQAVALAKAVDYRSAGTVEFIVDQDRNFYFLEMNTRLQVEHPVTELITGLDLVEQMIRIADGEKLAFSQEDVALNGCAIEARIYAEDPLRNFLPSSGRLVRYRPPDEDDHVRVDTGVAEGGEISIFYDPMIAKLITSGATREEAAVRMSGALDQFHISGVRHNIGFLAALIAHPRFAEGRLSTNFIAEEYPDGFHSQDLTPEDPRLLIAVAGCVHRAYQTRASMISGQIAGRQRVVSDDWVVILHGDAVPVRIKPVDGGYELVVEGEDIAIETAWKLGQPLFWGTLNGRGFCLQVERQGVVYRLLHGGAEADVLVLSPRAAELQALMPVKEAPDTSKYLLSPMPGLLISLSVEEGQEVKAGE
>MP0532_megahit_295991_3-389
MFNKILIANRGEIACRVIKTAKKMGIETVAVYSDADAQALHVQMADEAIHIGPPAANQSYIVIDKIMDAIKQSGAQAVHPGYGFLSENAKFAEALEAAGVAFVGPPKGAIEKMGDKITSKKIAQEAGVS
>MP0532_megahit_301666_384-512
MKKILVANRGEIACRIIDSCKKLNLHSIAVYSDVDKNSKHVRK
>MP0532_megahit_302071_3-506
QSLASVRAPGATPLPHTGEPGLAVTTLRIKVGENWYNVEVGELTHSPVEVTVEGETFLVEVEGLPSTPPARPRRGRTQTPGIMVPPPPTRGSGSHGPENIIASPLSGRVISIMVRPGDQVSAGQEVCVVEAMKMEQSIRAHRDGVVKEIMVQPMDTVRTNDPLIELE*
>MP0532_megahit_304253_3-695
VSTLRSEAFLNGLTTTDFIEKVKPSRVFEPTENELIKAASIAAMWIQGKNHNEAELLGQLPSGWRNSRLPKQKINFLRGEIEIPITYRSRRDGKFDLNEESLVSIFNWDDNSISIEIDGHRITSKVSKLDNQIVVKMPWGNVSLEIVPRFVQPGSEEVIGGLIAPMPGKVVDLKVKVGDKVSKGDPVVILEAMKMEHQVNAPETGKVSKIFIKKDQQLDNGALLMIVDSK*
>MP0532_megahit_304615_3-1169
LKYESAGTVEFLVDDKTGEFWFLEVNTRLQVEHPVTEATTGIDLVHEQLRIARGEALGYDQEDISWYGSAIEARLYAEDPTNDFLPTTGSLVAFEPDLSVDARWDSGVVQGSVIGTDFDPMIAKVITYGESRVDAANKLSRALETLHIGGVVTNRDFLVAILRSEAFLKGLTTTNFIEKVKPALSIVLSASKLQQVASIAALWIQGKNRDDAEILGQLPSGWRNSRLPRQKISFQHGENEILVTYRSRRDGKFDLNENSVAKVFNWDTRSISVEIDGHRLTSKITKDNDLVVVQMPWGNVSLRELPRFALPGSEEISGGLTAPMPGKVVELKVKVGDSISKGDALVILEAMKMEHEVKAPADGKVSEIYIKKGEQLENGALLMIVDSK*
>MP0532_megahit_306326_3-572
GLANIRLDIGVDEGDEISFYYDPMIAKIISKGSTRTESINNMIQYLKEIKIEGINTNKYFLISVLQNKNFVDANFNTKFIENNLASFVNKKEKVLPTKQHQDTSKVNQKYNDKDVKTFEKIIAKTPKIKNGQDYTEKDLKAFENIVSSKDKKPQAEVKTEVKNVPGKIYDKPKFLPAGDKYMLIEFGNVM
>MP0532_megahit_306983_3-731
MFKKILIANRGEIAYRIIRTARRLGIKTAAVCSEADARALHVEMADEAVLIGPPPAAESYLDIGKILDAVKETGSQAVHPGYGFLSENAEFAKALDEAGVVFIGPGPKAMTVMGDKIESKKLAKKAGVNTIPGDGGAVKDASEAVRIANEIGYPVMLKASAGGGGKGMRIAGNDAECRDGLKRASGEAETAFGDGRVFVEKYIENSRHIEIQVLADSFGNTVYLGERECSIQRRHQKVIEEAP
>MP0532_megahit_315152_4562-5011
MFKKILIANRGEIACRVIKTCQKMGIKTVAVYSDVDQNSLHVAMADESVHIGGAASSESYLVIDNIVNACKQTKADAVHPGYGFLSENEAFAHALVVAGITFIGPKDEAIVGMGDKIQSKKIAEQAGVNVIPGYTEVLADSKQAVKVANE
>MP0532_megahit_332872_2717-3586
DSGIIDGSDVSINYDPMLAKLIVKEKNRKQCINTIIKALNSYYLRGFNNNIKFLISIFKSEKFCKGDIHTSLLDQEYKDGYSYPNLSNKLLKKIFIPVASYIGYMSLKKENHNIVDEKENSYVLTLNKKKYSIQIKEGEKNSIKIIYKNASFKIKSFWKVNENLIEVLINKKKYLLQFDKFKNHFSITYLDYSVDFSFFDKNTSKFEKYMLEEEVEDLSKYLLAPMPGKIVSINVKDGQKIKSGENLLILEAMKMENLITATKDAKIKKINVKSNDTVEADQILIEFDE*
>MP0532_megahit_334066_239-835
MIKKILIANRGEIACRVIKTAKKMGIKTVAVYSEADEYSKHVLEADESILIGPSPASESYLSIKKIIDATKKTNSDAIHPGYGFLSENSNFVQKLSKTKIKFIGPNIEAIKIMGDKIQSKNLAIKARVNTIPGFNEVIKDDAHALSVAEDVGFPLMIKASAGGGGKGMRIVKNKKEIKDAFQLASSEAKTSFGDARVFI
>MP0532_megahit_336354_2-514
LDSGIIDGSDVSINYDPMLAKLIVKEKNRKQCINTIIKALNSYYLRGFNNNIKFLISIFKSEKFCKGDIHTELLDEEYKDGYNYSNPSNKLLKKIFIPVASYIGYMSLKKENYNIIDEKKNSYVLTLNKKKYSIQIEEGKKNFIKIIYKNASFKIKSFWKVNENLIEVLIN
>MP0534_megahit_19114_41-526
MEYLEKKITIKINNLEFEVDFKKTKDSLHIMIDKTTYKAQIQKIGELSFVTIKNKTLPLKITKSFRSKSFNIESFGVKYEAQIQSPKKFIQIRKKKNTGTHTLKSPINGRIVSIKVKVGSIVKENQPLFILEAMKMQNLIRSSVNGKITKINIVKGQNINVG
>MP0534_megahit_27449_596-865
MYSEPDRLAPHVLTADEAYHIGPAPSSESYLKAERLIEVAKVAGADAIHPGYGFLAERSSFAKAVEDAGLIFVGPSSEVIEVMGDKIQAR
>MP0534_megahit_33772_2-790
PLREFLPSTGRLLAYRPPDETPNVRVDAGVYEGGEVSTFYDPMIAKLVTYGETRNEAIATMQHAIDHFYIRGVRHNLAFVRAVLAHERFVSGRLSTEFIAEEYPDGFSRDDVMPTDIAPLVAAVASLHQRYMSRAARIDGQMPGRERESDNVARVVFLDGAPHPVRIAPIEAGHDVEFGDRTYRVTGDWQFGAPLFEADIDGDPVCIQIERPDWKYRLSYAGADISAWVLTPREAELSRFMVEKEPPDLSNYLISPMPGLLIG
>MP0534_megahit_36958_2-634
FLFDENRNFYFLEMNTRLQVEHPVTEFITGVDLVEEQIKIARGEVLSIKQEDLKIKGHALELRVYAEDPMDNFLPSVGKLEKYQLPHGEKIRVDNGFEEGMDVPIYYDPMLAKLITYGKNREEAIQLMIKAINDYQVEGVSTTLSFGKFVFEHEAFTSGKFDTHFVKNYYSPEKLQNEVEEESKLAALVALKQYLQDQKKLRLPITEARD*
>MP0534_megahit_42916_167-739
GAFAAMAQADRARRIEGQLGKRLSPPTGWQVKIGDAVHDVVIDGDHVTVDAESIEMALEYTPGDRLIEAEFGDKMLAVRIASARSGFVLTAHGASHRLRILPAHAAPYAAHMLEKVAPDLSKFLICPMPGLLVALNVKEGDKVEVGQPLAVIEAMKMENILRAGKAGTVKSVSAAQGESLPVDAVILELE*
>MP0534_megahit_49906_2-487
MFKKILIANRGEIACRIAKTCKKMGITTVGIYSDADARAKHLEFMDAVVHVGLSESVHSYLNIDKIIAIAKTHKVDAVHPGYGFLSENAKFASSLIKEGITFIGPPVKAIQTMGDKIESKKVARAAGVNVIPGGEQAIINLSAARREAKRIGYPIMIKASAG
>MP0534_megahit_55900_476-2176
VFIGPSLDAIAAMGDKIQSKKIAQQAGLNVIPGYLGEVKDPNQAIGIARDIGYPVMIKASSGGGGKGMRIARDDEALRRGFPLAQSEAQTSFGDGRLLIESYIEQPRHIEIQVLGDSHGNIIHLNERECSIQRRHQKVIEEAPSPFVDSDLRAAMGEQAIKLARKVNYHSAGTVEFIVGSDKQFYFLEMNTRLQVEHPVTEMITGFDLVEQMIRISAGEPLSVQQTDVHIQGWAVEARVYAEDPERGFLPSTGRLTRYVPPDLSDSVRFENGVEEGDEVSVFYDPMIAKVVTHGPDRETAIARSVMALDSFVIRGVSNNISFLCSVLDRARFRKGFLTTDFINEEYPDGFNPIEMTNSVREVLIGVAALAHVCETARMTKISGRTDGGRYRPSSDWVVSIGNEECAIAINPTDGGCHIFLEGAPLQVQGNWMLGSHLFTGEVNGRTVNVQIDRLVEGYCLTHRGTTTQVVIRDTRAAALTAQMPEKLPPDMSRYVLSPMPGRVVSISIQPGDFVKAGEELLVIDAMKMENVLCAERDGTVADVRVAAGDSLSVDQVILELEPTATA*
>MP0534_megahit_55969_1-885
HPGYGFLSESPQFARACREAGIVFIGPSPESMAALGDKVRSKELASQANVPVVPSSSVCEPTGEEAKGFGADLGYPLLVKAAAGGGGRGMRLVTDPTDLAPAMESAQREAAAAFGDGRVFLESYIPRPRHVEFQILADHHGHVIHLMERECSIQRRHQKIIEETPSPVLTPQLRQQMGEAAIAVARAAGYQNAGTAEFLLDEESGQFYFLEMNTRLQVEHPITEAVLGLDLVEWQVRIAAGEPLTLEQEDLRSSGHAVECRVYAEDPYNNFAPSAGKLTHWLPPSGPGLRLDSGV
>MP0534_megahit_60863_3-755
MFDKILIANRGEIACRVIKTAKKMGLTTVAIYSDADAQALHVEMADEAIHIGPPPANQSYIVIDKVMEAVKQSGAQAVHPGYGFLSENSKFAEALDAVGVAFVGPPVGAIEKMGDKITSKKIAQEAGVSTVPGYMGLIEDADEAVKISNEIGYPVMLKASAGGGGKGMRIAWNDEEAREGFQSSKNEAANSFGDDRIFIEKFVTQPRHIEIQVLCDAHGNGVYLGERECSIQRRNQKVVEEAPSPFLDEAT
>MP0534_megahit_62567_1268-1666
MKIRVEKKWYTIEVDSISSDSAVILVDGERFEVKLEDVEKTSEPMGEVSGSRSDSVGVRTDDFKEFKSPMPGIIISILVQTGDDVSEGQDICVLESMKMQQTLKSDMAGTIMGTGVSPGDQILDGDVIFLIR*
>MP0534_megahit_63680_3-440
MKKILVANRGEIALRIMKSIQKMGIKTVAIFSEADRNAPHVKFADEAVCVGPAPSNQSYLLGNKIIEVCKQLNVDGIHPGYGFLSENADFAEAVEEAGISFIGPRSKAIRIMGSKLAAKDAVKKYDIPMVPGIDEAITDTKKAKKI
>MP0534_megahit_65494_1-684
FNNNIKFLISVFKSKKFYEGDIHTGLLDQEYEDGYSYPNPSDEILKKIFIPVASYTGYMSLKKELHDHFDDKVNLIYFLTINKKKYPIKIKDEKNSIKILYKNSLFILKSSWNLYDGLIEVQINKKKYLLQFDKFRNHFSISYLDYSIDFDFSDETTAKFAKHMLEEEKADLSKYLLAPMPGKIISVNVKEGQKIKTGENLLVLEAMKMENLITADKDVKIKKINIKN
>MP0534_megahit_69841_1-108
KMENILRAEKQATVGKINAAEGDSLAVDEVILELE*
>MP0534_megahit_76132_3-371
TPYYDPLLGKLITWGKDRQTALNRMIRAMEEFHIAGIETNIPFCLMVFRHKSFQNGNYSTHTLESMKDELQRELAIHKEERLLAARIGAVKFHHHPPLETNSRGHHHVKNKWTFAGRKDGLR*
>MP0534_megahit_77734_108-518
ENHHITLHGVNGNQIDLAIDQRRITFSVSEDDANRYVHAPTGDVVLTELDRFPKPGIAEFSGGLYAPMPGKVLATEVSAGESVSEGQLLVILEAMKMEHRITAPIDGVVQEVPVSEGDQVDNGQILVVFEENEEES*
>MP0534_megahit_84760_1-237
NASPVDSSGGIIRSPMPGRVISIMVRPGDRVSAGDEVCVVEAMKMEQSIRAPKSGVVKIIHVQPMDSVSANDPLMELE*
>MP0534_megahit_86629_1-198
CPMPGLVVKLDVEVGDEVQEGQALCTIEAMKMENILRAEKKGIVSKVNAGAGDSLAVDDVIMEFE*
>MP0534_megahit_89496_3-344
GAGRWDLQLRGRCHSAVVLDEHAHKIREMAGGDPVDRGPQPVRAPMPGVIVSVAVEEGDLVESGRRLVIVEAMKMENDLTASMEARIGHIHVTAGQVVEKDEILMELLSVDDE*
>MP0534_megahit_97261_1504-1728
TSGTSRAFYAPMPGTIVSVAVKEGDQVVTGDEVCVLEAMKMHQVLRAEWTGIVRAVHVQPGQQVSDGDPIVELE*
>MP0534_megahit_101131_1749-2033
RTSTQAVAPPVPSATDAASHRPPTDNILRSPMPGRVMSITVRPGQRVSAGEEVCVVEAMKMEQSIRAPRAGVIKTIHVQPLDSVSADDPLIELE*
>MP0534_megahit_101633_1-585
PILIKAAGGGGGKGMRIIKSPSGFANAMERAKSEAGKAFSDDRIYMEKYLEEPHHIEIQVFADNHGNVISLKERECSIQRRYQKIIEETPSPFIDARLRTALEQSALQITRACKYSGAGTIEFMVDRYQNHYFLEMNTRLQVEHPITEMVTGIDLVKEQIWVAAGGKLSFAQDDIKPFGHAMECRIYAEDGFNNF
>MP0534_megahit_112595_2-97
MAITKILIANRGEIACRVMRTAKKMGIATVAV
>MP0534_megahit_112980_1-552
DEAVHIGPSPAAQSYLLADKIIEACKATGADAVHPGYGFLSERESFRKALDAEGIIFVGPPANAIAAMGDKIESKKLAKEAGVNVVPGFVGVIEDTDHAVKISNEIGYPVMMKASAGGGGKGMRLAYSEQDVREGFEATKREGLASFGDDRVFIEKFIESPRHIEIQVLGDQHGNIVYLNEREC
>MP0534_megahit_125718_87-1280
MFKKILIANRGEIACRIIKTAKKMGIKTVAVYSEADEYAKHVIEADESIFIGPAVASESYLSIEKIINAAKKTNSDAIHPGYGFLSENPQFVKKLSNTKIKFIGPNIEAIQIMGDKIKSKKLAIKAKVNTIPGFNDVIRDYSHALSVSKDIGFPLMIKASAGGGGKGMRIVKNEKEVKDAFQLASREAKSSFGDERMFIEKYIQKPRHIEIQVIADRFGNLIHLGERECSIQRRHQKIIEEAPSSVVTNKLRNDMGEQAKTLAKEVGYQSAGTVEFIVDQKNNFYFLEMNTRLQVEHPVTEEITGIDLVEQMIKIAAGEKLKIKQENVKINGCAMEARIYSEDPIRNFLPAVGRIKKYIIPKINKNIRLDSGVINGSDIGINYDPMIAKLIVKGKNRK
>MP0534_megahit_125970_3-776
AMGEQAVALAQAVGYTSAGTVEFIVDGDKNFYFLEMNTRLQVEHPVTELITGVDLVEQMIRVANGEKLSITQDDVTLTGWAIENRLYAEDPYRGFLPSIGRLTRYRPPQEVAAGPLLEQGTWQGDAPSGEMAVRNDTGVFEGGEISMYYDPMIAKLCTWAPTREEAIEKMRVALDSFEVEGIGHNLPFLSAVMDHPKFVSGEMTTAFIAEEYPEGFEGVTLPEGELRRIAAACAAMHRVGEIRRARVSGRMDNHERKV
>MP0534_megahit_143509_623-745
MFTKILIANRGEIACRVIKTAKRMGIATVAVYSDADARAPF
>MP0534_megahit_145366_2-1066
TSAGTVEFIVDQDRNFYFLEMNTRLQVEHPVTEKITGLDLVEWMIRIADGESLSFGQDDVQLNGWAMEARVYAENPLRNFMPSTGRLTAYRPPLEDDSLRVDTGVSEGSEISIHYDPMIAKVISYAATRDQARTRMAMALDEFHIQGVEHNIGFLAALMGHPRFAEGRLSTDFIAEEYPEGFQAQDVTPDDPTLLISAAACIHRAYQERASMISGQIQGRQRIVSDDWVVLMNGEESTVSVTLRDGGYDLSLKSGRVAIETNWKMGEPLFQGEMEGQRFCIQVERTGIAYRLTHAGAEVDVLVMNPRTAELQALMPVKKAPDTSKFLLSPMPGLLVSLSVTKGQGVKAGEELAVV
>MP0534_megahit_155813_1-852
DPMLAKVIAHGPTRTEAAGCLALALERLHTGGVTTNRHFLAATLRHDAFLSGDTTTDFIERHAPSPGPALGDDDLDRAAVVAAMWLQGRNRADAGVLGGLRSGWRNARLPDQQVSLSHGDRVIDVSYRSERDGTFTVNDSERARIHRWSPTHIDVEVDGRRTVGRVTSAGALLLVQTPRGTIEFGVVPRFVLPGVEEPTGGLTAPMPGVVLDVRVAVGDVVTAGRTLIVLEAMKMEHHMDAPFDGTVSEVLVVAGQQVDNGAVLMMIEPADADTAAGEREARG*
>MP0534_megahit_156618_2-1195
NPRFVHALDQAGIRFVGPHARAIKTMGDKIASKQLAASAGVSVIPGYDGVVNTAEEAIQRAHEIGYPVMLKASAGGGGKGLRIAEDDRECREGFRRTRSEAATSFGDDRILIEKCIREPRHIEIQVIGDTHGNCVYLGERECSIQRRHQKVIEEAPSPFLDGSMRCAMGEQALALAKAVDYHSAGTVEFIADGEGRFYFLEMNTRLQVEHAVTEMITGLDLVELMLRVAAGEKLPLTQDEVEISGWAIETRLYAEDPYRAFLPATGRLTCYMEPSVGPGVRVDSGVREGDEIGIYYDPMLAKLITHGRTRNDAIDAMCGALDQFCIEGVMTNLPLLAQVMAHPRFVRGQLSTHFLSEEYPDGFAVQPLDRAGQLQMAALAAVLNCYKHKPGPEPSSGN
>MP0534_megahit_160338_1085-1972
MFKKILIANRGEIAYRIIRTARRLGIKTAAVCSEADARALHVEMSDEAVLIGPPPAAESYLDIGKILDAVKETGSQAVHPGYGFLSENAEFAKALDEAGVVFIGPGPKAMTVMGDKIESKKLAKKAGVNTIPGDWGAVKDATEAVRIANEIGYPVMLKASAGGGGKGMRIAGNDAECRDGLKRASGEAETAFGDGRVFVEKYIENSRHIEIQVLADGFGNTVYLGERECSIQRRHQKVIEEAPSPLVDEQTRRAMGEQAVALAKAVDYRSAGTVEFIVDQDRNFYFLEMNTRLQVE
>MP0534_megahit_161783_475-1290
MKKILIANRGEITVRIIRSCREENIKTVAIFSDADRISPHVLMADEAYRIGSSPAHKSYLRIDSILEIAKQSGADAVHPGYGFLSENFKFAEAIINAGLTWIGPPPDAMSLLGDKVAARKIAEEVGVPVIPGAGKHIKKIGDVLKTAEEIGYPVLIKAVGGGGGKGMRIVTKKSELQSAFERSRSEAASAFGDDRIFIEKYFASPHHIEIQISADTHGNVVAFPERECSIQRRYQKIIEESPSPYIDRPLWENMAEAARKICLKTNYQSVGT
>MP0534_megahit_162571_3-1058
ECPSPLVDESMRKKMGEQALMLAKAVNYSSAGTVEFVATSDKSFYFLEMNTRLQVEHPVTELVLDLDLVEQMIKIAAKQRLSIKQSCINLNGWAIEARIYAEDPLHGFMPSTGRINSFLSPVIEKNNEIKIRLDSGVHEGSEVSMYYDPMMAKLVTHGKNRENARKNLSNALDLFVLDGISTNISFLNNVLNNKVFISGNINTSFIDQEYKSAFLGNEVKNEVKLIVAIASVCLKAIEVKRQMYVGEKNNGKFYATLEEKGFLFKYSLIDSNDNNDHKLVLEYKKDKFDVKIKLIFNSSLIKLILNNKCYYIQYKKAIGGYKVKHGGYDGFVSINSPYEYNLKKGIPKKVTS
>MP0534_megahit_170169_2-562
MGEQCVALARAVGYFSAGTVELIVSGEDKTGDGFYFLEMNTRLQVEHPVTEEITGVDLVEQMIRVANGEKLAFGQADVKINGWAIENRVYAEDPYRGFLPSTGRLIRYNPPEEGTDETGAKVRVDDGVAEGGEVSMFYDPMIAKLVTWAPSRLEAIDKQIEALDRFEIEGPGHNIDFVSALMQHDRF
>MP0534_megahit_171164_378-1499
MNTRLQVEHPVTELITGLDLVEQMIRIADGEKLAFSQEDVALNGCAIETRIYAEDPLRNFLPSSGRLVRYRPPDEDDHVRVDTGVAEGGEISIFYDPMIAKLITSGATREEAAVRMSGALDQFHISGVRHNIGFLAALIAHPRFAEGRLSTNFIAEEYPDGFHSQDLTPEDPRLLIAVAGCVHRAYQTRASMISGQIPGRQRVVSDDWVVILHGDAVPVRIKPVDGGYELVVEGEDIAIETAWKLGQPLFWGTLNGRGFCFQVERQGLAYRLLHGGAEADVLVLSPRAAELQALMPVKEAPDTSKYLLSPMPGLLISLSVEEGQEVKAGEELAVIEAMKMENVLRAERDGVVAAIKAGPGDSLAVDQVILEYE*
>MP0534_megahit_175214_3044-4510
MFKKVLVANRGEIACRILETAKRLGIATVAVYSEVDGNARHVALADEAVCIGPAPSAESYLDINRIVAVCVELQVDAVHPGYGFLSENARFVSALDEAGITFIGPSVHAIEVMGDKIASRKLALSAGLPVVPGHDEALADVNAALKHARMIGYPVMLKASAGGGGKGMRIAMDEASCREGFERARSEAQSSFGDNRIFVEKFIAEPRHIEIQVLADQHGHCIHLNERECSIQRRHQKVIEEAPSPFLNHATRQAMGEQALALVRAVDYCSAGTVEFIVDPGGDFYFLEMNTRLQVEHPVTEYITGLDLVEWMLRIAAGESLTLTQNDIGISGWSMEARLYAEDPSRGFLPSTGRLSRYRPPATGRHVRVDSGVDEGDEIGIYYDPLMAKLITYGDSRNEAIARMRTALDQFRIDGVTTNRLALAALFEHERFLTGSLSTGFIDENFPNGFGELMPSNEVRRRMVALGAVLHHRLETRAGINDIVPPGRR
>MP0534_megahit_181685_263-586
MALTNLRIKVGDNWYTVQVGDLTQSPVQVTVEGETFEVEVEGLSPPPAPLRQGRSRQTQIAAPTPQSQSSAANYSDDILRSPMPGRVISILVRPGDRVSAGDEVCVVE
>MP0534_megahit_185560_2-523
RREYSVRLGDSRDQVGVLETRQGYEVLLGDELMTLRTEWWPPQPVVAFEIDGADFFAQFDRHEMGYRMQHGSISLWIRVLPIHVDALLDKMPIKISSQLTNYLRSPMPGLLVSIAVEVGDSVNAGDEVAIVEAMKMENSLRVERDAVVAAVHASPGETLDVDQPIIEFEPDGA*
>MP0534_megahit_190778_1565-1711
DELAVVEAMKMENSLKAERDAIISKVHAMEGQVLEQDEPIIEFEQKTP*
>MP0534_megahit_197088_743-880
MFSKVLVANRGEIAVRVLQSLGVMGIATAAVYSDPDENAPHVALAD
>MP0534_megahit_199781_591-1052
TVDGEQVTIEMQYTPGERMVDVALFENGAGEDAEPIQSYTFQLKPTRTGYAVTTRGATHHLRILQTRIAHLASHMIEKTPPDLSKMLICPMPGLLVKLHVGEGDEVQPGQPLATVEAMKMENILRAEKQATIGKINAEEGDSLAVDEVILELE*
>MP0534_megahit_203906_6307-8343
MFSKILIANRGEIACRVIQTCKRMGIATVAVYSDADARAPFVKMADEAVHIGAAPAAESYLLADKIIEACKQTGAEAVHPGYGFLSERASFVEALDKEGIVFIGPPAKAIAAMGDKIESKKLAKEAGVNTVPGSKDAIDTTEEALKISNEIGYPVMMKASAGGGGKGMRLAWNDKDVEEGFEATKREGLNSFGDDRVFIEKFIEDPRHIEIQILADRQGNTLYLNERECSIQRRHQKVVEEAPSPFVTPAMRKAMGEQAVALSQAVGYFSAGTVELIVSGADKTGESFYFLEMNTRLQVEHPVTEAITGVDLVEWMIRVAAGEELPFKQDDIKIDGWSIETRVYAEDPYRNFLPSIGRLVRYEPPVPGWTGASGPAGRRGHEMGGGGIRVDDGVFEGGEVSIFYDPMIAKLITWGPTRDAAADLQVEALDAFRVEGPGHNIDFLSAIMQHPRFRSGELTTGFIAEEYPEGFQGAAVNEPRLKLVAALIAGAQCSVMAHEGQISGRLDGAPKVPSDWVVKIDGRKFAVVLGEGGATVDGEWITGTTDWQPGMVLAAANGNGENLAIQLRRTSSAIWALTTRGKTHEGLAVPARLAPLLDHMIEKEPPDLSKMLICPMPGLLVKLHVAEGDEVQPGQPLATVEAMKMENILRAEKEGTISSINAAEGDSLAVDEVILELE*
>MP0534_megahit_206263_3-641
ELTQDDVKIDGWAIENRVYAEDPYRGFLPSTGRLVRYHPPVEPWADDGSENGRRGVDGVRVDDGVFEGGEVSMFYDPMIAKLVTWGETRDDAADLQIAALDAFRIEGLGHNVDFLSAIMQHPRFRSGELTTGFIAEEYPEGFEGAPADDRLTSVLAAVGGVIATADADRARRIEGQLSDDLYAPGDWTIRIGEREEGSTSHDVRLEENALTVD
>MP0534_megahit_208465_2-1837
MNYHKLLIANRGEIACRIIRSARDMGISCVVVYVEADSNAPFVQMADEAVKLSDSYLNSKEIIQAALSSGAQAIHPGYGFLSENAKFSRDVVKAGLIWVGPSGRVISLMGDKLKAKELAEKAGVPTLPMTIDPKKAKEVGYPLLIKAAAGGGGKGMRIVESNKELKESIKSAQREAKSSFGDDRIFIERYIPVSRHIEIQILGDSQGNIVHLGERECSIQRRHQKIIEESPSPRVDPEMREAMASAALKLAKKLKYESAGTVEFLVDDKTGEFWFLEVNTRLQVEHPVTEATTGIDLVHEQLRIARGEELGYYQEDIIWYGSAIEARLYAEDPTNDFLPATGSLVAFEPDLSLDARWDSGVDKGSVIGTDFDPMIAKVITFGESRVEAANKLSSALESLHIGGVVTNRDFLVAILRSEAFLKGLTTTNFIEKVKPALSVVLSDSELQLVASIAALWIQGKNRNDAEILGQLPSGWRNSRLPRQKISFQYDENEIPITYRSRRDGKFDLNEKSVATVFNWDPESINVEIDGHRFTSKVTKDNDLVVVQMPWGNTSLQELPRFLLPGSEEISGGLTAPMPGKVVELKVKVGDSISKGDAVVILEAMKMEHEVNA
>MP0534_megahit_209227_277-1941
PNIKAIKIMGDKIQSKNLAIKAKVNTIPGFNEVIKDTSHAINIAKDIGFPLMIKASAGGGGKGMRIVKNKNEIKDAFQLASSEAKSSFGDDRVFIEKYIEKPRHIEIQVLADQFGNIIHLGERECSIQRRHQKIIEEAPSPAISKKLRNEMGEQAKALAKEVAYQSAGTVEFIVDQKNNFYFLEMNTRLQVEHPVTEEITGIDLVEQMISIADGKELKIKQEDVKINSWSMEARIYAEDPIRKFLPSVGRVKKYIEPKVEKNVRLDSGIMDGSDVSINYDPMLAKLIVKGKNRKQCINTIIKSLNSYYLRGFNNNIKFLISIFRSEKFFKGDIHTGFLDEEYKDGYSNPKPSNELLKKIFIPIASYIGYKLLQKGNHNIINEKNESYILILNKKKYSIQIKEWKKDSIKISYKNTSFKIKSLWKGNEGLVEVHINKKEYLFQFDKFKNHFSITYLDYSVDFNFYDKDTAKLEKYMLEEDVADLSKYLLAPMPGKIVSVNVKNGQKIKSGESLLILEAMKMENLITATKDVKIKKINVKANDTVEVDQILIEFDE*
>MP0534_megahit_209577_335-520
GKVISIMVRPGDRVSAGDEVCVVEAMKMEQSVRTGRDGVVKAVHVRPMDSVSANDPLVELE*
>MP0534_megahit_212517_2-469
SAASPGKPELAITPFRIKVGDHWFTVQVGDLTYSPVEVTVEGETISVEVEGLPPRPRPNTRGPRSRPAQIVSAPRQSRSPISNPSDKILRSPMPGKVISIMVRPGDRVSAGDEVCVVEAMKMEQSIRTGQDGVIKAVHVQPMDSVSANDPLVELE*
>MP0534_megahit_213595_1-510
AACKQTGAEAVHPGYGFLSERASFVEALAKENIAFIGPPAEAIAAMGDKIESKKIAQEAGVNTVPGSGGAIADTAEALEWANRIGYPVMMKASAGGGGKGMRLAWNDQDVKDGFEATQREGLNSFGDERVFIEKFIEDPRHIEIQILGDQHGNVIYLNERECSIQRRHQK
>MP0534_megahit_215114_1717-2919
AIALAKEVGYESAGTVEFIVDQSNNFYFLEMNTRLQVEHPITEEITGIDLVEQMIKIAVGHKLEFEQKDIKIKGWSMEARIYSEDPIRNFLPSVGRIKKYIPPQTDKNLRLDSGIIEGSNVGINYDPMLAKLIVKGKNRKECIKKIVKALNSYYLRGVNNNIKFLISIFNSKNFKRGDIHTELLDQEYKDGYNYPKAKKEIINNILIPVASYLGFILLKKENTQIIESKKTPIFILNLDKKKYKVKINQNKNSSKISYMNKNYFIKSSWKPFDDLIYIKINEKDYLLQFDKLTDNFRLTYLDYSVDCNLLDKFTSKFDKYMLEEVDVDLSKYLLAPMPGMIVSVNVKEGQKIKSGENILILEAMKMENMIIADKDKKIKKINVKPGDAVEVDQKLIEFDD*
>MP0534_megahit_215537_2-913
MFKKILIANRGEIACRVIKTAKKMGIKTVAVYSEADEYSKHVIEADESVFIGNAVASESYLSIDKIINAAKKTKTDAIHPGYGFLSENFKFVKKLDKTKIKFIGPNIKAIKIMGDKIQSKNLARKAKVNTIPGFNDVIKNHEYATKISKDIGFPLMIKASAGGGGKGMRIVRSEKEIKDAFQLASSEAKLSFGDGRVFIEKYIERPRHVEIQILSDKYKNVIHLGERECSIQRRHQKIIEEAPSPVITKKLRNKMGNQAIALAKEVGYESAGTVEFIMDQSNNFYFLEMNTRLQVEHPITEEIT
>MP0534_megahit_226826_4807-6810
MFKKILIANRGEIAVRVIKTCRRLGVQTVVVYSDADADSMAVEMADETVYIGASPASESYLVADKIIDAVRQTGAEAIHPGFGFLSENPVFAKRLEEEGIGWIGPNAYAIEAMGDKISSKKLAAEAGVSTVPGHMGLIEDTKEAVKISKEIGYPVMIKASAGGGGKGIRVAANDKEVEEGFPAVKAEAKASFGDDRVFIEKFILEPRHIEIQVLGDKHGNCIYLVERECSIQRRNQKVIEEAPSPLLDPETRKKMGEQAVALAKAVNYDSAGTVEFVASGADKGFYFLEMNTRLQVEHPVTEMITGVDLVEQMLRVAYGETLKLKQSDIKINGWAVESRVYAEDPYRNFLPSIGRLKRFHAPSEGALAGGEVRMDSGVREGDEISMYYDPMIAKLITHGKDRDTALDVHGEALDRFHIEGIQDNMPFIAAVIDEERFRSGNITTAYIKDEFPDGFDGVEPTEAQEIQLICSAAYVHGFFSRRAADTSGRMSPTRDARRDWIVILGDKHHPVTLDLGDDGEAEITINGGKTHTLVSGWYPGQHLVEGLLDGQPFAVKFADRTEGYLFRHRGVALRALVCTPNVADLHARLPEKEKPDTSKLIISPMPGLVVSMDVELGQEVQEGEAVCVVEAMKMQNIIRAEANGTVKAINVGAGDSVAADEIMVEFG*
>MP0534_megahit_234121_1055-1201
MSAGDEVCVVEAMKMEQSIRTGRDGVIKAVHVQPMDSVSANDPLVELE*
>MP0534_megahit_241684_455-1786
MFTKILIANRGEIACRVIKTAQRMGIATVAVYSDADARAPFVRMADEAVHIGPAQASESYLVADKIIAACKQTGAEAVHPGYGFLSERASFVEALAKENIAFIGPPAKAIAAMGDKIESKKIAREAGVNVVPGFVGEIRDTDHAVEISNDIGYPVMMKASAGGGGKGMRLAYSEKDVREGFEATKREGLNSFGDDRVFIEKFIEDPRHIEIQILGDTHGNVIYLNERECSIQRRHQKVVEEAPSPFVTPKMRKAMGEQCVALSKAVGYHSAGTVELIVSGADKTGESFYFLEMNTRLQVEHPVSEAITGVDLVEQMIRIAAGEKLAMMQDDVGIDGWAIENRVYAEDPYRGFLPSTGRLVRYQPPVEPWTDDGEANGRRGQHGVRVDDGVFEGGEVSMFYDPMIAKLVTWGKTRDEAADLQVAALDAFRIEGLGHNVDFLSAIM
>MP0534_megahit_249696_3-890
GIAFIGPGQRAIEVMGDKIAAKALARKAGVSVIPGYDEVLEDVDDVLEKADTIGYPVMLKASAGGGGKGMRVAFNSSECREGFKRAQNEAQSSFGDDRVFIEKFIDKPRHIEIQVVGDHHGNCVYLHERECSIQRRHQKVIEEAPSTFIDSATRAAMGQQAVELAKAVDYYSAGTVEFIVDQSRNFYFLEMNTRLQVEHPVTEMITGLDLVELMLRIAAGEVLPFTQSDVQMNGWAIESRIYAENPARGFAPSTGRLIHYRQPSQSGSVRVDSGVSEGSEISIHYDPMVAKLVCHG
>MP0534_megahit_258705_2-511
AWNDQDVKDGFEATQREGLNSFGDERVFIEKFIEDPRHIEIQILGDQHGNVIYLNERECSIQRRHQKVVEEAPSPFVTPKMRKAMGEQCVALSKAVGYYSAGTVELIVSGADKTGESFYFLEMNTRLQVEHPVTEAITGVDLVEQMIRIAAGEKLAMTQDDVKIDGWAIE
>MP0534_megahit_259889_718-2163
MKKILVANRGEIALRVMKSAQKMGIKTVAIYSTADRNAPHVKFADEAICIGEAPSNQSYLLGDKIIETAKKLDVDGIHPGYGFLSENAQFAKAVTDSGIKFIGPKPHAIEIMGSKLAAKDAVKAYDIPMVPGIDEAITDTEKAKKIAKEIGFPILIKASAGGGGKGMRVVESEEVLEEQMKRAISEAESAFGDGSVFIEKYVASPRHIEIQVLADEHGNTVHLFERECSVQRRHQKVVEEAPSVVLDEALRKEMGEAAVRVAKACDYVGAGTVEFLFDERRNFYFLEMNTRLQVEHPVTELITGIDLVEEQIKVARGETLSFTQEDLTITGHALELRVYAEDPLDDFLPSVGNLEKYVIPEGKNIRLDNGFEEGMDVPIYYDPMLAKLVTYGKSREEAIQLMIEAIDAYQIEGVSTTLPFGKFVCEHEAFRSGNFDTHFVKKYYSAEKLHAKTEEESKLAAIIALRQYLKDQQQLRLPITE*
>MP0534_megahit_263522_1-1602
MIKKILIANRGEIACRVIKTAKKMGIKTVAVYSEADEYSKHVLEADESILIGPPPSSESYLSIKKIIDATKKTNSDAIHPGYGFLSENSNFVQKLSKTKIKFIGPNIEAIKIMGDKIQSKNLAIKARVNTIPGFNEVIKDDAHALSIAEDVGFPLMIKASAGGGGKGMRIVKNKKEIKDAFQLASSEAKTSFGDARVFIEKYIEKPRHIEIQVLADQFGNVIHLGERECSIQRRHQKIIEEAPSSVISIKLRNEMGEQAKALAKEVSYQSVGTVEFIVDQKNNFYFLEMNTRLQVEHPVTEEITGIDLVEQMIKIADGKELKIRQEDVKINGWSMEARIYAEDPIRNFLPSVGRVKKYMEPKSEKNVRLDSGIIDGSDVSINYDPMLAKLIVKEKNRKQCINTIIKALNSYYLRGFNNNIKFLISIFKSEKFCKGDIHTELLDEEYKDGYNYSNPSNKLLKKIFIPVASYIGYMSLKKENYNIIDEKKNSYVLTLNKKKYSIQIEEGKKNFIKIIYKNASFKIKSFWKVNENLI
>MP0534_megahit_272873_126-602
IDLTVRKFPENYEVYIGSQVFIVDLLRSPNDPIIKATVNGHPHFFQLENLHPGYRLSYRGRVLEALVTRKRTAELNQLMPEKIAPDMSKYLLSPMPGLLIKICVKEGQTVKAGEELAIVEAMKMENSLRASNNVKIKSILVEEGDNLTVDQAILEFED*
>MP0534_megahit_279518_2-547
KPSRVFEPTENELIKAASIAAMWIQGKNHNEAELLGQLPSGWRNSRLPKQKINFLRGEIEIPITYRSRRDGKFDLNEESLVSIFNWDDNSISIEIDGHRITSKVSKLDNQIVVKMPWGNVSLEIVPRFVQPGSEEVIGGLIAPMPGKVVDLKVKVGDKVSKGDPVVILEAMKMEHQVNAPET
>MP0534_megahit_285605_2355-4286
MTVFSTILVANRGEIAIRIIRSAQKMGIKCVAVYVDADKNAPYLAQADQSIKLETNYLDADAILNAAQMTGSEAIHPGYGFLSENAKFASSVEQSGLVWIGPSANVISQMGDKLKAKVIAESAGLPTLPIALKKSDIDAIGFPLLIKAAAGGGGKGMRVVNSANELDELVKMAQNEAQNAFADDTVFFESYIAQSRHIEIQILGDNHGNIIHLGERECSIQRRHQKIIEESPSPRIDASLRNQLGDAAVSLAKKINYHSAGTVEFLFDDTTDKFWFLEMNTRLQVEHPVTEEVTGIDLVEQQLLIASNQELSISQQDVSWDGHAIEARIYAEDPNNDFFPSTGKLIANHIEPKDGIRWDSGVEVGMMIGTDFDPMMAKVIAHGSSRLDAARKLATELESTHFGGFVTNMEFLVNILRHKEFILGNTTTDFIDRFNPSRSLSLEDSEQRSVAITAALWLQGLNRSQAVVLENIPSGWNNARLPNQRVAFEMNGKLIEIHYKSNRDGSFTVDNQQQATLHHWSESGVDIEIDGSRTFSRVTLEGDQLLVQCLGGNKLLTIQPRFKSSHEQELQGSLVSPMPGKVVELLVNKGDRVKAGDVLLMIEAMKMNHIVKANEDGVVADLFIQENDQLDYGAVLMIIEPEE*
>MP0534_megahit_286116_3-131
MKKILVANRGEIACRIIDSCKKLNLHSIAVYSDVDKNSKHVRK
>MP0534_megahit_287462_2-499
TSHEVRLEENALTVDGEQVTIEMHYTPGEAMVDVALYANDASEDAAPVESYTLQLKPTRTGYAITTRGATHHLRILQTRVAHLAAHMIEKTPPDLSKMLICPMPGLLVKLHVGEGEEVQPGQPLATVEAMKMENILRAEKQATVGKINAEEGESLAVDAVILELE*
>MP0534_megahit_287549_2-1057
ATTGIDLVHEQLRIARGEALGYDQEDISWYGSAIEARLYAEDPTNDFLPTTGSLVAFEPDLSVDARWDSGVVQGSVIGTDFDPMIAKVITYGESRVDAANKLSRALETLHIGGVVTNRDFLVAILRSEAFLKGLTTTNFIEKVKPALSIVLSASKLQQVASIAALWIQGKNRDDAEILGQLPSGWRNSRLPRQKISFQHGENEILVTYRSRRDGKFDLNENSVAKVFNWDTRSISVEIDGHRLTSKITKDNDLVVVQMPWGNVSLRELPRFALPGSEEISGGLTAPMPGKVVELKVKVGDSISKGDALVILEAMKMEHEVKAPADGKVSEIYIKKGEQLENGALLMIVDSK*
>MP0534_megahit_291668_3-245
MFNKILIANRGEIACRFIRTCRKLGISTVAVYSEADRNALHVQLADEARLVGKAPPHQSYLDIDNILAAAQDSGAQAIHPG
>MP0534_megahit_293704_1636-2076
MAVTTLRIKVGDNWYNVEISELTQSPVEVTVEGETFLVEVEGLRSQPPARPRRGRTQSAGIIAPPPSARGASGSSSDNIIASPLSGRVISILVRPGDQVSAGQEVCVVEAMKMEQSIRAHRDGVVKEIAVQPMDTVRTNDPLIELE*
>MP0534_megahit_298373_335-1444
MNYQNYHKLLIANRGEIACRVIRSAHDMGISCVAVYVEADADSLFVKMADEAIKLSDSYLNSKEIIQAALDTGAEAIHPGYGFLSENAKFCRAVLKAGLLWVGPSARVIASMGDKLKAKDLAEKSGVPTLPMTTNPKKVKDIGYPLLIKAAAGGGGKGMRIVKSAKDLNESIKAAQREAKSGFGDDRIFIEKYIAVSRHIEIQILGDTHGNVVHLGERECSIQRRHQKIIEESPSPRVDPEMRHAMGEAALKLAKKLKYESAGTVEFLVDDKTGEFWFLEVNTRLQVEHPVTEATTGIDIVHEQLRIARGESLGYYQEDIAWYGSAIEARLYAEDPANDFLPATGSLIAYEPNSEAEARWDSGVEQGSII
>MP0534_megahit_301918_1283-2005
FLASLLGHKRFVTGETTTAFIDEEYPEGFVSQTPPEPLLSRIIALIAVVHQRSLVLQKRDSPPSSNPRHTHVVRTAGVAYWCSVEPEDEGYSVRVDGRLLKLTTAWTSAEKVTEFRIDGERYYAQVEPTDIGYSVVHAGSLVSALVLEPRTSELYDFMLLRTPKDQSHLLLSPMPGLLISIDVEAGDAVHAGQTLAVIEAMKMENVLKAERDCVIETIHAAVGDTLELDQPVIEFQAQTR*
>MP0534_megahit_304613_2-1468
MFKKILIANRGEIACRVIKTCQKMGIKTVAVYSDVDQNSLHVAMADESVHIGGAASSESYLVIDNIVNACKQTKADAVHPGYGFLSENEAFAHALVVAGITFIGPKDEAIVGMGDKIQSKKIAKQAGVNVIPGYTEVLADSKQAVKVANEIGYPIMLKASAGGGGKGMRVVRDDKECIHGFERTQNESLSSFGDNRIFAEKYITEPHHVEIQILADQFGKTLYIGERECSIQRRHQKIIEEAPSPFIDSYTRQTMGQQAVTLATAVHYESAGTVEFIVDAEQKFYFLEMNTRLQVEHPVTEMVSGLDLVEQMILIAAGEPLQLNQSDIETNGSAIEARIYAEDPYRDFMPSTGRLQRFRIPDNLDSVRIDTGIEEGSEVSMFYDPMIAKLIAHGDNRDRAIENMLAALDQFYISGVSHNLNFLCSIFQNDRFKMGDTTTNFIQEQYPNGFQREQLNDRQQLVAVSILACIHQNNIERLQFHPENVSRHS
>MP0534_megahit_305243_3-497
ASVRAPGATPLPHTGEPGLAVTTLRIKVGENWYNVEVGELTHSPVEVTVEGETFLVEVEGLPSTPPARPRRGHTQTPGIVVPPPPTRGSGTSGPENIISSPLSGRVISIMVRPGDQVTAGQEVCVVEAMKMEQSIRAHRDGVVKEIMVQPMDTVRTNDPLIELE*
>MP0534_megahit_312629_865-1662
AEAIERMRVALDSFEVEGIGHNLPFLSAVMDHPIFVEGNMTTAFIAEQYPDGFDGVELPDAELRRIAAATAAMHRVGEIRRTRVSGRMDNHERKVGTAWNVALQGQSFDVEIQADPKGATVTFDDGTALRVAGDWTPGDQLAEMTIDDAPLVFKVGKISGGFRVRARGADMKVHVRNPRQAELARLMPEKLPPDTSKMLLCPMPGLVVKIDVEVGDEVQEGQNLCTIEAMKMENILRAEKKGKVSKVNAAAGDSLAVDDVIIEFE*
>MP0534_megahit_313470_3-887
CSIQRRNQKVVEEAPSPFLDEATRKAMGEQSVALAQAVGYTSAGTVEFIVDGDKNFYFLEMNTRLQVEHPVTELITGVDLVEQMIRVANGEKLTITQDDVKLTGWAIENRLYAEDPYRGFLPSIGRLTRYRPPMEIAAGPLLTNDKWQGDAPAGDTAVRNDTGVYEGGEISMYYDPMIAKLCTWAPTRAEAIERMRVALDSFEVEGIGHNLPFLSAVMDHPIFVEGNMTTAFIAEQYPDGFDGVELPEAELRRIAAATAAMHRVGEIRRTRVSGRMDNHERKVGTAWNVALQGQS
>MP0534_megahit_318153_347-640
RPRRGRTQTPGIMVPPPPTRGSRSHRPENIIASPLSGRVISIMVRPGDKVSAGQEVCVVEAMKMEQSIRAHRDGVVKEIMVQPMDTVRTNDPLIELE*
>MP0534_megahit_318993_143-1639
GIGFLSESPHYARICREHGFNFIGPRVANMDRMGNKSNAIKTAKNLKIPVVPGSDGALMDPAQAVVVASEIGFPVLIKAAHGGGGKGIEVVHEVTKFQSIFSRMFQEALSAFGNGDLYLEKYIGSMRHLEVQIIRDMHGNSKLLGIRDCSVQRNYQKLIEETASGIPKKIREQVYNYAEKLIEEIDYIGAGTVEFIYDLTEKKIYFMEMNTRLQVEHPVSEMVYGVDLVRLQFEVTQGYNIGELDYKLKGHAIELRVIAEKIELDDENELRFVPDPGHVSEVFFPKKANVRVIQSVDSGSVVSPYYDSLIAQIICWGKSRREAINGLLKYLKGVKIHGVSTNLALNRAILQDASFQKGGFSTKYLVDFFEEVDSKTLLKEAQRDSGSTKSSVDQKAIMLEDSDELKVLSPQMGGFYRATSPDDEPFVSEEQIIDVNHTLCLLESMKVFNSLTLADYKSPDGEVLYPEGSKYKVIRVIAEDQNTVNKGDLLFVIQPVDA*
>MP0534_megahit_320145_921-1310
MFNKILIANRGEIACRVIKTAKKMGIETVAVYSDADAQALHVQMADEAIHIGPPAANQSYIVIDKIMDAIKQSGAQAVHPGYGFLSENAKFAEALEAAGVAFVGPPKGAIEKMGDKITSKKIAQEAGVST
>MP0534_megahit_320618_2-856
DGSDVSINYDPMLAKLIVKEKNRKQCINTIIKALNSYYLRGFNNNIKFLISIFKSEKFCKGDIHTSLLDQEYKDGYSYPNLSNKLLKKIFIPVASYIGYMSLKKENHNIVDEKENSYVLTLNKKKYSIQIKEGEKNSIKIIYKNASFKIKSFWKVNENLIEVLINKKKYLLQFDKFKNHFSITYLDYSVDFSFFDKNTSKFEKYMLEEEVEDLSKYLLAPMPGKIVSINVKDGQKIKSGENLLILEAMKMENLITATKDAKIKKINVKSNDTVEADQILIEFDE*
>MP0536_megahit_7352_1-393
MNKKVKVRVHGRWFLVELEEVSENTYTAYVEGEEFLLSYMDSRDGSLLTNDFVSDSEPVAQEPDGIGKTNDSMQFLRSPMPGTIQEILVIVGDTFKKGDQICLLESMKMQQVVRAESDGMVQAIKVFAGDS
>MP0536_megahit_27633_1-297
GFDVQSKVTECEIFNLSKLIPKKVKNTLSKTLISPMPGQVVKVCVSENQKVNLGEDLIIIDAMKMENILKADKDIIVKKINVKAGDTVSVDQELITFA*
>MP0536_megahit_28076_3-677
RVSKYCVPNRLDFIRIDTGIEEGSDVSMFYDPMIAKLIANGEDREQSIDRMLLALDQFHISGVSHNINFLSSIMQNKKYREGYTTTNFIQEQFPDGFQGEIASENETLVFVSVLACIHQNSIERYQTVIADETKQSSWSVSFNKKKIDLMIKKSSKTTEILIDSSVLIVDLVSTPNNPIVKARVDDDIYYFQLEKLHPGYRLTYRGWILEALVTSNRTAELNQLM
>MP0536_megahit_50721_77-994
SEGALAGGEVRMDSGVREGDEISMYYDPMIAKLITHGKDRDTALDVHGEALDRFHIEGIQDNMPFIAAVIDEERFRSGNITTAYIKDEFPDGFDGVEPTEAQEIQLICSAAYVHGFFSRRAADTSGRMSPTRDARRDWIVILGDKHHPVTLDLGDDGEAEITINGGKTHTLVSGWYPGQHLVEGLLDGQPFAVKFADRTEGYLFRHRGVALRALVCTPNVADLHARLPEKEKPDTSKLIISPMPGLVVSMDVELGQEVQEGEAVCVVEAMKMQNIIRAEANGTVKAINVGAGDSVAADEIMVEFG*
>MP0536_megahit_57715_2-1174
SAGTVEFLVDDDSGEFFFLEVNTRLQVEHPVTEEVTGIDLVREQLRVATGEPLGYGQDDVVVTGHAIEARLYAEDPSAGFLPATGILTAWRPADEPAVRWDSGVEEGDQVGVDFDPMLAKVVAHGPTRSDAAGRLALALERMHLGGVTTNRDFLVATLRHEAFLAGDTTTDFIERHAPATNGMTEPATLRDLAISAALWLQGRNRDGARVLGAIPSGWRNARMPDQQVVLTHRDASHDVRYRARRDGSFTVDGDRHALVHRWSPEDLDVEVDGLRRTIRVTAAGDRIHLTAMGTTTTFGLVPRFPVPELEAPTGGLLAPMPGRVLDVRTTVGDMVAAGQTLLVLEAMKMEHHMTAPFNGTVTEVHVATDDQVENGTVLMVVAPADGEQDG*
>MP0536_megahit_61030_3-317
GEKMEVVLDDSIRKTEKITSDKKTPEVNSSSGSAVKNFESPMPGVILSINVNVGDVVIAGEQLCILEAMKMEQKLYSDAVGKVESINISVGDKVMTGQALIVFS*
>MP0536_megahit_64365_2-904
MFKKILIANRGEIACRIIKTCKDMGINTVAVYSDADADAMHVDLADESFCIGGSASSESYLVIDKIIKACIKCGAEAVHPGYGFLSENDDFSTALEKNNIVFIGPKSQAIVSMGDKIASKKIAEKAGVNVIPGFTKVIKDSEEAVKVANDIGYPVMLKASAGGGGKGMRVVNNDQECLDGFEHAKNESLSSFGDDRIFAEKFITEPHHIEIQILADQQGNTVYLGERECSIQRRHQKVVEEAPSPFISDKTRIKMGEQAVNLAKAVNYESAGTVEFIVDKEQQFYFLEMNTRLQVEHPVTE
>MP0536_megahit_70688_2-1126
SLKDFTLDRGSMFKKILIANRGEIAVRVIKTCRRLGVQTVVVYSDADADSMAVEMADETVYIGASPASESYLVADKIIDAVRQTGAEAIHPGFGFLSENPVFAKRLEEEGIGWIGPNAYAIEAMGDKISSKKLAAEAGVSTVPGHMGLIEDTKEAVKISKEIGYPVMIKASAGGGGKGIRVAANDKEVEEGFPAVKAEAKASFGDDRVFIEKFILEPRHIEIQVLGDKHGNCIYLVERECSIQRRNQKVIEEAPSPLLDPETRKKMGEQAVALAKAVNYDSAGTVEFVASGADKGFYFLEMNTRLQVEHPVTEMITGVDLVEQMLRVAYGETLKLKQSDIKINGWAVESRVYAEDPYRNFLPSIGRLKRFHAPSE
>MP0536_megahit_71741_914-1177
MFKKILIANRGEIACRIIRTAKKMGIATVAVYSDADANSLHVQLADESVRIGPAEPSKSYLQIKKIINAMKRTGAEAVHPGYGFLSEN
>MP0536_megahit_73172_3-560
PTLPMASDLKNAKSLGYPLLVKAVAGGGGKGMRIVENPKALKELVASAKREALSSFDDDRIFIEKYIQKSRHIEIQILGDQHGNIVHLGERECSIQRRHQKIIEESPSSRVDPLLREEMGEAAIKLAKKIKYSSAGTVEFLLDDKTGEFWFLEVNTRLQVEHPVTEEITGIDLVYEQIKIARGEEL
>MP0536_megahit_76328_1-1119
FWFLEMNTRLQVEHPVTEMVTGIDIVSEQIKIAQGKELSINQDDIQTEGHSIEARIYAEDPDNDFLPSTGKLIADNHTNKDDIRWDTGVEEGIEIGTDFDPMLAKVIAYGSTRGQAIDKLCRELQSVHFGGFNNNIEFLINILRDKNFIAGKTTTDFIELNQPKGHISLDEKEQLYIGITASLWLQGLNRYSATVQKHIPSGWHNARLPNQRTLFEMSGKELEVQYKRQRDGSFKTSSDNKVIIHDWQTNSIDIEIDGLRHQSNISMNNNMLLVQHPKGSKILTILPRFKSSDSKLVKGSLVSPMPGKVIEIKIKQGQAVLKGDELVVIEAMKMNHTISADHDGVVKKIFIKVGNQLDLGENLLTLSENKSK*
>MP0536_megahit_78916_2-1132
FLEMNTRLQVEHPVTELVTNLDLVEEMIRIASGEELRIKQEDIQFKGWAIEARIYAEDPERNFMPSTGRLKVYIPPKPPSGDIKGIRNDTGVQEGDEISIYYDPMISKLCTYGVDREEAIAIMQKALNNYVIKGIQNNVNFLSSIIRNKRFVSGDINTGFIDEVYPEGFSSKINNNQDAFLYSLVAVYLYVKEQSRLIKKRSSNIFYEKSLVTKVGSYIYELRTYDRLENLIIEYEDSVISLESKWCPGDKLIDISIDNDLYSFKVEKIILGYLIEGLGFSDKISIFTKQAFDLSKHMIEKEKKFDEKIIKCPMPGLVVSVNISEGQEIEVGHKLFTVEAMKMENIIKSDISGKIKKIYCAEGDSLASDQIMIEFE*
>MP0536_megahit_90054_3-806
LVEQMILIAAGEPLQLKQNDIVTSGSAIEARIYAEDPYRDFMPSIGRVQRFRIPKNLEFVRIDTGIEEGSEVSMFYDPMIAKLITHGEDRDQAIDKMLQALDQFFISGVSHNLNFLCSIFQTDRFRAGDTTTNFIQQEYPDGYQGEQLNARQQLIAASILACIHQSNIGKLISLPENVARHSTWSVSVDHSSIDLAIRQFPEHFEVSVESEVFIVALLRSPNDPVIQATINDHLHYFQIENLHPGYRLTYRGRVLEALVTRKRTAELN
>MP0536_megahit_93757_724-1077
MINRLLVANRAEIASRVFRTCRALGIETVAVHSDADAALPYVAEADAAVRLPGNAPGETYLRADLVLEAARAAGADAIHPGYGFLSENPGLAEACAAAGITFVGPTSEVLELTGNKAR
>MP0536_megahit_98290_3-815
GWALESRIYAEDPYREFMPSIGRLTKYRTPASSKNVRIDTGIREGSEVSMFYDPMIAKLITYGNTRDEAIQYMLRAIDQYVITGVSHNLNFLSSIMQNTTFQSGYTTTNFIADEYQDGFKGESGTEHETQIIACVLACYHTDQLKRIKTNRMIKNQWTVKINEQQIPVRTEDKDTLMKAVSPTNEYNILISKQHNDPRVQIKIDDEEFCFQIENQYPGYQLTHRGRVFSALVSRQRTAELNRLMPEKIPLDLSKYLLSPMPGLLMKICVEE
>MP0536_megahit_111089_3-668
DKIESKKIARTAGLNVIPGGERVMSNLSLAKKEAKKIGYPVMIKASAGGGGKGMRLAKNEGDLESGFKSAKNEAKHAFGDDRVFIEKFITNPRHIEIQILADTKGNMVYLGERECSIQRRHQKIIEECPSPLVGDRMRKKMGEQALMLAKAVNYYSAGTVEFVASSDQSFYFLEMNTRLQVEHPVTELVADIDLVEQMIRIAYKQTLKIKQSDVKLKGWSIE
>MP0536_megahit_116961_1-399
MNTPLQSVLVANRGEIARRIFRTARSMGLRTVAVFADADANAPFVADADEAVRLPGGYLDGDAVIAAALATGSDAVHPGYGFLAENSGFAAAVEEAGLTWVGPSPSVISTMGDKLAAKEAAAAAGVPILPSSN
>MP0536_megahit_122304_291-1517
MFKKVLVANRGEIACRILETAKRLGIATVAVYSEVDGNARHVALADEAVCIGPAPSAESYLDINRIVAACVELQVDAVHPGYGFLSENARFVSALDEAGITFIGPSVHAIEVMGDKIASRKLALSAGLPVVPGHDEALADVNAALKHARMIGYPVMLKASAGGGGKGMRIAMDEASCREGFERARSEAQSSFGDNRIFVEKFIAEPRHIEIQVLADQHGNCIHLNERECSIQRRHQKVIEEAPSPFLNHATRQAMGEQALALVRAVDYCSAGTVEFIVDPGGDFYFLEMNTRLQVEHPVTEYITGLDLVEWMLRIAAGESLTLTQNDIGISGWSMEARLYAEDPSRGFLPSTGRLSRYRPPATGRHVRVDSGVDEGDEIGIYYDPLMAKLITYGDSRNEAIARMRTALD
>MP0536_megahit_122649_286-531
ALMPVKKAPDTSKYLLSPMPGLLISLSVEEGQEIKAGEELAVIEAMKMENVLRAERDGVVAAIKAGPGDSLAVDQVILEFE*
>MP0536_megahit_126753_3-464
TASLRHHLLVDVDGQQHKVDVRRLGTGRLSIIRLNGMPTSHEVAVVATGRRAQFDVQLREGVFQAVVDSRRAVRQVREEDVSGRRDVVAPMSGRIVRVMVADGDEVVEQQDLVVVEAMKMENVLKAPKAGRIKKVPIREGMTVEVGQTLVSFE*
>MP0536_megahit_127776_3-350
EGETYSVEVEGLDAQTRARPRRGRTENPGIVVPPPTSRTTASSTADNAIRSPMPGRVISILVRPGERVSAGQEVCVVEAMKMEQSIRTTRDGVVKAVLVQPMDSVRTNDPLLELE*
>MP0536_megahit_128256_3-737
VIQAALRSGSQAIHPGYGFLSENAKFAKDVVKAGLIWIGPSSRVISLMGDKLKAKELAEKAGVPTLPMTLDPKKAKDLGYPLLIKASAGGGGKGMRIVKSNKELKESIKSARREAKSSFGDDRVFIERYIPVSRHIEIQILGDSQGNIVHLGERECSIQRRHQKIIEESPSPRVDPEMREAMGAAALKLANKLKYESAGTVEFLVDDKTGEFWFLEVNTRLQVEHPVTEATTGIDLVHEQLRIAR
>MP0536_megahit_142805_2-565
MFKKILIANRGEIACRIIKTAKKMGIKTVAVYSEADEYAKHVIEADESIFIGPAVASESYLSIEKIINAAKKTNSDAIHPGYGFLSENPQFVKKLSNTKIKFIGPNIEAIQIMGDKIKSKKLAIKAKVNTIPGFNDVIRDYSHALSVSKDIGFPLMIKASAGGGGKGMRIVKNEKEVKDAFQLASREA
>MP0536_megahit_144937_3-116
MFKKILIANRGEIACRVIKTARRMGIATVAVYSDADAR
>MP0536_megahit_145718_1-657
VVFIGPGPKAMTVMGDKIESKKLAKKAGVNTIPGDGGAVKDASEAVRIANEIGYPVMLKASAGGGGKGMRIAGNDAECRDGLKRASGEAETAFGDGRVFVEKYIENSRHIEIQVLADGFGNTVYLGERECSIQRRHQKVIEEAPSPLVNEQTRRAMGEQAVALAKAVDYRSAGTVEFVVDQDRNFYFLEMNTRLQVEHPVTELITGLDLVEQMIRIADG
>MP0536_megahit_147251_221-661
MALNRLRIKVDGQWYNVEIGDLTATPIEVRVNGEAFLIEIEPAPQERTTSVRRTRSVDIENDPVVSRYAGSQHSPNENMLRSPMPGRVMSINVRPGDSVYEGDEVCVVEAMKMEQSIRAPRAGIIKEIHVQPLDSVNANDPLVELE*
>MP0536_megahit_153023_538-837
EVDVVPRFEPPELQVPEGGLVAPMPGRVIEVRVAVGEQVTAGQTLVVLEAMKMEHHLKAPHDGTVTEVLVALDEQVANGVALLVVEGDDDQGSGDQGGR*
>MP0536_megahit_166457_1-987
TVAVYSDADARAPFVKMADEAVHIGPAQASESYLVADKIIAACKQTGAEAVHPGYGFLSERASFVEALAKENIAFIGPPAEAIAAMGDKIESKKIAEEAGVNTVPGSGGAIADTAEALEWANRIGYPVMMKASAGGGGKGMRLAWNDQDVKDGFEATQREGLNSFGDERVFIEKFIEDPRHIEIQILGDQHGNVIYLNERECSIQRRHQKVVEEAPSPFVTPKMRKAMGEQCVALSKAVGYYSAGTVELIVSGADKTGESFYFLEMNTRLQVEHPVTEAITGVDLVEQMIRVAAGEKLELTQGDVKIDGWAIENRVYAEDPYRGFLPST
>MP0536_megahit_171989_1-99
NILRAEKQATIGKINAEEGDSLAVDEVILELE*
>MP0536_megahit_172005_1303-2565
GYGFLSENCDFAEAVQKTGAVWIGPSTKAITTMGDKMAARKLVLKTGSPVVPGTTEPLTSINNAKETAKEIGYPILIKAAGGGGGKGMRIIHSENDLKNVISQAKSEAKKAFADDRIYLEKYLEEPHHIEIQVFADNHGNVVSLGERECSIQRRYQKIIEETPSPFIDDKLRLELSKTAIHITESCDYSGAGTVEFLVDKHKNFYFLEMNTRLQVEHPITEMVNGIDLVKEQIRVAAREKLSFTQEDIVSSGYAIECRIYAEDGFNNFAPSTGIITEIIFPHGLGVRMDEGIRVGQEITVYYDPLLGKLITWGKDRKTALQRMIRALKEFQIAGIETSIPFCLMVLQHNSFQEGNYSTHTLDTIKNELLEAVNIYKKEHNWAARIGAVHAHHKSQQTIITRKNQNKPNNWTVSGRMDELQ*
>MP0536_megahit_173818_2-1603
KTAEDAADAAKEIGFPVMIKASAGGGGKGMRIAYNENEIKEGFRSASNEAMSSFADDRMLIEKYVQEPRHIEIQILADMKGNFVYLGERECTIQRRHQKVIEESPSIFVDKRMRRKMGLQAILLAKKVDYFSAGTVEFVVSGKDKNFYFLEMNTRLQVEHPVTELVTGIDLVEQMILIAAGQKIKFKQRNVKLNGWAIESRIYAEDPSRNFLPSIGRLSEYTHPAIESNAQKNHIRVDTGVEEGSEISMFYDPMISKLCTYGSNRRNAIKNMREALNEFCVEGVSHNINFLSSVLCHQKFIRGNISTNFIGEEYPKGYSPLDSAHKEEKLLAAIACFVHRRFVERSSAISGQITRPDLSAYADWIIITGKKRYRAKVLDSINQDSGFVIKLNNQKFRIISDWQFGDKIFRTKYNGEKVSAKIQGNSDSTYSLFYNGAQLDVFVLSPNNARLQKLMPKERATDSSKSLLSPMPGLLVSIAVKPDQSVRAGEELAVIEAMKMENILRAEKDCTIKTIEAEAGKSVEVDQIILTMK*
>MP0536_megahit_181154_1286-1615
LSSISMDGDQLLVQCLGGNKLLTIQPRFKSSHEQELQGSLVSPMPGKVVELLVNKGDRVKAGDVLLMIEAMKMNHIVKANEDGVVADLFIQENDQLDYGAVLMIIEPEE*
>MP0536_megahit_183506_1-600
AEDPFRAFLPSTGRLTCYMEPPAGPGVRVDSGVREGDEIGIYYDPMLAKLITHGRTRTDAIDAMSGALDQFYIDGVTTNLPLLAQVMAHPRFARGQLSTHFLNEEYPDGFAVQPLDRAGQLQMAALAAVLNCHKRKPGPEPASGNPICRVVRIEDESFDTRCTVTGADYRVQVDGIRFVVATDSPHGEVQVAFTIDGNLF
>MP0536_megahit_188122_3-740
VELIVSGADKTGESFYFLEMNTRLQVEHPVTEAITGVDLVEQMIRVAAGEKLAMTQDDVDIDGWAIENRVYAEDPYRGFLPSTGRLVRYQPPVEPWTDDGEANGRRGQHGVRVDDGVFEGGEVSMFYDPMIAKLVTWGKTRDEAADLQVAALDAFRIEGLGHNVDFLSAIMQHERFRSGELTTGFIAEEYPEGFTGAPASPQLTKVLAAVAGVIATADADRARRVEGQLSDDLYAPGDWTVRIGER
>MP0536_megahit_189274_1-213
KYLLSPMPGLLIKICVEEGQTVKAGEELAIVEAMKMENSLRAIDSVKIKSILVEEGDNLMVDQTILEFED*
>MP0536_megahit_194200_2-598
RFKVGDTTTNFIQQQYPDGFKREQLNERQQMVAVSILACIHQSNIERLQSHPESLFKDSPWSISFNHTSIDLAVRKFPENYEVYIGSQVFTVDLLRSPNDPIVKAMVNGHPHYFQLENLHPGYRLSYRGRALEALVTRKRTAELNQLMPEKIAPDMSKYLLSPMPGLLIKICVKEGQIVKAGEELAIVEAMKMENSLRA
>MP0536_megahit_197529_6271-8307
MFSKILIANRGEIACRVIQTCKRMGIATVAVYSDADARAPFVKMADEAVHIGAAPAAESYLLADKIIEACKQTGAEAVHPGYGFLSERASFVEALDKEGIVFIGPPAKAIAAMGDKIESKKLAKEAGVNTVPGSKDAIDTTEEALKISNEIGYPVMMKASAGGGGKGMRLAWNDKDVEEGFEATKREGLNSFGDDRVFIEKFIEDPRHIEIQILADRQGNTLYLNERECSIQRRHQKVVEEAPSPFVTPAMRKAMGEQAVALSQAVGYFSAGTVELIVSGADKTGESFYFLEMNTRLQVEHPVTEAITGVDLVEWMIRVAAGEELPFKQDDIKIDGWSIETRVYAEDPYRNFLPSIGRLVRYEPPVPGWTGASGPAGRRGHEMGGGGIRVDDGVFEGGEVSIFYDPMIAKLITWGPTRDAAADLQVEALDAFRVEGPGHNIDFLSAIMQHPRFRSGELTTGFIAEEYPEGFQGAAVNEPRLKLVAALIAGAQCSVMAHEGQISGRLDGAPKVPSDWVVKIDGRKFAVVLGEGGATVDGEWITGTTDWQPGMVLAAANGNGENLAIQLRRTSSAIWALTTRGKTHEGLAVPARLAPLLDHMIEKEPPDLSKMLICPMPGLLVKLHVAEGDEVQPGQPLATVEAMKMENILRAEKEGTISSINAAEGDSLAVDEVILELE*
>MP0536_megahit_200961_313-723
MSKHEVRIKIGGKWHTVEVDSLEYSPITVKVDGESFEFEIPDLPLKSNQEPAEPESSVDMPENTSNNSVINSPIAGKILAIKIKPGSSVKSGDELCIIEAMKMEQSIRAHGEAKVKKIFVKPMDQVNTNDPLIEFE*
>MP0536_megahit_202233_3-473
DIGYRRRRDGSFAVEGGQVAIVHRWSPDDLDVEVDGIRRTVRITLAAGPSGEHLHLTGGGTTTTFRVIPRFSMPGSKAPSGGLVAPMPGRVLEIRAAMGDTVTKGQTMLLLEAMKMEHHMTAPFDGTVTEVRVATGDQVDNGSVLLVIHPADDGSA*
>MP0536_megahit_205278_1-708
SIQRRHQKIIEEAPSPFIDSYTRQTMGQQAVTLATAVHYESAGTVEFIVDAEQKFYFLEMNTRLQVEHPVTEMVSGLDLVEQMILIAAGEPLQLNQSDIETNGSAIEARIYAEDPYRDFMPSTGRLQRFRIPDNLDSVRIDTGIEEGSEVSMFYDPMIAKLIAHGDNRDRAIENMLAALDQFYISGVSHNLNFLCSIFQNDRFKMGDTTTNFIQEQYPNGFQREQLNDRQQLVAVS
>MP0536_megahit_208884_390-839
MSEIMKVRVGPMWYRVEIDDINTDPVKVKVNGNEFEITLHDKPELQSQMSSVEDPMEDSRDSETDKFDDPTSISRRPARLFKSPMPGTVLSISVEIGDSVSPGDDVCLLESMKMRQVLRSDIEGTVGSILVIPGESILGEAPILELFDV*
>MP0536_megahit_209649_67-1155
EVTGIDLVREQLRVAAGEPLGYGQDDIGFDGHAVEARLYAEDPAAGFLPATGTLVAWRPADEPAVRWDTGVEEGSHVGVDFDPMLAKVVAHGPTRSEAAGRLALALERMHLGGVTTNRDFLVATLRHEAFLAGDTTTDFIKRHAPATGSTLSTTTTRQLAIAAAMWLQGHNRSAARVLDRIPSGWRSARMPAQQVILAVGDVEHDVSYRSQRDGSFTIHGGHLAVVHRWSPDELDVEVDGVRRTVRITLAGDPAGDHLHLTGAGTTTSFRVVPRFTVPGTEAPSGGLVAPMPGRVLEIRAAIGDTVTAGQTMLLLEAMKMEHHMTAPFDGTVTEVRVTVGGQVENGAVLLVIEPDEVEGQGD*
>MP0536_megahit_209936_1588-1779
MPGKVISIMVRPGDRVAAGDEVCVVEAMKMEQSIRTGRDGVIKTIHVQPMDSVSANDPLVELE*
>MP0536_megahit_210323_2104-2544
MAVTTLRIKVGENWYNVEVGELTHSPVEVTVEGETFLVEVEGLPSTPPARPRRGRTQTPGIMVPPPPTRGSGFSGPENIIASPLSGRVISIMVRPGDQVTAGQEVCVVEAMKMEQSIRAHRDGVVNEILVQPMDTVRTNDPLIELE*
>MP0536_megahit_211391_3-572
VIATADADRARRIEGQLSDDLYAPGDWTIRIGEREEGSTSHDVRLEENALTVDGEQVTIEMQYTPGERMVDVALFENGAGEDAEPIQSYTFQLKPTRTGYAVTTRGATHHLRILQTRIAHLASHMIEKTPPDLSKMLICPMPGLLVKLHVGEGDEVQPGQPLATVEAMKMENILRAEKQATIGKINAEEG
>MP0536_megahit_216791_2972-3361
VVAFEIDGADFFVQFDRHEMGYRMQHGSISLSVRVLPIHVDALFDKMPIKISSQLTNYLRSPMPGLLVSIAVEVGDSVNAGDEVAIVEAMKMENSLRVERDAVVAAVHASPGETLDVDQPIIEFEPDGA*
>MP0536_megahit_219364_3-1259
MVKPSHKDKLFQFARSSPINLNFDWRLFLFTKIFIANRGEIACRIIRTASRMGIKTVVVYSEADTNARHVRLADEAFLIGPSAPNESYLSQNAMIDALRESQADAVHPGYGFLSENSDFARSVANTGAVFIGPDPNAIAAMGDKIQSKKIAQEAGLHVIPGYLGEVKDAKHAIEIANDISYPVMIKASSGGGGKGMRVAHNDDELKRSFELAQNEARTSFGDDRLLVERYIERPRHIEIQVLGDTHSNIVHLNERECSIQRRHQKVIEEAPSPFVDPDLRSRMGWQAVTFAKKVGYYSAGTVEFIVGSDKQFYFLEMNTRLQVEHPVTEMITGLDLVEQMIRVAAGERLQFSQEDIGIDGWAVESRIYAEDPERGFLPATGRLTRYLPPRETSTIRLDSGVEEGEEVSVFYDPMMAKLV
>MP0536_megahit_219836_547-1152
MFQKLLIANRGEIACRVIRTAQQLGIRTVAVYSEADRDGLHVELADEAILIGASPVSESYLDIGRVLQACQSTGADAVHPGYGFLSENPRFVQALEQAGIRFVGPSARAIKKMGDKIASKQLAASAGVSVIPGYDGVVNTAEEAIQQAHEIGYPVMLKASAGGGGKGLRIAEDDQECREGFSRTRSEAATSFGDDRILIEKY
>MP0536_megahit_223618_3-1124
SRARSEAATSFGDDRILIEKYIREPRHIEIQVIGDTHGNFVYLGERECSIQRRHQKVIEEAPSPFLDGSMRRAMGEQALALAMAVDYHSAGTVEFIADVEGRFYFLEMNTRLQVEHPVTEMITGLDLVELMLRVAAGDKLPLTQDEVEISGWAIEARLYAEDPHRAFLPATGRLTGYVEPSTGHDVRVDSGVREGDKIGIFYDPMLAKLITHGRTRNDAIDAMCGALDQFCIDGVTTNLSFLAQVIAHPRFVRGQFSTHFLSEEYPDGFVVRPLDRAGQLQVAALVAVLDFSKCKQGHEPASKYPISRVVRIEDKSFKTRCTATGVDYRVRVDGVQFVVTTGSYHGQVQTAFTIDGNLFNAQVRWDGFRYRISH
>MP0536_megahit_232401_761-1045
MFKKILIANRGEIACRVIKTCQKMGIKTVAVYSDVDQNSLHVAMADESVHIGGAASSESYLVIDNIVNACKQTKADAVHPGYGFLSENEAFAHAL
>MP0536_megahit_235029_2-505
PIILKASAGGGGKGIRVVSDKSQLKDALETCISEAESSFGDGRIFIEKFIANPRHIEIQILADMFGNIVHLGERECSIQRRHQKVMEEAPSPFLSDQMRKDMGAQAVTLAAAVDYSSAGTVEFIVDADRNFYFVEMNTRLQVEHPVTELVTGIDLVEQMIKIAAGQKL
>MP0536_megahit_235210_3-614
QQDVSWDGHAIEARIYAEDPNNDFLPSTGKLIANQIEPKDGIRWDSGVEAGMVIGTDFDPMMAKVIAHGSSRLDAARKLAKELESTHFGGFSTNVEFLASILRHKEFILGNTTTDFIDRFNPTRSLTLQDSEQKSVAIKAALWLQGLNRSQAVVLEGIPSGWSNARLPKQRIAFEMDTRLIEIYYMCNRDGSFTVDNQHEVVLH
>MP0536_megahit_236127_553-1146
QKSVAITAALWLQGLNRSQAIVLENIPSGWNNARLPKQRIEFEMDAQLIEIHYMCNRDGSFTVDNQHEVVLHDWSESAVDIEIDGIRTLSSISMDGDQLLVQCLGGNKLLIIQPRFKSSQDQEQQGSLVSPMPGKVVELQVKQGDRVKAGDNLLMIEAMKMNHIVKANEDGVIAELFVQENDQLDYGAVLMIIEPKG*
>MP0536_megahit_239663_1-237
KDTSRFVLSPMPGRIVEISVRPGDSVKAGEELAVVDAMKMENVLCAERDGMVAEVLVSAGDSISVDQIILEMKPYATA*
>MP0536_megahit_240499_2-490
MFKKILIANRGEIACRVIKTCQKMGIKTVAVYSDVDHNSLHVSMADESVHIGGAASSESYLVIDNMVNACKQTKADAVHPGYGFLSEDEDFAHALALAGITFIGPKAEAIVGMGDKIQSKKIAEQAGVNVIPGFTEVLADSKQAVKVANEIGYPIMLKASAGG
>MP0536_megahit_242287_471-1694
VDYSSAGTVEFIVDADRNFYFLEMNTRLQVEHPVTELVTGLDLVEQMIKIAAGQKLEFSQSDIKLNGWAMESRIYAEDPTRGFLPSIGRLVRYREPITSVFGTTKNVRVDGGVNEGDDINRYYDPMIAKLITNGKTRGEAIRHMRWALDEYYIRGVANNLGFLAAVTSNSRFQAGSLSTNFIVEEFGNRFIPEKTEHEDIELIVVVVGAVNCIVAEKKSRLLLRRMDGTSYYRDNYQVRQKWVVICGEEKYPIRVIRSNNGFDISVGKRSFVVETDWTPGNPIFSGRLNGELVSMQIEREAGFYKVQHTGLTTDVRVISPIAADMLSMIPEKLAPDYSKQVLSPMPGLLMSIDVEEGQEVTLGEPLATVEAMKMENKIVAERNGVITKIHLSTGDNLEVGQLIMELK*
>MP0536_megahit_248599_1-633
KRELSKEECIDAGVAVVMEAQAQQRASARVLKSIPSGWRNTEMPFEKHEFLVDEESLIVEYRIERSGKFRVRCEEKEFLVTLYRAGRGKVDLEFENRRSAFNVDQHANRWLVNGPHGDLELIQLPRFADTKLVDAERGLVAPMPGMVVSVEVQVGDAVGKGQLLMVLEAMKMEHRITAPRDGIVSEIHVVTGDQVANGELLVRLAEDREE*
>MP0536_megahit_257445_1-627
EFIVDQKNNFYFLEMNTRLQVEHPVTEEITGIDLVEQMIRIADGKKLKIRQEDVKVIGWSMEARIYAEDPINKFLPSVGRVKKYIEPKVEKNVRIDSGIIDGSEVSVNYDPMLAKLIVKGKNRKQCIDTIIKSLNSYYLRGFNNNIKFLISIFKSDKFLKGDIHTGFLDDEYKDGYSNSNPSNELLKKIFIPITSYIGYKLLQKESRNI
>MP0536_megahit_259628_1-903
QAVKVANEIGYPIMLKASAGGGGKGMRVVRDDKECIHGFERTQNESLSSFGDNRVFAEKYIPEPHHVEIQILADQFGKTLYIGERECSIQRRHQKIIEETPSPFIDSYTRQKMGQQAVTLATAVHYESAGTVEFIVDAKQKFYFLEMNTRLQVEHPVTEMVSGLDLVEQMILIAAGDPLQFDQSDIETNGSAIEARIYAEDPYRDFMPSTGRLQRFRIPENLESVRIDTGIEEGSEVSMFYDPMIAKLIAHGDNRDQAIDNMLAALDQFYISGVSHNLNFLCSIFQNDRFKVGDTTTNFIQ
>MP0536_megahit_271650_2702-3640
MIKKILIANRGEIACRVMKTAKKMGIKTVAVYSEADEFSKHVLKADESLLIGPAIASESYLSIEKIIDAAKKTNSDAIHPGYGFLSENSEFVQKLSKTKIKFIGPNIEAIKIMGDKIQSKNLAIKAKVNTIPGFNKVIKDNNHALSIAKDIGFPLMIKASAGGGGKGMRIVKNKNEIKDAFKLASSEAKSSFGDSRVFIEKYIEKPRHIEIQILSDKFGNIIHLGERECSIQRRHQKIIEEAPSSVVSKKLRNEMGEQAKTLAKKVGYQSAGTVEFIVDQKNNFYFLEMNTRLQVEHPVTEEITGIDLVEQMI
>MP0536_megahit_284806_624-1802
MNYQNYHKLLIANRGEIACRVIRSAHDMGISCVAVYVEADADSLFVKMADEAIKLSDSYLNSKEIIQAALDTGAEAIHPGYGFLSENAKFCRAVLKAGLLWVGPSARVIASMGDKLKAKDLAEKSGVPTLPMTTNPKKVKDIGYPLLIKAAAGGGGKGMRIVKSAKDLNESIKAAQREAKSGFGDDRIFIEKYIAVSRHIEIQILGDTHGNLVHLGERECSIQRRHQKIIEESPSPRVNPEMRHAMGEAALKLAKKLKYESAGTVEFLVDEKTGEFWFLEVNTRLQVEHPVTEATTGIDIVHEQLRIARGESLGYYQEDIDWYGSAIEARLYAEDPANDFLPATGSLIAYEPNPEVEARWDSGVEQGSIIGTDFDPMIAKVICYGENRVEAAN
>MP0536_megahit_287051_1-954
MFTKILIANRGEIACRVIKTAQRMGIATVAVYSDADARAPFVRMADEAVHIGPAQASESYLVADKIIAACKQTGAEAVHPGYGFLSERASFVEALAKENIAFIGPPAKAIAAMGDKIESKKIAREAGVNVVPGFVGEIRDTDHAVEISNDIGYPVMMKASAGGGGKGMRLAYSEKDVREGFEATKREGLNSFGDDRVFIEKFIEDPRHIEIQILGDTHGNVIYLNERECSIQRRHQKVVEEAPSPFVTPKMRKAMGEQCVALSKAVGYHSAGTVELIVSGADKTGESFYFLEMNTRLQVEHPVSEAITGVDLVEQMIR
>MP0536_megahit_288838_3-485
MFKKVLIANRGEIACRIVRSLRQLGVGSVAVFSDADRDAMHTVYADEAVAIGPAPSAQSYLSIDRLVDACLQTRADAVHPGYGFLSENSSFLKALSSAGIAFIGPGQRAIEVMGDKIAAKALARKAGISVIPGYDEALEGVDDALEKASAIGYPVMLKASA
>MP0536_megahit_307776_507-632
MKKILVANRGEIACRIIDSCKKLNLHSIAVYSDVDKNSKHVR
>MP0536_megahit_316610_1-396
MFNKILIANRGEIACRVIKTAKKMGIETVAVYSDADAQALHVQMADEAIHIGPPAANQSYIVIDKIMDAIRQSGAQAVHPGYGFLSENAKFAEALEAAGVAFVGPPKGAIEKMGDKITSKKIAQEAGVSTVP
>MP0536_megahit_322685_3-830
IGTDFDPMIAKVICYGENRVEAANKLSMALESLHLGGVVTNRDFLVSTLRSEAFLNGLTTTDFIEKVKPPRVFEPTENELIKAASIAAMWIQGKNHNEAELLGQLPSGWRNSRLPKQKINFLRGEIEIPITYRSRRDGKFDLNEASLVSIFNWDDNSISIEIDGHRITSKVSKLDNQIVVKMPWGNVSLEIVPRFVQPGSEEVIGGLIAPMPGKVVDLKVKVGDKVSKGDPVVILEAMKMEHQVNAPETGKVSKIFIKKDQQLDNGALLMIVDSK*
>MP0536_megahit_325594_1-975
LEGVDDALEKASAIGYPVMLKASAGGGGKGMRVAFNSTECREGFDRAQNEAQTSFGDNRIFIEKYIERPRHIEIQVLGDHHGNCVYLHERECSIQRRHQKVIEEAPSTFIDSATRAAMGQQAVDLAKAVDYYSAGTVEFIVDQARNFYFLEMNTRLQVEHPVTEMITGLDLVELMLRIAAGEELPFTQSDVPMNGWAIESRIYAENPARGFVPATGRLIHYRQPPQSGSVRVDSGVSEGSEISIHYDPMVAKLICHGSDRNAAIALMRESLDQFHIQGVVTNVPFLASLLAHKRFVTGETTTAFIDEEYPEGFVSQTPSEPLLSN
>MP0536_megahit_334425_865-1536
AFIAEQYPDGFDGVELPEAELRRIAAATAAMHRVGEIRRTRVSGRMDNHERKVGTAWNVALQGQSFDVEIQADPKGATVTFDDGTALRVAGDWTPGDQLAEMTIDDAPLVFKVGKISGGFRVRARGADMKVHVRNPRQAELARLMPEKLPPDTSKMLLCPMPGLVVKIDVEVGDEVQEGQNLCTIEAMKMENILRAEKKGKVSKVNAAAGDSLAVDDVIIEFE*
>MP0536_megahit_334435_3-1262
GPPKGAIEKMGDKITSKKIAQEAGVSTVPGYMGLIEDADEAVKISNEIGYPVMLKASAGGGGKGMRIAWNDEEAREGFQSSKNEAANSFGDDRIFIEKFVTQPRHIEIQVLCDAHGNGIYLGERECSIQRRNQKVVEEAPSPFLDEATRKAMGEQSVALAQAVGYTSAGTVEFIVDGDKNFYFLEMNTRLQVEHPVTELITGVDLVEQMIRVANGEKLTITQDDVKLTGWAIENRLYAEDPYRGFLPSIGRLTRYRPPMEIAAGPLLTNDKWQGDAPAGDTAVRNDTGVYEGGEISMYYDPMIAKLCTWAPTRAEAIERMRVALDSFEVEGIGHNLPFLSAVMDHPIFVEGNMTTAFIAEQYPDGFDGVELPDAELRRIAAATAAMHRVGEIRRTRVSGRMDNHERKVGTAWNVALQGQS
>MP0536_megahit_338206_3-728
SGVNEGSEISIHYDPMVAKLICHGSDRDAAIALMRESLDQFHIQGVVTNVSFLASLLAHKRFLAGETTTAFIDEEYPEGFVSQTPSEPLLSRIIALIAVVHQRSLVFQWGESPASSNPRKTHVVRIAGVAYRCSVEPEDEGYSVRVDSYALKLTTAWTGAEKVTAFCVDGERYYAQVERTDIGYSVVHAGFLVSALILEPHTSELYDFMPLRTPKDQSHLLLSPMPGLLISIDVEAGDAVHA
>MP0536_megahit_350819_6624-8078
MKKILVANRGEIALRIMKSIQKMGIKTVAIFSEADRNAPHVKFADEAVCVGPAPSNQSYLLGNKIIEVCKQLNVDGIHPGYGFLSENADFAEAVEEAGISFIGPRSKAIRIMGSKLAAKDAVKKYDIPMVPGIDEAITDTKKAKKIAAEIGYPILIKASAGGGGKGMRVVEQEKDLEDQMKRAISEAKSAFGDGSVFIEKYVASPRHIEIQVLADTHGNTLHLFERECSVQRRHQKVIEEAPSVVLDAKLREEMGKAAVRVAEACDYVGAGTVEFLFDENRNFYFLEMNTRLQVEHPVTEFITGVDLVEEQIKIARGEVLSIKQEDLKIKGHALELRVYAEDPMDNFLPSVGKLEKYQLPHGEKIRVDNGFEEGMDVPIYYDPMLAKLITYGKNREEAIQLMIKAINDYQVEGVSTTLSFGKFVFEHEAFTSGKFDTHFVKNYYSPEKLQNEVEEESKLAALVALKQYLQDQKKLRLPITEARD*
>MP0538_megahit_11640_1-531
TEAALKLALALERTRVHGVTNNRDYLVAVLRSDEFLAGNTTTDFITRVSIPGQHVPTECELADASIAIALMAQQSNRLNATALRFMPSGFRNSSMPSQQMVLVHEEHEIAVNYRPQRDGSFEVRIGEEDEVRSAKLLSSGSDRFEIQLDDIQAGGYASKFGNRWYVDIPAGSLVLTE
>MP0538_megahit_43900_479-760
VGFGIAPRFTVPGTEEVHGGLVAPMPGVILELRAGPGDRVAAGETLVVMEAMKMEHHISAPEDGTITEVLVAVGQQVENGTALMVLEPDEDSS*
>MP0538_megahit_47670_3-527
DLAVALGGTSAADSYLDAAKVVEAAMSVGADAIHPGYGFLSENAAFADAVTAAGMTWVGPPSSAIAAMGDKLAAKRTMSDADVPTLPSVEIADSTDLSKIGREIGFPLLVKASAGGGGKGMRVVSDDDELSDAIAGAKREALSAFGNDTVFVERYLETSRHIEIQVLGDQHGTVL
>MP0538_megahit_55034_2-703
AKFSTRLEKSEIVFIGPSAIAITSMGDKLASKKLASSAGVNTIPGHDCVLHDASEAVSIAKQIGYPIMLKASAGGGGKGMRVAHNERECREGFERAASEARASFGDDRLLIEKFIPEPRHIEIQVLGDQHGNMIHLGERECSLQRRHQKVIEESPSPLVDQPLREIMGEQAVALARAVDYVSAGTVEFLVDADRNFYFLEMNTRLQVEHPVTELVTGLDLVELMIRIAAGEALP
>MP0538_megahit_66100_1-777
RLEAIDKQIEALDRFEIEGPGHNIDFVSALMQHDRFRSGNITTGFIAEEYPEGFKGAPASPELLRQLSAIGAFAAMAQADRARRIEGQLGKRLSPPTGWQVKIGDAVHDVVIDGDHVTVDAESIDMALEYTPGDRLIEAEFGDKMLAVRIASARSGFVLTAHGASHRLRILPAHAAPYAAHMLEKVAPDLSKFLICPMPGLLVALNVKEGDKVEVGQPLAVIEAMKMENILRAGKAGTVKSVSAAQGESLPVDAVILEL
>MP0538_megahit_68137_1-837
VSMFYDPMIAKLITWAPTRLEAIDKQIEALDQFEIDGPGHNIDFVSALMQHERFRSGNITTGFIAEEYPEGFQGAPASTQLLQRLSAVGAFAAMAQADRARRIDGQLGKRLSPPTGWQVKIGDAVHDVVIDGDDVTVDGEPIDMALEYTPGDRLIEAEFGDDLLSVRIAPSRSGFVLTCHGASHRLRILPAHAAPYAAHMIDKVPPDLSKYLICPMPGLLVALHVKQGDKVEVGQPLAVIEAMKMENILRAGKAGTVKSVSAAQGESLPVDAVILELE*
>MP0538_megahit_70277_3661-4374
MFDKILIANRGEIACRVIKTARKMGIETVAIYSDADRQALHVQMADEAVHVGPAPANQSYIVIDNVMAAIKSSGAQAVHPGYGFLSENAKFAEALEAAGVAFVGPPKGAIEAMGDKITSKKIAQEAGVSTVPGYMGLIADADEAVKISNEIGYPVMIKASAGGGGKGMRIAWNDEEAREGFQSSKNEAANSFGDDRIFIEKFVTQPRHIEIQVLCDAHGNGVYLGERECSIQRRNQKV
>MP0538_megahit_71448_4807-6810
MFKKILIANRGEIAVRVIKTCRRLGVQTVVVYSDADADSMAVEMADETVYIGASPASESYLVADKIIDAVRQTGAEAIHPGFGFLSENPVFAKRLEEEGIGWIGPNAYAIEAMGDKISSKKLAAEAGVSTVPGHMGLIEDTKEAVKISKEIGYPVMIKASAGGGGKGIRVAANDKEVEEGFPAVKAEAKASFGDDRVFIEKFILEPRHIEIQVLGDKHGNCIYLVERECSIQRRNQKVIEEAPSPLLDPETRKKMGEQAVALAKAVNYDSAGTVEFVASGADKGFYFLEMNTRLQVEHPVTEMITGVDLVEQMLRVAYGETLKLKQSDIKINGWAVESRVYAEDPYRNFLPSIGRLKRFHAPSEGALAGGEVRMDSGVREGDEISMYYDPMIAKLITHGKDRDTALDVHGEALDRFHIEGIQDNMPFIAAVIDEERFRSGNITTAYIKDEFPDGFDGVEPTEAQEIQLICSAAYVHGFFSRRAADTSGRMSPTRDARRDWIVILGDKHHPVTLDLGDDGEAEITINGGKTHTLVSGWYPGQHLVEGLLDGQPFAVKFADRTEGYLFRHRGVALRALVCTPNVADLHARLPEKEKPDTSKLIISPMPGLVVSMDVELGQEVQEGEAVCVVEAMKMQNIIRAEANGTVKAINVGAGDSVAADEIMVEFG*
>MP0538_megahit_71644_1-780
QCIDTIIKALNSYYLRGFNNNIKFLISIFKSENFSKGDIHTGLLDQEYKDGYNYSEPSNKLLKKIFIPVASYIGYVYSKKESHNFDKKKNSYVLILDKKKYHVEIKEGKKGLIKIIYKNFLFKLKSSWKINESLIDIQINKKKYLLQIDKFKNHFSITYLDYSFDFVFYDKNTAKFEKYMIEEDAADLSKFLLAPMPGKIVSINVKDGQKIKSGENLLILEAMKMENLITADKDTKIKKINVKPNDTVEVDQVLIEFDE*
>MP0538_megahit_71707_1-474
MFDKILIANRGEIACRVIKTAKKMGLTTVAIYSDADAQALHVEMADEAIHIGPPPANQSYIVIDKVMEAVKQSGAQAVHPGYGFLSENSKFAEALDAVGVAFVGPPVGAIEKMGDKITSKKIAQEAGVSTVPGYMGLIEDADEAVKISNEIGYPVMLK
>MP0538_megahit_73815_529-630
MAITKILIANRGEIACRVMRTAKKMGIKTVAVYS
>MP0538_megahit_78771_1-927
AGGGGKGMRIAWNDEEAREGFQSSKNEAANSFGDDRIFIEKFVTQPRHIEIQVLCDAHGNGVYLGERECSIQRRNQKVVEEAPSPFLDEATRKAMGEQAVALAQAVGYTSAGTVEFIVDGDKNFYFLEMNTRLQVEHPVTELITGVDLVEQMIRVANGEKLSITQDDVTLTGWAIENRLYAEDPYRGFLPSIGRLTRYRPPQEVAAGPLLEQGTWQGDAPSGEMAVRNDTGVFEGGEISMYYDPMIAKLCTWAPTREEAIEKMRVALDSFEVEGIGHNLPFLSAVMDHPKFVSGEMTTAFIAEEYPEGF
>MP0538_megahit_81372_357-1022
MFKKILIANRGEIACRVIKTCQIMGIGTVAVYSDADQNSMHVSMADQSIHIGGAASSESYLVIENIVNACKQTKADAVHPGYGFLSENENFAHALANEGITFIGPKAEAIVSMGDKIQSKKIAEQAGVNVIPGFTEVLADSKQAVKVANEIGYPIMLKASAGGGGKGMRVVRDDKECIHGFERTQNESLSSFGDNRVFAEKYIPEPHHVEIQILADQFGKTL
>MP0538_megahit_82113_2079-3068
FLPSIGRLTRYRPPAETAAYAPGVAPGDAGDVVVRNDTGVYEGGEISMYYDPMIAKLCTWAPTRDAAIEAMRVALDSFEVEGIGHNLPFLSAVMDHPKFVSGDMTTAFIAEEYPEGFDGVNLPESDLRRIAASCAAMHRVAEIRRTQVSGRMDNHERRVGNNWVVAIGDHSYALRISADPEGATVRFEDKSEIRVSSDWTPGDSLAHVLTDGAPLVLKVDKITQGFRVRSRGADLKVHVRRPRQAELAALMPEKLPPDTSKMLLCPMPGLVVKINVEVGQEVQEGQALCTIEAMKMENILRAEKKSVVSKINAGAGDSLAVDDVIIEFE*
>MP0538_megahit_86279_1-537
LAGVKVSSDPLAVLTHGDIDGREPPSMSGSLDSSSAMGPDGTRPVEAPLQGTIISIDVSPDDEVAEGQPVAVMEAMKMEHVIVSNVTGIVRALGVSQGDTVYEGHPLLFIEEADLDIEASEAEAAVDLDLIRPDLQEVFDRHYRGTDEAKPSAVSKRHGRGHRTARENLSRLVDENTFV
>MP0538_megahit_93359_1-618
LDGDELAWVATAAAMWLQGRNRHRALVLDRIPSGWRNARLPDERVTLALGDQETTVAYRARRDGTFLVNDTREVRVHQWTNDGIDLEVDGRRTASAITEAGNRLHVQIPRGTVEVDVVPRFEPPELQVPEGGLVAPMPGRVIEVRVAVGEQVTAGQTLVVLEAMKMEHHLKAPHDGTVADVLVAVDEQVANGVTLLVVEGDNDRGS
>MP0538_megahit_100330_3-977
RTADLLVRSIESARSEATSAFGDGAVYLERCIERGRHIEVQVLADNHGTVIPFVERECSIQRRHQKVIEESPSPVITEKTRRALAEAAVRLATSVGYTNAGTIECLYDERSEEFYFLEMNTRLQVEHPVTEMVTGIDLVRWQLRIAQGEPLTIDPERALTPEGHAFECRVYAEDPAVGFMPSPGLLETYREPTGPGIRVDAGVESGFEVPIFYDSMVSKVISHAVDRRHAIARMIRALNEYEISGVPTTIPLFRWLLEDTDFRAGRFDTTYLDRVLEKREGASFSLSPDDGVVEQLVIVAAAISIAVKGLGSTTAQLGVDDSSKW
>MP0538_megahit_107119_3-803
PHVLMADEAVHIGPSPAAQSYLLADKIIEACKATGADAVHPGYGFISERESFRKALDAEGIIFVGPPANAIAAMGDKIESKKLAKEAGVNVVPGYVGVIDDTDHAVRISNEIGYPVMMKASAGGGGKGMRLAYSEQDVREGFEATKREGLNSFGDDRVFIEKFIESPRHIEIQILGDQHGNIVYLNERECSIQRRHQKVVEEAPSPFVSPDMRRKMGEQCVALARAVGYFSAGTVELIVSGEDKTGESFYFLEMNTRLQVEHPVTEE
>MP0538_megahit_110820_1-570
VGVDFDPMLAKVVAHGPTRSDAAGRLALALERMHLGGVTTNRDFLVATLRHEAFLAGDTTTDFIERHAPATNGMTEPATLQDLAISAALWLQGRNRDGARVLGAIPSGWRNARMPDQQVVLTHRDASHDVRYRARRDGSFTVDGDRHALVHRWSPEDLDVEVDGLRRTIRVTAAGDQIHLTAMGTTTTFG
>MP0538_megahit_116344_6665-8149
MPDIKKVLIANRGEIALRVIHSCKELGIKTVAVYSRPDAASPHVMHADESVFIGEAASSESYLVMDKIIDAVKRTGADAVHPGYGFLSENAAFAERCEKEGIIFIGPKPHAITVMGDKTAARELVTKLGIPTPPGLKSELKDLEEASTIADEIGYPILVKAAAGGGGKGMRIVHKKDEFESSIKAAKSEAKNAFGDDRIYIEKYLEEPRHVEFQVVADTHGNVVHVFDRECSIQRRHQKVIEEAPCALLTPDLREKMAEAAIKATKGCDYIGAGTIEFLVDKHLDFYFLEMNTRLQVEHPVTEMISGVDLVATQILVAEGKKLPFTQDDLKINGHSIECRIYAEDPEDNFLPSTGMLYKHRAPTGDGIRVDAGVEEGQEVTINYDPMISKLTVHGKDRKAAISKMLRALDEYEIAGCKTTIPFCEFTLKHKDFVEAKYDTHFVKDNFNPENLKKKVDENILALAATLLKEKETAEPQEVLSAGNHNSDWWLNRR*
>MP0538_megahit_116466_6316-8352
MFSKILIANRGEIACRVIQTCKRMGIATVAVYSDADARAPFVKMADEAVHIGAAPAAESYLLADKIIEACKQTGAEAVHPGYGFLSERASFVEALDKEGIVFIGPPAKAIAAMGDKIESKKLAKEAGVNTVPGSKDAIDTTEEALKISNEIGYPVMMKASAGGGGKGMRLAWNDKDVEEGFEATKREGLNSFGDDRVFIEKFIEDPRHIEIQILADRQGNTLYLNERECSIQRRHQKVVEEAPSPFVTPAMRKAMGEQAVALSQAVGYFSAGTVELIVSGADKTGESFYFLEMNTRLQVEHPVTEAITGVDLVEWMIRVAAGEELPFKQDDIKIDGWSIETRVYAEDPYRNFLPSIGRLVRYEPPVPGWTGASGPAGRRGHEMGGGGIRVDDGVFEGGEVSIFYDPMIAKLITWGPTRDAAADLQVEALDAFRVEGPGHNIDFLSAIMQHPRFRSGELTTGFIAEEYPEGFQGAAVNEPRLKLVAALIAGAQCSVMAHEGQISGRLDGAPKVPSDWVVKIDGRKFAVVLGEGGATVDGEWITGTTDWQPGMVLAAANGNGENLAIQLRRTSSAIWALTTRGKTHEGLAVPARLAPLLDHMIEKEPPDLSKMLICPMPGLLVKLHVAEGDEVQPGQPLATVEAMKMENILRAEKEGTISSINAAEGDSLAVDEVILELE*
>MP0538_megahit_124825_1-546
AVAGVIATADADRARRVEGQLSDDLYAPGDWTVRIGEREEGSTSHEVRLEEAALTVDGEPVTLEMQYTPGETMVDVALFENGADDDGDPVARYTLQLRSTRTGYAITTRGATHHLRILQTRVAHLAAHMIEKTPPDLSKMLICPMPGLLVKLHVAEGEEVHPGQPLATVEAMKMENILRAEK
>MP0538_megahit_125404_180001-182046
MFNKILIANRGEIACRVIKSARKMGIKTVAVYSDADKHALHVKMADEAVHIGPPQANQSYIVIDKIMAAIKATGAQAVHPGYGFLSENPKFAEALDAAGVAFVGPPKGAIEAMGDKITSKKIAQEADVSTVPGYMGLIEDAEEAVKISNEIGYPVMIKASAGGGGKGMRIAWNDDEAREGFQSSKNEAASSFGDDRIFIEKFVTQPRHIEIQVLADGHGNAVYLGERECSIQRRNQKVIEEAPSPFLDEATRKAMGEQAVALAKAVGYASAGTVEFIVDGNKNFYFLEMNTRLQVEHPVTELITGVDLVEQMIRVAAGEKLSITQEDVKLTGWAVESRLYAEDPYRNFLPSIGRLTRYRPPAEVAAGPLLANDTWQGEAPSGPNAVRNDTGVFEGGEISMYYDPMIAKLCTWAPTRAEAIEAMRVALDSFEVEGIGHNIPFLSAVMDHPKFVSGEMTTAFIAEEYPEGFAGVTLEDSALRQIAACTAAMNRVAEIRRTRVSGRLDNHERRVDNQATVTLQGQTYNVTIAPYSGGADVSFEDGGSLRVEGDWTPGRTLAEMTVDGKPLVLKVDKITHGFRIRSRGADMKVHVRSRRQAELAALMPEKLPPDTSKMLLCPMPGLIVKVDVEVGQDVQEGQALCTVEAMKMENILRAERSGVVSKINAGAGDSLAVDDVIMEFE*
>MP0538_megahit_138524_3-551
SRVFEPTENELIKAASIAAMWIQGKNHNEAELLGQLPSGWRNSRLPKQKINFLRGEIEIPITYRSRRDGKFDLNEASLVSIFKWDDNSISIEIDGHRITSKVSKLDNQIVVKMPWGNVSLEIVPRFVQPGSEEVIGGLIAPMPGKVVDLKVKVGDKVSKGDPVVILEAMKMEHQVNAPETGKV
>MP0538_megahit_142382_2-895
MNTPLQSVLVANRGEIARRIFRTARSMGLRTVAVFADADTNAPFVADADEAVRLPGGYLDGDAVIAAALATGSDAVHPGYGFLAENSGFAAAVEEAGLTWVGPSPSVISTMGDKLAAKEAAAAAGVPILPSSNDPTDDSPVNYPLLVKATAGGGGKGMHLVEKPADLAEAVATARREAATAFGDDRVFLERYVGRSRHVEVQVLGDAHGDLVHLGLRECSIQRRHQKVVEESPPARPDPDRDEAMAAAAVNLARGIGYQSAGTVEFLVDDDSGEFFFLEVNTRLQVEHPVTEEVTGID
>MP0538_megahit_150351_1-891
MSYQNYHKLLIANRGEIACRVIRSAHDMGISCVAVYVEADADSPFVKMADEAIKLSDSYLNSKEIIQAALDTGAEAIHPGYGFLSENAKFCRAVLKAGLLWVGPSARVINSMGDKLKAKDLAEKAGVPTLPMTTSPNKAKDIGYPLLIKAAAGGGGKGMRIVKSAKDLKESIKAAQREAKSGFDDDRIFIEKYIPVSRHIEIQILGDSHGNVVHLGERECSIQRRHQKIIEESPSPRVDPEMRHAMGEAALKLAKKLKYESAGTVEFLVDDKTGEFWFLEVNTRLQVEHPVTEATTG
>MP0538_megahit_156725_1-819
RTGHAIECRLYAEDPSKNFLPSPGKISKLKIPNAGLANIRLDIGVDEGDEISFYYDPMIAKIISKGSTRNESINNMIQYLKEIKIEGINTNKSFLISVLQNKAFEDANFNTKFIENNLASFINKKEDIVPTKQHQDTSKVNQKYNDKDVKAFEKIISKTPKSKNGQDYTDKDLKAFENIVSSKAKTAENGVKPEVKNIPGNIYDTPKFLPAGDKYMLIEFGNVMNLELNFTAQNLAKAIKDHKVKGVYETSPCFASMLVHYEPEEIKFNDLKN
>MP0538_megahit_161359_3-557
GVIATADADRARRIEGQLSDDLYAPGDWTIRIGEREEGSTSYDVRLEENALTVDGEQVTIEMQYTPGERMVDVALFENGAGEDAEPIQSYTFQLKPTRTGYAVTTRGATHHLRILQTRIAHLASHMIEKTPPDLSKMLICPMPGLLVKLHVGEGDEVQPGQPLATVEAMKMENILRAEKQATIGK
>MP0538_megahit_163759_3-152
EVQPGQPLATVEAMKMENILRAEKQATVGKINAEEGESLAVDAVILELE*
>MP0538_megahit_166722_247-1467
MFKKILIANRGEIACRVIKTARRMGIATVAVYSDADARAPFVKMADEAVHIGPAQASESYLVADKIIAACKQTGAEAVHPGYGFLSERASFVEALAKENIAFIGPPAEAIAAMGDKIESKKIAQEAGVNTVPGSGGAIADTAEALEWANRIGYPVMMKASAGGGGKGMRLAWNDQDVKDGFEATQREGLNSFGDERVFIEKFIEDPRHIEIQILGDQHGNVIYLNERECSIQRRHQKVVEEAPSPFVTPKMRKAMGEQCVALSKAVGYYSAGTVELIVSGADKTGESFYFLEMNTRLQVEHPVTEAITGVDLVEQMIRVAAGEKIELTQDDVKIDGWAIENRVYAEDPYRGFLPSTGRLVRYHPPVEPWADDGSENGRRGVDGIRVDDGVFEGGEVSMFYDPMIAKL
>MP0538_megahit_170159_25569-27011
MKKILVANRGEIALRVMKTAREMGIKTVAVYSEADRHSPHVRYADEAILLGPPPSSESYLLGDVIIEKAKALNVDAIHPGYGFLSENAGFAKKVKESGIVWIGPDTHAIEVMGSKLAAKEAVKSYDIPMVPGIDEAIEDVDKATSIAKEIGFPILIKASAGGGGKGMRVVEKETELESQMKRAISEAKSAFGDGSVFIEKYIASPRHIEIQVLADKHGNTVHLFERECSIQRRHQKVVEEAPSSVLSETLRENMGAAAVRVAKACDYVGAGTVEFLIDDDHNFYFLEMNTRLQVEHPVTELITGIDLVEQQIKVANGETLSFTQEDLKINGHAVELRVYAEDPLNDFLPSVGNLEVYKLPEGNGIRVDNGFEEGMEVPIYYDPMLAKLITYGKTREAAIQLMVEAIDAYEVEGIQTTLPFGKFVFENDAFRSGNFNTHFVKNNYSPEKLKAQFTEEAELAAKVVLRQYLKDSKQLRLPKS*
>MP0538_megahit_174234_335-1402
MFTKILIANRGEIACRVIKTAQRMGIATVAVYSDADARAPFVRMADEAVHIGPAQASESYLVADKIIAACKQTGAEAVHPGYGFLSERASFVEALAKENIAFIGPPAKAIAAMGDKIESKKIAREAGVNVVPGFVGEIRDTDHAVEISNDIGYPVMMKASAGGGGKGMRLAYSEKDVREGFEATKREGLNSFGDDRVFIEKFIEDPRHIEIQILGDTHGNVIYLNERECSIQRRHQKVVEEAPSPFVTPKMRKAMGEQCVALSKAVGYHSAGTVELIVSGADKTGESFYFLEMNTRLQVEHPVTEAITGVDLVEQMIRVAAGEKLAMTQDDVGIDGWAIENRVYAEDPYRGFLPST
>MP0538_megahit_175409_2-622
TQDDVGIDGWAIENRVYAEDPYRGFLPSTGRLVRYQPPVEPWTDDGEANGRRGQHGVRVDDGVFEGGEVSMFYDPMIAKLVTWGKTRDEAADLQVAALDAFRIEGLGHNVDFLSAIMQHERFRSGELTTGFIAEEYPEGFTGAPASPRLTRVLAAVAGVIATADADRARRVEGQLSDDLYAPGDWTVRIGEREEGSTSHEVRLEENA
>MP0538_megahit_181962_1979-4045
MFTKILIANRGEIACRVIKTAKRMGIATVAVYSDADARAPFVRMADEAVHIGPATASESYLVADKIIAAAKQTGAEAVHPGYGFLSERASFVEALEAEGIAFIGPPVNAIAAMGDKIESKKLAMEAGVNVVPGFVGEIEDTEHAVRISDEIGYPVMMKASAGGGGKGMRLAYSEQDVREGFEATKREGLNSFGDDRVFIEKFILNPRHIEIQILGDKHGNVIYLNERECSIQRRHQKVVEEAPSPFVTPKMRKAMGEQCVALSQAVGYHSAGTVELIVSGADATGESFYFLEMNTRLQVEHPVTEAITGVDLVEQMIRVAAGEKLAMTQDDVKIDGWAIENRVYAEDPYRGFLPSTGRLVRYQPPVEPWADDGQENGRRGVDGVRVDDGVFEGGEVSMFYDPMIAKLVTWGETRDEAADLQIAALDAFRIEGLGHNVDFLSAIMQHPRFRSGELTTGFIAEEYPDGFTGAPASDQLTRVLAAVGGVVATADADRARRIAGQLSDDLYAPGDWTVRIGEREEGSTSHEVRLEENALTVDGEPVTIEMQYTPGEPMVDVALFENGADEDADPVEAYTLQLKSTRTGYAVTTRGATHHLRILQTRIADLAAHMIEKTPPDLSKMLICPMPGLLVKLHVGEGEEVHPGQPLATVEAMKMENILRAEKQATVGKINAAEGDSLAVDEVILELE*
>MP0538_megahit_182326_865-2058
YFLEMNTRLQVEHPVTELITGVDLVEQMIRVANGEKLTITQDDVKLTGWAIENRLYAEDPYRGFLPSIGRLTRYRPPMEIAAGPLLTNDKWQGDAPAGDTAVRNDTGVYEGGEISMYYDPMIAKLCTWAPTRAEAIERMRVALDSFEVEGIGHNLPFLSAVMDHPIFVEGNMTTAFIAEQYPDGFDGVELPDAELRRIAAATAAMHRVGEIRRTRVSGRMDNHERKVGTAWNVALQGQSFDVEIQADPKGATVTFDDGTALRVAGDWTPGDQLAEMTIDDAPLVFKVGKISGGFRVRARGADMKVHVRNPRQAELARLMPEKLPPDTSKMLLCPMPGLVVKIDVEVGDEVQEGQNLCTIEAMKMENILRAEKKGKVSKVNAAAGDSLAVDDVIIEFE*
>MP0538_megahit_188296_6910-7857
MFNKILIANRGEIACRVIKTAKKMGIETVAVYSDADAQALHVQMADEAIHIGPPAANQSYIVIDKIMDAIKQSGAQAVHPGYGFLSENAKFAEALEAAGVAFVGPPKGAIEKMGDKITSKKIAQEAGVSTVPGYMGLIEDADEAVKISNEIGYPVMLKASAGGGGKGMRIAWNDEEAREGFQSSKNEAANSFGDDRIFIEKFVTQPRHIEIQVLCDAHGNGIYLGERECSIQRRNQKVVEEAPSPFLDEATRKAMGEQSVALAQAVGYTSAGTVEFIVDGDKNFYFLEMNTRLQVEHPVTELITGVDLVEQMIRVA
>MP0540_megahit_15559_3-611
RAYAEDPLKDFVPSIGRLKKYKEPSRVKEIRVDSGVIEGSEISRFYDPMIAKVISYGKTRAKAIEFMSDALDSFIIRGIRNNLDFMRNILSIPDFLEGNYSTDFISENWPEGYTEFDFDQELISFAVVLGAFVDCKFRHREQKNIFNNMVCYINEQKITLDYKFNKNTCNVFINNKKYEVESNWVPGEIILSATVNEEPFLAQ
>MP0540_megahit_20422_236-661
MIKKILIANRGEIACRIIKACKEMSIDTVAVYSEVDFDSPHVLMADEAVEIGPANPSESYLNFDKIVNAAKDTSSDAIHPGYGFLSENGAFAQYVQDSGLIFIGPEPATIKSMGDKAESKQMMIEAKVPTIPGSDGELTGNI
>MP0540_megahit_21785_2-625
EISIYYDPMIAKLSTWGETRDEAIRQMLFALDQFMIQGVRNNLSFLSVVMSNKDFKDGNISTSFIEQHFSKGFKGISFKKHEEIIYLSLLALNFDQINRNNREKKEQSNFFIEIIDEFDGQKYLSKEYSINVEGNFFSISQSEGIKIYNKIYKGLKIRFEKSFENNFCHFHFISEKEVILDFYCDIQFMHPFTVLKYRGVSVYGMLKN
>MP0540_megahit_29692_2-997
AGGGGKGMRVVYNEKDLADNFQSAKNEAKSSFGDERIFIEKFIENPHHIEIQILGDKFGNFIHLGERDCSIQRRNQKIIEEAPSPFIDSAIRDAMAAQAIKLAKSVNYFSAGTIEFIVDSRKNFYFLEMNTRLQVEHPVTELITKVDIVEQMIRIASGEALKFDQAEISFAGCAIETRVYAEDPSRDFMPSVGRLTQYSPPNEIIDEKKEVRNDTGVCEGSNISFKYDPMISKLCVWAPNRKKSLELISYALAEFRIDGIKSNLSFLIDVISKEKFQKGDFTTNFLSEEYPEGFQNRNLSKKDLEYLGAALLSLKKFFEAGHRPQINSLSNT
>MP0540_megahit_30645_2-586
IGFPVLIKASAGGGGKGMRVVSSESELKQGLISSQNEAEKSFGDKRVFIEKYITNPRHIEIQVLADKFGNCIYLGERECSIQRRNQKVIEEAPSPFLDTQLRRKMGEQAVSLAKAVNYSSAGTVEFIVDEEKNFYFLEMNTRLQVEHPVTELITGLDLVELMIKVAYGEQLKLSQEEIKLKGWALESRIYAEDPY
>MP0540_megahit_31284_100-528
YKLNKDNLYEVMGSICKIYHCDSFGIDIQIDSHRFYAHITEAGSEIVINMPFGDVNASVLPRFIEPGNDVPEGGLIAPMPGKVIDVKVKKGSKVKAGDTLVIIEAMKMEHSIKATETGKIAKVMIQLNDQVDNGATLLVLEK*
>MP0540_megahit_33291_2-898
SIGRLTRYIEPKSKKIRIDSGVVEGSEISMYYDPMISKLCVYGKDRTSAIDLMINALDRYLINGVNTNKEFLSNILQHKNFISGDISTKFIEENYSNGFDPVNTKMQKYDEIFAVALFIHFKYMNRAASISNQVKGFNRMIDSEWNIISKNKKSKAKITFNNYNQNYDIFIDKKYFNLKSDWKIGFPLLSALIENKLLYFGITRNGPKYTISHKSLKIEIIVLSDRHTELNSLMIPRKKIDTSKFLLSPMPGLLVSIFVKKGQKVQEGESIAVIEAMKMENIIKAEKELIIKDIFSQEG
>MP0540_megahit_33344_390-533
QPGQPLATVEAMKMENILRAEKQATIGKINAEEGDSLAVDEVILELE*
>MP0540_megahit_36277_1-402
TGVREGDAVTVDFDPMLAKLIVHAPTRTAAARRLDNALSDLRALGVITNIGFLRQMTTHSDFISGGITTDYLDSRDISDFAEPEPDPATLVAIAAAASRFGLDRAGSGSSESFVDEHTGHSGDPFRTLSRSFP*
>MP0540_megahit_43288_3-488
KKYKIKINQGKNNIIKVNYKNLLFKLKSSWKINEGILKIQINKKNYILQFDKFRDHFSITYLDYSTDFIFYDQNTAKFDKYMLEEKPADLSKFLLAPMPGKIVSINVKDGQKVKSGENLLVLEAMKMENLITSTKDSKIKKINVKPNDAVEVDQILIEFDE*
>MP0540_megahit_48772_3-491
MIERILIANRGEIACRIMNTAAKMGIETSVVYSKEDQGSLAVNKADKAFFLSDVNNKNQEYLDIEQIISIAKKNKIDAIHPGYGFLSENALFAKAVEKNDMKFIGPPAEAIKIMGDKIVSKLQAKNCGVSTIPGVDSEIVNFSEAKSIAKKIGFPIMVKASAG
>MP0540_megahit_51371_3-599
VPGTDEAIDDIELAKSLAQEIGFPILIKASAGGGGKGMRIVESADAFEEQMKLAVSEAVSAFGNGAVFIEKYVASPRHIEIQVLADKHGNVVHLFERECSIQRRHQKVIEEAPSSVLTDELRAEMGQCAVNVALSCNYVGAGTVEFLLDENMNFYFLEMNTRLQVEHPVTEMITGVDLVKQQILVARGEKLSFNQEDLK
>MP0540_megahit_61969_1-531
NTTKENLEDYFIHWNERIIPLSWSFSDGLHRVKNQKQKEFIVKINKLSFNKITRIKVNSKILNLWLKKKTDGFVVNWEGYEGELQIYPIEISKMLGFLPEKKVLVSDRVLSAPMPGLLVSLDIDAGDEVQLGQRLCALEAMKMENVLYAERNGKIKLVHCKKGDILSDGDKILEYE*
>MP0540_megahit_71056_149-433
MPWGSVSLETIPRFVLPGSEEVAGGLIAPMPGKVVDLKVKVGDKVAKGDPVVVLEAMKMEHQVNAPEAGKVKEIYIKKDQQLDNGALLMVLDSK*
>MP0540_megahit_86394_2-511
MIEKILIANRGEIACRVIKTAKKMGIKTVAVYSEADEYSKHVLEADESIFIGPAPAAESYLSIDKIINAAKKTNADAIHPGYGFLSENSRFVEKLLKEKIKFIGPNVKAIKIMGDKIQSKNLAIKAKVNTIPGFNNVIKDHNHALNIAKDIGYPLMIKASAGGGGKGMRI
>MP0540_megahit_93607_1-1086
LITGIDIVKEMISISSGNQLSVKQDEVSLNGWAIESRVYAEDPLRNFLPSTGRLTKYKSPESISSKGGIVRNDSGVREGDRISLFYDPMLSKLCTWAKDRKTAIKQMSSALDNYEIEGIQTNISFLSALCEDSDFIKGHLHTGFIQEKFPEGFKIIKPAKQRLLDILAIVASVDLISQFRYQSENISSGSAINRSVYYYDGSLDFEIMSLEKETFSVKFHGETAKKVEVNWTIGKSLVEAKIDGKSIVLKVARINSIYQARFRGSELKCVIVRKELIPLFNLMPKKQKDINFKVLNCPMPGLLVSLNVSIGEKVEEGQALCIVEAMKMENVLYAEQPGVIKKINFVEGDILSLDDKIIEFE*
>MP0540_megahit_110850_1-519
GGKGMRIVRSDKELEENFNAARSESKNSFGDDRVFIEKYIEQPRHIEIQILCDKHGNRVHLGERECSIQRRYQKVIEECPSPLVDNEMRESMASQALRLAKEVNYDSAGTVEFVVDSKKNFYFLEMNTRLQVEHPVTELVTGIDLVEQMIYCADNKKLKLKQSDIKLNGWSME
>MP0540_megahit_111784_452-631
MKPQIASGLFQKILIANRGEIACRIIRTCQNLGVPTVAVYSEADQDALHVRLADDAFHIG
>MP0540_megahit_111885_1-834
KNFYFLEMNTRLQVEHPVTELITGIDLVEQMIRVANKEKLKLLQSDATINGWAIENRLYAEDPYRNFLPSIGRLTRYRPPEEFESAEYVIRNDTGVFEGGEISMYYDPMIAKLCTWAPTREKAIEQMREALDGFEVEGIGHNLPFLSAVMDHPRFIKGDITTAFIEEEYPEGFVGVDLAEEELMRIAASCAAMNRVAEIRRTKISGRMDNHERRVGDDWIVTLQNKKYELKIVADHLGSTVQFKDGAKIRVEGRWTPGDQLAKMLVDETRLTMKVGKI
>MP0540_megahit_112298_1-645
RVFIEKFIEKPRHIEIQVFGDKFGNLIHLGERECTIQRRHQKVIEEAPSIFVDQDLRDKMSKQAIELAKSVGYYSAGTVEFVVDKNKNFYFLEMNTRLQVEHPVTELITNVDLVELMISVAYGKKLHLKQSDIIFSGWAIESRIYAEDPSKDFLPSIGRILEYLEPTAINFDNGKVRNDTGISPGSEISIYYDPMISKLAVHGNDRKTAIELMIN
>MP0540_megahit_115347_2-952
EMGEQAKKLSSSIGYTSAGTVEFIVDQNKNFYFLEMNTRLQVEHPVTELVTGIDLVEEMIRIAGGEELKIKQDDIKFDGWAIESRIYAEDPERNFMPSTGRLNSYKVPDNIEGIRNDTGVYEGGEIPIYYDPMISKLCSYAINRNEALEKMEKALNNHYVEGIKNNINFLTSIIRNQNFVSGEINTGFIDNEYPEGYNPKIDTSEFALLFSIAGAYLYTLDKFRTRNNSNKKKIFEKSLIVLLEDFTFEFKTYDRQDNLIIEYNEDLITIDSDYQSGDPITHININNKEYTFKVKKLINGYNISGYGYSSDLKVLSK
>MP0540_megahit_122090_2-265
MFSKILIANRGEIACRIIKTAKKLGIKTVAVCSDIDINALHSNIADECINLGGQTSAESYLSIDKIVKAVKKTNSDAVHPGYGFLSEN
>MP0540_megahit_131824_3-1091
KFYFLEMNTRIQVEHPVTEMITNCDLVSMQIQFALNLDLETIEQNKINKSGHALECRLYAEDPAKNFLPSPGKITKLQLPNTGFANIRLDIGVDEGDEISFYYDPMIAKIISKSGSRIECINNMIHYLDELEIEGINTNKAFLISVLKNESFENAKFNTKFIENNLSLFTKKSEAIEKKVNSTINKEKVTQKYTDKDVEAFKKITAQSLKEKSSDNYTENDFKEFNNILNKKNNNDKKSTIKNIVGKVYEEPIFKPGGDKYMVIEFGNLMDLEINFTAQNLAKAILDNKIKGIYETAPCFASMLIHYNPDEIKFNDLKNEMKSLINSLGPTDDIEINSRIFSFPTVYLDKWTKECIEDYSSKI
>MP0540_megahit_139073_3-500
NLNNKKYQIKIKEGKKNLIKLIYKNSLIRLKSSWNINEPIINIEINKKKYLLQFDKFRNHLTVTYLDTFVDFVFYDKETAKFDKYMIEEEATDLSKFLLAPMPGKIVSINIKDGQKVKSGENLLVLEAMKMENLITSTKDTKIKKINVKLNDAVEVDQILIEFDE*
>MP0540_megahit_152860_3-728
EFLISENNDVIFLEVNTRLQVEHPITEAVTGLDLVELQIRVAEGNPLPVTQQDIEFTGHAIEVRVVAENPSTNWLPSTGIINAFKIDEQIRVDTGIQAGSTITPDYDSLVAKIITHKPTRQEAIRHLQGALKRTLINGIKTNLPMLIATLNHENYQNGLTQTSFLLDNPEVMDGFMQDQEEELMLMLGSVFALEYSDSKIIQDRGLPSGWRNLRTQGERQIWKSKDDLHHIEYVRNGDTAIV
>MP0540_megahit_155831_3-137
MTFHKLLIANRGEIACRIIKSAHEMGISCVAVYTNADSESPFVRQ
>MP0540_megahit_161693_1-756
ALSKAKIAFIGPPQGAIESMGDKIASKKIAQDAGVSTVPGYMGLINSAEEAVEISKKIGYPVMIKASAGGGGKGMRIAWNDQDAKEGFQSSKNEASSSFGDDRIFIEKFITQPRHIEIQVLADAHGNCVYLNERECSIQRRNQKVVEEAPSPFLDKATRQKMGEQACALAKAVGYESAGTVEFIVDSEKNFYFLEMNTRLQVEHPVTELITGIDLVEQMIQVANKEKLKFLQSDISINGWAIENRLYAEDPY
>MP0540_megahit_176746_440-538
MIANRGEIAVRIIKTAKKLGLKTVAVYSDADID
>MP0540_megahit_178067_140-775
NPNLSNLIAVAATANRLLSEKYQKSFIRSENNEILAIQSPNVPADWVVLCKGDSYPIKLKIKNGIFNIISNDDEFSIETDWKPGQPIFLARINGELISLQIKIDHSGIYIRHSGFSTFLKVVSPDSARLRGLAPKQESIKSLKNIFSPMPGLITSINVSEGDEIRSGENLLIIEAMKMENSIIAESSGKVKKITASVGDNIGAGDLLIILD*
>MP0540_megahit_183414_114-2033
MNFTKLLIANRGEIACRVIGSAQNMGIKCVAVYVEADKESPYVKMADEAVKLSDSYLDSKEIIQAAIDTGAQAIHPGYGFLSENAKFARDVAKAGIKWVGPSGRVITQMGDKLKAKVLAEKAGVPTLPMTIDPKKAKDIGYPLLIKAAAGGGGKGMRIVESSKDLKSSIEGAQREAKAGFDDERIFIERYVPISRHIEIQILGDSHGNVVHLGERECSIQRRHQKIIEESPSPRADEEMRHKMGEAAVNLAKKLKYESAGTVEFLVDDKTGEFWFLEVNTRLQVEHPVTEAVTGVDLVSEQLRIARGEELGYLQEDIQSYGSSIEARLYAEDPDNDFLPATGKLVAYRFSDSVDARWDSGVEEGSVIGTDFDPMIAKVITWGETRVDAANKLSFALEDLHIGGLITNRDFLVSTLRKKEFLEGKTTTDFIEKYKPQRSYKPNEEDLINASSAATLWLHQNNHRNAKTMQTLPSGWRLGRLPDQSISFICGDDDCQISYRSLRDGSYMINESIPATIYEWTHNSISLEINNRRFKSKITFSDDLIIVKMPWGDCSLSIQPKFILPGSEKVSGGLVAPMPGKVIELKVKVGSKVKKGDSLVILEAMKMEHQVSAPEDGKVKEVFIKKGEQLENGALLMVLD*
>MP0540_megahit_190970_157-543
MFKKILIANRGEIACRVIDTCNKLGIDTVAVYSDADSRALHVMKAKESVNIGLAPSSESYLVIEKIINACKKTGADAVHPGYGFLSENASFVNQLEREGITFIGPPPEPIRVMGDKIESKIFADKSNVN
>MP0540_megahit_191809_3-107
MFNKILVANRGEIACRVIKSAQNMGIKAVAVYSDA
>MP0540_megahit_192134_2725-4761
MFSKILIANRGEIACRVIQTCKRMGIATVAVYSDADARAPFVKMADEAVHIGAAPAAESYLLADKIIEACKQTGAEAVHPGYGFLSERASFVEALDKEGIVFIGPPAKAIAAMGDKIESKKLAKEAGVNTVPGSKDAIDTTEEALKISNEIGYPVMMKASAGGGGKGMRLAWNDKDVEEGFEATKREGLNSFGDDRVFIEKFIEDPRHIEIQILADRQGNTLYLNERECSIQRRHQKVVEEAPSPFVTPAMRKAMGEQAVALSQAVGYFSAGTVELIVSGADKTGESFYFLEMNTRLQVEHPVTEAITGVDLVEWMIRVAAGEELPFKQDDIKIDGWSIETRVYAEDPYRNFLPSIGRLVRYEPPVPGWTGASGPAGRRGHEMGGGGIRVDDGVFEGGEVSIFYDPMIAKLITWGPTRDAAADLQVEALDAFRVEGPGHNIDFLSAIMQHPRFRSGELTTGFIAEEYPEGFQGAAVNEPRLKLVAALIAGAQCSVMAHEGQISGRLDGAPKVPSDWVVKIDGRKFAVVLGEGGATVDGEWITGTTDWQPGMVLAAANGNGENLAIQLRRTSSAIWALTTRGKTHEGLAVPARLAPLLDHMIEKEPPDLSKMLICPMPGLLVKLHVAEGDEVQPGQPLATVEAMKMENILRAEKEGTISSINAAEGDSLAVDEVILELE*
>MP0540_megahit_194637_1-507
MGDKITSKKIAAKADVSTIPGHMGIIDSIEEAKTIALEIGYPIMVKASAGGGGKGMRVVRSEKDLSESFEISKRESASSFGDDRVFIEKFIENPRHIEIQVIGDKFGNYVHLGERECSIQRRNQKVIEEAPSPFLDADVRNAMGKQAIALARQVKYHSAGTVEFIVDSE
>MP0540_megahit_198841_3-509
ADADRARRVEGQLSDDLYAPGDWTVRIGEREEGSTSHEVRLEENALTVDGEQVTIEMHYTPGEAMVDVALYANDASEDAAPVESYTLQLKPTRTGYAITTRGATHHLRILQTRVAHLAAHMIEKTPPDLSKMLICPMPGLLVKLHVGEGEEVQPGQPLATVEAMKMENI
>MP0540_megahit_201502_2-643
MFKKILIANRGEIACRVIRTCKEMGIKSVAVYSDADENSMHADLADESISIGGTTSSESYLVIEKIIQACIESKAEAIHPGYGFLSENEEFAKALEKEKIVFIGPGKRAIVSMGDKIESKKIAEKAGVNIIPGFTEAIADANQAVQVANDIGYPVMLKASAGGGGKGMRVVYSDSECKDGFERAKNESQASFGDDRIFAEKFITEPHHVEIQVL
>MP0540_megahit_204769_1-861
EEVTGKDLVYEQLRIARGEELGYKQEDISWEGSSIEARLYAEDPANEFLPATGTLIAYETDEGIDARWDTGIEQGSVIGTDFDPMLAKVIAKGKNRTDAANKLALALQSLHIGGITTNRDFLVASLRSKHFHKGQTTSDFIEKAKPQRSVILKGQQLEQAVTAAALWIQGENRNNASLLKEAPSGWRNSRLPRQKISFEYSDKEINVTYKANRDSSFDLNENTKANILQWTTTGIDLEVNNTRFFSKVTRKNDDLVVHGPWGDALLKILPRFTLPGSELQAGGLVAP
>MP0540_megahit_204801_1979-3232
QKIIEESPSPRITEDIRFAMGNAAVDLAKKIKYESAGTVEFLFDDKSGEFWFLEVNTRLQVEHPVTEEVTGIDLVAEQIKIARGEELQYSQEDIEWTGSSIEARLYAENPNNDFLPETGKMFAYEQAENDFMTRWDSGVHKDSVIGTNFDPMLAKVISYGETREDAARVLAKSLEDSHIGGVITNKDFLIATLRSDEFLKGNTTTDFIERVKLPRVKNLTNDELNLALTAAAMWKQMRNRISSDIAPYIPSGWTNGRLPNPNITFLLDGEEIFVEYKLINKNKFLVFNSEVEVVNIDDKYIDLVFDGVRVKSRISEDAEFILVHIPSGDVSFEVKPRFSMPGLEVQAGGLVAPMPGKVVDLKVKKGSKVKSGETLVILEAMKMEHSIKASEDGVISDIFIKENDQVENGAVLMVVDS*
>MP0540_megahit_206666_1-519
LSFNQEDLKISGHAMEVRVYAEDSKNNFLPDIGVLSTYRRPYGIGIRVDDGFEQGMEIPIYYDPMISKLITYGKDRSESIERMKRAISDYHIAGIQTTLEFGTFVMEHEAFTTGHFDTHFVKKYFEPKFLQSANYKEQMIAAWYASSLFNTKKQVSVDKVSSEKSKWKQNRS*
>MP0540_megahit_207221_1645-1965
KAFISCFHDEITINSGSGDLVFKVLPKFLDPNEIIIEGSLTAPMPGKILNINVKKGADVKAGETLLILEAMKMEHTIKATSDGKVVELYVKTGEQVESGSDLMKIE*
>MP0540_megahit_213287_1-708
FLEVNTRLQVEHPVTEEVTGKDLVYEQLRISRGEYLGYDQEDISWNGSSIEARLYAEDPTNDFLPATGTLIAYEVDKNIDARWDTGVKQGSVIGTDFDPMLAKVIAKGRNRTDAANKLALALQSLHIGGVTTNRDFLVECLRSKDFHKGNTTSDFISIAKPKRSIELKGTELEQAGIAAALWLQGENRKNTPILNGIQSGWTNSRLPKQKINFQYNSEEISILYKSNRDGSFEINK
>MP0540_megahit_231396_1-852
MFTKILIANRGEIACRVIKTAQRMGIATVAVYSDADARAPFVRMADEAVHIGPAQASESYLVADKIIAACKQTGAEAVHPGYGFLSERASFVEALAKENIAFIGPPAKAIAAMGDKIESKKIAREAGVNVVPGFVGEIRDTDHAVEISNDIGYPVMMKASAGGGGKGMRLAYSEKDVREGFEATKREGLNSFGDDRVFIEKFIEDPRHIEIQILGDTHGNVIYLNERECSIQRRHQKVVEEAPSPFVTPKMRKAMGEQCVALSKAVGYHSAGTVELIVSGADKT
>MP0540_megahit_234514_524-1105
AGIAAALWLQGENRKNTPILSGIQSGWTNSRLPKQKINFQYNSEEISILYKSNRDGSFEINKGINAKIIEWNNSGIDIEIEDKRFFSKVTRKDKNLIVHGPWGDILFKIMPRFKSINQEVQDGGLIAPMPGKVIDLKVKVGSKIKKGDTLVILEAMKMEHTVKATEDGVIDELFISNHDQVENGALLMVIKAK*
>MP0540_megahit_234696_3-671
IVSGADKTGESFYFLEMNTRLQVEHPVTEAITGVDLVEQMIRIAAGEKLAMMQDDVGIDGWAIENRVYAEDPYRGFLPSTGRLVRYQPPVEPWTDDGEANGRRGQHGVRVDDGVFEGGEVSMFYDPMIAKLVTWGKTRDEAADLQVAALDAFRIEGLGHNVDFLSAIMQHERFRSGELTTGFIAEEYPEGFTGAPASPRLTKVLAAVAGVIATADADRARRVE
>MP0540_megahit_245885_3-566
MSELRRILVANRGEIASRIIRSAHDSNLSAVAIYTNSDKDSPYVKEADQAVRIDTSYLDSEAIVKAAKETGSQAIHPGYGFLSENPDFPLMIKKKGLLWIGPSSEAIRAMGDKIEAKKYAKLANLPILPSVKTEKSASKIGFPLLIKAAAGGGGKGMRIVYKEKHLKDAIRLAKQEAKNAFGDERIFI
>MP0540_megahit_248791_3813-4484
MVANRGEIACRIIKTARNLGIKTLAIYSDSDKNSAHVLLADEACYVGPSEARKSYLNIKKIFEIAVEKNVDAIHPGYGFLSENHVFSKKVNNMGIIFVGPEWKAIKTMGNKKNAKQAISKAGIPMVPGHSLQENMRSESLLNDKTLEYPLLIKAAAGGGGKGMRIVLNESELEGYIQSVKREALSSFGDDEIIIEKYIQGGKHIEVQIAADHFGNIIHLMERDC
>MP0540_megahit_253463_811-945
QPLATVEAMKMENILRAEKQATVGKINAEEGESLAVDAVILELE*
>MP0540_megahit_253555_2210-2755
MFNKILIANRGEIACRVIKTARKMGIKTVAVFSDADRQALHVQMADEAIHIGASPASQSYIDIKKVVAAAKSCGAEAIHPGYGFLSENSKFADALTKAKIAFIGPPKGAIESMGDKITSKKIAQEAGVSTVPGYMGLINSADEAVKISKEIGYPVMLKASAGGGGKGMRIAWNDQDVKEGFQ
>MP0540_megahit_254544_2-916
MTQKRILIANRGEIALRIIRSAKEMDLYTIAVYSDADEDALHTKRADESYYLGGSLPAESYRNLKKLVKAAEETNADLVHPGYGFLAENADFAKAIEKKGITWVGPKPETIKSMGDKIESRKLVSKIGLNPVPGQLKPSRFQREAVKDADSFGYPVALKAAHGGGGKGLRIVHNEKELLENFDIVKRESEAYFGSDQIYVEKFIKPARHVETQILADKYGNVLYLGERDCSLQRRNQKLIEESPPEWLSDYGREKLKEFTLKIASNSNYVNAGTVEFLADSDENFYFLEMNTRLQVEHTVTEMRY
>MP0540_megahit_258195_1-1263
HQKVIEESPSPFISDKTRKKMGEQAVALAKAVNYKSAGTVEFIVDKDQQFYFLEMNTRLQVEHPVTELVTGVDLVEKMIRIAAGEELDLEQDKIASKGWAIESRIYAEDPYRDFMPSIGRLTKYLTPESSKEVRIDTGIREGSEVSMFYDPMIAKLITYGRNRNEAIEKMLGAIDQYVITGVSHNLNFLSSIMQNETFQSGYTTTNFIEEQYPDGFKGELAISDERELVAALLTAYHTARLKRMISYQDLPNQWAVSIDGEQIEVLIKESISSLIAVIGSREFDVNLDTLPNDPRVRCEINDDEFHMQIMHNSPGYELIHRGKIFNALVTRQRTAKLNELMPEKVPLDLSQFLISPMPGLLMKVCVDEGQSIKAGEELAIVEAMKMENSLRATKDVKIKSILASEGDNLAVDQKILEFED*
>MP0540_megahit_258312_2-682
ITTAFIEEEYPEGFNGVELPEDELMRIAAACAAMNRVAEIRRTKISGRMDNHERRVGDKWIVTLQHKKYELDIVADQLGSTVQFEGGSKIRVEGSWTPGDQLANMLVDDTRLTMKVGKITGGFRIRNRGADLMVIIRSKLQSDLAQHMIEKDLPDTSKILMCPMPGLIVKIDVKVGEEIQEGQALCTVEAMKMENILRAERRTRVKKINVKAGDSLAVDETIMEFE*
>MP0540_megahit_267014_265-1020
QNYYLSGVENNIEFLISILDDKKFRNGNISTNFIKEKFPKGYYANHDLSEYNKHRIAIFAQVLFIFQLQSKILTSNDFVIKVGEDFLNLKVTESKFEKERFYGTFKIEKKEYEIETSIKLNERLCQVSINQQIEYFKLNKLVNLNSSDVSYYDCRCQTIVVSKQHETYIRLMPKIKLEDLSKKLISPMPGLIKSIDVSEGQKVKSGDQLLIIEAMKMENILKSEKDCVIDKVLIKPGDSVGADEELILFSK*
>MP0540_megahit_268959_2-706
IANRGEIALRIIRSAKEMDMYTIAVYSDADEDSLHTKRADESYYLGGSLPAESYRNLKKLVKAAEETNADLVHPGYGFLAENADFAKAIEKKGITWVGPKPETIKSMGDKIESRKLVSKIGLNPVPGQLKPSRFQREAIKDAESFGYPVALKAAHGGGGKGLRIVHNEKELLENFDIVKRESEAYFGSDQIYVEKFIKPARHVETQILADKFGNVLYLGERDCSLQRRNQKLIEE
>MP0540_megahit_270411_2-193
NGDTVAAGDTLLTLEAMKMEHHVKAPYKGTVEKILVSENQQLDNGVPLLVINPVEENKKGDND*
>MP0540_megahit_274056_232-1260
IKIASGEKLKIKQSDIKTNGWAIESRVYAEDPYRDFMPSIGRLSKYLTPEDSDTVRVDTGIREGSEVSMFYDPMIAKLITHGENRDTAIENMTDAIDQYVIDGLSHNLNFLSSIMQNKTFRSGYTTTDFIEQEYPDGFQGEPVNEREYEFYASILSACYMLDQLKLNPFYENKNNYVIKFENKSIESTIKKDGDVFLVEINNNQYHLSLNMQSNDPRVICSVNDEKMIMQIRKKIPRYELIHKGKIALALISEQRLAALNELMPKKIPQDMSKFLLSPMPGLLIKVCVNQGQEVKAGEELAVVEAMKMENSLRASKDLKIKSILGSEGDNLSVDQKILEFED*
>MP0540_megahit_276968_26-2023
MFKKILIANRGEIACRIISTAKKMSIKTVAVYSDADKFAPHVFLADESHYLGESTADKSYLDKEKIIDAMHKTGSEAVHPGYGFLSENASFAKSIEDSGFVFIGPSSEAINLMGDKISSKKIAEKAGVSIVPGFLGEVTSKDHALGLVREIGLPVLIKATAGGGGKGMRVVENEDDLEQALISSQNEAESSFGDKRVFIEKFVTEPRHIEIQIISDKHGNCLYLGERECSIQRRNQKVIEEAPSSFVDSDLRKKMGEQAVKLAKEVEYFSAGTVEFIVDKNKNFYFLEMNTRLQVEHPVTELITGIDLVELMIKVAYGEKLELHQNNVQLKGWALECRIYAEDPFRNFLPSTGRLRTYKPPLNRYEDTLIIRNDSGVDEGGEISMYYDPMISKLCTWCETREKAIILMESALDEYQVEGIGHNIPFLSSVLRNSDFREGKIDTSFIQKFYPDGFEGEKLKKDEFNCLSAIAAFAYQFKEIRNRQVTGKIGSFDKDIPKDLSIKFNNKWSDANVSIDNKEISVSFKDKNISFSSSWTPGQKLLQARFKKNIIVCQIEETESAIVIHYRGSVNEFAICNNYEKDYFQFIKEPEVADTSKFLICPMPGLLVSLSVNEGDVVEEGQVLCSMEAMKMENVFKAEKKAKVKKINAKAGDSLAVDDIILEFD*
>MP0540_megahit_280690_276-665
MFKKILIANRGEIACRVINTCKIMGIKTVAVYSDADESALHADLADEAISIGGSSSSESYLVIEKIIAACKETKADAVHPGYGFLSENEQFAKALEENEIAFIGPNRKAIVSMGDKIKSKKIAEEANVNV
>MP0540_megahit_282921_4766-6829
YLSLPAATTKLKAPKASASSGCKENAMTIRRLLVANRGEIARRVFRTAKEMGIFTVAVHSDGDSDAPFVSDADLGIALGGTTASESYLNGEKILAAAISVGADAIHPGYGFLSENADFAKAVTDAGITWVGPPPEAIAAMGDKLAAKRTMVDAEVPTLPSIEVSESVDVDSIAEEIGFPLLVKASAGGGGKGMRVVDDAADLENAISGAKREALNAFGNDTVFLERYLATPRHVEIQVLGDQHGKVLHCFERECSIQRRHQKVIEEAPSPVLSESLRNQMGQAAVAAVEAIGYVSAGTVEFLLDGDDDEAEFFFLEVNTRLQVEHPVTEEVTGLDLVREQIRIANGEPLGYEQTDLSISGHSIEVRLYAEDPANDFLPATGRIDIWKPAAAPQVRYDSGIESGSEVSVEFDPMLAKVISHAPTRTEAALKLALALERTRLHGVVTNRDFLVATLRNEEFLAGDTTTDFISRVEIPGQRVPTQCELEDAAIAVALVSQAENRAAADALAFMPSGFRNSSMPSQQMVLLHGETELTVNYRPIRGGSFEIRLGDAEETKVATLLSTDESRFEIQLDDIRASGYANKFGNRWCVDIPAGSLTFIEKSRFPEADITDVEGGLTAPMPGKILAIEVNEGDPVDTGQLLVLMEAMKMEHQIVAAFDGAVTEVRVAVGDQVDNGELLVVIAATDV*
>MP0540_megahit_284433_2-562
GVYEGGEISIYYDPMISKLCSYGKDRNEALSKMEIALNHHYIYGIRNNINFLTAIIRNKSFISGDINTGFIDVEYPEGYRPFVNNDKFALLFAIAGTYLYTIDQFRSRNQNRNNSFFEKSLVAVVEDSVFEFKTYDRQDNLIIEYNDEVITIDSPYEPGKPLASISINGEEYYFKIEKIINGYNISS
>MP0540_megahit_288906_2-700
MRNEMAAQALTLAKEVKYDSAGTVEFVVDANKNFYFLEMNTRLQVEHPVSELVTGVDLVEQMIYCADNKKLNISQKDINLRGWSIESRIYAEDPTKDFLPSIGRVTEYIEPSNIEDKDQIIRNDTGINPGSEVSLFYDPMISKLAVHSKDRETAIDLMINSLQNYYLSGVENNIEFLISVLDDKKFRNGNISTNFINEKFPKGYYINHDLSEYKKHRIAIFAQVLFIFQLQSK
>MP0540_megahit_290508_124-987
MTYHKLLIANRGEIACRIMKTAQEMGISCVAVYTDADSESPFVKLADEAIKLTDTYLNGKEIIEAAISTGAQAIHPGYGFLSENAKFSREVIKAGLIWVGPSSKVITSMGDKLKAKEIADKAGVPTLPMTTDPSKANTVGYPLLIKAAAGGGGKGMRIVESKKDLKDSITSAQREAKVGFGDDRIFIERYVASSRHIEIQILGDSHGNIVHLGERECSIQRRHQKIIEESPSPRVDEEMRIAMGNAAIKLAKKLKYESAGTVEFLVDDKTGEFWFLEVNTRLQVEHPV
>MP0540_megahit_291092_3-707
VYTNADSESPFVRQADEAVKLSDTYLNGKEIIEAAIQTGAQAIHPGYGFLSENAKFSRDVLKAGLIWVGPSSKVITSMGDKLKAKDIAEKAGVPTLPMTTDPKKANTIGYPILIKAAAGGGGKGMRIVESKKDLKESLLGAQREAMTGFGDDRVFIERYVASSRHIEIQILGDTHGNVVHLGERECSIQRRHQKIIEESPSPRVNPEMREAMGDAAIKLAKKLKYESAGTVEFLV
>MP0540_megahit_296232_1-690
KDFLVQCLENNSFLKGKTTSDFIPREHKKLFKAVDKKLLDNAMKASALWLQEHNKKDNKKLYFLPRNWTNGILPKQDITFEFKDEEYKFQYENNNNHIQIHREHFERLSTSSALIISANEEHIHCEIDGIAIKAFISCFHDEITINSGSGDLVFKVLPKFIDPNEIIIEGSLTAPMPGKILNINVKKGSSVKTGETLLILEAMKMEHTIKANSDGQVIELYVKTGDQVES
>MP0540_megahit_307443_2-931
GGGGKGMRVVRNDDECIDGFTRAKNESQASFGDDRIFAEKFITEPHHIEIQILADKKSNAIFLGERECSIQRRHQKVIEEAPSPFINDQTRQEMGRQAIALAKAVDYESAGTVEFIVDKDQNFYFLEMNTRLQVEHPVTEMVTGIDLVEQMIKIAFGEELEIKQSDIRTNGWAIESRVYAEDPYRDFMPSIGRLSKYLTPEHTETVRVDTGIREGSEVSMFYDPMIAKLITHGENRDSAIENMTNAIDQYVIDGLSHNLNFLSSIMQNKTFRSGYTTTDFIEQEYSDGFQGEAINEKEYEIYASILSGCY
>MP0540_megahit_311099_1-834
LQVEHPVTELVTGIDLVEKMINISAKKPLGLTQSDIKMNGWSVEARIYAEDPIRNFAPSIGRLKTFKSPNENSSSIRLDSGVQEGGEISMYYDPMIAKLISYGKDRDDACLKLSSALDSFFISGLETNIAFVNSVLNNKKFLSGNITTAFLEEEYPKGYSGLLKTKSKLFLISLAALAMEAIKKYRSQSLTAESCVVLINKLDFNISYKMVYNQTKNIYDFSIMFKEQSYDFSIKWDIGYPLLSINMDDQTSIVQVTNDISKYRIKHAGFDVHAIVRE
>MP0540_megahit_313102_3-542
YSDGFQGEAINEKEYEIYASILSGCYMLDQMKLDPFYENEKKYVIKFEDKSIDNIIQKDGDGFLVQINNNQYHLSLSMQSNDPRVICSIDHQKMVLQIRKRLPRYELVHKGKVALALISEQRLADLNELMPKKIPQDMSKFLLSPMPGLLIKVCVDEGQEVKAGEELAVVEAMKMENSLR
>MP0540_megahit_313569_1099-2049
MFKKILIANRGEIACRIARTCKKMGIKTIGIYSDADTNSLHLDYMDEKVNIGPADSANSYLNIKNIIKAAKDNKADAVHPGYGFLSENAEFSKALKKEKITFIGPSMEAIQSMGDKIISKRIAKKAGVNIIPGVDGAIKNIDLAIKAAQDIGYPVMIKASAGGGGKGMRIAHNKEELKSGFQSAKNEAQKSFGDDRVFIEKFIVGPRHIEIQILADEFGNMVYLGERECSVQRRHQKVIEESPSSLVDEAMRKEMGEQALRLAKAVNYSSAGTVEFVASNDKSFYFLEMNTRLQVEHPVTELVTGIDLVEKMINISA
>MP0540_megahit_313814_68-1729
WIGPSSEAIESMGDKITAKKIAQEADVPTLPSSNDLNDPSSVGFPLLVKAAAGGGGKGMRIVADENDLSEAISTAQREAKNAFGDERVFLERYIPKSRHIEIQILGDSHGNLLHLGERECSIQRRHQKIIEEAPSSAISEEQRKLITDAALRMGESLAYQSAGTVEFLLDDETGDFFFLEVNTRLQVEHPVTEVITGIDLVREQLKISSGEAISFTQKSLIPKGHAIEARLYAEDPSRDFLPATGEILAFSPPEEPDVRWDSGVEKGSFVGVEFDPMLAKVISHGADRTEAALNLAKALEKLHLAGVTTNRNFLVSTLRHNKFLKGETTTDFIEDNYPEPNLNLTEGEVEKATIAVALWLQNKNRKNAIVLRSIPSGWRNGRLPAQEVSLLHSGEKITVSYKTKRDGSFVFNNGNTAKIHHWSAEHIEAEIDGERMTSMITEGQGNVHLQTNRGTVSFEILPRFEPPVLQIAEGSLVAPMPGIVLEIKVSNGDTVAAGDTLLTLEAMKMEHHVKAPYKGTVEKILVSENQQLDNGVPLLVINPVEENKKGNND*
>MP0540_megahit_316131_1-1059
TEEVTGKDLVYEQLRISRGETLGYSQDDITWNGSAIEARLYAEDPAKDFLPATGTLIAYDVDKNIDARWDTGVEKGSIIGTDFDPMLAKVIAKGKNRTDAANKLALALQSLHIGGVTTNRDFLVECLRSKHFHKGNTTSDFIEIAKPKRSIELTKAKLEQAGITAALWIQGENRDKAPILKEIQSGWTNSRLPKQKISFQSGSEEILISYKSNRDGSFDVNDDITAKVIKWDPSGIDVEIGKTRFFSKITKSDENLVVHGPWGDILFKILPRFKSIGQEAKDGGLIAPMPGKVIDLKVKVGSKINKGDTLVVLEAMKMEHTVKAIEDGVVDELFVSQNDQVENGALLMVIKK*
>MP0540_megahit_316144_865-2910
MFNKILIANRGEIACRVIKTAKKMGIETVAVYSDADAQALHVQMADEAIHIGPPAANQSYIVIDKIMDAIRQSGAQAVHPGYGFLSENAKFAEALEAAGVAFVGPPKGAIEKMGDKITSKKIAQEAGVSTVPGYMGLIEDADEAVKISNEIGYPVMLKASAGGGGKGMRIAWNDEEAREGFQSSKNEAANSFGDDRIFIEKFVTQPRHIEIQVLCDAHGNGIYLGERECSIQRRNQKVVEEAPSPFLDEATRKAMGEQSVALAQAVGYTSAGTVEFIVDGDKNFYFLEMNTRLQVEHPVTELITGVDLVEQMIRVANGEKLTITQDDVKLTGWAIENRLYAEDPYRGFLPSIGRLTRYRPPMEIAAGPLLTNDKWQGDAPAGDTAVRNDTGVYEGGEISMYYDPMIAKLCTWAPTRAEAIERMRVALDSFEVEGIGHNLPFLSAVMDHPIFVEGNMTTAFIAEQYPDGFDGVELPDAELRRIAAATAAMHRVGEIRRTRVSGRMDNHERKVGTAWNVALQGQSFDVEIQADPKGATVTFDDGTALRVAGDWTPGDQLAEMTIDDAPLVFKVGKISGGFRVRARGADMKVHVRNPRQAELARLMPEKLPPDTSKMLLCPMPGLVVKIDVEVGDEVQEGQNLCTIEAMKMENILRAEKKGKVSKVNAAAGDSLAVDDVIIEFE*
>MP0540_megahit_320667_3-443
MIRKILIANRGEIACRVIKTAKKLKIKTVAVYSDADKDALFVKQADESYYLGGSQPSESYLDADKIISIAKKSKSDAIHPGYGFLSENAPFVNRLKKENIKFIGPNPMAIKKMGDKIESKNLAIKLKLNVIPGHTAPVKNASEALKI
>MP0540_megahit_323632_1-1119
LHLGERDCSIQRRNQKIIEESPSPFIDTKIRNLMAGQAIALAKSVNYFSAGTVEFIVDKNKDFYFLEMNTRLQVEHPVTEMVTGIDLVEMMIRIASKEKLNLKQSEISFNGSAIEARVYAEDPARDFMPSAGRLIKYKSPEQFSSKSEIIRNDTGVFEGSTISLHYDPMISKLCAWSEKRNKTIELLINAINKFSIDGIKNNLNFLSAILINKNFNKGTFSTKFLEMEYPNGFKSYQLNKNELCKLSAAVLAIYKNYEILTQTDDKKIIKTELSVFNFFVDTGLDQFSLSWNIRNGNHEISGKDNINFNIKILKFLFTEPVELEVNSEILTFWCKKITDGFFVRWNGYEGEIKIFPEFLSSHFTIVPGKSSIN
>MP0540_megahit_329288_1-1677
MKLKKILVANRGEIARRIFRTIKELGMDAIAMHSEADRNSLFVKEADESFLLPNGYLDQETIINKAKELKVDAIHPGYGFLSENADFCKKVKDQKIVWIGPDAETISLMGDKINSKDFCIKQNIPTLQKTSKVSDAKKIGFPILVKASAGGGGKGMRVVKTEKELNDAVLAAKREAKSSFGDDRVFLEKYIQHSRHIEVQILGDNFGNVIHLGERECSIQRRHQKIIEESPSSRLTNKIRQDITSTAVKLAKKLDYKSAGTVEFLFDEDTNEFWFLEVNTRLQVEHPVTEEVTGIDLVKEQIKIASGKKLDFLQEDIEFNGHAIEARLYAENPENDFLPEIGSINKLSCSNNKGIRWDTGIATGDKVTPDYDPMLAKVIAIGETREQSARLLAKELRSTHLAGIKTNKDFLVQCLENNSFLKGKTTSDFIPREHKKLFKAVDKKLLDNAMKASALWLQEHNKKDNKKLYFLPRNWTNGILPKQDIIFEFNDEEYKFQYENNNNHIQIHREHFKRLSTSSVLIISVDEEHIHCEIDGIVIKAFISCFHDEITINSGSGDL
>MP0540_megahit_330679_12450-13100
TTSDFIEKAKPQRAVLLKGITLELATTAAALWIQGKNRENASLLKDIPSGWRNSRLPRQKIIFSYLDDEVSVYYKSNRDGSFSVNDNINAKIINWSAKGIDVEINNSRFFSKVTQDKDYLVIHGPWGDVLLKIVPRFTLPGSEAQAGGLVAPMPGKVIDLKVKVGSKVKKGDTLVILEAMKMEHQVKASEDGKVTKILIKKDDQLENGALLMVLDN*
>MP0540_megahit_338515_2-733
YQQANTPISYLQDHPEVLDKQELNPEDHNALLLGAVFALELQERTNGMVTGFTPSGWRNLRTQGQRQIWESQYGEDHIEYTIDKNKATVLLGAWPEPQEDGTLPEDNRTELHVRLLSQSIDQQIIEIDNRRQVITTSINNDTVHTQSRFGTAAWSRQPKFTHRESEQFGAGPTSPLPGTVIAVNVSEGQTVQEGDVLVVVEAMKMEHKIIATGTATVTSVHFQPGDSVDTGDLLVSLEQGEGS*
>MP0540_megahit_341058_1-1218
DSEMRKEMGEAAIKLAKKLKYESAGTVEFLVDDKTGEFWFLEVNTRLQVEHPVTEEVTGKDLVYEQLRIARGEELGYSQEDITWKGSSIEARLYAEDPSNDFLPATGTLIAYENDVNIDARWDTGIEQGSVVGTDFDPMLAKVITKGKTRTDAANKLALALENLHIGGVTTNRDFLVSSLRSKYFLKGKTTSDFIEKAKPQRAVILKGDNLELATTAAALWIQGQNRNNAQLLKDIPSGWRNSRLPRQKISFNYLDDEVTVHYKHNRDGTFSVNENTNAKIINWSDKDIDIEINNSRFSSKVTRYEDNLVVHGPWGDVLLKLVPRFNLPGSELQAGSLVAPMPGKVIDLKVKVGTKVKKGDTLVILEAMKMEHQVKASADGKVTKILIRKDDQLENGALLMVLDT*
>MP0540_megahit_343569_1-624
IKLKLNVIPGHTAPVKNASEALKISKKIGFPVLLKASAGGGGKGMRIVRKDRELEENFIAAKSESKKSFGDDRVFIEKYIEQPRHIEIQILCDKHGNQIHLGERECSIQRRYQKVIEECPSPFVDEDMRSEMASQALILAKEVKYDSAGTVEFVVDSKKNFYFLEMNTRLQVEHPVTELVTGIDLVEQMILSADNKKLAIRQEDIKLN
>MP0540_megahit_343620_3-1355
SDQNALHVDTVDVAIYLPGNSLGETYLNSNKIIEIAQQNHCDAIHPGYGFLAENAQFAQSVNDADLIWIGPTPEQIALLGDKMLAKQAAIDAGVPTVTSTEVHPGEKPPKFKMPVIVKAAAGGGGRGMRIVEKQAELADAISSASREAESAFGDGRVFVEPYITHGRHIEVQIIGDSHGNVLHLGERECSIQRRNQKIFEEAPSRGISPEVRKLICDGAVALAKHVKYENAGTVEFLVNDKEEINFLEVNTRLQVEHPVTESITGLDLVELQIRVASGEQLPASQEDITFNGHAIEVRLVAENPSQNWMPSIGTIERFHVGDGVRVDSGIREGSQVTTDYDSLIAKIISYGSDRQQAIQKLARALRSTQISGIETNQSMILSVLAEHDYQQANTPISYLQDHPEVLDKQELNPKDHNALLLGAVFALELQERTNGMVTGFTPSGWRNLRTQ
>MP0540_megahit_345412_1-747
EDESSLAVKLADKAFLLESTCSEKKEYLDGEQIISIAKKNKIEAIHPGYGFLSENSNFAKLVEDTGIKFIGPPYKAIEIMGDKIISKKHAKNIDVSTIPGLQDEIKSYEDAIKAADKIGFPLMIKASAGGGGKGMRIVYEKKELKDKFKSAKNEAETSFGDSRVFIEKFIEEPRHIEIQIVGDQFGNYLHLGERDCSIQRRNQKIIEESPSPFIDTKIRDLMAGQAIALAKSVNYFSAGTVEFIVDKNK
>MP0540_megahit_351422_3-929
MTFHKLLIANRGEIACRVIKTAHEMGIACVAVYTEADSNAPFVKMADQAVKLSDTYLNGKEIIAAAERTGAQAIHPGYGFLSENAKFSRDVLKAGLIWVGPSSKVITSMGDKLKAKDIAEKAGVPTLPMTTDPKKANTIGYPILIKAAAGGGGKGMRIVESKKDLKESITGAQREAKTGFGDDRVFIERYVASSRHIEIQILGDSHGNIVHLGERECSIQRRHQKIIEESPSPRVDSEMRKEMGEAAIKLAKKLKYESAGTVEFLVDDKTGEFWFLEVNTRLQVEHPVTEEVTGKDLVYEQLRIARGEE
>MP0540_megahit_352884_2-637
GEISIYYDPMISKLCSYGKDRNEALLKMEIALNHHYINGIRNNINFLTAIIRNENFISGDINTGFIDVEYPEGYRPFVNDDKFALLFAIAGTYLYTIDEFRLRNQNRNNSFFEKSLVAVIEDSVFEFKTYDRQDNLIIEYNDEVITIDSSYEPGKPLASISINGEEYHFKIEKIINGYNISSYGFSSDVKILSKRAYELSKHMIAKDVRSNE
>MP0540_megahit_353823_1096-1611
LPAQEVSLLHDGKELLISYKSLRDGSFIFNNEKITKLYNWSIDDVETEIEGERTNSSITEGTGTIHVQTIKGTVSFEILPRFKPPALQIAEGSLVTPMPGIVLEIRVSQGDVVSAGDTLIILEAMKMEHHIKAPHDGMVAEILVEESQQLENGVPLLVIDTPEHNEGNKDD*
>MP0540_megahit_369092_2-163
EGQEVKAGEELAVVEAMKMENSLRASKDLKIKSILGSEGDNLSVDQKILEFED*
>MP0540_megahit_370148_1026-2765
MTIKTLLVANRGEITRRIFRTAKSMGITCIAVYTDADSNEPFVKEADKSIYLPTNYLDIEAIIDAAKKTNSDAIHPGYGFLSENASFARAVIEANINWVGPSPEVIEAMGDKIEAKKIAQKAKVPTLPSSDNLKDFSSIGFPLLVKAAAGGGGKGMRIVEDENGLGEAISTAQREAKNAFGDERVFLERYIPKSRHIEVQILGDSHGNLLHLGERECSIQRRHQKIIEESPSSVISEEQRNLMTDAALRMGENLTYQSAGTVEFLFDDETGDFFFLEVNTRLQVEHPVTEAITGIDLVREQLKISSGERISFTQESLKTKGHAIEARLYAEDPANDFLPATGEILAFFPSKETNIRWDSGVEKGSFVGVEFDPMLAKVISHSPDRTEAALTLANALEKLHLAGITTNRDFLTSVLRHERFLEGKTTTDFIEDNSPEPKLQLTENEIENSAIKAALWLQGKNRKNAIVLSSAPSGWRNGRLPAQEVSLLHDGKELLISYKSLRDGSFVFNNEKITKLYNWSIDDVETEIEGERTNSSITEGTGTIHVQTIKGTVSFEILPRFKPPALQIAEGSLVTPMPGI
>MP0540_megahit_377492_1-525
MGIKTVAIYSDADESALHADLADEAISIGGSSSSESYLVIEKIIAACKESKADAVHPGYGFLSENEEFAKALEKNKIAFIGPNRKAIVSMGDKIKSKKIAEEAKVNVIPGYTKAIKDEKEAVEIAKEIGYPVMLKASAGGGGKGMRVVRNDDECIDGFTRAKNESQASFGDDRIF
>MP0540_megahit_385713_3-1280
MTFHKLLIANRGEIACRIIKTAHEMGITCVAVYTEADSRSPFVKMADEAVKLSDTYLNGKEIIEAAKQTGAEAIHPGYGFLSENAKFSRDVLKAGLIWVGPSSKVITSMGDKLKAKDIAEKADVPTLPMTTDPKKANTIGYPILIKAAAGGGGKGMRIVESKKDLNESIAGAQREAKTGFGDDRVFIERYVASSRHIEIQILGDAHGNVVHLGERECSIQRRHQKIIEESPSPRVDSKMREEMGEAAIKLAKKLKYESAGTVEFLVDDKSGEFWFLEVNTRLQVEHPVTEEVTGKDLVYEQLRIARGEELGYSQEDIAWTGSSIEARLYAEDPANDFLPATGTLIAYESDTNIDARWDTGIEQGSIVGTDFDPMLAKVITKGKTRTDAANKLALALESLHIGGVTTNRDFLVSSLRSKEFLKGKTT
>MP0540_megahit_390520_1-651
AIHPGYGFLSENAKFSRDVLKAGLLWVGPSAKVITSMGDKLKAKDLAEKAGVPTLPMTTDPKKAKDIGYPLLIKAAAGGGGKGMRIVNSAKDLKESIKSAQREAKTGFGDDRIFIERYVPVSRHIEIQILGDSHGNLVHLGERECSIQRRHQKIIEESPSPFVDEKLRNEMGEQAKRLASTINYASAGTVEFIVDQDKNFYFLEMNTRLQVEHPVTE
>MP0540_megahit_393540_3-977
KILIANRGEIACRVIDTCNKLGIDTVAVYSEADSRALHVMKAKESVNIGSSPSSESYLVIEKIINACKKTGADAVHPGYGFLSENASFVNQLEREGITFIGPPSEPIRVMGDKIESKIFAEKSNVNIIPGHQEIIKDSEEALEISKKIGFPVMIKASAGGGGKGMRIARAEEDVEDAFNSSVNEAKSSFGDDRIFIEKFIEKPRHIEIQILADNHGNVIHLGERECSIQRRNQKIIEESPSPFVDEKLRNEMGEQAKRLASTINYASAGTVEFIVDQDKNFYFLEMNTRLQVEHPVTELVTGIDLVEEMIKIASGEELKLRQDDI
>MP0778_megahit_9939_1-534
GGELSISQEDISLSGWAIESRVYAEDPLRDFLPSTGRLTNYLEPTGEGVRVDSGVYEGGEVSIYYDPMIAKLVTFGENRDQAIASMSEALDNYYIRGVNHNISFLNSLMNHPRFLAGNLTTNFISEEYPDGFTVDPISPDDLMMMIAVVVLANQFRLEREAKLSGQLSERQYRPPHDW
>MP0778_megahit_10789_3-590
MRDALDRFSIEGIETNLNFLSAVMDNERFELGEFSTAFISEEFPDGFNYKTPDQKVSEYIAIIAACMQEIQENRNAIDASDNDLSNKQLKKVSVVGDEHFTFNFKRLNTKRFVFQRDTNDEFEVEIGWIPGDTLVSALVGNVRLNLRVKSTHGSIMLEYREYRTPVQVFNPREFKLSKFMIDQPPVDVSSEILCPM
>MP0778_megahit_23210_1-465
AGFLPTTGTLQRYATPSGPGVRVDDGVEEGQEIPIYYDPMLAKLVVHGHNRDAAIERTLMAIDEYEITGVSTTLDFGRFAIDHGAFRSGNFDTHFVNEHFHTEALERASSLDDSDLAMLVVGMMSKVKARPSKASEAEEAKSVSNWKNRKHPSC*
>MP0778_megahit_35241_926-1348
GVDHHISTDWKLGDPIFSAKIQDRFICVQIETNVNRYVLYYRGAKISAEVLSKRASELSVYMLHKEPEDLSKFLLSPMPGLLVSISVSEGDSVKVGDELVVVEAMKMENSLRAVQNGVVSAVRSAVGDSLAVDQVILEFE*
>MP0778_megahit_35587_1-582
TPQEAREVANRIGYPLLIKASAGGGGKGMRIVREDSELENSFERAVSEAVNAFGDGAVFIERFVTSPRHIEIQILADMHGNVVHLFERECSIQRRHQKVVEEAPSAVLTPELREAMGNSAIEVAKSCDYVGAGTVEFLLDDQMRYYFLEMNTRLQVEHPVTECIANVDLVREQIRIAEGHPLSFSQDELSIRGH
>MP0778_megahit_59704_3-620
RYLIDGVKTNRDFLSNIFQKDDFISGKFSTNFISEKYKNGFNSEFAEIRNIDEFFAIATFIHYKYMLRAASISNQVKGFNRMIGSHWNVISKDHKIKSKIIYNNYNKSYDVLINKKYFKIKSDWKIGFPLLSALVDNKLFYFEVGRNGPKYTLTHESAKVEIIVLSDKHAELNSLMIPRKKLDTSNFLLSPMPGLLASILVKKGQK
>MP0778_megahit_61785_3-758
NANTIRPIQKILVANRGEIALRVMKTAREMGIKTVAVFSDADKDALFARYADEAIHIGPAPSSESYLIGEKIIEAALSVQADAIHPGYGFLSENAGFANAVRKANIAFIGPQAEAIQTMGSKLAAKETVKPFGVPLVPGTDHPILDVQEAQVVAEKIGFPLLIKASAGGGGKGMRVVDKMSDLPNAFERAVSEAVNSFGDGSVFIERFVTSPRHIEIQILADAHGNCVHLFERECSIQRRHQKVIEEAPSAV
>MP0778_megahit_61929_3-587
LKGKTTSDFIEKTNPQRAVILKGTSLENASSAAALWIQGQNRENANILKEIPSGWRNSRLPRQKISFNYLDKDVEVTYQSNRDGSFRVNDGTTARIIEWTPLGIDIEVNNSRFFSKVTRDNDNVVVHGPWGDALFKILPRFTLPGSEQQAGGLVAPMPGKVIDLKVKVGSKVKKGDTLVILEAMKMEHQVKASED
>MP0778_megahit_70658_1-786
IEIQILCDKHGNQLHLGERECSIQRRYQKVIEECPSSFVDNNLREAMAEQALRLAKEVKYDSAGTVEFVVDDKKNFYFLEMNTRLQVEHPVTELVTGVDLVEQMINCADGKKLTLSQDDIKLNGWSIESRIYAEDPLKEFLPSIGRLIEHQEPSIFNKDEIIRNDTGVSSGSEISIFYDPMISKLAVHAKDRNKALDLMINALEQYYIEGVEHNVAFLISTLKNKDFRSGAISTNFIKSHYPNGYIYNYGINKDILKKFFNV
>MP0778_megahit_74437_3-557
MTLALNSFQINGVNHNIDFLSAVMANPRFQKGKFNTGFIAEEFPSGFSGTELSEEVKTRMYSIAAVFAYNRDLRDKTISGQINLARRAGFKETTSFCVSIFKENQRINLRLEQTDDAYIVSHEKGTSRVRGSCNLGAKRFEGTVDDIGMTVQVEQSGGRCRLKYNGCELNVTLVPSRFSDLVELM
>MP0778_megahit_77277_3-278
VFTPFVSKMLDFLPSKRELPSSPILMSPMPGLLVDLDVGVGDKIQLGQRLCTLEAMKMENVLYAERAGKIKQVYRKKGDILSDGDKILEYE*
>MP0778_megahit_97434_2-631
EVKAHGWAVEARIYAEDSTRGFLPSIGQLRRYVEPEIEAVRIDSGVVEGSHIAMFYDPMIAKIIAHGKDRQTAISELSHALDRYQINGVETNIQFLNAILSDKDFIAGDITTAFIDEKFDGKFVPLEPMGEIKTLLIALAAGIMPQFVKQKNSQQQGKSSYLLLVQETENYLFDWQMVEGDAVVTIDEAQFTISGSVQKSMSIFTGSVSG
>MP0778_megahit_104600_2-406
GLFDGTINEEPVAVQVRGTGHDIALTRGSHRLAAKILPARFGPMLSLMPPATDGAGADEIVAPMPGQITRILVEVGDEVQAGQDVAIIEAMKMENILTSEARGTVTSIEVGIGDNLNVDDLILSLDLADDQSAS*
>MP0778_megahit_108093_3-527
GGGGKGMRVVKDESELEPAMQSAMNEARTSFGDDRVFIEKFIEQPRHIEIQILADTYGNIIFLGERECSIQRRHQKVIEEAPSSLLSQKTRVAMGQQAIALAKAVNYRSAGTVEFIVGGNEDFYFLEMNTRLQVEHPVTELVYGVDLVSLMISIASGERLKVTQEQVKANGWAVE
>MP0778_megahit_108245_1-627
FLEMNTRLQVEHPVTEMITGVDLVKEQIYIAMGQPLSFTQNDLHIQGHAMEVRVYAEDPMNNFAPDIGRLKTYKLPESIGVRVDNGFEEGMDIPIYYDSMISKLITYGKDREEAISKMIRAIRDYTIVGVKTTLPFADFVMQNKHFVSGNFDTHFIKKHFNVKDLEESREDEAHIAALLAKHIVSNHKTSMSISSSESSVSKWKKNRL*
>MP0778_megahit_109288_1110-1283
MIKKILIANRGEIACRIIKTAKKMNIKTVAVYSEADKYSDFVNMADESYFIGPSAPSE
>MP0778_megahit_110231_3-299
MLKKILVANRGEIACRVFATAKRLGIATVAVYSDADRDSLHVSMADEAIPIGPAVASESYLNIEKIVHACKETGADSVHPGYGFLSENAQFRDALDEAS
>MP0778_megahit_111614_1-570
AEIRRTKISGRMDNHERRVGDKWIVTLQDKKYELDIVADQLGSTVQFEDGSKIRVEGSWTPGNQLANMLVDDTRLTMKVGKVIGGFRIRNRGADLKVIIRSNLQSDLAQYMIEKDLPDTSKILMCPMPGLIVKIDVGVGEEIQEGQALCTVEAMKMENILRAERQTRVKKINVKAGDSLAVDETIMEFE*
>MP0778_megahit_114474_2-613
VIPGFTDVVKDADHAATISKDIGYPVMIKASAGGGGKGMRVARNEEECREGFKRARNEASSSFGDDRIFIEKFIEEPRHIEIQIIADGSGNTIYLGERECSIQRRHQKVIEEAPSPFLDEETRRAMGEQSCALARAVNYRSAGTVEFIVDIDRNFYFLEMNTRLQVEHPVTELVSGLDIVEMMFVVASGGELSRLLLIIKSLSA
>MP0778_megahit_116033_1512-2885
MKRILIANRGEIALRIIRSLREMDIETVAVYSDADQHAPHVNAADFAIELGPGPSTESYLRMDAIIEGAKQLQVDGIHPGYGFLSENAVFAEKVTQAGITFIGPSPNSIRTMGSKLAAKEAVAAYNTPLVPGTAEAITDKEDAKRIATEIGYPVLIKASAGGGGKGMRVVKKEADFDEQIEMAMSEAQNAFGDSSVFLEKFVLDPRHIEIQVLCDQHGNRLYLHERECSIQRRHQKVVEEAPSALLTPELRKAMGESAVRVAESCSYVGAGTVEYLVDRDMNFYFLEMNTRLQVEHPVTELITGLDLVKEQIKVARGEVLSLTQEDVQLQGHAIELRVYAEDPLNNFLPDIGTLEHYEKPEGPGVRVDDGFEEGMEIPIFYDPMISKLIVYGNSREEAIHRMKRAIKEYRITGVKNTLIFGSFVMEHPEFVKGNFTTHFVDEHFTPEVQSLKDPANHH
>MP0778_megahit_116219_1-852
WDTGVTSGTKVGTDFDPMLAKVISYASNRTDAAMKLAKALESAHIGGVKTNRDFLINCLKSKAYIDGDTTTDFIERVNPDRKLILSDHRLEHVLAIAALWIQQENRNASQVSKFMPSGWTNGRLPNRKNIFEYEGNEYVVEYKQNREGNFIFSSNKSATIYSADSNGMDVSFNNKRHYSRVTLSKNKILVHMPYGDVMLDIKPRFVIPGMEVTAGGLVAPMPGKVIDVKVKKGKKVRAGDTLVILEAMKMEHSIKASEDGTVSELLISLNDQVENGALLMVVK*
>MP0778_megahit_122451_3-722
MKEINKILVANRGEIALRVMKTCRKLGISSVAIYSEVDVNAPFVKYADEAVEVGPAPSNKSYLNQEKIIKEALRLSVDAIHPGYGFLSENASFASKVAEAGIIFIGPSTHAIEVMGDKLSAKNAVLDYDIPMVPGLNSAVTDVNEAKESAEEIGFPILIKASAGGGGKGMRIVENKNEFEDQMKRAVSEAENAFGNGAVFIEKYITEPRHIEIQILADQHGNVIHLFERDCSVQRRHQKV
>MP0778_megahit_123445_2-559
KAIAASLFIQYRNRSAADVLQTLPSGFRITRMPPERNTFVYHDQEILTEYSSRRDGDFNFTVLGETVIARVIGVSGDRLEFAVNGRRMTATVNNHGNQWWVHGADGDISLTLKTRFPEINAPEAVAGGLTSPMPGTVIAVQVAPGEQVSAGQVLAIIEAMKMEHSAVSPQDGVVSEVRVAIGDKVE
>MP0778_megahit_123659_3-632
QVRIADGQDLSISQGEMRISGHAIEARLYAEDPRNDFLPSSGILDVWQFNEVPNIRVDSGVSEGQEISYKFDPMLAKIVAYGKNRKESILNLKQFLKNFSIAGVKNNRDFLIDILNKEHFLKANISTAFLSKAYPDGIHLTQPKLEDFAFVAVKLHENEFTVMQDKFFNIPREFKNWSNIKNLEKTVSLKCLDQLRKVTVYVHGPMLYEV
>MP0778_megahit_125632_1-636
PPKEYVSDNKVIRNDTGVFEGSNISYKYDPMISKLCVWTPTREQSIRMLHNALAEFCIDGIKNNLGFLSDVISKSEFKKGEFTTNFLADQYPDGIGDHNLNDEDSGCLAAAGLALSRFSELNKELEEISELDKGDQHIESYSVHLNEMSLTFSWYFKDGLHVITSHEKKEYLVELNSINYAGFTKVKVNSRVMRLWLSKETDGFSIKWNGYQ
>MP0778_megahit_131112_448-966
MTIKKLLIANRGEIASRIILSAHDMGISCVAIYTEADASSPYVRQSDQAYKLSNSYLNAKEIIEIAKYSGADAVHPGYGFLSENASFANQVKKAGIKWVGPSANAIKKMGDKLTAKELAEKANVPTLPMTSDPKKADTIGYPILVKAAAGGGGKGMRIVKKAKDLKEAIKSAE
>MP0778_megahit_131236_1-759
MFKKILIANRGEIACRIIKTARKLGVKTVAICSDPDLSSPHVNLADEYFNIGGNTSAESYLIIEKIIDVLKKSNADAVHPGYGFLSENVNFREEVQKAGKIFIGPPSQAISLMGDKIESKKLAKSAGVSVVPGGLDVIKDLKHALKEAKKIGYPLMVKASAGGGGKGMRIAFNDGELKENFNSAVNEARSSFGDDRVFIEKFIEFPKHIEIQVLGDQFGNFIHLGERECTIQRRHQKVIEEAPSFFVDENLRN
>MP0778_megahit_133728_2-184
LIKDISVKEGQKIKKGEQIVIIEAMKMENILKSEKDCLVREILVKEGDSVSADEVLINFE*
>MP0778_megahit_140698_631-1101
MSENSIFVIDGVEIEAGSGAEVHWIDRDFFELIYQGKSFKGEILNRDIENRKLRLKINHRVFELKKKFALDELIAELGLDKVKIKQLKEIGSPMPGRILNIQVQVGDHVKVGDPILSLEAMKMENILKSDGEGVVKRVAIEKEQVVDKGQLLIEFE*
>MP0778_megahit_140954_1-549
MKKILIANRGEIALRVMRSAKEMGINTVAIFSEADRTSPHVKYADEAVCVGPAPSSESYLNVNKIIEVCKELSVDAIHPGYGFLSENADFARRLSKENITLIGPSAEAMEMMGDKLKAKAAVKQYDVPLVPGTDEKITDVALAKEIANSIGYPILIKAAAGGGGKGMRVVETADSFEEQMQLA
>MP0778_megahit_148066_1-1173
IIKDIDEAVSIANEVGFPVMIKASAGGGGKGMRIAFTEKDIPDAFTSSINEAKSSFGDDRIFIEKFITKPRHIEIQILADNHGNVIHLGERECSIQRRNQKIIEESPSPFVDKELRNSMGNQAVQLAKKVGYSSAGTVEFIVDQDRNFYFLEMNTRLQVEHPVTELVTGFDLVEEMIKVAAGEKLNITQDDVRFDGWAIESRIYAEDPERNFMPSTGRLITYKPPLGIDNIRNDTGVFEGGEISMFYDPMISKLCSYGETRLDACNLMQEALNNFEISGIQNNLNLLSSIIKNKKFLDGEINTGFIDEEYPDGFSSKVLDKENALMFSLTAVFAYIKEENNSQYYDSQNNSSLNEKSLVASMGENIFIFKAYNTLKNTIIEHNDKVISIES
>MP0778_megahit_155945_3-494
TRSDDGSFKITAPPEAKTDIHLVFDRKPSHPRLHILLTEDGETTEYLCQLWRQQDRWHLYYRGISLCAHVRAPHIAALANHMKPVERPDTSNMLLCPMPGSLIKLFVAEGEIVEAGQTLCIVEAMKMENALIAEKRCKIEKLFSSEGDILSVDATIMTFAAVD*
>MP0778_megahit_156757_3-590
TEMITGVDLVKEQIKIAQGHTLSFSQEDLSIQGHALEVRVYAEDPMNNFAPDIGILKRYVLPDSVGVRLDNGFEEGMEIPIYYDSMLSKLITYGKDREEAISRMKRAIMDYAVAGVKTTLPFALFVMDHPNFVNGDFDTHFVKTHFTDPSVLDKSCEEEAEIAALLARHLQIKRPSLETVGAQTEKISNWKKHRR*
>MP0778_megahit_162060_370-750
MFKKILIANRGEIACRIMRTAKKMGIATVAIYSDADRAAKHVQLADEAIALGGMSATDSYLQADKIISACKQTGADAVHPGYGFLSEQPEFATDLDKANIAFIGPPATAIAAMGDKIESKKLAKAAG
>MP0778_megahit_167561_137-1231
MIKKILIANRGEIACRIIKTANKMNIKTVAVYSEADKHADFVKLADESYLIGPSSPNESYLVIKKIIEIAKKSKSDAIHPGYGFLSENYNFVKALEKEKIKFIGPNKNAITKMGDKIESKNLANKLKLNIIPGHTEAIKDPKKAIKISEKIGFPVLLKASAGGGGKGMRIVESRKDLEANLKAAQSEALNSFGDDRVFIEKYITNPRHIEIQILCDKHGNQIHLGERECSIQRRYQKVIEECPSSFVDKELREAMAEQALRLAKEVKYDSAGTVEFVVDNDRNFYFLEMNTRLQVEHPVTELVTGIDLVEQMINCADGKKLNLKQKDINLNGWSIESRIYAEDPLKDFLPSIGRLIEYHEPEQKN
>MP0778_megahit_167786_591-830
MKKILIANRGEIANRIIKSCKVLGYKSVAVYSDADKNAKHVKMADEAFHIGPSKSQESYLSSDKIIDVALKTKVDAIHPG
>MP0778_megahit_167956_3-149
MAKLIKTLLVANRGEIARRIFKTCKKEGVKTIAVYSTVDTNSNYVKEAD
>MP0778_megahit_169541_2-436
SYKSNRDNTFSVNEDSTAQILNWSGKGIDIEINNSRFFSKVTQDKDNLVVHGPWGDVLFKVLPRFTLPGTEIQAGGLVAPMPGKVIDLKVKVGSKVKKGDTLVILEAMKMEHQVKASKDGKITKVLIKKDDQLENGALLMVLDK*
>MP0778_megahit_181430_402-611
MKKILIANRGEIALRVMRSAKEMGIKTVAIYSEADRLSPHVRYADEAVCVGPPPSSESYLNVKKIIEICK
>MP0778_megahit_182645_94-1140
LVREQIRVAEGETLSFTQEDLSINGHAIEARLYAEDPAKGFLPSPGPVLAWTPSTVGKARFDSGVETGSEISTQFDPMIAKVIVHAATRREAAGRLARVLETTEIQGLRTNRDFLVATLRTEEFLAGDTTTDFIERVEPTRKREVPRQELVEAAIAVAMESQAQQRNSAKVLRSLPSGWRNSTMPMEQLSFRCGDSDIELAYRLHRDGRFRLLCDDQEHIIDAYDCGAGTVDLDNNGRRLQFIVKANGNDWLIHSATGDLVLEQQARFPDTSLDANTGGLTAPMPGSVLATEVAAGATVAKGDLLLIMEAMKMEHRITAPRDGVIETIHVAVGDQVDNGQLLVSMAEE*
>MP0778_megahit_182889_337-537
MTIKKLLISNRGEIASRIIKSAHDMGISCVAIYTDADKNTPYIREADQSFKLSDSYLNAKEILEIAK
>MP0778_megahit_187484_3-575
PMISKLAVHEKTRTKAIDLMINALQQYYITGVDHNIAFLISTLKNKDFRSGRISTNFIKENYPKGYYFNYGLSKSLIEKFNYAAIFIYKKLNINITNLDLSVISKKITSDFEIKSHKLIDKNLSMIVVHKNKEIVLHSLWKINQKIMELNINDEKCFVKINKINNFNQFSITIEDCSLNLIVAPNKNKALF
>MP0778_megahit_195656_1-465
MSLVLNKILVANRGEIACRIIRTAHDMGIKVVAIYSDADKYARHVKLADEAVYVGPSPSAQSYLLINKIIEVAKQTSAQAIHPGYGFLSENAEFVQAVEAAGIVFIGPDAHAIEMMGDKITSKKLAEEAGVSIVPGSKGAVSNIMDAKVESSRIG
>MP0778_megahit_198022_1-681
GAASAESYLRADRIIKAAQDTGAEAIHPGFGFLSENADFVEAVEAAGLVFIGPGTRAIQVMGDKIESKALANNAGVSIVPGTDGAVSDVDEALAAANSIGFPVIVKASAGGGGKGMRVVETPEALAEGMRAAMTEAQNAFGDSRVFVEKFVVQPRHIEIQVLADQHGNVIHLGERECSIQRRHQKVIEEAPSPFISPETRAAMGKQAVELARAVDYRSAGTVEFIVG
>MP0778_megahit_211049_1-669
EKFLKGATTTDFIEKVKLNGEVNLSDIEIKNYAKAASLWIQGLNRKNATVLNNMDSGWNNARLPFQEVKLSLKDTNFVINYKQLRDGQFEFSDSVKASVYDWQDNFIDVEISGSRLRSKIYFEDNLLLIHTYKGDLLFKVLPKFEVKDSGIIEGGLNAPMPGKVVEVQIKKGSSVKKGDTLIILEAMKMEHKVSAPSSGKIKDILVSKGEQVENGQTLVVLD*
>MP0778_megahit_212501_454-1530
MIKKVLVANRGEIACRIIKTLSRLGIESSVVFSREDEGSLAVEMADKSFLLKDPENKSQEYLDINQIIKIAKQNGIDAVHPGYGFLSENASFAKDIEKNGIKFIGPPAKAIEIMGDKITSKLQAKNCGVSTIPGVDEEILNLTDAQKVVEKIEFPIMVKASAGGGGKGMRVVRSLEELADSFHSAKNEARSSFGDDRIFIEKFVEKPHHIEIQILGDQLGNFIHLGERDCSIQRRNQKIIEECPSPFINDHIRNAMAAQAIELARSVNYFSAGTVEFIVDSQKNFYFLEMNTRLQVEHPVTELTTGVDIVEEMINIASGKKLELKQRDIALKGSALEARIYAEDPSKDFMPSVGRLTRY
>MP0778_megahit_213090_2-469
MTIKKLLISNRGEIASRIIKSAHGMGISCVAVYTEADKNTPYVREADQSFKLSDSYLNAKEILEIAKKNNVDAIHPGYGFLSENANFANNVKKAGIKWVGPSANAIKKMGDKITAKTLAEKAGVPTLPSGSSAKDANKIGYPILVKAAAGGGGKGM
>MP0778_megahit_217705_581-694
MFKKILIANRGEIACRIISSCKKLSIPTVAVYSDADER
>MP0778_megahit_222001_138-929
MFDKLLIANRGEIACRVIKTARKMGLKTVAIYSDADKNALHVEMADEAVHIGPAAANQSYIVIDNVMRAVTQTGAQAVHPGYGFLSENSKFAEALEQAGVAFVGPPVRAIESMGDKITSKKIAQEAGVSTVPGYMGLIADAEDAIKISNQVGYPVMIKASAGGGGKGMRIAWNDDEAREGFQSSKNEAANSFGDDRIFIEKFITQPRHIEIQVLADAHGNCLYLGERECSIQRRNQKVVEEAPSPFLDAATRKAMGEQACALAM
>MP0778_megahit_227408_3-548
LISSQNEAEKSFGDKRVFIEKFISNPRHIEIQVLADKFGECVYLGERECSIQRRNQKVIEEAPSPFLDSQLRKKMGEEAVSLAKAVNYSSAGTVEFIVDEEKNFYFLEMNTRLQVEHPVTELVTGLDLVELMIKIACGEPLKVSQEEIKLTGWALESRIYAEDPYRNFLPSTGRLIEFKPPQ
>MP0778_megahit_236064_1518-1712
MFSKILIANRGEIACRIMRTAKSMGIATVAVYSDADAGTPHVMMADEAANIGGAASAESYLRADR
>MP0778_megahit_240741_3-1208
NKMGEQAVSLAKAVNYSSAGTVEFVVDKNQNFYFLEMNTRLQVEHPVTELVTGLDLVEEMINIANNKKLNFTQKDIQVKGWSFESRLCAESPKKNFLPSAGRIENINFPTKDVRVDLGYESGGEVSIYYDSLLAKIISFGKNRDDALAKMLNALSEVSIEGIDTNIDFLMDIYKKKSFALGNINTNFISETYKDGYEGKTDEKKEEEIIVLLALSSHLNYLYNINSHIKDISKAWMISWKYQDKNININSIKQNYISLILENSIKEFTFSIDHINKIVSLNLEGDIIKGRVYIHENYIKVFYKGSETNLNIFRKNTYELYKTLPKENKNNKIKQILSPMPGKVTKILVKGEDKILEGDNLLVLDAMKMENIIKSDFKGFVKNVLVEEGQSVSADQLLITFD*
>MP0778_megahit_250143_250-1017
MEKVLIANRGEIARRVIRTLKRMNIKSVAVYSDADENAPHVQEADESVHLGASPSSESYLRQEKIIDACKALNVDAVHPGYGFLSENADFARKLKAAGVILIGPSPESMEVMGDKLKAKQAVKDFGVPLVPGVDEAITDVKAAKAIAKDIGYPVLIKASAGGGGKGMRLVHGEEEFEEQMQMAQNEAMSSFSDDAVFIEKFVTKPRHIEIQVFADNHGNMVHLFERECSVQRRHQKVVEEAPSAVLTSKMRDEMGA
>MP0778_megahit_260004_204-842
KFDGKFIPFEPKGQTRDLLLALAAGIMPQFVRQNKSDQQAKVSYLLKVEGKESYLFDWQLIDGEAIVTHEAERFSITGDVQKAVSIFVGSVNKHKLAVKIENDYHRLQLSMGPYQLRVTLLPAAAQNLVEYMPEKSPYSGLLRVSAPMPGLLTRLMISEGDNLFAGQEVAIMEAMKMENSLRCEIDGVVESIHAKEGDLLNVDDLIISLKEK*
>MP0778_megahit_260630_3-866
NYRSAGTVEFIVGVDEDFYFLEMNTRLQVEHPVTELVYGVDLVSLMIKIASGEELKVSQEQVKANGWAVEARIYAEDSVRGFLPSIGQLRNYKEPEIDSIRIDSGVLEGSHIAMFYDPMIAKIIAHGKDRKTAISELSDALDRYQIFGVETNMQFLNAILLDKDFIAGNITTAFIDKKFDGKFIPLEPEGQTRDLLLALAAGIMPQFVRQNKSDQQAKVSYLLKVEGSEIYLFDWQFIDGNAIVTHRAEQYRITGDAQKSVSIFVGSVNEHKLAVKIENDYHRLQLSM
>MP0778_megahit_263672_1-549
AIECRLYAEDPAKNFLPSPGKISKLKLPNTGFADIRLDIGVDEGDEISFYYDPMIAKIISKSENRIESINNMIHYLSNLEIEGINTNKSFLISVLKNESFENATYNTKFIENNLSLFTKKSEIVENKINDTAKEEKVTQKYTDKDVEAFKKITAQSLNKKQSNLYTENDFKAFKNILNKKNDN
>MP0778_megahit_264037_318-1343
MIFNSLLIANRGEIACRIIKTAKEMGIRSIAVYVDADKDALFVEQADESVRLEDGGYLDGNQIINAAKEAGAQAIHPGYGFLSENASFARKVKKEGIIWVGPSANVISVMGDKLKAKDLAIKADVPTLPMTSKPAEAKNIGYPLLIKAAAGGGGKGMRIVNSQKDLKESITSAQREAKNGFNDERIFIERYVEKSRHIEIQILGDKDGNVIHLGERECSIQRRHQKIIEESPSPRISKEIRNQMGEAAVKLAKKIKYESAGTVEFLFDDKTKEFWFLEVNTRLQVEHPVTEEVTGIDLVSEQLKIARGESIKFTQEEIEWNGWSIEARLYAEDPDNDFLPAI
>MP0778_megahit_266097_865-1629
DSFEVEGIGHNLPFLSAVMDHPIFVEGNMTTAFIAEQYPDGFDGVELPDAELRRIAAATAAMHRVGEIRRTRVSGRMDNHERKVGTAWNVALQGQSFDVEIQADPKGATVTFDDGTALRVAGDWTPGDQLAEMTIDDAPLVFKVGKISGGFRVRARGADMKVHVRNPRQAELARLMPEKLPPDTSKMLLCPMPGLVVKIDVEVGDEVQEGQNLCTIEAMKMENILRAEKKGKVSKVNAAAGDSLAVDDVIIEFE*
>MP0778_megahit_277016_1-354
IDVEIDSHRFYAHVTEAGSEITINMPFGDVNASVLPRFIEPGNDVPEGGLIAPMPGKVIDVKVKKGSKVKAGDTLVIIEAMKMEHAIKATETGKIAKVMIKLNDQVDNGATLLVLEK*
>MP0778_megahit_279598_607-1242
MFDRLLIANRGEIACRVMKTAKQMGIKTIAVFSDADRQALHVQMADEAVSIGPPPANQSYIDIEKVISAVRETKANAVHPGYGFLSENAKFAKALSDIGVTFIGPPEHAIKSMGDKITSKKIAQDAGVNTVPGYMGIINDDKEAVRISKQIGYPVMIKASAGGGGKGMRIAWNDTEVKEGFESSKNEAASSFGDDRIFIEKFVTQPRHIEIQ
>MP0778_megahit_280574_3-710
KAIEQMRTALDRFELEGIGHNLPFLSAVMDHERFVSGNITTAFIAEEYPDGFNGVDLSDDKIIDLAACAAAMNRVAEIRRTKISGRMDNHERRVGDDWVVQISGKVFSVNVSADTNGANVIFEDKTSIRITGDWFPGKKIANMNANDNKLVIKMSKLTGGFRMRTRGADLKVLVRSPRQAELSEYMQEKLPPDTSKMLLCPMPGLIVKIDVKAGQEVQEGQPLCTVEAMKMENILR
>MP0778_megahit_284198_3-758
LADEAVNIGPAPSSESYLSIDKIISACKQTNADAVHPGYGFLSENHLFMSRLEKEDITFIGPSAEPIRVMGDKIESKIFAIEAGVNTVPGYQDIIKTSDEAIQIAKNVGFPVMIKASAGGGGKGMRIAFNESDIPDAYTSSINEAKSSFGDDRVFIEKFIVKPRHIEIQILADNHGNVIHLGERECSIQRRNQKIIEESPSPFVDNELREAMGAQAVQLAKKVGYQSAGTVEFIVDQDRNFYFLEMNTRLQV
>MP0778_megahit_284856_345-1880
MFNKILIANRGEIACRVIKTANKMGIKTVAVFSDADRHALHVQMADEAIHIGASPANKSYIDIEKVVSAAKSSGAVAVHPGYGFLSENSKFAKALSKAKIAFIGPPQGAIESMGDKITSKKIAQDAGVSTVPGYMGLINSAEEAVKISKKIGYPVMIKASAGGGGKGMRIAWNDQDAKEGFQSSKNEAASSFGDDRIFIEKFVTQPRHIEIQVLADAHGNCIYLNERECSIQRRNQKVVEEAPSPFLDEVTRQKMGEQACALAKAVGYESAGTVEFIVDSEKNFYFLEMNTRLQVEHPVTELITGLDLVEQMIRVANKEKLKLLQSDISINGWAIENRLYAEDPYRNFLPSIGRLTRYRPPDEFESSGHIVRNDTGVFEGGEISMYYDPMIAKLCTWAPTRSEAIAHMREALDGFEVEGIGHNLPFLSAVMDHPRFVKGDITTAFIEEEYPEGFNGVELPEEELVRIAAACAAMNRVAEIRRTKISGRMDNHERRVGDKWIVTLQDKKYELD
>MP0778_megahit_287045_2-1531
MFNKILIANRGEIACRVIKTAKKMGIETVAVYSDADAQALHVQMADEAIHIGPPAANQSYIVIDKIMDAIKQSGAQAVHPGYGFLSENAKFAEALEAAGVAFVGPPKGAIEKMGDKITSKKIAQEAGVSTVPGYMGLIEDADEAVKISNEIGYPVMLKASAGGGGKGMRIAWNDEEAREGFQSSKNEAANSFGDDRIFIEKFVTQPRHIEIQVLCDAHGNGIYLGERECSIQRRNQKVVEEAPSPFLDEATRKAMGEQSVALAQAVGYTSAGTVEFIVDGDKNFYFLEMNTRLQVEHPVTELITGVDLVEQMIRVANGEKLTITQDDVKLTGWAIENRLYAEDPYRGFLPSIGRLTRYRPPMEIAAGPLLTNDKWQGDAPAGDTAVRNDTGVYEGGEISMYYDPMIAKLCTWAPTRAEAIERMRVALDSFEVEGIGHNLPFLSAVMDHPIFVEGNMTTAFIAEQYPDGFDGVELPEAELRRIAAATAAMHRVGEIRRTRVSGRMDNHERK
>MP0778_megahit_297301_1-789
SYADTRNDAILKLIRTLESAHIGGVITNREFLIECLKAKEFFDGNTTTDFINQVQPNKKRKLTPTEIEHAASIAALWIQRNNRIKTGIASFMPTGWTNGKLPKQKIDFVVNDNEHSVSYRYEKNKGFVFDWGKTGIIHSEDDFGLDVEFNGKRHYSRITLKNENILVHMPFGDVMLKIKPRFVLPGVEIQAGSLTAPMPGKVIALNVKKGSRVKTGDVLVILEAMKMEHSIKASHNGIVSKILITKDDQVENGAPLMIVDSK*
>MP0778_megahit_298826_736-1593
MIYDSILIANRGEIACRIIETAHEMGIRCIAIYVDADKNEPFVHMSDQSIRLPDGGYLDGKEIIKAAKESGAQAIHPGYGFLSENASFARKVIKEGLIWVGPSPHVISVMGDKLKAKELAEKAGVPTLPMTSNIKNAKKIGFPLLIKAAAGGGGKGMRIVHKEKDLKESIKSAQREAQSGFGDGRVFIERYVQKSRHIEIQILGDAHGNVVHLGERECSIQRRHQKIIEESPSSRISEDVRAAMGNAAIKLAKKIKYKSAGTVEFLFDDKTEEFWFLEVNTRLQVE
>MP0778_megahit_299402_3252-5213
MIKKVLIANRAEIAIRVAKTCKKMGIKTVGVFSKDDSMSLHLKYCDETYLIGKDPLKGSYLNIEKIINIAKEVSADAIHPGYGFLSENSNFVKKLNKENIIFIGPSYKAIELMGDKIESKKIAKKAGVNCIPGNENIIENIKQGLKEAKSIGYPVMIKASAGGGGKGMRVARNHNEFEELLTSAKNEAMNAFGDDRVFIEKYIEQPRHIEMQILSDNHGNVLWLGERECSIQRRHQKIIEESPSSFIDTSIRTKMGEQAVSLAKAVNYSSAGTVEFVVDKNQNFYFLEMNTRLQVEHPVTELVTGLDLVEEMINVANNKKLTFSQKDIQVKGWSFESRLCAESPKKDFLPSAGRIENINYPTKNIRVDFGYESGGEVSIYYDSLLAKIISFGKNRHEALEKMQNALSEVSIEGIDTNIDFLMDILKKKSFALGDINTNFISETYKDGYKGKIDEKKEEEIIVLLALSYHLDYLYNINSNIKNISKAWMISWSYQDKNISINSIKDNYISLIFENALKEFTFTIDHINKIISINLEGKVFKGRIHVQENYIKVFYKGTETNLNIFRKSTYDLYNTLPKENKNKKLKQVLSPMPGKVTKILVKVKDKVLEDDNLLVLDAMKMENIIKSDFKGSVKGVLVKEGQSVSADQLLITFD*
>MP0778_megahit_299745_224-1117
MFDRLLIANRGEIACRVMKTAKQMGIKTIAVFSDADRQALHVQMADESVNIGPPPANQSYIDIEKVISAVEETKANAVHPGYGFLSENARFAKALSDIGVTFIGPPERAIKSMGDKITSKKIAQDAGVNTVPGYMGIINDDKEAVRISKEIGYPVMIKASAGGGGKGMRIAWNDTEVKEGYESSKNEAASSFGDDRIFIEKFVTQPRHIEIQVLADTQGNCIYLGERECSIQRRNQKVVEEAPSSFLDEKTRRDMGEQACKLAKAVGYHSAGTVEFIVDKDKNFYFLEMNTRLQVEHP
>MP0778_megahit_305352_577-1863
FLDAATRKAMGEQACALAMAVGYTSAGTVEFIVDGDRNFYFLEMNTRLQVEHPVTELITGIDLVEQMLRVANNEPLSLTQDDVKLNGWAIENRLYAEDPYRGFLPSIGRLTRYRPPAEITTDSHVIRNDTGVFEGGEISMYYDPMIAKLCTWAPTRGGAIAHMREALDRFEVEGIGHNLPFLSAVMDHPKFVSGDMTTAFIEEEYPDGFTGVTLPEADLRRIAVCCAAMHRVSEVRRTRVSGRMDNHERKVGVDWVVTLQGASWQVKIEADHAGSTVCFEDGTTHRVSGDWTPGDVLAVMMVDQTPLVLKVAETNSGFRVRSRGADFIVRLRTPRQAELARLMPEKLPPDTSKLLLCPMPGLIVKIDVKVGDEVQDGQSLCTVEAMKMENILRSEKRVFVTKINAAPGDNLAVDDVIMEFGESAEPVA*
>MP0778_megahit_315225_2-220
MFNKILVANRGEIACRIIKSAQGMGIKVVAVYSDADKYSPHTLMADEAIYIGESPAQSSYLDKKKIISAMKQT
>MP0778_megahit_317190_3-803
MLAKIISFGETRTEAANKLALAIENSHFGGMQTNRDYLVSILRSKEYLNGDTTTDFVERVNLKSEIDLTKEEIVRFAKVGAMWVQGKNRDEAMVLKNLQSGWNNGRLPYQEVKLKLNEEELKIKYKPLRDGSFISEDNENIRIFNWSHDFIDVEISNVRYRSKISLEDDLLLVHTNKGDLLFNILPKFNIAQEEVIKGGLVAPMPGKVVEIKVKKGSNIKKGDTLVILEAMKMEHKVLAPDNGKVKEVLIKENEQVENGATLVILN*
>MP0778_megahit_318785_653-2656
MMFNKILIANRGEIACRVIKTARKMGIKTVAVFSDADRHALHVQMADEAIHIGASPASQSYIDIEKVINAAKSSGAEAIHPGYGFLSENSKFADALLKSKIAFIGPPKSAIESMGDKITSKKIAQESGVSTVPGYMGLISSAKEAVKISKEIGYPVMIKASAGGGGKGMRVAWNDQDAKEGFQSSKNEAASSFGDDRIFIEKFVTQPRHIEIQVLADAHGNCIYLNERECSIQRRNQKVVEEAPSPFLDEATRQKMGEQACALAKAVGYESAGTVEFIVDSEKNFFFLEMNTRLQVEHPVTELITGIDLVEQMIRIANKEKLKLGQSDISIGGWAIENRLYAEDPYRNFLPSIGRLTRYRPPSEFQSSEYIVRNDTGVFEGGEISMYYDPMIAKLCTWAPTRSEAIAHMRKALDGFEVEGIGHNLPFLSAVMDHPRFIKGDITTAFIEEEYPEGFIGVELPESELLRIAASCAAMNRVAEIRRTKISGRMDNHERRVGDNWVVTLQNNKYELNIVADQLGSTVRFEDGLRIRVEGSWTPGDQLANMLVDDTRLTMKVGKITGGFRIRNCGADLKVLVRSKLQSELAQYMIKKDPPDTSKILMCPMPGLIVKIDVEVGDLVQEGQALCTVEAMKMENILRAERATRVKKINANAGDSLAVDETIMEFE*
>MP0778_megahit_319443_1-438
KNKNKEYSLKSNWTINEKVMQLSINDQIEFAKIDKIHNFNKYSITVEDCSLDLIVSSPDTAKLFDYMPEPKYEDLSKMLISPMPGLIKDISVKQGQKIKKGEQIVIIEAMKMENILKSEKDCLIKEILVKEGDSVSADEILINFE*
>MP0778_megahit_319606_3-560
MGDKLKAKELAIKANVPTLPMTSNEKETKKIGYPLLIKAAAGGGGKGMRVVTDKKDLKESLEGAKREALSGFGDERVFIERYVEKSRHIEIQILGDSHGNVIHLGERECSIQRRHQKIIEESPSPRITEEIRFGMGNAAVDLAKKIKYESAGTVEFLFDDKSGEFWFLEVNTRLQVEHPVTEEVTG
>MP0778_megahit_323017_1-375
MTFHKLLIANRGEIACRIIKTAHEMGISCVAVYTEADTHSPFVRMADQAIKLSDSYLNGNEIINAAKQTGAEAIHPGYGFLSENAKFARAVQKEGLIWVGPNSRVITSMGDKLKAKDIAEKAGVP
>MP0778_megahit_325847_1150-1755
MRFNSILVANRGEIACRIMQTAQFMGIKCVAVFVDADKDAPFVKMADESIKLSSGYMDGSAIIDAAIQSGAEAIHPGYGFLSENAAFARKVKSNKLIWIGPSPHVIKVMGDKLKAKELAEKSGVPTLSMTSNIKDVKSIGYPILIKAAAGGGGKGMRIVKKESDLKDSIVSAKREALSGFGDDRIFIERYVEKSRHIEIQIL
>MP0778_megahit_328293_1-1395
ALSGFGDDRIFIERYVEKSRHIEIQILGDEHGNIVHLGERECSIQRRHQKIIEESPSPRIDPFLREEMGQAAVKLAKKIKYCSAGTIEFLFDDKTDEFWFLEVNTRLQVEHPVTEEVTGIDLVAEQIKIARGDELEFGQDDIDWHGHAIEARLYAEDPGNNFLPEIGTLHAYDTSLASEVRWDSGVEEGSVIGTDFDPMLSKVISWAPNRIDAANKLARGLEKAHMGGVVTNRQFLISCLRNESFLRGNTTTDFIEREALKTKKNLSINELHQTSTAVTLWLAQQNRVSDSVTGFMPANWTNGRIPLQRVKLLFSQDEIEVKYKLNKDNFYEVMGSICEIYHCDSAGIDIEIDSHRFYAPITKSGSEIIINMPFGDINTSILPRFLEPGNDVPEGGLIAPMPGKVIDVKVKKGSKVKAGDTLVIIEAMKMEHAIKATETGTIAKVMIKLNDQVDNGATLLVLEK*
>MP0778_megahit_332231_3-524
LLSDISKLNFKIKKQVGDEIRLLIQPIASKKILGIANEYLIFDIQKDFITKLVSASIKLFCDNNNEISFPEKIQCRINYQNPSLDLLYRGISISATVLPRHIAEHHKYMKPIKIVDKSNFLLCPMPGKLIRVLVKENDIVDEGQPLCVVEAMKMENTLIASKKCMVNKINHEEG
>MP0778_megahit_333787_1-756
PSPFLDEQTRKKMGDQAVQLSRKVSYSSAGTVEFIVDKEKNFYFLEMNTRLQVEHPVTELITEIDLVEQMINIAFGKKLDITQKDVKLNGSAIETRIYAENPYKNFLPSIGRLTKYNPPKEKKYPDGSIIRNDTGVREGDEVSMFYDPMIAKLCSWGETRDISIKRMESALDNFLLEGIDHNIPFLSAILGSKRFKSADLSTSFIQEEYEEGFQGIIPNNQEEWTLGTIILAYHITEILKDFDSLEGFSEEW
>MP0778_megahit_334600_881-1024
MLKKILVANRGEIACRVFITAKKMGIATVAVYSDADRDSLHVQMADEA
>MP0778_megahit_335437_3-398
MRFNSILVANRGEIACRIMQTAQFMGIKCIAVFVDADKDAPFVKMADEAIKLSSSYMDGSAIIDAAIKSGAEAIHPGYGFLSENAAFARKVKSNKLIWIGPSPHVIKVMGDKLKAKELAEKSGVPTLPMTSN
>MP0778_megahit_335536_3-1835
MFEKILIANRGEIACRVIKTARKMGIKTVAIYSDADRQALHVQMADEAVHIGPSPANQSYIVIENVMKAIASSGAQAVHPGYGFLSENSRFAQALAAANVAFIGPPVAAIEQMGDKITSKKIAQEAGVSTVPGYMGLINDAEEAVKISQQIGYPVMIKASAGGGGKGMRIAWTDDEAREGFQSSKNEAASSFGDDRIFIEKFVTQPRHIEIQVLADSHGNCIYLNERECSIQRRNQKVVEEAPSPFLTPETRAAMGKQACALAQAVGYQSAGTVEFIVDSAQNFYFLEMNTRLQVEHPVTELITGIDLVEQMINVAAGKPLGLTQDAVQINGWSIENRLYAEDPYRNFLPSIGRLTRYRPPAETASDDHIIRNDTGVYEGGEISMYYDPMIAKLCSWAPSRAGAIEHMRLALDRFEVEGIGHNLPFLSAVMDHPKFTSGDMTTAFIAEEYPDGFEGVTLPAAALRRVVAASAAMYRVGEIRRAQISGRLDNHARKVGDHWVVCLQGETHAVTVAADPNGALVTFEDGAAHYVIGAWTPGIKLADMLVDKTPLVMKVDEISGGFRLRTRGADLKVTIRSPRHAELALLMPEKLPPDTSKLLLCPMPGMLVKI
>MP0778_megahit_338273_1-786
RREAAGRLARVLETTAIAGLNTNRDFLVTTLRTPEYLAGDTTTDFIERVKPPLQREVSHLEHLQTAIAVAMESQAQRRLAAKVLTTMPSGWRNSTMPLQSVTYTVADTELTVAYQSLRDGSFKVICNNETHSVAIHQAGEGTIDLALGGQRLQFDIQRNGMQWLVHGDNGDLVLTESPRYPDASGVDAGGGLTAPMPGAVLTTEVAAGDTVAKGDLLVILEAMKMEHRIVAPRDGTVAQVHVDVGDQVDNAQLLVTLAEEE*
>MP0778_megahit_338598_262-615
QVRHSGHHVSLSIGAARLSLSILPRRFAAMLDYMLAASNGSGADEICAPMPGQLTKLLVAEGDNVLPGQDVAIIEAMKMENVLKSEAKGVVGKVHVAEGDNLNVDDLIISLDLADQS*
>MP0778_megahit_340369_822-1205
DKIIKIKIDESLSTLQINKSVKGYEIKGFGLNGIVNVRSKIAHDLSAHMIEKVIIKDAKIIKCPMPGLVVSIDIEEGHKVEDGDKLCTVEAMKMENIIRSETSGIVKKIFCKEGDSLAADEVMIEFE*
>MP0778_megahit_342889_3-383
DHELTFPDKIQCRINYQNPNLELFYRGISISATILPRHVAEHYKYMKPIKIEDRSNLLICPMPGKLIRVLVKENDIIDEGQPLCVVEAMKMENTLTASKKCMVNKINYQEGATLSVDQIIMEFIFK*
>MP0778_megahit_343253_3-911
ALRVVKSCMKMGIKTVGIFSEADKDSPLLEYVDEQILIGPAPSNKSYLNQDLIIKKSLEMKVDAIHPGYGFLSENASFAEKVIKAGIIFIGPSPKSIQIMGDKLSAKKTVSKFDIPLVPGLNEEIKDVDKAMLAAEKIGFPVLIKASAGGGGKGMRIVHEKKNFKQQMKRAVSEAENSFGNGAVFIEKYLSKPRHIEIQILADQHGNVVHLFERDCSIQRRHQKIVEEAPSAVVSEKLREIMGEAACNVARSCNYHGAGTVEFIFENNSFYFLEMNTRLQVEHPVTEMITGLDLVEEQINIAK
>MP0778_megahit_344303_2-880
DLVEWMIRIAACERLAIAQGDVVPTGWAVEARLYAEDPERGFLPSIGQLTRYREPVGDGVRVDSGVAEGGAISLFYDPMISKLIAFAPTRPEAIARLHLALDHYEIDGIASNRQFLSAVLENDSFQAGTITTSFIDTEFDGGFVAALPEGKTRAQLLALGTAIVAGQMTERSHALSDRDFVTIDQKGNRAETSWQQDSNGQISVVVDGRKQNIFGRVTVPISLFDGTINEVPLAIQVRHSGHHVSLSIGAARLSLSILPKRFAAMLDYMPAASNGSGADEICAPMPGQLTKLL
>MP0778_megahit_346425_3-734
IKASAGGGGKGMRIAWNDTEVKEGFQSSKNEAASSFGDDRIFIEKFVTQPRHIEIQVLADSKGNCIYLGERECSIQRRNQKVVEEAPSSFLDEKTRREMGEQACKLAKAVGYSSAGTVEFIVDKDKNFFFLEMNTRLQVEHPVTELITNIDLVEQMILVAAGKPLSIAQKDVKLTGWAMESRLYAEDPYRNFLPSIGRLTRYRPPAEIQNKNFIVRNDTGVYEGGEISMYYDPMIAKLCTWAPN
>MP0778_megahit_353181_765-1463
MFKKILIANRGEIACRIIYTARKMGIATVAVYSDTDRAAKHVQLADEAIALGGMTAHDSYLQSDKIIAACHETGAQAVHPGYGFLSEQASFATALEKADIAFIGPPANAIAAMGDKIESKKLAKAAGVSTVPGHIGVIATAEEAVKIADEIGYPVMIKASAGGGGKGMRIAHSSGEVADGYATAMREAASSFGDDRVFIEKFITSPRHIEIQILADKSSNCIHLNERECSIQR
>MP0778_megahit_354182_132-1091
GSSIEARLYAEDPANDFLPATGTLIAYDVDRDIDARWDTGVRKGSVVGTDFDPMLAKVIAKGKNRTDATNKLALALQSLHIGGVTTNRDFLVACLRSKHFHNGNTTSDFIDKAKPERSVKLTKDKLEHASIVAALWIQEKNRKNAVSLNGIQSGWTNSRLPRQKISFQFGQDEITTSYKSNRDGSFNVNENLKAKVIKFDVKGIDIEIENTRFYSKVTRKDESLVVHGPWGDILLKVLPRFKSVGQKVRDGGLIAPMPGKVIDLKVKVGSKIKKGDTLVILEAMKMEHTVKAAEDGIVDELFVADNDQVENGALLMVIK*
>MP0778_megahit_357816_2-1153
FYFLEMNTRLQVEHPVTELITGVDLVEQMISIAAGKPLSISQKDIKLSGWAIESRLYAEDPYRNFLPSIGRLTRYRPPTEVKEKAVIVRNDTGVFEGGEISMYYDPMIAKLCTWAPNRAKAIEQMRTALDRFELEGIGHNLPFLSAVMDHERFVSGNITTAFIAEEYPDGFNGVDLSDDKIIDLAACAAAMNRVAEIRRTKISGRMDNHERRVGDDWVVQISGKVFSVNVSADTSGANVVFEDKTSIRITGDWFPGKKLANMNANDNKLVIKMSKLTGGFRMRTRGADLKVLVRSPRQAELSEYMQEKLPPDTSKMLLCPMPGLIVKIDVEAGQEVQEGQPLCTVEAMKMENILRAERTGTIAKINSNVGDSLAVDDVILEFD*
>MP0778_megahit_358154_2-733
GGSTSAESYLVVEKVIDAVRQSGAEAVHPGYGFLSENAAFADALEAEGIVFIGPRNRAIAAMGDKIESKKLAAEAGVNTVPGYVGILADDIEAVKVAGDIGYPVMIKASAGGGGKGMRVAYNETEVKEGFKSAVNEAISSFGDDRVFIEKFVEEPRHIEIQIIADSKGNTLYLGERECSIQRRHQKVVEEAPSPFLDAETRKLMGEQSVLLAKAVDYCSAGTVEFIVDKNKDFYFLEMNTRLQV
>MP0778_megahit_361275_1-243
LMPEKLPPDTSKLLLCPMPGMLVKISVEEGEEVQEGQALCTIEAMKMENILRAERKGVVQKVNALAGDSLAVDDVIIEFE*
>MP0778_megahit_362427_2-1039
IDLVAEQIKIARGDELEFVQDDIDWHGHAIEARLYAEDPGNNFLPEIGTLHAYDTSLASEVRWDSGVDEGSIIGTDFDPMLSKVISWAPNRVDAANKLARGLEKAHMGGVVTNRQFLISCLRNESFLNGNTTTDFIEREVLETKKNLSANELHQASTAIALWLAQKNRLSDPVTGFMPANWTNGRMPLQRVKLLCMQNEIEVKYKLNKDNLYTVMDSICEIHHCDSSGIDVEIDSHRFYAQVTEADSIILINMPFGDVNASVLPRFLEPGNDVPEGGLVAPMPGKVIDVKVRKGSKVKAGDTLIIIEAMKMEHSIKATETGKIAKVMVRLDDQVNNGATLLVLEK*
>MP0778_megahit_364184_3-662
VRDPKKAIKIAEKIGFPVLLKASAGGGGKGMRIVNKRQELESNLKAAQSEALNSFGDDRVFIEKYITNPRHIEIQILCDKHGNQVHLGERECSIQRRYQKVIEECPSSFVDEKLRNTMAEQALRLAKEVKYDSAGTVEFVVDDQKNFYFLEMNTRLQVEHPVTELVTGVDLVEQMINCADGKKLKLSQQDIKLNGWSIESRIYAEDPLKEFLPSIGRLIE
>MP0778_megahit_367337_3-386
MFKKILIANRGEIACRIISTCKKLSIPTVAVYSDADKRSLHVSLADESVNIGPAASSESYLSIDKIISACKETGADAVHPGYGFLSENHTFMNKLEKEDITFIGPSAEPIRIMGDKIESKIFAIEAGV
>MP0778_megahit_367452_393-974
MRFNSILVANRGEIACRIMQTAQFMGIKCIAVFVNADKDAPFVKMADEAIKLSSSYMDSSAIIDAAKQSGAEAIHPGYGFLSENAAFARKVKSNKLIWIGPSPHVIKVMGDKLKAKELAVKSGVPTLPMTSNTKNVKSIGYPILIKAAAGGGGKGMRIVKKESELKDSMESAKREALSGFGDDRIFIERYVEKS
>MP0778_megahit_368162_3-203
ISPMPGLVKSISIKKGQLIKQDQELIVIEAMKMENILKSEKECIVDDVLIKEGSSVSTDEVLITFK*
>MP0778_megahit_372682_682-1176
QIDGKVFPVFVSADTAGANVMFEDGTSIRVSGDWQPGKKIANMSANDNKLVIKIGKLTGGFRMRTRGADLRVLVRTPRQAELSKYMREKVPPDTSKLLLCPMPGLIVKIDVEVGQEVQEGQPLCTVEAMKMENILRAERTGIVAKINSNVGDSLAVDDVILEFG*
>MP0778_megahit_373798_2-1993
EIPMLKKILVANRGEIACRVFVTAKKMGIATVAVYSDADRDSLHVQMADEAVHIGPSVSSDSYLAINKIIQACLDTGADAVHPGYGFLSENGHFRDSLDAAGIIFIGPSKEAIESMGDKITSKRIAEQAGVNTIPGYTDVVRDADHAIEISAEIGYPVMLKASSGGGGKGMRVANNDGDCREGFERATNEAKSSFGDDRIFIEKYIQQPRHIEIQIMADSQGNVIYLGERECSIQRRHQKVIEEAPSPFLDNETRKKMGEQSCALARAVNYQSAGTVEFIADADMNFYFLEMNTRLQVEHPVTELVTGQDLVELMIRVAAGERLMLTQTDVTLSGWAIEARVYAEDPLRNFLPSTGRLVKYREPKGEGVRVDSGVYEGGEISIFYDPMIAKLIAYGDDRSQSITRMVDALDNYYIRGVNHNISFLNALMVHPRFVDGDLTTNFIADEFPDGFNTDLVVQNDTEIAAVIAASVHQLGCERAGLLSDQLEGHEVEPSNDWIVVMADQYRPVQVSLTDTGYLVERNGQTYHIFTEWSLGDPLFKAVINDVNVSVQVESVASGYRLFYRGTEINAQVISPRAADLTKYMLFKPPQDMSKFLLSPMPGLLVNLSVNEGQEVKEGEELAVVEAMKMENSLRATKDGVVGNIEAEQGDSLAVDQIILEFK*
>MP0778_megahit_380636_2-619
GFLSENADFAEALKKAGIIFIGPSKSAIASMGDKIESKKIAQTANVNTVPGHIGIIKDKNEAIKIADEIGYPVMIKASAGGGGKGMRIAFSRDEISENFERAESEALNSFGDKRIFIEKFITEPRHIEIQILADNYGNIVYLGERECSIQRRNQKVIEEAPSPFLDEQTRKEMGDQAVQLSRKVCYSSAGTVEFIVDKEKKFYFLE
>MP0778_megahit_383428_1-600
MAQKRLLIANRGEIALRIIRSAKEMDLYTIAVYSDADEDALHTKRADESYYLGGSLPADSYRNLKKLVKAAEETNADLVHPGYGFLAENADFAKAIEKKGITWIGPRPETIKSMGDKIESRKLVSKIGLNPVPGQLKPSRFQREAVKDAESFGYPVALKAAHGGGGKGLRIVHNEKELLENFDIVKRESEAYFGSDQIYV
>MP0778_megahit_386173_153-893
MIIRKLLISNRGEIASRIIRSAHDMGISCVAIYTEADTNTPYVREADQAFKLSDTYLNAKEILEIAKKNDVDAIHPGYGFLSENANFANSVKKAGIKWVGPSANAIKKMGDKLTAKTLAEKVGVPTLPMGTSSKDAKNIGYPILVKAAAGGGGKGMRIVDDAKDLKESIASAEREAEGGFGDKRVFLERYIERSRHIEVQILGDSYGNLVHLGERECSIQRRHQKIIEESPSPMVSDSMRREMGAAA
>MP0778_megahit_392919_20-574
LKCNQENKTKVLSVINGSDIYKIEVIEYESNKQNSNLIIKNKNKEYSLKSNWTINEKVMQLSINDQIEFAKIDKIHNFNKYSITVEDCSLDLIVSSPDTAKLFDFMPEPKFEDLSKMLISPMPGLIKNISVEQGQKIKKGEQIVIIEAMKMENILKSEKDCLIKEILVKEGDSVSADEILINFE*
>MP0778_megahit_395540_1-534
IKSMGDKIESRKLVSKIGLNPVPGQLKPSRFQREAIKDAESFGYPVALKAAHGGGGKGLRIVHNEKELLENFDIVKRESEAYFGSDQIYVEKFIKPARHVETQILADKYGNVLYLGERDCSLQRRNQKLIEESPPGWLSEYGREKLKEFTLKIASSSNYVNAGTVEFLADSDENFYFL
>MP0778_megahit_400573_1-1059
DDRVFIEKYITNPRHIEIQILCDKHGNQVHLGERECSIQRRYQKVIEECPSSFVDEKLRNAMAEQALRLAKEVKYDSAGTVEFVVDDKKNFYFLEMNTRLQVEHPVTELVTGVDLVEQMINCADGKKLRLSQQDIKLRGWSIESRIYAEDPLKEFLPSIGRLIEHQEPKISNKDEIIRNDTGVSSGSDISIYYDPMISKLAVHAVSRDKALDLMVRALEQYYIEGVDHNVAFLISTLKNKDFRSGNISTNFIKSNYPKGYTFNYGLNSNILIKFVNIASLIFLKCNQENKTKILSVINGSDIYKIEVVEYLSNKQNTNLIIKNKNKEYSLKSNWTTNEKVMQLSVNDQIEFAK
>MP0778_megahit_406867_389-550
MIKKILIANRGEIACRIIKTANKMGIKTVAVYSEADKYSDFVNMADESYFIGPS
>MP0778_megahit_408934_1-585
SSELIIEKYIPEGRHIEFQILGDKYGNGVHVFERECTIQRRYQKIIEESPSPIMDNALRLKMGREALKIIKKLNYDNAGTIEFIYDEKNKKYYFLEVNTRLQVEHPVTEMITGLDLVELQIKISRGERLKIKQEKLKNNGYALECRIYAEDPKNNFLPQSGKIIHFKAPKIKGLRVDSGIESKSEISIHYDPMIA
>MP0778_megahit_414899_3-848
AKTLAEKVGVPTLPMGTSSKDAKNIGYPILVKAAAGGGGKGMRIVEDAKDLKESIASAEREAEGGFGDKRVFLERYIERSRHIEVQILGDSHGNLVHLGERECSIQRRHQKIIEESPSPMVSDSMRREMGAAALKLASKLKYESAGTVEFLVDEKTKEFWFLEVNTRLQVEHPVTEEVTGIDLVKEQLRIADGEELGFDQSDVDWFGSSIEVRLYAEDPGNDFLPVTGKLIRFEPANNPLVRWDVGIETGSIITSDFDPMLAKVISYGETRIEAANKLVLAL
>MP0778_megahit_415058_2-442
EINKKKIKVESSFNLNQKLCSFKVNEEIYYFKINDLINLHTSDVSFLDCRTKTVVVQSTQKDLLKLMPKDVKEDLSKKLISPMPGLIKSVDVIEGQKVKNADQLLIIEAMKMENILKSEKDCVIEKILVKAGDSVSADEELILFKN*
>MP0778_megahit_422436_1-519
EKLTISQKDLKINGHAIEIRVCAEDPFNNFIPDTGIIELYEIPKGNGVRVDDCTKEGSEVSIYYDPMVSKLIVHADNRKEAIEKMINAINHYTIYGIKTTLSFCKYALNHPDFRSGNFDTGFVNLYMEDYKSMVIENNSNKVGLAAIFQLNKMDKISTSFLPSTATNWLRNR*
>MP0778_megahit_424179_2-1153
EPNLKAAQGEALNSFGDDRVFIEKYITNPRHIEIQILCDKHGNQIHLGERECSIQRRYQKVIEECPSPFLDEELRNAMAEQALKLAKEVKYDSAGTVEFVVDDQKNFYFLEMNTRLQVEHPVTELVTGVDLVEQMINCADGKKLNIRQKDIKLNGWSIESRIYAEDPLKDFLPSIGRIIEYEEPTNFNVNEIIRNDTGVSSGSDISIYYDPMISKLAVHAETRLKSIDLMINALQQYYITGVDHNIAFLISTLKNNDFKSGNISTNFIKENYPKGYSSNFGLNKSLMHKFNMAAVYMYSKLNKFKGNNLSVSSKKRSFDYQLKEEKMLEDGYLIRLGDKRNDFVISSSWKNNEKVMCLKIDEELCFVKVNEIKNFNQFSFTIED
>MP0778_megahit_424855_3-512
NFYFLEMNTRLQVEHPVTELVTGIDLVEQMILSADNKKLAIRQEDIKLNGWSVESRIYAEDPTKDFLPSIGRVTRYIEPKKIEKDYEVIRNDTGISPGSEVSLYYDPMISKLAVHSKDRISAINLMINSLQNYYLSGLENNIDFLIAILEDKKFQKGEISTNFIKEKFKN
>MP0778_megahit_428298_1873-2043
MTYHKLLIANRGEIACRIIKTAHEMGISCVAVYTDADSESPFVELAEEAIKLTDTYL
>MP0778_megahit_428661_393-764
MFDKILIANRGEIACRVMKTAKKMGIKTVAVFSDADRNALHVKMADEAVNIGPPPANQSYIDIDKVIAAVKETNAKAVHPGYGFLSENSKFAKALADIGVIFVGPPASAIESMGDKITSKKIAQ
>MP0778_megahit_429175_2-298
MFDKILIANRGEIACRVMKTAKKMGIKTVAVFSDADRNALHVKMADEAVNIGPPPANQSYINIDKVIAAVKETSAKAVHPGYGFLSENSKFAKALADIG
>MP0778_megahit_429363_3-1043
LSENDQFAQKVIDNQIIWIGPKPETIRSMGNKDVARDLALKSNVPICPGLNEIDKLSKQHLKTECEKIGFPILVKSSAGGGGIGMNIVSNYEDLEKAIEKTSTLAKKAFGDGSIFLEKFITNARHIEIQVFGFGKKGSVHLFERDCSMQRRYQKIIEESPAPKISRDTIHNMALSAIKLASYVNYQGAGTVEFIYDMDEQKYYFLEMNTRIQVEHPVTELVTNNDLISMQINFAFNRKIKFLNQEKISSYGHAIECRVYAEDPEKNFLPSPGKISKMIFPDPPNGIRLDWGFEENEEISFYYDPMIGKIISHDLVREDAIDKLIAYLKKIQIKGIKTNIPFLISLLQ
>MP0778_megahit_429428_2-322
MFKKILIANRGEIACRVIKTARKMNIKTVAVYSDADRYSEHVRLADEAFHLGASSASESYLRSDLIIKACKETNCDALHPGYGFLSENANFVGDLNKAGIIFIGPSR
>MP0778_megahit_430889_46-669
MIKKILIANRGEIACRIIKTANKMGIKTVAVYSEADKYSDFVNMADESYFIGPSAPNESYLVIKKIIEIAKKSKSDAIHPGYGFLSENYNFVKALEKEKIKFIGPNKNAITKMGDKIESKNLALKLNLNVIPGHTEAVRDPKKAIKIAEKIGFPVLLKASAGGGGKGMRIVNKRQELESNLKAAQSEALNSFGDDRVFIEKYITNPRH
>MP0778_megahit_432738_1096-2058
GSSIEARLYAEDPSNDFLPATGTLIAYESDTNIDARWDTGIEQGSVVGTDFDPMLAKVITKGKTRVDAANKLALALESLHIGGVTTNRDFLVASLRSEDFLKGKTTSDFIEKSNPQRAVVLKGSALENATSAAALWIQGQNRENANILKEIPTGWRNSRLPRQKITLSYLDNEVEVTYKSNRDGSFAVNEETTAKVIDWTPSGIDIEINSSRFYSKITQADDNIVVHGPWGDALFKILPRFTLPGSEIQAGGLIAPMPGKVIDLKVKVGSKVKKGDTLVILEAMKMEHQVKASEDGKVTKVLIKKDDQLENGALLMVVDN*
>MP0778_megahit_437399_3-1001
VHLGERECSIQRRHQKIIEESPSPRIDPLLREEMGQAAIKLAKKIKYCSAGTVEFLFDDKTDEFWFLEVNTRLQVEHPVTEEVTGIDLVAEQIKIARGDELEFAQDDIDWHGHAIEARLYAEDPGNNFLPEIGTLHAYDTSLASEVRWDSGVEEGSVIGTDFDPMLSKVISWAPNRIDAANKLARGLERAHIGGVVTNRQFLISCLRNESFISGNTTTDFIEREALETKKNLSVNELHQTSTALALWLAQQNRVSDPVTGFMPGNWTNGRMPLQRVKLLFIQDEIEVQYKLNKDNLYEVMGSICEIYHCDIAGIDVEIDSHRFYAHVTEAGSE
>MP0778_megahit_445634_3-1754
MIFNSLLIANRGEIACRIIKTAKEMGIRSIAVYVDADKDALFVTQADESIRLEDGGYLDSNQIIEAAKKTGAQAIHPGYGFLSENASFARKVKKEGIIWIGPSANVISVMGDKLKAKDLAIKADVPTLPMTSKPSEAKKIGYPLLIKAAAGGGGKGMRIVNKEKDLKESISSAQREAKSGFNDERIFIERYVEKSRHIEIQILGDSHGNIIHLGERECSIQRRHQKIIEESPSTRISEEVRNKMGESAVKLAKKIKYESAGTVEFLFDDNTEEFWFLEVNTRLQVEHPVTEEVTGMDLVSEQLKIARGEPIGFSQKDVTWTGSSIEARLYAEDPDNDFLPEIGTLIAFEESDSAEARWDTGVKTGTVVGTDFDPMLAKIISFAPNRTDAASKLAKALQSAHIGGVKTNRDFLINCLNTEEFIKGDTTSDFIERVNPSRKLEIEEDEIDHVLAIAALWIQQNNRDNANLAKFMQSGWTNGRLPMQRITFEFENKEHIVEYKKQRNQKFIFLSGKEACIYKKDNDGIDLIFDGKRHYSRVTLSNNNILVHMPFGDVMLKVKPRFKEPGTEKTIGGLVAPMPGKVID
>MP0778_megahit_445680_2150-3634
KAAAGGGGKGMRIVNKAKDLKEAIKSAEREAEGGFGDKRVFLERYIPRSRHIEIQILGDSYGHIVHLGERECSIQRRHQKVVEESPSPMVDEEMREKMGQAAIKLASKLKYESAGTVEFLVDEKTKEFWFLEVNTRLQVEHPVTEEVTGIDLVKEQLRIASGEELGYDQIDIDFFGSSIEVRLYAEDPGNDFLPVTGKMIAFEPTDDPLVRWDVGIESGSNITSNFDPMLAKIISFGETRIEAANKLALALENSHFGGMKTNRDYLVSILRSKEYLDGDTTTDFIERVNLKSDIDLTHEEITNYAKVGAMWIQGKNRNEAMVLKNIQSGWNNGRLPHQEVRLLHNEDELKVKYRSLKNGDFISEIDENIRIFDWSMDFIDVEISNTRYRSKISIEDDLLLVHTYKGNLLFKILPKFNIAQEEVVKGGLVAPMPGKVVEIKVKKGSSIKKGDTLVILEAMKMEHKVLAPDNGKIKEVLIKENEQVENGATLVVLD*
>MP0778_megahit_447276_3-632
IGPNKNAIIKMGDKIESKNLANKLKLNIIPGHTEAIKDPKKAIKIAEKIGFPVLLKASAGGGGKGMRIVENRKELEPNLKAAQGEALNSFGDDRVFIEKYITNPRHIEIQILCDKHGNQIHLGERECSIQRRYQKVIEECPSPFLDEELRNAMAEQALKLAKEVKYDSAGTVEFVVDDQKNFYFLEMNTRLQVEHPVTELVTGVDLVEQM
>MP0778_megahit_447688_1-384
VMCLKIDEELCFVKVNEIKNFNQFSFTIEDCTLNLTLSSTQIEKLFAYMPAIKVEDLSKKLISPMPGLVKSISIKKGQLIKQGQELIVIEAMKMENILKSEKECIVDDVLIKEGSSVSTDEVLITFK*
>MP0778_megahit_447751_1-954
MIYDSLLIANRGEIACRIIQTAQEMGIRCIAVYVDADKNEPFVHMSDQSIRLPDGGYLDSKKIIKAAKESDAQAIHPGYGFLSENASFARKVIKEGLIWVGPSPHVISVMGDKLKAKELAEKAGVPTLPMTSNIKNAKNIGFPLLIKAAAGGGGKGMRIVSKEKDLKESIKSAQREAQSGFGDDRVFIERYVQKSRHIEIQILGDAHGNVVHLGERECSIQRRHQKIIEESPSPRVSENVRTAMGNAAIKLAKKIKYKSAGTVEFLFDDKTEEFWFLEVNTRLQVEHPITEEVTGIDLVSEQLRIAREEELGYAQDDI
>MP0778_megahit_449392_3-935
HPITEEVTGIDLVSEQLRIAREEELGYAQDDITFMGHSIEARLYAENPDNDFLPETGEIIAFEGGPENDARWDSGISIGSKIGTNFDPMLAKIISFADTRNDAILKLTRTLESAHIGGVITNREFLIECLKAREFFDGNTTTDFINQVQPNRKYKLTPTEIEHAASIAALWIQRENRIKIGIASFMPSGWTNGRLPKQKIDFVVNDNELTVSYRYEKNKGFVFDWGKIGIIHSEDDFGLDIEFNGKRHYSRITLKNENILVHMPFGDVMLKIKPKFVLPGIEIQTGSLTAPMPGKVIALNVKKGSKVKTGD
>MP0778_megahit_449422_2-583
NDYAKLAALWIQGKNRNEASVLTNMESGWNNARLPFQEVKLKMNELETSIKYKNTRNNIFKFSDKKNGVVFEWKNNFIDAEISGSRYRSKVSKDKDLLLLHTYKGDVLFKILPKFKIQEIGIVEGGLNAPMPGKVVEVKIKKGSSVKKGDTLVILEAMKMEHKVSAPANGKISKVLISQGDQVENGQTLIVLD*
>MP0780_megahit_55762_1-1011
HVKFANEAICLGKAASNESYLLGDKIIEEAKKLNVDGIHPGYGFLSENAEFAEKVEASGITFIGPKSHAIRVMGDKLSAKETVKAYDIPMVPGIDEAITDIKKAKAIAEEIGYPILIKASAGGGGKGMRVVESDQEIENQMKRAISEAKSAFGNGAVFIEKYVGSPRHIEIQVLADSHGNVLHLFERECSIQRRHQKVVEEAPSVLLTPEIRKQMGEAAVNVARSCNYVGAGTVEFLMDEQKRFYFLEMNTRLQVEHPVTELISGIDLVEQQIKIARGEKISFSQNDLQINGHAVELRVYAEDPTDDFLPSVGKLEKYQAPKGEGIRVDDGFEEGMD
>MP0780_megahit_58720_1-1017
DQPSTRGHSIEVRLYAEDPSQGWRPQSGALHRFEIPGQQFTVLDRTGIRVDSGVESGSVVGVHYDPMLAKVISFAPTRDQAANLLAKSLQKATIHGLLTNRDLLVNILKHPAFLSGDTDTAFFDTHGLDVLAQPIASGRALELSALAAALADAATNRRNARVNKGLPSGWRNLPSQPQRKTYSDITVEYTLGRYGLKTDLDGVSLVENTPTQVTLDDNKIRRTFKVAQYGRDVFVDSALGPVRLTRAPRFVDPTEEVALGSLLAPMPGSVVRVAAAQGDAVTAGQPILWLEAMKMEHTVTAPADGIVAELNVAAGQQVEVGQVLAVVTASAESEGENA*
>MP0780_megahit_65827_1-600
LKKIFIPVASYIGYMSLKKENYNIIDEKKNSYVLTLNKKKYSIQIKEGEKNSIKIIYKNASFKIKSFWKVNENLIEVLINKKKYLLQFDKFKNHFSITYLDYSVDFSFFDKNTSKFEKYMLEEEVEDLSKYLLAPMPGKIVSINVKDGQKIKSGENLLILEAMKMENLITATKDAKIKKINVKSNDTVEADQILIEFDE*
>MP0780_megahit_67708_3-845
GLIADADEAVRISGEIGYPVMIKASAGGGGKGMRIAWTDDEAREGFQSSKNEAASSFGDDRIFIEKFVTQPRHIEIQVLADQHGNAVYLHERECSIQRRNQKVIEEAPSPFLDEATRRAMGEQAVALARAVGYTSAGTVEFIVDGERNFYFLEMNTRLQVEHPVTELITGVDLVEQMIRVADGRPLPFAQSDLKITGWAMESRLYAEDPYRGFLPSIGRLTRYRPPSEIAAGPLKDSGNWVNDNEGGDSPTAVRNDTGVYEGGEISMFYDPMIAKLCTWAP
>MP0780_megahit_67765_1-1059
MFEKILIANRGEIACRVIKTARRMGIKTVAVYSDADRNALHVEMADEAVHIGAAPASQSYIVIDRIMGAIRQSGAQAVHPGYGFLSENPKFAQALDAEGVAFVGPPVKAIEAMGDKITSKKIAAEAGVNTVPGYMGLIADAEEAVTISNQIGYPVMIKASAGGGGKGMRIAWTDEEAREGFQSSKNEAASSFGDDRIFIEKFVTQPRHIEIQVLCDAHGNGLYLNERECSIQRRNQKVVEEAPSPFLDPETRRAMGEQAVALAKAVGYTSAGTVEFIVDGAKNFYFLEMNTRLQVEHPVTELITGIDLVEQMIRIAHGEPLTITQDDVKIDGWAIENRLYAEDPYRGFLPSIG
>MP0780_megahit_69699_3-557
AGFEGASLPDTEIARVAAAAAAMHRMAEIRRARISGRLDNHERHVGENWVIFVAGREIPVRIRADREGATVTIDGHDLRVESDWRPGRSLARLSVNGRPLVMKADRIPAGFRLRLRGADLRVHVRRPRAAELVRLMPEKIAPDTSKLLLCPMPGLVVKINVAAGDEVQEGQALATVEAMKMENIL
>MP0780_megahit_70377_2-556
EMNTRLQVEHPVTELITGVDLVEQMIRVAAGKELSITQDDVKLTGWAIENRLYAEDPYRNFLPSIGRLTRYRPPAETAAYAPGVAPGDAGDVVVRNDTGVYEGGEISMYYDPMIAKLCTWAPTRDAAIEAMRVALDSFEVEGIGHNLPFLSAVMDHPKFVSGDMTTAFIAEEYPEGFDGVNLPES
>MP0780_megahit_71392_1-516
VGNNWVVAIGDHSYALRISADPEGATVRFEDKSEIRVSSDWTPGDSLAHVLTDGAPLVLKVDKITQGFRVRSRGADLKVHVRRPRQAELAALMPEKLPPDTSKMLLCPMPGLVVKINVEVGQEVQEGQALCTIEAMKMENILRAEKKSVVSKINAGAGDSLAVDDVIIEFE*
>MP0780_megahit_72901_667-837
LNVKEGDKVEIGQPLAVIEAMKMENILRAGKAGTVKSVSAAQGESLPVDAVILELA*
>MP0780_megahit_76673_1-510
VSTVPGYMGLIEDADEAVKISNEIGYPVMLKASAGGGGKGMRIAWNDEEAREGFQSSKNEAANSFGDDRIFIEKFVTQPRHIEIQVLCDAHGNGVYLGERECSIQRRNQKVVEEAPSPFLDEATRKAMGEQAVALAQAVGYTSAGTVEFIVDGDKNFYFLEMNTRLQVEH
>MP0780_megahit_81333_2373-2972
MNAQLGHSAGSAPVQSVLVANRGEIARRVFATCRSVGIDTVAVFSDADASSPHVRDADAAVHLPGNSSSETYLQGELVIAAATAAGADAIHPGYGFLSENAEFARRVQDAGLTWIGPPTKAIELMGSKVESKKMMADAGVPVLTQLDPASITEEELPVLIKASAGGGGRGMRIVRDLAVLESEIEAAQRESLSAFGDSTV
>MP0780_megahit_83247_2-349
MNITTVLVANRGEIAGRVFRTARSMGMRCVAVYVDADADSPFVANADEAVRLTGGYLDGAEIIAAALATGAEAVHPGYGFLAENADFAAAVEAAGLVWVGPSPEVIGTMGDKLAAK
>MP0780_megahit_85148_1-1041
SKNLAIKARVNTIPGFNEVIKDDAHALSIAEDVGFPLMIKASAGGGGKGMRIVKNKKEIKDAFQLASSEAKTSFGDARVFIEKYIEKPRHIEIQVLADQFGNVIHLGERECSIQRRHQKIIEEAPSSVISIKLRNEMGEQAKALAKEVSYQSVGTVEFIVDQKNNFYFLEMNTRLQVEHPVTEEITGIDLVEQMIKIADGKELKIRQEDVKINGWSMEARIYAEDPIRNFLPSVGRVKKYIEPKSEKNVRLDSGIIDGSDVSINYDPMLAKLIVKEKNRKQCINTIIKALNSYYLRGFNNNIKFLISIFKSEKFCKGDIHTSLLDQEYKDGYSYPNLSNKLLKKIFI
>MP0780_megahit_87011_3501-3869
EKIRVDNGFEEGMDVPIYYDPMLAKLITYGKNREEAIQLMIKAIDDYQVEGVSTTLSFGKFVFEHEAFTSGNFDTHFVKKYYSPEKLQNEIEEESKLAALVALRQYLKDQKKLRLPITEARE*
>MP0780_megahit_87373_3-1085
AAVFCARVRPINTDHKGQPMFDKILIANRGEIACRVIKTARKMGIETVAIYSDADRQALHVQMADEAVHVGPAPANQSYIVIDNVMAAIKSSGAQAVHPGYGFLSENAKFAEALEAAGVAFVGPPKGAIEAMGDKITSKKIAQEAGVSTVPGYMGLIADADEAVKISNEIGYPVMIKASAGGGGKGMRIAWNDEEAREGFQSSKNEAANSFGDDRIFIEKFVTQPRHIEIQVLCDAHGNGVYLGERECSIQRRNQKVVEEAPSPFLDEETRRAMGEQSVALAKAVGYASAGTVEFIVDQEGDFYFIEVNARIQVEHPVTEMVTGVDLIKTQLRIASGEELSFCQEDITTHGVAIECRINAE
>MP0780_megahit_88711_1-264
MIKKILIANRGEIACRVIKTAKKMGIKTVAVYSEADEYSKHVLEADESILIGPPPSSESYLSIKKIIDATKKTNSDAIHPGYGFLSEN
>MP0780_megahit_89057_55-987
WTGESGPAGRRGYETGGGGVRVDDGVFEGGEVSIFYDPMIAKLITWAPTRDGAADLQVEALDAFRVEGPGHNIDFLSAIMQHPRFRSGELTTGFIAEEYPDGFQGAAADEDRLRLVAALMAGAQCSLMAHEGQISGRLDGAPKVPSEWVVKMDGRKFEVELGDGGATVDGEWIAGTTDWQPGTVLAAASGNGENLAIQLRRDGSSTWSLTTRGKTHKGLAVPARIAPLLDHMIEKEPPDLSKMLICPMPGLLVKLHVEEGEEVQPGQPLATVEAMKMENILRAEKEGTISSINAAEGDSLAVDEVILELE*
>MP0780_megahit_92289_3-482
MFKKILIANRGEIAVRVIKTCRRLGVQTVVVYSDADADSMAVEMADEAIHIGPSPAAESYLVADKIIDAVRQTGAEAIHPGFGFLSENPAFAKRLEEEKIGWIGPNAYAIEAMGDKISSKKLAADAGVSTVPGHMGLIEDTAEAVKISKEIGYPVMIKAS
>MP0780_megahit_96188_476-1768
MFNKILIANRGEIACRVIKSARKMGIKTVAVYSDADKHALHVKMADEAVHIGPPQANQSYIVIDKIMAAIKATGAQAVHPGYGFLSENPKFAEALDAAGVAFVGPPKGAIEAMGDKITSKKIAQEADVSTVPGYMGLIEDAEEAVKISNEIGYPVMIKASAGGGGKGMRIAWNDDEAREGFQSSKNEAASSFGDDRIFIEKFVTQPRHIEIQVLADGHGNAVYLGERECSIQRRNQKVIEEAPSPFLDEATRKAMGEQAVALAKAVGYASAGTVEFIVDGNKNFYFLEMNTRLQVEHPVTELITGVDLVEQMIRVAAGEKLSITQEDVKLTGWAVESRLYAEDPYRNFLPSIGRLTRYRPPAEVAAGPLLANDTWQGEAPSGPNAVRNDTGVFEGGEISMYYDPMIAKLCTWAPTRAEAIEAMRVALDSFE
>MP0780_megahit_96415_311-1057
GIGHNIPFLSAVMDHPKFVSGEMTTAFIAEEYPEGFAGVTLEDSALRQIAACTAAMNRVAEIRRTRVSGRLDNHERRVDNQATVTLQGQTYNVTIAPYSGGADVSFEDGGSLRVEGDWTPGRTLAEMTVDGKPLVLKVDKITHGFRIRSRGADMKVHVRSRRQAELAALMPEKLPPDTSKMLLCPMPGLIVKVDVEVGQDVQEGQALCTVEAMKMENILRAERSGVVSKINAGAGDSLAVDDVIMEFE*
>MP0780_megahit_96431_2797-3855
EELPFKQDDIGIEGWAIENRVYAEDPYRGFLPSIGRLVRYDPPAEPWSDDGTANGRRGVDGVRVDDGVYEGGEVSIFYDPMIAKLVTWGETRDEAADLQVEALDAFRIEGPGHNVDFLSALMQHPRFRSGNLTTGFIAEEYPEGFAGAPASDALSRGLAATGALIANVDLVRARKVDQQLDGPLPGPQEWSVAIDGTIYAVALGADGKVSVDGEAVPIDLAYIAGAKSAALTLGDEAITIHVERTHTGYRVNARGATRTLRVLPQRLAPLAEHMIEKEPADLSRMLICPMPGMLMKVHVAVGDEVQLGQPLATVEAMKMENILRAEKQGKVAKINAAEGDSLSVDEVILELE*
>MP0780_megahit_96788_1-672
SGELTTGFIAEEYPDGFQGAAASDDLKRGLAAIAGVIATADADRARRIEGQLSRDLYAPGDWTVRLGDSDYRVEIEEDAILVDGDAISLEMEYTPGEPLFDVTLDGTELTLQLQPTRTGYAMTTRGAKHTVRILQTRIAHLAEHMIEKIPPDLSKMLICPMPGLLVKLHVGQGEEVQPGQPLATVEAMKMENILRAEKAGTIAKINASEGESLAVDEVILELE*
>MP0780_megahit_98855_3-701
LMQHPRFRSGELTTGFIAEEYPDGFEGAATSEERVRVIAAIGAGIEFTHQARQRQISGQLNGPQPVSPAWIVRVDGTDHTVTLGEGHAMVDGHKVAGQCDWMPGMRTATATQEGGPTLGLGVTRKGPNWEINTHGRSYTVRALPARLTEHAGHMIEKEPPDTSKMLLCPMPGLLVKLHVGEGDQVESGQPLATVEAMKMENILRAEKSGTVASINAKEGETLVVDAVILELE*
>MP0780_megahit_99921_1-921
PAEGEMLGGVVRNDTGVYEGGEISMYYDPMIAKLCTWAPTREQAIEVMRNALDSFEVEGIGHNLPFLAAVMDHPRFVSGNITTAFIAEEYPEGFVGVTLPEPALRDIAAACAAMNRVAEIRRSRISGTLDNHERKVGSDWTVSLQGVDHEVTIAADRQGSTVRFADGAEIRVTGSWTPGMTLARMEVNGRPLVLKVGKVSAGFHIRSRGADLKVIVRTPRQAELARLMPEKLPPDTSKLLLCPMPGLVVKINVSEGDEVQDGQALCTVEAMKMENILRAERRGVVKKINAGAGDSLAVDDVIMEFE*
>MP0780_megahit_101264_1071-2129
MFKKILIANRGEIACRVIKTAKAMGIGTVAVYSDADARAPFVQMADEAVHIGPPPASESYLLADKIIAACKQTGAEAVHPGYGFLSERASFVEALEKEGIAFIGPPASAIAAMGDKIESKKLAKQAGVNTVPGSEDAIDTTEEALKVSNEIGYPVMMKASAGGGGKGMRLAWNDQDVKEGFEATKREGLNSFGDDRVFIEKFIEDPRHIEIQVLGDKHGNVLYLNERECSIQRRHQKVVEEAPSPFVTPEMRRKMGEQAVALSKAVGYHSAGTVELIVSGADPTGESFYFLEMNTRLQVEHPVTEAITGVDLVEQMIRVAAGEKLPMSQDDIGINGWAIENRIYAEDPYRGFL
>MP0780_megahit_101368_1-1026
YGQDDIGFTGHAVEARLYAEDPAAGFLPATGTLVAWRPADEPAVRWDTGVEEGSHVGVDFDPMLAKVVAHGPTRSEAAGRLALALERMHLGGVTTNRDFLVATLRHEAFLAGDTTTDFIQRYPPGSGPTVDEATAHQLAIAAAMWLQGHNRAAARVLDRIPSGWRNARMPAEQVLLAVGDVEHNVHYRSQRDGSFTVDGDHLAVVHRWSPDDLDVEVDGVRRTVRVTLAGDPAGDLLHLTGAGTTTTFRVVPRFTVPGMEAPSGGLVAPMPGRVLEVRAAVGDTVTAGQTMLVLEAMKMEHHMTAPFDGTVTEVRVTAGDQVENGAVLLVIEPDEVEGEDD*
>MP0780_megahit_104131_1565-2338
HQKVVEEAPSAVLTPEIRNAMGEAAIKVARACDYVGAGTVEFLLDENKHFYFLEMNTRLQVEHPVSELISGVDLVEQQIKVARGEALAFTQEDLKINGHALEVRVYAEDPLADFMPSIGTLSTYKVPVGEGIRVDDGFEEGMEVPIYYDPMLSKLITYGKTREEAIQLMIRAIENYKVEGVATTLSFGKFVCEHEAFTSGNFDTHFVKNYYSPEHLEMQYAEERRIAALVALKLYKENEKVLKVPSKNSSNWQKSRV*
>MP0780_megahit_104909_2-1351
QRRHQKVVEEAPSPFVSPEMRKKMGEQCVALARAVGYFSAGTVELIVSGEDKTGDGFYFLEMNTRLQVEHPVTEEITGVDLVEQMIRVANGEKLSITQDDVTLTGWAIENRLYAEDPYRGFLPSIGRLTRYRPPQEVAAGPLLEQGTWQGDAPSGEMAVRNDTGVFEGGEISMYYDPMIAKLCTWAPTREEAIEKMRVALDSFEVEGIGHNLPFLSAVMDHPKFVSGEMTTAFIAEEYPEGFEGVTLPEGELRRIAAACAAMHRVGEIRRARVSGRMDNHERKVGSDWNVKLQGENFDVVTKADPEGATVAFSDGSEMRVSGDWTPGDQLAEMTVDGAPLVLKVGKISGGFRIRTRGADLKVHVRTPRQAELAALMPEKLPPDTSKMLLCPMPGLVVKLDVEVGDEVQEGQALCTIEAMKMENILRAEKKGIVSKVNAGAGDSLAVDDVI
>MP0780_megahit_107866_3-380
MFDKILIANRGEIACRVIKTAKKMGLTTVAIYSDADAQALHVEMADEAIHIGPPPANQSYIVIDKVMEAVKQSGAQAVHPGYGFLSENSKFAEALDAVGVAFVGPPVGAIEKMGDKITSKKIAQEA
>MP0780_megahit_109709_2-151
EVQEGQALCTIEAMKMENILRAEKKGIVSKVNAGAGDSLAVDDVIMEFE*
>MP0780_megahit_112756_148-636
MKKILVANRGEIAIRVMKTAQKMGIKTVAVYSTADRNAPHVKFADEAVLIGEAPSNQSYLLGEKIIEVAKQLNVDGIHPGYGFLSENADFAELCEANNVTFIGPKSYAIKVMGSKLAAKDAVKAYDIPMVPGTDQAITDISEAKKIAQGIGFPILIKASAGGG
>MP0780_megahit_114757_1-516
GYGFLSERASFVEALEAEGIAFIGPPVNAIAAMGDKIESKRIAKDAGVNTVPGSPDAIETTKDALKWANDIGYPVMMKASAGGGGKGMRLAWNDKDVEEGFEATQREGLNSFGDDRVFIEKFIEDPRHIEIQILGDKHGNIIYLNERECSIQRRHQKVVEEAPSPFVTPKMR
>MP0780_megahit_116972_2-241
MFKKILIANRGEIACRVIKTARRMGIETVAVYSDADARAPFVKMADEAVHIGPAPANESYLLADKIIAACKQTGAEAVHP
>MP0780_megahit_121671_1654-3585
MTVFSTILVANRGEIAIRIIRSAQKMGIKCVAVYVDADKNAPYLAQADQSIKLETNYLDADAILNAAQMTGSEAIHPGYGFLSENAKFASSVEQSGLVWIGPSANVISQMGDKLKAKVIAESAGLPTLPIALKKSDIDAIGFPLLIKAAAGGGGKGMRVVNSANELDELVKMAQNEAQNAFADDTVFFESYIAQSRHIEIQILGDNHGNTIHLGERECSIQRRHQKIIEESPSPRIDASLRNQLGDAAVSLAKKINYHSAGTVEFLFDDTTDKFWFLEMNTRLQVEHPVTEEVTGIDLVEQQLLIASNQELSISQQDVSWDGHAIEARIYAEDPNNDFFPSTGKLIANHIEPKDGIRWDSGVEVGMMIGTDFDPMMAKVIAHGSSRLDAARKLATELESTHFGGFVTNMEFLVNILRHKEFILGNTTTDFIDRFNPSRSLSLEDSEQRSVAITAALWLQGLNRSQAVVLENIPSGWNNARLPNQRVAFEMNGKLIEIHYKSNRDGSFTVDNQQQATLHHWSKSGVDIEIDGIRTFSRVTLEEDQLLVQCIGGNKLLTIQPRFKSSCEQELQGSLVSPMPGKVVELLVNKGDRVKAGDVLLMIEAMKMNHIVKANEDGVVADLFIQENDQLDYGAVLMIIEPEE*
>MP0780_megahit_125642_1047-2984
MINRLLVANRAEIASRVFRTCRALGIETVAVHSDADAALPYVAEADAAVRLPGNAPGETYLRADLVLEAARAAGADAIHPGYGFLSENADFARAVEAAGLTWVGPAPASIEQMGSKIESKKLMEAAGVPVLTDHTVETATEADLPLIVKASAGGGGRGMRIVRSLAELPGEVAKATAEAESAFGDGTVFVETYVEAGRHVEVQVLGDGRGAAVAVGERDCSLQRRHQKVVEESPAPGLRPEVAAAMHEAAVAAATAIDYRGAGTVEFLYDPATERFFFLEMNTRLQVEHPVTELVHGLDLVEQQLAVAEGHDLPTVPAAQGHAIEVRLYAEDPAADYQPQSGVLSRFEIPGAMGEEPGVRVDAGFASGSVVSTHYDAMLAKVVVHATTREAAARRLAGVLSRARIHGLVTNRDLLVAALREPDFVAGRVSTGFLAEHPDLFAGAEADPGAPVAAALALAERTRAERTVQHGAPVAWRNVVSAPQRTELEAPGADEPVVVQWWGGRDGYAAEGCSVVSASATSVTLERDGVRTTYDVTVSGPTHRAVVDVDSPRGHLRLVRVPRFTDPADAVASGSLLAPMPGSVVKVLVAQGDEVGAGDPVLVLEAMKMQHTVSAPTDGVVVTLDVRPGSQVAAGEVLAVVEEKQ*
>MP0780_megahit_128888_3-527
RNGELTPMFTKILIANRGEIACRVIKTAKRMGIATVAVYSDADARAPFVRMADEAVHIGPATASESYLVADKIIAAAKQTGAEAVHPGYGFLSERASFVEALEAEGIAFIGPPVNAIAAMGDKIESKKLAMEAGVNVVPGFVGEIEDTEHAVRISDEIGYPVMMKASAGGGGKGM
>MP0780_megahit_129026_1-510
FYFLEMNTRLQVEHPVSEIISGVDLVELQIQVARGEVLPIKQEDLKINGHALELRVYAEDPLNDFLPSVGHLEQYQIPIGDGIRVDNGFEEGMDIPIYYDPMLAKLITYGKTREEAIQIMLKAISEYKVKGIETTLPFGAFVCQHEAFTSGNFDTHFVKKYYSPEALQQQ
>MP0780_megahit_131669_692-2626
MNYQNYHKLLIANRGEIACRVIRSAHDMGISCVAVYVEADADSLFVKMADEAIKLSDSYLNSKEIIQAALDTGAEAIHPGYGFLSENAKFCRAVLKAGLLWVGPSARVIASMGDKLKAKDLAEKSGVPTLPMTTNPKKVKDIGYPLLIKAAAGGGGKGMRIVKSAKDLNESIKAAQREAKSGFGDDRIFIEKYIAVSRHIEIQILGDTHGNVVHLGERECSIQRRHQKIIEESPSPRVDPEMRHAMGEAALKLAKKLKYESAGTVEFLVDDKTGEFWFLEVNTRLQVEHPVTEATTGIDIVHEQLRIARGESLGYYQEDIAWYGSAIEARLYAEDPANDFLPATGSLIAYEPNSEAEARWDSGVEQGSIIGTDFDPMIAKVICYGENRVEAANKLSMALESLHIGGVVTNRDFLVSTLRSEAFLNGLTTTDFIEKVKPSRVFEPTENELIKAASIAAMWIQGKNHNEAELLGQLPSGWRNSRLPKQKINFLRGEIEIPITYRSRRDGKFDLNEESLVSIFNWDDNSISIEIDGHRITSKVSKLDNQIVVKMPWGNVSLEIVPRFVQPGSEEVIGGLIAPMPGKVVDLKVKVGDKVSKGDPVVILEAMKMEHQVSAPETGKVTKIFIKKDQQLDNGALLMIVDSK*
>MP0780_megahit_133053_3-116
MFTKILIANRGEIACRVIKTAKRMGIATVAVYSDADAR
>MP0780_megahit_134560_4256-5710
MKKILVANRGEIALRIMKSIQKMGIKTVAIFSEADRNAPHVKFADEAVCVGPAPSNQSYLLGNKIIEVCKQLNVDGIHPGYGFLSENADFAEAVEEAGISFIGPRSKAIRIMGSKLAAKDAVKKYDIPMVPGIDEAITDTKKAKKIAAEIGYPILIKASAGGGGKGMRVVEQEKDLEDQMKRAISEAKSAFGDGSVFIEKYVASPRHIEIQVLADTHGNTLHLFERECSVQRRHQKVIEEAPSVVLDAKLREEMGKAAVRVAEACDYVGAGTVEFLFDENRNFYFLEMNTRLQVEHPVTEFITGVDLVEEQIKIARGEVLSIKQEDLKIKGHALELRVYAEDAMDNFLPSVGKLEKYQLPHGEKIRVDNGFEEGMDVPIYYDPMLAKLITYGKNREEAIQLMIKAINDYQVEGVSTTLSFGKFVFEHEAFTSGKFDTHFVKNYYSPEKLQNEVEEESKLAALVALKQYLQDQKKLRLPITEARA*
>MP0780_megahit_136192_2-598
TDFIERHAPSPGPALGDDDLDRAAVVAAMWLQGRNRADAGVLGGLRSGWRNARLPDQQVSLSHGDRVIDVSYRSERDDTFTVNDSGRARVHRWSPTHIDVEVDGRRTVGRVTSAGALLLVQTPRGTIEFGVVPRFVLPGVEEPTGGLTAPMPGVVLDVRVAVGDVVTAGRTLIVLEAMKMEHHMDAPFDGTVSEVLVVA
>MP0780_megahit_136912_1392-1892
MKKILIANRGEIALRIMKTAQKMGIKTVAVYSEVDRHSPHVKFADEAVLLGPAPSSESYLVMEKVINAAKGTGADGIHPGYGFLSENATFAQMVEDNGITFIGPKPHAIKVMGNKLAAKEAVRDYDIPMVPGIEEAITDVTLAEKVAKEIGFPILIKASAGGGGKGM
>MP0780_megahit_139084_1-141
PGQPLATVEAMKMENILRAEKEGTISSINAAEGDSLAVDEVILELE*
>MP0780_megahit_141648_1487-2194
MFSKILIANRGEIACRVITTARKMGIATVAVYSDADARAPFVRMADEAVHIGPPPASESYLLADKIIAACKETGAQAVHPGYGFLSERASFVEALEAEGIAFIGPPASAIAAMGDKIESKKLAKAAGVNTVPGSEDAIDTTEEALKVSNEIGYPVMMKASAGGGGKGMRLAWNDTDVSEGFEATKREGLNSFGDDRVFIEKFIEDPRHIEIQIIGDKHGNIIYLNERECSIQRRHQ
>MP0780_megahit_141936_1-519
LLADKIIAACKQTGAEAVHPGYGFLSERATFVEALAKENIAFIGPPANAIAAMGDKIESKKLAMEAGVNVVPGFVGEIEDTEHAVRIANEITYPVMMKASAGGGGKGMRLAYSEKDVREGFESVKREGLNSFGDDRVFIEKFIEDPRHIEIQILGDKHGTILYLNERECSIQR
>MP0780_megahit_142816_35276-37279
MFKKILIANRGEIAVRVIKTCRRLGVQTVVVYSDADADSMAVEMADETVYIGASPASESYLVADKIIDAVRQTGAEAIHPGFGFLSENPVFAKRLEEEGIGWIGPNAYAIEAMGDKISSKKLAAEAGVSTVPGHMGLIEDTKEAVKISKEIGYPVMIKASAGGGGKGIRVAANDKEVEEGFPAVKAEAKASFGDDRVFIEKFILEPRHIEIQVLGDKHGNCIYLVERECSIQRRNQKVIEEAPSPLLDPETRKKMGEQAVALAKAVNYDSAGTVEFVASGADKGFYFLEMNTRLQVEHPVTEMITGVDLVEQMLRVAYGETLKLKQSDIKINGWAVESRVYAEDPYRNFLPSIGRLKRFHAPSEGALAGGEVRMDSGVREGDEISMYYDPMIAKLITHGKDRDTALDVHGEALDRFHIEGIQDNMPFIAAVIDEERFRSGNITTAYIKDEFPDGFDGVEPTEAQEIQLICSAAYVHGFFSRRAADTSGRMSPTRDARRDWIVILGDKHHPVTLDLGDDGEAEITINGGKTHTLVSGWYPGQHLVEGLLDGQPFAVKFADRTEGYLFRHRGVALRALVCTPNVADLHARLPEKEKPDTSKLIISPMPGLVVSMDVELGQEVQEGEAVCVVEAMKMQNIIRAEANGTVKAINVGAGDSVAADEIMVEFG*
>MP0780_megahit_142845_3910-5910
MAITKILIANRGEIACRVMRTAKKMGIKTVAVYSDADARAPHVLMADEAVHIGPPPAAQSYLLADKIIEACKATGADAVHPGYGFISERESFRKALDAEGIIFVGPPANAIAAMGDKIESKKLAKEAGVNVVPGYVGVIDDTDHAVRISNEIGYPVMMKASAGGGGKGMRLAYSEQDVREGFEATKREGLNSFGDDRVFIEKFIESPRHIEIQILGDQHGNIVYLNERECSIQRRHQKVVEEAPSPFVSPDMRRKMGEQCVALARAVGYFSAGTVELIVSGEDKTGESFYFLEMNTRLQVEHPVTEEITGVDLVEQMIRVANGEALGFGQDDVKINGWAIENRVYAEDPYRGFLPSTGRLVRYSPPQAGTDGAGAKVRVDDGVAEGGEVSMFYDPMIAKLITWAPTRLEAIDKQIEALDQFEIDGPGHNIDFVSALMQHERFRSGNITTGFIAEEYPEGFQGAPASTQLLQRLSAVGAFAAMAQADRARRIDGQLGKRLSPPTGWQVKIGDAVHDVVIDGDDVTVDGEPIDMALEYTPGDRLIEAEFGDDLLSVRIAPSRSGFVLTCHGASHRLRILPAHAAPYAAHMIDKVPPDLSKYLICPMPGLLVALHVKQGDKVEVGQPLAVIEAMKMENILRAGKAGTVKSVSAAQGESLPVDAVILELE*
>MP0780_megahit_143964_634-1101
ALTVDGEPVTIEMQYTPGEPMVDVALFENGADEDADPVEAYTLQLKSTRTGYAVTTRGATHHLRILQTRIADLAAHMIEKTPPDLSKMLICPMPGLLVKLHVGEGEEVHPGQPLATVEAMKMENILRAEKQATVGKINAAEGDSLAVDEVILELE*
>MP0780_megahit_145923_2-625
QCVALARAVDYHSAGTVELIVSGADKTGESFYFLEMNTRLQVEHPVTEAITGIDLVEQMIRVAAGEKLAMTQDDIGIDGWSIENRVYAEDPYRGFLPSIGRLVRYDPPVDGWTDDDSANGRRGVDGVRVDDGVYEGGEVSMFYDPMIAKLVTWGETRDEAADLQVQALDAFRIEGLGHNVDFLSAIMQHPRFRSGELTTGFIAEEYPD
>MP0780_megahit_148264_2-592
SGWSSSERQRTGVETTDAPLAAAIAVAETQRLARTVQHRIPVAFRNVPSQPQRTEFEAVTGSTDDVLAVEWWGGRDGYTAEGVRVLRVSTGSSDGVEVVLERDGLATTYACVVTGLPGRETVDVDAPSGHRRLVRVPRFLDPSEQVASGSLLAPMPGSVVKVMVEQGQQVAAGDPVLVLEAMKMQHTVSAPTDGVVS
>MP0780_megahit_148649_1-789
TARRMGIETVAVYSDADARAPFVKMADEAVHIGPAPAAESYLLADKIIAACKQTGAEAVHPGYGFLSERASFVEALAKENIAFIGPPANAIAAMGDKIESKKLAMEAGVNVVPGFVGEIEDTEHAVRIANEITYPVMMKASAGGGGKGMRLAYSEKDVREGFESVKREGLNSFGDDRVFIEKFIEDPRHIEIQILGDKHGTILYLNERECSIQRRHQKVVEEAPSPFVTPKMRKAMGEQCVALARAVDYHSAGTVELIVSGAD
>MP0780_megahit_149402_427-2400
MFKKILIANRGEIACRVIKTCQKMGIKTVAVYSDVDQNSLHVAMADESVHIGGAASSESYLVIDNIVNACKQTKADAVHPGYGFLSENEAFAHALVVAGITFIGPKDEAIVGMGDKIQSKKIAEQAGVNVIPGYTEVLADSKQAVKVANEIGYPIMLKASAGGGGKGMRVVRDDKECIHGFERTQNESLSSFGDNRIFAEKYITEPHHVEIQILADQFGKTLYIGERECSIQRRHQKIIEEAPSPFIDSYTRQTMGQQAVTLATAVHYESAGTVEFIVDAEQKFYFLEMNTRLQVEHPVTEMVSGLDLVEQMILIAAGEPLQLNQSDIETNGSAIEARIYAEDPYRDFMPSTGRLQRFRIPDNLDSVRIDTGVEEGSEVSMFYDPMIAKLIAHGDNRDRAIENMLAALDQFYISGVSHNLNFLCSIFQNDRFKMGDTTTNFIQEQYPDGFQREQLNDRQQLVAVSILACIHQKNIERLQFHPENVSRHSPWSVSFNHTSIDLAVRKFPENYEVCIGSQVFIVDLRRSPNDPIIKATVNGHPHFFQLENLHPGYRLSYRGRVLEALVTRKRTAELNQLMPEKIAPDMSKYLLSPMPGLLIKICVKESQTVKAGEELAIVEAMKMENSLRAINNAKIKSILVEEGDNLTVDQAILEFED*
>MP0780_megahit_151015_3-170
VLEAMKMEHHMDAPFDGTVSEVLVVAGQQVDNGAVLMMIEPADAGTAAGEREARG*
>MP0780_megahit_152418_1-84
EKQATIGKINAEEGDSLAVDEVILELE*
>MP0780_megahit_161233_1-642
EDKTGDGFYFLEMNTRLQVEHPVTEEITGVDLVEQMIRVANGEKLAFGQADVKINGWAIENRVYAEDPYRGFLPSTGRLIRYNPPEEGTDETGAKVRVDDGVAEGGEVSMFYDPMIAKLVTWAPSRLEAIDKQIEALDRFEIEGPGHNIDFVSALMQHDRFRSGNITTGFIAEEYPEGFKGAPASPELLRQLSAIGAFAAMAQADRARRIEGQL
>MP0780_megahit_164559_2-1288
MFSKILIANRGEIACRVIQTCKRMGIATVAVYSDADARAPFVKMADEAVHIGAAPAAESYLLADKIIEACKQTGAEAVHPGYGFLSERASFVEALDKEGIVFIGPPAKAIAAMGDKIESKKLAKEAGVNTVPGSKDAIDTTEEALKISNEIGYPVMMKASAGGGGKGMRLAWNDKDVEEGFEATKREGLNSFGDDRVFIEKFIEDPRHIEIQILADRQGNTLYLNERECSIQRRHQKVVEEAPSPFVTPAMRKAMGEQAVALSQAVGYFSAGTVELIVSGADKTGESFYFLEMNTRLQVEHPVTEAITGVDLVEWMIRVAAGEELPFKQDDIKIDGWSIETRVYAEDPYRNFLPSIGRLVRYEPPVPGWTGASGPAGRRGHEMGGGGIRVDDGVFEGGEVSIFYDPMIAKLITWGPTRDAAADLQVEAL
>MP0780_megahit_167591_2-877
AMGEQCVALSKAVGYHSAGTVELIVSGADKTGESFYFLEMNTRLQVEHPVTEAITGVDLVEQMIRVAAGEKLAMTQDDVGIDGWAIENRVYAEDPYRGFLPSTGRLVRYQPPVEPWTDDGEANGRRGQHGVRVDDGVFEGGEVSMFYDPMIAKLVTWGKTRDEAADLQIAALDAFRIEGLGHNVDFLSAIMQHERFRSGELTTGFIAEEYPEGFTGAPASPQLTKVLAAVAGVIATADADRARRVEGQLSDDLYAPGDWTVRIGEREEGSTSHEVRLEENALTVDGEQVTIE
>MP0780_megahit_168227_2-655
RAPFVKMADEAVHIGPPPAAESYLLADKIIEACKQTGAEAVHPGYGFLSERASFVEALDKEGIVFIGPPASAIAAMGDKIESKKLAKEAGVNVVPGSKDAIDTTEEALKVAQDIGYPVMMKASAGGGGKGMRLAWNDQDVEEGFEATKREGLNSFGDDRVFIEKFIEDPRHIEIQILADRQGNTLYLNERECSIQRRHQKVVEEAPSPFVTPEMRKAM
>MP0780_megahit_169891_945-1709
MFKKILIANRGEIACRVIQTCQRMGIATVAVYSDADARAPFVKMADEAVHIGPAPASESYLLADKIIEACKQTGAEAVHPGYGFLSERASFVEALDKEGIVFIGPPAKAIAAMGDKIESKKLAKEAGVNVVPGSKDAIDTTQDALKVAQDIGYPVMMKASAGGGGKGMRLAWNDTDVEEGFEATKREGLNSFGDDRVFIEKFVEDPRHIEIQILGDQQGNIVYLNERECSIQRRHQKVVEEAPSPFVTPEMRKAM
>MP0780_megahit_170341_1-570
ECSIQRRHQKVVEEAPSPFVTPEMRKAMGQQAVALSQAVGYFSAGTVELIVSGADKTGESFYFLEMNTRLQVEHPVTEAITGVDLVEWMIRVAAGEELPFKQEDIKIDGWSIETRVYAEDPYRNFLPSIGRLVRYEPPVPGWTGASGPAGRRGHEMGGGGIRVDDGVFEGGEVSIFYDPMIAKLITWGPT
>MP0780_megahit_171185_15685-17127
MKKILVANRGEIALRVMKTAREMGIKTVAVYSEADRHSPHVRYADEAILLGPPPSSESYLLGEVIIEKAKALNVDAIHPGYGFLSENAGFAKKVKESGIVWIGPDTHAIEVMGSKLAAKEAVKSYDIPMVPGIDEAIEDVDKATSIAKEIGFPILIKASAGGGGKGMRVVEKETELESQMKRAISEAKSAFGDGSVFIEKYIASPRHIEIQVLADKHGNTVHLFERECSIQRRHQKVVEEAPSSVLSETLRENMGAAAVRVAKACDYVGAGTVEFLIDDDHNFYFLEMNTRLQVEHPVTELITGIDLVEQQIKVANGETLSFTQEDLKIDGHAVELRVYAEDPLNDFLPSVGNLEVYKLPEGNGIRVDNGFEEGMEVPIYYDPMLAKLITYGKTREAAIQLMVEAIDAYEVEGIQTTLPFGKFVFENDAFRSGNFNTHFVKNNYSPEKLKAQFTEEAELAAKVALRQYLKDSKQLRLPKS*
>MP0780_megahit_172059_3-341
QLKPTRTGYAITTRGATHHLRILQTRVAHLAAHMIEKTPPDLSKMLICPMPGLLVKLHVGEGEEVQPGQPLATVEAMKMENILRAEKQATVGKINAEEGESLAVDAVILELE*
>MP0780_megahit_174451_3-137
MKKILVANRGEIACRIIDSCKKLNLHSIAVYSDVDKNSKHVRKAD
>MP0780_megahit_175256_3-233
MFTKILIANRGEIACRVIKTAQRMGIATVAVYSDADARAPFVRMADEAVHIGPAQASESYLVADKIIAACKQTGAEA
>MP0780_megahit_175603_3-380
MKKILVANRGEIALRVMKSAQKMGIKTVAIYSTADRNAPHVKFADEAVCIGEAPSNQSYLLGDKIIETAKKLDVDGIHPGYGFLSENAQFAKAVTDSGIKFIGPKPHAIEIMGSKLAAKDAVKAYD
>MP0780_megahit_178731_2-532
IEGQLGKRLSPPTGWQVKIGDAVHDVVIDGDHVTVDAESIDMALEYTPGDRLIEAEFGDKMLAVRIASARSGFVLTAHGASHRLRILPAHAAPYAAHMLEKVAPDLSKFLICPMPGLLVALNVKEGDKVEVGQPLAVIEAMKMENILRAGKAGTVKSVSAAQGESLPVDAVILELE*
>MP0780_megahit_181520_1-171
LHVAEGDEVQPGQPLATVEAMKMENILRAEKEGTISSINAAEGDSLAVDEVILELE*
>MP0780_megahit_181712_919-1305
MFNKILIANRGEIACRVIKTAKKMGIETVAVYSDADAQALHVQMADEAIHIGPPAANQSYIVIDKIMDAIKQSGAQAVHPGYGFLSENAKFAEALEAAGVAFVGPPKGAIEKMGDKITSKKIAQEAGVS
>MP0780_megahit_181928_2-559
GFVGVIEDTDHAVKISNEIGYPVMMKASAGGGGKGMRLAYSEQDVREGFEATKREGLASFGDDRVFIEKFIESPRHIEIQVLGDQHGNIVYLNERECSIQRRHQKVVEEAPSPFVSPEMRKKMGEQCVALARAVGYFSAGTVELIVSGEDKTGDGFYFLEMNTRLQVEHPVTEEITGVDLVEQMIR
>MP0780_megahit_182020_1-228
DAYQIEGVSTTLPFGKFVCEHEAFRSGNFDTHFVKKYYSAEKLHAKTEEESKLAAIIALRQYLKDQQQLRLPITE*
>MP0780_megahit_183936_3-764
SIFYDPMIAKLITWGPTRDAAADLQVEALDAFRVEGPGHNIDFLSAIMQHPRFRSGELTTGFIAEEYPEGFQGAAVNEPRLKLVAALIAGAQCSVMAHEGQISGRLDGAPKVPSDWVVKIDGRKFAVVLGEGGATVDGEWITGTTDWQPGMVLAAANGNGENLAIQLRRTSSAIWALTTRGKTHEGLAVPARLAPLLDHMIEKEPPDLSKMLICPMPGLLVKLHVAEGDEVQPGQPLATVEAMKMENILRAEKE
>MP0780_megahit_186614_3-659
CSIQRRNQKVVEEAPSPFLDEATRKAMGEQSVALAQAVGYTSAGTVEFIVDGDKNFYFLEMNTRLQVEHPVTELITGVDLVEQMIRVANGEKLTITQDDVKLTGWAIENRLYAEDPYRGFLPSIGRLTRYRPPMEIAAGPLLTNDKWQGDAPAGDTAVRNDTGVYEGGEISMYYDPMIAKLCTWAPTRAEAIERMRVALDSFEVEGIGHNLPFLSAVMD
>MP0780_megahit_186977_1-402
DVALFENGAGEDAEPIQSYTFQLKPTRTGYAVTTRGATHHLRILQTRIAHLASHMIEKTPPDLSKMLICPMPGLLVKLHVGEGDEVQPGQPLATVEAMKMENILRAEKQATIGKINAEEGDSLAVDEVILELE*
>MP0780_megahit_187178_1-753
MFKKILIANRGEIACRVIKTARRMGIATVAVYSDADARSPFVKMADEAVHIGPAQASESYLVADKIIAACKQTGAEAVHPGYGFLSERASFVEALAKENIAFIGPPAEAIAAMGDKIESKKIAEEAGVNTVPGSGGAIADTAEALEWANRIGYPVMMKASAGGGGKGMRLAWNDQDVKDGFEATQREGLNSFGDERVFIEKFIEDPRHIEIQILGDQHGNVIYLNERECSIQRRHQKVVEEAPSPFVTPKM
>MP0780_megahit_190021_835-1062
DAYQIEGVSTTLPFGKFVCEHEAFRSGNFDTHFVKKYYSAEKLHAKTEEESKLAAIIALRQYLKDQQQLRLPITE*
>MP0780_megahit_191270_2-532
AEAIERMRVALDSFEVEGIGHNLPFLSAVMDHPIFVEGNMTTAFIAEQYPDGFDGVELPEAELRRIAAATAAMHRVGEIRRTRVSGRMDNHERKVGTAWNVALQGQSFDVEIQADPKGATVTFDDGTALRVAGDWTPGDQLAEMTIDDAPLVFKVGKISGGFRVRARGADMKVHVRN
>MP0780_megahit_192126_1-762
VSIFYDPMIAKLITWGPTRDAAADLQVEALDAFRVEGPGHNIDFLSAIMQHPRFRSGELTTGFIAEEYPEGFQGAAVGEPRLKLVAALIAGAQCSVMAHEGQISGRLDGAPKVPSDWVVKIDGRTFEVELGQGGATVDGEWIAGTTDWQPGMVLAAANGNGENLAIQLRRTSSAMWALTTRGKTHKGLAVPARLAPLLDHMIEKEPPDLSKMLICPMPGLLVKLHVAEGDEVQPGQPLATVEAMKMENILRAEK
>MP0780_megahit_192523_1365-3332
MINRLLVANRTEIASRVFRTCRRLGIETVAIHSDADAGLPYVAEADTAVRLPGNTPGETYLRADLVIEAAQKAGADAIHPGYGFLSENADFARAVVDAGLTWVGPDPSSITSMGSKIGAKELMKAAGVPILEAPESPTETDLPLLVKASAGGGGRGMRIVRALADLEGEIGKAREEAASAFGDGTVFVEPYVERGRHVEVQVVGDGAGDVLVLGERDCSIQRRHQKVVEEAPAPALPQATREALHEAARAAASAIDYRGAGTVEFLYDEDADRFFFLEMNTRLQVEHPVTELVHGVDLVEMQLAVAEGRGLDARSGSAVEEVARQPSRDPGRAPQGHAIEVRLYAEDPAADYQPQSGVLTTFEVPDEPGVRVDGGFVSGSEVSTFYDAMLAKVMVHAPTREQACRQLAGVLRRTRIHGLVTNRDQLVAILTDPDFVAGRVSTAFLSGWSSSERQRTGVETTDAPLAAAIAIAETHRLARTVQARIPVAFRNVPSQPQRTEFEAELSAEWWGGRDGYSADGVNVVAATPERVTIERDGVATTYATSVTGLPGRETVDVDAPSGHRRLVRVPRFLDPSEQVASGSLLAPMPGSVVKVLVEQGQQVAAGDPVLVLEAMKMQHTVSAPTDGVVSRLEVAPGTQVAAGEVMAVVEENTGG*
>MP0780_megahit_195393_2-622
AEAIERMRVALDSFEVEGIGHNLPFLSAVMDHPIFVEGNMTTAFIAEQYPDGFDGVELPDAELRRIAAATAAMHRVGEIRRTRVSGRMDNHERKVGTAWNVALQGQSFDVEIQADPKGATVTFDDGTALRVAGDWTPGDQLAEMTIDDAPLVFKVGKISGGFRVRARGADMKVHVRNPRQAELARLMPEKLPPDTSKMLLCPMPGLV
>MP0780_megahit_195624_227-718
MAITKILIANRGEIACRVMRTAKKMGIATVAVYSDADARAPHVLMADEAVHIGPSPAAQSYLLADKIIEACKATGADAVHPGYGFLSERESFRKALDAEGIIFVGPPANAIAAMGDKIESKKLAKEAGVNVVPGFVGVIEDTDHAVKISNEIGYPVMMKASAGG
>MP0780_megahit_195716_14645-16654
MFKTILIANRGEIACRVIKTARRLGIRTVAVYSDADRQAVHVQMADEAVHIGAAPASESYLKAETILKVAKDTGAEGVHPGYGFLSENAKFCELLEDNGITFIGPKPKAIRAMGDKIESKKFAKLAGVSVVPGHVGIIETVDEAVRIAGEIGYPVMIKASAGGGGKGMRIAHDDKECRDGFDRARSEARSSFGDDRVFIEKFVVEPRHIEIQVLADAHGNAIHLGERECSIQRRNQKVVEEAPSPFLDEATRRAMGEQACALAKAVDYQSAGTVEFIVDKNRNFYFLEMNTRLQVEHPVTELVTGIDIVEEMLRVASGEPLRYAQDEVTLKGWAVESRIYAEDPFRGFLPSIGRLTRYRPPQEGRLGKATLRNDTGVREGSEISMFYDPMIAKLCTHAETRQAAIEAMGEALDRFEIAGIEHNIPFLGALMRHPRWQEGRLSTGFIAEEYPDGFERPEPSTDTKRIAAIVAGLLELGQRQRLDKHIDRLRPHSGVLRSNWVAKVDGEYLALRMERAEGGLRPVYAVSVEGREATVTSETIVGETLWTGTIDGQRRAVQARAIMNGWQLFVDGLWIPVKVMTPRIAELDRLMPVKLPPDTSKMLLCPMPGLVVSIAVEEGQEVKAGETLAVVEAMKMENILKAERDLTIGKLNAKPGDSLAVDDVIMEFA*
>MP0782_megahit_16764_450-545
MFTKILIANRGEIACRVIETARKLGIKTVAVY
>MP0782_megahit_25598_272-592
VTLEGDQLLVQCLGGNKLLTIQPRFKSSHEQELQGSLVSPMPGKVVELLVNKGDRVKAGDVLLMIEAMKMNHIVKANEDGVVADLFIQENDQLDYGAVLMIIEPEE*
>MP0782_megahit_30946_618-881
TREEAIELMLDAIQSYKVKGVQTTLPFGSFVFAHEAFRSGNFDTHFVKTHYSPEKIKEQAAKQAEVAGMIALYQFLEDKKIVRLPSN*
>MP0782_megahit_47353_2-565
PASITEEELPVLIKASAGGGGRGMRIVRDLAVLESEIEAAQRESLSAFGDSTVFCERYIETGRHIEVQVMADRHGTVWTVGERECSIQRRHQKVVEEAPSPLVERIDGMRERLFEAARLATEAIGYEGAGTVEFLADERGNFFFLEMNTRLQVEHPVTECTTGLDLVALQISVAAGEALPADQPSTRG
>MP0782_megahit_53342_2-508
NAFADDTVFFESYIAQSRHIEIQILGDNHGNTIHLGERECSIQRRHQKIIEESPSPRIDASLRNQLGDAAVSLAKKINYHSAGTVEFLFDDTTDKFWFLEMNTRLQVEHPVTEEVTGIDLVEQQLLIASNQELSISQQDVSWDGHAIEARIYAEDPNNDFFPSTGKLIA
>MP0782_megahit_54654_1-99
MKIQKLLVANRGEIACRIFETCHGLGIATVAVY
>MP0782_megahit_58003_1-615
VFEPTENELIKAASIAAMWIQGKNHNEAELLGQLPSGWRNSRLPKQKINFLRGEIEIPITYRSRRDGKFDLNEESLVSIFNWDDNSISIEIDGHRITSKVSKLDNQIVVKMPWGNVSLEIVPRFVQPGSEEVIGGLIAPMPGKVVDLKVKVGDKVSKGDPVVILEAMKMEHQVNAPETGKVSKIFIKKDQQLDNGALLMIVDSK*
>MP0782_megahit_62270_1-561
AVHIGPAPANQSYIVIEKIMQAIRDSGAQAVHPGYGFLSENPKFAEALDAAGVAFVGPPKGAIEAMGDKITSKKIAQEADVSTVPGYMGLIEDAEEAVKISNEIGYPVMIKASAGGGGKGMRIAWNDDEAREGFQSSKNEAASSFGDDRIFIEKFVTQPRHIEIQVLADGHGNAVYLGERECSIQRR
>MP0782_megahit_63663_3-545
AAIAAFAATAQADRARRIDGQLGSRLQPPHAWAVRIDGEDHAVAVSTDGITVDGEALDIALEYTPGDRMVEAEIGPENGEDAQLTVRILPVRSGFRLTTRGASHDVRVLPAHAAPYAQHMIEKVPPDLSRFLIAPMPGLLVRLDVGAGDAVEAGQPLAVVEAMKMENILRAQKAGRVKAVS
>MP0782_megahit_65289_1-210
KMLLCPMPGLVVKLDVEVGDEVQEGQALCTIEAMKMENILRAEKKGIVSKVNAGAGDSLAVDDVIMEFE*
>MP0782_megahit_67307_1-702
GGGGKGMRIVEKESDLESGMKRAISEATSAFGDGSVFVEKYVKSPRHIEVQVMADTHGNVLHFFERECSVQRRHQKVVEEAPSSILTPELRKEMGEAACKVAKSCDYVGAGTVEFLMDADHNFYFLEMNTRLQVEHPVTELITGVDLVELQIKVARGEELPMKQEDLKINGHAVELRVYAEDPLNDFLPSVGNLETYQLPVGKGIRVDNGFTEGMDIPIYYDPMLSKLITYGKT
>MP0782_megahit_72327_1-210
YLLAPMPGKIVSINVKDGQKIKSGENLLILEAMKMENLITATKDAKIKKINVKSNDTVEADQILIEFDE*
>MP0782_megahit_77288_2-496
SFNHTRIDLTVRKFPENYEVYIGSQVFIVDLLRSPNDPIIKATVNDHPHFFQLENLHPGYRLSYRGRVLEALVTRKRTAELNQLMPEKIAPDMSKYLLSPMPGLLIKICVKESQTVKAGEELAIVEAMKMENSLRAINNAKIKSILVEEGDNLTVDQAILEFED*
>MP0782_megahit_82451_3-752
MIAKLITWAPTRDGAADLQVEALDAFRVEGPGHNIDFLSAIMQHPRFRSGELTTGFIAEEYPDGFQGAAADEDRLRLVAALMAGAQCSLMAHEGQISGRLDGAPKVPSEWVVKMDGRKFEVELGDGGATVDGEWIAGTTDWQPGTVLAAASGNGENLAIQLRRDGSSTWSLTTRGKTHKGLAVPARIAPLLDHMIEKEPPDLSKMLICPMPGLLVKLHVEEGEEVQPGQPLATVEAMKMENILRAEKEGT
>MP0782_megahit_84544_1-573
RVAAGKELSITQDDVKLTGWAIENRLYAEDPYRNFLPSIGRLTRYRPPAETAAYAPGVAPGDAGDVVVRNDTGVYEGGEISMYYDPMIAKLCTWAPTRDAAIEAMRVALDSFEVEGIGHNLPFLSAVMDHPKFVSGDMTTAFIAEEYPEGFDGVNLPESDLRRIAASCAAMHRVAEIRRTQVSGRMDNHER
>MP0782_megahit_86395_3-689
EEYPDGFTGAPASDQLTRVLAAVGGVVATADADRARRIAGQLSDDLYAPGDWTVRIGEREEGSTSHEVRLEENALTVDGEPVTIEMQYTPGEPMVDVALFENGADEDADPVEAYTLQLKSTRTGYAVTTRGATHHLRILQTRIADLAAHMIEKTPPDLSKMLICPMPGLLVKLHVGEGEEVHPGQPLATVEAMKMENILRAEKQATVGKINAAEGDSLAVDEVILELE*
>MP0782_megahit_86989_2-532
GKGMRIAWDDDEAREGFQSSKNEAANSFGDDRIFIEKFVTQPRHIEIQVLCDAHGNGVYLGERECSIQRRNQKVVEEAPSPFLDEATRKAMGEQAVALAQAVGYTSAGTVEFIVDGDKNFYFLEMNTRLQVEHPVTELITGVDLVEQMIRVANGEKLSITQDDVTLTGWAIENRLYA
>MP0782_megahit_88654_3-554
DKIESKKLAKEAGVNVVPGFLGEIADTDEAVRIATDIGYPVMMKASAGGGGKGMRLAYSEQDVREGFEATKREGLASFGDDRVFIEKFIESPRHIEIQVLGDQHGNILYLNERECSVQRRHQKVVEEAPSPFVTPAMRKAMGEQAVALARAVGYYSAGTVELIVSGADTTGESFYFLEMNTRLQ
>MP0782_megahit_90959_2-1006
MINRLLVANRAEIASRVFRTCRALGIETVAVHSDADAALPYVAEADAAVRLPGNAPGETYLRADLVLEAARAAGADAIHPGYGFLSENADFARAVEAAGLTWVGPAPASIEQMGSKIESKKLMEAAGVPVLTDHTVETATEADLPLIVKASAGGGGRGMRIVRSLAELPGEVAKATAEAESAFGDGTVFVETYVEAGRHVEVQVLGDGRGAAVAVGERDCSLQRRHQKVVEESPAPGLRPEVAAAMHEAAVAAATAIDYRGAGTVEFLYDPATERFFFLEMNTRLQVEHPVTELVHGLDLVEQQLAVAEGHDLPTVPAAQGHAIEVRLYAEDPAA
>MP0782_megahit_91423_3-314
MFDKILIANRGEIACRVIKTAKKMGLTTVAIYSDADAQALHVEMADEAIHIGPPPANQSYIVIDKVMEAVKQSGAQAVHPGYGFLSENSKFAEALDAVGVAFVG
>MP0782_megahit_92745_885-1010
ATVEAMKMENILRAEKQATVGKINAAEGDSLAVDEVILELE*
>MP0782_megahit_92789_2-145
MFKKILIANRGEIACRVIQTCQRMGIATVAVYSDADARAPFVKMADEA
>MP0782_megahit_95893_2554-4557
MFKKILIANRGEIAVRVIKTCRRLGVQTVVVYSDADADSMAVEMADETVYIGASPASESYLVADKIIDAVRQTGAEAIHPGFGFLSENPVFAKRLEEEGIGWIGPNAYAIEAMGDKISSKKLAAEAGVSTVPGHMGLIEDTKEAVKISKEIGYPVMIKASAGGGGKGIRVAANDKEVEEGFPAVKAEAKASFGDDRVFIEKFILEPRHIEIQVLGDKHGNCIYLVERECSIQRRNQKVIEEAPSPLLDPETRKKMGEQAVALAKAVNYDSAGTVEFVASGADKGFYFLEMNTRLQVEHPVTEMITGVDLVEQMLRVAYGETLKLKQSDIKINGWAVESRVYAEDPYRNFLPSIGRLKRFHAPSEGALAGGEVRMDSGVREGDEISMYYDPMIAKLITHGKDRDTALDVHGEALDRFHIEGIQDNMPFIAAVIDEERFRSGNITTAYIKDEFPDGFDGVEPTEAQEIQLICSAAYVHGFFSRRAADTSGRMSPTRDARRDWIVILGDKHHPVTLDLGDDGEAEITINGGKTHTLVSGWYPGQHLVEGLLDGQPFAVKFADRTEGYLFRHRGVALRALVCTPNVADLHARLPEKEKPDTSKLIISPMPGLVVSMDVELGQEVQEGEAVCVVEAMKMQNIIRAEANGTVKAINVGAGDSVAADEIMVEFG*
>MP0782_megahit_97053_2-370
DADPVARYTLQLRSTRTGYAITTRGATHHLRILQTRVAHLAAHMIEKTPPDLSKMLICPMPGLLVKLHVAEGEEVQPGQPLATVEAMKMENILRAEKQATVGKINAAEGDSLAVDEVILELE*
>MP0782_megahit_97184_3-206
APIPGVVAAVMVEAGDTIERGDELLTLDAMKMMNVIRSPWEGTVATIHVEKGDRVVQGEPLVTFVPP*
>MP0782_megahit_98551_3-242
MFKKILIANRGEIACRVIKTARRMGIETVAVYSDADARAPFVKMADEAVHIGPAPAAESYLLADKIIAACKQTGAEAVHP
>MP0782_megahit_99409_2-796
VAVYSDADARAPFVKMADEAVHIGPAPASESYLLADKIIEACKQTGAEAVHPGYGFLSERASFVEALDKEGIVFIGPPAKAIAAMGDKIESKKLAKEAGVNVVPGSKDAIDTTQDALKVAQDIGYPVMMKASAGGGGKGMRLAWNDTDVEEGFEATKREGLNSFGDDRVFIEKFVEDPRHIEIQILGDQQGNIVYLNERECSIQRRHQKVVEEAPSPFVTPEMRKAMGQQAVALSQAVGYFSAGTVELIVSGADKTGESFYFLEM
>MP0782_megahit_110875_1030-1488
DEPVVVQWWGGRDGYAAEGCSVVSASATSVTLERDGVRTTYDVTVSGPTHRAVVDVDSPRGHLRLVRVPRFTDPADAVASGSLLAPMPGSVVKVLVAQGDEVGAGDPVLVLEAMKMQHTVSAPTDGVVVTLDVRPGSQVAAGEVLAVVEEKQ*
>MP0782_megahit_113742_2-526
FEGGEISMYYDPMIAKLCTWAPTREEAIEKMRVALDSFEVEGIGHNLPFLSAVMDHPKFVSGEMTTAFIAEEYPEGFEGVTLPEGELRRIAAACAAMHRVGEIRRARVSGRMDNHERKVGSDWNVKLQGENFDVVTKADPEGATVAFSDGSEMRVSGDWTPGDQLAEMTVDGAPL
>MP0782_megahit_116161_2-508
LVEQMIRVAAGEKLAMTQDDVKIDGWAIENRVYAEDPYRGFLPSTGRLVRYQPPVEPWADDEQENGRRGVDGVRVDDGVFEGGEVSMFYDPMIAKLVTWGETRDEAADLQIAALDAFRIEGLGHNVDFLSAIMQHPRFRSGELTTGFIAEEYPDGFTGAPASDQLTRVL
>MP0782_megahit_118635_3-506
ADKIIAACKQTGAEAVHPGYGFLSERATFVEALAKENIAFIGPPANAIAAMGDKIESKKLAMEAGVNVVPGFVGEIEDTEHAVRIANEITYPVMMKASAGGGGKGMRLAYSEKDVREGFESVKREGLNSFGDDRVFIEKFIEDPRHIEIQILGDKHGTILYLNERECS
>MP0782_megahit_125447_9134-11134
MAITKILIANRGEIACRVMRTAKKMGIKTVAVYSDADARAPHVLMADEAVHIGPPPAAQSYLLADKIIEACKATGADAVHPGYGFISERESFRKALDAEGIIFVGPPANAIAAMGDKIESKKLAKEAGVNVVPGYVGVIDDTDHAVRISNEIGYPVMMKASAGGGGKGMRLAYSEQDVREGFEATKREGLNSFGDDRVFIEKFIESPRHIEIQILGDQHGNIVYLNERECSIQRRHQKVVEEAPSPFVSPDMRRKMGEQCVALARAVGYFSAGTVELIVSGEDKTGESFYFLEMNTRLQVEHPVTEEITGVDLVEQMIRVANGEALGFGQDDVKINGWAIENRVYAEDPYRGFLPSTGRLVRYSPPQAGTDGAGAKVRVDDGVAEGGEVSMFYDPMIAKLITWAPTRLEAIDKQIEALDQFEIDGPGHNIDFVSALMQHERFRSGNITTGFIAEEYPEGFQGAPASTQLLQRLSAVGAFAAMAQADRARRIDGQLGKRLSPPTGWQVKIGDAVHDVVIDGDDVTVDGEPIDMALEYTPGDRLIEAEFGDDLLSVRIAPSRSGFVLTCHGASHRLRILPAHAAPYAAHMIDKVPPDLSKYLICPMPGLLVALHVKQGDKVEVGQPLAVIEAMKMENILRAGKAGTVKSVSAAQGESLPVDAVILELE*
>MP0782_megahit_126601_181-1623
MKKILVANRGEIAIRVMKTAQKMGIKTVAVYSTADRNAPHVKFADEAVLIGEAPSNQSYLLGEKIIEVAKQLNVDGIHPGYGFLSENADFAELCEANNVTFIGPKSYAIKVMGSKLAAKDAVKAYDIPMVPGTDQAITDISEAKKIAQGIGFPILIKASAGGGGKGMRIVEKEADFESQMNRAISEAVNAFGDGSVFIEKYVASPRHIEIQVMADTHGNVIHLFERECSIQRRHQKVVEEAPSAVLTPELRERMGQAAIKVAKACDYVGAGTVEFLLDDQHNFYFLEMNTRLQVEHPVSEIIAGVDLVELQIQVARGEKLPIKQEDLKIDGHALELRVYAEDPLNDFLPSVGHLEQYQIPVGDGIRVDNGFEEGMDIPIYYDPMLAKLITYGKTREEAIQIMLKAISEYKVKGIETTLPFGAFVCQHEAFTSGNFDTHFVKKYYSPEALQQQTEKEAKIAALIAVKQYLEDQKQLRVPTN*
>MP0782_megahit_126789_385-615
MKKILVANRGEIALRVLKTIQKMGIKTVAIFSEADRNAPHVKFADEAVCVGPAPSNQSYLLGDKIIEICKELNVDGI
>MP0782_megahit_130880_2-535
VCVGPAPSNQSYLLGDKIIEICKELNVDGIHPGYGFLSENAGFAEAVEKAGITFIGPRSKAIRIMGSKLAAKDAVKKYDIPMVPGIDEAITDTAEAKKIATEIGYPILIKASAGGGGKGMRVVEQEKDLEDQMKRAISEAESAFGDGSVFIEKYVASPRHIEIQVLADTHGNTLHLFE
>MP0782_megahit_133547_77-739
SGWSSSERQRTGVETTDAPLAAAIAVAETQRLARTVQHRIPVAFRNVPSQPQRTEFEAVTGSTDDVLAVEWWGGRDGYTAEGVRVLRVSTGSSDGVEVVLERDGLATTYACVVTGLPGRETVDVDAPSGHRRLVRVPRFLDPSEQVASGSLLAPMPGSVVKVMVEQGQQVAAGDPVLVLEAMKMQHTVSAPTDGVVSRLEVAPGTQVAAGEVMAVVEEQA*
>MP0782_megahit_134454_3-869
EVLEEQMKRAISEAESAFGDGSVFIEKYVASPRHIEIQVLADEHGNTVHLFERECSVQRRHQKVVEEAPSVVLDEALRKEMGEAAVRVAKACDYVGAGTVEFLFDERRNFYFLEMNTRLQVEHPVTELITGIDLVEEQIKVARGEKLSFTQEDLTITGHALELRVYAEDPLDDFLPSVGNLEKYVIPEGKNIRLDNGFEEGMDVPIYYDPMLAKLVTYGKSREEAIQLMIEAIDAYQIEGVSTTLPFGKFVCEHEAFRSGNFDTHFVKKYYSAEKLHAKTEEESKLAAI
>MP0782_megahit_136690_3-518
IEGLGHNVDFLSAIMQHERFRSGELTTGFIAEEYPEGFTGAPASPQLTRVLAAVAGVIATADADRARRVEGQLSDDLYAPGDWTVRIGEREEGSTSHEVRLEENALTVDGEQVTIEMQYTPGEAMVDVALYTNDASEDAAPVESYTFQLKPTRTGYAITTRGATHHLRILQT
>MP0782_megahit_138188_1-585
CVGPAPSNQSYLLGDKIIEICKELNVDGIHPGYGFLSENADFAEVVEKAGITFIGPHSKAIRIMGSKLAAKDAVKKYDIPMVPGIDEAITDTAEAKKIAKEIGYPILIKASAGGGGKGMRVVEQEKDLEDQMKRAISEAESAFGDGSVFIEKYVASPRHIEIQVLADTHGNTLHLFERECSVQRRHQKVIEEAPS
>MP0782_megahit_138300_433-1428
NGWAIENRVYAEDPYRGFLPSTGRLIRYNPPEQGTDETGAKVRVDDGVAEGGEVSMFYDPMIAKLVTWAPTRLEAIDKQIEALDRFEIDGPGHNIDFVSALMQHERFRSGNITTGFIAEEYPEGFKGAPASPELLRQLSAIGAFAAMAQADRARRIEGQLGKRLSPPTGWQVKIGDAVHDVVIDGDHVTVDAESIDMALEYTPGDRLIEAEFGDKMLAVRIASARSGFVLTAHGASHRLRILPAHAAPYAAHMLEKVAPDLSKFLICPMPGLLVALNVKEGDKVEVGQPLAVIEAMKMENILRAGKAGTVKSVSAAQGESLPVDAVILELE*
>MP0782_megahit_141785_3-653
DYVGAGTVEFLFDERRNFYFLEMNTRLQVEHPVTELITRIDLVEEQIKVARGEALSFTQEDLNITGHALELRVYAEDPLDDFLPSVGNLGKYVIPEGKNIRLDNGFEEGMDVPIFYDPMLAKLVTYGKSREEAIQLMIEAIDAYQIEGVSTTLPFGKFVCEHEAFRSGNFDTHFVKKYYSAEKLHAKTEEESKLAAIIALRQYLKDQQQLRLPITE*
>MP0782_megahit_146170_187-1380
MFTKILIANRGEIACRVIKTAKRMGIATVAVYSDADARAPFVRMADEAVHIGPATASESYLVADKIIAAAKQTGAEAVHPGYGFLSERASFVEALEAEGIAFIGPPVNAIAAMGDKIESKRIAKDAGVNTVPGSPDAIETTKDALKWANDIGYPVMMKASAGGGGKGMRLAWNDKDVEEGFEATQREGLNSFGDDRVFIEKFIEDPRHIEIQILGDKHGNVIYLNERECSIQRRHQKVVEEAPSPFVTPKMRKAMGEQCVALSQAVGYHSAGTVELIVSGADKTGESFYFLEMNTRLQVEHPVTEAITGVDLVEQMIRVAAGEKLAMTQDDVKIDGWAIENRVYAEDPYRGFLPSTGRLVRYQPPVEPWADDGQENGRRGVDGVRVDDGVFEGGEVSM
>MP0782_megahit_146876_3-755
VSIFYDPMIAKLITWGPTRDAAADLQVEALDAFRVEGPGHNIDFLSAIMQHPRFRSGELTTGFIAEEYPEGFQGAAVGEPRLKLVAALIAGAQCSVMAHEGQISGRLDGAPKVPSDWVVKIDGRTFEVELGQGGATVDGEWIAGTTDWQPGMVLAAANGNGENLAIQLRRTSSAMWALTTRGKTHKGLAVPARLAPLLDHMIEKEPPDLSKMLICPMPGLLVKLHVAEGDEVQPGQPLATVEAMKMENILR
>MP0782_megahit_148608_1-351
MFKKILIANRGEIACRVIKTARRMGIATVAVYSDADARSPFVKMADEAVHIGPAQASESYLVADKIIAACKQTGAEAVHPGYGFLSERASFVEALAKENIAFIGPPAEAIAAMGDKI
>MP0782_megahit_150843_677-835
EGEEVQPGQPLATVEAMKMENILRAEKQATVGKINAEEGESLAVDAVILELE*
>MP0782_megahit_154263_204-1001
AEAIERMRVALDSFEVEGIGHNLPFLSAVMDHPIFVEGNMTTAFIAEQYPDGFDGVELPEAELRRIAAATAAMHRVGEIRRTRVSGRMDNHERKVGTAWNVALQGQSFDVEIQADPKGATVTFDDGTALRVAGDWTPGDQLAEMTIDDAPLVFKVGKISGGFRVRARGADMKVHVRNPRQAELARLMPEKLPPDTSKMLLCPMPGLVVKIDVEVGDEVQEGQNLCTIEAMKMENILRAEKKGKVSKVNAAAGDSLAVDDVIIEFE*
>MP0782_megahit_156165_2-607
MKKILVANRGEIALRVMKSAQKMGIKTVAIYSTADRNAPHVKFADEAVCIGEAPSNQSYLLGDKIIETAKKLDVDGIHPGYGFLSENAQFAKAVTDSGIKFIGPKPHAIEIMGSKLAAKDAVKAYDIPMVPGIDKAITDTEKAKKIAKEIGFPILIKASAGGGGKGMRVVESEEVLEEQMKRAISEAESAFGDGSVFIEKYV
>MP0782_megahit_157776_5186-5341
GDEVQPGQPLATVEAMKMENILRAEKEGTISSINAAEGDSLAVDEVILELE*
>MP0782_megahit_157934_2-526
YRRLSVFKKILIANRGEIACRVIKTARRMGIATVAVYSDADARAPFVKMADEAVHIGPAQASESYLVADKIIAACKQTGAEAVHPGYGFLSERASFVEALAKENIAFIGPPAEAIAAMGDKIESKKIAQEAGVNTVPGSGGAIADTAEALEWANRIGYPVMMKASAGGGGKGMRL
>MP0782_megahit_159372_2-124
MINRLLVANRTEIASRVFRTCRRLGIETVAIHSDADAGLPY
>MP0782_megahit_160420_1-1518
HAVRIANEITYPVMMKASAGGGGKGMRLAYSEKDVREGFESVKREGLNSFGDDRVFIEKFIEDPRHIEIQILGDKHGTILYLNERECSIQRRHQKVVEEAPSPFVTPKMRKAMGEQCVALARAVDYHSAGTVELIVSGADKTGESFYFLEMNTRLQVEHPVTEAITGIDLVEQMIRVAAGEKLAMTQDDIGIDGWSIENRVYAEDPYRGFLPSIGRLVRYDPPVDGWTDDGSANGRRGVAMGNGGVRVDDGVYEGGEVSMFYDPMIAKLVTWGETRDEAADLQVQALDAFRIEGLGHNVDFLSAIMQHPRFRSGELTTGFIAEEYPDGFQGAAASDDLKRGLAAIAGVIATADADRARRIEGQLSRDLYAPGDWTVRLGDSDYRVEIEEDAILVDGDAISLEMEYTPGEPLFDVTLDGTELTLQLQPTRTGYAMTTRGAKHTVRILQTRIAHLAEHMIEKIPPDLSKMLICPMPGLLVKLHVGQGEEVQPGQPLATVEAMKMENIL
>MP0782_megahit_160473_3-584
FRSGELTTGFIAEEYPDGFQGAAAPDDLKRGLAAVAGVIATADADRARRIEGQLSNDLYAPGDWTVRLGDSDYRVEIEEDAILVDGEAMALEMEYTPGEPLVEATLDGTDLTLQLQATRTGYAITTRGAKHTVRILQTRIAHLADHMIEKIPPDLSKMLICPMPGLLVKLHVGQGEEVQPGQPLATVEAMKMEN
>MP0782_megahit_162423_2-1084
MAITKILIANRGEIACRVMRTAKKMGIATVAVYSDADARAPHVLMADEAVHIGPSPAAQSYLLADKIIEACKATGADAVHPGYGFLSERESFRKALDAEGIIFVGPPANAIAAMGDKIESKKLAKEAGVNVVPGFVGVIEDTDHAVKISNEIGYPVMMKASAGGGGKGMRLAYSEQDVREGFEATKREGLASFGDDRVFIEKFIESPRHIEIQVLGDQHGNIVYLNERECSIQRRHQKVVEEAPSPFVSPEMRKKMGEQCVALARAVGYFSAGTVELIVSGEDKTGDGFYFLEMNTRLQVEHPVTEEITGVDLVEQMIRVANGEKLAFGQADVKINGWAIENRVYAEDPYRGFLPSTGRLI
>MP0782_megahit_162639_13077-15086
MFKTILIANRGEIACRVIKTARRLGIRTVAVYSDADRQAVHVQMADEAVHIGAAPASESYLKAETILKVAKDTGAEGVHPGYGFLSENAKFCELLEDNGITFIGPKPKAIRAMGDKIESKKFAKLAGVSVVPGHVGIIETVDEAVRIAGEIGYPVMIKASAGGGGKGMRIAHDDKECRDGFDRARSEARSSFGDDRVFIEKFVVEPRHIEIQVLADAHGNAIHLGERECSIQRRNQKVVEEAPSPFLDEATRRAMGEQACALAKAVDYQSAGTVEFIVDKNRNFYFLEMNTRLQVEHPVTELVTGIDIVEEMLRVASGEPLRYAQDEVTLKGWAVESRIYAEDPFRGFLPSIGRLTRYRPPQEGRLGKATLRNDTGVREGSEISMFYDPMIAKLCTHAETRQAAIEAMGEALDRFEIAGIEHNIPFLGALMRHPRWQEGRLSTGFIAEEYPDGFERPEPSTDTKRIAAIVAGLLELGQRQRLDKHIDRLRPHSGVLRSNWVAKVDGEYLALRMERAEGGLRPVYAVSVEGREATVTSETIVGETLWTGTIDGQRRAVQARAIMNGWQLFVDGLWIPVKVMTPRIAELDRLMPVKLPPDTSKMLLCPMPGLVVSIAVEEGQEVKAGETLAVVEAMKMENILKAERDLTIGKLNAKPGDSLAVDDVIMEFA*
>MP0782_megahit_162731_1-657
CSIQRRNQKVVEEAPSPFLDEATRKAMGEQSVALAQAVGYTSAGTVEFIVDGDKNFYFLEMNTRLQVEHPVTELITGVDLVEQMIRVANGEKLTITQDDVKLTGWAIENRLYAEDPYRGFLPSIGRLTRYRPPMEIAAGPLLTNDKWQGDAPAGDTAVRNDTGVYEGGEISMYYDPMIAKLCTWAPTRAEAIERMRVALDSFEVEGIGHNLPFLSAVMD
>MP0782_megahit_164404_2-961
HIEIQILGDQHGNVIYLNERECSIQRRHQKVVEEAPSPFVTPKMRKAMGEQCVALSKAVGYYSAGTVELIVSGADKTGESFYFLEMNTRLQVEHPVTEAITGVDLVEQMIRVAAGEKLELTQGDVKIDGWAIENRVYAEDPYRGFLPSTGRLVRYHPPVEPWADDGSENGRRGVDGVRVDDGVFEGGEVSMFYDPMIAKLVTWGETRDDAADLQIAALDAFRIEGLGHNVDFLSAIMQHPRFRSGELTTGFIAEEYPEGFEGAPADDRLTSVLAAVGGVIATADADRARRIEGQLSDDLYAPGDWTIRIGEREEGSTSHD
>MP0782_megahit_164895_1767-3266
MRIVRALADLEGEIGKAREEAASAFGDGTVFVEPYVERGRHVEVQVVGDGAGDVLVLGERDCSIQRRHQKVVEEAPAPALPQATREALHEAARAAASAIDYRGAGTVEFLYDEDADRFFFLEMNTRLQVEHPVTELVHGVDLVEMQLAVAEGRGLDARSGSAVEEVARQPSRDPGRAPQGHAIEVRLYAEDPAADYQPQSGVLTTFEVPDEPGVRVDGGFVSGSEVSTFYDAMLAKVMVHAPTREQACRQLAGVLRRTRIHGLVTNRDQLVAILTDPDFVAGRVSTAFLSGWSSSERQRTGVETTDAPLAAAIAIAETHRLARTVQARIPVAFRNVPSQPQRTEFEAELSAEWWGGRDGYSADGVNVVAATPERVTIERDGVATTYATSVTGLPGRETVDVDAPSGHRRLVRVPRFLDPSEQVASGSLLAPMPGSVVKVLVEQGQQVAAGDPVLVLEAMKMQHTVSAPTDGVVSRLEVAPGTQVAAGEVMAVVEENTGG*
>MP0782_megahit_165055_2-361
PIQSYTFQLKPTRTGYAVTTRGATHHLRILQTRIAHLASHMIEKTPPDLSKMLICPMPGLLVKLHVGEGDEVQPGQPLATVEAMKMENILRAEKQATIGKINAEEGDSLAVDEVILELE*
>MP0782_megahit_165251_2-832
MFTKILIANRGEIACRVIKTAQRMGIATVAVYSDADARAPFVRMADEAVHIGPAQASESYLVADKIIAACKQTGAEAVHPGYGFLSERASFVEALAKENIAFIGPPAKAIAAMGDKIESKKIAREAGVNVVPGFVGEIRDTDHAVEISNDIGYPVMMKASAGGGGKGMRLAYSEKDVREGFEATKREGLNSFGDDRVFIEKFIEDPRHIEIQILGDTHGNVIYLNERECSIQRRHQKVVEEAPSPFVTPKMRKAMGEQCVALSKAVGYHSAGTVELI
>MP0782_megahit_167145_108223-110259
MFSKILIANRGEIACRVIQTCKRMGIATVAVYSDADARAPFVKMADEAVHIGAAPAAESYLLADKIIEACKQTGAEAVHPGYGFLSERASFVEALDKEGIVFIGPPAKAIAAMGDKIESKKLAKEAGVNTVPGSKDAIDTTEEALKISNEIGYPVMMKASAGGGGKGMRLAWNDKDVEEGFEATKREGLNSFGDDRVFIEKFIEDPRHIEIQILADRQGNTLYLNERECSIQRRHQKVVEEAPSPFVTPAMRKAMGEQAVALSQAVGYFSAGTVELIVSGADKTGESFYFLEMNTRLQVEHPVTEAITGVDLVEWMIRVAAGEELPFKQDDIKIDGWSIETRVYAEDPYRNFLPSIGRLVRYEPPVPGWTGASGPAGRRGHEMGGGGIRVDDGVFEGGEVSIFYDPMIAKLITWGPTRDAAADLQVEALDAFRVEGPGHNIDFLSAIMQHPRFRSGELTTGFIAEEYPEGFQGAAVNEPRLKLVAALIAGAQCSVMAHEGQISGRLDGAPKVPSDWVVKIDGRKFAVVLGEGGATVDGEWITGTTDWQPGMVLAAANGNGENLAIQLRRTSSAIWALTTRGKTHEGLAVPARLAPLLDHMIEKEPPDLSKMLICPMPGLLVKLHVAEGDEVQPGQPLATVEAMKMENILRAEKEGTISSINAAEGDSLAVDEVILELE*
>MP0782_megahit_167946_532-918
MFNKILIANRGEIACRVIKTAKKMGIETVAVYSDADAQALHVQMADEAIHIGPPAANQSYIVIDKIMDAIRQSGAQAVHPGYGFLSENAKFAEALEAAGVAFVGPPKGAIEKMGDKITSKKIAQEAGVS
>MP0782_megahit_169637_3-188
GLLVKLHVGQGEEVQPGQPLATVEAMKMENILRAEKAGTIAKINASEGESLAVDEVILELE*
>MP0782_megahit_170621_1867-3321
MKKILVANRGEIALRIMKSIQKMGIKTVAIFSEADRNAPHVKFADEAVCVGPAPSNQSYLLGNKIIEVCKQLNVDGIHPGYGFLSENADFAEAVEEAGISFIGPRSKAIRIMGSKLAAKDAVKKYDIPMVPGIDEAITDTKKAKKIAAEIGYPILIKASAGGGGKGMRVVEQEKDLEDQMKRAISEAKSAFGDGSVFIEKYVASPRHIEIQVLADTHGNTLHLFERECSVQRRHQKVIEEAPSVVLDAKLREEMGKAAVRVAEACDYVGAGTVEFLFDENRNFYFLEMNTRLQVEHPVTEFITGVDLVEEQIKIARGEVLSIKQEDLKIKGHALELRVYAEDAMDNFLPSVGKLEKYQLPHGEKIRVDNGFEEGMDVPIYYDPMLAKLITYGKNREEAIQLMIKAINDYQVEGVSTTLSFGKFVFEHEAFTSGKFDTHFVKNYYSPEKLQNEVEEESKLAALVALKQYLQDQKKLRLPITEARA*
>MP0782_megahit_173302_3214-4656
MKKILVANRGEIALRVMKTAREMGIKTVAVYSEADRHSPHVRYADEAILLGPPPSSESYLLGEVIIEKAKALNVDAIHPGYGFLSENAGFAKKVKESGIVWIGPDTHAIEVMGSKLAAKEAVKSYDIPMVPGIDEAIEDVDKATSIAKEIGFPILIKASAGGGGKGMRVVEKETELESQMKRAISEAKSAFGDGSVFIEKYIASPRHIEIQVLADKHGNTVHLFERECSIQRRHQKVVEEAPSSVLSETLRENMGAAAVRVAKACDYVGAGTVEFLIDDDHNFYFLEMNTRLQVEHPVTELITGIDLVEQQIKVANGETLSFTQEDLKIDGHAVELRVYAEDPLNDFLPSVGNLEVYKLPEGNGIRVDNGFEEGMEVPIYYDPMLAKLITYGKTREAAIQLMVEAIDAYEVEGIQTTLPFGKFVFENDAFRSGNFNTHFVKNNYSPEKLKAQFTEEAELAAKVALRQYLKDSKQLRLPKS*
>MP0782_megahit_175599_3-536
TEIASRVFRTCRRLGIETVAIHSDADAGLPYVAEADTAVRLPGNTPGETYLRADLVIEAAQKAGADAIHPGYGFLSENADFARAVVDAGLTWVGPDPSSITSMGSKIGAKELMKAAGVPILEAPESPTETDLPLLVKASAGGGGRGMRIVRALADLEGEIGKAREEAASAFGDGTVFV
>MP0784_megahit_4027_3-293
MFTKILIANRGEIACRIIQTAHRMGVKCVAVYSDADRTARHVRMADEAVHIGASPSSESYLIAERILKAAKDTGAQAIHPGYGFLSENAAFAEACEK
>MP0784_megahit_18339_1-786
YTEVLADSKQAVKVANEIGYPIMLKASAGGGGKGMRVVRDDKECIHGFERTQNESLSSFGDNRIFAEKYITEPHHVEIQILADQFGKTLYIGERECSIQRRHQKIIEEAPSPFIDSYTRQTMGQQAVTLATAVHYESAGTVEFIVDAEQKFYFLEMNTRLQVEHPVTEMVSGLDLVEQMILIAAGEPLQLNQSDIETNGSAIEARIYAEDPYRDFMPSTGRLQRFRIPDNLDSVRIDTGIEEGSEVSMFYDPMIAKLIAHGD
>MP0784_megahit_38913_1-198
EHEAFTSGNFDTHFVKNYYSPEHLEMQYAEERRIAALVALKLYKENEKVLKVPSKNSSNWQKSRV*
>MP0784_megahit_44676_2-559
EFITGVDLVEEQIKIARGEVLSIKQEDLKIKGHALELRVYAEDAMDNFLPSVGKLEKYQLPHGEKIRVDNGFEEGMDVPIYYDPMLAKLITYGKNREEAIQLMIKAINDYQVEGVSTTLSFGKFVFEHEAFTSGKFDTHFVKNYYSPEKLQNEVEEESKLAALVALKQYLQDQKKLRLPITEARA*
>MP0784_megahit_47953_3-560
VEEAGISFIGPRSKAIRIMGSKLAAKDAVKKYDIPMVPGIDEAITDTKKAKKIAAEIGYPILIKASAGGGGKGMRVVEQEKDLEDQMKRAISEAKSAFGDGSVFIEKYVASPRHIEIQVLADTHGNTLHLFERECSVQRRHQKVIEEAPSVVLDAKLREEMGKAAVRVAEACDYVGAGTVEFLFDE
>MP0784_megahit_48381_62-535
MKKILIANRGEIALRIMKTAQKMGIKTVAVYSEVDRHSPHVKFADEAVLLGPAPSSESYLVMEKVINAAKGTGADGIHPGYGFLSENATFAQMVEDNGITFIGPKPHAIKVMGNKLAAKEAVRDYDIPMVPGIEEAITDVALAEKVAKEIGFPILIKA
>MP0784_megahit_53779_2-598
HQKVVEEAPSAVLTPEIRNAMGEAAIKVARACDYVGAGTVEFLLDENKHFYFLEMNTRLQVEHPVSELISGVDLVEQQIKVARGEVLAFTQEDLKINGHALEVRVYAEDPLADFMPSIGTLSTYKIPVGEGIRVDDGFEEGMEVPIYYDPMLSKLITYGKTREEAIQLMIRAIENYKVEGVATTLSFGKFVCEHEAFTS
>MP0784_megahit_54378_66-842
IEEAPSSVVSPEMRKAMGAAAVGVAKACDYYGAGTVEFIVDEQLNFFFLEMNTRLQVEHPVTEMITGKDLVREQILIAGGKPLSFAQEDLKINGHALEVRVYAEDPGNNFLPDIGKLETYRRPQGAGIRVDDGFEEGMDIPIYYDPMIAKLITHAEDRTSAIEKMVRAIEDYKIVGIQTTLGFCKFAITHPAFVSGSFDTKFVENYFNPEVLADEFSDSELELISALAVEFFTKNKYTGHLPSESIANKESAWRNRLQ*
>MP0784_megahit_59327_2-541
FMSSGFRNSSMPSQQMVLVHGENEIAVNYQRLRDGSFEVRIGEQVEPRSAILLSSSSDRFEIRLDGVHASGYASNFGSRWCVDIPAGSLTLVEKSRFPEPDIADVEGGLTAPMPGKILAIDVAEGDSVSAGQLLVLMEAMKMEHQIAATFDGAVAEVCVAVGDQVDNGELLVIIAAEEA*
>MP0784_megahit_65983_2-544
AGGGGRGMRIVRSLAELPGEVAKATAEAESAFGDGTVFVETYVEAGRHVEVQVLGDGRGAAVAVGERDCSLQRRHQKVVEESPAPGLRPEVAAAMHEAAVAAATAIDYRGAGTVEFLYDPATERFFFLEMNTRLQVEHPVTELVHGLDLVEQQLAVAEGHDLPTVPAAQGHAIEVRLYAED
>MP0784_megahit_68620_2-1282
SNKSYLRGDKIIEVAKELHVDGIHPGYGFLSENADFAEAVENSGITFIGPKSKAIRIMGSKLAAKETVKEYNIPMVPGIDEAITDVAKAKEIANEVGYPILIKASAGGGGKGMRIVEKESDLESGMKRAISEATSAFGDGSVFVEKYVKSPRHIEVQVMADTHGNVLHFFERECSVQRRHQKVVEEAPSSILTPELRKEMGEAACKVAKSCDYVGAGTVEFLMDADHNFYFLEMNTRLQVEHPVTELITGVDLVELQIKVARGEELPMKQEDLKINGHAVELRVYAEDPLNDFLPSVGNLETYQLPVGKGIRVDNGFTEGMDIPIYYDPMLSKLITYGKTREEAIELMLDAIQSYKVKGVQTTLPFGSFVFAHEAFRSGNFDTHFVKTHYSPEKIKEQAAKQAEVAGMIALYQFLEDKKIVRLPSN*
>MP0784_megahit_80518_1-555
TRDEAADLQVAALDRFEIEGLGHNIDFVSAIMQHPRFRSGELTTGFIAEEYPDGFQGAAADEDRLRLVAALMAGAQCSLMAHEGQISGRLDGAPKVPSEWVVKMDGRKFEVELGDGGATVDGEWIAGTTDWQPGTVLAAASGNGENLAIQLRRDGSSTWSLTTRGKTHKGLAVPARIAPLLDHMI
>MP0784_megahit_90995_9880-11925
MFNKILIANRGEIACRVIKTAKKMGIQTVAIYSDADAQALHVQMADEAIHIGPSAANQSYIVIDKVMAAIRQSGAQAVHPGYGFLSENSKFAEALAAEGVAFVGPPVGAIEKMGDKITSKKIAKEAGVSTVPGYMGLIADADEAVKISNEVGYPVMLKASAGGGGKGMRIAWNDDEAREGFQSSKNEAANSFGDDRIFIEKFVTQPRHIEIQVLCDGHGNGIYLGERECSIQRRNQKVVEEAPSPFLDEATRKAMGEQAVALAQAVGYTSAGTVEFIVDGDKNFYFLEMNTRLQVEHPVTELITGVDLVEQMIRVANGEKLALTQDDVKLTGWAIENRLYAEDPYRGFLPSIGRLTRYRPPMEIAAGPLLDNDKWQGDAPSGETAVRNDTGVYEGGEISMYYDPMIAKLCTWAPSREEAIERMRVALDSFEVEGIGHNLPFLSAVMDHPIFIAGEMTTAFIAEEFPDGFNGVDLPEQDLRRIAAATAAMHRVAEIRRTRVSGRMDNHERKVGTAWNVALQGHSFDVDIQADHAGATVKFDDGSALRVAGNWTPGDQLANMTIDGTPLVFKVAKISGGFRVRARGADLKVHVRNPRQAELARLMPEKLPPDTSKLLLCPMPGLIVKIDVEVGDEVQEGQNLCTIEAMKMENILRAEKKGKVSKVNVSAGDSLAVDDVIIEFE*
>MP0784_megahit_92311_629-892
MFSKILIANRGEIACRVIKSARKMGIKTVAVYSNADKAALHVQMADEAVHIGPAPSNQSYLIIDKIIEACKSTGAEAVHPGYGFLSEN
>MP0784_megahit_92867_3-1403
MFDKILIANRGEIACRVIKTAKKMGLTTVAIYSDADAQALHVEMADEAIHIGPPPANQSYIVIDKVMEAVKQSGAQAVHPGYGFLSENSKFAEALDAVGVAFVGPPVGAIEKMGDKITSKKIAQEAGVSTVPGYMGLIEDADEAVKISNEIGYPVMLKASAGGGGKGMRIAWNDEEAREGFQSSKNEAANSFGDDRIFIEKFVTQPRHIEIQVLCDAHGNGVYLGERECSIQRRNQKVVEEAPSPFLDEATRKAMGEQAVALAQAVGYTSAGTVEFIVDGDKNFYFLEMNTRLQVEHPVTELITGVDLVEQMIRVANGEKLSITQDDVTLTGWAIENRLYAEDPYRGFLPSIGRLTRYRPPQEVAAGPLLEQGTWQGDAPSGEMAVRNDTGVFEGGEISMYYDPMIAKLCTWAPTREEAIEKMRVALDSFEVEGIGHNLPFLSAVMDHPKFVSGEMTTAFIAEEYPE
>MP0784_megahit_103868_3-668
TGAPASDQLTRVLAAVGGVVATADADRARRIAGQLSDDLYAPGDWTVRIGEREEGSTSHEVRLEENALTVDGEPVTIEMQYTPGEPMVDVALFENGADEDADPVEAYTLQLKSTRTGYAVTTRGATHHLRILQTRIADLAAHMIEKTPPDLSKMLICPMPGLLVKLHVGEGEEVHPGQPLATVEAMKMENILRAEKQATVGKINAAEGDSLAVDEVILELE*
>MP0784_megahit_104584_1-477
LGDSDYRVEIEEDAILVDGEAMALEMEYTPGEPLVEATLDGTDLTLQLQATRTGYAITTRGAKHTVRILQTRIAHLADHMIEKIPPDLSKMLICPMPGLLVKLHVGQGEEVQPGQPLATVEAMKMENILRAEKAGTIAKINASEGESLAVDEVILELE*
>MP0784_megahit_105082_895-1329
MFKKILIANRGEIACRVIKTCQKMGIKTVAVYSDVDQNSLHVAMADESVHIGGAASSESYLVIDNIVNACKQTKADAVHPGYGFLSENEAFAHALVVAGITFIGPKDEAIVGMGDKIQSKKIAEQAGVNVIPGYTEVLADSKQAV
>MP0784_megahit_120180_1-210
KMLLCPMPGLVVKLDVEVGDEVQEGQALCTIEAMKMENILRAEKKGIVSKVNAGAGDSLAVDDVIMEFE*
>MP0784_megahit_120914_3-896
GYPVMMKASAGGGGKGMRLAYSEQDVREGFEATKREGLNSFGDDRVFIEKFILNPRHIEIQILGDKHGNVIYLNERECSIQRRHQKVVEEAPSPFVTPKMRKAMGEQCVALSQAVGYHSAGTVELIVSGADATGESFYFLEMNTRLQVEHPVTEAITGVDLVEQMIRVAAGEKLAMTQDDVKIDGWAIENRVYAEDPYRGFLPSTGRLVRYQPPVEPWADDGQENGRRGVDGVRVDDGVFEGGEVSMFYDPMIAKLVTWGETRDEAADLQIAALDAFRIEGLGHNVDFLSAIMQHPRF
>MP0784_megahit_122145_3-491
MFKKILIANRGEIACRVIKTARRMGIETVAVYSDADARAPFVKMADEAVHIGPAPAAESYLLADKIIAACKQTGAEAVHPGYGFLSERASFVEALAKENIAFIGPPANAIAAMGDKIESKKLAMEAGVNVVPGFVGEIEDTEHAVRIANEITYPVMMKASAGG
>MP0784_megahit_123172_3-296
MKKILVANRGEIAIRVMKTAQKMGIKTVAVYSTADRNAPHVKFADEAVLIGEAPSNQSYLLGEKIIEVAKQLNVDGIHPGYGFLSENADFAELCEANN
>MP0784_megahit_125300_3-1862
KMGIKCVAVYVDADKNAPYLAQADQSIKLETNYLDADAILNAAQMTGSEAIHPGYGFLSENAKFASSVEQSGLVWIGPSANVISQMGDKLKAKVIAESAGLPTLPIALKKSDIDAIGFPLLIKAAAGGGGKGMRVVNSANELDELVKMAQNEAQNAFADDTVFFESYIAQSRHIEIQILGDNHGNTIHLGERECSIQRRHQKIIEESPSPRIDASLRNQLGDAAVSLAKKINYHSAGTVEFLFDDTTDKFWFLEMNTRLQVEHPVTEEVTGIDLVEQQLLIASNQELSISQQDVSWDGHAIEARIYAEDPNNDFFPSTGKLIANHIEPKDGIRWDSGVEVGMMIGTDFDPMMAKVIAHGSSRLDAARKLATELESTHFGGFVTNMEFLVNILRHKEFILGNTTTDFIDRFNPSRSLSLEDSEQRSVAITAALWLQGLNRSQAVVLENIPSGWNNARLPNQRVAFEMNGKLIEIHYKSNRDGSFTVDNQQQATLHHWSESGVDIEIDGSRTFSRVTLEGDQLLVQCLGGNKLLTIQPRFKSSHEQELQGSLVSPMPGKVVELLVNKGDRVKAGDVLLMIEAMKMNHIVKANEDGVVADLFIQENDQLDYGAVLMIIEPEE*
>MP0784_megahit_129144_3-773
RLARALERLHLGGVATNRDFLVATLRHEAFLAGDTTTDFIERHAPPLAVELDGDELAWVATAAAMWLQGRNRHRALVLDRIPSGWRNARLPDERVTLALRDQEVTVAYRARRDGTFLVDDTREVRVHQWTDDGIDLEVDGRRTASAITEAGNRLHVQIPRGTVEVDVVPRFEPPELPVPEGGLVAPMPGRVIEVRVAVGEQVTAGQTLVVLEAMKMEHHLKALHDGTVAEVLVAVDEQVANGVALLVVEGDDDQGSG
>MP0784_megahit_129330_3-1106
TELVTGQDLVEWMIRIADGQELTLKQDDVTLTGWAMETRVYAEDPFREFLPSTGRLVKYQPPVESATVRVDTGVYEGGEISMYYDPMVAKLITYGENRDQAIGEMRAALDAYYIRGISHNIPFLAAVMANKRFQDGNITTNFIAEEYPDGFSADDLPNEDPATLVVVAAYLNQRYAERNSGITGQVSDHPIKVAESWVAVSGDDHTPFDIEFDGVNGDYIVAIGDRSYGVVSDWKIGDPMFVGEIDGAPVCVQIDIEGVGFRLSSNGVQRSFKVLLPRVAELQKLMPFKAPPDMSNFLQSPMPGLLVKVSVTEGQTVQPGEELCILEAMKMENVLKAESKGVVKKIHAEQGANLSVDAIIIEFEKDE*
>MP0784_megahit_132111_3-914
LNSFGDDRVFIEKFIEDPRHIEIQILGDKHGNIIYLNERECSIQRRHQKVVEEAPSPFVTPKMRKAMGEQCVALSQAVGYHSAGTVELIVSGADKTGESFYFLEMNTRLQVEHPVTEAITGVDLVEQMIRVAAGEKLAMTQDDVKIDGWAIENRVYAEDPYRGFLPSTGRLVRYQPPVEPWADDEQENGRRGVDGVRVDDGVFEGGEVSMFYDPMIAKLVTWGETRDEAADLQIAALDAFRIEGLGHNVDFLSAIMQHPRFRSGELTTGFIAEEYPDGFTGAPASDQLTRVLAAVAGVIATADA
>MP0784_megahit_135548_1-147
VLEAMKMELALKAPYAGTVTVVDATVGRQVPLGHVLFHVEPTGQEGQE*
>MP0784_megahit_136727_4268-5122
EQGSRVTVDFDPMLAKAVAHGPTREEAARRLALALERLHLGGVTTNRDFLVATLRHEAFLAGDTTTDFIERNAPSGSAPHSRDEVGRAAVVAALWLLGRNRADAGVLAFAPAVWRNARLPDERVVLTHRDGEVEVGYRAERDGGFTVNGTSSALIHRWSDHDIDAEVDGRRSVSRVTRADGRIWVQVTSGTVEFGIAPRFTVPGTEEVHGGLVAPMPGVILELRAGPGDRVAAGETLVVMEAMKMEHHISAPKDGTITEVLVAVGQQVENGTALMVLEPDEDSS*
>MP0784_megahit_138105_1134-1550
GETMVDVALFENGADDDADPVARYTLQLRSTRTGYAITTRGATHHLRILQTRVAHLAAHMIEKTPPDLSKMLICPMPGLLVKLHVAEGEEVQPGQPLATVEAMKMENILRAEKQATVGKINAAEGDSLAVDEVILELE*
>MP0784_megahit_141458_1564-1908
MGIRTLAVFSDSDAESPFVAEADEAIRIGDYLDAGAVVDTARRAGADAVHPGYGFLSENAAFAEAVEAAGLAWVGPSPKVIATMGDKSAAKRAAQEAGVPTLASSDDPTDGEAVG
>MP0784_megahit_144360_307-627
MDIPIYYDPMLAKLITYGKTREEAIQIMLKAISEYKVKGIETTLPFGAFVCQHEAFTSGNFDTHFVKKYYSPEALQQQTEKEAKIAALIAVKQYLEDQKQLRVPTN*
>MP0784_megahit_146206_1-828
IIEACKSTGAEAVHPGYGFLSENQAFAKALDAAGIAFIGPPNGAIAAMGDKITSKKIAADAGVSTVPGYMGVIKDTAEAIKIANEIGYPVMLKASAGGGGKGMRIARNDAECREGFERATSEAASSFGDDRVFVEKFVEEPRHIEIQVLADKHGNAIYLGERECSIQRRHQKVVEEAPSPFIDPATRKAMGEQAVALARAVDYCSAGTVEFIVDKDKNFYFLEMNTRLQVEHPVTELVTGQDLVEWMIKIADGEKLTLKQDDVKLTGWAMETRVYA
>MP0784_megahit_147294_3-914
AGGGGKGMRLAYSEKDVREGFESVKREGLNSFGDDRVFIEKFIEDPRHIEIQILGDKHGTILYLNERECSIQRRHQKVVEEAPSPFVTPKMRKAMGEQCVALARAVDYHSAGTVELIVSGADKTGESFYFLEMNTRLQVEHPVTEAITGIDLVEQMIRVAAGEKLAMTQDDIGIDGWSIENRVYAEDPYRGFLPSIGRLVRYDPPVDGWTDDDSANGRRGVDGVRVDDGVYEGGEVSMFYDPMIAKLVTWGETRDEAADLQVQALDAFRIEGLGHNVDFLSAIMQHPRFRSGELTTGFIAEEYP
>MP0784_megahit_149859_74-1003
MFKKILIANRGEIACRVIQTCQRMGIATVAVYSDADARAPFVKMADEAVHIGPAPASESYLLADKIIEACKQTGAEAVHPGYGFLSERASFVEALDKEGIVFIGPPAKAIAAMGDKIESKKLAKEAGVNVVPGSKDAIDTTQDALKVAQDIGYPVMMKASAGGGGKGMRLAWNDTDVEEGFEATKREGLNSFGDDRVFIEKFVEDPRHIEIQILGDQQGNIVYLNERECSIQRRHQKVVEEAPSPFVTPEMRKAMGQQAVALSQAVGYFSAGTVELIVSGADKTGESFYFLEMNTRLQVEHPVTEAITGV
>MP0784_megahit_150537_2-421
GVVSDWKIGDPLFVGEIDGAPVCVQIDIEGVGYKLAANGIQRHFKVMLPRVATLQKLMPFKAPPDMSNFLLSPMPGLLVKVSVEEGQTVQPGEELCILEAMKMENVLKCESKGVVKKIHAEQGANLSVDAIIIEFEKDE*
>MP0784_megahit_152117_3-770
NMLAALDQFYISGVSHNLNFLCSIFQNDRFKMGDTTTNFIQEQYPDGFQREQLNDRQQLVAVSILACIHQNNIERLQFHPENVSRHSPWSVSFNHTRIDLTVRKFPENYEVYIGSQVFIVDLLRSPNDPIIKATVNGHPHFFQLENLHPGYRLSYRGRVLEALVTRKRTAELNQLMPEKIAPDMSKYLLSPMPGLLIKICVKESQTVKAGEELAIVEAMKMENSLRAINNAKIKSILVEEGDNLTVDQAILEFED*
>MP0784_megahit_153004_722-1831
MNYQNYHKLLIANRGEIACRVIRSAHDMGISCVAVYVEADADSLFVKMADEAIKLSDSYLNSKEIIQAALDTGAEAIHPGYGFLSENAKFCRAVLKAGLLWVGPSARVIASMGDKLKAKDLAEKSGVPTLPMTTNPKKVKDIGYPLLIKAAAGGGGKGMRIVKSAKDLNESIKAAQREAKSGFGDDRIFIEKYIAVSRHIEIQILGDTHGNVVHLGERECSIQRRHQKIIEESPSPRVDPEMRHAMGEAALKLAKKLKYESAGTVEFLVDDKTGEFWFLEVNTRLQVEHPVTEATTGIDIVHEQLRIARGESLGYYQEDIAWYGSAIEARLYAEDPANDFLPATGSLIAYEPNSEAEARWDSGVEQGSII
>MP0784_megahit_154875_3-683
RSEAFLNGLTTTDFIEKVKPSRVFEPTENELIKAASIAAMWIQGKNHNEAELLGQLPSGWRNSRLPKQKINFLRGEIEIPITYRSRRDGKFDLNEASLVSIFNWDDNSISIEIDGHRITSKVSKLDNQIVVKMPWGNVSLEIVPRFVQPGSEEVIGGLIAPMPGKVVDLKVKVGDKVSKGDPVVILEAMKMEHQVNAPETGKVSKIFIKKDQQLDNGALLMIVDSK*
>MP0784_megahit_155872_2-514
MFTKILIANRGEIACRVIKTAKRMGIATVAVYSDADARAPFVRMADEAVHIGPATASESYLVADKIIAAAKQTGAEAVHPGYGFLSERASFVEALEAEGIAFIGPPVNAIAAMGDKIESKKLAMEAGVNVVPGFVGEIEDTEHAVRISDEIGYPVMMKASAGGGGKGMRLA
>MP0784_megahit_161459_3-530
MINRLLVANRAEIASRVFRTCRALGIETVAVHSDADAALPYVAEADAAVRLPGNAPGETYLRADLVLEAARAAGADAIHPGYGFLSENADFARAVEAAGLTWVGPAPASIEQMGSKIESKKLMEAAGVPVLTDHTVETATEADLPLIVKASAGGGGRGMRIVRSLADLPGEVAKAT
>MP0784_megahit_163050_2-826
STHYDAMLAKVVVHATTREAAARRLAGVLSRARIHGLVTNRDLLVAALREPDFVAGRVSTGFLAEHPDVFAGAEADPGAPVAAALALAERTRAERTVQHGAPVAWRNVVSAPQRTELEAPGADEPVVVQWWGGRDGYAAEGCSVVSASATSVTLERDGVRTTYDVTVSGPTHRAVVDVDSPRGHLRLVRVPRFTDPADAVASGSLLAPMPGSVVKVLVAQGDEVGAGDPVLVLEAMKMQHTVSAPTDGVVVTLDVRPGSQVAAGEVLAVVEEKQ*
>MP0784_megahit_169102_236-586
MFKKILIANRGEIACRVIKTARRMGIATVAVYSDADARSPFVKMADEAVHIGPAQASESYLVADKIIAACKQTGAEAVHPGYGFLSERASFVEALAKENIAFIGPPAEAIAAMGDKI
>MP0784_megahit_169155_3-764
VEKEADFESQMNRAISEAVNAFGDGSVFIEKYVASPRHIEIQVMADTHGNVIHLFERECSIQRRHQKVVEEAPSAVLTPELREKMGQAAIKVAKACDYVGAGTVEFLLDDQHNFYFLEMNTRLQVEHPVSEIIAGVDLVELQIQVARGEVLPIKQEDLKINGHALELRVYAEDPLNDFLPSVGHLEQYQIPIGDGIRVDNGFEEGMDIPIYYDPMLAKLITYGKTREEAIQLMLKAISEYKVKGIETTLPFGAF
>MP0784_megahit_169730_2-526
AQKMGIKTVAVYSTADRNAPHVKFADEAVLIGEAPSNQSYLLGEKIIEVAKQLNVDGIHPGYGFLSENADFAELCEANNVTFIGPKSYAIKVMGSKLAAKDAVKAYDIPMVPGTDQAITDISEAKKIAQGIGFPILIKASAGGGGKGMRIVEKEADFESQMNRAISEAVNAFGDG
>MP0784_megahit_172212_3-809
IEIMGSKLAAKDAVKAYDIPMVPGIDEAITDTEKAKKIAKEIGFPILIKASAGGGGKGMRVVESEEVLEEQMKRAISEAESAFGDGSVFIEKYVASPRHIEIQVLADEHGNTVHLFERECSVQRRHQKVVEEAPSVVLDEALRKEMGEAAVRVAKACDYVGAGTVEFLFDERRNFYFLEMNTRLQVEHPVTELITGIDLVEEQIKVARGETLSFTQEDLTITGHALELRVYAEDPLDDFLPSVGNLEKYVIPEGKNIRLDNGFEEGMDV
>MP0784_megahit_177613_1-603
DEISFYYDPMIAKIISKGSTRTESINNMIRYLKEFEIEGINTNKSFLISVLQNKTFEDSNFNTKFIENNLASFINKKEDIVPTKQHQDTSKVNQKYNDKDVKAFENIIAKTPKSKNAQGYTGKDLKAFENIVSSKAKTAENGVKPEVKNVPGKIYDTPKFLPAGDKYMLIEFGNVMNLELNFTAQNLAKAIKDHKVKGVYE
>MP0784_megahit_178325_11025-12467
MKKILVANRGEIALRVMKTAREMGIKTVAVYSEADRHSPHVRYADEAILLGPPPSSESYLLGEVIIEKAKALNVDAIHPGYGFLSENAGFAKKVKESGIVWIGPDTHAIEVMGSKLAAKEAVKSYDIPMVPGIDEAIEDVDKATSIAKEIGFPILIKASAGGGGKGMRVVEKETELESQMKRAISEAKSAFGDGSVFIEKYIASPRHIEIQVLADKHGNTVHLFERECSIQRRHQKVVEEAPSSVLSETLRENMGAAAVRVAKACDYVGAGTVEFLIDDDHNFYFLEMNTRLQVEHPVTELITGIDLVEQQIKVANGETLSFTQEDLKIDGHAVELRVYAEDPLNDFLPSVGNLEVYKLPEGNGIRVDNGFEEGMEVPIYYDPMLAKLITYGKTREAAIQLMVEAIDAYEVEGIQTTLPFGKFVFENDAFRSGNFNTHFVKNNYSPEKLKAQFTEEAELAAKVALRQYLKDSKQLRLPKS*
>MP0784_megahit_178728_4808-6811
MFKKILIANRGEIAVRVIKTCRRLGVQTVVVYSDADADSMAVEMADETVYIGASPASESYLVADKIIDAVRQTGAEAIHPGFGFLSENPVFAKRLEEEGIGWIGPNAYAIEAMGDKISSKKLAAEAGVSTVPGHMGLIEDTKEAVKISKEIGYPVMIKASAGGGGKGIRVAANDKEVEEGFPAVKAEAKASFGDDRVFIEKFILEPRHIEIQVLGDKHGNCIYLVERECSIQRRNQKVIEEAPSPLLDPETRKKMGEQAVALAKAVNYDSAGTVEFVASGADKGFYFLEMNTRLQVEHPVTEMITGVDLVEQMLRVAYGETLKLKQSDIKINGWAVESRVYAEDPYRNFLPSIGRLKRFHAPSEGALAGGEVRMDSGVREGDEISMYYDPMIAKLITHGKDRDTALDVHGEALDRFHIEGIQDNMPFIAAVIDEERFRSGNITTAYIKDEFPDGFDGVEPTEAQEIQLICSAAYVHGFFSRRAADTSGRMSPTRDARRDWIVILGDKHHPVTLDLGDDGEAEITINGGKTHTLVSGWYPGQHLVEGLLDGQPFAVKFADRTEGYLFRHRGVALRALVCTPNVADLHARLPEKEKPDTSKLIISPMPGLVVSMDVELGQEVQEGEAVCVVEAMKMQNIIRAEANGTVKAINVGAGDSVAADEIMVEFG*
>MP0784_megahit_181731_1839-3827
MITRLLVANRAEIASRVFRTCRRLGIETVAIHSDADAGLPYVAEADTAVRLPGNTPGETYLRADLVIDAAKKAGADAIHPGYGFLSENAEFAQAVVDAGLTWVGPDPSSITSMGSKIGAKALMKAAGVPILEAPESPTEAALPLLVKASAGGGGRGMRIVRALADLEGEIGKAREEAASAFGDGTVFVEPYVERGRHVEVQVVGDGAGDVLVLGERDCSIQRRHQKVIEEAPAPALPQATREALHEAARAAAAAIDYRGAGTVEFLYDEDADRFFFLEMNTRLQVEHPVTELVHGVDLVEMQLAVAEGRGLPAVEQGGAPATTGRRDPGAPDGHAIEVRLYAEDPAADYQPQSGTLTTFEVPDEPGVRVDRGFVSGSEVSTFYDAMLAKVMVHAPTREQACRQLAGVLRRTRIHGLVTNRDQLVAILTDPDFVAGRVSTAFLSGWSSSERQRTGVETTDAPLAAAIAVAETQRLARTVQHRIPVAFRNVPSQPQRTEFEAVTGSTDDVLAVEWWGGRDGYTAEGVRVLRVSTGSSDGVEVVLERDGLATTYACVVTGLPGRETVDVDAPSGHRRLVRVPRFLDPSEQVASGSLLAPMPGSVVKVMVEQGQQVAAGDPVLVLEAMKMQHTVSAPTDGVVSRLEVAPGTQVAAGEVMAVVEEQA*
>MP0784_megahit_181929_9919-11955
MFSKILIANRGEIACRVIQTCKRMGIATVAVYSDADARAPFVKMADEAVHIGAAPAAESYLLADKIIEACKQTGAEAVHPGYGFLSERASFVEALDKEGIVFIGPPAKAIAAMGDKIESKKLAKEAGVNTVPGSKDAIDTTEEALKISNEIGYPVMMKASAGGGGKGMRLAWNDKDVEEGFEATKREGLNSFGDDRVFIEKFIEDPRHIEIQILADRQGNTLYLNERECSIQRRHQKVVEEAPSPFVTPAMRKAMGEQAVALSQAVGYFSAGTVELIVSGADKTGESFYFLEMNTRLQVEHPVTEAITGVDLVEWMIRVAAGEELPFKQDDIKIDGWSIETRVYAEDPYRNFLPSIGRLVRYEPPVPGWTGASGPAGRRGHEMGGGGIRVDDGVFEGGEVSIFYDPMIAKLITWGPTRDAAADLQVEALDAFRVEGPGHNIDFLSAIMQHPRFRSGELTTGFIAEEYPEGFQGAAVNEPRLKLVAALIAGAQCSVMAHEGQISGRLDGAPKVPSDWVVKIDGRKFAVVLGEGGATVDGEWITGTTDWQPGMVLAAANGNGENLAIQLRRTSSAIWALTTRGKTHEGLAVPARLAPLLDHMIEKEPPDLSKMLICPMPGLLVKLHVAEGDEVQPGQPLATVEAMKMENILRAEKEGTISSINAAEGDSLAVDEVILELE*
>MP0784_megahit_185572_3910-5910
MAITKILIANRGEIACRVMRTAKKMGIKTVAVYSDADARAPHVLMADEAVHIGPPPAAQSYLLADKIIEACKATGADAVHPGYGFISERESFRKALDAEGIIFVGPPANAIAAMGDKIESKKLAKEAGVNVVPGYVGVIDDTDHAVRISNEIGYPVMMKASAGGGGKGMRLAYSEQDVREGFEATKREGLNSFGDDRVFIEKFIESPRHIEIQILGDQHGNIVYLNERECSIQRRHQKVVEEAPSPFVSPDMRRKMGEQCVALARAVGYFSAGTVELIVSGEDKTGESFYFLEMNTRLQVEHPVTEEITGVDLVEQMIRVANGEALGFGQDDVKINGWAIENRVYAEDPYRGFLPSTGRLVRYSPPQAGTDGAGAKVRVDDGVAEGGEVSMFYDPMIAKLITWAPTRLEAIDKQIEALDQFEIDGPGHNIDFVSALMQHERFRSGNITTGFIAEEYPEGFQGAPASTQLLQRLSAVGAFAAMAQADRARRIDGQLGKRLSPPTGWQVKIGDAVHDVVIDGDDVTVDGEPIDMALEYTPGDRLIEAEFGDDLLSVRIAPSRSGFVLTCHGASHRLRILPAHAAPYAAHMIDKVPPDLSKYLICPMPGLLVALHVKQGDKVEVGQPLAVIEAMKMENILRAGKAGTVKSVSAAQGESLPVDAVILELE*
>MP0784_megahit_193489_496-747
TEAPSGGLVAPMPGRVLEIRAAIGDTVTAGQTMLLLEAMKMEHHMTAPFDGTVTEVRVTVGGQVENGAVLLVIEPDEVEGEGD*
>MP0784_megahit_194632_2-499
TSHEVRLEENALTVDGEQVTIEMQYTPGEAMVDVALYANDAAEDAAPVESYTLQLKPTRTGYAITTRGATHHLRILQTRVAHLAAHMIEKTPPDLSKMLICPMPGLLVKLHVGEGEEVQPGQPLATVEAMKMENILRAEKQATVGKINAEEGESLAVDAVILELE*
>MP0784_megahit_199203_268-837
AARVLDRIPSGWRNARMPAEQVLLAVGDVEHNVHYRSQRDGSFTVDGDHLAVVHRWSPDDLDVEVDGVRRTVRVTLAGDPAGDLLHLTGAGTTTTFRVVPRFTVPGMEAPSGGLVAPMPGRVLEVRAAVGDTVTAGQAMLVLEAMKMEHHMTAPFDGTVTEVRVTAGDQVENGAVLLVIEPDEVEGEDD*
>MP0784_megahit_205769_6192-6335
QPGQPLATVEAMKMENILRAEKEGTISSINAAEGDSLAVDEVILELE*
>MP0784_megahit_208481_2-517
NGEKLAFGQADVKINGWAIENRVYAEDPYRGFLPSTGRLIRYNPPEQGTDETGAKVRVDDGVAEGGEVSMFYDPMIAKLVTWAPTRLEAIDKQIEALDRFEIDGPGHNIDFVSALMQHERFRSGNITTGFIAEEYPEGFKGAPASPELLRQLSAIGAFAAMAQADRARRIEG
>MP0784_megahit_208946_919-1698
MFNKILIANRGEIACRVIKTAKKMGIETVAVYSDADAQALHVQMADEAIHIGPPAANQSYIVIDKIMDAIKQSGAQAVHPGYGFLSENAKFAEALEAAGVAFVGPPKGAIEKMGDKITSKKIAQEAGVSTVPGYMGLIEDADEAVKISNEIGYPVMLKASAGGGGKGMRIAWNDEEAREGFQSSKNEAANSFGDDRIFIEKFVTQPRHIEIQVLCDAHGNGIYLGERECSIQRRNQKVVEEAPSPFLDEATRKAMGEQSV
>MP0784_megahit_210505_26944-28953
MFKTILIANRGEIACRVIKTARRLGIRTVAVYSDADRQAVHVQMADEAVHIGAAPASESYLKAETILKVAKDTGAEGVHPGYGFLSENAKFCELLEDNGITFIGPKPKAIRAMGDKIESKKFAKLAGVSVVPGHVGIIETVDEAVRIAGEIGYPVMIKASAGGGGKGMRIAHDDKECRDGFDRARSEARSSFGDDRVFIEKFVVEPRHIEIQVLADAHGNAIHLGERECSIQRRNQKVVEEAPSPFLDEATRRAMGEQACALAKAVDYQSAGTVEFIVDKNRNFYFLEMNTRLQVEHPVTELVTGIDIVEEMLRVASGEPLRYAQDEVTLKGWAVESRIYAEDPFRGFLPSIGRLTRYRPPQEGRLGKATLRNDTGVREGSEISMFYDPMIAKLCTHAETRQAAIEAMGEALDRFEIAGIEHNIPFLGALMRHPRWQEGRLSTGFIAEEYPDGFERPEPSTDTKRIAAIVAGLLELGQRQRLDKHIDRLRPHSGVLRSNWVAKVDGEYLALRMERAEGGLRPVYAVSVEGREATVTSETIVGETLWTGTIDGQRRAVQARAIMNGWQLFVDGLWIPVKVMTPRIAELDRLMPVKLPPDTSKMLLCPMPGLVVSIAVEEGQEVKAGETLAVVEAMKMENILKAERDLTIGKLNAKPGDSLAVDDVIMEFA*
>MP0784_megahit_210805_207-566
PIQSYTFQLKPTRTGYAVTTRGATHHLRILQTRIAHLASHMIEKTPPDLSKMLICPMPGLLVKLHVGEGDEVQPGQPLATVEAMKMENILRAEKQATIGKINAEEGDSLAVDEVILELE*
>MP0784_megahit_212009_3-533
AEAIERMRVALDSFEVEGIGHNLPFLSAVMDHPIFVEGNMTTAFIAEQYPDGFDGVELPEAELRRIAAATAAMHRVGEIRRTRVSGRMDNHERKVGTAWNVALQGQSFDVEIQADPKGATVTFDDGTALRVAGDWTPGDQLAEMTIDDAPLVFKVGKISGGFRVRARGADMKVHVRN
>MP0784_megahit_212076_2-622
AEAIERMRVALDSFEVEGIGHNLPFLSAVMDHPIFVEGNMTTAFIAEQYPDGFDGVELPDAELRRIAAATAAMHRVGEIRRTRVSGRMDNHERKVGTAWNVALQGQSFDVEIQADPKGATVTFDDGTALRVAGDWTPGDQLAEMTIDDAPLVFKVGKISGGFRVRARGADMKVHVRNPRQAELARLMPEKLPPDTSKMLLCPMPGLV
>MP0784_megahit_213109_14637-16121
MKKILIANRGEIALRIMRTCKEMGIATVAVYSEADRKAPFVKYADEAVLLGPPPSSESYLLGDKIIEVAQELNVDGIHPGYGFLSENAEFTQKVTDAGITFIGPSPEAMRVMGSKLAAKAAVKEYNIPLVPGTDEAITDISEAKQRAIEVGFPILVKASAGGGGKGMRIVERVEDFEEQMDRAVSEAISSFGDGAVFIERYVGSPRHIEIQILADQHDNILYLQERECSIQRRHQKVIEEAPSCVLTPEIRKAMGEAAVNVARSCDYVGAGTVEFLLDENKNFYFLEMNTRLQVEHPVTEQITGLDLVREQINIARGEKLAYKQEDIPMNGHSFEVRVYAEDPMNNFLPDIGTLSTYRRPQGLGVRVDDGFEEGMEIPIYYDPMISKLITFGKDREEARLRMLRAIEDYEISGVETTLAFCKFALKHEAFISGNFDTNFVKHYFTPDKLEVDAEIEEEIASLMAVKLFESDKKASIQVAENGGSTKSNWKANRM*
>MP0784_megahit_213425_1-921
RLSVFKKILIANRGEIACRVIKTARRMGIATVAVYSDADARAPFVKMADEAVHIGPAQASESYLVADKIIAACKQTGAEAVHPGYGFLSERASFVEALAKENIAFIGPPAEAIAAMGDKIESKKIAQEAGVNTVPGSGGAIADTAEALEWANRIGYPVMMKASAGGGGKGMRLAWNDQDVKDGFEATQREGLNSFGDERVFIEKFIEDPRHIEIQILGDQHGNVIYLNERECSIQRRHQKVVEEAPSPFVTPKMRKAMGEQCVALSKAVGYYSAGTVELIVSGADKTGESFYFLEMNTRLQVEHPVT
>MP0784_megahit_214574_3-494
MAITKILIANRGEIACRVMRTAKKMGIATVAVYSDADARAPHVLMADEAVHIGPSPAAQSYLLADKIIEACKATGADAVHPGYGFLSERESFRKALDAEGIIFVGPPANAIAAMGDKIESKKLAKEAGVNVVPGFVGVIEDTDHAVKISNEIGYPVMMKASAGG
>MP0784_megahit_215255_1-567
FGDDRVFIEKFIEDPRHIEIQILGDTHGNVIYLNERECSIQRRHQKVVEEAPSPFVTPKMRKAMGEQCVALSKAVGYHSAGTVELIVSGADKTGESFYFLEMNTRLQVEHPVTEAITGVDLVEQMIRIAAGEKLAMTQDDVGIDGWAIENRVYAEDPYRGFLPSTGRLVRYQPPVEPWTDDGEANGRRG
>MP0784_megahit_218010_2-931
TVELIVSGADKTGESFYFLEMNTRLQVEHPVTEAITGVDLVEQMIRVAAGEKLELTQGDVKIDGWAIENRVYAEDPYRGFLPSTGRLVRYHPPVEPWADDGSENGRRGVDGVRVDDGVFEGGEVSMFYDPMIAKLVTWGETRDDAADLQIAALDAFRIEGLGHNVDFLSAIMQHPRFRSGELTTGFIAEEYPEGFEGAPADDRLTSVLAAVGGVIATADADRARRIEGQLSDDLYAPGDWTIRIGEREEGSTSHDVRLEENALTVDGEQVTIEKQYTPGERMVDVALFENGAGEDAEPIQSYTFQLKPTR
>MP0784_megahit_219551_1-657
CSIQRRNQKVVEEAPSPFLDEATRKAMGEQSVALAQAVGYTSAGTVEFIVDGDKNFYFLEMNTRLQVEHPVTELITGVDLVEQMIRVANGEKLTITQDDVKLTGWAIENRLYAEDPYRGFLPSIGRLTRYRPPMEIAAGPLLTNDKWQGDAPAGDTAVRNDTGVYEGGEISMYYDPMIAKLCTWAPTRAEAIERMRVALDSFEVEGIGHNLPFLSAVMD
>MP0784_megahit_219666_2-667
MFTKILIANRGEIACRVIKTAQRMGIATVAVYSDADARAPFVRMADEAVHIGPAQASESYLVADKIIAACKQTGAEAVHPGYGFLSERASFVEALAKENIAFIGPPAKAIAAMGDKIESKKIAREAGVNVVPGFVGEIRDTDHAVEISNDIGYPVMMKASAGGGGKGMRLAYSEKDVREGFEATKREGLNSFGDDRVFIEKFIEDPRHIEIQILGDTHGNVI
>MP0784_megahit_219783_3-656
GFVGVIEDTDHAVKISNEIGYPVMMKASAGGGGKGMRLAYSEQDVREGFEATKREGLASFGDDRVFIEKFIESPRHIEIQVLGDQHGNIVYLNERECSIQRRHQKVVEEAPSPFVSPEMRKKMGEQCVALARAVGYFSAGTVELIVSGEDKTGDGFYFLEMNTRLQVEHPVTEEITGVDLVEQMIRVANGEKLAFGQADVKINGWAIENRVYAEDPYR
>MP0784_megahit_221333_635-1675
ANGEKLAFGQADVKINGWAIENRVYAEDPYRGFLPSTGRLIRYNPPEEGTDETGAKVRVDDGVAEGGEVSMFYDPMIAKLVTWAPSRLEAIDKQIEALDRFEIEGPGHNIDFVSALMQHDRFRSGNITTGFIAEEYPEGFKGAPASPELLRQLSAIGAFAAMAQADRARRIEGQLGKRLSPPTGWQVKIGDAVHDVVIDGDHVTVDAESIEMALEYTPGDRLIEAEFGDKMLAVRIASARSGFVLTAHGASHRLRILPAHAAPYAAHMLEKVAPDLSKFLICPMPGLLVALNVKEGDKVEVGQPLAVIEAMKMENILRAGKAGTVKSVSAAQGESLPVDAVILELE*
>MP0786_megahit_25607_2-655
ANDFLPATGELIAYEPDPDIEARWDTGVEKGSVIGTDFDPMIAKVITTGKTRTDAANKLALALESLHIGGVTTNRDFLVASLRTSQFHKGLTTSDFIKKAKPKRSIVLKGEELELTASIAALWIQGENRNNATVLNQIPSGWRNSRLPKQKISFKYLKEEITISYSSKRDGSFDLNEDSVAKVVDWHKDSIDIEINNKRFFSKITKQANKIVVHMPWG
>MP0786_megahit_31160_1-942
MAKARQHTPLDKMFKKILIANRGEIAYRVIKTCNQMGIKTVAVYSDADQNAMHVSKADESVHIGGSASSESYLVIENIINACKQTKADAVHPGYGFLAENETFAKALEQEDIIFIGPKPQAIISMGDKIQSKIIAEEAGVNVIPGFNEALQSAEQAVEVADEIGYPVMLKASAGGGGKGMRIAYDDQQCADGFIRAQNESLASFGDNRVFAEKYITEPHHIEIQILADQQGHTIYLGERECSIQRRYQKVVEEAPSPFIDNKTRIAMGEQAVALAKAVNYESAGTVEFIVDKNQKFYFLEMNTRLQVEHPVTEM
>MP0786_megahit_33183_3-467
DDINNLFKIKVEHNSKLYEVVVSWNIGDPILQITLDAETFLMQVSKSLSKYNICHAGFDVQSKVTECEIFNLSKLIPKKVKNTLSKTLISPMPGQVVKVCVSENQKVNLGEDLIILDAMKMENILKADKDIIVKKINVKAGDTVSVDQELITFA*
>MP0786_megahit_36578_3743-4933
MFKKILIANRGEIAVRVIKTCRRLGVQTVVVYSDADADSMAVEMADETVYIGASPASESYLVADKIIDAVRQTGAEAIHPGFGFLSENPVFAKRLEEEGIGWIGPNAYAIEAMGDKISSKKLAAEAGVSTVPGHMGLIEDTKEAVKISKEIGYPVMIKASAGGGGKGIRVAANDKEVEEGFPAVKAEAKASFGDDRVFIEKFILEPRHIEIQVLGDKHGNCIYLVERECSIQRRNQKVIEEAPSPLLDPETRKKMGEQAVALAKAVNYDSAGTVEFVASGADKGFYFLEMNTRLQVEHPVTEMITGVDLVEQMLRVAYGETLKLKQSDIKINGWAVESRVYAEDPYRNFLPSIGRLKRFHAPSEGALAGGEVRMDSGVREGDEISMYYDPMIAKLIT
>MP0786_megahit_38733_1-672
AKEAGVNVIPGYIDVVKTAEDAADAAKEIGFPVMIKASAGGGGKGMRIAYNENEIKEGFRSASNEAMSSFADDRMLIEKYVQEPRHIEIQILADMKGNFVYLGERECTIQRRYQKVIEESPSIFVDKRMRRKMGLQAILLAKKVDYFSAGTVEFVVSGKDKNFYFLEMNTRLQVEHPVTELVTGIDLVEQMILIAAGQKIKFKQRNVKLNGWAIESRIYAEDPS
>MP0786_megahit_48922_565-1029
MKKILVANRGEIALRIMKSIQKMGIKTVAIFSEADRNAPHVKFADEAVCVGPAPSNQSYLLGNKIIEVCKQLNVDGIHPGYGFLSENADFAEAVEEAGISFIGPRSKAIRIMGSKLAAKDAVKKYDIPMVPGIDEAITDTKKAKKIAAEIGYPIL
>MP0786_megahit_53661_576-839
REEAIQLMIEAIDAYQIEGVSTTLPFGKFVCEHEAFRSGNFDTHFVKKYYSAEKLHAKTEEESKLAAIIALRQYLKDQQQLRLPITE*
>MP0786_megahit_53705_999-1157
MFDKLLVANRGEIACRIMRTAQRLGISCTAIYSDSDQNALHVAQADEAFRVGS
>MP0786_megahit_55178_460-1008
MTFDVDVNGQVRCVQIDRVVGADNRFTVTMNGQQHVVDARRLDQSSLSVILCDQNFSSHLVTIVDSGRRATVDVEKSSCVFQVGLNIDRSVLTADTTSAAVADGLQEITAPMPGRVVKLLVAAGDPVIKRQGIVVVEAMKMENTLTSPTAGRVVELKVKAGAVVEAGLVLATVEQEGSLCSS*
>MP0786_megahit_61400_1-120
MKIQKLLVANRGEIACRIFETCHGLGIATVAVYSDADARA
>MP0786_megahit_64372_2-658
LKHARMIGYPVMLKASAGGGGKGMRIAMDEASCREGFERARSEAQSSFGDNRIFVEKFIAEPRHIEIQVLADQHGHCIHLNERECSIQRRHQKVIEEAPSPFLNHATRQAMGEQALALVRAVDYCSAGTVEFIVDPGGDFYFLEMNTRLQVEHPVTEYITGLDLVEWMLRIAAGESLTLTQNDIGISGWSMEARLYAEDPSRGFLPSTGRLSRYRPPAT
>MP0786_megahit_66443_104-955
EGSDVSMFYDPMIAKLIANGEDREQSIDRMLLALDQFHISGVSHNINFLSSIMQNKKYREGYTTTNFIQEQFPDGFQREIASENETLVFVSVLACIHQNSIERYQTVIANETKQSSWSVSFNKKKIDLMIKKSSKTTEILIDSNVLIVDLVSTPNNPIVKARVDDDIYYFQLEKLHPGYRLTYRGRILEALVTSNRTAELNQLMPKKKAPDLSKFLLSPMPGLLIKICVKEGQHIKAGEELAIVEAMKMENSLRAIDSLTIKSILTKEGDNLMVDQTILEFED*
>MP0786_megahit_70074_8589-10598
MFKTILIANRGEIACRVIKTARRLGIRTVAVYSDADRQAVHVQMADEAVHIGAAPASESYLKAETILKVAKDTGAEGVHPGYGFLSENAKFCELLEDNGITFIGPKPKAIRAMGDKIESKKFAKLAGVSVVPGHVGIIETVDEAVRIAGEIGYPVMIKASAGGGGKGMRIAHDDKECRDGFDRARSEARSSFGDDRVFIEKFVVEPRHIEIQVLADAHGNAIHLGERECSIQRRNQKVVEEAPSPFLDEATRRAMGEQACALAKAVDYQSAGTVEFIVDKNRNFYFLEMNTRLQVEHPVTELVTGIDIVEEMLRVASGEPLRYAQDEVTLKGWAVESRIYAEDPFRGFLPSIGRLTRYRPPQEGRLGKATLRNDTGVREGSEISMFYDPMIAKLCTHAETRQAAIEAMGEALDRFEIAGIEHNIPFLGALMRHPRWQEGRLSTGFIAEEYPDGFERPEPSTDTKRIAAIVAGLLELGQRQRLDKHIDRLRPHSGVLRSNWVAKVDGEYLALRMERAEGGLRPVYAVSVEGREATVTSETIVGETLWTGTIDGQRRAVQARAIMNGWQLFVDGLWIPVKVMTPRIAELDRLMPVKLPPDTSKMLLCPMPGLVVSIAVEEGQEVKAGETLAVVEAMKMENILKAERDLTIGKLNAKPGDSLAVDDVIMEFA*
>MP0786_megahit_72158_3-509
RLEAIDKQIEALDQFEIDGPGHNIDFVSALMQHERFRSGNITTGFIAEEYPEGFQGAPASTQLLQRLSAVGAFAAMAQADRARRIDGQLGKRLSPPTGWQVKIGDAVHDVVIDGDDVTVDGEPIDMALEYTPGDRLIEAEFGDDLLSVRIAPSRSGFVLTCHGASHRLR
>MP0786_megahit_74699_226-726
MFQKLLIANRGEIACRVIRTAQQLGIRTVAVYSEADQDGLHVELADEAILIGASPVSESYLDIGRVLQACQSTGADAVHPGYGFLSENPRFVQALEQAGIRFVGPSARAIKTMGDKIASKQLASNAGVSVIPGYDGVVNTAEEAIQRAHEIGYPVMLKASAGGGGKG
>MP0786_megahit_80043_2-442
LIIEYEDSVISLESKWCPGDKLIDISIDNDLYSFKVEKIILGYLIEGLGFSDKISIFTKQAFDLSKHMIEKEKKFDEKIIKCPMPGLVVSVNISEGQKIEMGDKLFTVEAMKMENIIKSDISGKIKKIYCAEGDSLASDQIMIEFE*
>MP0786_megahit_84487_1-687
DFLVATLRHEAFLAGDTTTDFIERHAPPLAVELDGDELAWVATAAAMWLQGRNRHRALVLDRIPSGWRNARLPDERVTLALGDQEATVAYRARRDGTFLVDDTREVRVHQWTNDGIDLEVDGRRTASAVTGAGNRLYVQIPRGTVEVDVVPRFEPPELPVPEGGLVAPMPGRVIEVRVAVGEQVTAGQTLVVLEAMKMEHHLKAPHDGTVAEVLVTVDEQVANGVALLV
>MP0786_megahit_89898_157-858
NRDFLIKCLRNESFIKGNTTTDFIDRENPSARKELTKIQLHEAMAAIAVWNALQNRSSDAVTGFMPSNWTNGRIPNQRIKLLILQNEVEVTYKFQRNGLYKVMDSNCRVHAHDQYGIDIEIDSHRFYAQISQADDRLLINMPYGDLEATIMPRFVDPGNEIPEGGLVAPMPGKVIDVKVKKGDKVKTGDTLIIIEAMKMEHSIKATENGKVIKLMVSLNQQVGNGATLLVLEN*
>MP0786_megahit_94967_321-533
SKMLICPMPGLLVKLHVGQGEEVQPGQPLATVEAMKMENILRAEKAGTIAKINASEGESLAVDEVILELE*
>MP0786_megahit_97128_3-455
MINRLLVANRTEIASRVFRTCRRLGIETVAIHSDADAGLPYVAEADTAVRLPGNTPGETYLRADLVIEAAQKAGADAIHPGYGFLSENADFARAVVDAGLTWVGPDPSSITSMGSKIGAKELMKAAGVPILEAPESPTETDLPLLVKASAG
>MP0786_megahit_100572_1-711
FPLMIKASAGGGGKGMRIVKNKNEIKDAFQLASSEAKSSFGDSRVFIEKYIEKPRHIEIQILSDKFGNIIHLGERECSIQRRHQKIIEEAPSSVVSKKLRNEMGEQAKTLAKKVGYQSAGTVEFIVDQKNNFYFLEMNTRLQVEHPVTEEITGIDLVEQMIRIADGQKLKIRQEDVKVIGWSMEARIYAEDPINKFLPSVGRVKKYIEPKVEKNVRIDSGIIDGSEVSVNYDPMLAK
>MP0786_megahit_105841_1402-2310
QVWKPSSQARFDSGVEAGSEVSVNFDPMIAKVIAHAPTRREAAAKLARALETTQLHGITNNRDFLVATLRTPAFIAGDTTTDFIERVNPARTREPSPTEVSDAAIAAALFAQDRRRKNAKVLRHISTGWRNSLMPPERVRYAVGDNECALEYRAQRDGTFEMNIGGENHHITLHGVNGNQIDLAIDQRRITFSVSEDEANRYVHASTGDVVLTELDRFPKPGIAEFSGGLYAPMPGKVLATEVSAGESVSEGQLLVILEAMKMEHRITAPIDGVVQEVPVSEGDQVDNGQILVVFEENEEES*
>MP0786_megahit_112323_3-581
DAPLAAAIAVAETQRLARTVQHRIPVAFRNVPSQPQRTEFEAELSAEWWGGRDGYSADGVNVVAATPERVTIERDGVATTYATSVTGLPGRETVDVDAPSGHRRLVRVPRFLDPSEQVASGSLLAPMPGSVVKVLVEQGQQVAAGDPVLVLEAMKMQHTVSAPTDGVVSRLEVAPGTQVAAGEVMAVVEEQA*
>MP0786_megahit_121011_398-553
DQSVRAGEELAVIEAMKMENILRAEKDCTIKTIEAEAGKSVEVDQIILTMK*
>MP0786_megahit_126921_2-604
SGWAIEARLYAEDPHRGFLPATGRLTGYVEPSAGPNVRVDSGVREGDNIGIYYDPMLAKLITHGRTRNDAIDVMCGALDQFCIDGVTTNLPFLAQVMAHPRFVRGQLSTHFLSEEYPDGFVVRPLDSVGQLQVAALAAVLNCSKGKRGHEPASRNPIYRVARIEGKSFNTRCTATGVDYRVQVDGVQFVVATDSHRGQVQA
>MP0786_megahit_127519_1-309
LTAMGTTTTFGLVPRFPVPELEAPTGGLLAPMPGRVLDVRTAVGDMVAAGQTLLVLEAMKMEHHMTAPFNGTVTEVHVATDDQVENGTVLMVVAPADGEQDG*
>MP0786_megahit_135889_3-467
MFKSILIANRGEIACRIIRTARILGIKSVAVYSEADKNALHVDMASDSVLIGPASPAESYLNIDAVMEAIELSGADAVHPGYGFLSENADFVERLEHDGITFIGPRPDAIRQMGDKIESRKIAIKTGIPTVPGIEEPIQEFKMANKIANEIGYPI
>MP0786_megahit_138645_3-521
SEADKNALHVDMASDSVLIGPASPAESYLNIDAIMEAIELSGADAVHPGYGFLSENADFVERLEHDGITFIGPRPDAIRQMGDKIGSKMIAIKTGIPTVPGVEEPIHEFKMANKIANEIGYPIILKASAGGGGKGIRVVSDKSQLKDALKTCISEAESSFGDGRIFIEKFIAN
>MP0786_megahit_147154_2-184
VKSVLVSDNQKVKAGDQLIIIEAMKMENILKSEKDCIIDKVLVKTDDSVVTDEELLLFKK*
>MP0786_megahit_153026_4035-4802
LDRFHIEGIQDNMPFIAAVIDEERFRSGNITTAYIKDEFPDGFDGVEPTEAQEIQLICSAAYVHGFFSRRAADTSGRMSPTRDARRDWIVILGDKHHPVTLDLGDDGEAEITINGGKTHTLVSGWYPGQHLVEGLLDGQPFAVKFADRTEGYLFRHRGVALRALVCTPNVADLHARLPEKEKPDTSKLIISPMPGLVVSMDVELGQEVQEGEAVCVVEAMKMQNIIRAEANGTVKAINVGAGDSVAADEIMVEFG*
>MP0786_megahit_159480_448-723
YDKDTAKFEKYMLEEGVTDLSKYLLAPMPGKIVSVNVKNGQKIKSGESLLILEAMKMENLITATKDVKIKKINVKANDAVEVDQILIEFDE*
>MP0786_megahit_166048_936-1607
MAITKILIANRGEIACRVMRTAKKMGIATVAVYSDADARAPHVLMADEAVHIGPSPAAQSYLLADKIIEACKATGADAVHPGYGFLSERESFRKALDAEGIIFVGPPANAIAAMGDKIESKKLAKEAGVNVVPGFVGVIEDTDHAVKISNEIGYPVMMKASAGGGGKGMRLAYSEQDVREGFEATKREGLASFGDDRVFIEKFIESPRHIEIQVLGDQHGNIVY
>MP0786_megahit_166946_3-722
EVRWDSGVEQGSRVTVDFDPMLAKVVAHGSTREEAARRLALALERLHLGGVTTNRDFLVATLRHEAFLAGDTTTDFIERNAPSGSAPHSRNEVGRAAVVAALWLLGRNRADAGVLAFAPAVWRNARLPDERVVLTHGDGEVEVGYRAERGGGFTVNGTSSALIHRWSDHDIDAEVDGRRSVSRVTRADGRIWVQVTSGTVEFGIAPRFTVPGTEEVHGGLVAPMPGVILELRAGPGDRVT
>MP0786_megahit_170009_384-737
IEIDGIRTLSSVSMDGDQLLVQCLGGNKILIIQPRFKSSHDQEQQGSLVSPMPGKVVELQVKKGDRVKAGDNLLMIEAMKMNHIVKANEDGIIAELFVQENDQLDYGAVLMIIEPKG*
>MP0786_megahit_171375_1329-2162
MFTKILIANRGEIACRVIKTAQRMGIATVAVYSDADARAPFVRMADEAVHIGPAQASESYLVADKIIAACKQTGAEAVHPGYGFLSERASFVEALAKENIAFIGPPAKAIAAMGDKIESKKIAREAGVNVVPGFVGEIRDTDHAVEISNDIGYPVMMKASAGGGGKGMRLAYSEKDVREGFEATKREGLNSFGDDRVFIEKFIEDPRHIEIQILGDTHGNVIYLNERECSIQRRHQKVVEEAPSPFVTPQMRKAMGEQCVALSKAVGYHSAGTVELIV
>MP0786_megahit_171647_2-277
ILQTRVAHLAAHMIEKTLPDLSKMLICPMPGLLVKLHVGEGEEVQPGQPLATVEAMKMENILRAEKQATVGKINAEEGESLAVDAVILELE*
>MP0786_megahit_175047_3-518
LAIAAAMWLQGDNRASARVLDRVPSGWRNARMPAQHVALAVDDVEHDIGYRRRRDGSFAVEGGQVAIVHRWSPDDLDVEVDGIRRTVRITLAAGPSGEHLHLTGGGTTTTFRVVPRFSVPGSEAPSGGLVAPMPGRVLEIRAAVGDTVTKGQTMLLLEAMKMEHHMTAPFDG
>MP0786_megahit_176618_1-729
MNTPLQSVLVANRGEIARRIFRTARSMGLRTVAVFADADTNAPFVADADEAVRLPGGYLDGDAVVAAALATGSDAVHPGYGFLAENSGFAAAVEEAGLTWVGPSPSVISTMGDKLAAKEAAAAAGVPILPSSNDPTDDSPVNYPLLVKATAGGGGKGMHLVEKPADLAEAVATARREAATAFGDDRVFLERYVGRSRHVEVQVLGDAHGDLVHLGLRECSIQRRHQKVVEESPPARPDPDRDE
>MP0786_megahit_182871_3-635
QFDQSDIETNGSAIEARIYAEDPYRDFMPSTGRLQRFRIPENLESVRIDTGIEEGSEVSMFYDPMIAKLIAHGDNRDQAIDNMLAALDQFYISGVSHNLNFLCSIFQNDRFKVGDTTTNFIQQQYPDGFKREQLNERQQMVAVSILACIHQSNIERLQSHPESLFKDSPWSISFNHTSIDLAVRKFPENYEVYIDSQVFTVDLLRSPNDPI
>MP0786_megahit_183508_521-2452
MTVFSTILVANRGEIASRVIRSAQKMGIKCVAVYVEADKNAPYLAQADQSIKLDTSYLDIDAIVNAAQISHSEAIHPGYGFLSENAKFASSVEQSGLVWIGPSANIISQMGDKLKAKDIAESAGLPTLSIALEKSDIDAIGFPLLIKAAAGGGGKGMRVVKHRDELEESVKMAQKEAQNAFANDTIFFESYIAQSRHIEIQILGDNHGNIIHLGERECSIQRRHQKIIEESPSPRIDSNLREQLGDTAVSLAKKINYQSAGTVEFLFDDTTGKFWFLEMNTRLQVEHPVTEEVTGIDIVEQQLLIAADEELSISQQDVSWNGHAIEARIYAEDPNNDFLPSTGKLIANQIEPKDGIRWDSGVEAGMVIGTDFDPMMAKVIAHGSSRLDAARKLAKELESTHFGGFSTNVEFLASILRHKEFILGNTTTDFIDRFNPTRSLTLQDSEQKSVAITAALWLQGLNRSQAVVLEGIPSGWSNARLPKQRIAFEMDTRLIEIYYMCNRDGSFTVDNQHEVVLHDWSESAVDIEIDGIRTLSSISMDGDQLLVQCLGGNKLLIIQPRFKSSQDQEQQGSLVSPMPGKVVELQVKQGDRVKAGDNLLMIEAMKMNHIVKANEDGVIAELFVQENDQLDYGAVLMIIEPKG*
>MP0786_megahit_184845_2-385
VEVDGVRRTVRVTLAGDPAGDLLHLTGAGTTTTFRVVPRFTVPGMEAPSGGLVAPMPGRVLEVRGAVGDTVTAGQAMLVLEAMKMEHHMTAPFDGTVTEVRVTAGDQVENGAVLLVIEPDEVEGEDD*
>MP0786_megahit_184977_1-252
PGSEAPSGGLVAPMPGRVLEIRAAMGDTVTKGQTMLLLEAMKMEHHMTAPFDGTVTEVRVATGDQVDNGSVLLVINPTDDGSA*
>MP0786_megahit_186713_1-1041
IANRGEIACRVIKTCQKMGIKTVAVYSDVDQNSLHVAMADESVHIGGAASSESYLVIDNIVNACKQTKADAVHPGYGFLSENEAFAHALMVAGITFIGPKDEAIVGMGDKIQSKKIAEQAGVNVIPGYTEVLADSKQAVKVANEIGYPIMLKASAGGGGKGMRVVRDDKECIHGFERTQNESLSSFGDNRVFAEKYIPEPHHVEIQILADQFGKTLYIGERECSIQRRHQKIIEETPSPFIDSYTRQKMGQQAVTLATAVHYESAGTVEFIVDAKQKFYFLEMNTRLQVEHPVTEMVSGLDLVEQMILIAAGDPLQFDQSDIETNGSAIEARIYAEDPYRDFMPSTG
>MP0786_megahit_191851_539-1159
SKEECIDAGVAVVMEAQAQQRASARVLKSIPSGWRNTEMPFEKHEFLVDEESLIVEYRIERSGKFRVRCEEKEFLVTLYRAGRGKVDLEFENRRSAFNVDRHANRWLVNGPHGDLELIQLPRFADTKLVDAERGLVAPMPGMVVSVEVQVGDAVGKGQLLMVLEAMKMEHRITAPRDGIVSEIHVVTGDQVANGELLVRLAEDREE*
>MP0786_megahit_195010_754-1221
AVRKFPENYEVYIGSQVFTVDLLRSPNDPIVKAMVNGHPHYFQLENLHPGYRLSYRGRALEALVTRKRTAELNQLMPEKIAPDMSKYLLSPMPGLLIKICVKEGQIVKTGEELAIVEAMKMENSLRAIDNVKIKSILVEEGDNLMVDQTILEFED*
>MP0786_megahit_196013_3-491
MFKKILIANRGEIACRVIKTCQKMGIKTVAVYSDVDHNSLHVSMADESVHIGGAASSESYLVIDNMVNACKQTKADAVHPGYGFLSEDEDFAHALAVAGITFIGPKAEAIVGMGDKIQSKKIAEQAGVNVIPGFTEVLADSKQAVKVANEIGYPIMLKASAGG
>MP0786_megahit_196400_229-1671
IHGFERTQNESLSSFGDNRIFAEKYITEPHHVEIQILADQFGKTLYIGERECSIQRRHQKIIEEAPSPFIDSYTRQTMGQQAVTLATAVHYESAGTVEFIVDAEQKFYFLEMNTRLQVEHPVTEMVSGLDLVEQMILIAAGEPLQLNQSDIETNGSAIEARIYAEDPYRDFMPSTGRLQRFRIPDNLDSVRIDTGIEEGSEVSMFYDPMIAKLIAHGDNRDRAIENMLAALDQFYISGVSHNLNFLCSIFQNDRFKMGDTTTNFIQEQYPDGFQREQLNDRQQLVAVSILACIHQNNIERLQFHPENVSRHSPWSVSFNHTSIDLTVRKFPENYEVYIGSQVFIVDLLRSPNDPIIKATVNGHPHFFQLENLHPGYRLSYRGRVLEALVTRKRTAELNQLMPEKIAPDMSKYLLSPMPGLLIKICVKESQTVKAGEELAIVEAMKMENSLRAINNAKIKSILVEEGDNLTVDQAILEFED*
>MP0786_megahit_201209_892-2865
MFKKILIANRGEIACRVIKTCQKMGLKTVAVYSDADQNSMHVSMADESVLIGGAASSESYLVIDNIINACKDTKADAVHPGYGFLSENENFAHALAHSGITFIGPKAEAIVSMGDKIQSKKIAELAGVHVIPGFTESIADSKQAVQVANEIGYPVMLKASAGGGGKGMRIVNDDKECINGFERAQNESQTSFGDNRVFAEKYINQPHHVEIQILADQFGNTLYIGERECSIQRRHQKVIEEAPSPFIDNYTRKAMGEQAVILAKAVNYESAGTVEFIVDAEQNFYFLEMNTRLQVEHPVTEMVSGLDLVEQMILIAAGEPLQLKQNDIVTSGSAIEARIYAEDPYRDFMPSIGRVQRFRIPKNLEFVRIDTGIEEGSEVSMFYDPMIAKLITHGEDRDQAIDKMLQALDQFFISGVSHNLNFLCSIFQTDRFRAGDTTTNFIQQEYPDGYQGEQLNTRQQLIAASILACIHQSNIGKLISLPENVARHSTWSVSVDHSSIDLAIRQFPEHFEVSVESEVFIVALLRSPNDPVIQATINDHLHYFQIENLHPGYRLTYRGRVLEALVTRKRTAELNQLMPEKITPDMSKYLLSPMPGLLIKICVEEGQTVKAGEELAIVEAMKMENSLRAIDSVKIKSILVEEGDNLMVDQTILEFED*
>MP0786_megahit_204503_2-964
PAAGFLPATGTLVAWRPADEPAVRWDTGVEEGNHVVVDFDPLLAKVVAHGPTRSEAAGRLALALERMHLGGVTTNRDFLVATLRHEAFLAGDTTTDFIKRHAPATGSTLSTTTTRQLAIAAAMWLQGHNRSAARVLDRIPSGWRSARMPAQQVILAVGDVEHDVSYRSQRDGSFTIHGGHLAVVHRWSPDELDVEVDGVRRTVRITLAEDPAGDHLHLTGAGTTTSFRVVPRFTVPGTEAPSGGLVAPMPGRVLEIRAAIGDTVTAGQTMLLLEAMKMEHHMTAPFDGTVTEVRVTVGGQVENGAVLLVIEPDEVEGQGD*
>MP0786_megahit_211630_1-1005
VKINGWAIENRVYAEDPYRGFLPSTGRLIRYNPPEEGTDETGAKVRVDDGVAEGGEVSMFYDPMIAKLVTWAPSRLEAIDKQIEALDRFEIEGPGHNIDFVSALMQHDRFRSGNITTGFIAEEYPEGFKGAPASPELLRQLSAIGAFAAMAQADRARRIEGQLGKRLSPPTGWQVKIGDAVHDVVIDGDHVTVDAESIDMALEYTPGDRLIEAEFGDKMLAVRIASARSGFVLTAHGASHRLRILPAHAAPYAAHMLEKVAPDLSKFLICPMPGLLVALNVKEGDKVEVGQPLAVIEAMKMENILRAGKAGTVKSVSAAQGESLPVDAVILELE*
>MP0786_megahit_213873_1523-3373
TVAIYTDADKNSPYVREASESIRIESSYLNSHSIIKAAKQTNADAVHPGYGFLSENHEFANLVNKEKLIWIGPSPEAVRIMGDKIEAKKYAKKAGVPILPSGKTEKSIKDINYPLLIKAAAGGGGKGMRIVENELELKKSIKLAKLEAKTAFGDDRIFIERYVKSARHIEVQILGDQFGNIIHLGERECSIQRRHQKIIEEAPSLRLSKHLREQLTDAAVALAQQINYESAGTIEFLFDDQSNDFWFLEMNTRLQVEHPVTEMVTGIDIVSEQIKIAQGKELSINQDDIQTEGHSIEARIYAEDPDNDFLPSTGKLIADNHTNKDDIRWDTGVEEGIEIGTDFDPMLAKVIAYGSTRGQAIDKLCRELQSVHFGGFNNNIEFLINILRDKNFIAGKTTTDFIELNQPKGHISLDEKEQLYIGITASLWLQGLNRYSATVQKHIPSGWHNARLPNQRTLFEMSGKELEVQYKRQRDGSFKTSSDNKVIIHDWQTNSIDIEIDGLRHQSNISMNNNMLLVQHPKGSKILTILPRFKSSDSKLVKGSLVSPMPGKVIEIKIKQGQDVLKGDELVVIEAMKMNHTISADHDGVVKKIFIKVGNQLDLGENLLTLSENKSK*
>MP0786_megahit_220827_2270-3325
MFKKILIANRGEIACRIIKTCKDMGINTVAVYSDADADAMHVDLADESFCIGGSASSESYLVIDKIIKACIKCGAEAVHPGYGFLSENDDFSTALEKNNIVFIGPKSQAIVSMGDKIASKKIAEKAGVNVIPGFTKVIKDSEEAVKVANDIGYPVMLKASAGGGGKGMRVVNNDQECLDGFEHAKNESLSSFGDDRIFAEKFITEPHHIEIQILADQQGNTVYLGERECSIQRRHQKVVEEAPSPFISDKTRIKMGEQAVNLAKAVNYESAGTVEFIVDKEQQFYFLEMNTRLQVEHPVTEMVTGIDLVEKMITIAAGESLNLQQNKITTSGWALESRIYAEDPYREFMPSI
>MP0786_megahit_221174_1079-1486
MFKKVLIANRGEIACRIVRSLRQLGVGSVAVFSDADRDAMHTVYADEAVAIGPAPSAQSYLSIDRLVDACLQTRADAVHPGYGFLSENSSFLKALSAAGIAFIGPGQRAIEVMGDKIAAKALARKAGISVIPGYDE
>MP0786_megahit_228366_4980-6422
MKKILVANRGEIALRVMKTAREMGIKTVAVYSEADRHSPHVRYADEAILLGPPPSSESYLLGEVIIEKAKALNVDAIHPGYGFLSENAGFAKKVKESGIVWIGPDTHAIEVMGSKLAAKEAVKSYDIPMVPGIDEAIEDVDKATSIAKEIGFPILIKASAGGGGKGMRVVEKETELESQMKRAISEAKSAFGDGSVFIEKYIASPRHIEIQVLADKHGNTVHLFERECSIQRRHQKVVEEAPSSVLSETLRENMGAAAVRVAKACDYVGAGTVEFLIDDDHNFYFLEMNTRLQVEHPVTELITGIDLVEQQIKVANGETLSFTQEDLKIDGHAVELRVYAEDPLNDFLPSVGNLEVYKLPEGNGIRVDNGFEEGMEVPIYYDPMLAKLITYGKTREAAIQLMVEAIDAYEVEGIQTTLPFGKFVFENDAFRSGNFNTHFVKNNYSPEKLKAQFTEEAELAAKVALRQYLKDSKQLRLPKS*
>MP0786_megahit_232649_6307-8343
MFSKILIANRGEIACRVIQTCKRMGIATVAVYSDADARAPFVKMADEAVHIGAAPAAESYLLADKIIEACKQTGAEAVHPGYGFLSERASFVEALDKEGIVFIGPPAKAIAAMGDKIESKKLAKEAGVNTVPGSKDAIDTTEEALKISNEIGYPVMMKASAGGGGKGMRLAWNDKDVEEGFEATKREGLNSFGDDRVFIEKFIEDPRHIEIQILADRQGNTLYLNERECSIQRRHQKVVEEAPSPFVTPAMRKAMGEQAVALSQAVGYFSAGTVELIVSGADKTGESFYFLEMNTRLQVEHPVTEAITGVDLVEWMIRVAAGEELPFKQDDIKIDGWSIETRVYAEDPYRNFLPSIGRLVRYEPPVPGWTGASGPAGRRGHEMGGGGIRVDDGVFEGGEVSIFYDPMIAKLITWGPTRDAAADLQVEALDAFRVEGPGHNIDFLSAIMQHPRFRSGELTTGFIAEEYPEGFQGAAVNEPRLKLVAALIAGAQCSVMAHEGQISGRLDGAPKVPSDWVVKIDGRKFAVVLGEGGATVDGEWITGTTDWQPGMVLAAANGNGENLAIQLRRTSSAIWALTTRGKTHEGLAVPARLAPLLDHMIEKEPPDLSKMLICPMPGLLVKLHVAEGDEVQPGQPLATVEAMKMENILRAEKEGTISSINAAEGDSLAVDEVILELE*
>MP0786_megahit_241642_2-565
MFKKILIANRGEIACRVIKTARRMGIATVAVYSDADARAPFVKMADEAVHIGPAQASESYLVADKIIAACKQTGAEAVHPGYGFLSERASFVEALAKENIAFIGPPAEAIAAMGDKIESKKIAQEAGVNTVPGSGGAIADTAEALEWANRIGYPVMMKASAGGGGKGMRLAWNDQDVKDGFEATQREG
>MP0786_megahit_246332_3-320
MSTPTSLRSILVANRGEIARRVFRTAHSMGMRCVAVFVDADADAPFVADADEAVRLADGYLDGEAIITAALATGVDAIHPGYGFLAENAGFAAAVETTGLVWVGPT
>MP0786_megahit_246875_3-314
AVTTRGATHHLRILQTRIAHLASHMIEKTPPDLSKMLICPMPGLLVKLHVGEGDEVQPGQPLATVEAMKMENILRAEKQATIGKINAEEGDSLAVDEVILELE*
>MP0786_megahit_254178_1-882
ASSKNVRIDTGIREGSEVSMFYDPMIAKLITYGNTRDEAIQYMLRAIDQYVITGVSHNLNFLSSIMQNTTFQSGYTTTNFIADEYQDGFKGESGTEHETQIIACVLACYHTDQLKRIKTNRMIKNQWTVKINEQQIPVRTEDKDTLMKAVSPTNEYNILISKQHNDPRVQIKIDDEEFCFQIENQYPGYQLTHRGRVFSALVSRQRTAELNRLMPEKIPLDLSKYLLSPMPGLLMKICVEEGQTIKTGEELAVVEAMKMENSLRASKDVKIKSILTTEGANLAVDQKILEFED*
>MP0786_megahit_254408_2-571
RLYAEDPSKNFLPSPGKISKLKIPNAGLANIRLDIGVDEGDEISFYYDPMIAKIISKGSTRTESINNMIQYLKEIKIEGINTNKSFLISVLQNRTFGDANFNTKFIENNLASFINKKEDIAPTKQHQDTSKVNQKYNDKDVKAFENIIAKTPKSKNAQGYTGKDLKAFENIVSSKAKTAENGVKPEVKNV
>MP0786_megahit_255786_3-941
EDPNNDFFPSTGKLIANHIEPKDGIRWDSGVEVGMMIGTDFDPMMAKVIAHGSSRLDAARKLATELESTHFGGFVTNMEFLVNILRHKEFILGNTTTDFIDRFNPSRSLSLEDSEQRSVAITAALWLQGLNRSQAVVLENIPSGWNNARLPNQRVAFEMNGKLIEIHYKSNRDGSFTVDNQQQATLHHWSESGVDIEIDGSRTFSRVTLEGDQLLVQCLGGNKLLTIQPRFKSSHEQELQGSLVSPMPGKVVELLVNKGDRVKAGDVLLMIEAMKMNHIVKANEDGVVADLFIQENDQLDYGAVLMIIEPEE*
>MP0786_megahit_261830_865-1134
NPRQAELARLMPEKLPPDTSKMLLCPMPGLVVKIDVEVGDEVQEGQNLCTIEAMKMENILRAEKKGKVSKVNAAAGDSLAVDDVIIEFE*
>MP0786_megahit_263550_766-1377
MAHVRKKTNQSTIKPISRLLIANRGEIARRINRTAHQMGISTVAIYADGDVDAPFVREADFAIALRGETSVDTYLHMEKVVEACKTSGADAIHPGYGFLSENSGFAEAVGAAGIVWIGPSPEAIASMGDKLSAKRLMEEAEVPILPGRQIRENEDATALAEEIGYPVLIKASAGGGGRGMRVVENSGELAGAIEAARREALSAF
>MP0786_megahit_265134_2-1222
GQQAVDLAKAVDYYSAGTVEFIVDQARNFYFLEMNTRLQVEHPVTEMITGLDLVELMLRIAAGEELPFTQSDVPMNGWAIESRIYAENPARGFVPATGRLIHYRQPPQSGSVRVDSGVSEGSEISIHYDPMVAKLICHGSDRNAAIALMRESLDQFHIQGVVTNVPFLASLLAHKRFLTGETTTAFIDEEYPEGFVSQTPSEPLLSNIIALIAVVHQRSLVFQWCDNRPSSNPRKTHVVRTAGASYRCSVESEDGSYSVRVNGYVLKLTTAWTGAEKVTAFSVDGERYTAQVERTDISYSVVHAGFLVSALILEPHTSELYDFMPLRTPKDQSHLLLSPMPGLLISIDVEAGDAVHAGQALAVIEAMKMENVLKAERDCVIETIHAAVGDTLEPDQPIIEFQVQTQ*
>MP0786_megahit_274891_1343-2215
EVEARWDSGVEQGSIIGTDFDPMIAKVICYGENRVEAANKLSMALESLHLGGVVTNRDFLVSTLRSEAFLNGLTTTDFIEKVKPPRVFEPTENELIKAASIAAMWIQGKNHNEAELLGQLPSGWRNSRLPKQKINFLRGEIEIPITYRSRRDGKFDLNEASLVSIFNWDDNSISIEIDGHRITSKVSKLDNQIVVKMPWGNVSLEIVPRFVQPGSEEVIGGLIAPMPGKVVDLKVKVGDKVSKGDPVVILEAMKMEHQVNAPETGKVSKIFIKKDQQLDNGALLMIVDSK*
>MP0786_megahit_275179_1-576
IFIEKYIPVSRHIEIQILGDSHGNLVHLGERECSIQRRHQKIIEESPSPRVDPEMRHAMGEAALKLAKKLKYESAGTVEFLVDDKTGEFWFLEVNTRLQVEHPVTEATTGIDIVHEQLRIARGESLGYYQEDIDWYGSAIEARLYAEDPANDFLPATGSLIAYEPNPEVEARWDSGVEQGSIIGTDFDPMIA
>MP0786_megahit_275512_117-1253
MNYQNYHKLLIANRGEIACRVIRSAHDMGISCVAVYVEADADSLFVKMADEAIKLSDSYLNSKEIIQAALDTGAEAIHPGYGFLSENAKFCRAVLKAGLLWVGPSARVIASMGDKLKAKDLAEKSGVPTLPMTTNPKKVKDIGYPLLIKAAAGGGGKGMRIVKSAKDLNESIKAAQREAKSGFGDDRIFIEKYIAVSRHIEIQILGDTHGNLVHLGERECSIQRRHQKIIEESPSPRVNPEMRHAMGEAALKLAKKLKYESAGTVEFLVDEKTGEFWFLEVNTRLQVEHPVTEATTGIDIVHEQLRIARGESLGYYQEDIDWYGSAIEARLYAEDPANDFLPSTGSLIAYEPNPEVEARWDSGVEQGSIIGTDFDPMIA
>MP0786_megahit_275884_1-780
MFNKILIANRGEIACRVIKTAKKMGIETVAVYSDADAQALHVQMADEAIHIGPPAANQSYIVIDKIMDAIKQSGAQAVHPGYGFLSENAKFAEALEAAGVAFVGPPKGAIEKMGDKITSKKIAQEAGVSTVPGYMGLIEDADEAVKISNEIGYPVMLKASAGGGGKGMRIAWNDEEAREGFQSSKNEAANSFGDDRIFIEKFVTQPRHIEIQVLCDAHGNGIYLGERECSIQRRNQKVVEEAPSPFLDEATRKAMGEQSV
>MP0786_megahit_283544_1-1092
CSIQRRNQKVVEEAPSPFLDEATRKAMGEQSVALAQAVGYTSAGTVEFIVDGDKNFYFLEMNTRLQVEHPVTELITGVDLVEQMIRVANGEKLTITQDDVKLTGWAIENRLYAEDPYRGFLPSIGRLTRYRPPMEIAAGPLLTNDKWQGDAPAGDTAVRNDTGVYEGGEISMYYDPMIAKLCTWAPTRAEAIERMRVALDSFEVEGIGHNLPFLSAVMDHPIFVEGNMTTAFIAEQYPDGFDGVELPEAELRRIAAATAAMHRVGEIRRTRVSGRMDNHERKVGTAWNVALQGQSFDVEIQADPKGATVTFDDGTALRVAGDWTPGDQLAEMTIDDAPLVFKVGKISGGFRVRARGADMKVHVR
>MP0788_megahit_761_83-574
EVLPIKQEDLKINGHALELRVYAEDPLNDFLPSVGHLEQYQIPIGDGIRVDNGFEEGMDIPIYYDPMLAKLITYGKTREEAIQIMLKAISEYKVKGIETTLPFGAFVCQHEAFTSGNFDTHFVKKYYSPEALQQQTEKEAKIAALIAVKQYLEDQKQLRVPTN*
>MP0788_megahit_6631_2-700
KASAGGGGKGMRVAMNEDECRDGFERATNEARSSFGDTRIFIEKYIQQPRHIEIQVMADGHGNVIYLGERECSIQRRHQKVIEEAPSPFLNETTRQKMGEQSCALARAVDYQSAGTVEFIADADMNFYFLEMNTRLQVEHPVTELVTGQDLVELMIRVAAGEELPLTQQDVSLTGWAMESRVYAEDPFRNFLPSVGRLVRYSEPEGEGVRVDSGVYEGGEVSIFYDPMIAKLI
>MP0788_megahit_12847_2-535
NYYIRGVNHNISFLNALMVHPRFIAGDLSTNFIADEFPDGFNADLVVQADPAIALVVVGAVHQLQEERASLLSNQLTGHEHIANRDWVLVVGDQHSTVSVDLTESGYLVSLDNSDYQVETNWSLGEPLFKATVNDKDISVQVESGAKGYKLFYQGAEINAQVLSPKATMLSAHMIFKA
>MP0788_megahit_20577_2-322
KVTKKGNRILVHMPWGDVLLEILPRFLVPGSEIETGGLKAPMPGKVIDLKIKVGSKVKKGDILVVLEAMKMEHQITATENGKVTELFIKEGNQIENGALLMVVEAN*
>MP0788_megahit_31380_3-749
GIGHNLPFLSAVMDHPIFIAGEMTTAFIAEEFPDGFNGVDLPEQDLRRIAAATAAMHRVAEIRRTRVSGRMDNHERKVGTAWNVALQGHSFDVDIQADHAGATVKFDDGSALRVAGNWTPGDQLANMTIDGTPLVFKVAKISGGFRVRARGADLKVHVRNPRQAELARLMPEKLPPDTSKLLLCPMPGLIVKIDVEVGDEVQEGQNLCTIEAMKMENILRAEKKGKVSKVNVSAGDSLAVDDVIIEFE*
>MP0788_megahit_49047_1-810
FYFLEMNTRLQVEHPVTEMVSGLDLVEQMILIAAGNQLNITQDEVQINGWALECRIYAEDPYRDFMPSIGRLTSYVTPFESKFIRVDTGFREGSEVSMFYDPMIAKLITYGPDRNTARETMLLALDSYNISGVSHNLNFLGSIMQNSQFIDGYTTTNFIDEHYPDGFQGERESKEFNEIFAAVLACYHHLKKERIQPLIANISEWSVTLNEEIITLKLEKNNIDFVVHGTNESKQIQINVSANNPITEVIIDDQKYLFKIEDNQPGYTLT
>MP0788_megahit_52533_3-737
FQSSKNEAANSFGDDRIFIEKFVTQPRHIEIQVLCDGHGNGIYLGERECSIQRRNQKVVEEAPSPFLDEATRKAMGEQAVALAQAVGYTSAGTVEFIVDGDKNFYFLEMNTRLQVEHPVTELITGVDLVEQMIRVANGEKLALTQDDVKLTGWAIENRLYAEDPYRGFLPSIGRLTRYRPPMEIAAGPLLDNDKWQGDAPSGETAVRNDTGVYEGGEISMYYDPMIAKLCTWAPSREEAIERMRV
>MP0788_megahit_59075_2-493
QYAVGDNECAIEYRAQRDGTFVMNVDGEKHQVGLHGVTGNQIDLAIDQRRITFSVSEDDTNRYVHAPTGDVVLTELDRFPKPGVAEFSGGLYAPMPGKVLATEVSAGESVSEGQLLVILEAMKMEHRITAPIDGVVQEVPVSEGDQVDNGQILVVFEENEEES*
>MP0788_megahit_61941_2-640
GYQPEMGITEEITKKISIASVLVFIKQLRKIDLSNSSEFTVKILEQYINIKIRKINYSDQRYLISVKIKNTNFTLSSNWKLDEKLLVAEIDDKKEYFKINKILNLHKINIEYLGIKVDVSIFPSNQENYYKYMPKQPNEDLSRKLISPMPGLVKTIQLEKNQMVKSGDQLIIIEAMKMENILRSEKDCVVEKVLVKEGDSVSTDEELILFKN*
>MP0788_megahit_63158_325-738
MALEMEYTPGEPLVEATLDGTDLTLQLQATRTGYAITTRGAKHTVRILQTRIAHLADHMIEKIPPDLSKMLICPMPGLLVKLHVGQGEEVQPGQPLATVEAMKMENILRAEKAGTIAKINASEGESLAVDEVILELE*
>MP0788_megahit_64544_375-1745
MFKKILIANRGEIAVRVIKTCRRLGVQTVVVYSDADADSMAVEMADETVYIGASPASESYLVADKIIDAVRQTGAEAIHPGFGFLSENPVFAKRLEEEGIGWIGPNAYAIEAMGDKISSKKLAAEAGVSTVPGHMGLIEDTKEAVKISKEIGYPVMIKASAGGGGKGIRVAANDKEVEEGFPAVKAEAKASFGDDRVFIEKFILEPRHIEIQVLGDKHGNCIYLVERECSIQRRNQKVIEEAPSPLLDPETRKKMGEQAVALAKAVNYDSAGTVEFVASGADKGFYFLEMNTRLQVEHPVTEMITGVDLVEQMLRVAYGETLKLKQSDIKINGWAVESRVYAEDPYRNFLPSIGRLKRFHAPSEGALAGGEVRMDSGVREGDEISMYYDPMIAKLITHGKDRDTALDVHGEALDRFHIEGIQDNMPFIAAVIDEERFRSGNITTAYIKDEFPDGFDG
>MP0788_megahit_66471_3-830
MFKKILIANRGEIACRVIKTCQSMGIKTVAVYSDADIHSMHVAMADEAVHIGGSSSSESYLVIENILNASKDTGAEAVHPGYGFLSENESFAKELAKQNIAFIGPNTEAIINMGDKIKSKKIAEKAGVNVIPGFTQALKDADQAVEVAKDIGYPVMLKASAGGGGKGMRVVNSDAECRDGFERAQNESRTSFGDDRVFAEKFITEPHHIEIQILADQEGNTLYIGERECSIQRRHQKVIEESPSPFINDETRKKMGAQAVLLAKAVDYQSAGTVEF
>MP0788_megahit_68391_3-674
IHPGYGFLSENAAFARKVKSNKLIWIGPSPHVIKVMGDKLKAKELAEKSGVPTLPMTSNIKDVKSIGYPILIKAAAGGGGKGMRIVKKESELKDSIVSAKREALSGFGDDRIFIERYVEKSRHIEIQILGDEHGNVVHLGERECSIQRRHQKIIEESPSPRIDPFLREEIGQAAVKLAKKIKYCSAGTVEFLFDDKTDEFWFLEVNTRLQVEHPVTEEVTGIDL
>MP0788_megahit_69135_3-521
GSAIEARIYAEDPYRDFMPSIGRVQRFRIPKNLEFVRIDTGIEEGSEVSMFYDPMIAKLITHGEDRDQAIDKMLQALDQFFISGVSHNLNFLCSIFQTDRFRAGDTTTNFIQQEYPDGYQGEQLNARQQLIAASILACIHQSNIEKLISLPENVARHSTWSVSVDHSSIDLGI
>MP0788_megahit_69306_3-692
YRGFLPSIGRLTRYRPPSEIAAGPLKDSGNWVNDNEGGDSPTAVRNDTGVYEGGEISMFYDPMIAKLCTWAPTRGDAIKAMRIALDEFEVEGIGHNLPFLSAVMDHPKFVAGEMTTAFIAEEYPAGFEGASLPDTEIARVAAAAAAMHRMAEIRRARISGRLDNHERHVGENWVIFVAGREIPVRIRADREGATVTIDGHDLRVESDWRPGRSLARLSVNGRPLVMKADR
>MP0788_megahit_72133_1561-2070
MFNKILIANRGEIACRVIKTAKKMGIQTVAIYSDADAQALHVQMADEAIHIGPSAANQSYIVIDKVMAAIRQSGAQAVHPGYGFLSENSKFAEALAAEGVAFVGPPVGAIEKMGDKITSKKIAKEAGVSTVPGYMGLIADADEAVKISNEVGYPVMLKASAGGGGKGMRI
>MP0788_megahit_74750_1-612
EIQLICSAAYVHGFFSRRAADTSGRMSPTRDARRDWIVILGDKHHPVTLDLGDDGEAEITINGGKTHTLVSGWYPGQHLVEGLLDGQPFAVKFADRTEGYLFRHRGVALRALVCTPNVADLHARLPEKEKPDTSKLIISPMPGLVVSMDVELGQEVQEGEAVCVVEAMKMQNIIRAEANGTVKAINVGAGDSVAADEIMVEFG*
>MP0788_megahit_80056_398-667
EPPILQIAEGSLIAPMPGVVLEIKVSSGDTVSAGDTLLTLEAMKMEHHVKAPYKGTVAEILVSENQQLDNGVPLLVINPVDENEKGNND*
>MP0788_megahit_81092_1-732
TDFIERHAPATTMAHDGPTADRVATTAVLWLQGRNRAEALVQGAAPSGWRNARLPDQEVTLAGLDGDEATVRYRSERDGTFSMAVVRSGTDPIDHQAVVHHWTTEGIDLAVDGLRSTARITSVPADELAGRGEVLHVTMAGTTTTLEALPHFTLPGTEAPTGGLTAPMPGRVLEVQAAAGDRVTVDQSVIVLEAMKMEHRMTAPFDGTVVEVRVASGDQVDNGAILMVIDPDSGPEESADADG*
>MP0788_megahit_90830_3-821
GRHVEVQVLGDGRGAAVAVGERDCSLQRRHQKVVEESPAPGLRPEVAAAMHEAAVAAATAIDYRGAGTVEFLYDEDADRFFFLEMNTRLQVEHPVTELVHGVDLVEMQLAVAEGRGLDARSGSAVEEVARQPSRDPGRAPQGHAIEVRLYAEDPAADYQPQSGVLTTFEVPDEPGVRVDGGFVSGSEVSTFYDAMLAKVMVHAPTREQACRQLAGVLRRTRIHGLVTNRDQLVAILTDPDFVAGRVSTAFLSGWSSSERQRTGVETTDAPLAA
>MP0788_megahit_92690_3-344
ATSVTGLPGRETVDVDAPSGHRRLVRVPRFLDPSEQVASGSLLAPMPGSVVKVLVEQGQQVAAGDPVLVLEAMKMQHTVSAPTDGVVSRLEVAPGTQVAAGEVMAVVEENTGG*
>MP0788_megahit_95037_1-297
MKKILIANRGEIAVRVMKTVKKMGIKTVAVFSEADRNAPHVLLADEAVCIGEAPSNKSYLRGDKIIKVAKSLQVDGIHPGYGFLSENADFAEAVENSGI
>MP0788_megahit_97728_210-2033
MNHISKILIANRGEIASRIIKSAHDLNVSCVAIFNEADSNSPYVYQADESVRITDSYLDGKEIVQLALKTNAQAIHPGYGFLSENAKFAKLVEKSGLIWIGPSPRAIKIMGDKIESKKYAIKANVPVLENSEKESDAKKIGYPLLVKAAAGGGGKGMRLVRDPKELKDSIKMAKQESLNSFNDDRVFFERYVDKSRHIEIQILADNHGNILHLGERECSIQRRHQKIIEESPSIRIDDATREKLTSAAVSIAEKIKYSSAGTVEFLFDDNTGEFWFLEMNTRLQVEHPVTEMVTGVDLVKEQLKIADDQSIEFNQEHINAEGHAIEVRVYAEDPSNNFLPSTGQVIANDIRMSDHIRWDTGIEKNMIIGTDFDPMLAKVIAHGKDRKDAAEKLAKELETIHFGGFINNIEFLRNILVSHQFLNGETTTDFIELHEPATEIILTDHELNSLAITAALWLQGSNRNDANTLKNIPSGWHNARLPYQSVNFLLKDQEISVEYKRQRNGSYKISNGSIASIHHWSENSLDIELDGIRNQWKLTRQDNLLLVQYSKGNKLLTIIPRFISPEIEAVEGSMTSPMPGKVIEIMVKEGDKVKIGEKLVVIEAMKMN
>MP0788_megahit_98359_3-650
MSFNSLLIANRGEIACRIMLTAQNMGIKCIAVYVDADSNAPFVKMADEAIKLPTNYMDIVAIIEAAKKTGAEAIHPGYGFLSENASFARKVINSKLIWVGPSPHVIKVMGDKLKAKELADKSGVPTLPMASDLKNAKNLGYPLLVKAVAGGGGKGMRIVKNPKALKELVASAKREALSSFDDDRIFIEKYIQKSRHIEIQILGDQHGNVVHLGERE
>MP0788_megahit_102800_42-2051
MFKTILIANRGEIACRVIKTARRLGIRTVAVYSDADRQAVHVQMADEAVHIGAAPASESYLKAETILKVAKDTGAEGVHPGYGFLSENAKFCELLEDNGITFIGPKPKAIRAMGDKIESKKFAKLAGVSVVPGHVGIIETVDEAVRIAGEIGYPVMIKASAGGGGKGMRIAHDDKECRDGFDRARSEARSSFGDDRVFIEKFVVEPRHIEIQVLADAHGNAIHLGERECSIQRRNQKVVEEAPSPFLDEATRRAMGEQACALAKAVDYQSAGTVEFIVDKNRNFYFLEMNTRLQVEHPVTELVTGIDIVEEMLRVASGEPLRYAQDEVTLKGWAVESRIYAEDPFRGFLPSIGRLTRYRPPQEGRLGKATLRNDTGVREGSEISMFYDPMIAKLCTHAETRQAAIEAMGEALDRFEIAGIEHNIPFLGALMRHPRWQEGRLSTGFIAEEYPDGFERPEPSTDTKRIAAIVAGLLELGQRQRLDKHIDRLRPHSGVLRSNWVAKVDGEYLALRMERAEGGLRPVYAVSVEGREATVTSETIVGETLWTGTIDGQRRAVQARAIMNGWQLFVDGLWIPVKVMTPRIAELDRLMPVKLPPDTSKMLLCPMPGLVVSIAVEEGQEVKAGETLAVVEAMKMENILKAERDLTIGKLNAKPGDSLAVDDVIMEFA*
>MP0788_megahit_103062_1-855
ASAGGGGKGMRIVRADKELEENFNAARSESKNSFGDDRVFIEKYIEQPRHIEIQILCDKHGNQLHLGERECSIQRRYQKVIEECPSPLVSNEMRESMASQALRLANEVGYDSAGTVEFVVDSKKNFYFLEMNTRLQVEHPVTELVTGIDLVEQMIYCADNKKLRMKQSDIKLNGWSIESRIYAEDPSKDFLPSIGRVLQYLEPNSVNFEDGKVRNDTGISSGSEISIYYDPMISKLAVHNKDRSSAIELMINALQSYYLSGVENNIGFLISILNDKKFKNGSLST
>MP0788_megahit_105352_5028-6110
VREQIRIAEGETLSFKQEDLSIRGHAIEARLYAEDPENNFLPSPGKLLAWQEPTPVTAANSNPNEIGTRIDSGVETGSEVNMNFDPMLAKFIAHAATRREAIIRLSRLLERTRIQGITNNRDFLVATLRTPEFISGATTTDFIEKVNPARKRELSKKECIEAGIAVVMEAQAQQCASARVLKSVPSGWRNTVMPFEKHEFLVSEKPLIVEYRIDRSGKFRVRCEEEELLVTVYQAGRGKVDLEFNNRRSTFFVDRHARRWLVNGPHGDLELFQLPRFADTKQADAERGLIAPMPGVVVSTEVQAGDTVKKGQLLMVLEAMKMEHRITAPRDGIVSEIHVVTGDQVGNGALLVRLAEDSRD*
>MP0788_megahit_109638_988-1563
LACIHQSNIERLKFIPENVSKHSAWSVSADHTSIDLVIRKFPEHYEVRVESTVFNVVLHKSPNDPVIQAIVNDHLHYFQLENLHPGYRLTYRGRVLEALVTRKRTAELNRLMPEKIAPDLSRYLLSPMPGLLIKICVEEGQRVKAGEELAIVEAMKMENSLRAIDSVKIKSILVEEGANLMVDQTILEFED*
>MP0788_megahit_113341_5880-7625
HPGYGFLSENGNFVAAVEAAGVTFVGPSINAIQVMGDKIASKTLADSAGVPTIPGYNGVLADADEAVARAGTIGYPVMLKASAGGGGKGMRIAHDDAQCREGFARASSEAQTSFSDDRIFVEKLISQPRHIEIQVLADTYGNCIHLNERECSIQRRHQKVLEEAPSPFIDQATRAQMGAQAIALAQAVDYYSAGTVEFVVDEARNFYFLEMNTRLQVEHPVTELITGIDLVEWMLRIAAGEPLALTQDDVGISGWSIESRVYAEDPFRGFVPSTGRLLRFRPPAESATVRVDTGVSEGGEVSMHYDPMVAKLVTYGPDRKSATAAMCRALDRFQVKGIQSNIPFLATLVMHPRFVAGDLTTSFIEEEYPEGFAADGPPDLIVCRIAALVAVIHKHWRTREQFGSDNQRSTSVCHVRIDDAQYAVEVCRDGLSWSVNVNHERVKLELPESIFASVVDFIADGIACSAQVHRQGLIYEVFHSGTLVQAMVLESYSAELYELMPRKIILDLSHLVLSPMPGLLVSLSVETGDMVKAGEELAVIEAMKMENVIRASRDGTVAAVHVCDGEVLEVDQAILEFEQRA*
>MP0788_megahit_121830_3-1151
MFKKILIANRGEIACRVIKTCQIMGIGTVAVYSDADQNSMHVSMADQSIHIGGAASSESYLVIENIVNACKQTKADAVHPGYGFLSENENFAHALANEGITFIGPKAEAIVSMGDKIQSKKIAEQAGVHVIPGFTEVLKDSKQAVQVANEIGYPVMLKASAGGGGKGMRIVNNDKECIDGFERAQNESQKSFGDNRVFAEKYIDQPHHVEIQILADQFGNTLYIGERECSIQRRHQKVIEEAPSPFIDNQTRQAMGKQAVILAKAVNYESAGTVEFIVDAQQNFYFLEMNTRLQVEHPVTEMVSGLDLVEQMILIAAGEPLQLKQNEIRTIGSAIEARIYAEDPYRDFMPSIGRLQRFRIPENLESVRVDTGIEEGSEVSMFY
>MP0788_megahit_139790_715-1182
MFTKILIANRGEIACRVIKTAKRMGIATVAVYSDADARAPFVRMADEAVHIGPATASESYLVADKIIAAAKQTGAEAVHPGYGFLSERASFVEALEKENIAFIGPPVKAIAAMGDKIESKRIAKDAGVNTVPGSPDAIETTKDALKWANDIGYPVM
>MP0788_megahit_140642_3-509
EGSTSHEVRLEENALTVDGEPVTIEMQYTPGEPMVDVALFENGADEDADPVEAYTLQLKSTRTGYAVTTRGATHHLRILQTRIADLAAHMIEKTPPDLSKMLICPMPGLLVKLHVGEGEEVHPGQPLATVEAMKMENILRAEKQATVGKINAAEGDSLAVDEVILELE*
>MP0788_megahit_142622_3-374
MNHISNVPITGVLVANRGEIASRVFRTARSMGLRCVAVYVDADAAAPYVVEADVAVRLDDGGYLDGDALVAAAKATGADAVHPGYGFLAENAAFAMAVSDAGLTWIGPTPDVIASMGDKISAKV
>MP0788_megahit_148079_3-380
LIEAEFGDKMLAVRIASARSGFVLTAHGASHRLRILPAHAAPYAAHMLEKVAPDLSKFLICPMPGLLVALNVKEGDKVEVGQPLAVIEAMKMENILRAGKAGTVKSVSAAQGESLPVDAVILELE*
>MP0788_megahit_149142_730-2286
MFKKVLIANRGEIACRIVRSLRQLGVGSVAVFSDADRDAMHTVYADEAVAIGPAPSAQSYLSIDRLVDACLQTRADAVHPGYGFLSENSSFLKALSAAGIAFIGPGQRAIEVMGDKIAAKALARKAGISVIPGYDEALEGVDDALEKASAIGYPVMLKASAGGGGKGMRVAFNSTECREGFDRAQNEAQTSFGDNRIFIEKYIERPRHIEIQVLGDHHGNCVYLHERECSIQRRHQKVIEEAPSTFIDSATRAAMGQQAVDLAKAVDYYSAGTVEFIVDQARNFYFLEMNTRLQVEHPVTEMITGLDLVELMLRIAAGEELPFTQSDVPMNGWAIESRIYAENPARGFVPATGRLIHYRQPPQSGSVRVDSGVNEGSEISIHYDPMVAKLICHGSDRNAAIALMRESLDQFHIQGVVTNVPFLASLLAHKRFLTGETTTAFIDEEYPEGFVSQTPSEPLLSNIIALIAVVHQRSLVFQWCDNPPSSNPRKTHVVRTAGASYRCSVESEDGSYSVRVNGD
>MP0788_megahit_149801_3-1301
NVVHLGERECSIQRRHQKIIEESPSSRVDPLLREEMGKAAIKLAKKIKYSSAGTVEFLLDDKTGEFWFLEVNTRLQVEHPITEEITGIDLVYEQIKIARGEELKFSQDDIDWHGHAIEVRLYAEDPENNFLPEVGTLLAYDTSKADDIRWDSGVEKGYKVGTDFDPMLSKVISWAPNRIDAINKLARGLEKAHFGGLKTNRDFLINCLRNESFIKGNTTTDFIDRENPSARKELTKIQLHEAMVAIAVWNALQNRRSDVVTGFMPSNWTNGRIPDQRIKLLILQNEVEVTYKFQRNGLYKVMDSNCKVHGHDQYGIDIDIDSHRFYAQISQADDQLLINMPYGDLEATIMPRFVDPGNEIPEGGLVAPMPGKVIDVKVKKGDKVKTGDTLIIIEAMKMEHSIKATENGKIIKLMVSLNQQVDNGATLLVLEN*
>MP0788_megahit_149994_880-1179
LETVPRFNLPGTEAPTGGLTAPMPGKVLDVLAAAGDVVVTGQAMVVLEAMKMEHRMTAPFDGTVAEVRVTAGDQVDNGAVLMVIKPADGPPTSEDGADG*
>MP0788_megahit_150204_1-969
RLYAEDPANNFLPATGSVDIWQPATSPIVRYDSGIETGSEVTVEFDPMLGKVISHAPTRTEAALKLALALERTRLHGLTTNRDFLVATLRNDEFLAGNTTTDFISRVDIPGQRVPTECELEDASIAIALMAQQSNRSKATKLRFMSSGFRNSSMPSQQMVLVHGETEIVVNYQQLRDGSFEVRIGEQAELRSATLLSSTSDRFEIRLDGIHASGYASKFGSRWCVDIPAGSLTLVEKSRFPEPDLADVEGGLTAPMPGKILAIEVVEGDSVSAGQLLVLMEAMKMEHQIAATFDGAVAEVRVAVGDQVDNGELLVIIAAEEA*
>MP0788_megahit_152440_2-367
MNFQNYHKLLIANRGEIACRVIRSAHDMGISCVAVYVDADADSPFVKMADEAIRLSDSYLNSKEIIQAALDTGAEAIHPGYGFLSENAKFSRDVLKAGLLWVGPSSRVITSMGDKLKAKDLA
>MP0788_megahit_153806_796-1578
MINRLLVANRTEIASRVFRTCRRLGIETVAIHSDADAGLPYVAEADTAVRLPGNTPGETYLRADLVIEAAQKAGADAIHPGYGFLSENADFARAVVDAGLTWVGPDPSSITSMGSKIGAKELMKAAGVPILEAPESPTETDLPLLVKASAGGGGRGMRIVRALADLEGEIGKAREEAASAFGDGTVFVEPYVERGRHVEVQVVGDGAGDVLVLGERDCSIQRRHQKVVEEAPAPALPQATREALHEAARAAASAIDYRGAG
>MP0788_megahit_160038_1-678
VKINGWAIENRVYAEDPYRGFLPSTGRLIRYNPPEQGTDETGAKVRVDDGVAEGGEVSMFYDPMIAKLVTWAPSRLEAIDKQIEALDRFEIEGPGHNIDFVSALMQHERFRSGNITTGFIAEEYPEGFKGAPASPELLRQLSAIGAFAAMAQADRARRIEGQLGKRLSPPTGWQVKIGDAVHDVVIDGDHVTVDAESIEMALEYTPGDRLIEAEFGDKMLAVRIAS
>MP0788_megahit_167265_1-1572
LKAKDLAEKAGVPTLPMTTDPKKAKDIGYPLLIKAAAGGGGKGMRVVNSAKDLKESIKSAQREAKTGFGDDRIFIERYVPVSRHIEIQILGDSHGNVVHLGERECSIQRRHQKIIEESPSPRVDPEMRDAMGEAALKLAKKLKYESAGTVEFLVDDKTGEFWFLEVNTRLQVEHPVTEATTGIDIVHEQLRIARGENLGYYQEDIDWYGSAIEARLYAEDPRNDFLPATGTLIAYEPNSEVEARWDSGVEEGSVIGTEFDPMIAKVICYGENRLEAANKLSMALEALHIGGVVTNRDFLVSTLRSEAFLNGLTTTNFIEKVKPPRSYEPSDNELRKVASIAAMWIQGKNRNEAELLGDLPSGWRNSRLPKQKMNFMSGETEIPITYRSRRDGNFDLNEDSLVKIFQWNDKSISLEIDGHRISSKVTKSDDQVIVKMPWGNVSLEVVPRFVLPGSEEVIGGLIAPMPGKVVDLKVKVGDKVSKGDPVVILEAMKMEHQVNAPEAGKVKEIYIKKDQQLDNGALLM
>MP0788_megahit_170876_8118-10154
MFSKILIANRGEIACRVIQTCKRMGIATVAVYSDADARAPFVKMADEAVHIGAAPAAESYLLADKIIEACKQTGAEAVHPGYGFLSERASFVEALDKEGIVFIGPPAKAIAAMGDKIESKKLAKEAGVNTVPGSKDAIDTTEEALKISNEIGYPVMMKASAGGGGKGMRLAWNDKDVEEGFEATKREGLNSFGDDRVFIEKFIEDPRHIEIQILADRQGNTLYLNERECSIQRRHQKVVEEAPSPFVTPAMRKAMGEQAVALSQAVGYFSAGTVELIVSGADKTGESFYFLEMNTRLQVEHPVTEAITGVDLVEWMIRVAAGEELPFKQDDIKIDGWSIETRVYAEDPYRNFLPSIGRLVRYEPPVPGWTGASGPAGRRGHEMGGGGIRVDDGVFEGGEVSIFYDPMIAKLITWGPTRDAAADLQVEALDAFRVEGPGHNIDFLSAIMQHPRFRSGELTTGFIAEEYPEGFQGAAVNEPRLKLVAALIAGAQCSVMAHEGQISGRLDGAPKVPSDWVVKIDGRKFAVVLGEGGATVDGEWITGTTDWQPGMVLAAANGNGENLAIQLRRTSSAIWALTTRGKTHEGLAVPARLAPLLDHMIEKEPPDLSKMLICPMPGLLVKLHVAEGDEVQPGQPLATVEAMKMENILRAEKEGTISSINAAEGDSLAVDEVILELE*
>MP0788_megahit_183451_1-591
IGYPVMMKASAGGGGKGMRLAWNDKDVEEGFEATQREGLNSFGDDRVFIEKFIEDPRHIEIQILGDKHGNVIYLNERECSIQRRHQKVVEEAPSPFVTPKMRKAMGEQCVALSQAVGYHSAGTVELIVSGADKTGESFYFLEMNTRLQVEHPVTEAITGVDLVEQMIRVAAGEKLAMTQDDVKIDGWAIENRVYAED
>MP0788_megahit_185450_3-800
EVRLYAEDPDHGFLPATGTLHAFVPADEPEVRWDSGVEQGSRVTVDFDPMLAKVVAHGSTREEAARRLALALERLHLGGVTTNRDFLVATLRHEAFLAGDTTTDFIERNAPSGSAPHSRNEVGRAAVVAALWLLGRNRADAGVLAFAPAVWRNARLPDERVVLTHGDGEVEVCYRAERDGGFTVNGTSSALIHRWSDHDIDAEVDGRRSVSRVTRADGRIWVQVTSGTVGFGIAPRFTVPGTEEVHGGLVAPMPGVILELRAGPGD
>MP0788_megahit_185482_2168-2527
MNLASVLVANRGEIVRRVFRTARGMGLRCVAVFVDADADAPFVAEADDAVRLPDGYLDGAAIIAAALATGADAIHPGYGFLAENADFVEAVEAAGLVWVGPPADVVRSMGDKLAAKAAAD
>MP0788_megahit_190861_3-539
PSSNPRKTHVVRTAGASYRCSVEFEDGSYSVRVNGDVLKLTTAWTGAEKVTAFSVDGERYYAQVERTDISYSVVHAGFLVSALILEPHTSELYDFMPLRTPKDQSHLLLSPMPGLLISIDVEAGDAVQAGQALAVIEAMKMENVLKAERDCVIETIHAAVGDTLEPDQPIIEFQVQTQ*
>MP0788_megahit_193471_1419-1577
AGETLVVMEAMKMEHHISAPEDGTITEVLVAVGQQVENGTALMVLEPDEDSS*
>MP0788_megahit_193813_3755-5197
MKKILVANRGEIALRVMKTAREMGIKTVAVYSEADRHSPHVRYADEAILLGPPPSSESYLLGEVIIEKAKALNVDAIHPGYGFLSENAGFAKKVKESGIVWIGPDTHAIEVMGSKLAAKEAVKSYDIPMVPGIDEAIEDVDKATSIAKEIGFPILIKASAGGGGKGMRVVEKETELESQMKRAISEAKSAFGDGSVFIEKYIASPRHIEIQVLADKHGNTVHLFERECSIQRRHQKVVEEAPSSVLSETLRENMGAAAVRVAKACDYVGAGTVEFLIDDDHNFYFLEMNTRLQVEHPVTELITGIDLVEQQIKVANGETLSFTQEDLKIDGHAVELRVYAEDPLNDFLPSVGNLEVYKLPEGNGIRVDNGFEEGMEVPIYYDPMLAKLITYGKTREAAIQLMVEAIDAYEVEGIQTTLPFGKFVFENDAFRSGNFNTHFVKNNYSPEKLKAQFTEEAELAAKVALRQYLKDSKQLRLPKS*
>MP0788_megahit_202822_1239-1706
MIKKILIANRGEIACRIISTAKKLGIKTVAVFSEADKNSLFVSHADESYCIGRPEPSESYLNINKIISVAKKSKADAIHPGYGFLSENAEFVKKLNKEKIIFIGPNPKAIKKMGDKIESKNLAIKLKLNVIPGHTAPVKNSKEALSISKKIGFPVL
>MP0788_megahit_204815_3-1133
DKEQQFYFLEMNTRLQVEHPVTEMVTGIDLVEKMITIAAGEPLKLKQDNIITSGWALESRIYAEDPYREFMPSIGRLTKYRTPESSMNVRIDTGIREGSEVSMFYDPMIAKLITYGNTRDEAIQYMLSAIDQYVITGVSHNLNFLSSIMQNTTFQSGYTTTNFIAEEYQDGFNGESITEDETQTIACVLACYHTHQLKRIKTNRTNINQWTVKINEQQIAVRTEDINSLMKAVSLANEYNIQINKQHNDPRVKIKINDDEFYFQIENQYPGYQLTHRGRVFNALVSRQRTAELNRLMPEKIPLDLSKYLLSPMPGLLLKICVDEGQTIKAGEELAVVEAMKMENSLRASKDVKIKSILTTEGANLAVDQKILEFED*
>MP0788_megahit_211223_1-729
MKNISKILIANRGEIASRIIRSAHESNLLTVAIYTDADKNSPYVREASESIRIDSSYLDSHSIIKAAKQTNADAVHPGYGFLSENHEFANLVNKEKLIWIGPSPEAVRIMGDKIEAKKYAKKAGVPILPSGKTEKSIKDINYPLLIKAAAGGGGKGMRIVENELELKKSIKLAKLEAKTAFGDDRIFIERYVKSARHIEVQILGDQFGNIIHLGERECSIQRRHQKIIEEAPSLRLSKHLREQ
>MP0788_megahit_213234_3-872
MNTRLQVEHPVTEAITGVDLVEQMIRVAAGEKLELTQGDVKIDGWAIENRVYAEDPYRGFLPSTGRLVRYHPPVEPWADDGSENGRRGVDGVRVDDGVFEGGEVSMFYDPMIAKLVTWGETRDDAADLQIAALDAFRIEGLGHNVDFLSAIMQHPRFRSGELTTGFIAEEYPEGFEGAPADDRLTSVLAAVGGVIATADADRARRIEGQLSDDLYAPGDWTIRIGEREEGSTSYDVRLEENALTVDGEQVTIEMQYTPGERMVDVALFENGAGEDAEPIQSYTFQLKPTR
>MP0788_megahit_214281_3-758
GHAIECRLYAEDPSKNFLPSPGKISKLKIPETSSANIRLDIGFDEGDEISFYYDPMIAKIISKGSDRTESINNMVKFLKEFEIEGINTNKFFLISVLQNKTFEEANFNTKFIESNLSTFIKKKEDILQTKKQDANKINQEYTEKDVKAFDKIIAKTPKSKNGQGYTDKDLKTFDNIISSKDKKLETQLKTEVKNVLGKIYDTPKFLPAGDKYMLIEFGNVMNLELNFTAQNLAKAIKDHKVKGVYETSPCFA
>MP0788_megahit_215531_1-567
QLSDDLYAPGDWTIRIGEREEGSTSHDVRLEENALTVDGEQVTIEMQYTPGERMVDVALFENGAGEDAEPIQSYTFQLKPTRTGYAVTTRGATHHLRILQTRIAHLASHMIEKTPPDLSKMLICPMPGLLVKLHVGEGDEVQPGQPLATVEAMKMENILRAEKQATIGKINAEEGDSLAVDEVILELE*
>MP0788_megahit_219338_2-589
LDIGVDEGDEISFYYDPMIAKIISKSSNRTESINNMVQYLKEFEIEGINTNKSFLISVLQNKTFEEANFNTKFIENNLALFVKKKEDILPIKKQDIEKSEPEYSDKDVKAFEKIIAKTPKSKNGQGYTEKDLKAFDNIVSSKGKKTEAEVKAEVKNVPGKIYDIPKFLPAGDKYMLIEFGNVMNLELNFTAQNLAK
>MP0788_megahit_220991_2-565
DFIELNQPKGHISLDEKEQLYIAITASLWLQGLNRYSATVQKHIPSGWHNARLPNQRTLFVMGGKELEVQYKRQRDGSFKTSSDNKVIIHDWQTNSIDIEIDGLRHQSNISMNNNMLLVQHPKGSKILTILPRFKSSDSKLVKGSLVSPMPGKVIEIKIKQGQAVLKGDELVIIEAMKMNHTISADQD
>MP0788_megahit_229647_2-262
MFNKLLVANRGEIACRVMRTAKHLGIKTVAVYSDADRDALHTLMADEAVHIGKAPSAESYLAVDNILEACRHTGADAVHPGYGFLSE
>MP0788_megahit_242980_704-862
EGEEVQPGQPLATVEAMKMENILRAEKQATVSKINAEEGESLAVDAVILELE*
>MP0788_megahit_245350_1-774
RLALALERMHLGGVTTNRDFLVATLRHEAFLAGDTTTDFIERHAPATNGMTEPATLQDLAISAALWLQGRNRDGARVLGAIPSGWRNARMPDQQVVLTHRDASHDVRYRARRDGSFTVDGDRHALVHRWSPEDLDVEVDGLRRTIRVTAAGDQIHLTAMGTTTTFGLVPRFPVPELEAPTGGLLAPMPGRVLDVRTAVGDMVAAGQTLLVLEAMKMEHHMTAPFNGTVTEVHVATDDQVENGTVLMVVAPADGEQDG*
>MP0788_megahit_246746_3-707
FPQTLAPELRAIRNRRKQVHHVPDYMGATKQERVERIEQVIDICHENGYTHLFAGYGFMAEDAEFVERIETAEISFIGPNSKVIQQAGSKDEAKQLARSLNVSVTPGEDRIDALTLLRKAGKAPDIYFQNIIKSHKLSLPEIWQSKELIDQAVTILQASYAKQIDLFTIEELQQETVRQVESIWLENPGKRIRLKHVGGGGGRGQRVVTSVEEIVEAVMSVLIESKAAGEGDNKN
>MP0788_megahit_253309_2-892
MFKKILIANRGEIACRVIKTCKDMGINTVAVYSDADENAMHVDLADESICIGGSASSESYLVIDKIISACIECGAEAVHPGYGFLSENDAFAKALEKNNIVFIGPKSKAIVCMGDKIESKKIAEEAGVNVIPGFTEAIKDSEQAVKVANDIGYPVMLKASAGGGGKGMRVVNNDQECLEGFERAKNESLTSFGDDRIFAEKFITEPHHIEIQILADQQGNTIYLGERECSIQRRHQKVVEEAPSPFISDKTRIKMGEQAVTLAKAVNYESAGTVEFIVDKEQQFYFLEMNTRLQVEH
>MP0788_megahit_255574_859-1203
MFKKILIANRGEIACRVIKTARRMGIATVAVYSDADARSPFVKMADEAVHIGPAQASESYLVADKIIAACKQTGAEAVHPGYGFLSERASFVEALAKENIAFIGPPAEAIAAMGD
>MP0788_megahit_257964_14-1948
MSYQNYHKLLIANRGEIACRVIRSAHDMGISCVAVYVEADANSPFVKMADEAIKLSDSYLNSKEIIQAALDTGAEAIHPGYGFLSENAKFCRAVLKAGLLWVGPSARVINSMGDKLKAKDLAEKAGVPTLPMTTSPNKAKDIGYPLLIKAAAGGGGKGMRIVKSAKDLKESIKAAQREAKSGFDDDRIFIEKYIPVSRHIEIQILGDSHGNVVHLGERECSIQRRHQKIIEESPSPRVDPEMRHAMGEAALKLAKKLKYESAGTVEFLVDDKTGEFWFLEVNTRLQVEHPVTEATTGIDIVHEQLRIARGESLGYYQEDIDWYGSAIEARLYAEDPANDFLPATGSLIAYEPNPEVEARWDSGVEQGSIIGTDFDPMIAKVICYGENRVEAANKLSMALESLHLGGVVTNRDFLVSTLRSEAFLNGLTTTDFIERVKPSRVFEPTENELIKAASIAAMWIQGKNHNEAELLGQLPSGWRNSRLPKQKINFLRGEIEIPITYRSRRDGKFDLNEASLVSIFKWDDNSISIEIDGHRITSKVSKLDNQIVVKMPWGNVSLEIVPRFVQPGSEEVIGGLIAPMPGKVVDLKVKVGDKVSKGDPVVILEAMKMEHQVNAPETGKVSKIFIKKDQQLDNGALLMIVDSK*
>MP0788_megahit_273875_3-494
MAITKILIANRGEIACRVMRTAKKMGIATVAVYSDADARAPHVLMADEAVHIGPSPAAQSYLLADKIIEACKATGADAVHPGYGFLSERESFRKALDAEGIIFVGPPANAIAAMGDKIESKKLAKEAGVNVVPGFVGVIEDTDHAVKISNEIGYPVMMKASAGG
>MP0788_megahit_281212_1970-3934
MFKKILIANRGEIACRVIKTCKDMGINTVAVYSDADANAMHVDLADESFCIGGSASSESYLVIDKIIKACIKCGAEAVHPGYGFLSENDDFSTALEKNNIVFIGPKSQAIVSMGDKIASKKIAEKAGVNVIPGFTKVIKDSEEAVKVANDIGYPVMLKASAGGGGKGMRVVNNDQECLDGFEHAKNESLSSFGDDRIFAEKFITEPHHIEIQILADQQGNTVYLGERECSIQRRHQKVVEEAPSPFISDNTRIKMGEQAVSLAKAVNYESAGTVEFIVDKEQQFYFLEMNTRLQVEHPVTEMVTGIDLVEKMITIAAGEPLNLQQNKITTSGWALESRIYAEDPYREFMPSIGRLTKYRTPASSKNVRIDTGIREGSEVSMFYDPMIAKLITYGNTRDEAIQYMLRAIDQYVITGVSHNLNFLSSIMQNTTFQSGYTTTNFIADEYQDGFKGESGTEHETQIIACVLACYHTDQLKRIKTNRMIKNQWTVKINEQQIPVSTEDKDTLMKAVSPTNEYNILISKQHNDPRVQIKIDDEEFCFQIENQYPGYQLTHRGRVFSALVSRQRTAELNRLMPEKIPLDLSKYLLSPMPGLLMKICVEEGQTIKTGEELAVVEAMKMENSLRASKDVKIKSILITEGANLAVDQKILEFED*
>MP0788_megahit_281750_1-825
MFTKILIANRGEIACRVIKTAQRMGIATVAVYSDADARAPFVRMADEAVHIGPAQASESYLVADKIIAACKQTGAEAVHPGYGFLSERASFVEALAKENIAFIGPPAKAIAAMGDKIESKKIAREAGVNVVPGFVGEIRDTDHAVEISNDIGYPVMMKASAGGGGKGMRLAYSEKDVREGFEATKREGLNSFGDDRVFIEKFIEDPRHIEIQILGDTHGNVIYLNERECSIQRRHQKVVEEAPSPFVTPKMRKAMGEQCVALSKAVGYHSAGTVE
>MP0788_megahit_282296_1-552
CRLYAEDPSKNFLPSPGKISKLKIPEISSTNIRLDIGVDEGDEISFYYDPMIAKIISKGSTRTESINSMIKYLKEFEIEGINTNKSFLISVLQNKTFEEANFNTKFIENNLSAFIKKKEVILQTKQQDANRINQEYSDKDVKAFAKIIAKTPKSKNDQGYTDKDLKAFDNIVSSKDKKSKTELK
>MP0788_megahit_284503_3-389
MFNKILIANRGEIACRVIKTAKKMGIETVAVYSDADAQALHVQMADEAIHIGPPAANQSYIVIDKIMDAIKQSGAQAVHPGYGFLSENAKFAEALEAAGVAFVGPPKGAIEKMGDKITSKKIAQEAGVS
>MP0788_megahit_285494_1-1176
CSIQRRNQKVVEEAPSPFLDEATRKAMGEQSVALAQAVGYTSAGTVEFIVDGDKNFYFLEMNTRLQVEHPVTELITGVDLVEQMIRVANGEKLTITQDDVKLTGWAIENRLYAEDPYRGFLPSIGRLTRYRPPMEIAAGPLLTNDKWQGDAPAGDTAVRNDTGVYEGGEISMYYDPMIAKLCTWAPTRAEAIERMRVALDSFEVEGIGHNLPFLSAVMDHPIFVEGNMTTAFIAEQYPDGFDGVELPDAELRRIAAATAAMHRVGEIRRTRVSGRMDNHERKVGTAWNVALQGQSFDVEIQADPKGATVTFDDGTALRVAGDWTPGDQLAEMTIDDAPLVFKVGKISGGFRVRARGADMKVHVRNPRQAELARLMPEKLPPDTSKMLLCPMP
>MP0788_megahit_288578_3-1325
[truncated: 1,467,407 more chars]
