# Supplementary material for: Picoplankton nitrogen guilds in the tropical and subtropical oceans: From the surface to the deep
Source: PLoS One. 2025 Nov 5;20(11):e0335222. doi: 10.1371/journal.pone.0335222 (PMC12588538; doi:10.1371/journal.pone.0335222)
Supplement: S1 File — (ZIP) [file pone.0335222.s001.zip › supplementary info/N_cycle/G_uca_urea_carboxylase/K01941.fasta]

>MP0311_megahit_14758_3-611
SLSFRMGNRILGNQPGAKGLEITAYGPKIKFNHACVVALCGARAESNLNGEPVKFWQAIKVETGDLLDVGRINSHGMRCYLLVGGGLRIPDYLGSGSTFTLGKFGGHCGRALVPGDQIPIEENDFSGSLPSIEPNLIPTISNEWSVRVLYGPHGAPDFFTEQYIKVFFESKWKVHYNSDRTGVRLIGPKPKWARPDGGEAGLH
>MP0311_megahit_15835_2-613
IITTVGTGKFVSPYYDSMVAQVIVHAKTRNAAADKLIAYLDKVAISGICTNIPLLKLVLADDVFRKGKYDTDYLPQLLKRTDIEKLIAEIDASSGSAGSGIDRDSVLIDGTDEMKVLAPATAIFYNTPSPSEPEYVSVGDVIELDHTLCQLEAMKVFNPVALKDFNAEGEIYDSSKRYRVTRVNMSNGQQVNVGDLLFVVAPV*
>MP0311_megahit_16348_1-549
MLSKVLIANRGEIACRIIRTLKALGIPSVAVYSEADRNAPHVTEADEAFLIGPAPVAASYLNTERILEVAAETGTDGIHPGYGLLSENAEFAEACEAVGIAWIGPTADQIRQFGLKHTARQIARDAGVPLLKGTPLLSSVEEAIEAAETIGFPVMLKSTAGGGGIGMEICHDSTDLGDAFKRV
>MP0311_megahit_16588_2-679
LTSRYTFGGDEHIFVEIDEEMSLEAFFKSLSLTNEIREAEIKGVTEICPANASYQVKFDPDIVHPDDLLFELKEMEKNADQGKTKLNTRIIEIPVYYRDPWTTETLMRFRDRHQDPNSTDIEFAAKINGYKSVDAFIEAHSGSPWFVGMVGFVAGLPFLYQMVDRKRQIQVPKYLRPRTDTPKQTVGYGGSFSCIYSVRGAGGYQMFGITPVTIFDSSQRTSYLSD
>MP0311_megahit_18217_3-2456
EISAHYDSLIGKLIVKNDTREEAVNAMTKALNATSVHGIETNLEYLRQIIASDVFANAGAMSTSVLGDFSYRAPTIDVLTSGTQTTVQDHPGRIGYWEVGIPPSGPMDGLSFRLANRILGNPNHAAGIEITVSGPTLQFNQDAEIALVGAQLPVTLDGESISLGVAVKVSAGSILKIGSGRAVAGVRTYLAIKGGLDVPDYLGSKSTFTLGQFGGHGGRALRVGDVLHLKNAETEPSSSAPEGLIPIPTEHWDIAVVYGPHGAPDFFTTEDIEMFFTTDWKVHYNSARTGVRLIGPKPTWARDDGGEAGLHPSNIHDNAYAVGTIDFTGDMPVILGPDGPSLGGFVCPATIIEADLWKMGQLGPGDTIRFYPVSNEDARALRAEQDEIIQSLTPIQRPFQPEPQTIPSGTAVIEELPGVTIRSSGERHLLIEYGPMTLDLNLRFKAHVVYQWLREKNHPGILDLTPGIRSLQIHFDSRELERHDVIDLVKEAEADIGDLEAIEVPARVVHLPLSWDDPTTREAIEKYMQSVNPDAPWCPSNIEFIRRINGLGSIEAVKEIVYSAAYCVMGLGDVYLGAPVATPLDPRHRLVTTKYNPARTWTPENAVGIGGAYLCVYGMEGPGGYQFVGRTVQMWNKFHITESFTEKEPWLLRFFDQIRFYEVSTEELQELRADFLIGRWNPKIESTIFSLKEYNQFLEDEAGSISDFKSTQQQAFQEERARWEEAGIFKKVVETAEEPDAVPQSELPEGCDPVEAAVAGSVWKLLVNPGDTVKTDQPVLILEAMKMEITIPSPGDGVIEAVFASEGDPVSPGQTLIA
>MP0311_megahit_32481_2-946
DLWKLGQLRPGNRIQFRLVSHNESIELLSQQDQVLTLKPDSGKISSISPKTPEHIVSILESGFSGEDEWIIRQSGDQNLLIEFGDPILDLRIRFKVHLFYKLLVESRISGIIDLTPGIRSLQVHFDPRTCSRKHVIDWIISNINLLGHENETSVPSRIVWLPLSWDDPSTRKAVEKYQKSVRADAPWCPDNIEFIKRINGLDNIEEVRQIAYEASYLVLGLGDVYLGAPVATPLDPRHRLVTTKYNPARTWTPENAVGIGGAYLCIYGMEGPGGYQLMGRTIQMWKRNNLGGTFPGGKPWLLRFFDQIRFYPVSA
>MP0311_megahit_33784_218-745
MNPIERILVANRGEIAVRIIKTAKKMGIQTVAVFSEADRSAPHVQIADSAECIGPSPVDQSYLNSERIFQAAKIHKAEAIHPGYGLLSEDADFAEACEKQGLIFIGPAPGHLREFGLKHRARALAADAGVPLAPGSQLIRDLAGARVEADAVGYPIMLKGTAGGGGIGMALCETPD
>MP0311_megahit_47022_1-753
DLVEWMIQLSHGDSSMFDEAIPPLKGHAVQARIYAENPARNFEPCSGLISKVRFPKDVRLDGWVQDGTEVTPFYDPLLAKILALGKDRNEAIQKLQAALSQAEIHGIETNIEYLNDWVDKHWCRMEPIYTRSLETFTFIPRTIEVLRPGTQTTVQDYPGRLQYWDVGIPPSGPMDNLSFRLGNLLVGNEERATGLEITGLGPRLKFNQFCVIAVCGARGEVLLNDKPLDFWQTHEVSPGDLLDMGQVRPQG
>MP0311_megahit_57925_3-1274
MDDLSFQLGNRLLDNPLGAAGLEMVLAGAKIRFRGSTRCVLTGARLQATLDEQPIKRGQVFAVASGQVLCIDAMEEGLRAYLLFEGGLDLPDFLGSPATFVLGKFGGHQGRALRPLDVLRWHRVKQSGMPVGVEEREQTPLHDRHNLRVLLGPHAAPDFFTEDWIEKLFSIRWKIDHNSNRTGIRLNGPTPEWAREDGGEAGLHPSNIHDSAYVFGAMDFTGDMPVILGPDGPSLGGFVCPAVVINADRWKLGQLVPGDEVQLQLVDQHQAAKISEAQAQWLEDARQKLVVVPSLNRVKESAAAKIVLYQANDVKIRQAGQEWVLLEFGEAIIDVGCRVLIGDFAKIVIDSGLPGVVEMIPGVRSLLLRFDTTRWAHNTIVPALEPLLEQARTNRSTTVPSRIVRLPLSWDDPACHEAIARYTK
>MP0311_megahit_88445_3-542
VNTRLQVEHGVTELVYGVDIVEWMIRLAAKDLPSCRALEAELKPSGAAVQVRLYAEDPYDNYKPTPGEVDVNYPDVGRIDSWVGQRSLVSHWFDPLLANIMSFGESRSQAIDGLLATLAETKIYGTTTNISLLQQALDCNLFRAGNIDTKLLAALSYQPNELEVIRSGLEMTVQSYPGRQ
>MP0311_megahit_89398_2-853
DAPWCPDNIEFIRRINGLDSVEQVKQIIFDASYLVLGLGDVYLGAPLATPVDPSHRLVTTKYNPARTWTAEGSVGIGGSYMCIYGMEGPGGYQFVGRTIPVWRNQGFGDLGNECWLLRNFDQICYQEVDAQELLEIREACASDAYFPETQTTQLDLGLYQEELAQNAAEIGAFNQTRQRAFADELERWKASGSLTFISSQVTNAPAFSASQLEGEEITSPISASVWKVLIADNEAVEEGQEIAVLESMKTEVPVTAASAGTITWLVIEGQTVSGGQVLAVLSS*
>MP0311_megahit_117381_1-201
MAKDYFFVIRPGLNSTFQDIGRKNLYHIGLPFSGAMDKRNYLIANKLAGNEISDAVIEFAFQGPCLK
>MP0311_megahit_127157_1-510
MNNFFEILRPGINSTFQDSGRNNLSHIGIPSSGAMDKRNYLLANSLVGNKLDFPVIEFAMQGPLIKYNGNDIFIAITGDVIFKIKKKEKEIIGNCFENYLIEDGDTIDVISTNKSVYGYLAISGKFNIKPQWESFSVNTKANIGANNGEKIKKDQKIEILKINSLSIKKK
>MP0311_megahit_138312_327-659
MNNNYFEIIRAGINTTFQDQGRKNLYHIGIPFSGAMDNRNYLLANKLVGNELDHPVIEFAYQGPLLKYCGDNINIAITGDINFMIKRNNANIDGKCYQTFNIQNGDEIDII
>MP0311_megahit_154029_3-818
MFTKILIANRGVAAVRIARTLQRMGITSIALRTKAEKDGRYFEFFDEVYDLVGNSVAETYLDVAQILAIADQAKADAIHPGYGFLSENADFASKVAAAGLAFLGPSPEVINVFGLKHEARALAQTEGVPILEGTSILPDLAAAVSAAKEVGFPLLLKSTAGGGGIGMQRCDSVKDLEAAFESVTALAKSNFTSPGVFLEKCITNARHVEVQLFGDGEGEVIILGDRDCSLQRRNQKLVEECPAPNLPENIRQSMHNRARSLAASVNYASAGT
>MP0311_megahit_156561_209-1447
ASVESVTLHGLEVKLRCSGDSWVLVEFGEMVLDIELRFLAHRLMLLLDQEEIAGVLELTPGIRSLQVHFDPLRIAQGSLFKHLKRIIQQLADHKETKVPSRIIRLPLSWDDSQCKLAIEKYDQIVRKNAPWFPSNIEFIRRINGLQSIEEVKQVVFEASYLVMGLGDVYLGAPVATPVDPRHRLVTTKYNPARTWTAENSVGIGGSYLCIYGMEGPGGYQFVGRTLQMWNRHRQTAAFPKPWLLRFFDQIQFYEVDEAELARIREDFPLGNFPIDIEETEFSLVDYQAFLRKHSTSIAQFKKTQQSAFDAELDSWKITGQFHFEEQVHEPDAEQEVVPEGIEAVDSPVAGSLWKWAVDEGDVVDEGEALLILESMKMEIEVAAPCAGRIHKMLKPAGASVQAGMPLVFIEAE*
>MP0311_megahit_192548_2-739
MTSASHKINKVLIANRGAIAVRIIRTLKELGIGSVAVYAEADRESLHVRQADEAYSLGEGTARETYLDQDKLFEVAQQSSADAVHPGYGFLSENTDFVSECAANKLEFLGPTATQIEAFGLKHHARNLAELQEVPLLPGTGVLSGVEEALSEAGDIGYPVILKSTAGGGGIGMQLCWDSEELTKAYDSVAQMSANNFANADLFLEKFVENARHIEVQVFGDGEGNTITLGERDCSAQRRNQKVIEE
>MP0311_megahit_221996_1-912
LFLEKFVENARHIEVQVFGDGEGNTITLGERDCSAQRRNQKVIEETPAPNLPDTVRRSLGEVASRLLQSVSYRSAGTVEFILDADTQRFYFLEVNTRLQVEHGVTEEVYGVDLVEWMVRLADGTLPQLATIADVLSPSGHAVQARIYAEDPFKEFRPCAGLLSQVVFPSAGETFEAPLVGSKLRVDHWIESGLEISPYYDPMLGKMIVHAGSREEALARLRQSLSETTIYGIETNLEYLQALLVSEPVKAGRYFTNTLAHFQFEKFAFEVLTPGTMTTVQDFPGRLGYWDVGVPPSGPFDSRSF
>MP0311_megahit_240561_1-273
MSNNYFKVIRSGINSTFQDKGRSNLYHLGIPFSGAMDNRNYLLANKLVENDLNNPVIEFAYQGPLLKYIGEKISFTITGDVSFKIKSKTSE
>MP0311_megahit_256294_3-2093
LEAAGLEIIVSGPTLKFRGSARVIVTGAQVEISLDNHRVEQFVPFTVKSGQTLSIGKVTNGLRCYLLVEGGIEATQFLGSSSTFSLAGFGGLLGKSLAVGNVLSFVAPPSEDADTTEIKVGLDSLDLSQRHKVRVLVGPHTAPEFITEDGFRSLFTTEWRVDHNSSRTGVRLLGPKIEWARENGGEAGLHPSNIHDNAYAFGALDMTGDTPILLGPDGPSLGGFVSPAVVINADRWKLGQLCPGDRVSLEAVSEEEARNLSDQQESLLHGRVSANNVSNPVKGRSAFDSPVLWMKESETKINVRRSGQEWLLVEFGEPVLDLSSRVAVERLVKFIEDDNFPGITEKTPGVRSLQIRFSIKRWDAISLTKALEPLLLKAVEVKNAKVESRILRMPLSWRDPCCQQAEERYMSIVNPNAPWCPDNLEFIRRINGLEKAADVKDIVFDASYLVMGLGDVYLGAPVATPMDPTHRLVTTKYNPARTWTAQNSVGIGGAYMCVYGMEGPGGYQLVGRTMPVWRDKGFSTNEDKCWLLRHFDQIQFYEVEEGELLEFRKQTLFGEFEPEVVEATFDLNAYLQMIEAKSDEIREFNLRRSQAFSEEMERWKELPEFEPNLAPSSIDVSSLGDVAGVQVKAEMSASVWKVIASPGEDVKIGETILVVEAMKAEFEVKATSTGKLQLHVKEGQVVQSGDLLASIA*
>MP0311_megahit_278264_477-1070
MIEVISSGYFTTIQDSGRKTHRHLGVPISGPMDLNSFYLANLLLPGLDSDSVFECTLIGPKLKLRCNSRFVITGAKFDSYLDNEPVENNKVYSFRAGQILKVGRVKAGLRCYLKFEGTFKIPKILNSKSFFYPITKSISINDGEKYEFISKTQDVNSKIINLKISENAFSKKNLFARPGPDWGLITGEIKKQILSEIF
>MP0311_megahit_317646_3-770
MSRVLVANRGVAAVRIASTLRRLKLESVGLRSACEQDAEYFRVFDQVVDLHGEDCAQAYLAAEEIVRIAQDCQSEMIHPGWGFLSENVQFAEKVEKAGLKLIGPTPETVRDFGQKHIARELAEAAGVPLLPGSGLVQETQTALDFCDRYGFPVIVKSTAGGGGVGMRVCYDAGELEATIEQIRTVAATRFGNAGLFLERFLPEARHVEVQVFGDGLGGVIVLGDRDCSLQRRNQKVVEECPAPNIPADVRELLHQS
>MP0311_megahit_338768_3-764
QKVVEECPAPNIPADVRELLHQSSKDLASSVKYQSAGTVEFLYDPHSKRPYFLEVNTRLQVEHGVTEQVYGIDLVEWMIRLTQGTLPPVSELEEATKQNGHSIQVRLYAEDPYKDFLPSPGEISSSFSENGRVDSWLSGQNDISHWFDPHLANLIGSAGTRKEAIEQLSRMLAESSFFGTSTNHQYLQDCLECGDFVEELMTTKTLSNMDYSPQEIEVLSPGVDTSLQSFPGRQGYWEVGVPPSGPMDDLSFRI
>MP0311_megahit_344432_3-512
MNKNYFEIIRAGINSTFQDLGRNNLYHIGIPFSGAMDNRNYLLANKLIGNDHNYPVLEFAYQGPHLKHHGDKINIVITGDVNFKIKKGDNLIDGECYQSYILENDDELDILSTNKSVYGYLAISGTFDLDFQWSSCSTNTKANIGSNNGKKLSDNQKINIKEINDNLVNR
>MP0311_megahit_345974_2-190
MFDSILVANRGEIALRIMRTAQAMGIQTIAIYVDADKDAPHVRFADKAVLLPDGGYLDIDAVL
>MP0311_megahit_354537_349-1473
MIKVIKKGLETSVQDYPGRIGTLNQGFPPSGPMDSWSFRLANVLVQNDPGAPALECQFMGPSLKFENNAIIAITGANMDPKIDGKPIPLWESIKVEKDQILEMSFATIGARSYIAFSGGIDSKPWLGSRSTFHKAGVGGMDGKAIQDGQEIKINKSKSEIGRKIKNEFIPKFSKDKTWEVEVVKGPNDDWIDDNGHKMFLNTNWKLQSKSDRTGYRLEGPNWTFTEKATNKGLEHGSEPSNIIDQGYPIGAINIAGQTPIILVNDGPSMGGFIVPYTVPSAAFWKLGQAKPGDILKFKEIPLEKAQEMRLEQTLICSEKSIAKSDQNFLNENKKSNINVDKIKIVDFDKINRDKKIREKIIENKGIKDIKVKYF*
>MP0311_megahit_370024_1-603
GYLNQGFPPSGPMDSWSFRLANLLVGNEESFAALECQYTGPTLKFEKDHVIAVCGADMQPKINGNSIPMWESVLIKSGQTLEMGFTVSGARSYVSFAGGIESEKWLNSQSTFHKAGVGGIDGHALKDGQRVPLGQANGKIGRKIRTDSIPEISNSGIWEIEVVRGPNDDWLDDDGYDTFLKAEWKLQARSDRTGFRLDGPT
>MP0311_megahit_402625_1438-2700
MVQEYKNTDLDLFQKIDLTNPKDELLKKNKIGSSQQENNNIKFNYLNHEISKFENLESHLSQDKSKKLDDILFSQIDVDDYASFKNMYPHNISQPKLNVSKLSVKKHINEDGSYPNLVSKNTKDKTSEIFQGIYPEPKFLPGGDKYLLIEFGNVMNLELNFKAQGLSNLIKTANIKGVYETLPCFASMIVHYNPDDIGYQDLINELKSLLKDMKDNDDTVVNSRLFHFPTVYLDKWTKEAIEDYIAKITIKKPDPEFITELNQLDDVNHFVRVHSGTEYWVASLGFWPGLPFTMPLDPRCKLTAPKYNPPRTWTPKGTVGMGGSSTAIYPDRLPGGYQIFGRTPVPIWDPDKNFDVFKDSICLFRPGDRIKFVPCDYDEFEMIEKKVEDKSYRYDLIEEHKFSIKKYKNWLSKLDYNKKF*
>MP0311_megahit_402625_2701-3669
MFEVIKQGLETSVQDYPGRVGYLNQGFPPSGPMDSWSFRLANLLVGNEESFAALECQYTGPTLKFEKDHVIAVCGADMQPKINGNSIPMWESVLIKSGQTLEMGFTVSGARSYVSFAGGIESEKWLNSQSTFHKAGVGGIDGHALKDGQRIPLGQANGKIGRKIRTDSIPEISNSGIWEIEVVRGPNDDWLDDEGYDTFLGAEWKLQARSDRTGFRLDGPTLSFTEKATNKSPEHGYEPSNIIDQGYPIGGINLAGQTPIILVNDGPSMGGFIVPFTVPSASFWKLGQAKPNEKFKFKEITVQEAQEMRSEQTSICSMGSII*
>MP0311_megahit_403350_1-549
NLYHIGIPFSGAMDKRNFQLLNSLLQNDYNSPVIEFAYQGPHLKYFGKDIFFCISGNVSFKIITKEGVIDGNSYQCYLLKNGDEVDIHSTNKSVYGYFSINGTFGVDYYWGSCSINTQAQIGPNNGNKFSKDLEIEIIDINNSFNKRKLDYLGSTIENIRVIKGTNYDYFSESSQNKFFKESF
>MP0311_megahit_405556_907-1302
DDDGYDTFLKAEWKLQARSDRTGFRLDGPTLSFTEKATNKSPEHGYEPSNIIDQGYPIGGINLAGQTPIILVNDGPSMGGFIVPFTVPSASFWKLGQAKPNEKFKFKEISVQEAQEMRSEQTSICSMGSVI*
>MP0313_megahit_6760_2-244
METRFSFGGDEHLLCECAEEMSFEAFFKSLAAMRGIRESGIRGVTEIYGGNASYQLRFDPDQIHPDELLREIQALDGAADQ
>MP0313_megahit_8209_64-636
MKTRYTYGGDEHVYVEVDDEMSLDAFFIALSLSKLVREADIPGVTEICPANASFEVRFDPDVIAPDEMMTRIKELEGEAQAQEKRLDTRIIEIPVFYEDPWTHETLMRFRERHQDPSGTDLDYAARINGYDSAAAFIEAHHSQPWFVSMVGFVSGLPFLYQLVERDKQLEVPKYLRPRTDTPKLTVGYGGC
>MP0313_megahit_13476_1-570
KFLVDSVVGVTGGEMVPKIDGVPKNTWTSFEVKAGQTLGFEYLKHGARTYIGISGGVDVPIVLGSRSTYSLGALGGFKGRPLIESDEIPIGIARKNVKIGIVIPEKFRRKIVGDLIKLRMLPGLYWHRINDQSKKTFLADSWKVALEADRIGYRFQGGNKLEFVDRKQPFGAGSDPSNIVDGCYPYGSIQ
>MP0313_megahit_47035_3-722
EGGAMDRLALSAANMLVGNEDGAACLEAVFMGPEVKFGADMTVAVTGAELPVMLDGAPRDTWTSFSIKAGQVLSFGFLKEGARIYIAVSGGIDTPPALGSRSTYAIGALGGFEGRPVAAGDVIPVGKAMEGSDGRSVPQALRRRPGKPAVLRVLPGLYWHRLTEKSQNAFFDDDWTVAPEADRMGYRFRGGQQMEFVVREQPFGAGSDPSNIVDGCYSYGSIQVPGGLEPIVLHRDAVSG
>MP0313_megahit_52464_1-267
MAAINTLLIANRGEIARRIIRTARELGLTTVAVYSDTDADAPHVREADRAVRLGPAPARDSYLDIDKVIRAARDSGADAIHPGYGFLSE
>MP0313_megahit_59173_1-255
MFDKLLIANRGAIACRVIRTLRDMGLTSVAVYAEADSDSLHVRQADEAYSLGDGPAATTYLDQDKLFEVIRESGAGAIHPGYGFL
>MP0313_megahit_61228_3-1025
SRTGIRLVGPKPEWARSDGGEAGMHPSNIHDNAYAVGTVDFTGDMPVILGPDGPSLGGFVCPATVISADRWKLGQLKAGDRLRFVPLSLEDADRLAAEQDACLAGLSAPTLSPAAAPVTTPILDRLEEKEDGPEVVYRAAGDRYLLVEYGPLELDLRLRFRAHALMLWLEEEKPDGILELTPGIRSLQVHFEPSVLPRRDLLDMLKRAELTLDKQDDLEVPSRIVHLPLSWDDEACRLAIEKYMQSVRKDAPWCPSNIEFIRRINGLDSIDEVKKILFDASYVVMGLGDVYLGAPVATPYDPRHRLVTTKYNPARTWTAENSVGIGGSYLCVYGMEGPGGY
>MP0313_megahit_62114_1076-2014
MIELLRAGPLTTVQDLGRMGWRDRGLSLCGALDDLALQRGNLLVGNAPGTAGLEFTLGPATLRFHADACIALTGTDADASLDGRPLRPWWRAAVRAGQTLRLAAPRERMRSYLAIGGGLALPPALGSLSTDLKAGFGGLDGRALRDGDRLPLTLIDPPTAPPARAIGLHAPDWDASVRVLPGPEHDEFSAAAREAFWSAGWTLTPQSNRMGYRFAGPGLQRERGGELASHGVLPGVVQVPPSGQPIVLLADAQTTGGYPKIGVVIRADLWKLAQLRLGAALRFIPCGLDEARDALRQRQAQLDQLRSALRDR*
>MP0313_megahit_75903_3-602
GELIGALDKTTSVASRRMIIPALYDDPWSRECAAAFGVRNNMEYIAEFNDMTPRQVIETHTACDYWVTGVGFVPGAFMSYAMDPRRRIGAPLYRTPRSWTPARLLNFGGTTSTIYPIRVPGGGQLFGRTPINIFEPEQRNAIFKDSPVFAKAGDRHRYVSISRDEYNDIRAEVEAGTYEYQVSEDLLDCAEYIAWLEGLG
>MP0313_megahit_87792_1-639
STISTWYDPMLAKLIVHAPTRAKAVAAMQAALDNSRVDGVETNLRWLRDVVRSDAFVSGEVSTSALNDIAFHPHAVRVISGGTATTVQDWPGRQKYWAVGVPPSGPMDDQSFRLGNRLLGNPEGTAGLEMTMTGPTLSFTAAARICLTGADFGATLDGRPVPRGQAIDVTPGQTLTLGRASGGGMRGYILFAGGLDIAPYLDSRSTFELGQFG
>MP0313_megahit_92608_2-526
FRLGNRLLGNDEDAAGLEFTLNGPTLRFNHGTRVALTGADMGATLDGEPVPNYQAVSVAAGQTLKLGKVRGDGARAYLTLAGGLQCQPYLGSRSTFTLGQFGGHGGRAIRTGDVLHFGPPAADPAPVAVPDSLKPALGDTWELRVIYGPHGAPDFFTDDDMATFFSADWQVHYNS
>MP0313_megahit_93994_13-237
MRPHSRRRRGYRDRDAVSAGGYFQIGAVTSADMDLIGQMQPNLPTRFVQVDMDAALAARAERSALMARIREALA*
>MP0313_megahit_102676_3-674
DFTGDMPVILGPDGPSLGGFVCPATVITADLWKLGQLRAGDKVRFVPVSIEQAVALEAAQIEQIDSLAAKKVEWAPVPVDSPILKRLPAEQFGDEIVYRAAGDHFLLVEYGEQMLDIRLRFRAHALMQWLQQNPVAGLRELTPGIRSLQVHFDSQQLSHDALLDHLLKAEQALSERLNELAVPSRIVHIPLSWDDEACQLAIEKYTQSVRKNAPWCPSNLEFIR
>MP0313_megahit_106133_1-579
GYQFVGRTMQMWNRFHRTEAFTQPWLLRFFDQIRFYEVSAEELQRIRRDFPKGRYPFRVEETTFNLGEYQRFLEDNDADIRAFTDARNQAFDEELQRWVESGQINFESQQDLNAEEADSLPEGTPVESPTAGNIWKLTVAEGDRVEEGQVVAVLESMKMEIEVAAPEAGKVVHIARQEGQQINAGQAVMILG*
>MP0313_megahit_108252_3-1190
VPPLASVALPELSTQWTLRVLYGPHGAPDFFTDADIDTIVAAEWQVHYNSNRTGVRLVGPKPQWARADGGEAGLHPSNIHDNPYAIGAVDFTGDMPIILGPDGPSLGGFVCPFVVIATDRWKIGQLSPGDTLRFAPVDIADAATADSLQHQFIATGATLDPGPARPVASLSPILAVIDADAGRPRTVYRQQGDRNILVEYGPIVLDIELRIRVHALMCELERLAIPGVIDIVPGIRSLQLHFDGMLLDQRTALAALMSAEERLGDLQDFTIPSRIVHLPLSWRDPATIETIEKYMGAVRDDAPWCPDNIEFIRRVNGLPDAAAVENLIFEANYLVMGLGDVYLGAPVATPVDPRHRLVTTKYNPARTWTPPNVVGIGGAYMCIYGMEGPGGYQLFG
>MP0313_megahit_116173_2-295
MRFDEAKFMPGGDHFILVQFGDDGSIDLNFLALGLTAALKEDATRGVVDTNPSYNSLVVEYDCEEISHGDLQGELERLIGGLGSVEELELESRLAYIP
>MP0313_megahit_116173_292-675
IERFLEAEWKLQARSNRTGYRLEGPEWIFAEKASAKGPEHGEHPSNILDHGYPVGAINLCGQTPIILVNDAPSAGGFINPFTVPSAAFWKLAQSKPNDIYRFRRVSVEEAQEMRRAIDRLCTEESIQ*
>MP0313_megahit_120936_3-536
PVLYNDPWTHETLMRFRERHQDPNGTDLEYSARINNYASVDSFIAAHSGSPWFVSMVGFVAGLPFLYQTVERARQIEVPKYLRPRTDTPKLTVGYGGCFGCIYSVRGAGGYQMFGITPMPIYDPKQEINYLKDFMIFFKPGDLVKFKSVDRDAYDAAVEEVEANRFQPRIREVKFSLD
>MP0313_megahit_122414_2-487
MKTRYTHGGDEHIFVEIDEEMSLDAFFKSLTLASSLREKNIAGVTEICPANASFQVIFNPDKISPDAMLKELKHLEKSLEETKSIIDTRIIEVPVFYRDPWTEETLMRFRDRHQDPKSTDIEYSAKLNGYNTVEDFIEAHSSSLWIVTMVGFVAGLPFVYQL
>MP0313_megahit_125275_3-626
RLQVEHGVTEAVFGVDLVAWMVMLAGGETPPLDADYRSRGHAMEVRIYAEDALKDFQPSPGELTEVSFPDDIRLDGWVDTGTQVSPHYDPMLAKVIVHGDDRPAALKKMQDALATTRLSGIATNLDYLRRILIDPNVVAGKVSTRYLESFQYTPTAFEVVEPGTYTTVQDYPGRAGYWDIGVPPSGPMDDYAFRLGNRIVGNHASAAG
>MP0313_megahit_142432_128-1021
MHKKGLSKVLIANRGEIAVRICRTLKEMGIASVAVYSDADRNSQHVGAADEAVALGGQTAAESYLRGELILQAAKDTGAQGIIPGYGFLSENADFAEACAEAGIQFIGPTPDQLRRFGLKHEARALAEAAGVPLAPGTGLLQSLDEAKSAAADIGYPIMLKSTAGGGGIGLSRCDNEQELVDAFESVKRMGENFFSDSGVFIERFVARARHVEVQIFGDGHGKVLALGERECSLQRRNQKVVEETPAPNLPQATREQLHASAARLGESVNYQSAGTVEYIYDDERDEFYFLEVNTRLQ
>MP0313_megahit_158866_1-1431
MFNKVLIANRGAIATRIIRTLKDLDVTSVAIYADADTESRHVALADQALYLGDGNAAQTYLNQDKLFALMAEHGIDAVHPGYGFLSENPEFVERCETNGIAFIGPTAQQMRDFGLKHTARALAEENDVPLLPGTGLLEDPAAALQAAGKIGYPVMLKSTAGGGGIGMQICHDAAGLEKAWDSVRRLSANNFSNDGVFLEKYIERARHIEVQVFGDGSGGALALGERDCSAQRRHQKVLEETPAPNLPDEVRTTLHDTARRLVAAVDYRNAGTVEFILDQDSNRFYFLEVNTRLQVEHGVTEQVFGIDLVRWMVQLAAGELPPLAGLGEGLKPRGHALQARLYAEDPNKDFQPSAGLLTTAEFPEADGEKLRIDHWIEPGLTVSPLYDPMLAKLIVFEDDRDAALAALQRTLEHTCVEGIETNRDYVLAILADRAFQNGEMTTRYLNDFDYHPTTLDVLAGGTLTTVQDYPGRRGYWP
>MP0313_megahit_163752_210-1184
MAVKVVESGLSTTVQDLGRPGYYHLGIPISGGMDRMALRAANLLVGNNEEAAVLEAVFMGPKLQFSVNSIVSVTGATMVPIVDGATMEMWTPFEVTAGQTLSFEYLKKGARIYIGISGGIDVPEVLGSRSTYALGALGGFLGRPLATDDEFNIGSASRKPGIGTHVPVELRRESNDSVELRMLPGLYWHRLTIKSQQSFLNDVWKVAPEADRIGYRFQGGNKLDFVGRKQPFGAGSDPSNIVDGCYPYGSIQVPGGTEPIVLHRDAVSGGGYFMLGTVISADMDLIGQLQPHTPVRFRSVDMETALEARQQYNSKTEELRSIFQ*
>MP0313_megahit_163752_1174-2049
MKTRYAHGGDEHIFVEVDEEMSLEAFFKSLNLANSLQEEKINGVTEICPANASFQVKFDPGQIPPDEMLAKLKELEGSQAETKSVIDTRIIEVPVYYQDPWTQETLMKFRDRHQDPNSTDIEYAAEINGFNSVDQFIKAHSGAPWIVTMVGFVAGLPFLFQLVDRVRQIEVPKYLRPRTDTPKLTVGYGGCFTAIYSVRGAGGYQIFGITPMPIYDPKQEISYLTDFMVFFKPGDIVQFRSIGREEYESTVAAVEDGMFSPRIRNIEFSLDGFNQDIDGYNHRIQETLYGS*
>MP0313_megahit_167913_2-649
RHRLVTTKYNPARTWTAENSVGIGGSYLCVYGMEGPGGYQFVGRTLQMWNRYRQTREFSKPWLLRFFDQIRFYEVSHEELQQIRRDFPQGRYPLRIEESQFSLAEHEAFINDNADDIDAFKQQRNAAFAEELRQWHANGQFNFESEELESSDEDVSWPEDSVGVDSPVSGSLWQAEVKVGDTVKAGQTLLILESMKMEIPLQAPCDGVVTHVLQQP
>MP0313_megahit_172444_1-1881
FGGHGGRTLRKGDVLSICQPQLAGCPTPAPDHEPAPMPEAMIPDYPQQWEIKVLYGPHGAPDFFTEEAIEQFFEADWQVHYNSNRLGIRLVGPKPSWARTDGGEAGLHPSNLHDNEYAIGSINFTGDFPVILTKDGPSLGGFVCPVTIAKAELWKVGQLKPGDSIRFTPVAFAEALALEQAQDAAIEKLAPVPAVSPDLHDATDPAFTSATMVAELDADGHVPRITYRQAGDKYILIEYGDNVLDLALRLRVHALMENLKAEPVPGILELSPGVRSLQVHYDSRLLDQAGLVKALLEREKAIGSVDDMEVRSRVLHLPLAFEDSATLDAVQRYQETIRSEAPWLPNNVEFIRRINGLDSTEQVKDIVFKASYMVLGLGDVYLGAPCAVPVDPRHRLMTSKYNPARTYTAEGTVGIGGVYMCIYGMDSPGGYQLIGRTLPIWNKHLKNRQFQPGEPWLLRFFDQVRYYPVSEAELAGMRDAFREGRLEVEITEETFSLAEHRRFLESIEPEMEAFRAHQQAAYREEVTRWQNEDEQIESALMGSKADIGEVDGHLVSAEISGNVWKLLVEEGASVEAGQTLVIVEAMKMEFEITASVAGTVTGLHCKPGTVINAGDPVVVIDTESAA*
>MP0313_megahit_181936_1-537
PSELRPAISNQWELRVIYGPHGAPDFFTGKDIDSFFATDWEIHYNSSRTGVRLIGPKPEWARKDGGEAGLHPSNIHDNAYAFGTVDFTGDMPVILGPDGPSLGGFVCPATVITADLWKLGQLRAGDTVRFVPVSIEQAVALEAAQIQQIDTLAATPVDWQPVAIDSPILKRLPAEQFGD
>MP0313_megahit_188529_3-923
FTGPTIRFNTSARLCLTGADFGAKLDGEPVALHTPFDVTAGQMLAMGRVTGGGMRGYLLFAGGLDIPPYLDSQSTFELGQFGGHAARRLVAGDTLHLAAAATDPVTAPAGGEQALGNCWTLRVLYGPHGAPDFFTPEDVETIAAAEWKVHYNSNRTGVRLVGPKPEWARTDGGEAGLHPSNIHDNPYAIGAVDFTGDMPIILGPDGPSLGGFVCPFVVIAADRWKIGQLAPGNRVRFQPVNIDEAEQANRAAPLAGASAGVADATPRSELAELSPVLAEIPAEGNRPRTVYRQQGDRNILVEYGPIV
>MP0313_megahit_194538_1-1239
RPRTVYRQQGDRNILVEYGPIVLDLELRIRVHALMTVLEAKGLAGVIDITPGIRSLQLHFDGRQLDQARALAALIQCEDELGDLEDFVIPSRIVHLPLSWRDPAINATVEKYMATVREDAPWCPDNIEFIRRINGLSDADAVERVVFDASYLVMGLGDVYLGAPVATPVDPRHRLVTTKYNPARTWTPPNVVGIGGAYMCIYGMEGPGGYQLFGRTIQVWNTHRQTDAFVDGKPWLLRFFDQIRFFEVSAAELEEWRRDFPAGRRTIEVEHSEFRLADYRAFLADNADSIAEFETRRQAAFDAERAEWERTGEFDRVSELIEDGGSGGLDVPAIEVPDGADVIESPFGGYIWKLLVAEGDEVEAGATVAVIEAMKMETPLESPAAGTISALYIEERQPIEPGAPLMALSRRA*
>MP0313_megahit_194980_1-795
VKKIVFDASYLVMGLGDVYLGAPVATPMDPRHRLVTTKYNPARTWTAENSVGIGGSYLCVYGMEGPGGYQFIGRTLQMWNRYETTKEFTKPWLLRFFDQIQFYEVSHDELMQIRRDFIHGNYELKIEETRFNLKDYNAFIEQHQAEIDTFTSMRQKAFNEELERWKRDGLLHFDSGDQQVEVDEALLPLADNAISVDSPLNCSIWKIEVEEGQDVKEGDTLMILEAMKMEILVTAPQAGKVTSLSRKAGSQVGMGDRLLVLEVE*
>MP0313_megahit_205809_3-2795
MFKKVLIANRGAIATRITRTLHEMNVQAVAIYAEADRDSLHVSAADESYSLGEGRASETYLNQQRIIEIAKQSGAEAIHPGYGFLSENPGFARLCEQNNIVFLGPTAEQMESFGLKHSARALAEENDVPLLPGTGLLTSLEDAVTQANDVGYPVMLKSTAGGGGIGMNRCDDEASLRQAFNSVKNLSANNFSNDGVFLEKFITRARHIEVQVIGDGEEHVLALGDRDCSSQRRNQKVIEEAPAPNIPDDVRADMQEVAVRLMSAIHYRSAGTVEFVYDADNQQFYFLEVNTRLQVEHGVTEEVYGVDLVRWMVEVGAKESQLPATAPQPKGHAIQVRLYAEDPHKQFQPSSGLLTEVIWPKSEAIRVDYWVKAGIEVSPFYDPMLAKIISHADNRESAHTKLLAALDELQVYGIETNADYVGQILQDEAFLNAAVTTRYLDSFVYQPSTINILSPGTMTTIQDYPARVGYWDIGVPPSGPFDSLSFRLGNRLLGNDESCAGLEITLSGPELSFNVATSIVVTGAELSIELNGEPQSPWQVISVQAGDKLKLGQVKGTGARAYLLVAGGIQCPEYLGSRSTFTLGQFGGHVGRTLKTGDVLHILPEQQVADNAVMAAALQPEIEHRWDIHVVYGPHGAPDFFTDNDIEMFFSTDWKIHYNSSRTGVRLIGPRPEWARTDGGEAGLHPSNIHDNAYAVGSIDFTGDMPIILGPDGPSLGGFVCPATVITADLWKVGQLKAGDTVRFIPVSIETANALERAQHQAIDGLSQQSVSVEPVVIDTPVHAISKDASSGMDITYRLAGDHYLLVEFGEQTLDINLRFKVHALMLWLQEQAVTGILELTPGIRSLQVHYDSMVLSLDDLMTVLKQAEKDIQHVDDLDLPTRIVHIPISWDDEACRLASEKYMQSVRENAPWCPDNIEFIRRINGLDSVD
>MP0313_megahit_224462_3925-7551
MSIHKTFSKVLIANRGAIAARILRTLKALGVGSVVVYADADRDVPYVHQADEAYSLGEGAASDTYLNIDKLIAIAQQSGAQAIHPGYGFLSENTRFITACDAAGLVFLGPTAEQIQQFGLKHEARALAEKAGVPLVPGSQLLETLEDAKQAAERIGYPVMLKSTAGGGGIGMQVCHSQTELARAFESVKGLGERNFGDGGVFLEAYIARARHLEVQLFGDGQGSVIALGERDCSTQRRHQKVLEECPAPNLPEAVRQSLHATAVQLGKAVNYRSAGTVEFIYDAEREAFYFLEVNTRLQVEHGVTELVYGVDIVEWMVKLGAGELPRLETLAQTLSPTGHAVQARLYAEDPAHDFRPSAGLLTEVIFPKASSLRIDHAIEAGLEVSPLFDPMLAKVMVHAESRKQATAQLADTLDNASVYGIATNRSWLAHVLRAERFQQADIDTHWLTTLAWAPPAMEVIAPGTLTTIQDFPGRQGHWDVGVPPSGPFDDWSFRLGNRLLDNPTDAAGLEITLQGPTLRFHRATQVVIAGAKLPASLDGNPINHWEVIDVPAGATLTLGKATAGARAYLLVRGGIECPQYLGSRSTFTLGQFGGHGGRALRSGDMLELPTLMPAPSRTLDNALAPAIGKGSESVTEIAVLYGPHGAPDFFTDSDIERFFDHEWEVHYNSSRTGVRLIGPRPEWARADGGEAGLHPSNIHDNAYAFGTIDFTGDMPVILGPDGPSLGGFVCPATVVRAERWKLGQLTAGDKVRFVPVTLTTARALEARQLTQLASLAPIPNVALTTERASPILRDVPASEAGERVVYRRAGDDFLLIEFGPMELDIALRFRVHAWMLWLREHPLTGLRELTPGIRSLQVHFEPLELSLDDLLVHLQQAEQALVDVESLEVESRIVHLPLSWDDPACQEAIDKYQRSVRPDAPWCPSNLDFIRRINALESEQQVRDIVFNARYLVMGLGDVYLGAPVATPLDPRHRLVTTKYNPARTWTAENSVGIGGAYLCVYGMEGPGGYQFVGRTLQMWNRYRTTQYFNNPWLLRFFDQLRFYEVSHEELQQIRRDFPHGRFELPIETARFKLADYQADIDKNTDAIEAFRTKREAAFQAEMAAWRANGQFTFEDQAPASAEVDTLDENELGIESPVTGSLWKLLVKEGEQVDAGQPVALVESMKMEVEVTAHRAGRVARLPLAEGAAIGPGQPLVVLTQEEEADA*
>MP0313_megahit_233639_3-1301
MSDATVLIANRGAIATRIIRTLRRMGLRSVAVYSEADADSLHVAQADEAVCIGPAPAAESYLDGAAIIAAAKATGAGYIHPGYGFLAENAEFAEACEAAGIVFIGPRPEHIRTFGLKHSARALAEAQGVPLAPGTGLLTDEEEAAAAAEAIGYPVMLKATAGGGGIGMRICSSESELRDGFAGVVRQGASSFGDSGVFLERYIARARHIEVQVFGDGEGHVMPLGERDCSLQRRNQKVVEEAPAPCLSDALRRDLIAAAVDLAQAARYRSAGTVEFLFDAEREEFFFLEMNTRLQVEHGVTEEVMGVDLVEWMVRGGMGDFAFMDRTPPVANGHAIQVRLYAEDPALDYRPTTGTLSALSFPDDIRAETWCEAGSTVSPWYDPMIAKLITHADSRDGAIALMQAALRESRIEGLETNLRWLRDVLRDDSFAAG
>MP0313_megahit_236047_2-808
GLDSVDEVKKIVFDASYLVMGLGDVYLGAPVATPVDPRHRLVTTKYNPARTWTAENSVGIGGAYMCVYGMEGPGGYQFVGRTLQMWNRYKQTREFTKPWLLRFFDKIRFYEVSHDELTNIREHFPHGQYPIRIEEDTFNLDEYERFLSDNAEGISAFQTHRQRAFQTELEDWKAKGLLRFESDTGAIEESDERELESGEFAVESHVSGNVWQVFVEPGQNVKAGQPLMVLESMKMEIEVTAHKDGTVVELLKEAGKGVAPGQMLVVLK*
>MP0313_megahit_240390_2-352
MVQVIKKGLETSVQDYPGRIGTLNLGFPPSGPMDSWSFRLANVLVQNEPGAAALECQFMGPTLKFNSDRIIAITGADMSPKINGTPVPLWQNLEVKKDQVLEMAFATVGARSYIAFS
>MP0313_megahit_240390_358-762
WPGLPFMMALDPRCKLTVPKYNPPRTWTPKGTVGMGGASTSIYPDRLPGGYQIFGIIPVPIWDTKKSFPVFENNICLFQPGDRVKFIPTTYEEFDHVSRKVEDGTYDYNIVEYQKFSVKNYKKWLTTIDQTKRF*
>MP0313_megahit_241000_1-2880
MFNKVLIANRGAIAVRVMRTLKALGVTPVVIYHEADKHSLHVQQAEESYSLGSGSVADTYLNQEKILGIAKDSGAQAIHPGYGFLSENAGFSDSCEKAGVVFLGPTGQQMLEFGLKHSARALAQQANVPLLPGTELLTDLSEAKAEATRIGYPVMLKSTAGGGGIGMQLCYTEAELVNAFDSVKRLSANNFSNDGVFLEKFVERARHIEVQIFGDGKGTVAALGERDCSLQRRNQKVIEETPAPRISEAVRTALHETAKRLGESVNYRSAGTVEFIYDESSESFYFLEVNTRLQVEHGVTEEVFGVDLVEWMVRLGAGDELPLNKERTPKGHSIQARIYAEDPVKNFQPCAGLLSRVDWQAKATDGMRTRIDTWVESGTQVPALFDPMLAKVIVTADDRASAIQGLAETLDQSELYGIETNLLYLKSILKDEEVKAGLVWTQKLNKMQFSDPAIDVISGGTQTTVQDVPGRIGHWDVGIPPSGPFDEYSFRLGNRLLGNSEDCAGLEITLKGPVLVFQKATQIILTGAETSAELTSDNKTTSIAFNQVIEVKQGDQLDCGTVTGAGARAYLLVAGGIQCPEYLGSRSTFTLGQFGGHNGRALLPGDVLHLTEGHTTVEPVETASNLLPDIGNEWQLRVIYGPHGAPDFFTQNDIDEFFAANWEVHFNSSRTGVRLIGPKPEWARNDGGEAGLHPSNIHDNAYAIGAVDFTGDMPVILGPDGPSLGGFVCPVTVIQADLWKLGQLKAGDKIRFTPVSHDTAVTLRNQQLQQINTLEYKASEVSEYLPESPVLNTIDTDTHPTGVVYRPAGDNYLLIEYGPLQLDIRLRFRVHALMESLQKKNLTGVIEMTPGIRSLQIHYDSLALKQNDLLDLLIKEEGALGDLKNAEVPSRTVWLPLSWNDIACQQAVDKYVKSVRADAPWCPDNIEFIRRINGLDSVDEVKKIVFDASYLVMGLGDVYL
>MP0313_megahit_244027_1-1764
PSALRPAISNQWELRVIYGPHGAPDFFTGKDIDSFFATDWEIHYNSSRTGVRLIGPKPEWARKDGGEAGLHPSNIHDNAYAFGTVDFTGDMPVILGPDGPSLGGFVCPATVITADLWKLGQLRAGDTVRFVPVSIEQAVALEAAQIKQIDALAAAPVDWQPVSVGSPILKRLPAEQFGDEIIYRAAGDHFLLVEYGEQMLDIRLRFRAHALMQWLQQNPVAGLRELTPGIRSLQVHFDSQQLSHSALLDHLFKAEQALSERLNELAVPSRIVHIPLSWDDEACQLAIEKYSQSVRKNAPWCPSNLEFIRRINGLDSIDDVKKVLFEASYLVMGLGDVYLGAPVATPTDPRHRLVTTKYNPARTWTAENSVGIGGSYLCVYGMEGPGGYQFVGRTLQMWNRYRQTREFSKPWLLRFFDQIRFYEVSHEELQQIRRDFPQGRYPLRIEESQFSLAEHEAFINDNADDIEAFKRQRNAAFAEELRQWHANGQFNFESEELESSDEDVSWPEDSVGVDSPVSGSLWQAEVKVGDTVKAGQTLLILESMKMEIPLQAPCDGVVTHVLQQPGGRVQAGQPLVVLRDEALDTVA*
>MP0313_megahit_257814_3-635
MVQVIKKGLETSVQDYPGRIGTLNLGFPPSGPMDSWSFRLANVLVENEPGAAALECQFMGPTLKFNSDRIIAITGADMSPNIDGTPVPLWESLEVKKDQVLEMAFATVGARSYIAFSGGINTTPWLGSRSTFHKAGVGGIEGKAIQDGQIIPLNKSKSVAGRKIKKSSIPIMSTNKKWSVEVVKGPNDDWVDEKGHKMFLNSDWKLQSKSD
>MP0313_megahit_257814_641-1231
IFSFPTVYLDKWTKECIEDYSSKIAKKKPDPELITELNNLESTEQFVRVHSGTEYWVSAIGFWPGLPFMMALDPRCKLTVPKYNPPRTWTPKGTVGMGGASTSIYPDRLPGGYQIFAIIPVPIWDTKKSFPVFENNICLFQPGDRVKFVPTTYEEFERVSKKVEDGTYDYNIIEYQKFSVKNYKKWLTTIDQTKRF*
>MP0313_megahit_261512_103936-107541
MSTPTVLIANRGAIATRIIRTLRTMGLRSVAVYSEADADSLHVSLADSAVCIGPPPATESYLDSAAIIAAAKEAGAGYIHPGYGFLAEKAEFAEACEAAGIVFIGPRPEHIRTFGLKHSARALAEEQGVPLAPGTGLLTGEDEAARAAADIAYPVILKATAGGGGIGMRICADEAELRDGFAGVVRQGESSFGDAGVFLERYIARARHIEVQIFGDGEGHVMPLGERDCSLQRRNQKVVEEAPAPCLSDALRRDLILAAVNLAQAAHYRSAGTVEFLFDAERQEFFFLEMNTRLQVEHGVTEEVMGVDLVEWMVRGGMGDYAFMDRAAPTARGHAVQVRLYAEDPALDYRPTTGTLSALSFPDSIRAETWCEAGSTISAWYDPMIAKLITHADTRENAIGAMQAALAESRVDGIETNLRWLRDVVQDESFIAGTVTTRLLDTIPYAPSSLQIVSGGTATTVQDWPGREGLWSVGVPPSGPMDDRSFRLGNLRLGNPEGTAGLEVTFTGPTLRFNAHARLCLAGADFGARLDGNPVARDTPFDVVAGQTLALGRVSGGGMRGYILFAGGLDIPPYLDSRSTFELGQFGGHAARRLLAGDTLHLAGNATTQSTPAEPEPELGNCWTLRVLYGPHGAPDFFTPDDVQAITTAEWQVHYNSNRTGVRLVGPKPEWARKDGGEAGLHPSNIHDNPYAIGAVDFTGDMPIILGPDGPSLGGFVCPFVVIAADRWKIGQLAPGNRLRFQPVDIAEAQAADQSAPLAGATTGVPADSQPRAPADHSPILAEIPAEGHRPRTVYRQQGDRNILVEYGAIVLDLELRIRVHALMTVLEAKGLHGVVDITPGIRSLQLHFDGKQLDQRSALAALMECEDELGDLEDFTIPSRIVHLPLSWRDPATIATVEKYMAAVRDDAPWCPDNIEFIRRINGLPDADAVQDIVFDASYLVMGLGDVYLGAPVATPVDPRHRLVTTKYNPARTWTPPNVVGIGGAYMCIYGMEGPGGYQLFGRTIQVWNTYRQTDVFKDGKPWLLRFFDQIRFFEVSAEELEEWRRDFPAGRRSIEVEHSEFRLADYRAFLSENAQSIAAFEETRQAAFDAERGEWERNGEFDRLSELADDIGGAALDAPVVDVPEGAEVVESPFGGYIWKLLVAEGDEVEKGDTVAVIEAMKMECPLESPAAGTISALYIEERQPIEPGAPLMALTRRC*
>MP0313_megahit_263700_3-335
GPSMGGFIVPYTVPSASFWKLGQAKPGDSFNFVEISVEQAQTLRAEQTIICSDASLVSSNEENILIRKKPIKKIDHIKIVDFDKEKLDEKIRNKMMEKKGMKNIKVRFFN*
>MP0313_megahit_269625_8617-8961
RTDTPKQTVGIGGCFSVIYSVRGAGGYQMFGVTPMPIYDPADEQPHIDASMIYFRPGDIVKYRAVERDEYDTLLAGAEKGQFSPTVTPFTFDLDAFNQDPDGYARRVKEALYEH*
>MP0313_megahit_292868_41-1951
MFNKVLIANRGAIATRIIRTLRTLGVGSVAVYAECDADSLHVRLADEAYSLGEGAAADTYLQVDKLLAIAADTGAQAIHPGYGFLSENANFVRRCEAAGVAFIGPTPEQMLAFGLKHRARELAEQANVPLLPGTDLLTDLAAAKAESARIGYPVMLKSTAGGGGIGMQLCHSEDELIGAFDSVKRLGASNFADDGVFLEKFIARARHIEVQVFADGKGNALALGERDCSSQRRNQKVVEECPAPNLSDAVRSELHATAEKLLSSVSYRNAGTVEFIYDADSHQFYFLEVNTRLQVEHGVTEEVFGVDLVEWMVRLAAGEELELNARRANLTPKGHSIQVRLYAEDPFRDFQPCAGLLSEVAFPSGDGIRIDHWIESGLEVPPYFDPMLAKVIVHAEDRAAALTKLQNTLDATRLYGSETNLDYLRALTRDPALLAGEVTTRYLNSFRFQPARIDVLAGGTQTTIQDFPGRTGSWDVGVPPSGPFDSYAFRLGNRLLNNPADAAGLEITLQGPTLRFASASQIVLSGAAIDAKLDDQPIAAWQVIDVAAGQTLTLGRIKEAGARAYLAVLGGLQCPDYLGSKSTFTLGQFGGHNGRALRTGDVLHLSTDVSPVASAEVPSALRPAISNQWELRVIYGP
>MP0313_megahit_295522_1-558
MSNEMTATTRYSQAGDEFLFVELNEEMTLEAFFRSISITQRLREIALPGVVEICPANASYQVRYNPDMLTAQALQEKLEALEQEVASQQVRTLETRIIEVPVLYNDPWTHETLMRFRDHHQDPNATDLEYAARINGYDSVDAFIKAHSDTPWFVSMVGFVAGLPFMYQMVPRERQIQVPKYLRPRT
>MP0315_megahit_2267_2-322
GPEWTFTDKATNKAPENGSDPSNTIDHGYPIGAINLCGQTPIILLHDTLTLGGFINPFTVPSAAFWKLGQSRPNEIYEFELVSVQEAQALKRAINALCSEDSIERA*
>MP0315_megahit_4863_3-434
VVPGPNDDWIDAAGHTRFLSSDWTLQARSNRTGFRLTGPEWTFAERAYNKNSEHGEHPSNILDHGYPVGTVNLCGQTPIILVNDAPSTGGFINPYTVPSAVFWKLAQSRPNDTYRFKSVSVEAAQDMRRHINRICTEESIEPS*
>MP0315_megahit_24693_1-594
ARLESRLFYFPTAYLDPWSEEAVDRYIEKFSKETRDPELVVESNDLENVEQLVRVHSGTEYWVAAIGWWPGVPFMMPLDPRCRLTAPRYNPPRLWTKKGTVGLGGGTTGIYPEDLPGGIQIFARTPVPIWDREQRLPMFKDSICLLRSGDRVKFIPCTLEEFEAVERKVDEGTYAFNVVEYQTFSVAKHQSWVQTLNP
>MP0315_megahit_28090_1-570
DGVPKNTWTSFEVKAGQTLGFEYLKHGARTYIGISGGVDVPIVLGSRSTYSLGALGGFKGRPLIENDEIPIGIARKNVKIGIVIPEKFRRKIVGDLIKLRMLPGLYWHRINDQSKKTFLADSWKVALEADRIGYRFQGGNKLEFVDRKQPFGAGSDPSNIVDGCYPYGSIQVPGGTEPIVLHRDAVSGGG
>MP0315_megahit_32964_25-780
MIFNEPVFNPGGDRFIEMELGDEMSFDLNFFVHSVSGLIRESKTKGIIEIVPELTSIMISYDFEQIGYADVVKEMTALFHTLGSLEDLELDSRMFYLPIHYFDEWTRGCYDDYCTKIAEKEWDPEVLVRINGLSGLDQLAQVHSGTDYWVAALGFYPGLVSLMPLDPRCRLTAPKYNPPRTWTYKGTIGVGGSLCSIYPDETPGGYQMIARTPVPIWDPAQILPAFKESLALFRPGDRVRFIPATREEYDYV
>MP0315_megahit_45352_130-843
MIYEEPKFLPGGDRFIEMELGDELNFDLNFFVLSLSAKVREAEIAGLIELLPNMASIVLSYDPDVVSYADLKAEVLSHYRAMGSLEDMELLSPIYYIPVLYCDHVTRACWEDYCAKIGDKEYDPDILVRLNDLDGYAQLARIHSGTEYWVAALGFYPGLASLIALDPRCRMTAPKYNPPRTWTPKGTIGYGGSVTCVYPANTPGGYQIIGHTPVPVCDIGQRLPAFKDDLALLRPGDR
>MP0315_megahit_45564_1-975
GTARALMEAVQYRNAGTVEFILDQDSNAFYFLEVNTRLQVEHGVTEQVFGVDLVEWMVKLAAGDLPPLDSLGPFHPDGHSIQARVYAEDPNKDFQPSAGLLTAVEFTQADGNALRIDHWVEAGLTISPLFDPMLAKVIIHEGDRDSALAALSDTLDSITLEGIETNRDYVRAILADPVFAEGRMTTRYLNAFSYAPFTLDVLAGGTMTTVQDYPGRSGYWPVGVPPSGPFDSFSFRLGNRLLGNDEDAAGLEFTLNGPTLKFNQATRIALTGADMQATLDGMSLKTYQAITVKPGQVLKLGKVSGEGARAYLSIAGGIQCTPYLD
>MP0315_megahit_48030_385-636
MKSKDRNYFKILRAGINTTYQDLGRNNLYHIGIPFSGAMDKRNFQLLNSLLQNDYNSPVIEFAYQGPHLKYFGKDIFFCISGNV
>MP0315_megahit_55277_2-517
SDSGVFIERFVARARHVEVQIFGDGHGKVLALGERECSLQRRNQKVVEETPAPNLPQATREQLHASAVRLGESVNYQSAGTVEYIYDDERDEFYFLEVNTRLQVEHGVTEAVFGVDLVAWMVMLAGGEQPPLDADYRSRGHAMEVRIYAEDALKDFQPSPGELTEVSFPDDI
>MP0315_megahit_57750_3-725
APCFATLLVHYEPRDISYDDMVTELKSLIASLGSADEIEMDSRLFTFETLYLDPWTKECIDDYREKLNPDKEYDPDFVARFNGLEDRHQLVRVHSGSEYWVASLGFWPGLPFLQPLDPRAMITCPKYNPPRTWTPQGTVGMGGSASAIYPVATPGGYQLFGRTPVPIWDTTKRFDVFQGDIVLFQPGDRIKFQPVTREVYDEAERKIEDGSYIYNIIEYQKFSVRNYKEWIGKLDTSERF*
>MP0315_megahit_61307_1-531
AANLLVGNEESAAGLEAVFLGPEFEFERHTRIAITGADMPILLDGEEQPAWTTLEIRAGQVLSFGYLRAGARIYIAVAGGIDVPVVLGSRSTYLVGEMGGFEGRAVQAGDRLPAGAPGAGKAGRTVPDSLRRMPGNPAELRAMPGLYWHRITESAGRHFFEDEWTVAPEADRMGYRF
>MP0315_megahit_80216_1217-4162
MFNKVLIANRGAIAVRVMRTLKALGVTPVVIYHEADKHSLHVQQAEESYSLGSGSVADTYLNQEKILGIAKDSGAQAIHPGYGFLSENAGFSDACEKAGVVFLGPTGQQMLEFGLKHSARALAQQANVPLLPGTELLTDLSEAKAEATRIGYPVMLKSTAGGGGIGMQLCYTEAELVNAFDSVKRLSANNFSNDGVFLEKFVERARHIEVQIFGDGKGTVAALGERDCSLQRRNQKVIEETPAPRISEAVRTALHETAKRLGESVNYRSAGTVEFIYDESSESFYFLEVNTRLQVEHGVTEEVFGVDLVEWMVRLGAGDELPLNKERTPKGHSIQARIYAEDPVKNFQPCAGLLSRVDWQAKATDGMRTRIDTWVESGTQVPALFDPMLAKVIVTADDRASAIQGLAETLDQSELYGIETNLLYLKSILKDEEVKAGLVWTQKLNKMQFSDPAIDVISGGTQTTVQDVPGRIGHWDVGIPPSGPFDEYSFRLGNRLLGNSEDCAGLEITLKGPVLVFQKATQIILTGAETSAELTSDNKTTSIAFNQVIEVKQGDQLDCGTVTGAGARAYLLVAGGIQCPEYLGSRSTFTLGQFGGHNGRALLPGDVLHLTEGHTTVEPVETASNLLPDIGNEWQLRVIYGPHGAPDFFTQNDIDEFFAANWEVHFNSSRTGVRLIGPKPEWARNDGGEAGLHPSNIHDNAYAIGAVDFTGDMPVILGPDGPSLGGFVCPVTVIQADLWKLGQLKAGDKIRFTPVSHDTAVTLRNQQLQQINTLEYKASEVSEYLPESPVLNTIDTDTHPTGVVYRPAGDNYLLIEYGPLQLDIRLRFRVHALMESLQKKNLTGVIEMTPGIRSLQIHYDSLALKQNDLLDLLIKEEGALGDLKNAEVPSRTVWLPLSWNDIACQQAVDKYVKSVRADAPWCPDNIEFIRRINGLDSVDEVKKIVFDASYLVMGLGDVYLGAPVATPVDPRHRLVTTKYNPA
>MP0315_megahit_123141_1-756
LVMGLGDVYLGAPVATPVDPRHRLVTTKYNPARTWTAENSVGIGGAYMCVYGMEGPGGYQFVGRTLQMWNRYKQTREFTKPWLLRFFDKIRFYEVSHDELTNIREHFPHGQYPIRIEEDTFNLDEYERFLSDNAEGISAFQTHRQRAFQTELEDWKAKGLLRFESDTGAIEESDERELESGEFAVESHVSGNVWQVFVEPGQNVKAGQPLMVLESMKMEIEVTAHKDGTVVELLKEAGKGVAPGQMLVVLK*
>MP0315_megahit_124474_9107-12703
MSFDTVLIANRGAIATRIIRTLRRMGLRSVAVYSEADEGSRHVSEADEAVCIGPARASDSYLNIPAIIEAARATGAGAIHPGYGFLAENVEFADACAQAGILFIGPTADNIRTFGLKHSARALAAAHDVPLAPGTDLLTDEEEAVTAANAIDFPVILKATAGGGGIGMRVCEDEAAVREGFAAVARQGQSNFGDAGIFLERYIRRARHIEVQIFGDGRGRIVALGERDCSLQRRNQKVVEEAPAPLLPQAVREELVAAAIRLGQAARYRSAGTVEFLYDAEREEFFFLEMNTRLQVEHGVTEEVMGIDLVEWMIRGAAGDFGFLDAEPPRPSGHSVQVRLYAEDPALDYRPTSGTLTAVEFPDDIRAETWVMAGSTISTWYDPMLAKLIVHAPTRAKAVAAMQAALDNSRVDGVETNLRWLRDVVRSDAFVSGEVSTSALNDIAFHPHAVRVISGGTATTVQDWPGRQKYWAVGVPPSGPMDDQSFRLGNRLLGNPEGTAGLEMTMTGPTLSFTAAARICLTGADFGATLDGRPVPRGQAIDVTPGQTLTLGRASGGGMRGYILFAGGLDIAPYLDSRSTFELGQFGGHAARRLLAGDTLHLARDATVPPLASVALPELSTQWTLRVLYGPHGAPDFFTDADIDTIVAAEWQVHYNSNRTGVRLVGPKPQWARADGGEAGLHPSNIHDNPYAIGAVDFTGDMPIILGPDGPSLGGFVCPFVVIATDRWKIGQLSPGDTLRFAPVDIADAATADSLQHQFIATGATLDPGPARPVASLSPILAVIDADAGRPRTVYRQQGDRNILVEYGPIVLDIELRIRVHALMCELERLAIPGVIDIVPGIRSLQLHFDGMLLDQRTALAALMSAEERLGDLQDFTIPSRIVHLPLSWRDPATIETIEKYMGAVRDDAPWCPDNIEFIRRVNGLPDAAAVENLIFEANYLVMGLGDVYLGAPVATPVDPRHRLVTTKYNPARTWTPPNVVGIGGAYMCIYGMEGPGGYQLFGRTIQVWNTHRQTDAFIDGKPWLLRFFDQIRFYPVSADELVEWRRDFPSGRRSIRIEETEFRLADYRAFLADNEDDIRAFETRRHAAFDAERAEWRRNGEFDRVTDPVETDPPAAAAIDVPDGAKLVEVPFGGSVWKLLVAAGDAVKAGDTIAIIEAMKMESAVQSPETGTIAAVYVQERQSLQAGAPLLALRTDA*
>MP0315_megahit_127269_3-1058
TGAQAIHPGYGFLSENSNFVRRCEAAGVAFIGPTPEQMLAFGLKHRARELAEQANVPLLPGTDLLTDLAAAKAEAARIGYPVMLKSTAGGGGIGMQLCHSEDELAGAFDSVKRLGASNFADDGVFLEKFIARARHIEVQVFADGKGSALALGERDCSSQRRNQKVVEECPAPNLSDAVRGELHATAEKLLSSVSYRNAGTVEFIYDADSHQFYFLEVNTRLQVEHGVTEEVYGVDLVEWMVRLAAGEELELDARRASLAPKGHSIQVRLYAEDPFRDFQPCAGLLSEVAFPSGDGIRIDHWIESGLEVPPYFDPMLAKVIVHAEERAAALTKLQNTLDATRLYGSETNLDYL
>MP0315_megahit_129295_2-415
MKTRYTHGGDEHIFVEIDEEMSLDAFFKSLTLASSLREKNIAGVTEICPANASFQVIFNPDKISPDAMLKELKHLEKSLEETKSIIDTRIIEVPVFYRDPWTEETLMRFRDRHQDPKSTDIEYSAKINGYNTVEDFIE
>MP0315_megahit_136024_2-1156
EIEIEGISSNKSFLLTVLENELFLEANFNTKFIENNLDLLSQKKEKIKFLKVDEEATKKLRKEKSNKPPPADPAVAKKSNQKGETHDIPVAPVTGKIYDKPKFLPGGDKYMLIEFGNLMDLELNFTAQNLAKAIKDQSVTGVFETAPCFASMLVHYDPDKINFNDLKKEMMSLINSLGPSDDIEINSRVFSFPTVYLDKWTKECVEDYINKIAKKKPDPELIAELNDLEDTDQFVRVHSGTEYWVASLGFWPGLPFMMPLDPRCMLTVPKYNPPRTWTPKGTVGMGGASTAIYPEALPGGYQIFGIIPVPIWDTKKSFPVFENSICLFKPGDRVKFIPTTYEEFDYIANKVKDKTYDYNIIEYQKFSVQNYKSWLSTIDKSKRF*
>MP0315_megahit_136024_1164-1808
MVEVIKQGLETSIQDYPGRIGYWDQGFPPSGPMDSWSFRLANILVENQSTAAALECQFIGPTLKFKSDRVIAITGADMSPKLDGKSLPLWESIEVKANQVLEMSFATLGARSYIAFSGGITSDPWLDSRSTFHKAGVGGMEGKAIKDNQIIPLGKSTGIPGRKIKKNSIPEISNDKRWTIEVVKGPNDDWIDEEGHKMFLNSDWKLQAKSDRTGY
>MP0315_megahit_138905_1-504
DPEFIARVNGLEDVSQFVRVHSGTEYWAASLGFWPGLAFLMPLDPRCRLTVPKYNPPRTWTPQGTVSMGGMSTAIYPVASPGGYQLFGRTPVPIWDRDRKFEEFNGELCIFRPGDRLKFVTCSMEEYEEVDRKVQEGTYKYNIVEYQRFSVRKYKEWVGKLDLSKRF*
>MP0315_megahit_140681_2-253
MLTKVLIANRGEIAVRICRTLKQMGIASVAVYSEADRNSQHVSVADEAVSLGGQTAADSYLKTDLILQAAKDTGAEAIIPGYGF
>MP0315_megahit_149864_3-986
LGQFGGHNGRALRTGDVLHLSAGVSAVAPAEVPSELRPTISNQCELRVIYGPHGAPDFFTGKDIDSFFATDWEIHYNSSRTGVRLIGPKPEWARKDGGEAGLHPSNIHDNAYAFGTVDFTGDMPVILGPDGPSLGGFVCPATVITADLWKLGQLRAGDTVRFVPVSIEQAVALEAAQIQQIDTLAATPVDWQPVAIDSPILKRLPAEQFGDEIVYRAAGDHFLLVEYGEQMLDIRLRFRAHALMQWLQQNPVAGLRELTPGIRSLQVHFDSQQLSHDALLDHLLKAEQALSERLNELAVPSRIVHIPLSWDDEACQLAIEKYTQSVRK
>MP0315_megahit_166836_716-934
MTQEVRTDVSGTVWKLLVKPGDQVKSGDILFILEVMKTEVPYEAEADGKVTAVHITENSGMIGEDTLAVEIT*
>MP0315_megahit_170510_672-896
MAEIQLESPVTGVVWKVVAGPGTVVAAGDTILIVESMKMEIPVESPEDGTVTVLQVGEGDQVSEDDPVATMETA*
>MP0315_megahit_174384_1-183
MATEVTTTVPGNIWKVLVKEGDEVKKGDTLFIMEVMKTEVNHDSPVDGKVIQVHVVNDQEG
>MP0315_megahit_174384_216-659
NKGLEHGSEPSNIIDQGYPIGAINLAGQTPIILVNDGPSMGGFINPYTVPSVAFWKLGQSKPGDIYSFNEISVEQAQSLRSDQTSICSDRSIESKDDSQSFMKGSTKTKDINQIKIRDFDQEKEKEKTRDKLMEKKGLEKMKVRYFD*
>MP0315_megahit_182948_3-515
MLDIRLRFRAHALMQWLQQNPVVGLRELTPGIRSLQVHFDSQQLSHSALLDHLFKAEQALSERLNELAVPSRIVHIPLSWDDEACQLAIEKYTQSVRKNAPWCPSNLEFIRRINGLDSIDDVKKVLFEASYLVMGLGDVYLGAPVATPTDPRHRLVTTKYNPARTWTAENS
>MP0315_megahit_188543_1-669
NTRLQVEHGVTEEVFGVDLVEWMVRLAAGEELELNARRANLAPKGHSIQVRLYAEDPFRDFQPCAGLLSEVAFPSGDGIRIDHWIESGLEVPPYFDPMLAKVIVHAEDRAAALTKLQNTLDATRLYGSETNLDYLRALTRDPALLAGEVTTRYLNSFRFQPARIDVLAGGTQTTIQDFPGRTGSWDVGVPPSGPFDSYAFRLGNRLLNNPADAAGLEITLQGP
>MP0315_megahit_219414_15694-19284
MFKKVLIANRGAIATRITRTLHEMNVQAVAVYAEADRDSLHVSAADESYSLGEGRASETYLNQQLIIDIATQAGAEAIHPGYGFLSENPGFARLCEQNNIVFLGPTAEQMESFGLKHSARALAEENDVPLLPGTGLLTSLDDAVEQASQVGYPVMLKSTAGGGGIGMNRCDDEASLRQAFNSVKNLSANNFSNDGVFLEKFITRARHIEVQVMGDGEGHVLALGDRDCSSQRRNQKVIEEAPAPNIPDDVRADMQEVAVRLMSAIHYRSAGTVEFVYDADNQQFYFLEVNTRLQVEHGVTEEVYGVDLVRWMVEVGAKESHLPATAPEPKGHAIQVRLYAEDPHKQFQPSSGLLTEVIWPQSDAIRVDYWVKAGIEVSPFYDPMLAKIISHADSRELAHQKLLAALDDLQVYGIETNADYVGQILQDEAFLNAAVTTRYLDGFVYQPSTINILSPGTMTTIQDYPARVGYWDIGVPPSGPFDSLSFRLGNRLLANDESCAGLEITLSGPELSFNVPTSIVVTGAELSIELNGEPQSAWQVISVKAGDKLKLGQVKGAGARAYLLVAGGIQCPEYLGSRSTFTLGQFGGHVGRTLKTGDVLHILPEQPVSDTATLAHDCQPEIQHHWDIHVVYGPHGAPDFFTDSDIEMFFNTDWKIHYNSSRTGVRLIGPRPEWARTDGGEAGLHPSNIHDNAYAVGSIDFTGDMPIILGPDGPSLGGFVCPATVITADLWKVGQLKAGDTVRFVPVSIETANALERAQNQAIDGLSQQAVSVETAAIDTPVHAISKDTSTGMDITYRLAGDHYLLVEFGEQTLDINLRFKVHALMLWLQEQAVTGILELTPGIRSLQVHYDSMVLSLDELMSVLKQAEKDIQHVDDLDLPTRIVHIPISWDDEACRLASEKYMQSVRQNAPWCPDNIEFIRRINGLDSVDDVKKIVFDASYLVMGLGDVYLGAPVATPMDPRHRLVTTKYNPARTWTAENSVGIGGSYLCVYGMEGPGGYQFIGRTLQMWNRYEKTKEFTQPWLLRFFDQIRFYEVSHDELMQIRRDFIHGNYELKIEETRFNLKDYNAFIEKHQAEINAFTATRQQAFNEELERWKRDGLLHFDSGDQQAEVDEALLPLADNAISVDSPLNCSIWKIEVEEGQDVKEGDTLMILEAMKMEILVTAPQAGKVSSLSRKPGSQVGMGDRLLVLEVE*
>MP0315_megahit_227514_504-2693
GVPPSGPMDDRSFRLGNLRLGNPEGTAGLEITFTGPTIRFNTSARLCLTGADFGAKLDGEPVALHTPFDVTAGQMLAMGRVTGGGMRGYLLFAGGLDIPPYLDSQSTFELGQFGGHAARRLVAGDTLHLAAAATDPVTAPAGGEQALGNCWTLRVLYGPHGAPDFFTPEDVETIAAAEWKVHYNSNRTGVRLVGPKPEWARTDGGEAGLHPSNIHDNPYAIGAVDFTGDMPIILGPDGPSLGGFVCPFVVIAADRWKIGQLAPGNRVRFQPVNIDEAEQANRAAPLAGASAGVADATPRSELAELSPLLAEIPAEGNRPRTVYRQQGDRNILVEYGPIVLDLELRIRVHALMTVLEAKGLAGVIDITPGIRSLQLHFDGRQLDQARALAALIQCEDELGDLEDFVIPSRIVHLPLSWRDPAINATVEKYMATVREDAPWCPDNIEFIRRINGLSDADAVERVVFDASYLVMGLGDVYLGAPVATPVDPRHRLVTTKYNPARTWTPPNVVGIGGAYMCIYGMEGPGGYQLFGRTIQVWNTHRQTDAFVDGKPWLLRFFDQIRFFEVSAAELEEWRRDFAAGRRTIEVEHSEFRLADYRAFLADNADSIAEFETRRQAAFDAERAEWERTGEFDRVSELIEDGGSGGLDVPAIEVPDGADVIESPFGGYIWKLLVAEGDEVEAGATVAVIEAMKMETPLESPAAGTISALYIEERQPIEPGAPLMALSRRA*
>MP0315_megahit_250466_266-1411
MFNKVLIANRGAIATRIIRTLRTLGVGSVAVYAECDADSLHVRLADEAYSLGEGAAADTYLQVDKLLAIAADTGAQAIHPGYGFLSENANFVRRCEAAGVAFIGPTPEQMLAFGLKHRARELAEQANVPLLPGTDLLTDLAAAKAESARIGYPVMLKSTAGGGGIGMQLCHSEDELIGAFDSVKRLGASNFADDGVFLEKFIARARHIEVQVFADGKGNALALGERDCSSQRRNQKVVEECPAPNLSDAVRSELHATAEKLLSSVSYRNAGTVEFIYDADSHQFYFLEVNTRLQVEHGVTEEVFGVDLVEWMVRLAAGEELELNARRANLTPKGHSIQVRLYAEDPFRDFQPCAGLLSEVAFPSGDGIRIDHWIESGLEVPP
>MP0315_megahit_251495_1-729
PTDPRHRLVTTKYNPARTWTAENSVGIGGSYLCVYGMEGPGGYQFVGRTLQMWNRYRQTREFSKPWLLRFFDQIRFYEVSHEELQQIRRDFPQGRYPLRIEESQFSLAEHEAFIADNADDIDAFKQQRNAAFAEELRQWHANGQFNFESEELESSDEDVSWPEDSVGVDSPVSGSLWQAEVKVGDTVKAGQTLLILESMKMEIPLQAPCAGVVTHVLQQPGGRVQAGQPLVVLRDEALETVA*
>MP0315_megahit_258221_508-2094
MSDATVLIANRGAIATRIIRTLRRMGLRSVAVYSEADADSLHVAQADEAVCIGPAPAAESYLDGAAIIAAAKATGAGYIHPGYGFLAENAEFAEACEAAGIVFIGPRPEHIRTFGLKHSARALAEAQGVPLAPGTGLLTDEEEAAAAAEAIGYPVMLKATAGGGGIGMRICSSESELRDGFAGVVRQGASSFGDSGVFLERYIARARHIEVQVFGDGEGHVMPLGERDCSLQRRNQKVVEEAPAPCLSDALRRDLIAAAVDLAQAARYRSAGTVEFLFDAEREEFFFLEMNTRLQVEHGVTEEVMGVDLVEWMVRGGMGDFAFMDRTPPVANGHAIQVRLYAEDPALDYRPTTGTLSALSFPDDIRAETWCEAGSTVSPWYDPMIAKLITHADSRDGAIASMQAALRDSRIEGLETNLRWLRDVLRDDSFAAGTVSTRLLDTVPYAPRSLQIVSGGTATTVQDWPGREGLWSIGVPPSGPMDDRSFRLGNLRLGNPEGTAGLEITFTGPTIRFNTSARLCLTGADFGAK
>MP0315_megahit_263947_922-2046
MLEVIKKGLETSIQDYPGRIGCLNQGFPPSGPMDSWSFRLANVLVENSSEAAALECQFMGPTLKFKSNRVIAITGANMSPKLDGDVIPLWESVQVKAGQVLDMEFATIGARSYIAFSGGIMSEPWLGSRSTFHKAGVGGINGKAIQEGQTIPLGKSNAKAGNKIKKSSLPIIPSDKKWSIEVVRGPNDDWIDEKGHKMFLNSEWKLQAKSDRTGYRLDGPKWSFSEKATQKGIEHGSDPSNIIDQGYPVGAVNLAGQTPIILVNDGPSMGGFINPYTVPSASLWKLGQAKPGDSLKFIEVSVEKAQELRSKQNNICSKSSFETLNINGSVDKKSRTNKINHIKIKDFEKEKEKEKMRDKITEKKGLKKMKVRFF*
>MP0315_megahit_263947_2051-2377
TPKGTVGMGGSSTSIYPDRLPGGYQIFGIIPVPIWDTKKSFPVFENNICLFKPGDRVKFIPTDYKEFDHITNEIENKTFDYSSIIDHQKFSVKKYKTWLSKLDKNKRF*
>MP0315_megahit_264212_3-638
NQGFPPSGPMDSWSFRLANVLVENKQGAAALECQFMGPSLKFNSNRIIAITGANMSPKLDGNPIPLWESIEVKADQVLEMEFATIGARSYIAFSGGIISEPWLSSRSTFHKAGVGGIEGKAIQEGQIIPLGKSKSVAGRKIKKSSMPIMSTDKKWAIEVVRGPNDDWIDEKGHKMFLNSEWKLQAKSDRTGYRLDGPEWSFTEKATHKGLEH
>MP0315_megahit_269955_2-1867
LRFASASQIVLSGAAIDAKLDDQPIAAWQVIDVAAGQTLTLGRIKEAGARAYLAVLGGLQCPDYLGSKSTFTLGQFGGHNGRALRTGDVLHLSTDVSPVASAEVPSALRPAISNQWELRVIYGPHGAPDFFTGKDIDSFFATDWEIHYNSSRTGVRLIGPKPEWARKDGGEAGLHPSNIHDNAYAFGTVDFTGDMPVILGPDGPSLGGFVCPATVITADLWKLGQLRAGDTVRFVPVSIEQAVALEAAQIKQIDALAAAPVDWQPVSVGSPILKRLPAEQFGDEIIYRAAGDHFLLVEYGEQMLDIRLRFRAHALMQWLQQNPVAGLRELTPGIRSLQVHFDSQQLSHSALLDHLFKAEQALSERLNELAVPSRIVHIPLSWDDEACQLAIEKYSQSVRKNAPWCPSNLEFIRRINGLDSIDDVKKVLFEASYLVMGLGDVYLGAPVATPTDPRHRLVTTKYNPARTWTAENSVGIGGSYLCVYGMEGPGGYQFVGRTLQMWNRYRQTREFSKPWLLRFFDQIRFYEVSHEELQQIRRDFPQGRYPLRIEESQFSLAEHEAFINDNADDIEAFKRQRNAAFAEELRQWHANGQFNFESEELESSDEDVSWPEDSVGVDSPVS
>MP0315_megahit_274038_2715-2909
MTVFSTILVANRGEIAIRIIRSAQKMGIKCVAVYVDADKNAPYLAQADQSIKLETNYLDADAILS
>MP0315_megahit_274466_3-236
MSNYFFEVLRSGINTTFQDKGRFHMQHLGVAPGGCMDLESFSIANALVGNTSDAGVLEFAYQGPLLKLIKGRTKIAIT
>MP0315_megahit_275198_3-647
KVLIFMVQVIKKGLETSVQDYPGRIGTLNLGFPPSGPMDSWSFRLANVLVQNEPGAAALECQFMGPTLKFNSDRIIALTGADMSPKIDGTPVPLWQSLEVKKDQVLEMAFATVGARSYIAFSGGINTSPWLGSRSTFHKAGVGGIEGKAIQDGQVIPLNKSKSVAGRKIKKSSIPVMSTNKKWSVEVVKGPNDDWVDEKGHKMFLNSDWKLQSKS
>MP0315_megahit_281964_16824-17795
MTLEIVKPGLATTVQDLGRPGYFHLGIPEGGAMDRLALSAANMLVGNEDGAACLEAVFMGPEVKFGADMTVAVTGAELPVMLDGAPRDTWTSFSIKAGQVLSFGFLKEGARIYIAVSGGIDTPPALGSRSTYAIGALGGFEGRPVAAGDVIPVGKAMEGSDGRSVPQALRRRPGKPAVLRVLPGLYWHRLTEKSQNAFFDDDWTVAPEADRMGYRFRGGQQMEFVVREQPFGAGSDPSNIVDGCYSYGSIQVPGGLEPIVLHRDAVSGGGYFTLGAVISADMDLIGQLQPNAPVKFERVDMDQALAARKVRKETIEQIRQALL*
>MP0315_megahit_281964_17785-18660
MKTRYTYGGDEHVYVEVDDEMSLDAFFIALSLSKLVREADIPGVTEICPANASFEVRFDPDVIAPDEMMTRIKELEGEAQAQEKRLDTRIIEIPVFYEDPWTHETLMRFRERHQDPSGTDLDYAARINGYDSAAAFIEAHHSQPWFVSMVGFVSGLPFLYQLVERDKQLEVPKYLRPRTDTPKLTVGYGGCFSCIYSVRGAGGYQMFGITPMPIFDPEQKISYLKDFMVFFRPGDIVKWKPIDRAEYDAITQQVEEGSYTPKIAEVAFDLDAFNKDMTGFNAKLMEALNDA*
>MP0315_megahit_286561_134-550
MVKVIKKGLETSVQDYPGRIGALNLGFPPSGPMDSWSFRLANVLVENKPGAAALECQFMGPTLKFNSDRIIAITGADMSPKIDGSPVPLWESLEVKKDQVLEMAFATVGARSYIAFSGGINTTPWLGSRSTFHKAGVGG
>MP0315_megahit_291865_4778-5674
MSNEMTATTRYSQAGDEFLFVELNEEMTLEAFFRSISITQRLREIALPGVVEICPANASYQVRYNPDMLTAQALQEKLEALEQEVASQQVRTLETRIIEVPVLYNDPWTHETLMRFRDHHQDPNATDLEYAARINGYDSVDAFIKAHSDTPWFVSMVGFVAGLPFMYQMVPRERQIQVPKYLRPRTDTPKQTVGIGGCFSVIYSVRGAGGYQMFGVTPMPIYDPADEQPHIDASMIYFRPGDIVKYRAVERDEYDTLLAGAEKGQFSPTVTPFTFDLDAFNQDPDGYARRVKEALYEH*
>MP0315_megahit_294616_3-710
FGNVMNLELNFTAQNLAKAIKDHKVKGVYETSPCFASMLVHYEPEEIKFNDLKNELKSLVDSLGPSDDIEINSRIFSFPTVYLDKWTKECVEDYSSKIAKKKPDPELITELNNLESTEQFVRVHSGTEYWVSAIGFWPGLPFMMALDPRCKLTVPKYNPPRTWTPKGTVGMGGASTSIYPDRLPGGYQIFGIIPVPIWDTKKSFPVFENNICLFQPGDRVKFIPTTYEEFDHVSKK
>MP0315_megahit_296073_746-4372
MSIHKTFSKVLIANRGAIAARILRTLKALGVGSVVVYADADRDVPYVHQADEAYSLGEGAASDTYLNIDKLIAIAQQSGAQAIHPGYGFLSENTRFITACDAAGLVFLGPTAEQIQQFGLKHEARALAEKAGVPLVPGSQLLETLEDAKQAAERIGYPVMLKSTAGGGGIGMQVCHSQTELARAFESVKGLGERNFGDGGVFLEAYIARARHLEVQLFGDGQGSVIALGERDCSTQRRHQKVLEECPAPNLPEAVRQSLHATAVQLGKAVNYRSAGTVEFIYDAEREAFYFLEVNTRLQVEHGVTELVYGVDIVEWMVKLGAGELPRLETLAQTLSPTGHAVQARLYAEDPAHDFRPSAGLLTEVIFPKASSLRIDHAIEAGLEVSPLFDPMLAKVMVHAESRKQATAQLADTLDNASVYGIATNRSWLAHVLRAERFQQADIDTHWLTTLAWAPPAMEVIAPGTLTTIQDFPGRQGHWDVGVPPSGPFDDWSFRLGNRLLDNPTDAAGLEITLQGPTLRFHRATQVVIAGAKLPASLDGNPINHWEVIDVPAGATLTLGKATAGARAYLLVRGGIECPQYLGSRSTFTLGQFGGHGGRALRSGDMLELPTLMPAPSRTLDNALAPAIGKGSESVTEIAVLYGPHGAPDFFTDSDIERFFDHEWEVHYNSSRTGVRLIGPRPEWARADGGEAGLHPSNIHDNAYAFGTIDFTGDMPVILGPDGPSLGGFVCPATVVRAERWKLGQLTAGDKVRFVPVTLTTARALEARQLTQLASLAPIPNVALTTERASPILRDVPASEAGERVVYRRAGDDFLLIEFGPMELDIALRFRVHAWMLWLREHPLTGLRELTPGIRSLQVHFEPLELSLDDLLVHLQQAEQALVDVESLEVESRIVHLPLSWDDPACQEAIDKYQRSVRPDAPWCPSNLDFIRRINALESEQQVRDIVFNARYLVMGLGDVYLGAPVATPLDPRHRLVTTKYNPARTWTAENSVGIGGAYLCVYGMEGPGGYQFVGRTLQMWNRYRTTQHFINPWLLRFFDQLRFYEVSHEELQQIRRDFPHGRFELPIETARFKLADYQADIDKNTDAIEAFRTKREAAFQAEMAAWRANGQFTFEDQAPASAEVDTLDENELGIESPVTGSLWKLLVKEGEQVDAGQPVALVESMKMEVEVTAHRAGRVARLPLAEGAAIGPGQPLVVLTQEEEADA*
>MP0315_megahit_304138_1-576
GPNDDWVDEKGHKMFLNSDWKLQSKSDRTGYRLEGPKWSFTEKATNKGLEHGTFPSNIIDQGYPVGAINLAGQTPIILVNDGPSMGGFIVPYTVPSASFWKLGQAKPGDSFNFVEISVEKAQTLRTEQTTICSEASLVSSNKQDILIKKKQINKIDHIKVVDFDKEKLDEKIRNKMMEKKGMKNIKVRFFN*
>MP0315_megahit_311742_192-1319
MVQVIKKGLETSVQDYPGRIGTLNLGFPPSGPMDSWSFRLANILVNNEPGTAALECQFMGPTLKFNDDRVIAITGADMSPKIDGTPVPLWESLEVKKDQILEMAFATVGARSYIAFSGGINTTPWLGSRSTFHKAGVGGIDGNAIQDGQIIPLNKFKSVKGRKIKNSSIPVMSTNKKWLVEVVKGPNDDWVDEKGHKMFLNSDWKLQSKSDRTGYRLEGPKWSFTEKATNKSLEHGTFPSNIIDQGYPVGAINLAGQTPIILVNDGPSMGGFIVPYTVPSASFWKLGQAKPGDSFNFVEVSVEKAQTLRTEQTMICSEASLVSSDKQDILIRKKQINKIDHIKVVDFDKEKLDEKVRNKMMEKKGMKNIKVRFFN*
>MP0315_megahit_314092_1-399
GLPFMMALDPRCKLTVPKYNPPRTWTPKGTVGMGGASTSIYPDRLPGGYQIFGIIPVPIWDTKKSFPVFENNICLFQPGDRVKFIPTTYEEFEHVSKKVKDGTYDYNIVEYQKFSVKNYKKWLTTIDQTKRF*
>MP0315_megahit_314092_405-794
MVQVIKKGLETSVQDYPGRVGTLNLGFPPSGPMDSWSFRLANVLVENEPGAAALECQFMGPTLKFNSDRIIAITGANMSPKINGTPVPLWESLEVKKDQVLEMSFATVGARSYIAFSGGINTTPWLGSKS
>MP0315_megahit_314925_75-734
MVQVIKKGLETSVQDYPGRIGTLNLGFPPSGPMDSWSFRLANVLVQNEPGAAALECQFMGPTLKFNSDRIISITGANMSPKIDGTPVPLWESLEVKKDQILEMAFATVGARSYIAFSGGINTEPWLGSRSTFHKAGVGGIEGKAIQDGQVIPLNKSKSVAGRKIKKNSIPVMSTNKKWSVEVVKGPNDDWVDEKGHKMFLNSDWKLQSKSDRTGYRLDGP
>MP0315_megahit_319302_3-773
QVLEMSFATVGARSYIAFSGGINTTPWLGSRSTFHKAGVGGIEGKAIQEGQIIPLNKSKSVAGRKIKKNSIPVMSTNKKWSVEVVKGPNDDWVDEKGHKMFLNSDWKLQSKSDRTGYRLDGPKWSFTKKATHKGLEHGTFPSNIIDQGYPVGAINLAGQTPIILVNDGPSMGGFIVPYTVPSASFWKLGQAKPGDRFNFVEISVEKAQALRAEQTMICSEASLVSSDKQDILIRKKQIKKIDHIKVVDFDKEKLDEK
>MP0317_megahit_59419_1-657
TWTAENSVGIGGAYMCVYGMEGPGGYQFVGRTLQMWNRYKQTREFTKPWLLRFFDKIRFYEVSHDELTNIREHFPHGQYPIRIEEDTFNLDEYERFLSDNAEGISAFQTHRQRAFQTELEDWKAKGLLRFESDTGAIEESDERELESGEFAVESHVSGNVWQVFVEPGQNVKAGQPLMVLESMKMEIEVTAHKDGTVVELLKEAGKGVAPGQMLVVLK*
>MP0317_megahit_59569_3-632
DRFIEMELGDELNFDLNFFVLSLSAKVREAEIAGLIELLPNMASIVLSYDPDVVSYADLKAEVLSHYRAMGSLEDMELLSPIYYIPVLYCDHVTRACWEDYCAKIGDKEYDPDILVRLNDLDGYAQLARIHSGTEYWVAALGFYPGLASLIALDPRCRMTAPKYNPPRTWTPKGTIGYGGSVTCVYPANTPGGYQIIGHTPVPVCDIEQR
>MP0317_megahit_79944_950-1825
MKTRYTHGGDEHIFVEIDEEMSLDAFFKSLTLASSLREKNIAGVTEICPANASFQVIFNPDKISPDAMLKELKHLEKSLEETKSIIDTRIIEVPVFYRDPWTEETLMRFRDRHQDPKSTDIEYSAKLNGYNTVEDFIEAHSSSLWIVTMVGFVAGLPFVYQLVDRERQIEVPKYLRPRTDTPKLTVGYGGCFGCIYSVRGAGGYQMFGITPMPIYDPKQELSYLKDFMVFFRPGDLIKFSSIDRTEYDEMLKETDNGQFEPRIRNFQFSLENFNKDNDGYNKILKETLYVN*
>MP0317_megahit_79944_1815-2792
MSIKVIKPGLSTTVQDLGRPGYYHLGIPISGGMDRMALRAANLLVGNNEGDAVLEAVFMGPELKFLVDSVVGVTGGEMVPKIDGVPKNTWTSFEVKAGQTLGFEYLKHGARTYIGISGGVDVPIVLGSRSTYSLGALGGFKGRPLIENDEIPIGIARKNVKIGIVIPEKFRRKIVGDLIKLRMLPGLYWHRINDQSKKTFLADSWKVALEADRIGYRFQGGNKLEFVDRKQPFGAGSDPSNIVDGCYPYGSIQVPGGTEPIVLHRDAVSGGGYFMLGTVISADMDIIGQLQPHTVVRFESVDMNLALKARAEQNSLVSGLFSIFS*
>MP0317_megahit_134349_3-707
IGSLNQGFPPSGPMDSWSFRLANVLVENKQEAAALECQFMGPCLKFNSNRIIAITGANMSPKLDGNPIPLWESIEVKADQVLEMEFSTIGARSYIAFSGGIISEPWLGSRSTFHKAGVGGIEGKAIQEGQVIPLGKSNSVAGRKIKNSSMPIMSTDKKWAIEVVRGPNDDWVDEKGHKMFLSSEWKLQAKSDRTGYRLDGPEWSFAEKATHKGLEHGSNPSNIIDQGYPVGAINL
>MP0317_megahit_167391_3-410
MLEVIKKGLETSIQDYPGRIGCLNQGFPPSGPMDSWSFRLANVLVENSSEAAALECQFMGPTLKFKSNRVIAITGANMSPKLDGDAIPLWESVQVKAGQVLDMEFATIGARSYIAFSGGIMSEPWLGSRSTFHKAG
>MP0317_megahit_169600_3-1754
LGQFGGHGGRALRSGDMLELPTLMPAPSRTLDNALAPAIGNGSESVTEIAVLYGPHGAPDFFTDSDIERFFDHDWEVHYNSSRTGVRLIGPRPEWARADGGEAGLHPSNIHDNAYAFGTIDFTGDMPVILGPDGPSLGGFVCPATVVRAERWKLGQLTAGDKVRFVPVTLTTARDLEERQLTQLASLAPIPNVALTTERASPILRDVPASEAGERVVYLRAGDDFLLIEFGPMELDIALRFRVHAWMLWLREHPLTGLRELTPGIRSLQVHFEPLELSLDDLLVHLQQAEQALVDVESLEVESRVVHLPLSWDDPACQEAIDKYQRSVRPDAPWCPSNLDFIRRINALESEQQVRDIVFNARYLVMGLGDVYLGAPVATPLDPRHRLVTTKYNPARTWTAENSVGIGGAYLCVYGMEGPGGYQFVGRTLQMWNRYRTTQYFNNPWLLRFFDQLRFYEVSHEELQQIRRDFPHGRFELPIETARFKLADYQADIDKNADAIEAFRTKREAAFQAEMAAWRANGQFTFEDQAPASAEVDTLDENELGIESPVTGSLWKLLVKEGEQVDAGQPVALVESMKMEVEVT
>MP0317_megahit_173681_8964-10883
MFNKVLIANRGAIAVRVMRTLKALGVTPVVIYHEADKHSLHVQQAEESYSLGSGSVADTYLNQEKILGIAKDSGAQAIHPGYGFLSENAGFSDSCEKAGVVFLGPTGQQMLEFGLKHSARALAQQANVPLLPGTELLTDLSEAKAEATRIGYPVMLKSTAGGGGIGMQLCYTEAELVNAFDSVKRLSANNFSNDGVFLEKFVERARHIEVQIFGDGKGTVAALGERDCSLQRRNQKVIEETPAPRISEAVRTALHETAKRLGESVNYRSAGTVEFIYDESSESFYFLEVNTRLQVEHGVTEEVFGVDLVEWMVRLGAGDELPLNKERTPKGHSIQARIYAEDPVKNFQPCAGLLSRVDWQAKATDGMRTRIDTWVESGTQVPALFDPMLAKVIVTADDRASAIQGLAETLDQSELYGIETNLLYLKSILKDEEVKAGLVWTQKLNKMQFSDPAIDVISGGTQTTVQDVPGRIGHWDVGIPPSGPFDEYSFRLGNRLLGNSEDCAGLEITLKGPVLVFQKATQIILTGAETSAELTSDNKTTSIAFNQVIEVKQGDQLDCGTVTGAGARAYLLVAGGIQCPEYLGSRSTFTLGQFGGHNGRALLPGDVLHLTEGHTTVEPVETASNLLPDIGNEWQLRVIY
>MP0317_megahit_180910_3340-3612
MSIHKTFSKVLIANRGAIATRILRTLKALGVGSVVVYADADRDAPYVHQADEAYSLGEGAASDTYLNIDKLIAIAQQSGAQAIHPGYGFLS
>MP0317_megahit_181671_1-579
APDFFTQNDIDEFFAANWEVHFNSSRTGVRLIGPKPEWARNDGGEAGLHPSNIHDNAYAIGAVDFTGDMPVILGPDGPSLGGFVCPVTVIQADLWKLGQLKAGDKIRFTPVSHDTAVTLRNQQLQQINTLEYKASEVSEYLPESPVLNTIDTDTHPTGVVYRPAGDNYLLIEYGPLQLDIRLRFRVHALMESL
>MP0317_megahit_182421_439-570
MVEVIKKGLETSIQDYPGRIGCLNQGFPPSGPMDSWSFRLANVL
>MP0317_megahit_185811_1-1062
AVRQSLHATAVQLGKAVNYRSAGTVEFIYDAEREAFYFLEVNTRLQVEHGVTELVYGVDIVEWMVKLGAGELPRLETLAQTLSPTGHAVQARLYAEDPAHDFRPSAGLLTEVIFPEASGLRIDHAIEAGLEVSPLFDPMLAKVMVHAESRKQATAQLADTLDNTSVYGIATNRSWLAHVLRAERFQQADIDTHWLTTLAWAPPAMEVIAPGTLTTIQDFPGRQGHWDVGVPPSGPFDDWSFRLGNRLLDNPTDAAGLEITLQGPTLRFHRATQVVLAGAKLPASLDGNPINHWEVIDVPAGATLTLGKATAGARAYLLVRGGIECPRYLGSRSTFTLGQFGGHGGRALRSGDML
>MP0317_megahit_191448_3-542
IQQFGLKHEARALAEKAGVPLVPGSQLLETLEDAKQAAERIGYPVMLKSTAGGGGIGMQVCHSHTELARAFESVKGLGERNFGDGGVFLEAYIARARHLEVQLFGDGQGSVIALGERDCSTQRRHQKVLEECPAPNLPEAVRQSLHATAVQLGKAVNYRSAGTVEFIYDAEREAFYFLEV
>MP0317_megahit_216728_2-286
MTVFSTILVANRGEIAIRIIRSAQKMGIKCVAVYVDADKNAPYLAQADQSIKLETNYLDADAILNAAQMTGSEAIHPGYGFLSENAKFASSVEQS
>MP0317_megahit_223911_1-126
MAEIQLESPVTGVVWKVVAGPGTVVAAGDTILIVESMKMEIP
>MP0317_megahit_226325_74-1243
MAIYNRQNKEVLINMVEVIKKGLETSIQDYPGRIGSLNQGFPPSGPMDSWSFRLANVLVENKQDAAALECQFMGPSLKFNSNRIIAITGANMSPKLDGNPIPLWESIEVKANQVLEMEFATIGARSYIAFSGGIISEPWLSSRSTFHKASVGGIEGKAIQEGQIIPLGKSKSVAGRKIKKSSMPIMSTDKKWAIEVVRGPNDDWVDEKGHKMFLNSEWKLQAKSDRTGYRLDGPEWSFNEKATHKGLEHGSNPSNIIDQGYPVGAINLAGQTPIILVNDGPSMGGFIVPYTVPSASFWKLGQAKPGDGFNFREVSIEVAQSLRNEQNSICNELSIEASTEKNILKETVKTKKIDHIKVKDFGKEKEKDKIRDKLMEKKGLEKMKVRFFN*
>MP0317_megahit_227081_2-925
KVLQNEHFVNATYNTKFIENNLNLILQKKDNVGSLEINEEATKKLRQEKNNKAPQVIINEKEQNEPTIKIKNVPGKIYENPKFLPGGDKYMLIEFGNIMDLEINFKAQNLAQAIKNKKVKGVYETAPCFASMLVHYNPDEIKFNDLKNELSSLIKSLGPTDEIEINSRVFSFPTVYLDKWTKECVNDYINKIAKKKPDPEFITELNNLEDTEHFVRVHSGTEYWVSSLGFWPGLPFMMPLDPRCLLTAPKYNPPRTWTPKGTVGMGGASTAIYPEALPGGYQIFGITPVPIWDTKKSFSVFENSICLF
>MP0317_megahit_234016_1301-1813
MSLEILRAGLQTSVQDLGRFGAAHLGISASGASDNLAMRIGNLMVGNPENTTAIEMTLTGDTVLFHSDAFIALAGSKFKIDLDEKPFPFWSGTYIQAGQVLTIGSTLNGARCYLCVRGGLQIKKIINSASTHLTSGMGGLNGSILKKGDQIAFGNLNNVIQPIKNMENYPF
>MP0317_megahit_250469_3-1505
MFNKVLIANRGAIATRIIRTLRTLGVGSVAVYAECDADSLHVRLADEAYSLGEGAAADTYLQVDKLLAIAADTGAQAIHPGYGFLSENANFVRRCEAAGVAFIGPTPEQMLAFGLKHRARELAEQANVPLLPGTDLLTDLAAAKAESARIGYPVMLKSTAGGGGIGMQLCHSEDELIGAFDSVKRLGASNFADDGVFLEKFIARARHIEVQVFADGKGNALALGERDCSSQRRNQKVVEECPAPNLSDAVRSELHATAEKLLSSVSYRNAGTVEFIYDADSHQFYFLEVNTRLQVEHGVTEEVFGVDLVEWMVRLAAGEELELNARRANLTPKGHSIQVRLYAEDPFRDFQPCAGLLSEVAFPSGDGIRIDHWIESGLEVPPYFDPMLAKVIVHAEDRAAALTKLQNTLDATRLYGSETNLDYLRALTRDPALLAGEVTTRYLNSFRFQPARIDVLAGGTQTTIQDFPGRTGSWDVGVPPSGPFDSYAFRLGNRLLNNPAD
>MP0317_megahit_252710_293-805
LQSKSDRTGYRLDGPNWTFTEKATHKGLEHGTFPSNIIDQGYPVGAINLAGQTPIILVNDGPSMGGFIVPYTVPSASFWKLGQAKPGDSFNFVEISVEQAQTLRAEQTIICSDASLVSSNEENILIRKKPIKKIDHIKIVDFDKEKLDEKIRNKMMEKKGMKNIKVRFFN*
>MP0317_megahit_271925_1145-2158
FRLANVLVENSSEAAALECQFMGPSLKFKSNGVIAITGANMSPKLDGNIIPLWESIQVKTGQVLEMEFATIGARSYIAFSGGIMSEPWLGSRSTFHKAGVGGINGKAIQEGQTIPLGKSNAKAGNKIKKSSLPIISSDKKWSIEVVRGPNDDWIDEKGHKMFLNSEWKLQAKSDRTGYRLDGPKWSFSEKATQKGIEHGSDPSNIIDQGYPVGAVNLAGQTPIILVNDGPSMGGFINPYTVPSASLWKLGQAKPGDSLKFIEVSVEKAQELRSKQNNICSTKSFETLNINGSVDKKSRTNKINHIKIKDFEKEKEKEKMRNKITEKKGLKKMKVRFF*
>MP0317_megahit_273725_34-1161
MVQVIKKGLETSVQDYPGRIGTLNLGFPPSGPMDSWSFRLANVLVNNEPGTAALECQFMGPTLKFNDDRVIAITGADMSPKIDGTPVPLWESLEVKKDQILEIAFATVGARSYIAFSGGINTTPWLGSRSTFHKAGVGGIDGKAIQDGQIIPLNKSKSVKGRKIKNSSIPVMSTNKKWLVEVVKGPNDDWVDEKGHKMFLNSDWKLQSKSDRTGYRLEGPKWSFTEKATNKSLEHGTFPSNIIDQGYPVGAINLAGQTPIILVNDGPSMGGFIVPYTVPSASFWKLGQAKPGDSFNFVEVSVEKAQTLRTEQTMICSEASLVSSDKQDILIRKKQINKIDHIKVVDFDKEKLDEKVRNKMMEKKGMKNIKVRFFN*
>MP0317_megahit_273725_1167-2006
AGDKYMLIEFGNVMNLELNFTAQNLAKAIKDHKVNGVYETSPCFASMLVHYEPDEIKFNDLKKELKSLVDSLGPSDDIEINSRIFSFPTVYLDKWTKECIEDYSNKIAKKKSDPELITELNNLESTEQFVRVHSGTEYWVSAIGFWPGLPFMMALDPRCKLTVPKYNPPRTWTPKGTVGMGGASTSIYPDRLPGGYQIFGIIPVPIWDTKKSFPVFENNICLFQPGDRVKFVPTTYEEFDHVSKKVEDGTYDYNIIEYQKFSVKNYKKWLTTIDQTKRF*
>MP0317_megahit_275374_423-1484
LNLGFPPSGPMDSWSFRLANVLVQNEPGAAALECQFMGPTLKFNSDRIISITGANMSPKIDGTPVPLWESLEVKKDQILEMAFATVGARSYIAFSGGINTEPWLGSRSTFHKAGVGGIEGKAIQDGQVIPLNKSKSVAGRKIKKNSIPVMSTNKKWSVEVVKGPNDDWVDEKGHKMFLNSDWKLQSKSDRTGYRLDGPKWSFTKKATHKGLEHGTFPSNIIDQGYPVGAINLAGQTPIILVNDGPSMGGFIVPYTVPSASFWKLGQAKPGDRFNFVEISVEKAQALRAEQTMICSEASLVSSDKQDILIRKKQIKKIDHIKVVDFDKEKLDEKIRNKMMEKKGMKNIKVRFFN*
>MP0317_megahit_278391_371-2554
VPPSGPFDSYAFRLGNRLLNNPADAAGLEITLQGPTLRFASASQIVLSGAAIDAKLDDQPIAAWQVIDVAAGQTLTLGRIKEAGARAYLAVLGGLQCPDYLGSKSTFTLGQFGGHNGRALRTGDVLHLSTDVSPVASAEVPSALRPAISNQWELRVIYGPHGAPDFFTGKDIDSFFATDWEIHYNSSRTGVRLIGPKPEWARKDGGEAGLHPSNIHDNAYAFGTVDFTGDMPVILGPDGPSLGGFVCPATVITADLWKLGQLRAGDTVRFVPVSIEQAVALEAAQIKQIDALAAAPVDWQPVSVGSPILKRLPAEQFGDEIIYRAAGDHFLLVEYGEQMLDIRLRFRAHALMQWLQQNPVAGLRELTPGIRSLQVHFDSQQLSHSALLDHLFKAEQALSERLNELAVPSRIVHIPLSWDDEACQLAIEKYSQSVRKNAPWCPSNLEFIRRINGLDSIDDVKKVLFEASYLVMGLGDVYLGAPVATPTDPRHRLVTTKYNPARTWTAENSVGIGGSYLCVYGMEGPGGYQFVGRTLQMWNRYRQTREFSKPWLLRFFDQIRFYEVSHEELQQIRRDFPQGRYPLRIEESQFSLAEHEAFINDNADDIEAFKRQRNAAFAEELRQWHANGQFNFESEELESSDEDVSWPEDSVGVDSPVSGSLWQAEVKVGDTVKAGQTLLILESMKMEIPLQAPCDGVVTHVLQQPGGRVQAGQPLVVLRDEALDTVA*
>MP0317_megahit_285098_3-596
NTKFIENNLASFINKKEDIVPTKQHQDTSKVNQKYNDKDVKAFEKIIAKTPKSKNGQGYTDKDLKAFENIVSSKAKTAENGIKPEVKNIPGKIYDTPKFLPAGDKYMLIEFGNVMNLELNFTAQNLAKAIKDHKVTGVYETSPCFASMLVHYEPEEIKFNDLKNELKSLIDSLGPAGDIEINSRIFSFPTVYLDKWTK
>MP0317_megahit_293303_3-776
EGINTNKSFLISVLQNKNFVDANFNTKFIENNLATFIKKKEDILPTKQQEATKINQEYSDKDVKAFEKIIAKTPKIKNGQDYTEKDLKTFENIVSSKDKKVQPEVKTEVKNVPGKIYDTPKFLPAGDKYMLIEFGNVMNLELNFTAQNLAKAIKDHKVKGVYETSPCFASMLVHYEPEEIKFNDLKNELKSLVDSLGPSDDIEINSRIFSFPTVYLDKWTKECVEDYSSKIAKKKPDPELITELNNLESTEQFVRVHS
>MP0317_megahit_294268_1-462
EQFVRVHSGTEYWVSAIGFWPGLPFMMALDPRCKLTVPKYNPPRTWTPKGTVGMGGASTSIYPDRLPGGYQIFGIIPVPIWDTKKSFPVFENNICLFQPGDRVKFIPTTYEEFEHVSKKVKERTYDYNIVEYQKFSVKNYKKWLTTIDQTKRF*
>MP0317_megahit_294268_468-701
MVQVIKKGLETSVQDYPGRIGTLNLGFPPSGPMDSWSFRLANVLVENEPGTAALECQFLGPTLKFNSDRIIAITGANM
>MP0317_megahit_297186_2-556
DEKGHKMFLNSDWKLQSKSDRTGYRLDGPKWTFAEKATHKGLEHGTFPSNIIDQGYPVGAINLAGQTPIILVNDGPSMGGFIVPYTVPSASFWKLGQAKPGDSFNFVEISVEKAQTLRAEQTTICSKASLVSYNEENILIRKKSIKKIDHIKVVDFDKEKLDEKIRNKMMEKKGMKNIKVRFFN*
>MP0319_megahit_5472_3-569
MKTRYTYGGDEHVYVEVDDEMSLDAFFIALSLSKLVREADIPGVTEICPANASFEVRFDPDVIAPDEMMTRIKELEGEAQAQEKRLDTRIIEIPVFYEDPWTHETLMRFRERHQDPSGTDLDYAARINGYDSAAAFIEAHHSQPWFVSMVGFVSGLPFLYQLVERDKQLEVPKYLRPRTDTPKLTVGYG
>MP0319_megahit_9756_3-524
IPVGKAMEGSDGRSVPQALRRRPGKPAVLRVLPGLYWHRLTEKSQNAFFDDDWTVAPEADRMGYRFRGGQQMEFVVREQPFGAGSDPSNIVDGCYSYGSIQVPGGLEPIVLHRDAVSGGGYFTLGAVISADMDLIGQLQPNAPVKFERVDMDQALAARKVRKETIEQIRQALL*
>MP0319_megahit_30259_249-524
AGSDPSNIVDGCYPYGSIQVPGGTEPIVLHRDAVSGGGYFMLGTVISADMDIIGQLQPHTVVRFESVDMNLALKARAEQNSLVSGLFSIFS*
>MP0319_megahit_35064_3-239
DERELESGEFAVESHVSGNVWQVFVEPGQNVKAGQPLMVLESMKMEIEVTAHKDGTVVELLKEAGKGVAPGQMLVVLK*
>MP0319_megahit_37950_3-722
RFVPVTLATARALEERQLAQLASLTPAANVALTTEQTSPVLREVLASEAGEQVVYRRAGDDFLLIEFGPMELDIALRFRVHAWMLWLREHPLAGLRELTPGIRSLQVHFEPLELSLDDLLAHLQQAEQALVDVESLEVESRVVHLPLSWDDPACQEAIDKYQRSVRPDAPWCPSNLDFIRRINALESEQQVRDIVFNARYLVMGLGDVYLGAPVATPLDPRHRLVTTKYNPARTWTAENS
>MP0319_megahit_61396_1-597
FAGGLDIPPYLDSQSTFELGQFGGHAARRLVAGDTLHLAAAATDPVTAPAGGEQALGNCWTLRVLYGPHGAPDFFTPEDVETIAAAEWKVHYNSNRTGVRLVGPKPEWARTDGGEAGLHPSNIHDNPYAIGAVDFTGDMPIILGPDGPSLGGFVCPFVVIAADRWKIGQLAPGNRVRFQPVKIDEAEQANRAAPLAGAS
>MP0319_megahit_66638_3-2012
GADMQATLDGNPVPGYTAIAIQPGQTLKLGKVVGEGARAYLAIAGGIQCSPYLGSRSTFTLGQFGGHGGRALRTGDVLHFSPDNGAGSDLVVPENLKPALNNQWTLRVIYGPHGAPDFFTDDDMAMFFSTDWQVHYNSSRTGVRLVGPKPGWARSDGGEAGMHPSNIHDNAYAVGTVDFTGDMPVILGPDGPSLGGFVCPATVILADRWKLGQLKAGDTLRFEAISLADADALAAEQDACVAALSAPQQQVSPAPITTPILNRLSESDAGVEVVYRAAGDRYLLVEYGPLVLDLRLRFRAHALMLWLQEQQLDGVIELTPGIRSLQIHFDPRQLPRTDLLEKLAQAEHALQQQDDLEVPSRIVHIPLSWDDQACHQAIEKYMQSVRKDAPWCPSNLEFIRRINGLDSIDDVKEILFSARYVVMGLGDVYLGAPVATPYDPRHRLVTTKYNPARTWTAENSVGIGGAYLCVYGMEGPGGYQFVGRTLQMWNRYRQTEAFDQPWLLRFFDQIRFYEVSHEELNQIRRDFPKGQYPIRIEKTTFSQKDYQQFLDDNQQDITTFTDARNRAFDEELQRWVASGQINFQSEQDLDADNSAEPVEGTPVESPVAGNIWKLNVAEGDTVQEGDVVAVLESMKMEIEISAPQSGKVVAITRQEGQQINAGQAIMVLD*
>MP0319_megahit_70265_48-671
GPGGYQLFGRTIQVWNTHRQTDAFVDGKPWLLRFFDQIRFFEVSAAELEEWRRDFPAGRRTIEVEHSEFRLADYRTFLADNADSIAEFETRRQAAFDAERAEWERTGEFDRVSELIEDGGSGGLDVPAIEVPDGADVIESPFGGYIWKLLVAEGDEVEAGATVAVIEAMKMETPLESPAAGTISALYIEERQPIEPGAPLMALSRRA*
>MP0319_megahit_77730_1-708
MLKKVLIANRGEIAVRICRTLKQMGIASVAVYSEADRNSQHVSVADEAVSLGGQTAAESYLKTDLILQAAKDTGADAIIPGYGFLSENAEFAEACAANGIAFVGPTPQQLREFGLKHEARAIAEKAGLPLAPGTDLLQSLDDAKQAALQIGYPVMLKSTAGGGGIGLSRCNDEDELVAAFESVKRLGESFFSDSGVFIERFVARARHVEVQIFGDGNGSVLALGERECSLQRRNQK
>MP0319_megahit_87695_2-2818
AGTVEYIYDDERDEFYFLEVNTRLQVEHGVTESVFGVDLVQWMLQLAGGERPPLDDNYISQGAAMEVRIYAEDALKDFQPSPGELTEVRFPDNIRLDGWVDTGTVVSPHYDPMLAKVIVHGRDRADTLEKMQTALAETRLSGIATNLDYLRQILRDDNVIAGTVSTRYLETFAYTPLAFEIVEPGTYTTVQDYPGRAGYWDIGVPPSGPMDDVAFRIGNRIVGNHDSAAGLEATLVGPTLTFHCDTVVALTGAACQAQLDGVPVPFWEPIPIKAGQTLSTGKVDSGCRTHIAVRNGIDVPDYLGSKSTFVLGKFGGHGGRTLRKGDVLSICQPHLAGCPTPAPVAEPHPAEDGLIPDYPQQWEIKVLYGPHGAPDFFREDAIEEFFSADWQVHYNSNRLGIRLVGPKPSWTRSDGGEAGLHPSNVHDNEYAIGSINFTGDFPVILTKDGPSLGGFVCPVTIAKAELWKVGQLKPGDSIRFSPISFAQAKAMEEAQDASIENLGVIPRVNPEISDHSDAFTSATMLAEKDADGHVPRIVYRQAGDKYILIEYGDNVLDLALRMRVHALMENLKASPVEGILELSPGVRSLQIHYDSRRIDQTTLVETLLDREKSIGSVDDMVVTSRVLHLPMAFEDSATLDAVTRYQETIRSDAPWLPSNVEFIRRINGLQSTDQVRDIIFSASYLVLGLGDVYLGAPCAVPIDPRHRLMTSKYNPARTYTAEGTVGIGGVYMCIYGMDSPGGYQLVGRTLPIWNKHLKNTQFHSGEPWLLKFFDQVRYYPVSEEKLTEMRDAFRHGHLQVEISEEPFSLAEHRQFLKNNEQEIADFNARRDVAFREEVARWQDEDAAVESALMGSKADIGEVDGHLISAEISGNVWKLLVEEGSQVSEGQPLVIVEAMKMEFEIVANASGKVTGLHCQPGSIINAGDPVLVIDPKAVA*
>MP0319_megahit_92789_2-1624
MTGRPVSRQRDIAMFNKVLIANRGAIATRVIATLKKLGVTAVAVYAEADRDSLHVTQADEAYCLGEGSARDTYLNQDALFALMEQHGIEAVHPGYGFLSENPDFVQGCEARGIAFIGPTPQQMDTFGLKHTARALAENTGVPLLPGTDLLKDKNTALQAAEQIGYPVMLKSTAGGGGIGMQICENADSLDKAWDTVRRLSANNFSNDGVFIEKYIARARHIEVQVFGDGQGHAVTLGERDCSAQRRHQKVLEETPAANLPDAVRSELQATAKALMEAVSYRNAGTVEFILDQDSNAFYFLEVNTRLQVEHGVTEQVYGVDLVEWMLKLAAGELPSLDTLAANLTVCGHAIQARLYAEDPNKDFQPSAGLLTAVTFPRADGQALRIDHWIEAGLTVSPLFDPMLAKVIVHEASRDAALAALDKSLEETCIEGIETNRDYLRSILADPVFADGQMTTRYLNDFSYQPFTLDVLAGGTLTTVQDYPGRSGYWPVGVPPSGPFDALSFRLGNRLLGNEEKAAGLEFTLNGPTLKFNQATRIALTG
>MP0319_megahit_116506_1-279
GAGGYQMFGITPMPIYDPKQELSYLKDFMVFFRPGDLIKFSPIDRTEYDKMLKETDNGQFEPRIRNFQFSLENFNKDNDGYNMILKETLYVN*
>MP0319_megahit_116506_269-670
MSIKVIKPGLSTTVQDLGRPGYYHLGIPISGGMDRMALRAANLLVGNNEGDAVLEAVFMGPELKFLVDSVVGVTGGEMVPKIDGVPKNTWTSFEVKAGQTLGFEYLKHGARTYIGISGGVDVPIVLGSRSTYSL
>MP0319_megahit_120658_3-491
MFNKVLIANRGAIAVRVMRTLKALGVTPVVIYHEADKHSLHVQQAEESYSLGSGSVADTYLNQEKILGIAKDSGAQAIHPGYGFLSENAGFSDSCEKAGVVFLGPTGQQMLEFGLKHSARALAQQANVPLLPGTELLTDLSEAKAEATRIGYPVMLKSTAGGG
>MP0319_megahit_121210_2-559
IGMQVCHSQTELARAFESVKGLGERNFGDGGVFLEAYIARARHLEVQLFGDGQGSVIALGERDCSTQRRHQKVLEECPAPNLPEAVRQSLHATAVQLGKAVNYRSAGTVEFIYDAEREAFYFLEVNTRLQVEHGVTELVYGVDIVEWMVKLGAGELPRLETLAQTLSPTGHAVQARLYAEDPAHDF
>MP0319_megahit_134289_1-846
TDLAAAKAESARIGYPVMLKSTAGGGGIGMQLCHSEDELIGAFDSVKRLGASNFADDGVFLEKFIARARHIEVQVFADGKGNALALGERDCSSQRRNQKVVEECPAPNLSDAVRSELHATAEKLLSSVSYRNAGTVEFIYDADSHQFYFLEVNTRLQVEHGVTEEVFGVDLVEWMVRLAAGEELELNARRANLTPKGHSIQVRLYAEDPFRDFQPCAGLLSEVAFPSGDGIRIDHWIESGLEVPPYFDPMLAKVIVHAEDRAAALTKLQNTLDATRLYGSET
>MP0319_megahit_148544_2-1537
MLKSTAGGGGIGMQLCYTEAELVNAFDSVKRLSANNFSNDGVFLEKFVERARHIEVQIFGDGKGTVAALGERDCSLQRRNQKVIEETPAPRISEAVRTALHETAKRLGESVNYRSAGTVEFIYDESSESFYFLEVNTRLQVEHGVTEEVFGVDLVEWMVRLGAGDELPLNKERTPKGHSIQARIYAEDPVKNFQPCAGLLSRVDWQAKATDGMRTRIDTWVESGTQVPALFDPMLAKVIVTADDRASAIQGLAETLDQSELYGIETNLLYLKSILKDEEVKAGLVWTQKLNKMQFSDPAIDVISGGTQTTVQDVPGRIGHWDVGIPPSGPFDEYSFRLGNRLLGNNEDCAGLEITLKGPVLVFQKATQIILTGAETSAELTSDNKTTSIAFNQVIEVKQGDQLDCGTVTGAGARAYLLVAGGIQCPEYLGSRSTFTLGQFGGHNGRALLPGDVLHLTEGHTTVEPVKTASNLLPDIGNEWQLRVIYGPHGAPDFFTQNDIDEFFAANWEVHF
>MP0319_megahit_154283_680-4270
MFKKVLIANRGAIATRITRTLHEMNVQAVAIYAEADRDSLHVSAADESYSLGEGRASETYLNQQRIIEIAKQSGAEAIHPGYGFLSENPGFARLCEQNNIVFLGPTAEQMESFGLKHSARALAEENDVPLLPGTGLLTSLEDAVTQANDVGYPVMLKSTAGGGGIGMNRCDDEASLRQAFNSVKNLSANNFSNDGVFLEKFITRARHIEVQVIGDGEGHVLALGDRDCSSQRRNQKVIEEAPAPNIPDDVRAEMQEVAVRLMSAIHYRSAGTVEFVYDADNQQFYFLEVNTRLQVEHGVTEEVYGVDLVRWMVEVGAKESHLPATAPQPKGHAIQVRLYAEDPHKQFQPSSGLLTEVIWPKSEAIRVDYWVKAGIEVSPFYDPMLAKIISHADNRESAHTKLLAALDELQVYGIETNADYVGQILQDEAFLNAAVTTRYLDSFVYQPSTINVLSPGTMTTIQDYPARVGYWDIGVPPSGPFDSLSFRLGNRLIGNDESCAGLEITLSGPELSFNVATSIVVTGAELSIELNGEAQSPWQVISVQAGDKLKLGQVKGTGARAYLLIAGGIQCPEYLGSRSTFTLGQFGGHVGRTLKTGDVLHILPEQQVADNAVMAAALQPEIEHRWDIHVVYGPHGAPDFFTDNDIEMFFSTDWKIHYNSSRTGVRLIGPRPEWARTDGGEAGLHPSNIHDNAYAVGSIDFTGDMPIILGPDGPSLGGFVCPATVITADLWKVGQLKAGDTVRFIPVSIETANALERAQNQAIDDLSQQSVSVESVVIDTPVHAISKDASSGMDITYRLAGDHYLLVEFGEQTLDINLRFKVHALMLWLQEQAVTGILELTPGIRSLQVHYDSMLLSLDDLMTVLKQAEKDIQHVDDLDLPTRIVHIPISWDDEACRLASEKYMQSVRENAPWCPDNIEFIRRINGLDSVDDVKKIVFDASYLVMGLGDVYLGAPVATPMDPRHRLVTTKYNPARTWTAENSVGIGGSYLCVYGMEGPGGYQFIGRTLQMWNRYETTKEFTKPWLLRFFDQIQFYEVSHDELMQIRRDFIHGNYELKIEETRFNLKDYNAFIEQHQAEIDTFTSMRQKAFNEELERWKRDGLLHFDSGDQQVEVDEALLPLADNAISVDSPLNCSIWKIEVEEGQDVKEGDTLMILEAMKMEILVTAPQAGKVTSLSRKAGSQVGMGDRLLVLEVE*
>MP0319_megahit_205994_1-591
LRFASASQIVLSGAAIDAKLDDQSIPAWQVIDVAAGQTLTLGRIKDAGARAYLAVLSGLQCPDYLGSKSTFTLGQFGGHNGRALRTGDVLHLSAGVSAVAPAEVPSELRPTISNQCELRVIYGPHGAPDFFTGKDIDSFFATDWEIHYNSSRTGVRLIGPKPEWAREDGGEAGLHPSNIHDNAYAFGTVDFTGDMPV
>MP0319_megahit_228368_1-531
NRQNKEVLINMVEVIKKGLETSIQDYPGRIGNLNQGFPPSGPMDSWSFRLANVLVENKQDAAALECQFMGPSLKFNSNRIIAITGANMSPKLDGNPVPLWESIEVKANQVLEMEFATIGARSYIAFSGGIISEPWLNSRSTFHKAGVGGMEGKAIQEGQVIPLGKSKSVAGRKIKKS
>MP0319_megahit_239419_1-792
SYIAFSGGINTNPWLGSRSTFHKAGVGGIEGKAIQDSQIIPLNKSKVVGERKIKKTSIPVMSTNKKWSVEVVKGPNDDWIDEKGHKMFLSSNWKLQSKSDRTGYRLEGPKWSFTEKATNKGLEHGTFPSNIIDQGYPMGAINLAGQTPIILVNDGPSMGGFIVPYTVPSASFWKLGQAKPGDIFNFMEISVEKAQELRAEQSAICSEASLLFSKKENILTDKPTIKIDNIKIVDFDKEKMNEKIKSKIMEKRGMKNIKVKFFD*
>MP0319_megahit_239581_2-514
MVEVIKKGLETSIQDYPGRIGCLNQGFPPSGPMDSWSFRLANVLVENSSEAAALECQFMGPSLKFKSNGVIAITGANMSPKLDGNIIPLWESIQVKTGQVLEMEFATIGARSYIAFSGGIMSEPWLGSRSTFHKAGVGGINGKAIQEGQTIPLGKSNAKAGNKIKKSSLPI
>MP0319_megahit_239581_519-1607
QNEHFVNATYNTKFIENNLNLILQKKGSIGSLEINEEATKKLRQEKNNKTPQVVINKNEQKEPKIKIKNVPGKIYENPKFLPGGDKYMLIEFGNVMDLEINFKAQNLAQAIKNKKVKGVYETAPCFASMLVHYNPDEIKFNDLKNEVSSLIKSLGPTDEIEINSRVFSFPTVYLDKWTKECVDDYINKIAKKKPDPEFITELNNLEDTEQFVRVHSGTEYWVSSLGFWPGLPFMMPLDPRCLLTAPKYNPPRTWTPKGTVGMGGASTAIYPEALPGGYQIFGITPVPIWDTKKSFSVFENSICLFKPGDRVKFIPTDYEEFDLVANKIENKTFDYNSIIDHQKFSVKKYKAWLSELDKNKRF*
>MP0319_megahit_246463_726-1133
MFNKVLIANRGAIATRIIRTLRTLGVGSVAVYAECDADSLHVRLADEAYSLGEGAAADTYLQVDKLLAIAADTGAQAIHPGYGFLSENANFVRRCEAAGVAFIGPTPEQMLAFGLKHRARELAEQANVPLLPGTDL
>MP0319_megahit_255293_3-962
MAIYNRQNKEVLINMVEVIKKGLETSIQDYPGRIGSLNQGFPPSGPMDSWSFRLANVLVENKQEAAALECQFMGPCLKFNSNRIIAITGANMSPKLDGNPIPLWESIEVKADQVLEMEFATIGARSYIAFSGGIISEPWLGSRSTFHKAGVGGIEGKAIQEGQVIPLGKSNSVAGRKIKNSSMPIMSTDKKWAIEVVRGPNDDWVDEKGHKMFLSSEWKLQAKSDRTGYRLDGPEWSFAEKATHKGLEHGSNPSNIIDQGYPVGAINLAGQTPIILVNDGPSMGGFIVPYTVPSASFWKLGQAKPGDGFNFREVSIEVAQ
>MP0319_megahit_266146_3-557
NKKVLIFMVQVIKKGLETSVQDYPGRIGTLNLGFPPSGPMDSWSFRLANVLVGNEPGTAALECQFMGPTLKFNSDRIIAITGANMSPKIDGTPVPLWESLKVKKDQVLEIAFATVGARSYIAFSGGINTAPWLGSRSTFHKAGVGGIEGKAIQDGQIIPLNKSKSVKGRKIKNSSIPVMSTNKKW
>MP0319_megahit_281978_1-621
MEGPGGYQFVGRTLQMWNRYRQTREFSKPWLLRFFDQIRFYEVSHEELQQIRRDFPQGRYPLRIEESQFSLAEHEAFIADNADDIDAFKQQRNAAFAEELRQWHANGQFNFESEELESSDEDVSWPEDSVGVDSPVSGSLWQAEVKVGDTVKAGQTLLILESMKMEIPLQAPCAGVVTHVLQQPGGRVQAGQPLVVLRDEALETVA*
>MP0319_megahit_282803_3-3383
HPGYGFLSENSNFVRRCEAAGVAFIGPTPEQMLAFGLKHRARELAEQANVPLLPGTDLLTDLAAAKAEAARIGYPVMLKSTAGGGGIGMQLCHSEDELAGAFDSVKRLGASNFADDGVFLEKFIARARHIEVQVFADGKGSALALGERDCSSQRRNQKVVEECPAPNLSDAVRGELHATAEKLLSSVSYRNAGTVEFIYDADSHQFYFLEVNTRLQVEHGVTEEVYGVDLVEWMVRLAAGEELELDARRASLAPKGHSIQVRLYAEDPFRDFQPCAGLLSEVAFPSGDGIRIDHWIESGLEVPPYFDPMLAKVIVHAEERAAALTKLQNTLDATRLYGSETNLDYLRALTRDPALLAGEVTTRYLNSFRFQPARIDVLAGGTQTTIQDFPGRTGSWDVGVPPSGPFDSYAFRLGNRLLNNPADAAGLEITLQGPTLRFASASQIVLSGAAIDAKLDDQPIAAWQVIDVAAGQTLTLGRIKEAGARAYLAVLGGLQCPDYLGSKSTFTLGQFGGHNGRALRTGDVLHLSTDVSPVASAEVPSALRPAISNQWELRVIYGPHGAPDFFTGKDIDSFFATDWEIHYNSSRTGVRLIGPKPEWARKDGGEAGLHPSNIHDNAYAFGTVDFTGDMPVILGPDGPSLGGFVCPATVITADLWKLGQLRAGDTVRFVPVSIEQAVALEAAQIKQIDALAAAPVDWQPVSVGSPILKRLPAEQFGDEIIYRAAGDHFLLVEYGEQMLDIRLRFRAHALMQWLQQNPVAGLRELTPGIRSLQVHFDSQQLSHSALLDHLFKAEQALSERLNELAVPSRIVHIPLSWDDEACQLAIEKYSQSVRKNAPWCPSNLEFIRRINGLDSIDDVKKVLFEASYLVMGLGDVYLGAPVATPTDPRHRLVTTKYNPARTWTAENSVGIGGSYLCVYGMEGPGGYQFVGRTLQMWNRYRQTREFSKPWLLRFFDQIRFYEVSHEELQQIRRDFPQGRYPLRIEESQFSLAEHEAFINDNADDIEAFKRQRNAAFAEELRQWHANGQFNFESEELESSDEDVSWPEDSVGVDSPVSGSLWQAEVKVGDTVKAGQTLLILESMKMEIPLQAPCDGVVTHVLQQPGGRVQAGQPLVVLRDEALDTVA*
>MP0319_megahit_283640_1-549
DEKGHKMFLNSDWKLQSKSDRTGYRLDGPKWTFAEKATHKGLEHGTFPSNIIDQGYPVGAINLAGQTPIILVNDGPSMGGFIVPYTVPSASFWKLGQAKPGDNFNFVEISVEKAQTLRTEQTTICSEASLVSFNKENILIHKKPVKKIDHIKVVDFDKEKLDEKIRNKMMEKKGMKNIKVRFF
>MP0319_megahit_288411_1-549
ECIEDYSNKIAKKKSDPELITELNNLENTEQFVRVHSGTEYWVSAIGFWPGLPFMMALDPRCKLTVPKYNPPRTWTPKGTVGMGGASTSIYPDRLPGGYQIFGIIPVPIWDTKKSFPVFENNICLFQPGDRVKFVPTTYEEFDHVSKKVEEGTYDYNIIEYQKFSVKNYKKWLTTIDQTKRF*
>MP0319_megahit_291010_9-599
IEVVRGPNDDWVDEKGHEMFLNSAWKLQSKSDRTGYRLDGPEWSFTEKATHKGLEHGSYPSNIIDQAYPVGAINLAGQTPIILVNDGPSMGGFIVPYTVPSAAFWKLGQAKPGDSFNFIEVSIEEAQSLRNELNIICSELSLETSTSKSRLDKSIKTKKINHIKVKDFGKEKEKEKIRDKLMEKKGLEKMKVRFFN*
>MP0319_megahit_291771_3-575
RIGTLNLGFPPSGPMDSWSFRLANVLVGNEPGTAALECQFMGPTLKFNSDRIIAITGADMSPKIDGTPVPLWKSLEVKKNQILEMAFATVGARSYIAFSGGINTTPWLGSRSTFHKAGVGGIDGKAIQDGQIIPLNKSKSVTGRKIKKTSIPVMSTNKKWSVEVVKGPNDDWVDEKGHKMFLNSDWKLQSK
>MP0319_megahit_292933_3-557
DEKGHKMFLNSEWKLQAKSDRTGYRLDGPEWSFTEKATHKGLEHGSNPSNIIDQGYPVGAINLAGQTPIILVNDGPSMGGFIVPYTVPSASFWKLGQAKPGDRFNFIEVSIEDAQSLRNEQNSICSELSIESSTEKNLLKELSKTKKIDRIEVKDFEKEKEKEKIRDKLMEKKGLEKMKVRFFN*
>MP0319_megahit_296755_1-810
GNVMNLELNFTAQNLAKAIKDNKVEGVYETSPCFASMLVHYEPENIKFNDLKKELKSLVDSLGPSDDIEINSRIFSFPTVYLDKWTKECIEDYSSKIAKKKSDPELITELNNLESTEQFVRVHSGTEYWVSAIGFWPGLPFMMALDPRCKLTVPKYNPPRTWTPKGTVGMGGASTSIYPDRLPGGYQIFGIIPVPIWDTKKSFPVFENNICLFQPGDRVKFIPTTYEEFDHVSKKVEEGTYDYNIVEYQKFSVKNYKKWLTTIDQTKRF*
>MP0319_megahit_296755_816-971
MVKVIKKGLETSVQDYPGRIGTLNLGFPSSGPMDSWSFRLANVLVENEPGTA
>MP0319_megahit_302874_71-700
MVQVIKKGLETSVQDYPGRIGTLNLGFPPSGPMDSWSFRLANVLVQNEPGAAALECQFMGPTLKFNSDRIISITGANMSPKIDGTPVPLWESLEVKKDQILEMAFATVGARSYIAFSGGINTEPWLGSRSTFHKAGVGGIEGKAIQDGQVIPLNKSKSVAGRKIKKNSIPVMSTNKKWSVEVVKGPNDDWVDEKGHKMFLNSDWKLQSKS
>MP0319_megahit_304469_222-782
WVDEKGHKMFLNSDWKLQSKSDRTGYRLDGPKWSFTKKATHKGLEHGTFPSNIIDQGYPVGAINLAGQTPIILVNDGPSMGGFIVPYTVPSASFWKLGQAKPGDRFNFVEISVEKAQALRAEQTMICSEASLVSSDKKDILIRKKQIKKIDHIKVVDFDKEKLDEKIRNKMMEKKGMKNIKVRFFN*
>MP0319_megahit_309789_2-616
MVQVIKKGLETSVQDYPGRIGTLNLGFPPSGPMDSWSFRLANVLVDNEPGTAALECQFMGPTLKFNSDRIIAITGADMSPKINGTPVPLWESLEVKKDQILEMAFATVGARSYIAFSGGINTTPWLGSRSTFHKAGVGGIKGKAIQDGQIIPLNKSKSITGRKIKKSSIPVMSTNKKWSVEVVKGPNDDWVDEKGHKMFLNSDWK
>MP0319_megahit_318355_3-539
NIIDQGYPVGAINLAGQTPIILVNDGPSMGGFIVPYTVPSASFWKLGQAKPGDNFNFIEISVEKAQTLRAEQTMICGEASLVSSEKQDILIRKKQINKIDHVKVVDFDKERLEEKVRNKMMEKKGMKNIKVRFFNWKLIWKSFMATEVKTTVPGNMWKVLVKEGDMVKKGDPLFIMEVM
>MP0319_megahit_321458_2-574
VYLDKWTKECVEDYSSKIAKKKPDPELITELNNLESTEQFVRVHSGTEYWVSAIGFWPGLPFMMALDPRCKLTVPKYNPPRTWTPKGTVGMGGASTSIYPDRLPGGYQIFGIIPVPIWDTKKSFPVFENNICLFQPGDRVKFIPTTYEEFDHVSKKVEDGTYDYNIVEYQKFSVKNYKKWLTTIDQTKRF*
>MP0319_megahit_321501_239-592
MVKVIKKGLETSVQDYPGRIGTLNLGFPPSGPMDSWSFRLANVLVGNKPGTAALECQFMGPTLKFNSDRVIAISGADMSPKIDGVPVPLWESLEVKKDQVLEMAFATIGARSYIAFSG
>MP0319_megahit_322836_504-1097
LVEVVKGPNDDWVDEKGHKMFLNSDWKLQSKSDRTGYRLEGPKWSFTEKATNKSLEHGTFPSNIIDQGYPVGAINLAGQTPIILVNDGPSMGGFIVPYTVPSASFWKLGQAKPGDSFNFVEVSVEKAQTLRTEQTMICSEASLVSSDKQDILIRKKQINKIDHIKVVDFDKEKLDEKVRNKMMEKKGMKNIKVRFFN*
>MP0319_megahit_323015_1-723
LKTEVKNVLGKIYDTPKFLPAGDKYMLIEFGNVMNLELNFTAQNLAKAIKDHKVNGVYETSPCFASMLVHYEPDEIKFNDLKKELKSLVDSLGPSDDIEINSRIFSFPTVYLDKWTKECIEDYSNKIAKKKSDPELITELNNLESTEQFVRVHSGTEYWVSAIGFWPGLPFMMALDPRCKLTVPKYNPPRTWTPKGTVGMGGASTSIYPDRLPGGYQIFGIIPVPIWDTKKSFPVFENNIC
>MP0319_megahit_323018_2-625
INTNKSFLISVLQNKTFEEANFNTKFIENNLASFIKKKEDILPIKKQDAAKSKQEYSDKDVKAFEKIIAKTPKSKNGQGYTEKELKAFDNIVSSKDNKKETEVKAEVKNVTGKIYDTPKFLPAGDKYMLIEFGNVMNLELNFTAQNLAKAIKDNKVEGVYETSPCFASMLVHYEPEKIKFNDLKNELKSLVDSLGPSDDIEINSRIFS
>MP0319_megahit_324528_2-991
LQNKTFEEANFNTKFIENNLSAFIKKNEVILQTKQQDANKINQEYSDKDVKAFEKIIAKTPKSKNGQGYTDKDLKAFDNIVSSKDKKSKTELKTEVKNVLGKIYDTPKFLPAGDKYMLIEFGNVMNLELNFTAQNLAKAIKDHKVKGVYETSPCFASMLVHYEPDEIKFNDLKKELKSLVDSLGPSDDIEINSRIFSFPTVYLDKWTKECIEDYSNKIAKKKSDPELITELNNLESTEQFVRVHSGTEYWVSAIGFWPGLPFMMALDPRCKLTVPKYNPPRTWTPKGTVGMGGASTSIYPDRLPGGYQIFGIIPVPIWDTKKSFPVFENN
>MP0319_megahit_326813_3-470
STEQFVRVHSGTEYWVSAIGFWPGLPFMMALDPRCKLTVPKYNPPRTWTPKGTVGMGGASTSIYPDRLPGGYQIFGIIPVPIWDTKKSFPVFENNICLFQPGDRVKFVPTTYEEFDHVSKKVEDGTYDYNIIEYQKFSVKNYKKWLTTIDQTKRF*
>MP0319_megahit_327240_1-444
HSGTEYWVSAIGFWPGLPFMMALDPRCKLTVPKYNPPRTWTPKGTVGMGGASTSIYPDRLPGGYQIFGIIPVPIWDTKKSFPVFENNICLFQPGDRVKFIPTTYEEFEHVSKKVKDRTYDYNIVEYQKFSVKNYKKWLTTIDQTKRF*
>MP0319_megahit_327240_450-1106
MVQVIKKGLETSVQDYPGRIGTLNLGFPPSGPMDSWSFRLANVLVENEPGAAALECQFLGPTLKFNSDRIIAITGANMSPKINGTPVPLWESLEVKKDQVLEMSFATVGARSYIAFSGGINTTPWLGSRSTFHKAGVGGIDGKAIQDGQIIPLNKSKSVAGRKIKKSSIPVMSTNKKWSVEVVKGPNDDWVDEKGHKMFLNSDWKLQSKSDRTGYRLEG
>MP0321_megahit_50756_3-548
PGTASETYLNQERLLQIADENGANAIHPGYGFLSENADFERRCAEVGIAFLGPTAEQIEVFGRKHSARQLAVESGVPLLVGSDLVETVDAAIEAAEQIGYPVILKSTAGGGGIGMRQCEDAISLQQAFYGVKRLAEDNFGDAGVFVEQYVTQARHVEVQVIGDGRGRVLAVGDRDCSLQRRQ
>MP0321_megahit_59178_3-581
MALCATSDELKGNFDRVRRLAEANFGNAGIFLEKFFPRARHLEVQVFGDGQGQALSLGVRDCSAQRRNQKVLEETPPIGVNPETLMSLEESARKLARNVNYRSAGTIEFLYDEEEDSFFFLEVNTRLQVEHGVTELVHGIDLVEWMIRLAQGDTTMFRDSGKSGQGHAVQARVYAENPARNFEPCSGLITNVN
>MP0321_megahit_61411_2-715
HPVTEEVTGIDLIEWMLKLACNPSLDLDHYRHITQGHSIEVRLYAEDPMNNFSPSTGPITALEFPDYSWARYDFGVEQGSEVTSFFDPMIGKIIVHGNTRTQAIERLSQCLTEFKISGITTNLYYLNAIVNDTNFKENKISTHYLNTFTYHSPTIEVLKSGFHTTVQDYPGRSQHWRIGVPPSGPVDHLALQTANAIVGNNYGESGLEITLEGPTLKFHSDAIIALAGAKMTATLDNE
>MP0321_megahit_103036_2-283
MAKDYFFVIRPGLNSTFQDIGRKNLYHIGLPFSGAMDKRNYLIANKLAGNEISDAVIEFAFQGPCLKYFGSKRNVVVTGNVNFKVIKKDNSKNI
>MP0321_megahit_123478_1-510
SPGVFLEKCITNARHVEVQLFGDGEGEVIILGDRDCSLQRRNQKLVEECPAPNLPENIRQSMHDRARSLAASVNYASAGTIEFLYDADAQEYYFLEVNTRLQVEHGVTELVYGVDIVEWMIRLAAKDLPSCRALEAELKPSGAAVQVRLYAEDPYDNYKPTPGEVDVNYP
>MP0321_megahit_136166_288-572
MRIEVLSKGLFSLIIDNGRVGRQRDGFCESGPMDSNAYDWANFLAFNLDGTPCFEAIGEMRLRVDEDCIIAVTGREPSLDVDGNVKATYQSQHVP
>MP0321_megahit_143348_1-558
PSVTIRPSGESHLLIEYGPMTLDLNLRFKAHVVYQWLREKNHPGILDLTPGIRSLQIHFDSRELERHDVIDLVKEAEADIGDLEAIEVPARVVHLPLSWDDPTTREAIEKYMQSVNPDAPWCPSNIEFIRRINGLGSIEAVKEIVYSAAYCVMGLGDVYLGAPVATPLDPRHRLVTTKYNPARTWT
>MP0321_megahit_145174_3-590
FATPPIEDADTADIKVGVDFLDLSQRHKVRMLVGPHTAPEFITEDGFRSLFATEWRVDHNSSRTGVRLLGPKIEWARENGGEAGLHPSNIHDNAYAFGALDMTGDTPILLGPDGPSLGGFVSPAVVINADRWKLGQLCPGDRVSLEAVSEEEARNLSDQQESLLYGRVNSTNASNHIKGRSTFDSPVLWMKESETK
>MP0321_megahit_153590_209-517
MKSDYFKVIRGGLNSTFQDQGRENLYHIGIPFSGVMDKRNYLIANRLINNGKDEPVLEFAFQGPCLKYFGNKRNIVITGEINFMLARNNSEKEKGECYKTIEI
>MP0321_megahit_160016_400-657
MKNSIEFLRAGSLSTIQDLRRNNSRVYGIPRSGPMDHRSHMLSNWLLGKDLRSETIEMTLIGPKIKFNFNTNISLCGANSECLINN
>MP0321_megahit_182031_1-312
MSKNYFQILRAGINTTFQDLGRENLYHIGIPFSGAMDRRNYLISNRLVQNKSDLPVIEFAYQGPLMKYFGESINFAITGDVHFTIKKKDKKIEGLCYQNYFLEN
>MP0321_megahit_182231_326-517
MSRNYFKIERAGVNTTFQDQGRKNLYHIGIPFSGAMDNRNYLLANKLAGNKLESPVIEFAYQGP
>MP0321_megahit_210648_2-1288
HGRVNANNMSNPVKGRSAFDSPVLWMKESETKIIVRRSGQEWLLVEFGEPVLDLSSRVAVERLVKFIEDDNFPGIIEKTPGVRSLQIRFSTKRWDAISLAKAMEPLLLTAVEVNNAKVESRILRMPLSWRDPCCQQAEERYMSIVNPDAPWCPDNLEFIRRINGLEKAADVKDIVFDASYLVMGLGDVYLGAPVATPMDPTHRLVTTKYNPARTWTAQNSVGIGGAYMCVYGMEGPGGYQLVGRTMPVWRDKGFSTNEDKCWLLRHFDQIQFYEVEEGELLEFRKQTLIGEFEPEVVEATFDLNAYLQMIEAKSDEIREFNLRRSQAFSEEMERWKELPEFEPNLAPSSIDVSSLGDVAGVQVKAEMSASVWKVIASPGEDVKIGETILVVEAMKAEFEVKATSTGKLRLHVKEGQVVQSGDLLASIA*
>MP0321_megahit_212776_245-1084
MSRVLVANRGVAAVRIASTLRRLKLESVGLRSACEQDAEYFRVFDQVVDLHGEDCAQAYLAAEEIVRIAQDCQSEMIHPGWGFLSENVQFAEKVEKAGLKLIGPTPETVRDFGQKHIARELAEAAGVPLLPGSGLVQETQTALDFCDRYGFPVIVKSTAGGGGVGMRVCYDAGELEATIEQIRTVAATRFGNAGLFLERFLPEARHVEVQVFGDGLGGVIVLGDRDCSLQRRNQKVVEECPAPNIPADVRELLHQSSKDLASSVKYQSAGTVEFLYDPHS
>MP0321_megahit_216363_3-554
SVKYQSAGTVEFLYDPHSKRPYFLEVNTRLQVEHGVTEQVYGIDLVEWMIRLTQGTLPPVSELEEATKQNGHSIQVRLYAEDPYKDFLPSPGEISSSFSENGRVDSWLSGQNDISHWFDPHLANLIGSAGTRKEAIEQLSRMLAESSFFGTSTNHQYLQDCLECGDFVEELMTTKTLSNMDYSP
>MP0321_megahit_221525_3-437
MTKLKDNYFEIKRAGINTTFQDNGRKNLNHIGIPISGAMDKRNFMLANALLKNEINTPVIEFAYQGPLLEFNGDRIYFVITGDVKFEIIKNNTEKIAGLPYNVYIIENKDQIDIQSTNKSVYGYLSISENIILDEIWDSVSINTK
>MP0321_megahit_258922_2-736
MNNFFEILRGGINTTFQDAGRRNLNHIGIPSSGAMDTRNFQLSNSILGNKINNPVIEFAYQGPLIKFHGDKINFVITGDVIFKIIKGKNEITGICYETYSIEDGDIIDIISTNKSVYGYLAISGDFDLKLQWGSCSINTKANIGSNNGKKIISGQNFNILNIHSNQLKRKLNFVNTKIEKIRVIRGTNFNYFSDKGVKSFFNDDFFVSKLSDRMGMRLEGPKIENVVETNIRSEGLVKGVIQVPA
>MP0321_megahit_265198_1-294
MNKNYFEILRAGINSTFQDLGRSNLYHIGIPFSGAMDKRNYLLANKLTGNDHNHPVIEFAYQGPHLKYNGDKINIVITGDVSFKIKNGDNLIDGECYQ
>MP0321_megahit_269581_362-523
MSSDYLDIIRPGINTTFQDKGRDHLYHIGIPFSGAMDNRNYLIANKLVNNNLDS
>MP0321_megahit_277803_757-1212
MNNNYFEIIRAGINTTFQDQGRKNLYHIGIPFSGAMDNRNYLLANKLVGNELDHPVIEFAYQGPLLKYCGDNINIAITGDINFMIKRNNANIDGKCYQTFNIQNGDEIDIISTNKSVYGYLAIGGEIDLKYQWSSCSINTKANIGANNGKKI
>MP0321_megahit_290001_274-570
MNEYFEVIRGGINSTFQDEGRNNFYHIGLPFSGAMDIRNFKIANTIIDNQKEDSVLEFAYQGPCLKYFGNKRCIVITGDVNFKIFKKDKKEISGKCYET
>MP0321_megahit_338875_2-271
MKSNFFEVLRPGINSTFQDLGRKNFYHIGLPFSGAMDNRNYLLCNTLVNNKYEAAIEFAYQGPQLKYYGKSTVIAVTGDVNFSITKKNKK
>MP0321_megahit_340819_5457-6149
IQDGQEIKINKSKSEIGRKIKNEFIPKFSKDKTWEVEVVKGPNDDWIDDNGHKMFLNTNWKLQSKSDRTGYRLEGPNWTFTEKATNKGLEHGSEPSNIIDQGYPIGAINIAGQTPIILVNDGPSMGGFIVPYTVPSAAFWKLGQAKPGDILKFKEIPLEKAQEMRLEQTLICSEKSIAKSDQNFLNENKKSNINVDKIKIVDFDKINRDKKIREKIIENKGIKDIKVKYF*
>MP0321_megahit_355889_2-172
MIKVIKKGLETSVQDYPGRIGTLNQGFPPSGPMDSWSFRLANVLVQNDPGAPALECQ
>MP0321_megahit_355889_175-1368
FNDAKFNTKFIENNLSIFTKYEDKKEIKEEIVKHIKTEEKKEIKKEKSENKNYTEKDVKAFENIISKAPKKSNGQNYSEKDLKAFENIVSPKKEVKEISETKINNVPGKIYDTPKFLPAGDKYMLIEFGNVMNLELNFTAQNLAKAIKDHKIIGVYETSPCFASMIVHYEPEEIKFHELKKELLNLIESLGPTDDIEINSRVFSFPTVYLDKWTQECIEDYSKKIAKKKPDPELIVELNDLESTEQFVRVHSSTEYWVAAIGFWPGLPFMMALDPRCKLTVPKYNPPRTWTPKGTVGMGGASTCIYPDRLPGGYQIFGIIPVPIWDTKKSFPVFENNICLFQPGDRVKFVPTSYEEFDHVYNKIEDGSYDYNIVDYQKFSVKNYKKWLTTIDSNKRF*
>MP0321_megahit_360956_2-301
MFDSILVANRGEIALRIMRTAQAMGIQTIAIYVDADKDAPHVRFADKAVLLPDGGYLDIDAVLDAAQKSNAGAIHPGYGFLSENSEFAKRVIKEKIIWVG
>MP0321_megahit_367644_1-627
KFLPGGDKYLLIEFGNVMNLELNFKAQGLSNLIKTANIKGVYETLPCFASMIVHYNPDDIGYQDLINELKSLLKDMRDNDDTVVNSRLFHFPTVYLDKWTKEAIEDYIAKITMKKPDPEFITELNQLDDVNHFVRVHSGTEYWVASLGFWPGLPFTMPLDPRCKLTAPKYNPPRTWTPKGTVGMGGSSTAIYPDRLPGGYQIFGRTPVP
>MP0321_megahit_383448_1-630
QPKINGNSIPMWESVLIKSGQTLEMGFTVSGARSYVSFAGGIESEKWLNSQSTFHKAGVGGIDGHALKDGQRVPLGQANGKIGRKIRTDSIPEISNSGIWEIEVVRGPNDDWLDDDGYDTFLKAEWKLQARSDRTGFRLDGPTLSFTEKATNKSPEHGYEPSNIIDQGYPIGGINLAGQTPIILVNDGPSMGGFIVPFTVPSASFWKLGQ
>MP0321_megahit_394142_2-547
PPSGPMDSWSFRLANVLVQNDPGAPALECQFMGPSLKFENNAIIAITGANMDPKIDGKPIPLWESIKVEKDQILEMSFATIGARSYIAFSGGIDSKPWLGSRSTFHKAGVGGIDGKAIQDGQEIKINKSKSEIGRKIKNEFIPQFSKDKTWEVEVVKGPNDDWIDDNGHKMFLNTNWKLQSK
>MP0321_megahit_404431_1-315
MFEVIKQGLETSVQDYPGRVGYLNQGFPPSGPMDSWSFRLANLLVGNEESFAALECQYTGPTLKFEKDHVIAVCGADMQPKINGNSIPMWESVLIKSGQTLEMGF
>MP0321_megahit_404431_316-651
PRTWTPKGTVGMGGSSTAIYPDRLPGGYQIFGRTPVPIWDPDKNFDVFKDSICLFRPGDRIKFVPCDYDEFEMIEKKVEDKSYRYDLIEEHKFSIKKYKNWLSKLDYNKKF*
>MP0321_megahit_407636_2819-4081
MVQEYKNTDLDLFQKIDLTNPKDELLKKNKIGSSQQENNNIKFNYLNHEISKFENLESHLSQDKSKKLDDILFSQIDVDDYASFKNMYPHNISQPKLNVSKLSVKKHINEDGSYPNLVSKNTKDKTSEIFQGIYPEPKFLPGGDKYLLIEFGNVMNLELNFKAQGLSNLIKTANIKGVYETLPCFASMIVHYNPDDIGYQDLINELKSLLKDMKDNDDTVVNSRLFHFPTVYLDKWTKEAIEDYIAKITIKKPDPEFITELNQLDDVNHFVRVHSGTEYWVASLGFWPGLPFTMPLDPRCKLTAPKYNPPRTWTPKGTVGMGGSSTAIYPDRLPGGYQIFGRTPVPIWDPDKNFDVFKDSICLFRPGDRIKFVPCDYDEFEMIEKKVEDKSYRYDLIEEHKFSIKKYKNWLSKLDYNKKF*
>MP0321_megahit_407636_4082-4174
MFEVIKQGLETSVQDYPGRVGYLNQGFPPSG
>MP0321_megahit_410358_527-1261
QPKINGNSIPMWESVLIKSGQTLEMGFTVSGARSYVSFAGGIESEKWLNSQSTFHKAGVGGIDGHALKDGQRIPLGQANGKIGRKIRTDSIPEISNSGIWEIEVVRGPNDDWLDDEGYDTFLGAEWKLQARSDRTGFRLDGPTLSFTEKATNKSPEHGYEPSNIIDQGYPIGGINLAGQTPIILVNDGPSMGGFIVPFTVPSASFWKLGQAKPNEKFKFKEITVQEAQEMRSEQTSICSMGSII*
>MP0528_megahit_11627_88-735
MTLEIVKPGLATTVQDLGRPGYFHLGIPEGGAMDRLALSAANMLVGNEDGAACLEAVFMGPEVKFGADMTVAVTGAELPVMLDGAPRDTWTSFSIKAGQVLSFGFLKEGARIYIAVSGGIDTPPALGSRSTYAIGALGGFEGRPVAAGDVIPVGKAMEGSDGRSVPQALRRRPGKPAVLRVLPGLYWHRLTEKSQNAFFDDDWTVAPEADRMGYRF
>MP0528_megahit_22107_3-398
FLADNADSIAEFETRRQAAFDAERAEWERTGEFDRVSELIEDGGSGGLDVPAIEVPDGADVIESPFGGYIWKLLVAEGDEVEAGATVAVIEAMKMETPLESPAAGTISALYIEERQPIEPGAPLMALSRRA*
>MP0528_megahit_34864_3-740
AGGGGIGLSRCNDEDELVAAFESVKRLGESFFSDSGVFIERFVARARHVEVQIFGDGNGSVLALGERECSLQRRNQKVVEETPAPNLPQATREQLHASAVRLGRTVKYRSAGTVEYIYDDERDEFYFLEVNTRLQVEHGVTESVFGVDLVQWMLQLAGGERPPLDDNYISQGAAMEVRIYAEDALKDFQPSPGELTEVRFPDNIRLDGWVDTGTVVSPHYDPMLAKVIVHGRDRADTLEKMQTALA
>MP0528_megahit_49758_3-629
YILIEYGDNVLDLALRMRVHALMENLKASPVEGILELSPGVRSLQVHYDSRRLDQDRLVNTLLDREQTIGSVDDMVVTSRVLHLPMAFEDSATLDAVTRYQETIRQDAPWLPNNVEFIRRINGLQSTDQVRDIIFSASYLVLGLGDVYLGAPCAVPIDPRHRLMTSKYNPARTYTAEGTVGIGGVYMCIYGMDSPGGYQLVGRTLPIWN
>MP0528_megahit_64458_170-547
MKTDFFEVLRAGINSTFQDQGRENFYHIGIPFSGAMDNRNFVISNALVNNEDKQGVIEFAYQGPLFEFNGENISFSITGDVKFKIIKKDNTIINGECYKSYILNHKDKLDIISTNKSIYGYLAVSG
>MP0528_megahit_66224_1-1110
VPLAPGTGLLTDEEEAAAAAEAIGYPVMLKATAGGGGIGMRICSSESELRDGFAGVVRQGASSFGDSGVFLERYIARARHIEVQVFGDGEGHVMPLGERDCSLQRRNQKVVEEAPAPCLSDALRRDLIAAAVDLAQAARYRSAGTVEFLFDAGREEFFFLEMNTRLQVEHGVTEEVMGVDLVEWMVRGGMGDFAFMDRTPPVANGHAIQVRLYAEDPALDYRPTTGTLSALSFPDDIRAETWCEAGSTVSPWYDPMIAKLITHADSRDGAIASMQAALRDSRIEGLETNLRWLRDVLRDDSFAAGTVSTRLLDTVPYAPRSLQIVSGGTATTVQDWPGREGLWSIGVPPSGPMDDRSFRLGNLRLGNPEG
>MP0528_megahit_76953_2-517
ADSLDKAWDTVRRLSANNFSNDGVFIEKYIARARHIEVQVFGDGQGHAVTLGERDCSAQRRHQKVLEETPAANLPDAVRSELQATAKALMEAVSYRNAGTVEFILDQDSNAFYFLEVNTRLQVEHGVTEQVYGVDLVEWMLKLAAGELPPLDSLAANLTVCGHAIQARLYAE
>MP0528_megahit_83614_3-89
APTTGKVIALARQEGQQINAGQAIMVLD*
>MP0528_megahit_87290_41-745
SMIVHYEPEEIKFHELKKELFNLIESLGPTDDIEINSRVFSFPTVYLDKWTQECIEDYSKKIAKKKPDPELIAELNDLESTEQFVRVHSSTEYWVAAIGFWPGLPFMMALDPRCKLTVPKYNPPRTWTPKGTVGMGGASTCIYPDRLPGGYQIFGIIPVPIWDTKKSFPVFENNICLFQPGDRVKFVPTSYEEFDHVYNKIEDGSYDYNIVDYQKFSVKNYKKWLTTIDSNKRF*
>MP0528_megahit_95134_1-762
VEAERALQQQDDLEVPSRIVHIPLSWDDQACHQAIEKYMQSVRKDAPWCPSNLEFIRRINGLDSIDEVKEILFSASYVVMGLGDVYLGAPVATPYDPRHRLVTTKYNPARTWTAENSVGIGGAYLCVYGMEGPGGYQFVGRTLQMWNRYRQTEAFDQPWLLRFFDQIRFYEVSHEELNQIRRDFPKGQYPIRIEKTTFSQKDYQQFLDDNQQDITTFTDARNRAFDEELQRWVASGQINFQSEQDLDADNSAEP
>MP0528_megahit_113512_3-521
AITTPILNRLSESDAGVEVVYRAAGDRYLLVEYGPLVLDLRLRFRAHALMLWLQEQQLDGVIELTPGIRSLQIHFDPQQLPRTELLETLAQAEHALQQQDDLEVPSRIVHIPLSWDDEACHQAIEKYMQSVRKDAPWCPSNLEFIRRINGLDSIDDVKEILFSARYVVMGLGD
>MP0528_megahit_132496_786-1907
MIKVIKKGLETSVQDYPGRIGTLNQGFPPSGPMDSWSFRLANVLVQNDPGMSALECQFMGPTLKFENDIVIAITGANMNPKVDGKPIPLWESIEIKKDSILEMSYATVGARSYIAFSGGINTETWLGSRSTFHKAGVGGIEGKAIKDNQTIPINKLKSKAGRKVKKEAIPEFSKDKKWEIEVVKGPNDDWIDDKGHKMFLNSEWKLQSKSDRTGYRLEGPEWSFTEKATNKGLEHGAEPSNIIDQGYPIGAINLAGQTPIILVNDGPSMGGFIVPYTVPSAAFWKLGQAKPGDFLSFKEVSLEKSQDMRTEQTLICTEKSIITSSDINQNKQNKIKIDKIKIIDFDKENEKVKIREKFIEKRGLKSIKVRFYN*
>MP0528_megahit_132496_1911-2642
IYETSPCFASMIVHYEPDEIKFNDLKKELSSLINSLGSTDEIEINSRIFSFPTVYLDKWTKECIEDYSNKIAKKKPDPELITELNNLENTDQFVRVHSSTEYWVAAIGFWPGLPFMMALDPRCKLTVPKYNPPRTWTPKGTVGMGGASTCIYPDRLPGGYQIFGIIPVPIWDTNKSFPVFENNICLFQPGDRVKFVPTTYEEFDHVYNKIEDGSYDYNIVEYQKFSVKNYKKWLTSIDANKRF*
>MP0528_megahit_142220_3-527
NFTLRMSKISGIETNKDLIIEVLNQENIESGSVNISSIDMKLASYLQKLESNSQKSVIENKVSEVPYKTQIDSPLSENVIQSELVGTVISVNVAPNQKIKQGDIVLIQESMKMHHPIKAPLNGFITKFFVDIGDTVSIGLPLFEFIPDVEKNQRRLKTDKSKKSKTMRKDLLDLV
>MP0528_megahit_142411_1-432
GHLQVEISEEPFSLAEHRQFLKNNEQEIADFNARRDVAFREEVARWQDEDAAVESALMGSKADIGEVDGHLISAEISGNVWKLLVEEGSQVSEGQPLVIVEAMKMEFEIVANASGKVTGLHCQPGSIINAGDPVLVIDPKAVA*
>MP0528_megahit_143923_3-551
GRTLPIWNKHLKNTQFHSGEPWLLKFFDQVRYYPVSEEKLTEMREAFRHGHLQVEISEEPFSLAEHRQFLKNNEQEIADFNARRDVAFREEVARWQDEDAAVESALMGSKTDIGQVDGHLVSAEISGNVWKLLVEEGSQVSEGQPLVIVEAMKMEFEIVANASGKVTGLHCQPGSIIHAGDPV
>MP0528_megahit_180472_2-262
MRNNCFQVLRGGLNSTFQDQGRENLYHIGLPFSGVMDKRNYLIANKLINNKKNDPVIEFAFQGPLLKYFGAARNIVITGNVNFKIIK
>MP0528_megahit_185916_461-832
MNEYFEVIRGGINSTFQDEGRKNFSHIGLPFSGVMDKRNFIIANRIINNQKEDPVLEFAYQGPSLKYFGNKRFIIITGDVNFKITKNNKKEILGKCYKTIEIDNGDIIDIISTNKSVYGYFTVN
>MP0528_megahit_197348_3-884
EPHPVENGLIPGYPQQWDIKVLYGPHGAPDFFSEDAIEEFFNADWQVHYNSNRLGIRLVGPKPSWTRTDGGEAGLHPSNVHDNEYAIGSINFTGDFPVILTKDGPSLGGFVCPVTIAKAELWKVGQLKPGDSIRFSPISFAEAKAMEDAQDASIENLGVIPLVNPAVTDHSHIFTSSTMLAEIDANGHVPRIVYRQAGDKYILIEYGDNVLDLALRMRVHALMENLKASPVEGILELSPGVRSLQIHYDSRRIDQTTLVETLLDREKSIGSVDDMVVTSRVLHLPMAFEDSATL
>MP0528_megahit_216496_506-1081
MIIKTTMSNSYFELIRSGINTTYQDKGRENLYHIGIPYSGAMDNRNFLLANKLVNNNLNSPVVEFAYQGPHLKYKGDKVSIAITGDVIFKIIKNGVEIIGDCYESYQIESGDEIDIISTNKTIYGYLAIGGEIDVKFQWESCSINTKAKIGSNDGKKLENNQTIKLLKLNSNKDKKKLDYINSKVENIRVIK
>MP0528_megahit_219381_349-1317
MFEVIKPGLETSVQDYPGRIGFLNQGFPPSGPMDSWSFRLANLLVGNHENTGALECQYTGPTLKFEKDHVISICGADMQPKIDGRSIPMWESIMVKSNQTLELGFTVTGARSYIAFSGGIDSEKWLGSQSTFHKAGVGGIDGYALKESQKISLGNSKGKIGRKIRAESIPDITNSGVWEIEVVRGPNDDWLDNAGYETFLKADWKLQARSDRTGFRLDGPSLSFNEKATNKSPEHGYEPSNIIDQGYPIGGINLAGQTPIILVNDGPSMGGFIVPFTVPSASFWKLGQAKPNEKFKFKEISVLEAQEMRSEQTSLCSMGSII*
>MP0528_megahit_278309_299-757
MINSYFELIRSGINTTYQDKGRENLYHIGVPYSGAMDNRNFLIANKLVNNNLNAPVLEFAYQGPHLKYKGDKISIAITGDVIFKIIKNGLENNGNCYESYQIESGDEINIISTNKSIYGYLAIGGKIDIKYQWKSCSINTKAKIGSNNGKKLE
>MP0528_megahit_285707_2-346
MIEVLDSGFHITIQDSGRYGFSKYGVPSSGYMDSISACNANKLVGNSNDEAVFEITMMGGRFAFHSDTSIAISGAIFEITLNNKSIVNNNKIDVKKGDILNFGKALKGFRVYLAI
>MP0528_megahit_322540_1992-2585
MIEVISSGYFTTIQDSGRKTHRHLGVPISGPMDLNSFYLANLLLPGLDSDSVFECTLIGPKLKLRCNSRFVITGAKFDSYLDNEAIENNKVYLFQAGQILKVGRAKAGLRCYLKFEGTFNIPKILNSKSFYYPITKSKSVNDGEKYDFISKTQDINSKIINLKISENSFSKKTLFARPGPDWGLITDEIKKQILSEIF
>MP0528_megahit_332778_415-711
MSKNSFKVLRPGINTTFQDLGRDNLYHVGLPFSGAIDKRNFLIANSLVTNREDDAVLEFAYQGPLLEFSGSQISVVITGNVNFKIIKKDTSEIKGECYR
>MP0528_megahit_350107_1-159
MNKNYFEIIRAGINSTFQDLGRNHLYHIGIPFSGAMDNRNYLLANKLTGNNHN
>MP0528_megahit_385936_93-812
GNSIPMWESVLVKSGQTLEMGFTVSGARSYVSFAGGIESEKWLNSQSTFHKAGVGGIEGHALKDGQRVPLGQSNGKIGRKIRTESIPEISNSGIWEIEVVRGPNDDWLDDEGYDTFLNAEWKLQARSDRTGFRLDGPTLTFTEKATNKSPEHGYEPSNIIDQGYPIGGINLAGQTPIILVNDGPSMGGFIVPFTVPSASFWKLGQAKPNEKFKFIEISVQEAQEMRSEQTSICSMGSIL*
>MP0528_megahit_422518_1834-2022
MTIINSVLIANRGEIAIRISKTLNEMGIKAYGIYSKDDSSSAHLSYCSEVFELNGTGPSAYLN
>MP0528_megahit_427188_115-1305
MVQEYKNTDLDLFDKIDLSNPKDELLKKNKIGSSQKENNNIEFNYLNHEISKFENLESHLSQDKSKKLDDILFSQLDVDDYASFKNMYPHNISQPKLNVSKLSVKKHINEDGSYPNLDSKNTKDKTSEIFQGIYPEPKFLPGGDKYLLIEFGNVMNLELNFKAQGLSNLIKTANIKGVYETLPCFASMIVHYNPDDIGYQDLINELKSLLKDMKDNDDTVVNSRLFHFPTVYLDKWTKEAIEDYIAKITMKKPDPEFITELNQLDDVNHFVRVHSGTEYWVASLGFWPGLPFTMPLDPRCKLTAPKYNPPRTWTPKGTVGMGGSSTAIYPDRLPGGYQIFGRTPVPIWDPDKNFDVFKDSICLFRPGDRIKFVPCDYDEFEMIEKKVEDKSYRYDLI
>MP0528_megahit_431669_1-510
PGRVGYLNQGFPPSGPMDSWSFRLANLLVGNEESFAALECQYTGPTLKFEKDHVIAVCGADMQPKINGNSIPMWESVLIKSGQTLEMGFTVSGARSYVSFAGGIESEKWLNSQSTFHKAGVGGIDGHALKDGQRIPLGQANGKIGRKIRTDSIPEISNSGIWEIEVVRGP
>MP0530_megahit_27034_1-786
VPALFDPMLAKVIVTADDRASAIQGLAETLDQSELYGIETNLLYLKSILKDEEVKAGLVWTQKLNKMQFSDPAIDVISGGTQTTVQDIPGRIGHWDVGIPPSGPFDEYSFRLGNRLLGNSEDCAGLEITLKGPVLVFQKATQIILTGAETSAELTSDNKTTSIAFNQVIEVKQGDQLDCGTVTGAGARAYLLVAGGIQCPEYLGSRSTFTLGQFGGHNGRALLPGDVLHLTEGHTTVEPVETASNLLPDIGNEWQLRVIYGP
>MP0530_megahit_40189_2-1561
MLSKMCVWGESREAAIKDARTLLNESKVQGTPTNLGLLRAIVASKPFAAGKTLTSFLTPTSGFQYSPCAIEVLSGGISTTVQDQFGRRGVGHGVPEAGAMDPLSLQIANLIVGNDPGAEALEITLAGPELLFHAAAIVALAGAEMDMTLDGNTVECYTRIIVPAGSKLKITKVAEGAAGCRSYLAIRGGLPEVSIYLNSKSTCPSLGFGGYQGRALLAGDTLEMDAASSELASSGKVQTYSLPKAARLSTLFDESTREKGWPLLCMAGPFDDNDFLTADDRAKLYGSSWKVSHQASRTGIRLEGPRYKWARKDGGEGGSHPSNVLEYGYSSRGINMNGDVPVILGRDGPDLGGLLISNTIISGEWRDGQMKPSDKLHFVPVTFDQAREIGMRIRKYLDQIKDHASGKGEVEPLSMSVTDPIYANGDFGESRSILASIDEVEGERPKVKIRSAGDRFVIMEYGDMTADIINRCRIELLIRELGKTKSERGIVDLNPNLRSVTIQIDPTQVHDLQGLVDWLA
>MP0530_megahit_44112_43-1065
ETKIPSAKDVKIPTREFTLPVTFEDPEVKLSVQKYMETVRSKAVYLPDNSEYLAEANGYASTREVEEAVVGCRQLAVAVGFFMGTPILLPLDPRKRMRCQKYNPTRLTTPAGALGHGGSCFAIYPVSCPGGYALLGRTLPCWSTFGDKPGFTPTQPYLFENFDTIQFEKVDQEVYDQALREFDAGTYKWKVRETVFDVAQQSEFLDSIKEATEEFRKQQAVSLRKAEEKEERLFAEWQKEVEEAEKRKAAGQSAGQGDNATLEDFASDPSAVPITSSLAANVWKVLVKEGDSVAVGDTLFILEVMKTEVPHEAESAGKVSKLHIAEEDAVDVGQLAMEIE*
>MP0530_megahit_49519_1-840
VYVEVDDEMSLDAFFIALSLSKLVREADIPGVTEICPANASFEVRFDPDVIAPDEMMTRIKELEGEAQAQEKRLDTRIIEIPVFYEDPWTHETLMRFRERHQDPSGTDLDYAARINGYDSAAAFIEAHHSQPWFVSMVGFVSGLPFLYQLVERDKQLEVPKYLRPRTDTPKLTVGYGGCFSCIYSVRGAGGYQMFGITPMPIFDPEQKISYLKDFMVFFRPGDIVKWKPIDRAEYDAITQQVEEGSYTPKIAEVAFDLDAFNKDMTGFNAKLMEALNDA*
>MP0530_megahit_49519_830-916
MTLEIVKPGLATTVQDLGRPGYFHLGIPE
>MP0530_megahit_62673_1-909
GAIATRIIRTLRKLGVGSVAVYAECDADSLHVRLADEAYSLGEGAAADTYLQVDKLLAIAAETGAQAIHPGYGFLSENSNFVRRCEAAGVAFIGPTPEQMLAFGLKHRARELAEQANVPLLPGTDLLTDLAAAKAEAARIGYPVMLKSTAGGGGIGMQLCHSEDELAGAFDSVKRLGASNFADDGVFLEKFIARARHIEVQVFADGKGSALALGERDCSSQRRNQKVVEECPAPNLSDAVRGELHATAEKLLSSVSYRNAGTVEFIYDADSHQFYFLEVNTRLQVEHGVTEEVYGVDLVEWMV
>MP0530_megahit_65175_1-366
VPKYLRPRTDTPKLTVGYGGCFTAIYSVRGAGGYQIFGITPMPIYDPKQEISYLTDFMVFFKPGDIVQFRSIGREEYESTVAAVEDGMFSPRIRNIEFSLDGFNQDIDGYNHRIQETLYGS*
>MP0530_megahit_65175_323-1297
MVIIIEFRRHYMAVKVVESGLSTTVQDLGRPGYYHLGIPISGGMDRMALRAANLLVGNNEEAAVLEAVFMGPKLQFSVNSIVSVTGATMVPIVDGATMEMWTPFEVTAGQTLSFEYLKKGARIYIGISGGIDVPEVLGSRSTYALGALGGFLGRPLATDDEFNIGSASRKPGIGTHVPVELRRESNDSVELRMLPGLYWHRLTIKSQQSFLNDVWKVAPEADRIGYRFQGGNKLDFVGRKQPFGAGSDPSNIVDGCYPYGSIQVPGGTEPIVLHRDAVSGGGYFMLGTVISADMDLIGQLQPHTPVRFRSVDMETALEARQQYNS
>MP0530_megahit_68076_1-633
HDTARQLGESIAYRSAGTVEFIYDPDTTEFYFLEVNTRLQVEHGVTEQVYGVDIVRWMVELGAGTLPDLAALASGLTASGHAIQARIYAEDPNKDFQPSAGLLTNVVWPEDPGLRIDHWIQPGTEVSPLFDPMLAKVIVHEPDREAARQRLMSALDISQLYGIETNLKYVRQVLEDDRFIEGRLFTRTLNEFDYQPATVDVISGGTLTTIQ
>MP0530_megahit_71977_3-224
QSASYLRDSMVFCRPGDIVKFKPISSEEYDEDLAAVERNAFSPKIREVHFDLREFEADIEGYNAKLSSVLNDG*
>MP0530_megahit_71977_214-600
MTVKVLKPGLATTVQDLGRPGHFHLGIPVGGAMDRLAFRAANLLVGNEESAAGLEAVFLGPELEFERHTRIAITGADMPILLDGEEQPAWTTLEIRTGQVLSFGYLRAGARIYIAVAGGIDVPVVLGSR
>MP0530_megahit_81717_617-1624
MAGVVAEGFTATQPRFKPEALRKVLIANRGEIALRLIRTCKALGLPTVSVYSSDDAAAPHASAADESFLLEGKESDGKGYLDQQAIIELCKKTGANCILPGYGFLSENPSFAKLIESTPNLIFAGPRSETINSFGLKHQARAMAESAGVPCVPGTGLLSNAEEALKAAETIGYPVILKSTAGGGGLGLQVCRSPEELKGAFDKITSRGKALFGDASVFLEKYVEKGRHVEVQVFGNGQGQAVHFGERECSIQRRHQKVIEECPSPFVHKTPGLRGKVTSCAVALAESAKYRSAGTVEMLVDDDTASFYFLEVNARLQVEHCVTELCYDVDLVALML
>MP0530_megahit_105753_3-218
AGTPVESPVAGSIWKLNVQEGDKVNEGDVVAVLESMKMEIEIYATATGKVAALTRQEGQQINAGQAIMVLD*
>MP0530_megahit_108450_1-561
NSVGIGGAYLCIYGMEGPGGYQFVGRTLQMWNRYRTTDFFEPGKPWLLRFFDQVRFYEVSAEELQQIRRDFPNGDYPIKVEETRFNLKDYEQFLANNDDEIQTFTAKRKQAFDEELQRWIESGQINFSSEAPIEDTGEDDIANLPAGQHAVESHVAGNLWECLVKPGDTIDAQRPVAVIESMKMEIE
>MP0530_megahit_109315_3-776
GDVLHFGPPAADTAPVAVPDSLKPALGDTWELRVIYGPHGAPDFFTDDDMATFFSADWQVHYNSSRTGIRLVGPKPEWARSDGGEAGMHPSNIHDNAYAVGTVDFTGDMPVILGPDGPSLGGFVCPATVISADRWKLGQLKAGDRLRFVPLSLEDADRLAAEQDACLAGLSAPTLSPAAAPVTTPILDRLEEKEDGPEVVYRAAGDRYLLVEYGPLELDLRLRFRAHALMLWLEEEKPDGILELTPGIRSLQVHFEPS
>MP0530_megahit_123783_3-530
PTGHAVQARLYAEDPAHDFRPSAGLLTEVIFPKASSLRIDHAIEAGLEVSPLFDPMLAKVMVHAESRKQATAQLADTLDNASVYGIATNRSWLAHVLRAERFQQADIDTHWLTTLAWAPPAMEVIAPGTLTTIQDFPGRQGHWDVGVPPSGPFDDWSFRLGNRLLDNPTDAAGLEI
>MP0530_megahit_132766_1-504
VGRTLQMWNRYRQTREFSKPWLLRFFDQIRFYEVSHEELQQIRRDFPQGRYPLRIEESQFSLAEHEAFIADNADDIDAFKQQRNAAFAEELRQWHANGQFNFESEELESSDEDVSWPEDSVGVDSPVSGSLWQAEVKVGDTVKAGQTLLILESMKMEIPLQAPCAGVV
>MP0530_megahit_135488_3-509
GGGIGMQVCHSQTELARAFESVKGLGERNFGDGGVFLEAYIARARHLEVQLFGDGQGSVIALGERDCSTQRRHQKVLEECPAPNLPEAVRQSLHATAVQLGKAVNYRSAGTVEFIYDAEREAFYFLEVNTRLQVEHGVTELVYGVDIVEWMVKLGAGELPRLETLAQTL
>MP0530_megahit_135517_1-981
RHQKVLEETPAPNLPDTVRADLHTTAKVLMEAVQYRNAGTVEFILDQDSNAFYFLEVNTRLQVEHGVTEQVYGVDLVEWMVQLAAGELLALDQLGTDLTACGHAIQARIYAEDPNKDFQPSAGLLTAVQFPSADGQSRRIDHWVEAGLTVSPLFDPMLAKVIVHENSRDAALAALNRTLAETGIEGIETNRDYIRAILADPVFAQGEMTTRYLNDFRYQPFTMDVLSGGTMTTVQDYPGRSGYWPVGVPPSGPFDGLSFRLGNRLLGNEENAAGLEFTLNGPTLKFNQATRIVLTGADMQATLDDQPVAPYCVIAIQPGQTLKLGKV
>MP0530_megahit_135713_3-1973
RRASLAPKGHSIQVRLYAEDPFRDFQPCAGLLSEVAFPSGDGIRIDHWIESGLEVPPYFDPMLAKVIVHAEERAAALTKLQNTLDATRLYGSETNLDYLRALTRDPALLAGEVTTRYLNSFRFQPARIDVLAGGTQTTIQDFPGRTGSWDVGVPPSGPFDSYAFRLGNRLLNNPADAAGLEITLQGPTLRFASASQIVLSGAAIDAKLDDQSIPAWQVIDVAAGQTLTLGRIKDAGARAYLAVLSGLQCPDYLGSKSTFTLGQFGGHNGRALRTGDVLHLSAGVSAVAPAEVPSELRPTISNQCELRVIYGPHGAPDFFTGKDIDSFFATDWEIHYNSSRTGVRLIGPKPEWARKDGGEAGLHPSNIHDNAYAFGTVDFTGDMPVILGPDGPSLGGFVCPATVITADLWKLGQLRAGDTVRFVPVSIEQAVALEAAQIQQIDTLAATPVDWQPVAIDSPILKRLPAEQFGDEIVYRAAGDHFLLVEYGEQMLDIRLRFRAHALMQWLQQNPVAGLRELTPGIRSLQVHFDSQQLSHDALLDHLLKAEQALSERLNELAVPSRIVHIPLSWDDEACQLAIEKYTQSVRKNAPWCPSNLEFIRRINGLDSIDDVKKVLFEASYLVMGLGDVYLGAPVATPTDPRHRLVTTKYNPARTWT
>MP0530_megahit_155678_872-1063
MSIHKTFSKVLIANRGAIAARILRTLKALGVGSVVVYADADRDVPYVHQADEAYSLGEGAASDT
>MP0530_megahit_158805_529-750
MKKILIANRGEIAIRIAKSAKDLGLKVIGIYSKDDIDSLHISKMDESYQLKGKGAQAYLDIKDIVSIAINNQID
>MP0530_megahit_161735_10376-13972
MSFDTVLIANRGAIATRIIRTLRRMGLRSVAVYSEADEGSRHVSEADEAVCIGPARASDSYLNIPAIIEAARATGAGAIHPGYGFLAENVEFADACAQAGILFIGPTADNIRTFGLKHSARALAAAHDVPLAPGTDLLTDEEEAVTAANAIDFPVILKATAGGGGIGMRVCEDEAAVREGFAAVARQGQSNFGDAGIFLERYIRRARHIEVQIFGDGRGRIVALGERDCSLQRRNQKVVEEAPAPLLPQAVREELVAAAIRLGQAARYRSAGTVEFLYDAEREEFFFLEMNTRLQVEHGVTEEVMGIDLVEWMIRGAAGDFGFLDAEPPRPSGHSVQVRLYAEDPALDYRPTSGTLTAVEFPDDIRAETWVMAGSTISTWYDPMLAKLIVHAPTRAKAVAAMQAALDNSRVDGVETNLRWLRDVVRSDAFVSGEVSTSALNDIAFHPHAVRVISGGTATTVQDWPGRQKYWAVGVPPSGPMDDQSFRLGNRLLGNPEGTAGLEMTMTGPTLSFTAAARICLTGADFGATLDGRPVPRGQAIDVTPGQTLTLGRASGGGMRGYILFAGGLDIAPYLDSRSTFELGQFGGHAARRLLAGDTLHLARDATVPPLASVALPELSTQWTLRVLYGPHGAPDFFTDADIDTIVAAEWQVHYNSNRTGVRLVGPKPQWARADGGEAGLHPSNIHDNPYAIGAVDFTGDMPIILGPDGPSLGGFVCPFVVIATDRWKIGQLSPGDTLRFAPVDIADAATADSLQHQFIATGATLDPGPARPVASLSPILAVIDADAGRPRTVYRQQGDRNILVEYGPIVLDIELRIRVHALMCELERLAIPGVIDIVPGIRSLQLHFDGMLLDQRTALAALMSAEERLGDLQDFTIPSRIVHLPLSWRDPATIETIEKYMGAVRDDAPWCPDNIEFIRRVNGLPDAAAVENLIFEANYLVMGLGDVYLGAPVATPVDPRHRLVTTKYNPARTWTPPNVVGIGGAYMCIYGMEGPGGYQLFGRTIQVWNTHRQTDAFIDGKPWLLRFFDQIRFYPVSADELVEWRRDFPSGRRSIRIEETEFRLADYRAFLADNEDDIRAFETRRHAAFDAERAEWRRNGEFDRVTDPVETDPPAAAAIDVPDGAKLVEVPFGGSVWKLLVAAGDAVKAGDTIAIIEAMKMESAVQSPETGTIAAVYVQERQSLQAGAPLLALRTDA*
>MP0530_megahit_162983_1-1137
IGQLAPGNRLRFQPVDIAEAQAADQSAPLAGATTGVPADSQPRAPADHSPILAEIPAEGHRPRTVYRQQGDRNILVEYGAIVLDLELRIRVHALMTVLEAKGLHGVVDITPGIRSLQLHFDGKQLDQRSALAALMECEDELGDLEDFTIPSRIVHLPLSWRDPATIATVEKYMAAVRDDAPWCPDNIEFIRRINGLPDADAVQDIVFDASYLVMGLGDVYLGAPVATPVDPRHRLVTTKYNPARTWTPPNVVGIGGAYMCIYGMEGPGGYQLFGRTIQVWNTYRQTDVFKDGKPWLLRFFDQIRFFEVSAEELEEWRRDFPAGRRSIEVEHSEFRLADYRAFLSENAQSIAAFEETRQAAFDAERGEWERNGEFDRLSE
>MP0530_megahit_166319_3904-4800
MSNEMTATTRYSQAGDEFLFVELNEEMTLEAFFRSISITQRLREIALPGVVEICPANASYQVRYNPDMLTAQALQEKLEALEQEVASQQVRTLETRIIEVPVLYNDPWTHETLMRFRDHHQDPNATDLEYAARINGYDSVDAFIKAHSDTPWFVSMVGFVAGLPFMYQMVPRERQIQVPKYLRPRTDTPKQTVGIGGCFSVIYSVRGAGGYQMFGVTPMPIYDPADEQPHIDASMIYFRPGDIVKYRAVERDEYDTLLAGAEKGQFSPTVTPFTFDLDAFNQDPDGYARRVKEALYEH*
>MP0530_megahit_172390_3-902
AIGSINFTGDFPVILTKDGPSLGGFVCPVTIAKAELWKVGQLKPGDSIRFTPVAFAEALALEQAQDAAIEKLAPVPVVSPDLHDATDPAFTSATMVAELDADGHVPRITYRQAGDKYILIEYGDNVLDLALRLRVHALMENLKAEPVPGILELSPGVRSLQVHYDSRLLDQAGLVKALLEREKAIGSVDDMEVRSRVLHLPLAFEDSATLDAVQRYQETIRSEAPWLPNNVEFIRRINGLDSTEQVKDIVFKASYMVLGLGDVYLGAPCAVPVDPRHRLMTSKYNPARTYTAEGTVGIGG
>MP0530_megahit_177693_3-737
MELSGRFSKVLIANRGAIACRVIRTLRDMGLTSVAVYAEADSDSLHVRQADEAYSLGDGPAATTYLDQDKLFEVIRKSGAGAIHPGYGFLSENADFARRCDAEGVVFLGPTPEQMEQFGLKHTARSLAESAGVPLLPGTGLLTNLEEALKAADTIGYPVMLKSTAGGGGIGMQICHDDAGLEKAWDSVRRLSANNFSNDGVFLEKYIERARHIEVQVFGDGSGGALALGERDCSAQRRHQKVLEE
>MP0530_megahit_178433_2-97
SPAAGTISALYIEERQPIEPGAPLMALTRRC*
>MP0530_megahit_179880_2821-3963
MFKKVLIANRGAIATRITRTLHEMNVQAVAIYAEADRDSLHVSAADESYSLGEGRASETYLNQQRIIEIAKQSGAEAIHPGYGFLSENPGFARLCEQNNIVFLGPTAEQMESFGLKHSARALAEENDVPLLPGTGLLTSLEDAVTQANDVGYPVMLKSTAGGGGIGMNRCDDEASLRQAFNSVKNLSANNFSNDGVFLEKFITRARHIEVQVIGDGEGHVLALGDRDCSSQRRNQKVIEEAPAPNIPDDVRAEMQEVAVRLMSAIHYRSAGTVEFVYDADNQQFYFLEVNTRLQVEHGVTEEVYGVDLVRWMVEVGAKESHLPATAPQPKGHAIQVRLYAEDPHKQFQPSSGLLTEVIWPKSEAIRVDYWVKAGIEVSPFY
>MP0530_megahit_180538_31-270
MARVEVEAPVAGVVWKVVAAPGTAVRTGDVVLILESMKMEIPVEAPIDGVVAEILVAEGDQVSEDDVVALVDGDLVDSD*
>MP0530_megahit_180709_3-698
MSTPTVLIANRGAIATRIIRTLRTMGLRSVAVYSEADADSLHVSLADSAVCIGPPPATESYLDSAAIIAAAKETGAGYIHPGYGFLAENAEFAEACEAAGIVFIGPRPEHIRTFGLKHSARALAEDQGVPLAPGTGLLTGEDEAARAAADIGYPVILKATAGGGGIGMRICADEAELRDGFAGVVRQGESSFGDAGVFLERYIARARHIEVQIFGDGKGHVMPLGERDCSLQ
>MP0530_megahit_193895_1-888
YTAIAIQPGQTLKLGKVVGEGARAYLAIAGGIQCSPYLGSRSTFTLGQFGGHGGRALRTGDVLHFSPDNGTDSDLEVPETLKPSLNNQWTLRVIYGPHGAPDFFTDDDMAMFFSTDWQVHYNSSRTGVRLVGPKPGWARSDGGEAGMHPSNIHDNAYAVGTVDFTGDMPVILGPDGPSLGGFVCPATVILADRWKLGQLKAGDTLRFEAISLADADALAAEQDACVAALSAPEQQVSPAPITTPILNRLSESDAGVEVVYRAAGDRYLLVEYGPLVLDLRLRFRAHALMLWLQEQQ
>MP0530_megahit_195840_2-1480
MFNKVLIANRGAIATRVIATLKKLGVTAVAVYAEADRDSLHVTQADEAYCLGDGGARDTYLNQDALFALMEQHGIEAVHPGYGFLSENPDFVQGCEARGIAFIGPTPQQMDTFGLKHTARALAENTGVPLLPGTDLLTDKEAALTAADQVGYPVMLKSTAGGGGIGMQICENAASLDKAWDTVRRLSANNFSNDGVFIEKYIARARHIEVQVFGDGQGHAVTLGERDCSAQRRHQKVLEETPAPNLPDAVRSELQATAKTLMEAVRYRNAGTVEFILDQDSNAFYFLEVNTRLQVEHGVTEQVYGVDLVEWMLKLAAGELPSLESLAATLTVCGHAIQARLYAEDPNKDFQPSAGLLTAVTFPMADGNALRIDHWIEAGLTVSPLFDPMLAKVIVHEASRDAALAALDKSLEETCIEGIETNRDYLRSILADPVFADGQMTTRYLNDFRYQPFTLDVLAGGTLTTVQDYPGRSGYWPVGVPPSGPFDALSFRL
>MP0530_megahit_197405_3-521
PWLLRFFDQVRYYPVSEAELAGMRDAFREGRLEVEITEETFSLAEHRRFLESIEPEMEAFRAHQQAAYREEVTRWQNEDEQIESALMGSKADIGEVDGHLVSAEISGNVWKLLVEEGASVEAGQTLVIVEAMKMEFEITASVAGTITGLHCKPGTVINAGDPVVVIDTESAA*
>MP0530_megahit_198386_1-1665
VKRMGENFFSDSGVFIERFVARARHVEVQIFGDGNGKVLALGERECSLQRRNQKVVEETPAPNLPQATREQLHASAVRLGESVNYQSAGTVEYIYDDERDEFYFLEVNTRLQVEHGVTEAVFGVDLVAWMVMLAGGETPPLDADYRSRGHAMEVRIYAEDALKDFQPSPGELTEVSFPDDIRLDGWVDTGTQVSPHYDPMLAKVIVHGDDRPAALKKMQDALATTRLSGIATNLDYLRRILIDPNVVAGKVSTRYLESFQYTPTAFEVVEPGTYTTVQDYPGRAGYWDIGVPPSGPMDDYAFRLGNRIVGNHASAAGLETTLVGPSLKFHSDTVVALTGAACDATLDGEPVPMWQPVPVKAGQTLATGKASSGCRTYIAVRNGIDVPDYLGSKATFVLGQFGGHGGRTLRKGDVLSICQPQLAGCPTPAPDHEPAPAPEAMIPDYPQQWEIKVLYGPHGAPDFFTEEAIEQFFEADWQVHYNSNRLGIRLVGPKPSWARTDGGEAGLHPSNLHDNEYAIGSINFTGDFPVILTKDGPSLGGFVCPVTIAKAELWK
>MP0530_megahit_199592_401-655
EQDLDADNSAESVAGTPVESPVAGNIWKLNVAEGDSVNAGDVVAVLESMKMEIEISAPESGQVVAINRQEGQQINAGQAIMVLD*
>MP0530_megahit_212600_1-219
MGVPSVAVYSACDRTAPHVGQADAAVAIGPSVAAESYLSIERILEAARETGATAIHPGYGFLAENAAFARACQ
>MP0530_megahit_215484_1-621
MHKKGLSKVLIANRGEIAVRICRTLKEMGIASVAVYSDADRNSQHVGAADEAVALGGQTAAESYLRGELILQAAKDTGAQGIIPGYGFLSENADFAEACAEAGIQFIGPTPDQLRRFGLKHEARALAEAAGVPLAPGTGLLQSLDEAKSAAADIGYPIMLKSTAGGGGIGLSRCDNEQELVDAFESVKRMGENFFSDSGVFIERFVA
>MP0530_megahit_220343_1-105
MSIEIISSGLQTTIQDLGRKGWRHMGVPESGGADK
>MP0530_megahit_221645_3-830
PSLGGFVCPVTIAKAELWKVGQLKPGDSIRFSPISFAEAKAMEDAQDASIENLGVIPLVNPAVTDHSHTFTSSTMLAEIDANGHVPRIVYRQAGDKYILIEYGDNVLDLALRMRVHALMENLKASPVEGILELSPGVRSLQVHYDSRRLDQDRLVNTLLDREQTIGSVDDMVVTSRVLHLPMAFEDSATLDAVTRYQETIRQDAPWLPNNVEFIRRINGLQSTDQVRDIIFSASYLVLGLGDVYLGAPCAVPIDPRHRLMTSKYNPARTYTAEGTV
>MP0530_megahit_222727_1-753
RPRTVYRQQGDRNILVEYGPIVLDLELRIRVHALMTVLEAKGLAGVIDITPGIRSLQLHFDGRQLDQARALAALIQCEDELGDLEDFVIPSRIVHLPLSWRDPAINATVEKYMATVREDAPWCPDNIEFIRRINGLSDADAVERVVFDASYLVMGLGDVYLGAPVATPVDPRHRLVTTKYNPARTWTPPNVVGIGGAYMCIYGMEGPGGYQLFGRTIQVWNTHRQTDAFVDGKPWLLRFFDQIRFFEVSAA
>MP0530_megahit_223672_8549-9058
MKTRYAHGGDEHIFVEVDEEMSLEAFFKSLNLANSLQEEKINGVTEICPANASFQVKFDPGQIPPDEMLAKLKELEGSQAETKSVIDTRIIEVPVYYQDPWTQETLMKFRDRHQDPNSTDIEYAAEINGFNSVDQFIKAHSGAPWIVTMVGFVAGLPFLFQLVDRVRQIE
>MP0530_megahit_226328_2-331
MVQVIKKGLETSVQDYPGRIGTLNLGFPPSGPMDSWSFRLANVLVENEPGAAALECQFMGPTLKFNSDRIIAITGADMSPNIDGTPVPLWESLEVKKDQVLEMAFATVGA
>MP0530_megahit_226328_337-1395
TKINQEYSDKDVKAFEKIIAKTPKIKNGQDYTEKDLKAFENIVSSKDKKAQAEVKTEVKNVPGKIYDTPKFLPAGDKYMLIEFGNVMNLELNFTAQNLAKAIKDHKVKGVYETSPCFASMLVHYEPEEIKFNDLKNELKSLVDSLGPADDIEINSRIFSFPTVYLDKWTKECIEDYSSKIAKKKPDPELITELNNLESTEQFVRVHSGTEYWVSAIGFWPGLPFMMALDPRCKLTVPKYNPPRTWTPKGTVGMGGASTSIYPDRLPGGYQIFAIIPVPIWDTKKSFPVFENNICLFQPGDRVKFVPTTYEEFERVSKKVEDGTYDYNIIEYQKFSVKNYKKWLTTIDQTKRF*
>MP0530_megahit_227905_1-588
RLSANNFSNDGVFLEKYIERARHIEVQVFGDGAGGALALGERDCSAQRRHQKVLEETPAPNLPDEVRATLHDTARRLVAAVDYRNAGTVEFILDQDSNRFYFLEVNTRLQVEHGVTEQVFGIDLVRWMVQLAAGELPPLAGLGEGLKPRGHALQARLYAEDPNKDFQPSAGLLTTAEFPEADGEKLRIDHWIEPGL
>MP0530_megahit_229591_3-764
LQIGYPVMLKSTAGGGGIGLSRCNNEDELVAAFESVKRLGESFFSDSGVFIERFVARARHVEVQIFGDGNGTVLALGERECSLQRRNQKVVEETPAPNLPQATREQLHASAVRLGQTVKYRSAGTVEYIYDDERDEFYFLEVNTRLQVEHGVTESVFGVDLVQWMLQLAGGERPPLDDSYTSQGASMEVRIYAEDALKDFQPSPGELTEVRFPDNIRLDGWVDTGTVVSPHYDPMLAKVIVHGSDRADALKKMQ
>MP0530_megahit_232703_3-1106
DFQPSPGELTEVRFPDNIRLDGWVDTGTVVSPHYDPMLAKVIVHGSDRADALKKMQTALAQTRLSGIATNLDYLRQILRDDNVIAGTVSTRYLETFTYTPRAFDVVEPGTYTTVQDYPGRAGYWDIGVPPSGPMDDFAFRLANRIVGNHDSAAGLEATLVGPSLTFHCDTVVALTGAACPAQLDGVSVPLWEPITVKAGQTLTTGKVENGCRTYIAVRNGIDVPDYLGSKSTFVLGKFGGHGGRTLRKGDVLSICQPQLEGCPTPAPVAEPHPVENGLIPDYPQQWDIKVLYGPHGAPDFFSEDAIEEFFNADWQVHYNSNRLGIRLVGPKPSWTRTDGGEAGLHPSNVHDNEYAIGSINFTGDFPVI
>MP0530_megahit_240937_2-727
GLLTTAEFPEADGEKLRIDHWIEPGLTVSPLYDPMLAKLIVFEDDRDAALAALQRTLEHTCVEGIETNRDYVLAILADRAFQNGEMTTRYLNGFDYHPTTLDVLAGGTLTTVQDYPGRRGYWPIGVPPSGPFDALSFRLGNRLLGNDEDAAGLEFTLNGPTLRFNHGTRVALTGADMGATLDGEPVPNYQAVSVAAGQTLKLGKVRGDGARAYLTLAGGLQCQPYLGSRSTFTLGQFGGHGG
>MP0530_megahit_242237_2798-3265
MFNKVLIANRGAIATRIIRTLKELDVTSVAIYADADTESRHVALADQALYLGDGNAAQTYLNQDKLFALMAEHGIDAVHPGYGFLSENPEFVERCETNGIAFIGPTAQQMRDFGLKHTARALAEENDVPLLPGTGLLEDPAAALQAAGKIGYPVML
>MP0530_megahit_245021_2407-2868
LGQAEGLFADLHLQVEISEEPFSLAEHRQFLKNNEQEIADFNARRDVAFREEVARWQDEDAAVESALMGSKTDIGQVDGHLVSAEISGNVWKLLVEEGSQVSEGQPLVIVEAMKMEFEIVANASGKVTGLHCQPGSIIHAGDPVLVIDPKAVA*
>MP0530_megahit_248039_404-2848
PMLAKIISHADNRESAHTKLLAALDELQVYGIETNADYVGQILQDEAFLNAAVTTRYLDSFVYQPSTINVLSPGTMTTIQDYPARVGYWDIGVPPSGPFDSLSFRLGNRLIGNDESCAGLEITLSGPELSFNVATSIVVTGAELSIELNGEAQSPWQVISVQAGDKLKLGQVKGTGARAYLLIAGGIQCPEYLGSRSTFTLGQFGGHVGRTLKTGDVLHILPEQQVADNAVMAAALQPEIEHHWDIHVVYGPHGAPDFFTDNDIEMFFSTDWKIHYNSSRTGVRLIGPRPEWARTDGGEAGLHPSNIHDNAYAVGSIDFTGDMPIILGPDGPSLGGFVCPATVITADLWKVGQLKAGDTVRFIPVSIETANALERAQNQAIDGLSQQSVSVEPVVIDTPVHAISKDASSGMDITYRLAGDHYLLVEFGEQTLDINLRFKVHALMLWLQEQAVTGILELTPGIRSLQVHYDSMLLSLDDLMTVLKQAEKDIQHVDDLDLPTRIVHIPISWDDEACRLASEKYMQSVRENAPWCPDNIEFIRRINGLDSVDDVKKIVFDASYLVMGLGDVYLGAPVATPMDPRHRLVTTKYNPARTWTAENSVGIGGSYLCVYGMEGPGGYQFIGRTLQMWNRYETTKEFTKPWLLRFFDQIQFYEVSHDELMQIRRDFIHGNYELKIEETRFNLKDYNAFIEQHQAEIDTFTSMRQKAFNEELERWKRDGLLHFDSGDQQVEVDEALLPLADNAISVDSPLNCSIWKIEVEEGQDVKEGDTLMILEAMKMEILVTAPQAGKVTSLSRKAGSQVGMGDRLLVLEVE*
>MP0530_megahit_251791_2780-3664
QAIEKYMQSVRKDAPWCPSNLEFIRRINGLDSIDEVKEILFSASYVVMGLGDVYLGAPVATPYDPRHRLVTTKYNPARTWTAENSVGIGGAYLCVYGMEGPGGYQFVGRTLQMWNRYRKTGAFDKPWLLRFFDQIRFYEVSHEELNQIRRDFPKGDYPIKVEETTFKLSEYQRFLDDNQQDITQFTEARNRAFDEELQRWVESGQIHFQSAQDLDADNVTEEVAGTPVESPVAGNIWKLNVSEGDTVNEGDVVAVLESMKMEIEIYAPATGKVVALSRQEGQQINAGQAIMVLD*
>MP0530_megahit_257897_738-1493
MLTKVLIANRGEIAVRICRTLKQMGIASVAVYSEADRNSQHVSVADEAVSLGGQTAAESYLKTDLILQAAKDTGAEAIIPGYGFLSENAEFAEACAANGIAFVGPTPQQLREFGLKHEARAIAEKAGVPLAPGTDLLQSLDDAKQAALQIGYPVMLKSTAGGGGIGLSRCNDEDELVAAFESVKRLGESFFSDSGVFIERFVARARHVEVQIFGDGNGSVLALGERECSLQRRNQKVVEETPAPNLPQATRE
>MP0530_megahit_258113_2-397
TTFNLGEYQRFLEDNDADIRAFTDARNQAFDEELQRWVESGQINFESQQDLNAEEADSLPEGTPVESPTAGNIWKLTVAEGDRVEEGQVVAVLESMKMEIEVAAPEAGKVVHIARQEGQQINAGQAVMILG*
>MP0530_megahit_260610_2-940
LKFNSDRIIAITGADMSPKINGTPVPLWQSLEVKKDQVLEMAFATVGARSYIAFSGGINTTPWLGSRSTFHKAGVGGIEGKAIQEGQIIPLNKSKSVAGRKIKKSSIPIMSTNKKWSVEVVKGPNDDWVDENGHKMFLNSDWKLQSKSDRTGYRLDGPNWTFTEKATHKSLEHGTFPSNIIDQGYPVGAINLAGQTPIILVNDGPSMGGFIVPYTVPSASFWKLGQAKPGDSFNFVEISVEQAQTLRAEQTIICSDASLVSSNEENILIRKKPIKKIDHIKIVDFDKEKLDEKIRNKMMEKKGMKNIKVRFFN
>MP0530_megahit_273772_1-747
PGIRSLQVHFEPSVLPRRDLLDMLKRAELTLDKQDDLEVPSRIVHLPLSWDDEACRLAIEKYMQSVRKDAPWCPSNIEFIRRINGLDSIDEVKKILFDASYVVMGLGDVYLGAPVATPYDPRHRLVTTKYNPARTWTAENSVGIGGSYLCVYGMEGPGGYQFVGRTMQMWNRFHRTEAFTQPWLLRFFDQIRFYEVSAEELQRIRRDFPKGRYPFRVEETTFNLGEYQRFLEDNDADIRAFTDARNRAF
>MP0530_megahit_274861_3-590
GSTVSPWYDPMIAKLITHADSRDGAIALMQAALRESRIEGLETNLRWLRDVLRDDSFAAGTVSTRLLDTVPYAPRSLQIVSGGTATTVQDWPGREGLWSIGVPPSGPMDDRSFRLGNLRLGNPEGTAGLEITFTGPTIRFNTSARLCLTGADFGAKLDGEPVALHTPFDVTAGQMLAMGRVTGGGMRGYLLFAGGL
>MP0530_megahit_274872_2-664
RGYLLFAGGLDIPPYLDSQSTFELGQFGGHVARRLVAGDTLHLAAAATDPVTAPARGEQALGNCWTLRVLYGPHGAPDFFTPEDVETIAAAEWKVHYNSNRTGVRLVGPKPEWARTDGGEAGLHPSNIHDNPYAIGAVDFTGDMPIILGPDGPSLGGFVCPFVVIAADRWKIGQLAPGNRVRFQPVNIDEAEQANRAAPLAGASAGVADATPRSELAELSP
>MP0530_megahit_280395_2-625
LGERECSLQRRNQKVVEETPAPNLPQATREQLHASAVRLGRTVKYRSAGTVEYIYDDERDEFYFLEVNTRLQVEHGVTESVFGVDLVQWMLQLAGGERPPLDDNYISQGAAMEVRIYAEDALKDFQPSPGELTEVRFPDNIRLDGWVDTGTVVSPHYDPMLAKVIVHGRDRADTLEKMQTALAETRLSGIATNLDYLRQILRDDNVIA
>MP0530_megahit_280681_1-1317
MSDATVLIANRGAIATRIIRTLRRMGLRSVAVYSEADADSLHVAQADEAVCIGPAPAAESYLDGAAIIAAAKATGAGYIHPGYGFLAENAEFAEACEAAGIVFIGPHPEHIRTFGLKHSARALAEAQGVPLAPGTGLLTDEEEAAAAAEAIGYPVMLKATAGGGGIGMRICSSESELRDGFAGVVRQGASSFGDSGVFLERYIARARHIEVQVFGDGEGHVMPLGERDCSLQRRNQKVVEEAPAPCLSDALRRDLIAAAVDLAQAARYRSAGTVEFLFDAEREEFFFLEMNTRLQVEHGVTEEVMGVDLVEWMVRGGMGDFAFMDRTPPVANGHAIQVRLYAEDPALDYRPTTGTLSALSFPDDIRAETWCEAGSTVSPWYDPMIAKLITHADSRDGAIASMQAALRDSRIEGLETNLRWLRDVLRDDSFAAGTVSTRL
>MP0530_megahit_280925_2-520
QDASIENLGVIPRVNPEISDHSDAFTSATMLAEKDADGHVPRIVYRQAGDKYILIEYGDNVLDLALRMRVHALMENLKASPVEGILELSPGVRSLQIHYDSRRIDQTTLVETLLDREKSIGSVDEMVVTSRVLHLPMAFEDSATLDAVTRYQETIRSDAPWLPSNVEFIRRIN
>MP0530_megahit_281419_4898-7915
MTGRPVSRQRDIAMFNKVLIANRGAIATRVIATLKKLGVTAVAVYAEADRDSLHVTQADEAYCLGEGSARDTYLNQDALFALMEQHGIEAVHPGYGFLSENPDFVQGCEARGIAFIGPTPQQMDTFGLKHTARALAENTGVPLLPGTDLLKDKNTALQAAEQIGYPVMLKSTAGGGGIGMQICENADSLDKAWDTVRRLSANNFSNDGVFIEKYIARARHIEVQVFGDGQGHAVTLGERDCSAQRRHQKVLEETPAANLPDAVRSELQATAKALMEAVSYRNAGTVEFILDQDSNAFYFLEVNTRLQVEHGVTEQVYGVDLVEWMLKLAAGELPSLDTLAANLTVCGHAIQARLYAEDPNKDFQPSAGLLTAVTFPRADGQALRIDHWIEAGLTVSPLFDPMLAKVIVHEASRDAALAALDKSLEETCIEGIETNRDYLRSILADPVFADGQMTTRYLNDFSYQPFTLDVLAGGTLTTVQDYPGRSGYWPVGVPPSGPFDALSFRLGNRLLGNEEKAAGLEFTLNGPTLKFNQATRIALTGADMQATLDGNPVPGYTAIAIQPGQTLKLGKVVGEGARAYLAIAGGIQCSPYLGSRSTFTLGQFGGHGGRALRTGDVLHFSPDNGAGSDLVVPENLKPALNNQWTLRVIYGPHGAPDFFTDDDMAMFFSTDWQVHYNSSRTGVRLVGPKPGWARSDGGEAGMHPSNIHDNAYAVGTVDFTGDMPVILGPDGPSLGGFVCPATVILADRWKLGQLKAGDTLRFEAISLADADALAAEQDACVAALSAPQQQVSPAPITTPILNRLSESDAGVEVVYRAAGDRYLLVEYGPLVLDLRLRFRAHALMLWLQEQQLDGVIELTPGIRSLQIHFDPRQLPRTDLLEKLAQAEHALQQQDDLEVPSRIVHIPLSWDDQACHQAIEKYMQSVRKDAPWCPSNLEFIRRINGLDSIDDVKEILFSARYVVMGLGDVYLGAPVATPYDPRHRLVTTKYNPARTWTAENSVGIGGA
>MP0530_megahit_287036_1-381
MLKKVLIANRGEIAVRICRTLKQMGIASVAVYSEADRNSQHVSVADEAVSLGGQTAAESYLKTDLILQAAKDTGADAIIPGYGFLSENAEFAEACAANGIAFVGPTPQQLREFGLKHEARAIAEKAG
>MP0530_megahit_292485_1-1086
QTALAETRLSGIATNLDYLRQILRDDNVIAGTVSTRYLETFAYTPLAFEIVEPGTYTTVQDYPGRAGYWDIGVPPSGPMDDVAFRIGNRIVGNHDSAAGLEATLVGPTLTFHCDTVVALTGAACQAQLDGVPVPFWEPIPIKAGQTLSTGKVDSGCRTHIAVRNGIDVPDYLGSKSTFVLGKFGGHGGRTLRKGDVLSICQPHLAGCPTPAPVAEPHPAEDGLIPDYPQQWEIKVLYGPHGAPDFFREDAIEEFFSADWQVHYNSNRLGIRLVGPKPSWTRSDGGEAGLHPSNVHDNEYAIGSINFTGDFPVILTKDGPSLGGFVCPVTIAKAELWKVGQLKPGDSIRFSPISFAQAKAMEE
>MP0530_megahit_296699_185-580
TTFNLGEYQRFLEDNDADIRAFTDARNRAFDEELQRWVESGQINFESQQDLNAEEADSLPDGTPVESPTAGNIWKLTVAEGDSVEEGQVVAVLESMKMEIEVTAPEAGKVVHIARQEGQQINAGQAVMILG*
>MP0530_megahit_301615_3-2702
MFNKVLIANRGAIATRVTRTLKTLGVKAVAVFAEADRDSLHVSQADEAYCLGEGSARETYLNQDKLFALMEQHGVDAVHPGYGFLSENPDFVKGCEARGIAFIGPTPEQMDTFGLKHTARTLAQKTGVPLLPGTDLLTDKNAALKAAEEIGYPVMLKSTAGGGGIGMQICENADSLDKAWDSVRRLSANNFSNDGVFIEKYIARARHIEVQVFGDGKGRAITLGERDCSAQRRHQKVLEETPAPNLPNEVRSQLQGTARALMEAVQYRNAGTVEFILDQDSNAFYFLEVNTRLQVEHGVTEQVFGVDLVEWMVKLAAGDLPPLDSLGPFHPDGHSIQARVYAEDPNKDFQPSAGLLTAVEFTQADGNALRIDHWVEAGLTISPLFDPMLAKVIIHEGDRDSALAALSDTLDSITLEGIETNRDYVRAILADPVFAEGRMTTRYLNAFSYAPFTLDVLAGGTMTTVQDYPGRSGYWPVGVPPSGPFDSFSFRLGNRLLGNDEDAAGLEFTLNGPTLKFNQATRIALTGADMQATLDGMSLKTYQAITVKPGQVLKLGKVSGEGARAYLSIAGGIQCTPYLDSRSTFTLGQFGGHGGRALRTGDVLHFSEDSGAASKVTIPESLKPRLGKQWTLRVIYGPHGAPDFFTDDDMAMFFATDWQVHYNSSRTGIRLVGPKPEWARSDGGEAGMHPSNIHDNAYAVGTVDFTGDMPVILGPDGPSLGGFVCPATVVMADRWKLGQLKAGDTLRFQAISLADADALAAEQDACLSSLSEPNKQVESAPITTPVLNTLSEQEVGVDVVYRAAGDRYLLVEYGPLVLDLRLRFRADALMLWLEEQNLDGVIELTPGIRSLQVHFDPQRLPRHTLLKTLVEAERALQQQDDLEVPSRIVHIPLSWDDQAC
>MP0530_megahit_310623_2071-2763
PRHRLVTTKYNPARTWTAENSVGIGGAYLCVYGMEGPGGYQFVGRTLQMWNRYRQTEAFDQPWLLRFFDQIRFYEVSHEELNQIRRDFPKGQYPIRIEKTTFSQKDYQQFLDDNQQDITTFTDARNRAFDEELQRWVASGQINFQSEQDLDADNSAEPVEGTPVESPVAGNIWKLNVAEGDTVQEGDVVAVLESMKMEIEISAPQSGKVVAITRQEGQQINAGQAIMVLD*
>MP0530_megahit_312241_2-1045
HYDSRRIDQTTLVETLLDREKSIGSVDDMVVTSRVLHLPMAFEDSATLDAVTRYQETIRSDAPWLPSNVEFIRRINGLQSTDQVRDIIFSASYLVLGLGDVYLGAPCAVPIDPRHRLMTSKYNPARTYTAEGTVGIGGVYMCIYGMDSPGGYQLVGRTLPIWNKHLKNTQFHSGEPWLLKFFDQVRYYPVSEEKLTEMRDAFRHGHLQVEISEEPFSLAEHRQFLKNNEQEIADFNARRDVAFREEVARWQDEDAAVESALMGSKADIGEVDGHLISAEISGNVWKLLVEEGSQVSEGQPLVIVEAMKMEFEIVANASGKVTGLHCQPGSIINAGDPVLVIDPKAVA*
>MP0532_megahit_5387_103-603
PEFIVSENGLSDVDELVALHSASEYWIGIIGAYPGLPLMRPLDPRCQIYAPKYDPPRMWTPQGAVVCAGGASAIQTLRSPGGFNMIGRTPIPLLDPKRCIPAFRGNIVLLRPGDRIKFDPIDHGEYGRIAQKITEGSYAFNIIDYQRFSLSTYETWVASLDDRERY*
>MP0532_megahit_32121_3-857
RIVLEVIKKGLETSIQDYPGRIGCLNQGFPPSGPMDSWSFRLANVLVENSAEAAALECQFTGPTLKFKSNRVIAITGANMSPKLDGDVIPLWESVQVKAGQVLDMEFATIGARSYIAFSGGIMSEPWLDSRSTFHKAGVGGINGKAIQEGQTIPLGKSNAKAGNKIKKSSLPIIPSDKKWSIEVVRGPNDDWIDEKGHKMFLNSEWKLQAKSDRTGYRLDGPKWSFSEKATQKGIEHGSDPSNIIDQGYPVGAVNLAGQTPIILVNDGPSMGGFINPYTVPSASL
>MP0532_megahit_36626_187-855
NPARTWTAENSVGIGGAYMCVYGMEGPGGYQFVGRTLQMWNRYKQTREFTKPWLLRFFDKIRFYEVSHDELTNIREHFPHGQYPIRIEEDTFNLDEYERFLSDNAEGISAFQTHRQRAFQTELEDWKAKGLLRFESDTGAIEESDERELESGEFAVESHVSGNVWQVFVEPGQNVKAGQPLMVLESMKMEIEVTAHKDGTVVELLKEAGKGVAPGQMLVVLK*
>MP0532_megahit_40151_1-606
PKDELLKKNKIGSSQKENNNIEFNYLNHEISKFENLESHLSQDKSKKLDDILFSQLDVDDYASFKNMYPHNISQPKLNVSKLSIKKHINEDGSYPNLDSKNTKDKTSEIFQGIYPEPKFLPGGDKYLLIEFGNVMNLELNFKAQGLSNLIKTANIKGVYETLPCFASMIVHYNPDDIGYQDLINELKSLLKDMKDNDDTVVN
>MP0532_megahit_49308_3-692
NFLPGGDRYITVEFGSEMNLELNFMAQGLAGALDASGTKGLVETAPCFATLLVHYEPRDISYDDMVTELKSLIASLGSADEIEMDSRLFTFETLYLDPWTKECIDDYREKLNPDKEYDPDFVARLNGLEDLHQLVRVHSGSEYWVASLGFWPGLPFLQPLDPRAMITCPKYNPPRTWTPQGTVGMGGSASAIYPVATPGGYQLFGRTPVPIWDTTKRFDVFQGDIVLFQP
>MP0532_megahit_50209_1-981
RLQVEHGVTEQVYGVDLVEWMLQLAAGNLPALDTLGTHLTANGHAIQARIYAEDPNKDFQPSAGLLTAVQFPDADGQSRRIDHWVEAGLTVSPLFDPMLAKVIVHETSRDAALAALNSTLAETGIEGIETNRDYIRTILADPVFAQGEMTTRYLNDFRYQPFTMDVLAGGTLTTVQDYPGRTGYWPVGVPPSGPFDNLSFRLGNRLLGNAENAAGLEFTLNGPTLKFNQVTRIALTGADMQATLDGQPVASYCVIAIQPGQILKLGKVSGEGARAYLAVAGGLQCTPYLGSRSTFTLGQFGGHGGRALRTGDVLHFQEAAPTPPSAT
>MP0532_megahit_52772_3-686
MLEIIKPGLETSIQDFPGRIGYWNQGFPPSGPMDSWSFRLANLLVGNDAGAAGLEAQFMGPTLKFQNDGVIACTGANMAPKLDGEEIPLWESVAVTAGQTLVMGPALKGARGYLAVAGGIDAPEWLGSASTFHKASVGGLDGNAIQAGQVLPVNDGAGQAGRRVKDACRPEFAKDKKWQIEAVAGPNDDWIDDAGHAQFLATEWKLEARSDRTGYRLDGPDWTFTEKA
>MP0532_megahit_56393_362-961
MFNKVLIANRGAIATRVTRTLKTLGVKAVAVFAEADRDSLHVSQADEAYCLGEGSARETYLNQDKLFALMEQHGVDAVHPGYGFLSENPDFVKGCEARGIAFIGPTPEQMDTFGLKHTARTLAQKTGVPLLPGTDLLTDKNAALKAAEEIGYPVMLKSTAGGGGIGMQICENADSLDKAWDSVRRLSANNFSNDGVFIEK
>MP0532_megahit_63369_119-1093
MIEVLKPGLETCVQDYPGRKGAFGMGFPPSGPIDHWSFRLANILVGNEPGAAALECQFIGPALKFTTSAVVSLCGSDMAATLDGALVPLWQSVAVSAGQVLELGSAINGARAYLAIAGGIDTPPFLGSRATFVLGECGGLNGAPLKAGSEIPVGAGDGAPGRRVKIPCRPAISETGRWQIEVCAGPNDDWIDEAGQKRFLESVWKLSPKSNRVGFRLDGPEWTFTDKATNKAPENGSDPSNTIDHGYPIGAINLCGQTPIILLHDTLTLGGFINPFTVPSAAFWKLGQSRPNEIYEFELVSVQEAQALKRAINALCSEDSIERA*
>MP0532_megahit_65320_571-732
YFMLGTVISADMDLIGQLQPHTPVRFRSVDMETALEARQQYNSKTEELRSIFQ*
>MP0532_megahit_71711_3-902
DWQVHYNSSRTGVRLVGPKPGWARSDGGEAGMHPSNIHDNAYAVGTVDFTGDMPVILGPDGPSLGGFVCPATVVLADRWKLGQLKAGDTLRFEAISLADADALAAEQDACVTALSPPQQQVSPTAITTPILNRLSESDAGVEVVYRAAGDRYLLVEYGPLVLDLRLRFRAHALMLWLQEQQLDGVIELTPGIRSLQIHFDPQQLPRTELLETLAQAEHALQQQDDLEVPSRIVHIPLSWDDEACHQAIEKYMQSVRKDAPWCPSNLEFIRRINGLDSIDDVKEILFSASYVVMGLGDVYL
>MP0532_megahit_75058_2-739
MIYEEPKFLPGGDRFIEMELGDELNFDLNFFVLSLSAKVREAEIAGLIELLPNMASIVLSYDPDVISYADLKAEVLSHYRAMGSLEDMELLSPIYYIPVLYCDHVTRACWEDYCAKIGDKEYDPDILVRLNDLDGYAQLARIHSGTEYWVAALGFYPGLASLIALDPRCRMTAPKYNPPRTWTPKGTIGYGGSVTCVYPANTPGGYQIIGHTPVPVCDIEQRLPAFKDDLALLRPGDRVRFFPVGR
>MP0532_megahit_77299_2-460
MFNKVLIANRGAIATRIIRTLRKLGVGSVAVYAECDADSLHVRLADEAYSLGEGAAADTYLQVDKLLAIAAETGAQAIHPGYGFLSENSNFVRRCEAAGVAFIGPTPEQMLAFGLKHRARELAEQANVPLLPGTDLLTDLAAAKAEAARIGYP
>MP0532_megahit_77592_101-739
MTATKATTTSAQVRYCLAGDEFLFVELSEEMTLEAFFRSLSITQRLKTMSIPGIIEICPANASYQVRYDPDQLSAEVLQETLETLDREVSAQKVRTVDTRVIEVPVLYNDPWTHETLMRFRDRHQDPSGTDLDYAARINGFDSVDAFIEAHSASPWFVSMVGFVSGLPFMYQMVPRERQIQVPKYLRPRTDTPKQTVGYGGCFSCIYSVRGAG
>MP0532_megahit_85792_1-576
GIAFIGPTPEQMNTFGLKHTARTLAEETGVPLLSGTALLTDKSTALSAADTIGYPIMLKSTAGGGGIGMQVCENAASLDKAWDTVRRLSANNFSNDGVFIEKYIARARHIEVQVFGDGQGNAITLGERDCSAQRRHQKVLEETPAPNLPDAVRADLHATAKNLMEAVHYRNAGTVEFILDQDSNAFYFLEVN
>MP0532_megahit_100318_76-951
METRFSFGGDEHLLCECAEEMSFEAFFKSLAAMRGIRESGIRGVTEIYGGNASYQLRFDPDQIHPDGLLREIQALDGAADQSEPVLETRIIEIPVYYEDPWTHETMMRFRERHQDPSATDLEYAARINGLESVEAFIAAHHGSPWFVSQVGFVCGCPWLYQLVDRARQLEVPKYLRPRTDTPRHTIGHGGCFACIYSVRGAGGYQMFGITPMPIFDPSQSASYLRDSMVFCRPGDIVKFKPISSEEYDEDLAAVERNAFSPKIREVHFDLREFEADIEGYNAKLSSVLNDG*
>MP0532_megahit_100318_941-1048
MTVKVLKPGLATTVQDLGRPGHFHLGIPVGGAMDRL
>MP0532_megahit_103951_483-974
MLTKVLIANRGEIAVRICRTLKQMGIASVAVYSEADRNSQHVSVADEAVSLGGQTAADSYLKTDLILQAAKDTGAEAIIPGYGFLSENAEFAEACAANGIAFVGPTPQQLREFGLKHEARAIAEKAGVPLAPGTDLLQSLDDAKQAALQIGYPVMLKSTAGGGG
>MP0532_megahit_107656_1-600
LFDPMLAKVIVHEASRDAALAALDKNLEEICIEGIESNRDYLRSILADPVFADGQMTTRYLNDFSYQPFTLDVLAGGTLTTVQDYPGRSGYWPVGVPPSGPFDALSFRLGNRLLGNEEKAAGLEFTLNGPALKFNQATRIALTGADMQATLDGNPVPGYTAIAIQPGQTLKLGKVAGEGARAYLAIAGGIQCTPYLGSRS
>MP0532_megahit_113510_3-881
QAIEKYMQSVRKDAPWCPSNLEFIRRINGLDSIDEVKEILFSASYVVMGLGDVYLGAPVATPYDPRHRLVTTKYNPARTWTAENSVGIGGAYLCVYGMEGPGGYQFVGRTLQMWNRYRKTGAFDKPWLLRFFDQIRFYEVSHEELNQIRRDFPKGDYPIKVEETTFKLSEYQRFLDDNQQDITQFTEARNRAFDEELQRWVESGQIHFQSAQDLDADNVTEEVAGTPVESPVAGNIWKLNVSEGDTVNEGDVVAVLESMKMEIEIYAPATGKVVALSRQEGQQINAGQAIMVL
>MP0532_megahit_115766_3-1130
VHALMLWLQEQAVTGILELTPGIRSLQVHYDSMLLSLDDLMTVLKQAEKDIQHVDDLDLPTRIVHIPISWDDEACRLASEKYMQSVRENAPWCPDNIEFIRRINGLDSVDDVKKIVFDASYLVMGLGDVYLGAPVATPMDPRHRLVTTKYNPARTWTAENSVGIGGSYLCVYGMEGPGGYQFIGRTLQMWNRYETTKEFTKPWLLRFFDQIQFYEVSHDELMQIRRDFIHGNYELKIEETRFNLKDYNAFIEQHQAEIDTFTSMRQKAFNEELERWKRDGLLHFDSGDQQVEVDEALLPLADNAISVDSPLNCSIWKIEVEEGQDVKEGDTLMILEAMKMEILVTAPQAGKVTSLSRKAGSQVGMGDRLLVLEVE*
>MP0532_megahit_116404_2-505
LQRRNQKVVEEAPAPCLSDALRRDLILAAVNLAQAAQYRSAGTVEFLFDAERQEFFFLEMNTRLQVEHGVTEEVMGIDLVEWMIRGAAGDFGFLDAEPPRPSGHSVQVRLYAEDPALDYRPTSGTLTAVEFPDDIRAETWVMAGSTISTWYDPMLAKLIVHAPTRAKA
>MP0532_megahit_122297_3-572
GLSAPTLAPAAAPVTTPVLDRLEEKEDGPEVVYRAAGDRYLLVEYGPLELDLRLRFRAHALMLWLEEEKPDGILELTPGIRSLQVHFEPSVLPRRDLLDMLKRAELTLDKQDDLEVPSRIVHLPLSWDDEACRLAIEKYMQSVRKDAPWCPSNIEFIRRINGLDSIDEVKKILFDASYVVMGLGDVYLGA
>MP0532_megahit_123994_3-1187
PVENGLIPDYPQQWDIKVLYGPHGAPDFFSEDAIEEFFNADWQVHYNSNRLGIRLVGPKPSWTRTDGGEAGLHPSNVHDNEYAIGSINFTGDFPVILTKDGPSLGGFVCPVTIAKAELWKVGQLKPGDSIRFSPISFAEAKAMEDAQDASIENLGVIPLVNPAVTDHSHTFTSSTMLAEIDANGHVPRIVYRQAGDKYILIEYGDNVLDLALRMRVHALMENLKASPVEGILELSPGVRSLQVHYDSRRLDQDRLVNTLLDREQTIGSVDDMVVTSRVLHLPMAFEDSATLDAVTRYQETIRQDAPWLPNNVEFIRRINGLQSTDQVRDIIFSASYLVLGLGDVYLGAPCAVPIDPRHRLMTSKYNPARTYTAEGTVGIGGVYMCIYGMDSPGGY
>MP0532_megahit_126503_122-340
MTQEVRTDVSGTVWKLLVKPGDQVKSGDILFILEVMKTEVPYEAEADGKVTAVHITENSGMIGEDTLAVEIT*
>MP0532_megahit_127115_1255-1524
INFQSEQDLDADNGAEDVEGTPVESPVAGSIWKLKVQEGDNVSQGDVVAILESMKMEIEITAPTTGKVIALARQEGQQINAGQAIMVLD*
>MP0532_megahit_128685_3-212
GQTPIILVNDGPSMGGFINPYTVPQCAFWKLAQARPGEILNFKSVTVEQAQQAAADIKALCTEASIEGS*
>MP0532_megahit_128685_217-432
MQEVSLQSAGNMWKVLVKPGDAVKAGDTLFIMEIMKMEVPHDAPADGVVRAVHVTEGTEGLDAGMVAVEID*
>MP0532_megahit_135002_799-918
MFSKVLVANRGEIAVRVQQTLKTMGTATVAVYSDPDNTAP
>MP0532_megahit_145314_1-1890
EIGYPVMLKSTAGGGGIGMQICHDDAGLEKAWDSVRRLSANNFSNDGVFLEKYIERARHIEVQVFGDGAGGALALGERDCSAQRRHQKVLEETPAPNLPDEVRATLHDTARRLVAAVDYRNAGTVEFILDQDSNRFYFLEVNTRLQVEHGVTEQVFGIDLVRWMVQLAAGELPPLAGLGEGLTPRGHALQARLYAEDPNKDFQPSAGLLTTAEFPEADGEKLRIDHWIEPGLTVSPLYDPMLAKLIVFEADRDAALAALQRTLEHTCVEGIETNRDYVLAILADRAFQNGEMTTRYLNDFDYQPTTLDVLAGGTLTTVQDYPGRRGYWPIGVPPSGPFDALSFRLGNRLLGNDEDAAGLEFTLNGPTLRFNHGTRIALTGADMGATLDGEPVPNYQAVSVAAGQTLKLGKVRGDGARAYLTLAGGLQCQPYLGSRSTFTLGQFGGHGGRAIRTGDVLHFGPPAADTAPVAVPDSLKPSLGDTWELRVIYGPHGAPDFFTDDDMATFFSADWQVHYNSSRTGIRLVGPKPEWARSDGGEAGMHPSNIHDNAYAVGTVDFTGDMPVILGPDGPSLGGFVCPATVISADRWKLGQLKAGDRLRFVPLSLEDADRLAAEQDACLAGLSAPTLSP
>MP0532_megahit_147694_1817-2947
MVEVIKQGLETSIQDYPGRIGYWDQGFPPSGPMDSWSFRLANILVENQSTAAALECQFIGPTLKFKSDRVIAITGADMSPKLEGKSLPLWESIEVKANQVLEMSFATLGARSYIAFSGGITSDPWLDSRSTFHKAGVGGMKGKAIKDNQILPLGKSTGIPGRKIKKNSIPEISNDKRWTIEVVKGPNDDWIDEEGHKMFLKSDWKLQAKSDRTGYRLEGPKWTFTEKATHKGLEHGSEPSNIIDQGYPIGAINLAGQTPIILVNDGPSMGGFINPYTVPSVAFWKLGQSKPGDIYSFNEISVEQAQSLRSDQTSICSDRSIESKDDSQSFMKGSTKTKDINQIKVRDFDKEKEKEKTRDKLMEKKGLEKMKVRYFD*
>MP0532_megahit_150227_1-552
RKGDVLSICQPQLAGCPTPAPDHEPAPAPEAMIPDYPQQWEIKVLYGPHGAPDFFTEEAIEQFFEADWQVHYNSNRLGIRLVGPKPSWARTDGGEAGLHPSNLHDNEYAIGSINFTGDFPVILTKDGPSLGGFVCPVTIAKAELWKVGQLKPGDSIRFTPVAFAEALALEQAQDAAVETLTPVP
>MP0532_megahit_158764_1-1008
RDEFYFLEVNTRLQVEHGVTESVFGVDLVQWMLQLAGGERPPLDDSYTSQGSSMEVRIYAEDALKDFQPSPGELTEVRFPDNIRLDGWVDTGTVVSPHYDPMLAKVIVHGSDRADALKKMQTALAQTRLSGIATNLDYLRQILRDDNVIAGTVSTRYLETFTYTPRAFDVVEPGTYTTVQDYPGRAGYWDIGVPPSGPMDDFAFRLANRIVGNHDSAAGLEATLVGPSLTFHCDTVVALTGAPCPAQLDGVSVPLWEPITVKAGQTLTTGKVENGCRTYIAVRNGIDVPDYLGSKSTFVLGKFGGHGGRTLRKGDVLSICQPQLEGCPTPAPVAEP
>MP0532_megahit_159994_362-1750
IRFTPVAFAEALALEQAQDAAIEKLAPVPVVSPDLHDATDPAFTSATMVAELDAAGHVPRITYRQAGDKYILIEYGDNVLDLALRLRVHALMENLKDQPVPGILELSPGVRSLQVHYDSRLLDQASLVKALLEREKAIGSVDDMEVRSRVLHLPLAFEDSATLDAVQRYQETIRSEAPWLPNNVEFIRRINGLDSTEQVKDIVFKASYMVLGLGDVYLGAPCAVPVDPRHRLMTSKYNPARTYTAEGTVGIGGVYMCIYGMDSPGGYQLIGRTLPIWNKHLKNRQFQPGEPWLLRFFDQVRYYPVSEAELAGMRDAFREGRLEVEITEETFSLAEHRRFLESIEPEMEAFREHQQAAYRDEVTRWQNEDEQIESALMGSKADIGEVDGHLVSAEISGNVWKLLVEEGASVEAGQTLVIVEAMKMEFEITASVAGTVTGLHCKPGTVINAGDPVVVIDTESAA*
>MP0532_megahit_163395_65-1039
MLEVIKPGLETSVQDMPGRVGYWEQGFPFSGPMDFWSFQLANLLVGNAPGAAGLECQFTGPTLRFQRDAVVAVTGADMAPMLDGEPVPTWQSFVVHTGQVLCLSFARIGARTYVAIAGGIDTPPVLGSRSTFHQAGIGGMEGHALKKGQVVPVAQGDGKVGCRVAQDHRPPLTGQRSWEIEVVPGPNDDWIDAAGHTRFLSSDWTLQARSNRTGFRLTGPEWTFAERAYNKNSEHGEHPSNILDHGYPVGTVNLCGQTPIILVNDAPSTGGFINPYTVPSAVFWKLAQSRPNDTYRFKSVSVEAAQDMRRHINRICTEESIEPS*
>MP0532_megahit_166577_2-157
MSLEILRAGLQTSVQDLGRFGAAHLGISASGASDNLAMRIGNLMVGNPENTT
>MP0532_megahit_194073_1-780
FRLANVLVENKQDAAALECQFMGPSLKFNSNRIIAITGANMSPKLDGNPIPLWESIEVKADQVLEMEFATIGARSYIAFSGGIISEPWLSSRSTFHKAGVGGIEGKAIQEGQIIPLGKSKSVAGRKIKKSSMPIMSTDKKWAIEVVRGPNDDWVDEKGHKMFLNSEWKLQAKSDRTGYRLDGPEWSFTEKATHKGLEHGSNPSNIIDQGYPVGAINLAGQTPIILVNDGPSMGGFIVPYTVPSASFWKLGQAKPGDGFNF
>MP0532_megahit_194916_230-454
MARVEVEAPVAGVVWKVVAAPGTAVRTGDVVLVLESMKMEIPVEAPIDGVVAEILVAEGDQVSEDDVIALVDGD*
>MP0532_megahit_200013_531-1067
MSDATVLIANRGAIATRIIRTLRRMGLRSVAVYSEADADSLHVAQADEAVCIGPAPAAESYLDGAAIIAAAKATGAGYIHPGYGFLAENAEFAEACEAAGIVFIGPHPEHIRTFGLKHSARALAEAQGVPLAPGTGLLTDEEEAAAAAEAIGYPVMLKATAGGGGIGMRICSSESELRD
>MP0532_megahit_201522_2-1348
MLKKVLIANRGEIAVRICRTLKEMGIASVAVYSDADRNSQHVGAADEAVALGGQTAAESYLRSELILQAAKDTGAQGIIPGYGFLSENADFAEACAEAGIQFIGPTPDQLRRFGLKHEARALAEAAGVPLAPGTGLLQSLDEAKSAAADIGYPIMLKSTAGGGGIGLSRCDNEQELVDAFESVKRMGENFFSDSGVFIERFVARARHVEVQIFGDGHGKVLALGERECSLQRRNQKVVEETPAPNLPQATREQLHASAVRLGESVNYQSAGTVEYIYDDERDEFYFLEVNTRLQVEHGVTEAVFGVDLVAWMVMLAGGEQPPLDADYRSRGHAMEVRIYAEDALKDFQPSPGELTEVSFPDHIRLDGWVDTGTQVSPHYDPMLAKMIVHGDDRPAALKKMQDALAATRLSGIATNLDYLRRILIDPNVVEGKVSTRYLESFQYTPTAFE
>MP0532_megahit_205485_1-606
PIIGEIYDKPKFLPGGDKYMLIEFGNVMDLELNFTAQNLAQAIQDHKVTGVYETAPCFASMLVHYEPEEIKFNDLKNEMKSLIDSLGPTDDIEINSRIFSFPTVYLDKWTQECIEDYSNKIVKKKSDPELITEVNNLESTDQFVRVHSGTEYWVAAIGFWPGLPFMMALDPRCKLTVPKYNPPRTWTPKGTVGMGGSSTSIY
>MP0532_megahit_207505_3-560
NKHLKNAQFHSGEPWLLKFFDQVRYYPVSEEKLTEMREAFRHGHLQVEISEEPFSLAEHRQFLKNNEQEIADFNARRDVAFREEVARWQDEDAAVESALMGSKTDIGQVDGHLVSAEISGNVWKLLVEEGSQVSEGQPLVIVEAMKMEFEIVANASGKVTGLHCQPGSIIHAGDPVLVIDPKAVA*
>MP0532_megahit_208016_9459-13091
MFSKVLIANRGEIAVRTIRTLRAMGVGSVAVHSHEDRHSLHVTNADEAVALAGNGASETYLDTAQILAAAKQTGAEAIIPGYGFLSENADFAEACEADGIAFIGPTPEQMREFGLKHRARELAEAAGVPLAPGSGLLESREEALQTAERLGYPVMLKSTAGGGGIGLTRCNSESELREAFETVRRQGQSFFNDSGVFLERFIARARHVEVQIFGDGEGNVVALGERDCSLQRRNQKVVEETPAPNLPAATRQKMLDAAVSLGQSVNYRSAGTVEYIYDADRDEFYFLEVNTRLQVEHPVTESVTGLDLIEWMLKIAAGESPDLASFEPTLNGASMEVRIYAEDPLKDFQPSPGELTDVHWPEDGVRIDTWVENGSEVSAHYDPMIAKLIVHGKDRDDALAKLKTALAETRLMGIATNLDYLRQVVAQPSFAEGIVSTRALESFEFKPSVAEIVKPGTYTTVQDYPGRVGYWNIGVPPSGPMDDYAFRLANRIVGNHNDAAGLEATLIGPSLKFHKDAVVALTGARTDATLDDQPVEFWKPITVKAGQVLAVGKALKGCRTYLAVRGGFDVPVYLGSRSTFALGQFGGHGGRPLRPGDMLGISQIELPACTTPGPTHDPAPADPDLIPDYPDHWEIGVLYGPHGAPDFFSEESIEKFFEQDWEVHYNSNRLGIRLNGPKPEFTREDGGEAGLHPSNIHDCEYAIGSINFTGDMPVILTKDGPSLGGFVCPVTIAKAELWKVGQVKPGDTIRFVPIDYDTAVELSERQELAVKSMMAPPTVELEAPALEPVNDLSATILAHLPETDGRPEVTYRQAGDQYILLEYGPNVMELGFRLRIHALMEAIADVQPNGLLELSPGVRSLQLRYDSRILPQPALMEYLLDLEGTLPATDELKVRSRVIHLPMAFEDSATLEAVDKYRQSVRDTAPWLPNNVDFIQRINGLKEREHVKNVVYNARYLVLGLGDVYLGAPCAVPLDPRHRLLTSKYNPARTYTAEGTVGIGGVYMCIYGMDSPGGYQLVGRTLPIWNKYLKNPQFAEGAPWLLRFFDQVCYYPVSEKELTEMRDQFRAGKLTIKIEEETFDLKSHQAFLDANADSISEFRKMQQAAYAEEVALWKESEAEELDRLAKAPPKPDVSDLEQFGELISAEIAGNIWKCLVKPGDTVAEGDPLVIVEAMKMEFEVNATQSGKISALHVEAGKAVTPGEPLLSIEV*
>MP0532_megahit_213609_3-617
ILPEQQVADNAVMAAALQPEIEHHWDIHVVYGPHGAPDFFTDNDIEMFFSTDWKIHYNSSRTGVRLIGPRPEWARTDGGEAGLHPSNIHDNAYAVGSIDFTGDMPIILGPDGPSLGGFVCPATVITADLWKVGQLKAGDTVRFIPVSIETANALERAQNQAIDGLSQQSVSVEPVVIDTPVHAISKDASSGMDITYRLAGDHYLL
>MP0532_megahit_219935_186-629
MFNKVLIANRGAIATRIIRTLKDLDVTSVAIYADADTESRHVALADQALYLGDGNAAQTYLNQDKLFALMAEHGIDAVHPGYGFLSENPEFVERCENNGIAFIGPTAQQMRDFGLKHTARALAEDNDVPLLPGTGLLDDPAAALKAAA
>MP0532_megahit_221542_746-4372
MSIHKTFSKVLIANRGAIAARILRTLKALGVGSVVVYADADRDVPYVHQADEAYSLGEGAASDTYLNIDKLIAIAQQSGAQAIHPGYGFLSENTRFITACDAAGLVFLGPTAEQIQQFGLKHEARALAEKAGVPLVPGSQLLETLEDAKQAAERIGYPVMLKSTAGGGGIGMQVCHSHTELARAFESVKGLGERNFGDGGVFLEAYIARARHLEVQLFGDGQGSVIALGERDCSTQRRHQKVLEECPAPNLPEAVRQSLHATAVQLGKAVNYRSAGTVEFIYDAEREAFYFLEVNTRLQVEHGVTELVYGVDIVEWMVKLGAGELPRLETLAQTLSPTGHAVQARLYAEDPAHDFRPSAGLLTEVIFPKASSLRIDHAIEAGLEVSPLFDPMLAKVMVHAESRKQATAQLADTLDNASVYGIATNRSWLAHVLRAERFQQADIDTHWLTTLAWAPPAMEVIAPGTLTTIQDFPGRQGHWDVGVPPSGPFDDWSFRLGNRLLDNPTDAAGLEITLQGPTLRFHRATQVVIAGAKLPASLDGNPINHWEVIDVPAGATLTLGKATAGARAYLLVRGGIECPQYLGSRSTFTLGQFGGHGGRALRSGDMLELPTLMPAPSRTLDNALAPAIGKGSESVTEIAVLYGPHGAPDFFTDSDIERFFDHEWEVHYNSSRTGVRLIGPRPEWARADGGEAGLHPSNIHDNAYAFGTIDFTGDMPVILGPDGPSLGGFVCPATVVRAERWKLGQLTAGDKVRFVPVTLTTARALEARQLTQLASLAPIPNVALTTERASPILRDVPASEAGERVVYRRAGDDFLLIEFGPMELDIALRFRVHAWMLWLREHPLTGLRELTPGIRSLQVHFEPLELSLDDLLVHLQQAEQALVDVESLEVESRIVHLPLSWDDPACQEAIDKYQRSVRPDAPWCPSNLDFIRRINALESEQQVRDIVFNARYLVMGLGDVYLGAPVATPLDPRHRLVTTKYNPARTWTAENSVGIGGAYLCVYGMEGPGGYQFVGRTLQMWNRYRTTQHFINPWLLRFFDQLRFYEVSHEELQQIRRDFPHGRFELPIETARFKLADYQADIDKNTDAIEAFRTKREAAFQAEMAAWRANGQFTFEDQAPASAEVDTLDENELGIESPVTGSLWKLLVKEGEQVDAGQPVALVESMKMEVEVTAHRAGRVARLPLAEGAAIGPGQPLVVLTQEEEADA*
>MP0532_megahit_224582_2-661
PARTWTAENSVGIGGSYLCVYGMEGPGGYQFVGRTMQMWNRFHRTEAFTQPWLLRFFDQIRFYEVSAEELQRIRRDFPKGRYPFRVEETTFNLGEYQRFLEDNDADIRAFTDARNRAFDEELQRWVASGQINFESQQDLNAEEADSLPEGTPVESPTAGNIWKLTVAEGDRVEEGQVVAVLESMKMEIEVAAPEAGKVVHIARQEGQQINAGQAVMILG*
>MP0532_megahit_229135_153-509
MALKKVLIANRGEIAVRICRTLKSMGIASVAVYSDADRNSQHVAAADEAVALGGQTAAESYLRTDLILQAVKDTGADAVIPGYGFLSENADFAEACAAQGVVFVGPTPDQLRRFGLKHE
>MP0532_megahit_231499_2-229
MTVFSTILVANRGEIAIRIIRSAQKMGIKCVAVYVDADKNAPYLAQADQSIKLETNYLDADAILNAAQMTGSEAIH
>MP0532_megahit_243734_2-559
DMSPKINGTPVPLWQSLEVKKDQVLEMAFAMVGARSYIAFSGGINTAPWLGSRSTFHKAGVGGIEGKAIQNGQIIPLNKSKSVAGRKIKKSSIPVMSTNKKWSVEVVKGPNDDWVDEKGHKMFLNSDWKLQSKSDRTGYRLDGPNWTFTEKATHKGLEHGTFPSNIIDQGYPVGAINLAGQTPIIL
>MP0532_megahit_244432_1-1023
ATAGGGGIGMRICSSESELRDGFAGVVRQGASSFGDSGVFLERYIARARHIEVQVFGDGEGHVMPLGERDCSLQRRNQKVVEEAPAPCLSDALRRDLIAAAVDLAQAARYRSAGTVEFLFDAEREEFFFLEMNTRLQVEHGVTEEVMGVDLVEWMVRGGMGDFAFMDRTPPVANGHAIQVRLYAEDPALDYRPTTGTLSALSFPDDIRAETWCEAGSTVSPWYDPMIAKLITHADSRDGAIALMQAALRESRIEGLETNLRWLRDVLRDDSFAAGTVSTRLLDTVPYAPRSLQIVSGGTATTVQDWPGREGLWSIGVPPSGPMDDRSFRLGNLRLGNPEGT
>MP0532_megahit_250906_61-741
IIPLNKSKSVAGRKIKKNSIPVISTNKKWSVEVVKGPNDDWVDEKGHKMFLNSDWKVQSKSDRTGYRLDGPKWSFTKKATHKGLEHGTFPSNIIDQGYPVGAINLAGQTPIILVNDGPSMGGFIVPYTVPSASFWKLGQAKPGDRFNFVEISVEKAQALRAEQTMICSEASLVSSDKQDISIRKKQIKKIDHIKVVDFDKEKLDEKIRNKVMEKKGMKNIKVRFFN*
>MP0532_megahit_260245_2-1351
NRAAPLAGASAGVADATPRSELAELSPLLAEIPAEGNRPRTVYRQQGDRNILVEYGPIVLDLELRIRVHALMTVLEAKGLAGVIDITPGIRSLQLHFDGRQLDQARALAALIQCEDELGDLEDFVIPSRIVHLPLSWRDPAINATVEKYMATVREDAPWCPDNIEFIRRINGLSDADAVERVVFDASYLVMGLGDVYLGAPVATPVDPRHRLVTTKYNPARTWTPPNVVGIGGAYMCIYGMEGPGGYQLFGRTIQVWNTHRQTDAFVDGKPWLLRFFDQIRFFEVSAAELEEWRRDFAAGRRTIEVEHSEFRLADYRAFLADNADSIAEFETRRQAAFDAERAEWERTGEFDRVSELIEDGGSGGLDVPAIEVPDGADVIESPFGGYIWKLLVAEGDEVEAGATVAVIEAMKMETPLESPAAGTISALYIEERQPIEPGAPLMALSRRA*
>MP0532_megahit_276162_1-1068
LRDDSFAAGTVSTRLLDTVPYAPRSLQIVSGGTATTVQDWPGREGLWSIGVPPSGPMDDRSFRLGNLRLGNPEGTAGLEITFTGPTIRFNTSARLCLTGADFGAKLDGEPVALHTPFDVAAGQMLAMGRVTGGGMRGYLLFAGGLDIPPYLDSQSTFELGQFGGHVARRLVAGDTLHLAAAATDPVTAPARGEQALGNCWTLRVLYGPHGAPDFFTPEDVETIAAAEWKVHYNSNRTGVRLVGPKPEWARTDGGEAGLHPSNIHDNPYAIGAVDFTGDMPIILGPDGPSLGGFVCPFVVIAADRWKIGQLAPGNRVRFQPVNIDEAEQANRAAPLAGASAGVADATPRSELAELSP
>MP0532_megahit_280850_7347-10955
MFNKVLIANRGAIAARIQRTLKRLGIGSVVVYAEADRDAPYVFAADEAWSLGEGAAAATYLDIDKLIAIARQSGAEAVHPGYGFLSENTKFIQACEEAGLVFLGPTPEQIRDFGLKHEARALAERAGVPLVPGSGLLDSVEDAVREAARIGYPVMLKSTAGGGGIGMQVCNDEAALQRAFDSVRGLGERNFGDAGVFLEAYIARARHLEVQLFGDGRGKVVALGERDCSTQRRHQKVVEECPAPNLPESVRQELHATAVRLGKAVDYRNAGTVEFIYDAEREAFYFLEVNTRLQVEHGVTEEVWSVDIVEWMIRLGAGELPDLDELTQNLAPKGHAIQARLYAEDPSHDFRPSAGLLTEVAFPEAPGLRVDHAIEAGLEVSALFDPMLAKVIVHADDRDTAIERLAAVLEKSSVYGFETNRTWLSHVLRDARFRDADMHTRWLADLAWAPPAIEVLSAGTLTTIQDHPGRQGHWDVGVPPSGPFDDWSFRLGNRLLDNPADAAGLEITLTGPTLRFHRTTQIVLAGSQLPAEVDGKPVAFWQVLDIPAGATLTLGKASAGARAYLLVRGGIDCPHYLGSRATFTLGQFGGHGGRALRTGDMLSLPELDATASRALPEALRPELGGEDGHVWQVAVLYGPHGAPDFFTGDDIDIFFAHEWEVHYNSSRTGVRLIGPRPEWARADGGEAGLHPSNIHDNAYAFGTIDFTGDMPVILGPDGPSLGGFVCPATVVRAERWKLGQLTAGDRIRFVPVDLTTARHLEARQQAQLASLSEQPAVALEENCGSPVLRDVPAETAGERIVYRRAGDDFLLVEFGAMELDIALRFRAHAWMLWLQNNTLPGLRELTPGIRSLQIHYEPDELALDELLAHLVRAEHELRDVESLEVEARTVHLPLSWDDPACQEAIDKYQRSVRPDAPWCPSNLEFIRRINGLDAIEQVRDIVFNARYLVMGLGDVYLGAPVATPLDPTQRLVTTKYNPARTWTAENSVGIGGAYLCVYGMEGPGGYQFVGRTLQMWNRYRQTEYFDNPWLLRFFDQLRFFEVSHDELMRIRRDFPHGRYPLEVETTRFKLADYQADIDAHAERIAEFRERREAAFQQEMADWRANGQFTFEDQAPEAAEATELGSDELGIDSPVTGSLWKLTVAEGDSVEAGQVVALVESMKMEVEILAHEAGRVARLPMAEGAAVAPGQPIVILESSKESA*
>MP0532_megahit_289478_3-380
MRIEVLSKGLFSLIIDNGRVGRQRDGFCESGPMDSNAYDWANFLAFNLDGTPCFEAIGEMRLRVDEDCIIAVTGREPSLDVDGNVKATYQSQHVPAGATITFGSALLGSKAYLAIGGNWHVPKAVG
>MP0532_megahit_293382_2-538
MFLNSDWKLQSKSDRTGYRLDGPNWTFTEKATHKGLEHGTFPSNIIDQGYPVGAINLAGQTPIILVNDGPSMGGFIVPYTVPSASFWKLGQAKPGDSFNFVEISVEQAQTLRAEQTIICSDASLVSSNEENILIRKKPIKKIDHIKIVDFDKEKLDEKIRNKMMEKKGMKNIKVRFFN*
>MP0532_megahit_299706_84-680
MNKAYFEILRPGINSTLQDEGRAHQYHIGVSFSGAMDKRNYLISNCLVGNKSNAASLEFAYQGPLLKLKFGNATAAITGNVTFNIIRNNSNIEKGICYQTFYLNSEDQIDIISTDKSVYGYLSVKESFVGEYFWGSCSVNTRAKIGSNQGEKYSTNDKLYLNQNENEFSSKKVEYLNSRIEFIRVLKGTNYNYFSEKAK
>MP0532_megahit_301321_198-503
MVQVIKKGLETSVQDYPGRIGTLNLGFPPSGPMDSWSFRLANVLVQNEPGAAALECQFMGPTLKFNSDRIIAITGADMSPKINGTPVPLWQSLEVKKDQVLE
>MP0532_megahit_314427_2-340
NDGPSMGGFIVPYTVPSASFWKLGQAKPGDNFNFVEISVEKAQTLRTEQTTICSETSLVSFNKENILIHKKPVKKIDHIKVVDFDKEKLDEKIRNKMMEKKGMKNIKVRFFN*
>MP0532_megahit_326546_1-642
MVQVIKKGLETSVQDYPGRIGTLNLGFPPSGPIDSWSFRLANVLVENEPGAAALECQFLGPTLKFNSDRIIAITGANMSPKINGTPVPLWESLEVKKDQVLEMTFATVGARSYIAFSGGINTTPWLGSRSTFHKAGVGGIEGKAIQEGQIIPLNKSKSVAGRKIKKNSIPVMPTNKKWSVEVVKGPNDDWVDKKGHKMFLNSDWKLQSKSDRTG
>MP0532_megahit_326546_648-1106
QFVRVHSGTEYWVSAIGFWPGLPFMMALDPRCKLTVPKYNPPRTWTPKGTVGMGGASTSIYPDRLPGGYQIFAIIPVPIWDTKKSFPVFENNICLFQPGDRVKFVPTTYEEFERVSKKVEDGTYDYNIIEYQKFSVKNYKKWLTTIDQTKRF*
>MP0534_megahit_3852_1-411
CPWLYQLVDRARQLEVPKYLRPRTDTPRHTIGHGGCFACIYSVRGAGGYQMFGVTPMPIFDPSQSASYLRDSMVFCRPGDIVKFKPISSEEYDEDLAAVERNAFSPKIREVHFDLREFEADIEGYNAKLSSVLNDG*
>MP0534_megahit_3852_401-508
MTVKVLKPGLATTVQDLGRPGHFHLGIPVGGAMDRL
>MP0534_megahit_6258_2-190
SGNVWQVFVEPGQNVKAGQPLMVLESMKMEIEVTAHKDGTVVELLKEAGKGVAPGQMLVVLK*
>MP0534_megahit_14905_3-731
PISGGMDRMALRAANLLVGNNEGDAVLEAVFMGPELKFLVDSVVGVTGGEMVPKIDGVPKNTWTSFEVKAGQTLGFEYLKHGARTYIGISGGVDVPIVLGSRSTYSLGALGGFKGRPLIENDEIPIGIARKNVKIGIVIPEKFRRKIVGDLIKLRMLPGLYWHRINDQSKKTFLADSWKVALEADRIGYRFQGGNKLEFVDRKQPFGAGSDPSNIVDGCYPYGSIQVPGGTEPIVLHRDAVSG
>MP0534_megahit_19812_3-596
SSLREKNIAGVTEICPANASFQVIFNPDKISPDAMLKELKHLEKSLEETKSIIDTRIIEVPVFYRDPWTEETLMRFRDRHQDPKSTDIEYSAKLNGYNTVEDFIEAHSSSLWIVTMVGFVAGLPFVYQLVDRERQIEVPKYLRPRTDTPKLTVGYGGCFGCIYSVRGAGGYQMFGITPMPIYDPKQELSYLKDFMVFF
>MP0534_megahit_40546_3-437
TMVGFVAGLPFLFQLVDRARQIEVPKYLRPRTDTPKLTVGYGGCFTAIYSVRGAGGYQIFGITPMPIYDPKQEISYLTDFMVFFKPGDIVQFRSIGREEYESTVAAVEDGMFSPRIRNIEFSLDGFNQDIDGYNHRIQETLYGS*
>MP0534_megahit_40546_394-612
MVIIIEFRRHYMAVKVVESGLSTTVQDLGRPGYYHLGIPISGGMDRMALRAANLLVGNNEEAAVLEAVFMGPK
>MP0534_megahit_45653_3-602
YDSLIAQVIVWGKSRREAVARLSDYLGRVRIHGVPTNLELQRMILDDSVFRRGRFDTAFLKGFFERIEAEELIRRTQEATGGTTDSLDRSAIELEGSGELKVLSPQMGGFYRSISQEEEVLVAEGSVVDVNQPLCLLESMKVFSELKLCSFRSAVGEELYPETNRYRITRILAEDKQTVSAGDLLFVVQPVEAAEAGPN*
>MP0534_megahit_47844_1-1752
GDMLSLPELDATASRALPEALRPELGGEDGHVWQVAVLYGPHGAPDFFTGDDIDIFFAHEWEVHYNSSRTGVRLIGPRPEWARADGGEAGLHPSNIHDNAYAFGTIDFTGDMPVILGPDGPSLGGFVCPATVVRAERWKLGQLTAGDRIRFVPVDLTTARHLEARQQAQLASLSEQPAVALEENCGSPVLRDVPAETAGERIVYRRAGDDFLLVEFGAMELDIALRFRAHAWMLWLQNNTLPGLRELTPGIRSLQIHYEPDELALDELLAHLVRAEHELRDVESLEVEARTVHLPLSWDDPACQEAIDKYQRSVRPDAPWCPSNLEFIRRINGLDAIEQVRDIVFNARYLVMGLGDVYLGAPVATPLDPTQRLVTTKYNPARTWTAENSVGIGGAYLCVYGMEGPGGYQFVGRTLQMWNRYRQTEYFDNPWLLRFFDQLRFFEVSHDELMRIRRDFPHGRYPLEVETTRFKLADYQADIDAHAERIAEFRERREAAFQQEMADWRANGQFTFEDQAPEAAEATELGSDELGIDSPVTGSLWKLTVAEGDSVEAGQVVALVESMKMEVEILAHEAGRVARLPMAE
>MP0534_megahit_78602_42-656
YGMDSPGGYQLVGRTLPIWNKYLKNPQFAEGAPWLLRFFDQVCYYPVSEKELTEMRDQFRAGKLTIKIEEETFDLKSHQAFLDANADSISEFRKMQQAAYAEEVALWKESEAEELDRLAKAPPKPDVSDLEQFGELISAEIAGNIWKCLVKPGDTVAEGDPLVIVEAMKMEFEVNATQSGKISALHVEAGKAVTPGEPLLSIEV*
>MP0534_megahit_80402_2-721
RTRPRTRPQDVEIVDMFSKVLIANRGEIAVRTIRTLRAMGVGSVAVHSHEDRHSLHVTNADEAVALAGNGASETYLDTAQILAAAKQTGAEAIIPGYGFLSENADFAEACEADGIAFIGPTPEQMREFGLKHRARELAEAAGVPLAPGSGLLESREEALQTAERLGYPVMLKSTAGGGGIGLTRCNSESELREAFETVRRQGQSFFNDSGVFLERFIARARHVEVQIFGDGEGNVVALGE
>MP0534_megahit_81241_2-508
ERAGVPLVPGSGLLDSVEDAVREAARIGYPVMLKSTAGGGGIGMQVCNDEAALQRAFDSVRGLGERNFGDAGVFLEAYIARARHLEVQLFGDGRGKVVALGERDCSTQRRHQKVVEECPAPNLPESVRQELHATAVRLGKAVDYRNAGTVEFIYDAEREAFYFLEVNTR
>MP0534_megahit_82993_2-490
RVKQVARPVIRTDLRWEIEAVRGPNDDWIDEAGHLRFLSADWKLSSKSDRTGFRLDGPDWTFTDKAHNKLPEHGDEPSNIIDQGYPLGAINLAGQTPIILVNDGPSMGGFINPYTVPQCAFWKLAQARPGEILNFKSVTVEQAQQAAADIKALCTEASIEGS*
>MP0534_megahit_88739_788-877
MKTRYTHGGDEHIFVEIDEEMSLDAFFKSL
>MP0534_megahit_108384_1-951
FTREDGGEAGLHPSNIHDCEYAIGSINFTGDMPVILTKDGPSLGGFVCPVTIAKAELWKVGQVKPGDTIRFVPIDYDTAVELSERQELAVKSMMAPPTVELEAPALEPVNDLSATILAHLPETDGRPEVTYRQAGDQYILLEYGPNVMELGFRLRIHALMEAIADVQPNGLLELSPGVRSLQLRYDSRILPQPALMEYLLDLEGTLPATDELKVRSRVIHLPMAFEDSATLEAVDKYRQSVRDTAPWLPNNVDFIQRINGLKEREHVKNVVYNARYLVLGLGDVYLGAPCAVPLDPRHRLLTSKYNPARTYTAEGTV
>MP0534_megahit_108460_2-679
HYDPMIAKLIVHGKDRDDALAKLKTALAETRLMGIATNLDYLRQVVAQPSFAEGIVSTRALESFEFKPSVAEIVKPGTYTTVQDYPGRVGYWNIGVPPSGPMDDYAFRLANRIVGNHNDAAGLEATLIGPSLKFHKDAVVALTGARTDATLDDQPVEFWKPITVKAGQVLAVGKALKGCRTYLAVRALGSGIQNLLFADVRSVEDAKHAIASGQPDTPEGQGLVGA
>MP0534_megahit_111614_2450-2554
MFNKVLIANRGAIATRVIATLKKLGVTAVAVYAEA
>MP0534_megahit_113682_589-4215
MSIHKTFSKVLIANRGAIAARILRTLKALGVGSVVVYADADRDVPYVHQADEAYSLGEGAASDTYLNIDKLIAIAQQSGAQAIHPGYGFLSENTRFITACDAAGLVFLGPTAEQIQQFGLKHEARALAEKAGVPLVPGSQLLETLEDAKQAAERIGYPVMLKSTAGGGGIGMQVCHSQTELARAFESVKGLGERNFGDGGVFLEAYIARARHLEVQLFGDGQGSVIALGERDCSTQRRHQKVLEECPAPNLPEAVRQSLHATAVQLGKAVNYRSAGTVEFIYDAEREAFYFLEVNTRLQVEHGVTELVYGVDIVEWMVKLGAGELPRLETLAQTLSPTGHAVQARLYAEDPAHDFRPSAGLLTEVIFPKASSLRIDHAIEAGLEVSPLFDPMLAKVMVHAESRKQATAQLADTLDNASVYGIATNRSWLAHVLRAERFQQADIDTHWLTTLAWAPPAMEVIAPGTLTTIQDFPGRQGHWDVGVPPSGPFDDWSFRLGNRLLDNPTDAAGLEITLQGPTLRFHRATQVVIAGAKLPASLDGNPINHWEVIDVPAGATLTLGKATAGARAYLLVRGGIECPQYLGSRSTFTLGQFGGHGGRALRSGDMLELPTLMPAPSRTLDNALAPAIGKGSESVTEIAVLYGPHGAPDFFTDSDIERFFDHEWEVHYNSSRTGVRLIGPRPEWARADGGEAGLHPSNIHDNAYAFGTIDFTGDMPVILGPDGPSLGGFVCPATVVRAERWKLGQLTAGDKVRFVPVTLTTARALEARQLTQLASLAPIPNVALTTERASPILRDVPASEAGERVVYRRAGDDFLLIEFGPMELDIALRFRVHAWMLWLREHPLTGLRELTPGIRSLQVHFEPLELSLDDLLVHLQQAEQALVDVESLEVESRIVHLPLSWDDPACQEAIDKYQRSVRPDAPWCPSNLDFIRRINALESEQQVRDIVFNARYLVMGLGDVYLGAPVATPLDPRHRLVTTKYNPARTWTAENSVGIGGAYLCVYGMEGPGGYQFVGRTLQMWNRYRTTQHFINPWLLRFFDQLRFYEVSHEELQQIRRDFPHGRFELPIETARFKLADYQADIDKNTDAIEAFRTKREAAFQAEMAAWRANGQFTFEDQAPASAEVDTLDENELGIESPVTGSLWKLLVKEGEQVDAGQPVALVESMKMEVEVTAHRAGRVARLPLAEGAAIGPGQPLVVLTQEEEADA*
>MP0534_megahit_115250_3-767
LFDPMLAKVIVHEASRDAALAALDKNLEEICIEGIESNRDYLRSILADPVFADGQMTTRYLNDFSYQPFTLDVLAGGTLTTVQDYPGRSGYWPVGVPPSGPFDALSFRLGNRLLGNEEKAAGLEFTLNGPALKFNQATRIALTGADMQATLDGNPVPGYTAIAIQPGQTLKLGKVAGEGARAYLAIAGGIQCTPYLGSRSTFTLGQFGGHGGRALRTGDVLHFSPDNGTVSNLVVPENLKPSLGKQWTLRVIYGP
>MP0534_megahit_117735_2-529
IVGNHASAAGLETTLVGPSLKFHSDTVVALTGAACDAALDGEPVPMWRPVPVKAGQTLATGKASSGCRTYIAVRNGIDVPDYLGSKATFVLGQFGGHGGRTLRKGDVLSICQPQLAGCPTPAPDHEPAPAPEAMIPDYPQQWEIKVLYGPHGAPDFFTEEAIEQFFEADWQVHYNS
>MP0534_megahit_120523_3-518
VIDTPVHAISKDASSGMDITYRLAGDHYLLVEFGEQTLDINLRFKVHALMLWLQEQAVTGILELTPGIRSLQVHYDSMLLSLDDLMTVLKQAEKDIQHVDDLDLPTRIVHIPISWDDEACRLASEKYMQSVRENAPWCPDNIEFIRRINGLDSVDDVKKIVFDASYLVMGLG
>MP0534_megahit_123094_3-1598
SRTGVRLVGPKPGWARSDGGEAGMHPSNIHDNAYAVGTVDFTGDMPVILGPDGPSLGGFVCPATVVLADRWKLGQLKAGDTLRFEAISLADADALAAEQDACVTALSPPQQQVSPTAITTPILNRLSESDAGVEVVYRAAGDRYLLVEYGPLVLDLRLRFRAHALMLWLQEQQLDGVIELTPGIRSLQIHFDPQQLPRTELLETLAQAEHALQQQDDLEVPSRIVHIPLSWDDEACHQAIEKYMQSVRKDAPWCPSNLEFIRRINGLDSIDDVKEILFSASYVVMGLGDVYLGAPVATPYDPRHRLVTTKYNPARTWTAENSVGIGGAYLCVYGMEGPGGYQFVGRTLQMWNRYRQTEAFDQPWLLRFFDQIRFYEVSHEELNQIRRDFPKGQYPIRIEETTFSQKDYQQFLDDHQQDITTFTDARNRAFDEELQRWVASGQINFQSEQDLDADNRAESVAGTAVESPVAGSIWKLHVAEGDTVKEGDVVAVLESMKMEIEISAPQSGKVVAITRQEGQQINAGQAIMVLD*
>MP0534_megahit_134249_1962-3371
MFNKVLIANRGAIATRIIRTLKDLDVTSVAIYADADTESRHVALADQALYLGDGNAAQTYLNQDKLFALMAEHGIDAVHPGYGFLSENPEFVERCENNGIAFIGPTAQQMRDFGLKHTARALAEDNDVPLLPGTGLLDDPAAALKAAAEIGYPVMLKSTAGGGGIGMQICHDDAGLEKAWDSVRRLSANNFSNDGVFLEKYIERARHIEVQVFGDGAGGALALGERDCSAQRRHQKVLEETPAPNLPDEVRATLHDTARRLVAAVDYRNAGTVEFILDQDSNRFYFLEVNTRLQVEHGVTEQVFGIDLVRWMVQLAAGELPPLAGLGEGLTPRGHALQARLYAEDPNKDFQPSAGLLTTAEFPEADGEKLRIDHWIEPGLTVSPLYDPMLAKLIVFEADRDAALAALQRTLEHTCVEGIETNRDYVLAILADRAFQNGEMTTRYLNDFDYQPTTLDVLAGGTLTTVQDYP
>MP0534_megahit_134953_1-498
LVTTKYNPARTWTAENSVGIGGSYLCVYGMEGPGGYQFVGRTMQMWNRFHRTEAFTQPWLLRFFDQIRFYEVSAEELQRIRRDFPKGRYPFRVEETTFNLGEYQRFLEDNDADIRAFTDARNRAFDEELQRWVESGQINFESQQDLNAEEADSLPDGTPVESPTAG
>MP0534_megahit_143156_2-1171
MFNKVLIANRGAIATRVIATLKKLGVTAVAVYAEADRDSLHVTQADEAYCLGEGSARDTYLNQDALFALMEQHSIEAVHPGYGFLSENPDFVKGCEARGIAFIGPTPQQMDTFGLKHTARALAENTGVPLLPGTDLLTNKEAALTAADQVGYPVMLKSTAGGGGIGMQICESAASLDKAWDTVRRLSANNFSNDGVFIEKYIARARHIEVQVFGDGQGHAITLGERDCSAQRRHQKVLEETPAPNLPDAVRSELQATAKTLMEAVRYRNAGTVEFILDQDSNAFYFLEVNTRLQVEHGVTEQVYGVDLVEWMLKLAAGELPPLDSLAANLTVCGHAIQARLYAEDPNKDFQPSAGLLTAVTFPQADGQALRIDHWIEAGLTISPLFDPML
>MP0534_megahit_152167_1-759
LLVGNEESAAGLEAVFLGPEFEFERHTRIAITGADMPILLDGEEQPAWTTLEIRTGQVLSFGYLRAGARIYIAVAGGIDVPVVLGSRSTYLVGEMGGFEGRAIQAGDRLPVGAPGAGKAGRTVPDSLRRMPGNPAELRAMPGLYWHRITEAAGRHFFEDEWTVAPEADRMGYRFRGGRPMEFVEREQPFGAGADPSNIVDSSYAYGSIQIPGGSEPIVLHRDAVSAGGYFQIGAVISADMDLIGQMQPNLPTR
>MP0534_megahit_157709_3-1310
NRLGIRLVGPKPSWARTDGGEAGLHPSNLHDNEYAIGSINFTGDFPVILTKDGPSLGGFVCPVTIAKAELWKVGQLKPGDSIRFTPVAFAEALALEQAQDAAVETLTPVPVIALSVHNTSDASFTSATMVAELDADGHVPRITYRQAGDKYILIEYGDNVLDLALRLRVHALMENLKADPVPGILELSPGVRSLQVHYDSRLIDQASLVNALLEREKAIGSVDDMEVRSRVLHLPLAFEDSATLDAVQRYQETIRSDAPWLPNNVEFIRRINGLDSTEQVKDIVFKASYMVLGLGDVYLGAPCAVPVDPRHRLMTSKYNPARTYTAEGTVGIGGVYMCIYGMDSPGGYQLIGRTLPIWNKHLKNRQFQPGEPWLLRFFDQVRYYPVSEAELAGMRDAFREGRLEVEITEETFNLAEHRRFLESIEPEMEAFRAHQQ
>MP0534_megahit_167747_1-2355
MFNKVLIANRGAIATRVTRTLKTLGVKAVAVFAEADRDSLHVSQADEAYCLGEGSARETYLNQDKLFALMEQHGVDAVHPGYGFLSENPDFVKGCEARGIAFIGPTPEQMDTFGLKHTARTLAQKTGVPLLPGTDLLTDKNAALKAAEEIGYPVMLKSTAGGGGIGMQICENADSLDKAWDSVRRLSANNFSNDGVFIEKYIARARHIEVQVFGDGKGRAITLGERDCSAQRRHQKVLEETPAPNLPNEVRIQLQGTARALMEAVQYRNAGTVEFILDQDSNAFYFLEVNTRLQVEHGVTEQVFGVDLVEWMVKLAAGDLPPLDSLGPFHPDGHSIQARVYAEDPNKDFQPSAGLLTAVEFTQADGNALRIDHWVEAGLTISPLFDPMLAKVIIHEGDRDSALAALSDTLDSITLEGIETNRDYVRAILADPVFAEGRMTTRYLNAFSYAPFTLDVLAGGTMTTVQDYPGRSGYWPVGVPPSGPFDSFSFRLGNRLLGNDEDAAGLEFTLNGPTLKFNQATRIALTGADMQATLDGMSLKTYQAITVKPGQVLKLGKVSGEGARAYLSIAGGIQCTPYLDSRSTFTLGQFGGHGGRALRTGDVLHFSEDSGAASKVTIPESLKPRLGKQWTLRVIYGPHGAPDFFTDDDMAMFFATDWQVHYNSSRTGIRLVGPKPEWARSDGGEAGMHPSNIHDNAYAVGTVDFTGDMPVILGPDGPSLGGFVCPATVVMADRWKLGQLKAGDTLRFQAISLADADALAAEQDACLSSLSEPNKQVESAPITTP
>MP0534_megahit_175152_1-507
VDEKGHKMFLNSDWKVQSKSDRTGYRLDGPKWSFTKKATHKGLEHGTFPSNIIDQGYPVGAINLAGQTPIILVNDGPSMGGFIVPYTVPSASFWKLGQAKPGDRFNFVEISVEKAQALRAEQTMICSEASLVSSDKQDISIRKKQIKKIDHIKVVDFDKEKLDEKIRNK
>MP0534_megahit_187982_1-2271
MFKKVLIANRGAIATRITRTLHEMNVQAVAIYAEADRDSLHVSAADESYSLGEGRASETYLNQQRIIEIAKQSGAEAIHPGYGFLSENPGFARLCEQNNIVFLGPTAEQMESFGLKHSARALAEENDVPLLPGTGLLTSLEDAVTQANDVGYPVMLKSTAGGGGIGMNRCDDEASLRQAFNSVKNLSANNFSNDGVFLEKFITRARHIEVQVIGDGEGHVLALGDRDCSSQRRNQKVIEEAPAPNIPDDVRAEMQEVAVRLMSAIHYRSAGTVEFVYDADNQQFYFLEVNTRLQVEHGVTEEVYGVDLVRWMVEVGAKESHLPATAPQPKGHAIQVRLYAEDPHKQFQPSSGLLTEVIWPKSEAIRVDYWVKAGIEVSPFYDPMLAKIISHADNRESAHTKLLAALDELQVYGIETNADYVGQILQDEAFLNAAVTTRYLDSFVYQPSTINVLSPGTMTTIQDYPARVGYWDIGVPPSGPFDSLSFRLGNRLIGNDESCAGLEITLSGPELSFNVATSIVVTGAELSIELNGEAQSPWQVISVQAGDKLKLGQVKGTGARAYLLIAGGIQCPEYLGSRSTFTLGQFGGHVGRTLKTGDVLHILPEQQVADNAVMAAALQPEIEHRWDIHVVYGPHGAPDFFTDNDIEMFFSTDWKIHYNSSRTGVRLIGPRPEWARTDGGEAGLHPSNIHDNAYAVGSIDFTGDMPIILGPDGPSLGGFVCPATVITADLWKVGQLKAGDTVRFIPVSIETANALER
>MP0534_megahit_187992_3-647
SDPLALFDYDRQVKGAQGSEEVAENNSANLIGPDGSVGVAAPIQGTIIQISVSEGDEIRVGQEILIMEAMKMEHVIKADTPGIIKKINVAPDDIIVEGHPLIFVEKADVGDAILEAEDAIDLDYIRPDLEEAYARHAYTLDENRPEAVAKRYGRGFRMARENIAQLVDEGTFKEYGPLVVARQHQRFTDEELRKNTPADGLVAGIGSVNGKYFTP
>MP0534_megahit_189410_1-399
FNLAEHRRFLESIEPEMEAFRAHQQAAYRDEVTRWQNEDEQIESALMGSKADIGEVDGHLVSAEISGNVWKLLVEEGASVEAGQTLVIVEAMKMEFEITASVAGTVTGLHCKPGTVINAGDPVVVIDTESAA*
>MP0534_megahit_190091_3-1373
TGADMGATLDGEPVPNYQAVSVAAGQTLKLGKVRGDGARAYLTLAGGLQCQPYLGSRSTFTLGQFGGHGGRAIRTGDVLHFGPPGADPAPVAVPDSLKPALGDTWELRVIYGPHGAPDFFTDDDMATFFSADWQVHYNSSRTGIRLVGPKPEWARSDGGEAGMHPSNIHDNAYAVGTVDFTGDMPVILGPDGPSLGGFVCPATVISADRWKLGQLKAGDRLRFVPLSLEDADRLAAEQDACLAGLSAPTLAPAAAPVTTPVLDRLEEKEDGPEVVYRAAGDRYLLVEYGPLELDLRLRFRAHALMLWLEEEKPDGILELTPGIRSLQVHFEPSVLPRRDLLEMLKRAELTLDKQDDLEVPSRIVHLPLSWDDEACRLAIEKYMQSVRKDAPWCPSNIEFIRRINGLDSIDEVKKILFDASYVVMGLGDVYLGAPVATPYDPRHRLVTTKYNPARTWT
>MP0534_megahit_203864_219-554
MVQVIKKGLETSVQDYPGRIGTLNLGFPPSGPMDSWSFRLANVLVENEPGAAALECQFMGPTLKFNSDRIIAITGADMSPNIDGTPVPLWESLEVKKDQVLEMAFATVGARS
>MP0534_megahit_205880_2588-3124
EFTKPWLLRFFDQIQFYEVSHDELMQIRRDFIHGNYELKIEETRFNLKDYNAFIEQHQAEIDTFTSMRQKAFNEELERWKRDGLLHFDSGDQQVEVDEALLPLADNAISVDSPLNCSIWKIEVEEGQDVKEGDTLMILEAMKMEILVTAPQAGKVTSLSRKAGSQVGMGDRLLVLEVE*
>MP0534_megahit_211080_3-317
MHKKGLSKVLIANRGEIAVRICRTLKEMGIASVAVYSDADRNSQHVGAADEAVALGGQTAAESYLRSELILQAAKDTGAQGIIPGYGFLSENADFAEACAEAGIR
>MP0534_megahit_212384_1610-2719
DALMLWLEEQNLDGVIELTPGIRSLQVHFDPQRLPRHTLLKTLVEAERALQQQDDLEVPSRIVHIPLSWDDQACHQAIEKYMQSVRKDAPWCPSNLEFIRRINGLDSIDEVKEILFSASYVVMGLGDVYLGAPVATPYDPRHRLVTTKYNPARTWTAENSVGIGGAYLCVYGMEGPGGYQFVGRTLQMWNRYRKTGAFDKPWLLRFFDQIRFYEVSHEELNQIRRDFPKGDYPIKVEETTFKLSEYQRFLDDNQQDITQFTEARNRAFDEELQRWVESGQIHFQSAQDLDADNVTEEVAGTPVESPVAGNIWKLNVSEGDTVNEGDVVAVLESMKMEIEIYAPATGKVVALSRQEGQQINAGQAIMVLD*
>MP0534_megahit_213087_3-710
PGYGFLSENADFAEACAEAGIRFIGPTPDQLRRFGLKHEARALAEAAGVPLAPGTGLLQSLDEAKSAAADIGYPIMLKSTAGGGGIGLSRCDNEQELVDAFESVKRMGENFFSDSGVFIERFVARARHVEVQIFGDGNGKVLALGERECSLQRRNQKVVEETPAPNLPQATREKLHASAVRLGESVNYQSAGTVEYIYDDERDEFYFLEVNTRLQVEHGVTEAVFGVDLVAWMVML
>MP0534_megahit_264189_3-3071
MLTKVLIANRGEIAVRICRTLKQMGIASVAVYSEADRNSQHVSVADEAVSLGGQTAADSYLKTDLILQAAKDTGAEAIIPGYGFLSENAEFAEACAANGIAFVGPTPQQLREFGLKHEARAIAEKAGVPLAPGTDLLQSLDDAKQAALQIGYPVMLKSTAGGGGIGLSRCNNEDELVAAFESVKRLGESFFSDSGVFIERFVARARHVEVQIFGDGNGTVLALGERECSLQRRNQKVVEETPAPNLPQATREQLHASAVRLGQTVKYRSAGTVEYIYDDERDEFYFLEVNTRLQVEHGVTESVFGVDLVQWMLQLAGGERPPLDDSYTSQGSSMEVRIYAEDALKDFQPSPGELTEVRFPDNIRLDGWVDTGTVVSPHYDPMLAKVIVHGSDRADALKKMQTALAQTRLSGIATNLDYLRQILRDDNVIAGTVSTRYLETFTYTPRAFDVVEPGTYTTVQDYPGRTGYWDIGVPPSGPMDDFAFRLANRIVGNHDSAAGLEATLVGPSLTFHCDTVVALTGAPCPAQLDGVSVSLWEPITVKAGQTLTTGKVENGCRTYIAVRNGIDVPDYLGSKSTFVLGKFGGHGGRTLRKGDVLSICQPQLEGCPTPAPVAEPHPVENGLIPDYPQQWDIKVLYGPHGAPDFFSEDAIEEFFNADWQVHYNSNRLGIRLVGPKPSWTRTDGGEAGLHPSNVHDNEYAIGSINFTGDFPVILTKDGPSLGGFVCPVTIAKAELWKVGQLKPGDSIRFSPISFAEAKAMEDAQDASIENLGVIPLVNPAVTDHSHTFTSSTMLAEIDANGHVPRIVYRQAGDKYILIEYGDNVLDLALRMRVHALMENLKASPVEGILELSPGVRSLQVHYDSRRLDQDRLVNTLLDREQTIGSVDDMVVTSRVLHLPMAFEDSATLDAVTRYQETIRQDAPWLPNNVEFIRRINGLQSTDQVLDIIFSASYLVLGLGDVYLGAPCAVPIDPRHRLMTSKYNPARTYTAEGTVGIGGVYMCIYGMDSPGGYQLVGRTLPIWN
>MP0534_megahit_268467_3-446
MVQVIKKGLETSVQDYPGRIGTLNLGFPPSGPMDSWSFRLANVLVQNEPGAAALECQFMGPTLKFNSDRIIAITGADMSPKINGTPVPLWQSLEVKKDQVLEMAFATVGARSYIAFSGGINTAPWLGSRSTFHKAGVGGIEGKAIQDG
>MP0534_megahit_268467_452-1612
NFVDANFNTKFIENNLATFIKKKEDILPTKQQEATKINQEYSDKDVKAFEKIIAKTPKIKNGQDYTEKDLKAFENIVSSKDKKTQAEVKTEVKNVPGKIYDTPKFLPAGDKYMLIEFGNVMNLELNFTAQNLAKAIKDHKVKGVYETSPCFASMLVHYEPEEIKFNDLKNELKSLVDSLGPADDIEINSRIFSFPTVYLDKWTKECIEDYSSKIAKKKPDPELITEFNNLESTEQFVRVHSGTEYWVSAIGFWPGLPFMMALDPRCKLTVPKYNPPRTWTPKGTVGMGGASTSIYPDRLPGGYQIFGIIPVPIWDTKKSFPVFENNICLFQPGDRVKFIPTTYEEFDHVSRKVEDGTYDYNIVEYQKFSVKNYKKWLTTIDQTKRF*
>MP0534_megahit_272534_451-603
MSIEIISSGLQTTIQDLGRKGWRHMGVPESGGADKPSLKLANFLLNKALNS
>MP0534_megahit_282228_3-680
EQANRAAPLAGASAGVADATPRSELAELSPLLAEIPAEGNRPRTVYRQQGDRNILVEYGPIVLDLELRIRVHALMTVLEAKGLAGVIDITPGIRSLQLHFDGRQLDQARALAALIQCEDELGDLEDFVIPSRIVHLPLSWRDPAINATVEKYMATVREDAPWCPDNIEFIRRINGLSDADAVERVVFDASYLVMGLGDVYLGAPVATPVDPRHRLVTTKYNPARTW
>MP0534_megahit_296662_1-1023
ALIQCEDELGDLEDFVIPSRIVHLPLSWRDPAINATVEKYMATVRDDAPWCPDNIEFIRRINGLSHADAVERVVFDASYLVMGLGDVYLGAPVATPVDPRHRLVTTKYNPARTWTPPNVVGIGGAYMCIYGMEGPGGYQLFGRTIQVWNTHRQTDAFVDGKPWLLRFFDQIRFFEVSAAELEEWRRDFPAGRRTIEVEHSEFRLADYRAFLADNADSIAEFETRRQAAFDAERAEWERTGEFDRVSELIEDGGSGGLDVPAIEVPDGADVIESPFGGYIWKLLVAEGDEVEAGATVAVIEAMKMETPLESPAAGTISALYIEERQPIEPGAPLMALSRRA*
>MP0534_megahit_298844_2-643
KINGTPVPLWESLEVKKDQILEMAFATIGARSYIAFSGGINTEPWLGSRSTFHKAGVGGIEGKAIQDGQVIPLNKSKSVAGRKIKKNSIPVMSTNKKWSVEVVKGPNDDWVDEKGHKMFLNSDWKLQSKSDRTGYRLDGPNWTFTEKATHKSLEHGTFPSNIIDQGYPVGAINLAGQTPIILVNDGPSMGGFIVPYTVPSASFWKLGQAKPGDS
>MP0534_megahit_302834_531-1268
MSDATVLIANRGAIATRIIRTLRRMGLRSVAVYSEADADSLHVAQADEAVCIGPAPAAESYLDGAAIIAAAKATGAGYIHPGYGFLAENAEFAEACEAAGIVFIGPRPEHIRTFGLKHSARALAEAQGVPLAPGTGLLTDEEEAAAAAEAIGYPVMLKATAGGGGIGMRICSSESELRDGFAGVVRQGASSFGDSGVFLERYIARARHIEVQVFGDGEGHVMPLGERDCSLQRRNQKVVEEAPAPC
>MP0534_megahit_308993_5780-6337
NKHLKNAQFHSGEPWLLKFFDQVRYYPVSEEKLTEMREAFRHGHLQVEISEEPFSLAEHRQFLKNNEQEIADFNARRDVAFREEVARWQDEDAAVESALMGSKTDIGQVDGHLVSAEISGNVWKLLVEEGSQVSEGQPLVIVEAMKMEFEIVANASGKVTGLHCQPGSIIHAGDPVLVIDPKAVA*
>MP0534_megahit_308999_367-702
DGPSMGGFIVPYTVPSASFWKLGQAKPGDSFNFVEISVEQAQTLRAEQTIICSDASLVSSNEENILIRKKPIKKIDHIKIVDFDKEKLDEKIRNKMMEKKGMKNIKVRFFN*
>MP0534_megahit_309820_1-1236
WCEAGSTVSPWYDPMIAKLITHADSRDGAIASMQAALRDSRIEGLETNLRWLRDVLRDDSFAAGTVSTRLLDTVPYAPRSLQIVSGGTATTVQDWPGREGLWSIGVPPSGPMDDRSFRLGNLRLGNPEGTAGLEITFTGPTIRFNTSARLCLTGADFGAKLDGEPVALHTPFDVAAGQMLAMGRVTGGGMRGYLLFAGGLDIPPYLDSQSTFELGQFGGHAARRLVAGDTLHLAAAATDPVTAPAGGEQALGNCWTLRVLYGPHGAPDFFTPEDVETIAAAEWKVHYNSNRTGVRLVGPKPEWARKDGGEAGLHPSNIHDNPYAIGAVDFTGDMPIILGPDGPSLGGFVCPFVVIAADRWKIGQLAPGNRVRFQPVNIDEAEQANRAAPLAGASAGVADATPRSELAELSPV
>MP0536_megahit_13975_94-567
AFIKAHSDTPWFVSMVGFVAGLPFMYQMVPRERQIQVPKYLRPRTDTPKQTVGIGGCFSVIYSVRGAGGYQMFGVTPMPIYDPADEQPHIDASMIYFRPGDIVKYRAVERDEYDTLLAGAEKGQFSPTVTPFTFDLDAFNQDPDGYARRVKEALYEH*
>MP0536_megahit_14256_3-518
KESRKMETRYTHGGDEHIFVEIDEEMSLEAFFKSLTLASSLREKNIAGVTEICPANASFQVIFNPDKISPDAMLKELKHLEKSLEETKSIIDTRIIEVPVFYRDPWTEETLMRFRDRHQDPKSTDIEYSAKLNGYNTVEDFIEAHSSSLWIVTMVGFVAGLPFVYQLVDRER
>MP0536_megahit_20169_3-593
LEITMAGLEVRAGSDLLVAVTGADMGVRCDGTPAPRWQAFLLRAGQTLVFGMATSGARAYLAVHGGVDVPLYLASRATHASGQFGGFEGRALKQGDKLPIGPADADWQAFAGRALRSELVPSYSGLQQVRVVRGPEAHHFTEESEAEFYANAWKLNPKSDRTGMRFIGPDLSFRPGRPRYLIEEAGEDPSNLVIDPG
>MP0536_megahit_31743_1-483
MKTRYTYGGDEHVYVEVDDEMSLDAFFIALSLSKLVREADIPGVTEICPANASFEVRFDPDVIAPDEMMTRIKELEGEAQAQEKRLDTRIIEIPVFYEDPWTHETLMRFRERHQDPSGTDLDYAARINGYDSAAAFIEAHHSQPWFVSMVGFVSGLPFLYQ
>MP0536_megahit_37509_117-824
TSFEVKAGQTLGFEYLKHGARTYIGISGGVDVPIVLGSRSTYSLGALGGFEGRPLIENDEIPIGIARKNVKIGIVIPEKFRRKIVGDLIKLRMLPGLYWHRINDQSKKTFLADSWKVALEADRIGYRFQGGNKLEFVDRKQPFGAGSDPSNIVDGCYPYGSIQVPGGTEPIVLHRDAVSGGGYFMLGTVISADMDIIGQLQPHTVVRFESVDMNLALKARAEQNSLVSGLFSIFS*
>MP0536_megahit_59796_1-1215
NPEGMAGLEVTFTGPTLFFNAPARLCITGADFGAKLDDVPIERGTPFDVAAGQTLALGRVSGGGMRGYILFAGGLDIPPYLDSRSTFELGQFGGHAARRLLAGDTLHLAEMPADTAIEPATPSPDFGNSWTLRVMYGPHGAPDFFTEDDIASVLEAEWQVHYNSNRTGVRLVGPKPEWARKDGGEAGLHPSNIHDNPYAIGAVDFTGDMPIILGPDGPSLGGFVCPFVVIAADRWKIGQLAPGNRLRFVPVNIEYAQTANRAPLTLSSGTADAGDIVRDIADLSPILAETPEDGLRPRTFYRQQGDRNILVEYGPIVLDIELRIRVHALMTVLEAKALPGVIDIVPGIRSLQLHFDDNVLDQAGALAALMEAENELGDLEDFTIPSRIVHLPLSWRDPAITETIE
>MP0536_megahit_67504_1-522
QKLFENLSDKRQTDWGVDGYALSFNYMSDVFHVIRNKGSEDFKENVLQRFTLNNYKVSSKANRMGMILEGQKVKAYYEDMPAHQSVKRGTIQVKRDGTPIILLNDHYTLGSYPQIGTIASYHLTKLAQKPTGSKLKFQFIDIETAEKNLIKYSNWLNQLFHGIEYRMQLEMLK*
>MP0536_megahit_71403_3-761
MLEIIKPGLETSIQDFPGRIGYWNQGFPPSGPMDSWSFRLANLLVGNDAGAAGLEAQFMGPTLKFQNDGVIACTGANMAPKLDGEEIPLWESVAVTAGQTLVMGPALKGARGYLAVAGGIDAPEWLGSASTFHKASVGGLNGNAIQAGQVLPVNDGAGQAGRRVKDACRPEFAKDKKWQIEAVAGPNDDWIDDAGHAQFLATEWKLEARSDRTGYRLDGPDWTFTEKATDKPPENGEFPSNIIDQGYPMGGIN
>MP0536_megahit_87032_3-506
HVSQADTAICIGPATAAESYLNIPAIIAAAKATGAGYIHPGYGFLAENAEFAEACEAEGIVFVGPRPDHIRTFGLKHSARALAAAQGVPLAPGTGLLTDEEEAASAANDIGYPVILKATAGGGGIGMRICEDEAAVRDGFAGVARQGAGSFGDAGVFLERYIARARHI
>MP0536_megahit_99344_3-533
RATFVLGVCGGLNGAPLKAGSEIPVGAGDGAPGRRVKIPCRPAISETGRWQIEVCAGPNDDWIDEAGQKRFLESVWKLSSKSNRVGFRLDGPEWTFTDKATNKAPENGSDPSNTIDHGYPIGAINLCGQTPIILLHDTLTLGGFINPFTVPSAAFWKLGQSRPNEIYEFELVSVQEA
>MP0536_megahit_107432_2-253
MIEVLKPGLETCVQDYPGRKGAFGMGFPPSGPIDHWSFRLANILVGNEPGAAALECQFIGPALKFTTSAVVSLCGSDMAATLDG
>MP0536_megahit_111780_3-338
QFTEARNRAFDEELQRWVESGQIHFQSAQDLDADNVTEEVAGTPVESPVAGNIWKLNVSEGDTVNEGDVVAVLESMKMEIEIYAPATGKVVALSRQEGQQINAGQAIMVLD*
>MP0536_megahit_156339_3-545
GGDRFIEMELGDELNFDLNFFVLSLSAKVREAEIAGLIELLPNMASIVLSYDPDVISYADLKAEVLSHYRAMGSLEDMELLSPIYYIPVLYCDHVTRACWEDYCAKIGDKEYDPDILVRLNDLDGYAQLARIHSGTEYWVAALGFYPGLASLIALDPRCRMTAPKYNPPRTWTPKGTIGYG
>MP0536_megahit_215203_1-801
GARKHNGGTARPRKRADLMFNKVLIANRGAIATRIIRTLKDLDVTSVAIYADADTESRHVALADQALYLGDGNAAQTYLNQDKLFALMAEHGIDAVHPGYGFLSENPEFVERCENNGIAFIGPTAQQMRDFGLKHTARALAEDNDVPLLPGTGLLNDPAAALKAAAGIGYPVMLKSTAGGGGIGMQICHDDAGLEKAWDSVRRLSANNFSNDGVFLEKYIERARHIEVQVFGDGAGGALALGERDCSAQRRHQKVLEETPAPNLPDE
>MP0536_megahit_231240_3-1250
RRFGLKHEARALAEAAGVPLAPGTGLLQSLDEAKSAAVEIGYPIMLKSTAGGGGIGLSRCDNEQELVDAFESVKRMGENFFSDSGVFIERFVARARHVEVQIFGDGHGKVLALGERECSLQRRNQKVVEETPAPNLPQATREKLHASAVRLGESVNYQSAGTVEYIYDDERDEFYFLEVNTRLQVEHGVTEAVFGVDLVAWMVMLAGGEQPPLDADYQSRGHAMEVRIYAEDALKDFQPSPGELTEVSFPDHIRLDGWVDTGTQVSPHYDPMLAKMIVHGDDRPAALKKMQDALAATRLSGIATNLDYLRRILIDPNVVSGKVSTRYLESFQYTPTAFEVVEPGTYTTVQDYPGRAGYWDIGVPPSGPMDDYAFRLGNRIVGNHASAAGLETTLVGPSLKFHSDTVVALTGAACDA
>MP0536_megahit_231753_1-780
VNTRLQVEHGVTEQVFGIDLVRWMVQLAAGELPPLAGLGEGLTPRGHALQARLYAEDPNKDFQPSAGLLTTAEFPEADGEKLRIDHWIEPGLTVSPLYDPMLAKLIVFEADRDAALAALQRTLEHTCVEGIETNRDYVLAILADRAFQNGEMTTRYLNDFDYQPTTLDVLAGGTLTTVQDYPGRRGYWPIGVPPSGPFDALSFRLGNRLLGNDEDAAGLEFTLNGPTLRFNHGTRIALTGADMGATLDGEPVPNYQAVSV
>MP0536_megahit_255271_1-1086
TGADMGATLDGEPVPNYQAVSVAAGQTLKLGKVHGDGARAYLTLAGGLQCQPYLGSRSTFTLGQFGGHGGRAIRTGDVLHFGPPAADTAPVAVPDSLKPSLGDTWELRVIYGPHGAPDFFTDDDMATFFSADWQVHYNSSRTGIRLVGPKPEWARSDGGEAGMHPSNIHDNAYAVGTVDFTGDMPVILGPDGPSLGGFVCPATVISADRWKLGQLKAGDRLRFVPLSLEDADRLAAEQDACLAGLSAPTLSPAAAPVTTPILDRLEEKEDGPEVVYRAAGDRYLLVEYGPLELDLRLRFRAHALMLWLEEEKPDGILELTPGIRSLQVHFEPSVLPRRDLLDMLKRAELTLDKQDDLEVPSR
>MP0536_megahit_282755_662-1435
ASYMVLGLGDVYLGAPCAVPVDPRHRLMTSKYNPARTYTAEGTVGIGGVYMCIYGMDSPGGYQLIGRTLPIWNKHLKNRQFQPGEPWLLRFFDQVRYYPVSEAELAGMRDAFREGRLEVEITEETFNLAEHRRFLESIEPEMEAFRAHQQAAYREEVTRWQNEDEQIESALMGSKADIGEVDGHLVSAEISGNVWKLLVEEGASVEAGQTLVIVEAMKMEFEITASVAGTVTGLHCKPGTVINAGDPVVVIDTESAA*
>MP0536_megahit_283288_1-471
GPKWSFSEKATQKGIEHGSDPSNIIDQGYPVGAINLAGQTPIILVNDGPSMGGFINPYTVPSASLWKLGQAKPGDSLKFIEVSVENAQELRSKQNNICSTSSLETLNVNGSADKKSQTNKINHIKIKDFEKEKEKEKIRNKIAEKKGLKKMKVRFF*
>MP0536_megahit_286979_3526-4431
WDDEACRLAIEKYMQSVRKDAPWCPSNIEFIRRINGLDSIDEVKKILFDASYVVMGLGDVYLGAPVATPYDPRHRLVTTKYNPARTWTAENSVGIGGSYLCVYGMEGPGGYQFVGRTMQMWNRFHRTEAFTQPWLLRFFDQIRFYEVSAEELQRIRRDFPKGRYPFRVEETTFNLGEYQRFLEDNDADIRAFTDARNRAFDEELQRWVESGQINFESQQDLNAEEADSLPEGTPVESPTAGNIWKLTVAEGDRVEEGQVVAVLESMKMEIEVAAPEAGKVVHIARQEGQQINAGQAVMILG*
>MP0536_megahit_288288_245-541
MLKKVLIANRGEIAVRICRTLKEMGIASVAVYSDADRNSQHVGAADEAVALGGQTAAESYLRSELILQAAKDSGAQGIIPGYGFLSENADFAEACAEAG
>MP0536_megahit_293664_1-1557
YPGRAGYWDIGVPPSGPMDDYAFRLGNRIVGNHASAAGLETTLVGPSLKFHSDTVVALTGAACDAALDGEPVPMWRPVAVKAGQTLATGKASSGCRTYIAVRNGIDVPDYLGSKATFVLGQFGGHGGRTLRKGDVLSICQPQLAGCPTPAPDHEPAPMPEAMIPDYPQQWEIKVLYGPHGAPDFFTEEAIEQFFEADWQVHYNSNRLGIRLVGPKPSWARTDGGEAGLHPSNLHDNEYAIGSINFTGDFPVILTKDGPSLGGFVCPVTIAKAELWKVGQLKPGDSIRFTPVAFAEALALEQAQDAAIEKLAPVPVVSPDLHDATDPAFTSATMVAELDAAGHVPRITYRQAGDKYILIEYGDNVLDLALRLRVHALMENLKDQPVPGILELSPGVRSLQVHYDSRLLDQASLVKALLEREKAIGSVDDMEVRSRVLHLPLAFEDSATLDAVQRYQETIRSEAPWLPNNVEFIRRINGLDSTEQVKDIVFKASYMVLGLGDVYLGAPCAVPVDPRHRLMT
>MP0536_megahit_298482_1-1464
GFVCPFVVIAADRWKIGQLAPGNRVRFQPVNIDEAEQANRAAPLAGASAGVADATPRSELAELSPVLAEIPAEGNRPRTVYRQQGDRNILVEYGPIVLDLELRIRVHALMTVLEAKGLAGVIDITPGIRSLQLHFDGRQLDQARALAALIQCEDELGDLEDFVIPSRIVHLPLSWRDPAINATVEKYMATVREDAPWCPDNIEFIRRINGLSDADAVERVVFDASYLVMGLGDVYLGAPVATPVDPRHRLVTTKYNPARTWTPPNVVGIGGAYMCIYGMEGPGGYQLFGRTIQVWNTHRQTDAFVDGKPWLLRFFDQIRFFEVSAAELEEWRRDFPAGRRTIEVEHSEFRLADYRAFLADNADSIAEFETRRQAAFDAERAEWERTGEFDRVSELIEDGGSGGLDVPAIEVPDGADVIESPFGGYIWKLLVAEGDEVEAGATVAVIEAMKMETPLESPAAGTISALYIEERQPIEPGAPLMALSRRA*
>MP0536_megahit_298885_1-318
MNKAYFEIIRPGIHSTLQDLGRSNQYHIGIPFSGSMDKRNYLISNKLVGNKLNEASLEFAYQGPLMKFNSGKVTGVITGNITFNIIRKNSKIDKGVCYQSFVLNDG
>MP0536_megahit_301663_1-693
FGNVMDLELNFTAQNLAQAIQDHKLTGVYETAPCFASMLVHYEPEEIKFNDLKKEMKSLIDSLGPTDDIEINSRIFSFPTVYLDKWTQECIEDYSNKIVKKKSDPELITEVNNLESTDQFVRVHSGTEYWVAAIGFWPGLPFMMALDPRCKLTVPKYNPPRTWTPKGTVGMGGSSTSIYPDRLPGGYQIFGIIPVPIWDTKKSFPVFENNICLFKPGDRVKFVPTTYEEFE
>MP0536_megahit_304900_3-584
MAIYNRQNKEVLINMVEVIKKGLETSIQDYPGRIGSLNQGFPPSGPMDSWSFRLANVLVENKQDAAALECQFMGPSLKFNSNRIIAITGANMSPKLDGNPVPLWESIEVKANQVLEMEFATIGARSYIAFSGGIISEPWLSSRSTFHKAGVGGIEGKAIQEGQIIPLGKSKSVAGRKIKKSSMPIMSTDKKWAI
>MP0536_megahit_313755_3-335
MVKVIKKGLETSVQDYPGRIGTLNLGFPPSGPMDSWSFRLANVLVGNEPGTSALECQFMGPTLKFNSDRVIAITGADMSPKIAGTPVPLWESLEVKKDQVLEMAFATIGAR
>MP0536_megahit_314322_2-517
WKLQAKSDRTGYRLDGPKWSFSEKATQKGIEHGSDPSNIIDQGYPVGAVNLAGQTPIILVNDGPSMGGFINPYTVPSASLWKLGQAKPGDSLKFIEVSVEKAQELRTKQNNICSTKSFETLNINGSVDKKSRTNKINHIKIKDFEKEKEKEKMRNKITEKKGLKKMKVRFF*
>MP0536_megahit_320261_3-434
EYWVSAIGFWPGLPFMMALDPRCKLTVPKYNPPRTWTPKGTVGMGGASTSIYPDRLPGGYQIFGIIPVPIWDTKKSFPVFENNICLFQPGDRVKFIPTTYEEFEHVSKKVKDGTYDYNIVEYQKFSVKNYKKWLTTIDQTKRF*
>MP0536_megahit_320261_440-769
MVQVIKKGLETSVQDYPGRIGTLNLGFPPSGPMDSWSFRLANVLVENEPGAAALECQFLGPTLKFNSDRIIAITGANMSPKINGTPVPLWESLEVKKDQVLEMSFATVGA
>MP0536_megahit_321740_3-596
IENNLASFINKKEDIVPTKQHQDTSKVNQKYNDKDVKAFEKIIAKTPKSKNGQGYTDKDLKAFENIVSSKAKTAENGIKPEVKNIPGKIYDTPKFLPAGDKYMLIEFGNVMNLELNFTAQNLAKAIKDHKVTGVYETSPCFASMLVHYEPEEIKFNDLKNELKSLIDSLGPAGDIEINSRIFSFPTVYLDKWTKECIE
>MP0536_megahit_322777_9876-11972
MSDATVLIANRGAIATRIIRTLRRMGLRSVAVYSEADADSLHVAQADEAVCIGPAPAAESYLDGAAIIAAAKATGAGYIHPGYGFLAENAEFAEACEAAGIVFIGPHPEHIRTFGLKHSARALAEAQVVPLAPGTGLLTDEEEAAAAAEAIGYPVMLKATAGGGGIGMRICSSESELRDGFAGVVRQGASSFGDSGVFLERYIARARHIEVQVFGDGEGHVMPLGERDCSLQRRNQKVVEEAPAPCLSDALRRDLIAAAVDLAQAARYRSAGTVEFLFDAEREEFFFLEMNTRLQVEHGVTEEVMGVDLVEWMVRGGMGDFAFMDRTPPVANGHAIQVRLYAEDPALDYRPTTGTLSALSFPDDIRAETWCEAGSTVSPWYDPMIAKLITHADSRDGAIALMQAALRESRIEGLETNLRWLRDVLRDDSFAAGTVSTRLLDTVPYAPRSLQIVSGGTATTVQDWPGREGLWSIGVPPSGPMDDRSFRLGNLRLGNPEGTAGLEITFTGPTIRFNTSARLCLTGADFGAKLDGEPVALHTPFDVAAGQMLAMGRVTGGGMRGYLLFAGGLDIPPYLDSQSTFELGQFGGHAARRLVAGDTLHLAAAATDPVTAPARGEQALGNCWTLRVLYGPHGAPDFFTPEDVETIAAAEWKVHYNSNRTGVRLVGPKPEWARKDGGEAGLHPSNIHDNPYAIGAVDF
>MP0536_megahit_324483_35-1120
NEHFVNATYNTKFIENNLNLILQKKDNVGSLEINEEATKKLRQEKNNKAPQVIINEKEQNEPTIKIKNVPGKIYENPKFLPGGDKYMLIEFGNVMDLEINFKAQNLAQAIKNKKVKGVYETAPCFASMLVHYNPDEIKFNDLKNELSSLIKSLGPTDEIEINSRVFSFPTVYLDKWTKECVNDYINKIAKKKPDPEFITELNNLEDTEHFVRVHSGTEYWVSSLGFWPGLPFMMPLDPRCLLTAPKYNPPRTWTPKGTVGMGGASTAIYPEALPGGYQIFGITPVPIWDTKKSFSVFENSICLFKPGDRVKFIPTDYKEFDHITNEIENKTFDYSSIIDHQKFSVKKYKAWLSKLDKNKRF*
>MP0536_megahit_329619_512-1288
GGINTAPWLGSRSTFHKAGVGGIDGKAIQDEQIIPLNKSKSVKRRKIKNSSIPVMSTNKKWLVEVVKGPNDDWVDEKGHKMFLNSDWKLQSKSDRTGYRLEGPKWSFTEKATNKSLEHGTFPSNIIDQGYPVGAINLAGQTPIILVNDGPSMGGFIVPYTVPSASFWKLGQAKPGDSFNFVEISVEKAQTLRTEQTMICSEASLVSSDKQDILIRKKQINKIDHIKIVDFDKEKLDEKVRNKMMEKKGMKNIKVRFFN*
>MP0536_megahit_330622_2-712
QYLKEIKIEGINTNKSFLISVLQNRTFGDANFNTKFIENNLASFINKKEDIAPTKQHQDTSKVNQKYNDKDVKAFENIIAKTPKSKNAQGYTGKDLKAFENIVSSKAKTAENGVKPEVKNVPGKIYDTAKFLPAGDKYMLIEFGNVMNLELNFTAQNLAKAIKDHKVKGVYETSPCFASMLVHYDPEEIKFNDLKNELKSLIDSLGPADDIEINSRIFSFPTVYLDKWTKECIEDYS
>MP0536_megahit_332095_1-465
MVKVIKKGLETSVQDYPGRIGALNLGFPPSGPMDSWSFRLANVLVENEPGTAALECQFMGPTLKFNSDRIIAITGADMSPKIDGSPVPLWESLEVKKDQVLEMAFATIGARSYISFSGGINTTPWLDSRSTFHKAGVGGIDGKAIQDGQIIPLNK
>MP0536_megahit_338740_265-525
MVQVIKKGLETSVQDYPGRIGTLNLGFPPSGPMDSWSFRLANVLVNNEPGTAALECQFMGPTLKFNDDRVIAITGADMSPKIDGTPV
>MP0536_megahit_340886_1-549
LGFPPSGPMDSWSFRLANVLVQNEPGAAALECQFMGPTLKFNSDRIISITGANMSPKIDGTPVPLWESLEVKKDQILEMAFATVGARSYIAFSGGINTEPWLGSRSTFHKAGVGGIEGKAIQDGQVIPLNKSKSVAGRKIKKNSIPVMSTNKKWSVEVVKGPNDDWVDEKGHKMFLNSDWKLQ
>MP0536_megahit_345965_2-565
DWVDEKGHKMFLNSDWKLQSKSDRTGYRLDGPKWTFAEKATHKGLEHGTFPSNIIDQGYPVGAINLAGQTPIILVNDGPSMGGFIVPYTVPSASFWKLGQAKPGDNFNFVEISVEKAQTLRTEQTTICSETSLVSFNKENILIHKKPVKKIDHIKVVDFDKEKLDEKIRNKMMEKKGMKNIKVRFFN*
>MP0536_megahit_346584_3-230
MVQVIKKGLETSVQDYPGRIGTLNLGFPPSGPMDSWSFRLANVLVGNEPGTAALECQFMGPTLKFNSDRIIAITGA
>MP0536_megahit_346584_236-871
VDSLGPSDDIEINSRIFSFPTVYLDKWTKECVEDYSSKIAKKKPDPELITELNNLESTEQFVRVHSGTEYWVSAIGFWPGLPFMMALDPRCKLTVPKYNPPRTWTPKGTVGMGGASTSIYPDRLPGGYQIFGIIPVPIWDTKKSFPVFENNICLFQPGDRVKFIPTTYEEFDHVSRKVEDGTYDYNIVEYQKFSVKNYKKWLTTIDQTKRF*
>MP0536_megahit_351835_3-617
MVQVIKKGLETSVQDYPGRIGTLNLGFPPSGPMDSWSFRLANVLVNNEPGTAALECQFMGPTLKFNDDRVIAITGADMSPKIDGTPVPLWESLEVKKDQILEIAFATVGARSYIAFSGGINTTPWLGSRSTFHKAGVGGIDGKAIQDGQIIPLNKSKSVKGRKIKNSSIPVMSTNKKWLVEVVKGPNDDWVDEKGHKMFLNSDWK
>MP0536_megahit_351835_623-1522
LKTEVKNVLGKIYDTPKFLPAGDKYMLIEFGNVMNLELNFTAQNLAKAIKDHKVKGVYETSPCFASMLVHYEPDEIKFNDLKKELKSLVDSLGPSDDIEINSRIFSFPTVYLDKWTKECIEDYSNKIAKKKSDPELITELNNLESTEQFVRVHSGTEYWVSAIGFWPGLPFMMALDPRCKLTVPKYNPPRTWTPKGTVGMGGASTSIYPDRLPGGYQIFGIIPVPIWDTKKSFPVFENNICLFQPGDRVKFVPTTYEEFDHVSKKVEDGTYDYNIIEYQKFSVKNYKKWLTTIDQTKRF*
>MP0538_megahit_4078_3-236
YDPADEQPHIDASMIYFRPGDIVKYRAVERDEYDTLLAGAEKGQFSPTVTPFTFDLDAFNQDPDGYARRVKEALYEH*
>MP0538_megahit_53166_2-715
ASYLVMGLGDVYLGAPVATPVDPRHRLVTTKYNPARTWTPPNVVGIGGAYMCIYGMEGPGGYQLFGRTIQVWNTHRQTDAFIDGKPWLLRFFDQIRFYPVSADELVEWRRDFPSGRRSIRIEETEFRLADYRAFLADNEDDIRAFETRRHAAFDAERAEWRRNGEFDRVTDPVETDPPAAAAIDVPDGAKLVEVPFGGSVWKLLVAAGDAVKAGDTIAIIEAMKMESAVQSPETGTIA
>MP0538_megahit_57907_1-519
QSLHATAVQLGKAVNYRSAGTVEFIYDAEREAFYFLEVNTRLQVEHGVTELVYGVDIVEWMVKLGAGELPRLETLAQTLSPTGHAVQARLYAEDPAHDFRPSAGLLTEVIFPKASSLRIDHAIEAGLEVSPLFDPMLAKVMVHAESRKQATAQLADTLDNTSVYGIATNRSWL
>MP0538_megahit_61774_550-1425
MKTRYTYGGDEHVYVEVDDEMSLDAFFIALSLSKLVREADIPGVTEICPANASFEVRFDPDVIAPDEMMTRIKELEGEAQAQEKRLDTRIIEIPVFYEDPWTHETLMRFRERHQDPSGTDLDYAARINGYDSAAAFIEAHHSQPWFVSMVGFVSGLPFLYQLVERDKQLEVPKYLRPRTDTPKLTVGYGGCFSCIYSVRGAGGYQMFGITPMPIFDPEQKISYLKDFMVFFRPGDIVKWKPIDRAEYDAITQQVEEGSYTPKIAEVAFDLDAFNKDMTGFNAKLMEALNDA*
>MP0538_megahit_61774_1415-2386
MTLEIVKPGLATTVQDLGRPGYFHLGIPEGGAMDRLALSAANMLVGNEDGAACLEAVFMGPEVKFGADMTVAVTGAELPVMLDGAPRDTWTSFSIKAGQVLSFGFLKEGARIYIAVSGGIDTPPALGSRSTYAIGALGGFEGRPVAAGDVIPVGKAMEGSDGRSVPQALRRRPGKPAVLRVLPGLYWHRLTEKSQNAFFDDDWTVAPEADRMGYRFRGGQQMEFVVREQPFGAGSDPSNIVDGCYSYGSIQVPGGLEPIVLHRDAVSGGGYFTLGAVISADMDLIGQLQPNAPVKFERVDMDQALAARKVRKETIEQIRQALL*
>MP0538_megahit_82370_2-142
MSFDTVLIANRGAIATRIIRTLRRMGLRSVAVYSEADEGSRHVSEAD
>MP0538_megahit_89002_1-1344
IAFIGPTPKQLREFGLKHEARALAEKAGVPLAPGTDLLQSLEEAKQAASDIGYPIMLKSTAGGGGIGLSRCNDEAELVAAYESVKRLGENFFSDSGVFIERFVARARHVEVQIFGDGNGTVLALGERECSLQRRNQKVVEETPAPNLPQATREKLHASAARLGQSVEYRSAGTVEYIYDDQRDEFYFLEVNTRLQVEHGVTESVFGVDLVAWMLMLAGGERPPLDDAYTSQGASMEVRIYAEDALKDFQPSPGELTEVAFPDNVRLDGWVETGTVVSPHYDPMIAKLIVHGDDRQDALEKMQTALAQTRLSGIATNLDYLRQILRDQNVIAGTVSTRYLETFHYTPMAFEIVDPGTYTTVQDYPGRTGYWDIGVPPSGPMDDVAFRLANRIVGNHHSAAGLEATLVGPSLKFHCDTVIALTGAQCDAQVDGHAICFWEPVAIKAGQTL
>MP0538_megahit_89642_1-330
GPSMGGFINPYTVPSASLWKLGQAKPGDSLKFIEVSVENAQELRSKQNNICSTSSFETLNINGSTDKKSQTNKINHIKIKDFEKEKEKEKIRNKIAEKKGLKKMKVRFF*
>MP0538_megahit_91995_564-3131
MFKKVLIANRGAIATRITRTLHEMNVQAVAIYAEADRDSLHVSAADESYSLGEGRASETYLNQQRIIEIAKQSGAEAIHPGYGFLSENPGFARLCEQNNIVFLGPTAEQMESFGLKHSARALAEENDVPLLPGTGLLTSLEDAVTQANDVGYPVMLKSTAGGGGIGMNRCDDEASLRQAFNSVKNLSANNFSNDGVFLEKFITRARHIEVQVIGDGEGHVLALGDRDCSSQRRNQKVIEEAPAPNIPDDVRAEMQEVAVRLMSAIHYRSAGTVEFVYDADNQQFYFLEVNTRLQVEHGVTEEVYGVDLVRWMVEVGAKESQLPATAPQPKGHAIQVRLYAEDPHKQFQPSSGLLTEVIWPKSEAIRVDYWVKAGIEVSPFYDPMLAKIISHADNRESAHTKLLAALDELQVYGIETNADYVGQILQDEAFLNAAVTTRYLDSFVYQPSTINVLSPGTMTTIQDYPARVGYWDIGVPPSGPFDSLSFRLGNRLIGNDESCAGLEITLSGPELSFNVATSIVVTGAELSIELNGEAQSPWQVISVQAGDKLKLGQVKGTGARAYLLIAGGIQCPEYLGSRSTFTLGQFGGHVGRTLKTGDVLHILPEQQVADNAVMAAALQPEIEHRWDIHVVYGPHGAPDFFTDNDIEMFFSTDWKIHYNSSRTGVRLIGPRPEWARTDGGEAGLHPSNIHDNAYAVGSIDFTGDMPIILGPDGPSLGGFVCPATVITADLWKVGQLKAGDTVRFIPVSIETANALERAQNQAIDGLSQQSVSVEPVVIDTPVHAISKDASSGMDITYRLAGDHYLLVEFGEQTLDINLRFKVHALMLWLQEQAVTGILELTPGIRSLQVHYDSMVL
>MP0538_megahit_98522_1-210
EISGNVWKLLVEEGAQVSVGQPLVIVEAMKMEFEIVANANGKVTGLHCQPGAIINAGDPVVVIDTDAVA*
>MP0538_megahit_102257_1-588
GDKYILIEYGDNVLDLALRMRVHALMENLKSTPVSGILELSPGVRSLQIHYDSRLIDQATLVSTLLEREKTIGSVDERVVTSRVLHLPMAFEDSATLDAVQRYQETIRSDAPWLPNNVEFIRRINGLDSTEQVRDIIFSASYLVLGLGDVYLGAPCAVPIDPRHRLMTSKYNPARTFTAEGTVGIGGVYMCIYGMD
>MP0538_megahit_104850_145-1161
PRPALLKKLADAEHALQRQDDLEVPSRIVHIPLSWDDEACHQAIEKYMQSVRKDAPWCPSNLEFIRRINGLGSVDEVKEILFSASYVVMGLGDVYLGAPVATPYDPRHRLVTTKYNPARTWTAENSVGIGGAYLCVYGMEGPGGYQFVGRTLQMWNRYRQTEAFDQPWLLRFFDQIRFYEVSHEELNQIRRDFPKGQYPIQVEETTFSLNAYQKFLNDNQQDIATFTDARNQAFDQELQRWVESGQINFQSEQDLDADNGADDVEGTPVESPVAGSIWKLNVQEGSNVNEGDVVAVLESMKMEIEIYAPATGKVVALTRQEGQQINAGQAIMVLDQDH*
>MP0538_megahit_115971_3-2063
AGGGGIGMQVCENAASLDKAWDTVRRLSANNFSNDGVFIEKYIARARHIEVQVFGDGQGNAITLGERDCSAQRRHQKVLEETPAPNLPDAVRADLHATAKSLMEAVHYRNAGTVEFILDQDSNAFYFLEVNTRLQVEHGVTEQVYGVDLVEWMVQLAAGELPALDQLGPDLTACGHAIQARIYAEDPNKDFQPSAGLLTAVQFPFADGQSRRIDHWVEAGITVSPLFDPMLAKVIVHEASRDAALAALNNTLTETGIEGIETNRDYIRAILADPIFAQGEMTTRYLNDFRYQPFTLDVLAGGTLTTVQDYPGRSGYWPVGVPPSGPFDNLSFRLGNRLLGNEENAAGLEFTLNGPTLKFNQATRIALTGADMQATLDGQPVASYCVIAIQPGQTLKLGKVSGEGARAYLAVAGGLQCTPYLGSRSTFTLGQFGGHGGRALRTGDVLHFQKAAPAPASATVPDSLKPALGNHWTLRVIYGPHGAPDFFTDDDMAMFFSTDWQVHYNSSRTGIRLVGPKPSWARSDGGEAGMHPSNIHDNAYAVGTVDFTGDMPVILGPDGPSLGGFVCPATVILADRWKLGQLKAGDTLRFDAISLEDADALAEEQDNCVADLHGPVKQVESAAMTTPILNTLSADEAGVDVVYRAAGDRYLLVEYGPLVLDLRLRFRAHALMLWLEEQKLDGVIELT
>MP0538_megahit_127294_2-874
GMHPSNIHDNAYAVGTVDFTGDMPVILGPDGPSLGGFVCPATVVLADRWKLGQLKAGDTLRFEAISLADADALAAEQDACVTALSPPQQQVSPTAITTPILNRLSESDAGVEVVYRAAGDRYLLVEYGPLVLDLRLRFRAHALMLWLQEQQLDGVIELTPGIRSLQIHFDPQQLPRTELLETLAQAEHALQQQDDLEVPSRIVHIPLSWDDEACHQAIEKYMQSVRKDAPWCPSNLEFIRRINGLDSIDDVKEILFSASYVVMGLGDVYLGAPVATPYDPRHRLVTTKYNP
>MP0538_megahit_134036_1-747
DVYLGAPVATPMDPRHRLVTTKYNPARTWTAENSVGIGGSYLCVYGMEGPGGYQFIGRTLQMWNRYETTKEFTKPWLLRFFDQIQFYEVSHDELMQIRRDFIHGNYELKIEETRFNLKDYNAFIEQHQAEIDTFTSMRQKAFNEELERWKRDGLLHFDSGDQQVEVDEALLPLADNAISVDSPLNCSIWKIEVEEGQDVKEGDTLMILEAMKMEILVTAPQAGKVTSLSRKAGSQVGMGDRLLVLEVE*
>MP0538_megahit_146417_2-523
GRKIKKNSIPVMSTNKKWSVEVVKGPNDDWVDEKGHKMFLNSDWKLQSKSDRTGYRLDGPKWSFTKKATHKGLEHGTFPSNIIDQGYPVGAINLAGQTPIILVNDGPSMGGFIVPYTVPSASFWKLGQAKPGDRFNFVEISVEKAQALRAEQTMICSEASLVSSDKQDILIRKK
>MP0538_megahit_147757_3-617
MVQVIKKGLETSVQDYPGRIGTLNLGFPPSGPMDSWSFRLANVLVQNEPGAAALECQFMGPTLKFNSDRIISITGANMSPKIDGTPVPLWESLEVKKDQILEMAFATVGARSYIAFSGGINTEPWLGSRSTFHKAGVGGIEGKAIQDGQVIPLNKSKSVAGRKIKKNSIPVMSTNKKWSVEVVKGPNDDWVDEKGHKMFLNSDWK
>MP0538_megahit_149552_3-740
LGDVYLGAPVATPYDPRHRLVTTKYNPARTWTAENSVGIGGAYLCVYGMEGPGGYQFVGRTLQMWNRYRQTDAFDQPWLLRFFDQIRFYEVSHEELNQIRRDFPKGHYPIQVEDTTFSLSAYQQFLDDNQQDIASFTDARNQAFDAELQRWVESGQINFQSEQDLDADNGAEDVEGTPVESPVAGSIWKLKVQEGDNVSQGDVVAILESMKMEIEITAPTTGKVIALARQEGQQINAGQAIMVLD*
>MP0538_megahit_150368_2-376
DPRCKLTVPKYNPPRTWTPKGTVGMGGASTSIYPDRLPGGYQIFGIIPVPIWDTKKSFPVFENNICLFQPGDRVKFVPTTYEEFDHVSKKVEEGTYDYNIIEYQKFSVKNYKKWLTTIDQTKRF*
>MP0538_megahit_150368_382-933
MVQVIKKGLETSVQDYPGRIGTLNLGFPPSGPMDSWSFRLANVLVDNEPGTAALECQFMGPTLKFNNDRIIAITGADMSPKINGTPVPLWESLEVKKDQILEMAFATVGARSYIAFSGGINTTPWLGSRSTFHKAGVGGIKGKAIQDGQIIPLNKSKSITGRKIKKSSIPVMSTNKKWSVEVVK
>MP0538_megahit_151808_3-1373
TVSPLYDPMLAKLIVFEADRDAALAALQRTLEHTCVEGIETNRDYVLAILADRAFQNGEMTTRYLNDFDYQPTTLDVLAGGTLTTVQDYPGRRGYWPIGVPPSGPFDALSFRLGNRLLGNDEDAAGLEFTLNGPTLRFNHGTRIALTGADMGATLDGEPVPNYQAVSVAAGQTLKLGKVRGDGARAYLTLAGGLQCQPYLGSRSTFTLGQFGGHGGRAIRTGDVLHFGPPAADTAPVAVPDSLKPSLGDTWELRVIYGPHGAPDFFTDDDMATFFSADWQVHYNSSRTGIRLVGPKPEWARSDGGEAGMHPSNIHDNAYAVGTVDFTGDMPVILGPDGPSLGGFVCPATVISADRWKLGQLKAGDRLRFVPLSLEDADRLAAEQDACLAGLSAPTLSPAAAPVTTPILDRLEEKEDGPEVVYRAAGDRYLLVEYGPLELDLRLRFRAHALMLWLEEE
>MP0538_megahit_153580_2-106
MSIEIISSGLQTTIQDLGRKGWRHMGVPESGGADK
>MP0538_megahit_155881_1-594
AALECQFLGPTLKFNSDRIIAITGANMSPKINGTPVPLWESLEVKKDQVLEMSFATVGARSYIAFSGGINTTPWLGSRSTFHKAGVGGIEGKAIQEGQIIPLNKSKSVAGRKIKKNSIPVMSTNKKWSVEVVKGPNDDWIDEKGHKMFLDSEWKLQAKSDRTGYRLDGPKWSFSEKATQKGIEHGSDPSNIIDQGYPV
>MP0538_megahit_157688_2-256
MLKKVLIANRGEIAVRICRTLKQMGIASVAVYSEADRNSQHVSVADEAVSLGGQTAAESYLKTDLILQAAKDTGADAIIPGYGFL
>MP0538_megahit_160411_1-984
MLKKVLIANRGEIAVRICRTLKQMGIASVAVYSEADRNSQHVSVADEAVSLGGQTAAESYLKTDLILQAAKDTGADAIIPGYGFLSENAEFAEACAANGIAFVGPTPKQLREFGLKHEARAIAEKAGVPLAPGTDLLQSLDEAKQAALDIGYPVMLKSTAGGGGIGLSRCNDEGELVAAFESVKRLGESFFSDSGVFIERFVARARHVEVQIFGDGNGTVLALGERECSLQRRNQKVVEETPAPNLPQATREQLHASAVRLGRTVKYRSAGTVEYIYDDERDEFYFLEVNTRLQVEHGVTESVFGVDLVQWMLQLAGGERPPLDDSYI
>MP0538_megahit_161065_249-2348
LTFHCDTVVALTGASCQAQLDGVSVPFWEPIPIKAGQTLSTGKVDSGCRTYIAVRNGIDVPDYLGSKSTFVLGKFGGHGGRTLRKGDVLPLCQPHLAGCPTPAPVAEPHPAEEGLIPDYPQQWEIKVLYGPHGAPDFFREDAIEEFFSADWQVHYNSNRLGIRLVGPKPSWTRTDGGEAGLHPSNVHDNEYAIGSINFTGDFPVILTKDGPSLGGFVCPVTIAKAELWKVGQLKPGDSIRFSPISFAEAKAMEEAQDASIENLGVIPVVNPEISDHSDRFTSATMLAEKDADGHVPRIVYRQAGDKYILIEYGDNVLDLALRMRVHALMENLKATPVEGILELSPGVRSLQVHYDSRRIDQASLVNTLLDREKTIGSMDDMVVTSRVLHLPMAFEDSATLDAVTRYQETIRSDAPWLPSNVEFIRRINGLQSTDQVRDIIFSASYLVLGLGDVYLGAPCAVPIDPRHRLMTSKYNPARTYTAEGTVGIGGVYMCIYGMDSPGGYQLVGRTLPIWNKHLKNPQFHSGEPWLLKFFDQVRYYPVSEEKLTEMREAFRHGHLQVEITEEPFSLAEHRQFLNNNEQEIADFNARRDVAFREEVARWQDEDAAVESALMGSKADIGEVDGHLISAEISGNVWKLLVEEGSQVSEGQPLVIVEAMKMEFEIVANASGKVTGLHCQPGSIINAGDPVLVIDPKAVA*
>MP0538_megahit_163136_1-546
GKPWLLRFFDQIRFFEVSAAELEEWRRDFAAGRRTIEVEHSEFRLADYRAFLADNADSIAEFETRRQAAFDAERAEWERTGEFDRVSELIEDGGSGGLDVPAIEVPDGADVIESPFGGYIWKLLVAEGDEVEAGATVAVIEAMKMETPLESPAAGTISALYIEERQPIEPGAPLMALSRRA*
>MP0538_megahit_164629_114-1052
MFNKVLIANRGAIATRIIRTLKDLDVTSVAIYADADTESRHVALADQALYLGDGNAAQTYLNQDKLFALMAEHGIDAVHPGYGFLSENPEFVERCENNGIAFIGPTAQQMRDFGLKHTARALAEDNDVPLLPGTGLLNDPAAALKAAAGIGYPVMLKSTAGGGGIGMQICHDDAGLEKAWDSVRRLSANNFSNDGVFLEKYIERARHIEVQVFGDGAGGALALGERDCSAQRRHQKVLEETPAPNLPDEVRATLHDTARRLVAAVDYRNAGTVEFILDQDSNRFYFLEVNTRLQVEHGVTEQVFGIDLVRWMV
>MP0538_megahit_165846_2-643
DITPGIRSLQLHFDGRQLDQARALAALIQCEDELGDLEDFVIPSRIVHLPLSWRDPAINATVEKYMATVREDAPWCPDNIEFIRRINGLSDADAVERVVFDASYLVMGLGDVYLGAPVATPVDPRHRLVTTKYNPARTWTPPNVVGIGGAYMCIYGMEGPGGYQLFGRTIQVWNTHRQTDAFVDGKPWLLRFFDQIRFFEVSAAELEEWRRDFP
>MP0538_megahit_167686_3-728
NSQHVGAADEAVALGGQTAAESYLRSELILQAAKDSGAQGIIPGYGFLSENADFAEACAEAGIRFIGPTPDQLRRFGLKHEARALAEAAGVPLAPGTGLLQSLDEAKSAAADIGYPIMLKSTAGGGGIGLSRCDNEQELVDAFESVKRMGENFFSDSGVFIERFVARARHVEVQIFGDGHGKVLALGERECSLQRRNQKVVEETPAPNLPQATREKLHASAVRLGESVNYQSAGTVEYIYDD
>MP0538_megahit_169600_2-904
ALMENLKDQPVPGILELSPGVRSLQVHYDSRLLDQAGLVKAMLEREKAIGSVDDMEVRSRVLHLPLAFEDSATLDAVQRYQETIRSDAPWLPNNVEFIRRINGLDSTEQVKDIVFKASYMVLGLGDVYLGAPCAVPVDPRHRLMTSKYNPARTYTAEGTVGIGGVYMCIYGMDSPGGYQLIGRTLPIWNKHLKNRQFQPGEPWLLRFFDQVRYYPVSEAELAGMRDAFREGRLEVEITEETFSLAEHRRFLESIEPEMEAFRAHQQAAYREEVTRWQNEDEQIESALMGSKADIGEVDGHL
>MP0538_megahit_170477_3-512
MGENFFSDSGVFIERFVARARHVEVQIFGDGNGKVLALGERECSLQRRNQKVVEETPAPNLPQATREQLHASAVRLGESVNYQSAGTVEYIYDDERDEFYFLEVNTRLQVEHGVTEAVFGVDLVAWMVMLAGGEQPPLDADYQSRGHAMEVRIYAEDALKDFQPSPGELT
>MP0538_megahit_171130_2-988
MTGRPVSRQRDIAMFNKVLIANRGAIATRVIATLKKLGVTAVAVYAEADRDSLHVTQADEAYCLGDGGARDTYLNQDALFALMEQHGIEAVHPGYGFLSENPDFVQGCEARGIAFIGPTPQQMDTFGLKHTARALAENTGVPLLPGTDLLTDKEAALTAADQVGYPVMLKSTAGGGGIGMQICENAASLDKAWDTVRRLSANNFSNDGVFIEKYIARARHIEVQVFGDGQGHAVTLGERDCSAQRRHQKVLEETPAPNLPDAVRSELQTTAKTLMEAVSYRNAGTVEFILDQDSNAFYFLEVNTRLQVEHGVTEQVYGVDLVEWMLKLA
>MP0538_megahit_171597_3-578
LEVNTRLQVEHGVTEQVYGVDLVEWMLKLAAGELPSLESLASTLTVCGHAIQARLYAEDPNKDFQPSAGLLTAVTFPMADGNALRIDHWIEAGLTVSPLFDPMLAKVIVHEASRDAALAALDKSLEETCIEGIETNRDYLRSILADPVFADGQMTTRYLNDFRYQPFTLDVLAGGTLTTVQDYPGRSGYWPV
>MP0538_megahit_173585_1612-5238
MELKGKFDKVLIANRGAIACRVIRTLRAMGITSVVVYAEADADSLHVRQADEAYSLGDGPAAATYLDQDKLFDIVRKSGAGAIHPGYGFLSENADFARRCDAENVVFLGPTPEQMEEFGLKHTARALAEEAGVPLLPGTELLTDLNDALEAADSIGYPVMLKSTAGGGGIGMSRCHSAEDLSKSFESVQRLSQNNFSNSGVFLEKFVEHARHIEVQLFGDGKGQVAALGERDCSAQRRNQKVIEEAPAPGLTDDVRTRMHDTARQLGESIAYRSAGTVEFIYDPDTTEFYFLEVNTRLQVEHGVTEQVYGVDIVRWMVELGAGTLPDLPALASGLTASGHAIQARIYAEDPNKDFQPSAGLLTNVVWPEDPRLRIDHWIQPGTEVSPLFDPMLAKVIVHEPDRGTARQRLMSALDNSQLYGIETNLKYVRQVLEDDRFIEGRLFTRTLNEFDYQPATVDVISGGTLTTIQDYPGRIGYWEIGVPPSGPFDSYSFRLGNRLLGNDEGAPGLEITLKGPTLVFNRATQIVLTGAELSASLDGEPVPFWQVLDIPAGAMLQLGATTEGGARAYVLFRGGLDCPEYLTSCSTFTLGQFGGHCGRALRAGDVLSLPDCEPVQRTTLPADLKPTIGKTWKLHVTYGPHGAPDYFTEQDIETFFDSDWEIHYNSSRTGVRLIGPKPEWARSDGGEAGMHPSNIHDNAYAVGTVDFTGDMPVILGPDGPSLGGFVCPVTVISADLWKLGQLKAGDKVQFVPVSQDQAVALREALDESVSLLTAATTTVTPIKPQTPILASLSTDEHETGVVYRAAGDNYVLVEYGPMELDIRLRFRAHALMLWLRERDHEAILELTPGIRSLQVHYDSRALSQRSLLDLLIGAEKELEKQPEWDVPARIVHLPLSWDDEACHTAIQKYMQSVRKDAPWCPSNLEFIRRINGLDSIDEVKKTLFEASYLVMGLGDVYLGAPVATPLDPRHRLVTTKYNPARTWTAENSVGIGGAYLCIYGMEGPGGYQFVGRTLQMWNRYRTTEFFEDGKPWLLRFFDQVRFYEVSAEELQQIRRDFPNGDYPIKVEETRFNLKDYEQFLANNDQDIRNFTGKRQQAFDEELQRWIESGQINFSSEAPIEDTGEDDIANLPEGQHAVESHVAGNLWECLVQVGDTIEAQRPVAVIESMKMEIELLSPVSGRIVEIRREAGQAVAPGAPVVIIEENTD*
>MP0538_megahit_173731_2-1531
GMHPSNIHDNAYAVGTVDFTGDMPVILGPDGPSLGGFVCPATVILADRWKLGQLKAGDTLRFAAISLADADALAAEQDACVAALSAPEQQVSPAPITTPILNRLSESDAGVEVLYRAAGDRYLLVEYGPLVLDLRLRFRAHALMLWLQEQQLDGVIELTPGIRSLQIHFDPRQLPRTELLETLAQAEHALQQQDDLEVPSRIVHIPLSWDDEACHQAIEKYMQSVRKDAPWCPSNLEFIRRINGLDSIDDVKKILFSARYVVMGLGDVYLGAPVATPYDPRHRLVTTKYNPARTWTAENSVGIGGAYLCVYGMEGPGGYQFVGRTLQMWNRYRQTEAFDQPWLLRFFDQIRFYEVSHEELNQIRRDFPKGQYPIRIEETTFSQKDYQQFLDDNQQDITTFTDARNQAFDEELQRWVASGQINFQSEQDLDADNSAESVAGTPVESPVAGSIWKLNVAEGDSVNAGDVVAVLESMKMEIEISAPESGKVVAISRQEGQQINAGQAIMVLD*
>MP0538_megahit_178764_2-310
EVTRWQNEDEQIESALMGSKADIGEVDGHLVSAEISGNVWKLLVEEGASVEAGQTLVIVEAMKMEFEITAGVAGTVTGLHCKPGTVINAGDPVVVIDTESAA*
>MP0538_megahit_178793_2-523
YTAIAIQPGQTLKLGKVVGEGARAYLAIAGGIQCTPYLGSRSTFTLGQFGGHGGRALRTGDVLHFSPDHGTDSDLEVPETLKPSLGKQWTLRVIYGPHGAPDFFTDDDMAMFFSTDWQVHYNSSRTGVRLVGPKPGWARSDGGEAGMHPSNIHDNAYAVGTVDFTGDMPVILGP
>MP0538_megahit_179315_3-602
LERLIAPAGTTRIQRKDSQRDGPLPSRDTLMFNKVLIANRGAIATRVIRTLKKMGVTAVAVFAEADRDSLHVTQADESYCLGDGNARDTYLNQDALFALMQEHGVDAVHPGYGFLSENPDFVKGCEARGIAFIGPTPEQMNTFGLKHTARALAEETGVPLLSGTALLTDKSAALSAADTIGYPIMLKSTAGGGGIGMQVC
>MP0538_megahit_179383_3-1685
SVAVYSEADADSLHVVQADEAVCIGPAPAAESYLDGAAIIAAAKATGAGYIHPGYGFLAENAEFAEACEAAGIVFIGPRPEHIRTFGLKHSARALAEAQGVPLAPGTGLLTDEEEAAAAAEAIGYPVMLKATAGGGGIGMRICSSESELRDGFAGVVRQGASSFGDSGVFLERYIARARHIEVQVFGDGEGHVMPLGERDCSLQRRNQKVVEEAPAPCLSDALRRDLIAAAVDLAQAARYRSAGTVEFLFDAEREEFFFLEMNTRLQVEHGVTEEVMGVDLVEWMVRGGMGDFAFMDRTPPVANGHAIQVRLYAEDPALDYRPTTGTLSALSFPDDIRAETWCEAGSTVSPWYDPMIAKLITHADSRDGAIASMQAALRDSRIEGLETNLRWLRDVLRDDNFAAGTVSTRLLDTVPYAPRSLQIVSGGTATTVQDWPGREGLWSIGVPPSGPMDDRSFRLGNLRLGNPEGTAGLEITFTGPTIRFNTSARLCLTGADFGAKLDGEPVALHTPFDVAAGQMLAMGRVTGGGMRGYLLFAGGLDIPPYLDSQSTFELGQFGGH
>MP0538_megahit_181185_2111-5734
MLTKVLIANRGEIAVRICRTLKQMGIASVAVYSEADRNSQHVSVADEAVSLGGQTAAESYLKTDLILQAAKDTGAEAIIPGYGFLSENAEFAEACAANGIAFVGPTPQQLREFGLKHEARAIAEKAGVPLAPGTDLLQSLDDAKQAALQIGYPVMLKSTAGGGGIGLSRCNNEDELVAAFESVKRLGESFFSDSGVFIERFVARARHVEVQIFGDGNGTVLALGERECSLQRRNQKVVEETPAPNLPQATREKLHASAVRLGQTVKYRSAGTVEYIYDDERDEFYFLEVNTRLQVEHGVTESVFGVDLVQWMLQLAGGERPPLDDSYTSQGASMEVRIYAEDALKDFQPSPGELTEVRFPDNIRLDGWVDTGTVVSPHYDPMLAKVIVHGSDRADALKKMQTALAQTRLSGIATNLDYLRQILRDDNVIAGTVSTRYLETFTYTPRAFDVVEPGTYTTVQDYPGRAGYWDIGVPPSGPMDDFAFRLANRIVGNHDSAAGLEATLVGPSLTFHCDTVVALTGAACPAQLDGVSVPLWEPITVKAGQTLTTGKVENGCRTYIAVRNGIDVPDYLGSKSTFVLGKFGGHGGRTLRKGDVLSICQPQLEGCPTPAPVAEPHPVENGLIPDYPQQWDIKVLYGPHGAPDFFSEDAIEEFFNADWQVHYNSNRLGIRLVGPKPSWTRTDGGEAGLHPSNVHDNEYAIGSINFTGDFPVILTKDGPSLGGFVCPVTIAKAELWKVGQLKPGDSIRFSPISFAEAKAMEDAQDASIENLGVIPLVNPAVTDHSHTFTSSTMLAEIDANGHVPRIVYRQAGDKYILIEYGDNVLDLALRMRVHALMENLKASPVEGILELSPGVRSLQVHYDSRRLDQDRLVNTLLDREKTIGSVDDMVVTSRVLHLPMAFEDSATLDAVTRYQETIRQDAPWLPNNVEFIRRINGLQSTDQVRDIIFSASYLVLGLGDVYLGAPCAVPIDPRHRLMTSKYNPARTYTAEGTVGIGGVYMCIYGMDSPGGYQLVGRTLPIWNKHLKNAQFHSGEPWLLKFFDQVRYYPVSEEKLTEMREAFRHGHLQVEISEEPFSLAEHRQFLKNNEQEIADFNARRDVAFREEVARWQDEDAAVESALMGSKTDIGQVDGHLVSAEISGNVWKLLVEEGSQVSEGQPLVIVEAMKMEFEIVANASGKVTGLHCQPGSIIHAGDPVLVIDPKAVA*
>MP0538_megahit_181225_554-2560
ADMQATLDGNPVPGYTAIAIQPGQTLKLGKVVGEGARAYLAIAGGIQCSPYLGSRSTFTLGQFGGHGGRALRTGDVLHFSPDNGAGSDLVVPENLKPALNNQWTLRVIYGPHGAPDFFTDDDMAMFFSTDWQVHYNSSRTGVRLVGPKPGWARSDGGEAGMHPSNIHDNAYAVGTVDFTGDMPVILGPDGPSLGGFVCPATVILADRWKLGQLKAGDTLRFEAISLADADALAAEQDACVAALSAPQQQVSPAPITTPILNRLSESDAGVEVVYRAAGDRYLLVEYGPLVLDLRLRFRAHALMLWLQEQQLDGVIELTPGIRSLQIHFDPRQLPRTDLLEKLAQAEHALQQQDDLEVPSRIVHIPLSWDDQACHQAIEKYMQSVRKDAPWCPSNLEFIRRINGLDSIDEVKEILFSARYVVMGLGDVYLGAPVATPYDPRHRLVTTKYNPARTWTAENSVGIGGAYLCVYGMEGPGGYQFVGRTLQMWNRYRQTEAFDQPWLLRFFDQIRFYEVSHEELNQIRRDFPKGQYPIRIEETTFSQKDYQQFLDDNQQDITTFTDARNRAFDEELQRWVASGQINFQSEQDLDADNSAEPVEGTPVESPVAGNIWKLNVAEDDIVQEGDVVAVLESMKMEIEISAPQSGKVVAITRQEGQQINAGQAIMVLD*
>MP0538_megahit_181973_1-396
RLAEHRQFLKNNEQEIADFNARRDVAFREEVARWQDEDAAVESALMGSKADIGEVDGHLISAEISGNVWKLLVEEGSQVSEGQPLVIVEAMKMEFEIVANASGKVTGLHCQPGSIINAGDPVLVIDPKAVA*
>MP0538_megahit_183030_3-581
MFNKVLIANRGAIATRVIATLKKLGVTAVAVYAEADRDSLHVTQADEAYCLGEGSARDTYLNQDALFALMEQHSIEAVHPGYGFLSENPDFVKGCEARGIAFIGPTPQQMDTFGLKHTARALAENTGVPLLPGTDLLTNKEAALTAADQVGYPVMLKSTAGGGGIGMQICESAASLDKAWDTVRRLSANNFSN
>MP0538_megahit_183645_7888-11475
MFNKVLIANRGAIATRVTRTLKTLGVKAVAVFAEADRDSLHVSQADEAYCLGEGSARETYLNQDKLFALMEQHGVDAVHPGYGFLSENPDFVKGCEARGIAFIGPTPEQMDTFGLKHTARTLAQKTGVPLLPGTDLLTDKNAALKAAEEIGYPVMLKSTAGGGGIGMQICENADSLDKAWDSVRRLSANNFSNDGVFIEKYIARARHIEVQVFGDGKGRAITLGERDCSAQRRHQKVLEETPAPNLPNEVRSQLQGTARALMEAVQYRNAGTVEFILDQDSNAFYFLEVNTRLQVEHGVTEQVFGVDLVEWMVKLAAGDLPPLDSLGPFHPDGHSIQARVYAEDPNKDFQPSAGLLTAVEFTQADGNALRIDHWVEAGLTISPLFDPMLAKVIIHEGDRDSALAALSDTLDSITLEGIETNRDYVRAILADPVFAEGRMTTRYLNAFSYAPFTLDVLAGGTMTTVQDYPGRSGYWPVGVPPSGPFDSFSFRLGNRLLGNDEDAAGLEFTLNGPTLKFNQATRIALTGADMQATLDGMSLKTYQAITVKPGQVLKLGKVSGEGARAYLSIAGGIQCTPYLDSRSTFTLGQFGGHGGRALRTGDVLHFSEDSGAASKVTIPESLKPRLGKQWTLRVIYGPHGAPDFFTDDDMAMFFATDWQVHYNSSRTGIRLVGPKPEWARSDGGEAGMHPSNIHDNAYAVGTVDFTGDMPVILGPDGPSLGGFVCPATVVMADRWKLGQLKAGDTLRFQAISLADADALAAEQDACLSSLSEPNKQVESAPITTPVLNTLSEQEVGVDVVYRAAGDRYLLVEYGPLVLDLRLRFRADALMLWLEEQNLDGVIELTPGIRSLQVHFDPQRLPRHTLLKTLVEAERALQQQDDLEVPSRIVHIPLSWDDQACHQAIEKYMQSVRKDAPWCPSNLEFIRRINGLDSIDEVKEILFSASYVVMGLGDVYLGAPVATPYDPRHRLVTTKYNPARTWTAENSVGIGGAYLCVYGMEGPGGYQFVGRTLQMWNRYRKTGAFDKPWLLRFFDQIRFYEVSHEELNQIRRDFPKGDYPIKVEETTFKLSEYQRFLDDNQQDITQFTEARNRAFDEELQRWVESGQIHFQSAQDLDADNVTEEVAGTPVESPVAGNIWKLNVSEGDTVNEGDVVAVLESMKMEIEIYAPATGKVVALSRQEGQQINAGQAIMVLD*
>MP0538_megahit_184027_3-1085
TKDGPSLGGFVCPVTIAKAELWKVGQLKPGDSIRFSPISFAQAKAMEEAQDASIENLGVIPRVNPEISDHSDAFTSATMLAEKDADGHVPRIVYRQAGDKYILIEYGDNVLDLALRMRVHALMENLKASPVEGILELSPGVRSLQIHYDSRRIDQTTLVETLLDREKSIGSVDDMVVTSRVLHLPMAFEDSATLDAVSRYQETIRSDAPWLPSNVEFIRRINGLQSTDQVRDIIFSASYLVLGLGDVYLGAPCAVPIDPRHRLMTSKYNPARTYTAEGTVGIGGVYMCIYGMDSPGGYQLVGRTLPIWNKHLKNSQFHSGEPWLLKFFDQVRYYPVSEEKLTEMRDAFRHGHLQVEISEEP
>MP0538_megahit_184749_1-1176
HGVTESVFGVDLVQWMLQLAGGERPPLDDNYTSQGSSMEVRIYAEDALKDFQPSPGELTEVRFPDNIRLDGWVDTGTVVSPHYDPMLAKVIVHGRDRADTLEKMQTALAETRLSGIATNLDYLRQILRDDNVIAGTVSTRYLETFAYTPLAFEIVEPGTYTTVQDYPGRAGYWDIGVPPSGPMDDVAFRISNRIVGNHDSAAGLEATLVGPTLTFHCDTVVALTGAACQAQLDGVPVPFWEPIPIKAGQTLSTGKVDSGCRTYIAVRNGIDVPDYLGSKSTFVLGKFGGHGGRTLRKGDVLSICQPHLAGCPTPAPVAEPHPAEDGLIPDYPQQWEIKVLYGPHGAPDFFREDAIEEFFSADWQVHYNSNRLGIRLVGPKPSWTRTDGGEAG
>MP0538_megahit_184998_1-1800
PGRAGYWDIGVPPSGPMDDYAFRLGNRIVGNHASAAGLETTLVGPSLKFHSDTVVALTGAACDAALDGEPVPMWRPVAVKAGQTLATGKASSGCRTYIAVRNGIDVPDYLGSKATFVLGQFGGHGGRTLRKGDVLSICQPQLAGCPTPAPDHEPAPMPEAMIPDYPQQWEIKVLYGPHGAPDFFTEEAIEQFFEADWQVHYNSNRLGIRLVGPKPSWARTDGGEAGLHPSNLHDNEYAIGSINFTGDFPVILTKDGPSLGGFVCPVTIAKAELWKVGQLKPGDSIRFTPVAFAEALALEQAQDAAIEKLAPVPAVSPDLHDATDPAFTSATMVAELDAAGHVPRITYRQAGDKYILIEYGDNVLDLALRLRVHALMENLKDQPVPGILELSPGVRSLQVHYDSRLLDQASLVKALLEREKAIGSVDDMEVRSRVLHLPLAFEDSATLDAVQRYQETIRSEAPWLPNNVEFIRRINGLDSTEQVKDIVFKASYMVLGLGDVYLGAPCAVPVDPRHRLMTSKYNPARTYTAEGTVGIGGVYMCIYGMDSPGGYQLIGRTLPIWNKHLKNRQFQPGEPWLLRFFDQVRYYPVSEAELAGMRDA
>MP0538_megahit_185789_2-313
AFDEELQRWVASGQINFQSEQDLDADNRAESVAGTAVESPVAGSIWKLHVAEGDTVKEGDVVAVLESMKMEIEISAPQSGKVVAITRQEGQQINAGQAIMVLD*
>MP0538_megahit_186197_1-1104
LMLWLEEEKPDGILELTPGIRSLQVHFEPSVLPRRDLLDMLKRAELTLDKQDDLEVPSRIVHLPLSWDDEACRLAIEKYMQSVRKDAPWCPSNIEFIRRINGLDSIDEVKKILFDASYVVMGLGDVYLGAPVATPYDPRHRLVTTKYNPARTWTAENSVGIGGSYLCVYGMEGPGGYQFVGRTMQMWNRFHRTEAFTQPWLLRFFDQIRFYEVSAEELQRIRRDFPKGRYPFRVEETTFNLGEYQRFLEDNDADIRAFTDARNRAFDEELQRWVASGQINFESQQDLNAEEADSLPEGTPVESPTAGNIWKLTVAEGDRVEEGQVVAVLESMKMEIEVAAPEAGKVVHIARQEGQQINAGQAVMILG*
>MP0538_megahit_186364_885-2504
MTGRPVSRQRDIAMFNKVLIANRGAIATRVIATLKKLGVTAVAVYAEADRDSLHVTQADEAYCLGEGSARDTYLNQDALFALMEQHGIEAVHPGYGFLSENPDFVQGCEARGIAFIGPTPQQMDTFGLKHTARALAQNTGVPLLPGTDLLTDKEAALAAADQVGYPVMLKSTAGGGGIGMQICESAASLDKAWDTVRRLSANNFSNDGVFIEKYIARARHIEVQVFGDGQGHAVTLGERDCSAQRRHQKVLEETPAANLPDAVRSELQATAKALMEAVSYRNAGTVEFILNQDSNAFYFLEVNTRLQVEHGVTEQVYGVDLVEWMLKLAAGELPPLDSLAANLTVCGHAIQARLYAEDPNKDFQPSAGLLTAVTFPQADGQALRIDHWIEAGLTISPLFDPMLAKVIVHEASRDAALAALDKSLEETRIEGIETNRDYLRSILADPVFADGQMTTRYLNDFTYQPFTLDVLAGGTLTTVQDYPGRSGYWPVGVPPSGPFDALSFRLGNRLLGNEEKAAGLEFTLNGPTLKFNQATRIALT
>MP0538_megahit_186404_1087-1188
EIEIYAPATGKVVALSRQEGQQINAGQAIMVLD*
>MP0538_megahit_188936_2-1480
GIASVAVYSEADRNSQHVSVADEAVSLGGQTAAESYLKTDLILQAAKDTGAEAIIPGYGFLSENAEFAEACAANGIAFVGPTPKQLREFGLKHEARALAEKAGVPLAPGTDLLASLEEAKQAAIDIGYPVMLKSTAGGGGIGLSRCNDEDELVAAFESVKRLGESFFSDSGVFIERFVARARHVEVQIFGDGNGTVLALGERECSLQRRNQKVVEETPAPNLPQATREQLHASAVRLGQTVKYRSAGTVEYIYDDERDEFYFLEVNTRLQVEHGVTESVFGVDLVQWMLQLAGGERPPLDDSYISQGAAMEVRIYAEDALKDFQPSPGELTEVRFPDNIRLDGWVDTGTVVSPHYDPMLAKVIVHGSDRADALEKMQTALAETRLSGIATNLDYLRQILRDDNVIAGTVSTRYLETFAYTPMAFEIAEPGTYTTVQDYPGRAGYWDIGVPPSGPMDDVAFRIGNRIVGNHDSAAGLEATLVGPTLTFHCDTVV
>MP0538_megahit_189475_41427-45032
MSTPTVLIANRGAIATRIIRTLRTMGLRSVAVYSEADADSLHVSLADSAVCIGPPPATESYLDSAAIIAAAKEAGAGYIHPGYGFLAEKAEFAEACEAAGIVFIGPRPEHIRTFGLKHSARALAEEQGVPLAPGTGLLTGEDEAARAAADIAYPVILKATAGGGGIGMRICADEAELRDGFAGVVRQGESSFGDAGVFLERYIARARHIEVQIFGDGEGHVMPLGERDCSLQRRNQKVVEEAPAPCLSDALRRDLILAAVNLAQAAHYRSAGTVEFLFDAERQEFFFLEMNTRLQVEHGVTEEVMGVDLVEWMVRGGMGDYAFMDRAAPTARGHAVQVRLYAEDPALDYRPTTGTLSALSFPDSIRAETWCEAGSTISAWYDPMIAKLITHADTRENAIGAMQAALAESRVDGIETNLRWLRDVVQDESFIAGTVTTRLLDTIPYAPSSLQIVSGGTATTVQDWPGREGLWSVGVPPSGPMDDRSFRLGNLRLGNPEGTAGLEVTFTGPTLRFNAHARLCLAGADFGARLDGNPVARDTPFDVVAGQTLALGRVSGGGMRGYILFAGGLDIPPYLDSRSTFELGQFGGHAARRLLAGDTLHLAGNATTQSTPAEPEPELGNCWTLRVLYGPHGAPDFFTPDDVQAITTAEWQVHYNSNRTGVRLVGPKPEWARKDGGEAGLHPSNIHDNPYAIGAVDFTGDMPIILGPDGPSLGGFVCPFVVIAADRWKIGQLAPGNRLRFQPVDIAEAQAADQSAPLAGATTGVPADSQPRAPADHSPILAEIPAEGHRPRTVYRQQGDRNILVEYGAIVLDLELRIRVHALMTVLEAKGLHGVVDITPGIRSLQLHFDGKQLDQRSALAALMECEDELGDLEDFTIPSRIVHLPLSWRDPATIATVEKYMAAVRDDAPWCPDNIEFIRRINGLPDADAVQDIVFDASYLVMGLGDVYLGAPVATPVDPRHRLVTTKYNPARTWTPPNVVGIGGAYMCIYGMEGPGGYQLFGRTIQVWNTYRQTDVFKDGKPWLLRFFDQIRFFEVSAEELEEWRRDFPAGRRSIEVEHSEFRLADYRAFLSENAQSIAAFEETRQAAFDAERGEWERNGEFDRLSELADDIGGAALDAPVVDVPEGAEVVESPFGGYIWKLLVAEGDEVEKGDTVAVIEAMKMECPLESPAAGTISALYIEERQPIEPGAPLMALTRRC*
>MP0540_megahit_13737_2-646
AGLEFTLNGPTLKFNQATRIALTGADMQATLDGMSLKTYQAITVKPGQVLKLGKVSGEGARAYLSIAGGIQCTPYLDSRSTFTLGQFGGHGGRALRTGDVLHFSEDSGAASKVTIPESLKPRLGKQWTLRVIYGPHGAPDFFTDDDMAMFFATDWQVHYNSSRTGIRLVGPKPEWARSDGGEAGMHPSNIHDNAYAVGTVDFTGDMPVILGPDGP
>MP0540_megahit_19043_3-1301
LRKGDVLSICQPQLEGCPTPAPVAEPHPVENGLIPDYPQQWDIKVLYGPHGAPDFFSEDAIEEFFNADWQVHYNSNRLGIRLVGPKPSWTRTDGGEAGLHPSNVHDNEYAIGSINFTGDFPVILTKDGPSLGGFVCPVTIAKAELWKVGQLKPGDSIRFSPISFAEAKAMEDAQDASIENLGVIPLVNPAVTDHSHTFTSSTMLAEIDANGHVPRIVYRQAGDKYILIEYGDNVLDLALRMRVHALMENLKASPVEGILELSPGVRSLQVHYDSRRLDQDRLVNTLLDREKTIGSVDDMVVTSRVLHLPMAFEDSATLDAVTRYQETIRQDAPWLPNNVEFIRRINGLQSTDQVRDIIFSASYLVLGLGDVYLGAPCAVPIDPRHRLMTSKYNPARTYTAEGTVGIGGVYMCIYGMDSPGGYQLVGRTLPIWN
>MP0540_megahit_21342_1-1449
MFNKVLIANRGAIATRVTRTLKTLGVKAVAVFAEADRDSLHVSQADEAYCLGEGSARETYLNQDKLFALMEQHGVDAVHPGYGFLSENPDFVKGCEARGIAFIGPTPEQMDTFGLKHTARTLAQKTGVPLLPGTDLLTDKNAALKAAEEIGYPVMLKSTAGGGGIGMQICENADSLDKAWDSVRRLSANNFSNDGVFIEKYIARARHIEVQVFGDGKGRAITLGERDCSAQRRHQKVLEETPAPNLPNEVRSQLQGTARALMEAVQYRNAGTVEFILDQDSNAFYFLEVNTRLQVEHGVTEQVFGVDLVEWMVKLAAGDLPPLDSLGPFHPDGHSIQARVYAEDPNKDFQPSAGLLTAVEFTQADGNALRIDHWVEAGLTISPLFDPMLAKVIIHEGDRDSALAALSDTLDSITLEGIETNRDYVRAILADPVFAEGRMTTRYLNAFSYAPFTLDVLAGGTMTTVQDYPGRSGYWPVGVPPSG
>MP0540_megahit_30256_2-1195
WKIGQLAPGNRVRFQPVNIDEAEQANRAAPLAGASAGVADATPRSELAELSPLLAEIPAEGNRPRTVYRQQGDRNILVEYGPIVLDLELRIRVHALMTVLEAKGLAGVIDITPGIRSLQLHFDGRQLDQARALAALIQCEDELGDLEDFVIPSRIVHLPLSWRDPAINATVEKYMATVREDAPWCPDNIEFIRRINGLSDADAVERVVFDASYLVMGLGDVYLGAPVATPVDPRHRLVTTKYNPARTWTPPNVVGIGGAYMCIYGMEGPGGYQLFGRTIQVWNTHRQTDAFVDGKPWLLRFFDQIRFFEVSAAELEEWRRDFPAGRRTIEVEHSEFRLADYRAFLADNADSIAEFETRRQAAFDAERAEWERTGEFDRVSELIEDGGSGGLDVPAIEV
>MP0540_megahit_42633_3-1106
LMLWLEEQNLDGVIELTPGIRSLQVHFDPQRLPRHTLLKTLVEAERALQQQDDLEVPSRIVHIPLSWDDQACHQAIEKYMQSVRKDAPWCPSNLEFIRRINGLDSIDEVKEILFSASYVVMGLGDVYLGAPVATPYDPRHRLVTTKYNPARTWTAENSVGIGGAYLCVYGMEGPGGYQFVGRTLQMWNRYRKTGAFDKPWLLRFFDQIRFYEVSHEELNQIRRDFPKGDYPIKVEETTFKLSEYQRFLDDNQQDITQFTEARNRAFDEELQRWVESGQIHFQSAQDLDADNVTEEVAGTPVESPVAGNIWKLNVSEGDTVNEGDVVAVLESMKMEIEIYAPATGKVVALSRQEGQQINAGQAIMVLD*
>MP0540_megahit_75346_2053-2610
NKHLKNAQFHSGEPWLLKFFDQVRYYPVSEEKLTEMREAFRHGHLQVEISEEPFSLAEHRQFLKNNEQEIADFNARRDVAFREEVARWQDEDAAVESALMGSKTDIGQVDGHLVSAEISGNVWKLLVEEGSQVSEGQPLVIVEAMKMEFEIVANASGKVTGLHCQPGSIIHAGDPVLVIDPKAVA*
>MP0540_megahit_83801_394-1623
MSDATVLIANRGAIATRIIRTLRRMGLRSVAVYSEADADSLHVAQADEAVCIGPAPAAESYLDGAAIIAAAKATGAGYIHPGYGFLAENAEFAEACEAAGIVFIGPRPEHIRTFGLKHSARALAEAQGVPLAPGTGLLTDEEEAAAAAEAIGYPVMLKATAGGGGIGMRICSSESELRDGFAGVVRQGASSFGDSGVFLERYIARARHIEVQVFGDGEGHVMPLGERDCSLQRRNQKVVEEAPAPCLSDALRRDLIAAAVDLAQAARYRSAGTVEFLFDAEREEFFFLEMNTRLQVEHGVTEEVMGVDLVEWMVRGGMGDFAFMDRTPPVANGHAIQVRLYAEDPALDYRPTTGTLSALSFPDDIRAETWCEAGSTVSPWYDPMIAKLITHADSRDGAIASMQAALRDSR
>MP0540_megahit_88216_3-347
MRNNFFEVLRAGINTTYQDKGRFHMQHLGVAPSGCMDLKSFRIANAIVGNGPEDGVLEFAYQGPLLKLAQGKTKIVITGNVVFQIIKKNIIKSGECNKSYDLSEGDQIDILATKK
>MP0540_megahit_96887_3-683
MVQVIKKGLETSVQDYPGRIGTLNQGFPLSGPMDSWSFRLANILVQNEPGTAALECQFMGPSLKFNSDRLIAITGANMSPKIDGKQVPLWESIKVKKDQILEMSFATIGARSYVAFSGGINTSPWLGSRSTFHKAGVGGIDGKAIQEGQIIPLNKNNSLAVRKIKKTSIPVLSTNKKWSIEVVKGPNDDWIDEKGHKIFLNSSWKLQSKSDRTGYRLEGPKWSFAEK
>MP0540_megahit_100007_1-567
PNDDWIDDKGHKMFLNSEWKLQSKSDRTGYRLEGPEWSFTEKATNKGLEHGAEPSNIIDQGYPIGAINLAGQTPIILVNDGPSMGGFIVPYTVPSAAFWKLGQAKPGDFLSFKEVSLEKSQDMRTEQTLICTEKSIITSSDINQNKQNKIKIDKIKIIDFDKENEKVKIREKFIEKRGLKSIKVRFYN*
>MP0540_megahit_103296_1-1302
TAGGGGIGLSRCNNEDELVAAFESVKRLGESFFSDSGVFIERFVARARHVEVQIFGDGNGTVLALGERECSLQRRNQKVVEETPAPNLPQATREQLHASAVRLGQTVKYRSAGTVEYIYDDERDEFYFLEVNTRLQVEHGVTESVFGVDLVQWMLQLAGGERPPLDDSYTSQGASMEVRIYAEDALKDFQPSPGELTEVRFPDNIRLDGWVDTGTVVSPHYDPMLAKVIVHGSDRADALKKMQTALAQTRLSGIATNLDYLRQILRDDNVIAGTVSTRYLETFTYTPRAFDVVEPGTYTTVQDYPGRAGYWDIGVPPSGPMDDFAFRLANRIVGNHDSAAGLEATLVGPSLTFHCDTVVALTGAPCPAQLDGVSVSLWEPITVKAGQTLTTGKVENGCRTYIAVRNGIDVPDYLGSKSTFVLGKFGGHGGRTLR
>MP0540_megahit_104557_3-644
AGLEITFTGPTIRFNTPARLCLTGADFGAKLDGEPVALHTPFDVTAGQMLAMGRVTGGGMRGYLLFAGGLDIPPYLDSQSTFELGQFGGHAARRLVAGDTLHLAAAATDPVTAPAGGEQALGNCWTLRVLYGPHGAPDFFTPEDVETIAAAEWKVHYNSNRTGVRLVGPKPEWARTDGGEAGLHPSNIHDNPYAIGAVDFTGDMPIILGPDGPS
>MP0540_megahit_125766_1-267
LPGGYQIFGIVPVPIWDTKKSFPVFENNICLFQPGDRVKFVPTTYEEFEHVSNKIKDGTYDYNIVEYQKFSVKNYKNWLKNIDQSKRF*
>MP0540_megahit_125766_274-639
MVEVIKKGLETSIQDYPGRIGNLNQGFPSSGPMDSWSFRLANVLVENEPGTSALECQFMGPTLKFNSDRVIAITGADMSPKIDGKPVPLWESLEVKKNQVLEMAFATIGARSYIAFSGGINT
>MP0540_megahit_128457_1-1050
GFPASGPMDSWSFRLANILVGNKPGDAALECQFMGPTLKFLSDRTIAVTGADMSPKIDGKRVPLWESIEVKANQILELEFATIGARSYIAFAGGINSDPWLGSRSTFHKAGVGGIDGKAIKNNQIIPLGKNKKNQFLKIKKDSIPEISKDKNWSIEVVLGPNDDWIDDKGHEIFFNSKWKLQAKSDRTGYRLDGPKLSFTEKATNKSLENGSEPSNIIDQGYPAGAVNLAGQTPIILVNDGPSMGGFINPYTVPSSAFWKLGQAKPGDTLNFIEVSVEKAQILRAEQSIICSEESLMSFNKTETNKNEKIKPLDQIKIIDFDKNKSDEKKRRKMMEKKGMKNMKIRFFN*
>MP0540_megahit_131412_1-348
ILVNDGPSMGGFIVPYTVPSSAFWKLGQAKPGDSFNFVEISVEKAQELRVKQTDICTEKSLISYNKKDLIINNEPSKKIDHIKIIDFDKEKLNEKIRNKMIEKRGMKNIKVRFFN*
>MP0540_megahit_157746_1670-2155
MLTKVLIANRGEIAVRICRTLKQMGIASVAVYSEADRNSQHVSVADEAVSLGGQTAAESYLKTDLILQAAKDTGAEAIIPGYGFLSENAEFAEACAANGIAFVGPTPQQLREFGLKHEARAIAEKAGVPLAPGTDLLQSLDDAKQAALQIGYPVMLKSTAGG
>MP0540_megahit_167085_1-654
WSFTEKATNKGLEHGTFPSNIIEQGYPIGAINLAGQTPIILVNDGPSMGGYIVPYTVPSAAFWKLGQAKPGDSFNFVEISVEKAQTLRAEQTIICSESSLVNSKRDNFNMGKQKFKKVDHIKIVDFDKEKMDEKIRSKIIEKKGIKNIDKLVRKNPKAFENVKDQISNQIKKLRFDPDYRFTSVRRGAENVARRFRDMLAPSGMNPNKLGDPTKVRQI
>MP0540_megahit_174685_1-564
IPVMSTNKKWSVEVVKGPNDDWVDEKGHIMFLNSDWKLQSKSDRTGYRLDGPKWSFAEKATIKGPEHGTFPSNIIDQGYPAGAINLAGETPIILVNDGPTMGGFIVPYTVPSASFWKLGQAKPGDSFNFVEISVEQAQKLRTEQTIICSETSLESNKEKSFLINKQLPKNIEHIKIIDFDKEKIDEKI
>MP0540_megahit_179081_3-374
MKDIEFISSGVLTTIQDLGRRRWRNMGVPLSGAADPESAALANALLGKNINSPVLESTFVGPKFKLHSSQDITLVGAFMELKIDGISVPHKTVITADSGSIVEIGRATHGCRSYLAFRDNIIGT
>MP0540_megahit_185228_1123-1743
MKSKDRNYFKILRAGINTTYQDLGRNNLYHIGIPFSGAMDKRNFQLLNSLLQNDYNSPVIEFAYQGPHLKYFGKDIFFCISGNVSFKIITKEGVIDGNSYQCYLLKNGDEVDIHSTNKSVYGYFSINGTFGVDYYWGSCSINTQAQIGPNNGNKFSKDLEIEIIDINNSFNKRKLDYLGSTIENIRVIKGTNYDYFSESSQNKFFKE
>MP0540_megahit_202703_1-582
KFLPAGDKYMLIEFGNVMNLELNFTSQNLAKAIKDHKVKGVYETSPCFASMIVHYEPEEIKFNELKNELISLINSLGPSDEIEINSRIFSFPTVYLDKWTKECIEDYSNKIAKKKPDPELITELNNLENIDQFVRVHSSTEYWVAAIGFWPGLPFMMALDPRCKLTVPKYNPPRTWTPKGTVGMGGASTCIYPD
>MP0540_megahit_205374_1-276
MTKNSFEVIRPGINTTFQDLGRKHLYHIGIPFSGAMDNRNYLLANALAGNNTNNAVLEFAYQGPHLKFIGKKINIIITGQVNFKIIKNNKEI
>MP0540_megahit_258269_3-146
MIKVIKKGLETSVQDYPGRIGTLNQGFPPSGPMDSWSFRLANVLVQND
>MP0540_megahit_258615_1-597
GDKYMLIEFGNVMNLELNFTAQNLAKAIEDNKIKGVYETSPCFASMIVHYEPEQIKFNDLKNELKSLIKSLGSSEDIEINSRVFSFPTVYLDKWTKECVEDYSNKISKKKPDPELITELNNLENIDQFVRVHSGTEYWVAAIGFWPGLPFMMALDPRCKLTVPKYNPPRTWTPKGSVGMGGASTCIYPDRLPGGYQIFG
>MP0540_megahit_266879_606-1730
MIKVIKKGLETSVQDYPGRIGTLNQGFPPSGPMDSWSFRLANVLVQNDPGAPALECQFMGPSLKFENDAVIAITGANMDPKIDGKPISLWESIKVEKDQILEMSFATIGARSYIAFSGGIDSKPWLGSRSTFHKAGVGGIDGKAIQDGQEIKINKSKSEIGRKIKNEFIPKFSKDKTWEVEVVKGPNDDWIDDNGHKMFLNTNWKLQSKSDRTGYRLEGPNWTFTEKATNKGLEHGAEPSNIIDQGYPIGAINVAGQTPIILVNDGPSMGGFIVPYTVPSAAFWKLGQAKPGDMLKFKEIPLEKAQEMRLEQTLICSEKSIAKSDQNFLNENKKSNIKVDKIKIVDFDKINRDKKIREKIIEKKGMKDIKVKYF*
>MP0540_megahit_279565_620-883
MNKNYFEIKRAGINTTFQDQGRDNLYHIGIPFSGAMDNRNFQISNKLVGNQQNSPVIEFAFQGPLLKYFGDKIKFAIAGDVKFVIRKK
>MP0540_megahit_284358_1469-1687
MFIKVLKSGVQTTVQDLGRYGYSHFGISPSGPADSLSFRIGNMIVGNTEDLAGLEMTLLGGDFEFDSDTEVAI
>MP0540_megahit_296623_3-287
MLLLLKELLKINIKITMIKNYFEVVRAGINTTFQDQGRKNLYHIGIPFSGAMDNRNYLIANKLVGNKLDLPVLEFAYQGPLLKYFGDKINIAITG
>MP0540_megahit_297390_1-513
YETSPCFASMLVHYEPEEIKFNDLKNELKSLVNSLGPSEDIEINSRIFSFPTVYLDKWTKECIEDYSSKIAKKKPDPELITELNNLENTEQFVRVHSGTEYWVSAIGFWPGLPFMMALDPRCKLTVPKYNPPRTWTPKGTVGMGGASTSIYPDRLPGGYQIFGIIPVPIWD
>MP0540_megahit_307398_129-599
MIKVIKKGLETSVQDYPGRIGTLNQGFPPSGPMDSWSFRLANILVQNDPGMSALECQFMGPTLKFENDTVIAITGADMSPKVDGKSIPLWESIEIKKGAILEMSYATIGARSYIAFSGGINTKPWLGSRSTFHKAGVGGIEGKAIKDDQIIPLNKSK
>MP0540_megahit_315260_1-627
VAGRKVKKNSIPVMSTNKKWSVEVVKGPNDDWVDEKGHKMFLNSNWKLQSKSDRTGYRLEGPKWSFTEKATHKGLEHGTFPSNIIDQGYPVGAINLAGQTPIILVNDGPSMGGFIVPYTVPSASFWKLGQAKPGDSFNFVEISVEKAQTLRTEQTIICSEASLMSSKKESGLLHEAAAKKIEHIKIVDFDKEKMNEKIRNKMMEKRGMK
>MP0540_megahit_321757_1-624
ECQFMGPTLKFENDTVIAITGADMSPKVDGKSIPLWESIEIKKDATLEMSYATIGARSYIAFSGGINTKPWLGSRSTFHKAGVGGIEGKAIKDDQIIPLNKSKSKAGRKIKKEAIPKFSNDKKWEIEVVKGPNDDWIDDNGHKMFLNSDWKLQSKSDRTGYRLEGPEWSFTEKATNKGLEHGAEPSNIIDQGYPIGAINIAGQTPIIL
>MP0540_megahit_342013_1-366
MSKNYFEILRPGINSTFQDLGRFNQHHIGIPMSGTMDKRNYLIGNKLVGNNNNISAIEFAYQGPLLKVQSTKVIAVITGNVNFKILRTNSNIEEGQCYETFELNDGDQIDIISTNKSVYGYF
>MP0540_megahit_365524_2-559
SMIVHYEPDEIKFNDLKKELFSLIESLGPSDEIEINSRVFSFPTVYLDKWTKECIEDYSNKIAKKKPDPELIAELNNLESTDQFVRVHSSTEYWVAAIGFWPGLPFMMALDPRCKLTVPKYNPPRTWTPKGTVGMGGASTCIYPDRLPGGYQIFGIIPVPIWDTNKSFPVFENNICLFQPGDRVKF
>MP0540_megahit_367066_1-615
KFSKGKKWEVEVVKGPNDDWIDDNGHKMFLNSDWKLQSKSDRTGYRLDGPNWTFAEKALNKGLEHGAEPSNIIDQGYPIGAINIAGQTPIILVNDGPSMGGFIVPYTVPSAAFWKLGQAKPGDQLKFKEVSLEKAQEMRTEQTLTCSEKSILSTSQINNEETNKPKIKIDKIKIIDFDKEKKNERIREKMIEKRGMKNIKVRFF*
>MP0540_megahit_371676_243-539
MIKVIKKGLETSVQDYPGRIGTLNQGFPPSGPMDSWSFRLANVLVQNDPGAPALECQFMGPTLKFEKDAVIAITGADMSPKIDGKIIPLWESIEIKKDQ
>MP0540_megahit_374409_3465-3818
MSNNYFEIIRAGINTTFQDKGRNNLYHIGIPFSGAMDNRNYLLANKLVGNNLDLPVIEFAYQGPLLKYNGDKINIAVTGDVIFELKKKDNKIQGNCYESYQLENGDEIDILSTNKSVY
>MP0540_megahit_380789_3-203
MSKLFFNIIRPGINTTIQDLGRNNYHHIGLPSSGAMDKRNFVIANKLVGNNLVEACIEFAYQGPLLE
>MP0540_megahit_382943_2-526
GTLNQGFPPSGPMDSWSFRLANVLVQNDPGAPALECQFMGPTLKFQKDTVIAVTGADMSPKIDGKIIPLWESIEIKKDQILEMSYATVGARSYIAFSGGINTKPWLGSRSTFHKAGVGGIEGKAIQDDQEIPINKSKSIIGRKIKKDSIPKFSKGKKWEVEVVKGPNDDWIDDNG
>MP0540_megahit_384512_1447-1815
NIAGQTPIILVNDGPSMGGFIVPYTVPSAAFWKLGQAKPGDQLKFKEVSLEKAQEMRTEQTLTCSEKSIISSSQINNEETNKIKIKIDKIKIIDFDKEKKKERMREKMIEKRGMKNIKVRFF*
>MP0540_megahit_390824_3-518
VQDYPGRIGTLNQGFPPSGPMDSWSFRLANVLVQNDPGAPALECQFMGPTLKFQKDTVIAVTGADMSPKIDGKIIPLWESIEIKKDQILEMSYATVGARSYIAFSGGINTKPWLGSRSTFHKAGVGGIEGKAIQDGQEIPINKSKSIIGRKIRKDSIPKFSKGKKWEVEVVK
>MP0540_megahit_395189_2-742
NNEQKYSDKDVKAFEKIISKTPKIKNGQDYTDKDLKEFENIVSSKNNKKKTDEKTEVNNVPGKIYDTPKFLPAGDKYMLIEFGNVMNLELNFTAQNLAKAIKDHKVKGVYETSPCFASMIVHYEPEEIKFNELKNELISLINSLGPSDDIEINSRIFSFPTVYLDKWTKECIEDYSNKIAKKKPDPELITELNNLENIDQFVRVHSSTEYWVAAIGFWPGLPFMMALDPRCKLTVPKYNPPRTWTPK
>MP0540_megahit_395289_3-509
PDPELITELNNLENIDQFVRVHSSTEYWVAAIGFWPGLPFMMALDPRCKLTVPKYNPPRTWTPKGTVGMGGASTCIYPDRLPGGYQIFGIIPVPIWDTKKSFPVFENNICLFQPGDRVKFVPTTYEEFDHVSNKIKDGTYNYNIVEYQKFSVKNYKSWLKTIDHSKRF*
>MP0540_megahit_395289_517-879
MVQVIKKGLETSVQDYPGRIGTLNQGFPSSGPMDSWSFRLANILVENESGAAALECQFMGPTLKFDSDRIIAITGANMNPKIDGKLVPLWESLAVKKDQILEMSYATIGARAYIAFSGGIN
>MP0540_megahit_396484_2-616
LAVKKDQILEMSYATIGARAYIAFSGGVNTTPWLGSRSTFHKAGVGGIDGKAIQDGQIIPLNKSKSYPGRKIKKDSIPVMSTNKKWSIEVVKGPNDDWVDDKGHKMFLNADWKLQSKSDRTGYRLDGPKWSFAEKATNKGLEHGTFPSNIIDQGYPAGAINLAGQTPIILVNDGPSMGGFIVPYTVPSASFWKLGQAKPGDSFNF
>MP0540_megahit_397712_2-631
VYETSPCFASMIVHYEPEEIKFNELKNELISLINSLGPSDEIEINSRIFSFPTVYLDKWTKECIEDYSNKIAKKKPDPELITELNNLENIDQFVRVHSSTEYWVAAIGFWPGLPFMMALDPRCKLTVPKYNPPRTWTPKGTVGMGGASTCIYPDRLPGGYQIFGIIPVPIWDTKKSFPVFENNICLFQPGDRVKFVPTTYEEFDHVSNKI
>MP0778_megahit_11950_2-184
MFTKILIANRGVAAVRIARTLQRMGIVSVALRTAAEKDSQYFAAFDEVYDLIGDSVAETYL
>MP0778_megahit_12159_3-965
DFFTEAWIEELFGIRWQIDHNSNRTGIRLNGPTPEWAREDGGEAGLHPSNIHDSAYVFGAMDFTGDMPVILGPDGPSLGGFVCPAVVINADRWKLGQLVPGDEVQLRLVDQQQAREISNAQLQWLENAQHELTIAPSPKRVKESAAARIVLYETNDVKIRQAGQEWVLLEFGEAIIDLRARMLIGDFAKIVTDSGLPGVVEMIPGVRSLLLRFDIVRWTHDAMVRALEPLLMQARTNSSGAVSSRIVSLPLSWDDPACHEAIARYTNNVRPDAPWCPDNIEFIRRINGLDSVEQVKQIVFDASYLVLGLGDVYLGAPLSTP
>MP0778_megahit_14940_1-825
VPILSGTAILPDLAAVFSAADEVGFPLLLKSTAGGGGIGMQRCDSAQELESAFESVTALAQSNFTSSGVYLEKCISKARHVEVQLFGDGKGEVITLGDRDCSLQRRNQKLVEECPAPNLPEEIRQSMHDRARALAASVNYASAGTVEFLYDADAQEYYFLEVNTRLQVEHGVTELVYRVDIVEWMIRLAFGDLPCSSLLEAELKPSGAAVQVRLYAEDPYENYKPTPGEIDASFPNAMRIDGWIGPRSLVSHWFDPLLANIMSFGESRAEAITEL
>MP0778_megahit_36099_3-665
PRHRLVTTKYNPARTWTAEGSVGIGGSYMCIYGMEGPGGYQFVGRTIPVWRNQGFGDLGDECWLLRNFDQIRYREVDAKELLEIREACAADTYFPEAQTMQLELAAYQEEITNNAAQIDAFNETRQQAFADELAQWKASGSLTFSSAQSANAPVVGSDELSGEEITCPISASVWKVLLADNDVVEEGQEIAILESMKTEVPLVATGTGPITWLVAEGQTVS
>MP0778_megahit_36831_1-759
GPHAAPDFFTEAWIGELFKASWQVDHNSNRTGVRLIGPTPEWARDSGGEAGLHPSNIHDSPYVFGAMDFTGDMPVILGPDGPSLGGFVCPVVVINADRWKLGQLTAGDSVQFELVDQEQAQLMSDSQEKWLVTGKNSPFRDVKTQTMPSKDAARIRLFEAEDATIRRAGQEWILVEFGEALLDLRVRILVGEFAELLKKSQLSGIRELIPGVRSLLVRFDLAIWKPDSLVAAVKPILIEALKSNISTVRSRIV
>MP0778_megahit_37633_2-700
THRLVTTKYNPARTWTAEGSVGIGGSYMCIYGMEGPGGYQFVGRTIPVWRNKGFAHLGDEPWLLRNYDQIRYVEVDAQELLLLREACANGEYFPQVESVELDLEEYDRQIDEGSEQILQFRGQRERAYTDEKERWKKSENFTFTREISAPPQTISADESNGAKVTCPISASVWKVLVADNEWVEEGQEIAVLEAMKTEVPLVSTIAGPITMLVSEGQTISAGQSVALVATGS*
>MP0778_megahit_62751_862-1050
PSMWSSVVRPGIIQLPPSGQPIVLGPDGQTIGGYPRIVYVPQDQQWRLAQLRPGDRVRLGWV*
>MP0778_megahit_64126_3-668
KDLKAFENIVSPKKEVKEIPKTKINNVPGKIYDTPKFLPAGDKYMLIEFGNVMNLELNFTAQNLAKAIKDHKIRGVYETSPCFASMIVHYEPEEIKFHELKKELFNLIESLGPTDDIEINSRVFSFPTVYLDKWTQECIEDYSKKIAKKKPDPELIAELNELESTEQFVRVHSSTEYWVAAIGFWPGLPFMMALDPRCKLTVPKYNPPRTWTPKGTVGMGGA
>MP0778_megahit_68836_1-642
AGLHPSNLHDNPYAVGAVDFTGDMPVILGPDGPSLGGFACPATVITADLWKLGQLRPGDRVQFQLVSHQESLALLTCQEDLISKSSKRETTLSIPDRRPGDMKCVLESGRSKEDQWIIRQSGDQNLLIEFGEPELDLRVRFKVHLFYQLLVGSKITGIIDLTPGIRSLQVHFEPQACARDQAIEWILFNLGKLEEEKESSVPSRIVWLPLSWDD
>MP0778_megahit_101545_125-562
NKGLEHGAEPSNIIDQGYPIGAINIAGQTPIILVNDGPSMGGFIVPYTVPSAAFWKLGQAKPGDMLKFKEIPLEKAQEMRLEQTLICSEKSIAKSDQNFLNENKKSNIKVDKIKIVDFDKINRDKKIREKIIEKKGMKDIKVKYF*
>MP0778_megahit_123760_50-1018
MFEVLKKGLETSVQDYPGRVGYLNQGFPPSGPMDSWSFRLANLLVGNDPNEGALECQFMGPSLKFETEHVIAICGADMQPKIDGQSVPIWESILIKSGQTLELNFCLSGARSYIAFSGGIDIKTWMGSKSTFHKAGVGGIDGHAIQEGQKITLGKSDGLVGKKIKSDSIPEMSKTGVWEIEVVRGPNDDWLDIEGYKTFLQAEWKLQARSDRTGFRLDGPTLTFNEKATNKSPEHGYEPSNIIDQGYPVGGINLAGQTPIILVNDGPSMGGFIVPYTVPSASFWKLGQAKPSEKFKFKEISVEESQEMRSLQTILCSRESII*
>MP0778_megahit_147349_3-761
ALASKTGVPLAPGSGLIRDFANAELEAKAIGYPVMLKGTAGGGGIGMALCATPEELKGNFERVRRLAESNFGNAGIFLEKFFPRARHLEVQVFGDGQGQALSLGVRDCSAQRRNQKVLEETPPIGVNPETLSSLEESARNLAMGVRYLSAGTVEFLYDQELDSFFFLEVNTRLQVEHGVTELVHGIDLVEWMIRLAEGDTGMFKDPTNPIQGHAVQARVYAENPSRNFEPCSGLISQVKFPEQVRWDGWIGDG
>MP0778_megahit_207479_1-579
RSEWTEQFRCDHLKPLIICRGPIRKEAMDVFSEIGIDGYGILLSEKDSIVYRGALAPELRVLTDPDRVHRVPDYSGATKEEREQRIADIISIAHAHGYNAIFAGYGFMAEDEQMVASMERAGLNFIGPCSRTVRQAGLKDEAKRTALKAGVSVTPGIDNGTTLTLLKKYPDQAALTALVTDRGLELEGEAPEG
>MP0778_megahit_225264_628-858
MSPENSPSSPVFLSAGDTALVIQYGEVVDVSINRTVRQLAHAVRQLDIPGIVDIVPTMRSLMIHYDPLSLTKQALID
>MP0778_megahit_228234_3-341
MDNNFFEILRAGINTTFQDKGRNNLYHMGIPFSGAMDNRNYLLANKLAGNQLDLPVIEFAYQGPHLKFYGHQINIVVTGDVVFKLIKKDREIDGNCYETYQLEKEDEINILST
>MP0778_megahit_246273_390-977
MIEIIQYGIYTSIQDMGRFNYQSYGVPLSGALDQQAYRIANQILNNSPTSAVLEFTIKGPKIRFHQNTFIALTGAKMKAKLNGVGVDYYAPIKVNEGSILEMGIIQNGCRTYLAVCGGIKTEKILESRSQFKGVTVNDRIFKKTLLPIDNPIFNPSKGARMLSPSQDYSQIELEVYKGPEFDKLSKIQKENLFNTL
>MP0778_megahit_253772_3-1091
QDYPGRIGTLNQGFPASGPMDSWSFRLANILVGNEPGDAALECQYIGPTLKFKSDRTIAITGANMSPKIDGKLIPMWESIEIKANQTLEMEFATVGARSYIAFSGSINSEPWLGSRSTFHKAGVGGIEGKAIQDNQILPLGKNKNIQFRKIKKDSIPIFSNDKHWSIEVVLGPNDDWVDKKGHEIFLNSKWKLQAKSDRTGYRLDGPKLTFADKATNKSLEHGSEPSNIIDQGYPAGAINLAGQTPIILVNDGPSMGGFINPYTVPSSAFWKLGQAKPGDTFNFVEISVEKAQSLRVEQSIICSEESLESFKDIKSVDNNETIKKVGLIKIVDFEKNRQEEKIRKKMMEKKGIKNMKVRFFD*
>MP0778_megahit_254212_1-1125
MFRKVLVANRGVAAVRIADTLKRLGVLSIGLRTTEERGNKYFERFDEVYDLAGDSVSETYLDIDQILEIANLANAEAVHPGYGFLSENALFASRVAEAGLKFLGPTPEVINTFGLKHEARALAESLGVPILRGSEILADLESARAASESIGFPVLLKSTAGGGGIGMQKCDDVEAMAAAFESVSALAKNNFTSPGVFLEKCILKARHVEVQAFGDGNGNVVVLGDRDCSLQRRNQKLVEECPAPNLPTEIRASMHEHARLLLGSVCYASAGTIEFLYDDDADEYYFLEVNTRLQVEHGVTELVYGVDIVEWMLRLAVGGLPDIEVLQEQIAPSGCAIQVRLYAEDPYENFKPTPGSVRINFPDQGRIDTWISSTS
>MP0778_megahit_257207_3-869
PGSVRINFPDQGRIDTWISATSAVSHWYDPLLANVMAHGLSRDETVTRLIDVLDETQTYGAATNLALLRQAIDDRRFRAGQVSTKFLELLDYEANEIEIVRPSLETTVQAFPGRQGYWEVGVPPSGPMDDLSFQLGNNLLGNPPNAAGLEIVLHGAKVKFRNAAECVLTGAHCVARLGDRLVEREAVFTVAAGEILSIDEVKQGVRSYLLISGGLDIEEYLGSAATFVLGKFGGHQGRALRQGDVLRRTQLASMPNPVPTEHSRTVDLTSRQNIRVLLGPHAAPDFFTE
>MP0778_megahit_261446_870-1163
MSYLQIHKAGIASSVQDSGRVGTLSIGIPPSGAMDRPALMSGQHQLGHQHDEAAIEMAYADFAATLTEAHDVVVTGAPVQLRINQQACRSEGVHHIEA
>MP0778_megahit_290889_2-253
MNIKIIMNKNYFEVIRAGVNTTFQDKGRSNLYHIGIPFSGAMDNRNYLLANKLVSNKLDLSVIEFAYQGPLLKYNGEKINIAIT
>MP0778_megahit_294793_368-595
MARIEVESEVTGRVWKIVTETGTKVSEGDTLLILESMKMEIPVESPCDGKVLEILPDEGESVNEEQIVAILDETT*
>MP0778_megahit_295164_3-638
IKKSELKPFLKKPKSSYKNQDTNKFEQLEGSLVDNDFKKEENLFFSQNNIDDYSSFKKMFPHNYKISKSGIKKPSIKRHVNPDGSYPKNDIEKHIDKVQNIFQGEYEKPKFLPGGDKYLLVEFGNIMNLELNFKAQGLAKAIEIAKIKGVYETLPCFASMIVHYNPDEIQFNDLKIELAQLVKDLKSSEDTVVESRLFRFPTVYLDKWTKEA
>MP0778_megahit_309642_1-324
MNKNYFEIIRAGINTTFQDLGRKNLYHIGIPFSGAMDNRNYLIANKLVGNEFNSPAIEFAYQGPLLKYFGKKINVAITGDVKFLLKKNKDLINGICYQSFTLENGDEI
>MP0778_megahit_346688_3-617
SIPEISKDKNWSIEVVLGPNDDWIDDKGHEIFFKSKWKLQAKSDRTGYRLDGPKLSFTDKATNKSLENGSEPSNIIDQGYPAGAINLAGQTPIILVNDGPSMGGFINPYTVPSSAFWKLGQAKPGDTFNFIEVSVEKAQSLRAEQSLICSEDSILTFGKNETNNNEKNKELSPIKIIDFDKNKLAEKERVKMMEKKGIKNMKIRF
>MP0778_megahit_355340_6962-8209
MVQKYTSSDFNFFKKINLSKDDNRHIKKSFIKKDASEKPISSYQKKDKNKFDILESHLGNNKINKDDNLFFSQKNIDDYSDFKKMYPHNIKNPQVKVFKPSVKRHINPDGSIPKPQVNDAQSNIFHGEYTEPKFLPGGDKYLLVEFGNVMNLELNFKAQGLAKAIENAKIKGVYETLPCFASMIVHYNSDEIKFNDLKKELVELVKTLKSSDDAVVESRLFKFPTVYLDKWTKEAVEDYKSKIAFKKNDPEFIVELNNLENVEHFVRLHSGTEYWVASLGFWPGLPFTMPLDPRCKLTAPKYNPPRTWTPRGTVGMGGSSTAIYPDRLPGGYQIFGRTPVPIWDPDKRFSVFKDNICLFKPGDRIKFDPCSYEEFEAIERKVEEGSYQFEVNENHKFSIKEYKKWLSNLDMKKKF*
>MP0778_megahit_355340_8210-9139
MIEVIKKGLETSVQDYPGRVGFLNQGFPPSGPMDSWSFRLANLLVGNNPNEGALECQFMGPSLKFESEHVIAICGADMQPKVDGQSIPLWESILVKAGQVLELNFCLNGARTYIAFSGGIDIPSWLNSKSTFHKAGVGGVDGHAIQEGQKISLGKSHGVFGKKVKSEAIPEMSKSGLWEIEVVRGPNDDWLDENGYKTFLQAEWKLQARSDRTGFRLDGPQLTFMEKAINKPPEHGYEPSNIIDQGYPIGGINLAGQTPIILVNDGPSMGGFIVPYTVPSASFWKLGQAKPSEKFKFIEISVEESQEMRS
>MP0778_megahit_363232_71-289
MSTEVLTSVPGNIWKVLVNVGDEVKEGDVLFIMEVMKSEVNHNAPINGTVTEVNIQNDQEGVSPGTIAIVID*
>MP0778_megahit_375161_771-1196
MTNNFEIIRAGVNTTFQDQGRSNLYHIGIPFSGAMDNRNYSLANKLTGNKLNSPVIEFAYQGPHLKYTGEKINIAVTGDVVFKIIKSGTEIDGNCYESYQIESGDQINLISTNKSVYGYLAISGRLDLKLQWNSCSINTKAN
>MP0778_megahit_376907_2-1054
QGFPASGPMDSWSFRLANILVGNNPGDAALECQFMGPTLKFINDRTIAITGADMSPKIDGKRVPLWESIEVKANQVLELEFATIGARSYIAFAGGINSEPWLGSRSTFHKAGVGGIDGKAIENNQTIPLGKNKKNQHRKIKKNSIPEISKDKNWSIEVVLGPNDDWIDNKGHEIFFNSKWKLQAKSDRTGYRLDGPKLSFTDKATNKSLENGSEPSNIIDQGYPAGAINLAGQTPIILVNDGPSMGGFINPYTVPSSAFWKLGQAKPGDTFNFIEVSVEKAQTLRAEQSVICSNESLISFTKNETDRSAENKQLGPIKIIDFDKNKSEEKKRGKLMEKKGMKNIKIRFFS*
>MP0778_megahit_382578_2-712
PGGDKYLLVEFGNVMNLELNFKAQGLAKAIETANIKGVYETLPCFASMIVHYNPDEIKFNDLKTELVQLVKNLKSSDDVVVESRLFRFPTVYLDKWTKEAVNDYVSKIAFKKSDPEFIVELNNLDNVDHFVRVHSGTEYWVASLGFWPGLPFTMPLDPRCKLTAPKYNPPRTWTPKGTVGMGGSSTAIYPDKLPGGYQIFGRTPVPIWDPEKRFDIFKDSICLFRPGDRIKFDPCSY
>MP0778_megahit_395618_1-258
MFEVIKPGLETSVQDYPGRIGFLNQGFPPSGPMDSWSFRLANLLVGNHENTGALECQYTGPTLKFEKDHVISICGADMQPKIDGRS
>MP0778_megahit_395618_259-846
FHFPTVYLDKWTKEAIEDYISKIALKKSDPEFIVELNNLDNVDHFVRVHSGTEYWVASLGFWPGLPFTMPLDPRCKLTAPKYNPPRTWTPKGTVGMGGSSTAIYPDRLPGGYQIFGRTPVPIWDPEKNFDVFKDSICLFRPGDRIKFIPCDYDEFEMIEKKVKEKTYKYDLIDEHKFSIKKYKQWLTQLDHNKKF*
>MP0778_megahit_396794_1210-2334
MFQVIKKGLETSVQDYPGRIGTLNQGFPASGPMDSWSFRLANILVGNKSGDAALECQFMGPTLKFSDDRTIAITGADMSPKIDGKSVPLWESIEVKANQILELEFATIGARSYIAFAGGINSKPWLGSRSTFHKAGVGGIDGKAIENNQIIPLGKNRKIQQRKIKKSSIPEISKDKNWSIEVVLGPNDDWIDNKGHEIFFNSKWKLQAKSDRTGYRLDGPKLSFTDKATNKSLENGSEPSNIIDQGYPAGAINLAGQTPIILVNDGPSMGGFINPYTVPSSAFWKLGQAKPGDTFNFIEVSVEKAQMLRAEQSQICSEESLLTFSKQEKNNNEKNNQLGPIKIIDFDKNKIEEKERVKIMEKKGIKNMKIRFFN*
>MP0778_megahit_396794_2340-3032
HYNPEEIKFNDLKNEMKSLINSLGPTDDIEINSRIFSFPTVYLDKWTKECIEDYSSKIAEKTPDPDFIVELNKLENTDQFVRVHSGTEYWVSALGFWPGLPFMMPLDPRCKLTAPKYNPPRTWTPKGAVGMGGSSTAIYPDRLPGGYQIFGIIPVPIWDTHKSFSVFEESICLFKPGDRVKFIPTSYEEFDHVSNKVKDKSYDYNIIDYQKFSVKNYKNWLNTIDKTKRF*
>MP0778_megahit_398136_613-966
MLEVISISGFSSFQDLGRSGFYSKGISRSGAADYYALFEGAALLDQDPNSTALEFIGNGGTFNILEDCMVALTGASMPASLNQKPLDWNASHYLFKGGILNLGAPQNGRYSYLHLRGG
>MP0778_megahit_406241_1-576
QYTGPTLKFEKDHVISICGADMQPKIDGRSIPMWESIMVKSNQTLELGFTVTGARSYIAFSGGIDSDKWLGSQSTFHKAGVGGIDGYALKESQKISLGNSKGKIGRKIRAESIPDITNSGVWEIEVVRGPNDDWLDNVGYETFLKADWKLQARSDRTGFRLDGPLLSFNEKATNKSPEHGYEPSNIIDQGYP
>MP0778_megahit_408700_3-488
GYRLDGPKLSFTSKATNKSLENGSEPSNIIDQGYPAGAINLAGQTPIILVNDGPSMGGFINPYTVPSSAFWKLGQAKPGDTFNFIEVSVEKAQLLRAEQSLICSEESLLTLVKKETNNNEKNKELSPIKIIDFDKNKLAEKERVKMMEKKGIKNMKIRFFN*
>MP0778_megahit_411879_3-329
MQLNLNKLHLKNIKIIMSNSYFKVIRAGINTTFQDEGRNNLYHIGIPFSGAMDNRNYLLANKLVGNKLDLPVIEFAYQGPLLKFYGDKVNIVITGDVVFKIRQNDKEID
>MP0778_megahit_414236_1-1068
KKDISKTINEENIVQKYTDKDVEAFKKITAQSPNKKHSDHYTENDFKAFKNILNKKNDNQKKGSIKNIIGKVYEEPLFKPGGDKYMVIEFGNLMDLEINFTAQNLAKAILDNKIKGIYETAPCFASMLIHYNPDEIKFNDLKNEMKSLIKSLGPTDDIEINSRIFSFPTVYLDKWTKECIEDYSSKIVEKTPDPDFIVELNKLENTEQFVRVHSGTEYWVSALGFWPGLPFMMPLDPRCKLTAPKYNPPRTWTPKGAVGMGGSSTSIYPDRLPGGYQIFGIIPVPIWDTQKSFSVFEESICLFKPGDRVKFVPTSYEEFDHVSNKVKDKSYDYNIIDYQKFSVKNYKNWLTTIDKT
>MP0778_megahit_415499_3-602
MNNLFSIIRAGINTTFQDNGRANLYHIGIPFSGAMDNRNYRLANQLVGNKENSPVFEFAYQGPFLKFNGDNINFVITGDVNFKLIKKNEIINGNCYEIYNLEDGDELDIISTNKSVYGYLAVNADIDLKLQLGSYSINTKANIGSNNGKKLENGQKINISKINLNQTKKKLNYLNTKIEKIRVLKGTNFNYFSAKAQKLF
>MP0778_megahit_419373_1-558
WIDDKGHEIFFNSKWKLQAKSDRTGYRLDGPKLSFTDKATNKSLENGSEPSNIIDQGYPAGAINLAGQTPIILVNDGPSMGGFINPYTVPSAAFWKLGQAKPGDTLNFIEVSVEKAQTLRAEQSIICSEESLMSFNKNETIKNEKNKQLGPIKIIDFDKNKTEERKRVKLMEKKGMKNMKIRFFN*
>MP0778_megahit_420484_490-1308
EGALECQFTGPTLKFESEHVIAICGADMQPKIDGQSIPLWESILIKSGQILELNFCLSGARSYIAFSGGIDIQSWLGSKSTFHKAGVGGVDGYALKEGQKISLGKSEGVVGKRIKSESIPEMTKSGLWEIEVVRGPNDDWLDENGYKTFLEAEWKLQARSDRTGFRLDGPPLTFTEKATDKSPEHGYEPSNIIDQGYPVGGINLAGQTPIILVNDGPSMGGFIVPYTVPSASFWKLGQAKPNEKFKFKEISVEESQEMRSLQTSLCSQGSII*
>MP0778_megahit_426331_1912-2463
IDGYALKESQKISLGNSKGKIGRKIRAESIPDITNSGVWEIEVVRGPNDDWLDNAGYETFLKADWKLQARSDRTGFRLDGPSLSFNEKATNKSPEHGYEPSNIIDQGYPIGGINLAGQTPIILVNDGPSMGGFIVPFTVPSASFWKLGQAKPNEKFKFKEISVLEAQEMRSEQTSLCSMGSII*
>MP0778_megahit_429956_1-546
LPGGDKYLLVEFGNVMNLELNFKAQGLAKAIETANINGVYETLPCFASMIVHYNPDEIKFNDLKTELVQLVKNLKSSDDVVVESRLFRFPTVYLDKWTKEAVNDYVSKIAFKKSDPEFIVELNNLDNVDHFVRVHSGTEYWVASLGFWPGLPFTMPLDPRCKLTAPKYNPPRTWTPKGTVGM
>MP0778_megahit_434618_1-297
MFEVIKKGLETSVQDYPGRVGFLNQGFPPSGPMDSWSFRLANLLVGNNPNEGALECQFTGPTLKFESEHVIAICGADMQPKIDGQSIPLWESVLIKSGQ
>MP0778_megahit_434618_301-603
MGGSSTAIYPDKLPGGYQIFGRTPVPIWDPEKRFDVFKDSICLFRPGDRIKFDPCSYEEFESIERKVEEGSYNFDVMEDHKFSIKEYKKWLSKLDYQKKF*
>MP0778_megahit_436066_2-586
LIRSGINTTYQDKGRENLYHIGIPYSGAMDNRNFLLANKLVNNNLNSPVVEFAYQGPHLKYKGDKISIAITGDVIFKIIKNGVENIGDCYESYQIESGDEIDIISTNKTIYGYLAIGGEIDVKFQWESCSINTKAKIGSNDGKKLENNQTIKLLKLNSNKDKKKLDYINSKVENIRVIKGTNFNYFSEEGKQNFF
>MP0780_megahit_75_233-661
MRSPDALSSSSAAHPVVRVLAADGRALVQDLGRAGLGHLGVSGSGAFDGAAHRLANRLVGNPEDAAALEVLLGGVRLALPAGCWLAVTGAWGRVTLDGELLDPHTAVRAESPSELALDPATHGVRYTVAVRGGVAVPETLGSR
>MP0780_megahit_2314_2-409
MSGRALEVLATGPLCTVQDQGRPGLAHLGVPRAGALDRPAADLANRLVGNPSGAALLEVVLGGLEVRATADTWVAVTGAPAPVAVGGRSAAPGRAERLPAGAVLRLGAPGAGVRSYVAVAGGIDVAPVLGSRSTDT
>MP0780_megahit_4228_1-906
MKVLACNALASIQDLGRFGYRSTGVQRGGVMDRWAFAAGNALIKNALNEPALEITLGGLTLKFTKDTAFCITGALYEAYLDDKRIPCYWRINAKAGQILKLVRPLKGMYSYLCVHGGFAVEPILNSSSTNDKAGFGGFKGRLIQENDVIKLNTSSQLSNIGVAALPDTRIIRVVKNSEYDYFTSASQKLFFKQRWKIETSSNRMGYRFKGEQALELNAPLQMSSHGVDIGMIQVPPQGQPIVLMADAQTTGGYPKIASVIDADIGLLAQIRYGKECQFELLTIKDALVQRQNRQRYIARIKE
>MP0780_megahit_12329_2-691
IAPDEMMTRIKELEGEAQAQEKRLDTRIIEIPVFYEDPWTHETLMRFRERHQDPSGTDLDYAARINGYDSAAAFIEAHHSQPWFVSMVGFVSGLPFLYQLVERDKQLEVPKYLRPRTDTPKLTVGYGGCFSCIYSVRGAGGYQMFGITPMPIFDPEQKISYLKDFMVFFRPGDIVKWKPIDRAEYDAITQQVEEGSYTPKIAEVAFDLDAFNKDMTGFNAKLMEALNDA*
>MP0780_megahit_12329_681-1397
MTLEIVKPGLATTVQDLGRPGYFHLGIPEGGAMDRLALSAANMLVGNEDGAACLEAVFMGPEVKFGADMTVAVTGAELPVMLDGAPRDTWTSFSIKAGQVLSFGFLKEGARIYIAVSGGIDTPPALGSRSTYAIGALGGFEGRPVAAGDVIPVGKAMEGSDGRSVPQALRRRPGKPAVLRVLPGLYWHRLTEKSQNAFFDDDWTVAPEADRMGYRFRGGQQMEFVVREQPFGAGSDPSN
>MP0780_megahit_33494_2040-2198
MKTRYTYGGDEHVYVEVDDEMSLDAFFIALSLSKLVREADIPGVTEICPANAS
>MP0780_megahit_45077_15-668
MFNKVLIANRGAIAVRVMRTLKALGVTPVVIYHEADKHSLHVQQAEESYSLGSGSVADTYLNQEKILGIAKDSGAQAIHPGYGFLSENAGFSDSCEKAGVVFLGPTGQQMLEFGLKHSARALAQQANVPLLPGTELLTDLSEAKAEATRIGYPVMLKSTAGGGGIGMQLCYTEAELVNAFDSVKRLSANNFSNDGVFLEKFVERARHIEVQIFGDGKG
>MP0780_megahit_49337_3-278
MSNEMTATTRYSQAGDEFLFVELNEEMTLEAFFRSISITQRLREIALPGVVEICPANASYQVRYNPDMLTAQALQEKLEALEQEVASQQVRT
>MP0780_megahit_51762_874-2883
MSTTKMTVVRPGILTTVQDWPGRIGYWKVGVPPSGPMDDLSFRLGNVALGNPEGAAGLESAMSGPALTFDADTYVCVTGADVPVTIDGHSAEQWRPLLVPAGATLDVGTSNGAGLRVYVTIQGSMEIDDYLGSAATFTLGKFGGLRGGTLTEGDIIEIVGAADPSNLRSIPMEHRPVLTSKWEIAVTEGPHGAPDFFTRADMETLFATDYEVHFNSDRTGVRLIGPKPEWARQDGGEAGLHPSNIHDNAYSVGALDFTGDTPILLGPDGPSLGGFVCPVTVVAAERWKLGQLKAGDTIRFVPIRAANAAALGALGVERRASFPVVFSSGGDGDDGVIARREAETAVTYRRSGDDNVLVEYGDMTLDLALRARAHALHERIEAIAPTGLLDLTPGIRSLQVKVDPDVLPISTLMGLLAEVEDDLPAASELVVPSRTVRMPLSWDDPSTREAIQRYMHGVRADAPWCPWNIEFIRRMNGLDTVADVFDTVFAADYMVLGLGDVYLGAPVATPLDPRHRLVTTKYNPARTWTPENAVGIGGAYLCIYGMEGPGGYQFVGRTTQVWNHRYPERSGSFEAESPWLLRFFDRISWYPVEPEELMDLRADTAAGRGGGVEITDGEFSLAEHDNFLADNHDSIEEFRAMQAIAFDAERTAWSAAGEFTTKGDTDGAV*
>MP0780_megahit_62097_3759-3989
GSIQVPGGLEPIVLHRDAVSGGGYFTLGAVISADMDLIGQLQPNAPVKFERVDMDQALAARKVRKETIEQIRQALL*
>MP0780_megahit_67917_1-489
RYYPVSEEKLTEMRDAFRHGHLQVEISEEPFRLAEHRQFLKNNEQEIADFNARRDVAFREEVARWQDEDAAVESALMGSKADIGEVDGHLISAEISGNVWKLLVEEGSQVSEGQPLVIVEAMKMEFEIVANASGKVTGLHCQPGSIINAGDPVLVIDPKAVA*
>MP0780_megahit_73630_3-767
VDFTGDMPVILGPDGPSLGGFVCPATVILADRWKLGQLKAGDTLRFEAISLADADALAAEQDACVAALSAPQQQVSPAPITTPILNRLSESDAGVEVVYRAAGDRYLLVEYGPLVLDLRLRFRAHALMLWLQEQQLDGVIELTPGIRSLQIHFDPRQLPRTDLLEKLAQAEHALQQQDDLEVPSRIVHIPLSWDDQACHQAIEKYMQSVRKDAPWCPSNLEFIRRINGLDSIDEVKEILFSARYVVMGLGDVYLG
>MP0780_megahit_74955_1-600
TTKYNPARTWTAENSVGIGGAYLCVYGMEGPGGYQFVGRTLQMWNRYRQTEAFDQPWLLRFFDQIRFYEVSHEELNQIRRDFPKGQYPIRIEETTFSQKDYQQFLDDNQQDITTFTDARNRAFDEELQRWVASGQINFQSEQDLDADNSAEPVEGTPVESPVAGNIWKLNVAEDDIVQEGDVVAVLESMKMEIEVAAPEA
>MP0780_megahit_83100_1-1557
SLHVSAADESYSLGEGRASETYLNQQRIIEIAKQSGAEAIHPGYGFLSENPGFARLCEHNNIVFLGPTAEQMESFGLKHSARALAEENDVPLLPGTGLLTSLEDAVTQANDVGYPVMLKSTAGGGGIGMNRCDDEASLRQAFNSVKNLSANNFSNDGVFLEKFITRARHIEVQVIGDGEGHVLALGDRDCSSQRRNQKVIEEAPAPNIPDDVRADMQEVAVRLMSAIHYRSAGTVEFVYDADNQQFYFLEVNTRLQVEHGVTEEVYGVDLVRWMVEVGAKESHLPATAPQPKGHAIQVRLYAEDPHKQFQPSSGLLTEVIWPKSEAIRVDYWVKAGIEVSPFYDPMLAKIISHADNRESAHTKLLAALDELQVYGIETNADYVGQILQDEAFLNAAVTTRYLDSFVYQPSTINVLSPGTMTTIQDYPARVGYWDIGVPPSGPFDSLSFRLGNRLLGNDDSCAGLEITLSGPELSFNVATSIVVTGAELSIELNGEKQSPWQVISVQAGDKLKLGQVKGA
>MP0780_megahit_87103_2-109
MFKKVLIANRGAIATRITRTLHEMNVQAVAIYAEAD
>MP0780_megahit_89499_2-1606
YNSSRTGIRLVGPKPEWARSDGGEAGMHPSNIHDNAYAVGTVDFTGDMPVILGPDGPSLGGFVCPATVISADRWKLGQLKAGDRLRFVPLSLEDADRLAAEQDACLAGLSAPTLSPAAAPVTTPILDRLEEKEDGPEVVYRAAGDRYLLVEYGPLELDLRLRFRAHALMLWLEEEKPDGILELTPGIRSLQVHFEPSVLPRRDLLDMLKRAELTLDKQDDLEVPSRIVHLPLSWDDEACRLAIEKYMQSVRKDAPWCPSNIEFIRRINGLDSIDEVKKILFDASYVVMGLGDVYLGAPVATPYDPRHRLVTTKYNPARTWTAENSVGIGGSYLCVYGMEGPGGYQFVGRTMQMWNRFHRTEAFTQPWLLRFFDQIRFYEVSAEELQRIRRDFPKGRYPFRVEETTFNLGEYQRFLEDNDADIRAFTDARNQAFDEELQRWVESGQINFESQQDLNAEEADSLPEGTPVESPTAGNIWKLTVAEGDRVEEGQVVAVLESMKMEIEVAAPEAGKVVHIARQEGQQINAGQAVMILG*
>MP0780_megahit_96874_144-998
MSDVELEVLATGPLVTVQDRGRPGHAHLGVPRSGALDAAAHALAQRLVGNEPGAAGLEVLMGGLTVRLDEDRWVAVTGAEVPLWLGDRAVPTGRALRLPAGTPLTLGTPLRGARSHLAVSGGLVVDPVLGSRSTDTLSGLGPPPVRTGDRLPVGAPAGVPAAVEVPPAPPDGPLRLHPGPRADWCDGDPVDLLVRGAWTCGPDSDRVGLRLEGGDLPRARTDELASEGVLLGAVQLPPGGRPVVFLADHPTTGGYPVVAVVEPADLWRCAQLRPGDPVRFSRAW*
>MP0780_megahit_100028_370-564
ELPSEGMVPGAIQVPPSGSPTILLADGPVTGGYAVIATVLDADLDLLGQAGPGTTVHFRHAPRY*
>MP0780_megahit_102413_1-312
AWRANGQFTFEDQAPASAEVDTLDENELGIESPVTGSLWKLLVKEGEQVDAGQPVALVESMKMEVEVTAHCAGRVARLPLAEGAAIGPGQPLVVLTQEEEADA*
>MP0780_megahit_103138_891-1406
FFDQLRFYEVSHEELQQIRRDFPHGRFDLPIETARFKLADYQADIEKNADAIEAFRTKREAAFQAEMAAWRANGQFTFEDQAPANAEVETLAEDELGIESPVTGSLWKLLVKKGEQVAAGQPVALVESMKMEVEVTAHCAGRVARLPLAEGAAIGPGQPLVVLTQEEEADA*
>MP0780_megahit_106800_636-860
MARVEVEAPVAGVVWKVVAAPGTAVRTGDVVLVLESMKMEIPVEAPIDGVVAEILVAEGDQVSEDDVIALVDGD*
>MP0780_megahit_109151_5-529
SDWKLQSKSDRTGYRLDGPKWTFAEKATHKGLEHGTFPSNIIDQGYPVGAINLAGQTPIILVNDGPSMGGFIVPYTVPSASFWKLGQAKPGDRFNFVEISVEKAQALRAEQTMICSEASLVSSDKQDISIRKKQIKKIDHIKVVDFDKEKLDEKIRNKVMEKKGMKNIKVRFFN*
>MP0780_megahit_110815_1-621
PLVPGSTLLETLEDAQQAAERIGYPVMLKSTAGGGGIGMQVCHSQTELARAFESVKGLGERNFGDGGVFLEAYIARARHLEVQLFGDGQGSVIALGERDCSTQRRHQKVLEECPAPNLPQNVRQSLHATAVQLGKAVNYRSAGTVEFIYDAEREAFYFLEVNTRLQVEHGVTELVYGVDIVEWMVKLGANELPHLETLAQTLSPSGH
>MP0780_megahit_116885_5456-9094
MHKKGLSKVLIANRGEIAVRICRTLKEMGIASVAVYSDADRNSQHVGAADEAVALGGQTAAESYLRGELILQAAKDTGAQGIIPGYGFLSENADFAEACAEAGIQFIGPTPDQLRRFGLKHEARALAEAAGVPLAPGTGLLQSLDEAKSAAADIGYPIMLKSTAGGGGIGLSRCDNEQELVDAFESVKRMGENFFSDSGVFIERFVARARHVEVQIFGDGNGKVLALGERECSLQRRNQKVVEETPAPNLPQATREQLHASAARLGESVNYQSAGTVEYIYDDERDEFYFLEVNTRLQVEHGVTEAVFGVDLVAWMVMLAGGETPPLDADYRSRGHAMEVRIYAEDALKDFQPSPGELTEVSFPDDIRLDGWVDTGTQVSPHYDPMLAKVIVHGDDRPAALKKMQDALATTRLSGIATNLDYLRRILIDPNVVAGKVSTRYLESFQYTPTAFEVVEPGTYTTVQDYPGRAGYWDIGVPPSGPMDDYAFRLGNRIVGNHASAAGLETTLVGPSLKFHSDTVVALTGAACDATLDGEPVPMWQPVPVKAGQTLATGKASSGCRTYIAVRNGIDVPDYLGSKATFVLGQFGGHGGRTLRKGDVLSICQPQLAGCPTPAPDHEPAPAPEAMIPDYPQQWEIKVLYGPHGAPDFFTEEAIEQFFEADWQVHYNSNRLGIRLVGPKPSWARTDGGEAGLHPSNLHDNEYAIGSINFTGDFPVILTKDGPSLGGFVCPVTIAKAELWKVGQLKPGDSIRFTPVAFAEALALEQAQDAAIEKLAPVPVVSPDLHDATDPAFTSATMVAELDADGHVPRITYRQAGDKYILIEYGDNVLDLALRLRVHALMENLKAEPVPGILELSPGVRSLQVHYDSRLLDQAGLVKALLEREKAIGSVDDMEVRSRVLHLPLAFEDSATLDAVQRYQETIRSEAPWLPNNVEFIRRINGLDSTEQVKDIVFKASYMVLGLGDVYLGAPCAVPVDPRHRLMTSKYNPARTYTAEGTVGIGGVYMCIYGMDSPGGYQLIGRTLPIWNKHLKNRQFQPGEPWLLRFFDQVRYYPVSEAELAGMRDAFREGRLEVEITEETFSLAEHRRFLESIEPEMEAFRAHQQAAYREEVTRWQNEDEQIESALMGSKADIGEVDGHLVSAEISGNVWKLLVEEGASVEAGQTLVIVEAMKMEFEITASVAGTVTGLHCKPGTVINAGDPVVVIDTESAA*
>MP0780_megahit_118120_1-648
LILQAAKDTGADAIIPGYGFLSENAEFAEACAANGIAFVGPTPKQLREFGLKHEARAIAEKAGVPLAPGTDLLQSLDEAKQAALDIGYPVMLKSTAGGGGIGLSRCNDEGELVAAFESVKRLGESFFSDSGVFIERFVARARHVEVQIFGDGNGTVLALGERECSLQRRNQKVVEETPAPNLPQATREQLHASAVRLGESVNYQSAGTVEYIYDDE
>MP0780_megahit_119801_9112-12708
MSFDTVLIANRGAIATRIIRTLRRMGLRSVAVYSEADEGSRHVSEADEAVCIGPARASDSYLNIPAIIEAARATGAGAIHPGYGFLAENVEFADACAQAGILFIGPTADNIRTFGLKHSARALAAAHDVPLAPGTDLLTDEEEAVTAANAIDFPVILKATAGGGGIGMRVCEDEAAVREGFAAVARQGQSNFGDAGIFLERYIRRARHIEVQIFGDGRGRIVALGERDCSLQRRNQKVVEEAPAPLLPQAVREELVAAAIRLGQAARYRSAGTVEFLYDAEREEFFFLEMNTRLQVEHGVTEEVMGIDLVEWMIRGAAGDFGFLDAEPPRPSGHSVQVRLYAEDPALDYRPTSGTLTAVEFPDDIRAETWVMAGSTISTWYDPMLAKLIVHAPTRAKAVAAMQAALDNSRVDGVETNLRWLRDVVRSDAFVSGEVSTSALNDIAFHPHAVRVISGGTATTVQDWPGRQKYWAVGVPPSGPMDDQSFRLGNRLLGNPEGTAGLEMTMTGPTLSFTAAARICLTGADFGATLDGRPVPRGQAIDVTPGQTLTLGRASGGGMRGYILFAGGLDIAPYLDSRSTFELGQFGGHAARRLLAGDTLHLARDATVPPLASVALPELSTQWTLRVLYGPHGAPDFFTDADIDTIVAAEWQVHYNSNRTGVRLVGPKPQWARADGGEAGLHPSNIHDNPYAIGAVDFTGDMPIILGPDGPSLGGFVCPFVVIATDRWKIGQLSPGDTLRFAPVDIADAATADSLQHQFIATGATLDPGPARPVASLSPILAVIDADAGRPRTVYRQQGDRNILVEYGPIVLDIELRIRVHALMCELERLAIPGVIDIVPGIRSLQLHFDGMLLDQRTALAALMSAEERLGDLQDFTIPSRIVHLPLSWRDPATIETIEKYMGAVRDDAPWCPDNIEFIRRVNGLPDAAAVENLIFEANYLVMGLGDVYLGAPVATPVDPRHRLVTTKYNPARTWTPPNVVGIGGAYMCIYGMEGPGGYQLFGRTIQVWNTHRQTDAFIDGKPWLLRFFDQIRFYPVSADELVEWRRDFPSGRRSIRIEETEFRLADYRAFLADNEDDIRAFETRRHAAFDAERAEWRRNGEFDRVTDPVETDPPAAAAIDVPDGAKLVEVPFGGSVWKLLVAAGDAVKAGDTIAIIEAMKMESAVQSPETGTIAAVYVQERQSLQAGAPLLALRTDA*
>MP0780_megahit_120378_3-584
YGVDIVEWMVKLGAGELPHLETLAQTLSPSGHAVQARLYAEDPAHDFRPSAGLLTEVIFPEASGLRIDHAIEAGLEVSPLFDPMLAKVMVHAESREQATAQLADTLDNASVYGIATNRSWLAHVLRAERFQQADIDTHWLTTLAWAPPAMEVIAPGTLTTIQDFPGRQGHWDVGVPPSGPFDDWSFRLGNRLLD
>MP0780_megahit_121559_1-519
PDGPSLGGFVCPATVVRAERWKLGQLTAGDKIRFVPVTLATARALEERQLAQLASLTPAANVALTTEQTSPVLREVPASEAGEQVVYRRAGDDFLLIEFGPMELDIALRFRVHAWMLWLREHPLAGLRELTPGIRSLQVHFEPLELSLDELLVHLQQAEQALVDVESLEVESR
>MP0780_megahit_121800_2-1171
PDGPSLGGFVCPATVVRAERWKLGQLTAGDKVRFVPVTLTTARALEARQLTQLASLAPIPNVALTTERASPILRDVPASEAGERVVYLRAGDDFLLIEFGPMELDIALRFRVHAWMLWLREHPLTGLRELTPGIRSLQVHFEPLELSLDDLLVHLQQAEQALVDVESLEVESRIVHLPLSWDDPACQEAIDKYQRSVRPDAPWCPSNLDFIRRINALESEQQVRDIVFNARYLVMGLGDVYLGAPVATPLDPRHRLVTTKYNPARTWTAENSVGIGGAYLCVYGMEGPGGYQFVGRTLQMWNRYRTTQHFINPWLLRFFDQLRFYEVSHEELQQIRRDFPHGRFELPIETARFKLADYQADIDKNADAIEAFRTKREAAFQAEMAAWRAN
>MP0780_megahit_123785_30-698
FNDLKNELKSLVDSLGPSDDIEINSRIFSFPTVYLDKWTKECVEDYSSKIAKKKPDPELITELNNLESTEQFVRVHSGTEYWVSAIGFWPGLPFMMALDPRCKLTVPKYNPPRTWTPKGTVGMGGASTSIYPDRLPGGYQIFGIIPVPIWDTKKSFPVFENNICLFQPGDRVKFIPTTYEEFDHVSKKVEDGTYDYNIVEYQKFSVKNYKKWLTTIDQTKRF*
>MP0780_megahit_124813_3-1226
IRPRDDPRRPNNLRDDPPLFAGRAMSIHKTFSKVLIANRGAIAARILRTLNALGVGSVVVYADADRDAPYVHQADEAYSLGEGGASDTYLNIEKLIAIAQQSGARAIHPGYGFLSENTRFITACDAAGLVFLGPTAEQIQQFGLKHEARALAEKAGVPLVPGSQLLETLEDAKQAAERIGYPVMLKSTAGGGGIGMQVCHSQTELARAFESVKGLGERNFGDGGVFLEAYIARARHLEVQLFGDGQGSVIALGERDCSTQRRHQKVLEECPAPNLPEAVRQSLHATAVQLGKAVNYRSAGTVEFIYDAEREAFYFLEVNTRLQVEHGVTELVYGVDIVEWMVKLGAGELPRLETLAQTLSPTGHAVQARLYAEDPAHDFRPSAGLLTEVIFPEASGLRIDHAIEAGLE
>MP0780_megahit_126372_775-969
MSTPTVLIANRGAIATRIIRTLRTMGLRSVAVYSEADADSLHVSLADSAVCIGPPPATESYLDSA
>MP0780_megahit_128423_3-782
PPSGPFDDWSFRLGNRLLDNPTDAAGLEITLQGPTLRFHRATQVVLAGAELPASLDGNPMNHWEVIDVPAGATLTLGKATAGARAYLLVRGGIECPRYLGSRSTFTLGQFGGHGGRALRSGDMLELPTLMPAPSRTLDNALAPAIGKGSESVTEIAVLYGPHGAPDFFTDSDIERFFDHEWEVHYNSSRTGVRLIGPRPEWARADGGEAGLHPSNIHDNAYAFGTIDFTGDMPVILGPDGPSLGGFVCPATVVRAERWKL
>MP0780_megahit_128816_3-557
GAGYIHPGYGFLAENAEFAEACEAAGIVFIGPRPEHIRTFGLKHSARALAEEQGVPLAPGTGLLTGEDEAARAAADIGYPVILKATAGGGGIGMRICADEAELRDGFAGVVRQGESSFGDAGVFLERYIARARHIEVQIFGDGKGHVMPLGERDCSLQRRNQKVVEEAPAPCLSDALRRDLILAA
>MP0780_megahit_129427_2-1972
ISVQAGDKLKLGQVKGAGARAYLLVAGGIQCPEYLGSRSTFTLGQFGGHVGRTLKTGDVLHILPEQQVADNAVMAAALQPEIEHRWDIHVVYGPHGAPDFFTDNDIEMFFSTDWKIHYNSSRTGVRLIGPRPEWARTDGGEAGLHPSNIHDNAYAVGSIDFTGDMPIILGPDGPSLGGFVCPATVITADLWKVGQLKAGDTVRFIPVSIETANALERAQNQAIDDLSQQSVSVESVVIDTPVHAISKDASSGMDITYRLAGDHYLLVEFGEQTLDINLRFKVHALMLWLQEQAVTGILELTPGIRSLQVHYDSMLLSLDDLMTVLKQAEKDIQHVDDLDLPTRIVHIPISWDDEACRLASEKYMQSVRENAPWCPDNIEFIRRINGLDSVDDVKKIVFDASYLVMGLGDVYLGAPVATPMDPRHRLVTTKYNPARTWTAENSVGIGGSYLCVYGMEGPGGYQFIGRTLQMWNRYETTKEFTKPWLLRFFDQIQFYEVSHDELMQIRRDFIHGNYELKIEETRFNLKDYNAFIEQHQAEIDTFTSMRQKAFNEELERWKRDGLLHFDSGDQQVEVDEALLPLADNAISVDSPLNCSIWKIEVEEGQDVKEGDTLMILEAMKMEILVTAPQAGKVTSLSRKAGSQVGMGDRLLVLEVE*
>MP0780_megahit_130521_1-354
MNARVEIINKGFFTTVQDGGRTGYAAMGVPESGAMDRHSFFQANALLNNTKDAAMLECTLVGPTIKYYQDTYFVITGAHVKATLEGEPVKIGVPTLARASQTLITSKISQGTRCYIAF
>MP0780_megahit_138005_3-1442
DGPAKASDMFNKVLIANRGAIATRIIRTLRTLGVGSVAVYAECDADSLHVRLADEAYSLGEGAAADTYLQVDKLLAIAADTGAQAIHPGYGFLSENANFVRRCEAAGVAFIGPTPEQMLAFGLKHRARELAEQANVPLLPGTDLLTDLAAAKTEAARIGYPVMLKSTAGGGGIGMQLCHSEDELIGAFDSVKRLGASNFADDGVFLEKFIARARHIEVQVFADGKGNALALGERDCSSQRRNQKVVEECPAPNLSDAVRSELHATAEKLLSSVSYRNAGTVEFIYDADSHQFYFLEVNTRLQVEHGVTEEVFGVDLVEWMVRLAAGEELELNARRANLAPKGHSIQVRLYAEDPFRDFQPCAGLLSEVAFPSGDGIRIDHWIESGLEVPPYFDPMLAKVIVHAEDRAAALVKLQDTLDATRLYGSETNLDYLRALTRDPALLAGEVTTRYLNSFRFQPARIDVLAGGTQTTIQDFPGRTG
>MP0780_megahit_138163_2-2026
PSPGELTEVRFPDNIRLDGWVDTGTVVSPHYDPMLAKVIVHGSDRADALKKMQTALAQTRLSGIATNLDYLRQILRDDNVIAGTVSTRYLETFTYTPRAFDVVEPGTYTTVQDYPGRAGYWDIGVPPSGPMDDFAFRLANRIVGNHDSAAGLEATLVGPSLTFHCDTVVALTGAPCPAQLDGVSVSLWEPITVKAGQTLTTGKVENGCRTYIAVRNGIDVPDYLGSKSTFVLGKFGGHGGRTLRKGDVLSICQPQLEGCPTPAPVAEPHPVENGLIPGYPQQWDIKVLYGPHGAPDFFSEDAIEEFFNADWQVHYNSNRLGIRLVGPKPSWTRTDGGEAGLHPSNVHDNEYAIGSINFTGDFPVILTKDGPSLGGFVCPVTIAKAELWKVGQLKPGDSIRFSPISFAEAKAMEDAQDASIENLGVIPLVNPAVTDHSHTFTSSTMLAEIDANGHVPRIVYRQAGDKYILIEYGDNVLDLALRMRVHALMENLKASPVEGILELSPGVRSLQVHYDSRRLDQDRLVNTLLDREQTIGSVDDMVVTSRVLHLPMAFEDSATLDAVTRYQETIRQDAPWLPNNVEFIRRINGLQSTDQVRDIIFSASYLVLGLGDVYLGAPCAVPIDPRHRLMTSKYNPARTYTAEGTVGIGGVYMCIYGMDSPGGYQLVGRTLPIWN
>MP0780_megahit_140980_4968-6974
MFNKVLIANRGAIATRIIRTLKELDVTSVAIYADADTESRHVALADQALYLGDGNAAQTYLNQDKLFALMAEHGIDAVHPGYGFLSENPEFVERCETNGIAFIGPTAQQMRDFGLKHTARALAEENDVPLLPGTGLLEDPAAALQAAGKIGYPVMLKSTAGGGGIGMQICHDAAGLEKAWDSVRRLSANNFSNDGVFLEKYIERARHIEVQVFGDGSGGALALGERDCSAQRRHQKVLEETPAPNLPDEVRTTLHDTARRLVAAVDYRNAGTVEFILDQDSNRFYFLEVNTRLQVEHGVTEQVFGIDLVRWMVQLAAGELPPLAGLGEGLKPRGHALQARLYAEDPNKDFQPSAGLLTTAEFPEADGEKLRIDHWIEPGLTVSPLYDPMLAKLIVFEDDRDAALAALQRTLEHTCVEGIETNRDYVLAILADRAFQNGEMTTRYLNDFDYHPTTLDVLAGGTLTTVQDYPGRRGYWPIGVPPSGPFDALSFRLGNRLLGNDEDAAGLEFTLNGPTLRFNHGTRVALTGADMGATLDGEPVPNYQAVSVAAGQTLKLGKVRGDGARAYLTLAGGLQCQPYLGSRSTFTLGQFGGHGGRAIRTGDVLHFGPPAADPAPVAVPDSLKPALGDTWELRVIYGPHGAPDFFTDDDMATFFSADWQVHYNSSRTG
>MP0780_megahit_142790_1-519
DEKGHKMFLNSDWKLQSKSDRTGYRLDGPNWTFTEKATHKSLEHGTFPSNIIDQGYPVGAINLAGQTPIILVNDGPSMGGFIVPYTVPSASFWKLGQAKPGDSFNFVEISVEQAQTLRAEQTIICSDASLVSSNEENILIRKKPIKKIDHIKIVDFDKEKLDEKIRNKMMEKK
>MP0780_megahit_148689_3949-4227
MSIHKTFSKVLIANRGAIAARILRTLKALGVGSVVVYADADRDVPYVHQADEAYSLGEGAASDTYLNIDKLIAIAQQSGAQAIHPGYGFLSEN
>MP0780_megahit_153551_4181-5383
MLTKVLIANRGEIAVRICRTLKQMGIASVAVYSEADRNSQHVSVADEAVSLGGQTAADSYLKTDLILQAAKDTGAEAIIPGYGFLSENAEFAEACAANGIAFVGPTPQQLREFGLKHEARAIAEKAGVPLAPGTDLLQSLDDAKQAALQIGYPVMLKSTAGGGGIGLSRCNNEDELVAAFESVKRLGESFFSDSGVFIERFVARARHVEVQIFGDGNGTVLALGERECSLQRRNQKVVEETPAPNLPQATREQLHASAVRLGQTVKYRSAGTVEYIYDDERDEFYFLEVNTRLQVEHGVTESVFGVDLVQWMLQLAGGERPPLDDSYTSQGSSMEVRIYAEDALKDFQPSPGELTEVRFPDNIRLDGWVDTGTVVSPHYDPMLAKVIVHGSDRADALKKMQ
>MP0780_megahit_159307_3-776
DIPPYLDSRSTFELGQFGGHAARRLLAGDTLHLAGNATTKGMPAGPEPELGNCWTLRVLYGPHGAPDFFTPDDVQAITTAEWQVHYNSNRTGVRLVGPKPEWARKDGGEAGLHPSNIHDNPYAIGAVDFTGDMPIILGPDGPSLGGFVCPFVVIAADRWKIGQLAPGNRLRFQPVDIAEAQAADQSAPLAGATTGVPADSQPRAPADHSPILAEIPAEGHRPRTVYRQQGDRNILVEYGAIVLDLELRIRVHALMTVL
>MP0780_megahit_170110_1-1107
GVVDITPGIRSLQLHFDGKQLDQRSALAALMECEDELGDLEDFTIPSRIVHLPLSWRDPATIATVEKYMAAVRDDAPWCPDNIEFIRRINGLPDADAVQDIVFDASYLVMGLGDVYLGAPVATPVDPRHRLVTTKYNPARTWTPPNVVGIGGAYMCIYGMEGPGGYQLFGRTIQVWNTYRQTDAFKDGKPWLLRFFDQIRFFEVSAEELEEWRRDFPAGRRSIEVEHSEFRLADYRAFLSENAQSIAAFEETRQAAFDAERGEWERNGEFDRLSELADDIGGAALDAPVVDVPEGAEVVESPFGGYIWKLLVAEGDEVEKGDTVAVIEAMKMECPLESPAAGTISSLYIEERQPIEPGAPLMALTRRC*
>MP0780_megahit_171975_3-560
NKHLKNAQFHSGEPWLLKFFDQVRYYPVSEEKLTEMREAFRHGHLQVEISEEPFSLAEHRQFLKNNEQEIADFNARRDVAFREEVARWQDEDAAVESALMGSKTDIGQVDGHLVSAEISGNVWKLLVEEGSQVSEGQPLVIVEAMKMEFEIVANASGKVTGLHCQPGSIIHAGDPVLVIDPKAVA*
>MP0780_megahit_175252_768-1859
TPGIRSLQLHFDGRQLDQARALAALIQCEDELGDLEDFVIPSRIVHLPLSWRDPAINATVEKYMATVREDAPWCPDNIEFIRRINGLSDADAVERVVFDASYLVMGLGDVYLGAPVATPVDPRHRLVTTKYNPARTWTPPNVVGIGGAYMCIYGMEGPGGYQLFGRTIQVWNTHRQTDAFVDGKPWLLRFFDQIRFFEVSAAELEEWRRDFAAGRRTIEVEHSEFRLADYRAFLADNADSIAEFETRRQAAFDAERAEWERTGEFDRVSELIEDGGSGGLDVPAIEVPDGADVIESPFGGYIWKLLVAEGDEVEAGATVAVIEAMKMETPLESPAAGTISALYIEERQPIEPGAPLMALSRRA*
>MP0780_megahit_178789_1818-5405
MFNKVLIANRGAIATRVTRTLKTLGVKAVAVFAEADRDSLHVSQADEAYCLGEGSARETYLNQDKLFALMEQHGVDAVHPGYGFLSENPDFVKGCEARGIAFIGPTPEQMDTFGLKHTARTLAQKTGVPLLPGTDLLTDKNAALKAAEEIGYPVMLKSTAGGGGIGMQICENADSLDKAWDSVRRLSANNFSNDGVFIEKYIARARHIEVQVFGDGKGRAITLGERDCSAQRRHQKVLEETPAPNLPNEVRIQLQGTARALMEAVQYRNAGTVEFILDQDSNAFYFLEVNTRLQVEHGVTEQVFGVDLVEWMVKLAAGDLPPLDSLGPFHPDGHSIQARVYAEDPNKDFQPSAGLLTAVEFTQADGNALRIDHWVEAGLTISPLFDPMLAKVIIHEGDRDSALAALSDTLDSITLEGIETNRDYVRAILADPVFAEGRMTTRYLNAFSYAPFTLDVLAGGTMTTVQDYPGRSGYWPVGVPPSGPFDSFSFRLGNRLLGNDEDAAGLEFTLNGPTLKFNQATRIALTGADMQATLDGMSLKTYQAITVKPGQVLKLGKVSGEGARAYLSIAGGIQCTPYLDSRSTFTLGQFGGHGGRALRTGDVLHFSEDSGAASKVTIPESLKPRLGKQWTLRVIYGPHGAPDFFTDDDMAMFFATDWQVHYNSSRTGIRLVGPKPEWARSDGGEAGMHPSNIHDNAYAVGTVDFTGDMPVILGPDGPSLGGFVCPATVVMADRWKLGQLKAGDTLRFQAISLADADALAAEQDACLSSLSEPNKQVESAPITTPILDTLSEQEVGVDVVYRAAGDRYLLVEYGPLVLDLRLRFRADALMLWLEEQNLDGVIELTPGIRSLQVHFDPQRLPRHTLLKTLVEAERALQQQDDLEVPSRIVHIPLSWDDQACHQAIEKYMQSVRKDAPWCPSNLEFIRRINGLDSIDEVKEILFSASYVVMGLGDVYLGAPVATPYDPRHRLVTTKYNPARTWTAENSVGIGGAYLCVYGMEGPGGYQFVGRTLQMWNRYRKTGAFDKPWLLRFFDQIRFYEVSHEELNQIRRDFPKGDYPIKVEETTFKLSEYQRFLDDNQQDITQFTEARNRAFDEELQRWVESGQIHFQSAQDLDADNVTEEVAGTPVESPVAGNIWKLNVSEGDTVNEGDVVAVLESMKMEIEIYAPATGKVVALSRQEGQQINAGQAIMVLD*
>MP0780_megahit_180020_3-2348
MSDATVLIANRGAIATRIIRTLRRMGLRSVAVYSEADADSLHVAQADEAVCIGPAPAAESYLDGAAIIAAAKATGAGYIHPGYGFLAENAEFAEACEAAGIVFIGPRPEHIRTFGLKHSARALAEAQGVPLAPGTGLLTDEEEAAAAAEAIGYPVMLKATAGGGGIGMRICSSESELRDGFAGVVRQGASSFGDSGVFLERYIARARHIEVQVFGDGEGHVMPLGERDCSLQRRNQKVVEEAPAPCLSDALRRDLIAAAVDLAQAARYRSAGTVEFLFDAEREEFFFLEMNTRLQVEHGVTEEVMGVDLVEWMVRGGMGDFAFMDRTPPVANGHAIQVRLYAEDPALDYRPTTGTLSALSFPDDIRAETWCEAGSTVSPWYDPMIAKLITHADSRDGAIALMQAALRESRIEGLETNLRWLRDVLRDDSFAAGTVSTRLLDTVPYAPRSLQIVSGGTATTVQDWPGREGLWSIGVPPSGPMDDRSFRLGNLRLGNPEGTAGLEITFTGPTIRFNTSARLCLTGADFGAKLDGEPVALHTPFDVAAGQMLAMGRVTGGGMRGYLLFAGGLDIPPYLDSQSTFELGQFGGHAARRLVAGDTLHLAAAATDPVTAPAGGEQALGNCWTLRVLYGPHGAPDFFTPEDVETIAAAEWKVHYNSNRTGVRLVGPKPEWARTDGGEAGLHPSNIHDNPYAIGAVDFTGDMPIILGPDGPSLGGFVCPFVVIAADRWKIGQLAPGNRVRFQPVNIDEAEQANRAAPLAGASAGVADATPRSELAELSPLL
>MP0780_megahit_182857_20353-21042
GLEVLLGGLEVRLDEDRWVAVTGAEVSLRVGDRAVPTGRAVRLPAHTPLTLGTPLRGCRTYLAVSGGLLVDPVLGSRSADTLSGLGPDPVRTGDRLPVGVPAGEPAAVEVPAPPADGSLRLHRGPRAEWCEGDAVDLLVRGTWSCAPDSDRVGLRLVGDPLPRARTDELASEGVVLGAVQLPPGGRPVVFLADHPTTGGYPVVAVVDPADLWRCAQLRPGDPVRFTRAR*
>MP0780_megahit_185197_1-846
FIRRINGLDSIDDVKKVLFEASYLVMGLGDVYLGAPVATPTDPRHRLVTTKYNPARTWTAENSVGIGGSYLCVYGMEGPGGYQFVGRTLQMWNRYRQTREFSKPWLLRFFDQIRFYEVSHEELQQIRRDFPQGRYPLRIEESQFSLAEHEAFINDNADDIEAFKQQRNAAFAEELRQWHANGQFNFESEELESSDEDVSWPEDSVGVDSPVSGSLWQAEVKVGDTVKAGQTLLILESMKMEIPLQAPCDGVVTHVLQQPGGRVQAGQPLVVLRDEALDTVA*
>MP0780_megahit_185505_1-1539
HDNAYAFGTVDFTGDMPVILGPDGPSLGGFVCPATVITADLWKLGQLRAGDTVRFVPVSIEQAVALEAAQIQQIDTLAATPVDWQPVAIDSPILKRLPAEQFGDEIVYRAAGDHFLLVEYGEQMLDIRLRFRAHALMQWLQQNPVAGLRELTPGIRSLQVHFDSQQLSHDALLDHLLKAEQALSERLNELAVPSRIVHIPLSWDDEACQLAIEKYTQSVRKNAPWCPSNLEFIRRINGLDSIDDVKKVLFEASYLVMGLGDVYLGAPVATPTDPRHRLVTTKYNPARTWTAENSVGIGGSYLCVYGMEGPGGYQFVGRTLQMWNRYRQTREFSKPWLLRFFDQIRFYEVSHEELQQIRRDFPQGRYPLRIEESQFSLAEHEAFIADNADDIDAFKQQRNAAFAEELRQWHANGQFNFESEELESSDEDVSWPEDSVGVDSPVSGSLWQAEVKVGDTVKAGQTLLILESMKMEIPLQAPCAGVVTHVLQQPGGRVQAGQPLVVLRDEALETVA*
>MP0780_megahit_186693_4025-5824
MFNKVLIANRGAIATRIIRTLRKLGVGSVAVYAECDADSLHVRLADEAYSLGEGAAADTYLQVDKLLAIAAETGAQAIHPGYGFLSENSNFVRRCEAAGVAFIGPTPEQMLAFGLKHRARELAEQANVPLLPGTDLLTDLAAAKAEAARIGYPVMLKSTAGGGGIGMQLCHSEDELAGAFDSVKRLGASNFADDGVFLEKFIARARHIEVQVFADGKGSALALGERDCSSQRRNQKVVEECPAPNLSDAVRGELHATAEKLLSSVSYRNAGTVEFIYDADSHQFYFLEVNTRLQVEHGVTEEVYGVDLVEWMVRLAAGEELELDARRASLAPKGHSIQVRLYAEDPFRDFQPCAGLLSEVAFPSGDGIRIDHWIESGLEVPPYFDPMLAKVIVHAEERAAALTKLQNTLDATRLYGSETNLDYLRALTRDPALLAGEVTTRYLNSFRFQPARIDVLAGGTQTTIQDFPGRTGSWDVGVPPSGPFDSYAFRLGNRLLNNPADAAGLEITLQGPTLRFASASQIVLSGAAIDAKLDDQSIPAWQVIDVAAGQTLTLGRIKDAGARAYLAVLSGLQCPDYLGSKSTFTLGQFGGHNGRALRTG
>MP0780_megahit_195418_1-684
LNNPADAAGLEITLQGPTLRFASASQIVLSGAAIDAKLDDQPIAAWQVIDVAAGQTLTLGRIKEAGARAYLAVLGGLQCPDYLGSKSTFTLGQFGGHNGRALRTGDVLHLSAGVSPVASAEVPSELRPAISNQWELRVIYGPHGAPDFFTGKDIDSFFATDWEIHYNSSRTGVRLIGPKPEWARKDGGEAGLHPSNIHDNAYAFGTVDFTGDMPVILGPDGPSLGGFV
>MP0782_megahit_2889_1-579
HNEIQLLGNGKWCIELGGRDCSLQMHEQKLLEVSLTEEMLEAAAREYESAGKTPQAKVLRSDAKMLSSMCKEAEEFGKALNLDSVSTFECIVEGEKHFFMEVNTRIQVEHRVTEMAYQLQFSNPDNPEDTFVVNSLVAAMLLINCYGEKLSRPKRLPRFVSGVEARLNATNPALKPHAGGVLRAWSAATENEI
>MP0782_megahit_11254_275-745
FIKAHSDTPWFVSMVGFVAGLPFMYQMVPRERQIQVPKYLRPRTDTPKQTVGIGGCFSVIYSVRGAGGYQMFGVTPMPIYDPADEQPHIDASMIYFRPGDIVKYRAVERDEYDTLLAGAEKGQFSPTVTPFTFDLDAFNQDPDGYARRVKEALYEH*
>MP0782_megahit_23681_2-634
GNPEGAAGLEITAGGFEATALADVWIAVAGAWGELTIDGRGIDHGAAQLWRRGERLRMGWFTAGVRAYLAVRGGIEARRVLGSAATDTLAGLGPEPLRADAVLSGGALAVDEIPASDLAPWSPPPADLVVRLVPGPREDAFTPASGTALFEATWTVGAAADRVGMRLEGPRLDRTDAGELPSEGMVPGAIQVPPSGSPTILLADGPVTGGY
>MP0782_megahit_26851_3-572
SAANMLVGNEDGAACLEAVFMGPEVKFGADMTVAVTGAELPVMLDGAPRDTWTSFSIKAGQVLSFGFLKEGARIYIAVSGGIDTPPALGSRSTYAIGALGGFEGRPVAAGDVIPVGKAMEGSDGRSVPQALRRRPGKPAVLRVLPGLYWHRLTEKSQNAFFDDDWTVAPEADRMGYRFRGGQQMEFVVRE
>MP0782_megahit_27015_880-1197
MTVRLVSIGFNAITVDAGRKGVLHQGFCQSGPMDWLAFQLANRLCGQHNAPTLEFMGELTFSVEADCSISVTGPAATIWVNEQQASCWQRMALKADDQVRVQPERL
>MP0782_megahit_27073_2-166
MKTRYTYGGDEHVYVEVDDEMSLDAFFIALSLSKLVREADIPGVTEICPANASFE
>MP0782_megahit_28001_2-520
SRTGIRLVGPKPEWARSDGGEAGMHPSNIHDNAYAVGTVDFTGDMPVILGPDGPSLGGFVCPATVVMADRWKLGQLKAGDTLRFQAISLADADALAAEQDACLSSLSEPNKQVESAPITTPVLNTLSEQEVGVDVVYRAAGDRYLLVEYGPLVLDLRLRFRAHALMLWLQEQQ
>MP0782_megahit_30234_3-947
LDVGTSNGAGLRVYVTIQGSMEIDDYLGSAATFTLGKFGGLRGGTLTEGDIIEIVGAADPSNLRSIPMEHRPVLTSKWEIAVTEGPHGAPDFFTRADMETLFATDYEVHFNSDRTGVRLIGPKPEWARQDGGEAGLHPSNIHDNAYSVGALDFTGDTPILLGPDGPSLGGFVCPVTVVAAERWKLGQLKAGDTIRFVPIRAANAAALGALGVERRASFPVVFSSGGDGDDGVIARREAETAVTYRRSGDDNVLVEYGDMTLDLALRARAHALHERIEAIAPTGLLDLTPGIRSLQVKVDPDVLPISTLMGLLAEV
>MP0782_megahit_43063_137-1603
MFKKVLIANRGAIATRITRTLHEMNVQAVAIYAEADRDSLHVSAADESYSLGEGRASETYLNQQRIIEIAKQSGAEAIHPGYGFLSENPGFARLCEHNNIVFLGPTAEQMESFGLKHSARALAEENDVPLLPGTGLLTSLEDAVTQANDVGYPVMLKSTAGGGGIGMNRCDDEASLRQGFNSVKNLSANNFSNDGVFLEKFITRARHIEVQVIGDGEGHVLALGDRDCSSQRRNQKVIEEAPAPNIPDDVRAEMQEVAVRLMSAIHYRSAGTVEFVYDADNQQFYFLEVNTRLQVEHGVTEEVYGVDLVRWMVEVGAKESQLPATAPQPKGHAIQVRLYAEDPHKQFQPSSGLLTEVIWPKSEAIRVDYWVKAGIEVSPFYDPMLAKIISHADNRESAHTKLLAALDELQVYGIETNADYVGQILQDEAFLNAAVTTRYLDSFVYQPSTINVLSPGTMTTIQDYPARVGYWDIGVPPSGPFDSLSFRLG
>MP0782_megahit_46253_1-528
GLSVQDLGRSGYLVFGLSRGGAADRLALYEGAALLGHDPSTAAIEMAGLGGTFEVTHDTRIALTGAPMGATLQDGTVLRWNASHLLPAGVHLTIGAVRAGSYGYLHLGGGIASELQLGARSAHLASGLGARLTDGTELPLGRDAGGAVNMTLEPEPRLEGGRLRMVPSLQTGLFGD
>MP0782_megahit_53487_1-558
NKHLKNAQFHSGEPWLLKFFDQVRYYPVSEEKLTEMREAFRHGHLQVEISEEPFSLAEHRQFLKNNEQEIADFNARRDVAFREEVARWQDEDAAVESALMGSKTDIGQVDGHLVSAEISGNVWKLLVEEGSQVSEGQPLVIVEAMKMEFEIVANASGKVTGLHCQPGSIIHAGDPVLVIDPKAVA*
>MP0782_megahit_58879_447-1043
GGYQFIGRTLQMWNRYETTKEFTKPWLLRFFDQIQFYEVSHDELMQIRRDFIHGNYELKIEETRFNLKDYNAFIEQHQAEIDTFTSMRQKAFNEELERWKRDGLLHFDSGDQQVEVDEALLPLADNAISVDSPLNCSIWKIEVEEGQDVKEGDTLMILEAMKMEILVTAPQAGKVTSLSRKAGSQVGMGDRLLVLEVE*
>MP0782_megahit_64770_8127-11732
MFKTVLIANRGEIAVRAIRTLKKLGITSVAVYSDSDRYAQHVEDADIAVALEGLKPADTYLSIEKLIQAAKQTGAEAIFPGYGFLSESADFSRACEENNIAFMGPTAEQILEFGLKHRARELAAAANVPMTPGTGLLDSLQEALASADRIGYPIMLKSTAGGGGIGLTRCDTPQALTDAYESVKRLGEQFFKDAGVFIECFIDKARHVEVQIFGDGQGQVVAFGERDCSLQRRNQKVVEETPAANLPEATRKKLHQAAVELGQSVNYRSAGTVEFIYDAKRDEFYFLEVNTRLQVEHPVTEMVTGLDLIECMLKVAAGDELDWNYLSNIQPQGAAIEVRVYAEDPAKNFQPSPGVLTEVAFPEDIRVDTWVKTGTEISQYFDPMIAKIIVHADDRAAAIEKLKTVLAETRLNGISTNLDYARAIVSDERFESMQIWTRMLDDFNYAPNVIEVVQAGTLSSIQDYPGRTGYWDIGVPPSGPMDDYAFQLANRIVGNDAKAAGFEFTLVGPTLKFHANTTIALTGASCKVLLDETEIDFWKPITVKAGQTLKIGQVESGCRTYLAVRDGLDVPLYLGSRSTFALGNFGGHAGRTLRVGDMIKLVDPAFASAELPVAIDRPQALSTDLIPEYGNEWEIGVLYGPHGAPDFFKSEYIEEFFASEWTVHFNSNRLGVRLSGPTPSWARENGGEAGLHPSNVHDCEYAIGAINFTGDFPVILAKDGPSLGGFVCPVTIAKAELWKVGQLKADDKIRFYPMSVEQANALELKQKANIENFANAENAAEIIEPTENVSTTILAQRDETDVSPKTVYRQAGDSYILLEYGENVLDLALRLRVHQLIQMIRDADIAGVLELSPGVRSLQIKYDGLVILQADLISKLLQLEAEMGDLSNLKIPSRIVHLPMAFEDSATLGAVERYQESVCAKAPWLPNNVDFIQRINGLAHRDEVKDIIFDANYLILGLGDVYLTAPCAVPIDPRHRLLSSKYNPARTFTAEGTVGIGGMYMCIYGMDSPGGYQLVGRTLPIWNKFKKNKQFGDKQWFLKFFDQIKYFPVTEDELNQWRADFENGRAEIKIEETEFDYASYVNFLENEAESIAAFKEKQQHAFTTEVSRWKEEFSTQAEEQIELPNDVDYSHLSSLNASMTGNIWKIFVESGQEVKKGETVAIIEAMKMELPVYAEEDGIVKAIICRAGQTVHSGEPLVYME*
>MP0782_megahit_66314_1-699
PDFFTDNDIEMFFSTDWKIHYNSSRTGVRLIGPRPEWARTDGGEAGLHPSNIHDNAYAVGSIDFTGDMPIILGPDGPSLGGFVCPATVITADLWKVGQLKAGDTVRFIPVSIETANALERAQNQAIDDLSQQSVSVEPVVIDTPVHAISKDASSGMDITYRLAGDHYLLVEFGEQTLDINLRFKVHALMLWLQEQAVTGILELTPGIRSLQVHYDSMLLSLDDLMTVLKQAEK
>MP0782_megahit_69564_2-94
MSIEIISSGLQTTIQDLGRKGWRHMGVPESG
>MP0782_megahit_69617_3-545
LQMWNRYRKTGAFDKPWLLRFFDQIRFYEVSHEELNQIRRDFPKGDYPIKVEETTFKLSEYQRFLDDNQQDITQFTEARNRAFDEELQRWVESGQIHFQSAQDLDADNVTEEVAGTPVESPVAGNIWKLNVSEGDTVNEGDVVAVLESMKMEIEIYAPATGKVVALSRQEGQQINAGQAIM
>MP0782_megahit_73334_1-3453
AVCIGPARASDSYLNIPAIIEAARATGAGAIHPGYGFLAENVEFADACAQAGILFIGPTADNIRTFGLKHSARALAAAHDVPLAPGTDLLTDEEEAVTAANAIDFPVILKATAGGGGIGMRVCEDEAAVREGFAAVARQGQSNFGDAGIFLERYIRRARHIEVQIFGDGRGRIVALGERDCSLQRRNQKVVEEAPAPLLPQAVREELVAAAIRLGQAARYRSAGTVEFLYDAEREEFFFLEMNTRLQVEHGVTEEVMGIDLVEWMIRGAAGDFGFLDAEPPRPSGHSVQVRLYAEDPALDYRPTSGTLTAVEFPDDIRAETWVMAGSTISTWYDPMLAKLIVHAPTRAKAVAAMQAALDNSRVDGVETNLRWLRDVVRSDAFVSGEVSTSALNDIAFHPHAVRVISGGTATTVQDWPGRQKYWAVGVPPSGPMDDQSFRLGNRLLGNPEGTAGLEMTMTGPTLSFTAAARICLTGADFGATLDGRPVPRGQAIDVTPGQTLTLGRASGGGMRGYILFAGGLDIAPYLDSRSTFELGQFGGHAARRLLAGDTLHLARDATVPPLASVALPELSTQWTLRVLYGPHGAPDFFTDADIDTIVAAEWQVHYNSNRTGVRLVGPKPQWARADGGEAGLHPSNIHDNPYAIGAVDFTGDMPIILGPDGPSLGGFVCPFVVIATDRWKIGQLSPGDTLRFAPVDIADAATADSLQHQFIATGATLDPGPARPVASLSPILAVIDADAGRPRTVYRQQGDRNILVEYGPIVLDIELRIRVHALMCELERLAIPGVIDIVPGIRSLQLHFDGMLLDQRTALAALMSAEERLGDLQDFTIPSRIVHLPLSWRDPATIETIEKYMGAVRDDAPWCPDNIEFIRRVNGLPDAAAVENLIFEANYLVMGLGDVYLGAPVATPVDPRHRLVTTKYNPARTWTPPNVVGIGGAYMCIYGMEGPGGYQLFGRTIQVWNTHRQTDAFIDGKPWLLRFFDQIRFYPVSADELVEWRRDFPSGRRSIRIEETEFRLADYRAFLADNEDDIRAFETRRHAAFDAERAEWRRNGEFDRVTDPVETDPPAAAAIDVPDGAKLVEVPFGGSVWKLLVAAGDAVKAGDTIAIIEAMKMESAVQSPETGTIAAVYVQERQSLQAGAPLLALRTDA*
>MP0782_megahit_75802_1247-2983
MSIHKTFSKVLIANRGAIAARILRTLKALGVGSVVVYADADRDVPYVHQADEAYSLGEGAASDTYLNIDKLIAIAQQSGAQAIHPGYGFLSENTRFITACDAAGLVFLGPTAEQIQQFGLKHEARALAEKAGVPLVPGSQLLETLEDAKQAAERIGYPVMLKSTAGGGGIGMQVCHSQTELARAFESVKGLGERNFGDGGVFLEAYIARARHLEVQLFGDGQGSVIALGERDCSTQRRHQKVLEECPAPNLPEAVRQSLHATAVQLGKAVNYRSAGTVEFIYDAEREAFYFLEVNTRLQVEHGVTELVYGVDIVEWMVKLGAGELPRLETLAQTLSPTGHAVQARLYAEDPAHDFRPSAGLLTEVIFPKASSLRIDHAIEAGLEVSPLFDPMLAKVMVHAESRKQATAQLADTLDNASVYGIATNRSWLAHVLRAERFQQADIDTHWLTTLAWAPPAMEVIAPGTLTTIQDFPGRQGHWDVGVPPSGPFDDWSFRLGNRLLDNPTDAAGLEITLQGPTLRFHRATQVVIAGAKLPASLDGNPINHWEVIDVPAGATLTLGKATAGARAYLLVRGGIECP
>MP0782_megahit_76947_2-577
SPILAEIPAEGHRPRTVYRQQGDRNILVEYGAIVLDLELRIRVHALMTVLEAKGLHGVVDITPGIRSLQLHFDGKQLDQRSALAALMECEDELGDLEDFTIPSRIVHLPLSWRDPATIATVEKYMAAVRDDAPWCPDNIEFIRRINGLPDADAVQDIVFDASYLVMGLGDVYLGAPVATPVDPRHRLVTTKY
>MP0782_megahit_79289_3-1418
MFNKVLIANRGAIATRIIRTLRTLGVGSVAVYAECDADSLHVRLADEAYSLGEGAAADTYLQVDKLLAIAADTGAQAIHPGYGFLSENANFVRRCEAAGVAFIGPTPEQMLAFGLKHRARELAEQANVPLLPGTDLLTDLAAAKTEAARIGYPVMLKSTAGGGGIGMQLCHSEDELIGAFDSVKRLGASNFADDGVFLEKFIARARHIEVQVFADGKGNALALGERDCSSQRRNQKVVEECPAPNLSDAVRSELHATAEKLLSSVSYRNAGTVEFIYDADSHQFYFLEVNTRLQVEHGVTEEVFGVDLVEWMVRLAAGEELELNARRANLAPKGHSIQVRLYAEDPFRDFQPCAGLLSEVAFPSGDGIRIDHWIESGLEVPPYFDPMLAKVIVHAEDRAAALVKLQDTLDATRLYGSETNLDYLRALTRDPALLAGEVTTRYLNSFRFQPARIDVLAGGTQTTIQDFPGRTG
>MP0782_megahit_80175_1-174
MSFDTVLIANRGAIATRIIRTLRRMGLRSVAVYSEADEGSRHVSEADEAVCIGPARAS
>MP0782_megahit_80289_748-1638
YQRSVRPDAPWCPSNLDFIRRINALDSEQQVRDIVFNARYLVMGLGDVYLGAPVATPLDPRQRLVTTKYNPARTWTAENSVGIGGAYLCVYGMEGPGGYQFVGRTLQMWNRYRTTEHFNNPWLLRFFDQLRFYEVSHEELQQIRRDFPHGRFELPIETARFKLADYQADIDKNTDAIEAFRTKREAAFQAEMAAWRANGQFTFEDQAPASAEVDTLDENELGIESPVTGSLWKLLVKEGEQVDAGQPVALVESMKMEVEVTAHRAGRVARLPLAEGAAIGPGQPLVVLTQEEEADA*
>MP0782_megahit_81947_1-714
DLILQAAKDTGAEAIIPGYGFLSENAEFAEACAANGIAFVGPTPQQLREFGLKHEARAIAEKAGVPLAPGTDLLQSLDDAKQAALQIGYPVMLKSTAGGGGIGLSRCNNEDELVAAFESVKRLGESFFSDSGVFIERFVARARHVEVQIFGDGNGTVLALGERECSLQRRNQKVVEETPAPNLPQATREQLHASAVRLGQTVKYRSAGTVEYIYDDERDEFYFLEVNTRLQVEHGVTE
>MP0782_megahit_84225_3-863
LELPTLMPAPSRTLDNALAPAIGKGSESVTEIAVLYGPHGAPDFFTDSDIERFFDHEWEVHYNSSRTGVRLIGPRPEWARADGGEAGLHPSNIHDNAYAFGTIDFTGDMPVILGPDGPSLGGFVCPATVVRAERWKLGQLTAGDKVRFVPVTLTTARALEARQLTQLASLAPIPNVALTTERASPILRDVPASEAGERVVYRRAGDDFLLIEFGPMELDIALRFRVHAWMLWLREHPLTGLRELTPGIRSLQVHFEPLELSLDDLLVHLQQAEQALVDVESLEVESR
>MP0782_megahit_90624_1-507
FGGHAARRLLAGDTLHLAGNATTKGMPAGPEPELGNCWTLRVLYGPHGAPDFFTPDDVQAITTAEWQVHYNSNRTGVRLVGPKPEWARKDGGEAGLHPSNIHDNPYAIGAVDFTGDMPIILGPDGPSLGGFVCPFVVIAADRWKIGQLAPGNRLRFQPVDIAEAQAADQ
>MP0782_megahit_95551_2-892
VDLVEWMVRGGMGDYAFMDRAAPTARGHAVQVRLYAEDPALDYRPTTGTLSALSFPDSIRAETWCEAGTTISAWYDPMIAKLITHADTREGAIGAMQAALAESRIDGIETNLRWLRDVVQDESFIAGTVTTRLLDTIPYAPSSLQIVSGGTATTVQDWPGREGLWSVGVPPSGPMDDRSFRLGNLRLGNPEGTAGLEVTFTGPTLRFNAPARLCLAGADFGARLDGNPVARDTPFDVVAGQTLALGRVSGGGMRGYILFAGGLDIPPYLDSRSTFELGQFGGHAARRLLAGDTLHLA
>MP0782_megahit_96462_376-981
LFGRTIQVWNTYRQTDAFKDGKPWLLRFFDQIRFFEVSAEELEEWRRDFPAGRRSIEVEHSEFRLADYRAFLSENAQSIAAFEETRQAAFDAERGEWERNGEFDRLSELADDIGGAALDAPAVDVPEGDEVVESPFGGYIWKLLVAEGDEVEKGDTVAVIEAMKMECPLESPAAGTISSLYIEERQPIEPGAPLMALTRRC*
>MP0782_megahit_112035_2-790
MVGARSYIAFSGGINTAPWLGSRSTFHKAGVGGIEGKAIQNGQIIPLNKSKSVAGRKIKKSSIPVMSTNKKWSVEVVKGPNDDWVDEKGHKMFLNSDWKLQSKSDRTGYRLDGPNWTFTEKATHKGLEHGTFPSNIIDQGYPVGAINLAGQTPIILVNDGPSMGGFIVPYTVPSASFWKLGQAKPGDSFNFVEISVEQAQTLRAEQTIICSDASLVSSNEENILIRKKPIKKIDHIKIVDFDKEKLDEKIRNKMMEKKGMKNI
>MP0782_megahit_114518_2-724
PEDAAGLEITAGGFEAEALTDAWIAVTGAWGALTIDGRDIDHGIAQLWRRGERLRVGWVTAGVRAYLAVRGGIEAARVLGSAATDTLAGLGPAPLRAGAVLAGGSAETGDVPASDLAPWSPPPPDLVIRLVPGPRADAFTPASEKALFEATWTVGAAADRVGMRLEGPRLQRTDAAELPSEGMVPGAIQVPPSGSPTILLADGPVTGGYAVIATVLDADLDLLGQAGPGTTVHFRHAPRY*
>MP0782_megahit_115081_7145-7999
MSDVELEVLATGPLVTVQDRGRPGHAHLGVPRSGALDAAAHALAQRLVGNEPGAAGLEVLMGGLTVRLDEDRWVAVTGAEVPLWLGDRAVPTGRALRLPAGTPLTLGTPLRGARSHLAVSGGLVVDPVLGSRSTDTLSGLGPPPVRTGDRLPVGAPAGVPAAVEVPPAPPDGPLRLHPGPRADWCDGDPVDLLVRGAWTCGPDSDRVGLRLEGGDLPRARTDELASEGVLLGAVQLPPGGRPVVFLADHPTTGGYPVVAVVEPADLWRCAQLRPGDPVRFSRAW*
>MP0782_megahit_115619_220-555
DGPSMGGFIVPYTVPSASFWKLGQAKPGDSFNFVEISVEKAQTLRTEQTTICSEASLVSFNKENILIHKKPVKKIDHIKVVDFDKEKLDEKIRNKMMEKKGMKNIKVRFFN*
>MP0782_megahit_116410_3-725
MSTPTVLIANRGAIATRIIRTLRTMGLRSVAVYSEADADSLHVSLADSAVCIGPPPATESYLDSAAIIAAAKETGAGYIHPGYGFLAENAEFAEACEAAGIVFIGPRPEHIRTFGLKHSARALAEEQGVPLAPGTGLLTGEDEAARAAADIGYPVILKATAGGGGIGMRICADEAELRDGFAGVVRQGASSFGDAGVFLERYIARARHIEVQIFGDGKGHVMPLGERDCSLQRRNQKVVEE
>MP0782_megahit_117383_2-511
GGGGIGMRICADEAELRDGFAGVVRQGESSFGDAGVFLERYIARARHIEVQIFGDGEGHVMPLGERDCSLQRRNQKVVEEAPAPCLSDALRRDLILAAVNLAQAAHYRSAGTVEFLFDAERQEFFFLEMNTRLQVEHGVTEEVMGVDLVEWMVRGGMGDYAFMDRAAPTA
>MP0782_megahit_122603_81-3683
MFKKVLIANRGAIACRVIRTLRKLGIQSVAVYSEADRDSLHVSMADEAIFIGDSAAQQSYLNIEKILSAVLESGAEAIHPGYGFLSENAAFCDLCEQQGIAFIGPTSQQMRDFGLKHTARELAIQNQVPLLPGSQLLIDEQDAIVQATQIGYPLMLKSTAGGGGIGMRLVWNEVELRDAYQTVSYLAQANFKDAGLYLEKFVQNARHIEVQIFGDGKGQVLALGERDCSVQRRNQKVIEETPAPHLNHQQREYIQQIAIQLMQSVQYRSAGTVEFVMDTDTQEFYFLEVNTRLQVEHGVTEQVYGVDLVEWMVTLASGDWLEPTQQLESKGHSIQVRLYAEDPIKNFQPSAGLLTSVKFDASSRVETWVETGSNVSSFYDPMIAKIIVTANDRDHAIQAMQNSLSKTEIVGIETNLEYLQEIIRCEVFNQGTQTTRFLNTFEWKTQKIEVLQSGIQTAVQDVTGHLGYWDVGVPPSGAMDALSLNVANQLLDNPFNTAGLECTLQGPTLKFHCDSQIVLTGGDMEASLDGQIIPMWSTINVRKGQVLKCGRISTGCRSYIGIKGGLNVPAYLGSLATFTLGQFGGHAGRNLLIGDMLPIFESSLENTHLLDAAQIPSFGTSWEIAVMYGPHGAPDFFTKNDISMFFEQEWEIHFNSSRTGIRLVGPKPEWARIDGGEAGLHPSNIHDNAYAIGAIDFTGDMPIILGPDGPSLGGFVCPAVVINAELWKLGQLKAGDKVKFIPVSYQQAQQLEQQYQTALQHKTTANVNFSPVIQAEEITLENAVLATLAQGEDKPTVTYRPAGNHYLLVEYGDLVLDLNLRFRIHALMQWVKQQNIQGIIDLTPGIRSLQIHYHSSVLDQSDLLKLLQSAEAELPDIENMQVASRTVYLPLAWEDSQTQLATEKYTQLVRPDAPWCPDNIEFIRRINGLESKQAVKDVVYNTSYLVMGLGDVYLGAPVATPLDPRHRLVTTKYNPARTWTPENAVGIGGAYMCVYGMEGPGGYQFVGRTTQVWSRYRQNPNFELDKPWLLRFFDQIRFYEVSETELLEMREDFKAGRLKLRIEDGVLNLKEYNAFLKENQASIQEFKQVQQENFEAERRRWHEAGLAEYVSESMDVVLDDTEINIPTGGMVVESHMPGSVWKIECAVGDIIEEGETLAVIEAMKIEIPIIAPAKMKVDTILIDKAQTVKTGQALFTLAPA*
>MP0782_megahit_126314_3-605
VRKNAPWCPSNLEFIRRINGLDSIDDVKKVLFEASYLVMGLGDVYLGAPVATPTDPRHRLVTTKYNPARTWTAENSVGIGGSYLCVYGMEGPGGYQFVGRTLQMWNRYRQTREFSKPWLLRFFDQIRFYEVSHEELQQIRRDFPQGRYPLRIEESQFSLAEHEAFINDNADDIEAFKQQRNAAFAEELRQWHANGQFNFES
>MP0782_megahit_126360_3-698
PGIRSLQLHFDGRQLDQARALAALIQCEDELGDLEDFVIPSRIVHLPLSWRDPAINATVEKYMATVREDAPWCPDNIEFIRRINGLSDADAVERVVFDASYLVMGLGDVYLGAPVATPVDPRHRLVTTKYNPARTWTPPNVVGIGGAYMCIYGMEGPGGYQLFGRTIQVWNTHRQTDAFVDGKPWLLRFFDQIRFFEVSAAELEEWRRDFPAGRRTIEVEHSEFRLADYRAF
>MP0782_megahit_133146_1-786
GFVCPFVVIAADRWKIGQLAPGNRVRFQPVNIDEAEQANRAAPLAGASAGVADATPRSELAELSPLLAEIPAEGNRPRTVYRQQGDRNILVEYGPIVLDLELRIRVHALMTVLEAKGLAGVIDITPGIRSLQLHFDGRQLDQARALAALIQCEDELGDLEDFVIPSRIVHLPLSWRDPAINATVEKYMATVRDDAPWCPDNIEFIRRINGLSHADAVERVVFDASYLVMGLGDVYLGAPVATPVDPRHRLVTTKYNPARTWT
>MP0782_megahit_134767_267-554
MRIEVLSKGLFSLIIDNGRVGRQRDGFCESGPMDSNAYDWANFLAFNLDGTPCFEAIGEMRLRVDEDCIIAVTGREPSLDVDGNVKATYQSQHVPA
>MP0782_megahit_155490_337-3951
MFNKVLIANRGAIATRIIRTLRKLGVGSVAVYAECDADSLHVRLADEAYSLGEGAAADTYLQVDKLLAIAAETGAQAIHPGYGFLSENSNFVRRCEAAGVAFIGPTPEQMLAFGLKHRARELAEQANVPLLPGTDLLTDLAAAKAEAARIGYPVMLKSTAGGGGIGMQLCHSEDELAGAFDSVKRLGASNFADDGVFLEKFIARARHIEVQVFADGKGSALALGERDCSSQRRNQKVVEECPAPNLSDAVRGELHATAEKLLSSVSYRNAGTVEFIYDADSHQFYFLEVNTRLQVEHGVTEEVYGVDLVEWMVRLAAGEELELDARRASLAPKGHSIQVRLYAEDPFRDFQPCAGLLSEVAFPSGDGIRIDHWIESGLEVPPYFDPMLAKVIVHAEERAAALTKLQNTLDATRLYGSETNLDYLRALTRDPALLAGEVTTRYLNSFRFQPARIDVLAGGTQTTIQDFPGRTGSWDVGVPPSGPFDSYAFRLGNRLLNNPADAAGLEITLQGPTLRFASASQIVLSGAAIDAKLDDQSIPAWQVIDVAAGQTLTLGRIKDAGARAYLAVLSGLQCPDYLGSKSTFTLGQFGGHNGRALRTGDVLHLSAGVSAVAPAEVPSELRPTISNQCELRVIYGPHGAPDFFTGKDIDSFFATDWEIHYNSSRTGVRLIGPKPEWARKDGGEAGLHPSNIHDNAYAFGTVDFTGDMPVILGPDGPSLGGFVCPATVITADLWKLGQLRAGDTVRFVPVSIEQAVALEAAQIQQIDTLAATPVDWQPVAIDSPILKRLPAEQFGDEIVYRAAGDHFLLVEYGEQMLDIRLRFRAHALMQWLQQNPVAGLRELTPGIRSLQVHFDSQQLSHDALLDHLLKAEQALSERLNELAVPSRIVHIPLSWDDEACQLAIEKYTQSVRKNAPWCPSNLEFIRRINGLDSIDDVKKVLFEASYLVMGLGDVYLGAPVATPTDPRHRLVTTKYNPARTWTAENSVGIGGSYLCVYGMEGPGGYQFVGRTLQMWNRYRQTREFSKPWLLRFFDQIRFYEVSHEELQQIRRDFPQGRYPLRIEESQFSLAEHEAFIADNADDIDAFKQQRNAAFAEELRQWHANGQFNFESEELESSDEDVSWPEDSVGVDSPVSGSLWQAEVKVGDTVKAGQTLLILESMKMEIPLQAPCAGVVTHVLQQPGGRVQAGQPLVVLRDEALETVA*
>MP0782_megahit_156197_8107-8799
AGLEVLLGGLEVRLDEDRWVAVTGAEVSLRVGDRAVPTGRAVRLPAHTPLTLGTPLRGCRTYLAVSGGLLVDPVLGSRSADTLSGLGPDPVRTGDRLPVGVPAGEPAAVEVPAPPADGSLRLHRGPRAEWCEGDAVDLLVRGTWSCAPDSDRVGLRLVGDPLPRARTDELASEGVVLGAVQLPPGGRPVVFLADHPTTGGYPVVAVVDPADLWRCAQLRPGDPVRFTRAR*
>MP0782_megahit_162585_1-201
WQAEVKVGDTVKAGQTLLILESMKMEIPLQAPCDGVVTHVLQQPGGRVQAGQPLVVLRDEALDTVA*
>MP0782_megahit_166308_1-549
LLFAGGLDIPPYLDSQSTFELGQFGGHAARRLVAGDTLHLAAAATDPVTAPAGGEQALGNCWTLRVLYGPHGAPDFFTPEDVETIAAAEWKVHYNSNRTGVRLVGPKPEWARTDGGEAGLHPSNIHDNPYAIGAVDFTGDMPIILGPDGPSLGGFVCPFVVIAADRWKIGQLAPGNRVRFQPV
>MP0782_megahit_169254_1-684
NNPADAAGLEITLQGPTLRFASASQIVLSGAAIDAKLDDQPIAAWQVIDVAAGQTLTLGRIKEAGARAYLAVLGGLQCPDYLGSKSTFTLGQFGGHNGRALRTGDVLHLSAGVSPVASAEVPSELRPAISNQWELRVIYGPHGAPDFFTGKDIDSFFATDWEIHYNSSRTGVRLIGPKPEWARKDGGEAGLHPSNIHDNAYAFGTVDFTGDMPVILGPDGPSLGGFVC
>MP0782_megahit_173149_1-1590
LAPGTGLLTDEEEAAAAAEAIGYPVMLKATAGGGGIGMRICSSESELRDGFAGVVRQGASSFGDSGVFLERYIARARHIEVQVFGDGEGHVMPLGERDCSLQRRNQKVVEEAPAPCLSDALRRDLIAAAVDLAQAARYRSAGTVEFLFDAEREEFFFLEMNTRLQVEHGVTEEVMGVDLVEWMVRGGMGDFAFMDRTPPVANGHAIQVRLYAEDPALDYRPTTGTLSALSFPDDIRAETWCEAGSTVSPWYDPMIAKLITHADSRDGAIALMQAALRESRIEGLETNLRWLRDVLRDDSFAAGTVSTRLLDTVPYAPRSLQIVSGGTATTVQDWPGREGLWSIGVPPSGPMDDRSFRLGNLRLGNPEGTAGLEITFTGPTIRFNTSARLCLTGADFGAKLDGEPVALHTPFDVAAGQMLAMGRVTGGGMRGYLLFAGGLDIPPYLDSQSTFELGQFGGHVARRLVAGDTLHLAAAATDPVTAPARGEQALGNCWTLRVLYGPHGAPDFFTPEDVETIAAAEWKVHYNSNR
>MP0782_megahit_174824_997-1452
MSDATVLIANRGAIATRIIRTLRRMGLRSVAVYSEADADSLHVAQADEAVCIGPAPAAESYLDGAAIIAAAKATGAGYIHPGYGFLAENAEFAEACEAAGIVFIGPRPEHIRTFGLKHSARALAEAQGVPLAPGTGLLTDEEEAAAAAEAIG
>MP0784_megahit_8694_2-514
FLWVNHLLKNKDSDAALEISQPGLKIQFDSPTLICLSGAKTEVKLNGKTITYKGIHSISINDQLETGPFLRGSVLYLGIKNGFQTEKIMNSRSWYEGITHESYAKSGSKIPFFTAHELPKSTASKVKWDLNWAQDGIITVYPGPEWKFLGEKTRMLIKEMDFTISALKNRM
>MP0784_megahit_30344_3-617
PGLATTVQDLGRPGYFHLGIPEGGAMDRLALSAANMLVGNEDGAACLEAVFMGPEVKFGADMTVAVTGAELPVMLDGAPRDTWTSFSIKAGQVLSFGFLKEGARIYIAVSGGIDTPPALGSRSTYAIGALGGFEGRPVAAGDVIPVGKAMEGSDGRSVPQALRRRPGKPAVLRVLPGLYWHRLTEKSQNAFFDDDWTVAPEADRM
>MP0784_megahit_47273_3-509
VVALTGAACDATLDGEPVPMWRPVPVQAGQTLATGKASSGCRTYIAVRNGIDVPDYLGSKATFVLGQFGGHGGRTLRKGDVLSICQPQLAGCPTPAPDHEPAPAPEAMIPDYPQQWEIKVLYGPHGAPDFFREDAIEEFFSADWQVHYNSNRLGIRLVGPKPSWTRSDG
>MP0784_megahit_48026_1-549
AYLCVYGMEGPGGYQFVGRTLQMWNRYRTTQHFINPWLLRFFDQLRFYEVSHEELQQIRRDFPHGRFELPIETARFKLADYQADIDKNTDAIEAFRTKREAAFQAEMAAWRANGQFTFEDQAPASAEVDTLDENELGIESPVTGSLWKLLVKEGEQVDAGQPVALVESMKMEVEVTAHCAGRV
>MP0784_megahit_55204_2-673
VAGGIQCPEYLGSRSTFTLGQFGGHNGRALLPGDVLHLTEGHTTVEPVETASNLLPDIGNEWQLRVIYGPHGAPDFFTQNDIDEFFAANWEVHFNSSRTGVRLIGPKPEWARNDGGEAGLHPSNIHDNAYAIGAVDFTGDMPVILGPDGPSLGGFVCPVTVIQADLWKLGQLKAGDKIRFTPVSHDTAVTLRNQQLQQINTLEYKASEVSEYLPESPVLNTIDT
>MP0784_megahit_62087_3-605
RLSGIATNLDYLRQILRDDNVIAGTVSTRYLETFAYTPLAFEIVEPGTYTTVQDYPGRAGYWDIGVPPSGPMDDVAFRIGNRIVGNHDSAAGLEATLVGPTLTFHCDTVVALTGAACQAQLDGVPVPFWEPIPIKAGQTLSTGKVDSGCRTHIAVRNGIDVPDYLGSKSTFVLGKFGGHGGRTLRKGDVLSICQPHLAGCP
>MP0784_megahit_68321_220-549
GPSMGGFINPYTVPSASLWKLGQAKPGDSLKFIEVSVEKAQELRSKQNNICSTKSFKTLNINGSVDKKSRTNKINHIKIKDFEKEKEKEKMRNKITEKKGLKKMKVRFF*
>MP0784_megahit_69151_1-960
EVNTRLQVEHGVTEQVYGVDLVEWMLKLAAGELPSLDTLAANLTVCGHAIQARLYAEDPNKDFQPSAGLLTAVTFPRADGQALRIDHWIEAGLTVSPLFDPMLAKVIVHEASRDAALAALDKSLEETCIEGIETNRDYLRSILADPVFADGQMTTRYLNDFSYQPFTLDVLAGGTLTTVQDYPGRSGYWPVGVPPSGPFDALSFRLGNRLLGNEEKAAGLEFTLNGPTLKFNQATRIALTGADMQATLDGNPVPGYTAIAIQPGQTLKLGKVVGEGARAYLAIAGGIQCSPYLGSRSTFTLGQFGGHGGRALRTGDVLHF
>MP0784_megahit_70725_2-1966
GDRDCSSQRRNQKVIEEAPAPNIPDDVRAEMQEVAVRLMSAIHYRSAGTVEFVYDADNQQFYFLEVNTRLQVEHGVTEEVYGVDLVRWMVEVGAKESQLPATAPQPKGHAIQVRLYAEDPHKQFQPSSGLLTEVIWPKSEAIRVDYWVKAGIEVSPFYDPMLAKIISHADNRESAHTKLLAALDELQVYGIETNADYVGQILQDEAFLNAAVTTRYLDSFVYQPSTINVLSPGTMTTIQDYPARVGYWDIGVPPSGPFDSLSFRLGNRLIGNDESCAGLEITLSGPELSFNVATSIVVTGAELSIELNGEAQSPWQVISVQAGDKLKLGQVKGTGARAYLLIAGGIQCPEYLGSRSTFTLGQFGGHVGRTLKTGDVLHILPEQQVADNAVMAAALQPEIEHRWDIHVVYGPHGAPDFFTDNDIEMFFSTDWKIHYNSSRTGVRLIGPRPEWARTDGGEAGLHPSNIHDNAYAVGSIDFTGDMPIILGPDGPSLGGFVCPATVITADLWKVGQLKAGDTVRFIPVSIETANALERAQNQAIDGLSQQSVSVEPVVIDTPVHAISKDASSGMDITYRLAGDHYLLVEFGEQTLDINLRFKVHALMLWLQEQAVTGILELTPGIRSLQVHYDSMLLSLDDLMTVLKQAEKDIQHVDDL
>MP0784_megahit_75580_2-943
LEAYIARARHLEVQLFGDGQGSVIALGERDCSTQRRHQKVLEECPAPNLPEAVRQSLHATAVQLGKAVNYRSAGTVEFIYDAEREAFYFLEVNTRLQVEHGVTELVYGVDIVEWMVKLGAGELPRLETLAQTLSPTGHAVQARLYAEDPAHDFRPSAGLLTEVIFPKASSLRIDHAIEAGLEVSPLFDPMLAKVMVHAESRKQATAQLADTLDNASVYGIATNRSWLAHVLRAERFQQADIDTHWLTTLAWAPPAMEVIAPGTLTTIQDFPGRQGHWDVGVPPSGPFDDWSFRLGNRLLDNPTDAAGLEITLQG
>MP0784_megahit_81232_2-586
IIPGYGFLSENAEFAEACAANGIAFVGPTPQQLREFGLKHEARAIAEKAGLPLAPGTDLLQSLDDAKQAALQIGYPVMLKSTAGGGGIGLSRCNDEDELVAAFESVKRLGESFFSDSGVFIERFVARARHVEVQIFGDGNGSVLALGERECSLQRRNQKVVEETPAPNLPQATREQLHASAVRLGRTVKYRSAGT
>MP0784_megahit_90203_3-3425
DSYLNIPAIIEAARATGAGAIHPGYGFLAENVEFADACAQAGILFIGPTADNIRTFGLKHSARALAAAHDVPLAPGTDLLTDEEEAVTAANAIDFPVILKATAGGGGIGMRVCEDEAAVREGFAAVARQGQSNFGDAGIFLERYIRRARHIEVQIFGDGRGRIVALGERDCSLQRRNQKVVEEAPAPLLPQAVREELVAAAIRLGQAARYRSAGTVEFLYDAEREEFFFLEMNTRLQVEHGVTEEVMGIDLVEWMIRGAAGDFGFLDAEPPRPSGHSVQVRLYAEDPALDYRPTSGTLTAVEFPDDIRAETWVMAGSTISTWYDPMLAKLIVHAPTRAKAVAAMQAALDNSRVDGVETNLRWLRDVVRSDAFVSGEVSTSALNDIAFHPHAVRVISGGTATTVQDWPGRQKYWAVGVPPSGPMDDQSFRLGNRLLGNPEGTAGLEMTMTGPTLSFTAAARICLTGADFGATLDGRPVPRGQAIDVTPGQTLTLGRASGGGMRGYILFAGGLDIAPYLDSRSTFELGQFGGHAARRLLAGDTLHLARDATVPPLASVALPELSTQWTLRVLYGPHGAPDFFTDADIDTIVAAEWQVHYNSNRTGVRLVGPKPQWARADGGEAGLHPSNIHDNPYAIGAVDFTGDMPIILGPDGPSLGGFVCPFVVIATDRWKIGQLSPGDTLRFAPVDIADAATADSLQHQFIATGATLDPGPARPVASLSPILAVIDADAGRPRTVYRQQGDRNILVEYGPIVLDIELRIRVHALMCELERLAIPGVIDIVPGIRSLQLHFDGMLLDQRTALAALMSAEERLGDLQDFTIPSRIVHLPLSWRDPATIETIEKYMGAVRDDAPWCPDNIEFIRRVNGLPDAAAVENLIFEANYLVMGLGDVYLGAPVATPVDPRHRLVTTKYNPARTWTPPNVVGIGGAYMCIYGMEGPGGYQLFGRTIQVWNTHRQTDAFIDGKPWLLRFFDQIRFYPVSADELVEWRRDFPSGRRSIRIEETEFRLADYRAFLADNEDDIRAFETRRHAAFDAERAEWRRNGEFDRVTDPVETDPPAAAAIDVPDGAKLVEVPFGGSVWKLLVAAGDAVKAGDTIAIIEAMKMESAVQSPETGTIAAVYVQERQSLQAGAPLLALRTDA*
>MP0784_megahit_93182_287-718
GHLQVEISEEPFSLAEHRQFLKNNEQEIADFNARRDVAFREEVARWQDEDAAVESALMGSKTDIGQVDGHLVSAEISGNVWKLLVEEGSQVSEGQPLVIVEAMKMEFEIVANASGKVTGLHCQPGSIIHAGDPVLVIDPKAVA*
>MP0784_megahit_97842_2-748
VEICPANASYQVRYNPDMLTAQALQEKLEALEQEVASQQVRTLETRIIEVPVLYNDPWTHETLMRFRDHHQDPNATDLEYAARINGYDSVDAFIKAHSDTPWFVSMVGFVAGLPFMYQMVPRERQIQVPKYLRPRTDTPKQTVGIGGCFSVIYSVRGAGGYQMFGVTPMPIYDPADEQPHIDASMIYFRPGDIVKYRAVERDEYDTLLAGAEKGQFSPTVTPFTFDLDAFNQDPDGYARRVKEALYEH*
>MP0784_megahit_100422_2-559
NGAGSDLVVPENLKPALNNQWTLRVIYGPHGAPDFFTDDDMAMFFSTDWQVHYNSSRTGVRLVGPKPGWARSDGGEAGMHPSNIHDNAYAVGTVDFTGDMPVILGPDGPSLGGFVCPATVVMADRWKLGQLKAGDTLRFQAISLADADALAAEQDACLSSLSEPNKQVESAPITTPVLNTLSEQEV
>MP0784_megahit_104548_1-942
MTGRPVSRQRDIAMFNKVLIANRGAIATRVIATLKKLGVTAVAVYAEADRDSLHVTQADEAYCLGEGSARDTYLNQDALFALMEQHGIEAVHPGYGFLSENPDFVQGCEARGIAFIGPTPQQMDTFGLKHTARALAENTGVPLLPGTDLLKDKNTALQAAEQIGYPVMLKSTAGGGGIGMQICENADSLDKAWDTVRRLSANNFSNDGVFIEKYIARARHIEVQVFGDGQGHAVTLGERDCSAQRRHQKVLEETPAANLPDAVRSELQATAKALMEAVSYRNAGTVEFILDQDSNAFYFLEVNTRLQVEHGVTE
>MP0784_megahit_108176_2-166
MSFDTVLIANRGAIATRIIRTLRRMGLRSVAVYSEADEGSRHVSEADEAVCIGPA
>MP0784_megahit_109211_2-1153
RATQVVIAGAKLPASLDGNPINHWEVIDVPAGATLTLGKATAGARAYLLVRGGIECPRYLGSRSTFTLGQFGGHGGRALRSGDMLELPTLMPAPSRTLDNALAPAIGKGSESVTEIAVLYGPHGAPDFFTDSDIERFFDHEWEVHYNSSRTGVRLIGPRPEWARADGGEAGLHPSNIHDNAYAFGTIDFTGDMPVILGPDGPSLGGFVCPATVVRAERWKLGQLTAGDKVRFVPVTLTTARALEARQLTQLASLAPIPNVALTTERASPILRDVPASEAGERVVYRRAGDDFLLIEFGPMELDIALRFRVHAWMLWLREHPLTGLRELTPGIRSLQVHFEPLELSLDDLLVHLQQAEQALVDVESLEVESRIVHLPLSWDDPAC
>MP0784_megahit_110333_3-152
MFKKVLIANRGAIATRITRTLHEMNVKAVAIYAEADRDSLHVSAADESYS
>MP0784_megahit_134950_2818-3741
SWDDEACRLASEKYMQSVRENAPWCPDNIEFIRRINGLDSVDDVKKIVFDASYLVMGLGDVYLGAPVATPMDPRHRLVTTKYNPARTWTAENSVGIGGSYLCVYGMEGPGGYQFIGRTLQMWNRYETTKEFTKPWLLRFFDQIQFYEVSHDELMQIRRDFIHGNYELKIEETRFNLKDYNAFIEQHQAEIDTFTSMRQKAFNEELERWKRDGLLHFDSGDQQVEVDEALLPLADNAISVDSPLNCSIWKIEVEEGQDVKEGDTLMILEAMKMEILVTAPQAGKVTSLSRKAGSQVGMGDRLLVLEVE*
>MP0784_megahit_142809_1-876
QEQAVTGILELTPGIRSLQVHYDSMVLSLDELMSVLKQAEKDIQHVDDLDLPTRIVHIPISWDDEACRLASEKYMQSVRQNAPWCPDNIEFIRRINGLDSVDDVKKIVFDASYLVMGLGDVYLGAPVATPMDPRHRLVTTKYNPARTWTAENSVGIGGSYLCVYGMEGPGGYQFIGRTLQMWNRYEKTKEFTQPWLLRFFDQIRFYEVSHDELMQIRRDFIHGNYELKIEETRFNLKDYNAFIEKHQAEINAFTATRQQAFNEELERWKRDGLLHFDSGDQQAEVDEALLPL
>MP0784_megahit_145810_2-232
MSIEIISSGLQTTIQDLGRKGWRHMGVPESGGADKPSLKLANFLLSKALNSPVLECTLTGPSLKFFRSYSLVITGAD
>MP0784_megahit_147116_1-342
VNDGPSMGGFIVPYTVPSASFWKLGQAKPGDSFNFVEISVEQAQTLRAEQTIICSDASLVSSNEENILIRKKPIKKIDHIKIVDFDKEKLDEKIRNKMMEKKGMKNIKVRFFN*
>MP0784_megahit_150688_1144-2598
FVCPVTIAKAELWKVGQLKPGDSIRFSPISFAQAKAMEEAQDASIENLGVIPRVNPEISDHSDAFTSATMLAEKDADGHVPRIVYRQAGDKYILIEYGDNVLDLALRMRVHALMENLKASPVEGILELSPGVRSLQIHYDSRRIDQTTLVETLLDREKSIGSVDDMVVTSRVLHLPMAFEDSATLDAVTRYQETIRSDAPWLPSNVEFIRRINGLQSTDQVRDIIFSASYLVLGLGDVYLGAPCAVPIDPRHRLMTSKYNPARTYTAEGTVGIGGVYMCIYGMDSPGGYQLVGRTLPIWNKHLKNTQFHSGEPWLLKFFDQVRYYPVSEEKLTEMRDAFRHGHLQVEISEEPFSLAEHRQFLKNNEQEIADFNARRDVAFREEVARWQDEDAAVESALMGSKADIGEVDGHLISAEISGNVWKLLVEEGSQVSEGQPLVIVEAMKMEFEIVANASGKVTGLHCQPGSIINAGDPVLVIDPKAVA*
>MP0784_megahit_153673_3-551
KGHKMFLNSDWKLQSKSDRTGYRLDGPKWTFAEKATHKGLEHGTFPSNIIDQGYPVGAINLAGQTPIILVNDGPSMGGFIVPYTVPSASFWKLGQAKPGDNFNFVEISVEKAQTLRTEQTTICSETSLVSFNKENILIHKKPVKKIDHIKVVDFDKEKLDEKIRNKMMEKKGMKNIKVRFFN*
>MP0784_megahit_160161_1-324
MVQVIKKGLETSVQDYPGRIGTLNLGFPPSGPMDSWSFRLANVLVNNEPGTAALECQFMGPTLKFNDDRVIAITGADMSPKIDGTPVPLWESLKVKKDQILEMAFATV
>MP0784_megahit_162037_5701-9306
MSTPTVLIANRGAIATRIIRTLRTMGLRSVAVYSEADADSLHVSLADSAVCIGPPPATESYLDSAAIIAAAKETGAGYIHPGYGFLAENAEFAEACEAAGIVFIGPRPEHIRTFGLKHSARALAEEQGVPLAPGTGLLTGEDEAARAAADIAYPVILKATAGGGGIGMRICADEAELRDGFAGVVRQGESSFGDAGVFLERYIARARHIEVQIFGDGEGHVMPLGERDCSLQRRNQKVVEEAPAPCLSDALRRDLILAAVNLAQAAHYRSAGTVEFLFDAERQEFFFLEMNTRLQVEHGVTEEVMGVDLVEWMVRGGMGDYAFMDRAAPTARGHAVQVRLYAEDPALDYRPTTGTLSALSFPDSIRAETWCEAGSTISAWYDPMIAKLITHADTRENAIGAMQAALAESRIDGIETNLRWLRDVVQDESFIAGTVTTRLLDTIPYAPSSLQIVSGGTATTVQDWPGREGLWSVGVPPSGPMDDRSFRLGNLRLGNPEGTAGLEVTFTGPTLRFNAHARLCLAGADFGARLDGNPVARDTPFDVVAGQTLALGRVSGGGMRGYILFAGGLDIPPYLDSRSTFELGQFGGHAARRLLAGDTLHLAGNATTQSTPAEPEPELGNCWTLRVLYGPHGAPDFFTPDDVQAITTAEWQVHYNSNRTGVRLVGPKPEWARKDGGEAGLHPSNIHDNPYAIGAVDFTGDMPIILGPDGPSLGGFVCPFVVIAADRWKIGQLAPGNRLRFQPVDIAEAQAADQSAPLAGATTGVPADSQPRAPADHSPILAEIPAEGHRPRTVYRQQGDRNILVEYGAIVLDLELRIRVHALMTVLEAKGLHGVVDITPGIRSLQLHFDGKQLDQRSALAALMECEDELGDLEDFTIPSRIVHLPLSWRDPATIATVEKYMAAVRDDAPWCPDNIEFIRRINGLPDADAVQDIVFDASYLVMGLGDVYLGAPVATPVDPRHRLVTTKYNPARTWTPPNVVGIGGAYMCIYGMEGPGGYQLFGRTIQVWNTYRQTDVFKDGKPWLLRFFDQIRFFEVSAEELEEWRRDFPAGRRSIEVEHSEFRLADYRAFLSENAQSIAAFEETRQAAFDAERGEWERNGEFDRLSELADDIGGAALDAPVVDVPEGAEVVESPFGGYIWKLLVAEGDEVEKGDTVAVIEAMKMECPLESPAAGTISALYIEERQPIEPGAPLMALTRRC*
>MP0784_megahit_162533_1973-2122
MAEMQLESPVTGVVWKVVATPGAVVAAGDTVLIMESMKMEIPIESPEDAT
>MP0784_megahit_172106_3-629
PDGPSLGGFVCPATVITADLWKLGQLRAGDKVRFVPVSIEQAVALEAAQIQQIDALAAAPVEWQPVPVDSPILKRLPAEQFGDEIVYRAAGDHFLLVEYGEQMLDIRLRFRAHALMQWLQQNPVVGLRELTPGIRSLQVHFDSQQLSHSALLDHLFKAEQALSERLNELAVPSRIVHIPLSWDDEACQLAIEKYTQSVRKNAPWCPSNL
>MP0784_megahit_176205_326-970
GSYLCVYGMEGPGGYQFVGRTLQMWNRYRQTREFSKPWLLRFFDQIRFYEVSHEELQQIRRDFPQGRYPLRIEESQFSLAEHEAFINDNADDIEAFKQQRNAAFAEELRQWHANGQFNFESEELESSDEDVSWPEDSVGVDSPVSGSLWQAEVKVGDTVKAGQTLLILESMKMEIPLQAPCDGVVTHVLQQPGGRVQAGQPLVVLRDEALDTVA*
>MP0784_megahit_179562_3-1004
SRIEGLETNLRWLRDVLRDDSFAAGTVSTRLLDTVPYAPRSLQIVSGGTATTVQDWPGREGLWSIGVPPSGPMDDRSFRLGNLRLGNPEGTAGLEITFTGPTIRFNTSARLCLTGADFGAKLDGEPVALHTPFDVAAGQMLAMGRVTGGGMRGYLLFAGGLDIPPYLDSQSTFELGQFGGHAARRLVAGDTLHLAAAATDPVTAPAGGEQALGNCWTLRVLYGPHGAPDFFTPEDVETIAAAEWKVHYNSNRTGVRLVGPKPEWARTDGGEAGLHPSNIHDNPYAIGAVDFTGDMPIILGPDGPSLGGFVCPFVVIAADRWKIGQLAPGNRVRF
>MP0784_megahit_181133_2-808
DKDVKAFEKIIAKTPKSKNGQGYTDKDLKAFDNIVSSKDKKSKTELKTEVKNVLGKIYDTPKFLPAGDKYMLIEFGNVMNLELNFTAQNLAKAIKDHKVKGVYETSPCFASMLVHYEPDEIKFNDLKKELKSLVDSLGPSDDIEINSRIFSFPTVYLDKWTKECIEDYSNKIAKKKSDPELITELNNLESTEQFVRVHSGTEYWVSAIGFWPGLPFMMALDPRCKLTVPKYNPPRTWTPKGTVGMGGASTSIYPDRLPGGYQIFGIIPV
>MP0784_megahit_181601_13-237
MAEIQLESPVTGVVWKVVAGPGTVVAAGDTILIVESMKMEIPVESPEDGTVTVLQVGEGDQVSEDDPVATMETA*
>MP0784_megahit_184223_2-520
INATVEKYMATVREDAPWCPDNIEFIRRINGLSDADAVERVVFDASYLVMGLGDVYLGAPVATPVDPRHRLVTTKYNPARTWTPPNVVGIGGAYMCIYGMEGPGGYQLFGRTIQVWNTHRQTDAFVDGKPWLLRFFDQIRFFEVSAAELEEWRRDFPAGRRTIEVEHSEFRLA
>MP0784_megahit_184419_2-628
GGFVCPFVVIAADRWKIGQLAPGNRVRFQPVNIDEAEQANRAAPLAGASAGVADATPRSELAELSPLLAEIPAEGNRPRTVYRQQGDRNILVEYGPIVLDLELRIRVHALMTVLEAKGLAGVIDITPGIRSLQLHFDGRQLDQARALAALIQCEDELGDLEDFVIPSRIVHLPLSWRDPAINATVEKYMATVREDAPWCPDNIEFIRRI
>MP0784_megahit_185779_55-837
MVQVIKKGLETSVQDYPGRIGTLNLGFPPSGPMDSWSFRLANVLVQNEPGAAALECQFMGPTLKFNSDRIISITGANMSPKIDGTPVPLWESLEVKKDQILEMAFATVGARSYIAFSGGINTEPWLGSRSTFHKAGVGGIEGKAIQDGQVIPLNKSKSVAGRKIKKNSIPVMSTNKKWSVEVVKGPNDDWVDEKGHKMFLNSDWKLQSKSDRTGYRLDGPNWTFTEKATHKGLEHGTFPSNIIDQGYPVGAINLAGQTPII
>MP0784_megahit_186315_3-917
AESYLDGAAIIAAAKATGAGYIHPGYGFLAENAEFAEACEAAGIVFIGPHPEHIRTFGLKHSARALAEAQGVPLAPGTGLLTDEEEAAAAAEAIGYPVMLKATAGGGGIGMRICSSESELRDGFAGVVRQGASSFGDSGVFLERYIARARHIEVQVFGDGEGHVMPLGERDCSLQRRNQKVVEEAPAPCLSDALRRDLIAAAVDLAQAARYRSAGTVEFLFDAEREEFFFLEMNTRLQVEHGVTEEVMGVDLVEWMVRGGMGDFAFMDRTPPVANGHAIQVRLYAEDPALDYRPTTGTLSALSFP
>MP0784_megahit_187904_608-862
MFNKVLIANRGAIATRIIRTLRTLGVGSVAVYAECDADSLHVRLADEAYSLGEGAAADTYLQVDKLLAIAADTLGRRPPQRHVPI
>MP0784_megahit_188652_13834-14688
MSDVELEVLATGPLVTVQDRGRPGHAHLGVPRSGALDAAAHALAQRLVGNEPGAAGLEVLMGGLTVRLDEDRWVAVTGAEVPLWLGDRAVPTGRALRLPAGTPLTLGTPLRGARSHLAVSGGLVVDPVLGSRSTDTLSGLGPPPVRTGDRLPVGAPAGVPAAVEVPPAPPDGPLRLHPGPRADWCDGDPVDLLVRGAWTCGPDSDRVGLRLEGGDLPRARTDELASEGVLLGAVQLPPGGRPVVFLADHPTTGGYPVVAVVEPADLWRCAQLRPGDPVRFSRAW*
>MP0784_megahit_194976_3-1334
IISHADSRELAHQKLLAALDELQVYGIETNADYVGQILQDEAFLNAAVTTRYLDSFVYQPSTINILSPGTMTTIQDYPARVGYWDIGVPPSGPFDSLSFRLGNRLLANDESCAGLEITLSGPELSFNVATSIVVTGAELSIELNGEPQSAWQVISVKAGDKLKLGQVKGAGARAYLLVAGGIQCPEYLGSRSTFTLGQFGGHVGRTLKTGDVLHILPEQPVSDTATLAQDCQPEIQHHWDIHVVYGPHGAPDFFTDSDIEMFFNTDWKIHYNSSRTGVRLIGPRPEWARTDGGEAGLHPSNIHDNAYAVGSIDFTGDMPIILGPDGPSLGGFVCPATVITADLWKVGQLKAGDTVRFVPVSIETANALERAQNQAIDGLSQQAVSVETAAIDTPVHAISKDTSTGMDITYRLAGDHYLLVEFGEQTLDINLRFKVHALMLWLQE
>MP0784_megahit_198015_3-509
AALECQFMGPTLKFNSDRIIAITGANMSPKINGTPVPLWESLEVKKDQVLEMSFATVGARSYIAFSGGINTTPWLGSRSTFHKAGVGGIEGKAIQEGQIIPLNKSKSVAGRKIKKNSIPVMPTNKKWSVEVVKGPNDDWVDKKGHKMFLNSDWKLQSKSDRTGYRLDGP
>MP0784_megahit_198083_6168-7043
MKTRYTYGGDEHIYVEVDDEMSLDAFFKSLSMSNAVRNADIKGVTEICPANASFQVRYDPDIIAPEEMMKKVQELEDKAEDADKRLKTRIIEIPVYYQDPWTHETLMRFRERHQDPSGTDLDYAARINGFDSAEAFIEAHHSQPWFVSMVGFVAGLPFLYQLVEREKQLQVPKYLRPRTDTPKLTVGYGGCFSCIYSVRGAGGYQMFGVTPMPIFDPDQKQSYLSDFMVFFKPGDIVKWKPIDRAEYDRILAEVEADTYVPRIAEVDFDLEAFNADMPGTNAKLMEALNVV*
>MP0784_megahit_198083_7033-8004
MSFKVMQPGLSTSIQDLGRPGYFHLGIPIGGAMDRFALRVANMLVGNPEGAAGLEVVFMGPQIVFDQDALVAVTGADLPAKVDGVLQEGWTAFEVKSGQTLSFDFLKSGARAYIAISGGIDTPAALESRSTYPIGALGGIDGRNIQAGDVIPVGEADMIEPGLSVPENLRRMPGKPAELRVLPGLYWHRLTSAAQEGFFRDDWTVALEADRMGYRFKGGKPLEFVEREQPFGAGADPSNIVDGCYSYGSIQVPGGLEPIVLHRDAVSGGGYFTLGAIISADMDLIGQLQPHTQVKFRKVDMDEALQARAARKKMLAAVRAHLG*
>MP0784_megahit_199254_1-507
IEAARVLGSAATDTLAGLGPAPLRAGAVLAGGSAETGDVPASDLAPWSPPPPDLVIRLVPGPRADAFTPASEKALFEATWTVGAAADRVGMRLEGPRLQRTDAAELPSEGMVPGAIQVPPSGSPTILLADGPVTGGYAVIATVLDADLDLLGQAGPGTTVHFRHAPRY*
>MP0784_megahit_200865_1-600
KWLVEVVKGPNDDWVDEKGHKMFLNSDWKLQSKSDRTGYRLEGPKWSFTEKATNKSLEHGTFPSNIIDQGYPVGAINLAGQTPIILVNDGPSMGGFIVPYTVPSASFWKLGQAKPGDSFNFVEISVEKAQTLRTEQTMICSEASLVSSDKQDILIRKKQINKIDHIKIVDFDKEKLDEKVRNKMMEKKGMKNIKVRFFN*
>MP0784_megahit_205609_3939-4085
MSNEMTATTRYSQAGDEFLFVELNEEMTLEAFFRSISITQRLREIALPG
>MP0784_megahit_213657_19125-22739
MFNKVLIANRGAIATRIIRTLRKLGVGSVAVYAECDADSLHVRLADEAYSLGEGAAADTYLQVDKLLAIAAETGAQAIHPGYGFLSENSNFVRRCEAAGVAFIGPTPEQMLAFGLKHRARELAEQANVPLLPGTDLLTDLAAAKAEAARIGYPVMLKSTAGGGGIGMQLCHSEDELAGAFDSVKRLGASNFADDGVFLEKFIARARHIEVQVFADGKGSALALGERDCSSQRRNQKVVEECPAPNLSDAVRGELHATAEKLLSSVSYRNAGTVEFIYDADSHQFYFLEVNTRLQVEHGVTEEVYGVDLVEWMVRLAAGEELELDARRASLAPKGHSIQVRLYAEDPFRDFQPCAGLLSEVAFPSGDGIRIDHWIESGLEVPPYFDPMLAKVIVHAEERAAALTKLQNTLDATRLYGSETNLDYLRALTRDPALLAGEVTTRYLNSFRFQPARIDVLAGGTQTTIQDFPGRTGSWDVGVPPSGPFDSYAFRLGNRLLNNPADAAGLEITLQGPTLRFASASQIVLSGAAIDAKLDDQSIPAWQVIDVAAGQTLTLGRIKDAGARAYLAVLSGLQCPDYLGSKSTFTLGQFGGHNGRALRTGDVLHLSAGVSAVAPAEVPSELRPTISNQCELRVIYGPHGAPDFFTGKDIDSFFATDWEIHYNSSRTGVRLIGPKPEWARKDGGEAGLHPSNIHDNAYAFGTVDFTGDMPVILGPDGPSLGGFVCPATVITADLWKLGQLRAGDTVRFVPVSIEQAVALEAAQIQQIDTLAATPVDWQPVAIDSPILKRLPAEQFGDEIVYRAAGDHFLLVEYGEQMLDIRLRFRAHALMQWLQQNPVAGLRELTPGIRSLQVHFDSQQLSHDALLDHLLKAEQALSERLNELAVPSRIVHIPLSWDDEACQLAIEKYTQSVRKNAPWCPSNLEFIRRINGLDSIDDVKKVLFEASYLVMGLGDVYLGAPVATPTDPRHRLVTTKYNPARTWTAENSVGIGGSYLCVYGMEGPGGYQFVGRTLQMWNRYRQTREFSKPWLLRFFDQIRFYEVSHEELQQIRRDFPQGRYPLRIEESQFSLAEHEAFIADNADDIDAFKQQRNAAFAEELRQWHANGQFNFESEELESSDEDVSWPEDSVGVDSPVSGSLWQAEVKVGDTVKAGQTLLILESMKMEIPLQAPCAGVVTHVLQQPGGRVQAGQPLVVLRDEALETVA*
>MP0784_megahit_217571_12763-16368
MFKTVLIANRGEIAVRAIRTLKKLGITSVAVYSDSDRYAQHVEDADIAVALEGLKPADTYLSIEKLIQAAKQTGAEAIFPGYGFLSESADFSRACEENNIAFMGPTAEQILEFGLKHRARELAAAANVPMTPGTGLLDSLQEALASADRIGYPIMLKSTAGGGGIGLTRCDTPQALTDAYESVKRLGEQFFKDAGVFIECFIDKARHVEVQIFGDGQGQVVAFGERDCSLQRRNQKVVEETPAANLPEATRKKLHQAAVELGQSVNYRSAGTVEFIYDAKRDEFYFLEVNTRLQVEHPVTEMVTGLDLIECMLKVAAGDELDWNYLSNIQPQGAAIEVRVYAEDPAKNFQPSPGVLTEVAFPEDIRVDTWVKTGTEISQYFDPMIAKIIVHADDRAAAIEKLKTVLAETRLNGISTNLDYARAIVSDERFESMQIWTRMLDDFNYAPNVIEVVQAGTLSSIQDYPGRTGYWDIGVPPSGPMDDYAFQLANRIVGNDAKAAGFEFTLVGPTLKFHANTTIALTGASCKVLLDETEIDFWKPITVKAGQTLKIGQVESGCRTYLAVRDGLDVPLYLGSRSTFALGNFGGHAGRTLRVGDMIKLVDPAFASAELPVAIDRPQALSTDLIPEYGNEWEIGVLYGPHGAPDFFKSEYIEEFFASEWTVHFNSNRLGVRLSGPTPSWARENGGEAGLHPSNVHDCEYAIGAINFTGDFPVILAKDGPSLGGFVCPVTIAKAELWKVGQLKADDKIRFYPMSVEQANALELKQKANIENFANAENAAEIIEPTENVSTTILAQRDETDVSPKTVYRQAGDSYILLEYGENVLDLALRLRVHQLIQMIRDADIAGVLELSPGVRSLQIKYDGLVILQADLISKLLQLEAEMGDLSNLKIPSRIVHLPMAFEDSATLGAVERYQESVCAKAPWLPNNVDFIQRINGLAHRDEVKDIIFDANYLILGLGDVYLTAPCAVPIDPRHRLLSSKYNPARTFTAEGTVGIGGMYMCIYGMDSPGGYQLVGRTLPIWNKFKKNKQFGDKQWFLKFFDQIKYFPVTEDELNQWRADFENGRAEIKIEETEFDYASYVNFLENEAESIAAFKEKQQHAFTTEVSRWKEEFSTQAEEQIELPNDVDYSHLSSLNASMTGNIWKIFVESGQEVKKGETVAIIEAMKMELPVYAEEDGIVKAIICRAGQTVHSGEPLVYME*
>MP0784_megahit_219224_13182-16784
MFKKVLIANRGAIACRVIRTLRKLGIQSVAVYSEADRDSLHVSMADEAIFIGDSAAQQSYLNIEKILSAVLESGAEAIHPGYGFLSENAAFCDLCEQQGIAFIGPTSQQMRDFGLKHTARELAIQNQVPLLPGSQLLIDEQDAIVQATQIGYPLMLKSTAGGGGIGMRLVWNEVELRDAYQTVSYLAQANFKDAGLYLEKFVQNARHIEVQIFGDGKGQVLALGERDCSVQRRNQKVIEETPAPHLNHQQREYIQQIAIQLMQSVQYRSAGTVEFVMDTDTQEFYFLEVNTRLQVEHGVTEQVYGVDLVEWMVTLASGDWLEPTQQLESKGHSIQVRLYAEDPIKNFQPSAGLLTSVKFDASSRVETWVETGSNVSSFYDPMIAKIIVTANDRDHAIQAMQNSLSKTEIVGIETNLEYLQEIIRCEVFNQGTQTTRFLNTFEWKTQKIEVLQSGIQTAVQDVTGHLGYWDVGVPPSGAMDALSLNVANQLLDNPFNTAGLECTLQGPTLKFHCDSQIVLTGGDMEASLDGQIIPMWSTINVRKGQVLKCGRISTGCRSYIGIKGGLNVPAYLGSLATFTLGQFGGHAGRNLLIGDMLPIFESSLENTHLLDAAQIPSFGTSWEIAVMYGPHGAPDFFTKNDISMFFEQEWEIHFNSSRTGIRLVGPKPEWARIDGGEAGLHPSNIHDNAYAIGAIDFTGDMPIILGPDGPSLGGFVCPAVVINAELWKLGQLKAGDKVKFIPVSYQQAQQLEQQYQTALQHKTTANVNFSPVIQAEEITLENAVLATLAQGEDKPTVTYRPAGNHYLLVEYGDLVLDLNLRFRIHALMQWVKQQNIQGIIDLTPGIRSLQIHYHSSVLDQSDLLKLLQSAEAELPDIENMQVASRTVYLPLAWEDSQTQLATEKYTQLVRPDAPWCPDNIEFIRRINGLESKQAVKDVVYNTSYLVMGLGDVYLGAPVATPLDPRHRLVTTKYNPARTWTPENAVGIGGAYMCVYGMEGPGGYQFVGRTTQVWSRYRQNPNFELDKPWLLRFFDQIRFYEVSETELLEMREDFKAGRLKLRIEDGVLNLKEYNAFLKENQASIQEFKQVQQENFEAERRRWHEAGLAEYVSESMDVVLDDTEINIPTGGMVVESHMPGSVWKIECAVGDIIEEGETLAVIEAMKIEIPIIAPAKMKVDTILIDKAQTVKTGQALFTLAPA*
>MP0786_megahit_15841_3-761
IEKYMGAVRDDAPWCPDNIEFIRRVNGLPDAAAVENLIFEANYLVMGLGDVYLGAPVATPVDPRHRLVTTKYNPARTWTPPNVVGIGGAYMCIYGMEGPGGYQLFGRTIQVWNTHRQTDAFIDGKPWLLRFFDQIRFYPVSADELVEWRRDFPSGRRSIRIEETEFRLADYRAFLADNEDDIRAFETRRHAAFDAERAEWRRNGEFDRVTDPVETDPPAAAAIDVPDGAKLVEVPFGGSVWKLLVAAGDAVKA
>MP0786_megahit_17408_485-808
MTLRIMNAGPQATLQGNQRAGYRYSGIPSSGPADPVSHAIANHLVGNHASTTGIEITYGPFSVEFQASAAIALTGAVAPTSLNGRVVSFHETHFVKQGDFLEVGRPDH
>MP0786_megahit_19658_188-1003
MKTRYTHGGDEHIFVEIDEEMSLEAFFKSLTLASSLREKNIAGVTEICPANASFQVIFNPDKISPDAMLKELKHLEKSLEETKSIIDTRIIEVPVFYRDPWTEETLMRFRDRHQDPKSTDIEYSAKLNGYNTVEDFIEAHSSSLWIVTMVGFVAGLPFVYQLVDRERQIEVPKYLRPRTDTPKLTVGYGGCFGCIYSVRGAGGYQMFGITPMPIYDPKQELSYLKDFMVFFRPGDLIKFSSIDRTEYDEMLKETDNGQFEPRIRNFQFSLEN
>MP0786_megahit_33274_1-459
MNYRPRRAVVQTLTGDVDNCGGRIQIDGVDGLIDVRRIDGDTYEATIGGRRFEVIVANGPDADWGWVDGRTFRWPHRPDVHTASAAADVAQAGSVASPIAATMPATVSQVAVTVGQRVARGDVLVMLEAMKMEIPLRAPGEARVAAIRCAEGE
>MP0786_megahit_45466_1-585
DLVQWMLQLAGGERPPLDDSYTSQGSSMEVRIYAEDALKDFQPSPGELTEVRFPDNIRLDGWVDTGTVVSPHYDPMLAKVIVHGSDRADALKKMQTALAQTRLSGIATNLDYLRQILRDDNVIAGTVSTRYLETFTYTPRAFDVVEPGTYTTVQDYPGRAGYWDIGVPPSGPMDDFAFRLANRIVGNHDSAAGLE
>MP0786_megahit_46061_2-94
MSFDTVLIANRGAIATRIIRTLRRMGLRSVA
>MP0786_megahit_50824_3-641
VGGIDGKAIQDGQVLPLKKNNIISPRKIKKSSIPIMSTDKNWSIEVVRGPNDDWIDKKGHQIFLNSKWKLQAKSDRTGYRLDGPKLSFAEKATNKSLEHGSEPSNIIDQGYPAGAVNLAGQTPIILVNDGPSMGGFINPYTVPSAAFWKLGQAKPGDTFNFIEVSVEKAQSLRTEQSAICSEESLELFNKDKITERDEVIKKINSIKIVDFEK
>MP0786_megahit_64478_1-837
PPLASVALPELSTQWTLRVLYGPHGAPDFFTDADIDTIVAAEWQVHYNSNRTGVRLVGPKPQWARADGGEAGLHPSNIHDNPYAIGAVDFTGDMPIILGPDGPSLGGFVCPFVVIATDRWKIGQLSPGDTLRFAPVDIADAATADSLQHQFIATGATLDPGPARPVASLSPILAVIDADAGRPRTVYRQQGDRNILVEYGPIVLDIELRIRVHALMCELERLAIPGVIDIVPGIRSLQLHFDGMLLDQRTALAALMSAEERLGDLQDFTIPSRIVHLPL
>MP0786_megahit_120876_1-681
LGASNFADDGVFLEKFIARARHIEVQVFADGKGNALALGERDCSSQRRNQKVVEECPAPNLSDAVRSELHATAEKLLSSVSYRNAGTVEFIYDADSHQFYFLEVNTRLQVEHGVTEEVFGVDLVEWMVRLAAGEELELNARRANLAPKGHSIQVRLYAEDPFRDFQPCAGLLSEVAFPSGDGIRIDHWIESGLEVPPYFDPMLAKVIVHAEDRAAALVKLQDTLDAT
>MP0786_megahit_125670_1-579
PTVYLDKWTKECIEDYSSKITKKTPDPEFITEINNLENTDQFVRVHSGTEYWVSSLGFWPGLPFMMPLDPRCKLTAPKYNPPRTWTPKGAIGMGGSSTSIYPDRLPGGYQIFGIIPVPIWDTQKSFSVFEESICLFKPGDRVKFVPTTYEEFDHVSSKVKDKSYDYNIIEYQKFSVKNYKTWLTTIDKTKRF*
>MP0786_megahit_125670_585-944
MTEVIKKGLETSVQDYPGRIGSLNQGFPASGPMDSWSFRLANLLVGNKSDAAALECQFMGPTLKFKSDRIIAITGANMSPKLDGKTIPLWESVEVKANQTLEMQFATIGARSYIAFSGGI
>MP0786_megahit_126712_584-808
MAEIQLESPVTGVVWKVVAGPGTVVAAGDTILIVESMKMEIPVESPEDGTVTVLQVGEGDQVSEDDPVATMETA*
>MP0786_megahit_149272_3-188
MSESYFEILRPGINSTLQDLGRSNMNHIGIPFSGAMDTRSYLISNQLVSNNLNEVSLEFAYQ
>MP0786_megahit_158006_7-1128
MVEVLKKGLETSIQDYPGRIGALNQGFPISGPMDSLSFRLANILVENEDKAAALECQFMGPSLKFKSKRTIAITGADMSPKLDGNLIPMWESIEVKAGQVLELAYAIIGARSYIAFSGGIKNEPWLNSRSTFHKAGVGGIEGKAIQEGQVLPLGISKSVAGRKIKKNSIPSMPENKKWSIEVVRGPNDDWVNEEGHNMFLNTAWKLQAKSDRTGYRLDGPEWSFTDKATNKGLEHGSEPSNIIDQGYPAGAVNLAGQTPIILVNDGPSMGGFINPYTVPSGSFWKLGQVKPSETLNFIKISLEEAQTLRKEQNEICSELSIEKFNEFSTLKSKKITKIDEIKIKDFDQDKRKEKKRSKLYEKKGLNKIKVRFF*
>MP0786_megahit_158006_1135-1881
NNVKGVYETAPCFASMLVHYNPDEIKFNDLKNEMSSLIKSLGPTDEIEINSRVFSFPTVYLDKWTKECVDDYINKIAKKKPDPEFITELNNLENTEQFIRVHSGTEYWVSSLGFWPGLPFMMPLDPRCMLTAPKYNPPRTWTPKGAVGMGGASTSIYPEALPGGYQIFGIIPVPIWDTKKSFSVFENSICLFKPGDRVKFVPTTYDEFEYVANKVEDRTYDYNIIEYQKFSIKNYKKWLSTIDKSKRF*
>MP0786_megahit_166754_1-531
LRFFDQIRFFEVSAAELEEWRRDFAAGRRTIEVEHSEFRLADYRAFLADNADSIAEFETRRQAAFDAERAEWERTGEFDRVSELIEDGGSGGLDVPAIEVPDGADVIESPFGGYIWKLLVAEGDEVEAGATVAVIEAMKMETPLESPAAGTISALYIEERQPIEPGAPLMALSRRA*
>MP0786_megahit_180527_3-1637
TGPTIRFNTSARLCLTGADFGAKLDGEPVALHTPFDVAAGQMLAMGRVTGGGMRGYLLFAGGLDIPPYLDSQSTFELGQFGGHVARRLVAGDTLHLAAAATDPVTAPAGGEQALGNCWTLRVLYGPHGAPDFFTPEDVETIAAAEWKVHYNSNRTGVRLVGPKPEWARTDGGEAGLHPSNIHDNPYAIGAVDFTGDMPIILGPDGPSLGGFVCPFVVIAADRWKIGQLAPGNRVRFQPVNIDEAEQANRAAPLAGASAGVADATPRSELAELSPVLAEIPAEGNRPRTVYRQQGDRNILVEYGPIVLDLELRIRVHALMTVLEAKGLAGVIDITPGIRSLQLHFDGRQLDQARALAALIQCEDELGDLEDFVIPSRIVHLPLSWRDPAINATVEKYMATVREDAPWCPDNIEFIRRINGLSDADAVERVVFDASYLVMGLGDVYLGAPVATPVDPRHRLVTTKYNPARTWTPPNVVGIGGAYMCIYGMEGPGGYQLFGRTIQVWNTHRQTDAFVDGKPWLLRFFDQIRFFEVSAAELEEWRRDFP
>MP0786_megahit_181129_2-517
LANVLVENKQETAALECQFMGPCLKFNSNRIIAITGANMSPKLDGNPIPLWESIEVKADQVLEMEFATIGARSYIAFSGGIISEPWLSSRSTFHKAGVGGIEGKAIQEGQIIPLGKSKSVAGRKIKKSSMPIMSTDKKWAIEVVRGPNDDWVDEKGHKMFLNSEWKLQAKSD
>MP0786_megahit_184325_2-1201
MSDATVLIANRGAIATRIIRTLRRMGLRSVAVYSEADADSLHVVQADEAVCIGPAPAAESYLDGAAIIAAAKATGAGYIHPGYGFLAENAEFAEACEAAGIVFIGPRPEHIRTFGLKHSARALAEAQGVPLAPGTGLLTDEEEAAAAAEAIGYPVMLKATAGGGGIGMRICSSESELRDGFAGVVRQGASSFGDSGVFLERYIARARHIEVQVFGDGEGHVMPLGERDCSLQRRNQKVVEEAPAPCLSDALRRDLIAAAVDLAQAARYRSAGTVEFLFDAEREEFFFLEMNTRLQVEHGVTEEVMGVDLVEWMVRGGMGDFAFMDRTPPVANGHAIQVRLYAEDPALDYRPTTGTLSALSFPDDIRAETWCEAGSTVSPWYDPMIAKLITHADSRDGAIA
>MP0786_megahit_197096_202-663
MAIYNRQNKEVLINMVEVIKKGLETSIQDYPGRIGSLNQGFPPSGPMDSWSFRLANVLVENKQDAAALECQFMGPSLKFNSNRIIAITGANMSPKLDGNPVPLWESIEVKANQVLEMEFATIGARSYIAFSGGIISEPWLSSRSTFHKAGVGGI
>MP0786_megahit_210975_1692-1982
MRIEVLSKGLFSLIIDNGRVGRQRDGFCESGPMDSNAYDWANFLAFNLDGTPCFEAIGEMRLRVDEDCIIAVTGREPSLDVDGNVKATYQSQHVPAG
>MP0786_megahit_215427_2-520
MVQVIKKGLETSVQDYPGRIGTLNLGFPPSGPMDSWSFRLANVLVENEPGAAALECQFLGPTLKFNSDRIIAITGANMSPKINGTPVPLWESLEVKKDQVLEMSFATVGARSYIAFSGGINTTPWLGSRSTFHKAGVGGINGKAIQDGQIIPLNKSKSVAGRKIKKNSIPVMS
>MP0786_megahit_215427_526-903
LDPRCKLTVPKYNPPRTWTPKGTVGMGGASTSIYPDRLPGGYQIFGIIPVPIWDTKKSFPVFENNICLFQPGDRVKFIPTTYEEFEHVSKKVKDGTYDYNIVEYQKFSVKNYKKWLTTIDQTKRF*
>MP0786_megahit_228785_1-366
AGQTPIILVNDGPSMGGFIVPYTVPSASFWKLGQAKPGDSFNFVEISVEQAQTLRAEQTIICSDASLVSSNEENILIRKKPIKKIDHIKIVDFDKEKLDEKIRNKMMEKKGMKNIKVRFFN*
>MP0786_megahit_231474_212-706
MNKAYFEILRPGINSTLQDEGRAHQYHIGVSFSGAMDKRNYLISNCLVGNKSNAASLEFAYQGPLLKLKFGNATAAITGNVTFNIIRNNSNIEKGICYQTFYLNSEDQIDIISTDKSVYGYLAVKEGFVGEYFWESCSVNTRAKIGSNQGEKFSTNDKLYLNQNE
>MP0786_megahit_235851_1-1584
MFNKVLIANRGAIATRIIRTLRKLGVGSVAVYAECDADSLHVRLADEAYSLGEGAAADTYLQVDKLLAIAAETGAQAIHPGYGFLSENSNFVRRCEAAGVAFIGPTPEQMLAFGLKHRARELAEQANVPLLPGTDLLTDLAAAKAEAARIGYPVMLKSTAGGGGIGMQLCHSEDELAGAFDSVKRLGASNFADDGVFLEKFIARARHIEVQVFADGKGSALALGERDCSSQRRNQKVVEECPAPNLSDAVRGELHATAEKLLSSVSYRNAGTVEFIYDADSHQFYFLEVNTRLQVEHGVTEEVYGVDLVEWMVRLAAGEELELDARRASLAPKGHSIQVRLYAEDPFRDFQPCAGLLSEVAFPSGDGIRIDHWIESGLEVPPYFDPMLAKVIVHAEERAAALTKLQNTLDATRLYGSETNLDYLRALTRDPALLAGEVTTRYLNSFRFQPARIDVLAGGTQTTIQDFPGRTGSWDVGVPPSGPFDSYAFRLGNRLLNNPADAAGLEITLQGPTLRFASASQIVLSGAA
>MP0786_megahit_239202_3-509
MVQVIKKGLETSVQDYPGRIGALNLGFPPSGPMDSWSFRLANVLVENEPGAAALECQFMGPTLKFNSDRIIAITGANMSPKINGTPVPLWESLEVKKDQVLEMSFATVGARSYIAFSGGINTTPWLGSRSTFHKAGVGGVEGKAIQEGQIIPLNKSKSVAGRKIKKNSI
>MP0786_megahit_241912_1-582
VKGPNDDWVDEKGHKMFLNSDWKLQSKSDRTGYRLDGPNWTFAKKATHKGLEHGTFPSNIIDQGYPVGAINLAGQTPIILVNDGPSMGGFIVPYTVPSASFWKLGQAKPGDSFNFVEISVEKAQTLRTEQTTICSEVSLVSSNKQNILIRKKQINKIDHIKVIDFDKEKLDEKIRNKMMQKKGMKNIKVRFFN*
>MP0786_megahit_247086_3-131
MLEVIKKGLETSIQDYPGRIGCLNQGFPPSGPMDSWSFRLANV
>MP0786_megahit_247086_136-849
FASMLVHYEPEEIKFNDLKNEMKSLIDSLGPTDDIEINSRIFSFPTVYLDKWTQECIEDYSNKIVKKKSDPELITEVNNLESTDQFVRVHSGTEYWVAAIGFWPGLPFMMALDPRCKLTVPKYNPPRTWTPKGTVGMGGSSTSIYPDRLPGGYQIFGIIPVPIWDTKKSFPVFENNICLFKPGDRVKFIPTDYKEFDHITNEIENKTFDYSSIIDHQKFSVKKYKAWLSKLDKNKRF*
>MP0786_megahit_247378_3-131
MATEITTTVPGNIWKVLVKEGDIVKIGDTLFIMEVMKTEVNHD
>MP0786_megahit_247378_164-769
SDKKWSIEVVRGPNDDWIDEKGHKMFLSSEWKLQSKSDRTGYRLDGPKWSFSEKATQKGVEHGSDPSNIIDQGYPVGAINLAGQTPIILVNDGPSMGGFINPYTVPSASLWKLGQAKPGDSLKFIEVSVENAQELRSKQNNICSTSSLETLNVNGSADKKSQTNKINHIKIKDFEKEKEKEKIRNKIAEKKGLKKMKVRFF*
>MP0786_megahit_248583_3-581
AIQEGQIIPLNKSKSVAGRKIKKNSIPVMSTNKKWSVEVVKGPNDDWVDEKGHKMFLNSDWKLQSKSDRTGYRLDGPKWSFTKKATHKGLEHGTFPSNIIDQGYPVGAINLAGQTPIILVNDGPSMGGFIVPYTVPSASFWKLGQAKPGDRFNFVEISVEKAQALRAEQTMICSEASLVSSDKQDILIRKKQI
>MP0786_megahit_249505_12535-14652
ADAAGLEITLQGPTLRFASASQIVLSGAAIDAKLDDQSIPAWQVIDVAAGQTLTLGRIKDAGARAYLAVLSGLQCPDYLGSKSTFTLGQFGGHNGRALRTGDVLHLSAGVSAVAPAEVPSELRPTISNQCELRVIYGPHGAPDFFTGKDIDSFFATDWEIHYNSSRTGVRLIGPKPEWARKDGGEAGLHPSNIHDNAYAFGTVDFTGDMPVILGPDGPSLGGFVCPATVITADLWKLGQLRAGDTVRFVPVSIEQAVALEAAQIQQIDTLAATPVDWQPVAIDSPILKRLPAEQFGDEIVYRAAGDHFLLVEYGEQMLDIRLRFRAHALMQWLQQNPVAGLRELTPGIRSLQVHFDSQQLSHDALLDHLLKAEQALSERLNELAVPSRIVHIPLSWDDEACQLAIEKYTQSVRKNAPWCPSNLEFIRRINGLDSIDDVKKVLFEASYLVMGLGDVYLGAPVATPTDPRHRLVTTKYNPARTWTAENSVGIGGSYLCVYGMEGPGGYQFVGRTLQMWNRYRQTREFSKPWLLRFFDQIRFYEVSHEELQQIRRDFPQGRYPLRIEESQFSLAEHEAFIADNADDIDAFKQQRNAAFAEELRQWHANGQFNFESEELESSDEDVSWPEDSVGVDSPVSGSLWQAEVKVGDTVKAGQTLLILESMKMEIPLQAPCAGVVTHVLQQPGGRVQAGQPLVVLRDEALETVA*
>MP0786_megahit_253995_2-271
LPGGYQIFGITPVPIWDTKKSFSVFENSICLFKPGDRVKFIPTDYEEFDLVANKIENKTFDYNSIIDHQKFSVKKYKAWLSELDKNKRF*
>MP0786_megahit_253995_276-875
MVEVIKKGLETSIQDYPGRIGCLNQGFPPSGPMDSWSFRLANVLVENSSEAAALECQFTGPTLKFKSNRVIAITGANMSPKLDGDAIPLWESVQVKAGQVLDMEFATIGARSYIAFSGGIMSEPWLGSRSTFHKAGVGGINGKAIQEGQTIPLGKSSAKAGNKIKKSSLPIISSDKKWSIEVVRGPNDDWIDEKGHKMFL
>MP0786_megahit_258405_3-608
SDKKWSIEVVRGPNDDWIDEKGHKMFLNSEWKLQAKSDRTGYRLDGPKWSFSEKATQKGIEHGSDPSNIIDQGYPVGAVNLAGQTPIILVNDGPSMGGFINPYTVPSASLWKLGQAKPGDSLKFIEVSVEKAQELRTKQNNICSTKSFETLNINGSVDKKSRTNKINHIKIKDFEKEKEKEKMRNKITEKKGLKKMKVRFF*
>MP0786_megahit_261916_1-915
LQNEHFVNATYNTKFIENNLNLILQKKGSIGSLEINEEATKKLRQEKNNKTPQVVINKNEQKEPKIKIKNVPGKIYENPKFLPGGDKYMLIEFGNVMDLEINFKAQNLAQAIKNKKVKGVYETAPCFASMLVHYNPDEIKFNDLKNELSSLIKSLGPTDEIEINSRVFSFPTVYLDKWTKECVNDYINKIAKKKPDPEFITELNNLEDTEHFVRVHSGTEYWVSSLGFWPGLPFMMPLDPRCLLTAPKYNPPRTWTPKGTVGMGGASTAIYPEALPGGYQIFGITPVPIWDTKKSFSVFENSICL
>MP0786_megahit_267463_1-660
MVQVIKKGLETSVQDYPGRIGTLNLGFPPSGPMDSWSFRLANVLVQNEPGAAALECQFMGPTLKFNSDRIISITGANMSPKIDGTPVPLWESLEVKKDQILEMAFATVGARSYIAFSGGINTEPWLGSRSTFHKAGVGGIEGKAIQDGQVIPLNKSKSVAGRKIKKNSIPVMSTNKKWSVEVVKGPNDDWVDEKGHKMFLNSDWKLQSKSDRTGYRLDGP
>MP0786_megahit_267870_3-263
MSISVLQGGLQSTIQDLGRNGYAHYGISASGAADAVSLRIGNLLVGNPEEYSGLEMTLTGGKYQFNKDAFIALSGSEFHANLDGEPF
>MP0786_megahit_274840_239-709
MVKVIKKGLETSVQDYPGRIGTLNLGFPPSGPMDSWSFRLANVLVGNEPGTSALECQFMGPTLKFNSDRVIAITGADMSPKIAGTPVPLWESLEVKKDQVLEMAFATIGARSYIAFSGGINTTPWLGSRSTFHKAGVGGIDGKAIQDGQIIPLNKSK
>MP0786_megahit_275584_31-504
MVKVIKKGLETSVQDYPGRIGALNLGFPPSGPMDSWSFRLANVLVENEPGTAALECQFMGPTLKFNSDRIIAITGADMSPKIDGSPVPLWESLEVKKDQVLEMAFATIGARSYISFSGGINTTPWLDSRSTFHKAGVGGIDGKAIQDGQIIPLNKSKS
>MP0786_megahit_280896_2-547
PSGPMDSWSFRLANVLVNNEPGTAALECQFMGPTLKFNDDRVIAITGADMSPKIDGTPVPLWESLEVKKDQILEIAFATVGARSYIAFSGGINTTPWLGSRSTFHKAGVGGIDGKAIQDGQIIPLNKSKSVKGRKIKNSSIPVMSTNKKWLVEVVKGPNDDWVDEKGHKMFLNSDWKLQSKS
>MP0786_megahit_280962_2-547
PSGPMDSWSFRLANVLVNNEPGTAALECQFMGPTLKFNDDRVIAITGADMSPKIDGTPVPLWESLKVKKDQILEMAFATVGARSYIAFSGGINTAPWLGSRSTFHKAGVGGIDGKAIQDEQIIPLNKSKSVKRRKIKNSSIPVMSTNKKWLVEVVKGPNDDWVDEKGHKMFLNSDWKLQSKS
>MP0786_megahit_282785_3-1121
NFLPSPGKISKLKIPETSSTNIRLDIGVDEGDEISFYYDPMIAKIISKGSTRAESINNMIKYLKEFEIEGINTNKSFLISVLQNKTFEEANFNTKFIENNLSAFIKKKEDILQTKQQDANKINQEYSDKDVKAFEKIIAKTPKSKNGQGYTDKDLKAFDNIVSSKDKKSKTEVKNVLGKIYDTPKFLPAGDKYMLIEFGNVMNLELNFTAQNLAKAIKDHKVKGVYETSPCFASMLVHYEPDEIKFNDLKKELKSLVDSLGPSDDIEINSRIFSFPTVYLDKWTKECIEDYSNKIAKKKSDPELITELNNLESTEQFVRVHSGTEYWVSAIGFWPGLPFMMALDPRCKLTVPKYNPPRTWTPKGTVGMGGAST
>MP0786_megahit_282986_12-587
GPNDDWVDEKGHKMFLNSDWKLQSKSDRTGYRLEGPKWSFTEKATNKSLEHGTFPSNIIDQGYPVGAINLAGQTPIILVNDGPSMGGFIVPYTVPSASFWKLGQAKPGDSFNFVEISVEKAQTLRTEQTMICSEASLVSSDKQDILIRKKQINKIDHIKVVDFDKEKLDEKVRNKMMEKKGMKNIKVRFFN*
>MP0788_megahit_14703_1-144
IISADMDLIGQLQPHTQVKFRKVDMDEALQARAARKKMLAAVRAHLG*
>MP0788_megahit_14713_2-112
IEIPIIAPAKMKVDTILIDKAQTVKTGQALFTLAPA*
>MP0788_megahit_15024_3-632
TELVYGVDIVEWMVKLGAGELPRLETLAQTLSPTGHAVQARLYAEDPAHDFRPSAGLLTEVIFPKASSLRIDHAIEAGLEVSPLFDPMLAKVMVHAESRKQATAQLADTLDNASVYGIATNRSWLAHVLRAERFQQADIDTHWLTTLAWAPPAMEVIAPGTLTTIQDFPGRQGHWDVGVPPSGPFDDWSFRLGNRLLDNPTDAAGLEITL
>MP0788_megahit_24167_1-831
MSFKVMQPGLSTSIQDLGRPGYFHLGIPIGGAMDRFALRVANMLVGNPEGAAGLEVVFMGPQIVFDQDALVAVTGADLPAKVDGVLQEGWTAFEVKSGQTLSFDFLKSGARAYIAISGGIDTPAALESRSTYPIGALGGIDGRNIQAGDVIPVGEADMIEPGLSVPENLRRMPGKPAELRVLPGLYWHRLTSAAQEGFFRDDWTVALEADRMGYRFKGGKPLEFVEREQPFGAGADPSNIVDGCYSYGSIQVPGGLEPIVLHRDAVSGGGYFTLGAI
>MP0788_megahit_24167_821-1696
MKTRYTYGGDEHIYVEVDDEMSLDAFFKSLSMSNAVRNADIKGVTEICPANASFQVRYDPDIIAPEEMMKKVQELEDKAEDADKRLKTRIIEIPVYYQDPWTHETLMRFRERHQDPSGTDLDYAARINGFDSAEAFIEAHHSQPWFVSMVGFVAGLPFLYQLVEREKQLQVPKYLRPRTDTPKLTVGYGGCFSCIYSVRGAGGYQMFGVTPMPIFDPDQKQSYLSDFMVFFKPGDIVKWKPIDRAEYDRILAEVEADTYVPRIAEVDFDLEAFNADMPGTNAKLMEALNVV*
>MP0788_megahit_28995_1-120
LADHPTTGGYPVVAVVDPADLWRCAQLRPGDPVRFTRAR*
>MP0788_megahit_40716_3-332
MTLRIMNAGPQATLQGNQRAGYRYSGIPSSGPADPVSHAIANHLVGNHASTTGIEITYGPFSVEFQASAAIALTGAVAPTSLNGRVVSFHETHFVKQGDFLEVGRPDHGL
>MP0788_megahit_77845_1-582
RPGINTTFQDLGRKNLYHIGIPFSGAMDNRNFILANAIAGNKENTPIIEFAYQGPLLKFKGEKVNFNITGNVSFKLIKKEEQIEGNCYQNYTLEEGDQLDILSTNKSVYGYLAISGNFDVKFQWGSCSTNTKANVGANDGKKIDKDQLIKILNTHSHDSKRKLEYINSKIENIRVIKGTNFDYFSEESKKNFFF
>MP0788_megahit_77977_3-128
MARIELESPVTGVVWKVARGPGTVVAAGDAVVIVESMKMEIP
>MP0788_megahit_104644_1-492
IVELNNLQNTEQFVRVHSGTEYWVSALGFWPGLPFMMPLDPRCKLTAPKYNPPRTWTPKGAVGMGGSSTSIYPDRLPGGYQIFGIIPVPIWDTQKSFSVFEESICLFKPGDRVKFVPTSYEEFDHVSNKVKDKSYDYNIIDYQKFSVKNYKNWLTTIDKTKRF*
>MP0788_megahit_106447_1-945
PTLKFDSNRTIAITGADMSPKIDGTPVPLWESIEIKKDQTLEMSFATIGARSYIAFSGGINTNPWLGSRSTFHKAGVGGIEGKAIQEGQKIPLNKSKVIGKNKINKTSIPIMSTNKKWSVEVVKGPNDDWVDEKGHKMFLSSNWKLQSKSDRTGYRLEGPKWSFTEKATNKGLEHGTFPSNIIDQGYPMGAINLAGQTPIILVNDGPSMGGFIVPYTVPSASFWKLGQAKPGDIFNFKEISVEKAQELRAEQSAICSEASLLFSKKENILTDKPNIKIDNIKIVDFDKEKMNEKIRSKIMEKRGMKNIKVKFFD*
>MP0788_megahit_123257_3-530
RIGALNQGFPISGPMDSLSFRLANILVENEDKAAALECQFMGPSLKFKSKRTIAITGADMSPKLDGNLIPMWESIEVKEGQVLELAFAIIGARSYIAFSGGITNEPWLNSRSTFHKAGVGGIEGKAIQEGQVLPLGRSKSVAGRKIKKSSIPSMPENKKWSIEVVRGPNDDWIDEK
>MP0788_megahit_135803_2-847
NVLVQNEPGAAALECQFMGPTLKFNSDRIISITGANMSPKIDGTPVPLWESLEVKKDQILEMAFATVGARSYIAFSGGINTEPWLGSRSTFHKAGVGGIKGKAIQNGQTIPLNKSKSVAGRKIKKSSIPVMSKNKKWSIEVVKGPNDDWVDEKGHKMFLNSDWKLQSKSDRTGYRLEGPEWTFTEKATHKGLEHGTFPSNIIDQGYPVGAINLAGQTPIILVNDGPSMGGFIVPYTVPSASFWKLGQAKPGDSLNFKEITVEQAQILRAEQTVICSETSVES
>MP0788_megahit_145470_1827-2051
MARIELESPVTGVVWKVVAGPGSTVAGGDTVVIVESMKMEIPVEATEAGTVAEVLVVEGDQVSEDDPVAVIETD*
>MP0788_megahit_152625_2-697
AIGAMQAALAESRIDGIETNLRWLRDVVQDESFIAGTVTTRLLDTIPYAPSSLQIVSGGTATTVQDWPGREGLWSVGVPPSGPMDDRSFRLGNLRLGNPEGTAGLEVTFTGPTLRFNAPARLCLAGADFGARLDGNPVARDTPFDVVAGQTLALGRVSGGGMRGYILFAGGLDIPPYLDSRSTFELGQFGGHAARRLLAGDTLHLAGNATTTDMPAGPEPELGNCWTLRVLY
>MP0788_megahit_155712_1-603
LLTGEDEAARAAADIGYPVILKATAGGGGIGMRICADEAELRDGFAGVVRQGESSFGDAGVFLERYIARARHIEVQIFGDGEGHVMPLGERDCSLQRRNQKVVEEAPAPCLSDALRRDLILAAVNLAQAAHYRSAGTVEFLFDAERQEFFFLEMNTRLQVEHGVTEEVMDVDLVEWMVRGGMGDYAFMDRAAPTARGHAVQ
>MP0788_megahit_157988_5082-6905
LAGDTLHLAGNATTQSTPAEPEPELGNCWTLRVLYGPHGAPDFFTPDDVQAITTAEWQVHYNSNRTGVRLVGPKPEWARKDGGEAGLHPSNIHDNPYAIGAVDFTGDMPIILGPDGPSLGGFVCPFVVIAADRWKIGQLAPGNRLRFQPVDIAEAQAADQSAPLAGATTGVPADSQPRAPADLSPILAEIPAEGHRPRTVYRQQGDRNILVEYGAIVLDLELRIRVHALMTVLEAKGLHGVVDITPGIRSLQLHFDGKQLDQRSALAALMECEDELGDLEDFTIPSRIVHLPLSWRDPATIATVEKYMAAVRDDAPWCPDNIEFIRRINGLPDADAVQDIVFDASYLVMGLGDVYLGAPVATPVDPRHRLVTTKYNPARTWTPPNVVGIGGAYMCIYGMEGPGGYQLFGRTIQVWNTYRQTDVFKDGKPWLLRFFDQIRFFEVSAEELEEWRRDFPAGRRSIEVEHSEFRLADYRAFLSENAQSIAAFEETRQAAFDAERGEWERNGEFDRLSELADDIGGAALDAPVVDVPEGAEVVESPFGGYIWKLLVAEGDEVEKGDTVAVIEAMKMECPLESPAAGTISSLYIEERQPIEPGAPLMALTRRC*
>MP0788_megahit_158431_3-344
MSTPTVLIANRGAIATRIIRTLRTMGLRSVAVYSEADADSLHVSLADSAVCIGPPPATESYLDSAAIIAAAKETGAGYIHPGYGFLAENAEFAEACEAAGIVFIGPRPEHIRTF
>MP0788_megahit_163530_8422-9549
MVQVIKKGLETSVQDYPGRIGTLNQGFPASGPMDSWSFRLANILVGNKPGEAALECQFMGPTLKFNSDRTIAITGANMSPKLDGENIPLWESLEVKANQTLEMEFATIGARSYIAFSGGINSEPWLGSRSTFHKAGVGGIDGKAIQNGQTLPLGKNNNILPRKIKKNSIPIMSTDKNWSIEVVLGPNDDWIDKKGHEIFLNSKWKLQAKSDRTGYRLNGPKLTFANKATNKSLENGSEPSNIIDQGYPAGAINLAGQTPIILVNDGPSMGGFINPYTVPSSAFWKLGQAKPGDTFKFVEISVEKAQLLRAEQSIICSEESLESFKSNKSMNDNETIKKVGSIKIVDFEKNKLDEKIRKKMMEKKGLKNMKVRFFD*
>MP0788_megahit_173469_18045-21659
MFNKVLIANRGAIATRIIRTLRKLGVGSVAVYAECDADSLHVRLADEAYSLGEGAAADTYLQVDKLLAIAAETGAQAIHPGYGFLSENSNFVRRCEAAGVAFIGPTPEQMLAFGLKHRARELAEQANVPLLPGTDLLTDLAAAKAEAARIGYPVMLKSTAGGGGIGMQLCHSEDELAGAFDSVKRLGASNFADDGVFLEKFIARARHIEVQVFADGKGSALALGERDCSSQRRNQKVVEECPAPNLSDAVRGELHATAEKLLSSVSYRNAGTVEFIYDADSHQFYFLEVNTRLQVEHGVTEEVYGVDLVEWMVRLAAGEELELDARRASLAPKGHSIQVRLYAEDPFRDFQPCAGLLSEVAFPSGDGIRIDHWIESGLEVPPYFDPMLAKVIVHAEERAAALTKLQNTLDATRLYGSETNLDYLRALTRDPALLAGEVTTRYLNSFRFQPARIDVLAGGTQTTIQDFPGRTGSWDVGVPPSGPFDSYAFRLGNRLLNNPADAAGLEITLQGPTLRFASASQIVLSGAAIDAKLDDQSIPAWQVIDVAAGQTLTLGRIKDAGARAYLAVLSGLQCPDYLGSKSTFTLGQFGGHNGRALRTGDVLHLSAGVSAVAPAEVPSELRPTISNQCELRVIYGPHGAPDFFTGKDIDSFFATDWEIHYNSSRTGVRLIGPKPEWARKDGGEAGLHPSNIHDNAYAFGTVDFTGDMPVILGPDGPSLGGFVCPATVITADLWKLGQLRAGDTVRFVPVSIEQAVALEAAQIQQIDTLAATPVDWQPVAIDSPILKRLPAEQFGDEIVYRAAGDHFLLVEYGEQMLDIRLRFRAHALMQWLQQNPVAGLRELTPGIRSLQVHFDSQQLSHDALLDHLLKAEQALSERLNELAVPSRIVHIPLSWDDEACQLAIEKYTQSVRKNAPWCPSNLEFIRRINGLDSIDDVKKVLFEASYLVMGLGDVYLGAPVATPTDPRHRLVTTKYNPARTWTAENSVGIGGSYLCVYGMEGPGGYQFVGRTLQMWNRYRQTREFSKPWLLRFFDQIRFYEVSHEELQQIRRDFPQGRYPLRIEESQFSLAEHEAFIADNADDIDAFKQQRNAAFAEELRQWHANGQFNFESEELESSDEDVSWPEDSVGVDSPVSGSLWQAEVKVGDTVKAGQTLLILESMKMEIPLQAPCAGVVTHVLQQPGGRVQAGQPLVVLRDEALETVA*
>MP0788_megahit_178689_2-460
MAIYHRHNKEVLIDMVEVIKKGLETSIQDYPGRIGSLNQGFPPSGPMDNWSFRLANVLVENEQDAAALECQFMGPSLKFKNNRIIAITGANMSPKLDGNPIPLWESIEVKANQVLEMEFATIGARSYIAFSGGIISEPWLSSRSTFHKAGVGG
>MP0788_megahit_194783_457-573
VGQLKPGDKFSFQLISIEEGESLRLEQEFFIKSLINHD*
>MP0788_megahit_202341_2-352
MVQVIKKGLETSVQDYPGRIGTLNLGFPPSGPMDSWSFRLANVLVENEPGAAALECQFLGPTLKFNSDRIIAITGANMSPKLDGTPVPLWESLEVKKDQVLEMSFATVGARSYIAFS
>MP0788_megahit_202341_358-669
TVGMGGASTSIYPDRLPGGYQIFGIIPVPIWDTKKSFPVFENNICLFQPGDRVKFIPTTYEEFEHVSKKVKDRTYDYNIVEYQKFSVKNYKKWLTTIDQTKRF*
>MP0788_megahit_206901_3-539
AFATVGARSYIAFSGGINTTPWLGSRSTFHKAGVGGINGKAIQDGQIIPLSKSKSIKGRKIKNSSIPVMPTNKKWLVEVVKGPNDDWVDEKGHKMFLNSDWKLQSKSDRTGYRLDGPKWSFTEKATSKGLEHGTFPSNIIDQGYPVGAINLAGQTPIILVNDGPSMGGFIVPYTVPSAS
>MP0788_megahit_207052_9-1136
MVEVIKKGLETSIQDYPGRIGSLNQGFPPSGPMDSWSFRLANVLVENKEDTAALECQFMGPSLKFNSNRIIAITGADMSPKLDGNPIPLWESIEVKTDQVLEMEFATIGARSYIAFSGGIVSEPWLSSRSTFHKAGVGGMEGKAIQEGQVIPLGKSKSVAGRKIKKSSMPIMSTDKKWAIEVVRGPNDDWIDEKGHKMFLNSEWKLQAKSDRTGYRLDGPEWSFTEKATHKGLEHGSNPSNIIDQGYPVGAINLAGQTPIILVNDGPSMGGFIVPYTVPSASFWKLGQAKPGDRFNFIEVSIEDAQSLRNEQNSICSELSIESSTEKNLLKELSKTKKIDRIEVKDFEKEKEKEKIRDKLMEKKGLEKMKVRFFN*
>MP0788_megahit_215536_1-396
MVKVIKKGLETSVQDYPGRIGTLNLGFPPSGPMDSWSFRLANVLVNNEPGTAALECQFMGPTLKFKDDRVIAITGADMSPKIDGTPVPLWESLEVKKDQILEMAFATVGARSYIAFSGGINTTPWLGSRSTF
>MP0788_megahit_226533_1-963
MVEVIKKGLETSIQDYPGRIGCLNQGFPPSGPMDSWSFRLANVLVENSSEAAALECQFMGPSLKFKSNGVIAITGANMSPKLDGNIIPLWESIQVKTGQVLEMEFATIGARSYIAFSGGIMSEPWLGSRSTFHKAGVGGINGKAIQEGQTIPLGKSNAKAGNKIKKSSLPIISSDKKWSIEVVRGPNDDWIDEKGHKMFLNSEWKLQAKSDRTGYRLDGPKWSFSEKATQKGVEHGSDPSNIIDQGYPVGAINLAGQTPIILVNDGPSMGGFINPYTVPSASLWKLGQAKPGDSLKFIEVSVENAQELRSKQNNICSTSSF
>MP0788_megahit_226533_968-1612
SLIKSLGPTDEIEINSRVFSFPTVYLDKWTKECVDDYINKIAKKKPDPEFITELNNLEDTEQFVRVHSGTEYWVSSLGFWPGLPFMMPLDPRCLLTAPKYNPPRTWTPKGTVGMGGASTAIYPEALPGGYQIFGITPVPIWDTKKSFSVFENSICLFKPGDRVKFIPTDYEEFDLVANKIENKTFDYNSIIDHQKFSVKKYKAWLSELDKNKRF*
>MP0788_megahit_246832_3-911
KIKQEYSDKDVKAFEKIIAKTPKSKNGQDYTEKDLKAFDNIVSSKDKKTETEVKTEVKNVQGKIYDTPKFLPAGDKYMLIEFGNIMNLELNFTAQNLAKAIKDNKIKGVYETSPCFASMLVHYEPEEIKFNDLKSELKSLVDSLGPSDDIEINSRIFSFPTVYLDKWTKECVEDYSSKIAKKKPDPELITELNNLESTEQFVRVHSGTEYWVSAIGFWPGLPFMMALDPRCKLTVPKYNPPRTWTPKGTVGMGGASTSIYPDRLPGGYQIFGIIPVPIWDTKKSFPVFENNICLFQPGDRVKF
>MP0788_megahit_249817_3-644
MSDATVLIANRGAIATRIIRTLRRMGLRSVAVYSEADADSLHVAQADEAVCIGPAPAAESYLDGAAIIAAAKATGAGYIHPGYGFLAENAEFAEACEAAGIVFIGPHPEHIRTFGLKHSARALAEAQGVPLAPGTGLLTDEEEAAAAAEAIGYPVMLKATAGGGGIGMRICSSESELREGFAGVVRQGVSSFGDSGVFLERYIARARHIEVQVF
>MP0788_megahit_250785_13-531
WKLQSKSDRTGYRLDGPNWTFAEKATHKGLEHGTFPSNIIDQGYPVGAINLAGQTPIILVNDGPSMGGFIVPYTVPSASFWKLGQAKPGDSFNFVEISVEKAQTLRAEQTTICSEASLVSYSEENILIRKKPIKKIDHIKIVDFDKEKLDEKIRNKMMEKKGMKNIKVRFFN*
>MP0788_megahit_252733_3-431
EHGTFPSNIIDQGYPVGAINLAGQTPIILVNDGPSMGGFIVPYTVPSASFWKLGQAKPGDSFNFVEISVEKAQTLRTEQTMICSEASLISSNKQDILIRKKQINKIDHIKVVDFDKEKLDEKIRNKIMEKKGMKNIKVRFFN*
>MP0788_megahit_254706_1-1023
GVDEGDEISFYYDPMIAKIISKGSTRTESINNMIQYLKEIKIEGINTNKSFLISVLQNKAFEDANFNTKFIENNLASFINKKEDIVPTKQHQDTSKVNQKYNDKDVKAFEKIISKTPKSKNGQDYTDKDLKAFENIVSSKAKTAENRAKPEVKNIPGKIYDTPKFLPAGDKYMLIEFGNVMNLELNFTAQNLAKAIKDHKVKGVYETSPCFASMLVHYEPEEIKFNDLKNELKSLIDALGPAGDIEINSRIFSFPTVYLDKWTKECIEDYSNKIAKKKPDPELITELNNLESTEQFVRVHSGTEYWVSAIGFWPGLPFMMALDPRCKLTVPKYNPPRTWTP
>MP0788_megahit_255147_2-598
GLETSVQDYPGRIGTLNLGFPPSGPMDSWSFRLANVLVDNEPGTAALECQFMGPTLKFNSDRIIAITGADMSPKINGTPVPLWESLEVKKDQILEMAFATVGARSYIAFSGGINTTPWLGSRSTFHKAGVGGIKGKAIQDGQIIPLNKSKSITGRKIKKSSIPVMSTNKKWSVEVVKGPNDDWVDEKGHKMFLNSDWKL
>MP0788_megahit_258055_3-512
QSKSDRTGYRLEGPKWSFTEKATNKSLEHGTFPSNIIDQGYPVGAINLAGQTPIILVNDGPSMGGFIVPYTVPSASFWKLGQAKPGDSFNFVEVSVEKAQTLRTEQTMICSEASLVSSDKQDILIRKKQINKIDHIKVVDFDKEKLDEKVRNKMMEKKGMKNIKVRFFN*
>MP0788_megahit_261078_1-789
PAGDKYMLIEFGNVMNLELNFTAQNLAKAIKDNKVEGVYETSPCFASMLVHYEPEKIKFNDLKNELKSLVDSLGPSDDIEINSRIFSFPTVYLDKWTKECVEDYSSKIAKKKPDPELITELNNLESTEQFVRVHSGTEYWVSAIGFWPGLPFMMALDPRCKLTVPKYNPPRTWTPKGTVGMGGASTSIYPDRLPGGYQIFGIIPVPIWDTKKSFPVFENNICLFQPGDRVKFIPTTYEEFDHVSKKVEDGTYDYNIVEYQKFS
>MP0788_megahit_262514_1-651
NVMNLELNFTAQNLAKAIKDHKVKGVYETSPCFASMLVHYEPDEIKFNDLKKELKSLVDSLGPSDDIEINSRIFSFPTVYLDKWTKECIEDYSKKIAKKKSDPELITELNNLESTEQFVRVHSGTEYWVSAIGFWPGLPFMMALDPRCKLTVPKYNPPRTWTPKGTVGMGGASTSIYPDRLPGGYQIFGIIPVPIWDTKKSFPVFENNICLFQPGDR
>MP0788_megahit_268902_1-1956
PLAPGTGLLTDEEEAAAAAEAIGYPVMLKATAGGGGIGMRICSSESELRDGFAGVVRQGASSFGDSGVFLERYIARARHIEVQVFGDGEGHVMPLGERDCSLQRRNQKVVEEAPAPCLSDALRRDLIAAAVDLAQAARYRSAGTVEFLFDAEREEFFFLEMNTRLQVEHGVTEEVMGVDLVEWMVRGGMGDFAFMDRTPPVANGHAIQVRLYAEDPALDYRPTTGTLSALSFPDDIRAETWCEAGSTVSPWYDPMIAKLITHADSRDGAIASMQAALRDSRIEGLETNLRWLRDVLRDDNFAAGTVSTRLLDTVPYAPRSLQIVSGGTATTVQDWPGREGLWSIGVPPSGPMDDRSFRLGNLRLGNPEGTAGLEITFTGPTIRFNTSARLCLTGADFGAKLDGEPVALHTPFDVTAGQMLAMGRVTGGGMRGYLLFAGGLDIPPYLDSQSTFELGQFGGHAARRLVAGDTLHLAAAATDPVTAPAGGEQALGNCWTLRVLYGPHGAPDFFTPEDVETIAAAEWKVHYNSNRTGVRLVGPKPEWARTDGGEAGLHPSNIHDNPYAIGAVDFTGDMPIILGPDGPSLGGFVCPFVVIAADRWKIGQLAPGNRVRFQPVNIDEAEQANRAAPLAGASAGVADATPRSELAELSPV
>MP0788_megahit_271409_17-1366
NRAAPLAGASAGVADATPRSELAELSPVLAEIPAEGNRPRTVYRQQGDRNILVEYGPIVLDLELRIRVHALMTVLEAKGLAGVIDITPGIRSLQLHFDGRQLDQARALAALIQCEDELGDLEDFVIPSRIVHLPLSWRDPAINATVEKYMATVREDAPWCPDNIEFIRRINGLSDADAVERVVFDASYLVMGLGDVYLGAPVATPVDPRHRLVTTKYNPARTWTPPNVVGIGGAYMCIYGMEGPGGYQLFGRTIQVWNTHRQTDAFVDGKPWLLRFFDQIRFFEVSAAELEEWRRDFAAGRRTIEVEHSEFRLADYRAFLADNADSIAEFETRRQAAFDAERAEWERTGEFDRVSELIEDGGSGGLDVPAIEVPDGADVIESPFGGYIWKLLVAEGDEVEAGATVAVIEAMKMETPLESPAAGTISALYIEERQPIEPGAPLMALSRRA*
>MP0788_megahit_272609_1-618
MTETHFEILRAGTNSSIQDQGRKNLYHIGITISGAMDQKIFKLSNALVNNNLNEGVIEFAYQGPLLKLKNGSANFAITGNVDFNILRKNSIVEKGKCFQSYLLEKDDQLDIVYTKDSVFGYLAIEGGFKIEKVWNSFSVNTKAKIGPNNGEKFSTDEKIYLKKPEANNFEKKNIEYNHSVATTIRTVKGTNFDYFSNEAKNKFFKE
>MP0788_megahit_282756_534-1082
KGHKMFLNSDWKLQSKSDRTGYRLEGPKWSFTEKATNKGLEHGTFPSNIIDQGYPVGAINLAGQTPIILVNDGPSMGGFIVPYTVPSASFWKLGQAKPGDNFNFIEISVEKAQTLRAEQTMICGEASLVSSEKQDILIRKKQINKIDHVKVVDFDKERLEEKVRNKMMEKKGMKNIKVRFFN*
>MP0788_megahit_291727_127-966
KDQILEIAFATVGARSYIAFSGGINTTQWLGSRSTFHKAGVGGIDGKAIQDGQIIPLNKSKSVKRRKIKNSSIPVMSTNKKWLVEVVKGPNDDWVDEKGHKMFLNSDWKLQSKSDRTGYRLEGPKWSFTEKATNKSLEHGTFPSNIIDQGYPVGAINLAGQTPIILVNDGPSMGGFIVPYTVPSASFWKLGQAKPGDSFNFVEITVEKAQTLRTEQTMICSEASLVSSDKQDTLVRKKEINKIDHIKVVDFDKEKLDKKIRNKIMEKKGMKNIKVRFFN*
>MP0790_megahit_3138_250-612
MTLRIMNAGPQATLQGNQRAGYRYSGIPSSGPADPVSHAIANHLVGNHASTTGIEITYGPFSVEFQASAAIALTGAVAPTSLNGRVVSFHETHFVKQGDFLEVGRPDHGLRTYLAISGGVV
>MP0790_megahit_9048_1-528
PACQEAIDKYQRSVRPDAPWCPSNLDFIRRINALESEQQVRDIVFNARYLVMGLGDVYLGAPVATPLDPRHRLVTTKYNPARTWTAENSVGIGGAYLCVYGMEGPGGYQFVGRTLQMWNRYRTTQHFINPWLLRFFDQLRFYEVSHEELQQIRRDFPHGRFELPIETARFKLADYQ
>MP0790_megahit_18396_1-1086
KVLLDETEIDFWKPITVKAGQTLKIGQVESGCRTYLAVRDGLDVPLYLGSRSTFALGNFGGHAGRTLRVGDMIKLVDPAFASAELPVAIDRPQALSTDLIPEYGNEWEIGVLYGPHGAPDFFKSEYIEEFFASEWTVHFNSNRLGVRLSGPTPSWARENGGEAGLHPSNVHDCEYAIGAINFTGDFPVILAKDGPSLGGFVCPVTIAKAELWKVGQLKADDKIRFYPMSVEQANALELKQKANIENFANAENAAEIIEPTENVSTTILAQRDETDVSPKTVYRQAGDSYILLEYGENVLDLALRLRVHQLIQMIRDADIAGVLELSPGVRSLQIKYDGLVILQADLISKLLQLEAEMGDLSN
>MP0790_megahit_35235_500-1000
MKTRYTYGGDEHVYVEVDDEMSLDAFFIALSLSKLVREADIPGVTEICPANASFEVRFDPDVIAPDEMMTRIKELEGEAQAQEKRLDTRIIEIPVFYEDPWTHETLMRFRERHQDPSGTDLDYAARINGYDSAAAFIEAHHSQPWFVSMVGFVSGLPFLYQLVERDK
>MP0790_megahit_36412_3-866
RLQVEHGVTEEVYGVDLVRWMVEVGAKESHLPATAPQPKGHAIQVRLYAEDPHKQFQPSSGLLTEVIWPKSEAIRVDYWVKAGIEVSPFYDPMLAKIISHADNRESAHTKLLAALDELQVYGIETNADYVGQILQDEAFLNAAVTTRYLDSFVYQPSTINVLSPGTMTTIQDYPARVGYWDIGVPPSGPFDSLSFRLGNRLIGNDESCAGLEITLSGPELSFNVATSIVVTGAELSIELNGEAQSPWQVISVQAGDKLKLGQVKGTGARAYLLVAGGIQCPEYLGSRS
>MP0790_megahit_38076_2-613
PSNIHDNAYAIGAIDFTGDMPIILGPDGPSLGGFVCPAVVINAELWKLGQLKAGDKVKFIPVSYQQAQQLEQQYQTALQHKTTANVNFSPVIQAEEITLENAVLATLAQGEDKPTVTYRPAGNHYLLVEYGDLVLDLNLRFRIHALMQWVKQQNIQGIIDLTPGIRSLQIHYHSSVLDQSDLLKLLQSAEAELPDIENMQVASR
>MP0790_megahit_50177_1-561
YETLPCFASMIVHYNPDEIGYTDLIKELKSLVKEFKDNDDTIVNSRLFQFPTVYLDKWTKEAIEDYISKIALKKSDPEFIVELNNLDNVDHFVRVHSGTEYWVASLGFWPGLPFTMPLDPRCKLTAPKYNPPRTWTPKGTVGMGGSSTAIYPDRLPGGYQIFGRTPVPIWDPEKNFDVFKDSICLFR
>MP0790_megahit_51051_1-1470
ARTDGGEAGLHPSNIHDNAYAVGSIDFTGDMPIILGPDGPSLGGFVCPATVITADLWKVGQLKAGDTVRFIPVSIETANALERAQNQAIDGLSQQSVSVEPVVIDTPVHAISKDASSGMDITYRLAGDHYLLVEFGEQTLDINLRFKVHALMLWLQEQAVTGILELTPGIRSLQVHYDSMLLSLDDLMTVLKQAEKDIQHVDDLDLPTRIVHIPISWDDEACRLASEKYMQSVRENAPWCPDNIEFIRRINGLDSVDDVKKIVFDASYLVMGLGDVYLGAPVATPMDPRHRLVTTKYNPARTWTAENSVGIGGSYLCVYGMEGPGGYQFIGRTLQMWNRYETTKEFTKPWLLRFFDQIQFYEVSHDELMQIRRDFIHGNYELKIEETRFNLKDYNAFIEQHQAEIDTFTSMRQKAFNEELERWKRDGLLHFDSGDQQVEVDEALLPLADNAISVDSPLNCSIWKIEVEEGQDVKEGDTLMILEAMKMEIL
>MP0790_megahit_54331_166-1740
MFKTVLIANRGEIAVRAIRTLKKLGITSVAVYSDSDRYAQHVEDADIAVALEGLKPADTYLSIEKLIQAAKQTGAEAIFPGYGFLSESADFSRACEENNIAFMGPTAEQILEFGLKHRARELAAAANVPMTPGTGLLDSLQEALASADRIGYPIMLKSTAGGGGIGLTRCDTPQALTDAYESVKRLGEQFFKDAGVFIECFIDKARHVEVQIFGDGQGQVVAFGERDCSLQRRNQKVVEETPAANLPEATRKKLHQAAVELGQSVNYRSAGTVEFIYDAKRDEFYFLEVNTRLQVEHPVTEMVTGLDLIECMLKVAAGDELDWNYLSNIQPQGAAIEVRVYAEDPAKNFQPSPGVLTEVAFPEDIRVDTWVKTGTEISQYFDPMIAKIIVHADDRAAAIEKLKTVLAETRLNGISTNLDYARAIVSDERFESMQIWTRMLDDFNYAPNVIEVVQAGTLSSIQDYPGRTGYWDIGVPPSGPMDDYAFQLANRIVGNDAKAAGFEFTLVGPTLKFHANTTIALTGAS
>MP0790_megahit_56861_1-507
FDQIRFYEVSETELLEMREDFKAGRLKLRIEDGVLNLKEYNAFLKENQASIQEFKQVQQENFEAERRRWHEAGLAEYVSESMDVVLDDTEINIPTGGMVVESHMPGSVWKIECAVGDIIEEGETLAVIEAMKIEIPIIAPAKMKVDTILIDKAQTVKTGQALFTLAPA*
>MP0790_megahit_65294_2-865
NRGAIATRITRTLHEMNVQAVAIYAEADRDSLHVSAADESYSLGEGRASETYLNQQRIIEIAKQSGAEAIHPGYGFLSENPGFARLCEQNNIVFLGPTAEQMESFGLKHSARALAEENDVPLLPGTGLLTSLEDAVTQANDVGYPVMLKSTAGGGGIGMNRCDDEASLRQAFNSVKNLSANNFSNDGVFLEKFITRARHIEVQVIGDGEGHVLALGDRDCSSQRRNQKVIEEAPAPNIPDDVRAEMQEVAVRLMSAIHYRSAGTVEFVYDADNQQFYFLEVNTRLQVE
>MP0790_megahit_73677_3-944
LKIPSRIVHLPMAFEDSATLGAVERYQESVCAKAPWLPNNVDFIQRINGLAHRDEVKDIIFDANYLILGLGDVYLTAPCAVPIDPRHRLLSSKYNPARTFTAEGTVGIGGMYMCIYGMDSPGGYQLVGRTLPIWNKFKKNKQFGDKQWFLKFFDQIKYFPVTEDELNQWRADFENGRAEIKIEETEFDYASYVNFLENEAESIAAFKEKQQHAFTTEVSRWKEEFSTQAEEQIELPNDVDYSHLSSLNASMTGNIWKIFVESGQEVKKGETVAIIEAMKMELPVYAEEDGIVKAIICRAGQTVHSGEPLVYME*
>MP0790_megahit_99008_1-930
PVDIADAATADSLQHQFIATGATLDPGPARPVASLSPILAVIDADAGRPRTVYRQQGDRNILVEYGPIVLDIELRIRVHALMCELERLAIPGVIDIVPGIRSLQLHFDGMLLDQRTALAALMSAEERLGDLQDFTIPSRIVHLPLSWRDPATIETIEKYMGAVRDDAPWCPDNIEFIRRVNGLPDAAAVENLIFEANYLVMGLGDVYLGAPVATPVDPRHRLVTTKYNPARTWTPPNVVGIGGAYMCIYGMEGPGGYQLFGRTIQVWNTHRQTDAFIDGKPWLLRFFDQIRFYPVSADELVEWRRDFPSG
>MP0790_megahit_117890_3-2024
MFKKVLIANRGAIACRVIRTLRKLGIQSVAVYSEADRDSLHVSMADEAIFIGDSAAQQSYLNIEKILSAVLESGAEAIHPGYGFLSENAAFCDLCEQQGIAFIGPTSQQMRDFGLKHTARELAIQNQVPLLPGSQLLIDEQDAIVQATQIGYPLMLKSTAGGGGIGMRLVWNEVELRDAYQTVSYLAQANFKDAGLYLEKFVQNARHIEVQIFGDGKGQVLALGERDCSVQRRNQKVIEETPAPHLNHQQREYIQQIAIQLMQSVQYRSAGTVEFVMDTDTQEFYFLEVNTRLQVEHGVTEQVYGVDLVEWMVTLASGDWLEPTQQLESKGHSIQVRLYAEDPIKNFQPSAGLLTSVKFDASSRVETWVETGSNVSSFYDPMIAKIIVTANDRDHAIQAMQNSLSKTEIVGIETNLEYLQEIIRCEVFNQGTQTTRFLNTFEWKTQKIEVLQSGIQTAVQDVTGHLGYWDVGVPPSGAMDALSLNVANQLLDNPFNTAGLECTLQGPTLKFHCDSQIVLTGGDMEASLDGQIIPMWSTINVRKGQVLKCGRISTGCRSYIGIKGGLNVPAYLGSLATFTLGQFGGHAGRNLLIGDMLPIFESSLENTHLLDAAQIPSFGTSWEIAVMYGPHGAPDFFTKNDISMFFEQEWEIHFNSSRTGIRLVGPKPEWARID
>MP0790_megahit_153145_183-1577
MSDATVLIANRGAIATRIIRTLRRMGLRSVAVYSEADADSLHVAQADEAVCIGPAPAAESYLDGAAIIAAAKATGAGYIHPGYGFLAENAEFAEACEAAGIVFIGPHPEHIRTFGLKHSARALAEAQGVPLAPGTGLLTDEEEAAAAAEAIGYPVMLKATAGGGGIGMRICSSESELRDGFAGVVRQGASSFGDSGVFLERYIARARHIEVQVFGDGEGHVMPLGERDCSLQRRNQKVVEEAPAPCLSDALRRDLIAAAVDLAQAARYRSAGTVEFLFDAEREEFFFLEMNTRLQVEHGVTEEVMGVDLVEWMVRGGMGDFAFMDRTPPVANGHAIQVRLYAEDPALDYRPTTGTLSALSFPDDIRAETWCEAGSTVSPWYDPMIAKLITHADSRDGAIASMQAALRDSRIEGLETNLRWLRDVLRDDSFAAGTVSTRLLDTVPYAPRSLQIVSGGTATTVQDWP
>MP0790_megahit_158787_328-594
MQDFTLGLKNIGLFAIMIKIELETGGSVWKIFKKAGDKVFAGEVLFILEVMKMEVPYEAPASGEIVEIWFNEGDPVEEGQIAAEIQVS*
>MP0790_megahit_175722_3236-4174
MFNKVLIANRGAIATRIIRTLRKLGVGSVAVYAECDADSLHVRLADEAYSLGEGAAADTYLQVDKLLAIAAETGAQAIHPGYGFLSENSNFVRRCEAAGVAFIGPTPEQMLAFGLKHRARELAEQANVPLLPGTDLLTDLAAAKAEAARIGYPVMLKSTAGGGGIGMQLCHSEDELAGAFDSVKRLGASNFADDGVFLEKFIARARHIEVQVFADGKGSALALGERDCSSQRRNQKVVEECPAPNLSDAVRGELHATAEKLLSSVSYRNAGTVEFIYDADSHQFYFLEVNTRLQVEHGVTEEVYGVDLVEWMV
>MP0790_megahit_178525_420-926
MFEVIKKGLETSVQDYPGRVGFLNQGFPPSGPMDSWSFRLANLLVGNNPNEGALECQFTGPTLKFESEHVIAICGADMQPKIDGQSIPLWESVLIKSGQTLELNFCLSGARSYIAFSGGIDIQSWLGSKSTFHKAGVGGVDGYALKEGQKISLGRSVGVVGKKIKSESI
>MP0790_megahit_181968_169-879
TTKYNPARTWTPPNVVGIGGAYMCIYGMEGPGGYQLFGRTIQVWNTHRQTDAFVDGKPWLLRFFDQIRFFEVSAAELEEWRRDFPAGRRTIEVEHSEFRLADYRAFLADNADSIAEFETRRQAAFDAERAEWERTGEFDRVSELIEDGGSGGLDVPAIEVPDGADVIESPFGGYIWKLLVAEGDEVEAGATVAVIEAMKMETPLESPAAGTISALYIEERQPIEPGAPLMALSRRA*
>MP0790_megahit_189799_565-2862
TRYLNSFRFQPARIDVLAGGTQTTIQDFPGRTGSWDVGVPPSGPFDSYAFRLGNRLLNNPADAAGLEITLQGPTLRFASASQIVLSGAAIDAKLDDQSIPAWQVIDVAAGQTLTLGRIKDAGARAYLAVLSGLQCPDYLGSKSTFTLGQFGGHNGRALRTGDVLHLSAGVSAVAPAEVPSELRPTISNQCELRVIYGPHGAPDFFTGKDIDSFFATDWEIHYNSSRTGVRLIGPKPEWARKDGGEAGLHPSNIHDNAYAFGTVDFTGDMPVILGPDGPSLGGFVCPATVITADLWKLGQLRAGDTVRFVPVSIEQAVALEAAQIQQIDTLAATPVDWQPVAIDSPILKRLPAEQFGDEIVYRAAGDHFLLVEYGEQMLDIRLRFRAHALMQWLQQNPVAGLRELTPGIRSLQVHFDSQQLSHDALLDHLLKAEQALSERLNELAVPSRIVHIPLSWDDEACQLAIEKYTQSVRKNAPWCPSNLEFIRRINGLDSIDDVKKVLFEASYLVMGLGDVYLGAPVATPTDPRHRLVTTKYNPARTWTAENSVGIGGSYLCVYGMEGPGGYQFVGRTLQMWNRYRQTREFSKPWLLRFFDQIRFYEVSHEELQQIRRDFPQGRYPLRIEESQFSLAEHEAFIADNADDIDAFKQQRNAAFAEELRQWHANGQFNFESEELESSDEDVSWPEDSVGVDSPVSGSLWQAEVKVGDTVKAGQTLLILESMKMEIPLQAPCAGVVTHVLQQPGGRVQAGQPLVVLRDEALETVA*
>MP0790_megahit_191391_3-584
TVQDWPGREGLWSIGVPPSGPMDDRSFRLGNLRLGNPEGTAGLEITFTGPTIRFNTSARLCLTGADFGAKLDGEPVALHTPFDVAAGQMLAMGRVTGGGMRGYLLFAGGLDIPPYLDSQSTFELGQFGGHAARRLVAGDTLHLAAAATDPVTAPAGGEQALGNCWTLRVLYGPHGAPDFFTPEDVETIAAAEWK
>MP0790_megahit_201369_1-732
DFFTPEDVETIAAAEWKVHYNSNRTGVRLVGPKPEWARTDGGEAGLHPSNIHDNPYAIGAVDFTGDMPIILGPDGPSLGGFVCPFVVIAADRWKIGQLAPGNRVRFQPVNIDEAEQANRAAPLAGASAGVADATPRSELAELSPLLAEIPAEGNRPRTVYRQQGDRNILVEYGPIVLDLELRIRVHALMTVLEAKGLAGVIDITPGIRSLQLHFDGRQLDQARALAALIQCEDELGDLEDFVIP
>MP0790_megahit_221777_140-1123
MGTQHYLNNPLIHGDRRSKVRRSEWTEQFRCDHLKPLIICRGPIRKEAMDVFSEMGIDGYGILLSEKDSIVYRGALAPELRVLTDPGRVHRVPDYSGATKEEREQRIADIISIAHAHGYNAIFAGYGFMAEDEQMVASMERAGLNFIGPCSRTVRQAGLKDEAKRTALKAGVSVTPGIDNGTTLTLLKKHRDQEALTALVTEYGLELEGETPQGDLEALAEAVLTASYRKGIDLYTVDELSETLIESVLKMSEQYPQNRVRLKAIGGGGGKGQRIVPLGQADRTPELVREILNEVKATGVGDNKNVLVELNIETTRHQEIQVIGNGDW
>MP0790_megahit_221798_2-811
GYGILLSEKDSIVYRGALAPELRVLTDPDRVHRVPDYSGATKEEREQRIADIISIAHAHGYNAIFAGYGFMAEDEQMVASMERAGLNFIGPCSRTVRQAGLKDEAKRTALKAGVSVTPGIDNGTTLTLLKKYPDQAALTALVTDRGLELEGEAPEGDLEALAEAVLTASYRKGIDLYTIDELGETLTEAVLKMSEQYPQNRVRLKAIGGGGGKGQRIVPLGQADRTPELVREILNEVKATGVGDNKNVLVELNIETTRHQEIQVIGNGDW
>MP0790_megahit_225628_2-358
MSRALRIHRAGPSLTVQDFGRIGFLEFGLSCGGAADPLALTEGAALLGQGLEHAALEMAGFGGEFEATGEMRIALTGAPMVARLDDAPLLWNASHRLQAGQRLSIGAPQAGMYGYLSIG
>MP0790_megahit_225955_1154-1459
MRIEVLSKGLFSLIIDNGRVGRQRDGFCESGPMDSNAYDWANFLAFNLDGMPCIEAIGEMRLRVDEDCIIAVTGREPSLDVDGNVKATYQSQHVPAGATITF
>MP0790_megahit_227823_1-1104
GLETSVQDYPGRIGTLNQGFPASGPMDSWSFRLANILVGNKSGDAALECQFMGPTLKFSDDRTIAITGADMSPKIDGKSVPLWESIEVKANQILELEFATIGARSYIAFAGGINSKPWLGSRSTFHKAGVGGIDGKAIENNQIIPLGKNRKIQQRKIKKSSIPEISKDKNWSIEVVLGPNDDWIDNKGHEIFFNSKWKLQAKSDRTGYRLDGPKLSFTDKATNKSLENGSEPSNIIDQGYPAGAINLAGQTPIILVNDGPSMGGFINPYTVPSSAFWKLGQAKPGDTFNFIEVSVEKAQMLRAEQSQICSEESLLTFSKQETNNNEKNNQLGPIKIIDFDKNKIEEKERVKIMEKKGIKNMKIRFFN*
>MP0790_megahit_254492_3-602
NSRIFSFPTVYLDKWTKECIEDYSSKIAEKTPDPDFIVELNKLENTDQFVRVHSGTEYWVSALGFWPGLPFMMPLDPRCKLTAPKYNPPRTWTPKGAVGMGGSSTAIYPDRLPGGYQIFGIIPVPIWDTHKSFSVFEESICLFKPGDRVKFIPTSYEEFDHVSNKVKDKSYDYNIIDYQKFSVKNYKNWLNTIDKTKRF*
>MP0790_megahit_254492_608-853
MFQVIKKGLETSVQDYPGRIGTLNQGFPASGPMDSWSFRLANILVGNKTGDAALECQFIGPTLKFTDDRTIAITGADMSPKI
>MP0790_megahit_271751_1602-2528
MNALQIQRAGIASSVQDSGRFGMLQMGIPPAGAMDWCALVSGQRQLGHLQDEAAIEVAYGDFVASPTDDCHIVVTGAPVSLSIDHQPVSPTSVHTVAGGQTLDIKAAAAGVYSYLHISGGVATAPQFGSRSTSPREGVGGLNGGYLRNGDVLPIGDFAGREGRADPHLITARTRETLWLRFVPGFQYAALSEPAIKDLLQSDYIVTPKANRMGVTLAGATIETGIQTLLSEATCHGAIQIPPDGQPIVLLNDRQTVGGYPKPGAVIRSDCLRLAQARPGQKIRFALCSPEEADRIQWLEQHYLETRLR*
>MP0790_megahit_308927_2010-3134
MVQVIKKGLETSVQDYPGRIGTLNQGFPASGPMDSWSFRLANILVGNKPGDAALECQFMGPTLKFIDDRTIAITGADMSPKIDGKSVPLWESIEVKANQVLELEFATIGARSYIAFAGGINSEPWLGSKSTFHKAGVGGIDGKAIENNQILPLGNNKKIQFRKIKKSSIPEISKDKNWSIEVVLGPNDDWIDDKGHEIFFNSKWKLQAKSDRTGYRLDGPKLSFTDKATNKSLENGSEPSNIIDQGYPAGAINLAGQTPIILVNDGPSMGGFINPYTVPSAAFWKLGQAKPGDTLNFIEVSVEKAQTLRAEQSIICSEESLMSFNKNETIKNEKNKQLGPIKIIDFDKNKTEERKRVKLMEKKGMKNMKIRFFN*
>MP0790_megahit_387136_1-279
MIEIIQYGIYTSIQDMGRFNYQSYGVPLSGALDQQAYRIANQILNNSPTSAVLEFTIKGPKIRFHQNTFIALTGAKMKAKLNGVGVDYYAPIK
>MP0878_megahit_27092_3-758
ELVKIYSALTIGRNKIVTKVFIPNRGVCAVRLLKTLKRLGIPAVVAFTPEDEDCFHVKFAKESEEVIAYDDVSSIMKAASLCGADAILPGWGFKSEDPKLAKACQKAGITFIGPAEDVMKVCGKKELTKDLAVKACVPIIPGTPKSMKKGGLEKWAIANGLSNEEDSVTFMLKATAGGGGNGNEIISCLSEMNAALDRIGGRAKRYWDSRKLLLELYIENARHIEVQFVRDQHENFLDLGTRECSLQVRYQK
>MP0878_megahit_28033_147-665
MKTRYAHGGDEHIFVEVDEEMSLEAFFKSLNLANSLQEEKINGVTEICPANASFQVKFDPGQIPPDEMLAKLKELEGSQAETKSVIDTRIIEVPVYYQDPWTQETLMKFRDRHQDPNSTDIEYAAEINGFNSVDQFIKAHSGAPWIVTMVGFVAGLPFLFQLVDRVRQIEVPK
>MP0878_megahit_30710_2-505
MIYNEPKFLPGGDRFILIEFGNEMNLELNFLAQGLASAIVEDGTKGIVETAPCFASILVHYEPDEISFADVQTELTRLIGSLGPSEDIELPSRLFYFPTMYLDPWTKEAIDDYCAKITEKEYDPAFVARINGLDGVEQFVRVHSGTEYWVASLGFWPGLPFMMPLDPR
>MP0878_megahit_39463_3-416
MVIIIEFRRHYMAVKVVESGLSTTVQDLGRPGYYHLGIPISGGMDRMALRAANLLVGNNEEAAVLEAVFMGPKLQFSVNSIVSVTGATMVPIVDGATMEMWTPFEVTAGQTLSFEYLKKGARIYIGISGGIDVPEVLG
>MP0878_megahit_39463_373-705
PKLTVGYGGCFTAIYSVRGAGGYQIFGITPMPIYDPKQEISYLTDFMVFFKPGDIVQFRSIGREEYESTVAAVEDGMFSPRIRNIEFSLDGFNQDIDGYNHRIQETLYGS*
>MP0878_megahit_41005_936-1724
PISTLMGLLAEVEDDLPAASELVVPSRTVRMPLSWDDPSTREAIQRYMHGVRADAPWCPWNIEFIRRMNGLDTVADVFDTVFAADYMVLGLGDVYLGAPVATPLDPRHRLVTTKYNPARTWTPENAVGIGGAYLCIYGMEGPGGYQFVGRTTQVWNHRYPERSGSFEAESPWLLRFFDRISWYPVEPEELMDLRADTAAGRGGGVEITDGEFSLAEHDNFLADNHDSIEEFRAMQAIAFDAERTAWSAAGEFTTKGDTDGAV*
>MP0878_megahit_70275_3-503
MTERAIDSDQTGRIRVIAAGPQSLVQDGGRTGFQKLGVSVSGAADMDALNIGNRLVGNDPYDAAVEILLGGAEFEFETAATFALTGAETGATLDGVPLVSNVSYSAHTAARLVLEMPIPGQGLRTYLAVAGGINPPPILGSRSTHVASEIGGVGGRALEPGDVLKIG
>MP0878_megahit_71071_486-1382
MSVTLEVLQTGPLALVQDLGRAGLSHLGVTRSGAADRRSHTLANRLVANPGDRATVEVTMGGFTARVHGGAGEEGIAVAVTGADTDPAADGIPFGSNSIHYVHDGEVISLHPPRSGLRSYLAVRGGVDVEPVLGSRSYDVMSAIGPLPLRPGDVLPVGAHTSDFPEVDQAPVAALVDDVLELAVVPGPRDDWFADADILVRTNWQVTNRSDRVGIRLVGMPLEYRWPDRQLPSEGATRGAIQVPPNGFPVILGPDHPVTGGYPVIGVVVDDDIDRLAQARPGQTVRLHWSRPRRPFDG*
>MP0878_megahit_71749_41-556
KLQAKSDRTGYRLDGPEWSFTEKATHKGLEHGSNPSNIIDQGYPVGAINLAGQTPIILVNDGPSMGGFIVPYTVPSASFWKLGQAKPGDGFNFREVSIEVAQSLRNEQNSICSELSIAASTEKNLLKELSKTKKIDHIEVKDFEKEKEKEKIRDKLMEKKGLEKMKVRFFN*
>MP0878_megahit_75655_637-723
MKRILIANRGEIACRIIECCKKLDMHSIA
>MP0878_megahit_86171_512-628
MSNEMTATTRYSQAGDEFLFVELNEEMTLEAFFRSISIT
>MP0878_megahit_93605_3-167
MARVEVEAPVAGVVWKVVAAPGTAVRTGDVVLILESMKMEIPVEAPIDGVVAEIL
>MP0878_megahit_99847_1-1173
MTVVRPGILTTVQDWPGRIGYWKVGVPPSGPMDDLSFRLGNVALGNPEGAAGLESAMSGPALTFDADTYVCVTGADVPVTIDGHSAEQWRPLLVPAGATLDVGTSNGAGLRVYVTIQGSMEIDDYLGSAATFTLGKFGGLRGGTLTEGDIIEIVGAADPSNLRSIPMEHRPVLTSKWEIAVTEGPHGAPDFFTRADMETLFATDYEVHFNSDRTGVRLIGPKPEWARQDGGEAGLHPSNIHDNAYSVGALDFTGDTPILLGPDGPSLGGFVCPVTVVAAERWKLGQLKAGDTIRFVPIRAANAAALGALGVERRASFPVVFSSGGDGDDGVIARREAETAVTYRRSGDDNVLVEYGDMTLDLALRARAHALHERIEAIAPTGLLDLTPGIR
>MP0878_megahit_103364_2-1579
CIGPAPAAESYLDGAAIIAAAKATGAGYIHPGYGFLAENAEFAEACEAAGIVFIGPRPEHIRTFGLKHSARALAEAQGVPLAPGTGLLTDEEEAAAAAEAIGYPVMLKATAGGGGIGMRICSSESELRDGFAGVVRQGASSFGDSGVFLERYIARARHIEVQVFGDGEGHVMPLGERDCSLQRRNQKVVEEAPAPCLSDALRRDLIAAAVDLAQAARYRSAGTVEFLFDAEREEFFFLEMNTRLQVEHGVTEEVMGVDLVEWMVRGGMGDFAFMDRTPPVANGHAIQVRLYAEDPALDYRPTTGTLSALSFPDDIRAETWCEAGSTVSPWYDPMIAKLITHADSRDGAIASMQAALRDSRIEGLETNLRWLRDVLRDDSFAAGTVSTRLLDTVPYAPRSLQIVSGGTATTVQDWPGREGLWSIGVPPSGPMDDRSFRLGNLRLGNPEGTAGLEITFTGPTIRFNTSARLCLTGADFGAKLDGEPVALHTPFDVTAGQMLAMGRVTGGGMRGYLLFAGGLDIPPYLD
>MP0878_megahit_104738_1-510
SGPMDSWSFRLANVLVENKQGAAALECQFMGPSLKFNSNRIIAITGANMSPKLDGNPIPLWESIEVKADQVLEMEFATIGARSYIAFSGGVISEPWLSSRSTFHKAGVGGIEGKAIQEGQIIPLGKSKSVAGRKIKKSSLPIMSTDKKWAIEVVRGPNDDWVDEKGHKMF
>MP0878_megahit_104975_603-1457
MSDVELEVLATGPLVTVQDRGRPGHAHLGVPRSGALDAAAHALAQRLVGNEPGAAGLEVLMGGLTVRLDEDRWVAVTGAEVPLWLGDRAVPTGRALRLPAGTPLTLGTPLRGARSHLAVSGGLVVDPVLGSRSTDTLSGLGPPPVRTGDRLPVGAPAGVPAAVEVPPAPPDGPLRLHPGPRADWCDGDPVDLLVRGAWTCGPDSDRVGLRLEGGDLPRARTDELASEGVLLGAVQLPPGGRPVVFLADHPTTGGYPVVAVVEPADLWRCAQLRPGDPVRFSRAW*
>MP0878_megahit_107527_1035-1193
MSDATVLIANRGAIATRIIRTLRRMGLRSVAVYSEADADSLHVAQADEAVCIG
>MP0878_megahit_112818_2-460
PAGRRTIEVEHSEFRLADYRAFLADNADSIAEFETRRQAAFDAERAEWERTGEFDRVSELIEDGGSGGLDVPAIEVPDGADVIESPFGGYIWKLLVAEGDEVEAGATVAVIEAMKMETPLESPAAGTISALYIEERQPIEPGAPLMALSRRA*
>MP0878_megahit_141423_1242-4166
GERDCSLQRRNQKVVEEAPAPLLPQAVREELVAAAIRLGQAARYRSAGTVEFLYDAEREEFFFLEMNTRLQVEHGVTEEVMGIDLVEWMIRGAAGDFGFLDAEPPRPSGHSVQVRLYAEDPALDYRPTSGTLTAVEFPDDIRAETWVMAGSTISTWYDPMLAKLIVHAPTRAKAVAAMQAALDNSRVDGVETNLRWLRDVVRSDAFVSGEVSTSALNDIAFHPHAVRVISGGTATTVQDWPGRQKYWAVGVPPSGPMDDQSFRLGNRLLGNPEGTAGLEMTMTGPTLSFTAAARICLTGADFGATLDGRPVPRGQAIDVTPGQTLTLGRASGGGMRGYILFAGGLDIAPYLDSRSTFELGQFGGHAARRLLAGDTLHLARDATVPPLASVALPELSTQWTLRVLYGPHGAPDFFTDADIDTIVAAEWQVHYNSNRTGVRLVGPKPQWARADGGEAGLHPSNIHDNPYAIGAVDFTGDMPIILGPDGPSLGGFVCPFVVIATDRWKIGQLSPGDTLRFAPVDIADAATADSLQHQFIATGATLDPGPARPVASLSPILAVIDADAGRPRTVYRQQGDRNILVEYGPIVLDIELRIRVHALMCELERLAIPGVIDIVPGIRSLQLHFDGMLLDQRTALAALMSAEERLGDLQDFTIPSRIVHLPLSWRDPATIETIEKYMGAVRDDAPWCPDNIEFIRRVNGLPDAAAVENLIFEANYLVMGLGDVYLGAPVATPVDPRHRLVTTKYNPARTWTPPNVVGIGGAYMCIYGMEGPGGYQLFGRTIQVWNTHRQTDAFIDGKPWLLRFFDQIRFYPVSADELVEWRRDFPSGRRSIRIEETEFRLADYRAFLADNEDDIRAFETRRHAAFDAERAEWRRNGEFDRVTDPVETDPPAAAAIDVPDGAKLVEVPFGGSVWKLLVAAGDAVKAGDTIAIIEAMKMESAVQSPETGTIAAVYVQERQSLQAGAPLLALRTDA*
>MP0878_megahit_163397_1-681
FIRRINGLDSIDDVKKVLFEASYLVMGLGDVYLGAPVATPTDPRHRLVTTKYNPARTWTAENSVGIGGSYLCVYGMEGPGGYQFVGRTLQMWNRYRQTREFSKPWLLRFFDQIRFYEVSHEELQQIRRDFPQGRYPLRIEESQFSLAEHEAFINDNADDIEAFKQQRNAAFAEELRQWHANGQFNFESEELESSDEDVSWPEDSVGVDSPVSGSLWQAEVKVGDTVK
>MP0878_megahit_170332_3-605
DPVTAPAGGEQALGNCWTLRVLYGPHGAPDFFTPEDVETIAAAEWKVHYNSNRTGVRLVGPKPEWARTDGGEAGLHPSNIHDNPYAIGAVDFTGDMPIILGPDGPSLGGFVCPFVVIAADRWKIGQLAPGNRVRFQPVNIDEAEQANRAAPLAGASAGVADATPRSELAELSPLLAEIPAEGNRPRTVYRQQGDRNILVEY
>MP0878_megahit_195929_1-492
IGRFGMQHLGVPPSGCMDHKSFLIANALVSNDEKEGVIEFAYQGPLLKLAKGKTKFAITGNVLFQIINSKNETINGECNRSYDLDAGDQIDILATRESAYGYLSVEGGFDLAPFCNSVSTLVRANIGPNEGKKINIKNKILLKKDGREKNNYAANISIKKNNE*
>MP0878_megahit_198058_3-536
VEHGVTEEVFGVDLVEWMVRLAAGEELELNARRANLAPKGHSIQVRLYAEDPFRDFQPCAGLLSEVAFPSGDGIRIDHWIESGLEVPPYFDPMLAKVIVHAEDRAAALTKLQNTLDATRLYGSETNLDYLRALTRDPALLAGEVTTRYLNSFRFQPARIDVLAGGTQTTIQDFPGRTG
>MP0878_megahit_213849_2-655
TGDMPVILGPDGPSLGGFVCPATVITADLWKLGQLRAGDKVRFVPVSIEQAVALEAAQIQQIDALAAAPVEWQPVPVDSPILKRLPAEQFGDEIVYRAAGDHFLLVEYGEQMLDIRLRFRAHALMQWLQQNPVVGLRELTPGIRSLQVHFDSQQLSHSALLDHLFKAEQALSERLNELAVPSRIVHIPLSWDDEACQLAIEKYTQSVRKNAPWCPSNL
>MP0878_megahit_236247_620-4234
MFNKVLIANRGAIATRIIRTLRKLGVGSVAVYAECDADSLHVRLADEAYSLGEGAAADTYLQVDKLLAIAAETGAQAIHPGYGFLSENSNFVRRCEAAGVAFIGPTPEQMLAFGLKHRARELAEQANVPLLPGTDLLTDLAAAKAEAARIGYPVMLKSTAGGGGIGMQLCHSEDELAGAFDSVKRLGASNFADDGVFLEKFIARARHIEVQVFADGKGSALALGERDCSSQRRNQKVVEECPAPNLSDAVRGELHATAEKLLSSVSYRNAGTVEFIYDADSHQFYFLEVNTRLQVEHGVTEEVYGVDLVEWMVRLAAGEELELDARRASLAPKGHSIQVRLYAEDPFRDFQPCAGLLSEVAFPSGDGIRIDHWIESGLEVPPYFDPMLAKVIVHAEERAAALTKLQNTLDATRLYGSETNLDYLRALTRDPALLAGEVTTRYLNSFRFQPARIDVLAGGTQTTIQDFPGRTGSWDVGVPPSGPFDSYAFRLGNRLLNNPADAAGLEITLQGPTLRFASASQIVLSGAAIDAKLDDQSIPAWQVIDVAAGQTLTLGRIKDAGARAYLAVLSGLQCPDYLGSKSTFTLGQFGGHNGRALRTGDVLHLSAGVSAVAPAEVPSELRPTISNQCELRVIYGPHGAPDFFTGKDIDSFFATDWEIHYNSSRTGVRLIGPKPEWARKDGGEAGLHPSNIHDNAYAFGTVDFTGDMPVILGPDGPSLGGFVCPATVITADLWKLGQLRAGDTVRFVPVSIEQAVALEAAQIQQIDTLAATPVDWQPVAIDSPILKRLPAEQFGDEIVYRAAGDHFLLVEYGEQMLDIRLRFRAHALMQWLQQNPVAGLRELTPGIRSLQVHFDSQQLSHDALLDHLLKAEQALSERLNELAVPSRIVHIPLSWDDEACQLAIEKYTQSVRKNAPWCPSNLEFIRRINGLDSIDDVKKVLFEASYLVMGLGDVYLGAPVATPTDPRHRLVTTKYNPARTWTAENSVGIGGSYLCVYGMEGPGGYQFVGRTLQMWNRYRQTREFSKPWLLRFFDQIRFYEVSHEELQQIRRDFPQGRYPLRIEESQFSLAEHEAFIADNADDIDAFKQQRNAAFAEELRQWHANGQFNFESEELESSDEDVSWPEDSVGVDSPVSGSLWQAEVKVGDTVKAGQTLLILESMKMEIPLQAPCAGVVTHVLQQPGGRVQAGQPLVVLRDEALETVA*
>MP0878_megahit_236480_1-258
DVSWPEDSVGVDSPVSGSLWQAEVKVGDTVKAGQTLLILESMKMEIPLQAPCDGVVTHVLQQPGGRVQAGQPLVVLRDEALDTVA*
>MP0878_megahit_244881_3-350
MVQVIKKGLETSVQDYPGRIGTLNLGFPPSGPMDSWSFRLANVLVQNEPGAAALECQFMGPTLKFNSDRIIAITGADMSPKINGTPVPLWQSLEVKKDQVLEMAFATVGARSYIAF
>MP0878_megahit_244881_356-799
HSGTEYWVSAIGFWPGLPFMMALDPRCKLTVPKYNPPRTWTPKGTVGMGGASTSIYPDRLPGGYQIFGIIPVPIWDTKKSFPVFENNICLFQPGDRVKFIPTTYEEFDHVSRKVEDGTYDYNIVEYQKFSVKNYKKWLTTIDQTKRF*
>MP0878_megahit_245578_514-837
MGGFIVPYTVPSASFWKLGQAKPGDSFNFVEISVEQAQTLRAEQTIICSDASLVSSNEENILIRKKPIKKIDHIKIVDFDKEKLDEKIRNKMMEKKGMKNIKVRFFN*
>MP0878_megahit_249699_1-444
MVQVIKKGLETSVQDYPGRIGTLNLGFPPSGPMDSWSFRLANVLVENEPGAAALECQFMGPTLKFNSDRIIAITGADMSPNIDGTPVPLWESLEVKKDQVLEMAFATVGARSYIAFSGGINTTPWLGSRSTFHKAGVGGIEGKAIQDG
>MP0878_megahit_249699_450-893
HSGTEYWVSAIGFWPGLPFMMALDPRCKLTVPKYNPPRTWTPKGTVGMGGASTSIYPDRLPGGYQIFAIIPVPIWDTKKSFPVFENNICLFQPGDRVKFVPTTYEEFERVSKKVEDGTYDYNIIEYQKFSVKNYKKWLTTIDQTKRF*
>MP0878_megahit_256041_2-775
GINTTPWLGSRSTFHKAGVGGIEGKAIQEGQIIPLNKSKSVAGRKIKKSSIPIMSTNKKWSVEVVKGPNDDWVDENGHKMFLNSDWKLQSKSDRTGYRLDGPNWTFTEKATHKSLEHGTFPSNIIDQGYPVGAINLAGQTPIILVNDGPSMGGFIVPYTVPSASFWKLGQAKPGDNFNFVEISVEKAQTLRTEQTTICSETSLVSFNKENILIHKKPVKKIDHIKVVDFDKEKLDEKIRNKMMEKKGMKNIKVRFFN*
>MP0878_megahit_257928_2-712
MSFDTVLIANRGAIATRIIRTLRRMGLRSVAVYSEADEGSRHVSEADEAVCIGPARASDSYLNIPAIIEAARATGAGAIHPGYGFLAENVEFADACAQAGILFIGPTADNIRTFGLKHSARALAAAHDVPLAPGTDLLTDEEEAVTAANAIDFPVILKATAGGGGIGMRVCEDEAAVREGFAAVARQGQSNFGDAGIFLERYIRRARHIEVQIFGDGRGRIVALGERDCSLQRRNQK
>MP0880_megahit_14311_3-365
MTLRIMNAGPQATLQGNQRAGYRYSGIPSSGPADPVSHAIANHLVGNHASTTGIEITYGPFSVEFQASAAIALTGAVAPTSLNGRVVSFHETHFVKQGDFLEVGRPDHGLRTYLAISGGVV
>MP0880_megahit_31618_1-84
MSIKVIKPGLSTTVQDLGRPGYYHLGIP
>MP0880_megahit_31618_74-949
MKTRYTHGGDEHIFVEIDEEMSLDAFFKSLTLASSLREKNIAGVTEICPANASFQVIFNPDKISPDAMLKELKHLEKSLEETKSIIDTRIIEVPVFYRDPWTEETLMRFRDRHQDPKSTDIEYSAKLNGYNTVEDFIEAHSSSLWIVTMVGFVAGLPFVYQLVDRERQIEVPKYLRPRTDTPKLTVGYGGCFGCIYSVRGAGGYQMFGITPMPIYDPKQELSYLKDFMVFFRPGDLIKFSSIDRTEYDEMLKETDNGQFEPRIRNFQFSLENFNKDNDGYNKILKETLYVN*
>MP0880_megahit_48481_2-850
AGGGGIGMQLCYTEAELVNAFDSVKRLSANNFSNDGVFLEKFVERARHIEVQIFGDGKGTVAALGERDCSLQRRNQKVIEETPAPRISEAVRTALHETAKRLGESVNYRSAGTVEFIYDESSESFYFLEVNTRLQVEHGVTEEVFGVDLVEWMVRLGAGDELPLNKERTPKGHSIQARIYAEDPVKNFQPCAGLLSRVDWQAKATDGMRTRIDTWVESGTQVPALFDPMLAKVIVTADDRASAIQGLAETLDQSELYGIETNLLYLKSILKDEEVKAGLVWTQ
>MP0880_megahit_48728_1-738
IRLRFRVHALMESLQSRDIPGIIEMTPGIRSLQIHYDSLALKQNDLLDLLIKEEGALGDLKNAEVPSRTVWLPLSWNDIACQQAVDKYVKSVRADAPWCPDNIEFIRRINGLDSVDEVKKIVFDASYLVMGLGDVYLGAPVATPVDPRHRLVTTKYNPARTWTAENSVGIGGAYMCVYGMEGPGGYQFVGRTLQMWNRYKQTREFTKPWLLRFFDKIRFYEVSHDELTNIREHFPHGQYPIRIEED
>MP0880_megahit_50209_2-547
SRSTFHKAGVGGINGKAIQEGQTIPLGKSNAKAGNKIKKSSLPIIPSDKKWSIEVVRGPNDDWIDEKGHKMFLNSEWKLQAKSDRTGYRLDGPKWSFSEKATQKGIEHGSDPSNIIDQGYPVGAVNLAGQTPIILVNDGPSMGGFINPYTVPSASLWKLGQAKPGDSLKFIEVSVEKAQELR
>MP0880_megahit_60718_2148-4142
MTVVRPGILTTVQDWPGRIGYWKVGVPPSGPMDDLSFRLGNVALGNPEGAAGLESAMSGPALTFDADTYVCVTGADVPVTIDGHSAEQWRPLLVPAGATLDVGTSNGAGLRVYVTIQGSMEIDDYLGSAATFTLGKFGGLRGGTLTEGDIIEIVGAADPSNLRSIPMEHRPVLTSKWEIAVTEGPHGAPDFFTRADMETLFATDYEVHFNSDRTGVRLIGPKPEWARQDGGEAGLHPSNIHDNAYSVGALDFTGDTPILLGPDGPSLGGFVCPVTVVAAERWKLGQLKAGDTIRFVPIRAANAAALGALGVERRASFPVVFSSGGDGDDGVIARREAETAVTYRRSGDDNVLVEYGDMTLDLALRARAHALHERIEAIAPTGLLDLTPGIRSLQVKVDPDVLPISTLMGLLAEVEDDLPAASELVVPSRTVRMPLSWDDPSTREAIQRYMHGVRADAPWCPWNIEFIRRMNGLDTVADVFDTVFAADYMVLGLGDVYLGAPVATPLDPRHRLVTTKYNPARTWTPENAVGIGGAYLCIYGMEGPGGYQFVGRTTQVWNHRYPERSGSFEAESPWLLRFFDRISWYPVEPEELMDLRADTAAGRGGGVEITDGEFSLAEHDNFLADNHDSIEEFRAMQAIAFDAERTAWSAAGEFTTKGDTDGAV*
>MP0880_megahit_63795_32-520
MFRKVLVANRGEIAARVVRTLKRMGIASVAVYSDADRFTPGVLAADEAVRLGPAPAAQSYLDVEAVIAACKATGAEAVHPGYGFLSENVGFAERLAAEGLIFIGPRPEHLRAFGLKHTARDLAKASGVPLLPGTDLLPDVETALSAAEAIGYPVMLKSTAGGG
>MP0880_megahit_65961_719-958
MARVEVEAPVAGVVWKVVAAPGTAVRTGDVVLVLESMKMEIPVEAPIDGVVAEILVAEGDQVSEDDVIALVDGDLVDGD*
>MP0880_megahit_87031_3-518
GMGDFVFMDRTPPVANGHAIQVRLYAEDPALDYRPTTGTLSALSFPDDIRAETWCEAGSTVSPWYDPMIAKLITHADSRDGAIALMQAALRESRIEGLETNLRWLRDVLRDDSFAAGTVSTRLLDTVPYAPRSLQIVSGGTATTVQDWPGREGLWSIGVPPSGPMDDRSFRL
>MP0880_megahit_111924_255-581
MFDTVLVANRGEIAVRIIRACREMGLVSVAVYSDVDRLSPHVLEADKAAQIGLAPASESYLRGDHLIEVALSAGAGAIHPGYGFLAERASFAADVEKAGLVFIGPSPES
>MP0880_megahit_120245_695-4291
MSFDTVLIANRGAIATRIIRTLRRMGLRSVAVYSEADEGSRHVSEADEAVCIGPARASDSYLNIPAIIEAARATGAGAIHPGYGFLAENVEFADACAQAGILFIGPTADNIRTFGLKHSARALAAAHDVPLAPGTDLLTDEEEAVTAANAIDFPVILKATAGGGGIGMRVCEDEAAVREGFAAVARQGQSNFGDAGIFLERYIRRARHIEVQIFGDGRGRIVALGERDCSLQRRNQKVVEEAPAPLLPQAVREELVAAAIRLGQAARYRSAGTVEFLYDAEREEFFFLEMNTRLQVEHGVTEEVMGIDLVEWMIRGAAGDFGFLDAEPPRPSGHSVQVRLYAEDPALDYRPTSGTLTAVEFPDDIRAETWVMAGSTISTWYDPMLAKLIVHAPTRAKAVAAMQAALDNSRVDGVETNLRWLRDVVRSDAFVSGEVSTSALNDIAFHPHAVRVISGGTATTVQDWPGRQKYWAVGVPPSGPMDDQSFRLGNRLLGNPEGTAGLEMTMTGPTLSFTAAARICLTGADFGATLDGRPVPRGQAIDVTPGQTLTLGRASGGGMRGYILFAGGLDIAPYLDSRSTFELGQFGGHAARRLLAGDTLHLARDATVPPLASVALPELSTQWTLRVLYGPHGAPDFFTDADIDTIVAAEWQVHYNSNRTGVRLVGPKPQWARADGGEAGLHPSNIHDNPYAIGAVDFTGDMPIILGPDGPSLGGFVCPFVVIATDRWKIGQLSPGDTLRFAPVDIADAATADSLQHQFIATGATLDPGPARPVASLSPILAVIDADAGRPRTVYRQQGDRNILVEYGPIVLDIELRIRVHALMCELERLAIPGVIDIVPGIRSLQLHFDGMLLDQRTALAALMSAEERLGDLQDFTIPSRIVHLPLSWRDPATIETIEKYMGAVRDDAPWCPDNIEFIRRVNGLPDAAAVENLIFEANYLVMGLGDVYLGAPVATPVDPRHRLVTTKYNPARTWTPPNVVGIGGAYMCIYGMEGPGGYQLFGRTIQVWNTHRQTDAFIDGKPWLLRFFDQIRFYPVSADELVEWRRDFPSGRRSIRIEETEFRLADYRAFLADNEDDIRAFETRRHAAFDAERAEWRRNGEFDRVTDPVETDPPAAAAIDVPDGAKLVEVPFGGSVWKLLVAAGDAVKAGDTIAIIEAMKMESAVQSPETGTIAAVYVQERQSLQAGAPLLALRTDA*
>MP0880_megahit_138116_182-877
PARTWTPPNVVGIGGAYMCIYGMEGPGGYQLFGRTIQVWNTHRQTDAFVDGKPWLLRFFDQIRFFEVSAAELEEWRRDFPAGRRTIEVEHSEFRLADYRAFLADNADSIAEFETRRQAAFDAERAEWERTGEFDRVSELIEDGGSGGLDVPAIEVPDGADVIESPFGGYIWKLLVAEGDEVEAGATVAVIEAMKMETPLESPAAGTISALYIEERQPIEPGAPLMALSRRA*
>MP0880_megahit_145375_3-809
MAIYNRQNKEVLINMVEVIKKGLETSIQDYPGRIGSLNQGFPPSGPMDSWSFRLANVLVENKQDAAALECQFMGPSLKFNSNRIIAITGANMSPKLDGNPIPLWESIEVKADQVLEMEFATIGARSYIAFSGGIISEPWLSSRSTFHKAGVGGIEGKAIQEGQIIPLGKSKSVAGRKIKKSSLPIMSTDKKWAIEVVRGPNDDWVDEKGHKMFLNSEWKLQAKSDRTGYRLDGPEWSFTEKATHKGLEHGSNPSNIIDQGYPVGAINLA
>MP0880_megahit_164665_2-220
GGDLPRARTDELASEGVLLGAVQLPPGGRPVVFLADHPTTGGYPVVAVVEPADLWRCAQLRPGDPVRFSRAW*
>MP0880_megahit_197632_2-715
VQADEAVCIGPAPAAESYLDGAAIIAAAKATGAGYIHPGYGFLAENAEFAEACEAAGIVFIGPHPEHIRTFGLKHSARALAEAQGVPLAPGTGLLTDEEEAAAAAEAIGYPVMLKATAGGGGIGMRICSSESELRDGFAGVVRQGASSFGDSGVFLERYIARARHIEVQVFGDGEGHVMPLGERDCSLQRRNQKVVEEAPAPCLSDALRRDLIAAAVDLAQAARYRSAGTVEFLFDAE
>MP0880_megahit_206257_10409-14023
MFNKVLIANRGAIATRIIRTLRKLGVGSVAVYAECDADSLHVRLADEAYSLGEGAAADTYLQVDKLLAIAAETGAQAIHPGYGFLSENSNFVRRCEAAGVAFIGPTPEQMLAFGLKHRARELAEQANVPLLPGTDLLTDLAAAKAEAARIGYPVMLKSTAGGGGIGMQLCHSEDELAGAFDSVKRLGASNFADDGVFLEKFIARARHIEVQVFADGKGSALALGERDCSSQRRNQKVVEECPAPNLSDAVRGELHATAEKLLSSVSYRNAGTVEFIYDADSHQFYFLEVNTRLQVEHGVTEEVYGVDLVEWMVRLAAGEELELDARRASLAPKGHSIQVRLYAEDPFRDFQPCAGLLSEVAFPSGDGIRIDHWIESGLEVPPYFDPMLAKVIVHAEERAAALTKLQNTLDATRLYGSETNLDYLRALTRDPALLAGEVTTRYLNSFRFQPARIDVLAGGTQTTIQDFPGRTGSWDVGVPPSGPFDSYAFRLGNRLLNNPADAAGLEITLQGPTLRFASASQIVLSGAAIDAKLDDQSIPAWQVIDVAAGQTLTLGRIKDAGARAYLAVLSGLQCPDYLGSKSTFTLGQFGGHNGRALRTGDVLHLSAGVSAVAPAEVPSELRPTISNQCELRVIYGPHGAPDFFTGKDIDSFFATDWEIHYNSSRTGVRLIGPKPEWARKDGGEAGLHPSNIHDNAYAFGTVDFTGDMPVILGPDGPSLGGFVCPATVITADLWKLGQLRAGDTVRFVPVSIEQAVALEAAQIQQIDTLAATPVDWQPVAIDSPILKRLPAEQFGDEIVYRAAGDHFLLVEYGEQMLDIRLRFRAHALMQWLQQNPVAGLRELTPGIRSLQVHFDSQQLSHDALLDHLLKAEQALSERLNELAVPSRIVHIPLSWDDEACQLAIEKYTQSVRKNAPWCPSNLEFIRRINGLDSIDDVKKVLFEASYLVMGLGDVYLGAPVATPTDPRHRLVTTKYNPARTWTAENSVGIGGSYLCVYGMEGPGGYQFVGRTLQMWNRYRQTREFSKPWLLRFFDQIRFYEVSHEELQQIRRDFPQGRYPLRIEESQFSLAEHEAFIADNADDIDAFKQQRNAAFAEELRQWHANGQFNFESEELESSDEDVSWPEDSVGVDSPVSGSLWQAEVKVGDTVKAGQTLLILESMKMEIPLQAPCAGVVTHVLQQPGGRVQAGQPLVVLRDEALETVA*
>MP0880_megahit_225129_246-572
MVQVIKKGLETSVQDYPGRIGTLNLGFPPSGPMDSWSFRLANVLVENEPGAAALECQFMGPTLKFNSDRIIAITGADMSPKIDGSPVPLWESLEVKKDQVLEMAFATVG
>MP0880_megahit_235386_3-815
WESLEVKKDQVLEMSFATVGARSYIAFSGGINTTPWLGSRSTFHKAGVGGIEGKAIQEGQIIPLNKSKSVAGRKIKKNSIPVISTNKKWSVEVVKGPNDDWVDEKGHKMFLNSDWKVQSKSDRTGYRLDGPKWSFTKKATHKGLEHGTFPSNIIDQGYPVGAINLAGQTPIILVNDGPSMGGFIVPYTVPSASFWKLGQAKPGDRFNFVEISVEKAQALRAEQTMICSEASLVSSDKQDISIRKKQIKKIDHIKVVDFDKEKLDEKIRNKV
>MP0880_megahit_237941_3-464
MSIETLEIVSPGMLTSVQDLGRRGYQRFGIPTSGAMDAPALRVANILVGNRESAAGLEATVMGPTIRFLADTTIALTGADLGASLDGVSVPVWQSVHVPAGGSLSFQGPNDGIRGYIAVAGGIDVPVLMGSRSTYLKGAFGGYEGRALAAGDVL
>MP0880_megahit_240091_3-1226
GLDIPPYLDSQSTFELGQFGGHAARRLVAGDTLHLAAAATDPVTAPARGEQALGNCWTLRVLYGPHGAPDFFTPEDVETIAAAEWKVHYNSNRTGVRLVGPKPEWARKDGGEAGLHPSNIHDNPYAIGAVDFTGDMPIILGPDGPSLGGFVCPFVVIAADRWKIGQLAPGNRVRFQPVNIDEAEQANRAAPLAGASAGVADATPRSELAELSPLLAEIPAEGNRPRTVYRQQGDRNILVEYGPIVLDLELRIRVHALMTVLEAKGLAGVIDITPGIRSLQLHFDGRQLDQARALAALIQCEDELGDLEDFVIPSRIVHLPLSWRDPAINATVEKYMATVREDAPWCPDNIEFIRRINGLSDADAVERVVFDASYLVMGLGDVYLGAPVATPVDPRHRLVTTKYNPART
>MP0880_megahit_255482_43-675
MVQVIKKGLETSVQDYPGRIGTLNLGFPPSGPMDSWSFRLANVLVNNEPGTAALECQFMGPTLKFNDDRVIAITGADMSPKIDGTPVPLWESLEVKKDQVLEIAFATVGARSYIAFSGGINTTPWLGSRSTFHKAGVGGIDGKAIQDGQIIPLNKSKSVKRRKIKNSSIPVMSTNKKWLVEVVKGPNDDWVDEKGHKMFLNSDWKLQSKSD
>MP0880_megahit_264073_3-434
LEHGTFPSNIIDQGYPVGAINLAGQTPIILVNDGPSMGGFIVPYTVPSASFWKLGQAKPGDSFNFVEVSVEKAQTLRTEQTMICSEASLVSSDKQDILIRKKQINKIDHIKVVDFDKEKLDEKVRNKMMEKKGMKNIKVRFFN*
>MP0880_megahit_265413_733-1062
PSMGGFIVPYTVPSASFWKLGQAKPGDSFNFVEISVEQAQTLRAEQTIICSDASLVSSNEENILIRKKPIKKIDHIKIVDFDKEKLDEKIRNKMMEKKGMKNIKVRFFN*
>MP0880_megahit_266443_2-598
WSVEVVKGPNDDWVDEKGHKMFLNSDWKLQSKSDRTGYRLDGPNWTFTEKATHKSLEHGTFPSNIIDQGYPVGAINLAGQTPIILVNDGPSMGGFIVPYTVPSASFWKLGQAKPGDNFNFVEISVEKAQTLRTEQTTICSETSLVSFNKENILIHKKPVKKIDHIKVVDFDKEKLDEKIRNKMMEKKGMKNIKVRFFN*
>MP0882_megahit_2460_2-688
DWQPVAIDSPILKRLPAEQFGDEIVYRAAGDHFLLVEYGEQMLDIRLRFRAHALMQWLQQNPVAGLRELTPGIRSLQVHFDSQQLSHDALLDHLLKAEQALSERLNELAVPSRIVHIPLSWDDEACQLAIEKYTQSVRKNAPWCPSNLEFIRRINGLDSIDDVKKVLFEASYLVMGLGDVYLGAPVATPTDPRHRLVTTKYNPARTWTAENSVGIGGSYLCVYGMEGPG
>MP0882_megahit_10308_204-518
MSIHVLKEGLQTTVQDFGRPGYAHLGISTSGAADTFSYQIGNKLVGNDSHDAALEITLSGGEYEFTSDACIVLTGSEFNASVDDEQVSIWTWINIKKGQSLKIRS
>MP0882_megahit_11664_2-211
MFNKVLIANRGAIATRIIRTLRKLGVGSVAVYAECDADSLHVRLADEAYSLGEGAAADTYLQVDKLLAIA
>MP0882_megahit_19092_288-677
MKTRYTHGGDEHIFVEIDEEMSLEAFFKSLTLASSLREKNIAGVTEICPANASFQVIFNPDKISPDAMLKELKHLEKSLEETKSIIDTRIIEVPVFYRDPWTEETLMRFRDRHQDPKSTDIEYSAKINGY
>MP0882_megahit_27217_3-803
LQGPTLRFASASQIVLSGAAIDAKLDDQSIPAWQVIDVAAGQTLTLGRIKDAGARAYLAVLSGLQCPDYLGSKSTFTLGQFGGHNGRALRTGDVLHLSAGVSAVAPAEVPSELRPTISNQCELRVIYGPHGAPDFFTGKDIDSFFATDWEIHYNSSRTGVRLIGPKPEWARKDGGEAGLHPSNIHDNAYAFGTVDFTGDMPVILGPDGPSLGGFVCPATVITADLWKLGQLRAGDTVRFVPVSIEQAVALEAAQIQQIDTLAATPVD
>MP0882_megahit_40578_1374-1910
PWLLRFFDQIRFYEVSHEELQQIRRDFPQGRYPLRIEESQFSLAEHEAFIADNADDIDAFKQQRNAAFAEELRQWHANGQFNFESEELESSDEDVSWPEDSVGVDSPVSGSLWQAEVKVGDTVKAGQTLLILESMKMEIPLQAPCAGVVTHVLQQPGGRVQAGQPLVVLRDEALETVA*
>MP0882_megahit_44326_585-2594
MSTTKMTVVRPGILTTVQDWPGRIGYWKVGVPPSGPMDDLSFRLGNVALGNPEGAAGLESAMSGPALTFDADTYVCVTGADVPVTIDGHSAEQWRPLLVPAGATLDVGTSNGAGLRVYVTIQGSMEIDDYLGSAATFTLGKFGGLRGGTLTEGDIIEIVGAADPSNLRSIPMEHRPVLTSKWEIAVTEGPHGAPDFFTRADMETLFATDYEVHFNSDRTGVRLIGPKPEWARQDGGEAGLHPSNIHDNAYSVGALDFTGDTPILLGPDGPSLGGFVCPVTVVAAERWKLGQLKAGDTIRFVPIRAANAAALGALGVERRASFPVVFSSGGDGDDGVIARREAETAVTYRRSGDDNVLVEYGDMTLDLALRARAHALHERIEAIAPTGLLDLTPGIRSLQVKVDPDVLPISTLMGLLAEVEDDLPAASELVVPSRTVRMPLSWDDPSTREAIQRYMHGVRADAPWCPWNIEFIRRMNGLDTVADVFDTVFAADYMVLGLGDVYLGAPVATPLDPRHRLVTTKYNPARTWTPENAVGIGGAYLCIYGMEGPGGYQFVGRTTQVWNHRYPERSGSFEAESPWLLRFFDRISWYPVEPEELMDLRADTAAGRGGGVEITDGEFSLAEHDNFLADNHDSIEEFRAMQAIAFDAERTAWSAAGEFTTKGDTDGAV*
>MP0882_megahit_52311_2-1072
PGYGFLSENSNFVRRCEAAGVAFIGPTPEQMLAFGLKHRARELAEQANVPLLPGTDLLTDLAAAKAEAARIGYPVMLKSTAGGGGIGMQLCHSEDELAGAFDSVKRLGASNFADDGVFLEKFIARARHIEVQVFADGKGSALALGERDCSSQRRNQKVVEECPAPNLSDAVRGELHATAEKLLSSVSYRNAGTVEFIYDADSHQFYFLEVNTRLQVEHGVTEEVYGVDLVEWMVRLAAGEELELDARRASLAPKGHSIQVRLYAEDPFRDFQPCAGLLSEVAFPSGDGIRIDHWIESGLEVPPYFDPMLAKVIVHAEERAAALTKLQNTLDATRLYGSETNLDYLRALTRDPALLAG
>MP0882_megahit_63567_735-941
DAVVVSLRVAAGAEVAKGDTVLLLEAMKMEMEVCAPVAGTVQSLALQAGQSVQSGTVLFAIEPAGPTS*
>MP0882_megahit_69788_287-538
MNRSYFEVIRPGINTTFQDSGRKNLYHIGIPFSGAIDNRNFILANAIAANKENTPVIEFAYQGPLLKFKGEKVNFNITGNVSFK
>MP0882_megahit_101160_1-597
QDYPGRIGSLNQGFPASGPMDSWSFRLANLLVGNKSDAAALECQFMGPTLKFKSDRIIAITGANMSPKLDGKTIPLWESVEVKANQTLEMQFATIGARSYIAFSGGIDSKPWLGSRSTFHKAGVGGIDGKAIQDGQVLPLKKNNIISPRKIKKSSIPIMSTDKNWSIEVVRGPNDDWVDEKGHQIFLNSKWKLQAKSDR
>MP0882_megahit_111808_3-755
LFLEKKNGVESLEVNEEATKKLRLEKNNKTPQIISNKNELDETKNIIKNVTGKIYENPKFLPGGDKYMLIEFGNVMDLEINFKAQNLAQAIKNNNVKGVYETAPCFASMLIHYNPDEIKFNDLKNEMSSLIKSLGPTDEIEINSRVFSFPTVYLDKWTKECVDDYINKIANKKSDPEFITELNNLENTEQFIRVHSGTEYWVSSLGFWPGLPFMMPLDPRCMLTAPKYNPPRTWTPKGTVGMGGSSTSIYP
>MP0882_megahit_144127_3-698
KAGQVLELAYAIIGARSYIAFSGGIKNEPWLNSRSTFHKAGVGGIEGKAIQEGQVLPLGISKSVAGRKIKKNSIPSMPENKKWSIEVVRGPNDDWVNEEGHNMFLNTAWKLQVKSDRTGYRLNGPDWSFTDKATNKGLEHGSEPSNIIDQGYPAGAVNLAGQTPIILVNDGPSMGGFINPYTVPSGSFWKLGQVKPSETLNFIKISLEEAQTLRKEQNEICSELSIEKFNEF
>MP0882_megahit_199957_532-756
MAEIQLESPVTGVVWKVVAGPGTVVAAGDTILIVESMKMEIPVESPEDGTVTVLQVGEGDQVSEDDPVATMETA*
>MP0882_megahit_216571_3-98
MILFSKVLVANRGEIAVRVLQTLQAMGIATAA
>MP0882_megahit_251215_3-539
DYSNKIAKKKSDPELITELNNLENTEQFVRVHSGTEYWVSAIGFWPGLPFMMALDPRCKLTVPKYNPPRTWTPKGTVGMGGASTSIYPDRLPGGYQIFGIIPVPIWDTKKSFPVFENNICLFQPGDRVKFVPTTYEEFDHVSKKVEEGTYDYNIIEYQKFSVKNYKKWLTTIDQTKRF*
>MP0882_megahit_251215_545-835
MVQVIKKGLETSVQDYPGRIGTLNLGFPPSGPMDSWSFRLANILVDNEPGTAALECQFMGPTLKFNSDRIIAITGADMSPKIDGTPVPLWESLEVKK
>MP0882_megahit_262257_1-834
NGQDYTEKDLKTFENIVSSKDKKVQPEVKTEVKNVPGKIYDTPKFLPAGDKYMLIEFGNVMNLELNFTAQNLAKAIKDHKVKGVYETSPCFASMLVHYEPEEIKFNDLKNELKSLVDSLGPSDDIEINSRIFSFPTVYLDKWTKECVEDYSSKIAKKKPDPELITELNNLESTEQFVRVHSGTEYWVSAIGFWPGLPFMMALDPRCKLTVPKYNPPRTWTPKGTVGMGGASTSIYPDRLPGGYQIFGIIPVPIWDTKKSFPVFENNICLFQPGDRVKF
>MP0882_megahit_263542_235-618
MVQVIKKGLETSVQDYPGRIGTLNLGFPPSGPMDSWSFRLANVLVENEPGAAALECQFLGPTLKFNSDRIIAITGANMSPKINGTPVPLWESLEVKKDQVLEMSFATVGARSYIAFSGGINTTPWLGS
>MP0882_megahit_263618_3-710
EGKAIQEGQIIPLNKSKSVAGRKIKKNSIPVMSTNKKWSVEVVKGPNDDWVDEKGHKMFLNSDWKLQSKSDRTGYRLDGPKWSFTKKATHKGLEHGTFPSNIIDQGYPVGAINLAGQTPIILVNDGPSMGGFIVPYTVPSASFWKLGQAKPGDRFNFVEISVEKAQALRAEQTMICSEASLVSSDKQDILIRKKQIKKIDHIKVVDFDKEKLDEKIRNKMMEKKGMKNIKVRFFN*
>MP0882_megahit_265756_2-499
ALGPAGDIEINSRIFSFPTVYLDKWTKECIEDYSSKIAKKKPDPELITELNNLENTEQFIRVHSGTEYWVSAIGFWPGLPFMMALDPRCKLTVPKYNPPRTWTPKGTVGMGGASTSIYPDRLPGGYQIFGIIPVPIWDTKKSFPVFENNICLFQPGDRVKFIPTTY
>MP0882_megahit_268116_3-554
KKGHKMFLNSDWKLQSKSDRTGYRLDGPNWTFTEKATHKGLEHGTFPSNIIDQGYPVGAINLAGQTPIILVNDGPSMGGFIVPYTVPSASFWKLGQAKPGDNFNFVEISVEKAQTLRTEQTTICSEASLVSFNKENILIHKKPVKKIDHIKVVDFDKEKLDEKIRNKMMEKKGMKNIKVRFFN*
>MP0882_megahit_268778_2-616
IISSDKKWSIEVVRGPNDDWIDEKGHKMFLNSEWKLQAKSDRTGYRLDGPKWSFSEKATQKGIEHGSDPSNIIDQGYPVGAVNLAGQTPIILVNDGPSMGGFINPYTVPSASLWKLGQAKPGDSLKFIEVSVEKAQELRSKQNNICSTKSFETLNINGSVDKKSRTNKINHIKIKDFEKEKEKEKMRNKITEKKGLKKMKVRFF*
>MP0882_megahit_270386_2-382
MVQVIKKGLETSVQDYPGRIGTLNLGFPPSGPMDSWSFRLANVLVNNEPGTAALECQFMGPTLKFNDDRVIAITGADMSPKIDGTPVPLWESLEVKKDQILEMAFATIGARSYISFSGGINTTPWLG
>MP0882_megahit_270386_388-666
YPDRLPGGYQIFGIIPVPIWDTKKSFPVFENNICLFQPGDRVKFVPTTYEEFDHVSKKVEDGTYDYNIVEYQKFSVKNYKKWLTTIDPTKRF*
>MP0882_megahit_275179_95-706
ISSDKKWSIEVVRGPNDDWIDEKGHKMFLSSEWKLQSKSDRTGYRLDGPKWSFSEKATQKGVEHGSDPSNIIDQGYPVGAINLAGQTPIILVNDGPSMGGFINPYTVPSASLWKLGQAKPGDSLKFIEVSVENAQELRSKQNNICSTSSLETLNVNGSADKKSQTNKINHIKIKDFEKEKEKEKIRNKIAEKKGLKKMKVRFF*
>MP0882_megahit_285096_2-937
SFLLKVLQNEHFVNATYNTKFIENNLNLILQNKISIGSLEVNEEATIKLRLEKNNKASQVIINEKEQNEPTIKIKNVPGKIYENPKFLPGGDKYMLIEFGNVMDLEINFKAQNLAQAIKNKKVKGVYETAPCFASMLVHYNPDEIKFNDLKNELSSLIKSLGPTDEIEINSRVFSFPTVYLDKWTKECVNDYINKIAKKKPDPEFITELNNLEDTEHFVRVHSGTEYWVSSLGFWPGLPFMMPLDPRCLLTAPKYNPPRTWTPKGTVGMGGASTAIYPEALPGGYQIFGITPVPIWDTKKSFSVFENSICLF
>MP0882_megahit_288318_445-846
MLEVIKKGLETSIQDYPGRIGCLNQGFPPSGPMDSWSFRLANVLVENSSEAAALECQFMGPSLKFKSNGVIAITGANMSPKLDGNIIPLWESIQVKTGQVLEMEFATIGARSYIAFSGGIMSEPWLGSRSTFHK
>MP0882_megahit_291394_3-533
MVQVIKKGLETSVQDYPGRIGTLNLGFPPSGPMDSWSFRLANVLVQNEPGAAALECQFMGPTLKFNSDRIISITGANMSPKIDGTPVPLWESLEVKKDQILEMAFATVGARSYIAFSGGINTEPWLGSRSTFHKAGVGGIEGKAIQDGQVIPLNKSKSVAGRKIKKNSIPVMSTNKK
>MP0882_megahit_291394_539-850
TVGMGGASTSIYPDRLPGGYQIFGIIPVPIWDTKKSFPVFENNICLFQPGDRVKFIPTTYEEFDHVSKKVEDGTYDYNIVEYQKFSVKNYKKWLTTIDQTKRF*
>MP0882_megahit_293895_160-642
RLDGPNWTFTEKATHKGLEHGTFPSNIIDQGYPVGAINLAGQTPIILVNDGPSMGGFIVPYTVPSASFWKLGQAKPGDSFNFVEISVEQAQTLRAEQTIICSDASLVSSNEENILIRKKPIKKIDHIKIVDFDKEKLDEKIRNKMMEKKGMKNIKVRFFN*
>MP0882_megahit_296218_1-570
AIKDHKVKGVYETSPCFASMLVHYEPDEIKFNDLKKELKSLVDSLGPSDDIEINSRIFSFPTVYLDKWTKECIEDYSNKIAKKKSDPELITELNNLESTEQFVRVHSGTEYWVSAIGFWPGLPFMMALDPRCKLTVPKYNPPRTWTPKGTVGMGGASTSIYPDRLPGGYQIFGIIPVPIWDTKKSFPVFE
>MP0882_megahit_296323_2-568
AIKDHKVKGVYETSPCFASMLVHYEPDEIKFNDLKKELKSLVDSLGPSDDIEINSRIFSFPTVYLDKWTKECIEDYSNKIAKKKSDPELITELNNLESTEQFVRVHSGTEYWVSAIGFWPGLPFMMALDPRCKLTVPKYNPPRTWTPKGTVGMGGASTSIYPDRLPGGYQIFGIIPVPIWDTKKSFPVF
>MP0882_megahit_299604_2-544
SGPMDSWSFRLANVLVNNEPGTAALECQFMGPTLKFNDDRVIAITGADMSPKIDGTPVPLWESLKVKKDQILEMAFATVGARSYIAFSGGINTAPWLGSRSTFHKAGVGGIDGKAIQDEQIIPLNKSKSVKRRKIKNSSIPVMSTNKKWLVEVVKGPNDDWVDEKGHKMFLNSDWKLQSKS
>MP0882_megahit_301162_2-547
PSGPMDSWSFRLANVLVNNEPGTAALECQFMGPTLKFNDDRVIAITGADMSPKIDGTPVPLWESLEVKKDQILEIAFATVGARSYIAFSGGINTTPWLGSRSTFHKAGVGGIDGKAIQDGQIIPLNKSKSVKGRKIKNSSIPVMSTNKKWLVEVVKGPNDDWVDEKGHKMFLNSDWKLQSKS
>MP0884_megahit_34320_173-616
MKVLACNALASIQDLGRFGYRSTGVQRGGVMDRWAFAAGNALIKNALNEPALEITLGGLTLKFTKDTAFCITGALYEAYLDDKRIPCYWRINAKAGQILKLVRPLKGMYSYLCVHGGFAVEPILNSSSTNDKAGFGGFKGRFIQENDV
>MP0884_megahit_93777_2-1378
KVVEEAPAPLLPQAVREELVAAAIRLGQAARYRSAGTVEFLYDAEREEFFFLEMNTRLQVEHGVTEEVMGIDLVEWMIRGAAGDFGFLDAEPPRPSGHSVQVRLYAEDPALDYRPTSGTLTAVEFPDDIRAETWVMAGSTISTWYDPMLAKLIVHAPTRAKAVAAMQAALDNSRVDGVETNLRWLRDVVRSDAFVSGEVSTSALNDIAFHPHAVRVISGGTATTVQDWPGRQKYWAVGVPPSGPMDDQSFRLGNRLLGNPEGTAGLEMTMTGPTLSFTAAARICLTGADFGATLDGRPVPRGQAIDVTPGQTLTLGRASGGGMRGYILFAGGLDIAPYLDSRSTFELGQFGGHAARRLLAGDTLHLARDATVPPLASVALPELSTQWTLRVLYGPHGAPDFFTDADIDTIVAAEWQVHYNSNRTGVRLVGPKPQWARADGGEAGLHPSNIHDNPYAIGA
>MP0884_megahit_140682_3-596
DEEEAAAAAEAIGYPVMLKATAGGGGIGMRICSSESELRDGFAGVVRQGASSFGDSGVFLERYIARARHIEVQVFGDGEGHVMPLGERDCSLQRRNQKVVEEAPAPCLSDALRRDLIAAAVDLAQAARYRSAGTVEFLFDAEREEFFFLEMNTRLQVEHGVTEEVMGVDLVEWMVRGGMGDFAFMDRTPPVANGHAIQ
>MP0884_megahit_145785_2-175
MSFDTVLIANRGAIATRIIRTLRRMGLRSVAVYSEADEGSRHVSEADEAVCIGPAPAA
>MP0884_megahit_148304_430-624
ELPSEGMVPGAIQVPPSGSPTILLADGPVTGGYAVIATVLDADLDLLGQAGPGTTVHFRHAPRY*
>MP0884_megahit_155925_1-1536
ARGEQALGNCWTLRVLYGPHGAPDFFTPEDVETIAAAEWKVHYNSNRTGVRLVGPKPEWARTDGGEAGLHPSNIHDNPYAIGAVDFTGDMPIILGPDGPSLGGFVCPFVVIAADRWKIGQLAPGNRVRFQPVNIDEAEQANRAAPLAGASAGVADATPRSELAELSPLLAEIPAEGNRPRTVYRQQGDRNILVEYGPIVLDLELRIRVHALMTVLEAKGLAGVIDITPGIRSLQLHFDGRQLDQARALAALIQCEDELGDLEDFVIPSRIVHLPLSWRDPAINATVEKYMATVRDDAPWCPDNIEFIRRINGLSDADAVERVVFDASYLVMGLGDVYLGAPVATPVDPRHRLVTTKYNPARTWTPPNVVGIGGAYMCIYGMEGPGGYQLFGRTIQVWNTHRQTDAFVDGKPWLLRFFDQIRFFEVSAAELEEWRRDFPAGRRTIEVEHSEFRLADYRAFLADNADSIAEFETRRQAAFDAERAEWERTGEFDRVSELIEDGGSGGLDVPAIE
>MP0884_megahit_182730_3-1220
VYRQQGDRNILVEYGPIVLDIELRIRVHALMCELERLAIPGVIDIVPGIRSLQLHFDGMLLDQRTALAALMSAEERLGDLQDFTIPSRIVHLPLSWRDPATIETIEKYMGAVRDDAPWCPDNIEFIRRVNGLPDAAAVENLIFEANYLVMGLGDVYLGAPVATPVDPRHRLVTTKYNPARTWTPPNVVGIGGAYMCIYGMEGPGGYQLFGRTIQVWNTHRQTDAFIDGKPWLLRFFDQIRFYPVSADELVEWRRDFPSGRRSIRIEETEFRLADYRAFLADNEDDIRAFETRRHAAFDAERAEWRRNGEFDRVTDPVETDPPAAAAIDVPDGAKLVEVPFGGSVWKLLVAAGDAVKAGDTIAIIEAMKMESAVQSPETGTIAAVYVQERQSLQAGAPLLALRTDA*
>MP0884_megahit_233984_3-1076
VNATYNTKFIENNLNLILQKKGGIGSLKVNEEATKKLRQEKNNKTPLVVINENEQKKPKIKIKNVPGKIYENPKFLPGGDKYMLIEFGNVMDLEINFKAQNLAQAIKNKKVKGVYETAPCFASMLVHYNPDEIKFNDLKNEVSSLIKSLGPTDEIEINSRVFSFPTVYLDKWTKECVDDYINKIAKKKPDPEFITELNNLEDTEQFVRVHSGTEYWVSSLGFWPGLPFMMPLDPRCLLTAPKYNPPRTWTPKGTVGMGGASTAIYPEALPGGYQIFGITPVPIWDTKKSFSVFENSICLFKPGDRVKFIPTDYEEFDLVANKIENKTFDYNSIIDHQKFSVKKYKAWLSELDKNKRF*
>MP0884_megahit_233984_1081-1959
MVEVIKKGLETSIQDYPGRIGCLNQGFPPSGPMDSWSFRLANILVENGSEAAALECQFMGPSLKFKSNRVIAITGANMSPKLDGNIIPLWESIQVKTGQVLEMEFATIGARSYIAFSGGIMSEPWLGSRSTFHKAGVGGINGKAIQEGQTIPLGKSNAKAGNKIKKSSLPIISSDKKWSIEVVRGPNDDWIDEKGHKMFLSSEWKLQAKSDRTGYRLDGPKWSFSEKATQKGIEHGSDPSNIIDQGYPVGAINLAGQTPIILVNDGPSMGGFINPYTVPSASLWKLGQAKPGD
>MP0884_megahit_264697_3-527
DDIEINSRIFSFPTVYLDKWTKECIEDYSNKIAKKKSDPELITELNNLESTEQFVRVHSGTEYWVSAIGFWPGLPFMMALDPRCKLTVPKYNPPRTWTPKGTVGMGGASTSIYPDRLPGGYQIFGIIPVPIWDTKKSFPVFENNICLFQPGDRVKFVPTTYEEFDHVSKKVEDGT
>MP0884_megahit_265697_13961-17575
MFNKVLIANRGAIATRIIRTLRKLGVGSVAVYAECDADSLHVRLADEAYSLGEGAAADTYLQVDKLLAIAAETGAQAIHPGYGFLSENSNFVRRCEAAGVAFIGPTPEQMLAFGLKHRARELAEQANVPLLPGTDLLTDLAAAKAEAARIGYPVMLKSTAGGGGIGMQLCHSEDELAGAFDSVKRLGASNFADDGVFLEKFIARARHIEVQVFADGKGSALALGERDCSSQRRNQKVVEECPAPNLSDAVRGELHATAEKLLSSVSYRNAGTVEFIYDADSHQFYFLEVNTRLQVEHGVTEEVYGVDLVEWMVRLAAGEELELDARRASLAPKGHSIQVRLYAEDPFRDFQPCAGLLSEVAFPSGDGIRIDHWIESGLEVPPYFDPMLAKVIVHAEERAAALTKLQNTLDATRLYGSETNLDYLRALTRDPALLAGEVTTRYLNSFRFQPARIDVLAGGTQTTIQDFPGRTGSWDVGVPPSGPFDSYAFRLGNRLLNNPADAAGLEITLQGPTLRFASASQIVLSGAAIDAKLDDQSIPAWQVIDVAAGQTLTLGRIKDAGARAYLAVLSGLQCPDYLGSKSTFTLGQFGGHNGRALRTGDVLHLSAGVSAVAPAEVPSELRPTISNQCELRVIYGPHGAPDFFTGKDIDSFFATDWEIHYNSSRTGVRLIGPKPEWARKDGGEAGLHPSNIHDNAYAFGTVDFTGDMPVILGPDGPSLGGFVCPATVITADLWKLGQLRAGDTVRFVPVSIEQAVALEAAQIQQIDTLAATPVDWQPVAIDSPILKRLPAEQFGDEIVYRAAGDHFLLVEYGEQMLDIRLRFRAHALMQWLQQNPVAGLRELTPGIRSLQVHFDSQQLSHDALLDHLLKAEQALSERLNELAVPSRIVHIPLSWDDEACQLAIEKYTQSVRKNAPWCPSNLEFIRRINGLDSIDDVKKVLFEASYLVMGLGDVYLGAPVATPTDPRHRLVTTKYNPARTWTAENSVGIGGSYLCVYGMEGPGGYQFVGRTLQMWNRYRQTREFSKPWLLRFFDQIRFYEVSHEELQQIRRDFPQGRYPLRIEESQFSLAEHEAFIADNADDIDAFKQQRNAAFAEELRQWHANGQFNFESEELESSDEDVSWPEDSVGVDSPVSGSLWQAEVKVGDTVKAGQTLLILESMKMEIPLQAPCAGVVTHVLQQPGGRVQAGQPLVVLRDEALETVA*
>MP0884_megahit_276531_151-552
IDQGYPVGAINLAGQTPIILVNDGPSMGGFIVPYTVPSASFWKLGQAKPGDSFNFVEISVEKAQTLRTEQTMICSEASLISSNKQDILIRKKQINKIDHIKVVDFDKEKLDEKIRNKMMEKKGMKNIKVRFFN*
>MP0884_megahit_277185_1176-1499
SMGGFIVPYTVPSASFWKLGQAKPGDSLKFIEVSVENAQELRSKQNNICSTSSFETLNINGSTDKKSQTNKINHIKIKDFEKEKEKEKIRNKIAEKKGLKKMKVRFF*
>MP0884_megahit_286726_1-537
FPPSGPMDSWSFRLANVLVQNEPGAAALECQFMGPTLKFNSDRIISITGANMSPKIDGTPVPLWESLEVKKDQILEMAFATVGARSYIAFSGGINTEPWLGSRSTFHKAGVGGIEGKAIQDGQVIPLNKSKSVAGRKIKKNSIPVMSTNKKWSVEVVKGPNDDWVDEKGHKMFLNSDWK
>MP0884_megahit_299109_3-299
MVQVIKKGLETSVQDYPGRIGTLNLGFPPSGPMDSWSFRLANILVENEPGAAALECQFLGPTLKFNSDRIIAITGANMSPKINGTPVPLWESLEVKKDQ
>MP0884_megahit_299109_305-1891
RIQVEHPVTETITNSDLVEMQIKFALGMNLNLTEQKNINRSGHAIECRLYAEDPSKNFLPSPGKISKLKIPNTGLANIRLDIGVDEGDEISFYYDPMIAKIISKGSTRTESINNMIQYLKEIKIEGINTNKSFLISVLQNKVFEDANFNTKFIENNLASFINKKEDIVPTKQHQDTSKVNQKYNDKDVKAFEKIISKTPKSKNGQDYTDKDLKAFENIVSSKAKTAENRAKPEVKNIPGKIYDTPKFLPAGDKYMLIEFGNVMNLELNFTAQNLAKAIKDHKVKGVYETSPCFASMLVHYEPEEIKFNDLKNELKSLIDALGPAGDIEINSRIFSFPTVYLDKWTKECIEDYSNKIAKKKPDPELITELNNLESTEQFVRVHSGTEYWVSAIGFWPGLPFMMALDPRCKLTVPKYNPPRTWTPKGTVGMGGASTSIYPDRLPGGYQIFGIIPVPIWDTKKSFPVFENNICLFQPGDRVKFIPTTYEEFEHVSKKVKDRTYDYNIVEYQKFSVKNYKKWLTTIDQTKRF*
>MP0884_megahit_310332_2-898
MSPKINGTPVPLWESLEVKKDQVLEMSFATVGARSYIAFSGGINTTPWLGSRSTFHKAGVGGIEGKAIQEGQIIPLNKSKSVAGRKIKKNSIPVMSTNKKWSVEVVKGPNDDWVDEKGHKMFLNSDWKLQSKSDRTGYRLNGPKWSFTKKATHKGLEHGTFPSNIIDQGYPVGAINLAGQTPIILVNDGPSMGGFIVPYTVPSASFWKLGQAKPGDRFNFVEISVEKAQALRAEQTMICSEASLVSSDKQDILIRKKQIKKIDHIKVVDFDKEKLDEKIRNKIMEKKGMKNIKVRFFN*
>MP0884_megahit_314520_1-552
KECVEDYSSKIAKKKPDPELITELNNLESTEQFVRVHSGTEYWVSAIGFWPGLPFMMALDPRCKLTVPKYNPPRTWTPKGTVGMGGASTSIYPDRLPGGYQIFGIIPVPIWDTKKSFPVFENNICLFQPGDRVKFIPTTYEEFDHVSKKVEDRTYDYNIVEYQKFSVKNYKKWLTTIDQTKRF*
>MP0884_megahit_316872_2-880
MVQVIKKGLETSVQDYPGRIGTLNLGFPPSGPMDSWSFRLANVLVDNEPGTAALECQFMGPTLKFNSDRIIAITGADMSPKIDGTPVPLWESLEVKKDQILEIAFATVGARSYIAFSGGINTTPWLGSRSTFHKAGVGGIDGKAIQDGQIIPLNKSKSVKRRKIKNSSIPVMSTNKKWLVEVVKGPNDDWVDEKGHKMFLNSDWKLQSKSDRTGYRLEGPKWSFTEKATNKGLEHGTFPSNIIDQGYPVGAINLAGQTPIILVNDGPSMGGFIVPYTVPSASFWKLGQAKPGD
>MP0884_megahit_319057_1-564
DWIDEKGHKMFLNSEWKLQAKSDRTGYRLDGPEWSFTEKATHKGLEHGSNPSNIIDQGYPVGAINLAGQTPIILVNDGPSMGGFIVPYTVPSASFWKLGQAKPGDRFNFIEVSIEDAQSLRNEQNSICSELSIESSTEKNLLKELSKTKKIDRIEVKDFEKEKEKEKIRDKLMEKKGLEKMKVRFFN*
>MP0884_megahit_324264_1-378
AINLAGQTPIILVNDGPSMGGFIVPYTVPSASFWKLGQAKPGDSFNFIEISVEKAQTLRAEQTMICGEASLVSSEKQDILIRKKQINKIDHVKVVDFDKERLEEKVRNKMMEKKGMKNIKVRFFN*
>MP0886_megahit_5765_2-637
LREKNLTGITEICPANASFQVIFDPDKISPNEMLTELKNLEKSLEETKSIINTRIIEVPVYYRDPWTQETLMKFRDRHQDPKLTDIEYSAKINGYKTVEEFIDAHSGSLWIVTMVGFVAGLPFVYQLVERNKQIEVPKYLRPRTDTPKLTVGYGGCFGCIYSVRGAGGYQMFGITPMPIYDPKQELSYLQDFMIFFRPGDLIKFHPIDRAEY
>MP0886_megahit_213664_1-198
MVEVIKKGLETSIQDYPGRIGSLNQGFPPSGPMDSWSFRLANVLVENKEDTAALECQFMGPSLKFN
>MP0886_megahit_213664_200-607
FWPGLPFMMALDPRCKLTVPKYNPPRTWTPKGTVGMGGSSTSIYPDKLPGGYQIFGIIPVPIWDTKKSFPVFENNICLFKPGDRVKFLPTTYEEFEHVSNKVEDGTYDYNIIEYQKFSVKNYKKWLSTIDKTKRF*
>MP0886_megahit_218192_1-906
KSKIKIKNVPGKIYENPKFLPGGDKYMLIEFGNVMDLEINFKAQNLAQAIKNKKVKGVYETAPCFASMLVHYNPDEIKFNDLKNEVSSLIKSLGPTDEIEINSRVFSFPTVYLDKWTKECVDDYINKIAKKKPDPEFITELNNLEDTEQFVRVHSGTEYWVSSLGFWPGLPFMMPLDPRCLLTAPKYNPPRTWTPKGTVGMGGASTAIYPEALPGGYQIFGITPVPIWDTKKSFSVFENSICLFKPGDRVKFIPTDYEEFDLVANKIENKTFDYNSIIDHQKFSVKKYKAWLSELDKNKRF*
>MP0886_megahit_218192_911-2035
MVEVIKKGLETSIQDYPGRIGCLNQGFPPSGPMDSWSFRLANVLVENSSEAAALECQFMGPSLKFKSNGVIAITGANMSPKLDGNIIPLWESIQVKTGQVLEMEFATIGARSYIAFSGGIMSEPWLGSRSTFHKAGVGGINGKAIQEGQTIPLGKSNAKAGNKIKKSSLPIISSDKKWSIEVVRGPNDDWIDEKGHKMFLNSEWKLQAKSDRTGYRLDGPKWSFSEKATQKGIEHGSDPSNIIDQGYPVGAINLAGQTPIILVNDGPSMGGFINPYTVPSASLWKLGQAKPGDSLKFIEVSVENAQELRSKQNNICSTSSFETLNINGSTDKKSQTNKINHIKIKDFEKEKEKEKIRNKIAEKKGLKKMKVRFF*
>MP0886_megahit_222766_3-512
EMAFATIGARSYIAFSGGINTTPWLGSRSTFHKAGVGGIDGKAIQDEQIIPLNKSKSVKGRKIKNSSIPAMPTNKKWLVEVVKGPNDDWVDEKGHKMFLNSNWKLQSKSDRTGYRLEGPKWSFTEKATLKGLEHGTFPSNIIDQGYPVGAINLAGQTPIILVNDGPSMGG
>MP0886_megahit_223688_3-1169
QIRFALKMDNYKSQQNDVSRKDHAMECRLYAEDPSKQFLPSPGKITKLRIPKNLKNIRLDMGVDEGDEITFYYDPMIAKVIAKGKDRKESINNLIQFLKEIEIEGINSNINFLLAVLQNEKFINANYNTKFIENNINLFSHKKENTSTFKVNEEATKKLRQQRINNTSQKVPGTTENEKENKFSVKNIPGKIYEEPKFLPGGDKYMLIEFGNVMDLELNFTAQNLAQAIKNNKVKGVYETAPCFASMLVHYEPEEIKFKDLKNEMKSLINSLGPTEDIEINSRIFSFPTVYLDKWTQECIEDYSKKIVKKKPDPELITEVNNLENTDQFIRVHSGTEYWVASIGFWPGLPFMMALDPRCKLTVPKYNPPRTWTPKGTVGMGGSSTSIYP
>MP0886_megahit_225236_2-508
SDPELITEVNNLESTEQFVRVHSGTEYWVSAIGFWPGLPFMMALDPRCKLTVPKYNPPRTWTPKGTVGMGGASTSIYPDRLPGGYQIFGIIPVPIWDTKKSFPVFENNICLFQPGDRVKFIPTTYEEFDHVSKKVEERTYDYNIVEYQKFSVKNYKKWLTTIDPTKRF*
>MP0886_megahit_225236_514-891
MVKVIKKGLETSVQDYPGRIGTLNLGFPSSGPMDSWSFRLANVLVENESGAAALECQFMGPTLKFDSNRTIAITGADMSPKIDGTPVPLWESIEIKKDQTLEMSFATIGARSYIAFSGGINTNPWL
>MP0886_megahit_245873_419-748
PSMGGFIVPYTVPSSSFWKLGQAKPGDGFNFREVSIEEAQSLRNEQNSICSELSIEASSEENILKETVKTKKIDHIKVKDFGKEKEKDRIRDKLMEKKGLEKMKVRFFN*
>MP0886_megahit_248189_598-1425
LEMEFATIGARSYIAFSGGIVSEPWLDSRSTFHKAGVGGIEGKAIQEGQIIPLGKSKSVAGRKIKKSSIPIMSTNKKWTIEVVRGPNDDWVDEKGHEMFLNSAWKLQSKSDRTGYRLDGPEWSFAEKATHKGLEHGSYPSNIIDQAYPVGAINLAGQTPIILVNDGPSMGGFIVPYTVPSAAFWKLGQAKPGDSFNFIEVSIEEAQSLRNELNIICSEISLETSTSKSRLDKSIKTKKINHIKVKDFEKEKEKEKIRDKLMEKKGLEKMKVRFFN*
>MP0886_megahit_251532_3-425
MSIKILNPGLQTTIQDLGRNGYSHYGISSSGAADDLSFRLGNLIVGNKENLAGIEMTLVGGDFRFDIDTNISLTGSKFDAKIDGESLHFYKNTSIQSGQVLSIGQSMQGSRCYLAIRGGIDINNVLSAKTTHLTSKMGGLN
>MP0886_megahit_273164_1-567
VLIFMVKVIKKGLETSVQDYPGRIGTLNLGFPPSGPMDSWSFRLANVLVENEPGAAALECQFMGPTLKFNSDRVIAITGADMSPKIDGNPVPLWESLEVKKDQTLEMAFATVGARSYIAFSGGINTTPWLGSRSTFHKAGVGGIEGKAIQDGQIIPLNKSKSVAGRKVKKNSIPVMSTTKKWSVEVVKG
>MP0886_megahit_283375_1-204
MKNKFFEVLRAGINTTYQDAGRFGLQHLGVAPSGCMDSRSFKIANCLVGNNLNEGVVEFAYQGPLLKL
>MP0886_megahit_291492_1-156
PKIASVITSELHKVGQLKPGDKFQFELVSLEKAETLRYEREIYVKRIADHG*
>MP0886_megahit_292051_1-528
DSLGPSDDIEINSRIFSFPTVYLDKWTKECVEDYSNKIAKKKPDPELITELNNLESTEQFVRVHSGTEYWVSAIGFWPGLPFMMALDPRCKLTVPKYNPPRTWTPKGTVGMGGASTSIYPDRLPGGYQIFGIIPVPIWDTKKSFPVFENNICLFQPGDRVKFVPTTYEEFDHVSKK
>MP0886_megahit_294605_1-624
GPSDDIEINSRIFSFPTVYLDKWTKECIEDYSNKIAKKKPDPELITELNNLESTEQFVRVHSGTEYWVSAIGFWPGLPFMMALDPRCKLTVPKYNPPRTWTPKGTVGMGGASTSIYPDRLPGGYQIFGIIPVPIWDTKKSFPVFENNICLFQPGDRVKFIPTTYEEFDHVSKKVEDGTYDYNIVEYQKFSVKNYKKWLTTIDQTKRF*
>MP0886_megahit_295258_18045-21659
MFNKVLIANRGAIATRIIRTLRKLGVGSVAVYAECDADSLHVRLADEAYSLGEGAAADTYLQVDKLLAIAAETGAQAIHPGYGFLSENSNFVRRCEAAGVAFIGPTPEQMLAFGLKHRARELAEQANVPLLPGTDLLTDLAAAKAEAARIGYPVMLKSTAGGGGIGMQLCHSEDELAGAFDSVKRLGASNFADDGVFLEKFIARARHIEVQVFADGKGSALALGERDCSSQRRNQKVVEECPAPNLSDAVRGELHATAEKLLSSVSYRNAGTVEFIYDADSHQFYFLEVNTRLQVEHGVTEEVYGVDLVEWMVRLAAGEELELDARRASLAPKGHSIQVRLYAEDPFRDFQPCAGLLSEVAFPSGDGIRIDHWIESGLEVPPYFDPMLAKVIVHAEERAAALTKLQNTLDATRLYGSETNLDYLRALTRDPALLAGEVTTRYLNSFRFQPARIDVLAGGTQTTIQDFPGRTGSWDVGVPPSGPFDSYAFRLGNRLLNNPADAAGLEITLQGPTLRFASASQIVLSGAAIDAKLDDQSIPAWQVIDVAAGQTLTLGRIKDAGARAYLAVLSGLQCPDYLGSKSTFTLGQFGGHNGRALRTGDVLHLSAGVSAVAPAEVPSELRPTISNQCELRVIYGPHGAPDFFTGKDIDSFFATDWEIHYNSSRTGVRLIGPKPEWARKDGGEAGLHPSNIHDNAYAFGTVDFTGDMPVILGPDGPSLGGFVCPATVITADLWKLGQLRAGDTVRFVPVSIEQAVALEAAQIQQIDTLAATPVDWQPVAIDSPILKRLPAEQFGDEIVYRAAGDHFLLVEYGEQMLDIRLRFRAHALMQWLQQNPVAGLRELTPGIRSLQVHFDSQQLSHDALLDHLLKAEQALSERLNELAVPSRIVHIPLSWDDEACQLAIEKYTQSVRKNAPWCPSNLEFIRRINGLDSIDDVKKVLFEASYLVMGLGDVYLGAPVATPTDPRHRLVTTKYNPARTWTAENSVGIGGSYLCVYGMEGPGGYQFVGRTLQMWNRYRQTREFSKPWLLRFFDQIRFYEVSHEELQQIRRDFPQGRYPLRIEESQFSLAEHEAFIADNADDIDAFKQQRNAAFAEELRQWHANGQFNFESEELESSDEDVSWPEDSVGVDSPVSGSLWQAEVKVGDTVKAGQTLLILESMKMEIPLQAPCAGVVTHVLQQPGGRVQAGQPLVVLRDEALETVA*
>MP0886_megahit_297117_2-325
TPKGTVGMGGASTSIYPDRLPGGYQIFGIIPVPIWDTKKSFPVFENNICLFQPGDRVKFVPTTYEEFDHVSKKVEDGTYDYNIIEYQKFSVKNYKKWLTTIDQTKRF*
>MP0886_megahit_297117_331-684
MVKVIKKGLETSVQDYPGRIGTLNLGFPPSGPMDSWSFRLANVLVENEPGTAALECQFMGPTLKFNSDRVIAITGADMSPKIDGSPVPLWESLEVKKDQVLEMAFATIGARSYISFSG
>MP0886_megahit_302125_1-615
GARSYIAFSGGINTNPWLGSRSTFHKAGVGGIEGKAIQDGQKIPLNKSKVVGKNKINKTSIPIMSTNKKWSVEVVKGPNDDWVDEKGHKMFLSSNWKLQSKSDRTGYRLEGPKWSFTEKATNKGLEHGTFPSNIIDQGYPMGAINLAGQTPIILVNDGPSMGGFIVPYTVPSASFWKLGQAKPGDIFNFKEISVEKAQELRAEQS
>MP0886_megahit_302213_153-986
QILEMAFATVGARSYIAFSGGINTEPWLGSRSTFHKAGVGGIKGKAIQNGQTIPLNKSKSVAGRKIKKSSIPVMSKNKKWSIEVVKGPNDDWVDEKGHKMFLNSDWKLQSKSDRTGYRLEGPKWTFTEKATHKGLEHGTFPSNIIDQGYPVGAINLAGQTPIILVNDGPSMGGFIVPYTVPSASFWKLGQAKPGDSLNFKEITVEQAQILRAEQTVICSETSIESSDQENKLISKKQIKKIDHIKVVDFDKEKLNEKIRNKMMEKRGMKNIKVRFFN*
>MP0886_megahit_307213_189-629
MVQVIKKGLETSVQDYPGRIGTLNLGFPPSGPMDSWSFRLANVLVENEPGAAALECQFLGPTLKFNSDRIIAITGANMFPKLDGTPVPLWESLEVKKDQVLEMSFATVGARSYIAFSGGINTTPWLGSRSTFHKAGVGGIEGKAIRE
>MP0886_megahit_312680_3-212
MVQVIKKGLETSVQDYPGRIGTLNLGFPPSGPMDSWSFRLANILVENEPGAAALECQFLGPTLKFNSDRI
>MP0886_megahit_312680_218-853
IDSLGPAGDIEINSRIFSFPTVYLDKWTKECIEDYSSKIAKKKPDPELITELNNLESTEQFVRVHSGTEYWVSAIGFWPGLPFMMALDPRCKLTVPKYNPPRTWTPKGTVGMGGASTSIYPDRLPGGYQIFGIIPVPIWDTKKSFPVFENNICLFQPGDRVKFIPTTYEEFEHVSKKVKDRTYDYNIVEYQKFSVKNYKKWLTTIDQTKRF*
>MP0886_megahit_315253_2-634
IFMVKVIKKGLETSVQDYPGRIGTLNLGFPPSGPMDSWSFRLANVLVGNEPGVAALECQFMGPTLKFNSDRVIAITGADMSPKIDGAPAPLWESLKVKKDQILEMAFATVGARSYIAFSGGINTTPWLGSRSTFHKAGVGGIDGKAIQDGQIIPLNKSKSITGRKIKKSSIPVMSTNKKWSVEVVKGPNDDWVDEKGHKMFLNSDWKLQSK
>MP0886_megahit_320088_18-578
WVDEKGHKMFLNSDWKLQSKSDRTGYRLNGPKWSFTKKATHKGLEHGTFPSNIIDQGYPVGAINLAGQTPIILVNDGPSMGGFIVPYTVPSASFWKLGQAKPGDRFNFVEISVEKAQALRAEQTMICSEASLVSSDKQDILIRKKQIKKIDHIKVVDFDKEKLDEKIRNKIMEKKGMKNIKVRFFN*
>MP0886_megahit_330388_2-166
MSNYFFKVLRPGINTTFQDKGRFHMQHLGVTPGGCMDLESFSIANALVGNTSDAG
>MP0886_megahit_331441_1-468
NTEQFVRVHSGTEYWVSAIGFWPGLPFMMALDPRCKLTVPKYNPPRTWTPKGTVGMGGASTSIYPDRLPGGYQIFGIIPVPIWDTKKSFPVFENNICLFQPGDRVKFVPTTYEEFDHVSKKVEEGTYDYNIIEYQKFSVKNYKKWLTTIDQTKRF*
>MP0886_megahit_331441_474-719
MVQVIKKGLETSVQDYPGRIGTLNLGFPPSGPMDSWSFRLANVLVDNEPGTAALECQFMGPTLKFNNDRIIAITGADMSPKI
>MP0886_megahit_333361_2-514
KGHKMFLNSDWKLQSKSDRTGYRLDGPNWTFAEKATHKGLEHGTFPSNIIDQGYPVGAINLAGQTPIILVNDGPSMGGFIVPYTVPSASFWKLGQAKPGDSFNFVEISVEKAQTLRAEQTTICSEASLVSYSEENILIRKKPIKKIDHIKIVDFDKEKLDEKIRNKMMEKK
>MP0886_megahit_334090_62-739
MVQVIKKGLETSVQDYPGRIGALNLGFPPSGPMDSWSFRLANVLVDNDPGTAALECQFMGPTLKFNNDRIIAITGADMSPKINGTPIPLWESIEVKKDQILEMAFATVGARSYIAFSGGINTTPWLGSRSTFHKAGVGGIKGKAIQDGQIIPLNKSKSITGRKIKKSSIPVMSTNKKWSVEVVKGPNDDWVDEKGHKMFLNSDWKLQSKSDRTGYRLEGPKWSFTE
>MP0886_megahit_338442_1-732
VLEMAFATIGARSYISFSGGINTTPWLDSRSTFHKAGVGGIDGKAIQDGQIIPLNKSKSIAGRKIKKSSMPVMSTNKKWSVEVVKGPNDDWVDEKGHKMFLNSDWKLQSKSDRTGYRLDGPNWTFTKKATHKGLEHGTFPSNIIDQGYPVGAINLAGQTPIILVNDGPSMGGFIVPYTVPSASFWKLGQAKPGDSFNFVEISVEKAQVLRAEQTTVCSEASLVSSNKQDILIRKKQINKIDHIK
>MP0888_megahit_95768_3-1115
NNFKNIENTLTNDKSKKNESVFFNQIDVDDYSGFKDMYPHNISLEQTTKKKLSVKKHLNEDGTYPSFDQDIITANKTKVFNGIYDEPKFLPGGDKYLLIEFGNIMNLELNFKAQGLSKLIEQSKINGVYETLPCFASMIVHYNPDEIGYTDLIKELKSLVKEFKDNDDTIVNSRLFHFPTVYLDKWTKEAIEDYISKIALKKSDPEFIVELNNLDNVDHFVRVHSGTEYWVASLGFWPGLPFTMPLDPRCKLTAPKYNPPRTWTPKGTVGMGGSSTAIYPDRLPGGYQIFGRTPVPIWDPEKNFDVFKDSICLFRPGDRIKFIPCDYDEFEMIEKKIKEKTYKYDLIDEHKFSIKKYKQWLTQLDHNKKF*
>MP0888_megahit_95768_1116-1364
MFEVIKPGLETSVQDYPGRIGFLNQGFPPSGPMDSWSFRLANLLVGNHENTGALECQYTGPTLKFEKDHVISICGADMQPKID
>MP0888_megahit_103957_363-641
MKSNFFEVLRPGINSTFQDLGRENFYHIGLPFSGAMDNRNYLLSNTLVNNKYEAAIEFAYQGPLLKYYGKSTVIAVTGDVNFSITKKNKKLIN
>MP0888_megahit_109526_3-773
SYIAFSGGINTVTWLGSRSTFHKAGVGGIDGKAIQEGQTIPLKKSSSVGGRKINKNNIPQMSVNKKWSIEVVKGPNDDWIDQKGHKMFLNSSWKLQSKSDRTGYRLDGPSWSFAEKATNKGLEHGTFPSNIIDQGYPAGAINLAGQTPIILVNDGPSMGGFIVPYTVPSAAFWKLGQAKPGDSFNFIEISVEKAQELRTEQSKICSEISILSSKNIRNEKKPSIKIDKIKIIDFDKEKMDEKIRNKLIEKKGMQNIK
>MP0888_megahit_174074_1-519
DSLGPSDDIEINSRIFSFPTVYLDKWTKECIEDYSSKIAKKKPDPELITELNNLENTEQFVRVHSGTEYWVSAIGFWPGLPFMMALDPRCKLTVPKYNPPRTWTPKGTVGMGGASTSIYPDRLPGGYQIFGIIPVPIWDTKKSFPVFENNICLFQPGDRVKFIPTTYEEFDHV
>MP0888_megahit_182186_1-561
SIQDYPGRIGNLNQGFPSSGPMDSWSFRLANVLVENEPGTSALECQFMGPTLKFNSDRVIAITGADMSPKIDGKPVPLWESLEVKKNQVLEMAFATIGARSYIAFSGGINTKPWLDSRSTFHKAGVGGIEGKAIQEGQIIPLNKSKSVAGRKIKKNSIPIISANKKWSIEVVKGPNDDWVDEKGHKM
>MP0888_megahit_234454_1-237
MSKNYLDIIRPGINTTFQDKGRDHLYHIGIPFSGAMDNRNYLLANKLVNNKLDSAVIEFAYQGPHIKYSGEKINFAVTG
>MP0888_megahit_240120_2-1261
RTESINNMIHYLSELEIEGINTNKSFLISVLKNENFENANYNTKFIEDNLSLFTKEIKTVKKNDGNTEKKEKVVQKYTDNDVEAFKKIAAQAPKAKSSENYTEKDFKAFKNILNKQNDTNKKSSINNITGRVYDEPIIKPGGDKYMVIEFGNLMDLEINFTAQNLAKAIVDNKIKGIYETAPCFASMLIHYNPEEIKFNDLKNEMKSLINSLGPTDDIEINSRIFSFPTVYLDKWTKECIEDYSSKIAEKTPDPDFIVELNKLENTDQFVRVHSGTEYWVSALGFWPGLPFMMPLDPRCKLTAPKYNPPRTWTPKGAVGMGGSSTAIYPDRLPGGYQIFGIIPVPIWDTHKSFSVFEESICLFKPGDRVKFIPTSYEEFDHVSNKVKDKSYDYNIIDYQKFSVKNYKNWLNTIDNTKRF*
>MP0888_megahit_247655_663-866
MNMKNIMNESYFEVIRPGINTTFQDLGRKHLYHIGVPFSGAMDNRNYTLANAIVGNKINAPAIEFAFQ
>MP0888_megahit_249115_238-504
MDNNYFEIKRAGINTTFQDKGRNNLYHIGIPFSGAMDNRNFLLANKLVGNKMDSPVIEFAYQGPLLKFNGDKITITVTGDVIFKLNKKN
>MP0888_megahit_251385_3-365
MIQVIKKGLETSVQDYPGRIGTLNQGFPLSGPMDSWSFRLANVLVENDPGAAALECQFMGPTLKFNSDRVIAITGADMSPKIDGKAVPLWESLEVKKDQILEMTFATIGARSYIAFSGGIN
>MP0888_megahit_251385_371-997
LGPSDDIEINSRIFSFPTVYLDKWTKECVEDYSSKIAKKKPDPELITELNNLENIDQFVRVHSSTEYWVAAIGFWPGLPFMMALDPRCKLTVPKYNPPRTWTPKGTVGMGGASTCIYPDRLPGGYQIFGIIPVPIWDTKKSFSVFENNICLFQPGDRVKFVPTSYEEFDHVSNKIKEGTYNYNIIEYQKFSVKNYKNWLTTIDHTKRF*
>MP0888_megahit_253440_3-1091
KVIKKGLETSVQDYPGRIGTLNLGFPPSGPMDSWSFRLANVLVENEPGAAALECQFMGPTLKFNSDRIIAITGADMSPKIDGSPVPLWESLEVKKDQTLEMTFATVGARSYIAFSGGINTTPWLGSRSTFHKAGVGGIEGKAIQDGQIIPLNKSKSVAGRKVKKNSIPVMSTNKKWSVEVVKGPNDDWVDEKGHKMFLNSNWKLQSKSDRTGYRLEGPKWSFTEKATHKGLEHGTFPSNIIDQGYPVGAINLAGQTPIILVNDGPSMGGFIVPYTVPSASFWKLGQAKPGDSFNFVEISVEKAQTLRTEQTIICSEASLMSSKKESGLLHEAAAKKIEHIKIVDFDKEKMNEKIRNKMMEKRG
>MP0888_megahit_259038_3-671
DNDVEAFKKIAAQTPKAKSAENYTEKDFKAFKNILNNKNDTNKKTSINNITGRVYDEPIIKPGGDKYMVIEFGNLMDLEINFKAQNLAKAILDNKIKGIYETAPCFASMLIHYNPEEIKFSDLKNEMKSLINSLGPTDNIEINSRIFSFPTVYLDKWTKECIEDYSSKIAEKTPDPDFIVELNKLENTDQFVRVHSGTEYWVSALGFWPGLPFMMPLDPRCKL
>MP0888_megahit_264330_1-678
EIKFNDLKKELFSLIESLGPTDEIEINSRIFSFPTVYLDKWTQECIEDYSNKIAKKKPDPELITELNNLESTDQFIRVHSSTEYWVAAIGFWPGLPFMMALDPRCKLTVPKYNPPRTWTPKGTVGMGGASTCIYPDRLPGGYQIFGIIPVPIWDTNKSFPVFENNICLFQPGDRVKFVPTSYEEFDHVYNKIEDGSYDYNIVEYQKFSVKNYKQWLSTIDASKRF*
>MP0888_megahit_264330_681-1805
MIKVIKKGLETSVQDYPGRIGTLNQGFPPSGPMDSWSFRLANVLVQNDPGSPAFECQFMGPTLKFEKDTVIAVTGADMSPKIDGKTIPLWESIEVKKDQTLEMSYATIGARSYIAFSGGINTKPWLGSRSTFHKAGVGGVEGKAIQDGQEIPLNQSKSIVGRKIKKDSIPKFSKDKKWEVEVVKGPNDDWIDDNGHKMFLNSEWKLQSKSDRTGYRLDGPNWSFAEKALNKGLEHGAEPSNIIDQGYPIGAINIAGQTPIILVNDGPSMGGFIVPYTVPSAAFWKLGQAKPGDQLKFKEVSLEKAQEMRTEQTLMCSEKSILSSSQNNLEEIKKPTIKIDKIKIVDFDKEKKKESIREKIIEKRGMKSIKVRFF*
>MP0888_megahit_266962_420-1499
YPGRIGTLNQGFPASGPMDSWSFRLANILVGNKTGDAALECQFIGPTLKFTDDRTIAITGADMSPKIDGKSVPLWESIEVKANQILELEFATIGARSYIAFAGGIISEPWLGSRSTFHKAGVGGIDGKAIENNQIIPLGKNKKIHPRKIKKNSIPEISKDKNWSIEVVLGPNDDWIDDKGHEIFFKSKWKLQAKSDRTGYRLDGPKLSFTSKATNKSLENGSEPSNIIDQGYPAGAINLAGQTPIILVNDGPSMGGFINPYTVPSSAFWKLGQAKPGDTFNFIEVSVEKAQLLRAEQSLICSEESLLTLVKKETNNNEKNKELSPIKIIDFDKNKLAEKERVKMMEKKGIKNMKIRFFN*
>MP0888_megahit_271053_3-251
MVQVIKKGLETSVQDYPGRIGTLNQGFPASGPMDSWSFRLANILVGNKPGDAALECQFMGPTLKFIDDRTIAITGADMSPKID
>MP0888_megahit_271053_257-835
PTVYLDKWTKECIEDYSSKIAEKTPDPDFIVELNKLENTEQFVRVHSGTEYWVSALGFWPGLPFMMPLDPRCKLTAPKYNPPRTWTPKGAVGMGGSSTSIYPDRLPGGYQIFGIIPVPIWDTQKSFSVFEESICLFKPGDRVKFVPTSYEEFDHVSNKVKDKSYDYNIIDYQKFSVKNYKNWLTTIDKTKRF*
>MP0888_megahit_274940_65-1069
LANILVGNKPGDAALECQFMGPTLKFIDDRTIAITGADMSPKIDGKSVPLWESIEVKANQVLELEFATIGARSYIAFAGGINSEPWLGSKSTFHKAGVGGIDGKAIENNQILPLGNNKKIQFRKIKKSSIPEISKDKNWSIEVVLGPNDDWIDDKGHEIFFNSKWKLQAKSDRTGYRLDGPKLSFTDKATNKSLENGSEPSNIIDQGYPAGAINLAGQTPIILVNDGPSMGGFINPYTVPSAAFWKLGQAKPGDTLNFIEVSVEKAQTLRAEQSIICSEESLMSFNKNETIKNEKNKQLGPIKIIDFDKNKTEERKRVKLMEKKGMKNMKIRFF*
>MP0888_megahit_276334_848-1972
MFQVIKKGLETSVQDYPGRIGTLNQGFPASGPMDSWSFRLANILVGNKSGDAALECQFMGPTLKFSDDRTIAITGADMSPKIDGKSVPLWESIEVKANQILELEFATIGARSYIAFAGGINSKPWLGSRSTFHKAGVGGIDGKAIENNQIIPLGKNRKIQQRKIKKSSIPEISKDKNWSIEVVLGPNDDWIDNKGHEIFFNSKWKLQAKSDRTGYRLDGPKLSFTDKATNKSLENGSEPSNIIDQGYPAGAINLAGQTPIILVNDGPSMGGFINPYTVPSSAFWKLGQAKPGDTFNFIEISVEKAQMLRAEQSQICSEESLLTFSKQEKNNNEKNNQLGPIKIIDFDKNKIEEKERVKIMEKKGIKNMKIRFFN*
>MP0888_megahit_276367_2-436
TEYWVSALGFWPGLPFMMPLDPRCKLTAPKYNPPRTWTPKGAVGMGGSSTAIYPDRLPGGYQIFGIIPVPIWDTYKSFSVFEESICLFKPGDRVKFIPTTYEEFDHVSNKVKDKSYDYNIIDYQKFSVKNYKNWLKTIDKTKRF*
>MP0888_megahit_278780_2183-3307
MIKVIKKGLETSVQDYPGRIGTLNQGFPPSGPMDSWSFRLANVLVQNDPGAPALECQFMGPSLKFENDAVIAITGANMDPKIDGKPISLWESIKVEKDQILEMSFATIGARSYIAFSGGIDSKPWLGSRSTFHKAGVGGIDGKAIQDGQEIKINKSKSEIGRKIKNEFIPKFSKDKTWEVEVVKGPNDDWIDDNGHKMFLNTNWKLQSKSDRTGYRLEGPNWTFTEKATNKGLEHGAEPSNIIDQGYPIGAINIAGQTPIILVNDGPSMGGFIVPYTVPSAAFWKLGQAKPGDMLKFKEIPLEKAQEMRLEQTLICSEKSIAKSDQNFLNENKKSNIKVDKIKIVDFDKINRDKKIREKIIEKKGMKDIKVKYF*
>MP0888_megahit_298683_1-309
IVPYTVPSAAFWKLGQAKPGDQLKFKEVSLEKAQEMRTEQTLTCSEKSVLSTSQINNEETNKTKIKIDKIKIIDFDKEKKNERMRKKMIEKRGMKNIKVRFF*
>MP0888_megahit_300343_2-310
IVPYTVPSAAFWKLGQAKPGDQLKFKEVSLEKAQEMRTEQTLTCSEKSILSTSQINNEETNKPKIKIDKIKIIDFDKEKKNERIREKMIEKRGVKNIKVRFF*
>MP0888_megahit_305629_3-545
VIKKGLETSVQDYPGRIGTLNQGFPSSGPMDSWSFRLANVLVENEAGTAALECQFMGPTLKFDSDRVIAITGADMRPKIDGKLVPLWESLAVKKDQILEMSYATIGARTYIAFSGGINTTPWLGSRSTFHKAGVGGIDGKAIQDGQIIPLNKSKSYPGRKIKKDSIPVMSTNKKWSIEVVK
>MP0888_megahit_315584_2-667
ECQFMGPTLKFDSDRIIAITGANMHPKIDGKLVPLWESLAVKKDQILEMSYATIGARSYIAFSGGINTTPWLGSRSTFHKAGVGGIDGKAIQDGQIIPLNKSKSYPGRKIKKDSIPVMSTNKKWSIEVVKGPNDDWVDDKGHKMFLNADWKLQSKSDRTGYRLDGPKWSFAEKATNKGLEHGTFPSNIIDQGYPAGAINLAGQTPIILVNDGPSMGGFIVPY
>MP0888_megahit_322953_1876-3000
MVQVIKKGLETSVQDYPGRIGTLNQGFPASGPMDSWSFRLANILVGNKPGDAALECQFMGPTLKFLSDRTIAVTGADMSPKIDGKRVPLWESIEVKANQILELEFATIGARSYIAFAGGINSDPWLGSRSTFHKAGVGGIDGKAIKNNQIIPLGKNKKNQFLKIKKDSIPEISKDKNWSIEVVLGPNDDWIDDKGHEIFFNSKWKLQAKSDRTGYRLDGPKLSFTEKATNKSLENGSEPSNIIDQGYPAGAVNLAGQTPIILVNDGPSMGGFINPYTVPSSAFWKLGQAKPGDTLNFIEVSVEKAQILRAEQSIICSEESLMSFNKTETNKNEKIKPLDQIKIIDFDKNKSDEKKRRKMMEKKGIKNMKIRFFN*
>MP0888_megahit_325171_3-620
KKGLETSVQDYPGRIGTLNQGFPPSGPMDSWSFRLANVLLQNDPGAPALECQFMGPTLKFQKDTVIAVTGADMSPKIDGKIIPLWESIEIKKDQILEMSYATVGARSYIAFSGGINTKPWLGSRSTFHKAGVGGIEGKAIQDGQEIPINKSKSIIGRKIRKDSIPKFSKGKKWEVEVVKGPNDDWIDDNGHKMFLNSDWKLQSKSD
>MP0888_megahit_328373_2-562
LINSLGPSDEIEINSRIFSFPTVYLDKWTKECIEDYSNKIAKKKPDPELITELNNLENIDQFVRVHSSTEYWVAAIGFWPGLPFMMALDPRCKLTVPKYNPPRTWTPKGTVGMGGASTCIYPDRLPGGYQIFGIIPVPIWDTKKSFPVFENNICLFQPGDRVKFVPTTYEEFDHVSNKIKDGTYNYN
>MP1154_megahit_14882_1-564
DASGYQGYAVHPQFDPLLAKVIGSSNGAGSYSKALGRTLHALQEFHIGGVGNNLRQLVAILSHETVRAGDARTTLLADELNLSPSTGASMSPALALFESQAVRADFSPFAETNPIATPMADLDVPEGGLTVTSTIAGSVVEVSVGVGDHVAVGDALFILSAMKMETMITAPCDGFVEAVQPLSPGDVV
>MP1154_megahit_27494_929-1243
MSAALIIHRAGPQVTVQDLGRSGTLGLGLSRGGAMDRLAIYEGAALMGQDPSCAVLEMAGMGVVVVATCDTRIALTGAEMTVTLDGAPLRWNASHTLPKGARLDI
>MP1154_megahit_29901_353-538
RDAVSGGGYFMLGTVISADMDLIGQLQPHTPVRFRSVDMETALEARQQYNSKTEELRSIFQ*
>MP1154_megahit_45371_180-548
MIEVLKPGLETCVQDYPGRKGAFGMGFPPSGPIDHWSFRLANILVGNEPGAAALECQFIGPALKFTTSAVVSLCGSDMAATLDGALVPLWQSVAVSAGQVLELGSAINGARAYLAIAGGIDTP
>MP1154_megahit_55507_43-621
MKTRYSFGGDEHIFVEVDEEMSLDAFFKAISITGALREKNLAGVTEICPANASFQVKYDPDVIAPEKMLEELKALESLAEDAPKKVTTRIIEVPVYFQDPWTHETLMRFRERHQDPSGSDLDYAARINGYDGPEAFIEAFHSQPWFVSMVGFVAGLPFMYQLVEREKQLQVPKYLRPRTDTPKQTVGYGGCFS
>MP1154_megahit_62062_2-511
IVPGIRSLQLHFDGKALDQKAALAALIEAEEKLGDLEDFRIPSRIVHLPLSWRDPATIETIEKYMGAVRDDAPWCPDNIEFIRRINGMRDADAVESLIFDASYLVLGLGDVYLGAPVATPVDPRHRLVTTKYNPARTWTPPNVVGIGGAYMCIYGMEGPGGYQLFGRTIQ
>MP1154_megahit_75697_2-514
VPPSGPFDDQSFRLGNRLLGNDEGTAGLEVTMTGPTLAFAAPTRICLTGADFGARLDGQAVPRGVAVDVAAGQTLALGRATAGGMRGYILFAGGLDIAPYLGSRSTFELGQFGGHAARRLLAGDTLHFGDAPVGRALADAPLPPLSNEWALRVLYGPHGAPDFFTDDDIAT
>MP1154_megahit_80541_28-639
MIFDQPNFLPGGDRYITVEFGSEMNLELNFMAQGLAGALDASGTKGLVETAPCFATLLVHYEPRDISYDDMVTELKSLIASLGSADEIEMDSRLFTFETLYLDPWTKECIDDYREKLNPDKEYDPDFVARLNGLEDRHQLVRVHSGSEYWVASLGFWPGLPFLQPLDPRAMITCPKYNPPRTWTPQGTVGMGGSASAIYPVATP
>MP1154_megahit_84339_3-1226
APAVTYRRSGDDNVLVEYGDIVLDLALRARVHALHTRLDGSTEGILDLTPGIRSLQVHVDPDVLPVTRLLGLLAEIEDELPASSELVVPSRRVRLPLSWDDPATREAIARYTSGVRDDAPWCPSNIEFIRRVNGLDSHADVYDTVFAAEYLTLGLGDVYLGAPVATPLDPRHRLVTTKYNPARTWTAENSVGIGGAYLCIYGMEGPGGYQFVGRTTQVWSRHRHTAPFEPGSPWLLRFFDRISWYPVSAEELLDLRADMAAGRGHVDITEGTFALAEHDRFLAANAADIAAFRDRQAAAFAAERAAWERAGEFDRAERAASNAAVPTEDLLLTEGDQRIDAPFSSSVWKVDVTIGEKVVTGQPLLALEAMKMETVLRAPSDGVVTQILVSAGHLVDPGTPLVVVGTGG
>MP1154_megahit_92036_3-539
ALDYRPTTGTLSALSFPDSIRAETWCEAGTTISAWYDPMIAKLITHADTREGAIGAMQAALAESRIDGIETNLRWLRDVVQDESFIAGTVTTRLLDTIPYAPSSLQIVSGGTATTVQDWPGREGLWSVGVPPSGPMDDRSFRLGNLRLGNPEGTAGLEVTFTGPTLRFNAPARLCLAGA
>MP1154_megahit_99539_1-897
VQDVPGRVGLWQVGVPPSGPMDDLSFRLGNQALGNAEHAAGLECTASGPALRFSHPATVCVTGAECLVTVNGVPVPMWEPVDVPADGVLDVGAAETLGLRSYVLLAGGLDVPRYLGSAATFTLGRFGGHGGRELRIGDVLRTNKSETTDRSPVAAELRPELCTEWELSVTEGPHGAPEFFTRNDITTLFNSSYRVHFNSARTGVRLEGPKPQWARPDGGEAGLHPSNIHDNAYSVGTLDFTGDTPILLGPDGPSLGGFVCPVTVIAAQRWKLGQLRPGDTVRFVPVRAADAPSRADLSI
>MP1154_megahit_105750_3-1271
MKQTVLIANRGEIAVRLIGAAKSLGFPSVAVFSDADRDAPHVLLADQAVRIGPAAPRDSYLRIDAILDAAAATGTTIIHPGYGFLSEDADFAEAVQAAGITFAGPAPDQLRRFGTKHTARAAARAAGVPIFPGSDLLRDLDEAVAAVDTIGYPVMLKATGGGGGIGMQVCRSADDLRTAYTRVVTQAERSFGSAGVFVERYVDNARHVEVQIFGDGTGRVLSLGDRDCSLQRRHQKVIEEAPAPALPDAVREHLHATSRALAASVSYRSAGTVEFVYDAAREEASFLEVNARLQVEHPVTEAVTGVDLAGWMLRLATGDTTMFDDHRGGAVTVTGHAVEARIYAEDPTRDHQPSIGTITKVEFPGPVRFPDVRVDGWVRDGTEVTASYDPLLAKVITHADTRDGALDRLAEALAATDLHGIEV
>MP1154_megahit_113565_2-523
FLLVEYGEQMLDIRLRFRAHALMQWLQQNPVAGLRELTPGIRSLQVHFDSQQLSHDALLDHLLKAEQALSERLNELAVPSRIVHIPLSWDDEACQLAIEKYTQSVRKNAPWCPSNLEFIRRINGLDSIDDVKKVLFEASYLVMGLGDVYLGAPVATPTDPRHRLVTTKYNPART
>MP1154_megahit_134837_2-514
PVARDTPFDVVAGQTLALGRVSGGGMRGYILFAGGLDIPPYLDSRSTFELGQFGGHAARRLLAGDTLHLAGNATTTDMPAGPEPELGNCWTLRVLYGPHGAPDFFTPDDVQAITSAEWQVHYNSNRTGVRLVGPKPEWARKDGGEAGLHPSNIHDNPYAIGAVDFTGDMPV
>MP1154_megahit_140795_244-1122
MTVTLEILSTGPMALVEDLGRPGMAHMGVSRSGAADRRAHSLANRLVANPSERATVEVTFGGLSARVRGGDVAIAVTGADTDPSVNGVPFGTNSIHYAHDGEVISLGAPHSGLRSYLAVRGGIDVAPVLGSRSYDVMSAIGPTPLRVGDVLPVGDHTDEFPELDQAPVGIIEPEIVELQVVPGPRDDWFVDPDILVRTNWQVTNRSDRVGMRLVGMPLEYRHPDRQLPSEGATRGAIQIPPNGFPVILGPDHPVTGGYPVIGVVTDSDIDRLGQIRPGQTVRLHWSRPRQPR*
>MP1154_megahit_148733_947-1762
MSDATVLIANRGAIATRIIRTLRRMGLRSVAVYSEADADSLHVAQADEAVCIGPAPAAESYLDGAAIIAAAKATGAGYIHPGYGFLAENAEFAEACEAAGIVFIGPRPEHIRTFGLKHSARALAEAQGVPLAPGTGLLTDEEEAAAAAEAIGYPVMLKATAGGGGIGMRICSSESELRDGFAGVVRQGASSFGDSGVFLERYIARARHIEVQVFGDGEGHVMPLGERDCSLQRRNQKVVEEAPAPCLSDALRRDLIAAAVDLAQAARYRSAG
>MP1154_megahit_150252_1-711
TTKYNPARTWTPPNVVGIGGAYMCIYGMEGPGGYQLFGRTIQVWNTHRQTDAFVDGKPWLLRFFDQIRFFEVSAAELEEWRRDFPAGRRTIEVEHSEFRLADYRAFLADNADSIAEFETRRQAAFDAERAEWERTGEFDRVSELIEDGGSGGLDVPAIEVPDGADVIESPFGGYIWKLLVAEGDEVEAGATVAVIEAMKMETPLESPAAGTISALYIEERQPIEPGAPLMALSRRA*
>MP1154_megahit_153563_3-764
YPGRIGSLNQGFPPSGPMDSWSFRLANVLVENKQDAAALECQFMGPSLKFNSNRIIAITGANMSPKLDGNPIPLWESIEVKADQVLEMEFATIGARSYIAFSGGIISEPWLSSRSTFHKAGVGGIEGKAIQEGQIIPLGKSKSVAGRKIKKSSLPIMSTDKKWAIEVVRGPNDDWVDEKGHKMFLNSEWKLQAKSDRTGYRLDGPEWSFTEKATHKGLEHGSNPSNIIDQGYPVGAINLAGQTPIILVNDGPSM
>MP1154_megahit_159279_146-571
HGTFPSNIIDQGYPVGAINLAGQTPIILVNDGPSMGGFIVPYTVPSASFWKLGQAKPGDGFNFREVSIEVAQSLRNEQNSICSELSIAASTEKNLLKELSKTKKIDHIEIKDFEKEKEKEKIRDKLMEKKGLEKMKVRFFN*
>MP1154_megahit_162196_10315-13911
MSFDTVLIANRGAIATRIIRTLRRMGLRSVAVYSEADEGSRHVSEADEAVCIGPARASDSYLNIPAIIEAARATGAGAIHPGYGFLAENVEFADACAQAGILFIGPTADNIRTFGLKHSARALAAAHDVPLAPGTDLLTDEEEAVTAANAIDFPVILKATAGGGGIGMRVCEDEAAVREGFAAVARQGQSNFGDAGIFLERYIRRARHIEVQIFGDGRGRIVALGERDCSLQRRNQKVVEEAPAPLLPQAVREELVAAAIRLGQAARYRSAGTVEFLYDAEREEFFFLEMNTRLQVEHGVTEEVMGIDLVEWMIRGAAGDFGFLDAEPPRPSGHSVQVRLYAEDPALDYRPTSGTLTAVEFPDDIRAETWVMAGSTISTWYDPMLAKLIVHAPTRAKAVAAMQAALDNSRVDGVETNLRWLRDVVRSDAFVSGEVSTSALNDIAFHPHAVRVISGGTATTVQDWPGRQKYWAVGVPPSGPMDDQSFRLGNRLLGNPEGTAGLEMTMTGPTLSFTAAARICLTGADFGATLDGRPVPRGQAIDVTPGQTLTLGRASGGGMRGYILFAGGLDIAPYLDSRSTFELGQFGGHAARRLLAGDTLHLARDATVPPLASVALPELSTQWTLRVLYGPHGAPDFFTDADIDTIVAAEWQVHYNSNRTGVRLVGPKPQWARADGGEAGLHPSNIHDNPYAIGAVDFTGDMPIILGPDGPSLGGFVCPFVVIATDRWKIGQLSPGDTLRFAPVDIADAATADSLQHQFIATGATLDPGPARPVASLSPILAVIDADAGRPRTVYRQQGDRNILVEYGPIVLDIELRIRVHALMCELERLAIPGVIDIVPGIRSLQLHFDGMLLDQRTALAALMSAEERLGDLQDFTIPSRIVHLPLSWRDPATIETIEKYMGAVRDDAPWCPDNIEFIRRVNGLPDAAAVENLIFEANYLVMGLGDVYLGAPVATPVDPRHRLVTTKYNPARTWTPPNVVGIGGAYMCIYGMEGPGGYQLFGRTIQVWNTHRQTDAFIDGKPWLLRFFDQIRFYPVSADELVEWRRDFPSGRRSIRIEETEFRLADYRAFLADNEDDIRAFETRRHAAFDAERAEWRRNGEFDRVTDPVETDPPAAAAIDVPDGAKLVEVPFGGSVWKLLVAAGDAVKAGDTIAIIEAMKMESAVQSPETGTIAAVYVQERQSLQAGAPLLALRTDA*
>MP1154_megahit_181265_666-914
MDSVFRRVLIANRGEIALRILRSLRTLGIEAVMIHGREDRLTTAVRLADEAVHIPRDDPLASYLDIEAIVAAAKEVGADAVHP
>MP1154_megahit_188841_3-1439
AGLEITFTGPTIRFNTPARLCLTGADFGAKLDGEPVALHTPFDVAAGQMLAMGRVTGGGMRGYLLFAGGLDIPPYLDSQSTFELGQFGGHVARRLVAGDTLHLAAAATDPVTAPAGGEQALGNCWTLRVLYGPHGAPDFFTPEDVETIAAAEWKVHYNSNRTGVRLVGPKPEWARTDGGEAGLHPSNIHDNPYAIGAVDFTGDMPIILGPDGPSLGGFVCPFVVIAADRWKIGQLAPGNRVRFQPVNIDEAEQANRAAPLAGASAGVADATPRSELAELSPVLAEIPAEGNRPRTVYRQQGDRNILVEYGPIVLDLELRIRVHALMTVLEAKGLAGVIDITPGIRSLQLHFDGRQLDQARALAALIQCEDELGDLEDFVIPSRIVHLPLSWRDPAINATVEKYMATVREDAPWCPDNIEFIRRINGLSDADAVERVVFDASYLVMGLGDVYLGAPVATPVDPRHRLVTTKYNPARTWTP
>MP1154_megahit_192158_2806-3300
MSLEILRAGLQTTVQDLGRFGAAHLGISASGAADSLSMRIGNLMVGNPENTTAIEMTLTGDTVLFHSDAFIALAGSKFKIDLDEKPFPFWSGTYILAGQVLTIGPTLNGARCYLCVRGGLQVKKIINSASTHLTSGIGGLNGSILKKGDRIAFGNMDNVIQPIKN
>MP1154_megahit_193139_10231-11142
MRSPDALSSSSAAHPVVRVLAADGRALVQDLGRAGLGHLGVSGSGAFDGAAHRLANRLVGNPEDAAALEVLLGGVRLALPAGCWLAVTGAWGRVTLDGELLDPHTAVRAESPSELALDPATHGVRYTVAVRGGVAVPETLGSRSRDTLAALGPAPLAAGDVLPIGPEPEDPVPPAHLVPIDPPTTGLAELDVRPGPRLEWLTTGARDLLLSVEWQVSARSDRTGVRLEGPRLDLARHGELASEGMLRGSIQISPDGAPTVLGPDHPVTGGYPVALVVTEASLDRLAQLRPGQAVRLRLVAGRP*
>MP1154_megahit_195667_3-893
NTKFIENNLDFLLQKKEQVTSLKVDKEATEKLRKEKANIPPPQATPTIKKKSNQKEETSAIPVPPIIGEIYDKPKFLPGGDKYMLIEFGNVMDLELNFTAQNLAQAIQDHKVTGVYETAPCFASMLVHYEPEEIKFNDLKNEMKSLIDSLGPTDDIEINSRIFSFPTVYLDKWTQECIEDYSNKIVKKKSDPELITEVNNLESTDQFVRVHSGTEYWVAAIGFWPGLPFMMALDPRCKLTVPKYNPPRTWTPKGTVGMGGSSTSIYPDRLPGGYQIFGIIPVPIWDTKKSFPVFENN
>MP1154_megahit_211900_998-1222
MARVEVEAPVAGVVWKVVAAPGTAVRTGDVVLVLESMKMEIPVEAPIDGVVAEILVAEGDQVSEDDVIALVDGD*
>MP1154_megahit_223941_605-1459
MSDVELEVLATGPLVTVQDRGRPGHAHLGVPRSGALDAAAHALAQRLVGNEPGAAGLEVLMGGLTVRLDEDRWVAVTGAEVPLWLGDRAVPTGRALRLPAGTPLTLGTPLRGARSHLAVSGGLVVDPVLGSRSTDTLSGLGPPPVRTGDRLPVGAPAGVPAAVEVPPAPPDGPLRLHPGPRADWCDGDPVDLLVRGAWTCGPDSDRVGLRLEGGDLPRARTDELASEGVLLGAVQLPPGGRPVVFLADHPTTGGYPVVAVVEPADLWRCAQLRPGDPVRFSRAW*
>MP1154_megahit_224859_2-1084
MVEVIKQGLETSIQDYPGRIGYWDQGFPPSGPMDSWSFRLANILVENQSTAAALECQFIGPTLKFKSDRVIAITGADMSPKLEGKSLPLWESIEVKANQVLEMSFATLGARSYIAFSGGITSDPWLDSRSTFHKAGVGGMEGKAIKDNQILPLGKSTGIPGRKIKKNSIPEISNDKRWTIEVVKGPNDDWIDEEGHKMFLKSDWKLQAKSDRTGYRLEGPKWTFTEKATHKGLEHGSEPSNIIDQGYPIGAINLAGQTPIILVNDGPSMGGFINPYTVPSVAFWKLGQSKPGDIYSFNEISVEQAQSLRSDQTSICSDRSIESKDDSQSFMKGSTKIKDINQIKVRDFDKEKEKEKTRDKL
>MP1154_megahit_224859_1092-2600
IQVEHPVTEQITGLDLVAMQIKFALKIDDYILQQEKILRSGNAIECRLYAEDPSKNFLPSPGKITKLKIPKLTNNSRLDIGVDEGDEISFYYDPMIAKVITQGKNRDDSINNMIQFLSEIEIEGISSNKSFLLTVLENELFLEANFNTKFIENNLDLLSQKKEKIKSLTVDEEATKKLRKEKSNKPPPADPAVAKKSNQKGETHDIPVAPVKGKIYDKPKFLPGGDKYMLIEFGNLMDLELNFTAQNLAKAIKDQKITGVFETAPCFASMLVHYDPDKINFNDLKKEMMSLINSLGPSDDIEINSRVFSFPTVYLDKWTKECVEDYINKIAKKKPDPELIAELNDLEDTDQFVRVHSGTEYWVASLGFWPGLPFMMPLDPRCMLTVPKYNPPRTWTPKGTVGMGGASTAIYPEALPGGYQIFGIIPVPIWDTNKSFPVFENSICLFRPGDRVKFIPTTYEEFDYIANKVKDKTYDYNIIEYQKFSVQNYKSWLLTIDKSKRF*
>MP1154_megahit_237052_14314-15210
MSVTLEVLQTGPLALVQDLGRAGLSHLGVTRSGAADRRSHTLANRLVANPGDRATVEVTMGGFTARVHGGAGEEGIAVAVTGADTDPAADGIPFGSNSIHYVHDGEVISLHPPRSGLRSYLAVRGGVDVEPVLGSRSYDVMSAIGPLPLRPGDVLPVGAHTSDFPEVDQAPVAALVDDVLELAVVPGPRDDWFADADILVRTNWQVTNRSDRVGIRLVGMPLEYRWPDRQLPSEGATRGAIQVPPNGFPVILGPDHPVTGGYPVIGVVVDDDIDRLAQARPGQTVRLHWSRPRRPFDG*
>MP1154_megahit_237412_614-1294
IIPLNKSKSVAGRKIKKNSIPVMSTNKKWSVEVVKGPNDDWVDEKGHKMFLNSDWKVQSKSDRTGYRLDGPKWSFTKKATHKGLEHGTFPSNIIDQGYPVGAINLAGQTPIILVNDGPSMGGFIVPYTVPSASFWKLGQAKPGDRFNFVEISVEKAQALRAEQTMICSEASLVSSDKQDISIRKKQIKKIDHIKVVDFDKEKLDEKIRNKVMEKKGMKNIKVRFFN*
>MP1154_megahit_256108_3-296
MVQVIKKGLETSVQDYPGRIGTLNLGFPPSGPIDSWSFRLANVLVENEPGAAALECQFLGPTLKFNSDRIIAITGANMSPKINGTPVPLWESLEVKKD
>MP1154_megahit_256108_302-583
IYPDRLPGGYQIFGIIPVPIWDTKKSFPVFENNICLFQPGDRVKFIPTTYEEFEHVSKKVKDRTYDYNIVEYQKFSVKNYKKWLTTIDQTKRF*
>MP1154_megahit_263349_1-576
FPTVYLDKWTKECIEDYSSKIAKKKPDPELITELNNLESTEQFVRVHSGTEYWVSAIGFWPGLPFMMALDPRCKLTVPKYNPPRTWTPKGTVGMGGASTSIYPDRLPGGYQIFGIIPVPIWDTKKSFPVFEKNICLFQPGDRVKFIPTTYEEFEHVSKKVEDGTYDYNIIEYQKFSVKNYKKWLTTIDQTKR
>MP1154_megahit_264414_1-486
GSAATDTLAGLGPAPLRAGAVLAGGSAETGDVPASDLAPWSPPPPDLVIRLVPGPRADAFTPASEKALFEATWTVGAAADRVGMRLEGPRLQRTDAAELPSEGMVPGAIQVPPSGSPTILLADGPVTGGYAVIATVLDADLDLLGQAGPGTTVHFRHAPRY*
>MP1154_megahit_269654_1-363
GQTPIILVNDGPSMGGFIVPYTVPSASFWKLGQAKPGDSFNFVEISVEQAQTLRAEQTIICSDASLVSSNEENILIRKKPIKKIDHIKIVDFDKEKLDEKIRNKMMEKKGMKNIKVRFFN*
>MP1154_megahit_271143_1-441
SGTEYWVSAIGFWPGLPFMMALDPRCKLTVPKYNPPRTWTPKGTVGMGGASTSIYPDRLPGGYQIFGIIPVPIWDTKKSFPVFENNICLFKPGDRVKFVPTTYEEFEHLSHKVEDGTYDYNIIEYQKFSVKNYKKWLSTIDKTKRF*
>MP1154_megahit_271143_405-593
MAIYNRQNKEVLINMVEVIKKGLETSIQDYPGRIGSLNQGFPPSGPMDSWSFRLANVLVENKQ
>MP1154_megahit_273757_3-833
SINNMIKYLKEFEIEGINTNKSFLISVLQNKNFVDANFNTKFIENNLATFIKKKEDILPTKQQEATKINQEYSDKDVKAFEKIIAKTPKVKNGQDYTEKDLKAFENIVSSKDKKTQAEVKTEVKNVPGKIYDTPKFLPAGDKYMLIEFGNVMNLELNFTAQNLAKAIKDHKVKGVYETSPCFASMLVHYEPEEIKFNDLKNELKSLVDSLGPSDDIEINSRIFSFPTVYLDKWTKECVEDYSSKIAKKKPDPELITELNNLESTEQFVRVHSGTEYW
>MP1154_megahit_282645_1-780
TAQNLAKAIKDHKVKGVYETSPCFASMLVHYDPEEIKFNDLKNELKSLIDSLGPADDIEINSRIFSFPTVYLDKWTKECIEDYSSKIAKKKPDPELITELNNLESTEQFVRVHSGTEYWVSAIGFWPGLPFMMALDPRCKLTVPKYNPPRTWTPKGTVGMGGASTSIYPDRLPGGYQIFGIIPVPIWDTKKSFPVFENNICLFQPGDRVKFIPTTYEEFDHVSKKVEDGTYDYNIVEYQKFSVKNYKKWLTTIDQTKRF*
>MP1154_megahit_282645_786-1280
MVQVIKKGLETSVQDYPGRIGTLNLGFPPSGPMDSWSFRLANVLVQNEPGAAALECQFMGPTLKFNSDRIIAITGADMSPKINGTPVPLWQSLEVKKDQVLEMAFATVGARSYIAFSGGINTTPWLGSRSTFHKAGVGGIEGKAIQDGQIIPLNKSKSVAGRKIK
>MP1154_megahit_294234_1-558
VDEKGHKMFLNSDWKLQSKSDRTGYRLDGPKWTFAEKATHKGLEHGTFPSNIIDQGYPVGAINLAGQTPIILVNDGPSMGGFIVPYTVPSASFWKLGQAKPGDNFNFVEISVEKAQTLRTEQTTICSETSLVSFNKENILIHKKPVKKIDHIKVVDFDKEKLDEKIRNKMMEKKGMKNIKVRFFN*
>MP1154_megahit_313820_43413-45407
MTVVRPGILTTVQDWPGRIGYWKVGVPPSGPMDDLSFRLGNVALGNPEGAAGLESAMSGPALTFDADTYVCVTGADVPVTIDGHSAEQWRPLLVPAGATLDVGTSNGAGLRVYVTIQGSMEIDDYLGSAATFTLGKFGGLRGGTLTEGDIIEIVGAADPSNLRSIPMEHRPVLTSKWEIAVTEGPHGAPDFFTRADMETLFATDYEVHFNSDRTGVRLIGPKPEWARQDGGEAGLHPSNIHDNAYSVGALDFTGDTPILLGPDGPSLGGFVCPVTVVAAERWKLGQLKAGDTIRFVPIRAANAAALGALGVERRASFPVVFSSGGDGDDGVIARREAETAVTYRRSGDDNVLVEYGDMTLDLALRARAHALHERIEAIAPTGLLDLTPGIRSLQVKVDPDVLPISTLMGLLAEVEDDLPAASELVVPSRTVRMPLSWDDPSTREAIQRYMHGVRADAPWCPWNIEFIRRMNGLDTVADVFDTVFAADYMVLGLGDVYLGAPVATPLDPRHRLVTTKYNPARTWTPENAVGIGGAYLCIYGMEGPGGYQFVGRTTQVWNHRYPERSGSFEAESPWLLRFFDRISWYPVEPEELMDLRADTAAGRGGGVEITDGEFSLAEHDNFLADNHDSIEEFRAMQAIAFDAERTAWSAAGEFTTKGDTDGAV*
>MP1162_megahit_11685_3-569
RLQVEHGVTESVFGVDLVAWMLMLAGGERPPLDDAYTSQGASMEVRIYAEDALKDFQPSPGELTEVAFPDNVRLDGWVETGTVVSPHYDPMIAKLIVHGDDRQDALEKMQTALAQTRLSGIATNLDYLRQILRDQNVIAGTVSTRYLETFHYTPMAFEIVDPGTYTTVQDYPGRTGYWDIGVPPSGPMD
>MP1162_megahit_13622_362-589
VDSPVSGSLWQAEVKVGDTVKAGQTLLILESMKMEIPLQAPCDGVVTHVLQQPGGRVQAGQPLVVLRDEALDTVA*
>MP1162_megahit_16529_2-940
VTESVFGVDLVQWMLQLAGGERPPLDDSYTSQGSSMEVRIYAEDALKDFQPSPGELTEVRFPDNIRLDGWVDTGTVVSPHYDPMLAKVIVHGSDRADALKKMQTALAQTRLSGIATNLDYLRQILRDDNVIAGTVSTRYLETFTYTPRAFDVVEPGTYTTVQDYPGRAGYWDIGVPPSGPMDDFAFRLANRIVGNHDSAAGLEATLVGPSLTFHCDTVVALTGAPCPAQLDGVSVSLWEPITVKAGQTLTTGKVENGCRTYIAVRNGIDVPDYLGSKSTFVLGKFGGHGGRTLRKGDVLSICQPQLEGCPTPA
>MP1162_megahit_27280_734-820
APTTGKVIALARQEGQQINAGQAIMVLD*
>MP1162_megahit_40335_494-988
QVRYYPVSEEKLTEMREAFRHGHLQVEISEEPFSLAEHRQFLKNNEQEIADFNARRDVAFREEVARWQDEDAAVESALMGSKTDIGQVDGHLVSAEISGNVWKLLVEEGSQVSEGQPLVIVEAMKMEFEIVANASGKVTGLHCQPGSIIHAGDPVLVIDPKAVA*
>MP1162_megahit_46045_3-500
MLKKVLIANRGEIAVRICRTLSQMGITSVAVYSDADRNSQHVSAADEAVALGGQTAAESYLRTDLILKAAKDTGAEAIIPGYGFLSENAEFAETCEANGIAFIGPTPKQLREFGLKHEARALAEKAGVPLAPGTDLLQSLEEAKQAASDIGYPIMLKSTAGGGGIG
>MP1162_megahit_59453_1-798
FKSLAAMRGIHESGIRGVTEIYGGNASYQLRFDPDQIHPDELLREIQALDGAADQSEPVLETRIIEIPVYYEDPWTHETMMRFRERHQDPSATDLEYAARINGLESVEAFIAAHHGSPWFVSQVGFVCGCPWLYQLVDRARQLEVPKYLRPRTDTPRHTIGHGGCFACIYSVRGAGGYQMFGITPMPIFDPSQSASYLRDSMVFCRPGDIVKFKPISSEEYDEDLAAVERNAFSPKIREVHFDLREFEADIEGYNAKLSSVLNDG*
>MP1162_megahit_59453_788-880
MTVKVLKPGLATTVQDLGRPGHFHLGIPVGG
>MP1162_megahit_62335_1-1260
DTLRFDAISLEDADALAEEQNNCVAGLHAPVKQVESAAMTTPILNTLSADEAGVDVVYRAAGDRYLLVEYGPLVLDLRLRFRAHALMLWLEEQKLDGVIELTPGIRSLQIHFDPLRLPRPALLKKLADAEHALQRQDDLEVPSRIVHIPLSWDDEACHQAIEKYMQSVRKDAPWCPSNLEFIRRINGLGSVDEVKEILFSASYVVMGLGDVYLGAPVATPYDPRHRLVTTKYNPARTWTAENSVGIGGAYLCVYGMEGPGGYQFVGRTLQMWNRYRQTDAFDQPWLLRFFDQIRFYEVSHEELNQIRRDFPKGHYPIQVEDTTFSLSAYQQFLDDNQQDIASFTDARNQAFDAELQRWVESGQINFQSEQDLDADNGAEDVEGTPVESPVAGSIWKLKVQEGDNVSQGDVVAILESMKME
>MP1162_megahit_67952_437-1039
VYGMEGPGGYQFVGRTLQMWNRYRKTGAFDKPWLLRFFDQIRFYEVSHEELNQIRRDFPKGDYPIKVEETTFKLSEYQRFLDDNQQDITQFTEARNRAFDEELQRWVESGQIHFQSAQDLDADNVTEEVAGTPVESPVAGNIWKLNVSEGDTVNEGDVVAVLESMKMEIEIYAPATGKVVALSRQEGQQINAGQAIMVLD*
>MP1162_megahit_84606_3-467
MRSPDALSSSSAAHPVVRVLAADGRALVQDLGRAGLGHLGVSGSGAFDGAAHRLANRLVGNPEDAAALEVLLGGVRLALPAGCWLAVTGAWGRVTLDGELLDPHTAVRAESPSELALDPATHGVRYTVAVRGGVAVPETLGSRSRDTLAALGPAP
>MP1162_megahit_85422_398-655
MLEVIKPGLETSVQDMPGRVGYWEQGFPFSGPMDFWSFQLANLLVGNAPGAAGLECQFTGPTLRFQRDAVVAVTGADMAPMLDGEP
>MP1162_megahit_89849_3-764
LSSLSEPNKQVESAPITTPILDTLSEQEVGVDVVYRAAGDRYLLVEYGPLVLDLRLRFRADALMLWLEEQNLDGVIELTPGIRSLQVHFDPQRLPRHTLLKTLVEAERALQQQDDLEVPSRIVHIPLSWDDQACHQAIEKYMQSVRKDAPWCPSNLEFIRRINGLDSIDEVKEILFSASYVVMGLGDVYLGAPVATPYDPRHRLVTTKYNPARTWTAENSVGIGGSYLCVYGMEGPGGYQFVGRTLQMWNRYRQ
>MP1162_megahit_92505_1092-1967
MKTRYTHGGDEHIFVEIDEEMSLDAFFKSLTLASSLREKNIAGVTEICPANASFQVIFNPDKISPDAMLKELKHLEKSLEETKSIIDTRIIEVPVFYRDPWTEETLMRFRDRHQDPKSTDIEYSAKLNGYNTVEDFIEAHSSSLWIVTMVGFVAGLPFVYQLVDRERQIEVPKYLRPRTDTPKLTVGYGGCFGCIYSVRGAGGYQMFGITPMPIYDPKQELSYLKDFMVFFRPGDLIKFSSIDRTEYDEMLKETDNGQFEPRIRNFQFSLENFNKDNDGYNKILKETLYVN*
>MP1162_megahit_92505_1957-2934
MSIKVIKPGLSTTVQDLGRPGYYHLGIPISGGMDRMALRAANLLVGNNEGDAVLEAVFMGPELKFLVDSVVGVTGGEMVPKIDGVPKNTWTSFEVKAGQTLGFEYLKHGARTYIGISGGVDVPIVLGSRSTYSLGALGGFEGRPLIENDEIPIGIARKNVKIGIVIPEKFRRKIVGDLIKLRMLPGLYWHRINDQSKKTFLADSWKVALEADRIGYRFQGGNKLEFVDRKQPFGAGSDPSNIVDGCYPYGSIQVPGGTEPIVLHRDAVSGGGYFMLGTVISADMDIIGQLQPHTVVRFESVDMNLALKARAEQNSLVSGLFSIFS*
>MP1162_megahit_103878_2-691
ASYLVMGLGDVYLGAPVATPVDPRHRLVTTKYNPARTWTPPNVVGIGGAYMCIYGMEGPGGYQLFGRTIQVWNTHRQTDAFVDGKPWLLRFFDQIRFFEVSAAELEEWRRDFPAGRRTIEVEHSEFRLADYRAFLADNADSIAEFETRRQAAFDAERAEWERTGEFDRVSELIEDGGSGGLDVPAIEVPDGADVIESPFGGYIWKLLVAEGDEVEAGATVAVIEAMKMET
>MP1162_megahit_105940_1-126
MLTKVLIANRGEIAVRICRTLKQMGIASVAVYSEADRNSQHV
>MP1162_megahit_113785_2458-3354
MSVTLEVLQTGPLALVQDLGRAGLSHLGVTRSGAADRRSHTLANRLVANPGDRATVEVTMGGFTARVHGGAGEEGIAVAVTGADTDPAADGIPFGSNSIHYVHDGEVISLHPPRSGLRSYLAVRGGVDVEPVLGSRSYDVMSAIGPLPLRPGDVLPVGAHTSDFPEVDQAPVAALVDDVLELAVVPGPRDDWFADADILVRTNWQVTNRSDRVGIRLVGMPLEYRWPDRQLPSEGATRGAIQVPPNGFPVILGPDHPVTGGYPVIGVVVDDDIDRLAQARPGQTVRLHWSRPRRPFDG*
>MP1162_megahit_116723_87-512
MLEVIKPGLETSVQDWPGRIGYWNQGFPPSGPMDSWSFRLANVLVDNAPGDAGLECQFIGPILKFQRDAIIALTGADMQAKIDGQACATWESITVKAGQTLEMTFAATGARGYIAIAGGIATEPLLGARATFHKAGVGGMEG
>MP1162_megahit_120917_3-278
MRIEVLSKGLFSLIIDNGRVGRQRDGFCESGPMDSNAYDWANFLAFNLDGTPCFEAIGEMRLRVDEDCIIAVTGREPSLDVDGNAKATYQSQ
>MP1162_megahit_122366_2-649
ALRRDLIAAAVDLAQAARYRSAGTVEFLFDAEREEFFFLEMNTRLQVEHGVTEEVMGVDLVEWMVRGGMGDFAFMDRTPPLANGHAIQVRLYAEDPALDYRPTTGTLSALSFPDDIRAETWCEAGSTVSPWYDPMIAKLITHADSRDGAIASMQAALRDSRIEGLETNLRWLRDVLRDDSFAAGTVSTRLLDTVPYAPRSLQIVSGGTATTVQDWP
>MP1162_megahit_129138_2-649
APVAEPHPVENGLIPGYPQQWDIKVLYGPHGAPDFFSEDAIEEFFNADWQVHYNSNRLGIRLVGPKPSWTRTDGGEAGLHPSNVHDNEYAIGSINFTGDFPVILTKDGPSLGGFVCPVTIAKAELWKVGQLKPGDSIRFSPISFAEAKAMEDAQDASIENLGVIPLVNPAVTDHSHTFTSSTMLAEIDANGHVPRIVYRQAGDKYILIEYGDNVLD
>MP1162_megahit_137214_2-655
VCPVTIAKAELWKVGQLKPGDSIRFSPISFAEAKALEEAQDASIENLGVIPVVQPAIADHNAACTSATMLAEHDAEGDVPRIVYRQAGDKYILIEYGDNVLDLALRMRVHALMENLKSTPVSGILELSPGVRSLQIHYDSRLIDQATLVSTLLEREKTIGSVDERVVTSRVLHLPMAFEDSATLDAVQRYQETIRSDAPWLPNNVEFIRRINGLDSTE
>MP1162_megahit_140406_1-969
LAAAATDPVTAPARGEQALGNCWTLRVLYGPHGAPDFFTPEDVETIAAAEWKVHYNSNRTGVRLVGPKPEWARKDGGEAGLHPSNIHDNPYAIGAVDFTGDMPIILGPDGPSLGGFVCPFVVIAADRWKIGQLAPGNRVRFQPVNIYEAEQANRAAPLAGASAGVADATPRSELAELSPLLAEIPAEGNRPRTVYRQQGDRNILVEYGPIVLDLELRIRVHALMTVLEAKGLAGVIDITPGIRSLQLHFDGRQLDQARALAALIQCEDELGDLEDFVIPSRIVHLPLSWRDPAINATVEKYMATVRDDAPWCPDNIEFIRRIN
>MP1162_megahit_163224_2-697
QADEAVCIGPAPAAESYLDGAAIIAAAKATGAGYIHPGYGFLAENAEFAEACEAAGIVFIGPRPEHIRTFGLKHSARALAEAQGVPLAPGTGLLTDEEEAATAADAIGYPVMLKATAGGGGIGMRICSSESELRDGFAGVVRQGASSFGDSGVFLERYIARARHIEVQVFGDGEGHVMPLGERDCSLQRRNQKVVEEAPAPCLSEVLRRDLIAAAVDLAEAARYRSAGTVEF
>MP1162_megahit_183624_1913-1996
MFNKVLIANRGAIATRVTRTLKTLGVKA
>MP1162_megahit_192942_3-290
MVEVIKQGLETSIQDYPGRIGYWDQGFPPSGPMDSWSFRLANILVENQSTAAALECQFIGPTLKFKSDRVIAITGADMSPKLEGKSLPLWESIEVK
>MP1162_megahit_192942_298-1290
EATKKLRKEKSNKPPPADPAVAKKSNQKGETHDIPVAPVKGKIYDKPKFLPGGDKYMLIEFGNLMDLELNFTAQNLAKAIKDQNVTGVFETAPCFASMLVHYDPDKINFNDLKKEMMSLINSLGPSDDIEINSRVFSFPTVYLDKWTKECVEDYINKIAKKKPDPELIAELNDLEDTDQFVRVHSGTEYWVASLGFWPGLPFMMPLDPRCMLTVPKYNPPRTWTPKGAVGMGGASTSIYPEALPGGYQIFGIIPVPIWDTKKSFPVFENSICLFKPGDRVKFVPTTYEEFDYIANKVKDKTYDYNIIEYQKFSVQNYKSWLLTIDKSKRF*
>MP1162_megahit_202540_145-585
MVQVIKKGLETSVQDYPGRIGTLNLGFPPSGPMDSWSFRLANVLVNNEPGTAALECQFMGPTLKFNDDRVIAITGADMSPKIDGTPVPLWESLKVKKDQILEMAFATVGARSYIAFSGGINTTPWLGSRSTFHKAGVGGIDGKAIQD
>MP1162_megahit_225439_1-798
SYIAFSGGITSDPWLDSRSTFHKAGVGGMEGKAIKDNQILPLGKSTGIPGRKIKKNSIPEISNDKRWTIEVVKGPNDDWIDEEGHKMFLKSDWKLQAKSDRTGYRLEGPKWTFTEKATHKGLEHGSEPSNIIDQGYPIGAINLAGQTPIILVNDGPSMGGFINPYTVPSVAFWKLGQSKPGDIYSFNEISVEQAQSLRSDQTSICSDRSIESKDDSQSFMKGSTKTKDINQIKVRDFDKEKEKEKTRDKLMEKKGLEKMKVRYFD*
>MP1162_megahit_239817_114-1238
MLEVIKKGLETSIQDYPGRIGCLNQGFPPSGPMDSWSFRLANVLVENSSEAAALECQFTGPTLKFKSNRVIAITGANMSPKLDGDVIPLWESVQVKAGQVLDMEFATIGARSYIAFSGGIMSEPWLGSRSTFHKAGVGGINGKAIQEGQTIPLGKSNAKAGNKIKKSSLPIIPSDKKWSIEVVRGPNDDWIDEKGHKMFLNSEWKLQAKSDRTGYRLDGPKWSFSEKATQKGIEHGSDPSNIIDQGYPVGAVNLAGQTPIILVNDGPSMGGFINPYTVPSASLWKLGQAKPGDSLKFIEVSVEKAQELRSKQNNICSTKSFETLNINGSVDKKSRTNKINHIKIKDFEKEKEKEKMRDKITEKKGLKKMKVRFF*
>MP1162_megahit_240431_1-987
KISIGSLEVNEEATIKLRLEKNNKAPQVIINEKEQNEPTIKIKNVPGKIYENPKFLPGGDKYMLIEFGNVMDLEINFKAQNLAQAIKNKKVKGVYETAPCFASMLVHYNPDEIKFNDLKNELSSLIKSLGPTDEIEINSRVFSFPTVYLDKWTKECVNDYINKIAKKKPDPEFITELNNLEDTEHFVRVHSGTEYWVSSLGFWPGLPFMMPLDPRCLLTAPKYNPPRTWTPKGTVGMGGASTAIYPEALPGGYQIFGITPVPIWDTKKSFSVFENSICLFKPGDRVKFIPTDYKEFDHITNEIENKTFDYSSIIDHQKFSVKKYKAWLS
>MP1162_megahit_278699_3-1001
SKGSTRTESINNMIQYLKEIKIEGINTNKYFLISVLQNKNFVDANFNTKFIENNLASFVNKKEKVLPTKQHQDTSKVNQKYNDKDVKTFEKIIAKTPKIKNGQDYTEKDLKAFENIVSSKDKKPQAEVKTEVKNVPGKIYDKPKFLPAGDKYMLIEFGNVMNLELNFTAQNLAKAIKDHKVKGVYETSPCFASMLVHYEPEEIKFNDLKNELKSLIDSLGPADDIEINSRIFSFPTVYLDKWTKECIEDYSSKIAKKKPDPELITELNNLESTEQFVRVHSGTEYWVSAIGFWPGLPFMMALDPRCKLTVPKYNPPRTWTPKGTVGMGGASTS
>MP1162_megahit_279023_1-390
FMMALDPRCKLTVPKYNPPRTWTPKGTVGMGGASTSIYPDRLPGGYQIFGIIPVPIWDTKKSFPVFENNICLFQPGDRVKFIPTTYEEFDHVSKKVEDGTYDYNIVEYQKFSVKNYKKWLTTIDQTKRF*
>MP1162_megahit_279023_396-785
MVQVIKKGLETSVQDYPGRIGTLNLGFPPSGPMDSWSFRLANVLVENEPGAAALECQFMGPTLKFNSDRIIAITGADMSPKINGTPVPLWESLEVKKDQILEMAFATIGARSYIAFSGGINTEPWLGSRS
>MP1162_megahit_294554_3-677
IAITGADMSPKIDGSPVPLWESLEVKKDQVLEMAFATIGARSYISFSGGINTTPWLGSRSTFHKAGVGGIDGKAIQDGQIIPLNKSKSVAGRKIKKSSIPVMSTNKKWSVEVVKGPNDDWVDEKGHKMFLNSDWKLQSKSDRTGYRLDGPNWTFTEKATHKGLEHGTFPSNIIDQGYPVGAINLAGQTPIILVNDGPSMGGFIVPYTVPSASFWKLGQAKPGDSF
>MP1162_megahit_298295_1-603
KKWSVEVVKGPNDDWVDEKGHKMFLNSDWKVQSKSDRTGYRLDGPKWSFTKKATHKGLEHGTFPSNIIDQGYPVGAINLAGQTPIILVNDGPSMGGFIVPYTVPSASFWKLGQAKPGDRFNFVEISVEKAQALRAEQTMICSEASLVSSDKQDISIRKKQIKKIDHIKVVDFDKEKLDEKIRNKVMEKKGMKNIKVRFFN*
>MP1162_megahit_302164_193-504
MVQVIKKGLETSVQDYPGRIGALNLGFPPSGPMDSWSFRLANVLVENEPGAAALECQFMGPTLKFNSDRIIAITGANMSPKINGTPVPLWESLEVKKDQVLEMS
>MP1162_megahit_303101_2-712
IEGKAIQEGQIIPLGKSKSVAGRKIKKSSLPIMSTDKKWAIEVVRGPNDDWVDEKGHKMFLNSEWKLQAKSDRTGYRLDGPEWSFTEKATHKGLEHGSNPSNIIDQGYPVGAINLAGQTPIILVNDGPSMGGFIVPYTVPSAAFWKLGQAKPGDNFNFIEVSIEEAQSLRNEQNFICSELSLEDSSAKTILNEPMKTKNINHIKVKDFGKEKEKEKIRDKLMEKKGLEKMKVRFFN*
>MP1162_megahit_310083_3-593
AIQDHKVTGVYETAPCFASMLVHYEPEEIKFNDLKNEMKSLIDSLGPTDDIEINSRIFSFPTVYLDKWTQECIEDYSNKIVKKKSDPELITEVNNLESTDQFVRVHSGTEYWVAAIGFWPGLPFMMALDPRCKLTVPKYNPPRTWTPKGTVGMGGSSTSIYPDRLPGGYQIFGIIPVPIWDTKKSFPVFENNICLFK
>MP1162_megahit_313753_3-506
VLVQNEPGAAALECQFMGPTLKFNSDRIISITGANMSPKIDGTPVPLWESLEVKKDQILEMAFATVGARSYIAFSGGINTEPWLGSRSTFHKAGVGGIEGKAIQDGQVIPLNKSKSVAGRKIKKNSIPVMSTNKKWSVEVVKGPNDDWVDEKGHKMFLNSDWKLQSKS
>MP1162_megahit_315981_3-1022
DIGVDEGDEISFYYDPMIAKIISKGANRVECINNMIKYLKEFKIEGINTNKSFLISVLQNKNFVDANFNTKFIENNLATFIKKKEDILPTKQQEATKINQEYSDKDVKAFEKIIAKTPKIKNGQDYTEKDLKTFENIVSSKDKKVQPEVKTEVKNVPGKIYDTPKFLPAGDKYMLIEFGNVMNLELNFTAQNLAKAIKDHKVKGVYETSPCFASMLVHYEPEEIKFNDLKNELKSLVDSLGPSDDIEINSRIFSFPTVYLDKWTKECVEDYSSKIAKKKPDPELITELNNLESTEQFVRVHSGTEYWVSAIGFWPGLPFMMALDPRCKLTVPKYNPPRTW
>MP1162_megahit_318009_2-349
ILVNDGPSMGGFIVPYTVPSASFWKLGQAKPGDNFNFVEISVEKAQTLRTEQTTICSEASLVSFNKENILIHKKPVKKIDHIKVVDFDKEKLDEKIRNKMMEKKGMKNIKVRFFN*
>MP1162_megahit_318232_1-534
NVLVENEPGAAALECQFLGPTLKFNSDRIIAITGANMSPKINGTPVPLWESLEVKKDQVLEMTFATVGARSYIAFSGGINTTPWLGSRSTFHKAGVGGIEGKAIQEGQIIPLNKSKSVAGRKIKKNSIPVISTNKKWSVEVVKGPNDDWVDEKGHKMFLNSDWKLQSKSDRTGYRLDG
>MP1162_megahit_322384_2135-4144
MSTTKMTVVRPGILTTVQDWPGRIGYWKVGVPPSGPMDDLSFRLGNVALGNPEGAAGLESAMSGPALTFDADTYVCVTGADVPVTIDGHSAEQWRPLLVPAGATLDVGTSNGAGLRVYVTIQGSMEIDDYLGSAATFTLGKFGGLRGGTLTEGDIIEIVGAADPSNLRSIPMEHRPVLTSKWEIAVTEGPHGAPDFFTRADMETLFATDYEVHFNSDRTGVRLIGPKPEWARQDGGEAGLHPSNIHDNAYSVGALDFTGDTPILLGPDGPSLGGFVCPVTVVAAERWKLGQLKAGDTIRFVPIRAANAAALGALGVERRASFPVVFSSGGDGDDGVIARREAETAVTYRRSGDDNVLVEYGDMTLDLALRARAHALHERIEAIAPTGLLDLTPGIRSLQVKVDPDVLPISTLMGLLAEVEDDLPAASELVVPSRTVRMPLSWDDPSTREAIQRYMHGVRADAPWCPWNIEFIRRMNGLDTVADVFDTVFAADYMVLGLGDVYLGAPVATPLDPRHRLVTTKYNPARTWTPENAVGIGGAYLCIYGMEGPGGYQFVGRTTQVWNHRYPERSGSFEAESPWLLRFFDRISWYPVEPEELMDLRADTAAGRGGGVEITDGEFSLAEHDNFLADNHDSIEEFRAMQAIAFDAERTAWSAAGEFTTKGDTDGAV*
>MP1164_megahit_37671_1-525
AAAVESVVFDANYLVMGLGDVYLGAPVATPIDPRHRLVTTKYNPARTWTPPNVVGIGGAYMCIYGMEGPGGYQLFGRTVQVWNTYRQTAAFIEGKPWLLRFFDQIRFYPVSAVELAAWRRDVPSGRRSVRIEPSEFRLADYRAFLAEHAADIAAFEARRRAAFDAERADWQRRGE
>MP1164_megahit_47398_141-1118
MSIKVIKPGLSTTVQDLGRPGYYHLGIPISGGMDRMALRAANLLVGNNEGDAVLEAVFMGPELKFLVDSVVGVTGGEMVPKIDGVPKNTWTSFEVKAGQTLGFEYLKHGARTYIGISGGVDVPIVLGSRSTYSLGALGGFEGRPLIENDEIPIGIARKNVKIGIVIPEKFRRKIVGDLIKLRMLPGLYWHRINDQSKKTFLADSWKVALEADRIGYRFQGGNKLEFVDRKQPFGAGSDPSNIVDGCYPYGSIQVPGGTEPIVLHRDAVSGGGYFMLGTVISADMDIIGQLQPHTVVRFESVDMNLALKARAEQNSLVSGLFSIFS*
>MP1164_megahit_90459_1165-1665
MSITILKAGFQDLIQDLGRNGYTHMGISPTGAADNLSFRIGNLLLGNNINDPGIEITLFGGSYYFNTDAIIALSGSVFTSVNDGDIIPFFKPIVVKSGQTLTIGSTTNGARCYLAIKGGFQVPYILDSSSTHLLSNAGGFNGRNLKKNDEIICSSSDDMGIKNNIKF
>MP1164_megahit_98619_3770-5764
MTVVRPGILTTVQDWPGRIGYWKVGVPPSGPMDDLSFRLGNVALGNPEGAAGLESAMSGPALTFDADTYVCVTGADVPVTIDGHSAEQWRPLLVPAGATLDVGTSNGAGLRVYVTIQGSMEIDDYLGSAATFTLGKFGGLRGGTLTEGDIIEIVGAADPSNLRSIPMEHRPVLTSKWEIAVTEGPHGAPDFFTRADMETLFATDYEVHFNSDRTGVRLIGPKPEWARQDGGEAGLHPSNIHDNAYSVGALDFTGDTPILLGPDGPSLGGFVCPVTVVAAERWKLGQLKAGDTIRFVPIRAANAAALGALGVERRASFPVVFSSGGDGDDGVIARREAETAVTYRRSGDDNVLVEYGDMTLDLALRARAHALHERIEAIAPTGLLDLTPGIRSLQVKVDPDVLPISTLMGLLAEVEDDLPAASELVVPSRTVRMPLSWDDPSTREAIQRYMHGVRADAPWCPWNIEFIRRMNGLDTVADVFDTVFAADYMVLGLGDVYLGAPVATPLDPRHRLVTTKYNPARTWTPENAVGIGGAYLCIYGMEGPGGYQFVGRTTQVWNHRYPERSGSFEAESPWLLRFFDRISWYPVEPEELMDLRADTAAGRGGGVEITDGEFSLAEHDNFLADNHDSIEEFRAMQAIAFDAERTAWSAAGEFTTKGDTDGAV*
>MP1164_megahit_158142_791-934
MSIEVVSSGLQTTVQDMGRKGWSHMGLPESGAADKFSLKLANFLINKN
>MP1164_megahit_192952_3-383
MAIYNRQNKEVLINMVEVIKKGLETSIQDYPGRIGSLNQGFPPSGPMDSWSFRLANVLVENKQEAAALECQFMGPCLKFNSNRIIAITGANMSPKLDGNPIPLWESIEVKADQVLEMEFATIGARSY
>MP1164_megahit_214940_1-501
KSDRTGYRLDGPKWSFSEKATQKGIEHGSDPSNIIDQGYPVGAINLAGQTPIILVNDGPSMGGFINPYTVPSASLWKLGQAKPGDSLKFIEVSVENAQELRSKQNNICSTSSLETLNVNGSADKKSQTNKINHIKIKDFEKEKEKEKIRNKIAEKKGLKKMKVRFF*
>MP1164_megahit_231284_2-796
NRVIAITGANMSPKLDGDAIPLWESVQVKAGQVLDMEFATIGARSYIAFSGGIMSEPWLGSRSTFHKAGVGGINGKAIQEGQTIPLGKSSAKAGNKIKKSSLPIISSDKKWSIEVVRGPNDDWIDEKGHKMFLNSEWKLQAKSDRTGYRLDGPKWSFSEKATQKGIEHGSDPSNIIDQGYPVGAVNLAGQTPIILVNDGPSMGGFINPYTVPSASLWKLGQAKPGDSLKFIEVSVEKAQELRTKQNNICSTKSFETLNINGSVDK
>MP1164_megahit_269682_3-932
FLLKVLQNEHFVNATYNTKFIENNLNLILQKKGSIGSLEINEEATKKLRQEKNNKTPQVVINKNEQKEPKIKIKNVPGKIYENPKFLPGGDKYMLIEFGNVMDLEINFKAQNLAQAIKNKKVKGVYETAPCFASMLVHYNPDEIKFNDLKNELSSLIKSLGPTDEIEINSRVFSFPTVYLDKWTKECVNDYINKIAKKKPDPEFITELNNLEDTEHFVRVHSGTEYWVSSLGFWPGLPFMMPLDPRCLLTAPKYNPPRTWTPKGTVGMGGASTAIYPEALPGGYQIFGITPVPIWDTKKSFSVFENSICL
>MP1164_megahit_274288_16-573
VDEKGHKMFLNSDWKLQSKSDRTGYRLKGPKWSFTEKATNKGLEHGTFPSNIIDQGYPVGAINLAGQTPIILVNDGPSMGGFIVPYTVPSASFWKLGQAKPGDSFNFVEISVEKAQTLRTEQTMICSEVSLVSSNKQDILIRKKQINKIDHIKVVDFDKEKLDEKIRNKMMEKKGMKNIKVRFFN*
>MP1164_megahit_277138_3-212
MVQVIKKGLETSVQDYPGRIGTLNLGFPPSGPMDSWSFRLANILVNNEPGTAALECQFMGPTLKFNDDRV
>MP1164_megahit_277138_218-604
MMALDPRCKLTVPKYNPPRTWTPKGTVGMGGASTSIYPDRLPGGYQIFGIIPVPIWDTKKSFPVFENNICLFQPGDRVKFVPTTYEEFDHVSKKVEDGTYDYNIIEYQKFSVKNYKKWLTTIDQTKRF*
>MP1164_megahit_295332_3-500
NSRIFSFPTVYLDKWTKECIEDYSSKIAKKKPDPELITELNNLENTEQFIRVHSGTEYWVSAIGFWPGLPFMMALDPRCKLTVPKYNPPRTWTPKGTVGMGGASTSIYPDRLPGGYQIFGIIPVPIWDTKKSFPVFENNICLFQPGDRVKFIPTTYEEFEHVSKKV
>MP1164_megahit_298427_3-542
KVKGVYETSPCFASMLVHYEPDEIKFNDLKKELKSLVDSLGPSDDIEINSRIFSFPTVYLDKWTKECIEDYSNKIAKKKSDPELITELNNLESTEQFVRVHSGTEYWVSAIGFWPGLPFMMALDPRCKLTVPKYNPPRTWTPKGTVGMGGASTSIYPDRLPGGYQIFGIIPVPIWDTKKS
>MP1164_megahit_304054_207-761
MVQVIKKGLETSVQDYPGRIGTLNLGFPPSGPMDSWSFRLANVLVQNEPGAAALECQFMGPTLKFNSDRIISITGANMSPKIDGTPVPLWESLEVKKDQILEMAFATVGARSYIAFSGGINTEPWLGSRSTFHKAGVGGIEGKAIQDGQVIPLNKSKSVAGRKIKKNSIPVMSTNKKWSVEVVKG
>MP1164_megahit_304593_3300-3524
MAEIQLESPVTGVVWKVVAGPGTVVAAGDTILIVESMKMEIPVESPEDGTVTVLQVGEGDQVSEDDPVATMETA*
>MP1164_megahit_305446_1-768
KTPKIKNGQDYTEKDLKTFENIVSSKDKKVQPEVKTEVKNVPGKIYDTPKFLPAGDKYMLIEFGNVMNLELNFTAQNLAKAIKDHKVKGVYETSPCFASMLVHYEPEEIKFNDLKNELKSLVDSLGPSDDIEINSRIFSFPTVYLDKWTKECVEDYSSKIAKKKPDPELITELNNLESTEQFVRVHSGTEYWVSAIGFWPGLPFMMALDPRCKLTVPKYNPPRTWTPKGTVGMGGASTSIYPDRLPGGYQIFGIIP
>MP1164_megahit_309024_1-747
SRSTFHKAGVGGIDGKAIQDGQIIPLNKSKSVTGRKIKKNSIPVMSTNKKWSVEVVKGPNDDWVDEKGHKMFLNSDWKLQSKSDRTGYRLEGPKWSFTEKATNKGLEHGTFPSNIIDQGYPVGAINLAGQTPIILVNDGPSMGGFIVPYTVPSSSFWKLGQAKPGDNFNFVEISVEKAQTLRTEQTTICSEASLVSSNKQDILIKKKQINKIDHIKVVDFDKEKLDEKIRNKMMEKKGMKNIKVRFFN*
>MP1164_megahit_310883_12-581
NDDWVDEKGHKMFLNSDWKLQSKSDRTGYRLEGPKWSFTEKATNKSLEHGTFPSNIIDQGYPVGAINLAGQTPIILVNDGPSMGGFIVPYTVPSASFWKLGQAKPGDSFNFVEISVEKAQTLRTEQTMICSEASLVSSDKQDILIRKKQINKIDHIKVVDFDKEKLDEKVRNKMMEKKGMKNIKVRFFN*
>MP1164_megahit_314697_3-749
SRSTFHKAGVGGIDGKAIQDGQIIPLNKSKSVAGRKIKKSSIPVMSTNKKWSVEVVKGPNDDWVDEKGHKMFLNSDWKLQSKSDRTGYRLDGPNWTFAKKATHKGLEHGTFPSNIIDQGYPVGAINLAGQTPIILVNDGPSMGGFIVPYTVPSASFWKLGQAKPGDSFNFVEISVEKAQILRAEQTTICSEASLVSSNKQNVLIRKKQINKIDHIKIIDFDKEKLDEKIRNKMMEKKGMKNIKVRFFN*
>MP1164_megahit_315853_3-641
ISVLQNKTFEEANFNTKFIENNLSAFIKKKEDILQTKQQDANKINQEYSDKDVKAFEKIIAKTPKSKNGQGYTDKDLKAFDNIVSSKDKKSKTELKTEVKNVLGKIYDTPKFLPAGDKYMLIEFGNVMNLELNFTAQNLAKAIKDHKVNGVYETSPCFASMLVHYEPDEIKFNDLKKELKSLVDSLGPSDDIEINSRIFSFPTVYLDKWTKEC
>MP1166_megahit_60701_179-565
MMPLDPRCRLTAPRYNPPRLWTKKGTVGLGGGTTGIYPEDLPGGIQIFARTPVPIWDREQRLPMFKDSICLLQPGDRVKFIPCTLEEFEAVERKVDEGTYAFNVVEYQTFSVAKHQSWIQTLNLNDRF*
>MP1166_megahit_91983_1-561
AEAIGYPVMLKATAGGGGIGMRICSSESELRDGFAGVVRQGASSFGDSGVFLERYIARARHIEVQVFGDGEGHVMPLGERDCSLQRRNQKVVEEAPAPCLSDALRRDLIAAAVDLAQAARYRSAGTVEFLFDAEREEFFFLEMNTRLQVEHGVTEEVMGVDLVEWMVRGGMGDFAFMDRTPPLANGH
>MP1166_megahit_116513_294-953
VTGADTDPAADGIPFGSNSIHYVHDGEVISLHPPRSGLRSYLAVRGGVDVEPVLGSRSYDVMSAIGPLPLRPGDVLPVGAHTSDFPEVDQAPVAALVDDVLELAVVPGPRDDWFADADILVRTNWQVTNRSDRVGIRLVGMPLEYRWPDRQLPSEGATRGAIQVPPNGFPVILGPDHPVTGGYPVIGVVVDDDIDRLAQARPGQTVRLHWSRPRRPFDG*
>MP1166_megahit_187349_1-570
GDKYMLIEFGNVMDLELNFTAQNLAQAIKNNKVKGVYETAPCFASMLVHYEPEEIKFKDLKNEMKSLINSLGPTEDIEINSRIFSFPTVYLDKWTQECIEDYSKKIVKKKPDPELITEVNHLENTDQFIRVHSGTEYWVASIGFWPGLPFMMALDPRCKLTVPKYNPPRTWTPKGTVGMGGSSTSIYPDR
>MP1166_megahit_217082_1-366
AGQTPIILVNDGPSMGGFIVPYTVPSASIWKLGQAKPGDSLNFIQISVEEAQTLRREQNDLCSELSLELSEVSIQKIKKSKIANIDYIKVKDFGKEKIRQKIRDKAARKKGLEKMKVRFFN*
>MP1166_megahit_217082_392-610
MTTEVTTKVPGNIWKVLVKEGDQVKKGDTLFIMEVMKTEVNHDSPIDGKIAKINIKNDQEDVDPGTVAIVIEQ
>MP1166_megahit_235147_1-636
FMGPSLKFNSNRIIAITGADMSPKIDGNPIPLWESIEVKANQVLEMEFATIGARSYIAFSGGIISEPWLSSRSTFHKAGVGGIEGKAIQEGQIIPLGKSKSVAGRKIKKSSIPIMSTNKKWTIEVVRGPNDDWIDEKGHKMFLDSEWKLQAKSDRTGYRLDGPDWSFTEKATHKGLEHGSNPSNIIDQGYPVGAINLAGQTPIILVNDGPSM
>MP1166_megahit_235604_1-681
KDFVKSSEKILNTALDSKADAIHPGYGFLAENDQFARKIINSGIIWIGPKPETIVSMGNKDLARELAIKSDLPICPGVKNNEINTEDLEKKCNDIGFPILIKSSAGGGGIGMQIARDYNQLVEAIEKTKNLAEKAFGNSNIFLEKFIENARHIEIQIFGFGEKGAIHFYERDCSIQRRFQKIIEESPAPNINDGIINKMYECAVNFATNQQYEGAGTIEFIYDINKE
>MP1166_megahit_239402_2-256
MNRSYFEVIRPGINTTFQDLGRKNLYHIGIPFSGAMDNRNFILANAIAGNKENTPIIEFAYQGPLLKFKGEKVNFNITGNVSFKL
>MP1166_megahit_249358_3-680
IAFSGGINTNPWLGSRSTFHKAGVGGIEGKAIQDGQIIPLNKSKAVGGRKIMKSSIPVMSTNKKWSVEVVKGPNDDWVDENGHKMFLSSNWKLQSKSDRTGYRLDGPEWSFTDKATNKGLEHGTFPSNIIDQGYPMGAINLAGQTPIILVNDGPSMGGFIVPYTVPSASFWKLGQAKPGDSFNFVEISVEKAQELRTEQSAICSEASLSSSKKENILTDNKPVIKI
>MP1166_megahit_267070_2-886
MVKVIKKGLETSVQDYPGRIGTLNLGFPSSGPMDSWSFRLANVLVENEPGAAALECQFMGPTLKFDSNRTIAITGADMSPKIDGTPVPLWESIEIKKDQTLEMSFATIGARSYIAFSGGINTNPWLGSRSTFHKAGVGGIEGKAIQDGQKIPLNKSKVVGKNKINKTSIPIMSTNKKWSVEVVKGPNDDWVDEKGHKMFLSSNWKLQSKSDRTGYRLEGPKWSFTEKATNKGLEHGTFPSNIIDQGYPMGAINLAGQTPIILVNDGPSMGGFIVPYTVPSASFWKLGQAKPGDIF
>MP1166_megahit_267070_892-1302
GFWPGLPFMMALDPRCKLTVPKYNPPRTWTPKGTVGMGGASTSIYPDRLPGGYQIFGIIPVPIWDTKKSFPVFENNICLFQPGDRVKFIPTTYEEFDHVSKKVEERTYDYNIVEYQKFSVKNYKKWLTTIDPTKRF*
>MP1166_megahit_271541_1-753
KNGQGYTEKDLKAFDNIVSSKGKKTEVEVKIEVKNVQGKIYDTPKFLPAGDKYMLIEFGNVMNLELNFTAQNLAKAIKNNKVEGVYETSPCFASMLVHYEPENIKFNDLKKELKSLVDSLGPSDDIEINSRIFSFPTVYLDKWTKECIEDYSNKIAKKKSDPELITEVNNLESTEQFVRVHSGTEYWVSAIGFWPGLPFMMALDPRCKLTVPKYNPPRTWTPKGTVGMGGASTSIYPDRLPGGYQIFGIIP
>MP1166_megahit_288904_2-403
IIDQGYPMGAINLAGQTPIILVNDGPSMGGFIVPYTVPSASFWKLGQAKPGDIFNFKEISVEKAQELRAEQSAICSEASLLFSKKENILTDKPNIKIDNIKIVDFDKEKMNEKIRSKIMEKRGMKNIKVKFFD*
>MP1166_megahit_290946_2-418
MVKVIKKGLETSVQDYPGRIGTLNLGFPPSGPMDSWSFRLANVLVNNEPGTAALECQFMGPTLKFKDDRVIAITGADMSPKIDGTPVPLWESLEIKKDQILEMSFATVGARSYIAFSGGINTTPWLGSRSTFHKAGVGG
>MP1166_megahit_296267_3-584
KPKFLQGGDKYMLIEFGNVMDLELNFTAQNLAKAIHDHKVTGVYETAPCFASMLVHYEPEKIKFNDLKNEMKSLIDSLGPTDDIEINSRIFSFPTVYLDKWTKECIEDYSNKIVKKKSDPELITEVNNLESTDQFVRVHSGTEYWVAAIGFWPGLPFMMALDPRCKLTVPKYNPPRTWTPKGTVGMGGSSTSIY
>MP1166_megahit_307243_2-310
MVEVIKKGLETSIQDYPGRIGCLNQGFPPSGPMDSWSFRLANILVENGSEAAALECQFMGPSLKFKSNRVIAITGANMSPKLDGNIIPLWESIQVKTGQVLEM
>MP1166_megahit_310205_2-406
MVQVIKKGLETSVQDYPGRIGTLNLGFPPSGPMDSWSFRLANVLVENEPGAAALECQFLGPTLKFNSDRIIAITGANMSPKINGTPVPLWESLEVKKDQVLEMSFATVGARSYIAFSGGINTTPWLGSRSTFHKA
>MP1166_megahit_310989_3-947
KIISKGSTRNESINNMIQYLKEIKIEGINTNKSFLISVLQNKAFEDANFNTKFIENNLASFINKKEDIVPTKQHQDTSKVNQKYNDKDVKAFEKIISKTPKSKNGQDYTDKDLKAFENIVSSKAKTAENRAKPEVKNIPGKIYDTPKFLPAGDKYMLIEFGNVMNLELNFTAQNLAKAIKDHKVKGVYETSPCFASMLVHYEPEEIKFNDLKNELKSLIDALGPAGDIEINSRIFSFPTVYLDKWTKECIEDYSNKIAKKKPDPELITELNNLESTEQFVRVHSGTEYWVSAIGFWPGLPFMMALDPRCKLTVPK
>MP1166_megahit_313413_2-739
IKTEVKNVLGKIYDTPKFLPAGDKYMLIEFGNVMNLELNFTAQNLAKAIKDHKVKGVYETSPCFASMLVHYEPDEVKFNDLKKELKSLVDSLGPSDDIEINSRIFSFPTVYLDKWTKECIEDYSNKIAKKKPDPELITELNNLENTEQFVRVHSGTEYWVSAIGFWPGLPFMMALDPRCKLTVPKYNPPRTWTPKGTVGMGGASTSIYPDRLPGGYQIFGIIPVPIWDTKKSFPVFENNICLFQPG
>MP1166_megahit_317226_1-780
NNNRIIAITGADMSPKLDGNPIPLWESIEVKTDQVLEMEFATIGARSYIAFSGGIISEPWLSSRSTFHKAGVGGMEGKAIQEGQVIPLGKSKSVAGRKIKKSSMPIMSTDKKWAIEVVRGPNDDWIDEKGHKMFLNSEWKLQAKSDRTGYRLDGPEWSFTEKATHKGLEHGSNPSNIIDQGYPVGAINLAGQTPIILVNDGPSMGGFIVPYTVPSASFWKLGQAKPGDRFNFIEVSIEDAQSLRNEQNSICSELSIESST
>MP1166_megahit_319311_3-512
QSKSDRTGYRLDGPNWTFAEKATRKGLEHGTFPSNIIDQGYPVGAINLAGQTPIILVNDGPSMGGFIVPYTVPSASFWKLGQAKPGDNFNFVEISVEKAQTLRTEQTTICSEASLVSFNKENILIHKKPVKKIDHIKVVDFDKEKLDEKIRNKMMEKKGMKNIKVRFFN*
>MP1166_megahit_321914_3-275
MVEVIKKGLETSIQDYPGRIGSLNQGFPPSGPMDSWSFRLANVLVENKEDTAALECQFMGPSLKFNSNRIIAITGADMSPKLDGNPIPLWE
>MP1166_megahit_324232_3-539
SIQDYPGRIGCLNQGFPPSGPMDSWSFRLANVLVENSSEAAALECQFMGPSLKFKSNGVIAITGANMSPKLDGNIIPLWESIQVKTGQVLEMEFATIGARSYIAFSGGIMSEPWLGSRSTFHKAGVGGINGKAIQEGQTIPLGKSNAKAGNKIKKSSLPIISSDKKWSIEVVRGPNDDW
>MP1166_megahit_325768_3-218
MVKVIKKGLETSVQDYPGRIGTLNLGFPPSGPMDSWSFRLANVLVDNEPGTAALECQFMGPTLKFNSDRVIA
>MP1166_megahit_325768_224-775
KECVEDYSNKIAKKKPDPELITELNNLESTEQFVRVHSGTEYWVSAIGFWPGLPFMMALDPRCKLTVPKYNPPRTWTPKGTVGMGGASTSIYPDRLPGGYQIFGIIPVPIWDTKKSFPVFENNICLFQPGDRVKFVPTTYEEFDHVSKKVEDGTYDYNIIEYQKFSVKNYKKWLTTIDQTKRF*
>MP1166_megahit_326910_3-1205
IECRLYAEDPSKNFLPSPGKITKLRIPEISKNIRLDIGVDEGDEITFYYDPMIAKIIAKEESRKKSIEKMIDFLTKIKIEGIHTNQSFLLKVLQNEYFVNATYNTKFIENNLNLILQKKGGIGSLKVNEEATKKLRQEKNNKTPLVVINENEQKKPKIKIKNVPGKIYENPKFLPGGDKYMLIEFGNVMDLEINFKAQNLAQAIKNKKVKGVYETAPCFASMLVHYNPDEIKFNDLKNEVSSLIKSLGPTDEIEINSRVFSFPTVYLDKWTKECVDDYINKIAKKKPDPEFITELNNLEDTEHFVRVHSGTEYWVSSLGFWPGLPFMMPLDPRCLLTAPKYNPPRTWTPKGTVGMGGASTAIYPEALPGGYQIFGITPVPIWDTKKSFSVFENSICLFKPG
>MP1166_megahit_329077_1-522
ASMLVHYEPDEIKFNDLKKELKSLVDSLGPSDDIEINSRIFSFPTVYLDKWTKECIEDYSNKIAKKKSDPELITELNNLESTEQFVRVHSGTEYWVSAIGFWPGLPFMMALDPRCKLTVPKYNPPRTWTPKGTVGMGGASTSIYPDRLPGGYQIFGIIPVPIWDTKKSFPVFEN
>MP1166_megahit_329464_1-396
DQGYPVGAINLAGQTPIILVNDGPSMGGFINPYTVPSASLWKLGQAKPGDSLKFIEVSVENAQELRSKQNNICSTSSLETLNVNGSADKKSQTNKINHIKIKDFEKEKEKEKIRNKIAEKKGLKKMKVRFF*
>MP1166_megahit_334282_11-634
GPSDDIEINSRIFSFPTVYLDKWTKECVEDYSSKIAKKKPDPELITELNNLESTEQFVRVHSGTEYWVSAIGFWPGLPFMMALDPRCKLTVPKYNPPRTWTPKGTVGMGGASTSIYPDRLPGGYQIFGIIPVPIWDTKKSFPVFENNICLFQPGDRVKFIPTTYEEFDHVSKKVEDGTYDYNIVEYQKFSVKNYKKWLTTIDQTKRF*
>MP1166_megahit_336975_2-565
DWVDEKGHKMFLNSDWKLQSKSDRTGYRLDGPKWSFTKKATHKGLEHGTFPSNIIDQGYPVGAINLAGQTPIILVNDGPSMGGFIVPYTVPSASFWKLGQAKPGDRFNFVEISVEKAQALRAEQTMICSEASLVSSDKQDILIRKKQIKKIDHIKVVDFDKEKLDEKIRNKMMEKKGMKNIKVRFFN*
>MP1166_megahit_337128_3-581
VEVVKGPNDDWVDEKGHKMFLNSDWKLQSKSDRTGYRLEGPKWSFTEKATNKGLEHGTFPSNIIDQGYPVGAINLAGQTPIILVNDGPSMGGFIVPYTVPSASFWKLGQAKPGDSFNFVEISVEKAQTLRTEQTTICSEASLVSSNKQDILIRKKQINKIDHIKVVDFDKEKLDEKIRNKMMEKKGMKNIKVR
>MP1166_megahit_337607_1713-2768
LGFPPSGPMDSWSFRLANVLVQNEPGAAALECQFMGPTLKFNSDRIISITGANMSPKIDGTPVPLWESLEVKKNQILEMAFATVGARSYIAFSGGINTEPWLGSRSTFHKAGVGGIKGKAIQNGQTIPLNKSKSVAGRKIKKSSIPVMSKNKKWSIEVVKGPNDDWVDEKGHKMFLNSDWKLQSKSDRTGYRLEGPEWTFTEKATHKGLEHGTFPSNIIDQGYPVGAINLAGQTPIILVNDGPSMGGFIVPYTVPSASFWKLGQAKPGDSLNFKEITVEQAQILRAEQTVICSETSIESSDQENKLISKKQIKKIDHIKVVDFDKEKLNEKIRNKMMEKRGMKNIKVRFFN*
>MP1166_megahit_337794_3-590
LGFPPSGPMDSWSFRLANVLVQNEPGAAALECQFMGPTLKFNSDRIISITGANMSPKIDGTPVPLWESLEVKKDQILEMAFATVGARSYIAFSGGINTEPWLGSRSTFHKAGVGGIEGKAIQDGQVIPLNKSKSVAGRKIKKNSIPVMSTNKKWSVEVVKGPNDDWVDEKGHKMFLNSDWKLQSKSDRTGYRLDGP
>MP1166_megahit_338650_43409-45403
MTVVRPGILTTVQDWPGRIGYWKVGVPPSGPMDDLSFRLGNVALGNPEGAAGLESAMSGPALTFDADTYVCVTGADVPVTIDGHSAEQWRPLLVPAGATLDVGTSNGAGLRVYVTIQGSMEIDDYLGSAATFTLGKFGGLRGGTLTEGDIIEIVGAADPSNLRSIPMEHRPVLTSKWEIAVTEGPHGAPDFFTRADMETLFATDYEVHFNSDRTGVRLIGPKPEWARQDGGEAGLHPSNIHDNAYSVGALDFTGDTPILLGPDGPSLGGFVCPVTVVAAERWKLGQLKAGDTIRFVPIRAANAAALGALGVERRASFPVVFSSGGDGDDGVIARREAETAVTYRRSGDDNVLVEYGDMTLDLALRARAHALHERIEAIAPTGLLDLTPGIRSLQVKVDPDVLPISTLMGLLAEVEDDLPAASELVVPSRTVRMPLSWDDPSTREAIQRYMHGVRADAPWCPWNIEFIRRMNGLDTVADVFDTVFAADYMVLGLGDVYLGAPVATPLDPRHRLVTTKYNPARTWTPENAVGIGGAYLCIYGMEGPGGYQFVGRTTQVWNHRYPERSGSFEAESPWLLRFFDRISWYPVEPEELMDLRADTAAGRGGGVEITDGEFSLAEHDNFLADNHDSIEEFRAMQAIAFDAERTAWSAAGEFTTKGDTDGAV*
>MP1174_megahit_71267_267-548
MNLKASLITTRMSIEVLSSGLQTTIQDFGRIGWSHLGVPESGPADKHSFSLANRLLNKDISAAAIECTLSGPHLKFLKPMALAITGADMNPLIN
>MP1174_megahit_78764_1-714
SQKHIDDYSAFKNMYPHNLKISKSHVKKPSIKRHINPDGSYPKTQTDDTATQSSSKVFQGEYDEPKYLPGGDKYLLIEFGNVMNLELNFKAQGLAKLIELANIKGVYETLPCFASMIVHYNPDDIEFNDLKSEISNLVKDLKSSDDKVVESRLFRFPTVYLDKWTKEAVNDYITKIAFKKSDPEFIVDLNNLDNVDHFVRVHSGTEYWVASLGFWPGLPFTMPLDPRCKLTAPKYNPP
>MP1174_megahit_94485_2-502
QHLGIVPSGCMDRSLFFLANKLVGNEISEGALEFAYQGPLLELVGESVLVAVSGKVNFNIINNNGEIKQGIPYESFILSSGESLDIISTIDSVYGYLSIFGGFKLEKTKGSISTLVRAKIGSNNGEKLRLDEKIFFNKSSQNSKINKFKFDFENDTTIRVMKGLQYD
>MP1174_megahit_97699_3-527
VKANQILEMQFATIGARSYIAFSGGINSKPWLGSRSTFHKAGIGGINGKAIQEGQILPLGKNINIKPRKIKKNSIPIMSTDKSWSIEVVLGPNDDWIDKKGHEIFLNSKWKLQAKSDRTGYRLDGPKLSFTEKATKKSLENGSEPSNIIDQGYPAGSINIAGQTPIILVNDGPSM
>MP1174_megahit_106501_138-407
MANNIDDSTSCSNLDVNEVKLETPVQGTVWKVVSKAGQTVEAGETVLVVESMKMEIPVDSPTSGTLREILVSEGDHVEQDSVVAVIDIS*
>MP1174_megahit_109522_335-598
MNKNYFELIRAGVNTTFQDKGRNNLYHIGIPFSGVMDNRNYLLANRLVGNKLELPVIEFAYQGPLLKYSGDKILIAVTGDVIFKIKKK
>MP1174_megahit_124868_3-266
MIKKILIANRGEIACRIIRTCKLMGIKTLVIYSEADKNSLHVRESDKAVFIGESPADKSYLNYKKIVQVAIENKVDAVHPGYGFLSEN
>MP1174_megahit_127116_1-426
MFEVIKPGLETSVQDYPGRIGFLNQGFPPSGPMDSWSFRLANLLVGNHENTGALECQYTGPTLKFEKDHVISICGADMQPKIDGRSIPMWESIMVKSNQTLELGFTVTGARSYIAFSGGIDSEKWLGSQSTFHKAGVGGIDG
>MP1174_megahit_143220_3-1409
QVEHPVTEEITGFDLVELQIKYALNLDSKRINQNEIIKSGNSMECRLYAEDPKKNFLPSPGKISKLKIPELNQNIRLDIGVDEGDEISFYYDPMIAKIISKGTDREEALKNMIIFLEKMKIEGIQTNKFFLIEVLKNKSFEEAKFNTKFIENNLSNFTRYVEKNQASDIKKVDEVKKIESVNYTENDVKAFEDIISKKISKAKNQNYTQKDLKAFDNIVSKKKETVEANKTRVKNIPGKIYDTPKFLHAGDKYMLIEFGNVMNLELNFTAQNLAKAIKDHKIRGVYETSPCFASMIVHYEPDEIKFNNLKKEIFSLFSSLGSTDEIEINSRIFSFPTVYLDKWTKECIEDYSNKIAKKTPDPELITELNNLENTEQFVRVHSSTEYWVAAIGFWPGLPFMMALDPRCKLTVPKYNPPRTWTPKGTVGMGGASTCIYPDKLPGGYQIFGIIPVPIWDTNKSFPVFENNIC
>MP1174_megahit_162881_2-1153
VDEGDEISFYYDPMIAKIISKGSTRTESINSMIKFLKEFEIEGINTNKSFLISVLQNKTFEEANFNTKFIENNLSAFIKKKEDTLKTKQDDTNKIKQEYSDKDLKAFEKIIAKTPKSKNGQGYTDKDLKAFDNIVSSKGKKPETQIKAEVKNVLGKIYDTPKFLPAGDKYMLIEFGNVMNLELNFTAQNLAKAIKDHKVRGVYETSPCFASMLVHYEPDEVKFNDLKKELKSLVDSLGPSDDIEINSRIFSFPTVYLDKWTKECIEDYSNKIAKKKPDPELITELNNLENTEQFVRVHSGTEYWVSAIGFWPGLPFMMALDPRCKLTVPKYNPPRTWTPKGTVGMGGASTSIYPDRLPGGYQIFGIIPVPIWDTKKSFPVFENN
>MP1174_megahit_172766_1-615
DDIEINSRIFSFPTVYLDKWTKECIEDYSSKIAKKKPDPELITELNNLENTEQFVRVHSGTEYWVSAIGFWPGLPFMMALDPRCKLTVPKYNPPRTWTPKGTVGMGGASTSIYPDRLPGGYQIFGIIPVPIWDTKKSFPVFENNICLFQPGDRVKFIPTTYEEFDHVFKKVEDGTYDYNIVEYQKFSVKNYKKWLTTIDQTKRF*
>MP1174_megahit_172766_621-920
MVKVIKKGLETSVQDYPGRIGTLNLGFPPSGPMDSWSFRLANVLVENEPGAAALECQFMGPTLKFNSDRIIAITGADMSPKIDGSPVPLWESLEVKKDQI
>MP1174_megahit_176191_3-329
MDNNFFEILRAGINTTFQDKGRNNLYHMGIPFSGAMDNRNYLLANKLAGNQLDLPVIEFAYQGPHLKFYGHQINIVVTGDVVFKLIKKDREIDGNCYETYQLEKEDEIN
>MP1174_megahit_179869_24-569
MSNNYFDIVRAGVNTTFQDKGRNNLYHIGIPFSGSMDNRNYLLANKLVGNKLDLPVIEFAYQGPLLKYSGDKINIAITGDVIFEIRKKDNKIEGNCYESYQLENGDEIDILSTNKSVYGYFAVSGEFNLKLQWGSCSINTKANIGSNEGKKLDEGQKINISKLNLNQEKKKINYFNSKVENI
>MP1174_megahit_194687_3-428
MIQVIKKGLETSVQDYPGRIGTLNQGFPLSGPMDSWSFRLANVLVENDPGAAALECQFMGPTLKFNSDRVIAITGADMSPKIDGKAVPLWESLEVKKDQILEMTFATIGARSYIAFSGGINTDIWLGSRSTFHKAGVGGIDG
>MP1174_megahit_195404_3-458
MDKNYFEIIRAGINTTFQDKGRNNLYHIGVPFSGAMDNRNYLLANKLVSNKLDLPVIEFAYQGPLLKYNGDKINIAITGDVIFELRKKDNKIKGNCYESYQLENGDEIDILSTNKSVYGYLAISGEFKVKFQWGSCSTNTKANIGSNDGKKL
>MP1174_megahit_201923_3-626
GPTDDIEINSRIFSFPTVYLDKWTKECIEDYSSKIVEKTPDPDFIVELNKLENTEQFVRVHSGTEYWVSALGFWPGLPFMMPLDPRCKLTAPKYNPPRTWTPKGAVGMGGSSSTIYPDRLPGGYQIFGIIPVPIWDTQKSFSVFEESICLFKPGDRVKFVPTSYEEFDHVSNKIKDKSYDYNIIDYQKFSVKNYKNWLTTIDKTKRF*
>MP1174_megahit_201923_632-760
MVQVIKKGLETSVQDYPGRIGTLNQGFPASGPMDSWSFRLANI
>MP1174_megahit_202469_2384-2599
MKKIELETGGTVWKLLTKPGDLVEEGDILFILEVMKMEVPYEAPISGEVVAVHIAEGDFVEEDQLALEIAD*
>MP1174_megahit_220839_1-741
KSTFHKAGVGGIDGKAIENNQILPLGNNKKIQFRKIKKSSIPEISKDKNWSIEVVLGPNDDWIDDKGHEIFFNSKWKLQAKSDRTGYRLDGPKLSFTDKATNKSLENGSEPSNIIDQGYPAGAINLAGQTPIILVNDGPSMGGFINPYTVPSAAFWKLGQAKPGDTLNFIEVSVEKAQTLRAEQSIICSEESLMSFNKNETIKNEKNKQLGPIKIIDFDKNKTEERKRVKLMEKKGMKNMKIRFFN*
>MP1174_megahit_221423_1-615
FSGGINTTPWLGSRSTFHKAGVGGIEGKAIQDGQIIPLNKSKSVAGRKVKKNSIPVMSTNKKWSVEVVKGPNDDWVDEKGHKMFLNSNWKLQSKSDRTGYRLEGPKWSFTEKATHKGLEHGTFPSNIIDQGYPVGAINLAGQTPIILVNDGPSMGGFIVPYTVPSASFWKLGQAKPGDSFNFVEISVEKAQTLRTEQTIICSEAS
>MP1174_megahit_224107_1-1032
PMDSWSFRLANILVGNKPGDAALECQFMGPTLKFLNDRTIAVTGADMSPKIDGKRVPLWESIEVKANQILELEFATIGARSYIAFAGGINSDPWLGSRSTFHKAGVGGIDGKAIKNNQIIPLGKNKKNQFLKIKKDSIPEISKDKNWSIEVVLGPNDDWIDDKGHEIFFNSKWKLQAKSDRTGYRLDGPKLSFTEKATNKSLENGSEPSNIIDQGYPAGAVNLAGQTPIILVNDGPSMGGFINPYTVPSSAFWKLGQAKPGDTLNFIEVSVEKAQILRAEQSIICSEESLMSFNKTETNKNEKIKPLDQIKIIDFDKNKSDEKIRKKMMEKKGMKNMKIRFFN*
>MP1174_megahit_224668_3-560
MVQVIKKGLETSVQDYPGRIGTLNQGFPASGPMDSWSFRLANILVGNKPGDAALECQFMGPTLKFIDDRTIAITGADMSPKIDGKSVPLWESIEVKANQVLELEFATIGARSYIAFAGGINSEPWLGSKSTFHKAGVGGIDGKAIENNQILPLGNNKKIQFRKIKKSSIPEISKDKNWSIEVVLGP
>MP1174_megahit_224668_566-1786
ELEIEGINTNKSFLISVLKNESFEKATYNTKFIENNLSLFTKESETLKKDISKTINEENIVQKYTDKDVEAFKKITAQSPNKKHSDHYTENDFKAFKNILNKKNDNQKKGSIKNIIGKVYEEPVFKPGGDKYMVIEFGNLMDLEINFTAQNLAKAILDNKIKGIYETAPCFASMLIHYNPDEIKFNDLKNEMKSLIKSLGPTDDIEINSRIFSFPTVYLDKWTKECIEDYSSKIAEKTPDPDFIVELNKLENTEQFVRVHSGTEYWVSALGFWPGLPFMMPLDPRCKLTAPKYNPPRTWTPKGAVGMGGSSTSIYPDRLPGGYQIFGIIPVPIWDTQKSFSVFEESICLFKPGDRVKFVPTSYEEFDHVSNKVKDKSYDYNIIDYQKFSVKNYKNWLTTIDKTKRF*
>MP1174_megahit_228049_1-642
AGVGGIDGKAIQEGQTIPLNKSSSVGGRKINKNNIPQMSVNKKWTIEVVKGPNDDWIDQKGHKMFLNSSWKLQSKSDRTGYRLDGPSWSFAEKATNKGLEHGTFPSNIIDQGYPAGAINLAGQTPIILVNDGPSMGGFIVPYTVPSAAFWKLGQAKPGDSFNFIEISVEKAQELRTKQSKNCTQISVLSSKNILNEKKSNIKIDKIKIIDFDKE
>MP1174_megahit_230406_2-787
KEDLFNKKQNIKEIKQEYSNNDIKAFEKIIAQTPKLKNDQGYTANDIKAFDNIVSPKNKKAKTEIKTEVKNVTGKIYDVPKFLPAGDKYMLIEFGNIMNLELNFTAQNLAKAIKDHNLKGVYETSPCFASMIVHYEPDEIKFNDLKNELKSLIKSLGPSDEIEINSRIFSFPTVYLDKWTKECIDDYCEKIAKKKPDPELITELNNLENIDQFVRVHSSTEYWVAAIGFWPGLPFMMALDPRCKLTVPKYNPPRTWTPKGTV
>MP1174_megahit_242166_1-192
MVKVIKKGLETSVQDYPGRIGTLNQGFPSSGPMDSWSFRLANVLVENKPGTAALECQFMGPTLK
>MP1174_megahit_266333_755-1105
MTKAYFEILRSGINTTYQDVGRNSLYHIGIPFSGAMDKRNLLISNKLVGNKQTSPAIEFALQGPLLRLNNSKANFVITGDVNFNIIRKNSIIEKGNCYQSYVLEDSDQLDIISTNRS
>MP1174_megahit_278943_1-588
IEVVLGPNDDWIDNKGHEIFFNSKWKLQAKSDRTGYRLDGPKLSFTDKATNKSLENGSEPSNIIDQGYPAGAINLAGQTPIILVNDGPSMGGFINPYTVPSSAFWKLGQAKPGDTFNFIEVSVEKAQMLRAEQSQICSEESLLTFSKQETNNNEKNNQLGPIKIIDFDKNKIEEKERVKIMEKKGVKNMKIRFFN*
>MP1174_megahit_282164_1-783
TANDIKAFDNIVSSKNSKSKAEIKTEVKNVIGKIYDTPKFLPAGDKYMLIEFGNVMNLELNFTAQNLAKAIKDHKVKGVYETSPCFASMIVHYEPDEIKFSDLKNELKSLIKSLGPSDDIEINSRIFSFPTVYLDKWTKECIDDYSEKIAKKKPDPELITELNNLENIDQFVRVHSSTEYWVAAIGFWPGLPFMMALDPRCKLTVPKYNPPRTWTPKGTVGMGGASTCIYPDRLPGGYQIFGIIPVPIWDTKKSFPVFENN
>MP1174_megahit_286539_490-894
MKENNFEVIRPGINTTYQDFGRKNLYHIGVPFSGAMDNRNYLISNKLVNNKMNSAVIEFAYQGPMLKFNGESTTFAITGDVNFNIKRKKNSILEKGNSYQTYNLKSGDEIDILSTNRSVYGYLAIAGNIDVKLFG
>MP1174_megahit_290580_2410-2808
IIDQGYPAGAINLAGQTPIILVNDGPSMGGFIVPYTVPSAAFWKLGQAKPGDSFNFIEISVEKAQELRTEQSKICSEISILSSKNILNEKKPSIKIDKIKIVDFDKEKMNEKIRNKLIEKKGMQNIKIRFFD*
>MP1174_megahit_301890_2-508
PCFASMIVHYEPDEIKFNDLKKELFSLIESLGPSDEIEINSRVFSFPTVYLDKWTKECIEDYSNKIAKKKPDPELITELNNLENTDQFVRVHSSTEYWVAAIGFWPGLPFMMALDPRCKLTVPKYNPPRTWTPKGTVGMGGASTCIYPDRLPGGYQIFGIIPVPIWDTN
>MP1174_megahit_314525_3689-4054
MFQVIKKGLETSVQDYPGRIGTLNQGFPASGPMDSWSFRLANILVGNKSGDAALECQFMGPTLKFSDDRTIAITGADMSPKIDGKSVPLWESIEVKANQILELEFATIGARSYIAFAGGINS
>MP1174_megahit_315391_304-735
MSKSYFEIIRPGINSTFQDLGRFNQHHIGIPLSGVMDKRNYLIGNKLVGNSSNISAIEFAYQGPILKIKSAKVIAAITGNVTFKIIRANSNIENGKCYETFELNDGDQVDIISTNKSVYGYFFIKGGFEAEAFWESFSINTRAK
>MP1174_megahit_320280_767-883
MDKSYFEVIRPGINTTFQDLGRKNLYHIGIPFSGAMDNR
>MP1174_megahit_327748_1-609
SKGKKWEVEVVKGPNDDWIDDNGHKMFLNSDWKLQSKSDRTGYRLDGPNWTFAEKALNKGLEHGAEPSNIIDQGYPIGAINIAGQTPIILVNDGPSMGGFIVPYTVPSAAFWKLGQAKPGDELKFKEVSLEKAQEMRTEQTLTCSEKSILSTSQINNEETNKPKIKIDKIKIIDFDKEKKNERIREKMIEKRGMKNIKVRFF*
>MP1174_megahit_330935_2-505
PCFASMIVHYEPEEIKFNELKNELISLINSLGPSDEIEINSRIFSFPTVYLDKWTKECIEDYSNKIAKKKPDPELITELNNLENIDQFVRVHSSTEYWVAAIGFWPGLPFMMALDPRCKLTVPKYNPPRTWTPKGTVGMGGASTCIYPDRLPGGYQIFGIIPVPIWDT
>MP1174_megahit_336836_3-344
NPPRTWTPKGTVGMGGASTCIYPDRLPGGYQIFGIIPVPIWDTKKSFPVFENNICLFQPGDRVKFVPTSYEEFDHVSNKIKEGTYNYNIIEYQKFSVKNYKNWLTTIDHTKRF*
>MP1174_megahit_336836_350-1009
MVQVIKKGLETSVQDYPGRIGTLNQGFPLSGPMDSWSFRLANVLVENEPGAAALECQFMGPTLKFNSDRIIAITGANMSPKIDGKIVPLWESLEVKKDQILEMTFATIGARSYIAFSGGINTGTWLGSRSTFHKAGVGGIQGKAIQEGQTIPLNKSKSVAGRKINKNNIPQFSTNKKWSIEVVKGPNDDWIDHKGHKMFLSSSWKLQSKSDRTGYRLDGP
>MP1174_megahit_348587_1-696
SVQDYPGRIGTLNQGFPSSGPMDSWSFRLANILVENESGAAALECQFMGPTLKFDSDRIIAITGANMHPKIDGKLVPLWESLAVKKDQILEMSYATIGARSYIAFSGGINTTPWLGSRSTFHKAGVGGIDGKAIQDGQIIPLNKSKSYPGRKIKKDSIPVMSTNKKWSIEVVKGPNDDWVDDKGHKMFLNADWKLQSKSDRTGYRLDGPKWSFAEKATNKGLEHGTFPSNII
>MP1174_megahit_353177_2568-2948
GAINLAGQTPIILVNDGPSMGGFIVPYTVPSASFWKLGQAKPGDSFNFVKISVDKAQELRSEQTQICSEISVISSKKGSDLNDKKKKIKIDHIKIVDFDKERMNEKIRTKLMERRGMKSIKIRYFD*
>MP1174_megahit_354551_1-423
VAAIGFWPGLPFMMALDPRCKLTVPKYNPPRTWTPKGTVGMGGASTCIYPDRLPGGYQIFGIIPVPIWDTNKSFPVFENNICLFQPGDRVKFVPTSYEEFDHVYNKIEDGSYDYNIVEYQKFSVKNYKKWLSTIDESKRF*
>MP1174_megahit_354551_426-1016
MIKVVKKGLETSVQDYPGRIGTLNQGFPPSGPMDSWSFRLANVLVQNDPGAPALECQFMGPTLKFQKDTVIAVTGADMSPKIDGKIIPLWESIEIKKDQILEMSYATVGARSYIAFSGGINTKPWLGSRSTFHKAGVGGIEGKAIQDDQEIPINKSKSIIGRKIKKDSIPKFSKGKKWEVEVVKGPNDDWIDDNGHK
>MP1176_megahit_1157_123-686
TMHVFRDRHQEPSMTDLEYAAKLNGLATVEDFISMHHNSPWFVSQVGFVCGVPWLYQLASQENQIEVPKYVRPRTDTPRHTIGHGGCFAAIYAVRGAGGYQMFGITPMPIFEPENKFSYFNGEMVFSKPGDIFKFKPIEEDEFKEIELAVGKDNFEPLIKQVEFNLDDFLKDIDGYNRNLVKELYAN*
>MP1176_megahit_26721_863-2872
MSTTKMTVVRPGILTTVQDWPGRIGYWKVGVPPSGPMDDLSFRLGNVALGNPEGAAGLESAMSGPALTFDADTYVCVTGADVPVTIDGHSAEQWRPLLVPAGATLDVGTSNGAGLRVYVTIQGSMEIDDYLGSAATFTLGKFGGLRGGTLTEGDIIEIVGAADPSNLRSIPMEHRPVLTSKWEIAVTEGPHGAPDFFTRADMETLFATDYEVHFNSDRTGVRLIGPKPEWARQDGGEAGLHPSNIHDNAYSVGALDFTGDTPILLGPDGPSLGGFVCPVTVVAAERWKLGQLKAGDTIRFVPIRAANAAALGALGVERRASFPVVFSSGGDGDDGVIARREAETAVTYRRSGDDNVLVEYGDMTLDLALRARAHALHERIEAIAPTGLLDLTPGIRSLQVKVDPDVLPISTLMGLLAEVEDDLPAASELVVPSRTVRMPLSWDDPSTREAIQRYMHGVRADAPWCPWNIEFIRRMNGLDTVADVFDTVFAADYMVLGLGDVYLGAPVATPLDPRHRLVTTKYNPARTWTPENAVGIGGAYLCIYGMEGPGGYQFVGRTTQVWNHRYPERSGSFEAESPWLLRFFDRISWYPVEPEELMDLRADTAAGRGGGVEITDGEFSLAEHDNFLADNHDSIEEFRAMQAIAFDAERTAWSAAGEFTTKGDTDGAV*
>MP1176_megahit_37874_2-622
MKPIERILVANRGEIAVRIMKTAQKMGLQTVAVFSEVDRGAPHVQMADAIECIGSSPVDQSYLNMDKILQAAKIHQADAIHPGYGLLSEDADFAEACERDGLVFVGPDPGQLRDFGLKHRARSLASAAGVPLAPGSGLILDLMTARGEAEEIGYPVMLKGTAGGGGIGMALCATSDELKDNFDRVRRLAEANFGNAGIFLERFFPRA
>MP1176_megahit_46406_370-522
METRFSFGGDEHLLCECSEDMSFEAFFKAINSVEVIRKSNTKGILEVCGGN
>MP1176_megahit_49778_3-611
KNILNNKNDTNKKTSINNITGRVYDEPIIKPGGDKYMVIEFGNLMDLEINFKAQNLAKAILDNKIKGIYETAPCFASMLIHYNPEEIKFNDLKNEMKSLINSLGPTDNIEINSRIFSFPTVYLDKWTKECIEDYSSKIAEKTPDPDFIVELNKLENTDQFVRVHSGTEYWVSALGFWPGLPFMMPLDPRCKLTAPKYNPPRTW
>MP1176_megahit_59751_1-699
GLEVSPYYDPMLAKMIVHAGSREEALESLRLRLSETTIYGIETNLDYLQALLASEPVKAGRYFTNTLAHFHFKKFAFEVLTPGTMTTVQDFPGRLGHWDVGVPPSGPFDSRSFRLGNQLLGNPVDAAGLEMTLSGPTLCFLSDTRIVLTGAHMSADIDGEEVAFWSVREIKAGQQLSIGKISAGGARAYLLIQGGIQCPTYLQSRSTFTLGQFGGHAGRALRSGDVLHLQRYK
>MP1176_megahit_77691_2-1648
KLVEECPAPNLPPEIRASMHEHARLLLGSVRYASAGTIEFLYDDDADEYYFLEVNTRLQVEHGVTELVYGVDIVEWMLRLAVGELPDIEGLQEQVAPSGCAIQVRLYAEDPYENFKPTPGSVRINFPDQGRIDTWISSTSAVSHWYDPLLANVMAHGLSRDETVTRLIDVLDETQTYGAATNLALLRQAIDDRRFRAGQVSTKFLELLDYEANEIEIVRPSLETTVQAFPGRQGYWEVGVPPSGPMDDLSFQLGNNLLGNPPNAAGLEIVLHGAKVKFRNAAECVLTGAHCVARLGDRLVEREAVFTVAAGEILSIDEVKQGVRSYLLISGGLDIEEYLGSAATFVLGKFGGHQGRALRQGDVLRRTKLASIPKSAPTENSRTVDLTSRKNIRVLLGPHAAPDFFTEAWIGELFKASWQVDHNSNRTGVRLIGPTPEWARDSGGEAGLHPSNIHDSPYVFGAMDFTGDMPVILGPDGPSLGGFVCPVVVINADRWKLGQLTAGDSVQFELVDQEQAQLMSDSQEKWLVTGKNNPFKDVKTQTMPSKDAA
>MP1176_megahit_82075_387-677
MNELTLIQAGPYSSVQDMGRTGQQALGVLEGGAMDRDALRIANKLAGNDETTAALEFFMGGARLSVNTPRMVALAGSTHDSAVIYCAGGTERPLASG
>MP1176_megahit_87343_3-593
GVGGIDGKAIENNQIIPLGKNKKIHPRKIKKNSIPEISKDKNWSIEVVLGPNDDWIDDKGHEIFFKSKWKLQAKSDRTGYRLDGPKLSFTSKATNKSLENGSEPSNIIDQGYPAGAINLAGQTPIILVNDGPSMGGFINPYTVPSSAFWKLGQAKPGDTFNFIEVSVEKAQLLRAEQSLICSEESLLTLVKKETNNN
>MP1176_megahit_87894_3803-4636
MIKVIKKGLETSVQDYPGRIGTLNQGFPPSGPMDSWSFRLANVLVQNDPGMSALECQFMGPTLKFENDIVIAITGANMNPKVDGKLIPLWESIEIKKDSILEMSYATVGARSYIAFSGGINTETWLGSRSTFHKAGVGGIEGKAIKDNQTIPINKLKSKAGRKVKKEAIPEFSKDKKWEIEVVKGPNDDWIDDKGHKMFLNSEWKLQSKSDRTGYRLEGPEWSFTEKATNKGLEHGAEPSNIIDQGYPIGAINLAGQTPIILVNDGPSMGGFIVPYTV
>MP1176_megahit_101750_3-254
MNSFFEIIRAGINTTFQDNGRKNLYHIGIPFSGAMDRRNYVLANSLVGNEINKPVIEFAYQGPLIKYKGNKISFVITGDVIFKI
>MP1176_megahit_105669_1-786
NLRALAGETVTVADYTASVESVTLHGLEVKLRCSGDSWVLVEFGEMVLDIELRFLAHRLMLSLDQEKIAGVLELTPGIRSLQIHFDPLRIAQGSLFKHLKRLIQQLADHKETKVSSRIIRLPLSWDDSQCKLAIEKYDQIVRKNAPWFPSNIEFIRRINGLQSIEEVKQIVFEASYLVMGLGDVYLGAPVATPVDPRHRLVTTKYNPARTWTAENSVGIGGSYLCIYGMEGPGGYQFVGRTLQMWNRHRQTAAFPQPWLLRF
>MP1176_megahit_106954_1455-1892
MFRKVLVANRGVAAVRIADTLKRLGVLSIGLRTTEERGNKYFERFDEVYDLAGDSVSETYLDIDQILEIANLANAEAVHPGYGFLSENALFASRVAEAGLKFLGPTPEVINTFGLKHEARALAESLGVPILRGSEILADMESARAA
>MP1176_megahit_135422_1-297
MFTKILIANRGVAAVRIARTLKRMGIVSIALRTTVEKDSQYFGSFDEVYDLVGDSVAETYLDVEQILAIAARAKAEAIHPGYGFLSENAEFASKVAAAG
>MP1176_megahit_136850_1-993
GYGFLSENAEFVDRCEDHGLIFIGPTSEHIAMFGLKHKARALAMECNIPLLPGSQLLPNLEQTKIEAKRIGYPVMLKSTAGGGGIGITVCFDEIELEESFEKVKSQVLNNFGNDGVFVEKFIQHARHIEVQAFGDGRGQVLIIGERDCSCQRRNQKVVEECPAPNLAFDSRQSLYDWSERLLAGIGYQSAGTVEYILDIDTGNFYFLEVNTRLQVEHGVTEEVFGIDIVKWMLVLAFESADKPSLDLNKERERLKVRGHSIEVRVYAEDPYLNFRPASDQLTEVDFYRGGDKENVRVETWIEAGIHVPPDFDPMLAKLIVHTKSRMESLSL
>MP1176_megahit_146328_3-800
MHWCGAEPVHTRSLETFTFIPRTIEVLRPGTQTTVQDYPGRLRYWDVGIPPSGPMDSLSFRLGNLLVGNHEGTAGLEITALGPSLRFNQSCVIAICGAPGEVLLNAKPIDCWQAHEVSAGDLLDLGQVRPYGMRYYLAVSGGLEIPDYLGSQSTFTLGKFGGHCGRALQTGDILRLGKCPSVQPSPKARPDGIPEISDQWTIDVLYGPHAAPDFLTVDYMKTFWEAEWEVHYNSDRTGVRLLGPQPEWTRPDGGEAGLHPSNLHDN
>MP1176_megahit_154566_137-1138
MTSASHKINKVLIANRGAIAVRIIRTLKELEIGSVAVYAEADRESLHVRQADEAYCLGAGTARETYLDQDKLFEVAQQSSADAVHPGYGFLSENADFVSECAVNKLEFLGPTATQIEAFGLKHHARKLAELQEVPLLPGTGVLSGVEEALSEAEDIGYPVILKSTAGGGGIGMQLCWDSEELTKAYDSVAQMSANNFANADLFLEKFVENARHIEVQVFGDGEGNTITLGERDCSAQRRNQKVIEETPAPNLPDRVRRSLGEVASRLLQSVSYRSAGTVEFILDADTQRFYFLEVNTRLQVEHGVTEEVYGVDLVEWMVRLADGTLPQLATLAD
>MP1176_megahit_154665_1-747
NSFYLANLLLPGLDSDLVFECTLIGPKLKLSCNSRFVITGAKFDSYLNDEPIENNKVYSFRAGQILKVGRVKAGLRCYLKFEGTFNIPKILNSKSFYYPITKSKSINKGEKYDFTSKTLDINSKIINLKISENVFSKKTLFANCGPDWDLLTGEIKKQITSEIFFIKSQNRMGYRLTSELKNDFCNLSSKVVIPGIVQFTPGGEIIIATADCQVTGGYLQILLLTNDSLSNLVQKSEGSEVKFTLLDN*
>MP1176_megahit_167923_207-641
NGEYFPQVESVELDLEEYDRQIDEGSEQILQFRGQRERAYTDEKERWKKSENFTFTREISAPPQTISADESNGAKVTCPISASVWKVLVADNEWVEEGQEIAVLEAMKTEVPLVSTIAGPITMLVSEGQTISAGQSVALVATGS*
>MP1176_megahit_211486_1-288
ATNKSPEHGYEPSNIIDQGYPIGGINLAGQTPIILVNDGPSMGGFIVPFTVPSASFWKLGQAKPNEKFKFKEISVQEAQEMRSEQTSICSMGSVI*
>MP1176_megahit_258788_3-578
MINSYFELIRSGINTTYQDKGRENLYHIGIPYSGAMDNRNFLIANKLVNNNLNAPVLEFAYQGPHLKYKGDKISIAVTGDVIFKIIKNGVENIGNCYESYQIESGDEIDIISTNKTIYGYLAIGGEIDIKFQWESCSINTKAKIGSNDGKKLENKQIIKLLKLNSNKDKKKIDYINSKVENIRVIKGTNFNY
>MP1176_megahit_266173_187-549
MINSYFELIRSGINTTYQDKGRENLYHIGLPYSGAMDNRNFLIANKLVNNNLNAPVLEFAYQGPHLKYRGDKISIAITGDVMFKIIKNGCENIGNCYESYQIESGDEIDIISTNKSIYGYL
>MP1176_megahit_294522_3-365
MSIRVIRSGLNTTFQDGGRPDLYHIGIPFSGAMDYRNYQITNKLVGNNLNDAVLEFALQGPRLEINENNINCVVTGNVTFTIKKNSKIYDGECYKTFTLNGGDEIDIICTNNSVYGYFSIS
>MP1176_megahit_309316_3-164
MNKNYFEIIRAGINTTFQDLGRDNLYHIGIPFSGAMDNRNFLLSNKLVQNNLNL
>MP1176_megahit_317641_3-1157
ADKKLGFNYALQDVNNFKNIENTLTNNKSKKNESVFFNQIDVDDYSGFKDMYPHNISLEQTTKKKLSVKKHLNEDGTYPSFDQDIITANKTKVFNGIYDEPKFLPGGDKYLLIEFGNIMNLELNFKAQGLSKLIEQAKINGVYETLPCFASMIVHYNPDEIGYIDLIKELKSLLKELKDNDDTIVNSRLFHFPTVYLDKWTKEAIEDYISKIALKKSDPEFIVELNNLDNVDHFVRVHSGTEYWVASLGFWPGLPFTMPLDPRCKLTAPKYNPPRTWTPKGTVGMGGSSTAIYPDRLPGGYQIFGRTPVPIWDPEKNFDVFKDSICLFRPGDRIKFIPCDYDEFEMIEKKVKEKTYKYDLIDEHKFSIKKYKQWLTQLDHNKKF*
>MP1176_megahit_317641_1158-1364
MFEVIKPGLETSVQDYPGRIGFLNQGFPPSGPMDSWSFRLANLLVGNHENTGALECQYTGPTLKFEKDH
>MP1176_megahit_321167_667-1425
ISICGADMQPKIDGRSIPMWESIMVKSNQTLELGFTVTGARSYIAFSGGIDSEKWLGSQSTFHKAGVGGIDGYALKESQKISLGNSKGKIGRKIRAESIPDITNSGVWEIEVVRGPNDDWLDNAGYETFLKADWKLQARSDRTGFRLDGPSLSFNEKATNKSPEHGYEPSNIIDQGYPIGGINLAGQTPIILVNDGPSMGGFIVPFTVPSASFWKLGQAKPNEKFKFKEISVLEAQEMRSEQTSLCSMGSII*
>MP1176_megahit_322100_3-326
MKINKITILREGINSTFQDLGRSNFYHIGLPFSGAMDKRNYLIANKLVGNKNNEAVIEFAYQGPLIKIEDGNINFAVSGDINFNIKKNGKLINGDCYKTYFLSKNDEI
>MP1176_megahit_329352_4155-4424
MKNDFFKIIRGGLNSTFQDKGRVNLYHIGIPFSGAMDGRNYMITNRLIDNDKEEAVLEFAYQGPCLKYFGSKRNVVITGDVNFEINKNNN
>MP1176_megahit_367193_3-671
IITMNKNYFEIKRAGINTTFQDQGRSNLYHIGIPFSGAMDNRNFQISNKLVGNETTSPVIEFAYQGPLLKYFGDDIKCAIAGDVKFIIRKNDNDIQGNCYQSFTLENRDEIDIITTNKSVYGYLAISGEFNLEYQWSSCSINTKANIGSNNGKRIEDTQKIYISKINKNSNDKKLNYINTKIEKIRVIKGTNFNYFSDEGKNIFFDKEFVVSKLSDRMGMRLD
>MP1176_megahit_377721_1-150
MNKNYFEIKRAGINTTFQDQGRDNLYHIGIPFSGAMDNRNFQISNKLVGN
>MP1176_megahit_388557_378-1205
MFEVIKQGLETSVQDYPGRVGYLNQGFPPSGPMDSWSFRLANLLVGNEESFAALECQYTGPTLKFEKDHVIAVCGADMQPKINGNSIPMWESVLVKSGQTLEMGFTVSGARSYVSFAGGIESEKWLNSQSTFHKAGVGGIEGHALKDGQRVPLGQSNGKIGRKIRTESIPEISNSGIWEIEVVRGPNDDWLDDEGYDTFLNAEWKLQARSDRTGFRLDGPTLTFTEKATNKSPEHGYEPSNIIDQGYPIGGINLAGQTPIILVNDGPSMGGFIVPF
>MP1178_megahit_50315_163-819
MRKLSILQTGPLCTVQDRGRSGHAPIGVGRSGAADILAHDAANRLVGNSSQAATLEVTFGGLALRAEFDTVVAVTGASTECTVDGARQGLYSMITLPAGSILTLAAPTSGLRNYVAVRGGIDAPTVLGSRSTDTLSGIGPEVMRPGTELLVGAEHADWPAADFIPPPIPTPTLRLRIHYGPRDDWFTARARSTLVQQNWTVSQDSDRVGIRLDGAEPLP
>MP1178_megahit_53163_2-259
MYKSPLLLTAGDQSLLVQLGDSIELKTNMKVHGLIRAIELQSMEGVLDLIPGYSSVLINYDPLIIGEQELKERVNSIARKVRGGDL
>MP1178_megahit_56694_1-678
QIGYADVVREMTALFHSLGSLEDLELDSRIFYLPVHYFDEWTRGCYDDYCAKIAEKEWDLEILVRINGLSGLDQLTQVHSGTDYWVAALGFYPGLVSLMPLDPRCRLTAPKYNPPRTWTPKGTIGVGGALCSIYPDVTPGGYQMIARTPVPIWDPAQILPAFQKSLALFRPGDRVRFIPVTREEYDYVDRQVKAGVYHHNVAEYQRFSIRNYLAWLASIDESVRF*
>MP1178_megahit_95095_337-513
PSTGGFINPYTVPSAAFWKLAQSRPNDIYRFKSISLEMAQEMRRHVNRICVADTIEPA*
>MP1178_megahit_99792_125-667
MSTTKMTVVRPGILTTVQDWPGRIGYWKVGVPPSGPMDDLSFRLGNVALGNPEGAAGLESAMSGPALTFDADTYVCVTGADVPVTIDGHSAEQWRPLLVPAGATLDVGTSNGAGLRVYVTIQGSMEIDDYLGSAATFTLGKFGGLRGGTLTEGDIIEIVGAADPSNLRSIPMEHRPVLTSK
>MP1178_megahit_105500_264-806
MKTRYTHGGDEHIFVEIDEEMSLDAFFKSLTLASSLREKNIAGVTEICPANASFQVIFNPDKISPDAMLKELKHLEKSLEETKSIIDTRIIEVPVFYRDPWTEETLMRFRDRHQDPKSTDIEYSAKINGYNTVEDFIEAHSSSLWIVTMVGFVAGLPFVYQLVDRERQIEVPKYLRPRTDT
>MP1178_megahit_107069_69-572
MTIEIIMNNFFEIIRAGINTTFQDNGRDNLYHIGIPFSGAMDTRNYKLANNIVGNKIDNPVVEFAYQGPLLKYKGNKINFVITGDVVFKLIKKENEINGDCYESYTLEDGDKIDIISTNKSVYGYFAISGEFDLKFQWGSCSVNAKANIGSNNGKKLEVNQKINISKI
>MP1178_megahit_116846_857-2287
PDFFTRADMETLFATDYEVHFNSDRTGVRLIGPKPEWARQDGGEAGLHPSNIHDNAYSVGALDFTGDTPILLGPDGPSLGGFVCPVTVVAAERWKLGQLKAGDTIRFVPIRAANAAALGALGVERRASFPVVFSSGGDGDDGVIARREAETAVTYRRSGDDNVLVEYGDMTLDLALRARAHALHERIEAIAPTGLLDLTPGIRSLQVKVDPDVLPISTLMGLLAEVEDDLPAASELVVPSRTVRMPLSWDDPSTREAIQRYMHGVRADAPWCPWNIEFIRRMNGLDTVADVFDTVFAADYMVLGLGDVYLGAPVATPLDPRHRLVTTKYNPARTWTPENAVGIGGAYLCIYGMEGPGGYQFVGRTTQVWNHRYPERSGSFEAESPWLLRFFDRISWYPVEPEELMDLRADTAAGRGGGVEITDGEFSLAEHDNFLADNHDSIEEFRAMQAIAFDAERTAWSAAGEFTTKGDTDGAV*
>MP1178_megahit_127872_1-879
PMDSWSFRLANILVGNKSGDAALECQFMGPTLKFSDDRTIAITGADMSPKIDGKSVPLWESIEVKANQILELEFATIGARSYIAFAGGINSKPWLGSRSTFHKAGVGGIDGKAIENNQIIPLGKNRKIQQRKIKKSSIPEISKDKNWSIEVVLGPNDDWIDNKGHEIFFNSKWKLQAKSDRTGYRLDGPKLSFTDKATNKSLENGSEPSNIIDQGYPAGAINLAGQTPIILVNDGPSMGGFINPYTVPSSAFWKLGQAKPGDTFNFIEVSVEKAQMLRAEQSLICSEESLLTF
>MP1178_megahit_170383_3-1205
PNIGLTNIRLDIGVDEGDEISFYYDPMIAKIISKSANRTESINNMINFLKDFEIEGIKTNKSFLISVLQNKTFEDADFNTKFIENNLTLFTEKKEIKVKDKQQNKNNEQKYSDKDVKAFEKIISKTPKIKNGQDYTEKDLKEFENIVSSKNNKKKTDEKTEVNNVPGKIYDTPKFLPAGDKYMLIEFGNVMNLELNFTAQNLAKAIKDHKVKGVYETSPCFASMIVHYEPEEIKFNELKNELISLINSLGPSDDIEINSRIFSFPTVYLDKWTKECIEDYSNKIAKKKPDPELITELNNLENIDQFVRVHSSTEYWVAAIGFWPGLPFMMALDPRCKLTVPKYNPPRTWTPKGTVGMGGASTCIYPDRLPGGYQIFGIIPVPIWDTKKSFPVFENNICLFQ
>MP1178_megahit_172600_3-131
DLCKVGQLKPGDKFRFQLVSLEEGESLRLQQESYIESLINHD*
>MP1178_megahit_175309_3-641
VAAGQVLGLGSAINGARSYIAIAGGIDTPPFLGSRATFVLGNCGGLNGAPLKIGSEIPIGPGEGVPERRVKEACRPAISANQRWQIEVCAGPNDDWIDVAGQRRFLTSDWKLSPKSNRVGFRLDGPEWTFADKATNKAPENGSDPSNTIDHGYPIGAINLCGQTPIILLQDTLTLGGFINPFTVPSAAFGKLGQSRPNDHYEFELISVEEAQA
>MP1178_megahit_184801_234-524
MVQVIKKGLETSVQDYPGRIGTLNQGFPSSGPMDSWSFRLANVLVENETGAAALECQFMGPTLKFESDRVIAITGANMRPKIDGKPVPLWESLAVKK
>MP1178_megahit_209619_522-1004
RLDGPKWSFTEKATHKGLEHGSYPSNIIDQAYPVGAINLAGQTPIILVNDGPSMGGFIVPYTVPSASIWKLGQAKPGDSLNFIQISVEEAQTLRREQNDLCSELSLELSEVSIQKIKKSKIANIDYIKVKDFGKEKIRQKIRDKAARKKGLEKMKVRFFN*
>MP1178_megahit_211724_1-198
MSITILKAGFQDLIQDLGRNGYTHMGISPTGAADNLSFRIGNLLLGNDINDPGIEITLFGGSYYFN
>MP1178_megahit_226861_341-559
MTIEVTTKVPGNIWKVLVQEGDQVKKGDILFIMEVMKTEVNHDSPVDGKVIKVNIINDQEGVDPGIIAIVIE*
>MP1178_megahit_232026_2-391
MVQVIKKGLETSVQDYPGRIGTLNLGFPPSGPMDSWSFRLANVLVENEPGAAALECQFLGPTLKFNSDRIIAITGANMFPKLDGTPVPLWESLEVKKDQVLEMSFATVGARSYIAFSGGINTTPWLGSRS
>MP1178_megahit_232026_397-672
PDRLPGGYQIFGIIPVPIWDTKKSFPVFENNICLFQPGDRVKFIPTTYEEFEHVSKKVKDRTYDYNIVEYQKFSVKNYKKWLTTIDQTKRF*
>MP1178_megahit_256290_506-649
RGDELLTIEAMKMFNVMRSPSSGTIATVHIKDGDRVVQGQPLVTFAP*
>MP1178_megahit_266910_2-970
VEVIKKGLETSIQDYPGRIGSLNQGFPPSGPMDSWSFRLANVLVENEQDAAALECQFMGPSLKFKSNRIIAITGANMSPKLDGNPIPLWESVEVQANQVLEMEFATIGARSYIAFSGGIISEPWLSSRSTFHKAGVGGIEGKAIQEGQIIPLGKSKSVAGRKIKKSSIPIMSTNKKWTIEVVRGPNDDWIDEKGHKMFLDSEWKLQAKSDRTGYRLDGPDWSFTEKATHKGLEHGSNPSNIIDQGYPVGAINLAGQTPIILVNDGPSMGGFIVPYTVPSASFWKLGQAKPGDGFNFIEVSIEKAQLLRNEQNSICSELSIEES
>MP1178_megahit_279706_492-722
MSNYFFKVLRPGINTTFQDKGRFHMQHLGVTPGGCMDLESFSIANALVGNTSDAGVLEFAYQGPLLKLIKGRTKIAI
>MP1178_megahit_292075_257-715
MVEVIKKGLETSIQDYPGRIGSLNQGFPPSGPMDSWSFRLANVLVENKEDTAALECQFMGPSLKFNSNRIIAITGADMSPKLDGNPIPLWESIEVKTDQVLEMEFATIGARSYIAFSGGIISEPWLSSRSTFHKAGVGGMEGKAIQEGQVIPL
>MP1178_megahit_294649_15-728
GINGKAIQDGQIIPLSKSKSIKGRKIKNSSIPVMPTNKKWLVEVVKGPNDDWVDEKGHKMFLNSDWKLQSKSDRTGYRLDGPKWSFTEKATSKGLEHGTFPSNIIDQGYPVGAINLAGQTPIILVNDGPSMGGFIVPYTVPSASFWKLGQAKPGDSFNFVEITVEKAQTLRTEQTMICSEASLVSSDKQDTLVRKKEINKIDHIKVVDFDKEKLDKKIRNKIMEKKGMKNIKVRFFN*
>MP1178_megahit_305842_3-536
GKIYDTPKFLPAGDKYMLIEFGNVMNLELNFTAQNLAKAIKDNKVEGVYETSPCFASMLVHYEPENIKFNDLKKELKSLVDSLGPSDDIEINSRIFSFPTVYLDKWTKECIEDYSSKIAKKKYDPELITELNNLESTEQFVRVHSGTEYWVSAIGFWPGLPFMMALDPRCKLTVPKYN
>MP1178_megahit_305980_3-512
QAKSDRTGYRLDGPEWSFAEKATHKGLEHGSNPSNIIDQGYPVGAINLAGQTPIILVNDGPSMGGFIVPYTVPSSSFWKLGQAKPGDGFNFREVSIEEAQSLRNEQNSICSELSIEASSEENILKETVKTKKIDHIKVKDFGKEKEKDRIRDKLMEKKGLEKMKVRFFN*
>MP1178_megahit_312763_3-593
MVKVIKKGLETSVQDYPGRIGTLNLGFPPSGPMDSWSFRLANVLVNNEPGTAALECQFMGPTLKFKDDRVIAITGADMSPKIDGTPVPLWESLEIKKDQILEMSFATVGARSYIAFSGGINTTPWLGSRSTFHKAGVGGIDGKAIQDGQIIPLNTSKSVTGRKIKNSSIPIMSTNKKWSVEVVKGPNDDWVDEKGHK
>MP1178_megahit_319788_1-510
FPPSGPMDSWSFRLANVLVNNEPGTAALECQFMGPTLKFKNDRVIAITGADMSPKIDGAPVPLWESLEVKKDQILEMAFATVGARSYIAFSGGINTTPWLGSRSTFHKAGVGGIDGKAIQDGQIIPLNKSKSVKRRKIKNSSIPVMSTNKKWLVEVVKGPNDDWVDEKGH
>MP1178_megahit_321462_3-800
MVEVIKKGLETSIQDYPGRIGCLNQGFPPSGPMDSWSFRLANVLVENSSEAAALECQFMGPSLKFKSNGVIAITGANMSPKLDGNIIPLWESIQVKTGQVLEMEFATIGARSYIAFSGGIMSEPWLGSRSTFHKAGVGGINGKAIQEGQTIPLGKSNAKAGNKIKKSSLPIISSDKKWSIEVVRGPNDDWIDEKGHKMFLDSEWKLQAKSDRTGYRLDGPKWSFSEKATQKGIEHGSDPSNIIDQGYPVGAINLAGQTPIILVNDG
>MP1178_megahit_323883_1-384
PVGAINLAGQTPIILVNDGPSMGGFINPYTVPSASLWKLGQAKPGDSLKFIEVSVENAQELRSKQNNICSTSSFETLNINGSTDKKSQTNKINHIKIKDFEKEKEKEKIRNKIAEKKGLKKMKVRFF*
>MP1178_megahit_326868_12-1139
MVQVIKKGLETSVQDYPGRIGTLNQGFPSSGPMDSWSFRLANILVENESGAAALECQFMGPTLKFDSDRIIAITGANMHPKIDGKLVPLWESLAVKKDQILEMSYATIGARAYIAFSGGINTTPWLGSRSTFHKAGVGGIDGKAIQDGQIIPLNKSKSYPGRKIKKDSIPVMSTNKKWSIEVVKGPNDDWVDDKGHKMFLNADWKLQSKSDRTGYRLDGPKWSFAEKATNKGLEHGTFPSNIIDQGYPAGAINLAGQTPIILVNDGPSMGGFIVPYTVPSASFWKLGQAKPGDSFNFVKISVDKAQELRSEQTQICSEISVISSKKGSDLNDKKKKIKIDHIKIVDFDKERMNEKIRTKLMERRGMKSIKIRYFD*
>MP1178_megahit_327094_3-1034
FVNATYNTKFIENNLNLILQKKGGIGSLKVNEEATKKLRQEKNNKTPLVVINENEQKKPKIKIKNVPGKIYENPKFLPGGDKYMLIEFGNVMDLEINFKAQNLAQAIKNKKVKGVYETAPCFASMLVHYNPDEIKFNDLKNEVSSLIKSLGPTDEIEINSRVFSFPTVYLDKWTKECVDDYINKIAKKKPDPEFITELNNLEDTEQFVRVHSGTEYWVSSLGFWPGLPFMMPLDPRCLLTAPKYNPPRTWTPKGTVGMGGASTAIYPEALPGGYQIFGITPVPIWDTKKSFSVFENSICLFKPGDRVKFIPTDYEEFDLVANKIENKTFDYNSIIDHQKFSVKK
>MP1178_megahit_327576_3-503
EFGNIMNLELNFTAQNLAKAIKDNKVKGVYETSPCFASMLVHYEPDEIKFHDLKKELKSLVDSLGPSDDIEINSRIFSFPTVYLDKWTKECIEDYSNKIAKKKPDPELITELNNLESTEQFVRVHSGTEYWVSAIGFWPGLPFMMALDPRCKLTVPKYNPPRTWTPK
>MP1178_megahit_342681_1-414
MVKVIKKGLETSVQDYPGRIGTLNLGFPSSGPMDSWSFRLANVLVENEPGAAALECQFMGPTLKFDSNRTIAITGADMSPKIDGTPVPLWESIEIKKDQTLEMSFATIGARSYIAFSGGINTNPWLGSRSTFHKAGVG
>MP1178_megahit_346478_2-604
TLNLGFPPSGPMDSWSFRLANVLVNNEPGTAALECQFMGPTLKFNTDRVIAITGADMSPKIDGAPVPLWESLEVKKDQVLEMTFATIGARSYIAFSGGINTTPWLGSRSTFHKAGVGGIEGKAIQDGQTIPLNKSMSVTKRKIKKSSIPGMSTNKKWSVEVVKGPNDDWVDEKGHKMFLNSDWKLQSKSDRTGYRLEGPKW
>MP1178_megahit_348267_206-595
MVQVIKKGLETSVQDYPGRIGALNLGFPPSGPMDSWSFRLANILVNNEPGIAALECQFMGPTLKFNDDRVIAITGADMSPKIDGKPVPLWESLEVKKDQILEMAFATVGARSYIAFSGGINTTPWLGSRS
>MP1178_megahit_361923_1-804
GARSYIAFSGGINTNPWLGSRSTFHKAGVGGIEGKAIQDGQIIPLNKSKAVGGRKIMKSSIPVMSTNKKWSVEVVKGPNDDWVDENGHKMFLSSNWKLQSKSDRTGYRLDGPEWSFTDKATNKGLEHGTFPSNIIDQGYPMGAINLAGQTPIILVNDGPSMGGFIVPYTVPSASFWKLGQAKPGDSFNFVEISVEKAQELRAEQSAICSEASLSSSKKENILTDNKPVIKIDNIKIIDFDKEKMNEKIRSKIMEKRGMKNIKVKFFD*
>MP1178_megahit_365683_3-743
SRSTFHKAGVGGIEGKAIQEGQIIPLGKSKSVAGRKIKKSSIPIMSTNKKWTIEVVRGPNDDWVDEKGHEMFLNSAWKLQSKSDRTGYRLDGPEWSFAEKATHKGLEHGSYPSNIIDQAYPVGAINLAGQTPIILVNDGPSMGGFIVPYTVPSAAFWKLGQAKPGDSFNFIEVSIEEAQSLRNELNIICSELSLEISTSKSRLDKSIKTKKINHIKVKDFEKEKEKEKIRDKLMEKKGLEKMKVRFF
>MP1178_megahit_371420_1-567
ARSYIAFSGGINTNPWLGSRSTFHKAGVGGIEGKAIQEGQKIPLNKSKVIGKNKINKTSIPIMSTNKKWSVEVVKGPNDDWVDEKGHKMFLSSNWKLQSKSDRTGYRLEGPKWSFTEKATNKGLEHGTFPSNIIDQGYPMGAINLAGQTPIILVNDGPSMGGFIVPYTVPSASFWKLGQAKPGDIFNFK
>MP1178_megahit_374920_3-611
IFMVQVIKKGLETSVQDYPGRIGTLNLGFPPSGPMDSWSFRLANVLVDNEPGTAALECQFMGPTLKFNNDRIIAITGADMSPKINGTPIPLWESIEVKKDQILEMAFATVGARSYIAFSGGINTTPWLGSRSTFHKAGVGGIKGKAIQDGQIIPLNKSKSITGRKIKKSSIPVMSTNKKWSVEVVKGPNDDWVDEKGHKMFLN
>MP1178_megahit_375458_2-856
PKFLPAGDKYMLIEFGNVMNLELNFTAQNLAKAIKDNKIKGVYETSPCFASMLVHYEPEEIKFNDLKNELKSLVDSLGPSDDIEINSRIFSFPTVYLDKWTKECVEDYSSKIAKKKPDPELITELNNLESTEQFVRVHSGTEYWVSAIGFWPGLPFMMALDPRCKLTVPKYNPPRTWTPKGTVGMGGASTSIYPDRLPGGYQIFGIIPVPIWDTKKSFPVFENNICLFQPGDRVKFVPTTYEEFDHVSKKVEDGTYDYNIIEYQKFSVKNYKKWLTTIDQTKRF*
>MP1178_megahit_375458_862-1479
MVKVIKKGLETSVQDYPGRIGTLNLGFPPSGPMDSWSFRLANVLVENEPGTAALECQFMGPTLKFNSDRVIAITGADMSPKIDGSPVPLWESLQVKKDQVLEMAFATIGARSYISFSGGINTTPWLDSRSTFHKAGVGGIDGKAIQDGQIIPLNKSKSIAGRKIKKSSMPVMSTNKKWSVEVVKGPNDDWVDEKGHKMFLNSDWKL
>MP1178_megahit_375649_3-380
AINLAGQTPIILVNDGPSMGGFIVPYTVPSASFWKLGQAKPGDSFNFVEISVEKAQVLRAEQTTVCSEASLVSSNKQDILIRKKQINKIDHIKVVDFDKEKLDEKIRNKMMEKKGMKNIKVRFFN*
>MP1178_megahit_376159_3-620
VMSTNKKWSVEVVKGPNDDWVDEKGHKMFLNSDWKLQSKSDRTGYRLEGPKWSFTEKATNKGLEHGTFPSNIIDQGYPVGAINLAGQTPIILVNDGPSMGGFIVPYTVPSASFWKLGQAKPGDSFNFIEISVEKAQTLRAEQTMICGEASLVSSEKQDILIRKKQINKIDHVKVVDFDKERLEEKVRNKMMEKKGMKNIKVRFFN*
>MP1178_megahit_376584_3-713
FASMLVHYEPDEIKFNDLKKELKSLVDSLGPSDDIEINSRIFSFPTVYLDKWTKECIEDYSNKIAKKKPDPELITELNNLENTEQFVRVHSGTEYWVSAIGFWPGLPFMMALDPRCKLTVPKYNPPRTWTPKGTVGMGGASTSIYPDRLPGGYQIFGIIPVPIWDTKKSFPVFENNICLFQPGDRVKFVPTTYEEFDHVSKKVEEGTYDYNIIEYQKFSVKNYKKWLTTIDQTKRF*
>MP1178_megahit_376584_719-904
MVQVIKKGLETSVQDYPGRIGTLNLGFPPSGPMDSWSFRLANVLVDNEPGTAALECQFMGPT
>MP1409_megahit_41462_2-511
IAAVIAITGAEFEAKQNGVVIAMNKPTKIVAGTNLIFGRAKHGMRCYLAIAGGFTSEVIMGSKSMCAGITNRTTLKKGDVLQFGTQKQQIPNTASVVPQKKTNDALTLEVYKGPEFSKLPETFPKHLFNKMLTVSSKSNRMAYLLEGFEGYALPEILTAPVQPGTVQLTP
>MP1409_megahit_50401_3-767
HIPLSWDDEACHQAIEKYMQSVRKDAPWCPSNLEFIRRINGLGSVDEVKEILFSASYVVMGLGDVYLGAPVATPYDPRHRLVTTKYNPARTWTAENSVGIGGAYLCVYGMEGPGGYQFVGRTLQMWNRYRQTDAFDQPWLLRFFDQIRFYEVSHEELNQIRRDFPKGHYPIQVEDTTFSLSAYQQFLDDNQQDIASFTDARNQAFDAELQRWVESGQINFQSEQDLDADNGAEDVEGTPVESPVAGSIWKLKVQE
>MP1409_megahit_59169_2-601
DDMAMFFSTDWQVHYNSSRTGIRLVGPKPSWARSDGGEAGMHPSNIHDNAYAVGTVDFTGDMPVILGPDGPSLGGFVCPATVILADRWKLGQLKAGDTLRFDAISLEDADALAEEQNNCVAGLHAPVKQVESAAMTTPILNTLSADEAGVDVVYRAAGDRYLLVEYGPLVLDLRLRFRAHALMLWLEEQKLDGVIELTPG
>MP1409_megahit_61093_3-764
FVKGCEARGIAFIGPTPEQMNTFGLKHTARALAEETGVPLLSGTALLTDKSAALSAADTIGYPIMLKSTAGGGGIGMQVCENAASLDKAWDTVRRLSANNFSNDGVFIEKYIARARHIEVQVFGDGQGNAITLGERDCSAQRRHQKVLEETPAPNLPDAVRADLHATAKNLMEAVHYRNAGTVEFILDQDSNAFYFLEVNTRLQVEHGVTEQVYGVDLVEWMLQLAAGNLPALDTLGTHLTANGHAIQARIYAE
>MP1409_megahit_67871_1-2319
HIEVQVFGDGMGKALALGERDCSSQRRNQKVVEECPAPNLDDSTRTALHSTAEALLSSVSYRNAGTVEFVLDADTQKFYFLEVNTRLQVEHGVTEEVFGVDLVEWMVSLAGGALPDLDQLRSGLTPSGHSIQVRLYAEDPYQDFRPCAGLLTQVEFPEGEGIRIDRWIEAGIDVPPWFDPMLAKVIVRADNREAALAKLQKVLDESKLYGSETNLDYLRHLTRDETLARGEVTTRYLNQFKYSPARIDVLQGGTLTTIQDFPSRQGYWDVGVPPSGPFDNYSFRLANRLLGNDERAAGLEITLSGPTLKFSAATSLVLCGADIDARLDGESVSLNKVISVAAGQTLVLGRVASAGARSYLAVHGGFDCPEYLGSRSTFTLGQFGGHNGRAIRTGDVLHLIPDVEAELPDTDISALLPDISNTTTLRVVYGPHGAPDFFTDGDIDTFFENEWEIHYNSSRTGIRLIGPKPEWARKDGGEAGMHPSNIHDNAYAFGTVDFTGDMPVILGPDGPSLGGFVCPATVITADLWKLGQLRAGDKIRFEPVSIEDAVALEAAQNQQLESLSLTAPDVTPVSDRGTPVLATPILDIRSEAEVGEEVVYRAAGDHFLLVEYGPKVLNIRLRFRAHALMQWLQANPLPGLRELTPGIRSLQVHFDSQQLDHATLLAHLKTAEQNLSRELDSLSVPSRTVHIPLSWDDEACQLAIDKYQQSVRKNAPWCPSNLEFIRRINGLDSIADVKKIVFDASYLVMGLGDVYLGAPVATPVDPRHRLVTT
>MP1409_megahit_71684_3-1316
AQDASIENLGVIPVVQPAIADHNAACTSATMLAEHDAEGDVPRIVYRQAGDKYILIEYGDNVLDLALRMRVHALMENLKSTPVSGILELSPGVRSLQIHYDSRLIDQATLVSTLLEREKTIGSVDERVVTSRVLHLPMAFEDSATLDAVQRYQETIRSDAPWLPNNVEFIRRINGLDSTEQVRDIIFSASYLVLGLGDVYLGAPCAVPIDPRHRLMTSKYNPARTFTAEGTVGIGGVYMCIYGMDSPGGYQLVGRTLPIWNKHLKNKQFLNGEPWLLKFFDQVRYYPVSEEKLTEMRDAFRHGHLDIEITEEPFSLAEHRQFLAEIEPEMAAFNARRDAAYREEVARWQNEDAAIESALMGHSADIGDVDGHLINAEISGNVWKLLVEEGAQVSVGQPLVIVEAMKMEFEIVANANGKVTGLHCQPGAIINAGDPVVV
>MP1409_megahit_74867_2-556
MRSPDALSSSSAAHPVVRVLAADGRALVQDLGRAGLGHLGVSGSGAFDGAAHRLANRLVGNPEDAAALEVLLGGVRLALPAGCWLAVTGAWGRVTLDGELLDPHTAVRAESPSELALDPATHGVRYTVAVRGGVAVPETLGSRSRDTLAALGPAPLAAGDVLPIGPEPEDPVPPAHLVPIDPPTT
>MP1409_megahit_82304_3-602
MCIYGMEGPGGYQLFGRTIQVWNTHRQTDAFVDGKPWLLRFFDQIRFFKVDADELADWRRDFPNGRRSIEVEHSEFRLADYRAFLKENAESIAAFEATRQAAFDEERAEWERSGEFDRIGDLADADAGAAEVAAVEVPEGSELIEAPFGGSVWKLMVEPGDAVEEGDIIAVIESMKMECPFESPASGTVSALYMQERQSL
>MP1409_megahit_95400_3-719
NRGAIATRIIRTLRRMGLRSVAVYSEADAGSLHVSEADSAICIGPAPAAESYLNIPAILAAAKESGAGAIHPGYGFLAENTEFAEACAAAGIVFVGPTPENINIFGLKHSARALAEEHGVPLAPGTGLLTDEAEAVEAARKIGFPVMLKATAGGGGIGMRICEDEAAVRDGFAVVARLGAGNFGDAGVFLERYIGRARHIEVQIFGDGQGRIMPLGERDCSLQRRNQKVVEEAPAPRLS
>MP1409_megahit_96266_2-307
MFESILIANRGEIACRVERTARALGLRTIAVFHHEDRNAPHVTMADEAHLLQADVPSAAYLDIEQIIGIAKAADAQCIHPGYGFLAENAAFAEAVEGARLTF
>MP1409_megahit_100721_235-1110
MKTRYSYGGDEHIFVEVDDEMSLDAFFKAISITGAVAEKKIPGVTEICPANASFQVKFDPDVIAPETMMETLKSLEAEAAETPNRMTTRIIEVPVYYQDPWTHETLMRFRERHQDPAGSDLDYAARVNGFASVAAFIEAHHTNPWFVSMVGFVSGLPFLYQLVERERQLQVPKYLRPRTDTPKLTVGYGGCFACIYSVRGAGGYQMFGITPMPIYDPTQTVSYMKDFMVFFRPGDIVKWDPIDRAEHDRIEAAVRDGTWTPKIAEVEFDLAAFNADVDGTNKRLMEALHAG*
>MP1409_megahit_100721_1100-1261
MPAEIEIIKPGILTTIQDLGRPGYFHLGIPMGGAMDRLAFEAANRLVGNPEDAA
>MP1409_megahit_105115_1-534
MKTRYAHGGDEHIFVEVDEEMSLEAFFKSLNLANSLQEEKINGVTEICPANASFQVKFDPGQIPPDEMLAKLKELEGSQAETKSVIDTRIIEVPVYYQDPWTQETLMKFRDRHQDPNSTDIEYAAEINGFNSVDQFIKAHSGAPWIVTMVGFVAGLPFLFQLVDRVRQIEVPKYLRPR
>MP1409_megahit_106766_1-549
LEITFTGPTIRFNTSARLCLTGADFGAKLDGEPVALHTPFDVAAGQMLAMGRVTGGGMRGYLLFAGGLDIPPYLDSQSTFELGQFGGHAARRLVAGDTLHLAAAATDPVTAPARGEQALGNCWTLRVLYGPHGAPDFFTPEDVETIAAAEWKVHYNSNRTGVRLVGPKPEWARKDGGEAGLHP
>MP1409_megahit_108159_1-462
MINKVLIANRGAIATRIIRTLKRMGVTAVAVYAEGDAESLHVRHADEAYSLGDGDATATYLNTDKLFAIAHECGAQAIHPGYGFLSENANFVRRCDKEGIAFIGPTPEQMEAFGLKHRARDLATQADVPLLPGTGVLADIEEAVSEADRIGYPV
>MP1409_megahit_111865_1-1038
GVVDITPGIRSLQLHFDGKQLDQRSALAALMECEDELGDLEDFTIPSRIVHLPLSWRDPATIATVEKYMAAVRDDAPWCPDNIEFIRRINGLPDADAVQDIVFDASYLVMGLGDVYLGAPVATPVDPRHRLVTTKYNPARTWTPPNVVGIGGAYMCIYGMEGPGGYQLFGRTIQVWNTYRQTDVFKDGKPWLLRFFDQIRFFEVSAEELEEWRRDFPAGRRSIEVEHSEFRLADYRAFLSENAQSIAAFEETRQAAFDAERGEWERNGEFDRLSELADDIGGAALDAPAVDVPEGAEVVESPFGGYIWKLLVAEGDEVEKGDTVAVIEAMKMECPLESPAAGTISS
>MP1409_megahit_116047_1-1257
SGGTATTVQDWPGRLGLWDVGVPPSGPMDDRSFRLGNLMLGNPEGMAGLEVTVSGPTLQFSAPARICLTGADFGAKLDGEPVERGTVLSVEAGQTLAMGRTAGGGVRGYILFAGGLDIAAYLDSRSTFALGQFGGHAARRLLAGDTLHLGAEEPATEPAALALPEIGRSWELRVLYGPHGAPDFFTPDDIAEFVAAEWQVHYNSNRTGVRLVGPKPQWARKDGGEAGLHPSNIHDNPYAIGAVDFTGDMPIILGPDGPSLGGFVCPFTVIAADRWKIGQLAPDDRLRFVPVSAEDAAEAAAAPLDRFGSDHATRDIADLSPILAEIPQQGIRPRAVYRQQGDRNILVEYGEIVLDIELRIRVHALMTELERLKLPGVIDIVPGIRSLQLHFDGKALDQKAALAALIEAEEKLGDLEDFR
>MP1409_megahit_118621_1-582
AKRAELIAAAVRLGEAARYLSAGTVEFLFDAEREEFFFLEMNTRLQVEHGVTEEVMGVDLVQWMIRGAAGDFTFLDREPPAAQGHAIQVRLYAEDPALDYRPTVGALTAVDFPSDIRVETWCMAGNEVTSWYDPMIAKLIVHRPTRDEAIAAMQDALDVSRIDGIETNLRWLRDVVRNEKFGSGEVSTRLLESV
>MP1409_megahit_145071_686-949
MSTPTVLIANRGAIATRIIRTLRTMGLRSVAVYSEADADSLHVSLADSAVCIGPPPATESYLDSAAIIAAAKEAGAGYIHPGYGFLAE
>MP1409_megahit_165412_1-633
AISGGIDVPEVLGSRSTYALGALGGFLGRPLATDDEFNIGSASRKPGIGTHVPVELRRESNDSVELRMLPGLYWHRLTIKSQQSFLNDVWKVAPEADRIGYRFQGGNKLDFVGRKQPFGAGSDPSNIVDGCYPYGSIQVPGGTEPIVLHRDAVSGGGYFMLGTVISADMDLIGQLQPHTPVRFRSVDMETALEARQQYNSKTEELRSIFQ*
>MP1409_megahit_195621_1-723
VQDESFIAGTVTTRLLDTIPYAPSSLQIVSGGTATTVQDWPGREGLWSVGVPPSGPMDDRSFRLGNLRLGNPEGTAGLEVTFTGPTLRFNAPARLCLAGADFGARLDGNPVARDTPFDVVAGQTLALGRVSGGGMRGYILFAGGLDIPPYLDSRSTFELGQFGGHAARRLLAGDTLHLAGNATTQSTPAEPEPELGNCWTLRVLYGPHGAPDFFTPDDVQAITTAEWQVHYNSNRTGVRLV
>MP1409_megahit_225981_2-1066
MVEVIKQGLETSIQDYPGRIGYWDQGFPPSGPMDSWSFRLANILVENQSTAAALECQFIGPTLKFKSDRVIAITGADMSPKLEGKSLPLWESIEVKANQVLEMSFATLGARSYIAFSGGITSDPWLDSRSTFHKAGVGGMKGKAIKDNQILPLGKSTGIPGRKIKKNSIPEISNDKRWTIEVVKGPNDDWIDEEGHKMFLKSDWKLQAKSDRTGYRLEGPKWTFTEKATHKGLEHGSEPSNIIDQGYPIGAINLAGQTPIILVNDGPSMGGFINPYTVPSVAFWKLGQSKPGDIYSFNEISVEQAQSLRSDQTSICSDRSIESKDDSQSFMKGSTKTKDINQIKVRDFDKEKEKE
>MP1409_megahit_273812_664-888
MARVEVEAPVAGVVWKVVAAPGTAVRTGDVVLVLESMKMEIPVEAPIDGVVAEILVAEGDQVSEDDVIALVDGD*
>MP1409_megahit_286811_2-664
MDIYNRQNKEVLINMVEVIKKGLETSIQDYPGRIGSLNQGFPQSGPMDSWSFRLANVLVENKQGAAALECQFMGPSLKFNSNRIIAITGANMSPKLDGNPIPLWESIEVKADQVLEMEFATIGARSYIAFSGGIISEPWLSSRSTFHKAGVGGIEGKAIQEGQIIPLGKSKSVAGRKIKKSSLPIMSTDKKWAIEVVRGPNDDWVDEKGHKMFLNSEWKLQ
>MP1409_megahit_286811_628-1077
RVHSGTEYWVSAIGFWPGLPFMMALDPRCKLTVPKYNPPRTWTPKGTVGMGGASTSIYPDRLPGGYQIFGIIPVPIWDTKKSFPVFENNICLFKPGDRVKFVPTTYEEFEHVSKKIEDGTYDYNIIEYQKFSVKNYKKWISTIDKTKRF*
>MP1409_megahit_297641_57-983
MVQVIKKGLETSVQDYPGRIGTLNLGFPPSGPMDSWSFRLANVLVENEPRAAALECQFLGPTLKFNSDRIIAITGANMSPKINGTPVPLWESLEVKKDQVLEMTFATVGARSYIAFSGGINTTPWLGSRSTFHKAGVGGIEGKAIQEGQIIPLNKSKSVAGRKIKKNSIPVISTNKKWSVEVVKGPNDDWVDEKGHKMFLNSDWKVQSKSDRTGYRLDGPKWSFTKKATHKGLEHGTFPSNIIDQGYPVGAINLAGQTPIILVNDGPSMGGFIVPYTVPSASFWKLGQAKPGDRFNFVEISVEKAQALR
>MP1409_megahit_298702_2-592
PTKQHQDTSKVNQKYNDKDVKAFKEIISKTPKSKNGQGYTDKDLKAFENIVSSKAKTAENGVKPEVKNIPGKIYDSPKFLPAGDKYMLIEFGNVMNLELNFTAQNLAKAIKDHKVKGVYETSPCFASMLVHYDPEEIKFNDLKNELKSLIDSLGPADDIEINSRIFSFPTVYLDKWTKECIEDYSSKIAKKKPDPEL
>MP1409_megahit_305102_695-1030
DGPSMGGFIVPYTVPSASFWKLGQAKPGDNFNFVEISVEKAQTLRTEQTTICSETSLVSFNKENILIHKKPVKKIDHIKVVDFDKEKLDEKIRNKMMEKKGMKNIKVRFFN*
>MP1409_megahit_313737_2-262
MVQVIKKGLETSVQDYPGRIGTLNLGFPPSGPMDSWSFRLANVLVENEPGAAALECQFMGPTLKFNSDRIIAITGADMSPKINGTPV
>MP1409_megahit_313737_268-708
SGTEYWVSAIGFWPGLPFMMALDPRCKLTVPKYNPPRTWTPKGTVGMGGASTSIYPDRLPGGYQIFAIIPVPIWDTKKSFPVFENNICLFQPGDRVKFVPTTYEEFERVSKKVEDGTYDYNIIEYQKFSVKNYKKWLTTIDQTKRF*
>MP1409_megahit_314544_3-440
GTEYWVSAIGFWPGLPFMMALDPRCKLTVPKYNPPRTWTPKGTVGMGGASTSIYPDRLPGGYQIFGIIPVPIWDTKKSFPVFENNICLFQPGDRVKFIPTTYEEFDHVSRKVEDGTYDYNIVEYQKFSVKNYKKWLTTIDQTKRF*
>MP1409_megahit_314544_446-1324
MVQVIKKGLETSVQDYPGRIGTLNLGFPPSGPMDSWSFRLANVLVQNEPGAAALECQFMGPTLKFNSDRIIAITGADMSPKINGTPVPLWQSLEVKKDQVLEMAFATVGARSYIAFSGGINTTPWLGSRSTFHKAGVGGIEGKAIQEGQIIPLNKSKSVAGRKIKKSSIPIMSTNKKWSVEVVKGPNDDWVDENGHKMFLNSDWKLQSKSDRTGYRLDGPNWTFTEKATHKSLEHGTFPSNIIDQGYPVGAINLAGQTPIILVNDGPSMGGFIVPYTVPSASFWKLGQAKPGD
>MP1409_megahit_331411_96035-98029
MTVVRPGILTTVQDWPGRIGYWKVGVPPSGPMDDLSFRLGNVALGNPEGAAGLESAMSGPALTFDADTYVCVTGADVPVTIDGHSAEQWRPLLVPAGATLDVGTSNGAGLRVYVTIQGSMEIDDYLGSAATFTLGKFGGLRGGTLTEGDIIEIVGAADPSNLRSIPMEHRPVLTSKWEIAVTEGPHGAPDFFTRADMETLFATDYEVHFNSDRTGVRLIGPKPEWARQDGGEAGLHPSNIHDNAYSVGALDFTGDTPILLGPDGPSLGGFVCPVTVVAAERWKLGQLKAGDTIRFVPIRAANAAALGALGVERRASFPVVFSSGGDGDDGVIARREAETAVTYRRSGDDNVLVEYGDMTLDLALRARAHALHERIEAIAPTGLLDLTPGIRSLQVKVDPDVLPISTLMGLLAEVEDDLPAASELVVPSRTVRMPLSWDDPSTREAIQRYMHGVRADAPWCPWNIEFIRRMNGLDTVADVFDTVFAADYMVLGLGDVYLGAPVATPLDPRHRLVTTKYNPARTWTPENAVGIGGAYLCIYGMEGPGGYQFVGRTTQVWNHRYPERSGSFEAESPWLLRFFDRISWYPVEPEELMDLRADTAAGRGGGVEITDGEFSLAEHDNFLADNHDSIEEFRAMQAIAFDAERTAWSAAGEFTTKGDTDGAV*
>MP1411_megahit_8478_1-531
GRVGRQRDGFCESGPMDSNAYDWANFLAFNLDGTPCFEAIGEMRLRVDEDCIIAVTGREPSLDVDGNVKATYQSQHVPAGATITFGSALLGSKAYLAIGGNWHVPKAVGSACTVVREQLGGLDGKGCALKDGDCIDISANSRIKSTARMRTLSRQHIDNYGFLESIRVIPGYQFSSF
>MP1411_megahit_32848_1-486
VAQDRRPPLTGQRSWEIEVVPGPNDDWIDAAGHTRFLSSDWTLQARSNRTGFRLTGPEWTFAERAYNKNSEHGEHPSNILDHGYPVGTVNLCGQTPIILVNDAPSTGGFINPYTVPSAVFWKLAQSRPNDTYRFKSVSVEAAQDMRRHINRICTEESIEPS*
>MP1411_megahit_40800_3-371
MKTRYTHGGDEHIFVEIDEEMSLDAFFKSLTLASSLREKNIAGVTEICPANASFQVIFNPDKISPDAMLKELKHLEKSLEETKSIIDTRIIEVPVFYRDPWTEETLMRFRDRHQDPKSTDIEY
>MP1411_megahit_48409_1-360
MSLASLLVANRGEIAVRILRASGEAGLRTVSVYSEDDSSALHVRMADESRPLPGVGAKSYLDAKLIVKEACAAGCDAVHPGYGFLSENPDFALLCEENGLAFVGPTPEQLKLFGDKLAAR
>MP1411_megahit_53658_3-527
PILLGPDGPSLGGFVCPVTVIAAQRWKLGQLRPGDTVRFVPVRAADAPSRTDLSIRRVAVLPAGGDGDDGVLARRDGTGGAPAVTYRRSGDDNVLVEYGDIVLDLALRARVHALHTRLDGSTEGILDLTPGIRSLQVHVDPDVLPVTRLLGLLAEIEDELPASSELVVPSRRVRL
>MP1411_megahit_60283_277-1224
PLSWDDPATREAIARYTSGVRDDAPWCPSNIEFIRRVNGLDSHADVYDTVFAAEYLTLGLGDVYLGAPVATPLDPRHRLVTTKYNPARTWTAENSVGIGGAYLCIYGMEGPGGYQFVGRTTQVWSRHRHTAPFEPGSPWLLRFFDRISWYPVSAEELLDLRADMAAGRGHVDITEGTFALAEHDRFLAANAADIAAFRDRQAAAFAAERAAWERAGEFDRAERAASNAAVPTEDLLLTEGDQRIDAPFSSSVWKVDVTIGEKVVTGQPLLALEAMKMETVLRAPSDGVVTQILVSAGHLVDPGTPLVVVGTGGPA*
>MP1411_megahit_61251_1-243
MTIYDPRQETSYLKDFMVFFRPGDIVKWKPIDRAEYDRILKEVEAGTWAPRIAEVEFDLDAFNADMDGTNAKLMEALNDA*
>MP1411_megahit_61251_233-547
MTLEIVKPGLATSVQDLGRPGYFHLGIPEGGAMDRYALRAANLLVGNPEDAACLEAVFMGPEIRIGADCILAVTGGEMPIKLDGEPQATWESFAAKAGQVLSFGF
>MP1411_megahit_73852_2-613
FRLGNLMLGNPEGMAGLEVTVSGPTLQFSAPARICLTGADFGAKLDGEPVERGTVLSVEAGQTLAMGRTAGGGVRGYILFAGGLDIAAYLDSRSTFALGQFGGHAARRLLAGDTLHLGAEEPATEPAALALPEIGRSWELRVLYGPHGAPDFFTPDDIAEFVAAEWQVHYNSNRTGVRLVGPKPQWARKDGGEAGLHPSNIHDN
>MP1411_megahit_87947_235-660
HSEFRLADYRAFLKENAESIAAFEATRQAAFDEERAEWERSGEFDRIGDLADADAGAAEVAAVEVPEGSELIEAPFGGSVWKLMVEPGDAVEEGDIIAVIESMKMECPFESPASGTVSALYMQERQSLQPGTPMLALRRSA*
>MP1411_megahit_90829_723-1292
GALGGVAGRAVAAGDVIPLGEAAGAAEGRTVPEALRRKPGSPAEIRVLPGLYWHRITPQSQANFFADTWMVAAEADRMGYRFKGGRPLEFVPREPPFGAGSDPSNIVDGCYPYGSIQVPGGTEPICLHRDAVSGGGYFMIGTVISADMDLIGQLQPNVKVTFIEVDMPAALAARKARASLVEEMRAALA*
>MP1411_megahit_94306_341-685
DGPLRLHPGPRADWCDGDPVDLLVRGAWTCGPDSDRVGLRLEGGDLPRARTDELASEGVLLGAVQLPPGGRPVVFLADHPTTGGYPVVAVVEPADLWRCAQLRPGDPVRFSRAW*
>MP1411_megahit_121469_1-1302
IHPGYGFLAENAEFAEACEAAGIVFIGPRPEHIRTFGLKHSARALAEAQGVPLAPGTGLLTDEEEAAAAAEAIGYPVMLKATAGGGGIGMRICSSESELRDGFAGVVRQGASSFGDSGVFLERYIARARHIEVQVFGDGEGHVMPLGERDCSLQRRNQKVVEEAPAPCLSDALRRDLIAAAVDLAQAARYRSAGTVEFLFDAEREEFFFLEMNTRLQVEHGVTEEVMGVDLVEWMVRGGMGDFAFMDRTPPVANGHAIQVRLYAEDPALDYRPTTGTLSALSFPDDIRAETWCEAGSTVSPWYDPMIAKLITHADSRDGAIALMQAALRESRIEGLETNLRWLRDVLRDDSFAAGTVSTRLLDTVPYAPRSLQIVSGGTATTVQDWPGREGLWSIGVPPSGPMDDRSFRLGNLRLGNPEGTAGLEITFTGPTIR
>MP1411_megahit_150259_3-701
MSVTLEVLQTGPLALVQDLGRAGLSHLGVTRSGAADRRSHTLANRLVANPGDRATVEVTMGGFTARVHGGAGEEGIAIAVTGADTDPAADGIPFGSNSIHYVHDGEVISLHPPRSGLRSYLAVRGGVDVEPVLGSRSYDVMSAIGPLPLRPGDVLPVGAHTSDFPEVDQAPVAALVDDVLELAVVPGPRDDWFADADILVRTNWQVTNRSDRVGIRLVGMPLEYRWPDRQLPS
>MP1411_megahit_166049_1-909
GMHPSNIHDNAYAVGTVDFTGDMPVILGPDGPSLGGFVCPATVVLADRWKLGQLKAGDTLRFEAISLADADALAAEQDACVTALSPPQQQVSPTAITTPILNRLSESDAGVEVVYRAAGDRYLLVEYGPLVLDLRLRFRAHALMLWLQEQQLDGVIELTPGIRSLQIHFDPQQLPRAELLETLAQAEHALQQQDDLEVPSRIVHIPLSWDDEACHQAIEKYMQSVRKDAPWCPSNLEFIRRINGLDSIDDVKEILFSASYVVMGLGDVYLGAPVATPYDPRHRLVTTKYNPARTWTAENSVGI
>MP1411_megahit_167373_1502-2929
MFNKVLIANRGAIATRVTRTLKTLGVKAVAVFAEADRDSLHVSQADEAYCLGEGSARETYLNQDKLFALMEQHGVDAVHPGYGFLSENPDFVKGCEARGIAFIGPTPEQMDTFGLKHTARTLAQKTGVPLLPGTDLLTDKNAALKAAEEIGYPVMLKSTAGGGGIGMQICENADSLDKAWDSVRRLSANNFSNDGVFIEKYIARARHIEVQVFGDGKGRAITLGERDCSAQRRHQKVLEETPAPNLPNEVRIQLQGTARALMEAVQYRNAGTVEFILDQDSNAFYFLEVNTRLQVEHGVTEQVFGVDLVEWMVKLAAGDLPPLDSLGPFHPDGHSIQARVYAEDPNKDFQPSAGLLTAVEFTQADGNALRIDHWVEAGLTISPLFDPMLAKVIIHEGDRDSALAALSDTLDSITLEGIETNRDYVRAILADPVFAEGRMTTRYLNAFSYAPFTLDVLAGGTMTTVQDYPGRSGYWP
>MP1411_megahit_172509_90-992
MLKKVLIANRGEIAVRICRTLKQMGIASVAVYSEADRNSQHVSVADEAVSLGGQTAAESYLKTDLILQAAKDTGAEAIIPGYGFLSENAEFAEACAANGIAFVGPTPQQLREFGLKHEARAIAEKAGVPLAPGTDLLQSLDDAKQAALQIGYPVMLKSTAGGGGIGLSRCNNEDELVAAFESVKRLGESFFSDSGVFIERFVARARHVEVQIFGDGNGTVLALGERECSLQRRNQKVVEETPAPNLPQATRKKLHASAVRLGQTVKYRSAGTVEYIYDDERDEFYFLEVNTRLQVEHGVTE
>MP1411_megahit_184345_99-1682
DGGEAGLHPSNIHDNPYAIGAVDFTGDMPIILGPDGPSLGGFVCPFVVIAADRWKIGQLAPGNRVRFQPVNIDEAEQANRAAPLAGASAGVADATPRSELAELSPLLAEIPAEGNRPRTVYRQQGDRNILVEYGPIVLDLELRIRVHALMTVLEAKGLAGVIDITPGIRSLQLHFDGRQLDQARALAALIQCEDELGDLEDFVIPSRIVHLPLSWRDPAINATVEKYMATVREDAPWCPDNIEFIRRINGLSDADAVERVVFDASYLVMGLGDVYLGAPVATPVDPRHRLVTTKYNPARTWTPPNVVGIGGAYMCIYGMEGPGGYQLFGRTIQVWNTHRQTDAFVDGKPWLLRFFDQIRFFEVSAAELEEWRRDFAAGRRTIEVEHSEFRLADYRAFLADNADSIAEFETRRQAAFDAERAEWERTGEFDRVSELIEDGGSGGLDVPAIEVPDGADVIESPFGGYIWKLLVAEGDEVEAGATVAVIEAMKMETPLESPAAGTISALYIEERQPIEPGAPLMALSRRP*
>MP1411_megahit_188962_3-2147
MKQTVLIANRGEIAVRLIGAAKSLGFPSVAVFSDADRDAPHVLLADQAVRIGPAAPRDSYLRIDAILDAAAATGTTIIHPGYGFLSEDADFAEAVQAAGITFAGPAPDQLRRFGTKHTARAAARAAGVPIFPGSDLLRDLDEAVAAVDTIGYPVMLKATGGGGGIGMQVCRSADDLRTAYTRVVTQAERSFGSAGVFVERYVDNARHVEVQIFGDGTGRVLSLGDRDCSLQRRHQKVIEEAPAPALPDAVREHLHATSRALAASVSYRSAGTVEFVYDAAREEASFLEVNARLQVEHPVTEAVTGVDLAGWMLRLATGDTTMFDDHRGGAVTVTGHAVEARIYAEDPTRDHQPSIGTITKVEFPGPVRFPDVRVDGWVRDGTEVTASYDPLLAKVITHADTRDGALDRLAEALAATDLHGIEVNIGALGAALQHPDVRAVRHSTATLADVTDPRPRITVERPGLLTTVQDVPGRVGLWQVGVPPSGPMDDLSFRLGNQALGNAEHAAGLECTASGPALRFSHPATVCVTGAECLVTVNGVPVPMWEPVDVPADGVLDVGAAETLGLRSYVLLAGGLDVPRYLGSAATFTLGRFGGHGGRELRIGDVLRTNKSETTDRSPVAAELRPELCTEWELSVTEGPHGAPEFFTRNDITTLFNSSYRVHFNSARTGVRLEGPKPQWARPDGGEAGLHPSNIHDNAYSVGTLDFTGDTPILL
>MP1411_megahit_209434_2-1231
LNTLSEQEVGVDVVYRAAGDRYLLVEYGPLVLDLRLRFRADALMLWLEEQNLDGVIELTPGIRSLQVHFDPQRLPRHTLLKTLVEAERALQQQDDLEVPSRIVHIPLSWDDQACHQAIEKYMQSVRKDAPWCPSNLEFIRRINGLDSIDEVKEILFSASYVVMGLGDVYLGAPVATPYDPRHRLVTTKYNPARTWTAENSVGIGGAYLCVYGMEGPGGYQFVGRTLQMWNRYRKTGAFDKPWLLRFFDQIRFYEVSHEELNQIRRDFPKGDYPIKVEETTFKLSEYQRFLDDNQQDITQFTEARNRAFDEELQRWVESGQIHFQSAQDLDADNVTEEVAGTPVESPVAGNIWKLNVSEGDTVNEGDVVAVLESMKMEIEIYAPATGKVVALSRQEGQQINAGQAIMVLD*
>MP1411_megahit_210596_3-2114
SMEVRIYAEDALKDFQPSPGELTEVRFPDNIRLDGWVDTGTVVSPHYDPMLAKVIVHGSDRADALKKMQTALAQTRLSGIATNLDYLRQILRDDNVIAGTVSTRYLETFTYTPRAFDVVEPGTYTTVQDYPGRAGYWDIGVPPSGPMDDFAFRLANRIVGNHDSAAGLEATLVGPSLTFHCDTVVALTGAPCPAQLDGVSVPLWEPITVKAGQTLTTGKVENGCRTYIAVRNGIDVPDYLGSKSTFVLGKFGGHGGRTLRKGDVLSICQPQLEGCPTPAPVAEPHPVENGLIPDYPQQWDIKVLYGPHGAPDFFSEDAIEEFFNADWQVHYNSNRLGIRLVGPKPSWTRTDGGEAGLHPSNVHDNEYAIGSINFTGDFPVILTKDGPSLGGFVCPVTIAKAELWKVGQLKPGDSIRFSPISFAEAKAMEDAQDASIENLGVIPLVNPAVTDHSHTFTSSTMLAEIDANGHVPRIVYRQAGDKYILIEYGDNVLDLALRMRVHALMENLKASPVEGILELSPGVRSLQVHYDSRRLDQDRLVNTLLDREQTIGSVDDMVVTSRVLHLPMAFEDSATLDAVTRYQETIRQDAPWLPNNVEFIRRINGLQATDQVRDIIFSASYLVLGLGDVYLGAPCAVPIDPRHRLMTSKYNPARTYTAEGTVGIGGVYMCIYGMDSPGGYQLVGRTLPIWNKHLKNSQFHSGEP
>MP1411_megahit_217513_1-1059
MIAKVITQGENRDDSINNLIQLLNEIEIEGISSNKSFLLTVLENKVFLEANFNTKFIENNLDFLLQKKEQVTSLKVDKEATEKLRKEKANIPPPQATPAIKKKSNQKEETSAIPVPPIIGEIYDKPKFLPGGDKYMLIEFGNVMDLELNFTAQNLAQAIQDHKVTGVYETAPCFASMLVHYEPEEIKFNDLKNEMKSLIDSLGPTDDIEINSRIFSFPTVYLDKWTQECIEDYSNKIVKKKSDPELITEVNNLESTDQFVRVHSGTEYWVAAIGFWPGLPFMMALDPRCKLTVPKYNPPRTWTPKGTVGMGGSSTSIYPERLPGGYQIFGIIPVPIWDTKKSFPVFENNICLF
>MP1411_megahit_217899_2993-5122
MFNKVLIANRGAIATRVIATLKKLGVTAVAVYAEADRDSLHVTQADEAYCLGEGSARDTYLNQDALFALMEQHSIEAVHPGYGFLSENPDFVKGCEARGIAFIGPTPQQMDTFGLKHTARALAENTGVPLLPGTDLLTDKEAALTAADQVGYPVMLKSTAGGGGIGMQICESAASLDKAWDTVRRLSANNFSNDGVFIEKYIARARHIEVQVFGDGQGHAVTLGERDCSAQRRHQKVLEETPAPNLPDEVRSELQATAKALMEAVRYRNAGTVEFILDQDSNAFYFLEVNTRLQVEHGVTEQVYGVDLVEWMLKLAAGELPPLDSLAANLTVCGHAIQARLYAEDPNKDFQPSAGLLTAVTFPQADGQALRIDHWIEAGLTVSPLFDPMLAKVIVHEASRDAALAALDKNLEEICIEGIESNRDYLRSILADPVFADGQMTTRYLNDFSYQPFTLDVLAGGTLTTVQDYPGRSGYWPVGVPPSGPFDALSFRLGNRLLGNEEKAAGLEFTLNGPALKFNQATRIALTGADMQATLDGNPVPGYTAIAIQPGQTLKLGKVAGEGARAYLAIAGGIQCTPYLGSRSTFTLGQFGGHGGRALRTGDVLHFSPDNGTVSNLVVPENLKPSLGKQWTLRVIYGPHGAPDFFTDDDMTMFFSTDWQVHYNSSRTGVRLVGPKPGWARSDGGEAGMHPSNIHDNAYAVGTVDFTGDM
>MP1411_megahit_223164_3-857
SIEVKANQVLEMEFATIGARSYIAFSGGIISEPWLSSRSTFHKAGVGGIEGKAIQEGQIIPLGKSKSVAGRKIKKSSMPIMSTDKKWAIEVVRGPNDDWVDEKGHKMFLNSEWKLQAKSDRTGYRLDGPEWSFTEKATHKGLEHGSNPSNIIDQGYPVGAINLAGQTPIILVNDGPSMGGFIVPYTVPSASFWKLGQAKPGDGFNFREVSIEVAQSLRNEQNSICSELSIAASTEKNLLKELSKTKKIDHIEVKDFEKEKEKEKIRDKLMEKKGLEKMKVRFFN*
>MP1411_megahit_223807_4092-4970
[truncated: 479,028 more chars]
