# Supplementary material for: Picoplankton nitrogen guilds in the tropical and subtropical oceans: From the surface to the deep
Source: PLoS One. 2025 Nov 5;20(11):e0335222. doi: 10.1371/journal.pone.0335222 (PMC12588538; doi:10.1371/journal.pone.0335222)
Supplement: S1 File — (ZIP) [file pone.0335222.s001.zip › supplementary info/N_cycle/G_uca_urea_carboxylase/K01961.fasta]

>MP0311_megahit_2568_3-515
LLSNYLSVKDGAMKGLVKHPFAESLDDELRSVDPGIPLPTETVEDVVDRIMAGVLTAARPIIVKPEALESELIRPIKKTLIHARGCTAVKLVSKAKEHGLSVVLVQSDPDMDSVAADMISSGAGDTLVCIGGNTSDESYLNALSVLSIAEVQQVDSLHPGIGFLSEDPNFA
>MP0311_megahit_3610_3-515
VEKADEFEGALKLCQSRAKSAFGDERVFVEKYIQGAQHVEFQVLADGKKAIHFGERFCSIQRRHQKLVEEGPWLSDEKRAEIGALVCKGAEAVGYKGLATFEFLRDANGDFYFLEVNPRVQVEHTVTELITGHNLVELGIRVAQGEALPMKQEDITWRGHAIQCRLNAEDP
>MP0311_megahit_9009_877-1041
MFNKVLIANRGEIALRICRACRELGVKTVAVYSQADEDLMHVRFADEAVCIGPAN
>MP0311_megahit_10271_1-453
CELIKEQIRVAAGEPLSSHVCDGSPRGHSIECRINAEDPYNNFAPSPGHISMWYAPGGKGVRVDTHVYAGYTVPPHYDSMIAKLIVTGARRDVAIARMRRALSEFMIQGIKTTIPFQQVIIDHPDFIEGRYDIGWVERYLKERETVASAE*
>MP0311_megahit_12239_1-528
RGEIALRVIRTCKEMGIKTVAVYSTADADSLHVRFADEAVCIGPPKSVDSYLAIPKIIAAAEITNADAIHPGYGFLSENAEFSRICSENNIKFIGASPEMIEAMGDKASAKATMKAAGVPTIPGNEGILESLEESTKIANKIGYPVMLKATAGGGGKGMQVCHDDQDLAEGWESTR
>MP0311_megahit_21850_2-499
LYEDGEFFFIEMNTRVQVEHPVTEMVTGVDIVKEQLRIASGMPLSIRQEDVKLNGHSFECRINAEDSRTFMPSPGKVTLFHAPGGLGVRMDSHLYTGYTVPPHYDSLIGKLITWGADREIALTRMRNALDELLVEGIKTNIDLQKDLVRDSYFRQGGVNIHYLEKK
>MP0311_megahit_23311_3-101
IETTIPFHIKIMNDKNFIKGNFTTNFMDDFKY*
>MP0311_megahit_25974_120-791
MFNRILIANRGEIALRIIRACKEMGIEAVAVFSEADRGSAYLELADEAYCIGGPKSADSYLKIDQLISAAEVGNVDAIHPGYGFLAENSHFNEVCRSCNIDFIGPSPEAMDLLGDKNQARDLARAAKVPVVPGSDGLIEDEDQAVEVAKEIGYPVLIKATAGGGGKGMRVAEDESVLKTAIQQAQNEAKAAFGNAGVYLEKFVEKPRHVEVQILADQHGKVVHL
>MP0311_megahit_26014_333-524
AKLITTAQTREEAIDKMKRALDEFVIEGIKTTIPFHRKLMDAEAYVDGNYTTKFMESFSMEEN*
>MP0311_megahit_28045_2-604
INQKEKNKVLKTIIEAMKKIKYRGAGTIEMLYENEKFYFIEMNTRLQVEHPVTEMITGIDLVNEQIKAAAGNKLDIFQKDIKFRGHSIECRINAEDSKTFLPSPGLITAYHVPGGNGVRLDSSAYLGYKVVPYYDSLIGKLIIHAENRDLAIKKMIRALDEFIIEGISTTIDLHKKIISSETFNSYEYDIKWLENFYEKK*
>MP0311_megahit_28203_1-540
HLFERECSIQRRHQKIIEESPSSAITNKLRKEMGEAAVKAAKVTNYHSTGTVEFLYQDGEFFFLEMNTRLQVEHGVTEMVCGIDLVKWQIRIANGEELSLSQKDVKQRGHSIECRIYAEDPSRNFLPTPGHVRKLVLPIGPGIRNDVGIVEGQEVSSSYDPLLSKLVVWDSNRADAIDKM
>MP0311_megahit_31271_3-500
FYFIEMNTRIQVEHPVTELITGVDLLVEQLKIASGDGLSLSQADINFSGHAIECRINAEDPSNFLPCPGTVNHFHAPGGPGVRIDSHLYNGYRVPPYYDSLIGKLITYGPTRDIAIQRMRNALQEIVIDGIKSNISLHDMLMHHDGFCEGQQNIHFLEKELEKKE*
>MP0311_megahit_31962_3-764
TIEFLFDQKNNNFYFLEFNTRLQVEHTVTEMTTDIDLVKLQIEISDGSKIQYQQNNIKSNGHAIEVRLYAEDVNNNYYPDSGIIEFFESPKTENFRIETSIMSNSKISINYDPMIAKLIVWGKKRDSAIKKMSYVLNELKCLGVKTNQDLLKKIIINNKFSLGHYNVDFLNNKLLFSKDKKTNIAKEKSIISGILYNSITLNKKKKYFKNIPSGWRNNFYSHQKEEIEIDNKKILIKYKFGKNSYEFIINDNKY
>MP0311_megahit_32598_551-835
FHMPGGKGVRIDSHAYAGYKIPPYYDSLLGKLIVHSPNRESAINRMMRALDETIIEGPKTTIPFHQAIMKDEKFKSGNFDTNFLNTFKYKKKED*
>MP0311_megahit_33958_2-511
DLVKWQIRIANGEELTLSQKDIKQRGHSIECRIYAEDPSRNFLPTPGFVRKLDLPIGPGIRNDVGIIEGQEVSSSYDPLLSKLVVWDSNRADAIDKMNYALGNFVVLGLITNQPFLKEVISNEEFVKGNFDTNFISENFADWELEDIPLEAIASALLSSKSSPSVVVSKD
>MP0311_megahit_36857_1-93
MLDKVVIANRGEIALRVLRACKELGIKTVAV
>MP0311_megahit_40005_3-524
TEEEAIELAEEIGFPVMIKATAGGGGRGMRPALNKASFVSAFHAARQEAEACFGNPDVYLEKLVENPHHVEFQIVADSRGNVKELGERDCSMQRRNQKIIEETPSPLLTDSLRERMAEASETLVKNIGYENCGTIEYLVDDNENFYFMEMNTRIQVEHPITEEVRGCDLIKEQI
>MP0311_megahit_45682_1-648
SICKDIGYPVLIKAAGGGGGKGMKIVNHEDNLFKKLKEKEKSIGYVGYYFQECKIFKKKFDYCHYLNNGFRDLKKFPKDFILYNFNKINPINKKDINFNNFFKKQYNNFETLNNVVLEELINSNLDVIFMHLPFPHGPYIYDIKKNKFEDIYSNKNYDRDKELIKHEYYLGNIYIADKILKKILNLEKKYKKKINYFILSDTGINKDLDDYTNLNS
>MP0311_megahit_46023_1-273
CHQPSGFRTRVDGSIFQGCKITPFYDSLIAKVICKGRNRTEAIQRTLRSLDEFVLEGISTTIDLHKKILNHKKFINSDFDTNWLEKEKFY*
>MP0311_megahit_48753_1-570
TPSPTLTAAIRKKMGEAAVNLVKAAEYHTVGTVEFLLDEKRNFYFMEVNTRIQVEHTVTEELTNIDLLKQQIKMAIGEKLTIKQKNIQFNGHIFQFRINAENPTKNFMPSPGVLDYYIPPGGPNIRVDHACYSGYLIPPYYDSLIAKLIVKGSSREEAIAISKRALKEFLIGGVHSTIPFHQYILDNNIF
>MP0311_megahit_49137_2-268
MIQKLLIANRGEIALRIVRACNELGIKTLAVYSEADEQSLHVQLADEAICIGLAASNQSYLKGDRIIAAAEIADVDAIHPGYGFLAENA
>MP0311_megahit_51610_1-492
MANHQSVSGRGAFKKILIANRGAIAARIVRACRELGIKSVVVYTSVDAMAPYVANADEAYPLTGLRPNDSYLDQDQLMSIAELSRADAVHPGYGFLSENVVFAQRVIDAGMHFIGPAPTWLDRMGDKVNARRLMAQQGMPTFAGSDLITDLDSAREAAEHIGFP
>MP0311_megahit_59095_1-1065
IIESNQFKFIGPTSKVLNKMGDKIKAKKTMKEFGVPCIPGYDGVLPEQPDREMLKKVDEIGYPIMLKAIHGGGGRGMMIVQKKSDLENSMNLVRTEAKNAFGNGDLYFEKYFDNPRHIEIQIMSDEHGNAVHFGERDCSMQRRNQKVIEETQACGIEREEINKIGAICAEACVKLGYTGAGTFEFLYQDGQFSFIEMNTRIQVEHPVTELVTNTDLIAEQIRVASGEKLSMKQSDISLKGHAIECRINAEDPETFIPSPGKIEVFHAPGGPGVRIDTHVYSGYSVPPFYDSLLAKLITYDKSRDLAIEKMYQALSETVVQGVKTNINLHKKLLRTDFFKSGNYSINTLTKYIKK*
>MP0311_megahit_61679_249-551
PSPGKITHYHAAAGPGIRVDSHIYNGYDVPPFYDSLIGKLICHAETRHEAIKRTENALAEFVVEGIHTNINMLSDLVGDANFVSGKHDINYLESKIKKIN*
>MP0311_megahit_62667_1-462
IQVEHPITEEVVDYDLIQEQIKVAAGIPISGKNYYPQLHAIECRINAEDPYNDFRPSPGKINNFHAPGGHGIRIDTHVYANYMIPPNYDSMIAKLITVAQTREEAIAKMQRALDEFVIEGIKTTIPFHQQLMKNKDFLKGNYTTKFMDDFELK*
>MP0311_megahit_64803_2-595
KAKVPIIPGSQGAMHDEKEALKVAQEIKFPVIIKAVSGGGGRGMRIAHNAVSFTREFQSARLEAQKAFGDDSLYVEKYLKNPRHIEFQIMADKHGNVVHLGERDCSVQRRHQKIIEEAPSPFLDKTLRNRMGKASIKAAEACDYVNAGTIEFLVDAKGYFYFIEMNTRIQVEHGVTEEATGIDLIKEQIQVASGNRLS
>MP0311_megahit_65037_2-502
LENPKHIEFQVFADKYGNVIHLGERDCSMQRRHQKIIEEAPAVDINVEEKQKVLKAIIKAMKKIKYVGAGTIEMLYEKNKFYFIEMNTRLQVEHPITEMVTGFDIVAEQIKAAAGIKLKTKQEDIAFEGHSIECRINAENPSSFLPSPGKILAYHTPGGPGVRVDSA
>MP0311_megahit_69627_1-351
SIECRINAEDPYNNFMPSPGKIDFWFQPGGRGVRVDTHVYSGYQVPPYYDSMIAKLIVTGATREIAIDRTQRALNEFLIEGIKTTIPFQDAIIKNSDFRSGNYNIGWVEEFLNDLK*
>MP0311_megahit_71463_312-587
SPGGHGVRLDTHVYAGYTIPPNYDSMIAKLITTAQTRKEAVYKMKRALDEFVIEGIKTTIPFHRQLMDHPAYISGDYTTKFMEDFIMESED*
>MP0311_megahit_71543_1-972
HVKFADEAVCIGPPLSTESYLNVANIISAAEITNADAIHPGYGFLSENARFSKICEEHGIKFIGASPEMIDRMGDKANAKATMKAAGVPCVPGSDGVIETFTECKKLAKKTGYPVMLKASAGGGGKGMRAVWKEQDLKDAWDSARQESKAAFGNDDMYMEKLIEEPRHIEIQIIGDSNGNACHLSERDCSIQRRHQKLTEEVPSPFMTDALRKKMGAAAVKAAEFIKYEGAGTVEFLVDKHRKFYFMEMNTRIQVEHPITEQVIDFDLIREQIMVAAGVPISGKNYTPNLHSIECRINAEDPFNDFRPSPGKITTLHSPGGHGV
>MP0311_megahit_74604_1354-1518
ALSEYLIRGIDTNLEFVKAVVLDPAFRQGDATTSYVEEFLARAPKDLFENKKNE*
>MP0311_megahit_75331_306-563
SHVYPGYKVPPNYDSLLGKLIIWAPTREECIQRSKRALNEFIIDGIPTTIPFHLDVLDHTEFNKGNVTTKFIETYFSDILEPSNV*
>MP0311_megahit_79283_3-683
ILKDYDECLKLAKEIGFPVMLKATAGGGGKGMRAVWKEENLQSAWDSARQEAGAAFGNDGMYMEKLIEEPRHIEIQIIGDQTGKACHLSERDCSVQRRHQKLTEETPSPFMTPKLRKQMGEAAVKAAEYIKYEGAGTVEFLVDKHRKFYFMEMNTRIQVEHPITEQVIDYDLIREQILVAAGVPISGKNYEPQLHSIECRINAEDPYNGFRPSPGKIETLHTPGGHG
>MP0311_megahit_82736_2-367
MFNKILIANRGEIALRVIRACREMGIKSVAVHSTADSDAMHVRMADESVCIGPAAGTASYLSMPAIIAACEITGAEAIHPGYGFLSENAKFVQIVEDHSLVFIGPTAEHIRIMGDKITAKDT
>MP0311_megahit_87571_255-671
MFKKILIANRGEIALRVIRTCKEMGIQTVAVYSTADAESIHVKFADEAVCIGPAPSSESYLRISNIIAAAEITNADAIHPGYGFLSENAKFSKICEEHNIKFIGASPEMINKMGDKATAKATMIEAGVPCVPGSQGIIE
>MP0311_megahit_89263_129-728
MFKKVLIANRGEIALRIIRTCKEMGIKTVAVYSIVDEESLHVRFADEAVCIGPSNSAESYLKISNIIAAAEITNADAIHPGYGFLSENSRFSKICEEHKIKFIGASPEMIEKMGDKATAISTMKLAGVPTIPGSEGVIDDYDQAKKIAKKIGYPVMIKASAGGGGKGMRAVWKEKELSQHWESAKQEAKASFGNDDMYME
>MP0311_megahit_90491_1-591
GFLAEDHEFAEKCEGSGFKFIGPSSAVIKKMGDKITAKTIAEKSGIPTVPGYKDKLPENKSELENIATKIGFPIMIKATAGGGGRGMRVANDINELISGISITQQEAKNAFGNETLYLEKYIENPRHIEVQIFGDGKGKAIHLGTRDCSLQRRHQKIIEEAPAVDIDEGETQKVLSACVNLCESIKYEGAGTIEFLY
>MP0311_megahit_90641_875-1384
MNDSSIQPIQKILVANRGEIALRVMRTAKEMGIATVAVYSDADRNATFARYADEAIHIGPAPSSESYLVASKIIDAARNTGADAIHPGYGFLSENATFAAAVEEEGIRFIGPSPHAIETMGSKLAAKETVKPFGVPLVPGTDHPVHTPEEAREVANRIGYPLLIKASAGG
>MP0311_megahit_92047_1-579
GGGGKGMRAVWKEQDLKDAWDSARQESNAAFGNDDMYMEKLIEEPRHIEIQIIGDSKGKACHLSERDCSVQRRHQKLTEEVPSPFMTDSLRQKMGAAAVKAAEYIQYEGAGTVEFLVDKHRNFYFMEMNTRIQVEHPITEQVIDFDLIREQILVAAGVPISGKNYTPNLHSIECRINAEDPFNDFRPSPGKIT
>MP0311_megahit_93277_1-963
INSYLNIPSILSAAELTEVDAIYPGYGFLAENSDFSNICEENGFTFLGPKPEIIDAMGDKAQAKKTMQKAGVPVIPGSDGIIETSDDAKILAKEIGYPVMLKASAGGGGRGMRFVSKESEIENSFNLASSEAKTAFNNGDMYMEKFIENPRHIEIQLLADSYGNAVSLGERECSIQRRHQKLIEESPSPVVNLKLRELMGDAAVAGANSVNYVGVGTIEFLLDKNKNFYFQPKPNFGSKYPKHSNTICYGKDLSNVPSPKKIELEWIIDAYRNFPYPDSFFLNGFNRIAGNSKLKHQLINGTNEIEIRKSWVKDLNEFKKV
>MP0311_megahit_93411_142-1482
MFKKILVANRGEIALRVIRTCKEMGIKTVAVYSTADKDSLHVKFADEAVCVGPASSAESYLKIPNIIAAAEITNADAIHPGYGFLSENSNFSRICQEHEIKFIGALPDQIDSMGDKASAKETMKNANVPTIPGSVGIIENFNEAKSIAKKIQFPVMLKATAGGGGKGMRLCWNEKELEEGWESARTEAAAAFGNDGMYMEKFIEEPRHIEIQIAADQFGKVCHLSERDCSIQRRHQKLVEETPSPFMTNTLRKEMGEAAKKAAKAVNYEGVGTVEFLVDKYRNFYFMEMNTRIQVEHTITEEVINYDLIKEQIKIASGHKISGKDYFPEMHSIQCRINAEDPYKGFIPCPGRITNYHSPGGHGVRIDTHAYANYMIPPYYDSMIAKLITVAQTREEAIQKMKRALDEYIIEGIKTTIPFHQQLLENEKFLSGDFTTKFMDEFEITT*
>MP0311_megahit_94039_1-195
MFKKILIANRGEIAVRIIRACKELNVKSVAVHSNADNEAMHVKMADESICIGNHKSSDSYLNIPA
>MP0311_megahit_95263_1-480
TRLQVEHPVTEAVTGVDIVKRQIEIASTNILDLNQSSITFNGHAIECRINAENFLKNFQPSAGRISSCHIPSGPGTRVDSAIYQGCTIQPFYDSMIAKLITHGRDRSSAISRSLRALDEFVISGIDTTINLHQEILKHKDFLTFNYDVNWLVKSDILNN*
>MP0311_megahit_96156_2-592
LSDLYDVANQEALNGFGNGDLYIEKFIQEPRHIEIQILADKLGNVIHFGERDCSIQRRHQKLIEESPSPAVDEKLRSRMGEAAIKGAKAINYVGVGTIEFLLDLDRNFYFMEMNTRIQVEHPVTEMVTGIDLIKQQILVHAGQRCPNYSSNYKLRGHSIECRINAEDPSNNFMPSPTKITNFHMPGGKGVRIDSHAY
>MP0311_megahit_96690_436-588
EAIQRTLRSLDEFVLEGITTTIELHKKILNHEKFINSDFDTNWLSKEKFF*
>MP0311_megahit_97663_382-543
MFKKILIANRGEIAVRIIRACKEWGIPTVAIHSDVDRDSMHVRLADESICVGPH
>MP0311_megahit_98213_339-614
NIPGGHGVRLDTHVYSGYTIPPYYDSMIAKLITTAQTREEAINKMKRALDEFVIEGITTTIPFHRKLMDNKDYLDGNYTTKFMNEFNLEET*
>MP0311_megahit_99916_3-239
MTRKVLIANRGEIAVRVIRACKEWGIGTVAVHSDVDSESMHVRLADESVCIGSHQPQNSYLNISAIMSAVDLTGAEAIH
>MP0311_megahit_102646_3-506
AGGGGGKGMKIVDEESKLENLFLTAKTEARKFFGNDELYIEKYFKNPRHIEVQIMSGKNKTVHLGERDCSVQRRHQKLIEETPSPVLNETQRQDLLEKTVKMVEQINYEGAGTVEFIYENGKFYFLEMNTRVQVEHPVTEVQTGIDIVKEQIWIAYSGNTALKQSDID
>MP0311_megahit_103264_2-136
MIKSILIANRGEIAIRIAKTSKKMGIKTFGIYSEQDKESLHLSYC
>MP0311_megahit_103991_75-941
KAAGGGGGKGMKIVEEEKFLENLFSLAKTEAKKYFGNDELYIEKYFKNPRHIEVQVMSGKNRTVHLGERDCSVQRRHQKLIEETPSPVLSISQREKLLEKTVKMVEQIGYEGAGTVEFIYENGEFFFLEMNTRVQVEHPVTEVQTGIDIVKEQLWIAFSGDTALKQSDINPRGHSIECRINAENPALNFQPSPGTISVCHQPSGFRTRVDGSIFQGCKITPFYDSLIAKVICKGRNRTEAIQRTLRSLDEFVVEGITTTIDLHKKILNHKKFIDSTFDTNWLEKEKFY*
>MP0311_megahit_104452_1-381
MFKKVLIANRGEIAVRVIRACKEWGINTVAVHSNVDSDSMHVRLADESVCIGSHQPQNSYLNIPAIMSAVDLTGAEAIHPGYGFLSENAKFSEIVNKHGIKFVGPSAEIISKMGDKIEAKRIAKKYG
>MP0311_megahit_104513_1-222
MSKKILIANRGEIALRALRACKELDLETVAIHSLGDKELKHLRLADETVCVGPENPLESYLNIPAILSAAELSG
>MP0311_megahit_104649_3-236
MFKKILIANRGEIALRVIRTCKEMGILTVAVYSTADEDSIHVKFADEAVCIGPAQSKDSYLKISNIIAAAEITNADAI
>MP0311_megahit_104854_1-474
GVTEEVTGVDLVKEQLLIASGRKLSYQQKDIKITMHCIECRVCAEDPSRNFAPCPGEITLYYSPGGHGVRIDSHCYSGYTIPPHYDSMIAKVMTYGRTRELALDRMDRALGEYLIRGIKTNIPFSRAIIRDPHFREGKYTTKFIEKFLERVPKDIYT*
>MP0311_megahit_106107_2-133
MFKKILVANRGEIALRVIRTCKEMGIQTVAVYSTADAESLHVKF
>MP0311_megahit_106831_1-543
GADAVHPGYGFLSESDKFSKILSSHKVKFIGPSSKSILELGNKSNALKLANEFKLPILGNKNSKNLGNTNDALKIANEIGMPIVIKAAYGGGGKGMRVFNNNSEINNFFSQLKAEAKNYFGNDTMYAEKFLTNAKHIEFQVISDPKNDYVEIIGQRDCSIQRKNQKIIEEIPSNFVKINNL
>MP0311_megahit_107814_194-697
VDNKRNFYFMEMNTRIQVEHPITEQVIDYDLIKEQIKVASGAKVSGNDYYPKLHSIECRINAEDPSNNFRPSPGKITNLHLPGGHGVRVDTHVYGGYTISPNYDSMIAKIITTDRKRAEAINKMRRALDEFIIEGIKTTIPFHRKLMDDPNYIKGIYTTKFMEDYSV*
>MP0311_megahit_108143_3-503
MLKATAGGGGRGMRLVTKEDELSDLYQVAYQEALNGFGNGDLYIEKFIEEPRHIEIQILADKDGNVIQFGERDCSIQRRHQKLIEESPSPAVDDALRLKMGEAAIVGAKAIDYVGVGTIEFLLDKNKNFYFMEMNTRIQVEHPVTEMVTGVDLIKQQIKVHAGQKCP
>MP0311_megahit_108830_1-702
IIPGSKKNIKNFSEAKTISKEIGYPVLVKATNGGGGRGIKKVYNESELKDNFLLAKKETIQSFGNDNVYIEKFIENPRHIEVQIIGDNNGNLIHVGERECSIQRRNQKIIEECPSPAISEKERQKVCNITLNAFEKVGYQNLGTVEYLYSKGNFFFIEMNTRLQVEHTITEEVFNIDIVKEQINVASNGKLSLNQDDIQKTCHSIECRINAENPITMFPSTGLVKTYHPPGGPG
>MP0311_megahit_109092_425-622
MFKKILVANRGEIAVRVIRACKEWGISTVAVHSDVDRESMHVKLADESVCIGSHQPANSYLNIPAL
>MP0311_megahit_109387_1-519
EIQVFGDGKGGGVHLGERDCSLQRRHQKVLEEAPSMVLDSAARTAIGKIVTDAMEGMQYLGVGTVEFLYEDGEFYFIEMNTRLQVEHPVTEMITGVDLVREQIRIANGERLSFSQDDLTLSGHAIECRINAENPRSFMPSPGVIQTYHPPGGLGVRMDSAVYAGYAIPPFYDS
>MP0311_megahit_109741_1-498
MFKKVLIANRGEIAVRVIRACKEWGINTVAVHSDVDSDSMHVRLADESVCIGSHQPQNSYLNISSIMSAVDLTGAEAIHPGYGFLSENAKFADVVTKHGIKFIGPNANLIKKMGDKIEAKRIAKQNGLPIIEGSEGGVKDFKEAKEICNQIGYPVLIKAAGGGGGK
>MP0311_megahit_110895_2-619
ELEDEVPSDDLDALAEAVLTASYRKGIDLYTIDELSETLTEAVLKMSEQYPQNRVRLKAIGGGGGKGQRIVPLGQAERTPELVREILNEVKATGVGDNKNVLVELNIETTRHQEIQVIGNGDWCITLGGRDCSLQMHEQKLLEVSVTRESLQAAEARATQAGAADEAAVLAQDVKTLDAMEAEAARFGEAVGLDSVSTFECIVDRD
>MP0311_megahit_111364_278-784
MFKKILIANRGEIAVRVIRACKEWGISTVAIHSDVDRESMHVKLADESVCVGPHQPSNSYLNIPAIMSAVELTGAEAVHPGYGFLSENFNFAKILEESNIKFIGPKSKIIKMMGDKIQAKKVAKENGLPVIEGSDGGVSNIEEAKRICRNIGFPVLIKAAGGGGGKGMK
>MP0311_megahit_112375_337-711
MINKILIANRGEIAVRIIRACKELDIKTVAVHSNVDSDSMHVKLADESVCIGPHNPINSYLNIPNLVSALEISGADAIHPGYGFLSENFKFANTLEQHKIKFIGPRADVIKKMGDKIQAKKIAKE
>MP0311_megahit_113478_2-457
MLKKILVANRGEIALRILRACKELNLKTVVVHSTADEKEMFVRLADESVCIGPPQVKNSYLNIPAIISAATIANADAIHPGIGMLSENFNFAKIVNDHGFTFIGPNIDHIENMANKIKAKSLAEKIGLPIIPGSTKNIETLKDAKKISEKIG
>MP0311_megahit_113847_296-718
MISKILIANRGEIALRVIRACREVGIQSVAVHSTADEDAMHVHLADESVCIGPPSAAQSYLSIPAIIAACEITGADAVHPGYGFLSENAKFADILDAHNICFIGPKADHIRLMGDKIAAKAKAIELGIPVVPGSDGEVKTS
>MP0311_megahit_115149_1-864
GGGGRGMRFVQDESNVISAYKSANQEALTAFGNGDIYIEKFIENPRHIEVQVLGDSFGNIIHLGERECSIQRRHQKLIEESPSPLVDSNTRKKIGQAAIKGAKAVDYIGVGTIEFLMDKNKNFYFMEMNTRIQVEHPVTEMVTGVDLIKQQILMHAGEKIIEPSELKLRGHSIECRINAEDPSNNFLPFPGNINSFHMPGGKGVRVDSHAYSGYEIPRYYDSMIGKIIVHAKSRKRAILRMQRALQETIIDGPKTTIPYQLAIMKDEKFISGNFDTSFLEKFEYKTK*
>MP0311_megahit_115501_595-726
RSLDEFVIEGITTTIELHKKLLKHKKFLNSDFNVTWLDKDKLI*
>MP0311_megahit_116625_1-573
EVYIEKFFENPRHIEVQVLSGKNRTVHLHERDCSVQRRHQKLIEETPSPVLNENLRNDLFDKTVKMVSKIGYEGAGTVEYIYEDGKFYFLEMNTRVQVEHPVSEMVTGIDIVKEQIWIAHSGDTALKQSDVNPRGHAIECRINAEDPSQDFRPSPGLIGMCHQPSGFRTRVDGSIYQGYKVTPYYDSMICK
>MP0311_megahit_118870_3-503
LMFKKILIANRGEIAVRVIRACKEWGISTVAIHSDVDKDSMHVRLADESICVGPHQPTLSYLNIPAIMSAIELTGAEAVHPGYGFLSENFEFAKMLEHNNIKFIGPSSNLIKMMGDKIEAKKVAKQYGLPVIEGSDGGVKDLYEAKKICEKVGFPILIKASGGGGGK
>MP0311_megahit_119569_3-227
MRIIRTCKEMGIKTVAVYSKADTDSLHVRFADEAVCIGPAPSTESYLKMSNIIAAAEITNADAIHPGYGFLSENA
>MP0311_megahit_121545_42-680
HQKLIEETPSPVLSEEVRMDLLERTVKMVEKIGYEGAGTVEYIYEDGKYYFLEMNTRIQVEHPVTEVVTGIDIIKEQISIAYYGKTSLTQEDIKARGHAIECRINAEDASKDFQPSPGLINMCHQPSGFRTRVDSSIYQGYKVNPYYDSMICKLICHGRDRYEAIQRTKRSLDEFVIEGITTTIDLHKKLLRHKKFIESDFNVNWLDKEKFY*
>MP0311_megahit_122743_1-141
NKMKRALDEFVIEGIKTTIPFHRKLMDDPKYISGEYTTKFMESFKM*
>MP0311_megahit_124040_2-511
VAVHSDVDADSMHVRLADESVCIGSHQPQNSYLNISSIMSAVDLTGAEAIHPGYGFLSENAKFVQIVEDHGIKFIGPTAEHIRIMGDKITAKDTMRELGVPCVPGSDGSVPNVDTAKKIGLDIGYPVIIKATAGGGGRGMKVAKTEADMEQAFMTARAEGKAAFGNDEVY
>MP0311_megahit_124557_667-921
GPGIRIDSSLYTGCNISSFYDGLISKIISTGKDRMECIMRLKRALNEYVIEGVQTNIPVLKKILNNNQFIKGNFHINWINEIID*
>MP0311_megahit_124936_3-149
MIRKILIANRGEIALRIVRACRELGIRTLAVYSEADEQSLHVQLADEAV
>MP0311_megahit_126156_481-600
MFKKILVANRGEIALRVIRTCKEMGIQTVAVYSTADAESL
>MP0311_megahit_126779_403-669
MFKKVLIANRGEIAVRIIRACKEWGIGTVAVHSDVDSDSMHVRLADESVCIGSHQPQNSYLNISSIMSAVDLTGAEAIHPGYGFLSENA
>MP0311_megahit_129174_1-705
IHPGYGFLSENPDFAEICESCKIKFIGPSAKVISTMGDKNEARATAKKYKVPVTPGTEGTVETITEAKEEAEKIGYPVMIKASAGGGGKGMRPCFNEANLESSFLNAKNEAEKAFGNGDVYIEKLILNPHHIEFQVVADSHGNIVHLGERDCSLQRHNQKIIEEAPSPLLNKNKRLRKKMGDASIRLVKEIGYENCGTIEYLVDDNGDFYFMEMNTRIQVEHPITEEINGCDLIK
>MP0311_megahit_130431_1894-2160
MIKKILIANRGEIAVRIIRACKELNIKSVAVYSSADKDAMHVQLADESICIGPAKAVDSYLNIPRLLSAYELTGADSIHPGYGFLSENY
>MP0311_megahit_131331_1-591
VLIKASGGGGGKGMKIVNKIEEFENLFLTAKQEAKKFFGNDEVYIEKFFQNPRHIEVQVLSGKNRTVHLHERDCSVQRRHQKLIEETPSPVLNKSIRKDLFEKTINMVSQIGYEGAGTVEFIYEDEKFYFLEMNTRVQVEHPVTEMVTGIDIIKEQINIAFTGETALTQNDINPRGHAIECRINAEDPSKNFQPSPG
>MP0311_megahit_131697_3-164
NRTEAIQRTLRSLDEFVIEGITTTIDLHRTLLKHKKFINSDFNVTWLDKDKLI*
>MP0311_megahit_131759_179-1009
AADMEEAFMTARAEGKAAFGNDEVYIEKYLTNPRHIEIQVFGDGKGSALHLGERDCSLQRRHQKVWEEAPGPVITEAERKEIGEKCAEAVAKINYIGAGTIEFLYENGEFYFIEMNTRLQVEHPVTEAIFGVDLVREQIRVASGLPMSFKQEDLTINGHSIEVRINAEKLPSFAPSPGTITAYHAPGGLGVRIDSALYDGYKIPPYYDSLIGKLIVHGRDRDEAIARLERALGELIVDGVDTTLPLFAALVNAEDVRKGSYNIHWLEHWLVKTYQT*
>MP0311_megahit_132729_109-1128
MFKKILIANRGEIAVRVIRACKEWGISTVAVHSDVDKESMHVKLADESVCIGSHKPINSYLNIPSILSAVELTNSDAVHPGYGFLSENFEFARILEENKIKFIGPSSQLIKMMGDKIQAKKIAKEYGLPVIEGSDGGISDIHEAKKICNKIGFPILIKASGGGGGKGIKIVNEKNEFEECFKTAKIEAQKYFANDEVYIEKFFQNPRHIEVQVLSGKNRTVHLYERDCSVQRRHQKLIEETPSPVLSENVRNDLLDRTVKMVEKINYEGAGTVEYIYENGKYYFLEMNTRVQVEHPVTEVVTGIDIIKEQIRIAFYGDTSLKQSDIQPRGHAIECRINAE
>MP0311_megahit_133233_1753-3090
MFKKILIANRGEIAVRVIRACKEWGISTVAVHSDVDKESMHVKLADESVCIGSHKPINSYLNIPSILSAIELTNADAVHPGYGFLSENYQFAKILEDYKIKFIGPSSKLIKMMGDKIEAKKIAKENGLPIIEGSSGGISNINDAKNLCKNIGFPILIKAAGGGGGRGMKIVKDINEFEKQFTNARLEAKKYFANDEVYIEKFFQNPRHIEVQVLSGKNRTVHLYERDCSVQRRHQKLIEETPSPVLSDDVRKDLLEKTVKMVEKINYEGAGTVEFIYENGKYYFLEMNTRVQVEHPVTEVVTGIDIIKEQIRIAYHGETSLKQEDIIPRGHAIECRINAEDASKNFQPSPGLIKMCHQPSGFRTRVDSSIYQGYKVTPYYDSMICKLICHGRDRYEAIQRTKRSLDEFVIDGITTTIELHKKLLKHKKFIDSDFNVNWLDNEKII*
>MP0311_megahit_133414_630-1469
MMFKKILVANRGEIALRIIRTCKEMGILSVAVYSKADEESLHVKFADEAVCVGPAESINSYLKASNILAAAEITNADAIHPGYGFLSENSKFSKMCEEHQIKFIGASSKMIEKMGNKSTAKATMKSAGVPIIPGSEGIIDSYKNALKIARKIGYPVMLKASSGGGGKGMRSVWSENELEPAWNSARQEALSSFNDDSMYMEKLIEEPRHIEIQVVGDRYGKACHLSERDCSIQRRHQKLTEETPSPFMTEKLREKMGKAAIKAAEFIKYEGAGTVEFLVD
>MP0311_megahit_133613_2-658
PTDWHLNSEIMDQAEQVLQASYKRQIDLFSIEELQAETLICCNEIWAKNPGRRLRFKHIGGGGGKGQRVIQSEAEIEAAVKAVLIESRVTGPGDNKTFLIEMNIEDTRHNEVQLLGNGQWCIELGGRDCSLQMHEQKLVELSLTEELLEQTTAEYLEAGKNRQAEVLKQDLIVLREMCKQAQDFGSALGLDNVSTFECIVEEDQHYFMEVNTRIQVEHR
>MP0311_megahit_134219_1-351
MFKKVLIANRGEIAVRVIRACKEWGIGTVAVHSDVDSDSMHVRLADESVCIGSHEPRNSYLNIPAIMSAVDVTGAQAIHPGYGFLSENYKFAEIVQKHGVKFIGPGSEIIKKMGDKI
>MP0311_megahit_134692_1-729
MLKKVLIANRGEIALRIVRACNELGIKTLAVYSEADEQSLHVQLADEAICIGPAAGNLSYLKADRIIAAAEIADVDAIHPGYGFLAENADFAEQCAQCNIKFIGPGKEAIVNFGDKAKARDVAIQAKVPVIPGSDGTVDNEKEALRVAKKIGYPVIIKAVAGGGGKGMRTARNAMAFAKEYNNARSEAEKAFGNGAVYLERFLEAPRHIEIQLLGDQHGNVIHLGERDCSVQRRHQKVIEEAP
>MP0311_megahit_134963_342-623
FINVPGGRGIRVDTALYTNYKVNPHYDSLVLKIISKAKDRNEAISIMKRSLDEIIIDGIDTNIELHKWILDQKEFKDGIYNTNWLEKNISKFN*
>MP0311_megahit_135057_3-167
RNRTEAIQRTLRSLDEFVLEGITTTIDLHKKILKHKKFLNSNFDTNWLEKEKFF*
>MP0311_megahit_136091_2-514
YIEKFFQNPRHIEVQVLSGKNRTVHLHERDCSVQRRHQKLIEETPSPILDESVRKDLFEKTVSMVSQIGYEGAGTVEYIYEDGKFYFLEMNTRVQVEHPVTEMVTGIDIIKEQIWIAFSGETALKQKDVNPRGHAIECRINAEDPSKNFQPSPGTIGMCHQPSGFRTRVDG
>MP0311_megahit_137394_1-588
RACKEWGISTVAVHSDVDSESMHVRLADESVCIGSHQPQNSYLNISSIMSAVDLTGAEAIHPGYGFLSENSKFSEIVNKHGIKFIGPSAKIISQMGDKIEAKRIAKKYGLPVIEGSEGGVKSIDEAKSICKEIGYPVLIKAAGGGGGKGMKIVEEENQLESLFLTAKNEAKKFFGNDELYIEKYFKNPRHIEVQIM
>MP0311_megahit_137991_333-635
PSPGKVNFINIPGGRGVRVDTALYTNYRVNPHYDSLILKIISKGKDRSEATSIMKRSLDEIIIDGIDTNIELHKWILNQKDFIKGIYNTNWLEKNISKFN*
>MP0311_megahit_137994_435-674
MFKKILVANRGEIAVRIIRACKELNIKTVAIHSDVDTEAMHVKLADESVCVGSALPNNSYLNIPSIISAIEITGADAVHP
>MP0311_megahit_139078_45-527
EMNTRVQVEHPVTEVQTGIDIVKEQLWIAFTGNTALKQNDINPRGHSIECRINAEDPSKDFQPSPGIISVCHQPSGFRTRVDGSIFQGCKVTPYYDSLIAKVICKGRNRTEAIQRTLRSLDEFVLEGITTTIGLHKKILNHKKFQDSSFDTNWLGKEKFY*
>MP0311_megahit_141455_306-788
MFSKVLVANRGEIALRIIRACRELDVVSVAVYSEADVDSLHVQLADEAVCIGPGPSKDSYLKPDRIIAAAEVTEAEAIHPGYGFLSENARFAEICESCNIKFIGPSADLIRAMGDKNTARATATKHGVPVTPGTDGVMGSEEEALEAARKIGFPVMIKATA
>MP0311_megahit_144564_490-630
RMNRSLDEFVIDGITTTIPLHKKLLNHKKFIESDFNVSWLDNEKII*
>MP0311_megahit_144628_1-153
EAIQRMNRSLDEFVIEGIVTTIPLHKKLLNHKKFINSDFNVSWLDNEKII*
>MP0311_megahit_144809_3-194
MICKLICHGRNRTEAIQRTLRSLDEFVIEGITTTIDLHKKLLKHQKFINSDFNVTWLDKDKLI*
>MP0311_megahit_144935_3-836
IRTCKEMGIKTVAVYSTADKDSLHVRFADEAVCVGPAASTDSYLKIPNIIAAAEITNSDAIHPGYGFLSENAQFSRICDEHKIKFIGALPEQIEGMGDKASAKETMKKAKVPTIPGSDGLLKDFLQAKKIAHQIKYPVILKATAGGGGRGMRLCWDDKQLEEGWHSARQESAAAFGNDGMYLEKYIEEPRHIEIQIAADQFGNVCHLSERDCSIQRRHQKLVEETPSPFMTDALRKKMGEAAKKAALAVNYEGVGTVEFLVDKHRKFYFMEMNTRIQV
>MP0311_megahit_145093_1266-1493
SGYKVPPYYDSLLAKIITTANTRKSCIKRMLSALDEFFVEGISTNHSLHQKLLKDEVFCQNKHNINYLEESFIKK*
>MP0311_megahit_145243_1-297
MFKKILIANRGEIAVRVIRACKEWGISTVAIHSDVDRESMHVKLADESVCVGPHQPANSYLNIPAIMSAIELTNSEAVHPGYGFLSENFNFAKILEENN
>MP0311_megahit_145791_3-740
MIQRVLVANRGEIACRILRACREAGLSSVAIYAQNDQESMFRELADQSVLLEGDTIAETYLNGAAIIKAAKETGADAIHPGFGFLSERAEFAQAVMDAGLIWIGPSPQAIEQMGDKMSARQIMKAAGVPVIPGVEIEEEDESLAMEAIRNAAEATGYPLLLKATAGGGGKGMRVVHAADGLENGAASARREALAAFGDGRVYVEKLLMKSKHVEVQVLADTHGRCIHLGERECSVQRRHQKVFEEA
>MP0311_megahit_149011_3-395
NAGDKISGKDYFPMLHSIQCRINAEDPHKNFMPSPGKITNYHTPGGHGIRIDTHVYASYIIPPFYDSMISKLITVAQTREEAITKMKRALEEYIIEGVKTTIPFHLQLMDDKDFKKGNFTTKFMETFEIK*
>MP0311_megahit_149587_639-839
YDSMIAKLIVTSQNRIEAIEKMRRALDEFVIEGIKTTIPFHRQLMDDPRYVSGDYTTKFMEDFKIK*
>MP0311_megahit_150277_2-661
NDEVYIEKFFQDPRHIEVQVLSGKNHTVHLHERDCSIQRRHQKLIEETPSPILNDEIRNDLFQKTVNMVSKIGYEGAGTVEFIYEKGKFYFLEMNTRVQVEHPVTEMVTGIDIIKEQIWIAYTGKTALQQKDVNPRGHAIECRINAEDASKSFQPSPGKITMCHQPSGFRTRVDGAIYQGYKVTPYYDSLICKLICHGRNREEAIQRMMRSLDEFVIEGI
>MP0311_megahit_150513_1-612
EAKKYFGSEDVFIEKYFQNPRHIEVQILSDGTNTIHLGERDCTIQRRHQKLVEETPSPVISKDERKNLLDTCVKSISNLGYHGAGTIEFIYENGEFYFLEMNTRLQVEHPVTEVVTGVDIVKRQIEIAATNKLSLKQSEVKFSGHAIECRINAENYLKNFQPSSGIINILHQPSGPGTRVDACIFQGCKILPYYDSLIAKLICY
>MP0311_megahit_150708_197-1087
MINKILIANRGEIAVRIIRTCKEMGLKTVAVYSKADADSLHVRFADEAVCIGPAASSESYLKISNIIAAAEITNSDAIHPGYGFLSENENFSKICKENGIKFIGASPKMIKGMGDKAAAKQTMKKAGVPTIPGSKGIIPNFKNCKELAKKIGYPVMLKATAGGGGKGMRLVWKEDDLEDAWKSAKQEAKASFANDGMYMEKFIEDPRHIEIQIIGDKTGKAAHLSERDCSIQRRHQKLAEETPSPFMTTKLRKRMGEAAIKAAEAVKYEGVGTVEFLVDKHRDFYFMEMNTRIQVEH
>MP0311_megahit_151995_1-684
MFKKVLIANRGEIAVRVIRACKEWGIGTVAVHSDVDSESMHVRLADESVCIGSHQPQNSYLNISSIMSAVDLTGAEAIHPGYGFLSENAKFSEIVSKHGIKFIGPSAEIISKMGDKIEAKRIAKKYGLPVIEGSEGGVKSLSEAKEIAKKIGYPILIKAAGGGGGKGMKIVEKDSQLENLFLTAKSEAKKFFGNDELYIEKYFMNPRHIEVQVMSGKNKTVHLGERDC
>MP0311_megahit_152350_484-1128
RRHQKLIEETPSPVLNDDLRNDLFEKTVNMVSKIGYEGAGTVEYIYEDKKFYFLEMNTRVQVEHPVSEMVTGIDIVKEQIWIAFSGETALNQKDVNPRGHAIECRINAEDPSKGFQPSPGLIGMCHQPSGFRTRVDGAIYQGYNVTPYYDSMICKLICHGRNRTEAIQRTLRSLDEFVIEGITTTIDLHKKLLKHQKFINSDFNVTWLDKDKLV*
>MP0311_megahit_152440_3-470
MFKKILIANRGEIAVRIIRACKEWGIQTVAIHSDVDKESMHVKLADESLCVGSRQPIDSYLNIPSILSAIEITNAEAVHPGYGFLSENYNFAKILKDNDIKFIGPSPEIIKMMGDKIQAKNTAKKYGIPVIEGSEAGVSSLEIGKNIAKKIGYPIL
>MP0311_megahit_152667_775-1593
MFKKVLIANRGEIAVRIIRACKEWGIGTVAVHSDVDSDAMHVRLADESVCIGSHQPQNSYLNVSSIMSAVDLTGAEAIHPGYGFLSENAKFAEIVEKHGIKFIGPKADLISKMGDKIEAKRIAKKYGLPIIEGSEGGVKSLSEAKSICKDIGYPVLIKAAGGGGGKGMKIVEEEDNLENLFLTAKSEAKKYFGNDELYIEKYFKHPRHIEVQIMSGKNKTVHLGERDCTVQRRHQKLIEETPSPVLTDQQRKDLLEKTVKMVEKIGYEGAGTV
>MP0311_megahit_152754_2-226
YEMPGCFDSLLAKLLTWGPDRESAIRRMRTALDETLITGVDHLIPLHRRIMDEEDFQNGNVTIAYIEEHQELLG*
>MP0311_megahit_155359_1-561
PCVPGSNGVIKNFEEAAEVAVKIGFPLIVKASAGGGGKGMKLVLNNSSLESAFKSAKKEAEAAFGNDEVYIEKYLTNPKHIEIQIIGDGKGNAVHLAERDCSIQRRHQKILEEAPSTILSNNERSDIGKICVNAISKLKYSGVGTIEFLYSNNEFYFIEMNTRIQVEHPITEEIFGIDLIKEQLKIS
>MP0311_megahit_155570_332-583
PGTRVDACIFQGCKILPYYDSLIAKLICYGKDRSSAKTRLKRALDEFVINGIDTTIDLHKKIVNHKDFIDCKFDVNWLSKTKL*
>MP0311_megahit_156003_303-539
MFKKILVANRGEIAVRVIRACKEWGIQTVAIHSDVDRDSMHVRLADESICVGPHQAVNSYLNIPAIMSAIELTNSEAVH
>MP0311_megahit_156481_3-134
MFKKVLIANRGEIAVRIIRACKEWGINTVAVHSDVDADSMHVRL
>MP0311_megahit_156786_597-857
SGFRTRVDGAIFQGYKVTPYYDSMICKLICHGRNRIEAIQRMNRSLDEFVIEGIKTTIPLHKKLLNHDKFLKSNFNVSWLDNEKLI*
>MP0311_megahit_157282_99-956
AGGGGKGMKIVKKEEEFETLFSTAKTEAQKYFGNDEIYIEKFFLNPRHIEVQVLSGKNRTVHLHERDCSVQRRHQKLIEETPSPVLNDMIRKDLFEKTVKMVSKIGYEGAGTVEFIYEDGKFYFLEMNTRVQVEHPVSEMVTGVDIIKEQIWIAYTGETALEQSDIVPRGHAIECRINAEDPSKNFQPSPGTIRMCHQPSGFRTRVDGAIFQGYKVTPYYDSMVCKLICHGRNRTEAIQRMNRSLDEFVIEGINTTIPLHKKLLNHKKFIDSDFNVSWLDNEKII*
>MP0311_megahit_157388_3-464
MIRKILIANRGEIALRIVRACRELGIRTLAVYSEADEQSLHVQLADEAICIGPAPGSESYLRADRILSAAEIADVDAIHPGYGFLSENAEFAEQCESCNITFIGPKSATINQMGDKAKARDAMAKAGVPIIPGSEGALANEKAATKVAQTIGFP
>MP0311_megahit_157603_3-392
MSFKVLIANRGEIALRALRACRELGIKTVGVYSEGDRDLKHLRFVDESVCIGPPSPIESYLNIPSILSAAELTEVDAIYPGYGFLAENHEFAEQCNKSGFKFIGPSSETIKTMGDKITAKNFVEKFNIPT
>MP0311_megahit_158735_3-467
MIKSILIANRGEIACRIIRTAKKLGIKSYVIYSTEDESSLAVKLADKSFLLKSTYSEKKEYLDGEQIIRIAQKNKIEAIHPGYGFLSENSNFAKLVEDNGIKFIGPPYKAIEIMGDKIISKKHAKNIDVSTIPGLQDEIKSYEDAIKAADKIGFP
>MP0311_megahit_158795_1-996
PSKVLDNALRKNIIDCAIQICKKLKYKSLGTVEFIYDNKTKNFFFLEVNTRIQVEHPITEEVTGIDLVSLQLKIAQGEKINLKQDRIISKGYAIEARLYAENPESNFLPTAGRIHKIIFPKIEGVRIESDLKKHDLINIYFDPMLAKIIAHDTTREKAIAKLIYALSKLVLLGPVTNIELLKNILSSNSFLRGEYDTNFIIDNKQITQTKRTQSEIQNIVIVATLHRWSKRNLEKKLLKNLPSGWRNNFYTKQTERYFLGDQDIICEYKIQNQKFIFSFNNLNYNVSMIKSNGNELHAEIDGVFQKYHIIEIDNLIYIHSMDLGNFSLEVAD
>MP0311_megahit_159582_1-717
EIAVRIIRACKEWGISTVAVHSDVDSESMHVRLADESVCIGSHQPQNSYLNISSIMSAVDLTGAEAIHPGYGFLSENSKFAEIVKKHGIKFIGPSSDIIKKMGDKIEAKKIAKKYGLPVIEGSDGGVRSIDEAKTVTKKIGYPVLIKAAGGGGGKGMKIVDDENNLEEMFLTAKSEAKKYFGNDELYIEKYFKNPRHIEVQVMSGKNRTVHIGERDCSVQRRHQKLIEETPSPVLSDEQ
>MP0311_megahit_160353_1-558
IKKMGDKITAKSIVTKYGIDGVPGFNNELPDDDEEISQIANEIGYPLIVKATAGGGGRGMKIVRSSKELINSVQIAKQEALNGFGSDVVYFEKFIENPRHIEVQVVGDGKGNAIHLGTRDCSIQRRHQKLIEEAPAKDVNKEKLDGVLENCVNLCKNLNYEGVGTLEFLYENECFYFLEMNTRIQV
>MP0311_megahit_161308_1-339
ECRINAEDASKNFQPSPGIINMCHQPSGFRTRVDSSIYQGYKVTPYYDSMICKLICHGRDRYEAIQRTKRSLDEFVIDGIITTIDLHKKLLEHKKFINSDFNVNWLDNEKII*
>MP0311_megahit_161593_1-465
LQVEHPVTEEAYDIDLVKYQIMVAAGYKLDLKNIKKENHTIECRINAENAKDFSPSPGIVKFINVPGGRGVRIDTALYTNYKVNPHYDSLILKIVSKGKDRNEALSIMKRSLDEIIIEGIDTNIELHKWVLSQKDFINGNYNTNWLEKNISKFT*
>MP0311_megahit_162004_2-310
MFKKVLIANRGEIAVRVIRACKEWGIETVAVHSDVDSDSMHVRLADESVCIGSHQPQNSYLNISSIMSAVDLTGAEAIHPGYGFLSENAKFSEIVNKHGIKFI
>MP0311_megahit_163201_1-549
IPSIISAIEITGADAVHPGYGFLSENDKFSKILNSHKVKFIGPSSKSILELGNKSNALNLASDFGLPILGDKNSKNIENTSDAQKKADEIGLPIVIKAAYGGGGKGMRVFNYKNEIDKFFSQLKAEAKNYFGDDTMYAEKYLTNAKHIEFQVISDPKNNYAEIVGQRDCSIQRKNQKIIEEIP
>MP0311_megahit_163754_2-397
AGNELKIKQKDIKKNGHAIECRINAEDPETFIPSPGKVTEYDPPGGIGVRVDSHLYAGYTVSPYYDALIAKICAHSYDRKSAIKRMSFALEEFFIDGIKTNKDLQEIIMQEPNFFEGKISINYLKDILSID*
>MP0311_megahit_165525_334-1134
LFLTAKTEAKKFFGNDEVYIEKFFQDPRHIEVQILSGSNGTIHLYERDCSVQRRHQKLIEETPSPILNDDVRKELLQKTVKMVSQIGYEGAGTVEFIYENNKFYFLEMNTRIQVEHPVTEVVTGIDLIKEQIWIAYTGKTALSQSDIKPRGHAIECRINAEDASKNFQPSPGIISMCHQPSGFRTRVDGAIYQGYKVTPYYDSMICKLICHGRNRTEAIQRMKRSLDEFVIEGISTTIELHKKLLDHEKFINSDFNVSWLDNEKII*
>MP0311_megahit_167573_1952-2314
MKKFFEKVLIANRGEIALRVHRACKELGIKTVAVHSSADNEAMHVKLADESVCIGPPQAKDSYLNIPSIISACEITGAEAVHPGYGFLSENAHFAEILEAHNLTFIGPSSEHIQIMGDKIT
>MP0311_megahit_169027_1-531
DIGYPVIIKATAGGGGRGMKVANSEADIEQAFMTARAEAKAAFGNDEVYIEKYLTTPRHIEIQVFGDGKGQAVHLGERDCSLQRRHQKVFEEAPGPCISSEERERIGATCAEAVAKINYIGAGTIEFLYENGEFYFIEMNTRLQVEHPITESIFGVDIVREQIRVAAGLKMTFRQEN
>MP0311_megahit_169986_3-1061
GIKTVAVHSTVDRQLPHVKMADESVCIGKADPSKSYLNIPSIISAAELTNADAIHPGYGFLSESATFAEIVESNKFIFIGPPSSVLKKMGDKIKAKKAMKDFGVPCIPGYDGVLPDDVKSNIKEAKKIGFPIMLKAIHGGGGRGMMIVQSEDEFANAMKITKTEAENAFGNGDLYFEKFFDKPRHIEIQVMCDNYGNAIHLGERDCSLQRRNQKVIEETTAINISREKINDIGTICTDACKQLGYRGAGTFEFLYQDGQFSFIEMNTRIQVEHPVTELLTGIDLISEQIKVASGEKLNLTQKDIEFKGHAIECRINAEDPNNFMPSPGLIRVFHPPGGPGIRTDSHIYSGYTV
>MP0311_megahit_170635_671-877
PYYDSMICKLICHGRNRLEAVQRMNRSLDEFVIEGITTTIPLHKKLLNHKKFLNSDFNVSWLDQEKII*
>MP0311_megahit_172558_1-354
NHTIECRINAENAKDFSPSPGTVKFINVPGGRGVRVDTALYTNYKVKPHYDSLVLKIISKGADRNESISVMKRALDEIIIDGIDTNIELHKWILKQKEFISGIYNTNWLEKNISKFN*
>MP0311_megahit_172721_167-1525
MLKKVLIANRGEIALRIIRACKDLKISTVAIHSTADTNSMHVRMADESVCIGPPKAGDSYLAIPNIIAACEISGADAVHPGYGFLSENPKFAQVLSDHEITYVGPSSKHIELMGDKVTAKKTMQELGVPCVPGSDGVIKNLKEAKEIALKIGFPLIVKASAGGGGRGMKLVLNSNSLESAFKSAKKEADAAFGNDDVYIERYLTNPKHIEIQIIGDGKGNAVHLAERDCSIQRRHQKILEEAPSTVLNNNERSKIGRICVNAISKLKYSGVGTIEFLYSNNEFYFIEMNTRIQVEHPITEEIFGVDLIKEQLKISSNYPLSFKQEDLQIKGHAIECRINAEKIPEFSASPGKIDTYHAPGGLGVRIDSAIYAGYIVPPYYDSLICKLIIHGENRQEAIQRLERALSELIIDGISTTAEIFNIILKNRNFIDGSYDISWLENLLDEQKKVKKN*
>MP0311_megahit_172993_1-519
EYIYEDGKFYFLEMNTRVQVEHPVSEMVTGIDIVKEQIWIAYSGNTALNQTDVNPRGHAIECRINAEDPSKDFQPSPGLIGMCHQPSGFRTRVDGAIYQGYKVTPYYDSMICKLICHGRNRTEAIQRTLRSLDEFVIEGITTTIELHKKLLKHKKFLNSDFNVTWLDKDKLI*
>MP0311_megahit_173822_412-627
PPNYDSMIAKIIAYGEDRTSAIKKMLFALDETVIEGIKTNIKLHKRLLKSDFFTTGDFTINTLNAFIKDTK*
>MP0311_megahit_174148_3-362
MEIPIYYDSMLSKLITYGKDREEAISRMKRAIMDYTVVGVKTTLPFAFFVMNNKFFIDGQYDTHFVEKHFTDPLILDYCCEEEAKIATLLANHLQTKIISVNNFDTKTENISKWKKNRS*
>MP0311_megahit_175196_2-667
LSERDCSIQRRHQKLVEETPSPYMTDELREKMGEAAIKAAEAVKYEGVGTVEFLVDANRDFYFMEMNTRIQVEHTITEEVVNYDLIKEQIKLAAGENISGKNYYPQMHAIQCRINAEDPARNFAPCPGRITDYHAPGGHGVRLDTHVYSGYQIPPFYDSMISKLIVVAQTREEAILKMQRALDEYVIEGIKTTIPFHQRLMRHDRFRSGDFTTKFMEEEDV*
>MP0311_megahit_175539_1-795
VADAAFANGGLYLERWIAKPRHIEYQILADEYGNAMHLYERECSVQRRHQKLIEESPAPGIDAKVLREQAQRGADICAQLGYNNLGTMETLYSDGDSGFLEMNTRIQVEHGVTEEVTGIDLVQQQILLSAGADLPAHPSAMKGHAIEVRLYAEDAQTLMPSTGMLRAFDMPKLFGVRVETGYQQGQEVSPYYDALLAKMIATGSTREQAIGRAVVALQAFTIEGVSTNAALLLRVLRSPDFLQGNIDTGMVERMLRQGSRIPAL*
>MP0311_megahit_178159_1-423
DLVKYQIMVAAGYEIDLTNLIKRNHTLECRINAENAKDFSPSPGKIKFINVPGGRGVRVDTALYTNYKVNPHYDSLILKIISKGKDRDESISIMKRALDEIIIDGIDTNIELHKWILNQKDFVKGNYNTNWLENNIAKFN*
>MP0311_megahit_179898_3-116
MFKKVLIANRGEIAVRIIRACKEWGISTVAVHSDVDSE
>MP0311_megahit_180012_3-524
AMHVKLADESVCIGPASSLKSYLNIPAIISACEVSGADAVHPGYGFLSENFGFVEKLEAHNIKFIGPKSEHIKMMGDKILAKESARNLGLPTIPGSSGEIKNAKEAITVANELGYPVIIKASSGGGGRGMVKVFRKEDMDESLKKASTEAEKSFNDGRVYIEKYLQNPKHIEIQ
>MP0311_megahit_181024_3-509
IDKYFSQLKAEAKNYFGDDTMYAEKFLTNAKHIEFQIISDPKNNYAEIIGQRDCSIQRKNQKIIEEIPSEFVKINNLEKIKKNIKDLLLENKYEGVGTLEFLYQDNEIFFIEMNTRLQVEHPVTEEAFDIDLVKSQIMVAAGYKIDLSDVMKKNHSIECRINAENAKDF
>MP0311_megahit_181323_3-590
RKDLFEKTVNMVSKIGYEGAGTVEFIYEDGKFYFLEMNTRVQVEHPVTEMVTGIDIIKEQIWIAFSGETALKQSDINPRGHAIECRINAEDPSKNFQPSPGTIGMCHQPSGFRTRVDGAIFQGLKVTPYYDSMVCKLICHGRNRIEAIQRMNRSLDEFVIEGIKTTIPLHKKLLNHNKFLKSDFNVSWLDNEKII*
>MP0311_megahit_182660_2-682
PQNSYLNIPALMSAIELTNAEAVHPGYGFLSENTNFAKMLEENKIKFIGASSKLIAMMGDKIQAKRIAKENGLPVIEGSEGGVKDISQAKELCKKIGFPILIKASGGGGGKGMKIVYKEEEFETLFSTAKSEAQKYFGNDEVYIEKFFQNPRHIEVQILAGKNRVVHLHERDCSVQRRHQKLIEETPSPVLNNEIRKDLFEKTVNMVKNIGYMGAGTVEFIYEDGKF
>MP0311_megahit_183617_1091-1600
MFKKILIANRGEIAVRIIRACKEWGIQTVAIHSDVDKESMHVKLADESLCVGPRQPIDSYLNIPSILSAIKVTNADAVHPGYGFLSENYNFAKILRDNNVKFIGPSPEIIKMMGDKIEAKNTAKKYGIPVIEGSDGGISNLEMGKNIANKIGYPILIKAAGGGGGKGMKI
>MP0311_megahit_184582_3-821
KEMGINTVAIYSTADKESLHVRFADEAVCIGPAISKESYLNIPRIMAAAEITNSDAIHPGYGFLSENAEFSKICNESDIKFIGPDWKMIQQMGDKVTAKETMKKAGIPTVPGSNGLIESISDGKKLANKIGYPVILKATAGGGGKGMRIVNNEKDFDSAWNSAKTESEASFSNSGLYLEKFIVKPRHIEIQVMGDQYGNVSHLSERDCSIQRRHQKLIEETPSPFVDDELRNRMGEAAVKACKFIKYEGAGTIEFLVDANKDFYFMEMNTRIQ
>MP0311_megahit_184804_2-550
MNTRLQVEHPVTEEILGVDLVELQINIAAGKKLDIDIDKVIPSGHAIEARIYAEDPKNDFLPSPGLIQALNLPKEGRFDFGVRSGDYVSTFYDPMLGKIIVHANDRDEARTKLIGCLEELKVQGIKTNTDFLSYILNGEIFRKDIIQITDLDDLALKFKRLSPNPTDIVAATLIILNAEAQFK
>MP0311_megahit_185152_2-559
PVVPGSEGALTDPNHAASVAQEIGFPVLIKAAHGGGGKGIGVVEDPDWFPSTFSRMSQEALSAFGNGDLYLEKYITSMRHLEVQVLRDTKGNSKLLGIRDCSVQRDYQKLIEESVFNIPKKTQQILFDHALKLINHIDYVGAGTVEFIYDLKEKQVYFMEMNTRLQVEHPVTEMVSQVNLVQQQFE
>MP0311_megahit_187674_3-893
LEIGYPVMLKATAGGGGKGMRMAKDPNDLMKAWEVARQESKSAFDNDDMYLEKFIEDPRHIEIQIMADSKGRACHLSERDCSIQRRHQKLIEETPSPFMTKPLRKAMGEAAVRAAEYIKYEGAGTVEFLVDKHKNFYFMEMNTRIQVEHPITEQVIDYDLIREQIKVAAGELIKGKNYFPKLCSIECRINAEDSENDFMPNPGKILNLHFPGGHGVRIDTHVYSGYIIPPHYDSMIAKLITTAQTREEAINKMKRALDEFVIEGVKTTIPFHKKMMEHPDFISGNYTIRFMESSEV*
>MP0311_megahit_189534_3-284
MFKKILIANRGEVAVRIIRACKEWGISTVAIHSDVDKESMHVKLADESLCVGSHQPSDSYLNIPSILSAIEVTNSDAVHPGYGFLSENYNFAKI
>MP0311_megahit_191774_2-694
SQVNLVQQQFEIAQGKNIAQLPVRFDGHAIEVRVNAERVEVQDNGSLNFVPEPGYVGEVHFPDETHVRVISAVEEGSLVPPYYDSMIAQIICWGSSRKEACSRMLDYLGKVRLEGISTNLALSRMILSDAEFLKGRFDTGFLKGFLERIDFNELKSRIEHDSGDSGKGLSQEELLVPETNEIKVISPQMGGFYLSPSPEEDPFVREGQVIDIEQPICLLESMKVFSEINLA
>MP0311_megahit_191890_404-655
YAGYVIPTYYDSMIGKIIVHAKNRDRAIIRMQRALEETIIDGPKTTIPYQMAIMKDEVFRKGIFDTSFLETFNYETKDEEEQE*
>MP0311_megahit_192286_225-1562
MFKKVLIANRGEIAVRVIRACKEWGINTVAVHSDVDADSMHVRLADESVCIGSHQPQNSYLNISSIMSAVDLTGAEAIHPGYGFLSENAKFSEIVNKHGIKFIGPSADIISKMGDKIEAKRIAKKYGLPVIEGSEGGVKSLDEAKSICKQIGYPILIKAAGGGGGKGMKVVEEESKLENLFLTAKSEAKKFFGNDELYIEKYFKNPRHIEVQIMSGKNKTVHLGERDCSVQRRHQKLIEETPSPVLSDKQREELLNKTVKMVEQIGYEGAGTVEFIYENGKFYFLEMNTRVQVEHPVTEVQTGIDIVKEQLWIAHTGNTALNQDDIMPRGHSIECRINAENPAKDFQPSPGTISVCHQPSGFRTRVDGSIFQGCKITPYYDSLIAKVICKGRNRTEAIQRTLRSLDEFVLEGITTTIELHKKILNHKKFVNSDFDTNWLGKEKFF*
>MP0311_megahit_193339_1-249
RLDTFIYSGYKVPHYYDNLLAKLISTGRTRNHAIKRALRSLNEIVIDGIDTNIELHKKILSSPEFKNGGVAINWLENNIETL*
>MP0311_megahit_193420_164-1501
MFSKILIANRGEIALRVIRTCKEMGIKTVAVYSTADAESLHVRFADEAVCVGPGPSSESYLNIPNIIAAAEITNADAIHPGYGFLSENAKFSKICSENGIKFIGASPEMIEGMGDKAAAKETMRMAGVPTIPGSDGLIKDFPHCKKLAKEIGYPVMLKATAGGGGRGMRLVWKATELEAAWDSARQESAAAFGNNGMYMEKFIEDPRHIEIQIIGDSSGKACHLSERDCSVQRRHQKLVEETPSPFMTDELREAMGNAAVKAAESVKYEGAGTVEFLVDKNRNFYFMEMNTRIQVEHPITEEVVDYDLICEQIKVAAGIKISGKNYYPQLHAIECRINAEDPYNDFRPSPGKITNFHAPGGHGIRIDTHVYANYIIPPNYDSMIAKLITVAQTREEAIAKMKRALEEFVIEGIKTTIPFHLQLMSNEDFIKGKYTTKFMDDFKLK*
>MP0311_megahit_193956_3-281
MFKKILIANRGEIAVRIIRACKEWGISTVAIHSDVDKDSMHVRLADESICVGPHQPNLSYLNIPAIISAIELTGAEAVHPGYGFLSENFEFAK
>MP0311_megahit_194145_732-2066
MFKKILIANRGEIALRIIRTCKEMGIKSVAVYSTADAESLHVKFADEAVCIGPSQSIHSYLKPSNIIAAAEITNADSIHPGYGFLSENSKFSKMCSEHDIKFIGASSDMISKMGDKASAKETMKKAGVPTIPGSDGIIKNLTSAKATAKKIGFPIMLKASSGGGGKGMRAVTNLSELEKAWESAKIESKAAFGDDSMYMEKFIEEPRHIEIQIVGDSFGKACHLSERDCSIQRRHQKLTEETPSPFMTNELREKMGKAAVKAAEFIKYEGAGTIEFLVDKNRNFYFMEMNTRIQVEHPVTEQVIDFDLIREQISVAAGIPISGNNYYPKLHSIECRINAEDPFSDFRPSPGEITNLHVPGGHGVRLDTHVYSGYTIPPFYDSMIAKLITTAQSREEAINKMKRALDEFVIEGIKTTIPFHRKLMDDPKYISGDYTTKFMDSFKM*
>MP0311_megahit_195170_730-1434
QILAGKNRTVHLHERDCSVQRRHQKLIEETPSPVLNEDLRKDLFEKTVNMVSKIGYTGAGTVEFIYEDNKFYFLEMNTRVQVEHPVTEMVTGIDIIKEQIWIAFSGDTALNQNDINPRGHAIECRINAEDASKNFQPSPGIINMCHQPSGFRTRVDGAIYQGYKVTPYYDSMICKLICHGRNRTEAIQRMNRSLDEFVIEGITTTIPLHKKLLNSKKFIESDFNVSWLDKDKII*
>MP0311_megahit_195341_165-758
DKRQEIYQQCIEACRQLDYVSAGTFEFLYENDNFYFIEMNTRIQVEHPVTESVTGIDLVKLQLRIARDEEIKIKQEDIILKGHAIECRINAENSETFLPSPGKILEYHAPGGIGVRMDSHLYKDYVVPPYYDSLIAKVICRANDREDARARLERALDEMYVLGIDTNLEMHRKLINDPNFINGTFNINYLENLNKEK*
>MP0311_megahit_195468_644-847
MFKKVLIANRGEIALRVIRACHELDIKTVAIYSTVDELSLHVKFADEAVCIGPPQSKDSYLNIPRIIA
>MP0311_megahit_195749_1-444
DLVCEQIKIASGQKLSFKQNDIVFNGHAIEFRINAENPNNFLPSPGKIKTFHPPGGPGVRVDSIVYQGYQIPPYYDSLISKLIVFGSDRENCLSRSERALDEFIIEPIDTSIELHKKLLRNKDIINGAYSIKWLEEIFLPTLNKTYG*
>MP0311_megahit_195880_3-476
MFKKILIANRGEIAVRIIRACKEWGIQTVAIHSDVDKESMHVKLADESLCVGSRQPVDSYLNIPSILSAIEVTNSDAVHPGYGFLSENYNFAKMLKDNSIKFIGPSPEIIKMMGDKIEAKNTAKKHGIPVIEGSEGGVSSLDMGKSIAKKIGYPILIK
>MP0311_megahit_196424_1-219
VNPHYDSLILKIISKGTNRNESISIMKRALDEIIIDGINTNIELHKWILNQNDFINGIYNTNWLEKNIAKFS*
>MP0311_megahit_197431_1-816
ESAFLTARAEGKAAFGNDEVYIEKYLTTPRHIEIQVFGDGKGRAVHLGERDCSLQRRHQKVLEEAPGPCVLDEERKLIGKTCADAVAKIDYIGAGTIEFLYENGEFYFIEMNTRLQVEHPVTEAIFGVDLVREQIRIASGQPLSFVQEQLEINGHSIEVRINAEKLPNFSPSPGKVTAYHAPGGLGVRMDSALYNGYSIPPYYDSLIGKLIVHGENRKEAIARLRRALGELIIDGIDTTVPLFEELLNEDDIVNGEYNIHWLEKWLDSRFH*
>MP0311_megahit_198685_1-252
RTRVDGSIFQGCKITPYYDSLIAKVICKGRNRTEAIQRTLRSLDEFVLEGITTTIDLHKKILRHKKFIESNFDTNWLGKEKFY*
>MP0311_megahit_198726_1-153
EAIQRMNRSLDEFVIEGITTTIPLHKKLLNHKKFIDSDFNVSWLDKEKII*
>MP0311_megahit_199426_52-1398
MLEKVLIANRGEIALRILRACRELDIPTVAVHSTADSSLKHVRLADEAVCIGPAPSTQSYLQAHAILSAAEVTGADGIHPGYGFLSENADFAEQVERSGFKFIGPRSETIRLMGDKVSAKHQMRKSGVPTVPGSDGALPDDPDEILRIARDIGYPVIVKAAAGGGGRGMRVVHNEEVLLSSIEVTQSEAAAAFGSPVVYMEKFLQRPRHVEIQVLADGQGNAVHLGDRDCSLQRRHQKIIEEAPAPGIPDDAREEVGAACVQACIDMGYTGAGTFEFLYEDGRFFFIEMNTRVQVEHPVTEMITGVDIVKEQLLIAGGQPLSIKQSDIKFNGHAIECRINAEDPRTFMPSPGTIKTFHAPGGHGVRVDSHIYSGYAVPPHYDSLIGKLITHGDSRDIALKKMRQALDEFIVEGIRTNAALHRELVVDSSFVAGGVSIHYLESKLEHEH*
>MP0311_megahit_200753_3-668
GQRDCSIQRKNQKIIEEIPSDFVKINNLSKIEKYIKDLLLKNKYEGLGTLEFLYQDNEVFFIEMNTRLQVEHPVTEEAFDIDLVKYQIMVAAGYKLDLTNLIKRNHTIECRINAENARDFSPSPGTVKFINVPGGRGVRVDTALYTNYKVNPHYDSLVLKIISKGKDRNEAISIMKRSLDEIIIDGIDTNIELHKWILNQKDFIKGMYNTNWLEKNISRFN*
>MP0311_megahit_201540_1118-1720
MFNKILIANRGEIAMRIIRTCKEMGVKTVAVYSKADTDSLHVRFADEAVCIGPAASNESYLKMSNIIAAAEITNADAIHPGYGFLSENAKFSEICEEHKIKFIGASPSMISKMGDKASAKKTMQEAGVPTIPGSKGIIGSFKEAEKIASEIGYPVMLKATAGGGGKGMRAVWKPNELEKAWNSSRQEAAASFGNDGMYMEK
>MP0311_megahit_202223_3-356
MLSKLLIANRGEIALRILRAAKELKIPTVAAYSEADKDLMHVKMADESICIGPADSSQSYLNIPAIISAMELSGSDGVHPGYGFLSENPDFAEKVEKSGFDFVGPSASVIRMMGNKVS
>MP0311_megahit_205057_317-1252
MNNKKLFKKILIANRGDVALRILRAAKDLKIPTVSIHSSADNDSMHVKLADESVCIGPAKSSDSYLNMQAIISAALVTGADAIHPGVGFLSENADFAEIVNAHEINFIGPSPEHIKTMGDKVSAKIAAEKAGLPLVPGSKGSISSLNKAEEEALKIGFPVIIKAAAGGGGRGMKVANSMENLSEAFSSARSEAKAAFGDDTVYLEKYLKNPRHIEVQVFADSHGNVVHLGERECSIQRRHQKLLEECPSPILSQSEREKIGKLSANAAKNLGYLGLGTIEYLYENNEFFFIEMNTRLQVEHPITEMVTGLDL
>MP0311_megahit_205092_3-449
MFKKILIANRGEIAVRVIRACKEWGISTVAVHSDVDRESMHVRLADESVCIGSQQPINSYLNIPAILSAVDLTNSEAVHPGYGFLSENSEFAKILEKNNIKFIGASSKHIEMMGDKIKAKKIAKENGLPVIEGSEGGIKDSKDAMKLCK
>MP0311_megahit_205460_1-612
PRSRKQLHKTAAMLAAGVKYEGAGTIEFIYDPKTTEFFFIEMNTRIQVEHPVTEMLIGIDLVEAQFLVAQGASLNNVFPKQNHSGHAIEFRINAEDWEQNFTPNPGKISQWSPPKMAGVRIDTAVYEGYHVVPFYDSMIAKLIIHAGSRDLALLKAKDAFQRFSVDGIKTTSGFHQKMLRNDAFLKNEIYTRWVDEVFLGDNK*
>MP0311_megahit_205476_49-1392
MFKKILVANRGEIAVRIIRACKELDIKTVAIHSNVDTEAMHVKLADESICVGSALPNGSYLNIPSIISAIDITGADAVHPGYGFLSENDKFSKILDSHKVKFIGPSPKSILELGNKSNALKLASDFGLPILGSKNSENIKNTNEAVKIAENIGMPIVIKAAYGGGGKGMRVFNNKNEINKFFSQLKAEAKNYFGDDTMYAEKYLTNAKHIEFQVISDPKNDYAQIIGQRDCSVQRKNQKIIEEIPSDFVHIKNLRRIEKSIIDLLLKNKYEGLGTLEFLYQDNEVFFIEMNTRLQVEHSVTEEAFDIDLVKYQIMIAAGYKIDLTNLIKRNHTLECRINAENAKDFSPSPGTVDFINVPGGRGVRIDTALYTNYKVNPHYDSLVLKIVSKGKERNEAISVMKRALDEIIIDGIDTNVELHKWILNQKDFINGTYNTNWLEKNISKFN*
>MP0311_megahit_205820_3-680
MFKKILIANRGEIAVRIIRACKEWGISTVAVHSDVDKESMHVRMADESVCIGSHQPANSYLNIPALLSAIEITDAEAVHPGYGFLSENANFAKVLEENDIKFIGASSKLIKMMGDKIQAKKIAKENGLPVIEGSEGGVRDIKEAKELCKKIGFPVLIKASGGGGGKGMKIVYKEEEFETLFSTAKSEAQKYFGNDEVYIEKFFQNPRHIEVQILAGKNRTVHLHER
>MP0311_megahit_207754_1-2160
QTVEEWKKLSFTHLSDALFVVVTYLFTNLLESYVSAQTDGKTYQGKIAPRNIGRRKDFWNRLDMAYNDLQIQRVLRDVKASTRFSYQDIIDRYFANWESRFDDLLSSDPCSFPGFRLSIEGALNKELPPCGVVTGIGEFKGESRTRVGVVISNVQFQAGAFDMASAEKVIRLLVECAEQSLPVICFISSGGMQTKEGAGALFSMAAVNDRITRFVRDHDLPVIIFGYGDCTGGAQASFVTHPLVQTYYLSGTSMPFAGQIVVSSNLPLKSILANYLSSTPGSMQGLVKHPFYEDLDQQLRKVDAGIPAPQETVEDVVERVLSGGSAVQRPIVVAQRETYAPEDLIRPVNKVLIHARGCTAAKLIRIAQQQNIDVVLVQSDPDMESLAADQLRDRDTLVCIGGNTPDESYLNAKSVLNVAQMQGVDSLHPGIGFLSENADFADMVRNRGINFIGPPVQSMETMGNKSNAINTSIRLNVPVVPGSHGIMTDVEKAAEVAAEIGYPILIKAVHGGGGKGIQLVNGPEEFEQLFYRVNVEARSAFGNGDVYLEKYVTSLRHIEAQLLRDVHGNTQVLGIRDCSVQRDKQKVIEESGSTMLPKKLLDVVKRSTADIANEVGYVGAGTVEFIYDLKSDAVYFMEMNTRLQVEHPVTEWTSGINIVAEQFRIASGESIADLKVKSTGYSIEARVNAERILQQGDGSLAFRPHPGEVLECDFPEEEGV
>MP0311_megahit_207886_262-672
MLDKVLIANRGEIALRVLRACKELGIRTVAVHSTADRELMHVRLSDESVCIGPPSASESYLNVPAIIAAMELTDANGVHPGYGFLSENADFAEQVENSGFIFIGPTAETIKMMGDKVSAIDVMRDAGVPTVPGSNGP
>MP0311_megahit_207981_2-523
RPKSIKRVLIHARGCTAARLVQGAQQAGLQAVLVASDPDMESKPVKQLGEDDRLVCIGGNTPQESYLNAMSVIRVAEQEEVDAIHPGIGFLSESPRYARICREHGFNFVGPRADNMDRMGNKSNAIATAKNLNIPVVPGSEGALTDPSHAASVAQEIGFPVLIKAAHGGGGKGI
>MP0311_megahit_208015_364-993
MFKKILIANRGEIAMRLIRTCKEMGIKTVAVYSTADQESLHVRFADEAVCIGPAPSTESYLKIANIMAAAEICNADAIHPGYGFLSENAKFSKICKEHGIKFIGASPEMIEKMGDKASAKATMKEAGVPTIPGSEGILESFEHSKKIAKNIGYPIMLKATAGGGGKGMRAVWNKDDMEKAWESARQEATASFGNNGMYMEKLIEEPRHIE
>MP0311_megahit_208091_3-506
MFKKVLVANRGEIALRVIRTCKEMGIKTVAVYSTADKDSLHVKFADEAVCIGPPQSAQSYLKIPNIIAAAEITNADAIHPGYGFLSENANFSRICSEHKIKFIGALPEQIDAMGDKASAKETMRKAKVPTIPGSDGLLKDFAQAKTIAHQIKYPIMLKATAGGGGKGM
>MP0311_megahit_208710_3-698
DLKQAKEICKKIGYPVLIKASGGGGGKGMKIVEDEIKLSEMYSLARLEAKKYFGNDEVYIEKYFKNPRHIEVQVLSGKNRTVHLNERDCSVQRKHQKLIEETPSPVIDDKIRSDLLNKTIKMVEAIGYEGAGTVEYIYENGKFYFLEMNTRIQVEHPVTEVQTGIDIVKEQIWIAHSGQTALKQNDISARGHTIECRINAEDPSKNFQPSPGIISVCHQPSGFRTRVDGSIF
>MP0311_megahit_209588_2-466
QVEHPVSEMVTGIDIVKEQIWIAYSGETALSQKDINPRGHAIECRINAEDPSKDFQPSPGLIGMCHQPSGFRTRVDGAIYQGYNVTPYYDSMICKLICHGRNRTEAIQRTLRSLDEFVIEGITTTIDLHKKLLKHEKFINSDFNVTWLDKDKLI*
>MP0311_megahit_210449_2-166
KMGDKIEAKKIAKKYGLPVIEGSDGGVNSIDEAKSVIKKNRLSGFNKGRRRWRW*
>MP0311_megahit_210449_171-641
MKIVNDEKNLEEMFLTAKSEAKKYFGNDELYIEKYFKNPRHIEVQIMSGKNRTVHVGERDCSVQRRHQKLIEETPSPVLSDEQRKDLLNRTVKMVEQIGYEGAGTVEFIFENGKFYFLEMNTRVQVEHPVTEVQTGIDIVKEQLWVAYSGETALKQS
>MP0311_megahit_210954_1-1185
GSHQPSDSYLNIPSILSAIEVTNSDAVHPGYGFLSENYNFAKILKDNNIKFVGPSPDVIKKMGDKIEAKKIAKKYGLPVIEGSEGGVSNLEDGKKIAKEIGFPILIKAAGGGGGKGMKIVRSEDEFENLFLTAKSEAKKFFANDEVYIEKFFENPRHIEVQVLSGKNRTVHLHERDCSVQRRHQKLIEETPSPVLTDSLRNEIFEKTVNMVSQINYEGAGTVEYIYENGKFYFLEMNTRVQVEHPVTEMVTGIDIVKEQIWIAHSGNTALKQSDINPRGHAIECRINAEDPSKNFQPSPGLIGMCHQPSGFRTRVDGAIYQGYKVTPYYDSMICKLICHGRNRTEAIQRTLRSLDEFVIEGITTTINLHKTLLKHKKFINSDFNVTWLDREKIV*
>MP0311_megahit_212320_330-839
MFKKILIANRGEIAVRIIRACKEWGISTVAVHSDVDKESMHVRMADESVCIGSHQPANSYLNIPALMSAIEITNSEAVHPGYGFLSENANFAKVLEENNIKFIGANHKLIEMMGDKIQAKKIAKENGLPVIEGSEGGVSDITQAKKICEKIGFPILIKAAGGGGGKGMKI
>MP0311_megahit_212837_1-855
SGGGGRGIKKVFSENDLKKQFILAKSEAKTSFGDDSVYIEKFLMNPRHIEVQIVADKLGNVMHVGERDCSIQRRNQKLIEECPSPILDEEQRKKLYDVSVMAIKKLGYQNIGTLEFLFEKNNFYFIEMNTRLQVEHPITELVFGIDIVKEQINVAFGNKVSFKQNKVVKNGHSIECRINAENSKTFFPSSGNIKTYHVPGGPGVRIDSALYTGLNISSLYDGLIAKLIIHGVDRQECLMRLQRALLEFVIEGVDTTIPLFQEIIQNKSFLTGKYDINWLETNLV*
>MP0311_megahit_215241_234-893
MMFKKILIANRGDVALRILRACKELNIQTVAIHSTADSEAMHVRLADETVCIGGPSSSESYLNIPAIITAAQLVGADAIHPGVGFLSENANFAEIVKAHNIVFIGPKPEHIKCMGDKIQAKITAKELGIPLVPGSKGDIVDFKNAVIEAKEIGYPVLIKAASGGGGRGMKVAMSERELESAFISAKSEAKSAFGDDRVYMERYLQKPRHIEVQIIGDKFG
>MP0311_megahit_215396_3-1097
MFKKILIANRGEIAVRVIRACKEWGISTVAVHSDVDKESMHVKLADESICIGSHLPENSYLNIPAIMSAIELTNSEAVHPGYGFLSENANFAKVLEENNIKFIGASSKVIQMMGDKIQAKKIAKENGLPVIEGSEGGINDTNEAKKLCKKIGFPILIKASGGGGGKGMKIVRKEEEFEALFLTAKSEAQKYFGNDEVYIEKFFQNPRHIEVQILAGKNRVVHLHERDCSVQRRHQKLIEETPSPVLNDEIRNDLFEKTVKMVSKIGYEGAGTVEFIYEDGKFYFLEMNTRVQVEHPVSEMVTGIDIIKEQIWIAFSGETALNQSDIKPRGHAIECRINAEDASKNFQPSPGTIGMCHQPSGFRTR
>MP0311_megahit_216040_3-653
MFDKILIANRGEIALRVIRACQEMGIQTVAVHSTADSDAMHVRMADESVCIGPPSGLASYLSMPAILAACEISGAQAIHPGYGFLSENAHFVQAVEDHGLKFIGPTAEHIRIMGDKITAKDTMKALGVPCVPGSEGGVDSLNDAHEVAADIGYPVIIKATAGGGGRGMKVARTAKELESAFLTARAEGKAAFGNDEVYIEKYLTTPRHIEIQVFGDG
>MP0311_megahit_216545_3-320
PKTFMPSPGKIEQFHSPGGLGIRIDSGIYSGYNIPPYYDSLIAKLIAHGKNRKECILKLKQAIKEMVIEPIPSTLELHQNLLENPDIINGNFDIKWLEQIYLNGK*
>MP0311_megahit_216690_1-591
KKIGKICSDAVSKMKYEGAGTIEFLYENGEFFFIEMNTRLQVEHPITEAVFGIDLVKEQIRVASGMDMSLSQETLKPRGHAIECRINAERLPSFSPSPGNIKEFHSPGGIGIRMDSAIYNGFKVPPFYDSLIGKLVVHADSRSLAISRLSRALDELIIDGVHTTMDLFKEIIDEEDFKSGEYNIHWLEHWLSDKVQ*
>MP0311_megahit_218678_3-86
MFKKILIANRGEIAVRIIRACKEWGIST
>MP0311_megahit_218772_3-878
MFKKILIANRGEIAVRIIRACKEWGISTVAIHSDVDRESMHVRLADESICVGPHQPTFSYLNIPAIMSAIELTGAEAVHPGYGFLSENFEFAKMLEENNIKFIGPSSSLIKMMGDKIEAKRVAKEYGLPIIEGSDGGIKDINEAKKICEKVGFPVLIKASGGGGGKGMKIVNKLEEFENLFLTAKQEAKKFFGNDEVYIEKFFQNPRHIEVQVLSGKNRTVHLHERDCSVQRRHQKLIEETPSPVLNDAVRKDLFEKTVNMVSKIGYEGAGTVEFIYEEGKFYFLEMNTRVQ
>MP0311_megahit_219693_174-533
MPRGHAIECRINAEDPSKNFQPSPGIINMCHQPSGFRTRVDGAIFQGYKVTPYYDSMVCKLICHGRNREEAIQRMNRSLDEFVIEGITTTIPLHKKLLNHKKFINSDFNVSWLDKEKII*
>MP0311_megahit_219872_3-260
MIKKVLIANRGEIAIRIAKSCKKLGIKTVGVFSKDDSASLHLTYCDESYLLGDDPLKGSYLNTEKLIEISKKFSVDAIHPGYGFLS
>MP0311_megahit_221040_1-696
MFKKILVANRGEIAVRIIRACKELNIKTVAIHSDVDTEAMHVKLADESICVGSALPNESYLNIPSIISAINITGADAVHPGYGFLSENNKFSEILTTHKVKFIGPSSKSILELGNKSNALKLASDFNLPILGNKKSKSLNNTSEAIKIANEIGMPVVIKAAYGGGGKGMRIFKNNNEINSYFSQLKVEAKNYFGNDSMYAEKYLTNAKHIEFQIISDPKNNYVEIIGQRDCS
>MP0311_megahit_221431_104-706
MLSKLLIANRGEIALRILRAAKELKIPTVAAYSEADKDLMHVKMADESICIGPADSSQSYLNIPAIISAMELSGSDGVHPGYGFLSENPDFAEKVEKSGFDFVGPSASVIRMMGNKVSAKEFALKSGLPIVPGSSGAVDENVHEEAEKLGYPVIIKAASGGGGRGMKIVYSPEELDSAIELTQQESAVAFGDSTVYLEKFL
>MP0311_megahit_221576_354-920
TVSMVSKIGYEGAGTVEFIYEDGKFYFLEMNTRVQVEHPVTEMVTGIDIIKEQIWIAFSGNTALKQSDINPRGHAIECRINAEDPSNNFQPSPGKIGMCHQPSGFRTRVDGSIYQGYKITPYYDSMVCKVITHGRNREEAIQRMLRSLDEFVIDGITTTIELHKVLLNNKKFITSDFNVSWLDKEKVI*
>MP0311_megahit_221943_1-774
KKFFGNDELYIEKYFKNPRHIEVQIMSGKNKTVHLGERDCSVQRRHQKLIEETPSPVLTEDQRKDLLEKTVKMVEQINYEGAGTVEFIYENGKFYFLEMNTRVQVEHPVTEVQTGIDIVKEQLWIAFTGQTALKQSDIMPRGHSIECRINAENPALNFQPSPGVISVCHQPSGFRTRVDGSVFQGCKITPYYDSLIAKVICKGRNRTEAIQRTLRSLDEFVLEGITTTIDLHKKILKHKKFINSEFDTNWLAKEKFF*
>MP0311_megahit_222579_1-651
VQRRHQKLIEETPSPVLNEEIRRDLFDKTVTMVSQIGYEGAGTVEFIYEDGKFYFLEMNTRVQVEHPVTEMVTGIDIIKEQIWIAFSGDTALKQSDINPRGHAIECRINAEDPSNNFQPSPGKIGMCHQPSGFRTRVDGSIYQGYKITPYYDSMICKVITHGRNREEAIQRMLRSLDEFVIDGITTTIELHKLLLNNKKFIESNFNVSWLDKEKVI*
>MP0311_megahit_222589_1-687
WQKFYSKNFEDQFIFEQTKNEITKLDDYCKKNNIKFIGASSKHIEMMGDKIQAKKIAKENGLPVIEGSEGGIKDPKDAMKLCKEIGFPVLIKASGGGGGKGMKVVNNEKEFDEQFSMAKTEAKKYFGNDEVYIEKFFQNPRHIEVQILAGKNGAVHLFERDCSVQRRHQKLIEETPSPVLNDEIRKDLFAKTVNMINKIGYEGAGTVEFIYQDGKFYFLEMNTRVQVEH
>MP0311_megahit_223091_2-628
IPSIISACEITGSEAVHPGYGFLSENASFAEILGDHGIKFIGPSVSHINTMGDKINAKTQMEAFNVPCVPGSNGEVKDIDDAYITAKKIGFPVLLKAAAGGGGIGMKIVQGIDQLETLFLQAKSEAKKSFNDDTIYMEKYLEKPRHIEIQVFGDGKGKAVHLGERDCSLQRRHQKVLEETPSPGVNPREIKKIGKICANAISRMKYEGA
>MP0311_megahit_224739_1-540
GNDDMYMEKLVENPRHIEIQIVGDQFGKACHLSERDCSIQRRHQKLTEETPSPFMTEKLREKMGQAAVKASEFIGYEGAGTVEFLVDKNRDFYFMEMNTRIQVEHPITEQVIDYDLIKEQIKVAAGMKISGKNYYPKLHSIECRINAEDPYENFRPSPGKITNLHLPGGHGVRLDTHVYS
>MP0311_megahit_225938_1-876
TNSEAVHPGYGFLSENASFAKILEENKIKFIGASSKHIEMMGDKIQAKKIAKENGLPIIEGSDGGIKDIMEAKILCKKIGFPILIKASGGGGGKGMKIVNKEEEFDLLFSTAKSEAKKYFGNDEVYIEKFFQNPRHIEVQILAGKNRTVHLHERDCSVQRRHQKLIEETPSPVLNDEIRKDLFDKTIKMVSKIGYQGAGTVEFIYEDGKFYFLEMNTRVQVEHPVTEMVTGIDIIKEQIWIAFSGETALKQSDINPRGHAIECRINAEDASKNFQPSPGTIGMCHQPSGFRT
>MP0311_megahit_226158_3-506
HPGYGFLSENAKFSEIVNKHGIKFIGPNAEIISKMGDKIEAKRIAKKCGLPIIEGSEGGVKSLAEARSICKEIGYPILIKAAGGGGGKGMKIVDEEAKLENLFLTARTEAKKFFGNDALYIEKYFKNPRHIEVQIMSGKNKTVHLGERDCSVQRRHQKLIEETPSPVL
>MP0311_megahit_226569_987-1175
RGRDRSEALARLSGALSEIIIDGIDTTIPLFRSLLEEEDIQKGTYNIHWLEKWLDQKFGQNT*
>MP0311_megahit_226687_393-545
MFKKILIANRGEIALRVIRTCKEMGIQTVAVYSTADAESIHVKFADEAVCI
>MP0311_megahit_226746_3-1043
MLKKILVANRGEIALRILRACKELDIKTVVVHSTADEKEMFVRLADESVCIGPPQVKNSYLNIPSIISAATIANVDAIHPGIGMLSENSSFAKIVSDHGFKFVGPKYDHIEKMSDKVKAKNFAKELGLPIIPGSKKNVKNFSEAKNISKEIGYPVLVKASNGGGGRGIKKVYNESELKDNFLLARKETLQSFGNDNVYIEKFIENPRHIEVQIIGDNNGNLIHVGERECSIQRRNQKIIEECPSPAISEKERQRVFDITLNAFEKVGYQNLGTVEYLYSNGNFFFIEMNTRLQVEHTITEEVFNVDIVKEQINVASNGKLSLNQHEIQKTCHSIECRINAENPITMF
>MP0311_megahit_227706_2-661
DCSVQRRHQKLIEETPSPVLDDEIRKDLFEKTVSMVSKIGYEGAGTVEFIYEDGKFYFLEMNTRVQVEHPVTEMVTGIDIIKEQIWIAFSGNTALKQSDINPRGHAIECRINAEDPSNNFQPSPGKIGMCHQPSGFRTRVDGSIYQGYKITPYYDSMVCKVITHGRNREEAIQRMLRSLDEFVIEGITTTIELHKVLLNNKKFMTSNFNVSWLDKEKVI*
>MP0311_megahit_228949_1-162
MALGRLSRALDELIIDGVYTTVDLFKDILDQADFKNGDYNIHWLEQWLSDQVK*
>MP0311_megahit_229491_2-328
MFKKVLIANRGEIAVRVIRACKEWGINTVAVHSDVDADSMHVRLADESVCIGSHQPQNSYLNIPSIMSAVDLTGAEAIHPGYGFLSENAKFSEIVNKHGIKFIGPSAEI
>MP0311_megahit_230650_3-632
FENLFLTAKTEAKKFFGNDEVYIEKFFQNPRHIEVQVLSGKNRTVHLHERDCSIQRRHQKLIEETPSPLLNDQIRNELFERTVKMVRQIGYEGAGTVEFIFEDGKFYFLEMNTRIQVEHPVTEVVTGIDLIKEQIWIAYDGNTALKQEDIKPRGHAIECRINAEDVSNNFQPSPGEITMCHQPSGFRTRVDGAIFQGYKVTPYYDSMICK
>MP0311_megahit_230950_2-379
MFKKILIANRGEIAVRIIRACKEWGISTVAIHSDVDRDSMHVRLADESICVGPHQPTFSYLNIPAIMSAIELTGAEAVHPGYGFLSENFEFAKILEENNIKFIGPSSNLIKMMGDKIEAKKVAKKY
>MP0311_megahit_231069_1-312
PESFIPSPGKITQYHQPGGLGIRVDSAVYDGYSIPSHYDSMIGKLITYGENRDVAIARARNALNELVIDGIKTNTPLHKKILADENFQSGGTNIHYLEKKLGL*
>MP0311_megahit_231564_3-656
VEAKNLSKKIGFPVLIKASGGGGGKGMKIVHNEEDFDLLFATARSEAKKYFGNEEVYIEKFFQNPRHIEVQILAGKNRTIHLHERDCSVQRRHQKLIEETPSPVLNDEIRKDLFEKTVRMVSKIGYEGAGTVEYIYEDGKFYFLEMNTRVQVEHPVSEMVTGIDIIKEQIWIAYTGETALEQSDINPRGHAIECRINAEDPSNNFQPSPGTITMCNQP
>MP0311_megahit_231765_3-863
GFLSESSPFASLVRSRGINFIGPPVSSMETMGNKSNAINTAMKLGVPVVPGSHGVVTDVKAAALLAEGIGYPILIKAVHGGGGKGIQVVRDASEFEELFFRVSIEAKSAFGNGDVYLEKYVTSLRHIEVQLLRDSHGNTKIIGVRDCSVQRDKQKVIEESGSTLLTKKLLNQVVKSTEKLADAVDYIGAGTVEFIYDLSAKAVYFMEMNTRLQVEHPVTEWTSGVDLVGSQFDIASGGEIKDLEIKSDGYAIEARVNAEKLVRTGDEIAFRPHPGEIKSCIFPSEDG
>MP0311_megahit_233710_1-555
QRRHQKLIEETPSPVLTETQRKDLLEKTVKMVEQINYEGAGTVEFIYENGKFYFLEMNTRVQVEHPVTEVQTGIDIVKEQLWIAHSGETALNQSDIDPRGHSIECRINAENPALDFQPSPGTISVCHQPSGFRTRVDGSIFQGCKITPYYDSLIAKVICKGRNRTEAIQRTLRSLDEFVLEGITT
>MP0311_megahit_234210_195-539
AIECRINAEDPSRNFQPSPGLIGMCHQPSGFRTRVDSSIYQGFKVTPYYDSMVCKLICHGRNRTEAIQRTLRSLDEFVIEGITTTIKLHKKLLNHEKFIESKFNVTWLDNEKIV*
>MP0311_megahit_234261_3126-3932
MFKKILIANRGEIAMRVIRTCKEMGIKTVAVYSKADEDSLHVVFADEAVCIGPAPSSESYLKISNIIAAAEITNADAIHPGYGFLSENSKFSKICSEHKIKFIGPSPEMIEKMGDKATAVSTMNQAKVPTIPGSGGIVEMENDALKISNKIGFPVMIKASAGGGGKGMRAVWNKAEFSKNWASAKQEASAAFGNDDMYIEKLIEEPRHIEIQIIADQYGNVSHLSERDCSIQRRHQKLTEETPSPFMTSRLRKKMGKAAVKAAKFINYE
>MP0311_megahit_234679_3-527
YFGNDEVYIEKFFQNPRHIEVQILAGKNRVVHLHERDCSVQRRHQKLIEETPSPVLNNEIRKDLFEKTVNMVKNIGYMGAGTVEFIYEDGKFYFLEMNTRVQVEHPVTEMVTGIDIIKEQIWIAFSGETALKQTDINPRGHAIECRINAEDASKNFQPSPGTIGLCHQPSGFRTR
>MP0311_megahit_235475_1-363
MFKKILIANRGEIALRVIRTCKEMGIKTVAVYSQADVNAMHVRMADESVCIGPAESAKSYLSIPSIISACEITGSEAVHPGYGFLSENANFAEILADHGIKFIGPSVSHINTMGDKINAKA
>MP0311_megahit_236774_2-1288
RTCKEMGIATVAVYSTADEESIHVTFADEAVCIGPPSIQDSYLKISNIIAAAEITNADAIHPGYGFLSENAKFSKICEEHGIKFIGASPEMINKMGDKATAKATMIEAGVPCVPGSAGVIESFDHCKKLAKNVGYPVMLKASAGGGGKGMRAVWKEEDLEDAWNSARQESKAAFANDDMYMEKLIEEPRHIEIQIVGDSKGRACHLSERDCSIQRRHQKLTEEVPSPFMTDKLREKMGEAAIRAAEYIKYEGVGTVEFLVDKNRRFYFMEMNTRIQVEHPITEQVIDYDLIREQIKVAYGERITGKNYLPQLFSVECRINAEDPYNDFRPSPGKITNLHIPGGHGVRVDTHVYAGYTIPPNYDSMIAKLITTAQSREEAINKMKRALDEFVIEGIHTTVPFHRKLMEHPFYLEGKYTTKFMEDFSMED*
>MP0311_megahit_237215_57-530
TRVQVEHPVSEMVTGIDIVKEQIWIAYSGDTALKQSDVNPRGHAIECRINAEDPSKDFQPSPGLIGMCHQPSGFRTRVDGSIYQGYKVTPYYDSMICKLICHGRNRTEAIQRTLRSLDEFVIEGITTTIELHKKLLRHKKFLNSDFNVTWLDKDKII*
>MP0311_megahit_237246_1-696
MVEKVLIANRGEIALRIIRSCRELGIATVAVFSTIDKKALHVQLADEAVCVGDSLSNKSYLNIPNILAAATSRGVDAIHPGYGFLAENDKFAEMCNDHGITFIGPSPSAIRAMGDKSTAKKTMESVGVPTVPGSKGLLSSIEEAYKLADDIGYPVIIKATAGGGGRGMRLVENKANLEKMFKAAQGEAEAAFGNDGLYMEKFIKKPKHVEIQILADRSGNVVHLGERDCSVQ
>MP0311_megahit_237775_1498-1710
PPNYDSMIAKLITTAQTREEAIHKMKRALDEFVIEGIKTTIPFHRKLMDNKGYIEGNYTTKFMEDFSMEI*
>MP0311_megahit_243148_3-593
MFKKILIANRGEIALRVIRTCKEMSIQTVAVYSTADKESIHVKFADEAVCIGPAPSSDSYLRISNIIAAAEITNADAIHPGYGFLSENSKFSKICEEHNIKFIGASPEMINKMGDKATAKATMIEAGVPCVPGSEGIIESFDHCKKLAKEVGYPVMLKASAGGGGKGMRAVWKADQLEDAWNSARVESKAAFANDDM
>MP0311_megahit_243792_289-921
MFKKILIANRGEIALRVIRTCKEMGIQTVAVYSTADAESIHVKFADEAVCIGPAPSSDSYLRISNIIAAAEITNADAIHPGYGFLSENAKFSKICEEHNIKFIGASPEMINKMGDKATAKATMIEAGVPCVPGSEGIIESFDHCKKLAKEIGYPVMLKASAGGGGKGMRAVWKADQLEDAWNSARVESKAAFANDDMYMEKLIEEPRHIEI
>MP0311_megahit_245561_1-528
GVGTVEFLVDSQRNFYFMEMNTRIQVEHPITEQVIDYDLIKEQIKVAAGAKVSGKPYFPKLHSIECRINAEDPDNDFRPSPGLITNLHLPGGHGIRVDTHVYSGYTISPNYDSMIAKIITTDQKREEAINKMRRALDEFVIEGIKTTIPFHRKLMDNEDYLKGVYTTKFMEDFEF*
>MP0311_megahit_246610_3-752
EAKKLCNKIKYPVLIKAAGGGGGKGMKIVFDEKDFEISFKTARIEAKKYFANDEVYIEKFFQNPRHIEVQILSGKNRTVHLYERDCSVQRRHQKLIEETPSPVLTDKIRYDLLDRTVKMVEKIGYEGAGTVEFIYEDGKYFFLEMNTRVQVEHPVTEVVTGIDIIKEQIRIAFYGDTSLKQEDIKPRGHAIECRINAEDASKNFQPSPGTINMCHQPSGFRTRVDSFIYQGYKITPYYDSMICKLICHGR
>MP0311_megahit_247390_213-527
YNDFRPSPGKITNLHIPGGHGVRVDTHVYAGYTIPPNYDSMIAKLITTAQSREEAINKMKRALDEFVIEGIHTTVPFHRKLMEHPSYLDGKYTTKFMEDFSMED*
>MP0311_megahit_248604_2-550
KIGYMGAGTVEFIYEDGKFYFLEMNTRVQVEHPVTEMVTGIDIIKEQIWIAFSGETALKQSDINPRGHAIECRINAEDASKNFQPSPGLIGMCHQPSGFRTRVDGAIYQGYKVTPYYDSMICKLICHGRNRLEAIQRMNRSLDEFVIEGITTTIPLHKKLLNHKKFIDSDFNVSWLDKDKIL*
>MP0311_megahit_249003_1200-1670
RVQVEHPVSEMVTGIDIVKEQIWIAHSGNTALKQSDINPRGHAIECRINAEDPSKGFQPSPGLIGMCHQPSGFRTRVDGSIYQGYKVTPYYDSMICKLICHGRNRTEAIQRTLRSLDEFVIEGITTTIELHKKLLKHEKFLNSDFNVTWLDKDKII*
>MP0311_megahit_249306_170-1474
MIAIRALRAAKELGYQVASVYSTVDKDQKHLKLSDEAICIGPAASKESYLNEAAIISAAELVGADAIYPGFGFLAENASFAEKCLESGFEFVGPDPKVIDVMGDKIKAKELIESLGVPVVPGFAGQIESQNQIESTVEDIGYPVIVKASAGGGGKGMRVVNKKSELWDSIIGAQNEAKLAFGNDEVFIEKYLKKPRHIEIQIFGDGKGKVVHLYSRDCSLQRKYQKIVEEAPAKNLNQEKLNEIQNICVKACSELKYKGAGTLEFLYENNEFFFIEMNTRIQVEHTVTEMITGVDLVQAQLLLALEDKFDLDQDKLKINGHAMQCRINAENAETFIPSPGKITRVHRPGGYHVRFESQIYSGYEVPSNYDSLIAEVIVKDGDRRNTINKMRMALTELVIEGIETNQKLHLKILEDKGFQNIDYYIKYLEEELIE*
>MP0311_megahit_250025_79-639
MIKKLLIANRGEIALRILRACKDLRIKTVAVHSVVDRDLMHVRLADESVCIGPADSKQSYLFPSSIISAAEITGADAIHPGFGFLSENADFAEQVTKSDFIFVGPKSETIKLMGDKILAKRAMSEVGINGIPGSKGEVSKSINENKKIAKEVGYPVLVKAAHGGGGRGMRTVEKESDLEEAIKLTKS
>MP0311_megahit_250609_3-1091
MGFNRVLIANRGEIALRILRTLRDMGIEAAIIHGKEDRLSLPVMMSDIAYPNYRANPLDSYLDIEAVVNAAKELECDAVHPGYGFLAENAQFVKRLTEEGITFIGPSSDVITLLGDKIEARAAMEAAGLPVAKGSSEPISDEKVASSLADEIGYPVIIKAAAGGGGIGMQIVDEESQFASALKLCMSRAKSAFGDERVFVEKYIQGAQHVEFQVLADGKNAIHFGERFCSIQRRHQKLVEEGPWLSDEKRQEIGALVCKGAESVGYKGLATFEFLRDANGDFYFLEVNPRVQVEHTVTELITGYNLVELGIRVAQGEDLPLSQSDIVWRGHAIQCRLNAEDPKEFVPSPGRLWDCHFPSGFGI
>MP0311_megahit_250809_313-846
GAGTVEFIYEDGKFYFLEMNTRVQVEHPVTEMVTGIDIIKEQIWIAFSGETALKQSDINPRGHAIECRINAEDASKNFQPSPGLIGMCHQPSGFRTRVDGAIYQGYKVTPYYDSMICKLICHGRNRSEAIQRMNRSLDEFVIEGITTTIPLHKKLLNHKKFINSDFNVSWLDKDKIL*
>MP0311_megahit_250978_332-697
VEFKGHAIECRINAEDPDNFMPSPGLIKVFHPPGGPGIRTDSHIYSGYTVPPNYDSMIAKIIAYGEDRTSAIKKMLFALDETVIEGIKTNIKLHKRLLKSDFFITGDFTINTLNAFIKDTK*
>MP0311_megahit_251547_499-693
MFKKILIANRGEIAVRVIRACKEWGISTVAVHSDVDRDSMHVRLADESVCIGSHQPANSYLNIPA
>MP0311_megahit_252269_1-825
GIGMKVVFDESELGEAISNASDMAEKSFSNGSVYLERWMADSRHIEFQILADLKGNVMHLFERDCSVQRRNQKLIEEAPAFGIDRAECENLADRLVGTVSKLGYDNLGTIETLRSSSGEYGFLEMNTRIQVEHGVTEEVTGVDLVAAQIRLAAGEGLPEMTDLDGFAVEARVYAEDPVSLMPSTGKLRVFRPPKLYGVRVETGFQEGQTITPYYDALLAKLIAKGRTREQAIGRLFVALKAFAIQGVQTNSALLMGIIQHQAFLEGNIDTKFLDK
>MP0311_megahit_252689_1-510
GYPVLIKAASGGGGRGMKVAMSEEELESAFTSAKSEAKAAFGDDRVYMERYLQKPRHIEVQVIGDKFGNTVHLGERECSIQRRHQKVIEEAPSPAIDQTTRDKIGNIASLAVAKMGYLGLGTIEFLYEDGQFFFIEMNTRLQVEHPITEAITGIDLVKEQIMIAAGQPIS
>MP0311_megahit_253727_404-778
MFEKILIANRGEIAVRINRACQELGISTVAIHSEADRESMHVRIADESVCIGPSAVNKSYLNTHAIISACEITGAQAVHPGYGFLSENASFAKMLEDHKLNFIGPKFQHIEMMGDKIQAKKIMND
>MP0311_megahit_254100_606-767
MYNKILIANRGEIALRVIRACNELGIKTVAVYSTADELSLHVKFADEAVCIGPP
>MP0311_megahit_254970_2-133
MFKKILIANRGEIAVRVIRACKEWGISTVAVHSDVDRESMHVKL
>MP0311_megahit_255457_225-551
NAEDVSKNFQPSPGEITMCHQPSGFRTRVDGAIFQGYKVTPYYDSMICKVICHGRNRTEAIQRMRRSLDEFVIEGIKTTIDLHKILLNHKKFLNSDFNVSWLDKEKLL*
>MP0311_megahit_255644_253-726
MFKKILIANRGEIAVRVIRACKEWGISTVAIHSDVDRDSMHVKLADESICVGPHQPSNSYLNIPAIMSAIELTNAEAVHPGYGFLSENHRFAKILEDNNIKFIGPSSKLIKMMGDKIEAKKIAKQHGLPVIEGSDGGVSNIEEAKKISQKIGFPVLIK
>MP0311_megahit_255869_2-592
IAKENGLPVIEGSEGGVKDMKEAKMLSKKIGFPVLIKASGGGGGKGMKIVRKEEDFDTLFSTARSEAKKYFGNDEVYIEKFFQNPRHIEVQILAGKNRTVHLHERDCSVQRRHQKLIEETPSPVLNDKIRNDLFEKTVKMVSKIGYEGAGTVEFIYEDGKFYFLEMNTRVQVEHPVTEMVTGIDIIKEQIWIAYTGE
>MP0311_megahit_256375_290-661
DIHLNGHAIECRINAEDPSHNFRPSPGKITGWLPPGGPGVRVDSHVYTGYEIPPFYDSLIGKLIVWGKDRNTAIKRMNRALNECAVTGIPTTINFHLTLLNKAKFREGKIHTKYVEEELLPNY*
>MP0311_megahit_256919_3-698
NAMSVIRIAEIEGVDAIHPGIGFLSESPQYARICREHGLNFIGPRSDNMDLMGNKSNAINTAKRLKIPVVPGSEGALANSSEASNVAEDIGYPVLIKAAHGGGGKGIAVVEQPGQLEPMFIRMSKEALNAFGNGDLYLEKFIRSLRHLEVQVLRDFQGNSHLLGIRDCSVQRNYQKLIEESAFDLPQKIQDQLFKYSRKLIDEIDYVGAGTVEFIYDLGEQKIYFMEMNTRL
>MP0311_megahit_258782_354-572
MFKKILIANRGEIAMRVIRTCKEMGINTVAVYSKADEESLHVRFADEAVCIGPAASNESYLKPANIIAAAEIT
>MP0311_megahit_264615_78-602
IEFLYEDGQFFFIEMNTRLQVEHPITEAITGIDLVKEQIMIAAGQPISFKQNDVKFNGHAIECRINAEDPKTFIPSPGKITQFHSPCGLGIRIESCVYSGYVVPPYYDSLIAKLIVHASDREQCILRLKQALKEIVIEPISTTIDLHKDILETSVMKDGSYDIRWLENKLLNNN*
>MP0311_megahit_266479_623-1711
MFKKILIANRGEIALRVIRTCKEMGIKTVAVYSKADEESLHVRFADEAVCIGPAPSNESYLKISNIIAAAEITNADAIHPGYGFLSENAKFSKICAEHKIKFIGPSPDMIEKMGDKATAVSTMNLAKVPTIPGSGGAIDDENEALKIASKIGFPVMVKASAGGGGKGMRAVWDKKDFKKSWSSAKQEASAAFGNDDMYIEKLIQEPRHIEIQIIADQFGNVCHLSERDCSIQRRHQKLTEETPSPFMTSRLRDKMGKAAVKAAKFINYEGVGTVEFLVDSDRNFYFMEMNTRIQVEHPITEQVIDYDLIKEQIKVAAGIKVSGNDYYPKLHSIECRINAEDPENGFRPSPGKITNLHLPGGQG
>MP0311_megahit_267894_366-737
MFKKILVANRGEIAVRVIRACKEWGIQTVAIHSDVDRNSMHVRLADESICVGPHQAANSYLNIPAIMSAIELTNSEAVHPGYGFLSENYEFAKILEQNKIKFIGPSSSLIKMMGDKIEAKKIAK
>MP0311_megahit_268609_315-896
DLLNKTVKMVEAIGYEGAGTVEYIYENGNFYFLEMNTRVQVEHPVTEVQTGIDIVKEQIWIAHSGDTALKQNDISARGHTIECRINAEDPSKDFQPSPGIISVCHQPSGFRTRVDGSIFQGCKITPYYDSLVCKLICKGRNRTEAIQRTMRSLNEFVIDGITTTIDLHKKILSHEKFISSDFDTNWLSKEKFY*
>MP0311_megahit_269182_3-1025
MFKKILIANRGEIALRVIRTCKEMNIKTVAVYSLADKESLHVRFADEAVCIGPASSSDSYLNIPNIIAAAEITNSDAIHPGYGFLAENAKFSKICKENHIKFIGASAEMINSMGDKAKAKETMKRAGVPTIPGSKGIIKDFNSLKKIALEIGYPVMLKATAGGGGKGMRLVWKEEELKSNWENAKNEAKASFGDDGMYLEKFIEKPRHIEIQIISDQKGRAAHLSERDCSIQRRHQKLVEETPSPFMTKKLRDEMGKAAIKAAEAVKYEGVGTVEFLVDKNRNFYFMEMNTRIQVEHPVTEEVVDYDLIREQIKVAAGIEISGKNYFPQLHAIECRINAED
>MP0311_megahit_269418_1-258
GVRVDSHVYTGYEIPPFYDSLIGKLIVWGKDRDTAIKRMNRALNECAVTGIPTTINFHLTLLNKKKFRQGKIHTKYVEEELLPNY*
>MP0311_megahit_271130_1-555
KIQAKRIAKENGLPVIEGSEGGVKDVSEAKELCKKIGFPVLIKASGGGGGKGMKIVYKEEEFETLFSTAKSEAQKYFGNDEVYIEKFFQNPRHIEVQILAGKNRAVHLHERDCSVQRRHQKLIEETPSPVLNDEIRKDLFERTVKMVAKIGYMGAGTVEFIYEDGKFYFLEMNTRVQVEHPVTEM
>MP0311_megahit_272576_3-548
YLNIPAIMSAIELTNSEAVHPGYGFLSENYEFAKILEQNKIKFIGPSSALIKMMGDKIEAKKIAKKYGLPVIEGSDGGVSDFNEAKKICKEIGYPVLIKAAGGGGGKGMKVVTKEEEFESLFLTAKTEAKKFFGNDEVYIEKFFQNPRHIEVQVLSGKNRTVHLHERDCSIQRRHQKLIEET
>MP0311_megahit_273355_1278-1859
MFEKILIANRGEIAVRILRACKDLGIQTVSVYSTADKDAMHVKMADESVCIGPPQSKESYLNIPSIIAACEVSGAEAVHPGYGFLSENASFVEKLNAHNIDFIGPKSDHIKTMGDKILAKKTAEKYGLPVIPGSNGEVKDFKDARSIAKDIGYPIIIKASAGGGGRGMVVVRDEKELEESIKKAKSEADKSFDN
>MP0311_megahit_273439_2-688
GKACHLSERDCSIQRRHQKLTEETPSPFMTSTLRNKMGEAAVKATEFIKYEGAGTIEFLVDKNKNFYFMEMNTRIQVEHPITEQVIDFDLICEQIKVAAGEKISGKNYFPKLHSIECRINAEDPFNDFRPSPGMISTMHFPGGHGVRLDTHVYSGYVIPPNYDSMIAKLITTAQTREGAIHKMKRALEEFIIEGVKTTIPFHLKLMSDPSYLSGKYTTKFMEDFKMEN*
>MP0311_megahit_273993_326-1237
KAKEICKKIGFPILIKASGGGGGKGIKIVKEEKEFEQSFKNAKLEAKKYFANDEVYIEKFFENPRHIEVQVLSGRNRTVHLYERDCSVQRRHQKLIEETPSPVLSDAVRKDLLSRTVNMVEKINYEGAGTVEYIYQDGKYYFLEMNTRVQVEHPVTEVVTGIDIIKEQIRIAFYGETSLKQEDIVARGHAIECRINAEDASKNFQPSPGKIHMCHQPSGFRTRVDSSIYQGYKVLPYYDSMICKLICHGRDRYEAIQRTKRSLDEFVIEGITTTVDLHKKLLVHKKFIDSDFNVNWLDNEKII*
>MP0311_megahit_275065_2-592
QEAKNAFGNDTVYFEKFIKNPRHIEVQIIADGKGNAIHLGTRDCSMQRRHQKIIEEAPALDINENSLKETLEACLRLCENIAYSGVGTLEFLYENDRFYFIEMNTRIQVEHPVSEMITGFDIVKAQLKIALDMPITLDQKKIIVRGHAIECRINAEDPETFVPSPGIINKMHPPGGFGVRFDSHIYSGYKVPPYYDS
>MP0311_megahit_275760_1-480
TRIQVEHPVTEMVTGVDLIAEQIKIASGGNLEFSQDDIHLNGHAIECRINAEDPSHNFRPSPGKITGWLPPGGPGVRVDSHVYTGYEIPPFYDSLIGKLIVWGKDRNTAIKRMNRALNECAVTGIPTTINFHLTLLNKAKFKEGKIHTKYVEEELLPNY*
>MP0311_megahit_276567_329-1510
MFKKVLIANRGEIAVRVIRACKEWGIQTVAIHSDVDSDSMHVRLADESVCVGSHQPQNSYLNISAIMSAVDLTGAEAIHPGYGFLSENSKFSEIVHKHGIKFIGPSADIISKMGDKIEAKRIAKKYGLPVIEGSEGGVKSLDEAKSIAREIGYPILIKAAGGGGGKGMKIVNQDNELENMFLTAKTEAKKFFGNDELYIEKYFKNPRHIEVQIMSGKNRTVHLGERDCSVQRRHQKLIEETPSPVLTEDQRKDLLKKTVEMVEKINYEGAGTVEFIYEDGKFYFLEMNTRVQVEHPVTEVQTGIDIVKEQLWIAYTGETALKQSDINPRGHSIECRINAENPAMDFQPSPGTISVCHQPSGFRTRVDGSIFQGCKITPYYDSLIAKVICKGRNR
>MP0311_megahit_276668_3067-3924
MYKKILIANRGEIALRIIRACHELGIRSVAVYSTADKESLHTKFADEAVCIGPPQSAESYLSIPSIIAAGEITNSDAIHPGYGFLAENSDFSQICKDNDFTFIGPDPEIIKAMGDKSRAKDTMKSAGVPVIEGSDGVLSSFEEAKAIANKIGFPVMLKASAGGGGRGMRLVYSEEEIENAFTTASSEAQNAFGNGEMYIEKFVENPRHIEIQILADSHGNVVSLGERECSIQRRYQKLIEESPSPAVDEKLRKKMGEAAVAGAKAVNYIGVGTVEFLIDKNKDFYF
>MP0311_megahit_276912_3-587
KDLFEKTVNMVSKIGYMGAGTVEFIYEDGKFYFLEMNTRVQVEHPVTEMVTGIDIIKEQIWIAFSGETALNQSDINPRGHAIECRINAEDASKNFQPSPGLIGMCHQPSGFRTRVDGAIYQGYKVTPYYDSMICKLICHGRNRSEAIQRMNRSLDEFVIEGITTTIPLHKKLLNHKKFIESDFNVSWLDKDKIL*
>MP0311_megahit_277395_2-202
YDSLIAKVICKGRNRTEAIQRTLRSLDEFVLEGITTTIDLHKKILNHKKFVNSDFDTNWLSKEKFF*
>MP0311_megahit_277433_2-316
MLKKVLVANRGEIALRILRACKELDIKTVVVHSTADEKEMFVRLADESVCIGPPQVKNSYLNIPSIISAATIANADAIHPGIGMLSENSNFAKIITDHGFKFIGP
>MP0311_megahit_279420_1-162
MFKKILIANRGEIAVRVIRACKEWGIDTVAVHSDVDKDSMHVKLADESVCIGSH
>MP0311_megahit_281893_1-753
MFKKILVANRGEIAVRIIRACKELNIKTVAIHSDVDTEAMHVKLADESICVGSALPKASYLNIPSIISAINITGADAVHPGYGFLSENDKFAKILSSHKIKFIGPSSKSILDLGNKSNALKLANNFGLPILGNKSSKNLVNTNDALKVAKEIGMPIVIKAAYGGGGKGMRVFNNNNEIDSYFPQLKSEAKNYFGDDTMYAEKFLTNAKHIEFQVISNPKNNYAEIIGQRDCSIQRKNQKIIEEIPSDFVKI
>MP0311_megahit_285143_1470-2570
MFKKILIANRGEIAVRIIRACKEWGISTVAVHSDVDRESMHVRLADESICIGSHQPVNSYLNIPAIMSAIELTNSEAVHPGYGFLSENSNFAKILEDNKIKFIGPSSKLIKMMGDKIQAKKIAKEHGLPVIEGSDGGVSDINYAKEICKKIGFPVLIKAAGGGGGKGMKIVFEEKDFENLFLTAKSEAKKYFGNDEVYIEKFFQNPRHIEVQVLSGKNGTVHLHERDCSVQRRHQKLIEETPSPVLNDDLRKDLFSKTVNMVEKIGYEGAGTVEFIFEDGKFYFLEMNTRVQVEHPVTEMVTGIDIIKEQIWIAYSGETALKQKDINPRGHAIECRINAEDASKNFQPSPGVIGMCHQPSGFRTRVD
>MP0311_megahit_285850_408-1742
MFKKVLIANRGEIALRVIRTCKEMGIKTVAVYSKADEESLHVKFADEAVCIGPAPSSESYLKISNIIAAAEITNADAIHPGYGFLSENAKFSKICGEHKIKFIGPSPEMIEKMGDKATAVSTMQQAKVPTIPGSGGAVDDVEKAFKIAVKIGFPVMIKASAGGGGKGMRAVFKRNDFKKNWESAKQEAKAAFGNDDMYIEKLIQEPRHIEIQIIADQYGNVCHLSERDCSIQRRHQKLTEETPSPFMIKSLRNKMGNAAVKAAKFIDYEGVGTVEFLVDSQRNFYFMEMNTRIQVEHPITEQVIDYDLIKEQIKVAAGAKVSGKPYFPKLHSIECRINAEDPENDFRPSPGLITNLHLPGGHGIRVDTHVYSGYTISPNYDSMIAKIITTDQKREEAINKMRRALDEFVIEGIKTTIPFHRKLMDNEHYLKGVYTTKFMEDFEF*
>MP0311_megahit_286181_1-555
DEFESLFLTAKTEAKKFFGNDEVYIEKFFQNPRHIEVQILSGKNRTVHLHERDCSIQRRHQKLIEETPSPLLNDEIRNDLFERTVKMVSQIGYEGAGTVEFIFEDGKFYFLEMNTRIQVEHPVTEVVTGIDLIKEQIWIAYDGNTALKQEDIKPRGHAIECRINAEDVSKNFQPSPGEITMCHQP
>MP0311_megahit_286425_3-395
SGQTALEQGDISARGHTIECRINAEDPSKNFQPSPGIISVCHQPSGFRTRVDGSIFQGCKITPYYDSLICKLICKGRNRTEAIQRTMRSLNEFVIEGVTTTIDLHKRILSHEKFVSSDFDTNWLAKEKFY*
>MP0311_megahit_289750_1-237
FIYSGYKVPHYYDNLLAKLIVTGRTRNHAIKRALRALNEIVIDGIQTNIDLHKKILSSNDFKQGAVPINWLENKIDKI*
>MP0311_megahit_290198_3-644
LPVIEGSDGGVKDLKQAREICKKIGYPVLIKASGGGGGKGMKIVDEESKLEELYSLARLEAKKYFGNDEVYIEKYFKNPRHIEVQVLSGKNRTVHLNERDCSVQRKHQKLIEETPSPVLDNKTRSDLLNKTIKMVEAIGYEGAGTVEYIYENGKFYFLEMNTRIQVEHPVTEVQTGIDIVKEQIWIAHSGQTALEQGDISARGHTIECRINAED
>MP0311_megahit_291751_378-1721
MINKVLIANRGEIALRILRACKKLGIKTVAVHSSVDRQLPHVKMADESVCIGPADPTKSYLNIPSIISAAELTNADAIHPGYGFLSESAAFAEIVESNQFIFIGPSSKVLKKMGDKIKAKKAMKEFGVPCIPGFDGILSDDVEIVKKDAQKIGFPIMLKAIHGGGGRGMAIVHSEDDLGNSMKITKQEAQNAFGNGDLYFEKFFDKPRHIEIQVLCDNYGNAIHLGERDCSLQRRNQKVIEESTAINIDRNKIDEIGEICADACRKLNYSGAGTFEFLYQDGQFSFIEMNTRIQVEHPVTEYLSGVDLITQQILVAGGEKLQIKQSDIKLSGHAIECRINAEDPETFLPSPGKISIFHPPGGPGVRTDSHIYSGYTVPPNYDSMIAKIIVYAEDRETAIKKMLFALGETVVEGIKTNISLHKRLLKSDFFNSGDFTINTLNAFIKEN*
>MP0311_megahit_292628_663-743
MSKKVLIANRGEISLRAIRACKELGLK
>MP0311_megahit_292724_5195-6538
MKNPKKILIANRGVIAIRALRAAKELGYQVASVYSTVDKDQKHLKLSDEAICIGPAASKESYLNEAAIISAAELVGADAIYPGFGFLAENASFAEKCKESGFEFIGPDPKVIDVMGDKIKAKELIESLGVPTVPGYTGQIQSQNQIENIVEEIGYPVIVKASSGGGGKGMRVVYDKSELWDSIIGAQNEAKLAFGNDEVFIEKYLKKPRHIEIQIFGDGKGKVVHLYSRDCSLQRKYQKIVEEAPAKNLNQEKLDEIQNICVKACSELNYKGAGTLEFLYENNEFFFIEMNTRIQVEHTVTEMITGVDLVQAQLLLALEDKFDLDQEKLKINGHAMQCRINAEDAETFIPSPGEITRVHRPGGYHVRFESQIYSGYKVPSNYDSLIAEVIVKDGDRRNTINKMRMALTELVIEGIETNQALHLKILEDKGFQNIDYYIKYLEEELIK*
>MP0311_megahit_292870_225-557
RINAEDPSKNFQPSPGLIGMCHQPSGFRTRVDGAIFQGYKVTPYYDSMVCKLICHGRNRTEAIQRMNRSLDEFVIEGITTTIDLHKTLLNHEKFINSDFNVSWLDKEKLI*
>MP0311_megahit_293797_10-522
IYEDGKFYFLEMNTRVQVEHPVSEMVTGIDIIKEQIWIAFTGETALEQSDVNPRGHAIECRINAEDPSNNFQPSPGTITMCNQPSGFRTRVDGAIFQGYKVTPYYDSLICKLICHGRNRTEAIQRMNRSLDEFVIDGITTTIPLHKKLLNHEKFINSDFNVSWLDNEKIV*
>MP0311_megahit_294855_3-539
MIQKVLIANRGEIALRILRACRKLGIKTVAVHSTVDRQLPHVKMADESVCIGKADPSKSYLNIPSIISAAELTNADAIHPGYGFLSESATFAEIVETNKFIFIGPPSSVLKKMGDKIKAKKAMKDFGVPCIPGYDGILPDDVKLNIKEAKKIGFPIMLKAIHGGGGRGMMIVQSEDEFA
>MP0311_megahit_295659_3-389
MFKKILIANRGEIAVRIIRACKEWGIQTVAIHSDVDKESMHVKLADESLCVGSRQPIDSYLNIPAILSAIEVTNADAVHPGYGFLSENYNFAKILKENNIKFIGPSPEIIKIMGDKIEAKKTAKKYGIP
>MP0311_megahit_296566_1-570
SSSLIKMMGDKIEAKKIAKKYGLPVIEGSDGGVSDFNEAKKICKEIGYPVLIKAAGGGGGKGMKVVTKEDEFESLFLTAKTEAKKFFGNDEVYIEKFFQNPRHIEVQVLSGKNRTVHLHERDCSIQRRHQKLIEETPSPLLNDKLRNDLFDKTVKMVSQIGYEGAGTVEFIFEDGKFYFLEMNTRIQVEH
>MP0311_megahit_298583_1-549
KYEGAGTLEFLYENEEFYFLEMNTRIQVEHPVTEMVTGFDIVKAQLRIALGLPLSLDQERIFIRGHAIECRINAEDSEKFIPNPGKITRMHIPGGFGIRYDSHIYNGYTVPPFYDSMLAKIITLADSRDSAISRMLMALDEFFIEGIKTTHQFHQKMLVDKTFTSNKHSINYLEKEFLKDGD*
>MP0311_megahit_299864_395-610
MFKKILIANRGEIAVRIIRACKEWGISTVAVHSDVDKESMHVRMADESVCIGSHQPANSYLNIPALLSAIEI
>MP0311_megahit_300825_431-613
KVITHGRNREEAIQRMLRSLDEFVIDGITTTIELHKVLLNNKKFITSDFNVSWLDKEKVI*
>MP0311_megahit_302075_3-653
KIQAKRIAKENGLPVIEGSEGGVKDVSEAKKLCKKIGFPVLIKASGGGGGKGMKIVDKEEEFETLFSTAKSEAKKYFGNDEVYIEKFFQNPRHIEVQILAGKNRAVHLHERDCSVQRRHQKLIEETPSPVLNNEIRKDLFERTVKMVAKIGYMGAGTVEFIYEDGKFYFLEMNTRVQVEHPVTEMVTGIDIIKEQIWIAFSGETALKQSDINPRGHA
>MP0311_megahit_302105_1-177
WGKDRNTAIKRMNRALNECAVTGIPTTINFHLTLLNKSKFKEGKIHTKYVEEELLPNY*
>MP0311_megahit_302623_1-390
GQTALEQGDISARGHTIECRINAEDPSKNFQPSPGIISVCHQPSGFRTRVDGSIFQGCKITPYYDSLICKLICKGRNRTEAIQRTMRSLNEFVIEGVTTTIDLHKRILSHEKFVSSDFDTNWLAKEKFY*
>MP0311_megahit_302935_697-1338
MLDKVLIANRGEIALRILRACKELGIKTVAVHSTADKNLKHVLLADESICIGKASATESYLNIPRIIAAAEVTNSIAIHPGYGFLAENADFAEAVEKSGFIFIGPKAETINLMGDKVSAINAMKKAGVPCVPGSDGPLTDDVERNKAIAKRIGYPIIVKAAGGGGGRGMRVVRSEAELIKAIETTQAEAGAAFGNSTVYMEKFLENPRHVEIQV
>MP0311_megahit_303182_1-510
EFIFEDGKFYFLEMNTRIQVEHPVTEVVTGIDLIKEQIWIAYDGNTALKQEDIKPRGHAIECRINAEDVSKNFQPSPGEITMCHQPSGFRTRVDGAIFQGYKVTPYYDSMICKIICHGRNRTEAIQRMRRSLDEFVIEGIKTTIDLHKILLNHKKFLNSDFNVSWLDKEK
>MP0311_megahit_303204_11389-12723
MLVANRGEIALRVVRSLRELGIESVVIHGREDRMSLPVRLADEGFYIPSEDPLASYLDIEAIVSAAKEVGADAVHPGYGFLSENATFAQLLSDEGITFIGPSPESLRLLGDKIAAREAMSKAGIPVAKGTEEPITDNDEALEIASKIGFPLMIKAASGGGGIGMQIVHEESEFESALRLCQGRAKSAFGDSRVFIEEYVDSAEHIEFQVLADGKRAIHFGERFCSIQRRHQKIIEEGPWISEEERQDIGSKVVAGAEAIGYRGLATFEFLRNKNGQFYFMEVNPRVQVEHTVTEMLTGVDLVSLGIIVSSGANLPLEQNDVQIQGHAIQARINAENPFTLEPSPGKIWECHWPGGPGIRVDTHGFSGYEMPEAFDSLLAKIICWAPDREKAIARLDSALEETILLGVDSLIPLHRAILIDTDFMERKITTDYLETHTDLLIGGG*
>MP0311_megahit_304107_2781-2924
QRTKRSLDEFVIEGITTTIDLHKKLLIHEKFINSDFSVNWLDNEKII*
>MP0311_megahit_304541_3-500
KYSHIEMMGDKIEAKKIMKKFGVPTVPGSEGEVKSESDALSASDEIGYPVLLKASAGGGGRGMKIVNSKKELKDALPIIKQEALSFFGNDSIYIEKFIDSPRHIEVQVICDTHGNFLHLHERDCSVQRRNQKVVEEALAPNVDEKKKQKLFKTCVDAMEKMGYLGL
>MP0311_megahit_305124_10616-11989
IWTNSIHHRIKMFEKILIANRGEIALRVLKACKEMGIKSVAVYSEPDKELKHVKMADEAICIGPAQSNKSYLNIPALISACEVSGVDAIHPGVGFLAENDHFAEQVIASGYTFIGPDPESIRTMGNKISAKEMATSAGLQCVPGSGRVSATNRETIDIANSIGYPLLIKAAAGGGGKGIKIVREESELLASMRITQQEALNSFGSDEIYLEKFIENPRHIEVQVIADNYGNALHFFERDCSIQRKNQKIIEEAPAWNLDESKKEELFELCLDCLKKMKYKGVGTFEFLYKDSEFYFIEMNTRLQVEHTVTEMITNTDLVKLQIETAAGEKLSIKQKDIKKYGHAIECRINAEDPETFIPSPGKVTEYDPPGGIGVRVDSHLYAGYTVSPYYDALIAKICAFSHDRKSAIKRMSFALEEFFVDGILTNKDLQEIIMKEPKFYEGDISINYLKDVLDIS*
>MP0311_megahit_305465_1-651
GERDCSMQRKHQKVIEEAPAPGLSEELREKMSKLVTDACKKIGYIGAGTFEFLYEDGNFYFIEMNTRIQVEHPVTEMITGIDIVRQQLLIASGEKVGYTQEQVELRGHAIECRINAENSETFIPCPGTINQFHAPGGPGVRMDTHIYNGYKVPPNYDSMIGKLISYGNNRDAAIRRMSNALNEIVIDGIETNIALQKKLILDTEFQKGGFSINYLES
>MP0311_megahit_305802_3-239
MFKKILIANRGEIAVRIIRACKEWGISTVAVHSDVDRESMHVRMADESVCIGSHQPANSYLNIPALMSAIELTNADAVH
>MP0311_megahit_306366_379-540
DRYEAIQRTKRSLDEFVIEGITTTIDLHKKLLIHKKFIDSDFSVNWLDSEKII*
>MP0311_megahit_307007_837-929
MFKKILVANRGEIAVRVIRACKEWGIQTVAI
>MP0311_megahit_307331_3-749
MHVRLADESVCIGSHQPANSYLNIPALMSAIELTDAEAVHPGYGFLSENASFAKILEENNVKFIGASSKHIEMMGDKIQAKKIAKENGLPVIEGSEGGIRDVSEAKILCNKIGFPVLIKASGGGGGKGMKIVNKEEEFENLFSTAKSEAKKYFGNDEVYIEKYFQNPRHIEVQILAGKNRVVHLHERDCSIQRRHQKLIEETPSPVLNDEIRKDLFQKTVNMVQKIGYEGAGTVEFIYEDGKFYFLEMN
>MP0311_megahit_307416_3592-4176
SKVVAGAEAVGYKGLATFEFLRDSNGDFYFLEVNPRVQVEHTVTEMITGTDLVSMGIRVAAGEGIPLKQEDIRISGHAIQTRINAENPRTLSPSPGRLWECHWPSGPGVRVDSHAHTGYDMPASFDSLLAKIIVWSPSRPEAISRMKAALDETMLLGVDTLIPLHKAILENADFLSGDITIRFLEEHPNLLGGE*
>MP0311_megahit_308660_6684-8036
MNSTKKILIANRGVIAIRALRAAKELGYQVASVYSTADKNLKHLKLSDEAICIGPPDSKDSYLNEAAIISAAELANVDGIYPGYGFLSENAEFAEKCKNSGFKFIGPSHEIISLMGDKIQAKNLMRQLGVPVVPGYEGPVESKEQIENEVKKVGLPVIIKAAAGGGGRGMRIVRELSELWDAIEDARSEANAAFGSDLVFIERYLEKPRHVEIQIFGDGKGNAVHLFSRDCSLQRKYQKVIEEAPAINIPDEKINEIYQISVNACCELNYEGAGTLEFLYENGEFFFIEMNTRIQVEHTVTEMITGVDLVQAQLELAMNDVYNFDQSKIKINGHAMQCRINAEDPNSFVPSPGRIMQIHRPGGYHVRFESQIYSGYDVPAYYDSLIAEIIVKDLNRDRVLNKMKMALDETVIEGIKTNVDLHRRLVTNDDFREYRHYIKFLEEKMVNDDE*
>MP0311_megahit_309543_2-406
MFKKILIANRGEIAVRIIRACKEWGISTVAVHSDVDKESMHVRMADESVCIGSHQPANSYLNIPALMSAIEITNSEAVHPGYGFLSENANFAKVLEENNIKFIGASAKHIEMMGDKIQAKKIAKENGLPVIEGSE
>MP0311_megahit_310061_2-679
DGIVPTLEDAQNIALEIGYPVMLKATAGGGGKGMRMANSPNDLIKAWEVARQESKSAFDNDAMYLEKFIEDPRHIEIQIMADSNGKACHLSERDCSIQRRHQKIIEETPSPFMTKPLRKAMGEAAVKAAEYIKYEGAGTVEFLVDKHKNFYFMEMNTRIQVEHPITEQVIDYDLIREQIKVAAGESISGKNYFPKLCSIECRINAEDSENDFMPNPGKILTLHFPG
>MP0311_megahit_310485_3-698
MFKKILIANRGEIAVRIIRACKEWGIQTVAIHSDVDKESMHVKLADESLCVGSRQPVDSYLNIPSILSAIEVTNSDAVHPGYGFLSENYNFAKMLKDNNIKFIGPSPEIIKMMGDKIEAKNTAKKYGIPVIEGSEGAVSSLDIGKSIAKKIGYPILIKAAGGGGGKGMKVVKSENEFDDLFLTAKSEAKKFFANDEVYIEKFFENPRHIEVQVLSGKNRTVHLHERDCSVQR
>MP0311_megahit_311345_1-756
DGMYMEKFIEEPRHIEIQIAADQYGKACHLSERDCSIQRRHQKLVEETPSPFMTNYLRKKMGEAAKKAAKAVKYEGVGTVEFLVDKHRNFYFMEMNTRIQVEHTITEEVINFDLIKEQIKIAAGEKISGKDYFPQMHSIQCRINAEDPHKGFIPSPGKITNYHAPGGHGVRVDTHAYASYIIPPHYDSMVSKLITVAQTRDEAILKMKRALEEYIIEGVKTTIPFHQQLLEDKKFLEGDFTTKFMDSFEIK*
>MP0311_megahit_311461_3-629
NDHGIVFIGPSPKAIRSMGDKSTAKETMEEVGVPTVPGSKGLLLNVDEAYKLADNIGYPVIIKATAGGGGRGMRLVENAENLEKMFKAAQGEAEAAFGNDGLYMEKFIKKPRHVEIQILADRSGNVVHLGERDCSVQRRHQKLLEESPSPAINSELRKKMGNAAIAAAKSIGYEGAGTVEFLVDADDNFYFMEMNTRIQVEHPVTEMVT
>MP0311_megahit_312315_3119-3319
VHSSSREKALVRMKRALQETFIDGPETTLPLLEMIFENKDFNNGNFDINFLGKFLKKIKEEENESS*
>MP0311_megahit_312370_2-586
VYIEKFFQNPRHIEVQVLSGKNRTVHLHERDCSIQRRHQKLIEETPSPLLNDKIRNDLFDKTVKMVSQIGYEGAGTVEFIFEDGKFYFLEMNTRIQVEHPVTEVVTGIDLIKEQIWIAYDGNTALKQEDIKPRGHAIECRINAEDVSKNFQPSPGEITMCHQPSGFRTRVDGAIFQGYKVTPYYDSMICKVICHG
>MP0311_megahit_315244_1-177
WGKDRNTAIKRMNRALNECAVTGIPTTINFHLTLLNKATFKEGKIHTKYVEEELLPNY*
>MP0311_megahit_315403_509-646
TMRSLNEFVIEGVTTTIDLHKRILSHEKFVSSDFDTNWLAKEKFY*
>MP0311_megahit_316009_3-776
HPGYGFLSESATFAEIVETNKFIFIGPPSSVLKKMGDKIKAKKAMKDFGVPCIPGYDGILPDDVKLNIKEAKKIGFPIMLKAIHGGGGRGMMIVQSEDEFADAMKITKTEAEKSFSNGDLYFEKFFDKPRHIEIQVMCDNYGNAIHLGERDCSLQRRNQKVIEETTAINISRDKIDEIGKICTDACKQLGYRGAGTFEFLYQDDQFSFIEMNTRIQVEHPVTELLTGIDLISEQIKVASGEKLDLTQQDVEFKGHAIE
>MP0311_megahit_317099_3-182
IVWGKDRNTAIKRMNRALNECAVTGIPTTINFHLTLLNKTKFKEGRIHTKYVEEELLPN*
>MP0311_megahit_317523_1-561
LLEESPSPAIHTELRKKMGNAAIAAAKSIGYEGAGTVEFLVDDDDNFYFMEMNTRIQVEHPVTEMVTGVDLIAEQIKIASGINLEFNQDDIHLNGHAIECRINAEDPSHNFRPSPGKITGWLPPGGPGVRVDSHVYTGYEIPPFYDSLIGKLIVWGKDRNTAIKRMNRALNECAVTGIPTTINFHLT
>MP0311_megahit_318042_1-798
MSHKVLIANRGEIALRALRACKELGIQTVSIYSEGDRNLKSLRFSDESVCIGPSDSKSSYLNVPAILSAADLTNADAIYPGYGFLAEDHAFAEQCSLSGFKFIGPHHETIKKMGDKITAKSIVTNYGIKCVPGFSDEIPKEKDELEKITKSIGYPIILKATAGGGGKGMKIVESIDQLSNALQIASKEAEANFGNGRIYIEKFIENPRHIEIQVVGDGKGNAIHLGTRDCSIQRRHQKLIEEAPALDVNQTKLDELLNCCVELCKD
>MP0311_megahit_319799_492-1832
MFKKIVIANRGDVAIRVQRACREMGIQTVALHSTADSSAMHVRLADESVCIGPPASKESYLNIPAILSAAAISGADAIHPGVGFLSENPSFAQIVQDHGLTFIGPKPEHIRVMGDKIEAKKMALKLGIPCVPGSDGAITTKEEAALVTKDIGFPVIIKAAAGGGGKGMQIAFSETELSNTIQLAQSEAEAAFGSGEVYIERYLANPRHIEIQIVGDKFGNVLHLGERDCSLQRRHQKILEETPSPALSKKVRENIGNLAASAMKKFGYESLGTIEFLYENGEFYFIEMNTRLQVEHPITEMVTGFDLVKTQIEISAGKPLNIQQNEVTINGHSIECRINAEDPDNFMPSPGKITDYHPPGGLGVRIDSGIYSGYEIPPYYDSLVSKLIVHGQSRKQCLARLRRALDEFVIGNINTTISLHQRLLDSKSFVEGDYDIHWLENHFLKP*
>MP0311_megahit_321208_486-1559
MFKKILIANRGEIAVRIIRACKEWGIETVAIHSDVDKDSMHVRLADESICVGPHQPTQSYLNIPAIMSAIELTGSEAVHPGYGFLSENFEFAKILEENNIKFIGPSSNLIKMMGDKIEAKKVAKQYGLPVIEGSDGGIKDLDEAKEICEKVGFPILIKAAGGGGGKGMKIVNKIEDFENLFLTAKQEAKKFFGNDEVYIEKFFQNPRHIEVQVLSGKNRTVHLHERDCSVQRRHQKLIEETPSPVLNDSLRRDLFEKTVTMVSKIGYEGAGTVEFIYEDGKFYFLEMNTRVQVEHPVTEMVTGIDIIKEQIWIAFSGNTALTQADVNPRGHAIECRINAEDPSNNFQPSPGKIGMCHQ
>MP0311_megahit_321939_1642-2337
DNYGNMIHLGERDCSMQRRNQKLLEETPSKIINEKTRDYIGNLTVDALKKIKYSGAGTVEYLYENNEFYFMEMNTRLQVEHPVTEEITNFDLVKEQIRIASNSKLSKNQNDINFYGHSIECRVNAEDPESFMPSPGKVINFHAPGGPGVRVDSGCYSGITIPPYYDSMIAKLIVYGENRESCIARLERALEEFVVEGIKTTIPFYQKILKEESFLNGNYDIHWVENYMENI*
>MP0311_megahit_322696_262-1020
MFKKILIANRGEIAVRIIRACKEWGIQTVAIHSDVDKESMHVKLADESVCVGSHQPANSYLNIPAILSAIEITNSEAVHPGYGFLSENFNFASMLEENNIKFIGPSSKLIKMMGDKIEAKKIAKKYGLPVIEGSEGGISDLESGKKLAKEIGFPILIKAAGGGGGKGMKIVRSEKEFDNLFLTAKSEAKKFFANDEVYIEKFFQNPRHIEVQVLSGKNHTVHLHERDCSVQRRHQKLIEETPSPVLTDEIRKD
>MP0311_megahit_323318_1480-1635
AIKKMLFALDETVIEGIKTNIKLHKRLLKSDFFTTGDFTINTLNAFIKDTK*
>MP0311_megahit_324699_3-119
MVIGGIKTNLELHEKLISDINFSKAPVSIHYLEEKLRK*
>MP0311_megahit_326035_1-384
TALEQSDINPRGHAIECRINAEDPSRNFQPSPGLIGMCHQPSGFRTRVDSSIYQGFKVTPYYDSMVCKLICHGRNRTEAIQRTLRSLDEFVIEGITTTIKLHKKLLNHKKFIDSKFNVTWLDNEKIV*
>MP0311_megahit_326557_3-608
NRGEIAVRVIRACKEWGISTVAIHSDVDKDSMHVKLADESVCIGPHKPINSYLNIPSILSAVELTNSDAVHPGYGFLSENYKFVKILEEYEIKFVGPSSKLIKMMGDKIEAKKIAKQHGLPIIEGSDGGISDVNEAKKLCKNIGFPVLIKAAGGGGGRGMKIVNNENEFESQFKHAKLEAKKYFANDEVYIEKFFQNPRHIE
>MP0311_megahit_328266_128-904
KNYFGDDTMYAEKFLTNAKHIEFQVISNPKNNYAEIIGQRDCSIQRKNQKIIEEIPSDFVKINNLDEIKKNIKDLLIKNEYEGLGTLEFLYQDNEIFFIEMNTRLQVEHPVTEEAFDVDLVKYQIMVAAGYKIDLSNVAKKNHTIECRVNAENAKDFSPSPGKIKFINVPGGRGIRIDTALYTNYKVNPHYDSLILKIISKGKDRDESIAIMKRALEEIIIDGINTNIELHKWILRQKDFTNGVYNTNWLEKNIDKFN*
>MP0311_megahit_329728_3-671
KKVLIANRGEISLRAIRACKELGLKTVCIYSEGDKELKSLRFADESVCVGPADPIKSYLDAPTILSAADVTGSDAIYPGYGFLAEDHSFAEQCNLSGFKFIGPSSETIRQMGDKITAKSIVTKYGIDGVPGFNNELPDNEEEILKIANEIGYPLIVKATAGGGGRGMKIVRSSKELINSVQIAKQEALNGFGNDVVYFEKFIENPRHIEIQVVGDGKGNAIHL
>MP0311_megahit_329898_3-128
LDEFVVDGITTTIPLHKKLLNHEKFINSNFNVSWLDNEKII*
>MP0311_megahit_332403_335-1066
RHVEIQILADRSGNVVHLGERDCSVQRRHQKLLEESPSPAINTELRKKMGNAAIAAAKSIGYEGAGTVEFLVDDDNNFYFMEMNTRIQVEHPVTEMVTGVDLIAEQIKIASGANLEFKQDDIHLSGHAIECRINAEDPSHNFRPSPGKITGWLPPGGPGVRVDSHVYTGYEIPPFYDSLIGKLIVWGKDRNTAIKRMNRALNECAITGIPTTINFHLTLLNKSKFKQGKIHTKYVEEELLPNY*
>MP0311_megahit_332961_1-447
TEVQTGIDIVKEQLWIAFTGNTALKQSDINPRGHTIECRINAENPSLNFQPSPGTISVCHQPSGFRTRVDGSVFQGCKVTPYYDSLIAKVICKGRNRTEAIQRTLRSLDEFVLEGITTTIDLHKKILNHKKFLKSDFDTNWLEKEKFF*
>MP0311_megahit_333016_43-531
FLEMNTRIQVEHPVTEVVTGIDLIKEQIWIAYDGNTALKQEDIKPRGHAIECRINAEDVSKNFQPSPGEITMCHQPSGFRTRVDGAIFQGYKVTPYYDSMICKVICHGRNRTEAIQRMRRSLDEFVIEGIKTTIDLHKILLNHKKFLDSDFNVSWLDKEKLL*
>MP0311_megahit_333995_1-330
RINAEDSENDFMPNPGKILTLHFPGGHGVRIDTHVYSGYVIPPHYDSMIAKLITTAQTREEAINKMKRALDEFVIEGVKTTIPFHKKMMEHPDFISGNYTIRFMESAKV*
>MP0311_megahit_334872_169-693
IVWGKDRNTAIKRMNRALNECAVTGIPTTINFHLTLLNKSKFKEGKIHTKYVEEELLPNYWEKLNDFYDICVCNTSFTSPCWPTKISLKKLITPIQITGPTSTPPIGGITFLVKLRIELDGIEMNNHKPLFKSIFGYQVRINLIRKTIVRYEREMPKIRSKIRREFKSKEITII*
>MP0311_megahit_335485_1183-2097
EEAKKICKKIGFPILIKASGGGGGKGIKIVREEKEFEQSFKLAKNEAKKYFANDEVYIEKFFQNPRHIEVQILSGKNRTVHLHERDCSVQRRHQKLIEETPSPVLSEIVREDLLKRTVKMVEKIGYEGAGTVEYIYEDGKYYFLEMNTRIQVEHPVTEVVTGIDLIKEQIRISFYGDTSLKQEDIKPRGHAIECRINAEDASKNFQPSPGLISMCHQPSGFRTRVDSSIYQGYKVTPYYDSMICKLICHGRDRYEAIQRTKRSLDEFVIEGIITTIDLHKKLLNHKKFIDSDFNVNWLDNDKIV*
>MP0311_megahit_335667_2-1252
MFKKILIANRGEIAVRVIRACKEWGISTVAVHSDVDKESMHVKLADESVCIGSHKPINSYLNIPSIMSAIELTNADAVHPGYGFLSENYNFAKILEDYKIKFIGPSSKLIKMMGDKIEAKKIAKKFGLPVIEGSDGGISDIIEAKKLCKKIGFPILIKASGGGGGKGIKIVKNESEFDQSFKNAKLEASKYFANDEVYIEKFFQNPRHIEVQILAGSNRTVHLYERDCSVQRRHQKLIEETPSPVLSNEVRKDLLDRTVKMVEQIKYEGAGTVEYIYEDGKYYFLEMNTRVQVEHPVTEVVTGIDIIKEQIRIAFHGETSLKQDDIRPRGHAIECRINAEDASKNFQPSPGTISMCHQPSGFRTRVDSSIYQGYKVTPYYDSMICKLICHGRDRYEAIQRTKRSLDEFVIEGITTTI
>MP0311_megahit_336763_2-1171
MFKKILVANRGEIAVRIIRACKEWGIQTVAIHSDVDRNSMHVRLADESICVGPHQAANSYLNIPAIMSAIELTNSEAVHPGYGFLSENFEFAKILEENKIKFIGPSSSLIKMMGDKIEAKKIAKKYGLPVIEGSEGGVTDFTEAKKICNQIGYPVLIKAAGGGGGKGMKVVTKEDEFENLFLTAKTEAKKFFGNDEVYIEKFFQNPRHIEVQVLSGKNRTVHLHERDCSIQRRHQKLIEETPSPLLSDEIRKDLFDRTVKMVSQIGYEGAGTVEFIFEDGKFYFLEMNTRIQVEHPVTEVVTGIDLIKEQIWIAYDGNTALKQEDIKPRGHAIECRINAEDVSQNFQPSPGEITMCHQPSGFRTRVDGAIFQGYKVTPYYDSMICKLICH
>MP0311_megahit_337820_153-536
MFKKILIANRGEIAVRIIRACKEWGIQTVAIHSDVDKESMHVKLADESLCVGSRQPVDSYLNIPSILSAIEVTNSDAVHPGYGFLSENFNFAKILRDNNIKFIGPSPEIIKMMGDKIEAKNTAKKYGI
>MP0311_megahit_337850_1-678
AIHLGERDCSLQRRNQKVLEEATSPVIDDNQREKIGNIAAQAISKLGYVGAGTIEFLYQNGEFYFIEMNTRLQVEHPITEIITNIDLVKEQISIAAGSELSLKQENVSINGHAIECRINAENPKTFVPSAGKIITYHPASGPGVRVDSAAYAGYSIPPYYDSMIGKLIVFGQDRNDCLAKLDRALDEFVIEGVETTLPLFKDLLRNNDIQEGNYNIHWLEKYLDQ*
>MP0311_megahit_339898_2288-3373
MFNKVLIANRGEIAVRVIRACKEWGIKTVAVHSDVDSDSMHVRLADESVCIGSHQPQNSYLNISSIMSAVDLTGAEAVHPGYGFLSENAKFSEIVNKHGIKFIGPSAKIISMMGDKIEAKRIAKKYGLPVIEGSEGGVKSLSEAKSICKEIGYPVLIKAAGGGGGKGMKVVEEEGKLESLFLTAKSEAKKFFNNDELYIEKYFKNPRHIEVQIMSGKNKTVQLGERDCSVQRRHQKLIEETPSPVITDDQRKNLLEKTVKMVEQINYEGAGTVEFIYENGKFYFLEMNTRVQVEHPVTEVQTGIDIVKEQLWIAFTGETALKQSDINPRGHTIECRINAENPSLNFQPSPGTISVCHQPSGF
>MP0311_megahit_340286_1245-2027
MYKKILVANRGEIAIRVIRACKELGIKTVAVYSDADKSSLHVNMADEAYNIGGPLPSESYLIGENIIKVAKKTKCDGVHPGYGFLSENAEFAENCVKNKIDFIGPSAEAIRLMGDKITSREIAKSAKVPLVPGTEGEVKDEEAVSIAKEIGFPLMIKASAGGGGKGMRLVHKMSDFENSLKMAKSEAKSAFNNDAVFIERFIQEPRHIEIQVIGDKKGNVVHLFERECSIQRRHQKVVEEAPSPGVSKKTREIMGDIAVKL
>MP0311_megahit_341540_3-713
EAKKICKQIGYPVLIKAAGGGGGKGMKVVKKEEEFESLFLTAKTEAKKFFGNDEVYIEKFFQNPRHIEVQVLSGKNRTIHLHERDCSIQRRHQKLIEETPSPLLNNQIRKDLFDKTVKMVSQIGYEGAGTVEFIFEDGKFYFLEMNTRIQVEHPVTEVVTGIDLIKEQIWIAYDGNTALKQEDIKPRGHAIECRINAEDVSKNFQPSPGEITMCHQPSGFRTRVDGAIFQGYKVTPY
>MP0311_megahit_341847_53-601
KIGYEGAGTVEFIYEDGKFYFLEMNTRVQVEHPVTEMVTGIDIIKEQIWIAFSGDTALKQSDINPRGHAIECRINAEDPSNNFQPSPGKIGMCHQPSGFRTRVDGSIYQGYKITPYYDSMVCKVITHGRNREEAIQRMLRSLDEFVIDGITTTIELHKVLLNNKKFITSDFNVSWLDKEKVI*
>MP0311_megahit_342228_154-1047
MFKKILIANRGEIAVRIIRACKEWGIQTVAIHSDVDKESMHVKLADESLCVGSRQPIDSYLNIPSILSAIEVTNADAVHPGYGFLSENYNFAKMLRDNNIKFIGPSPEIIKMMGDKIEAKNTAKKYGIPVIEGSEGGVSSLEMGKNIAKKIGYPILIKAAGGGGGKGMKVVKSEKEFDDLFLTAKSEAKKFFANDEVYIEKFFENPRHIEVQVLSGKNRTVHLHERDCSIQRRHQKLIEETPSPVLDDNLRKDLFEKTVNMVSKIGYEGAGTVEYIYENGKFYFLEMNTRVQVEHPVS
>MP0311_megahit_342737_1-1068
QCNKSGFKFIGPSSETIKTMGDKITAKNFVEKFNIPTVPGYSKDLPDDESKLKKIVNEIGYPIILKATAGGGGRGMRVVTNENELLDSLRITKQEALNAFGNDKVYIEKFIQKPRHIEVQIVGDGKGNAIHLGTRDCSLQRRHQKIIEEAPALDLDLDSLNILLDACVNLCKKINYEGAGTLEFLYENKEFYFIEMNTRIQVEHPVTEMITGFDIVKAQIKIALGINYDLDQKLITFKGHSIECRINAEDPETFEPCPGQITRMHTAGGFGIRYDSHIYGGYNVSPFYDSLLAKIITQANSRKTAIKRMLSALDEFYVEGIKTNHSLHEKILIDEIFIENKHTINYLEKEFLKKK*
>MP0311_megahit_342940_3-776
KKYFANDEVYIEKFFQNPRHIEVQILSGKNRTVHLYERDCSVQRRHQKLIEETPSPVLSEKVRQDLLEKTVKMVEKIGYEGAGTVEFIYEDGKYFFLEMNTRVQVEHPVTEVVTGIDIIKEQIRIAFYGETSLKQGDIKPRGHAIECRINAEDASKNFQPSPGVITMCHQPSGFRTRVDSSIYQGYKVTPYYDSMICKLICHGRDRYEAIQRTKRSLDEFVIDGITTTIDLHKKLLNHKKFIDSDFNVNWLDNEKII*
>MP0311_megahit_343476_367-618
GVRVETGFQEGQTITPYYDALLAKLIAKGRTREQAIGRLFVALKAFAIQGVQTNSELLMGIIQHQAFLEGNIDTKFLDKHKVI*
>MP0311_megahit_343640_3-854
SDALTASDEIGYPVLLKASAGGGGRGMKIVNSKKELKDALPIIKQEALSFFGNDSIYIEKFIDSPRHIEVQVICDTHGNFLHLHERDCSVQRRNQKVVEEALAPNVDEKKKQKLFKTCVDAMEKMGYLGLGTLEFLFDGKEFYFMEMNTRLQVEHPITEMLTRVDLVREQICVAHGDKIFTNQENIKPLGHSIECRINAESSKDFKPSAGKIEMYHPPAGNGIRLDTFIYSGYKVPHYYDNLLAKLISTGRTRNHAIKRALRSLNEIVIDGIDTNIELHKKILS
>MP0311_megahit_346663_3-101
MFKKILIANRGEIAVRVIRACKEWGISTVAVHS
>MP0311_megahit_347337_3-188
CKVICHGRNRTEAIQRMRRSLDEFVIEGIKTTIDLHKILLNHEKFLNSDFNVSWLDKEKLL*
>MP0311_megahit_347682_3-503
NKSYLNIPNILAAATSRGVDAIHPGYGFLAENDKFADMCNDHGIVFIGPSSKAIRSMGDKSTAKETMEQVGVPTVPGSKGLLSNVDEAYKLANDIGYPVIIKATAGGGGRGMRLVENVDNLEKMFKAAQGEAEAAFGNDGLYMEKFIKKPRHVEIQILADRSGNVVH
>MP0311_megahit_349842_3-704
EFKKSWSSAKQEAAAAFGNDDMYIEKLIQEPRHIEIQIIADQFGNVCHLSERDCSIQRRHQKLTEETPSPFMTSRLRDKMGKAAVKAAKFINYEGVGTVEFLVDSDRNFYFMEMNTRIQVEHPITEQVIDYDLIKEQIKVAAGIKVSGNDYYPKLHSIECRINAEDPEKGFRPSPGKITNLHLPGGQGVRVDTHVYSGYTISPNYDSMIAKIITTSQSGGTYDQKRKEAINKMR
>MP0311_megahit_350775_3-764
MFKKILVANRGEIAVRVIRACKEWGIQTVAIHSDVDRNSMHVRLADESICVGPHQAANSYLNIPAIMSAIELTNSEAVHPGYGFLSENYEFAKILEQNKIKFIGPSSSLIKMMGDKIEAKKIAKKYGLPVIEGSDGGVSDFNEAKKICKQIGYPVLIKAAGGGGGKGMKVVTKEDEFESLFLTAKTEAKKFFGNDEVYIEKFFQNPRHIEVQVLSGKNRTVHLHERDCSIQRRHQKLIEETPSPLLNDQIRKDL
>MP0311_megahit_350922_2-367
MFKKILIANRGEIALRILRACEELDIKTVAVYSSADKDLKHVKMADESICIGPAESAKSYLNVAAIISASELTGIDAIHPGVGFLSENDHFAQQVTSSGYKFIGPDSETIKVMGNKITAKEA
>MP0311_megahit_353508_302-610
MFKKILIANRGEIAVRVIRACKEWGISTVAVHSDVDRDSMHVKLADESVCIGSHKPINSYLNIPSILSAIELTNSDAVHPGYGFLSENYEFVKILEDYKIKFI
>MP0311_megahit_354071_243-1589
MSKKILIANRGEIALRALRACRELGLKTVSVYSEIDKDLKHLKFSDETVCIGPAIPAESYLNVPSILSAAELTEVDAIYPGYGFLAENPDFAEQCDKSGFKFIGPNSDTIRKMGDKITAKAFVSKFNIPIVPGYSDDLPEDDEQLKTIVNNIGYPVIIKATAGGGGRGMRIVEAEDELLSTIDITMQEAGNAFGNNKIYIEKFIENPRHIEVQIVGDGKGNAIHLGTRDCSMQRRHQKIIEEAPALDIDSQNLQNILDSCVNLCKEINYEGVGTLEFLYENKNFYFIEMNTRIQVEHPVTEMITGFDIVKAQLRIALDLGITLNQDEISFNGHAIECRINAEDPETLQPSPGVISKMHTAGGFGIRYDSHIYGGYYVPPFYDSLLAKIITQANTRKSAIKRMISALDEFFVEGIKTNQPLHQDILNDEIFIENEHTINYLEKEFLKLK*
>MP0311_megahit_358175_1078-1665
MSKKVLIANRGEISLRAIRACKELGLKTVCIYSEGDKELKSLRFSDESVCVGPADPTKSYLDAPTILSAADVTGSDAIYPGYGFLAEDHSFAEQCNLSGFKFIGPSSQTIRQMGDKITAKSIVTKYGIDGVPGYDKGLPNNEEEILKIAEEIGYPLIVKATAGGGGRGMKIVRSSKELINSVQIAKQEALNGFGSD
>MP0311_megahit_359036_2-523
ESPSPAINTELRKKMGNAAIAAAKSIGYEGAGTVEFLVDDDDNFYFMEMNTRIQVEHPVTEMVTGVDLIAEQIKIASGVNLEFNQDDIHLNGHAIECRINAEDPSHNFRPSPGKITGWLPPGGPGVRVDSHVYTGYEIPPFYDSLIGKLIVWGKDRNTAIKRMNRALNECAVTG
>MP0311_megahit_359250_543-752
MIAKIITTSQSGGTYDQKRKEAINKMRRALDEFVIEGIKTTIPFHRKLMDDPNYIKGVYTTKFMEDFEY*
>MP0311_megahit_359703_2-187
MFNKILIANRGEIALRVIRTCKEMGIKTVAVYSKADVDSLHVRFADEAVCIGPSPSIDSYLK
>MP0311_megahit_359923_924-2264
MFEKVLIANRGEIAVRVLRACKEMDIQTVAIYSSADKDAMHVKLADESVCIGPASSLKSYLNIPAIISACEVSGADAVHPGYGFLSENFGFVEKLEAHNIKFIGPKSEHIKMMGDKILAKESARNLGLPTIPGSSGEIKNAKEAIKVANELGYPVIIKASSGGGGRGMVKVFRKEDMDESLKKASTEAEKSFNDGRVYIEKYLQNPKHIEIQIIGDEYNNIVHLGERDCSMQRRNQKLIEETPSVVIDDDKRNEICNLTINSLRTMGYCNAGTVEYLYENGNFYFMEMNTRLQVEHPVSEEIYNFDLVKEQINVAAKYKLSSDQKKLKRNGHSIECRINAEDPDTFTPSPGLIKNYHAPSGPGVRVDSNCYSGLEISPYYDSLIAKLIVYDIDRNSCIQRLKRALNEFVIDGIKTTIPFFQEIITQKDFLNGSYDINWLEKYKETN*
>MP0311_megahit_360198_2-235
MFKKILIANRGEIALRVIRTCKEMGIQTVAVYSTADAESIHVKFADEAVCIGPAPSSDSYLRISNIIAAAEITNADAI
>MP0311_megahit_360582_4139-5077
MFRRVLIANRGEIALRILRSLRAMGVEVVTIHGKEDRLSLPVRLADESVYIPRSDPLASYLDIEAIVDAAKEVGADAVHPGYGFLAENPIFAQRLEEEGITFIGPSPDVLRLLGDKIAARDAMVRSGIPVAKGSNGPVSDPEEAAIQAAEIGYPVIIKASAGGGGIGMQVVESPVDFDKALRICQGRAKSAFGDDRVFLEKFIQGAQHIEFQVIGDGERAIHLGERFCSIQRRHQKILEEGPWLSEEVRADLGSKVVAGAEAVGYKGLATFEFLRDSNGDFYFLEVNPRVQVEHTVTEMITGTDLVSMGIRVA
>MP0311_megahit_360998_2-1102
GYGFLAENENFAEQVEKSGFTFIGPSAKNIAMMGNKVTAIKAMKKSGVPTVPGSNGSLDEDETKIKQIAKEIGYPVIIKAAAGGGGRGMKVVFEELELIDSVKITKTEAKNSFGDSTVYMEKFLQNPRHVEVQVISDGEGNAVHLGDRDCSLQRRHQKVIEEAPAANIPEESRQKILQSCVDACIDMGYRGAGTFEFLFEEGEFYFIEMNTRVQVEHPVSEMVTGVDIIKEQLKIASGENLTLRQSDISIDGHSIECRINAEDPINFLPSPGKINAYHPPGGPGVRIDTHVYSGYTVPPNYDSLIAKLIVHDESREAALIRMKNALDEMVIGGIKTNLELHEKLISDINFSKAPVSIHYLEEKLRK*
>MP0311_megahit_362364_763-2127
MTKKVLIANRGEIALRAVRACKEIGLKTVGVYSSGDKDLKHLRFVDESVCIGPANPTESYLNIPSIISAAELTGTDAIYPGYGFLAENFEFAEKCEASGFKFIGPSPDVIKKMGDKISAKNEAEKAGIPIVPGFKNKIPKDEKKLFNIANEIGYPIMIKASAGGGGRGMRVVRNENELIDGLAITMKEALSAFGSDVVYLEKYIENPRHIEVQVVGDGKGNAIHLGTRDCSIQRRNQKIIEEAPATGLNEKELEQVLSSCINLCEKLSYEGAGTIEFLYKDGKFFFIEMNARIQVEHPVTEMISMFDIVKAQLKIALDMDIKLDQNKVTFRGHAIECRINAEDPLEFKPCPGKIIKMHPPGGFGIRFDSHIYSGYVVPPYYDSLLAKIITTTNKRESCIRRMNNALDEFFVEGIETNHSLHSKILNDQTFRDNNHHINYLESDLIKRIKNESGI*
>MP0311_megahit_362966_874-1935
QQVTSSGYKFIGPDSETIKVMGNKITAKEAVLSAGMQPVPGTGRINSEEEALKMADEIGYPVIIKAAAGGGGKGIQICEKKEEFLSKLSLTQIEALNSFGSDEVYIEKYLQTPRHVEIQVAADDHGNVVHFFERDCSIQRRNQKIIEEAPAFDIPQEKLDEIRKIAVNTCKKINYKGLGTFEFLYEDGNFYFIEMNTRLQVEHTITEMITGIDLVKLQIMIAAGQEIPLSQEDINCRGHAIECRINAEHHETFIPSPGKVTEFHPPGGFRIRTDSHLYSGYTVPQYYDALIAKICAHSSDRISAIRKMRVALEETYIEGINTNAPLHQRILIEPNFVEEKISINYLRDILNIK*
>MP0311_megahit_364070_1-261
PGVRVDSHVYTGYEIPPFYDSLIGKLIVWGKDRNTAIKRMNRALNECAVTGIPTTINFHLTLLNKAKFKEGKIHTKYVEEELLPNY*
>MP0311_megahit_364154_1514-1813
MKQSKKILIANRGVIAIRALRAARELGYSVASVYSTIDRDQKHLKLSDEAICIGPPETKDSYLNEAAIISAAELSGADAIYPGFGFLAENASFAEKCRES
>MP0311_megahit_367679_1-972
MFEKILIANRGEIAIRIIRACNEMGIKTVAVYSKADKNSLHVKFADEAICIGEGPAVESYLNIPRIIAAGEITNADAIHPGYGFLAENAKFSKICKENGFTFIGPDSEIIDLMGDKVNARNAAKDAGVPIIPGSNTLSSVEELLEIAEQIGYPVMLKAVAGGGGKGMRVINNASEAEKGFNIIQNEAGMAFKNSEIYVEKFVENGRHIEVQILSDKFGNHLHLGERECSIQRSNQKLIEESPSLFVDDDLRNDLTSKSLQLSKKVNYVGAGTIEYLVDDKKNFYFIEMNTRIQVEHTVTEMVYMIDLVKEQIRTYAGIELSIKQ
>MP0311_megahit_368462_3-527
HIMFKKILIANRGEIALRVIRTCKEMGIKTVAVYSKADEESLHVRFADEAVCIGPAPSNESYLKIANIIAAAEITNADAIHPGYGFLSENAKFSKICGEHKIKFIGPSPDMIEKMGDKATAVSTMNLAKVPTIPGSGGAIDDENEALKIASKIGFPVMVKASAGGGGKGMRAVWG
>MP0311_megahit_368524_2-223
MFKKILIANRGEIAVRIIRACKEWGISTVAVHSDVDRESMHVKLADESVCIGSHQPANSYLNIPALLSAIDLTN
>MP0311_megahit_369351_2-652
RLADESICVGPHQAANSYLNIPAIMSAIELTNSEAVHPGYGFLSENYEFAKILEQNKIKFIGPSSSLIKMMGDKIEAKKIAKKYGLPVIEGSEGGVSDFNEAKKICKNIGYPVLIKASGGGGGKGMKVVRKEDEFENLFLTAKTEAKKFFGNDEVYIEKFFQNPRHIEVQILSGKNRTVHLHERDCSIQRRHQKLIEETPSPLLNDQIRQDLFDKTI
>MP0311_megahit_369936_136-909
AAFGNSTVYMEKFLENPRHVEIQVLADGQGNAIHLGERDCSMQRRHQKVVEEAPAPGISEQMRTKIGDRCRKACIEIGYRGAGTFEFLYENGEFYFIEMNTRIQVEHPVSEMITGVDLIKEQLRIAAGQPLSIDQSQIQIRGHAIECRINAEDPQTFIPSPGPIDMFHAPGGLGIRWESHIYAGYHVPPYYDSMIGKLITYGESRDEAIARMRHALEEIVVEGIKTNIPLQRAIMADENFFAGGTNIHYLEKKLGLA*
>MP0311_megahit_370143_3-197
IGKLIVWGKDRNTAIKRMNRALNECAVTGIPTTINFHLTLLNKAKFKEGKIHTKYVEEELLPNY*
>MP0311_megahit_370309_1-597
KKLDEVLKNCVNLCKDLNYEGVGTLEFLYEKECFYFLEMNTRIQVEHPVTEMITGFDLVKAQLRIALGLPMTLNQSDINFRGHAIECRINAEDSVNFIPNPGKITRMHIPGGFGIRYDSHIYNGYEVPPYYDSMLAKIISLAGSRKSAIKRMLSALDEFFIEGIQTTHQFHQKMLKDEKFIKNQHTINYLENEFLKNA*
>MP0311_megahit_370409_1-714
VQVVGDGKGNAIHLGTRDCSIQRRHQKLIEEAPARDVNKEKLDEVLKNCVNLCKDLNYEGVGTLEFLYENECFYFLEMNTRIQVEHPVTEMITGFDLVKAQLRIALGLPMTLNQSDINFRGHAIECRINAEDSVNFIPNPGKITRMHIPGGFGIRYDSHIYNGYEVPPYYDSMLAKIISLAGSRKSAIKRMLSALDEFFIEGIETTHQFHQKMLKDEKFIKNQHTINYLENEFLKNA*
>MP0311_megahit_372893_257-544
MFKKVLIANRGEIAVRVIRACKEWGIGTVAVHSDVDADSMHVRLADESVCIGSHQPQNSYLNIAAIMSAVDVTGAEAIHPGYGFLSENYKFAEIVE
>MP0311_megahit_372965_3-506
SHFHFFNLIFIMVEKVLIANRGEIALRIIRSCRELGIATVAVFSTTDKKALHVQLADEAVCVGESLSNKSYLNIPNILAAATSRGVDAIHPGYGFLAENDKFAEMCNDHGIVFIGPSPKAIRSMGDKSTAKDTMEKVGVPTVPGSKGLLSNIDEAYKLADEIGYPVIF
>MP0311_megahit_373633_1-612
MFKKILIANRGEIAVRVIRACKEWGISTVAIHSDVDKDSMHVKLADESICIGSHKPINSYLNIPAILSAVELTNSDAVHPGYGFLSENYKFVKILEEYEIKFIGPSSKLIKMMGDKIEAKKIAKQHGLPIIEGSDGGISDINEAKKLCKNIGFPVLIKAAGGGGGRGMKIVNNENEFESQFKNAKLEAKKYFANDEVYIEKFFQ
>MP0311_megahit_374847_3-548
KVKYPIIVKAASGGGGKGMRIVTEEDDLNKAINEAKIEAKKSFNDENVYLEKFLTSPKHIEIQVLCDSFGNVVTLGERDCSIQRKHQKLIEESPSSVLTNENREKISELCRKSMKEIGYEGVGTLEFLYENDEFYFMEMNTRLQVEHPVTEMVTGIDLVKEQILVANGEKLTIQQEDIKIKG
>MP0311_megahit_375333_521-703
MFKKILIANRGEIAVRVIRACKEWGISTVAIHSDVDKDSMHVKLADESICIGSHKPVNSYL
>MP0311_megahit_376666_1149-1514
MKLKKILVANRGEIALRIIKTIKEMGLEAVAMYVESDKDSVYVQNSDHAFRLDNGYMDQDEIINKAKQFNVDAIHPGYGFLSENAEFCKKVKNEKIVWIGPDAETIELMGDKINSKNFCVKQ
>MP0311_megahit_377792_2-568
MRTVEKESDLEEAIKLTKSEAKLAFGNDTVFIEKFLQNPRHIEFQVLCDNFGNAICLGERDCSMQRKHQKVIEEAPAPGLSEELREKMSKLVTDACKKIGYIGAGTFEFLYEEGNFYFIEMNTRIQVEHPVTEMITGIDIVRQQLLIASGEKVGYTQEQVELRGHAIECRINAENSETFIPCPGTINQF
>MP0311_megahit_378011_3-647
CKQIGYPVLIKAAGGGGGKGMKVVTKEDEFESLFLTAKTEAKKFFGNDEVYIEKFFLNPRHIEVQVLSGKNRTVHLHERDCSIQRRHQKLIEETPSPLLNDQIRTDLFDKTVKMVSQIGYEGAGTVEFIFEDGKFYFLEMNTRIQVEHPVTEVVTGIDLIKEQIWIAYDGNTALKQEDIKPRGHAIECRINAEDVSKNFQPSPGEITMCHQPSGF
>MP0311_megahit_378612_1-291
MFKKILVANRGEIAVRVIRACKEWGIQTVAIHSDVDRNSMHVRLADESICVGPHQATNSYLNIPAIMSAIELTNSEAVHPGYGFLSENYEFAKILEQ
>MP0311_megahit_378745_1-444
EQIRTYAGIELSIKQEDIRMNGHAIECRINAEDPFNDFIPSPKLIESLNFPGGIGVRIDSFIYAGYQIPTNYDSMLGKLIVHSSSREKALVRMKRALQETFIDGPKTTLPLLEMIFENKDFNNGNFDINFLGKFLKNIKEKDNESPW*
>MP0311_megahit_378794_3-494
MFKKILIANRGEIAMRVIRTCKEMGIKTVAVYSKADEESLHVRFADEAVCIGPAPSNESYLKPANIIAAAEITNADAIHPGYGFLSENSNFSKICEEHKIKFIGASPSMIEAMGDKSTAKKTMQKAGVPVIPGSDGLVPTLEDAQNIALEIGYPVMLKATAGGG
>MP0311_megahit_379044_1242-2420
PAISKESYLSIPRIMAAAEITNSDAIHPGYGFLSENAEFSKICNESGIKFIGPDWKMIQQMGDKVTAKETMKKAGIPTVPGSDGLIESISDGKKLANKIGYPVILKATAGGGGKGMRIVNNEKDFESAWNSAKAESEASFSNSGLYLEKFIVKPRHIEIQVMGDQYGNVSHLSERDCSIQRRHQKLIEETPSPFVDDELRNRMGEAAVKACKFIKYEGAGTIEFLVDANKDFYFMEMNTRIQVEHGITEEVTDYDLIKEQIKVADGAKVSGKHYYPKLYSIECRINAEDPKANFRPCPGKITALHKPGGHGVRVDSHIYSGYVIPPNYDSMIAKLMVSHQSREEAIVRMKRALNEFIIEGIETTIPFHIKIMDDENFKKGDFTTNFMDTFEY*
>MP0311_megahit_380904_1-420
EQIKIASGANLEFNQEDIHLNGHAIECRINAEDPSHNFRPSPGKITGWLPPGGPGVRVDSHVYTGYEIPPFYDSLIGKLIVWGKDRNTAIKRMNRALNECAVTGIPTTINFHLTLLNKSKFKEGKIHTKYVEEELLPNY*
>MP0311_megahit_381042_1-321
MIKKILIANRGEIACRVIRTARKLNINTVAVYSDADKDSLFVKQADESYHIGGSQPVESYLDINKIINIAKKSKADAIHPGYGFLSENAAFVKRLAKEKIKFIGPNP
>MP0311_megahit_382893_2-238
MIKKVLIANRGEIALRVIRSCKEMGLKTVSVYSKADIESLHVRFADEAVCIGPAISKESYLSIPRIMAAAEITNSDAIH
>MP0311_megahit_383015_204-1538
MITKLLIANRGEIALRILRAAKELKIPTVAAYSEADKDLMHVKMADESICIGPADSAQSYLNIPAIISAMELSGADGVHPGYGFLSENADFAEKIEKSGFDFVGPSASVIRMMGNKVSAKEFALEAGLPIVPGSTGPIDQDTQKKAEEIGYPVIIKAASGGGGRGMRIVHSPEELENAIELTQQESAAAFGDSTVYLEKFLESPRHIEVQVLADRHGNVVHLGDRDCSLQRRHQKVIEEAPAIGIKEEKREEIYSKCIEACKKMKYVSAGTFEFLYENDNFYFIEMNTRIQVEHPVTESVTGLDLVKLQLRIARDEELKIKQEEIIMKGHAIECRINAENSETFLPSPGKILEYHAPGGIGVRMDSHLYKDYVVPPHYDSLIAKVVCRANDREDARARLERALDEMYVLGIDTNLDMHRKLINDPNFINGTFNINYLENLNKDK*
>MP0311_megahit_384931_3-476
TRIQVEHPVTEVVTGIDLIKEQIWIAYDGNTALKQEDIKPRGHAIECRINAEDVSKNFQPSPGEITMCHQPSGFRTRVDGAIFQGYKVTPYYDSMICKVICHGRNRTEAIQRMRRSLDEFVIEGIKTTIDLHKILLNHKKFLDSDFNVSWLDKEKLL*
>MP0311_megahit_385103_3-167
MFKKILIANRGEIAVRVIRACKEWGISTVAVHSDVDRNSMHVKLADESVCIGSHQ
>MP0311_megahit_387300_717-2051
MFKKILIANRGEIAMRVIRTCKEMGIKTVAVYSRADEESLHVRFADEAVCIGPAPSNESYLKPANIIAAAEITNADAIHPGYGFLSENSNFSKICEEHKIKFIGASPSMIEAMGDKSTAKKTMQKAGVPVIPGSDGLVPTLEDAQNIALEIGYPVMLKATAGGGGKGMRMANDPNELLKAWEVARQESKSAFDNDDMYLEKFIEDPRHIEIQIMADSKGKACHLSERDCSIQRRHQKLIEETPSPFMTKPLRKAMGEAAVKAAEYIKYEGAGTVEFLVDKHKNFYFMEMNTRIQVEHPITEQVIDYDLIREQIKVAAGEPIKGKNYFPKLCSIECRINAEDSVNDFMPNPGKILNLHFPGGHGVRIDTHVYSGYVIPPHYDSMIAKLITTAQTREEAINKMKRALDEFVIEGVKTTIPFHKKMMEHPDFISGNYTIRFMDSADV*
>MP0311_megahit_387879_1-1233
DVDSLHVRFADEAVCIGPSPSIDSYLKVSNLIAAAEITNADAIHPGYGFLSENAKFSKICDEHKIKFIGASPEMIEQMGDKATAKSTMKSAGVPTIPGSEGIISNFSECQKIAKKIGYPVMLKATAGGGGKGMRAVWTEDELEKAWESARQESKAAFNNDDMYMEKLIEEPRHIEIQIVGDSFGKACHLSERDCSVQRRHQKLTEETPSPFMTEKLRMSMGAAAVKAAEYIKYEGAGTVEFLVDKNRKFYFMEMNTRIQVEHPITEQVIDFDLIAEQIKVAAGIKIQGKNYYPKLHSIECRINAEDPYNDFRPSPGTIQNLHTPGGHGVRLDTHVYSGYSIPPHYDSMIAKLITTAQTRDEAINKMKRALDEFVIEGIKTTIPFHKQLMEHPDFINGNYTTKFMDDFKMV*
>MP0311_megahit_388924_3-569
MFKKILIANRGEVALRVLRACKEMGIATVAIYSEADKNLKHVKMADESVCIGPAESAKSYLNIPAIISACEVTDSDAIHPGVGFLAENDHFAEQVQASGYTFIGPDPESIKIMGNKISAKEAVSDSGMQCVPGTGRISATNRETIELAKNIGYPVIIKAAAGGGGKGIQIVEKETDLLDKLQLTQREAL
>MP0311_megahit_389237_2329-3492
LMGDKITSREIAKSAKVPLVPGTEGEVKDEEAVSIAKEIGFPLMIKASAGGGGKGMRLVHKMSDFENSLKMAKSEAKSAFNNDAVFIERFIQEPRHIEIQVIGDKKGNVVHLFERECSIQRRHQKVVEEAPSPGVSKKTREIMGDIAVKLAKKVSYVGAGTVEFIMDQKENFYFLEMNTRVQVEHPITEMITGIDIVKEMIKVSAGEPLSFKQKDVEINGHAIECRICAEDPENNFIPTPGTAVYTKSPQGPGVRDDSSLFNGYQVTTFYDPMLSKLIVWGKDRSDAIKRMARALDEYIVLGLKTNLGFLNRLMEEKDFISGKLDTGFIDKHKKLLKTPKTSLEISSLAGVITLHAAADSQTSQRDPRFTPWKYIARRSSVSRNSMF*
>MP0311_megahit_389396_1-522
EDAWNSARVESKAAFANDDMYMEKLIEEPRHIEIQIVGDSKGKACHLSERDCSIQRRHQKLTEEVPSPFMTEELREKMGAAAVKAAEYIKYEGVGTVEFLVDKNRNFYFMEMNTRIQVEHPITEQVIDYDLIREQIMVAAGTKISGKNYLPQLHSIECRINAEDPYHDFRPSPG
>MP0311_megahit_389797_255-731
NTRIQVEHPVTEVVTGIDLIKEQIWIAYDGNTALKQEDIKPRGHAIECRINAEDVSKNFQPSPGEITMCHQPSGFRTRVDGAIFQGYKVTPYYDSMICKVICHGRNRTEAIQRMRRSLDEFVIEGIKTTIDLHKILLNHEKFLNSDFNVSWLDKEKLL*
>MP0311_megahit_390654_433-606
MFKKILIANRGEIAVRVIRACKEWGISTVAIHSDVDKDSMHVKLADESICIGSHKPVN
>MP0311_megahit_390978_3-737
YLKKPRHIEVQIFGNGKGEAVHLFTRDCSLQRKYQKIVEEAPALNIDNQKLEEIQNLSVEACKKLNYEGAGTIEFLYENNDFYFIEMNTRIQVEHTVTEMITGVDLVQAQLLLALENKYDFKQEDLKVNGHAMQCRINAEDPETFVPSPGRIERVHRPGGYHVRFESQIYSGYQVPANYDSLIAEVIVKDKDRDRVINKMRVALQELVVEGIKTNQNLHQRILEDKGFLNLDYYIKYLEEKIIK*
>MP0311_megahit_391281_3-167
RNTAIKRMNRALNECAVTGIPTTINFHLSLLNKAKFKEGKIHTKYVEEELLPNY*
>MP0311_megahit_392323_1959-2648
AGHVLHFFERDCSIQRKNQKIIEEAPAFGIPEEKLEEIRQISVNTCEKLNYKGLGTFEFLYENGEFYFIEMNTRLQVEHTITEMITGIDLVKLQIKIAAGEEIRFTQEEINCRGHAIECRINAEHSETFIPSPGLVTEFHPPGGFRIRTDSHLYSGYKVPQFYDALVAKICSHSKDRLDAIRKMRVALEEMYIEGIDTNTDLHDKIFHEKNFVEGNISINYLKEILNIS*
>MP0311_megahit_395926_3-698
GKGNAIHLGTRDCSIQRRHQKLIEEAPARGVNKEKLNEVLENCVNLCKDLNYEGVGTLEFLYENECFYFLEMNTRIQVEHPVTEMITGFDLVKAQLRIALGMPMTLNQSDINFRGHAIECRINAEDSVNFIPNPGKITRMHIPGGFGIRYDSHIYNGYEVPPFYDSMLAKIISLAGSRKSAIKRMLSALDEFFIEGINTTHQFHQKMLKDEKFIENKHTINYLENEFLKNA*
>MP0311_megahit_396241_1-510
KEVGYPVMLKASAGGGGKGMRAVWKPDQLEDAWNSARVESKAAFANDDMYMEKLIEEPRHIEIQIVGDSKGKACHLSERDCSIQRRHQKLTEEVPSPFMTDKLREKMGAAAVKAAEYIKYEGVGTVEFLVDKNRNFYFMEMNTRIQVEHPITEQVIDYDLIREQIMVAAG
>MP0311_megahit_398748_1160-1777
ALAPNVDEKKKQKLFKTCVDAMEKMGYLGLGTLEFLFDGKEFYFMEMNTRLQVEHPITEMLTRVDLVREQICVAHGDKIFTNQENIKPLGHSIECRINAESSKDFKPSAGKIEMYHPPAGNGIRLDTFIYSGYKVPHYYDNLLAKLISTGRTRNHAIKRALRSLNEIVIDGIDTNIELHKKILSSPEFKNGGVAINWLENNIEKL*
>MP0311_megahit_399416_735-866
ALEEMYIEGIDTNTDLHDKIFHEKNFVEGNISINYLKEILNIS*
>MP0311_megahit_399912_2-427
MFKKILVANRGEIAVRVIRACKEWGIQTVAIHSDVDRNSMHVRLADESICVGPHQAANSYLNIPAIMSAIELTNSEAVHPGYGFLSENYEFAKILEQNKIKFIGPSSSLIKMMGDKIEAKKIAKKYGLPVIEGSDGGVSDFD
>MP0311_megahit_400958_411-578
DRNTAIKRMNRALNECAVTGIPTTINFHLTLLNKSKFQQGKIHTKYVEEELLPNY*
>MP0311_megahit_401717_429-707
MKKILIANRGEIANRIIKSCKILGHKSVAVYSDADKNSKHVRLSDESYYIGPSKAQESYLSYNKILEIATKSNVDAIHPGFGFLSENDTFAQE
>MP0311_megahit_402201_2301-2711
IPNGIRLDWGYDERDEVSFYYDPMIGKIISHDLIRDDAISKLIKFLEGTQIEGIKTNIPFLICLLKDKNFIEGKHNTKYIENNLNTLISKTSFKNGFTKNIDLDSKRIKIVETDKLKVGHGRSQSDRGGIKVVYFD*
>MP0311_megahit_402537_689-1780
FLAENDHFAEQVVASGYTFIGPDPESIRIMGNKISAKEMALDAGLQCVPGSGRVSATNRETLLKAKEIGYPVMIKAAAGGGGRGISIVHEENDLIPKMRLTQQEALNSFGSDEIYLEKFLDSPRHIEVQVLADNFGNALHFYERDCSIQRKNQKIVEEAPALNIPEEKKQELFKLCTECCKKMKYKGAGTFEFLYKDEEFYFIEMNTRLQVEHTVSEMITNYDLVKLQIGIAAGEELKIKQKEISVRGHAIQCRINAEHPKTFIPSPGKITEWGKPGGIGVRVDSHVYDGCVISPYYDALIAKICTQGKDREEALCRMSFALEEFFVEGIDTNKELQELILNEENFRKANISINYLERVLDIN*
>MP0311_megahit_402890_1-495
FYFIEMNTRLQVEHTVTEMITNTDLVKLQIETASGQKLELKQNDIKKYGHAIECRINAEDPETFIPSPGKVTEYDPPGGIGIRVDSHLYAGYTVSPYYDALIAKICAFSFDRKSAIKRMSFALEEFFVDGISTNKDLQEIIMKEPNFFEGDISINYLKDVLNIN*
>MP0311_megahit_404069_1-942
MFDKILIANRGEIALRVLKACKEMGIKSVAVYSEPDKELKHVKMADEAICIGPAQSNKSYLNIPALISACEVSGADAVHPGVGFLAENDHFAEQVVASGYTFIGPDPESIRIMGNKISAKEMATSAGLQCVPGSGRVSATNRETLNIANTIGYPLLIKAAAGGGGKGIKIVREESELLSSMRITQQEALNSFGSDEIYLEKFIENPRHIEVQVIADNFGNALHFFERDCSIQRKNQKIIEEAPAWDLNETKKEELFKLCINCLKKMKYKGVGTFEFLYKDDEFYFIEMNTRLQVEHTVTEMITNTDLVKLQIET
>MP0311_megahit_404352_3-500
TKISCDRVMFKKILIANRGEIAVRVIRACKEWDISTVAVHSDVDKDSMHVKLADESICIGSHKPINSYLNIPALLSAIELTNADAVHPGYGFLSENYEFAKILEDYKIKFIGPSSKLIKMMGDKIHAKKIAKEYGLPVIEGSDGGISDISKAKEICKKIGFPILIK
>MP0311_megahit_407043_4003-5691
MTKKRVLIANRGEIALRIIRSVKEMDMHAIAVYSDVDADSLHVKRADESFYLGGSLPADSYRNLKNLMKAVIETKADMVHPGYGFLAENADFAKAVQKKDVIWIGPNPETIKSMGDKIESRKLISKAGLMPVPGQLKPSRTKREAMKDANNFGYPVALKAAHGGGGKGLRIVNNEEELDQNYEIVKRESEAYFGSDQIYVEKFIKPARHVETQILSDKYGNHVYLGERDCSLQRRNQKLIEESPPVWLSEFGKEELKKATLMIAKSSNYVNAGTVEFLADNDENFYFLEMNTRLQVEHTVTEMRYGIDLVKEQIKIALGNSLEDFETEARGHSIEFRINAEDPANNFLPTPGTITEYREPMGNGVRVDGWVKTGTSISHFYDNLISKLVVWGVSREEAISKGKRCLDEYIIGGIPTTISLLSQVISTKEFKESQIHVKFLEENFKIKDISEEETISDRPSKVNISLDDNESQSLAPQRPKKIGMDLTGNIRNPGIIKADMQGTIMDTMTKKGKKVKKGDSLFVLEAMKMENVVTAPIGGVIKEFNIKKGQPVNKGDILVEIG*
>MP0311_megahit_407773_487-1380
MFKKILIANRGEVALRVLRACKEMGIATVAIYSEADKNLKHVKMADESVCIGPAESAKSYLNIPAIISACEVTDSDAIHPGVGFLAENDHFAEQVQASGYTFIGPDPESIKIMGNKISAKEAVSSSGMQCVPGTGRISATNRETMEIARNIGYPVIIKAAAGGGGKGIQIVEEETDLLDKLQLTQREALNSFGSDEIYLEKFLTSPRHVEIQIAADNAGNVIHFFERDCSIQRKNQKIIEEAPAFGIPEEKLQEIRQVAVDTCKKLNYKGLGTFEFLYENGEFYFIEMNTRLQVEHTI
>MP0311_megahit_407877_60-1400
MFEKILIANRGEIALRVLKACKEMGIKSVAVYSEPDKELKHVKMADEAICIGPAQSNKSYLNIPALISACEVSGADAIHPGVGFLAENDHFAEQVVASGYTFIGPDPKSIRTMGNKISAKEMATSAGLQCVPGSGRVSATNRETIDIANSIGYPLLIKAAAGGGGKGIKIVREESELLSSMRITQQEALNSFGSDEIYLEKFIENPRHIEVQVIADNHGNALHFFERDCSVQRKNQKIIEEAPAWNLDESKKEELFELCLNCLKKMKYKGVGTFEFLYKDSEFYFIEMNTRLQVEHTVTEMITNIDLVKLQIETAAGEKLSIKQKDIKKYGHAIECRINAEDPETFIPSPGKVTEYDPPGGIGVRVDSHLYAGYTVSPHYDALIAKICAFSHDRKSAIRRMSFALEEFFVDGIKTNKDLQEIIMKEPNFYEGDISINYLKNVLDIS*
>MP0313_megahit_1620_2-193
MTRQAPNSRMRLYNTLEYYNTLEYYSLKQEGAMQRVLIANRGEIALRVIRACRRAGLKTVAVYS
>MP0313_megahit_6760_269-529
FDTMLYEGYVVPPFYDSLLGKLIVRGPDRESCLAALKDALAGLEITGIPTTVPLHALLVDDLDVAAGRVHTRFLEAWLERRFEPNG*
>MP0313_megahit_15943_402-755
SGHAIECRINAEDPRTFMPSPGTVNLWHAPGGPGIRVDSHLYVGYEVPPYYDSLIAKVIAHGDSRESAIARMSTALNEIVMEGIRTNVPLHQEICQHAAFKAGGTDINYLEKRLGLK*
>MP0313_megahit_20833_2-172
MIKKLLIANRGEIALRIVRACKALGIETVGVYSTADANLMHLRFVDEAICIGKPNAN
>MP0313_megahit_27845_674-805
ALEMMVVDGVQTTIPLHLRVLSDPDFLAGRFTTSFLERFLRPV*
>MP0313_megahit_38574_3-530
HPELDGLIHQIDPDIPLPQETVTDVVDRVLSGVLSQERAVVVARSKYTEEDLHKPVRRVLIHARGCTAVKLIRIAQKNDIEVVLVQSDPDMESTAVDQLLERDRLVCIGGNTPDESYLNAMSVLSIAEIEGVDSLHPGIGFLSENSQFAELCRSHGVNFIGPPVASMETMGNKSNA
>MP0313_megahit_39454_496-711
PYYDSMIGKLITYGETREVAIQRMQMALEEIVIDGIKTNIPLQKRILADANFQKGGTNIHYLERQMFAEKD*
>MP0313_megahit_46866_817-945
MFKKILIANRGEIAVRIIRACRTLEIASVAVYSTADRGALHVQ
>MP0313_megahit_47161_5990-7426
MKKILICNRGEIAIRVAKAVRELGHIAVGFYTDSEPEASHLEYCHEWVHLKGSSNTETYLNIEQIIEIVKTHRIDAVHPGYGFLSENTEFCKRLEELGTTFIGPHSEAIHKMGDKAVSKQMAKEAGVPVVPGSTGEIESAEEAASIAKDIGYPVLLKAVAGGGGKGMRVVNSENELSNSFDAVRREALSSFGNPGVLVEKFIVNPHHIEVQIIADNKGNVFHCFERECSIQRRHQKIVEEAPSPFIGDDEELRLNVCNTAIKLAKAVNYNSAGTVEFIMGEDKSFYFLEMNTRIQVEHPITEEVTGIDLLVNMIKSALGETLDFKSQEEITIKGHAIECRICAEDPITMLPAPGQVNGFEFTFPQGIRFDHCIYNGLEVKSDFDPMIGKLIAYGHNRNVVIRKLDNALEGLIIEGLKTNIPLHKVIMKENNFKSGHYTTNYIAEVSPQEGVEETKKVESLYKKAIAIEMKALQEGRER*
>MP0313_megahit_48632_710-1171
MADQPVIKKVLIANRGEIALRIHRACKEMGLSTVVVHSEADSDAMAVRLADESVCIGPAPSSESYLKKSQILAAAEITGADAIHPGYGFLSENAQFAEMVEAHGLAFIGPTAEHIRIMGDKIAAKAAMIEAGVPCVPGSEGALSSIAEAKKAAK
>MP0313_megahit_49810_342-788
MLTKILIANRGEIALRVILACRELGVRTVAVYSEADEHALHVRYADEEVCIGPAKVSESYLNVPSIISAAQVTGADGLHPGYGFLSESPYLAEAAEACGITFIGPSVDSLRLLGDKVRARHAMKKAGVPILPGTAEPPESVGEALKASR
>MP0313_megahit_51936_3-458
LIKEQIRLAMGEELGYDQSDVSAMMNGHAIECRINAEDPDNNFTPSPGKIEAYLPPGGIGIRVDSHLYDGYVVPPFYDSLVAKLIAHGRDRTEAISRMKRALDEFTIRGIKTTIPLCKRIMNDERFLNGLVYTNFLEGWDQNVERAMKAYS*
>MP0313_megahit_53523_127-981
GGGRGMRVVHSEASLFNAVAVTKGEALSAFANDQVYMEKFLTQPRHIEFQVLADNHGNAIHLGERDCSMQRRHQKVVEEAPAPGISAETRSKIGNRCAEACREIDYRGAGTFEFLYQDGDFFFIEMNTRVQVEHPVTEMVTGLDIVKAQLLIASGEPLQWKQEDIRWTGHAIECRINAEDPKTLMPSPGTVNLWHSPGGPGIRVDSHMYSGYAVPPHYDSLIGKIIAHGETRDSAIARMTTALSEIVVEGIHTNVPLHQEIFQHAAFKKGGTDISYLEKRLGLS*
>MP0313_megahit_55635_2-442
VEQLKIAAGYGLSYRQSEIEIQGHAIECRINAEDPATFVPCPGTVNQLFAPSGAGVRFDSHLYPGYEIPTYYDSLIGKLICHGQTRQQAVAKTLHALDELIIEGIKTNIPLHRDVILSDDNFAKEAQNIHYLERELLNTDKAEKEA*
>MP0313_megahit_56430_1-420
GERLGFQQSGVKFDGHSIECRINAEDPDTFVPSPGVIETFSFLGGPGIRLDTYAHAGCTVSPFYDSLVAKIIAHGRDRNEAIARLRRTLDMTVIEGIKTNIPLHRAILRDPDFVAAEFDTTFMDRFQVNRSRKGLAKAV*
>MP0313_megahit_56766_513-1016
MFGKVLIANRGEIALRIIRACHELGVQTVAVYSEADRESLHVRFADEDVCIGEAPPVDSYLNIPRIIAAAEVTGAEAIHPGYGFLSENAEFSEICSHLGLNFIGPTPEQISSMGDKSRARQKMKDKGVRIIPGTDGVIKDIDEARKLAIEIGFPIMIKASAGGGGKGM
>MP0313_megahit_58274_522-1139
MIKTLLIANRGEIAVRIIRAAKELGIFSVIAFSEADEESKAVEFADDAVCIGQAMSKKSYLNVEGIIDAANKVNADAIHPGYGFLAENSFFASAVESAGIIFVGPRSETIALMGDKINAKKAAIDAGVPIIPGSSGEIVDITIAKKLAVELGFPVMIKATAGGGGKGIRQVFSSKELEENIDEAKREALAGFGNSGIFLEKSINKA
>MP0313_megahit_58526_106-1695
MFSKVLIANRGEIACRIIRTCQRMGIKTVAVYSTADKNALHVKMADEAYFLGESDPQESYLSCSKILDVAKKSGADAVHPGYGFLSENPDCARQYQDAGIKFIGPTPEVMENMGDKLRARCLARKAGLPILPGTDDAVQDDQAIDRAWKLGFPLMVKAAEGGGGIGIHIIESIEELVPIIERTRKMASHAFGSSKLYFERYLKNASHIEVQLMGDEHGNLIHLFERDCSVQRRNQKLIEESPAVKLTPKLRKRLCNLAVKLGRKIGYTNAGTVEFLVSADGQVYFLEMNTRLQVEHGVTELTTGVDVVELQLRIAAGERLPVEQKDIHPRGHAIEVRIYPEDPETFLPDAGTVTELNQPTGEHIRIDSALYQGYQVALEYEPLLAKVMVWGENREEAIKRMSRALLAFRLEGVKCNIPLMRDILATKEYTGSVYHTGSVPLWLEERKQRHNQWSANGKSANGASNNGVHSTNGQRKSDKEKAAAIGVAMAFALQATQNSGSAAPLVSPWRIYGRREQLLSRSMGNRGWR*
>MP0313_megahit_58581_1-522
AVRIVRAAQALGIHSIQAHSEADSDMLAVKLADEAVSIGPTPAKESYLNIDAILQAAKATGADAIHPGYGFLSESPAFVRAVEASGLIFVGPSADTIERMGDKVAARQAAEAAGVPVVPGSDGRVESVAEAVAIAERIGFPVMIKAAAGGGGRGIRVAKTVEELKSLAPQAKAE
>MP0313_megahit_64157_3-767
YPVIVKATAGGGGKGMRVAHNVAALRTAVTTAQQEAIASFGNGAVYLEKFLDSARHVEVQVLGDKHGNAIHLYNRDCTSQRRHQKLIEEGPAPNVKPEIRDRVCESASALIKQANYSGAATVEFLMNEKQEFFMLEVNTRVQVEHPVTEMITGVDIVKETIRVAAGEELSWKQEEIKPRGHAIECRINAEDPNNNFMPQPGTIETWQLPGGPGVRVESHVRPGYRIPPNYDSMIGKLIVHGRNREEAIARMRSAL
>MP0313_megahit_64318_1472-2185
IVHLGERECSIQRRHQKLIEEAPSPALTPELRQEMGEAAILAAKSIDYVGAGTVEFLLDDGHLFYFLEMNTRIQVEHAVTEVTTGFDLVKEQIRVAAGEALAFPVNGSESFQRRGHAIEFRVNAEDPDRDFAPGPGKITTFHPPGGPGIRIDTHVYAGYNVPPYYDSLLAKLIVSGATREEAILRARHSLDQFIIEGIPTTLPFLRRIVDNEAFLNGDIDTGFVARILSEIDGRIEV*
>MP0313_megahit_65960_202-612
REDSCAVVGGEVPVFYDPLISKVVVWGTDRTHAIARMRRAMDEFRVQGIKTTIPFFQWLIRSGAFATGTIDTTFVDTTLAERDGRGFADPSSEAEEAAVIGVAVHAFLESVGRETTENLETSSPWRRAARAAALRI*
>MP0313_megahit_66601_3-380
MFKKILIANRGEIALRIIRACKQLGITSIIVYSKADKDSLPVKLADEKICIGPALATKSYLNQEAIISAAEVMGAEAIHPGYGFLAENAAFAERVAQAGLTFIGPTSDNIKSMGDKVAAKKQMLEA
>MP0313_megahit_66702_2-655
PGYGFLAENAHFAEVCRSCKIEFIGPPHEAMRQLGDKVTARGIARDAKVHTVPGSEGLIEKESEALRVAEEIGYPVLVKATAGGGGKGMRVARNDISLKSGLAAAAAEAEKAFNNSGVYLEKYIENARHVEVQILVDSHGNAVHLWERDCSLQRRHQKLVEETPAPNLPQAVREDICKAAIRLVQVAGYTNAGTVEFLVDQQHQFYFIEVNARIQVEH
>MP0313_megahit_67617_160-534
KQNDIKPRGHAIECRINAEDPSKNFQPSPGTIATYHQPSGFRTRVDGAIFQGCKITPYYDSLICKLICQGRNRTEAIQRMLRSLDEFVLDGITTTIDLNKKILKHKKFVNSDFNVMWLDVEKFF*
>MP0313_megahit_69417_2-568
VGAVTMHNAEEQARNIGFPLLIKAAAGGGGRGMRVVERFDELVGQVQAARQEAELWFGDDTVYMERYLQNPRHVEVQVLGDGNGNAIHLYDRDCSLQRRHQKVLEEAPAPDIPDDVRAPILQACVKACELVKYRGAGTFEFLFENNEFFFIEMNTRVQVEHPVTEMITGIDVVVEQLKIAAGYGLSYRQ
>MP0313_megahit_69705_2-655
ELRGAFAQAAAEAQAAFGDRALFMERYIENARHVEVQILADTHGNVVHLAERDCSLQRRYQKMVEEAPSVGLSDELRTAIHEAAVRLATRIGYVSAGTVEFIVDLDRNFFYFLEMNTRVQVEHPVTEMLTGVDIVAEQLRVASGLPLSIQQDAVRLDGHVIECRINAEDPSKGFKPSPGTISKLGLPGGFGVRFDSHVHQGYRITPHYDSLVGKLIVH
>MP0313_megahit_72495_1-231
YDSLLAKLIVTGPDRAAALAAMAAALDRFRIAGIGTTMAFVRHAINDPDFIAGKVNTALVDRLIGEMTAAGPATIS*
>MP0313_megahit_76935_1293-1769
MLDKILIANRGEIALRILRACQELGIKTVAIHSSADANLKHVLLADETVCIGPPPSSDSYLNMAAIIAAAEVTDAVAIHPGYGFLSENADFAERVQESGFVFIGPEPKTIRLMGNKVSAIEAMKAAGISCVPGSDGVLSENNEENAKLARDIGYPVIIK
>MP0313_megahit_82269_2-610
NIPQIISAAAVTNSDAIHPGYGFLAENAEFAQICSDNNFIFIGPDAEVIRAMGEKATAKTTMATAGVPVIPGSDGVVADVQTAGTAADEIGYPVMLKATAGGGGKGMRIVRSEEELEKAFAMASAEAEKAFNNGALYLEKYIDNSRHIEFQIFGDQHGNIIHFGERECSIQRRHQKLIEESPSPAIDDDLRERMGEMAVRGAK
>MP0313_megahit_82310_744-1703
VPGSNGALPSDKEAALKIAREVGYPVIIKAASGGGGRGMRVVESEENLINAISMTQAEAKTNFGDSVVYLERYLQAPRHVEIQVLADTHGNAIHLGERDCSMQRRHQKVIEEAPAPGISAEQRVQIGERCALACQKMNYIGAGTFEFLYENGEFFFIEMNTRIQVEHTITELVTGIDIVQEQILVAAGQPLSYTQQDVRINGHAFECRINAENPYTFMPSPGRIDYCHLPAGFGIRVDSHIESGYTVPPSYDSLIAKICVHAPTREQAIDKMQAALSEAEIQGIDTNIALHQKLFADPEFNKGQVSIHYLSQWIAENIE*
>MP0313_megahit_82467_3-539
EICQSCRIQFIGPTVENIRQLGDKARAREVAIQSGIPVVPGSTEVAPDEESGLEVAKEVGFPVMIKAVAGGGGRGMRIARDESSFSQAFHGARTEAQNAFKNPDVYIEKLIEKPRHVEIQVLADSYGSVIHLGERDCSLQRRHQKLIEESPSPAVDDRLRVQMGQSAIDLATSVGYRGA
>MP0313_megahit_82900_3-524
QKLIEESPAFWISEEARENLKEQTLKIAEESKYINAGTVEFLADEEENFYFLEMNTRLQVEHTVTEMRYGIDIVKEQIKIAMGYSLADKEWTARGHSIEFRINAEDATNNFIPVPGTITEYREPIGNGVRVDGWARSGTHISHFYDNLIAKLVVWGNDRKEAIEVGQRCLNEFV
>MP0313_megahit_84599_2-550
RVQGVTLLQVDGKWTARGSGSSVFKKILIANRGEIATRIARTCREMDIAVVAVYSEADRSSPHLYAADEAVCVGQASASESYLNIEAVLAAAQQTGADAIHPGYGFLSENATFARAVHAAGLTFIGPSPEALSVLGNKIFARQTVTKLGIPVIPALENPASNPTVLHEQVKSLGYPVLIKAAA
>MP0313_megahit_86426_602-1555
MFKKILIANRGEIALRVIHACRELDIKTVAVYSDADEHALHVGFADEAVCIGPARSIDSYLSVPAVISAAEITGVDALHPGYGFLSESAFLAEACESCCIKFIGPDQTVMRLMGDKARARRAMKKVGVKVLPGSDGPVEGVEKAQTLAKKLGFPLIIKATAGGGGRGLRVVRSFQELEVAFQTAQREAEVAFGFRDVYIEKFIEAPRHIEVQVLADQHGHVVHLGERECSIQRRHQKILEEAPSVALTNRLRKKLGKMVVHAAKAVQYQNAGTFEFLLDGKRNFYFIEANTRLQVEHPVTEMITGIDIVKEQIRIAAG
>MP0313_megahit_86572_1-768
VYLEKYLQGPRHIEVQIIADTHGNVAHLWERDCSLQRRNQKVFEEAPSPALNQAQREEIGGICARAMEKLGYRGAGTVEFLYEDGKFYFIEMNTRLQVEHPVTEMITGIDLVREQIRIAEGKELSFRQEDVMLVGHAIECRINAEHPKTFVPSPGLITDFHAPGGPDVRLDSAAYSGYRIPPHYDSLIGKLIVHGRTRRECIMRLRRALQEMVIGGVFTTLDLHRELVENEDVLEGEYNIHWLEKFLENQTDTKK*
>MP0313_megahit_86794_48-1082
GYTFIGPKSKHIEIMGNKIKAKQIMEQNNVPTVSSLYEFNNIKDIKEFINENKFPVIIKAASGGGGKGMRVVFNNDELEKSISAAKIESKKLFNDDEIYIEKFINNPKHIEIQILADHHGNVLTLGERDCSIQRNHQKLIEECPSLVLREQQRHEISELCKKAVKSINYQGVGTLEFLFKNNNFYFMEMNTRLQVEHPVTEMVTGLDLVKQQLSVANGDELKIKQEDIKMTGHAVECRINAEHPETFIPSPGTISQYHQPGGPGIRVDSAIYQGYSIPPHYDSMIAKLIAHGNSRYESLQRMKRALEEYIIMGIHTNLQLHQKIIEDEKFLSGNYGINFISEFI*
>MP0313_megahit_87842_3-377
MIRLNKSEPKRIMIVNRGEIASRVAKACRELGHTAIGLYTDNEPNAAHLEYCDEWVHLEGSTNAETYLNVEKILEVAKKYKIDGVHPGYGFLSENGAFAERLVAEGIIFIGPNTHAIKVMGDKAT
>MP0313_megahit_93396_2-745
AEAAAAFGDGGVYLERYFLAVRHIEVQVLGDGKGKAVHLWERDCSTQRRHQKLVEEALSPALDGSTRETICAAAVELSRGIAYRGAGTVEFLYDPADKAFYFIEMNTRIQVEHPVTEMLTGVDLVAEQLRIADGQGLAFDAPPPASGHTIEFRINAEDAARGFQPSPGRIEQWRPPSGAGVRLDSHAYPGYQVATFYDSLLGKLIVHGEDRADALAKARMALGQFTVTGVATTIPFHLALLDDPEFQS
>MP0313_megahit_93446_1-261
MYNRILIANRGEIALRIIRACREMGIETVAIYSEADRDAPYLELADEAYCVGGARSDQSYLKIDQVISAAEVGNVDAIHPGYGFLAE
>MP0313_megahit_93956_1-357
MTPWPGIALLFDKILVADRGEIALRIIRTCKDLGIRTVAVYSEADAHSLHVHLADEDVCIGPPPVESSYRNFANIISAAELTNADAIHPGYGPLAENAEFAELCESCAIEFIGPAVDAL
>MP0313_megahit_95386_3-722
SIISAAEITNVDALHPGYGYLAENAYFAEVCESCGIKFIGPSSPTIELMGDKARARQSMSEVGLPLIPGSDVLKGTDEQIEKIAQKVGFPLIIKAVAGGGGKGMRVVKTPDALHKALAIAQAEAESAFSIPDVYLEQFLENPRHIEFQVLADEHGNVVHLGERECSIQHRHQKLIEESPSPMMTNELRQEIGNKVVQASQAIEYQNAGTMEFLFDQQGNYYFIEMNTRVQVEHPVTEMVT
>MP0313_megahit_96013_1-363
GHAIECRINAEDPFNFTPSPGKIDYYHQAGGMHVRVDSGLYAGYTIPPYYDSMIAKLIVYGRTREGCLMRLRRALEEMVISGVKTSIPLHQELLRQPDVISGDYTIKWLEEWLAERDSEA*
>MP0313_megahit_96778_1-522
GAGTVEFMYDNGKFFFLEMNTRIQVEHPVSEIRGGIDIVKEQIKIASKGKTSLKQSDITFRGHVIECRINAEDPSKNFQPSPGTINVCHQPSGFRTRVDGAIFQGCKITPYYDSLICKLICQGRDREEAIQRLQRSLNEFVIEGIATTIDLHKKILNHKKFISSDFDVNWLVKE
>MP0313_megahit_96949_3-842
AQSAAELEKAFLTARSEAKAAFGNDEVYIEKYLTTPRHIEIQVFGDGKGRAVHLGERDCSLQRRHQKVLEEAPGPCITAEERARIGKICADACANIQYRGAGTIEFLYEKGEFFFIEMNTRLQVEHPVTEAIFGVDLVQEQIRVAEGLPMSFTQDDLIINGHAIEVRINAEKLPDFAPRPGRITQFHAPGGLGVRMDSALYDGYKIPPYYDSLIAKLIVHGKDRHSALRRLARALGELIVDGVDTTVPLFHALLQEDDIQSGNYNIHWLEHWLETNLRD*
>MP0313_megahit_97238_2-124
DEYVISGIETTIPLHRRLLSEADFLSGDYDIHWLETRLGL*
>MP0313_megahit_97939_1-501
MAMLEKVLIANRGEIALRILRACKELGIKTVAVHSQVDRDLMHVRLADESVCIGPNSATDSYLNIPTIISAAEVTDSVGIHPGYGFLAENADFAEQVEKSGFRFIGPKAETIRLMGNKVSAINAMIKAGVPTVPGSDGPLDDDEERTLRIAKEIGYPVMIKAASGGG
>MP0313_megahit_98443_1-702
LAENAGFARACGDAGLTFIGPSPDVIETMGGKTAARRAAIEAGVPVVPGTEALPDTLTDEALCDRADEIGYPLFIKAVAGGGGRGMRRVADRAGVVVGVASARSEAGAAFGESTVYFERLVEGARHVEVQVLGDGHGVVVPFVERECSIQRRHQKVIEESPSVAVTPAIRAALAEAAVALSTAVSYASAGTLEFLLDPAGRFYFLEMNTRLQVEHPVTELVTGIDLVQWQIRIA
>MP0313_megahit_101938_1-564
CDACRITFIGPPADVLRLLGDKSRARRAMRKAGLPVIPGTESLKDVKAARRAARRLGYPVIIKATSGGGGRGMRVVGDADELEDAFLTARREAEAAFGDQRVYLEIYVEEARHIEFQVLADEGGTTVHLGERECTLQRRHQKVLEETPSLELSDRVRERMGKLVAKAAWAVRYVNAGTFEFLMDARSR
>MP0313_megahit_103208_293-1789
MYKKVLIANRGEIAVRIVRACKELGIRTVAVFSDADRNSLHVNLSDESFNIGKSLPSESYLVSAKIIEVAKKSKCDAIHPGYGFLSENADFAKTCMKNKIDFIGPSPESIRLMGDKITSREIAKAARVPLVPGTDGEVNDNEALDVAKKIGFPLMIKATAGGGGKGMRLVQKEEDFESSLRMAKSEAQSAFNNDVVFIEKFIEKPRHIEIQVLGDKKGNVVHLFERECSIQRRHQKVVEEAPSPGVSEKTRQKMGKIAVRLAKKVSYYGAGTIEFIMDQKENFYFLEMNTRVQVEHPITEMITGIDIVKEMIKISCGNKLSFKQADISRKGHAIECRVCAEDPDNNFLPTPGIITYVKSPQGPGVREDSSLFNGYEVTTFYDPMLSKIIVWSHDRHDAIRRMSRALSEYIVLGVKTNIGFLIRLMDNKDFISGKLDTGFIEEHKKLLEIPRESKNLALVGSAIVLHTFNGFENRGRNSKLKPWKYTARRSSLSNNSLS*
>MP0313_megahit_104185_1-825
MITKVLIANRGEIALRIIRSCKEMGLKTVSVFSTIDRESLHVKFSDEAVCIGPAASKESYLNIAKIMAAAEITNADAIHPGYGFLSENAEFSKICHESKIKFIGPSSSMIQKMGDKISAKKTMEAAGIPTIPGSDSLIKNISEGKKIAKKINYPIILKATAGGGGKGMRIVNKESEFESAWNEAKTESEASFSNSGLYLEKFIKEPHHIEIQIIGDQYGNVSHLSERDCSIQRRHQKLVEETPSPIVNKELRDKMGEAAVKAGKFIKYEGAGTIE
>MP0313_megahit_105940_1-648
HQKVLEEAPSPVISAEERARMGKVCADAMAAMGYRGAGTIEFLWENGEFYFIEMNTRLQVEHPVTEMITGLDLVREQIRVAEGKPLSVQQDDVRFTGHAIECRINAEDPRTFAPSPGTVTSYHVPGGMHVRVDSGLYQGYKVPPYYDSMIGKLIVYGRTREGAIMRLKRALQEYVIEGMKTTIPLHQALLNDPDFLNGDYTIKWLEDWLARQDQA*
>MP0313_megahit_106014_174-1223
MLEKVVIANRGEIALRVLRACKALGIRTVAVHSSADKDLMHVRLSDESVCIGPPSSTDSYLNIPSIISAMEVTDADAVHPGYGFLSENADFAEQVENSGFVFIGPQAETIRMMGDKVSAIELMRKAGVPTVPGSNGPLDDNNDRTLALAKEIGYPVIIKAAAGGGGRGMRVVHNEAALLKGVYVTQTEAKSFFGSGVVYLEKFLENPRHVEIQVLGDGQGNAIHLGDRDCSMQRRHQKVLEEAPAPNIPAAIRAEVAETCVQACKNLNYRGAGTLEFLYEDEAFYFIEMNTRVQVEHPVTEMVTGVDIVREQLLIAGGASLSLKQEDVKFTGHAFECRINAEDPVSFLPS
>MP0313_megahit_109585_252-752
FYFIEMNTRIQVEHPVTEALTGIDLVVEQLRVASGEALSFAQSDIAPAGHAIECRINAEDPARDFAPGPGTIATYRPPGGAGVRVDSHCYQGYRVPPEYDSLLAKVIVHAPDRDRALRRMRRALDEFVIKGIPTTIPFHLAMLDDPEFAAGDVTTDFLQRRGLDAG*
>MP0313_megahit_111205_3-521
RVAHNEPSLVSGFHAARSEAEAAFGDETVYIERFIERPRHIEVQILGDTFGKILHLGERDCSVQRRHQKLIEESPSPALDDEQREFISDAAVRMAKAAKYHNAGTVEFLLDPSGNFYFIEVNARIQVEHTVTELVTGMDLIQEMIRIAAGEPLAWEQEDIVIRGHAIECRINA
>MP0313_megahit_111247_58-720
MGISRILIANRGEIALRIHRAAHEMGIETVAVHSTADAEAMHVRLADHAVCIGPPAASESYLNHAAIISAAEITGADAIHPGYGFLSENAKFADIVEAHDIAWIGPKPEHIRTMGDKVQAKKTAGALGLPLVPGSDGAVSDFDEMKRVAKEIGYPVLAKAAAGGGGRGMKVIPSEDQLESLVKQAMNEAKSAFDDDTMYLEKYLGNPRHIEFQVFGDGRGN
>MP0313_megahit_112467_337-537
MFKKILIANRGEIALRILRACRELNIKTVAIHSEADENAMHVRIADESVCVGPAQAQLSYLNIPAIM
>MP0313_megahit_114628_268-657
PSEIPQVRGHAIEFRVNAEDALRDFAPCPGPITTFHPPGGPGVRLDTHLYNGYQVPPYYDSLLAKLIVSGKDREETIVRARHALESFVIEGISTTIPFLADVTRDEQFVAGGVDTGFVDRFLGERGGNS*
>MP0313_megahit_116216_10416-11759
MKKFSKVLIANRGEIAIRILRSCKELGIETVSVHSEADEDSLHVKLADESVCIGPAKSSLSYLNIPSILSAAEITGADAIHPGYGFLAENTEFASMCKKWKVEFIGPKIDCIQSMGDKIESKAIAKAANVPTLEPIKVKGMEDEQILSEVKKMGMPVIIKASAGGGGRGMRRVDDINDVIPTVAVLKKEALAGFGDDTLFIEKYIENPRHIEVQILADRHGNIIHLGERDCTIQRRFQKIIEESPSPVLSPEKREEICESAVRLARHVGYDSAGTVEYLYDLNTQEFYFMEMNTRIQVEHPVTEERSNVDLIKEQILHACGNRMRYSQRDLELNGHVMEFRVNAEDPKTSMPSPGLITHYHRPGGLGIRVDDYIYTGYQVPPFYDSMISKIIVSGINRDECITRAKRALGETVVGGIQTNIELHQKILADEDFRKNSYDTNFLAKKC*
>MP0313_megahit_116935_510-791
VNLFHAPGGIGVRVDSHLYSGYTVPPHYDSLIAKLICYGDDREQALIRMQIALDELLIDGIKSNIPFQRELVRDSEFHIGGVNIHYLEEKLSS*
>MP0313_megahit_118574_153-623
MLDKVVIANRGEIALRVLRACKELGIKTVAVHSTADRDLKHVLLADETICIGKPSATESYLDIPRIIAAAEVTDAVAIHPGYGFLSENADFADQVEQSGFVFIGPKGDTIRLMGDKVSAIEAMRKAGVPCVPGSDGPLTADSERNIQIAKRIGYPVI
>MP0313_megahit_119035_1-978
CIGPASATESYLNIPAIISAAEITDAVGIHPGYGFLAENADFAEQVEKSGFTFIGPSADVINLMGDKVSAIAAMKKAGVPCVPGSDGPLGDNEKDNLAMGKRIGYPVIIKAAGGGGGRGMRVVHKEEELLKAISLTKSEAGSVFGNDMVYMEKFLETPRHVEIQVLADGHGNAIHLGERDCSMQRRHQKVVEEAPAPGITDQMRKHIGERCVQACKQLGYRGAGTFEFLYEKGEFYFIEMNTRVQVEHPVSELISGVDIIKEQLRIASNQPLSFKQEDIQLKGHAIECRINAEDPDTFIPSPGVIKRFHAPGGPGIRIDSHIYASY
>MP0313_megahit_121567_3-1082
MYRCLIANRGEIAVRIIRACRELNIETVAIYAKGDETSLHVSLADQAICIGEANPLDSYLNIDRIISAAKVTESNAIHPGYGFLSESTNFAKAVEDNHIHFIGPSKTTMEMMGDKITARQTVKQAGVPVIPGSNDAVQSVDEIKLLAKEIGFPVVLKAASGGGGKGIRIVKEASQLDQALKEAKSEGQKYFNDDRVYVEAFIPVAKHVEVQIIGDGKNNYVHLGERDCSVQRKNQKLIEEAPCAALTEQRRTRICSDAVKVAQASRYRSAGTIEFLVTEDAHYFIEMNARIQVEHTVTEMRADRDLLQAQLYLLLHNKLPFSQEDIVFNGHVIEARINAENPEKKFQPTPGKVKRLHLPQ
>MP0313_megahit_122414_506-1087
LAKKIGYIGAGTVEFIYDSESENFFFLEMNTRIQVEHPVTEMVVGIDLVRLGLEIAGGKSLNLKQEEIKSRGHAIEIRINAEDPANQFFPSPGKILDFRAPDGPGTRFDSMLYLGYEIPPFYDSLIGKLIVWDENRDKAIKRLKRTIGELNICGIKTNVDMLRLLTEDKQIKAGPVNTNWLENWLKTNLNYLN*
>MP0313_megahit_123212_1-477
MFEKILIANRGEIALRVIRAAREMGIKTVAVHSTADADAMHVRMADESVCIGPPSSSESYLSIPSIIAACEVTGAQAIHPGYGFLSENANFVQIVEDHGLTFIGPSAEHIRIMGDKITAKDTMKALGVPCVPGSDGGVATLKEAQALCAEIGFPVIVKA
>MP0313_megahit_124187_232-681
PVTEQVTGIDLIEQQLRISAGLELDFSQRNIPCQGSSIEVRINAEDPEHDFRGSPGTITELRVPGGRGIRFDSHVHAGYRVPPYYDSLIGKLIVHRPTRAEAIRCMRRALEEFRVEGIHTTIPLLRRIFNHTAFVEGQVDTGFIERELL*
>MP0313_megahit_125041_236-874
MNTRIQVEHPVTELVTGIDIVDWQIRIASGEPLDFTQDDVQLSGHAIECRITAEDPLTGFLPCTGTVDRLQVPTGPGVRWDGGIREGSYISRHYDPLLGKLIVHGKTRADAISRMARALDEFLLVGLENSASFQRRVMDEPDFVEGHLSIRYLEEHPELLQKSDSDPNDFRLIAIAAALLELHEGRQTRISQVTPEMSRWKSEWWPWKSAKD*
>MP0313_megahit_127146_3-491
MLTKVLIANRGDIALRIVCACRELGLRTCVAHSQPDSDSMAVRFADEAVCIGPAASEQSYLSIPAILTAAAITGADALHPGYGFLSESATLAEACQAADVVFIGPPPHVLHLLGDKARARRVMQAAGLQVVPGTESFDDPGEGARLAKALGFPALIKATSGGG
>MP0313_megahit_127250_1-540
GTIEFLWENGEFFFIEMNTRLQVEHPVTEAITGVDLVREQIRVAEGRPLSVAQDEIAFKGHAIECRINAEDPFTFAPSPGKVSYYHSAGGMHVRVDSGLYAGYSIPPYYDSMIAKLIVYGRTREGCIMRLKRALEEMVIEGPKTNIPLHQALLKEADILNGDYSIKWLEEWLAQRESES*
>MP0313_megahit_129815_3-920
ANRGEIALRVIRAAREMGIGSVAVHSTADSDAMHVRMADESVCIGPPSSQQSYLSIPSIIAACEITGAEAIHPGYGFLSENAGFVQIVEDHDLTFIGPTAEHIRIMGDKITAKDTMKELGVPCVPGSDGGVPTLADAKRIGEEIGYPVIIKATAGGGGKGMKVAQSAAEMERAFMTARAEGKSNFGNDEVYIEKYLTTPRHIEIQVFGDGKGNAVHLGERDCSLQRRHQKVFEEAPGPSITAEERARIGKVCADAMANINYIGAGTIEFLYENGEFYFIEMNTRLQVEHPVTEGIFGVDLVREQIR
>MP0313_megahit_133667_1-363
IEARINAENPEKNFLPTPGKVNKLHLPQGFNIRVDSLLYTGYQVSPYYDSLVAKVIVKDSNRQTAINKLKVALDELVIEGFTTTADFLYAVLNYPIYAKGDASKVDIKFLEKHQIIKEVK*
>MP0313_megahit_135258_2-742
CIGPAKSSLSYLNIPSILSAAEITGADAIHPGFGFLSENKEFAELCAKWKLAFIGPNVDCIEKMGDKIFSKELAEKAGLPVLKPIKVNELSEAEIKAQVTEMRYPVLIKASAGGGGRGMKRIDRDEDLMPNIQRLKAEAKAGFGDDTLFIEKYITNPRHVEVQIIADQHKNVVHLGERDCTVQRRFQKVVEESPCPVLTEAKREEICQSAVRLAEYVGYDSAGTVEYLYDQDEQKFYFMEMNTRIQV
>MP0313_megahit_136129_3-926
RKAGLPILPGTDEAVANEHAATKAWELGFPLMVKAAEGGGGIGIHIIDSQEELMPLIERTRQVAESAFGSSRLFFERYLKDASHIEVQLIGDQHGNLVHLYERDCSVQRRNQKLVEETPSTAKLTPRLRRRVCSLATKLGNFIGYTSTGTVEFLVTADGSVFFLEMNTRLQVEHGVTEMVTGLDLVELQLRVAAGEKLPITQDDVSVNGHAIEVRVYPEDPETFMPDAGDITDLHQPVGEHIRIDSALCNGYTVGLDYEPLMAKIMAWGEDRGQAIKTLQRALLEFRLEGVKCNVPLLRDVLATKEFM
>MP0313_megahit_137798_3-302
MKIKKVLIANRGEIAIRIIRTCKELGIQTVSVHSTADEHSLHVKLADESVCIGPAKSSLSYLNIPSILSAAEITGADAIHPGFGFLSENKEFAELCAKWK
>MP0313_megahit_137894_2994-4328
MFKKILIANRGEIAMRLISTCKEMGIQTVAVYSKADDESLHVRFADEAVCIGPANIAESYLKTSNIIAAAEITNADAIHPGYGFLSENSKFSKICDVHKIKFIGASPEMIDKMGNKSSAKETMKKAGIPTIPGSEGIVESLEDAQKISQKIGYPVMLKASAGGGGKGMRIVRKAKDLLKAWDQARQESKSAFGNDDMYIEKFIENPRHIEIQIIGDSKGGACHLSERDCSIQRRLQKLIEETPSPFMTEKLRNAMGDSAVKAAKAVKYEGVGTIEFLVDKNKKFYFMEMNTRIQVEHPITEQVIGYDLVREQIKIANGEILSGNNYFPKLCSIECRINAEDPFNDFTPNPGRIHNLHLPGGHGIRIDTHVYSGYVIPPNYDSMIAKLITTAQTREEAIAKMERALDEFIIEGIKTTIPFHQKVMSHPDFRSGKYTTKFMDTFEM*
>MP0313_megahit_143446_522-881
MVEKVLIANRGEIALRIVRSCRELGIATVAVFSTVDKKALHVQLADEAVCVGDSLSNKSYLNIPNILAAATSRGVDAIHPGYGFLAENDKFAEMCNDHGIVFIGPSPKAIRSMGDKSTAK
>MP0313_megahit_143557_1-459
MFNKILIANRGEIALRIIRSCHELGIKTVAVYSTVDKFSLHVRFANEAVCIGPGPSSESYLNIPRIIAAGEITNADAIHPGYGFLAESADFSRICQKNGFSFIGPSPEIINAMGDKAQAKATMEKAGVQVIPGSDGILPGPTEASKLAEKMGY
>MP0313_megahit_145151_1399-2742
MLEKVLIANRGEIALRILRACKEMGIRTVAVYSKADRDLMHVRLADEAVCIGPAPSANSYLNIPAIISAAEVTDADAIHPGYGFLAENADFAESVERSGFIFIGPRAETIRLMGNKVSAIEAMKKAGVPTVPGSSGSVGDDADAALMMAEEIGYPVIIKAASGGGGRGMRVVESRDQLLNAITLTRSEAKNAFGDATVYMEKFLQRPRHVEIQVLSDGAGHAIHLGDRDCSLQRRHQKVVEEAPAPDIPLHLKNEVAKRCVDACKEINYRGAGTFEFLYEDERFYFIEMNTRVQVEHPVSEMITGVDIVKEQLRIAGDNALRLKQEDVTFLGHAIEVRVNAEDPVTFVPSPGRISYFHAPGGNGVRVDSHVYGGYTVPPYYDSLIGKLITWGENRDVAFARMRNALDEIVVEGIKTNVALHRDKIFRDPAFQKGGVDIHHLEKKLGS*
>MP0313_megahit_147085_132-509
LKQSDITFRGHVIECRINAEDPSKNFRPSPGTISVCHLPSGFRTRVDGAIFQGCKITPYYDSLICKLICQGRDREEAIQRMLRSLGEFVIEGITTTIDLHKKILNHKKFISSDFDVNWLVKENFY*
>MP0313_megahit_150158_2-235
MIEKLVIADRGEIALRILRACRELGIRVVALHSEADRDTKYVRLAEESVCIGPAPAAESYLNIPAVVAAAEVTDASAI
>MP0313_megahit_150716_720-803
LDEQDVLTGEYNIHWLEHWLETNLGNA*
>MP0313_megahit_150992_1-567
EEAPSPAINNTERNYISNIIVKAVKKLGYLGAGTFEMLYENGKFYFIEMNTRIQVEHPVTEMISGIDLVKEQINVAAGNKLSIKQRDIKFHGHAIECRINSEDPYSFVPSAGSIKTYHAPGGLGIRVDSSLYTGYKIPSSYDSLISKLVVHGKDRKEAILKLKSALNEYVIEGVKTTIPLHQKILGESD
>MP0313_megahit_152220_625-1368
YLGDPRHIEFQVFGDGRGNAIHLGERDCSLQRRHQKVLEEAPSPVLGEEDRMRMGEVCAQAMRDMGYRGAGTIEFLWENGEFYFIEMNTRLQVEHPVTEAITGVDLVREQIRIAAGEDLSVAQDEIEFKGHAIECRINAEDPWTFAPSPGEVTYYHAAGGMHVRVDSGLYQGYRIPPYYDSMIAKLIVYGRTREGCMMRLKRALEEMVVEGVKTSIPLHQELLQQDDVKSGNYSIKWLEDWLKTRES*
>MP0313_megahit_153118_1-963
EASKLAEEMGYPVMLKATAGGGGRGMRLVRNPEEMEKMFITAQSEANIAFENGNLFLEKFIETPRHIEIQIIGDIHGNVAHLGERECSIQRRHQKLVEESPSAVVDVELRKRMGEAAIHGAKKIGYIGVGTMEFLLDKKKEFFFMEMNTRIQVEHTVTEMVTGADLIKQQIRMYAGERYPAYLDTLQLRGHSIECRINAEDPDRNFIPSPGTITSFHMPGGKGVRVDTHSYVGYEIPTDYDSLIAKLIVQASNRDRAINRMQCALEECIIEGLKTTIPFHEAIMRDKEFKKGNFDTSFLETFEYSSNGTIEKVEEDREQH*
>MP0313_megahit_154362_227-631
MFKKILVANRGEIAVRIIRACKELDIPTVAIHSNVDSESMHVRLADESICIGSHKPQNSYLNIGAIMTAADVTGTDAIHPGYGFLSENHRFAKIVTKNKIKFIGPSAEIMKKMGNKIEAKRTAKKLGLPIIEGSE
>MP0313_megahit_155024_3-521
LIAGGRELPFRQKDIKRSGHAIEVRIYPEIWDVRREEFVLQFGTLTAVTLPGDTDGDIRIDSALDAGESYGIPMDYEPLIMKVVCGGSSREDARLRLLRVLREEILFSGVYTNVVFLEKIIASQGFCDNKHNTRFLKSKEMMGELAIESEKIRIEKLTRNLWTYSGSLTSTL*
>MP0313_megahit_155776_1-171
MKKILIANRGEIALRIIRACHELGIKTVAVYSQADELSLHVRFADEAVCIGGPASKD
>MP0313_megahit_156736_1-729
IEIQVFADNHGNIVSMGERECSIQRRYQKIIEETPSPFIDDKLRLKLSKTAVDITKSSNYSGAGTVEFLVDKQKNFYFLEMNTRLQVEHPITEMVNGIDLVKEQICVAAGEKLSFTQKDIQPAGHAIECRIYAEDGFNNFAPSTGKITDASFPHGLGVRMDEGIRAGQEITPYYDPLLGKLITWGKDRLTALQRMIRALDEFHIAGIETSIPFCLMVFRHKTFQEGKYSTHTLDAIKEELIEK
>MP0313_megahit_157068_2-517
SFSAAKIEAKKYFANDEVYIEKFFQNPRHIEVQILSGKNRTIHLHERDCSVQRRHQKLIEETPSPILSNELRKNLFEQTVNMVSKIGYEGAGTVEFIYEDGNFFFLEMNTRVQVEHPVTEVVTGIDIIKEQIYIAFSGETALTQDDIKPRGHAIECRINAEDPSKNFQPSPG
>MP0313_megahit_157818_435-1004
MFQKILIANRGEIAVRVIRTCREMGIQTVAIYSEPDRTSPHVLKADEAYCVGPGPSSKSYLNVPKILEIIQKCGADAVHPGYGFLSENSEFADAIQKMGITWIGPSSEVITTMGDKMAARKLATETGAPVVPGTTEPITNVNDAGKTAEKIGYPLLIKAAGGGGGKGMRIINSDADLEDAMNRAKSEAEK
>MP0313_megahit_158987_1-744
IEKFFQNPRHIEVQVLSGKNRTIHLHERDCSVQRRHQKLIEETPSPILSDEIRKDLFEKTVNMVSKIGYEGAGTVEFIYEDGKFFFLEMNTRIQVEHPITEVVTGIDIIKEQIHIAFTGETALTQNDIKPRGHAIECRINAEDPSKNFQPCPGTIVMCHQPSGFRTRVDGSIYQGYKIPPYYDSMVCKLICHGRNRGEAIQRMRRSLDEFVLEGITTTIDLHKKLLSHKKFIDSNFNVSWLDNEKII*
>MP0313_megahit_159166_1-777
MFKKILIANRGEIALRINRACHEMNIKTVAVHSRTDDRAMHVRLADESVRIGPDSAHKSYLNIPAIISAAEITGAEAIHPGYGFLSENSKFSRIIEDHGLVFIGPKSEHISIMGDKVAAKKAMKDLNIPVVPGSPGPISSLKELRKVAKDLGFPVLIKAASGGGGKGMMVVQNKKELENGWNVARAEAKAGFGDDTVYLEKYLLNPRHIEFQLFADKFGNVVHIGERDCSLQRRHQKVLEEAPSPAINNTERNYISNLI
>MP0313_megahit_161527_3-947
ARNIAKETNIPIISGSNDAVDSVDKLIEISNHVGYPIILKASSGGGGKGMRIVESASDLEQSFSIVKSEADKAFGNSEIYVEKFIKNARHIEIQIVGDKFGNYIHLGERECSIQRNHQKLIEESPSSFLDDNLRKTLGKKAISLAKAVKYVGLGTVEFLVDDNKNYYFIEMNTRIQVEHTITEMVTMLDLVKEQIRLYYGDKLRIKQDMISMKGHAIECRINAEDPFNNFNPSPGKIDTLHFPGGIGVRIDSHIYAGYEIPPFYDSMIGKIIVHASNRDKAIIRMRRAIKETIIEGPHTTLPLLEKIFLNNDFID
>MP0313_megahit_163752_2069-3430
MIDSILIANRGEIALRIARAARELGIRTIQAVSEADKESIDAVHSDDAICIGPPHASKSYLDIESILSAAKESKAAAIHPGYGFLAENSNFAEAVEKAGLIFVGPSSKTIRLMGDKVAARKIAEQAGIPPVPGSPERIHDVAIAKLFAKDLGFPVMVKAAAGGGGKGIRMVSGLGNFEENFSLAQREAAAAFGDSGLFIEKAINNARHIEVQILGDGENVIHLFERDCSIQRKRQKIWEEAPAYGITEEIRKDICQAAVFLAKSIEYKGVGTVEFLLNPKKAEYFFLEMNTRIQVEHAVTEMTTGVDLVREMILIAGGEPLHYEQAQIQMRGHAIEVRINAEDPSNGFFPCPGKISELSIPGGPGIRFDSILYLGYEIPPFYDSLIAKLIVWDQNRDKALIRLRRALGELHIGGIKTTTDLFKSLVNNEHLYSGSFDTTWLEKWLEKDLPLKN*
>MP0313_megahit_164002_3-284
GWLPPGGPGVRVDSHVYTGYEIPPFYDSLIGKLIVWGKDRNTAIKRMNRALNECAVTGIPTTINFHLTLLNKSKFKQGKIHTKYVEEELLPNY*
>MP0313_megahit_164869_3-464
MSISRILIANRGEIALRIHRAAHEMGIETVAVHSTADADAMHVRLADHAVCIGPPSATDSYLNIANIISAAEVSHADAIHPGYGFLSENAKFAEIVEAHDIAWIGPKPEHIRTMGDKVEAKKTAGKLGLPLVPGSDGAVATVEEARAIAAEIGF
>MP0313_megahit_165406_436-1686
MIHGREDRLTTAVRLADEAVHIPRDDPLASYLDIEAIIAAAKEVGADAVHPGYGFLAENPVFAERLAAEGITFIGPSPEALRILGDKITAREAMSRAGLPIAKGSPGPISDPEEASQIADEIGFPVIIKAAAGGGGIGMQVVNSADEFESALKLCQGRARSAFGDDRVFLEKFIEGAQHIEFQVLGDGTDAIHFGERFCSIQRRHQKILEEGPWLSEEIRADIGARVVAGAKAVGYKGLATFEFLRDSSGDFYFLEVNPRVQVEHTVTEMITGFDLVSLGIRVAAGESLPITQQEISIQGHAIQVRLNAEDPRTLEPSPGRLWECHWPGGPGVRVDTHAHTGYDMPASFDSLLAKLIVWGRDRDEAVRRLDAALSETMILGVDTLIPLHRAILAESDFRNRDVTITYLDEHPGLLE*
>MP0313_megahit_165653_1-1146
VVAAAEVTDASAIHPGYGFLAENADFAERVEQSGFVFVGPSPDTMRIMGNKISAIRAMKRAGVPCIPGSDGPLPEDADEVFRFASNIGYPVIIKASAGGGGKGMRVVHTEAALINAWQLTRSEAHAAFGNAEVYMERFMERPRHVEFQILADTHGNVIHLGDRDCSMQRRHQKVLEEAPAPDIEQPLRESMSERCVEACRTIKYRGLGTFEFLYENGQFFFIEMNTRVQVEHPVTEEITGIDLVKEQILIAAGGPLRYTQDQVEFRGHAVECRINAEDPTTFMPSPGRITQYHPPGGPGIRVDSHIFNHYVVPPHYDSLIAKVISHGADRQQALRRMSGALQEMVVEGISTNIPLQQKVVGDPALHQRPQDIHYLERRHIN*
>MP0313_megahit_170958_964-1476
NFYFMEMNTRIQVEHPVTEMVTGADLIKYQILCHAGIPLPNWMKAIKIRGHSIECRINAEDPDNKFRPSPGKITSFHMPGGMGIRVDTHVYAGYEIPPNYDSMVAKLIVHAPSRKEAINRMIGALDECVIEGIKTIIPFQKQILSDANFQKGDFNTGFLDDFHYKPGEQN*
>MP0313_megahit_170966_1-525
AKKYFGNNEVYIEKFFEKPRHIEVQILSDKTTTIHLGERDCSVQRKYQKLIEESPSPVLNESTRQNLLKKTIEMVNKLNYEGAGTVEYIYNNGKFFFLEMNTRIQVEHPVSEIIAGIDIVKEQIKIASEGKTTLKQSDINFRGHVIECRINAEDPSKNFQPSPGTIDVCHLPAGF
>MP0313_megahit_173091_1152-2501
MFKKVLIANRGEIALRIQRACRELGIKSVVVYSEADRDAKYVRLADEAVCIGPAPSAQSYLSMPAIIATAEVTDAEAIHPGYGFLSENADFAERVERSGFTFIGPTPESIRMMGDKVSAKQAMIRAGVPCVPGSEGALPEDPKEIIRIARTVGYPVIIKAAGGGGGRGMRVVHTEAALVHAVQTTRAEAGAAFGNPEVYMEKFLENPRHVEIQILADTFKNAVWLGERDCSMQRRHQKIIEEAPAPGIPRRTIEKVGERCAAACKKMGYRGAGTFEFLYENGEFYFIEMNTRVQVEHPVTELVTGIDIVQQQIKIAAGEKLPFTQRQIELKGHAIECRINAEDPVKFTPSPGRITMWHAPGGPGVRVDSHAYTNYFVPPNYDSMIGKIIVHGDTREQALARMRIALSETVVEGIQTNIPLHRELMADAKFIEGGTSIHYLEGWMAAHKR*
>MP0313_megahit_173718_3358-3615
MFQKILIANRGEIALRILRACRELGIKTVAIHSDVDETAMHVRMSDESICVGPASAQSSYLNIPAIITTATMTNVDAIHPGYGFLS
>MP0313_megahit_174767_3-533
AGGGGKGMKIVKNENELEGALSFAKQEAKKYFANDEIYIEKYFEKPRHIEVQILSDKKTTLHLGERDCTVQRKHQKLIEESPSPVLSENIRKDLLNKTVAMVSKLNYEGAGTVEFIYDNGKFFFIEMNTRIQVEHPVSEIRGGIDIVKEQIKIASKGKTSLKQSDITFRGHVIECRI
>MP0313_megahit_176454_2003-2743
MGITRILIANRGEIALRIHRAAHEMGIETVAVHSTADADAMHVRLADHAVCIGPPSATDSYLNIANIISAAEISQADAIHPGYGFLSENAKFAEIVEAHDIKWIGPKPEHIRTMGDKVTAKKTAGDLGLPLVPGSPGAVESVEEAKRIAAEIGYPVLVKAASGGGGRGMKVVPEESQLESLMSQAKSEAKSAFGDDTVYLEKYLGNPRHIEFQVFGDGNGNAIHLGERDCSLQRRHQKVLEEAPSPV
>MP0313_megahit_176856_2259-3620
MFEKVLIANRGEIALRILRACREMGIQAVAVHSSADADAMHVRLADESICIGPALAADSYLNSSAILSAATIAHVDAIHPGYGFLSENADFATMVEEHNFVFIGPSPDHIRLMGDKIAAKKAVKDAGIPVVPGSDGAVEDAEQARAIAGDIGYPVIIKATAGGGGRGMQVVRDDAGIQEAFNLARAEAKAAFSSDEVYIEKYLEAPRHIEVQVLADLHGNVVHLGERDCSLQRRHQKLVEEAPSPALNQKERQSIGDRVVNAVKILGYRNVGTVEFLFEDGEFYFIEMNTRLQVEHPVTEMICGLDLVREMIRIAAGAPLGITQSDITFTGHAIECRINAENPDTFQPSPGVIGLYHAPGGLGVRVDSGLYSGYSVPPHYDSMIAKLIVHGANRNECLMRLRRALGEYVIDGIDTVIPLHQRLMNEPDFVNGDYDIHWLEKFVGKGPKKETSP*
>MP0313_megahit_182751_1217-2560
MFKKILIANRGEIALRVVRTCRDLGIKTVAVHSTIDSESMHVRLADEAVCIGEPSIKKSYLNPAPILAAAEITNSDAIHPGAGFLSENPDFASMVVKHKMKFIGPTSEQIKMFGDKLLAKQLMKKNGLPVIPGSEKYLKNIEESKKIAKKIGYPVILKAGSGGGGKGIRVIKNEKDLIQSYPIVKQEVLNSFGNQNVYLEKFFNNPKHIEVQIVADKKGKIIHLGERDCSIQRNKQKIIEETPSPVLSNKERNYICNLVVKTIKKIGYESLGTVEMLYYKRKFYFMEMNTRVQIEHTITERVTGIDLIKQQIKIAAGQELKLNQKDIKNGGHSIQCRINAEDPLTFIPSPGRIEEYHAPGGPGVRIDSALYAGCIVPQQYDNLISKVIIYSRNRNEAILRLKRCLIEYVINGIKTNIPLHLKILNNKEYISGKYHINWLEHFLSVQN*
>MP0313_megahit_184321_1690-2535
GMRVASSANELELEFAVARREALEAFGNDQVYIEKYLPNPRHIELQIMADSTGDVVHFGERDCSIQRRHQKILEEAPSPLLSEELRADICLRAVSAVQKLGYLGAGTLEFLFQDGEFYFIEMNTRIQVEHPVTEMITDIDLVCEQIRVAAGEPLSRCQEDIRFKGHAIECRINAESPVDFSPAPGQVTEYHPPGGGGVRVDSALYAGYRVPPFYDSMIGKLIVYGLSRDECLMRLKRSLEEFVIGGIETTLPLHRRLVSEPDFISANYDIHWLERLMKEWN*
>MP0313_megahit_185552_3-878
RGEIACRVIRACRELGLETVAVHSRGDANALHVELADEAVLLEGDLSATYLSIGAIMRACASTGAEAVHPGYGFLSERAEFAHVVEAAGIVWVGPPASAIESMGDKVAARRLMRDAGVPVTPGGELSESDDLPARTHALQELAARVGFPLLLKASAGGGGKGMRTVHSAGELDAAYVAAQREALSAFGDGTVYVEALLETPRHIEVQVLADIDGSVIHLLERECSVQRRHQKVVEEAPSAAIDDETREAMGSAAVAAARAVNYLGAGTVEFLVAADGSFHFLEMNTRIQVEH
>MP0313_megahit_185891_2-520
MFKKILIANRGEIAIRIIRACIEMNIKTVAVYSKADALSLHVKFADEAICIGEGPPLKSYLNIPRIIAAGEISNADAIHPGYGFLAENGKFSAICKENDFSFIGPDADVIESMGDKINARNIAKETNIPIISGSDDAVGSVDKLIEISNHIGYPVILKASSGGGGKGMRIVES
>MP0313_megahit_186299_509-976
PVTEMVIGADLIKYQILCHAGHPVPSWMNNMKTRGHAIECRINAEDPAHKFRPCPGTITSFHMPGGMGIRVDTHVYAGYTVPPYYDSMLAKLIVHAPTRAEAINRMIGALDECVFEGIKTTIPFQQQIFKNIDFQKGNIDTSFLDNFQFIQGEPE*
>MP0313_megahit_190580_2-1219
CGVVTGLGTFICEEDVETVKGKKTSTKKQKTSYRVGLVVSNVEFQAGAFDMASCEKVCRLLDDCARLKLPVIFFISSAGMQTKEGGGSLFSMAIINERITRFVKDLDLPVLCFGFRDCTGGAQASFVTHLLVRTYYFSGSQIPFAGQLVVESHLPAHSTLSNYLSTNAGTMDGLVKNPFDVGIDEKLQEIDPQIPIAKYSVEEIISRVLAGEYHLSVGDEVQSYSTQENLHIGEIKRVLIHARGCTAARLIRGTQDAGMEVVLVASDPDMESYPATLLREKDRLVCIGGNTPQDSYLNGMSVIRIAEQEEVDAIHPGIGFLSESPHYARICREHGFNFIGPRVANMDRMGNKSNAIATARNLNIPVVPGSEGALMDPVHAMGVAAEIGFPVLIKAAHGGGGKGIKL
>MP0313_megahit_192080_589-1044
DLVKQQILVAMGEPLKLSQSDIKFNGHAIECRINAEDPWNEFRPSPGKIEMYYAPGGRGVRLDSHAYAGYTIPSHYDSMIAKLITHGTNRRDAMNKMNRALDEYIITGIKTTIPFEKAVLHDPEFCRGVYTTNFVEELLGGGRRELIQEKA*
>MP0313_megahit_193164_1156-2505
MFKKILIANRGEIAMRIIRTCKEMGIKTVAVYSTADAESLHVRFADEAVCIGPPQSNLSYLKIANIISAAEITNADAIHPGYGFLSENAKFSKICEEHDIKFIGASAEMISKMGDKATAKATMKAAGVPCVPGSEGILKDYDECLKLAKEIGFPVMLKATAGGGGKGMRAVWKEENLQSAWDSARQEAGAAFGNDGMYMEKLIEEPRHIEIQIIGDQTGKACHLSERDCSVQRRHQKLTEETPSPFMTPKLRKQMGEAAVKAAEYIKYEGAGTVEFLVDKHRKFYFMEMNTRIQVEHPITEQVIDYDLIREQILVAAGVPISGKNYEPQLHSIECRINAEDPYNGFRPSPGKIETLHTPGGHGIRVDTHVYSGYIIPPYYDSMIAKLITTAQTREEAINKMKRALDEFVIEGIKTTIPFHRQLMDDPRYVAGNYTTAFMEGFKMNPIEE*
>MP0313_megahit_195142_796-1878
MFERVLIANRGEIALRILRSLRRLGCEVAIVHGREDRLSLPVRLSDHAVPLYLDNPIDSYLDIDAVLGAAKEVGAQAIHPGYGFLAENAEFVRRCEEEGITFIGPSSEVIRNLGDKIEARRLMQEAGLPVAAGSDEPVSNADEAAALATEIGYPVILKAAAGGGGIGMQVVNNAGEFDSALKSCQSRAASAFGDDRVFLEKFIEGAQHIEFQVLADGTDAVHFGERFCSIQRRHQKLLEEGPWLSDEVRAEIGELVCEGARSVGYRGLATFEFLRDSSGEFNFLEVNPRVQVEHTVTEMLTGHDLVSLGIRVASGESLPLSQEDIHLSGHAIQCRINAEDPRQFSPSPGRLWDCHFPAGFG
>MP0313_megahit_195770_370-561
MFKKILVANRGEIAVRIIRACKELGILTVAVHSDVDHDSMHVRLADESVCIGSHQPQNSYLNIA
>MP0313_megahit_195993_2-643
LPLVPGSDGAVSEIGEARAIAAEIGYPVIIKAASGGGGRGMKVCESEDQLETLMQQAGNEAKAAFGDATVYIEKYLGNPRHIEFQVFGDGKGNAIHLGERDCSLQRRHQKVLEEAPSPVLGEEDRMRMGEVCSKAMRDMGYRGAGTIEFLWENGEFYFIEMNTRLQVEHPVTEMITGIDLVREQIRIAAGKPLSVTQDEVEFKGHAIECRINAE
>MP0313_megahit_196666_2-610
MFEKVLIANRGEIALRIHRACREMGICTVAIHSTADSEAMHVRLADESVCIGPPAARDSYLNIPSIMAAAELTGARAIHPGYGFLSENAEFARIVEAHGLTLIGPKAQHIEMMGDKVAARQALDQLGIPLVPGSEGIVDSFHTAQRIAGEIGYPVLVKAVAGGGGRGMRVASSANELELEFAVAKREASEAFGNDQVYIEKYL
>MP0313_megahit_197383_598-912
PSPGLVESFHVPGGMGVRVDTHVYAGYNIPSQYDSLLAKIIVHADDRPSAINRMQRALEETIIEGPKTTIAFQQAIMRNEDFRKGDYTTGFLDTFDYQPKNGKE*
>MP0313_megahit_200776_3-593
MSISRILIANRGEIALRIHRAAHEMGIETVAVHSTADADAMHVRLADHAVCIGPPAATDSYLNIANIISAAEVSHADAIHPGYGFLSENAKFAEIVEAHDIAWIGPKPEHIRTMGDKVAAKKTAGALGLPLVPGSDGAVETVQEAREIAAEIGYPVIIKAASGGGGRGMKVCESEDQLETLMKQAGSEAKAAFGDAT
>MP0313_megahit_200992_1-660
MFKKVLIANRGEIALRVIRACHEMGIKTVAVYSTADELSLHVKFANEAVCIGPPPSNESYLNIPRIIAAGEITGADAIHPGYGFLSESAQFSRICEENGFTFLGPTPEIINSMGNKVQAKITMKKAGVPVVPGGEGVLDSPEDAKNKADEMGYPVMLKASAGGGGRGMRLVKKSEDVISSYKSASQESLTAFGNGDMYIEKFIENPRHVEVQILADSHGN
>MP0313_megahit_203231_3-710
YGFLAESSKFSNICTENGIEFIGPPPETIDAMGDKAQAKKTMKKIGIPVIYGSDGLVQSVQHAKEEAEKAGYPVMLKATAGGGGKGMRLVENENQIENAFNAAQSEAEMSFNNGDLYLEKFIQKPRHIEVQILADKHGNVVALGERECSIQRRHQKLIEEAPSSGVIELTRKKMYDAAIAGAKASDYIGAGTIEFLLDKNNDFFFMEMNTRIQVEHPVTEMVIGADLIKYQILCHA
>MP0313_megahit_204140_705-1343
TEETPSPFMTDELREKMGAAAVRAAEFIKYEGAGTVEFLVDKHRNFYFMEMNTRIQVEHPITEQVVDYDLIREQILVAAGVAISGKNYYPQLHSIECRINAEDPYNNFRPSPGKITNLHAPGGHGVRIDTHVYSGYSIVPNYDSMIAKLITTAQTREEAINKMKRALDEFVIEGIKTTIPFHRQLMDDPAYISGNYTTAFMDDFKMNPPVEE*
>MP0313_megahit_205191_1-825
DQLETLMKQAGSEAKAAFGDATVYIEKYLGDPRHIEFQVFGDGNGNAIHLGERDCSLQRRHQKVLEEAPSPVLSTEERDRMGEICAQAMRDMAYRGAGTIEFLWENGEFYFIEMNTRLQVEHPVTEMITGIDLVREQIRIASGKELSCRQDQIEFKGHAIECRINAEDPFTFAPSPGKVTYYHAAGGMHVRVDSGLYAGYSIPPYYDSMIAKLIVYGRDRERCMMRLKRALEEMVVEGVKTSIPLHQELLQQDDVKTGQYSIKWLEEWLKTRDI*
>MP0313_megahit_206785_3-182
MFKKILIANRGEIALRIVRTCRDLGIKTVAVHSLIDKDSMHVRLADEAVCIGKSSIKNSY
>MP0313_megahit_207077_1-1077
MFEKVLVANRGEIAVRVIRACKELNIRTVAVYSEADSNSMHAQMADEAICIGGAPSAESYLRIDRIIGAAEISDVDAIHPGYGFLSENAHFAEVCENCNIRFIGPKSDAMNALENKALSRELARKAGVPIPPGSKDVVETEQEALKTAKEIGYPVMIKAVAGGGGRGMRTAHNDISLVKGYHTARSEAEKSFANSGVYIEKLIENPRHIEFQILGDSKGNIIHLGERDCSIQRRNQKLIEETPSPFFEGKYKKLRAQMGKAAIKIAQTAQYTNAGTVEFIVDDKGNFYFLEVNKRIQVEHPITEEVTGVDLVKQQILVAMGEPLKLSQSDIKFNGHAIECRINAEDPWNEFRPSPGKIE
>MP0313_megahit_211329_3-503
MIKRLLIANRGEISFRIQKTCKSMNIETVAVYSDVDKHAIHVKNADKSICIGGAESSESYLNIKSIISAAITSKSDAIHPGYGFLSENANFADEVIKNNINFIGPDPSSIRAMALKSTARKMMTDAGVPVVPGFSTEGNSKEDILKRSKEIGFPIIIKASAGGGGKG
>MP0313_megahit_213308_1-918
VIELETVAVFSDADADSPHVRAADRSVCIGASPSAQSYLAIPSLLHVAVETGCDAVYPGYGFLAENAAFAEACADNGLKFIGPSAEVIRTMGDKARARETARRFGVPVVPGSEGAFTSADEAAQAAKSIEFPLLLKARAGGGGRGMRIANDMAGFSEAFAQASRESEAAFGDGAIYLERFLPRVRHIEVQVLGDGRGNSLQMDERDCSIQRRHQKLVEESPSPVVDAALRARLLDVSGCLTRGLAYEGAGTVEFIFDETSGEFFFIEMNTRIQVEHPVTEMRTGLDLVEAQFKIAQGHPLPSLDEN
>MP0313_megahit_214034_4230-5597
MFKKVLIANRGEIALRIIRACHELGVQAVAVYSEADRESLHVRFADEDVCIGKAPASDSYLNIPRIIAAAEVTGSEAIHPGYGFLAENAEFSEICARSNLTFIGSTPDQISLMGDKATARKTMMASDVPTVPGSDGVIDDPAQAKALAEEIGFPIMIKASKGGGGKGMRIAQNAETFEKQLLAAQSEAEASFGDSAVYLERCILRPRHVEFQVFGDALGKLVHLGERECSVQRRHQKLLEEAPSPALTPELRAQMGEAAVRAAKAIDYVGAGTVEFLLDQDGSFFFMEMNTRIQVEHPVTEVTTGFDLVREQIRVAAGEPLSFPMMSGNGFQHRGHAIEFRINAEDPERNFAPAPGTIQTFHPPGGPGVRLDTHVYAGYKVPPHYDSLIAKLIVSAATRAETIVRARHVLDHFTIEGIPTTLPFLRRIVDDDAFVRGDVDTGFVERMMSEDQADA*
>MP0313_megahit_222492_71-652
MQKVLVANRGEIALRVIRACKELGLKTVAVHSTADRELMHLAMADETVCIGPAPATDSYLNIPAIISAAEVTGADGIHPGYGFLAERADFAEQVENSGFTFIGPSASVIRLMGDKVSAIAAMKETGVPTVPGSDGPLPEDEAECLKIAQRVGYPVIIKAAGGGGGRGMRVVHEESELIKSIKLTQVEAGAAFGN
>MP0313_megahit_222587_1-870
MIDKIVIANRGEIALRILRACWELGIKTVAVHSTVDRDLKHVLLADETVCIGPAPSNESYLNIPALISAAEITDATAIHPGYGFLSENADFAERVEESGFIFIGPRAETIRLMGDKVSAIKAMKEAGVPCVPGSDGPLGNDDETNLRLAREIGYPIIIKAAGGGGGRGMREVHSEAHLLNAIALTRSEAKAAFGNGMVYMEKFLENPRHIEFQVLADQHGNAIHLGERDCSMQRRHQKVVEEAPAPGITPEMRDRMGKICAEACVRIGYRGAGTFEFLYQDGEFYFIEMN
>MP0313_megahit_222710_1-540
IEKYLEEPHHIEIQVFADSHGNVVSLGERECSIQRRYQKIIEETPSPFIDDKLRQKLSKTAVDISKSCEYLGAGTVEFLVDKHKNFYFLEMNTRLQVEHPITEMVNGVDLVQEQIRVAAGEKLSFSQKDVTPSGHAIECRIYAEDGFNNFAPSTGIITEMTFPHGLGVRMDEGIRVGQEI
>MP0313_megahit_222803_7714-9051
MFKKILIANRGEIAVRIIRACKERGIRTVAVHSNVDKESMHVRLADESVCIGSHQPASSYLNIPAIMSAIELTNAEAVHPGYGFLSENANFAKILEENKIKFIGPSSKLVKMMGDKIEAKKIAKKYGLPVIEGSEGGVSNSKQAKEISKKIGFPVLIKAAGGGGGKGMKIVYDEKDFDLSFSSVRIEAMKYFGNDEVYIEKFFQNPRHIEVQILSGKNRTIHLHERDCSVQRRHQKLIEETPSPILTNEIRKDLFEKTVNMVNKIGYEGAGTVEFIYEDGKFFFLEMNTRVQVEHPVTEVVTGIDIIKEQISIANSGNTALAQEDIKPRGHAIECRINAEDPSKNFQPSPGNIGICHQPSGFRTRVDGSIYQGYTVTPYYDSMICKLICHGRNRTEAIQRMLRSLDEFVIEGITTTIEMHKKLLSHKKFIDSNFNVNWLDNEKII*
>MP0313_megahit_223100_1-1242
KGIEVVKEVGRFKSIFSRMFQEALSAFGNGDLYLEKFIGSMRHLEVQIIRDLHGNSKLLGIRDCSVQRNYQKLIEETASGIPKNIKEQVYDYAGKLIDEIDYIGAGTVEFIYDLDEKCVYFMEMNTRLQVEHPVSEMVSGTDLVRLQFEVTQGHDIGELDFKLNGHAIELRVIAEKIVLDDEGELRFVPDPGHVTEVFFPEKANVRVIQTVTSGSIVSPFYDSLIAQIICWGKSRKEAINSLLNYLKRVRIHGVSTNLALNRMILQDPAFQKGRFSTKYLVDLFERIDEKKLLSDAQKDSGTSKSAVDQKAIMLEGSDELKVLSPQMGVFYRAASREDEPFVIEGQIIDVNHSLCLLESMKVFTELSLADYKSPEGEALYPDDVKYKVTRVIAEDQNTVNQGDLLFVMQPVDA*
>MP0313_megahit_224289_3-548
LRILRACHELGIKTVAVHSTADSKLKHVLLADESVCIGPPESANSYLNVPSIISAAEVTDAMAIHPGYGFLSENGDFAEKVEESGYIFIGPSPETIRSMGNKMAAIEIAKAAGINCIPGSDGPLGKNQEEIYEIADKIGYPVLVKAAAGGGGKGVRIAHTKANLQHAIGLAKSEAKAAFGDD
>MP0313_megahit_226010_1-642
VEESPSPVVDAALRARLLDVSGRLTRGLAYEGAGTVEFIFDETSGEFFFIEMNTRIQVEHPVTEMRTGLDLIEAQFKIAQGHPLPSLDENTMPGGHAIEFRINAEDWLRGFVPSPGRLDEWQPPRGPGVRFDSAVDQGHSITPYYDSMIGKLIIHGRDREEALARARVALSDFRCEGVASTIGFHRILVDDEDFLANRVYTRWAETVLPEPSG*
>MP0313_megahit_226741_1582-3090
MIRSLLVANRGEIAVRIVRAARERGMRSIAVFSEPDRLAPHVLEADEAYPIGPAASAESYLRADKLIEVAKASGAEAIHPGYGFLAEQASFAQAVEDAGLIFVGPTPETIAAMGDKTEARRRMAEAGVPIVPGLTEAVTSPEEATAAAVQLGFPVLLKASAGGGGKGMRVVEAEADVKRAFEAAQREALAAFGDDSVYLERYLDQPRHIEIQVLGDAHGNVVHLGDRECSIQRRHQKLIEEAPSPVLSADARAAMGEAAVQAAKAVDYRGAGTIEFLYHDGEFFFLEMNTRLQVEHPVTELVTGLDIVDWQLRVASGEPLNFGQEDVELNGHAIECRIVSEDPSTGFLPSTGVITRLETPTGPGVRWDGGVAEGFEVSPHYDPLLGKLIVHAPTRAAAISRMSRALDALVLTGVESSVLFHRRVMDEPDFRAGSFSIRYLEQHPELVEVADSASALRAAAVAAALLEEGHRRLHRTSRISGNGSNAISAWRASGWPWRRERP*
>MP0313_megahit_227628_3-674
MYNKILVANRGEIALRIIRACRELNIGTVAVYSKADELSLHTKFADEAVCIGPPPSVQSYLNIPAIIAAAELTNADAIHPGYGFLAESSKFSGICADNNIEFIGPPPETIDAMGNKAQAKESMRNIGIPVIYGSDGILRDIDDAVQEAEKAGYPIMLKASAGGGGRGIRFVENIDQIENAFNTAQSESKIAFGNGDLYLEKFIEKPRHIEVQILADKHGNVVAL
>MP0313_megahit_227730_3329-4672
MFKKILIANRGEIALRVVRTCRDLGIKTVAVYSTIDSESMHVRLADEAVCIGEPSIKKSYLNPVPILAAAEITNADAVHPGAGFLSENPDFASMVAKHKMTFIGPTSEQIKMFGDKLLAKKLMKKNGLTVIPGSERYLKNIEEAKSIAKKIGYPVILKAGSGGGGKGIRVIKNEKNLIPSYSLVKQEVQNSFGNENIYLEKFFENPKHIEIQIIGDKKGKVVHLGERDCSIQRNRQKIIEETPSPTLSEKERNYICNLVVKTIKKIRYESLGTVEMLYKNGKFYFMEMNTRVQIEHTITERVTGVDLVKQQIKIAAGQDIKFDQKDIKNGGHSIQCRINAEDPLTFIPSPGRIQEYHAPGGPGVRIDSALYAGCIVPHHYDNLISKVIIYSRNRNEAILRLKRCLIEYVINGIKTNIPLHLKILNNEDYISGNYHINWLEQFLSIQN*
>MP0313_megahit_228303_1-252
DSAIYSGYSIPPYYDSMIGKLIVHGRNREECIRRLRRAIRETIVDGVKTTLPLHDWILQQDAFVSGDYTIHWLEQVLAEKQKA*
>MP0313_megahit_229354_155-1522
MFDKVLIANRGEIALRILRACREMGIQTVAVHSTADKDAMHVRLADEAVCIGPPPAQDSYLSVSAILSAATIAGIDAIHPGYGFLSENADFAAMVEEHKFKFIGPSPDHIRLMGDKIAAKKALTNVGIPVVPGSDGPLKDAKDARAQADAIGYPVLIKATQGGGGRGMKVVEDSSLVGEAFDLTTAEAEAAFGSGELYLEKFLARPRHIEVQVLADHHGAVVHLGERDCSLQRRHQKLIEEAPSPALNQKERQSIGDRVVGAVKKLGYRSVGTMEFLYEDGEFYFIEMNTRLQVEHPVTEMICGLDLVREMIRLAAGAPLGFGQSDIRFSGHAIECRITAENPDTFLPSPGRVGVYHAPGGLGVRVDSGLFSGYTVPPHYDSLIAKLIVHGANRNECLMRLRRALSEYVIDGLETIIPLHQRLMNEADFVDGNYDIHWLERFVESGQGGDKGEDG*
>MP0313_megahit_229456_3-584
FNNPRHIEVQILSDKNKTIHLGERDCSVQRRYQKLIEESPSPILSEEVRKDLLSKTVKMVENIGYEGAGTVEFIYDSGKFYFLEMNTRIQVEHPVSEVVTGIDIVKEQISIAAKGYTSLNQTDIIPRGHAIECRINAEDPDKNFQPSPGTISVCHQPSGFRTRIDGAIFQGCKISPYYDSLICKLICHGRNRIE
>MP0313_megahit_229498_481-1662
MLTKLLIANRGEIALRILRACKELDIPTVAVYSEADRELMHVKMADESICIGPADSSRSYLNIPAIISAMELSGADGVHPGYGFLAENADFAEQVEKSGFEFTGPSSEIIRTMGNKISAKKLAQKIGLPVVPGSSGPIGTNPKEEAKKIGYPIIIKAASGGGGRGMKVVNSESDLEESINITKTEAERAFGDPTLYMEKFFASPRHIEVQVLADKFGKVLHLGERDCSLQRRHQKVIEEAPALGIPDETKENIFEKCIEACKEINYVSAGTFEFLYEENKFYFIEMNTRIQVEHSVTESVTGFDLVKLQLRIARDEQLKIKQEDIKINGHAIECRINAEHHETFIPSPGKVIDYHAPGGIGVRIDSHLYNGYVVPPNYDSLIAKLIVSANDRED
>MP0313_megahit_230420_4384-5217
YKSASQESLTAFGNEDMYIEKFIENPRHVEVQILADSHGNAIHLGERECSIQRRHQKLVEESPSPLVDEETRKLIGAAAVAGAKAVNYVGVGTIEFLMDKNKNYFFMEMNTRIQVEHPVTEMVTGVDLIKQQIKMHAGLKYPEYLQDFKLRGHSIECRINAEDPANNFMPFPGEITNFHMPGGKGVRVDTHAYSGYKIPTEYDSMIGKIIVHAKNRERAIIRMYRALQETIISGPKTTIPYQMAIMENEIFKSGNFDTSFLETFDYNPEKYAFKEEN*
>MP0313_megahit_233975_749-1021
MNDIAARPKISRVLIANRGEIALRAVRACRVIELETVAVFSDADADSPHVRAADRSVCIGASPSAQSYLAIPSVLHVAVETGCDAVYPGYG
>MP0313_megahit_234045_1-318
HETFIPSPGKVIDYHAPGGIGVRIDSHLYNGYVVPPNYDSLIAKLIVSANDREDARVRLIRALEEMVISGIDTNLEMHIELLKDKNFITGDFDISYLETRFKTAN*
>MP0313_megahit_237753_888-2060
IISAAEVTDAQAIHPGYGFLSENADFAERVEQSGFTFIGPTPESIRLMGDKVSAKQAMIKSGVPCVPGSEGALPEDPKEILATAKKVGYPVIIKAAGGGGGRGMRVVHTEAALINAVNMTREEAGRAFGNPEVYMEKFLEHPRHVEIQILADQHRNAVWLGERDCSMQRRHQKVIEEAPAPHIPRRLIERIGDRCAEACKKIGYRGAGTFEFLYENGEFYFIEMNTRVQVEHPVTEMITGVDIVQEQIRVAAGEKLRFRQKDIVLKGHAIECRINAEDPFKFTPSPGRITSWHVPGGPGVRVDSHAYNGYFVPPNYDSMIGKVITYGATREQAIARMRIALSEMVVEGIQTNVPLHRDLMLDANFVEGGTDIHYLEHRLAQQEVAKGGGK*
>MP0313_megahit_238700_4247-8500
MGSNKKQTSKYKSAFHAAEVMSHDLSLLRGKKLPTFFDDSAILGLLSAEEIDEEVQKLKKIDVDSYIQRVVNPSESKKRPSAPEVIQQLGGKMIAEETEGPLYTAEIEFLISGQTRRLGFIAQNHKIQNGVWSPTHHRKASEKVRFFASHSIPLVTFIDTPGAAADAEANLDNQSHSISFLISEMANLQLPVVGIVFGSGYSGGAIPLATANILLSVREGVFNTIHPKGLSNIARKYNLSWQESAKHIGVSAYELKAQGYFDGIIDYAYDSPHKTKNIKDAIISAVEATEKNSCKFLIENDFFFDHYRDSIYHYLHPSKLLIESNRVTDRSPTGTLNIFGDVYRFMRYLRLRQRIVSRSIDSYARLSSRQTPVGKLQERLKNERQVKLQQWYKTSLEVRFHEKLNKSFEQFVSAREDREKERGRLVAFFIGDPRENYKKAVDDLTLEILLYLYNYWKDSTSENMIELYEELGEVTLNDRTPSNPNLLDLLKTTVINQSFKENFQNILLFDLLYNQVIEALPTIADELKGTNQISQKSVEQLFEKTVEGAMKEFEKNSLRLDSDSIRIKFFKWLANFIDHKDCDDVLGTISDWKRVVFPRMSPPLFGLVRYYFSGLLPSLYEAQQKKGKFQGKITPRNIGIKDFWNRLDQSYKDLLIQNLLREYKSSVITPTKVINHYFKDFKELYADRITSNPVKFPGFREAIEQALDSGVTPCGVVTGLGTFVHEENVENATDKKIKTKKQKSSYRVGLVVSNVEFQAGAFDMASCEKVCRLLDDCARLKLPVIFFISSAGMQTKEGGGSLFSMAIINERITRFVKDLDLPVLCFGFRDCTGGAQASFVTHLLVRTYYFSGSQIPFAGQLVVESHLPAHSTLSNYLSTNPGTMDGLVKNPFDKKIDEKLQEIDPQIPIAKFSVEEIISRILSGEYQLSEEDEVQTYSTQENLHANEIKRVLIHARGCTAARLIRGTQDAGMEVVLVASDPDMESYPATMLRAKDRLVCIGGNTPQDSYLNGMSVIRIAEQEEVDAIHPGIGFLSESPHYARICREHGFNFVGPRVANMDRMGNKSNAIATARNLNIPVVPGSEGALMDPVHAMGVAAEIGFPVLIKAAHGGGGKGIEVVKEAGRFKSIFSRMFQEALSAFGNGDLYLEKFVGSMRHLEVQIIRDMHGNSKLLGIRDCSVQRNYQKLIEETASGIPKNIKEQVFDYAGKLIDEIDYIGAGTVEFIYDLDQKCVYFMEMNTRLQVEHPVSEMVSGTDLVSLQFEVTQGHNIGELDFKLNGHAIELRVIAEKIEMDDDGELRFIPDPGHLTEVFFPEKANVRVIQSVTSGSIVSPFYDSLIAQIICWGKSRREAISSLLEFLKGVRIHGVSTNLALNRVILQDPAFKKGRFSTKYLVELFERIDGKKLLREAQKDAGTAK
>MP0313_megahit_239502_9763-11103
MIDKLVIANRGEIALRILRACRELGIRTVALHSEVDRESKPVRLADESVCIGPAAASESYLNIPAVIAAAEVTDATAIHPGYGFLAENADFAERVEESGFVFIGPRADTLRTMGDKVSAIAAMRAAGIPCVPGSDGPLPDDAKAVMAAASAIGYPVIIKATSGGGGKGMRVVHTEAALLNAWRVTRREAQSAFGNDVVYLERFLERPRHVELQVLSDAHGNTIHLGERDCSMQRRHQKVLEEARAIDIDVHRLEALRAACVDACGVLDYRGAGTFEFLYEDGQFFFIEMNTRIQVEHPVTEMVTGIDIVQAQIRVATGDSLGYRQRDVEIQGHAVECRINAEDPGSFLPCPGQITQYHPPGGPGIRVDSHVFNNYVVPPHYDSLIAKVIAHGANREQAMRRMSGALEEMVVDGITTNISLQQALVSDPAFRQGPLDIHYLERRYTR*
>MP0313_megahit_241225_34-855
TKANLQHAIGLAKSEAKAAFGDDAVYMEKLLEQPRHIEFQMLADVHGNVICLGDRDCSMQRNWQKILEEAPAIGITAEQREDMTQKCITLCQQIGYRSAGTLEFLFENGEFYFIEMNARLQVEHPVTEMITGIDIVKEQIRIAMELPLSVKQEEITHKGHAIECRINAEDPKTFIPSPGTVTLWHPPGGPGIRVDSHLYTGYEVPPYYDSMIAKIIAHANTRESAINRMRVALSEMVIEGIKTNKDLQIEIMQHDAFHRGETDTNYLENRLGL*
>MP0313_megahit_242353_5736-7079
MLDKVLIANRGEIALRILRACKELGIKTVAVHSTADKNLKHVLLADESICIGKASATESYLNIPRIIAAAEVTNSIAIHPGYGFLAENADFAEAVEKSGFIFIGPTAETINLMGDKVSAISAMKKAGVPCVPGSDGPLSGDEEKNKAIAKRIGYPIIVKAAGGGGGRGMRVVRSEGELVKAIETTQAEAGAAFGNATVYMEKFLENPRHVEIQVLADGQGNAIHLGERDCSMQRRHQKVVEEAPAPGISEQMRAKIGDRCRRACIEIGYRGAGTFEFLYENGEFYFIEMNTRIQVEHPVSEMITGVDLIKEQLRIAAGQPLSIDQSQIQIRGHAIECRINAEDPETFIPSPGPIDIFHAPGGLGIRWESHIYSGYVVPPYYDSMIGKLITYGESRDEAIARMRHALDELVIEGIKTNIPLQRSIMADENFFAGGTNIHYLEKKLGMS*
>MP0313_megahit_243937_842-1690
GGGGKGMRIVNNKENINKSISAAKSEAKKAFNEDTVYIEKFLTTPKHIEVQILSDSNGNVITLGERDCSIQRKHQKLIEESPSTVLTNDEREEISVLCRKAMKSIGYEGAGTLEFLFEDHKFYFMEMNTRLQVEHPITEMITGIDLVKEQILIAFGETLTMKQEDIKLQGHSIECRINAEHPESFIPSPGKISQYHQPGGLGVRVDSAVYQGYKIPSHYDSMIGKLITFAETRNECISKMKRALEEYVIMGINTNIQLHQNIIQSDEFLSGKYDINYMSKFN*
>MP0313_megahit_244048_617-1975
MFKKILIANRGEIALRIIRACHELGIKTVAVYSTADEYSLHVKFANEAVCIGPPAGKDSYLNMPRIIAAAEITATDGIHPGYGFLAENADFSRICTDNKFTFIGPTPEIINAMGDKANAKETMKAAGIPVIPGNDGLLSGPDEAKKLANEMGYPVMLKASAGGGGKGMRLVREPNELEKMYVIASNEAKNAFNNGDMYIEKFVENPRHIEVQILADEHGNCIHLGERECSIQRRHQKLVEESPSPAVSENLRQKMGDMAVRGAKAVNYVGVGTIEYLLDKNNDFYFMEMNTRIQVEHTITEMVMGVDLIKQQIRMHTGEHYPENFKNFKMRGHAIECRINAEDPENNFMPFPGKIISLHFPGGKGVRIDSHAYAGYEIPSHYDSMIGKLIVFASNRERAINRMQRALEETIIEGPKTTIPFHQAIMKDEAFRAGDFDTSFLETFEYNPRQSD*
>MP0313_megahit_244726_1736-2773
KFIGPSAEIMKKMGNKIEAKKTAKKLGLPVIEGSDGNISSLAEAKKICSGIGYPVLIKASAGGGGKGMKLVGNENELDGSFSLAKLEAKKYFGNDEVYIEKYFEKPRHIEVQILSDKNTTIHLGERDCSVQRKYQKLVEESPSPVLDENTRQDLLKKTIEMVSKLNYEGAGTVEYIYDNGKFFFLEMNTRIQVEHPVSEIIAGIDIVKEQIKIASKGKTTLKQSDITFRGHVIECRINAEDPSKNFQPSPGTISVCHQPSGFRTRVDGAIFQGCKITPHYDSLICKLICQGRNRTEAIQRLLRSLDEFVIEGINTTIDLHKKILSHKKFINSDFDVNWLVKESFY*
>MP0313_megahit_245067_1-546
NSFAILSAAEITNSDAIHPGAGFFSENYEFSSMVKKHKINFIGPTSEQIKIYGDKINAKKLMKKYKFPVIPGSEDYLKSIDEAIKIAKKIGYPVILKAGSGGGGKGIRVIKNQKELIANFTIVKQEVKNSFGNENIYLEKFFYNPRHIEVQIVADKEGNVVHLGERDCSIQRNKQKIIEETP
>MP0313_megahit_246886_2-559
AKKAFADDRIYIEKYLEEPHHIEIQVFADNHGNVVSLGERECSIQRRYQKIIEETPSPFIDDKLRKELSKTAVDITKSCKYLGAGTVEFLVDKYNNFYFLEMNTRLQVEHPITEMVTGIDLVKEQICVAAGEKLSFTQKDVTPSGHAIECRIYAENGFNNFAPSTGKITEVTFPHGLGVRMDEGIR
>MP0313_megahit_247099_1-729
EKPRHIEVQILSDKTTTIHLGERDCTVQRKYQKLIEESPSPVLEEKTRQDLLNKTVQMVSKLNYEGAGTVEFIYDNGKFFFLEMNTRIQVEHPVSEIRGGIDIVKEQIKIASKGKTSLKQSDITFRGHVIECRINAEDPSKNFQPSPGTISVCHQPSGFRTRVDGAIFQGCTITPYYDSLICKLICQGRDRKEAIQRVQRSLSEFVIEGITTTIDLHKKILNHKKFINSDFDVNWLVKENFY*
>MP0313_megahit_248097_3371-4063
VGNVVHLGERDCSIQRNKQKIIEETPSPTLSNVQRKKICDLVVKTIKRIGYESLGTVELLYKNQKFYFMEMNTRVQIEHTITERVTGIDLIKQQIKIAAGQKISFNQKDVQFSGHSIQCRINAEDPHSFIPSPGRIEEYHSPGGPGVRIDSALYAGCIVPHQYDNLISKIIIYSRNRNEAILRLKRCLVEYVINGVKTNIPLHLKILNSKDYIKGNYHINWLDKFLSINY*
>MP0313_megahit_248113_5246-5713
RIQVEHPVTERVTDVDLLVQQIRIAAGEPLSIKQEDIVMRGHAIECRINAEDPRTFMPSPGQITSYHAPGGAGIRMDSHIYSGYRVPPNYDSLIGKMIAYGKTRDIAIARMQTALKEIGIEGIKTNVELQRDIMDDTHFQTGGTNIHYLEKKLGL*
>MP0313_megahit_250312_9330-11675
GSKDEAKELARSLKVSVTPGEDRIAAITLLSKAGDSPHEYFRKQINKHKLNLPENWESAELLDQSIAILQASFVKQVDLFTISELQQETVRQVEKLWRENPGKRIRLKHVGGGGGKGQRVVISIDEVSEAVMSVLIESKATGVGDNKNFLIELNIENTRHNEIQLLGNGEWCIELGGRDCSLQMHEQKLLEFSLTEEMLAAAAVEYEAAGKTTQAEVLRTDAKILGSMCKQAEEFGKALHLDSVSTFECIVEQDVHYFMEVNTRIQVEHRVTEMAYQLRFTNPENSEDSFLVDSLVAAMLLTNCFGKLLPRPERLPRFVSGIEARLNATNPALKPHAGGIVRAWSAPGEHEVRDDQGIGISNPDTGLLQPYNLAGAYDSNVALSITHGVSRKESFEKLTEILRCMEIRGHDLHLNVDFQYGLLHWFLGNDPMLKPNTSFVSSYLALAGKMKRICAQVNLEVAWKIQLAQVQNKYGREGLTICEQKITLLLRPLKKLFSRTHMLMGWLAFQKSKNDGNKLSDIQNPVHVLSDLYHFLRLEQHSGISPSEQIWTNDQKILDLASAFYSDLANSFGKPDMSWSELTKLLNSKKPPLDFNLDENPKFWKRILAAHKGHQVAMELLRLPEIIAEKAGYFEFRGNDTLDVEIPEEFRNSELAEELIAELAPQPPANGNEILAWTGGTFYSRETPDADEYVQEGQHIEEGEVLGLLEVMKMFNQIRAEFPGTIRKKCVDAGSGIIVSRGQTLFQIDPDVPPATESAEEIFQKQQAQTTSFMQDIFPAN*
>MP0313_megahit_250580_390-533
MYNKILVANRGEIALRIIRACRELNIKTVAVYSKADELSLHTKFADEA
>MP0313_megahit_255242_521-1636
MFKKILVANRGEIAVRIIRACKELNIPSVAIHSDVDSDSMHVRLADESICIGSYKPQNSYLNISAIMSAADVTGADAIHPGYGFLSENYHFAEIVTNSKIKFIGPSAEIIKKMGNKVEAKMTAKKLGLPVIEGSEGIIKSLEDAKTISSKIGYPILIKASAGGGGKGMKLVKNEKELDNALSEAKQEAKKYFANDEVYIEKYFEKPRHIEVQILSDKKTTLHMGERDCSVQRKHQKLIEESPSPVLKEKTRQDLLNRTVQMVSKLNYEGAGTVEFIYDNGKFFFIEMNTRIQVEHPVSEIRGGIDIVKEQIKIASKGKTSLKQSDITFRGHVIECRINAEDPSKDFQPSPGTINVCHQPSGFRTRVDGAIFQ
>MP0313_megahit_255616_4923-6281
MLNKIKSVMIANRGEISLRIIRACQELGVKSVAIYSEADKNTLPVKLADSTVCIGPAPAQASYQNQEAIISAALAFGVDAIHPGYGFLSEKADFAKKCEDNGIIFIGPSAEIISKMGDKIEARKIAASASVPTIPGSDGAVSEFKKALEIAESIGFPLLIKASAGGGGRGMRVVESRDTLEQDLNEIMSEAEVAFGDSSVYIEKYLTDIRHIEVQLLADGDSCIHLGERDCTAQRRNQKLVEEAPSPALSNSQRNDLCQSAVRLATKVKYKSAGTVEYVYDNIDKQFYFIEMNTRVQVEHPVSEMITGIDIIKEQIKIADNQALNIKQEDIVLSGHAIECRLNAEDPENGFSPCPGTISYYRPPGGFGIRMDSHLESGYTIPPYYDSMIGKLICWGANRNEAIIRMTRALSEMKVEGIKTTAQFHSKLINSGQFKSGNFNTVFVASLLEKQH*
>MP0313_megahit_258834_236-1459
HEVTKFQSIFSRMFQEALSAFGNGDLYLEKYIGSMRHLEVQIIRDMHGNSKLLGIRDCSVQRNYQKLIEETASGIPKKIREQVYNYAEKLIEEIDYIGAGTVEFIYDLTEKKIYFMEMNTRLQVEHPVSEMVYGVDLVRLQFEVTQGYNIGELDYKLKGHAIELRVIAEKIELDDENELRFVPDPGHVSEVFFPKKANVRVIQSVDSGSVVSPYYDSLIAQIICWGKSRREAINGLLKYLKGVKIHGVSTNLALNRAILQDASFQKGGFSTKYLVDFFEEVDSKTLLKEAQRDSGSTKSSVDQKAIMLEDSDELKVLSPQMGGFYRATSPDDEPFVSEEQIIDVNHTLCLLESMKVFNSLTLADYKSPDGEVLYPEGSKYKVIRVIAEDQNTVNKGDLLFVIQPVDA*
>MP0313_megahit_259175_1-615
MFKKLLIASRGEIAVRIIRACKELGVSTVAVHSDVDQDSMHVRLADESVCIGSQQPQNSYLNIAALLSAAELTNAEAVHPGYGFLSENYNFAEMVTKHGIKLIGPSPQLIKSMGNKIEAKRIASKNGLPIIPGSEGRITTLDQAKKICSSIGFPVLVKASGGGGGKGMKIVAKESELENAMNEAKNEAKKYFNNDEIYIEKYFNN
>MP0313_megahit_260077_4080-5435
MFKKILIANRGEIALRIIRGCHELGIKTVAVYSTADEYSLHVRFADEAVCIGPPPGADSYLNIPRILAAAEITSSDGIHPGYGFLAENADFSRICSENGFTFIGPSPEIIDAMGDKAQAKITMKAAGVSVIPGSEGVLNGVDEAKKLAYEMGYPVMVKASAGGGGKGMRLVREPNELEKMYNTASNEAKKAFNNGDMYIEKFVENSRHIEVQILADEHGNCVHLGERECSIQRRHQKLVEESPSPAVTEEVRQQMGKMAIRGAKAVDYVGVGTIEYLMDTNKNFYFMEMNTRIQVEHTITEMVTGVDLIKQQICMHDGEHFPENFQNFKLRGHAIECRINAEDPANNFIPFPGTITSLHFPGGKGVRVDSHAYAGYEIPTQYDSMIGKLIVYASSRERAINRMQRALEETIIEGPKTTIPFHQAIMKDESFRSGEFDTSFLETFEYNPNKD*
>MP0313_megahit_263157_244-711
IQVEHPVSEVVTGIDIIKEQISIAAKGYTTLNQTDIIPRGHAIECRINAEDPSKNFQPSPGTISVCHQPSGFRTRIDGAIFQGCKISPHYDSLICKLICHGRNRTEAIQRTLRSLDEFVIEGITTTIDLHKKILNHQKFVSSNFNVNWLNQEKFY*
>MP0313_megahit_263747_2-715
NIPAIIAAAELTNADAIHPGYGFLAESSKFSNICAENGIEFIGPPPETIDAMGNKANAKDTMKKIGVPVIYGSDGIVQSVQVAKDEAEKAGYPVMLKATAGGGGKGMRFVENEDQIENAFNSAHSEAEMSFNNGDLYLEKFIQKPRHIEVQILADKHGNVVSLGERECSIQRRHQKLIEESPSPGVTELTRKKMYDSAIAGAKASNYVGAGTIEFLLDSNNDFFFMEMNTRIQVEHPV
>MP0313_megahit_264986_1-567
GMSVIRIAEQEEVDAIHPGIGFLSESPHYARICREHGFNFIGPRVANMDRMGNKSNAIKTAKNLKIPVVPGSDGALMDPAQAVVVASEIGFPVLIKAAHGGGGKGIEVVHEVTKFQSIFSRMFQEALSAFGNGDLYLEKYIGSMRHLEVQIIRDMHGNSKLLGIRDCSVQRNYQKLIEETASGIPKKIR
>MP0313_megahit_265148_5694-7043
MGISRILIANRGEIALRIHRAAHEMGIETVAVHSTADADAMHVRLADHAVCIGPPPATDSYLNVANIISAAEVSQADAIHPGYGFLSENAKFAEIVEAHDIAWIGPKPEHIRTMGDKVAAKKTAGALGLPLVPGSDGAVETVEQGRAIADEIGYPVIIKAASGGGGRGMKVCESEDQLETLMKQAGSEAKAAFGDATVYIEKYLGDPRHIEFQVFGDGNGGAIHLGERDCSLQRRHQKVFEEAPSPVLGEDDRMRMGEICAQAMRDMAYRGAGTIEFLWENGEFYFIEMNTRLQVEHPVTEAITGVDLVREQIRIAEGRPLSITQDEIEFKGHAIECRINAEDPWTFAPSPGEVTHYHAAGGMHVRVDSGLYAGYRIPPYYDSMIAKLIVYGRTREGCMMRLKRALEEMVVEGVKTSIPLHQELLQQDDVKSGNYSIKWLEEWLKTREG*
>MP0313_megahit_265728_3105-4703
MFTKILIANRGEIACRIIRTCQKLGIKTVAIYSTVDQEALHVKMADEAYLVGEAPPHDSYLNMGKILDAAKASGAQAVHPGYGFLSENAGFARLCQEAGICFVGPDPDVMEKMGDKIRSRKLAREAGLPILSGTDEAVANEHAATTAWELGFPLMVKAAEGGGGIGIHIIESQEELMPLIERTRQVAESAFGSSRLFFERYLKDASHIEVQLIGDQHGNLVHLYERDCSVQRRNQKLVEETPSSAKLTPRLRRRVCSLATKLGNFIGYTSTGTVEFLVSADGSVFFLEMNTRLQVEHGVTELVTGLDLVELQLLVAAGEKLPITQDDVSVNGHAIEVRVYPEDPETFMPDAGDITDLHEPVGDNIRIDSALCNGYSVGLDYEPLMAKIMAWGEDRNQAIKTLQRALLEFRVEGVKCNVPLLRDVLATKEFMAANHHTGSMPIWIEEFQIRAQNKCANGKMHKNGNGHKNGQANGHPNGQENGEREIAAAIGVSLAMAMKSVQPVAPAAFSPWRLYGRREQLLSRTLGNRGWQ*
>MP0313_megahit_266867_731-2071
MLDKVLIANRGEIALRILRACKELGIKTVAVHSKADRELMHVRLADEAVCIGPASSAQSYLNIPALISAAEVTDSSAIHPGYGFLSENANFAEQVERSGFTFIGPRAETIRLMGDKVSAIEAMKVAGVPTVPGSDGPLGDDDATNLATARRIGYPVIIKAAAGGGGRGMRVVHTEGHLLSAITVTRTEAHAAFGDGTVYMEKFLEKPRHVEVQVLADGQGNAIHLYDRDCSLQRRHQKVLEEAPAPGIDPEARAKVLEACRQACIEINYRGAGTFEFLYEDGEFFFIEMNTRVQVEHPVTEMVTGVDIVKEQLRIASGMPLSIRQEDVKLNGHSFECRINAEDSRTFMPSPGKVTLFHAPGGLGVRMDSHLYTGYTVPPHYDSLIGKLITWGADREIALTRMRNALDELLVEGIKTNIDLQKDLVRDSYFRQGGVNIHYLEKKLSS*
>MP0313_megahit_267216_2-361
TFRGHVIECRINAEDPSKDFLPSPGTINAFHQPSGFRTRVDGAIFQGCKITPYYDSLICKLICQGRDREEAIQRLQRSLSEFVIEGIATTIDLHKKILSHKKFINSDFDVNWLAKENFY*
>MP0313_megahit_267463_1536-2897
MYKKILIANRGEIALRIIRACHELNLKSVAVYSTADEYSLHVKFADEAVCIGPPPSNESYLNIPRIIAAGEITNADAIHPGYGFLAENAEFSIICKDNGFDFIGPSGDIINAMGNKAQAKKTMVDAGVPVIPGNEGILKDAEEARQLAIGMGFPVMLKASAGGGGRGMRLVREESEVIHAYNTASAESLAAFNNGDMYIEKFVENPRHIEIQILADSYGNVVSLGERECSIQRRHQKLIEESPSAAVDDELRKRMGEAAVAGAKAVNYVGVGTVEFLLDINKDFYFMEMNTRIQVEHPITEMVTGADLIKEQIQMHAGDKFPEYLYNLKLRGHSIECRINAEDPDKGFIPSPMSITSFHMPGGKGVRVDSHAYAGYEIPSYYDSLIGKLIVHSPTREEAINLMERALEETIIEGPKTTIPFHQAIMKDEIFRSGEFDTSFLESFEYNKEEKEA*
>MP0313_megahit_267531_114-653
YEGAGTVEFIYDDGNFYFLEMNTRIQVEHPVSEVVTGIDIVKEQISIAAKGYTTLNQTDIIQRGHAIECRINAEDPSKNFQPSSGTISVCHQPSGFRTRIDGAIFQGCKISPYYDSLICKLICHGRNRTEAIQRTLRSLDEFVIEGITTTIDLHKKILNHQKFVSSDFNVNWLNQEKFS*
>MP0313_megahit_267616_268-1605
MFKKILIANRGEIAVRIIRACKEWGISTVAIHSDVDRDSMHVRLADESVCIGSHNPASSYLNIPAIMSTIELTNAEAVHPGYGFLSENSNFAKILEDNNIKFIGPSSKLIKMMGDKIQAKKIAKEHGLPVIEGSENGVASQKDAEEICNKIGFPVLIKAAGGGGGKGIKIVHKETEFEELFAMAKSEAKKYFGNDEIYIEKFFQNPRHIEIQVLSGKNRTVHLHERDCSVQRRHQKLIEETPSPILNDEIRKDLFEKTVNMVTKIGYEGAGTVEFIYEDGKFYFLEMNTRVQVEHPVTEVVTGIDIIKEQIYIAFTGETALKQEDISPRGHAIECRINAEDPSKNFQPSPGTIEMCHLPSGFRTRVDGAVYQGYKVTPYYDSMICKLICHGRNRTEAIQRMRRSLDEFVIEGITTTIDLHKKLLNHKKFIDSNFNVTWLDQEKII*
>MP0313_megahit_267694_768-2108
MQKVLIANRGEIALRVIRACKELGLKTVAVHSTADRELMHLAMADESVCIGPAPATLSYLNIPAIISAAEVTGADGIHPGYGFLAENADFAEQVENSGFTFIGPSAAVIRLMGDKVSAIAAMKETGVPTVPGSDGPLPEDEAECLKIAQRVGYPVIIKAAGGGGGRGMRVVHEESELIKSIKLTQVEAGAAFGNPMVYLEKFLTNPRHVEVQVLSDGQGNAVHLGDRDCSLQRRHQKIIEEAPAPGIDEKARAEVQARCVQACIELGYRGAGTFEFLYENGEFYFIEMNTRVQVEHPVSEMVTGIDIVKEQILVASGQPLSITQDDVVIRGHAIECRINAEDPRTFMPSPGTVTFYHAPGGNGVRVDSHLYSGYKVPPNYDSLVGKLITYGASRDEALARMRNAIDELVVDGIKTNTPLHRELVRDPGFCKGGVNIHYLEHKLGLK*
>MP0313_megahit_269806_783-2162
MTDIPARPSISRVLIANRGEIALRAVRACRAIGLETVAIFSSADADSPHVWAADSAVCLGPPPSTESYLAIPSVLHVAVKMGCDAVYPGYGFLAENAEFAEACAENNLKFIGPSAEAIRTMGDKARARETAKSFGVPVVPGSDGVYTDAAEAAKAAKGIGFPMLLKARSGGGGRGMRVTEDLDGFSEAFTQATREAEAAFGDGAIYLERFFPKVRHIEVQVLGDGKGNSLQFDERDCSVQRRHQKLVEESPSPAVDEKLRARLLEVSGLLTRGIAYEGAGTVEFIFNEASGEFFFIEMNTRIQVEHPVTEMRTGLDLVELQFRIAAGEPLPSLDTDAMPGGHAIEFRINAEDWMRGFVPSPGRLEAWQPPRGEGIRLDAAVYQGQRITPYYDSMIAKLIVHGRDRNEALSRARDALSGFRCEGIANTIGFHRILVDEDDFIANRIHTRWTETALAWQTD*
>MP0313_megahit_271376_58-699
RHQKVVEEAPAPGISEQMRTKIGDRCRKACIEIGYRGAGTFEFLYENGEFYFIEMNTRIQVEHPVSEMITGVDLIKEQLRIAAGQPLSIDQSQIQIRGHAIECRINAEDPQTFIPSPGPIDMFHAPGGLGIRWESHIYAGYHVPPYYDSMIGKLITYGESRDEAIARMRHALEEIVVEGIKTNIPLQRAIMADENFFAGGTNIHYLEKKLGLA*
>MP0313_megahit_273064_709-1245
EGAGTVEFIYDDGNFYFLEMNTRIQVEHPVSEVVTGIDIVKEQISIAAKGYTTLNQTDIIPRGHAIECRINAENPSKNFQPSPGTISVCHQPSGFRTRIDGAIFQGCKISPYYDSLICKLICHGRNRIEAIQRTLRSLDEFVIEGITTTIDLHKKILNQEKFISSNFNVNWLNQEKFY*
>MP0313_megahit_275040_3-1148
VRLADESVCIGPPQGKDSYLNIPAILSAAALTGADAIHPGYGFLSENAQFARMVEEHGFAFIGPTPEHIEKMGDKVTAKQTVKELGLPVVPGSDGGVNTAEEGHKIASDMGFPVIIKAASGGGGKGMQVVREEGEFIESFTRARQEAKANFGDDTVYIEKFLGNPRHIEIQVFGDTHGNAIHLGERDCSIQRRHQKLVEEGPSPVLSAKLRDEIGELAAETIRRMGYRGAGTIEFLYEDEKFYFMEMNTRIQVEHPVTEMITGIDLIAEQIRIAAGEELSIKTPPRFRGHAIEIRINAEDPDTFIPSPGKISQFHAPGGLGVRFDSAIYSGYSIPPYYDSMIGKLIVHGRNREECIRRLRRAIRETIVDGVKTTLPLHDWIL
>MP0313_megahit_275458_377-565
MLDKVLIANRGEIALRILRACKELGIKTVAVHSTADKNLKHVLLADESICIGKASATESYLNI
>MP0313_megahit_278421_2-1294
VRTCRDLGIKTVAVHSLIDKDSMHVRLADESVCIGKSSIKNSYLNSFAILSAAEITNSDAIHPGAGFFSENYEFSSMVKKHKITFIGPTSKQIKIFGDKINAKKLMKKHKFPVIPGSEDYLKSIDEALETAKKISYPVILKAGSGGGGKGIRVIKNQKELIANYAIVKQEVKNSFGNENIYLEKFFDNPRHIEVQIVADKQGNVVHLGERDCSIQRNKQKIIEETPSPTLSNSQRKKICNLVVKTIKKIGYESLGTVELLYKNQKFYFMEMNTRVQIEHTITERVTGIDLIKQQIKISAGQKIAFNQKDIQFSGHSIQCRINAEDPLSFIPSPGRIKEYHSPGGPGVRIDSALYAGCIVPHQYDNLISKIIIYSRNRNEAILRLKRCLIEYVINGVKTNIPLHLKILNSKDYIKGNYHINWLNKFLSINY*
>MP0313_megahit_278555_58-948
MFKKILVANRGEIAVRIIRACKELGVSTVAVHSDVDYDSMHVRLADESVCIGSRQPQNSYLNIAALLSAADLTNAEAVHPGYGFLSESYNFAEMVAKHGIKFIGPNPLLIKSMGNKIEAKQIASQNGLPIIPGSEGKITTLDQAKKICSSINFPVLIKASGGGGGKGMKIVTKESELENAINEAKNEAKKYFNNDEVYIEKYLNNPRHIEVQILSDKNKTIHLGERDCSVQRRYQKLIEESPSPILSDKVRKDLLSKTVKMVEKIGYEGAGTVEFIYDDGNFYFLEMNTRIQVEHPV
>MP0313_megahit_279182_1113-2453
MIDKLVIANRGEIALRILRTCRELGIRTVALYSEADRDTKYVRLADESVCIGPAASIDSYLNIPAVIAAAEVTDAVAIHPGYGFLAENADFAERVEQSGFIFVGPTAETIRVMGDKIAAIAQMQSAGVPCVPGSNGPLPDDNLAVAKIAAEIGYPVIIKAAAGGGGKGMRVAHTEAALLNAWQLTRNEAQASFGDDAVYLERYLERPRHIEFQVLADTHGHVIHLGDRDCSMQRRNQKVLEEAPAPGIDPKLRAKMTQCCIDACHTLNYRGAGTFEFLYENGEFFFIEMNTRIQVEHPVTEAITGIDIVREQMQVAANQPLEHTQADIIFTGHAVECRINAEDPDTFLPSPGTITQYHQPGGPGIRVDSHIYNNYTVPPYYDSMIAKVIAHGENRTQALTRMSGALEEMVIDGIKTNIPLQQRLVTDSAFGRQPMDIHYLERNRRS*
>MP0313_megahit_280047_1812-3158
MAMLEKVLIANRGEIALRILRACKELGIKTVAVHSQVDRDLMHVRLADESVCIGPNSPTESYLNIPTIISAAEVTDSVGIHPGYGFLAENADFAEQVEKSGFRFIGPRAETIRLMGNKVSAIEAMKKAGVPTVPGSDGPLTDDDERTLKLAKQIGYPVMIKAASGGGGRGMQVVHSEAALLKAVQITQTEAKNAFGDPTVYLEKFLETPRHVEVQVLADMHGNVIHLGDRDCSMQRRNQKVIEEAPAPNINPESRERTLKACVDACKEIGYVGAGTFEFLYQDGEFYFIEMNTRVQVEHPVSEMVTGVDIVREQLRIASGLPLQYSQDEIHISGHAIECRINAEDPQTFVPSPGKVKHFHAPGGNGIRVDSHLYSGYTVPPYYDSLVAKLITWGDDREIARRRMKNALDEMLVEGIKTNQPLHRKLVRDGGFKQVDFTIHYLEKLMRD*
>MP0313_megahit_280352_2-622
MTVFSTILVANRGEIAIRIIRSAQKMGIKCVAVYVDADKNAPYLAQADQSIKLETNYLDADAILNAAQMTGSEAIHPGYGFLSENAKFASSVEQSGLVWIGPSANVISQMGDKLKAKVIAENAGLPTLPIALKKSDIDAIGFPLLIKAAAGGGGKGMRVVNSASELDESVKMAQHEAQNAFADDTVFFESYIAQSRHIEIQILGDNH
>MP0313_megahit_283897_3-1058
MFKKILIANRGEIALRVIRTCKEMGIQTVAVYSKADVDSLHVRFADEAVCIGPAPSSESYLKIPNIISAAEITNADAIHPGYGFLSENSKFSKICEEHDIKFIGASAEMIEKMGDKATAKATMKAAGVPCVPGSEGILEDYNDCLKVAKDMGFPVMLKATAGGGGKGMRAVWKEEDLEDAWNSARQEAGAAFGNDGMYMEKLIEEPRHIEIQIVGDSRGKACHLSERDCSVQRRHQKLTEETPSPFMTDDLRDKMGKAAVKAAEFIKYEGAGTVEFLVDKHRNFYFMEMNTRIQVEHPITEQVIDYDLIREQILVAAGVPISGKDYYPKLHSIECRINAEDPYNGFRPSPGV
>MP0313_megahit_284791_1-543
GYRGAGTFEFLYENGEFYFIEMNTRIQVEHPVSEMITGVDLIKEQLRIAAGQPLSIDQSQIQIRGHAIECRINAEDPKTFIPSPGQIDMFHAPGGLGIRWESHIYAGYHVPPYYDSMIGKLITYGESRDEAIARMRHALEEIVVEGIKTNIPLQRAIMADENFFAGGTNIHYLEKKLGLA*
>MP0313_megahit_285908_1-468
MFKKILIANRGEIAVRVIRACKEWGIQTVAVHSDVDKDSMHVRLADESVCIGSHQPVNSYLNISAIISAIELTRSEAVHPGYGFLSENANFAKILEENKIKFIGPSSKLIKMMGDKIQAKKIAKEYGLPVIEGSEDGVSDPKKAKEISKKIGFPVL
>MP0313_megahit_286786_5129-6499
MTINNLRKIQKILVANRGEIACRVLRACKSLGIRSVAVYSRIEKSSLHVEMADEAYPVPEHEMPGYGYLDINGLVAIGAKAGVDAIHPGYGFLSENPNFARASVEAGIAFIGPPAEVISSMANKREARETLRGLGVPVLSGTSGSLDGSADIEEQAQAIGYPVMVKASEGGGGIGLGIIPGPERLSRALRRAGSASNRAFGSDDLYLEKYIPDARHVEVQVLGDKHGNVIHLFERECSVQRRHQKLIEETPAPLFSNSQRAAITEAALTAARGIGYQNAGTFEFLVDPDGKFYFLETNTRLQVEHGITEMTTGFDLVEQQIRIASGEPLDITQSDIRPQGHSLEVRICAEDPDSFLPSPGLLSDWSIPSGDGIRVESGVRAGDEVSSYFDPLIAKILIHADGRSAAIDKMLSTLRNARIEGIKTNVPFHIKALESERFQDGSYTTQLAAQLTAPPS*
>MP0313_megahit_287339_3498-4826
MFKKVLIANRGEIALRILRACRELNIKTVAIHSEADESAMHVRMADESVCVGPASAQSSYLNIPAIITAATITNVDAIHPGYGFLSENQRFAEIIEEHNVKFIGPNSQHIKMMGNKISARKIMKDNNVPIVPGLNDISDKNKIKQFIDRTELPIIIKAASGGGGKGMRIIKDYSELDKSINAAKLEAKKSFNDDTVYIEKFLTSPKHIEIQILSDSHGNVVTLGERDCSIQRKHQKLIEESPSTILTQKERDQISELCRKAVLSLGYEGVGTFEFLYENHNFYFMEMNTRLQVEHPVTEMITHTDLVKQQILVASGQKLNFSQDDVKIQGHSIECRINAEHPETFIPSPGTVTQYHQPGGLGVRVDSAIYQEYSIPPHYDSMIAKLITYGDTREVSIQKMKGALEEYVIIGIDTNIQLHQKIIKSDEFISGKYDINYMSRFD*
>MP0313_megahit_288173_2931-4268
MLTKLLIANRGEIALRIHRACKELNLPTVAVYSEADRDLMHVKMAEESICIGPADSAGSYLNIPAIISAMELSGADGVHPGYGFLAENADFAEKVEKSGFQFAGPPSEIIRTMGNKISAKKLAVKIGLPVVPGPETPIGSNYKDEAKRLGYPIIIKAAAGGGGRGMRVVESESKLKENIDITKAESKFAFGDSTIYMEKFLASPRHIEVQVLADKFGHVIHFGERDCSLQRRHQKVIEEAPAQGIPTEIKEDIFNKCIKACKEMNYVSAGTFEFLYENNQFYFIEMNTRIQVEHPVTESITGFDLVKLQLRIARGEELRIRQEDIKLTGHAIECRINAEHPQTFIPSPGKILDYHAPGGIGVRIDSHLYTGYVVPPNYDSLIAKLIVSANDREDARVRLIRALEEMIISGIDTNLEMHIDLLSDENFIKGNVDINYLETKFKTSD*
>MP0313_megahit_289017_1-945
GSDGPVSDDKERNMQIAKRIGYPVIIKAAGGGGGRGMRVVRSEAELIDSIALTQQEAKQFFGNSMVYMEKFLENPRHIEIQVLADGQGNAVHLGERDCSMQRRHQKVVEEAPAPGITAEVRKFIGERCTRACIEIGYRGAGTFEFLYENGEFYFIEMNTRIQVEHPVTEMVSGVDLIKEQLKIAAGQPLSFTQDDVVIRGHAIECRINAEDPETFIPSPGKITRFHPAGGLGIRWDSHIYADYTVPPHYDSMIGKLITYGENRDVAIARARNALNELVIDGIKTNTPLHKKILADENFQSGGTNIHYLEKKLGL*
>MP0313_megahit_289845_1-630
PVIEGSEDGVSDPKKAKEISKKIGFPVLIKAAGGGGGKGMKIVQEEKKFDLSFSAAKAEAMKYFGNDELYIEKFFQNPRHIEVQILSGKNRTIHLHERDCSVQRRHQKLIEESPSPAIDNEIREKMCKTAILAAKSVNYVGAGTIEFLYNPLSKDFFFMEMNTRIQVEHPVTEYVTNVDLVKHQILCHAGLTLPKSYERLKLRGHSIECR
>MP0313_megahit_291261_3164-3367
MFKKILIANRGEIALRIIRACREMGIETVAVHSTADTTSMAVRLADESVCIGPPQGKDSYLNIPAILS
>MP0313_megahit_292057_1859-2131
MFDKILIANRGEIALRIQRACRELGIKTVVVYSEADKEAKYVKLADEAVCIGPAPSPLSYLNMPAIISAAEVTDAQAIHPGYGFLSENADF
>MP0313_megahit_292373_300-761
MLDKVLIANRGEIALRILRACKELGIKTVAVHSTADKNLKHVLLADESICIGKASATESYLNIPRIIAAAEVTNSIAIHPGYGFLAENADFAEAVEKSGFIFIGPKAETINLMGDKVSAINAMKKAGVPCVPGSDGPLTDDVERNKAIAKRIGY
>MP0313_megahit_292674_3-299
MLDKVVIANRGEIALRVLRACKELGIKTVAVHSTADRDLKHVLLADETICIGRPPATESYLDIPRIIAAAEVTDAVAIHPGYGFLSENADFADQVEQSG
>MP0313_megahit_295522_548-1963
MIRRLLIVNRGEIALRIVRAARELGVVSIVAHSEADADTLAVRQADEAVCIGPAQAAKSYLNIPAVLNAARNCQADAVHPGYGFLSESADFARAVQEAGLIFVGPDADIIARMGDKASARQTAMAAGVPVVPGSPTAVESLDQAKTVAEDVGYPLLIKAAAGGGGRGIRVAEDSGMLAQQLPQAQAEAQAAFGDGRVYLERFIAQARHIEVQVLGDGQRAVHFFERECSLQRRRQKIFEEAPSPALDEPTRQRLCESAVALAEHVGYRGAGTLEYLFDDQTGEFFFIEMNTRIQVEHPVTEMVTGFDLVRAMIILAGGEPLSIAQKDITLRGWAVEMRINAEDPDRNFFPSLGTVNGLTWPTGPGVRVDSGLYDGYKMPPFYDSLVAKLIVWDASREQALVRAGRALDEFRLEGFTTTASLHRRLIEDANVKAGAFDTNFLERWLESSASVADQHKATPHDATVKEAINEQ*
>MP0313_megahit_296802_2-592
IGSHKPQNSYLNIAAIMTAVDVTGADAIHPGYGFLSEDYHFAEIVNKNNIKFIGPSAEIMKKMGNKIEAKKIAKKLGLPIIEGSDGNINSLGEAKKICSGIGYPVLIKASAGGGGKGMKLVRNENELGNTISLAKLEAKKYFGNNEVYIEKFFEKPRHIEVQILSDKTTTIHLGERDCSVQRKHQKLIEESPSPVLN
>MP0313_megahit_296910_412-1263
MYKKILIANRGEIALRIIRACHELGIKTVAVYSTADEYSLHVKFSDEAVCIGPPPSNESYLNIPRILAAAEITHADAIHPGYGFLAENAEFSRICQDNGFVFIGPTAEIINAMGNKSEAKKIMKSCGVPVIPGSNDVLNDVGEARNLAEKVGYPVMIKASAGGGGRGIRLVKSQDELESAFGSAQAEAKNAFNNGDLYLEKFVENPRHIEVQILADSSGNTVHLGERECTIQRRHQKLIEESPSVIVDGDLRKKLGTSAINAAKTVKYVGVGTVEFLVDKNLNY
>MP0313_megahit_297246_1374-1871
FMEMNTRIQVEHPVTEMVSGVDLIKQQIRMHVGKSFPSFLEKFQLRGHAIECRINAEDPANDFVPSPMEITSFHMPGGKGVRVDSHAYAGYQIPTYYDSMIGKLIVFSSSRERAIIRMERALEECIIEGPKTTIPFHQAIMRDEQFISGNFDTSFLDNFHYSVAD*
>MP0313_megahit_297990_1-1134
ADKNLKHVLLADESICIGKASATESYLNIPRIIAAAEVTNSIAIHPGYGFLAENADFAEAVEKSGFIFIGPKAETINLMGDKVSAINAMKKAGVPCVPGSDGPLTDDAERNRAIAKRIGYPIIVKAAGGGGGRGMRVVRSESELVKAIETTQAEAGAAFGNATVYMEKFLENPRHVEIQVLADGQGNAIHLGERDCSMQRRHQKVVEEAPAPGISEQMRAKIGDRCRRACIEIGYRGAGTFEFLYENGEFYFIEMNTRIQVEHPVSEMITGVDLIKEQLRIAAGQPLSIDQSQIQIRGHAIECRINAEDPQTFIPSPGPIDMFHAPGGLGIRWESHIYAGYHVPPYYDSMIGKLITYGESRDEAIARMRHALEEIVVE
>MP0313_megahit_298182_2814-4685
MSAITFDPDSSWQANFSFNHVKCLIVCRGPIRLETMGVFEELGANFGMLLSEKDSIIYPQTLAPELRALSNRREQVHHVQDYMGATKEERVERIEQIISICHEHGYTHLFAGYGFMAEDAEFAARIENADISFVGPNSKVIQQAGSKDEAKELARSLKVSVTPGEDRIAAITLLKKAGDSPHEYFRKQINKHNLILPEDWKSLELLTQAITILQASYVKQVDLFTIPELQQETLHQVEKLWSENPGKRIRLKHVGGGGGKGQRVVTSVDEVPEAVMSVLIESKATGVGDNKNFLIELNIEDTRHNEIQLLGNGEWCIELGGRDCSLQMHEQKLLEVSLTEEMLADAAVEYEAAGKTKQAKVLRADAKILSSMCEQAEEFGKALHLDSVSTFECIVEQDAHYFMEVNTRIQVEHRVTEMVYRLRFTNPDNPEDTFLVDSLVAAMLLINCYGKLLPRPERLQRYVSGIEARLNATNPALKPHAGGIVRAWSTPGEHEVRDDQGIGISNPDTGLLQPYNLAGAYDSNVALSITHGISRRESFEKLTEIFRCMEVRGHDLHLNVDFHYGLLHWLLGNDPMLKPNTRFVSSYLALAGKIKGMCDQVNLDVAWRIQREQVQKKYGKEGLT
>MP0313_megahit_298562_3-2987
DNFIHNLVSVAKEANNNRALSRDSVKALLDKSLSEATKGESYTMKELESFNYWLSYFIKSSQSGEFLKSVEEWKKLAFPRLSETLFVVITFIFEKLLPEYYNAEQSGKSYNGRINPVSIGRRKDFWNRLTMAYHDLLIQDVLDDTKRQKRTSPKAIIERFFDNFEEINANLMSADPVAFPGFRSSIEKALKNSIQPCGVITGLADINIGGKTQRVGALVSNLDFQAGAFDMASAEKFCKLMVECARQQLPVVCFVSSGGMQTKEGAAALFSMAVVNDRITRFVRDNDLPLVVFGFGDCTGGAQASFVTHPLAQTYYFSGTNMPFAGQIVVPSYLPSTCTLSNYLSVSSDSMDGLVSNPFFDDLDERLREIDPDMPVARYSVNDVLERVLEGYVSAARMAPLTAEDEVSQKKYGKIDKVMVHARGCTAVKLIRKAQENDIKVVLIQSDPDMESVPVDMLGPQDRVVCIGGNTPDESYLNAKSVLRIAHHEGVDALHPGIGFLSESSQFAALCGNHDINFVGPPVSSMETMGNKSNAINTAMRVNVPVVPGSHGILTSSANAASVADEIGYPVLLKAVHGGGGKGIQVVESADRIHALFHQISTEAKAAFGNGDVYLEKYVTSLRHIEVQVLRDSQGNTKILGLRDCSVQRNNQKIFEESGSTMLPRELEQGAYDYAEKLADAVDYVGAGTVEFIFDLDNMAIYFMEMNTRLQVEHPVTELVSGIDIVSTQFRIAEGGDIADLKPDHKGYAIEVRINAEKAVFKGDDVEFVPTPGTIRECVLPKYDHIELISMAAAGKQVSPFYDSMVAQIICYGEDRNDTIAKLRKYLDEVKITGVCTNIPLLKRVLDDNVFVDGVYDTTYLPKFLDRIDLDALIKDIEDAADMNADAVDASQLKIEGSDELKVLSPSTSIFYGSSSPSEPAFVKEGDVIDVSQTLCLMEAMKMFTPLSLKQFNRAGSQLYPAKQKFKVTRVMNTDGQQVNQGDLLFVVKPMAEA*
>MP0313_megahit_298564_2-616
DDLRDKMGKAAVKAAEFIKYEGAGTVEFLVDKHRNFYFMEMNTRIQVEHPITEQVIDYDLIREQILVAAGVPISGKDYYPKLHSIECRINAEDPYNGFRPSPGVITNLHAPGGHGVRIDTHVYSGYAIPPNYDSMIAKLITTAQTREEAINKMKRALDEFVIEGIKTTIPFHRQLMEEQAYISGNYTTKFMEDFVMDEQYKDED*
>MP0313_megahit_299106_1-396
PSWMNNMKTRGHAIECRINAEDPAHKFRPCPGTITSFHMPGGMGIRVDTHVYAGYTVPPNYDSMVAKLIVHAPTRAEAINRMIGALDECVFEGIKTIIPYQKQILENVDFQKGNMDTGFLDNFQFIQGEKD*
>MP0313_megahit_301741_2-661
MFKKILIANRGEIAVRIIRACKELNIPTVAIHSDVDKDAMHVRLAEESICIGSHKPQNSYLNIAAIMTAVDVTGADAVHPGYGFLSENYHFAEIVNKSNIKFIGPSAEIMKKMGNKIEAKRIAKKFGLPVIEGSDGSINSLEEAKKICSSIGYPILIKASAGGGGKGMKLVKNENELNDSLSSTKLEAKKYFGNDEIYIEKFFEKPRHIEVQILSDKTTT
>MP0313_megahit_304509_260-1186
MFKKILIANRGEIAVRIIRACKELNIPTVAIHSDVDSESMHVRLAEESICIGSHKPQNSYLNIAAIMSAVDITGADAIHPGYGFLSENYHFAEIVTKSNIKFIGPSAEIIKKMGDKIEAKRTAKKLGLPIIEGSEGKINSVEEAKKISSNIGYPVLIKASAGGGGKGMKLVKNKNELDSALSLAKQEAKKYFSNDEVYIEKYFEKPRHIEVQILSDKKNTIHLGERDCSVQRKHQKLIEESPSPVLNESTRQDLLKKTLEMVSKLNYEGAGTVEFMYDNGKFFFLEMNTRIQVEHPVSEIRGGIDIVKE
>MP0313_megahit_306158_968-1627
DCTVQRKHQKLIEESPSPVLNERTRQDLLNKTIEMVNKLNYEGAGTVEYIYNNGKFFFLEMNTRIQVEHPVSEIIAGIDIIKEQIKIASTGKTALKQSDINFRGHVIECRINAEDPSKNFQPSPGTIDVCHLPAGFRTRVDGAIFQGCKITPHYDSLICKLICQGRNRTEAIQRLQRSLDEFVLEGITTTIELHKKILNHKKFINSDFDVNWLANESFY*
>MP0313_megahit_307995_3-506
NGKFFFLEMNTRIQVEHPVSEIRGGIDIVKEQIKIASIGKTSLKQSDITFRGHVIECRINAEDPNKNFQPSPGTISVCHQPSGFRTRVDGAIFQGCKITPHYDSLICKLICQGRNRTESIQRMLRALDEFVIEGIATTINLHKKILSHKKFINSDFDVNWLVKENFY*
>MP0315_megahit_134_33-539
GRELPFRQKDIKRSGHAIEVRIYPEIWDVRREEFVLQFGTLTAVTLPGDTDGDIRIDSALDAGESYCIPMDYEPLIMKVVCGGSSREDARLRLLRVLREEILFSGACTNVVFLEKIIASQGFCDNKHNTRFLKSKEMMGELAIESEKIRIEKLTRNLWTYSGSLTSTL*
>MP0315_megahit_8015_551-688
RRVLAEFTVEGVATTIPFHRVLLDEPDFIAGKFDTNYVANADLPL*
>MP0315_megahit_11994_2-442
LETPTGPGVRWDGGVAEGFEVSPHYDPLLGKLIVHAPTRAAAISRMSRALEALVLTGVESSVLFHRRVMDEPDFRAGSFSIRYLEQHPELVEVADSASARRAAAVAAALLEEGHRRLHRTSRISGNGSNAISAWRASGWPWRRERP*
>MP0315_megahit_14808_289-555
GGLGVRIDSALYAGYRVPPNYDSLVSKIIVHGASRNECLMRLRRALEECVIGGIETTIPLLERIVVAPNFVSGAYDIRWLEQFAEATR*
>MP0315_megahit_34979_344-511
GRNRTEAIQRMRRSLDEFVVEGITTTISLHKKLLNHGKFINSDFNVSWLDKEKIL*
>MP0315_megahit_35426_1-153
MRLKRALDEIVLDGVKTTLPLFRDLVEDEDIKRGHYDIHWLEHFLKGDKH*
>MP0315_megahit_35565_397-669
GPGVRLDTHVYAGYKVPPHYDSLIAKLIVSGATRAETIVRARHVLDHFTIEGIPTTLPFLRRIVDDDAFVRGDVDTGFVERMMSEDQADA*
>MP0315_megahit_40255_2-556
EEVCIGPAQPVQSYLNVPAIITAAQVTGSDAIHPGYGFLSESPYLAEAAEACGITFIGPPVELLRLLGDKARARYAMKRAGLPVLAGTAEPPETLSAALKASRKLGFPLIIKASAGGGGKGMRVATNESMLKSALEGAKSEAEAAFGNGGVYLERFIERPRHVEVQILADNHGNVVHLWERDCST
>MP0315_megahit_41861_1-336
WGADRTHAIARMRRAMDEFRVQGIKTTIPFFQWLIRSGAFATGTIDTTFVDTTLVERDGQPFAEPSSEAEEVAVIGVAVHAFLESAWRERTENQETSSPWRQAARAAALRI*
>MP0315_megahit_42633_1-633
PGPSQQSYLEISKIISAAEIMDVDAIHPGYGFLAENVQFAEICKSCHIEFIGPGVEAISFLGDKGKARELARKVGIPCVPGSTGILNNEDEALDIAREIGYPVIVKAVAGGGGRGMRVAHNDISLQNGYAQARAEAETAFNNPDVYLEKYMEKPRHVEIQILADVHGEVVHLGERDCSLQRRHQKLIEESPSPGLPPEVRDQMGDAAKKLV
>MP0315_megahit_42799_214-651
MFDKVLIANRGEIAVRIHRACRELGIKTVSVHSVADTDAMHARISDESVCIGPASVRDSYLNIPSIIAAAEITNADAIHPGYGFLSENANFASIVEEHGFTFIGPTPAHISMMGDKVQAKQAMQKLGVPVVPGSSGALRDIAEFAA
>MP0315_megahit_44504_2-205
IAKLITTAQTREEAINKMKRALDEFVIEGIKTTIPFHRQLMDDPAYISGNYTTAFMDDFKMNPPVEE*
>MP0315_megahit_49158_3-779
PAIQSYLNIPSIITAATITNVDAIHPGYGFLSENSKFCKIIEEHGYKFIGPKSKHIEMMGNKILAKSTMIKNNVPVIPGLGKITNKEEIEKFGKKHGYPLIIKAASGGGGKGMRKIYNESEINDAIFAAKRESLNAFNDETLYLEKLLKQPKHIEIQIIADQFNNAIHLGERDCSIQYNHQKLIEESPPEWLSDYGRERLKEYTLKIASTSNYINAGTVEFLADSDENFYFLEMNTRLQVEHTVTEMRYGIDLVKEQIK
>MP0315_megahit_49589_414-983
YCNAGTFEFLLDKEGRYYFLEANTRLQVEHPVTEMVTGLDIVKQQIRIAVGDHLGFKQSDIQMQGHAIECRVNAESPNTFVPSPGVIETFNVLGGPGVRIDTFAHADCTVSPLYDSLVAKIIAHGRDRDESIARMRRTLGMAVVTGIETTIPLHLDILADAGFHAGEINTGFLDRFLANRANERTTVTV*
>MP0315_megahit_51072_1-750
GTDQPVEDDQAINRAWALGFPLMVKSADGGGGIGIHQVENMDDLLPIVDRTRRVSNHAFSSTRLFFERQLKDASHIEVQLIGDELGNLIHLFDRDCSIQRRHQKLVEEAPSVKLTPAIKKKLYKLAVKFGKSIGYTNAGTVEFLVTSQGQIYFLEMNTRLQVEHGVTELVTGLDIVELQLKVAAGERLGLQQDDINLTGHAIEARVYPEDPVTFMPNLGKITDVRFPCVKNVRLDTAIGNNYEVTLHYEP
>MP0315_megahit_52815_2-373
SQDDLSPRGHAIECRINAEDPRNFAPSAGHIDLWHPPGGPGIRVDSHLYSGYTVPPFYDSMIAKVIALGANRKSAIARMRTALNEMIIDGIKTNIVLHQEILQLSAFMAGGTDIHFLEKHLSL*
>MP0315_megahit_54989_9-653
RHQKLLEEAPSPALNNAVRQDIGCIAVTAVAELSYHSVGTIEFLYEDGCFYFIEMNTRLQVEHPVTEMICGIDLVREMIRVAGGAPLGYGQSDINFTGHAIECRINAENPDTFVPSPGQVGDYHAPGGLGVRIDSGLYSGCTVPPYYDNMIAKLIVHGANRNECLMRLRRALGEYVIDGLETTIPLHLRLMAETDFVNGDYDIHWLERLVIGDE*
>MP0315_megahit_55533_1-546
LIANRGEIALRVLRACKELNIATVAVYSKADQDSLHVRFADEAICIGSSTPNDSYLNIPRIISAAEITNADAIHPGYGFLSENPHFAEVCESCHITFIGPPSSVIQLMGDKAEARKMMTKAGVPTIPGTEGTVDHVDMAVEASVDVGFPLVIKASAGGGGRGIRVARDVAELRTQFQIAYEE
>MP0315_megahit_61880_3-809
HPGYGFLAENAEFSEICARSDLTFIGPTPDQISLMGDKATARKTMMASDVPTVPGSDGVIDDPAQAKALAEEIGFPIMIKASKGGGGKGMRIAQNAETFEKQLLAAQSEAEASFGDSAVYLERCILRPRHVEFQVFGDALGKLVHLGERECSVQRRHQKLLEEAPSPALTPELRAQMGEAAVRAAKAIDYVGAGTVEFLLDQDGSFFFMEMNTRIQVEHPVTEVTTGFDLVREQIRVAAGEPLAFPMMSGNGFQHRGHAIEFRINAEDP
>MP0315_megahit_62658_1-504
YGFLAERASFAADVEKAGLVFIGPSPESIQAMGDKTEARRLMAEAGVPIIPGVLEPTSSPEEAADTARALGFPVLLKAVAGGGGKGMRVVSDAKDLPAAFEAASREAGSAFGDGAIYVEKYLERPRHIEIQVLGDRSGAVVHLGERECSIQRRHQKLIEESPAPLLQA
>MP0315_megahit_64588_1625-3061
MKKILICNRGEIAIRVAKAVRELGHIAVGFYTDSEPEASHLEYCHEWVHLKGSSNTETYLNIEQIIEIVKTHRIDAVHPGYGFLSENTEFCKRLEELGTTFIGPHSEAIHKMGDKAVSKQMAKEAGVPVVPGSTGEIESAEEAASIAKDIGYPVLLKAVAGGGGKGMRVVNSENELSNSFDAVRREALSSFGNPGVLVEKFIVNPHHIEVQIIADNKGNVFHCFERECSIQRRHQKIVEEAPSPFIGDDEELRLNVCNTAIKLAKAVNYNSAGTVEFIMGEDKSFYFLEMNTRIQVEHPITEEVTGIDLLVNMIKSALGETLDFKSQEEITIKGHAIECRICAEDPITMLPAPGQVNGFEFTFPQGIRFDHCIYNGLEVKSDFDPMIGKLIAYGHNRNVVIRKLDNALEGLIIEGLKTNIPLHKVIMKENNFKSGHYTTNYIAEVSPQEGVEETKKVESLYKKAIAIEMKALQEGRER*
>MP0315_megahit_65302_1-360
MFKKILIANRGEIALRVIRACHELEIKTVAIYSTADELSLHVKFADEAVCIGPPASNESYLNIPRIIAAGEITNADAIHPGYGFLSESAKFSRICAENGFQFIGPDSNMIRSMGNKVTAK
>MP0315_megahit_67003_2-550
VSSFNEKEYTVLAREKKFNRVLISNRGEIALRVIRACRELGIETVLVYSRQDKDTLAVKFADKACYMGAGASYLDINKIINIAKKTKADAIHPGYGFLAENVKFARLCEKNKIKFIGPSSKTIELLGDKVRAKKTALKSKIPVITGIVKSLKSKKHAIKVATKLGFPVIIKAASGGGGKGMRI
>MP0315_megahit_67908_2-799
AGLIFVGPTPETISAMGDKTEARRRMAEAGVPIVPGLTEAVTNPEEATAAAVQLGFPVLLKASAGGGGKGMRVVEAEADVKRAFEAAQREALAAFGDDSVYLERYLDQPRHIEIQVLGDAHGNVVHLGDRECSIQRRHQKLIEEAPSPVLSADARAAMGEAAVQAAKAVDYRGAGTIEFLYHDGEFFFLEMNTRLQVEHPVTELVTGLDIVDWQLRVASGEPLNFGQEDVELNGHAIECRIVSEDPSTGFLPSTGVITRLETPTGP
>MP0315_megahit_68841_3-884
MFKKILIANRGEIALRVIRACHELGVKTVAVYSTADELSLHVKFADEAVCIGPPPSSESYLNIPKIIAAGEITNSDAIHPGYGFLAESAGFSRVCEKNDFTFIGPTPEIIEAMGDKAKAKETMKVAGVPIIPGGDGVLSNPNEAKKLASNIGYPVMLKATAGGGGRGIRMVKDTGEIEKMYTMAYQEALSTFGNGDLYIEKFIEDPRHIEIQILADVNGNVIHLGERDCSIQRRHQKLVEESPSPAVDDLLRSEIGAVAINGAKAVGYVGVGTVEFLLDENKNFYFMEMNTRIQ
>MP0315_megahit_69664_3-215
SPHYDSLIAKVIAHGVDRQEALDRLNRALDVFIIEGIKTSLPLHKKIINHPDFVRGQFSTAFLDNLNGPI*
>MP0315_megahit_71150_1-561
NGVYIEKFIENPRHIEFQILGDTKGNIIHLGERDCSIQRRNQKLVEETPSPLMSGLPDLRKTMGDAALRIAHEANYVNAGTVEFVADDEGNFFFLEVNKRIQVEHPITEEVTGIDLVKQQILIAMGEPLRISQEDITMSGHAIECRINAENPYADFTPSPGRVDMYYAPGGYGVRIDSHVYAGYTIP
>MP0315_megahit_75000_113-613
MVSKVLIANRGEIALRVLRACKELGIQTVAVHSTADNSAMHVRLADESVCIGPPPARDSYLNIPQIVAACEITGADAVHPGYGFLSENARFADILEAHQLTFIGPTAEHIRVMGDKIEAKRTAQRLGIPVVPGSPGAVTDDIEAAKIAAEIGYPVLVKASAGGGGRG
>MP0315_megahit_76571_37-897
MFKKILIANRGEIALRIIRTCKEMGIKTVAVYSTADAESLHVRFADEAVCIGPPQSNLSYLKIANIISAAEITNADAIHPGYGFLSENAKFSKICEEHDIKFIGASAEMISKMGDKATAKATMKAAGVPCVPGSEGILKDYDECLKLAKEIGFPVMLKATAGGGGKGMRAVWKEENLQSAWDSARQEAGAAFGNDGMYMEKLIEEPRHIEIQIIGDQTGKACHLSERDCSVQRRHQKLTEETPSPFMTDSLRKKMGEAAVKAAEYIKYEGAGTVEFLVDKHRNFYFM
>MP0315_megahit_77172_2-136
MLDKILIANRGEIALRILRACQELGIKTVAIHSSADANLKHVLLA
>MP0315_megahit_79852_794-1900
GFLSENAGFVQIVEDHDLTFIGPTAEHIRIMGDKITAKDTMKELGVPCVPGSDGGVPTLADAKRIGEEIGYPVIIKATAGGGGKGMKVAQSAAEMERAFMTARAEGKSNFGNDEVYIEKYLTTPRHIEIQVFGDGKGRAVHLGERDCSLQRRHQKVFEEAPGPSITAEERARIGKVCADAMANINYIGAGTIEFLYENGEFYFIEMNTRLQVEHPVTEGIFGVDLVREQIRVAAGMDMSFTQEDLQINGHAIEVRINAEKLPNFSPCPGKITQYHAPGGLGVRMDSALYDGYKIPPYYDSLIGKLIVHGRDRPEALARLRRALGELIVDGVDTTVPLFHALLDEQDVLTGDYNIHWLEHWLETNLGNA*
>MP0315_megahit_80037_2-616
LLEEGPWLSEEIRTQIGSRVCEGARAVGYRGLATFEFLRDKQGEFFFLEVNPRVQVEHTITEMITGIDLVKLGIRVSAGETLPLSQEEIQFSGHAIQCRLNAEDPIHFVPSPGKLWDCHFPGGKGVRVDTHAHIGYEMPGCFDSLLAKLIVCGQNRDEAIAKMKAALAETTLIGVDTVIPLHQAILDEPDFIARDVTIQYLEDHP
>MP0315_megahit_81316_1083-2102
MFKKILIANRGEIALRVIRTCKEMGIKTVAVYSTADAESLHVRFADEAVCIGPAPSSESYLKIANIMAAAEITNADAIHPGYGFLSENARFSKICQEHDVKFIGASPDMISKMGDKATAKATMKAAGVPCVPGSDGIIEDFESCERIAEETGYPVMLKATAGGGGKGMRAVWSKDDLRKAWDSARQEAAASFGNDGMYMEKLIEEPRHIEIQVVGDSNGKACHLSERDCSVQRRHQKLTEETPSPFMTDELREKMGAAAVRAAEFIKYEGAGTVEFLVDKHRNFYFMEMNTRIQVEHPITEQVVDYDLIREQILVAAGVAISGKNYYPQLHSIECRINAE
>MP0315_megahit_82219_215-640
DLIKEQLRIAAGQPLSIDQSQIQIRGHAIECRINAEDPETFIPSPGPIDIFHAPGGLGIRWESHIYSGYVVPPYYDSMIGKLITYGESRDEAIARMRHALDELVIEGIKTNIPLQRSIMADENFFAGGTNIHYLEKKLGMS*
>MP0315_megahit_82399_2-550
ARIYPEDPVTLMPRIGTITDYHLPAGEHIRVDSALCAGYEVGLHYEPLLAKVMAWGETREASVKGLLRALLCVRAEGITCNTSLLRDVLASVEFAGSTHHTGSMTSWLGAGKIRTHHPGVTGTKMKNGNEKSDRDTAAAIAVAMALASKNAFGAPTPAANQWRAYGRREQLQSRSSVSRSRR*
>MP0315_megahit_83857_3-593
VPGSEGAVDSLSSASRIAGELGYPVLIKAAAGGGGRGMQVASNKEELAGKFSMARREALTAFGNGQVYIEKYLPNPRHIELQIMADSFGNVVHFGERDCSIQRRHQKILEEAPSPLLSEELRASICLRAVGAIQKLGYLGAGTLEFLYQDGEFYFIEMNTRIQVEHPVTEMITGVDLVCEQIRVAAGQHLSQRQDDI
>MP0315_megahit_85765_3-533
VVAGVQAARSEADTAFGESAVYFERLLEGARHVEVQVLGDTHGTVVPFVERECSIQRRHQKVIEESPSVAVTPEVRAALAEAAVALSAAVDYTSAGTLEFLLDADGHFFFLEMNTRIQVEHPVTEMVTGVDLVQWQIRIARGEPLTVDRRQALTPVGHALECRVYAEDPDTGFLPAP
>MP0315_megahit_87537_1-363
SSIDFYGHAIECRINAEDPNNDFSPSPGKINRCLLPGGIGIRLDTHIYSGYVVPSYYDSLVGKLIAHGKDRTESIARMLRALAEFEIDGIHTTIPLHTRILRNSRFLKAEVYTNFLESRI*
>MP0315_megahit_89388_1-798
QKIIEETPSPFIDDNLRQKLSETAIEITKACHYSGAGTVEFLVDKHKNFYFLEMNTRLQVEHPITEMVNGIDLVKEQICVAAGEKLSFTQKDIKPAGHAIECRIYAEDGFNNFAPSTGKITDASFPHGLGVRMDEGIRAGQEITPYYDPLLGKLITWGKDRLTALQRMIRALDEFHIAGIETSIPFCLMVFRHKTFQEGKYSTHTLDAIKEELIEKLTIHKKERILAARIGAVQIHHQSKPAVTAKENLQNKNNWTILGRQEELR*
>MP0315_megahit_91425_1-660
ERDCSIQRRHQKLMEETPSPFMTKKLRKEMGEAAIKAAEVVKYEGVGTVEFLVDKHRNFYFMEMNTRIQVEHPITEEVINYDLVREQIKVAAGIPISGRNHEPQLHAIECRINAEDPFNDFRPSPGRITNFHTSGGHGIRIDTHVYANYVIPPFYDSLIVKLIAVAQTREEAISKMERALEEFIIEGVKTTIPFHQALMKDENFRKGNYTTKFMEDFEL*
>MP0315_megahit_91582_3-521
MFKKVLIANRGEIALRIIRACRDLGIKTVAVFSTADRDSLHVKHADESYCIGNPAPSDSYLKRANIITIAELTNTDAIHPGVGFLAEDAQFAEICEAHKITFIGPSVENLMTMGDKVEAREAMSKAGLKLVPGSRNTRQGIRRSRKRGIVENDKDASALAEKIGYPVGIKAVA
>MP0315_megahit_92244_1293-2300
NKVTAKETMEAAGVPVVPGGEGVLSDAEEAKKIANEMGYPIMLKATAGGGGRGMRLVNKENELTNLYEVAYQEALNGFGNGDLYIEKFIEHPRHIEIQILGDTIGNVVQFGERDCSIQRRHQKLIEESPSPAVDDNLREEMGKAAIAGAKSIDYVGVGTVEFLLDKNKNFYFMEMNTRIQVEHPVTEMVTGVDLIKQQIRVHAGEKCPNYSSNYKLRGHSIECRINAEDPSKNFMPSPSKITNFHLPGGKGVRVDSHAYTGYVIPTHYDSMIGKLIVHAKNRKQAIIRMQRALEETIIEGPKTTIPYHQKIMENDDFISGKFDTGFLENFTYIPE*
>MP0315_megahit_92594_2027-2155
MGITRILIANRGEIALRIHRAAHEMGIETVAVHSTADADAMHV
>MP0315_megahit_94751_1-612
AGGGGRGMKVARNAEELPVSLATARSEAGAAFGDDAVYIEKYLEKPRHIEVQVFGDGMGNAIHLGERDCSLQRRHQKVWEEANSPALTDEQRERIGMVCAKAMQGLGYRGAGTIEFLYEDGEFYFIEMNTRLQVEHPVTEAVTGLDLVHEQIRVASGDGLSVTQKDVVFSGHAIECRINAEDPRTFAPSPGEITHYHAPGGLGV
>MP0315_megahit_100624_2-934
GGGGKGMRLVRTADLLLRSIESARSEATSAFGNGAVYLERCIERGRHIEVQVLADNHGTVVPFVERECSIQRRHQKVIEESPSPVITEKTRRALAEAAIRLATSVGYTNAGTIECLYDERSEEFYFLEMNTRLQVEHPVTEMVTGIDLVRWQLRIAQGEPLTIDPERALTPDGHAIECRVYAEDPAAGFMPSPGLLETYREPAGPGIRVDAGVESGFEVPMFYDSMVSKVISHAVDRRHAIARMIRALNEYEISGVPTTVPLFRWLLEDTDFIAGRFDTTYLDRVLEKRDEASFSLSTDDRVVEQLVIVAA
>MP0315_megahit_100833_2-511
GEFYFIEMNTRLQVEHPVTEAIFGVDLVREQIRVASGLPLSFGQDDLTINGHAIEVRINAEKLPNFSPCPGKITAYHAPGGLGVRMDSALYDGYSIPPYYDSLIGKLIVHGRDRDETLARLSRSLGELIVDGIDTTVPLFHALLQEKDVQTGDYNIHWLEKWLEANLQK*
>MP0315_megahit_106583_1127-1306
LICYGENRDVAIARSRNALNELVIDGIKTNTPLHKKILADENFQNGGTNIHYLEKKLGL*
>MP0315_megahit_110611_3-743
GGGGKGIRLVREPNELEKMYTTASNEAKKAFNNGDMYIEKFVANPRHIEVQILADEHGNCVHLGERECSIQRRHQKLVEESPSPAVTEEVRQQMGEMAIRGAKAVDYVGVGTIEYLMDTNKNFYFMEMNTRIQVEHTITEMVTGVDLIKQQIRMHVGEHFPENFQNFKLRGHAIECRINAEDPANNFIPFPGTITSLHFPGGKGVRVDSHAYAGYEIPTQYDSMIGKLIVYASSRERAINRMQRALE
>MP0315_megahit_111699_651-1448
AMASAEAQAAFGDSSLYLEKLIDSPRHVEVQVLADQHGAVVHLGERDCSLQRRHQKMLEEAPSSALNAEERERIGALVVNAVTEIGYRGVGTMEFLYQAGEFYFIEMNTRIQVEHPVTEMITGIDLVREQIRVADGAPLGYQQEDIVFNGHAIECRVNAEDPLTFRPSPGKITGYHPPGGLGVRVDSALYQDYSVPPYYDSLLAKVIVHGSNRNECLMRLRRALEEYVITGVETTIPFHLKLIANADFANGAYDIHWLEHFIAEG*
>MP0315_megahit_112351_3-563
MFKKILVANRGEIALRVIRTCKEMGIKTVAVYSKADEDSLHVRFADEAVCVGPAPSVESYLKIPNIIAAAEITNADAVHPGYGFLAENANFSKICAENGIKFIGASPRMIKNMGDKASAKETMKKAGVPTIPGSKGLIKNFESCKKLAKEITYPVMLKATAGGGGKGMRLVWEEENLKDAWDSARQE
>MP0315_megahit_114498_10159-11502
MKKFSKVLIANRGEIAIRILRSCKELGIETVSVHSEADEDSLHVKLADESVCIGPAKSSLSYLNIPSILSAAEITGADAIHPGYGFLAENTEFASMCKKWKVEFIGPKIDCIQSMGDKIESKAIAKAANVPTLEPIKVKGMEDEQILSEVKKMGMPVIIKASAGGGGRGMRRVDDINDVIPTVAVLKKEALAGFGDDTLFIEKYIENPRHIEVQILADRHGNIIHLGERDCTIQRRFQKIIEESPSPVLSPEKREEICESAVRLARHVGYDSAGTVEYLYDLNTQEFYFMEMNTRIQVEHPVTEERSNVDLIKEQILHACGNRMRYSQRDLELNGHVMEFRVNAEDPKTSMPSPGLITHYHRPGGLGIRVDDYIYTGYQVPPFYDSMISKIIVSGINRDECITRAKRALGETVVGGIQTNIELHQKILADEDFRKNSYDTNFLAKKC*
>MP0315_megahit_116173_2-595
AMKAAGIPCVPGSDGVLSENNEENAKLARDIGYPVIIKAVGGGGGRGMRVVHSEASLLNSISLTKSEALAAFGNGETYMEKFLEYPRHIEFQVLADNYGNAIHLGERDCSMQRRHQKVVEEAPAPGISTEIRTKIGTRCTRACLDMGYRGVGTFEFLYQNEEFFFIEMNTRIQVEHPVTEMVTGIDLVKAQLLIANGE
>MP0315_megahit_117452_2-100
MFKKILIANRGEIALRVIHACRELGIKTVAVYS
>MP0315_megahit_120395_2-880
MFDKILIANRGEIALRVIRACREMGIQSVAVHSTADADAMHVRMADESICIGPPSGTQSYLSIPAIISACEISGAQAIHPGYGFLSENANFVQIVEDHGLTFIGPSAEHIRQMGDKITAKDTAKALGIPCVPGSDGGVPDVETAKTVAADMGYPVIIKATAGGGGRGMKVAQTEADLVHAFQTARSEAKAAFGNDEVYMEKYLQRPRHIEIQVFGDGKGGGVHLGERDCSLQRRHQKVFEEAPGPCISEEERARIGKICADAIGKMGYSGAGTVEFLYEDGEFYFIEMNTRLQ
>MP0315_megahit_120533_3-122
EFVIEGVTTTIELHKKILSHEKFISSEFNTNWLDKEKFY*
>MP0315_megahit_121263_1-507
SAVELTNSEAVHPGYGFLSENPEFAKILEENNIKFIGPSSQLIKMMGDKIQAKKIAKEYGLPVIEGSDGSISNKVEAKKICKKIGFPVLIKAAAGGGGKGIKIVKEEKEFEELFLTAKIEAKKYFGNDEVYIEKFFQNPRHIEVQVMSGKNRTVHLHERDCSVQRRHQK
>MP0315_megahit_121729_1-744
ESVTAFGNGDMYIEKFIENPRHVEVQILADSHGNAIHLGERECSIQRRHQKLVEESPSPIVDEEIRKLIGEAAVAGAKTVNYIGVGTIEFLMDKNKNFYFMEMNTRIQVEHPVTEMVTGVDLIKQQIKMHDGSECPANLQNFRLRGHSIECRINAEDPANNFMPFPGVITNFHMPGGKGVRVDSHAYSGYKIPTQYDSMIGKIIVHAKNRERAIIRMCRALEETIISGIKTTIPYQMAIMENEIFKSG
>MP0315_megahit_123012_1-195
ALGEFDIDGVETNLEFHLKIMSHPEFICGKINTHFLDRNLSELIPNEPPSRRDIGISQPTAVEK*
>MP0315_megahit_123185_1-567
NAIRKLGYRSAGTVEFLFEDGEFYFIEMNTRLQVEHPVTEAITGVDLVREQIRIAEGRPLSITQDEIEFKGHAIECRINAEDPWTFAPSPGEVTHYHAAGGMHVRVDSGLYAGYRIPPYYDSMIAKLIVYGRTREGCMMRLKRALEEMVVEGVKTSIPLHQELLQQDDVKSGNYSIKWLEEWLKTREG*
>MP0315_megahit_124941_1367-2080
MLDKVVIANRGEIALRVLRACKELGIKTVAVHSTADRDLKHVLLADETICIGKPSATESYLDIPRIIAAAEVTDAVAIHPGYGFLSENADFADQVEQSGFVFIGPKGDTIRLMGDKVSAIEAMRKAGVPCVPGSDGPLTADSERNIQIAKRIGYPVIIKAAGGGGGRGMRVVRSEKELIDSIALTQQEAKQFFGNGMVYMEKFLENPRHIEVQVLADGQGNAVHLGERDCSMQRRHQK
>MP0315_megahit_126626_903-1055
MFKKILIANRGEIALRVIRTCKEMGIKTVAVYSTADAESLHVKFADEAVCI
>MP0315_megahit_128183_3-635
PSAVVSEITRQQLYETAISGAKAVNYVGAGTIEFLLDANNNFYFMEMNTRIQVEHPVTEMVTGADLIKYQILCHAGIPLPNWMKAIKIRGHSIECRINAEDPDNKFRPSPGKITSFHMPGGMGIRVDTHVYAGYEIPPNYDSMIAKLIVHAPSRKEAINRMIGALDECVIEGIKTIIPFQKQILSDANFQKGDFNTGFLDDFHYKPGEQN*
>MP0315_megahit_129065_358-972
MTINNLRKIQKILVANRGEIACRVLRACKSLGIRSVAVYSRIEKSSLHVEMADEAYPVPEHEVPVYGYLDIDGLVAIGAKAGVDAIHPGYGFLSENPNFARASVEAGIAFIGPPAEVISSMANKREARETLRGLGVPVLSGTSGSLDGSADIEEQAQAIGYPVMVKASEGGGGIGLGIIPGPERLSRALRRAGSASNRAFGSDDL
>MP0315_megahit_129295_434-1087
IWEESPAIGISEKTKTKIFDAAISLTKKIGYIGAGTVEFIYDSESENFFFLEMNTRIQVEHPVTEMVVGIDLVRLGLEIAGGKSLNLKQEEIKSRGHAIEIRINAEDPANQFFPSPGKILDFRAPDGPGTRFDSMLYLGYEIPPFYDSLIGKLIVWDENRDKAIKRLKRTIGELNICGIKTNVDMLRLLTEDKQIKAGPVNTNWLENWLKTNLNYLN*
>MP0315_megahit_130110_84-1043
MFKKILIANRGEIALRIIRACHELSIETVAVYSSADELSLHVRFADEAICIGPPPGSESYMNIPSILSAAELTNSDAIHPGYGFLAENPEFAQICTDNDFVFIGPSADTILAMGEKATAKKSMKAAGVPVIPGSNGVISSVGEAQKIASEIGFPVMLKASAGGGGRGMRIVKETDQLERAFVTASSEAKSAFNNGDLYLEKYVEKSRHIEIQILADRHGNVIHFGERECSIQRRHQKLIEESPSPIIDEDLRQKMGSAAVQGTESIGYVGLGTVEFLFDSKSKEFYFMEMNTRIQVEHPVTEMVMGKDLVKMQIRLAVGE
>MP0315_megahit_131414_1-636
LMFQKILIANRGEIAVRIIRTCREMGIQTVAIYSEPDRTSPHVLKADEAYCVGPGPSSKSYLNVPKILEIIQKCGADAVHPGYGFLSENSEFADAIQKMGITWIGPSSEVITTMGDKMAARKLAMETGSPVVPGTTEPITNVNDAGKTAEEIGYPLLIKAAGGGGGKGMRIINSDADLEDAMNRAKYEAEKAFADDRIYMEKYLEEPHHIEI
>MP0315_megahit_135530_3-149
MFNKVLIANRGEIALRVIRACHELNIKTVAVYSTVDELSLHVKFADEAV
>MP0315_megahit_136668_645-1403
SNSGLYLEKFIKEPHHIEIQIIGDQYGNVSHLSERDCSIQRRHQKLVEETPSPIVNKELRDKMGEAAVKAGKFIKYEGAGTIEFLVDKYKNFYFMEMNTRIQVEHGITEAVTDYDLIKEQIKVADGVKVSGRHYYPKLHSIECRINAEDPSANFRPSPGKITALHKPGGHGVRVDTHIYSGYEVPPNYDSMIAKLIVSHQTREEAIVRMKRALEEFIIEGIKTTIPFHIKLMNNKKFKSGIFTTNFMETFKY*
>MP0315_megahit_136819_218-1582
MFKKILIANRGEIAIRIIRACREMNIKTVAVYSKADELSLHVKFADEAICIGEGPPLKSYLNIPRIIAAGEISNADAIHPGYGFLAESGKFSAICKENDFSFIGPDADIIESMGDKINAKNIAKETNIPIISGSDDAVSSVNKLIEISNHIGYPVMLKASSGGGGKGIRIVERASDLEQSFSIVKSEADKAFSNSEIYVEKFIKNARHIEIQIVGDKFGNYIHLGERECSIQRNNQKLIEESPSSFLDDNLRKTLGEKAISLAKAVKYVGLGTVEFLVDDNKNYYFIEMNTRIQVEHTITEMVTMLDLVKEQIRLYYGDKLRIKQDMISMKGHAIECRINAEDPFNNFNPSPGKIDTLHFPGGIGVRIDSHIYAGYEIPPFYDSMIGKLIVHASNRDKAIIRMRRAIKETIIEGPKTTLPLLEKIFLNNDFIDGNFNIHFLDKFLQEEKDIKGE*
>MP0315_megahit_140355_12-689
IHLHERDCSVQRRHQKLIEETPSPVLTEEVRRELLEKTVNMVSKIGYEGAGTVEFIYEDGKFYFLEMNTRVQVEHPITEVVTGIDIIKEQIYIAFSGDTALKQEDIVTRGHAIECRINAEDPSKNFQPSPGKITMCHQPSGFRTRVDGSIYQGYKITPYYDSMVCKLICHGRNRTEAIQRMKRSLDEFVIEGITTTIELHKKLLNHEKFINSNFNVSWLDNEKII*
>MP0315_megahit_140437_1-642
MGDKVEAREAMSKAGLKLVPGSRNTRQGIRRSRKKGIVENDKDAAALAEKVGYPVGIKAVAGGGGRGIRIAHNSMSLINLFHTAKAEAESSFGNGDVYIEKWIRDARHIEVQVLGDHRGNLVHLGERECSIQRKRQKLVEEAPSPSISDKVRQELLKVAVKAARSVGYVNAGTVEFIVDENDQFYFLEMNSRIQVEHTISEMITGIDIVKEQIR
>MP0315_megahit_140577_1-438
MFKKILIANRGEIALRIQRACREMGISTVAVHSTADSEAMHVRLADESVCIGPPPARESYLNIPSIIAAAQLTGADAIHPGYGFLSENAEFARIIEAHRLTFIGPTSRHIEMMGDKVMARRSLAQLGVPLVPGSAGTVDTLEVAEG
>MP0315_megahit_145308_3-263
LDTAVYQGQHISPFYDSMIAKLIIHGCDRKEALERARDALSNFQCDGIPTTIGFHRMLIEQEAFIDNGVNTRWLDTDLFPAGEAEA*
>MP0315_megahit_156451_535-648
MFQKILIANRGEIALRILRACRELGIKTVAIHSDVDET
>MP0315_megahit_157140_2-517
MFKKILIANRGEIAVRIIRACKEWDIRTVAVHSDVDKDSMHVRLADESVCIGSHQPANSYLNISSIMSAIELTNAEAVHPGYGFLSENANFAKILEENKIKFIGPSSKLIKMMGDKIEAKKIAKQHGLPVIEGSDGGVSDSKEGKKISNKIGFPVLIKAAGGGGGKGMKIVH
>MP0315_megahit_158108_1-468
MISKILVANRGEIACRIIKACKEMQISTVAVYSDVDSGAPHVLMADEAILLGPANPSESYLNFDKIVGAAKQTNSDAIHPGYGFLSENGDFAKYASDSGIVFIGPDPETIKLMGDKAESKKTMAKAGVPTIPGNEGELSGNIDAVARDIGYPLMVK
>MP0315_megahit_159056_3-803
RAGSASNRAFGSDDLYLEKYIPDARHVEVQVLGDEHGNVIHLFERECSVQRRHQKLIEETPAPLFSNSQRAAITEAALTAARGIGYQNAGTFEFLVDPDGKFYFLETNTRLQVEHGITEMTTGFDLVEQQIRVASGEPLDITQSDIRPQGHSLEVRICAEDPDSFLPSPGLLSDWSIPSGDGIRVESGVRAGDEVSSYFDPLIAKILIHADGRSAAIDKMLSTLRNARIEGIKTNVPFHIKALESERFQDGSYTTQLAAQLTAPPS*
>MP0315_megahit_159139_3-671
MYNKILVANRGEIALRIIRACRELNIATVAVYSKVDELSLHTKFADEAICIGPPASAQSYLNIPAIIAAAELTNADAIHPGYGFLAESSKFSGICADNNIEFIGPPPETIDAMGNKAKAKESMRNIGVPVIYGSDGIIKDMDDAVKEAEKAGYPIMLKASAGGGGRGMRFVENIDQLENAFNTAQSESEIAFSNSDLYLEKFIEKPRHIEIQILADKHGNVVA
>MP0315_megahit_162362_3-872
HNDISLVKGYHTARSEAEKSFGNSGVYIEKFIENPHHIEFQILGDSKGNIIHLGERDCSIQRRNQKLIEETPSPLLEGKHKKLRPQMGKAAIKIAQAAEYTNAGTVEFIVDDKGKFYFLEVNKRIQVEHPITEEVTGIDLVKQQILVAMGEPLKLSQSDIKSTGHAIECRINAEDPWNDFRPSPGKIEMYYAPGGRGVRLDSHAYAGYTIPSHYDSMIAKLITYGTNRRDAMNKMNRALDEYIITGIKTTIPFQKAVLHDPEFCRGVYSTNFVEELLGGGRRELIQEKA*
>MP0315_megahit_163010_1-603
KFAEIVEAHDIAWIGPKPEHIRTMGDKVAAKRTAGALGLPLVPGSDGAVSEIGEARAIAAEIGYPVIIKAASGGGGRGMKVCESEDQLETLMQQAGNEAKAAFGDATVYIEKYLGNPRHIEFQVFGDGKGNAIHLGERDCSLQRRHQKVLEEAPSPVLGEEDRMRMGEVCSKAMRDMGYRGAGTIEFLWENGEFYFIEMNT
>MP0315_megahit_163571_993-1430
MFDKVLIANRGEIALRILRACREMGIQTVAVHSTADKDAMHVRLADEAVCIGPPPAQDSYLSVSAILSAATIAGVDAIHPGYGFLSENADFAAMVEEHKFKFIGPSPDHIRLMGDKIAAKKALTNVGIPVVPGSDGPLKDAKDARA
>MP0315_megahit_166374_3-146
MFKKILIANRGEIAVRIIRACKEWGIKTVAVHSDVDKDSMHVRLADES
>MP0315_megahit_168572_3-716
SDESICVGPASAQSSYLNIPAIITTATMTNVDAIHPGYGFLSENKRFAEIIEEHGIKFIGPKSKHIEMMGNKIEAKRIMSKNGVPTVPGLDDVTDDKKIQSFIDKVGLPVIIKAASGGGGKGMRIVNNKENINKSISAAKSEAKKAFNEDTVYIEKFLTTPKHIEVQILSDSNGNVITLGERDCSIQRKHQKLIEESPSTVLTNDEREEISVLCRKVMKSIGYEGAGTLEFLFEDHKF
>MP0315_megahit_174096_20890-22329
RGINFIGPPVSSMEAMGNKSNAINTALRLNVPVVPGSHGIVTDAEKAGDLAEHIGYPLLIKAVHGGGGKGIQVVEDENAFHELFQRVSVEARAAFGNGDVYLEKFVTSLRHIEAQLLRDRYGNTRVLGIRDCSVQRDKQKVIEESGSTLLPDALLDSVVKHTEAIASEVDYVGAGTVEFIYDLDADEVYFMEMNTRLQVEHPVTEYVSGVDIVAEQFRIAGGGDIADLKVGEDGYAIEARVNAERIVRLQDGTLAFRPSAGTIDVCRMPEEKDVDVITTAGEGKFVSPYYDSMLAQIVVHAKDRDTAASKLEAYLGRVEIAGICTNIPLVRAILKDPKFLKGEYDTNYLPDLLERVDADALIDEIDTASGHTGIAIGAESIRIDGSDELKVLSPTTGIFYSTPSPAEPEYIVEGDRIGLTDTLCQLEAFKIFTPMCIADFNTGDAHLYEPGCEYEVVRTNVASGQQVNVGDLLFVIRPT*
>MP0315_megahit_174099_504-1139
HQKVLEEAPSPAINNTERNYISNIIVKAVKKLGYLGAGTFEMLYENGKFYFIEMNTRIQVEHPVTEMISGIDLVKEQINVAAGNKLSIKQRDIKFYGHAIECRINSEDPYSFVPSAGSIKTYHAPGGLGIRVDSSLYTGYKIPSSYDSLISKLVVHGKDRKEAILKLKSALNEYVIEGVKTTIPLHQKILGESDFIKGKYDIKWLEKLLKK*
>MP0315_megahit_174228_3-200
YDSLIAKLITTAQTREEAITKMERALDEFIIEGIKTTIPFHQKVMSHPDFRSGKYTTKFMDTFEM*
>MP0315_megahit_175085_173-502
MVEKVLIANRGEIALRIVRSCRELGIATVAVFSTVDKKALHVQLADEAVCVGDSLSNKSYLNIPNILAAATSRGVDAIHPGYGFLAENDKFAEMCNDHGIVFIGPSPKAI
>MP0315_megahit_176984_68-961
ETPSAAKLTPRLRRRVCSLATKLGNFIGYTSTGTVEFLVSADGSIFFLEMNSRLQVEHGVTEMVTGLDLVELQLRVAAGEKLPITQDDVSVNGHAIEVRVYPEDPETFMPDAGDITDLHQPVGEHIRIDSALCNGYTVGLDYEPLMAKIMTWGEDRGQAIKTLQRALLEFRVEGVKCNVPLLRDVLATKEFMAATHHTGSMPIWIEEFQIRAQNKCANGKMHKNGNGHKNGDKNGQANGHKSGQENGELAIAAAIGVSLAIAMKSAQPMVPAAFSLWRLYGRREQLLSRTLGNRGWQ*
>MP0315_megahit_178949_1074-2000
ADAIGYPVLIKATQGGGGRGMKVVEDSSLVGEAFDLTSAEAEAAFGSGELYLEKFLARPRHIEVQVLADHHGAVVHLGERDCSLQRRHQKLIEEAPSPALNQKERQSIGDRVVGAVKKLGYRSVGTMEFLYEDGEFYFIEMNTRLQVEHPVTEMICGLDLVREMIRLAAGAPLGFGQSDIRFSGHAIECRITAENPDTFLPSPGRVGVYHAPGGLGVRVDSGLFSGYTVPPHYDSLIAKLIVHGANRNECLMRLRRALSEYVIDGLETIIPLHQRLMNEADFVDGNYDIHWLERFVESGQGGDKGEDG*
>MP0315_megahit_178991_2-553
AAQSVDYTNAGTIEFLLDEDKNYYFLEMNTRLQVEHPVTEIVTGVDIVKEQIRIARNRRLSRKQDDIELKGWAIECRINAEDSYRDFMPSIGTISTNIVPTGPGVRVDTGVYPGYTISPHYDSMISKVICSGKTRGEALLRMRRALEEYRIVGVKTTIPFHQKLLNSHRFMAGQFNTSFVDENF
>MP0315_megahit_180057_2-268
MFKKILVANRGEIAVRIIRACKELNIPTVAVHSDVDAESMHVRLADESICIGSHKPQNSYLNVGAIMSAADITGANAIHPGYGFLSENY
>MP0315_megahit_181762_3-275
MFKKILIANRGEIAVRIIRACKEWSIKTVAVHSDVDKDSMHVRLADESVCIGSHQPANSYLNIPAIMSAIELTSSEAVHPGYGFLSENANF
>MP0315_megahit_181935_26841-28181
MIDKIVIANRGEIALRILRACWELGIKTVAVHSTVDRDLKHVLLADETVCIGPAPSSESYLNIPALISAAEITDATAIHPGYGFLSENADFAERVEESGFIFIGPRADTIRLMGDKVSAIKAMKEAGVPCVPGSDGPLGNDDETNLRLAREIGYPIIIKAAGGGGGRGMREVHSEAHLLNAIALTRSEAKAAFGNGMVYMEKFLENPRHIEFQVLADQHGNAIHLGERDCSMQRRHQKVVEEAPAPGITPEMRDRMGKICAEACVRIGYRGAGTFEFLYQDGEFYFIEMNTRIQVEHPVTERVTDVDLLVQQIRIAAGEPLSIKQEDIVMRGHAIECRINAEDPRTFMPSPGQITSYHAPGGAGIRMDSHIYSGYRVPPNYDSLIGKLIAYGKTRDIAIARMQTALKEIGIEGIKTNVELQRDIMDDTHFQTGGTNIHYLEKKLGM*
>MP0315_megahit_183022_1-1767
TYYFSGTNMPFAGQIVVPSYLPSTCTLSNYLSVSSDSMDGLVSNPFFDDLDERLREIDPDMPVARYSVNDVLERVLEGYVSAARMAPLTAEDEVSQKKYGKIDKVMVHARGCTAVKLIRKAQENDIKVVLIQSDPDMESVPVDMLGPQDRVVCIGGNTPDESYLNAKSVLRIAHHEGVDALHPGIGFLSESSQFAALCGNHDINFVGPPVSSMETMGNKSNAINTAMRVNVPVVPGSHGILTSSANAASVADEIGYPVLLKAVHGGGGKGIQVVESADRIHALFHQISTEAKAAFGNGDVYLEKYVTSLRHIEVQVLRDSQGNTKILGLRDCSVQRNNQKIFEESGSTMLPRELEQGAYDYAEKLADAVDYVGAGTVEFIFDLDNMAIYFMEMNTRLQVEHPVTELVSGIDIVSTQFRIAEGGDIADLKPDHKGYAIEVRINAEKAVFKGDDVEFVPTPGTIRECVLPKYDHIELISMAAAGKQVSPFYDSMVAQIICYGEDRNDTIAKLRKYLDEVKITGVCTNIPLLKRVLDDNVFVDGVYDTTYLPKFLDRIDLDALIKDIEDAADMNADAVDASQLKIEGSDELK
>MP0315_megahit_183845_3139-4497
MLNKIKSVMIANRGEISLRIIRACQELGVKSVAIYSEADKNTLPVKLADSTVCIGPAPAQASYQNQEAIISAALAFGVDAIHPGYGFLSEKADFAKKCEDNGIIFIGPSAEIISKMGDKIEARKIAASASVPTIPGSDGAVSEFKKALEIAESIGFPLLIKASAGGGGRGMRVVESRDTLEQDLNEIMSEAEVAFGDSSVYIEKYLTDIRHIEVQLLADGDSCIHLGERDCTAQRRNQKLVEEAPSPALSNSQRNDLCQSAVRLATKVKYKSAGTVEYVYDNIDKQFYFIEMNTRVQVEHPVSEMITGIDIIKEQIKIADNQALNIKQEDIVLSGHAIECRLNAEDPENGFSPCPGTISYYRPPGGFGIRMDSHLESGYTIPPYYDSMIGKLICWGANRNEAIIRMTRALSEMKVEGIKTTAQFHSKLINSGQFKSGNFNTVFVASLLEKQH*
>MP0315_megahit_184005_1532-2131
EKMGEAAVKAAKGINYVGAGTVEFLVDSDGSFYFIEMNTRIQVEHPVTEVTTGLDLVKEQIHVAAGEPLSFPSEIPQVRGHAIEFRVNAEDAFRNFAPCPGPITTFHPPGGPGVRLDTHLYNGYQVPPQYDSLLAKLIVSGRDRDETIVRARHALESFVIEGIKTTIPFLHEITQNDEFVAGGVDTGFVDRFLTERAAD*
>MP0315_megahit_184119_1-1284
MFQSILIANRGEIALRIIWACRELDIKTVAVYSEADRDSLHVSFADEAICIGPPPAADSYLSIPAVISAAEIMGVDAIHPGYGFLAENAEFSDICETCGLTFIGPSTDAIRNMGDKAMARKTMGAVGLPLILGSEGAVTDEKEAGVVADKIGYPVLLKAAAGGGGKGMRVVSAPDGLSKAFRTASAEAEAAFGSRDIYVEKYIACPHHIEVQLLADKHGNLIHLGERECSVQRKYQKLIEETPSPALSEELRERIWSDAIKGAQAIDYNSAGTMEFLVDEDGAHYFMEMNTRIQVEHPVTEQVTLVDLIKQQICVAFGKKLPFGQEDIRFRGHSIECRVNAEHPETLIPSPGQITAFNVPKGPGVRVDTAAHEAAFISPYYDSMIAKVIVHAFNREEALVRMRRALGMFVIQGIDTSLPLLQRIVDHP
>MP0315_megahit_185243_3-530
IRAMGDKVRAKDTMKQAGVPVIPGSDRALKDATEAKEMANKMGYPVMLKASAGGGGRGMRLVHEEAKVEELYSTAQQEAIAGFNNGEIYLEKFVKNPRHIEIQILADSNGNAVSLGERECSIQRRHQKLVEESPSPAVDEDLRKRMSKAAVAGAKAVKYVGVGTVEFLLDNNKDFY
>MP0315_megahit_187588_1-240
VDQGHSITPYYDSMIGKLIIHGRDREEALARARVALSDFRCEGVASTIGFHRILVDDEDFLANRVYTRWAETVLPEPSG*
>MP0315_megahit_192047_1-870
IKAAGGGGGKGMKIVHSEKDIDLSYSAAKTEALKYFGNNEVYIEKFFQNPRHIEVQILSGKSRTVHLHERDCSVQRRHQKLIEETPSPILTDEIRKDLFEKTVNMVNKIGYEGAGTVEFIYEDKKFFFLEMNTRVQVEHPVTEVVTGIDIIKEQIYIAFYGETTLTQNDIKPRGHAIECRINAEDPSKNFQPSPGTIVMCHQPSGFRTRVDGSIYQGYKIPPYYDSMVCKLICHGRNRNEAIQRMMRSLDEFVIEGITTTIELHKKLLTHKKFIDSNFNVSWLDNEKII*
>MP0315_megahit_193578_3380-3919
GTIEFLWENGEFFFIEMNTRLQVEHPVTEAITGVDLVREQIRVAEGRPLSVAQDEIAFKGHAIECRINAEDPFTFAPSPGKVSYYHSAGGMHVRVDSGLYAGYSIPPYYDSMIAKLIVYGRTREGCIMRLKRALEEMVIEGPKTNIPLHQALLKEADILNGDYSIKWLEEWLAQRESES*
>MP0315_megahit_193692_2-1564
MATKPRPGYAWTMSEGLAIHRILVANRGEIAIRVIRACRDLGLESVAIYSEIDREALHVRFATYAYPVGKATATDSYLNMDRVLQAAHATKADAIHPGYGFLSENSEFARRCEDEGLIFIGPTAKCMALVGDKARARQCAIDAGVPVVPGSPGPVESIEEARHFADKLGYPIMLKAAAGGGGKGMRLVEDGAELDRSFEAASSEALSAFGNGRIYVEKAIVAPRHVEIQILADLHGNQVHLGERECTLQRRHQKVLEEAPSPVVDSELREKMGAAALMVATQAEYSNAGTVEFLLDPDREFYFIEVNARLQVEHPVTELLTGVDLVAEQISLARGKKLSFGQKDIEFHGHAIECRIYAEDPDNDFAPSPGVVKALNIPGGPGIRDDSCLFEGYNVPIHYDPIVGKLIAWGSNRLTAIRRLQRALTEYKIRGVATTIPLFQRVLADADFINANFDTGYLDQLLNSASEPADNITDDCDSITEVARLAAALHIFLNEEHKAYRPLKAPGSPWKIAGRTAALDR
>MP0315_megahit_193906_1-219
YKITPYYDSMVCKVICHGRNRNEAIQRMLRSLDEFVIDGITTTIDLHKKLLTHEKFIKSNFNVSWLDNEKIV*
>MP0315_megahit_195991_1605-2927
MFERVLVANRGAVARRIIRACNALDCESIAVYSDIDAGLPHVEEASRAERLPGYRPVDTYLNGENILAAARRAKADAVHPGYGFLAENPDFARSIEAAGMKFIGPAASWLERMGEKTQARQWMQENGFPVHAGSEVIRDQTMLTNAAATIGYPVMLKPTAGGGGIGMIVAEDPESLTAAYAAATSLAERTFGQSTVFLEKFLQGSRHVEVQLIGDGETLLALYERDCSVQRRHQKLIEESPAPAIERSDIDELSSRAVEALVGYDSLGTVETLYDQGRFSFLEMNTRLQVEHGVTEEVTGLDLVDLQIRIASGDRLSTLLPERPGIDGHALEARLYAEDPESMLPYPGHLSVFRVPDMAGVRIEASYREGNTVTPYYDPLLAKVIGKGATREAAIGRTLIALRAMEVKGVKTNATLLCRILESARFIEAKLDTAFLGDLL*
>MP0315_megahit_196756_1-717
PPSATDSYLNIANIISAAEISQADAIHPGYGFLSENAKFAEIVEAHDIKWIGPKPEHIRTMGDKVTAKKTAGDLGLPLVPGSPGAVESVEEAKRIAAEIGYPVLVKAASGGGGRGMKVVPEESQLESLMSQAKSEAKSAFGDDTVYLEKYLGNPRHIEFQVFGDGNGNAIHLGERDCSLQRRHQKVLEEAPSPVLTSAERDRMGKVCADAMAQMGYRGAGTIEFLWENGEFFFIEMNTR
>MP0315_megahit_197905_200-508
MFKKILIANRGEIALRILRTCRELGIKTVAIHSSADESAIHVKMADESVCVGPASAQLSYLNIPAVITAATLTNVDAIHPGYGFLSENKRFAEIIEEHNIKFI
>MP0315_megahit_199171_1-597
GDKIEAKRTAKKLGLPIIEGSEGNIKSLEEAKRISSNIGYPVLIKASAGGGGKGMKLVKNEKELDNALSLAKQEAKKYFSNDEVYIEKYFEKPRHIEVQILSDKKTTIHMGERDCSVQRKHQKLIEESPSPILEEKTRQDLLNKTVNMVSKLNYEGAGTVEFMYDNGKFFFLEMNTRIQVEHPVSEIRGGIDIVKEQIK
>MP0315_megahit_199720_1-762
PLLQAADREAMGLAAVQAARAVDYRGLGTVEFLYENGAFYFLEMNTRLQVEHPVTELVTGLDLVQWQIRVAAGEPLDFGQEDVSFSGHAIECRITSEDSDQGFLPVTGCIDRLETPSGPGVRWDGGIRAGSEIGLHYDPLLGKLIVHAASRTDAIARMKRALGELVIHGVDTSVPFHLRVMDESDFVKGDLTIAYLEDHAELLRPSDGDVRLLALVAALLEHGGWGHGGATPIKVLDGRKLSAWQTSGWPWQT*
>MP0315_megahit_200268_3321-4673
MGIEKLLIANRGEIALRIHRACHEMGIKTVAVHSTADADAMHVRLADEAICIGPPAAKDSYLNVAAIISAAEISGADAIHPGYGFLSENAKFAEIVEAHGLAFVGPKPEHIRTMGDKIEAKRTAGALGLPLVPGSDGAVSDVEEARAIAEAAGYPVIIKAASGGGGRGMKVCTSPDQLETLMQQAGSEAKAAFGDATVYIEKYLGNPRHIEIQVFGDGKGNAIHLGERDCSLQRRHQKVLEEAPSPVLSQAERERIGGVCARAMADMGYRGAGTIEFLWENGEFYFIEMNTRLQVEHPVTEMITGLDLVREQIRVAEGKPLSVQQDDVRFTGHAIECRINAEDPRTFAPSPGTVTSYHVPGGMHVRVDSGLYQGYKVPPYYDSMIGKLIVYGRTREGAIMRLKRALQEYVIEGMKTTIPLHQALLNDPDFLNGDYTIKWLEDWLARQDQA*
>MP0315_megahit_202591_1139-1588
MFKKILIANRGEIAVRIIRACKEWGISTVAVHSDVDSESMHVRLADESVCIGSHQPKNSYLNIAALLSAVDVTNAEAIHPGYGFLSENYSFAEIVAKYGIKFIGPSSELIKKMGNKIEAKKIAKKNGLTVIEGSDGAVTSINQAKKICGE
>MP0315_megahit_203078_3-302
MYNKILVANRGEIALRIIRACRELNIKTVAVYSKADELSLHTKFANEAICVGPPESTKSYLNIPAIIAAAELTNADAIHPGYGFLAESSKFSNICIENGI
>MP0315_megahit_203730_1-870
RLVKEESEVIAAYKSANQESLKAFGNGDIYIEKFIENPRHIEVQILTDTHGNAVHLGERECSIQRRHQKLIEESPSPIVDEETRKKIGEAAVAGARAVNYVGVGTIEFLMDKQKNFYFMEMNTRIQVEHPVTEMVTGVDLIKQQIKMHAGSECPGVLNDFQLRGHAIECRINAEDPTNNFMPFPGEITSFHMPGGKGVRVDSHAYAGYVIPTHYDSMIGKIIVHAKNRDRAIIRMQRALEETIIGGPKTTIPYQMAIMKDETFKSGEFDTSFLETFNYDPEEESNKEED*
>MP0315_megahit_205510_1-501
GGKGMRIIEKIDELEKTIGLAKIEAKKYFNDDTLYIEKFLLAPKHIEIQILADSQGNVLTLGERDCSIQRKHQKLIEECPSSCLNENERQEINELCKKAMRSIGYEGVGTLEFLYDNKKFYFMEMNTRLQVEHPITEMVTQMDLVKEQIFAALGEKITKNQDDILIK
>MP0315_megahit_205564_1-534
NPKEEAKKIGYPIIIKAASGGGGRGIKVVNSESELEESINLTKTEAETTFGDPTLYMEKFFASPRHIEVQVLADKFGKVLHLGERDCSLQRRHQKVLEEAPAIGIPDEMKEKIFKKCIEACKEINYVSAGTFEFLYQENKFYFIEMNTRIQVEHPVTESVTGLDLVKLQLRIARDEQL
>MP0315_megahit_205973_363-590
FQGYKITPYYDSMVCKVICHGRNRNEAIQRMLRSLDEFVIEGITTTIDLHKKLLVHKKFKDSNFNVSWLDNEKII*
>MP0315_megahit_206201_1-588
NERQEISELCKKAMESMGYEGLGTLEFLYDNKKFYFMEMNTRLQVEHPITEMVTQMDLVKEQIFAALGEKITKNQDDILIKGHAIECRINAEHPETFIPSPGNIKQYYQPGGLGVRVDSSIYQGCSVPPYYDSLIAKLITYADNREDCIKKMKRALEEYIILGIDTNIQLHQKIIQSNEFLSGDYDINFMSRFND*
>MP0315_megahit_206348_1438-2781
MFKKILIANRGEIALRVVRTCRDLGIKTVAVHSTIDSESMHVRLADEAVCIGEPSIKKSYLNPAPILAAAEITNSDAIHPGAGFLSENPDFASMVAKHKMKFIGPTSEQIKMFGDKLLAKQLMKKNGLPVIPGSEKYLKNIEESKKIAKKIGYPVILKAGSGGGGKGIRVIKNEKDLIQNYPIVKQEVLNSFGNQNVYLEKFFNNPKHIEVQIVADKKGKIIHLGERDCSIQRNKQKIIEETPSPVLSNKERNYICNLVVKTIKKIGYESLGTVEMLFYKRKFYFMEMNTRVQIEHTITERVTGIDLIKQQIKIAAGQELKLNQKDIKNGGHSIQCRINAEDPLTFIPSPGRIKEYHAPGGPGVRVDSALYAGCIVPQQYDNLISKVIIYSRNRDEAILRLKRCLIEYVINGIKTNIPLHLKILNNKEYISGKYHINWLEHFLSVQN*
>MP0315_megahit_206753_128-1471
MFKKILIANRGEIALRVVRTCRDLGIKTVAVYSTIDSESMHVRLADEAVCIGEPSIKKSYLNPVPILAAAEITNADAVHPGAGFLSENPDFASMVAKHKMTFIGPTSEQIKMFGDKLLAKKLMKKNGLTVIPGSERYLKNIEEAKSIAKKIGYPVILKAGSGGGGKGIRVIKNEKNLIPSYSLVKQEVQNSFGNENIYLEKFFENPKHIEVQIIADKKGKVVHLGERDCSIQRNRQKIIEETPSPILSEKERNYICNLVAKTIKKIRYESLGTVEMLYKNGKFYFMEMNTRVQIEHTITERVTGIDLIKQQIKIAAGQDIKFDQKDIRNGGHSIQCRINAEDPLTFIPSPGRIQEYHAPGGPGVRIDSALYAGCIVPHHYDNLISKVIIYSRNRNEAILRLKRCLIEYVINGIKTNIPLHLKILNNEDYISGNYHINWLEQFLSIQN*
>MP0315_megahit_208343_2-415
MSISRILIANRGEIALRIHRAAHEMGIETVAVHSTADADAMHVRLADHAVCIGPPAATDSYLNIANIISAAEVSHADAIHPGYGFLSENAKFAEIVEAHDIAWIGPKPEHIRTMGDKVAAKKTAGALGLPLVPGSDGA
>MP0315_megahit_208781_2-307
IPSPGRIEEYHSPGGPGVRIDSALYAGCIVPHQYDNLISKIIIYSRNRDEAILRLKRCLIEYVINGVKTNIPLHLKILNSKDYIRGNYHINWLDKFLSINY*
>MP0315_megahit_210935_4556-5677
MFKKILIANRGEIAMRLISTCKEMGIQTVAVYSKADDESLHVRFADEAVCIGPANIAESYLKTSNIIAAAEITNADAIHPGYGFLSENSKFSKICDEHKIKFIGASPEMIDKMGDKSSAKETMKKAGIPTIPGSEGIVESLEDAQKISQKIGYPVMLKASAGGGGKGMRIVRKAKDLLKAWDQARQESKSAFGNDDMYIEKFIENPRHIEIQIIGDSKGGACHLSERDCSIQRRLQKLIEETPSPFMTEKLRNAMGDSAVKAAKAVKYEGVGTIEFLVDKNKKFYFMEMNTRIQVEHPITEQVIGYDLVREQIKIANGEILSGNNYFPKLCSIECRINAEDPFNDFMPNPGRIHNLHLPGGHGIRIDTHVYSGY
>MP0315_megahit_211845_1-507
DAIHPGYGFLAESSKFSKICAENGIEFIGPPPETIDAMGNKANAKETMKNIGVPVIYGSDGIVQSIQEAKYEADKAGYPVMLKASAGGGGKGMRFVENEDQIENAFNSAQSEAEMSFNNGDLYLEKFIQKPRHIEVQILADKHGNVVSLGERECSIQRRHQKLIEESPS
>MP0315_megahit_212480_181-741
MGISRILIANRGEIALRIHRAAHEMGIETVAVHSTADADAMHVRLADHAVCIGPPPATDSYLNVANIISAAEVSQADAIHPGYGFLSENAKFAEIVEAHDIAWIGPKPEHIRTMGDKVAAKKTAGALGLPLVPGSDGAVETVEQGRAIADEIGYPVIIKAASGGGGRGMKVCESEDQLETLMKQAGS
>MP0315_megahit_213914_1-651
KLIEESPSPGVTELTRKKMYDSAIAGAKASNYVGAGTIEFLLDSNNDFFFMEMNTRIQVEHPVTEMVIGADLIKYQILCHAGHPIPSWMNNMKTRGHAIECRINAEDPAHKFRPCPGTITSFHMPGGMGIRVDTHVYAGYTVPPNYDSMVAKLIVHAPTRAEAINRMIGALDECVFEGIKTIIPYQKQILENVDFQKGNMDTGFLDNFQFIQGEKD*
>MP0315_megahit_214750_1071-2429
MFKKILIANRGEIALRVIRTCKEMGIQTVAVYSKADVDSLHVRFADEAVCIGPAPSSESYLKIPNIISAAEITNADAIHPGYGFLSENSKFSKICEEHDIKFIGASAEMIEKMGDKATAKATMKAAGVPCVPGSEGILEDYDDCLKVAKDMGFPVMLKATAGGGGKGMRAVWKEEDLEDAWNSARQEAGAAFGNDGMYMEKLIEEPRHIEIQIVGDSRGKACHLSERDCSVQRRHQKLTEETPSPFMTDDLRDKMGKAAVKAAEFIKYEGAGTVEFLVDKHRNFYFMEMNTRIQVEHPITEQVIDYDLIREQILVAAGVPISGKDYYPKLHSIECRINAEDPYNGFRPSPGVITNLHAPGGHGVRIDTHVYSGYAIPPNYDSMIAKLITTAQTREEAINKMKRALDEFVIEGIKTTIPFHRQLMEEQAYISGNYTTKFMEDFVMDEQYKDED*
>MP0315_megahit_216740_100-1110
IKMMGDKIEAKKIAKKYGLPVIEGSEGGVSNSKQAKEISNKIGFPVLIKAAGGGGGKGMKIVYDKKDFDLSFSSTRTEAMKYFGNDEVYIEKFFQNPRHIEVQILSGKNRTVHLHERDCSVQRRHQKLIEETPSPILTNEIRKDLFEKTVNMVKKIGYEGAGTVEFIYEDGKFFFLEMNTRVQVEHPVTEVVTGIDIIKEQISIAHSGNTALVQEDIKPRGHAIECRINAEDPSKNFQPSPGSIGICHQPSGFRTRVDGSIYQGYTVTPYYDSMVCKLICHGRNRTEAIQRMLRSLDEFVIEGITTTIELHKKLLSHKKFIDSNFNVSWLDHEKII*
>MP0315_megahit_219595_34-531
MFKKILVANRGEIAVRIIRACKELNIPTVAVHSNVDSESMHVRLADESICIGSHKPQNSYLNIGAIMSAVDVTGADAIHPGYGFLSENYHFAEIVTKNKIKFIGPSAEIMKKMGDKIEAKRTAKKLGLPVIEGSEGNIKSLEEAKKISSNIGFPVLIKASAGGGGK
>MP0315_megahit_219734_1-537
DSKQAKEISKKIGFPVLIKAAGGGGGKGMKIVHEEKNFDLSFSSARTEAMKYFGNDEVYIEKFFQNPRHIEVQILSGKNRTIHLHERDCSVQRRHQKLIEETPSPILTDKIRKDLFEKTVNMVSKIGYEGAGTIEFIYEDEKFFFLEMNTRVQVEHPVTEVVTGIDIIKEQIHIAFTGE
>MP0315_megahit_220468_1-738
DEVYIEKYFEKPRHIEVQILSDKKTTIHMGERDCSVQRKHQKLIEESPSPVLKEKTRQDLLNKTVEMVSKLNYEGAGTVEFIYDNGKFFFLEMNTRIQVEHPVSEIRGGIDIVKEQIKIASTGKTSLKQSDITFRGHVIECRINAEDPSKNFQPSPGTISVCHQPSGFRTRVDGAIFQGCKITPYYDSLICKLICQGRDRDEAIQRIQRSLEEFVIEGITTTIDLHKKILSHKKFINSDFDTNWLS
>MP0315_megahit_224509_3-743
PHVRAADRSVCIGASPSAQSYLAIPSLLHVAVETGCDAVYPGYGFLAENAAFAEACADNGLKFIGPSAEVIRTMGDKARARETARRFGVPVVPGSEGAFTSADEAAQAAKSIEFPLLLKARAGGGGRGMRIANDMAGFSEAFAQASRESEAAFGDGAIYLERFLPRVRHIEVQVLGDGRGNSLQMDERDCSIQRRHQKLVEESPSPVVDAALRARLLDVSGCLTRGLAYEGAGTVEFIFDETSGEFF
>MP0315_megahit_224951_1-963
PIIPGSDGEVKDFEKAKKIADKIGYPIIIKASSGGGGRGMIKVLEEKDLDSSLKKSALEAKKIFNDERVYIEKYLQNPKHIEVQILGDEYNNLIHLGERDCSIQRRNQKLLEESPSIVDRKIRKDICQLTVNSLKSINYSSVGTVEYLYEDGNFYFMEMNTRLQVEHPVTEEIYNFDIVKEQILSASKYKLSVDQNSLNPSGHSIECRINAENPNTFIPSPGIISNFYNPGGPGVRVDSGCYSGLEVPPHYDSLIAKLIVYDKDRISCIKRLKRALEEFVIEGIETTIPFFLELLEQEKFLNGDYDINWLEDYQNNKEKP*
>MP0315_megahit_225186_1-444
EIRGGIDIVKEQIKIASKGKTSLKQSDITFRGHVIECRINAEDPSQNFQPSPGTINVCHLPSGFRTRVDGAIFQGCKITPYYDSLICKLICQGRDREEAIQRVLRSLSEFVIEGITTTIDLHKKILNHKKFISSDFDVNWLTNENFY*
>MP0315_megahit_227321_36-596
MKFKKILVANRGEIAVRIIRGCKELNIPTVAIHSDVDKDAMHVRLAEESICIGSHKPQNSYLNTAAIMTAADVTGADAIHPGYGFLSENFHFAEIVTKSKIKFIGPSSEIIKKMGDKIEAKRTAKKFGLPIIEGSEGNIKSLDEAKKISSNIGYPVLIKASAGGGGKGMKLVKNEKELSFALSLAKQ
>MP0315_megahit_230291_1-102
ITSTIELHKKLLNHKKFKNSNFNVNWLDNEKII*
>MP0315_megahit_231026_165-533
NDIKPRGHAIECRINAEDPSKNFQPCPGTIGICHQPAGFRTRVDGSIYQGYKVTPYYDSMVCKLICHGRNRNEAIQRMLRSLDEFVIEGITTTIELHKKLLTHKKFIDSDFNVSWLDNEKIM*
>MP0315_megahit_232498_2-517
ALGISDETKENIFEKCIEACKEINYVSAGTFEFLYEENKFYFIEMNTRIQVEHSVTESVTGFDLVKLQLRIARDEQLKINQEDIKINGHAIECRINAEHHETFIPSPGKVIDYHAPGGIGVRIDSHLYNGYVVPPNYDSLIAKLIVSANDREDARVRLIRALEEMVVSGIDT
>MP0315_megahit_235066_162-545
MFKKILVANRGEIAVRIIRACKELSIPTVAIHSDVDKDAMHVRLAEESICIGSHKPQNSYLNAAAIMTAVDVTGSDAIHPGYGFLSEDYHFAEIAKKNNIKFIGPSAEIMKKMGNKIEAKKIAKKLGL
>MP0315_megahit_235360_48-1220
SYLNVPAIISAAEVTHADAIHPGYGFLSENADFAEQVEQSGFIFIGPRTENIRMMGDKVTAIKAMQNSGVPCVPGSNGSLGENVIANIKIAKKIGFPIIIKASGGGGGRGMRIVESEEELSNSIELTKTEALSFFGNDEVYMEKFLKTPRHIEIQVLADQYGNTVHLGERDCSMQRRHQKVVEEAPAPGISEELRNQIGSICTVACKQINYRGAGTFEFLFDKGEFYFIEMNTRIQVEHPVTEMITGIDIVREQILIAGGDKLSITQADVQIKGHAIECRLNAEDPENFMPSPGKITQYHAAGGLGVRIDSHIYNGYNVPPHYDSMIGKVITFSETRNKAIIKMRNALDEMVIDGIKTNIPLQRRIMADKTFNKGGMNIHYLEKMLGEHE*
>MP0315_megahit_235919_407-688
MFKKILVANRGEIAVRIIRACKELMIPTVAIHSDVDRDTMHVRLAEESICVGSHKPQNSYLNTAAIMTAVDVTGSDAIHPGYGFLSEDYHFAEI
>MP0315_megahit_236715_591-1673
MLDKVLIANRGEIALRVLRACKELGIKTVAAHSVADKELMHVRLSDESVCIGPSNPTDSYLNIPAIISAMEVTDAEAVHPGYGFLSENADFAEQVENSGFTFIGPTAETIRKMGDKVSAIEVMREAGVPTVPGSNGPLDDNKDRTFNLARGIGYPVIIKAAAGGGGRGMRVVHNEAALLKAIYVTQTEAKSFFGNGIVYLEKFLENPRHVEIQVLGDGLGDAIHLGERDCSLQRRHQKVLEEAPAPGIPIQARERVATTCIQACKNMRYRGAGTLEFLYQDENFYFIEMNTRVQVEHPVTEMVTGVDIVKEQLRIASGEPLPISQADVSINGHAFECRINAEDPTTFLPCPGKVKLFHAPG
>MP0315_megahit_237206_1-483
IEMNTRVQVEHPVTEMVTGVDIVKEQLRIASGEPLPISQADVSINGHAFECRINAEDPVTFLPCPGKVKLFHAPGGPGVRVDSHLYSGYSVPPFYDSLVAKLISYGETRDQALLRMQIALDEILIEGIRSNIPLLRELVRDTEFQEGGVNIHYLEQKLSS*
>MP0315_megahit_240531_3-623
MFKKILIANRGEIAVRIVRACKEWGISTVAVHSDVDSDSMHVRLADESVCIGSHQPQNSYLNISSLMSAVELTGAEAIHPGYGFLSENANFAEIVNKHGIKFIGPSPEMIRNMGNKIEAKKIAKINGLPVIEGSDGGVASIAEAKKICDQIGYPILLKAAGGGGGKGMKIVEKSAQLEDSFLNARLEAKKYFGNDELYIEKFFKNPR
>MP0315_megahit_240739_678-1718
FIGPTSKQIKIFGDKINAKKIMKKHKFPVIPGSEDYLKSIDEALETAKKISYPVILKAGSGGGGKGIRVIKNQKELIANYAIVKQEVKNSFGNENIYLEKFFDNPRHIEIQIVADKKGNVVHLGERDCSIQRNKQKIIEETPSPTLSNSQRKKICNLVVKTIKKIGYESLGTVELLYKNQKFYFMEMNTRVQIEHTITERVTGIDLIKQQIKISAGQKITFNQKDIQFSGHSIQCRINAEDPLSFIPSPGRIKEYHSPGGPGVRIDSALYAGCIVPHQYDNLISKIIIYSRNRNEAILRLKRCLIEYVINGVKTNIPLHLKILNSKDYIKGNYHINWLNKFLSINY*
>MP0315_megahit_243836_1-855
GRGMKVCESEDQLETLMKQAGSEAKAAFGDATVYIEKYLGDPRHIEFQVFGDGNGNAIHLGERDCSLQRRHQKVLEEAPSPVLSTEERDRMGEICAQAMRDMAYRGAGTIEFLWENGEFYFIEMNTRLQVEHPVTEMITGIDLVREQIRIASGKELSCRQDQIEFKGHAIECRINAEDPFTFAPSPGKVTYYHAAGGMHVRVDSGLYAGYSIPPYYDSMIAKLIVYGRDRERCMMRLKRALEEMVVEGVKTSIPLHQELLQQDDVKTGQYSIKWLEEWLKTRDI*
>MP0315_megahit_244551_3600-4946
MAMLEKVLIANRGEIALRILRACKELGIKTVAVHSQVDRDLMHVRLADESVCIGPNSPTESYLNIPTIISAAEVTDSVGIHPGYGFLAENADFAEQVEKSGFRFIGPRAETIRLMGNKVSAIEAMKKAGVPTVPGSDGPLTDDDERTLKLAKQIGYPVMIKAASGGGGRGMQVVHSEAALLKAVQITQTEAKNAFGDPTVYLEKFLETPRHVEVQVLADMHGNVIHLGDRDCSMQRRNQKVIEEAPAPNINPESRERTLKACVDACKEIGYVGAGTFEFLYQDGEFYFIEMNTRVQVEHPVSEMVTGVDIVREQLRIASGLPLQYSQDEIHISGHAIECRINAEDPQTFVPSPGKVKHFHAPGGNGIRVDSHLYSGYTVPPYYDSLVAKLITWGDDREIARRRMKNALDEMLVEGIKTNQPLHRKLVRDGGFKQVDFTIHYLEKLMRD*
>MP0315_megahit_244859_1-435
MFKKILVANRGEIAVRIIRACKELNIPTVAIHSDVDLDSMHVRLADESICIGSHKPQNSYLNVGAIMSAVDITGADAIHPGYGFLSENYHFAEIVTKNKIKFIGPSAEIMKKMGDKIEAKKTAKKFGLPIIEGSEGNIKSLDEAK
>MP0315_megahit_245698_1-306
MFKKILIANRGEIAVRIIRACKELNIPTVAIHSDVDSESMHVRLAEESICIGSHKPQNSYLNIAAIMSAVDITGADAIHPGYGFLSENYHFAEIVTKNNIKF
>MP0315_megahit_247636_3-449
SEVVTGIDIIKEQISIAAKGYTTLNQTDIIPRGHAIECRINAEDPSKNFQPSPGTISVCHQPSGFRTRIDGAIFQGCKISPHYDSLICKLICHGRNRTEAIQRTLRSLDEFVIEGITTTIDLHKKILNHQKFVSSNFNVNWLNQEKFY*
>MP0315_megahit_248057_8173-9519
MFKKILIANRGEIALRIIRACREMGIETVAVHSTADTTSMAVRLADESVCIGPPQGKDSYLNIPAILSAAALTGADAIHPGYGFLSENAQFARMVEEHGFAFIGPTPEHIEKMGDKVTAKQTVKELGLPVVPGSDGGVNTAEEGHKIASDMGFPVIIKAASGGGGKGMQVVREEGEFVESFTRARQEAKANFGDDTVYIEKFLGNPRHIEIQVFGDTHGNAIHLGERDCSIQRRHQKLVEEGPSPVLSAKLRDEIGELAAETIRRMGYRGAGTIEFLYEDEKFYFMEMNTRIQVEHPVTEMITGIDLIAEQIRIAAGEELSIKTPPRFRGHAIEIRINAEDPDTFIPSPGKISQFHAPGGLGVRFDSAIYSGYSIPPYYDSMIGKLIVHGRNREECIRRLRRAIRETIVDGVKTTLPLHDWILQQDAFVSGDYTIHWLEQVLAEKQKA*
>MP0315_megahit_248810_2-418
DLVKQQILVASGQKLNFSQDDVKIQGHSIECRINAEHPETFIPSPGTVTQYHQPGGLGVRVDSAVYQEYSIPPHYDSMIAKLITYGDTREVSIQKMKRALEEYVIIGIDTNIQLHQKIIKSDEFISGKYDINYMSRFD*
>MP0315_megahit_248927_66-590
MFKKILIANRGEIAVRIIRACKEWGIQTVAVHSDVDKDSMHVRLADESVCIGSHQPVNSYLNISAIMSAIELTNSEAVHPGYGFLSENANFAKILEENKIKFIGPSSKLIKMMGDKIQAKKIAKEYGLPVINGSEGGVSDLKQAKEISKKIGFPVLIKAAGGGGGKGMKIVHNEK
>MP0315_megahit_248965_537-2123
MFTKILIANRGEIACRIIRTCQSLGIKTVAIYSTVDQEALHVKMADEAYLVGEAPPHDSYLNMATILDAARTSGAQAIHPGYGFLSENPEFARLCQEAGICFIGPEPDVMEKMGDKIYSRKLARKAGLPILSGTDEAVANENAATKAWELGFPLMVKAAEGGGGIGIHIIDSQEELMPLIERTRQVAESAFGSSRLFFERYLKDASHIEVQLIGDQHGNLVHLYERDCSVQRRNQKLVEETPSSAKLTPRLRRRVCSLATKLGNYIGYTSTGTVEFLVTADGSVFFLEMNTRLQVEHGVTELVTGLDLVELQIRVSAGEVLPISQEDVSVNGHAIEVRVYPEDPETFMPDSGDITDLHQPEGEHIRIDSALCNGYTVGLDYEPLMAKIMAWGEDRNQAIKTLQRALLEFRVEGVKCNVPLLRDILATKEFLAATHHTGSMPIWIEEFQARSLNKCGNGKMNKNGNGHKNGHKNGQENGEREIAAAIGITLVMAMKSAQPLAPAAFSPWRVYGRREQLLSRSMGNRSWR*
>MP0315_megahit_251638_2-523
LNARLEAKKYFGNDELYIEKFFKNPRHIEVQVLSGSNHTIHLNERDCSVQRRHQKLIEETPSPVLKEETRKDLLNKTVKMVEKIGYEGAGTVEFMYENEKFYFLEMNTRIQVEHPVTEVVTGIDIVKEQIAIAYNGKTALNQSDIKPRGHAIECRINAENPSKNFQPSPGIINI
>MP0315_megahit_252838_468-1856
MFNKILIANRGEIALRIIRACHELGIKTVAVYSTVDKFSLHVRFANEAVCIGPGSSSESYLNIPRIIAAGEITNADAIHPGYGFLAESADFSRICQKNGFAFIGPSPEIINAMGDKSQAKATMEKAGVPVIPGSDGILSGPTEASKLAGEMGYPVMLKATAGGGGRGMRLVRNPEETEKLFITAQSEANIAFENGDLYLEKFIETPRHIEIQIIGDIHGNVAHLGERECSIQRRHQKLVEESPSAVVDVELRKRMGEAAIHGAKKIGYIGVGTMEFILDKKKEFFFMEMNTRIQVEHTVTEMVTGADLIKQQIRMYAGERYPAYLDTLQLRGHSIECRINAEDPDRNFIPSPGTITSFHMPGGKGVRVDTHSYVGYEIPIDYDSMIGKLIVQASNRDRAINRMQCALEECIIEGPKTTIPLHAAIMRDKEFKKGNFDTSFLETFEYSSNGTIEKVEEDREQH*
>MP0315_megahit_253357_1-546
RLMYKKILVANRGEIAVRIIRACKELGVSTVAVHSDVDQDSMHVRLADESVCIGSQQPQNSYLNIAALLSTAELTNAEAVHPGYGFLSENYNFAEMVTKHGIKFIGPSPQLIKSMGNKIEAKRIASKNGLPIIPGSEGRIANLDQAKKICSSIDFPVLVKASGGGGGKGMKIVAKESELENA
>MP0315_megahit_255150_1-531
AKIISKGSNRTESINNMVQYLKEFEIEGINTNKSFLISVLQNKTFEEANFNTKFIENNLASFVKKKEDILPIKKQDDAKSKQEYSDKDVKSFEKIIAKTPKSKNGQDYTEKDLKAFDNIVSSKDKKTETKVKTEVKNVQGKIYDTPKFLPAGDKYMLIEFGNVMNLELNFTAQNLAK
>MP0315_megahit_255259_617-1534
INQAKKICGEIGYPILIKASGGGGGKGMKVVNKPEQLEKLLSAAKLEAKKYFDNDEVYIEKYFKNPRHIEVQILSGKNGTVHLNERDCTVQRRHQKLIEETPSPVLDEKMRSDLLTQTVKMVEKIKYEGAGTVEYIYENGKFYFLEMNTRIQVEHPITEVTTGIDIIKEQIWIAHSGNTTLKQNDIKPRGHAIECRINAEDPSKNFQPSPGTIATYHQPSGFRTRVDGAIFQGCKITPYYDSLICKLICQGRNRTEAIQRMLRSLDEFVLDGITTTIDLNKKILKHKKFVNSDFNVMWLDVEKFF*
>MP0315_megahit_255543_383-1567
MFKKILIANRGEIAVRIIRACKEWGISTVAIHSDVDRDSMHVRLADESVCIGSHNPASSYLNIPAIMSTIELTNAEAVHPGYGFLSENSNFAKILEDNNIKFIGPSSKLIKMMGDKIQAKKIAKEHGLPVIEGSENGVASQKDAEEICNKIGFPVLIKAAGGGGGKGIKIVHKETEFEELFAMAKSEAKKYFGNDEIYIEKFFQNPRHIEIQVLSGKNRTVHLHERDCSVQRRHQKLIEETPSPILNDEIRKDLFEKTVNMVTKIGYEGAGTVEFIYEDGKFYFLEMNTRVQVEHPVTEVVTGIDIIKEQIYIAFTGETALKQEDISPRGHAIECRINAEDPSKNFQPSPGTIEMCHLPSGFRTRVDGAVYQGYKVTPYYDSMICKLICHGRNRT
>MP0315_megahit_255950_277-1659
MFEKLLVANRGEIAVRVIRACKELNIRTVAVYSEADSNSMHAQMADEAICIGGAPSAESYLRIDRIIGAAEISDVDAIHPGYGFLSENAHFAEVCENCNIRFIGPKSDAMNALEDKALSRELARKAGVPIPPGSKDVVETEQEALKTAKEIGYPVMIKAVAGGGGRGMRTAHNDISLVKGYHTARSEAEKSFANSGVYIEKLIENPRHIEFQILGDSKGNIIHLGERDCSIQRRNQKLIEETPSPFLEGKYKKLRAQMGKAAIKIAQTAQYTNAGTVEFIVDDKGNFYFLEVNKRIQVEHPITEEVTGVDLVKQQILVAMGEPLKLSQSDIKFNGHAIECRINAEDPWNEFRPSPGKIEMYYAPGGRGVRLDSHAYAGYTIPSHYDSMIAKLITHGTNRRDAMNKMNRALDEYIITGIKTTIPFEKAVLQDPEFCRGVYTTNFVEELLGGGRRELIQEKA*
>MP0315_megahit_257668_3-185
MFKKILIANRGEIAVRIIRACKEWGIRTVAVHSNVDKDSMHVRLADESVCIGSHQPANSYL
>MP0315_megahit_258461_1688-2038
GHVIECRINAEDPSKDFQPSPGTINVCHQPSGFRTRVDGSIFQGCKITPYYDSLICKLICQGRDREEAIQRLQRSLSEFVIEGIATTIDLHKKILSHKKFINSDFDTNWLAKENFS*
>MP0315_megahit_261940_1-732
PMVYLEKFLTNPRHVEVQVLSDGQGNAVHLGDRDCSLQRRHQKIIEEAPAPGIDEKARAEVQARCVQACIDLGYRGAGTFEFLYENGEFYFIEMNTRVQVEHPVSEMVTGIDIVKEQILVASGQPLSITQDDVVIRGHAIECRINAEDPRTFMPSPGTVTFYHAPGGNGVRVDSHLYSGYKVPPNYDSLVGKLITYGASRDEALARMRNAIDELVVDGIKTNTPLHRELVRDPGFCKGGVNIHY
>MP0315_megahit_262023_1-867
MFKKVLIANRGEIALRILRACRELNIKTVAIHSEADESAMHVRMADESVCVGPASAQSSYLNIPAIITAATITNVDAIHPGYGFLSENQRFAEIIEEHNVKFIGPNSQHIKMMGNKISARKIMKDNNVPIVPGLNDISDKNKIKQFIDRTELPIIIKAASGGGGKGMRIIKDYSELDKSINAAKLEAKKSFNDDTVYIEKFLTSPKHIEIQILSDAHGNVVTLGERDCSIQRKHQKLIEESPSTILTQKERDQISELCRKTVLSFGYEGVGTFEFLYENHNFYFMEMNT
>MP0315_megahit_262134_1-1200
SVCIGPAASIDSYLNIPAVIAAAEVTDAVAIHPGYGFLAENADFAERVEQSGFIFVGPSAETIRVMGNKIAAIEQMQKAGVPCVPGSNGPLPNDNVAVAKIAAEIGYPVIIKAAAGGGGKGMRVAHTEAALLNAWQLTRNEAQASFGDDAVYLERYLERPRHIEFQILADTHGHVIHLGDRDCSMQRRHQKILEEAPAPGIDPKLRAKMTQCCIDACHALNYRGVGTFEFLYDNGEFFFIEMNTRIQVEHPVTEAITGIDIVREQMQVAASQPLEHTQADINFTGHAVECRINAEDPDTFLPSPGKITQYHQPGGPGIRVDSHIYNNYTVPPYYDSMIAKVIAHGENRTQALTRMSGALEEMVIDGIKTNIPLQQRLVTDPAFVRQPMDIHYLERNRRS*
>MP0315_megahit_264196_1287-2624
MFEKILIANRGEVALRIYRACKEMGIKTVAVHSEADSKAMHVRLADESVCIGPSQSKKSYLNPAAILSAASITNADAIHPGVGFLSESAKFARIVEEHGITFIGPAYEHMKTMGNKIKAKEKMRELGLAVVPGSDEPIKSEDNAIKISKEIGYPVLIKASMGGGGKGLKIARNENELKKALPAARSEAEASFDNDEVYIEKFLSKPRHIEIQILADKQNNVIHLAERDCSIQRQRQKILEEAPSPALNENTRKQICESVVEVIKKLGYFSAGTVEFLYQNGAFYFMEMNTRLQVEHSVSEMISGIDIVRAQIRVANNDALGIEQKEVKISGHAIECRINAEDPVSFKPSPGLVTEFHSPGGLDVRVDSALYTGYDVPPFYDSLIAKLIVKGRNRNACIMRLKRALEELVIDGIRVNTPLHQKIVNNPSFINGAYDIHWLEDYLNK*
>MP0315_megahit_264415_478-825
QTRINAENPFTLEPSPGRIWECHWPGGPGVRVDTHAHTGYDMPPSFDSLLAKLIVWAPTREEAIAKMDAALGETLIIGVDTLIPLHRAILNETDFRNREVNVGYLDGHQGLLDGR*
>MP0315_megahit_264718_319-1536
MLDKVLIANRGEIALRILRACKELGIKTVAVHSTADKNLKHVLLADESICIGKASATESYLNIPRIIAAAEVTNSIAIHPGYGFLAENADFAEAVEKSGFIFIGPKAETINLMGDKVSAINAMKKAGVPCVPGSDGPLTDDAERNRAIAKRIGYPIIVKAAGGGGGRGMRVVRSESELVKAIETTQAEAGAAFGNATVYMEKFLENPRHVEIQVLADGQGNAIHLGERDCSMQRRHQKVVEEAPAPGISEQMRAKIGDRCRRACIEIGYRGAGTFEFLYENGEFYFIEMNTRIQVEHPVSEMITGVDLIKEQLRIAAGQPLSIDQSQIQIRGHAIECRINAEDPQTFIPSPGPIDMFHAPGGLGIRWESHIYAGYHVPPYYDSMIGKLITYGESRDEAIARMRHAL
>MP0315_megahit_266430_1-444
TEAITGIDIVREQMQVAASQPLEHTQADIIFRGHAVECRINAEDPDTFLPSPGTITQYHQPGGPGIRVDSHIYNNYTVPPYYDSMIAKVITHGENRTQALTRMSGALEEMVIDGIKTNIPLQQRLVTDSAFVRQPVDIHYIERNRRS*
>MP0315_megahit_266884_1-513
NMVSKIGYEGAGTVEFIYEDGKFFFLEMNTRIQVEHPVTEVVTGIDIIKEQIHIAFTGETALTQNDIKPRGHAIECRINAEDPSKNFQPCPGTIGICHQPSGFRTRVDGSIFQGYKITPYYDSMVCKLICHGRNRNEAIQRMLRSLDEFVIEGITTTIDLHKKLLTHEKFI
>MP0315_megahit_267685_3102-3320
MFKKILIANRGEIAVRVIRTCREIGIQTVAIYSEPDRTSPHVLIADEAYYVGSAPSLESYLNVPKILEIIKKC
>MP0315_megahit_267739_2-778
PVVPGTTEPLTNIKDARVTAEEIGYPILVKAAGGGGGKGMRIIRTENKLENAMEQARSEAKKAFADDRIYIEKYLEEPHHIEIQVFADSHGNVVSLGERECSIQRRYQKIIEETPSPFIDDKLRQKLSKTAVDISKSCEYLGAGTVEFLVDKHKNFYFLEMNTRLQVEHPITEMVNGVDLVQEQIRVAAGEKLSFSQKDVIPSGHAIECRIYAEDGFNNFAPSTGIITEMTFPHGLGVRMDEGIRVGQEITPYYDPLLG
>MP0315_megahit_267823_2864-4273
MYSEPDRLAPHVLTADEAYHIGPAPSSESYLKAERLIEVAKVAGADAIHPGYGFLAERSSFAKAVEDAGLIFVGPSSEVIEVMGDKIQARRYMQEAGIPIIPGITEPLSTVEAALEIAQDIGFPVLVKAAAGGGGKGMRTVEGVDQFNAAFEAAQREAFSAFGDRTLYLERALKRPRHIEVQILGDMQGSVVHLGERECSIQRRHQKLVEEAPAIALSTAERESIGQTAVQAATAIGYTGAGTVEFLYEDGNYYFLEMNTRIQVEHPVTELVTGLDLVDWQIRIASGEALNFTQEDMRISGHAIECRITAEDPQMGLLPSTGTVTRLEVPTGAGVRWDGGIREGSYISEHYDPLLGKLIVHASTRVAAIQRMARALDELLLLGVENCASFQRRVMDEPDFVEGRLSIRYLEEHPELLNEAPVDPEVIRSIAIAGALLEAKEDRRTRLSRTTPKMSRWQSEGILPERPRG*
>MP0315_megahit_268832_1227-2567
MIDKLVIANRGEIALRILRACRELGIRTVALHSEVDRESKPVRLADESVCIGPGPASESYLNIPAVIAAAEVTDATAIHPGYGFLAENADFAERVEESGFVFIGPRADTLRTMGDKVSAIATMRAAGIPCVPGSDGPLPDDAKAVMAAASAIGYPVIIKATSGGGGKGMRVVHTEAALLNAWRVTRREAQSAFGNDVVYLERFLERPRHVELQVLSDAHGNTIHLGERDCSMQRRHQKVLEEARAIDIDVHRLEALRAACVDACGVLDYRGAGTFEFLYEDGQFFFIEMNTRIQVEHPVTEMVTGIDIVQAQIRVATGDSLGYRQRDVEIQGHAVECRINAEDPGSFLPCPGQITQYHPPGGPGIRVDSHVFNNYVVPPHYDSMIAKVIAHGANREQAMRRMSGALEEMVVDGITTNISLQQALVSDPAFRQGPLDIHYLERRYTR*
>MP0315_megahit_269091_1476-2234
MFKKILIANRGEIALRIVRTCRDLGIKTVAVHSLIDKDSMHVRLADEAVCIGKSSIKNSYLNSFAILSAAEITNSDAIHPGAGFFSENYEFASMVKKHKINFIGPTSEQIKIYGDKINAKKLMKKYKFPVIPGSEDYLKSIDEAIKIAKKIGYPVILKAGSGGGGKGIRVIKNRKELIANFTIVKQEVKNSFGNENIYLEKFFDNPRHIEIQIVADKGGNIVHLGERDCSIQRNKQKIIEETPSPTLSNSERK
>MP0315_megahit_269134_2-550
KTIHLGERDCSVQRRYQKLIEESPSPILSEEVRKDLLSKTVKMVENIGYEGAGTVEFIYDSGKFYFLEMNTRIQVEHPVSEVVTGIDIVKEQISIAAKGYTSLNQTDIIPRGHAIECRINAENPGKNFQPSPGTISVCHQPSGFRTRVDGAIFQGCKILPYYDSLICKLICHGRNRTEAIQRT
>MP0315_megahit_269893_1-945
EGSEGKINSLEEAKKISSNIGYPVLIKASAGGGGKGMKLVKNKNELDSALSLAKQEAKKYFLNDEIYIEKYFEKPRHIEVQILSDKKNTIHLGERDCSVQRKHQKLIEESPSPVLNESTRQDLLKKTLEMVSKLNYEGAGTVEFMYDNGKFFFLEMNTRIQVEHPVSEIRGGIDIVKEQIKIASIGKTSLKQSDITFRGHVIECRINAEDPNKNFQPSPGTISVCHQPSGFRTRVDGAIFQGCKITPHYDSLICKLICQGRNRTESIQRMLRALDEFVIEGIATTINLHKKILSHKKFINSDFDVNWLVKENFY*
>MP0315_megahit_270290_3-551
SYLNIPAIISAMELSGADGVHPGYGFLAENADFAEQVEKSGFEFTGPSSEIIRTMGNKISAKKLAQKIGLPVVPGSSGPIGTNPKEEAKKIGYPIIIKAASGGGGRGMKVVNSESDLEESINITKTEAEIAFGDPTLYMEKFFASPRHIEVQVLADKFGKVLHLGERDCSLQRRHQKVIEEAP
>MP0315_megahit_271709_1779-3119
MQKVLIANRGEIALRVIRACKELGLKTVAVHSTADRELMHLAMADESVCIGPAPATLSYLNIPAIISAAEVTGADGIHPGYGFLAENADFAEQVENSGFTFIGPSAAVIRLMGDKVSAIAAMKETGVPTVPGSDGPLPEDEAECLKIAQRVGYPVIIKAAGGGGGRGMRVVHEESELIKSIKLTQVEAGAAFGNPMVYLEKFLTNPRHVEVQVLSDGQGNAVHLGDRDCSLQRRHQKIIEEAPAPGIDEKARAEVQARCVQACIELGYRGAGTFEFLYENGEFYFIEMNTRVQVEHPVSEMVTGIDIVKEQILVASGQPLSITQDDVVIRGHAIECRINAEDPRTFMPSPGTVTFYHAPGGNGVRVDSHLYSGYKVPPNYDSLVGKLITYGASRDEALARMRNAIDELVVDGIKTNTPLHRELVRDPGFCKGGVNIHYLEHKLGLK*
>MP0315_megahit_272909_506-913
IKIASKGKTALKQSDINFRGHVIECRINAEDPSKNFQPSPGTIDVCHIPSGFRTRVDGAIFQGCKITPHYDSLICKLICQGRDRTEAIQRLQRSLDEFVIEGITTTIDLHKKILNHKKFINSDFDVNWLAKESFY*
>MP0315_megahit_273285_541-708
MLTKLLIANRGEIALRILRACKELDIPTVAVYSEADRELMHVKMADESICIGPADS
>MP0315_megahit_273821_3-1070
MFRRVLIANRGEIALRILRSLRALGVEAVVTHGRDDRLTLPVRLADEGVFIARDDPLASYLDIEAIVEAAKEVGADAVHPGYGFLAENPTFAERLTEEGIKFIGPRPEVLRLLGDKLAAREAMVKAGLPVAEGSGKPVSDRDEAISTAAVIGYPVMIKAAAGGGGIGIQVVNSPDEFEAALRLCQGRALSAFGDDRVFVEKFIEGAQHIEFQILADGSKAVHFGERFCSIQRRHQKIIEEGPWLSEEVREELGAKVVAGAEAVGYEGLATFEFLRDSEGEFYFLEVNPRVQVEHTVTEMIAGVDLISLGIRVAAGESLPLSQDDVKLSGHAIQTRINAENPFTLEPSPGRIWECHW
>MP0315_megahit_276144_3-551
DKIRKDLFERTVNMVTKIGYEGAGTVEFIYEDEKFFFLEMNTRIQVEHPVTEVVTGIDIIKEQIHIAFTGETALTQNDIKPRGHAIECRINAEDPSKNFQPSPGTIGICHQPSGFRTRVDGSIFQGCKITPYYDSMVCKLICHGRNRNEAIQRMLRSLDEFVIEGITSTIELHKKLLNHKKFK
>MP0315_megahit_276448_189-827
MSISRILIANRGEIALRIHRAAHEMGIETVAVHSTADADAMHVRLADHAVCIGPPSATDSYLNIANIISAAEVSHADAIHPGYGFLSENAKFAEIVEAHDIAWIGPKPEHIRTMGDKVEAKKTAGRLGLPLVPGSDGAVATVEEARAIAAEIGFPVIIKAASGGGGRGMKVCESEDQLETLMKQAGSEAKAAFGDATVYIEKYLGDPRHIEFQ
>MP0315_megahit_277955_1-867
EESPAPKVEPEIINKMAESAVNFATNQKYEGAGTIEFIYDVDEKKFYFLEMNTRIQVEHPVTESITNSDLVEMQIKFALGINLDLTEQNKIYRTGHAIECRLYAEDPSKNFLPSPGKISKLKIPNAGLTNIRLDIGVDEGDEISFYYDPMIAKIISKGSNRTESINSMVKYLKEFKIEGINTNKSFLISVLQNKTFEDANFNTKFIENNLASFINKKEDIVPTKQHQDTSKVNQKYNDKDVKAFEKIIAKTPKSKNGQGYTDKDLKAFENIVSSKAKTAENGVKPEVKN
>MP0315_megahit_279927_1675-3012
MFKKILVANRGEIAVRIIRACKELNIPTVAVHSDVDSDSMHVRLAEESICIGSHKPQNSYLNIGAIMSAADVTGADAIHPGYGFLSENYHFAEIVTKNKVKFIGPSAEIMKKMGDKIEAKKTAKQLGLPVIEGSEETIKSLEEAKKISSNIGYPVLIKATAGGGGKGMKLVKNEKELDSALSLAKQEAKKYFLNDEVYIEKYFSKPRHIEVQILSDKKTTIHMGERDCTVQRKHQKLIEESPSPVLNEKIRQDLLKKTVEMVSKLNYEGAGTVEFIYDNGKFFFLEMNTRIQVEHPVSEIRGGIDIVKEQIKIASKGKTSLKQSDITFRGHVIECRINAEDPRKNFQPSPGTINVCHQPSGFRTRVDGAIFQGCKITPHYDSLICKLICQGRDREEAIQRLQRSLDEFVIEGITTTIDLHKKILNHKKFVNSDFDVNWLVNESFY*
>MP0315_megahit_281385_3-686
YIFIGPKPETIRSMGNKMAALEIAKAAGINCIPGSDGPLGKNQEEIYETADKIGYPVLVKAAAGGGGKGVRIAHTKANLQHAIGLAKSEAKAAFGDDAVYMEKLLEQPRHIEFQMLADVHGNVICLGDRDCSMQRNWQKILEEAPAIGITAEQREDMTQKCITLCQQIGYRSAGTLEFLFENGEFYFIEMNARLQVEHPVTEMITGIDIVKEQIRIAMELPLSVKQEE
>MP0315_megahit_281800_2247-3587
MLDKVVIANRGEIALRVLRACKELGIKTVAVHSTADRDLKHVLLADETICIGRPPATESYLDIPRIIAAAEVTDAVAIHPGYGFLSENADFADQVEQSGFVFIGPKGDTIRLMGDKVSAINAMRKAGVPCVPGSDGPVSDDKERNMQIAKRIGYPVIIKAAGGGGGRGMRVVRSEAELIDSIALTQQEAKQFFGNSMVYMEKFLENPRHIEIQVLADGQGNAVHLGERDCSMQRRHQKVVEEAPAPGITAEVRKFIGERCTRACIEIGYRGAGTFEFLYENGEFYFIEMNTRIQVEHPVTEMVSGVDLIKEQLKIAAGQPLSFTQDDVVIRGHAIECRINAEDPETFIPSPGKITRFHPAGGLGIRWDSHIYADYTVPPHYDSMIGKLITYGENRDVAIARARNALNELVIDGIKTNTPLHKKILADENFQSGGTNIHYLEKKLGL*
>MP0315_megahit_281964_18657-20033
MAIQRLFIANRGEIAVRIVRAAQALGIHSIQAHSEADSDMLAVKLADEAVSIGPTPAKESYLNIDAILQAAKATGADAIHPGYGFLSESPAFVRAVEASGLIFVGPSADTIERMGDKVAARQAAEAAGVPVVPGSDGRVESVAEAVAIAERIGFPVMIKAAAGGGGRGIRVAKTVEELKSLAPQAKAEAEAAFGDGGLYVERAILSPRHIEVQILGDGETAVHCFERECSLQRRRQKVWEEAGATCLDEETREALCTSAVALARAVNYRGAGTLEYLFDEAANEFFFIEMNTRIQVEHPVTEMLTGVDLVAEMIKVCGGAKLSMTQDEITRSGHSIEVRLCAEDPYMDFMPWPGQVTSLKIPSGEGVRFDHFLSEGYQIPPFYDSLLGKVIVHAETRDAAIDKLVKALTELKIEGTKTTAPLHLALAADPNVRAGDFHTQWLEPWLEAGNLTAKGHAA*
>MP0315_megahit_283665_1-741
GSEAKAAFGDATVYIEKYLGDPRHIEFQVFGDGRGNAIHLGERDCSLQRRHQKVLEEAPSPVLGEEDRMRMGEVCAQAMRDMGYRGAGTIEFLWENGEFYFIEMNTRLQVEHPVTEAITGVDLVREQIRIAAGEDLSVAQDEIEFKGHAIECRINAEDPWTFAPSPGEVTYYHAAGGMHVRVDSGLYQGYRIPPYYDSMIAKLIVYGRTREGCMMRLKRALEEMVVEGVKTSIPLHQELLQQDDVKS
>MP0315_megahit_284741_355-606
VDSHAYAGYQIPTYYDSMIGKLIVSASSRERAIIRMERALEECIIEGPKTTISFHQAIMRDEQFKSGNFDTSYLENFHFSVAD*
>MP0315_megahit_284825_2090-3451
MYKKILIANRGEIALRIIRACHELNLKSVAVYSTADEYSLHVKFADEAVCIGPPPSNESYLNIPRIIAAGQITNADAIHPGYGFLAENAEFSRICKDNGFDFIGPSGDIINAMGNKAQAKKTMVDAGVSVIPGNEGILKDAEEARQLAIGMGFPVMLKASAGGGGRGMRLVREESEVIHAYNTASAESLAAFNNGDMYIEKFVENPRHIEIQILADSYGNVVSLGERECSIQRRHQKLIEESPSAAVDDKLRKRMGEAAVAGAKAVNYVGVGTVEFLLDINKDFYFMEMNTRIQVEHPITEMVTGADLIKEQIQMHAGDKFPEYLYNLKLRGHSIECRINAEDPDKGFIPSPMSITSFHMPGGKGVRVDSHAYAGYEIPSYYDSLIGKLIVHSPTREEAINLMERALEETIIEGPKTTIPFHQAIMKDEIFRSGEFDTSFLESFEYNKEEKEA*
>MP0315_megahit_285115_3-764
HVEIQILGDHYGNLVHCFERECSIQRRHQKIIEEAPSPAVDEDIRGRMCEAALKAARKIGYSSAGTVEFLLSGSDFYFLEVNARLQVEHPVTEAITGLDLVREQIRIAEGETLSFKQEDLSICGHAIEARLYAEDPENDFLPSPGKLLAWQVPTSETATNLSPNVVATRIDSGVETGSEVSMIFDPMLAKFIVHAATRREAASRLSRLLEKTRIQGITSNRDFLVAILRTPEFLNGATNTDFIARVKPASKREL
>MP0315_megahit_285176_2-532
VEFIYEDGKFYFLEMNTRIQVEHPVTEVVTGIDIVKEQIYIAHSGKTALNQNDIEARGHAIECRINAENPSKNFQPSPGIINICHQPSGFRTRVDGSIFQGCKITPYYDSLICKLICHGRNRTEAIQRVQRSLDEFVLEGITTTIDLHKKILKHKKFLNSDFDVNWLDQEKFYQTL*
>MP0315_megahit_285577_724-1323
RKKLGTSAINAAKTVKYVGVGTVEFLVDKNLNYFFMEMNTRIQVEHPVTEMVSGVDLIKQQIRMHVGKSFPSFLEKFQLRGHAIECRINAEDPANDFVPSPMEITSFHMPGGKGVRVDSHAYAGYQIPTYYDSMIGKLIVFSSSRERAIIRMERALEECIIEGPKTTIPFHQAIMRDEQFISGNFDTSFLDNFHYSVAD*
>MP0315_megahit_286115_2-172
GESRDEAIARMRHALEEIVVEGIKTNIPLQRAIMADENFFAGGTNIHYLEKKLGLA*
>MP0315_megahit_286556_42-863
MFKKILIANRGEIAVRIIRACKEWGIQTVAVHSDVDKDSMHVRLADESVCIGSHQPANSYLNISAIMSAIELTKAEAVHPGYGFLSENANFAKILEENKIKFIGPSSKLIKMMGDKIQAKKIAKKYGLPVIEGSEDGVSDPKKAKEISKKIGFPVLIKAAGGGGGKGMKIVHEEKKFDLSFSAAKTEAMKYFGNDEVYIEKFFQNPRHIEVQILSGKNRTIHLHERDCTVQRRHQKLIEETPSPILTDKIRKDLFERTVNMVTKIGYEGAGTVE
>MP0315_megahit_286738_166-843
IHLGERDCSVQRRYQKLIEESPSPILSAEVRKDLLSKTVKMVEKIGYEGAGTVEFIYDDGNFYFLEMNTRIQVEHPVSEVVTGIDIVKEQISIAAKGYTTLNQTDIIPRGHAIECRINAENPSKNFQPSPGTISVCHQPSGFRTRIDGAIFQGCKISPYYDSLICKLICHGRNRIEAIQRTLRSLDEFVIEGITTTIDLHKKILNQEKFISSNFNVNWLNQEKFY*
>MP0315_megahit_290017_523-1239
MFKKILVANRGEIAVRIIRACKELNIPSVAIHSDVDSDSMHVRLADESICIGSYKPQNSYLNISAIMSAADVTGADAIHPGYGFLSENYHFAEIVTNSKIKFIGPSAEIMKKMGNKVEAKMTAKKLGLPVIEGSEGIIKSLEDAKTISSKIGYPILIKASAGGGGKGMKLVKNEKELDNALSEAKQEAKKYFANDEVYIEKYFEKPRHIEVQILSDKKTTLHMGERDCSVQRKHQKLIE
>MP0315_megahit_290127_1-360
MFKKILIANRGEIALRIVRTCRDLGIKTVAVHSLIDKDSMHVRLADESVCIGKSSIKNSYLNSFAILSAAEITNSDAIHPGAGFFSENYEFSSMVRKHKINFIGPTSEQIKIYGDKINAK
>MP0315_megahit_291865_3373-4788
MIRRLLIVNRGEIALRIVRAARELGVVSIVAHSEADADTLAVRQADEAVCIGPAQAAKSYLNIPAVLNAARNCQADAVHPGYGFLSESADFARAVQEAGLIFVGPDADIIARMGDKASARQTAMAAGVPVVPGSPTAVESLDQAKTVAEDVGYPLLIKAAAGGGGRGIRVAEDSGMLAQQLPQAQAEAQAAFGDGRVYLERFIAQARHIEVQVLGDGQRAVHFFERECSLQRRRQKIFEEAPSPALDEPTRQRLCESAVALAEHVGYRGAGTLEYLFDDQTGEFFFIEMNTRIQVEHPVTEMVTGFDLVRAMIILAGGEPLSIAQKDITLRGWAVEMRINAEDPDRNFFPSLGTVNGLTWPTGPGVRVDSGLYDGYKMPPFYDSLVAKLIVWDASREQALVRAGRALDEFRLEGFTTTASLHRRLIEDANVKAGAFDTNFLERWLESSASVADQHKATPHDATVKEAINEQ*
>MP0315_megahit_293560_4746-5135
MLDKVLIANRGEIALRILRACKELGIKTVAVHSKADRELMHVRLADEAVCIGPASSAQSYLNIPALISAAEVTDSSAIHPGYGFLSENANFAEQVERSGFTFIGPRAETIRLMGDKVSAIEAMKVAGVPT
>MP0315_megahit_293861_3-1019
KIKTKYNIKGVFTEGSEATITVAEIAKFLHLKGISPESAKKCKDKILTRQLLEKAKIPIPKWKEVKKNTILNEARKIGFPIIIKSSNNSGSRGSTKLYNEKGLSIAYNLAKKNSTTGKVLIEEFLEGEEQSVEIFFDENQKCTFLNIVDRFFSDGKWSIELGHVNPTKIRQKTELELFNLTKKSSHVMSVNFGVFKADTIITKSGPKILEVTPRLSGGFDSQKTTPISSGRNFIRAAMRLSLGLPVDKNDFIHKQKKFSAVWTVLPNPGKIKSVKGINEVKKMKGIKEIIILKNKNDKIPKIINNAQRPAYVISEAETHDQALKIAQNGASKIKFQME*
>MP0315_megahit_295794_2-1147
LISAAEVTDSSAIHPGYGFLSENANFAEQVERSGFTFIGPRAETIRLMGDKVSAIEAMKVAGVPTVPGSDGPLGDDDATNLATARRIGYPVIIKAAAGGGGRGMRVVHTEGHLLSAITVTRTEAHAAFGDGTVYMEKFLEKPRHVEVQVLADGQGNAIHLYDRDCSLQRRHQKVLEEAPAPGIDPEARAKVLEACRQACIEINYRGAGTFEFLYEDGEFFFIEMNTRVQVEHPVTEMVTGVDIVKEQLRIASGMPLSIRQEDVKLNGHSFECRINAEDSRTFMPSPGKVTLFHAPGGLGVRMDSHLYTGYTVPPHYDSLIGKLITWGADREIALTRMRNALDELLVEGIKTNIDLQKDLVRDSYFRQGGVNIHYLEKKLSS*
>MP0315_megahit_296111_1337-1687
GHAIECRINAEDPSKNFQPCPGTIVMCHQPSGFRTRVDGSIYQGYKIPPYYDSMVCKLICHGRNRSEAIQRMRRSLDEFVIEGITTTIELHKKLLSHKKFIDSNFNVSWLDNEKII*
>MP0315_megahit_296545_1-894
IQVEHPVTEQITGLDLVEMQIKFALKINDYTLPQDKILRSGHAIECRLYAEDPSKNFLPSPGKISKLSIPKLTSNDRLDIGVDEGDEISFYYDPMIAKVITQGENRDDSINNLIQLLNEIEIEGISSNKSFLLTVLENKVFLEANFNTKFIENNLDFLLQKKEQVTSLKVDKEATEKLRKEKANLPPPQATPAIKKKSNQKEETSAIPVPPIIGEIYDKPKFLPGGDKYMLIEFGNVMDLELNFTAQNLAQAIQDHKVTGVYETAPCFASMLVHYEPEEIKFNDLKNEMKSLIDSLGP
>MP0315_megahit_299115_533-1666
MYKKILIANRGEIALRIIRACHELGIKTVAVYSTADEYSLHVKFSDEAVCIGPPPSNESYLNIPRILAAAEITHAEAIHPGYGFLAENAEFSRICQDNGFVFIGPTAEIINAMGNKSEAKKTMKSCGVPVIPGSDDVLNDVGEARNLAEKVGYPVMIKASAGGGGRGMRLVKSQDELESAFGAAQAEAKSAFNNGDLYLEKFVEHPRHIEVQILADNSGNTIHLGERECTIQRRHQKLIEESPSVIVDGDFRKKLGSSAINAAKTVKYVGVGTVEFLVDKNLNYYFMEMNTRIQVEHPVTEMVSGVDLVKQQIRMHAGKSFPSFLEKFHLRGHAIECRINAEDPANDFVPSPMEITSFHMPGGKGVRVDSHAYAGYQI
>MP0315_megahit_299911_942-1421
VEHPVTEMVSGCDLIKQQIRMHSGKSFPKYLNNLLLRGHSIECRINAEDPNNGFIPSPMKIDSFHMPGGKGVRIDSHVYAGYQIPPYYDSMIGKLIVHASDRANAINRMERALEETIVEGPKTTIPFHQAIMKDKKFRSGDFDTSFLESFEFKNEDNRG*
>MP0315_megahit_304685_399-752
RGHAIECRINAEDPSKNFQPSPGTIGMCHLPSGFRTRVDGAIYQGYKVTPYYDSMICKLICHGRNRTEAIQRMRRSLDEFVIEGITTTIDLHKKLLNHKKFIDSNFNVTWLDQEKII*
>MP0315_megahit_307331_2427-3800
MFEKVLIANRGEIALRIIRACHELGVQTVAVYSEADRESLHVRFADEDVCIGEAPPVDSYLNIPRIIAAAEVTGAEAIHPGYGFLSENAEFSEICAQSGLEFIGPTPEQISSMGDKCRARQKMKDVGVPTIPGSDSVVSDVDEARELAKEIGFPIMIKASAGGGGKGIRIVEDPEHFLNLLNAAQAEAKASFSDGGVYLERCIQHPRHVEIQVFGDAEGRVVHLGERECSIQRRHQKLVEEAPSPALSPELRQEMGEAAILAARSIDYVGAGTVEFLLDEDGSFYFLEMNTRIQVEHAVTEVTTGFDLVKEQIRVAAGEALAFPTNGLVNLHQRGHAIEFRVNAEDPDRNFIPGSGKITTFHPPGGPGIRIDTHVYAGYNVPPYYDSLLAKLIVSGATREEAILRARHSLEQFIIEGIPTTLPFLRRILEDDAFLEGDIDTSFVARMLGETDGRVEA*
>MP0315_megahit_308345_1-561
TVKYVGVGTVEFLVDKNLNYYFMEMNTRIQVEHPVTEMVSGVDLIKQQLRMHAGKSFPSFLEKFHLRGHAIECRINAEDPANNFIPSPMEITSFHMPGGKGVRVDSHAYAGYQIPTYYDSMIGKLIVSASSRERAIIRMERALEECIIEGPKTTIPFHQAIMRDEQFKSGNFDTSYLENFHFSVAD*
>MP0315_megahit_309039_349-831
QVEHPVTEMVSGCDLIKQQIRMHSGKSFPEYLNNLRLRGHSIECRINAEDPNNGFIPSPLKIDSFHMPGGKGVRIDSHVYAGYQIPPYYDSMIGKLIVHASDRANAINRMERALEETIVEGPKTTIPFHQAIMKDKKFRSGDFDTSFLESFKYKNEDNRV*
>MP0315_megahit_309219_197-505
MLDKVVIANRGEIALRILRACHELGIKTVAVHSTADSNLKHVLLADESVCIGPPESVNSYLDVPSIISAAEVTDAMAIHPGYGFLSENGDFAEKVEESGYIFI
>MP0315_megahit_309370_1-348
HVIECRINAEDPSNNFQPSPGTISVCHQPSGFRTRVDGAIFQGCKITPYYDSLICKLICQGRNRSEAIQRLLRSLDEFVIEGIATTIDLHKKILNHKKFINSDFDVNWLAKESFY*
>MP0315_megahit_310130_142-717
MFKKILIANRGEIAVRIIRACKELNIPTVAIHSDVDKDAMHVRLAEESICIGSHKPQNSYLNIAAIMTAVDVTGADAVHPGYGFLSENYHFAEIVNKSNIKFIGPSAEIMKKMGNKIEAKRIAKKFGLPVIEGSDGNINSLEEAKKICSSIGYPILIKASAGGGGKGMKLVKNENELNDSLSLTKLEAKTYF
>MP0315_megahit_312370_2-952
FFFMEVNTRIQVEHRVTEMAYQLQFSNPDNPEDTFVVNSLVAAMLLINCYGEKLSRPKRLPRFVSGVEARLNTTNPALKPHAGGVLRAWSAATENEIRDDQGIGISNPDTGLLQPYNLAGAYDSNVALSITHGISRRESFEKLTEILRCMEVRGHDLHLNVDFHYGLLHWLLGNDPMLKPNTRFVSSYLALAGKLKNFCDQINLDLAWKIQRDQVQKNYGSDGLQIYDQKITLILRPLKKLLNKTHLLMGWLSFQKSKNLHSKLSTFQNPVQTLADLYHFLRLEQHSGVPPSEQIWSNDQKLLETASAFYSELKTRF
>MP0315_megahit_314911_2-1288
FKELYADRITSNPVKFPGFRDAIEQALENGVTPCGVVTGLATFTGEENSENGSAKKQKTKKQKATYRVGLVVSNVEFQAGAFDMASCEKVCRLLDDCARLKLPVIFFISSAGMQTKEGVGSLFSMSIINERITRFVKDLDLPVLCFGFRDCTGGAQASFVTHLLARTYYLSGSQIPFAGQLVVESHLPVHSTLSNYLSTNPGTMDGLVKNPFDTDIDEKLLEIDPQIPVAKFSVEEIISRVLSGEYQLSIEDEVQAYSTQENLHVGEIQRVLIHARGCTAARLILGAQDAGMEVVLVASDPDMESYPATLLKKEDRLVCIGGNTPQESYLNGMSVIRIAEQEEVDAIHPGIGFLSESPHYARICREHGFNFIGPRVANMDRMGNKSNAIATAKNLKIPVVPGSDGALMDPAQAMVVASEIGFPVLIKAA
>MP0315_megahit_319663_3-485
MLDKVLIANRGEIALRILRACKELGIKTVAVHSTADKNLKHVLLADESICIGKASATESYLNIPRIIAAAEVTNSIAIHPGYGFLAENADFAEAVEKSGFIFIGPKAETINLMGDKVSAINAMKKAGVPCVPGSDGPLTDDVERNKAIAKRIGYPIIVKAA
>MP0315_megahit_320783_311-1276
MFKKILIANRGEIALRIIRACHELGIKSVAVYSSADEYSLHVKFADEAVCIGPPPAKESYLNIPRIIAAGEITNADAIHPGYGFLAENAEFSQICAENNYTFIGPKPNIIRAMGDKVRAKDTMKQAGVPIIPGSDRALKDAAEAKELANKMGYPVMLKASAGGGGRGMRLVHEEAKVEEAYSTAQQEAVNGFNNGEIYLEQFVENPRHIEIQILADSNGNVVSLGERECSIQRRHQKLIEESPSAIVDEDLRKRMGKAAIAGAKTVKYVGVGTVEFLLDNNKDFYFMEMNTRIQVEHPVTEMVSGCDLIKQQIRMHSGKSFP
>MP0317_megahit_247_2-538
GLATFEFLRDSSGEFNFLEVNPRVQVEHTVTEMLTGHDLVSLGIRVASGESLPLSQDDIHLSGHAIQCRINAEDPRRFSPSPGRLWDCHFPAGFGVRVDTHAHVGYEMPGCFDSLLAKLIVWGPDRERAISSMRSALAETTLIGVETVIPLHQAIMDESDFQAQRVTIAYLDEHPNLL*
>MP0317_megahit_715_419-526
MPFKKVLVANRGEIAIRIIRALKDLGIQSVAVYSEV
>MP0317_megahit_997_3-533
LDEKGELLFVPDPGHVTEVYFPEKSNVRVIQTITSGSVVSPFYDSLVAQIICWGRSRSDAITRLVDYLKRVRIHGVSTNLALNRAILQDASFKKGSSSTGFLADFFKRIDSQKLLSESLNDSGSLNKSVDKKSIKMEGSDELKVLSPQMGGFYRAPSQDDEPFVSEGQIIDVNQTLC
>MP0317_megahit_2244_400-561
EAINKLKSALNEYVIEGVKTTIPLHKRILNDVDFTKGEYDIRWLEKLLKNNGK*
>MP0317_megahit_3995_2-586
LEIATVAVYSTADRGALHVQLADESVCIGPPSPTKSYLNIPAIVSAGLAFGADAVHPGYGFLSENGDFAEACQRSGLVFVGPRVRNIRLMGDKPRARRIMERAGVPVLSGTSSGITDAKEAQAVAAQVGFPVLIKAAGGGGGRGLRIVHKSDDLAALFAVAQEEAENAFGNGTLYVEKYLERARHIEFQIIADKH
>MP0317_megahit_16936_295-525
TFSGVKTNRDYLRRILKHPKFKEGDIHTHFIKDYEADLGKVEKNDDEKALLIAAALVGELPDYNGAWTGISNFRNV*
>MP0317_megahit_26378_2-610
PDMPVARYSVNDVLERVLEGYVSAARMAPLTAEDEVSQKKYGKIDKVMVHARGCTAVKLIRKAQENDIKVVLIQSDPDMESVPVDMLGPQDRVVCIGGNTPDESYLNAKSVLRIAHHEGVDALHPGIGFLSESSQFAALCGNHDINFVGPPVSSMETMGNKSNAINTAMRVNVPVVPGSHGILTSSANAASVADEIGYPVLLK
>MP0317_megahit_28453_823-1386
AGKKVNYVGVGTVEFLVDKNLNYYFMEMNTRIQVEHPVTEMVTGIDLIKQQIRMHAGKKCPEFFKQFHLRGHSIECRINAEDPSNNFSPSPKKITSFHMPGGKGVRVDSHAYAGYEIPPYYDSMIGKLIVHANNRERAIKRMIQALEECIIEGPETTIPFHEAIMKDKAFQSGEFDTSFLDNFQYNF*
>MP0317_megahit_28666_1-273
MIDKLVIANRGEIALRILRACRELGIRTVALHSEVDRESKPVRLADESVCIGPGPASESYLNIPAVIAAAEVTDATAIHPGYGFLAENADF
>MP0317_megahit_29117_32-829
FGVRSLYLERYLTEVRHIEIQVFGDGRGQAIALGERDCSLQRRYQKLIEESPSPVVSSGIREAMSKNAVALARDIHYRGSGTVEYLFDPLEEQYYFIEMNTRIQVEHPVTEVRFGIDLVEAQIKIAMGYSLSEVFELSQPTGHAIEFRINAEDSDNDFRPSPGQIECWSLPRMNGVRCDHAVYPGYQVPPYYDSLIAKVVVHAPSRPDALVKAKQFFCGFVCTGISTTQAFHQWVLEQPDFVAGQYDTNWLDRNLNSDSEGKTIV*
>MP0317_megahit_31190_3-1514
KVLVANRGEIAIRIMRACREMGFASVAVYSECDRGAPHVIYADEAYAIGASEPQESYLCADKMLEVAERADVWAVHPGYGFLSENGEFAASVRAAGRVFVGPSADAIALMGGKVAARETAVAAGVSVVPGTGAPVDPAISHDAMIALASTIGYPLLVKAVAGGGGKGMRLVSEPSAIATAITAARSEARSAFGDDAVYLERQLQSPRHIEIQILADEYGTVVPFVERECSIQRRYQKLVEESPAFGMSLQRRTAMADAAVSIAKAVGYTNAGTVEFLVDESDAFYFLEMNTRLQVEHGVTEAVTGIDLVRWQLRIAQGEKLDISPELTLTPAGHAIECRIYAEDPDASFLPSPGRIRGLQVPSGPGIREDSCAVVGGEVPVFYDPLISKVVAWGADRTHAIARMRRAMDEFRVQGIKTTIPFFQWLIRSGAFATGTIDTTFVDTTLVERDGQPFAEPSSEAEEVAVIGVAVHAFLESAWRERTENQETSSPWRQAARAAALRI*
>MP0317_megahit_31444_714-1127
MHVGEHFPENFQNFKLRGHAIECRINAEDPANNFIPFPGTITSLHFPGGKGVRVDSHAYAGYEIPTQYDSMIGKLIVYASSRERAINRMQRALEETIIEGPKTTIPFHQAIMKDESFRSGEFDTSFLETFEYNPNKD*
>MP0317_megahit_34106_635-727
MAMLEKVLIANRGEIALRILRACKELGIKTV
>MP0317_megahit_36746_3-491
MLNKIKSVMIANRGEISLRIIRACQELGVKSVAIYSEADKNTLPVKLADSTVCIGPAPAQASYQNQEAIISAALAFGVDAIHPGYGFLSEKADFAKKCEDNGIIFIGPSAEIISKMGDKIEARKIAASASVPTIPGSDGAVSEFKKALEIAESIGFPLLIKAS
>MP0317_megahit_37633_931-1269
IECRINAEDPFNDFMPNPGRIHNLHLPGGHGIRIDTHVYSGYVIPPNYDSLIAKLITTAQTREEAITKMERALDEFIIEGIKTTIPFHQKVMSHPDFRSGKYTTKFMDTFEM*
>MP0317_megahit_37828_1589-2101
IDKQFYFIEMNTRVQVEHPVSEMITGIDIIKEQIKIADNQALNIKQEDIVLSGHAIECRLNAEDPENGFSPCPGTISYYRPPGGFGIRMDSHLESGYTIPPYYDSMIGKLICWGANRNEAIIRMTRALSEMKVEGIKTTAQFHSKLINSGQFKSGNFNTVFVASLLEKQH*
>MP0317_megahit_40668_50-538
MKKFSRILIANRGEIALRILRACRELGIESVIVYSEADKDAGYIALADRSVCIGPGPSQQSYLEISKIISAAEIMDVDAIHPGYGFLAENVQFAEICESCGIEFIGPGVEAIRFLGDKGKARELARKEGVPCVPGSAGILDNEDEALDIAQEIGYPVIIKAVA
>MP0317_megahit_42458_2-1252
GGGKGIQVVESADRIHALFHQISTEAKAAFGNGDVYLEKYVTSLRHIEVQVLRDSQGNTKILGLRDCSVQRNNQKIFEESGSTMLPRELEQGAYDYAEKLADAVDYVGAGTVEFIFDLDNMAIYFMEMNTRLQVEHPVTELVSGIDIVSTQFRIAEGGDIADLKPDHKGYAIEVRINAEKAVFKGDDVEFVPTPGTIRECVLPKYDHIELISMAAAGKQVSPFYDSMVAQIICYGEDRNDTIAKLRKYLDEVKITGVCTNIPLLKRVLDDNVFVDGVYDTTYLPKFLDRIDLDALIKDIEDAADMNADAVDASQLKIEGSDELKVLSPSTSIFYGSSSPSEPAFVKEGDVIDVSQTLCLMEAMKMFTPLSLKQFNRAGSQLYPAKQKFKVTRVMNTDGQQVNQGDLLFVVKPMAEA*
>MP0317_megahit_43424_3-494
FYFIEMNARLQVEHPVTEMITGIDIVKEQMNIASGKKLSFSQSDVNMQGHAIECRINAEDPKSFLPSPGLISLWHPPGGPGIRTDSHVYTGYEVPPFYDSMIGKIIAHGNNRHTALSRMKTALSEMVIEGIKSNIPLHQEVLQHSAFEKGGTNIHYLEKRLGI*
>MP0317_megahit_43534_2-598
AIHPGYGFLSENADFAERLEKSGFVFIGPRADTMRLMGNKLSAIQAMRKAGIPCVPGSGRPLGDDAKENAALAREIGYPVIIKASGGGGGRGMRVVHGEPSLRNAIGLARREAARAFSDDSVYLEKFLEHPRHIEFQILADTHGNAIHLGERDCSMQRRYQKIIEEAPAPEIDEPLRKAMGERCAEASRKVGYSGAGTF
>MP0317_megahit_43954_2-640
GGGGRGMQVVHSEAALLKAVQITQTEAKNAFGDPTVYLEKFLETPRHVEVQVLADMHGNVIHLGDRDCSMQRRNQKVIEEAPAPNINPESRERTLKACVDACKEIGYVGAGTFEFLYQDGEFYFIEMNTRVQVEHPVSEMVTGVDIVREQLRIASGLPLQYSQDEIHISGHAIECRINAEDPQTFVPSPGKVKHFHAPGGNGIRVDSHLYSGY
>MP0317_megahit_44437_895-2001
MFKKILIANRGEIALRVIHACRELGIKTVAVYSDADEHSLHVRFADEAVCIGPARSIDSYLSVPAVISAAEITGADALHPGYGFLSESAFLAEACESCRIKFIGPDQTVMRLMGDKARARRAMKKAGVKVLPGSEGPVEGLEKAQTLAKKLGFPLIIKATAGGGGRGLRVVRSFPELEGAFQTAQHEAEVAFGFRDVYIETFVEAPRHIEVQVLADQHGHVIHLGERECSIQRRHQKLLEEAPSVALTNRVRKKLGKMVVHAAKAVQYQNAGTFEFLLDGKRNFYFIEANTRLQVEHPVTEMITGIDIVKEQIRIAAGERLGFQQSGVKFDGHSIECRINAEDPDTFVPSPGVIETFSFLGGPGIRLDT
>MP0317_megahit_44947_1-669
GPSQQSYLDISRIIAAAEVEDVDAIHPGYGFLAENVQFAEICKSSHIEFIGPGVEAIAFLGDKGKARELAREVGVPCVPGSTGILENEDEALKVAQEIGYPVIVKAVAGGGGRGMRVAHNDITLKNGYSQAKIEAETAFNNSDVYLEKYMEKPRHVEIQILADNHGEVVHLGERDCSLQRRHQKLIEESPSPGLPPEVRDEMGIAAKKLVKAAGYTNAGTVEF
>MP0317_megahit_45961_1-723
MKVLIANRGEIAVRVMRACHEHEVATVAVYADCDRRSPHVRYAGQAVALGANEPAHSYLCVDKIISAARETGADAIHPGYGFLAENASFARAVADARLTFIGPSAEVIDLMGGKVAARVAAAKAKFPTVPGTEEAVSEDASESELQSVGDAVGYPLFVKAVAGGGGKGMRLVRTADLLLRSIESARSEATSAFGNGAVYLERCIERGRHIEVQVLADNHGTVVPFVERECSIQRRHQKVIE
>MP0317_megahit_46106_569-871
FIPSPGKITRFHPAGGLGIRWDSHIYADYTVPPHYDSMIGKLICYGENRDVAIARSRNALNELVIDGIKTNTPLHKKILADENFQNGGTNIHYLEKKLGL*
>MP0317_megahit_47676_95-658
MLDKVVIANRAEIALRIERACKELGIKTVAVHSTADANQKHVLLADETVCIGPPSSIDSYLNVPAIISAAEVTDAIAIHPGYGFLAENADFAEQVASSGFTFVGPPPEVIRLLGDKVSAIRIMKKAGVSTVPSSDGPLEDDPDENIRIAQDIGYPVIIKATGGGGGRGMRAVHTEASLLNAITVTQAE
>MP0317_megahit_47829_1-513
EPLAGYLDPRRIVNLARETGCDAIHPGYGFLSENANFASIVEEHGFTFIGPTPAHISMMGDKVQAKQAMQKLGVPVVPGSSGALRDIAEFAAAAESIGYPVLVKAVSGGGGRGMKRVERQEELAEAVAMASAEAQAAFGDSSLYLEKLIDSPRHVEVQVLADQHGAVVHLG
>MP0317_megahit_51724_2-1291
MIKKLLIANRGEIALRILRACRELDIDTVAVYSEADRDQMHVKMADESICIGPAEPNKSYLNIPAIISSMELSGADGVHPGYGFLAENGDFAEQVEKSGFQFAGPSSDVIRIMGNKITAKKFAKDVGLPILPDSNGPVSSNSKKQAEEIGYPIIIKAASGGGGRGIRIVNSEEELENKLEITKSEAMAAFGDSTIYLEKYLLQPRHIEVQVLSDRFGNFLHLGDRDCSMQRRHQKVIEEAPAIGIPLEIKEEIFLKCLDACKQLQYVGAGTFEFLYEDEKFYFIEMNTRLQVEHTVTESITGLDIVKLQLRIARNEELSIKQKDITFSGHAIECRINAEHPRSFIPSAGKITDYHAPGGIGVRVDSHIYNNYTVPPFYDSLIAKVICIANDREDSRIRLVRALDEMYVSGIDTNLDMHRDIVVDENFIQG
>MP0317_megahit_52004_191-652
CGLDLVREMIRLAAGAPLGFGQSDIRFSGHAIECRITAENPDTFLPSPGRVGVYHAPGGLGVRVDSGLFSGYTVPPHYDSLIAKLIVHGANRNECLMRLRRALSEYVIDGLETIIPLHQRLMNEADFVDGNYDIHWLERFVESGQGGDKGEDG*
>MP0317_megahit_52426_175-792
EETPSPFMTKKLRKEMGEAAIKAAEVVKYEGVGTVEFLVDKHRNFYFMEMNTRIQVEHPITEEVINYDLVREQIKVAAGIPISGKNHEPQLHAIECRINAEDPFNDFRPSPGRITNFHTSGGHGIRIDTHVYANYVIPSFYDSLIVKLIAVAQTREEAISKMERALEEFIIEGVKTTIPFHQALMKDENFRKGNYTTKFMEDFDL*
>MP0317_megahit_53749_1-717
IEVQILADNEGHTVHFGERECSVQRRHQKIIEEAPSPAITPELREAMGSAAVSAAEAVGYRNAGTVEFLFKDGEFWFLEMNTRLQVEHGVTELVYGVDLVKWQLRIAAGERLTLQQADIMPRGHAIECRVYAEDPARNFLPSPGHIRRLHEPVGPGIRIDSGITEGQQIGSDYDPLLAKLLAHDASRDDTLDRMTQALGDYVILGPTTNIAHLKAILRHNAFRAGDLDTHFIETHFGDW
>MP0317_megahit_53819_1-504
ARAGGGGRGMRIVEQEAAFNSAFIQAFREAEATFTDGAIYIERFFPAVRHIEIQVIGDGQGNSLEFDERDCSVQRRHQKLVEESPSPVVSKDLRRQLLEAAAKLTQGIGYEGAGTIEFIFDTATGHFFFIEMNTRIQVEHPVTEIRTGLDLIEIQFDVALGKPLPKLD
>MP0317_megahit_54823_1863-3200
MFEKILIANRGEVALRIYRACKEMGIKTVAVHSEADSKAMHVRLADESVCIGPSQSKKSYLNPAAILSAASITNADAIHPGVGFLSESAKFARIVEEHGITFIGPAYEHMKTMGNKIKAKEKMRELGLAVVPGSDEPIKSEDNAIKISKEIGYPVLIKASMGGGGKGLKIARNENELKKALPAARSEAEASFDNDEVYIEKFLSKPRHIEIQILADKQNNVIHLAERDCSIQRQRQKILEEAPSPALNENTRKQICESVVEVIKKLGYFSAGTVEFLYQNGAFYFMEMNTRLQVEHSVSEMISGIDIVRAQIRVANNDALGIEQKEVKISGHAIECRINAEDPVSFKPSPGLVTEFHSPGGLDVRVDSALYTGYDVPPFYDSLIAKLIVKGRNRNACIMRLKRALEELVIDGIRVNTPLHQKIVNNPSFINGAYDIHWLEDYLNK*
>MP0317_megahit_56180_2-520
PGYGFLAENADFSRICTDNGFAFIGPTPEIINAMGDKANAKETMKAAGVTVIPGSDGILSGPNEAKKLANEMGYPVMLKASAGGGGKGIRLVREPNELEKMYTTASNEAKKAFNNGDMYIEKFVANPRHIEVQILADEHGNCVHLGERECSIQRRHQKLVEESPSPAVTEEVR
>MP0317_megahit_56744_510-740
LYTGYTVPPHYDSLIGKLITWGADREIALTRMRNALDELLVEGIKTNIDLQKDLVRDSYFRQGGVNIHYLEKKLSS*
>MP0317_megahit_60269_171-635
MFKKVLIANRGEIALRIIRACRDLGIKTVAVFSTADRDSLHVKHADESYCIGNPAPSDSYLKRANIITIAELTNTDAIHPGAGFLAEDAQFAEICEAHKITFIGPSVENLMTMGDKVEAREAMSKAGLKLVPGSRNTRQGIRRSRKRGIVENDKD
>MP0317_megahit_61639_3-689
LDGKAILEAARTTGAEAIHPGYGFLAENVQFAEICKSCHIEFIGPGVEAISFLGDKGKARELARKVGVPCVPGSTGILNNEDEALDIAREIGYPVIVKAVAGGGGRGMRVAHNDISLQNGYAQARTEAETVFNNPDVYLEKYVEKPRHVEIQILADVHGEVVHLGERDCSLQRRHQKLIEESPSPGLPPEVRDQMGDAAKKLVQAAGYTNAGTVEFIVDRDFNFYFIEV
>MP0317_megahit_61693_2-661
IIHLGERDCSIQRRHQKLVEETPSPAVNDALRQKMGKMAIKGAKAVDYVGVGTIEFLMDMNKNFYFMEMNTRIQVEHPVTEMVTGMDLIKQQIRMHAGETCPEYRQDYKLRGHSIECRINAEDPENGFIPSPGKITSFHMPGGKGVRVDSHAYAGYEIPNYYDSMIGKLIVHAKNRSQAIIRMQRALEETIIVGPKTTIPYHQAIMEDDNYKSGEFNTGF
>MP0317_megahit_63198_2-577
KIVREEKELENSLVQARREALSAFGNDSVYLEKLLEGPRHIEFQILGDNFGHLIHLGERDCSLQRRHQKILEEAGFTAIDTGLRDKIGTQVCEALSKLGYRNAGTVEFLFDGKDFYFIEMNTRLQVEHPVTELVTGIDIVQEQIKIAYGQPLSFKQKDVMFNGHSIECRINAEDPNDFSPSPGRVTDYHAPG
>MP0317_megahit_63249_3-446
MLDKIVIANRGEIALRILRACREMEIKTVAVHSSVDSNLKHVLLADETVCIGPSHSNESYLNMPSIISAAEVTDSVAIHPGYGFLSENADFAERVESSGFIFIGPKYESIKLMGNKVSAIKAMKKVGIPTIPGSNGSLSNNTEKNLQL
>MP0317_megahit_63492_2-616
TVAVHSTADSEAMHVRLADESVCIGPPAPLDSYLNIPAIIAAAELTGATAIHPGYGFLSENAEFARIIEAHSLTLIGPKAQHIAMMGDKVAARQAFDEFDIPLVPGSEGAVDSLFCASRVAGELGYPVLVKAAAGGGGRGMQVASNKVELEGKFSMARREALEAFGNGQVYIEKYLPNPRHIELQIMADSFGNVVHFGERDCSIQ
>MP0317_megahit_64134_1-462
EHPVTEMITGIDLVYEQIRVAAGEPLSYGQDDIHFKGHAIECRINAESPIDFRPGPGQVTEYHPPGGGGVRIDSALYAGYKVPPFYDSMIGKLIVHGSNRNECLMRLRRSLEEFVVGGIETTLPLHQRLVNEPDFINANYDIHWLERLMDDSQ*
>MP0317_megahit_65585_2-703
MFKKILIANRGEIALRVIRACHELGVKTVAVYSTEDELSLHVKFADEAVCIGPPPSSESYLNIPKIITAGEITNADAIHPGYGFLAESSEFSRVCEKNDFNFLGPTPEIIEAMGDKVKAKGTMKAVGVPVIPGWDNILSDSDEAMKLANDIGYPVMLKATAGGGGRGMRLVKDADEIEKMYTIAQHEALTAFGNGDLYIEKLIENPRHIEVQILADINGNVIHLGERECSIQRR
>MP0317_megahit_67006_2-142
MFKKVLIANRGEIALRINRACHEMGIKTVAVHSKIDERAMHVRLADE
>MP0317_megahit_71538_1-756
GDVYIEKWIRDARHIEVQVLGDHRGNLVHLGERECSIQRKRQKLVEEAPSPSISNKVRQEILKVAVKAARSVGYVNVGTIEFIVDEKDQFYFLEMNSRIQVEHTISEMVTSRDLVKEQIRLAAGEPLGYGQSSIDFSGHAIECRINAEDPDNDFSPSPGKINRCLFPGGIGIRLDTHIYSGYVVSPYYDSLIGKLIAYGKDRSESIARMRRALAEFEIDGIHTTIPLHTRILRNSRFLKADIYTNFLESRI*
>MP0317_megahit_72387_3-1271
MFKKILIANRGEIALRIIRACREMGIETVAVHSTADTTSMAVRLADESVCIGPPQGKDSYLNIPAILSAAALTGADAIHPGYGFLSENAQFARMVEEHGFAFIGPTPEHIEKMGDKVTAKQTVKELGLPVVPGSDGGVNTAEEGHKIASDMGFPVIIKAASGGGGKGMQVVREEGEFIESFTRARQEAKANFGDDTVYIEKFLGNPRHIEIQVFGDTHGNAIHLGERDCSIQRRHQKLVEEGPSPVLSAKLRDEIGELAAETIRRMGYRGAGTIEFLYEDEKFYFMEMNTRIQVEHPVTEMITGIDLIAEQIRIAAGEELSIKTPPRFRGHAIEIRINAEDPDTFIPSPGKISQFHAPGGLGVRFDSAIYSGYSIPPYYDSMIGKLIVHGRNREECIRRLRRAIRETIVDGVKTTLPLHDWIL
>MP0317_megahit_74307_1-411
MFKKILIANRGEIALRVIRTCKEMGIKTVAVYSKADADSLHVRFADEAVCIGPAPSAESYLKISNIIAAAEITNTDAIHPGYGFLSENANFSKICTENGIKFIGASPKMIKNMGDKASAKETMKKAGVPTIPGSKGI
>MP0317_megahit_74878_108-509
FPMMSGNGFQHRGHAIEFRINAEDPERDFAPAPGTIQTFHPPGGPGVRLDTHVYAGYKVPPHYDSLIAKLIVSGATRAEAIVRARHVLDHFTIEGIPTTLPFLRRIVDDDAFVRGDVDTGFVERMMSEDQADA*
>MP0317_megahit_75004_1-777
ADSEAMHVRLADESVCIGPPPARESYLNIPSIIAAAQLTGADAIHPGYGFLSENAEFARIIEAHRLTFIGPTSRHIEMMGDKVMARRSLAQLGVPLVPGSAGTVDTLEVAEGLAREIGYPILVKAVAGGGGRGMKVALDASQLETQLLMAKREALESFGNEQVYIEKYLPSPRHIELQIVADMHGNVVHLGERDCSIQRRHQKVLEEAPSPILNNTIRDEICLRAVNAIKKLGYLGAGTLEFLFQDGEFYFIEMNTRIQ
>MP0317_megahit_78669_1-267
TYAHAGCTVSPFYDSLVAKVVAHGRDRNEAIARLRRTLDMTVIEGIKTNIPLHQAILTDPGFVAAEFDTTFMERFQANRPRKGLAKAV*
>MP0317_megahit_79560_1-648
NVVHLGERDCSVQRRHQKLLEESPSPAINTELRKKMGNAAIAAAKSIGYEGAGTVEFLVDDDDNFYFMEMNTRIQVEHPVTEMVTGVDLIAERIKIASGANLEFNQDDIHLNGHAIECRINAEDPSHNFRPSPGKITGWLPPGGPGVRVDSHVYTGYEIPPFYDSLIGKLIVWGKDRNTAIKRMNRALNECAVTGIPTTINFHLTLLNKAKFKQGK
>MP0317_megahit_79718_3-470
MVEKVLIANRGEIALRIVRSCRELGIATVAVFSTVDKKALHVQLADEAVCVGDSLSNKSYLNIPNILAAATSRGVDAIHPGYGFLAENDKFAEMCNDHGIVFIGPSPKAIRSMGDKSTAKETMEAVGVPTVPGSKGLLSNVDEAYKLADDIGYPVI
>MP0317_megahit_79944_2-931
KKLAVELGFPVMIKATAGGGGKGIRQVFSSKELEENIDEAKREALAGFGNSGIFLEKSINKARHIEVQVLSDGKHFLHFFERDCSLQRNKQKIWEESPAIGISEKTKTKIFDAAISLTKKIGYIGAGTVEFIYDSESENFFFLEMNTRIQVEHPVTEMVVGIDLIRLGLEIAEGKSLDIKQEEIKSRGHAIEIRINAEDPANQFFPSPGKILDFRAPDGPGTRFDSMLYLGYEIPPFYDSLIGKLIVWDENRDKAIKRLKRTIGELNICGIKTNIDMLRLLTEDKQIKAGPVNTNWLENWLKTNLNYLN*
>MP0317_megahit_80200_3330-4823
MFDTVLVANRGEIAVRIIRACREMGLISVAVYSDVDRLSPHVLEADKAAQIGLAPASESYLRGDHLIEVALSAGAGAIHPGYGFLAERASFAADVEKAGLVFIGPSPESIQAMGDKTEARRLMAEAGVPIIPGVLEPTSSPEEAADTARALGFPVLLKAVAGGGGKGMRVVSDAKDLPAAFEAASREAESAFGDGAIYVEKYLERPRHIEIQVLGDQSGAVVHLGERECSIQRRHQKLIEESPSPLLQAADREAMGLAAVQAARAVDYRGLGTVEFLYENGAFYFLEMNTRLQVEHPVTELVTGLDLVQWQIRVAAGEPLDFGQEDVSFSGHAIECRITSEDSDQGFLPVTGCIDRLETPSGPGVRWDGGIRAGSEIGLHYDPLLGKLIVHAASRTDAIARMKRALGELVIHGVDTSVPFHLRVMDESDFVKGDLTIAYLEDHAELLRPSDGDVRLLALVAALLEHGGWGHGGATPIKVLDGRKLSAWQTSGWPWQT*
>MP0317_megahit_80792_203-562
MFKKILVANRGEIALRVIRTCKEMGIKTVAVYSKADEDSLHVRFADEAVCVGPAPSVESYLKIPNIIAAAEITNADAIHPGYGFLAENANFSKICAENGIKFIGASPRMIKNMGDKASAK
>MP0317_megahit_81010_3-575
MKVLVANRGEIAVRIMRACRELGFQSVAVYSDCDRLAPHVRYADEAYEIGANEPAESYLNIDRLIDVAREADVTAVHPGYGFLSENAKFAAACRDANLTFIGPSADVIALMGGKVAARQAAQRAGVPVVPGTNTPLDPNLSDIEVKQIAREVGYPLFVKAVAGGGGRGMRVVREPEGLTSALREARSEAQT
>MP0317_megahit_84983_1046-1795
VYLERFLERPRHVELQVLSDAHGNTIHLGERDCSMQRRHQKVLEEARAIDIDVHRLEALRAACVDACGVLDYRGAGTFEFLYEDGQFFFIEMNTRIQVEHPVTEMVTGIDIVQAQIRVATGDSLGYRQRDVEIQGHAVECRINAEDPGSFLPCPGQITQYHPPGGPGIRVDSHVFNNYVVPPHYDSMIAKVIAHGANREQAMRRMSGALEEMVVDGITTNISLQQALVSDPAFRQGPLDIHYLERRYTR*
>MP0317_megahit_85458_1-843
IGASPKMIKNMGNKAAAKETMKKAGIPTIPGSKGIIKNFEACKKLAKEVTYPVMLKATAGGGGKGMRLVWEEENLQDTWDSARQESKAAFGNESMYMEKFIEDPRHIEIQIIGDSTGKACHLSERDCSIQRRHQKLVEETPSPFMTKKLRKQMGEAAIKAAETVKYEGVGTVEFLVDKHRNFYFMEMNTRIQVEHPITEEVINYDLVREQIKVAAGIAISGKNYEPQLCAIECRINAEDPYNDFLPSPGKITNFHTSGGHGIRVDTHVYANYTIPTFYDSM
>MP0317_megahit_88274_575-1576
MYNKILVANRGEIALRIIRACRELNIGTVAVYSKADELSLHTKFADEAICVGPAESSKSYLNIPALIAAAELTNADAIHPGYGFLAESSQFSKICDENGIEFIGPPPETIDAMGDKANAKDSMRKIGVPVIYGSDGIVESIEDAKIEAEKAGYPVMLKATAGGGGKGMRLVESEEHIENAFNTAQSEAEMSFNNGDLYLEKFIQKPRHIEVQILADKHGNVVALGERECSIQRRHQKLIEESPSPGVDEITRNKMYDAAIAGAKASNYVGAGTIEFLMDANNDFFFMEMNTRIQVEHPVTEMVIGADLIKYQILCHAGYPIPDWMKTMKIRGHA
>MP0317_megahit_88353_2493-4064
MATKPRPGYAWTMSEGLAIHRILVANRGEIAIRVIRACRDLGLESVAIYSEADREALHVRFATYAYPVGKATATDSYLNMDRVLQAAHATKADAIHPGYGFLSENSEFARRCEDEGLIFIGPTAKCMALVGDKARARQCAIDAGVPVVPGSPGPVESIEEARHFADKLGYPIMLKAAAGGGGKGMRLVEDDAELDRSFEAASSEALSAFGNGRIYVEKAIVAPRHVEIQILADLHGNQVHLGERECTLQRRHQKVLEEAPSPVVDSELREKMGAAALMVATQAEYSNAGTVEFLLDPDREFYFIEVNARLQVEHPVTELLTGVDLVAEQISLARGKKLSFGQKDIEFHGHAIECRIYAEDPDNDFAPSPGVVKALNIPGGPGIRDDSCLFEGYNVPIHYDPIVGKLIAWGSNRLTAIRRLQRALTEYKIRGVATTIPLFQRVLADSDFINANFDTGYLDRLLNGASEPADNITDDCDSITEVARLAAALHIFLNEEHKAYRPLKAPGSPWKIAGRTAALDREP*
>MP0317_megahit_89453_1-960
SEAQTAFGDEFVYLERQIIEPRHIEVQLLGDSHGAIVPFVERDCSIQRRYQKVVEESPAMFVTRELREQMATAAVALARSVGYVNAGTVEFLLDKAGKFYFLEMNTRLQVEHPVTEMITGVDLVHWQLHIAQGRQLTINPVETLTPRGHAIECRVYAEDPDNGFMPSPGTIRTLRTPSGPGIRDDSGVASGFEVPTWYDPLISKVITWGPDRVMAIARMRRAMDEYKVHGIKTTIPFFSWLLQSSAFHSGAFNTNFIDMMMAERNGKPLMEPTSEVEEVAVVGAALHAYLGKDAAAAKQRDKTSAWRRQAKVEALRVIS*
>MP0317_megahit_93672_3-611
MFKKILIANRGEIAMRLIGTCKEMGIQTVAVYSKADDESLHVRFADEAVCIGPANIAESYLKTSNIIAAAEITNADAIHPGYGFLSENSKFSKICDEHKIKFIGASPEMIDKMGDKSSAKETMKKAGIPTIPGSEGIVESLEDAQKISQKIGYPVMLKASAGGGGKGMRIVRKAKDLLKAWDQARQESKSAFGNDDMYIEKFI
>MP0317_megahit_95204_3-362
PQGHSLEVRICAEDPVSFLPSPGLLSDWSIPSGDGIRVESGVRAGDEVSSYFDPLIAKILIHADGRSAAIDKMLSTLRNARIEGIKTNVPFHIKALESERFQDGSYTTQLAAQLTAPPS*
>MP0317_megahit_97781_336-827
MFKKILIANRGEIAVRVIRACKEWGIQTVAVHSNVDKDSMHVRLADESVCIGSHQPVNSYLNIPAIMSAIELTNVEAVHPGYGFLSENSNFAKILEENKIKFIGPSSKLIKMMGDKIEAKKIAKKYGLPIIEGSEGGVSSSKQAKEISKKIGFPVLIKAAGGGG
>MP0317_megahit_102011_269-1609
MLDKVVIANRGEIALRVLRACKELGIKTVAVHSTADRDLKHVLLADETICIGKPSATESYLDIPRIIAAAEVTDAVAIHPGYGFLSENADFADQVEQSGFVFIGPKGDTIRLMGDKVSAIEAMRKAGVPCVPGSDGPLTADSERNIQIAKRIGYPVIIKAAGGGGGRGMRVVRSEKELIDSIALTQQEAKQFFGNGMVYMEKFLENPRHIEVQVLADGQGNAVHLGERDCSMQRRHQKVVEEAPAPGITAEMRKFIGDRCTRACIEIGYRGAGTFEFLYENGEFYFIEMNTRIQVEHPVTEMVTGVDLIKEQLKIAAGQPLSFTQEDVVIRGHAIECRINAEDPETFIPSPGKITRFHPAGGLGIRWDSHIYADYTVPPHYDSMIGKLITYGENRDVAIARARNALNELVIDGIKTNTPLHKRILADENFKNGGTNIHYLEKKLGL*
>MP0317_megahit_112290_67-576
MFKKVLIASRGEIAVRIIRACKEWGIATVAVHSDVDYDSMHVRLADESVCIGSHQPQNSYLNIPAIMSAVDVTGSEAIHPGYGFLSENHKFAEIVEKHGIKFIGPKADIIKKMGNKVEARKIAKQNGLPVIEGSEGAVKNISDAKSICKKIGYPVLIKASGGGGGKGMKI
>MP0317_megahit_115346_2-934
MFKKILIANRGEIAIRIICACRELGIKTVAVHSEADEDSLHVRFADEAVCIGPGRSIDSYLNVPAVISAAEITGADAIHPGYGFLSESAYLAEVCEACHIRFIGPDPNVIRLMGDKARARRAMKKAGVPILPGSDGPVEDEKMAMAVADELGYPVMIKATNGGGGRGLRVVWSEQEFTQAFTMARREAETAFGVGEVYLEKFIEEPRHIEFQVLADQYGATVHLGERECSIQRRHQKLIEESPSVAITPRLRKKMGKIVVDAAKAVSYCNAGTFEFLLDKEGRYYFLEANTRLQVEHPVTEMVTGLDIVKQ
>MP0317_megahit_115631_1-945
RVLIANRGEIALRAVRACRVIELETVAVFSDADAVSPHVRAADRSVCIGASPSAQSYLAIPSLLHVAVETGCDAVYPGYGFLAENAAFAEACADNGLKFIGPSAEVIRTMGDKARARETARRFGVPVVPGSEGAFTSADEAAQAAKSIEFPLLLKARAGGGGRGMRIANDMAGFSEAFAQASRESEAAFGDGAIYLERFFPRVRHIEVQVLGDGRGNSLQMDERDCSIQRRHQKLVEESPSPVVDAALRARLLDVSGCLTRGLAYEGAGTVEFIFDETSGEFFFIEMNTRIQVEHPVTEMRTGLDLVEAQFKIAQ
>MP0317_megahit_115792_380-517
MFKKILIANRGEIAVRVIRTCKEMGIQTVAIYSEPDRTSPHVLLAD
>MP0317_megahit_118673_1310-2665
MFNKLLIANRGEIALRIIRACHELGVKTVAVYSEADRESLHVRFSDEDVCIGPAPAKDSYLNIPQIISAAEVTGAEAIHPGYGFLAENAEFSEICQRSDIVFVGPNPDQIRSMGDKATARWTMMELGVPTVPGSDGVISDLDEGEKVAAEIGFPVMIKASSGGGGKGMRIAPDAASFADMFQAAQTEAGAAFGDPDVYLEKCIVEPKHVEFQVFGDQYGRVVHLGERDCSIQRRHQKLIEEAPSPVLTPELREKMGEAAVKAAKGINYVGAGTVEFLVDSDGSFYFIEMNTRIQVEHPVTEVTTGLDLVKEQIHVAAGEPLSFPSEIPQVRGHAIEFRVNAEDAFLNFAPCPGLITIFHPPGGPGVRLDTHLYSGYQVPPQYDSLLAKLIVSGKDRDETIVRARHALESFVIEGIKTTIPFLHEITQNDKFVAGGVDTGFVDRFLAERAAD*
>MP0317_megahit_121629_3-608
SIDEAIKVAKKIGYPVILKAGSGGGGKGIRVIKNQKELLSNYTIVKQEVKNSFGNENIYLEKFFDNPRHIEVQIVADKQGNVVHLGERDCSIQRNKQKIIEETPSPTLSNSQRKKICNLVVKTIKKIGYESLGTVELLYKNQKFYFMEMNTRVQIEHTITERITGIDLIKQQIKIAAGQKINLNQKDVRFSGHSIQCRINAE
>MP0317_megahit_123057_1-507
DCSVQRSYQKLIEESAFALPQEIRHEVFDHSLRLIDEMDYVGAGTVEFIYDLKDRCVYFMEMNTRLQVEHPVSEMVTGVDLVKQQFGIASGESIAQLKPRNDGHAIEVRINAERVEITDSGELRFVPAPGEVTDFDFPEESHVRVIPAVQPNSVVSPHYDSLIAQVIVW
>MP0317_megahit_125599_3-893
MFKKILVANRGEIAVRIIRACKELSIPTVAIHSDVDKDAMHVRLAEESICIGSHKPQNSYLNAAAIMTAVDVTGSDAIHPGYGFLSEDYHFAEIANKNNIKFIGPSAEIMKKMGNKIEAKKIAKKLGLPVIEGSDGNIHSLDEAKKICSSIGYPILIKASAGGGGKGMKHVRNENELNDSLPLAKLEAKKYFGNDEVYVEKFFEKPRHIEVQILSDKTTTIHLGERDCSVQRKHQKLIEESPSPVLKETTRQDLLDKTVKMVSKLNYEGAGTVEFMYDNGKFFFLEMNTRIQVEHPV
>MP0317_megahit_126499_951-1142
MFQKILIANRGEIALRILRACRELRIKTVAIHSDVDETAMHVRMSDESICVGPASAQSSYLNIP
>MP0317_megahit_126590_2-793
VAVHSDVDKDSMHVRLADESVCIGSHQPANSYLNISSIMSAIELTNAEAVHPGYGFLSENANFAKILEENKIKFIGPSSKLIKMMGDKIEAKKIAKQHGLPVIEGSDGGVSDSKEAKKISNKIGFPVLIKAAGGGGGKGMKIVHSEKDIDLSYSAAKTEALKYFGNNEVYIEKFFQNPRHIEVQILSGKSRTVHLHERDCSVQRRHQKLIEETPSPILTDEIRKDLFEKTVNMVNKIGYEGAGTVEFIYEDGKFFFLEMNTRVQ
>MP0317_megahit_126704_3-581
CKKIGYPVLIKASGGGGGKGMKIVDEEEKLEELFSLARLEARKYFGNDEVYIEKYFKNPRHIEVQILSGKNRTVHLYERDCSIQRNHQKLIEETPSPMLDEKIRSDLLNKTVKMVEPLGYEGSGTVEYIYESGKFYFLEMNTRVQVEHPVTEVSTGIDIVKEQIGIAYSGDTALTQEDIEPRGHAIECRINAE
>MP0317_megahit_127014_1-723
HGNAIHLGERECSIQRRHQKLVEESPSPIVDEETRKLIGEAAVAGAKAVNYIGVGTIEFLMDKNKNFYFMEMNTRIQVEHPVTEMVTGVDLIKQQIKMHDGSECPANLQNFRLRGHSIECRINAEDPANNFMPFPGVITNFHMPGGKGVRVDSHAYSGYKIPTQYDSMIGKIIVHAKNRERAIIRMCRALEETIISGIKTTIPYQMAIMENEIFKSGDFDTSFLETFNYDSEKYAHKDEK*
>MP0317_megahit_127766_122-973
GGGKGMKVANKPEELEKLLPMARLEAKKYFNNDSVYIEKYFKNPRHIEVQILSGKNKTVHLNERDCSVQRNHQKLIEETPSPIIDEKIRSNLLEKTVKMAEKIGYEGAGTVEYIYEDGKFYFLEMNTRVQVEHPVTEVATGIDIVKQQIAIASTGNTDLDQNDVKARGHAIECRINAEDPSKNFQPSPGIISVCHQPSGFRTRVDGAIFQGCKITPYYDSLICKLICHGRNRTEAIQRMLRALDEFVIEGITTTIDLHKKILGHEKFISSDFDVNWLAKESFY*
>MP0317_megahit_129033_3-515
MFKKILVANRGEIAVRIIRACKEWGISTVAVHSDVDVDSMHVRLADESICIGGHQPQNSYLNVASLMSAAEVTGAEAIHPGYGFLSENSKFAEIVTKHGLKFIGPSSDLIKKMGDKIQARKIAKENGLPIIEGSEGDINSVEEAKKISEKIGYPVLIKAAGGGGGKGMKVA
>MP0317_megahit_129720_1-402
PLPNWMKAIKIRGHAIECRINAEDPENKFRPSPGKITSFHMPGGMGIRVDTHVYAGYEIPPNYDSMIAKLIVHAPSRKEAINRMIGALDECVIEGIKTIIPFQKQILSDANFQKGDFNTGFLDDFHYKPGEQN*
>MP0317_megahit_130124_3-203
MFKKILIANRGEIALRIVRTCRDLGIKTVAVHSLIDKDSMHVRLADEAVCIGKSSIKNSYLNSFAIL
>MP0317_megahit_131846_599-1207
RKRMGEAAVAGAKAVNYVGVGTVEFLLDINKDFYFMEMNTRIQVEHPITEMVTGADLIKEQIQMHAGDKFPEYLYNLKLRGHSIECRINAEDPDKGFIPSPMSITSFHMPGGKGVRVDSHAYAGYEIPSYYDSLIGKLIVHSPTREEAINLMERALEETIIEGPKTTIPFHQAIMKDEIFRSGEFDTSFLESFEYNKEEKEA*
>MP0317_megahit_132883_1-597
VTKHGIKFIGPSSDLIKKMGDKIEARKIAKENGLPIIEGSPGNVNSADEAKKISKEIGYPILIKAAAGGGGKGMKVVNKPQEMEELFSMAKLEAKKYFNNDQLYIEKYFENPRHIEVQILSGKNRTVHLNERDCSVQRKHQKLIEETPSPVIDKKIRSDLLNQTVKMVENIGYEGAGTVEYIYENGKFYFLEMNTRIQV
>MP0317_megahit_135247_1-981
QIYSFAGKLIDEIDYIGAGTVEFIYDLEENKVYFMEMNTRLQVEHPVSEMVSGVDLVRQQFEVTQGNSIGELDYKLNGHAIELRIIAEKVELDDEGELRFVPDPGHVTEVFFPEKANVRVIQSVVSGSVVSPFYDSLIAQIICWGKSRKGAINSLLDYLKQVKIHGVSTNLALNRAILRDASFQKGGFSTLYLTDFFAQADTKKLLREAKKNSGTTKNSLDQKAIMLEGSEELKVLSPQMGGFYRATSQDDEPFVSVGQIIDVNQTLCLLESMKVFTELALADYKSSDGDSLYTDKVKYKVTRVIAEDHNTVNQGDLLFVMLPVDA*
>MP0317_megahit_135742_608-1930
MFERVLVANRGAVARRIIRACNALDCESIAVYSDIDAGLPHVEEASRAERLPGYRPVDTYLNGENILAAARRAKADAVHPGYGFLAENPDFARSIEAAGMKFIGPAASWLERMGEKTQARQWMQENGFPVHAGSEVIRDQTMLTNAAATIGYPVMLKPTAGGGGIGMIVAENPESLTAAYATATSLAERTFGQSTVFLEKFLQGSRHVEVQLIGDGETLLALYERDCSVQRRHQKLIEESPAPAIERSDIDELSSRAVEALVGYDSLGTVETLYDQGRFGFLEMNTRLQVEHGVTEEVTGLDLVDLQIRIASGDRLSTLLPERPGIDGHALEARLYAEDPESMLPYPGHLSVFRVPDMAGVRIEASYREGNTVTPYYDPLLAKVIGKGATREAAIGRTLIALRAMEVKGVKTNATLLCRILESARFIEAKLDTAFLGDLL*
>MP0317_megahit_139066_140-544
MYKKILIANRGEIALRIIRACHELNLKSVAVYSTADEYSLHVKFADEAVCIGPPPSNESYLNIPRIIAAGQITNADAIHPGYGFLAENAEFSRICKDNGFDFIGPSGDIINAMGNKAQAKKTMVDAGVPIIPGNE
>MP0317_megahit_139595_987-1865
MFKKILIANRGEIALRVIRTCKEMGIKTVAVYSTADAESLHVRFADEAVCIGPAPSSESYLKIANIMAAAEITNADAIHPGYGFLSENARFSKICQEHDVKFIGASPDMISKMGDKATAKATMKAAGVPCVPGSDGIIEDFESCERIAEETGYPVMLKATAGGGGKGMRAVWSKDDLRKAWDSARQEAAASFGNDGMYMEKLIEEPRHIEIQVVGDSNGKACHLSERDCSVQRRHQKLTEETPSPFMTDELREKMGAAAVRAAEFIKYEGAGTVEFLVDKHRNFYFMEMNTRI
>MP0317_megahit_139897_357-752
SFPSFLENFHLRGHAIECRINAEDPANEFAPSPMEITSFHMPGGKGVRVDSHAYAGYKIPTYYDSMIGKLIVSASSRERAIIRMERALEECIIEGPKTTIPFHLAIMRDDQFKSGNFDTSYLENFHFSDAD*
>MP0317_megahit_142260_853-1767
MLEKIVIANRGEIALRILRACKELGIKTVATYSVADREQKHVYLADESVCIGPATSIDSYLNIPAVISAAEVTDAVGIHPGYGFLSENADFAERVEQSGFTFVGPKAETIRVMGDKVSAIKVMKKAGISCVPGSDGPLGDDSKQLMKTAKEIGYPVIIKAAGGGGGRGMRVVYSEATLLKSITLTRAEAASSFGNDIVYMEKFLEHPRHIEIQILADEHGNVIYLGERDCSMQRRHQKVIEEAPAPGLSEKTRKKIGELCVKACKTISYRGAGTFEFLYENEEFYFIEMNTRIQVEHPVTEMITG
>MP0317_megahit_143252_1245-1682
YDLIREQILVAAGVAISGKNYYPQLHSIECRINAEDPYNNFRPSPGKITNLHAPGGHGVRIDTHVYSGYSIVPNYDSMIAKLITTAQTREEAINKMKRALDEFVIEGIKTTIPFHRQLMDDPAYISGNYTTAFMDDFKMNPPVEE*
>MP0317_megahit_145470_3-278
MFEKVLVANRGEIAVRVIRACRELNIRTVAVYSEADSNSMHAQMADDAICIGGAASADSYLRIDRIIGAAEISDVDAIHPGYGFLSENAHFA
>MP0317_megahit_146868_1-510
GFIFVGPSPDTMRIMGDKISAIRAMKGAGVPCIPGSDGPLPEDADEVLRVASNIGYPVIIKASAGGGGKGMRAVHTEAALINAWQLTRSEAHAAFGNAEVYMERFLERPRHVEFQVLADTHGNVIHLGDRDCSMQRRHQKVLEEAPAPDIEQSLRESITERCVEACRTIE
>MP0317_megahit_147007_3-512
YENGKFYFLEMNTRIQVEHPITEVATGIDIVKQQIAIANTGNTDLTQEDVKARGHAIECRINAEDPSKNFQPSPGIISVCHQPSGFRTRVDGAIFQGCKITPYYDSLICKLICHGRNRTEAIQRMLRSLDEFVIEGITTTINLHKKILSHEKFLSSDFDVNWLVKEKFY*
>MP0317_megahit_147754_1-867
LVKEESEVIAAYKSANQESLKAFGNGDIYIEKFIENPRHIEVQILADTHGNAIHLGERECSIQRRHQKLIEESPSPIVDEETRKKIGETAVAGARAVNYVGVGTIEFLMDKQKNFYFMEMNTRIQVEHPVTEMVTGVDLIKQQIKMHAGSECPGVLNDFQLRGHAIECRINAEDPTNNFMPFPGEITSFHMPGGKGVRVDSHAYAGYVIPTHYDSMIGKIIVHAKNRDRAIIRMQRALEETIIGGPKTTIPYQMAIMKDETFKSGEFDTSFLETFNYDPEEESNKEED*
>MP0317_megahit_147883_3-917
IYIEKYLEQPHHIEVQVFADNDGNTVSLGERECSIQRRYQKIIEETPSPFIDDKLRLELSKTALHITESCDYSGAGTVEFLVDKHKNFYFLEMNTRLQVEHPITEMVNGIDLVKEQIRVAAREKLSFTQEDIISSGYAIECRIYAEDGFNNFAPSTGIITEIIFPHGLGVRMDEGIRVGQEITVYYDPLLGKLITWGKDRKTALQRMIRALKEFQIAGIETSIPFCLMVLQHNSFQEGNYSTHTLDTIKNELLEAVNIYKKEHNWAARIGAVQAHHKSQQTIITRKNQNKPNNWTVSGRMDELQ*
>MP0317_megahit_148827_1213-1701
FIEMNTRIQVEHPVTEMITGVDIVKEQLRVASGDPLNYKQADIKVRGHAIECRINAEDPETFLPSPGTIEHYHPPGGFGIRVDTHVYQGYKVPPYYDSMIGKLIAHAETRELALSRLSMALSEIVIDGIKTNIPLHQNLVQDTAFAAGGTDIHYLENKLGIK*
>MP0317_megahit_153263_285-551
QPSGFRTRVDGAIFQGCKITPYYDSLICKLICQGRDREEAIQRLQRSLSEFVIEGIATTINLHKKILSHKKFISSDFDVNWLVKESFY*
>MP0317_megahit_154285_254-1132
RTAHNDISLVKGYHTARSEAEKSFGNSGVYIEKFIENPHHIEFQILGDSKGNIIHLGERDCSIQRRNQKLIEETPSPLLEGKHKKLRPQMGKAAIKIAQAAEYTNAGTVEFIVDDKGKFYFLEVNKRIQVEHPITEEVTGIDLVKQQILVAMGEPLKLSQSDIKSTGHAIECRINAEDPWNDFRPSPGKIEMYYAPGGRGVRLDSHAYAGYTIPSQYDSMIAKLITYGTSRRDAMNKMNRALDEYIITGIKTTIPFEKAVLHDPEFCRGVYSTNFVEELLGGGRRELIQEKA*
>MP0317_megahit_156719_3-284
MYNKILVANRGEIALRIIRACRELNIKTVAVYSKADELSLHTKFANEAICVGPPESTKSYLNIPAIIAAAELTNADAIHPGYGFLAESSKFSNI
>MP0317_megahit_157126_1-381
DLTQEDIKARGHAIECRINAEDPSKNFLPSPGVINVCHQPSGFRTRVDGAIFQGCKITPYYDSLVCKLICHGRNRTEAIQRMLRALDEFVIDGITTTINLHKKILSHEKFISSDFDVNWLVKEKLY*
>MP0317_megahit_159874_3-647
MFKKILVANRGEIAVRIIRACKELNIPTVAIHSDVDSDSMHVRLADESICIGSHKPQNSYLNIGAIMSAADVTGADAIHPGYGFLSENYHFAEIVTKNKIKFIGPSAEVMKKMGDKIEAKKTAKKFGLPIIEGSEGNIKSLDEAKKIALNIGYPILIKAAAGGGGKGMKLVQKKEELDSALSLAKQEAKKYFSNEEVYIEKYFEKPRHIEVQILS
>MP0317_megahit_160146_450-647
HYDSMIGKLITFAETRAECISKMKRALEEYVIMGINTNLQLHQNIIQSDEFLSGKYDINYMSKFN*
>MP0317_megahit_162133_142-1125
IGVPVIYGSDGIVQSVQVAKDEAEKAGYPVMLKASAGGGGKGMRFVENEDQIENAFNSAQSEAEMSFNNGDLYLEKFIQKPRHIEVQILADKHGNVVSLGERECSIQRRHQKLIEESPSPGVTELTRKKMYDSAIAGAKASNYVGAGTIEFLLDSNNDFFFMEMNTRIQVEHPVTEMVIGADLIKYQILCHAGHPIPSWMNNMKTRGHAIECRINAEDPAHKFRPCPGTITSFHMPGGMGIRVDTHVYAGYTVPPNYDSMVAKLIVHAPTRAEAINRMIGALDECVFEGIKTIIPYQKQILENVDFQKGNMDTGFLDNFQFIQGEKD*
>MP0317_megahit_163128_1-627
NNPRHIEVQILSDKNKTIHLGERDCSVQRRYQKLIEETPSPILSVEMRKDLLSKAVKMVEKIGYEGAGTLEFIYENGKFYFLEMNTRIQVEHPVSEVVTGIDIVKEQISIAAKGYTTLNQTDVNSRGHAIECRINAEDPEKNFQPSPGIISVCHQPSGFRTRIDGAIFQGCKISPYYDSLICKLICHGRNRTEAIQRTLRSLDEFVIEG
>MP0317_megahit_163425_3-500
AVCIGPASSSESYLRISNIISAAEITNTDAIHPGYGFLSENAKFSKICDEHNIKFIGASAEMILKMGDKSNAKTTMLKAGVPCVPGSEGIIKDLKECETIAKSVGYPVMLKASAGGGGKGMRAVWNKKQLKEAWNSAKQESKAAFGNDDMYMEKLIEEPRHIEIQI
>MP0317_megahit_163868_1-642
LRQILSKTAVDISKSCEYLGAGTVEFLVDKHKNFYFLEMNTRLQVEHPITEMVNGVDLVQEQIRVAAGEKLSFSQKDVIPSGHAIECRIYAEDGFNNFAPSTGIITEMTFPHGLGVRMDEGIRVGQEITPYYDPLLGKLITWGNDRQTALRRMIRALGEFHIAGIETSIPFCLRVIQHKSFQEGKYSTHTLNAIKNELQKELTVNKKEQNLAAR
>MP0317_megahit_164474_396-689
MFKKILVANRGEIAVRIIRACKELNIPSVAVHSDVDSDSMHVRLADESICIGSHKPQNSYLNIGAIMSAVDVTGADAVHPGYGFLSENYHFAEIVTNS
>MP0317_megahit_166071_3-101
MLDKVLIANRGEIALRILRACKELGIKTVAVHS
>MP0317_megahit_168030_297-1040
IEKYFEKPRHIEVQILSDKNKTLHMGERDCSVQRKHQKLIEESPSPVLDEKTRQDLLNKTVNMVSKLNYEGAGTVEFMYDNGKFFFLEMNTRIQVEHPVSEIRGGIDIVKEQIKIASKGKTSLKQSDITFRGHVIECRINAEDPSKNFQPSPGTISVCHQPSGFRTRVDGAIFQGCKITPYYDSLICKLICQGRDREEAIQRIQRSLNEFVIEGITTTIDLHKKILKHKKFINSDFDVNWLVKESFY*
>MP0317_megahit_169436_1-120
EFVIEGITTTIELHKKLLTHKKFVDSDFNVSWLDNEKII*
>MP0317_megahit_169518_90-1280
MIKKILVANRGEIACRIIKACKEMQISAVAVYSDVDSESPHVLMADEAILIGPANPSESYLDFDKIVDAAKQTNSDAIHPGYGFLSENGDFAKYVNDSDLVFIGPDPDTIKLMGDKAESKKMMAEAGVPTIPGNDGELSGNVDAVARDIGYPLMVKAAAGGGGKGMRIVESPEELESAIEAASSEARNSFGNDTLILEKYLDQPRHLEVQILGDQQGNVIHLYERECSIQRRHQKIIEESPSPAINNKLRKMLGEAAVKAAKAVNYSNAGTVEFLFQDGKFYFLEMNTRIQVEHGVTEMVCGIDLVKWQIRIARGESLDMVQKDVKQRGHSIECRIYAEDPSRNFLPTPGIVRKMVLPEGSGIRNDVGVEEGQEVTSDYDPLLAKLVVWDSNRSDAI
>MP0317_megahit_169792_3-221
MFKKILVANRGEIAVRVIRACKEWGISTVAVHSDVDSDTMHVRLADESICIGSHQPQNSYLNISALMSAVDVT
>MP0317_megahit_169970_1-723
AKKIGYPIIIKAASGGGGRGMKVVNSESDLEESINITKTEAEIAFGDPTLYMEKFFASPRHIEVQVLADKFGKVLHLGERDCSLQRRHQKVIEEAPALGISDETKENIFEKCIEACKEINYVSAGTFEFLYEENKFYFIEMNTRIQVEHSVTESVTGFDLVKLQLRIARDEQLKIKQEDIKINGHAIECRINAEHHETFIPSPGKVIDYHAPGGIGVRIDSHLYNGYVVPPNYDSLIAKLI
>MP0317_megahit_170279_9-683
IHLGDRDCSMQRRHQKVLEEAPAPDIEQSLRESISERCVEACRTIEYRGLGTFEFLYENGQFFFIEMNTRVQVEHPVTETITGIDLVKEQILIAGGGPLRYTQDQVEFRGHAVECRINAEDPTTFMPSPGRITQYHPPGGPGIRVDSHVFNHYVVPPYYDSLIAKIISHGADRQQALHRMSGALQEMVVEGISTNIPLQQKVVGDPALHQQPQDIHYLERRHVN*
>MP0317_megahit_172994_1118-1618
GKFFFLEMNTRVQVEHPVTEVVTGIDIIKEQIYIAFYGETTLTQNDIKPRGHAIECRINAEDPSKNFQPSPGTIVMCHQPSGFRTRVDGSIYQGYKIPPYYDSMVCKLICHGRNRNEAIQRMMRSLDEFVIEGITTTIELHKKLLTHKKFIDSNFNVSWLDNEKII*
>MP0317_megahit_175901_361-504
MFKKILIANRGEIAVRIIRACKEWDIRTVAVHSDVDKDSMHVRLADES
>MP0317_megahit_177959_402-692
MIDKLVIANRGEIALRILRTCRELGIRTVALYSEADRDTQYVRLADESVCIGPAASIDSYLNIPAVIAAAEVTDAVAIHPGYGFLAENADFAERVEQ
>MP0317_megahit_178000_3-668
ERDCSVQRRHQKLIEETPSPILSNELRKNLFEQTVNMVSKIGYEGAGTVEFIYEDGNFFFLEMNTRVQVEHPVTEVVTGIDIIKEQIYIAFSGETALTQDDIKPRGHAIECRINAEDPSKNFQPSPGTITMCHQPSGFRTRVDGSIYQGYKITPYYDSMVCKLICHGRNRNEAIQRMLRSLDEFVIEGITTTIELHKKLLVQKKFKDSNFNVNWLDNEKII*
>MP0317_megahit_178097_377-751
NFHLRGHAIECRINAEDPANDFAPSPMEITSFHMPGGKGVRVDSHAYAGYQIPTYYDSMIGKLIVFSSSRERAIIRMERALEECIIEGPKTTIPFHQAIMRDKQFKSGNFDTSFLDNFHYSVAE*
>MP0317_megahit_179706_579-1919
MLDKVLIANRGEIALRVLRACKELGIKTVAAHSVADKELMHVRLSDESVCIGPSNPTDSYLNIPAIISAMEVTDAEAVHPGYGFLSENADFAEQVENSGFTFIGPKAETIRKMGDKVSAIEVMREAGVPTVPGSNGPLDDNKDRTLNLARGIGYPVIIKAAAGGGGRGMRVVHNEAALLKAIYVTQTEAKSFFGNGIVYLEKFLENPRHVEIQVLGDGLGDAIHLGERDCSLQRRHQKVLEEAPAPGIPIQARERVATTCIQACKNMRYRGAGTLEFLYQDENFYFIEMNTRVQVEHPVTEMVTGVDIVKEQLRIASGELLPISQADVSINGHAFECRINAEDPTTFLPCPGKVKLFHAPGGPGVRVDSHLYSGYSVPPFYDSLVAKLISYGETRDQALLRMQIALDEILIEGIRSNIPLLRELVRDTEFQEGGVNIHYLEQKLSS*
>MP0317_megahit_179798_2-559
MVSKLNYEGAGTVEFIYDNGKFFFLEMNTRIQVEHPVSEIRGGIDIVKEQIKIASKGKTSLKQSDITFRGHVIECRINAEDPRKNFQPSPGTINVCHQPSGFRTRVDGAIFQGCKITPYYDSLICKLICQGRDREEAIQRLQRSLDEFVIEGIATTIDLHKKILNHKKFINSDFDVNWLVKESFY*
>MP0317_megahit_180418_162-764
MFKKVLIANRGEIALRIIRACHELSIKTVAVYSTADELSLHVKFADEAVCIGPPPSNESYLNIPRIMAAAEITGTDAIHPGYGFLSESAQFSKICEENGFTFLGPTSEIINAMGNKAQAKITMKNANVPVVPGGEGILEGPEDAQNKADEMGYPVMLKASAGGGGRGMRLVKKSEDVISSYKSASQESVTAFGNGDMYIEK
>MP0317_megahit_183949_2-688
DEKDFDLSFSSAKTEALKYFGNDEVYIEKFFQNPRHIEVQVLSGKNRTIHLHERDCSVQRRHQKLIEETPSPLLTDEIRKDLFNKTVNMVSKIGYEGAGTVEFIYEEGKFFFLEMNTRIQVEHPVTEVVTGIDIIKEQISIAHSGNTALKQEDIKPRGHAIECRINAEDPSKNFQPSPGKIGICHQPSGFRTRVDGAIFQGYKITPYYDSMVCKLICHGRNRTEAIQRM
>MP0317_megahit_184655_1-642
RRHQKILEEAPAPGIDPKLRAKMTQCCIDACHALNYRGVGTLEFLYDNGEFFFIEMNTRIQVEHPVTEAITGIDIVREQMQVAASQPLEHTQADINFTGHAVECRINAEDPDTFLPSPGKITQYHQPGGPGIRVDSHIYNNYTVPPYYDSMIAKVIAHGENRTQALTRMSGALEEMVIDGIKTNIPLQQRLVTDPAFVRQPMDIHYLERNRRS*
>MP0317_megahit_186321_1359-2522
MFKKILIANRGEIAIRIIRACREMNIKTVAVYSKADELSLHVKFADEAICIGEGPPLKSYLNIPRIIAAGEISNADAIHPGYGFLAESGKFSAICKENDFSFIGPDADIIESMGDKINAKNIAKETNIPIISGSDDAVGSVNKLIEISNHIGYPVMLKASSGGGGKGIRIVERASDLEQSFSIVKSEADKAFSNSEIYVEKFIKNARHIEIQIVGDKFGNYIHLGERECSIQRNNQKLIEESPSSFLDDNLRKTLGEKAISLAKAVKYVGLGTVEFLVDDNKNYYFIEMNTRIQVEHTITEMVTMLDLVKEQIRLYYGDKLRIKQDMISMKGHAIECRINAEDPFNNFNPSPGKIDTLHFPGGIGVRIDSHIYAGYEIPPFYDSMIGK
>MP0317_megahit_186623_2-286
MFEKLLVANRGEIAVRVIRACKELNIRTVAVYSEADSNSMHAQMADEAICIGGAPSAESYLRIDRIIGAAEISDVDAIHPGYGFLSENAHFAEVC
>MP0317_megahit_188092_1-261
SGFRTRVDGAIFQGCKITPHYDSLICKLICQGRNRTESIQRMLRALDEFVIEGIATTINLHKKILSHKKFINSDFDVNWLVKENFY*
>MP0317_megahit_190985_2-136
QRSLEEFVIEGITTTIDLHKKILGHKKFINSDFDTNWLSKENFY*
>MP0317_megahit_191634_1-3225
KAAEKVRFFASHSTPLVTFMDTPGAAADAEANLGNQSHSISFLISEMANLQLPVIGIVFGSGYSGGAIPLATANILLSVREGVFNTIHPKGLSNIARKYDLSWQESAKHIGVSAYELQSQGYFDGIIDYSYDQPHQVKNIKDAIISAVETTEKNSCKFLNENDFFFNHYRDSINHYLNPSKLLIESNRVTDRSPTGTLNIFGDVFRFMRYLTLRQRIVSRSIDSYARLSSRRTPVGELQERLKNERLEKFEHWYKTPLEVRFHEKLNKRYEQFVSSREDSVKERGRFVAFFIGDPLENYKKAIDDLTLEILLHLYNYWKNSSSGNMIELYEQLGKSTLHDHPPRNPNLLDLLRTTEINQSFQENFQNILLFDLLYDQVIEVLPTIADELKGTNQISQKSVEQLFEQTVEGAMQEFEKNSLQLDSNSVRSHFFKWLASFIDRKDCDEVLGTISEWKRVVFPRMSPPLFGVVRYYFSGLLPSLYAAQQGKGKFQGKITPRNIGIKDFWNRLDQSYKDLLINNLLREYKSTVITSSKVIGHYFKDFKELHADRITSNPAKFPGFRDAIEQALENGVTPCGVVTGLATFTHEENGESVRGKKSKTKKQKTTYRVGLVVSNAEFQAGSFDMASCEKVCRLLDDCARLKLPMIFFISSAGMQTKEGGGSLFSMSIINERITRFVKDLDLPVLCFGFRDCTGGAQASFVTHLLARTYYFSGSQIPFAGQLVVESHLPAHSTLSNYLSTNPGTMDGLVKNPFDADIDEKLQEIDPKIPIAKHTVEEIISRVLSGEYQLSVGDEEHIYSTQENLHTGEIKRVLIHARGCTAVRLVRSAQEGGLEVVLVASDPDMESYPATLLREKDRLVCIGGNTPQESYLNGMSVIRIAEQEDVDAIHPGIGFLSESPHYARICREHGFNFIGPRVANMDRMGNKSNAIATARKLRIPVVPGSEGALMEPSHAMEVASEIGFPVLIKAAHGGGGKGIEVVSEVKRFQSTFSRMSQEALSAFGNGDLYLEKYIGSMRHLEAQIVRDMHGNSKFLGIRDCSVQRNYQKLIEETASGIPKKIREQIYSFAGKLIDE
>MP0317_megahit_195262_2-571
GGKGMKLVKNEKELSSALSLAKQEAKKYFSDDEVYIEKYFEKPRHIEVQILSDNNTTIHMGERDCSVQRKHQKLIEESPSPILSEKTRQDLLSKTVKMVSQLNYEGVGTVEFIYDNGKFFFLEMNTRIQVEHPVSEIRGGIDIVKEQIKIASKGKTSLKQSDINFRGHVIECRINAEDPSKNFQPSPGII
>MP0317_megahit_195732_2-2284
DSIIYSQTLAPELRALNNRRKQVHHVPDYMGTTKVERVERIKQIICICREHGYTHLFAGYGFMAEDSEFVERIESADISFIGPNSRLIRQAGSKDEAKQIARSLKVPVTPGEDRIAALTLLSVAGESPGKYFQKLIKKHKLALPENWESVELLDQAEALLQASYAKQVDLFTISALQEETVRKVESLWRENPGKRIRLKHVGGGGGKGQRVVTSVDEVTEAVMSVLIESKAAGEGDNKNFLIELNIENSRHNEIQLLGNGKWCIELGGRDCSLQMHEQKLLEVSLTEELLEATTIEYDFAGKKTQAEVLRADAEILSSMCKQAEEFGKALQLDSVSTFECIVEEGTHYFMEVNTRIQVEHRVTEMAYQLQFSNPDNPEDTFLVDSLVAAMLLINCYGKHLPRPERLPRFVSGIEARLNATNPALKPHAGGIFRAWSAPGEHEIRDDQGIGIANPDTGLLQPYNLAGAYDSNVALSITHGVSRRESFEKLTEILRCMEVRGHDLHLNVDFHYGLLHWFLGNEPMLKPNTSFVSSYLALAGKLKRLCNQINLDVAWQIQREQVRKNYGRKGLQICDQKLTLLLRPLKKLLSRTHLLMGWLAFQGSKTRDFKLSTIENPVKILIDLYHYLRLEQHSGVPPSEQIWSNDQKLLDTASAFYSDLAIHFGQPDLSWSELSTLLSAEKPPAPFNLGKNTKMWKSICDAHRGHQICMELLQFPVILAEKVGYFDLRGNDSLEVEIPAEFQDSEVNAELAAELAPLPPAR
>MP0317_megahit_197115_2-1159
DAIHPGYGFLSENAHFAEVCENCNIRFIGPKSDAMNALEDKALSRELARKAGVPIPPGSKDVVETEQEALKTAKEIGYPVMIKAVAGGGGRGMRTAHNDISLVKGYHTARSEAEKSFANSGVYIEKLIENPRHIEFQILGDSKGNIIHLGERDCSIQRRNQKLIEETPSPFLEGKYKKLRAQMGKAAIKIAQTAQYTNAGTVEFIVDDKGNFYFLEVNKRIQVEHPITEEVTGVDLVKQQILVAMGEPLKLSQSDIKFNGHAIECRINAEDPWNEFRPSPGKIEMYYAPGGRGVRLDSHAYAGYTIPSHYDSMIAKLITHGTNRRDAMNKMNRALDEYIITGIKTTIPFEKAVLQDPEFCRGVYTTNFVEELLGGGRRELIQEKA*
>MP0317_megahit_197158_4511-5845
MINKVLIANRGEIALRIIRSCKEMGLKTVSVYSTIDKESLHVKFSDEAVCIGPALSKESYLNIPKIMAAAEITNADAIHPGYGFLSENAEFSKICHESKIKFIGPSSSMIQKMGDKVSAIKTMKAAGIPTIPGSDGLIQDISEGKKIAKKINYPIILKATAGGGGKGMRIVNKESEFDSAWNGAKTESEASFSNSGLYLEKFIEEPHHIEIQIIGDQYGNVSHLSERDCSIQRRHQKLVEETPSPIVNKELRNKMGEAAVKAGKFIKYEGAGTIEFLVDKYKNFYFMEMNTRIQVEHGITEEVTDYDLIKEQIKVADGVKVSGRHYYPKLHSIECRINAEDPSANFRPSPGIITALHKPGGHGVRVDTHIYSGYEVPPNYDSMIAKLIVSHQTREEAIVRMKRALEEFIIEGIKTTIPFHIKLMNNKKFKSGIFTTNFMETFKY*
>MP0317_megahit_198228_2-997
IKGVFTEGSEATITVAEIAKFLHLKGISPESAKKCKDKILTRQLLEKAKIPIPKWKEVKKNIILNEARKIGFPIIIKSSNNSGSRGSTKLFNEKGLNAAYNLAKKNSTTGKVLIEEFLEGEEQSVEIFFDENQKCTFLNVVDRFFSDGKWSIELGHVNPTKIRQKTELELFNLTKKSSYVMNVNFGVFKSDTIITKNGPKILEVTPRLSGGFDSQKTTPISSGRNFIRAAIRLSIGLPVDKNDFIHKQKKFSAVWTILSNPGKIKSVKGIKQVKKMKGIKEIIMLKNKNDIIPKIINNAQRPAYVISEAKTYSQALKIAQNGASKIKFQVE*
>MP0317_megahit_198699_2-178
RANAINRMERALEETIVEGPKTTIPFHQAIMKDKKFRSGDFDTSFLESFEFKNEDNRG*
>MP0317_megahit_199015_3-251
MFEKILIANRGEIALRILRACRELNIKTVAIHSEADESAIHVKMADESVCVGPASAQLSYLNIPAIVTAATLTNVDAIHPGYG
>MP0317_megahit_203177_2-1033
MFTKILIANRGEIACRIIRTCQRLGIKTVAIYSTVDQEALHVKMADEAYLVGEAPPHDSYLNMAKILDVAKASGAQAVHPGYGFLSENADFARLCQESGICFVGPDPDVMEQVGDKICCRKLARKAGLPILPGTDGAVTNEHAATKAWELGFPLMVKAAEGGGGIGIHIIDSQEELMPLIERTRQIAESAFGSSRMFFERYLKDASHIEVQLIGDQHGNLVHLYERDCSVQRRNQKLVEETPSSAKLTPRLRRRVCSLATKLGNFIGYTSTGTVEFLVSADGSVFFLEMNTRLQVEHGVTEMVTGLDLVELQLRVAAGEKLPITQDDVSVNGHAIEVRVYPEDP
>MP0317_megahit_203638_3-500
MFNKVLIANRGEIALRVIRACHELNIKTVAVYSTADELSLHVKFADEAVCIGPPPSRDSYLNIPKIIAAGEITGADAIHPGYGFLSESAQFSKICKENGFTFLGPDPEIIDSMGNKAKAKQTMKAAGVPVVPGGEGILEGPEDALEKANQVGYPIMLKASAGGGGR
>MP0317_megahit_204163_3-431
GIDVVKEQIRIAMELPLSVKQEEITHKGHAIECRINAEDPKTFIPSPGTVTLWHPPGGPGIRVDSHLYTGYKVPPYYDSLIAKVIAHANTRESAINRMRIALSEMVIEGIKTNKDLQLEIMQHDAFHRGETDTNYLENRLGL*
>MP0317_megahit_206078_131-1513
MFNKILIANRGEIALRIIRACHELEIKTVAVYSTVDKFSLHVRFANEAVCIGPGSSSESYLNIPRIIAAGEITNADAIHPGYGFLAESADFSRICQKNGFAFIGPSPEIINAMGDKSQAKATMEKAGVSVIPGSDGILSGPTEASKLAEEMGYPVMLKATAGGGGRGMRLVRNPEETEKLFITAQSEANIAFENGDLYLEKFIENPRHIEIQIIGDTHGNVAHLGERECSIQRRHQKLVEESPSAVVDVELRKRMGEAAIHGAKKIGYIGVGTMEFILDKKKEFFFMEMNTRIQVEHTVTEMVTGADLIKQQIRMHAGERYPAYLDTVQLRGHSIECRINAEDPDRNFIPSPGTITSFHMPGGKGVRVDTHSYVGYEIPTDYDSMIGKLIVQAGNRDCAINRMQRALEECIIEGPKTTIPFHAAIMRDKEFKKGNFDTSFLETFEYSSNGTIEKVEEDRE*
>MP0317_megahit_206083_3-185
KVIAHANTRESAINRMRIALSEMVIEGIKTNKDLHIEIMQHDAFHRGETDTNYLANRLGL*
>MP0317_megahit_208721_753-890
MIEKLVIANRGEIALRILRACRELGIRVVALHSEADRDTKYVRLAE
>MP0317_megahit_209016_3-542
SFFGNDEVYMEKFLKTPRHIEIQVLADQHGNAIHLGERDCSMQRRHQKVVEEAPAPGISEELRNQIGSICAAACKQINYRGAGTFEFLFDKGEFYFIEMNTRIQVEHPVTEMITGIDIVREQILIAGGDKLSIAQTDVQIKGHSIECRLNAEDPENFMPSPGKITQYHAAGGLGVRIDSH
>MP0317_megahit_210610_923-1441
MLDKVVIANRGEIALRILRACHELGIKTVAVHSTADSNLKHVLLADESVCIGPPESVNSYLDVPSIISAAEVTDAMAIHPGYGFLSENGDFAEKVEESGYIFIGPKPETIRSMGDKMAAIEIAKAAGINCIPGSDGPLGKNQEEIYEIADKIGYPVLVKAAAGGGGKGVRIAH
>MP0317_megahit_216051_3-152
RVQRSLDEFVLEGITTTIDLHKKILKHKKFLNSDFDVNWLDQEKFYQTL*
>MP0317_megahit_216341_1-375
KGHAIECRINAEDPFNNFNPSPGKIDTLHFPGGIGVRIDSHIYAGYEIPPFYDSMIGKLIVHASNRDKAIIRMRRAIKETIIEGPHTTLPLLEKIFLNNDFIDGNFNIHFLDKFLQEEKDIKGE*
>MP0317_megahit_218409_3-542
AEMVIKHGIKFIGPSPQLIESMGNKIKAKQIASKNGLPIIPGSETGIANLDQAKKICSSIGFPILVKASGGGGGKGMKIVTKESELENAVNEAKNEAKKYFNNDEVYIEKYFNNPRHIEVQILSDKNKTIHLGERDCSVQRRYQKLIEESPSPILSAEVRKDLLSKTVKMVENIGYEGAG
>MP0317_megahit_219551_1-462
VTEMITGIDIVREQILIAGGDKLSIIQTDVQIKGHAIECRLNAEDPKSFMPSPGKITQYHAAGGLGVRIDSHIYNGYNVPPHYDSMIGKVITFGETRTKAIIKMQNALDEMVIDGIKTNIPLQRRIMTDKTFNKGGMNIHYLEKMLGSTINEN*
>MP0317_megahit_221538_5299-7452
DRITRFVRDFDLPVIIFGHGDCTGGAQASFVTHPLVQTYYFSGASMPFAGQIVVQSNLPSDSILSNYLVDVPGAMQGLVRHPFYEDLDDELRRIDPDIPVPSESVVEVVNRVMSGILSQERPMVTPARKPVDAGDLYRPVKRVLIHARGCTAAKLIRVAQREAIEVVLVQSDPDMESVAVDLLGKADSVICIGGNTPDESYLNAKSVIAVAEHEHVDALHPGIGFLSESSRFAELVRSRGINFIGPPVSSMETMGNKSNAINTALRLNVPVVPGSHGIVTDAEKAADLAEHIGYPLLIKAVHGGGGKGIQVVEDENAFHELFQRVSVEARAAFGNGDVYLEKFVTSLRHIEVQLLRDRYGNTRVLGIRDCSVQRDKQKVIEESGSTLLPDALLDSVVKHTEAIASEVDYVGAGTVEFIYDLDADEVYFMEMNTRLQVEHPVTEYVSGVDIVAEQFRIAGGGDIADLKVGEEGYAIEARVNAERIVRLQDGTLAFRPSAGTIDVCRMPEEKDIDVITTAGEGKFVSPYYDSMLAQIVVHAKDRDTAASKLEAYLGRVEIAGICTNIPLVRAILKDPKFLKGEYDTNYLPALLERVDADALIAEIDTASGHTGIAIGAESIRIDGSDELKVLSPTTGIFYSTPSPAEPEYIMEGDRIGLTDTLCQLEAFKIFTPMCIADFNTGDAHLYEPGCEYEVVRTNVASGQQVNVGDLLFVIRPT*
>MP0317_megahit_222923_2-913
MFKKILIANRGEIAVRVIRTCREIGIQTVAIYSEPDRTSPHVLIADEAYCVGSAPSLESYLNVPKILEIIKKCRADAVHPGYGFLSENCEFAKSVQKTGTVWIGPSTKAIITMGDKMAARKLVLETGAPVVPGTTEPLTNIKDARVTADKIGYPILIKAAGGGGGKGMRIIRTENELENALEQARSEAKKAFADDRIYIEKYLEEPHHIEIQVFADSHGNVVSLGERECSIQRRYQKIIEETPSPFIDDKLRQILSKTAVDISKSCEYLGAGTVEFLVDKHKNFYFLEMNTRLQVEHPITEMVN
>MP0317_megahit_222996_250-1257
EKATAKKSMNEAGVPVIPGSTGVISSVVEAQKIASEIGFPIMLKASAGGGGRGMRIVKETDQLERAFVTASSEAQSAFNNGDLYLEKYVEKSRHIEIQILADRHGNVIHFGERECSIQRRHQKLIEESPSPIIDEELRQKIGSAAVQGAASIGYVGLGTVEFLFDSKSKEFYFMEMNTRIQVEHPVTEMVMGKDLVKMQIRLAVGEEIPSYLAQQKLRGHAMECRINAEDPSNDFIPSSAKVEEFYAPGGNGVRMDSHVYAGYEISPHYDSLIGKLIVHSEDRNTTINRMQRALEETIIEGPKTTIPFHQAIMRNSDFQAGNFHTGFLETFVYEE*
>MP0317_megahit_223463_36-584
KIGYEGAGTVEFIYEDGKFYFLEMNTRIQVEHPVTEVVTGIDIIKEQIYIAFSGETALKQEDISPRGHAIECRINAEDPSKNFQPSPGTIEMCHLPSGFRTRVDGAVYQGYKVTPYYDSMICKLICHGRNRTEAIQRMRRSLDEFVIEGITTTIDLHKKLLNHKKFIDSNFNVTWLDQEKII*
>MP0317_megahit_223970_2-772
SAAEVTHADAIHPGYGFLSENADFVEQVEQSGFIFIGPRADNIRIMGDKVVAIETMQNSGIPCVPGSNGSLGENVNENIKIAKKIGFPIIIKASGGGGGRGMRIVESEKELSNSIELTKTEALSFFGNDEVYMEKFLKTPRHIEIQVLADQHGNAVHLGERDCSMQRRHQKVVEEAPAPGISEELRNQIGSICAKACKKINYRGAGTFEFLFDKGEFYFIEMNTRIQVEHPVTEMITGIDIVREQILIAGGDKLSIT
>MP0317_megahit_224176_1-891
MFKKILVANRGEIAVRVIRACKELNIPTVAVHSDVDSDSMHVRLAEESICIGSHKPQNSYLNIGAIMSAADVTGADAIHPGYGFLSENYHFAEIVTKNKVKFIGPSAEIMKKMGDKIEAKKTAKQFGLPVIEGSEETIKSLEEAKKISSNIGYPVLIKATAGGGGKGMKLVKNEKELDSALSLAKQEAKKYFLNDEVYIEKYFNKPRHIEVQILSDKKTTIHMGERDCTVQRNYQKLIEESPSPVLDEKIRQDLLKKTVEMVSKLNYEGAGTVEFIYDNGKFFFLEMNTRIQVEHPV
>MP0317_megahit_227586_88-1428
MLDKVVIANRGEIALRILRACRELGIKTVAVHSTADSNLKHVLLADESVCIGPPESANSYLNVPSIISAAEVTDAMAIHPGYGFLSENGDFAEKVEESGYIFIGPKPKTIRSMGNKMAAIEIAKAAGINCIPGSDGPLGKNQEEIYETADKIGYPIIVKAAAGGGGKGVRIAHTKANLQHAMDLAKSEAKAAFGDDAIYMEKLLEQPRHIEFQMLADVHGNVICLGDRDCSMQRNWQKILEEAPAIGLTVEQREDMTQKCITLCQQIGYRSAGTLEFLFENGEFYFIEMNARLQVEHPVTEMITGIDLVKEQIRIAMELPLSVKQEEITQKGHAIECRINAEDPKTFIPSPGTVTLWHPPGGPGIRVDSHLYTGYEVPPYYDSMIAKVIAHANTRESAINRMRVALSEMVIEGIKTNKDLHIEIMQHDAFHRGETDTNYLENRLGL*
>MP0317_megahit_228508_650-1120
QMGLLPSTGTVTRLEVPTGAGVRWDGGIREGSYISEHYDPLLGKLIVHASTRVAAIQRMARALDELLVLGVENCASFQRRVMDEPDFLEGRLSIRYLEEHPELLNEAPVDPEVIRSIAIAGALLEAKEDQRTRLSRTTPKMSRWQSEGILPERPRG*
>MP0317_megahit_228686_506-1849
MLDKVLIANRGEIALRILRACKELGIKTVAVHSTADKNLKHVLLADESICIGKASATESYLNIPRIIAAAEVTNSIAIHPGYGFLAENADFAEAVEKSGFIFIGPTAETINLMGDKVSAISAMKKAGVPCVPGSDGPLSGDEEKNKAIAKRIGYPIIVKAAGGGGGRGMRVVRSEGELVKAIETTQAEAGAAFGNATVYMEKFLENPRHVEIQVLADGQGNAIHLGERDCSMQRRHQKVVEEAPAPGISEQMRAKIGDRCRRACIEIGYRGAGTFEFLYENGEFYFIEMNTRIQVEHPVSEMITGVDLIKEQLRIAAGQPLSIDQSQIQIRGHAIECRINAEDPETFIPSPGPIDIFHAPGGLGIRWESHIYSGYVVPPYYDSMIGKLITYGESRDEAIARMRHALDELVIEGIKTNIPLQRSIMADENFFAGGTNIHYLEKKLGMS*
>MP0317_megahit_230086_1-1278
MFKKILIANRGEIALRVIRACHELEIKTVAIYSTADELSLHVKFADEAVCIGPPASNESYLNIPRIIAAGEITNADAIHPGYGFLSESAEFSRICAENGFQFIGPNSNMIRSMGDKATAKKTMESAGVPIVPGGEGVLSDAEEAKKIANEMGYPIMLKATAGGGGRGMRLVKKENELNNLYEIAYQEALNGFGNGDLYIEKFIEHPRHIEIQILGDAIGNVIQFGERDCSIQRRHQKLIEESPSPAVDDKIREEMGKAAIAGAKAIDYVGVGTIEFLLDKDKNFYFMEMNTRIQVEHPVTEMVTGVDLIKQQIRVHAGEKCPNYSSNYKLRGHSIECRINAEDPSKNFMPSPSKITNFHLPGGKGVRVDSHAYTGYVIPTHYDSMIGKLIVHAKNRKQAIIRMQRALEETIIEGPKTTIPYHQKIM
>MP0317_megahit_230156_1-738
EKSGFIFIGPKAETINLMGDKVSAINAMKKAGVPCVPGSDGPLTDDAERNRAIAKRIGYPIIVKAAGGGGGRGMRVVRSESELVKAIETTQAEAGAAFGNATVYMEKFLENPRHVEIQVLADGQGNAIHLGERDCSMQRRHQKVVEEAPAPGISEQMRAKIGDRCRRACIEIGYRGAGTFEFLYENGEFYFIEMNTRIQVEHPVSEMITGVDLIKEQLRIAAGQPLSIDQSQIQIRGHAIECRINA
>MP0317_megahit_231673_2918-4276
MFKKILIANRGEIALRVIRTCKEMGIQTVAVYSKADVDSLHVRFADEAVCIGPAPSSESYLKIPNIISAAEITNADAIHPGYGFLSENSKFSKICEEHDIKFIGASAEMIEKMGDKATAKATMKAAGVPCVPGSEGILEDYNDCLKVAKGMGFPVMLKATAGGGGKGMRAVWKEEDLEDAWNSARQEAGAAFGNDGMYMEKLIEEPRHIEIQIVGDSRGKACHLSERDCSVQRRHQKLTEETPSPFMTDDLRDKMGKAAVKAAEFIKYEGAGTVEFLVDKHRNFYFMEMNTRIQVEHPITEQVIDYDLIREQILVAAGVPISGKDYYPKLHSIECRINAEDPYNGFRPSPGVITNLHAPGGHGVRIDTHVYSGYAIPPNYDSMIAKLITTAQTREEAINKMKRALDEFVIEGIKTTIPFHRQLMEEQAYISGNYTTKFMEDFVMDEQYKDED*
>MP0317_megahit_232006_397-870
MLTKLLIANRGEIALRILRACKELDIPTVAVYSEADRDLMHVKMADESICIGPADSNGSYLNIPAIISAMELSGADGVHPGYGFLAENADFAEQVEKSGFEFTGPSSEIIRTMGNKISAKKLAQKIGLPVVPGSSGPIGTNPKEEAKKIGYPIIIKAA
>MP0317_megahit_233532_643-1338
MFKKILIANRGEIAVRVIRACKEWGIQTVAIHSDVDKDSMHVRLADESVCIGSHQPANSYLNIPAIMSAVELTSSEAVHPGYGFLSENANFAKILEENKIKFIGPSSKLIKMMGDKIQAKKVAKEYGLPLIEGSEGGVSDLKQAKEISKKIGFPILIKAAGGGGGKGMKIVHNEKDFDLSFSAARTEAMKYFGNDEVYIEKFFQNPRHIEVQVLSGKNRTIHLHERDCSVQR
>MP0317_megahit_233688_407-586
MFKKILIANRGEIAVRIIRACKELNIPTVAIHSDVDSESMHVRLAEESICIGSHKPQNSY
>MP0317_megahit_234478_2-427
MFKKILIANRGEIAVRIIRACKEWGIQTVAVHSDVDKDSMHVRLADESVCIGSHQPVNSYLNISAIMSAIELTNSEAVHPGYGFLSENANFAKILEENKIKFIGPSSKLIKMMGDKIQAKKIAKEYGLPVIEGSEGGVSNLK
>MP0317_megahit_237214_1-678
TGLDLVELQIRVSAGEALPISQEDVSVNGHAIEVRVYPEDPETFMPDSGDITDLHQPEGEHIRIDSALCNGYTVGLDYEPLMAKIMAWGEDRNQAIKTLQRALLEFRVEGVKCNVPLLRDILATKEFLAATHHTGSIPIWIEEFQTRSLTKCGNGKMSKNGNGHKNGHKNGQENGEREIAATIGVALAMAMRSAQFLAPAAFSPWRVYGRREQLLSRSMGNRSWR*
>MP0317_megahit_237558_3-599
VYPEDPETFMPDAGDITDLHQPVGEHIRIDSALCNGYTVGLDYEPLMAKIMTWGEDRGQAIKTLQRALLEFRVEGVKCNVPLLRDVLATKEFMAATHHTGSMPIWIEEFQIRAQNKCANGKMHKNGNGHKNGYKNGQANGHKSGQENGELEIAAAIGVSLAIAMKSAQPMVPAAFSLWRLYGRREQLLSRTLGNRGWQ*
>MP0317_megahit_238773_2-1054
MFKKILIANRGEIAVRIVRACKEWGISTVAVHSDVDSDSMHVRLADESVCIGSHQPQNSYLNISSLMSAVELTGAEAIHPGYGFLSENANFAEIVNKHGIKFIGPSPEMIRNMGNKIEAKKIAKINGLPVIEGSDGGVASIAEAKKICDQIGYPILLKAAGGGGGKGMKIVEKSAQLEDSFLNARLEAKKYFGNDELYIEKFFKNPRHIEVQILSGNNHTIHLYERDCSVQRRHQKLIEETPSPVLKKETRKDLLNKTVKMIEKIGYEGAGTVEFIYEDGKFYFLEMNTRIQVEHPVTEVVTGVDIVKEQIYIAHSGKTALNQNDIEARGHAIECRINAENPSKNFQPSPG
>MP0317_megahit_238921_757-999
VDGSIFQGYKITPYYDSMVCKVICHGRNRNEAIQRMLRSLDEFVIEGITTTIDLHKKLLVHKKFKDSNFNVSWLDNEKII*
>MP0317_megahit_240414_3-623
IKMMGDKIEAKKIAKEYGLPVIEGSDGGVSHSKQGKEISKKIGFPVLIKAAGGGGGKGMKIVHNEKDFDLSFSAARNEAMKYFGNDEVYIEKFFQNPRHIEVQVLSGKNRTIHLHERDCSVQRRHQKLIEETPSPILTDEIRKNLFEKTVNMVSKIGYEGAGTVEFIYEDGKFFFLEMNTRVQVEHPVTEVVTGIDIIKEQIHIAFT
>MP0317_megahit_241651_2-796
MYSEPDRLAPHVLTADEAYHIGPAPSLESYLKAERLIEVAKVAGADAIHPGYGFLAERSSFAKAVEDAGLIFVGPSSEVIEVMGDKIQARRYMQEAGIPIIPGVTEPLSTVEAALEIAQDIGFPVLVKAAAGGGGKGMRTVEGVDQFNAAFEAAQREAFSAFGDRTLYLERALKRPRHIEVQILGDMQGSVVHLGERECSIQRRHQKLVEEAPAIALSTAERESIGQTAVQAATAIGYTGAGTVEFLYEDGNYYFLEMNTRIQVE
>MP0317_megahit_242965_1-387
ETALTQNDIKPRGHAIECRINAEDPSKNFQPSPGTIGICHQPSGFRTRVDGSIFQGYKITPYYDSMVCKLICHGRNRNEAIQRMLRSLDEFVIEGITSTIELHKKLLNHKKFKNSDFNVSWLDNEKII*
>MP0317_megahit_244426_1-672
ALSLAKQEAKKYFSNDEVYIEKYFEKPRHIEVQILSDKKTTIHMGERDCSVQRKHQKLIEESPSPILEEKTRQDLLNKTVNMVSKLNYEGAGTVEFMYDNGKFFFLEMNTRIQVEHPVSEIRGGIDIVKEQIKIASKGKTSLKQSDINFRGHVIECRINAEDPNKNFQPSPGTISVCHQPSGFRTRVDGAIFQGCKITPHYDSLICKLICQGRDREEAIQRLQR
>MP0317_megahit_246986_1-786
PAEVISSMANKREARERLRGLGVPVLSGTSGSLDGSADIEEQAQAIGYPVMVKASEGGGGIGLGIIPGPERLSRALRRAGSASNRAFGSDDLYLEKYIPDARHVEVQVLGDKHGNVIHLFERECSVQRRHQKLIEETPAPLFSNSQRAAITEAALTAARGIGYQNAGTFEFLVDPDGKFYFLETNTRLQVEHGITEMTTGFDLVEQQIRVASGEPLDITQSDIRPQGHSLEVRICAEDPDSFLPSPGLLSDWSIPSGDGIRV
>MP0317_megahit_248827_1293-1508
MYKKILIANRGEIALRIIRACHELGIKTVAVYSTADEYSLHVKFSDEAVCIGPPPSNESYLNIPRILAAAEI
>MP0317_megahit_249613_4743-6017
MLDKVLIANRGEIALRILRACKELGIKTVAVHSKADRELMHVRLADEAVCIGPASSAQSYLNIPALISAAEVTDSSAIHPGYGFLSENANFAEQVERSGFTFIGPRAETIRLMGDKVSAIEAMKVAGVPTVPGSDGPLGDDDATNLATARRIGYPVIIKAAAGGGGRGMRVVHTEGHLLSAITVTRTEAHAAFGDGTVYMEKFLEKPRHVEVQVLADGQGNAIHLYDRDCSLQRRHQKVLEEAPAPGIDPEARAKVLEACRQACIEINYRGAGTFEFLYEDGEFFFIEMNTRVQVEHPVTEMVTGVDIVKEQLRIASGMPLSIRQEDVKLNGHSFECRINAEDSRTFMPSPGKVTLFHAPGGLGVRMDSHLYTGYTVPPHYDSLIGKLITWGADREIALTRMRNALDELLVEGIKTNIDLQKDLV
>MP0317_megahit_250786_238-588
MSSITKVLIANRGEIALRILRACKELGIQTVAVYSTADKDLKHVRLADEAVCIGPHPSAMSYLNVPAIISAAEVTHADAIHPGYGFLSENADFAEQVEQSGFIFIGPRADNIRIMGD
>MP0317_megahit_250964_51-740
IHLGERECTIQRRHQKLIEESPSVIVDSDLRKKIGSSAINAAKTVKYVGVGTVEFLVDKNLNYYFMEMNTRIQVEHPVTEMVSGVDLIKQQLRMHAGKSFPSFLEKFHLRGHAIECRINAEDPANDFVPSPMEITSFHMPGGKGVRVDSHAYAGYQIPTYYDSMIGKLIVSASSREGAIIRMERALEECIIEGPKTTIPFHQAIMRDEQFKSGNFDTSYLENFHFSVAD*
>MP0317_megahit_251021_24-662
MFKKILIANRGEIAVRVIRACKEWGIQTVAVHSDVDKDSMHVRLADESVCIGSHQPKNSYLNISAIMSAIELTRSEAVHPGYGFLSENANFAKVLEENKIKFIGPSSKLIKMMGDKIEAKKIAKEYGLPVIEGSEGGVSDSRQAKEISKKIGFPVLIKAAGGGGGKGMKIVHNEKDFDLSFSAARTEAMKYFGNDEVYIEKFFQNPRHIEVQV
>MP0317_megahit_251034_1-324
NAEDSRTFMPSPGKVTLYHAPGGLGVRMDSHLYTGYTVPPHYDSLIGKLITWGADREIALTRMRNALDELLVEGIKTNIDLQKDLVRDSYFRQGGVNIHYLEKKLSS*
>MP0317_megahit_253995_215-562
MIDKLVIANRGEIALRILRTCRELGIRTVALYSEADRDTKYVRLADESVCIGPAASIDSYLNIPAVIAAAEVTDAVAIHPGYGFLAENADFAERVEQSGFIFVGPSAETIRVMGNK
>MP0317_megahit_256464_2-595
KAVHFGERFCSIQRRHQKIIEEGPWLSEEVREELGAKVVAGAEAVGYEGLATFEFLRDAEGEFYFLEVNPRVQVEHTVTEMIAGVDLISLGIRVAAGESLPLSQDDVKLSGHAIQTRINAENPFTLEPSPGRIWECHWPGGPGVRVDTHAHTGYDMPPSFDSLLAKLIVWAPTREEAIAKMDAALGETLIIGVDTLIP
>MP0317_megahit_257488_705-854
RALEETIVEGPKTTIPFHQAIMKDKKFRSGDFDTSFLESFKFKNEDNRA*
>MP0317_megahit_258800_90-1403
MFKKILIANRGEIAVRIIRACKELNIPTVAIHSDVDKDAMHVRLAEESICIGSHKPQNSYLNIAAIMTAVDVTGADAVHPGYGFLSENYHFAEIVNKSNIKFIGPSAEIMKKMGNKIEAKRIAKKFGLPVIEGSDGNINSLEEAKKICSSIGYPILIKASAGGGGKGMKLVKNENELNDSLSLTKLEAKKYFGNDEIYIEKFFEKPRHIEVQILSDKTTTIHLGERDCTVQRKHQKLIEESPSPVLNESTRQDLLNKTIEMVSKLNYEGAGTVEYIYNNGKFFFLEMNTRIQVEHPVSEIIAGIDIIKEQIKIASTGKTALKQSDINFRGHVIECRINAEDPSKNFQPSPGTIDVCHLPAGFRTRVDGAIFQGCKITPHYDSLICKLICQGRNRTEAIQRLQRSLDEFVLEGITTTIDLHKKILNHKKFINSDFDVNW
>MP0317_megahit_259061_4058-5341
MYSEADRESLHVRFADEDVCIGEAPPVDSYLNIPRIIAAAEVTGAEAIHPGYGFLSENAEFSEICVQSGLEFIGPTPEQISSMGDKSRARQKMKDVGVPTIPGSDSVVSDVDEARELAKEIGFPIMIKASAGGGGKGIRIVEDPEHFLNLLNAAQAEAKASFSDGGVYLERCIQHPRHVEIQVFGDAEGRVVHLGERECSIQRRHQKLVEEAPSPALSPELRQEMGEAAILAARSIDYVGAGTVEFLLDEDGSFYFLEMNTRIQVEHAVTEVTTGFDLVKEQIRVAAGEALAFPTNGLVNLHQRGHAIEFRVNAEDPDRNFIPGSGKITTFHPPGGPGIRIDTHVYAGYNVPPYYDSLLAKLIVSGATREEAILRARHSLEQFIIEGIPTTLPFLRRILEDDAFLEGDIDTSFVARMLGETDGRVEA*
>MP0317_megahit_259247_1-651
MQRRHQKVVEEAPAPGISEQMRTKIGDRCRKACIEIGYRGAGTFEFLYENGEFYFIEMNTRIQVEHPVSEMITGVDLIKEQLRIAAGQPLSIDQSQIQIRGHAIECRINAEDPQTFIPSPGPIDMFHAPGGLGIRWESHIYAGYHVPPYYDSMIGKLITYGESRDEAIARMRHALEEIVVEGIKTNIPLQRAIMADENFFAGGTNIHYLEKKLGLA*
>MP0317_megahit_259481_2-583
MYKKILVANRGEIAVRIIRACKELGVSTVAVHSDVDHDSMHVRLSDESVCIGSQQPQNSYLNIAALLSAAELTNAEAVHPGYGFLSENYNFAEMVTKHGIKFIGPSPQLIKSMGNKIEAKRIASKNGLPIIPGSERGIANLDQAKKICSSISFPVLVKASGGGGGKGMKIVTKESELENAVNEAKNEAKKYFNN
>MP0317_megahit_261787_3-791
MTFKKILVANRGEIAVRIIRACKELNIPTVAIHSDVDKDAMHVRLAEESICIGSHKPQNSYLNTAAIMTAADVTGADAIHPGYGFLSENFHFAEIVTKSKIKFIGPSSEIMKKMGDKIEAKRTAKKFGLPIIEGSEGNIKSLDEAIKISSNIGYPILIKASAGGGGKGMKLVKNEKELSFALSLAKQEAKKYFSNDEVYIEKYFEKPRHIEVQILSDKKTTLHMGERDCSVQRKHQKLIEESPSPVLDEKTRQDLLNKTVKMV
>MP0317_megahit_262850_2-373
QNDIKPRGHAIECRINAEDPSKNFQPCPGTIVMCHQPSGFRTRVDGSIYQGYKIPPYYDSMVCKLICHGRNRGEAIQRMRRSLDEFVLEGITTTIELHKKLLSHKKFIDSNFNVSWLDNEKII*
>MP0317_megahit_265579_3-605
KVGYPVMIKASAGGGGRGMRLVKSQDELESAFGAAQAEAKSAFDNGDLYLEKFVENSRHIEVQILADNSGNTIHLGERECTIQRRHQKLIEESPSVIVDSDLRKKIGTSAINAAKTVNYVGVGTVEFLVDKNLNYYFMEMNTRIQVEHPVTEMVSGVDLIKQQLRMHAGKSFPSFLEKFHLRGHAIECRINAEDPANDFVP
>MP0317_megahit_267035_79-1440
MFKKILIANRGEIALRIIRACHELGIKSVAVYSSADEYSLHVKFADEAVCIGPPPGKESYLNIPRIIAAGEITNADAIHPGYGFLAENAEFSQICAENGYTFIGPKPNIIRAMGDKVRAKDTMKQAGVPVIPGSDRALKDATEAKEMANKMGYPVMLKASAGGGGRGMRLVHEEAKVEELYSTAQQEAIAGFNNGEIYLEKFVKNPRHIEIQILADSNGNAVSLGERECSIQRRHQKLVEESPSPAVDEDLRKRMSKAAVAGAKAVKYVGVGTVEFLLDNNKDFYFMEMNTRIQVEHPVTEMVSGCDLIKQQIRMHSGKSFPEYLNNLRLRGHSIECRINAEDPNNGFIPSPMKIDSFHMPGGKGVRIDSHVYAGYQIPPYYDSMIGKLIVHASDRANAINRMERALEETIVEGPKTTIPFHQAIMKDKKFRSGDFDTSFLESFKYKNEDNRV*
>MP0317_megahit_270571_493-1458
MFKKILVANRGEIAVRIIRACKELNIPTVAVHSNVDSESMHVRLADESICIGSHKPQNSYLNIGAIMSAVDVTGADAIHPGYGFLSENYHFAEIVTKNKIKFIGPSAEIMKKMGDKIEAKRTAKKLGLPVIEGSEGNIKSLEEAKKISSNIGFPVLIKASAGGGGKGMKLVKNEKELDNSLSLAKQEAQKYFLNNEVYIEKYFEKPRHIEVQILSDKKTTIHMGERDCSVQRKHQKLIEESPSPVLKEKTRQDLLNKTVEMVSKLNYEGAGTVEFLYDNGKFFFLEMNTRIQVEHPVSEIRGGIDIVKEQIKIASTGKTSLK
>MP0317_megahit_271031_3-893
IIIKASGGGGGRGMRIVESEEELSNSIEVTKTEALSFFGNDEVYMEKFLKTPRHIEIQVIADQHGNVVHLGERDCSMQRRHQKVVEEAPAPGISEELRNQIGSICAAASKQINYRGAGTFEFLFDKGEFYFIEMNTRIQVEHTVTEMITGIDIVREQILIAGGDKLSITQKDVQIKGHAIECRLNAEDPKNFMPSPGKITQYHAAGGLGVRIDSHVYNGYNVPPHYDSMIGKVITFSETRTKAIIKMQNALDEMVIDGIKTNIPLQRKIMADKTFNKGGMNIHYLEKMLGSKINEN*
>MP0317_megahit_273142_38125-39471
MFKKVLIANRGEIAIRIHRACREMGIQTVAVHSEADENALHVKMANESVCIGPAAADKSYLNIPHIMAAAELTDAEAIHPGYGFLSENAKFASIVEELGFTFIGPEARHIEIMGDKVQALDYVRELGIPTIPGSDGEVKSTDKAIEIAKRIGYPVIVKAAAGGGGRGMKVAHSESALRNALSVAQTEAKAAFGDGRVFIEKYLQKPRHIEIQVLCDKHGNVATLGERDCSLQRRHQKVIEESPSPAITQKQRTELCKVVKNACEKMGYVGAGTFEFLYEDGEFYFIEMNTRVQVEHPITELVTGVDIVREQIKVAAGDVLSLPEKEPKLRGHSIECRITAENSETFLPSPGHVTDYHPPSGPGVRVDSCLYTDYHVSPYYDPMVAKIITHGTTREDALAKMQRALEETVIEGIDTTVPLHRKLISTNAFKTGEYNIHTLEKFLEEGRL*
>MP0317_megahit_274196_720-815
TTIDLHKKILNHKKFINSDFDVNWLAKESFY*
>MP0317_megahit_277233_108-527
IKEQIHIAFTGETALTQNDIKPRGHAIECRINAEDPSKNFQPCPGTIGICHQPSGFRTRVDGSIFQGYKITPYYDSMVCKVICHGRNRNEAIQRMLRSLDEFVIDGITTTIDLHKKLLTHEKFIKSNFNVSWLDNEKIV*
>MP0317_megahit_283223_2-388
KTSLKQSDITFRGHVIECRINAEDPNKNFQPSPGTINVCHQPSGFRTRVDGSIFQGCKITPYYDSLICKLICQGRDREEAIQRLQRSLSEFVIEGIATTIDLHKKILSHKKFINSDFDTNWLAKENFF*
>MP0317_megahit_286982_7149-8477
MFKKVLIANRGEIALRILRACRELNIKTVAIHSEADESAMHVRMADESVCVGPASAQSSYLNIPAIITAATITNVDAIHPGYGFLSENQRFAEIIEEHNIKFIGPNSQHIKMMGNKISARKIMKDNNVPIVPGLNDISDKNKIKQFIDRTELPIIIKAASGGGGKGMRIIKDYSELDKSINAAKLEAKKSFNDDTVYIEKFLTSPKHIEIQILSDAHGNVVTLGERDCSIQRKHQKLIEESPSTILTQKERDQISELCRKTVLSFGYEGVGTFEFLYENHNFYFMEMNTRLQVEHPVTEMITHTDLVKQQILVASGQKLNFSQDDVKIQGHSIECRINAEHPETFIPSPGTVTQYHQPGGLGVRVDSAVYQEYSIPPHYDSMIAKLITYGDTREVSIQKMKRALEEYVIIGIDTNIQLHQKIIKSDEFISGKYDINYMSRFD*
>MP0317_megahit_289805_2325-3665
MQKVLIANRGEIALRVIRACKELGLKTVAVHSTADRELMHLAMADESVCIGPAPATLSYLNIPAIISAAEVTGADGIHPGYGFLAENADFAEQVENSGFTFIGPSAAVIRLMGDKVSAIAAMKETGVPTVPGSDGPLPEDEAECLKIAQRVGYPVIIKAAGGGGGRGMRVVHEESELIKSIKLTQVEAGAAFGNPMVYLEKFLTNPRHVEVQVLSDGQGNAVHLGDRDCSLQRRHQKIIEEAPAPGIDEKARAEVQARCVQACIELGYRGAGTFEFLYENGEFYFIEMNTRVQVEHPVSEMVTGIDIVKEQILVASGQPLSITQDDVVIRGHAIECRINAEDPRTFMPSPGTVTFYHAPGGNGVRVDSHLYSGYKVPPNYDSLVGKLITYGASRDEALARMRNAIDELVVDGIKTNTPLHRELVRDPGFCKGGVNIHYLEHKLGLK*
>MP0317_megahit_289932_2-730
AVAIHPGYGFLAENADFAERVEQSGFIFVGPSADTIRVMGNKIAAIEQMQRAGVPCVPGSNGPLPNDNTAVAKIAAEIGYPVIIKAASGGGGKGMRVAHTEAALLNAWQLTRNEAQASFGDATVYLERYLERPRHIEFQVLADTHGHVIHLGDRDCSMQRRHQKIIEEAPAPGIDPKLRAKMTQCCIDACHVLNYRGVGTLEFLYDNGEFFFIEMNTRIQVEHPVTEAITGIDIVREQMQVAA
>MP0317_megahit_289964_1-516
MSSITKVLIANRGEIALRILRACKELGIQTVAVYSTADKDLKHVLLADEAVCIGPHPSVMSYLNVPAIISAAEVTHADAIHPGYGFLSENADFAEQVEQSGFIFIGPRAENIRIMGDKVAAIKAMQNSGVPCVPGSNGSLGENVKANIKIAKKIGFPIIIKASGGGGGRGMR
>MP0317_megahit_292255_1-1026
AMARKTMGAVGLPLILGSEGAVTDEKEAGVFADKIGYPVLLKAAAGGGGKGMRVVSAPDELSKAFRTASAEAEAAFGSRDIYVEKYIACPHHIEVQLLGDKHGNLIHLGERECSVQRKYQKLIEETPSPALSEELRERIWSDAIKGAQAIDYNSAGTMEFLVDEDGAHYFMEMNTRIQVEHPVTEQVTLVDLIKQQICVAFGKKLPFGQEDIRFRGHSIECRVNAEHPETLTPSPGQITAFNVPKGPGVRVDTAAHEAAFISPYYDSMIAKVIVHAFNREEALVRMRRALGMFVIQGIDTSLPLLQRIVDHPGFAAGNYNTHLLDDLLPAPQSKAVERASS*
>MP0317_megahit_292504_9534-10874
MLDKVVIANRGEIALRVLRACKELGIKTVAVHSTADRDLKHVLLADETICIGRPPATESYLDIPRIIAAAEVTDAVAIHPGYGFLSENADFADQVEQSGFVFIGPKGDTIRLMGDKVSAINAMRKAGVPCVPGSDGPVSDDKERNMQIAKRIGYPVIIKAAGGGGGRGMRVVRSEAELIDSIALTQQEAKQFFGNSMVYMEKFLENPRHIEIQVLADGQGNAVHLGERDCSMQRRHQKVVEEAPAPGITAEVRKFIGERCTRACIEIGYRGAGTFEFLYENGEFYFIEMNTRIQVEHPVTEMVSGVDLIKEQLKIAAGQPLSFTQDDVVIRGHAIECRINAEDPETFIPSPGKITRFHPAGGLGIRWDSHIYADYTVPPHYDSMIGKLITYGENRDVAIARARNALNELVIDGIKTNTPLHKKILADENFQSGGTNIHYLEKKLGL*
>MP0317_megahit_295614_3-887
GSMRHLEVQIIRDMHGNSKLLGIRDCSVQRNYQKLIEETASGIPKKIREQVYNYAEKLIEEIDYIGAGTVEFIYDLTEKKIYFMEMNTRLQVEHPVSEMVYGVDLVRLQFEVTQGYNIGELDYKLKGHAIELRVIAEKIELDDENELRFVPDPGHVSEVFFPKKANVRVIQSVDSGSVVSPYYDSLIAQIICWGKSRREAINGLLKYLKGVKIHGVSTNLALNRAILQDASFQKGGFSTKYLVDFFEEVDSKTLLKEAQRDSGSTKSSVDQKAIMLEDSDELKVLSPQMGGFYRA
>MP0317_megahit_296882_497-568
MLDKVLIANRGEIALRILRACKEL
>MP0317_megahit_299867_537-2552
SGGGGRGQRVVTSVEEIAEAVMSVLIESKAAGEGDNKNFLIELNIENTRHNEIQLLGNGKWCIELGGRDCSLQMHEQKLLEVSLTEEMLEAAAREYESAGKTPQAKVLRSDAKMLSSMCKEAEEFGKALNLDSVSTFECIVEGEKHFFMEVNTRIQVEHRVTEMAYQLQFSNPDNPEDTFVVNSLVAAMLLINCYGEKLSRPKRLPRFVSGVEARLNTTNPALKPHAGGVLRAWSAATENEIRDDQGIGISNPDTGLLQPYNLAGAYDSNVALSITHGISRRESFEKLTEILRCMEVRGHDLHLNVDFHYGLLHWLLGNDPMLKPNTRFVSSYLALAGKLKNFCDQINLDLAWKIQRDQVQKNYGSDGLQIYDQKITLILRPLKKLLNKTHLLMGWLSFQKSKNLHSKLSTFQNPVQTLADLYHFLRLEQHSGVPPSEQIWSNDQKLLETASAFYSELKTRFGKTDLSWQELREILSAEKPPAKFKLGKNLKLWEGISAAHKGHQMSMELLQLPSILAKKAGYYDFRGNNTLEVKIPKEFQDSESNAELIAKLAPPPSAKSNEILAWTGGTFYSRETPEAGEYVREGQHVEEGDVLGLLEVMKMFNQIRAEFPGTIRKICIDAGTGKIVARSQVLFQIDPDIPPVSETEEELFKRQQEQTISLMQSIIPAN*
>MP0319_megahit_5862_277-540
PGGLDVRVDSALYAGYDVPPFYDSLIAKLIVKGRNRNACIMRLKRALEELVIEGIRVNTPLHQKIVNNPSFINGAYDINWLEDYLNK*
>MP0319_megahit_9280_3-230
MFNKLLVANRGEIALRIIRACQELGIKTVAVYSEADRESLHTRFSDEAVCIGPASPNESYLDVSRIIAAAEITGAD
>MP0319_megahit_14172_3-281
LWHAPGGPGIRVDSHVYSGYLVPPYYDSLIAKIIAHGENRGCTIARMNNALNEIVVDGIKTNTSLHQEIFQHSAFKIGGTDINYLEKRLGLK*
>MP0319_megahit_27737_3-896
PVIIKATAGGGGRGMKVAQTEADLVHAFQTARSEAKAAFGNDEVYMEKYLQRPRHIEIQVFGDGKGRAVHLGERDCSLQRRHQKVFEEAPGPSITAEERARIGKVCADAMANINYIGAGTIEFLYENGEFYFIEMNTRLQVEHPVTEGIFGVDLVREQIRVAAGMDMSFTQEDLQINGHAIEVRINAEKLPNFSPCPGKITQYHAPGGLGVRMDSALYDGYKIPPYYDSLIGKLIVHGRDRPEALARLRRALGELIVDGVDTTVPLFHALLDEQDVLTGDYNIHWLEHWLETNLGNA*
>MP0319_megahit_28778_2-790
QMGDKSAAKALMQAAGVPVIPGHAKIVEKDFTEIAAEIGYPLLVKAAAGGGGKGMRVVERKDDMEAAVEAAQYEAKMAFGDDRLLLEQYINRPRHIEVQILADNEGHTVHFGERECSIQRRHQKIIEEAPSPAITPELREAMGSAAVSAAEAVGYRNAGTVEFLFKDGEFWFLEMNTRLQVEHGVTELVYGVDLVKWQLRIAAGERLTLQQADIMPRGHAIECRVYAEDPARNFLPSPGHIRRLHEPVGPGIRIDSGITEGQQ
>MP0319_megahit_30403_2-331
MFKKILIANRGEIALRIIRACREMGIETVAVHSTADTTSMAVRLADESVCIGPPQGKDSYLNIPAILSAAALTGADAIHPGYGFLSENAQFARMVEEHGFAFIGPTPEHI
>MP0319_megahit_37252_3-350
MFKKILISNRGEIACRIIRTCKKLGISAVAIYSAADARAMHVRMADEAYLIGPAPPSESYLNIVKIIEIALLAKVDAIHPGYGFLSENAAFAVACRDNDIKFIGPTPEVLEKLKDK
>MP0319_megahit_42588_128-1402
IIRACNSLQCESVAVYSDIDAALPHVAEASHAERLPGYQPVDTYLNGETIVAAARRAKADAVHPGYGFLAENPDFARDVEAAGMKFIGPAATWLERMGEKTQARQWMQANGFPVHAGSEVIRDQAMLVKAAETIGYPVMLKPAAGGGGIGMTVADDPGSLKAAYATTTSLAERTFGRSTVFLEKFLQRSRHIEVQLIGDGETLMALYERDCSVQRRHQKIVEESPAPEIQRSDIDDLSSRAVEALVGYDSLGTVETLYNEGRFGFLEMNTRLQVEHGVTEEVTGLDLVGLQMRIASGDRLSTLLPDRPEIDGHAVEARLYAEDPESLLPCPGHLSVFRVPDMVSVRIEASYREGNTVTPYYDPLLAKVIGKGATREAAIARALIALRAIEVKGVKTNAQLLCRILESARFIEAKLDTDFLSDLL*
>MP0319_megahit_46130_3-602
KVAARVAAAKANFPTVPGTEGTVSEDASESELRSVGDAVGYPLFVKAVAGGGGKGMRLVRTADLLVRSIESARSEATSAFGDGAVYLERCIERGRHIEVQVLADNHGTVIPFVERECSIQRRHQKVIEESPSPVITEKTRRALAEAAVRLATSVGYTNAGTIECLYDEHSEEFYFLEMNTRLQVEHPVTEMVTGIDLVRW
>MP0319_megahit_49803_2-727
EAYAIGASEPQESYLCADKMLEVAERADVWAVHPGYGFLSENGEFAASVRAAGRVFVGPSADAIALMGGKVAAREKAVAAGVPVVPGTGAPVDPAISHDEMIALASTIGYPLLVKAVAGGGGKGMRLVSEPSAITTAITTARSEAGSAFGDDAVYLERQLQFPRHIEIQILADDYGTVVPFVERECSIQRRHQKILEEGPWLSEEVRADIGSRVVEGAKAVGYKGLATFEFLRDAQDEFYFL
>MP0319_megahit_51551_1-543
MNTRLQVEHPVTEAVTGVDIVKQQFAIASGASLEAIEYEESGYALEVRINAEKAAVGADGSVTFIPTPGLMTVCELPEQEDIELISMAGEGKTVSPFYDSLIVQIIAHGADRADTVAKMLAYLDRIKINGISTNISLIKRVLKDEVFLSGDYDTTFLANFLERTDVPSLIEDIERVSGSSA
>MP0319_megahit_52569_308-517
HYDSMISKLIVHGRDRQECIKRCQRALSEYLIEGIDTTIPFALQILYKKDFINGVYDTDFVEQMLANGV*
>MP0319_megahit_53048_3-395
MIKTLLIANRGEIAVRIIRAAKELGIFCVIAFSEADEESKAVEFADDAVCIGQAMSKKSYLNVEGIIDAANKVNADAIHPGYGFLAENSFFASAVESAGIIFVGPRSETIALMGDKINARKAAIDAGVPII
>MP0319_megahit_53740_1-327
INAEDPYNDFRPSPGRITNFHTSGGHGIRIDTHVYANYIIPPFYDSMIVKLITVAQTREEAISKMERALEEFIIEGIKTTIPFHQALMKNEDFRAGNYTTKFMEDFEF*
>MP0319_megahit_56041_1-279
THSYAGYKIPTFYDSMIGKLIVHASNRDLAINRMQRALEECIIEGPRTTIPFHEAIMRDQNFKSGNFDTSFLNTFDYKPNGKAKNDEIKMED*
>MP0319_megahit_58759_3-524
PGPCISEEERARIGKICADAIGKMGYSGAGTVEFLYEDGEFYFIEMNTRLQVEHPVTEAIFGVDLVREQIRVASGLPLSFGQDDLTINGHAIEVRINAEKLPNFSPCPGKITAYHAPGGLGVRMDSALYDGYSIPPYYDSLIGKLIVHGRDRDETLARLSRSLGELIVDGIDTT
>MP0319_megahit_59131_1-684
DESYLNAKSVLRIAHHEGVDALHPGIGFLSESSQFAALCGNHDINFVGPPVSSMETMGNKSNAINTAMRVNVPVVPGSHGILTSSANAASVADEIGYPVLLKAVHGGGGKGIQVVESADRIHALFHQISTEAKAAFGNGDVYLEKYVTSLRHIEVQVLRDSQGNTKILGLRDCSVQRNNQKIFEESGSTMLPRELEQGAYDYAEKLADAVDYVGAGTVEFIFDLDNMA
>MP0319_megahit_64877_2-481
MFKKILIANRGEIALRVIRTCKEMGIQTVAVYSKADVDSLHVRFADEAVCIGPAPSSESYLKIPNIISAAEITNADAIHPGYGFLSENSKFSKICEEHDIKFIGASAEMIEKMGDKATAKATMKAAGVPCVPGSEGILEDYDDCLKVAKDMGFPVMLKAT
>MP0319_megahit_65408_841-1221
MLDKVVIANRAEIALRIERACKELGIKTVAVHSTADANQKHVLLADETVCIGPPSSMDSYLNMPAIISAAEVTDAVAIHPGYGFLAENADFAEQVASSGFTFVGPPPEAIRLLGDKVSAIRIMKKAG
>MP0319_megahit_68144_3-164
MFKKILIANRGEIALRIIRTCKEMAIKTVAVYSVADEESLHVRFADEAVCIGPP
>MP0319_megahit_68894_1-567
ICAEACVRIGYRGAGTFEFLYQDGEFYFIEMNTRIQVEHPVTERVTDVDLLVQQIRIAAGEPLSIKQEDIVMRGHAIECRINAEDPRTFMPSPGQITSYHAPGGAGIRMDSHIYSGYRVPPNYDSLIGKMIAYGKTRDIAIARMQTALKEIGIEGIKTNVELQRDIMDDTHFQTGGTNIHYLEKKLGL*
>MP0319_megahit_75394_2-490
MFNKVLIANRGEIAIRVLRACKELGIQTVAVYSTADEDAMHVKMADESICIGPPSPLKSYLNIPAIISACEISGADAVHPGYGFLSENFGFAEKLKAHSIKFIGPKFEHIKMMGDKILAKKSAVNLGMPIIPGSDGEVEDFEEAKRIADKIGYPIIIKASSGG
>MP0319_megahit_75658_2-586
GVSTVPSSDGPLEDNPDENIRIARDIGYPVIIKATGGGGGRGMRAVHTEASLLNAITVTQAEAQAAFGNDKVYMEKFLERPRHIEFQVLADNFGNAVHLYDRECSMQRRHQKIIEEAPAPGITAEQRKEIGQHCVEACREVGYASAGTFEFLYQDGHFYFIEVNTRLQVEHTVTEMITGIDIVIEQLRIAAGEKL
>MP0319_megahit_76739_1-744
GYGFLAENADFSKICKENDFVFIGPDPDIINSMGNKSMAKATMVEAGVPVIPGSDDILSTVEESESLAEKMGYPVMLKASAGGGGKGMRMVTEKEGMSLAFRTAKTESESAFGNGDLYLEKFIETPRHIEVQILADSFGNVIHLGERECSIQRRHQKLVEESPSPIVDESLRQKLGDTAVKAGEKVNYVGVGTVEFLVDKNLNYYFMEMNTRIQVEHPVTEMVTGIDLIKQQIRMHAGKKYPEWFKQF
>MP0319_megahit_79337_1-1041
MLDKVLIANRGEIALRVFRACAEFGIKTVAVHSSADSNLKHVLLADETVCIGPPPSQNSYLNMPAIIAAAEVTDSVAIHPGYGFLSENADFAERVEESGFVFIGPKSETIKLMGDKVSAIQAMKKAGVPCVTGSDGPLTDNMQRNGELAKNLGYPVIIKASGGGGGRGMRIVHSEASLFNAISITKTEALSAFGNEEVYMEKFLERPRHVEFQILADNHGNAIHLGERDCSMQRRHQKVVEESPAPGITLEQRNAIGEMCVQACLEIGYCGAGTFEFLYQDGKFFFIEMNTRIQVEHPVTEMVTGIDIVKAQLKIAANEPLDLKQKDVRWSGHAVECRINAEDPKTF
>MP0319_megahit_80499_1-1185
DEAVCIGPPPSSESYLNIPKIITAGEITNADAIHPGYGFLAESSEFSRVCEKNDFNFIGPTPEIIEAMGDKVKAKGTMKVVGVPVIPGWDNILSDSDEALKLANDIGYPVMLKATAGGGGRGMRLVKDADEIEKMYTIAQHEALTAFGNGDLYIEKLIEDPRHIEVQILADINGNVIHLGERDCSIQRRHQKLVEETPSPAVNDVLRQKMGKMAIKGAKAVDYVGVGTIEFLMDMNKNFYFMEMNTRIQVEHPVTEMVTGMDLIKQQIRMHAGETCPEYHQDYKLRGHSIECRINAEDPENGFIPSPGKITSFHMPGGKGVRVDSHAYAGYEIPNYYDSMIGKLIVHAKNRSQAIIRMQRALEETIIVGPKTTIPYHQAIMEDDNYKSGEFNTGF
>MP0319_megahit_83935_99-737
MIKKLLIANRGEIALRILRACRELDISTVAIYSEVDKEQMHVKMADESICIGPSDVNKSYLNIPSIISAMELSGADGVHPGYGFLAESSDFAEKIENSGFQFAGPSSEIIGSMGNKLSAKEIVKGFGIPTLPGSDGLVTSNAHKIAKEIGFPLMIKAASGGGGKGMRVVESLSELDQSLEITSSEAMNNFGDPSVYLEKYLNSPRHIEVQILG
>MP0319_megahit_83951_517-2004
MGQIVIRKILIANRGEIACRIIKACNEMGIRTVAIYSEVDSDAPHVMMAGEAVDIGPANPSESYLNFDKVVTAAKKTNADAIHPGYGFLSENGDFAQYVQDSDLIFIGPEPSTIKSMGDKSESKQMMSKAGVPTIPGSDGELVGNIDAIARDIGYPLMVKAAAGGGGKGMRVVKDPEELESAIEGAKNEARNSFGNDTLILEKFLDNPRHIEVQILGDKKGNIIHLYERECSIQRRHQKIVEESPSPAITNKLRKEMGDAAVKAAKIAGYSNAGTVEFLYQGGKFYFLEMNTRLQVEHGVTEMVCGIDIVKWQIRIANGETLDLSQKDVKQRGHSIECRIYAEDPSRGFLPTPGVIRKMILPDGPGVRNDVGVSEGQEVSSAYDPLLAKLVVWDSDRNSAIQRMDNALSNFIILGLVTNQPFLRDIMKNKEFNNSSFSTNFIDTHFQNWNFSKITPEVLAVALLGTKTTTVSTKKAKSGDPYSPWSSKGGWRQGV*
>MP0319_megahit_84300_2-895
AKKIGYPIMLKATAGGGGKGMRLVWEEETLKDSWDSARQESKAAFGNDGMYMEKFIEDPRHIEIQIIGDSTGKACHLSERDCSIQRRHQKLVEETPSPFMTKKLRKQMGEAAIKAAESVKYEGVGTVEFLVDKHRNFYFMEMNTRIQVEHPITEEVINYDLVREQIKVAAGIAISGKNYEPQLCAIECRINAEDPYNDFLPSPGKITNFHTSGGHGIRVDTHVYANYTIPPFYDSMIVKLITIAQTREDAISKMERALDEFIIEGVKTTIPFHQALMKNEDFRAGNYTTRFMEDFEL*
>MP0319_megahit_85603_1325-1684
GHSIECRINAENPDTFIPSPGVISNFYDPGGPGVRVDSGCYSGLEVPPHYDSLIAKLIVYDKDRISCIKRLKRALEEFVIEGIETTIPFFLKLLEQEKFLNGDYDINWLEDYQNNKERL*
>MP0319_megahit_86517_229-591
IECRINAEDPYNGFRPSPGVITNLHAPGGHGVRIDTHVYSGYAIPPNYDSMIAKLITTAQTREEAINKMKRALDEFVIEGIKTTIPFHRQLMEEQAYISGNYTTKFMEDFVMDEQYKDED*
>MP0319_megahit_89377_1-1074
MFKKILIANRGEIALRVIHACRELGIKTVAVYSDADEHSVHVGFADESVCIGPARSIDSYLSVPAVISAAEITGVDALHPGYGFLSESAFLAEACESCRIKFIGPDQTVMRLMGDKARARRAMKKAGVKVLPGSDGPVEGLEKAQVLGKKLGFPLIIKATAGGGGRGLRVVRSFPELEVAFQTAQHEAEVAFGFRDVYIEKFVEAPRHIEVQVLADQHGHVIHLGERECSIQRRHQKILEEAPSMALTNRLRKKLGKMVVHAAKAVQYQNAGTFEFLLDGKRNFYFIEANTRLQVEHPVTEMITGIDIVKEQIRIAAGERLGFQQSGVKFDGHSIECRINAEDPDTFVPSPGVIETFS
>MP0319_megahit_90121_3-530
ILGDAIGNVIQFGERDCSIQRRHQKLIEESPSPAVDDKIREEMGKAAIAGAKAIDYVGVGTIEFLLDKDKNFYFMEMNTRIQVEHPVTEMVTGVDLIKQQIRVHAGKKCPNYSSNYKLRGHSIECRINAEDPSKNFMPSPSKITNFHLPGGKGVRVDSHAYTGYVIPTHYDSMIGK
>MP0319_megahit_90796_476-1819
MFKKILIANRGEIALRIVRTCRDLGIKTVAVHSVVDKDSMHVRLADEAVCIGKSSIKNSYLNSFAILSAAEITNSDAIHPGAGFFSENYDFSSMVKKHKIKFIGPTSEQIKMFGDKITAKKLMKKNKFPVIPGSENYLQSIDEAIKVAKKIGYPVILKAGSGGGGKGIRVIKNQKELLSNYTIVKQEVKNSFGNDNVYLEKFFDNPRHIEIQIVADKNGKVIHLGERDCSIQRNKQKIIEETPSPSLSNSQRKKICNLVVKTIKKIGYESLGTVELLYKNQKFYFMEMNTRVQIEHTITERITGIDLIKQQIKIAAGQKINLNQKDVRFSGHSIQCRINAEDPLSFIPSPGRIEEYHSPGGPGVRIDSALYAGCVVPHQYDNLISKIIIYSRNRNEAILRLKRCLIEYVINGVKTNIPLHLKILNSKDYNKGSYHINWLDQFLSVNY*
>MP0319_megahit_92964_2-715
SIHLTKQEAKNAFGNDTLYFEKFIQNPRHIEVQIVADGKGSTIHLGTRDCSMQRRHQKIIEEAPAEGLDKTKLEKTLQACLKLCKNISYSGVGTIEFLYKNGQFYFIEMNTRIQVEHPVSEMITGFDIVKAQLKIGLGMDLDLNQDEIIFRGHAIECRINAEDPESFIPSPGLIHKMHPPGGLGVRFDSHIYSGYMVPPHYDSLLAKIITTANTRESCIKRMLSALDEFFVEGIKTNH
>MP0319_megahit_94040_233-688
EHTVTEMITGIDMVIEQLRIAAGEKLSFSQDDLSPRGHAIECRINAEDPRNFAPSAGQIELWHPPGGPGIRVDSHLYSGYTVPPFYDSMIAKVIALGSNRKSAIARMRTALNEMIIDGIKTNIVLHQEILQLSAFTAGGTDIHFLEKQLSL*
>MP0319_megahit_95580_200-778
GMAAVQAAEFIKYEGVGTIEFLVDKHRNFYFMEMNTRIQVEHPITEQVIDYDLIKEQIKVAAGIKISGNNYLPKLHSIECRINAEDPYAGFRPSPGKITNLHLPGGHGVRLDTHVYSGYVIPPNYDSMIAKLIVTAQNRDEAIQKMKRALDEFVIEGIKTTIPFHRQLMDDPNYIAGNYTTKFMEEFEIKQI*
>MP0319_megahit_97702_3-488
MAMLEKVLIANRGEIALRILRACKELGIKTVAVHSQVDRDLMHVRLADESVCIGPNSPTESYLNIPTIISAAEVTDSVGIHPGYGFLAENADFAEQVEKSGFRFIGPRAETIRLMGNKVSAIEAMKKAGVPTVPGSDGPLTDDDERTLKLAKQIGYPVMIKA
>MP0319_megahit_99951_313-651
VECRINAEDPTTFMPSPGRITQYHPPGGPGIRVDSHVFNHYVVPPYYDSLIAKIISHGADRQQALHRMSGALQEMVVEGISTNIPLQQKVVGDPALHQQPQDIHYLERRHVN*
>MP0319_megahit_101096_1-735
MKKILISNRGEIACRIIECCKKLNILTIAVYSDADKNSKHVRLADEKIHIGPSKAKDSYLSSEKILNAALDSKTDAIHPGYGFLAENDQFARKIINSGIIWIGPKPETIVSMGNKDLARELAIKSDLPICPGVKNNEINTEDLEKKCNDIGFPILIKSSAGGGGIGMQIARDYNQLVEAIEKTKNLAEKAFGNNNIFLEKFIENARHIEIQIFGFGEKGAIHFYERDCSIQRRFQKIIEESPAPN
>MP0319_megahit_105520_1-558
GMRIAHTKGNLQHTIDLTRAESKAAFGDDTIFMEKLLEEPRHIEFQILADQHGNVICLGDRDCSMQRNHQKIIEEAPAPKIPKEQREEMFEKCVLFCKKIGYQSAGTLEFLYENNQFYFIEMNTRLQVEHPVTEMITGIDIVKEQLKIAMGLPLSIKQEDIIEKGHAIECRINAEDSKTFIPSPGT
>MP0319_megahit_105815_3-662
SLRIIRACRELDIRTVAIYSTADELSLHTKFADEAICVGPAESSKSYLNIPALIAAAELTNADAIHPGYGFLAESSQFSKICDENGIEFIGPPPETIDAMGDKANAKDSMRKIGVPVIYGSDGIVESIEDAKIEAEKAGYPVMLKATAGGGGKGMRLVESEEHIENAFNTAQSEAEMSFNNGDLYLEKFIQKPRHIEVQILADKHGNVVALGERECSIQR
>MP0319_megahit_106053_3-143
MIQKILIANRGEIALRILRACNKLGIKTVAVHSTVDRQLPHVKMADE
>MP0319_megahit_106242_1-861
SRILIANRGEIALRILRACRELGIESVIVHSVADSGAGYLDLADRTVCIGPGPSQQSYLDISRIIAAAEVEDVDAIHPGYGFLAENVQFAEICKSSHIEFIGPGVEAIAFLGDKGKARELAKEVGVPCVPGSTGILENEDEALKVAQEIGYPVIVKAVAGGGGRGMRVAHNDITLKNGYSQAKIEAETAFNNPDVYLEKYVEKPRHVEIQILADNHGEVVHLGERDCSLQRRHQKLIEESPSPGLPPEVRDEMGVAAKKLVKAAGYTNAGTVEFIVDRDFNFYFIEV
>MP0319_megahit_108332_3-518
NIVCLGDRDCSMQRNHQKIIEEAPAPDVPQRQRMKMIQKCIKLCKQIGYRSAGTLEFLYENGEFYFIEMNTRLQVEHPVTEIITGIDVVKEQIRIAMDFPLSFKQEDITERGHAIECRINAEDAKTFTPSPGKISLWHPPGGPGIRVDSHIYTGYEVPPFYDSMIAKVIAHA
>MP0319_megahit_108801_492-695
YYDSLICKLICQGRDREEAIQRIKRSLNEFVIEGITTTIDLHKKILNHKKFITSDFDVNWLVKESFY*
>MP0319_megahit_112107_2-1012
KNEARATAKKFKVPVTPGTEGIVSNVQEAREEAAKIGYPVMIKASAGGGGKGMRQCFNEANLESSFQNARNEAEKAFGNGDVYIEKLILNPHHIEFQIVADSHGNVVHLGERDCSLQRRNQKIIEEAPSPLLNRNKRLRKKMGDASVRLVKEIGYENCGTIEYLVDENGDFYFMEMNTRIQVEHPITEEINGCDLIKEQIRIAAGEKLSEHVQNSTPRQHSIECRINAEDPYNNFTPSPGKIEFWFQPGGRGVRVDTHVYSGYQVPPFYDSMIAKLIVTGATREIAIDRMQRALNEFLIEGIKTTIPFQDAIIKNSDFRSGNYNIGWVEAFLNDLK*
>MP0319_megahit_112208_1-423
MSHKILIANRGEIALRALRACKELDLKTVAIYSTGDKELKHLRLADETVCVGPASPLESYLNIPAILSAGELTGADAIYPGYGFLAEDADFAEKCEASGFKFIGPASSVIRQMGDKITAKNLAENSDIPTVPGYTGVLPDD
>MP0319_megahit_113572_87-800
MVEKVLIANRGEIALRIVRSCRELGIATVAVFSTVDKKALHVQLADEAVCVGDSLSNKSYLNIPNILAAATSRGVDAIHPGYGFLAENDKFAEMCNDHGIVFIGPSPKAIRSMGDKSTAKETMEAVGVPTVPGSKGLLSNVDEAYKLADDIGYPVIIKATAGGGGRGMRLVENSDNLEKMFKAAQGEAEAAFGNDGLYMEKFIKKPRHVEIQILADRSGNVVHLGERDCSVQRRHQKL
>MP0319_megahit_119636_135-1652
MKVLVANRGEIAVRIMRACRELGFQSVAVYSDCDRLAPHVRYADEAYEIGANEPAESYLNIDRLVDVAREADVTAVHPGYGFLSENAKFAAACRDANLTFIGPSADVIALMGGKVAARQAAQRAGVPVVPGTNTPLDPNLSDIEVKQIAREVGYPLFVKAVAGGGGRGMRVVREPEGLTSALREARSESQTVFGDELVYLERQIVEPRHIEVQLLGDSHGAIVPFVERDCSIQRRYQKVVEESPAMFVSQELREQMATAAVALARSVGYVNAGTVEFLLDTAGKFYFLEMNTRLQVEHPVTEMITGVDLVHWQLHIAQGRQLTINPVEALTPRGHAIECRVYAEDPDNGFMPSPGTIRTLRTPSGPGIRDDSGVAAGFEVPTWYDPLISKVITWAPDRVMAIARMRRAMAEYKVHGIKTTIPFFSWLLQSSAFHNGAFNTNFIDMMMAERNGKPLMEPTSKVEEVAVVGAVLHAYLDKDAAATKQRDKTSAWRRQAKVEALRVIS*
>MP0319_megahit_120066_207-476
MPGGKGVRVDSHAYAGYQIPPYYDSMIGKLIVHANNRERAINRMIQALEECIIEGPETTIPFHEAIMKDEAFQSGEFDTSFLDNFNYNS*
>MP0319_megahit_124232_4220-4354
MLEKVVIANRGEIALRILRACKELGIRTVAVYSKADRDLMHVRLA
>MP0319_megahit_126026_3-1049
MKNLSKILIANRGEIASRIIRSAHESNLLTVAIYSDADKNSPYVKEASQSVRLESSYLDSHAIIKAAKQTNADAIHPGYGFLSENHEFAKLVKKEKLIWIGPPAEAVRIMGDKIEAKKHAKQAGLPILPSGKTEKSTQNINYPLLIKAAAGGGGKGMRIVEKKSDLKESIKLAKLEAKNAFGDDRIFIERYVKSARHIEVQILGDQFGNIIHLGERECSIQRRHQKIIEEAPSVRLSDNLREQITNAAVALAKQINYESAGTIEFLFDEQSNDFWFLEMNTRLQVEHPVTEMVTGIDIVREQINIAQGRELSINQNDIQTEGHSIEARIYAEDPDNDFLPSTGKLIADN
>MP0319_megahit_129620_1-540
ERECSIQRRHQKLVEEAPSPVLTPELRDAMGEAAVQAAQSISYVGAGTVEFLLDADLSFYFMEMNTRIQVEHPVTEVTTGIDLLKEQIRVAAGEPLAIPERIGHRVHAIEFRVNAEDPDRDFAPAPGTIQVFHPPGGPGVRLDTHVYAGYTVPPYYDSLIAKLIVSGNTREEAIVRARHV
>MP0319_megahit_129914_3-635
VGADAVHPGYGFLAENAAFAQRLADEGVTFIGPTPESLRLLGDKIAAREAMSKAGIPVARGSNKPVANPEEASEFATEIGFPLIIKAASGGGGIGMQVVGTKEDFQSALRLCQGRAASAFGDDRVFLEKFIGDAEHIEFQVLGDGSKAIHLGERFCSIQRRHQKILEEGPWLSEDVRQEIGALVVAGAEAIGYQGLATFEFLRDTEGKFFF
>MP0319_megahit_132002_1096-2466
MFKKVLIANRGEIAIRIICACRELGIKTVAVHSEADEDSLHVRFADEAVCIGPGRSIDSYLNVPAVISAAEITGADAIHPGYGFLSESAYLAEVCEACNIRFIGPDPNVIRLMGDKARARRAMKKAGVPILPGSDGPVEDEKMAMAIADDLGYPVMIKATNGGGGRGLRVVWSEQELTKAFTMARREAETAFGVGEVYLEKFIEEPRHIEFQVLADQYGATVHLGERECSIQRRHQKLIEESPSVAITPRLRKKMGKIVVDAAKAVSYRNAGTFEFLLDKEGRYYFLEANTRLQVEHPVTEMVTGLDIVKLQIRIAVGDHLGFKQSDIQMQGHAIECRVNAESPNTFVPSPGVIGTFNVLGGPGVRIDTFAHADCTVSPLYDSLVAKIIAHGRDRDESIARMRRTLGMAVVTGIETTIPLHLDILADAGFHTGDINTGFLDRFLVNRTNERSTATV*
>MP0319_megahit_133246_1-537
TIEFLMDKQKNFYFMEMNTRIQVEHPVTEMVTGTDLIKQQIRMYARLKCPKYLQDFKLRGHSIECRINAEDPANNFTPFPAKITSFHMPGGKGVRVDSHAYAGYQIPSQYDSMIGKLIVRAKNRDRAIIRMQHALEETIIEGPKTTIPYHQAIMENEKFKSGDFDTSFLETFIYNPID*
>MP0319_megahit_135337_839-958
EFVIEGITTTIDLHKKILNHKKFINSDFDVNWLVKESFY*
>MP0319_megahit_135695_1093-2433
MLDKVVIANRGEIALRILRACHEMEIKTVAVHSSVDSNLKHVLLADETVCIGPSHSSESYLNMPSIISAAEVTDSVAIHPGYGFLSENADFAERVESSGFIFIGPQYESIKLMGNKVSAIKAMKKVGIPTIPGSNGPLSNNTEKNLQLAKNIGYPIIIKAAEGGGGRGMRVVHSEASLLNAITLTQAESRSAFDSDIVYMEKYLENPRHIEVQILADNYGNVVHLGERDCSMQRRHQKVIEEAPAHGISDEQRQNIGNRCVKACQEIGYRSAGTFEFLYQDDQFYFIEMNARLQVEHPVTEMITGIDIVKEQMNIASGKKLSFSQSDVNMQGHAIECRINAEDPKSFLPSPGLISLWHPPGGPGIRTDSHVYTGYEVPPFYDSMIGKIIAHGNNRHTALSRMKTALSEMVIEGIKSNIPLHQEVLQHSAFEKGGTNIHYLEKRLGI*
>MP0319_megahit_137498_1229-2611
MFNKILIANRGEIALRIIRACHELGIKTVAVYSTVDKFSLHVRFANEAVCIGPGSSSESYLNIPRIIAAGEITNADAIHPGYGFLAESADFSRICQKNGFAFIGPSPEIINAMGDKSQAKATMEKAGVSVIPGSDGILSGPTEASKLAEEMGYPVMLKATAGGGGRGMRLVRNPEETEKLFITAQSEANIAFENGDLYLEKFIENPRHIEIQIIGDSQGNVAHLGERECSIQRRHQKLVEESPSAVVDVELRKRMGEAAIHGAKKIGYIGVGTMEFILDKKKEFFFMEMNTRIQVEHTVTEMVTGADLIKQQIRMYSGEKYPAYLDTVQLRGHSIECRINAEDPDRNFIPSPGTITSFHMPGGKGVRVDTHSYVGYEIPTDYDSMIGKLIVQAGNRDRAINRMQRALEECIIEGPKTTIPFHAAIMRDKEFKKGNFDTSFLETFEYSSNGTIEKVEEDRE*
>MP0319_megahit_138114_2-436
MFKKILIANRGEIALRVIRTCKEMGIKTVAVYSKADVDSLHVRFADEAVCIGPAPSAESYLKISNIIAAAEITNTDAIHPGYGFLAENANFSKICAENGIKFIGASPKMIKNMGDKASAKETMKKAGVPTIPGSKGIIKNFETCK
>MP0319_megahit_138304_1302-2657
MFNKLLIANRGEIALRIIRACHELGVKTVAVYSEADRESLHVRFSDEDVCIGPAPAKDSYLNIPRIISAAEVTGAEAIHPGYGFLAENAEFSEICQRSDIVFVGPNPDQIRSMGDKATARWTMMELGVPTVPGSDGVISDLDEGEKVAAEIGFPVMIKASSGGGGKGMRIAPDAASFADMFQAAQTEAGAAFGDPDVYLEKCIVEPKHVEFQVFGDQYGRVVHLGERDCSIQRRHQKLIEEAPSPVLTPELREEMGEAAVKAAKGINYVGAGTVEFLVDSDGSFYFIEMNTRIQVEHPVTEVTTGLDLVKEQIHVAAGEPLSFPSEIPQVRGHAIEFRVNAEDAFMDFAPCPGLIATFHPPGGPGVRLDTHLYSGYQVPPQYDSLLAKLIVSGTDRDETIVRARHALESFVIEGIKTTIPFLHEITQNDKFVAGGVDTGFVDRFLAERAAD*
>MP0319_megahit_138625_444-980
MSQEVPDVEPFQRVFIANRGEIAIRIAKAATSLGMESVGVYAPVDAASLHTRYTTENIEIGSSAGDQVDPVGAYLNIEALVDAAKVAGCDCVHPGYGFLSENAEFASKCATEGITFIGPTPTALSLFGDKVRARALATSIDIPVVDGSEEPVENAAQAQDLAREIGYPVMLKAAAGGGG
>MP0319_megahit_140171_213-662
MLDKILIANRGEIALRIQRACRELGIKTVAIYSTADSKQKHVLLADESVCIGPPESINSYLNMPAIISAAEVTDSMAIHPGYGFLAENGDFAEQVEESGYVFIGPQSETIQLMGNKINAKDAVKEVGISCIPGSDTALDDDMESIYKLAD
>MP0319_megahit_140924_403-1014
MFQSILIANRGEIALRIIWACRELGIKTVAVYSEADRDSLHVSFADEAICIGPPPAADSYLSIPAVISAAEIMGVDAIHPGYGFLAENAEFADICETCGLAFIGPSTEAIRNMGDKAMARKTMGAAGLPLILGSEGAVTDEKEAGVFADKIGYPVLLKAAAGGGGKGMRVVSAPDELSKAFRTASAEAEAAFGSRDIYVEKYIA
>MP0319_megahit_141087_3-500
MLKKIVIANRGEIALRILRACKELGIKTVATYSVADREQKHVYLADESVCIGPSISTESYLNIPAVISAAEVTDAVGIHPGYGFLSENADFAERVEQSGFTFIGPKAETIRMMGDKVSAIRVMKKAGIPCVPGSDGPLGEDPKKLMKIAKEIGYPVIIKAAGGGGG
>MP0319_megahit_141714_295-666
MFKKILVANRGEIAVRVIRACKEWGISTVAVHSDVDSDAMHVRLADESICIGSHQPQNSYLNISALMSAVDVTGAEAIHPGYGFLSENAHFAEIVTKHGIKFIGPSSDLIKKMGDKIEARKIAK
>MP0319_megahit_141885_595-687
MFKKILIANRGEIAVRVIRACKEWGISTVAI
>MP0319_megahit_142505_1-651
FFPEKANVRVIQSVVSGSVVSPFYDSLIAQIICWGKSRKGAINSLLDYLKQVKIHGVSTNLALNRAILRDASFQKGGFSTLYLTDFFAQADTKKLLREAKKDSGTTKNSLDQKAIMLEGSEELKVLSPQMGGFYRATSPDDEPFVSEGQIIDVNQTLCLLESMKVFTELALADYKSSDGDSLYTDKVKYKVTRVIAEDHNTVNQGDLLFVMLPVDA*
>MP0319_megahit_144017_3-1190
ADESICVGSHKPQNSYLNVSAIISAADVTGADAIHPGYGFLSENYHFAEIVTKNKIKFIGPSAEVMKKMGDKIEAKRTAKKFGLPVIEGSEGAIKSLEEAKKISSKIGYPVLIKATAGGGGKGMKLVKNVKELDTALSLAKQEAKKYFANEEVYIEKYFEKPRHIEVQILSDKKTTIHMGERDCSVQRKHQKLIEESPSPVLDEKTRQDLLNKTVEMVSKLNYEGAGTVEFIYDKGKFFFLEMNTRIQVEHPVSEIRGGIDIVKEQIKIASKGKTSLKQSDITFRGHVIECRINAEDPSKDFQPSPGTISVCHQPSGFRTRVDGAIFQGCKITPYYDSLICKLICQGRDREEAIQRLQRSLGEFVIEGITTTIDLHKKILNHKKFISSDFDVNWLV
>MP0319_megahit_147753_3-527
GYGFLSENANFAEIVNKHGIKFIGPSPEMIRNMGNKIEAKKIAKINGLPVIEGSDGGVASIAEAKKICDQIGYPILLKAAGGGGGKGMKIVEKSAQLEDSFLNARLEAKKYFGNDELYIEKFFKNPRHIEVQILSGNNHTIHLYERDCSVQRRHQKLIEETPSPVLKEETRKDLL
>MP0319_megahit_147789_511-1851
MLDKVLIANRGEIALRILRACKELGIKTVAVHSKADRELMHVRLADEAVCIGPASSAQSYLNIPALISAAEVTDSSAIHPGYGFLSENANFAEQVERSGFTFIGPRAETIRLMGDKVSAIEAMKVAGVPTVPGSDGPLGDDDATNLATARRIGYPVIIKAAAGGGGRGMRVVHTEGHLLSAITVTRTEAHAAFGDGTVYMEKFLEKPRHVEVQVLADGQGNAIHLYDRDCSLQRRHQKVLEEAPAPGIDPEARAKVLEACRQACIEINYRGAGTFEFLYEDGEFFFIEMNTRVQVEHPVTEMVTGVDIVKEQLRIASGMPLSIRQEDVKLNGHSFECRINAEDSRTFMPSPGKVTLFHAPGGLGVRMDSHLYTGYTVPPHYDSLIGKLITWGADREIALTRMRNALDELLVEGIKTNIDLQKDLVRDSYFRQGGVNIHYLEKKLSS*
>MP0319_megahit_150088_517-2010
MFDTVLVANRGEIAVRIIRACREMGLVSVAVYSDVDRLSPHVLEADKAAQIGLAPSSESYLRGDHLIEVALSAGAGAIHPGYGFLAERASFAADVEKAGLVFIGPSPESIQAMGDKTEARRLMAEAGVPIIPGVLEPTSSPEEAADTARALGFPVVLKAVAGGGGKGMRVVSDAKDLPAAFEAASREAESAFGDGAIYVEKYLERPRHIEIQVLGDQSGAVVHLGERECSIQRRHQKLIEESPSPLLQAADREAMGLAAVQAARAVDYRGLGTVEFLYENGAFYFLEMNTRLQVEHPVTELVTGLDLVQWQIRVAAGEPLDFGQEDVSFSGHAIECRITSEDSDQGFLPVTGCIERLETPSGPGVRWDGGIRAGSEIGLHYDPLLGKLIVHAASRTDAIARMKRALGELVIHGVDTSVPFHLRVMDESDFVKGDLTIAYLEDHAELLRPSDGDVRLLALAAALLEHGGWGHGGATPIKVLDGRKLSAWQTSGWPWQT*
>MP0319_megahit_152872_16-804
NEAANSFGDDRIFIEKFVTQPRHIEIQVLCDAHGNGIYLGERECSIQRRNQKVVEEAPSPFLDEATRKAMGEQSVALAQAVGYTSAGTVEFIVDRDFNFYFIEVNTRIQVEHPVTEMVTGIDLIKEQIRLASGEPLGMTQDDIQVKGVAIECRINAENPEDDFRPCPGTIEKFRAPGGFGVRLDSHVYSGYTVPPNYDSMIAKLIVYQETREEAISCMKRCLDEFTIEGISTTIPLAKDIFKHLNFVAGKVNTGFIEEYFLG*
>MP0319_megahit_153131_802-981
GKLIAYGKDRSESIARMRRALAEFEIDGIHTTIPLHTRILRNSRFLKADIYTNFLESRI*
>MP0319_megahit_154131_2-352
MFKKVLVANRGEIALRIIRACKELGVRSIAVYSEVDIDSMHVQLADEAICIGPGPSAESYLKPNCIISAAEVANVDAIHPGYGFLSENPDFAEICESCKIKFIGPSAKLISLMGDKN
>MP0319_megahit_156179_129-608
MFDKVLIANRGEIAVRINRACQELGISTVAIHSEADAESMHVRIADESVCIGPNQVNKSYLNAHSIISACEITGAQAVHPGYGFLSENASFAKMLEDHKLIFIGPKYAHIEAMGDKIQAKKIMKKLGVPTVPGSEKTIEGEKDAINISKEVGFPVILKAS
>MP0319_megahit_157400_3-647
HPGYGFLSENPEFAKILEENNIKFIGPSSKLIKMMGDKIQAKKIAKEYGLPVIEGSDGGISDKAEAKKICEKIGFPVLIKAAAGGGGKGMKIVKEEKEFEELFLTAKTEAKKYFGNDEVYIEKFFQNPRHIEVQVMSGKNRTVHLHERDCSVQRRHQKLIEETPSPILNDQIRKDLFEKTVNMVSQIGYEGAGTVEFIYEDKKFYFLEMNTRVQV
>MP0319_megahit_157460_1-522
SDSMHVRLADESICIGSHKPENSYLNMGAIMTATDVTGADAIHPGYGFLSENYHFAEIVTNSKIKFIGPSAEVMKKMGDKVEAKKTAKKLGLPVIEGSEGIIKSLVEAKTISSKIGYPILIKASAGGGGKGMKFVKNEKELDGALSVARQEAKKYFANDEVYIEKYFEKPRHIE
>MP0319_megahit_159573_2-517
HKPQNSYLNIGAIMSAADVTGADAIHPGYGFLSENYHFAEIVTNSKIKFIGPSAEIMKKMGDKIEAKRTAKKLGLPVIEGSEGIIKSLEDAKTISSKIGYPILIKASAGGGGKGMKLVKNENGLDNALSEAKQEAKKYFANDEVYIEKYFEKPRHIEVQILSDKKTTIHMGE
>MP0319_megahit_162854_1-504
MFQKILIANRGEIALRILRACRELGIKTVAIHSDVDEAAMHVRMSDESICVGPASAQSSYLNIPAIITTATMTNVDAIHPGYGFLSENKRFAEIIEEHGIKFIGPKSKHIEMMGNKIEAKRIMRKNNVPTVPGIDDVNDDKKIQLFIEEVGLPVIIKAASGGGGKGMR
>MP0319_megahit_162917_3-854
MFNKILIANRGEIGLRIIRACHELGIKTVAVYSTADELSLHVKFADEAVCIGPPPSTESYLNIPRIIAAGEITNADAIHPGYGFLSESAQFSKICAENNFTFLGPAPGIISAMGNKAQAKKTMKTAGVPVVPGGDGVLSGFEDAREKADEMGYPVMLKASAGGGGRGMRLVQDGTEVESAFKSASQEALTAFGNGDIYIEKFIKNPRHIEVQILADVHGNTIHLGERECSIQRRHQKLIEESPSPIVDEAVRDKIGTAAVHAAKTVGYVGAGTIEFLMDKQKKF
>MP0319_megahit_164091_1-81
HKKLLNHKKFIDSDFNVSWLDKEKII*
>MP0319_megahit_165611_237-608
MKIRGHAIECRINAEDPSHKFRPCPGTISSFHMPGGMGIRVDTHVYAGYTVPPNYDSMVAKLIVHAPSRIEAINRMIGALDECVFEGIKTIIPFQRQILENADFQKGNIDTGFLENFQFKPGE*
>MP0319_megahit_168291_2-604
QEDVSVNGHAIEVRVYPEDPETFMPDSGDITDLHQPEGEHIRVDSALCNGYTVELDYEPLMAKIMAWGEDRNRAIKTLQRALLEFRVEGVKCNVPLLRDILTTKEFLAATHHTGSMPIWIEEFQNRSLTKCGNGKMSKNGNGHKNGQENGEREIAATIGVALATAMRSAQFLAPAAFSPWRVYGRREQLISRSMGNRSWR*
>MP0319_megahit_169160_321-1115
MFKKILIANRGEIAVRIIRACKEWGISTVAVHSDVDKESMHVRLADESVCIGSHQPANSYLNIPALMSAIELTKAEAVHPGYGFLSENANFAKILEESNIKFIGPSSKLIKMMGDKIQAKKIAKEYGLPVIEGSDGGVSNISEAKEICKKIGFPVLIKAAGGGGGKGMKIAFGEKNFEELFLAAKSEAKKYFANDEVYIEKFFQNPRHIEVQVLSGKNITVHLHERDCSVQRRHQKLIEETPSPILSDDLRKDLFERTVNMVSKI
>MP0319_megahit_170091_3-1772
MPVDTGDLYRPVKRVLIHARGCTAVKLIRVAQREAIEVVLVQSDPDMESAAVDLLGKADSVICIGGNTPDESYLNAKSVIAVAEHEHVDALHPGIGFLSESSQFAELVRSRGINFIGPPVSSMETMGNKSNAINTALRLKVPVVPGSHGIVTDSEKAADLAEHIGYPLLIKAVHGGGGKGIQVVEDENAFHELFQRVSVEARAAFGNGDVYLEKFVTSLRHIEAQLLRDRYGNTRVLGIRDCSVQRDKQKVIEESGSTLLPDSLLESVVKHTEAIASEVDYVGAGTVEFIYDLDADEVYFMEMNTRLQVEHPVTEYVSGVDIVAEQFRIAGGGDIANLKVGEEGYAIEARVNAERIVRLQDGTLAFRPSAGTIDVCRMPEEKDVDVITTAGEGKFVSPYYDSMLAQIVVHAKDRDTAASKLEAYLGRVEVAGICTNIPLVRAILKDPQFLQGEYDTNYLPALLERVDADALIAEIDAASGDTGIAIGAESIRIDGSDELKVLSPTTGIFYSTPSPAEPEYVMEGDRIGLTDTLCQLEAFKIFTPMCIADFNTVDAHLYEPGRKYEVVRTNVASGQQVNVGDLLFVIRPT*
>MP0319_megahit_172808_399-785
ISGKNYTPQLHSIECRINAEDPYNHFRPSPGKITTLHLPGGHGIRLDTHVYAGYTIPPNYDSMIAKIISTAQTREEAINKMKRALDEFIIEGVKTTIPFHRKLMDDSSYNDGNYTTKFMEDFVIEQEN*
>MP0319_megahit_176005_286-627
RINAEDPYNDFRPSPGKITTLHMPGGHGIRLDTHVYAGYTIPPNYDSMIAKIISTAQNREEAINKMKRALDEFIIEGVKTTIPFHRKLMDDPSYNDGNYTTRFMEDFVMEQEN*
>MP0319_megahit_176826_2-445
MSISRILIANRGEIALRIHRAAHEMGIETVAVHSTADADAMHVRLADHAVCIGPPSATDSYLNIANIISAAEVSHADAIHPGYGFLSENAKFAEIVEAHDIAWIGPKPEHIRTMGDKVEAKKTAGKLGLPLVPGSDGAVATVEEARAI
>MP0319_megahit_177116_2-541
QNPRHIEVQVLSGKNRTVHLHERDCSVQRRHQKLIEETPSPILNESIRKDLFEKTVNMVSKIGYEGAGTVEFIYEDGKFFFLEMNTRVQVEHPVTEVVTGIDIIKEQIYIAFSGETALKQDDITPRGHAIECRINAEDPSKNFQPSPGKITMCHQPSGFRTRVDGSIYQGYKITPYYDSM
>MP0319_megahit_178161_1-1071
TRILGIRDCSVQRDKQKVIEESGSTVLPDALLESVLKHTEAIAAEVDYVGAGTVEFIYDLDADAIYFMEMNTRLQVEHPVTEYVSGVDIVAEQFRIAGGADIANLEVNNDGYAIEARVNAERIVRLQDGTLAFRPSAGTIEVCRLPQEKDVDVISTVGEGKFVSPYYDSMLAQIVVHARSRDAAASKLEEYLGRIEVTGICTNIPLVRAILKDPQFLKGEYDTNYLPALLERVDADALIAEIDAASGVVGTAIGTESIQIDGSDELKVLSPTTGIFYSTPSPAEPEYVMEGDRFGLTDTLCQLEAFKIFTPMCIGDFNSGDEPLYEAGREYEVVRTNVASGQQVNVGDLLFVIRPI*
>MP0319_megahit_178741_153-803
VQRKHQKLIEESPSPVLNESTRQDLLKKTVEMVNKLNYEGAGTVEYMYNNGKFFFLEMNTRIQVEHPVSEIIAGIDIIKEQIKIASKGKTALKQSDINFRGHVIECRINAEDPSKNFQPSPGTISVYHQPSGFRTRVDGAIFQGCKITPYYDSLICKLICQGRDREEAIQRVQRSLSEFVIEGITTTIDLHKKILNHKKFISSDFDVNWLANENFY*
>MP0319_megahit_179818_2-544
MFTKILIANRGEIACRIIRTCQRLGIETVAIYSAVDQEALHVKLADQAYLVGDAPPHDSYLNMANILDAANASGAQAIHPGYGFLSENAEFARLCEESDICFVGPDPDVMEKMGDKMRSRKLARKAGLPILPGTDDAVANEDASTKAWELGFPLMVKAADGGGGIGIHVIESQEELMPLIK
>MP0319_megahit_180311_1-696
MFKKVLIANRGEIALRIIRACRDLGIKTVAVFSTADRDSLHVKHADESYCIGNPAPSDSYLKRANIITIAELTNTDAIHPGAGFLAEDAQFAEICEAHKITFIGPSVENLMTMGDKVEAREAMSKAGLKLVPGSRNTRQGIRRSRKRGIVESDKDASALAEKIGYPVGIKAVAGGGGRGIRIAHNSMSLINLFHTAKAEAEASFGNGDVYLEKWIEDARHIEVQILGDHQGN
>MP0319_megahit_180969_4677-6032
MYKKILIANRGEIALRIIRACHELGIKTVAVYSTADEFSLHVKFSDEAVCIGPPPSNESYLNIPRIIAAAEITHADAIHPGYGFLAENAEFSNICEENGFSFIGPTAKIINSMGDKSEARNTMKNSGVPVILGSDGVLKDVTEAEKFAEKVGYPVMLKASAGGGGRGMRLVKSQKELESAFSSAQAESKSAFNNDDLYLEKFVENPRHIEVQILADSQGNTIHLGERECTIQRRHQKLIEESPSVVIDKKLRNKLGSAAINAAKAVSYVGVGTVEFLVDKNLDYYFMEMNTRIQVEHPVTEMVTGVDLIKQQIRMHVGKKFPKFLENFQLRGHSIECRINAEDPANDFIPSPMKITSFHMPGGKGVRIDSHAYAGYKIPTNYDSMIGKLIVFSSSRERAINRMARALEECIIEGPKTTIPFHQAIMNDELFKKGEFDTGFLDNFEFTDRGE*
>MP0319_megahit_181506_62-1417
MYKKILIANRGEIALRVIRACHELGLKSVAVYSSADKYSLHVKFADEAICIGPPDSKESYLNIPRIISAGEITNADAIHPGYGFLAESAEFSNICKENGFSFIGPSGDIINAMGNKAQAKKTMKAAGVPIILGNEGVLQDVKEARDIANEMGYPVMLKASAGGGGRGMRLVQKDSELDRAYSTASTEALRAFNNGELYLEKFVEKPRHIEIQILADSNGNVVSLGERECSIQRRHQKLLEESPSSAVDEDLRKRMGEAAITGAKAVNYVGVGTVEFLLDKNKDFYFMEMNTRIQVEHPITEMVTGADLIKWQILTHAGEKFPDYLYKMKLRGHSIECRINAEDPDMNFAPSPMKITSFHMPGGKGVRIDSHAYAGYEIPSNYDSLIGKLIVHSPNRESAINRMERALEETIIEGPKTTIPFHQAIMKDKKFRSGDFDTGFLESFNYTKKGE*
>MP0319_megahit_183913_3-530
EFIYEDGKFYFLEMNTRIQVEHPVTEVVTGIDIVKEQIAIAYNGKTALNQSDIKPRGHAIECRINAENPSKNFQPSPGIINICHQPSGFRTRVDGSIFQGCKITPYYDSLICKLICHGRNRTEAIQRVQRSLDEFVLEGITTTIDLHKKILKHKKFLNSDFDVNWLDQEKFYQTL*
>MP0319_megahit_185692_3335-4657
MFERVLVANRGAVARRIIRACNALDCESIAVYSDIDAGLPHVEEASRAERLPGYRPVDTYLNGENILSAARRAKADAVHPGYGFLAENPDFARSVEAAGMKFIGPAASWLERMGEKTQARQWMQENGFPVHAGSEVIRDQKMLTSAAATIGYPVILKPTAGGGGIGMIVAEDPESLTAAYATATSLAARTFGQSTVFLEKFLQGSRHVEVQVIGDGETLLALYERDCSVQRRHQKLIEESPAPAIERSDIDELSSRAVEALVGYDSLGTVETLYDQGCFGFLEMNTRLQVEHGVTEEVTGLDLVDLQLRIASGDRLSTLLPERPGIDGHAVEARLYAEDPESMLPSPGHLNVFRVPDMAGVRIEASYREGNTVSPYYDPMLAKVIGKGATREAAIGRTLIALRAMEVKGVKTNATLLCHILESARFIEAKLDTAFLGDLL*
>MP0319_megahit_187479_416-1159
IEKFFQNPRHIEVQILSGKNRTIHLHERDCSVQRRHQKLIEETPSPILSNELRKNLFEQTVNMVSKIGYEGAGTVEFIYEDGKFFFLEMNTRVQVEHPVTEVVTGIDIIKEQIYIAFSGETALTQDDIKPRGHAIECRINAEDPSKNFQPSPGTITMCHQPSGFRTRVDGSIYQGYKITPYYDSMVCKLICHGRNRNEAIQRMLRSLDEFVIEGITTTIELHKKLLVQKKFKDSNFNVNWLDNEKII*
>MP0319_megahit_188431_2-820
MFKKILIANRGEIAVRIIRACKEWGIATVAIHSDVDKNSMHVRLADESVCVGTHQPANSYLNIPSIMSAIELTNAEAVHPGYGFLSENVEFAKILEDYKIKFIGPSSKLIKMMGDKIQAKLIAKKYGLSVIEGSEGGVSDIKEAKKITQTIGFPVLIKAAGGGGGKGMKIVNKEEEFENLFLTAKLEAKKFFGNDEVYIEKFFQNPRHIEVQILSGKNRTIHLHERDCSVQRRHQKLIEETPSPILTDELRNELFEKTVRMVSQIGYEGAGTV
>MP0319_megahit_188549_27-1409
MFEKVLVANRGEIAVRVIRACRELNIRTVAVYSEADSNSMHAQMADDAICIGGAASADSYLRIDRIIGAAEISDVDAIHPGYGFLSENAHFAEVCENCNIRFIGPKSAAMNALEDKALSRELARKAGVPVPPGSENVVDTEQEALKIAKKIGYPVLIKAVAGGGGRGMRTAHNDISLVKGYHTARSEAEKSFGNSGVYIEKYIENPHHIEFQILGDSKGNIIHFGERDCSIQRRNQKLIEETPSPLLEGKHKKLRPQMGKAAIKIAQAAEYTNAGTVEFIVDDKGKFYFLEVNKRIQVEHPITEEVTGIDLVKQQILVAMGEPLKLSQSDIKPTGHAIECRINAEDPWNDFRPSPGKIEMYYAPGGRGVRLDSHAYAGYTIPSHYDSMIAKLITYGTSRRDAMNKMNRALDEYIITGIKTTIPFEKAVLHDPEFCRGVYSTNFVEELLGGGRRELIQEKA*
>MP0319_megahit_190862_1-1914
RVVQECFNDHISPSRVEGAPFGNSDRTVLDVLLESELRDDFVTEIENLLLFDSVYDQILESLDSIAEEAERSKALAQDSVRTLIERSLQGAHLEVRGTSVNEEGTAEAALQQEQFFDWHLRISNTPRSSEFFRAVEEWKKTAFPHVSDTLVVVVTFFFERLLISYVQAKREGRRYDGRISPRNIGRKKDFWNRLNIAYRDLLIQNALLQFKARRGTGHKAFVERFFDDFEEQHRDSLSTDPCQFPGLRISIETALEQDSPPCGVITGIGTFRDENGGLRMGTVISNPDFQAGAFDMASAEKFCKLLVTCAEQNLPLVCFVSSGGMQTKEGAGSLFSMAAINDRITRFVRDFDLPVIIFGHGDCTGGAQASFVTHPLVQTYYFSGASMPFAGQIVVQSNLPSDAVLSNYLVDVPGAMQGLVRHPFYDDLDDELRRIDPDIPIPRESVVEVVNRVMSGILSQERPMVIPARTQVETSELYRPVKRVLVHARGCTAAKLIRVAQREAIEVVLVQSDPDMESVAVDLLGEADSVICIGGHTPDESYLNAMSVIAVAEQEHVDALHPGIGFLSESSQFAELVRSRGINFIGPPVSSMETMGNKSNAINTALRLKVPVVPGSHGIVTDVERAADLGESIGYPLL
>MP0319_megahit_191273_3-1232
MLDKVLIANRGEIALRVLRACKELGIKTVAAHSVADRELMHVRLSDESVCIGPSNPSDSYLNIPAIISAMEVTDAEAVHPGYGFLSENADFAEQVENSGFKFIGPKAETIRKMGDKVSAIEVMRKAGVPTVPGSNGPLDDNKDRTLNLARGIGYPVIIKAAAGGGGRGMRVVHNEAALLKAIYVTQTEAKSFFGNGIVYLEKFLENPRHVEIQVLGDGLGDAIHLGERDCSLQRRHQKVLEEAPAPGIPIQARERVATTCIQACKNMRYRGAGTLEFLYQDENFYFIEMNTRVQVEHPVTEMVTGVDIVKEQLRIASGEALLISQADVSINGHAFECRINAEDPATFLPCPGKVKLFHAPGGPGVRVDSHLYSGYSVPPFYDSLVAKLISYGETRDQALLRMQIALDEIL
>MP0319_megahit_194289_621-1961
MQKVLIANRGEIALRVIRACKELGLKTVAVHSTADRELMHLAMADESVCIGPAPATLSYLNIPAIISAAEVTGADGIHPGYGFLAENADFAEQVENSGFTFIGPSAAVIRLMGDKVSAIAAMKETGVPTVPGSDGPLPEDEAECLKIAQRVGYPVIIKAAGGGGGRGMRVVHEESELIKSIKLTQVEAGAAFGNPMVYLEKFLTNPRHVEVQVLSDGQGNAVHLGDRDCSLQRRHQKIIEEAPAPGIDEKARAEVQARCVQACIDLGYRGAGTFEFLYENGEFYFIEMNTRVQVEHPVSEMVTGIDIVKEQILVASGQPLSITQDDVVIRGHAIECRINAEDPRTFMPSPGTVTFYHAPGGNGVRVDSHLYSGYKVPPNYDSLVGKLITYGASRDEALARMRNAIDELVVDGIKTNTPLHRELVRDPGFCKGGVNIHYLEHKLGLK*
>MP0319_megahit_195083_3-878
VLIKATAGGGGKGMKLVKNEKELGSALSLAKQEAKKYFLNDEVYIEKYFNKPRHIEVQILSDKKTTIHMGERDCTVQRKHQKLIEESPSPVLDEKIRQDLLKKTVEMVSKLNYEGAGTVEFIYDNGKFFFLEMNTRIQVEHPVSEIRGGIDIVKEQIKIASKGKTSLKQSDITFRGHVIECRINAEDPRKNFQPSPGTINVCHQPSGFRTRVDGAIFQGCKITPYYDSLICKLICQGRDREEAIQRLQRSLDEFVIEGIATTIDLHKKILNHKKFVNSDFDVNWLAKESFY*
>MP0319_megahit_195678_367-654
MFKKILIANRGEIAVRIIRACKEWGISTVAVHSDVDSDSMHVRLADESVCIGSHQPQNSYLNISSIMSAVELTSAEAIHPGYGFLSENANFAEIVN
>MP0319_megahit_196300_1-747
YVEKSRHIEIQILADRYGNVIHFGERECSLQRRHQKLIEESPSPIIDEELRQKIGSAAVQGAASIGYVGLGTVEFLFDSKSKEFYFMEMNTRIQVEHPVTEMVMGKDLVKMQIRLAVGEEIPSYLAQQKLRGHAMECRINAEDPSNDFIPSPAKVEEFYAPGGNGVRMDSHVYAGYEISPHYDSLIGKLIVHSEDRNTTINRMQRALEETIIEGPKTTIPFHQAIMQNSDFQAGNFHTGFLETFVYEE*
>MP0319_megahit_196892_2-343
IECRINAEDPSKNFQPSPGKITMCHQPSGFRTRVDGSIYQGYKITPYYDSMVCKLICHGRNRTEAIQRMKRSLNEFVIEGITTTIDLHKKLLDHPKFVKSDFNVSWLDKEKII*
>MP0319_megahit_197414_175-1167
MLEKIVIANRGEIALRILRACKELGIKTVATYSVADREQKHVYLADESVCIGPATSIDSYLNIPAVISAAEVTDAVGIHPGYGFLSENADFAERVEQSGFTFVGPKAETIRVMGDKVSAIKVMKKAGIPCVPGSDGPLGDDSKQLMKTAKEIGYPVIIKAAGGGGGRGMRVVYSEATLLKSITLTRAEAASSFGNDIVYMEKFLEHPRHIEIQILADEHGNVIYLAERDCSMQRRHQKVIEEAPAPGLSEKTRKKIGELCVKACKTISYRGAGTFEFLYENEEFYFIEMNTRIQVEHPVTEMITGVDIVKEQLRVASGDPLNYKQADIKVR
>MP0319_megahit_199288_184-945
HIEFQILGDSKGNIIHLGERDCSIQRRNQKLIEETPSPFLEGKYKKLRAQMGKAAIKIAQTAQYTNAGTVEFIVDDKGNFYFLEVNKRIQVEHPITEEVTGVDLVKQQILVAMGEPLKLSQSDIKFNGHAIECRINAEDPWNEFRPSPGKIEMYYAPGGRGVRLDSHAYAGYTIPSHYDSMIAKLITYGTNRRDAMNKMNRALDEYIITGIKTTIPFEKAVLQDPEFCRGVYTTNFVEELLGGGRRELIQEKA*
>MP0319_megahit_200772_1-1155
PHVKMADESVCIGSPDPKKSYLNIPSIISAAELTNADAIHPGYGFLSESATFAEIVESNKFIFIGPPSKVLKKMGNKIKAKNEMKKFGVPCIPGYDGILPDDIKENIKKAKEIGFPIMLKAIHGGGGRGMMIVNSAKDLDEAMNITKSEAENAFGNGDLYFEKYFDKPRHIEIQVLCDNFGNAIHLGERDCSLQRRNQKVIEETTAVNMPRESISKIGKICTDACKKLGYTGAGTFEFLYQDGKFSFIEMNTRIQVEHPVTELLTGIDLISQQILVASNEKLEILQKDVFFNGHSIECRINAENPETFLPSPGKITFFHPPGGPGVRIDSHIYSGYDVPPNYDSLLAKIVVHAEDRGTAIKKMLFALDETVIEGIQNNISLHKKL
>MP0319_megahit_200941_1-885
GTDAIHPGYGFLSESAQFSNICEENGFTFLGPTSEIINAMGNKAQAKITMKNANVPVVPGGEGILEGPEDAQNKADEMGYPVMLKASAGGGGRGMRLVKKSEDVISSYKSASQESVTAFGNGDMYIEKFIENPRHVEVQILADSHGNAIHLGERECSIQRRHQKLVEESPSPIVDEETRKLIGEAAVAGAKAVNYIGVGTIEFLMDKNKNFYFMEMNTRIQVEHPVTEMVTGVDLIKQQIKMHHGSECPANLQNFRLRGHSIECRINAEDPANNFMPFPGVITNFHMPGGKGVRV
>MP0319_megahit_201432_3-593
IRGSQDAGMEVVLVASDPDMESYPATLLSEKDHLVCIGGETPQDSYLNGMSVIRIAEQEEVDAIHPGIGFLSESPHYARICREHGFNFVGPRAVNMDRMGNKSNAIETARNLNIPVVPGSEGALMDPAHAMIVASEIGFPVLIKAAHGGGGKGIEVVKDAEKFQSTFTRMSQEALSAFGNGDLYLEKYIGSMRHLEV
>MP0319_megahit_201885_3-503
CIGSHQPANSYLNISSIMSAIELTNAEAVHPGYGFLSENANFAKILEENKIKFIGPSSKLIKMMGDKIEAKKIAKQHGLPVIEGSDGGVSDSKEAKKISNKIGFPVLIKAAGGGGGKGMKIVHSEKDFDLSYSAAKTEALKYFGNNEVYIEKFFQNPRHIEVQILSG
>MP0319_megahit_203003_1-555
AGGGGGKGMKVANKPEELEKLLPMARLEAKKYFNNDSVYIEKYFKNPRHIEVQILSGKNKTVHLNERDCSVQRNHQKLIEETPSPIIDEKIRSNLLEKTVKMAEKIGYEGAGTVEYIYEDGKFYFLEMNTRVQVEHPVTEVATGIDIVKQQIAIASTGNTDLDQNDVKARGHAIECRINAEDPSK
>MP0319_megahit_205289_932-1651
PHHIEIQVFADNHGNVVSLGERECSIQRRYQKIIEETPSPFINATLRDELSQYAVEITRACKYLGAGTVEFIVDNQKNFYFLEMNTRLQVEHPITEIVNGIDLVKEQILIAFGEKLTIKQEDIKLHGHSIECRINAEHPESFIPSPGKISQYHQPGGLGVRVDSAVYQGYKIPSHYDSMIGKLITFAETRNECILKMKRALEEYIIMGINTNIQLHQNIIQSDEFLSGKYDINYMSKFN*
>MP0319_megahit_205966_628-1206
LFEKTVRMVSQIGYEGAGTVEFIYENNKFYFLEMNTRVQVEHPVTEVVTGIDVIKEQINIAFNGDTSLKQEDIRPRGHAIECRINAEDASKNFQPSPGTIGMCHQPSGFRTRVDGAIYQGYKVTPYYDSLICKLICHGRNRTEAIQRMKRSLDEFVIEGIQTTIDLHKKLLDHEKFISSDFNVSWLDNEKII*
>MP0319_megahit_207449_3-89
MFKKILIANRGEIAVRVIRACKEWGIRTV
>MP0319_megahit_207689_250-663
MFKKILIANRGEIAVRVIRACKEWGISTVAIHSDVDRDSMHVRLADESVCVGTHQPLNSYLNIPAIMSAIELTNAEAVHPGYGFLSENPEFAKILEDYKIKFIGPSSKLIQMMGDKIQAKKIAKEYGLPVIEGSDGGV
>MP0319_megahit_209148_3-536
QKNFYFMEMNTRIQVEHPVTEMVTGVDLIKQQIKMHAGSECPGVLNDFQLRGHAIECRINAEDPTNNFMPFPGEITSFHMPGGKGVRVDSHAYAGYVIPTDYDSMIGKIIVHAKNRDRAIIRMQRALEETIIGGPKTTIPYQMAIMKDETFKSGEFDTSFLETFNYDPEEESNKEED*
>MP0319_megahit_209803_1-459
EHPVTEVATGIDIVKEQIGIAYSGNTALTQEDIEPRGHAIECRINAEDPSKNFQPSPGIISVYHQPSGFRTRVDGAIFQGCKITPYYDSLICKLICHGRNRTEAIQRTLRSLDEFVIEGITTTIELHKKILSHEKFISSEFDTNWLDKEKFY*
>MP0319_megahit_211128_2-727
MFKKILIANRGEIALRIIRACHELGIETVAVYSSADELSLHVRFADEAVCIGPPPGSESYMNIPSILSAAELTNSDAIHPGYGFLSENPEFAQICTDNDFVFIGPPAETILSMGEKATAKKSMNEAGVPVIPGSTGVISSVVEAQKIASEIGFPIMLKASAGGGGRGMRIVKEPDQLERAFATASSEARSAFNNGDLYLEKYVEKSRHIEIQILADRHGNVIHFGERECSLQRRHQKLIEES
>MP0319_megahit_213517_99-1520
MATKPHPGYAWTMSEGLAIHRILVANRGEIAIRVIRACRDLGLESVAIYSEIDREALHVRFATYAYPVGKATATDSYLNMDRVLQAAHATKADAIHPGYGFLSENSEFARRCEDEGLIFIGPTAKCMALVGDKARARQCAIDAGVPVVPGSPGPVESIEEARHFADKLGYPIMLKAAAGGGGKGMRLVEDDAELDRSFEAASSEALSAFGNGRIYVEKAIVAPRHVEIQILADLHGNQVHLGERECTLQRRHQKVLEEAPSPVVDSELREKMGAAALMIATQAEYSNAGTVEFLLDPDREFYFIEVNARLQVEHPVTELLTGVDLVAEQISLARGEKLSFGQKDIEFHGHAIECRIYAEDPDNDFAPSPGVVKALNIPGGPGIRDDSCLFEGYNVPIHYDPIVGKLIAWGSNRLTAIRRLQRALTEYKIRGVATTIPLFQRVLADADFINANFDTGYLDRLLNGASEPADNITD
>MP0319_megahit_214031_749-955
PYYDSMICKLICHGRNRTEAIQRMRRSLDEFVIEGITTTIDLHKKLLNHKKFIDSNFNVTWLDQEKII*
>MP0319_megahit_218185_770-898
MFKKVLIANRGEIALRIIRACHELGIKTVAVYSTADELSLHVK
>MP0319_megahit_219470_1110-2168
MFKKILVANRGEIAVRVIRACKEWGISTVAVHSDVDFDTMHVRLADESICIGSHQPQNSYLNISALMSAVDVTGAEAIHPGYGFLSENAHFAEIVTKHGIKFIGPSSDLIKKMGDKIEARKIAKENGLSIIEGSPGNVNSADEAKKISKEIGYPILIKAAGGGGGKGMKVVNKPQEMEELFSMAKLEAKKYFNNDQVYIEKYFENPRHIEVQILSGKNRTVHLNERDCSVQRKHQKLIEETPSPVIDKKIRSDLLNQTVKMVENIGYEGAGTVEYIYENGKFYFLEMNTRIQVEHPITEVATGIDIVKQQIAIANTGNTDLTQEDVKARGHAIECRINAEDPSKNFQPSPGTI
>MP0319_megahit_220243_3-509
IEKYFEKPRHIEVQILSDKKTTLHMGERDCSVQRKHQKLIEESPSPVLDEKTRQDLLNKTVNMVSKLNYEGAGTVEFMYDNGKFFFLEMNTRIQVEHPVSEIRGGIDIVKEQIKIASKGKTSLKQSDITFRGHVIECRINAEDPSKNFQPSPGTISVCHQPSGFRTRVD
>MP0319_megahit_220529_623-982
MTIFSTILVANRGEIASRVIRSAQKMGIKCVAVYVEADKNAPYLAQADQSIKLDTSYLDSDAILNAAKMSHSEAIHPGYGFLSENSKFASSVEQSGLIWIGPSANVISQMGDKLKAKDIA
>MP0319_megahit_220868_213-938
MLDKVVIANRGEIALRILRACHELGIKTVAVHSTEDSNQKHVLLADESVCIGPPESVNSYLNMPSIISAAEVTDAMAIHPGYGFLSENGDFAEQVEESGYIFIGPKPETIKSMGNKMAAIEIAKEAGINCIPGSDGPLGKNQEEIYKTADEIGYPVIVKAAAGGGGKGVRIAHTKANLQHAIDLTRSEARAAFGDDTIYMEKLLEQPRHIEFQMLADTHGNVVCLGDRDCSMQRNWQKIIEE
>MP0319_megahit_221123_3-485
MFKKILVANRGEIAVRVIRACKELNIPTVAVHSDVDSDAMHVRLAEESVCIGSHKPQNSYLNIPAIMSAVDLTNADAIHPGYGFLSENPHFAEIVSKHNIKFIGPSAEIMKKMGDKIEAKKIAKKFGLPIIEGSDGGVNSLAEAKKISSNIGYPVLIKASA
>MP0319_megahit_221680_2-988
MFKKVLIASRGEIAVRIIRACKEWGIATVAVHSDVDYDSMHVRLADESVCIGSHQPQNSYLNIPAIMSAVDITGAEAIHPGYGFLSENHKFAEIVEKHGIKFIGPKADIIKKMGNKLEARKIAKQNGLPVIEGSEGAVKNISDAKSICKKIGYPVLIKASGGGGGKGMKVVEGEEKLEELFSSARLEARKYFGNDEVYIEKYFKNPRHIEVQILSGKNRTVHLYERDCSIQRNHQKLIEETPSPILDEKMRSDLLNKTVKMVEPLGYEGSGTVEYIYESGKFYFLEMNTRVQVEHPVTEVATGIDIVKEQIGIAYSGNTALTQEDIKPR
>MP0319_megahit_224318_1-969
ANSYLNVPSIISAAEVTDAMAIHPGYGFLSENGDFAEKVEESGYIFIGPKPKTIRSMGNKMAAIEIAKAAGINCIPGSDGPLGKNQEEIYETADKIGYPIIVKAAAGGGGKGVRIAHTKANLQHAMDLAKSEAKAAFGDDAIYMEKLLEQPRHIEFQMLADIHGNVICLGDRDCSMQRNWQKILEEAPAIGLTVEQREDMTQKCITLCQQIGYRSAGTLEFLFENGEFYFIEMNARLQVEHPVTEMITGIDLVKEQIRIAMELPLSVKQEEITQKGHAIECRINAEDPKTFIPSPGTVTLWHPPGGPGIRVDSHLYTGYEVPP
>MP0319_megahit_225077_2-364
VKARGHAIECRINAEDPSKNFQPSPGIISVCHQPSGFRTRVDGAIFQGCKITPYYDSLICKLICHGRNRTEAIQRILRSLDEFVIEGITTTINLHKKILSHEKFLSSDFDVNWLVKEKFY*
>MP0319_megahit_225090_1-273
FHAPGGPGVRVDSHLYSGYSVPPFYDSLVAKLISYGETRDQALLRMQIALDEILIEGIRSNIPLLRELVRDTEFQEGGVNIHYLEQKLSS*
>MP0319_megahit_225796_3-641
EICNKIGFPVLIKAAGGGGGKGMKIVHKETEFEELFAMAKSEAKKYFGNDEIYIEKFFQNPRHIEIQVLSGKNRTVHLHERDCSVQRRHQKLIEETPSPILNDEIRKDLFEKTVNMVTKIGYEGAGTVEFIYEDGKFYFLEMNTRVQVEHPVTEVVTGIDIIKEQIYIAFSGETALKQEDISPRGHAIECRINAEDPSKNFQPSPGTIEMCHL
>MP0319_megahit_225821_4845-5759
AEAKKISSNVGYPVLIKASAGGGGKGMKLVRKESELDAALSMAKLEAKKYFNNDEVYIEKYFENPRHIEVQILSDKKTTIHMGERDCSVQRKHQKLIEESPSPVLNEEIRQNLLNRTVEMVSKIGYEGAGTVEFIYDKGKFFFLEMNTRIQVEHPVSEIRGGIDIVKEQIKIASKGKTSLKQSDITFRGHVIECRINAEDPSKNFQPSPGIINVCHQPSGFRTRVDGAIFQGCKITPYYDSLICKLICQGRDREEAIQRMLRSLDEFVIEGITTTINLHKKILTHKKFIDSDFDVNWLVRETFY*
>MP0319_megahit_225976_3-584
AVCIGPASSSESYLRISNIISAAEITNSDAIHPGYGFLSENAKFSKICDEHNIKFIGASAEMILKMGDKSNAKTTMLKAGVPCVPGSEGIIKDLKECETIAKSVGYPVMLKASAGGGGKGMRAVWNKKQLKEAWNSAKQESKAAFGNDDMYIEKLIEEPRHIEIQIVGDSRGKACHLSERDCSIQRRHQKLTEE
>MP0319_megahit_226457_69-1154
FLSENSKFSKICDEHKIKFIGASPEMIDKMGNKSSAKETMKKAGIPTIPGSEGIVESLEDAQKISQKIGYPVMLKASAGGGGKGMRIARKAKDLLKAWDQARQESKSAFGNDDMYIEKFIENPRHIEIQILGDSKGGACHLSERDCSIQRRLQKLIEETPSPFMTEKLRNTMGDSAVKAAKAVKYEGVGTIEFLVDKNKKFYFMEMNTRIQVEHPITEQVIGYDLIREQIKIANGEILSGNNYFPKLCSIECRINAEDPFNDFMPNPGRIHNLHLPGGHGIRIDTHVYSGYVIPPNYDSMIAKLITTAQTREEAITKMERALDEFIIEGIKTTIPFHQKVMSHPDFRSGKYTTKFMDTFEM*
>MP0319_megahit_228257_281-520
MLDKVLIANRGEIALRILRACKELGIKTVAVHSTADKNLKHVLLADESICIGKASATESYLNIPRIIAAAEVTNSIAIHP
>MP0319_megahit_228345_3-815
NKIREQLYSFSEKLIEEIDYIGAGTVEFIYDLIGKKVYFMEMNTRLQVEHPVSEMVSGVDLVRQQFEVAQGNNISNLDFKLNGHAIELRVIAEKVELDENGELLFVPDPGHVTEVYFPEKSNVRVIQTITSGSVVSPFYDSLVAQIVCWGRSRSDAITRLVDYLKRVKIHGVSTNLALNRAILQDASFKKGSFSTGFLADFFKRIDSQKLLREALNDSGELNKSVDKKSIKLEGSNELKVLSPQMGGFYRAPSQDDEPFVSEGQIIDVNQT
>MP0319_megahit_232045_3-884
MFKKILVANRGEIALRVIRTCKEMGIKTVAVYSVADAESIHVKFADEAVCIGPAPSSKSYLKVSNIISAAEITNSDAIHPGYGFLSESAKFSKICDEHNIKFIGASAEMILKMGDKSKAKATMLKAGVPCVPGSEGIIKDLKECKTIAKTIGYPVMLKASAGGGGKGMRAVWNKKQLEEAWNSARQESKAAFDNDDMYMEKLIEEPRHIEIQIIGDSRGKACHLSERDCSIQRRHQKLTEEVPSPFMTPELRRKMGRAAIKAAEFISYEGVGTVEFLVDKKREFYFMEMNTRIQ
>MP0319_megahit_234942_14679-16013
MINKVLIANRGEIALRIIRSCKEMGLKTVSVYSTIDKESLHVKFSDEAVCIGPALSKDSYLNISKIMAAAEITNSDAIHPGYGFLSENAEFSKICHESKIKFIGPDSSMIQKMGDKVSAKKTMEAAGIPTIPGSDGLIKDISEGKKIAKKINYPIILKATAGGGGKGMRIVNKESEFESAWNKAKAESEASFSNSGLYLEKFIEEPHHIEIQIIGDQYGNVSHLSERDCSIQRRHQKLVEETPSPIVDKKLRDKMGEAAVKAGKFIKYEGAGTIEFLVDKYKNFYFMEMNTRIQVEHGITEAVTDYDLIKEQIKVADGVKVSGKHYYPKLHAIECRINAEDPSANFRPSPGKITALHKPGGHGVRVDTHIYSGYEVPPNYDSMIAKLIVSHQTRKEAIVRMKRALEEFIIEGIKTTIPFHIKLMNNKKFKSGVFTTNFIETFKY*
>MP0319_megahit_237670_2-289
MIDKLVIANRGEIALRILRTCRELGIRTVALYSEADRDTKYVRLADESVCIGPAASIDSYLNIPAVIAAAEVTDAVAIHPGYGFLAENADFAERVE
>MP0319_megahit_237713_1-780
EAKKYFNNDKVYIEKYFENPRHIEVQILSGKNRTVHLNERDCSVQRKHQKLIEETPSPVISKKIKSDLLDRTVKMVENIGYEGAGTVEYLYENGKFYFLEMNTRIQVEHPVTEVVTGIDIVKQQIAIANTGNTDLTQEDIKARGHAIECRINAEDPSKNFLPSPGVINVCHQPSGFRTRVDGAIFQGCKITPYYDSLVCKLICHGRNRTEAIQRMLRALDEFVIDGITTTINLHKKILSHEKFISSDFDVNWLVKEKLY*
>MP0319_megahit_238882_3-1061
MFTKILIANRGEIACRIIRTCQNLGIKTVAIYSMVDQQALHVKMADEAYLVGEAPPHDSYLNMSTILDAARTSGAQAIHPGYGFLSENPEFARLCQEAGICFIGPDPDVMEKMGDKIYSRKLARKAGLPILSGTDKAVANENAATKAWELGFPLMVKAAEGGGGIGIHIIDSQEELMPLIERTRQVAESAFGSSRLFFERYLKDASHIEVQLIGDQHGNLVHLYERDCSVQRRNQKLVEETPSSAKLTPRLRRRVCSLATKLGNYIGYTSTGTVEFLVTADGSVFFLEMNTRLQVEHGVTELVTGLDLVELQIRVSAGEALPISQEDVSVNGHAIEVRVYPEDSETFMPDSGD
>MP0319_megahit_240709_398-511
MFRRVLIANRGEIALRILRSLRSLGVEAVVTHGRDDRL
>MP0319_megahit_241709_780-1466
SVQRKYQKLIEETPSPALSEELRERIWSDAIKGAQAIDYNSAGTMEFLVDEDGAHYFMEMNTRIQVEHPVTEQVTLIDLIKQQICVAFGKNLPFGQEDIRFRGHSIECRVNAEHPETLTPSPGQITAFNVPKGPGVRVDTAAHEAAFISPYYDSMIAKVIVHAFNREEALVRMRRALGMFVIQGIDTSLPLLQRIVDHPGFAAGNYNTHLLDDLLPAPQSKAVERASS*
>MP0319_megahit_242130_3-530
IVHNEKDFDLSFSAARTEAMKYFGNDEVYIEKFFQNPRHIEVQILSGKNRTIHLHERDCSVQRRHQKLIEETPSPILSDEIRNDLFEKTVNMVSKIGYEGAGTVEFIYEDGKFFFLEMNTRVQVEHPVTEVVTGIDIIKEQIHIAFTGETALTQSDIKPRGHAIECRINAEDPSKN
>MP0319_megahit_244540_2-670
YLATNPGTMDGLVKNPFDADIDEKLQEIDPKIPIAKHTVEEIISRVLSGEYQLSVGDEEHIYSTQENLHTGEIKRVLIHARGCTAVRLVRSAQDVGLEVVLVASDPDMESYPATLLREKDRLVCIGGNTPQESYLNGMSVIRIAEQEDVDAIHPGIGFLSESPHYARICREHGFNFIGPRVANMDRMGNKSNAIATARKLRIPVVPGSEGALMEPSHAMEVAS
>MP0319_megahit_245117_3-791
MIDKIVIANRGEIALRILRACWELGIKTVAVHSTVDRDLKHVLLADETVCIGPAPSNESYLNIPALISAAEITDATAIHPGYGFLSENADFAERVEESGFIFIGPRAETIRLMGDKVSAIKAMKEAGVPCVPGSDGPLGNDDETNLRLAREIGYPIIIKAAGGGGGRGMREVHSEAHLLNAIALTRSEAKAAFGNGMVYMEKFLENPRHIEFQVLADQHGNAIHLGERDCSMQRRHQKVVEEAPAPGITPEMRDRMGKICAEA
>MP0319_megahit_245557_350-637
MIKKILIANRGEIACRIIKACKEMQISAVAVYSDVDSESPHVLMADEAILIGPANPSESYLDFDKIVDAAKQTNSDAIHPGYGFLSENGDFAKYVN
>MP0319_megahit_246764_2-760
NDEVYIEKYFEKPRHIEVQILSDKKTTIHMGERDCSVQRKHQKLIEESPSPVLKEKTRQDLLNKTVEMVSKLNYEGAGTVEFLYDNGKFFFLEMNTRIQVEHPVSEIRGGIDIVKEQIKIASTGKTSLKQSDITFRGHVIECRINAEDPSKNFQPSPGTISVCHQPSGFRTRVDGAIFQGCKITPYYDSLICKLICQGRDRDEAIQRIQRSLEEFVIEGITTTIDLHKKILSHKKFINSDFDTNWLGKENFY*
>MP0319_megahit_246897_705-881
ICHGRNRNEAIQRMLRSLDEFVIEGITTTIDLHKKLLSHKKFITSDFNVSWLDNEKFF*
>MP0319_megahit_246937_361-630
HLPAGFRTRVDGAIFQGCKITPYYDSLICKLICQGRNRTEAIQRLQRSLDEFVLEGITTTIELHKKILSHKKFINSDFDVNWLANESFY*
>MP0319_megahit_251614_963-1145
KLICQGRNRSEAIQRLLRSLDEFVIEGITTTIDLHKKILNHKKFINSDFDVNWLAKESFY*
>MP0319_megahit_253658_3-293
MFKKILIANRGEIAVRVIRACKEWGIQTVAIHSDVDKDSMHVRLADESVCIGSHQPANSYLNIPAIMSAVELTSSEAVHPGYGFLSENANFAKILEE
>MP0319_megahit_253976_3-536
EKILIANRGEIALRILRACRELNIKTVAIHSEADESAIHVKMADESVCVGPASAQLSYLNIPAIVTAATLTNVDAIHPGYGFLSESKRFAEIIEEHNIKFIGPTSNHIGIMGDKIKARKIMRDNGVPIVPGLNDVSNIDQINKFIDEFSLPIIIKAASGGGGKGMRIVNKINELEKSL
>MP0319_megahit_255284_197-514
MLDKVVIANRGEIALRILRACHELGIKTVAVHSTTDSNLKHVLLADESVCIGPPESVNSYLDVPSIISAAEVTDAMAIHPGYGFLSENGDFAEKVEESGYIFIGPK
>MP0319_megahit_256840_684-839
MFKKILIANRGEIAVRVIRACKEWGISTVAVHSDADKDSMHVRLADESVCIG
>MP0319_megahit_257108_146-502
MFKKILVANRGEIAVRIIRACKELNIPTVAVHSNVDSESMHVRLADESICIGSHKPQNSYLNIGAIMSAVDVTGADAIHPGYGFLSENYHFAEIVTKNKIKFIGPSAEIMKKMGDKIEA
>MP0319_megahit_257681_3-689
AAIMTAADVTGADAIHPGYGFLSENYHFAEIVTKNKIKFIGPSAEIMKKMGDKIEAKRTAKKLGLPIIEGSEENIKSLEEAKKISSTIGYPVLIKASAGGGGKGMKFVKNEKELDSALTLAKQEAKKYFADSTVYIEKYFEKPRHIEVQILSDKKTTIHMGERDCSVQRKHQKLIEESPSPVLETKTRQNLLNKTVEMVSKLNYEGAGTVEFMYDNGKFFFLEMNTRIQ
>MP0319_megahit_258236_3-434
MYSEPDRLAPHVLAADEAYHIGPAPSSESYLKAERLIEVAKVAGADAIHPGYGFLAERSSFAKAVEDGGLIFVGPSSEVIEVMGDKIQARRYMQNAGIPIIPGITEPLSTVEAALEVAQEIGFPVLVKAAAGGGGKGMRTVENP
>MP0319_megahit_259723_4372-5715
MLDKVLIANRGEIALRILRACKELGIKTVAVHSTADKNLKHVLLADESICIGKASATESYLNIPRIIAAAEVTNSIAIHPGYGFLAENADFAEAVEKSGFIFIGPTAETINLMGDKVSAISAMKKAGVPCVPGSDGPLSGDEEKNKAIAKRIGYPIIVKAAGGGGGRGMRVVRSEGELVKAIETTQAEAGAAFGNATVYMEKFLENPRHVEIQVLADGQGNAIHLGERDCSMQRRHQKVVEEAPAPGISEQMRAKIGDRCRRACIEIGYRGAGTFEFLYENGEFYFIEMNTRIQVEHPVSEMITGVDLIKEQLRIAAGQPLSIDQSQIQIRGHAIECRINAEDPETFIPSPGPIDIFHAPGGLGIRWESHIYSGYVVPPYYDSMIGKLITYGESRDEAIARMRHALDELVIEGIKTNIPLQRSIMADENFFAGGTNIHYLEKKLGMS*
>MP0319_megahit_260146_14-1342
MFKKVLIANRGEIALRILRACRELNIKTVAIHSEADESAMHVRMADESVCVGPASAQSSYLNIPAIITAATITNVDAIHPGYGFLSENQRFAEIIEEHNVKFIGPNSQHIKMMGNKISARKIMKDNNVPIVPGLNDISDKNKIKQFIDRTELPIIIKAASGGGGKGMRIIKDYSELDKSINAAKLEAKKSFNDDTVYIEKFLTSPKHIEIQILSDAHGNVVTLGERDCSIQRKHQKLIEESPSTILTQKERDQISELCRKAVLSFGYEGVGTFEFLYENHNFYFMEMNTRLQVEHPVTEMITHTDLVKQQILVASGQKLNFSQDDVKIQGHSIECRINAEHPETFIPSPGTVTQYHQPGGLGVRVDSAVYQEYSIPPHYDSMIAKLITYGDTREVSIQKMKRALEEYVIIGIDTNIQLHQKIIKSDEFISGKYDINYMSRFD*
>MP0319_megahit_260438_1610-2944
MFKKILIANRGEIAMRLIGTCKEMGIQTVAVYSKADEESLHVRFADEAVCIGPANIAESYLKTSNIIAAAEITNADAIHPGYGFLSENSKFSKICDEHKIKFIGASPEMIDKMGDKSSAKETMKKAGIPTIPGSEGIVDNLEDAQKISQKIGYPIMLKASAGGGGKGMRIVHKAKDLLKAWDQARQESKSSFDNDDMYIEKFIKNPRHIEIQIIGDSKGGACHLSERDCSIQRRHQKLIEETPSPFMTEKLRNAMGDSAVKAVKAVKYEGVGTIEFLVDKNKKFYFMEMNTRIQVEHTITEQVIDYDLIREQIKISNGELLSGNNYFPKLFSIECRINAEDPFNDFMPNPGRILNLHLPGGHGIRIDTHVYSGYVIPPHYDSMIAKLIATAQTRDEAITKMQRALDEFIIEGIKTTIPFHQKVMSHPDFLSGNYTTKFMETFEM*
>MP0319_megahit_260629_34-1377
MFRRVLIANRGEIALRILRSLRSLGVEAVVTHGRDDRLTLPVRLADEGVFIARDDPLASYLDIEAVVSAAKDVGADAVHPGYGFLAENPALAERLAEEGIAFIGPSAEVLRLLGDKLSARDAMVRAGLPVARGSGKSISNEKDARAMAEDIGYPVMIKAAAGGGGIGMQIVESADDFETALRLCQGRALSAFGDDRVFVEKYIEGAQHIEFQVLGDGSKAIHFGERFCSIQRRHQKIIEEGPWLSEEVREELGARVVAGAEAVGYKGLATFEFLRDTDGEFYFLEVNPRVQVEHTVTEMIAGVDLVSLGIRIAAGESLPITQDEVSISGHAIQTRINAENPFTLEPSPGRIWECHWPGGPGVRVDTHAHTGYDMPPSFDSLLAKVIVWAPTRNEAIAKMDSALAETLIIGVDTLIPLHRAILSEIDFRNREVTIGYLDEHPGLLDGA*
>MP0319_megahit_261637_2-826
KLRIPVVPGSEGALMEPSHAMEVASEIGFPVLIKAAHGGGGKGIEVVSEVKRFQSTFSRMSQEALSAFGNGDLYLEKYIGSMRHLEAQIVRDMHGNSKFLGIRDCSVQRNYQKLIEETASGIPKKIREQIYSFAGKLIDEIDYIGAGTVEFIYDLEENKVYFMEMNTRLQVEHPVSEMVSGVDLVRQQFEVTQGNSIGELDYKLNGHAIELRIIAEKVELDDEGELRFVPDPGHVTEVFFPEKANVRVIQSVVSGSVVSPFYDSLIAQIICWGKS
>MP0319_megahit_262507_2-517
AEAVHPGYGFLSENYNFAEMVIKHGIKFIGPSPQLIKSMGNKIEAKRIASKNGLPIIPGSETGIANLDQAKKICSSIGFPILVKASGGGGGKGMKIVTKESELENAVNEAKNEAKKYFNNDEVYIEKYFNNPRHIEVQILSDKNKTIHLGERDCSVQRRYQKLIEESPSPIL
>MP0319_megahit_263710_1-618
EAGAAFGNSTVYMEKFLENPRHVEIQVLADGQGNAIHLGERDCSMQRRHQKVVEEAPAPGISEQMRTKIGDRCRKACIEIGYRGAGTFEFLYENGEFYFIEMNTRIQVEHPVSEMITGVDLIKEQLRIAAGQPLSIDQSQIQIRGHAIECRINAEDPKTFIPSPGQIDMFHAPGGLGIRWESHIYAGYHVPPYYDSMIGKLITYGE
>MP0319_megahit_263750_3-884
MFKKILIANRGEIAVRVIRACKEWGIQTVAVHSNVDKDSMHVRLADESVCIGSHQPVNSYLNISSIMSAIELTNAEAVHPGYGFLSENSNFAKILEENKIKFIGPSSKLIKMMGDKIEAKKIAKKYGLPIIEGSEGGVSSSKQAKEISKKIGFPVLIKAAGGGGGKGMKIVHDEKDFDLSFSSAKTEALKYFGNDEVYIEKFFQNPRHIEVQILSGKNRTVHLHERDCSVQRRHQKLIEETPSPLLTDEIRKDLFNKTVNMVSKIGYEGAGTVEFIYEEGKFFFLEMNTRIQVE
>MP0319_megahit_264419_2-1063
DESICIGKASATESYLNIPRIIAAAEVTNSIAIHPGYGFLAENADFAEAVEKSGFIFIGPKAETINLMGDKVSAINAMKKAGVPCVPGSDGPLTDDAERNRAIAKRIGYPIIVKAAGGGGGRGMRVVRSESELVKAIETTQAEAGAAFGNATVYMEKFLENPRHVEIQVLADGQGNAIHLGERDCSMQRRHQKVVEEAPAPGISEQMRAKIGDRCRRACIEIGYRGAGTFEFLYENGEFYFIEMNTRIQVEHPVSEMITGVDLIKEQLRIAAGQPLSIDQSQIQIRGHAIECRINAEDPQTFIPSPGPIDMFHAPGGLGIRWESHIYAGYHVPPYYDSMIGKLITYGESRDEAI
>MP0319_megahit_264954_3-173
MLDKVLIANRGEIALRILRACKELGIKTVAVHSTADKNLKHVLLADESICIGKASAT
>MP0319_megahit_265516_3-740
ATESYLNIPRIIAAAEVTNSIAIHPGYGFLAENADFAEAVEKSGFIFIGPKAETINLMGDKVSAINAMKKAGVPCVPGSDGPLTDDVERNKAIAKRIGYPIIVKAAGGGGGRGMRVVRSEAELIKAIETTQAEAGAAFGNSTVYMEKFLENPRHVEIQVLADGQGNAIHLGERDCSMQRRNQKIVERAPAGYLDQNMRDALCAAAVRLVGSVNYSCAGTVEFLMDQVTGDFFFIEVNPRIQVEHTV
>MP0319_megahit_266323_2-157
LEETIISGIKTTIPYQMAIMENEIFKSGDFDTSFLETFNYDSEKYAHKDEK*
>MP0319_megahit_267915_11843-13180
MLTKLLIANRGEIALRILRACKELDIPTVAVYSEADRDLMHVKMADESICIGPADSRNSYMNIPAIISAMELSGADGVHPGYGFLAENADFAEQVEKSGFQFAGPSSEIIQTMGNKISAKKLAKRIGLPIVPGSEGPIGSDPKEEARAIGYPIIIKAASGGGGRGMRIVNSESDLEESINLTQAEAESAFGDPTLYMEKFFTAPRHIEVQVLADRFGNVLNLGERDCSLQRRHQKVIEEAPAPGISDEIKENIFNKCIEACKEINYVSAGTFEFLYEDEKFYFIEMNTRIQVEHPVTESITGLDLVKLQLRIARGEELKIKQKDIEINGHAIECRINAEHPETFIPSPGKVLDYHAPGGIGVRIDSHLYNGYVVPPHYDSLIAKLIVRANDREDARVRLIRALEEMVVSGIDTNLEMHIELLSDKNFISGDFDINYLENRLKKLN*
>MP0319_megahit_270569_1-528
RGCTATRLIRGSQDAGMEVVLVASDPDMESYPATLLSEKDHLVCIGGETPQDSYLNGMSVIRIAEQEEVDAIHPGIGFLSESPHYARICREHGFNFVGPRVVNMDRMGNKSNAIATARNLNIPVVPGSEGALMDPAHAMIVASEIGFPVLIKAAHGGGGKGIEVVKDAEKFQSTFT
>MP0319_megahit_270704_1-636
QKLIEETPSPILTDEIRKDLFEKTVNMVNKIGYEGAGTVEFIYEDGKFFFLEMNTRVQVEHPVTEVVTGIDIIKEQIYIAFYGETTLTQNDIKPRGHAIECRINAEDPSKNFQPSPGTIVMCHQPSGFRTRVDGSIYQGYKIPPYYDSMVCKLICHGRNRNEAIQRMMRSLDEFVIEGITTTIELHKKLLTHKKFIDSNFNVSWLDNEKII*
>MP0319_megahit_272872_2-925
ILIGPANPSESYLDFDKIVDAAKQTNSDAIHPGYGFLSENGDFAKYVNDSDLVFIGPDPDTIKLMGDKAESKKMMAEAGVPTIPGNDGELSGNVDAVARDIGYPLMVKAAAGGGGKGMRIVESPEELESAIEAASSEARNSFGNDTLILEKYLDQPRHLEVQILGDQQGNVIHLYERECSIQRRHQKIIEESPSPAINNKLRKMMCEAAVKAAKVVNYSNAGTVEFLFQDGKFYFLEMNTRIQVEHGVTEMVCGIDLVKWQIRIARGESLDMVQKDVKQRGHSIECRIYAEDPSRNFLPTPGIVRKMI
>MP0319_megahit_273477_1-885
YFMEMNTRLQVEHPVSEMVFGVDLVRQQFEVAQGNNISNLDFKLNGHAIELRVIAEKVELDEKGELLFVPDPGHVTEVYFPEKSNVRVIQTITSGSVVSPFYDSLVAQIICWGRSRSDAITRLVDYLKRVRIHGVSTNLALNRAILQDASFKKGSFSTGFLADFFKRIDSQKLLSESLNDSGSLNKSVDKKSIKMEGSDELKVLSPQMGGFYRAPSQDDEPFVSEGQIIDVNQTLCLIESMKVFTELTLADYKSTDGNTLFPDDVKYKVTKVIAEDKNTVNQGDLLFVMLPVVT*
>MP0319_megahit_274112_1137-2486
MFKKILIANRGEIALRVIRACHELGIKTVAIYSTADELSLHVKFADEAVCIGPPSSNESYLNIPRIIAAGEITNADAIHPGYGFLSESAEFSKICAENGFHYIGPDSKMIQSMGDKATAKETMKSAGVPVIPGGKGVLENVEEAKILANEMGYPIMLKATAGGGGRGMRLVKAENELNSLYEIAYQEALSGFGNGDLYIEKFIEKPRHIEIQILADSKSNVIQFGERDCSIQRRHQKLIEESPSPAVDDKLRKKMGDASIAGAKAINYVGVGTVEFLLDKDKNYYFMEMNTRIQVEHPVTEMVTGVDLIKQQIRVHAGEKCPDYNPNYKLRGHSIECRVNAEDPSNNFMPSPSKITNFHMPGGKGVRVDSHAYTGYVIPTYYDSMIGKIIVHAKNRERAINRMQRALEETIIEGPKTTIPYHQEIMENADFISGKFDTGFLENFNYKPK*
>MP0319_megahit_275127_541-639
MFKKILIANRGEIAVRIIRACKEWGIQTVAVHS
>MP0319_megahit_277368_15368-16708
MLDKVVIANRGEIALRVLRACKELGIKTVAVHSTADRDLKHVLLADETICIGRPPATESYLDIPRIIAAAEVTDAVAIHPGYGFLSENADFADQVEQSGFVFIGPKGDTIRLMGDKVSAINAMRKAGVPCVPGSDGPVSDDKERNMQIAKRIGYPVIIKAAGGGGGRGMRVVRSEAELIDSIALTQQEAKQFFGNSMVYMEKFLENPRHIEIQVLADGQGNAVHLGERDCSMQRRHQKVVEEAPAPGITAEVRKFIGERCTRACIEIGYRGAGTFEFLYENGEFYFIEMNTRIQVEHPVTEMVSGVDLIKEQLKIAAGQPLSFTQDDVVIRGHAIECRINAEDPETFIPSPGKITRFHPAGGLGIRWDSHIYADYTVPPHYDSMIGKLITYGENRDVAIARARNALNELVIDGIKTNTPLHKKILADENFQSGGTNIHYLEKKLGL*
>MP0319_megahit_279233_1-240
DGSIFQGYKITPYYDSMVCKVICHGRNRNEAIQRMLRSLDEFVIEGITTTIDLHKKLLVHKKFKDSNFNVSWLDNEKII*
>MP0319_megahit_280590_799-1464
MTSGPFDNAPRPFGTVLVANRGEIAVRVLQAAREAGLRGIAVYSDADAGSLHVEVADDAVHLPGTSLAETYLNSEALISAAGGCGAEAIHPGYGFLSERADFAIAVEDAGLVWIGPPSGAISTMGDKISARIRMLESGVPVIPGEELSIPDGADHLGALAACAARVGYPLLLKASAGGGGKGMRAVHEPKMLRTEYEAASREASAAFGDGTIYVERLLSGAR
>MP0319_megahit_283934_3-194
MGIKCVAVYVEADKNAPYLAQADQSIKLDTSYLDIDAIINAAQISHSEAIHPGYGFLSENAKFA
>MP0319_megahit_284142_1362-2726
MFKKILIANRGEIAIRIIRACREMNIKTVAVYSKADELSLHVKFADEAICIGEGPPLKSYLNIPRIIAAGEISNADAIHPGYGFLAESGKFSAICKENDFSFIGPDADIIESMGDKINAKNIAKETNIPIISGSDDAVGSVNQLIEISNHIGYPIMLKASSGGGGKGMRIVESTSDLEQSFSIVKSEADKAFGNSEIYVEKFIKNARHIEIQIVGDKFGNYIHLGERECSIQRNNQKLIEESPSSFLDDNLRKTLGEKAISLAKAVKYVGLGTVEFLVDNNKNYYFIEMNTRIQVEHTITEMVTMLDLVKEQIRLYYGDKLRIKQDMISMKGHAIECRINAEDPFNNFNPSPGKIDTLHFPGGIGVRIDSHIYAGYEIPPFYDSMIGKLIVHASNRDKAIIRMRRAIKETIIEGPKTTLPLLEKIFLNNDFIDGNFNIHFLDKFLQEEKDIKGE*
>MP0319_megahit_285406_805-957
ERALEETIVEGPKTTIPFHQAIMKDKKFRAGDFDTSFLESFKFNNEDNRA*
>MP0319_megahit_290433_2-754
MYKKILIANRGEIALRIIRACHELGIKTVAVYSTADEYSLHVKFSDEAVCIGPPPSNESYLNIPRILAAAEITHAEAIHPGYGFLAENAEFSRICQDNGFVFIGPTAEIINAMGNKSEAKKTMKSCGVPVIPGSDDVLNDVGEARNLAEKVGYPVMIKASAGGGGRGMRLVKSQDELESAFGAAQAEAKSAFDNGDLYLEKFVENPRHIEVQILADNSGNTIHLGERECTIQRRHQKLIEESPSVIVDSDL
>MP0319_megahit_291256_4275-5189
TLYLERALKRPRHIEVQILGDMQGSVVHLGERECSIQRRHQKLVEEAPAIALSTAERESIGRTAVQAATAIGYTGAGTVEFLYEDGNYYFLEMNTRIQVEHPVTELVTGLDLVDWQIRIASGEALDFTQGDMRISGHAIECRITAEDPKIGFLPSTGTVTRLEVPTGAGVRWDGGIREGYYISEHYDPLLGKLIVHASTRAAAIQRMARALDELLLLGVENCASFQRRVMDEPDFVEGRLSIRYLEEHPELLNEAPVDPEVIRSIAIAGALLEAKENQRTRLSRTTPKMSCWQSEGILREPPRG*
>MP0319_megahit_291913_718-1881
MFRRVLIANRGEIALRILRSLRALGVEAVVAHGRDDRLTLPVRLADEGVFIARDDPLASYLDIEAIVEAAKEVGADAVHPGYGFLAENPTFAERLTEEGIKFIGPRPEVLRLLGDKLAAREAMVKAGLPVAEGSGKPVSDRDEAISTAAAIGYPVMIKAAAGGGGIGIQVVNSPDEFEAALRLCQGRALSAFGDDRVFIEKFIEGAQHIEFQVLADGSKAVHLGERFCSIQRRHQKIIEEGPWLSEEVREELGAKVVAGAEAVGYEGLATFEFLRDAGGKFYFLEVNPRVQVEHTVTEMIAGVDLISLGIRVAAGESLPLSQEDVKLSGHAIQTRINAENPFTLEPSPGRIWECHWPGGPGVRVDTHAHTGYDMPPSFDSLLAKLIVW
>MP0319_megahit_292612_1-510
PGYGFLSENADFAEQVEQSGFIFIGPRAENIRIMGDKVAAIEAMQNSGVPCVPGSNGSLGENVKANIKIAKKIGFPVIIKSSGGGGGRGMRIVESEQDLSNFIELTKTEALNFFGNDEVYMEKFLTTPRHIEVQILADQHGNAVHLGERDCSVQRRHQKVVEEAPAPGIS
>MP0319_megahit_292870_1-225
YVVPPNYDSLIAKLIVRANDREDARVRLIRALEEMVVSGIDTNLEMHIELLKDKNFITGDFDINYLETKYKTVN*
>MP0319_megahit_293245_3-308
NFQPCPGTIGICHQPSGFRTRVDGSIFQGYKITPYYDSMVCKLICHGRNRNEAIQRMLRCLDEFVIEGITTTIDLHKKLLSHEKFITSDFNVSWLDNEKIV*
>MP0319_megahit_295482_1-1137
ELQQETVRQVESIWLENPGKRIRLKHVGSGGGRGQRVVTSVEEIAEAVMSVLIESKAAGEGDNKNFLIELNIENSRHNEIQLLGNGKWCIELGGRDCSLQMHEQKLLEVSLTEELLEATTIEYDFAGKKTQAEVLRADAEILSSMCKQAEEFGKALQLDSVSTFECIVEEGTHYFMEVNTRIQVEHRVTEMAYQLQFSNPDNPEDTFLVDSLVAAMLLINCYGKHLPRPERLPRFVSGIEARLNATNPALKPHAGGIFRAWSAPGEHEIRDDQGIGIANPDTGLLQPYNLAGAYDSNVALSITHGVSRRESFEKLTEILRCMEVRGHDLHLNVDFHYGLLHWFLGNEPMLKPNTSFVSSYLALAGKLKRLCNQINLDVA
>MP0319_megahit_295736_3-539
SENAKFASSVEQSGLVWIGPSANIISQMGDKLKAKDIAESAGLPTLSIALEKSDIDAIGFPLLIKAAAGGGGKGMRVVKHRDELEESVKMAQKEAQNAFANDTIFFESYIAQSRHIEIQILGDNHGNIIHLGERECSIQRRHQKIIEESPSPRIDSNLREQLGDTAVSLAKKINYQSAG
>MP0319_megahit_297034_3-455
EMVSGVDLIKQQLRMHAGKSFPSFLKKFNLRGHAIECRINAEDPVNDFAPSPMEITSFHMPGGKGVRVDSHAYAGYQIPTYYDSMIGKLIVSASSRKRAIIRMERALEECIIEGPKTTIPFHHAIMRDEQFKSGNFDTSYLENFHFSDAD*
>MP0319_megahit_297976_3-1349
KKILIANRGEIALRIIRACHELGIKTVAVYSTADEYSLHVKFSDEAVCIGPPASNESYLNIPRILAAAEITHAEAIHPGYGFLAENAEFSRICQDNGFVFIGPTSQIINAMGNKSEAKKTMKKCGVPVIPGSDDVINEVVEAKILAEKLGYPIMVKASAGGGGRGMRLVKSQDELKSAFGAAQAEAKKAFNNGDLYLEKFVDNPRHIEVQILADNSGNTIHLGERECTIQRRHQKLIEESPSVIIDSDFRKKLGSSAINAAKTVNYIGVGTVEFLVDKSLNYYFMEMNTRIQVEHPVTEMVSGVDLIKQQIRMHAGKSFPSFLENFHLRGHAIECRINAEDPANEFAPSPMEITSFHMPGGKGVRVDSHAYAGYKIPTYYDSMIGKLIVSASSRERAIIRMERALEECIIEGPKTTIPFHLAIMRDDQFKSGNFDTSYLENFHFSDAD*
>MP0319_megahit_299229_2-529
MFKKILIANRGEIAVRVIRACKEWGIQTVAVHSDVDKDSMHVRLADESVCIGSHQPKNSYLNISAIMSAIELTRSEAVHPGYGFLSENANFAKVLEENKIKFIGPSSKLIKMMGDKIEAKKIAKEYGLPVIEGSEGGVSDSRQAKEISKKIGFPVLIKAAGGGGGKGMKIVHNEKD
>MP0319_megahit_299935_1-708
ENAEFSQICAENGYTFIGPKPNIIRAMGDKVRAKDTMKQAGVPVIPGSDRALKDATEAKEMANKMGYPVMLKASAGGGGRGMRLVHEEAKVEELYSTAQQEAIAGFNNGEIYLEKFVKNPRHIEIQILADSNGNAVSLGERECSIQRRHQKLVEESPSPAVDEDLRKRMSKAAVAGAKAVKYVGVGTVEFLLDNNKDFYFMEMNTRIQVEHPVTEMVSGCDLIKQQIRMHSGKSFP
>MP0319_megahit_300867_532-717
MFKKILVANRGEIAVRIIRACKEWGISTVAVHSDVDVDSMHVRLADESICIGGHQPQNSYLN
>MP0319_megahit_301036_97-864
AFGDDTIFMEKLLEEPRHIEFQVLADQHGNVVCLGDRDCSMQRNHQKIIEEAPAPKIPKEQRKEMFEKCILFCQTIGYQSAGTLEFLYENNQFYFIEMNTRLQVEHPVTEMITGIDIVKEQLKIAMGLPLSIKQEDITEKGHAIECRINAEDSKTFIPSPGTIELWHPPGGPGIRVDSHIYTGYEVPPYYDSMIAKVIAFANTRESAITRMGIALSEMIIEGIQTNRDLQMEIMQHNAFKYGGTDIHYLEKRLGL*
>MP0319_megahit_301067_3005-3415
ILPEGSGIRNDVGVEEGQEVTSDYDPLLSKLVVWDSNRSDAIHRMDSALGQFVILGLITNQPFLRDIMKNESYRKASFSTRFVGEHFSDWELGSPSPEVIATALLASKSAPEKVSPASSRDPYSPWSSKGTWRQNI*
>MP0319_megahit_302412_1113-2756
MNFQNYHKLLIANRGEIACRVIRSAHDMGISCVAVYVDADADSPFVKMADEAIRLSDSYLNSKEIIQAALDTGAEAIHPGYGFLSENAKFSRDVLKAGLLWVGPSSRVINSMGDKLKAKDLAEKAGVPTLPMTTDPKKAKDIGYPLLIKAAAGGGGKGMRIVKSAKDLKESIKSAQREAKTGFGDDRIFIERYVPVSRHIEIQILGDSHGNVVHLGERECSIQRRHQKIIEESPSPRVDPEMRDAMGEAALKLAKKLKYESAGTVEFLVDDKTGEFWFLEVNTRLQVEHPVTEATTGIDIVHEQLRIARGENLGYYQEDIDWYGSAIEARLYAEDPSNDFLPATGTLIAYEPNSEVEARWDSGVEEGSVIGTEFDPMIAKVICYGQNRLEAANKLSMALEALHIGGVVTNRDFLVSTLRSEAFLNGLTTTNFIEKVKPPRSYEPSDNELRKVASIAAMWIQGKNRNEAELLGDLPSGWRNSRLPKQKMNFMCGETEIPITYRSRRDGNFDLNEDSLVKIFQWNDKSISLEIDGYRISSKVTTSDDQVI
>MP0319_megahit_304797_3-842
VAKIAAEIGYPVIIKAASGGGGKGMRVAHTEAALLNAWQLTRNEAQASFGDDAVYLERFLERPRHIEFQVLADTHGHVIHLGDRDCSMQRRHQKILEEAPAPGIDPKLRAKMTQCCIDACHVLNYRGVGTLEFLYDNGEFFFIEMNTRIQVEHPVTEAITGIDIVREQMQVAASQPLEHTQADIIFRGHAVECRINAEDPDTFLPSPGTITQYHQPGGPGIRVDSHIYNNYTVPPYYDSMIAKVITHGENRTQALTRMSGALEEMVIDGIKTNIPLQQRL
>MP0319_megahit_307466_770-2143
MFEKVLIANRGEIALRIIRACHELGVQTVAVYSEADRESLHVRFADEDVCIGEAPPVDSYLNIPRIIAAAEVTGAEAIHPGYGFLSENAEFSKICVQSGLEFIGPTPVQISSMGDKSRARQKMNEVGVPTIPGSDSVISDVDEAMELAKEIGFPLMIKASAGGGGKGMRIVEDPERFVNLFAAAQAEAKASFSDDGVYLERCIQHSRHVEIQVFGDAEGRVVHLGERECSIQRRHQKLVEEAPSPALSPELRQEMGEAAILAARSIDYVGAGTVEFLLDKDGSFYFLEMNTRIQVEHAVTEVTTGFDLVKEQIRVAAGEALAFPTNGSVNLHQRGHAIEFRVNAEDPDRNFIPGPGKITTFHPPGGPGIRIDTHVYAGYNVPPYYDSLLAKLIVSGATREEAILRARHSLDQFIIEGIPTTLPFLRRILEDDAFLEGDIDTSFVARMLGETDGRIEA*
>MP0319_megahit_309661_3-995
AAYSEADRDLMHVKMADESICIGPADSNGSYLNIPAIISAMELSGADGVHPGYGFLAENADFAEQVEKSGFEFTGPSSEIIRTMGNKISAKKLAQKIGLPIVPGSSGPIGTNPKEEAKKIGYPIIVKAASGGGGRGMRVVNSESDLEESINITKTEAEIAFGDPTLYMEKYFASPRHIEVQVLADKFGKVLNLGERDCSLQRRHQKVLEEAPALGIPDEIKENIFKKCIEACKEINYVSAGTFEFLYEENKFYFIEMNTRIQVEHPVTESVTGLDLVKLQLRIARDESLKVKQEDIEINGHAIECRINAEHHETFLPSPGKVIDYHAPGGI
>MP0319_megahit_311064_1-519
MFKKILIANRGEIAVRIIRACKEWGISTVAIHSDVDRDSMHVRLADESVCIGSHHPASSYLNIPAIMSAIELTNAEAVHPGYGFLSENSDFAKILEDNNIKFIGPSSKLIKMMGDKIQAKKIAKEHGLPVIEGSENGVASQKDAEEICNKIGFPVLIKAAGGGGGKGMKIVHK
>MP0319_megahit_316077_549-974
MFKKILVANRGEIAVRVIRACKELNIPTVAVHSDVDSDSMHVRLAEESICIGSHKPQNSYLNMGAIMSAADVTGADAIHPGYGFLSENYHFAEIVTKNKVKFIGPSAEIMKKMGDKIEAKKTAKQFGLPVIEGSEETIKSLE
>MP0319_megahit_316510_1-501
FIEMNTRIQVEHTVTEMITGIDIVREQILIAGGDKLSITQKDVQIKGHAIECRLNAEDPKSFMPSPGKITQYHAAGGLGVRIDSHVYNGYNVPPHYDSMIGKVITFSETRTKAIIKMQNALDEMVIDGIKTNIPLQRKIMADKTFNKGGMNIHYLEKMLGSKINEN*
>MP0319_megahit_316811_1-1386
PAPKVEPEIINKMAESAVNFATNQKYEGAGTIEFIYDVDEKKFYFLEMNTRIQVEHPVTESITNSDLVEMQIKFALGINLDLTEQNKIYRTGHAIECRLYAEDPSKNFLPSPGKISKLKIPNAGLTNIRLDIGVDEGDEISFYYDPMIAKIISKGSNRTESINSMVKYLKEFKIEGINTNKSFLISVLQNKTFEDANFNTKFIENNLASFINKKEDIVPTKQHQDTSKVNQKYNDKDVKAFEKIISKTPKSKNGQDYTDKDLKAFENIVSSKAKTAENRAKPEVKNIPGKIYDTPKFLPAGDKYMLIEFGNVMNLELNFTAQNLAKAIKDHKVKGVYETSPCFASMLVHYEPEEIKFNDLKNELKSLIDALGPAGDIEINSRIFSFPTVYLDKWTKECIEDYSNKIAKKKPDPELITELNNLESTEQFVRVHSGTEYWVSAIGFWPGLPFMMALDPRCKLTV
>MP0319_megahit_318437_1-402
IAFTGETALTQNDIKPRGHAIECRINAEDPSKNFQPCPGTIGICHQPSGFRTRVDGSIYQGYKITPYYDSMVCKLICHGRNRNEAIQRMLRSLDEFVIEGITTTIELHKKLLTHKKFIDSDFNVSWLDNEKIM*
>MP0319_megahit_318711_112-1227
MKFKKILVANRGEIAVRIIRGCKELNIPTVAIHSDVDKDAMHVRLAEESICIGSHKPQNSYLNTAAIMTAADVTGADAIHPGYGFLSENFHFAEIVTKSKIKFIGPSSEIIKKMGDKIEAKRTAKKFGLPIIEGSEANIKSLDEAKKISSNIGYPVLIKASAGGGGKGMKLVKNEKELSFALSLAKQEAKKYFSNDEVYIEKYFEKPRHIEVQILSDKKTTLHMGERDCSVQRKHQKLIEESPSPVLDEKTRQDLLNKTVKMVSKLNYEGAGTVEFMYDNGKFFFLEMNTRIQVEHPVSEIRGGIDIVKEQIKIASKGKTSLKQSDITFRGHVIECRINAEDPSKNFQPSPGIISVCHQPSGFRTRVDGAIF
>MP0319_megahit_320292_1-717
KIIAAGEITGADAIHPGYGFLSESAQFSKICKENGFTFLGPDPDIIDSMGNKAKAKQTMKAAGVPVVPGGEGILEGPEDALEKANQVGYPIMLKASAGGGGRGMRLVKEESEVIAAYKSANQESQNAFGNGDIYIEKFIENPRHIEVQVLADTHGNIIHLGERECSIQRRHQKLIEESPSPIVDEDTRKKIGEAAVAGARAVNYVGVGTIEFLMDKQKNFYFMEMNTRIQVEHPVTEMV
>MP0319_megahit_321734_3-620
GSMRHLEVQIIRDMHGNSKLLGIRDCSVQRNYQKLIEETASGIPKKIREQVYNYAEKLIEEIDYIGAGTVEFIYDLTEKKIYFMEMNTRLQVEHPVSEMVYGVDLVRLQFEVTQGYNIGELDYKLKGHAIELRVIAEKIELDDENELRFVPDPGHVSEVFFPKKANVRVIQSVDSGSVVSPYYDSLIAQIICWGKSRREAINGLLK
>MP0319_megahit_323536_1-591
MSSITKVLIANRGEIALRILRACKELGIQTVAVYSTADKDLKHVLLADEAVCIGPHPSVMSYLNVPAIISAAEVTHADAIHPGYGFLSENADFAEQVEQSGFIFIGPRAENIRIMGDKVAAIEAMQNSGVPCVPGSNGSLGENVKANIKIAKKIGFPIIIKASGGGGGRGMRIVESEEELSNSIELTKTEALSFFGN
>MP0321_megahit_1113_1-714
QVIADGKKAIHLGERFCSIQRRHQKIVEEGPWLSDEKRSEIGAKVVAGAEAIGYKGLATFEFLRSKEGEFYFMEVNPRVQVEHTVTEMITGLDLVSLGIMVSAGANLPISQNQVVFSGHAIQARINAENPFSLEPSPGKLWECHWPGGPGVRVDSHGFSGYDMPGAFDSLLAKVIAWAPTREQAIARLDSALDETILLGLDTLIPLHRAILAEKDFLERNITIDYLTEHHSLLLGGE*
>MP0321_megahit_2064_544-630
RDPHFREGKATTKYVEEFFERVPKDLYT*
>MP0321_megahit_14341_2-619
DEAICIGGAASNESYLRIDRIIGAAEITDVDAIHPGYGFLSENAHFADVCESCNIRFIGPKSAAMNALEDKALSRELARKAGVPIPPGSKDVIDTEQEALKIAKDIGYPVMIKAVAGGGGKGMRTANNDISLVKGYHTARNEAEKAFGNSGVYIEKFIENPRHIEFQILGDTKGNIIHLGERDCSIQRRNQKLIEETPSPLLEKHK
>MP0321_megahit_15924_1-294
APGGNGVRVDSHVYAGYTIPPHYDSMVAKLITVGKDRREAIAKMSRALNEYMITGIKTTIPFELSIMRDPDFRRGVYATNFIEHMIANRREMIERDA*
>MP0321_megahit_18072_209-1555
MFNRILIANRGEIALRIIRACKEMGIEAVAVFSEADRGSAYLELADEAYCIGGPKSADSYLKIDQLISAAEVGNVDAIHPGYGFLAENSHFNEVCRSCNIDFIGPSPEAMDLLGDKNQARDLARAAKVPVVPGSDGLIEDEDQAVEVAKEIGYPVLIKATAGGGGKGMRVAEDESVLKTAIQQAQNEAKAAFGNAGVYLEKFVEKPRHVEVQILADQHGKVVHLWERDCSTQRRHQKLIEESPAPTLSEETRNEICASAVRLVKHANYTNAGTVEFIVDAQENFYFIEVNARIQVEHPVSEMVTGLDLIKWQIQIASGMPLTLTQDDIPCIGASIECRINAEDPDRFFQPCPGKIESIQIPGGLGVRFDSHAHAGYTVPPYYDSMIGKLIVHKPTREEAIACMIRALDELRVQGIATTAPFHKMVLEHESFANGSIDTGFVERAFFSE*
>MP0321_megahit_19219_1-585
IIVKPEALESELIRPIKKTLIHARGCTAVKLVSKAKEHGLSVVLVQSDPDMDSVAADMISSGAGDTLVCIGGNTSDESYLNALSVLSIAEVQQVDSLHPGIGFLSEDPNFARIVRQRGINFIGPKVNSMETMGNKSNAINTTMGIAVPVVPGSHGIVDTAERAAEISENIGFPVLLKAVHGGGGKGIQIVERPEQ
>MP0321_megahit_22536_1-741
AGVMNTFGDKQTSRELAERANVLVPPGSDGMVEDEATARRVAKEIGYPVMIKAVAGGGGRGMRVAHNEVSLLNGFHAARTEAEKAFGNGGVYIEKFIENPRHIEYQILGDNKGNIIHLGERDCSIQRRNQKLIEETPSPLMAKLPDLRQEMGEAAMRIAHESKYVNAGTVEFVADDKGNYFFLEVNKRIQVEHPITEEVTGIDLVKAQIAVAMGEELPLSQEDVTFTGHAIECRINAENPYADFAPS
>MP0321_megahit_24285_1-369
QDEIHLRGHAIQARINAERPEDFTPAPGRIWECILPSGPGIRVDSHACSGYSMPTCFDSLLAKIIAHGSDRKVAIERLDAALRETVLDGVETLIPLHRKILREPDFVNKEITISYLEDHDFR*
>MP0321_megahit_26118_47-709
RDCSLQRRHQKVLEEAPAPGIPNSIRQKIYDSCVAACHEIGYLGAGTFEFLFEDDNFYFIEMNTRVQVEHPVSEMITGIDIVKEQLRVAGGHALSFQQKDIKMKGHAFECRINAEDPISFLPQPGVIRSFHAPGGIGVRVDSHIYNGYSVPPHYDSLLGKLITHGSDRESALLRMMTALDEMVVEGIKTNIELHADLVRDPAIREGGVDIHYLEKKLDLQ*
>MP0321_megahit_26563_240-746
MFQKILIANRGEIALRIVRTCKEMGINTVAIYSTADKESLHVRFADEAVCIGGAQSTDSYLNIPNIISAAEITNADAIHPGYGFLAENAEFSRVCEEFQIKFIGASANMINNMGDKATAKDTMKRAGVPTIPGSEGIIQSVKEGKLIAQEVGYPIMLKATAGGGGRGMR
>MP0321_megahit_27723_440-583
MLKKVLVANRGEIALRILRACKELDIKTVVVHSTADEKEMFVRLADES
>MP0321_megahit_30187_311-922
MLDKVVIANRGEIALRVLRACKELGIKTVAVHSTADRDLKHVLLADETICIGRPPATESYLDIPRIIAAAEVTDAVAIHPGYGFLSENADFADQVEQSGFVFIGPKGDTIRLMGDKVSAINAMRKAGVPCVPGSDGPVSDDKERNMQIAKRIGYPVIIKAAGGGGGRGMRVVRSEAELIDSIALTQQEAKQFFGNSMVYMEKFL
>MP0321_megahit_31109_3-518
LSNLTSPCLSWLLNRETSMIRTLLIANRGEIALRVVRACRLMKIKSVAVYAKGDEHSLHVRLADHAVCIGPPGAATYLNSQSILSAAEITDADAIHPGYGFLAENAEFSKAVTDSGLLFIGPDHQLIATMGDKINAIKTMREHGVPTIPGSQGNLPEDPKTQLAIAQRIGYP
>MP0321_megahit_31206_3-737
FAEICESCNIKFIGPSADLIRAMGDKNTARATATKHGVPVTPGTDGVMGSEEEALEAARKIGFPVMIKATAGGGGKGMRPALSESEFLDQFRAASNEASAVFGNGDCYLEKLVLNPHHIEFQIMADSLGKVVHLGERDCSMQRRNQKIIEECPSPLLTPELRERMGQASVELAEKIGYENAGTIEYLVDEKAENFYFMEMNTRIQVEHPITEEVMGCELIKEQIRVAAGEPLSSHVCDGSPRGHS
>MP0321_megahit_31414_3-575
TLRSRMGKAAIKAAEACDYVNAGTIEFLVDAKGNFYFIEMNTRIQVEHGVTEEATGVDLIKEQIQVASGNRLSFTQKEVNLSKHAIECRICAENPAKNFIPSPGTIDLYYAPGGHGVRVDSHAYGGYTVSPHYDSMICKLITYGRTRKIAMDRMYRALSEYLIRGIDTNIEFVKAVVLDPAFRQGEATTSY
>MP0321_megahit_31903_302-790
MAHVITPISRLLVANRGEIARRINRTAQAMGISTVAIYADGDVNAPFVLEADTAIALNGKSTGETYLDVAKVLEAAGRSGADAIHPGYGFLSENQAFAQAVIDAGVKWLGPSPEVIGLMGDKLSAKRLMDEAGVPTLPGIEITADTDIVAAASDIGYPVLVKA
>MP0321_megahit_33349_1-636
MFEKILIANRGEIALRVIRACHELNIKTVAVYSTADEFSLHVKFADEAVCIGPPPSVDSYLNIPKIIAAGEITGADAIHPGYGFLSESAKFSKICNDNGFVFLGPSPSIIDSMGNKAKAKQTMQAAGVPVVPGGNGILEGAEDALEKANDMGYPVMLKASAGGGGRGMRLVKDKDDVISAYKSASQESITAFGNGDIYIEKFIQNPRHIEVQ
>MP0321_megahit_33531_1561-2013
VTGIDLVKEQIKVAAGEKLSFTQDDVKINGHAMEFRVNAEDPYNNFTPAPGPVEAVHFPGGPGIRIDSHVYSGYVISPHYDSMIGKIISKGRNRNESIIRLKRALAEFTIDGPHTTVPLGEALMVDKRFVDGKYNTAYLDVFMENSFQKS*
>MP0321_megahit_34010_3-860
GGGIGMQVVDSPDDFDKALRICQGRALSAFGDDRVFLEKFIQGAQHIEFQVIGDGEKAIHLGERFCSIQRRHQKILEEGPWLSEEVREELGSKVVAGAEAVGYKGLATFEFLRDSNGDFYFLEVNPRVQVEHTVTEMITGYDLVSIGIRVAAGEGIPINQNDVKIRGHAIQTRINAENPLTLAPSPGRLWECHWPSGPGVRVDSHAHTGYDMPASFDSLLAKVIVWSPSRTDAISRMKAALSETMLLGVDTLIPLHQAILNNHDFLSGDITIRFLEEHPDLLKGE*
>MP0321_megahit_36188_280-519
MIRKILIANRGEIALRIVRACRELGIQTLAVYSEADEQSLHVQLADEAICIGPPPSSESYLRADRILSAAEIADVDAIHP
>MP0321_megahit_36294_163-510
MKKFSKVLIANRGEIAIRILRSCKELGIETVSVHSEADEDSLHVKLADESVCIGPAKSSLSYLNIPSILSAAEITGADAIHPGYGFLAENTEFASMCKKWKVEFIGPKIDCIQSMG
>MP0321_megahit_40608_2-703
IKTVAVYSEADELSLHTRFADEAVCIGPPLSSKSYLNIPSIISAAELTNSDAIHPGYGFLSENSEFANICIENNITFIGPDSKTIDLMGDKSQARKTVEALGLSIIPGSKDIIQNIEECKEVASNIGYPVMIKASSGGGGKGMRIVKKEDELESSLSSAQAEAKASFNDNRVYLEKFIEEPRHIEIQIISDSHGNTISLGERECSIQRRNQKIIEEAPSVVVNEELRAKMSDSA
>MP0321_megahit_45356_3-515
KILVANRGEIACRIFRSCAELGIGSVAIYSESDRGSLHQQTADESVFLPGDTLAETYLNIEAILSAARETGCDAIHPGYGFLSERSAFANAVKEEGIVWIGPSAHAIDEMGDKISARRAMIEAGVPVIPGEELPLDEPDDMVDELVRAATRVGYPLLLKASAGGGGKGMRV
>MP0321_megahit_45383_1-1404
APQETVEDVVERVLSGGSAVQRPIVVAQRETYAPEDLIRPVNKVLIHARGCTAAKLIRIAQQQNIDVVLVQSDPDMESLAADQLRDRDTLVCIGGNTPDESYLNAKSVLNVAQMQGVDSLHPGIGFLSENADFADMVRNRGINFIGPPVQSMETMGNKSNAINTSIRLNVPVVPGSHGIMTDVEKAAEVAAEIGYPILIKAVHGGGGKGIQLVNGPEEFEQLFYRVNVEARSAFGNGDVYLEKYVTSLRHIEAQLLRDVHGNTQVLGIRDCSVQRDKQKVIEESGSTMLPKKLLDVVKRSTADIANEVGYVGAGTVEFIYDLKSDAVYFMEMNTRLQVEHPVTEWTSGINIVAEQFRIASGESIADLKVKSTGYSIEARVNAERILQQADGSLAFRPHPGEVLECDFPEEKGVEIITTVGTGKFVSPYYDSMVAQVIVHAKTRNAAADKLIAYLDKVAISGICTNIPL
>MP0321_megahit_46505_2-505
ERDCSIQRRHQKLVEETPSPFMTDALRKKMGEAAKKAALAVNYEGVGTVEFLVDKHRKFYFMEMNTRIQVEHTITEEVINHDLIKEQIKIAAGDKISGKDYFPMLHSIQCRINAEDPHKNFMPSPGKITNYHTPGGHGIRIDTHVYASYIIPPFYDSMISKLITVAQT
>MP0321_megahit_47898_136-501
MLEKVLIANRGEIALRILRACKELRIKTVAVHSKVDAALKHVKLADEAICIGPNPSAQSYLNIPAIISAMEITNASAVHPGYGFLAESADFADRVESSGFVFIGPTAKVIRMMGDKVSAISA
>MP0321_megahit_51304_348-509
RMQRALEETIIEGVKTTIPYHQKIMEDKNFNSGNFDTSFLDSFIFNSNQNEDK*
>MP0321_megahit_53694_230-676
MLEKVLIANRGEIALRILRACRELDIPTVAVHSTADSSLKHVRLADEAVCIGPAPSTQSYLQAHAILSAAEVTGADGIHPGYGFLSENADFAEQVERSGFKFIGPRSETIRLMGDKVSAKHQMRKSGVPTVPGSDGALPDDPDEILRIA
>MP0321_megahit_54229_39-1238
SVCIGPPAAAGSYLNIPAVIAAAEVTDATAIHPGYGFLAENADFAERVEQSGFIFVGPAAETIRLMGDKISAIDAMMQSGVPCVPGSNGPLPDDADEIMRMASDIGYPIIIKATAGGGGKGMRVVHTEAALLNAWQLTRSEAQAAFGNDTVYMERYLEKPRHVEFQVLADTQGEVVILGDRDCSMQRRHQKVLEEAPAPGIRDALRVEMGERCANACRQIGYRGAGTFEFLYENGEFFFIEMNTRLQVEHPITEAITGIDIVREQIKIAAGEPLGVTQKDIRLQGHAVECRINAENATTFMPSPGTITRYHQPGGPGVRVDSHIFNNYRVPPYYDSLIAKVITFGEDREQALQRMSGALREMVVDGIDTNIALQQQIVDDAAFRQQPLDIHYLERQLSS*
>MP0321_megahit_55485_3-572
MFNKILIANRGEIALRVIRACREMGIKSVAVHSTADSDAMHVRMADESVCIGPAAGTASYLSMPAIIAACEITGAEAIHPGYGFLSENAKFVQIVEDHSLVFIGPTAEHIRIMGDKITAKDTMKDLGVPCVPGSDGGVPDVNTAKKIGAEIGYPVIIKATAGGGGRGMKVAKTEGEMEQAFMTARAEGKA
>MP0321_megahit_58506_1-459
MIKKVLIANRGEIALRVIRSCQEMGIKTVAVYSTIDKESLHVKFADEAVCIGPAISKESYLSIPKIMAAAEITNSDAIHPGYGFLSENSEFSKICNESGIKFIGPNWEMIDRMGDKITAKETMKKAGIPTVPGSDGLIESIKEGKRLAKSFGY
>MP0321_megahit_61558_835-1047
LLGKLIIWAPTREECIQRSKRALNEFIIDGIPTTIPFHLDVLDHTEFNKGNVTTKFIETYFSDILEPSNV*
>MP0321_megahit_62539_1-531
GEELSLSQKDVKQRGHSIECRIYAEDPSRNFLPTPGHVRKLVLPIGPGIRNDVGIVEGQEVSSSYDPLLSKLVVWDSNRADAIDKMNYALGNFVVLGLITNQPFLKEIMSNEDFVKGNFDTNFISENYSEWKLDDIPIEAIAAALLSSKNSSVVNSSDVKSISSPWRQKGHWRHGL*
>MP0321_megahit_63041_2587-4035
MIRQPSNKSRRILIANRGEIASRVAKACRELGHTAIGCWTDNERQAVHLQFCDEWVHLEGSTNAETYLNVEKILKVCKENNVDAVHPGYGFLSENADFAASLEKEGMIFIGPNVEAIKVMGDKATSKKLANNAGVPTVPGTDEAVPTVDEAVKIANEIGYPVLLKAVAGGGGRGMRACETEQDVRDQFEAVGRESLAAFNNGDLLVEKLIVNPHHIEVQILADKQGNTYHFYERECSIQRRHQKIVEEAPSPFIGDDEKLRQEICETAMKLAKAVNYDSAGTVEFIMGEDKSFYFLEMNTRIQVEHPITEEITGMDLIVCMIQSALGDDLGIPSQEFITRSGHAIECRICAEDPITMLPAPGLVTGFETNFPQGTRFDHCLYKGLEVTPDFDPMVGKLVCKGIIRDVAIRKMKAALDGLFIEGLKTNKPLLKEILNEKVFCEGHYSTNYIKEVAPQDKVDTSFKHQRFYEILAGVEARRMGI*
>MP0321_megahit_66137_185-784
PCLTNEETDSICGLAVAAVSALRYRNAGTLEFLYQDGEFYFIEMNTRIQVEHPVSELISGQDFVKLQISIAANNKLPCNQDSINLKGCAIECRINAEDEDYNPSPGTVSDVIFPGGPGVRVDSHLYAGYIVPHQFDSLVAKLIAWDLNRSENITKMERILEELMIEGIKTNKNGILEVIRNKRFLTGKVNTTFLDQLIE*
>MP0321_megahit_68598_1-744
SENAEFAEQCESCNITFIGPRSETIRKMGDKAKARETMAKAKVPIIPGSQGAMHDEKEALKVAQEIKFPVIIKAVSGGGGRGMRIAHNAVSFTREFQSARLEAQKAFGDDSLYVEKYLKNPRHIEFQIMADKHGNVVHLGERDCSVQRRHQKIIEEAPSPFLDKTLRNRMGKASIKAAEACDYVNAGTIEFLVDAKGYFYFIEMNTRIQVEHGVTEEATGIDLIKEQIQVASGNRLSFSQKEVILSKH
>MP0321_megahit_72277_673-840
MIRKVLIANRGEIALRILRACKLASIRTVAVYSRCDANLLHVRLADESVCIGPPAA
>MP0321_megahit_72533_3-818
DRLVCLGGNTPQESYLNAMSVIRIAEIEGVDAIHPGIGFLSESPQYARICREHGLNFIGPRSDNMDLMGNKSNAINTAKRLKIPVVPGSEGALANSSEASNVAEEIGYPVLIKAAHGGGGKGIAVVEQPGQLEPMFIRMSKEALNAFGNGDLYLEKFIRSLRHLEVQVLRDLQGNSHLLGIRDCSVQRNYQKLIEESAFDLPQKIQDQLFKYSRKLIDEIDYVGAGTVEFIYDLGEQKIYFMEMNTRLQVEHPVSEMVTGVDLVNQQFSVAK
>MP0321_megahit_77634_1-666
EHIRIMGDKITAKDTMKELGVPCVPGSDGGVPTLADAKRIGDEIGYPVIIKATAGGGGKGMKVAQSAAEMERAFMTARAEGKSNFGNDEVYIEKYLTTPRHIEIQVFGDGKGRAVHLGERDCSLQRRHQKVFEEAPGPSITAEERARIGKVCADAMANINYIGAGTIEFLYENGEFYFIEMNTRLQVEHPVTEGIFGVDLVREQIRVAAGMDMSFTQEDLQI
>MP0321_megahit_81362_3-512
ASIARQLAEEIGYPVIIKAAAGGGGIGMQVVHHADEFESALNLCQSRAQSAFGDSRVFVEKFIEGAQHVEFQVLADGENAIHFGERFCSIQRRHQKLLEEGPWLTEKVRAEIGERVCEGARSVGYRGLATFEFLRDKHGEFYFLEVNPRVQVEHTITEMITGVDLVKMGI
>MP0321_megahit_83550_71-502
MIQKVLIANRGEIALRIIRACKELNLKTVAVYSTVDELCLHVRFADEAICIGPGPSNLSYLSIPAIISAAELTNADAIHPGYGFLSESSEFSSICNEHDIIFIGPNPDIINAMGDKAIAKETMKKVGVPVIPGSNGTIQSVDQG
>MP0321_megahit_85739_367-840
RIQVEHPVTELITGVDLLVEQLKIASGDGLSLSQADINFSGHAIECRINAEDPSNFLPCPGTVNHFHAPGGPGVRIDSHLYNGYRVPPYYDSLIGKLITYGPTRDIAIQRMRNALQEIVIDGIKSNISLHDMLMHHDGFCEGQQNIHFLEKELEKKE*
>MP0321_megahit_86777_402-710
MFKKILVANRGEIALRVIRAAREMGIGSVAVHSTADSDAMHVRMADESVCIGPPSSQQSYLSIPSIIAACEITGAEAIHPGYGFLSENAGFVQIVEDHDLTFI
>MP0321_megahit_89144_1-576
ENASFARMLSDHKLTFIGPKYKHIEMMGDKIEAKKIMKQFGVPTVPGSENEITDEKDAIKTSRSIGYPVLLKASAGGGGRGMKIVNNDHELKSSLPIIRQEALSFFGSDSVYIEKFIDSPRHIEVQVICDSHGNFLHLHERDCSVQRRNQKVVEEALAPNIDDTEKKKLFQICVNAMEQMGYLGLGTLEFLY
>MP0321_megahit_90879_2-514
HPGYGFLAENAFFASQVEKSGFIFIGPKPDVITKMGDKLNAIDFMNAAGVPCVPGSGNALDDNNAKNKSIAASIGYPVLIKASGGGGGRGMRVVHDEQELINAIKTTKAEAKAAFNNDMVYMEKFLTKPRHIEIQVLADNHGNVIHLGERDCSMQRRHQKVLEEATAPGID
>MP0321_megahit_93398_1-705
VVHNEEVLLSSIEVTQSEAAAAFGSPVVYMEKFLQRPRHVEIQVLADGQGNAVHLGDRDCSLQRRHQKIIEEAPAPGITDDVREEVGAACVQACIDMGYTGAGTFEFLYEDGRFFFIEMNTRVQVEHPVTEMITGVDIVKEQLLIAGGQPLSIKQSDIKFNGHAIECRINAEDPRTFMPSPGTIKTFHAPGGHGVRVDSHIYSGYAVPPHYDSLIGKLITHGDSRDIALKKMRQA
>MP0321_megahit_96143_652-720
LNHKKFIESDFNVSWLDKEKIV*
>MP0321_megahit_97693_189-677
MINKLLIANRGEIALRILRACKDLNIKTVAVHSTVDRDLLHVRLADESVCIGPPDSKQSYLNSASIISAAEITDADAVHPGFGFLSENASFAEQVTKSNFIFVGPKAETIEIMGDKIKAKAAMNKAGITGIPGSADALDDDSNKNKKLAESIGYPVLIKAAHG
>MP0321_megahit_97794_334-1482
MNSTKKILIANRGVIAIRALRAAKELGYQVASVYSTADKNLKHLKLSDEAICIGPPDSKDSYLNEAAIISAAELANVDGIYPGYGFLSENAEFAEKCKNSGFKFIGPSHEIISLMGDKIQAKNLMRQLGVPVVPGYEGPVESKEQIENEVKKVGLPVIIKAAAGGGGRGMRIVRELSELWDAIEDARSEANAAFGSDLVFIERYLEKPRHVEIQIFGDGKGNAVHLFSRDCSLQRKYQKVIEEAPAINIPDEKINEIYQISVNACCELNYEGAGTLEFLYENGEFFFIEMNTRIQVEHTVTEMITGVDLVQAQLELAMNDVYNFDQSKIKINGHAMQCRINAEDPNSFVPSPGRIMQIHRPGGYHVRFESQIYSGYDVPAYYD
>MP0321_megahit_99319_2-211
MFKKILIANRGEIAVRIIRACKEWGIATVAIHSDVDRDSMHVRLADESICVGPHQPNLSYLNIPAIMSAI
>MP0321_megahit_99711_409-729
ENPALNFQPSPGTINVCHQPSGFRTRVDGSVFQGCKITPYYDSLIAKVICKGRNRTEAIQRTLRSLDEFVLEGITTTIDLHKKILNHKKFINSDFDTNWLGKEKFY*
>MP0321_megahit_102565_538-660
DEFVIEGITTTIGLHKNLLNHEKFINSNFNVSWLDKEKLI*
>MP0321_megahit_102966_491-1738
STADKNLKHVLLADESICIGKASATESYLNIPRIIAAAEVTNSIAIHPGYGFLAENADFAEAVEKSGFIFIGPTAETINLMGDKVSAISAMKKAGVPCVPGSDGPLSGDEEKNKAIAKRIGYPIIVKAAGGGGGRGMRVVRSEGELVKAIETTQAEAGAAFGNATVYMEKFLENPRHVEIQVLADGQGNAIHLGERDCSMQRRHQKVVEEAPAPGISEQMRAKIGDRCRRACIEIGYRGAGTFEFLYENGEFYFIEMNTRIQVEHPVSEMITGVDLIKEQLRIAAGQPLSIDQSQIQIRGHAIECRINAEDPETFIPSPGPIDIFHAPGGLGIRWESHIYSGYVVPPYYDSMIGKLITYGESRDEAIARMRHALDELVIEGIKTNIPLQRSIMADENFFAGGTNIHYLEKKLGMS*
>MP0321_megahit_104134_530-787
MMINKVLIANRGEIALRIIRACKDLNISTVAIHSTADSNSMHVRMANESVCIGPPKASESYLSIPNIIAACEITGADAVHPGYGFL
>MP0321_megahit_104233_158-538
MFKKILIANRGEIAVRIIRACKEWGIETVAIHSDVDKDSMHVRMADESVCIGSHQPSNSYLNIPALMSAIELTNSEAVHPGYGFLSENANFARILEQNNIKFIGASSKHIEMMGDKIQAKKIAKENG
>MP0321_megahit_104908_1-354
RGHSIECRINAENPAKDFQPSPGTISVCHQPSGFRTRVDGSIFQGCKITPYYDSLIAKVICKGRNRTEAIQRTLRSLDEFVLEGITTTIELHKKILNHKKFVNSDFDTNWLGKEKFF*
>MP0321_megahit_106027_2-703
HIEVQILGDTSGNIFHLFERECTIQRRYQKIIEETPSKILDDKLRKQMVDCAIQIGKKLGYKSLGTVEFIYDNKTKNFFFLEVNTRIQVEHPVTEEITGIDLVDLQLKIAQGEKINLNQDDIVSKGYAIEARLYAENPASNFLPTSGKIHKLKFPNVKGIRIDSDLKNGDLVNIYFDPMLAKIIAYDTNRVKAVNKLNYALSQTVILGPNTNTELLQNILSSSSFVRGEYDTNF
>MP0321_megahit_107702_481-582
ITTTIDLHKILLNSKKFMTSDFNVSWLDKEKVI*
>MP0321_megahit_109732_1493-1693
FYDSMIAKVITVAQTREEAIAKMERALEEFIIEGIKTTIPFHKKLMQDEKIRKGEYTTKFMESFDV*
>MP0321_megahit_110138_2-313
DFSPSPGKIKFINVPGGRGVRVDTALYTNYKVNPHYDSLILKIISKGKDRDESISIMKRALDEIIIDGINTNIELHKWILKQKDFVKGNYNTNWLENNIAKFN*
>MP0321_megahit_111527_1-507
NDGMYMEKFIEEPRHIEIQIAADQYGKACHLSERDCSIQRRHQKLVEETPSPFMTNYLRKKMGEAAKKAAKAVKYEGVGTVEFLVDKHRNFYFMEMNTRIQVEHTITEEVINFDLIKEQIKIAAGEKISGKDYFPQMHSIQCRINAEDPHKGFIPSPGKITNYHAPGGH
>MP0321_megahit_111621_2-526
SDSMHVRLADESICIGSHEPRNSYLNISAIMSAVDITGAEAIHPGYGFLSENYKFAEIVQKHGIKFIGPNFEIIRKMGDKIEAKKIAKKNGLPIIQGSDGGVKNVNEAKSICKEIGYPVLIKASGGGGGKGMKIVESEDKLDELFSLARLEAKKYFGNDEVYIEKFFQNPRHIEV
>MP0321_megahit_111654_3-470
MFKKILVANRGEIALRIIRTCKEMGILSVAVYSKADEESLHVKFADEAVCVGPAESINSYLKASNILAAAEITNADAIHPGYGFLSENSKFSEIVSKHGIKFIGPDAGIIAKMGDKIEAKRIAKKYGLPIIEGSEGGVKSFADAKTICKKIGYPVL
>MP0321_megahit_111857_3-1202
EAVCIGDNAPQDSYMNASAILAAAELTGACAIHPGYGFLAESSDFAHQVVRSGLIFIGPSPEVIAQMGDKVTAIATMKRLGIPCVPGSNGPLPNDADQQKKIAQSIGYPVLVKASGGGGGRAMAVVRDADSLIDAVLDVQREAKTCFGNDCVYLERYLENPRHVEVQILADHLGRVYCLGDRDCSVQRRRQKIIEEAPAFDIPEATRRELHTLCEQACEQLGYLSAGTLEFLYENGTFYFIEMNTRVQVEHPVTEMVTGIDIISAQLAIHSNRPLGFLPKDVRTRGVAIECRVNAEHPSSFIPSPGEVTVYHPPSGPNIRVDSHLYQQYYIPHYYDPLVAKIVAFDVDRTAAIMRLRCALDECVILGVDTNIAYLKKILASKCFQQKSYSIHFTEQFANG
>MP0321_megahit_114030_217-693
MFKKILVANRGEIAVRIIRACKELKIKTVAIHSDVDTEAMHVKLADESICVGSAQPNDSYLNIPSIISAIDITGSDAVHPGYGFLSENDKFARILSSHKVKFIGPSSKSILELGNKSNALKLANDFKLPILGNKNSKNIENTNEALKIANEIGMPIVIK
>MP0321_megahit_115074_1-603
KNIRTISMIAEGKFIPPFYDSLVIQIISYGKNRKDSIDKMSAYLEKVVINGICTNIPILKKILKDDIFIKGSYDTGYLDDFLARISFDEISAEIEEASGGRRLGLDIETLKIPGSNELRVLSPSAGIFYRAPSPAEPEYVNEGDIISTEDVLCQLEAMKMFTPMSLSSFSEGGTSIYGKSIRYKITRINMANGQQVNEGDL
>MP0321_megahit_115894_2-1954
DGELADLADLVLGASYKAGIDLYTIDELIETLQEAVQGMNDKYPNNRVRLKAIGGGGGKGQRIVERGEAERTGELVKEILQEVKASGVGDNKNVLVELNIESTRHQEIQVIGNGGWCTTLGGRDCSLQMHEQKLLEVSVTRESLVQAAEEADAAGLKDEAAVLRADVVTLDTMEEEASRFGAAVGLDSVSTFECIVDTDSHFFMEMNTRIQVEHRVSELCYALKFSNPDSSGESFTVNSLVEAMVLLAAHGPKLPPPERVLRNNDSLEARMNATNDALQPHAGGQIEHWSDAVEGEIRDDQGICVHNPDTDVFMKYTLAGAYDSNIALILSVGDSRLTAYEEMAEILRVTTLRGRDLSTNLNFHYGLVHWFLSRTVHARPTTKFIVPYLTAVGELAAAARKIDLEAAWRGYAHANSSGGARVLDAKKTLVLRPIEKLLACPHTLSGWLSANKDAFAFDSGRVSFTENPVDLLVDTYHFLNLDSEGSAAASEKIWSQDAHLLETAEAFYMDAAKTLNVDSWETLASHLGENSADNLSDDQWRAIQAAHAGHQAGLSLLLLLPAMAATTGFYGLEVNPDLSIHIPDRLLDDAHQDAMAKALAPPPVAKSDEIVATSGGMFYGREAPGEPLYVEAGSTFKTGDPLFIVEVMKMF
>MP0321_megahit_116795_3-650
VGLLSENHSFSKIVSDHGFTFIGPRTDHIRIMGNKIEAKKKAKEIGLPTVPGSPDNVKNLSEAEKVAESVGFPILIKATNGGGGRGIKKVSKFSELKKQFYLAKSEAEKSFGDNAVYIEKFLKNPRHIEIQIIGDNYGNICHIGERDCSIQRRNQKLIEECRSPILDKKKRKEIYQICVNAMQKLKYTNVGTLEFLYEDGEFYFIEMNTRLQVEHP
>MP0321_megahit_117788_1-273
MLKKVLIANRGEIALRIVRACNELGIKTLAVYSEADEQSLHVQLADEAICIGPAAGNLSYLKADRIIAAAEIADVDAIHPGYGFLAENADF
>MP0321_megahit_120015_1-309
MFKKILIANRGEIAVRIIRACKELNVKSVAVHSNADNEAMHVKMADESICIGNHKSSDSYLNIAAIITAAEITGADAIHPGYGFLSENSKFAKILEEHNITFI
>MP0321_megahit_120305_411-1031
EEAPAPGLSQELREKMMNKIINASKEIGYIGAGTFEFLYQDNEFYFIEMNTRIQVEHPVTEMITGIDIVRQQLLIASGKELGYKQEEVELRGHAIECRINAENPNNFTPSPGKINTFHAPGGPGVRMDTHIYNGYYVPPFYDSMIGKLISYGNNRDAAIRRMLNALGEIVVDGIETNVNLHKSLLTDNEFRKGGVNIHYLEKKLNL*
>MP0321_megahit_121374_3-326
MIQKILIANRGEIALRILRACRKLGIKTVAVHSTVDRQLPHVKMADESVCIGKADPSKSYLNIPSIISAAELTNADAIHPGYGFLSESATFAEIVETNKFIFIGPPSS
>MP0321_megahit_122291_2-637
KALGVPCVPGSEGGVDSLNDAHEVAADIGYPVIIKATAGGGGRGMKVARTAKELESAFLTARAEGKAAFGNDEVYIEKYLTTPRHIEIQVFGDGKGRAVHLGERDCSLQRRHQKVLEEAPGPCVLDEERKLIGKTCADAVAKIDYIGAGTIEFLYENGEFYFIEMNTRLQVEHPVTEAIFGVDLVREQIRIASGQPLSFVQEQLEINGHSIE
>MP0321_megahit_122588_1-858
MFKKVLVANRGEIALRIIRACKEIGIDTVAIYSDVDKLSLHTKFADEAICIGPADSSKSYLNIPSILSAAELTNADAIHPGYGFLSENSDFSTICKDNNLTFIGPSSDIISVMGDKASARDTMRKLNIPIIPGSIGIVNNSEEGLEIAKDLGFPVIIKASSGGGGRGMRIVNDSQDFKNAFDTAQSEAKISFNDTNVYIEKYFISPKHIEIQIISDTHGNVYSLLDRECSVQRRHQKVLEEAPSSSISDEIREKMSEVSVKIAKEVGYVGVGTIEYLYDSESNKFY
>MP0321_megahit_122620_634-1395
QNPRHIEVQILADSYGNAIHLGERECSIQRRHQKLIEESPSPLVDKATRKKIGSAAVAGAKSVDYVGVGTIEFLMDADKNFYFMEMNTRIQVEHPVTEMVTGVDLIKQQIKMYAGAKCPILNDFNLRGHSIECRINAEDPSNNFMPFPGKIENFHMPGGKGVRVDSHAYAGYSIPTNYDSMIGKIIVHAKNRSRAIVRMQRALEETIIDGPKTTIPYQMAIMRDAKFKSGDFDTSFLEKFSFRNDERQEGNDE*
>MP0321_megahit_123202_3-392
MFKKILVADRGEIALRVIRACKDMGIETVAIHSEADTHASHVLFADEDVCIGPPAGKDSYRKYANIISAAELTNADAVHPGYGPLAENAEFAEICQQCGIKFIGPPIEAIRRMGDKSLARQTMKDAGVPV
>MP0321_megahit_124214_2-505
STADKSSQHVIQADEAICIGPAPSSKSYLVKNAIIHTALRLSCDAIYPGYGFLSENAEFVDLCEANDIKFIGPAAESIREMGDKSTARKLAVTNNVPVVPGSDDAYDSEDEALLAAKLINYPLLLKARAGGGGRGMQIVKNDTDFASAFQRCSAEAKNAFGDGHIYIE
>MP0321_megahit_126547_302-1369
ICEENGFTFLGPSYKIIESMGNKSKAKQTMIKAGVPVVPGGDGILMDGVDAKKKADDMGYPVMLKASAGGGGRGMRLVKEPNEVISAFKSANQEAITSFGNGDIYIEKFIQNPRHIEVQILGDSKGKIIHLGERECSIQRRHQKLIEESPSPLVDEDTRDKIGKAAIKGAEAVDYVGVGTIEFLMDKDKNFYFMEMNTRIQVEHPVTEMVTGVDLIKQQIKMHAGENCPNIHRFNLRGHSIECRINAEDPSNNFIPFPGNIDNFHMPGGKGVRVDSHAYAGYVIPSQYDSMIGKIIVHAKNRERAIIRMQRALEETIIDGPKTTIPYQLAIMKDSKFKSGTFDTSFLETFNFKGK*
>MP0321_megahit_126637_2-592
QESKAAFGNDGMYMEKFIEDPRHIEIQIISDCKGRAAHLSERDCSIQRRHQKLAEETPSPFMTKKLRTDMGEAAIKAAEAVNYEGVGTVEFLVDKHRNFYFMEMNTRIQVEHPVTEEVVDYDLIKEQIKVAAGIEISGKNYLPQLHAIECRINAEDPINDFRPSPGMITNFHAPGGHGIRVDTHVYANYMIPPFYDS
>MP0321_megahit_127673_3-1082
MFKKILIANRGEIALRIIRTCKEMGIKTVAVYSKADADSLHVRFSDEAVCIGPAASAESYLKISNIIAAAEITNADAIHPGYGFLAENATFSKICAENNIKFIGASDEMIDKMGDKAAAKETMKKAGVPTIPGSDGLIKDFAECKKLAANIVGYPIMLKATAGGGGKGMRLVWKEEDLEDAWNSAKQESKAAFGNDGMYMEKFIENPRHIEIQIIGDKSGKAAHLSERDCSIQRRHQKLMEETPSPFMTQKLRDKMGEAAIKAAESVKYEGVGTVEFLVDKNRNFYFMEMNTRIQVEHPITEEVVDYDLIREQIKVAAGIKISGKNYMPQLHAIECRINAEDPENDFRPSPGKITNFHAP
>MP0321_megahit_129944_2085-3194
MFKKILIANRGEIALRIIRTCKEMGIKTVAVYSKADSESLHVRFADEAVCIGPAKSSESYLKIANIIAAAEITNADAIHPGYGFLAENANFSKICNENNIKFIGASPEMIDRMGDKAAAKATMKKAGVPTIPGSDGLIKDFEECSRLASEVVGYPIMLKATAGGGGKGMRLVWDAEDLEDAWNSARQESKAAFGNDSMYMEKFIEDPRHIEIQIIGDKKGKAAHLSERDCSIQRRHQKLVEETPSPFMTKKLREDMGKAAIKAAESVKYEGVGTVEFLVDKHRNFYFMEMNTRIQVEHPITEEVVDYDLIREQIKVAAGIKISGKNYDPQLHAIECRINAEDPQNDFRPCPGIITNFHAPGGHGIRIDTH
>MP0321_megahit_130063_1-426
MFKKILIANRGEIAVRIIRACKELGINTVAIHSKADENAMHVKMAEESICVGGNLSKDSYLNIPAILTAAELTGAEAIHPGYGFLSENARFASILEDHNITFIGPNAKHIRIMGDKIKARETISSTGIPLVPGSTEKIKNFK
>MP0321_megahit_131791_854-1066
PYYDSMIAKLITTAQTREEAINKMKRALDEFVIEGITTTIPFHRKLMDNKDYLDGNYTTKFMNEFNLEET*
>MP0321_megahit_132617_421-633
VTPYYDSMICKLICHGRNRTEAIQRTLRSLDEFVIEGITTTIDLHKKLLKHEKFINSDFNVTWLDKDKLI*
>MP0321_megahit_134858_3-503
IELGKSVVLIQSDPDMESLAADLVREDPRHALICIGGNTSDESYLNALSVLSIAESERVDSLHPGIGFLSEDPNFAYLVRQKGINFIGPPVVSMETMGNKSNAINTTMSIDVPVVPGSHGIVDNSETAAEISEQIGYPVLLKAVHGGGGKGIQVVEEPEQLHRLFHQ
>MP0321_megahit_135514_2-547
ESMHVKLADESLCVGSRQPVDSYLNIPAILSAIEVTNADAVHPGYGFLSENYNFAKILKDNDIKFIGPSPEVIKMMGDKIEAKNTAKKYGIPVIEGSEGGVSNLNEGKNIAKKIGYPILIKAAGGGGGKGMKVVKSEDEFDNLFLTAKSEAKKFFANDELYIEKFFENPRHIEVQVLSGKNR
>MP0321_megahit_136547_1329-1502
MISKILIANRGEIALRVIRACREVGIQSVAVHSTADEDAMHVHLADESVCIGPPSAAQ
>MP0321_megahit_140085_3-575
AVCIGPPSGADSYLKIPNIISAAEITNADAIHPGYGFLSENEQFSKICLENKIKFIGASAEMIKNMGDKANAKSTMKKAGVPVIPGSDGIIETLEEAKEIAKKIGYPVMIKASAGGGGKGMRIVKKNTELSAAWNSAKKEAFAGFGNDDMYMEKLLIEPRHIEIQIIGDSKGRVCHLSERDCSIQRRHQKL
>MP0321_megahit_140357_3-722
SYLNIPSIISAATIANVDAIHPGVGLLSENFKFAKIVEEHGFTFIGPSSNHIKMMGNKILAKEKASEIGLPIIPGSSGSVKSYNEALKISKEIGFPLLIKASSGGGGRGIKKVFSENDLKKQFILAKSEAKTSFGDDSVYIEKFLMNPRHIEVQIVADKLGNVMHVGERDCSIQRRNQKLIEECPSPILNEDQRKKLYDLSVVAIKKLGYQNIGTLEFLFEKNNFYFIEMNTRLQVEHPI
>MP0321_megahit_142523_1-606
GGGRGMRLVENKANLEKMFKAAQGEAEAAFGNDGLYMEKFIKKPKHVEIQILADRSGNVVHLGERDCSVQRRHQKLLEESPSPAINPSLRVKMGLAAISAAKSIGYEGAGTVEFLVDDKENFYFMEMNTRIQVEHPVTEMVTGVDLIAEQIKIAGGNDLGFKQDDIQLNGHAIECRINAEDPLHNFRPSPGKITGWLPPGGP
>MP0321_megahit_143622_1-549
QRRHQKLIEETPSPVLTDDQRKNLLEKTVKMVEQINYEGAGTVEFIYEGGKFYFLEMNTRVQVEHPVTEVQTGIDIVKEQLWIAHTGETALKQSDIKPRGHSIECRINAENPALNFQPSPGVISVCHQPSGFRTRVDGSIFQGCKITPYYDSLIAKVICKGRNRTESIQRTLRSLDEFVLEGI
>MP0321_megahit_143862_1-921
LEENNIKFIGPSSKHIKMMGDKIQAKKIAKEYGLPVIEGSEGGVKNIKDAKEILEVTGLPVLIKAAGGGGGKGMKIVRKENEFENLFLTAKSEAKKYFGNDEVYIEKFFENPRHIEVQILAGKNRVVHLHERDCSVQRRHQKLIEETPSPILNDKIRKDLFDRTVNMVEKIGYEGAGTVEFIYEDNKFYFLEMNTRVQVEHPVTEVVTGIDIIKEQIWIAFSGETALNQNDIQPRGHAIECRINAEDPSKNFQPSPGTIGMCHQPSGFRTRVDGAIYQGYKVTPYYDSMICKLICHGRNRTEAIQRM
>MP0321_megahit_144863_579-1559
KETVSKLGIPVVPGSNGKIEDLNHAKKIADEIGYPILIKASSGGGGKGMKIAHASTDLENAFNLAKVEAKASFGDDTVYIEKYLNAPRHIEIQIFGDKHGNAIHLGERDCSLQRRNQKVLEEATSPVIDDNQREKIGNIAAQAISKLGYVGAGTIEFLYQNGEFYFIEMNTRLQVEHPITEIITNIDLVKEQISIAAGSELSLKQENVSINGHAIECRINAENPKTFVPSAGKIITYHPASGPGVRVDSAAYAGYSIPPYYDSMIGKLIVFGQDRNDCLAKLDRALDEFVIEGVETTLPLFKDLLRNNDIQEGNYNIHWLEKYLDQ*
>MP0321_megahit_145389_1-558
VFSTVDKKALHVQLADEAVCVGDSLSNKSYLNIPNILAAATSRGVDAIHPGYGFLAENDKFAEMCNDHGITFIGPSPNAIRSMGDKSTAKETMESVGVPTVPGSKGLLSDVQEAYKLAEKIGYPVIIKATAGGGGRGMRLVEKKNNLEKMFKAAQGEAEAAFGNDGLYMEKFIKKPRHVEIQILAD
>MP0321_megahit_146685_1-741
AKKYFGSEDVFIEKYFQNPRHIEVQILSDGTNTIHLGERDCTIQRRHQKLVEETPSPVISKDERKNLLDTCVKSISNLGYHGAGTIEFIYENGEFYFLEMNTRLQVEHPVTEVVTGVDIVKRQIEIAATNKLSLKQSEVKFSGHAIECRINAENYLKNFQPSSGIINILHQPSGPGTRVDACIFQGCKILPYYDSLIAKLICYGKDRSSAKTRLKRALDEFVINGIDTTIDLHKKIVNHKDFIDCKF
>MP0321_megahit_147344_1-507
PPQSKDSYLNIPRIIAAGEITGADAIHPGYGFLSESGQFSKICKENGFAFLGPSPDIIDSMGNKAKAKQTMKLAGVPVVPGGDGILDGPEDALDKANAMGYPVMLKASAGGGGRGMRLVKDSKDVIAAYKSASQESLTAFGNGDIYIEKFIENPRHIEVQILADSFGKA
>MP0321_megahit_147394_3-146
QRMIRSLDEFVIEGIITTIDLHKNLLNNEKFISSNFNVSWLDKEKII*
>MP0321_megahit_148227_1555-1770
AYYDSLIAEIIVKDLNRDRVLNKMKMALDETVIEGIKTNVDLHRRLVTNDDFREYRHYIKFLEEKMVNDDE*
>MP0321_megahit_148681_1-543
SNGEVKNIDDAYITAKKIGFPVLLKAAAGGGGIGMKIVQGIDQLETLFLQAKSEAKKSFNDDTIYMEKYLEKPRHIEIQVFGDGKGKAVHLGERDCSLQRRHQKVLEETPSPGVNPREIKNIGKICANAISRMKYEGAGTIEFLYENNKFFFIEMNTRLQVEHPVTEAVFGIDLVKEQICV
>MP0321_megahit_151630_929-2173
SGDKELKHLRLADETVCVGPENPLESYLNIPAILSAAELSGADAIYPGYGFLAEDPDFSEKCEASGFIFIGPSSDVIRKMGDKITAKDLAEDSDIPTVPGFKGEMPNTDEAIKKIASNVGYPLMIKASAGGGGRGMRVVNEESALISSLQLTRQEAKNAFGNDTVYFEKFIKNPRHIEVQIIADGKGNAIHLGTRDCSMQRRHQKIIEEAPALDINENSLKETLEACLRLCKNIAYSGVGTLEFLYENDRFYFIEMNTRIQVEHPVSEMITGFDIVKAQLKIALDMPITLDQKKIIVRGHAIECRINAEDPETFVPSPGVINKMHPPGGFGVRFDSHIYSGYKVPPYYDSLLAKIITTANTRKSCIKRMLSALDEFFVEGISTNHSLHQKLLKDEVFCQNKHNINYLEESFIKK*
>MP0321_megahit_152763_727-948
GCKVTPYYDSLIAKVICKGRNRTEAIQRTLRSLDEFVLEGITTTIDLHKKILKHKKFLNSNFDTNWLEKEKFF*
>MP0321_megahit_154957_966-1631
MFNKILIANRGEIAMRIIRTCKEMGVKTVAVYSKADTDSLHVRFADEAVCIGPAASNESYLKMSNIIAAAEITNADAIHPGYGFLSENAKFSEICEEHKIKFIGASPSMISKMGDKASAKKTMQEAGVPTIPGSKGIIGSFKEAEKIASEIGYPVMLKATAGGGGKGMRAVWKPNELEKAWNSSRQEAAASFGNDGMYMEKLIEEPRHIEIQVVGDSTGKAC
>MP0321_megahit_156235_1-711
MFKKILVANRGEIAVRIIRACKEWGISCVAVHSDVDKESMHVRLADESICIGSHQPSNSYLNIPAIMSAIELTNAEAVHPGYGFLSENYDFAKILEDNNIKFVGPSSKLIRMMGDKIQAKKIAKEYGLPVIEGSEGGVSDINEAKKISEKIGFPVLIKAAGGGGGKGMKIVRKLEDFEQLFLTAKLEAKKFFNNDEVYIEKFFENPRHIEVQILSGKNRTVHLHERDCSVQRRHQKL
>MP0321_megahit_157542_3-320
MGLKTVSVYSKADIESLHVRFADEAVCIGPAISKESYLSIPRIMAAAEITNSDAIHPGYGFLSENAEFSKICNESGIKFIGPDWKMIQQMGDKVTAKETMKKAGIP
>MP0321_megahit_157948_1-411
MKKFFEKVLIANRGEIALRVHRACKELGIKTVAVHSSADNEAMHVKLADESVCIGPPQAKDSYLNIPSIISACEITGAEAVHPGYGFLSENAHFAEILEAHNLTFIGPSSEHIQIMGDKITAKETVSKLGIPVVPGS
>MP0321_megahit_157993_61-1383
MTKKVLIANRGEIALRALRACKEVGLKTVGVYSSGDQELKHLRFADETVCIGPSNPIESYLHIPGILSAAEVTGSDAIYPGYGFLAEDHEFAEKCEGSGFKFIGPSSAVIKKMGDKITAKTIAEKSGIPTVPGYKDKLPENKSELENIATKIGFPIMIKATAGGGGRGMRVANNINELISGISITQQEAKNAFGNETLYLEKYIENPRHIEVQIFGDGKGKAIHLGTRDCSLQRRHQKIIEEAPAVDIDEGETQKVLLSCVNLCESIKYEGAGTIEFLYKDKEFFFIEMNTRIQVEHPVTEMITMFDLVKAQLKVALGMDFVLDQNRITFKGHAMECRINAEDPVTFIPSPGKITKMHPPGGFGIRFDSHIYSGYTVPPYYDSLLAKIITATNKRKSCIKRMKNALDEFFVEGIKTNHSLHIALMNDQTFQDNKHNINYLE
>MP0321_megahit_158309_3-611
FANDEVYIEKFFENPRHIEVQVLSGKNRTVHLHERDCSVQRRHQKLIEETPSPVLNDDLRNDLFEKTVNMVSKIGYEGAGTVEYIYEDKKFYFLEMNTRVQVEHPVSEMVTGIDIVKEQIWIAFSGETALSQKDVNPRGHAIECRINAEDPSKGFQPSPGLIGMCHQPSGFRTRVDGAIYQGYNVTPYYDSMICKLICHGRNR
>MP0321_megahit_158397_2-319
DPFNDFRPSPGLITNFHSPGGHGIRIDTHVYANYTIPPFYDSMIAKLITVAQTREEAIEKMKRALDEFVIEGVHTTIPFHKKLMCEEAFIKGDYTTNFMDSFEIS*
>MP0321_megahit_160169_3-530
RTVHLHERDCSVQRRHQKLIEETPSPILDESVRKDLFEKTVSMVSQIGYEGAGTVEYIYEDGKFYFLEMNTRVQVEHPVTEMVTGIDIIKEQIWIAFSGETALKQKDVNPRGHAIECRINAEDPSNNFQPSPGKIGMCHQPSGFRTRVDGSIYQGYKITPFYDSMICKVITHGRNR
>MP0321_megahit_161948_2882-3643
LYMEKFIKKPRHVEIQILADVSGNVVHLGERDCSVQRRHQKLLEESPSPAINSELRKKMGNAAISAAKSIGYEGAGTVEFLVDENDKFYFMEMNTRIQVEHPVTEMVTGVDLIAEQIKIAGGEILEFTQEDIKLNGHAIECRINAEDPSHNFRPSPGKITGWLPPGGPGVRVDSHVYTGYEIPPFYDSLIGKLIVWGKDRNTAIKRMNRALNECAVTGIPTTINFHLALLNKAKFKEGKIHTKYVEEELLPNK*
>MP0321_megahit_162236_64-672
SDFVKINNLEKIKKNIKDLLLENKYEGLGTLEFLYQDNEIYFIEMNTRLQVEHPVTEESFDIDLVKYQIMVAAGYKLDLSNLSKKHHTIECRINAENAKDFSPSPGKIKFINVPGGRGVRVDTALYTNYRVNPHYDSLVLKIISKGFDRNESLSIMKRALDEIIIDGIDTNIELHKWILNQNDFINGIYNTNWLEKNIAKFN*
>MP0321_megahit_164984_1-525
VRIIRACKEWGIGTVAIHSDVDRDSMHVRLADESICVGPYQPTLSYLNIPAIMSAIELTGSEAVHPGYGFLSENSEFAKILEENNIKFIGPSSNLIKMMGDKIEAKKVAKQYGLPVIEGSEGGIRDLDEAKKICEKVGFPVLIKAAGGGGGKGMKIVNKIEDFENLFLTAKQEAK
>MP0321_megahit_165003_202-954
EVYIEKFFQNPRHIEVQVLSGKNRTVHLHERDCSVQRRHQKLIEETPSPVLDNNIRKDLFDKTVSMVSQIGYEGAGTVEFIYEDGKFYFLEMNTRVQVEHPVTEMVTGIDIIKEQIWIAFSGDTALKQSDVNPRGHAIECRINAEDPSNNFQPSPGLIGMCHQPSGFRTRVDGSIYQGYKITPYYDSMVCKVITHGRNREEAIQRMLRSLDEFVIDGITTTIELHKVLLNNKKFIKSDFNVSWLDNEKVI*
>MP0321_megahit_165150_1-567
SVTPGEDRITARTLLKKAAGKDPSQFLKSLIDQHQLPVPTDWHLNSEIMDQAEQVLQASYKRRIDLFSMEELQAETLICCKEIWAKNPGRRLRFKHIGGGGGKGQRVIQSEAEIEAAVKAVLIESRVTGPGDNKTFLIEMNIENTRHNEVQLLGNGQWCIELGGRDCSLQMHEQKLVELSLTEELLEQT
>MP0321_megahit_165359_280-639
SPRGHAIECRINAEDASKNFQPSPGIIKMCHQPSGFRTRVDSFIYQGYKVTPYYDSMISKLICHGRNRDEAIQRTKRCLDEFVIEGIETTINLHKRLLNHEKFINSDFNVNWLDNEKLI*
>MP0321_megahit_166527_98-571
MIKKILIANRGEIACRVIRACKEMSIKSVSVYSDVDVNSPHVSMADEAVCIGPANPSESYLNFDKIIHAAKSTSSDAIHPGYGFLSENGDFAQYVIDSGLIFIGPSPETIKVMGDKAESKKMMEEAGVPTIPGHNGELNGNIDSVAKNIGFPLMVKAA
>MP0321_megahit_168042_3-551
FIFIGPPSSVLKKMGDKIKAKKAMKDFGVPCIPGYDGILPDDVKLNIKEAKKIGFPIMLKAIHGGGGRGMMIVQSEDEFADAMKITKTEAEKSFSNGDLYFEKFFDKPRHIEIQVMCDNYGNAIHLGERDCSLQRRNQKVIEETTAINISRDKIDEIGKICTDACKQLGYRGAGTFEFLYQDG
>MP0321_megahit_169386_142-513
MFKKVLIANRGEIAVRVIRACKEWGIQTVAIHSDVDSDSMHVRLADESVCVGSHQPQNSYLNISAIMSAVDLTGAEAIHPGYGFLSENSKFSEIVQKHGIKFIGPSADIISKMGDKIEAKRIAK
>MP0321_megahit_169823_1-504
ERDCSVQRRHQKLIEETPSPVITENERKDLLEKTVKMVEQINYEGAGTVEFIYENGKFYFLEMNTRVQVEHPVTEVQTGIDIVKEQLWIAFTGETALKQSDINPRGHTIECRINAENPSLNFQPSPGTISVCHQPSGFRTRVDGSVFQGCKVTPYYDSLIAKVICKGR
>MP0321_megahit_170783_135-992
MFKKVLIANRGEIAVRIIRACKEWGISTVAVHSDVDSESMHVRLADESVCIGSHQPQNSYLNVSSIMSAVDLTGAEAIHPGYGFLSENAKFAEIVSKHGIKFIGPSSDIISKMGDKIEAKRIAKKYGLPVIEGSEGGVSSISMAKSICKEIGYPVLIKAAGGGGGKGMKIVDEEKKLEELFTLAKNEAKKYFGNDELYIEKYFKNPRHIEVQVMSGKNKTVHLGERDCSVQRRHQKLIEETPSPVLTNEQRKDLLEKTVKMVEQIGYEGAGTVEFIFENGKFYFLE
>MP0321_megahit_170939_368-637
HQPSGFRTRVDGSIFQGCKITPYYDSLICKLICKGRNRTEAIQRTMRSLNEFVIEGVTTTIDLHKRILSHEKFVSSDFDTNWLAKEKFY*
>MP0321_megahit_171597_3-569
DLFDKTVSMVSKIGYEGAGTVEYIYEDGKFYFLEMNTRVQVEHPVTEMVTGIDIIKEQIWIAFSGDTALKQNDINPRGHAIECRINAEDPSNNFQPSPGKIGMCHQPSGFRTRVDGSIYQGYMVTPYYDSMICKVITHGRNREEAIQRMQRSLDEFVIDGITTTINLHKVLLNNKKFKNSDFNVSWLDK
>MP0321_megahit_171797_3-401
MFKKILIANRGEIAVRVIRACKEWGISTVAVHSDVDKESMHVKLADESVCIGSHKPINSYLNIPSILSAIELTNADAVHPGYGFLSENYQFAKILEDYKIKFIGPSSKLIKMMGDKIEAKKIAKENGLPIIEG
>MP0321_megahit_172088_290-682
MLKKVLVANRGEIALRILRACKELGIKTVVVHSTADEKEMFVRLADESVCIGPPQVKNSYLNIPSIISAATIANADAIHPGIGMLSENSNFAKIVTDHGFKFIGPKYEHIEKMANKIEAKSIAKKVGLPIL
>MP0321_megahit_172164_2-172
HGRNRQEAIQRMNRSLDEFVIEGIVTTIPLHKKLLNHQKFINSDFNVSWLDKEKII*
>MP0321_megahit_173063_3-128
LDEFVIEGIKTTIPFHRQLMDDPRYVSGDYTTKFMEDFKIK*
>MP0321_megahit_174360_374-577
YYDSMICKLICHGRNREEAIQRMVRSLDECIIEGIKTTINLHKELLNHKKFINSDFNVSWIDNEKIF*
>MP0321_megahit_174873_1-108
IPTTINFHLNLLNKTKFMKGKIHTKYVEEELLTNY*
>MP0321_megahit_174960_3-608
LAQSEAEAAFGSGEVYIERYLANPRHIEIQIVGDKFGNVLHLGERDCSLQRRHQKILEETPSPALTKKVRENIGNLAASAMKKFGYESLGTIEFLYENGEFYFIEMNTRLQVEHPITEMVTGFDLVQTQIEISAGKPLNIQQNEVTMNGHSIECRINAEDPDNFMPSPGKITDYHPPGGLGVRIDSGIYSGYEIPPYYDSLV
>MP0321_megahit_175321_186-521
CRINAEDPSNNFQPSPGKIGMCHQPSGFRTRVDGSIYQGYKITPFYDSMICKVITHGRNREEAIQRMLRSLDEFVIEGITTTIELHKALLNNKKFISSNFNVSWLDKEKII*
>MP0321_megahit_175898_1-444
GVDLVREQIRVAAGMDMSFTQEDLQINGHAIEVRINAEKLPNFSPCPGKITQYHAPGGLGVRMDSALYDGYKIPPYYDSLIGKLIVHGRDRPEALARLRRALGELIVDGVDTTVPLFHALLDEQDVLTGEYNIHWLEHWLETNLGNA*
>MP0321_megahit_177072_3-623
EAKILCNKIGFPVLIKASGGGGGKGMKIVNKEEEFENLFSTAKSEAKKYFGNDEVYIEKYFQNPRHIEVQILAGKNRVVHLHERDCSIQRRHQKLIEETPSPVLNDEIRKDLFQKTVNMVQKIGYEGAGTVEFIYEDGKFYFLEMNTRVQVEHPVTEMVTGIDIIKEQIWIAYTGETALKQTDINPRGHAIECRINAEDPSKNFQPS
>MP0321_megahit_177292_1-84
MKKVLVANRGEIAIRIIKSLKELGILTV
>MP0321_megahit_178216_1-645
TVAIHSDVDKDSMHVRLADESICVGPHQAANSYLNIPAIMSAIELTNSEAVHPGYGFLSENYEFAKILEQNKIKFIGPSSSLIKMMGDKIEAKKIAQKYGLPVIEGSDGGVTNFNEAKSLCKKIGYPVLIKAAGGGGGKGMKIVKKEDQFEDLFLTAKTEAKKFFGNDEVYIEKFFQDPRHIEVQILSGSNGTIHLYERDCSVQRRHQKLIEETP
>MP0321_megahit_178518_648-896
VDSHVYTGYEIPPFYDSLIGKLIVWGKDRDTAIKRMNRALNECAVTGIPTTINFHLTLLNKKKFRQGKIHTKYVEEELLPNY*
>MP0321_megahit_178767_1-546
PILIKAAGGGGGKGMKVVKSENDFDNLFLTAKSEAKKFFANDEVYIEKFFENPRHIEVQVLSGKNRTVHLHERDCSVQRRHQKLIEETPSPVLNLDLRNELFSKTVNMVSQIGYEGAGTVEYIYEDGKFYFLEMNTRVQVEHPVTEMVTGIDIVKEQIWIAYSGDTALKQSDINPRGHAIEC
>MP0321_megahit_178844_3-317
MFKKILIANRGEIAVRIIRACREWGISTVAIHSDVDRDSMHVKLADESICVGSHQPTNSYLNIPAILSAIELTNSEAVHPGYGFLSENYNFAKILEENNIKFIGP
>MP0321_megahit_182528_2-886
MFNKILIANRGEIALRIIRACRELGIKTVAVFSKADELSLHTKFADEAICIGPNESSKSYLNIPSILAAVELTDADAIHPGYGFLSESSKFSAICKDNNIAFIGSDSDTINLMGNKSLAKDTMKNVGVPIIPGSDGNVNSFDEAKFLCNNMGYPVIIKAASGGGGKGMRLVNDESELQNAYEMAKIEAEAAFSDGNVYIEKFLINPRHIEIQVICDSFGNVIPLGERECSLQRRHQKILEESPSCIMNQSLRDKLYESSTKACKAVNYVGAGTIEYLVDNEMNYYFMEMNTRIQV
>MP0321_megahit_182683_283-525
MSFKSILVANRGEIAIRITRAAQDLGLRVVAVFSEDDVRSLHTQIADESIGLPGAGPSSYLNMESILAAAQEMNCGAIHPG
>MP0321_megahit_182763_1-411
MIKKILIANRGEIACRVIRACKEMSIQSVSVYSDVDVNSPHVSMADEAVCIGPANPSESYLNFDKIIEAAKLTSSDAIHPGYGFLSENGDFAQYVIDSGLIFIGPSPETIKVMGDKAESKKIMEEAGVPTIPGHDGE
>MP0321_megahit_183162_3-674
ERDCSVQRRHQKLIEETPSPILTEKIRNDLFEKTVQMVSKINYEGAGTVEFIYENEKFYFLEMNTRVQVEHPVSEMVTGIDIIKEQIWIAFTGDTALKQSDIKPRGHAIECRINAEDPKKNFQPSPGTIGMCHQPSGFRTRVDSCIYQGYKVQPYYDSMISKLICHGRNREEAIQRMIRSLDEFVIEGITSTIDLHKKLLTHEKFIKSNFNVSWLDNENISQL*
>MP0321_megahit_184167_3-569
IEGSEGGVKSLSEAKSICKDIGYPVLIKAAGGGGGKGMKIVEEEDKLENLFLTAKSEAKKYFGNDELYIEKYFKHPRHIEVQIMSGKNKTVHLGERDCTVQRRHQKLIEETPSPVLTDQQRKDLLEKTVKMVEKIGYEGAGTVEFIYENGKFYFLEMNTRVQVEHPVTEVQTGIDIVKEQLWIAFTGET
>MP0321_megahit_184179_562-786
YSGYVIPPHYDSMIAKLITTAQTREEAINKMKRALDEFVIEGVKTTIPFHKKMMEHPDFISGNYTIRFMESTEV*
>MP0321_megahit_184797_3-293
MIKKVLIANRGEIALRIVRACNEIGIKTLAVYSEADEQSLHVQLADEAICIGPAVSGQSYLKADRIIAAAEIANVDAIHPGYGFLAENADFAEQCSD
>MP0321_megahit_185565_303-641
ECRINAENPAMDFQPSPGTISVCHQPSGFRTRVDGSIFQGCKITPYYDSLVAKVICKGRNRTEAIQRTLRSLDEFVLEGITTTIDLHKKILNHKKFLNSDFDTNWLSKEKFF*
>MP0321_megahit_185569_516-854
ECRINAEDASKNFQPSPGLIKMCHQPSGFRTRVDSSIYQGYKVTPYYDSMICKLICHGRDRYEAIQRTKRSLDEFVIDGITTTIELHKKLLKHKKFIDSDFNVNWLDNEKII*
>MP0321_megahit_185573_168-506
ECRINAEDPSKNFQPSPGTIEMCHQPSGFRTRVDGAIFQGYKVTPYYDSMICKLICHGRNRVEAIQRMNRSLDEFVIEGITTTIELHKKLLNHKKFKNSDFNVSWLDKEKVI*
>MP0321_megahit_186501_1-345
EVRINAEKLPDFSPSPGKVTAYHAPGGLGVRMDSALYNGYSIPPYYDSLIGKLIVHGENRKEAIARLRRALGELIIDGIDTTVPLFEELLNEDDIVNGDYNIHWLEKWLDSRFH*
>MP0321_megahit_186819_294-530
YDSMICKLITYGRTRKIAMDRMYRALSEYLIRGIDTNLEFVKAVVLDPAFRQGDATTSYVEEFLARAPKDLFENKKNE*
>MP0321_megahit_186948_1-585
DESVCIGSHQPANSYLNIPALMSAIEITGAQAVHPGYGFLSENANFARVLEENNIKFIGASSKLIEMMGDKIQAKKIAKENGLPIIEGSEGGVRDIKEAKELCKKIGFPVLIKASAGGGGKGMKIVYKDEEFETLFSTAKSEAKKYFGNDEIYLEKYFQNPRHIEVQVIAGKNRTIHLHERDCTVQRRHQKLIEE
>MP0321_megahit_188250_368-625
GFRTRVDGAIYQGYKVTPFYDSMICKLICHGRNREEAIQRMMRSLDEFVIEGITTTIDLHKKLLSHKKFLNSDFNVSWLDKEKVI*
>MP0321_megahit_189637_390-1166
ESKSAFDNDDMYLEKFIEDPRHIEIQIMADSKGRACHLSERDCSIQRRHQKLIEETPSPFMTKPLRKAMGEAAVRAAEYIKYEGAGTVEFLVDKHKNFYFMEMNTRIQVEHPITEQVIDYDLIREQIKVAAGELIKGKNYFPKLCSIECRINAEDSENDFMPNPGKILNLHFPGGHGVRIDTHVYSGYIIPPHYDSMIAKLITTAQTREEAINKMKRALDEFVIEGVKTTIPFHKKMMEHPDFISGNYTIRFMESSEV*
>MP0321_megahit_190233_3-260
GFRTRVDGSIYQGYKVTPYYDSMICKLICHGRNRTEAIQRTLRSLDEFVIEGITTTIELHKKLLKHEKFLNSDFNVTWLDKDKII*
>MP0321_megahit_190376_2-661
MFKKILIANRGEIAVRVIRACKEWGISTVAIHSDVDRDSMHVRLADESICVGPHQPSNSYLNIPAIMSAIELTNSEAVHPGYGFLSENAEFAKILEDNNIKFIGPSSSLISKMGDKIQAKKIAKQYGLPVIEGSEGGVSDIKEAKKLSKNIGFPVLIKAAGGGGGKGMKIVNNENDFENLFLTAKLEAKKFFGNDEVYIEKFFQNPRHIEVQVLSGKNRT
>MP0321_megahit_191036_3641-4708
IKFIGPSADAIVNFGDKAQAREMATKAKVPVIPGSEGIVDNEKKALSVAKKIGFPVIIKAVAGGGGKGMRVAHNAVAFAKEYNSARSEAEKAFGNGDVYIEKFLEAPRHIEIQVLGDQFGNVIHLGERDCSVQRRHQKLIEEAPSPFITNDTRKKMGRDAVKLAKSVNYEGAGTVEFLVDDDQNYYFIEMNTRIQVEHGVTEEVTGIDLVKEQLLIASGEKLSYEQKDIKFIRHAIECRVCAEDPARNFAPCPGEISVYYSPGGHGVRIDSHVYGGYTIPPHYDSMISKVITYGRNRELALDRMDRALKEYIIRGIASNISFSRAIIKDPTFREGKATTKYIEEFLKRAPKNLYT*
>MP0321_megahit_191434_3-395
MFKKILIANRGEIALRVIRTCKEMGIQTVAVYSTADAESIHVKFADEAVCIGPAPSSESYLRISNIIAAAEITNADAIHPGYGFLSENAKFSKICEEHNIKFIGASPEMINKMGDKATAKATMIEAGVPCV
>MP0321_megahit_191993_3-848
KAAGGGGGKGMKIVNQDNELENMFLTAKTEAKKFFGNDELYIEKYFKNPRHIEVQIMSGKNRTVHLGERDCSVQRRHQKLIEETPSPVLTEDQRKDLLKKTVEMVEKINYEGAGTVEFIYEDGKFYFLEMNTRVQVEHPVTEVQTGIDIVKEQLWIAYTGETALKQSDINPRGHSIECRINAENPAMDFQPSPGTISVCHQPSGFRTRVDGSIFQGCKITPFYDSLIAKVICKGRNRTEAIQRTLRSLDEFVLEGITTTIDLHKKILKHKKFVNSDFDTNWL
>MP0321_megahit_192622_1-807
RACREMGIKSVAVHSTADSDAMHVRMADESVCIGPAAGTSSYLSMPAIIAACEITGAEAIHPGYGFLSENAKFVQIVEDHAIKFIGPTAEHIRIMGDKITAKDTMRELGVPCVPGSDGSVPNVDTAKKIGLDIGYPVIIKATAGGGGRGMKVANSEADMEQAFMTARAEGKAAFGNDEVYIEKYLTTPRHIEIQVFGDGKGQAVHLGERDCSLQRRHQKVFEEAPGPCISSEERERIGATCAEAVAKINYIGAGTIEFLYENGEFYFIE
>MP0321_megahit_194992_283-789
MFKKVLIANRGEIAVRVIRACKEWGIGTVAVHSDVDSDSMHVRLADESVCIGSHEPRNSYLNIPAIMSAVDVTGAQAIHPGYGFLSENYKFAEIVQKHGVKFIGPGSEIIKKMGDKIEAKKIAKQNGLPVIEGSDGGVKSSKDAKIICKRIGYPVLIKASGGGGGKGMK
>MP0321_megahit_195678_2-748
ALKAAHGGGGKGLRIVHNEKELLENFDIVKRESEAYFGSDQIYVEKFIKPARHIETQILADKYGNILYLGERDCSLQRRNQKLIEESPPEWLSEYGREKLKEFTLKIASNSDYVNAGTVEFLADSDENFYFLEMNTRLQVEHTVTEMRYGLDLVKEQIKIALGNSIEDYELDPRGHSIEFRINAEDPNNNFLPTPGTITEYREPTGNGVRIDGWARTGTQITHYYDNLISKLIVWGVSREEARSKGIRC
>MP0321_megahit_197440_3-101
MFKKILIANRGEIAVRIIRACKEWGIQTVAIHS
>MP0321_megahit_197559_1-162
NRTEAIQRTLRSLDEFVIEGITTTIDLHKMLLKHEKFLNSNFNVTWLDKEKII*
>MP0321_megahit_198006_2-301
QPSPGKITMCHQPSGFRTRVDGAIYQGYKVTPYYDSLICKLICHGRNREEAIQRMMRSLDEFVIEGIVTTIELHKKLLSHKKFLESDFNVSWLDKDKVI*
>MP0321_megahit_198299_3-500
RNFYFMEMNTRIQVEHPITEQVINFDLIREQIMVAAGVAIKGKNYLPKMHSIECRINAEDPYNDFRPSPGLINTLHFPGGHGVRLDTHVYSGYIIPPHYDSMIAKLITTAQTREEAINKMKRALDEFVIEGVKTTIPFHRKLMDHPNYISGNYTTKFMESFSMDE*
>MP0321_megahit_198976_3-299
MFKKILIANRGEIAVRIIRACKEWGIQTVAIHSDVDKESMHVKLADESLCVGSRQPVDSYLNIPAILSAIEVTNADAVHPGYGFLSENYNFAKILKENN
>MP0321_megahit_199383_677-796
EFVIEGITTTIDLHKKLLIHEKFINSDFSVNWLDNEKII*
>MP0321_megahit_199387_382-501
EFVIEGITTTIDLHKKLLIHKKFIDSDFSVNWLDSEKII*
>MP0321_megahit_199602_3-248
DTALYTNYKVNPHYDSLILKIISKGKDRDESIAIMKRALEEIIIDGINTNIELHKWILRQKDFISGFYNTNWLEKNISKFN*
>MP0321_megahit_200781_471-1037
MLKKILVANRGEIALRILRACKELEIKTVVVHSTADEKEMFVRLADESVCIGPPQVKNSYLNIPSIISAATIANVDAIHPGIGMLSENSSFAKIVNDHGFKFIGPKYDHIEKMSDKVKAKNFAKELGLPVIPGSKKNVKNLSEAKTISKEIGYPVLVKASNGGGGRGIKKVYNESELKDNFLLAKKETI
>MP0321_megahit_201017_3-632
MFKKILIANRGEIAVRIIRACKEWEISTVAVHSDVDKDSMHVRLADESICVGPHQPNLSYLNIPAIISAIELTGAEAVHPGYGFLSENFEFAKILEENDIKFIGPSSALIKMMGDKIQAKKVAKQYGLPVIEGSDGGIKNIDDAKKICEKVGFPVLIKASGGGGGKGMKIVNKVEEFENLFLTAKQEAKKFFGNDEVYIEKFFQNPRHIE
>MP0321_megahit_202055_416-523
EGITTTIDLHKKILNHKKFVNSDFDTNWLSKEKFF*
>MP0321_megahit_203785_1-504
DGKFYFLEMNTRVQVEHPVTEMVTGIDIIKEQIWIAFSGDTALKQSDINPRGHAIECRINAEDPSNNFQPSPGKIGMCHQPSGFRTRVDGSIYQGYKITPYYDSMICKVITHGRNREEAIQRMLRSLDEFVIDGITTTIELHKLLLNNKKFIESNFNVSWLDKEKVI*
>MP0321_megahit_204902_55-516
MFKKILIANRGEIALRVIRTCKEMGIATVAVYSTADEESIHVTFADEAVCIGPPASQDSYLKISNIIAAAEITNADAIHPGYGFLSENAKFSKICEEHGIKFIGASPEMINKMGDKATAKATMIEAGVPCVPGSAGVIESFDHCKKLAKNVGYP
>MP0321_megahit_205715_1-342
IECRINAEDPSKNFQPSPGTIGMCHQPSGFRTRVDGSIYQGYKVTPYYDSMICKLICHGRNRTEAIQRMNRSLDEFVIEGITTTIELHKKLINHEKFINSDFNVTWLDKEKII*
>MP0321_megahit_206570_763-1482
MFKKILIANRGEIAVRVIRACKEWGISTVAVHSDVDRDSMHVKLADESVCIGSHKPINSYLNIPSILSAIELTNSDAVHPGYGFLSENYEFVKILEEYKIKFIGPSAKLIKMMGDKIEAKKIAKKYGLPVIEGSDGGVSDIEEAKKICKKIGFPILIKASGGGGGKGIKIVREEKEFEQSFKLAKNEAKKYFANDEVYIEKFFQNPRHIEVQILSGKNRTVHLHERDCSVQRRHQKLIEE
>MP0321_megahit_207114_3-284
LEYHAPGGIGVRMDSHLYKDYVVPPHYDSLIAKVVCRANDREDARARLERALDEMYVLGIDTNLDMHRKLINDPNFINGTFNINYLENLNKDK*
>MP0321_megahit_208033_2-508
NTYHFRIMFKKILIANRGEIAVRIIRACKEWGISTVAVHSDVDKDSMHVRLADESVCIGPHQPSNSYLNIPALMSAIELTNSEAVHPGYGFLSENANFAKVLEENNIKFIGAQSKLIQMMGDKIQAKKIAKEDGLPIIEGSEGGIKDISEAKNLCKKIGFPILIKAAGG
>MP0321_megahit_211868_3-539
ADAIHPGYGFLSENFKFADTLEQHKIKFIGPRANVIKKMGDKIQAKKIAEELGLPIIQGSNGAIKDLEEAKKISKKIGYPVLIKASGGGGGKGMKIVYEEKDLGGQIELAKNEAKKYFGSEDVFIEKYFQNPRHIEVQILSDGTNTIHLGERDCTIQRRHQKLVEETPSPVISKDERKN
>MP0321_megahit_212669_1-552
MFKKILIANRGEIAVRIIRACKEWGIQTVAIHSDVDKESMHVKLADESVCVGSHQPANSYLNIPAILSAIEITNSEAVHPGYGFLSENFNFASMLEENNIKFIGPSSKLIKMMGDKIEAKKIAKKYGLPVIEGSEGGISDLESGKKLAKEIGFPILIKAAGGGGGKGMKIVRSEKEFDNLFLTA
>MP0321_megahit_213927_1-96
INFHLSLLNKTKFKEGKIHTKYVEEELLPNY*
>MP0321_megahit_214295_3-383
MFKKVLVANRGEIALRVIRTCKEMGIKTVAVYSTADKDSLHVKFADEAVCIGPPQSAQSYLKIPNIIAAAEITNADAIHPGYGFLSENANFSRICSEHKIKFIGALPEQIDAMGDKASAKETMRKAK
>MP0321_megahit_214685_1-144
QRTLRSLDEFVIEGITTTIDLHKKLLKHQKFINSDFNVTWLDKDKLV*
>MP0321_megahit_216176_1-615
KYFGNDEVYIEKFFQNPRHIEVQILAGKNRVVHLHERDCSVQRRHQKLIEETPSPVLNEKIRKDLFDKTVNMVTKIGYSGAGTVEFIYEDGKFYFLEMNTRVQVEHPVTEMVTGIDIIKEQIWIAFSGETALKQNDINPRGHAIECRINAEDASKNFQPSPGVITMCHQPSGFRTRVDGSIFQGYKVTPYYDSMVCKLICHGRNR
>MP0321_megahit_216458_3-89
MFKKVLIANRGEIAVRVIRACKEWGIGTV
>MP0321_megahit_217499_3-701
MFKKILIANRGEIALRVIRACHELNIKTVAIYSSADELSLHVKFADEAVCIGPPSSKDSYLNIPRIIAAGEITNADAIHPGYGFLSESAEFSKICSENGFHFIGPDPKMIESMGDKATAKRTMKSAGVPVVPGGEGVLTGPEEAKKIAQKMGYPIMLKATAGGGGRGMRLVNKENELSDLYDVANQEALNGFGNGDLYIEKFIQEPRHIEIQILADKLGNVIHFGERDCSIQR
>MP0321_megahit_218825_2-547
MKVVTKEEEFENLFLTAKTEAKKFFGNDEVYIEKFFQNPRHIEVQVLSGKNRTVHLHERDCSIQRRHQKLIEETPSPLLNDQIRNELFERTVKMVRQIGYEGAGTVEFIFEDGKFYFLEMNTRIQVEHPVTEVVTGIDLIKEQIWIAYDGNTALKQEDIKPRGHAIECRINAEDVSKNFQPS
>MP0321_megahit_220518_3-926
EEALLKANEMGYPVMLKASAGGGGRGMRFVQDASDVISAYKSANQEALTAFGNGDIYIEKFIENPRHIEVQVLGDSFGNIIHLGERECSIQRRHQKLIEESPSPLVDSNTRKKIGQAAIKGAKAVDYIGVGTIEFLMDKNKNFYFMEMNTRIQVEHPVTEMVTGVDLIKQQILMHAGEKIIEPSELKLRGHSIECRINAEDPSNNFLPFPGTINSFHMPGGKGVRVDSHAYSGYEIPRYYDSMIGKIIVHAKSRKRAILRMQRALQETVIDGPKTTIPYQLAIMKDEKFISGNFDTSFLEKFEYKTK*
>MP0321_megahit_223856_1053-1151
IKTTIPFHRKLMDNENYLKGVYTTKFMEDFEF*
>MP0321_megahit_223933_1-558
ASGGGGGKGMKIVNKLEEFENLFLTAKQEAKKFFGNDEVYIEKFFQNPRHIEVQVLSGKNRTVHLHERDCSVQRRHQKLIEETPSPVLNDAVRKDLFEKTVNMVSKIGYEGAGTVEFIYEDGKFYFLEMNTRVQVEHPVTEMVTGIDIIKEQIWIAFSGDTALKQSDINPRGHAIECRINAEDPSN
>MP0321_megahit_224704_3-557
AAEITNADAIHPGYGFLSENAKFSKICEEHGIKFIGASPDMINKMGDKATAKATMIEAGVPCVPGSAGIIESFDHCKKLAKNVGYPVMLKASAGGGGKGMRAVWKEEDLEDAWNSARQESKASFANDDMYMEKLIEEPRHIEIQIVGDSKGRACHLSERDCSIQRRHQKLTEEVPSPFMTEKLRE
>MP0321_megahit_224720_3-677
QRRHQKLIEESPSPLVDEHTRKRIGDAAVAGAKAVNYIGVGTIEFLMDKNKNFFFMEMNTRIQVEHPVTEMVTGIDLIKQQIKMHSGEVCPSIENFQLRGHSIECRINAEDPSKDFMPFPGKIKNFHMPGGKGVRVDSHAYAGYVIPTYYDSMIGKIIVHAKNRDRAIIRMQRALEETIIDGPKTTIPYQMAIMKDEVFRKGIFDTSFLETFNYEIKDEEEQEK*
>MP0321_megahit_225603_3-401
MFKKILIANRGEIAVRIIRACKEWGIQTVAIHSDVDKESMHVKLADESLCVGSRQPIDSYLNIPSILSAIEVTNADAVHPGYGFLSENYNFAKMLRDNNIKFIGPSPEIIKMMGDKIEAKNTAKKYGIPVIEG
>MP0321_megahit_225854_32-913
MIKRLLIANRGEIAVRILRACRELNIEVVIAHSRADDRQRYLALADDTVCVSARSYLEGTSFVAAAQSRGCDAIHPGYGFLSENAEFADLVTSEGLVFVGPTAEQLRLLGDKSAARQRLVETGVPVLPGTPFLADASEAANAAEEIGYPVLLKAAYGGGGRGIRIVRESRHMATELEQAQAEARVGFGRDEMYLEKFLEAPRHIEVQLLGDGAGQVVHLGTRECSLQRRHQKVLEEAPAFGISHQQLDEVCNIAVTAASSLNYRNAGTFEFLYEDGAFYFIEANGRIQVEHPVT
>MP0321_megahit_227008_2-1432
KRIEVVLVQSDPDMDSVASELLTEEDTLVCIGGNTPDESYLNALSVLNVAESEKVDSLHPGIGFLSESSPFASLVRSRGINFIGPPVSSMETMGNKSNAINTAMKLGVPVVPGSHGVVTDVKAAALLAEGIGYPILIKAVHGGGGKGIQVVRDASEFEELFFRVSIEAKSAFGNGDVYLEKYVTSLRHIEVQLLRDSHGNTKIIGVRDCSVQRDKQKVIEESGSTLLTKKLLNQVVKSTEKLADAVDYIGAGTVEFIYDLSAKAVYFMEMNTRLQVEHPVTEWTSGVDLVGSQFDIASGGEIKDLEIKSDGYAIEARVNAEKLVRTGDEIAFRPHPGEIKSCIFPSEDGVEIIASVNEGKAVSPYYDSMIAQVIVYAEDRGRCAKKLVDYLESVRIEGVSTNIPLLLEILKDEIFLGGKYDTDYLPNLLERLDVGALISTMESRAGDAGEMIDAKALEIEGTTEIKVVAPGSAIFYS
>MP0321_megahit_228095_1-741
QGIIESFEHCKKLAKEVGYPVMLKASAGGGGKGMRAVWKKEDLEDAWNSARVESKAAFANDDMYMEKLIEEPRHIEIQIVGDSKGKACHLSERDCSIQRRHQKLTEEVPSPFMTDKLREKMGAAAVKAAEYIKYEGVGTVEFLVDKNRRFYFMEMNTRIQVEHPITEQVIDYDLIREQIMVAYGQKISGKNYIPKLHSIECRINAEDPHHDFRPSPGKITNLHLPGGHGIRIDTHVYSGYTIPPNYD
>MP0321_megahit_228274_1-114
GVYTTVDLFKDILDQADFKNGDYNIHWLEQWLSDQVK*
>MP0321_megahit_228734_391-1197
MLKKVLIANRGEIALRIIRACKDLKISTVAIHSTADTNSMHVRMADESVCIGPPKAGDSYLSIPNIIAACEISGADAVHPGYGFLSENPKFAQVLSDHEITYVGPSSKHIELMGDKVTAKKTMQELGVPCVPGSDGVIKNLKEAKEIALKIGFPLIVKASAGGGGRGMKLVLNSNSLESAFKSAKKEADAAFGNDDVYIERYLTNPKHIEIQIIGDGKGNAVHLAERDCSIQRRHQKILEEAPSTVLNNNERSKIGRICVNAISKLKYS
>MP0321_megahit_228869_1-288
GKIGMCHQPSGFRTRVDGSIYQGYKITPYYDSMVCKVITHGRNREEAIQRMLRSLDEFVIDGITTTIELHKVLLNNKKFITSDFNVSWLDKEKVI*
>MP0321_megahit_229319_3-491
MFKKILIANRGEIALRVIRTCKEMGIKTVAVYSKADEESLHVRFADEAVCIGPAPSNESYLKISNIIAAAEITNADAIHPGYGFLSENAKFSKICAEHKIKFIGPSPDMIEKMGDKATAVSTMNLAKVPTIPGSGGAIDDENEALKIASKIGFPVMVKASAGG
>MP0321_megahit_229687_415-627
VTPYYDSMVCKLICHGRNRIEAIQRMNRSLDEFVIEGIKTTIPLHKKLLNHNKFIKSDFNVSWLDNEKII*
>MP0321_megahit_229983_331-1575
MITKLLIANRGEIALRILRAAKELKIPTVAAYSEADKDLMHVKMADESICIGPADSAQSYLNIPAIISAMELSGADGVHPGYGFLSENADFAEKIEKSGFDFVGPSASVIRMMGNKVSAKEFALEAGLPIVPGSTGPIDQDTQKKAEEIGYPVIIKAASGGGGRGMRIVHSPEELENAIELTQQESAAAFGDSTVYLEKFLESPRHIEVQVLADRHGNVVHLGDRDCSLQRRHQKVIEEAPAIGIKEEKREEIYSKCIEACKKMKYVSAGTFEFLYENDNFYFIEMNTRIQVEHPVTESVTGLDLVKLQLRIARDEELKIKQEEIIMKGHAIECRINAENSETFLPSPGKILEYHAPGGIGVRMDSHLYKDYVVPPHYDSLIAKVVCRANDREDARARLERALDEMYVLGIDTNL
>MP0321_megahit_230467_118-621
FYFLEVNPRVQVEHTVTEMITGTDLVSMGIRVAAGEGIPLKQEDIRISGHAIQTRINAENPRTLSPSPGRLWECHWPSGPGVRVDSHAHTGYDMPASFDSLLAKIIVWSPSRPEAISRMKAALDETMLLGVDTLIPLHKAILENADFLSGDITIRFLEEHPNLLGGE*
>MP0321_megahit_230684_3-515
IEETPSPVLSNEIRKELFEKTVKMVAKIGYEGAGTVEFIYEDGKFYFLEMNTRVQVEHPVSEMVTGIDIIKEQIWIAYTGETALHQSDINPRGHAIECRINAEDPSKNFQPSPGVIEMCHQPSGFRTRVDGAIFQGYKVTPFYDSMVCKLICHGRNRQEAIQRMNRSLDEF
>MP0321_megahit_233258_353-505
MFKKILIANRGEIAMRLIRTCKEMGIKTVAVYSKADQESLHVRFADEAVCI
>MP0321_megahit_233579_530-751
MLDKVLIANRGEIALRILRACKELGIKTVAVHSTADKNLKHVLLADESICIGKASATESYLNIPRIIAAAEVTN
>MP0321_megahit_234500_2776-4131
MYKKILIANRGEIALRIIRACHELGIRSVAVYSTADKESLHTKFADEAVCIGPPQSAESYLSIPSIIAAGEITNSDAIHPGYGFLAENSDFSQICKDNDFTFIGPDPEIIKAMGDKSRAKDTMKSAGVPVIEGSDGVLSSFEEAKAIANKIGFPVMLKASAGGGGRGMRLVYSEEEIENAFTTASSEAQNAFGNGEMYIEKFVENPRHIEIQILADSHGNVVSLGERECSIQRRYQKLIEESPSPAVDEKLRKKMGEAAVAGAKAVNYIGVGTVEFLIDKNKDFYFMEMNTRIQVEHPITEMVTGTDLIKWQIKTHAGEKFPDYLYNLKLRGHSIECRINAEDPSNNFAPSAIPIDSFHMPGGKGVRIDSHAYAGYKIPPYYDSLLGKLIVHSPNRESAINRMMRALDETIIEGPKTTIPFHQAIMKDEKFKSGNFDTNFLNTFKYKKKED*
>MP0321_megahit_234820_3-584
KESMHVKLADESLCVGSRQPIDSYLNIPAILSAIEVTNADAVHPGYGFLSENYNFAKILKENNIKFIGPSPEIIKIMGDKIEAKKTAKKYGIPVIEGSDGGVKNLDMGKDIANKIGYPILIKAAGGGGGKGMKIVKSEDEFENLFLTAKSEAKKFFANDEVYIEKFFEDPRHIEVQVLSGKNRTVHLHERDCSV
>MP0321_megahit_235315_1-624
RDIKEAKDLCKKIGFPVLIKASGGGGGKGMKIVNKEEEFETLFSTAKSEAQKYFGNDEVYIEKFFQNPRHIEVQILAGKNRVVHLHERDCSVQRRHQKLIEETPSPVLNEDLRKDLFEKTVNMVSKIGYTGAGTVEFIYEDNKFYFLEMNTRVQVEHPVTEMVTGIDIIKEQIWIAFSGDTALNQNDINPRGHAIECRINAEDASKNF
>MP0321_megahit_236692_1-192
MICKLICHGRNRTEAIQRTLRSLDEFVIEGITTTIDLHKKLLKHQKFINSDFNVTWLDKDKLI*
>MP0321_megahit_237081_3-347
MIKSILIANRGEIACRIIRTAKKLGIKSYVIYSTEDENSLAVKLADKAFLLKSNCSEKKEYLDGEQIIDIAQKNKIEAIHPGYGFLSENSNFAKLVEDTGIKFIGPPYKAIEIMG
>MP0321_megahit_237330_156-683
MFKKILIANRGEIAVRIIRACKEWGISTVAVHSDVDKESMHVRMADESVCIGSHQPANSYLNIPALMSAIEITNSEAVHPGYGFLSENANFAKVLEENNIKFIGANHKLIEMMGDKIQAKKIAKENGLPIIEGSEGGVKDINEAKNLCKKIGFPVLIKASGGGGGKGMKIVNKEEE
>MP0321_megahit_238090_1222-1563
IECRINAEDPSNNFQPSPGTIGMCHQPSGFRTRVDGAIFQGYKVTPYYDSLICKLICHGRNRIEAIQRMNRSLDEFVIDGITTTIPLHKKLLNHEKFINSNFNVSWLDNEKIV*
>MP0321_megahit_238986_262-612
MFKKIVIANRGDVAIRVQRACREMGIQTVALHSTADSSAMHVRLADESVCIGPPASKESYLNIPAILSAAAISGADAIHPGVGFLSENPSFAQIVQDHGLTFIGPKPEHIRVMGDKI
>MP0321_megahit_239204_909-1061
MFKKILIANRGEIAVRIIRACKEWGISTVAIHSDVDRDSMHVRLADESICV
>MP0321_megahit_240490_3-830
MFKKILIANRGEIAVRVIRACKEWGISTVAVHSDVDKESMHVKLADESVCIGSHKPINSYLNIPSIMSAIELTNADAVHPGYGFLSENYNFAKILEDYKIKFIGPSSKLIKMMGDKIEAKKIAKKFGLPVIEGSDGGISDIIEAKKLCKKIGFPILIKASGGGGGKGIKIVKNESEFDQSFKNAKLEASKYFANDEVYIEKFFQNPRHIEVQILAGSNRTVHLYERDCSVQRRHQKLIEETPSPVLSNEVRQDLLDRTVKMVEQIEYEGAGTVEYI
>MP0321_megahit_241836_1-498
KFYFLEMNTRVQVEHPVTEMVTGIDIIKEQIWIAFTGNTALNQSDINPRGHAIECRINAEDPSNNFQPSPGKIGMCHQPSGFRTRVDGSIYQGYKITPYYDSMVCKVITHGRNREEAIQRMLRSLDEFVIDGITTTIELHKVLLNNKKFITSDFNVSWLDKEKVI*
>MP0321_megahit_242428_3-434
MVEKVLIANRGEIALRIIRSCRELGIATVAVFSTIDKKALHVQLADEAVCVGDSLSNKSYLNIPNILAAATSRGVDAIHPGYGFLAENDKFAEMCNDHGITFIGPSPNAIRSMGDKSTAKETMESVGVPTVPGSKGLLSDVEEA
>MP0321_megahit_242575_1-186
KLITYDKTRELAIEKMYQALSETVVQGVKTNIDLHKKLLRTDFFTSGKYSINTLTEYIKNN*
>MP0321_megahit_244522_1-144
QRTLRSLDEFVIEGITTTINLHKTLLKHKKFINSDFNVTWLDREKIV*
>MP0321_megahit_244633_1-159
MFDKILIANRGEIALRVMRACHELGIKTVAIYSTADEFSLHVKFADEAVCIGP
>MP0321_megahit_244975_196-828
VIEEAPSPAIDQTTRDKIGNIASMAVAKMGYLGLGTIEFLYEDGQFFFIEMNTRLQVEHPITEAITGIDLVKEQIMIAAGQPISFKQNDVKFNGHAIECRINAEDPKTFIPSPGKITQFHSPCGLGIRIESCVYSGYVVPPYYDSLIAKLIVHASDREQCILRLKQALKEIVIEPISTTIDLHKDILETSVMKDGSYDIRWLENKLLNNN*
>MP0321_megahit_244986_612-1454
KGMKIVNKLEEFENLFLTAKQEAKKFFGNDEVYIEKFFQNPRHIEVQVLSGKNRTVHLHERDCSVQRRHQKLIEETPSPVLDDTIRKDLFEKTVNMVSKIGYEGAGTVEFIYEDRKFYFLEMNTRVQVEHPVTEMVTGIDIIKEQIWIAHSGDTALKQSDINPRGHAIECRINAEDPSNNFQPSPGKIGMCHQPSGFRTRVDGSIYQGYKITPYYDSMVCKVITHGRNREEAIQRMLRSLDEFVIDGITTTIDLHKILLKNKKFIKSEFNVSWLDNEKVI*
>MP0321_megahit_245324_2-598
LNKMGDKIKAKKAMKDFGVPCIPGYDGILPEQPDKQMLKIIDEIGYPIMLKAIHGGGGRGMMIVEKKSDLANSMNLVRTEAKNAFGNGDLYFEKYYDNPRHIEIQIMSDEHGNAVHFGERDCSMQRRNQKIIEETQACGIAREEIDKIGAICSEACIKLGYTGAGTFEFLYQDGQFSFIEMNTRIQVEHPVTELVTNTD
>MP0321_megahit_245989_981-1115
LKRALDEFVINGIDTTIDLHKKIVNHKDFIDCKFNVNWLSKTKL*
>MP0321_megahit_248131_3-461
EHPVTEVQTGIDIVKEQIWIAHSGQTALEQGDISARGHTIECRINAEDPSKNFQPSPGIISVCHQPSGFRTRVDGSIFQGCKITPYYDSLICKLICKGRNRTEAIQRTMRSLNEFVIEGVTTTIDLHKRILAHEKFVSSDFDTNWLAKEKFY*
>MP0321_megahit_249054_3-1145
MFKKILIANRGEIALRVIRTCKEMNIKTVAVYSLADKESLHVRFADEAVCIGPASSSDSYLNIPNIIAAAEITNSDAIHPGYGFLAENAKFSKICKENHIKFIGASAEMINSMGDKAKAKETMKRAGVPTIPGSKGIIKDFNSLKKIALEIGYPVMLKATAGGGGKGMRLVWKEEELKSNWENAKNEAKASFGDDGMYLEKFIEKPRHIEIQIISDQKGRAAHLSERDCSIQRRHQKLVEETPSPFMTKKLRDEMGKAAIKAAEAVKYEGVGTVEFLVDKNRNFYFMEMNTRIQVEHPVTEEVVDYDLIREQIKVAAGIEISGKNYFPQLHAIECRINAEDPFSDFRPSPGLITNFHSPGGHGIRIDTHAYANYMIPPYYD
>MP0321_megahit_249532_595-780
CKLICHGRNRTEAIQRTLRSLDEFVIEGITTTIELHKKLLTHKKFVNSDFNVTWLDKDKLI*
>MP0321_megahit_249965_341-1123
MVFKKILIANRGDVALRVLRACKELNIQTVAIHSTADSDAMHVRLADETVCIGGPSSSESYLNIPAIITAAQLVGADAIHPGVGFLSENSDFAEIVEAHNIVFIGPKAEHIKCMGDKIQAKITAKELGIPLVPGSKSDVVDFKNALIEAKEIGYPVLIKAASGGGGRGMKVAMSEKELESAFTSAKSEAKAAFGDDRVYMERYLQKPRHIEVQIIGDKFGNTVHLGERECSIQRRHQKVIEEAPSPAIDQTTRDKIGNIAS
>MP0321_megahit_251132_168-530
MFKKILIANRGEIAVRVIRACKEWGISTVAIHSDVDRESMHVKLADESVCVGPHQPANSYLNIPAIMSAIELTNSEAVHPGYGFLSENFNFAKILEENNIKFIGPSSKLIRMMGDKIQAKK
>MP0321_megahit_252560_117-809
GKNKTVHLGERDCSVQRRHQKLIEETPSPVLTNEQRKNLLEKTVKMVEKINYEGAGTVEFIYENGKFYFLEMNTRVQVEHPVTEVQTGIDIVKEQLWIAYTGETALKQSDISPRGHSIECRINAENPAKDFQPSPGTISVCHQPSGFRTRVDGSIFQGCKITPFYDSLIAKVICKGRNRTEAIQRTLRSLDEFVLEGITTTIDLHKKILKHKKFINSEFDTNWLGKEKFY*
>MP0321_megahit_253056_2-601
HKLNFIGPKFQHIEMMGDKIQAKKIMNDFGVPVVPGSEGKINDVDHAIRISNEIGFPVLLKASAGGGGRGMQIVKNDEELRKVLPILKQEALSFFGNSDIYVEKFIDSPRHIEIQVMCDTHGNFLHLYERDCSVQRRNQKVIEEALAPDISEDNKNKLYKICTDAMSRMGYLGLGTLEFLYSDGNFYFMEMNTRIQVEHP
>MP0321_megahit_253434_1-564
GPRADNMDRMGNKSNAIATAKNLNIPVVPGSEGALTDPSHAASVAQEIGFPVLIKAAHGGGGKGIGVVEDPDWFPSTFSRMSQEALSAFGNGDLYLEKYITSMRHLEVQVLRDTKGNSKLLGIRDCSVQRDYQKLIEESVFNIPKKTQQILFDHALKLINHIDYVGAGTVEFIYDLKEKQVYFMEMNT
>MP0321_megahit_254256_3-485
MIKKILIANRGEIACRIIRACKEMSIKSVSVYSDVDANSPHVSMADEAVFIGPANPSESYLNFDKIIDAAKSTSSDAIHPGYGFLSENGDFAQHVIDSGLIFIGPSPETIKVMGDKAESKKMMDEAGVPTIPGHEGELSGNIDSIAKNIGFPLMVKAAAGG
>MP0321_megahit_255356_3-605
NQKLIEEAPAFGIDRAECENLAERLVGTVSKLGYDNLGTIETLRSSSGEYGFLEMNTRIQVEHGVTEEVTGVDLVAAQIRLAAGEGLPEMTDLDGFAVEARVYAEDPVSLMPSTGKLRVFRPPKLYGVRVETGFQEGQTITPYYDALLAKLIAKGRTREQAIGRLFVALKAFAIQGVQTNSALLMGIIQHQAFLEGNIDTK
>MP0321_megahit_256301_1-174
WGKDRNTAIKRMNRALNECAVTGIPTTINFHLTLLNKTKFKEGKIHTKYVEEELLPN*
>MP0321_megahit_257115_828-1412
MFKKILIANRGEIAVRIIRACKEWGISTVAIHSNVDRESMHVKLADESICVGSHQPANSYLNIPAILSAIELTNSEAVHPGYGFLSENFNFAKILEDNKIKFIGPSSNLIKKMGDKIQAKIIAKENGLPIIEGSEGGIKDKNDAKELCKKIGYPILIKASGGGGGKGMKIVKNENEFDNLFATAKSEAQKYFGND
>MP0321_megahit_257853_1-228
FQGYKVTPYYDSMICKVICHGRNRTEAIQRMRRSLDEFVIEGIKTTIDLHKILLNHEKFLNSDFNVSWLDKEKLL*
>MP0321_megahit_258739_1-330
RINAEDPKANFRPCPGKITALHKPGGHGVRVDSHIYSGYVIPPNYDSMIAKLMVSHQSREEAIVRMKRALNEFIIEGIETTIPFHIKIMDDENFKKGDFTTNFMDTFEY*
>MP0321_megahit_260714_1-258
IYAGYQIPTNYDSMLGKLIVHSSSREKALVRMKRALQETFIDGPETTLPLLEMIFENKDFNNGNFDINFLGKFLKKIKEEENESS*
>MP0321_megahit_260739_201-674
MISKVLIANRGEIALRVMRACKKLGIKTVAVHSTADRQLAHVKLADESVCIGGPNPKESYLNMPSIISAAELTNSDAIHPGYGFLSESEMFAEIIETNKFKFIGPTSKVLNKMGDKIKAKKAMKDFGVPCIPGYDGVLPEQPNKEMLKKIDEIGYPIM
>MP0321_megahit_261336_3-434
DLIKEQLKISSNYPLSFTQEDLKMKGHAIECRINAEKIPEFSASPGKIETYHAPGGLGVRIDSAIYAGYIVPPYYDSLICKLIIHGETRQEAIQRLERALSELIIDGISTTSEIFNLIIKNKYFIDGSYDISWLENLLEKQKK*
>MP0321_megahit_261763_3-662
TNSEAVHPGYGFLSENANFAKVLEENNIKFIGASSKLIQMMGDKIQAKKIAKENGLPVIEGSEGGVKDISEAKKLCRKIGFPVLLKASGGGGGKGMKIVNKEEDFDLLFSTAKSEARKYFGNDEIYIEKYFQNPRHIEVQILAGKNKVVHLHERDCSVQRRHQKLIEETPSPVLNDEIRKDLFEKTVSMVKKIGYEGAGTVEFIYEDGKFYFLEMNTRVQ
>MP0321_megahit_262470_123-545
MISKVLIANRGEIALRVMRACKKLGIKTVAVHSTADRQLAHVKLADESVCIGGPNPKESYLNMPSIISAAELTNSDAIHPGYGFLSESEMFAEIIETNKFKFIGPTSKVLNKMGDKIKAKKAMKDFGVPCIPGYDGVLPEQ
>MP0321_megahit_262476_2-748
IRISNEIGFPVLLKASAGGGGRGMQIVKNGEELRKVLPILKQEALSFFGNSDIYVEKFIDSPRHIEIQVMCDTHGNFLHLYERDCSVQRRNQKVIEEALAPDISEDNKNKLYKICTDAMSRMGYLGLGTLEFLYSDGNFYFMEMNTRIQVEHPITEMITRVDLVREQICIAHGEKIFTTQENIKPLGHSIECRINAENPETFQPSAGQVQMYHAPAGNGIRLDTFIYSGYKVPHYYDNLLAKLIVTGRT
>MP0321_megahit_263499_3-377
MLKKVLIANRGEIALRIIRACKDLGISTVAIHSTADTNSMHVRMADESICIGPPKAGDSYLSIPNIIAACEVTGADAVHPGYGFLSENPKFAQILSDHKITYIGPSAHHIKLMGDKITAKKTMED
>MP0321_megahit_265915_164-631
VEHPVTEMVTGVDLIAEQIKIASGANLEFNQDDIHLNGHAIECRINAEDPSHNFRPSPGKITGWLPPGGPGVRVDSHVYTGYEIPPFYDSLIGKLIVWGKDRNTAIKRMNRALNECAVTGIPTTINFHLTLLNKSKFKEGKIHTKYVEEELLPNY*
>MP0321_megahit_267304_2-868
HPVTEMVSQVNLVQQQFEIAQGKNIAQLPVRFDGHAIEVRVNAERVEVQDNGSLNFVPEPGYVGEVHFPDETHVRVISAVEEGSLVPPYYDSMIAQIICWGSSRKEACSRMLDYLGKVRLEGISTNLALSRMILSDAEFLKGRFDTGFLKGFLERIDFNELKSRIEHDSGDSGKGLSQEELLVPETNEIKVISPQMGGFYLSPSPEEDPFVREGQVIDIEQPICLLESMKVFSEINLAHFKSDDGQLLYPQNQHYRVTRVIAEDRQTVNEGDLLFIVETVDKSIALSN*
>MP0321_megahit_267762_3-479
EHPITEEIFGIDLIKEQLKISSNYPLSFKQEDLQIKGHAIECRINAEKIPEFSASPGKIDTYHAPGGLGVRIDSAIYAGYIVPPYYDSLICKLIIHGENRQEAIQRLERALSELIIDGISTTAEIFNIILKNRNFIDGSYDISWLENLLDEQKKVKKN*
>MP0321_megahit_269483_150-809
MFKKILVANRGEIAVRVIRACKEWGIQTVAIHSDVDRNSMHVRLADESICVGPHQATNSYLNIPAIMSAIELTNSEAVHPGYGFLAENYEFAKILEQNKIKFIGPSSSLIKMMGDKIEAKKIAKKYGLPIIEGSDGGVSDFNEAKKICKEIGYPVLIKAAGGGGGKGMKVVTKEEEFERLFLTAKTEAKKFFGNDEVYIEKFFQNPRHIEVQVLSGKNRT
>MP0321_megahit_271614_35-625
MFKKILIANRGEIAVRVIRACKEWGISTVAVHSDVDRNSMHVKLADESVCIGSHQPASSYLNIPALLSAIDLTGAEAVHPGYGFLSENANFARMLEENKIKFIGASSKHIEMMGDKIQAKKIAKENGLPVIEGSEGGVKNVVEAKDLSKKIGFPVLIKASGGGGGKGMKIVHNEEDFDLLFATARSEAKKYFGNEEV
>MP0321_megahit_272906_1570-2241
LSERDCSIQRRHQKLTEETPSPFMTSTLRNKMGEAAVKATEFIKYEGAGTIEFLVDKNKNFYFMEMNTRIQVEHPITEQVIDFDLICEQIKVAAGEKISGKNYFPKLHSIECRINAEDPFNDFRPSPGMISTMHFPGGHGVRLDTHVYSGYVIPPNYDSMIAKLITTAQTREGAIHKMKRALEEFIIEGVKTTIPFHLKLMSDPSYLSGKYTTKFMEDFKMEN*
>MP0321_megahit_273260_513-1262
MFKKILVANRGEIAVRIIRACKELNIKTVAIHSDVDTEAMHVKLADESICVGSALPKASYLNIPSIISAINITGADAVHPGYGFLSENDKFAKILSSHKIKFIGPSSKSILDLGNKSNALKLASNFGLPILGNKGSRNLINTNDALKVAKEIGMPIVIKAAYGGGGKGMRVFNNNNEIDSYFPQLKSEAKNYFGDDTMYAEKFLTNAKHIEFQVISNPKNNYAEIIGQRDCSIQRKNQKIIEEIPSDFVK
>MP0321_megahit_275430_3-644
MFKKILIANRGEIALRVIRTCKEMGIQTVAVYSTADAESIHVKFADEAVCIGPAPSSDSYLRISNIIAAAEITNADAIHPGYGFLSENAKFSKICEEHNIKFIGASPEMINKMGDKATAKATMIEAGVPCVPGSEGIIESFDHCKKLAKEVGYPVMLKASAGGGGKGMRAVWKPDQLEDAWNSARVESKAAFANDDMYMEKLIEEPRHIEIQIV
>MP0321_megahit_275652_3-551
ADESVCIGSHQPANSYLNIPALLSAIELTNAEAVHPGYGFLSENANFAKILEENKIKFIGASSKHIEMMGDKIQAKKIAKENGLPIIEGSEGGINDITEAKTLCKKVGFPVLIKAAGGGGGKGMKIVNKEEEFETLFSTAKSEAKKYFGNDQVYIEKFFQNPRHIEVQILSGKNRTVHLHERD
>MP0321_megahit_276596_1-690
KNKTVQLGERDCSVQRRHQKLIEETPSPVITDDQRKNLLEKTVKMVEQINYEGAGTVEFIFENGKFYFLEMNTRVQVEHPVTEVQTGIDIVKEQLWIAFTGNTALKQSDINPRGHTIECRINAENPSLNFQPSPGTISVCHQPSGFRTRVDGSVFQGCKVTPYYDSLIAKVICKGRNRTEAIQRTLRSLDEFVLEGITTTIDLHKKILNHKKFLKSDFDTNWLEKEKFF*
>MP0321_megahit_277616_3-287
MFKKILIANRGEIAVRIIRACKEWGIPTVAIHSDVDRDSMHVRLADESICVGPHQPTLSYLNIPAIMSAIELTGAEAVHPGYGFLSENFEFAKIL
>MP0321_megahit_277684_3-428
MFKKILIANRGEIAVRVIRACKEWGISTVAVHSDVDRNSMHVKLADESVCIGSHQPSNSYLNIPALLSAIELTNSEAVHPGYGFLSENANFAKILEENKIKFIGASSKIIKMMGDKIQAKKIAKENGLPVIEGSEGGVKDMK
>MP0321_megahit_277768_1-573
KFFANDEVYIEKFFENPRHIEVQVLSGKNRTVHLHERDCSIQRRHQKLIEETPSPVLDDNLRKDLFEKTVNMVSKIGYEGAGTVEYIYENGKFYFLEMNTRVQVEHPVSEMVTGIDIVKEQIWIAHSGNTALKQSDINPRGHAIECRINAEDPSKGFQPSPGLIGMCHQPSGFRTRVDGSIYQGYKVTPYY
>MP0321_megahit_278447_3-461
MVEKVLIANRGEIALRIIRSCRELGIATVAVFSTTDKKALHVQLADEAVCVGESLSNKSYLNIPNILAAATSRGVDAIHPGYGFLAENDKFAEMCNDHGIVFIGPSPKAIRSMGDKSTAKDTMEKVGVPTVPGSKGLLSNIDEAYKLADEIGY
>MP0321_megahit_280495_2-943
KVLIANRGEIALRIIRACKDLKISTVAIHSTADTNSMHVRMADESVCIGPPKAGDSYLAIPNIIAACEISGADAVHPGYGFLSENPKFAQVLSDHKITYVGPSAKHIELMGDKVTAKKTMQNLGVPCVPGSNGVIKNFEEAAEVAVKIGFPLIVKASAGGGGKGMKLVLNNSSLESAFKSAKKEAEAAFGNDEVYIEKYLTNPKHIEIQIIGDGKGNAVHLAERDCSIQRRHQKILEEAPSTILSNNERSDIGKICVNAISKLKYSGVGTIEFLYSNNEFYFIEMNTRIQVEHPITEEIFGIDLIKEQLKISSN
>MP0321_megahit_280757_75-1265
CIGPAASKESYLNEAAIISAAELVGADAIYPGFGFLAENASFAEKCLESGFEFVGPDPKVIDVMGDKIKAKKLIESLGVPVVPGFAGQIESQNQIESTVEDIGYPVIVKASAGGGGKGMRVVNKKSELWDSIIGAQNEAKLAFGNDEVFIEKYLKKPRHIEIQIFGDGKGKVVHLYSRDCSLQRKYQKIVEEAPAKNLNQEKLNEIQNICVKACSELKYKGAGTLEFLYENNEFFFIEMNTRIQVEHTVTEMITGVDLVQAQLLLALEDKFDLDQDKLKINGHAMQCRINAENAETFIPSPGKITRVHRPGGYHVRFESQIYSGYEVPSNYDSLIAEVIVKDGDRRNTINKMRMALTELVIEGIETNQKLHLKILEDKGFQNIDYYIKYLEEELIE*
>MP0321_megahit_280857_2-595
ANRGEIAVRVIRACKEWGIGTVAVHSDVDADSMHVRLADESVCIGSHQPQNSYLNMSAIMSAVDLTGAEAIHPGYGFLSENYKFAEIVEKHKIKFIGPKAEIIKKMGDKIQAKIIAKEKGLPVIEGSDGGVKDLKHAKEICKKIGYPVLIKASGGGGGKGMKIVEEESKLGELYSLARLEAKKYFGNDEVYIEKYFKN
>MP0321_megahit_281649_2-667
DSDSMHVRLADESVCIGSHQPQNSYLNISSIMSAVDLTGAEAIHPGYGFLSENAKFSEIVNKHGIKFVGPSAKIISKMGDKIEAKKIAKKYGLPIIEGSEGGIKNFEEAKSLCKDIGYPVLIKAAAGGGGKGMKIVEEENKLKELFSLAKNEAKKYFGNDELYIEKYFKNPRHIEVQIMSGKNRTIQLGERDCSVQRRHQKLIEETPSPVLSDVQRKDLLDK
>MP0321_megahit_281888_153-575
MFKKILIANRGEIAVRIIRACKEWGISTVAVHSDVDRESMHVKLADESICIGSHQPANSYLNIPSLLSAIDLTNAEAVHPGYGFLSENANFAKILEENNIKFIGASSKHIKMMGDKIQAKKIAKENGLPVIEGSDGGVKDI
>MP0321_megahit_282356_970-1320
MFDKILIANRGEIALRVIRACQEMGIQTVAVHSTADSDAMHVRMADESVCVGPPSGLASYLSMPAILAACEISGAQAIHPGYGFLSENAHFVQAVEDHGLKFIGPTAEHIRIMGDKI
>MP0321_megahit_282726_2-673
NLEKMFKAAQGEAEAAFGNDGLYMEKFIKKPRHVEIQILADRSGNVIHLGERDCSVQRRHQKLLEESPSPAINTELRTKMGNAAIAAAKSIGYEGAGTVEFLVDDENNFYFMEMNTRIQVEHPVTEMVTGVDLIAEQIKIASGANLEFKQDDIQLNGHAIECRINAEDPSHNFRPSPGKITGWLPPGGPGVRVDSHVYTGYEIPPFYDSLIGKLIVWGKDRNTA
>MP0321_megahit_282962_496-591
MFKKILVANRGEIAVRVIRACKEWGIQTVAIH
>MP0321_megahit_285008_1459-2802
MISKVLIANRGEIALRVLRACKKLGIKTVAVHSTADRQLAHVKLADESVCIGGPNPRESYLNMPSIIGAAELTNADAIHPGYGFLSESEMFAEIIESNQFKFIGPTSKVLNKMGDKIKAKKTMKEFGVPCIPGYDGVLPEQPDREMLKKVDEIGYPIMLKAIHGGGGRGMMIVQKKSDLENSMNLVRTEAKNAFGNGDLYFEKYFDNPRHIEIQIMSDEHGNAVHFGERDCSMQRRNQKVIEETQACGIEREEINKIGAICAEACVKLGYTGAGTFEFLYQDGQFSFIEMNTRIQVEHPVTELVTNTDLIAEQIRVASGEKLSMKQSDISLKGHAIECRINAEDPETFIPSPGKIEVFHAPGGPGVRIDTHVYSGYSVPPFYDSLLAKLITYDKSRDLAIEKMYQALSETVVQGVKTNISLHKKLLRTDFFKSGNYSINTLTKYIKK*
>MP0321_megahit_285132_1-609
RNQKLIEEAPAFGIDRAECENLADRIAGTVSKLGYDNLGTIETLRSSSGEYGFLEMNTRIQVEHGVTEEVTGVDLVAAQIRLAAGEGLPETTDLDGFAVEARVYAEDPVSLMPSTGKLRVFRPPKLYGVRVETGFQEGQTVTPYYDALLAKLIAKGRTREQAIGRLFVALKAFAIQGVQTNSELLMGIIQHQAFLEGNIDTKF
>MP0321_megahit_286588_474-548
MFKKILIANRGEIAVRIIRACKEWG
>MP0321_megahit_287131_3-716
KYFGNDEVYIEKFFQNPRHIEVQILAGKNRVVHLHERDCSVQRRHQKLIEETPSPVLNNEIRKDLFEKTVNMVKNIGYMGAGTVEFIYEDGKFYFLEMNTRVQVEHPVTEMVTGIDIIKEQIWIAFSGETALKQTDINPRGHAIECRINAEDASKNFQPSPGTIGLCHQPSGFRTRVDGAIYQGYKVTPYYDSMICKLICHGRNRSEAIQRMNRSLDEFVIEGITTTIPLHKKLLNHK
>MP0321_megahit_288114_1917-3074
MFKKILIANRGEIAMRVIRTCKEMGIKTVAVYSKADEESLHVRFADEAVCIGPAASNESYLKPANIIAAAEITNADAIHPGYGFLSENSNFSKICEEHKIKFIGASPTMIEAMGDKSTAKKTMQKAGVPVIPGSDGIVPTLEDAQNIALEIGYPVMLKATAGGGGKGMRMANSPNDLIKAWEVARQESKSAFDNDAMYLEKFIEDPRHIEIQIMADSNGKACHLSERDCSIQRRHQKIIEETPSPFMTKPLRKAMGEAAVKAAEYIKYEGAGTVEFLVDKHKNFYFMEMNTRIQVEHPITEQVIDYDLIREQIKVAAGESISGKNYFPKLCSIECRINAEDSENDFMPNPGKILTLHFPGGHGVRIDTHVYSGYVIPPHYDSMIAK
>MP0321_megahit_289227_2-460
MFKKILIANRGEIAVRIIRACKEWGISTVAVHSDVDRDSMHVRLADESVCIGSHQPQNSYLNIPALMSAIELTNAEAVHPGYGFLSENTNFAKMLEENKIKFIGASSKLIAMMGDKIQAKRIAKENGLPVIEGSEGGVKDISQAKELCKKIGF
>MP0321_megahit_290223_3-896
AKKIGFPVLIKAAAGGGGKGIKIVREESELLSSMRITQQEALNSFGSDEIYIEKFLTSPRHVEIQIAADSAGHVLHFFERDCSIQRKNQKIIEEAPAFGIPEEKLEEIRQISVNTCKKLNYKGLGTFEFLYENGEFYFIEMNTRLQVEHTITEMITGIDLVKLQIKIAAGEEIRFTQEEINCRGHAIECRINAEHSETFIPSPGLVTEFHPPGGFRIRTDSHLYSGYKVPQYYDALVAKICSHSKDRLDAIRKMRVALEEMYIEGIDTNTDLHDKIFHEKNFVEGNISINYLKEILNI
>MP0321_megahit_290334_1-327
ERLPSFSPSPGNIKEFHSPGGIGIRMDSAIYNGFNVPPFYDSLIGKLIVHADSRSLAISRLSRALDELIIDGVHTTMDLFKEIIDEEDFKSGEYNIHWLEHWLSDKVQ*
>MP0321_megahit_290732_2-589
RGEIAVRIIRACKEWGISTVAIHSDVDRESMHVRLADESICVGPHQPTFSYLNIPAIMSAIELTGAEAVHPGYGFLSENFEFAKMLEENNIKFIGPSSSLIKMMGDKIEAKRVAKEYGLPIIEGSDGGIKDINEAKNICEKVGFPVLIKAAGGGGGKGMKIVNKSEEFENLFLTAKQEAKKFFGNDEVYIEKFFQN
>MP0321_megahit_291125_3-110
EGITTTIDLHKTLLNHEKFINSDFNVGWLDKEKLI*
>MP0321_megahit_291630_1357-2031
ERDCSIQRRHQKLIEESPSPAVDEKLRSRMGEAAIKGAKAINYVGVGTIEFLLDMDRNFYFMEMNTRIQVEHPVTEMVTGIDLIKQQILVHAGQRCPNYSSNYKLRGHSIECRINAEDPSNNFMPSPTKITNFHMPGGKGVRIDSHAYTGYEIPTYYDSMIGKLIVHAKNRDRAINRMQRALEETIIEGPKTTISYHQKIMKNHDFRSGNFDTSFLENFKFKPK*
>MP0321_megahit_292464_125-1060
MSKKVLIANRGEISLRAIRACKELGLKTVCIYSEGDKELKSLRFSDESVCVGPADPTKSYLDAPTILSAADVTGSDAIYPGYGFLAEDHSFAEQCNLSGFKFIGPSSETIRQMGDKITAKSIVTKYGIDGVPGFDNELPDNEEEILKIADEIGYPLIVKATAGGGGRGMKIVRSSKELINSVQIAKQEALNGFGNDIVYFEKFIENPRHIEIQVVGDGKGNAIHLGTRDCSIQRRHQKLIEEAPARDVNKKKLDEVLKNCVNLCKDLNYEGVGTLEFLYEKECFYFLEMNTRIQVEHPVTEMVTGFDLVKAQ
>MP0321_megahit_292975_3-335
MNNKKLFKKILIANRGDVALRILRAAKDLKIPTVSIHSSADNDSMHVKLADESVCIGPAKSSDSYLNMQAIISAALVTGADAIHPGVGFLSENADFAEIVNAHEINFIGPS
>MP0321_megahit_293791_3-638
HPGYGFLSENANFAKILEENKIKFIGASAKHIQMMGDKIQAKKIAKENGLPVIEGSEGGVRDVATAKELCKKIGFPVLIKASGGGGGKGMKIVQKEEDFETMFSTAKSEAKKYFGNDEVYIEKFFQNPRHIEVQILAGKNATIHLHERDCSVQRRHQKLIEETPSPVLTEVIRKDLFDRTVNMVTKIGYLGAGTVEFIYEDGKFYFLEMNTR
>MP0321_megahit_294690_3-839
SMHVRLADESICVGPHQPTFSYLNIPAIMSAIELTGAEAVHPGYGFLSENFEFAKILEENNIKFIGPSSNLIKMMGDKIEAKKVAKKNGLPVIEGSDGGIKDITEAKKICEKIGFPVLIKAAGGGGGKGMKIVNKIEEFENLFLTAKQEAKKFFGNDEVYIEKFFQNPRHIEVQILSGKNRTVHLHERDCSVQRRHQKLIEETPSPVLDDEIRKDLFEKTVSMVSKIGYEGAGTVEFIYEDGKFYFLEMNTRVQVEHPVTEMVTGIDIIKEQIWIAFSG
>MP0321_megahit_297264_1-552
ATAKSEAQKYFGNDEVYIEKFFQNPRHIEVQILSGKNGTVHLHERDCSVQRRHQKLIEETPSPVLNDEIRKDLFDKTVNMVTKIGYEGAGTVEFIYQDGKFYFLEMNTRVQVEHPVSEMVTGIDIIKEQIWIAYTGETALKQSDINPRGHAIECRINAEDPSKNFQPSPGTISMCHQPSGFRTR
>MP0321_megahit_297408_3-725
GLPVIEGSDGGVSDINDAKEICKKIGFPVLIKAAGGGGGKGMKIVFEEKDFENLFLTAKSEAKKYFGNDEVYIEKFFQNPRHIEVQVLSGKNGTVHLHERDCSVQRRHQKLIEETPSPVLNDDLRKDLFSKTVNMVEKIDYEGAGTVEFIFEDGKFYFLEMNTRVQVEHPVTEMVTGIDIIKEQIWIAYSGETALKQKDINPRGHAIECRINAEDASKNFQPSPGVIGMCHQPSGFRTRVD
>MP0321_megahit_299057_683-772
IDLHKILLNHKKFLNSDFNVSWLDKEKLL*
>MP0321_megahit_299109_410-1003
KLREKMGAAAVKAAEYIKYEGVGTVEFLVDKNRNFYFMEMNTRIQVEHPITEQVIDYDLIREQIMVAAGTKISGKNYLPQLHSIECRINAEDPYHDFRPSPGKITNLHLPGGHGIRIDTHVYSGYTIPPNYDSMIAKLITTAQTREEAIDKMKRALDEFVIEGIKTTIPFHRKLMDNKAYTEGKYTTKFMEDFSMED*
>MP0321_megahit_299322_152-778
MFKKVLIANRGEIAVRVIRACKEWGIGTVAVHSDVDADSMHVRLADESVCIGSHQPQNSYLNIAAIMSAVDVTGAEAIHPGYGFLSENYKFAEIVEKHKVKFIGPKAEIIKKMGDKIQAKIIAKEKGLPVIEGSDGGVKDLKQAKEICKKIGYPVLIKASGGGGGKGMKIVEEEKHLSEMFSLARLEAKKYFGNDEVYIEKYFKNPRHI
>MP0321_megahit_299339_437-637
MFKKILIANRGEIAVRVIRACKEWGIETVAIHSDVDKDSMHVRLADESICVGPHQPTLSYLNIPAIM
>MP0321_megahit_299447_753-1655
MFRRVLIANRGEIALRILRSLRAMGVEVVTIHGKEDRLSLPVRLADESVYIPRSDPLASYLDIEAIVDAAKEVGADAVHPGYGFLAENPIFAQRLEEEGITFIGPSPDVLRLLGDKIAARDAMVRSGIPVAKGSNGPVSDPEEAAIQAAEIGYPVIIKASAGGGGIGMQVVESPVDFDKALRICQGRAKSAFGDDRVFLEKFIQGAQHIEFQVIGDGERAIHLGERFCSIQRRHQKILEEGPWLSEEVRADLGSKVVAGAEAVGYKGLATFEFLRDSNGDFYFLEVNPRVQVEHTVTEMIT
>MP0321_megahit_299961_224-523
MFKKILIANRGEIAVRVIRACKEWGISTVAIHSDVDKDSMHVKLADESICIGSHKPVNSYLNIPAILSAVELTNSDAVHPGYGFLSENYKFVKILEEYEI
>MP0321_megahit_300042_3-536
GAGTVEFIFEDGKFYFLEMNTRIQVEHPVTEVVTGIDLIKEQIWIAYDGNTALKQEDIKPRGHAIECRINAEDASKNFQPSPGEITMCHQPSGFRTRVDGAIFQGYKVTPYYDSMICKVICHGRNRTEAIQRMRRSLDEFVIEGIKTTIDLHKILLNHKKFLNSDFNVSWLDKEKLL*
>MP0321_megahit_301355_321-905
MVEKVLIANRGEIALRIVRSCRELGIATVAVYSTVDKKALHVQLADEAVCVGDSLSNKSYLNIPNILAAATSRGVDAIHPGYGFLAENDKFAEMCNDHGIVFIGPSSTAIRSMGDKSTAKETMEKVGVPTVPGSKGLLLNVDEAYKLADDIGYPVIIKATAGGGGRGMRLVENADNLEKMFKAAQGEAEAAFGND
>MP0321_megahit_301533_2-175
MFKKILIANRGEIAMRVIRTCKEMGIKTVAVYSRADEESLHVRFADEAVCIGPAPSNE
>MP0321_megahit_301697_459-1808
MSHKVLIANRGEIALRALRACKELGIQTVSIYSEGDRNLKSLRFSDESVCIGPSDSKSSYLNVPAILSAADLTNADAIYPGYGFLAEDHAFAEQCSLSGFKFIGPHHETIKKMGDKITAKSIVTNYGIKCVPGFSDEIPEEKDELEKITKSIGYPIILKATAGGGGKGMKIVESIDQLSNALQIASKEAEANFGNGRIYIEKFIENPRHIEIQVVGDGKGNAIHLGTRDCSIQRRHQKLIEEAPALDVNQTKLDELLNCCVELCKDIKYEGAGTLEFLYENEEFYFLEMNTRIQVEHPVTEMVTGFDIVKAQLRIALGLPLSLDQERIFIRGHAIECRINAEDSEKFIPNPGKITRMHIPGGFGIRYDSHIYNGYTVPPFYDSMLAKIITLADSRDSAISRMLMALDEFFIEGIKTTHQFHQKMLVDKTFTSNKHSINYLEKEFLKDGD*
>MP0321_megahit_301923_6542-7876
MFKKILIANRGEIAMRVIRTCKEMGIKTVAVYSKADEDSLHVVFADEAVCIGPAPSSESYLKISNIIAAAEITNADAIHPGYGFLSENSKFSKICSEHKIKFIGPSPEMIEKMGDKATAVSTMNQAKVPTIPGSGGIVEMENDALKISNKIGFPVMIKASAGGGGKGMRAVWNKAEFSKNWASAKQEASAAFGNDDMYIEKLIEEPRHIEIQIIADQYGNVSHLSERDCSIQRRHQKLTEETPSPFMTSRLRKKMGKAAVKAAKFINYEGVGTIEFLVDNKRNFYFMEMNTRIQVEHPITEQVIDYDLIKEQIKVASGAKVSGNDYYPKLHSIECRINAEDPSNNFRPSPGKITNLHLPGGHGVRVDTHVYGGYTISPNYDSMIAKIITTDRKRAEAINKMRRALDEFIIEGIKTTIPFHRKLMDDPNYIKGIYTTKFMEDYSV*
>MP0321_megahit_302144_159-722
HYYDNLISKLIVWGVSREEARSKGIRCLEEYIIGGIPTTINLLIDILKTKEFVNSQIHVKFLEENFEIREIEEDEVSSDRPSKVKISLEDATNPTLAPQRPKKVGMDLTGNIKNPGIIFAEMQGTIMDTMTKQGKKVKKGDSLFVLEAMKMENVITAPIDGVIKRFNIEKGQPVKKGDLLIEIEAKF*
>MP0321_megahit_302905_1-411
QIRISFYGDTSLKQEDIKPRGHAIECRINAEDASKNFQPSPGLISMCHQPSGFRTRVDSSIYQGYKVTPYYDSMICKLICHGRDRYEAIQRTKRSLDEFVIEGIITTIDLHKKLLNHKKFIDSDFNVNWLDNDKIV*
>MP0321_megahit_303343_170-955
KTEAKKFFGNDEVYIEKFFQNPRHIEVQVLSGKNRTVHLHERDCSIQRRHQKLIEETPSPLLSDKIRNDLFDKTVKMVSQIGYEGAGTVEFIFEDGKFYFLEMNTRIQVEHPVTEVVTGIDLIKEQIWIAYDGNTALKQEDIKPRGHAIECRINAEDVSKNFQPSPGEITMCHQPSGFRTRVDGAIFQGYKVTPYYDSMICKVICHGRNRTEAIQRMRRSLDEFVIEGIKTTIDLHKILLNHKKFLDSDFNVSWLDKEKLL*
>MP0321_megahit_303686_3-674
MFNKVLIANRGEIAVRVIRACKEWGIKTVAVHSDVDSDSMHVRLADESVCIGSHQPQNSYLNISSIMSAVDLTGAEAVHPGYGFLSENAKFSEIVNKHGIKFIGPSAKIISMMGDKIEAKRIAKKYGLPVIEGSEGGVKSLSEAKSICKEIGYPVLIKAAGGGGGKGMKVVTKADEFESLFMTAKTEAKKFFGNDEVYIEKFFQNPRHIEVQVLSGKNRTVHLH
>MP0321_megahit_304512_1-1185
PSAEAIRLMGDKITSREIAKSAKVPLVPGTEGEVKDEEAVSIAKEIGFPLMIKASAGGGGKGMRLVHKMSDFENSLKMAKSEAKSAFNNDAVFIERFIQEPRHIEIQVIGDKKGNVVHLFERECSIQRRHQKVVEEAPSPGVSKKTREIMGDIAVKLAKKVSYVGAGTVEFIMDQKENFYFLEMNTRVQVEHPITEMITGIDIVKEMIKVSAGEPLSFKQKDVEINGHAIECRICAEDPENNFIPTPGTAVYTKSPQGPGVRDDSSLFNGYQVTTFYDPMLSKLIVWGKDRSDAIKRMARALDEYIVLGLKTNLGFLNRLMEEKDFISGKLDTGFIDKHKKLLKTPKTSLEISSLAGVITLHAAADSQTSQRDPRFTPWKYIARRSSVSRNSMF*
>MP0321_megahit_307355_229-804
MFKKILIANRGEIAVRVIRACKEWGISTVAVHSDVDRDSMHVRLADESVCIGSHQPANSYLNIPALMSAIELTDSEAVHPGYGFLSENSSFAKILEENNIKFIGASSKHIEMMGDKIQAKKIAKENGLPVIEGSEGGIKDVSEAKILCNKIGFPVLIKASGGGGGKGMKIVNKEEEFENLFSTAKSEAKKYF
>MP0321_megahit_307686_229-663
TGIDIIKEQIWIAFTGNTALEQSDINPRGHAIECRINAEDPSRNFQPSPGLIGMCHQPSGFRTRVDSSIYQGFKVTPYYDSMVCKLICHGRNRTEAIQRTLRSLDEFVIEGITTTIKLHKKLLNHEKFIESKFNVTWLDNEKIV*
>MP0321_megahit_308134_2-679
VHFGERDCSMQRRNQKIIEETQACGITREEIDKIGAICSEACIKLGYTGAGTFEFLYQDGQFSFIEMNTRIQVEHPVTELVTNTDLIAEQINVASGERLSMKQEDISLKGHAIECRINAEDPKTFIPSPGKIEVFHAPGGPGVRIDTHVYSGYSVPPFYDSLLAKLITYDKTRELAIEKMYQALSETVVQGVKTNIELHKKLLRTDFFTSGKYSINTLTEYIKNN*
>MP0321_megahit_308587_3-575
FSKICKENGFTFIGPDSKIIDLMGDKVNARNTAKDAGLPIIPGSNTLSSVEELLEIAEQIGYPVMLKAVAGGGGKGMRVINNASEAEKGFNIIQNEAGMAFKNSEIYVEKFVENGRHIEVQILSDKFGNHLHLGERECSIQRSNQKLIEESPSLFVDDDLRNDLTLKSLQLSKKVNYVGAGTIEFLVDDKK
>MP0321_megahit_308638_1-498
GPSASVIRMMGNKVSAKEFALKSGLPIVPGTSGAVDDNVHEEAEKLGYPVIIKAASGGGGRGMKIVYSPEELDSAIELTQQESAVAFGDSTVYLEKFLENPRHIEVQVLADRHGNIIHLGDRDCSLQRRHQKVIEEAPAPGIKEDKRQEIYQQCIEACRQLDYVSA
>MP0321_megahit_309363_2-754
KKYFGNDEVYIEKYFKNPRHIEVQILSGKNRTVHLNERDCSVQRKHQKLIEETPSPVLDDKVRSDLLDKTIKMVEAIGYEGAGTVEYIYENGKFYFLEMNTRIQVEHPVTEVQTGIDIVKEQIWIAHSGQTALKQDDISARGHTIECRINAEDPSKNFQPSPGIISVCHQPSGFRTRVDGSIFQGCKITPYYDSLICKLICKGRNRTEAIQRTMRSLNEFVIEGVTTTIDLHKRILSHEKFVSSEFDTNWL
>MP0321_megahit_310548_533-1477
GSKGEVSKSINENKKIAKEVGYPVLVKAAHGGGGRGMRTVEKESDLEEAIKLTKSEAKLAFGNDTVFIEKFLQNPRHIEFQVLCDNFGNAICLGERDCSMQRKHQKVIEEAPAPGLSEELREKMSKLVTDACKKIGYIGAGTFEFLYEDGNFYFIEMNTRIQVEHPVTEMITGIDIVRQQLLIASGEKVGYTQEQVELRGHAIECRINAENSETFIPCPGTINQFHAPGGPGVRMDTHIYNGYKVPPNYDSMIGKLISYGNNRDAAIRRMSNALNEIVIDGIETNIDLQKKLILDTEFQKGGFSINYLESKIKN*
>MP0321_megahit_310988_2393-3730
MFKKILIANRGEIAVRVIRACKEWGISTVAIHSDVDRESMHVKLADESICVGPHQPSNSYLNIPAIMSAIELTNAEAVHPGYGFLSENHRFAKILEDNNIKFIGPSSKLIKMMGDKIEAKKIAKEHGLPVIEGSSGGVSNIDEAKKISQKIGFPVLIKAAGGGGGKGMKIVLDESKFDELFLAAKSEAKKFFANDEVYIEKFFQNPRHIEVQVLSGKNRTVHLHERDCSIQRRHQKLIEETPSPVLNNELRNDLFDKTVKMVSQIGYEGAGTVEFIYEDGKFYFLEMNTRVQVEHPVTEMVTGIDIIKEQIWIAFSGNTALEQKDVVPRGHAIECRINAEDASKNFQPSPGKITMCHQPSGFRTRVDGAIYQGYKVTPFYDSMICKLICHGRNRQEAIQRMVRSLDEFIIEGITTTIDLHKTLLNHNKFLKSDFNVTWLDKDKVI*
>MP0321_megahit_311575_1-225
GYKVPHYYDNLLAKLIVTGRTRNHAIKRALRALNEIVIDGIQTNIDLHKKILSSNDFKQGAVPINWLENKIDKI*
>MP0321_megahit_312261_2-373
QTDINPRGHAIECRINAEDASKNFQPSPGTIGLCHQPSGFRTRVDGAIFQGYKVTPYYDSMICKLICHGRNRTEAIQRMNRSLDEFVIEGITTTIPLHKKLLNHKKFIESDFNVSWLDKEAIV*
>MP0321_megahit_312504_1-738
AKKEVQEIGLPVLIKASAGGGGKGMKIVQKEEDIKNAFLSAKNEARAAFGNDDVYIEKYLSNPRHIEVQIIGDSFGNVFHLGERECSIQRNHQKLIEEAPSPALTNDEREYICNLSSKAAKVMGYESLGTIEYLYENGKFYFIEMNTRLQVEHPITEAITGIDIVKEQIKIASNYELKWKQKDIKFTGHSIECRINAENPKTFMPSPGKIEQFHSPGGLGIRIDSGIYSGYNIPPYYDSLIAKLIA
>MP0321_megahit_312577_502-600
TTTIPLHKKLLNHKKFINSNFNVSWLDKDPIV*
>MP0321_megahit_313634_597-704
GGIKTNLELHEKLISDINFSKAPVSIHYLEEKLRK*
>MP0321_megahit_315004_1-450
MFKKILIANRGEIAVRVIRACKEWGISTVAIHSDVDKDSMHVKLADESICIGSHKPVNSYLNIPAILSAVELTNSDAVHPGYGFLSENYKFVKILEEYEIKFVGPSSKLIKMMGDKIEAKKIAKQHGLPIIEGSDGGISDVNEAKKLCKN
>MP0321_megahit_316099_138-1043
KVICKKIGYPVLIKASGGGGGKGMKIVEDESKLDELFSLARLEAKKYFGNDEVYIEKYFKNPRHIEVQVLSGKNRTVHLNERDCSVQRKHQKLIEETPSPVLNEKTRSDLLNKTVKMVEAIGYEGAGTVEYIYENGKFYFLEMNTRIQVEHPVTEVQTGIDIVKEQIWIAHSGDTALKQDDVSARGHTIECRINAEDPSKNFQPSPGIISICHQPSGFRTRVDGSIFQGCKITPYYDSLICKLICKGRNRTEAIQRTMRSLNEFVVDGIITTIDLHKKILSHEKFISSDFDTNWLSKEKFY*
>MP0321_megahit_316226_3-722
AVRIIRACKEWGISTVAIHSDVDKESMHVKLADESLCVGSHQPSDSYLNIPSILSAIEVTNSDAVHPGYGFLSENYNFAKILKDNNIKFVGPSPDVIKKMGDKIEAKKIAKKYGLPVIEGSEGGVSNLEDGKKIAKEIGFPILIKAAGGGGGKGMKIVRSEDEFENLFLTAKSEAKKFFANDEVYIEKFFENPRHIEVQVLSGKNRTVHLHERDCSVQRRHQKLIEETPSPVLNDEIRKD
>MP0321_megahit_318454_841-1548
MFKKILIANRGEIAVRIIRACKEWGISTVAVHSDVDKESMHVRMADESVCIGSHQPANSYLNIPALLSAIEITNAEAVHPGYGFLSENANFAKVLEENNIKFIGASSKLIEMMGDKIQAKKIAKENGLPVIEGSEGGVRDVKEAKELCKKIGFPVLIKASGGGGGKGMKIVHKENEFETLFSTAKSEAQKYFGNDEVYIEKFFQNPRHIEVQILAGKNRTVHLHERDCSVQRRHQK
>MP0321_megahit_318661_2-535
MFKKILIANRGEIAMRVIRTCKEMGIKTVAVYSKADEESLHVRFADEAVCIGPAPSNESYLKPANIIAAAEITNADAIHPGYGFLSENSNFSKICEEHKIKFIGASPSMIEAMGDKSTAKKTMQKAGVPVIPGSDGLVPTLEDAQNIALEIGYPVMLKATAGGGGKGMRMAKDPNDLI
>MP0321_megahit_320283_2-274
MFKKILIANRGEIAVRVIRACKEWGISTVAVHSDVDRNSMHVKLADESVCIGSHQPSSSYLNIPALLSAIDLTGAEAVHPGYGFLSENANF
>MP0321_megahit_322004_3-548
GDKIQAKIIAKEKGLPVIEGSDGGVKDLKQAKEICKKIGYPVLIKASGGGGGKGMKIVEEESKLNEMYSLARLEAKKYFGNDEVYIEKYFKNPRHIEVQVLSGKNRTVHLNERDCSVQRKHQKLIEETPSPVLDDKVRSDLLDKTVKMVEAIGYEGAGTVEYIYENGKFYFLEMNTRIQVEH
>MP0321_megahit_322319_1-531
KNRTVHLHERDCSVQRRHQKLIEETPSPVLNDSLRKDLFEKTVTMVSKIGYEGAGTVEFIYEDGKFYFLEMNTRVQVEHPVTEMVTGIDIIKEQIWIAFSGDTALTQADVNPRGHAIECRINAEDPSNNFQPSPGKIGMCHQPSGFRTRVDGSIYQGYKITPYYDSMVCKVITHGRN
>MP0321_megahit_323175_1-618
GVPTVPGSEGEVKSESDALTASDEIGYPVLLKASAGGGGRGMKIVNSKKELKDALPIIKQEALSFFGNDSIYIEKFIDSPRHIEVQVICDTHGNFLHLHERDCSVQRRNQKVVEEALAPNVDEKKKQKLFKTCVDAMEKMGYLGLGTLEFLFDGKEFYFMEMNTRLQVEHPITEMLTRVDLVREQICVAHGDKIFTNQENIKPLGH
>MP0321_megahit_323222_1057-1215
RTEAIQRTLRSLDEFVIEGITTTIDLHKKLLKHKKFIDSDFNVTWLDKDKLI*
>MP0321_megahit_323333_1-156
EEAIQRMLRSLDEFVIEGITTTIELHKVLLNNKKFMTSNFNVSWLDKEKVI*
>MP0321_megahit_325257_210-1127
MFEKILIANRGEIAVRILRACKDLGIQTVSVYSTADKDAMHVKMADESVCIGPPQSKESYLNIPSIIAACEVSGAEAVHPGYGFLSENASFVEKLNAHNIDFIGPKSDHIKTMGDKILAKKTAEKYGLPVIPGSNGEVKDFKDARSIARDIGYPIIIKASAGGGGRGMVVVRNEKELEESIKKAKSEADKSFDNDTVYIEKYLQNPKHIEVQIIGDNYGNMIHLGERDCSMQRRNQKLLEETPSKIINEKTRNYIGNLTVDALKKIKYSGAGTVEYLYENNEFYFMEMNTRLQVEHPVTEEITKFD
>MP0321_megahit_325621_2025-3365
MFEKVLIANRGEIAVRVLRACKEMDIQTVAIYSSADKDAMHVKLADESVCIGPASSLKSYLNIPAIISACEVSGADAVHPGYGFLSENFGFVEKLEAHNIKFIGPKSEHIKMMGDKILAKESARNLGLPTIPGSSGEIKNAKEAIKVANELGYPVIIKASSGGGGRGMVKVFRKEDMDESLKKASTEAEKSFNDGRVYIEKYLQNPKHIEIQIIGDEYNNIVHLGERDCSMQRRNQKLIEETPSVVIDDDKRNEICNLTINSLRTMGYCNAGTVEYLYENGNFYFMEMNTRLQVEHPVSEEIYNFDLVKEQINVAAKYKLSSDQKKLKRNGHSIECRINAEDPDTFTPSPGLIKNYHAPSGPGVRVDSNCYSGLEISPYYDSLIAKLIVYDIDRNSCIQRLKRALNEFVIDGIKTTIPFFQEIITQKDFLNGSYDINWLEKYKETN*
>MP0321_megahit_325865_3-392
GETALKQSDINPRGHAIECRINAEDASKNFQPSPGVITMCHQPSGFRTRVDGAIFQGYKVTPYYDSMVCKLICHGRNRTEAIQRMNRSLDEFVIEGITTTIPLHKKLLNHKKFINSDFNVSWLDKDSIV*
>MP0321_megahit_326937_1-501
YIEKFFQNPRHIEVQILAGKNRVVHLHERDCSVQRRHQKLIEETPSPVLNDEIRKDLFERTVKMVAKIGYMGAGTVEFIYEDGKFYFLEMNTRVQVEHPVTEMVTGIDIIKEQIWIAFSGETALKQTDINPRGHAIECRINAEDASKNFQPSPGTIGLCHQPSGFRT
>MP0321_megahit_329930_1-372
SDINFRGHAIECRINAEDSVNFIPNPGKITRMHIPGGFGIRYDSHIYNGYEVPPYYDSMLAKIISLAGSRKSAIKRMLSALDEFFIEGIQTTHQFHQKMLKDEKFIKNQHTINYLENEFLKNA*
>MP0321_megahit_330310_3-212
MFKKILIANRGEIALRVLKACKEMGIESVAVYSEPDKELKHVKMADEAICIGPAQSSKSYLNIPTLISAC
>MP0321_megahit_330837_1-567
GMKIVRSEKEFDNLFLTAKSEAKKFFANDEVYIEKFFQNPRHIEVQVLSGKNHTVHLHERDCSVQRRHQKLIEETPSPVLTDEIRKDLFDRTVNMVSKIGYEGAGTVEFIYEDGKFYFLEMNTRVQVEHPVTEMVTGIDIIKEQIWIAFTGNTALEQSDINPRGHAIECRINAEDPSRNFQPSPGLIGM
>MP0321_megahit_330990_3-197
MFKKILIANRGEIALRVIRTCKEMGIKTVAVYSKADEESLHVRFADEAVCIGPAPSNESYLKIAN
>MP0321_megahit_331619_1-87
DLHKILLNHKKFLNSDFNVSWLDKERLL*
>MP0321_megahit_332701_437-967
AGTVEFIFEDGKFYFLEMNTRIQVEHPVTEVVTGIDLIKEQIWIAYDGNTALKQEDIKPRGHAIECRINAEDVSKNFQPSPGEITMCHQPSGFRTRVDGSIFQGYKVTPYYDSMICKVICHGRNRTEAIQRMRRSLDEFVIEGIKTTIDLHKILLNHEKFLNSDFNVSWLDKEKLL*
>MP0321_megahit_333749_1-279
MIKKILIANRGEIACRVIKTAKRLNIKTVAVYSEADKDSLYVSNADESYFIGGSQPSESYLNVAKILEVAKKSKADAIHPGYGFLSENADFVK
>MP0321_megahit_335141_1154-1642
FMEMNTRLQVEHPVTEEITKFDLVKEQIRIASNSKLSKNQDDINFYGHSIECRVNAEDPESFMPSPGKIINFHAPGGPGVRVDSGCYSGITIPPYYDSMIAKLIVYGENRESCIARLERALEEFVVEGIKTTIPFYQKILKEESFLNGNYDIHWVENYMENI*
>MP0321_megahit_335591_3-524
HLHLGERECSIQRSNQKLIEESPSLFVDDDLRNDLTLKSLQLSKKVNYVGAGTIEFLVDDKKNFYFIEMNTRIQVEHTVTEMVYMIDLVKEQIRTYAGVELSIKQEDIRMNGHAIECRINAEDPFNDFTPSPKMIESLNFAGGIGVRIDSFIYAGYQIPTNYDSMLGKLIVHSS
>MP0321_megahit_336720_3-245
MFKKVLIANRGEIAVRVIRACKEWGINTVAVHSDVDSDSMHVRLADESVCIGSHQPQNSYLNISSIMSAVDLTGAEAIHPG
>MP0321_megahit_336905_2-457
EHPITEQVIDYDLIREQIKVAYGKRITGKNYLPQLFSVECRINAEDPYNEFRPSPGKITNLHIPGGHGVRVDTHVYAGYTIPPNYDSMIAKLITTAQSREEAINKMKRALDEFVIEGIHTTIPFHRKLMEHPSYLEGKYTTKFMEDFSMED*
>MP0321_megahit_338930_2-1207
FADEAVCIGPAPSNESYLKPANIIAAAEITNADAIHPGYGFLSENSNFSKICEEHKIKFIGASPSMIEAMGDKSTAKKTMQKAGVPVIPGSDGLVPTLEDAQNIALEIGYPVMLKATAGGGGKGMRMANDPNELLKAWEVARQESKSAFDNDDMYLEKFIEDPRHIEIQIMADSKGKACHLSERDCSIQRRHQKLIEETPSPFMTKPLRKAMGEAAVKAAEYIKYEGAGTVEFLVDKHKNFYFMEMNTRIQVEHPITEQVIDYDLIREQIKVAAGEPIKGKNYFPKLCSIECRINAEDSVNDFMPNPGKILNLHFPGGHGVRIDTHVYSGYVIPPHYDSMIAKLITTAQTREEAINKMKRALDEFVIEGVKTTIPFHKKMMEHPDFISGNYTIRFMDSADV*
>MP0321_megahit_341406_1062-1580
MFKKILIANRGEVALRVLRACKEMGIATVAIYSEADKNLKHVKMADESVCIGPAESAKSYLNIPAIISACEVTDSDAIHPGVGFLAENDHFAEQVQASGYTFIGPDPESIKIMGNKISAKEAVSSSGMQCVPGTGRISATNRETMEIARNIGYPVIIKAAAGGGGKGIQIVEE
>MP0321_megahit_341930_1-315
PSNNFQPSPGKIGMCHQPSGFRTRVDGSIYQGYKITPYYDSMVCKVITHGRNREEAIQRMLRSLDEFVIEGITTTIDLHKVLLNNKKFISSNFNVSWLDKEKVI*
>MP0321_megahit_343015_3-584
ARNIGYPVIIKAAAGGGGKGIQIVEEETDLLDKLQLTQREALNSFGSDEIYLEKFLTSPRHVEIQIAADNAGNVIHFFERDCSIQRKNQKIIEEAPAFGIPEEKLQEIRQVAVDTCKKLNYKGLGTFEFLYENGEFYFIEMNTRLQVEHTITEMITGIDLVKLQIKIAAGEEIRFSQEEINCRGHAIECRINAE
>MP0321_megahit_346667_25-879
MFKKILIANRGEIAVRIIRACKEWGIQTVAIHSDVDKESMHVKLADESLCVGSRQPVDSYLNIPSILSAIEVTNSDAVHPGYGFLSENYNFAKMLKDNSIKFIGPSPEIIKMMGDKIEAKNTAKKHGIPVIEGSEGGVSSLDMGKSIAKKIGYPILIKAAGGGGGKGMKVVKSENEFDDLFLTAKSEAKKFFANDEVYIEKFFENPRHIEVQVLSGKNRTVHLHERDCSVQRRHQKLIEETPSPVLNDTLRNDLFDKTVKMVSQIGYEGAGTVEYIYEDGKFYFL
>MP0321_megahit_347503_1-408
ASGANLEFNQDDIHLNGHAIECRINAEDPSHNFRPSPGKITGWLPPGGPGVRVDSHVYTGYEIPPFYDSLIGKLIVWGKDRDTAIKRMNRALNECAVTGIPTTINFHLTLLNKSKFKKGKIHTKYVEEELLPNYL*
>MP0321_megahit_348845_3-401
AAGEEIRFSQEEINCRGHAIECRINAEHSETFIPSPGLVTEFHPPGGFRIRTDSHLYSGYKVPQYYDALVAKICSHSKDRLDAIRKMRVALEEMYIEGIDTNTDLHDKIFHEKNFVEGNISINYLKEILNIS*
>MP0321_megahit_349978_2619-3956
MFRRVLIANRGEIALRILRSLRTLGIEAVMIHGREDRLTTPVRLADEAIHIARDDPLASYLDIEAIVAAAKEVGADAVHPGYGFLAENPIFAERLAEEGITFIGPSPEVLRVLGDKITARETMSKAGLPIASGSPGPVSDPKEAATIADDIGFPVIIKAAAGGGGIGMQVVDSVDEFESALNLCQGRALSAFGDDRVFLEKFIEGAQHVEFQVLGDGEDAIHFGERFCSIQRRHQKILEEGPWLSDEVRADIGARVVAGAKAVGYKGLATFEFLRDSHGEFYFLEVNPRVQVEHTVTEMITGYDLVSLGIRVASGESLPLSQDDIEISGHSIQARLNAEDPRTLEPSPGRLWECHWPAGPGVRVDTHAHTGYDMPPSFDSLLAKLIVWGRDRQEAIRRLDAALAETMILGVKTLIPLHRSILSEEDFRNRDVTIRYLEEHPDLLN*
>MP0321_megahit_350545_3-242
MFKKILIANRGEIAVRVIRACKEWGIDTVAVHSDVDKDSMHVKLADESVCIGSHNPANSYLNIPAILSAIELTNADAVHP
>MP0321_megahit_350673_2-421
IKEQIRIAFYGDTSLKQEDIKPRGHAIECRINAEDASKNFQPSPGRINMCHQPSGFRTRVDSFIYQGYKITPYYDSMICKLICHGRDRYEAIQRTKRSLDEFVIEGITTTIDLHKKLLKHKKFINSDFNVNWLDNEKIL*
>MP0321_megahit_351343_1342-2688
MFKKILVANRGEIALRVIRTCKEMGIQTVAVYSTADAESLHVKFADEAVCIGPPLSTESYLNVANIISAAEITNADAIHPGYGFLSENARFSKICEEHGIKFIGASPEMIDRMGDKANAKATMKAAGVPCVPGSDGVIETFTECKKLAKKTGYPVMLKASAGGGGKGMRAVWKEQDLKDAWDSARQESKAAFGNDDMYMEKLIEEPRHIEIQIIGDSNGNACHLSERDCSIQRRHQKLTEEVPSPFMTDALRKKMGAAAVKAAEFIKYEGAGTVEFLVDKHRKFYFMEMNTRIQVEHPITEQVIDFDLIREQIMVAAGVPISGKNYTPNLHSIECRINAEDPFNDFRPSPGKITTLHSPGGHGVRLDTHVYAGYTIPPNYDSMIAKLITTAQTRKEAVYKMKRALDEFVIEGIKTTIPFHRQLMDHPAYISGDYTTKFMEDFIMESED*
>MP0321_megahit_352641_3-755
MFKKILIANRGEIAVRIIRACKEWGISTVAVHSDVDRESMHVRLADESICIGSHQPVNSYLNIPAIMSAIELTNSEAVHPGYGFLSENSNFAKILEDNKIKFIGPSSKLIKMMGDKIQAKKIAKEHGLPVIEGSDGGVSNINDAKEICKKIGFPVLIKAAGGGGGKGMKIVFEEKDFENLFLTAKSEAKKYFGNDEVYIEKFFQNPRHIEVQVLSGKNGTVHLHERDCSVQRRHQKLIEETPSPVLNDDLR
>MP0321_megahit_355756_3-683
AELSGADAIYPGFGFLAENASFAEKCRESGFKFIGPDPEVIAIMGDKIKAKELAKSLNIPVVPGYEGEISTENEAIKIVEEIGYPVIIKASAGGGGRGMRVVNSSDELWQSIQSAQNEAELAFGDGKIFIEKYLKKPRHIEVQIFGNGKGEAVHLFTRDCSLQRKYQKIVEEAPALNIESQKLEEIQNLSVEACKKLNYEGAGTIEFLYENNNFYFIEMNTRIQVEH
>MP0321_megahit_357232_2-1159
MFRRVLVANRGEIALRVVRSLRELGIESVVIHGREDRMSLPVRLADEGFYIPSEDPLASYLDIEAIVSAAKEVGADAVHPGYGFLSENATFAQLLSEEGITFIGPSPESLRLLGDKIAAREAMSKAGIPVAKGTEEPITDNDEALEIASKIGFPLMIKAASGGGGIGMQIVHEESEFESALRLCQGRAKSAFGDSRVFIEEYVDSAEHIEFQVLADGKRAIHFGERFCSIQRRHQKIIEEGPWISEEERQDIGSKVVAGAEAIGYRGLATFEFLRNKNGQFYFMEVNPRVQVEHTVTEMLTGVDLVSLGIIVSSGANLPLEQNDVQIQGHAIQARINAENPFTLEPSPGKIWECHWPGGPGIRVDTHGFSGYEMPEAFDSLLAKII
>MP0321_megahit_358886_1-309
MFKKILVANRGEIAVRVIRACKEWGIQTVAIHSDVDRNSMHVRLADESICVGPHQAANSYLNIPAIMSAIELTNSEAVHPGYGFLSENYEFAKILEQNKIKFI
>MP0321_megahit_358993_149-529
LTLRQSDISIDGHSIECRINAEDPINFLPSPGKINAYHPPGGPGVRIDTHVYSGYTVPPNYDSLIAKLIVHDESREAALIRMKNALDEMVIGGIKTNLELHEKLISDINFSKAPVSIHYLEEKLRK*
>MP0321_megahit_359353_297-533
MVEKVLIANRGEIALRIIRSCRELGIATVAVFSTVDKKALHVQLADEAVCVGDSLSNKSYLNIPNILAAATSRGVDAIH
>MP0321_megahit_360561_1-540
EYREPTGNGVRVDGWARTGTQITHFYDNLISKLIVWGVSREEARSKGIRCLEEYIIGGIPTTINVLSDILKTKEFINSQIHVKFLEENFEIRDIKDEEISSDRPSKVKISLDDNNNPTLAPQRPKKIGMDLTGNIRNPGLIFAEMQGTIMETMTKQGKKVKKGDSLFVLEAMKMENVITS
>MP0321_megahit_360733_3-617
TVAVYSKADKNSLHVKFADEAICIGEGPAVESYLNIPRIIAAGEITNADAIHPGYGFLAENAKFSKICKENGFTFIGPDSEIIDLMGDKVNARNTAKDAGVPIIPGSNTLSSVEEFLEIAEQIGYPVMLKAVAGGGGKGMRVIKNASEAEKGFNIIQNEAGMAFKNSEIYVEKFVENGRHIEVQILSDKFGNHLHLGERECSIQR
>MP0321_megahit_362084_3-935
KAEEEALKIGFPVIIKAAAGGGGRGMKVANSMENLSEAFSSARSEAKAAFGDDTVYLEKYLKNPRHIEVQVFADSHGNVVHLGERECSIQRRHQKLLEECPSPILSQSEREKIGKLSANAAKNLGYLGLGTIEYLYENNEFFFIEMNTRLQVEHPITEMVTGLDLVCEQIKIASGQKLSFKQNDIVFNGHAIEFRINAENPNNFLPSPGKIKTFHPPGGPGVRVDSIVYQGYQIPPYYDSLISKLIVFGSDRENCLSRSERALDEFIIEPIDTSIELHKKLLRNKDIINGAYSIKWLEEIFLPTLNKTYG*
>MP0321_megahit_363207_3-929
IANRGEIALRALRACRELGIKTVGVYSEGDRDLKHLRFVDESVCIGPPSPIESYLNIPSILSAAELTEVDAIYPGYGFLAENHEFAEQCNKSGFKFIGPSSETIKTMGDKITAKNFVEKFNIPTVPGYSKDLPDDESKLKKIVNEIGYPIILKATAGGGGRGMRVVTNENDLLDSLRITKQEALNAFGNDKVYIEKFIQKPRHIEVQIVGDGKGNAIHLGTRDCSLQRRHQKIIEEAPALDLDVYSLNILLDACVNLCKKISYEGAGTLEFLYENKEFYFIEMNTRIQVEHPVTEMITGFDIVKAQIKI
>MP0321_megahit_363369_3-752
IEKFIQKPRHIEVQIVGDGKGNAIHLGTRDCSLQRRHQKIIEEAPALDLDVDSLNILLDACVNLCKKISYEGAGTLEFLYEDKEFYFIEMNTRIQVEHPVTEMITGFDIVKAQIKIALGINYDLDQELITFKGHSIECRINAEDPETFEPCPGQITRMHTAGGFGIRYDSHIYGGYNVSPFYDSLLAKIITQANSRKTAIKRMLSALDEFYVEGIKTNHSLHEKILIDEIFLENKHTINYLEKEFLKKK*
>MP0321_megahit_365266_3-698
SHIEMMGDKIEAKKIMKKFGVPTVPGSEGEVKSESDALKASDEIGYPVLLKASAGGGGRGMKIVNSKKELKDALPIIKQEALSFFGNDSIYIEKFIDSPRHIEVQVICDTHGNFLHLHERDCSVQRRNQKVVEEALAPNVDEKKKQKLFKTCVDAMEKMGYLGLGTLEFLFDGKEFYFMEMNTRLQVEHPITEMLTRVDLVREQICVAHGDKIFTNQENIKPLGHSIECRIN
>MP0321_megahit_365777_431-598
MSKKVLIANRGEISLRAIRACKELGLKTVCIYSEGDKELKSLRFSDESVCVGPADP
>MP0321_megahit_366073_3-941
GPPESSKSYLNIPAIISACELTNAEAIHPGVGFLAENDHFAEQVVASGYTFIGPDPESIRIMGNKISAKEMALDAGLQCVPGSGRVSATNRETLLKAKEIGYPVMIKAAAGGGGRGISIVHEENDLIPKMRLTQQEALNSFGSDEIYLEKFLDSPRHIEVQVLADNFGNALHFYERDCSIQRKNQKIVEEAPALNIPEEKKQELFKLCTECCKKMKYKGAGTFEFLYKDEEFYFIEMNTRLQVEHTVSEMITNYDLVKLQIGIAAGEELKIKQKEISVRGHAIQCRINAEHPKTFIPSPGKITEWGKPGGIGV
>MP0321_megahit_366184_1444-1959
EFLYENNDFYFIEMNTRIQVEHTVTEMITGVDLVQAQLLLALENKYDFKQEDLKVNGHAMQCRINAEDPETFVPSPGRIERVHRPGGYHVRFESQIYSGYQVPANYDSLIAEVIVKDKDRDRVINKMRVALQELVVEGIKTNQNLHQRILEDKGFLNLDYYIKYLEEKIIK*
>MP0321_megahit_369490_3-158
MFEKILIANRGEIAIRIIRACNEMGIKTVAVYSKADKNSLHVKFADEAICIG
>MP0321_megahit_370843_396-953
MSKKILIANRGEIALRALRACRELGLKTVSVYSEIDKDLKHLKFSDETVCIGPAIPAESYLNVPSILSAAELTEVDAIYPGYGFLAENPDFAEQCDKSGFKFIGPNSDTIRKMGDKITAKAFVSKFNIPIVPGYSDDLPEDDEQLKTIVNNIGYPVIIKATAGGGGRGMRIVEAEDELLSTIDITM
>MP0321_megahit_372840_2-280
PGGPGIRVDTHGFSGYEMPEAFDSLLAKIICWAPDREKAIARLDSALEETILLGVDSLIPLHRAILIDADFMERKITTDYLETHADLLIGGG*
>MP0321_megahit_372946_3-812
DAIHPGYGFLSENASFARKVQSNKIIWIGPTPTVIKKMGDKLQAKEIAKKVNIPTLDTVEKVSLAKKIGFPLMIKAAAGGGGKGMRIVKDSASLKDAASAAKREALSGFGDDRIFFERYIEKSRHIEVQILGDDKNVVHLGERECSIQRRHQKIIEESPSTRLSEELRLNICEDAKRIAQAIKYTSAGTVEFLLDDKTGEYWFLEVNTRLQVEHPVTEEVTGVDIVQEQINIANKKSISFLNNDAADLGHSFGHSIEVRIYAENPENDFL
>MP0321_megahit_376182_2-184
MIKKILIANRGEIACRVIRTARKLNINTVAVYSDADKDSLFVKQADESYHIGGSQPAESYL
>MP0321_megahit_376374_413-592
MFKKILIANRGEIAVRIIRACKEWGISTVAVHSDVDRESMHVRMADESVCIGSHQPANSY
>MP0321_megahit_376772_1-720
EAGNAFGNNKIYIEKFIENPRHIEVQIVGDGKGNAIHLGTRDCSMQRRHQKIIEEAPALDIDSQNLQNILDSCVNLCKEINYEGVGTLEFLYENKNFYFIEMNTRIQVEHPVTEMITGFDIVKAQLRIALDLGITLNQDEISFNGHAIECRINAEDPETLQPSPGVISKMHTAGGFGIRYDSHIYGGYYVPPFYDSLLAKIITQANTRKSAIKRMISALDEFFVEGIKTNQPLHQDILND
>MP0321_megahit_379824_3-680
TIELMGDKINSKNFCVKQNIPTLSKTSKLSDAKKIGYPILVKASAGGGGKGMRVVNSPKELDDSVAAAKREAKSSFGDNRVFLEKFIEKSRHIEVQILGDNFGNVIHLGERECSIQRRHQKIIEESPSLRLTEDLRQNITSAAVELAKKLNYKSAGTVEFIFDENTNEFWFLEVNTRLQVEHPVTEMVTGIDLVKEQIKVASGKRLSFQQSDIVFKGHAIEARLYA
>MP0321_megahit_380891_969-2306
MFKKILIANRGEIALRILRACEELDIKTVAVYSSADKDLKHVKMADESICIGPAESAKSYLNVAAIISASELTGIDAIHPGVGFLSENDHFAQQVTSSGYKFIGPDSETIKVMGNKITAKEAVLSAGMQPVPGTGRINSEEEALKMADEIGYPVIIKAAAGGGGKGIQICEKKEEFLSKLSLTQIEALNSFGSDEVYIEKYLQTPRHVEIQVAADDHGNVVHFFERDCSIQRRNQKIIEEAPAFDIPQEKLDEIRKIAVNTCKKINYKGLGTFEFLYEDGNFYFIEMNTRLQVEHTITEMITGIDLVKLQIMIAAGQEIPLSQEDINCRGHAIECRINAEHHETFIPSPGKVTEFHPPGGFRIRTDSHLYSGYTVPQYYDALIAKICAHSSDRISAIRKMRVALEETYIEGINTNAPLHQRILIEPNFVEEKISINYLRDILNIK*
>MP0321_megahit_381698_3-392
GNTALKQSDVNPRGHAIECRINAEDPSKDFQPSPGLIGMCHQPSGFRTRVDGSIYQGYKVTPYYDSMICKLICHGRNRTEAIQRTLRSLDEFVIEGITTTIDLHKTLLKHEKFLNSDFNVTWLDKEKII*
>MP0321_megahit_381973_432-932
MKKILIANRGEIANRIIKSCKILGHKSVAVYSDADKNSKHVRLSDESYYIGPSKAQESYLSYNKILEIATKSNVDAIHPGFGFLSENDTFAQEVIDRGITWIGPKPKSIKSMGNKDIARELALNSNIPICPGINNVHKLSDEQLKTKCEAIGYPLLVKSSAGGGGIG
>MP0321_megahit_382239_488-1834
MSKKVLIANRGEISLRAIRACKELGLKTVCIYSEGDKELKSLRFSDESVCVGPSDPSKSYLDAPTILSAADVTGSDAIYPGYGFLAEDHSFAEQCNLSGFKFIGPSSQTIKKMGDKITAKSIVTKYGIDGVPGFNNELPDDDEEISQIANEIGYPLIVKATAGGGGRGMKIVRSSKELINSVQIAKQEALNGFGSDVVYFEKFIENPRHIEVQVVGDGKGNAIHLGTRDCSIQRRHQKLIEEAPAKDVNKEKLDGVLENCVNLCKNLNYEGVGTLEFLYENECFYFLEMNTRIQVEHPVTEMITGFDLVKAQLRIALDMPITLNQSDINFRGHAIECRINAEDSVNFIPNPGKITRMHIPGGFGIRYDSHIYNGYEVPPFYDSMLAKIICLAGSRKSAIKRMLSALDEFFIEGIQTTHQFHQKMLKDEKFINNQHTINYLENEFLKDA*
>MP0321_megahit_384441_1258-2160
[truncated: 4,402,372 more chars]
