# Supplementary material for: Picoplankton nitrogen guilds in the tropical and subtropical oceans: From the surface to the deep
Source: PLoS One. 2025 Nov 5;20(11):e0335222. doi: 10.1371/journal.pone.0335222 (PMC12588538; doi:10.1371/journal.pone.0335222)
Supplement: S1 File — (ZIP) [file pone.0335222.s001.zip › supplementary info/N_cycle/G_nirS_nitrite reductase d-cytocrome type/K15864_nirS.fasta]

>MP0311_megahit_80666_135-1112
MYLQSQLKIIMSVLFFLILNKVHSEYIFISNENSDSITVLDLKNKAFVKSIETGGRPRDMKIDREKNLLYVVVSEENHIAIIDLSELEIISYINTGDDPEIFDIDPSKKIIAVSNEDDNQLTIIDIGTKEVIKTIENVGVEPEGVNFSPDGKLVYVTSEGTNSVIIVDPWSQKIVNEILVGNRPRRGLFVNNGKEYWVSNELSGNISIIDTTKQEIIKNLAFDVKGIRQQNITPVDFAYAKEKGLVFVTLGSANHVAVVDEKTYEVKKNILTGLRVWGAAIDKFENELFVTNGNSDDISIIDINRLVSTKAIPVGKTPHTVRILD*
>MP0311_megahit_177894_262-600
MALILKFRNISIITLFIVSITSSQSWGDVMKQGMEIFNEKAGCAACHVLKHAGSKGNIGPNLDYSKDSQNVAYVKDMVQNGLGVMPAFGNDGILTPEEVDIVSKYVAKVAGK*
>MP0313_megahit_2091_2-697
QHSGVVTNDGELILLVSRDDQSLVLINTNNNIVEERIKVGNSPHDVALSYNDNYAYVSNVESQTISIIDVNTKLLVNEIQLNIEPHMLITTNNDEQLVITSETPNSVMELNISDQIVTNSIMFDSAPHDISFSTKYNIVLVALPNEDLVAVVDLNNFELTKKINVGKYPHSMNISPDGLYIYVSNTGDDSVSVIDLKQLTVVSTISVGEAPTDIVFYLPNSNSASSLNNNDE
>MP0313_megahit_7836_453-1052
AALAPAVEKLSQDPNALKVGSRLFLQNCAVCHGSNAKGAVGYPNLTDNEWLYGGEPEHILTTLHKGRVGGMPAWRDQIGEDGVRAASEYVLSLSPKKGSEANSPLDQTMVKQGEAIFTQNCALCHGPEGKGMISAGAPNLTDDIWLYGGERETVRDTLRYGRAGVMPEWETKLGNERIMLLAAYVYSLSDRSTPNTSNN*
>MP0313_megahit_36579_1-600
AFPDVFQGKVFIFDWARRWIKWADVVEGTFTNDTESDVRENPLDIELPAYRLTNIRDFDQLTSTAPISMELGPDGSLYVAEFDGFWDAGPNARVTRYRWLTGSDVTTESQPALTPEALGQHIYNTRCASCHQASGQGVSGMFPPLTGTDRVTGSKRPLIDLILNGLSSEIEVNGIVYNGTMPPWANSLGDSQIAAVLTHI
>MP0313_megahit_51038_1236-2645
MNHFRYFFDSWSLCTLGLTSYWKAPIGICLLLALLSPNITTADEATSEAEIREGKRTFSVHCAQCHGIGGAGGGHSRNGPSLTDAVTIYGGELEDIYRVISEGIPRAAMPQWKQRMPEARIRQLAAYVFSIKGTRKQNNLAKNANNKALPVNETDLADGLREGKRNYRIHCAQCHGLSGAGGVGPNLTDDINIHGRKFQDIVKLITNGVPDKLMPAWGEKFGSQTINQIAAYVRSINATQAGQDSSLPDVSRETLLESEDFKTKVEGGKRGFNSHCIECHGSGGKGGMGPNLTDEFTLHGQELEDIVRVITNGVPGLMPTWGQKMSEERVAQFAAYVFSIVGTRPTGKRPPKRVSRLLNNKYIQTNTNPDGKRTFVIYCEQCHGMGGLGGAGPNLTDEFTLHGDTLEDIVRIITNGIPKMQMPTWSQTMSAERIKQVAAYVLSLNGSRPTGKLPDSDRPKQLRGISPFR*
>MP0313_megahit_120996_1-882
MTDESKDIDEHSGVETTGHSWDGIKELNNPLPRWWLFVWYMSIAWAIVYMILMPAIPALPGLGTNTKGLRGHSDRVEVAKAVSELKTARDAQSIVLLDAGLEKIETDRTLQQFALAMGESAFGDNCATCHGAGGRGAIGYPALADDVWLWDGSLDGIEYTIRHGIRHDTDDGTRFSAMPAFGRDGLLKRSEVDDLAQYVLDLSGHSDDPEAVLRAAPIFQQQCATCHGADGTGDRTQGAPNLTDAEWLYGDREADIEATIYNARNSHMPAWDDRLDDATIKAIAVYVHSLGGGE
>MP0313_megahit_128082_3-1385
MRPPIPHAITSFVAATLLSVSVPVSAAENTRFERGSEVYNQQCAACHQAQGQGIPGSFPPQKNHTAQMYNATDGIGGRRYLGHVLQYGLTGPIKVDGTSYNGNMPAWGGALTNQQMADVLNYVLTAFGNEKRVAGEFQPYTPEEIEAIAGKDLSGKDVYQLRQTLLGQSPEQSRTKATPVRSAPELSLEKSIRDPLYVAVQNSGIVKVLPSKQAWPGVAGAHYNALSPDGSRLMVSGFKTGNVYVLNTASGEVMASVPIGEVAQGVKISPDGRYGLAVAPTQGDVAVIDMNTLELVRKIPVGKVPHNLVYSADGTLAYVTLQGEGALAVVDMRALEKQRQIPTPGLKTPHNIDISANGQRLWLRDFTGNVGVLDLASETMLKTFKVGSGHGGIDVVPGEQYVATGAISASVVTIIDSESLKIVKNVDVGVGPHGVRASRDGQFIYASVTADNHIAVIDTQS
>MP0313_megahit_132268_1-960
ELMSMFWTIWISVITLGLIIGCYFLLRWCLSNQTGVPEGESMGHEFDGIEELNNQLPRWWTIMFYMTIVWGFIYLALYPGLGSYEGIFGWKSSNQNIQSLEESMQARIDATENGEFVQYDRELDYAAEKFDPIFAAYAKVPVEELAKDPEANKVGQRLFLQNCSQCHGSDARGQNGGFPNLTDNDWLYGGSGAKIVETLTLGRQAAMPAWIDTLGEQGIEEVVNYVLSLSGRDVDPQLAEAGQARFAVCAACHGADGKGNQALGAPNLTDNIWLYGGSHRAVTETLTYGRNGVMPSFKKTLGEDKIHVVAAYVYSLSND*
>MP0313_megahit_175841_97-1044
MRLRLGLSLSLLLVAMPLAAQHAYISSQAANKITVLDIDTQKITATVEVTTGPVGVSLDNKRHELFVTHPEQGVVTMIDTRANKKLAEINTGGQPFAIAVDPSDKHQVFVSDWYRNAVVVINPETKLVVDLLSVGKNPAGLALDNATRRIFVANRNSDTLTVLDADTPRQYAEVKTGKAPYAVAVSPDSKQIFVTAIQDNTITVIDGESYEVVKTLKAGTAPYGVAVTPNNQWLFVANQGTNDVWVFDTETLEMVTKIKVGEMPETVAFSDDSQYAYVTNWFSNTLSVIDIKQQQVVQHLPMPDGPRSLGRFIGD*
>MP0313_megahit_182771_493-1512
MFGIKMNNLGKKLNEIFRQEGQPWMMVSFLTALFLAGLIPISESMAGEVWVANMKGANVQIIDTGSNKVVKTIATGAGAHNVTFSPDGKLAYIANLGTNSITIIDAMSKEILANIVTDTKAHDVAVSPDGKLAVACNVGASNITFIDVASKKAVHTMAAGKKAITAVFSPDGKTLYVVNAGDATISVVDVKTRKITDTWTGAKGAMAIKPTHDGKLFWVTAPADNKLLLMNPKNGTVEASIDVPGEPHGLVHSPDGKTVYVGQRKLNQIAMIDTASRKIVKTTPLGQRPDMVDISSDGKTVYVAIRDENKLAVVSAADLSLTTKIDTDGETHGVAYRDN*
>MP0313_megahit_213389_1504-2436
MSDDHKKEIDDVSGVETTGHEWDGLKELNNPLPRWWLWVWLASIVWGVIYFTLYPAWPVPGGHTKGALGYTQFNELKENQAEITERQSQYLKRFENASYKEIFEDPELYAFANAGGASAFKDNCATCHGAGGVGAKGYPNLNDDDWLWGGKLADIEQTLKYGIRAEHIDTRVSQMPAFGKDGLLSAKEISTVVDFVLALSDPKKDAFTLKGAEIFAKQCASCHGPQGKGDHEFGAPNLTDKIWLYGGDRHTLYETIFYARGGVMPNWEGRLDSNTIRQLAVYLHELGGGEEQLTMEGNNNDHGQDTEQDN*
>MP0313_megahit_221265_1348-2139
LSKDKKKIIICTSDDNRITVVDVESLEIDYYLPSGPDPELMVMDDNGKLIFVANEDDNMVTVVDYEKKEIVKEIPVGVEPEGMGLSPDGKTLVNTSETTNMAHFIDTQTLEIKANILVDARPRVAQYTKDGNFVWVSSEIGGTISIIDPKKFEIIKKIRFKIPGLSKESIQPVGVILDDKRQLAYVALGPANRVAIINMNTFEVEKYILTGQRVWNLIINSDGTRLYTTNGVSNDISVIDIEKRKVIKSIPVGRYPWGIVVKE*
>MP0313_megahit_231719_10792-11745
MKLKSILLTTLVLASTAAWAEPSHRAFVTNEKDNTVSVIDTKTNEVINTINIGERPRGIGLSPDQKQLYVAISEEGAIAVVNLDTLEVVKKLDAGDDPETFDVAPNGNIYISNEDDAQASVIDPKTGETIEVIPVGLEPEGVAVSPDGSLVLVTSESTNMVHVIDTAKHKVVKNILVAARPRGLAFNSDGSLAYSSSEVGNEVTIIDTKTLSIIKQAEIDLPNSKPMDIAVSPDDKTIYVTTGRGNSVAVLDAKTLEMQANIPVGKRVWGLGMTRDGSRLYTADGVSGTVSVVDTATNKNIKTINVGKFPWGVVVDD*
>MP0313_megahit_235620_2746-3660
MSDFISPGWSFFVAAATVFGLLACILLLLIASRRQPSAADNTTGHVWDEDLRELNNPLPLWWMGLFVLTVAFAGIYLALYPGLGSAAGKLGWTSLGEHAADVAQTRAAMAPVYAAFTGMTPEQLAKDPKAHAIGERLFANNCAQCHGADAKGSKGFPNLTDNDWLWGGSYDTIVETITKGREGNMPVMAPAVGSAEDVRNVAHYVMSLSGSPHNALYAQLGKPKFVVCAACHGPAGKGNQALGAPNLTDKIWLHGWGEEAIMAMVNNGKHNVMPAHGERLTPEQIRVLAAYVWGLSQPQVAAAP*
>MP0313_megahit_235951_17396-18310
MLSSFWSFWVQAIVIGSMIACGILIVYTSKGQKKEETDETTGHSYDGIEELDNPLPRWWVGMFWATIVFGFGYIGIYGLANFDGVGTVKVDGEDVTWTQTNQWKAEVQAFDEKIAPLYEGYLATPIAELAQNEEAMQTGGRLFKSYCAVCHGSNAMGAQGFPNLTDHDWLYGGEPAQIKQTIMYGRQAAMPAWEAALGEQGTKDMAQYVRSLSGLEHDADAAAKAKPQYDMLCVACHGADGKGNQLVGAPNLTDEIWLYGGSTKQIETTLRYGRAGRMPAQAEILGEEKVHVLSAYVYSLSMDK*
>MP0313_megahit_238495_3-833
MNLTQARTKIISTLLLASSVMATPLLASESGETGTNTLYLQQCAACHGPDRLGGMGPALLPENLGRLKKAEAEKVIREGRPATQMAGYKDILNDQQIAALTDFIYQPPSHELKWGEAEIRNSQEVSHAAGSLPDEPVFEADMMNLFLVVEIGDHHVTLLDGDKMEPIHRFPSRFALHGGPKYSPDGRYVYFGSRDGWITKYDIYNLKVVAEVRAGINMRNIAVSADGNYVLAANYLPHSMVLFDAANLEMLDFIPVENDAGESSRVSAVYTAPPRSS
>MP0313_megahit_247607_181-1155
MFNIKTFLIFFYITNFLISETLAGYIFISNEGSDNITVINLETYEIISNIDGGKRPRDMKVIADKNQLLVAASEDDRINIIDTKSYKIVGHIETGDDPEIFDISPDGKIIVVSNEDDNEATIIDSSTGKIIRVVEDVGIEPEGVTFSPDGTLVYITSEGTNTVIIIDPWKGEIINEILVGNRPRRGAFVKSGKEYWVTNELGGSVSVIDTSNYEVIDEIKFFIRGIRDSEITPVDFAISHNQEFAYITLGRSKHVAVVDINTHEVKDYILAGARVWGAAITKDDKILIVTNGNNDNISIIDTKKNAAIKSIAVGRTPHTVRIIE*
>MP0313_megahit_247660_5113-6003
MSTFWSIWVTVIVLGTVFGCWWLLWATRKGQTTDTETDRTVGHAFDGIEEYDNPLPKWWFYLFIATCVFALGYLALYPGLGNYKGLLGWTSTNQWEAEVAEADEKYGEIYAQYGNTAIPELAQDEDAMKIGQRLFANNCSVCHGTAARGQVGFPNLTDDDWLWGSEPDQILHSIAKGRNGNMTPKGTMPNMTNEQVDQVVNYVLSFSGRELDAEAAKAGEQVFAQACVACHGADGTGMAAMGAPNLTDNVWLYGSTYEWIKETVVNGRQNQMPAQEGRLTGDQIQILAAYVYSLSN*
>MP0313_megahit_249268_717-1721
MCGDQMNSPSGKSGIIQPRRQSWRVVSILTVLFFSWALPSTAGEVWVANMKGANVQIIDTSSNKVVQTIPTGAGAHNVTFSPDGKLAYIANLGTNSITIIDTMSKEKLADIVTDTKAHDVAVSPDGKLAVACNVGAGNITFIDVAAKKAVHTMATGKKAITAVFSPDGNTLYVVNAGAGNISVVDVKSKKITQTRQGAKGAMAIKPTKNWGQFWLTAPADNKLLLLNTRTGALEASIEVPGEPHGLVHSPDGKTVFVGQRKLGQIAMIDTASRKIVKTLSLGQRPDMIDISSDGKTVYVAIRDDNKLAVVSAADLSLITKVDTDGETHGLAYKD*
>MP0313_megahit_252804_859-1821
MNKNILIFIFFIMIQNFAFAETIYVSNEKDHNITVIDGNSLEVIKTVKVGHRPRGIILSKDKKKIIICTSDDNRITVLDAESLEIDYYLPSGPDPELMVMDDNGKLIFVANEDDNMVTVVDYEKREIVKEIPVGVEPEGMALSPDGKTLVNTSETTNMAHFIDTQTLEIKANILVDARPRVAQFTKDGNFVWVSSEIGGTISIIDPKKFEIIKKIEFKIPGLSKESIQPVGIRLDNKRQLAYVALGPANRVAIINMKTFEVEKYILTGQRVWNLIINSNGTRLYTTNGVSNDISVIDIEKRKVIKSIPVGRYPWGVVVKE*
>MP0313_megahit_256330_272-1201
MNNLWGDSLSSFWSAWIIVITLGTIALSVWILLANRRTDKTPDADGNIETTGHAADGIEEYDNPLPQWWFKLFILTVVFALGYLVLYPGLGNYAGILGWSQESQWEEEVADAEDRFTPIFAQYQEVPIPELARDGEAMQVAERIFLNNCAVCHGSNAQGGYGFPNLTDDDWLYGGEPENILTTLNNGRNGLMPSWQQLGENNIENLTQYVLSLSNLEHDEERAASGESTFLAACAACHTPSGTGNTALGAPNLTNDIWLYQAPGQSVADSIRQTLRNGRNGHMPAQAAYIGEERVHLVAAYVYSLRFND*
>MP0313_megahit_274012_12501-13484
MCFKNIQKAALRVAFFLTVVFTLSACADDKTEYALITNQLSSNVSVIDLNTQTVIKTIPVGEHPAGISVSPHHDMAFVTNPDGQTISVLDLKSLTETRQIKVGPGPVGVTASKSGTRVYVADWYENNIRIINPDSGELIDTIAVGKSPAGLVIDEENQRLYVSNRDDNTVSFIDLSNDQVTHTIEVGESPFGLAISPDGSRVYSVNVKSSNVTAIDTNTAKVVETIQVGDWPYCAVVGKDNKKLYVINQDEATISVVDTTSFDVSNTIDIEDTPEGIDISADGSQLYAVNWGDNTVSVIDTKTEKVINSIKTGKGPRSFGQFITTVE*
>MP0313_megahit_274768_1-459
LGSGITWEYEGRRVMATPHFRAGAISIIDMDTWEVIKTLKTEGPGFFMRSHENSRYAWADVFFGPNADKVHIIDKQTLEIVKTLQPEPGKVAAHVEFDRHGEKLLLSIWDDDGAIIVYDADTLEEEKRIPMKKPSGKYNVWNKINYEEGTSH*
>MP0313_megahit_288619_3-1052
VIGRDALINMIDLWMEEPQTVAKIKVGMEARSVETSKYKGWEDKLAIAGTYWPPQFVIMDGDTLEPKKIVSTRGMTVSTQEYHPEPRVAAIVASHAHPEFIVNVKETGKIMLVNYEDMENMNITSIDAAEYLHDGGWDASMRYFLTAANNSNKIAVVDAQDRNLEAIVDVGKIPHPGRGANFVDPEHGPVWATSHLGDQTIQMIGTDPEGHPDKAWKVVRTVDGQGGGSLFVKTHPKSKNLWVDTALNPAEAVSQSVAVFDINNFDAGYDVLPIADWAELGEGPKRVVQPEYNKAGDEVWFSVWNTQDKKSAIVVVDDKTRKLKKVIKGDYMVTPTGKFNTYNTQHDVY*
>MP0313_megahit_289372_1-966
EIELEQYQAVVFNTISKTATVIDNIEFNTLTNIEIDIEAGQYGAYFNENNNKLYLIHDGQSELLILNPQSLDIESRVRVGPNLQHAGIFDKTGEIFFLVSRDSNSLVMINTTTDRIISRIEVQEQPHHVALLKDSVAVTNTESQSISIVDIIRMDVKNNIKIDANPVMITSDGESKMFVGAVKPSKIFFIDNNEVKISIRLESDPHGIALTLDKKNLIVTLPDEDKVLVIDMKGAIIKELKTGSFPHNIDIDPNGKYGYISNSNGASVSIMDLTNFEIVATIETGNGSHNVQFYNIMNSNTQINTAKDGGKIISANFNCGG*
>MP0313_megahit_294453_439-1641
MKRLFAPIALTIAATLTAGCQSLSAPEPVELRGTGDLGLVIERATGSVLVVDHSEHEILGRVEGLGDLSHASVVYSRDARYGYVFGRDGGLTKVDLLTRTVTDRVIQSGNSIGGAISQDGRYVAVSNYEPGGVNIFDSETLDTVVEIPAFYTNAQGEQDQSKTVGLVDAPGNQFVFSLFEAGEIWTVDMHSNPPGVTRHEAGKEPYDALITPDGRFYIAGLFGEDGLSMMDLWEPEQGAQTILPDYGKGEQRLPVYKMPHLEGWAIADGYAFVPAVGRHEVLVADMEDWSMVQRIPVQGQPVFVMASPDNRQIWVSFAHPKNDVVQVIDSRTREIIRTLEPGKSVLHMEFTPRGEEVWVSSRDSDRVTIYNTRTLEEVATLPAQKPSGIFFTNRAHQLGL*
>MP0313_megahit_294453_2255-3547
MRVTDMMIKPLAFAVAITSMGVMTAQAAPKNGDDATMAYEGTPSAVDAGSARVVRTPGAPDLTDAEFEQAKEIYFQRCAGCHGVLRKGATGKPLTPDITQERGIDYLKAFISYGSPAGMPNWLTSGDFDEETVELMAKYIMHEPPQPPEFSLADMKNTWEVLVAPEDRPKKQMNDLDLENIFSVTLRDAGKIALIDGDSKEVVKIIETGYAVHISRMSASGRYVMVIGRDALINMIDLWMEEPQTVAKIKVGMEARSVETSKYKGWEDKYAIAGTYWPPQFVIMDGDTLEPKKIVSTRGMTVSNQEYHPEPRVAAIVASHAHPEFIVNVKETGKILLANYEDLDNMNITTIDAAEYLHDGGWDASMRYFLTAANNSNKIAVVDAQDRNLEALVDVGKIPHPGRGANFVDPEHGPVWATSHLGDQTIQMIGT
>MP0313_megahit_298097_4916-5950
MTSFWSIWVIVLTLACLIIIFSLLVWNLKNYAGVKEGEDCGHEYDGITELNNPLPKWWTYMFFATFIWSVYYLAAYPGLGNWEGLGKWTSSNQGITSLAESKEATAKAKEEGRYVKLDKEYEAAQERFGPIFNKLAQVPVLDLVNSKFEGDAAQQVALENGEKHEQTDGQLALEIGQRLFSQNCAQCHGSDARGATGFPNLTDKDWLYGGSPDKIKETLLYGRVAAMPSWSAALGEQGVKEMTAHVLSLSGRTVNQKDAAAGAAKFAMCAACHGADGKGSVAHNLPFGAPNLTDNIWLYGGSQRAVEETLNHGRAGVMPAWKDILGEDKIHLLTAYVYSLSQDK*
>MP0313_megahit_299861_2-502
DPEHGPVWATSHLGDQTIQMIGTDPEGHPDKAWKVVRTVDGQGGGSLFVKTHPKSTNLWVDTALNPAEAVSQSIAVFDINNFDAGYEVLPIAEWADLGEGPKRVVQPEYNKAGDEVWFSVWNTSDKNSAIVVVDDKTRELKKVIKGDYMVTPTGKFNTYNTQHDVY*
>MP0313_megahit_303041_59-997
MSMFWTIWISVITLGLIIGCYFLLRWTLANKTGVPEGESMGHKFDGIEELNNQLPRWWTIMFYMTIVWGFLYLALYPGLGAFEGILGWKSSNQNIQSLEESAQARIDAKEQGYLVEYDRELDFAAEKFDPIFEAYAQVPVEELAKDPEANKVGQRLFLQNCSQCHGSDARGQNGGFPNLTDNDWLYGGSGAKIVETLTLGRKAAMPAWLDAMGEDGIEEVVNYVLSLSGRDVDPQLAEAGKARFAVCAACHGMDGKGNQALGAPNLTDNIWLYGGSHRAVTETLTYGRNGVMPSFKKTLGDDKIHVVAAYVYS
>MP0313_megahit_311116_23-976
MSMFWTIWISVITLGLIIGCYFLLRWTLANKTGVPEGESMGHKFDGIEELNNQLPRWWTIMFYMTIVWGFLYLALYPGLGAYEGILGWKSSNQNIQSLEESVQARIDAKEQGYLVEYDRELDFAAEKFDPIFEAYAQVPVEELAKDPEANKVGQRLFLQNCSQCHGSDARGQNGGFPNLTDNDWLYGGSGAKIVETLTLGRQAAMPAWLDAMGEDGIEEVVNYVLSLSGRDVDPQLAEAGKARFAACAACHGMDGKGNQALGAPNLTDNIWLYGGSHRAVTETLTYGRNGVMPSFKKTLGDDKIHVVAAYVYSLSND*
>MP0315_megahit_63095_2-802
LHVIPVHKSNVYVIDKTNFDIKYIIPAGSNLQHSGVVTNDGELILLVSRDDQSLVLINTNKNIVEERIKVGNSPHDVALSYNDNYAYVSNVESQTISIIDVNTKLLVNEIQLNIEPHMLITTNNDEQLVITSETPNSVMELNISDQIVTNSIMFDSAPHDISFSTKYNIVLVALPNEDLVAVVNLNNFELTKKINVGKYPHSMNISPDGLYIYVSNTGDDSVSVIDLKQLTVVSTISVGEAPTDIVFYLPNSNSASSLNNNDELDDD
>MP0315_megahit_90115_13245-14129
MSETGNKNTVKIQEGDPNTTGHEWDGIMEFDNPMPRWWLWVFYATIVWGIGYSIAYPAWPLVSEATSGMLGWSSRAKVEAEIAAVETANAPINAQLEALELAAIPGHPELEDYAVSAGAAVFKTWCAQCHGSGAAGAKGYPNLLDDDWLWGGTMEDIHTTVSYGIRNEESDDARFSAMPAFGRDGLLEKEQVSQVVNYVMSLSDTPQDASQVAAGAAVFEANCASCHGEDASGDIYQGAPNLKDAIWLYGGDYETIYETVWNSRYGVMPNWDTRLSEAEIRAVSAYVHQLGGGE*
>MP0315_megahit_100979_60-710
MQARIDATENGEFVQYDRELDYAAEKFDPIFAAYAKVPVEELAKDPEANKVGQRLFLQNCSQCHGSDARGQNGGFPNLTDNDWLYGGSGAKIVETLTLGRQAAMPAWIDTLGEQGIEEVVNYVLSLSGRDVDPQLAEAGQARFAVCAACHGADGKGNQALGAPNLTDNIWLYGGSHRAVTETLTYGRNGVMPSFKKTLGEDKIHVVAAYVYSLSND*
>MP0315_megahit_104167_13249-14196
MKLRLGLSLSLLLVAMPLAAQHAYISSQAASKVTVVDIDKQEIMTAVDVATGPVGVSLDNQRHQLFVTHPEMGVVTMIDTQTNKKLGEIRTGGQPFAVAVDPSGKHQVFVSDWERNAVVVINPETKLVVDILSVGKNPAGLAIDSEARRIYVANRNSDTLTVLDADTPRQYAEVKTGKAPYAVTVSPDGGRIYVTAIQDNTVTVINGDDYKVIKTLEAGTAPYGIAVTPDNQWLYVANQGTNDVWVFDTKRLERVAKIDVGEMPESVSFTEDSQYAYVTNWFSNSLSVIDTKSQKVIKQIAMPDGPRSLGHFIGN*
>MP0315_megahit_104798_1348-2238
MSTFWSIWVTVIVLGTVFGCWWLLWATRKGQTTDTETDRTVGHAFDGIEEYDNPLPKWWFYLFIATCVFALGYLALYPGLGNYKGLLGWTSTNQWEAEVAEADEKYGEIYAQYGNTAIPELAQDEDAMKIGQRLFANNCSVCHGTAARGQVGFPNLTDDDWLWGSEPDQILHSIAKGRNGNMTPKGTMPNMTNEQVDQVVNYVLSFSGRELDAEAAKAGEQVFAQACVACHGADGTGMAAMGAPNLTDNVWLYGSTYEWIKETVVNGRQNQMPAQEGRLTGDQIQILAAYVYSLSN*
>MP0315_megahit_143218_2741-3655
MLSSFWSFWVQAIVIGSMIACGILIVYTSKGQKKEETDETTGHSYDGIEELDNPLPRWWVGMFWATIVFGFGYIGIYGLANFDGVGTVKVDGEDVTWTQTNQWKAEVQAFDEKIAPLYEGYLATPIAELAQNEEAMQTGGRLFKSYCAVCHGSNAMGAQGFPNLTDHDWLYGGEPAQIKQTIMYGRQAAMPAWEAALGEQGTKDMAQYVRSLSGLEHDADAAAKAKPQYDMLCVACHGADGKGNQLVGAPNLTDEIWLYGGSTKQIETTLRYGRAGRMPAQAEILGEEKVHVLSAYVYSLSMDK*
>MP0315_megahit_150781_440-1090
WTVDMHSNPPGVTRHEAGKEPYDALITPDGRFYIAGLFGEDGLSMMDLWEPEQGAQTILPDYGKGEQRLPVYKMPHLEGWAIADGYAFVPAVGRHEVLVADMEDWSMVQRIPVQGQPVFVMASPDNRQIWVSFAHPKNDVVQVIDSRTREIIRTLEPGKSVLHMEFTPRGEEVWVSSRDSDRVTIYNTRTLEEVATLPAQKPSGIFFTNRAHQLGL*
>MP0315_megahit_153283_2-601
KRKFRVHCAQCHGISGTGGVGPNLADHETIHGDSFRDIVAIITDGAPKKLMPAWGEKFGSQTVNQLAAYVHSIKATQVAQRSSLPDISRETLLESEDFKNKVEAGKRGFNSHCIECHGSGGKGGMAPNLTDEFTLHGGELKDITRVITNGVPGLMPTWGQKMSEERVAQFAAYIFSIKGTRPTGERPPKRVSRLLNRKYI
>MP0315_megahit_156807_1-1185
GPIKVDGTSYNGNMPAWGGALTSQQMADVLNYVLTAFGNEKRIAGEFQPYTPEDIEAIAGKDLSGKDVYQLRQTLLGQSPEQSRTKATPVRSAPELSLEKSIRDPLYVAVQNSGIVKVLPSKQAWPGVAGAHYDALSPDGSRLMVSGFKTGNVYVLNTASGEVMASVPIGEVAQGVKISPDGRYGLAVAPTQGDVAVIDMNTLELVRKIPVGKVPHNLVYSADGTLAYVTLQGEGALAVVDMRALEKQRQIPTPGLKTPHNIDISANGQRLWLRDFTGNVGVLDLASETMLKTFEVGSGHGGIDVVPGEQYVATGAISASVVTIIDSESLKIVKNVDVGVGPHGVRASRDGQFIYASVTADNHIAVIDTQSLEVVRREPVGGQFPFWLAVPGNP*
>MP0315_megahit_158428_3685-4707
MIDLWMEEPQTVAKIKVGMEARSVETSKYKGWEDKLAIAGTYWPPQFVIMDGDTLEPKKIVSTRGMTVSTQEYHPEPRVAAIVASHAHPEFIVNVKETGKIMLVNYEDMENMNITSIDAAEYLHDGGWDASMRYFLTAANNSNKIAVVDAQDRNLEAIVDVGKIPHPGRGANFVDPEHGPVWATSHLGDQTIQMIGTDPEGHPDKAWKVVRTVDGQGGGSLFVKTHPKSKNLWVDTALNPAEAVSQSVAVFDINNFDAGYDVLPIADWAELGEGPKRVVQPEYNKAGDEVWFSVWNTQDKKSAIVVVDDKTRKLKKVIKGDYMVTPTGKFNTYNTQHDVY*
>MP0315_megahit_186972_1972-2904
MSDDHKKEIDDVSGVETTGHEWDGLKELNNPLPRWWLWVWLASIVWGVIYFTLYPAWPVPGGHTKGALGYTQFNELKENQAEITERQSQYLKRFENASYKEIFEDPELYAFANAGGASAFKDNCATCHGAGGVGAKGYPNLNDDDWLWGGKLADIEQTLKYGIRAEHIDTRVSQMPAFGKDGLLSAKEISTVVDFVLALSDPKKDAFTLKGAEIFAKQCASCHGPQGKGDHEFGAPNLTDKIWLYGGDRHTLYETIFYARGGVMPNWEGRLDSNTIRQLAVYLHELGGGEEQLTMEGNNNDHGQDTEQDN*
>MP0315_megahit_190915_3255-4229
MFNIKTFLIFFYITNFLISETLAGYIFISNEGSDNITVINLETYEIISNIYGGKRPRDMKVIADKNQLLVAASEDDRINIIDTKSYKIVGHIETGDDPEIFDISPDGKIIVVSNEDDNEATIIDSSTGKIIRVVEDVGIEPEGVTFSPDGTLVYITSEGTNTVIIIDPWKGEIINEILVGNRPRRGAFVKSGKEYWVTNELGGSVSVIDTSNYEVIDEIKFFIRGIRDSEITPVDFAISHNQEFAYITLGRSKHVAVVDINTHEVKDYILAGARVWGAAITKDDKILIVTNGNNDNISIIDTKKNAAIKSIAVGRTPHTVRIIE*
>MP0315_megahit_192446_2-1249
MRVTDMMIKPLAFAVAITSMGVMTAQAAPKNGDDATMAYEGTPSAVDAGSARVVRTPGAPDLTDAEFEQAKEIYFQRCAGCHGVLRKGATGKPLTPDITQERGIDYLKAFISYGSPAGMPNWLTSGDFDEETVELMAKYIMHEPPQPPEFSLADMKNTWEVIVAPEDRPKKQMNDLDLENIFSVTLRDAGKIALIDGDSKEVVKIIETGYAVHISRMSASGRYVMVIGRDALINMIDLWMEEPQTVAKIKVGMEARSVETSKYKGWEDKYAIAGTYWPPQFVIMDGDTLEPKKIVSTRGMTVSNQEYHPEPRVAAIVASHAHPEFIVNVKETGKILLANYEDLDNMNITTIDAAEYLHDGGWDASMRYFLTAANNSNKIAVVDAQDRNLEALVDVGKIPHPGRGANFVDPEHGPVW
>MP0315_megahit_192446_1863-2312
MKRLFAPIALTIAATLTAGCQSLSAPEPVELRGTGDLGLIIERATGSVLVVDHSEHEILGRVEGLGDLSHASVVYSRDARYGYVFGRDGGLTKVDLLTRTVTDRVIQSGNSIGGAISQDGRYVAVSNYEPGGVNIFDSETLDTVVEIPAF
>MP0315_megahit_195315_1763-2716
MKLKNILLATLIMASTTVWAEPSHRVFVTNEKDNTVSVIDTKTNEVINTINIGERPRGIGLSPDQKQLYVAISEEGAIAVVDLDTLKVVKKLEAGDDPETFDVAPNGNIYISNEDDAQASVIDPKTGKIIEVIPVGLEPEGVAVSPDGSLALVTSESTNMVHVIDTAKHKVVKNILVAARPRGLAFNSDGSLAYSTSEVGNEVTIIDTKSLSIIKQASIDLPNSKPMDIAVSPDDKTIYVTTGRGNSVAVLDAKTLEMKANVPVGKRVWGLGMTRDGSRLYTADGVSSTVSVVDTATNKTIKTIEVGKFPWGVVVDD*
>MP0315_megahit_202901_2-547
MNLTQARTKIISTLLLASSVMATPLLASESGETGTNTLYLQQCAACHGPDRLGGMGPALLPENLGRLKKAEAEKVIREGRPATQMAGYKDILNDQQIAALTDFIYQPPSHELKWGEAEIRNSQEVSHAAGSLPDEPVFEADMMNLFLVVEIGDHHVTLLDGDKMEPIHRFPSRFALHGGPKY
>MP0315_megahit_209756_900-1862
MNKNILIFIFFIMIQNFAFAETIYVSNEKDHNITVIDGNSLEVIKTVKVGHRPRGIILSKDKKKIIICTSDDNRITVLDAESLEIDYYLPSGPDPELIVMDDNGKLIFVANEDDNMVTVVDYEKREIVKEIPVGVEPEGMALSPDGKTLVNTSETTNMAHFIDTQTLEIKANILVDARPRVAQFTKDGNFVWVSSEIGGTISIIDPKKFEIIKKIEFKIPGLSKESIQPVGIRLDNKRQLAYVALGPANRVAIINMKTFEVEKYILTGQRVWNLIINSNGTRLYTTNGVSNDISVIDIEKRKVIKSIPVGRYPWGVVVKE*
>MP0315_megahit_225380_2-796
ILSKDKKKIIICTSDDNRITVVDVESLEVDYYLPSGPDPELMVMDDNGKLIFVANEDDNMVTVVDYEKKEIVKEIPVGVEPEGMGLSPDGKTLVNTSETTNMAHFIDTQTLEIKANILVDARPRVAQYTKDGNFVWVSSEIGGTISIIDPKKFEIIKKIRFKIPGLSKESIQPVGVILDDKKQLAYVALGPANRVAIINMNTFEVEKYILTGQRVWNLIINSDGTRLYTTNGVSNDISVIDIEKRKVIKSIPVGSYPWGIVVKE*
>MP0315_megahit_228955_809-1951
MKKLSKTGNKNFLIRATLLTGLVIGFLIGGTFIYHSISNESNTYEAVIFNTISGTVTIVDPINFNIVTEIPLEISSGQYGAHFNSKLNKLYLIHHGQSEILVLNPQTLEIKYKIPIGENIQHAGIFDEKEEVFFVVSRDTNSLILLNTTSDRIISEIRVQEAPHHVARYDDIAIVTNTKSRTLSFIDINEEKVVKNIRLKSEPLMIVSGHNNKKIFIGTAEVDDKIRKIPARILVLDDILDRIFGRANFRFVEPGEIILESTPHGLAVTKDDKNLLVTIPEMNKLLIIDVKTLEIIKELETGKSPHNIDIDPEGKFAYVTNSGDATVSIIDIQKMEIVTVLETGNGPHNVQFFNIMGESGKSGPNTEARKVIGANFNCGG*
>MP0315_megahit_243561_22124-23110
MWFQNAQKATLLRVAFFLSFCFILTSCADDKPEYALITNQLSSNVSVIDLSTQTVIKTIPVGEHPAGISVSPYHDMAFVTNPDGQTISVLDLKSLTELRQIKVGPGPVGVTSSKDGKRVYVADWYENNIRIINPDSGELIDTIAVGKSPAGLVSDAKNQRLYVANRDDNSVSFINLNTDEVTHTIDVGKSPFGLAISPDGSRVYSVNVESSDVTAIDTKTAKVINTIPVGEWPYCAVVSKDNKKLYVINQDEATISVVDTTSFNITNTIEIEDTPEGIDISADGSQLYAVNWGNNTVSVIDTKTEKVINSIETGKGPRSFGQFITTVE*
>MP0315_megahit_243863_16258-17289
MISSYFICNNKRYFLFDRKEENLSRMFCSFFFLLLAVPSFADAATAYISNEKDNTISVVDLDKMEVTDTIKVGQRPRGIILSEDGKYLYICASDDHRIDALNLETLKVDFNLLSGPDPELLILHQDGRSLFIANEDDNLVTVTDTKERMIVEEIVVGVEPEGLGLSPDGKVLVNTSETTNMAHFIDTETLEVFENVLVDARPRVAVFNKDGTEVWVSAEVGGTVSIIDPKTFKIKSKINFKIPGVNQDSIQAVGIQLASDGKYAFVALGPSSRVAVIDQKTKKVLKYLLVGQRVWQLAFTPDEKRLISTNGVSNDISIIDIEKMKTIKSIKVGRFPWGVVIKK*
>MP0315_megahit_246279_1124-1891
MLDFIPVENDAGESSRVSAVYTAPPRSSFIAALKDIPEAWEITVENQKAKLRRMTTDTLLDDFFFDPGYQHLIGAARDGKHGVVIDLDTGKTTAELPLPGMPHLGSGITWEYEGRRVMATPHFRAGAISIIDMDTWEVIKTLKTEGPGFFMRSHENSRYAWADVFFGPNADKVHIIDKQTLEIVKTLQPEPGKVAAHVEFDRHGEKLLLSIWDDDGAIIVYDADTLEEEKRIPMKKPSGKYNVWNKINYEEGTSH*
>MP0315_megahit_248848_1949-2929
MRILTLILTTIFLSSISAEHSHAKGTGLIFVSNERDHSITVLDPNTYEPIASIDSGRRPRDMQWNEDKTKLYVAASDDDRIEIIDVATSKIVGYIHPDEDPEMFDITPDGKILIASNEDDNMVSFVDIEKDKIIAQIPTGVEPEGVTISPDGKHVYITAEVSEMVHIIDIENQKTLADVLVGSRPRRAFFTLDGQEYWVTNEVSGYVSVIDTKTYKEKQRISFKPPGLREGDITPVGININPDGKTAYVTLGHANRLALVDVATKKVRKYLVVGVRAWNVEFSSDGKNLFVVNSGSDDVTVINAEKEEVIKTFPVGRYPHTLRIDD*
>MP0315_megahit_269626_28-957
MNNLWGDSLSSFWSAWIIVITLGTIALSVWILLANRRTDKTPDADGNIETTGHAADGIEEYDNPLPQWWFKLFILTVVFALGYLVLYPGLGNYAGILGWSQESQWEEEVADAEDRFTPIFAQYQEVPIPELARDGEAMQVAERIFLNNCAVCHGSNAQGGYGFPNLTDDDWLYGGEPENILTTLNNGRNGLMPSWQQLGENNIENLTQYVLSLSNLEHDEERAASGESTFLAACAACHTPSGTGNTALGAPNLTNDIWLYQAPGQSVADSIRQTLRNGRNGHMPAQAAYIGEERVHLVAAYVYSLRFND*
>MP0315_megahit_273961_23-988
SLELMSMFWTIWISVITLGLIIGCYFLLRWTLANKTGVPEGESMGHKFDGIEELNNQLPRWWTIMFYMTIVWGFLYLALYPGLGAYEGILGWKSSNQNIQSLEESVQARIDAKEQGYLVEYDRELDFAAEKFDPIFEAYAQVPVEELAKDPEANKVGQRLFLQNCSQCHGSDARGQNGGFPNLTDNDWLYGGSGAKIVETLTLGRQAAMPAWLDAMGEDGIEEVVNYVLSLSGRDVDPQLAEAGKARFAACAACHGMDGKGNQALGAPNLTDNIWLYGGSHRAVTETLTYGRNGVMPSFKKTLGDDKIHVVAAYVYSLSND*
>MP0315_megahit_281457_8897-9931
MTSFWSIWVIVLTLACLIIIFSLLVWNLKNYAGVKEGEDCGHEYDGITELNNPLPKWWTYMFFATFIWSVYYLAAYPGLGNWEGLGKWTSSNQGITSLAESKEATAKAKEEGRYVKLDKEYEAAQERFGPIFNKLAQVPVLDLVNSKFEGDAAQQVALENGEKHEQTDGQLALEIGQRLFSQNCAQCHGSDARGATGFPNLTDKDWLYGGSPDKIKETLLYGRVAAMPSWSAALGEQGVKEMTAHVLSLSGRTVNQKDAAAGAAKFAMCAACHGADGKGSVAHNLPFGAPNLTDNIWLYGGSQRAVEETLNHGRAGVMPAWKDILGEDKIHLLTAYVYSLSQDK*
>MP0315_megahit_320348_1-714
LALYPGLGAFEGILGWKSSNQNIQSLEESAQARIDAKEQGYLVEYDRELDFAAEKFDPIFEAYAQVPVEELAKDPEANKVGQRLFLQNCSQCHGSDARGQNGGFPNLTDNDWLYGGSGAKIVETLTLGRKAAMPAWLDAMGEDGIEEVVNYVLSLSGRDVDPQLAEAGKARFAACAACHGMDGKGNQALGAPNLTDNIWLYGGSHRAVTETLTYGRNGVMPSFKKTLGDDKIHVVAAY
>MP0317_megahit_35772_36-926
MSTFWSIWVTVIVLGTVFGCWWLLWATRKGQTTDTETDRTVGHAFDGIEEYDNPLPKWWFYLFIATCVFALGYLALYPGLGNYKGLLGWTSTNQWEAEVAEADEKYGEIYAQYGNTAIPELAQDEDAMKIGQRLFANNCSVCHGTAARGQVGFPNLTDDDWLWGSEPDQILHSIAKGRNGNMTPKGTMPNMTNEQVDQVVNYVLSFSGRELDAEAAKAGEQVFAQACVACHGADGTGMAAMGAPNLTDNVWLYGSTYEWIKETVVNGRQNQMPAQEGRLTGDQIQILAAYVYSLSN*
>MP0317_megahit_42087_1-720
IPTGAGAHNVTFSPDGKLAYIANLGTNSITIIDTMSKEKLADIVTDTKAHDVAVSPDGKLAVACNVGAGNITFIDVAAKKAVHTMATGKKAITAVFSPDGNTLYVVNAGAGNISVVDVKSKKITQTRQGAKGAMAIKPTKNWGQFWLTAPADNKLLLLNARTGALEASIEVPGEPHGLVHSPDGKTVFVGQRKLGQIAMIDTASRKIVKTLSLGQRPDMIDISSDGKTVYVAIRDDNKLA
>MP0317_megahit_45934_1-714
DGDKMEPIHRFPSRFALHGGPKYSPDGRYVYFGSRDGWITKYDIYNLKVVAEVRAGINMRNIAVSADGNYVLAANYLPHSMVLFDAANLEMLDFIPVENDAGESSRVSAVYTAPPRSSFIAALKDIPEAWEITVENQKAKLRRMTTDTLLDDFFFDPGYQHLIGAARDGKHGVVIDLDTGKTTAELPLPGMPHLGSGITWEYEGRRVMATPHFRAGAISIIDMDTWEVIKTLKTEGPG
>MP0317_megahit_59905_3922-4953
MISSYFICNNKRYFLFDRKEENLSCMFCSFFFLLLAVPSFADAATAYISNEKDNTISVVDLDKMEVTDTIKVGQRPRGIILSEDGKYLYICASDDHRIDALNLETLKVDFNLLSGPDPELLILHQDGRSLFIANEDDNLVTVTDTKERMIVEEIVVGVEPEGLGLSPDGKVLVNTSETTNMAHFIDTETLEVFENVLVDARPRVAVFNKDGTEVWVSAEVGGTVSIIDPKTFKIKSKINFKIPGVNQDSIQAVGIQLASDGKYAFVALGPSSRVAVIDQKTKKVLKYLLVGQRVWQLAFTPDEKRLISTNGVSNDISIIDIEKMKTIKSIKVGRFPWGVVIKK*
>MP0317_megahit_65760_1-609
ANNSNKIAVVDAQDRNLEALVDVGKIPHPGRGANFVDPEHGPVWATSHLGDQTIQMIGTDPEGHPDKAWKVVRTVDGQGGGSLFVKTHPKSKNLWVDTALNPAEAVSQSVAVFDINNFDAGYDVLPIADWAELGEGPKRVVQPEYNKAGDEVWFSVWNTQDKKSAIVVVDDKTRKLKKVIKGDYMVTPTGKFNTYNTQHDVY*
>MP0317_megahit_91044_665-2539
MHLQSFLLFAGFALALMMAGEVEANDPEFSYTTGGKVRAVAISANGEYIAAGSDDDKVYLFDIDSSTPLWDYATGDDVRSIAISSNGEYIAAGSNDYKVYLFDKDSSTPLQSYSTGHDVVSVAISADGKYIAAGSVDNKVYLFDKDSSTPLWSYNTGNWVWSVTISMDGEYIGAGSHRNVYLFDKDSSTPLWEYTTGSEVDSIAVSADGEYIVAGSADAKIRLFDKNNSAPLWSYETGGAVRSVAISADGKYISAGSSDEKVYLFDKDNSTPLWNYNTGTVYSVATSVDGEYIVAGCGWPSEVYLFDKDSNTPLWSYETSGAVRSVTISADGERIAGGSEDNNVYMFDKNMPPTAHIYYITPSSPKFDEQIYFSGSGSDSDGEVTAYEWKSSIDGGLSEEGNFSITGLDAGTHTISFRVQDNNGAWSEWDTAVLIVDSNMQPIARIDSITPSPTRFLNENVTFSGIGLDSDGTIVGYEWKSSRDGFLSNDQNFTTTGFSIGNHTISFRVQDNNGAWSGWDITELISLPNAPPVGTIDSIEPSQAARGSTVFFDGTSSDDNGTVAAYLWESSIDGVLSTEEDFSISTLTLGYHIITFLVQDNNGVWSDSRDENRSGPGVSLWIYAV
>MP0317_megahit_91517_444-1358
MLSSFWSFWVQAIVIGSMIACGILIVYTSKGQKKEETDETTGHSYDGIEELDNPLPRWWVGMFWATIVFGFGYIGIYGLANFDGVGTVKVDGEDVTWTQTNQWKAEVQAFDEKIAPLYEGYLATPIAELAQNEEAMQTGGRLFKSYCAVCHGSNAMGAQGFPNLTDHDWLYGGEPAQIKQTIMYGRQAAMPAWEAALGEQGTKDMAQYVRSLSGLEHDADAAAKAKPQYDMLCVACHGADGKGNQLVGAPNLTDEIWLYGGSTKQIETTLRYGRAGRMPAQAEILGEEKVHVLSAYVYSLSMDK*
>MP0317_megahit_101017_90-824
GLGNWEGLGKWTSSNQGITSLAESKEATEQALANGENVQLDQEFIAADERFGPIFESFAKQDIETLVKDEKALEIGQRLFSQNCAQCHGSDARGGQGFPNLTDNDWLYGGTPDKIKETLLYGRVAAMPPWGDALGEQGIKEMTAHVLSLSGRTVNQKDAAAGAAKFAMCAACHGADGKGSVAHNLPFGAPNLTDNIWLYGGSKRAVEETLTNGRAGVMPAWKDILGEDKVHLLTAYVYSLSQDK*
>MP0317_megahit_103062_1-960
ELMSMFWTIWISVITLGLIIGCYFLLRWCLSNQTGVPEGESMGHEFDGIEELNNQLPRWWTIMFYMTIVWGFIYLALYPGLGSYEGIFGWKSSNQNIQSLEESMQARIDATENGEFVQYDRELDYAAEKFDPIFAAYAKVPVEELAKDPEANKVGQRLFLQNCSQCHGSDARGQNGGFPNLTDNDWLYGGSGAKIVETLTLGRQAAMPAWIDTLGEQGIEEVVNYVLSLSGRDVDPQLAEAGQARFAVCAACHGADGKGNQALGAPNLTDNIWLYGGSHRAVTETLTYGRNGVMPSFKKTLGEDKIHVVAAYVYSLSND*
>MP0317_megahit_113699_3-956
MRFFWILLTVTLFLFNPFVANADGRIFVTNERSNTVSVINAKSLTIENTIEIGERPRGIGLSPDNTELYVAVSEENKIVVVDPNTLKILREFEAGSDPETFGVHPNGNIYISNEDAAKATVFDPKTGKQIAEIKVGLEPEGVAISPDGKRVIVTSESTNMLHVIKTPENIIENNILVGSRPRSAVFTKSGNIAYATAEISGEVVKVDIVKAKIIQTGSTGDNKSKPKDVIISKDEKTIYVAGGRANKVIVMDANTLEIIKEIPVGKRVWGLAMSGNGEYIFTTNGVSGTVSVIDTGKNEVIKTIKVGEFPWGVVVKDN
>MP0317_megahit_169961_593-1573
MRILTLILTTIFLSNISAEHSHAKGTGLIFVSNERDHSITVLDPNTYEPIASIDSGRRPRDMQWNEDKTKLYVAASDDDRIEIIDVATSKIIGYVHPDEDPEMFDITPDGKILIASNEDDNMVSFVDIEKDKIIAQIPTGVEPEGVTISPDGKHVYITAEVSEMVHIIDIENQKTLADVLVGSRPRRAFFTLDGQEYWVTNEVSGYVSVIDTKTYKEKQRISFKPPGLREGDITPVGININPNGKTAYVTLGHANRLALVDVATKKVRKYLVVGVRAWNVEFSSDGKNLFVVNSGSDDVTVINAEKEEVIKTFPVGRYPHTLRIDD*
>MP0317_megahit_227119_2-910
GLLSVKESFAGEAWVANMKGANVQIIDTGSNQVFKTIDTGAGAHNVTFSPDGKLAYIANLGTNSITIIDAVTKKKLADVLADTKAHDVAVSPDGKTAVSCNVGAGNITFIDVASKKATHTMPTGVKAITAIFSPDGNDLYVVNAGDATISVIDVNTQKITKTFPGAKGAMAIKPNSDWSLLWVTAPADNKLLLMNPQTGSIEASIDVPGEPHGLVHSPDGKTVYVGQRGLNQISMIDTASLKIVKSTPIGERPDMMAISSDGKTVFVAIRDENKLGIVSTADLSLITKVDTGGETHGVAYRDG
>MP0317_megahit_233764_503-1531
MLNEKNKPINPVEGISGNSSCRKQKLSSLFTVFVFTAIFLSGLLSSKESFAGEAWVANMKGANVQIIDTGSNKVVKTIPTGAGAHNVTFSPDGKLAYIANLGTNSITIIDAVTKKKLADVLADTKAHDVAVSPDGKTAVSCNVGAGNITFIDVASKKATHTMATGKKAITAVFSPDGKTLYVVNAGDANISVIDMNTHKITKTFPGAKGAMAIKPNEDWSQLWVTDPTDNKLLLMNPQTGSVEASIDVPGEPHGLVHSPDGKKVYVGQRKLNQISMIDTASRKIVKTTPIGQRPDMMAISSDGKTIFVAIRDENKLAVVAASDLSLTTKVDTGGETHGVAYRD
>MP0317_megahit_234783_198-1229
MCRDKIQSINPIGKKLNNPCQQRQQSWTLFAVSIFAIFFFSAALPISESTAGEAWVANMKGANVQIIDTGSNKVVKTIPTGAGAHNVTFSPDGKLAYIANLGTNSITIIDAVSKEKLADVLTDTKAHDVAVSPDGKTAVSCNVGAGNITFIDVASKKATHTMPTGKKAITAVFSPDGKTLYVVNAGDGNISVIDVNTHKITKTFPGAKGAMAIKPNNNWSQLWVTDPTDNKLLLMNPKTGSVEASIDVPGEPHGLVHSPDGKTVYVGQRKLNQISMIDTASRKIVKTTPIGQRPDMMAISSDGKTVFVAIRDENKLAVVAASDLSLTTKVDTGGETHGVAYRD*
>MP0317_megahit_268155_1-735
PQWWFKLFILTVVFALGYLVLYPGLGNYAGILGWSQESQWEEEVADAEDRFTPIFAQYQEVPIPELARDGEAMQVAERIFLNNCAVCHGSNAQGGYGFPNLTDDDWLYGGEPENILTTLNNGRNGLMPSWQQLGENNIENLTQYVLSLSNLEHDEERAASGESTFLAACAACHTPSGTGNTALGAPNLTNDIWLYQAPGQSVADSIRQTLRNGRNGHMPAQAAYIGEERVHLVAAYVYSLRFND*
>MP0317_megahit_279638_6809-7843
MTSFWSIWVIVLTLACLIIIFSLLVWNLKNYAGVKEGEDCGHEYDGITELNNPLPKWWTYMFFATFIWSVYYLAAYPGLGNWEGLGKWTSSNQGITSLAESKEATAKAKEEGRYVKLDKEYEAAQERFGPIFNKLAQVPVLDLVNSKFEGDAAQQVALENGEKHEQTDGQLALEIGQRLFSQNCAQCHGSDARGATGFPNLTDKDWLYGGSPDKIKETLLYGRVAAMPSWSAALGEQGVKEMTAHVLSLSGRTVNQKDAAAGAAKFAMCAACHGADGKGSVAHNLPFGAPNLTDNIWLYGGSQRAVEETLNHGRAGVMPAWKDILGEDKIHLLTAYVYSLSQDK*
>MP0317_megahit_299221_55-996
MSMFWTIWISVITLGLIIGCYFLLRWTLANKTGVPEGESMGHKFDGIEELNNQLPRWWTIMFYMTIVWGFLYLALYPGLGAFEGILGWKSSNQNIQSLEESAQARIDAKEQGYLVEYDRELDFAAEKFDPIFEAYAQVPVEELAKDPEANKVGQRLFLQNCSQCHGSDARGQNGGFPNLTDNDWLYGGSGAKIVETLTLGRKAAMPAWLDAMGEDGIEEVVNYVLSLSGRDVDPQLAEAGKARFAACAACHGMDGKGNQALGAPNLTDNIWLYGGSHRAVTETLTYGRNGVMPSFKKTLGDDKIHVVAAYVYSL
>MP0319_megahit_26789_3-626
GQWEEEVAQAEDRFTPIFAQYQEVPIPELAEDPEAMQVAERIFQNNCAVCHGSNAQGGYGFPNLTDDDWLYGGEPDNIVQTLTNGRNGNMPSWQQLGQNNIENLTQYVLSLSDEEHDAERAASGESTFGAVCAACHGPSGTGNQALGAPNLTDNTWLYLAPGQEVGDSVRQTLRNGRNGHMPAQAAYIGEERVHLVAAYVYSLRLAD*
>MP0319_megahit_31466_375-1346
MNEPLTKLLPLIVPLALAAPVTAGEIWVTNEKDDTVSVIDTDTLEVIQTYPTGERPRGITFSKDFTRLYICASDSDSVQVMDPNTGEILRDLPSGEDPEQFVLHPDDIHLYIANEDDAITTVVNTQTGEVVAQIDVGVEPEGMAVSPDGKIAITTSETTNMAHWINTETNELFANTLVDSRPRHAEFAKQGTEMWVSSEIGGTLTVFDTATQTEKGKIEFEVQGVHPDRVQPVGFEFTPDYGTVFVALGPSNHIAAVNAETYEVEEYILVGRRVWHMEFNEDHSQLFTTNGVSGDVTVIDVASRKAVKTIKVGRFPWGAAFRP*
>MP0319_megahit_39918_2-535
EDGLSMMDLWEPEQGAQTILPDYGKGEQRLPVYKMPHLEGWAIADGYAFVPAVGRHEVLVADMEDWSMVQRIPVQGQPVFVMASPDNRQIWVSFAHPKNDVVQVIDSRTREIIRTLEPGKSVLHMEFTPRGEEVWVSSRDSDRVTIYNTRTLEEVATLPAQKPSGIFFTNRAHQLGL*
>MP0319_megahit_52284_2-511
AAIVASHAHPEFIVNVKETGKIMLVNYEDMENMNITSIDAAEYLHDGGWDASMRYFLTAANNSNKIAVVDAQDRNLEAIVDVGKIPHPGRGANFVDPEHGPVWATSHLGDQTIQMIGTDPEGHPDKAWKVVRTVDGQGGGSLFVKTHPKSTNLWVDTALNPAEAVSQSIA
>MP0319_megahit_153876_1-960
ELMSMFWTIWISVITLGLIIGCYFLLRWCLSNQTGVPEGESMGHEFDGIEELNNQLPRWWTIMFYMTIVWGFIYLALYPGLGSYEGIFGWKSSNQNIQSLEESMQARIDATENGEFVQYDRELDYAAEKFDPIFAAYAKVPVEELAKDPEANKVGQRLFLQNCSQCHGSDARGQNGGFPNLTDNDWLYGGSGAKIVETLTLGRQAAMPAWIDTLGEQGIEEVVNYVLSLSGRDVDPQLAEAGQARFAVCAACHGADGKGNQALGAPNLTDNIWLYGGSHRAVTETLTYGRNGVMPSFKKTLGEDKIHVVAAYVYSLSND*
>MP0319_megahit_225806_1-801
NQLPRWWTIMFYMTIVWGFLYLALYPGLGAYEGILGWKSSNQNIQSLEESVQARIDAKEQGYLVEYDRELDFAAEKFDPIFEAYAQVPVEELAKDPEANKVGQRLFLQNCSQCHGSDARGQNGGFPNLTDNDWLYGGSGAKIVETLTLGRQAAMPAWLDAMGEDGIEEVVNYVLSLSGRDVDPQLAEAGKARFAACAACHGMDGKGNQALGAPNLTDNIWLYGGSHRAVTETLTYGRNGVMPSFKKTLGDDKIHVVAAYVYSLSND*
>MP0319_megahit_240239_2250-3197
MRLRLGLSLSLLLVAMPLAAQHAYISSQAANKITVLDIDTQKITATVEVTTGPVGVSLDNKRHELFVTHPEQGVVTMIDTRANKKLAEINTGGQPFAIAVDPSDKHQVFVSDWYRNAVVVINPETKLVVDLLSVGKNPAGLALDNATRRIFVANRNSDTLTVLDADTPRQYAEVKTGKAPYAVAVSPDSKQIFVTAIQDNTITVIDGESYEVVKTLKAGTAPYGVAVTPNNQWLFVANQGTNDVWVFDTETLEMVTKIKVGEMPETVAFSDDSQYAYVTNWFSNTLSVIDIKQQQVVQHLPMPDGPRSLGRFIGD*
>MP0319_megahit_260364_4611-5645
MTSFWSIWVIVLTLACLIIIFSLLVWNLKNYAGVKEGEDCGHEYDGITELNNPLPKWWTYMFFATFIWSVYYLAAYPGLGNWEGLGKWTSSNQGITSLAESKEATAKAKEEGRYVKLDKEYEAAQERFGPIFNKLAQVPVLDLVNSKFEGDAAQQVALENGEKHEQTDGQLALEIGQRLFSQNCAQCHGSDARGATGFPNLTDKDWLYGGSPDKIKETLLYGRVAAMPSWSAALGEQGVKEMTAHVLSLSGRTVNQKDAAAGAAKFAMCAACHGADGKGSVAHNLPFGAPNLTDNIWLYGGSQRAVEETLNHGRAGVMPAWKDILGEDKIHLLTAYVYSLSQDK*
>MP0319_megahit_261541_524-1507
MCFKNIQKAALRVAFFLTVVFTLSACADDKTEYALITNQLSSNVSVIDLNTQTVIKTIPVGEHPAGISVSPHHDMAFVTNPDGQTISVLDLKSLTETRQIKVGPGPVGVTASKSGTRVYVADWYENNIRIINPDSGELIDTIAVGKSPAGLVIDEENQRLYVSNRDDNTVSFIDLSNDQVTHTIEVGESPFGLAISPDGSRVYSVNVKSSNVTAIDTNTAKVVETIQVGDWPYCAVVGKDNKKLYVINQDEATISVVDTTSFDVSNTIDIEDTPEGIDISADGSQLYAVNWGDNTVSVIDTKTEKVINSIKTGKGPRSFGQFITTVE*
>MP0319_megahit_319816_1-657
NYAGILGWSQESQWEEEVADAEDRFTPIFAQYQEVPIPELARDGEAMQVAERIFLNNCAVCHGSNAQGGYGFPNLTDDDWLYGGEPENILTTLNNGRNGLMPSWQQLGENNIENLTQYVLSLSNLEHDEERAASGESTFLAACAACHTPSGTGNTALGAPNLTNDIWLYQAPGQSVADSIRQTLRNGRNGHMPAQAAYIGEERVHLVAAYVYSLRFND*
>MP0321_megahit_13111_1-897
IWVTNEKDDTVSVIDTDTLEVIQTYPTGERPRGITFSKDFTRLYICASDSDSVQVMDPNTGEILRDLPSGEDPEQFVLHPDDIHLYIANEDDAITTVVNTQTGEVVAQIDVGVEPEGMAVSPDGKIAITTSETTNMAHWINTETNELFANTLVDSRPRHAEFAKQGTEMWVSSEIGGTLTVFDTATQTEKGKIEFEVQGVHPDRVQPVGFEFTPDYGTVFVALGPSNHIAAVNAETYEVEEYILVGRRVWHMEFNEDHSQLFTTNGVSGDVTVIDVASRKAVKTIKVGRFPWGAAFRP*
>MP0321_megahit_38335_250-1284
MTSFWSIWVIVLTLACLIIIFSLLVWNLKNYAGVKEGEDCGHEYDGITELNNPLPKWWTYMFFATFIWSVYYLAAYPGLGNWEGLGKWTSSNQGITSLAESKEATAKAKEEGRYVKLDKEYEAAQERFGPIFNKLAQVPVLDLVNSKFEGDAAQQVALENGEKHEQTDGQLALEIGQRLFSQNCAQCHGSDARGATGFPNLTDKDWLYGGSPDKIKETLLYGRVAAMPSWSAALGEQGVKEMTAHVLSLSGRTVNQKDAAAGAAKFAMCAACHGADGKGSVAHNLPFGAPNLTDNIWLYGGSQRAVEETLNHGRAGVMPAWKDILGEDKIHLLTAYVYSLSQDK*
>MP0321_megahit_226102_1158-2111
MSMFWTIWISVITLGLIIGCYFLLRWCLSNQTGVPEGESMGHEFDGIEELNNQLPRWWTIMFYMTIVWGFIYLALYPGLGSYEGIFGWKSSNQNIQSLEESMQARIDATENGEFVQYDRELDYAAEKFDPIFAAYAKVPVEELAKDPEANKVGQRLFLQNCSQCHGSDARGQNGGFPNLTDNDWLYGGSGAKIVETLTLGRQAAMPAWIDTLGEQGIEEVVNYVLSLSGRDVDPQLAEAGQARFAVCAACHGADGKGNQALGAPNLTDNIWLYGGSHRAVTETLTYGRNGVMPSFKKTLGEDKIHVVAAYVYSLSND*
>MP0528_megahit_190201_1-225
EKAGCAACHVLKHAGSKGNIGPNLDYSKDSQNVAYVKDMVQNGLGVMPAFGNDGILTPEEVDIVSKYVAKVAGK*
>MP0528_megahit_253792_1546-2580
MTSFWSIWVIVLTLACLIIIFSLLVWNLKNYAGVKEGEDCGHEYDGITELNNPLPKWWTYMFFATFIWSVYYLAAYPGLGNWEGLGKWTSSNQGITSLAESKEATAKAKEEGRYVKLDKEYEAAQERFGPIFNKLAQVPVLDLVNSKFEGDAAQQVALENGEKHEQTDGQLALEIGQRLFSQNCAQCHGSDARGATGFPNLTDKDWLYGGSPDKIKETLLYGRVAAMPSWSAALGEQGVKEMTAHVLSLSGRTVNQKDAAAGAAKFAMCAACHGADGKGSVAHNLPFGAPNLTDNIWLYGGSQRAVEETLNHGRAGVMPAWKDILGEDKIHLLTAYVYSLSQDK*
>MP0528_megahit_431438_1-585
AAEKFDPIFEAYAQVPVEELAKDPEANKVGQRLFLQNCSQCHGSDARGQNGGFPNLTDNDWLYGGSGAKIVETLTLGRKAAMPAWLDAMGEDGIEEVVNYVLSLSGRDVDPQLAEAGKARFAACAACHGMDGKGNQALGAPNLTDNIWLYGGSHRAVTETLTYGRNGVMPSFKKTLGDDKIHVVAAYVYSLSND*
>MP0528_megahit_432271_13026-13997
MNEPLTKLLPLIVPLALAAPVTAGEIWVTNEKDDTVSVIDTDTLEVIQTYPTGERPRGITFSKDFTRLYICASDSDSVQVMDPNTGEILRDLPSGEDPEQFVLHPDDIHLYIANEDDAITTVVNTQTGEVVAQIDVGVEPEGMAVSPDGKIAITTSETTNMAHWINTETNELFANTLVDSRPRHAEFAKQGTEMWVSSEIGGTLTVFDTATQTEKGKIEFEVQGVHPDRVQPVGFEFTPDYGTVFVALGPSNHIAAVNAETYEVEEYILVGRRVWHMEFNEDHSQLFTTNGVSGDVTVIDVASRKAVKTIKVGRFPWGAAFRP*
>MP0530_megahit_10376_2-703
VLINTNNNIVEERIKVGNSPHDVALSYNDNYAYVSNVESQTISIIDVNTKLLVNEIQLNIEPHMLITTNNDEQLVITSETPNSVMELNISDQIVTNSIMFDSAPHDISFSTKYNIVLVALPNEDLVAVVDLNNFELTKKINVGKYPHSMNISPDGLYIYVSNTGDDSVSVIDLKQLTVVSTISVGEAPTDIVFYLPNSNSASSLNNNDELDDDSETEFDASHYTCGAYIHVRD*
>MP0530_megahit_10946_2-580
SEAEIREGKRTFSVHCAQCHGIGGAGGGHSRNGPSLTDAVTIYGGELEDIYRVISEGIPRAAMPQWKQRMPEARIRQLAAYVFSIKGTRKQNNLAKNANNKALPVNETDLADGLREGKRNYRIHCAQCHGLSGAGGVGPNLTDDINIHGRKFQDIVKLITNGVPDKLMPAWGEKFGSQTINQIAAYVRSINAT
>MP0530_megahit_35403_1-411
MSKHLLAGVLAGFSLLGLAVAQAAVNAENADAALKGEASVIDPASAQVLHTPGAPDLSTAEFEKAKEIYFQRCAGCHGVLRKGATGKPLTPDITQERGQAYLEALITYGSPAGMPNWGTSNALTKDEITLMAKFIQH
>MP0530_megahit_71399_2-679
SSLPDVSRETLLESEDFKTKVEGGKRGFNSHCIECHGSGGKGGMGPNLTDEFTLHGQELEDIVRVITNGVPGLMPTWGQKMSEERVAQFAAYVFSIVGTRPTGKRPPKRVSRLLNNKYIQTNTNPDGKRTFVIYCEQCHGMGGLGGAGPNLTDEFTLHGDTLEDIVRIITNGIPKMQMPTWSQTMSAERIKQVAAYVLSLNGSRPTGKLPDSDRPKQLRGISPFR*
>MP0530_megahit_87240_3-623
VMEKSTGPLFEQYGQVAIEELVEYPEALAVGGRLFANNCAICHGSDARGAKGYPNLADDDWLYGGEPDQIVTSITKGRKAAMPPMAAAIGNTDEAVRDMALYVQSLSRPDLAKDSQKAAAIERAKPKFAMCAACHGQDAKGNIMMGAPNLTDTTWLYGPRVEDIEYTIRHGRSGHMPPHESLLSKERIHVIAAYVYSLSQGANSAE*
>MP0530_megahit_103437_567-1346
SVYYLAAYPGLGNWKGFLGWTSSNQGVKSLEESRLAAEHARAEGLNVQLDREVVHAQEVYGPIFEQYAKRDVLDLAYDDEAIKIGQRLFLQNCALCHGSDARGQQGFPNLTDNDWLYGGSPDKIKETLLYGRKAAMPAWFDALGEQGIKEMTAYVLSLSGRTVNDRDAEAGKAKFALCAACHGADGKGSVAHNLPFGAPNLTDNIWLYGGSADTVAETLTKGRNGVMPAWKNVLGEDKVHILTAYVYRLSNPDKPDAQQ*
>MP0530_megahit_128578_7704-8660
MKSWILPAMMMAASPAMADIAYVSNEKDDTLTLIDTDALEVLQTIDVGMRPRGIIFSHDYKYLYICASDSDAVQVLDVATNKIIHNLPSGEDPEQFALHPNNHHLYIANEDDAVVTVVDTEKRDVVAQINVGVEPEGMAASPDGKWVINTSETTNMLHWIDASTQELVDNTLVDQRPRHVEFTKDGKTVWSSSEIGGTVSIVDVASKAITHTINFKIPGVHRDKIQPVGVKLTDNGKYAFVALGPANHVAVVDAKTYEVLDYLLVGRRVWMLEFANDQKLLLTTNGVSGDVSVIDTDDLKVIKTLKVGRYPWGVAVKP*
>MP0530_megahit_168786_118600-119484
MTDESKDIDEHSGVETTGHSWDGIKELNNPLPRWWLFVWYMSIAWAIVYMILMPAIPALPGLGTNTKGLRGHSDRVEVAKAVSELKTARDAQSIVLLDAGLEKIETDRTLQQFALAMGESAFGDNCATCHGAGGRGAIGYPALADDVWLWDGSLDGIEYTIRHGIRHDTDDGTRFSAMPAFGRDGLLKRSEVDDLAQYVLDLSGHSDDPEAVLRAAPIFQQQCATCHGADGTGDRTQGAPNLTDAEWLYGDREADIEATIYNARNSHMPAWDDRLDDATIKAIAVYVHSLGGGE*
>MP0530_megahit_177816_969-1988
MFGIKMNNLGKKLNEIFRQEGQPWMMVSFLTALFLAGLIPISESMAGEVWVANMKGANVQIIDTGSNKVVKTIATGAGAHNVTFSPDGKLAYIANLGTNSITIIDAMSKEILANIVTDTKAHDVAVSPDGKLAVACNVGASNITFIDVASKKAVHTMAAGKKAITAVFSPDGNTLYVVNAGDATISVVDVKTRKITDTWTGAKGAMAIKPTHDGKLFWVTAPADNKLLLMNPKNGTVEASIDVPGEPHGLVHSPDGKTVYVGQRKLNQIAMIDTASRKIVKTTPLGQRPDMVDISSDGKTVYVAIRDENKLAVVSAADLSLTTKIDTDGETHGVAYRDN*
>MP0530_megahit_183268_2190-3080
MTNFWSGYIVVLTLTCLGLILWLLLATRKGQRKEQTEETLGHSFDGIEEFDNPLPRWWFVLFIATMVFGAIYLFLFPGLGKWPGYLNWTQEGQYEAEVAKAEEAFAPIFAKYSAMPVEEVAKDPEAVAIGQRLFATNCSVCHGSDARGAFGFPNLTDNDWLYGGDPETIKTTLRAGRQAAMPAWLAVIGEDGVRNVSGYVRSLSGLETENVDLAAGQTTYTNTCAVCHGPDGKGNQQLGAPNLTDDIWLYGSSFLQVQQTVRYGRNGHMPTQAHLGEDKIHMLASYVYSLSHKDEQ*
>MP0530_megahit_202329_415-1416
SMKISEIRGTGMRRVLILAAVFCYGIAGAPAAEAITVYVSNEKDNTISVIDGDTYKVTATIPVGQRPRGIILSHDKTELYICASDSGHIEVLDLKTLKITKTLPSGPDPELFILHPTGNPLYVANEDDNMMTVIDVKKGTFITEVPVGIEPEGLGISPDGKVLVNTSETTNMAHFIDTQTYEVFDNVLVDTRPRVAMFTKDGRYIWVSSEIGGNVSVIDAKTRKVVEVIEFAIPGIRAEAIQPVGIQISGDGKIAFVALGPASRVAVVDAKTFEVKKYLLVGQRVWQLAFSPDESKLFTTNGVSNDVSVIDVKRLKVVKSITVGRFPWGVVVK*
>MP0530_megahit_219079_3997-4971
MFNIKTFLIFFYITNFLISETLAGYIFISNEGSDNITVINLETYEIISNIDGGKRPRDMKVIADKNQLLVAASEDDRINIIDTKSYKIVGHIETGDDPEIFDISPDGKIIVVSNEDDNEATIIDSSTGKIIRVVEDVGIEPEGVTFSPDGTLVYITSEGTNTVIIIDPWKGEIINEILVGNRPRRGAFVKNGKEYWVTNELGGSVSVIDTSNYEVIDEIKFFIRGIRDSEITPVDFAISHNQEFAYITLGRSKHVAVVDINTHEVKDYILAGARVWGAAITKDDKILIVTNGNNDNISIIDTKKNAAIKSIAVGRTPHTVRIIE*
>MP0530_megahit_225195_2923-3870
MRLRLGLSLSLLLVAMPLAAQHAYISSQAANKITVLDIDTQKITATVEVTTGPVGVSLDNKRHELFVTHPEQGVVTMIDTRANKKLAEINTGGQPFAIAVDPSDKHQVFVSDWYRNAVVVINPETKLVVDLLSVGKNPAGLALDNATRRIFVANRNSDTLTVLDADTPRQYAEVKTGKAPYAVAVSPDSKQIFVTAIQDNTITVIDGESYEVVKTLKAGTAPYGVAVTPNNQWLFVANQGTNDVWVFDTETLEMVTKIKVGEMPETVAFSDDSQYAYVTNWFSNTLSVIDIKQQQVVQHLPMPDGPRSLGRFIGD*
>MP0530_megahit_237055_5537-6490
MKLKSILLTTLVLASTAAWAEPSHRAFVTNEKDNTVSVIDTKTNEVINTINIGERPRGIGLSPDQKQLYVAISEEGAIAVVNLDTLEVVKKLDAGDDPETFDVAPNGNIYISNEDDAQASVIDPKTGETIEVIPVGLEPEGVAVSPDGSLVLVTSESTNMVHVIDTAKHKVVKNILVAARPRGLAFNSDGSLAYSSSEVGNEVTIIDTKTLSIIKQAEIDLPNSKPMDIAVSPDDKTIYVTTGRGNSVAVLDAKTLEMQANIPVGKRVWGLGMTRDGSRLYTADGVSGTVSVVDTATNKNIKTINVGKFPWGVVVDD*
>MP0530_megahit_247152_292-1434
MKKLSKNGNKNFLIRASLITGLVIGFLIGGTFIYHSISNESNTYQAVIFNTISGTATIVDPINFNIVTEIPFKISPDQYGAHFNSKLNKLYLIHHGQSEILVLNPQTLEIKYKIPVGENIQHGGIFDEKEEVFFIVSRDTNSLILLNTTSDRIISEIKVQESPHHVARYDNIAVVTNTKSRTLSFIDIDEKEVVKNIRLKSEPLMIVAGHNNKKIFIGTAEIDDQNRKIPARIVIFDDVLDRVFGRGNFRFLEPGEIILESTPHGLALTKDDKNLLVTIPEMNKLLIIDVKTLEIIKELETGKFPHNINIDPEGRFAYVTNSNDATVAIIDIQKMEIVTVLETGNGPHNVQFFNIMGESGKSGPNTEARKVVGANFNCGG*
>MP0530_megahit_247598_738-1703
MTSFWSIWVIVLTLACLAIIFGLLLWNLKNYTGVKEGESCGHEFDGIEELNNPLPKWWTYMFFATFIWSVYYLAAYPGLGNWEGLGKWTSSNQGITSLEESKKATEQALANGENVQLDQEFIAADERFGPIFEAFAKQDIETLVKDEKALEIGQRLFSQNCAQCHGSDARGGQGFPNLTDNDWLYGGTPDKIKETLLHGRVAAMPPWGDALGEQGIKEMTAHVLSLSGRTVNQKDAEAGAAKFAMCAACHGADGKGSVAHNLPFGAPNLTDNIWLYGGSKRAVEETLINGRAGVMPAWKDILGEDKVHLLTAYVYSLSQEK*
>MP0530_megahit_249678_4287-4892
LKVGSRLFLQNCSVCHGSNAKGATGYPNLTDNDWLYGGEASNILTTLHNGRIGGMPAWRDQIGEDGVRAASEYVLSLSPNNGSKSNGELDQTLVNQGEAIFKQQCALCHSESGKGMISAGAPNLTDNIWLYGGERETVRNTLRYGRAGVMPQWETKLGNERIMLLAAYIYSLSDKTGKSPEAAPVNAAATQPVATEEATAN*
>MP0530_megahit_255966_3725-4729
MCGDQMNSPSGKSGIIQPRRQSWRVVSILTVLFFSWALPSTAGEVWVANMKGANVQIIDTSSNKVVQTIPTGAGAHNVTFSPDGKLAYIANLGTNSITIIDTMSKEKLADIVTDTKAHDVAVSPDGKLAVACNVGAGNITFIDVAAKKAVHTMATGKKAITAVFSPDGNTLYVVNAGAGNISVVDVKSKKITQTRQGAKGAMAIKPTKNWGQFWLTAPADNKLLLLNTRTGALEASIEVPGEPHGLVHSPDGKTVFVGQRKLGQIAMIDTASRKIVKTLSLGQRPDMIDISSDGKTVYVAIRDDNKLAVVSAADLSLITKVDTDGETHGLAYKD*
>MP0530_megahit_256082_323-1306
MCFKNIQKAALRVAFFLTVVFTLSACADDKTEYALITNQLSSNVSVIDLNTQTVIKTIPVGEHPAGISVSPHHDMAFVTNPDGQTISVLDLKSLTETRQIKVGPGPVGVTASKSGTRVYVADWYENNIRIINPDSGELIDTIAVGKSPAGLVIDEENQRLYVSNRDDNTVSFIDLSNDQVTHTIEVGESPFGLAISPDGSRVYSVNVKSSNVTAIDTNTAKVVETIQVGDWPYCAVVGKDNKKLYVINQDEATISVVDTTSFDVSNTIDIEDTPEGIDISADGSQLYAVNWGDNTVSVIDTKTEKVINSIKTGKGPRSFGQFITTVE*
>MP0530_megahit_261707_902-2356
MRPPIPHAITSFVAATLLSVSVPVSAAENTRFERGSEVYNQQCAACHQAQGQGIPGSFPPQKNHTAQMYNATDGIGGRRYLGHVLQYGLTGPIKVDGTSYNGNMPAWGGALTSQQMADVLNYVLTAFGNEKRIAGEFQPYTPEDIEAIAGKDLSGKDVYQLRQTLLGQSPEQSRNKATPVRSAPELSLEKSIRDPLYVAVQNSGIVKVLPSKQAWPGVAGAHYDALSPDGSRLMVSGFKTGNVYVLNTASGEVMASVPIGEVAQGVKISPDGRYGLAVAPTQGDVAVIDMNTLELVRKIPVGKVPHNLVYSADGTLAYVTLQGEGALAVVDMRALEKQRQIPTPGLKTPHNIDISANGQRLWLRDFTGNVGVLDLASETMLKTFEVGSGHGGIDVVPGEQYVATGAISASVVTIIDSESLKIVKNVDVGVGPHGVRASRDGQFIYASVTADNHIAVIDTQSLEVVRREPVGGQFPFWLAVPGNP*
>MP0530_megahit_265928_5872-6825
MSMFWTIWISVITLGLIIGCYFLLRWTLANKTGVPEGESMGHKFDGIEELNNQLPRWWTIMFYMTIVWGFLYLALYPGLGAYEGILGWKSSNQNIQSLEESVQARIDAKEQGYLVEYDRELDFAAEKFDPIFEAYAQVPVEELAKDPEANKVGQRLFLQNCSQCHGSDARGQNGGFPNLTDNDWLYGGSGAKIVETLTLGRQAAMPAWLDAMGEDGIEEVVNYVLSLSGRDVDPQLAEAGKARFAACAACHGMDGKGNQALGAPNLTDNIWLYGGSHRAVTETLTYGRNGVMPSFKKTLGDDKIHVVAAYVYSLSND*
>MP0530_megahit_284485_139-1284
MTFFWSSWITLISFGCWAFILGVLLFVLKYKPEVEEDGTTGHEYDGIREYDKPLPKWWLVIFFGSIVWGVVYWVFFPAMLPGNWNGLATIKVDGEDVPWTSKNELFSELESNNKVFTDNFEKNILVKADAAGATATLATLNELQATMRRSDNPPADLQAQIDEKVTELAPYVEKLSENPNALKVGSRLFLQNCAVCHGSNAKGAPGYPNLTDNDWLYGGKAGNILTTLHNGRVGGMAAWRDQLGEDGIRAVAEYVLSLSGNQNDYDLDQTKVAQGKVIFHEPTNCVLCHGPDGKGMISAGAPNLTDNIWLYGGDRETIRETLRYGRAGVMPQWETKLGNERIMLLAAYVYSLSDKTGKAPETAMANTAATQPVATKEATAN*
>MP0530_megahit_288532_45-833
HSFDGIQERNAPLPRWWLFLFIGTLIFACVYLVLYPGLGKFPGVLNWSSTLQYEKEVALVARQTDPLFEQFGKVPVDELIEYPEALAVGGRLFANNCAICHGSDARGAKGYPNLADDDWLYGGEPKQIIASIAQGRTGMMPPMAAAIGNTDKAVRDMAIYVQSLSRPDLVNDADKAAAIERAKPKFAVCAACHGQEGKGNQAMGAPDLTDTTWLYGPRLEDIETTIREGRKGEMPKHENLLSKEKIHVIAAYVYSLSNKSAP*
>MP0530_megahit_295151_17124-17915
GHSFDGIQERNAPLPRWWLFLFIGTLIFACVYLVLYPGLGKYQGLLNWSSTLQYEKEVALVARQTDPLFEQFAKVPVDELIEYPEALAVGGRLFANNCAICHGSDARGAKGYPNLADDDWLYGGEPKQIIASIAQGRTGMMPPMAAAIGNTDKAVRDMAIYVQSLSRPDLAKDADKAAAIERAKPKFAICAACHGQDGKGIQAMGAPNLTDTTWLYGPRLEDIETTIREGRKGEMPKHENLLTEEKIHVIATYVYSLSNKPAP*
>MP0530_megahit_295812_19429-20400
MNEPLTKLLPLIVPLALAAPVTAGEIWVTNEKDDTVSVIDTDTLEVIQTYPTGERPRGITFSKDFTRLYICASDSDSVQVMDPNTGEILRDLPSGEDPEQFVLHPDDIHLYIANEDDAITTVVNTQTGEVVAQIDVGVEPEGMAVSPDGKIAITTSETTNMAHWINTETNELFANTLVDSRPRHAEFAKQGTEMWVSSEIGGTLTVFDTATQTEKGKIEFEVQGVHPDRVQPVGFEFTPDYGTVFVALGPSNHIAAVNAETYEVEEYILVGRRVWHMEFNEDHSQLFTTNGVSGDVTVIDVASRKAVKTIKVGRFPWGAAFRP*
>MP0530_megahit_302698_3-1067
MSEQNNQRFLLVSVIITALIIGFLIGGTFVYHTNNELEQYQAVVFNTISKTATVIDNIEFNTLTNIEIDIEAGQYGAYFNENNNKLYLIHDGQSELLILNPQSLDIESRVRVGPNLQHAGIFDKTGEIFFLVSRDSNSLVMINTTTDRIISRIEVQEQPHHVALLKDSVAVTNTESQSISIVDIIRMDVKNNIKIDANPVMITSDGESKMFVGAVKPSKIFFIDNNEVKISIRLESDPHGIALTLDKKNLIVTLPDEDKVLVIDMKGAIIKELKTGSFPHNIDIDPNGKYGYISNSNGASVSIMDLTNFEIVATIETGNGSHNVQFYNIMNSNTQINTAKDGGKIISANFNCGG*
>MP0530_megahit_302718_1-960
ELMSMFWTIWISVITLGLIIGCYFLLRWCLSNQTGVPEGESMGHEFDGIEELNNQLPRWWTIMFYMTIVWGFIYLALYPGLGSYEGIFGWKSSNQNIQSLEESMQARIDATENGEFVQYDRELDYAAEKFDPIFAAYAKVPVEELAKDPEANKVGQRLFLQNCSQCHGSDARGQNGGFPNLTDNDWLYGGSGAKIVETLTLGRQAAMPAWIDTLGEQGIEEVVNYVLSLSGRDVDPQLAEAGQARFAVCAACHGADGKGNQALGAPNLTDNIWLYGGSHRAVTETLTYGRNGVMPSFKKTLGEDKIHVVAAYVYSLSND*
>MP0530_megahit_309869_2-805
NNQLPRWWTIMFYMTIVWGFLYLALYPGLGAYEGILGWKSSNQNIQSLEESAQARIDAKEQGYLVEYDRELDFAAEKFDPIFEAYAKVPVEELAKDPEANKVGQRLFLQNCSQCHGSDARGQNGGFPNLTDNDWLYGGSGAKIVETLTLGRKAAMPAWLDAMGEDGIEEVVNYVLSLSGRDVDPQLAEAGKARFAACAACHGMDGKGNQALGAPNLTDNIWLYGGSHRAVTETLTYGRNGVMPSFKKTLGDDKIHVVAAYVYSLSND*
>MP0532_megahit_21624_2-568
APLLEKARNGAPSDLAADAEAVRLGGRLFQDNCAACHGRDARGNTTIGAPDLLDDAWVYGGDEKAILASIRTGREGVMPGWEFLGYGRVKNLAHYVSSLSGAPHRPTAAEVGKKRFDACAGCHGPDGSGNPAIGAPDLSDDAWLYGGELDQIMTSISQGRHGQMPAWKGRLDEAEIRLVAAWMLANGK*
>MP0532_megahit_60239_96-578
LQNCAQCHGSNAMGGQGFPNLTDNDWLYGGEPHNIKTSILDGRQGNMAAFGEQFSDQQITELANYVASLSGRDRDPDLVEAGKANFAVCSACHGADGTGNQQLGAPNLTDNVWLYGGSINKIEETIKYGRNGVMPAWKDILGEDKIHVISAYVYSLSDDE*
>MP0532_megahit_95450_100-1554
MRPPIPHAITSFVAATLLSVSVPVSAAENTRFERGSEVYNQQCAACHQAQGQGIPGSFPPQKNHTAQMYNATDGIGGRRYLGHVLQYGLTGPIKVDGTSYNGNMPAWGGALTNQQMADVLNYVLTAFGNEKRVAGEFQPYTPEEIEAIAGKDLSGKDVYQLRQTLLGQSPEQSRNKATPVRSAPELSLEKSIRDPLYVAVQNSSIVKVLPSKQAWPGVAGAHYNALSPDGSRLMVSGFKTGNVYVLNTASGEVMASVPIGEVAQGVKISPDGRYGLAVAPTQGDVAVIDMNTLELVRKIPVGKVPHNLVYSADGTLAYVTLQGEGALAVVDMRALEKQRQIPTPGLKTPHNIDISANGQRLWLRDFTGNVGVLDLASETMLKTFKVGSGHGGIDVVPGEQYVATGAISASVVTIIDSESLKIVKNVDVGVGPHGVRASRDGQFIYASVTADNHIAVIDTQSLEVVRREPVGGQFPFWLAVPGNP*
>MP0532_megahit_119170_3-374
MRVTKMMIKPLAMAVAFASIGVMTAQAAPKDADKSSVAYEGTPSTVDPSSAKSVRTPGAPDLTEAEFEKAKQIYFERCAGCHGVLRKGATGKPLTPDITQERGIDYLKAFISYGSPAGMPNWLT
>MP0532_megahit_119170_978-1874
MKRLLLPLAVASTLLAGCQSMQAPAPDQLRGTGDLGLIIERATGSVLVVDHSEYEILDRVEGLGDLSHASVVYSRDARYGYVFGRDGGLTKVDLLTGTIDERVIQSGNSIGGAISQDGEYVAVSNYEPGGVNVFDSDTLETVAEIPASYVNEEGEQDQSKTVGLVDAPGNRFVFSLFEAGEIWTVDMLTTPPDVSRHDAGEEPYDALITPDGRYYIAGLFGEDGLSMMDLWNPGQGVQTILPDYGKGEQRLPVYKMPHLEGWAIADGNAFVPAVGRHEVLVADMADWSMVERIPVQGQP
>MP0532_megahit_125769_803-1879
MSSTEKKSLTFVGVLIGLVLGAMVVGTIMYHANNTINNSSQRAYVFNGLSSNVAVIDIETKEILSKIDIEIQSGQYGAHISNDRNSIYLIEHGGNRILILDSSSLEIKSRIPAGKNLQHEGVFTKDGKYFLAISRGEESLVIIDTERGIVKDKIKVGKAPHNVAIDDKNKNAFITNTESKTISKINLESFQKISSYELNSNPHMIISAGERLYIGAADPSKIIIIKSDNGQILEEIELQTEPHGIALDMDKKILFVTLPESNLIRVINTDDFSTIKEIAVGEKPHNVEIMNDNTLIFVTNSGDGTVSIIDVGTLTETKRITTGNGPHNTIFIESITNNSNGMNNNKEEKIISANFNCG*
>MP0532_megahit_133280_3-758
KHFNYLSSSRSQRPKRISTLKESALYLYTFSMLFMNAALANDVSSKTDLMEGKRTFSIHCAQCHGIGGAGGGHSRNGPSLTDKVTIYGGEFEDIYRVISEGIPRVAMPQWKQKMSDARIRQLAAYVFSIKGTKKKREASTTEGDVTQQTSTADGIKEGKRKFRVHCAQCHGISGTGGVGPNLADHETIHGDSFRDIVAIITDGAPKKLMPAWGEKFGSQTVNQLAAYVHSIKATQVAQRSSLPDISRETLLE
>MP0532_megahit_148847_1-960
ELMSMFWTIWISVITLGLIIGCYFLLRWCLSNQTGVPEGESMGHEFDGIEELNNQLPRWWTIMFYMTIVWGFIYLALYPGLGSYEGIFGWKSSNQNIQSLEESMQARIDATENGEFVQYDRELDYAAEKFDPIFAAYAKVPVEELAKDPEANKVGQRLFLQNCSQCHGSDARGQNGGFPNLTDNDWLYGGSGAKIVETLTLGRQAAMPAWIDTLGEQGIEEVVNYVLSLSGRDVDPQLAEAGQARFAVCAACHGADGKGNQALGAPNLTDNIWLYGGSHRAVTETLTYGRNGVMPSFKKTLGEDKIHVVAAYVYSLSND*
>MP0532_megahit_165501_260-1279
MFGIKMNNLGKKLNEIFRQEGQPWMMVSFLTALFLAGLIPISESMAGEVWVANMKGANVQIIDTGSNKVVKTIATGAGAHNVTFSPDGKLAYIANLGTNSITIIDAMSKEILANIVTDTKAHDVAVSPDGKLAVACNVGASNITFIDVASKKAVHTMAAGKKAITAVFSPDGKTLYVVNAGDATISVVDVKTRKITDTWTGAKGAMAIKPTHDGKLFWVTAPADNKLLLMNPKNGAVEASIDVPGEPHGLVHSPDGKTVYVGQRKLNQIAMIDTASRKIVKTTPLGQRPDMVDISSDGKTVYVAIRDENKLAVVSAADLSLTTKIDTDGETHGVAYRDN*
>MP0532_megahit_167190_3-1322
MAKYIMHEPPQPPEFSLADMKDTWEVIVPPEDRPTKQMNDLNLENIFSVTLRDAGQIALIDGDSKEVVKIIDTGYAVHISRMSASGRYVMVIGRDALINMIDLWPEEPQTVAKIKVGMEARSVETSKYKGWEDKLAIAGTYWPPQFVIMDGQTLEPKKVVGTRGMTVDPQEYHPEPRVAAIVASHAHPEFIVNVKETGKIKLVNYEDLDNMSITTIDAARYLHDGGWDASMRYFLTAANNSNKIAVVDAEDRNLEAMVDVGKIPHPGRGANFIDPEHGPVWATSHLGDNTIQMIGTDPEGHPDKAWKVVRTVEGQGGGSLFVKTHPESDNLWVDTALNPNEAISQSIAVFDINDFDAGYEVLPIAEWADLGEGPKRVVQPEYNKAGDEVWFSVWNTQDKNSAIVVVDDETRELKKVLKGDYMVTPTGKFNTYNTQHDVY*
>MP0532_megahit_172656_2258-3259
MGHYGGNVVKIIIFFSFLFVALMNFGSVYPKGTNLVFVSNEKSNTITVLDTNHRVIKILKTCRRPRGMHFSADRTQFYVGCADDSQISIYDVASQKLVGRIRGVEEPETFDLHPNGRHLYISNEEDATATVFDVETKKQLAEFETGEEPEGVQITSDGKLVFVASEAADLVHVIDVKTSKLIADIPTDVRPRRFALTPDDRELWVSAELSGMVNIVDIKTLKVIADIEFRPTGFRREQVTPVDVLITKDGRTAYVALGRANHVAVVDVKSRKVRDYILVGKRPWGLALTNDGKILYVANGLSDDITVIETASGRTIKSVPVGMVPYAILIDDE*
>MP0532_megahit_176558_9904-10860
MKSWILPAMMMAASPAMADIAYVSNEKDDTLTLIDTDALEVLQTIDVGMRPRGIIFSHDYKYLYICASDSDAVQVLDVATNKIIHNLPSGEDPEQFALHPNNHHLYIANEDDAVVTVVDTEKRDVVAQINVGVEPEGMAASPDGKWVINTSETTNMLHWIDASTQELVDNTLVDQRPRHVEFTKDGKTVWSSSEIGGTVSIVDVASKAITHTINFKIPGVHRDKIQPVGVKLTDNGKYAFVALGPANHVAVVDAKTYEVLDYLLVGRRVWMLEFANDQKLLLTTNGVSGDVSVIDTDDLKVIKTLKVGRYPWGVAVKP*
>MP0532_megahit_188869_1666-2700
MTSFWSIWVIVLTLACLIIIFGLLVWNLKNYVGVKEGESCGHEFDGIEELNNPLPKWWTYMFFATFVWSVYYLAAYPGLGNWEGLAKWTSSNQGVTSLTESKEAVIDAKEDGRFVKLDAEYRAAEERFGPIFNELAKTPVLELVDSKLAGDAAQQIALENGTKHEQTQGQLAVEIGQRLFAQNCAQCHGSDARGGTGFPNLTDNDWLYGGTPDKIRETLLLGRVAAMPPWGDALGEQGVKEMTAYVLSLSGRTVNQKDAEAGKAKFAMCAACHGADGKGSVAHNLPFGAPNLTDNIWLYGGSQRAVEETLNHGRAGVMPAFKEILGEDKIHLLTAYVYSLSQEK*
>MP0532_megahit_193194_792-2195
YLQQCAACHGPDRLGGMGPALLPENLGRLKKSEAEKVIREGRPATQMLGYENTLNDQQIANLTDYIYQPPSHELTWGEGEIRDSRIVNHPHGSLPDEPVFEVDDLMNLFLVVEIGDHHVTLLDGDKMEPIHRFPSRFALHGGPKYGPEGRYVYFGSRDGWITKYDIYNLEVVAEVRAGINMRNIAVSADGEYVMAANYLPHTLVLFDADNLEMLDFIPVENDAGDSSRVSAVYTAPPRDSFIAALKDIPEAWEITVEDEQARVRRMKSDTLLDDFFFDPGYDHLIGAARDGKHGIVMSLDSGETVAELPLPGMPHLGSGITWEYEGRRVMATPHFRAGAISIIDMDTWEVIKTLKTDGPGFFMRSHENSRYAWADVFFGPNADKVHIIDKQTLEIVKTLQPEPGKVAAHVEFDRHGEKLLLSIWDDDGAIIVYDADTLEEEKRIPMNKPSGKYNVWNKINYEEGTSH*
>MP0532_megahit_210525_3302-4195
MSTFWSIWISVIVLGTVFGCWWLLWATRKSQTTDSETDRTMGHSFDGIEEYDNPLPKWWFYLFVATCVFALGYLALYPGLGNYKGLLGWTSTNQWEAEVAEAEEKYGEIYAAYGDTPIPELAQNEDAMKIGQRLFANNCSVCHGTAARGQVGFPNLTDDDWLWGGEPDQILHTIANGRQGNMTPMGTMPNMTNEQVDQVVNYVLSFSGRERDAEAAKAGEQVFAQACTACHGPEGKGMEAMGAPNLTDDTWLYGSTYDWIKETVVNGRQNQMPAQDRLLSEDQIQIVAAYVYSLSND*
>MP0532_megahit_244915_78-1088
LGDLSHASVVYSRDARYGYVFGRDGGLTKVDLLTRTVTDRVIQSGNSIGGAISQDGRYVAVSNYEPGGVNIFDSETLDTVVEIPAFYTNAQGEQDQSKTVGLVDAPGNQFVFSLFEAGEIWTVDMHSNPPGVTRHEAGKEPYDALITPDGRFYIAGLFGEDGLSMMDLWEPEQGAQTILPDYGKGEQRLPVYKMPHLEGWAIADGYAFVPAVGRHEVLVADMEDWSMVQRIPVQGQPVFVMASPDNRQIWVSFAHPKNDVVQVIDSRTREIIRTLEPGKSVLHMEFTPRGEEVWVSSRDSDRVTIYNTRTLEEVATLPAQKPSGIFFTNRAHQLGL*
>MP0532_megahit_248353_4336-5733
RYFFDSWSLCTLGLTSYWKAPIGICLLLTLLSPNTTTADEANSEAQIRAGKRTFSVHCAQCHGIGGAGGGHSRNGPSLTDAVTIYGGELEDIYRVISEGIPRAAMPQWKQRMPEARIRQLAAYVFSIKGTRKQNNLAKNANNKALPVNETDLADGLREGKRNYRIHCAQCHGLSGAGGVGPNLTDDINIHGRKFQDIVKLITNGVPDKLMPAWGEKFGSQTINQIAAYVRSINATQAGQDSSLPDVSRETLLESEDFKTKVEGGKRGFNSHCIECHGSGGKGGMGPNLTDEFTLHGQELEDIVRVITNGVPGLMPTWGQKMSEERVAQFAAYVFSIVGTRPTGKRPPKRVSRLLNNKYIQTNTNPDGKRTFVIYCEQCHGMGGLGGAGPNLTDEFTLHGDTLEDIVRIITNGIPKMQMPTWSQTMSAERIKQVAAYVLSLNGSRPTGKLPDSDRPKQLRGISPFR*
>MP0532_megahit_250085_224-1177
MKLKSILLTTLVLASTAAWAEPSHRAFVTNEKDNTVSVIDTKTNEVINTINIGERPRGIGLSPDQKQLYVAISEEGAIAVVNLDTLEVVKKLDAGDDPETFDVAPNGNIYISNEDDAQASVIDPKTGETIEVIPVGLEPEGVAVSPDGSLVLVTSESTNMVHVIDTAKHKVVKNILVAARPRGLAFNSDGSLAYSSSEVGNEVTIIDTKTLSIIKQAEIDLPNSKPMDIAVSPDDKTIYVTTGRGNSVAVLDAKTLEMQANIPVGKRVWGLGMTRDGSRLYTADGVSGTVSVVDTATNKNIKTINVGKFPWGVVVDD*
>MP0532_megahit_254716_738-1703
MTSFWSIWVIVLTLACLAIIFGLLLWNLKNYTGVKEGESCGHEFDGIEELNNPLPKWWTYMFFATFIWSVYYLAAYPGLGNWEGLGKWTSSNQGITSLAESKEATEQALANGENVQLDQEFIAADERFGPIFESFAKQDIETLVKDEKALEIGQRLFSQNCAQCHGSDARGGQGFPNLTDNDWLYGGTPDKIKETLLYGRVAAMPPWGDALGEQGIKEMTAHVLSLSGRTVNQKDAAAGAAKFAMCAACHGADGKGSVAHNLPFGAPNLTDNIWLYGGSKRAVEETLINGRAGVMPAWKDILGEDKVHLLTAYVYSLSQDK*
>MP0532_megahit_255253_207-755
MKRLFAPIALTIAATLTAGCQSLSAPEPVELRGTGDLGLVIERATGSVLVVDHSEHEILGRVEGLGDLSHASVVYSRDARYGYVFGRDGGLTKVDLLTRTVTDRVIQSGNSIGGAISQDGRYVAVSNYEPGGVNIFDSETLDTVVEIPAFYTNAEGEEDQSKTVGLVDAPGNQFVFSLFEAGE
>MP0532_megahit_260191_1-531
PRSSFIAALKDIPEAWEITVENQKAKVHRMTTDTLLDDFFFDPGYQHLIGAARDGKHGVVIDLDTGKTTAELPLPGMPHLGSGITWEYEGRRVMATPHFRAGAISIIDMDTWEVIKTLKTEGPGFFMRSHENSRYAWADVFFGPNADKVHIIDKQTLEIVKTLQPEPGKVAAHVEFD
>MP0532_megahit_261162_1-903
MNLTQARTKIISTLLLASSVMATPLLASESGETGTNTLYLQQCAACHGPDRLGGMGPALLPENLGRLKKAEAEKVIREGRPATQMAGYKDILNDQQIAALTDFIYQPPSHELKWGEAEIRNSQEVSHAAGSLPDEPVFEADMMNLFLVVEIGDHHVTLLDGDKMEPIHRFPSRFALHGGPKYSPDGRYVYFGSRDGWITKYDIYNLKVVAEVRAGINMRNIAVSADGNYVLAANYLPHSMVLFDAANLEMLDFIPVENDAGESSRVSAVYTAPPRSSFIAALKDIPEAWEITVENQKAKLR
>MP0532_megahit_265670_73-1047
MFNIKTFLIFFYITNFLISETLAGYIFISNEGSDNITVINLETYEIISNIDGGKRPRDMKVIADKNQLLVAASEDDRINIIDTKSYKIVGHIETGDDPEIFDISPDGKIIVVSNEDDNEATIIDSSTGKIIRVVEDVGIEPEGVTFSPDGTLVYITSEGTNTVIIIDPWKGEIINEILVGNRPRRGAFVKSGKEYWVTNELGGSVSVIDTSNYEVIDEIKFFIRGIRDSEITPVDFAISHNQEFAYITLGRSKHVAVVDINTHEVKDYILAGARVWGAAITKDDKILIVTNGNNDNISIIDTKKNAAIKSIAVGRTPHTVRIIE*
>MP0532_megahit_276888_2-604
GRDALINMIDLWMEEPQTVAKIKVGMEARSVETSKYKGWEDKYAIAGTYWPPQFVIMDGDTLEPKKIVSTRGMTVSNQEYHPEPRVAAIVASHAHPEFIVNVKETGKILLANYEDLDNMNITTIDAAEYLHDGGWDASMRYFLTAANNSNKIAVVDAQDRNLEALVDVGKIPHPGRGANFVDPEHGPVWATSHLGDQTIQM
>MP0532_megahit_279540_2-1312
MRVTDMMIKPLAFAVAITSMGVMTAQAAPKNGDDATMAYEGTPSAVDAGSARVVRTPGAPDLTDAEFEQAKEIYFQRCAGCHGVLRKGATGKPLTPDITQERGIDYLKAFISYGSPAGMPNWLTSGDFDEETVELMAKYIMHEPPQPPEFSLADMKNTWEVLVAPEDRPKKQMNDLDLENIFSVTLRDAGKIALIDGDSKEVVKIIETGYAVHISRMSASGRYVMVIGRDALINMIDLWMEEPQTVAKIKVGMEARSVETSKYKGWEDKLAIAGTYWPPQFVIMDGDTLEPKKIVSTRGMTVSTQEYHPEPRVAAIVASHAHPEFIVNVKETGKIMLVNYEDMENMNITSIDAAEYLHDGGWDASMRYFLTAANNSNKIAVVDAQDRNLEAIVDVGKIPHPGRGANFVDPEHGPVWATSHLGDQTIQMIGTDPEGHP
>MP0532_megahit_288545_3930-4001
IKGDYMVTPTGKFNTYNTQHDVY*
>MP0532_megahit_290693_287-937
AGILGWSQESQWEEEVADAEDRFTPIFAQYQEVPIPELARDGEAMQVAERIFLNNCAVCHGSNAQGGYGFPNLTDDDWLYGGEPENILTTLNNGRNGLMPSWQQLGENNIENLTQYVLSLSNLEHDEERAASGESTFLAACAACHTPSGTGNTALGAPNLTNDIWLYQAPGQSVADSIRQTLRNGRNGHMPAQAAYIGEERVHLVAAYVYSLRFND*
>MP0532_megahit_295346_1794-2939
MTFFWSSWITLISFGCWAFILGVLLFVLKYKPEVEEDGTTGHEYDGIREYDKPLPKWWLVIFFGSIVWGVVYWVFFPAMLPGNWNGLATIKVDGEDVPWTSKNELFSELESNNKVFTDNFEKNILVKADAAGATATLATLNELQATMRRSDNPPADLQAQIDEKVTELAPYVEKLSENPNALKVGSRLFLQNCAVCHGSNAKGAPGYPNLTDNDWLYGGKAGNILTTLHNGRVGGMAAWRDQLGEDGIRAVAEYVLSLSGNQNDYDLDQTKVAQGKVIFHEPTNCVLCHGPDGKGMISAGAPNLTDNIWLYGGDRETIRETLRYGRAGVMPQWETKLGNERIMLLAAYVYSLSDKTGKAPETAMANTAATQPVATKEATAN*
>MP0532_megahit_300820_1-525
GVVIDLDTGKTTAELPLPGMPHLGSGITWEYEGRRVMATPHFRAGAISIIDMDTWEVIKTLETEGPGFFMRSHENSRYAWADVFFGPNADKVHIIDKQTLEIVKTLQPEPGKVAAHVEFDRHGEKLLLSIWDDDGAIIVYDADTLEEEKRIPMKKPSGKYNVWNKINYEEGTSH*
>MP0532_megahit_304668_2361-3395
MTSFWSIWVIVLTLACLIIIFSLLVWNLKNYAGVKEGEDCGHEYDGITELNNPLPKWWTYMFFATFIWSVYYLAAYPGLGNWEGLGKWTSSNQGITSLAESKEATAKAKEEGRYVKLDKEYEAAQERFGPIFNKLAQVPVLDLVNSKFEGDAAQQVALENGEKHEQTDGQLALEIGQRLFSQNCAQCHGSDARGATGFPNLTDKDWLYGGSPDKIKETLLYGRVAAMPSWSAALGEQGVKEMTAHVLSLSGRTVNQKDAAAGAAKFAMCAACHGADGKGSVAHNLPFGAPNLTDNIWLYGGSQRAVEETLNHGRAGVMPAWKDILGEDKIHLLTAYVYSLSQDK*
>MP0532_megahit_308842_1671-2675
MCGDQMNSPSGKSGIIQPRRQSWRVVSILTVLFFSWALPSTAGEVWVANMKGANVQIIDTSSNKVVQTIPTGAGAHNVTFSPDGKLAYIANLGTNSITIIDTMSKEKLADIVTDTKAHDVAVSPDGKLAVACNVGAGNITFIDVAAKKAVHTMATGKKAITAVFSPDGNTLYVVNAGAGNISVVDVKSKKITQTRQGAKGAMAIKPTKNWGQFWLTAPADNKLLLLNTRTGALEASIEVPGEPHGLVHSPDGKTVFVGQRKLGQIAMIDTASRKIVKTLSLGQRPDMIDISSDGKTVYVAIRDDNKLAVVSAADLSLITKVDTDGETHGLAYKD*
>MP0532_megahit_310431_709-1599
MSTFWSIWVTVIVLGTVFGCWWLLWATRKGQTTDTETDRTVGHAFDGIEEYDNPLPKWWFYLFIATCVFALGYLALYPGLGNYKGLLGWTSTNQWEAEVAEADEKYGEIYAQYGNTAIPELAQDEDAMKIGQRLFANNCSVCHGTAARGQVGFPNLTDDDWLWGSEPDQILHSIAKGRNGNMTPKGTMPNMTNEQVDQVVNYVLSFSGRELDAEAAKAGEQVFAQACVACHGADGTGMAAMGAPNLTDNVWLYGSTYEWIKETVVNGRQNQMPAQEGRLTGDQIQILAAYVYSLSN*
>MP0532_megahit_323311_49-1002
MSMFWTIWISVITLGLIIGCYFLLRWTLANKTGVPEGESMGHKFDGIEELNNQLPRWWTIMFYMTIVWGFLYLALYPGLGAFEGILGWKSSNQNIQSLEESAQARIDAKEQGYLVEYDRELDFAAEKFDPIFEAYAQVPVEELAKDPEANKVGQRLFLQNCSQCHGSDARGQNGGFPNLTDNDWLYGGSGAKIVETLTLGRKAAMPAWLDAMGEDGIEEVVNYVLSLSGRDVDPQLAEAGKARFAACAACHGMDGKGNQALGAPNLTDNIWLYGGSHRAVTETLTYGRNGVMPSFKKTLGDDKIHVVAAYVYSLSND*
>MP0532_megahit_329752_19498-20469
MNEPLTKLLPLIVPLALAAPVTAGEIWVTNEKDDTVSVIDTDTLEVIQTYPTGERPRGITFSKDFTRLYICASDSDSVQVMDPNTGEILRDLPSGEDPEQFVLHPDDIHLYIANEDDAITTVVNTQTGEVVAQIDVGVEPEGMAVSPDGKIAITTSETTNMAHWINTETNELFANTLVDSRPRHAEFAKQGTEMWVSSEIGGTLTVFDTATQTEKGKIEFEVQGVHPDRVQPVGFEFTPDYGTVFVALGPSNHIAAVNAETYEVEEYILVGRRVWHMEFNEDHSQLFTTNGVSGDVTVIDVASRKAVKTIKVGRFPWGAAFRP*
>MP0534_megahit_24880_1-594
AEERNQALLAPLLEKARNGAPSDLAADAEAVRLGGRLFQDNCAACHGRDARGNTTIGAPDLLDDAWVYGGDEKAILASIRTGREGVMPGWEFLGYGRVKNLAHYVSSLSGAPHRPTAAEVGKKRFDACAGCHGPDGSGNPAIGAPDLSDDAWLYGGELDQIMTSISQGRHGQMPAWKGRLDEAEIRLVAAWMLANGK*
>MP0534_megahit_54401_1254-2408
MINSQNNKNYYLQILVWLVIGIILGSLAGGTYIHNLNSSTSSTQGNSNAIHYYAFVFSGLSSNVSVIDRISNTLLYSQNIEIDADALDVILVPDSNDLHVIPVHQPNVYVIDKTNFDIKYIIPAGSNLQHSGVVTNDGELILLVSRDDQSLVLINTNNNIVEERIKVGNSPHDVALSYNDNYAYVSNVESQTISIIDVNTKLLVNEIQLNIEPHMLITTNNDEQLVITSETPNSVMELNISDQIVTNSIMFDSAPHDISFSTKYNIVLVALPNEDLVAVVDLNNFELTKKINVGKYPHSMNISPDGLYIYVSNTGDDSVSVIDLKQLTVVSTISVGEAPTDIVFYLPNSNSASSLNNNDELDDDSETEFDASHYTCGAYIHVRD*
>MP0534_megahit_103060_820-1329
ANNCAICHGSDARGAKGYPNLADNDWLYGGEPKQIITSIAQGRTGMMPPMAAAIGNTDQAVRDMAIYVQSLSRPDLARDAQKAAAIERAKPKFAVCAACHGQDGKGIQAMGAPNLTDTTWLYGPRLEDIETTIREGRKGEMPKHENLLSDEKIHVIAAYVYSLSHKPAP*
>MP0534_megahit_113826_1-810
MNHFRYFFDSWSLCTLGLTSYWKAPIGICLLLTLLSPNTTTADEANSEAQIREGKRTFSVHCAQCHGIGGAGGGHSRNGPSLTDAVTIYGGELEDIYRVISEGIPRAAMPQWKQRMPEDRIRQLAAYVFSIKGTRKQNNLAKNANNKALPVNETDLADGLREGKRNYRIHCAQCHGLSGAGGVGPNLTDDINIHGRKFQDIVKLITNGVPDKLMPAWGEKFGSQTINQIAAYVRSINATQAGQDSSLPDVSRETLLESEDFKTKVEGGKR
>MP0534_megahit_140009_2182-3129
MRLRLGLSLSLLLVAMPLAAQHAYISSQAANKITVLDIDTQKITATVEVTTGPVGVSLDNKRHELFVTHPEQGVVTMIDTRANKKLAEINTGGQPFAIAVDPSDKHQVFVSDWYRNAVVVINPETKLVVDLLSVGKNPAGLALDNATRRIFVANRNSDTLTVLDADTPRQYAEVKTGKAPYAVAVSPDSKQIFVTAIQDNTITVIDGESYEVVKTLKAGTAPYGVAVTPNNQWLFVANQGTNDVWVFDTETLEMVTKIKVGEMPETVAFSDDSQYAYVTNWFSNTLSVIDIKQQQVVQHLPMPDGPRSLGRFIGD*
>MP0534_megahit_143663_1542-2495
MKLKSILLTTLVLASTAAWAEPSHRAFVTNEKDNTVSVIDTKTNEVINTINIGERPRGIGLSPDQKQLYVAISEEGAIAVVNLDTLEVVKKLDAGDDPETFDVAPNGNIYISNEDDAQASVIDPKTGETIEVIPVGLEPEGVAVSPDGSLVLVTSESTNMVHVIDTAKHKVVKNILVAARPRGLAFNSDGSLAYSSSEVGNEVTIIDTKTLSIIKQAEIDLPNSKPMDIAVSPDDKTIYVTTGRGNSVAVLDAKTLEMQANIPVGKRVWGLGMTRDGSRLYTADGVSGTVSVVDTATNKNIKTINVGKFPWGVVVDD*
>MP0534_megahit_144186_9497-10573
MSSTEKKSLTFVGVLIGLVLGAMVVGTIMYHANNTINNSSQRAYVFNGLSSNVAVIDIETKEILSKIDIEIQSGQYGAHISNDRNSIYLIEHGGNRILILDSSSLEIKSRIPAGKNLQHEGVFTKDGKYFLAISRGEESLVIIDTERGIVKDKIKVGKAPHNVAIDDKNKNAFITNTESKTISKINLESFQKISSYELNSNPHMIISAGERLYIGAADPSKIIIIKSDNGQILEEIELQTEPHGIALDMDKKILFVTLPESNLIRVINTDDFSTIKEIAVGEKPHNVEIMNDNTLIFVTNSGDGTVSIIDVGTLTETKRITTGNGPHNTIFIESITNNSNGMNNNKEEKIISANFNCG*
>MP0534_megahit_159749_490-1449
ELMSMFWTIWISVITLGLIIGCYFLLRWCLSNQTGVPEGESMGHEFDGIEELNNQLPRWWTIMFYMTIVWGFIYLALYPGLGSYEGIFGWKSSNQNIQSLEESMQARIDATENGEFVQYDRELDYAAEKFDPIFAAYAKVPVEELAKDPEANKVGQRLFLQNCSQCHGSDARGQNGGFPNLTDNDWLYGGSGAKIVETLTLGRQAAMPAWIDTLGEQGIEEVVNYVLSLSGRDVDPQLAEAGQARFAVCAACHGADGKGNQALGAPNLTDNIWLYGGSHRAVTETLTYGRNGVMPSFKKTLGEDKIHVVAAYVYSLSND*
>MP0534_megahit_168913_496-1380
MTDESKDIDEHSGVETTGHSWDGIKELNNPLPRWWLFVWYMSIAWAIVYMILMPAIPALPGLGTNTKGLRGHSDRVEVAKAVSELKTARDAQSIVLLDAGLEKIETDRTLQQFALAMGESAFGDNCATCHGAGGRGAIGYPALADDVWLWDGSLDGIEYTIRHGIRHDTDDGTRFSAMPAFGRDGLLKRSEVDDLAQYVLDLSGHSDDPEAVLRAAPIFQQQCATCHGADGTGDRTQGAPNLTDAEWLYGDREADIEATIYNARNSHMPAWDDRLDDATIKAIAVYVHSLGGGE*
>MP0534_megahit_174602_3-539
FAPIALTIAATLTAGCQSLSAPEPVELRGTGDLGLVIERATGSVLVVDHSEHEILGRVEGLGDLSHASVVYSRDARYGYVFGRDGGLTKVDLLTRTVTDRVIQSGNSIGGAISQDGRYVAVSNYEPGGVNIFDSETLDTVVEIPAFYTNAEGEEDQSKTVGLVDAPGNQFVFSLFEAGE
>MP0534_megahit_180258_2-547
ARSVETSKYKGWEDKLAIAGTYWPPQFVIMDGQTLEPKKVVGTRGMTVDPQEYHPEPRVAAIVASHAHPEFIVNVKETGKIKLVNYEDLDNMSITTIDAARYLHDGGWDASMRYFLTAANNSNKIAVVDAEDRNLEAMVDVGKIPHPGRGANFIDPEHGPVWATSHLGDNTIQMIGTDPEGH
>MP0534_megahit_185559_1-747
RWWLFLFIGTLIFACVYLVLYPGLGKFPGVLNWSSTLQYEKEVALVARQTDPLFEQFAKVPVDELIGYPEALAVGGRLFANNCAICHGSDARGAKGYPNLADDDWLYGGEPKQIITSIAQGRTGMMPPMAAAIGNTDKAVRDMAIYVQSLSRPDLAKDAEKAAAIERAQPKFAICAACHGQDGKGIQAMGAPNLTDTTWLYGPRLEDIETTIREGRKGEMPKHENLLSKEKIHVIAAYVYSLSNKPAP*
>MP0534_megahit_190729_18-1022
MCGDQMNSPSGKSGIIQPRRQSWRVVSILTVLFFSWALPSTAGEVWVANMKGANVQIIDTSSNKVVQTIPTGAGAHNVTFSPDGKLAYIANLGTNSITIIDTMSKEKLADIVTDTKAHDVAVSPDGKLAVACNVGAGNITFIDVAAKKAVHTMATGKKAITAVFSPDGNTLYVVNAGAGNISVVDVKSKKITQTRQGAKGAMAIKPTKNWGQFWLTAPADNKLLLLNTRTGALEASIEVPGEPHGLVHSPDGKTVFVGQRKLGQIAMIDTASRKIVKTLSLGQRPDMIDISSDGKTVYVAIRDDNKLAVVSAADLSLITKVDTDGETHGLAYKD*
>MP0534_megahit_198767_78-968
MSTFWSIWVTVIVLGTVFGCWWLLWATRKGQTTDTETDRTVGHAFDGIEEYDNPLPKWWFYLFIATCVFALGYLALYPGLGNYKGLLGWTSTNQWEAEVAEADEKYGEIYAQYGNTAIPELAQDEDAMKIGQRLFANNCSVCHGTAARGQVGFPNLTDDDWLWGSEPDQILHSIAKGRNGNMTPKGTMPNMTNEQVDQVVNYVLSFSGRELDAEAAKAGEQVFAQACVACHGADGTGMAAMGAPNLTDNVWLYGSTYEWIKETVVNGRQNQMPAQEGRLTGDQIQILAAYVYSLSN*
>MP0534_megahit_202800_1502-2536
MTSFWSIWVIVLTLACLIIIFSLLVWNLKNYAGVKEGEDCGHEYDGITELNNPLPKWWTYMFFATFIWSVYYLAAYPGLGNWEGLGKWTSSNQGITSLAESKEATAKAKEEGRYVKLDKEYEAAQERFGPIFNKLAQVPVLDLVNSKFEGDAAQQVALENGEKHEQTDGQLALEIGQRLFSQNCAQCHGSDARGATGFPNLTDKDWLYGGSPDKIKETLLYGRVAAMPSWSAALGEQGVKEMTAHVLSLSGRTVNQKDAAAGAAKFAMCAACHGADGKGSVAHNLPFGAPNLTDNIWLYGGSQRAVEETLNHGRAGVMPAWKDILGEDKIHLLTAYVYSLSQDK*
>MP0534_megahit_207401_2757-3719
MNKNILIFIFFIMIQNFAFAETIYVSNEKDHNITVIDGNSLEVIKTVKVGHRPRGIILSKDKKKIIICTSDDNRITVLDAESLEIDYYLPSGPDPELMVMDDNGKLIFVANEDDNMVTVVDYEKREIVKEIPVGVEPEGMALSPDGKTLVNTSETTNMAHFIDTQTLEIKANILVDARPRVAQFTKDGNFVWVSSEIGGTISIIDPKKFEIIKKIEFKIPGLSKESIQPVGIRLDNKRQLAYVALGPANRVAIINMKTFEVEKYILTGQRVWNLIINSNGTRLYTTNGVSNDISVIDIEKRKVIKSIPVGRYPWGVVVKE*
>MP0534_megahit_207488_334-1788
MRPPIPHAITSFVAATLLSVSVPVSAAENTRFERGSEVYNQQCAACHQAQGQGIPGSFPPQKNHTAQMYNATDGIGGRRYLGHVLQYGLTGPIKVDGTSYNGNMPAWGGALTSQQMADVLNYVLTAFGNEKRIAGEFQPYTPEDIEAIAGKDLSGKDVYQLRQTLLGQSPEQSRNKATPVRSAPELSLEKSIRDPLYVAVQNSGIVKVLPSKQAWPGVAGAHYDALSPDGSRLMVSGFKTGNVYVLNTASGEVMASVPIGEVAQGVKISPDGRYGLAVAPTQGDVAVIDMNTLELVRKIPVGKVPHNLVYSADGTLAYVTLQGEGALAVVDMRALEKQRQIPTPGLKTPHNIDISANGQRLWLRDFTGNVGVLDLASETMLKTFKVGSGHGGIDVVPGEQYVATGAISASVVTIIDSESLKIVKNVDVGVGPHGVRASRDGQFIYASVTADNHIAVIDTQSLEVVRREPVGGQFPFWLAVPGNP*
>MP0534_megahit_207947_4451-5596
MTFFWSSWITLISFGCWAFILGVLLFVLKYKPEVEEDGTTGHEYDGIREYDKPLPKWWLVIFFGSIVWGVVYWVFFPAMLPGNWNGLATIKVDGEDVPWTSKNELFSELESNNKVFTDNFEKNILVKADAAGATATLATLNELQATMRRSDNPPADLQAQIDEKVTELAPYVEKLSENPNALKVGSRLFLQNCAVCHGSNAKGAPGYPNLTDNDWLYGGKAGNILTTLHNGRVGGMAAWRDQLGEDGIRAVAEYVLSLSGNQNDYDLDQTKVAQGKVIFHEPTNCVLCHGPDGKGMISAGAPNLTDNIWLYGGDRETIRETLRYGRAGVMPQWETKLGNERIMLLAAYVYSLSDKTGKAPETAMANTAATQPVATKEATAN*
>MP0534_megahit_212824_2020-3003
MCFKNIQKAALRVAFFLTVVFTLSACADDKTEYALITNQLSSNVSVIDLNTQTVIKTIPVGEHPAGISVSPHHDMAFVTNPDGQTISVLDLKSLTETRQIKVGPGPVGVTASKSGTRVYVADWYENNIRIINPDSGELIDTIAVGKSPAGLVIDEENQRLYVSNRDDNTVSFIDLSNDQVTHTIEVGESPFGLAISPDGSRVYSVNVKSSNVTAIDTNTAKVVETIQVGDWPYCAVVGKDNKKLYVINQDEATISVVDTTSFDVSNTIDIEDTPEGIDISADGSQLYAVNWGDNTVSVIDTKTEKVINSIKTGKGPRSFGQFITTVE*
>MP0534_megahit_214184_725-1690
MTSFWSIWVIVLTLACLAIIFGLLLWNLKNYTGVKEGESCGHEFDGIEELNNPLPKWWTYMFFATFIWSVYYLAAYPGLGNWEGLGKWTSSNQGITSLEESKKATEQALANGENVQLDQEFIAADERFGPIFEAFAKQDIETLVKDEKALEIGQRLFSQNCAQCHGSDARGGQGFPNLTDNDWLYGGTPDKIKETLLHGRVAAMPPWGDALGEQGIKEMTAHVLSLSGRTVNQKDAEAGAAKFAMCAACHGADGKGSVAHNLPFGAPNLTDNIWLYGGSKRAVEETLINGRAGVMPAWKDILGEDKVHLLTAYVYSLSQEK*
>MP0534_megahit_221492_1403-2413
LGDLSHASVVYSRDARYGYVFGRDGGLTKVDLLTRTVTDRVIQSGNSIGGAISQDGRYVAVSNYEPGGVNIFDSETLDTVVEIPAFYTNAQGEQDQSKTVGLVDAPGNQFVFSLFEAGEIWTVDMHSNPPGVTRHEAGKEPYDALITPDGRFYIAGLFGEDGLSMMDLWEPEQGAQTILPDYGKGEQRLPVYKMPHLEGWAIADGYAFVPAVGRHEVLVADMEDWSMVQRIPVQGQPVFVMASPDNRQIWVSFAHPKNDVVQVIDSRTREIIRTLEPGKSVLHMEFTPRGEEVWVSSRDSDRVTIYNTRTLEEVATLPAQKPSGIFFTNRAHQLGL*
>MP0534_megahit_228862_271-897
ESQWEEEVADAEDRFTPIFAQYQEVPIPELARDGEAMQVAERIFLNNCAVCHGSNAQGGYGFPNLTDDDWLYGGEPENILTTLNNGRNGLMPSWQQLGENNIENLTQYVLSLSNLEHDEERAASGESTFLAACAACHTPSGTGNTALGAPNLTNDIWLYQAPGQSVADSIRQTLRNGRNGHMPAQAAYIGEERVHLVAAYVYSLRFND*
>MP0534_megahit_234805_6177-6980
NNQLPRWWTIMFYMTIVWGFLYLALYPGLGAYEGILGWKSSNQNIQSLEESVQARIDAKEQGYLVEYDRELDFAAEKFDPIFEAYAQVPVEELAKDPEANKVGQRLFLQNCSQCHGSDARGQNGGFPNLTDNDWLYGGSGAKIVETLTLGRQAAMPAWLDAMGEDGIEEVVNYVLSLSGRDVDPQLAEAGKARFAACAACHGMDGKGNQALGAPNLTDNIWLYGGSHRAVTETLTYGRNGVMPSFKKTLGDDKIHVVAAYVYSLSND*
>MP0534_megahit_235179_814-1338
GVVIDLDTGKTTAELPLPGMPHLGSGITWEYEGRRVMATPHFRAGAISIIDMDTWEVIKTLKTDGPGFFMRSHENSRYAWADVFFGPNADKVHIIDKQTLEIVKTLQPEPGKVAAHVEFDRHGEKLLLSIWDDDGAIIVYDADTLEEEKRIPMNKPSGKYNVWNKINYEEGTSH*
>MP0534_megahit_236524_485-742
MRVTDMMIKPLAFAVAITSMGVMTAQAAPKNGDDATMAYEGTPSAVDAGSARVVRTPGAPDLTDAEFEQAKEIYFQRCAGCHGVLR
>MP0534_megahit_240992_1616-3130
MNLTQARTKIISTLLLASSVMATPLLASESGETGTNTLYLQQCAACHGPDRLGGMGPALLPENLGRLKKAEAEKVIREGRPATQMAGYKDILNDQQIAALTDFIYQPPSHELKWGEAEIRNSQEVSHAAGSLPDEPAFEADMMNLFLVVEIGDHHVTLLDGDKMEPIHRFPSRFALHGGPKYSPDGRYVYFGSRDGWITKYDIYNLKVVAEVRAGINMRNIAVSADGNYVLAANYLPHSMVLFDAANLEMLDFIPVENDAGESSRVSAVYTAPPRSSFIAALKDIPEAWEITVENQKAKLRRMTTDTLLDDFFFDPGYQHLIGAARDGKHGVVIDLDTGKTTAELPLPGMPHLGSGITWEYEGRRVMATPHFRAGAISIIDMDTWEVIKTLKTEGPGFFMRSHENSRYAWADVFFGPNADKVHIIDKQTLEIVKTLQPEPGKVAAHVEFDRHGEKLLLSIWDDDGAIIVYDADTLEEEKRIPMKKPSGKYNVWNKINYEEGTSH*
>MP0534_megahit_279626_8498-9640
MKKLSKNGNKNFLIRASLITGLVIGFLIGGTFIYHSISNESNTYQAVIFNTISGTATIVDPINFNIVTEIPFKISPDQYGAHFNSKLNKLYLIHHGQSEILVLNPQTLEIKYKIPVGENIQHGGIFDEKEEVFFIVSRDTNSLILLNTTSDRIISEIKVQESPHHVARYDNIAVVTNTKSRTLSFIDIDEKEVVKNIRLKSEPLMIVAGHNNKKIFIGTAEIDDQGRKIPARIVIFDDVLDRVFGRGNFRFLEPGEIILESTPHGLALTKDDKNLLVTIPEMNKLLIIDVKTLEIIKELETGKFPHNINIDPEGRFAYVTNSNDATVAIIDIQKMEIVTVLETGNGPHNVQFFNIMGESGKSGPNTEARKVVGANFNCGG*
>MP0534_megahit_304793_1167-2165
MKNIFYFSGYKLMIKKILLIIFLILMQKFVIAETIYVSNEKDHNISVIDGNSLEVIKTIKVGHRPRGIILSKDKKKIIICTSDDNRITVVDVASLEVEYYLPSGPDPELMVMDEDGKFIYVANEDDNMVTVVDYHGRKIVKEIPVGVEPEGMALSPDGKILVNTSETTNMAHFINTETLEIEANVLVDARPRVAQYTKDGKFVWVSSEIGGTISIIDPVKYEIIKKIEFSIPGLSKESVQPVGIRLDNKRKLAYIALGPANRIAIVNMNTFEVEKYILTGQRVWNLMINSDGTKLFTTNGVSNDISVVDIDKRKVIKSIPVGRYPWGVAIKE*
>MP0534_megahit_308996_2540-4198
MTAQAAPKNGDEATMAYEGTPSAVDAASAKIVRSPGAPDLTDAEFEKAKEIYFQRCAGCHGVLRKGATGKPLTPDITQERGIDYLKAFISYGSPAGMPNWLTSGDFDEETVELMAKYIMHEPPQPPEFSLADMKNTWEVLVAPEDRPKKQMNDLDLENIFSVTLRDAGKIALIDGDSKEVVKIIETGYAVHISRMSASGRYVMVIGRDALINMIDLWMEEPQTVAKIKVGMEARSVETSKYKGWEDKLAIAGTYWPPQFVIMDGDTLEPKKIVSTRGMTVSTQEYHPEPRVAAIVASHAHPEFIVNVKETGKIMLVNYEDMENMNITSIDAAEYLHDGGWDASMRYFLTAANNSNKIAVVDAQDRNLEAIVDVGKIPHPGRGANFVDPEHGPVWATSHLGDQTIQMIGTDPEGHPDKAWKVVRTVDGQGGGSLFVKTHPKSKNLWVDTALNPAEAVSQSVAVFDINNFDAGYDVLPIADWAELGEGPKRVVQPEYNKAGDEVWFSVWNTQDKKSAIVVVDDKTRKLKKVIKGDYMVTPTGKFNTYNTQHDVY*
>MP0534_megahit_314130_3-548
QVPVEELAKDPEANKVGQRLFLQNCSQCHGSDARGQNGGFPNLTDNDWLYGGSGAKIVETLTLGRKAAMPAWLDAMGEDGIEEVVNYVLSLSGRDVDPQLAEAGKARFAACAACHGMDGKGNQALGAPNLTDNIWLYGGSHRAVTETLTYGRNGVMPSFKKTLGDDKIHVVAAYVYSLSND*
>MP0534_megahit_321345_19132-20103
MNEPLTKLLPLIVPLALAAPVTAGEIWVTNEKDDTVSVIDTDTLEVIQTYPTGERPRGITFSKDFTRLYICASDSDSVQVMDPNTGEILRDLPSGEDPEQFVLHPDDIHLYIANEDDAITTVVNTQTGEVVAQIDVGVEPEGMAVSPDGKIAITTSETTNMAHWINTETNELFANTLVDSRPRHAEFAKQGTEMWVSSEIGGTLTVFDTATQTEKGKIEFEVQGVHPDRVQPVGFEFTPDYGTVFVALGPSNHIAAVNAETYEVEEYILVGRRVWHMEFNEDHSQLFTTNGVSGDVTVIDVASRKAVKTIKVGRFPWGAAFRP*
>MP0534_megahit_323660_140922-141878
MKSWILPAMMMAASPAMADIAYVSNEKDDTLTLIDTDALEVLQTIDVGMRPRGIIFSHDYKYLYICASDSDAVQVLDVATNKIIHNLPSGEDPEQFALHPNNHHLYIANEDDAVVTVVDTEKRDVVAQINVGVEPEGMAASPDGKWVINTSETTNMLHWIDASTQELVDNTLVDQRPRHVEFTKDGKTVWSSSEIGGTVSIVDVASKAITHTINFKIPGVHRDKIQPVGVKLTDNGKYAFVALGPANHVAVVDAKTYEVLDYLLVGRRVWMLEFANDQKLLLTTNGVSGDVSVIDTDDLKVIKTLKVGRYPWGVAVKP*
>MP0536_megahit_18326_1-816
TIHLAERPGLLHQLEKSPESQGLASRLLRLVTWPGDTTERAKRPVLKPLTETQNKQFVLGESVYHATCHSCHKPNGQGQVNQAPPLVGSEWVNGDPTTLARIVLHGLGGPIQVRGDDWDLLMPGLGHSPFLNDDRLAAVLTYVRRAWDNTGDPVDSHFVASVRRAHLDRTDMWTVESLQNPEAELATNAQKSQDPMIKYRPAVSGGNAKRGEGLFHAATRIRCHACHQVAHMGGGFVGPNLTEIGDRSTREYLLESLIDPSAIIAEGYKTLG
>MP0536_megahit_89765_221-1027
KSKFADQGEVNFQTVCVACHGANGKGTSAPGLDGVMLGAPLVGSPRVLGRKTIPIKILLKGMHGELDGKSYPGPMLPLESYDDEWLASVLTYVLSAWGNKGESVSKDDVAAVRAALADRKEMFLSSEILAMAPIPAAEMAKWELTASHQSKGCDQAIDNNPRTRWDTGRAQRKGMWFSFDMKESRELTGITLRCEGSPADYPRRYTLEVSDDGEQWKQVVSPQKGNSPVTDILLPATKTRFVRINQIGLADGKHWSIHQLDVYAKAER*
>MP0536_megahit_131830_21749-22579
MYWLLKATAKQPKEELEKENTGHEWDGIVELNNPLPRWWLYLFYFTIVFAFGYLFMFPGLGDAKGYLGWTQEGRYEENLEAYKAKADEYYAQYAEMPHEELMQDTQAMKTGRSIFLNNCAACHGSDAGGAKGFPNLTDDDWLYGGEEENIVATLENGRQGMMPALGAGMTDEELESVVQFILSHTGRETASKEVVAAGKAKYDVMCVACHGADAKGSHFIGAPNLTDNIWLYGGEEADIRETLLNGRNGKMPAHKEILSPAQIHLMAAYVKSLGQQ*
>MP0536_megahit_152810_811-1626
GRRPRDMQWNEDKTKLYVAASDDDRIEIIDVATSKIIGYVHPDEDPEMFDITPDGKILIASNEDDNMVSFVDIEKDKIIAQIPTGVEPEGVTISPDGKHVYITAEVSEMVHIIDIENQKTLADVLVGSRPRRAFFTLDGQEYWVTNEVSGYVSVIDTKTYKEKQRISFKPPGLREGDITPVGININPDGKTAYVTLGHANRLALVDVATKKVRKYLVVGVRAWNVEFSSDGKNLFVVNSGSDDVTVINAEKEEVIKTFPVGRYPHTLRIDD*
>MP0536_megahit_167895_97-1074
MKNISQTITFFIFIISFSISNVLAGYIFISNEGSDNITVVDLDTYKILANIESGKRPRDMRIIPEKNQLLVAASEDDRINIIDYKNYKIIGSIETGDDPEIFDISPDGKIIVVSNEDDNEATIIDSSTGKIIRVVEDVGIEPEGVTFSPDGTLVYITSEGTNTVIIIDPWKGEIIDEILVGNRPRRGAFVKNGKEYWVTNELGGSVSVIDTSNHKVIDKIEFFIKGIRKSEITPVDFAISHNQKSAYITLGRSKHVAVVDVDTHEVKDYILAGARVWGAAITKDDKFLIVTNGNNDNISIIDTEKNAAIKSISVGRTPHTVRILE*
>MP0536_megahit_180335_2-751
GAEFQDVVKIITFGAPNKLMPPWGPKLGSQSIQQLAVYVLSLKGTAIANDPSLQIPTTHLISEDPGIQARIKAGKRAFNSHCVECHGSEGKGGAGPNLTDEFTLHGGELKDIIHVITNGVSGLMPRWGQKMNQERIAEFAAYVYSIKGTRPTGKRPEKRVSRLLNSKYIQTNKKPKDHTEGRRTFVIYCEQCHGMGGLGGAGPNLTDEFTLHGGNLSDIVDVITKGVPAMQMPTWGQIMTTQRISKVAEY
>MP0536_megahit_240935_391-1425
MTSFWSIWVIVLTLACLIIIFGLLVWNLKNYVGVKEGESCGHEFDGIEELNNPLPKWWTYMFFATFVWSVYYLAAYPGLGNWEGLAKWTSSNQGITSLTESKEAVLEAKEDGRFVKLDAEYRAAEERFGPIFNELAQIPVLDLVESKFAGDAAQQVALENGTKHEQTQGQLAVEIGQRLFSQNCAQCHGSDARGGTGFPNLTDNDWLYGGSPDKIRETLLLGRVAAMPPWGDALGEQGVKEMTAYVLSLSGRTVNQKDADAGKAKFAMCAACHGPDGKGSVAHNLPFGAPNLTDNIWLYGGSQRAVEETLNHGRAGVMPAWKEILGEDKIHLLTAYVYSLSQDK*
>MP0536_megahit_291216_6144-7031
MSLHWSLWIMFLVVLNLGITLFLFLWGTRVSIPTREDGTTGHVWAHGTLREGVRQLPRWWYLMSAGTFIVGIGYLVLYPGFGAYDGLLDWSSRGQLERAEERNQALLAPLLEKARNGAPSDLAADAEAVRLGGRLFQDNCAACHGRDARGNTTIGAPDLLDDAWVYGGDEKAILASIRTGREGVMPGWEFLGYGRVKNLAHYVSSLSGAPHRPTAAEVGKKRFDACAGCHGPDGSGNPAIGAPDLSDDAWLYGGELDQIMTSISQGRHGQMPAWKGRLDEAEIRLVAAWMLANGK*
>MP0536_megahit_305253_7842-8813
MNEPLTKLLPLIVPLALAAPVTAGEIWVTNEKDDTVSVIDTDTLEVIQTYPTGERPRGITFSKDFTRLYICASDSDSVQVMDPNTGEILRDLPSGEDPEQFVLHPDDIHLYIANEDDAITTVVNTQTGEVVAQIDVGVEPEGMAVSPDGKIAITTSETTNMAHWINTETNELFANTLVDSRPRHAEFAKQGTEMWVSSEIGGTLTVFDTATQTEKGKIEFEVQGVHPDRVQPVGFEFTPDYGTVFVALGPSNHIAAVNAETYEVEEYILVGRRVWHMEFNEDHSQLFTTNGVSGDVTVIDVASRKAVKTIKVGRFPWGAAFRP*
>MP0536_megahit_315040_2-964
MSEQNNQNLLLVSAIITALTIGFLIGGTFVYHSNNDIEIEQYQAVVFNTIGKTATVIDNYLLTSLTNINIEIDSGQYGAHYNEKNNKLYLIHDGESELLTLDPQSLEIQSRVRVGPNLQHAGIFDDKGDIFFLISRDSNSLVMINTTTDKIISRIEVQEQPHHVALLSDSVAVTNTESQSISIVDFRELEVVNNIKIDADPLMIVSDKDERIIVGAIRPAKLFFIDNEEVKNSINLESDPHGIALTADGENVIVTLPEEDKVLIINMKGEIIKELQTGDFPHNIDIDPNGKYGYISNSNDASVSIMDLTNFEIVATIETGN
>MP0536_megahit_322082_25847-26992
MTFFWSSWITLISFGCWAFILGVLLFVLKYKPEVEEDGTTGHEYDGIREYDKPLPKWWLVIFFGSIVWGVVYWVFFPAMLPGNWNGLATIKVDGEDVPWTSKNELFSELESNNKVFTDNFEKNILVKADAAGATATLATLNELQATMRRSDNPPADLQAQIDEKVTELAPYVEKLSENPNALKVGSRLFLQNCAVCHGSNAKGAPGYPNLTDNDWLYGGKAGNILTTLHNGRVGGMAAWRDQLGEDGIRAVAEYVLSLSGNQNDYDLDQTKVAQGKVIFHEPTNCVLCHGPDGKGMISAGAPNLTDNIWLYGGDRETIRETLRYGRAGVMPQWETKLGNERIMLLAAYVYSLSDKTGKAPETAMANTAATQPVATKEATAN*
>MP0536_megahit_323932_468-1421
MSMFWTIWISVITLGLIIGCYFLLRWCLSNKTGVAEGESMGHEFDGIEELNNQLPRWWTIMFYMTIVWGFLYLALYPGLGAYEGILGWKSSNQNIQSLEESAQARIDAKEQGYLVEYDRELDFAAEKFDPIFEAYAQVPVEELAKDPEANKVGQRLFLQNCSQCHGSDARGQNGGFPNLTDNDWLYGGSGAKIVETLTLGRKAAMPAWLDAMGEDGIEEVVNYVLSLSGRDVDPQLAEAGKARFAACAACHGMDGKGNQALGAPNLTDNIWLYGGSHRAVTETLTYGRNGVMPSFKKTLGDDKIHVVAAYVYSLSND*
>MP0536_megahit_330699_12860-13894
MTSFWSIWVIVLTLACLIIIFSLLVWNLKNYAGVKEGEDCGHEYDGITELNNPLPKWWTYMFFATFIWSVYYLAAYPGLGNWEGLGKWTSSNQGITSLAESKEATAKAKEEGRYVKLDKEYEAAQERFGPIFNKLAQVPVLDLVNSKFEGDAAQQVALENGEKHEQTDGQLALEIGQRLFSQNCAQCHGSDARGATGFPNLTDKDWLYGGSPDKIKETLLYGRVAAMPSWSAALGEQGVKEMTAHVLSLSGRTVNQKDAAAGAAKFAMCAACHGADGKGSVAHNLPFGAPNLTDNIWLYGGSQRAVEETLNHGRAGVMPAWKDILGEDKIHLLTAYVYSLSQDK*
>MP0536_megahit_338554_1227-2225
MKNIFYSIGKKLMIKKILLIIFFILIQKSIIAETIYVSNEKDHNISVIDGSSLEVIKTVKVGHRPRGIILSKDKKEIIICTSDDNRIAVVDAASLEVAYYLPSGPDPELMVMDEKGKFIYVANEDDNMVTVVDYRGKKIVKEIPVGVEPEGMGLSPDGKILVNTSETTNMAHFISTETLEIKANVLVDARPRVAQYTKDGKFVWVSSEIGGTISIIDPEKYKIIKKIEFNIPGLSKESIQPVGIRLDNKRKLAYIALGPANRIAIVNMNTFDVEKYILTGQRVWNLMINSDGTRLFTTNGVSNDISVIDIEKQKVIKSIPVGRYPWGVAIKE*
>MP0538_megahit_38482_3-671
QPFAIAVDPSDKHQVFVSDWYRNAVVVINPETKLVVDLLSVGKNPAGLALDNATRRIFVANRNSDTLTVLDADTPRQYAEVKTGKAPYAVAVSPDSKQIFVTAIQDNTITVIDGESYEVVKTLKAGTAPYGVAVTPNNQWLFVANQGTNDVWVFDTETLEMVTKIKVGEMPETVAFSDDSQYAYVTNWFSNTLSVIDIKQQQVVQHLPMPDGPRSLGRFIGD*
>MP0538_megahit_41272_636-1550
MSNDKKKQDHENEIDDVTGVETTGHSWDGLKELNNPLPRWWVWVFIVSIIWSIWYFVVYPSWPVPGGATEGTSGYTQYKELEQSQAEIVQRQAAYLKEFNGASFDEIMNDPELYAFAIAGGASAFKDNCATCHGTGAEGFKGYPNLNDDDWIWGGTLDAIHQTLEYGIRADNWDTRMSQMPAFGDDGLLTREDVSDVTDYVLSLSGSRDDHHVAESISEAALERGAAIFQQQCASCHGPAGKGMQEFGAPNLTDKIWLYGGDRQTVYETIYYARAGMMPAWGERLDENTLKQLTVYLHQLGGGET
>MP0538_megahit_69122_1910-2893
MCFKNIQKAALRVAFFLTVVFTLSACADDKTEYALITNQLSSNVSVIDLNTQTVIKTIPVGEHPAGISVSPHHDMAFVTNPDGQTISVLDLKSLTETRQIKVGPGPVGVTASKSGTRVYVADWYENNIRIINPDSGELIDTIAVGKSPAGLVIDEENQRLYVSNRDDNTVSFIDLSNDQVTHTIEVGESPFGLAISPDGSRVYSVNVKSSNVTAIDTNTAKVVETIQVGDWPYCAVVGKDNKKLYVINQDEATISVVDTTSFDVSNTIDIEDTPEGIDISADGSQLYAVNWGDNTVSVIDTKTEKVINSIKTGKGPRSFGQFITTVE*
>MP0538_megahit_89663_5625-6230
LKVGSRLFLQNCSVCHGSNAKGATGYPNLTDNDWLYGGEASNILTTLHNGRIGGMPAWRDQIGEDGVRAASEYVLSLSPNNGSKSNGELDQTLVNQGEAIFKQQCALCHSESGKGMISAGAPNLTDNIWLYGGERETVRNTLRYGRAGVMPQWETKLGNERIMLLAAYIYSLSDKTGKSPEAAPVNAAATQPVATEEATAN*
>MP0538_megahit_105781_129-1037
MSDFWSWFIIVIVVINLLGCGGLLLWNNQISAEEAAKETTGHSFDGIQERNAPLPRWWLFLFIGTLIFSAVYLVLYPGFGKFEGVLGWTSDNQYQKEVAVMEKSTGPLFEQYGQVAIEELVQYPEALAVGGRLFANNCAICHGSDARGAKGYPNLTDDDWLYGGEPDQIVTSITKGRKAAMPPMAAAIGNTDEAVRDMALYVQSLSRPDLTKDSQKAAAIERAKPKFAMCAACHGQDAKGNIMMGAPDLTDTTWLYGPRVEDIEYTIRNGRAGHMPAHENLLSKERIHVIAAYVYSLSQNAE*
>MP0538_megahit_109216_571-1605
MTSFWSIWVIVLTLACLIIIFGLLVWNLKNYVGVKEGESCGHEFDGIEELNNPLPKWWTYMFFATFVWSVYYLAAYPGLGNWEGLAKWTSSNQGITSLTESKEAVIEAKEDGRFVKLDAEYRAAEERFGPIFNELAQIPVLDLVESKFAGDAAQQVALENGTTHEQTQGQLAVEIGQRLFSQNCAQCHGSDARGGTGFPNLTDNDWLYGGSPDKIRETLLLGRVAAMPPWGDALGEQGVKEMTAYVLSLSGRTVNQKDADAGKAKFAMCAACHGPDGKGSVAHNLPFGAPNLTDNIWLYGGSQRAVEETLNHGRAGVMPAWKEILGEDKIHLLTAYVYSLSQDK*
>MP0538_megahit_118200_44-1189
MTFFWSSWITLISFGCWAFILGVLLFVLKYKPEVEEDGTTGHEYDGIREYDKPLPKWWLVIFFGSIVWGVVYWVFFPAMLPGNWNGLATIKVDGEDVPWTSKNELFSELESNNKVFTDNFEKNILVKADAAGATATLATLNELQATMRRSDNPPADLQAQIDEKVTELAPYVEKLSENPNALKVGSRLFLQNCAVCHGSNAKGAPGYPNLTDNDWLYGGKAGNILTTLHNGRVGGMAAWRDQLGEDGIRAVAEYVLSLSGNQNDYDLDQTKVAQGKVIFHEPTNCVLCHGPDGKGMISAGAPNLTDNIWLYGGDRETIRETLRYGRAGVMPQWETKLGNERIMLLAAYVYSLSDKTGKAPETAMANTAATQPVATKEATAN*
>MP0538_megahit_131965_28650-29534
MTDESKDIDEHSGVETTGHSWDGIKELNNPLPRWWLFVWYMSIAWAIVYMILMPAIPALPGLGTNTKGLRGHSDRVEVAKAVSELKTARDAQSIVLLDAGLEKIETDRTLQQFALAMGESAFGDNCATCHGAGGRGAIGYPALADDVWLWDGSLDGIEYTIRHGIRHDTDDGTRFSAMPAFGRDGLLKRSEVDDLAQYVLDLSGHSDDPEAVLRAAPIFQQQCATCHGADGTGDRTQGAPNLTDAEWLYGDREADIEATIYNARNSHMPAWDDRLDDATIKAIAVYVHSLGGGE*
>MP0538_megahit_148066_482-1192
YEGILGWKSSNQNIQSLEESAQARIDAKEQGYLVEYDRELDFAAEKFDPIFEAYAKVPVEELAKDPEANKVGQRLFLQNCSQCHGSDARGQNGGFPNLTDNDWLYGGSGAKIVETLTLGRKAAMPAWLDAMGEDGIEEVVNYVLSLSGRDVDPQLAEAGKARFAACAACHGMDGKGNQALGAPNLTDNIWLYGGSHRAVTETLTYGRNGVMPSFKKTLGDDKIHVVAAYVYSLSND*
>MP0538_megahit_148732_2689-3663
MKSLLKHAALVAIVGLSTPAMASLAYVSNEKDNTLSIIDTETQEVVETIDVGQRPRGILLSKDHTKLYICASDDDTVQVLDLATRKIVDTLPSGEDPEQFSLHPNNKHLYIANEDDAIVTVVDVDTKDVLAQIDVGIEPEGMAVSPNGKWAVNTSETTSMLHWINTETFEIEKNIVVGQRPRHVEFSKDSKIAWASAEIGGTVHIIDVDNLEQIHEMSFKVPGVNQDRVQPVGIELTSDGKYAFVALGPSNHVAVVDAQTYEVLDYLLVGSRVWQLDLDKDEKHLYTTNGVSGDVSVIDVEDLKVIKSIKVGRYPWGVVIDPSS*
>MP0538_megahit_164482_8734-9621
MSLHWSLWIMFLVVLNLGITLFLFLWGTRVSIPTREDGTTGHVWAHGTLREGVRQLPRWWYLMSAGTFIVGIGYLVLYPGFGAYDGLLDWSSRGQLERAEERNQALLAPLLEKARNGAPSDLAADAEAVRLGGRLFQDNCAACHGRDARGNTTIGAPDLLDDAWVYGGDEKAILASIRTGREGVMPGWEFLGYGRVKNLAHYVSSLSGAPHRPTAAEVGKKRFDACAGCHGPDGSGNPAIGAPDLSDDAWLYGGELDQIMTSISQGRHGQMPAWKGRLDEAEIRLVAAWMLANGK*
>MP0538_megahit_167172_23524-24414
MSTFWSLWISVIVLGTIFGCVWLLWATRKSQTTDTETDRTTGHSFDGIEEYDNPLPKWWFYLFLATCVFSLGYLVLYPGLGNFQGILGWSSTNQWEAEVAEAEEKYGEIYAQFGDTPVVELANNDDALKIGQRLYANNCQVCHGSAARGQIGFPNLTDDDWLYGGTPDAILNTLHNGRMGAMPAKGVMPNMTGEQVDQVVNYVLSFSGREKDAEAAKAGEAVFAQGCAACHGADAKGNQAVGAPNLTDNVWLYGSTYEWIKETVLYGRQNQMPAQSGRLTEDQIQILAAYVYSLSN*
>MP0538_megahit_168437_910-1698
HSFDGIQERNAPLPRWWLFLFIGTLIFACVYLVLYPGLGKFPGVLNWSSTLQYEKEVALVARQTDPLFEQFGKVPVDELIEYPEALAVGGRLFANNCAICHGSDARGAKGYPNLADDDWLYGGEPKQIIASIAQGRTGMMPPMAAAIGNTDKAVRDMAIYVQSLSRPDLVNDADKAAAIERAKPKFAVCAACHGQEGKGNQAMGAPDLTDTTWLYGPRLEDIETTIREGRKGEMPKHENLLSKEKIHVIAAYVYSLSNKSAP*
>MP0538_megahit_170239_16562-17596
MTSFWSIWVIVLTLACLIIIFSLLVWNLKNYAGVKEGEDCGHEYDGITELNNPLPKWWTYMFFATFIWSVYYLAAYPGLGNWEGLGKWTSSNQGITSLAESKEATAKAKEEGRYVKLDKEYEAAQERFGPIFNKLAQVPVLDLVNSKFEGDAAQQVALENGEKHEQTDGQLALEIGQRLFSQNCAQCHGSDARGATGFPNLTDKDWLYGGSPDKIKETLLYGRVAAMPSWSAALGEQGVKEMTAHVLSLSGRTVNQKDAAAGAAKFAMCAACHGADGKGSVAHNLPFGAPNLTDNIWLYGGSQRAVEETLNHGRAGVMPAWKDILGEDKIHLLTAYVYSLSQDK*
>MP0538_megahit_171230_2561-3988
MKTIIAAMIGTASLLASSANAQDRPQIPWGESEAQTGADRLYTADQFSNTVTVIDPVEGKTLGIIKLGELQPANFGALYKGQLLVHGLGFSPDGKTLAVVSVGSNSVTFIDTATNTVKHTTYLGRSPHEAFYTRDGKEVWVTVRGESHIAVLDAKTFEVKKRIDTPEGPGMQIFSIDGKYGFVCSSFTPELVVYDVASHKEVARLEQPSPFCPNLAASPDGKQLWYTLKDIGKVAVINAKPPFDTIKVIDTGAISNHVNFANTDRGLMAYVTIGGLNQVKVFRTDDFRQIATIPVGRLPHGVWPSGDGRRVYVGLENDNRVDVIDTASQRVVGSWPTGHAPQAIAYVPGAVSGNGKANLMPLGDAGNLTRLNLTGTGMTSIALFDQGLVQILEAGVAGLKPGQEYQLILASHPDGTGEVEAIAKFKANPAGGAIVNTTGPIRQIVRGNETATRRYLAIREMADGQPGTVVQTQQD*
>MP0538_megahit_175166_462-1916
MRPPIPHAITSFVAATLLSVSVPVSAAENTRFERGSEVYNQQCAACHQAQGQGIPGSFPPQKNHTAQMYNATDGIGGRRYLGHVLQYGLTGPIKVDGTSYNGNMPAWGGALTSQQMADVLNYVLTAFGNEKRIAGEFQPYTPEDIEAIAGKDLSGKDVYQLRQTLLGQSPEQSRNKATPVRSAPELSLEKSIRDPLYVAVQNSSIVKVLPSKQAWPGVAGAHYDALSPDGSRLMVSGFKTGNVYVLNTASGEVMASVPIGEVAQGVKISPDGRYGLAVAPTQGDVAVIDMNTLELVRKIPVGKVPHNLVYSADGTLAYVTLQGEGALAVVDMRALEKQRQIPTPGLKTPHNIDISANGQRLWLRDFTGNVGVLDLASETMLKTFKVGSGHGGIDVVPGEQYVATGAISASVVTIIDSESLKIVKNVDVGVGPHGVRASRDGQFIYASVTADNHIAVIDTQSLEVVRREPVGGQFPFWLAVPGNP*
>MP0538_megahit_183702_8903-9700
TTGHSFDGIQERNAPLPRWWLFLFIGTLIFACVYLVLYPGLGKYQGLLNWSSTLQYEKEVALVARQTDPLFEQFAKVPVDELIEYPEALAVGGRLFANNCAICHGSDARGAKGYPNLADDDWLYGGEPKQIIASIAQGRTGMMPPMAAAIGNTDKAVRDMAIYVQSLSRPNLAKDADKAAAIERAKPKFAVCAACHGQDGKGIQAMGAPNLTDTTWLYGPRLEDIETTIREGRKGEMPKHENLLTEEKIHVIATYVYSLSNKPAP*
>MP0538_megahit_184653_2313-3224
MSDFWSWFIIIIVAINLLGCAGLLLWNNQISPEEAAKETTGHSFDGIQERNAPLPRWWLFLFIGTLIFACIYLALYPGLGKFEGLLGWSSSGQYEKEVTLVARQTDPLFEEFAKVPVEELIEYPEALAVGGRLFANNCAICHGSDARGAKGYPNLADNDWLYGGEPKQIITSIAQGRTGMMPPMAAAIGNTDQAVRDMAIYVQSLSRPDLARDAQKAAAIERAKPKFAVCAACHGQDGKGIQAMGAPNLTDTTWLYGPRLEDIETTIREGRKGEMPKHENLLSDEKIHVIAAYVYSLSHKPAP*
>MP0538_megahit_185443_19416-20387
MNEPLTKLLPLIVPLALAAPVTAGEIWVTNEKDDTVSVIDTDTLEVIQTYPTGERPRGITFSKDFTRLYICASDSDSVQVMDPNTGEILRDLPSGEDPEQFVLHPDDIHLYIANEDDAITTVVNTQTGEVVAQIDVGVEPEGMAVSPDGKIAITTSETTNMAHWINTETNELFANTLVDSRPRHAEFAKQGTEMWVSSEIGGTLTVFDTATQTEKGKIEFEVQGVHPDRVQPVGFEFTPDYGTVFVALGPSNHIAAVNAETYEVEEYILVGRRVWHMEFNEDHSQLFTTNGVSGDVTVIDVASRKAVKTIKVGRFPWGAAFRP*
>MP0540_megahit_14706_2-919
ILLLAIVGTCFGYTIGESSRQKKEAHHLTDRNAWRGAKIYVNQCRSCHGHQGLGSEEGAVGAKLNTPAFLILEKDNEYGAKPTDKFGSGDIPGYQDIQAFVKNTLLCGRAGTYMPAWSEKYGGTLSETQIDQLVTLLTTGRWDLVAEEIEKHDEENNTNPDEVLLTDPSGLSITSENCGQYNAVQALKYRTRPDPRLDLIDGSDAPVSDDSKEIIAVDAGPTVKGLPVDQFYAAACAVCHGIDREGIESVGSLPLLPSYLTKDDEFYFETLVNGRAGTVMPSWRAQGLTDEEMWHLVDFIKSEPN*
>MP0540_megahit_67456_28-939
MSDFWSWFIIIIVAINLLGCAGLLLWNNQISPEEAAKETTGHSFDGIQERNAPLPRWWLFLFIGTLIFACIYLALYPGLGKFEGLLGWSSSGQYEKEVTLVARQTDPLFEEFAKVPVEELIEYPEALAVGGRLFANNCAICHGSDARGAKGYPNLADNDWLYGGEPKQIITSIAQGRTGMMPPMAAAIGNTDQAVRDMAIYVQSLSRPDLARDAQKAAAIERAKPKFAVCAACHGQDGKGIQAMGAPNLTDTTWLYGPRLEDIETTIREGRKGEMPKHENLLSDEKIHVIAAYVYSLSHKPAP*
>MP0540_megahit_337458_165-1154
MPIKKLKFNFVVVCSSLIILLISLNVKADRVVISNEGSDNITIIDLNTYEILNTIESGDRPRDMHYIPATNHLLVAASEDDTINVIDMKTLKMIGNLETGDDPEIFDISPDGKVAVVSNEDDNEATVIDIQTGKIIRVIEDVGIEPEGVNFTPDGKLVFITSEGTNTIIIIDPWIGEIIEEVLVGNRPRRGAFAKNGEEYWVTNELGGTVSVIDTNTFSIKHTINFERKGIRSSEITPVDFAMSNDGNLAYITLGRSKHVAVVNTNNYEVIDYILAGSRVWGAAITKDDKILIVTNGQSDDISIIDTDKRASIKSIAVGITPHTVRIIE*
>MP0540_megahit_351864_19280-20251
MNEPLTKLLPLIVPLALAAPVTAGEIWVTNEKDDTVSVIDTDTLEVIQTYPTGERPRGITFSKDFTRLYICASDSDSVQVMDPNTGEILRDLPSGEDPEQFVLHPDDIHLYIANEDDAITTVVNTQTGEVVAQIDVGVEPEGMAVSPDGKIAITTSETTNMAHWINTETNELFANTLVDSRPRHAEFAKQGTEMWVSSEIGGTLTVFDTATQTEKGKIEFEVQGVHPDRVQPVGFEFTPDYGTVFVALGPSNHIAAVNAETYEVEEYILVGRRVWHMEFNEDHSQLFTTNGVSGDVTVIDVASRKAVKTIKVGRFPWGAAFRP*
>MP0540_megahit_355480_840-1793
MSMFWTIWISVITLGLIIGCYFLLRWTLANKTGVPEGESMGHKFDGIEELNNQLPRWWTIMFYMTIVWGFLYLALYPGLGAYEGILGWKSSNQNIQSLEESAQARIDAKEQGYLVEYDRELDFAAEKFDPIFEAYAQVPVEELAKDPEANKVGQRLFLQNCSQCHGSDARGQNGGFPNLTDNDWLYGGSGAKIVETLTLGRKAAMPAWLDAMGEDGIEEVVNYVLSLSGRDVDPQLAEAGKARFAACAACHGMDGKGNQALGAPNLTDNIWLYGGSHRAVTETLTYGRNGVMPSFKKTLGDDKIHVVAAYVYSLSND*
>MP0778_megahit_350946_15059-16030
MNEPLTKLLPLIVPLALAAPVTAGEIWVTNEKDDTVSVIDTDTLEVIQTYPTGERPRGITFSKDFTRLYICASDSDSVQVMDPNTGEILRDLPSGEDPEQFVLHPDDIHLYIANEDDAITTVVNTQTGEVVAQIDVGVEPEGMAVSPDGKIAITTSETTNMAHWINTETNELFANTLVDSRPRHAEFAKQGTEMWVSSEIGGTLTVFDTATQTEKGKIEFEVQGVHPDRVQPVGFEFTPDYGTVFVALGPSNHIAAVNAETYEVEEYILVGRRVWHMEFNEDHSQLFTTNGVSGDVTVIDVASRKAVKTIKVGRFPWGAAFRP*
>MP0778_megahit_410511_46-384
MVWILKFRNISIITIFIVSITSSQSWGDVMKQGKEIFNEKAGCAACHVLKHAGSQGNIGPNLDYSKDSQNVAYVKDMVQNGLGVMPAFGADGILTPEEVDIVSKYVAKVAGK*
>MP0778_megahit_448679_2592-3563
MKAYEIIIFIILNFFIFLSTVQSKYIFVSNENSDTITVLNKDKKIIKTIKTGGRPRDMKFSLDKTLLYVVVSEENHIAVIDINSLKIINYIKSGDDPEIFDISPDGKLIAVSNEDDNEITIIDVKTQDKLATIENVGVEPEGVNFSKNGEFIYVTSEGTNSVVIINTKTREIVNEILVGNRPRRGLFIKDGNEYWVSNELSGSVTIIDTNNLKIIKNLYFSVKGIRDQNITPVDFAYSSKLDKIYVTLGSANHVAVVNGSNYNIEKYILAGSRVWGAALTNNDEELIVTNGNSDDISIIDLIKQTAVSSIPVGKTPHTVRVMK*
>MP0780_megahit_5707_1-639
LYAFAIAGGASAFKDNCATCHGSGAQGAKGYPNLNDDDWLWGGSLSEIQKTLNYGIRSGNIDGHVSQMPAFGKDGLLKRDEIDAVVDYVIALSDDGAMDDYAKGAEIYKQQCASCHGEDGKGLREFGAPNLTDKIWLYGGDRDTVFKTVYYSRAGVMPAWKERLDANTIKQLTVYLHQLGGGEEEAAAAEPVNEDTASEETLPAEEEKDINNV
>MP0780_megahit_66952_207-1172
MRYLPTLVLCLAAAPAMANRVFVTNEKSNDVTVLDSDTQEVIGTYPVGNRPRGITISPDGTKLYVCASDDDLVRVFDPETMEELYTLPSGPDPELFVLHPSGNPLYIANEDDNLVTVIDTQTRKVLAEIPVGVEPEGMGVSPDGRVVINTSETTNMAHFIDTESFQIFANVLVDSRPRFAEYNRDGTKLYVSAEIGGTVSVIDPSTQQIIDKIGFEIPGVLPEAIQPVGVRVTDDGSRVFVALGPANRVAVIDGKSDEVRDYLLVGQRVWQMAFTPDQKYLFTTNGNSNDVSIIDVAREKVVKSIPVGQQPWGVVIAPGPH*
>MP0780_megahit_76169_717-1532
EEAAKETTGHSFDGIQERNAPLPRWWLFLFIGTLIFACVYLVLYPGLGKYQGLLNWSSTLQYEKEVALVARQTDPLFEQFAKVPVDELIEYPEALAVGGRLFANNCAICHGSDARGAKGYPNLADDDWLYGGEPKQIIASIAQGRTGMMPPMAAAIGNTDKAVRDMAIYVQSLSRPNLAKDADKAAAIERAKPKFAVCAACHGQDGKGIQAMGAPNLTDTTWLYGPRLEDIETTIREGRKGEMPKHENLLTEEKIHVIATYVYSLSNKPAP*
>MP0780_megahit_79138_13919-15121
MSKRGPVDEAYEPYEPRRRVPLPVYWVAIALALWGALTLWQDSTADRTGARERLMEANALERRQTMTGSALFAERCATCHQADGSGISGAIPPLASSRFVQADPRVIVQILLHGITGPIVVDGDDFNGHMPAFGSVLDDDQLARLATAVRRTWGPGGTIDPRFVAAERARTANRGIPWSGGAEIAAALDPAIGIQPAYHPLASASADTTALSIARNGKSGGWPCASCHGANGEGRDGVPRLAGQSADYIAGQLLAFANGSRPNDIMRPVASQLSASERGGLGRLYAGLASPSTSRSELAGDLARGAELALYGDDRRNLPSCFSCHGPSGFGVAPSTPSIAAQQPGYTAGRLAALARFARSRPGAVMPAIAARLNDTDRRAVADYLATLPPSPVTARKDAR*
>MP0780_megahit_82855_256-1215
ELMSMFWTIWISVITLGLIIGCYFLLRWCLSNQTGVPEGESMGHEFDGIEELNNQLPRWWTIMFYMTIVWGFIYLALYPGLGSYEGIFGWKSSNQNIQSLEESMQARIDATENGEFVQYDRELDYAAEKFDPIFAAYAKVPVEELAKDPEANKVGQRLFLQNCSQCHGSDARGQNGGFPNLTDNDWLYGGSGAKIVETLTLGRQAAMPAWIDTLGEQGIEEVVNYVLSLSGRDVDPQLAEAGQARFAVCAACHGADGKGNQALGAPNLTDNIWLYGGSHRAVTETLTYGRNGVMPSFKKTLGEDKIHVVAAYVYSLSND*
>MP0780_megahit_84843_765-1694
MNNLWGDSLSGFWSAWIIIITLGTIALSVWILLANRRTDKTPDAEGNVETTGHTADGIEEYDNPLPKWWFQLFVLTVVFALGYLVLYPGLGNYAGVLGWTQEGQWEEEVAQAEDRFTPIFAQYQEVPIPELAEDPEAMQVAERIFQNNCAVCHGSNAQGGYGFPNLTDDDWLYGGEPDNIVQTLTNGRNGNMPSWQQLGQNNIENLTQYVLSLSDEEHDAESAASGESTFGAVCAACHGPSGTGNQALGAPNLTDNTWLYLAPGQEVGDSVRQTLRNGRNGHMPAQAAYIGEERVHLVAAYVYSLRLAD*
>MP0780_megahit_88316_178-1059
MSDPKKNDDSDYETTGHSWDGIKEYNKPLPRWWVTVFYITIIWGIGYSIAYPAWPGIRTATAGVMGWSTRANVAAEIEAQEAALAPINDRLASVELSQIATDPDLNGFAQNAGGAVFRTWCAQCHGSGAAGAKGYPNLLDDDWLWGGTMEDIHTTITHGIRNTDDPDARYSEMPAFGRDGLLERDQIGQVVNYVLDLAGETPQDPSQVSAGATVFADNCAACHGEDGTGDRMQGAPNLTDAIWLYGGDYASLHETVTSARFGVMPNWNTRLSEAEIRAVASYVHGLGGGEMSE*
>MP0780_megahit_88500_553-1437
MSETGNKNTVKIQEGDPNTTGHEWDGIMEFDNPMPRWWLWVFYATIVWGIGYSIAYPAWPLVSEATSGMLGWSSRAKVEAEIAAVETANAPINAQLEALELAAIPGHPELEDYAVSAGAAVFKTWCAQCHGSGAAGAKGYPNLLDDDWLWGGTMEDIHTTVSYGIRNEESDDARFSAMPAFGRDGLLEKEQVSQVVNYVMSLSDTPQDASQVAAGAAVFEANCASCHGEDASGDIYQGAPNLKDAIWLYGGDYETIYETVWNSRYGVMPNWDTRLSEAEIRAVSAYVHQLGGGE*
>MP0780_megahit_101364_71-691
QWEEEVADAEDRFTPIFAQYQEVPIPELARDGEAMQVAERIFLNNCAVCHGSNAQGGYGFPNLTDDDWLYGGEPENILTTLNNGRNGLMPSWQQLGENNIENLTQYVLSLSNLEHDEERAASGESTFLAACAACHTPSGTGNTALGAPNLTNDIWLYQAPGQSVADSIRQTLRNGRNGHMPAQAAYIGEERVHLVAAYVYSLRFND*
>MP0780_megahit_108246_28643-29527
MTDESKDIDEHSGVETTGHSWDGIKELNNPLPRWWLFVWYMSIAWAIVYMILMPAIPALPGLGTNTKGLRGHSDRVEVAKAVSELKTARDAQSIVLLDAGLEKIETDRTLQQFALAMGESAFGDNCATCHGAGGRGAIGYPALADDVWLWDGSLDGIEYTIRHGIRHDTDDGTRFSAMPAFGRDGLLKRSEVDDLAQYVLDLSGHSDDPEAVLRAAPIFQQQCATCHGADGTGDRTQGAPNLTDAEWLYGDREADIEATIYNARNSHMPAWDDRLDDATIKAIAVYVHSLGGGE*
>MP0780_megahit_108921_29733-30689
MKSWILPAMMMAASPAMADIAYVSNEKDDTLTLIDTDALEVLQTIDVGMRPRGIIFSHDYKYLYICASDSDAVQVLDVATNKIIHNLPSGEDPEQFALHPNNHHLYIANEDDAVVTVVDTEKRDVVAQINVGVEPEGMAASPDGKWVINTSETTNMLHWIDASTQELVDNTLVDQRPRHVEFTKDGKTVWSSSEIGGTVSIVDVASKAITHTINFKIPGVHRDKIQPVGVKLTDNGKYAFVALGPANHVAVVDAKTYEVLDYLLVGRRVWMLEFANDQKLLLTTNGVSGDVSVIDTDDLKVIKTLKVGRYPWGVAVKP*
>MP0780_megahit_123880_23-823
NQLPRWWTIMFYMTIVWGFLYLALYPGLGAYEGILGWKSSNQNIQSLEESVQARIDAKEQGYLVEYDRELDFAAEKFDPIFEAYAQVPVEELAKDPEANKVGQRLFLQNCSQCHGSDARGQNGGFPNLTDNDWLYGGSGAKIVETLTLGRQAAMPAWLDAMGEDGIEEVVNYVLSLSGRDVDPQLAEAGKARFAACAACHGMDGKGNQALGAPNLTDNIWLYGGSHRAVTETLTYGRNGVMPSFKKTLGDDKIHVVAAYVYSLSND*
>MP0780_megahit_131047_1163-2590
MKTIIAAMIGTASLLASSANAQDRPQIPWGESEAQTGADRLYTADQFSNTVTVIDPVEGKTLGIIKLGELQPANFGALYKGQLLVHGLGFSPDGKTLAVVSVGSNSVTFIDTATNTVKHTTYLGRSPHEAFYTRDGKEVWVTVRGESHIAVLDAKTFEVKKRIDTPEGPGMQIFSIDGKYGFVCSSFTPELVVYDVASHKEVARLEQPSPFCPNLAASPDGKQLWYTLKDIGKVAVINAKPPFDTIKVIDTGAISNHVNFANTDRGLMAYVTIGGLNQVKVFRTDDFRQIATIPVGRLPHGVWPSGDGRRVYVGLENDNRVDVIDTASQRVVGSWPTGHAPQAIAYVPGAVSGNGKANLMPLGDAGNLTRLNLTGTGMTSIALFDQGLVQILEAGVAGLKPGQEYQLILASHPDGTGEVEAIAKFKANPAGGAIVNTTGPIRQIVRGNETATRRYLAIREMADGQPGTVVQTQQD*
>MP0780_megahit_135049_913-2367
MRPPIPHAITSFVAATLLSVSVPVSAAENTRFERGSEVYNQQCAACHQAQGQGIPGSFPPQKNHTAQMYNATDGIGGRRYLGHVLQYGLTGPIKVDGTSYNGNMPAWGGALTSQQMADVLNYVLTAFGNEKRIAGEFQPYTPEDIEAIAGKDLSGKDVYQLRQTLLGQSPEQSRNKATPVRSAPELSLEKSIRDPLYVAVQNSSIVKVLPSKQAWPGVAGAHYDALSPDGSRLMVSGFKTGNVYVLNTASGEVMASVPIGEVAQGVKISPDGRYGLAVAPTQGDVAVIDMNTLELVRKIPVGKVPHNLVYSADGTLAYVTLQGEGALAVVDMRALEKQRQIPTPGLKTPHNIDISANGQRLWLRDFTGNVGVLDLASETMLKTFEVGSGHGGIDVVPGEQYVATGAISASVVTIIDSESLKIVKNVDVGVGPHGVRASRDGQFIYASVTADNHIAVIDTQSLEVVRREPVGGQFPFWLAVPGNP*
>MP0780_megahit_135410_527-1438
MSDFWSWFIIIIVAINLLGCAGLLLWNNQISPEEAAKETTGHSFDGIQERNAPLPRWWLFLFIGTLIFACIYLVLYPGLGKFEGLLGWSSSGQYEKEVTLVARQTDPLFEEFAKVPVEELIEYPEALAVGGRLFANNCAICHGSDARGAKGYPNLADNDWLYGGEPKQIITSIAQGRTGMMPPMAAAIGNTDQAVRDMAIYVQSLSRPDLARDAQKAAAIERAKPKFAVCAACHGQDGKGIQAMGAPNLTDTTWLYGPRLEDIETTIREGRKGEMPKHENLLSDEKIHVIAAYVYSLSHKPAP*
>MP0780_megahit_141319_1130-2275
MTFFWSSWITLISFGCWAFILGVLLFVLKYKPEVEEDGTTGHEYDGIREYDKPLPKWWLVIFFGSIVWGVVYWVFFPAMLPGNWNGLATIKVDGEDVPWTSKNELFSELESNNKVFTDNFEKNILVKADAAGATATLATLNELQATMRRSDNPPADLQAQIDEKVTELAPYVEKLSENPNALKVGSRLFLQNCAVCHGSNAKGAPGYPNLTDNDWLYGGKAGNILTTLHNGRVGGMAAWRDQLGEDGIRAVAEYVLSLSGNQNDYDLDQTKVAQGKVIFHEPTNCVLCHGPDGKGMISAGAPNLTDNIWLYGGDRETIRETLRYGRAGVMPQWETKLGNERIMLLAAYVYSLSDKTGKAPETAMANTAATQPVATKEATAN*
>MP0780_megahit_164399_12363-13322
MTTFWTIWISVITLGLIIGCFFLLRWALANKTGVPEGESMGHAFDGIEEINNQLPRWWTILFYITIVWGFIYLALYPGLGAYQGLLGWKSSNQGVLSLEESAQARADAKEEGLLVEYDRELDKAADVYDPIFEEYAKVPVEELVNDPEAVKIGQRLFLQNCAQCHGSDARGANVGFPNLTDDDWLYGGSGAKIKETLMLGRRPIMPAWIDAMGEQGIKETVAYVLSLSGREQEPEMTALIDAGKARFMVCAACHGMDGKGNQMLGAPNLTDNVWLYGSTEQSVTDTLTYGRNGVMPSFKKTLGDDKIHVVATYVYSLSH*
>MP0780_megahit_179059_208-1191
MCFKNIQKAALRVAFFLTVVFTLSACADDKTEYALITNQLSSNVSVIDLSTQTVIKTIAVGEHPAGISVSPHHDMAFVTNPDGQTISVLDLKSLTETRQIKVGPGPVGVTASKSGTRVYVADWYENNIRIINPDSGELIDTIAVGKSPAGLVIDEENQRLYVSNRDDNTVSFIDLSNDQVTHTIEVGESPFGLAISPDGSRVYSVNVKSSNVTAIDTNTAKVVETIQVGDWPYCAVVSKDNKKLYVINQDEATISVVDTTSFDVSNTIDIEDTPEGIDISADGSQLYAVNWGDNTVSVIDTKTEKVINSIKTGKGPRSFGQFITTVE*
>MP0780_megahit_182080_19132-20103
MNEPLTKLLPLIVPLALAAPVTAGEIWVTNEKDDTVSVIDTDTLEVIQTYPTGERPRGITFSKDFTRLYICASDSDSVQVMDPNTGEILRDLPSGEDPEQFVLHPDDIHLYIANEDDAITTVVNTQTGEVVAQIDVGVEPEGMAVSPDGKIAITTSETTNMAHWINTETNELFANTLVDSRPRHAEFAKQGTEMWVSSEIGGTLTVFDTATQTEKGKIEFEVQGVHPDRVQPVGFEFTPDYGTVFVALGPSNHIAAVNAETYEVEEYILVGRRVWHMEFNEDHSQLFTTNGVSGDVTVIDVASRKAVKTIKVGRFPWGAAFRP*
>MP0780_megahit_184236_57-1010
MSMFWTIWISVITLGLIIGCYFLLRWTLANKTGVPEGESMGHKFDGIEELNNQLPRWWTIMFYMTIVWGFLYLALYPGLGAFEGILGWKSSNQNIQSLEESAQARIDAKEQGYLVEYDRELDFAAEKFDPIFEAYAQVPVEELAKDPEANKVGQRLFLQNCSQCHGSDARGQNGGFPNLTDNDWLYGGSGAKIVETLTLGRKAAMPAWLDAMGEDGIEEVVNYVLSLSGRDVDPQLAEAGKARFAACAACHGMDGKGNQALGAPNLTDNIWLYGGSHRAVTETLTYGRNGVMPSFKKTLGDDKIHVVAAYVYSLSND*
>MP0780_megahit_195019_829-1719
MTNFWSGYIVVLTLTCLGLILWLLLATRKGQRKEQTEETLGHSFDGIEEFDNPLPRWWFVLFIATMVFGAIYLFLFPGLGKWPGYLNWTQEGQYEAEVAKAEEAFAPIFAKYSAMPVEEVAKDPEAVAIGQRLFATNCSVCHGSDARGAFGFPNLTDNDWLYGGDPETIKTTLRAGRQAAMPAWLAVIGEDGVRNVSGYVRSLSGLETENVDLAAGQTTYTNTCAVCHGPDGKGNQQLGAPNLTDDIWLYGSSFLQVQQTVRYGRNGHMPTQAHLGEDKIHMLASYVYSLSHKDEQ*
>MP0784_megahit_9812_1-660
QYLKRFENASYKEIFEDPELYAFANAGGASAFKDNCATCHGAGGVGAKGYPNLNDDDWLWGGKLADIEQTLKYGIRAEHIDTRVSQMPAFGKDGLLSAKEISTVVDFVLALSDPKKDAFTLKGAEIFAKQCASCHGPQGKGDHEFGAPNLTDKIWLYGGDRHTLYETIFYARGGVMPNWEGRLDSNTIRQLAVYLHELGGGEEQLTMEGNNNDHGQDTEQ
>MP0784_megahit_17295_1-1134
RYLGHVLQYGLTGPIKVDGTSYNGNMPAWGGALTNQQMADVLNYVLTAFGNEKRIAGEFQPYTPEDIEAIAGKDLSGKDVYQLRQTLLGQSPEQSRNKATPVRSAPELSLEKSIRDPLYVAVQNSGIVKVLPSKQAWPGVAGAHYNALSPDGSRLMVSGFKTGNVYVLNTASGEVMASVPIGEVAQGVKISPDGRYGLAVAPTQGDVAVIDMNTLELVRKIPVGKVPHNLVYSADGTLAYVTLQGEGALAVVDMRALEKQRQIPTPGLKTPHNIDISANGQRLWLRDFTGNVGVLDLASETMLKTFKVGSGHGGIDVVPGEQYVATGAISASVVTIIDSESLKIVKNVDVGVGPHGVRASRDGQFIYASVTADNHIAV
>MP0784_megahit_18138_3-893
QAEIVQRQAAYLKEFNGASFDEIMNDPELYAFAIAGGASAFKDNCATCHGTGAEGFKGYPNLNDDDWIWGGTLDAIHQTLEYGIRADNWDTRMSQMPAFGDDGLLTREDVSDVTDYVLSLSGSRDDHHVAESISEAALERGAAIFQQQCASCHGPAGKGMQEFGAPNLTDKIWLYGGDRQTVYETIYYARAGMMPAWGERLDENTLKQLTVYLHQLGGGETEGEIIAPDKELYNNAPLESPEYEKTEHIDIGEEAVAPQPVHEAAQETEANLEESDMTEATEDGQQTGIAEPRVTE*
>MP0784_megahit_60958_353-1294
IIFLILMQKFVIAETIYVSNEKDHNISVIDGNSLEVIKTIKVGHRPRGIILSKDKKKIIICTSDDNRITVVDVASLEIEYYLPSGPDPELMVMDEDGKFIYVANEDDNMVTVVDYHGKKIVKEIPVGVEPEGMGLSPDGKILVNTSETTNMAHFINTETLEIEANVLVDARPRVAQYTKDGKFVWVSSEIGGTISIIDPVKYEIIKKIEFSIPGLSKESVQPVGIRLDNKRRLAYVALGPANRIAIVNMDTFEVEKYILTGQRVWNLMINSDGTRLFTTNGVSNDISVVDIDKRKVIKSIPVGRYPWGVAIKE*
>MP0784_megahit_62827_1695-2651
MKSWILPAMMMAASPAMADIAYVSNEKDDTLTLIDTDALEVLQTIDVGMRPRGIIFSHDYKYLYICASDSDAVQVLDVATNKIIHNLPSGEDPEQFALHPNNHHLYIANEDDAVVTVVDTEKRDVVAQINVGVEPEGMAASPDGKWVINTSETTNMLHWIDASTQELVDNTLVDQRPRHVEFTKDGKTVWSSSEIGGTVSIVDVASKAITHTINFKIPGVHRDKIQPVGVKLTDNGKYAFVALGPANHVAVVDAKTYEVLDYLLVGRRVWMLEFANDQKLLLTTNGVSGDVSVIDTDDLKVIKTLKVGRYPWGVAVKP*
>MP0784_megahit_74840_26956-28158
MSKRGPVDEAYEPYEPRRRVPLPVYWVAIALALWGALTLWQDSTADRTGARERLMEANALERRQTMTGSALFAERCATCHQADGSGISGAIPPLASSRFVQADPRVIVQILLHGITGPIVVDGDDFNGHMPAFGSVLDDDQLARLATAVRRTWGPGGTIDPRFVAAERARTANRGIPWSGGAEIAAALDPAIGIQPAYHPLASASADTTALSIARNGKSGGWPCASCHGANGEGRDGVPRLAGQSADYIAGQLLAFANGSRPNDIMRPVASQLSASERGGLGRLYAGLASPSTSRSELAGDLARGAELALYGDDRRNLPSCFSCHGPSGFGVAPSTPSIAAQQPGYTAGRLAALARFARSRPGAVMPAIAARLNDTDRRAVADYLATLPPSPVTARKDAR*
>MP0784_megahit_78659_97-1044
MRLRLGLSLSLLLVAMPLAAQHAYISSQAANKITVLDIDTQKITATVEVTTGPVGVSLDNKRHELFVTHPEQGVVTMIDTRDNKKLAEINTGGQPFAIAVDPSDKHQVFVSDWYRNAVVVINPETKLVVDLLSVGKNPAGLALDNATRRIFVANRNSDTLTVLDADTPRQYAEVKTGKAPYAVAVSPDSKQIFVTAIQDNTITVIDGESYEVVKTLKAGTAPYGVAVTPNNQWLFVANQGTNDVWVFDTETLEMVTKIKVGEMPETVAFSDDSQYAYVTNWFSNTLSVIDIKQQQVVQHLPMPDGPRSLGRFIGD*
>MP0784_megahit_106620_71-934
GTIALSVWILLANRRTDKTPDADGNVETTGHAADGIEEYDNPLPQWWFKLFILTVVFALGYLVLYPGLGNYAGILGWSQESQWEEEVADAEDRFTPIFAQYQEVPIPELARDGEAMQVAERIFLNNCAVCHGSNAQGGYGFPNLTDDDWLYGGEPENILTTLNNGRNGLMPSWQQLGENNIENLTQYVLSLSNLEHDEERAASGESTFLAACAACHTPSGTGNTALGAPNLTNDIWLYQAPGQSVADSIRQTLRNGRNGHMPAQAAYIGEERVHLVAAYVYSLRFND*
>MP0784_megahit_111459_804-1757
MKLKSILLTTLVLASTAAWAEPSHRAFVTNEKDNTVSVIDTKTNEVINTINIGERPRGIGLSPDQKQLYVAISEEGAIAVVNLDTLEVVKKLDAGDDPETFDVAPNGNIYISNEDDAQASVIDPKTGETIEVIPVGLEPEGVAVSPDGSLVLVTSESTNMVHVIDTAKHKVVKNILVAARPRGLAFNSDGSLAYSSSEVGNEVTIIDTKTLSIIKQAEIDLPNSKPMDIAVSPDDKTIYVTTGRGNSVAVLDAKTLEMQANIPVGKRVWGLGMTRDGSRLYTADGVSGTVSVVDTATNKNIKTINVGKFPWGVVVDD*
>MP0784_megahit_112609_1782-2456
GKYQGLLNWSSTLQYEKEVALVARQTDPLFEQFAKVPVDELIEYPEALAVGGRLFANNCAICHGSDARGAKGYPNLADDDWLYGGEPKQIIASIAQGRTGMMPPMAAAIGNTDKAVRDMAIYVQSLSRPDLAKDADKAAAIERAKPKFAICAACHGQDGKGIQAMGAPNLTDTTWLYGPRLEDIETTIREGRKGEMPKHENLLTEEKIHVIATYVYSLSNKPAP*
>MP0784_megahit_116574_540-1493
MKLKNILLATLIMASTTVWAEPSHRVFVTNEKDNTVSVIDTKTNEVINTINIGERPRGIGLSPDQKQLYVAISEEGAIAVVDLDTLKVVKKLEAGDDPETFDVAPNGNIYISNEDDAQASVIDPKTGKIIEVIPVGLEPEGVAVSPDGSLALVTSESTNMVHVIDTAKHKVVKNILVAARPRGLAFNSDGSLAYSTSEVGNEVTIIDTKSLSIIKQASIDLPNSKPMDIAVSPDDKTIYVTTGRGNSVAVLDAKTLEMKANVPVGKRVWGLGMTRDGSRLYTADGVSSTVSVVDTATNKTIKTIEVGKFPWGVVVDD*
>MP0784_megahit_128986_203-1186
MCFKNIQKAALRVAFFLTVVFTLSACADDKTEYALITNQLSSNVSVIDLNTQTVIKTIPVGEHPAGISVSPHHDMAFVTNPDGQTISVLDLKSLTETRQIKVGPGPVGVTASKSGTRVYVADWYENNIRIINPDSGELIDTIAVGKSPAGLVIDEENQRLYVSNRDDNTVSFIDLSNDQVTHTIEVGESPFGLAISPDGSRVYSVNVKSSNVTAIDTNTAKVVETIQVGDWPYCAVVGKDNKKLYVINQDEATISVVDTTSFDVSNTIDIEDTPEGIDISADGSQLYAVNWGDNTVSVIDTKTEKVINSIKTGKGPRSFGQFITTVE*
>MP0784_megahit_141598_275-1147
MLTKVEKDQVSGTDTTGHEWDGIKELNTPLPSWWVYVFWITVIWSVGYWVVYPSWPTANDYLKGMFGTTNRTELHETMASVAAERAPYMERLAALDVSEIANDSELLNFSMAGGKAVFADNCAPCHGTGGSGNPGFPSLQDDAWLWGGTLDAINQTLHVGVRWDANEDTRFNDMPAFGRDELLERDQIEDVVQYVLSFTDRATDAAAADRGAVVFEENCASCHGEDAKGVQDLGAPNLTDAIWLYGGSKETITETVMNSRRGVMPAWEGRLDEETIKMLTVYVHSLGGGQ*
>MP0784_megahit_155046_3-725
GLGAFEGILGWKSSNQNIQSLEESAQARIDAKEQGYLVEYDRELDFAAEKFDPIFEAYAQVPVEELAKDPEANKVGQRLFLQNCSQCHGSDARGQNGGFPNLTDNDWLYGGSGAKIVETLTLGRKAAMPAWLDAMGEDGIEEVVNYVLSLSGRDVDPQLAEAGKARFAACAACHGMDGKGNQALGAPNLTDNIWLYGGSHRAVTETLTYGRNGVMPSFKKTLGDDKIHVVAAYVYSLSND*
>MP0784_megahit_187615_227-1180
MSMFWTIWISVITLGLIIGCYFLLRWTLANKTGVPEGESMGHKFDGIEELNNQLPRWWTIMFYMTIVWGFLYLALYPGLGAYEGILGWKSSNQNIQSLEESVQARIDAKEQGYLVEYDRELDFAAEKFDPIFEAYAQVPVEELAKDPEANKVGQRLFLQNCSQCHGSDARGQNGGFPNLTDNDWLYGGSGAKIVETLTLGRQAAMPAWLDAMGEDGIEEVVNYVLSLSGRDVDPQLAEAGKARFAACAACHGMDGKGNQALGAPNLTDNIWLYGGSHRAVTETLTYGRNGVMPSFKKTLGDDKIHVVAAYVYSLSND*
>MP0784_megahit_194718_2650-3615
SLELMSMFWTIWISVITLGLIIGCYFLLRWCLSNQTGVPEGESMGHEFDGIEELNNQLPRWWTIMFYMTIVWGFIYLALYPGLGSYEGIFGWKSSNQNIQSLEESMQARIDATENGEFVQYDRELDYAAEKFDPIFAAYAKVPVEELAKDPEANKVGQRLFLQNCSQCHGSDARGQNGGFPNLTDNDWLYGGSGAKIVETLTLGRQAAMPAWIDTLGEQGIEEVVNYVLSLSGRDVDPQLAEAGQARFAVCAACHGADGKGNQALGAPNLTDNIWLYGGSHRAVTETLTYGRNGVMPSFKKTLGEDKIHVVAAYVYSLSND*
>MP0784_megahit_201904_28645-29529
MTDESKDIDEHSGVETTGHSWDGIKELNNPLPRWWLFVWYMSIAWAIVYMILMPAIPALPGLGTNTKGLRGHSDRVEVAKAVSELKTARDAQSIVLLDAGLEKIETDRTLQQFALAMGESAFGDNCATCHGAGGRGAIGYPALADDVWLWDGSLDGIEYTIRHGIRHDTDDGTRFSAMPAFGRDGLLKRSEVDDLAQYVLDLSGHSDDPEAVLRAAPIFQQQCATCHGADGTGDRTQGAPNLTDAEWLYGDREADIEATIYNARNSHMPAWDDRLDDATIKAIAVYVHSLGGGE*
>MP0784_megahit_215981_11799-12770
MNEPLTKLLPLIVPLALAAPVTAGEIWVTNEKDDTVSVIDTDTLEVIQTYPTGERPRGITFSKDFTRLYICASDSDSVQVMDPNTGEILRDLPSGEDPEQFVLHPDDIHLYIANEDDAITTVVNTQTGEVVAQIDVGVEPEGMAVSPDGKIAITTSETTNMAHWINTETNELFANTLVDSRPRHAEFAKQGTEMWVSSEIGGTLTVFDTATQTEKGKIEFEVQGVHPDRVQPVGFEFTPDYGTVFVALGPSNHIAAVNAETYEVEEYILVGRRVWHMEFNEDHSQLFTTNGVSGDVTVIDVASRKAVKTIKVGRFPWGAAFRP*
>MP0784_megahit_221329_73143-74033
MTNFWSGYIVVLTLTCLGLILWLLLATRKGQRKEQTEETLGHSFDGIEEFDNPLPRWWFVLFIATMVFGAIYLFLFPGLGKWPGYLNWTQEGQYEAEVAKAEEAFAPIFAKYSAMPVEEVAKDPEAVAIGQRLFATNCSVCHGSDARGAFGFPNLTDNDWLYGGDPETIKTTLRAGRQAAMPAWLAVIGEDGVRNVSGYVRSLSGLETENVDLAAGQTTYTNTCAVCHGPDGKGNQQLGAPNLTDDIWLYGSSFLQVQQTVRYGRNGHMPTQAHLGEDKIHMLASYVYSLSHKDEQ*
>MP0784_megahit_222310_39056-40201
MTFFWSSWITLISFGCWAFILGVLLFVLKYKPEVEEDGTTGHEYDGIREYDKPLPKWWLVIFFGSIVWGVVYWVFFPAMLPGNWNGLATIKVDGEDVPWTSKNELFSELESNNKVFTDNFEKNILVKADAAGATATLATLNELQATMRRSDNPPADLQAQIDEKVTELAPYVEKLSENPNALKVGSRLFLQNCAVCHGSNAKGAPGYPNLTDNDWLYGGKAGNILTTLHNGRVGGMAAWRDQLGEDGIRAVAEYVLSLSGNQNDYDLDQTKVAQGKVIFHEPTNCVLCHGPDGKGMISAGAPNLTDNIWLYGGDRETIRETLRYGRAGVMPQWETKLGNERIMLLAAYVYSLSDKTGKAPETAMANTAATQPVATKEATAN*
>MP0786_megahit_34638_2-709
WTSHNELYSELEANDKLFRDNFEQSILARAGASDATAVLDELNSLQTTLRRSEETPADLQTQIDDKIAALAPAVEKLSQDPNALKVGSRLFLQNCAVCHGSNAKGAVGYPNLTDNEWLYGGEPEHILTTLHKGRVGGMPAWRDQIGEDGVRAASEYVLSLSPKKGSEANSPLDQTMVKQGEAIFTQNCALCHGPEGKGMISAGAPNLTDDIWLYGGERETVRDTLRYGRAGVMPEW
>MP0786_megahit_57813_2181-2978
PLPRWWLFVWYMSIAWAIVYMILMPAIPALPGLGTNTKGLRGHSDRVEVAKAVSELKTARDAQSIVLLDAGLEKIETDRTLQQFALAMGESAFGDNCATCHGAGGRGAIGYPALADDVWLWDGSLDGIEYTIRHGIRHDTDDGTRFSAMPAFGRDGLLKRSEVDDLAQYVLDLSGHSDDPEAVLRAAPIFQQQCATCHGADGTGDRTQGAPNLTDAEWLYGDREADIEATIYNARNSHMPAWDDRLDDATIKAIAVYVHSLGGGE*
>MP0786_megahit_63184_508-1962
MRPPIPHAITSFVAATLLSVSVPVSAAENTRFERGSEVYNQQCAACHQAQGQGIPGSFPPQKNHTAQMYNATDGIGGRRYLGHVLQYGLTGPIKVDGTSYNGNMPAWGGALTSQQMADVLNYVLTAFGNEKRIAGEFQPYTPEDIEAIAGKDLSGKDVYQLRQTLLGQSPEQSRNKATPVRSAPELSLEKSIRDPLYVAVQNSSIVKVLPSKQAWPGVAGAHYDALSPDGSRLMVSGFKTGNVYVLNTASGEVMASVPIGEVAQGVKISPDGRYGLAVAPTQGDVAVIDMNTLELVRKIPVGKVPHNLVYSADGTLAYVTLQGEGALAVVDMRALEKQRQIPTPGLKTPHNIDISANGQRLWLRDFTGNVGVLDLASETMLKTFKVGSGHGGIDVVPGEQYVATGAISASVVTIIDSESLKIVKNVDVGVGPHGVRASRDGQFIYASVTADNHIAVIDTQSLEVVRREPVGGQFPFWLAVPGNP*
>MP0786_megahit_106502_128-1021
MKIIIFFSFLFVALMNFGSAYPKGTNLVFVSNEKSNTITVLDTNHRVIKNLKTCRRPRGMHFSADRTQFYVGCADDSQISIYDVASQKLVGRIRGVEEPETFDLHPNGRHLYISNEEDATATVFDVETKKQLAEFETGEEPEGVQITSDGKLVFVASEAADLVHVIDVKTSKLIADIPTDVRPRRFALTPDDRELWVSAELSGMVNIVDVKTLKVIADIEFRPTGFRREQVTPVDVLITKDGRTAYVALGRANHVAVVDVKSRKVRDYILVGKRPWGLALTNDGKILYVANGLSDDIT
>MP0786_megahit_106962_453-1451
MKNIFYFSGYKLMIKKILLIIFLILMQKFVIAETIYVSNEKDHNISVIDGSSLEVIKTVKVGHRPRGIILSKDKKEIIICTSDDNRIAVVDAASLEVAYYLPSGPDPELMVMDEKGKFIYVANEDDNMVTVVDYRGKKIVKEIPVGVEPEGMGLSPDGKILVNTSETTNMAHFISTETLEIKANVLVDARPRVAQYTKDGKFVWVSSEIGGTISIIDPEKYEIIKKIEFNIPGLSKESIQPVGIRLDNKRKLAYIALGPANRIAIVNMNTFDVEKYILTGQRVWNLMINSDGTRLFTTNGVSNDISVIDIEKQKVIKSIPVGRYPWGVAIKE*
>MP0786_megahit_120664_324-1343
MFGIKMNNLGKKLNEIFRQEGQPWMMVSFLTALFLAGLIPISESMAGEVWVANMKGANVQIIDTGSNKVVKTIATGAGAHNVTFSANGKLAYIANLGTNSITIIDAMSKEILANVVTDTKAHDVAVSPDGKLAVACNVGASNITFIDVASKKAVHTMAAGKKAITAVFSPDGKTLYVVNAGDATISVVDVKTRKITETWTGAKGAMAIKPTHDGKLFWVTAPADNKLLLMNPKNGAVEASIDVPGEPHGLVHSPDGKTVYVGQRKLNQIAMIDTASRKIVKTTPLGQRPDMIDISTDGTTVYVAIRDENKLAVVSAADLSLTTKIDTDGETHGVAYRDN*
>MP0786_megahit_140521_10816-11772
MKSWILPAMMMAASPAMADIAYVSNEKDDTLTLIDTDALEVLQTIDVGMRPRGIIFSHDYKYLYICASDSDAVQVLDVATNKIIHNLPSGEDPEQFALHPNNHHLYIANEDDAVVTVVDTEKRDVVAQINVGVEPEGMAASPDGKWVINTSETTNMLHWIDASTQELVDNTLVDQRPRHVEFTKDGKTVWSSSEIGGTVSIVDVASKAITHTINFKIPGVHRDKIQPVGVKLTDNGKYAFVALGPANHVAVVDAKTYEVLDYLLVGRRVWMLEFANDQKLLLTTNGVSGDVSVIDTDDLKVIKTLKVGRYPWGVAVKP*
>MP0786_megahit_204471_104-958
KGANVQIIDTGSNKVVKTIPTGAGAHNVTFSPDGKLAYIANLGTNSITIIDAVTKKKLADVLADTKAHDVAVSPDGKTAVSCNVGAGNITFIDVASKKATHTMATGKKAITAVFSPDGKTLYVVNAGDANISVIDMNTQKITKTFPGAKGAMAIKPNEDWSQLWVTDPTDNKLLLMNPQTGSVEASIDVPGEPHGLVHSPDGKKVYVGQRKLNQISMIDTASRKIVKTTPIGQRPDMMAISSDGKTIFVAIRDENKLAVVAASDLSLTTKVDTGGETHGVAYRD*
>MP0786_megahit_220881_3-848
ANMKGANVQIIDTGSNKVVKTIPTGAGAHNVTFSPDGKLAYIANLGTNSITIINAVSKEKLADVLTDTKAHDVAVSPDGKTAVSCNVGAGNITFIDVASKKATHTMPTGKKAITAVFSPDGKTLYVVNAGDGNISVIDVNTHKITKTFPGAKGAMAIKPNNNWSQLWVTDPTDNKLLLMNPKTGSVEASIDVPGEPHGLVHSPDGKTVYVGQRKLNQISMIDTASRKIVKTTPIGQRPDMMAISSDGKTVFVAIRDENKLAVVAASDLSLTTKVDTGGETHG
>MP0786_megahit_254169_5972-6862
MTNFWSGYIVVLTLTCLGLILWLLLATRKGQRKEQTEETLGHSFDGIEEFDNPLPRWWFVLFIATMVFGAIYLFLFPGLGKWPGYLNWTQEGQYEAEVAKAEEAFAPIFAKYSAMPVEEVAKDPEAVAIGQRLFATNCSVCHGSDARGAFGFPNLTDNDWLYGGDPETIKTTLRAGRQAAMPAWLAVIGEDGVRNVSGYVRSLSGLETENVDLAAGQTTYTNTCAVCHGPDGKGNQQLGAPNLTDDIWLYGSSFLQVQQTVRYGRNGHMPTQAHLGEDKIHMLASYVYSLSHKDEQ*
>MP0786_megahit_278885_17297-18268
MNEPLTKLLPLIVPLALAAPVTAGEIWVTNEKDDTVSVIDTDTLEVIQTYPTGERPRGITFSKDFTRLYICASDSDSVQVMDPNTGEILRDLPSGEDPEQFVLHPDDIHLYIANEDDAITTVVNTQTGEVVAQIDVGVEPEGMAVSPDGKIAITTSETTNMAHWINTETNELFANTLVDSRPRHAEFAKQGTEMWVSSEIGGTLTVFDTATQTEKGKIEFEVQGVHPDRVQPVGFEFTPDYGTVFVALGPSNHIAAVNAETYEVEEYILVGRRVWHMEFNEDHSQLFTTNGVSGDVTVIDVASRKAVKTIKVGRFPWGAAFRP*
>MP0788_megahit_13028_1-762
MSIAWAIVYMILMPAIPALPGLGTNTKGLRGHSDRVEVAKAVSELKTARDAQSIVLLDAGLEKIETDRTLQQFALAMGESAFGDNCATCHGAGGRGAIGYPALADDVWLWDGSLDGIEYTIRHGIRHDTDDGTRFSAMPAFGRDGLLKRSEVDDLAQYVLDLSGHSDDPEAVLRAAPIFQQQCATCHGADGTGDRTQGAPNLTDAEWLYGDREADIEATIYNARNSHMPAWDDRLDDATIKAIAVYVHSLGGGE
>MP0788_megahit_57142_1156-2136
MNLFNVNRFAKLTMVSLLALPAAVQAETAYVSNEKSDTLTIIDTDSLEVTNTVDVGMRPRGIIFSQDYKYLYICASESDAVQVMEVATNRILHNLPSGEDPEQFALHPNNRHLYIANEDSAVVTVVDTESRTVIAQIDVGIEPEGMAVSPDGKWVINTSETTNMLHWIDTSTHELVDNTLVDQRPRHVEFSKDGSLVWASAEIGGTVAIVDTNSRQINHTIRFKIPGVHRDKIQPVGIKLTDDGKYAFIALGPANHVAVVDAKTYEVLDYLLVGRRVWQLAFADNQSKLLTTNGVSGDVSVIDVNKLKVVKTIKAGRYPWGVVVKP*
>MP0788_megahit_57578_30-860
HEWNGITELNTRVPRAVWFFIAVTHIWALVYWVLMPAWPLVTTYTKGLLGYDDRTRVERQLMAANAQRADWTQALATLPAEDIRQDPALMARVAQTAPALFGDNCAACHGTNAAGGPGFPSLVDDAWLWGGDTATIMETLRVGINAPHPDSRSSQMLAFGETGILTRPQIRTVVNYVQSLSGRETQADAQQLAEGATIFAENCASCHGENAMGNQDIGAPNLTDDFWIYGGDDAAMFTTIDLGRQGWMPAWEGRLTTAERMALTIYIQDLGAEQGR*
>MP0788_megahit_167479_34791-35681
MTNFWSGYIVVLTLTCLGLILWLLLATRKGQRKEQTEETLGHSFDGIEEFDNPLPRWWFVLFIATMVFGAIYLFLFPGLGKWPGYLNWTQEGQYEAEVAKAEEAFAPIFAKYSAMPVEEVAKDPEAVAIGQRLFATNCSVCHGSDARGAFGFPNLTDNDWLYGGDPETIKTTLRAGRQAAMPAWLAVIGEDGVRNVSGYVRSLSGLETENVDLAAGQTTYTNTCAVCHGPDGKGNQQLGAPNLTDDIWLYGSSFLQVQQTVRYGRNGHMPTQAHLGEDKIHMLASYVYSLSHKDEQ*
>MP0788_megahit_216845_1-1257
DGCLYLCDMYRGIIQEGNWVRPGSYLRSVVENYGLDKNIQRGRIYRIVHESTERRKKPQMLKAPTSELVDTLSHPNGWWRDMAQKLIVVRQDRGAVPALKSLAESGGSPLGRLHALWTLEGLGVFDTDLIVKKMRDPDARVRAAVVRLCEPELLKRNTALLAAIKPLASDADIDVAIQVVLSMAYTGVEGGDELVEAANASHPGSEAMSRITEIGHARLVDAKRRQEKSKFAAQGEVNFQTVCVACHGANGKGTSAPGLDGVMLGAPLVGSPRVLGRKTIPIKILLKGMHGELDGKSYPGPMLPLESYDDEWLASVLTYVRSAWGNKGESVSKDDVAAVRAALADRKEMFLSSEILAMAPIPAAEMAKWELTASHQSKGCDQAIDNNPRTRWDTGRAQRKGMWFSFDMKESRELTGITL
>MP0788_megahit_248055_52-1005
MSMFWTIWISVITLGLIIGCYFLLRWTLANKTGVPEGESMGHKFDGIEELNNQLPRWWTIMFYMTIVWGFLYLALYPGLGAFEGILGWKSSNQNIQSLEESAQARIDAKEQGYLVEYDRELDFAAEKFDPIFEAYAQVPVEELAKDPEANKVGQRLFLQNCSQCHGSDARGQNGGFPNLTDNDWLYGGSGAKIVETLTLGRKAAMPAWLDAMGEDGIEEVVNYVLSLSGRDVDPQLAEAGKARFAACAACHGMDGKGNQALGAPNLTDNIWLYGGSHRAVTETLTYGRNGVMPSFKKTLGDDKIHVVAAYVYSLSND*
>MP0788_megahit_254236_6788-7822
MTSFWSIWVIVLTLACLIIIFSLLVWNLKNYAGVKEGEDCGHEYDGITELNNPLPKWWTYMFFATFIWSVYYLAAYPGLGNWEGLGKWTSSNQGITSLAESKEATAKAKEEGRYVKLDKEYEAAQERFGPIFNKLAQVPVLELVNSKFEGDAAQQVALENGEKHEQTDGQLALEIGQRLFSQNCAQCHGSDARGATGFPNLTDKDWLYGGSPDKIKETLLYGRVAAMPSWSAALGEQGVKEMTAHVLSLSGRTVNQKDAAAGAAKFAMCAACHGADGKGSVAHNLPFGAPNLTDNIWLYGGSQRAVEETLNHGRAGVMPAWKDILGEDKIHLLTAYVYSLSQDK*
>MP0788_megahit_289983_19132-20103
MNEPLTKLLPLIVPLALAAPVTAGEIWVTNEKDDTVSVIDTDTLEVIQTYPTGERPRGITFSKDFTRLYICASDSDSVQVMDPNTGEILRDLPSGEDPEQFVLHPDDIHLYIANEDDAITTVVNTQTGEVVAQIDVGVEPEGMAVSPDGKIAITTSETTNMAHWINTETNELFANTLVDSRPRHAEFAKQGTEMWVSSEIGGTLTVFDTATQTEKGKIEFEVQGVHPDRVQPVGFEFTPDYGTVFVALGPSNHIAAVNAETYEVEEYILVGRRVWHMEFNEDHSQLFTTNGVSGDVTVIDVASRKAVKTIKVGRFPWGAAFRP*
>MP0790_megahit_10233_753-2180
MKTIIAAMIGTASLLASSANAQDRPQIPWGESEAQTGADRLYTADQFSNTVTVIDPVEGKTLGIIKLGELQPANFGALYKGQLLVHGLGFSPDGKTLAVVSVGSNSVTFIDTATNTVKHTTYLGRSPHEAFYTRDGKEVWVTVRGESHIAVLDAKTFEVKKRIDTPEGPGMQIFSIDGKYGFVCSSFTPELVVYDVASHKEVARLEQPSPFCPNLAASPDGKQLWYTLKDIGKVAVINAKPPFDTIKVIDTGAISNHVNFANTDRGLMAYVTIGGLNQVKVFRTDDFRQIATIPVGRLPHGVWPSGDGRRVYVGLENDNRVDVIDTASQRVVGSWPTGHAPQAIAYVPGAVSGNGKANLMPLGDAGNLTRLNLTGTGMTSIALFDQGLVQILEAGVAGLKPGQEYQLILASHPDGTGEVEAIAKFKANPAGGAIVNTTGPIRQIVRGNETATRRYLAIREMADGQPGTVVQTQQD*
>MP0790_megahit_18169_1-720
YPAWPLVSEATSGMLGWSSRAKVEAEIAAVETANAPINAQLEALELAAIPGHPELEDYAVSAGAAVFKTWCAQCHGSGAAGAKGYPNLLDDDWLWGGTMEDIHTTVSYGIRNEESDDARFSAMPAFGRDGLLEKEQVSQVVNYVMSLSDTPQDASQVAAGAAVFEANCASCHGEDASGDIYQGAPNLKDAIWLYGGDYETIYETVWNSRYGVMPNWDTRLSEAEIRAVSAYVHQLGGGE*
>MP0790_megahit_40897_725-1678
MKLKSILLTTLVLASTAAWAEPSHRAFVTNEKDNTVSVIDTKTNEVINTINIGERPRGIGLSPDQKQLYVAISEEGAIAVVNLDTLEVVKKLDAGDDPETFDVAPNGNIYISNEDDAQASVIDPKTGETIEVIPVGLEPEGVAVSPDGSLVLVTSESTNMVHVIDTAKHKVVKNILVAARPRGLAFNSDGSLAYSSSEVGNEVTIIDTKTLSIIKQAEIDLPNSKPMDIAVSPDDKTIYVTTGRGNSVAVLDAKTLEMQANIPVGKRVWGLGMTRDGSRLYTADGVSGTVSVVDTATNKNIKTINVGKFPWGVVVDD*
>MP0790_megahit_69024_97-1044
MRLRLGLSLSLLLVAMPLAAQHAYISSQAANKITVLDIDTQKITATVEVTTGPVGVSLDNKRHELFVTHPEQGVVTMIDTRANKKLAEINTGGQPFAIAVDPSDKHQVFVSDWYRNAVVVINPETKLVVDLLSVGKNPAGLALDNATRRIFVANRNSDTLTVLDADTPRQYAEVKTGKAPYAVAVSPDSKQIFVTAIQDNTITVIDGESYEVVKTLKAGTAPYGVAVTPNNQWLFVANQGTNDVWVFDTETLEMVTKIKVGEMPETVAFSDDSQYAYVTNWFSNTLSVIDIKQQQVVQHLPMPDGPRSLGRFIGD*
>MP0790_megahit_105693_623-1573
MNTTKQITIIIILLLAIVGTCFGYTIGESSRQKKEAHHLTDRNAWRGAKIYVNQCRSCHGHQGLGSEEGAVGAKLNTPAFLILEKDNEYGAKPTDKFGSGDIPGYQDIQAFVKNTLLCGRAGTYMPAWSEKYGGTLSETQIDQLVTLLTTGRWDLVAEEIEKHDEENNTNPDEVLLTDPSGLSITSENCGQYNAVQALKYRTRPDPRLDLIDGSDAPVSDDSKEIIAVDAGPTVKGLPVDQFYAAACAVCHGIDREGIESVGSLPLLPSYLTKDDEFYFETLVNGRAGTVMPSWRAQGLTDEEMWHLVDFIKSEPN*
>MP0790_megahit_273527_2600-3490
MTNFWSGYIVVLTLTCLGLILWLLLATRKGQRKEQTEETLGHSFDGIEEFDNPLPRWWFVLFIATMVFGAIYLFLFPGLGKWPGYLNWTQEGQYEAEVAKAEEAFAPIFAKYSAMPVEEVAKDPEAVAIGQRLFATNCSVCHGSDARGAFGFPNLTDNDWLYGGDPETIKTTLRAGRQAAMPAWLAVIGEDGVRNVSGYVRSLSGLETENVDLAAGQTTYTNTCAVCHGPDGKGNQQLGAPNLTDDIWLYGSSFLQVQQTVRYGRNGHMPTQAHLGEDKIHMLASYVYSLSHKDEQ*
>MP0790_megahit_298989_725-1654
MNNLWGDSLSSFWSAWIIVITLGTIALSVWILLANRRTDKTPDADGNIETTGHAADGIEEYDNPLPQWWFKLFILTVVFALGYLVLYPGLGNYAGILGWSQESQWEEEVADAEDRFTPIFAQYQEVPIPELARDGEAMQVAERIFLNNCAVCHGSNAQGGYGFPNLTDDDWLYGGEPENILTTLNNGRNGLMPSWQQLGENNIENLTQYVLSLSNLEHDEERAASGESTFLAACAACHTPSGTGNTALGAPNLTNDIWLYQAPGQSVADSIRQTLRNGRNGHMPAQAAYIGEERVHLVAAYVYSLRFND*
>MP0790_megahit_390980_40996-42141
MTFFWSSWITLISFGCWAFILGVLLFVLKYKPEVEEDGTTGHEYDGIREYDKPLPKWWLVIFFGSIVWGVVYWVFFPAMLPGNWNGLATIKVDGEDVPWTSKNELFSELESNNKVFTDNFEKNILVKADAAGATATLATLNELQATMRRSDNPPADLQAQIDEKVTELAPYVEKLSENPNALKVGSRLFLQNCAVCHGSNAKGAPGYPNLTDNDWLYGGKAGNILTTLHNGRVGGMAAWRDQLGEDGIRAVAEYVLSLSGNQNDYDLDQTKVAQGKVIFHEPTNCVLCHGPDGKGMISAGAPNLTDNIWLYGGDRETIRETLRYGRAGVMPQWETKLGNERIMLLAAYVYSLSDKTGKAPETAMANTAATQPVATKEATAN*
>MP0790_megahit_399084_19132-20103
MNEPLTKLLPLIVPLALAAPVTAGEIWVTNEKDDTVSVIDTDTLEVIQTYPTGERPRGITFSKDFTRLYICASDSDSVQVMDPNTGEILRDLPSGEDPEQFVLHPDDIHLYIANEDDAITTVVNTQTGEVVAQIDVGVEPEGMAVSPDGKIAITTSETTNMAHWINTETNELFANTLVDSRPRHAEFAKQGTEMWVSSEIGGTLTVFDTATQTEKGKIEFEVQGVHPDRVQPVGFEFTPDYGTVFVALGPSNHIAAVNAETYEVEEYILVGRRVWHMEFNEDHSQLFTTNGVSGDVTVIDVASRKAVKTIKVGRFPWGAAFRP*
>MP0878_megahit_55523_258-1214
MKSWILPAMMMAASPAMADIAYVSNEKDDTLTLIDTDALEVLQTIDVGMRPRGIIFSHDYKYLYICASDSDAVQVLDVATNKIIHNLPSGEDPEQFALHPNNHHLYIANEDDAVVTVVDTEKRDVVAQINVGVEPEGMAASPDGKWVINTSETTNMLHWIDASTQELVDNTLVDQRPRHVEFTKDGKTVWSSSEIGGTVSIVDVASKAITHTINFKIPGVHRDKIQPVGVKLTDNGKYAFVALGPANHVAVVDAKTYEVLDYLLVGRRVWMLEFANDQKLLLTTNGVSGDVSVIDTDDLKVIKTLKVGRYPWGVAVKP*
>MP0878_megahit_68493_4230-5087
MTDKKDIKQDKHTTGHSWDGISEYNIGAPRWWLIVWIVCIIWAVIYWFFYPTWPIKGGNTKGTLGWSTQMDLKESQAEIMAKKQVNIDQIKKLSFAEIKQNPELFEFALNGGKSYFKENCSACHGTGAEGGVGFPNLNDDDWLWGGKIEDIYRTLVYGIRSGHEKARFSQMPAFGLDNVLDKEQIEHVAEYVMSLSDKNISANHEGAKLFKENCASCHGANAKGGRDVGAPNLTDKIWLYGGEKENIIYTITYSRAGVMPYWSSRLSDEEIKQLALYVHSLGGGE*
>MP0878_megahit_92531_1969-2856
MSEHHKDIDQPTGVETTGHEWDGIKELNNPLPRWWLYIWYATIAFSVGYMVVMPALPALPGLGTNTRGLAGQSDRIAVAEQVESLRSQRSESGAALLTASLEEIETDRGLQQFAMASGESAFGDNCATCHGAGGRGAKGYPTLADDSWLWTGSLDGIQQTIQHGIRHEEDPETRFSMMPAFGRDGLLERQQIDDVVSHVLSLSGREVADEASRARGAEIFAAQCATCHGQDGKGDRTVGAPNLTDDIWVFGGEYDDVYNTVYNARNAHMPAWSERLDEQTIKALAVYVHSLGGGE*
>MP0878_megahit_120252_5572-6774
MSKRGPVDEAYEPYEPRRRVPLPVYWVAIALALWGALTLWQDSTADRTGARERLMEANALERRQTMTGSALFAERCATCHQADGSGISGAIPPLASSRFVQADPRVIVQILLHGITGPIVVDGDDFNGHMPAFGSVLDDDQLARLATAVRRTWGPGGTIDPRFVAAERARTANRGIPWSGGAEIAAALDPAIGIQPAYHPLASASADTTALSIARNGKSGGWPCASCHGANGEGRDGVPRLAGQSADYIAGQLLAFANGSRPNDIMRPVASQLSASERGGLGRLYAGLASPSTSRSELAGDLARGAELALYGDDRRNLPSCFSCHGPSGFGVAPSTPSIAAQQPGYTAGRLAALARFARSRPGAVMPAIAARLNDTDRRAVADYLATLPPSPVTARKDAR*
>MP0878_megahit_145287_31-897
ITVIDGDSLEVIKSVYVGHRPRGIILSKDKKKIIICTSDDNRITVVDVESLEIDYYLPSGPDPELMVMDDNGKLIFVANEDDNMVTVVDYEKKEIVKEIPVGVEPEGMGLSPDGKTLVNTSETTNMAHFIDTQTLEIKANILVDARPRVAQYTKDGNFVWVSSEIGGTISIIDPKKFEIIKKIRFKIPGLSKESIQPVGVILDDKRQLAYVALGPANRVAIINMNTFEVEKYILTGQRVWNLIINSDGTRLYTTNGVSNDISVIDIEKRKVIKSIPVGRYPWGIVVKE*
>MP0878_megahit_175785_25827-26972
MTFFWSSWITLISFGCWAFILGVLLFVLKYKPEVEEDGTTGHEYDGIREYDKPLPKWWLVIFFGSIVWGVVYWVFFPAMLPGNWNGLATIKVDGEDVPWTSKNELFSELESNNKVFTDNFEKNILVKADAAGATATLATLNELQATMRRSDNPPADLQAQIDEKVTELAPYVEKLSENPNALKVGSRLFLQNCAVCHGSNAKGAPGYPNLTDNDWLYGGKAGNILTTLHNGRVGGMAAWRDQLGEDGIRAVAEYVLSLSGNQNDYDLDQTKVAQGKVIFHEPTNCVLCHGPDGKGMISAGAPNLTDNIWLYGGDRETIRETLRYGRAGVMPQWETKLGNERIMLLAAYVYSLSDKTGKAPETAMANTAATQPVATKEATAN*
>MP0878_megahit_180114_202-1221
MFGIKMNNLGKKLNEIFRQEGQPWMMVSFLTALFLAGLIPISESMAGEVWVANMKGANVQIIDTGSNKVVKTIATGAGAHNVTFSPDGKLAYIANLGTNSITIIDAMSKEILANIVTDTKAHDVAVSPDGKLAVACNVGASNITFIDVASKKAVHTMAAGKKAITAVFSPDGNTLYVVNAGDATISVVDVKTRKITDTWTGAKGAMAIKPTHDGKLFWVTAPADNKLLLMNPKNGTVEASIDVPGEPHGLVHSPDGKTVYVGQRKLNQIAMIDTASRKIVKTTPLGQRPDMVDISSDGKTVYVAIRDENKLAVVSAADLSLTTKIDTDGETHGVAYRDN*
>MP0878_megahit_188546_4283-5155
MPTHVEKDQVSGRETTGHEWDGIKELNTPLPSWWVYVFWVTVIWSIGYWVVYPSWPTANDYLKGMFGTTNRTQLHETLNNVAAERAPFMERLAALDVTEITSDPELLNFSMAGGKAIFADNCAPCHGTGGSGNPGFPSLQDDAWLWGGTLETINETLHVGIRWDANEDTRMNDMPAFGRDELLERDQIDDVVQYVLHFTDRATDKAAADRGAIVFEENCASCHGDNAKGIQELGAPNLTDAIWLYGGDKATITETVTNSRRGVMPAWEGRLDEETIKMLTVYVHSLGGGQ*
>MP0878_megahit_200877_6988-7959
MNEPLTKLLPLIVPLALAAPVTAGEIWVTNEKDDTVSVIDTDTLEVIQTYPTGERPRGITFSKDFTRLYICASDSDSVQVMDPNTGEILRDLPSGEDPEQFVLHPDDIHLYIANEDDAITTVVNTQTGEVVAQIDVGVEPEGMAVSPDGKIAITTSETTNMAHWINTETNELFANTLVDSRPRHAEFAKQGTEMWVSSEIGGTLTVFDTATQTEKGKIEFEVQGVHPDRVQPVGFEFTPDYGTVFVALGPSNHIAAVNAETYEVEEYILVGRRVWHMEFNEDHSQLFTTNGVSGDVTVIDVASRKAVKTIKVGRFPWGAAFRP*
>MP0878_megahit_207898_3710-4714
MCGDQMNSPSGKSGIIQPRRQSWRVVSILTVLFFSWALPSTAGEVWVANMKGANVQIIDTSSNKVVQTIPTGAGAHNVTFSPDGKLAYIANLGTNSITIIDTMSKEKLADIVTDTKAHDVAVSPDGKLAVACNVGAGNITFIDVAAKKAVHTMATGKKAITAVFSPDGNTLYVVNAGAGNISVVDVKSKKITQTRQGAKGAMAIKPTKNWGQFWLTAPADNKLLLLNTRTGALEASIEVPGEPHGLVHSPDGKTVFVGQRKLGQIAMIDTASRKIVKTLSLGQRPDMIDISSDGKTVYVAIRDDNKLAVVSAADLSLITKVDTDGETHGLAYKD*
>MP0878_megahit_251304_5154-6218
MSEQNNQRFLLVSVIITALIIGFLIGGTFVYHTNNELEQYQAVVFNTISKTATVIDNIEFNTLTNIEIDIEAGQYGAYFNENNNKLYLIHDGQSELLILNPQSLDIESRVRVGPNLQHAGIFDKTGEIFFLVSRDSNSLVMINTTTDRIISRIEVQEQPHHVALLKDSVAVTNTESQSISIVDIIRMDVKNNIKIDANPVMITSDGESKMFVGAVKPSKIFFIDNNEVKISIRLESDPHGIALTLDKKNLIVTLPDEDKVLVIDMKGTIIKELKTGSFPHNIDIDPNGKYGYISNSNDASVSIMDLTNFEIVATIETGNGSHNVQFYNIMNSNTQINTAKDGGKIISANFNCGG*
>MP0878_megahit_280148_82236-83126
MTNFWSGYIVVLTLTCLGLILWLLLATRKGQRKEQTEETLGHSFDGIEEFDNPLPRWWFVLFIATMVFGAIYLFLFPGLGKWPGYLNWTQEGQYEAEVAKAEEAFAPIFAKYSAMPVEEVAKDPEAVAIGQRLFATNCSVCHGSDARGAFGFPNLTDNDWLYGGDPETIKTTLRAGRQAAMPAWLAVIGEDGVRNVSGYVRSLSGLETENVDLAAGQTTYTNTCAVCHGPDGKGNQQLGAPNLTDDIWLYGSSFLQVQQTVRYGRNGHMPTQAHLGEDKIHMLASYVYSLSHKDEQ*
>MP0880_megahit_23129_511-1467
MRSLLLIAALAAPLAPATAETIYVSNERANTISVIDAATLKVTATWPVGRRPRGIVLSRDGKQLYVCASDENAVQVVDLASGKVVANLPSGEDPETFALSPDGTLLFASNERDATVTAIDVPGRKVAFQVVVGVEPEGMAVSPDGRFAVSTSETDNAVHWIDIARREVVATTPTGDRPRHAEFTADGKQLWVSAELGNSVAVIDVASRQVIDTLHFTVPGIAPEKVMPVQIRFTPDARQAVIALGRGNAIAIVDTATRKTRAIVPVGPRVWGVAITPDGRRAISSDGLSDTVTVVDLASAKAVATVPVGRAPWGVVVR*
>MP0880_megahit_66824_840-1796
MKSWILPAMMMAASPAMADIAYVSNEKDDTLTLIDTDALEVLQTIDVGMRPRGIIFSHDYKYLYICASDSDAVQVLDVATNKIIHNLPSGEDPEQFALHPNNHHLYIANEDDAVVTVVDTEKRDVVAQINVGVEPEGMAASPDGKWVINTSETTNMLHWIDASTQELVDNTLVDQRPRHVEFTKDGKTVWSSSEIGGTVSIVDVASKAITHTINFKIPGVHRDKIQPVGVKLTDNGKYAFVALGPANHVAVVDAKTYEVLDYLLVGRRVWMLEFANDQKLLLTTNGVSGDVSVIDTDDLKVIKTLKVGRYPWGVAVKP*
>MP0880_megahit_108181_3-791
NPIGKKLNKPCQQRQQSWTLFAVSIFAIFFFSVALPISESTAGEAWVANMKGANVQIIDTDSNKIVKTIPTGAGAHNVTFSPDGKLAYIANLGTNSITIIDAVSKEKLADVLTDTKAHDVAVSPDGKTAVSCNVGAGNITFIDVASKKATHTMPTGKKAITAVFSPDGKTLYVVNAGDGNISVIDMNTKKITKTFPGAKGAMAIKPTNDWSQLWVTDPTDNKLLLMNPKTGSVEASIDVPGEPHGLVHSPDGKTVYVGQRKLN
>MP0880_megahit_118584_475-1428
MSMFWTIWISVITLGLIIGCYFLLRWTLANKTGVPEGESMGHKFDGIEELNNQLPRWWTIMFYMTIVWGFLYLALYPGLGAYEGILGWKSSNQNIQSLEESVQARIDAKEQGYLVEYDRELDFAAEKFDPIFEAYAQVPVEELAKDPEANKVGQRLFLQNCSQCHGSDARGQNGGFPNLTDNDWLYGGSGAKIVETLTLGRQAAMPAWLDAMGEDGIEEVVNYVLSLSGRDVDPQLAEAGKARFAACAACHGMDGKGNQALGAPNLTDNIWLYGGSHRAVTETLTYGRNGVMPSFKKTLGDDKIHVVAAYVYSLSND*
>MP0880_megahit_150198_1346-2155
MFGIKMNNLGKKLNEIFRQEGQPWMMVSFLTALFLAGLIPISESMAGEVWVANMKGANVQIIDTGSNKVVKTIATGAGAHNVTFSPDGKLAYIANLGTNSITIIDAMSKEILANIVTDTKAHDVAVSPDGKLAVACNVGASNITFIDVASKKAVHTMAAGKKAITAVFSPDGKTLYVVNAGDATISVVDVKTRKITDTWTGAKGAMAIKPTHDGKLFWVTAPADNKLLLMNPKNGTVEASIDVPGEPHGLVHSPDGKTVYVGQRKLNQIA
>MP0880_megahit_166100_21-1025
MCGDQMNSPSGKSGIIQPRRQSWRVVSILTVLFFSWALPSTAGEVWVANMKGANVQIIDTSSNKVVQTIPTGAGAHNVTFSPDGKLAYIANLGTNSITIIDTMSKEKLADIVTDTKAHDVAVSPDGKLAVACNVGAGNITFIDVAAKKAVHTMATGKKAITAVFSPDGNTLYVVNAGAGNISVVDVKSKKITQTRQGAKGAMAIKPTKNWGQFWLTAPADNKLLLLNTRTGALEASIEVPGEPHGLVHSPDGKTVFVGQRKLGQIAMIDTASRKIVKTLSLGQRPDMIDISSDGKTVYVAIRDDNKLAVVSAADLSLITKVDTDGETHGLAYKD*
>MP0880_megahit_181415_215-1213
MKNIFYFSGYKLMIKKILLIIFLILMQKFVIAETIYVSNEKDHNISVIDGNSLEVIKTVKVGHRPRGIILSKDKKKIIICTSDDNRITVVDVASLEVEYYLPSGPDPELMVMDEDGKFIYVANEDDNMVTVVDYHGKKIVKEIPVGVEPEGMGLSPDGKILVNTSETTNMAHFINTETLEIEANVLVDARPRVAQYTKDGKFVWVSSEIGGTISIIDPVKYEIIKKIEFSIPGLSKESVQPVGIRLDNKRKLAYIALGPANRIAIVNMNTFEVEKYILTGQRVWNLMINSDGTRLFTTNGVSNDISVVDIDKRKVIKSIPVGRYPWGVAIKE*
>MP0880_megahit_232288_518-1408
MTNFWSGYIVVLTLTCLGLILWLLLATRKGQRKEQTEETLGHSFDGIEEFDNPLPRWWFVLFIATMVFGAIYLFLFPGLGKWPGYLNWTQEGQYEAEVAKAEEAFAPIFAKYSAMPVEEVAKDPEAVAIGQRLFATNCSVCHGSDARGAFGFPNLTDNDWLYGGDPETIKTTLRAGRQAAMPAWLAVIGEDGVRNVSGYVRSLSGLETENVDLAAGQTTYTNTCAVCHGPDGKGNQQLGAPNLTDDIWLYGSSFLQVQQTVRYGRNGHMPTQAHLGEDKIHMLASYVYSLSHKDEQ*
>MP0880_megahit_299720_10011-10868
MTDKKDIKQDKHTTGHSWDGISEYNIGAPRWWLIVWIVCIIWAVIYWFFYPTWPIKGGNTKGTLGWSTQMDLKESQAEIMAKKQVNIDQIKKLSFAEIKQNPELFEFALNGGKSYFKENCSACHGTGAEGGVGFPNLNDDDWLWGGKIEDIYRTLVYGIRSGHEKARFSQMPAFGLDNVLDKEQIEHVAEYVMSLSDKNISANHEGAKLFKENCASCHGANAKGGRDVGAPNLTDKIWLYGGEKENIIYTITYSRAGVMPYWSSRLSDEEIKQLALYVHSLGGGE*
>MP0880_megahit_301377_21413-22384
MNEPLTKLLPLIVPLALAAPVTAGEIWVTNEKDDTVSVIDTDTLEVIQTYPTGERPRGITFSKDFTRLYICASDSDSVQVMDPNTGEILRDLPSGEDPEQFVLHPDDIHLYIANEDDAITTVVNTQTGEVVAQIDVGVEPEGMAVSPDGKIAITTSETTNMAHWINTETNELFANTLVDSRPRHAEFAKQGTEMWVSSEIGGTLTVFDTATQTEKGKIEFEVQGVHPDRVQPVGFEFTPDYGTVFVALGPSNHIAAVNAETYEVEEYILVGRRVWHMEFNEDHSQLFTTNGVSGDVTVIDVASRKAVKTIKVGRFPWGAAFRP*
>MP0882_megahit_41543_298-1278
MRILTLILTTIFLSNISAEHSHAKGTGLIFVSNERDHSITVLDPNTYEPIASIDSGRRPRDMQWNEDKTKLYVAASDDDRIEIIDVATSKIIGYVHPDEDPEMFDITPDGKILIASNEDDNMVSFVDIEKDKIIAQIPTGVEPEGVTISPDGKHVYITAEVSEMVHIIDIENQKTLADVLVGSRPRRAFFTLDGQEYWVTNEVSGYVSVIDTKTYKEKQRISFKPPGLREGDITPVGININPNGKTAYVTLGHANRLALVDVATKKVRKYLVVGVRAWNVEFSSDGKNLFVVNSGSDDVTVINAEKEEVIKTFPVGRYPHTLRIDD*
>MP0882_megahit_67894_2-817
ATRKGQRKEQTEETLGHSFDGIEEFDNPLPRWWFVLFIATMVFGAIYLFLFPGLGKWPGYLNWTQEGQYEAEVAKAEEAFAPIFAKYSAMPVEEVAKDPEAVAIGQRLFATNCSVCHGSDARGAFGFPNLTDNDWLYGGDPETIKTTLRAGRQAAMPAWLAVIGEDGVRNVSGYVRSLSGLETENVDLAAGQTTYTNTCAVCHGPDGKGNQQLGAPNLTDDIWLYGSSFLQVQQTVRYGRNGHMPTQAHLGEDKIHMLASYVYSLSHKDEQ*
>MP0882_megahit_83318_115-801
MVKAALLKTIFALIGLVVLCTLSFGIGVFANDELPTPNIHEGKRTFTVHCVQCHGLDGKGGGHSRNGPNLTDNVTIHGDTPEDIYQVIAEGVPNTGMPKWKQKMGPSRIRNLAVFVHSIMGTELGKAKPNQRDIINAKTFSEKDGKVSAQSLFRLHCAQCHGASGHGGIGPNLTDTVTIHGSEQKQIRNIITNGVADKLMPAWSPKFDENTIEALTSFVLSISGNPTVV
>MP0882_megahit_86746_71-1201
EGLGVFDTDLIVKKMRDPDARVRAAVVRLCEPELLKRNTALLAAIKPLASDADIDVAIQVVLSMAYTGVEGGDELVEAANASHPGSEAMSRITEIGHARLVDAKRRQEKSKFADQGEVNFQTVCVACHGANGKGTSAPGLDGVMLGAPLVGSPRVLGRKTIPIKILLKGMHGELDGKSYPGPMLPLESYDDEWLASVLTYVRSAWGNKGESVSKDDVAAVRAALADRKEMFLSSEILAMAPIPAAEMAKWELTASHQSKGCDQAIDNNPRTRWDTGRAQRKGMWFSFDMKESRELTGITLRCEGSPADYPRRYTLEVSDDGEQWKQVVSPQKGNSPVTDILLPATKTRFVRINQIGLADGKHWSIHQLDVYAKAER*
>MP0882_megahit_121881_1214-2233
MFGIKMNNLGKKLNEIFRQEGQPWMMVSFLTALFLAGLIPISESMAGEVWVANMKGANVQIIDTGSNKVVKTIATGAGAHNVTFSANGKLAYIANLGTNSITIIDAMSKEILANVVTDTKAHDVAVSPDGKLAVACNVGASNITFIDVASKKAVHTMAAGKKAITAVFSPDGKTLYVVNAGDATISVVDVKTRKITETWTGAKGAMAIKPTHDGKLFWVTAPADNKLLLMNPKNGAVEASIDVPGEPHGLVHSPDGKTVYVGQRKLNQIAMIDTASRKIVKTTPLGQRPDMIDISTDGTTVYVAIRDENKLAVVSAADLSLTTKVDTDGETHGVAYRDN*
>MP0882_megahit_146246_1298-2170
NTITVLDTNHRVIKNFKTCRRPRGMHFSADRTQFYVGCADDSQISIYDVASQKLVGRIRGVEEPETFDLHPNGRHLYISNEEDATATVFDVETKKQLAEFETGEEPEGVQITSDGKLVFVASEAADLVHVIDVKTSKLIADIPTDVRPRRFALTPDDRELWVSAELSGMVNIVDIKTLKVIADIEFRPTGFRREQVTPVDVLITKDGRTAYVALGRANHVAVVDVKSRKVRDYILVGKRPWGLALTDDEKILYVANGLSDDITIIETASGRTIKSVPVGMVPYAILIDDE*
>MP0882_megahit_167652_75567-76523
MKSWILPAMMMAASPAMADIAYVSNEKDDTLTLIDTDALEVLQTIDVGMRPRGIIFSHDYKYLYICASDSDAVQVLDVATNKIIHNLPSGEDPEQFALHPNNHHLYIANEDDAVVTVVDTEKRDVVAQINVGVEPEGMAASPDGKWVINTSETTNMLHWIDASTQELVDNTLVDQRPRHVEFTKDGKTVWSSSEIGGTVSIVDVASKAITHTINFKIPGVHRDKIQPVGVKLTDNGKYAFVALGPANHVAVVDAKTYEVLDYLLVGRRVWMLEFANDQKLLLTTNGVSGDVSVIDTDDLKVIKTLKVGRYPWGVAVKP*
>MP0882_megahit_222925_1-513
AGEAWVANMKGANVQIIDTDSNKVVKTIPTGAGAHNVTFSPDGKLAYIANLGTNSITIIDAVSKEKLADVLTDTKAHDVAVSPDGKTAVSCNVGAGNITFIDVASKKATHTMPTGKKAITAVFSPDGKTLYVVNAGDGNISVIDVNTQKITKTFPGAKGAMAIKPNEDWSQ
>MP0882_megahit_243136_19008-19979
MNEPLTKLLPLIVPLALAAPVTAGEIWVTNEKDDTVSVIDTDTLEVIQTYPTGERPRGITFSKDFTRLYICASDSDSVQVMDPNTGEILRDLPSGEDPEQFVLHPDDIHLYIANEDDAITTVVNTQTGEVVAQIDVGVEPEGMAVSPDGKIAITTSETTNMAHWINTETNELFANTLVDSRPRHAEFAKQGTEMWVSSEIGGTLTVFDTATQTEKGKIEFEVQGVHPDRVQPVGFEFTPDYGTVFVALGPSNHIAAVNAETYEVEEYILVGRRVWHMEFNEDHSQLFTTNGVSGDVTVIDVASRKAVKTIKVGRFPWGAAFRP*
>MP0882_megahit_254231_498-1508
IGFLIGGTFVYHSNNDIEIEQYQAVVFNTIGKTATVIDNYLLTSLTNINIEIDSGQYGAHYNEKNNKLYLIHDGESELLTLDPQSLEIQSRVRVGPNLQHAGIFDDKGDIFFLISRDSNSLVMINTTTDKIISRIEVQEQPHHVALLSDSVAVTNTESQSISIVDFRELEVVNNIKIDADPLMIVSDKDERIIVGAIRPAKLFFIDNEEVKNSINLESDPHGIALTADGENVIVTLPEEDKVLIINMKGEIIKELQTGDFPHNIDIDPNGKYGYISNSNDASVSIMDLTNFEIVATIETGNGSHNVQFYNIMNSNTQINTAKDGGKIISANFNCGG*
>MP0882_megahit_256740_1409-2332
MLNEKNKPINPVEGISGNSSCRKQKLSSLFTVFVFTAIFLSGLLSSKESFAGEAWVANMKGANVQIIDTGSNKVVKTIPTGAGAHNVTFSPDGKLAYIANLGTNSITIIDAVTKKKLADVLADTKAHDVAVSPDGKTAVSCNVGAGNITFIDVASKKATHTMATGKKAITAVFSPDGKTLYVVNAGDANISVIDMNTQKITKTFPGAKGAMAIKPNEDWSQLWVTDPTDNKLLLMNPQTGSVEASIDVPGEPHGLVHSPDGKKVYVGQRKLNQISMIDTASRKIVKTTPIGQRPDMMAISSDGKTVFV
>MP0882_megahit_269014_315-1265
GLLSVKESFAGEAWVANMKGANVQIIDTDSNKVFKTIDTGAGAHNVTFSPDGKLAYIANLGTNSITIIDAVTKKKLADVLADTKAHDVAVSPDGKTAVSCNVGAGNITFIDVASKKATHTMPTGVKAITAIFSPDGNDLYVVNAGDATISVIDVNTQKITKTFPGAKGAMAIKPNSDWSLLWVTAPADNKLLLMNPQTGSIEASIDVPGEPHGLVHSPDGKTVYVGQRGLNQISMIDTASLKIVKSTPIGERPDMMAISSDGKTIFVAIRDENKLGIVSTADLSLITKVDTGGETHGVAYRDGGGDDRGFFQKLFQ*
>MP0882_megahit_288410_18030-18887
MTDKKDIKQDKHTTGHSWDGISEYNIGAPRWWLIVWIVCIIWAVIYWFFYPTWPIKGGNTKGTLGWSTQMDLKESQAEIMAKKQVNIDQIKKLSFAEIKQNPELFEFALNGGKSYFKENCSACHGTGAEGGVGFPNLNDDDWLWGGKIEDIYRTLVYGIRSGHEKARFSQMPAFGLDNVLDKEQIEHVAEYVMSLSDKNISANHEGAKLFKENCASCHGANAKGGRDVGAPNLTDKIWLYGGEKENIIYTITYSRAGVMPYWSSRLSDEEIKQLALYVHSLGGGE*
>MP0884_megahit_52098_141-1220
MRQSQYLALTGLLVASTSCGVEQEPSLDNSSSREEIPARNPPPFRVYVTNEGSGDLSVIAGDNYEVINTIPLGQRPRGIKVNPDGNQLFVALSGSPPAPPGVDESSLPPPDRSADGIGIVDLSEQRVVRVLNGGTDPEQLAVDPDGMRIYVANEDAALASVVEVISGETVAELPVGGEPEGVTISPDGRFVYVTSENDSQVSVIDTEALEIVATFDVGARPRSSAFSPDSTRAYVTAENGGNVSVVDTSTHTVIDTIELIGENVRPMGVVVSGDGSRLYVSTGRGGSVIILDTETAEVLESVEVGVRPWGIALTEDGRYLYTANGPSNDVSVIDTRTLNVVSTIPVGERPWGVAIVGEP*
>MP0884_megahit_101921_181-1158
MKNIFHTIAFLLFIICFSTNNVLAGYIFISNEGSDNITVIDLDTYKILANIESGKRPRDMKIIPEKNQLLVAASEDDRINIINYKSYEIVGHIETGDDPEIFDISPDGKIIVVSNEDDNEATIIDSSTGKIIRVVEDVGIEPEGVTFSPDGTLVYVTSEGTNTVIIIDPWKGEIIDEILVGNRPRRGAFVKNGKEYWVTNELGGSVSVIDTSNHKVIDMIEFYIKGIRESEITPVDFAISHDQKFAYITLGRSKHVAVVDVDTHEVKDYILAGARVWGAAITKDDKFLIVTNGNNDNISIIDTEKNAAIKSIAVGRTPHTVRIVE*
>MP0884_megahit_152130_5443-6231
PAPPGVDESTLPPPDRAADGIGIVNLSAREMEDIVRAGTDPEQLAVSADGSRLYVANEDAGEMTIVDIDTGEIMATVPVGGEPEGVRLSPDGSVVYVTSEEDNQVTVIDTTAEEVIAQFEVGARPRASAFSPDGSRAYVTAENSGTVHVVDTETHSVIETIQLAGELVRPMGVVVSPDGEFVYVTTGRGRMVVRIDAMTNEPVASVEVGTRPWGIGISGDGRFLYTANGPSDDISVVDTQSMQVVSTIMVGTRPWGIVVVGE*
>MP0884_megahit_189296_6636-7589
MSMFWTIWISVITLGLIIGCYFLLRWTLANKTGVPEGESMGHKFDGIEELNNQLPRWWTIMFYMTIVWGFLYLALYPGLGAYEGILGWKSSNQNIQSLEESVQARIDAKEQGYLVEYDRELDFAAEKFDPIFEAYAQVPVEELAKDPEANKVGQRLFLQNCSQCHGSDARGQNGGFPNLTDNDWLYGGSGAKIVETLTLGRQAAMPAWLDAMGEDGIEEVVNYVLSLSGRDVDPQLAEAGKARFAACAACHGMDGKGNQALGAPNLTDNIWLYGGSHRAVTETLTYGRNGVMPSFKKTLGDDKIHVVAAYVYSLSND*
>MP0884_megahit_202593_1-558
KQDIETLVKDEKALEIGQRLFSQNCAQCHGSDARGGQGFPNLTDNDWLYGGTPDKIKETLLYGRVAAMPPWGDALGEQGIKEMTAHVLSLSGRTVNQKDAAAGAAKFAMCAACHGADGKGSVAHNLPFGAPNLTDNIWLYGGSKRAVEETLINGRAGVMPAWKDILGEDKVHLLTAYVYSLSQDK*
>MP0884_megahit_254355_8525-9415
MTNFWSGYIVVLTLTCLGLILWLLLATRKGQRKEQTEETLGHSFDGIEEFDNPLPRWWFVLFIATMVFGAIYLFLFPGLGKWPGYLNWTQEGQYEAEVAKAEEAFAPIFAKYSAMPVEEVAKDPEAVAIGQRLFATNCSVCHGSDARGAFGFPNLTDNDWLYGGDPETIKTTLRAGRQAAMPAWLAVIGEDGVRNVSGYVRSLSGLETENVDLAAGQTTYTNTCAVCHGPDGKGNQQLGAPNLTDDIWLYGSSFLQVQQTVRYGRNGHMPTQAHLGEDKIHMLASYVYSLSHKDEQ*
>MP0884_megahit_256304_24667-25650
MTSFWSIWVIVLTLACLIIIFSLLVWNLKNYAGVKEGEDCGHEYDGITELNNPLPKWWTYMFFATFIWSVYYLAAYPGLGNWEGLGKWTSSNQGITSLAESKEATAKAKEEGRYVKLDKEYEAAQERFGPIFNKLAQVPVLDLVNSKFEGDAAQQVALENGEKHEQTDGQLALEIGQRLFSQNCAQCHGSDARGATGFPNLTDKDWLYGGSPDKIKETLLYGRVAAMPSWSAALGEQGVKEMTAHVLSLSGRTVNQKDAAAGAAKFAMCAACHGADGKGSVAHNLPFGAPNLTDNIWLYGGSQRAVEETLNHGRAGVMPAWKDILGED
>MP0884_megahit_311143_19138-20109
MNEPLTKLLPLIVPLALAAPVTAGEIWVTNEKDDTVSVIDTDTLEVIQTYPTGERPRGITFSKDFTRLYICASDSDSVQVMDPNTGEILRDLPSGEDPEQFVLHPDDIHLYIANEDDAITTVVNTQTGEVVAQIDVGVEPEGMAVSPDGKIAITTSETTNMAHWINTETNELFANTLVDSRPRHAEFAKQGTEMWVSSEIGGTLTVFDTATQTEKGKIEFEVQGVHPDRVQPVGFEFTPDYGTVFVALGPSNHIAAVNAETYEVEEYILVGRRVWHMEFNEDHSQLFTTNGVSGDVTVIDVASRKAVKTIKVGRFPWGAAFRP*
>MP0884_megahit_335691_40996-42141
MTFFWSSWITLISFGCWAFILGVLLFVLKYKPEVEEDGTTGHEYDGIREYDKPLPKWWLVIFFGSIVWGVVYWVFFPAMLPGNWNGLATIKVDGEDVPWTSKNELFSELESNNKVFTDNFEKNILVKADAAGATATLATLNELQATMRRSDNPPADLQAQIDEKVTELAPYVEKLSENPNALKVGSRLFLQNCAVCHGSNAKGAPGYPNLTDNDWLYGGKAGNILTTLHNGRVGGMAAWRDQLGEDGIRAVAEYVLSLSGNQNDYDLDQTKVAQGKVIFHEPTNCVLCHGPDGKGMISAGAPNLTDNIWLYGGDRETIRETLRYGRAGVMPQWETKLGNERIMLLAAYVYSLSDKTGKAPETAMANTAATQPVATKEATAN*
>MP0886_megahit_99641_302-1354
YHAGSNGSDTYQAVIFNTISGTATIVDPINFNIATEIPFEISPGQYGAHFNSKLNKLYLIHHGQSEILVLDPQTLEIKYKIPAGENIQHAGLFDEKEDVFFIVSRDTNSLILLNATSDRIISKIKVQEAPHHVALYENIAVVTNTKARTLSFIDINEEKIVKNIRLKSEPLMIVAGHENKKIFIGTAEQDDLARKIPARIVVFEDILDRLPPVVVGNRHSFIEPGEIILESTPHGLAVTEDDKNLLVTIPEMNKVLVINVERLEIIKELETGKFPHNINIDPDGRFAYVTNSGDATVSIIDIQKMEVVSVVETGNGPQNVQFFNIMGELSNSGPNNQVRKVVSANFNCGG*
>MP0886_megahit_134061_263-1294
MLSKKNKPINPVEGILKNSFWRKRQLSNLFTVFVFTAIFLSGLLSSKESFAGEAWVANMKGANVQIIDTDSNKVVKTIPTGAGAHNVTFSPDGKLAYIANLGTNSITIIDAVSKEKLADVLTDTKAHDVAVSPDGKTAVSCNVGAGNITFIDVASKKATHTMPTGKKAITAVFSPDGKTLYVVNAGDGNISVIDMNTHKITKTFPGAKGAMAIKPTGDWSQLWVTDPTDNKLLLMNPKTGSVEASIDVPGEPHGLVHSPDGKTVYVGQRKLNQISMIDTASRKIVKTTPIGQRPDMMAISSDGKTVFVAIRDENKLAVVAASDLSLTTKVDTGGETHGVAYRD*
>MP0886_megahit_172315_25347-26303
MKSWILPAMMMAASPAMADIAYVSNEKDDTLTLIDTDALEVLQTIDVGMRPRGIIFSHDYKYLYICASDSDAVQVLDVATNKIIHNLPSGEDPEQFALHPNNHHLYIANEDDAVVTVVDTEKRDVVAQINVGVEPEGMAASPDGKWVINTSETTNMLHWIDASTQELVDNTLVDQRPRHVEFTKDGKTVWSSSEIGGTVSIVDVASKAITHTINFKIPGVHRDKIQPVGVKLTDNGKYAFVALGPANHVAVVDAKTYEVLDYLLVGRRVWMLEFANDQKLLLTTNGVSGDVSVIDTDDLKVIKTLKVGRYPWGVAVKP*
>MP0886_megahit_186807_2567-3523
MLCSFFFLLLTAPSFADAATAYISNEKDNTISVVDLDKMEVTDTIKVGQRPRGIILSEDRKYLYICASDDHRIDALNLETLKVDFNLLSGPDPELLILHQDGRSLFIANEDDNLVTVTDTKERMIVEEIVVGVEPEGLGLSPDGKVLVNTSETTNMAHFINTETLEVFENVLVDARPRVAVFNKDGTEVWVSAEVGGTVSIIDPKTFKIKSKINFKIPGVNQDSIQAVGIQLTSDGKYAFVALGPSSRVAVIDQKTKKILKYLLVGQRVWQLGFTPDEKRLISTNGVSNDISIIDIEKMKTIKSIKVGRFPWGVVIKK*
>MP0886_megahit_205228_1-354
LYEVSCGACHQADGEGKEGVASPLAGSEWVTGSEVRLLRIALDGVRGPIQVKGKHYQLEMPALRHVYGDEDMAAILTYIRGAWGNSASAITADFVGQVRSETAQRGDSWTAEELGAP*
>MP0886_megahit_205855_8534-9424
MTNFWSGYIVVLTLTCLGLILWLLLATRKGQRKEQTEETLGHSFDGIEEFDNPLPRWWFVLFIATMVFGAIYLFLFPGLGKWPGYLNWTQEGQYEAEVAKAEEAFAPIFAKYSAMPVEEVAKDPEAVAIGQRLFATNCSVCHGSDARGAFGFPNLTDNDWLYGGDPETIKTTLRAGRQAAMPAWLAVIGEDGVRNVSGYVRSLSGLETENVDLAAGQTTYTNTCAVCHGPDGKGNQQLGAPNLTDDIWLYGSSFLQVQQTVRYGRNGHMPTQAHLGEDKIHMLASYVYSLSHKDEQ*
>MP0886_megahit_206446_2700-3734
MTSFWSIWVIVLTLACLIIIFSLLVWNLKNYAGVKEGEDCGHEYDGITELNNPLPKWWTYMFFATFIWSVYYLAAYPGLGNWEGLGKWTSSNQGITSLAESKEATAKAKEEGRYVKLDKEYEAAQERFGPIFNKLAQVPVLDLVNSKFEGDAAQQVALENGEKHEQTDGQLALEIGQRLFSQNCAQCHGSDARGATGFPNLTDKDWLYGGSPDKIKETLLYGRVAAMPSWSAALGEQGVKEMTAHVLSLSGRTVNQKDAAAGAAKFAMCAACHGADGKGSVAHNLPFGAPNLTDNIWLYGGSQRAVEETLNHGRAGVMPAWKDILGEDKIHLLTAYVYSLSQDK*
>MP1154_megahit_25145_422-679
MISTRAIRRNALLMSVAFTLGLSAVGVSAQDKPADHGSGPSAAYEPSMSTLGQLKVEIPGRKEGDPVMTPEEYQNANQIYFERCAG
>MP1154_megahit_55844_95-952
MTDKKDIKQDKHTTGHSWDGISEYNIGAPRWWLIVWIVCIIWAVIYWFFYPTWPIKGGNTKGTLGWSTQMDLKESQAEIMAKKQVNIDQIKKLSFAEIKQNPELFEFALNGGKSYFKENCSACHGTGAEGGVGFPNLNDDDWLWGGKIEDIYRTLVYGIRSGHEKARFSQMPAFGLDNVLDKEQIEHVAEYVMSLSDKNISANHEGAKLFKENCASCHGANAKGGRDVGAPNLTDKIWLYGGEKENIIYTITYSRAGVMPYWSSRLSDEEIKQLALYVHSLGGGE*
>MP1154_megahit_64123_3-962
ELEQYQAVVFNTISKTATVIDNIEFNTLTNIEIDIEAGQYGAYFNENNNKLYLIHDGQSELLILNPQSLDIESRVRVGPNLQHAGIFDKTGEIFFLVSRDSNSLVMINTTTDRIISRIEVQEQPHHVALLKDSVAVTNTESQSISIVDIIRMDVKNNIKIDANPLMITSDGESKMFVGAVKPSKIFFIDNNEVKISIRLESDPHGIALTLDKKNLIVTLPDEDKVLVIDMKGTIIKELKTGSFPHNIDIDPNGKYGYISNSNDASVSIMDLTNFEIVATIETGNGSHNVQFYNIMNSNTQINTAKDGGKIISANFNCGG*
>MP1154_megahit_73171_695-1564
QDIMNDPELYTFAIAGGASAFKDNCATCHGTGAQGGLGYPNLNDDDWIWGGKLGEIHQTLEYGIRANNLDTRMSQMPAFGKDGLLAREEINAVVDYVLSLSGSEPQEIAHESGHENTTAQDHLAIGAQIFKQQCASCHGEDGTGLQEFGAPNLTDKIWLYGSDRATIYETVYYARAGMMPAWGERLDDNTLKQLTVYLHQLGGGESEITEAADFAPAPDEDLYHDAEPVSPEYEKTQEIEIGEEAIAPQPHAPVARNIEDGSAPSDDTPTLNTENDNGENSEEVTGSNE*
>MP1154_megahit_86527_1-519
PEPRVASIVASHYNPEFIVNVKETGKILLVDYSDIKNLKTTEIEAERFLHDGGFDSTKRYFLVAANARGKVAVVDTKEGKLTALLETGGQTPHPGRGANLIHPKYGPVWVTSHLGDETVALIGTDPEGHPDSAWKVVQTLYGLGGGSLFVKSHPKSNHLYVDAPLNPDAEVSG
>MP1154_megahit_157094_3-680
SSLPDVSRETLLESEDFKTKVEGGKRGFNSHCIECHGSGGKGGMGPNLTDEFTLHGQELEDIVRVITNGVPGLMPTWGQKMSEERVAQFAAYIFSIVGTRPTGKRPPKRVSRLLNNKYMQTNTNPDGKRTFVIYCEQCHGMGGLGGAGPNLTDEFTLHGDTLEDIVRIITNGIPKMQMPTWSQTMSAERIKQVAAYVLSLKGSRPTGKLPDSDRPKQLRGISPFR*
>MP1154_megahit_166944_562-1581
MFGIKMNNLGKKLNEIFRQEGQPWMMVSFLTALFLAGLIPISESMAGEVWVANMKGANVQIIDTGSNKVVKTIATGAGAHNVTFSPDGKLAYIANLGTNSITIIDAMSKEILANIVTDTKAHDVAVSPDGKLAVACNVGASNITFIDVASKKAVHTMAAGKKAITAVFSPDGNTLYVVNAGDATISVVDVKTRKITDTWTGAKGAMAIKPTHDGKLFWVTAPADNKLLLMNPKNGTVEASIDVPGEPHGLVHSPDGKTVYVGQRKLNQIAMIDTASRKIVKTTPLGQRPDMVDISSDGKTVYVAIRDENKLAVVSAADLSLTTKIDTDGETHGVAYRDN*
>MP1154_megahit_176355_161-1093
NFLISETLAGYIFISNEGSDNITVINLETYEIISNIDGGKRPRDMKVIADKNQLLVAASEDDRINIIDTKSYKIVGHIETGDDPEIFDISPDGKIIVVSNEDDNEATIIDSSTGKIIRVVEDVGIEPEGVTFSPDGTLVYITSEGTNTVIIIDPWKGEIINEILVGNRPRRGAFVKSGKEYWVTNELGGSVSVIDTSNYEVIDEIKFFIRGIRDSEITPVDFAISHNQEFAYITLGRSKHVAVVDINTHEVKDYILAGARVWGAAITKDDKILIVTNGNNDNISIIDTKKNAAIKSIAVGRTPHTVRIIE*
>MP1154_megahit_212186_89-1087
MKISQIRGTGMRRVLILAAVFCYGIAGAPAAEAITVYVSNEKDNTISVIDGDTYKVTATIPVGQRPRGIILSHDKTELYICASDSGHIEVLDLKTLKITKTLPSGPDPELFILHPTGNPLYVANEDDNMMTVIDVKKGTFITEVPVGIEPEGLGISPDGKVLVNTSETTNMAHFIDTQTYEVFDNVLVDTRPRVAMFTKDGRYIWVSSEIGGNVSVIDAKTRKVVEVIEFAIPGIRAEAIQPVGIQISGDGKIAFVALGPASRVAVVDAKTFEVKKYLLVGQRVWQLAFSPDESKLFTTNGVSNDVSVIDVKRLKVVKSITVGRFPWGVVVK*
>MP1154_megahit_212550_21335-22291
MKSWILPAMMMAASPAMADIAYVSNEKDDTLTLIDTDALEVLQTIDVGMRPRGIIFSHDYKYLYICASDSDAVQVLDVATNKIIHNLPSGEDPEQFALHPNNHHLYIANEDDAVVTVVDTEKRDVVAQINVGVEPEGMAASPDGKWVINTSETTNMLHWIDASTQELVDNTLVDQRPRHVEFTKDGKTVWSSSEIGGTVSIVDVASKAITHTINFKIPGVHRDKIQPVGVKLTDNGKYAFVALGPANHVAVVDAKTYEVLDYLLVGRRVWMLEFANDQKLLLTTNGVSGDVSVIDTDDLKVIKTLKVGRYPWGVAVKP*
>MP1154_megahit_226278_1504-2418
MCRDKIQSINPIGKKLNKPCQQRQQSWTLFAVSIFAIFFFSVALPISESTAGEAWVANMKGANVQIIDTDSNKIVKTIPTGAGAHNVTFSPDGKLAYIANLGTNSITIIDAVSKEKLADVLTDTKAHDVAVSPDGKTAVSCNVGAGNITFIDVASKKATHTMPTGKKAITAVFSPDGKTLYVVNAGDGNISVIDMNTKKITKIFPGAKGAMAIKPTNDWSQLWVTDPTDNKLLLMNPKTGSVEASIDVPGEPHGLVHSPDGKTVYVGQRKLNQISMIDTASRKIVKTTPIGQRPDMMAISSDGKT
>MP1154_megahit_229935_2826-3977
KSIVKKLSKNGNKNFLIRASLITGLVIGFLIGGTFIYHSISNESNTYQAVIFNTISGTVTIVDPINFNIVTEIPFKISPDQYGAHFNSKLNKLYLIHHGQSEILVLNPQTLEIKYKIPVGENIQHGGIFDEKEEVFFIVSRDTNSLILLNTTSDRIISEIKVQESPHHVARYDNIAVVTNTKSRTLSFIDIDEKEVVKNIRLKSEPLMIVAGHNNKKIFIGTAEIDDQGRKIPARIVIFDDVLDRVFGRGNFRFLEPGEIILESTPHGLALTKDDKNLLVTIPEMNKLLIIDVKTLEIIKELETGKFPHNINIDPEGRFAYVTNSNDATVAIIDIQKMEIVTVLETGNGPHNVQFFNIMGESGKSGPNTEARKVVGANFNCGG*
>MP1154_megahit_235961_1970-2974
MCGDQMNSPSGKSGIIQPRRQSWRVVSILTVLFFSWALPSTAGEVWVANMKGANVQIIDTSSNKVVQTIPTGAGAHNVTFSPDGKLAYIANLGTNSITIIDTMSKEKLADIVTDTKAHDVAVSPDGKLAVACNVGAGNITFIDVAAKKAVHTMATGKKAITAVFSPDGNTLYVVNAGAGNISVVDVKSKKITQTRQGAKGAMAIKPTKNWGQFWLTAPADNKLLLLNTRTGALEASIEVPGEPHGLVHSPDGKTVFVGQRKLGQIAMIDTASRKIVKTLSLGQRPDMIDISSDGKTVYVAIRDDNKLAVVSAADLSLITKVDTDGETHGLAYKD*
>MP1154_megahit_240703_107-1147
MCKGEPMKPKRWIISCAVLLAGILCSYAAVKSSKGRQFMWQTNSYGDDVHVIDVATQKVVGHIKVGPQPHGIAAPDDAHVVFVAIENLKGPLGELVWVDPKTYKITHRLTIGPKPNQLACTPDGRWVYVPCNDGHYWVIDARAKKVVKKIKTGGRPHNTQCSRDGRFMYLSPMGPPKRVTIVDVKANHKVVGEIPFANSVRPPALAADNKRFFQHIDGLVGFQVADIASRKVIATVKHTIPKEYKGKKSRCHGLAIRPDQKEIWSCNVEHKTLHVHDITKEEFPEITRIPMIGRIYWLCFTPDSRFCYAAVRSEKKVCVVDCRTKKVITHIGVGNIPKRNLVITLK*
>MP1154_megahit_257649_109-1179
MTRSCCVALAGALMWLTACGGGPEPADDAALAEPVPSATALPYRVYVTNEGSGDLTVIAGGTHEVLATIPLGKRPRGIKVGPGGTQLFVALSGSPPAPPGVDEDSLPPPDRSADGIGMVDLAEARVVRVLDAGTDPEQLAVSSDGTRIFAANEDAGLATIVEVASGEIVAELPVGSEPEGVSLSPDGRFVYVTSENDSQVSVIDTAALEVVAVFDVGARPRASAFSPDSTRAYVTAENGGTVSVVDTNTHSVIDTLELRGESVRPMGVVVSPDGARVYVTTGRGGTVAVIDVGTGEPVGSVEVGARPWGLALTADGRYLYTANGPSNDVSVVDTETLTVIATIPAGERPWGIAIVE*
>MP1154_megahit_262581_14981-15952
MNEPLTKLLPLIVPLALAAPVTAGEIWVTNEKDDTVSVIDTDTLEVIQTYPTGERPRGITFSKDFTRLYICASDSDSVQVMDPNTGEILRDLPSGEDPEQFVLHPDDIHLYIANEDDAITTVVNTQTGEVVAQIDVGVEPEGMAVSPDGKIAITTSETTNMAHWINTETNELFANTLVDSRPRHAEFAKQGTEMWVSSEIGGTLTVFDTATQTEKGKIEFEVQGVHPDRVQPVGFEFTPDYGTVFVALGPSNHIAAVNAETYEVEEYILVGRRVWHMEFNEDHSQLFTTNGVSGDVTVIDVASRKAVKTIKVGRFPWGAAFRP*
>MP1154_megahit_267045_13469-14329
MSEDLKDKHGTTGHSWDGIEELNTPLPRWWLWTFYACIVWGVIYTILYPAWPLVNQATAGILGYSTRGEVAAEIEAVNESNAEINAQLASVELTAIPENPELNGYAVSAGAAVFKTWCAQCHGSGAAGAKGYPNLLDDSWLWGGDIEAIHHTISNGVRNEEGEDPRWSQMPAFGRDELLEEGDIDAVVNYVMSLSGDPVDASLVETGATVYADNCAACHMEDGTGDRDQGAPNLTDAIWLYGGDYATLKETVTNSRFGVMPAWQTRLTEAQIRAVTAYVHQLGGGE*
>MP1162_megahit_41441_947-1804
MTDKKDIKQDKHTTGHSWDGISEYNIGAPRWWLIVWIVCIIWAVIYWFFYPTWPIKGGNTKGTLGWSTQMDLKESQAEIMAKKQVNIDQIKKLSFAEIKQNPELFEFALNGGKSYFKENCSACHGTGAEGGVGFPNLNDDDWLWGGKIEDIYRTLVYGIRSGHEKARFSQMPAFGLDNVLDKEQIEHVAEYVMSLSDKNISANHEGAKLFKENCASCHGANAKGGRDVGAPNLTDKIWLYGGEKENIIYTITYSRAGVMPYWSSRLSDEEIKQLALYVHSLGGGE*
>MP1162_megahit_63470_138-1547
MNHFRYFFDSWSLCTLGLTSYWKAPIGICLLLTLLSPNTTTADEANSEAQIREGKRTFSVHCAQCHGIGGAGGGHSRNGPSLTDAVTIYGGELEDIYRVISEGIPRAAMPQWKQRMPETRIRQLAAYVFSIKGTRKQNNLAKNANNKALPVNETDLADGLREGKRNYRIHCAQCHGLSGAGGVGPNLTDDINIHGRKFQDIVKLITNGVPDKLMPAWGEKFGSQTINQIAAYVRSINATQAGQDSSLPDVSRETLLESEDFKTKVEGGKRGFNSHCIECHGSGGKGGMGPNLTDEFTLHGQELEDIVRVITNGVPGLMPTWGQKMSEERVAQFAAYIFSIVGTRPTGKRPPKRVSRLLNNKYMQTNTNPDGKRTFVIYCEQCHGMGGLGGAGPNLTDEFTLHGDTLEDIVRIITNGIPKMQMPTWSQTMSAERIKQVAAYVLSLKGSRPTGKLPDSDRPKQLRGISPFR*
>MP1162_megahit_157439_617-1615
MKISEIRGTGMRRVLILAAVFCYGIAGAPAAEAITVYVSNEKDNTISVIDGDTYKVTATIPVGQRPRGIILSHDKTELYICASDSGHIEVLDLKTLKITKTLPSGPDPELFILHPTGNPLYVANEDDNMMTVIDVKKGTFITEVPVGIEPEGLGISPDGKVLVNTSETTNMAHFIDTQTYEVFDNVLVDTRPRVAMFTKDGRYIWVSSEIGGNVSVIDAKTRKVVEVIEFAIPGIRAEAIQPVGIQISGDGKIAFVALGPASRVAVVDAKTFEVKKYLLVGQRVWQLAFSPDESKLFTTNGVSNDVSVIDVKRLKVVKSITVGRFPWGVVVK*
>MP1162_megahit_167787_52934-53890
MKSWILPAMMMAASPAMADIAYVSNEKDDTLTLIDTDALEVLQTIDVGMRPRGIIFSHDYKYLYICASDSDAVQVLDVATNKIIHNLPSGEDPEQFALHPNNHHLYIANEDDAVVTVVDTEKRDVVAQINVGVEPEGMAASPDGKWVINTSETTNMLHWIDASTQELVDNTLVDQRPRHVEFTKDGKTVWSSSEIGGTVSIVDVASKAITHTINFKIPGVHRDKIQPVGVKLTDNGKYAFVALGPANHVAVVDAKTYEVLDYLLVGRRVWMLEFANDQKLLLTTNGVSGDVSVIDTDDLKVIKTLKVGRYPWGVAVKP*
>MP1162_megahit_182785_1-828
KGTNLVFVSNEKSNTITVLDTNHRVIKNLKTCRRPRGMHFSADRTQFYVGCADDSQISIYDVASQKLVGRIRGVEEPETFDLHPNGRHLYISNEEDATATVFDVETKKQLAEFETGEEPEGVQITSDGKLVFVASEAADLVHVIDVKTSKLIADIPTDVRPRRFALTPDDRELWVSAELSGMVNIVDIKTLKVIADIEFRPTGFRREQVTPVDVLITKDGRTAYVALGRANHVAVVDVKSRKVRDYILVGKRPWGLALTHDEKILYVANGLSDDIT
>MP1162_megahit_200733_3493-4515
MKPKRWIISCAVLLAGILCSYAAVKSSKGRQFMWQTNSYGDDVHVIDVATQKVVGHIKVGPQPHGIAAPDDAHVVFVAIENLKGPLGELVWVDPKTYKITHRLTIGPKPNQLACTPNGRWVYVPCNDGHYWVIDARAKKVVKKIKTGGRPHNTQCSRDGRFMYLSPMGPPKRVTIVDVKANHKVVGEIPFANSVRPPALAADNKRFFQHIDGLVGFQVADIASRKVIATVKHTIPKEYKGKKSRCHGLAIRPDQKEIWSCNVEHKTLHVHDITKEEFPEITRIPMIGRIYWLCFTPDSRFCYAAVRSEKKVCVVDCRTKKVITHIGVGNIPKRNLVITLK*
>MP1162_megahit_208748_21-1025
MCGDQMNSPSGKSGIIQPRRQSWRVVSILTVLFFSWVLPSTAGEVWVANMKGANVQIIDTSSNKVVQTIPTGAGAHNVTFSPDGKLAYIANLGTNSITIIDTMSKEKLADIVTDTKAHDVAVSPDGKLAVACNVGAGNITFIDVAAKKAVHTMATGKKAITAVFSPDGNTLYVVNAGAGNISVVDVKSKKITQTRQGAKGAMAIKPTKNWGQFWLTAPADNKLLLLNARTGALEASIEVPGEPHGLVHSPDGKTVFVGQRKLGQIAMIDTASRKIVKTLSLGQRPDMIDISSDGKTVYVAIRDDNKLAVVSAADLSLITKVDTDGETHGLAYKD*
>MP1162_megahit_212402_226-1179
MSMFWTIWISVITLGLIIGCYFLLRWCLSNKTGVAEGESMGHEFDGIEELNNQLPRWWTIMFYMTIVWGFLYLALYPGLGAFEGILGWKSSNQNIQSLEESAQARIDAKEQGYLVEYDRELDFAAEKFDPIFEAYAQVPVEELAKDPEANKVGQRLFLQNCSQCHGSDARGQNGGFPNLTDNDWLYGGSGAKIVETLTLGRKAAMPAWLDAMGEDGIEEVVNYVLSLSGRDVDPQLAEAGKARFAACAACHGMDGKGNQALGAPNLTDNIWLYGGSHRAVTETLTYGRNGVMPSFKKTLGDDKIHVVAAYVYSLSND*
>MP1162_megahit_223705_148-948
GIILSKDKKKIIICTSDDNRITVVDVESLEIDYYLPSGPDPELMVMDDNGKLIFVANEDDNMVTVVDYEKKEIVKEIPVGVEPEGLGLSPDGKTLVNTSETTNMAHFIDTQTLEIKANILVDARPRVAQYTKDGNFVWVSSEIGGTISIIDPKKFEIIKKIRFKIPGLSKESIQPVGVILDDKRQLAYVALGPANRVAIINMNTFEVEKYILTGQRVWNLIINSDGTRLYTTNGVSNDISVIDIEKRKVIKSIPVGRYPWGIVVKE*
>MP1162_megahit_224899_608-1678
MTRSCCVALAGALMWLTACGGGPEPADDAALAEPVPSATALPYRVYVTNEGSGDLTVIAGGTHEVLATIPLGKRPRGIKVGPGGTQLFVALSGSPPAPPGVDEDSLPPPDRSADGIGIVDLADARVVRVLDAGTDPEQLAVSSDGTRIFAANEDAGLATIVEVASGEIVAELPVGSEPEGVSLSPDGRFVYVTSENDSQVSVIDTAALEVVAVFDVGARPRASAFSPDSTRAYVTAENGGTVSVVDTNTHSVIDTLELRGESVRPMGVVVSPDGARVYVTTGRGGTVAVIDVGTGEPVGSVEVGARPWGLALTADGRYLYTANGPSNDVSVVDTETLTVIATIPAGERPWGIAIVE*
>MP1162_megahit_302781_14981-15952
MNEPLTKLLPLIVPLALAAPVTAGEIWVTNEKDDTVSVIDTDTLEVIQTYPTGERPRGITFSKDFTRLYICASDSDSVQVMDPNTGEILRDLPSGEDPEQFVLHPDDIHLYIANEDDAITTVVNTQTGEVVAQIDVGVEPEGMAVSPDGKIAITTSETTNMAHWINTETNELFANTLVDSRPRHAEFAKQGTEMWVSSEIGGTLTVFDTATQTEKGKIEFEVQGVHPDRVQPVGFEFTPDYGTVFVALGPSNHIAAVNAETYEVEEYILVGRRVWHMEFNEDHSQLFTTNGVSGDVTVIDVASRKAVKTIKVGRFPWGAAFRP*
>MP1164_megahit_35600_2-217
GLMGPIEVKGQKFNNVMPPHVDLSDQDIADVLTYARQRWSNDAAPVSTSESRTLREKVKERANLWTVKELR*
>MP1164_megahit_67828_1-585
LAEFETGEEPEGVQITSDGKLVFVASEAADLVHVIDVKTSKLIADIPTDVRPRRFALTPDDRELWVSAELSGMVNIVDIKTLKVIADIEFRPTGFRREQVTPVDVLITKDGRTAYVALGRANHVAVVDVKSRKVRDYILVGKRPWGLALTDDEKILYVANGLSDDITIIETASGRTIKSVPVGMVPYAILIDDE*
>MP1164_megahit_150421_1-909
IAETIYVSNEKDHNISVIDGSSLEVIKTVKVGHRPRGIILSKDKKEIIICTSDDNRIAVVDAASLEVAYYLPSGPDPELMVMDEKGKFIYVANEDDNMVTVVDYRGKKIVKEIPVGVEPEGMGLSPDGKILVNTSETTNMAHFISTETLEIKANVLVDARPRVAQYTKDGKFVWVSSEIGGTISIIDPEKYKIIKKIEFNIPGLSKESIQPVGIRLDNKRKLAYIALGPANRIAIVNMNTFDVEKYILTGQRVWNLMINSDGTRLFTTNGVSNDISVIDIEKQKVIKSIPVGRYPWGVAIKE*
>MP1164_megahit_154397_1-825
IDSGRRPRDMQWNEDKTKLYVAASDDDRIEIIDVATSKIVGYIHPDEDPEMFDITPDGKILIASNEDDNMVSFVDIEKDKIIAQIPTGVEPEGVTISPDGKHVYITAEVSEMVHIIDIENQKTLADVLVGSRPRRAFFTLDGQEYWVTNEVSGYVSVIDTKTYKEKQRISFKPPGLREGDITPVGININPNGKTAYVTLGHANRLALVDVATKKVRKYLVVGVRAWNVEFSSDGKNLFVVNSGSDDVTVINAEKEEVIKTFPVGRYPHTLRIDD*
>MP1164_megahit_204332_3-1049
LLLVSAIITALTIGFLIGGTFVYHSNNDIEIEQYQAVVFNTIGKTATVIDNYLLTSLTNINIEIDSGQYGAHYNEKNNKLYLIHDGESELLTLDPQSLEIQSRVRVGPNLQHAGIFDDKGDIFFLISRDSNSLVMINTTTDKIISRIEVQEQPHHVALLSDSVAVTNTESQSISIVDFRELEVVNNIKIDADPLMIVSDKDERIIVGAIRPAKLFFIDNEEVKNSINLESDPHGIALTADGENVIVTLPEEDKVLIINMKGEIIKELQTGDFPHNIDIDPNGKYGYISNSNDASVSIMDLTNFEIVATIETGNGSHNVQFYNIMNSNTGLNVAKDDAKIVSANFNCGG*
>MP1166_megahit_23510_205-918
QGLLGWKSSNQGVLSLEESAQARADAKEEGLLVEYDRELDKAADVYDPIFEEYAKVPVEELVNDPEAVKIGQRLFLQNCAQCHGSDARGANVGFPNLTDDDWLYGGSGAKIKETLMLGRRPIMPAWIDAMGEQGIKETVAYVLSLSGREQEPEMTALIDAGKARFMVCAACHGMDGKGNQMLGAPNLTDNVWLYGSTEQSVTDTLTYGRNGVMPSFKKTLGDDKIHVVATYVYSLSH*
>MP1166_megahit_104927_3935-4906
MNEPLTKLLPLIVPLALAAPVTAGEIWVTNEKDDTVSVIDTDTLEVIQTYPTGERPRGITFSKDFTRLYICASDSDSVQVMDPNTGEILRDLPSGEDPEQFVLHPDDIHLYIANEDDAITTVVNTQTGEVVAQIDVGVEPEGMAVSPDGKIAITTSETTNMAHWINTETNELFANTLVDSRPRHAEFAKQGTEMWVSSEIGGTLTVFDTATQTEKGKIEFEVQGVHPDRVQPVGFEFTPDYGTVFVALGPSNHIAAVNAETYEVEEYILVGRRVWHMEFNEDHSQLFTTNGVSGDVTVIDVASRKAVKTIKVGRFPWGAAFRP*
>MP1166_megahit_134490_454-1419
MSRMFCSFFFLLLAVPSFADAATAYISNEKDNTISVVDLDKMEVTDTIKVGQRPRGIILSEDRKYLYICASDDHRIDALNLETLKVDFNLLSGPDPELLILHQDGRSLFIANEDDNLVTVTDTKERMIVEEIVVGVEPEGLGLSPDGKVLVNTSETTNMAHFINTETLEVFENVLVDARPRVAVFNKDGTEVWVSAEVGGTVSIIDPKTFKIKSKINFKIPGVNQDSIQAVGIQLTSDGKYAFVALGPSSRVAVIDQKTKKILKYLLVGQRVWQLGFTPDEKRLISTNGVSNDISIIDIEKMKTIKSIKVGRFPWGVVIKK*
>MP1166_megahit_209027_3373-4317
VALMNFGSAYPKGTNLVFVSNEKSNTITVLDTNHRVIKNLKTCRRPRGMHFSADRTQFYVGCADDSQISIYDVASQKLVGRIRGVEEPETFDLHPNGRHLYISNEEDATATVFDVKTKKQLGEFETGEEPEGVQITSDGNLVFVASEVADLVHVIDIKANKLIADIPTDVRPRRFALTPDERELWVSAELSGMVNIVDIKTLKVIADIEFLPTGFRREQVTPVDVLITKDGRTAYVALGRANHVAVVDVKSRKVLDYILVGKRPWGLALTKDEDILYVANGLSDDITIIETGSRKTIKSVPVGMVPYAILIDDE*
>MP1166_megahit_253765_407-1492
MAHLSSTEKKSLRLVGILIGLILGAMLGGTIVYHANTTESNPSQIAYVFNGLSSNVAIIDIETKEILSKIDIAIKSGQYGAQVSNDQSRIYLIEHGGNRIFILDSQSLEIKSRIPAGKNLQHEGVFTKDGKYFLAISRNEESLVIIDTEKEIVENKIKIGKAPHDVTIDDKNKFAFTTDTGSKTISKINIESLEKIESYELNSNPHMILSANGRLYIGASDPPKIIILESDNGEKLEEIELQSEPHGIALDRDKKILFVTLPKSNSIKAINTDDFSTIKDIPVGEKPHNIEIINDNTLMFVTNSGDGTVSIIDIETLIETKRITTGSGPHNTIFIESTTNDSNDINSNKEEEILSANFNCG*
>MP1166_megahit_256778_1174-2151
MKNIFHTIAFLLFIICFSTNNVLAGYIFISNEGSDNITVIDLDTYKILANIESGKRPRDMKIIPEKNQLLVAASEDDRINIINYKSYEIVGHIETGDDPEIFDISPNGKIIVVSNEDDNEATIIDSSTGKIIRVVEDVGIEPEGVTFSPDGTLVYVTSEGTNTVIIIDPWKGEIIDEILVGNRPRRGAFVKNGKEYWVTNELGGSVSVIDTSNHKVIDMIEFYIKGIRESEITPVDFAISHDQKFAYITLGRSKHVAVVDVDTHEVKDYILAGARVWGAAITKDDKFLIVTNGNNDNISIIDTEKNAAIKSIAVGRTPHTVRIVE*
>MP1166_megahit_259378_1062-2024
MIKKKLLIFFLILIQKVLLAETIYVSNEKDHNISVIDGNSLEVIKTVQVGHRPRGIILSKDKKKIIICTSDDNRITVVDAATLEVDYYLPSGPDPELMVMDEAGKFIYVANEDDNMVTVVDYLGKKVVKEIPVGVEPEGMGLSPDGKTLVNTSETTNMAHFIDTKTLEIKANVLVDSRPRVAQYTSDGKFVWVSSEIGGTISIIDAAQLKIIKKIEFKIPGLSKESIQPVGVRLDNKRQLAYVALGPANRIAIVNMKTLQVEKYILTGQRVWNLMINTDGTKLYTTNGVSNDISVIDIDKRKVIKSIPVGRYPWGVAIKE*
>MP1166_megahit_262256_367-1437
MSEQNNQNLLLVSAIITALTIGFLIGGTFVYHSNNDIEIEQYQAVVFNTIGKTATVIDNYLLTSLTNINIEIDSGQYGAHYNEKNNKLYLIHDGESELLTLDPQSLEIQSRVRVGPNLQHAGIFDDKGDIFFLISRDSNSLVMINTTTDKIISRIEVQEQPHHVALLSDSVAVTNTESQSISIVDFRELEVVNNIKIDADPLMIVSDKDERIIVGAIRPAKLFFIDNEEVKNSINLESDPHGIALTADGENVIVTLPEEDKVLIINMKGEIIKELQTGDFPHNIDIEPNGNYGYISNSNDATVSVIDLNKFEIIATIETGNGSHNVQFYNIMNSNTGLNVAKDDAKIVSANFNCGG*
>MP1166_megahit_270840_1-927
MKNFLINLWIFFLFFSKVCFSNDLAYITNQLSNSVSVIDLETYKVIKEISVGLKPAGIAVTKNGKKIFVSNPESKEVSVIDGHKLENIKNIPLGKGPLGIALTKDDKFLLVSDWYDHKVSILNTNTLKVIKEISVGKTPAGIDTDLKNSKFYVANRDDHTVSVVNIKNFKEEKILKAGKRPFAVTLSPDNKFLYVANVKSSDVSIFDTKNYKKIKTIKVGKSPYAIAFDQEGTKAFVTNQHEDTISVIDTKNKKNIKTLDIGEYPEGINFYNKTKEVLIVNWFDGEVVVLNSENLNIKKRITVGEGPRG
>MP1166_megahit_275916_589-1602
MCRDKKVHFISRKSKITFWKSRQSWVSVASFTLFFLSVAVASMAGEVWVANMKGANVQIIDTNSNKVVKTISTGAGAHNVTFSPDGKLAYIANLGTNSITIIDSMSKEILADIVTDTKAHDVAISPDGKLAVVCNVGAGNITFIDVASKKAIHTMATDKKAITAVFSYDGNTLYVVNAGAGNISVVDVKSKKTTGTLQGAKGAMAIKPTANWSQFWLTAPADNKLLLLNSRTGALEASIDVPGEPHGLIHSPDGKTVYVGQRKLGQISMIDTASRKITKTTSLGQRPDMIAISSDGKTLYVAIRDENKLAVVSAVDLSLTMKIDTDGETHGVAYRDN*
>MP1166_megahit_334210_2429-3325
MLNEKNKPINPVEGISGNSSCRKQKLSSLFTVFVFTAIFLSGLLSSKESFAGEAWVANMKGANVQIIDTGSNKVVKTIPTGAGAHNVTFSPDGKLAYIANLGTNSITIIDAVTKKKLADVLADTKAHDVAVSPDGKTAVSCNVGAGNITFIDVASKKATHTMATGKKAITAVFSPDGKTLYVVNAGDANISVIDMNTQKITKTFPGAKGAMAIKPNDDWSQLWVTDPTDNKLLLMNPQTGSVEASIDVPGEPHGLVHSPDGKTVYVGQRKLNQISMIDTASRKIVKTTPIGQRPDMMAI
>MP1176_megahit_80121_152-490
MVWILKFLNVSLIILFFVSIASSHSWGDAIKQGMQIFNEKAGCAACHVLKHAGSKGNIGPNLDYSKDSQNVAYVKDMVKNGLGVMPAFGEDGILTPEEIDAVSNYVAKVAGK*
>MP1176_megahit_166534_390-1442
MKRLYLISFLLIFNIGFSQDYYVYVAAESDDQVSVLKFDGKEIQETNRVSVGVMPTENEGPHGITVDPSGKYWYLTLAHGSPNGSVVKYSTENNEPLSKVELGLFPATMQISKTTGLLYVVNFNLHGLMKTSTVSVVDPEYMVEISQIKTGIMPHGSRISPDGNFHYSVAMMSGELFEIDAVDLSVKRILSLDTNKHHRNAMHHSKIKPTWVTSSPSGKELYIAGNGSDNIYIVDTEKWEVKEVYKTGKGPYNIAVSPDGEKLIATLKNEGAVTIWSLKNRKQISRIKTTTSIPHGVVVSPDNKYAFVSVEGVGGESGKVDVINLEQLKLVASVEVGKQAGGIAFWKIAN*
>MP1176_megahit_376102_1179-2150
MKAYEIIIFIILNFFIFLSTVQSKYIFVSNENSDTITVLNKDKKIIKTIKTGGRPRDMKFSLDKTLLYVVVSEENHIAVIDINSLKIINYIKSGDDPEIFDISPDGKLIAVSNEDDNEITIIDVKTQDKLATIENVGVEPEGVNFSKNGEFIYVTSEGTNSVVIINTKTREIVNEILVGNRPRRGLFIKDGNEYWVSNELSGSVTIIDTNNLKIIKNLYFSVKGIRDQNITPVDFAYSSKLDKIYVTLGSANHVAVVNGSNYNIEKYILAGSRVWGAALTNNDEELIVTNGNSDDISIIDLIKQTAVSSIPVGKTPHTVRVMK*
>MP1178_megahit_141481_2-949
LLFIICFSTNNVLAGYIFISNEGSDNITVIDLDTYKILANIESGKRPRDMKIIPEKNQLLVAASEDDRINIINYKSYEIVGHIETGDDPEIFDISPNGKIIVVSNEDDNEATIIDSSTGKIIRVVEDVGIEPEGVTFSPDGTLVYVTSEGTNTVIIIDPWKGEIIDEILVGNRPRRGAFVKNGKEYWVTNELGGSVSVIDTSNHKVIDMIKFYIKGIRESEITPVDFAISHDQKFAYITLGRSKHVAVVDVDTHEVKDYILAGARVWGAAITKDDKFLIVTNGNNDNISIIDTEKNAAIKSIAVGRTPHTVRIVE*
>MP1178_megahit_172534_186-674
MTMKNRVLWIMTFAALISVMGCSGGASTPSEPAPQMAATKAVVVEDIVAKIPPQMVSIGDPVSQGHDIFVGTGGCGACHKIEGIPSAVGMLGPELTHIGTDASARKPGMSAKEYLYESIREPQAFVAEGVERSVPNIMTTAITAGLTDAEVDALVEFLSVQE*
>MP1178_megahit_178076_3-596
GGRGMMGPNLTDEFTLHGEAFDDILRVITNGVPAMQMPTWGQRLSEKRIREVAEYVLTLKGSRPTGVKPKDTPQDILSNIINVSTLSKSNGTISAQSLFRLHCAQCHGASGGGGIGPNLTDAVTIHGSERQQIRSIITNGVADKLMPAWSPKFDEDTIEALTSFVLSISGSPTVVPAQETSQTKILEPELQALITQGK
>MP1178_megahit_271737_2-973
KKYMKNFLINLWIFFLFFSKVCFSNDLAYITNQLSNSVSVIDLETYKVIKEISVGLKPAGIAVTKNGKKIFVSNPESKEVSVIDGHKLENIKNIPLGKGPLGIALTKDDKFLLVSDWYDHKVSILNTNTLKVIKEISVGKTPAGIDTDLKNSKFYVANRDDHTVSVVNIKNFKEEKILKAGKRPFAVTLSPDNKFLYVANVKSSDVSIFDTKNYKKIKTIKVGKSPYAIAFDQEGTKAFVTNQHEDTISVIDTKNKKNIKTLDIGEYPEGINFYNKTKEVLIVNWFDGEVVVLNSENLNIKKRITVGEGPRGFGNFIGPNLIK*
>MP1178_megahit_304405_103-1134
MLSEKNKPINPVEGILKNSFWQKRQLSNLFTVFVFTAIFLSGLLSSKESFAGEAWVANMKGANVQIIDTDSNKVVKTIPTGAGAHNVTFSPDGKLAYIANLGTNSITIIDAVSKEKLADVLTDTKAHDVAVSPDGKTAVSCNVGAGNITFIDVASKKATHTMPTGKKAITAVFSPDGKTLYVVNAGDGNISVIDVNTQKITKTFPGAKGAMAIKPNDDWSQLWVTDPTDNKLLLMNPQTGSVEASIDVPGEPHGLVHSPDGKTVYVGQRKLNQISMIDTASRKIVKTTPIGQRPDMMAISSDGKTVFVAIRDENKLAVVAASDLSLTTKVDTGGETHGVAYRD*
>MP1178_megahit_310140_3414-4415
MSHCGNGVVKIIIFFSSLLVALMNFGSAYPKGTNLVFVSNEKSNTITVLDTNHRVIKNLKTCRRPRGMHFSADRTQFYVGCADDSQISIYDVASQKLVGRIRGVEEPETFDLHPNGRHLYISNEEDATATVFDVKTKKQLGEFETGEEPEGVQITSDGNLVFVASEVADLVHVIDVKANKLIADIPTDVRPRRFALTPDERELWVSAELSGMVNIVDIKTLKVIADIEFLPTGFRREQVTPVDVLITKDGRTAYVALGRANHVAVVDVKSRKVLDYILVGKRPWGLALTKDEDILYVANGLSDDITIIETGSRKTIKSVPVGMVPYAILIDDE*
>MP1178_megahit_337677_1571-2533
MIKKKLLIFFLILIQKVLLAETIYVSNEKDHNISVIDGNSLEVIKTVQVGHRPRGIILSKDKKKIIICTSDDNRITVVDAATLEVDYYLPSGPDPELMVMDEAGKFIYVANEDDNMVTVVDYLGKKVVKEIPVGVEPEGMGLSPDGKTLVNTSETTNMAHFIDTKTLEIKANVLVDSRPRVAQYTSDGKFVWVSSEIGGTISIIDAAQLKIIKKIEFKIPGLSKESIQPVGVRLDNKRQLAYVALGPANRIAIVNMKTLQVEKYILTGQRVWNLMINTDGTKLYTTNGVSNDISVIDIDKRKVIKSIPVGRYPWGVAIKE*
>MP1178_megahit_340541_2-1072
MSEQNNQNLLLVSAIITALTIGFLIGGTFVYHSNNDIEIEQYQAVVFNTIGKTATVIDNYLLTSLTNINIEIDSGQYGAHYNEKNNKLYLIHDGESELLTLDPQSLEIQSRVRVGPNLQHAGIFDDKGDIFFLISRDSNSLVMINTTTDKIISRIEVQKQPHHVALLSDSVAVTNTESQSISIVDFRELEVVNNIKIDADPLMIVSDKDERIIVGAIRPAKLFFIDNEEVKNSINLESDPHGIALTADGENVIVTLPEEDKVLIINMKGEIIKELQTGDFPHNIDIEPNGNYGYISNSNDATVSVIDLNKFEIIATIETGNGSHNVQFYNIMNSNTGLNVAKDDAKIVSANFNCGG*
>MP1409_megahit_24504_1-555
RTLQQFALAMGESAFGDNCATCHGAGGRGAIGYPALADDVWLWDGSLDGIEYTIRHGIRHDTDDGTRFSAMPAFGRDGLLKRSEVDDLAQYVLDLSGHSDDPEAVLRAAPIFQQQCATCHGADGTGDRTQGAPNLTDAEWLYGDREADIEATIYNARNSHMPAWDDRLDDATIKAIAVYVHSLGG
>MP1409_megahit_93115_214-1245
MCRDKIQSINPIGKKLNKPCQQRQQSWTLFAVSIFAIFFFSVALPISESTAGEVWVANMKGANVQIIDTGSNKIVKTIPTGAGAHNVTFSPDGKLAYIANLGTNSITIIDAVSKEKLADVLTDTKAHDVAVSPDGKTAVSCNVGAGNITFIDVASKKATHTMPTGKKAITAVFSPDGKTLYVVNAGDGNISVIDMNTKKITKIFPGAKGAMAIKPTNDWSQLWVTDPTDNKLLLMNPKTGSVEASIDVPGEPHGLVHSPDGKTVYVGQRKLNQISMIDTASRKIVKTTPIGQRPDMMAISSDGKTLFVAIRDENKLAVVSATDLSLTTKVDTGGETHGVAYRD*
>MP1409_megahit_103051_927-1883
MKSWILPAMMMAASPAMADIAYVSNEKDDTLTLIDTDALEVLQTIDVGMRPRGIIFSHDYKYLYICASDSDAVQVLDVATNKIIHNLPSGEDPEQFALHPNNHHLYIANEDDAVVTVVDTEKRDVVAQINVGVEPEGMAASPDGKWVINTSETTNMLHWIDASTQELVDNTLVDQRPRHVEFTKDGKTVWSSSEIGGTVSIVDVASKAITHTINFKIPGVHRDKIQPVGVKLTDNGKYAFVALGPANHVAVVDAKTYEVLDYLLVGRRVWMLEFANDQKLLLTTNGVSGDVSVIDTDDLKVIKTLKVGRYPWGVAVKP*
>MP1409_megahit_111029_543-1070
MPDGAEHRTFGKAGLGLVTVGALAATASVVAWSLASPSNDPVGAMVSRVGAGWERLTQWYAGNPVADRPNWSAMQVKLLDAQSDRGPDAMVRYGCGACHVIPGVAGARGTVGPSLAGFADRAYIAGILTNAPGNLQRWLIDPPLFAPDTAMPDMSVTEADAADMAAYLLSLTGAP*
>MP1409_megahit_113037_145-1056
MLSTFWQVWIMAIVFGSMIGCGILIIYSMRGHRKEETTQTTGHSYDGIEEYDNPLPRWWVWMFWATIVFGFGYVGLYGLGNFNGLLTVKVDGEDVTWTSTNQWKSEVQAYDEKLAPLFDGYLATPVAELAKNEEALQTGQRLFKSNCSVCHGTSAMGAQGFPNLTDHDWLYGGSPEKIKETIMYGRQGAMPAWQAVLGDEGVANMAEYVRSLSGLKHDAEMAAKAAPAYTQNCVVCHGADGKGNQLVGAPNLTDDIWLYGGSTKQIQFTLRNGRAGKMPAQNEILGEDKVHVLAAYIYSLSQN*
>MP1409_megahit_141523_32-994
MKLIALAAATLLAAPALADEIWVTNEKDDTISVIDIDTLEVVRTIPTGERPRGITFSKDHSVVYICASDSDAVQVMDPETGEILHDLPSGEDPEQFVLHPDNRRLYIANEDDAITTVVDTETRKVIAQIDVGIEPEGMAVSPDGTIAITTSETTNMAHWIDTESEQLFANTLVDSRPRHAEFVKEGSELWVSSEIGGTITVFDVATQAEKGKIRFEIQGVHPDRVQPVGFELTDDEKTAFVALGPSNHLAVINADTFEVEDYILVGRRVWHMEFNADKSLLFTTNGVSGDVTVVDVAKRKAIKTIKVGRFPWGAALRPTN*
>MP1409_megahit_171266_702-1766
MSEQNNQRFLLVSVIITALIIGFLIGGTFVYHTNNELEQYQAVVFNTISKTATVIDNIEFNTLTNIEIDIEAGQYGAYFNENNNKLYLIHDGQSELLILNPQSLDIESRVRVGPNLQHAGIFDKTGEIFFLVSRDSNSLVMINTTTDRIISRIEVQEQPHHVALLKDSVAVTNTESQSISIVDIIRMDVKNNIKIDANPVMITSDGESKMFVGAVKPSKIFFIDNNEVKISIRLESDPHGIALTLDKKNLIVTLPDEDKVLVIDMKGAIIKELKTGSFPHNIDIDPNGKYGYISNSNDASVSIMDLTNFEIVATIETGNGSHNVQFYNIMNSNTQINTAKDGGKIISANFNCGG*
>MP1409_megahit_191283_1511-2509
MKISEIRGTGMRRVLILAAVFCYGIAGAPAAEAITVYVSNEKDNTISVIDGDTYKVTATIPVGQRPRGIILSHDKTELYICASDSGHIEVLDLKTLKITKTLPSGPDPELFILHPTGNPLYVANEDDNMMTVIDVKKGTFITEVPVGIEPEGLGISPDGKVLVNTSETTNMAHFIDTQTYEVFDNVLVGTRPRVAMFTKDGRYIWVSSEIGGNVSVIDAKTRKVVEVIEFAIPGIRAEAIQPVGIQISGDGKIAFVALGPASRVAVVDAKTFEVKKYLLVGQRVWQLAFSPDESKLFTTNGVSNDVSVIDVKRLKVVKSITVGRFPWGVVVK*
>MP1409_megahit_196027_4049-5119
MTRSCCVALAGALMWLTACGGGPEPADDAALAEPVPSATALPYRVYVTNEGSGDLTVIAGGTHEVLATIPLGKRPRGIKVGPGGTQLFVALSGSPPAPPGVDEDSLPPPDRSADGIGIVDLADARVVRVLDAGTDPEQLAVSSDGTRIFAANEDAGLATIVEVASGEIVAELPVGSEPEGVSLSPDGRFVYVTSENDSQVSVIDTAALEVVAVFDVGARPRASAFSPDSTRAYVTAENGGTVSVVDTNTHSVIDTLELRGESVRPMGVVVSPDGARVYVTTGRGGTVAVIDVGTGEPVGSVEVGARPWGLALTADGRYLYTANGPSNDVSVVDTETLTVIATIPAGERPWGIAIVE*
>MP1409_megahit_214985_11582-12991
MNHFRYFFDSWSLCTLGLTSYWKAPIGICLLLTLLSPNTTTADEANSEAQIREGKRTFSVHCAQCHGIGGAGGGHSRNGPSLTDAVTIYGGELEDIYRVISEGIPRAAMPQWKQRMPETRIRQLAAYVFSIKGTRKQNNLAKNANNKALPVNETDLADGLREGKRNYRIHCAQCHGLSGAGGVGPNLTDDINIHGRKFQDIVKLITNGVPDKLMPAWGEKFGSQTINQIAAYVRSINATQAGQDSSLPDVSRETLLESEDFKTKVEGGKRGFNSHCIECHGSGGKGGMGPNLTDEFTLHGQELEDIVRVITNGVPGLMPTWGQKMSEERVAQFAAYVFSIVGTRPTGKRPPKRVSRLLNNKYMQTNTNPDGKRTFVIYCEQCHGMGGLGGAGPNLTDEFTLHGDTLEDIVRIITNGIPKMQMPTWSQTMSAERIKQVAAYVLSLKGSRPTGKLPDSDRPKQLRGISPFR*
>MP1409_megahit_220442_1744-2886
MKKLSKNGNKNFLIRASLITGLVIGFLIGGTFIYHSISNESNTYQAVIFNTISGTATIVDPINFNIVTEIPFKISPDQYGAHFNSKLNKLYLIHHGQSEILVLNPQTLEIKYKIPVGENIQHGGIFDEKEEVFFIVSRDTNSLILLNTTSDRIISEIKVQESPHHVARYDNIAVVTNTKSRTLSFIDIDEKEVVKNIRLKSEPLMIVAGHNNKKIFIGTAEIDDQGRKIPARIVIFDDVLDRVFGRGNFRFLEPGEIILESTPHGLALTKDDKNLLVTIPEMNKLLIIDVKTLEIIKELETGKFPHNINIDPEGRFAYVTNSNDATVAIIDIQKMEIVTVLETGNGPHNVQFFNIMGESGKSGPNTEARKVVGANFNCGG*
>MP1409_megahit_284072_13477-14337
MSEDLKDKHGTTGHSWDGIEELNTPLPRWWLWTFYACIVWGVIYTILYPAWPLVNQATAGILGYSTRGEVAAEIEAVNESNAEINAQLASVELTAIPENPELNGYAVSAGAAVFKTWCAQCHGSGAAGAKGYPNLLDDSWLWGGDIEAIHHTISNGVRNEEGEDPRWSQMPAFGRDELLEEGDIDAVVNYVMSLSGDPVDASLVETGATVYADNCAACHMEDGTGDRDQGAPNLTDAIWLYGGDYATLKETVTNSRFGVMPAWQTRLTEAQIRAVTAYVHQLGGGE*
>MP1409_megahit_297501_3932-4936
MCGDQMNSPSGKSGIIQPRRQSWRVVSILTVLFFSWALPSTAGEVWVANMKGANVQIIDTSSNKVVQTIPTGAGAHNVTFSPDGKLAYIANLGTNSITIIDTMSKEKLADIVTDTKAHDVAVSPDGKLAVACNVGAGNITFIDVAAKKAVHTMATGKKAITAVFSPDGNTLYVVNAGAGNISVVDVKSKKITQTRQGAKGAMAIKPTKNWGQFWLTAPADNKLLLLNTRTGALEASIEVPGEPHGLVHSPDGKTVFVGQRKLGQIAMIDTASRKIVKTLSLGQRPDMIDISSDGKTVYVAIRDDNKLAVVSAADLSLITKVDTDGETHGLAYKD*
>MP1409_megahit_321606_493-1512
MFGIKMNNLGKKLNEIFRQEGQPWMMVSFLTALFLAGLIPISESMAGEVWVANMKGANVQIIDTGSNKVVKTIATGAGAHNVTFSPDGKLAYIANLGTNSITIIDAMSKEILANIVTDTKAHDVAVSPDGKLAVACNVGASNITFIDVASKKAVHTMAAGKKAITAVFSPDGNTLYVVNAGDATISVVDVKTRKITDTWTGAKGAMAIKPTHDGKLFWVTAPADNKLLLMNPKNGTVEASIDVPGEPHGLVHSPDGKTVYVGQRKLNQIAMIDTASRKIVKTTPLGQRPDMVDISSDGKTVYVAIRDENKLAVVSAADLSLTTKIDTDGETHGVAYRDN*
>MP1409_megahit_336707_19132-20103
MNEPLTKLLPLIVPLALAAPVTAGEIWVTNEKDDTVSVIDTDTLEVIQTYPTGERPRGITFSKDFTRLYICASDSDSVQVMDPNTGEILRDLPSGEDPEQFVLHPDDIHLYIANEDDAITTVVNTQTGEVVAQIDVGVEPEGMAVSPDGKIAITTSETTNMAHWINTETNELFANTLVDSRPRHAEFAKQGTEMWVSSEIGGTLTVFDTATQTEKGKIEFEVQGVHPDRVQPVGFEFTPDYGTVFVALGPSNHIAAVNAETYEVEEYILVGRRVWHMEFNEDHSQLFTTNGVSGDVTVIDVASRKAVKTIKVGRFPWGAAFRP*
>MP1411_megahit_40737_2-988
SGTATIVDPINFNIVTEIPFKISPDQYGAHFNSKLNKLYLIHHGQSEILVLNPQTLEIKYKIPVGENIQHGGIFDEKEEVFFIVSRDTNSLILLNTTSDRIISEIKVQESPHHVARYDNIAVVTNTKSRTLSFIDIDEKEVVKNIRLKSEPLMIVAGHNNKKIFIGTAEIDDQGRKIPARIVIFDDVLDRVFGRGNFRFLEPGEIILESTPHGLALTKDDKNLLVTIPEMNKLLIIDVKTLEIIKELETGKFPHNINIDPEGRFAYVTNSNDATVAIIDIQKMEIVTVLETGNGPHNVQFFNIMGESGKSGPNTEARKVVGANFNCGG*
>MP1411_megahit_60712_1031-2230
MSDDNPNKNPVEDHGQHNEIDDVSGVETTGHSWDGLKELNNPLPRWWVWVFIVTILWSIWYFVIYPSWPVPGGATEGTSGYTQYKELSESQAEIVKRQSAYLERFSGASLQDIMNDPELYTFAIAGGASAFKDNCATCHGTGAQGGLGYPNLNDDDWIWGGKLGEIHQTLEYGIRANNLDTRMSQMPAFGKDGLLAREEINAVVDYVLSLSGSEPQEIAHESGHENTTAQDHLAIGAQIFKQQCASCHGEDGTGLQEFGAPNLTDKIWLYGSDRATIYETVYYARAGMMPAWGERLDDNTLKQLTVYLHQLGGGESEITEAADFAPAPDEDLYHDAEPVSPEYEKTQEIEIGEEAIAPQPHAPVARNIEDGSAPSDDTPTLNTENDNGENSEEVTGSNE*
>MP1411_megahit_69502_19-1053
SVIITALIIGFLIGGTFVYHTNNEIELEQYQAVVFNTISKTATVIDNIEFNTLTNIEIDIEAGQYGAYFNENNNKLYLIHDGQSELLILNPQSLDIESRVRVGPNLQHAGIFDKTGEIFFLVSRDSNSLVMINTTTDRIISRIEVQEQPHHVALLKDSVAVTNTESQSISIVDIIRMDVKNNIKIDANPVMITSDGESKMFVGAVKPSKIFFIDNNEVKISIRLESDPHGIALTLDKKNLIVTLPDEDKVLVIDMKGTIIKELKTGSFPHNIDIDPNGKYGYISNSNDASVSIMDLTNFEIVATIETGNGSHNVQFYNIMNSNTQINTAKDGGKIISANFNCGG*
>MP1411_megahit_90453_2-1057
AGEFQPYTPEDIEAIAGKDLSGKDVYQLRQTLLGQSPEQSRNKATPVRSAPELSLEKSIRDPLYVAVQNSGIVKVLPSKQAWPGVAGAHYDALSPDGSRLMVSGFKTGNVYVLNTASGEVMASVPIGEVAQGVKISPDGRYGLAVAPTQGDVAVIDMNTLELVRKIPVGKVPHNLVYSADGTLAYVTLQGEGALAVVDMRALEKQRQIPTPGLKTPHNIDISANGQRLWLRDFTGNVGVLDLASETMLKTFEVGSGHGGIDVVPGEQYVATGAISASVVTIIDSESLKIVKNVDVGVGPHGVRASRDGQFIYASVTADNHIAVIDTQSLEVVRREPVGGQFPFWLAVPGNP*
>MP1411_megahit_106838_2-916
PAAETVTVYVSNEKDNTISVIDGDTYKVTATIPVGQRPRGIILSHDKTELYICASDSGHIEVLDLKTLKITKTLPSGPDPELFILHPTGNPLYVANEDDNMMTVIDVKKGTFITEVPVGIEPEGLGISPDGKVLVNTSETTNMAHFIDTQTYEVFDNVLVDTRPRVAMFTKDGRYIWVSSEIGGNVSVIDAKTRKVVEVIEFAIPGIRAEAIQPVGIQISGDGKIAFVALGPASRVAVVDAKTFEVKKYLLVGQRVWQLAFSPDESKLFTTNGVSNDVSVIDVKRLKVVKSITVGRFPWGVVVK*
>MP1411_megahit_132618_1341-2231
MSTFWSIWISVIVLGTVFGCWWLLYATRKGQTTDTETNKTVGHSFDGIEEYDNPLPKWWYYLFIATCVFALGYLALYPGLGNYKGLLGWTAENQWQAEMQQADARYGELYAKFGDTPVAELAENDDAMKMGQRLFANNCAVCHGSAGRGSLGFPNLTDDDWLYGGDPDTILTTLHQGRNGNMPAKGTMPGMTSEQVDQVVNYVLSFSDRAKDEEAAAKGEQVFAQACVACHGQDGKGNQAMGAPNLTDNTWLYGSTYEWIKETVVNGRANQMPAQGDRLSDDQIQILAAYVYSLSN*
>MP1411_megahit_156591_321-1364
MNHFRYFFDSWSLCTLGLTSYWKAPIGICLLLALLSPNITTAEEATSEAEIREGKRTFSVHCAQCHGIGGAGGGHSRNGPSLTDAVTIYGGELEDIYRVISEGIPRAAMPQWKQRMPETRIRQLAAYVFSIKGTRKQNNLAKNANNKALPVNETDLADGLREGKRNYRIHCAQCHGLSGAGGVGPNLTDDINIHGRKFQDIVKLITNGVPDKLMPAWGEKFGSQTINQIAAYVRSINATQAGQDSSLPDVSRETLLESEDFKTKVEGGKRGFNSHCIECHGSGGKGGMGPNLTDEFTLHGQELEDIVRVITNGVPGLMPTWGQKMSEERVAQFAAYVFSIVGTRPTGK
>MP1411_megahit_208743_271-1290
MFGIKMNNLGKKLNEIFRQEGQPWMMVSFLTALFLAGLIPISESMAGEVWVANMKGANVQIIDTGSNKVVKTIATGAGAHNVTFSPDGKLAYIANLGTNSITIIDAMSKEILANIVTDTKAHDVAVSPDGKLAVACNVGASNITFIDVASKKAVHTMAAGKKAITAVFSPDGNTLYVVNAGDATISVVDVKTRKITDTWTGAKGAMAIKPTHDGKLFWVTAPADNKLLLMNPKNGAVEASIDVPGEPHGLVHSPDGKTVYVGQRKLNQIAMIDTASRKIVKTTPLGQRPDMVDISSDGKTVYVAIRDENKLAVVSAADLSLTTKIDTDGETHGVAYRDN*
>MP1411_megahit_224774_976-1887
MSDFWSWFIIIIVAINLLGCAGLLLWNNQISPEEAAKETTGHSFDGIQERNAPLPRWWLFLFIGTLIFACVYLVLYPGLGKFPGVLNWSSTLQYEKEVALVARQTDPLFEQFAKVPVDELIGYPEALAVGGRLFANNCAICHGSDARGAKGYPNLADDDWLYGGEPKQIITSIAQGRTGMMPPMAAAIGNTDKAVRDMAIYVQSLSRPDLAKDAEKAAAIERAQPKFAICAACHGQDGKGIQAMGAPNLTDTTWLYGPRLEDIETTIREGRKGEMPKHENLLSKEKIHVIAAYVYSLSNKPAP*
>MP1411_megahit_231008_21-1025
MCGDQMNSPSGKSGIIQPRRQSWRVVSILTVLFFSWALPSTAGEVWVANMKGANVQIIDTSSNKVVQTIPTGAGAHNVTFSPDGKLAYIANLGTNSITIIDTMSKEKLADIVTDTKAHDVAVSPDGKLAVACNVGAGNITFIDVAAKKAVHTMATGKKAITAVFSPDGNTLYVVNAGAGNISVVDVKSKKITQTRQGAKGAMAIKPTKNWGQFWLTAPADNKLLLLNTRTGALEASIEVPGEPHGLVHSPDGKTVFVGQRKLGQIAMIDTASRKIVKTLSLGQRPDMIDISSDGKTVYVAIRDDNKLAVVSAADLSLITKVDTDGETHGLAYKD*
>MP1411_megahit_299843_1893-2753
MSEDLKDKHGTTGHSWDGIEELNTPLPRWWLWTFYACIVWGVIYTILYPAWPLVNQATAGILGYSTRGEVAAEIEAVNESNAEINAQLASVELTAIPENPELNGYAVSAGAAVFKTWCAQCHGSGAAGAKGYPNLLDDSWLWGGDIEAIHHTISNGVRNEEGEDPRWSQMPAFGRDELLEEGDIDAVVNYVMSLSGDPVDASLVETGATVYADNCAACHMEDGTGDRDQGAPNLTDAIWLYGGDYATLKETVTNSRFGVMPAWQTRLTEAQIRAVTAYVHQLGGGE*
>MP1411_megahit_324588_7846-8817
MNEPLTKLLPLIVPLALAAPVTAGEIWVTNEKDDTVSVIDTDTLEVIQTYPTGERPRGITFSKDFTRLYICASDSDSVQVMDPNTGEILRDLPSGEDPEQFVLHPDDIHLYIANEDDAITTVVNTQTGEVVAQIDVGVEPEGMAVSPDGKIAITTSETTNMAHWINTETNELFANTLVDSRPRHAEFAKQGTEMWVSSEIGGTLTVFDTATQTEKGKIEFEVQGVHPDRVQPVGFEFTPDYGTVFVALGPSNHIAAVNAETYEVEEYILVGRRVWHMEFNEDHSQLFTTNGVSGDVTVIDVASRKAVKTIKVGRFPWGAAFRP*
>MP1413_megahit_18105_1-885
NEKDNTISVVDLDKMEVTDTIKVGQRPRGIILSEDRKYLYICASDDHRIDALNLETLKVDFNLLSGPDPELLILHQDGRSLFIANEDDNLVTVTDTKERMIIEEIVVGVEPEGLGLSPDGKVLVNTSETTNMAHFIDTETLEVFENVLVDARPRVAVFNKDGTEVWVSAEVGGTVSIIDPKTFKIKSKINFKIPGVNQDSIQAVGIQLTSDGKYAFVALGPSSRVAVIDQKTKKILKYLLVGQRVWQLAFTPDEKRLISTNGVSNDISIIDIEKMKTVKSIKVGRFPWGVVIKK*
>MP1413_megahit_69134_1-1029
GHEWDGIQEFNNPLPRWWVWIFLITIIWSIGYFIIYPAWPVPGGATEGVIGYTQYKELEDSQREIRTRQQAYLEDFEGASYEEILNDAELYNFAVSGGAAAFKENCAACHGTGAQGGKGYPNLNDDDWLWGGQLDEIHQTLLYGIRTDSLDSRMSLMPAFGKDEILEKDEINAVVDYVLSFSAGDHDTTRVSEGRIIFQKQCATCHGNDAKGDQSKGAPNLTDKIWLYGGDRETVYDTVYYARSGMMPSWGNRLDENTIRQLTIYLHQLGGVEESEAEAEQDGDVLELPDKGLYDDAPPESPEYEKTQNLPSGEEAVAPQPEAPVAREETEQETAVSDEREPD
>MP1413_megahit_111867_3-854
MSEDLKDKHGTTGHSWDGIEELNTPLPRWWLWTFYACIVWGVIYTILYPAWPLVNQATAGILGYSTRGEVAAEIEAVNESNAEINAQLASVELTAIPENPELNGYAVSAGAAVFKTWCAQCHGSGAAGAKGYPNLLDDSWLWGGDIEAIHHTISNGVRNEEGEDPRWSQMPAFGRDELLEEGDIDAVVNYVMSLSGDPVDASLVETGATVYADNCAACHMEDGTGDRDQGAPNLTDAIWLYGGDYATLKETVTNSRFGVMPAWQTRLTEAQIRAVTAYVHQLGG
>MP1413_megahit_120532_1-870
MSPCGNGVVKIIIFFSFLFVALMNFGSAYPKGTNLVFVSNEKSNTITVLDTNHRVIKNLKTCRRPRGMHFSADRTQFYVGCADDSQISIYDVASQKLVGRIRGVEEPETFDLHPNGRHLYISNEEDATATVFDVETKKQLAEFETGEEPEGVQITSDGKLVFVASEAADLVHVIDVKTSKLIADIPTDVRPRRFALTPDDRELWVSAELSGMVNIVDIKTLKVIADIEFRPTGFRREQVTPVDVLITKDGRTAYVALGRANHVAVVDVKSRKVRDYILVGKRPWGLALTD
>MP1413_megahit_177094_125-1144
MFGIKMNNLGKKLNEIFRQEGQPWMMVSFLTALFLAGLIPISESMAGEVWVANMKGANVQIIDTGSNKVVKTIATGAGAHNVTFSANGKLAYIANLGTNSITIIDAMSKEILANVVTDTKAHDVAVSPDGKLAVACNVGASNITFIDVASKKAVHTMAAGKKAITAVFSPDGKTLYVVNAGDATISVVDVKTRKITETWTGAKGAMAIKPTHDGKLFWVTAPADNKLLLMNPKNGAVEASIDVPGEPHGLVHSPDGKTVYVGQRKLNQIAMIDTASRKIVKTTPLGQRPDMIDISTDGTTVYVAIRDENKLAVVSAADLSLTTKVDTDGETHGVAYRDN*
>MP1413_megahit_294550_13648-14619
MNEPLTKLLPLIVPLALAAPVTAGEIWVTNEKDDTVSVIDTDTLEVIQTYPTGERPRGITFSKDFTRLYICASDSDSVQVMDPNTGEILRDLPSGEDPEQFVLHPDDIHLYIANEDDAITTVVNTQTGEVVAQIDVGVEPEGMAVSPDGKIAITTSETTNMAHWINTETNELFANTLVDSRPRHAEFAKQGTEMWVSSEIGGTLTVFDTATQTEKGKIEFEVQGVHPDRVQPVGFEFTPDYGTVFVALGPSNHIAAVNAETYEVEEYILVGRRVWHMEFNEDHSQLFTTNGVSGDVTVIDVASRKAVKTIKVGRFPWGAAFRP*
>MP1413_megahit_310941_5128-6186
MTFWSSWVTIISLGCWVFIAGVLLLTLKKWKPTLEEDGTTGHEYDGVKEFDKPMPKWWLVIFFGSLAWGLVYMALYPSIVPYFWKGLSSVEVNGEQVHWTSKTELASNLEANNRVFMDNFNNKLLVNPAARSELDELERMQVSFADQKEESNVTQADLDAQVAKLGPAVMTMVNEPRAIKAGAKLFQQNCAVCHGSAAKGSKGYPNLTDEDWLYGGKASDILLTLHNGRVAAMPAWQADLGESGIAAAVEYVYSYTHSEDINPTLAAQGKALFEANCSVCHGKDGKGSQAIGAPNLTDDVWLYGGDRDTLKETLRYGRNGVMPAWEQKLGNERIMLLAAYVYQLSDHTGPGS*
>MP1415_megahit_12984_477-1004
MMRPTLLLAAASLLLGACAGQPLRGTGDLGVVVERATGSLQIVETTGQTRLARIEGLGDLSHASVVFSRDERFAYVFGRDGGLTKVDLLRQRIDKRVIQGGNSIGGAISQDGKLIAVGNYEPGGVKVFDAQTLELVADVPATPLADGSRNSRVVGVIDAPGRRFIYSLFDTGESWL
>MP1415_megahit_34061_3-623
QTKQWQREVEQADAKFGPIFARYSAMDVAQVAQDERALKIGGRLFANHCAVCHGSDAKGAVGFPNLADREWRWGGDAEAIKTTILHGRVAAMPAWGQVIGEEGVKNVAAYVRNGLAGLPLPEGTVADVGAGAQVYAQTCSVCHGEKGTGTAAMGAPNLTNPAGWIYGSSLPQLQQTIRHGRNGQMPAQEQYLGNDKVHLLAAYVYSL
>MP1415_megahit_84559_1402-2373
MNEPLTKLLPLIVPLALAAPVTAGEIWVTNEKDDTVSVIDTDTLEVIQTYPTGERPRGITFSKDFTRLYICASDSDSVQVMDPNTGEILRDLPSGEDPEQFVLHPDDIHLYIANEDDAITTVVNTQTGEVVAQIDVGVEPEGMAVSPDGKIAITTSETTNMAHWINTETNELFANTLVDSRPRHAEFAKQGTEMWVSSEIGGTLTVFDTATQTEKGKIEFEVQGVHPDRVQPVGFEFTPDYGTVFVALGPSNHIAAVNAETYEVEEYILVGRRVWHMEFNEDHSQLFTTNGVSGDVTVIDVASRKAVKTIKVGRFPWGAAFRP*
>MP1415_megahit_87375_2-334
PQMVSIGDPVSQGHDIFVGTGGCGACHKIEGIPSAVGMLGPELTHIGTDASARKPGMSAKEYLYESIREPQAFVAEGVERSVPNIMTTAITAGLTDAEVDALVEFLSVQE*
>MP1415_megahit_127882_3-629
SLFRLHCAQCHGASGHGGIGPSLTDSITIHGNDSNQIRNVITNGVADKLMPAWSPKFDDATIESLTSYVLSIKDSDSPPLPTPEVSQAKLLDPKLQARITEGKRTFIVHCEQCHGDGGRGMMGPNLTDEFTLHGEAFDDILRVITNGVPAMQMPTWGQRLSEKRLREVAEYVLTLKGSRPTGVKPKDTPQDILSNIINVSTLSKSNGTI
>MP1415_megahit_163000_767-1768
MSPCGNGVVKIIIFFSFLFVALMNFGSAYPKGTNLVFVSNEKSNTITVLDTNHRVIKNLKTCRRPRGMHFSADRTQFYVGCADDSQISIYDVASQKLVGRIRGVEEPETFDLHPNGRHLYISNEEDATATVFDVKTKKQLGEFETGEEPEGVQITSDGNLVFVASEVADLVHVIDIKANKLIADIPTDVRPRRFALTPDERELWVSAELSGMVNIVDIKTLKVIADIEFLPTGFRREQVTPVDVLITKDGRTAYVALGRANHVAVVDVKSRKVLDYILVGKRPWGLALTKDEDILYVANGLSDDITIIETGSRKTIKSVPVGMVPYAILIDDE*
>MP1415_megahit_218681_3-1076
KNKLINPVEGILKNSFWQKQQLSNLFTVFVFTAIFLLGLLSVKESFAGEAWVANMKGANVQIIDTGSNQVFKTIDTGAGAHNVTFSPDGKLAYIANLGTNSITIIDAVTKKKLADVLADTKAHDVAVSPDGKTAVSCNVGAGNITFIDVASKKATHTMPTGVKAITAIFSPDGNDLYVVNAGDATISVIDVNTQKITKTFPGAKGAMAIKPNSDWSLLWVTAPADNKLLLMNPQTGSIEASIDVPGEPHGLVHSPDGKTVYVGQRGLNQISMIDTASLKIVKSTPIGERPDMMAISSDGKTVFVAIRDENKLGIVSTADLSLITKVDTGGETHGVAYRDGGGDDRGFFQKLLQRLKG*
>MP1415_megahit_238332_218-1381
PLGRLHALWTLEGLGVFDTDLIVKKMRDPDARVRAAVIRLCEPELLKRNTALLAAIKPLASDADIDVAIQVVLSMAYTGVEGGDELVEAANASHPGSEAMSRITEIGHARLVDAKRRQEKSKFAAQGEVNFQTVCVACHGANGKGTSAPGLDGVMLGAPLVGSPRVLGRKTIPIKILLKGMHGELDGKSYPGPMLPLESYDDEWLASVLTYVLSAWGNKGESVSKDDVAAVRAALADRKEMFLSSEILAMAPIPAAEMAKWELTASHQSKGCDQAIDNNPRTRWDTGRAQRKGMWFSFDMKESRELTGITLRCEGSPADYPRRYTLEVSDDGEQWKQVVSPQKGNSPVTDILLPATKTRFVRINQIGLADGKHWSIHQLDVYAKAER*
>MP1415_megahit_265191_2146-3216
MSEQNNQNLLLVSAIITALTIGFLIGGTFVYHSNNDIEIEQYQAVVFNTIGKTATVIDNYLLTSLTNINIEIDSGQYGAHYNEKNNKLYLIHDGESELLTLDPQSLEIQSRVRVGPNLQHAGIFDDKGDIFFLISRDSNSLVMINTTTDKIISRIEVQEQPHHVALLSDSVAVTNTESQSISIVDFRELEVVNNIKIDADPLMIVSDKDERIIVGAIRPAKLFFIDNEEVKNSINLESDPHGIALTADGENVIVTLPEEDKVLIINMKGEIIKELQTGDFPHNIDIEPNGNYGYISNSNDATVSVIDLNKFEIIATIETGNGSHNVQFYNIMNSNTGLNVAKDDAKIVSANFNCGG*
>MP1415_megahit_268377_562-1575
MCRDKKVHFISRKSKITFWKSRQSWVSVASFTLFFLSVAVASMAGEVWVANMKGANVQIIDTNSNKVVKTISTGAGAHNVTFSPDGKLAYIANLGTNSITIIDSMSKEILADIVTDTKAHDVAISPDGKLAVVCNVGAGNITFIDVASKKAIHTMATDKKAITAVFSYDGNTLYVVNAGAGNISVVDVKSKKTTGTLQGAKGAMAIKPTANWSQFWLTAPADNKLLLLNSRTGALEASIDVPGEPHGLIHSPDGKTVYVGQRKLGQISMIDTASRKITKTTSLGQRPDMIAISSDGKTLYVAIRDENKLAVVSAVDLSLTMKIDTDGETHGVAYRDN*
>MP1417_megahit_103916_2226-3284
MTFWSSWVTIISLGCWVFIAGVLLLTLKKWKPTLEEDGTTGHEYDGVKEFDKPMPKWWLVIFFGSLAWGLVYMALYPSIVPYFWKGLSSVEVNGEQVHWTSKTELASNLEANNRVFMDNFNNKLLVNPAARSELDELERMQVSFADQKEESNVTQADLDAQVAKLGPAVMTMVNEPRAIKAGAKLFQQNCAVCHGSAAKGSKGYPNLTDEDWLYGGKASDILLTLHNGRVAAMPAWQADLGESGIAAAVEYVYSYTHSEDINPTLAAQGKALFEANCSVCHGKDGKGSQAIGAPNLTDDVWLYGGDRDTLKETLRYGRNGVMPAWEQKLGNERIMLLAAYVYQLSDHTGPGS*
>MP1417_megahit_216057_58-1182
MNALYHLFLWRENMHSKINETINSVERILKNSFWRKQQLSNLFTVFVFTAIFLSGLLPVQESFAGEAWVANMKGANVQIIDTDSNQVFKTIDTGAGAHNVTFSPDGKLAYIANLGTNSITIIDAVSKKKLADVLTDTKAHDVAVSPDGKTAVSCNVGAGNVTFIDVASKKATHTIPTGVKAITAIFSPDGNDLYVVNAGDATISVIDVNTQTISKTIPGAKGAMAIKPNSDWSLLWLTAPADNKLLLMDPQTGSIEASIDVPGEPHGLVHSPDGKTVYVGQRGLNQISMIDTASRKIVKSTPIGERPDMMAISSDGKTIFVAIRDENKLGIVSTADLSLITKIDTGGETHGVAYRDGGGDDRGFFQKLLKRFKS*
>MP1417_megahit_274313_745-1734
MSKIIIRVNFIIIFIPLLILLISSNVKADRIVISNEGSDDITIIDLNTYEILNTIESGNRPRDMHYIAGTNNLLVAASEDDTINVIDMKTLKIIGNLETGDDPEIFDISPDGNVAVVSNEDDNEATVIDIQTGKIIRVIEDVGIEPEGVNFTPDGKYVFITSEGTNTIIIIDPWKGEIVEEVLVGNRPRRGAFNKNGEEYWVTNELGGTVSVIDTNTFSIKHTINFEKKGIRSSEITPVDFAMSNNGNLAYITLGRSKHIAVVNTNNYEVIDYILAGSRVWGAAITADDKTLIVTNGQSDDISIIDTDKRASIKSIAVGRTPHTVRIIE*
>MP1417_megahit_366136_1472-2422
MNTTKQITIIIILLLAIVGTCFGYTIGESSRQKKEAHHLTDRNAWRGAKIYVNNCRSCHGHQGLGSEEGAVGAKLNTPAFLILEKDNEYGAKPTDKFGSGDIPGYQDIQAFVKNTLLCGRAGTYMPAWSEKYGGTLSETQIDQLVTLLTTGRWDLVAEEIEKHDEENNTNPDEVLLTDPSGLSITSENCGQYNAVQALKYRTRPDPRLDLMDGSDAPVSDDSKEIIAVDTGPSVKGLPVDQFYAAACAVCHGLDRQGIESVGSLPLLPSYLTKDDEFYFETLVNGRAGTVMPSWRAQGLTDEEMWHLVDFIKSEPN*
>MP1417_megahit_370881_13510-14481
MNEPLTKLLPLIVPLALAAPVTAGEIWVTNEKDDTVSVIDTDTLEVIQTYPTGERPRGITFSKDFTRLYICASDSDSVQVMDPNTGEILRDLPSGEDPEQFVLHPDDIHLYIANEDDAITTVVNTQTGEVVAQIDVGVEPEGMAVSPDGKIAITTSETTNMAHWINTETNELFANTLVDSRPRHAEFAKQGTEMWVSSEIGGTLTVFDTATQTEKGKIEFEVQGVHPDRVQPVGFEFTPDYGTVFVALGPSNHIAAVNAETYEVEEYILVGRRVWHMEFNEDHSQLFTTNGVSGDVTVIDVASRKAVKTIKVGRFPWGAAFRP*
>MP1419_megahit_44998_2-691
QRLSGKRLREVAEYVLTLKGSRPTGVKPKDTPQDILSNIINVSTLSKSNGTISAQSLFRLHCAQCHGASGGGGIGPNLTDAVTIHGSERQQIRSIITNGVADKLMPAWSPKFDEDTIEALTSFVLSISGSPTVVPAQETSQTKILEPELQALITQGKRTFMVHCIECHGSGGKGGMGPNLTDEFTLHGGNVENFASTITNGVPSAGMPRWGTKLSAERIGSLAEYVFSIT
>MP1419_megahit_106865_783-1271
MTMKNRVLWIMTFAALISVMGCSGGASTPSEPAPQMAATKAVVVEDIVAKIPPQMVSIGDPVSQGHDIFVGTGGCGACHKIEGIPSAVGMLGPELTHIGTDASARKPGMSAKEYLYESIREPQAFVAEGVERSVPNIMTTAITAGLTDAEVDALVEFLSVQE*
>MP1419_megahit_147409_533-1456
WVANMKGANVQIIDTDSNQVFKTIDTGAGAHNVTFSPDGKLAYIANLGTNSITIIDAVSKKKLADVLTDTKAHDVAVSPDGKTAVSCNVGAGNVTFIDVASKKATHTIPTGVKAITAIFSPDGNDLYVVNAGDATISVIDVNTQTISKTIPGAKGAMAIKPNSDWSLLWLTAPADNKLLLMDPQTGSIEASIDVPGEPHGLVHSPDGKTVYVGQRGLNQISMIDTASRKIVKSTPIGERPDMMAISSDGKTIFVAIRDENKLGIVSTADLSLITKIDTGGETHGVAYRDGGGDDRGFFQKLLERFKS*
>MP1419_megahit_178816_727-1665
MYKIVLLVIVFSNVLYAQPYAYITNQGDNSLSVINTHTNKVIKTIDVGHRPAGVVVSNNGKRVYITNPESKDISVIDTKKLLNIKTIKVGTSPLAIAISPDDQTIYVADWYDDAVFIIDTVSLKIANKIKVGDSPSGLTVHPSGQFLYVANRDENTIMIIQLSENKIIDTIKVGTAPFGLALNLKRNELYSANVRSNNISIIDLETKKIKNIKVGNFPYAIEVDEKNNRIFVTNQRSGTVSVIDLNLKKNTHNISVGEYPEGIDFHPDKINLYVANWFDNLVSVIDTRSLKVIDEITVGEGCRAYGEFISRQ*
>MP1419_megahit_274057_662-1633
MNEPLTKLLPLIVPLALAAPVTAGEIWVTNEKDDTVSVIDTDTLEVIQTYPTGERPRGITFSKDFTRLYICASDSDSVQVMDPNTGEILRDLPSGEDPEQFVLHPDDIHLYIANEDDAITTVVNTQTGEVVAQIDVGVEPEGMAVSPDGKIAITTSETTNMAHWINTETNELFANTLVDSRPRHAEFAKQGTEMWVSSEIGGTLTVFDTATQTEKGKIEFEVQGVHPDRVQPVGFEFTPDYGTVFVALGPSNHIAAVNAETYEVEEYILVGRRVWHMEFNEDHSQLFTTNGVSGDVTVIDVASRKAVKTIKVGRFPWGAAFRP*
>MP1421_megahit_383503_12325-13296
MNEPLTKLLPLIVPLALAAPVTAGEIWVTNEKDDTVSVIDTDTLEVIQTYPTGERPRGITFSKDFTRLYICASDSDSVQVMDPNTGEILRDLPSGEDPEQFVLHPDDIHLYIANEDDAITTVVNTQTGEVVAQIDVGVEPEGMAVSPDGKIAITTSETTNMAHWINTETNELFANTLVDSRPRHAEFAKQGTEMWVSSEIGGTLTVFDTATQTEKGKIEFEVQGVHPDRVQPVGFEFTPDYGTVFVALGPSNHIAAVNAETYEVEEYILVGRRVWHMEFNEDHSQLFTTNGVSGDVTVIDVASRKAVKTIKVGRFPWGAAFRP*
>MP1519_megahit_56552_2-991
ENAGEGLYRRYCALCHGRDGEGYAADDAPALASPEWLRSASDEFIRSALEEGRPGTAMSAWSRTHGGPLNEAQIEAIVTYLRSWQRHPQVDVEQVPVVGDAGRGRVVYASECAQCHGANGEGVDAIQLRNPQLLATASDGFLQYAILHGRTGTRMPAFRDRLAPDQVNDVVAHLRSFDRRRPPAHAHPGDDRLAEIPSLDEMQLVVNPDGRQARMTLRDDRFVPSAQVKRALDEGRRVVLIDARATSDWLAGRIPGAIPMPFYEMDDVVEALPRDGTWMVAYCACPHAASGRVVDALRANGFENTAVLDEGIDHWRSEGFPIATGPAQP*
>MP1519_megahit_78381_3-713
ASGEVMASVPIGEVAQGVKISPDGRYGLAVAPTQGDVAVIDMNTLELVRKIPVGKVPHNLVYSADGTLAYVTLQGEGALAVVDMRALEKQRQIPTPGLKTPHNIDISANGQRLWLRDFTGNVGVLDLASETMLKTFKVGSGHGGIDVVPGEQYVATGAISASVVTIIDSESLKIVKNVDVGVGPHGVRASRDGQFIYASVTADNHIAVIDTQSLEVVRREPVGGQFPFWLAVPGNP*
>MP1519_megahit_135748_101-1105
MCGDQMNSPSGKSGIIQPRRQSWRVVSILTVLFFSWALPSTAGEVWVANMKGANVQIIDTSSNKVVQTIPTGAGAHNVTFSPDGKLAYIANLGTNSITIIDTMSKEKLADIVTDTKAHDVAVSPDGKLAVACNVGAGNITFIDVAAKKAVHTMATGKKAITAVFSPDGNTLYVVNAGAGNISVVDVKSKKITQTRQGAKGAMAIKPTKNWGQFWLTAPADNKLLLLNTRTGALEASIEVPGEPHGLVHSPDGKTVFVGQRKLGQIAMIDTASRKIVKTLSLGQRPDMIDISSDGKTVYVAIRDDNKLAVVSAADLSLITKVDTDGETHGLAYKD*
>MP1519_megahit_163695_526-1389
VGPNLADHETIHGDSFRDIVAIITNGAPKKLMPAWGEKFGSQTVNQLAAYVHSIKATQVTQRSSLPDISRETLLESEDFKTKVEGGKRGFNSHCIECHGSGGKGGMGPNLTDEFTLHGQELEDIVRVITNGVPGLMPTWGQKMSEERVAQFAAYIFSIVGTRPTGKRPPKRVSRLLNNKYMQTNTNPDGKRTFVIYCEQCHGMGGLGGAGPNLTDEFTLHGDTLEDIVRIITNGIPKMQMPTWSQTMSAERIKQVAAYVLSLKGSRPTGKLPDSDRPKQLRGISPFR*
>MP1519_megahit_166751_636-1637
MGHYGGNVVKIIIFFSFLFVALMNFGSAYPKGTNLVFVSNEKSNTITVLDTNHRVIKNLKTCRRPRGMHFSADRTQFYVGCADDSQISIYDVASQKLVGRIRGVEEPETFDLHPNGRHLYISNEEDATATVFDVETKKQLAEFETGEEPEGVQITSDGKLVFVASEAADLVHVIDVKTGKLIADIPTDVRPRRFALTPDDRELWVSAELSGMVNIVDIKTLKVIADIEFRPTGFRREQVTPVDVLITKDGRTAYVALGRANHVAVVDVKSRKVRDYILVGKRPWGLALTHDEKILYVANGLSDDITVIETASGRTIKSVPVGMVPYAILIDDE*
>MP1519_megahit_177492_2342-3241
VTVYVSNEKDNTISVIDGDTYKVTATIPVGQRPRGIILSHDKTELYICASDSGHIEVLDLKTLKITKTLPSGPDPELFILHPTGNPLYVANEDDNMMTVIDVKKGTFITEVPVGIEPEGLGISPDGKVLVNTSETTNMAHFIDTQTYEVFDNVLVDTRPRVAMFTKDGRYIWVSSEIGGNVSVIDAKTRKVVEVIEFAIPGIRAEAIQPVGIQISGDGKIAFVALGPASRVAVVDAKTFEVKKYLLVGQRVWQLAFSPDESKLFTTNGVSNDVSVIDVKRLKVVKSITVGRFPWGVVVK*
>MP1519_megahit_187191_2395-3393
MKNIFYFSGYKLMIKKILLIIFLILMQKFVIAETIYVSNEKDHNISVIDGNSLEVIKTVKVGHRPRGIILSKDKKKIIICTSDDNRITVVDVASLEIEYYLPSGPDPELMVMDEDGKFIYVANEDDNMVTVVDYHGKKIVKEIPVGVEPEGMGLSPDGKILVNTSETTNMAHFINTETLEIEANVLVDARPRVAQYTKDGKFVWVSSEIGGTISIIDPVKYEIIKKIEFSIPGLSKESVQPVGIRLDNKRKLAYIALGPANRIAIVNMNTFEVEKYILTGQRVWNLMINSDGTKLFTTNGVSNDISVVDIDKRKVIKSIPVGRYPWGVAIKE*
>MP1519_megahit_189826_37-921
MTDESKDIDEHSGVETTGHSWDGIKELNNPLPRWWLFVWYMSIAWAIVYMILMPAIPALPGLGTNTKGLRGHSDRVEVAKAVSELKTARDAQSIVLLDAGLEKIETDRTLQQFALAMGESAFGDNCATCHGAGGRGAIGYPALADDVWLWDGSLDGIEYTIRHGIRHDTDDGTRFSAMPAFGRDGLLKRSEVDDLAQYVLDLSGHSDDPEAVLRAAPIFQQQCATCHGADGTGDRTQGAPNLTDAEWLYGDREADIEATIYNARNSHMPAWDDRLDDATIKAIAVYVHSLGGGE*
>MP1519_megahit_214020_1-546
QVPVEELAKDPEANKVGQRLFLQNCSQCHGSDARGQNGGFPNLTDNDWLYGGSGAKIVETLTLGRQAAMPAWLDAMGEDGIEEVVNYVLSLSGRDVDPQLAEAGKARFAACAACHGMDGKGNQALGAPNLTDNIWLYGGSHRAVTETLTYGRNGVMPSFKKTLGDDKIHVVAAYVYSLSND*
>MP1519_megahit_227494_209-1240
MCRDKIQSINPIGKKLNKPCQQRQQSWTLFAVSIFAIFFFSVALPISESTAGEAWVANMKGANVQIIDTGSNKIVKTIPTGAGAHNVTFSPDGKLAYIANLGTNSITIIDAVSKEKLADVLTDTKAHDVAVSPDGKTAVSCNVGAGNITFIDVASKKATHTMPTGKKAITAVFSPDGKTLYVVNAGDGNISVIDMNTKKITKIFPGAKGAMAIKPTNDWSQLWVTDPTDNKLLLMNPKTGSVEASIDVPGEPHGLVHSPDGKTVYVGQRKLNQISMIDTASRKIVKTTPIGQRPDMMAISSDGKTLFVAIRDENKLAVVSATDLSLTTKVDTGGETHGVAYRD*
>MP1519_megahit_264968_216-1142
MWQTNSYGDDVHVIDVATQKVVGHIKVGPQPHGIAAPDDAHVVFVAIENLKGPLGELVWVDPKTYKITHRLTIGPKPNQLACTPDGRWVYVPCNDGHYWVIDARAKKVVKKIKTGGRPHNTQCSRDGRFMYLSPMGPPKRVTIVDVKANHKVVGEIPFANSVRPPALAADNKRFFQHIDGLVGFQVADIASRKVIATVKHTIPKEYKGKKSRCHGLAIRPDQKEIWSCNVEHKTLHVHDITKEEFPEITRIPMIGRIYWLCFTPDSRFCYAAVRSEKKVCVVDCRTKKVITHIGVGNIPKRNLVITLK*
>MP1519_megahit_284270_1909-2880
MNEPLTKLLPLIVPLALAAPVTAGEIWVTNEKDDTVSVIDTDTLEVIQTYPTGERPRGITFSKDFTRLYICASDSDSVQVMDPNTGEILRDLPSGEDPEQFVLHPDDIHLYIANEDDAITTVVNTQTGEVVAQIDVGVEPEGMAVSPDGKIAITTSETTNMAHWINTETNELFANTLVDSRPRHAEFAKQGTEMWVSSEIGGTLTVFDTATQTEKGKIEFEVQGVHPDRVQPVGFEFTPDYGTVFVALGPSNHIAAVNAETYEVEEYILVGRRVWHMEFNEDHSQLFTTNGVSGDVTVIDVASRKAVKTIKVGRFPWGAAFRP*
>MP1521_megahit_65846_3-875
MSEHHKDIDQPTGVETTGHEWDGIKELNNPLPRWWLYIWYATIAFSVGYMVVMPALPALPGLGTNTRGLAGQSDRIAVAEQVESLRSQRSESGAALLTASLEEIETDRGLQQFAMASGESAFGDNCATCHGAGGRGAKGYPTLADDSWLWTGSLDGIQQTIQHGIRHEEDPETRFSMMPAFGRDGLLERQQIDDVVSHVLSLSGREVADEASRARGAEIFAAQCATCHGQDGKGDRTVGAPNLTDDIWVFGGEYDDVYNTVYNARNAHMPAWSERLDEQTIKALAVYVHSL
>MP1521_megahit_89521_1957-3015
MTFWSSWVTIISLGCWVFIAGVLLLTLKKWKPTLEEDGTTGHEYDGVKEFDKPMPKWWLVIFFGSLAWGLVYMALYPSIVPYFWKGLSSVEVNGEQVHWTSKTELASNLEANNRVFMDNFNNKLLVNPAARSELDELERMQVSFADQKEESNVTQADLDAQVAKLGPAVMTMVNEPRAIKAGAKLFQQNCAVCHGSAAKGSKGYPNLTDEDWLYGGKASDILLTLHNGRVAAMPAWQADLGESGIAAAVEYVYSYTHSEDINPTLAAQGKALFEANCSVCHGKDGKGSQAIGAPNLTDDVWLYGGDRDTLKETLRYGRNGVMPAWEQKLGNERIMLLAAYVYQLSDHTGPGS*
>MP1521_megahit_123408_740-1624
MTDESKDIDEHSGVETTGHSWDGIKELNNPLPRWWLFVWYMSIAWAIVYMILMPAIPALPGLGTNTKGLRGHSDRVEVAKAVSELKTARDAQSIVLLDAGLEKIETDRTLQQFALAMGESAFGDNCATCHGAGGRGAIGYPALADDVWLWDGSLDGIEYTIRHGIRHDTDDGTRFSAMPAFGRDGLLKRSEVDDLAQYVLDLSGHSDDPEAVLRAAPIFQQQCATCHGADGTGDRTQGAPNLTDAEWLYGDREADIEATIYNARNSHMPAWDDRLDDATIKAIAVYVHSLGGGE*
>MP1521_megahit_180681_1845-2849
MCGDQMNSPSGKSGIIQPRRQSWRVVSILTVLFFSWALPSTAGEVWVANMKGANVQIIDTSSNKVVQTIPTGAGAHNVTFSPDGKLAYIANLGTNSITIIDTMSKEKLADIVTDTKAHDVAVSPDGKLAVACNVGAGNITFIDVAAKKAVHTMATGKKAITAVFSPDGNTLYVVNAGAGNISVVDVKSKKITQTRQGAKGAMAIKPTKNWGQFWLTAPADNKLLLLNTRTGALEASIEVPGEPHGLVHSPDGKTVFVGQRKLGQIAMIDTASRKIVKTLSLGQRPDMIDISSDGKTVYVAIRDDNKLAVVSAADLSLITKVDTDGETHGLAYKD*
>MP1521_megahit_188729_203-1222
MFGIKMNNLGKKLNEIFRQEGQPWMMVSFLTALFLAGLIPISESMAGEVWVANMKGANVQIIDTGSNKVVKTIATGAGAHNVTFSPDGKLAYIANLGTNSITIIDAMSKEILANIVTDTKAHDVAVSPDGKLAVACNVGASNITFIDVASKKAVHTMAAGKKAITAVFSPDGNTLYVVNAGDATISVVDVKTRKITDTWTGAKGAMAIKPTHDGKLFWVTAPADNKLLLMNPKNGTVEASIDVPGEPHGLVHSPDGKTVYVGQRKLNQIAMIDTASRKIVKTTPLGQRPDMVDISSDGKTVYVAIRDENKLAVVSAADLSLTTKVDTDGETHGVAYRDN*
>MP1521_megahit_196257_3-677
FDLHPNGRHLYISNEEDATATVFDVETKKQLAEFETGEEPEGVQITSDGKLVFVASEAADLVHVIDVKTGKLIADIPTDVRPRRFALTPDDRELWVSAELSGMVNIVDIKTLKVIADIEFRPTGFRREQVTPVDVLITKDGRTAYVALGRANHVAVVDVKSRKVRDYILVGKRPWGLALTNDGKILYVANGLSDDITVIETASGRTIKSVPVGMVPYAILIDDE*
>MP1521_megahit_216690_1888-3297
MNHFRYFFDSWSLCTLGLTSYWKAPIGICLLLTLLSPNTTTADEANSEAQIREGKRTFSVHCAQCHGIGGAGGGHSRNGPSLTDAVTIYGGELEDIYRVISEGIPRAAMPQWKQRMPETRIRQLAAYVFSIKGTRKQNNLAKNANNKALPVNETDLADGLREGKRNYRIHCAQCHGLSGAGGVGPNLTDDINIHGRKFQDIVKLITNGVPDKLMPAWGEKFGSQTINQIAAYVRSINATQAGQDSSLPDVSRETLLESEDFKTKVEGGKRGFNSHCIECHGSGGKGGMGPNLTDEFTLHGQELEDIVRVITNGVPGLMPTWGQKMSEERVAQFAAYIFSIVGTRPTGKRPPKRVSRLLNNKYMQTNTNPDGKRTFVIYCEQCHGMGGLGGAGPNLTDEFTLHGDTLEDIVRIITNGIPKMQMPTWSQTMSAERIKQVAAYVLSLKGSRPTGKLPDSDRPKQLRGISPFR*
>MP1521_megahit_227823_587-1585
MKISQIRGTGMRRVLILAAVFCYGIAGAPAAEAITVYVSNEKDNTISVIDGDTYKVTATIPVGQRPRGIILSHDKTELYICASDSGHIEVLDLKTLKITKTLPSGPDPELFILHPTGNPLYVANEDDNMMTVIDVKKGTFITEVPVGIEPEGLGISPDGKVLVNTSETTNMAHFIDTQTYEVFDNVLVDTRPRVAMFTKDGRYIWVSSEIGGNVSVIDAKTRKVVEVIEFAIPGIRAEAIQPVGIQISGDGKIAFVALGPASRVAVVDAKTFEVKKYLLVGQRVWQLAFSPDESKLFTTNGVSNDVSVIDVKRLKVVKSITVGRFPWGVVVK*
>MP1521_megahit_231171_23-973
SMFWTIWISVITLGLIIGCYFLLRWTLANKTGVPEGESMGHKFDGIEELNNQLPRWWTIMFYMTIVWGFLYLALYPGLGAYEGILGWKSSNQNIQSLEESVQARIDAKEQGYLVEYDRELDFAAEKFDPIFEAYAQVPVEELAKDPEANKVGQRLFLQNCSQCHGSDARGQNGGFPNLTDNDWLYGGSGAKIVETLTLGRQAAMPAWLDAMGEDGIEEVVNYVLSLSGRDVDPQLAEAGKARFAACAACHGMDGKGNQALGAPNLTDNIWLYGGSHRAVTETLTYGRNGVMPSFKKTLGDDKIHVVAAYVYSLSND*
>MP1521_megahit_253057_14685-15656
MNEPLTKLLPLIVPLALAAPVTAGEIWVTNEKDDTVSVIDTDTLEVIQTYPTGERPRGITFSKDFTRLYICASDSDSVQVMDPNTGEILRDLPSGEDPEQFVLHPDDIHLYIANEDDAITTVVNTQTGEVVAQIDVGVEPEGMAVSPDGKIAITTSETTNMAHWINTETNELFANTLVDSRPRHAEFAKQGTEMWVSSEIGGTLTVFDTATQTEKGKIEFEVQGVHPDRVQPVGFEFTPDYGTVFVALGPSNHIAAVNAETYEVEEYILVGRRVWHMEFNEDHSQLFTTNGVSGDVTVIDVASRKAVKTIKVGRFPWGAAFRP*
>MP1521_megahit_258393_1216-2214
MKNIFYFSGYKLMIKKILLIIFLILMQKFVIAETIYVSNEKDHNISVIDGNSLEVIKTVKVGHRPRGIILSKDKKKIIICTSDDNRITVVDVASLEVEYYLPSGPDPELMVMDEDGKFIYVANEDDNMVTVVDYHGKKIVKEIPVGVEPEGMGLSPDGKILVNTSETTNMAHFINTETLEIEANVLVDARPRVAQYTKDGKFVWVSSEIGGTISIIDPVKYEIIKKIEFSIPGLSKESVQPVGIRLDNKRRLAYVALGPANRIAIVNMDTFEVEKYILTGQRVWNLMINSDGTRLFTTNGVSNDISVVDIDKRKVIKSIPVGRYPWGVAIKE*
>MP1521_megahit_272163_2031-2984
MSMFWTIWISVITLGLIIGCYFLLRWCLSNKTGVAEGESMGHEFDGIEELNNQLPRWWTIMFYMTIVWGFLYLALYPGLGAFEGILGWKSSNQNIQSLEESAQARIDAKEQGYLVEYDRELDFAAEKFDPIFEAYAQVPVEELAKDPEANKVGQRLFLQNCSQCHGSDARGQNGGFPNLTDNDWLYGGSGAKIVETLTLGRKAAMPAWLDAMGEDGIEEVVNYVLSLSGRDVDPQLAEAGKARFAACAACHGMDGKGNQALGAPNLTDNIWLYGGSHRAVTETLTYGRNGVMPSFKKTLGDDKIHVVAAYVYSLSND*
>MP1521_megahit_275123_3914-4945
MCRDKIQSINPIGKKLNKPCQQRQQSWTLFAVSIFAIFFFSVALPISESTAGEAWVANMKGANVQIIDTGSNKIVKTIPTGAGAHNVTFSPDGKLAYIANLGTNSITIIDAVSKEKLADVLTDTKAHDVAVSPDGKTAVSCNVGAGNITFIDVASKKATHTMPTGKKAITAVFSPDGKTLYVVNAGDGNISVIDMNTKKITKIFPGAKGAMAIKPTNDWSQLWVTDPTDNKLLLMNPKTGSVEASIDVPGEPHGLVHSPDGKTVYVGQRKLNQISMIDTASRKIVKTTPIGQRPDMMAISSDGKTVFVAIRDENKLAVVSASDLSLTTKVETGGETHGVAYRD*
>MP1523_megahit_15651_51-1034
MCFKNIQKAALRVAFFLTVVFTLSACADDKTEYALITNQLSSNVSVIDLNTQTVIKTIPVGEHPAGISVSPHHDMAFVTNPDGQTISVLDLKSLTETRQIKVGPGPVGVTASKSGTRVYVADWYENNIRIINPDSGELIDTIAVGKSPAGLVIDEENQRLYVSNRDDNTVSFIDLSNDQVTHTIEVGESPFGLAISPDGSRVYSVNVKSSNVTAIDTNTAKVVETIQVGDWPYCAVVGKDNKKLYVINQDEATISVVDTTSFDVSNTIDIEDTPEGIDISADGSQLYAVNWGDNTVSVIDTKTEKVINSIKTGKGPRSFGQFITTVE*
>MP1523_megahit_33723_207-1634
MKTIIAAMIGTASLLASSANAQDRPQIPWGESEAQTGADRLYTADQFSNTVTVIDPVEGKTLGIIKLGELQPANFGALYKGQLLVHGLGFSPDGKTLAVVSVGSNSVTFIDTATNTVKHTTYLGRSPHEAFYTRDGKEVWVTVRGESHIAVLDAKTFEVKKRIDTPEGPGMQIFSIDGKYGFVCSSFTPELVVYDVASHKEVARLEQPSPFCPNLAASPDGKQLWYTLKDIGKVAVINAKPPFDTIKVIDTGAISNHVNFANTDRGLMAYVTIGGLNQVKVFRTDDFRQIATIPVGRLPHGVWPSGDGRRVYVGLENDNRVDVIDTASQRVVGSWPTGHAPQAIAYVPGAVSGNGKANLMPLGDAGNLTRLNLTGTGMTSIALFDQGLVQILEAGVAGLKPGQEYQLILASHPDGTGEVEAIAKFKANPAGGAIVNTTGPIRQIVRGNETATRRYLAIREMADGQPGTVVQTQQD*
>MP1523_megahit_108471_3-1028
MHLQSFLLFAGFALALMMAGEVEANDPEFSYTTGGKVRAVAISANGEYIAAGSDDDKVYLFDIDSSTPLWDYATGDDVRSIAISSNGEYIAAGSNDYKVYLFDKDSSTPLQSYSTGHDVVSVAISADGKYIAAGSVDNKVYLFDKDSSTPLWSYNTGNWVWSVTISMDGEYIGAGSHRNVYLFDKDSSTPLWEYTTGSEVDSIAVSADGEYIVAGSADAKIRLFDKDNSAPLWSYETGGAVRSVAISADGKYISAGSSDEKVYLFDKDNSTPLWNYNTGTVYSVATSVDGEYIVAGCGWPSEVYLFDKDSNTPLWSYETSGAVRSVTISADGERIGGGSEDN
>MP1523_megahit_195892_13651-14622
MNEPLTKLLPLIVPLALAAPVTAGEIWVTNEKDDTVSVIDTDTLEVIQTYPTGERPRGITFSKDFTRLYICASDSDSVQVMDPNTGEILRDLPSGEDPEQFVLHPDDIHLYIANEDDAITTVVNTQTGEVVAQIDVGVEPEGMAVSPDGKIAITTSETTNMAHWINTETNELFANTLVDSRPRHAEFAKQGTEMWVSSEIGGTLTVFDTATQTEKGKIEFEVQGVHPDRVQPVGFEFTPDYGTVFVALGPSNHIAAVNAETYEVEEYILVGRRVWHMEFNEDHSQLFTTNGVSGDVTVIDVASRKAVKTIKVGRFPWGAAFRP*
>MP1523_megahit_204008_11-811
GAPNKLMPPWGPKLGSQSIQQLAVYVLSLKGTTVANDPSVQNSTTQAISEDPDAQARIKAGKRAFHSHCVECHGSEGKGGAGPNLTDEFTLHGGELKDIIHVITNGVSGLMPRWGQKMNQERIAEFAAYVYSIKGTRPTGKRPERRVSRLLNSKYIQTNKKPKDHTEGRRTFVIYCEQCHGMGGLGGAGPNLTDEFTLHGGELSDIVNVITKGVPAMQMPTWGQIMTTQRISKVAEFVHSLKGTRPTGKLPESDRPENLRGTSPFR*
>MP1525_megahit_93373_3-611
GVKQLAVYVSSLKETTTTNAQSTSELTREEILNNSDFQQMVEAGRRSFNSHCVECHGSDGKGGAGPNLTDEFTLHGQELTNITNVITNGVTGLMPRWGQKMSGDRIAQFAAYVYSITGSRPTGKPPEKRVSRLLNSRYIQTDKKKEDHSDGRRTFVIYCEQCHGMGGLGGAGPNLTDEFTLHGDKLSDIVTVITNGVPAMQMP
>MP1525_megahit_100316_321-647
PTPGSSHGSTSTTDLEGSQIFVAKGCGSCHTIDGVSGAGGAVGPELNGLAARAASRDSVLSSEEYIRQSVETPGSFVVDGYSNIMPPLRGNMTDSEFESLMSFLFTLE*
>MP1525_megahit_120804_1392-2363
MNEPLTKLLPLIVPLALAAPVTAGEIWVTNEKDDTVSVIDTDTLEVIQTYPTGERPRGITFSKDFTRLYICASDSDSVQVMDPNTGEILRDLPSGEDPEQFVLHPDDIHLYIANEDDAITTVVNTQTGEVVAQIDVGVEPEGMAVSPDGKIAITTSETTNMAHWINTETNELFANTLVDSRPRHAEFAKQGTEMWVSSEIGGTLTVFDTATQTEKGKIEFEVQGVHPDRVQPVGFEFTPDYGTVFVALGPSNHIAAVNAETYEVEEYILVGRRVWHMEFNEDHSQLFTTNGVSGDVTVIDVASRKAVKTIKVGRFPWGAAFRP*
>MP1525_megahit_151709_26-502
MRAPFFCLCGAAIILAPAIAAVSIAGCSSMPAGGTASRGRALYEVSCGACHQADGEGKEGVASPLAGSEWVTGSERRLLRIALDGVRGPIEVKGRRYQLEMPALRHVYGDEDMAAILTYIRGAWGNSASAITADSVGKVRAETAQRGDSWTAEELGAP*
>MP1525_megahit_206764_3-356
TPPGSQAEASSQAKESVSQPTSLDGQAIFAGGGGCAACHAIEGISTGAVGPDLTHLATDAATRKPGMSAEAYIEESIRAPEAFVAPGGIPGIMTAALTGGLSDDEVAALVDFLMAQK*
>MP1525_megahit_211387_343-1428
MHSKINETINSVERILKNSFWRKQQLSNLFTVFVFTAIFLSGLLPVQESFAGEAWVANMKGANVQIIDTDSNQVFKTIDTGAGAHNVTFSPDGKLAYIANLGTNSITIIDAVSKKKLADVLTDTKAHDVAVSPDGKTAVSCNVGAGNVTFIDVVSKKATHTIPTGVKAITAIFSPDGNDLYVVNAGDATISVIDVKTQKISKTMPGAKGAMAIKPNSDWSLLWLTAPADNKLLLMDPQTGSIEASIDVPGEPHGLVHSPDGKTVYVGQRGLNQISMIDTASRKIVKSTPIGERPDMMAISSDGKTIFVAIRDENKLGIVSTADLSLITKIDTGGETHGVAYRDGGGDDRGFFQKLLKRFKS*
>MP1525_megahit_235351_1445-2407
MNKTILIFIFYIMIQTFALAETIYVSNEKDHNITVIDGDSLEVINTVKVGHRPRGIILSKDKKKIIICTSDDNRLTVVDAKSLKIDYYLPSGPDPELMVMDDNGKYIFVANEDDNMVTVVDYPNKEIVKEIPVGVEPEGMGLSPDGKTLVNTSETTNMAHFIDTETLEIKANVLVDARPRVAQFTKDGNYVWVSSEIGGTISIIDPKKFEIIKKIEFKVPGLSKESIQPVGVILDDKRQLAYVALGPANRVAIINMKTLEVEKYILTGQRVWNLIINTDGTRLYTTNGVSNDISVIDIEKRKVLKSIPVGRYPWGVVVKE*
>MP1525_megahit_300057_34053-35006
MSMFWTIWISVITLGLIIGCYFLLRWCLSNKTGVAEGESMGHEFDGIEELNNQLPRWWTIMFYMTIVWGFLYLALYPGLGAYEGILGWKSSNQNIQSLEESAQARIDAKEQGYLVEYDRELDFAAEKFDPIFEAYAQVPVEELAKDPEANKVGQRLFLQNCSQCHGSDARGQNGGFPNLTDNDWLYGGSGAKIVETLTLGRKAAMPAWLDAMGEDGIEEVVNYVLSLSGRDVDPQLAEAGKARFAACAACHGMDGKGNQALGAPNLTDNIWLYGGSHRAVTETLTYGRNGVMPSFKKTLGDDKIHVVAAYVYSLSND*
>MP1525_megahit_312022_2234-3304
MSEQNNQRLLLVSSIIVGLTIGFLIGGTYVYHLDNEAEIKQYQAVVFNTIGKTATVIDNIQLKTLTNIEINIEEGQYGAHFNENKNKLYLIHDGESELFTLNPQSLEIESRVRVGPNLQHAGIFDETGEIFFLISRDSNSLIMINTTTDRIISRIEVQEQPHHIALLNDGVAVTNTKSLSISIVDIIKMEVKDNIKIDAEPLMIVSNKNDKMFVGAINPSKIFFIDNNEVKNSINLESDPHGIALTLNGDNLLVTIPKDDKILVINMKGEIVKELKTGSFPHNIDIDPDGRYGYVSNSNDASVSIIDLTNFEIVATLETGNGSHNVQFYNILNSNTQMNKVKDNNKIISANFNCGG*
>MP1525_megahit_329339_2-814
NEKSNTITVLDANHGVVKTLKTCRRPRGMHFSADRTQFYVGCADDSQISIYDVASQKLVGRIRGVEEPETFDLHPNGRHLYISNEEDATATVFDVKTKKQISEFETGEEPEGVQITSDGNLVFVASEVADLVHVIDVKANKLIADIPTDVRPRRFALTPDERELWVSAELSGMVNIVDIKTLKVIADIEFLPTGFRREQVTPVDVLITKDGRTAYVALGRANHVAVVDVKSRKVLDYILVGKRPWGLALTKDEDILYVANGLSDDITIIET
>MP1527_megahit_60718_371-1126
LALGNDNVIGIVDTDSRKMVGTLPSGSDPEAFALSPDGMRLYISNEDANTATILDTESGQTIATIPVGIEPEGVAVSPNGRWVYVTAESTHTISVIDTTKNEVVNILLVGVRPRAVVFSSDGKWAYVTAEIGGIVSVIDVEEQKVIGEVRLSIDGEYVKPMGVAVTSDGSSLYVATGRANHVAVVDLASLKAVKYIPVGKRVWGVALTPDGKKLYAANGLSSNLSVIDTLTNRVIGTVPTGKGPWGVVVDK*
>MP1527_megahit_71985_174-1139
MLMFLYSIIFLLFVASEPTNAATAYISNEKDNTISVIDLKKMEVTNTIEVGQRPRGIILSQDEKYLYICASDDNRIDALNLETLKVEFNLLSGPDPELLVLHQDGRSLFIANEDDNLVTVTDTKERMIVEEIVVGVEPEGLGLSPDGKVLVNTSETTNMAHFINTETLEVFENVLVDARPRVAVFNKKGNEVWVSAEVGGTVSIIDPKTFKIEHKIEFKIPGVNQDSIQAVGVQLTSDGKYAFVALGPSSRVAVIDQKTKKVIKYLLVGQRVWQLSFTPDEKFLLTTNGVSNDVSIIDIEKLKTIKSIKVGRFPWGVVVKK*
>MP1527_megahit_78091_1171-2025
ASTVKGSIGKGQCPLCHVFGSSEHGERAPNMFGLPDRSTEIVQLDTYINRDTVQTVAFDGSGIAETALEYMAESHACPNCYVSPGFGKGGTNDRESPMPAIHKPPINLTIDEMVAIDAWTYFREGLEIPSVDDMRAAYEKFIPEDERPQASAEPEGEGAGGENPLLTTGDESLPEIFEKAQCTVCHSIPGIPGADEGDFGPDLYVKSNAPARMSDKNYAGAATSVQSYILESIMDPNLYIVPDFDEDLMPDDFGTTLNAKTLFRIVNYLSLLEKGKDPPNYEDM*
>MP1527_megahit_102630_3-947
LLRVALLSMLSVFLLVSHSQATTIYVGNQGSNSLTIIDGDSKKVLDTIPLSAKKPHNLAASATGDHLYIANVGSHDVVIFDTKAKREVASISAGAKTHGVAVTPDGQYLYTANVGEHTVSIISLAEQKVIDTIPVGKKPMLTVFSADGHYAYVSNSGSADVTVIDTWERKTIDEIFAGKDAMGIEMTPNGGEIWVTEGGEDQVSVISTTTNTVVAEMNLGKETHGLAMTSDGKIVAVTNRGDDTVSFVDVPRRKVLATVSLGKRPDIPVFSPDGKELYVTSRDTETLEVIDVSTYTVIASIPVGKDPHGVVAIP*
>MP1527_megahit_190502_1-813
HSRNGPSLTDNVTIHGDSFDAIYKIITEGSANTGMPQWKQKMGPERLRDLAAYVHSIKGTELGIARPNQRDIINAKTFSEKDGDVSAQSLFGLYCAQCHGASGQGGIGPSLTDSITIHGNESNQIRNVITNGVADKLMPAWSPKFDDATIESLTSYVLSIKDSDSPALPTPEVSEAKLLDVELQARITEGKRTFIVHCEQCHGDGGRGMMGPNLTDEFTLHGEAFDDILYVITNGVPAMQMPTWGQRLSEKRIQEVAEYVLTLKGSKPTGV
>MP1527_megahit_355921_3-1211
CHGIGGAGGGHSRNGPNLTDSISIYGGKLSDIIQVISEGIPRAAMPQWKHKMAPERIRKVAVYVHSIKATQNIAESTSQIPAQIQNINTSDSLKEGKRKFRIHCAQCHGLSGTGGVGPNLTDQHTIHGSAFQDIVTIITYGAPNKLMPPWGEKLGMEGVKQLAVYVSSLKETTTTNAQSTSELTREEILNNSDFQQMVEAGRRSFNSHCVECHGSDGKGGAGPNLTDEFTLHGQELTNITNVITNGVTGLMPRWGQKMSGDRIAQFAAYVYSITGSRPTGKPPEKRVSRLLNSRYIQTDKIKEDHSDGRRTFVIYCEQCHGMGGLGGAGPNLTDEFTLHGDKLSDIITVITNGVPAMQMPTWGQVMTTERISKVANYVHSLMGSRPTGKLPESNRPENLRGTS
>MP1527_megahit_398306_81-1043
MKNLLINLWIFFLFFSKIAFSNDFAYITNQLSNSVSVIDLEKYKVIKEIPVGLKPAGVAVQKNGEKIFISNPESKEISVIDGIKLENIKNIPSGKGPLGIALSKDDKYLFVADWYDNLIRVIDTKTLKLIKKILVGKSPAGIDTNINNTYFYVANRDDNTVSVVNIENFEVEKTLKAGKRPFAVTLSPDNNFLYVANVKSSDVSIFNLNNYKKVKTVKVGKSPYAIAFNKQGTKAFITNQHENTISVIDTKAKKNIKTLDIGEYPEGINYYKKNKEVLVVNWFDSEVVVLNSENLNIKKKISVGEGPRGFGYFIGPSLIK*
>MP1527_megahit_437961_4069-4596
MSPDGRVVYVTSEEDNQVSVVDTSSNEVVAQFEVGARPRASAFAPAGDRAYVTAENSATVHVVDTATHEVIHTVELTGELVRPMGVVVSPDGGRVYVTTGRGGGVMVVDAETYELIDSIEVGERPWGVALTADGRYLYTANGPSNDVSVVDTETMSVVATVPVGERPWGVAIIGG*
>MP1527_megahit_525326_1-873
NKIPARSLFRLHCAQCHGVSGAGGIGPNLTDSITIHGNGSNQIRNVIANGVADKLMPAWSPKLDDATIDSLTAYVFSIKDTDSSPPPTPEVSQAKLLDPELQARITEGKRTFMVHCVECHGNGGMGGMGPNLTDEFTLHGGKLEDFAATITNGVGGAGMPRWGTKLSPERIGDLAEYIYSITGSKPTGVDPGARVSRLVNSKYMRPRVDAESLKSGKRTFVVHCEQCHGMGGRGGAGPNLTDEFTLHGETYDDILRVIVNGIPAMQMPTWSQMLSKERIRDVAEYVLTLMG
>MP1527_megahit_533396_141822-142778
MKFKTLLLSSLILASTAALAEPTHRLFATNEKDNTVSVIDSRTNKVETTIDIGQRPRGIGLSPDQTMLYVAISEDNAIAVVDVITLEVIKTLDAGDDPETFGVNPVTGHIVISNEDDGEATFLDPKSGEKLAVVQVGIEPEGVAVSPTGKYALVTSESSNMVHIIETTNYEAVAHLVVGARPRGLAFNSDGSLAYATSEIGNEVAIIDMETLKVIKKSGIDVENSKPMDIKVSPDDKMLYITTGRGNSVAFLDAETLELKGNVPVGKRVWGLDLSKDGSMLYTADGVDGTVSVVDTAKQERIKTIEVGSFPWGVALDD*
>MP1527_megahit_539168_116-1057
IRLVTIAIILTPFATYAKDRIFVTNEKSNNISVIDAETLNVEHTIDVGDRPRGIGLSPDSSELYVAISEENKIVVLDPNSLKILRDFEAGSDPETFGVHPNGNIYISNEDDAKASVFDPKTGKQLAEIKVGLEPEGVAVSPDGKRVIVTSESTNMLHVIKAPENVIESNILIGSRPRAAVFTKSGDIAYATAEISGEVVKVDMNKAKILKTASLGDAKAKPKDVILAKDEKTIYVAGGRANKIIVMDADTLEIIKGIPVGKRVWGLAMSSDGQRVFTTNGVSGTVSVIDTSKNEVIKTIEVGKFPWGVIVKDK*
>MP1527_megahit_539798_1931-2977
MLLVSAVITALTIGFLIGGTFVYHSNNETEVEQYQAVVFNTIGKTATVIDNYLLTSLTNINIEIESGQYGAHYNEKNNKLYLIHDGESELLTLDPQSLEIQSKVRVGPNLQHAGIFDDEGEIFFLISRDSNSLVMINTTTDRIISRIEVQEQPHHVALLADSVAVTNTKSQSISIVDIKKLDVVNNIKIDADPLMIVSDKDERIFVGAVRPAKLFFIDNEEVKNSINLESDPHGIVLTGDGENIIVTLPEEDKILIINMDGEIIKELQTGDFPHNIDIEPNGNYGYISNSNDATVSVIDLNKFEIIATIETGNGSHNVQFYNIMSSNTELNNAKDDAKIVSANFNCGG*
>MP1527_megahit_540567_19416-20387
MNEPLTKLLPLIVPLALAAPVTAGEIWVTNEKDDTVSVIDTDTLEVIQTYPTGERPRGITFSKDFTRLYICASDSDSVQVMDPNTGEILRDLPSGEDPEQFVLHPDDIHLYIANEDDAITTVVNTQTGEVVAQIDVGVEPEGMAVSPDGKIAITTSETTNMAHWINTETNELFANTLVDSRPRHAEFAKQGTEMWVSSEIGGTLTVFDTATQTEKGKIEFEVQGVHPDRVQPVGFEFTPDYGTVFVALGPSNHIAAVNAETYEVEEYILVGRRVWHMEFNEDHSQLFTTNGVSGDVTVIDVASRKAVKTIKVGRFPWGAAFRP*
>MP1527_megahit_544977_61198-62190
MLFSKDQNAFLKAALNRVAFFMFITTSLSACAETTDYAFITNQLSDDITVIDINEQQVVSTIKAGKAPAGVALSQDGNRVLITNPDSQNISVIDARKLSEISQIAVGQGPVGIATNHDGSIAYVADWYEHKISIVDVDQQQIRHRIDVGKSPAGIILDESRNRLYVANRDDNTVSIIDTITEQVLETVKVGKSPFGLALTADGQRLFSVNVQDNSVTMIDTDNLTAAATIAVGEWPYCAVASPDGKFLYVTNQDENSVSVIDIATQKSINTIDVEDSPEGIDITANGKHLYVSNWGSDSVSIIDTTTGKRITDVKTGKGSRAFGDFIISQ*
>MP1527_megahit_545559_3-794
AYITNQLSNSVSVIDLETYKVIKEISVGSKPAGVAVQKSGEKIFISNPESKEISVIDGIKLENIKNIPLGKGPLGIALSKDDKYLLVADWYDDSIRVIDTKTLKLIKKILVGKSPAGIDTNINNTYFYVANRDDNSVSVVNIKNFKVEKILKAGKRPFAVTLSPDNNFLYVANVKSSDVSIFYLKDYKKVKTVKVGKSPYAIAFNKHGTKAFITNQHENTISVIDTKTKKNIKTLDVGEYPEGINYYNKNKEVLVVNWFDSEVV
>MP1529_megahit_8516_3-584
AEKFDPIFEAYAQVPVEELAKDPEANKVGQRLFLQNCSQCHGSDARGQNGGFPNLTDNDWLYGGSGAKIVETLTLGRKAAMPAWLDAMGEDGIEEVVNYVLSLSGRDVDPQLAEAGKARFAACAACHGMDGKGNQALGAPNLTDNIWLYGGSHRAVTETLTYGRNGVMPSFKKTLGDDKIHVVAAYVYSLSND*
>MP1529_megahit_307854_3-980
MQIKKLKFNFFVIFSSLLISLISLNVKADRVVISNEGSDNITIIDLNTYEILNTIESGDRPRDMHYIPGTNHLLVAASEDDTINVIDMKTLKMIGNLETGDDPEIFDISPDGKVAVVSNEDDNEATVIDIQTGKIIRVIEDVGIEPEGVNFTPDGKLVFITSEGTNTIIIIDPWIGEIIEEVLVGNRPRRGAFAKNGEEYWVTNELGGTVSVIDTNTFSIKHTINFERKGIRSSEITPVDFAMSNDGNLAYVTLGRSKHVAVVNTNNYEVIDYILAGSRVWGAAITKDDKILIVTNGQSDDISIIDTDKRASIKSIAVGITPHTVR
>MP1529_megahit_314768_1-876
VAINLLGCAGLLLWNNQISPEEAAKETTGHSFDGIQERNAPLPRWWLFLFIGTLIFACVYLVLYPGLGKFPGVLNWSSTLQYEKEVALVARQTDPLFEQFAKVPVDELIGYPEALAVGGRLFANNCAICHGSDARGAKGYPNLADDDWLYGGEPKQIITSIAQGRTGMMPPMAAAIGNTDKAVRDMAIYVQSLSRPDLAKDAEKAAAIERAQPKFAICAACHGQDGKGIQAMGAPNLTDTTWLYGPRLEDIETTIREGRKGEMPKHENLLSKEKIHVIAAYVYSLSNKPAP*
>MP1529_megahit_364192_20997-21908
MSDFWSWFIIIIVAINLLGCAGLLLWNNQISPEEAAKETTGHSFDGIQERNAPLPRWWLFLFIGTLIFACIYLALYPGLGKFEGLLGWSSSGQYEKEVTLVARQTDPLFEEFAKVPVEELIEYPEALAVGGRLFANNCAICHGSDARGAKGYPNLADNDWLYGGEPKQIITSIAQGRTGMMPPMAAAIGNTDQAVRDMAIYVQSLSRPDLARDAQKAAAIERAKPKFAVCAACHGQDGKGIQAMGAPNLTDTTWLYGPRLEDIETTIREGRKGEMPKHENLLSDEKIHVIAAYVYSLSHKPAP*
>MP1672_megahit_208058_257-595
MALILKFRNISIITLFIVSITSSQSWGDVMKQGMKIFNEKAGCAACHVLKHAGSQGNIGPNLDYSKDSQSVAYVKDMVQNGLGVMPAFGTDGLLTPEEVEIVSKYVAKVAGK*
>MP1672_megahit_284586_1-798
QLPRWWTIMFYMTIVWGFLYLALYPGLGAYEGILGWKSSNQNIQSLEESAQARIDAKEQGYLVEYDRELDFAAEKFDPIFEAYAQVPVEELAKDPEANKVGQRLFLQNCSQCHGSDARGQNGGFPNLTDNDWLYGGSGAKIVETLTLGRKAAMPAWLDAMGEDGIEEVVNYVLSLSGRDVDPQLAEAGKARFAACAACHGMDGKGNQALGAPNLTDNIWLYGGSHRAVTETLTYGRNGVMPSFKKTLGDDKIHVVAAYVYSLSND*
>MP1672_megahit_310027_1-657
TVKVDGEDVTWTQTNQWKAEVQAFDEKIAPLYAGYLATPIAELAQNEEAMQTGGRLFKSYCAVCHGSNAMGAQGFPNLTDHDWLYGGEPAQIKQTIMYGRQAAMPAWEAALGEQGTKDMAQYVRSLSGLEHDADAAAKAKPQYDMLCVACHGADGKGNQLVGAPNLTDEIWLYGGSTKQIETTLRYGRAGRMPAQAEILGEEKVHVLSAYVYSLSQDK*
>MP1672_megahit_375862_7947-8918
MNEPLTKLLPLIVPLALAAPVTAGEIWVTNEKDDTVSVIDTDTLEVIQTYPTGERPRGITFSKDFTRLYICASDSDSVQVMDPNTGEILRDLPSGEDPEQFVLHPDDIHLYIANEDDAITTVVNTQTGEVVAQIDVGVEPEGMAVSPDGKIAITTSETTNMAHWINTETNELFANTLVDSRPRHAEFAKQGTEMWVSSEIGGTLTVFDTATQTEKGKIEFEVQGVHPDRVQPVGFEFTPDYGTVFVALGPSNHIAAVNAETYEVEEYILVGRRVWHMEFNEDHSQLFTTNGVSGDVTVIDVASRKAVKTIKVGRFPWGAAFRP*
>MP1672_megahit_390556_66-980
MLSSFWSFWVQAIVIGSMIACGILIVYTSKGQKKEETDETTGHSYDGIEELDNPLPRWWVGMFWATIVFGFGYIGIYGLANFDGIGTVKVDGEDVTWTQTNQWKAEVQAFDEKIAPLYEGYLATPIAELAQNEEAMQTGGRLFKSYCAVCHGSNAMGAQGFPNLTDHDWLYGGEPAQIKQTIMYGRQAAMPAWEAALGEQGTKDMAQYVRSLSGLEHDAAAAESAAPKFQQLCVACHGADGKGNQLVGAPNLTDEIWLYGGSTKQIETTLRYGRAGRMPAQAETLGEEKVHVLSAYVYSLSMDK*
>MP1674_megahit_6300_2-934
GEKVYQTYCTACHQPNGEGLAGAFPPLAQADYLLADKNRAIQTVLGGLSGEITVNGVKYNAVMPNLSYLSDEQVANVVTYVMNSWGNEGYKVSSAEVAALRNADVAVPSGTAANHPVASSSEASYKGTKSAIDPEKTAQMIDSDGPQMTKDEFAFATKIYFERCAGCHGVLRKGATGKPLTTDITREKGTDYLKTLITYGSPAGMPNWGTSGDFSAAEIDALARFLQHDPPEPPQWGMKEMKASWKVVVKPENRPKQPQHQRNTENFFVVTLRDSGEVAIIDGDTKEIFSILKTGYAVHITRPSASSRYAY
>MP1674_megahit_53190_1-876
MSETGNKNTVKIQEGDPNTTGHEWDGIMEFDNPMPRWWLWVFYATIVWGIGYSIAYPAWPLVSEATSGMLGWSSRAKVEAEIAAVETANAPINAQLEALELAAIPGHPELEGYAVSAGAAVFKTWCAQCHGSGAAGAKGYPNLLDDDWLWGGTMEDIHTTVSYGIRNEESDDARFSAMPAFGRDGLLEKEQVSQVVNYVMSLSDTPQDASQVAAGAAVFEANCASCHGEDASGDIYQGAPNLKDAIWLYGGDYETVYETVWNSRYGVMPNWDTRLSEAEIRAVSAYVHQLGG
>MP1674_megahit_54580_1704-2231
MPDGAEHRTFGKAGLGLVTVGALAATASVVAWSLASPSNDPVGAMVSRVGAGWERLTQWYAGNPVADRPNWSAMQVKLLDAQSDRGPDAMVRYGCGACHVIPGVAGARGTVGPSLAGFADRAYIAGILTNAPGNLQRWLIDPPLFAPDTAMPDMSVTEADAADMAAYLLSLTGAP*
>MP1674_megahit_68660_2374-3333
MKHLLTLTLCLAAAPALANRVFVSNEKGNDVTVLDSETLEVIGTYPVGNRPRGITISPDGSELYVCASDDNLVRVFDPETMEEMHTLPSGPDPELFVLHPSGNPLYVANEDDNLVTVVDTKTHEVLAEIPVGVEPEGMGVSPDGQVVINTSETTNMAHFIDSDSFEIVANVLVDSRPRFAEYNHDGSKLYVSSEIGGTVSVIDPSTQQIAHKIEFEIPGVLPEAIQPVGVRVTNDGKKVFVALGPANRVAVIDGETDEVRDYLLVGQRVWQMAFTPDERYLFTTNGNSNDVSVIDVAEEEVVKSIPVGQQPWGVVVAPD*
>MP1674_megahit_75258_999-1439
SFLSTDANSKHAWKVVRTLHGQGGGSLFVKSHPKSKNLWVDSPLNPDEGISQSVAVFDVEDLEAGFEVLPIAAWADLGEGAKRVVQPEYNMQGDEVWFSVWNGKEQNSAIVVVDDKTRKLKHVIKDKRLITPTGKFNIHNTVEDVY*
>MP1674_megahit_96376_10028-10915
MKPEWSNWIVILTVLNILGMYWLLKATAKQPKEELEKENTGHEWDGIVELNNPLPRWWLYLFYFTIVFAFGYLFMFPGLGDAKGYLGWTQEGRYEENLEAYKAKADEYYAQYAEMPHEELMQDTQAMKTGRSIFLNNCAACHGSDAGGAKGFPNLTDDDWLYGGEEENIVATLENGRQGMMPALGAGMTDEELESVVQFILSHTGRETASKEVVAAGKAKYDVMCVACHGADAKGSHFIGAPNLTDNIWLYGGEEADIRETLLNGRNGKMPAHKEILSPAQIHLMAAYVKSLGQQ*
>MP1674_megahit_103267_3-737
EPRVASIVASQTKPEWVINIKETGQIRLVDYSDLKNLKETTFESAKFLHDGGWDSTQRYFLVAANASNKIAVVDTVDRKLAALVDTAKIPHPGRGANFVHPTYGPVWTTGHLGADVITLIGTDPEKHKDNAWKVVQEIKHVGAGNLFVKTHPKSKHLWADAPQNPEKSLAESVAVYSIADLSKPPVMLNVAKDSGLPETKAIKRAVHPEYSADGTEVWISLWGGKTDQSAIVVYDDATLKVKKVI
>MP1674_megahit_107276_3-857
ALSVWILLANRRTDKTPDADGNVETTGHAADGIEEYDNPLPKWWFQLFVLTVVFALGYLVFYPGLGNYAGILGWSQEGQWEEEVAQAEERFTPIFAQYQEVPIPELAEDPEAMQVAERIYQNNCAVCHGSNAQGGYGFPNLTDDDWLYGGEPENILTTLNNGRNGLMPSWQQLGQENIENLTQYVLSLSNEEHDEAQAEQGESTFMAVCAACHGPSGTGNTALGAPNLTDNTWLYLAPGQEVGDSIRQTLRNGRNGHMPAQAAYIGEERVHLVAAYVYSLRLAD*
>MP1674_megahit_108569_491-1465
MKSLFLSAALASVVAMPAMANKAFVSNEKGNTVTVVDTDTWEVLAEFDAGNRPRGITISPDGKKLYVAASDDDTVRVFDTETYKEIHTLPSGPDPELFVLHPSGNPLYIANEDDNLVTVTDTETRTILAEVPVGVEPEGMGISPDTKFVVNTSETTNMAHFISTEDYKIKHNVLVDQRPRYAQYTDDGKRLFVTSEIGGTVTVMDIDAEGAPTVAGKISFDVPGVLPEWLQPVGLKVTADGSKIFIALGPANRVAVVDGATLEVKDYIIVGQRVWQLGFTPDQKYLLTTNGNSNDITVIDVEKEKAIKSVQVGQQPWGVVVSPN*
>MP1674_megahit_140001_1343-2305
MKLIALAAATLLAAPALADEIWVTNEKDDTISVIDIDTLEVVRTIPTGERPRGITFSKDHSVVYICASDSDAVQVMDPETGEILHDLPSGEDPEQFVLHPDNRRLYIANEDDAITTVVDTETRKVIAQIDVGIEPEGMAVSPDGTIAITTSETTNMAHWIDTESEQLFANTLVDSRPRHAEFVKEGSELWVSSEIGGTITVFDVATQAEKGKIRFEIQGVHPDRVQPVGFELTDDEKTAFVALGPSNHLAVINADTFEVEDYILVGRRVWHMEFNADKSLLFTTNGVSGDVTVVDVAKRKAIKTIKVGRFPWGAALRPTN*
>MP1674_megahit_144671_1-960
ELMSMFWTIWISVITLGLIIGCYFLLRWCLSNQTGVPEGESMGHEFDGIEELNNQLPRWWTIMFYMTIVWGFIYLALYPGLGSYEGLFGWKSSNQNIQSLEESMQARIDATENGEFVQYDRELDYAAEKFDPIFAAYAKVPVEELAKDPEANKVGQRLFLQNCSQCHGSDARGQNGGFPNLTDNDWLYGGSGAKIVETLTLGRQAAMPAWIDTLGEQGIEEVVNYVLSLSGRDVDPQLAEAGQARFAVCAACHGADGKGNQALGAPNLTDNIWLYGGSHRAVTETLTYGRNGVMPSFKKTLGEDKIHVVAAYVYSLSND*
>MP1674_megahit_150313_1264-2178
MLSSFWSFWVQAIVIGSMIACGILIVYTSKGQKKEETDETTGHSYDGIEELDNPLPRWWVGMFWATIVFGFGYIGIYGLANFDGVGTVKVDGEDVTWTQTNQWKAEVQAFDEKIAPLYEGYLATPIAELAQNEEAMQTGGRLFKSYCAVCHGSNAMGAQGFPNLTDHDWLYGGEPAQIKQTIMYGRQAAMPAWEAALGEQGTKDMAQYVRSLSGLEHDADAAAKAKPQYDMLCVACHGADGKGNQLVGAPNLTDEIWLYGGSTKQIETTLRYGRAGRMPAQAEILGEEKVHVLSAYVYSLSMDK*
>MP1674_megahit_204380_523-1293
WYMSIAWAIVYMILMPAIPALPGLGTNTKGLRGHSDRVEVAKAVSELKTARDAQSIVLLDAGLEKIETDRTLQQFALAMGESAFGDNCATCHGAGGRGAIGYPALADDVWLWDGSLDGIEYTIRHGIRHDTDDGTRFSAMPAFGRDGLLKRSEVDDLAQYVLDLSGHSDDPEAVLRAAPIFQQQCATCHGADGTGDRTQGAPNLTDAEWLYGDREADIEATIYNARNSHMPAWDDRLDDATIKAIAVYVHSLGGGE*
>MP1674_megahit_210632_37624-38610
MMFLLGKNTHKTLTACLAACLLGAPVAAEEIWVTNEKDDTISVIDVATLEVVRTIPTGDRPRGITFSHDHSVVYICASDSDTVQVMDPDTGEVLFDLPSGEDPEQFVLHPDNRHLYIANEDDAITTVVDVVSRTVVAQIDVGIEPEGMAVSPDGKLAITTSETTNMAHWIDTETRELVANTLVDSRPRHAEFAAGGTQLWVSAEIGGTVSVFDVETKAELAKIDFAVKGVHPDRVQPVGFEFDGEEKTAFVALGPSNHVAVVNAETFEVEQYILVGRRVWHMAFNSDKSLLFTTNGISGDVTVIDVAKREAIKTIKVGRFPWGAALRP*
>MP1674_megahit_219002_3537-4661
MSENKPDKTPLEDHESRKHVDEVSGVETTGHSWDGLRELNNPLPRWWVWIFLITIIWSIGYFIIYPAWPVPGGATEGVIGYTQYKELEDSQREIRTRQQAYLEDFEGASYEEILNDAELYNFAVSGGAAAFKENCAACHGTGAQGGKGYPNLNDDDWLWGGQLDEIHQTLLYGIRTDSLDSRMSLMPAFGKDEILEKDEINAVVDYVLSFSAGDHDTTRVSEGRIIFQKQCATCHGNDAKGDQSKGAPNLTDKIWLYGGDRETVYDTVYYARSGMMPSWGNRLDENTIRQLTIYLHQLGGVEESEAEAEQDGDVLELPDKGLYDDAPPESPEYEKTQNLPSGEEAVAPQPEAPVAREETEQETAVSDEREPDKD*
>MP1674_megahit_223644_270-1223
MSMFWTIWISVITLGLIIGCYFLLRWCLSNKTGVAEGESMGHEFDGIEELNNQLPRWWTIMFYMTIVWGFLYLALYPGLGAYEGILGWKSSNQNIQSLEESAQARIDAKEQGYLVEYDRELDFAAEKFDPIFEAYAQVPVEELAKDPEANKVGQRLFLQNCSQCHGSDARGQNGGFPNLTDNDWLYGGSGAKIVETLTLGRKAAMPAWLDAMGEDGIEEVVNYVLSLSGRDVDPQLAEAGKARFAACAACHGMDGKGNQALGAPNLTDNIWLYGGSHRAVTETLTYGRNGVMPSFKKTLGDDKIHVVAAYVYSLSND*
>MP1674_megahit_240274_21-1025
MCGDQMNSPSGKSGIIQPRRQSWRVVSILTVLFFSWALPSTAGEVWVANMKGANVQIIDTSSNKVVQTIPTGAGAHNVTFSPDGKLAYIANLGTNSITIIDTMSKEKLADIVTDTKAHDVAVSPDGKLAVACNVGAGNITFIDVAAKKAVHTMATGKKAITAVFSPDGNTLYVVNAGAGNISVVDVKSKKITQTRQGAKGAMAIKPTKNWGQFWLTAPADNKLLLLNTRTGALEASIEVPGEPHGLVHSPDGKTVFVGQRKLGQIAMIDTASRKIVKTLSLGQRPDMIDISSDGKTVYVAIRDDNKLAVVSAADLSLITKVDTDGETHGLAYKD*
>MP1674_megahit_252553_2789-3787
MKNIFYFSGYKLMIKKILLIIFLILMQKFVIAETIYVSNEKDHNISVIDGNSLEVIKTVKVGHRPRGIILSKDKKKIIICTSDDNRITVVDVASLEVEYYLPSGPDPELMVMDEDGKFIYVANEDDNMVTVVDYHGKKIVKEIPVGVEPEGMGLSPDGKILVNTSETTNMAHFINTETLEIEANVLVDARPRVAQYTKDGKFVWVSSEIGGTISIIDPVKYEIIKKIEFSIPGLSKESVQPVGIRLDNKRKLAYIALGPANRIAIVNMNTFEVEKYILTGQRVWNLMINSDGTRLFTTNGVSNDISVVDIDKRKVIKSIPVGRYPWGVAIKE*
>MP1674_megahit_264347_880-1791
MSDFWSWFIIIIVAINLLGCAGLLLWNNQISPEEAAKETTGHSFDGIQERNAPLPRWWLFLFIGTLIFACIYLALYPGLGKFEGLLGWSSSGQYEKEVTLVARQTDPLFEEFAKVPVEELIEYPEALAVGGRLFANNCAICHGSDARGAKGYPNLADNDWLYGGEPKQIITSIAQGRTGMMPPMAAAIGNTDQAVRDMAIYVQSLSRPDLARDAQKAAAIERAKPKFAVCAACHGQDGKGIQAMGAPNLTDTTWLYGPRLEDIETTIREGRKGEMPKHENLLSDEKIHVIAAYVYSLSHKPAP*
>MP1674_megahit_269818_4022-4993
MNEPLTKLLPLIVPLALAAPVTAGEIWVTNEKDDTVSVIDTDTLEVIQTYPTGERPRGITFSKDFTRLYICASDSDSVQVMDPNTGEILRDLPSGEDPEQFVLHPDDIHLYIANEDDAITTVVNTQTGEVVAQIDVGVEPEGMAVSPDGKIAITTSETTNMAHWINTETNELFANTLVDSRPRHAEFAKQGTEMWVSSEIGGTLTVFDTATQTEKGKIEFEVQGVHPDRVQPVGFEFTPDYGTVFVALGPSNHIAAVNAETYEVEEYILVGRRVWHMEFNEDHSQLFTTNGVSGDVTVIDVASRKAVKTIKVGRFPWGAAFRP*
>MP1674_megahit_280658_650-1561
MSDFWSWFIIIIVAINLLGCAGLLLWNNQISPEEAAKETTGHSFDGIQERNAPLPRWWLFLFIGTLIFACVYLVLYPGLGKFPGVLNWSSTLQYEKEVALVARQTDPLFEQFGKVPVDELIEYPEALAVGGRLFANNCAICHGSDARGAKGYPNLADDDWLYGGEPKQIIASIAQGRTGMMPPMAAAIGNTDKAVRDMAIYVQSLSRPDLVNDADKAAAIERAKPKFAVCAACHGQEGKGNQAMGAPDLTDTTWLYGPRLEDIETTIREGRKGEMPKHENLLSKEKIHVIAAYVYSLSNKPAP*
>MP1674_megahit_290351_7915-9369
MRPPIPHAITSFVAATLLSVSVPVSAAENTRFERGSEVYNQQCAACHQAQGQGIPGSFPPQKNHTAQMYNATDGIGGRRYLGHVLQYGLTGPIKVDGTSYNGNMPAWGGALTSQQMADVLNYVLTAFGNEKRIAGEFQPYTPEDIEAIAGKDLSGKDVYQLRQTLLGQSPEQSRNKATPVRSAPELSLEKSIRDPLYVAVQNSSIVKVLPSKQAWPGVAGAHYDALSPDGSRLMVSGFKTGNVYVLNTASGEVMASVPIGEVAQGVKISPDGRYGLAVAPTQGDVAVIDMNTLELVRKIPVGKVPHNLVYSADGTLAYVTLQGEGALAVVDMRALEKQRQIPTPGLKTPHNIDISANGQRLWLRDFTGNVGVLDLASETMLKTFEVGSGHGGIDVVPGEQYVATGAISASVVTIIDSESLKIVKNVDVGVGPHGVRASRDGQFIYASVTADNHIAVIDTQSLEVVRREPVGGQFPFWLAVPGNP*
>MP1676_megahit_1435_3-1604
MKTRGTWLASALAMAAMPLAISSAFAADAPSMTDAEKATAKKIYFERCAGCHGVLRKGATGKNLEPHWEKTLKDGSKLEGGTLKLGQNRLEKIIAYGTEGGMVNFDDILTKDEINLMARYIQNTPDVPPEFSMAEMKETWKVMLPVDKRPTKQMNKINLKNIFSVTLRDTGEVALIDGDTKEIVSIVKTGYAVHISRISASGRYVYVIGRDGRLSLIDLWLEKPAVVAEVKVAFDARSVDTSKFKGFEDKYAVAGGYWPPQYSIMDGATLEPLKIVSTRGMTVDGEYHPEPRVASIVASQTKPEWVINIKETGQIRLVDYSDLKNLKETTFESAKFLHDGGWDSTQRYFLVAANASNKIAVVDTVDRKLAALVDTAKIPHPGRGANFVHPTYGPVWTTGHLGADVITLIGTDPEKHKDNAWKVVQEIKHVGAGNLFVKTHPKSKHLWADAPQNPEKSLAESVAVYSIADLSKPPVMLNVAKDSGLPETKAIKRAVHPEYSADGTEVWISLWGGKTDQSAIVVYDDATLKVKKVI
>MP1676_megahit_3741_2-397
MDTTPRRPLRLAALMGSVALPLALLTTPGYAEEKPKEHADGPAAAYEPSMTTLGKLKLEIPGRKPDDPVITPAEFDKAKQIYFERCAGCHGVLRKGATGKPLTTDITRERGYEALKDFITYGSPAGMPNWGT
>MP1676_megahit_14366_3-647
EARSVETSKYKGWEDKLAIAGTYWPPQFVIMDGKTLEPKKIVGTRGMTVDTQEYHPEPRVAAIVASHKHPEFIVNVKETGKIMLVNYEDLDNLSVTNIDAARFLHDGGWDSSMRYFLTAANQSDKIAVVDSQDRNLEAMVDVGKIPHPGRGANFVDPEHGPVWATSHLGDPTIQLIGTDPEGHPDKAWKVVRTLNGQGGGSLFIKTHPKSTNLWV
>MP1676_megahit_36779_1-1224
IKHTLLVVGLALGCCAGAADQSNETDPLAEHQAEMKAGSTALSAQLTAGEKVYQTYCTACHQPNGEGLAGAFPPLAQADYLLADKNRAIQTVLGGLSGEITVNGVKYNAVMPNLSYLSDEQVANVVTYVMNSWGNEGYKVSSAEVAALRNADVAVPSGTAANHPVASSSEASYKGTKSAIDPEKTAQMIDSDGPQMTKDEFAFATKIYFERCAGCHGVLRKGATGKPLTTDITREKGTDYLKTLITYGSPAGMPNWGTSGDFSAAEIDALARFLQHDPPEPPQWGMKEMKASWKVVVKPENRPKQPQHQRNTENFFVVTLRDSGEVAIIDGDTKEIFSILKTGYAVHITRPSASSRYAYTIGRDAKIDMIDLYMNPPRIVATIKVGLEARSVETSKYHGYEDKYAIAG
>MP1676_megahit_52933_3-533
FANNCAICHGSDARGAKGYPNLADDVWLYGGSAEQIVTTITAGRQGMMPPMAAAIGNTDDAVRDMAIYVQSLSRPDVANKGSNAAAIERAKPKFVMCAACHGPDGSGNQMLGAPNLTDASWLYGPRLEDIEYTIRNGRSGNMPAHENLLTKERIHVISAYVYSLSHKPDTKGLPSP*
>MP1676_megahit_62910_2-823
MTVDTQEYHPEPRVAAIVASHQHPEFIVNIKETGKILLVNYADIENLTVTTINAARFLHDGGWDRSKRYFLTAANQSNKIAVIDSKERKLVALPDVDKIPHPGRGANIDDPEFGPVWITSALGNDKISFLSTDANSKHAWKVVRTLHGQGGGSLFVKSHPKSKNLWVDSPLNPDEGISQSVAVFDVEDLEAGFEVLPIAAWADLGEGAKRVVQPEYNMQGDEVWFSVWNGKEQNSAIVVVDDKTRKLKHVIKDKRLITPTGKFNIHNTVEDVY*
>MP1676_megahit_92559_63-713
MQARIDATENGEFVQYDRELDYAAEKFDPIFAAYAKVPVEELAKDPEANKVGQRLFLQNCSQCHGSDARGQNGGFPNLTDNDWLYGGSGAKIVETLTLGRQAAMPAWIDTLGEQGIEEVVNYVLSLSGRDVDPQLAEAGQARFAVCAACHGADGKGNQALGAPNLTDNIWLYGGSHRAVTETLTYGRNGVMPSFKKTLGEDKIHVVAAYVYSLSND*
>MP1676_megahit_100735_178-519
HLYVDAPLNPEAEISGSVAVFQVSKLGEKEPKYKVLPIAEWAAIGEGQPRVVQGEFNQAGDEVWFSVWNAKDKTSAIVVVDDKTLKMKSVIKDPKLITPTGKFNVFNTRNDVY*
>MP1676_megahit_106943_7716-8840
MSENKPDKTPLEDHESRKHVDEVSGVETTGHSWDGLRELNNPLPRWWVWIFLITIIWSIGYFIIYPAWPVPGGATEGVIGYTQYKELEDSQREIRTRQQAYLEDFEGASYEEILNDAELYNFAVSGGAAAFKENCAACHGTGAQGGKGYPNLNDDDWLWGGQLDEIHQTLLYGIRTDSLDSRMSLMPAFGKDEILEKDEINAVVDYVLSFSAGDHDTTRVSEGRIIFQKQCATCHGNDAKGDQSKGAPNLTDKIWLYGGDRETVYDTVYYARSGMMPSWGNRLDENTIRQLTIYLHQLGGVEESEAEAEQDGDVLELPDKGLYDDAPPESPEYEKTQNLPSGEEAVAPQPEAPVAREETEQETAVSDEREPDKD*
>MP1676_megahit_116487_1-705
TLPSGPDPELFVLHPSGNPLYVANEDDNLVTVVDTKTHEVLAEIPVGVEPEGMGVSPDGQVVINTSETTNMAHFIDSDSFEIVANVLVDSRPRFAEYNHDGSKLYVSSEIGGTVSVIDPSTQQIAHKIEFEIPGVLPEAIQPVGVRVTNDGKKVFVALGPANRVAVIDGETDEVRDYLLVGQRVWQMAFTPDERYLFTTNGNSNDVSVIDVAEEEVVKSIPVGQQPWGVVVAPD*
>MP1676_megahit_131119_670-1656
MMFLLGKNTHKTLTACLAACLLGAPVAAEEIWVTNEKDDTISVIDVATLEVVRTIPTGDRPRGITFSHDHSVVYICASDSDTVQVMDPDTGEVLFDLPSGEDPEQFVLHPDNRHLYIANEDDAITTVVDVVSRTVVAQIDVGIEPEGMAVSPDGKLAITTSETTNMAHWIDTETRELVANTLVDSRPRHAEFAAGGTQLWVSAEIGGTVSVFDVETKAELAKIDFAVKGVHPDRVQPVGFEFDGEEKTAFVALGPSNHVAVVNAETFEVEQYILVGRRVWHMAFNSDKSLLFTTNGISGDVTVIDVAKREAIKTIKVGRFPWGAALRP*
>MP1676_megahit_131857_73-1092
LHFVYPMSHCADKVVKIIIFFSFLFVALMSFGSAYPKGTNLVFVSNEKSNTITVLDTNHRVIKNLKTCRRPRGMHFSADRTQFYVGCADDSQISIYDVASQKLVGRIRGVEEPETFDLHPNGRHLYISNEEDATATVFDVETKKQLAEFETGEEPEGVQITSDGKLVFVASEAADLVHVIDVKTGKLIADIPTDVRPRRFALTPDDRELWVSAELSGMVNIVDIKTLKVIADIEFRPTGFRREQVTPVDVLITKDGRTAYVALGRANHVAVVDVKSRKVRDYILVGKRPWGLALTHDEKILYVANGLSDDITIIETASGRTIKSVPVGMVPYAILIDDE*
>MP1676_megahit_155117_2151-2678
MPDGAEHRTFGKAGLGLVTVGALAATASVVAWSLASPSNDPVGAMVSRVGAGWERLTQWYAGNPVADRPNWSAMQVKLLDAQSDRGPDAMVRYGCGACHVIPGVAGARGTVGPSLAGFADRAYIAGILTNAPGNLQRWLIDPPLFAPDTAMPDMSVTEADAADMAAYLLSLTGAP*
>MP1676_megahit_176319_1945-2829
MSETGNKNTVKIQEGDPNTTGHEWDGIMEFDNPMPRWWLWVFYATIVWGIGYSIAYPAWPLVSEATSGMLGWSSRAKVEAEIAAVETANAPINAQLEALELAAIPGHPELEGYAVSAGAAVFKTWCAQCHGSGAAGAKGYPNLLDDDWLWGGTMEDIHTTVSYGIRNEESDDARFSAMPAFGRDGLLEKEQVSQVVNYVMSLSDTPQDASQVAAGAAVFEANCASCHGEDASGDIYQGAPNLKDAIWLYGGDYETVYETVWNSRYGVMPNWDTRLSEAEIRAVSAYVHQLGGGE*
>MP1676_megahit_201457_1-1107
CSLPFISLEENMLSEKNKPINSVEGILKNSFWQKQRLANLFTVFVFTAIFLSGLLSVKKSFAGEAWVANMKGANVQIIDTDSNQVFKTIDTGAGAHNVTFSPDGKLAYIANLGTNSITIIDAVTKKKLADVLADTKAHDVAVSPDGKTAVSCNVGAGNITFIDVASKKATHTMPTGVKAITAIFSPDGNDLYVVNAGDATISVIDVNTQKITKTFPGAKGAMAIKPNSDWSLLWVTAPADNKLLLMNPQTGSIEASIDVPGEPHGLVHSPDGKTVYVGQRGLNQISMIDTASLKIVKSTPIGERPDMMAISSDGKTVFVAIRDENKLGIVSTADLSLITKVDTGGETHGVAYRDGGGDDRGFFQKLFQ*
>MP1676_megahit_232866_2379-3290
MSDFWSWFIIIIVAINLLGCAGLLLWNNQISPEEAAKETTGHSFDGIQERNAPLPRWWLFLFIGTLIFACIYLVLYPGLGKFEGLLGWSSSGQYEKEVTLVARQTDPLFEEFAKVPVEELIEYPEALAVGGRLFANNCAICHGSDARGAKGYPNLADNDWLYGGEPKQIITSIAQGRTGMMPPMAAAIGNTDQAVRDMAIYVQSLSRPDLARDAQKAAAIERAKPKFAVCAACHGQDGKGIQAMGAPNLTDTTWLYGPRLEDIETTIREGRKGEMPKHENLLSDEKIHVIAAYVYSLSHKPAP*
>MP1676_megahit_237227_1835-3289
MRPPIPHAITSFVAATLLSVSVPVSAAENTRFERGSEVYNQQCAACHQAQGQGIPGSFPPQKNHTAQMYNATDGIGGRRYLGHVLQYGLTGPIKVDGTSYNGNMPAWGGALTSQQMADVLNYVLTAFGNEKRIAGEFQPYTPEDIEAIAGKDLSGKDVYQLRQTLLGQSPEQSRTKATPVRSAPELSLEKSIRDPLYVAVQNSGIVKVLPSKQAWPGVAGAHYDALSPDGSRLMVSGFKTGNVYVLNTASGEVMASVPIGEVAQGVKISPDGRYGLAVAPTQGDVAVIDMNTLELVRKIPVGKVPHNLVYSADGTLAYVTLQGEGALAVVDMRALEKQRQIPTPGLKTPHNIDISANGQRLWLRDFTGNVGVLDLASETMLKTFKVGSGHGGIDVVPGEQYVATGAISASVVTIIDSESLKIVKNVDVGVGPHGVRASRDGQFIYASVTADNHIAVIDTQSLEVVRREPVGGQFPFWLAVPGNP*
>MP1676_megahit_252658_1-711
YEGILGWKSSNQNIQSLEESVQARIDAKEQGYLVEYDRELDFAAEKFDPIFEAYAQVPVEELAKDPEANKVGQRLFLQNCSQCHGSDARGQNGGFPNLTDNDWLYGGSGAKIVETLTLGRQAAMPAWLDAMGEDGIEEVVNYVLSLSGRDVDPQLAEAGKARFAACAACHGMDGKGNQALGAPNLTDNIWLYGGSHRAVTETLTYGRNGVMPSFKKTLGDDKIHVVAAYVYSLSND*
>MP1676_megahit_300360_7943-8914
MNEPLTKLLPLIVPLALAAPVTAGEIWVTNEKDDTVSVIDTDTLEVIQTYPTGERPRGITFSKDFTRLYICASDSDSVQVMDPNTGEILRDLPSGEDPEQFVLHPDDIHLYIANEDDAITTVVNTQTGEVVAQIDVGVEPEGMAVSPDGKIAITTSETTNMAHWINTETNELFANTLVDSRPRHAEFAKQGTEMWVSSEIGGTLTVFDTATQTEKGKIEFEVQGVHPDRVQPVGFEFTPDYGTVFVALGPSNHIAAVNAETYEVEEYILVGRRVWHMEFNEDHSQLFTTNGVSGDVTVIDVASRKAVKTIKVGRFPWGAAFRP*
>MP1676_megahit_315863_812-1723
MSDFWSWFIIIIVAINLLGCAGLLLWNNQISPEEAAKETTGHSFDGIQERNAPLPRWWLFLFIGTLIFACVYLVLYPGLGKFPGVLNWSSTLQYEKEVALVARQTDPLFEQFAKVPVDELIGYPEALAVGGRLFANNCAICHGSDARGAKGYPNLADDDWLYGGEPKQIITSIAQGRTGMMPPMAAAIGNTDKAVRDMAIYVQSLSRPDLAKDAEKAAAIERAQPKFAICAACHGQDGKGIQAMGAPNLTDTTWLYGPRLEDIETTIREGRKGEMPKHENLLSKEKIHVIAAYVYSLSNKPAP*
>MP1676_megahit_315972_10006-10800
LPRWWTIMFYMTIVWGFLYLALYPGLGAYEGILGWKSSNQNIQSLEESAQARIDAKEQGYLVEYDRELDFAAEKFDPIFEAYAQVPVEELAKDPEANKVGQRLFLQNCSQCHGSDARGQNGGFPNLTDNDWLYGGSGAKIVETLTLGRKAAMPAWLDAMGEDGIEEVVNYVLSLSGRDVDPQLAEAGKARFAACAACHGMDGKGNQALGAPNLTDNIWLYGGSHRAVTETLTYGRNGVMPSFKKTLGDDKIHVVAAYVYSLSND*
>MP1676_megahit_317741_62-538
CAVCHGSNAMGAQGFPNLTDHDWLYGGEPAQIKQTIMYGRQAAMPAWEAALGEEGTKDMAQYVRSLSGLEHDAAAAAKAKPQYDMLCVACHGADGKGNQLVGAPNLTDEIWLYGGSTKQIETTLRYGRAGRMPAQAEILGEEKVHVLSAYVYSLSMDK*
>MP1678_megahit_28119_3-839
PIASIDSGRRPRDMQWNEDKTKLYVAASDDDRIEIIDVATSKIVGYIHPDEDPEMFDITPDGKILIASNEDDNMVSFVDIEKDKIIAQIPTGVEPEGVTISPDGKHVYITAEVSEMVHIIDIENQKTLADVLVGSRPRRAFFTLDGQEYWVTNEVSGYVSVIDTKTYKEKQRISFKPPGLREGDITPVGININPDGKTAYVTLGHANRLALVDVATKKVRKYLVVGVRAWNVEFSSDGKNLFVVNSGSDDVTVINAEKEEVIKTFPVGRYPHTLRIDD*
>MP1678_megahit_50894_7-858
SGVETTGHSWDGIKELNNPLPRWWLFVWYMSIAWAIVYMILMPAIPALPGLGTNTKGLRGHSDRVEVAKAVSELKTARDAQSIVLLDAGLEKIETDRTLQQFALAMGESAFGDNCATCHGAGGRGAIGYPALADDVWLWDGSLDGIEYTIRHGIRHDTDDGTRFSAMPAFGRDGLLKRSEVDDLAQYVLDLSGHSDDPEAVLRAAPIFQQQCATCHGADGTGDRTQGAPNLTDAEWLYGDREADIEATIYNARNSHMPAWDDRLDDATIKAIAVYVHSLGGGE*
>MP1678_megahit_66620_150-695
QITSDGKLVFVASEAADLVHVIDVKTSKLIADIPTDVRPRRFALTPDDRELWVSAELSGMVNIVDIKTLKVIADIEFRPTGFRREQVTPVDVLITKDGRTAYVALGRANHVAVVDVKSRKVRDYILVGKRPWGLALTDDEKILYVANGLSDDITIIETASGRTIKSVPVGMVPYAILIDDE*
>MP1678_megahit_76173_1-795
QIIDTGSNKVVKTIPTGAGAHNVTFSPDGKLAYIANLGTNSITIIDTMSKETLADVVTDTKAHDVAVSPDGKLAVACNVGAGNITFIDVAAKKAVHTMATGKKAITAVFSPDGNTLYVVNAGDATISVVDVKTHKITETRTGAKGAMAIKPTDNWGLFWLTAPADNKLLLMNPKTGAVEASIDVPGEPHGLVHSPDGKTVYVGQRKLGQIAMIDTASRKITKTTSLGQRPDMIAISSDGKTVYVAIRDENKLAVVSTADLSLTIK
>MP1678_megahit_161910_5249-6124
VAINLLGCAGLLLWNNQISPEEAAKETTGHSFDGIQERNAPLPRWWLFLFIGTLIFACIYLALYPGLGKFEGLLGWSSSGQYEKEVTLVARQTDPLFEEFAKVPVEELIEYPEALAVGGRLFANNCAICHGSDARGAKGYPNLADNDWLYGGEPKQIITSIAQGRTGMMPPMAAAIGNTDQAVRDMAIYVQSLSRPDLARDAQKAAAIERAKPKFAVCAACHGQDGKGIQAMGAPNLTDTTWLYGPRLEDIETTIREGRKGEMPKHENLLSDEKIHVIAAYVYSLSHKPAP*
>MP1678_megahit_189527_19-909
MTNFWSGYIVVLTLTCLGLILWLLLATRKGQRKEQTEETLGHSFDGIEEFDNPLPRWWFVLFIATMVFGAIYLFLFPGLGKWPGYLNWTQEGQYEAEVAKAEEAFAPIFAKYSAMPVEEVAKDPEAVAIGQRLFATNCSVCHGSDARGAFGFPNLTDNDWLYGGDPETIKTTLRAGRQAAMPAWLAVIGEDGVRNVSGYVRSLSGLETENVDLAAGQTTYTNTCAVCHGPDGKGNQQLGAPNLTDDIWLYGSSFLQVQQTVRYGRNGHMPTQAHLGEDKIHMLASYVYSLSHKDEQ*
>MP1678_megahit_208582_10277-11248
MNEPLTKLLPLIVPLALAAPVTAGEIWVTNEKDDTVSVIDTDTLEVIQTYPTGERPRGITFSKDFTRLYICASDSDSVQVMDPNTGEILRDLPSGEDPEQFVLHPDDIHLYIANEDDAITTVVNTQTGEVVAQIDVGVEPEGMAVSPDGKIAITTSETTNMAHWINTETNELFANTLVDSRPRHAEFAKQGTEMWVSSEIGGTLTVFDTATQTEKGKIEFEVQGVHPDRVQPVGFEFTPDYGTVFVALGPSNHIAAVNAETYEVEEYILVGRRVWHMEFNEDHSQLFTTNGVSGDVTVIDVASRKAVKTIKVGRFPWGAAFRP*
>MP1678_megahit_276131_1374-2285
MSDFWSWFIIIIVAINLLGCAGLLLWNNQISPEEAAKETTGHSFDGIQERNAPLPRWWLFLFIGTLIFACVYLVLYPGLGKFPGVLNWSSTLQYEKEVALVARQTDPLFEQFAKVPVDELIGYPEALAVGGRLFANNCAICHGSDARGAKGYPNLADDDWLYGGEPKQIITSIAQGRTGMMPPMAAAIGNTDKAVRDMAIYVQSLSRPDLAKDAEKAAAIERAQPKFAICAACHGQDGKGIQAMGAPNLTDTTWLYGPRLEDIETTIREGRKGEMPKHENLLSKEKIHVIAAYVYSLSNKPAP*
>MP1678_megahit_282622_1-870
MCRDKIQSINPIGKKLNNPCQQRQQSWTLFAVSIFAIFFFSAALPISESTAGEAWVANMKGANVQIIDTGSNKVVKTIPTGAGAHNVTFSPDGKLAYIANLGTNSITIIDAVSKEKLADVLTDTKAHDVAVSPDGKTAVSCNVGAGNITFIDVASKKATHTMPTGKKAITAVFSPDGKTLYVVNAGDGNISVIDMNTHKITKTFPGAKGAMAIKPNDNWSQLWVTDPTDNKLLLMNPKTGSVEASIDVPGEPHGLVHSPDGKTVYVGQRKLNQISMIDTASRKIVKTTPI
>MP1680_megahit_7840_357-635
AVFDVEDLEAGFEVLPIAAWADLGEGAKRVVQPEYNMQGDEVWFSVWNGKEQNSAIVVVDDKTRKLKHVIKDKRLITPTGKFNIHNTVEDVY*
>MP1680_megahit_10244_3-716
ALPGLGTNTKGLRGHSDRVEVAKAVSELKTARDAQSIVLLDAGLEKIETDRTLQQFALAMGESAFGDNCATCHGAGGRGAIGYPALADDVWLWDGSLDGIEYTIRHGIRHDTDDGTRFSAMPAFGRDGLLKRSEVDDLAQYVLDLSGHSDDPEAVLRAAPIFQQQCATCHGADGTGDRTQGAPNLTDAEWLYGDREADIEATIYNARNSHMPAWDDRLDDATIKAIAVYVHSLGGGE*
>MP1680_megahit_30965_2-841
AATAYISNEKDNTISVVDLDKMEVTDTIKVGQRPRGIILSEDEKYLYICASDDHRIDALNLETLKVDFNLLSGPDPELLILHQDGRSLFIANEDDNLVTVTDTKERMIVEEIVVGVEPEGLGLSPDGKVLVNTSETTNMAHFINTETLEVFENVLVDARPRVAVFNKDGTEIWVSAEVGGTVSIIDPKTFKIKSKINFKIPGVNQDSIQAVGIQLASDGKYAFVALGPSSRVAVIDQKTKKILKYLLVGQRVWQLAFTPDEKRLISTNGVSNDISIIDIE
>MP1680_megahit_43481_808-1923
MSDDKHKKDIDDVTGVETTGHSWDGLKELNNPLPRWWVWVFIVTIIWSVWYFVVYPSWPVPGGATEGTSGYTQYKELEESQDEIVQRQAAYLEKFDGASFEQIMNDGELYAFAMAGGASAFKDNCATCHGTGAAGGKGYPNLNDDDWLWGGELDEIHQTLLYGIRADNWDTRMAQMPAFGKDGLLKREEINNVVDYILHLSGSEDAYEAGSIERGADIFKQQCASCHGTDGKGMHKFGAPNLTDKIWLYGGDRQTIYNTVYYARAGMMPAWGGRLDENTIKQLTVYLHQLGGGEDSAAKSVDVEKPDSDMYEDASLESPEYEKTKNIEIGDEVVAPQSEHEAAQETETLMEDMATTEDGQQTEVTEPTEYE*
>MP1680_megahit_59936_3-614
AEMKAGSTALSAQLTAGEKVYQTYCTACHQPNGEGLAGAFPPLAQADYLLADKNRAIQTVLGGLSGEITVNGVKYNAVMPNLSYLSDEQVANVVTYVMNSWGNEGYKVSSAEVAALRNADVAVPSGTAANHPVASSSEASYKGTKSAIDPEKTAQMIDSDGPQMTKDEFAFATKIYFERCAGCHGVLRKGATGKPLTTDITREK
>MP1680_megahit_130789_16985-17956
MNEPLTKLLPLIVPLALAAPVTAGEIWVTNEKDDTVSVIDTDTLEVIQTYPTGERPRGITFSKDFTRLYICASDSDSVQVMDPNTGEILRDLPSGEDPEQFVLHPDDIHLYIANEDDAITTVVNTQTGEVVAQIDVGVEPEGMAVSPDGKIAITTSETTNMAHWINTETNELFANTLVDSRPRHAEFAKQGTEMWVSSEIGGTLTVFDTATQTEKGKIEFEVQGVHPDRVQPVGFEFTPDYGTVFVALGPSNHIAAVNAETYEVEEYILVGRRVWHMEFNEDHSQLFTTNGVSGDVTVIDVASRKAVKTIKVGRFPWGAAFRP*
>MP1680_megahit_164279_1859-2770
MSDFWSWFIIIIVAINLLGCAGLLLWNNQISPEEAAKETTGHSFDGIQERNAPLPRWWLFLFIGTLIFACVYLVLYPGLGKYQGLLNWSSTLQYEKEVALVARQTDPLFEQFAKVPVDELIEYPEALAVGGRLFANNCAICHGSDARGAKGYPNLADDDWLYGGEPKQIIASIAQGRTGMMPPMAAAIGNTDKAVRDMAIYVQSLSRPNLAKDADKAAAIERAKPKFAVCAACHGQDGKGIQAMGAPNLTDTTWLYGPRLEDIETTIREGRKGEMPKHENLLTEEKIHVIATYVYSLSNKPAP*
>MP1680_megahit_216871_70-1023
MSMFWTIWISVITLGLIIGCYFLLRWCLSNKTGVAEGESMGHEFDGIEELNNQLPRWWTIMFYMTIVWGFLYLALYPGLGAYEGILGWKSSNQNIQSLEESAQARIDAKEQGYLVEYDRELDFAAEKFDPIFEAYAQVPVEELAKDPEANKVGQRLFLQNCSQCHGSDARGQNGGFPNLTDNDWLYGGSGAKIVETLTLGRKAAMPAWLDAMGEDGIEEVVNYVLSLSGRDVDPQLAEAGKARFAACAACHGMDGKGNQALGAPNLTDNIWLYGGSHRAVTETLTYGRNGVMPSFKKTLGDDKIHVVAAYVYSLSND*
>MP1680_megahit_234329_57729-58715
MMFLLGKNTHKTLTACLAACLLGAPVAAEEIWVTNEKDDTISVIDVATLEVVRTIPTGDRPRGITFSHDHSVVYICASDSDTVQVMDPDTGEVLFDLPSGEDPEQFVLHPDNRHLYIANEDDAITTVVDVVSRTVVAQIDVGIEPEGMAVSPDGKLAITTSETTNMAHWIDTETRELVANTLVDSRPRHAEFAAGGTQLWVSAEIGGTVSVFDVETKAELAKIDFAVKGVHPDRVQPVGFEFDGEEKTAFVALGPSNHVAVVNAETFEVEQYILVGRRVWHMAFNSDKSLLFTTNGISGDVTVIDVAKREAIKTIKVGRFPWGAALRP*
>MP1680_megahit_247017_1-951
GLLSVKESFAGEAWVANMKGANVQIIDTGSNQVFKTIDTGAGAHNVTFSPDGKLAYIANLGTNSITIIDAVTKKKLADVLTDTKAHDVAVSPDGKTAVSCNVGAGNITFIDVASLKPTHTMPTGVKAITAIFSPDGNDLYVVNAGDATISVIDVNTQKITKTFPGAKGAMAIKPNSDWSLLWVTAPADNKLLLMNPQTGSIEASIDVPGEPHGLVHSPDGKTVYVGQRGLNQISMIDTASLKIVKSTPIGERPDMMAISSDGKTVFVAIRDENKLGIVSTADLSLITKVDTGGETHGVAYRDGGGDDRGFFQKLFQ*
>MP1680_megahit_257426_1640-2530
MSDFWSWFIIIIVAINLLGCAGLLLWNNQISPEEAAKETTGHSFDGIQERNAPLPRWWLFLFIGTLIFACIYLALYPGLGKFEGLLGWSSSGQYEKEVTLVARQTDPLFEEFAKVPVEELIEYPEALAVGGRLFANNCAICHGSDARGAKGYPNLADNDWLYGGEPKQIITSIAQGRTGMMPPMAAAIGNTDQAVRDMAIYVQSLSRPDLARDAQKAAAIERAKPKFAVCAACHGQDGKGIQAMGAPNLTDTTWLYGPRLEDIETTIREGRKGEMPKHENLLSDEKIHVIAAYVYSL
>MP1680_megahit_270054_2-1408
MRPPIPHAITSFVAATLLSVSVPVSAAENTRFERGSEVYNQQCAACHQAQGQGIPGSFPPQKNHTAQMYNATDGIGGRRYLGHVLQYGLTGPIKVDGTSYNGNMPAWGGALTSQQMADVLNYVLTAFGNEKRIAGEFQPYTPEDIEAIAGKDLSGKDVYQLRQTLLGQSPEQSRNKATPVRSAPELSLEKSIRDPLYVAVQNSSIVKVLPSKQAWPGVAGAHYDALSPDGSRLMVSGFKTGNVYVLNTASGEVMASVPIGEVAQGVKISPDGRYGLAVAPTQGDVAVIDMNTLELVRKIPVGKVPHNLVYSADGTLAYVTLQGEGALAVVDMRALEKQRQIPTPGLKTPHNIDISANGQRLWLRDFTGNVGVLDLASETMLKTFEVGSGHGGIDVVPGEQYVATGAISASVVTIIDSESLKIVKNVDVGVGPHGVRASRDGQFIYASVTADNHIAVIDTQSLEVVRREP
>MP1682_megahit_61717_444-689
CGACHVIPGVAGARGTVGPSLAGFADRAYIAGILTNAPGNLQRWLIDPPLFAPDTAMPDMSVTEADAADMAAYLLSLTGAP*
>MP1682_megahit_92921_585-1571
MMFLLGKNTHKTLTACLAACLLGAPVAAEEIWVTNEKDDTISVIDVATLEVVRTIPTGDRPRGITFSHDHSVVYICASDSDTVQVMDPDTGEVLFDLPSGEDPEQFVLHPDNRHLYIANEDDAITTVVDVVSRTVVAQIDVGIEPEGMAVSPDGKLAITTSETTNMAHWIDTETRELVANTLVDSRPRHAEFAAGGTQLWVSAEIGGTVSVFDVETKAELAKIDFAVKGVHPDRVQPVGFEFDGEEKTAFVALGPSNHVAVVNAETFEVEQYILVGRRVWHMAFNSDKSLLFTTNGISGDVTVIDVAKREAIKTIKVGRFPWGAALRP*
>MP1682_megahit_109547_5104-6075
MNEPLTKLLPLIVPLALAAPVTAGEIWVTNEKDDTVSVIDTDTLEVIQTYPTGERPRGITFSKDFTRLYICASDSDSVQVMDPNTGEILRDLPSGEDPEQFVLHPDDIHLYIANEDDAITTVVNTQTGEVVAQIDVGVEPEGMAVSPDGKIAITTSETTNMAHWINTETNELFANTLVDSRPRHAEFAKQGTEMWVSSEIGGTLTVFDTATQTEKGKIEFEVQGVHPDRVQPVGFEFTPDYGTVFVALGPSNHIAAVNAETYEVEEYILVGRRVWHMEFNEDHSQLFTTNGVSGDVTVIDVASRKAVKTIKVGRFPWGAAFRP*
>MP1684_megahit_185980_106-1077
MNEPLTKLLPLIVPLALAAPVTAGEIWVTNEKDDTVSVIDTDTLEVIQTYPTGERPRGITFSKDFTRLYICASDSDSVQVMDPNTGEILRDLPSGEDPEQFVLHPDDIHLYIANEDDAITTVVNTQTGEVVAQIDVGVEPEGMAVSPDGKIAITTSETTNMAHWINTETNELFANTLVDSRPRHAEFAKQGTEMWVSSEIGGTLTVFDTATQTEKGKIEFEVQGVHPDRVQPVGFEFTPDYGTVFVALGPSNHIAAVNAETYEVEEYILVGRRVWHMEFNEDHSQLFTTNGVSGDVTVIDVASRKAVKTIKVGRFPWGAAFRP*
>MP1684_megahit_308658_60-398
MALILKFRNISIITLFIVSITSSQSWGDVMKQGMKIFNEKAGCAACHVLKHAGSQGNIGPNLDYSKDSQSVAYVKDMVQNGLGVMPAFGTDGLLTPEEVEIVSKYVAKVAGK*
>MP1684_megahit_431522_800-1711
MSDFWSWFIIIIVAINLLGCAGLLLWNNQISPEEAAKETTGHSFDGIQERNAPLPRWWLFLFIGTLIFACIYLALYPGLGKFEGLLGWSSSGQYEKEVTLVARQTDPLFEEFAKVPVEELIEYPEALAVGGRLFANNCAICHGSDARGAKGYPNLADNDWLYGGEPKQIITSIAQGRTGMMPPMAAAIGNTDQAVRDMAIYVQSLSRPDLARDAQKAAAIERAKPKFAVCAACHGQDGKGIQAMGAPNLTDTTWLYGPRLEDIETTIREGRKGEMPKHENLLSDEKIHVIAAYVYSLSHKPAP*
>MP1684_megahit_450470_2620-3531
MSDFWSWFIIIIVAINLLGCAGLLLWNNQISPEEAAKETTGHSFDGIQERNAPLPRWWLFLFIGTLIFACVYLVLYPGLGKFPGVLNWSSTLQYEKEVALVARQTDPLFEQFAKVPVDELIGYPEALAVGGRLFANNCAICHGSDARGAKGYPNLADDDWLYGGEPKQIITSIAQGRTGMMPPMAAAIGNTDKAVRDMAIYVQSLSRPDLAKDAEKAAAIERAQPKFAICAACHGQDGKGIQAMGAPNLTDTTWLYGPRLEDIETTIREGRKGEMPKHENLLSKEKIHVIAAYVYSLSNKPAP*
>MP1845_megahit_44663_1167-2261
MTFFWSSWITILSIACWAGILGVLLFVLKYKPDVEEDGTTGHSYDGIREYDKPLPKWWLVIFFGSIIWGVAYWIFFPAIQPKHWDGIATVEVDGETVPWTSHNELYSELEANDKLFRDNFEQSILARAGASDATAVLDELNSLQTTLRRSEETPADLQTQIDDKIAALAPAVEKLSQDPNALKVGSRLFLQNCAVCHGSNAKGAVGYPNLTDNEWLYGGEPEHILTTLHKGRVGGMPAWRDQIGEDGVRAASEYVLSLSPKKGSEANSPLDQTMVKQGEAIFTQNCALCHGPEGKGMISAGAPNLTDDIWLYGGERETVRDTLRYGRAGVMPEWETKLGNERIMLLAAYVYSLSDRSTPNTSNN*
>MP1845_megahit_75060_413-1303
MLSTFWQVWIMAIVFGSMIGCGILIIYSMRGHRKEETTQTTGHSYDGIEEYDNPLPRWWVWMFWATIVFGFGYVGLYGLGNFNGLLTVKVDGEDVTWTSTNQWKSEVQAYDEKLAPLFDGYLATPVAELAKNEEALQTGQRLFKSNCSVCHGTSAMGAQGFPNLTDHDWLYGGSPEKIKETIMYGRQGAMPAWQAVLGDEGVANMAEYVRSLSGLKHDAEMAAKAAPAYTQNCVVCHGADGKGNQLVGAPNLTDDIWLYGGSTKQIQFTLRNGRAGKMPAQNEILGEDKVHVLAAYI
>MP1845_megahit_79132_102-767
DRVEVAKAVADLQSARDAQSVVLLDANLETIETDRTLQQFALAMGESAFGDNCATCHGAGGRGAIGYPALADDVWLWDGSLDGIEYTIRHGIRHDADDATRFSAMPAFGRDGLLTGSQVDDLAQYVLSLTDRSDDAEAVSRAAPIFQQQCATCHGVDGTGDRAQGAPNLTDAEWLYGGREENIRATIYNARNSHMPAWDDRLDDATIKAIAVYVHSLSGGE*
>MP1845_megahit_86067_1483-2085
LSEDQQQADERYGPIFAQYAAVPIDELVNDTSAMRMGRRLFATNCSVCHGTAGTGSTGFPNLTDSEWLWGGDGEQIKATIMSGRNAMMPAWEAALQDEGVTQVAEYVSQLAGREVDAAIAEAGMARYNTFCVACHGPDGSGQPMLGAPALNNEIWLYGNSRLRIEESIRHGRNGQMPAFAERLGEDKVHILSAYVKSLQQ*
>MP1845_megahit_116685_527-1603
MKAISILRTTAWTGLLAPLMLAAQTAVAEPLVYVPLGGDNKIVAIDAAKDEIVDTIGGLAAVHGLAGTPDGRFLIAGSFETRSPDGEAVAKPAVVSEDEHAAHHGAAPADAKADAAVSTVSVVRAADGSVVRRIDVPGAVHHVAVSPDGRFAVVTHPNDGAISAIDLESYELVATVATGPLPNYATFGPNGDRLYVSNAGNDTVSEIDTTRWIVRSNAVVGSSPEHVVLANDGATLYVNNVEDGTVSVLDVGDRKVVKTIPIGSTLHGIDLSDDGRTLFVAALGDDKLVAVDLGTGAERSASLAPAPYHLAVVRGTGKLYVSSADQPEIWVIDQRTLEILGEIPIGGKGHQMVQGAGG*
>MP1845_megahit_138477_501-1457
MLRTFATALCLLSPPALAGEIWVTNEKDDTISVIDIETLEVTRTIPTGERPRGITFNSDHSLVFICASDSNAVQVMDPDTGEILHDLPSGADPEQFVLAPDDRHLWIANEDDAVTTVVDVETRTVVAQINVGIEPEGMAVSPDGKTVITTSETTNMAHWIDTDSKTIRANTLVDARPRHAEFIKDGTELWVSSEIGGTVSVFSTVDQAPVAKIAFAIQGVHEDLIQPVGFEVTPDQKTIFVALGPSNHVAVVNAETYEVEDYLLVGRRVWHMAFSPDHTRLFTTNGVSGDVTVIDVVQREPIKTIKVGRFPWGAATRP*
>MP1845_megahit_163733_1427-3556
MRIIKHTLLVVGLALGCCAGAADQSNETDPLAEHQAEMKAGSTALSAQLTAGEKVYQTYCTACHQPNGEGLAGAFPPLAQADYLLADKNRAIQTVLGGLSGEITVNGVKYNAVMPNLSYLSDEQVANVVTYVMNSWGNEGYKVSSAEVAALRNADVAVPSGTAANHPVASSSEASYKGTKSAIDPEKTAQMIDSDGPQMTKDEFAFATKIYFERCAGCHGVLRKGATGKPLTTDITREKGTDYLKTLITYGSPAGMPNWGTSGDFSAAEIDALARFLQHDPPEPPQWGMKEMKASWKVVVKPENRPKQPQHQRNTENFFVVTLRDSGEVAIIDGDTKEIFSILKTGYAVHITRPSASSRYAYTIGRDAKIDMIDLYMNPPRIVATIKVGLEARSVETSKYHGYEDKYAIAGAYWPPQYTIMDGDTLEPKRIVSTRGMTVDTQEYHPEPRVAAIVASHQHPEFIVNIKETGKILLVNYADIENLTVTTINAARFLHDGGWDRSKRYFLTAANQSNKIAVIDSKERKLVALPDVDKIPHPGRGANIDDPEFGPVWITSALGNDKISFLSTDANSKHAWKVVRTLHGQGGGSLFVKSHPKSKNLWVDSPLNPDEGISQSVAVFDVEDLEAGFEVLPIAAWADLGEGAKRVVQPEYNMQGDEVWFSVWNGKEQNSAIVVVDDKTRKLKHVIKDKRLITPTGKFNIHNTVEDVY*
>MP1845_megahit_174560_253-1251
MKNIFYFSGYKLMIKKILLIIFLILMQKFVIAETIYVSNEKDHNISVIDGNSLEVIKTIKVGHRPRGIILSKDKKKIIICTSDDNRITVVDVASLEIEYYLPSGPDPELMVMDEDGKFIYVANEDDNMVTVVDYHGKKIVKEIPVGVEPEGMGLSPDGKILVNTSETTNMAHFINTETLEIEANVLVDARPRVAQYTKDGKFVWVSSEIGGTISIIDPVKYEIIKKIEFSIPGLSKESVQPVGIRLDNKRKLAYIALGPANRIAIVNMNTFEVEKYILTGQRVWNLMINSDGTKLFTTNGVSNDISVVDIDKRKVIKSIPVGRYPWGVAIKE*
>MP1845_megahit_179043_1944-2834
MSDFWSGWIIVLTAVSYVLLAWLLLSNRKINQHKDGATTGHIYDGIEEYDNPMPSWWIKMFVLSMVFGAGYLLAYPGMGKFPGLLNWTSVSQWQGNVDAAKQKNEALYAEFMQKDAEALVADPKAMRIAKRVFANNCAICHGNDAKGSYGFPNLTDNDWLYGGSPDQIAHSIRDGRSGMMPGWQSVLGAEGVKSMGAYVQSLRDAQASASAEHAESREKFTMLCAGCHGASGEGNIAMGAPRLNDDIWLYGGDTGKIIHSIANGRSGKMPAHADNLSAAKIHLLSAYVYQLAEEEP*
>MP1845_megahit_217331_3053-3940
MTDFWSGWIIVLTAITYVLLAWVLLGNRKITQTGEEKTTGHVYDGIEEYDNPMPAWWIKMFVLTMLFGIGYLIAYPGLGKWPGLLNWTSVQQWEGDVEEARLENEALYAGFLEQDAATLAENDQAMRIAKRVFANNCAVCHGTDGKGSYGFPNLTDNDWLYGGEPAQIAQSIHDGRSGVMPSWLSALGNEGVASMAAYVQALSSGNTDAPELAESKQKYAMFCSACHGPTGDGNIAMGAPRLNDDIWLYGGDAGSIMQTLTKGRSGKMPRHAEMLSEAKIHLLSSYVYQLSRQEP*
>MP1845_megahit_218987_1-588
EEAFAPIFAKYSAMPVEEVAKDPEAVAIGQRLFATNCSVCHGSDARGAFGFPNLTDNDWLYGGDPETIKTTLRAGRQAAMPAWLAVIGEDGVRNVSGYVRSLSGLETENVDLAAGQTTYTNTCAVCHGPDGKGNQQLGAPNLTDDIWLYGSSFLQVQQTVRYGRNGHMPTQAHLGEDKIHMLASYVYSLSHKDEQ*
>MP1845_megahit_232853_3496-4407
MSDFWSWFIIIIVAINLLGCAGLLLWNNQISPEEAAKETTGHSFDGIQERNAPLPRWWLFLFIGTLIFACVYLVLYPGLGKYQGLLNWSSTLQYEKEVALVARQTDPLFEQFAKVPVDELIEYPEALAVGGRLFANNCAICHGSDARGAKGYPNLADDDWLYGGEPKQIIASIAQGRTGMMPPMAAAIGNTDKAVRDMAIYVQSLSRPNLAKDADKAAAIERAKPKFAVCAACHGQDGKGIQAMGAPNLTDTTWLYGPRLEDIETTIREGRKGEMPKHENLLTEEKIHVIATYVYSLSNKPAP*
>MP1845_megahit_234819_12001-12954
MSMFWTIWISVITLGLIIGCYFLLRWCLSNQTGVPEGESMGHEFDGIEELNNQLPRWWTIMFYMTIVWGFIYLALYPGLGSYEGLFGWKSSNQNIQSLEESMQARIDATENGEFVQYDRELDYAAEKFDPIFAAYAKVPVEELAKDPEANKVGQRLFLQNCSQCHGSDARGQNGGFPNLTDNDWLYGGSGAKIVETLTLGRQAAMPAWIDTLGEQGIEEVVNYVLSLSGRDVDPQLAEAGQARFAVCAACHGADGKGNQALGAPNLTDNIWLYGGSHRAVTETLTYGRNGVMPSFKKTLGEDKIHVVAAYVYSLSND*
>MP1845_megahit_236265_4876-6330
MRPPIPHAITSFVAATLLSVSVPVSAAENTRFERGSEVYNQQCAACHQAQGQGIPGSFPPQKNHTAQMYNATDGIGGRRYLGHVLQYGLTGPIKVDGTSYNGNMPAWGGALTSQQMADVLNYVLTAFGNEKRIAGEFQPYTPEDIEAIAGKDLSGKDVYQLRQTLLGQSPEQSRNKATPVRSAPELSLEKSIRDPLYVAVQNSSIVKVLPSKQAWPGVAGAHYDALSPDGSRLMVSGFKTGNVYVLNTASGEVMASVPIGEVAQGVKISPDGRYGLAVAPTQGDVAVIDMNTLELVRKIPVGKVPHNLVYSADGTLAYVTLQGEGALAVVDMRALEKQRQIPTPGLKTPHNIDISANGQRLWLRDFTGNVGVLDLASETMLKTFEVGSGHGGIDVVPGEQYVATGAISASVVTIIDSESLKIVKNVDVGVGPHGVRASRDGQFIYASVTADNHIAVIDTQSLEVVRREPVGGQFPFWLAVPGNP*
>MP1845_megahit_239758_3206-3742
MGESAFGDNCATCHGAGGRGAIGYPALADDVWLWDGSLDGIEYTIRHGIRHDTDDGTRFSAMPAFGRDGLLKRSEVDDLAQYVLDLSGRSDDPEAVLRAAPIFQQQCATCHGADGTGDRTQGAPNLTDAEWLYGDREADIEATIYNARNSHMPAWDDRLDDATIKAIAVYVHSLGGGE*
>MP1845_megahit_242372_3395-4276
MSDKKQEHDVEIDDVSGVETTGHEWDGLKELNNPLPRWWLWVFYVCILWSVWYFVVYPAWPVPGGATEGTAGYTQYKELQESQREIVARQAAYLDEFESASFDEIMNDPALYEFANAGGAAAFKDNCATCHGTGGAGAPGYPNLNDDDWLWGGTLSEIHQTLLHGVRAGNEDTHISQMPAFGKDGLLTTEQIEILVEYVLSLQDGDASAMTEGHELFQQNCASCHGPDGKGSYEFGAPDLTDAIWLYGGTYEDVFYTIYNARAGVMPAWKARLDENTIRQLAVYVHQLGGGEE*
>MP1845_megahit_245325_19423-20394
MNEPLTKLLPLIVPLALAAPVTAGEIWVTNEKDDTVSVIDTDTLEVIQTYPTGERPRGITFSKDFTRLYICASDSDSVQVMDPNTGEILRDLPSGEDPEQFVLHPDDIHLYIANEDDAITTVVNTQTGEVVAQIDVGVEPEGMAVSPDGKIAITTSETTNMAHWINTETNELFANTLVDSRPRHAEFAKQGTEMWVSSEIGGTLTVFDTATQTEKGKIEFEVQGVHPDRVQPVGFEFTPDYGTVFVALGPSNHIAAVNAETYEVEEYILVGRRVWHMEFNEDHSQLFTTNGVSGDVTVIDVASRKAVKTIKVGRFPWGAAFRP*
>MP1845_megahit_247174_4000-4956
MSMFWTIWISVITLGSIVGCFLLLRWNLTNYTGHPEGESMGHEFDGIVEINNPLPRWWTILFYATIVWSFFYLALYPGLGSFEGFWGWRSSNQDIRSLEESAQARIDAKEQGLIVEYDRELDYAAEKFDPIFEAYAQVPVEELVKNEEAVKVGQRLFMQNCSQCHGSDARGNMGFPNLTDDDWLYGGSGAKIKETLTNGRIAAMPAWIDAMGEQGIKETVAYVLSLSGREMEENHDALAEAGKARFMACAACHGMDGKGNQMLGAPNLTDNIWLYGGSERAITETLTYGRNGVMPSFKKTLGDNKIHVVATYVYSLSN*
>MP1845_megahit_247392_4062-5018
MRLLVLAAGLLTALVSQAEVAYVSNEKSDTLTLIDVDKLEVIDTLEVGMRPRGIIFSQDYKYLYICASESDAVQVMDLATHKVIHNLPSGEDPEQFALHPNNRHLYIANEDSAVVTVVDTVDRTVIAQIDVGIEPEGMAVSPDGKWVINTSETTNMLHWIDASTHELVDNTLVDQRPRHVEFSKSGEKVWASAEIGGTVDVIDTASRELIKKITFKIPGVHRDKIQPVGIKLTDDGKYAFVALGPANHVAVIDASTYEVLDYLLVGRRVWQLAFAKEQSLLFTTNGVSGDVSVIDVEDLKVIKTIKAGRYPWGVVVKP*
>MP1845_megahit_251327_60216-61202
MMFLLGKNTHKTLTACLAACLLGAPVAAEEIWVTNEKDDTISVIDVATLEVVRTIPTGDRPRGITFSHDHSVVYICASDSDTVQVMDPDTGEVLFDLPSGEDPEQFVLHPDNRHLYIANEDDAITTVVDVVSRTVVAQIDVGIEPEGMAVSPDGKLAITTSETTNMAHWIDTETRELVANTLVDSRPRHAEFAAGGTQLWVSAEIGGTVSVFDVETKAELAKIDFAVKGVHPDRVQPVGFEFDGEEKTAFVALGPSNHVAVVNAETFEVEQYILVGRRVWHMAFNSDKSLLFTTNGISGDVTVIDVAKREAIKTIKVGRFPWGAALRP*
>MP1845_megahit_252571_1650-2561
MSDFWSWFIIIIVAINLLGCAGLLLWNNQISPEEAAKETTGHSFDGIQERNAPLPRWWLFLFIGTLIFACIYLALYPGLGKFEGLLGWSSSGQYEKEVTLVARQTDPLFEEFAKVPVEELIEYPEALAVGGRLFANNCAICHGSDARGAKGYPNLADNDWLYGGEPKQIITSIAQGRTGMMPPMAAAIGNTDQAVRDMAIYVQSLSRPDLARDAQKAAAIERAKPKFAVCAACHGQDGKGIQAMGAPNLTDTTWLYGPRLEDIETTIREGRKGEMPKHENLLSDEKIHVIAAYVYSLSHKPAP*
>MP1847_megahit_7216_305-1099
PHPQKEHDNEPVWDKNLREGNAPAPMWWFWFVLGATVFSVGYLMLYPGLGSFSGALNWSQDARVRDSHGNYESQFVDIRSQVASAPLAELQADPALMQTAERIFQRECAACHGKDASGQASLFPNLMDSDWQWGGTPEQIEQTLRGGRQANMIAWAGTIPAEAIEQVADYVLQMHEETGNNTTSHPGQTTYATYCVACHGAEGNGNAMLGAPALNDNIWLYGNERSNVIESIVNGRQGEMPMFGNRLDDTQIRLLVAWLTRSQS*
>MP1847_megahit_66919_237-1088
DGETGQLLNTVPVGQRPRGVAFGKDKTLLYIATSDDDTIQILDTQTLKVVGALPSGDDPEMFKIHPNGQWLYVSNEDDNRVTVIDLSNQKAIAEIAVGVEPEGIAISGDGKWVVNTSETTNMVHWIDPAEQKVKANTLVDPRPRAAEFSIDGKSLFVSSEIAGSLSRLDVASKQVVDTMFFEIAGVDKALVQPVGVLAHPNNEMLFVALGPANRVAVVDIKTMSVIKYLLVGQRVWNLAFSPDMQRLYTTNGVSNDISIIELADLKVTKSVRVGHYPWGLAVK*
>MP1847_megahit_83133_28-921
LPSTAGEVWVANMKGANVQIIDTSSNKVVQTIPTGAGAHNVTFSPDGKLAYIANLGTNSITIIDTMSKEKLADIVTDTKAHDVAVSPDGKLAVACNVGAGNITFIDVAAKKAVHTMATGKKAITAVFSPDGNTLYVVNAGAGNISVVDVKSKKITQTRQGAKGAMAIKPTKNWGQFWLTAPADNKLLLLNTRTGALEASIEVPGEPHGLVHSPDGKTVFVGQRKLGQIAMIDTASRKIVKTLSLGQRPDMIDISSDGKTVYVAIRDDNKLAVVSAADLSLITKVDTDGETHGLAYKD*
>MP1847_megahit_84554_68-793
WWIKMFVLSMVFGAGYLLAYPGMGKFPGLLNWTSVSQWQGNVDAAKQKNEALYAEFMQKDAEALVADPKAMRIAKRVFANNCAICHGNDAKGSYGFPNLTDNDWLYGGSPDQIAHSIRDGRSGMMPGWQSVLGAEGVKSMGAYVQSLRDAQASASAEHAESREKFTMLCAGCHGASGEGNIAMGAPRLNDDIWLYGGDTGKIIHSIANGRSGKMPAHADNLSAAKIHLLSAYVYQLAEEEP*
>MP1847_megahit_88215_16-564
LATPVAELAKNEEALQTGQRLFKSNCSVCHGTSAMGAQGFPNLTDHDWLYGGSPEKIKETIMYGRQGAMPAWQAVLGDEGVANMAEYVRSLSGLKHDAEMAAKAAPAYTQNCVVCHGADGKGNQLVGAPNLTDDIWLYGGSTKQIQFTLRNGRAGKMPAQNEILGEDKVHVLAAYIYSLSQN*
>MP1847_megahit_124747_3-629
TRIRQLAAYVFSIKGTRKQNNLAKNGNNKALPVNETDLADGLREGKRNYRIHCAQCHGLSGAGGIGPNLTDDINIHGRKFQDIVKLITNGVPDKLMPAWGEKFGSQTINQIAAYVRSINATQAGQDSSLPDVSRETLLESEDFKTKVEGGKRGFNSHCIECHGSGGKGGMAPNLTDEFTLHGGELKDITRVITNGVPGLMPTWGQKMSE
>MP1847_megahit_148603_2-892
FLLRWCLSNQTGVPEGESMGHEFDGIEELNNQLPRWWTIMFYMTIVWGFIYLALYPGLGSYEGIFGWKSSNQNIQSLEESMQARIDATENGEFVQYDRELDYAAEKFDPIFAAYAKVPVEELAKDPEANKVGQRLFLQNCSQCHGSDARGQNGGFPNLTDNDWLYGGSGAKIVETLTLGRQAAMPAWIDTLGEQGIEEVVNYVLSLSGRDVDPQLAEAGQARFAVCAACHGADGKGNQALGAPNLTDNIWLYGGSHRAVTETLTYGRNGVMPSFKKTLGEDKIHVVAAYVYSLSND*
>MP1847_megahit_153768_4118-4999
MSDKKQEHDVEIDDVSGVETTGHEWDGLKELNNPLPRWWLWVFYVCILWSVWYFVVYPAWPVPGGATEGTAGYTQYKELQESQREIVARQAAYLDEFESASFDEIMNDPALYEFANAGGAAAFKDNCATCHGTGGAGAPGYPNLNDDDWLWGGTLSEIHQTLLHGVRAGNEDTHISQMPAFGKDGLLTTEQIEILVEYVLALQDGDASAVTEGHELFQQNCASCHGPDGKGSYEFGAPDLTDAIWLYGGTYEDVFYTIYNARAGVMPAWKARLDENTIRQLAVYVHQLGGGEE*
>MP1847_megahit_166666_3657-4541
MSEHDKEVDAATGIETTGHEWDGIRELTNPLPRWWLYIFYASIVWAVIYWIFMPAWPALPGMGSNTPGIRNHSDRALVAADIDKLHAAREENGKKLVAASLDEIIKDQNLQQFAMANGESIFGDNCATCHGAGGQGAPGYPKLADKTWLWGGSIEEIEHTIKYGIRQENAETRFSQMPRFGKDELLTREEVTNVAHYVRTLSGLEEPTEASKAGKEVFDMQCVACHMEDGTGDQFQGAPNLTDNDWLYGSSFETVFNSIYNPKNSAMPAWGERYNDAEIKALAVYVSSLGGLEE*
>MP1847_megahit_195670_5303-6184
MEVNERDPVTGRETTGHEWNGIKELDTPVPRGVLMFLIVTHIWAIAWWFFVPAWPLGTTYTKGLLGVDQRTTVEERVVEGQQERSVWMSRLDSEPYDAILADGALMQTVRGTGRQLFGDNCAACHGRDGRGRAGYPDLTDDDWLWGGGPELIEQTLRYGINTAHPDTRIAQMPAFGRDGMLERDQVRSVAAYVYSLSNPAYSTEVNLERIEAGRGVFATTCAACHGENAEGNREVGAPNLTDARWVYGGDLQTIIASVHGGRQGHMPTWDERMTDAEIRTLSLYVHDLGTGQP*
>MP1847_megahit_201391_36-914
MSVKERDPLTGHQTTGHEWNGITELNTRVPRAVWFFIAVTHIWALVYWVLMPAWPLVTTYTKGLLGYDDRTRVERQLMAANAQRADWTQALATLPAEDIRQDPALMARVAQTAPALFGDNCAACHGTNAAGGPGFPSFVDDAWLWGGDTATIMETLRVGINAPHPDSRSSQMLAFGETGILTRPQIRTVVNYVQSLSGRETQADAQQLAEGATIFAENCASCHGENAMGNQDIGAPNLTDDFWIYGGDDAAMFTTIDLGRQGWMPAWEGRLTTAERMALTIYIQDLGAEQGK*
>MP1847_megahit_209866_1-948
SSKGRQFMWQTNSYGDDVHVVDVATQKVVGHIKVGPQPHGIAAPDDAHVVFVAIENLKGPLGELVWVDPKTYKITHRLTIGPKPNQLACTPDGRWVYVPCNDGHYWVIDARAKKVVKKIKTGGRPHNTQCSRDGRFMYLSPMGPPKRVTIVDVKANHKVVGEIPFANSVRPPALAADNKRFFQHIDGLVGFQVADIASRKVIATVKHTIPKEYKGKKSRCHGLAIRPDQKEIWSCNVEHKTLHVHDITKEEFPEITRIPMIGRIYWLCFTPDSRFCYAAVRSEKKVCVVDCRTKKVITHIGVGNIPKRNLVITLK*
>MP1847_megahit_250633_3-986
MCRDKIQSINPIGKKLNKPCQQRQQSWTLFAVSIFAIFFFSVALPISESTAGEAWVANMKGANVQIIDTDSNKIVKTIPTGAGAHNVTFSPDGKLAYIANLGTNSITIIDAVSKEKLADVLTDTKAHDVAVSPDGKTAVSCNVGAGNITFIDVASKKATHTMPTGKKAITAVFSPDGKTLYVVNAGDGNISVIDMNTHKITKTFPGAKGAMAIKPTNDWSQLWVTDPTDNKLLLMNPKTGSVEASIDVPGEPHGLVHSPDGKTVYVGQRKLNQISMIDTASRKIVKTTPIGQRPDMMAISSDGKTVFVAIRDENKLAVVSASDLSLTT
>MP1847_megahit_269287_419-1417
MKNIFYFSGYKLMIKKILLIIFLILMQKFVIAETIYVSNEKDHNISVIDGNSLEVIKTVKVGHRPRGIILSKDKKKIIICTSDDNRITVVDVASLEIEYYLPSGPDPELMVMDEDGKFIYVANEDDNMVTVVDYHGKKIVKEIPVGVEPEGMGLSPDGKILVNTSETTNMAHFINTETLEIEANVLVDARPRVAQYTKDGKFVWVSSEIGGTISIIDPVKYEIIKKIEFSIPGLSKESVQPVGIRLDNKRKLAYVALGPANRIAIVNMNTFEVEKYILTGQRVWNLMINSDGTRLFTTNGVSNDISVVDIDKRKVIKSIPVGRYPWGVAIKE*
>MP1847_megahit_269401_84258-85241
MKNHRPFRIVRASALLSLLGLAIPSMAEQVYISNEKDNTLSVIDLDSLKLISTIAVGQRPRGITFNKDFSQLYICASDSDSVQVMDVKSQEIIANLPSGEDPEQFALHPNNKHLYISNEDNAVVTVVDTEKREVISQIDVGLEPEGMAVSPDGKWVVNTSETSNMLHWIDSGTHKLIDNTLVGQRPRHVEFSDDGKTLWASSEIGGTVSVIDVATRTINREYSFHIPGVYKDKIQPVGITLTHDNRLAFVALGPANHVAVIDIAQQKVIKYLLVGRRVWHLALNSDETRLISSNGISGDVSVIDVKSLAVLKSIKVGRFPWGVAVKP*
>MP1847_megahit_276989_12192-13286
MTFFWSSWITILSIACWAGILGVLLFVLKYKPDVEEDGTTGHSYDGIREYDKPLPKWWLVIFFGSIIWGVAYWIFFPAIQPKHWDGIATVEVDGETVPWTSHNELYSELEANDKLFRDNFEQSILARAGASDATAVLDELNSLQTTLRRSEETPADLQTQIDDKIAALAPAVEKLSQDPNALKVGSRLFLQNCAVCHGSNAKGAVGYPNLTDNEWLYGGEPEHILTTLHKGRVGGMPAWRDQIGEDGVRAASEYVLSLSPKKGSEANSPLDQTMVKQGEAIFTQNCALCHGPEGKGMISAGAPNLTDDIWLYGGERETVRDTLRYGRAGVMPEWETKLGNERIMLLAAYVYSLSDRSTPNTSNN*
>MP1847_megahit_277830_42-953
MSDFWSWFIIIIVAINLLGCAGLLLWNNQISPEEAAKETTGHSFDGIQERNAPLPRWWLFLFIGTLIFACVYLVLYPGLGKFPGVLNWSSTLQYEKEVALVARQTDPLFEQFAKVPVDELIGYPEALAVGGRLFANNCAICHGSDARGAKGYPNLADDDWLYGGEPKQIITSIAQGRTGMMPPMAAAIGNTDKAVRDMAIYVQSLSRPDLAKDAEKAAAIERAQPKFAICAACHGQDGKGIQAMGAPNLTDTTWLYGPRLEDIETTIREGRKGEMPKHENLLSKEKIHVIAAYVYSLSNKPAP*
>MP1847_megahit_279422_5551-6435
MTDESKDIDQHSGVETTGHSWDGIKELNNPLPRWWLFVWYMSIAWAIVYMILMPAIPALPGLGTNTKGLRGHSDRVEVAKAVSELKTARDAQSIVLLDAGLEKIETDRTLQQFALAMGESAFGDNCATCHGAGGRGAIGYPALADDVWLWDGSLDGIEYTIRHGIRHDTDDGTRFSAMPAFGRDGLLKRSEVDDLAQYVLDLSGHSDDPEAVLRAAPIFQQQCATCHGADGTGDRTQGAPNLTDAEWLYGDREADIEATIYNARNSHMPAWDDRLDDATIKAIAVYVHSLGGGE*
>MP1847_megahit_280339_11031-12017
MMFLLGKNTHKTLTACLAACLLGAPVAAEEIWVTNEKDDTISVIDVATLEVVRTIPTGDRPRGITFSHDHSVVYICASDSDTVQVMDPDTGEVLFDLPSGEDPEQFVLHPDNRHLYIANEDDAITTVVDVVSRTVVAQIDVGIEPEGMAVSPDGKLAITTSETTNMAHWIDTETRELVANTLVDSRPRHAEFAAGGTQLWVSAEIGGTVSVFDVETKAELAKIDFAVKGVHPDRVQPVGFEFDGEEKTAFVALGPSNHVAVVNAETFEVEQYILVGRRVWHMAFNSDKSLLFTTNGISGDVTVIDVAKREAIKTIKVGRFPWGAALRP*
>MP1847_megahit_293011_14633-15604
MNEPLTKLLPLIVPLALAAPVTAGEIWVTNEKDDTVSVIDTDTLEVIQTYPTGERPRGITFSKDFTRLYICASDSDSVQVMDPNTGEILRDLPSGEDPEQFVLHPDDIHLYIANEDDAITTVVNTQTGEVVAQIDVGVEPEGMAVSPDGKIAITTSETTNMAHWINTETNELFANTLVDSRPRHAEFAKQGTEMWVSSEIGGTLTVFDTATQTEKGKIEFEVQGVHPDRVQPVGFEFTPDYGTVFVALGPSNHIAAVNAETYEVEEYILVGRRVWHMEFNEDHSQLFTTNGVSGDVTVIDVASRKAVKTIKVGRFPWGAAFRP*
>MP1847_megahit_296580_220603-221484
MSSFWSIWIIALTVISLVLITWLLFSNRKITGSKENQTTGHVYDGIEEYDNPLPSWWFKMFVVSIVFAVAYLIAFPGLGNFPGLLNWTSVGKWEKEVAEAEQATAELYKGFMATEVTSLASDRNAMRLGKRIFANNCAICHGINAEGSYGFPNLSDHDWLYGGDAEQIRASINQGRSGVMPAWKNMLDNNGLEAMTQYVKNLSSTGADSTTPAGKQFAMLCAACHGPDGGGNQMMGAPNLADNIWLYGGDAGQIKQSIANGRNGQMPAHHDKLSEEKIHLLTAYVYQLSRPSR*
>MP1847_megahit_299447_2582-3469
MTDFWSGWIIVLTAITYVLLAWLLLGNRKITQTGEEKTTGHVYDGIEEYDNPMPAWWIKMFVLTMLFGIGYLIAYPGLGKWPGLLNWTSVQQWEGDVEEARLENEALYAGFLEQDAATLAENDQAMRIAKRVFANNCAVCHGTDGKGSYGFPNLTDNDWLYGGEPAQIAQSIHDGRSGVMPSWLSALGNEGVASMAAYVQALSSGNTDAPELAESKQKYAMFCSACHGPTGDGNIAMGAPRLNDDIWLYGGDAGSIMQTLTKGRSGKMPRHAEMLSEAKIHLLSSYVYQLSRQEP*
>MP1847_megahit_307992_14038-15492
MRPPIPHAITSFVAATLLSVSVPVSAAENTRFERGSEVYNQQCAACHQAQGQGIPGSFPPQKNHTAQMYNATDGIGGRRYLGHVLQYGLTGPIKVDGTSYNGNMPAWGGALTSQQMADVLNYVLTAFGNEKRIAGEFQPYTPEDIEAIAGKDLSGKDVYQLRQTLLGQSPEQSRNKATPVRSAPELSLEKSIRDPLYVAVQNSSIVKVLPSKQAWPGVAGAHYDALSPDGSRLMVSGFKTGNVYVLNTASGEVMASVPIGEVAQGVKISPDGRYGLAVAPTQGDVAVIDMNTLELVRKIPVGKVPHNLVYSADGTLAYVTLQGEGALAVVDMRALEKQRQIPTPGLKTPHNIDISANGQRLWLRDFTGNVGVLDLASETMLKTFEVGSGHGGIDVVPGEQYVATGAISASVVTIIDSESLKIVKNVDVGVGPHGVRASRDGQFIYASVTADNHIAVIDTQSLEVVRREPVGGQFPFWLAVPGNP*
>MP1847_megahit_309268_8838-9749
MSDFWSWFIIIIVAINLLGCAGLLLWNNQISPEEAAKETTGHSFDGIQERNAPLPRWWLFLFIGTLIFACIYLALYPGLGKFEGLLGWSSSGQYEKEVTLVARQTDPLFEEFAKVPVEELIEYPEALAVGGRLFANNCAICHGSDARGAKGYPNLADNDWLYGGEPKQIITSIAQGRTGMMPPMAAAIGNTDQAVRDMAIYVQSLSRPDLARDAQKAAAIERAKPKFAVCAACHGQDGKGIQAMGAPNLTDTTWLYGPRLEDIETTIREGRKGEMPKHENLLSDEKIHVIAAYVYSLSHKPAP*
>MP1849_megahit_22042_3-197
LKGLEGPIEVKGQAYNNVMPQHSFLKDEEISEVLTYIRGNFGNTSTAISKEEVAAVRRGLASLE*
>MP1849_megahit_82035_2122-2649
MPDGAEHRTFGKAGLGLVTVGALAATASVVAWSLASPSNDPVGAMVSRVGAGWERLTQWYAGNPVADRPNWSAMQVKLLDAQSDRGPDAMVRYGCGACHVIPGVAGARGTVGPSLAGFADRAYIAGILTNAPGNLQRWLIDPPLFAPDTAMPDMSVTEADAADMAAYLLSLTGAP*
>MP1849_megahit_95834_1-720
GANVQIIDTSSNKVVQTIPTGAGAHNVTFSPDGKLAYIANLGTNSITIIDTMSKEKLADIVTDTKAHDVAVSPDGKLAVACNVGAGNITFIDVAAKKAVHTMATGKKAITAVFSPDGNTLYVVNAGAGNISVVDVKSKKITQTRQGAKGAMAIKPTKNWGQFWLTAPADNKLLLLNARTGALEASIEVPGEPHGLVHSPDGKTVFVGQRKLGQIAMIDTASRKIVKTLSLGQRPDMIDIS
>MP1849_megahit_114125_6861-7844
MKNHRPFRIVRASALLSLLGLAIPSMAEQVYISNEKDNTLSVIDLDSLKLISTIAVGQRPRGITFNKDFSQLYICASDSDSVQVMDVKSQEIIANLPSGEDPEQFALHPNNKHLYISNEDNAVVTVVDTEKREVISQIDVGLEPEGMAVSPDGKWVVNTSETSNMLHWIDSGTHKLIDNTLVGQRPRHVEFSDDGKTLWASSEIGGTVSVIDVATRTINREYSFHIPGVYKDKIQPVGITLTHDNRLAFVALGPANHVAVIDIAQQKVIKYLLVGRRVWHLALNSDETRLISSNGISGDVSVIDVKSLAVLKSIKVGRFPWGVAVKP*
>MP1849_megahit_125156_1738-2529
MKHYFIVIALLLSSTTGSADTLFVTLEKDNAVAIVDGETGQLLNTVPVGQRPRGVAFGKDKTLLYIATSDDDTIQILDTQTLKVVGALPSGDDPEMFKIHPNGQWLYVSNEDDNRVTVIDLSNQKAIAEIAVGVEPEGIAISGDGKWVVNTSETTNMVHWIDPAEQKVKANTLVDPRPRAAEFSIDGESLFVSSEIAGSLSRLDVASKQVVDTMFFEIAGVDKALVQPVGVLAHPNNEMLFVALGPANRVAVVDIKTMSVIKYL
>MP1849_megahit_135486_3561-4472
MNDVLGPAWTAFIAVLVIANIVGCLWLIWWTARPRVGEEAEGAEKNHVWDGDLKELNNPMPRWWLNLFVITVVFALGYLVFFPGLGSFKGTLGWSQGEQHDQRLSEVEAKRDAFYARFDGREVVDLAQDLEAVQAASRLFADNCAGCHGPSAQGALGFPNLADNDWLYGNNPDTIIRSIASGRQGVMPPFLATLDPAVASDLIALVSNWDNPPLSEQRKAAARQKFQVTCGACHGQDGKGNALMGAPNLTDDIWLHGGSAEQIRHTVMFGRQGAMPAHKDRLSETEIRLLAGYVYRVSGQADQ*
>MP1849_megahit_148216_4731-5612
MEVNERDPVTGRETTGHEWNGIKELDTPVPRGVLMFLIVTHIWAIAWWFFVPAWPLGTTYTKGLLGVDQRTTVEERVVEGQQERSVWMSRLDSEPYDAILADGALMQTVRGTGRQLFGDNCAACHGRDGRGRAGYPDLTDDDWLWGGGPELIEQTLRYGINTAHPDTRIAQMPAFGRDGMLERDQVRSVAAYVYSLSNPAYSTEVNLERIEAGRGVFATTCAACHGENAEGNREVGAPNLTDARWVYGGDLQTIIASVHGGRQGHMPTWDERMTDAEIRTLSLYVHDLGTGQP*
>MP1849_megahit_150691_2-805
NNPLPRWWLYVWYMSIAWAIVYMILMPAIPALPGLGTNTKGLRGHSDRVEVAKAVSELKTARDAQSIVLLDAGLEKIETDRTLQQFALAMGESAFGDNCATCHGAGGRGAIGYPALADDVWLWDGSLDGIEYTIRHGIRHDTDDGTRFSAMPAFGRDGLLKRSEVDDLAQYVLDLSGHSDDPEAVLRAAPIFQQQCATCHGADGTGDRTQGAPNLTDAEWLYGDREADIEATIYNARNSHMPAWDDRLDDATIKAIAVYVHSLGGGE*
>MP1849_megahit_153272_2392-3468
MKAISILRTTAWTGLLAPLMLAAQTAVAEPLVYVPLGGDNKIVAIDAAKDEIVDTIGGLAAVHGLAGTPDGRFLIAGSFETRSPDGEAVAKPAVVSEDEHAAHHGAAPADAKADAAVSTVSVVRAADGSVVRRIDVPGAVHHVAVSPDGRFAVVTHPNDGAISAIDLESYELVATVATGPLPNYATFGPNGDRLYVSNAGNDTVSEIDTTRWIVRSNAVVGSSPEHVVLANDGATLYVNNVEDGTVSVLDVGDRKVVKTIPIGSTLHGIDLSDDGRTLFVAALGDDKLVAVDLGTGAERSASLAPAPYHLAVVRGTGKLYVSSADQPEIWVIDQRTLEILGEIPIGGKGHQMVQGAGG*
>MP1849_megahit_159023_57-944
SHPGSEAMSRITEIGHARLVDAKRRQEKSKFADQGEVNFQTVCVACHGANGKGTSAPGLDGVMLGAPLVGSPRVLGRKTIPIKILLKGMHGELDGKSYPGPMLPLESYDDEWLASVLTYVRSAWGNKGESVSKDDVAAVRAALADRKEMFLSSEILAMAPIPAAEMAKWELTASHQSKGCDQAIDNNPRTRWDTGRAQRKGMWFSFDMKESRELTGITLRCEGSPADYPRRYTLEVSDDGEQWKQVVSPQKGNSPVTDILLPATKTRFVRINQIGLADGKHWSIHQLDVYAKAER*
>MP1849_megahit_200216_1-876
VAINLLGCAGLLLWNNQISPEEAAKETTGHSFDGIQERNAPLPRWWLFLFIGTLIFACIYLALYPGLGKFEGLLGWSSSGQYEKEVTLVARQTDPLFEEFAKVPVEELIEYPEALAVGGRLFANNCAICHGSDARGAKGYPNLADNDWLYGGEPKQIITSIAQGRTGMMPPMAAAIGNTDQAVRDMAIYVQSLSRPDLARDAQKAAAIERAKPKFAVCAACHGQDGKGIQAMGAPNLTDTTWLYGPRLEDIETTIREGRKGEMPKHENLLSDEKIHVIAAYVYSLSHKPAP*
>MP1849_megahit_233294_2542-3204
LGWTSDNQYQKEVAVMEKSTGPLFEQYGQVAIEELVEYPEALAVGGRLFANNCAICHGSDARGAKGYPNLADDDWLYGGEPDQIVTSITKGRKAAMPPMAAAIGNTDEAVRDMALYVQSLSRPDLAKDSQKAAAIERAKPKFAMCAACHGQGAKGNIMMGAPDLTDTTWLYGPRVEDIEYTIRHGRSGHMPAHENLLSKERIHVIAAYVYSLSRNADTAE*
>MP1849_megahit_255167_18640-19530
MSDFWSGWIIVLTAVSYVLLAWLLLSNRKINQHKDGATTGHIYDGIEEYDNPMPSWWIKMFVLSMVFGAGYLLAYPGMGKFPGLLNWTSVSQWQGNVDAAKQKNEALYAEFMQKDAEALVADPKAMRIAKRVFANNCAICHGNDAKGSYGFPNLTDNDWLYGGSPDQIAHSIRDGRSGMMPGWQSVLGAEGVKSMGAYVQSLRDAQASASAEHAESREKFTMLCAGCHGASGEGNIAMGAPRLNDDIWLYGGDTGKIIHSIANGRSGKMPAHADNLSAAKIHLLSAYVYQLAEEEP*
>MP1849_megahit_270813_784-1665
MSDKKQEHDVEIDDVSGVETTGHEWDGLKELNNPLPRWWLWVFYVCILWSVWYFVVYPAWPVPGGATEGTAGYTQYKELQESQREIVARQAAYLDEFESASFDEIMNDPALYEFANAGGAAAFKDNCATCHGTGGAGAPGYPNLNDDDWLWGGTLSEIHQTLLHGVRAGNEDTHISQMPAFGKDGLLTTEQIEILVEYVLSLQDGDASAMTEGHELFQQNCASCHGPDGKGSYEFGAPDLTDAIWLYGGTYEDVFYTIYNARAGVMPAWKARLDENTIRQLAVYVHQLGGGEE*
>MP1849_megahit_278730_14614-15585
MNEPLTKLLPLIVPLALAAPVTAGEIWVTNEKDDTVSVIDTDTLEVIQTYPTGERPRGITFSKDFTRLYICASDSDSVQVMDPNTGEILRDLPSGEDPEQFVLHPDDIHLYIANEDDAITTVVNTQTGEVVAQIDVGVEPEGMAVSPDGKIAITTSETTNMAHWINTETNELFANTLVDSRPRHAEFAKQGTEMWVSSEIGGTLTVFDTATQTEKGKIEFEVQGVHPDRVQPVGFEFTPDYGTVFVALGPSNHIAAVNAETYEVEEYILVGRRVWHMEFNEDHSQLFTTNGVSGDVTVIDVASRKAVKTIKVGRFPWGAAFRP*
>MP1849_megahit_280796_3-1016
MCRDKIQSINPIGKKLNNPCQQRQQSWTLFAVSIFAIFFFSAALPISESTAGEAWVANMKGANVQIIDTGSNKVVKTIPTGAGAHNVTFSPDGKLAYIANLGTNSITIIDAVSKEKLADVLTDTKAHDVAVSPDGKTAVSCNVGAGNITFIDVASKKATHTMPTGKKAITAVFSPDGKTLYVVNAGDGNISVIDMNTHKITKTFPGAKGAMAIKPNDNWSQLWVTDPTDNKLLLMNPQTGSVEASIDVPGEPHGLVHSPDGKTVYVGQRKLNQISMIDTASRKIVKTTPIGQRPDMMAISSDGKTVFVAIRDENKLAVVAASDLSLTTKVDTGGETHG
>MP1849_megahit_333100_28233-29327
MTFFWSSWITILSIACWAGILGVLLFVLKYKPDVEEDGTTGHSYDGIREYDKPLPKWWLVIFFGSIIWGVAYWIFFPAIQPKHWDGIATVEVDGETVPWTSHNELYSELEANDKLFRDNFEQSILARAGASDATAVLDELNSLQTTLRRSEETPADLQTQIDDKIAALAPAVEKLSQDPNALKVGSRLFLQNCAVCHGSNAKGAVGYPNLTDNEWLYGGEPEHILTTLHKGRVGGMPAWRDQIGEDGVRAASEYVLSLSPKKGSEANSPLDQTMVKQGEAIFTQNCALCHGPEGKGMISAGAPNLTDDIWLYGGERETVRDTLRYGRAGVMPEWETKLGNERIMLLAAYVYSLSDRSTPNTSNN*
>MP1849_megahit_345527_33541-34428
MSPFMHLFVVVLTVASILGCLWLLLAQSRGKTGPETTHVWDDDLTEYNHPLPRWWLHLFLLTIAFAVGYLVFYPGLGTVQGRLGWSSEAEMQARLDQLTAQRQAQYAPLSGLPVAALVDNDSARNLGRAVFVANCAGCHGTDARGAIGFPDLTDEDWLYGDSVEAVMTSITRGRNGQMPSFIGAVSAEKLDALLAFLPYWSDPELPAARREAGMKAFTGTCAACHGADGHGNPLLGAPDLTDAVWLWGGQREQIRHSIMFGRQNRMPAHDGLLSADEIRVVAAYVLSLSSAGAHP*
>MP1851_megahit_3944_2273-3184
MSSFWSAWIIVLTVISFVLIVWLLFSNRKITVDENRKTTGHVYDGIEEYDNPLPAWWIKMFVISIIFGVGYLIAYPGLGNFPGLLNWTSVGQWEEEVERADQANAELYQSFMQQDAVALADDDKAMRIGKRLFANNCAVCHGVNAEGSYGFPNLTDNDWLYGGKPDQIRQSITHGRNGMMPAWESMLGDEGLAAMTQHVLSLSADNADSSAEAEPSAAAQQYAQLCASCHGADGTGNPMLGAPNLTDDTWLYGGDPGRIKHSIAKGRSGKMPAHKDMLSAEKIHLLTAYVYQLSQDSPQTASR*
>MP1851_megahit_99679_310-1275
MMFLLGKNTHKTLTACLAACLLGAPVAAEEIWVTNEKDDTISVIDVATLEVVRTIPTGDRPRGITFSHDHSVVYICASDSDTVQVMDPDTGEVLFDLPSGEDPEQFVLHPDNRHLYIANEDDAITTVVDVVSRTVVAQIDVGIEPEGMAVSPDGKLAITTSETTNMAHWIDTETRELVANTLVDSRPRHAEFAAGGTQLWVSAEIGGTVSVFDVETKAELAKIDFAVKGVHPDRVQPVGFEFDGEEKTAFVALGPSNHVAVVNAETFEVEQYILVGRRVWHMAFNSDKSLLFTTNGISGDVTVIDVAKREAIKTIKVGRFPW
>MP1851_megahit_134602_821-1387
LYAKFGDTPVAELAENDDAMKMGQRLFANNCAVCHGSAGRGSLGFPNLTDDDWLYGGDPDTILTTLHQGRNGNMPAKGTMPGMTSEQVDQVVNYVLSFSDRAKDEEAAAKGEQVFAQACVACHGQDGKGNQAMGAPNLTDNTWLYGSTYEWIKETVVNGRANQMPAQGDRLSDDQIQILAAYVYSLSN*
>MP1851_megahit_147279_14668-15579
MNDVLGPAWTAFIAVLVIANIVGCLWLIWWTARPRVGEEAEGAEKNHVWDGDLKELNNPMPRWWLNLFVITVVFALGYLVFFPGLGSFKGTLGWSQGEQHDQRLSEVEAKRDAFYARFDGREVVDLAQDLEAVQAASRLFADNCAGCHGPSAQGALGFPNLADNDWLYGNNPDTIIRSIASGRQGVMPPFLATLDPAVASDLIALVSNWDNPPLSEQRKAAARQKFQVTCGACHGQDGKGNALMGAPNLTDDIWLHGGSAEQIRHTVMFGRQGAMPAHKDRLSETEIRLLAGYVYRVSGQADQ*
>MP1851_megahit_166048_1402-2283
MSDKKQEHDVEIDDVSGVETTGHEWDGLKELNNPLPRWWLWVFYVCILWSVWYFVVYPAWPVPGGATEGTAGYTQYKELQESQREIVARQAAYLDEFESASFDEIMNDPALYEFANAGGAAAFKDNCATCHGTGGAGAPGYPNLNDDDWLWGGTLSEIHQTLLHGVRAGNEDTHISQMPAFGKDGLLTTEQIEILVEYVLALQDDDASAMTEGHELFQQNCASCHGPDGKGSYEFGAPDLTDAIWLYGGTYEDVFYTIYNARAGVMPAWKARLDENTIRQLAVYVHQLGGGEE*
>MP1851_megahit_231666_4217-5107
MSDFWSGWIIVLTAVSYVLLAWLLLSNRKINQHKDGATTGHIYDGIEEYDNPMPSWWIKMFVLSMVFGAGYLLAYPGMGKFPGLLNWTSVSQWQGNVDAAKQKNEALYAEFMQKDAEALVADPKAMRIAKRVFANNCAICHGNDAKGSYGFPNLTDNDWLYGGSPDQIAHSIRDGRSGMMPGWQSVLGAEGVKSMGAYVQSLRDAQASASAEHAESREKFTMLCAGCHGASGEGNIAMGAPRLNDDIWLYGGDTGKIIHSIANGRSGKMPAHADNLSAAKIHLLSAYVYQLAEEEP*
>MP1851_megahit_265160_19240-20340
MRRLTTWLLAASALLLACEEDAEPMEDVVLTTESERLENAGEGLYRRYCALCHGRDGEGYAADDAPALASPEWLRSASDEFIRSALEEGRPGTAMSAWSRTHGGPLNEAQIEAIVTYLRSWQRHPQVDVEQVPVVGDAGRGRVVYASECAQCHGANGEGVDAIQLRNPQLLATASDGFLQYAILHGRTGTRMPAFRDRLAPDQVNDVVAHLRSFDRRRPPAHAHPGDDRLAEIPSLDEMQLVVNPDGRQARMTLRDDRFVPSAQVKRALDEGRRVVLIDARATSDWLAGRIPGAIPMPFYEMDDVVEALPRDGTWMVAYCACPHAASGRVVDALRANGFENTAVLDEGIDHWRSEGFPIATGPAQP*
>MP1851_megahit_279428_792-1703
MSDFWSWFIIIIVAINLLGCAGLLLWNNQISPEEAAKETTGHSFDGIQERNAPLPRWWLFLFIGTLIFACVYLVLYPGLGKFPGVLNWSSTLQYEKEVALVARQTDPLFEQFAKVPVDELIGYPEALAVGGRLFANNCAICHGSDARGAKGYPNLADDDWLYGGEPKQIITSIAQGRTGMMPPMAAAIGNTDKAVRDMAIYVQSLSRPDLAKDAEKAAAIERAQPKFAICAACHGQDGKGIQAMGAPNLTDTTWLYGPRLEDIETTIREGRKGEMPKHENLLSKEKIHVIAAYVYSLSNKPAP*
>MP1851_megahit_280681_5843-6754
MSDFWSWFIIIIVAINLLGCAGLLLWNNQISPEEAAKETTGHSFDGIQERNAPLPRWWLFLFIGTLIFACIYLALYPGLGKFEGLLGWSSSGQYEKEVTLVARQTDPLFEEFAKVPVEELIEYPEALAVGGRLFANNCAICHGSDARGAKGYPNLADNDWLYGGEPKQIITSIAQGRTGMMPPMAAAIGNTDQAVRDMAIYVQSLSRPDLARDAQKAAAIERAKPKFAVCAACHGQDGKGIQAMGAPNLTDTTWLYGPRLEDIETTIREGRKGEMPKHENLLSDEKIHVIAAYVYSLSHKPAP*
>MP1851_megahit_286873_992-2446
MRPPIPHAITSFVAATLLSVSVPVSAAENTRFERGSEVYNQQCAACHQAQGQGIPGSFPPQKNHTAQMYNATDGIGGRRYLGHVLQYGLTGPIKVDGTSYNGNMPAWGGALTSQQMADVLNYVLTAFGNEKRIAGEFQPYTPEDIEAIAGKDLSGKDVYQLRQTLLGQSPEQSRNKATPVRSAPELSLEKSIRDPLYVAVQNSSIVKVLPSKQAWPGVAGAHYDALSPDGSRLMVSGFKTGNVYVLNTASGEVMASVPIGEVAQGVKISPDGRYGLAVAPTQGDVAVIDMNTLELVRKIPVGKVPHNLVYSADGTLAYVTLQGEGALAVVDMRALEKQRQIPTPGLKTPHNIDISANGQRLWLRDFTGNVGVLDLASETMLKTFEVGSGHGGIDVVPGEQYVATGAISASVVTIIDSESLKIVKNVDVGVGPHGVRASRDGQFIYASVTADNHIAVIDTQSLEVVRREPVGGQFPFWLAVPGNP*
>MP1851_megahit_294025_28236-29330
MTFFWSSWITILSIACWAGILGVLLFVLKYKPDVEEDGTTGHSYDGIREYDKPLPKWWLVIFFGSIIWGVAYWIFFPAIQPKHWDGIATVEVDGETVPWTSHNELYSELEANDKLFRDNFEQSILARAGASDATAVLDELNSLQTTLRRSEETPADLQTQIDDKIAALAPAVEKLSQDPNALKVGSRLFLQNCAVCHGSNAKGAVGYPNLTDNEWLYGGEPEHILTTLHKGRVGGMPAWRDQIGEDGVRAASEYVLSLSPKKGSEANSPLDQTMVKQGEAIFTQNCALCHGPEGKGMISAGAPNLTDDIWLYGGERETVRDTLRYGRAGVMPEWETKLGNERIMLLAAYVYSLSDRSTPNTSNN*
>MP1853_megahit_22767_273-800
MPDGAEHRTFGKAGLGLVTVGALAATASVVAWSLASPSNDPVGAMVSRVGAGWERLTQWYAGNPVADRPNWSAMQVKLLDAQSDRGPDAMVRYGCGACHVIPGVAGARGTVGPSLAGFADRAYIAGILTNAPGNLQRWLIDPPLFAPDTAMPDMSVTEADAADMAAYLLSLTGAP*
>MP1853_megahit_28576_466-1203
DALNLETLKVDFNLLSGPDPELLILHQDGRSLFIANEDDNLVTVTDTKERMIVEEIVVGVEPEGLGLSPDGKVLVNTSETTNMAHFINTETLEVFENVLVDARPRVAVFNKDGTEVWVSAEVGGTVSIIDPKTFKIKSKINFKIPGVNQDSIQAVGIQLTSDGKYAFVALGPSSRVAVIDQKTKKILKYLLVGQRVWQLGFTPDEKRLISTNGVSNDISIIDIEKMKTIKSIKVGRFPWGVVIKK*
>MP1853_megahit_59701_2739-3839
MRRLTTWLLAASALLLACEEDAEPMEDVVLTTESERLENAGEGLYRRYCALCHGRDGEGYAADDAPALASPEWLRSASDEFIRSALEEGRPGTAMSAWSRTHGGPLNEAQIEAIVTYLRSWQRHPQVDVEQVPVVGDAGRGRVVYASECAQCHGANGEGVDAIQLRNPQLLATASDGFLQYAILHGRTGTRMPAFRDRLAPDQVNDVVAHLRSFDRRRPPAHAHPGDDRLAEIPSLDEMQLVVNPDGRQARMTLRDDRFVPSAQVKRALDEGRRVVLIDARATSDWLAGRIPGAIPMPFYEMDDVVEALPRDGTWMVAYCACPHAASGRVVDALRANGFENTAVLDEGIDHWRSEGFPIATGPAQP*
>MP1853_megahit_73111_184-834
GNYKGLLGWTAENQWQAEMQQADARYGELYAKFGDTPVAELAENDDAMKMGQRLFANNCAVCHGSAGRGSLGFPNLTDDDWLYGGDPDTILTTLHQGRNGNMPAKGTMPGMTSEQVDQVVNYVLSFSDRAKDEEAAAKGEQVFAQACVACHGQDGKGNQAMGAPNLTDNTWLYGSTYEWIKETVVNGRANQMPAQGDRLSDDQIQILAAYVYSLSN*
>MP1853_megahit_128407_1-681
GLGKYQGLLNWSSTLQYEKEVALVARQTDPLFEQFAKVPVDELIEYPEALAVGGRLFANNCAICHGSDARGAKGYPNLADDDWLYGGEPKQIIASIAQGRTGMMPPMAAAIGNTDKAVRDMAIYVQSLSRPNLAKDADKAAAIERAKPKFAVCAACHGQDGKGIQAMGAPNLTDTTWLYGPRLEDIETTIREGRKGEMPKHENLLTEEKIHVIATYVYSLSNKPAP*
>MP1853_megahit_142150_9011-9967
MKHYFIVIALLLSSTTGSADTLFVTLEKDNAVAIVDGETGQLLNTVPVGQRPRGVAFGKDKTLLYIATSDDDTIQILDTQTLKVVGALPSGDDPELFKIHPNGQWLYVSNEDDNRVTVIDLSNQKAIAEIAVGVEPEGIAISGDGKWVANTSETTNMVHWIDPTEQKVKANTLVDPRPRAAEFSIDGESLFVSSEIAGSLSRLDVASKQVVDTMFFEIAGVDKALVQPVGVLAHPNNEMLFVALGPANRVAVVDIKTMSVIKYLLVGQRVWNLAFSPDMQRLYTTNGVSNDISIIELADLKVTKSVRVGHYPWGLAVK*
>MP1853_megahit_157910_1-897
NYLLTSLTNINIEIDSGQYGAHYNEKNNKLYLIHDGESELLTLDPQSLEIQSRVRVGPNLQHAGIFDDKGDIFFLISRDSNSLVMINTTTDKIISRIEVQEQPHHVALLSDSVAVTNTESQSISIVDFRELEVVNNIKIDADPLMIVSDKDERIIVGAIRPAKLFFIDNEEVKNSINLESDPHGIALTADGENVIVTLPEEDKVLIINMKGEIIKELQTGDFPHNIDIEPNGNYGYISNSNDATVSVIDLNKFEIIATIETGNGSHNVQFYNIMNSNTGLNVAKDDAKIVSANFNCGG*
>MP1853_megahit_164087_98-1129
MLSEKNNPINSVEGILKNSFCRKQQLSSLLTVFVFTAIFLSGLLSSKESFAGEVWVANMKGANVQIIDSSSNQIVNTIATGAGAHNVTFSPDGKLAYIANLGTNSITIIDAATKKKLADVLADTKAHDVAVSPDGKTAVSCNVGAGNITFIDVASKKATHTMATGKKAITAVFSPDGKTLYVVNAGDGNISVIDVNTQKITKTFPGAKGAMAIKPNNDWSQLWVTDPTDNKLLLMNPQTGSVEASIDVPGEPHGLVHSPDGKKVYVGQRKLNQISMIDTASRKIVKTTPIGQRPDMMAISSDGKTVFVAVRDENKLAVVSASDLSLTTKVDTDGETHGVGYRD*
>MP1853_megahit_216681_2-925
APPILRLKTRGRQMTDESKDIDEHSGVETTGHSWDGIKELNNPLPRWWLFVWYMSIAWAIVYMILMPAIPALPGLGTNTKGLRGHSDRVEVAKAVSELKTARDAQSIVLLDAGLEKIETDRTLQQFALAMGESAFGDNCATCHGAGGRGAIGYPALADDVWLWDGSLDGIEYTIRHGIRHDTDDGTRFSAMPAFGRDGLLKRSEVDDLAQYVLDLSGHSDDPEAVLRAAPIFQQQCATCHGADGTGDRTQGAPNLTDAEWLYGDREADIEATIYNARNSHMPAWDDRLDDATIKAIAVYVHSLGGGE*
>MP1853_megahit_234759_988-1965
MKNIFQTIAFLLFIICFSTNNVLAGYIFISNEGSDNITVIDLDTYKILANIESGKRPRDMKIIPEKNQLLVAASEDDRINIINYKSYEIVGHIETGDDPEIFDISPNGKIIVVSNEDDNEATIIDSSTGKIIRVVEDVGIEPEGVTFSPDGTLVYVTSEGTNTVIIIDPWKGEIIDEILVGNRPRRGAFVKNGKEYWVTNELGGSVSVIDTSNHKVIDMIKFYIKGIRESEITPVDFAISHDQKFAYITLGRSKHVAVVDVDTHEVKDYILAGARVWGAAITKDDKFLIVTNGNNDNISIIDTEKNAAIKSIAVGRTPHTVRIVE*
>MP1853_megahit_296527_1-957
MNVLYHLFLWRKNMLNEKNKPINPVEGISGNSSCRKQKLSSLFTVFVFTAIFLSGLLSSKESFAGEAWVANMKGANVQIIDTGSNKVVKTIPTGAGAHNVTFSPDGKLAYIANLGTNSITIIDAVTKKKLADVLADTKAHDVAVSPDGKTAVSCNVGAGNITFIDVASKKATHTMATGKKAITAVFSPDGKTLYVVNAGDANISVIDMNTQKITKTFPGAKGAMAIKPNDDWSQLWVTDPTDNKLLLMNPQTGSVEASIDVPGEPHGLVHSPDGKTVYVGQRKLNQISMIDTASRKIVKTTPIGQRPDMMAISSDGKTI
>MP1853_megahit_304694_2055-2972
MSDFWSWFIIVIVVINLLGCGGLLLWNNQISAEEAAKETTGHSFDGIQERNAPLPRWWLFLFIGTLIFSAVYLVLYPGFGKFDGVLGWTSDNQYQKEVAVMEKSTGPLFEQYGQVAIEELVEYPEALAVGGRLFANNCAICHGSDARGAKGYPNLADDDWLYGGEPDQIVTSITKGRKAAMPPMAAAIGNTDEAVRDMALYVQSLSRPDLAKDSQKAAAIERAKPKFAMCAACHGQDAKGNIMMGAPDLTDTTWLYGPRVEDIEYTIRHGRSGHMPPHENLLSKERIHVIAAYVYSLSRNADTAE*
>MP1853_megahit_325742_5214-6365
MPLTIQVDGKTTSLKNLQSPIEESNQTIIDGAKIYMENCLLCHGDLLDGKGLYSKSFFPPPANFRDSQSILRKPKQYTYWRIMKGGPGLQKKHKPWNSAMPAWEGVLTENQIWKVIHFIYDKSKKLSSSTIENFSETSLENGRKLYSENCSICHGEEGAGDGPGAKVSSPFPRSFNKGHIKLRSTPFGKIPTDKDLFEAITNGSKGTTMPSWKHLSENDRHSLVLYLKSLSKKFTKFIKKGKTHKIVAIPSPPKLTIASLERGKDLFMQNCSGCHGVMGRSDGASTKKIVNIPTDAIWPRNLSKPWKFRRGDRRKQIFKTLRTGLSLTAMPRFSPRIFKDEQIWDLVNYVQTLSPSQKPEIPQLLNVQKIDGQLPDNPNDPVWK
>MP1853_megahit_334146_5383-6294
MSDFWSWFIIIIVAINLLGCAGLLLWNNQISPEEAAKETTGHSFDGIQERNAPLPRWWLFLFIGTLIFACIYLALYPGLGKFEGLLGWSSSGQYEKEVTLVARQTDPLFEEFAKVPVEELIEYPEALAVGGRLFANNCAICHGSDARGAKGYPNLADNDWLYGGEPKQIITSIAQGRTGMMPPMAAAIGNTDQAVRDMAIYVQSLSRPDLARDAQKAAAIERAKPKFAVCAACHGQDGKGIQAMGAPNLTDTTWLYGPRLEDIETTIREGRKGEMPKHENLLSDEKIHVIAAYVYSLSHKPAP*
>MP1853_megahit_338238_1034-2488
MRPPIPHAITSFVAATLLSVSVPVSAAENTRFERGSEVYNQQCAACHQAQGQGIPGSFPPQKNHTAQMYNATDGIGGRRYLGHVLQYGLTGPIKVDGTSYNGNMPAWGGALTSQQMADVLNYVLTAFGNEKRIAGEFQPYTPEDIEAIAGKDLSGKDVYQLRQTLLGQSPEQSRNKATPVRSAPELSLEKSIRDPLYVAVQNSSIVKVLPSKQAWPGVAGAHYDALSPDGSRLMVSGFKTGNVYVLNTASGEVMASVPIGEVAQGVKISPDGRYGLAVAPTQGDVAVIDMNTLELVRKIPVGKVPHNLVYSADGTLAYVTLQGEGALAVVDMRALEKQRQIPTPGLKTPHNIDISANGQRLWLRDFTGNVGVLDLASETMLKTFEVGSGHGGIDVVPGEQYVATGAISASVVTIIDSESLKIVKNVDVGVGPHGVRASRDGQFIYASVTADNHIAVIDTQSLEVVRREPVGGQFPFWLAVPGNP*
>MP1853_megahit_355658_15263-16234
MNEPLTKLLPLIVPLALAAPVTAGEIWVTNEKDDTVSVIDTDTLEVIQTYPTGERPRGITFSKDFTRLYICASDSDSVQVMDPNTGEILRDLPSGEDPEQFVLHPDDIHLYIANEDDAITTVVNTQTGEVVAQIDVGVEPEGMAVSPDGKIAITTSETTNMAHWINTETNELFANTLVDSRPRHAEFAKQGTEMWVSSEIGGTLTVFDTATQTEKGKIEFEVQGVHPDRVQPVGFEFTPDYGTVFVALGPSNHIAAVNAETYEVEEYILVGRRVWHMEFNEDHSQLFTTNGVSGDVTVIDVASRKAVKTIKVGRFPWGAAFRP*
>MP1855_megahit_11285_3-647
QGVKISPDGRYGLAVAPTQGDVAVIDMNTLELVRKIPVGKVPHNLVYSADGTLAYVTLQGEGALAVVDMRALEKQRQIPTPGLKTPHNIDISANGQRLWLRDFTGNVGVLDLASETMLKTFEVGSGHGGIDVVPGEQYVATGAISASVVTIIDSESLKIVKNVDVGVGPHGVRASRDGQFIYASVTADNHIAVIDTQSLEVVRREPVGGQFPFWL
>MP1855_megahit_123766_24615-26744
MRIIKHTLLVVGLALGCCAGAADQSNETDPLAEHQAEMKAGSTALSAQLTAGEKVYQTYCTACHQPNGEGLAGAFPPLAQADYLLADKNRAIQTVLGGLSGEITVNGVKYNAVMPNLSYLSDEQVANVVTYVMNSWGNEGYKVSSAEVAALRNADVAVPSGTAANHPVASSSEASYKGTKSAIDPEKTAQMIDSDGPQMTKDEFAFATKIYFERCAGCHGVLRKGATGKPLTTDITREKGTDYLKTLITYGSPAGMPNWGTSGDFSAAEIDALARFLQHDPPEPPQWGMKEMKASWKVVVKPENRPKQPQHQRNTENFFVVTLRDSGEVAIIDGDTKEIFSILKTGYAVHITRPSASSRYAYTIGRDAKIDMIDLYMNPPRIVATIKVGLEARSVETSKYHGYEDKYAIAGAYWPPQYTIMDGDTLEPKRIVSTRGMTVDTQEYHPEPRVAAIVASHQHPEFIVNIKETGKILLVNYADIENLTVTTINAARFLHDGGWDRSKRYFLTAANQSNKIAVIDSKERKLVALPDVDKIPHPGRGANIDDPEFGPVWITSALGNDKISFLSTDANSKHAWKVVRTLHGQGGGSLFVKSHPKSKNLWVDSPLNPDEGISQSVAVFDVEDLEAGFEVLPIAAWADLGEGAKRVVQPEYNMQGDEVWFSVWNGKEQNSAIVVVDDKTRKLKHVIKDKRLITPTGKFNIHNTVEDVY*
>MP1855_megahit_251733_603-1589
MMFLLGKNTHKTLTACLAACLLGAPVAAEEIWVTNEKDDTISVIDVATLEVVRTIPTGDRPRGITFSHDHSVVYICASDSDTVQVMDPDTGEVLFDLPSGEDPEQFVLHPDNRHLYIANEDDAITTVVDVVSRTVVAQIDVGIEPEGMAVSPDGKLAITTSETTNMAHWIDTETRELVANTLVDSRPRHAEFAAGGTQLWVSAEIGGTVSVFDVETKAELAKIDFAVKGVHPDRVQPVGFEFDGEEKTAFVALGPSNHVAVVNAETFEVEQYILVGRRVWHMAFNSDKSLLFTTNGISGDVTVIDVAKREAIKTIKVGRFPWGAALRP*
>MP1855_megahit_274421_361-1005
AVSELKTARDAQSIVLLDAGLEKIETDRTLQQFALAMGESAFGDNCATCHGAGGRGAIGYPALADDVWLWDGSLDGIEYTIRHGIRHDTDDGTRFSAMPAFGRDGLLKRSEVDDLAQYVLDLSGHSDDPEAVLRAAPIFQQQCATCHGADGTGDRTQGAPNLTDAEWLYGDREADIEATIYNARNSHMPAWDDRLDDATIKAIAVYVHSLGGGE*
>MP1855_megahit_376550_20670-21581
MSDFWSWFIIIIVAINLLGCAGLLLWNNQISPEEAAKETTGHSFDGIQERNAPLPRWWLFLFIGTLIFACIYLALYPGLGKFEGLLGWSSSGQYEKEVTLVARQTDPLFEEFAKVPVEELIEYPEALAVGGRLFANNCAICHGSDARGAKGYPNLADNDWLYGGEPKQIITSIAQGRTGMMPPMAAAIGNTDQAVRDMAIYVQSLSRPDLARDAQKAAAIERAKPKFAVCAACHGQDGKGIQAMGAPNLTDTTWLYGPRLEDIETTIREGRKGEMPKHENLLSDEKIHVIAAYVYSLSHKPAP*
>MP1857_megahit_46954_340-1083
MNLTQARTKIISTLLLASSVMATPLLASESGETGTNTLYLQQCAACHGPDRLGGMGPALLPENLGRLKKAEAEKVIREGRPATQMAGYKDILNDQQIAALTDFIYQPPSHELKWGEAEIRNSQEVSHAAGSLPDEPAFEADMMNLFLVVEIGDHHVTLLDGDKMEPIHRFPSRFALHGGPKYSPDGRYVYFGSRDGWITKYDIYNLKVVAEVRAGINMRNIAVSADGNYVLAANYLPHSMVLFDAANL
>MP1857_megahit_99302_2142-3128
MMFLLGKNTHKTLTACLAACLLGAPVAAEEIWVTNEKDDTISVIDVATLEVVRTIPTGDRPRGITFSHDHSVVYICASDSDTVQVMDPDTGEVLFDLPSGEDPEQFVLHPDNRHLYIANEDDAITTVVDVVSRTVVAQIDVGIEPEGMAVSPDGKLAITTSETTNMAHWIDTETRELVANTLVDSRPRHAEFAAGGTQLWVSAEIGGTVSVFDVETKAELAKIDFAVKGVHPDRVQPVGFEFDGEEKTAFVALGPSNHVAVVNAETFEVEQYILVGRRVWHMAFNSDKSLLFTTNGISGDVTVIDVAKREAIKTIKVGRFPWGAALRP*
>MP1857_megahit_181211_11930-12901
MNEPLTKLLPLIVPLALAAPVTAGEIWVTNEKDDTVSVIDTDTLEVIQTYPTGERPRGITFSKDFTRLYICASDSDSVQVMDPNTGEILRDLPSGEDPEQFVLHPDDIHLYIANEDDAITTVVNTQTGEVVAQIDVGVEPEGMAVSPDGKIAITTSETTNMAHWINTETNELFANTLVDSRPRHAEFAKQGTEMWVSSEIGGTLTVFDTATQTEKGKIEFEVQGVHPDRVQPVGFEFTPDYGTVFVALGPSNHIAAVNAETYEVEEYILVGRRVWHMEFNEDHSQLFTTNGVSGDVTVIDVASRKAVKTIKVGRFPWGAAFRP*
>MP1857_megahit_228406_2-592
LFEAGEIWTVDMHSNPPGVTRHEAGKEPYDALITPDGRFYIAGLFGEDGLSMMDLWEPEQGAQTILPDYGKGEQRLPVYKMPHLEGWAIADGYAFVPAVGRHEVLVADMEDWGMVQRIPVQGQPVFVMASPDNRQIWVSFAHPKNDVVQVIDSRTREIIRTLEPGKSVLHMEFTPRGEEVWVSSRDSDRVTIYNTRT
>MP1857_megahit_259108_1106-1990
MTAVTGWLVAGVTLLNIVACLWLIWATSRNNPNDVAEGEIKADVWDDDLRELNNPLPRWWLNLFIITIVFAVGYMVVFPGLGHYTGVLDWSTRGEMEQQLAELTERRTRKLDALTAAPIADIATNPDARRLGQELFGSYCAGCHGANAEGARGYPNLADDDWLYGGDPEAVVASITRGRQGVMTPFLSQLSEAQVAQLIALVGDWPEGAPRGQQAEGLSVFAQRCAACHGQDGRGNQALGAPDLTDDTWLYGGDDASIRETILFGRQGKMPAHADLLSEQEIKLLAGYVLGLAP*
>MP1857_megahit_289315_1-798
FSHDYSVLYVCASDSDAVQVIDPETGEILHDLPSGEDPEQFVLHPDNRHLYIANEDDAITTVVDTETRRNVAQINVGIEPEGMAVSPDGKIAITTSETTNMAHWIDTETHELFANTLVDSRPRHAEFVKDGSELWVSSEIGGTISIFDVETQAPKGKIEFEISNIHPDRIQPVGFEFTNGDTHAFVALGPSNHVAVVNAETYEVEDYLLVGRRVWHMAFNADRSLLFTTNGVSGDVTVIDVAKRKPIKTIKVGRFPWGAAFRPTN*
>MP1857_megahit_310770_371-1342
MKAYEIIILIILNFFIFLSTVQSKYIFVSNENSDTITVLNKDKKIIKTIKTGGRPRDMKFSLDKTLLYVVVSEENHIAVIDINSLKIINYIKSGDDPEIFDISPDGKLIAVSNEDDNEITIIDVKTQDKLATIENVGVEPEGVNFSKNGEFIYVTSEGTNSVVIINTKTREIVNEILVGNRPRRGLFIKDGNEYWVSNELSGSVTIIDTNNLKIIKNLYFSVKGIRDQNITPVDFAYSSKLDKIYVTLGSANHVAVVNGSNYNIEKYILAGSRVWGAALTNNDEELIVTNGNSDDISIIDLIKQTAVSSIPVGKTPHTVRVMK*
>MP1857_megahit_332619_3-1010
GFSQEYYVYVAAESDDQVSVLKFDGKEIQETDRVSVGVMPTENEGPHGITIDPNGKYWYLTLAHGNPNGSVVKYSTENNEPLSKVELGLFPATMQISKTTGLLYVVNFNLHGLMKTSTVSVVDPEYMVEISQIKTGIMPHGSRVSPDGNFHYSVAMMSGELFEIDAVDLSVKRILSLDTNKHHRNAMHHSKIKPTWVTPSPSGKELYIAGNGSDNIYIVDTEKWEVKEIYKTGKGPYNIAVSPNGEKLIATLKNEGAVTIWSLKNRKQISRIKTTTSIPHGVVVSPDNKYAFVSVEGVGGESGKVDVINLEKLKLVASVEVGKQAGGIAFWKIAD*
>MP1857_megahit_337862_1076-2029
MSMFWTIWISVITLGLIIGCYFLLRWCLSNKTGVAEGESMGHKFDGIEELNNQLPRWWTIMFYMTIVWGFLYLALYPGLGAFEGILGWKSSNQNIQSLEESAQARIDAKEQGYLVEYDRELDFAAEKFDPIFEAYAQVPVEELAKDPEANKVGQRLFLQNCSQCHGSDARGQNGGFPNLTDNDWLYGGSGAKIVETLTLGRKAAMPAWLDAMGEDGIEEVVNYVLSLSGRDVDPQLAEAGKARFAACAACHGMDGKGNQALGAPNLTDNIWLYGGSHRAVTETLTYGRNGVMPSFKKTLGDDKIHVVAAYVYSLSND*
>MP1857_megahit_379230_629-1540
MSDFWSWFIIIIVAINLLGCAGLLLWNNQISPEEAAKETTGHSFDGIQERNAPLPRWWLFLFIGTLIFACIYLALYPGLGKFEGLLGWSSSGQYEKEVTLVARQTDPLFEEFAKVPVEELIEYPEALAVGGRLFANNCAICHGSDARGAKGYPNLADNDWLYGGEPKQIITSIAQGRTGMMPPMAAAIGNTDQAVRDMAIYVQSLSRPDLARDAQKAAAIERAKPKFAVCAACHGQDGKGIQAMGAPNLTDTTWLYGPRLEDIETTIREGRKGEMPKHENLLSDEKIHVIAAYVYSLSHKPAP*
>MP2231_megahit_102368_6-1142
SKILYECSLPFISLEENMLSEKNKPINSVEGILKNSFWQKQRLSNLFTVFVFTAIFLSGLLSVKKSFAGEAWVANMKGANVQIIDTDSNQVFKTIDTGAGAHNVTFSPDGKLAYIANLGTNSITIIDAVTKKKLADVLADTKAHDVAVSPDGKTAVSCNVGAGNITFIDVASKKATHTMPTGVKAITAIFSPDGNDLYVVNAGDATISVIDVNTQKITKTFPGAKGAMAIKPNSDWSLLWVTAPADNKLLLMNPQTGSIEASIDVPGEPHGLVHSPDGKTVYVGQRGLNQISMIDTASLKIVKSTPIGERPDMMAISSDGKTVFVAIRDENKLGIVSTADLSLITKVDTGGETHGVAYRDGEGDDRGFFQKLLQKLKG*
>MP2231_megahit_133578_499-1485
MMFLLGKNTHKTLTACLAACLLGAPVAAEEIWVTNEKDDTISVIDVATLEVVRTIPTGDRPRGITFSHDHSVVYICASDSDTVQVMDPDTGEVLFDLPSGEDPEQFVLHPDNRHLYIANEDDAITTVVDVVSRTVVAQIDVGIEPEGMAVSPDGKLAITTSETTNMAHWIDTETRELVANTLVDSRPRHAEFAAGGTQLWVSAEIGGTVSVFDVETKAELAKIDFAVKGVHPDRVQPVGFEFDGEEKTAFVALGPSNHVAVVNAETFEVEQYILVGRRVWHMAFNSDKSLLFTTNGISGDVTVIDVAKREAIKTIKVGRFPWGAALRP*
>MP2231_megahit_140916_3-1028
SLCTLGLTSYWKAPIGICLLLTLLSPNTTTADEANSEAQIREGKRTFSVHCAQCHGIGGAGGGHSRNGPSLTDAVTIYGGELEDIYRVISEGIPRAAMPQWKQRMPETRIRQLAAYVFSIKGTRKQNNLAKNANNKALPVNETDLADGLREGKRNYRIHCAQCHGLSGAGGVGPNLTDDINIHGRKFQDIVKLITNGVPDKLMPAWGEKFGSQTINQIAAYVRSINATQAGQDSSSLPDVSRETLLESEDFKTKVEGGKRGFNSHCIECHGSGGKGGMGPNLTDEFTLHGQELEDIVRVITNGVPGLMPTWGQKMSEERVAQFAAYIFSIVGTRPTGKRPPK
>MP2231_megahit_167413_426-1496
MSEQNNQRFLLVSVIITALIIGFLIVGTFVYHTNNEIELEQYQAVVFNTISKTATVIDNIEFNTLTNIEIDIEAGQYGAYFNENNNKLYLIHDGQSELLILNPQSLDIESRVRVGPNLQHAGIFDKTGEIFFLVSRDSNSLVMINTTTDRIISRIEVQEQPHHVALLKDSVAVTNTESQSISIVDIIRMDVKNNIKIDANPLMITSDGESKMFVGAVKPSKIFFIDNNEVKISIRLESDPHGIALTLDKKNLIVTLPDEDKVLVIDMKGTIIKELKTGSFPHNIDIDPNGKYGYISNSNDASVSIMDLTNFEIVATIETGNGSHNVQFYNIMNSNTQINTAKDGGKIISANFNCGG*
>MP2231_megahit_181458_2-880
EKDNTISVIDGDTYKVTATIPVGQRPRGIILSHDKTELYICASDSGHIEVLDLKTLKITKTLPSGPDPELFILHPTGNPLYVANEDDNMMTVIDVKKGTFITEVPVGIEPEGLGISPDGKVLVNTSETTNMAHFIDTQTYEVFDNVLVDTRPRVAMFTKDGRYIWVSSEIGGNVSVIDAKTRKVVEVIEFAIPGIRAEAIQPVGIQISGDGKIAFVALGPASRVAVVDAKTFEVKKYLLVGQRVWQLAFSPDESKLFTTNGVSNDVSVIDVKRLKVVKSITVGRFPWGVVVK*
>MP2231_megahit_220604_601-1632
MCRDKIQSINPIGKKLNKPCQQRQQSWTLFAVSIFAIFFFSVALPISESTAGEAWVANMKGANVQIIDTGSNKIVKTIPTGAGAHNVTFSPDGKLAYIANLGTNSITIIDAVSKEKLADVLTDTKAHDVAVSPDGKTAVSCNVGAGNITFIDVASKKATHTMPTGKKAITAVFSPDGKTLYVVNAGDGNISVIDVNTHKITKTFPGAKGAMAIKPNNNWSQLWVTDPTDNKLLLMNPKTGSVEASIDVPGEPHGLVHSPDGKTVYVGQRKLNQISMIDTASRKIVKTTPIGQRPDMMAISSDGKTLFVAIRDENKLAVVSATDLSLTTKVDTGGETHGVAYRD*
>MP2231_megahit_239417_1741-2745
MCGDQMNSPSGKSGIIQPRRQSWRVVSILTVLFFSWALPSTAGEVWVANMKGANVQIIDTSSNKVVQTIPTGAGAHNVTFSPDGKLAYIANLGTNSITIIDTMSKEKLADIVTDTKAHDVAVSPDGKLAVACNVGAGNITFIDVAAKKAVHTMATGKKAITAVFSPDGNTLYVVNAGAGNISVVDVKSKKITQTRQGAKGAMAIKPTKNWGQFWLTAPADNKLLLLNTRTGALEASIEVPGEPHGLVHSPDGKTVFVGQRKLGQIAMIDTASRKIVKTLSLGQRPDMIDISSDGKTVYVAIRDDNKLAVVSAADLSLITKVDTDGETHGLAYKD*
>MP2231_megahit_239517_866-1828
MNKNILIFIFFIMIQNFAFAETIYVSNEKDHNITVIDGNSLEVIKTVKVGHRPRGIILSKDKKKIIICTSDDNRITVLDAESLEIDYYLPSGPDPELMVMDDNGKLIFVANEDDNMVTVVDYEKREIVKEIPVGVEPEGMALSPDGKTLVNTSETTNMAHFIDTQTLEIKANILVDARPRVAQFTKDGNFVWVSSEIGGTISIIDPKKFEIIKKIEFKIPGLSKESIQPVGIRLDNKRQLAYVALGPANRVAIINMKTFEVEKYILTGQRVWNLIINSNGTRLYTTNGVSNDISVIDIEKRKVIKSIPVGRYPWGVVVKE*
>MP2231_megahit_258478_282-1301
MFGIKMNNLGKKLNEIFRQEGQPWMMVSFLTALFLAGLIPISESMAGEVWVANMKGANVQIIDTGSNKVVKTIATGAGAHNVTFSPDGKLAYIANLGTNSITIIDAMSKEILANIVTDTKAHDVAVSPDGKLAVACNVGASNITFIDVASKKAVHTMAAGKKAITAVFSPDGNTLYVVNAGDATISVVDVKTRKITDTWTGAKGAMAIKPTHDGKLFWVTAPADNKLLLMNPKNGTVEASIDVPGEPHGLVHSPDGKTVYVGQRKLNQIAMIDTASRKIVKTTPLGQRPDMIDISTDGTTVYVAIRDENKLAVVSAADLSLTTKIDTDGETHGVAYRDN*
>MP2231_megahit_273846_3-1406
MPFTPVPQKVENSEDSIYMASKIIKAKTYIFFVAVSLNLLSHIPNTFAFNSPSESDMPLSIEVNGKNISLQNLISPITESNQILVEGADIYIKNCVLCHGDLLDGKGLYSESFSPPPANFLLPQSILSKPKSYAYWRIMKGGLGLPKKYEPWNSAMPSWEDVLTEDQVWKVIHFIYKKSKELSTTTIQNISEPSIENGRKVYSKNCSVCHGEKGSGDGPGAKVSSPFPRNFIKGHIKLRSTPFGKMPTDKDLFDAITNGSKGTTMPSWEHLSEKDRHSLVLYLKTLSKKFAKFVKKGKTHKIVVIPDPPKFTLASLERGKDLFIQNCSGCHGVRGRSDGASTKKIVNIATDAIWPRNLSKPWKFRRGDKRKQIFQTLRTGLSLTAMPMFSPRIFKDKQIWDLVHYVQTLSPSQKPETPRFLNVQKVDGPLPDNPDDPAWKTVNSNFYPLGGQIIQSEKAIYPIIDNVV
>MP2233bis_megahit_22450_137-1138
MGHYGGNVVKIIIFFSFLFVALMSFGSAYPKGTNLVFVSNEKSNTITVLDTNHRVIKILKTCRRPRGMHFSADRTQFYVGCADDSQISIYDVASQKLVGRIRGVEEPETFDLHPNGRHLYISNEEDATATVFDVETKKQLAEFETGEEPEGVQITSDGKLVFVASEAADLVHVIDVKTGKLIADIPTDVRPRRFALTPDDRELWVSAELSGMVNIVDIKTLKVIADIEFRPTGFRREQVTPVDVLITKDGRTAYVALGRANHVAVVDVKSRKVRDYILVGKRPWGLALTNDGKILYVANGLSDDITIIETASGRTIKSVPVGMVPYAILIDDE*
>MP2233bis_megahit_231166_21-1025
MCGDQMNSPSGKSGIIQPRRQSWRVVSILTVLFFSWVLPSTAGEVWVANMKGANVQIIDTSSNKVVQTIPTGAGAHNVTFSPDGKLAYIANLGTNSITIIDTMSKEKLADIVTDTKAHDVAVSPDGKLAVACNVGAGNITFIDVAAKKAVHTMATGKKAITAVFSPDGNTLYVVNAGAGNISVVDVKSKKITQTRQGAKGAMAIKPTKNWGQFWLTAPADNKLLLLNARTGALEASIEVPGEPHGLVHSPDGKTVFVGQRKLGQIAMIDTASRKIVKTLSLGQRPDMIDISSDGKTVYVAIRDDNKLAVVSAADLSLITKVDTDGETHGLAYKD*
>MP2233bis_megahit_250341_849-1859
LSNLFTVFVFTAIFLSGLLSVKKSFAGEAWVANMKGANVQIIDTDSNQVFKTIDTGAGAHNVTFSPDGKLAYIANLGTNSITIIDAVTKKKLADVLADTKAHDVAVSPDGKTAVSCNVGAGNITFIDVASKKATHTMPTGVKAITAIFSPDGNDLYVVNAGDATISVIDVNTQKITKTFPGAKGAMAIKPNSDWSLLWVTAPADNKLLLMNPQTGSIEASIDVPGEPHGLVHSPDGKTVYVGQRGLNQISMIDTASLKIVKSTPIGERPDMMAISSDGKTVFVAIRDENKLGIVSTADLSLITKVDTGGETHGVAYRDGGGDDRGFFQKLLQKLKG*
>MP2233bis_megahit_261234_256-1275
MFGIKMNNLGKKLNEIFRQEGQPWMMVSFLTALFLAGLIPISESMAGEVWVANMKGANVQIIDTGSNKVVKTIATGAGAHNVTFSANGKLAYIANLGTNSITIIDAMSKEILANVVTDTKAHDVAVSPDGKLAVACNVGASNITFIDVASKKAVHTMAAGKKAITAVFSPDGNTLYVVNAGDATISVVDVKTRKITDTWTGAKGAMAIKPTHDGKLFWVTAPADNKLLLMNPKNGAVEASIDVPGEPHGLVHSPDGKTVYVGQRKLNQIAMIDTASRKIVKTTPLGQRPDMIDISTDGTTVYVAIRDENKLAVVSAADLSLTTKVDTDGETHGVAYRDN*
>MP2233bis_megahit_265214_542-2752
MHLQSFLLFAGFALALMMAGEVEANDPEFSYTTGGKVRAVAISANGEYIAAGSDDDKVYLFDIDSSTPLWDYATGDDVRSIAISSNGEYIAAGSNDYKVYLFDKDSSTPLQSYSTGHDVVSVAISADGKYIAAGSVDNKVYLFDKDSSTPLWSYNTGNWVWSVTISMDGEYIGAGSHRNVYLFDKDSSTPLWEYTTGSEVDSIAVSADGEYIVAGSADAKIRLFDKDNSAPLWSYETGGAVRSVAISADGKYISAGSSDEKVYLFDKDNSTPLWNYNTGTVYSVATSVDGEYIVAGCGWPSEVYLFDKDSNTPLWSYETSGAVRSVTISADGERIAGGSEDNNVYMFDKNMPPTAHIYYITPSSPKFDEQIYFSGSGSDSDGEVTAYEWKSSIDGGLSEEGNFSITGLDAGTHTISFRVQDNNGAWSEWDTAVLIVDSNMQPIARIDSITPSPTRFLNENVTFSGIGLDSDGTIVGYEWKSSRDGFLSNDQNFTTTGFSIGNHTISFRVQDNNGAWSEWDIAELISLPNAPPIGTIDSIEPSQAARGSTVFFDGTSSDDNGTVAAYLWESSIDGVLSTEDDFSISTLTLGYHIITFLVQDNNGVWSDSRDENRSGPGVLLWIYAVPVPFAGNDTTVKPGDTVLFSGQVTDEDGTIVKYGWDFDNNGVYDWSSSENSQTTHIYDKEGTYTAVLRATDNDGFTSTNSRIITVTKTGSGGGGDDDGGLPAPSLVASIAAV
>MP2233bis_megahit_308133_229-1260
MCRDKIQSINPIGKKLNKPCQQRQQSWTLFAVSIFAIFFFSAALPISESTAGEAWVANMKGANVQIIDTGSNKVVKTIPTGAGAHNVTFSPDGKLAYIANLGTNSITIIDAVSKEKLADVLTDTKAHDVAVSPDGKTAVSCNVGAGNITFIDVASKKATHTMPTGKKAITAVFSPDGKTLYVVNAGDGNISVIDVNTHKITKTFPGAKGAMAIKPNNNWSQLWVTDPTDNKLLLMNPKTGSVEASIDVPGEPHGLVHSPDGKTVYVGQRKLNQISMIDTASRKIVKTTPIGQRPDMMAISSDGKTVFVAIRDENKLAVVSASDLSLTTKVETGGETHGVAYRD*
>MP2235_megahit_48850_2-625
QTQIDDKIAALAPAVEKLSQDPNALKVGSRLFLQNCAVCHGSNAKGAVGYPNLTDNEWLYGGEPEHILTTLHKGRVGGMPAWRDQIGEDGVRAASEYVLSLSPKKGSEANSPLDQTMVKQGEAIFTQNCALCHGPEGKGMISAGAPNLTDDIWLYGGERETVRDTLRYGRAGVMPEWETKLGNERIMLLAAYVYSLSDRSTPNTSNN*
>MP2235_megahit_122233_1039-2004
MSLMFCSFLFLLLAVPSFADAATAYISNEKDNTISVVDLDKMEVTDTIKVGQRPRGIILSEDGKYLYICASDDHRIDALNLETLKVDFNLLSGPDPELLILHQDGRSLFIANEDDNLVTVTDTKERMIVEEIVVGVEPEGLGLSPDGKVLVNTSETTNMAHFINTETLEVFENVLVDARPRVAVFNKDGTEIWVSAEVGGTVSIIDPKTFKIKSKINFKIPGVNQDSIQAVGIQLASDGKYAFVALGPSSRVAVIDQKTKKILKYLLVGQRVWQLAFTPDEKRLISTNGVSNDISIIDIEKMKTIKSIKVGRFPWGVVIKK*
>MP2235_megahit_209841_570-1298
KIVVVDPNTLKILREFESGSDPETFAVHPNGNIYISNEDAAKATVFDPKTGKQIAEIKVGLEPEGVAISPDGKRVIVTSESTNMLHVIKTPENIIENNILVGSRPRSAAFTKSGNIAYATAEISGEVVKVDIVKAKIIQTGSTGDNKSKPKDVIISKDEKTIYVAGGRANKVVVMDANTLEIIKEIPVGKRVWGLAMSGNGEYIFTTNGVSGTVSVIDTGKNEVIKTIKVGEFPWGVVVKDN*
>MP2235_megahit_251959_12623-13513
MTNFWSGYIVVLTLTCLGLILWLLLATRKGQRKEQTEETLGHSFDGIEEFDNPLPRWWFVLFIGTMVFGAIYLFLFPGLGKWPGYLNWTQESQYEAEVAKAEEAFAPIFAKYSAMPVEEVAKDPEAVAIGQRLFATNCSVCHGSDARGAFGFPNLTDNDWLYGGEPETIKTTLRAGRQAAMPAWLAVIGEDGVRNVSGYVRSLSGLETENVDLAAGQTTYTNTCAVCHGPDGKGNQQLGAPNLTDDIWLYGSSFLQVQQTVRYGRNGHMPAQAHLGEDKIHMLASYVYSLSHKDEQ*
>MP2237_megahit_245_191-625
MTIGKKIIQGLKFPPITFFFVVLLIYFGFNGYVKFIAEGTNWEDGEIIYMNATQFEFTPNNITVVKDTLVVLKINSSGELEPGFTMHGFYLEGYEISDVLPFDKTTTIRFKADKVGVFNFMCTVICGSGHLNTQGQITVVEDQP*
>MP2237_megahit_719_234-506
DEGDFGPELYVKTNAPKRMKDKNYTGSASSVEAYILESILDPNLYIVPDFDEDLMPEDFGTGLNAKTVFRIVNYLSQLEKGKDPPNHEEM*
>MP2237_megahit_33717_3-380
GGGSLFVKTHPKSSNLWVDVTLNPDKKVSQSVAVFDINNMDKGYESLPIAQWAGVADQGAARVVQPEYNKQGNEVWFSVWNAVDKTSALVIVDDKTRKLKKVIKDKRLKTPTGKFNIYNTRKDVY*
>MP2237_megahit_36978_2-517
AGLGDLSHASAVYSRDGRYAYVFGRDGGLSKVDLLTARVALRVVQAGNSIGGAISQDGRLVAVSNYKPGGVKVFDAETLELLADIPATFAGGARSKVVGLVDAPGNHFVFSLWDGGEIWIADMADPRAPKITRFEDVGDRPYDGLITPDGRYYIAGLFGEDGMALLDLWYPE
>MP2237_megahit_73019_10-663
MQKQIIIGLILTMMIAVFIPVYWLAESGRQEAAVIRQHEEAVERASHVYSATCAACHGAEGEGIVGPALRNTRLDEKALAKTIARGVPGTAMVAWGPEDDGPLKDHQIKELVLFIKAWGEPLSEEPQSASEKTPDTETLTGGELFTARCIACHGADRQGIPNLGLPLTPESLSELTDTEIRDTILNGRADTMMAAFKDTLTSEQIDSLVQFIKYTSP*
>MP2237_megahit_89718_1-198
MKRYMDVALAICAAVFAGSIGAASLQPIPTLSEQDFKKAQFIYFDRCSDCHGALRKGATGPNITPA
>MP2237_megahit_101587_3-1313
MKTLLNATLAIIGLLFTSIAFSATDDAVDHPGTEGAELRYKGAPIPMDEVAMRLSPDGPEITAAEYQQSSRLFFERCAGCHGVLRKGATGKSLTPDITQTRGTEYLKVLIGFGTPAGMPNWGTSGDMSAEEIDAMARFLQHEPPMPPEFGMKEMMASWNQIVVPADRPSKKQHKYDTDNFFAVTLRDAGQVAIIDGDSKKIVSIVDTGYAVHISRPSDSGRYVYTIGRDAKIALIDLFMNPPSKVAEIKIGMEARSVETSKYPGYEDKLAIAGAYWPPQYVLMEGDTLEPKKIVSTRGMTVDTQEYHPEPRVAAIVASHEHPEFIINVKETGKVLLVNYSNIDALSVATLEAARYLHDGGWDSTHRYFLTAANKSNKIAVIDSKDRNMEALIDVTEIPHPGRGANFIDPTYGPVWVTSALGNANVTAIGTDPEKHPN
>MP2237_megahit_104609_1249-2160
QRRGQIEDRTGEVVSRLIAVGVGLAAILFFTLFANRIPQLEKHFSETVTVGAESSKEELAAFGETMFNGKGNCTTCHHIGALGARAPDLAGMGGRAAARVAEPGYTGEATDAEGYIRESLSAPCAYVVEGYECIMPVIDQPPVNLSPIEMTLVIAYIQSLGGEITVELPSGEDPAAAAQEPATPAPAATTPEGIIDEMGCGLCHTVPGVATAQGQVGPILEDMANRASSSLESSDYTGAATTPREYVREAILSPDAYLAPDCPARGGGAEPCKSRIMPPVFGEQLLAQQLETLIDFFLGEANP*
>MP2237_megahit_116304_137-823
SSNQNIQSLEESVQARIDAKEQGYLVEYDRELDFAAEKFDPIFEAYAQVPVEELAKDPEANKVGQRLFLQNCSQCHGSDARGQNGGFPNLTDNDWLYGGSGAKIVETLTLGRQAAMPAWLDAMGEDGIEEVVNYVLSLSGRDVDPQLAEAGKARFAACAACHGMDGKGNQMLGAPNLTDDIWLYGGSHRAVTETLTYGRNGVMPSFKKTLGDDKIHVVAAYVYSLSND*
>MP2237_megahit_143256_1-663
KTLAKLDKVLFDGTDGGMPGWGRDGFMTHEETALMAKYVQIEPPMPPEWGMKEMMASWKVHVPVKDRPAKPPKGKNWLNYFGVVLRDVGKISIIDGDTKEVLTTIPSGFATHILRTSASGRYMFAIGRDGKATMMDMWAEPPNPVAEVRTGIDARSIDTSKFKGFEDKYAVVGDYWPPHYVIMEGDTLKPIKIVGTRGYTYDTNEYHPEPRVASIVSSHLE
>MP2237_megahit_206613_1-801
LEWRQLFLLISSGVNCFFSSRVASIVSSHNAPEWVLNLKETGVVLLVDYSKLDEGTITETKINAERFLHDGGWDSTKRYFLVAANARDTISVIDTVERKLVKNIVTGTKPHPGRGANWVDPKYGRVWATVHLGEGLVSIISTDPKKKWAWTVVREWELDGNSLFIKTHPKSRWVYCDNTINKNKSNVLTIFDIKNPEAPAKEIEFKKKVVHMEYNKKGDEVWISLWDKEGEIVILDDKTHKEKARIKGLHTPTGKFNVYNTMKDIY*
>MP2237_megahit_227130_1143-1487
MSTKKSLPTRGPGLFIRANPDSRYVWVDVAFGEWWDDIVVFDRDTLEIVETLQPGKRSIHPEFTKDAKYVYVSAWNEDKVIVYDANTLEIVTEFEAKTPTGIFSVGIPQEEPGA*
>MP2237_megahit_260320_4269-4520
MRTNAINGVTFTVCLLLGLAMAQSPVAVAEEPTLSKADFEEAKTLFFQRCAGCHGVLRKGATGKNLEPENTLELGQRKLERMIS
>MP2237_megahit_297949_1215-2312
TRIDTGYAVHVMKESSDGRFWYTMGRDGRMTKIDLWMDPPQLVAEAQIAYDARDVAVSHYGEWKDKYVIGGSYWPPHFVILDALTMEPLKVVSTRGTDVDGTYVNESRVAAVYNSPHAPTWIVAAKELGQLWQVDYSDLDNLRIDKINSHKFLHDGFFDPKLRYFQIAANASNRIEIMDSVDRKFVASIETGTKPHPGPGANWVDPKCGPVGGTVHLGEGKITTWGNDPKGHPEHAWKICYRTATDGAGLFIRTHPNSPYVFADQTLFPEVDVNQSIKVLDKKTGKIAKTLRVTTIEKGVAVHTEFNKDGSEVWVSVWVRGGRKNWTKGEIVIYDSKTLEEKARIKGLATPTGKFNVYNRVHHVT*
>MP2237_megahit_308915_1-336
MREFLIGLMLMLVVAFVAGGTQAIVEGAGEAEVASETELTLTPEQFEEMRQVYFDRCAGCHGVLRKGATGPNLTPAKMIPKGDKKLTDMLWYGTAKGMPGWGQMGVMTKEET
>MP2237_megahit_319288_3202-5442
MHLQSFLLFAGFALALMMAGEVEANDPEFSYTTEGKVRAVAISANGEYIAAGSDDDKVYLFDIDSSTPLWDYATGDDVRSIAISSNGEYIAAGSNDYKVYLFDKDSSTPLQSYSTGHDVVSVAISADGKYIAAGSVDNKVYLFDKDSSTPLWSYNTGNWVWSVTISMDGDYISAGSHRNVYLFDKDSSTPLWEYTTGSEVDSIAVSADGEYIVAGSADAKIRLFDKDNSAPLWSYETGGAVRSVAISADGKYISAGSSDEKVYLFDKNDSTPLWNYNTGTVYSVATSVDGEYIVAGCGWPSEVYLFDKDSNTPLWSYETGGAVRSVAISADGEHIAGGSEDNNVYMFDKNMPPTAHIYAITPSSPRFDEQIYFSGSGSDSDGEVTAYEWKSSIDGGLSEEGNFSITGLDAGTHTISFRVQDNNGAWSEWDTAVLIVDSNMQPIARIDSITPSPTRFLNKNVTFSGIGLDSDGTIATYEWKSSRDGFLSNDQNFTTTGFSIGNHTISFRVQDNNGAWSGWDVSELISLPNAPPVGTVDSIEPSQAAKGSTVFFDGTGSDDNGTVAACLWESSIDGVLSTEEDFSISTLTLGYHIITFLVQDNNGVWSDTRDENRSGPEVLLWIYAVPVPFAGNDTTVKLGDTVLFSGQVTDEDGTIVKYGWDFDNNGVYDWSSSENSQTTHIYDKEGTYTAVLRATDNDGFTSTNSRIITVTKAGSAGGGDDDGGLPAPSLAASIAAVAVIALRRRH*
>MP2237_megahit_342315_3-527
KKNKNKRKRTNSSEKEMSFIKVNFMEVKDMREFLIGLMLMLVVAFVAGGTQATVEGAGESEVASETELVLTPEEFEQMRQVYFDRCAGCHGVLRKGATGPNLTPAKMIPKGKRKLTDMLWYGTAKGMPGWGQMGVMNKEETALMVKYIQNEPPIPPQWDMKSVRDSWKLIIPPDK
>MP2237_megahit_342336_3-1070
MGVMTKEETALMVKYIQNEPPIPPQWDMTAIKGSWKLIIPPDKRPTKPEHDRDVDNMFGVVLRDAGKVAIIDGDTKEVISTVDSGYAVHILRMSASGRYCYSIGRDGKATMIDLWMKKPETVAEVRCSLDARSIDVSKFKGYEDKYAVVGGYWPPQIIVLDGNTLEPLKIVSTLSFTYDTEEFHPEPRVASIVASHTAPEWVLNIKETGQIWLYDYSDVNNPSIKMFEAERFLHDGGWDASKRYFLVAANARNKISILDVVDRKFIGNVDTGGTKPHPGRGANWVDPEFGPVWATGHIGDDVISIIGTDPEGHPEHAFKMVAKIQALSSGNLFIKTHPKSKWVWVDHPVSKKEVNR
>MP2237_megahit_342780_1-216
ADYGKAVHMEYNKAGDEIWVSIWGNLGDADKGKAGEIVVIDDATLTIKTRIPNLLTPTGKFNVYNTVRDLY*
>MP2237_megahit_348011_533-1009
MREFLIGLMLMLVVAFVAGGTQAIAAEDGASEPTVTLTPEEFEQMRQVYFDRCAGCHGVLRKGATGPNLTPAKMIPKGKKKLSDMLWYGTAKGMPGWGQMGVMTKEENDLMVKYIQIEPPIPPQWDMTAVRDSWKLIIPPDKRPTAPEHDRDIDNMFSV
>MP2239_megahit_2182_244-621
GGESQLYATGDEPLPKLFEKAQCTVCHVIPGIPDADEGDFGPELYVKTNAPKRMKDKNYTGSASSVEAYILESILDPNLYIVPDFDEDLMPEDFGTGLNAKTVFRIVNYLSQLEKGKDPPNHEEM*
>MP2239_megahit_77052_152-1108
MRFFWTLLTVTLFLFNPFVANADGRIFVTNERSNTVSVIDAKSLTIESTIEIGERPRGIGLSPDNTELYVAVSEENKIVVVDPNTLKILREFESGSDPETFAVHPNGNIYISNEDAAKATVFDPKTGKQIAEIKVGLEPEGVAISPDGKRVIVTSESTNMLHVIKTPENIIENNILVGSRPRSAAFTKSGNIAYATAEISGEVVKVDIVKAKIIQTGSTGDNKSKPKDVIISKDEKTIYVAGGRANKVVVMDANTLEIIKEIPVGKRVWGLAMSGNGEYIFTTNGVSGTVSVIDTGKNEVIKTIKVGKFPWGVVVKDN*
>MP2239_megahit_78032_1-882
QFVILDGMTLEPIKIVSTLSYTYDTEEFHPEPRVASIVSSHIAPEWVLNIKETGLVWLVNYEDPNNPTITMIEAERFLHDGGWDSTKRYFLVAANARNKISIIDTKERKLVANVDTGGTKPHPGRGANWVDPEFGPVWATGHIGDDVISIIGTDPEGHPEHAFKMVAKVQALSSGNLFIKTHPKSKWVWVDHPVSKKEVNRTTLGIFDKANIKGGIFKTLKVADYGKAVHMEYNKAGDEIWVSIWGNLGDADKGKAGEIVVIDDATMTIKTRIPNLLTPTGKFNVYNTVRDIY*
>MP2239_megahit_116558_2-589
SSEKEMSFIKVNFMEVKDMRKYLIAFMLMLVVAFVAGGTQAIVEGAGEAEVASETELSLTPEEFEQMRQIYFDRCAGCHGVLRKGATGPNLTPAKMVPKGKRKLTDMLWYGTAKGMPGWGQMGVMTKEETALMVKYIQNEPPIPPQWDMKSVRDSWKLIIPPDKRPTAPEHDRDIDNMFSVVLRDAGKIAIIDGDT
>MP2239_megahit_161965_820-1746
MWQTNSYGDDVHVIDVATQKVVGHIKVGPQPHGIAAPDDAHVVFVAIENLKGPLGELVWVDPKTYKITHRLTIGPKPNQIACTPDGRWVYVPCNDGHYWVIDARAKKVVKKIKTGGRPHNTQCSRDGRFMYLSPMGPPKRVTIVDLKANHKVVGEIPFANSVRPPALAADNKRFFQHIDGLVGFQVADIASRKVIATVKHTIPEEYKGKKSRCHGLAIRPDQKEIWSCNVEHKTLHVHDITKEEFPEITRIPMIGRIYWLCFTPDSRFCYAAVRSEKKVCVVDCRTKKVITHIEVGNIPKRNLVITLK*
>MP2241_megahit_141897_21731-22681
MNTTKQITIIIILLLAIVGTCFGYTIGESSRQKKEAHHLTERNAERGARIYVNQCRSCHGHQGLGSEEGAVGAKINTPSFLILEKDNEYGAQPTSKFGSGDVPGYQDIKAFVRNTLRCGRAGTYMPAWSEEYGGTLSDTQVDQVVTLITTGRWDLVALEIEEHDKENNTNPDEVLLTDPSGLSITSENCGQYNAVQALKYRTRPDPRLDLINKVDTPESGESKEVPAVDLGPTIKGLPVDQFYAAACAVCHGLDRQGIASVGSLPLLPSYLTKDDDFYFETIVNGRAGTVMPSWRAQGLTDEEMWHLVDFIKSEPN*
>MP2241_megahit_264727_133-1107
MNKLCIVITLSINLILISLLSKANYIFVSNENSDTVVVLDKFSKKIIKTIETGGRPRDLKFNNDFSKLYVVVSEENQIIEIDTIKLEILDRIDTGDDPEIFDIDFSNNFIAVSNEDDNQLTIIDLNNKKIIESISNVGVEPEGVNFSPNGKLIYVTSEGTSSVLIIDMEKRKIVNEILVGNRPRRGLFVNDGKEYWVSNELSGTVGVIDTTKQELKETIKFSIKGIRENQITPVDFAYAKKKNIVFVTLGNASHVAAVDASTYEVKKYILAGKRVWGADITSDEKELVVTNGNSDDISIIDLNKFITTSAIPVGKTPHSVRIIK*
>MP2243_megahit_186153_32-370
MALILKFRNISIITLFIVLITSSQSWGDVMKQGMEIFNEKAGCAACHVLKHAGSKGNIGPNLDYSKDSQNVAYVKDMVQNGLGVMPAFGNDGILTPEEVDIVSKYVAKVAGK*
>MP2243_megahit_324238_995-1966
MKVYEIIIFIILNFFIFLSTLQSKYIFVSNENSDTITVLNKDKKIIKTIKTGGRPRDMRLSLDNTLLYVVVSEENHIAVIDTISLTIINYIKSGDDPEIFDISPDGKLIAVSNEDDNEITIIDVKTQNKLTTIENVGVEPEGVNFSKNGEFIYVTSEGTNSVVIINTKTREIVNEILVGNRPRRGLFIKDGNEYWVSNELSGSVTIIDTNNLKIIKNLYFSVKGIRDQNITPVDFAYSSKLDKVYVTLGSANHVAVVNGSNYNVEKYILAGSRVWGAALTNNDEELIVTNGNSDDISIIDLVKQTAVSSIPVGKTPHTVRVMK*
>MP2231_megahit_102368_6-1142
SKILYECSLPFISLEENMLSEKNKPINSVEGILKNSFWQKQRLSNLFTVFVFTAIFLSGLLSVKKSFAGEAWVANMKGANVQIIDTDSNQVFKTIDTGAGAHNVTFSPDGKLAYIANLGTNSITIIDAVTKKKLADVLADTKAHDVAVSPDGKTAVSCNVGAGNITFIDVASKKATHTMPTGVKAITAIFSPDGNDLYVVNAGDATISVIDVNTQKITKTFPGAKGAMAIKPNSDWSLLWVTAPADNKLLLMNPQTGSIEASIDVPGEPHGLVHSPDGKTVYVGQRGLNQISMIDTASLKIVKSTPIGERPDMMAISSDGKTVFVAIRDENKLGIVSTADLSLITKVDTGGETHGVAYRDGEGDDRGFFQKLLQKLKG*
>MP2231_megahit_133578_499-1485
MMFLLGKNTHKTLTACLAACLLGAPVAAEEIWVTNEKDDTISVIDVATLEVVRTIPTGDRPRGITFSHDHSVVYICASDSDTVQVMDPDTGEVLFDLPSGEDPEQFVLHPDNRHLYIANEDDAITTVVDVVSRTVVAQIDVGIEPEGMAVSPDGKLAITTSETTNMAHWIDTETRELVANTLVDSRPRHAEFAAGGTQLWVSAEIGGTVSVFDVETKAELAKIDFAVKGVHPDRVQPVGFEFDGEEKTAFVALGPSNHVAVVNAETFEVEQYILVGRRVWHMAFNSDKSLLFTTNGISGDVTVIDVAKREAIKTIKVGRFPWGAALRP*
>MP2231_megahit_140916_3-1028
SLCTLGLTSYWKAPIGICLLLTLLSPNTTTADEANSEAQIREGKRTFSVHCAQCHGIGGAGGGHSRNGPSLTDAVTIYGGELEDIYRVISEGIPRAAMPQWKQRMPETRIRQLAAYVFSIKGTRKQNNLAKNANNKALPVNETDLADGLREGKRNYRIHCAQCHGLSGAGGVGPNLTDDINIHGRKFQDIVKLITNGVPDKLMPAWGEKFGSQTINQIAAYVRSINATQAGQDSSSLPDVSRETLLESEDFKTKVEGGKRGFNSHCIECHGSGGKGGMGPNLTDEFTLHGQELEDIVRVITNGVPGLMPTWGQKMSEERVAQFAAYIFSIVGTRPTGKRPPK
>MP2231_megahit_167413_426-1496
MSEQNNQRFLLVSVIITALIIGFLIVGTFVYHTNNEIELEQYQAVVFNTISKTATVIDNIEFNTLTNIEIDIEAGQYGAYFNENNNKLYLIHDGQSELLILNPQSLDIESRVRVGPNLQHAGIFDKTGEIFFLVSRDSNSLVMINTTTDRIISRIEVQEQPHHVALLKDSVAVTNTESQSISIVDIIRMDVKNNIKIDANPLMITSDGESKMFVGAVKPSKIFFIDNNEVKISIRLESDPHGIALTLDKKNLIVTLPDEDKVLVIDMKGTIIKELKTGSFPHNIDIDPNGKYGYISNSNDASVSIMDLTNFEIVATIETGNGSHNVQFYNIMNSNTQINTAKDGGKIISANFNCGG*
>MP2231_megahit_181458_2-880
EKDNTISVIDGDTYKVTATIPVGQRPRGIILSHDKTELYICASDSGHIEVLDLKTLKITKTLPSGPDPELFILHPTGNPLYVANEDDNMMTVIDVKKGTFITEVPVGIEPEGLGISPDGKVLVNTSETTNMAHFIDTQTYEVFDNVLVDTRPRVAMFTKDGRYIWVSSEIGGNVSVIDAKTRKVVEVIEFAIPGIRAEAIQPVGIQISGDGKIAFVALGPASRVAVVDAKTFEVKKYLLVGQRVWQLAFSPDESKLFTTNGVSNDVSVIDVKRLKVVKSITVGRFPWGVVVK*
>MP2231_megahit_220604_601-1632
MCRDKIQSINPIGKKLNKPCQQRQQSWTLFAVSIFAIFFFSVALPISESTAGEAWVANMKGANVQIIDTGSNKIVKTIPTGAGAHNVTFSPDGKLAYIANLGTNSITIIDAVSKEKLADVLTDTKAHDVAVSPDGKTAVSCNVGAGNITFIDVASKKATHTMPTGKKAITAVFSPDGKTLYVVNAGDGNISVIDVNTHKITKTFPGAKGAMAIKPNNNWSQLWVTDPTDNKLLLMNPKTGSVEASIDVPGEPHGLVHSPDGKTVYVGQRKLNQISMIDTASRKIVKTTPIGQRPDMMAISSDGKTLFVAIRDENKLAVVSATDLSLTTKVDTGGETHGVAYRD*
>MP2231_megahit_239417_1741-2745
MCGDQMNSPSGKSGIIQPRRQSWRVVSILTVLFFSWALPSTAGEVWVANMKGANVQIIDTSSNKVVQTIPTGAGAHNVTFSPDGKLAYIANLGTNSITIIDTMSKEKLADIVTDTKAHDVAVSPDGKLAVACNVGAGNITFIDVAAKKAVHTMATGKKAITAVFSPDGNTLYVVNAGAGNISVVDVKSKKITQTRQGAKGAMAIKPTKNWGQFWLTAPADNKLLLLNTRTGALEASIEVPGEPHGLVHSPDGKTVFVGQRKLGQIAMIDTASRKIVKTLSLGQRPDMIDISSDGKTVYVAIRDDNKLAVVSAADLSLITKVDTDGETHGLAYKD*
>MP2231_megahit_239517_866-1828
MNKNILIFIFFIMIQNFAFAETIYVSNEKDHNITVIDGNSLEVIKTVKVGHRPRGIILSKDKKKIIICTSDDNRITVLDAESLEIDYYLPSGPDPELMVMDDNGKLIFVANEDDNMVTVVDYEKREIVKEIPVGVEPEGMALSPDGKTLVNTSETTNMAHFIDTQTLEIKANILVDARPRVAQFTKDGNFVWVSSEIGGTISIIDPKKFEIIKKIEFKIPGLSKESIQPVGIRLDNKRQLAYVALGPANRVAIINMKTFEVEKYILTGQRVWNLIINSNGTRLYTTNGVSNDISVIDIEKRKVIKSIPVGRYPWGVVVKE*
>MP2231_megahit_258478_282-1301
MFGIKMNNLGKKLNEIFRQEGQPWMMVSFLTALFLAGLIPISESMAGEVWVANMKGANVQIIDTGSNKVVKTIATGAGAHNVTFSPDGKLAYIANLGTNSITIIDAMSKEILANIVTDTKAHDVAVSPDGKLAVACNVGASNITFIDVASKKAVHTMAAGKKAITAVFSPDGNTLYVVNAGDATISVVDVKTRKITDTWTGAKGAMAIKPTHDGKLFWVTAPADNKLLLMNPKNGTVEASIDVPGEPHGLVHSPDGKTVYVGQRKLNQIAMIDTASRKIVKTTPLGQRPDMIDISTDGTTVYVAIRDENKLAVVSAADLSLTTKIDTDGETHGVAYRDN*
>MP2231_megahit_273846_3-1406
MPFTPVPQKVENSEDSIYMASKIIKAKTYIFFVAVSLNLLSHIPNTFAFNSPSESDMPLSIEVNGKNISLQNLISPITESNQILVEGADIYIKNCVLCHGDLLDGKGLYSESFSPPPANFLLPQSILSKPKSYAYWRIMKGGLGLPKKYEPWNSAMPSWEDVLTEDQVWKVIHFIYKKSKELSTTTIQNISEPSIENGRKVYSKNCSVCHGEKGSGDGPGAKVSSPFPRNFIKGHIKLRSTPFGKMPTDKDLFDAITNGSKGTTMPSWEHLSEKDRHSLVLYLKTLSKKFAKFVKKGKTHKIVVIPDPPKFTLASLERGKDLFIQNCSGCHGVRGRSDGASTKKIVNIATDAIWPRNLSKPWKFRRGDKRKQIFQTLRTGLSLTAMPMFSPRIFKDKQIWDLVHYVQTLSPSQKPETPRFLNVQKVDGPLPDNPDDPAWKTVNSNFYPLGGQIIQSEKAIYPIIDNVV
>MP2809_megahit_70457_237-1331
MTFFWSSWITILSIACWAGILGVLLFVLKYKPDVEEDGTTGHSYDGIREYDKPLPKWWLVIFFGSIIWGVAYWIFFPAIQPKHWDGIATVEVDGETVPWTSHNELYSELEANDKLFRDNFEQSILARAGASDATAVLDELNSLQTTLRRSEETPADLQTQIDDKIAALAPAVEKLSQDPNALKVGSRLFLQNCAVCHGSNAKGAVGYPNLTDNEWLYGGEPEHILTTLHKGRVGGMPAWRDQIGEDGVRAASEYVLSLSPKKGSEANSPLDQTMVKQGEAIFTQNCALCHGPEGKGMISAGAPNLTDDIWLYGGERETVRDTLRYGRAGVMPEWETKLGNERIMLLAAYVYSLSDRSTPNTSNN*
>MP2809_megahit_102779_904-1431
MPDGAEHRTFGKAGLGLVTVGALAATASVVAWSLASPSNDPVGAMVSRVGAGWERLTQWYAGNPVADRPNWSAMQVKLLDAQSDRGPDAMVRYGCGACHVIPGVAGARGTVGPSLAGFADRAYIAGILTNAPGNLQRWLIDPPLFAPDTAMPDMSVTEADAADMAAYLLSLTGAP*
>MP2809_megahit_114025_240-1250
MVRFFSPKMGREGSLMLMFLYSIIFLLFVASEPTNAATAYISNEKDNTISVIDLKKMEVTNTIEVGQRPRGIILSQDEKYLYICASDDNRIDALNLETLKVEFNLLSGPDPELLVLHQDGRSLFIANEDDNLVTVTDTKERMIVEEIVVGVEPEGLGLSPDGKVLVNTSETTNMAHFINTETLEVFENVLVDARPRVAVFNKKGNEVWVSAEVGGTVSIIDPKTFKIEHKIEFKIPGVNQDSIQAVGVQLTSDGKYAFVALGPSSRVAVIDQKTKKVIKYLLVGQRVWQLSFTPDEKFLLTTNGVSNDVSIIDIEKLKTIKSIKVGRFPWGVVVKK*
>MP2809_megahit_186553_24146-25105
MKHLLTLTLCLAAAPALANRVFVSNEKGNDVTVLDSETLEVIGTYPVGNRPRGITISPDGSELYVCASDDNLVRVFDPETMEEMHTLPSGPDPELFVLHPSGNPLYVANEDDNLVTVVDTKTHEVLAEIPVGVEPEGMGVSPDGQVVINTSETTNMAHFIDSDSFEIVANVLVDSRPRFAEYNHDGSKLYVSSEIGGTVSVIDPSTQQIAHKIEFEIPGVLPEAIQPVGVRVTNDGKKVFVALGPANRVAVIDGETDEVRDYLLVGQRVWQMAFTPDERYLFTTNGNSNDVSVIDVAEEEVVKSIPVGQQPWGVVVAPD*
>MP2809_megahit_257228_78-1055
MKILVFLLVLSVALINTGSVYSKGTNLVFVSNEKSNTITVLDANHGVVKTLKTCRRPRGMHFSADRTQFYVGCADDSQISIYDVASQKLVGRIRGVEEPETFDLHPNGRHLYISNEEDATATVFDVKTKKQISEFETGEEPEGVQITSDGNLVFVASEVADLVHVIDVKANKLIADIPTDVRPRRFALTPDERELWVSAELSGMVNIVDIKTLKVIADIEFLPTGFRREQVTPVDVLITKDGRTAYVALGRANHVAVVDVKSRKVLDYILVGKRPWGLALTKDEDILYVANGLSDDITIIETGSRKTIKSVPVGMVPYAILIDDE*
>MP2809_megahit_315820_495-1448
MSMFWTIWISVITLGSIIGCYFLLRWTLANKTGVPEGESMGHKFDGIEELNNQLPRWWTIMFYMTIVWGFLYLALYPGLGAFEGILGWKSSNQNIQSLEESAQARIDAKEQGYLVEYDRELDFAAEKFDPIFEAYAQVPVEELAKDPEANKVGQRLFLQNCSQCHGSDARGQNGGFPNLTDNDWLYGGSGAKIVETLTLGRKAVMPAWLDAMGEDGIEEVVNYVLSLSGRDVDPQLAEAGKARFAACAACHGMDGKGNQMLGAPNLTDDIWLYGGSHRAVTETLTYGRNGVMPSFKKTLGDDKIHVVAAYVYSLSND*
>MP2809_megahit_328255_12246-13217
MNEPLTKLLPLIVPLALAAPVTAGEIWVTNEKDDTVSVIDTDTLEVIQTYPTGERPRGITFSKDFTRLYICASDSDSVQVMDPNTGEILRDLPSGEDPEQFVLHPDDIHLYIANEDDAITTVVNTQTGEVVAQIDVGVEPEGMAVSPDGKIAITTSETTNMAHWINTETNELFANTLVDSRPRHAEFAKQGTEMWVSSEIGGTLTVFDTATQTEKGKIEFEVQGVHPDRVQPVGFEFTPDYGTVFVALGPSNHIAAVNAETYEVEEYILVGRRVWHMEFNEDHSQLFTTNGVSGDVTVIDVASRKAVKTIKVGRFPWGAAFRP*
>MP2811_megahit_28116_3-266
MRVTKLMIKPLALAVAITSLGVMNAQAAPKDPDKSTMAYEGTPSAVDAESAKIVRSPGAPDLTDAEFEKAKQIYFQRCAGCHGVLRKG
>MP2811_megahit_60311_167-1243
MKAISILRTTAWTGLLAPLMLAAQTAVAEPLVYVPLGGDNKIVAIDAAKDEIVDTIGGLAAVHGLAGTPDGRFLIAGSFETRSPDGEAVAKPAVVSEDEHAAHHGAAPADAKADAAVSTVSVVRAADGSVVRRIDVPGAVHHVAVSPDGRFAVVTHPNDGAISAIDLESYELVATVATGPLPNYATFGPNGDRLYVSNAGNDTVSEIDTTRWIVRSNAVVGSSPEHVVLANDGATLYVNNVEDGTVSVLDVGDRKVVKTIPIGSTLHGIDLSDDGRTLFVAALGDDKLVAVDLGTGAERSASLAPAPYHLAVVRGTGKLYVSSADQPEIWVIDQRTLEILGEIPIGGKGHQMVQGAGG*
>MP2811_megahit_109396_38-823
MCGDQMNSPSGKSGIIQPRRQSWRVVSILTVLFFSWALPSTAGEVWVANMKGANVQIIDTSSNKVVQTIPTGAGAHNVTFSPDGKLAYIANLGTNSITIIDTMSKEKLADIVTDTKAHDVAVSPDGKLAVACNVGAGNITFIDVAAKKAVHTMATGKKAITAVFSPDGNTLYVVNAGAGNISVVDVKSKKITQTRQGAKGAMAIKPTKNWGQFWLTAPADNKLLLLNARTGALEASIEVPGEPHGLVHSPDGKTVFVGQRKL
>MP2811_megahit_131996_1912-2919
GDLSHASVVYSRDARYGYVFGRDGGLTKVDLLTRAVTDRVIQSGNSIGGAISQDGRYVAVSNYEPGGVNIFDSETLDTVAEIPAFYTNAQGEQEQSKTVGLVDAPGNQFVFSLFEAGEIWTVDMYSNPPGINRYQAGKEPYDALITPDGRFYIAGLFGEDGLSMMDLWEPEQGAQTILPDYGKGEQRLPVYKMPHLEGWAIADGYAFVPAVGRHEVLVADMEDWSMVQRIPVQGQPVFVMASPDNRQIWVSFAHPKNDVVQVIDSRTREIIRTLEPGKSVLHMEFTPRGEEVWVSSRDSDRVTVYNTRTLDEVATLPAQKPSGIFFTNRAHQLGL*
>MP2811_megahit_142574_833-1723
MSTFWSIWVSVIVLGTVFGCWWLLWATRKSQTTDTETDRTMGHSFDGIEEYDNPLPKWWFYLFVATCIFALGYLALYPGLGNFKGLLGWTSTNQWEAEVAAAEEKYGEIYAQFGDTAIPELAQNDDAMKIGQRLFANNCSVCHGTAARGQVGFPNLTDEDWLWGGQPDQILHSIAQGRNGNMPAKGVMPNMTNEQVDQVVNYVLSFSGREEDAEAAKAGAQVFAQACVACHGPEGKGMEAMGAPNLTDNVWLYGSTYEWIKETVMNGRQNQMPAQEGRLTDDQIQILAAYVYSLSN*
>MP2811_megahit_149628_7704-8660
MKSWILPAMMMAASPAMADIAYVSNEKDDTLTLIDTDALEVLQTIDVGMRPRGIIFSHDYKYLYICASDSDAVQVLDVATNKIIHNLPSGEDPEQFALHPNNHHLYIANEDDAVVTVVDTEKRDVVAQINVGVEPEGMAASPDGKWVINTSETTNMLHWIDASTQELVDNTLVDQRPRHVEFTKDGKTVWSSSEIGGTVSIVDVASKAITHTINFKIPGVHRDKIQPVGVKLTDNGKYAFVALGPANHVAVVDAKTYEVLDYLLVGRRVWMLEFANDQKLLLTTNGVSGDVSVIDTDDLKVIKTLKVGRYPWGVAVKP*
>MP2811_megahit_178991_1640-3094
MRPPIPHAITSFVAATLLSVSVPVSAAENTRFERGSEVYNQQCAACHQAQGQGIPGSFPPQKNHTAQMYNATDGIGGRRYLGHVLQYGLTGPIKVDGTSYNGNMPAWGGALTSQQMADVLNYVLTAFGNEKRIAGEFQPYTPEDIEAIAGKDLSGKDVYQLRQTLLGQSPEQSRTKATPVRSAPELSLEKSIRDPLYVAVQNSGIVKVLPSKQAWPGVAGAHYNALSPDGSRLMVSGFKTGNVYVLNTASGEVMASVPVGEVAQGVKISPDGRYGLAVAPTQGDVAVIDMNTLELVRKIPVGKVPHNLVYSADGTLAYVTLQGEGALAVVDMRALEKQRQIPTPGLKTPHNIDISANGQRLWLRDFTGNVGVLDLASETMLKTFEVGSGHGGIDVVPGEQYVATGAISASVVTIIDSESLKIVKNVDVGVGPHGVRASRDGQFIYASVTADNHIAVIDTQSLEVVRREPVGGQFPFWLAVPGNP*
>MP2811_megahit_191221_1-885
TAGEAWVANMKGANVQIIDTDSNKIVKTIPTGAGAHNVTFSPDGKLAYIANLGTNSITIIDAVSKEKLADVLTDTKAHDVAVSPDGKTAVSCNVGAGNITFIDVASKKATHTMPTGKKAITAVFSPDGKTLYVVNAGDGNISVIDMNTKKITKIFPGAKGAMAIKPTNDWSQLWVTDPTDNKLLLMNPKTGSVEASIDVPGEPHGLVHSPDGKTVYVGQRKLNQISMIDTASRKIVKTTPIGQRPDMMAISSDGKTVFVAIRDENKLAVVSASDLSLTTKVETGGETHGVAYRD*
>MP2811_megahit_193150_1701-2795
MTFFWSSWITILSIACWAGILGVLLFVLKYKPDVEEDGTTGHSYDGIREYDKPLPKWWLVIFFGSIIWGVAYWIFFPAIQPKHWDGIATVEVDGETVPWTSHNELYSELEANDKLFRDNFEQSILARAGASDATAVLDELNSLQTTLRRSEETPADLQTQIDDKIAALAPAVEKLSQDPNALKVGSRLFLQNCAVCHGSNAKGAVGYPNLTDNEWLYGGEPEHILTTLHKGRVGGMPAWRDQIGEDGVRAASEYVLSLSPKKGSEANSPLDQTMVKQGEAIFTQNCALCHGPEGKGMISAGAPNLTDDIWLYGGERETVRDTLRYGRAGVMPEWETKLGNERIMLLAAYVYSLSDRSTPNTSNN*
>MP2811_megahit_193765_3-1535
SMGVMTAQAAPKNGDDATMAYEGTPSAVDAGSARVVRTPGAPDLTDAEFEQAKEIYFQRCAGCHGVLRKGATGKPLTPDITQERGIDYLKAFISYGSPAGMPNWLTSGDFDEETVELMAKYIMHEPPQPPEFSLADMKETWEVIVPPEDRPKKQMNDLDLENLFSVTLRDAGQIALIDGDSKEVVKIIDTGYAVHISRMSASGRYVLVIGRDALINMIDLWMEEPQTVAKIKVGMEARSVETSKYKGWEDKLAIAGTYWPPQFVIMDGDTLEPKKIVSTRGMTVSTQEYHPEPRVAAIVASHAHPEFIVNVKETGKIMLVNYEDMENMNITSIDAAEYLHDGGWDASMRYFLTAANNSNKIAVVDAQDRNLEAIVDVGKIPHPGRGANFVDPEHGPVWATSHLGDQTIQMIGTDPEGHPDKAWKVVRTVDGQGGGSLFVKTHPKSKNLWVDTALNPAEAVSQSVAVFDINNFDAGYDVLPIADWAELGEGPKRVVQPEYNKAGDEVWFSVW
>MP2811_megahit_210802_1367-1654
QSVAVFDINNFDAGYEVLPIADWADLGEGPKRVVQPEYNKAGDEVWFSVWNAQDKKSAIVVVDDKTRKLKKVIKGDYLVTPTGKFNTYNTQHDVY*
>MP2811_megahit_211869_3-371
MNLNQARANLNKILLIAGALITGPALAEQANNHSTETLYLQQCAACHGPDRLGGMGPALLPENLGRLKKAEAEQVIREGRPATQMAGYKTILNDQQIAALTGFIYQPPSHELKWGEAEIRSSR
>MP2811_megahit_224725_3-857
VGPNLTDDINIHGRKFQDIVKLITNGVPDKLMPAWGEKFGSQTINQIAAYVRSINATQAGQDSSLPDVSRETLLESEDFKTKVEGGKRGFNSHCIECHGSGGKGGMGPNLTDEFTLHGQELEDIVRVITNGVPGLMPTWGQKMSEERVAQFAAYVFSIVGTRPTGKRPPKRVSRLLNNKYIQTNTNPDGKRTFVIYCEQCHGMGGLGGAGPNLTDEFTLHGDTLEDIVRIITNGIPKMQMPTWSQTMSAERIKQVAAYVLSLKGSRPTGKLPDSDRPKQLRGISP
>MP2811_megahit_225387_395-1501
VFEADLMNLFLVVEIGDHHVTLLDGDKMEPIHRFPSRFALHGGPKYSPDGRYVYFGSRDGWITKYDIYNLKVVAEVRAGINMRNIAVSADGNYVLAANYLPHSMVLFDAANLEMLDFIPVENDAGDSSRVSAVYAAPPRSSFIAALKDIPEAWEITVENREAKVRRMTTDTLLDDFFFDPGYQHLIGAARDGKHGVVIDLDTGNTTAELPLPGMPHLGSGITWEYEGRRVMATPHFRAGAISIIDMDTWEVIKTLKTEGPGFFMRSHENSRYAWADVFFGPNADKVHIIDKQTLEIVKTLQPEPGKVAAHVEFDRHGEKLLLSIWDNEGAIIVYDADTLEEEKRIPMNKPSGKYNVWNKINYEEGTSH*
>MP2811_megahit_231335_42958-43848
MSDFWSGWIIVLTAVSYVLLAWLLLSNRKINQHKDGATTGHIYDGIEEYDNPMPSWWIKMFVLSMVFGAGYLLAYPGMGKFPGLLNWTSVSQWQGNVDAAKQKNEALYAEFMQKDAEALVADPKAMRIAKRVFANNCAICHGNDAKGSYGFPNLTDNDWLYGGSPDQIAHSIRDGRSGMMPGWQSVLGAEGVKSMGAYVQSLRDAQASASAEHAESREKFTMLCAGCHGASGEGNIAMGAPRLNDDIWLYGGDTGKIIHSIANGRSGKMPAHADNLSAAKIHLLSAYVYQLAEEEP*
>MP2811_megahit_236683_1173-2585
AAMIGTASLLASSANAQDRPQIPWGESEAQTGADRLYTADQFSNTVTVIDPVEGKTLGIIKLGELQPANFGALYKGQLLVHGLGFSPDGKTLAVVSVGSNSVTFIDTATNTVKHTTYLGRSPHEAFYTRDGKEVWVTVRGESHIAVLDAKTFEVKKRIDTPEGPGMQIFSIDGKYGFVCSSFTPELVVYDVASHKEVARLEQPSPFCPNLAASPDGKQLWYTLKDIGKVAVINAKPPFDTIKVIDTGAISNHVNFANTDRGLMAYVTIGGLNQVKVFRTDDFRQIATIPVGRLPHGVWPSGDGRRVYVGLENDNRVDVIDTASQRVVGSWPTGHAPQAIAYVPGAVSGNGKANLMPLGDAGNLTRLNLTGTGMTSIALFDQGLVQILEAGVAGLKPGQEYQLILASHPDGTGEVEAIAKFKANPAGGAIVNTTGPIRQIVRGNETATRRYLAIREMADGQPGTVVQTQQD*
>MP2811_megahit_257053_24145-25104
MKHLLTLTLCLAAAPALANRVFVSNEKGNDVTVLDSETLEVIGTYPVGNRPRGITISPDGSELYVCASDDNLVRVFDPETMEEMHTLPSGPDPELFVLHPSGNPLYVANEDDNLVTVVDTKTHEVLAEIPVGVEPEGMGVSPDGQVVINTSETTNMAHFIDSDSFEIVANVLVDSRPRFAEYNHDGSKLYVSSEIGGTVSVIDPSTQQIAHKIEFEIPGVLPEAIQPVGVRVTNDGKKVFVALGPANRVAVIDGETDEVRDYLLVGQRVWQMAFTPDERYLFTTNGNSNDVSVIDVAEEEVVKSIPVGQQPWGVVVAPD*
>MP2811_megahit_268541_19396-20367
MNEPLTKLLPLIVPLALAAPVTAGEIWVTNEKDDTVSVIDTDTLEVIQTYPTGERPRGITFSKDFTRLYICASDSDSVQVMDPNTGEILRDLPSGEDPEQFVLHPDDIHLYIANEDDAITTVVNTQTGEVVAQIDVGVEPEGMAVSPDGKIAITTSETTNMAHWINTETNELFANTLVDSRPRHAEFAKQGTEMWVSSEIGGTLTVFDTATQTEKGKIEFEVQGVHPDRVQPVGFEFTPDYGTVFVALGPSNHIAAVNAETYEVEEYILVGRRVWHMEFNEDHSQLFTTNGVSGDVTVIDVASRKAVKTIKVGRFPWGAAFRP*
>MP2811_megahit_296109_5344-5871
MPDGAEHRTFGKAGLGLVTVGALAATASVVAWSLASPSNDPVGAMVSRVGAGWERLTQWYAGNPVADRPNWSAMQVKLLDAQSDRGPDAMVRYGCGACHVIPGVAGARGTVGPSLAGFADRAYIAGILTNAPGNLQRWLIDPPLFAPDTAMPDMSVTEADAADMAAYLLSLTGAP*
>MP2811_megahit_304802_7768-8670
MSAFWNAWVFLLTAACLGLVMWVLFANKKVAKRDDADPENKTTGHVYDGIEEYDNPLPKWWFQLFVGTFIFGVIYLIAYPGIWGDAWGGALGWTSVNQLEREQEKAQEEYAESFDVYAKMSIEELSKNEEAMKMATRLFANNCAVCHGADGGGNYGFPNLTDNDWLYGGTPAQITETLVNGRNGNMPAWGATLGEEGVASVTEYVLSLSGLEHDASLVAKGKEAFMGTCAACHGSDAKGNIAMGAPNLTDDIWLYEGTREAIAHAVRNGRVNRMPAQKDLLREDKIHLLVAYVYSLSRQN*
>MP2811_megahit_308267_4063-4950
MTDFWSGWIIVLTAITYVLLAWVLLGNRKITQTGEEKTTGHVYDGIEEYDNPMPAWWIKMFVLTMLFGIGYLIAYPGLGKWPGLLNWTSVQQWEGEVEEARLENEALYAGFLEQDAATLAENDQAMRIAKRVFANNCAVCHGTDGKGSYGFPNLTDNDWLYGGEPAQIAQSIHDGRSGVMPSWLSALGNEGVASMAAYVQALSSGNTDAPELAESKQKYAMFCSACHGPTGDGNIAMGAPRLNDDIWLYGGDAGSIMQTLTKGRSGKMPRHAEMLSEAKIHLLSSYVYQLSRQEP*
>MP2811_megahit_310926_77657-78574
MLSSFWSFWVQAIVIGSMIGCGLLILYTSKGQRKDETTDQTTGHSYDGIEELDNPLPRWWVFMFWGTIVYGFGYLLVYGLANFDGIGKVTVDGEEVTWTATNQWKAEVQAFDEKVAPLYAEYLATPVAELAKNEAALQTGQRLFKSYCAVCHGSNAMGAQGFPNLTDHDWLYGGEADTIKQTIMYGRQGAMPAWGAALGDEGVKDMAQYVRSLSGLEHDAEAAEKAAPKYQQLCVACHGAEGKGMQLVGAPNLTDEIWLYGGSTKQIETTLRYGRAGKMPAQAEILGEEKVHVLSAYVYSLSQDK*
>MP2811_megahit_313453_50-1003
MSMFWTIWISVITLGSIIGCYFLLRWTLANKTGVPEGESMGHKFDGIEELNNQLPRWWTIMFYMTIVWGFLYLALYPGLGAFEGILGWKSSNQNIQSLEESAQARIDAKEQGYLVEYDRELDFAAEKFDPIFEAYAQVPVEELAKDPEANKVGQRLFLQNCSQCHGSDARGQNGGFPNLTDNDWLYGGSGAKIVETLTLGRKAVMPAWLDAMGEDGIEEVVNYVLSLSGRDVDPQLAEAGKARFAACAACHGMDGKGNQALGAPNLTDNIWLYGGSHRAVTETLTYGRNGVMPSFKKTLGDDKIHVVAAYVYSLSND*
>MP2813_megahit_53623_237-1202
MRYLPTLVLCLAAAPAMANRVFVTNEKSNDVTVLDSDTQEVIGTYPVGNRPRGITISPDGTKLYVCASDDDLVRVFDPETMEELYTLPSGPDPELFVLHPSGNPLYIANEDDNLVTVIDTQTRKVLAEIPVGVEPEGMGVSPDGRVVINTSETTNMAHFIDTESFQIFANVLVDSRPRFAEYNRDGTKLYVSAEIGGTVSVIDPSTQQIIDKIGFEIPGVLPEAIQPVGVRVTDDGSRVFVALGPANRVAVIDGKSDEVRDYLLVGQRVWQMAFTPDQKYLFTTNGNSNDVSIIDVAREKVVKSIPVGQQPWGVVIAPGPH*
>MP2813_megahit_61536_371-1084
LGKWTSSNQGITSLAESKEATEQALANGENVQLDQEFIAADERFGPIFESFAKQDIETLVKDEKALEIGQRLFSQNCAQCHGSDARGGQGFPNLTDNDWLYGGTPDKIKETLLYGRVAAMPPWGDALGEQGIKEMTAHVLSLSGRTVNQKDAAAGAAKFAMCAACHGADGKGSVAHNLPFGAPNLTDNIWLYGGSKRAVEETLMNGRAGVMPAWKDILGEDKVHLLTAYVYSLSQDK*
>MP2813_megahit_75469_3-746
QQLAVYVHSLKATAVTNDQSAQNSTTQAISEDPDAQASIKAGKRAFHSHCVECHGSEGKGGAGPNLTDEFTLHGGELKDIIHVITNGVSGLMPRWGQKMNGERIAEFAAYVYSIKGTRPTGKRPERRVSRLLNSKYIQTNKKPKDHTEGRRTFVIYCEQCHGMGGLGGAGPNLTDEFTLHGGELSDIVNVITKGVPAMQMPTWGQIMTTQRISKVAEYVYSLKGTRPTGKLPDSDRPENLRGTSPFR*
>MP2813_megahit_116986_310-1281
MNEPLTKLLPLIVPLALAAPVTAGEIWVTNEKDDTVSVIDTDTLEVIQTYPTGERPRGITFSKDFTRLYICASDSDSVQVMDPNTGEILRDLPSGEDPEQFVLHPDDIHLYIANEDDAITTVVNTQTGEVVAQIDVGVEPEGMAVSPDGKIAITTSETTNMAHWINTETNELFANTLVDSRPRHAEFAKQGTEMWVSSEIGGTLTVFDTATQTEKGKIEFEVQGVHPDRVQPVGFEFTPDYGTVFVALGPSNHIAAVNAETYEVEEYILVGRRVWHMEFNEDHSQLFTTNGVSGDVTVIDVASRKAVKTIKVGRFPWGAAFRP*
>MP2813_megahit_163134_75-1088
MTGLTNSLRAVLLLFVCTATFGLNSAGAQTAPSDRLLVLLRDASALAIVDPANRTILGRVETGRDPHEVTASSDGRYAFVTSMVDGISVIDLAAQQEIRRVNPGNGSGTHDVVFSDGKLYFTIEGYKSIGRYDPVADEIEWTLGIGQEGTHMLVHDAATNTMFMPNTRSNSITVVDNIDAGPAAATLTVIPVPGELPEGLDLSPDGQELWTATRNDGGISIIDVESRQVVETLDLGMRDANRLKFTEDGRVLIIDGEAASLVVLDAASRDEIKRISVGSTDTGDGAVLVAPNGTHAYLGLRAADRVAVVDLNTLAVIHEIAMGDGSGPGCMYWIRSN*
>MP2813_megahit_192417_9732-10691
MKHLLTLTLCLAAAPALANRVFVSNEKGNDVTVLDSETLEVIGTYPVGNRPRGITISPDGSELYVCASDDNLVRVFDPETMEEMHTLPSGPDPELFVLHPSGNPLYVANEDDNLVTVVDTKTHEVLAEIPVGVEPEGMGVSPDGQVVINTSETTNMAHFIDSDSFEIVANVLVDSRPRFAEYNHDGSKLYVSSEIGGTVSVIDPSTQQIAHKIEFEIPGVLPEAIQPVGVRVTNDGKKVFVALGPANRVAVIDGETDEVRDYLLVGQRVWQMAFTPDERYLFTTNGNSNDVSVIDVAEEEVVKSIPVGQQPWGVVVAPD*
>MP2813_megahit_192655_3-917
MCGNKINPIAKKLNDPVRQGRQPLIMFAVSIFIFVFLSGALPVSESTAGEVWVANMKGANVQIIDTGSNKVVKTIPTGAGAHNVTFSPDGKLAYIANLGTNSITIIDTMSKETLADVVTDTKAHDVAVSPDGKLAVACNVGAGNITFIDVAAKKAVHTMATGKKAITAVFSPDGNTLYVVNAGDATISVVDVKTHKITETRTGAKGAMAIKPTDNWGLFWLTAPADNKLLLMNPKTGAVEASIDVPGEPHGLVHSPDGKTVYVGQRKLGQIAMIDTASRKITKTTSLGQRPDMIAISSDGKTVYV
>MP2813_megahit_245052_130-747
ATVFDVKTKKQLGEFETGEEPEGVQITSDGKLVFVASEAADLVHVIDVKTSKLIADIPTDVRPRRFALTPDDRELWVSAELSGMVNIVDIKTLKVIADIEFRPTGFRREQVTPVDVLITKDGRTAYVALGRANHVAVVDVKSRKVRDYILVGKRPWGLALTDDEKILYVANGLSDDITIIETASGRTIKSVPVGMVPYAILIDDE*
>MP2813_megahit_259314_1161-2231
MSEQNNQNLLLVSAIITALTIGFLIGGTFVYHSNNDIEIEQYQAVVFNTIGKTATVIDNYLLTSLTNINIEIDSGQYGAHYNEKNNKLYLIHDGESELLTLDPQSLEIQSRVRVGPNLQHAGIFDDKGDIFFLISRDSNSLVMINTTTDKIISRIEVQEQPHHVALLSDSVAVTNTESQSISIVDFRELEVVNNIKIDADPLMIVSDKDERIIVGAIRPAKLFFIDNEEVKNSINLESDPHGIALTADGENVIVTLPEEDKVLIINMKGEIIKELQTGDFPHNIDIDPNGKYGYISNSNDASVSIMDLTNFEIVATIETGNGSHNVQFYNIMNSNTGLNVAKDDAKIVSANFNCGG*
>MP2813_megahit_260816_1636-2589
MSMFWTIWISVITLGLIIGCYFLLRWCLSNKTGVAEGESMGHEFDGIEELNNQLPRWWTIMFYMTIVWGFLYLALYPGLGAFEGILGWKSSNQNIQSLEESAQARIDAKEQGYLVEYDRELDFAAEKFDPIFEAYAQVPVEELAKDPEANKVGQRLFLQNCSQCHGSDARGQNGGFPNLTDNDWLYGGSGAKIVETLTLGRKAAMPAWLDAMGEDGIEEVVNYVLSLSGRDVDPQLAEAGKARFAACAACHGMDGKGNQALGAPNLTDNIWLYGGSHRAVTETLTYGRNGVMPSFKKTLGDDKIHVVAAYVYSLSND*
>MP2813_megahit_262464_1-855
NMKGANVQIIDTGSNKVVKTIPTGAGAHNVTFSPDGKLAYIANLGTNSITIIDAVSKEKLADVLTDTKAHDVAVSPDGKTAVSCNVGAGNITFIDVPSKKATHTMPTGKKAITAVFSPDGKTLYVVNAGDGNISVIDMNTHKITKTFPGAKGAMAIKPTNDWGQLWVTDPTDNKLLIMNPKTGSVEASIDVPGEPHGLVHSPDGKTVYVGQRKLNQISMIDTASRKIVKTTPIGQRPDMMAISSDGKTVFVAIRDENKLAVVAASDLSLTTKVDTGGETHGVAYR
>MP2813_megahit_286478_5587-6618
MISSYFICNNKRYFLFDRKEENLSRMFCSFFFLLLAVPSFADAATAYISNEKDNTISVVDLDKMEVTDTIKVGQRPRGIILSEDGKYLYICASDDHRIDALNLETLKVDFNLLSGPDPELLILHQDGRSLFIANEDDNLVTVTDTKERMIVEEIVVGVEPEGLGLSPDGKVLVNTSETTNMAHFIDTETLEVFENVLVDARPRVAVFNKDGTEVWVSAEVGGTVSIIDPKTFKIKSKINFKIPGVNQDSIQAVGIQLASDGKYAFVALGPSSRVAVIDQKTKKVLKYLLVGQRVWQLAFTPDEKRLISTNGVSNDISIIDIEKMKTIKSIKVGRFPWGVVIKK*
>MP2813_megahit_305634_847-1989
MKKLSKNGNKNFLIRATLLTGLVIGFLIGGTFIYHSISNESDTYEAVIFNTISGTVTIVDAINFNIVTETPLEISSGQYGAHFNSKLNKLYLIHHGQSEILVLNPQTLEVKYKIPIGENIQHAGIFDEKEEVFFVVSRDTNSLILLNTTSDRIISEIRVQEAPHHVARYDDIAIVTNTKSRTLSFIDIDEEKVVKNLRLKSEPLMIVAGHNNKKIFIGTAEADDEIRKIPARILVLDDILDRIFGRANFRYVEPGEIILESTPHGLAVTKDDKNLLVTIPEMNKLLIIDIKTLEIIKELETGKSPHNVDIDPEGKFAYVTNSDDATVSIIDIQKMEIITVLETGNGPHNVQFFNIIGESGKSGPNTEARKVIGANFNCGG*
>MP2815_megahit_79054_564-1361
HFSADKTQFYVGCADDSQISIYDVASQKLVGRIRGVEEPETFDLHPNGRHLYISNEEDATATVFDVKTKKQLGEFETGEEPEGVQITSDGNLVFVASEVADLVHVIDVKANKLIADIPTDVRPRRFALTPDERELWVSAELSGMVNIVDIKTLKVIADIEFLPTGFRREQVTPVDVLITKDGRTAYVALGRANHVAVADVKSRKVLDYILVGKRPWGLALTKDEDILYVANGLSDDITIIETASRKTIKSVPVGMVPYAILIDDE*
>MP2815_megahit_81174_1084-2016
PLEISSGQYGAHFNSKLNKLYLIHHGQSEILVLNPQTLEVKYKIPIGENIQHAGIFDEKEEVFFVVSRDTNSLILLNTTSDRIISEIRVQEAPHHVARYDDIAIVTNTKSRTLSFIDIDEEKVVKNLRLKSEPLMIVAGHNNKKIFIGTAEADDEIRKIPARILVLDDILDRIFGRANFRYVEPGEIILESTPHGLAVTKDDKNLLVTIPEMNKLLIIDIKTLEIIKELETGKSPHNVDIDPEGKFAYVTNSDDATVSIIDIQKMEIITVLETGNGPHNVQFFNIIGESGKSGPNTEARKVIGANFNCGG*
>MP2815_megahit_100563_94-807
AFEGILGWKSSNQNIQSLEESAQARIDAKEQGYLVEYDRELDFAAEKFDPIFEAYAQVPVEELAKDPEANKVGQRLFLQNCSQCHGSDARGQNGGFPNLTDNDWLYGGSGAKIVETLTLGRKAVMPAWLDAMGEDGIEEVVNYVLSLSGRDVDPQLAEAGKARFAACAACHGMDGKGNQMLGAPNLTDDIWLYGGSHRAVTETLTYGRNGVMPSFKKTLGDDKIHVVAAYVYSLSND*
>MP2815_megahit_139200_3389-4348
MKHLLTLTLCLAAAPALANRVFVSNEKGNDVTVLDSETLEVIGTYPVGNRPRGITISPDGSELYVCASDDNLVRVFDPETMEEMHTLPSGPDPELFVLHPSGNPLYVANEDDNLVTVVDTKTHEVLAEIPVGVEPEGMGVSPDGQVVINTSETTNMAHFIDSDSFEIVANVLVDSRPRFAEYNHDGSKLYVSSEIGGTVSVIDPSTQQIAHKIEFEIPGVLPEAIQPVGVRVTNDGKKVFVALGPANRVAVIDGETDEVRDYLLVGQRVWQMAFTPDERYLFTTNGNSNDVSVIDVAEEEVVKSIPVGQQPWGVVVAPD*
>MP2815_megahit_156609_44-1075
MLNEKNKPINPVEGISGNSSCRKQKLSSLFTVFVFTAIFLSGLLSSKESFAGEAWVANMKGANVQIIDTGSNKVVKTIPTGAGAHNVTFSPDGKLAYIANLGTNSITIIDAVTKKKLADVLADTKAHDVAVSPDGKTAVSCNVGAGNITFIDVASKKATHTMATGKKAITAVFSPDGKTLYVVNAGDANISVIDMNTQKITKTFPGAKGAMAIKPNDDWSQLWVTDPTDNKLLLMNPQTGSVEASIDVPGEPHGLVHSPDGKTVYVGQRKLNQISMIDTASRKIVKTTPIGQRPDMMAISSDGKTVFVAIRDENKLAVVAASDLSLTTKVDTGGETHGVAYRD*
>MP2817_megahit_41607_1-753
PPPDREADGIGIVDIASQERVNLVRAGTDPEQVAVSADGLRLYVANEDAGVASVVDIASGDVLASLEVGGEPEGVRISPDGSVVYVTSEEDNQVSVIDTAANEVIAQFEVGARPRASAFALSGDRAYVTAENSATVHVIDTTVHEVVHTIQLTGEMVRPMGVVVSPDSSVVYVTTGRGRSVIAIDAMTYEPVASVEVGTRPWGIAITRDGRYLYTANGPSNDVSVVDTESMSVVATVPVGERPWGVAIIE*
>MP2817_megahit_52302_6758-7717
MKHLLTLTLCLAAAPALANRVFVSNEKGNDVTVLDSETLEVIGTYPVGNRPRGITISPDGSELYVCASDDNLVRVFDPETMEEMHTLPSGPDPELFVLHPSGNPLYVANEDDNLVTVVDTKTHEVLAEIPVGVEPEGMGVSPDGQVVINTSETTNMAHFIDSDSFEIVANVLVDSRPRFAEYNHDGSKLYVSSEIGGTVSVIDPSTQQIAHKIEFEIPGVLPEAIQPVGVRVTNDGKKVFVALGPANRVAVIDGETDEVRDYLLVGQRVWQMAFTPDERYLFTTNGNSNDVSVIDVAEEEVVKSIPVGQQPWGVVVAPD*
>MP2817_megahit_55107_2-577
SQTKILEPELQALITQGKRTFMVHCIECHGSGGKGGMGPNLTDEFTLHGGNVENFASTITNGVPSAGMPRWGTKLSTERIGSLAEYVFSITGSKPTGIDPGTRTSRLVNSKYMRPRLNPESMKSGKRTFVVHCEQCHGLGGRGGAGPNLTDEFTLHGETFDDILNVVTNGIPAMQMPTWSQMLTKKRIREVA
>MP2817_megahit_96029_281-1375
MTFFWSSWITILSIACWAGILGVLLFVLKYKPDVEEDGTTGHSYDGIREYDKPLPKWWLVIFFGSIIWGVAYWIFFPAIQPKHWDGIATVEVDGETVPWTSHNELYSELEANDKLFRDNFEQSILARAGASDATAVLDELNSLQTTLRRSEETPADLQTQIDDKIAALAPAVEKLSQDPNALKVGSRLFLQNCAVCHGSNAKGAVGYPNLTDNEWLYGGEPEHILTTLHKGRVGGMPAWRDQIGEDGVRAASEYVLSLSPKKGSEANSPLDQTMVKQGEAIFTQNCALCHGPEGKGMISAGAPNLTDDIWLYGGERETVRDTLRYGRAGVMPEWETKLGNERIMLLAAYVYSLSDRSTPNTSNN*
>MP2817_megahit_100511_893-1858
MSLMFCSFFFLLLTAPSFADAATAYISNEKDNTISVVDLDKMEVTDTIKVGQRPRGIILSEDRKYLYICASDDHRIDALNLETLKVDFNLLSGPDPELLILHQDGRSLFIANEDDNLVTVTDTKERMIVEEIVVGVEPEGLGLSPDGKVLVNTSETTNMAHFINTETLEVFENVLVDARPRVAVFNKDGTEVWVSAEVGGTVSIIDPKTFKIKSKINFKIPGVNQDSIQAVGIQLTSDGKYAFVALGPSSRVAVIDQKTKKILKYLLVGQRVWQLGFTPDEKRLISTNGVSNDISIIDIEKMKTIKSIKVGRFPWGVVIKK*
>MP2817_megahit_118028_44-1006
MNKTILIFIFYIMIQTFALAETIYVSNEKDHNITVIDGDSLEVINTVKVGHRPRGIILSKDKKKIIICTSDDNRLTVVDAKSLKIDYYLPSGPDPELMVMDDNGKYIFVANEDDNMVTVVDYPNKEIVKEIPVGVEPEGMGLSPDGKTLVNTSETTNMAHFIDTETLEIKANVLVDARPRVAQFTKDGNYVWVSSEIGGTISIIDPKKFEIIKKIEFKVPGLSKESIQPVGVILDDKRQLAYVALGPANRVAIINMKTLEVEKYILTGQRVWNLIINIDGTRLYTTNGVSNDISVIDIEKRKVLKSIPVGRYPWGVVVKE*
>MP2817_megahit_140696_3-677
ANVQIIDTDSNQVFKTIDTGAGAHNVTFSPDGKLAYIANLGTNSITIIDAVSKKKLADVLTDTKAHDVAVSPDGKTAVSCNVGAGNVTFIDVVSKKATHTIPTGVKAITAIFSPDGNDLYVVNAGDATISVIDVKTQKISKTMPGAKGAMAIKPNSDWSLLWLTAPADNKLLLMDPQTGSIEASIDVPGEPHGLVHSPDGKTVYVGQRGLNQISMIDTASRKIVK
>MP2817_megahit_204394_650-1435
SELLTLNPQSLEIQSKVRVGPNLQHAGIFDEKGEIFFVISRDSNSLVMINTTTDRIISRIEVQKQPHHLALLADSIAVTNTESQSISIVDIKKLNVVNNIKIDADPLMIVSDKDERMFVGAIRPAKLFFIDNEEVKNSINLESDPHGIALTGNGKNIIVTLPEEDKILIINMKGEIIKELQTGDFPHNIDIEPNGNYGYISNSNDASVSVIDLNKFEIIATIETGNGSHNVQFYNIMNSNTPLNESNKDGKIVSANFNCGG*
>MP2817_megahit_271724_94-1164
MSEQNNQRLLLVSSIIVGLTIGFLIGGTYVYHLDNEAEIKQYQAVVFNTIGKTVTVIDNIQLKTLTNIEINIEEGQYGAHFNENKNKLYLIHDGESELFTLNPQSLEIESRVRVGPNLQHAGIFDETGEIFFLISRDSNSLIMINTTTDRIISRIEVQEQPHHIALLNDGVAVTNTKSLSISIVDIIKMEVKDNIKIDAEPLMIVSNKNDKMFVGAINPSKIFFIDNNEVKNSINLESDPHGIALTLNGDNLLVTIPKDDKILVINMKGEIVKELKTGSFPHNIDIDPDGRYGYVSNSNDASVSIIDLTNFEIVATLETGNGSHNVQFYNILNSNTQLNKIKDNNKIISANFNCGG*
>MP2817_megahit_334208_4630-5781
MKKLSNSGNNSFLIRASLVTGLVIGFLIGGTFIYHAGSNESDTYQAVIFNTISGTATIVDPINFNIATEIPFEISPGQYGAHFNSKLNKLYLIHHGQSEILVLDPQTLEIKYKIPAGENIQHAGLFDEKEDVFFIVSRDTNSLILLNATSDRIISKIKVQEAPHHVALYENIAVVTNTKARTLSFIDINEEKIVKNIRLKSEPLMIVAGHENKKIFIGTAEQDDLARKIPARIVVFEDILDRLPPVVAGNRHSFIEPGEIILESTPHGLAVTEDDKNLLVTIPEMNKVLVIDVERLEIIKELETGKFPHNINIDPDGRFAYVTNSGDATVSIIDIQKMEVVSVVETGNGPQNVQFFNIMGELSNSGPNNQVRKVVSANFNCGG*
