# Supplementary material for: Picoplankton nitrogen guilds in the tropical and subtropical oceans: From the surface to the deep
Source: PLoS One. 2025 Nov 5;20(11):e0335222. doi: 10.1371/journal.pone.0335222 (PMC12588538; doi:10.1371/journal.pone.0335222)
Supplement: S1 File — (ZIP) [file pone.0335222.s001.zip › supplementary info/N_cycle/G_nirS_nitrite reductase d-cytocrome type/info_nirS_tree.txt]

Files for nirS tree
############################

HMM used: K15864.hmm

- ref_database.newick: Reference tree with short IDs.
- ref_database.faln: Reference alignment.
- ref_database.log: log file tree construction.

- Dictionaries with long names:
  - nirS_DB_ref_database_id_dict.pickle 		Seqs from our local DB --- short ids: "refKO_"
  - nirS_Sch_ref_database_short_ids_id_dict.pickle 	Seqs from reference paper ---short ids: "refSch_"
  - nirS_SwissProt_seqs_short_ids_id_dict.pickle    	Seqs from SwissProt(UniProt) ---short ids: "refUni_"

- Clusters:
 - clusters_nirS_table.tsv: 			table with clusters and internal node IDs, not really needed by you.
 - clusters_nirS_for_labelplacements.tsv	Table for labelplacements.py
 - clusters_scores_nirS.tsv			Table of scores: 1. There are no paralog groups in 
						this tree.

Reference paper: Schwartz S.L.et al. 2022- Novel nitrite reductase domain structure suggest a chimeric
denitrification repertoire in the phylum Chloroflexi. MicrobiologyOpen, 11 (1) 1-27 DOI: 10.1002/mbo3.1258
