# Supplementary material for: Picoplankton nitrogen guilds in the tropical and subtropical oceans: From the surface to the deep
Source: PLoS One. 2025 Nov 5;20(11):e0335222. doi: 10.1371/journal.pone.0335222 (PMC12588538; doi:10.1371/journal.pone.0335222)
Supplement: S1 File — (ZIP) [file pone.0335222.s001.zip › supplementary info/N_cycle/G_amoA_ammonia_monooxygenase_nitrification/csamoa.tsv]

cluster	score
Alpha_pmoA	0
AOB-G	1
AOB	1
Pxm	0
Gamma_pmoA	0
Verruco_pmoA	0
bmoA	0
AOA	1
putative_MBAE	0.5
NC10	0.5
Cyclo1	0.5
Cyclo2	0.5
A1	0
Incertae_sedis	0
A2	0
Incertae_sedis2	0
A3	0
A4	0
A5	0
A6	0
A7	0
A8	0
A9	0
A10	0
A11	0
