# Supplementary material for: Picoplankton nitrogen guilds in the tropical and subtropical oceans: From the surface to the deep
Source: PLoS One. 2025 Nov 5;20(11):e0335222. doi: 10.1371/journal.pone.0335222 (PMC12588538; doi:10.1371/journal.pone.0335222)
Supplement: S1 File — (ZIP) [file pone.0335222.s001.zip › supplementary info/N_cycle/G_amoA_ammonia_monooxygenase_nitrification/amoa_clusterdefinition.xlsx]

## Sheet: Sheet1
Internal_node	Cluster	Evidence
Alpha_pmoA	IN_66_98	Topologic=0;Taxonomic=0;Experimental="https://doi.org/10.1128/AEM.02960-10"
IN_72_100	AOB-G	Swissprot=1, Taxonomic=1.
IN_104_100	AOB	Swissprot=1, Taxonomic=1.
IN_109_100	Pxm	Topologic=0;Taxonomic=0;Experimental="https://doi.org/10.1111/j.1758-2229.2010.00192.x"
IN_74_96	Gamma_pmoA	Topologic=0;Taxonomic=0;Experimental="https://doi.org/10.1128/AEM.02960-10"
IN_49_98	Verruco_pmoA	Topologic=0;Taxonomic=0;Experimental="https://doi.org/10.1128/AEM.02960-10"
IN_54_98	bmoA	Topologic=0;Taxonomic=0;Experimental="https://doi.org/10.1128/AEM.02960-10"
IN_10_100	AOA	Topologic=1;Taxonomic=1;Experimental="Bergey’s manual of systematics of archaea and bacteria, 8818-8827.","https://doi.org/10.1093/femsec/fiw057","https://link.springer.com/article/10.1007/s00253-011-3408-y"
IN_116_95	putative_MBAE	Topologic=0.5;Taxonomic="0.7";Experimental="Poghosyan, L. Enrichment of clade B comammox Nitrospira using lab-scale trickling filters. DISTRIBUTION AND GENOMIC DIVERSITY OF COMAMMOX NITROSPIRA IN NATURAL AND ENGINEERED, 113."
khadka84671	NC10	Topologic=0;Taxonomic=0;Experimental="https://link.springer.com/article/10.1007/s00284-017-1260-8"
IN_92_58	Cyclo1	Topologic=1;Taxonomic=0.5;Experimental=0
IN_89_100	Cyclo2	Topologic=1;Taxonomic=0.5;Experimental=0
56	A1	Topologic=0;Taxonomic=0;Experimental=0
IN_115_100	Incertae_sedis	Topologic=0;Taxonomic=0;Experimental=0
65	A2	Topologic=0;Taxonomic=0;Experimental=0
IN_132_97	Incertae_sedis2	Topologic=0;Taxonomic=0;Experimental=0
39	A3	Topologic=0;Taxonomic=0;Experimental=0
57	A4	Topologic=0;Taxonomic=0;Experimental=0
26	A5	Topologic=0;Taxonomic=0;Experimental=0
64	A6	Topologic=0;Taxonomic=0;Experimental=0
45	A7	Topologic=0;Taxonomic=0;Experimental=0
12	A8	Topologic=0;Taxonomic=0;Experimental=0
75	A9	Topologic=0;Taxonomic=0;Experimental=0
		"Stahl, D. A., & de la Torre, J. R. (2012). Physiology and diversity of ammonia-oxidizing archaea. Annual review of microbiology, 66(1), 83-101."
		"Khadka, R., Clothier, L., Wang, L., Lim, C. K., Klotz, M. G., & Dunfield, P. F. (2018). Evolutionary history of copper membrane monooxygenases. Frontiers in microbiology, 9, 2493."
