# Supplementary material for: Picoplankton nitrogen guilds in the tropical and subtropical oceans: From the surface to the deep
Source: PLoS One. 2025 Nov 5;20(11):e0335222. doi: 10.1371/journal.pone.0335222 (PMC12588538; doi:10.1371/journal.pone.0335222)
Supplement: S1 File — (ZIP) [file pone.0335222.s001.zip › supplementary info/N_cycle/G_amoA_ammonia_monooxygenase_nitrification/ref_database.faln]

>12
------------------------------------------------------------
------------------------------------------------------------
------------------------------------------------------------
------------------------------------------------------------
------------------------SKYD-AFVTPGMLILQAVPQVVIAMLALFTFAIGLK
WFPTGY--AYTAGTIPDWTSWAFIKDVAYHAFLPLVCASVVQIGGFLVNMRNNMINLLAE
DYITMAKGKGFSENRVVFNYAARNAM----------------------------------
------------------------------------------------
>45
------------------------------------------------------------
------------------------------------------------------------
------------MGYFFRRLTFYMI---ALLVAATLNFIIPRAMPGDPVTMMFANASVQV
TPERIEAMKQLLGFVDGPLYMQYFTHMKNVLSWDLGTSIQFYPLSVNELLGKAFGWSLFL
AGSAVLLSFSLGSILGIFAAWKRGGKYD-AVITPGMLIIQAVPQVVIAMLALFIFAIGLK
WFPTGY--AYTPGVTPYWTSWAFIKDVAYHAVLPLFCASIIQVGGFLVNMRNNMINLLAE
DYITMARGKGLSENRVVFNYAARNALLPSVTALSMSLGIAIGGQLIVE-IIFNYPGLGS-
VLLNAINARDYQVLQGQLLIMTLFMLSFNLIADMLYVVLDPRLRKGGK
>75
------------------------------------------------------------
------------------------------------------------------------
------------MGYFLRRLSFYFV---ALLVAATLNFIIPRAMPGDPVTMMFANASVQV
TPERIAAMKELLGFVDGGLFVQYIAYMKNILSWELGTSIQFYPLSVNSLLGGAFGWSLFL
AGSAVILSFSLGSVLGIFAAWKRGSKYD-AFITPGMLIIQAVPQVVIAMMTLFVFAIGLK
WFPTGY--AYTAGTLPDWTSWEFYKDLAYHAVLPLFCASIIQVGGFLVNMRNNMINLLAE
DYITMAKGKGLSENRVVFNYAARNALLPSVTALSMSLGMAIGGQLIIE-IIFNYPGLGT-
VLLNAIHARDYQVLQGQLIIMTLFMLSFNLIADMLYVVLDPRLRKGGK
>74
------------------------------------------------------------
------------------------------------------------------------
------------------------------------------------------------
--------------------------------------------MAVSLFLTF-------
------------------------FGY-YEFSVIDNFGHS--------------------
----------------------------------------------------ETPHPTLP
PYMTPI------EPQVGKFDSIPY------FAISIASSIGFSGFSVYLIMMWSRQWNE--
KF----------------------------------------------
>28
------------------------------------------------------------
------------------------------------------------------------
------------MVWLRRSTH--YL----FIIVVAVNSTLLSINAGD-------------
--------------------YIFYTDWAWTSFVVFSISQTLMLVVGACYYLTFT--GVPG
TATYYALIMTVYTWIAK-GAWF-SLGYPYDFIVTPIWLPSAM------LLDLVYWATKKN
KHSL--------------------------------------------------------
------------DRKSTRLNSSHVVI---SY---AVFCLTKK------------------
------------------------------------------------
>16
------------------------------------------------------------
------------------------------------------------------------
------------MVWMRRCVH--YL----FIVVVAVNSTLLTINAGD-------------
--------------------YIFYTDWAWTSFVIFNLSQSTMLAVGAIYYLTFT--GVPG
TATYYATIMTIYTWVAK-GAWF-GLGYPYDFVATPVWIPSAM------LMDLVYWSTKKN
KHATILIGGVLVGMTMPLFNMAHL--LTLTDPLET---------------AFKYPRPTLP
QYMTPV------EPQVGKFYNSPVAL---AAGIGAVITVPMSALGAKL-TTWTYRWAA--
AWS--------KWD----------------------------------
>alves_8
------------------------------------------------------------
------------------------------------------------------------
------------------CTH--YL----FIVVVAVNSTLLTINAGD-------------
--------------------YIFYTDWMWTSYVIFTLSQSLMLAVGAAYYLTFT--GVPG
TATYYALIMTVYTWIAK-GAWF-SLGYPYSFIVVPMWIPSAI------LMDLAYWATKRN
KHSLILIGGVLCGMSMSLFNMINL--ITIDDPLET---------------AFKYPRTTLP
PYMTPI------EPQVGKFYDSPVAL---GAGASAVLTVTMTALGCKL-TT---------
------------------------------------------------
>alves_9
------------------------------------------------------------
------------------------------------------------------------
--------------------H--YL----FIVVVAVNSTLLTINAGD-------------
--------------------YIFYTDWMWTSYVVFTLSQSLMLAVGAAYYLTFT--GVPG
TATYYALIMTVYTWIAK-GAWF-SLGYPYSFIVVPMWIPSAI------LMDLAYWATKRN
KHSLILIGGVLCGMSMSMFNMINL--ITIDDPLET---------------AFKYPRTTLP
PYMTPI------EPQVGKFYDSPVAL---GAGAGAVLTVTMTALGTKL-TT---------
------------------------------------------------
>alves_6
------------------------------------------------------------
------------------------------------------------------------
------------MVWIRRTIH--YL----FIVVVAVNSTLLTINAGD-------------
--------------------YIFYSDWMWTSFVIFNLSQSTMLVVGAIYYLLFT--GVPG
TATYYATIMTIYTWVAK-WAWIGGLGYPYDFMIVPVWIPSAM------LLDLAYWATRRN
KHAAILIGGSLLGMSMPLFNMINL--LTVHDPLEM---------------AFKYPRPTLP
AYLTPI------EPQVGKFYNSPVAL---AAGISAVISVPMAALGAKL-NTWTYRWAA--
AWS--------KWD----------------------------------
>alves_7
------------------------------------------------------------
------------------------------------------------------------
------------MVWVRRTIH--YL----FIVVVAVNSTLLLINAGD-------------
--------------------YIFYSDWMWTSFVIFNLSQATMLVVGAIYYLLFT--GVPG
TATYYATIATIYTWVAK-WAWIGGLGYPYDFMIVPVWIPSAM------LLDLAYWATKRN
KHAAILIGGSLVGLSMPLFNMINL--LTVHDPLEM---------------AFKYPRPTLP
AYLTPI------EPQVGKFYNSPVAL---AAGISAVISVPMAALGAKL-NTW--------
------------------------------------------------
>alves_2
------------------------------------------------------------
------------------------------------------------------------
------------MVWLRRTTH--YL----FIVVVAVNSTLLTINAGD-------------
--------------------YIFYTDWAWTSFVVFSISQSTMLVVGAIYYMLFT--GVPG
TATYYATIMTIYTWVAK-GAWF-ALGYPYDFVVVPVWIPSAM------LLDLAYWATRRN
KHAAILIGGVLVGMSLPLFNMINL--LLIADPLEM---------------AFKYPRPTLP
PYMTPI------EPQVGKFYNSPVAL---GAGAGAVLCVPIAALGAKL-NTWTYRWMA--
AWS--------KWD----------------------------------
>alves_1
------------------------------------------------------------
------------------------------------------------------------
------------------TTH--YL----FIVVVAVNSTLLTINAGD-------------
--------------------YIFYTDWAWTSFVVFSISQSTMLVVGAIYYMLFT--GVPG
TATYYATIMTIYTWVAK-GAWF-ALGYPYDFVVVPVWIPSAM------LLDLAYWATRRN
KHAAILIGGVLVGMSLPLFNMINL--LLVADPLEM---------------AFKYPRPTLP
PYMTPI------EPQVGKFYNSPVAL---GAGAGAVLCVPIAALGAKL-NT---------
------------------------------------------------
>alves_3
------------------------------------------------------------
------------------------------------------------------------
------------MVWLRRTTH--YL----FIVVVAVNSTLLTINAGD-------------
--------------------YIFYTDWAWTSFVVFSISQSTMLVVGAIYYMLFT--GVPG
TATYYATIMTIYTWVAK-GAWF-ALGYPYDFVVVPVWIPSAM------LLDLAYWATRRN
KHAAILIGGVLVGMSLPLFNMINL--LLVADPLEM---------------AFKYPRPTLP
PYMTPI------EPQVGKFYNSPVAL---GAGAGAVLCVPIAALGAKL-NTWTYRWMA--
AWS--------KWD----------------------------------
>alves_5
------------------------------------------------------------
------------------------------------------------------------
------------------------M----FIVVVAVNSTLLTINAGD-------------
--------------------YIFYTDWMWTSFVVFSISQSTMLVVGAIYYMLFT--GVPG
TATYYATIMTIYTWVAK-GAWF-ALGYPYDFIVVPVWIPSAM------LLDLTYWATRRN
KHAAIIIGGTLVGLSFPLFNMVNL--LLVRDPLEV---------------AFKYPRPTLP
AYMTPI------EPQVGKFYNSPVAL---GSGAGAVLSVPIAALGAKL-NTWTYRWMA--
AWS--------KWD----------------------------------
>alves_0
------------------------------------------------------------
------------------------------------------------------------
------------MVWLRRTTH--YL----FIVVVAVNSTLLTINAGD-------------
--------------------YIFYTDWMWTSFVVFSVSQSTMLAVGAVYYMLFT--GVPG
TATYYATIMTIYTWVAK-GAWF-ALGYPYDFIVVPVWIPSAM------LLDLTYWATRRN
KHAVIIIGGTLVGLSFPLFNMVNL--LLVRDPLEV---------------AFKYPRPTLP
AYMTPI------EPQVGKFYNSPVAL---GSGASAVLTVPMTALGAKL-NTWTYRWMA--
AWS--------KWD----------------------------------
>alves_4
------------------------------------------------------------
------------------------------------------------------------
------------MVWLRRTTH--YL----FIVVVAVNSTLLTINAGD-------------
--------------------YIFYTDWMWTSFVVFSVSQSTMLAVGAVYYMLFT--GVPG
TATYYATIMTIYTWVAK-GAWF-ALGYPYDFIVVPVWIPSAM------LLDLTYWATRRN
KHAVIIIGGTLVGLSLPLFNMVNL--LLIRDPLEV---------------AFKYPRPTLP
AYMTPI------EPQVGKFYNSPVAL---GSGASAVLTVPMTALGAKL-NTWTYRWMA--
AWS--------KWD----------------------------------
>44
------------------------------------------------------------
------------------------------------------------------------
------------MVWLRRCTH--YL----FIVVVAVNSTLLTINAGD-------------
--------------------YIFYTDWAWTSFVVFSISQTLMLTVGACYYLTFT--GVPG
TATYYALIMTVYTWIAK-GAWF-ALGYPYDFIVTPVWLPSAM------LLDLAYWATKKN
KHSLILFGGVLVGMSLPLFNMVNL--ITVADPLET---------------AFKYPRPTLP
PYMTPI------EPQVGKFYNSPVAV---SYTHLRAHE-TVLDLVCRL-LLEKKRGGGG-
GGG---------------------------------------------
>32
MISIDLEKIVQYLKNCFFNFLGFCPSRSPKFHKILYTH----------------------
-----------------TSAISL-------------------------------------
------------MVWLRRCTH--YL----FIVVVAVNSTLLTINSGD-------------
--------------------YIFYTDWAWTSFVVFSIANTLMTVVGAVYYLTFT--GVPG
TASYYGLIMQVYTWVAK-VAWF-ALGYPADFIVHPMWIPSCM------LLDLAYWSTKKN
KHSLIFFGGVLVGMSMPLFNMVQL--MLIADPLET---------------AFKYPRPTLP
PYMTPI------EPQVGKFYNSPVAL---GAGAGAVLACTFAALGCKL-NTWTYRWMA--
AWS--------KWD----------------------------------
>66
------------------------------------------------------------
------------------------------------------------------------
------------MVWLRRCTH--YL----FIVVVAVNSTLLTINSGD-------------
--------------------YIFYTDWAWTSFVVFSIANTLMTVVGAVYYITFT--GVPG
TGAYYGLIMQVYTWVAK-VAWF-ALGYPVDFIVHPMWILSCM------LLDLAYWATKKN
KHSLIFFGGVLVGMSMPLFNMVQL--MMIADPLET---------------AFKYPRPTLP
PYMTPI------EPQVGKFYNSPVAL---GAGAGSVLSVTFAALGCKR-NTWTYRWMA--
AWS--------KWDYNTQNPFFLFLFLIMGNYRR--------------
>21
------------------------------------------------------------
------------------------------------------------------------
------------------------------------------------------------
------------------------------------------------------------
------------------------------------------------------------
------------------------------------------------------------
PYMPPI------EPQVGKFYNSPVAL---AAGAGAVLDCTFAAIGSKL-TTWTYRWMA--
AWS--------KWD----------------------------------
>7
------------------------------------------------------------
------------------------------------------------------------
-------------VGSEMCIR---------------------------------------
------------------------------------------------------------
---------------------------------------------------------DRN
KHSLILFGGVLVGMSLPLFNMVNL--ITVADPLET---------------AFKYPRPTLP
PYMTPI------EPQVGKFYNSPVAL---GAGAGAVLACTFTALGCKL-TTWTYRWMA--
AWS--------KWD----------------------------------
>alves_14
------------------------------------------------------------
------------------MPRLT-------------------------------------
------------MVWLRRCTH--YL----FIAVVAVNSTLLTINAGD-------------
--------------------YIFYTDWAWTSFTVFSISQTLMLVVGATYYLTFT--GVPG
TATYYALIMTVYVWIAK-GAWF-ALGYPYDFIATPIWLPSAM------LLDLAYWATKRN
KHSLILFGGVLVGMSLPLFNMVNL--ITVADPLET---------------AFKYPRPTLP
PYMTPI------EPQVGKFYNSPVAL---GAGAGAVLSVTFAALGVKL-NTWTYRWMA--
AWS--------KWD----------------------------------
>khadka12644
------------------------------------------------------------
------------------------------------------------------------
------------MVWLRRCTH--YL----FIAVVAVNSTLLTINAGD-------------
--------------------YIFYTDWAWTSFTVFSISQTLMLVVGATYYLTFT--GVPG
TATYYALIMTVYVWIAK-GAWF-ALGYPYDFIATPIWLPSAM------LLDLAYWATKRN
KHSLILFGGVLVGMSLPLFNMVNL--ITVADPLET---------------AFKYPRPTLP
PYMTPI------EPQVGKFYNSPVAL---GAGAGAVLSVTFAALGVKL-NTWTYRWMA--
AWS--------KWD----------------------------------
>37
------------------------------------------------------------
------------------------------------------------------------
------------MVWLRRCTH--YL----FIVVVAVNSTLLTINAGD-------------
--------------------YIFYTDWAWTSFVVFSISQTLMLTVGACYYLTFT--GVPG
TATYYALIMTVYTWIAK-GAWF-ALGYPYDFIVTPVWLPSAM------LLDLAYWATKKN
KHSLILFGGVLVGMSLPLFNMVNL--ITVADPLET---------------AFKYPRPTLP
PYMTPI------EPQVGKFYNSPVAL---GAGAGAVLACTFAALGCKL-TTWTYRWMAV-
SYT--------HLRAHETLRYLRIRHMH--------------------
>alves_12
------------------------------------------------------------
------------------------------------------------------------
------------MVWLRRCTH--YL----FIVVVAVNSTLLTINAGD-------------
--------------------YIFYTDWAWTSFVVFSISQTLMLVVGACYYLTFT--GVPG
TATYYALIMTVYTWVAK-GAWF-ALGYPYDFIVTPVWLPSAM------LLDLAYWATKKN
KHSLILFGGVMAGLSLPLFNMVNL--ITVADPLET---------------AFKYPRPTLP
PYMTPI------EPAVGKFYNSPVAL---GAGAGAVLSVTMAALGCKL-NTWTYRWMA--
AWS--------KWD----------------------------------
>alves_13
------------------------------------------------------------
------------------------------------------------------------
------------MVWLRRCTH--YL----FIVVVAVNSTLLTINAGD-------------
--------------------YIFYTDWAWTSFVVFSISQTLMLVVGACYYLTFT--GVPG
TATYYALIMTVYTWVAK-GAWF-ALGYPYDFIVTPVWLPSAM------LLDLAYWATKKN
KHSLILFGGVMCGMSLPLFNMVNL--ITVADPLET---------------AFKYPRPTLP
PYMTPI------EPAVGKFYNSPVAL---GAGAGAVLSVTMAALGCKL-NTWTYRWMA--
AWS--------KWD----------------------------------
>alves_10
------------------------------------------------------------
------------------------------------------------------------
------------------------------------------------------------
-----------------------------------------MLTVGACYYLTFT--GVPG
TATYYALIMTVYTWIAK-GAWF-ALGYPYDFIVTPVWLPSAM------LLDLAYWATKKN
KHSLILFGGVLVGMSLPLFNMVNL--ITVADPLET---------------AFKYPRPTLP
PYMTPI------EPQVGKFYNSPVAL---GAGAGAVLACTFAALGCKL-TTWTYRWMA--
AWS--------KWD----------------------------------
>alves_11
------------------------------------------------------------
------------------------------------------------------------
------------MVWLRRCTH--YL----FIVVVAVNSTLLTINAGD-------------
--------------------YIFYTDWAWTSFVVFSISQTLMLVVGATYYLTFT--GVPG
TATYYALIMTVYTWIAK-GAWF-ALGYPYDFIVTPVWLPSAM------LLDLAYWATKKN
KHSLILFGGVLCGMSLPLFNMVNL--ITVADPLET---------------AFKYPRPTLP
PYMTPI------EPQVGKFYNSPVAL---GAGAGAVLACTFAALGCKL-NTWTYRWMA--
AWS--------KWD----------------------------------
>18
------------------------------------------------------------
-----------------YEIRLS-------------------------------------
------------LVGSEMCIRDSYL----FIVVVAVNSTLLTINAGD-------------
--------------------YIFYTDWAWTSYTVFSISQTLMLIVGATYYLTFT--GVPG
TATYYALIMTVYTWIAK-GAWF-ALGYPYDFIVTPVWLPSAM------LLDLVYWATKKN
KHSLILFGGVLVGMSLPLFNMVNL--ITVADPLET---------------AFKYPRPTLP
PYMTPI------EPQVGKFYNSPVAL---GAGAGAVLACTFAALGCKL-NTWTYRWMA--
AWS--------KWD----------------------------------
>alves_19
------------------------------------------------------------
------------------------------------------------------------
------------MVWLRRCTH--YL----FIVVVAVNSTLLTINAGD-------------
--------------------YIFYTDWAWTSFTVFSISQTLMLIVGATYYLTFT--GVPG
TATYYALIMTVYTWIAK-GAWF-SLGYPYDFIVTPVWLPSAM------LLDLVYWATKKN
KHSLILFGGVLVGMSLPLFNMVNL--ITVADPLET---------------AFKYPRPTLP
PYMTPI------EPQVGKFYNSPVAL---GAGAGAVLGCTMAALGVKL-NTWTYRWMA--
AWS--------KWD----------------------------------
>alves_18
------------------------------------------------------------
------------------------------------------------------------
------------MVWLRRCTH--YL----FIVVVAVNSTLLTINAGD-------------
--------------------YIFYTDWAWTSYTVFSISQTLMLIVGATYYLTFT--GVPG
TATYYALIMTVYTWVAK-GAWF-ALGYPYDFIVTPVWLPSAM------LLDLVYWATKKN
KHSLILFGGVLVGMSLPLFNMVNL--ITVADPLET---------------AFKYPRPTLP
PYMTPI------EPQVGKFYNSPVAL---GAGAGAVLACTFAALGCKL-NTWTYRWMA--
AWS--------KWD----------------------------------
>alves_15
------------------------------------------------------------
------------------------------------------------------------
------------MVWLRRCTH--YL----FIVVVAVNSTLLTINAGD-------------
--------------------YIFYTDWAWTSYTVFSISQTLMLIVGATYYLTFT--GVPG
TATYYALIMTVYTWIAK-GAWF-SLGYPYDFIVTPVWLPSAM------LLDLVYWATKKN
KHSLILFGGVLVGMSLPLFNMVNL--ITVADPLET---------------AFKYPRPTLP
PYMTPI------EPQVGKFYNSPVAL---GAGAGAVLACTFAALGCKL-NTWTYRWMA--
AWS--------KWD----------------------------------
>alves_16
------------------------------------------------------------
------------------------------------------------------------
------------MVWLRRCTH--YL----FIVVVAVNSTLLTINAGD-------------
--------------------YIFYTDWAWTSYTVFSISQTLMLIVGATYYLTFT--GVPG
TATYYALIMTVYTWIAK-AAWF-SLGYPYDFIVTPVWLPSAM------LLDLVYWATKKN
KHSLILFGGVLVGMSLPLFNMVNL--ITVADPLET---------------AFKYPRPTLP
PYMTPI------EPQVGKFYNSPVAL---GAGAGAVLGCTFAALGCKL-NTWTYRWMA--
AWS--------KWD----------------------------------
>alves_17
------------------------------------------------------------
------------------------------------------------------------
------------MVWLRRCTH--YL----FIVVVAVNSTLLTINAGD-------------
--------------------YIFYTDWAWTSYTVFSISQTLMLIVGATYYLTFT--GVPG
TATYYALIMTVYTWIAK-AAWF-SLGYPYDFIVTPVWLPSAM------LLDLVYWATKKN
KHSLILFGGVLVGMSLPLFNMVNL--ITVADPLET---------------AFKYPRPTLP
PYMTPI------EPQVGKFYNSPVAL---GAGAGAVLGCTFAALGCKL-NTWTYR-----
------------------------------------------------
>alves_21
------------------------------------------------------------
------------------------------------------------------------
------------MVWLRRCTH--YL----FIVVVAVNSTLLTINAGD-------------
--------------------YIFYTDWAWTSYTVFSISQTLMLIVGATYYLTFT--GVPG
TATYYALIMTVYTWVAK-AAWF-SLGYPYDFIVVPVWLPSAM------LLDLVYWATKKN
KHSLILFGGVLVGMSLPLFNMVNL--ITVADPLET---------------AFKYPRPTLP
PYMTPI------EPQVGKFYNSPVAL---GAGAGAVLACTFAALGCKL-NTWTYRWMA--
AWS--------KWD----------------------------------
>alves_20
------------------------------------------------------------
------------------------------------------------------------
------------------------------------------------------------
-----------------------------------------MLIVGATYYLTFT--GVPG
TATYYALIMTVYTWVAK-AAWF-SLGYPYDFIVTPVWLPSAM------LLDLVYWATKKN
KHSLILFGGVLVGMSLPLFNMVNL--ITVADPLET---------------AFKYPRPTLP
PYMTPI------EPQVGKFYNSPVAL---GAGAGAVLACTFAALGCKL-NTWTYRWMA--
AWS--------KWD----------------------------------
>khadka30367
----------------------------------MQTQ----------------------
-----------------TIKTSP-------------------------------------
----ELQKE---GLEVGKRIQFVAW-VIIGMTVTVGTFASQSLLEGD-------------
--------------------WSFWIDWKDRRYFPILGVISYMLMLVSVQAACWIKARLPV
GMTLCAVGINLWQWFERYVNWWGWFSYPMNELFPETVIPCAI------AADCVLLLSR-K
LLLTYLFGAYAFALTFYPANWVMI--APFHQPIEA-LGQTLSIADY---IGFSYVRSAIP
EYLRMI------ESGTLRTFEGGA----------LGPAIFFSGVVGIF-IYAIFWWIGD-
-QCTRN-----RW--VKKI-----------------------------
>70
---------------------------------MAYSD----------------------
-----------------AITQAL-------------------------------------
----KMSTN---EERTYRLFDFIVL-PIVVIVLGAAFHLHYMLTAGD-------------
--------------------WDFWVDWKDRLYWPLISSVSFVIFAAAVQGLLWKIIRMPI
GMTVAAIGLVGMEWISRYLNFYIWAYFPISQVWPATWIAAAI------FVDAILLISG-S
FLMTALFGVFFLPTMFVMSNYPML--VPFRIPVEV-MGTEVTVADW---VGYTFQRGGSP
EYLRII------ENAGMRVLGAET----------WFISCLFGGFLSIF-IYMGWWGIAG-
IAA-KPFSRSNPF--AASMGGEEPDEKDDKITADAYPLPISNGNK---
>1
----------------------------MLSAERQ-------------------------
-----------------ELRDLL--------------------------------VRGHG
KLDGPSDTN---YKHIDRTWDAIFW-LTAWPVVAAAADITKLLFAGD-------------
--------------------WDMWADWKDRQWWITITPFAMIIIPSALQYIQWLAWRMPT
GATYTAVGLWFSAWIGRYFQWDLMIGYPLAFVWPATIIPAGI------LMDWVLFRTKGS
YVITSVVGAVVWTFAIWAGNWAML--QPLLQPVEY-MGNIMTVADV---QGIAYLRTQTP
EYLRII------ETGTLRSFLQET----------TAVSILFGSTIAMF-GYWIGQAIAR-
YIAIWP---ILKF--MKTW-----------------------------
>42
-----------------MADD-GTITDLAGAAERQRRL----------------------
-----------------ELKELL-------------------------------------
------NKK---YKWLDWKWDAVFW-ITAIFVVAGAADITKQLFAGD-------------
--------------------WDFWTDWKDPQWWPVITAFATIIIPSTLQYIQWAAWRFPT
GATYTCCCLFLAAWVGRYFQWDLAANYPMNFVWPASFVCAGI------LLDWILMKTK-S
FILTSLIGAHVWAIAVWAYNYVPL--AAFLQPAHF-MDHVITVADV---QGIAYIRSQTP
EYLRLI------ERGALRSFLGET----------QYVSLAFGGTAAFA-GYWIGQFIGR-
YLAVWP---IRRY--LKTV-----------------------------
>50
-----------------MAEGTTTVTDLADAAERQKRL----------------------
-----------------ELKELL-------------------------------------
------NKN---YRWISWKWDLVFW-TTAIFVVAGAGDITKQLFAGD-------------
--------------------WDFWTDWKDQQWWPVITAFATIIIPSALQYIQWAAWRFPT
GATYTACCMFMAAWVGRYFQWDLAAHYPMNFVWPVSLVCAGI------LMDWTLMKTK-S
FILTSLVGAHVWAVAVWAYNYVPL--AAFLQPAHF-MDHVITVADV---QGIAYIRSQTP
EYLRMI------ERGALRSFLGET----------QYVSLVFGGTAAFF-GYWVGQFIGR-
YLAVWP---IRRY--LKTM-----------------------------
>khadka192504
---------------------------------MTNGV----------------------
-----------------TEVRNT-------------------------------------
----DAVVKAW--EAIPRHWKWVLL-VGVLGIVTAAVHLESMLMAGD-------------
--------------------WSFWADWKDRQWWPLLTPPVNLVFTAVVQYILWTKLRLPI
GATVGATLLVVGQWISRVSSFHFWADLPLNFTWPETLIFGAI------IMDCILLLSR-S
LIMTSIFGSLAWGGLFWWENYPML--SAYLQPLIY-HDHLMTMADY---LKFSLPMSQGP
EYLRMV------EEGHLRALVSDT----------VAIVGFFSAMVCVG-AYWFGVFLGK-
MLGLVP---AGKFLKLQSD-----------------------------
>khadka168590
----------------------------------MTVA----------------------
-----------------TESVET-------------------------------------
----PQHPPPT--RMIGRRWDILLV-ASALLLVAGAAHLNNMLFVGD-------------
--------------------WSFWVDWKDRQWWPLLTPALSIIVPAALQYITWTQLRLPF
GATLGAVALVLAEWVSRYFSFEWWANIPLNFTWPETLVLAAV------VLDVILLITR-S
FFLTSLFGGLMWGFVFWFFNWPAL--APFMQPVEF-HGYIVTVADV---MSFNIVRTQTP
EYLRII------EEGRLRALVENI----------TMVVSFFAGMLSAA-VYWFGLAIGK-
FLAVAP---AGRFFRLGSD-----------------------------
>2
--------------------------------MTTTVA----------------------
-----------------KPSTPS-------------------------------------
----DPAPLGQGRRILGWRWEVLFA-LSFVPLVIGAFHLNQMLFVGD-------------
--------------------WSFWADWKDRQWWPLLTPALGMIIPAAVQYIAWSRLRVPI
GATVCAVCLMIGQWLTRYFNFDWWANIPINYTWPETFLLAAI------ILDVILLVSR-S
YLITAVLGGLMWGFVFWYFNFVML--APYLQAVDF-HGTLLTVADT---MGFHISRTQTP
EYLRII------EEGHLRALVGDI----------TIVVAFFAGMLSVA-TYGFGLLIGK-
YLAVWP---IGKFFKLQTN-----------------------------
>34
----------------------------------MTAL----------------------
-----------------QPSTAT-------------------------------------
----PPEAQPTSKPLLSRRWDILLL-VGALLLIAGAYHLNQMLFTGD-------------
--------------------WSFWADWKDREFWPLLTPALGIIIPAAVQYIAWDRLRLPA
GATLCAVALLPAQWLSRTASFDLWAHLPINFTWPETFILAAI------ILDVILLVTR-S
YWLTAVIGSFAWGVLFWFFNFPAL--SPFLAPVDF-HGTLLTVADT---MSFHIARTQTP
EYLRMI------EEGHLKALVSNI----------TIVVSVFAGMLSVV-GYVVGFLIGK-
YLAVWP---IGKFFKLQTD-----------------------------
>6
--------------------------------MTENDR----------------------
-----------------AILKVS-------------------------------------
----ELSPQ---AIGWSRTLDLLII-VVAAFLIWSVSHISFLLLGGD-------------
--------------------WDFFIDWKDRQYWILIIPITTIIMAASFQAIFWNLFRLPI
GATASLLLLLLGTWIVRYHSWEGLAYFPISLVVPGTCLMGAL------VLDAILVLSR-S
WLVTGMFGATLYGLLFYPANWTYM--AGYFQPVMN-MGDMTSVADL---IGYVFPRAGTP
EYIRII------ERGTLRTFGDTP----------TWVSAFFAAFVCIF-LYYLFWGLGV-
LACNAR-----FFPVGERFKSLYGAKGAKDKTAGGPVTQPGASS----
>khadka195567
--------------------------------MTENDR----------------------
-----------------EVLRVA-------------------------------------
----GLSGD---TARWSRTFDYLII-VVAAFLVLAVTYINFLLLAGD-------------
--------------------WDFFTDFKDRQYWVVIYPIVQIMMAAAFQAVFWTLFRLPF
GATASAFLFGLGVWLVRYHSWMGMAHFPLTLVVPGTFMVGAM------ILDGILTVSR-A
WLVTGLFGGTLFGITFYASNWIVF--APYFQPVEN-MGQLSSLADV---IGYVFPRAGTP
EYIRII------ERGTLRTFSDSS----------TWVSVFFSCFICIF-MYMLWWLIGA-
FACKAA-----SVPTGDRFKLLFGMKPAE------------ATK----
>khadka3149
--MAIPKR-----------------------KVNPKGE----------------------
-----------------TVISVS-------------------------------------
----GLTPK---AARYSRIFDFLVV-AAVVPLFAGAFHLHVMLTVGD-------------
--------------------WDMYVDWKDRQYWPLVAPISMIMFPAALQAIFWVNFRLPI
GATVGATVLLITTWLGRYANWWIWTGFPFTEGVPSQVIAGAL------LMDMALIVLR-N
SLFTSIFAGFAFGFVFWPSNYSAL--APFYLPVEH-QGMVASLADM---IGYTFPRSNMP
EYLRII------ERGTLRTFGSSV----------SWVSAAFAGFICIF-MHQLWWQLGR-
FASQTT-----FLKNGDVVKSFMGMKSRRAS-----------------
>38
MLKSFINSVLYGIKGMSTSKSYQDWSYKNFFRMRNPDK----------------------
-----------------EILQLV-------------------------------------
----GMDKE---QAGLSRYFDFLVV-TAAFFLFCGAFHLHLMLSAGD-------------
--------------------WDMFIDWKDRQFWPLIIPIDTIMFPAAVQAAFWYYFRLPI
GATLCGVCLLTSVWIGTYSYWYWWTMFPVTMNVPSIIIAGCI------LMDITLIVFR-R
WIFVACIGAPLFALTFYPSNMAAL--AGYYVPIEH-LNSMATAADV---IGYTFPRSATP
EYIRII------EKGTLRTFEGTS----------VWVSGVFSAFVCIF-LYMLWWQIGM-
AFSTVK-----TWSQSPKLKRMLGFREQ--------------------
>71
-MSKIVTRGFFG----------------KIFRMRPADK----------------------
-----------------EIMQVV-------------------------------------
----GMDNE---QASLARYFDFLVV-AAAFLLFCGAFHLHVMLSAGD-------------
--------------------WDMFIDWKDRQYWPLIIPIDTIMFPAAVQAAFWYYFRLPI
GATLCGVCLLTAVWVGTYSYWHLWTMFPITLNVPSIIIAGCI------IMDVILLIFR-R
WIFVACIGAPLFALTFYPSNMAAL--TGFYVPVEH-LGSMASMADV---IGYTFPRSATP
EYIRII------ETGTLRTFEGTS----------VWVSGAFAAFVCIF-LYMLWWQIGM-
AFSTVK-----TWSQSPKIKKFLGFKD---------------------
>48
------------------------------------------------------------
-----------------MTRHEE-------------------------------------
----LAKLG---SHKSARALDIFLL-LSLVGFFTVIPHVSRMLYMGD-------------
--------------------WDFWVDWKDKLWWPIVGPSGALLVTVVGHYLAWQFLRLPL
GATFAALFGLLGAWISRVFSFYGLEFYPLNFVWPATTIPMAM------ALDLILFWSR-S
FLVTSLTGGFLWGFLFYPINWLML--MPFLQPVTL-FGKTFTIADL---MGYYFIRPQTP
EYLRRI------DEGTLQAFLGQR----------IWISVLMAGIACTL-MYWVGIGIAK-
LLAVLP-----MRKVLRQT-----------------------------
>68
------------------------------------------------------------
------------------MKAEE-------------------------------------
----LTALG---QHRMAKSFDLMLI-VALAGFFTVIPHVSRMLYMGD-------------
--------------------WDFWVDWKDKLWWPIVGPASALLVTSVGHY----------
------------------------------------------------------------
------------------------------------------------------------
------------------------------------------------------------
------------------------------------------------
>40
------------------------------------------------------------
------------------MKAEE-------------------------------------
----LTALG---RHPMAKAFDVMLL-LALIGFFTVIPHVSRMLYMGD-------------
--------------------WDFWVDWKDKLWWPIAGPASALLVTSVGHYLAWYYLRLPL
GATFAAVFVLIGAWISRIFSFYGLEYYPLNFVWPATTIPMAL------ALDLILFWSR-S
YLVTSFIGGFLWGFVFYPINWLML--MPFLQPVTL-FGKTFTIADL---MGYYFVRPQTP
EYLRRI------DEGTLQAFLGQR----------IWISVLMAGVACTI-VYWVGIGIGK-
ALGVMP-----MNKVIRQT-----------------------------
>15
-----------------TAESRPSR--MGLRRQTLKLLWLGASRWAGCPSVDVPLCPKVR
VMANLALPASKITDVSGHYDLSI-------------------------------------
----LDNPS---ARSYYRRFDGMLI-IVLFCFIALGISIHYALTAGD-------------
--------------------WDYWIDWRDRRCWPLVTPLSLMMFIGPFVYPIWKAFRLPI
IATAVTTLLCLVSWVSRYFNFGQFTDFPLSFTFPSTYIGLGV------IFDCVLLMTR-S
LLISAFAGPFLFGALIWPLNWPLF--AAYKVPVEY-SGTLVSLSDL---MGYQYIRTTTP
EYLRII------EESTLRTFGGSV----------TPLTAVFSAFVAVI-AYSLFLLLGA-
ALY-NL---AGRY--ARRII----------------------------
>54
-----------------MSEQSVSTELMSENEVRQRRL----------------------
-------------------DVKS-------------------------------------
----LDNPK---AMKLYRRFDGIFI-LVLFSFLALGVQIQFTLTAGD-------------
--------------------WDYWIDWRDRRWWPVVAPMTLLMFIGPLAYGLWYRLRLPV
VATAVTTLLCLTSWLSRYLNFYEFTYFPMSFVPASTYIGLGI------LLDCSLIMTR-S
LIISCIIGGGLFGALVWPLNWPIF--AASKVPVEF-NGMLLSMADL---MGFQYIRTTTP
EYLRII------EESTLRTFGGSV----------TPLTAVFAGLVGIV-VYALFLLLGK-
WIN-GL---D-KY--AKRIA----------------------------
>25
-----------------MSDAQVVG--LTEAEAKRRLL----------------------
-------------------DLKS-------------------------------------
----LDNPK---AMKLYRRFDGILI-LVLFTFLTLGIQIQFTLTAGD-------------
--------------------WDYWIDWRDRRWWP--------------------------
------------------------------------------------------------
------------------------------------------------------------
------------------------------------------------------------
------------------------------------------------
>52
-----------------MNETQASE--ITASENKGRLL----------------------
-------------------DMKS-------------------------------------
----LDNPR---AMKLYRRFDGIII-LVLFMFLVLGIQIHFTLTAGD-------------
--------------------WDYWIDWRDRRWWPLVAPFSLLIFIGPFAYGLWARVRLPI
AGTVITLLLCVVSWVSRYLNFYEFTHFPMSFVFPSTYIGLGI------LLDCTLLITR-S
LLVSAITGGALFGALVWPLNWSFM--AASKVPVEL-NGMLLSVADL---MGYQYIRTTTP
EYLRII------EESTLRTFGGSV----------TPLTAVFSGLCGIV-VYGLFLWIGA-
RVN-QL---E-IF--SKRIV----------------------------
>47
-----------------MSEIQENG--LGAVETKARLL----------------------
-------------------DLKS-------------------------------------
----LDSPK---AMKLYRRFDGIII-LILFMFLILGVQIQFTLTAGD-------------
--------------------WDYWIDWRDRRWWPLVAPFSLLLFIAPFTYGIWARVRLPI
MATAVTLLLCLVSWLSRYLNFHEFTHFPLSFVFPSTYIGLGI------LLDCALAISR-S
LLVSSLVGGGLFGALVYPINWSFM--APYKVPVEF-NGMLMSVADL---MGYQYIRTTTP
EYLRII------EESTLRTFGGSV----------TPLTAVFSALCGMV-IYMIFLWVGS-
WIN-GL---D-KY--TKRIV----------------------------
>23
-----------------MSETQTAE--ITEVEAKARLL----------------------
-------------------DLKS-------------------------------------
----LDNPK---AMKLYRRFDGIII-LVLFLFIVLGIQIHFTLTAGD-------------
--------------------WDYWIDWRDRRWWPLVAPFSLLLFIAPFQYGLWARVRLPV
AGTAVTLLLCLVSWVSRYFNFYEFTHFPMSFVFPSTYIALGI------LLDCALVVTR-S
LLVSSVIGGGLFGALVYPLNWAFM--APYKVPVEL-NGMLMSVADL---MGYQYVRTTTP
EYLRII------EESTLRTFGGSV----------TPLTAVFSGLCGMV-IYMIFLWVGS-
RVN-AM---E-KF--TKRIV----------------------------
>56
-------------------------------MAMTEIT----------------------
----------------GERETDY-------------------------------------
----SGSKL---GKRLEQHVDWIVY-ISLFLIVGASTGFTTAVTMGD-------------
--------------------WEYWVDWKDRRFWPLLPPVLMMVFPAAISAIAWTKLRVPF
GATFVVFSYTILKWASVYLNFHIFAGFPMSMIWLSTFIPLAI------ILDTMLVITG-S
VFVTGFLGAAMWGMLMYPANWIML--AGFHEPINY-MGELVTAADL---MGFEYIRTGLP
EYIRIV------ERSTLRSFAETV----------VPLTAVFAAFVSMI-VFYVAWGLGA-
LLC-RQ-----TW--IKKI-----------------------------
>64
------------------------------------------------------------
------------------MATVA-------------------------------------
----ERSRI---TGYFERNVDLALF-AVILFAVAGATVFVMSVTIGD-------------
--------------------WEFWVDWKDRRFWPLLPVAALLVFPAGLSAAFWSRFRLPI
GCTGVVLLYTIMRWFSVYLNFHLFGGYPMSFVWPSIFIPLAI------LIDCSLLVTR-S
VFLTGLGGAFLWGLLVYPVNWPLL--AAFHEPVNF-NGEMLTTADL---LGYEYVRTGLP
EYIRLV------ERSVLRTFGDAV----------TPLTAVFAGFVCTL-VFYVSWAFGS-
ILN-RQ-----TW--ITKA-----------------------------
>26
------------------------------------------------------------
------------------MASPK-------------------------------------
----DRAAI---KLYLESHVDLVLI-AVIVFAVAGATIFVMSVTIGD-------------
--------------------WEFWVDWKDRRYWPLAPPAALLIFPAGLAAAFWARFRLPI
ACTSVVLLYSLMRWGSVYFNFHVFGGFPLSFIWPSIFIPLAI------IVDCSLVISR-S
VFLTGLGGAFLWGLLIYPANWALL--APFHEPLSF-NGQMLTTADL---LGYEYIRTGLP
EYVRVV------ERSVLRTFGDAV----------TPLTAVFAGFVCTL-VFYVSWFAGM-
VLN-NQ-----AW--AKKV-----------------------------
>57
------------------------------MPQTGGGE----------------------
----------------EGVRTAD-------------------------------------
----QQAAT---RRRLENTVDMALF-AVIVFAVAGATVFVMSVTIGD-------------
--------------------WEFWADWKDRRYWPLAPVAALLIFPAGLAAAFWSRFRLPV
ACTAVVLLYSLMRWLSAYFNFHIFGGFPLSFVWPSIFIPLAI------IIDCTLVITR-S
VFLTGLIGAFLWGLLVYPVNWPLL--AAFHEPITY-NGEMLTAADL---LGYEYIRTGLP
EYVRVV------ERTVLRTFGDAV----------TPLTAVFSGFICTL-VFYIAWGAGL-
VLN-RQ-----AW--LKKL-----------------------------
>39
-------------------------------------M----------------------
----------------ANGHADS-------------------------------------
----KVRSL---AKRLETRVDIFLL-TAIFFAISGATTFVMAVTMGD-------------
--------------------WEYWVDWKDRRFWPLAPIVLMIVFPAGISAALWTRFRLPI
ACTAIVLAYSAMRWVSAYLNFHIFGGFPLSFVWPSVFIPMAI------ILDCALLLTR-S
AFVTGLTGAFLWGVMIYPANWPML--AAFHEPINY-NGELLTAADL---LGYEYIRTGLP
EYVRIV------ERSVLRTFGGAV----------TPLTAVFAGFLSTL-VFYLFWVIGH-
YLS-RP-----TW--LKKI-----------------------------
>65
------------------------------------------------------------
-------------------MNRN-------------------------------------
----DTAA-------LEKQIDVAIM-LAVLFAIAGATSFVMAVTMGD-------------
--------------------WEYWVDWKDRRFWPLVPIALLMIFPAGISAAFWTKLRLPM
ACTAVVLSYSAIRWVSTYMNFHLFAGFPLSFVWPSVFIPMAI------IVDCTLLITR-S
VFLTGLLGAFAWGVLIYPSNWPML--AAFHEPIDY-QGEMLTTADL---LGFEYIRTALP
EYLRIV------ERSVLRTFGDAV----------VPLTAVFAGFVCTL-MFYFWWMVGA-
LLT-RQ-----IW--VKKI-----------------------------
>0
------------------------------------------------------------
------------------MKTPE-------------------------------------
----EKAAL---QNSLERSTDVFIL-TAVFFAIAGAAPFVMAVTMGD-------------
--------------------WEYWVDWKDRRYWPLVPIVLLMIFPAGLSAVFWNRFRLPI
ACTTVIVAYSLMRWVSAYLNFHIFAGYPLSFVWPSVFIPMAI------ILDCTLLVTR-N
VFLTGFAGAFMWGVLIYPANWPML--AGFHEPINY-YGEMLTTADL---LGFEYIRTGLP
EYVRIV------ERSVLRTFGDAV----------TPLTAVFAGFLCVL-MYYLWWMIGS-
TLN-RQ-----RW--AKKT-----------------------------
>67
------------------------------------------------------------
---------------------MS-------------------------------------
----KQAAL---RDKLERSTDVFIL-TAVVFAIAGATPFVMAVTMGD-------------
--------------------WEYWVDWKDRRFWPLVPIVLLMIFPAGLSAVFWTRFRLPI
ACTVVVVSYSLMRWVSTYLNFHWFAGYPLSFVWPSVFIPMAV------ILDCSLLITR-S
VFVTGFCGAFMWGVLIYPVNWPML--AGFHEPINY-YGEMLTAADL---LGFEYIRTSLP
EYVRIV------ERTVLRTFGDAV----------TPLTAVFAGFLSVL-MYYLWWLIGT-
KLN-RQ-----TW--VKQT-----------------------------
>33
-----------------------MAIQIDTGEQTDASR----------------------
----------------APRGSAV-------------------------------------
----LSVQD---QVQAWRNADLFFF-PLISVLIGGAAVFLCALTVGD-------------
--------------------WSYWMDWRDRRWWPLLTPLLLLALPAVATYAFWRYFKLPV
AATGLALGFWLSQIISRYVNFHVFTAFPMNWVMPEVWIGAAV------VLDAVLLITR-S
FAVTGLVGGFLFGLLFSAMNWPVV--APMHMPVQL-GDNVMTLADY---MGFQYIRTAMP
EYVRII------EAGTLRTFGTHV----------APVSAFVSGFFAIL-VYYLFVWIGS-
KGA-RP-----SW--LGKLV----------------------------
>20
-----------------------------------MSI----------------------
----------------STSAID--------------------------------------
-----SPQE---LARVDAQVDWVVI-PLLVVLLGAIFSFQFSLLVGD-------------
--------------------WDFWMDWRDRRYWPLITPLVMVTLPAVFGYAFWRLVRLPL
GGTLSILAFTLMAWVSRYLNFHEFAGFPMNFVVPSTHIAIGL------MIDCILLLTR-S
FFFTGIFAGFLSGLLLWPLNWPLF--APYMVPVEM-QGTLMTVADV---MGFEYIRTAMP
EYVRII------EESTLRTFGDAV----------TPLTAVFAAFLTVM-AYWFWVWVGS-
LAF-RL-----KW--LQKVV----------------------------
>24
-----------------------------------MSV----------------------
----------------LTPAEAA-------------------------------------
----FSPQE---AARVDAQVDWVVI-PLFVVLLGSVFAFQFALLVGD-------------
--------------------WDYWIDWRDRRYWPLVTPLVLVILPGVFGYAFWHLLRIPL
GATLSIIGLTLTGWLSRYLNFHEFAGFPMNMVLPSTFIGVGL------LIDCTLLLTR-S
WFFTGIFAGFLSGLLLYPMNWPLL--APFMVPVEM-HGTLMTVADV---MGFEYIRTAMP
EYVRII------EQSTLRTFGDAV----------TPLTAVFAGFLTIL-SLWFWAWVGS-
LGV-KA-----VW--LRKVV----------------------------
>khadka194017
----------------------------------MTAA----------------------
----------------VPNDTAV-------------------------------------
----TTTAE---QRRSYLQFDMLII-PLVVLLFMGIFSFHFALLVGD-------------
--------------------WDYWIDWRDRRWWPLVTPLAITVLPAVFGYLLWDKLRLPL
GGTLTIFCLSLAAWISRYLNFHLLANFPMDMVFPSSYVGLGL------LLDCMLLLTR-S
WFFTGLIGAFLVGLLIYPMNWPIL--AQYHVPVEM-DGILMTVADV---FGFEYVRTSIP
EYLRII------EQSTLRTFGEAV----------TPLTAVFAGFINII-NYWFWIWIGS-
LGV-KA-----IW--IRKIV----------------------------
>khadka173629
-----------------------------MAQDAPAAP----------------------
----------------APTRTAV-------------------------------------
----ATSAE---QRRAYIQFDLLII-PLIVLLFMGIFSFHFALLVGD-------------
--------------------WDYWVDWRDRRWWPLVTPLALSVLPGVFGYLLWDRLRLPV
AGTLTILCLTFASWVSRYLNFHLFADFPMNMVWPSTYIALGL------IFDCILLLSR-S
FFVTGLFGGFLFGLLVYPLNWPLL--APFQVPVEL-HGTMLTVADL---LGYEYVRTAIP
EYVRKI------EQSTLRTFGEAV----------TPLTAVFAGFLNIL-NTWFWMWIGY-
LGA-KS-----VW--LRKIT----------------------------
>61
-------------------------------MIDTANS----------------------
----------------ESLRSGM-------------------------------------
----TSESE---QRKLFIQVDLLAI-PLVVLLFAGIFSFHFALLVGD-------------
--------------------WDYWVDWRDRRWWPLVTPLALTVLPGVFGYLLWDRLRLPL
GGTLTILCLTAAAWVSRYLNFHLFADFPMNFVWPSTYIGLGL------LLDCLLLLTR-S
FFWTGLFGGFAFGLLIYPLNWPLL--APFQVPVEL-HGTMLTVADL---MGYEYIRTAIP
EYVRII------EEATLRTFGEAV----------TPLTAVFAGFLNIL-NYWLWVWVGY-
LGA-KA-----IW--IRKIV----------------------------
>46
-----------------------------------VPV----------------------
----------------DTGQNGL-------------------------------------
----TSAKE---QRKAYVQMDLLII-PLIVLLFMGIFSFHFALLVGD-------------
--------------------WDYWVDWRDRRWWPLVTPLALTVLPGVFGFLLWDKLRLPL
GGTLTILCLTLAAWISRYLNFHLFADFPMNFVWPSTYIGLGL------ILDCMLLLTR-S
FFWTGLFGGFTFGLLIYPLNWSIL--APFQVPLEL-NGTMLTVADL---MGYEYIRTAIP
EYVRII------EESTLRTFGAAV----------TPLTAVFAGFLNIM-NYWFWLWIGY-
LGT-KA-----VW--IRKIV----------------------------
>11
------------------------------MSKSSQAV----------------------
----------------STTRSGM-------------------------------------
----SSSAE---QRKAYIQVDLLAI-PLVVLLFAGIFSFHFALLVGD-------------
--------------------WDYWVDWRDRRWWPLVTPLAITVLPAVFSYVLWDKLRLPL
GGTLTILCLTFAAWISRYLNFHLFADFPMNFVWPSTYIGLGL------ILDCMLLLTR-S
FFWTGLFGGFAVGAFLYPLNWSML--APFQVPVEM-HGTMLTVADT---LGYEYIRTAIP
EYVRII------EESTLRTFGEAV----------TPLTAVFAGFLNIL-NYWFWLWIGY-
LGT-KA-----IW--IRKIV----------------------------
>60
------------------MSTEYLPGEVHDDELDPNEI----------------------
----------------RYVEGAV-------------------------------------
----RNSAE---QLAAYKNIDLATL-PLLFLLFGGISVFLFALTVGD-------------
--------------------WDFWMDWRDRRWWPLVTPFSLILLPSVLGTFMWLKFRLPM
GATFATMSFLAASWASRYANFHDFAGFPLNFVSPSTWVGLGV------VLDATLLISR-S
FYFTGFVGAFLFGLLTYTINWPIF--APFRIPIEY-NGTMVTVADL---MGYMYIRTAIP
EYVRII------EESTLRTFGEAV----------TPLTAVFAGFVTIL-NYYLWCWVGH-
KIS-VS-----RW--MNRII----------------------------
>4
--------------------MNTVTGAYGKGEAPDTAG----------------------
----------------PPTKSAV-------------------------------------
----RNVQE---QMAAWKNIDYTLI-PIFSILIGGVTVFLIALTVGD-------------
--------------------WDYWQDWRDRRWWPLVTPFSLIIPAAIFNYFFWKRFRLPI
GATAMILGYMFGVWVSRYMNFHIFANFPMNFVSPSTFIGMGL------VLDCTLALSR-S
FFITGFIGAFLFAIVLYPLNWITM--APFHVPVEY-NGYLVTVADL---MGYQYIRTAIP
EYVRII------EESTLRTFGEAV----------TPLTAFFAGFVTLL-NYYLWVWIGS-
ILT-QN-----RW--LTRLI----------------------------
>17
-----------------MGYNDSVKDSDNQSQDDARSD----------------------
----------------MSQESAI-------------------------------------
----STPEQ---QRRIFRAFDYMLV-PVASILLGGIVVFLVALTVGD-------------
--------------------WDYWQDWRDRRWWPLITPVSVIVAPAVFTYFFWKYFRLPI
AATSIVLGYMIAAWVSRYANFHLFADFPMAFVSPSNFIGMAI------ILDSVLLLTR-S
FYLQGFVGAFLWGLLIYPLNWPAA--AAFHTPLVW-DGYIVTAADL---MGFMYIRTAMP
EYVRII------EESTLRTFGEAV----------TPLTAFFAGFVTIL-NFYLWVWVGS-
KLA-VT-----RW--ATKLI----------------------------
>73
------------------------------MSLTAEEA----------------------
-----------------KLLKAI-------------------------------------
----SVPNSD--AAKIVRNFDWIVV-VVLLFAVTAAFHIHFMLTAGD-------------
--------------------WDFWVDWKDRMYWVTLTPMILVIIPAALSYPLMHKLGLPI
AGTVCGLCLVIGEWVSRISGFHLWAYFPYSLVWPAIVLPGLM------LMDLFYMLFR-N
VFLASVFGGGAVAMAFAPANWPIL--APYHVPVVH-IEQLVNVADV---IGYSFTRTATP
EYLRFI------ERGTLRTFGGES----------TLVSTFFSAFVCMI-LFYMWWRIGQ-
FLS-NLGTIPNQL---KTFVG------LEADKDEAK------------
>49
------------------------------MSLTAPEK----------------------
-----------------KLLNAI-------------------------------------
----TTKGSS--AAKIVRQLDLIVV-LILFFAIIAAFHIHIMLTVGD-------------
--------------------WDFWVDWKDRKNWVTLTPMLLIFIPAALSYPFMQKFGLPI
AGTLCALCLVIGEWVSRILGFHLWTYFPYSMIWPSIAIPGLM------LMDLVLLLSR-N
AIATSIFGGSAVALAFAPANWPIL--APYHLPVVH-IDQVVNVADL---IGYTFTRTATP
EYLRII------ERGTLRTFGGES----------TIISTFFSAFVCMV-LFFIWWKIGE-
WVT-NLGTVPNRF---KKMVG------YTDEDDDNAKEAV--------
>5
------------------------------MSLTADEA----------------------
-----------------QLLSAV-------------------------------------
----NTPNSD--AARISRGLDMFVV-AILFFAIIAAFHIHFMLTVGD-------------
--------------------WDFWVDWKDRMYWVTATPMLLIFIPAALSYPFMQRFGLPI
AGTLCALCLAIGEWVSRYFGFHLWTYFPFSMVWPAIVIPSLM------IMDLVLLLSR-N
LFITSIFGGSAVALAFAPTNWPIL--APYHIPVVH-MNQLVNVADM---IGYTFTRTATP
EYLRFI------ERGTLRTFGGES----------TIISTFFSAFVCMI-LYFVWWKIGE-
WLT-NLGSIPNVL---KEYVG------LGDDKNDK-------------
>10
------------------------------MKLTTNEA----------------------
-----------------TLLSAV-------------------------------------
----TTPNSD--AARISRGLDMFVV-AILFFAIIAAFHIHIMLTVGD-------------
--------------------WDFWVDWKDRMYWVTATPMLLIFIPAALSYPFMMKFGLPI
AGTLCALCLVIGEWISRIVGFHLWTYFPYSMIWPAIVLPGLM------LMDLVLLLSR-N
LFITSIFGGSAVAFAFAPANWPIL--APYHEPVVH-MGQLVNVADM---IGYSFTRTATP
EYLRFI------ERGTLRTFGGES----------TLISTGFSGFVCMI-LFFVWWKIGE-
WLT-NLGTIPNVV---KKHVG------LGDDDDEK-------------
>62
-------------------------MSATAQSVGAKSA----------------------
-----------------GDLSPV-------------------------------------
------------MAGMSRKFDLLLV-PILFLAITGAFHIHFMLLAGD-------------
--------------------WDFWVDWKDRRFWITITPIVAITFPAAIQYVLWEYFRVPL
GATLCIVALLFGEWMNRYWGFTIWSGFPATLTWPAMLIASAL------VLDAVLMLTK-N
WVATAIVGAPLFALLFYAQNIVIL--APYHVPVEH-MGQLMSVADM---VGYAFVRTATP
EYLRMI------ERGTLRTFGGES----------ALIASFFAAFICMI-MYTAWWKLGA-
VGA-KM-----RW--MKSIFD----------KAAKVRA----------
>36
----------------------------MTKAVVPEPA----------------------
-----------------GEFIEI-------------------------------------
----YGVRWSRWAAKLSAQVDIIVS-CIIVLAVTAAFHLHFMLLAGD-------------
--------------------WDFWVDWKDREYWVTLTPIVAITFPAALQYVLWEKFRLPI
GATLAITGLMVGAWIARFFGFHLWSYFPFSLVWPTLMIPGAL------VLDCVLLLTG-N
FFFTAVIGGMGFAILFYPANWPML--AAYRLPVEI-MDSLVSVGDY---IGYAFTRTATP
EYLRFI------ERGTLRTFGGHS----------AWVSSAFSGFVCVL-TYLLWWHIGM-
LLT-RVTTLPNRW---KHLFGYPREKPLSATSATEARDAP--------
>khadka163194
---------------------------------MFRTD----------------------
-----------------EIIKAA-------------------------------------
----KLPPE---GVAMSRHIDYIYFIPILFVTIIGTFHMHTALLCGD-------------
--------------------WDFWLDWKDRQWWPIVTPITTITFCAALQYYNWVNYRQPF
GATITILALGAGKWVAVYTSWWWWSNYPPNFVMPATLLPSAL------VLDFTLLLTR-N
WTLTAVIGAWMYAILFYPSNWPIF--AYSHTPLVV-DGTLLSWADY---MGFMYVRTGTP
EYIRMI------EVGSLRTFGGHS----------TMISSFFAAFASSL-MYILWWQFGK-
FFCTSY-----FY--FTDDKKRTTKVYDVFAYATLAHADKAKLSGGKA
>khadka150231
-------------------------------MSIFRTE----------------------
-----------------EILKAA-------------------------------------
----KMPPE---AVHMSRLIDAVYF-PILIILLVGTYHMHFMLLAGD-------------
--------------------WDFWMDWKDRQWWPVVTPIVGITYCSAIMYYLWVNYRQPF
GATLCVVCLLIGEWLTRYWGFYWWSHYPINFVTPGIMLPGAL------MLDFTLYLTR-N
WLVTALVGGGFFGLLFYPGNWPIF--GPTHLPIVV-EGTLLSMADY---MGHLYVRTGTP
EYVRHI------EQGSLRTFGGHT----------TVIAAFFSAFVSML-MFTVWWYLGK-
VYCTAF-----FY--VKGKRGRIVHRNDVTAFGEEGFPEGIK------
>31
-----------------LLFLRKYDVPEGGKMAIFKTD----------------------
-----------------EIIKLA-------------------------------------
----KMPPE---AVSMSRHIDLIYF-PILCILLVGTYHMHFMLLAGD-------------
--------------------WDFWVDWKDRQWWPVVTPIVGITYCSAIMYYLWVNYRQPF
GATLCVVCLLVGEWLTRYWGFYWWSHYPINMVLPSTMIPGAL------IMDTCLLLTR-N
WMITALFGGGAFGLLFYPGNWPIF--GPTHLPLVV-EGVLLSLADY---TGFLYVRTGTP
EYVRLI------EQGSLRTFGGHT----------TVIAAFFSAFVSML-MFVVWWYLGR-
FYCTSF-----YY--VKGARGRVTEKEDVTAFGEEGFAEGIK------
>19
---------------------------------MSRTD----------------------
-----------------EILKAA-------------------------------------
----KMPPE---AIKMSRYIDAVYF-PILCILLVGTFHMHFMLLAGD-------------
--------------------WDFWLDWKDRQWWPVVTPIVGITYCSAIMYYLWVNYRLPF
GATLCIVCLLVGEWLTRYWGFYWWSHYPVNFVLPGTMIPGAL------MLDTILLLTG-N
WLITALLGGGFFGLLFYPGNWPIF--GPTHVPLVV-EGVLLSLADY---TGFLYIRTGTP
EYVRLI------EQGSLRTFGGHT----------TVIAAFFAAFVSML-MFLVWWYLGK-
IYCTAF-----FY--VKGERGRISQKSDVTAFGIKGFAEGIK------
>72
---------------------------------MSRTD----------------------
-----------------EILKAA-------------------------------------
----KMPPE---AIKMSRMIDAVYF-PILCILLVGTYHMHFMLLAGD-------------
--------------------WDFWLDWKDRQYWPVVTPIVGIMYCAAIMYYLWVNYRLPF
GATLCIVCLLVGEWLTRYWGFYWWSHYPMNFVLPSTMIPGAL------MLDTVMLLTR-S
WLVTALVGGGFFGLFFYPGNWPIF--GPTHLPVVV-EGVLLSLADY---TGFLYVRTGTP
EYVRLI------EQGSLRTFGGHT----------TVIAAFFAAFVSML-MFCVWWYFGK-
LYCTAF-----YY--VKGARGKVSMKHDVTAFGEEGFAEGIK------
>khadka159416
---------------------------------MSRTD----------------------
-----------------EILKAA-------------------------------------
----KMPPE---AVKMSRMIDVIYF-PILCILLVGTYHMHFMLLAGD-------------
--------------------WDFWLDWKDRQWWPVVTPIVGITYCAAIMYYLWVNYRLPF
GATLCIVCLLVGEWLTRFWGFYWWSHYPMNFVFPSTMIPGAL------VMDTVLLLTR-N
WMITALVGGGAFGLLFYPGNWTIF--GPTHLPLVA-EGVLLSVADY---TGFLYVRTGTP
EYVRLI------EQGSLRTFGGHT----------TVIASFFSAFVSML-MFTVWWYFGK-
VYCTAF-----YY--VKGARGRVSMKNDVTAFGEEGFAEGIK------
>khadka68832
------------------------------------MV----------------------
-----------------SQPTTI-------------------------------------
----SRAAE---IVRISRIFDFLLL-VPILLVIIGTYHLSMILTVGD-------------
--------------------WDFWLDWKDRQWWPIVTPLMGITFPAAIQYGLWKHLRLPI
GATVCTVCLLLGMAITRWFAYHLWTNYPINLVLPATLIPGAL------LLDFVLLTSR-S
FFVTAILGGMLFGAVFYPANWAIF--APFHQPVEY-NSSLMTLADV---SGYSYIRPGVP
EYLRII------ERGVLRTYDTYA----------TPLSAFCAAVLAVP-LYGLWSYIGK-
LFS-TT-----RF--IDKF-----------------------------
>khadka57885
---------------------------------MTGKS----------------------
-----------------LDIPAR-------------------------------------
----PYTGE---KARLSRAYDYLIL-VLALFLFIGSFHLHVALTVGD-------------
--------------------WDFWQDWKDRQWWPLITPLMMITFPAAVQAVLWPNFRLPL
GATLCISCLLIGTWITRFFAYHMWNFFPINEVLPATMLPSAL------VLDAILMLSN-S
LTVTSIFGGMAFALLFYPTNWPIF--GMFHVPVEY-GGAQLTVADL---FGFQYIRAGTP
EYLRII------ERGTLRTYGQYA----------TPLSAFCSALLCTL-MYPLWWYLGK-
AFA-TT-----KY--VKNI-----------------------------
>76
---------------------------------MSDHP----------------------
-----------------STPPFQ-------------------------------------
----PYTGE---KARITRAYDYLIL-VLVLFLFIGAFHLHFALTVGD-------------
--------------------WDFWLDWKDRQWWPLVTPLIGITFPAAVQAVLWSKFRLPL
GATLCVTCLLIGIWITRVYAYHYWNYFPINMVLPSTMLPSAL------VLDVILMLSN-S
LTVTAIFGGSAFALLFYPSNWPIF--GMFHLPIEA-GNSQLTLADM---YGFQYIRAGMP
EYLRII------ERGTLRTYGQIA----------TPLSAFCSALLCTL-MYTLWWHIGK-
WFA-TT-----RY--LKRI-----------------------------
>khadka68291
---------------------------------MSANL----------------------
-----------------STRTFR-------------------------------------
----PYTGE---KARIARAYDYLVL-VLALFLFIGSFHLHFALTVGD-------------
--------------------WDFWVDWKDRQWWPAVTPLIGITFPAAVQAVLWTNFRLPL
GATLCVACLSIGTWIARIFAYHLWNYFPINMVLPSTMLPSAL------VLDVVLMLSN-S
LTVTAIFGGSAFALLFYPSNWPIF--GMFHVPVEA-GNSQLTVADM---FGFQYIRTGMP
EYLRII------ERGTLRTYGQVA----------APLSAFFSALLCTL-MYTLWWHIGK-
WFA-TT-----RY--LKRI-----------------------------
>14
---------------------------------MSAHI----------------------
-----------------PVSTFK-------------------------------------
----PYRGE---KARLARAYDYLIL-VLALFLFIGSFHLHFALTVGD-------------
--------------------WDFWVDWKDRQWWPLVTPLIGITFPAAVQAVLWDKFRLPL
GATLCVTALLLGTWVTRVFAYHYWNYFPINMVLPATMLPGAL------VLDALLMLTN-S
LTITSIFGGAAFALLFYPSNWPIF--GMFHQPVEY-ANSQLTVADL---FGFQYIRTGMP
EYLRII------ERGTLRTYGQYA----------TPLSAFCSALLCSL-MYPLWWHIGK-
WFA-ST-----RY--LTKI-----------------------------
>khadka32119
---------------------------------MSAHI----------------------
-----------------PVSTFK-------------------------------------
----PYRGE---KARLARAYDYLIL-VLALFLFIGSFHLHFALTVGD-------------
--------------------WDFWVDWKDRQWWPLVTPLIGITFPAAVQAVLWDKFRLPM
GATLCVAALLIGTWVTRVFAYHYWNYFPINMVLPATMLPGAL------VLDALLMLTN-S
LTITSIFGGAAFALLFYPTNWPIF--GMFHQPVEY-ANSQLTVADL---FGFQYIRTGMP
EYLRII------ERGTLRTYGQYA----------TPLSAFCSALLCSL-MYPLWWHIGK-
WFA-ST-----RY--LTKI-----------------------------
>khadka75691
---------------------------------MSLPI----------------------
-----------------TTQSIK-------------------------------------
----PYSGE---KARLVRAYDYLIL-VLALFLFIGSFHLHFALTVGD-------------
--------------------WDFWVDWKDRQWWPLVTPLMGITFPAAVQAVLWDKFRLPL
GATLCVAALLIGTWVTRIFAYHYWNYFPVNMVLPATMLPGAL------VLDAILMLSN-S
FTITAIIGGSAFALLFYPSNWPIF--ALFHMPVEY-ANAQLTLADL---FGFQYIRTGMP
EYLRII------ERGTLRTYGQYA----------APLAAFCSALLCTL-MYALWWYIGK-
WFA-TT-----RY--LNKI-----------------------------
>51
------------------------------------MS----------------------
-----------------APSNET-------------------------------------
--RNFGPAE---TAYIDRKFDIIIV-LNLFILMVAAFHIHALLTAGD-------------
--------------------WDFWTDWKDRRWWLVITPITLITFPAALSAVLWIGFRLPF
ASTLMVLGLLVGQWIGRLVQFHMWGYYPVNFVWPATLIPCAI------LLDVALLQTR-S
YIFTAVFGGMLWALTFYPANWALL--APFHLPVDN-QGVLMSIADL---QGYEYIRTGTP
EYIRII------ERGTLRTYGGAV----------ATVSAAFSAFLCIL-MYWIWWFFGR-
WLGLNI-----KW--LKGI-----------------------------
>khadka84671
------------------------------------------------------------
--------------------MAL-------------------------------------
----LTQQQ---ALSLERKFDIIVI-VAAFTGTVAGYHIHQMLTVGD-------------
--------------------WDFWLDWKDRRWWVTLTPILLITFPAATQYFMWEKMRLPI
GATFCVMTLHFGQWMNRVFNFYYWAWFPVNFTAPGLMIPSAI------FLDVMLMMTG-S
YMFTALFGGMGWSLLFYPANWTWL--APFHLAVKHPSGPLMSIADL---MGMEYVRSATP
EYIRIV------ERGTLRTFGRDV----------TPVSSFFAGFISGI-IYLWWVWMGK-
VIS-RP-----AW--ISRT-----------------------------
>9
----------------------------MAQVDTTHEE----------------------
-----------------KPQSAI-------------------------------------
----YTKAE---QHKVDVGIDWVGI-PTIAIVLLAAFHLHFMLTAGD-------------
--------------------WDFWTDWKDRRWWPLVTPVVLITFPAAVQYITWEKLRIPF
GATLCVVVLTLGMWISRTTQFHIWTYFPMNFIWPGIFIPLAL------MLDMTLLLTR-S
YLLTGLFGGFLFGALFYPANWSIL--APFHQAIEH-KGVLMSLADL---QGFVFIRTSTP
EYIRII------EEGTLRTFGQHV----------APITAFFAAFACIL-MYFLWSRIGY-
WFS-QS-----KW--LKRI-----------------------------
>29
----------------------------MAQVDNTHEE----------------------
-----------------KPRSAV-------------------------------------
----HTKLD---QHKVAVAFDWIAI-PTIAIVILATFHLHFMLTVGD-------------
--------------------WDFWTDWKDRRWWPLVTPVLLITFPAAVQYILWERLRVPF
GATVCVVLLTIGMWIARYTQFHLWTYFPMNFVWPAMFIPLAL------TLDMTLLLTR-S
YLLTGIFGGFLFGTLFYPANWSIL--APFHQAVEH-NGVLMSLADL---QGFVFVRTSTP
EYIRII------EEGTLRTFGEHV----------APVTSFFAAFACIL-MYLLWSRIGY-
WFS-QT-----KW--LHRI-----------------------------
>khadka30957
-------------------------------------M----------------------
-----------------NEQLLT-------------------------------------
----QREIE---ADFVRKRFDLAVL-LIIFLATVAAAWIHQQLFAGD-------------
--------------------WSFWIDLKDRMWWPVIVPIATICFPAAVQAALWTHWKFPA
GATMVCFGLLLGQWLNRIINFWAWAKFPINLVFPETLLPQAI------VLDGILMTTN-N
FVVTALVGGELWGLLFYPSNWPMI--APYHVPVLW-EGQLLSVADL---IQYQYIRTSTP
EYLRMV------ETGTMRSFAGGV----------LGVSAFFSGFISII-MYFIWWYMGY-
FFA-KP-----IY--LKGKRI---------------------------
>khadka25410
------------------------------------------------------------
-------------------MQQV-------------------------------------
----AAEAE---ARALERKFDIVVL-VSMFLAILSGFHIHQMLTAGD-------------
--------------------WSFWIDWKDRMWWPVVAPIMDITFPAACQAILWTKFKAPI
GATFSCAGLFFGQWMNRYWNFWGWAHYPLNFVFPETLLPQAI------VLDGVLMITN-N
FVVTALIGGELWGWLFYPSNWPMI--APYHVPVEY-YGQLMSVADL---IQYQYIRTSTP
EYIRMV------ETGTMRSFAGGV----------LGVSAFFSGFCSVI-MYFIWWYFGY-
FFG-WT-----KF--IKHSKV---------------------------
>khadka30511
-------------------MIPLGAVHTQLPPLKKQIG----------------------
-----------------GYMQLA-------------------------------------
----QANAE---ARILERKFDIVVI-VSMFFAFIGGYHIHQMLLAGD-------------
--------------------WSFWIDWKDRMWWPVVAPIADIAFPAAVQSILWTKFKMPI
GATFCTVGLFFGQWMNRYWNFWGWGTYPLNFVFPETLIPQAV------VLDGVLMISN-N
FVITALVGGELWGWLFYPTNWPMI--APYHVPVEY-YGQLMSMADL---IQYQYIRTSTP
EYIRMV------ETGTMRSFAGGV----------LGVSAFFSGFVSAC-MYFLWWFFGK-
FFG-ST-----KF--VRHSTV---------------------------
>khadka24591
------------------------------------------------------------
-------------------MQYS-------------------------------------
----QVDAE---AKAVARKFDIVII-ASTFLALVGGFHVHQMLVAGD-------------
--------------------WSFWIDWKDRNWWPIVAPILEITFPAATQAVLWTRFRMPI
GATICCLGLLFGEWMNRYINFWGWTHYPLNMVFPETFFPAAV------VLDVVLMLTG-N
WVVTALIGGELWGWLFYPTNWVMI--APFHVPVEY-QGSLMSVADV---INYMYVRTSTP
EYLRIV------ETGTMRSFAGGV----------TGVAAFFSAFVSVC-MYVPWWLMGAH
FFG-ST-----KF--FKTYDAATADVRHS-------------------
>khadka24667
------------------------------------------------------------
-------------------MEEI-------------------------------------
----QADAE---AKRVTRRFEWFLL-VTIALVLMGTYHLHQELFAGD-------------
--------------------WSFWLDWKDRNWWPIIAPVSAIAYPAATQWLLWTKFRMPF
GATLCALLLLLAEWLSRYWNFWDWTHYPLNFVFPETFVPAAV------VLDVLLMLTG-N
WVVTALIGGELWGWLFYPTNWIMI--APYHVPVEY-QGALMSVADV---ISYMYVRTSTP
EYLRIV------ETGTMRSFAGGV----------TGVAAFFSGFLAAI-LYAVWWIVGA-
LFG-GT-----KF--FKPYAVATEELRKAREKGWDAGRTV--------
>58
------------------------------------MG----------------------
-----------------VVRSAI-------------------------------------
----TTAEQ---QHRVYKAFDWIVI-PIVVLVIIGAFHIHFMLTAGD-------------
--------------------WDFWIDWKDRRWWVTITPITLIFFPAALHYLFWQHFRLPF
GATLCCAGLLAGEWVSRVVNFVGWAYYPLNMVVPAEIIPMAL------VLDSVLLISR-S
FLVTGVIGSMIWGLIFYPANWAII--APYHVPVEY-NGNMMSIADL---MGYSYVRTGTP
EYIRII------EEGTLRTFGESV----------VPVSAFFAGFISVF-AYFIWVGIGK-
ALA-KT-----IW--VKKL-----------------------------
>55
------------------------------------MS----------------------
-----------------AVQSAI-------------------------------------
----TTAEQ---QHRIYKQFDWIII-PIVVLVVIGAFHIHAMLTMGD-------------
--------------------WDFWIDWKDRRWWVTVTPITLIFFPAALHYLLWENFRLPF
GATLACAGLLIGEWANRVANFVHWAYFPMNMVVPSEIIPMAL------CLDAILLVSR-S
LTITGVLGCMVWGIIFYPSNWAII--APFHVPVEY-NGTMMSVADL---IGYNYVRTGTP
EYIRMI------EEGTLRTFGEDV----------TPVSAFFAGFISVL-FYFVWLGIGK-
WFA-KT-----TW--MKRI-----------------------------
>35
------------------------------------MS----------------------
-----------------AVQSAI-------------------------------------
----TTAEQ---QHRVYKAFDWIVI-PIVVLVLIGAFHIHFMLTGGD-------------
--------------------WDFWIDWKDRRWWVTVTPITLIFFPAALHYLLWTNFRLPF
GATLCCAGLLIGEWMNRVINFVGWAYFPLNMVVPAEIIPMAL------ILDAILLISR-S
LTVTGIIGSMVWGVIFYPANWALI--APFHVPIEN-NGVMMSVADL---IGYNYVRTGTP
EYIRII------EEGTLRTFGEDV----------TPVSAFFAGFISVF-MYFIWLGFGK-
VLS-RT-----TW--VKRL-----------------------------
>khadka186523
------------------------------------MS----------------------
-----------------TQDPTA-----------------SDTFQTAYGGTTVETGPKVT
GPALKSKGE---ALALGRTIDWLLL-FILFFVCLASFHIHAMLTMGD-------------
--------------------WDFWVDWKDRRYFPTVLPIVLIAFAAAGQAFFWEKFRLPF
GATFMVVGLIFGEWINRYFNFWLWTYFPINMVWPTILIPSAL------FLDIVLLITR-S
YLITAIVGAMGWALLLYPSNWPVL--AQFHVPLEK-DGLIMTLADL---IGFEYVRTGTP
EYIRMV------ERGTMRTFGKDV----------VPVSAFFAGFISMI-VYFVWAFVGR-
WFS-TT-----RF--IGRI-----------------------------
>khadka108818
---------------------------------MSIST----------------------
-----------------EAGAPA-------------------------------------
GKAWKSKEE---FLGCVMLTDWILL-VVLFAVVLGSFHIHYMLLAGD-------------
--------------------WDFWIDFKDRRMWPTVAPIVAMCFAAAVQSFLWQKFRLPI
GATVACLALLTGEWINRYDNFWGWTFFPINLVFPSALIPMGF------WLDVVLMMSG-S
WLVTALVGSMGWGLLFYPINWPVL--AQYHQSAEI-DGVLLTLADL---IGFNYVRTGTP
EYIRMV------ERGTLRTFGKDV----------VPVAAFFSSFISML-IYFLWWKIGT-
WFT-NT-----KYIEVDDI-----------------------------
>khadka58450
---------------------------------MSASI----------------------
-----------------ETGSPT-------------------------------------
GKTWKSKEE---FLGCVILTDWILL-VILFAVLLGSFHIHYMLLAGD-------------
--------------------WDFWIDFKDRRMWPTVTPIVAMCFAAAAQSFFWTRFRLPI
GATTVVLALLIGEWINRYDNFWGWTFFPINLVFPSALIPMGF------WLDIVLMISG-S
WLVTALLGGLGWGLLFYPINWPVL--AQYHQAAEI-DGVLLTLADL---IGFNYVRTGTP
EYIRMV------ERGTLRTFGKDV----------VPVAAFFSGFISML-VYFLWWNMGK-
WFS-TT-----KYLEIEEV-----------------------------
>khadka109488
----------------------------------MSTS----------------------
-----------------KSGGAI-------------------------------------
-GPFHSVAE---AAGCVKTSDWLIL-TLLFLAVLGGYHIHFMLTAGD-------------
--------------------WDFWVDWKDRRMWPTVIPILGVTFAAAAQAFLWENFRLPF
GATFAVLGLLIGEWINRYVNFWGWTYFPISLVFPSALVVPAL------WLDIILLLSG-S
YVITAVVGALGWGLLFYPNNWPAI--AAFHQATEQ-HGQLMSLADL---IGLHFVRTSMP
EYIRMV------ERGTLRTFGKDV----------VPVAAFFSGFVSML-VYFLWWFVGK-
WYS-TT-----KV--ITKI-----------------------------
>khadka56742
----------------------------------MSQS----------------------
-----------------KSGGAV-------------------------------------
-GPFNSVAE---AAGCVQTVDWMLL-VLLFFAVLGGYHVHFMLTAGD-------------
--------------------WDFWVDWKDRRMWPTVVPILGVTFCAAAQAFWWVNFRLPF
GAVFAALGLLIGEWINRYVNFWGWTYFPISLVFPSALIVPAI------WLDVILLLSG-S
YVITAIVGSLGWGLLFYPNNWPAI--AAFHQATEQ-HGQLMTLADL---IGFHFVRTSMP
EYIRMV------ERGTLRTFGKDV----------VPVAAFFSGFVSMM-VYFLWWFMGR-
WYS-TT-----KI--IDTI-----------------------------
>khadka46902
------------------------------MFSRKPTL----------------------
-----------------AGSGPVTESISASPGIEGGAGANAPARAADAGAIAGGAPRAVA
ESPFNSKAE---AAGLVRSADIILL-VVLFLVTLGGYHIHAMLTMGD-------------
--------------------WDFWIDWKDRRFWPTVLPIMLVTFPAAAQYFFWNHFKLPF
GATFLILALLVGEWINRYTNFWGWTYFPISLVWPTSLVPMAL------FLDLVLLLSG-S
FIVTAIVGAMGFGLLMYPTNWPIL--APYHQATEQ-YGLLMSLADL---IGFHYVRTSMP
EYLRIV------ERGTMRTFGKDV----------VAVAAFFSGFVSIL-VYFWWWYVGK-
LFS-TT-----KF--TKAV-----------------------------
>khadka43702
------------------------------MFKRKPNL----------------------
-----------------AAGGPVTEAIEASPGLEGGAGANAPTLAADAGVLSAGA-RAAA
GSPFNSKAE---AAGLVKTADILLL-ASLFLITLGGYHIHAMLTMGD-------------
--------------------WDFWIDWKDRRFWPTVLPIVLVTFPAAAQAYFWESFRLPF
GATFLVLGLLFGEWVNRYTNFWGWTYFPISLVWPTSLVPAAL------FLDIVLLLSR-S
FIVTAIVGAMGWGLLLYPSNWPIL--APYHQATEQ-YGLLMSLADL---IGFEYVRTSMP
EYLRIV------ERGTMRTFGKDV----------VAVAAFFSGFVSIL-VYFWWWYVGK-
LFS-TV-----AY--TKEV-----------------------------
>53
------------------------------------MS----------------------
-----------------ALASAV-------------------------------------
----RTPEE---AAKISRTLDLIAL-GAFFLIFLASYHVHCMLLFGD-------------
--------------------WDFWVDWKDRRMWVTVAPIVAIAYPAAMQAFFWEKFRLPF
GATIVTLGVLAGEWANRYYNFYGFTYFPINFVWPAILVPMAL------FLDAVLVLTK-S
YGLTAIVGGLFYGLLLYPANWPLL--AQFHVPVEY-NGLVMSIADI---MGYHYVRTGTP
EYIRMV------EKGTLRTFGKDV----------VPVSAFFSGFVCMV-MYFTWHFVGR-
WFS-RD-----YN--IDQV-----------------------------
>69
------------------------------------MS----------------------
-----------------ALTSAV-------------------------------------
----RTPEE---AAKVSRTLDFLAL-GAFFGILLASHHVHVMLLMGD-------------
--------------------WDFWVDWKDRRFWVTVVPIVSVAYPAAAQAFFWEKFRLPF
GATLVTLGVLAGEWANRYFNFVGFTYFPINFVWPTILLPMAL------FLDAMLAISK-S
YGLTAVVGGLMYGLLMYPANWPLL--SAFHVPAEY-NGVVMSLADV---AGYQYVRTGTP
EYIRMV------EKGTLRTFGKDV----------VPVSAFFAGFVAMV-MYFVWHFVGR-
WFS-KD-----YS--VDQV-----------------------------
>khadka145526
------------------------------------MS----------------------
-----------------ALTSAV-------------------------------------
----RTPEE---AAKVSRTLDFIAL-GAFFMILLASHHVHVMLLMGD-------------
--------------------WDFWVDWKDRRFWVTVVPIVSVAYPAAAQAFFWEKFRLPF
GATLVTLGVLAGEWANRYFNFVGFTYFPINFVWPTILLPMAL------FLDAMLAISK-S
YGLTAVVGGLMYGLLMYPANWPLL--SAFHVPAEY-NGVVMSLADI---MGYQYVRTGTP
EYIRMI------EKGTLRTFGKDV----------VPVSAFFSGFVAMV-MYFVWHFVGR-
WFS-KD-----YH--IDQV-----------------------------
>13
------------------------------------MS----------------------
-----------------ASQSAV-------------------------------------
----RSRAE---AVSASRTLDYMIL-FTLFFIILGGYHIHFMLTGGD-------------
--------------------WDFWSDWKDRRLWVTVCPIVAITFPAAVQAVLWMRYKIAW
GATVSILGLLFGEWINRYFNFWGWTYFPMNFVFPANFIPSAI------FLDTVLVLSN-S
FTLTAIAGGMGWGLLFYPSNWPII--APLHLPVEY-NGMMFTVADL---SGYHYVRTGTP
EYIRMV------EKGTLRTFGKDV----------APVSAFFSAFVSVI-VYFVWHFFGL-
WFG-KT-----DF--VTST-----------------------------
>khadka67349
------------------------------------MS----------------------
-----------------ASQSAV-------------------------------------
----RSRAE---AVKVSRTFDWMIM-FTLFFVILGGYHVHFMLVAGD-------------
--------------------WDFWSDWKDRRLWVTVLPIMAITFPAAVQAVLWWRYRIAF
GATLSVLGLIFGEWVNRYFNFWGWTYFPINFVFPSQLIPGAI------VLDVILLVSG-S
MQLTAVVGGLGFGLLFYPGNWPMM--APLHLPVEY-NGMMMTLADL---SGYHYVRTGMP
EYIRMV------EKGTLRTFGKDV----------APVSAFFSGFVSII-VYFLWHFFGR-
WFG-ST-----AF--TKGS-----------------------------
>khadka73907
------------------------------------MS----------------------
-----------------ASQSAV-------------------------------------
----RSRAE---AVKVSRTFDWLIC-FTLFFIILGGYHVHFMLTGGD-------------
--------------------WDFWTDWKDRRLWVTVLPIVGITFPAAVQAVVWYRWRLPF
GAMLAVLGLLFGEWVNRYFNFWGWTYFPVNFVFPSQFVPGAI------VLDVILMLSN-S
MQLTAVLGGLAYGLLFYPGNWPVI--APLHVPVEY-NGMVMTLADL---QGYHYVRTGTP
EYIRMV------EKGTLRTFGKDV----------APVSAFFSGFVSII-IYFLWHFFGK-
WFG-ST-----AF--TQAT-----------------------------
>43
------------------------------------MS----------------------
-----------------ASQSAV-------------------------------------
----RSRAE---AVKVSRTFDYLIL-FTAFFVILGGYHIHYMLTGGD-------------
--------------------WDFWTDWKDRRLWVTVAPIVSITFPAAVQACLWYRYRLPF
GAVVCVLGLLLGEWVNRYLNFWGWTYFPVNFCFPSNLVPGAI------VLDVILMLSN-S
MTLTAVVGGMAWGLLFYPGNWPII--APLHIPVEY-NGMMFTLADL---QGYHYVRTGTP
EYIRMV------EKGTLRTFGKDV----------APVSAFFSAFVSIL-IYFLWHFFGK-
WFS-KP-----DF--VQSA-----------------------------
>41
------------------------------------MS----------------------
-----------------ASQSAV-------------------------------------
----RSRAE---AVKVSRTFDYMIL-FTAFFVVLGGYHIHYMLTGGD-------------
--------------------WDFWTDWKDRRLWVTVAPIVSITFPAAVQAVLWWRYRIAW
GATLCILGLLLGEWINRYFNFWGWTYFPVNFVFPSNLMPGAI------VLDVILMLSN-S
MTLTAVVGGLAWGLLFYPGNWPII--APLHVPVEY-NGMMMTLADL---QGYHYVRTGTP
EYIRMV------EKGTLRTFGKDV----------APVSAFFSGFVSIL-IYFLWHFFGR-
WFG-SE-----KF--VQGS-----------------------------
>khadka78939
------------------------------------MS----------------------
-----------------ASQSAV-------------------------------------
----RSRAE---AVKVSRTFDYMIL-FTVFFVVLGGYHIHYMLTGGD-------------
--------------------WDFWTDWKDRRLWVTVAPIVSITFPAAVQAVLWWRYRIAW
GATLCVLGLLLGEWINRYFNFWGWTYFPVNFVFPSNLMPGAI------VLDVILMLSN-S
MTLTAVVGGLAWGLLFYPGNWPII--APLHVPVEY-NGMMMTLADL---QGYHYVRTGTP
EYIRMV------EKGTLRTFGKDV----------APVSAFFSGFVSIL-IYFLWHFFGS-
WFG-SE-----KF--VQAA-----------------------------
>22
------------------------------------MS----------------------
-----------------ASQSAV-------------------------------------
----RSRAE---AVAVSRTFDWMIL-FVLFTAVLGGYHIHFMLTGGD-------------
--------------------WDFWSDWKDRRLWVTVVPIVAITFPAAVQACLWWRYRLPI
GATLCVLALLLGEWINRYMNFWGWTYFPINICFPSQLIPGAI------ILDVVLMLSG-S
MTLTAVAGGLGWGLIFYPSNWPVI--APLHQPVEY-NGMMFTLADL---SGYHYVRTGTP
EYIRMV------EKGTLRTFGKDV----------APVSAFFSGFVSVI-VYFLWHFFGK-
WFS-GT-----GF--IADDAS---------------------------
>59
------------------------------------MS----------------------
-----------------ASQSAV-------------------------------------
----RSRAE---AVQVSRTFDWMIL-FTLFTAVLGGYHIHYMLTGGD-------------
--------------------WDFWSDWKDRRLWVTVAPIVSITFPAAVQACLWWRYRLPI
GATISVLALLLGEWINRYMNFWGWTYFPVNFVFPSNLVPGAI------VLDVVLMLGG-S
MTLTAVVGGMAYGLLFYPGNWPII--APLHVPVEY-NGMMMTLADL---QGYHYVRTGTP
EYIRMV------EKGTLRTFGKDV----------APVSAFFSAFVSII-IYFLWHFFGR-
WFA-KT-----DF--IADDAS---------------------------
>30
------------------------------------MS----------------------
-----------------ASQSAV-------------------------------------
----RSRAE---AVQVSRTLDWMIL-FTLFTAVLGGYHIHYMLTGGD-------------
--------------------WDFWTDWKDRRLWVTVAPIVSITFPAAVQSMLWYRYRLPF
GAVVCVMALMIGEWINRYLNFWGWTYFPVNFCFPSNLVPGAI------ILDVVLMMSS-S
FVLTAVIGGMAWGLVFYPGNWPII--APLHVPVEY-NGMMFTLADL---QGYHYVRTGTP
EYIRMV------EKGTLRTFGKDV----------APVSAFFSAFVCII-IYFLWHYFGR-
WFN-KT-----DF--ISGEGI---------------------------
>3
------------------------------------MS----------------------
-----------------ASQSAV-------------------------------------
----RSRAE---AVEVSRTLDWMIL-FTLFTAVLGGYHIHYMLTGGD-------------
--------------------WDFWTDWKDRRLWVTVAPIVSITFPAAVQSMLWYRYRLPM
GAVIAVMALMVGEWVNRYLNFWGWTYFPVNFVWPSNLVPGAI------VLDVVLMLSG-S
FILTAVVGGLAYGLLFYPGNWPTV--APLHVPVEY-NGMMMTLADL---QGYHYVRTGTP
EYIRMV------EKGTLRTFGKDV----------APVSAFFSGFVSII-IYFLWHYFGR-
WFN-KT-----DF--VDPANI---------------------------
>khadka106885
------------------------------------MS----------------------
-----------------ASQSAV-------------------------------------
----RSRAE---AVQVSRALDWMIL-FTLFTAVLGGYHIHYMLTGGD-------------
--------------------WDFWTDWKDRRLWVTVAPIVSITFPAAVQSMLWYRYRLPF
GAVVAVMALMIGEWINRYLNFWGWTYFPVNFVFPSNLVPGAI------VLDVVLMLSG-S
FILTAVVGGLAYGLLFYPGNWPII--APLHVPVEY-NGMMFTLADL---QGYHYVRTGTP
EYIRMV------EKGTLRTFGKDV----------APVSAFFSGFVSII-IYFLWHYFGR-
WFN-KT-----DF--VDPAQI---------------------------
>27
------------------------------------MS----------------------
-----------------STQSAV-------------------------------------
----RSHAE---AVQVSRTIDYLGL-FILFFVILGGFHVHAMLTMGD-------------
--------------------WDFWSDWKDRRLWVTVTPIMLVTFPAAVQAIVWEHFRIGF
GATLCCISLVLGEWINRYFNFWGWTYFPINIVFPAILTPGAI------LLDGVLILTN-S
YLATAVFGATAFALVFYPCNWVII--AGLHMPVEY-HGILMSIADI---SGYHYVRTGTP
EYIRMI------EKGTLRTFGKDV----------APVSAFFSAFVCIM-IYFIWHFIGR-
WYG-TT-----KF--LQQT-----------------------------
>63
------------------------------------MS----------------------
-----------------TSSSAV-------------------------------------
----RSHAE---AVQVSRAVDWLGI-FILFMVLTGSYHIHGMLTMGD-------------
--------------------WDFWADWKDRRLWVTVYPIVMITFPAAVQAVIWERLRLPF
GATICILGILFGEWINRYFNFWGWTYFPVNFVFPTAAVHMAI------FLDVVLMLSG-S
FLFTAVIGGLGWGLLMYPGNWPVI--APLHVPVEY-NGMLMSIADI---QGYHYVRTGTP
EYIRMV------EKGTLRTFGKDV----------APVSAFFSGFMSIL-IYFMWHFVGR-
WFG-TV-----KF--VKKT-----------------------------
>8
------------------------------------MS----------------------
-----------------ALQSAV-------------------------------------
----RSHAE---AVQVSRTIDYLGI-FIFFFVVCGSYHIHAMLTMGD-------------
--------------------WDFWSDWKDRRLWVTVTPIVLVTFPAAIQAWAWERFRNPW
GATIAVLALLFGEWVNRYFNFWGWTYFPINFVFPAVLVPGAI------LLDTFLMLSG-S
YLFTAIVGGMAWGLIFYPGNWPVI--APLHVPVEY-NGMLMSVADI---QGYNYVRTGTP
EYIRMV------EKGTLRTFGKDV----------APVSAFFSAFMSIL-IYFMWHFVGR-
WFS-TV-----RF--LKQT-----------------------------
>khadka49037
------------------------------------MS----------------------
-----------------AAQSAV-------------------------------------
----RSHAE---AVQVSRTIDWMAL-FVVFFVIVGSYHIHAMLTMGD-------------
--------------------WDFWSDWKDRRLWVTVTPIVLVTFPAAVQSYLWERYRLPW
GATVCVLGLLLGEWINRYFNFWGWTYFPINFVFPASLVPGAI------ILDTVLMLSG-S
YLFTAIVGAMGWGLIFYPGNWPII--APLHVPVEY-NGMLMSIADI---QGYNYVRTGTP
EYIRMV------EKGTLRTFGKDV----------APVSAFFSAFMSIL-IYFMWHFIGR-
WFS-NE-----RF--LQST-----------------------------
>khadka64715
------------------------------------MS----------------------
-----------------TLQSAV-------------------------------------
----RSHAE---AVQVSRTIDYLIL-FIVFFVVVGSYHIHAMLTMGD-------------
--------------------WDFWADWKDRRLWVTVTPIVLVTFPAAVQVWLWENFRLPW
GATVCVLALVLGEWINRYFNFWGWTYFPVNFVFPAILTPGAI------LLDVVLCMSG-S
YLFTAIIGAMGWGLIFYPGNWPII--APLHVPVEY-NGMLMSIADI---QGYNYVRTGTP
EYIRMV------EKGTLRTFGKDV----------APVSAFFSAFMSIL-IYFMWHFVGR-
WFA-ST-----RF--LQQT-----------------------------
