# Supplementary material for: Picoplankton nitrogen guilds in the tropical and subtropical oceans: From the surface to the deep
Source: PLoS One. 2025 Nov 5;20(11):e0335222. doi: 10.1371/journal.pone.0335222 (PMC12588538; doi:10.1371/journal.pone.0335222)
Supplement: S1 File — (ZIP) [file pone.0335222.s001.zip › supplementary info/N_cycle/G_amoA_ammonia_monooxygenase_nitrification/ref_database.log]

IQ-TREE multicore version 2.1.4-beta COVID-edition for Linux 64-bit built Jun 24 2021
Developed by Bui Quang Minh, James Barbetti, Nguyen Lam Tung,
Olga Chernomor, Heiko Schmidt, Dominik Schrempf, Michael Woodhams.

Host:    zobel1 (AVX, 251 GB RAM)
Command: iqtree -s /media/disk3/jrivas/TRAITS-main/tree/ref_database.faln -st AA -nt AUTO -m TEST -bb 1000 -mset raxml -nm 1000 -pre /media/disk3/jrivas/TRAITS-main/tree/ref_database -redo
Seed:    824203 (Using SPRNG - Scalable Parallel Random Number Generator)
Time:    Mon May  9 12:54:41 2022
Kernel:  AVX - auto-detect threads (24 CPU cores detected)

Reading alignment file /media/disk3/jrivas/TRAITS-main/tree/ref_database.faln ... Fasta format detected
Alignment most likely contains protein sequences
Alignment has 135 sequences with 468 columns, 418 distinct patterns
304 parsimony-informative, 55 singleton sites, 109 constant sites
              Gap/Ambiguity  Composition  p-value
   1  12             74.57%    passed     70.72%
   2  45             29.91%    failed      2.95%
   3  75             29.91%    failed      4.35%
   4  74             82.91%    passed      6.34%
   5  28             68.59%    passed     17.90%
   6  16             53.85%    passed     41.99%
   7  alves_8        57.91%    passed     29.19%
   8  alves_9        58.33%    passed     30.90%
   9  alves_6        53.63%    passed     64.81%
  10  alves_7        56.20%    passed     66.03%
  11  alves_2        53.85%    passed     83.52%
  12  alves_1        57.91%    passed     60.33%
  13  alves_3        53.85%    passed     81.07%
  14  alves_5        55.98%    passed     78.97%
  15  alves_0        53.85%    passed     63.98%
  16  alves_4        53.85%    passed     66.84%
  17  44             54.49%    passed     76.43%
  18  32             44.44%    passed     38.09%
  19  66             49.57%    passed     80.82%
  20  21             88.46%    passed     80.06%
  21  7              76.92%    passed     81.85%
  22  alves_14       52.78%    passed     76.09%
  23  khadka12644    53.85%    passed     77.20%
  24  37             50.64%    passed     48.26%
  25  alves_12       53.85%    passed     49.00%
  26  alves_13       53.85%    passed     40.10%
  27  alves_10       64.53%    passed     16.81%
  28  alves_11       53.85%    passed     53.47%
  29  18             52.14%    passed     67.07%
  30  alves_19       53.85%    passed     66.35%
  31  alves_18       53.85%    passed     48.93%
  32  alves_15       53.85%    passed     55.74%
  33  alves_16       53.85%    passed     55.74%
  34  alves_17       55.77%    passed     47.72%
  35  alves_21       53.85%    passed     52.84%
  36  alves_20       64.53%    passed     31.98%
  37  khadka30367    46.79%    passed     15.72%
  38  70             39.96%    passed     56.89%
  39  1              43.38%    failed      1.00%
  40  42             43.16%    failed      0.96%
  41  50             42.95%    passed      7.80%
  42  khadka192504   45.30%    passed     78.78%
  43  khadka168590   45.51%    passed     45.09%
  44  2              44.66%    passed     98.96%
  45  34             45.09%    passed     57.80%
  46  6              40.38%    passed     96.87%
  47  khadka195567   42.95%    passed     95.06%
  48  khadka3149     41.67%    passed     83.93%
  49  38             36.97%    passed     42.84%
  50  71             40.81%    passed     53.21%
  51  48             47.01%    passed     70.44%
  52  68             84.19%    passed     65.71%
  53  40             47.22%    passed     99.55%
  54  15             34.62%    passed      5.29%
  55  54             43.16%    passed     57.44%
  56  25             83.76%    failed      4.04%
  57  52             43.59%    passed     60.52%
  58  47             43.59%    passed     71.08%
  59  23             43.59%    passed     91.22%
  60  56             45.94%    passed     82.30%
  61  64             47.86%    passed     54.46%
  62  26             47.86%    passed     88.68%
  63  57             45.73%    passed     69.72%
  64  39             47.22%    passed     96.03%
  65  65             48.93%    passed     98.79%
  66  0              47.86%    passed     98.95%
  67  67             48.50%    passed     97.96%
  68  33             44.02%    passed     75.35%
  69  20             47.01%    passed     71.99%
  70  24             46.58%    passed     73.42%
  71  khadka194017   46.37%    passed     93.21%
  72  khadka173629   45.30%    passed     77.03%
  73  61             45.73%    passed     35.77%
  74  46             46.58%    passed     59.67%
  75  11             45.51%    passed     99.65%
  76  60             42.95%    passed     75.67%
  77  4              43.38%    passed     83.52%
  78  17             42.74%    passed     66.72%
  79  73             42.52%    passed     99.41%
  80  49             41.67%    passed     79.45%
  81  5              42.74%    passed     97.83%
  82  10             42.74%    passed     91.18%
  83  62             44.02%    passed     68.00%
  84  36             39.53%    passed     96.42%
  85  khadka163194   39.96%    passed     65.15%
  86  khadka150231   41.03%    passed     41.79%
  87  31             38.03%    passed     42.45%
  88  19             41.45%    passed     80.00%
  89  72             41.45%    passed     41.06%
  90  khadka159416   41.45%    passed     85.24%
  91  khadka68832    47.22%    passed     93.27%
  92  khadka57885    46.58%    passed     95.10%
  93  76             46.58%    passed     81.52%
  94  khadka68291    46.58%    passed     99.44%
  95  14             46.58%    passed     92.91%
  96  khadka32119    46.58%    passed     96.54%
  97  khadka75691    46.58%    passed     90.77%
  98  51             46.58%    passed     92.62%
  99  khadka84671    48.08%    passed     86.35%
 100  9              45.51%    passed     26.26%
 101  29             45.51%    passed     31.75%
 102  khadka30957    47.01%    passed     64.44%
 103  khadka25410    47.65%    passed     58.11%
 104  khadka30511    43.16%    passed     35.17%
 105  khadka24591    45.73%    passed     92.01%
 106  khadka24667    43.59%    passed     41.87%
 107  58             47.22%    passed     68.28%
 108  55             47.22%    passed     79.09%
 109  35             47.22%    passed     77.19%
 110  khadka186523   42.09%    passed     93.77%
 111  khadka108818   45.30%    passed     99.31%
 112  khadka58450    45.30%    passed     95.73%
 113  khadka109488   46.15%    passed     98.75%
 114  khadka56742    46.15%    passed     95.98%
 115  khadka46902    37.18%    passed     95.24%
 116  khadka43702    37.39%    passed     60.12%
 117  53             47.22%    passed     98.68%
 118  69             47.22%    passed     42.72%
 119  khadka145526   47.22%    passed     75.64%
 120  13             47.22%    passed     92.48%
 121  khadka67349    47.22%    passed     67.98%
 122  khadka73907    47.22%    passed     92.02%
 123  43             47.22%    passed     99.80%
 124  41             47.22%    passed     99.28%
 125  khadka78939    47.22%    passed     99.30%
 126  22             46.79%    passed     99.48%
 127  59             46.79%    passed     99.80%
 128  30             46.79%    passed     98.49%
 129  3              46.79%    passed     86.30%
 130  khadka106885   46.79%    passed     96.55%
 131  27             47.22%    passed     68.65%
 132  63             47.22%    passed     81.92%
 133  8              47.22%    passed     97.80%
 134  khadka49037    47.22%    passed     96.06%
 135  khadka64715    47.22%    passed     98.65%
WARNING: 34 sequences contain more than 50% gaps/ambiguity
****  TOTAL          48.54%  5 sequences failed composition chi2 test (p-value<5%; df=19)


Create initial parsimony tree by phylogenetic likelihood library (PLL)... 0.127 seconds
Measuring multi-threading efficiency up to 24 CPU cores
Increase to 10 rounds for branch lengths
5 trees examined
Threads: 1 / Time: 29.261 sec / Speedup: 1.000 / Efficiency: 100% / LogL: -58779
Threads: 2 / Time: 15.320 sec / Speedup: 1.910 / Efficiency: 95% / LogL: -58779
Threads: 3 / Time: 7.534 sec / Speedup: 3.884 / Efficiency: 129% / LogL: -58779
Threads: 4 / Time: 6.370 sec / Speedup: 4.593 / Efficiency: 115% / LogL: -58779
Threads: 5 / Time: 10.807 sec / Speedup: 2.708 / Efficiency: 54% / LogL: -58779
BEST NUMBER OF THREADS: 4

Perform fast likelihood tree search using LG+I+G model...
Estimate model parameters (epsilon = 5.000)
Perform nearest neighbor interchange...
Estimate model parameters (epsilon = 1.000)
1. Initial log-likelihood: -30785.890
Optimal log-likelihood: -30785.750
Proportion of invariable sites: 0.009
Gamma shape alpha: 1.204
Parameters optimization took 1 rounds (0.628 sec)
Time for fast ML tree search: 10.862 seconds

NOTE: ModelFinder requires 38 MB RAM!
ModelFinder will test up to 144 protein models (sample size: 468) ...
 No. Model         -LnL         df  AIC          AICc         BIC
  1  LG            31866.660    267 64267.320    64982.880    65374.961
  2  LG+I          31810.960    268 64157.920    64882.463    65269.710
  3  LG+G4         30791.628    268 62119.255    62843.798    63231.045
  4  LG+I+G4       30785.747    269 62109.493    62843.130    63225.431
  7  LG+F+G4       30586.156    287 61746.312    62664.712    62936.923
  8  LG+F+I+G4     30582.088    288 61740.176    62670.143    62934.935
 11  WAG+G4        31089.478    268 62714.957    63439.499    63826.746
 12  WAG+I+G4      31082.420    269 62702.840    63436.476    63818.778
 15  WAG+F+G4      30787.073    287 62148.146    63066.546    63338.757
 16  WAG+F+I+G4    30780.889    288 62137.778    63067.745    63332.537
 19  JTT+G4        31359.724    268 63255.448    63979.991    64367.237
 20  JTT+I+G4      31352.800    269 63243.600    63977.236    64359.538
 23  JTT+F+G4      31075.596    287 62725.192    63643.592    63915.802
 24  JTT+F+I+G4    31071.055    288 62718.109    63648.076    63912.868
 27  JTTDCMut+G4   31355.762    268 63247.523    63972.066    64359.313
 28  JTTDCMut+I+G4 31348.827    269 63235.653    63969.290    64351.591
 31  JTTDCMut+F+G4 31068.975    287 62711.949    63630.349    63902.559
 32  JTTDCMut+F+I+G4 31064.305    288 62704.611    63634.577    63899.370
 35  DCMut+G4      31567.807    268 63671.614    64396.156    64783.403
 36  DCMut+I+G4    31559.812    269 63657.624    64391.260    64773.562
 39  DCMut+F+G4    31026.519    287 62627.037    63545.437    63817.648
 40  DCMut+F+I+G4  31020.098    288 62616.196    63546.162    63810.955
 43  VT+G4         31135.916    268 62807.833    63532.375    63919.622
 44  VT+I+G4       31128.800    269 62795.600    63529.237    63911.538
 47  VT+F+G4       30837.511    287 62249.021    63167.421    63439.632
 48  VT+F+I+G4     30831.808    288 62239.617    63169.583    63434.376
 51  PMB+G4        31101.964    268 62739.927    63464.470    63851.717
 52  PMB+I+G4      31095.044    269 62728.088    63461.725    63844.026
 55  PMB+F+G4      30981.106    287 62536.212    63454.612    63726.822
 56  PMB+F+I+G4    30975.221    288 62526.443    63456.409    63721.202
 59  Blosum62+G4   31079.488    268 62694.975    63419.518    63806.765
 60  Blosum62+I+G4 31071.872    269 62681.745    63415.381    63797.683
 63  Blosum62+F+G4 30888.378    287 62350.757    63269.157    63541.367
 64  Blosum62+F+I+G4 30880.791    288 62337.581    63267.548    63532.340
 67  Dayhoff+G4    31567.673    268 63671.346    64395.889    64783.135
 68  Dayhoff+I+G4  31559.716    269 63657.432    64391.068    64773.370
 71  Dayhoff+F+G4  31026.317    287 62626.634    63545.034    63817.244
 72  Dayhoff+F+I+G4 31019.901    288 62615.802    63545.768    63810.560
 75  mtREV+G4      32180.352    268 64896.703    65621.246    66008.493
 76  mtREV+I+G4    32178.008    269 64894.015    65627.651    66009.953
 79  mtREV+F+G4    31508.053    287 63590.106    64508.506    64780.716
 80  mtREV+F+I+G4  31505.352    288 63586.703    64516.670    64781.462
 83  mtART+G4      31917.752    268 64371.504    65096.047    65483.293
 84  mtART+I+G4    31911.076    269 64360.152    65093.789    65476.090
 87  mtART+F+G4    31385.523    287 63345.046    64263.446    64535.656
 88  mtART+F+I+G4  31378.962    288 63333.923    64263.890    64528.682
 91  mtZOA+G4      31186.156    268 62908.312    63632.855    64020.102
 92  mtZOA+I+G4    31181.236    269 62900.471    63634.107    64016.409
 95  mtZOA+F+G4    30945.060    287 62464.119    63382.519    63654.729
 96  mtZOA+F+I+G4  30939.012    288 62454.024    63383.991    63648.783
 99  mtMAM+G4      33205.712    268 66947.425    67671.967    68059.214
100  mtMAM+I+G4    33198.825    269 66935.651    67669.287    68051.589
103  mtMAM+F+G4    32626.630    287 65827.260    66745.660    67017.870
104  mtMAM+F+I+G4  32616.583    288 65809.165    66739.132    67003.924
107  HIVb+G4       32500.227    268 65536.453    66260.996    66648.243
108  HIVb+I+G4     32493.171    269 65524.341    66257.978    66640.279
111  HIVb+F+G4     32121.579    287 64817.159    65735.559    66007.769
112  HIVb+F+I+G4   32113.963    288 64803.926    65733.892    65998.685
115  HIVw+G4       34214.976    268 68965.951    69690.494    70077.741
116  HIVw+I+G4     34205.313    269 68948.625    69682.262    70064.563
119  HIVw+F+G4     33170.384    287 66914.767    67833.167    68105.377
120  HIVw+F+I+G4   33163.989    288 66903.979    67833.945    68098.738
123  FLU+G4        32170.864    268 64877.727    65602.270    65989.517
124  FLU+I+G4      32164.399    269 64866.798    65600.434    65982.736
127  FLU+F+G4      31679.502    287 63933.005    64851.405    65123.615
128  FLU+F+I+G4    31670.780    288 63917.560    64847.526    65112.318
131  rtREV+G4      31275.296    268 63086.593    63811.135    64198.382
132  rtREV+I+G4    31268.658    269 63075.315    63808.952    64191.253
135  rtREV+F+G4    30800.364    287 62174.728    63093.128    63365.338
136  rtREV+F+I+G4  30794.445    288 62164.891    63094.857    63359.650
139  cpREV+G4      31331.095    268 63198.189    63922.732    64309.979
140  cpREV+I+G4    31325.858    269 63189.716    63923.352    64305.654
143  cpREV+F+G4    30944.695    287 62463.389    63381.789    63654.000
144  cpREV+F+I+G4  30939.791    288 62455.581    63385.548    63650.340
Akaike Information Criterion:           LG+F+I+G4
Corrected Akaike Information Criterion: LG+F+G4
Bayesian Information Criterion:         LG+F+I+G4
Best-fit model: LG+F+I+G4 chosen according to BIC

All model information printed to /media/disk3/jrivas/TRAITS-main/tree/ref_database.model.gz
CPU time for ModelFinder: 1011.875 seconds (0h:16m:51s)
Wall-clock time for ModelFinder: 302.477 seconds (0h:5m:2s)
Generating 1000 samples for ultrafast bootstrap (seed: 824203)...

NOTE: 38 MB RAM (0 GB) is required!
Estimate model parameters (epsilon = 0.100)
Thoroughly optimizing +I+G parameters from 10 start values...
Init pinv, alpha: 0.000, 1.130 / Estimate: 0.005, 1.124 / LogL: -30582.110
Init pinv, alpha: 0.026, 1.130 / Estimate: 0.008, 1.132 / LogL: -30582.109
Init pinv, alpha: 0.052, 1.130 / Estimate: 0.007, 1.131 / LogL: -30582.101
Init pinv, alpha: 0.078, 1.130 / Estimate: 0.007, 1.130 / LogL: -30582.090
Init pinv, alpha: 0.104, 1.130 / Estimate: 0.007, 1.131 / LogL: -30582.093
Init pinv, alpha: 0.129, 1.130 / Estimate: 0.007, 1.131 / LogL: -30582.097
Init pinv, alpha: 0.155, 1.130 / Estimate: 0.007, 1.131 / LogL: -30582.099
Init pinv, alpha: 0.181, 1.130 / Estimate: 0.007, 1.132 / LogL: -30582.103
Init pinv, alpha: 0.207, 1.130 / Estimate: 0.007, 1.132 / LogL: -30582.106
Init pinv, alpha: 0.233, 1.130 / Estimate: 0.008, 1.132 / LogL: -30582.110
Optimal pinv,alpha: 0.007, 1.130 / LogL: -30582.090

Parameters optimization took 19.586 sec
Computing ML distances based on estimated model parameters...
Computing ML distances took 1.111606 sec (of wall-clock time) 3.649618 sec(of CPU time)
WARNING: Some pairwise ML distances are too long (saturated)
Computing RapidNJ tree took 0.061283 sec (of wall-clock time) 0.129302 sec (of CPU time)
Log-likelihood of RapidNJ tree: -31292.696
--------------------------------------------------------------------
|             INITIALIZING CANDIDATE TREE SET                      |
--------------------------------------------------------------------
Generating 98 parsimony trees... 7.142 second
Computing log-likelihood of 98 initial trees ... 11.994 seconds
Current best score: -30582.090

Do NNI search on 20 best initial trees
Estimate model parameters (epsilon = 0.100)
BETTER TREE FOUND at iteration 1: -30580.817
Estimate model parameters (epsilon = 0.100)
BETTER TREE FOUND at iteration 2: -30561.152
Estimate model parameters (epsilon = 0.100)
BETTER TREE FOUND at iteration 6: -30557.303
Iteration 10 / LogL: -30568.047 / Time: 0h:1m:20s
Estimate model parameters (epsilon = 0.100)
BETTER TREE FOUND at iteration 16: -30553.596
Estimate model parameters (epsilon = 0.100)
BETTER TREE FOUND at iteration 19: -30546.015
Iteration 20 / LogL: -30599.146 / Time: 0h:2m:9s
Finish initializing candidate tree set (20)
Current best tree score: -30546.015 / CPU time: 107.017
Number of iterations: 20
--------------------------------------------------------------------
|               OPTIMIZING CANDIDATE TREE SET                      |
--------------------------------------------------------------------
Estimate model parameters (epsilon = 0.100)
BETTER TREE FOUND at iteration 26: -30544.913
Iteration 30 / LogL: -30565.242 / Time: 0h:6m:12s (0h:20m:34s left)
Estimate model parameters (epsilon = 0.100)
BETTER TREE FOUND at iteration 38: -30543.346
Iteration 40 / LogL: -30543.739 / Time: 0h:11m:7s (0h:27m:58s left)
Iteration 50 / LogL: -30549.902 / Time: 0h:15m:24s (0h:27m:39s left)
Log-likelihood cutoff on original alignment: -30618.129
Iteration 60 / LogL: -30554.609 / Time: 0h:22m:2s (0h:29m:8s left)
Estimate model parameters (epsilon = 0.100)
BETTER TREE FOUND at iteration 66: -30542.879
Iteration 70 / LogL: -30555.730 / Time: 0h:28m:2s (0h:39m:1s left)
Iteration 80 / LogL: -30543.671 / Time: 0h:31m:31s (0h:34m:19s left)
Iteration 90 / LogL: -30588.503 / Time: 0h:32m:25s (0h:27m:41s left)
Iteration 100 / LogL: -30547.156 / Time: 0h:33m:16s (0h:22m:10s left)
Log-likelihood cutoff on original alignment: -30618.129
NOTE: Bootstrap correlation coefficient of split occurrence frequencies: 0.996
Iteration 110 / LogL: -30544.162 / Time: 0h:34m:8s (0h:28m:11s left)
Iteration 120 / LogL: -30546.020 / Time: 0h:35m:6s (0h:23m:36s left)
Estimate model parameters (epsilon = 0.100)
BETTER TREE FOUND at iteration 123: -30542.598
Iteration 130 / LogL: -30557.990 / Time: 0h:36m:3s (0h:25m:59s left)
Iteration 140 / LogL: -30547.776 / Time: 0h:36m:45s (0h:21m:57s left)
Estimate model parameters (epsilon = 0.100)
BETTER TREE FOUND at iteration 141: -30541.695
Iteration 150 / LogL: -30545.133 / Time: 0h:37m:20s (0h:22m:48s left)
Log-likelihood cutoff on original alignment: -30618.129
Iteration 160 / LogL: -30557.194 / Time: 0h:37m:54s (0h:19m:18s left)
Iteration 170 / LogL: -30544.474 / Time: 0h:38m:26s (0h:16m:9s left)
Iteration 180 / LogL: -30574.814 / Time: 0h:41m:23s (0h:14m:6s left)
UPDATE BEST LOG-LIKELIHOOD: -30541.690
Iteration 190 / LogL: -30559.560 / Time: 0h:45m:55s (0h:12m:23s left)
Iteration 200 / LogL: -30544.358 / Time: 0h:50m:26s (0h:10m:23s left)
Log-likelihood cutoff on original alignment: -30618.129
NOTE: Bootstrap correlation coefficient of split occurrence frequencies: 0.997
Estimate model parameters (epsilon = 0.100)
BETTER TREE FOUND at iteration 203: -30541.381
Iteration 210 / LogL: -30636.468 / Time: 0h:55m:28s (0h:24m:41s left)
Iteration 220 / LogL: -30553.583 / Time: 1h:0m:51s (0h:23m:3s left)
Iteration 230 / LogL: -30547.159 / Time: 1h:6m:26s (0h:21m:10s left)
Iteration 240 / LogL: -30542.843 / Time: 1h:9m:8s (0h:18m:13s left)
Estimate model parameters (epsilon = 0.100)
BETTER TREE FOUND at iteration 241: -30540.738
Estimate model parameters (epsilon = 0.100)
BETTER TREE FOUND at iteration 249: -30538.271
Iteration 250 / LogL: -30575.460 / Time: 1h:10m:11s (0h:27m:54s left)
Log-likelihood cutoff on original alignment: -30618.129
Iteration 260 / LogL: -30566.588 / Time: 1h:11m:13s (0h:24m:28s left)
Iteration 270 / LogL: -30550.903 / Time: 1h:12m:8s (0h:21m:11s left)
Estimate model parameters (epsilon = 0.100)
BETTER TREE FOUND at iteration 272: -30535.615
Iteration 280 / LogL: -30585.777 / Time: 1h:13m:13s (0h:24m:8s left)
Iteration 290 / LogL: -30556.298 / Time: 1h:14m:3s (0h:21m:0s left)
Iteration 300 / LogL: -30638.027 / Time: 1h:14m:38s (0h:17m:58s left)
Log-likelihood cutoff on original alignment: -30618.129
NOTE: Bootstrap correlation coefficient of split occurrence frequencies: 0.992
Iteration 310 / LogL: -30545.287 / Time: 1h:15m:15s (0h:21m:55s left)
Estimate model parameters (epsilon = 0.100)
BETTER TREE FOUND at iteration 318: -30535.059
Iteration 320 / LogL: -30651.495 / Time: 1h:15m:51s (0h:23m:18s left)
Iteration 330 / LogL: -30579.069 / Time: 1h:20m:46s (0h:21m:36s left)
Iteration 340 / LogL: -30535.370 / Time: 1h:25m:30s (0h:19m:40s left)
Iteration 350 / LogL: -31068.583 / Time: 1h:32m:21s (0h:17m:59s left)
Log-likelihood cutoff on original alignment: -30618.129
Iteration 360 / LogL: -30538.521 / Time: 1h:36m:47s (0h:15m:38s left)
Iteration 370 / LogL: -30536.717 / Time: 1h:42m:32s (0h:13m:20s left)
Iteration 380 / LogL: -30539.499 / Time: 1h:45m:40s (0h:10m:35s left)
Iteration 390 / LogL: -30535.735 / Time: 1h:46m:48s (0h:7m:41s left)
Iteration 400 / LogL: -30541.972 / Time: 1h:47m:44s (0h:4m:51s left)
Log-likelihood cutoff on original alignment: -30618.129
NOTE: Bootstrap correlation coefficient of split occurrence frequencies: 0.979
NOTE: UFBoot does not converge, continue at least 100 more iterations
Iteration 410 / LogL: -31051.494 / Time: 1h:48m:53s (0h:23m:57s left)
Iteration 420 / LogL: -30540.361 / Time: 1h:50m:0s (0h:21m:0s left)
Iteration 430 / LogL: -30551.450 / Time: 1h:50m:49s (0h:18m:4s left)
Iteration 440 / LogL: -30553.546 / Time: 1h:51m:26s (0h:15m:13s left)
Iteration 450 / LogL: -30537.278 / Time: 1h:51m:59s (0h:12m:28s left)
Log-likelihood cutoff on original alignment: -30618.129
Iteration 460 / LogL: -30568.993 / Time: 1h:52m:36s (0h:9m:48s left)
Estimate model parameters (epsilon = 0.100)
UPDATE BEST LOG-LIKELIHOOD: -30534.832
Iteration 470 / LogL: -30541.926 / Time: 1h:53m:49s (0h:7m:16s left)
Iteration 480 / LogL: -30547.819 / Time: 1h:58m:25s (0h:4m:56s left)
Iteration 490 / LogL: -30564.409 / Time: 2h:4m:16s (0h:2m:32s left)
Iteration 500 / LogL: -30535.367 / Time: 2h:11m:27s (0h:0m:0s left)
Log-likelihood cutoff on original alignment: -30618.129
NOTE: Bootstrap correlation coefficient of split occurrence frequencies: 0.980
NOTE: UFBoot does not converge, continue at least 100 more iterations
Iteration 510 / LogL: -30552.857 / Time: 2h:20m:31s (0h:24m:50s left)
Iteration 520 / LogL: -30535.041 / Time: 2h:24m:36s (0h:22m:17s left)
Iteration 530 / LogL: -31082.128 / Time: 2h:25m:46s (0h:19m:17s left)
Estimate model parameters (epsilon = 0.100)
UPDATE BEST LOG-LIKELIHOOD: -30534.751
Iteration 540 / LogL: -30540.244 / Time: 2h:27m:4s (0h:16m:22s left)
Iteration 550 / LogL: -30540.701 / Time: 2h:28m:12s (0h:13m:29s left)
Log-likelihood cutoff on original alignment: -30618.129
Iteration 560 / LogL: -30535.723 / Time: 2h:29m:19s (0h:10m:41s left)
Iteration 570 / LogL: -30545.851 / Time: 2h:30m:14s (0h:7m:55s left)
Iteration 580 / LogL: -30576.593 / Time: 2h:31m:5s (0h:5m:13s left)
Iteration 590 / LogL: -30539.886 / Time: 2h:31m:56s (0h:2m:34s left)
Iteration 600 / LogL: -30550.762 / Time: 2h:33m:30s (0h:0m:0s left)
Log-likelihood cutoff on original alignment: -30618.129
NOTE: Bootstrap correlation coefficient of split occurrence frequencies: 0.983
NOTE: UFBoot does not converge, continue at least 100 more iterations
Iteration 610 / LogL: -30618.720 / Time: 2h:37m:34s (0h:23m:17s left)
Iteration 620 / LogL: -30541.658 / Time: 2h:41m:46s (0h:20m:54s left)
Iteration 630 / LogL: -30648.606 / Time: 2h:46m:2s (0h:18m:28s left)
Iteration 640 / LogL: -30551.201 / Time: 2h:51m:49s (0h:16m:8s left)
Iteration 650 / LogL: -30544.674 / Time: 2h:58m:22s (0h:13m:44s left)
Log-likelihood cutoff on original alignment: -30618.129
Iteration 660 / LogL: -30539.225 / Time: 3h:2m:0s (0h:11m:2s left)
Iteration 670 / LogL: -30562.579 / Time: 3h:3m:6s (0h:8m:12s left)
Iteration 680 / LogL: -30538.147 / Time: 3h:4m:7s (0h:5m:25s left)
Iteration 690 / LogL: -30578.571 / Time: 3h:5m:8s (0h:2m:41s left)
Iteration 700 / LogL: -30546.031 / Time: 3h:6m:14s (0h:0m:0s left)
Log-likelihood cutoff on original alignment: -30618.129
NOTE: Bootstrap correlation coefficient of split occurrence frequencies: 0.994
TREE SEARCH COMPLETED AFTER 700 ITERATIONS / Time: 3h:6m:15s

--------------------------------------------------------------------
|                    FINALIZING TREE SEARCH                        |
--------------------------------------------------------------------
Performs final model parameters optimization
Estimate model parameters (epsilon = 0.010)
1. Initial log-likelihood: -30534.751
Optimal log-likelihood: -30534.741
Proportion of invariable sites: 0.007
Gamma shape alpha: 1.215
Parameters optimization took 1 rounds (0.863 sec)
BEST SCORE FOUND : -30534.741
Creating bootstrap support values...
Split supports printed to NEXUS file /media/disk3/jrivas/TRAITS-main/tree/ref_database.splits.nex
Total tree length: 54.675

Total number of iterations: 700
CPU time used for tree search: 27603.030 sec (7h:40m:3s)
Wall-clock time used for tree search: 11153.107 sec (3h:5m:53s)
Total CPU time used: 27691.373 sec (7h:41m:31s)
Total wall-clock time used: 11177.043 sec (3h:6m:17s)

Computing bootstrap consensus tree...
Reading input file /media/disk3/jrivas/TRAITS-main/tree/ref_database.splits.nex...
135 taxa and 936 splits.
Consensus tree written to /media/disk3/jrivas/TRAITS-main/tree/ref_database.contree
Reading input trees file /media/disk3/jrivas/TRAITS-main/tree/ref_database.contree
Log-likelihood of consensus tree: -30538.590

Analysis results written to: 
  IQ-TREE report:                /media/disk3/jrivas/TRAITS-main/tree/ref_database.iqtree
  Maximum-likelihood tree:       /media/disk3/jrivas/TRAITS-main/tree/ref_database.treefile
  Likelihood distances:          /media/disk3/jrivas/TRAITS-main/tree/ref_database.mldist

Ultrafast bootstrap approximation results written to:
  Split support values:          /media/disk3/jrivas/TRAITS-main/tree/ref_database.splits.nex
  Consensus tree:                /media/disk3/jrivas/TRAITS-main/tree/ref_database.contree
  Screen log file:               /media/disk3/jrivas/TRAITS-main/tree/ref_database.log

Date and Time: Mon May  9 16:06:05 2022
