# Supplementary material for: Picoplankton nitrogen guilds in the tropical and subtropical oceans: From the surface to the deep
Source: PLoS One. 2025 Nov 5;20(11):e0335222. doi: 10.1371/journal.pone.0335222 (PMC12588538; doi:10.1371/journal.pone.0335222)
Supplement: S1 File — (ZIP) [file pone.0335222.s001.zip › supplementary info/N_cycle/G_amoA_ammonia_monooxygenase_nitrification/tree_clustersamoa.tsv]

id	cluster
khadka186523	Alpha_pmoA
khadka108818	Alpha_pmoA
khadka58450	Alpha_pmoA
khadka109488	Alpha_pmoA
khadka56742	Alpha_pmoA
khadka46902	Alpha_pmoA
khadka43702	Alpha_pmoA
53	AOB-G
69	AOB-G
khadka145526	AOB-G
khadka163194	AOB
khadka150231	AOB
31	AOB
19	AOB
72	AOB
khadka159416	AOB
khadka68832	Pxm
khadka57885	Pxm
76	Pxm
khadka68291	Pxm
14	Pxm
khadka32119	Pxm
khadka75691	Pxm
13	Gamma_pmoA
43	Gamma_pmoA
22	Gamma_pmoA
59	Gamma_pmoA
30	Gamma_pmoA
3	Gamma_pmoA
khadka106885	Gamma_pmoA
khadka67349	Gamma_pmoA
khadka73907	Gamma_pmoA
41	Gamma_pmoA
khadka78939	Gamma_pmoA
27	Gamma_pmoA
8	Gamma_pmoA
khadka64715	Gamma_pmoA
khadka49037	Gamma_pmoA
63	Gamma_pmoA
khadka30367	Verruco_pmoA
khadka30957	Verruco_pmoA
khadka25410	Verruco_pmoA
khadka30511	Verruco_pmoA
khadka24591	Verruco_pmoA
khadka24667	Verruco_pmoA
1	bmoA
42	bmoA
50	bmoA
48	bmoA
68	bmoA
40	bmoA
khadka192504	bmoA
khadka168590	bmoA
2	bmoA
34	bmoA
74	AOA
alves_14	AOA
khadka12644	AOA
7	AOA
18	AOA
alves_18	AOA
alves_19	AOA
alves_16	AOA
alves_17	AOA
alves_21	AOA
alves_20	AOA
alves_15	AOA
16	AOA
alves_6	AOA
alves_7	AOA
alves_2	AOA
alves_1	AOA
alves_3	AOA
alves_5	AOA
alves_0	AOA
alves_4	AOA
alves_8	AOA
alves_9	AOA
alves_12	AOA
alves_13	AOA
alves_11	AOA
32	AOA
66	AOA
28	AOA
44	AOA
37	AOA
alves_10	AOA
21	AOA
15	putative_MBAE
54	putative_MBAE
25	putative_MBAE
52	putative_MBAE
47	putative_MBAE
23	putative_MBAE
33	putative_MBAE
17	putative_MBAE
4	putative_MBAE
60	putative_MBAE
20	putative_MBAE
24	putative_MBAE
khadka194017	putative_MBAE
khadka173629	putative_MBAE
61	putative_MBAE
11	putative_MBAE
46	putative_MBAE
khadka84671	NC10
70	Cyclo1
6	Cyclo1
khadka195567	Cyclo1
khadka3149	Cyclo1
38	Cyclo1
71	Cyclo1
73	Cyclo1
49	Cyclo1
5	Cyclo1
10	Cyclo1
36	Cyclo1
62	Cyclo1
58	Cyclo2
55	Cyclo2
35	Cyclo2
56	A1
9	Incertae_sedis
29	Incertae_sedis
65	A2
0	Incertae_sedis2
67	Incertae_sedis2
39	A3
57	A4
26	A5
64	A6
45	A7
12	A8
75	A9
51	A10
khadka84671	A11
