# Supplementary material for: Picoplankton nitrogen guilds in the tropical and subtropical oceans: From the surface to the deep
Source: PLoS One. 2025 Nov 5;20(11):e0335222. doi: 10.1371/journal.pone.0335222 (PMC12588538; doi:10.1371/journal.pone.0335222)
Supplement: S1 File — (ZIP) [file pone.0335222.s001.zip › supplementary info/N_cycle/G_amoA_ammonia_monooxygenase_nitrification/ref_database.newick]

(12:0.1351775866,(45:0.0000024037,(((((((((((((74:2.3858699458,(alves_14:0.0000020475,khadka12644:0.0000020450)95:0.0000026897)92:0.0591395191,(((7:0.0509834756,18:0.0000025847)98:0.0559256686,alves_18:0.0062098126)77:0.0000023178,(((alves_19:0.0249366579,(alves_16:0.0000020450,alves_17:0.0000020450)97:0.0000020450)90:0.0061939248,(alves_21:0.0061601433,alves_20:0.0000020450)99:0.0061480135)93:0.0061967869,alves_15:0.0000020450)93:0.0062093778)88:0.0228440842)42:0.0074051248,(((((16:0.1487388678,(alves_6:0.0117806597,alves_7:0.0325049985)100:0.0857989137)79:0.0777657794,((alves_2:0.0060608871,(alves_1:0.0000020450,alves_3:0.0000020450)77:0.0000020450)99:0.0145833483,(alves_5:0.0050380610,(alves_0:0.0000020450,alves_4:0.0120750442)100:0.0511644292)99:0.0707968992)76:0.0327417525)96:0.0940447523,(alves_8:0.0135192632,alves_9:0.0147400733)92:0.1623546691)65:0.0391156732,(alves_12:0.0124898114,alves_13:0.0000020450)99:0.0185427960)64:0.0264434634,alves_11:0.0000020450)15:0.0062500805)15:0.0000024682,(32:0.0052946107,66:0.0780862483)100:0.2348605499)28:0.0018161126,((((28:0.2327338807,44:0.1145883942)83:0.1028211765,37:0.0487943813)49:0.0000023609,alves_10:0.0000020450)49:0.0000022901,21:0.1479665461)66:0.0206024791)100:4.8222757425,((((((((khadka30367:1.4067240376,((khadka30957:0.4906130655,(khadka25410:0.0813767301,khadka30511:0.1531041412)85:0.0608059199)100:0.0933239276,(khadka24591:0.1258525734,khadka24667:0.3442118326)100:0.1878126900)100:0.2006766587)98:0.1768448319,(((1:0.2819503731,(42:0.0767291695,50:0.0653066623)100:0.3541420153)100:0.7752191734,(48:0.2102194099,(68:0.1007449689,40:0.0335363074)47:0.0000027428)100:1.2276460517)85:0.0940512586,(khadka192504:0.8402438344,(khadka168590:0.2824745610,(2:0.2611672689,34:0.2738904657)84:0.1214770122)92:0.1490268300)100:0.3553190541)98:0.4692631558)58:0.1577351210,51:0.5928880325)54:0.1314600723,(khadka84671:0.7506569015,(((khadka186523:0.3540705350,((khadka108818:0.1305195232,khadka58450:0.0591752419)100:0.3531189730,((khadka109488:0.0376145742,khadka56742:0.1124653599)100:0.1940737012,(khadka46902:0.1019193451,khadka43702:0.0845954612)100:0.2191506483)96:0.1102361516)100:0.1496958214)98:0.1507657837,(53:0.0604787221,(69:0.0341654639,khadka145526:0.0049819674)100:0.1317702324)100:0.3394518644)79:0.0658270912,((((13:0.2127015796,(43:0.0447694673,((22:0.1281553840,59:0.0305239620)99:0.0326133901,(30:0.0404830407,(3:0.0474259822,khadka106885:0.0053782632)100:0.0467515868)100:0.0749278237)98:0.0543608280)90:0.0262313108)76:0.0262471938,((khadka67349:0.1218753270,khadka73907:0.0783628939)98:0.0697069132,(41:0.0140105692,khadka78939:0.0103361758)100:0.0381028615)97:0.0137924807)100:0.1995765703,(27:0.2525115477,((8:0.0993979319,khadka64715:0.0722313798)87:0.0175727830,khadka49037:0.0636089722)89:0.0529566803)49:0.0355080516)50:0.0278787308,63:0.1678320961)96:0.1240864942)99:0.1817658052)85:0.1199462649)31:0.0666885313,(58:0.1318569726,(55:0.1349019034,35:0.0729130778)55:0.0322152271)100:0.3468830195)26:0.0817618741,(((70:1.2270047809,((6:0.3089085383,khadka195567:0.2925123590)100:0.5438398018,(khadka3149:0.5509056851,(38:0.1826822860,71:0.0262672047)100:0.4453664254)100:0.1692491615)100:0.3649501241)59:0.1269377546,(((73:0.2157370145,(49:0.1681105608,(5:0.0706884317,10:0.0818031422)77:0.0517062978)77:0.0529270400)100:0.4786373237,36:0.4468423252)96:0.1084210753,62:0.4587103014)100:0.1854566956)58:0.1384275580,((khadka163194:0.4984440780,(khadka150231:0.1087290694,(31:0.0913905988,(19:0.0757059044,(72:0.0514928315,khadka159416:0.0538710324)72:0.0227747462)64:0.0261351044)49:0.0252875389)94:0.1943232422)100:0.6853800205,(khadka68832:0.4997292365,(khadka57885:0.1618275302,((76:0.0935026308,khadka68291:0.0644473579)100:0.0515792705,((14:0.0093308460,khadka32119:0.0093622203)100:0.0636519949,khadka75691:0.0992893731)91:0.0434627029)91:0.0565632780)100:0.3235874729)100:0.2559818698)32:0.0687510794)57:0.1183082457)65:0.0614302676,(9:0.1026275126,29:0.0932838261)100:0.4054261504)94:0.3134399623,((15:0.2977690304,((54:0.1746151643,25:0.0946735891)82:0.0507139885,(52:0.0868245581,(47:0.1399830532,23:0.0596967189)71:0.0794241298)73:0.0908126084)90:0.2052595032)99:0.6798934568,((((33:0.8089216629,17:0.3573224864)96:0.0843379396,4:0.2507445864)96:0.1238372091,60:0.4874329092)100:0.1720578307,((20:0.2092974372,24:0.1124732174)100:0.3481269218,(khadka194017:0.2185811423,(khadka173629:0.1573633125,((61:0.1247660277,11:0.0931879084)93:0.0240415878,46:0.1015412235)99:0.0611820245)88:0.0593669414)97:0.0692962134)99:0.2282483292)98:0.0958716336)95:0.1371657590)83:0.1595222325)91:0.3545186899,56:0.5372604189)89:0.1789778377,(0:0.0875822182,67:0.1079409680)97:0.0978955178)70:0.0237936011,65:0.2141870844)74:0.0607717784,39:0.2242322370)73:0.2880071313,57:0.1281709082)50:0.0656441921,26:0.1644860823)60:0.2033542583,64:0.0000021513)100:7.6386517912)100:0.0731442639,75:0.0552018374);
