# Supplementary material for: Picoplankton nitrogen guilds in the tropical and subtropical oceans: From the surface to the deep
Source: PLoS One. 2025 Nov 5;20(11):e0335222. doi: 10.1371/journal.pone.0335222 (PMC12588538; doi:10.1371/journal.pone.0335222)
Supplement: S1 File — (ZIP) [file pone.0335222.s001.zip › supplementary info/N_cycle/G_nosZ_nitrous_oxide_reductase/info_nosZ_tree.txt]

nosZ nitrous oxide reductase tree
###############################################


TREE FILES:
- ref_database.newick  	 	-> Main file, reference tree with short IDs
- ref_database_relabeled.newick -> same than before with long IDs (passed for relabeltree.py)
- ref_database.faln 		-> reference sequences aligment
- ref_database.log		-> iqtree log file with tree info

	TREE INFO:
 	--msa_method "muscle"
 	--tree_method "iqtree"
 	--tree_model "LG+F+I+G4"

PICKLE FILES:

# Reference sequences found with hmms on the reference database (MAR+Paoli+Japaneses)
# hmms: TIGR04244.1 (TAT-dependent nitrous-oxide reductase) and TIGR04246.1 (SEC-dependent)

- nosZ_ref_database_id_dict.pickle   -> prefix in short ID leaves: ref_0_
				     -> prefix in long ID leaves:  refdb_

# Reference sequences from bibliography: Hallin et al 2018. Genomics and ecology of novel N2O-reducing microorganisms.
Trends in Microbiology, 26 (1) 43-55. The sequences included in the tree were obtained with a search based on hmms on the genomes indicated in the paper as the actual sequences are not reported in the reference.

- nosz_hallin18_short_ids_id_dict.pickle        -> prefix in short ID leaves: refHal_
						-> prefix in long ID leaves:  hallin_

CLUSTERS FILES AND INFO:

- clusters_nosZ_table.tsv	-> file indicating the internal node id (second column) that correspond to 
				   each cluster.
- clusters_nosZ_for_labelplacements.tsv -> file to run with labelplacements.tsv

- clusters_nosZ_scores.tsv		-> values: 1


This tree does not have paralogs or Uniprot sequences. I used the sequences from Hallin et al. as "gold" standards. 
