# Supplementary material for: Picoplankton nitrogen guilds in the tropical and subtropical oceans: From the surface to the deep
Source: PLoS One. 2025 Nov 5;20(11):e0335222. doi: 10.1371/journal.pone.0335222 (PMC12588538; doi:10.1371/journal.pone.0335222)
Supplement: S1 File — (ZIP) [file pone.0335222.s001.zip › supplementary info/N_cycle/G_tauA_taurine_tranporter_binding_protein/K15553.fasta]

>MP0313_megahit_22019_189-1139
ALGLLGAGLAESATLRIGAHRALMGSFEVVAHRAGFWKKQGLKYTIANFKQGKLMRNAIIQGNLDTGTTGFSPFSTAISRGAQVTAIGVTANICDTQHIVVPVNSKAKSLKDLKGVTFANKKGTSTDFAFQSYVIPAYGLKSSDFPLLSVRTTERISAIVSGNAQAALVGDPMLEIAIQAGQIRSLENLCKYDKTRMMHVGNPDTLKKHPELYAKYFRGWLMAHKLLKDNPDKYAKIYHKDLIELGTKVKLSVIKVIVRRLRSEVFITDEVKSYLNDMNKKQIKLGWIKKATDFKKTRFIDDSILRKVAAEMKYTN*
>MP0313_megahit_101656_6-968
MPFRSLLRWTALPLLVVFSLHAGAQTNTLRIGFQKAASLLTLQKSSGSLEKHLAPLGVAVKWVEFPAGPQLLEGLNVGAVDVGFVGEAPPIFAQAAGAKFVYIGFDPAAPEAEALVVPRDSAIRSLADLKGKKIALNKGSNVHYLLVKALEKQGLKYADIQPVFLPPADARAAFERGAVDAWVIWDPFLAAVEKQSGARVLLDGRGIVNNYAYYLAERGYAQQNPKVIQALFDDSQAQAAYLKANTKAAAAVIAPLQGLEPEVVEKSLTRYQYGVKPLTAAVAAEQQKIADAFHALGLIPRPIRVADALPGSATVAEAAR*
>MP0313_megahit_128348_529-1461
RRAAVAILATTAAAWRHALGQSPAVLRIGFQKGSLNLALLKSYGLLEQRLPSTRIQWTEFPAGPQLLEALALGSVDLGATGDAPPVFAQAAGKDVVYVGAEPPKPDSSALLVKPDSPLKTLADLRGRRIALQRGSSAHFLTVQAVKRAGLGWADIQPVYLPPADARAAFERGSVDAWAVWDPYYAAAEISGELRTLATSRGLTNNNTFYLASRALAQQPALVKTIFQALTDIDARARADRRDAVQRYAEFAGLPPATVLRMVERRGAAPVGPLTPALVNDQQQVADAFAELGLIPRPIRVADAVAQVKKA*
>MP0313_megahit_155004_2-856
ADMLPLRVVIVPIVDVAPIIYAVRCGIYAAHGLEVTVETAASGPAAAQLVAAGEGDIGIIAWHPLAAAWANGAPFRVVIDGATLAAAQGKVMVSPDSDIETLADLAGRTVGIGAIGSVFHVALLTAFQDAGVDASTVEIVAVPITEEIAAVQSGSIDAMLALEPFTTIGQMQGLKVIADNLFGGRVEQGSSGGFTAMAPWAEQNEETIRRARAAWTQVVELIQADEAGFRAFLPTYTALTPELAAVIALTEYRTTTEAANIQPSVDLTAEVGLIAETFDVGPFIA
>MP0313_megahit_163436_3-557
MQLQKILVAVAVLALTSANATAASVGLGTTKGGLTAQVTATISKVVSSHAGGLQMRTQVHGGTQKYIPVVNAGELEFGVSNIMQYAMAKQGTGLSAGKKYANLQLVATMMVFRTGWLVPKNSGITKISQLRGKRIASGFKGAPLFHFLLSAGLANAGLSYGDVTKIPYIGLRQHWNGFKQGKIDA
>MP0313_megahit_205355_1095-1565
ADARAAFERGSVDAWGIWDPYYAATELAIKPRVLATGRTLSSNNSFYFAPTAFTEKHGDTIAAIFAELSRADRLVQENRKEAAQRIADFSGLSLATVHLFLSRRPPSPVRPVTPEAVAEQQRVADAFHGLGLIPRPVKPIELVWHPTPAQLAIARA*
>MP0313_megahit_226613_1968-2909
MPQHRRRFLQSTLALAAAPALSIAQPRLVLKAGDQKGGLRALLEAADALKGVPYDIQWTEFPAAAPLAEALNAGAVDLGPIGDAPAIFALAAGTRIKLIGANRSDPYGTAVLVRPDSPLKTAADLKGKSIGTNRGSIGHFVALKALESAGLGPDDANFRFLPPADAKLALVNGSIDAWSTWEPYTAMAETAKHARVLVSGRGLWSGLSYLAATDAALAAKRDALRDFLQRVVRAQVWSYQHVDSFSATLARIIGIAPEAARLQFARRQTVWRAIDPQVIAEQQRTADFYVKVGLLKQRLEVATTFDTGFPLIA*
>MP0313_megahit_236115_2-649
MKTHSPLRRTLTIAATLLATLGAPAAFANSDAPPPTAAKQLRIGYQKYGTLTVLKARGTLEKRLATQGIEVKWTEFPAGPQLLEGLNVGAIDFGTTGEAPTIFALAAGAHLVYVGNQPPAPAGEAIIVPKTSPLKSVADLKGKRVAFNKGSNVHYLLVKLLEKANVPYSDIQPVYLTPADARAAFERGAIDAWVIWDPFFAAAEQQLGARVLADGT
>MP0313_megahit_264627_3-896
MQSHPPHTAPSGRRRWLAALLGAGMALCAGLTQAADPTTVRIGFQKAGLLAVLKAQGALDKPLAELGYKVEWKEFPAGPQLLEALNTGSIEFGYTGAPPAVFAQAAGARLVYVGAEPGGKTNEALFVLDSSPAHSVADLKGKRIALQKGSSSNYLLVQLLRRANLTVQDIQPIYLPPAEARAAFESGAVDAWVVWDPYYALAQKALKTRTLGDFSELPVFNFYEATPEFVNTHPRAVNAILAQLRTAGLWVNQHPQETAALLAPKLGIEQPVVETWLRRVPYGVTPVTPQIVASQQQI
>MP0313_megahit_271833_494-673
QPVVETWLRRVPYGVTPVTPQIVASQQQIADLFLQQKLIPKPVNVQSAVWHANFPVAGL*
>MP0313_megahit_289067_1-144
YGIQPVGPEALADQQRIADTFHALKLIPRPVKVADSAWQPTTQQAAR*
>MP0313_megahit_289067_150-770
MIVNIQRRRLLSATVAGASLATLGPVAHAANAATATPAAAGLPKVTPPAQLRIGFQKSAVNLVIVKENRALEQRFPGTKISWLEFPAGPQQLEALSAGSLDLAITGDTPPVFAQAAGKDLRYVGVEPPKPDSSAILVQQDSTLKTLADLKGKRVALQKGSSAHFLIVRGLQKGGLSFADIQPVYLTPADARAAFERGSVDAWGIWDP
>MP0313_megahit_294660_7346-8320
MQRRHLIQLAAGTLAAPALARAADDKLRELRLDYATYSPSSLVLKRFGWLDEDFKSRGIPVKWVFSAGSNRALEYLNAGSIDIGSSAGLAALLARTNGNPIRSPYIFSRPEWTALVVPKDSPIKTLADLRGKKVAATKGTDPYLFLLRALHTVGLKRADIEHVSLQHADGRVALEQGRVDAWAGLDPLMASAELNNGARLLYRNVAFNTYGFLNVREEFLQQHPDEARRVIGHYERARKWILANPTEAATILADEAKVDLTVALLQLKLRTDLSQPLPSQEHVKALQAAAPILLDEALVKPGSDVRGAIDALVDTRFAAGLIQA*
>MP0315_megahit_837_859-981
RAVAPASLSEQQRIADTFHGEGLLPVQVDARDVRIWTPED*
>MP0315_megahit_6756_207-707
MSYRLWRASLPALLLSLAPLSAYSAPAEVSLDYAYYSPSSLVIKDQGWLEDRFASEGTRVKWVLSRGSNNSLEFLNSGATQFALTSSISAFVSRANGQPVKTVYSYLWAEPSALLVAADSDITEFDDIRDKRIAATKGTDPYFFLLRALQANGLSASDVRIVHLQHP
>MP0315_megahit_16911_216-956
STFGGGVVNARQDIVALADVARDGPQFTNVFGVLENSPIKSVKDLKGKVLAINGKGGAVDIAARMVMLRNGLKPGRDVTIVEARFGAMEAMLRQGKTDVSVLIAPFWARANAKGGVRSLFTQKDGLGDTQFLLYVAKRDYVKKNRPVLVDWLEDYLRGTAWALDPKNRDAAIDLSAKLTKRNRKAFTGWAFTKSGDLYHDPKGRLDVPTLQRNVDVLHKFGILRRTFDVTKHVDESLVIEAAGRIK*
>MP0315_megahit_19286_403-636
ELIARETSLPVDVIKLQLGRYDFSRPLPGTAHLDAIRPVIPLLQGENILRRNADADAALNSLLATDIAQHVIEDASQ*
>MP0315_megahit_61621_845-1687
MSRPLKAVFRRSRLQASVLAVASLYSTVTHAADTTVRIGFQKSSTLITLLRTQGTLEQVLGEHGVAVSWHEFPSGLPLLEALNVGNVDFSADVADTVPVFAQAAGAELTYVAQEAPSPSAQAIVVPTDSDITELADLKGRRVAVTKAAGSHYLLIQALRKAGLRFADITPSYLSPADGRAAFENGNVDAWVTWEPFLSSAERQLDVRVLADGRDGLADYQRYYLSSATFAEQHPEILALLFAELQRSGEWLREHPAEGAAIFGPLWGGLDAGTAEAAIGKR
>MP0317_megahit_3956_77-574
MSYRLWRASLPALLLSLAPLSAYSAPAEVSLDYAYYSPSSLVIKDQGWLEDRFASEGTRVKWVLSRGSNNSLEFLNSGATQFALTSSISAFVSRANGQPVKTVYSYLWAEPSALLVAADSDITEFDDIRDKRIAATKGTDPYFFLLRALQANGLSASDVRIVHLQH
>MP0319_megahit_18413_3-548
STSPLVVPYIVWGGEAALFYANGGLQTKPSSIMAQQGLNLKLVAGDDFVGQVKNYVGGRTPLLRGTFRMVGQASEVIGRDPRTKAMVFGQMTWSAGDHFVGRADIKRISDLKGKKIAIQTSGPHVGMLYDMLKTARLSKSDVRIVWVDDLTGPDGPAEAFRRDSAISGCFVITPDMIGLTGG
>MP0319_megahit_45359_3-464
PADARAAFERGAIDAWVIWDPFFAAAEQQLGARVLADGTGVVNNSQYFLASKGYAGARPDVLNIVLDELKKTDTWAAANPKDVTNILGPQLGLEPAVVARSVSRIAYGIQPVGPEALADQQRIADTFHALKLIPRPVKVADSAWQPTTQQAAR*
>MP0319_megahit_45359_431-550
MAADDAASRALIAMIVNIQRRRLLSATVAGASLATLGPVA
>MP0530_megahit_18322_115-708
MTTTRRRAAALILALGAGLATGAAAQDAAPKEFRIGYQKVGVVVVARRQGVIETRLAPQGVAVRWVEFQAGPPLLEALNAGSIDFGFAGDTPPIFAQAAGNDLVYVGASVLSGDGEAVVVKASSAIRTVADLKGRTVAVARGTSSHNLLVTALEKAGLAFSDVRPAYLLPSDAGAAFANGSVDAWVIWDPFQAAAERA
>MP0530_megahit_115555_1551-2513
LAAPTFFVGKAHAATEKLNIGIIPAYSFGIYWLVQDQGFAPGVEMDFSVFPSGPPAIEAMVGGSVDAITVGSVPPLAAMARNVADFREISVCGDASGLFTIVGRPGMTSLADLEGKRIAVTSGSNFDFFLGVALEQAGLSDMKLTRINMEPIDAQAALIAGAVDATVPLATSRQLIFDKLPGASMLADGSAMPIGKRPSIMDVFMTTQQTMDAKEEALTEVVRAFHENGVKMLREDNAEVVQRMIKWQSGIGRAGVTAAEVEPLLNNYFYFDVPEIKSVYADGILKNALRVQSEFLVENDRIRNMPDLDALVSDQIVTRL*
>MP0536_megahit_87546_1-834
AAWANGAPFRAVIDGAVLAAAQGKVMVSPDSDMETLADLAGKTVGVGAMGSVFHVALLTGLQDAGIDASTVEIVAVPVTEQIAAVQSGSIDAMLSLEPFTTIGQMQGLKVIADDMFGGRVEQGTSGGFMAMAPWAAQNEETIRRARAAWSQVVELMQADEAGFRAFLPTYTALTPELAAVIALSPYRTTTEVANIQPSVDLTAEVGLIAETFDVGPFVAYPEDPDTECPLGRSTEVADDVLPLRVVVVPIVDVAPIIYAARCGHYAAHGLEVAIETAA
>MP0538_megahit_110214_47689-48723
MANSKTSYVSRRAFLRAGAATGVALAAPTFFVGKAHAATEKLNIGIIPAYSFGIYWLVQDQGFAPGVEMDFSVFPSGPPAIEAMVGGSVDAITVGSVPPLAAMARNVADFREISVCGDASGLFTIVGRPGMTSLADLEGKRIAVTSGSNFDFFLGVALEQAGLSDMKLTRINMEPIDAQAALIAGAVDATVPLATSRQLIFDKLPGASMLADGSAMPIGKRPSIMDVFMTTQQTMDAKEEALTEVVRAFHENGVKMLREDNAEVVQRMIKWQSGIGRAGVTAAEVEPLLNNYFYFDVPEIKSVYADGILKNALRVQSEFLVENDRIRNMPDLDALVSDQIVTRL*
>MP0780_megahit_39707_3-710
MQHILKTAVVTAGLMAAAPVSAQMVGLATTTGGATEQIGLHLATVLSDHSDLVIRPQVMANSSQYIPMVNAGRVEFGIANYPQVAHAMEGIGMSEGSANPDLRMIATILPFNAGLVVPVETGIESLADLAGQAVPRFPANSLGEFFFTAAMETGGVSYDEVKPVPTSNFGEQFNNIKSGLTDVTIGSVGAQSIMDVEASRGEVRYLSFKEGDEEILSRYLPGTSLTTWGDRGEAAG
>MP0780_megahit_46755_3-779
NKANEFLRAGSVDVGSTAGSAALLARANGSPIQVIDIYSQPEWSAIVVPADSPINSVQDLVGSSIAATAGTDPYFFLLQALEAEGVAIDDLEVQNLQHADGRAAMDAGSVDAWAGLDPIMAAAEVESGARLIYRNVDFNSYGFLNATEQFLTEHADLAQVVVDAYEQARVWALEHPDETAALLAEVAGIDPDVAATVIQERSNLDVSGIPGDAQLAVLEKIAPVLVASDAVQGAQAEIDRALATILNPTFAEKATQGR*
>MP0780_megahit_48930_1490-2506
MTIRTRLTVLTATLAAAAMAMTGCVAGEGASSGTASEGSTWSKDTLTVDFATYNPLSLIIKDQGWLESELGDEVAVTWVQSAGSNKANEGLRANALDVGSTAGSAALLARANGSPIKVIDVYTQPNWSALLVPTGSDISEVSDLAGRNVAATKGTDPYFFLLQALGEAGLSLEDISLQNLQHADGRGALETGAVDAWAGLDPMLSTSIYNETAKIIYDNVSFNSYGFLNASEDFIENHADLAQLIVNAYERARAWALENPEETAAILAEVAGIELPIAEATIERTVIDIDPVPGEEHRAVLAVIGPIFVDSGDVSNQQLIDDALDSLFYPDFVQAADPS
>MP0780_megahit_57562_3-347
MPSRTTLGIRAGLALLTTAALALGTTGCLAGENASAAPAAPGDTAWSSDTLTVDFATYNPLSLIIREQGLIEEALGDSVTVEWVQSAGSNKANEFLRAGSIDFGSTAGSAALLAR
>MP0780_megahit_99133_2609-3643
MANSKTSYVSRRAFLRAGAATGVALAAPTFFVGKAHAATEKLNIGIIPAYSFGIYWLVQDQGFAPGVEMDFSVFPSGPPAIEAMVGGSVDAITVGSVPPLAAMARNVADFREISVCGDASGLFTIVGRPGMTSLADLEGKRIAVTSGSNFDFFLGVALEQAGLSDMKLTRINMEPIDAQAALIAGAVDATVPLATSRQLIFDKLPGASMLADGSAMPIGKRPSIMDVFMTTQQTMDAKEEALTEVVRAFHENGVKMLREDNAEVVQRMIKWQSGIGRAGVTAAEVEPLLNNYFYFDVPEIKSVYADGILKNALRVQSEFLVENDRIRNMPDLDALVSDQIVTRL*
>MP0780_megahit_138487_3330-4307
MSRPLKAVFRRSRLQASVLAVASLYSTVTHAADTTVRIGFQKSSTLITLLRTQGTLEQVLGEHGVAVSWHEFPSGLPLLEALNVGNVDFSADVADTVPVFAQAAGAELTYVAQEAPSPSAQAIVVPTDSDITELADLKGRRVAVTKAAGSHYLLIQALRKAGLRFADITPSYLSPADGRAAFENGNVDAWVTWEPFLSSAERQLDVRVLADGRDGLADYQRYYLSSATFAEQHPEILALLFAELQRSGEWLREHPAEGAAIFGPLWGGLDAGTAEAAIGKRSYLVRAVAPASLSEQQRIADTFHGEGLLPVQVDARDVRIWTPED*
>MP0780_megahit_138487_5368-6342
MSYRLWRASLPALLLSLAPLSAYSAPAEVSLDYAYYSPSSLVIKDQGWLEDRFASEGTRVKWVLSRGSNNSLEFLNSGATQFALTSSISAFVSRANGQPVKTVYSYLWAEPSALLVAADSDITEFDDIRDKRIAATKGTDPYFFLLRALQANGLSASDVRIVHLQHPEGRTALEQGRVDVWAGLDPHMAASEAAGVRFLYRNPDFGLAAFLNTSEQFLAEEPEAVEIVLAAYERARQWILDNPQQTAELIARETSLPVDVIKLQLGRYDFSRPLPGTAHLDAIRPVIPLLQGENILRRNADADAALNSLLATDIAQHVIEDASQ*
>MP0780_megahit_138487_8613-9578
MNSNTLRRGVAALLTAASLVGAITQASAETLRIGYQKYGSLVLLRADGGLERRLAEHGIDVSWTEFPAGPQLLEGLNVGAVDFGTTGETPPVFAQAAGADLLYVAHEPPAPLSEAILLPKDSPIQSIADLKGKRVAFNKGSNVHYLLVRALASAGLSITDVNSIFLPPADARAAFERGSVDAWVIWDPFQAAAEAQLDARTLVNGEDLVSNHQFYLSTRDFADRHPDAIRILIEEIDRIGQWTRANPDAAADQVAPLLGLAHDITRTALARQSYGPQLLSPEVVAAQQRIADTFFELKLIPRELDIASVIWTAPQAPDRNQ*
>MP0780_megahit_169137_7124-8158
MSTAIRRTVPAIALAGAMAMLATGCIAGENAGNTTDSAAATGEWSTDQLTLDWATYNPLSLVLRDQGLIEDALGDDVTVEWVQSTGSNTANELLRSGSADIASTAGSAAFLARANGSPIKVIDIYSQPEWSAIVVDADSDIASVDDLAGTSIAATKGTDPYFFLLQTLDEAGLSVDDVEVQNLQHADGWSALAARSVDAWAGLDPIMAGAEVDSGAQLIYRNVDFNTYGFLNATEDFIDNHADVAQVVVDAYEQARIWALENPEETAALLAEASGLDTAVAETVILERSNLDVSGVPGADQIAVLERISPVLVDSGDVAGGQDALDDALATIVYDEFAVNATSE*
>MP0782_megahit_8979_2-565
AITVGSVPPLAAMARNVADFREISVCGDASGLFTIVGRPGMTSLADLEGKRIAVTSGSNFDFFLGVALEQAGLSDMKLTRINMEPIDAQAALIAGAVDATVPLATSRQLIFDKLPGASMLADGSAMPIGKRPSIMDVFMTTQQTMDAKEEALTEVVRAFHENGVKMLREDNAEVVQRMIKWQSGIGRA
>MP0782_megahit_38102_1120-1419
MTIRTRLTVLTATLAAAAMAMTGCVAGEGASSGTASEGSTWSKDTLTVDFATYNPLSLIIKDQGWLESELGDEVAVTWVQSAGSNKANEGLRANALDVGS
>MP0782_megahit_69981_22967-23959
MAISIHRSWATSTIIAASLVSVMGVAGCAKKPEQQETTKQETTTLNIGFQKYGILPIVKAKGELEKNLAAQGVTVKWVEFPAGPQLLEGLNVGSVVFGEAGEAPPIFAQAANPNLVYVANQPAAPQAEALIVQKNSPIQSIQDLKGKRVALNKGSNVHYLLLKLLEANNLSLKDIQAVYLPPADARAAFEKGAVDAWVIWDPFFAAAEHQIHARVIATGEQFVSNHQFYLADRQFAERHPQVLNTVVTTLNQTTDWVKTRPDDAAKLLEKPTGLKFDVLKSSISRMGFGVQPISNKVAIEQQYVADAFFAQKLIPKQLVIQDAVLKNNVQ*
>MP0782_megahit_69981_23972-24961
MTLLAKISVLSLLISAFLLSGCQKTEPQSTEKVTSAEENTAVKTLSIGFQKSSLNLLVARQQQLLEQAFPNAKIEWREFPAGPQMLEALAVGAIDFGYVGNTPLIFAQAAAKPLSYVAYEVVAPTGQAVLVHANDKINTLQDLKGKRVAVQKGSSAHELLAKTLQKAGLSWQDIQPIWLPPADARAAFDKQAVDAWAIGEPYLGTAELQGHTKTLVDGSAFPTTYSFYIGNPDFIQKHPDSAQKLINSVNSADLRIVKHQDQALQIYAQSTGLSTPVAQQVLNKRPKPSPVYALNSEVITSQQQIADLFKQEQLIPVHINIQHSVWSAQ*
>MP0782_megahit_88013_10456-10767
MPSRTTLGIRAGLALLTTAALALGTTGCLAGENASAAPAAPGDTAWSSDTLTVDFATYNPLSLIIREQGLIEEALGDSVTVEWVQSAGSNKANEFLRAGSIDFG
>MP0782_megahit_89693_7992-8957
MNSNTLRRGVAALLTAASLVGAITQASAETLRIGYQKYGSLVLLRADGGLERRLAEHGIDVSWTEFPAGPQLLEGLNVGAVDFGTTGETPPVFAQAAGADLLYVAHEPPAPLSEAILLPKDSPIQSIADLKGKRVAFNKGSNVHYLLVRALASAGLSITDVNSIFLPPADARAAFERGSVDAWVIWDPFQAAAEAQLDARTLVNGEDLVSNHQFYLSTRDFADRHPDAIRILIEEIDRIGQWTRANPDAAADQVAPLLGLAHDITRTALARQSYGPQLLSPEVVAAQQRIADTFFELKLIPRELDIASVIWTAPQAPDRNQ*
>MP0782_megahit_89693_11228-12202
MSYRLWRASLPALLLSLAPLSAYSAPAEVSLDYAYYSPSSLVIKDQGWLEDRFASEGTRVKWVLSRGSNNSLEFLNSGATQFALTSSISAFVSRANGQPVKTVYSYLWAEPSALLVAADSDITEFDDIRDKRIAATKGTDPYFFLLRALQANGLSASDVRIVHLQHPEGRTALEQGRVDVWAGLDPHMAASEAAGVRFLYRNPDFGLAAFLNTSEQFLAEEPEAVEIVLAAYERARQWILDNPQQTAELIARETSLPVDVIKLQLGRYDFSRPLPGTAHLDAIRPVIPLLQGENILRRNADADAALNSLLATDIAQHVIEDASQ*
>MP0782_megahit_89693_13263-14240
MSRPLKAVFRRSRLQASVLAVASLYSTVTHAADTTVRIGFQKSSTLITLLRTQGTLEQVLGEHGVAVSWHEFPSGLPLLEALNVGNVDFSADVADTVPVFAQAAGAELTYVAQEAPSPSAQAIVVPTDSDITELADLKGRRVAVTKAAGSHYLLIQALRKAGLRFADITPSYLSPADGRAAFENGNVDAWVTWEPFLSSAERQLDVRVLADGRDGLADYQRYYLSSATFAEQHPEILALLFAELQRSGEWLREHPAEGAAIFGPLWGGLDAGTAEAAIGKRSYLVRAVAPASLSEQQRIADTFHGEGLLPVQVDARDVRIWTPED*
>MP0782_megahit_126034_809-1843
MSTAIRRTVPAIALAGAMAMLATGCIAGENAGNTTDSAAATGEWSTDQLTLDWATYNPLSLVLRDQGLIEDALGDDVTVEWVQSTGSNTANELLRSGSADIASTAGSAAFLARANGSPIKVIDIYSQPEWSAIVVDADSDIASVDDLAGTSIAATKGTDPYFFLLQTLDEAGLSVDDVEVQNLQHADGWSALAARSVDAWAGLDPIMAGAEVDSGAQLIYRNVDFNTYGFLNATEDFIDNHADVAQVVVDAYEQARIWALENPEETAALLAEASGLDTAVAETVILERSNLDVSGVPGADQIAVLERISPVLVDSGDVAGGQDALDDALATIVYDEFAVNATSE*
>MP0782_megahit_152551_6234-6944
LLARANGSPIQVIDIYSQPEWSAIVVPADSPINSVQDLVGSSIAATAGTDPYFFLLQALEAEGVAIDDLEVQNLQHADGRAAMDAGSVDAWAGLDPIMAAAEVESGARLIYRNVDFNSYGFLNATEQFLTEHADLAQVVVDAYEQARVWALEHPDETAALLAEVAGIDPDVAATVIQERSNLDVSGIPGDAQLAVLEKIAPVLVASDAVQGAQAEIDRALATILNPTFAEKATQGR*
>MP0784_megahit_21313_2-766
IEFAEIAPAALIPAVAQGAEVKVIGIHSHGYYGKLIASEANKDLKTLEAFKGKKIGIQFGTGVHTTFMIILQKLGLRASDFELTNLRVSDMPTAMQSGSFDGVIGWEPMMTRIVSAGFGYEAISSQDFETMAGVYYPLLLATKPELVESDRELVQTYVTAWRRAQKFVETNQDQTVEILKSQLGDIAGALDEETVRAVLYGGTYYDTVVLPQQGIDEMRDISAYLKAESVIQSEPDIERLLDMSFAEKAQADVG*
>MP0784_megahit_29467_429-1406
MSRPLKAVFRRSRLQASVLAVASLYSTVTHAADTTVRIGFQKSSTLITLLRTQGTLEQVLGEHGVAVSWHEFPSGLPLLEALNVGNVDFSADVADTVPVFAQAAGAELTYVAQEAPSPSAQAIVVPTDSDITELADLKGRRVAVTKAAGSHYLLIQALRKAGLRFADITPSYLSPADGRAAFENGNVDAWVTWEPFLSSAERQLDVRVLADGRDGLADYQRYYLSSATFAEQHPEILALLFAELQRSGEWLREHPAEGAAIFGPLWGGLDAGTAEAAIGKRSYLVRAVAPASLSEQQRIADTFHGEGLLPVQVDARDVRIWTPED*
>MP0784_megahit_31582_3-149
MSYRLWRASLPALLLSLAPLSAYSAPAEVSLDYAYYSPSSLVIKDQGWL
>MP0784_megahit_41939_1609-2574
MNSNTLRRGVAALLTAASLVGAITQASAETLRIGYQKYGSLVLLRADGGLERRLAEHGIDVSWTEFPAGPQLLEGLNVGAVDFGTTGETPPVFAQAAGADLLYVAHEPPAPLSEAILLPKDSPIQSIADLKGKRVAFNKGSNVHYLLVRALASAGLSITDVNSIFLPPADARAAFERGSVDAWVIWDPFQAAAEAQLDARTLVNGEDLVSNHQFYLSTRDFADRHPDAIRILIEEIDRIGQWTRANPDAAADQVAPLLGLAHDITRTALARQSYGPQLLSPEVVAAQQRIADTFFELKLIPRELDIASVIWTAPQAPDRNQ*
>MP0784_megahit_49531_1-717
AALLARANGSPIQVIDIYSQPEWSAIVVPADSPINSVQDLVGSSIAATAGTDPYFFLLQALEAEGVAIDDLEVQNLQHADGRAAMDAGSVDAWAGLDPIMAAAEVESGARLIYRNVDFNSYGFLNATEQFLTEHADLAQVVVDAYEQARVWALEHPDETAALLAEVAGIDPDVAATVIQERSNLDVSGIPGDAQLAVLEKIAPVLVASDAVQGAQAEIDRALATILNPTFAEKATQGR*
>MP0784_megahit_61819_1486-2286
RVKWVLSRGSNNSLEFLNSGATQFALTSSISAFVSRANGQPVKTVYSYLWAEPSALLVAADSDITEFDDIRDKRIAATKGTDPYFFLLRALQANGLSASDVRIVHLQHPEGRTALEQGRVDVWAGLDPHMAASEAAGVRFLYRNPDFGLAAFLNTSEQFLAEEPEAVEIVLAAYERARQWILDNPQQTAELIARETSLPVDVIKLQLGRYDFSRPLPGTAHLDAIRPVIPLLQGENILRRNADADAALNSLLATDIAQHVIEDASQ*
>MP0784_megahit_181853_4447-5481
MSTAIRRTVPAIALAGAMAMLATGCIAGENAGNTTDSAAATGEWSTDQLTLDWATYNPLSLVLRDQGLIEDALGDDVTVEWVQSTGSNTANELLRSGSADIASTAGSAAFLARANGSPIKVIDIYSQPEWSAIVVDADSDIASVDDLAGTSIAATKGTDPYFFLLQTLDEAGLSVDDVEVQNLQHADGWSALAARSVDAWAGLDPIMAGAEVDSGAQLIYRNVDFNTYGFLNATEDFIDNHADVAQVVVDAYEQARIWALENPEETAALLAEASGLDTAVAETVILERSNLDVSGVPGADQIAVLERISPVLVDSGDVAGGQDALDDALATIVYDEFAVNATSE*
>MP0784_megahit_208151_12666-13655
MTLLAKISVLSLLISAFLLSGCQKTEPQSTEKVTSAEENTAVKTLSIGFQKSSLNLLVARQQQLLEQAFPNAKIEWREFPAGPQMLEALAVGAIDFGYVGNTPLIFAQAAAKPLSYVAYEVVAPTGQAVLVHANDKINTLQDLKGKRVAVQKGSSAHELLAKTLQKAGLSWQDIQPIWLPPADARAAFDKQAVDAWAIGEPYLGTAELQGHTKTLVDGSAFPTTYSFYIGNPDFIQKHPDSAQKLINSVNSADLRIVKHQDQALQIYAQSTGLSTPVAQQVLNKRPKPSPVYALNSEVITSQQQIADLFKQEQLIPVHINIQHSVWSAQ*
>MP0784_megahit_208151_13668-14660
MAISIHRSWATSTIIAASLVSVMGVAGCAKKPEQQETTKQETTTLNIGFQKYGILPIVKAKGELEKNLAAQGVTVKWVEFPAGPQLLEGLNVGSVVFGEAGEAPPIFAQAANPNLVYVANQPAAPQAEALIVQKNSPIQSIQDLKGKRVALNKGSNVHYLLLKLLEANNLSLKDIQAVYLPPADARAAFEKGAVDAWVIWDPFFAAAEHQIHARVIATGEQFVSNHQFYLADRQFAERHPQVLNTVVTTLNQTTDWVKTRPDDAAKLLEKPTGLKFDVLKSSISRMGFGVQPISNKVAIEQQYVADAFFAQKLIPKQLVIQDAVLKNNVQ*
>MP0786_megahit_3799_3-455
RAAFERGSVDAWVIWDPFQAAAEAQLDARTLVNGEDLVSNHQFYLSTRDFADRHPDAIRILIEEIDRIGQWTRANPDAAADQVAPLLGLAHDITRTALARQSYGPQLLSPEVVAAQQRIADTFFELKLIPRELDIASVIWTAPQAPDRNQ*
>MP0786_megahit_5440_2-406
SEAAGVRFLYRNPDFGLAAFLNTSEQFLAEEPEAVEIVLAAYERARQWILDNPQQTAELIARETSLPVDVIKLQLGRYDFSRPLPGTAHLDAIRPVIPLLQGENILRRNADADAALNSLLATDIAQHVIEDASQ*
>MP0786_megahit_8502_2-274
MNSNTLRRGVAALLTAASLVGAITQASAETLRIGYQKYGSLVLLRADGGLERRLAEHGIDVSWTEFPAGPQLLEGLNVGAVDFGTTGETPP
>MP0786_megahit_66382_24-581
MTIRTRLTVLTATLAAAAMAMTGCVAGEGASSGTASEGSTWSKDTLTVDFATYNPLSLIIKDQGWLESELGDEVAVTWVQSAGSNKANEGLRANALDVGSTAGSAALLARANGSPIKVIDVYTQPNWSALLVPTGSDISEVSDLAGRNVAATKGTDPYFFLLQALGEAGLSLEDISLQNLQHADGR
>MP0786_megahit_257020_185-1219
MSTAIRRTVPAIALAGAMAMLATGCIAGENAGNTTDSAAATGEWSTDQLTLDWATYNPLSLVLRDQGLIEDALGDDVTVEWVQSTGSNTANELLRSGSADIASTAGSAAFLARANGSPIKVIDIYSQPEWSAIVVDADSDIASVDDLAGTSIAATKGTDPYFFLLQTLDEAGLSVDDVEVQNLQHADGWSALAARSVDAWAGLDPIMAGAEVDSGAQLIYRNVDFNTYGFLNATEDFIDNHADVAQVVVDAYEQARIWALENPEETAALLAEASGLDTAVAETVILERSNLDVSGVPGADQIAVLERISPVLVDSGDVAGGQDALDDALATIVYDEFAVNATSE*
>MP0788_megahit_21815_2-472
PSYLSPADGRAAFENGNVDAWVTWEPFLSSAERQLDVRVLADGRDGLADYQRYYLSSATFAEQHPEILALLFAELQRSGEWLREHPAEGAAIFGPLWGGLDAGTAEAAIGKRSYLVRAVAPASLSEQQRIADTFHGEGLLPVQVDARDVRIWTPED*
>MP0788_megahit_22502_210-524
SFYIGNPDFIQKHPDSAQKLINSVNSADLRIVKHQDQALQIYAQSTGLSTPVAQQVLNKRPKPSPVYALNSEVITSQQQIADLFKQEQLIPVHINIQHSVWSAQ*
>MP0788_megahit_56468_2-625
MNSNTLRRGVAALLTAASLVGAITQASAETLRIGYQKYGSLVLLRADGGLERRLAEHGIDVSWTEFPAGPQLLEGLNVGAVDFGTTGETPPVFAQAAGADLLYVAHEPPAPLSEAILLPKDSPIQSIADLKGKRVAFNKGSNVHYLLVRALASAGLSITDVNSIFLPPADARAAFERGSVDAWVIWDPFQAAAEAQLDARTLVNGEDL
>MP0788_megahit_230461_985-2019
MSTAIRRTVPAIALAGAMAMLATGCIAGENAGNTTDSAAATGEWSTDQLTLDWATYNPLSLVLRDQGLIEDALGDDVTVEWVQSTGSNTANELLRSGSADIASTAGSAAFLARANGSPIKVIDIYSQPEWSAIVVDADSDIASVDDLAGTSIAATKGTDPYFFLLQTLDEAGLSVDDVEVQNLQHADGWSALAARSVDAWAGLDPIMAGAEVDSGAQLIYRNVDFNTYGFLNATEDFIDNHADVAQVVVDAYEQARIWALENPEETAALLAEASGLDTAVAETVILERSNLDVSGVPGADQIAVLERISPVLVDSGDVAGGQDALDDALATIVYDEFAVNATSE*
>MP0790_megahit_12474_3-470
SALAAGSVDAWAGLDPIMAGAEVDSGAQLIYRNVDFNTYGFLNATEDFIDNHADVAQVVVDAYEQARIWALENPEETAALLAEASGLDTAVAETVILERSNLDVSGVPGADQIAVLERISPVLVDSGDVAGGQDALDDALATIVYDEFAVNATSE*
>MP0790_megahit_17368_525-1031
KTLQKAGLSWQDIQPIWLPPADARAAFDKQAVDAWAIGEPYLGTAELQGHTKTLVDGSAFPTTYSFYIGNPDFIQKHPDSAQKLINSVNSADLRIVKHQDQALQIYAQSTGLSTPVAQQVLNKRPKPSPVYALNSEVITSQQQIADLFKQEQLIPVHINIQHSVWSAQ*
>MP0790_megahit_20743_1-483
MTLLAKISVLSLLISAFLLSGCQKTEPQSTEKVTSAEENTAVKTLSIGFQKSSLNLLVARQQQLLEQAFPNAKIEWREFPAGPQMLEALAVGAIDFGYVGNTPLIFAQAAAKPLSYVAYEVVAPTGQAVLVHANDKINTLQDLKGKRVAVQKGSSAHELLA
>MP0790_megahit_20743_496-1488
MAISIHRSWATSTIIAASLVSVMGVAGCAKKPEQQETTKQETTTLNIGFQKYGILPIVKAKGELEKNLAAQGVTVKWVEFPAGPQLLEGLNVGSVVFGEAGEAPPIFAQAANPNLVYVANQPAAPQAEALIVQKNSPIQSIQDLKGKRVALNKGSNVHYLLLKLLEANNLSLKDIQAVYLPPADARAAFEKGAVDAWVIWDPFFAAAEHQIHARVIATGEQFVSNHQFYLADRQFAERHPQVLNTVVTTLNQTTDWVKTRPDDAAKLLEKPTGLKFDVLKSSISRMGFGVQPISNKVAIEQQYVADAFFAQKLIPKQLVIQDAVLKNNVQ*
>MP0878_megahit_40665_1286-2242
RASLPALLLSLAPLSAYSAPAEVSLDYAYYSPSSLVIKDQGWLEDRFASEGTRVKWVLSRGSNNSLEFLNSGATQFALTSSISAFVSRANGQPVKTVYSYLWAEPSALLVAADSDITEFDDIRDKRIAATKGTDPYFFLLRALQANGLSASDVRIVHLQHPEGRTALEQGRVDVWAGLDPHMAASEAAGVRFLYRNPDFGLAAFLNTSEQFLAEEPEAVEIVLAAYERARQWILDNPQQTAELIARETSLPVDVIKLQLGRYDFSRPLPGTAHLDAIRPVIPLLQGENILRRNADADAALNSLLATDIAQHVIEDASQ*
>MP0878_megahit_59200_22-927
GAITQASAETLRIGYQKYGSLVLLRADGGLERRLAEHGIDVSWTEFPAGPQLLEGLNVGAVDFGTTGETPPVFAQAAGADLLYVAHEPPAPLSEAILLPKDSPIQSIADLKGKRVAFNKGSNVHYLLVRALASAGLSITDVNSIFLPPADARAAFERGSVDAWVIWDPFQAAAEAQLDARTLVNGEDLVSNHQFYLSTRDFADRHPDAIRILIEEIDRIGQWTRANPDAAADQVAPLLGLAHDITRTALARQSYGPQLLSPEVVAAQQRIADTFFELKLIPRELDIASVIWTAPQAPDRNQ*
>MP0878_megahit_62598_264-1241
MSRPLKAVFRRSRLQASVLAVASLYSTVTHAADTTVRIGFQKSSTLITLLRTQGTLEQVLGEHGVAVSWHEFPSGLPLLEALNVGNVDFSADVADTVPVFAQAAGAELTYVAQEAPSPSAQAIVVPTDSDITELADLKGRRVAVTKAAGSHYLLIQALRKAGLRFADITPSYLSPADGRAAFENGNVDAWVTWEPFLSSAERQLDVRVLADGRDGLADYQRYYLSSATFAEQHPEILALLFAELQRSGEWLREHPAEGAAIFGPLWGGLDAGTAEAAIGKRSYLVRAVAPASLSEQQRIADTFHGEGLLPVQVDARDVRIWTPED*
>MP0878_megahit_73318_1777-2820
MPSRTTLGIRAGLALLTTAALALGTTGCLAGENASAAPAAPGDTAWSSDTLTVDFATYNPLSLIIREQGLIEEALGDSVTVEWVQSAGSNKANEFLRAGSIDFGSTAGSAALLARANGSPIQVIDIYSQPEWSAIVVPADSPINSVQDLVGSSIAATAGTDPYFFLLQALEAEGVAIDDLEVQNLQHADGRAAMDAGSVDAWAGLDPIMAAAEVESGARLIYRNVDFNSYGFLNATEQFLTEHADLAQVVVDAYEQARVWALEHPDETAALLAEVAGIDPDVAATVIQERSNLDVSGIPGDAQLAVLEKIAPVLVASDAVQGAQAEIDRALATILNPTFAEKATQGR*
>MP0878_megahit_238292_1-666
MSTAIRRTVPAIALAGAMAMLATGCIAGENAGNTTDSAAATGEWSTDQLTLDWATYNPLSLVLRDQGLIEDALGDDVTVEWVQSTGSNTANELLRSGSADIASTAGSAAFLARANGSPIKVIDIYSQPEWSAIVVDADSDIASVDDLAGTSIAATKGTDPYFFLLQTLDEAGLSVDDVEVQNLQHADGWSALAARSVDAWAGLDPIMAGAEVDSGAQLIYRN
>MP0878_megahit_246506_1-546
LLQTLDEAGLSVDDVEVQNLQHADGWSALAAGSVDAWAGLDPIMAGAEVDSGAQLIYRNVDFNTYGFLNATEDFIDNHADVAQVVVDAYEQARIWALENPEETAALLAEASGLDTAVAETVILERSNLDVSGVPGADQIAVLERISPVLVDSGDVAGGQDALDDALATIVYDEFAVNATSE*
>MP0880_megahit_15314_3-551
AALLEKGDIHFGGTGSTPPIEADARGLSAIYIAASAPRPANGAILVRRDSPIRSAADLSGKRISLIDGSFHTYLLARSLEGAGLGLVDVTRIESGDSDSLLDLVEGRVDAWVTMSPRLEKALTHEEISLLVRCGSTIPNRSLFWTLARHNMAQETRQAIAAELDRVGRAVMADIDKAAALLAA
>MP0880_megahit_16121_3-584
AQLVAAGEGDIGIIAWHPLAAAWANGAPFRVVIDGATLAAAQGKVMVSPDSDIETLADLAGRTVGIGAIGSVFHVALLTAFQDAGVDASTVEIVAVPITEEIAAVQSGSIDAMLALEPFTTIGQMQGLKVIADNLFGGRVEQGSSGGFTAMAPWAEQNEETIRRARAAWTQVVELIQADEAGFRAFLPTYTALT
>MP0880_megahit_27267_54-536
ADGRGALETGAVDAWAGLDPMLSTSIYNETAKIIYDNVSFNSYGFLNASEDFIENHADLAQLIVNAYERARAWALENPEETAAILAEVAGIELPIAEATIERTVIDIDPVPGEEHRAVLAVIGPIFVDSGDVSNQQLIDDALDSLFYPDFVQAADPSAIG*
>MP0880_megahit_232969_8365-9399
MSTAIRRTVPAIALAGAMAMLATGCIAGENAGNTTDSAAATGEWSTDQLTLDWATYNPLSLVLRDQGLIEDALGDDVTVEWVQSTGSNTANELLRSGSADIASTAGSAAFLARANGSPIKVIDIYSQPEWSAIVVDADSDIASVDDLAGTSIAATKGTDPYFFLLQTLDEAGLSVDDVEVQNLQHADGWSALAARSVDAWAGLDPIMAGAEVDSGAQLIYRNVDFNTYGFLNATEDFIDNHADVAQVVVDAYEQARIWALENPEETAALLAEASGLDTAVAETVILERSNLDVSGVPGADQIAVLERISPVLVDSGDVAGGQDALDDALATIVYDEFAVNATSE*
>MP0882_megahit_255868_183-1217
MSTAIRRTVPAIALAGAMAMLATGCIAGENAGNTTDSAAATGEWSTDQLTLDWATYNPLSLVLRDQGLIEDALGDDVTVEWVQSTGSNTANELLRSGSADIASTAGSAAFLARANGSPIKVIDIYSQPEWSAIVVDADSDIASVDDLAGTSIAATKGTDPYFFLLQTLDEAGLSVDDVEVQNLQHADGWSALAARSVDAWAGLDPIMAGAEVDSGAQLIYRNVDFNTYGFLNATEDFIDNHADVAQVVVDAYEQARIWALENPEETAALLAEASGLDTAVAETVILERSNLDVSGVPGADQIAVLERISPVLVDSGDVAGGQDALDDALATIVYDEFAVNATSE*
>MP0884_megahit_25437_3-464
LAARSVDAWAGLDPIMAGAEVDSGAQLIYRNVDFNTYGFLNATEDFIDNHADVAQVVVDAYEQARIWALENPEETAALLAEASGLDTAVAETVILERSNLDVSGVPGADQIAVLERISPVLVDSGDVAGGQDALDDALATIVYDEFAVNATSE*
>MP0884_megahit_66961_1-534
LDWATYNPVGLLLKDKGFLEEALAPRGIKVRWVQSLGSNKALEFLNAGAIDFGSAAGAAALVARINGNPIKAIYAYSRPEWTALVTRKDSGITKPADLKGKRVAVTRGTDPHIFLIRALQGAGLTERDAKLVLLQHADGRTALDRGDVDAWAGLDPMMAAAEIENGDVLFYRDAAANT
>MP0884_megahit_231975_2-589
MSTAIRRTVPAIALAGAMAMLATGCIAGENAGNTTDSAAATGEWSTDQLTLDWATYNPLSLVLRDQGLIEDALGDDVTVEWVQSTGSNTANELLRSGSADIASTAGSAAFLARANGSPIKVIDIYSQPEWSAIVVDADSDIASVDDLAGTSIAATKGTDPYFFLLQTLDEAGLSVDDVEVQNLQHADGWSALAAGS
>MP0886_megahit_26526_464-1498
MSTAIRRTVPAIALAGAMAMLATGCIAGENAGNTTDSAAATGEWSTDQLTLDWATYNPLSLVLRDQGLIEDALGDDVTVEWVQSTGSNTANELLRSGSADIASTAGSAAFLARANGSPIKVIDIYSQPEWSAIVVDADSDIASVDDLAGTSIAATKGTDPYFFLLQTLDEAGLSVDDVEVQNLQHADGWSALAARSVDAWAGLDPIMAGAEVDSGAQLIYRNVDFNTYGFLNATEDFIDNHADVAQVVVDAYEQARIWALENPEETAALLAEASGLDTAVAETVILERSNLDVSGVPGADQIAVLERISPVLVDSGDVAGGQDALDDALATIVYDEFAVNATSE*
>MP1154_megahit_13309_2-514
AAGEGDIGIIAWHPLAAAWANGAPFRVVIDGATLAAAQGKVMVSPDSDIETLADLAGRTVGIGAIGSVFHVALLTAFQDAGVDASTVEIVAVPITEEIAAVQSGSIDAMLALEPFTTIGQMQGLKVIADNLFGGRVEQGSSGGFTAMAPWAEQNEETIRRARAAWTQVVEL
>MP1154_megahit_25435_3-587
VRRRGLLAGALALLLAACGGGGDSSKAITIGVQKGGVLFVAKERGEVSTRLEAQGITPVRWVEFPSGPPLIEAMRAGAVDLGAVGDTPVAYAQASGSDILFVATHSFPSSITGGLIVPKGSTIRTAADLKSKRLAFTKGSASELGAVVALKKYGLTLKDVTPVYLAPGDAMTAFANGSIDAWLTWDPYRALAQER
>MP1154_megahit_60887_2-592
LVGSSIAATAGTDPYFFLLQALEAEGVAIDDLEVQNLQHADGRAAMDAGSVDAWAGLDPIMAAAEVESGARLIYRNVDFNSYGFLNATEQFLTEHADLAQVVVDAYEQARVWALEHPDETAALLAEVAGIDPDVAATVIQERSNLDVSGIPGADQLAVLEKIAPVLVASDAVQGGQAAIDEALATIINPTFAEKATQ
>MP1154_megahit_67333_1019-1306
MPSRTTLGIRAGLALLTTAALALGTTGCLAGENASAAPAAPGDTAWSSDTLTVDFATYNPLSLIIREQGLIEEALGDSVTVEWVQSAGSNKANEFL
>MP1154_megahit_160619_9913-10941
MTIRTRLTVLTATLAAAAMAMTGCVAGEGASSGTASEGSTWSKDTLTVDFATYNPLSLIIKDQGWLESELGDEVAVTWVQSAGSNKANEGLRANALDVGSTAGSAALLARANGSPIKVIDVYTQPNWSALLVPTGSDISEVSDLAGRNVAATKGTDPYFFLLQALGEAGLSLEDISLQNLQHADGRGALETGAVDAWAGLDPMLSTSIYNETAKIIYDNVSFNSYGFLNASEDFIENHADLAQLIVNAYERARAWALENPEETAAILAEVAGIELPIAEATIERTVIDIDPVPGEEHRAVLAVIGPIFVDSGDVSNQQLIDDALDSLFYPDFVQAADPSAIG*
>MP1154_megahit_163428_31059-32078
MKKTFLAAAATAVIASLALAGCAGENATPDAGTGGEWSKSTLSLDFATYNPLSLIIKEQGWIEDTLGDDVAVTWTQSLGSNKANEGLRAGALDVGSTAGSAALLARANGSPIQTIGIYTQPEWSALVTLPGSGIESVADLRGKTVAVTIGTDPYFFLLQALDEAGVDPSEVDIQNLQHADGGVALVNGSVDAWSGLDPMMAAHELNDGVELFYRNVDFNTYGFLNATEDFIANNADLAQVVADAYEKARAWALENPDETAQLLADVSGLDLEVAKVVLLERTVIDLDFAPGAAQYSVLEVVGPIQVANGDIPSQDQADAALETLFNTTFADAADPSRVG*
>MP1154_megahit_292817_1210-2181
MKIVSTLLALMLVLTACGGSQDAAPDGPVDLSQVTLRVGDQRAISIAVLMQASGQLDDAPYRVEFSTFTAGPPLVEAAGAGGIDLAQVGNTPAVFGAAAGADIKVVGALQASGKGDAILVSEDSPVAGVADLRGRKVAVTKGSSANANLLLHLKNVGLGLSDIDPVYLSPADGYAALTRGEVDAWAVWDPYTAIAEQEVGARIIAAADTAGNGYNFWITSGAALQDPGVSAAIADFLDRYAVATAWSGDNVDAWSARYAELTEISPEASRTTWTRSIKNPVALSAEVVAAEQEIADAFTEAGEFPGTVDFAGFVDPRFQVQGR*
>MP1154_megahit_293467_2-580
MSTAIRRTVPAIALAGAMAMLATGCIAGENAGNTTDSAAATGEWSTDQLTLDWATYNPLSLVLRDQGLIEDALGDDVTVEWVQSTGSNTANELLRSGSADIASTAGSAAFLARANGSPIKVIDIYSQPEWSAIVVDADSDIASVDDLAGTSIAATKGTDPYFFLLQTLDEAGLSVDDVEVQNLQHADGWSALA
>MP1154_megahit_307609_800-1252
GSVDAWAGLDPIMAGAEVDSGAQLIYRNVDFNTYGFLNATEDFIDNHADVAQVVVDAYEQARIWALENPEETAALLAEASGLDTAVAETVILERSNLDVSGVPGADQIAVLERISPVLVDSGDVAGGQDALDDALATIVYDEFAVNATSE*
>MP1162_megahit_46106_291-959
MSYRLWRASLPALLLSLAPLSAYSAPAEVSLDYAYYSPSSLVIKDQGWLEDRFASEGTRVKWVLSRGSNNSLEFLNSRATQFALTSSISAFVSRANGQPVKTVYSYLWAEPSALLVAADSDITEFDDIRDKRIAATKGTDPYFFLLRALQANGLSASDVRIVHLQHPEGRTALEQGRVDVWAGLDPHMAASEAAGVRFLYRNPDFGLAAFLNTSEQFLAEEPE
>MP1162_megahit_51747_97-855
MPSRTTLGIRAGLALLTTAALALGTTGCLAGENASAAPAAPGDTAWSSDTLTVDFATYNPLSLIIREQGLIEEALGDSVTVEWVQSAGSNKANEFLRAGSIDFGSTAGSAALLARANGSPIQVIDIYSQPEWSAIVVPADSPINSVQDLVGSSIAATAGTDPYFFLLQALEAEGVAIDDLEVQNLQHADGRAAMDAGSVDAWAGLDPIMAAAEVESGARLIYRNVDFNSYGFLNATEQFLTEHADLAQVVVDA
>MP1162_megahit_63785_1675-2703
MTIRTRLTVLTATLAAAAMAMTGCVAGEGASSGTASEGSTWSKDTLTVDFATYNPLSLIIKDQGWLESELGDEVAVTWVQSAGSNKANEGLRANALDVGSTAGSAALLARANGSPIKVIDVYTQPNWSALLVPTGSDISEVSDLAGRNVAATKGTDPYFFLLQALGEAGLSLEDISLQNLQHADGRGALETGAVDAWAGLDPMLSTSIYNETAKIIYDNVSFNSYGFLNASEDFIENHADLAQLIVNAYERARAWALENPEETAAILAEVAGIELPIAEATIERTVIDIDPVPGEEHRAVLAVIGPIFVDSGDVSNQQLIDDALDSLFYPDFVQAADPSAIG*
>MP1162_megahit_122829_126-770
LVTLPGSGIESVADLRGKTVAVTIGTDPYFFLLQALDEAGVDPSEVDIQNLQHADGGVALVNGSVDAWSGLDPMMAAHELNDGVELFYRNVDFNTYGFLNATEDFIANNADLAQVVADAYEKARAWALENPDETAQLLADVSGLDLEVAKVVLLERTVIDLDFAPGAAQYSVLEVVGPIQVANGDIPSQDQADAALETLFNTTFADAADPSRVG*
>MP1162_megahit_183379_3-389
MKKTFLAAAATAVIASLALAGCAGENATPDAGTGGEWSKSTLSLDFATYNPLSLIIKEQGWIEDTLGDDVAVTWTQSLGSNKANEGLRAGALDVGSTAGSAALLARANGSPIQTIGIYTQPEWSALVTL
>MP1162_megahit_231031_488-1522
MSTAIRRTVPAIALAGAMAMLATGCIAGENAGNTTDSAAATGEWSTDQLTLDWATYNPLSLVLRDQGLIEDALGDDVTVEWVQSTGSNTANELLRSGSADIASTAGSAAFLARANGSPIKVIDIYSQPEWSAIVVDADSDIASVDDLAGTSIAATKGTDPYFFLLQTLDEAGLSVDDVEVQNLQHADGWSALAARSVDAWAGLDPIMAGAEVDSGAQLIYRNVDFNTYGFLNATEDFIDNHADVAQVVVDAYEQARIWALENPEETAALLAEASGLDTAVAETVILERSNLDVSGVPGADQIAVLERISPVLVDSGDVAGGQDALDDALATIVYDEFAVNATSE*
>MP1164_megahit_57564_1-651
MKKTFLAAAATAVIASLALAGCAGENATPDAGTGGEWSKSTLSLDFATYNPLSLIIKEQGWIEDTLGDDVAVTWTQSLGSNKANEGLRAGALDVGSTAGSAALLARANGSPIQTIGIYTQPEWSALVTLPGSGIESVADLRGKTVAVTIGTDPYFFLLQALDEAGVDPSEVDIQNLQHADGGVALVNGSVDAWSGLDPMMAAHELNDGVELFYRNVD
>MP1164_megahit_127799_1507-2541
MSTAIRRTVPAIALAGAMAMLATGCIAGENAGNTTDSAAATGEWSTDQLTLDWATYNPLSLVLRDQGLIEDALGDDVTVEWVQSTGSNTANELLRSGSADIASTAGSAAFLARANGSPIKVIDIYSQPEWSAIVVDADSDIASVDDLAGTSIAATKGTDPYFFLLQTLDEAGLSVDDVEVQNLQHADGWSALAARSVDAWAGLDPIMAGAEVDSGAQLIYRNVDFNTYGFLNATEDFIDNHADVAQVVVDAYEQARIWALENPEETAALLAEASGLDTAVAETVILERSNLDVSGVPGADQIAVLERISPVLVDSGDVAGGQDALDDALATIVYDEFAVNATSE*
>MP1166_megahit_118945_183-716
LDEAGLSVDDVEVQNLQHADGWSALAARSVDAWAGLDPIMAGAEVDSGAQLIYRNVDFNTYGFLNATEDFIDNHADVAQVVVDAYEQARIWALENPEETAALLAEASGLDTAVAETVILERSNLDVSGVPGADQIAVLERISPVLVDSGDVAGGQDALDDALATIVYDEFAVNATSE*
>MP1166_megahit_214002_6187-6747
MSTAIRRTVPAIALAGAMAMLATGCIAGENAGNTTDSAAATGEWSTDQLTLDWATYNPLSLVLRDQGLIEDALGDDVTVEWVQSTGSNTANELLRSGSADIASTAGSAAFLARANGSPIKVIDIYSQPEWSAIVVDADSDIASVDDLAGTSIAATKGTDPYFFLLQALGEAGLSLEDISLQNLQHAD
>MP1409_megahit_81761_1-621
FALGPAPEALADPVELTVGYQKVGHLAPITLISDELEKLGVTLKTVEFARYADARTALLSGSLDMATVGPADLAISLSQGSKNVVGLMGVGSSKKYVIGRKGVELNSWEDLKGKKVGIAPGSAVWFQFAATVTENDIPYDSFTAVNIQGGGANFDQALKRGEVDAIVTWEPFESVPVIEDYGYFAKNLEYSASEAVGAELGMLMATK
>MP1409_megahit_99524_2-1018
MTIRTRLTVLTATLAAAAMAMTGCVAGEGASSGTASEGSTWSKDTLTVDFATYNPLSLIIKDQGWLESELGDEVAVTWVQSAGSNKANEGLRANALDVGSTAGSAALLARANGSPIKVIDVYTQPNWSALLVPTGSDISEVSDLAGRNVAATKGTDPYFFLLQALGEAGLSLEDISLQNLQHADGRGALETGAVDAWAGLDPMLSTSIYNETAKIIYDNVSFNSYGFLNASEDFIENHADLAQLIVNAYERARAWALENPEETAAILAEVAGIELPIAEATIERTVIDIDPVPGEEHRAVLAVIGPIFVDSGDVSNQQLIDDALDSLFYPDFVQAADPS
>MP1409_megahit_107495_395-655
MKKTFLAAAATAVIASLALAGCAGENATPDAGTGGEWSKSTLSLDFATYNPLSLIIKEQGWIEDTLGDDVAVTWTQSLGSNKANEGL
>MP1409_megahit_118344_123-761
TLPGSGIESVADLRGKTVAVTIGTDPYFFLLQALDEAGVDPSEVDIQNLQHADGGVALVNGSVDAWSGLDPMMAAHELNDGVELFYRNVDFNTYGFLNATEDFIANNADLAQVVADAYEKARAWALENPDETAQLLADVSGLDLEVAKVVLLERTVIDLDFAPGAAQYSVLEVVGPIQVANGDIPSQDQADAALETLFNTTFADAADPSRVG*
>MP1409_megahit_262272_4442-5476
MSTAIRRTVPAIALAGAMAMLATGCIAGENAGNTTDSAAATGEWSTDQLTLDWATYNPLSLVLRDQGLIEDALGDDVTVEWVQSTGSNTANELLRSGSADIASTAGSAAFLARANGSPIKVIDIYSQPEWSAIVVDADSDIASVDDLAGTSIAATKGTDPYFFLLQTLDEAGLSVDDVEVQNLQHADGWSALAAGSVDAWAGLDPIMAGAEVDSGAQLIYRNVDFNTYGFLNATEDFIDNHADVAQVVVDAYEQARIWALENPEETAALLAEASGLDTAVAETVILERSNLDVSGVPGADQIAVLERISPVLVDSGDVAGGQDALDDALATIVYDEFAVNATSE*
>MP1409_megahit_289241_3-731
GPAAAQLVAAGEGDIGIIAWHPLAAAWANGAPFRVVIDGATLAAAQGKVMVSPDSDIETLADLAGRTVGIGAIGSVFHVALLTAFQDAGVDASTVEIVAVPITEEIAAVQSGSIDAMLALEPFTTIGQMQGLKVIADNLFGGRVEQGSSGGFTAMAPWAEQNEETIRRARAAWTQVVELIQADEAGFRAFLPTYTALTPELAAVIALTEYRTTTEAANIQPSVDLTAEVGLIAETFDVGPFIA
>MP1411_megahit_43679_2-526
LKTLEDFKGKKIGLQFGTGVHTTFMIILQKLGLSPSDFELSNLRVSDMPTAMQSNSFDAVVGWEPMMTRIVSAGFGHEVISSRDFEEAAGVYYPLLLATRPALVEEDAQLVQNYVTAWRRAQKFVETQRDKTVAVLKGELGDIAGKLDDETIKSLLYSGTSYDTVVLPDVGINEM
>MP1411_megahit_64364_1-867
YNPLSLIIKDQGWLESELGDEVAVTWVQSAGSNKANEGLRANALDVGSTAGSAALLARANGSPIKVIDVYTQPNWSALLVPTGSDISEVSDLAGRNVAATKGTDPYFFLLQALGEAGLSLEDISLQNLQHADGRGALETGAVDAWAGLDPMLSTSIYNETAKIIYDNVSFNSYGFLNASEDFIENHADLAQLIVNAYERARAWALENPEETAAILAEVAGIELPIAEATIERTVIDIDPVPGEEHRAVLAVIGPIFVDSGDVSNQQLIDDALDSLFYPDFVQAADPSAI
>MP1411_megahit_107595_2-517
KKYVIGRKGVKLESWDDLKGKTVAIAPGSAVWFQFAATLIEAGVPYDSFNAVNIQGGGANFDQALKRGEVDAIVTWEPFESVPVIEDYGYFAKNLEYSASEAVGAELGMLMATKDALEEKRGAVERFVWAYLDSQEKLAKDPEAFAAAYATLTGLAPDVAKEAAKPITLGSV
>MP1411_megahit_113322_108-830
SAALLARANGSPIQTIGIYTQPEWSALVTLPGSGIESVADLRGKTVAVTIGTDPYFFLLQALDEAGVDPSEVDIQNLQHADGGVALVNGSVDAWSGLDPMMAAHELNDGVELFYRNVDFNTYGFLNATEDFIANNADLAQVVADAYEKARAWALENPDETAQLLADVSGLDLEVAKVVLLERTVIDLDFAPGAAQYSVLEVVGPIQVANGDIPSQDQADAALETLFNTTFADAADPSRVG*
>MP1411_megahit_145834_3-452
SVDAWAGLDPIMAGAEVDSGAQLIYRNVDFNTYGFLNATEDFIDNHADVAQVVVDAYEQARIWALENPEETAALLAEASGLDTAVAETVILERSNLDVSGVPGADQIAVLERISPVLVDSGDVAGGQDALDDALATIVYDEFAVNATSE*
>MP1411_megahit_153447_1-717
MTVSSRTCLRTVVAVVAAAVLTLTTACSAGLGGPASSRTARDGVIRFTFAPDPIWDYMNDTGVVEEWQRDSGYTIESSATWDEFGLFAGGHADIISTASFEVPYLEEQTRRETVIIGRYNAERSRILVRTDDPAQSLEDLQGKRLGVFTTVSGTLVWSALVEQMHGLKLVDGDFDVVVADIQNLSNLLARGEIDACICYPDLSARELREGSVRALYDGKSSADLFAQLDAPGHDGPMGN
>MP1411_megahit_155962_9307-9603
MKKTFLAAAATAVIASLALAGCAGENATPDAGTGGEWSKSTLSLDFATYNPLSLIIKEQGWIEDTLGDDVAVTWTQSLGSNKANEGLRAGALDVGSTAG
>MP1411_megahit_222205_3-572
MSTAIRRTVPAIALAGAMAMLATGCIAGENAGNTTDSAAATGEWSTDQLTLDWATYNPLSLVLRDQGLIEDALGDDVTVEWVQSTGSNTANELLRSGSADIASTAGSAAFLARANGSPIKVIDIYSQPEWSAIVVDADSDIASVDDLAGTSIAATKGTDPYFFLLQTLDEAGLSVDDVEVQNLQHADGWS
>MP1411_megahit_260971_246-1217
MKIVSTLLALMLVLTACGGSQDAAPDGPVDLSQVTLRVGDQRAISIAVLMQASGQLDDAPYRVEFSTFTAGPPLVEAAGAGGIDLAQVGNTPAVFGAAAGADIKVVGALQASGKGDAILVSEDSPVAGVADLRGRKVAVTKGSSANANLLLHLKNVGLGLSDIDPVYLSPADGYAALTRGEVDAWAVWDPYTAIAEQEVGARIIAAADTAGNGYNFWITSGAALQDPGVSAAIADFLDRYAVATAWSGDNVDAWSARYAELTEISPEASRTTWTRSIKNPVALSAEVVAAEQEIADAFTEAGEFPGTVDFAGFVDPRFQVQGR*
>MP1413_megahit_72496_681-884
MSTAIRRTVPAIALAGAMAMLATGCIAGENAGNTTDSAAATGEWSTDQLTLDWATYNPLSLVLRDQGL
>MP1413_megahit_97946_2-658
IDIYSQPEWSAIVVDADSDIASVDDLAGTSIAATKGTDPYFFLLQTLDEAGLSVDDVEVQNLQHADGGVALVNGSVDAWSGLDPMMAAHELNDGVELFYRNVDFNTYGFLNATEDFIANNADLAQVVADAYEKARAWALENPDETAQLLADVSGLDLEVAKVVLLERTVIDLDFAPGAAQYSVLEVVGPIQVANGDIPSQDQADAALETLFNTTFADAA
>MP1415_megahit_70566_3-368
MSTAIRRTVPAIALAGAMAMLATGCIAGENAGNTTDSAAATGEWSTDQLTLDWATYNPLSLVLRDQGLIEDALGDDVTVEWVQSTGSNTANELLRSGSADIASTAGSAAFLARANGSPIKVI
>MP1415_megahit_121003_1-507
DVEVQNLQHADGWSALAARSVDAWAGLDPIMAGAEVDSGAQLIYRNVDFNTYGFLNATEDFIDNHADVAQVVVDAYEQARIWALENPEETAALLAEASGLDTAVAETVILERSNLDVSGVPGADQIAVLERISPVLVDSGDVAGGQDALDDALATIVYDEFAVNATSE*
>MP1417_megahit_7395_1-762
DTELVTGASGSRQVPFILTGDFHFAMGSGGACMTTHDKDPAKVAMFASGSGYRGYDGVVALDSIPDLASLKGKKVGLALGTGSETFFTTVVEKAGHAITDFEVVPVEAPEMVAALERGDIHAYAAWEPWVSRGVISIPGTHQLLSSEGLWEPVNAICGNKQWAEANPDDATTLFRVMAETAAKMAADPDWAAGVISEVIKLDPDLSRSITKKCSFMTHLNQLVIDGMVNDYNNLVLREVMPKDPSKDWWRGYLY
>MP1417_megahit_14128_1-549
VALVASGSSGINSVADLKGKKVGVTFGSTGDLWLLEALKEAGLTANDIDRVNTRPPGLVSVLDTGGVDAIAAWEPFVTQTMKKVNGSKIVKRGGDLVCFCAYLHGNPDRVYKDEKATQAFVDAIAQAAAYVRDPANNDEVVEIASRFVNNSKDEIRAGLNFWQYDPRIGENTAKAFEGSVKRL
>MP1417_megahit_63267_249-575
EDFAKEYPDLVERVLQVYERGRSYALAYPEELRRIFSIQAKQTEAVAALQLGQRTDLSSAALDAPKRKTIVEAGLALQQAGVISASVNVVAIADALIDNSFTNKLGIQ*
>MP1419_megahit_159254_354-692
GHYVGNGVYAREDFIDANPELVQDIVNTLVVAIDYIIANPKKSAKLWAKATGLPEKVLNYSVDNKISVFDRDITPSKETVDAYMAFLKGAGILKPGDVAKFDSSFAEKALAQ*
>MP1419_megahit_274643_3789-4784
MFSKINLSVLVIVAFAVSFMTTAKPVEAEFRIGHHRAVMGSVTAVASRLGYFDTTFGKGNYSVKQFPQGKLMRQAILANSLDVGGAADRAFLSAISKKARVKGIFNANYWCKSNKLLAPPKSPIKTLKDLKGRKLGIGKATGSYFTLRTFILPKYGMTTKDFTTVNMNTDTRMAALKTGIVDMIGLNNPQAAIAIERGYARTVETYCRYANNLWIMMGNSRTIKSDRPGMVKFIRGYVKGMVLHRDNREKFARTYHAHMIRKGGKVSFSVIKASVGDIDFALSPNETDYKWFDYMGKILLKLKKAKRIVDLRTEGMDLSMMKEAVKAEGYK*
>MP1421_megahit_184610_2-160
KVFISIIIFTFSSVSHADKPKLITIDYAYYNPVSLLMKDRGSLEKEFKKDNI*
>MP1421_megahit_184610_221-526
MDFASTAGAASVIGRANGIPIKAIYVYSKPEWTALVTNKGSGISNIKDLIGKRVAVTRGTDPHIFLLQALDSVGLTEKDIKPVLLQHPDGYRALISRQVDAW
>MP1517_megahit_52673_997-1596
NIEYLNQLKGKTIGIETNTTSFYTLSKALQKANLKKSDVNIKELELAELIHQFKLKKLDAISLYDPYIFELMEYQKDLNIIFSSKEIPREICDVVLIRKDIIKKHPNIIENIQKNWYKLMSKELPFKKLNDPIYKNNQYISHVQSNIYFANKNENIYAFGNFENPGYLNRTIKKIQEFQSINNETTNKSNINSILYLPK*
>MP1519_megahit_100090_688-870
MTIRTRLTVLTATLAAAAMAMTGCVAGEGASSGTASEGSTWSKDTLTVDFATYNPLSLIIK
>MP1519_megahit_101876_2-466
MQREDTAESIANETVDVASLQDLTLRVGDQKGGTEALLRASGELEKLPFTIEFSTFTSGPPQIEAATAGKIDFAVTGNTPPIFGAAANAKVKIVTGYANNASGDAILIPGTSTLASVADLKGKKVAVAKGSSAHGHLLLQLNKVNLTLGPGKDVE
>MP1519_megahit_103601_632-937
MANSKTSYVSRRAFLRAGAATGVALAAPTFFVGKAHAATEKLNIGIIPAYSFGIYWLVQDQGFAPGVEMDFSVFPSGPPAIEAMVGGSVDAITVGSVPPVP*
>MP1519_megahit_108896_525-1544
MKKTFLAAAATAVIASLALAGCAGENATPDAGTGGEWSKSTLSLDFATYNPLSLIIKEQGWIEDTLGDDVAVTWTQSLGSNKANEGLRAGALDVGSTAGSAALLARANGSPIQTIGIYTQPEWSALVTLPGSGIESVADLRGKTVAVTIGTDPYFFLLQALDEAGVDPSEVDIQNLQHADGGVALVNGSVDAWSGLDPMMAAHELNDGVELFYRNVDFNTYGFLNATEDFIANNADLAQVVADAYEKARAWALENPDETAQLLADVSGLDLEVAKVVLLERTVIDLDFAPGAAQYSVLEVVGPIQVANGDIPSQDQADAALETLFNTTFADAADPSRVG*
>MP1519_megahit_139186_3-899
IDGATLAAAQGKVMVSPDSDIETLADLAGRTVGIGAIGSVFHVALLTAFQDAGVDASTVEIVAVPITEEIAAVQSGSIDAMLALEPFTTIGQMQGLKVIADNLFGGRVEQGSSGGFTAMAPWAEQNEETIRRARAAWTQVVELIQADEAGFRAFLPTYTALTPELAAVIALTEYRTTTEAANIQPSVDLTAEVGLIAETFDVGPFIAYPEDAVSESALGGADAECPLGRSTEVAADMLPLRVVIVPIVDVAPIIYAVRCGIYAAHGLEVTVETAASGPAAAQLVAAGEGDIGIIAWHPL
>MP1519_megahit_193692_232-1203
MKIVSTLLALMLVLTACGGSQDAAPDGPVDLSQVTLRVGDQRAISIAVLMQASGQLDDAPYRVEFSTFTAGPPLVEAAGAGGIDLAQVGNTPAVFGAAAGADIKVVGALQASGKGDAILVSEDSPVAGVADLRGRKVAVTKGSSANANLLLHLKNVGLGLSDIDPVYLSPADGYAALTRGEVDAWAVWDPYTAIAEQEVGARIIAAADTAGNGYNFWITSGAALQDPGVSAAIADFLDRYAVATAWSGDNVDAWSARYAELTEISPEASRTTWTRSIKNPVALSAEVVAAEQEIADAFTEAGEFPGTVDFAGFVDPRFQVQGR*
>MP1519_megahit_209208_1375-1830
ARSVDAWAGLDPIMAGAEVDSGAQLIYRNVDFNTYGFLNATEDFIDNHADVAQVVVDAYEQARIWALENPEETAALLAEASGLDTAVAETVILERSNLDVSGVPGADQIAVLERISPVLVDSGDVAGGQDALDDALATIVYDEFAVNATSE*
>MP1519_megahit_258091_3-572
MSTAIRRTVPAIALAGAMAMLATGCIAGENAGNTTDSAAATGEWSTDQLTLDWATYNPLSLVLRDQGLIEDALGDDVTVEWVQSTGSNTANELLRSGSADIASTAGSAAFLARANGSPIKVIDIYSQPEWSAIVVDADSDIASVDDLAGTSIAATKGTDPYFFLLQTLDEAGLSVDDVEVQNLQHADGWS
>MP1521_megahit_85628_499-777
MKIVSTLLALMLVLTACGGSQDAAPDGPVDLSQVTLRVGDQRAISIAVLMQASGQLDDAPYRVEFSTFTAGPPLVEAAGAGGIDLAQVGNTPA
>MP1521_megahit_88966_276-791
MKKTFLAAAATAVIASLALAGCAGENATPDAGTGGEWSKSTLSLDFATYNPLSLIIKEQGWIEDTLGDDVAVTWTQSLGSNKANEGLRAGALDVGSTAGSAALLARANGSPIQTIGIYTQPEWSALVTLPGSGIESVADLRGKTVAVTIGTDPYFFLLQALDEAGVDPSEVD
>MP1521_megahit_157427_136-1170
MSTAIRRTVPAIALAGAMAMLATGCIAGENAGNTTDSAAATGEWSTDQLTLDWATYNPLSLVLRDQGLIEDALGDDVTVEWVQSTGSNTANELLRSGSADIASTAGSAAFLARANGSPIKVIDIYSQPEWSAIVVDADSDIASVDDLAGTSIAATKGTDPYFFLLQTLDEAGLSVDDVEVQNLQHADGWSALAARSVDAWAGLDPIMAGAEVDSGAQLIYRNVDFNTYGFLNATEDFIDNHADVAQVVVDAYEQARIWALENPEETAALLAEASGLDTAVAETVILERSNLDVSGVPGADQIAVLERISPVLVDSGDVAGGQDALDDALATIVYDEFAVNATSE*
>MP1521_megahit_162080_609-1409
RCGIYAAHGLEVAVETAASGPAAAQLVAAGEGDIGIIAWHPLAAAWANGAPFRVVIDGATLAAAQGKVMVSPDSDIETLADLAGRTVGIGAIGSVFHVALLTAFQDAGVDASTVEIVAVPITEEIAAVQSGSIDAMLALEPFTTIGQMQGLKVIADNLFGGRVEQGSSGGFTAMAPWAEQNEETIRRARAAWTQVVELIQADEAGFRAFLPTYTALTPELAAVIALTEYRTTTEAANIQPSVDLTAEVGLIAETFDVGPFIAFPEG*
>MP1521_megahit_247590_248-931
AAAGADIKVVGALQASGKGDAILVSEDSPVAGVADLRGRKVAVTKGSSANANLLLHLKNVGLGLSDIDPVYLSPADGYAALTRGEVDAWAVWDPYTAIAEQEVGARIIAAADTAGNGYNFWITSGAALQDPGVSAAIADFLDRYAVATAWSGDNVDAWSARYAELTEISPEASRTTWTRSIKNPVALSAEVVAAEQEIADAFTEAGEFPGTVDFAGFVDPRFQVQGR*
>MP1523_megahit_12146_2-682
ARDGPQFTNVFGVLENSPIKSVKDLKGKVLAINGKGGAVDIAARMVMLRNGLKPGRDVTIVEARFGAMEAMLRQGKTDVSVLIAPFWARANAKGGVRSLFTQKDGVGDTQFLLYVAKRDYVKKNRPVLVDWLEDYLRGTAWALDPKNRDTAIDLSAKLTKRNRKAFTGWAFTKSGDLYHDPKGRLDVPTLQRNVDVLHKFGILRRTFDVTKHVDESLVIEAAGRIK*
>MP1523_megahit_201394_4436-5470
MSTAIRRTVPAIALAGAMAMLATGCIAGENAGNTTDSAAATGEWSTDQLTLDWATYNPLSLVLRDQGLIEDALGDDVTVEWVQSTGSNTANELLRSGSADIASTAGSAAFLARANGSPIKVIDIYSQPEWSAIVVDADSDIASVDDLAGTSIAATKGTDPYFFLLQTLDEAGLSVDDVEVQNLQHADGWSALAARSVDAWAGLDPIMAGAEVDSGAQLIYRNVDFNTYGFLNATEDFIDNHADVAQVVVDAYEQARIWALENPEETAALLAEASGLDTAVAETVILERSNLDVSGVPGADQIAVLERISPVLVDSGDVAGGQDALDDALATIVYDEFAVNATSE*
>MP1525_megahit_11712_1-408
AEVDSGAQLIYRNVDFNTYGFLNATEDFIDNHADVAQVVVDAYEQARIWALENPEETAALLAEASGLDTAVAETVILERSNLDVSGVPGADQIAVLERISPVLVDSGDVAGGQDALDDALATIVYDEFAVNATSE*
>MP1525_megahit_60581_751-1350
MSTAIRRTVPAIALAGAMAMLATGCIAGENAGNTTDSAAATGEWSTDQLTLDWATYNPLSLVLRDQGLIEDALGDDVTVEWVQSTGSNTANELLRSGSADIASTAGSAAFLARANGSPIKVIDIYSQPEWSAIVVDADSDIASVDDLAGTSIAATKGTDPYFFLLQTLDEAGLSVDDVEVQNLQHADGWSALAARSVDAW
>MP1525_megahit_94900_400-1254
MKIKNIILFPTISLFLTFNTWVVSAADHLTPIRLGMTAFQDMLAIKVGDEQGIFKRVGLDIEFVNLPYAAITEALAGGSLDLGCICETTVVTTWDNFPNQRIANIFYTFEGSAIMVRPNDSFKTYDDFVGELGDPSKALAATVAQLKGRDILTTKGTDMEMGVGAALAAGGLGMSDVKIVDMNPNDGLAAFLTGTADAYLGGLPQRFRLVKEGMLTLVTAQDVGSEAVVLCGFLTTESFLKKNFDALVKFANGTFITLQYVNANQDAAFGRISGLLNSMTGAQMS
>MP1525_megahit_135466_1-612
DTGDWPAVRTWLKTADQDDPIVGLAPDAFYGDLEVIQAKASITDPQQLKGKKIGVWLGTTSEFWTALYLDAHGIGLDEVQLINIKPAEMVTALDRGDIDAFGIWQPFGWKSDAVSGDKVHALSDAKGYFTEYILVSTRKSLLDNDPDAAKAMVQCMQKGADFLRNNIDEAGEILSKFFKLPLPDTMRLIKVLNNNVAFTPSFRK
>MP1527_megahit_38628_136-696
DPYFFLLQTLDEAGLSVDDVEVQNLQHADGWSALAARSVDAWAGLDPIMAGAEVDSGAQLIYRNVDFNTYGFLNATEDFIDNHADVAQVVVDAYEQARIWALENPEETAALLAEASGLDTAVAETVILERSNLDVSGVPGADQIAVLERISPVLVDSGDVAGGQDALDDALATIVYDEFAVNATSE*
>MP1527_megahit_55164_2-478
MSTAIRRTVPAIALAGAMAMLATGCIAGENAGNTTDSAAATGEWSTDQLTLDWATYNPLSLVLRDQGLIEDALGDDVTVEWVQSTGSNTANELLRSGSADIASTAGSAAFLARANGSPIKVIDIYSQPEWSAIVVDADSDIASVDDLAGTSIAATKGTD
>MP1527_megahit_299300_366-950
GTGSETFFTTVVEKAGHAITDYEVIPVEAPEMVAALERGDIDAYAAWEPWVSRGVISIPGTHQMLSSEGLWEPVNAICGNKQWAEANPEDAATLFRVMAETAAKMAADPDWAAGVISKVIKLDPDLSRSITKKCSFMTHLNQLVIDGMVNDYNNLVLREVMPKDPSKDWWRGFLYDKPLKAAAPGNVSYSMPGN*
>MP1674_megahit_9976_277-744
MHRFLALPCVLALAWFGTMAHAGDTDAYDGYDLSPQAARVDLGVQPLGYPTGLVGAAMGRDRILRGALAEQGLALQTLAFRRGPDIVDRLGGQRLEAGLVGDMPTLAAIAAGDTLVAGVVKFSTSAVVSREIGLMANLRGRRIAYVEGSSAHYTLL
>MP1674_megahit_39763_2-601
VATGCASGDSDGGSAGGEQYVLKVTDPGNAGPLAVGKRDGTFDEALAPLGAKIEWVNSTPGFSSNLKLFNTGQLDVSGGAYSPVVGALSKNVGVKIIAVADPAGKDQNGILVTKDSGVTDVAGLVGKRVAVNPAGKGEYITLKALQQAGIPFDKVERVPLQQAEAGSAFSTGQVDGWASFNQPYQEAKAAGGVEIATEES
>MP1674_megahit_68823_3-404
DGSAMPIGKRPSIMDVFMTTQQTMDAKEEALTEVVRAFHENGVKMLREDNAEVVQRMIKWQSGIGRAGVTAAEVEPLLNNYFYFDVPEIKSVYADGILKNALRVQSEFLVENDRIRNMPDLDALVSDQIVTRL*
>MP1674_megahit_100419_957-1169
DVVDRGGDASLDAWEAAIRNRPFGIGPVTDDFLDEQQRAADLLHANGLLPRPVRVRDAVLPSVEAVVTAP*
>MP1674_megahit_200074_4427-5461
MSTAIRRTVPAIALAGAMAMLATGCIAGENAGNTTDSAAATGEWSTDQLTLDWATYNPLSLVLRDQGLIEDALGDDVTVEWVQSTGSNTANELLRSGSADIASTAGSAAFLARANGSPIKVIDIYSQPEWSAIVVDADSDIASVDDLAGTSIAATKGTDPYFFLLQTLDEAGLSVDDVEVQNLQHADGWSALAARSVDAWAGLDPIMAGAEVDSGAQLIYRNVDFNTYGFLNATEDFIDNHADVAQVVVDAYEQARIWALENPEETAALLAEASGLDTAVAETVILERSNLDVSGVPGADQIAVLERISPVLVDSGDVAGGQDALDDALATIVYDEFAVNATSE*
>MP1674_megahit_277322_1-768
LEVTVETAASGPAAAQLVAAGEGDIGIIAWHPLAAAWANGAPFRVVIDGATLAAAQGKVMVSPDSDIETLADLAGRTVGIGAIGSVFHVALLTAFQDAGVDASTVEIVAVPITEEIAAVQSGSIDAMLALEPFTTIGQMQGLKVIADNLFGGRVEQGSSGGFTAMAPWAEQNEETIRRARAAWTQVVELIQADEAGFRAFLPTYTALTPELAAVIALTEYRTTTEAANIQPSVDLTAEVGLIAETFDVGPFIAFPE
>MP1676_megahit_79727_3-389
MNRRSIIRHSLAVAASLAVGLVPLRAFALGPAPEALTDPVELTVGYQKVGHLAPITLISDELEKLGVTLKTVEFARYADARTALLSGSLDMATVGPADLAISLSQGSKNVVGLMGVGSSKKYVIGRKGV
>MP1676_megahit_88764_3174-4208
MPATPRFRLAAAAVAAAALFTVATGCASGDSDGGSAGGEQYVLKVTDPGNAGPLAVGKRDGTFDEALAPLGAKIEWVNSTPGFSSNLKLFNTGQLDVSGGAYSPVVGALSKNVGVKIIAVADPAGKDQNGILVTKDSGVTDVAGLVGKRVAVNPAGKGEYITLKALQQAGIPFDKVERVPLQQAEAGSAFSTGQVDGWASFNQPYQEAKAAGGVEIATEESIGSVDNTIVAFRTEVLEERPDVADAYLKALQQLTDKQRENPADYENVFEKAGPRALSGDRLTRALALGADASTPRYPTAEDGEDLESVSALFVEAGVIQKPVTAEDIFFDLPAQLQKYESGQK*
>MP1676_megahit_118607_295-570
MKIVSTLLALMLVLTACGGSQDAAPDGPVDLSQVTLRVGDQRAISIAVLMQASGQLDDAPYRVEFSTFTAGPPLVEAAGAGGIDLAQVGNTP
>MP1676_megahit_122178_2-670
MQREDTAESIANETVDVASLQDLTLRVGDQKGGTEALLRASGELEKLPFTIEFSTFTSGPPQIEAATAGKIDFAVTGNTPPIFGAAANAKVKIVTGYANNASGDAILIPGTSTLASVADLKGKKVAVAKGSSAHGHLLLQLNKVNLTLGPGKDVEPVFLQPADALSAFTSGNVDAWAIWDPYTAIVQLENNPKTLVTAEGVSNGYGFGIAGDEALADPRRNTA
>MP1676_megahit_182985_2269-3195
MTIRVGYFPHNNSLFVLRHRGILEQRIDAEWVDLRSLPASPEPDPTTGLPTLHSDWLFTEGGYDFIGTGFTPPITGLAQGRDLVYVGVSGPRTENGRLVVKADSDIDSVAALKGKRVGIAHGSWQTTLLLFALDSVGLTWRDIVPVNTSVTDGADLFRSGEIDAWVGAYPGLTAVERDLELRTLIDTEGLFSHPSLWFTRRDFAEQHPAELAAIVDALRESDQWIVDHPREAAEYFVRDVVDRGGDASLDAWEAAIRNRPFGIGPVTDDFLDEQQRAADLLHANGLLPRPVRVRDAVLPSVEAVVTAP*
>MP1676_megahit_189214_17360-18394
MANSKTSYVSRRAFLRAGAATGVALAAPTFFVGKAHAATEKLNIGIIPAYSFGIYWLVQDQGFAPGVEMDFSVFPSGPPAIEAMVGGSVDAITVGSVPPLAAMARNVADFREISVCGDASGLFTIVGRPGMTSLADLEGKRIAVTSGSNFDFFLGVALEQAGLSDMKLTRINMEPIDAQAALIAGAVDATVPLATSRQLIFDKLPGASMLADGSAMPIGKRPSIMDVFMTTQQTMDAKEEALTEVVRAFHENGVKMLREDNAEVVQRMIKWQSGIGRAGVTAAEVEPLLNNYFYFDVPEIKSVYADGILKNALRVQSEFLVENDRIRNMPDLDALVSDQIVTRL*
>MP1676_megahit_227086_4805-5839
MSTAIRRTVPAIALAGAMAMLATGCIAGENAGNTTDSAAATGEWSTDQLTLDWATYNPLSLVLRDQGLIEDALGDDVTVEWVQSTGSNTANELLRSGSADIASTAGSAAFLARANGSPIKVIDIYSQPEWSAIVVDADSDIASVDDLAGTSIAATKGTDPYFFLLQTLDEAGLSVDDVEVQNLQHADGWSALAARSVDAWAGLDPIMAGAEVDSGAQLIYRNVDFNTYGFLNATEDFIDNHADVAQVVVDAYEQARIWALENPEETAALLAEASGLDTAVAETVILERSNLDVSGVPGADQIAVLERISPVLVDSGDVAGGQDALDDALATIVYDEFAVNATSE*
>MP1678_megahit_5199_2-619
LKAVFRRSRLQASVLAVASLYSTVTHAADTTVRIGFQKSSTLITLLRTQGTLEQVLGEHGVAVSWHEFPSGLPLLEALNVGNVDFSADVADTVPVFAQAAGAELTYVAQEAPSPSAQAIVVPTDSDITELADLKGRRVAVTKAAGSHYLLIQALRKAGLRFADITPSYLSPADGRAAFENGNVDAWVTWEPFLSSAERQLDVRVLA
>MP1678_megahit_8670_2-343
RDGLADYQRYYLSSATFAEQHPEILALLFAELQRSGEWLREHPAEGAAIFGPLWGGLDAGTAEAAIGKRSYLVRAVAPASLSEQQRIADTFHGEGLLPVQVDARDVRIWTPED*
>MP1678_megahit_64034_3-581
MSYRLWRASLPALLLSLAPLSAYSAPAEVSLDYAYYSPSSLVIKDQGWLEDRFASEGTRVKWVLSRGSNNSLEFLNSGATQFALTSSISAFVSRANGQPVKTVYSYLWAEPSALLVAADSDITEFDDIRDKRIAATKGTDPYFFLLRALQANGLSASDVRIVHLQHPEGRTALEQGRVDVWAGLDPHMAASEA
>MP1680_megahit_226318_3-1067
LMSCDAFGDCGSQKITVIGHADSGDVSASNANVIYEYAPGGSSIVGTALVGVDAECPLGRSTEVADDVLPLRVVVVPIVDVAPIIYAARCGHYAAHGLEVAIETAASGPAAAQLVAAGEGDMGITAWHPLSAAWANGAPFRAVIDGAVLAAAQGKVMVSPDSDMETLADLAGKTVGVGAMGSVFHVALLTGLQDAGIDASTVEVVAVPVTEQIAAVQSGSIDAMLSLEPFTTIGQMQGLKVIADDMFGGRVEQGTSGGFMAMAPWAAQNEETIRRARAAWSQVVELMKADEAGFRAFLPTYTALTPELAAVIALTEYRTTTEVANIQPSVDLTAEVGLIAETFDVGPFVAFPEG*
>MP1845_megahit_20529_602-679
MANSKTSYVSRRAFLRAGAATGVALA
>MP1845_megahit_32532_2-517
IGIIAWHPLAAAWANGAPFRVVIDGATLAAAQGKVMVSPDSDIETLADLAGRTVGIGAIGSVFHVALLTAFQDAGVDASTVEIVAVPITEEIAAVQSGSIDAMLALEPFTTIGQMQGLKVIADNLFGGRVEQGSSGGFTAMAPWAEQNEETIRRARAAWTQVVELIQADEAG
>MP1845_megahit_60313_3-341
RTEVLEERPDVADAYLKALQQLTDKQRENPADYENVFEKAGPRALSGDRLTRALALGADASTPRYPTAEDGEDLESVSALFVEAGVIQKPVTAEDIFFDLPAQLQKYESGQK*
>MP1845_megahit_72877_177-1139
MRRRGLLAGALALLLAACGGGGDSSKAITIGVQKGGVLFVAKERGEVSTRLEAQGITPVRWVEFPSGPPLIEAMRAGAVDLGAVGDTPVAYAQASGSDILFVATHSFPSSITGGLIVPKGSTIRTAADLKSKRLAFTKGSASELGAVVALKKYGLTLKDVTPVYLAPGDAMTAFANGSIDAWLTWDPYRALAQERFGAREVDIDRAGLAATVFYIARGELVRERPTVLAATLDALRGEAAWARANLDAVTKLSSDATRLPPAVQRKMIDRYGGNAFAVNPVTPADIANQQRVLDYLTEAKVLNRKLDAKAVAWTGWKPKD*
>MP1845_megahit_73021_1-591
MPATPRFRLAAAAVAAAALFTVATGCASGDSDGGSAGGEQYVLKVTDPGNAGPLAVGKRDGTFDEALAPLGAKIEWVNSTPGFSSNLKLFNTGQLDVSGGAYSPVVGALSKNVGVKIIAVADPAGKDQNGILVTKDSGVTDVAGLVGKRVAVNPAGKGEYITLKALQQAGIPFDKVERVPLQQAEAGSAFSTGQVDG
>MP1845_megahit_113293_229-1140
GYFPHNNSLFVLRHRGILEQRIDAEWVDLRSLPASPEPDPTTGLPTLHSDWLFTEGGYDFIGTGFTPPITGLAQGRDLVYVGVSGPRTENGRLVVKADSDIDSVAALKGKRVGIAHGSWQTTLLLFALDSVGLTWRDIVPVNTSVTDGADLFRSGEIDAWVGAYPGLTAVERDLELRTLIDTEGLFSHPSLWFTRRDFAEQHPAELAAIVDALRESDQWIVDHPREAAEYFVRDVVDRGGDASLDAWEAAIRNRPFGIGPVTDDFLDEQQRAADLLHANGLLPRPVRVRDAVLPSVEAVVTAP*
>MP1845_megahit_114556_1-111
LKNALRVQSEFLVENDRIRNMPDLDALVSDQIVTRL*
>MP1845_megahit_148833_3-299
MKIVSTLLALMLVLTACGGSQDAAPDGPVDLSQVTLRVGDQRAISIAVLMQASGQLDDAPYRVEFSTFTAGPPLVEAAGAGGIDLAQVGNTPAVFGAAA
>MP1845_megahit_149311_2-643
LPLRAYAVGPEPEPLADPVELTVGYQKVGHLAPITLIGEELDKLGVKLKTVEFARYADARTALLSGSLDMATVGPADLAIALSQGATNVVGIMGVGSSKKYVIGRKGVKLESWDDLKGKTVAIAPGSAVWFQFAATLIEAGVPYDSFNAVNIQGGGANFDQALKRGEVDAIVTWEPFESVPVIEGYGYFAKNLEYSQSKAVGAELGMLVATKDA
>MP1845_megahit_153168_1-711
LARANGSPIQTIGIYTQPEWSALVTLPGSGIESVADLRGKTVAVTIGTDPYFFLLQALDEAGVDPSEVDIQNLQHADGGVALVNGSVDAWSGLDPMMAAHELNDGVELFYRNVDFNTYGFLNATEDFIANNADLAQVVADAYEKARAWALENPDETAQLLADVSGLDLEVAKVVLLERTVIDLDFAPGAAQYSVLEVVGPIQVANGDIPSQDQADAALETLFNTTFADAADPSRVG*
>MP1845_megahit_193558_1655-2689
MSTAIRRTVPAIALAGAMAMLATGCIAGENAGNTTDSAAATGEWSTDQLTLDWATYNPLSLVLRDQGLIEDALGDDVTVEWVQSTGSNTANELLRSGSADIASTAGSAAFLARANGSPIKVIDIYSQPEWSAIVVDADSDIASVDDLAGTSIAATKGTDPYFFLLQTLDEAGLSVDDVEVQNLQHADGWSALAAGSVDAWAGLDPIMAGAEVDSGAQLIYRNVDFNTYGFLNATEDFIDNHADVAQVVVDAYEQARIWALENPEETAALLAEASGLDTAVAETVILERSNLDVSGVPGADQIAVLERISPVLVDSGDVAGGQDALDDALATIVYDEFAVNATSE*
>MP1845_megahit_203060_84-1052
MQREDTAESIANETVDVASLQDLTLRVGDQKGGTEALLRASGELEKLPFTIEFSTFTSGPPQIEAATAGKIDFAVTGNTPPIFGAAANAKVKIVTGYANNASGDAILIPGTSTLASVADLKGKKVAVAKGSSAHGHLLLQLNKVNLTLGPGKDVEPVFLQPADALSAFTSGNVDAWAIWDPYTAIVQLENNPKTLVTAEGVSNGYGFGIAGDEALADPRRNTAVRELALGIARAANWAKTNPEEWAEQYSAEVGIDPRAGAIAQGRSLRPAIALDDSVVASEQELADAFADSGQLQGQVDFAKFVDNRYDEALAPLFGTPQS*
>MP1847_megahit_47980_1-546
YFFLLQALGEAGLSLEDISLQNLQHADGRGALETGAVDAWAGLDPMLSTSIYNETAKIIYDNVSFNSYGFLNASEDFIENHADLAQLIVNAYERARAWALENPEETAAILAEVAGIELPIAEATIERTVIDIDPVPGEEHRAVLAVIGPIFVDSGDVSNQQLIDDALDSLFYPDFVQAADPS
>MP1847_megahit_65792_3-776
GALDGAPYRVEWAQFPAAAPLLEALRGEAIDVGIAGDAPTLTALASTDRIKIVEATRSPSHGGLALLVPKDSPIRSVADLRGRTVSPTTQGSIGHYLLLRALKEAGVRPDEVTISFLQPVDAAAAMNSGAIDAWSTWDPYTAVAQQESGARVLRDAKGLGTGLTFLDANTAALDDAGTRAALTDFTQRYGCALQWARENQRENAAIYAKLTGRPAAVADLMAQRALRDVTPLSPQLVAELQGVADRYAGYGVLRNPVD
>MP1847_megahit_131821_1-501
QNLQHADGGVALVNGSVDAWSGLDPMMAAHELNDGVELFYRNVDFNTYGFLNATEDFIANNADLAQVVADAYEKARAWALENPDETAQLLADVSGLDLEVAKVVLLERTVIDLDFAPGAAQYSVLEVVGPIQVANGDIPSQDQADAALETLFNTTFADAADPSRVG*
>MP1847_megahit_194657_2620-3654
MANSKTSYVSRRAFLRAGAATGVALAAPTFFVGKAHAATEKLNIGIIPAYSFGIYWLVQDQGFAPGVEMDFSVFPSGPPAIEAMVGGSVDAITVGSVPPLAAMARNVADFREISVCGDASGLFTIVGRPGMTSLADLEGKRIAVTSGSNFDFFLGVALEQAGLSDMKLTRINMEPIDAQAALIAGAVDATVPLATSRQLIFDKLPGASMLADGSAMPIGKRPSIMDVFMTTQQTMDAKEEALTEVVRAFHENGVKMLREDNAEVVQRMIKWQSGIGRAGVTAAEVEPLLNNYFYFDVPEIKSVYADGILKNALRVQSEFLVENDRIRNMPDLDALVSDQIVTRL*
>MP1849_megahit_34390_3-500
PRFRLAAAAVAAAALFTVATGCASGDSDGGSAGGEQYVLKVTDPGNAGPLAVGKRDGTFDEALAPLGAKIEWVNSTPGFSSNLKLFNTGQLDVSGGAYSPVVGALSKNVGVKIIAVADPAGKDQNGILVTKDSGVTDVAGLVGKRVAVNPAGKGEYITLKALQQAG
>MP1849_megahit_39191_2-754
AINAETLKVLAINDPGYHSALWAVLNGKVTDPNVELQVDMMPIPAAIQASMTQQYDIIPNGVLAVPQMHEAGIDALVIGTMIRHIPGPENHTTDLWVLAESDIQTVEDLVGKRIAATSLEAQDVVTRRAILSEKYGYNADAIGGDFQWVEIPSTQFETALQAGRVDAVAFSNVLAYKIAATGKYRSVMQGATDLLEMYGGPMPTVVEMGYADKLAANPELYRRAAEMLRESAIYATEHPDEVFSDVAPQYD
>MP1849_megahit_87864_2-157
EVVELAWPRHDFTATLTQEVIADIQAKADFLADAGFIQQKVDVKDLVGPPR*
>MP1849_megahit_92065_3-563
MSTAIRRTVPAIALAGAMAMLATGCIAGENAGNTTDSAAATGEWSTDQLTLDWATYNPLSLVLRDQGLIEDALGDDVTVEWVQSTGSNTANELLRSGSADIASTAGSAAFLARANGSPIKVIDIYSQPEWSAIVVDADSDIASVDDLAGTSIAATKGTDPYFFLLQTLDEAGLSVDDVEVQNLQHAD
>MP1849_megahit_107192_1-702
MTIRVGYFPHNNSLFVLRHRGILEQRIDAEWVDLRSLPASPEPDPTTGLPTLHSDWLFTEGGYDFIGTGFTPPITGLAQGRDLVYVGVSGPRTENGRLVVKADSDIDSVAALKGKRVGIAHGSWQTTLLLFALDSVGLTWRDIVPVNTSVTDGADLFRSGEIDAWVGAYPGLTAVERDLELRTLIDTEGLFSHPSLWFTRRDFAEQHPAELAAIVDALRESDQWIVDHPREAAE
>MP1849_megahit_134513_133-579
VDAWAGLDPIMAGAEVDSGAQLIYRNVDFNTYGFLNATEDFIDNHADVAQVVVDAYEQARIWALENPEETAALLAEASGLDTAVAETVILERSNLDVSGVPGADQIAVLERISPVLVDSGDVAGGQDALDDALATIVYDEFAVNATSE*
>MP1849_megahit_140421_43-1062
MKKTFLAAAATAVIASLALAGCAGENATPDAGTGGEWSKSTLSLDFATYNPLSLIIKEQGWIEDTLGDDVAVTWTQSLGSNKANEGLRAGALDVGSTAGSAALLARANGSPIQTIGIYTQPEWSALVTLPGSGIESVADLRGKTVAVTIGTDPYFFLLQALDEAGVDPSEVDIQNLQHADGGVALVNGSVDAWSGLDPMMAAHELNDGVELFYRNVDFNTYGFLNATEDFIANNADLAQVVADAYEKARAWALENPDETAQLLADVSGLDLEVAKVVLLERTVIDLDFAPGAAQYSVLEVVGPIQVANGDIPSQDQADAALETLFNTTFADAADPSRVG*
>MP1849_megahit_220523_574-1596
MLAAVLATAALTLGLAGCVQREDTAESIANETVDVASLQDLTLRVGDQKGGTEALLRASGELEKLPFTIEFSTFTSGPPQIEAATAGKIDFAVTGNTPPIFGAAANAKVKIVTGYANNASGDAILIPGTSTLASVADLKGKKVAVAKGSSAHGHLLLQLNKVNLTLGPGKDVEPVFLQPADALSAFTSGNVDAWAIWDPYTAIVQLENNPKTLVTAEGVSNGYGFGIAGDEALADPRRNTAVRELALGIARAANWAEANPEEWAEQYSAEVGIDPRAGAIAQSRSLRPAIALDDSVVASEQELADAFADSGQLQGQVDFATFVDNRYDEALAPLFGTPQS*
>MP1851_megahit_9794_2-436
MANSKTSYVSRRAFLRAGAATGVALAAPTFFVGKAHAATEKLNIGIIPAYSFGIYWLVQDQGFAPGVEMDFSVFPSGPPAIEAMVGGSVDAITVGSVPPLAAMARNVADFREISVCGDASGLFTIVGRPGMTSLADLEGKRIAVT
>MP1851_megahit_107729_87-518
DPMMAAHELNDGVELFYRNVDFNTYGFLNATEDFIANNADLAQVVADAYEKARAWALENPDETAQLLADVSGLDLEVAKVVLLERTVIDLDFAPGAAQYSVLEVVGPIQVANGDIPSQDQADAALETLFNTTFADAADPSRVG*
>MP1853_megahit_230151_880-1914
MANSKTSYVSRRAFLRAGAATGVALAAPTFFVGKAHAATEKLNIGIIPAYSFGIYWLVQDQGFAPGVEMDFSVFPSGPPAIEAMVGGSVDAITVGSVPPLAAMARNVADFREISVCGDASGLFTIVGRPGMTSLADLEGKRIAVTSGSNFDFFLGVALEQAGLSDMKLTRINMEPIDAQAALIAGAVDATVPLATSRQLIFDKLPGASMLADGSAMPIGKRPSIMDVFMTTQQTMDAKEEALTEVVRAFHENGVKMLREDNAEVVQRMIKWQSGIGRAGVTAAEVEPLLNNYFYFDVPEIKSVYADGILKNALRVQSEFLVENDRIRNMPDLDALVSDQIVTRL*
>MP2231_megahit_17730_669-1598
MRRRGLLAGALALLLAACGGGGDSSKAITIGVQKGGVLFVAKERGEVSTRLEAQGITPVRWVEFPSGPPLIEAMRAGAVDLGAVGDTPVAYAQASGSDILFVATHSFPSSITGGLIVPKGSTIRTAADLKSKRLAFTKGSASELGAVVALKKYGLTLKDVTPVYLAPGDAMTAFANGSIDAWLTWDPYRALAQERFGAREVDIDRAGLAATVFYIARGELVRERPTVLAATLDALRGEAAWARANLDAVTKLSSDATRLPPAVQRKMIDRYGGNAFAVNPVTPADIANQQRVLDYLTEAKVLNRKLDAKA
>MP2231_megahit_101848_484-723
MKIVSTLLALMLVLTACGGSQDAAPDGPVDLSQVTLRVGDQRAISIAVLMQASGQLDDAPYRVEFSTFTAGPPLVEAAGA
>MP2231_megahit_116611_383-1279
LSLDFATYNPLSLIIKEQGWIEDTLGDDVAVTWTQSLGSNKANEGLRAGALDVGSTAGSAALLARANGSPIQTIGIYTQPEWSALVTLPGSGIESVADLRGKTVAVTIGTDPYFFLLQALDEAGVDPSEVDIQNLQHADGGVALVNGSVDAWSGLDPMMAAHELNDGVELFYRNVDFNTYGFLNATEDFIANNADLAQVVADAYEKARAWALENPDETAQLLADVSGLDLEVAKVVLLERTVIDLDFAPGAAQYSVLEVVGPIQVANGDIPSQDQADAALETLFNTTFADAADPSRVG*
>MP2231_megahit_242262_2-235
ALNSVVQGNSDIGTVFETPIVLQSYQGEELRIVSTLHNSSQNTGFVGLKSQNIESPTDLMGEAIAVTKGTNGEFFQF*
>MP2231_megahit_317045_3-821
DVAPIIYAVRCGIYAAHGLEVTVETAASGPAAAQLVAAGEGDIGIIAWHPLAAAWANGAPFRVVIDGATLAAAQGKVMVSPDSDIETLADLAGRTVGIGAIGSVFHVALLTAFQDAGVDASTVEIVAVPITEEIAAVQSGSIDAMLALEPFTTIGQMQGLKVIADNLFGGRVEQGSSGGFTAMAPWAEQNEETIRRARAAWTQVVELIQADEAGFRAFLPTYTALTPELAAVIALTEYRTTTEAANIQPSVDLTAEVGLIAETFDVGPFIAFP
>MP2233bis_megahit_81436_2-739
AAAQLVAAGEGDMGITAWHPLSAAWANGAPFRAVIDGAVLAAAQGKVMVSPDSDIETLADLAGRTVGIGAIGSVFHVALLTAFQDAGVDASTVEIVAVPITEEIAAVQSGSIDAMLALEPFTTIGQMQGLKVIADNLFGGRVEQGSSGGFTAMAPWAEQNEETIRRARAAWTQVVELIQADEAGFRAFLPTYTALTPELAAVIALTEYRTTTEAANIQPSVDLTAEVGLIAETFDVGPFIAFPEG*
>MP2235_megahit_86080_1755-2732
MSRPLKAVFRRSRLQASVLAVASLYSTVTHAADTTVRIGFQKSSTLITLLRTQGTLEQVLGEHGVAVSWHEFPSGLPLLEALNVGNVDFSADVADTVPVFAQAAGAELTYVAQEAPSPSAQAIVVPTDSDITELADLKGRRVAVTKAAGSHYLLIQALRKAGLRFADITPSYLSPADGRAAFENGNVDAWVTWEPFLSSAERQLDVRVLADGRDGLADYQRYYLSSATFAEQHPEILALLFAELQRSGEWLREHPAEGAAIFGPLWGGLDAGTAEAAIGKRSYLVRAVAPASLSEQQRIADTFHGEGLLPVQVDARDVRIWTPED*
>MP2235_megahit_86080_3793-4767
MSYRLWRASLPALLLSLAPLSAYSAPAEVSLDYAYYSPSSLVIKDQGWLEDRFASEGTRVKWVLSRGSNNSLEFLNSGATQFALTSSISAFVSRANGQPVKTVYSYLWAEPSALLVAADSDITEFDDIRDKRIAATKGTDPYFFLLRALQANGLSASDVRIVHLQHPEGRTALEQGRVDVWAGLDPHMAASEAAGVRFLYRNPDFGLAAFLNTSEQFLAEEPEAVEIVLAAYERARQWILDNPQQTAELIARETSLPVDVIKLQLGRYDFSRPLPGTAHLDAIRPVIPLLQGENILRRNADADAALNSLLATDIAQHVIEDASQ*
>MP2235_megahit_86080_7038-8003
MNSNTLRRGVAALLTAASLVGAITQASAETLRIGYQKYGSLVLLRADGGLERRLAEHGIDVSWTEFPAGPQLLEGLNVGAVDFGTTGETPPVFAQAAGADLLYVAHEPPAPLSEAILLPKDSPIQSIADLKGKRVAFNKGSNVHYLLVRALASAGLSITDVNSIFLPPADARAAFERGSVDAWVIWDPFQAAAEAQLDARTLVNGEDLVSNHQFYLSTRDFADRHPDAIRILIEEIDRIGQWTRANPDAAADQVAPLLGLAHDITRTALARQSYGPQLLSPEVVAAQQRIADTFFELKLIPRELDIASVIWTAPQAPDRNQ*
>MP2237_megahit_24381_2-685
RVKFVMTIEAAKPAISTIWYTFCPVVCVSHIAYHQGWLKEEFTRDNIQVMHISNLPQGCWRAHWSHRHKQLFRDGENIPPIWAKSEGVDTKVIGMYRIASRQCLVVRPNSPITTVKDLRGKRIALPRRLGYLVDFWRGNTKVGIVMALKANGLVAGDVKFVDIPIDAPDIAKEKWVDAPTECASMRSRIGWKLPRQAEVEALQSGHVDAMFSYAGEVTVLEQSGLVKP
>MP2237_megahit_61781_1-675
STVFGKRGTDTIAATIAGQIQFGFSGLPPFLAATSKGAKLVAVGVFSHGYSGHLVASNANAGLRTLPEFRGKRIGMQRGTGVATVFQIAIRRLGLKEDDFNITNLRVNDMPTAMHGGSFDAVLGWEPNMSRIVAQGYGVKVIAPETFEKIAGVTYVFPLFTTTEMVKQNPGVVQKFMNAFSKAQDFAHKRRPESLRILRNSLGGVVKHLSDAELESLTYIYQKDR
>MP2237_megahit_149823_34-948
RFTFAPDPIWDYMNDTGVVEEWQRDSGYTIESSATWDEFGLFAGGHADIISTASFEVPYLEEQTRRETVIIGRYNAERSRILVRTDDPAQSLEDLQGKRLGVFTTVSGTLVWSALVEQMHGLKLVDGDFDVVVADIQNLSNLLARGEIDACICYPDLSARELREGSVRALYDGKSSADLFAQLDAPGHDGPMGNVFVARKDWVDEHPGEVSAFLDLWDRGLTEWQQHRDDMIERYPQHFAVSTPEDVAFMKDYVAQHDWVTDEVRFDQQWAEDESSIFDLMRQTGVIAADVTDPKFLPTEGVQP*
>MP2239_megahit_44230_2-667
LAQTMGLFNEAQLKVGLVPAGTPETSLRRLLSGQVDVTTASLYDILRYRLGGVPVRAIMPISRVPLEVQLATSTDSGVSTLEDLQGKTVALEPHGMVEPLFLQLLAANELGRDDVNLVHLDRRDLVRHLRSGLVDASLISGLEPGRLEYFGLSPVEKLKTARKTWQSFLIVHADALEQEKIPLTQLARAVFRANHMLQENSEQVAAAANQWLGRNNNQPAGP
>MP2241_megahit_27932_137-913
MTVSSRTCLRTVVAVVAAAVLTLTTACSAGLGGPASSRTARDGVIRFTFAPDPIWDYMNDTGVVEEWQRDSGYTIESSATWDEFGLFAGGHADIISTASFEVPYLEEQTRRETVIIGRYNAERSRILVRTDDPAQSLEDLQGKRLGVFTTVSGTLVWSALVEQMHGLKLVDGDFDVVVADIQNLSNLLARGEIDACICYPDLSARELREGSVRALYDGKSSADLFAQLDAPGHDGPMGNVFVARKDWVDEHPGEVSAFL
>MP2241_megahit_34359_3-737
KLFKIYFFLGISALLISIPSLVNARKVNFAADGFLLGSQMWISINKGFFAEEGIEASFQQYGTGIEAIQAVIAGAADIGPALDFAVLNLAASAKENMKVVAGIAAPKPGWHKLAMRNDLNDAKDLRGKKIGYVKGTSEHFVTLQHLIQNGVNLNDVDLVPLPGLFELVGALLADEIQASWIWANAVNQIKDSSSHKIVMNDSKVLDTVAIYLVAKTDWVNKNQKLLESILRSYDRASKVIQADPN
>MP2241_megahit_183955_1-510
DLDMALLGSTPYAASAARRGALQAVAMAHIKGSAEALITRDQFTEPKQLSNETWKATIAVPKTSTTHYVALAVIANAGMDLTDVNLVFMSPDEIKAAWDAGTIDGACIWGTTMQYMEANGGRAMVDATTVAQWEYVTGNVLAASNEFIASYPSLVKHLVAAFEQTRYDYT
>MP2243_megahit_27109_1-579
MFLNKIYNLLISLILNTALVFTGIIFSFVAYAKNPSLITIDYAYYNPVSLLMKDRGSLEKEFEKDNIKIRWVLSLGSNKALEYLNGGSIDFGSTAGAASVIGRANGIPIKAIYVYSKPEWTALVTNKDSGINSIKDLVGKRVAVTRGTDPHIFLLQALDSVGLTEKDIKPVLLQHPDGYRALISRQVDAWAGL
>MP2231_megahit_17730_669-1598
MRRRGLLAGALALLLAACGGGGDSSKAITIGVQKGGVLFVAKERGEVSTRLEAQGITPVRWVEFPSGPPLIEAMRAGAVDLGAVGDTPVAYAQASGSDILFVATHSFPSSITGGLIVPKGSTIRTAADLKSKRLAFTKGSASELGAVVALKKYGLTLKDVTPVYLAPGDAMTAFANGSIDAWLTWDPYRALAQERFGAREVDIDRAGLAATVFYIARGELVRERPTVLAATLDALRGEAAWARANLDAVTKLSSDATRLPPAVQRKMIDRYGGNAFAVNPVTPADIANQQRVLDYLTEAKVLNRKLDAKA
>MP2231_megahit_101848_484-723
MKIVSTLLALMLVLTACGGSQDAAPDGPVDLSQVTLRVGDQRAISIAVLMQASGQLDDAPYRVEFSTFTAGPPLVEAAGA
>MP2231_megahit_116611_383-1279
LSLDFATYNPLSLIIKEQGWIEDTLGDDVAVTWTQSLGSNKANEGLRAGALDVGSTAGSAALLARANGSPIQTIGIYTQPEWSALVTLPGSGIESVADLRGKTVAVTIGTDPYFFLLQALDEAGVDPSEVDIQNLQHADGGVALVNGSVDAWSGLDPMMAAHELNDGVELFYRNVDFNTYGFLNATEDFIANNADLAQVVADAYEKARAWALENPDETAQLLADVSGLDLEVAKVVLLERTVIDLDFAPGAAQYSVLEVVGPIQVANGDIPSQDQADAALETLFNTTFADAADPSRVG*
>MP2231_megahit_242262_2-235
ALNSVVQGNSDIGTVFETPIVLQSYQGEELRIVSTLHNSSQNTGFVGLKSQNIESPTDLMGEAIAVTKGTNGEFFQF*
>MP2231_megahit_317045_3-821
DVAPIIYAVRCGIYAAHGLEVTVETAASGPAAAQLVAAGEGDIGIIAWHPLAAAWANGAPFRVVIDGATLAAAQGKVMVSPDSDIETLADLAGRTVGIGAIGSVFHVALLTAFQDAGVDASTVEIVAVPITEEIAAVQSGSIDAMLALEPFTTIGQMQGLKVIADNLFGGRVEQGSSGGFTAMAPWAEQNEETIRRARAAWTQVVELIQADEAGFRAFLPTYTALTPELAAVIALTEYRTTTEAANIQPSVDLTAEVGLIAETFDVGPFIAFP
>MP2809_megahit_65137_1-552
MSTAIRRTVPAIALAGAMAMLATGCIAGENAGNTTDSAAATGEWSTDQLTLDWATYNPLSLVLRDQGLIEDALGDDVTVEWVQSTGSNTANELLRSGSADIASTAGSAAFLARANGSPIKVIDIYSQPEWSAIVVDADSDIASVDDLAGTSIAATKGTDPYFFLLQTLDEAGLSVDDVEVQNLQ
>MP2809_megahit_150447_2-490
LQHADGWSALAARSVDAWAGLDPIMAGAEVDSGAQLIYRNVDFNTYGFLNATEDFIDNHADVAQVVVDAYEQARIWALENPEETAALLAEASGLDTAVAETVILERSNLDVSGVPGADQIAVLERISPVLVDSGDVAGGQDALDDALATIVYDEFAVNATSE*
>MP2811_megahit_8795_2-514
TFGGGVVNARQDIVALADVARDGPQFTNVFGVLENSPIKSVKDLKGKVLAINGKGGAVDIAARMVMLRNGLKPGRDVTIVEARFGAMEAMLRQGKTDVSVLIAPFWARANAKGGVRSLFTQKDGLGDTQFLLYVAKRDYVKKNRPVLVDWLEDYLRGTAWALDPKNRDAAI
>MP2811_megahit_87471_19-594
AIAPGSAVWFQFAATLIEAGVPYDSFNAVNIQGGGANFDQALKRGEVDAIVTWEPFESVPVIEGYGYFAKNLEYSQSKAVGAELGMLVATKDAVDTKRDAVERFVWAYLDSQEKLAKDPEAFAAAYATLTGLAPDVAKEAAKPITLGSVVTPEQIESQAKAFADLGVIQKDVSGEIAKHWDASLVEQAEGK*
>MP2811_megahit_127950_587-871
MSTAIRRTVPAIALAGAMAMLATGCIAGENAGNTTDSAAATGEWSTDQLTLDWATYNPLSLVLRDQGLIEDALGDDVTVEWVQSTGSNTANELLR
>MP2811_megahit_161433_3-650
WSAIVVDADSDIASVDDLAGTSIAATKGTDPYFFLLQTLDEAGLSVDDVEVQNLQHADGWSALAAGSVDAWAGLDPIMAGAEVDSGAQLIYRNVDFNTYGFLNATEDFIDNHADVAQVVVDAYEQARIWALENPEETAALLAEASGLDTAVAETVILERSNLDVSGVPGADQIAVLERISPVLVDSGDVAGGQDALDDALATIVYDEFAVNATSE*
>MP2811_megahit_186326_5222-6241
MKKTFLAAAATAVIASLALAGCAGENATPDAGTGGEWSKSTLSLDFATYNPLSLIIKEQGWIEDTLGDDVAVTWTQSLGSNKANEGLRAGALDVGSTAGSAALLARANGSPIQTIGIYTQPEWSALVTLPGSGIESVADLRGKTVAVTIGTDPYFFLLQALDEAGVDPSEVDIQNLQHADGGVALVNGSVDAWSGLDPMMAAHELNDGVELFYRNVDFNTYGFLNATEDFIANNADLAQVVADAYEKARAWALENPDETAQLLADVSGLDLEVAKVVLLERTVIDLDFAPGAAQYSVLEVVGPIQVANGDIPSQDQADAALETLFNTTFADAADPSRVG*
>MP2813_megahit_54251_2033-2683
MKIVSTLLALMLVLTACGGSQDAAPDGPVDLSQVTLRVGDQRAISIAVLMQASGQLDDAPYRVEFSTFTAGPPLVEAAGAGGIDLAQVGNTPAVFGAAAGADIKVVGALQASGKGDAILVSEDSPVAGVADLRGRKVAVTKGSSANANLLLHLKNVGLGLSDIDPVYLSPADGYAALTRGEVDAWAVWDPYTAIAEQEVGARIIAAADTAGNGYNFW
>MP2813_megahit_119813_3-701
MKSRRSLTVLTATLAATAMAMAGCVAGEGSNLTGDDEATASGAWSADTLSLDFATYNPLSLIIREQGWIEDAVGDDVEVTWTQSLGSNKANEGLLAGALDVGSTAGSAALLARANGSPIKTIDIYTQPEWSALVVQADSDIDSVEDLRGATVAVTIGTDPYFFLLQALDEAGIDPNEVEIQNLQHADGGAALVNGSVDAWSGLDPMMATTEADNDTRLVYRNVDFNTYGFLNA
>MP2813_megahit_260134_3-287
SAAIADFLDRYAVATAWSGDNVDAWSARYAELTEISPEASRTTWTRSIKNPVALSAEVVAAEQEIADAFTEAGEFPGTVDFAGFVDPRFQVQGR*
