# Supplementary material for: Picoplankton nitrogen guilds in the tropical and subtropical oceans: From the surface to the deep
Source: PLoS One. 2025 Nov 5;20(11):e0335222. doi: 10.1371/journal.pone.0335222 (PMC12588538; doi:10.1371/journal.pone.0335222)
Supplement: S1 File — (ZIP) [file pone.0335222.s001.zip › supplementary info/N_cycle/G_tauA_taurine_tranporter_binding_protein/K15551.fasta]

>MP0311_megahit_123750_213-539
MDCKTPSGKQGDYITLQITLRENVMKSFISRTVAAAVAAFALSGAAQAADSVNVAFFLEWATPNQIAKVDKAYDEAMGVDVNWTDFSTGVAMTEAMLAGDIDIAYSQGL
>MP0311_megahit_223718_280-636
MKKIISFILGCFVALNLSISVANSAANEVRVAYFLEWPSPNLEDMMKKNFAKALGVPVKWTNFTNGGAMTDAMLAGDIDISYSQGLVPFINAVKSKAPIKLVDIAMEYGMGGTTCVTSN
>MP0311_megahit_227911_1-942
MKKIISFILCGLVALTMSVTVANSAAKEVRVAYFLEWPSPNLEDKNKKAFAKALGVPVKWTNFTNGGAMTDAMLAGDIDISYSQGLVPFINAVKSKAPIKLVDIAMEYGMGGTTCVTSNASGITKANATELEGKKVAVPLGTMAEYVFDESMKVVGADRNKMDIIQMDPEEGAAALVSGDVVMACLFGGNSIKAATAVGSRLLTVDEARAAGILGIDITSVTDKFMKENPGMLRTFIEVCHEANDRYRAGKSDMNAMSKESEMAVADMKDTLGGFKFLTPEETKKSMESGNLDAFLKGMGTPSGNVDTSFLPL*
>MP0311_megahit_228819_3-521
ASLAMAGMAGTAHAADSVNVAFFLEWATPNQIAKVDKAYDDAMGVDVNWTDFSTGVQMTEAMLAGDIDIAYSQGLAPFVTAIQQGAPLKMVSIAVIYEANDCFVANSLGINSSNASELEGKTVAVPLNTMADFSFRKQMAALDVDIGTMTIVDQAPPDGAVSLADGSVDMACI
>MP0311_megahit_230511_801-1316
MAEYVFDESMKVVGADRKKMDIIQMDPEEGAAALVSGDVVMACLFGGNSIKAATAVGSRLLTVQEARDAGILGIDITSVTTKFMKENPGMLRTFIEVTHEANARYRAGKSDLNAMSKESEMKVSDMKETLSGFKFLTPEETEKSMKSGNLDAFLKGMGTPRGNVDTSFLPL*
>MP0311_megahit_233337_47-520
MKKIISTVLGMILAFSLNASVANAAAKEVRVAYFLEWPSPNLEDMNKKAYSKALGVPVKWTNFTNGVAMTDAMLAGDIDISYSQGLMPYINAVKAKAPISLVDVAMEYGMGGTTCVTSNKSGITKANASELEGKKVAVPLGTMAEYVFTESMKIVGAD
>MP0311_megahit_247442_3-347
MRKIISFILGSIFALNLMVSSAFSAANEVRIAFFLEWATPNQEAKVKKTFDKAFGVPVKWTNFATGGEMTEAMLSGDIDISYSQGLTPFVNAVNAKAPIKLVDVAVLYGMGGTTC
>MP0311_megahit_248568_1-468
RKKMDIIQMDPEEGAAALVSGDVVMACLFGGNSIKAALAVGTKVLTVQEARDAGILGIDITSVTTKFMKENPGMLRTFVEVTHEANARYHAGKHDVNALSKASEMKVADLKETLAGMKFLTPEETKESMESGNLHKFLEGMGTPRGNVDTSFLPL*
>MP0311_megahit_250567_3-437
MKKIISFILGSIVALTMSITVANSAAKEVRVAYFLEWPSPNLEDMQKKAFAKALGVPVKWTNFTNGGAMTDAMLAGDIDISYSQGLVPFINAVKSKAPIKLVDIAMEYGMGGTTCVTSNASGITKANATELEGKKVAVPLGTMAE
>MP0311_megahit_250980_273-596
MKKIISFILGCFVALNLSVSTANAAATEVRVAYFLEWPSPNLEDMMKKNFAKALGVPVKWTNFTNGGAMTDAMLAGDIDISYSQGLVPFINAVKSKAPIKLVDIAMEY
>MP0311_megahit_253531_1-501
FDESMKVVGADRSKMDIIQMDPEEGAAALVSGDVVMACLFGGNSIKAAVAVGSRLLTVQEARDAGILGIDITSVTDKFMKENPGMLRTFIEVTHEANDRYRAGKSDMNSMSKASEMKVADMKETLSGFKFLTPEETKQSMESGNLDGFLKGMGTPGGAVDTSFLPL*
>MP0311_megahit_256184_157-720
NATELEGKKVAVPLGTMAEYVFDESMKVVGADRNKMDIIQMDPPEGAAALVSGDVVMACLFGGNSIKSATAVGTRLLTVKEARDAGILGIDITSVTTKFMKENPGMLRTFVEVTHEANARYHAGKHDVNALSKASEMKVPDLKETLSGMKFLTPEETKVSMESGNLHKFLEGMGTPRGNVDTSFLPL*
>MP0311_megahit_257987_180-626
VAMACLFGGASIEKALEVGKRVLTVDEAKAAGIAGIDVVSVTNKFLKENPGMVSTFIEVTHEANANHRAGKSNMNIIAKDAGMSLDATKGQMSGFEFPDANTIKSKYMNKGGILMKYLDVMGNMFATAENPALKDYSKVVTTDYLPGL*
>MP0311_megahit_263441_280-723
MKKIISFILGCFVALNLSISVANSAANEVRVAYFLEWPSPNLEDMMKKNFAKALGVPVKWTNFTNGGAMTDAMLAGDIDISYSQGLVPFINAVKSKAPIKLVDIAMEYGMGGTTCVTSNASGITKANATELEGKKVAVPLGTMAEYVF
>MP0311_megahit_275859_199-504
MKKLISFILGSLFALNLSISAANAAANEVRVAYFLEWPSPNLEDMQKKNFAKALGVPVKWTNFTNGGAMTDAMLAGDIDISYSQGLVPFINAVKSNAPIKLV
>MP0311_megahit_286308_1-543
KKVAVPLGTMAEYVFDESMKVVGADRKKMDIIQMDPEEGAAALVSGDVVMACLFGGNSIKAATAVGSRLLTVQEARDAGILGIDITSVTTKFMKENPGMLRTFIEVTHEANARYRAGKSDMNSMSKASEMKVADMKETLSGFKFLTPEETKQSMESGNLDAFLKGMGTPRGNVDTSFLPL*
>MP0311_megahit_294803_2-193
KADLNAMSKASEMKVSDMKDTLSGFKFLTPEETKESMTSGNLDAFLKGMGTPGGNVDTSFLPL*
>MP0311_megahit_294845_2-544
MKKIISTVLGMVLAFSLYSSVANSAAKEVRVAYFLEWPSPNLEDMNKKAYSKALGVPVKWTNFTNGVAMTDAMLAGDIDISYSQGLMPYINAVKAKAPISLVDVAMEYGMGGTTCVTSNKSGITKANASELEGKKVAVPLGTMAEYVFTESMKIVGADRKKMNIIAMDPEEGAAALVSGDV
>MP0311_megahit_296259_1-738
AMTDAMLAGDIDISYSQGLMPYINAVKAKAPISLVDVAMEYGMGGTTCVTSNKSGITKANASELEGKKVAVPLGTMAEYVFTESMKIVGADRKKMEIIAMDPEEGAAALVSGDVVMACLFGGNSIKSATTVGTRLLTVDEARAGGIMGIDIVSVTNKFMKENPGMVRSFVELTHEANERYRNGKSDLNAMSKESEMKVADMNDTLSGFKFLTPKETKKSMKSGNLSKFLKGFDTPKGTVTTKFLP*
>MP0311_megahit_302874_2396-3337
MKKIISFILGGLAALTMSISVANSAANEVRVAYFLEWPSPNLEDMQKKAFAKALGVPVKWTNFTNGGAMTDAMLAGDIDISYSQGLVPFINAVKSKAPIKLVDIAMEYGMGGTTCVTSNASGITKANATELEGKKVAVPLGTMAEYVFDESMKVVGADRKKMDIIQMDPEEGAAALVSGDVVMACLFGGNSIKAATAVGTRLLTVDEARAAGILGIDITSVTDKFMKENPGMLRTFIEVTHEANARYRAGKSDMNAMSKASEMKVSDMKETLGGFKFLTPEETKKSMESGNLDAFLKGMGTPGGNVDTSFLPL*
>MP0311_megahit_309658_3-506
LEHINKQGRGKMKKIISFILGCFVALNLSITVANSAANEVRVAYFLEWPSPNLEDMHKKSFAKALGVPVKWTNFTNGGAMTDAMLAGDIDISYSQGLVPFINAVKSKAPIKLVDIAMEYGMGGTTCVTSNASGITKANATELEGKKVAVPLGTMAEYVFDESMKVVGA
>MP0311_megahit_311676_1-369
IKAATAVGSRLLTVDEARAAGILGIDITSVTDKFMKENPGMLRTFIEVTHEANARYKAGKADLNAMSKASEMKVSDMKDTLSGFKFLTPEETKQSMTSGNLDAFLKGMGTPGGNVDTSFLPL*
>MP0311_megahit_319930_1-849
VAYFLEWPSPNLEDMNKKAYAKALGVPVKWTNFTNGVAMTDAMLAGDIDISYSQGLMPYINAVKAKAPISLVDVAMEYGMGGTTCVTSNKSGITKANASELEGKKVAVPLGTMAEYVFTESMKIVGADRKKMEIIAMDPEEGAAALVSGDVVMACLFGGNSIKSATAVGTRLLTVDEARAGGIMGIDIVSVTNKFMKENPGMVRSFVELTHEANERYRNGKSDLNAMSKESEMKVADMNETLSGFKFLTPKETKKSMKSGNLSKFLKGFDTPKGTVTTKFLP*
>MP0311_megahit_325880_1-609
GTTCVTSNASGITKANATELEGKKVAVPLGTMAEYVFDESMKVVGADRNKMDIIQMDPEEGAAALVSGDVVMACLFGGNSIKAATAVGSRLLSVDEARAAGILGIDITSVTDKFMKENPGMLRTFIEVTHEANDRYRAGKSDMNSMSKASEMAVADMKETLSGFKFLTPEETKKSMESGNLDAFLKGMGTPSGNVDTSFLPL*
>MP0311_megahit_335896_2-463
MKKIISFILGSLVALTMSISVANSAANEVRVAYFLEWPSPNLEDMQKKNFAKALGVPVKWTNFTNGGAMTDAMLAGDIDISYSQGLVPFINAVKSKAPIKLVDIAMEYGMGGTTCVTSNASGITKANATELEGKKVAVPLGTMAEYVFDESMKV
>MP0311_megahit_336426_1743-2309
MRKIISYLLGVIVALNLSISVANSAANEVRVAYFLEWPSPNLEDMQKKNFAKALGVPVKWTNFTNGGAMTDAMLAGDIDISYSQGLVPFINAVKSKAPIKLVDIAMEYGMGGTTCVTSNASGITKANATELEGKKVAVPLGTMAEYVFDESMKVVGADRKKMDIIQMDPEEGAAALVSGDVVMACLFGG
>MP0311_megahit_346165_338-601
MKKIISFILGCFVALNLSISVANSAANEVRVAYFLEWPSPNLEDMMKKNFAKALGVPVKWTNFTNGGAMTDAMLAGDIDISYSQGLVP
>MP0311_megahit_351397_154-522
IKAATAVGSRLLTVDEARAAGILGIDITSVTDKFMKENPGMLRTFIEVTHEANARYKAGKADLNAMSKASEMKVSDMKDTLSGFKFLTPEETKQSMTSGNLDAFLKGMGTPGGNVDTSFLPL*
>MP0311_megahit_361145_3-647
VRVAYFLEWPSPNLEDMMKKNYSKALGVPVKWTSFNTGVEMTEAMLAGDIDISYSQGLVPFINAVKSNAPIKLIDIAMEYGMGGTTCVTSNASGITKANASELEGKKVAVPLGTMADYVFTASMEIVGADPSKMTVIDMVPEDGAAALVSGDVAMACLFGGNSIAAATEVGSRLISVEEARAGGILGIDITSVTNKFMNENPGMVRTFVEVTHEA
>MP0311_megahit_363221_1-543
KAPIKLVDIAMEYGMGGTTCVTSNASGITKANATELEGKKVAVPLGTMAEYVFDESMKVVGADRKKMDIIQMDPEEGAAALVSGDVVMACLFGGNSIKAATAVGSRLLTVQEARDAGILGIDITSVTTKFMKENPGMLRTFIEVTHEANARYRAGKSDMNAMSKASEMKIPDMKETLSGFK
>MP0311_megahit_364653_1-522
NKQGRGKMKKIISFILGCFVALNLSISVANSAANEVRVAYFLEWPSPNLEDMMKKNFAKALGVPVKWTNFTNGGAMTDAMLAGDIDISYSQGLVPFINAVKSKAPIKLVDVAMEYGMGGTTCVTSNASGITKANATELEGKKVAVPLGTMAEYVFDESMKVVGADRKKMDIIQM
>MP0311_megahit_365191_3-170
MPRKLNLITGEIMKKIISFILGSIFALNLTITAANSAANVVRVAYFLEWPSPNLED
>MP0311_megahit_367790_2-193
MKKIISFILGCFVALNLSISVANSAANEVRVAYFLEWPSPNLEDMMKKNFAKALGVPVKWTNFT
>MP0311_megahit_369916_1-768
KWTNFTNGGAMTDAMLAGDIDISYSQGLVPFINAVKSKAPIKLVDIAMEYGMGGTTCVTSNASGITKANATELEGKKVAVPLGTMAEYVFDESMKVVGADRKKMDIIQMDPEEGAAALVSGDVVMACLFGGNSIKAATAVGSRLLTVQEARDAGILGIDITSVTTKFMKENPGMLRTFIEVTHEANARYRAGKSDMNSMSKASEMKVADMKETLSGFKFLTPEETKESMESGNLDAFLKGMGTPRGNVDTSFLPL*
>MP0311_megahit_375722_3-377
MKKIISFILGCFVALNLSMSVANSAANEVRVAYFLEWPSPNLEDMQKKAFAKALGVPVKWTNFTNGGAMTDAMLAGDIDISYSQGLVPFINAVKSKAPIKLVDIAMEYGMGGTTCVTSNASGITK
>MP0311_megahit_376763_387-1238
VAYFLEWPSPNLEDMMKKNFAKALGVPVKWTNFTNGGAMTDAMLAGDIDISYSQGLVPFINAVKSKAPIKLVDIAMEYGMGGTTCVTSNASGITKANATELEGKKVAVPLGTMAEYVFDESMKVVGADRKKMDIIQMDPEEGAAALVSGDVVMACLFGGNSIKAATAVGSRLLTVQEARDAGILGIDITSVTTKFMKENPGMLRTFIEVTHEANARYRAGKSDMNSMSKASEMKVADMKETLSGFKFLTPEETKQSMESGNLDAFLKGMGTPRGNVDTSFLPL*
>MP0311_megahit_388067_2-79
KGNLDAFLKGMGTPRGNVDTSFLPL*
>MP0311_megahit_395267_3-308
ILGIDITSVTDKFMKENPGMLRTFIEVTHEANDRYRAGKSDMNSMSKASEMKVADMKETLDGFKFLTPEETKQSMESGNLDAFLKGMGTPDGAVDTSFLPL*
>MP0311_megahit_396456_855-1508
APIKLVDIAMEYGMGGTTCVTSNASGITKANATELEGKKVAVPLGTMAEYVFDESMKVVGADRKKMDIIQMDPEEGAAALVSGDVVMACLFGGNSIKAATAVGSRLLTVQEARDAGILGIDITSVTTKFMKENPGMLRTFIEVTHEANARYKAGKSDMNAMSKASEMKVADMKETLSGFKFLSPEETKQSMESGNLKAFLDGMGTPRGNVDTSFLPL*
>MP0311_megahit_397297_1-579
KKNFAKALGVPVKWTNFTNGGAMTDAMLAGDIDISYSQGLVPFINAVKSKAPIKLVDIAMEYGMGGTTCVTSNASGITKANATELEGKKVAVPLGTMAEYVFDESMKVVGADRGKMDIIQMDPEEGAAALVSGDVVMACLFGGNSIKAATAVGSRLLTVQEARDAGILGIDITSVTDKFMKENPGMLRTFIEV
>MP0311_megahit_400519_2-532
VPLGTMAEYVFDESMKVVGADRSKMDIIQMDPEEGAAALVSGDVVMACLFGGNSIKAAVAVGSRLLTVDEARAAGILGIDITSVTDKFMKENPGMLRTFIEVTHEANDRYRAGKSDMNAMSKASEMKVADMKETLSGFKFLTPEETKQSMESGNLDAFLKGMGTPGGNVDTSFLPL*
>MP0311_megahit_401580_93-593
MKKIVSFILGSLFALNLTITAANSAANEVRVAYFLEWPSPNLEDMQKKNFAKALGVPVKWTNFTNGGAMTDAMLAGDIDISYSQGLVPFINAVKSNAPIKLVDIAMEYGMGGTTCVTSNASGITKANATELEGKKVAVPLGTMAEYVFDESMKVVGADRSKMDIIQM
>MP0311_megahit_403074_332-1243
SLVALTMSITVANAAAKEVRVAYFLEWPSPNLEDMQKKAFAKALGVPVKWTNFTNGGAMTDAMLAGDIDISYSQGLVPFINAVKSKAPIKLVDIAMEYGMGGTTCVTSNASGITKANATELEGKKVAVPLGTMAEYVFDESMKVVGADRGKMDIIQMDPEEGAAALVSGDVVMACLFGGNSIKAATAVGTRLLTVDEARAAGILGIDITSVTDKFMKENPGMLRTFIEVTHEANARYRAGKSDMNSMSKASEMKVADMKETLSGFKFLTPEETKKSMESGNLDAFLKGMGTPSGNVNTSFLPL*
>MP0311_megahit_403922_1-837
EWPSPNLEDMMKKNFAKALGVPVKWTNFTNGGAMTDAMLAGDIDISYSQGLVPFINAVKSKAPIKLVDIAMEYGMGGTTCVTSNASGITKANATELEGKKVAVPLGTMAEYVFDESMKVVGADRKKMDIIQMDPEEGAAALVSGDVVMACLFGGNSIKAATAVGSRLLTVQEARDAGILGIDITSVTTKFMKENPGMLRTFIEVTHEANARYRAGKSDMNSMSKASEMKVADMKETLSGFKFLTPEETKQSMESGNLDAFLKGMGTPRGNVDTSFLPL*
>MP0311_megahit_405142_590-1009
MKKIISFILGCFVALNLSISVANSAANEVRVAYFLEWPSPNLEDMMKKNFAKALGVPVKWTNFTNGGAMTDAMLAGDIDISYSQGLVPFINAVKSKAPIKLVDIAMEYGMGGTTCVTSNASGITKANATELEGKKVAVPL
>MP0311_megahit_405401_3-134
TLSGFKFLTPEETKQSMESGNLDAFLKGMGTPGGNVDTSFLPL*
>MP0311_megahit_405968_445-1386
MKKILSFILGTILALNLTISVANSAAKEVRVAYFLEWPSPNLEDMMKKNFAKALGVPVKWTNFTNGGAMTDAMLAGDIDISYSQGLVPFINAVKSKAPIKLVDIAMEYGMGGTTCVTSNASGITKANATELEGKKVAVPLGTMAEYVFDESMKVVGADRKKMDIIQMDPEEGAAALVSGDVVMACLFGGNSIKAATAVGTRLLTVQEARDAGILGIDITSVTTKFMKENPGMLRTFIEVTHEANERYRNGKSDMNSMSKASEMKVADMKETLSGFKFLTPEETKQSMTKGNLDAFLKGMGTPRGNVDTSFLPL*
>MP0311_megahit_406417_363-512
MKKIISFILGSLFALNLSISAANAAANEVRVAYFLEWPSPNLEDMQKKNF
>MP0313_megahit_125602_84-1076
MKTVKLMGTAASLLVMGVTQSAAQDLTVGYFLEWPMPFQYAKEMGTYDKEMGVKVNWRAFDTGTAMSAAMASGDVHLSVSQGVPPFVVATSAGQDLQTLDVAVSYADNDNCVVASALEIDKTNAAELAGKKVAVPLGTAAHYGFLKQMNHFGVDIASMDVVNMAPPEGAAAIAQGAVDMFCGWGGSLRRALEHGNVLLTGAEKEELGILVFDVTSGPAAFVAENPDLVAKFLKVTADANAMWADPANRDTMLPVIAKDSGMDLEATAATIDTFVFPTVEAQLSAKWLGGGAQEFMKGVAEVFVEAGSIDSALATYENNVNTGPLAAANGM*
>MP0313_megahit_219779_2303-3280
MKKVIAFVLGSFVAANLGMTVAHAAADEVRVAFFLEWATPNQEDKVKNSFDTALGVPVKWTNFATGGEMTEAMLSGDIDISYSQGLTPFVNAVNAKAPIKLVDIAVIYGMGGTTCVAAKGIDKGNASTKLDGQKVAVPLGTMADYVFKETMRVVGADISSMKVVDMNPEDGSVAFVNGDVAMACLFGGKSIKAAKEKGAPLLTVKEAQDAGIAGIDITSVTNKFLKENPGMVKTFIEVTHDANARFNAGKSDMNVIAKDAAMDLAGTKNQMDGFEFPDAATMKSKYLNKGGILMTYLSVMGNMFATSENPALSDYSKVVDTSYLP*
>MP0313_megahit_221832_3-923
MAGSSLSRLLAAAMSAAISFALFGAAPARAADREVVIAYQDMVLPWRYAQATGEVERATGYKVTYRQLASGADVVRAIASGSVQVGEAGSSPIAAGVSQGVDLSLFWILDNINDAEALVARNGSGVSRVADLKGKTLGVPYVSTSHFHALVALQQAGLEPRDVKVVNLRPQELSAAWDRGDVDAAFIWDPVLAKVKKTGTVLTTSGKIAAATGKSTFDGFVADRKFARDHAEFIAKFVEVLAKADAAYRDNKAAWTATSPQVAAVAKTSGAAAADVPASLALYAFPDAAEQASKRWLGGGAQSGAAQ
>MP0313_megahit_235315_331-498
MKKIISLFLGSIVALMWSVSAFSAANEVRVAFFLEWALPNQEDKVKKTFDDALGVP
>MP0313_megahit_240378_786-980
MKKIISFILSSIVAFSFSMSVAFSAANEVRVAFFLEWALPNQEDKVKQTFDKALGVPVKWTNFAT
>MP0313_megahit_246938_1273-1737
VLTTSGKIAAATGKSTFDGFVADRKFARDHAEFIAKFVEVLAKADAAYRNNKAAWTATSPQVAAVAKTSGATAADVPASLALYAFPDAAEQASKRWLGGGAQSGAAQSLLATAQFLKTQGTIQTVLPDYAATVDSRFVQRAAGTANKAVATATR*
>MP0313_megahit_269066_3048-3260
MKKIISLLLGSIVAFTLSISAAFSAANEVRVAFFLEWALPNQEDKVKKTFDDALGVPVKWTNFATGGEMTE
>MP0313_megahit_269482_3-617
AANQVRVAFFLEWALPNQEDKVKQTFDKALGVPVKWTNFATGGEMTEAMLSGDIDISYSQGLTPFVNAVNAKAPIKLVDIAVIYGMGGTTCVAAKGIDKGNASIKLDGQKVAVPLGTMADYVFKETMRVVGADISKMKVVDMNPEDGSAALVNGDVAMACLFGGTSIKKAQEAGSSVLTVKEAQDAGIAGIDITSVTNKFLKENP
>MP0313_megahit_270682_661-834
MKKILSLVLGSIVAFTLSTSVAYSAANQIRVAFFLEWALPNQEDKVKKTFDDALGVPV
>MP0313_megahit_302201_1-465
MKKIISLLLGSIIALTLSISAAFSAANEVRVAFFLEWALPNQEDKVKKTFDDALGVPVKWTNFATGGEMTEAMLSGDIDISYSQGLTPFVNAVNAKAPIKLVDIAVIYGMGGTTCVAAKGIDKENASIKLDGQKVAVPLGTMADYVFKETMRVVG
>MP0313_megahit_305965_2-610
NASIKLDGQKVAVPLGTMADYVFKETMRVVGADISKMKVVDMNPEDGSVALVNGDVAMACLFGGKSIASAKEVGTSVLTVKEAQDAGIAGIDITSVTNKFLKENPGMVRTFVEVTHEANARYNAGKSNMNIIAKDAAMDLAGTKKQMGGFEFPDAATMKSKYMNKGGILMTYLDVMGNMFATSENPALKNYSKVVNTNYLPN*
>MP0315_megahit_8504_133-561
CAYGANSLTKMKTVGKPMLTSAAKKAAGITSFDIISVTDKFAQENPALVRTFIDVTHKANAAFAKDQSKIGVIAKDAGMTVEKTKSQMSGFVFPTVDEQMRDYFSKNGLARTMTAFMGKMFATPSNPALKDYNATIDTSFLK*
>MP0315_megahit_137069_3-356
MKRLTKVLALLLTLTMVAAACGSDDDGGGDAAPATTAAPAATAAPATTAAPAATEAPVEALSELNVAYFLEWPTANQVAQVEQTYDEALGMTVNWLPFGSGGDMALAMESGDIDIAYS
>MP0315_megahit_201566_549-695
MKKIISFILGSIVALYLSMSVAFSAANEVRVAFFLEWALPNQEDKVKQT
>MP0315_megahit_204297_420-1394
MKNLLKILLGGLFLCSFYSVNAVAKDVNVAFFLEWATPNQEAKVNKAYDDAMGVNINWTNFATGVEMTEAMLSGDIDISYSQGMTPFVNAVNAKAPIKIVDVAVEYGMGGTGCVVSNASGITKANASELEGQKVAVPLNTMADYAMRMIAAHLGADVSQFQLVDMEPADGAVALVDGNVVAACLFGKNSIDKALEAGSMLMTTEEATAAGITSFDITSVTDKFIKENPELVRAFLEVTAESNALFAAGNSDMAVIAKDAGMSVEKTTNQMSGFGFPTPEEQKSSWLNSGGKVEGMLAFMGNMFATAENPALSDYSKTIDASFLP*
>MP0315_megahit_205859_3-986
GEKMKGLYKKIGATIVGAIAAVNVMALDELNVAYFEEWPMPFEYAKQIGAYDEALGMTVNWSSFGTGTAMSAAMASGDIDLSVSQGVPPFIVAASTGQDLQIVDVAVSYADNDNCVVASALEIDASNASELAGLKVSVPIGTAAHYGYLKQMSHFGVDVGSMQVVDMAPPEGAAAFAQGSVDVFCGWGGSLRRALEHGNVLLTGAEKTALGILVWDVTSTTAQFANENAEVLATFLGVTAAANAMWNSGGFTSLMLPHIARDAGMDEAATADTMSTFVFPSVSSQLSGAWLGGSGITFLKGVADVFVNAGEIPSARGSYAGAVNTDGL
>MP0315_megahit_208868_1-852
DGGNLVMTGSEQEAIGIRVFDIISIPMSFGDDHPDVVTAFLQVTEDANAAYSVDRASMEATIAEAAGMEVGPSNALLDAFTFLDKATQLSDAWLGGTVQQVMKDQMDFFVEQEEITTALDSYAPFVNTSFLEAVTDAPWATAAPAGEPFRLGFAADFSDLGGFADIPASEAAIHFVELINCSGGIDIAAGFDIDRVLATDLMYCDSPTGTMVELTIQNIEGDPEVTQRAGQDLIDAGVSVILGPPFPDFGEPLLQVTAGQIPVLFVASTEPSLADPEALSFLVA
>MP0315_megahit_219088_54-602
EGKKVAVPLGTMAEYVFDESMKVVGADKSKMDVIQMDPEEGAAALVSGDVVMACLFGGNSIKAAVAVGSRLLTVQEARDAGILGIDITSVTDKFMKENPGMLRTFIEVTHEANARYAAGKSDLNVIAKDAEMALADMKDTIGGFKFLNARETEKSMTSGNLDGFLKGMNTPEGAVDTSFLPL*
>MP0315_megahit_236001_1-504
GQKVYAPVGNVTHYKLLKMLEHLGVDLGSFEHVPSDGGAAAVAAFESGDVAMACAFGGGVLRMLAAGGNLVMTGSEQEAIGIRVFDIISIPTQFGTDHPDVVETFLQVTEEANAAYAGDRGAQEATIAEAAGMTVEGSNALLDMFSFPDRATQLSDAWLGGTVQDVMK
>MP0315_megahit_248566_87-506
AIVSGDVVMACLFGGNSIKSALTVGTRLLTVQEARDAGILGIDITSVTTKFMKENPGMVRTFIEVSHEANARYRAGKSNMSIIAKDAEMSVGDMKDTIGGFKFLTPAETKESMESGNLDAFLKGMDTPRGSVDTSFLPL*
>MP0315_megahit_250310_216-1193
MKKVIAFVLGIFVAANLGMTVAHAAADEVRVAFFLEWATPNQEDKVKNAFDTALGVPVKWTNFATGGEMTEAMLSGDIDISYSQGLTPFVNAVNAKAPIKLVDIAVIYGMGGTTCVAAKGIDKGNASTKLDGQKVAVPLGTMADYVFKETMRVVGADISSMKVVDMNPEDGSAAFVNGDVAMACLFGGKSIKAAKEKGAPLLTVKEAQDAGIAGIDITSVTNKFLKENPGMVKTFVEVTHDANARFNAGKSDMNVIAKDAAMDLAGTKNQMDGFEFPDAATMKSKYLNKGGILMTYLSVMGNMFATSENPALSDYSQVVDTSYLP*
>MP0315_megahit_270370_2-655
GVPVKWTNFATGGEMTEAMLSGDIDISYSQGLTPFVNAVNAKAPIILVDIAVLYGMGGTTCVVSNASGITKRNASDLEGKKVAVPLGTMADYVFKETMRVVGADPSKMKVIDMNPEDGSAALVNGDVAMACLFGGTSIKKAEEAGSKMLTVAEAKDAGIAGIDITSVTNKFLRENPGMVRTFVEVTHEANARFNAGKSDMNTIAKDAAMDLAGTKKQM
>MP0315_megahit_271616_3-248
MKKIINFILGAVVALNLSASVANAAAKEVRIAFFLEWATPNQEDKVKKAFDRAFGVPVKWTNFATGGEMTEAMLSGDIDISY
>MP0315_megahit_285748_3-590
KASGITKANASELEGKKVAVPLGTMAEYVFDESMKVVGADRKKMDIIQMDPEEGAAAIVSGDVVMACLFGGNSIKAALTVGTRLLTVQEARDAGILGIDITSVTSKFMKENPGMVRTFIEVSHEANARYRAGKSDMSIIAKDAEMKLEDMKDTIGGFKFLTAAETKKSMESGNLDAFLKGMDTPSGSVDTSLLPL*
>MP0315_megahit_290591_645-905
MKKIISFILGSFVALCLSMSVAFSAANEVRVAFFLEWALPNQEDKVKETFDKALGVPVKWTNFATGGEMTEAMLSGDIDISYSQGLT
>MP0315_megahit_293307_185-553
MKKIISLFLGSIIALTLSISAAFSAANEVRVAFFLEWALPNQEAKVKKIFDDALGVPVKWTNFATGGEMTEAMLSGDIDISYSQGLTPFVNAVNAKAAIKLVDIAVIYGMGGTTCVAAKGIDK
>MP0315_megahit_313547_93-551
LVNGDVAMACLFGGTSIKKAQEAGSSVLTVAEAQEAGIAGIDITSVTNKFLKENPGMVRTFVEVTHEANTRYNAGKSNMNIIAKDAAMDLAGTKKQMGGFEFPDAATMKSKYMNKGGILMTYLDVMGNMFATSENPALKNYSKVVDTSYLPN*
>MP0315_megahit_323198_287-682
KEAGSSVLTVAEAQEAGIAGIDITSVTNKFLKENPGMVRTFVEVTHEANARFNAGKSDMNVIAKDAAMDVAKTKKQMGGFEFPNAGTMKAKYMNSGGILMNYLGVMGNMFATSENPALSDYSKVVDTSYLP*
>MP0317_megahit_97788_2-679
SDISCACHWAINQAAANNVGKMWGKSYVVTPGAVMVREDSDIKKPEDLAGREVAVGYHSGSHFSTIQALEPFLKSEDIKLKFIGLPWQRVDAGLDRDVDATSVWGITYQACEQLGMRRIADTSFMIGFMFPDGVDEGDVEKYMNGLKRAQMDLDLEPENYKHLYLKAIPDRYKSNLDVRLFSSGERIVFLPYSESTFAKTQDWIKERNIFDEMPESYRYETAVSA*
>MP0317_megahit_104437_1028-2068
NKLDKMEEILFKTLRRFMPSVVAVPLLVAGLAASAQTVNVGAAGNVGGMIVFVAQAKGFFAKNGIDAKVVTRQTGGALTKSLRAGEMDYAPAAFTNLPAALEKGMNVRAFVGYTGASYVKSTSDNFVGIAARAGSGIKTLKDLRGKKIGVTFASTGDLYLRTILRKNGITKRDYKRINTRPPSLVAVLDTGGVDAIVAWEPNLTRSLDKVKGATLISRGGDHVCFCAALHGFPDKVYKDRKRTQGVVDAMAQAASWLRNPANLDEAAQIGSRFVRGMTPELTKRTMPHIVYDVRMGENTKKAFNFAVAELIKQKKMKKPYDPDKYFDFSFIDSTMKRHPEWFADLK*
>MP0317_megahit_159358_810-1445
IVRNDAGISKSNASELEGKKVAVPLNTMADFGFRMTMKAVGVDVNELKVVDMAPEDGAVALIDGQVTMACAYGANSLTKMKTVGKPMLTSAAKKAAGITSFDIISVTDKFAQENPALVRTFIDVTHKANAAFAKDQSKIGVIAKDAGMTVEKTKSQMSGFVFPTVDEQMRDYFSKNGLARTMTAFMGKMFATPSNPALKDYNATIDTSFLK*
>MP0317_megahit_174782_935-1126
MKKIINLLLGSIVALTLSISAAFSAASEVRVAFFLEWALPNQEDKVKKTFDDALGVPVKWTNFA
>MP0317_megahit_179171_2-682
MVYISYSLVKFLNCRNLMALGESKQRRKELNMQLLRKTILGVSALAISASITTAAYAADVRVAFFLEWATPNQIAKVEKTYDDAMGVNLKWTNFDTGVNMTEAMLAGDIDISYSQGLTPFANAVNAKAPIKMVAIAVAYGAADDCIVRNDAGISKSNASELEGKKVAVPLNTMADFGFRMTMKAVGVDVNELKVVDMNPEDGAVALVDGQVTMACAYGANSLTKMKT
>MP0317_megahit_191660_2-712
AKVNKTYDDALGVNINWTNFATGVEMTEAMLSGDIDISYSQGMTPFVNAVNAKAPIKIVDVAVEYGMGGTGCVVSNASGITKANASELEGQKVAVPLNTMADYAMRMIAAHLGADVSQFQLVDMEPADGAVALVDGNVVAACLFGKNSIDKALEAGSMLMTTEEATAAGITSFDITSVTDKFIKENPELVRAFLEVTAESNALFAAGNSDMAVIAKDAGMSVEKTTNQMSGFGFPTP
>MP0317_megahit_194388_1-132
MKKIISLLLGSIVAFTLSISAAFSAANEVRVAFFLEWALPNQED
>MP0317_megahit_210025_3-410
MKRLTKVLALLLTLTMVAAACGSDDDGGGDAAPATTAAPATTAAPATTAAPAATEAPVEALSELNVAYFLEWPTANQVAQVEQTYDEALGMTVNWLPFGSGGDMALAMESGDIDIAYSQGLTPFANFVTSGSELEI
>MP0317_megahit_214006_3-479
MKKIISLLLGSIVALALSMSAAFSAAKEVRVAFFLEWPTPNQEDKVKKLFDKALGVPVKWTNFANGGAMTDAMLAGDIDISYSQGLVPFINAVKSKAPLKLVDIAMEYGMGGTTCVTSKASGITKANASELEGKKVAVPLGTMAEYVFDESMKVVGADR
>MP0317_megahit_224743_1-318
MKKIISFILGSIVAFTLSTSVAFSAANEVRIAFFLEWATPNQEDKVKQTFDKALGVPVKWTNFATGGEMTEAMLSGDIDISYSQGLTPFVNAVNAKAPIILVDIAV
>MP0317_megahit_238747_2-532
MRRSWRGIVALTLAFALVAGACGDDEEEAAPAATTAAPAATTAAPAATTAAPATTAAPDVGGLDELDVAYFLEWPTANQVAQLELTYDDALGIPVNWHAFASGNDMALAMEAGDIDISYSQGLTPFANYVTSGAEHEIVGVAVSYADADNCVANPDYGVTAANAAESLAGQNIYTPI
>MP0317_megahit_239207_3-233
MKKIISLLLGSIVALAFTASVAFSAANQVRVAFFLEWPTPNQEDKVKKTFDDALGVPVKWTNFANGGAMTDAMLAGD
>MP0317_megahit_249003_233-592
QEAGIAGIDITSVTNKFLKENPGMVRTFVEVTHEANARYNSGKSDMNVIAKDAAMDLAGTKKQMGGFEFPDAGTMKSKYMNDGGILMSYLSVMGNMFATSENPALKDYSKVVDTSYLPN*
>MP0317_megahit_255231_1-351
GTRLLTVQEARDAGILGIDITSVTDKFMKENPGMVRTFVEVSHEANARYRAGKSDMSIIAKDAEMSVADATGTMDGFKFLTPAETEKSMNKGGALDKFLSGMDTPSGAVDTSFLPL*
>MP0317_megahit_256224_335-571
MKKIISLLLGSIVALAFTASVAFSAANQVRVAFFLEWALPNQEAKVKKVFDDALGVPVKWTNFATGGEMTEAMLSGDID
>MP0317_megahit_259013_291-563
MKKIISLFLGSVVALCLSMSVAFSAANEVRVAFFLEWPTPNQEDKVKGLYEKALGVPVKWTNFSNGGAMTDAMLAGDIDISYSQGLVPFIN
>MP0317_megahit_261818_3-392
LFGGNSIKAALTVGTRLLTVQEARDAGIKGIDITSVTDKFMKENPGMVRTFIEVTHEANARHKAGKSDLNVIAKDAEMKLGDMKETIGGFVFLNAAETKKSMESGGTLDGFLKAMDTPKGAVDTSFLPL*
>MP0317_megahit_261851_2-664
GNLVMTGSEQEAIGIRVFDIISIPTQFGIDHPDVVETFLQVTEEANAAYAGDRGAQEATIAEAAGMTVEGSNALLDMFSFPDRATQLSDAWLGGTVQDVMKAQMDFFVEQGEIPEALDSYDAFVNTTFLSNISDVEVVMAESLSELNVAYFLEWPTANQVAQVEQTYDDALGMTVNWLPFGSGGDMALAMESGDIDIAYSQGLTPFANFVTSGSELEIVGV
>MP0317_megahit_262465_577-933
MKKIISLFLGSIIALTLSISAAFSAANEVRVAFFLEWALPNQEAKVKKVFDDALGVPVKWTNFATGGEMTEAMLSGDIDISYSQGLTPFVNAVNAKAAIKLVDIAVIYGMGGTTCVAAK
>MP0317_megahit_262469_932-1897
SIILGAVVALNLSLSVVNAAAKEVRIAFFLEWASPNQEDKVKKAFDKAFGVPVKWTNFATGGEMTEAMMSGDIDISYSQGLTPFVNAANSKKPITLVDVSILYGMKGTTCVVSNASGISKANGYQLEGKKVAVALGTMADYVFRETMKVVGADASKMKIVDMVPEDSAVALANGDVVMSCLFGKKSIAKAEEAGKKMLTVKEAADAGIAGIDITSVTNRFMKENPGMVSTFLEVTHEANDRYKLGRSNFSIIAKDATMSVKSTKEQMDSFGFPDTRTQLTKYFNHGGILMKYLEVMGNMFATSENPALKDYSSVVTTRFLP*
>MP0317_megahit_268675_3-395
MKKIISLLLGSIVAFTLSISAAFSAANEVRVAFFLEWPTPNQEDKVKKTFDDALGVPVKWTNFANGGAMTDAMLAGDIDISYSQGLVPFINAVKSNAPLKLVDIAMEYGMGGTTCVTSKASGITKANASEL
>MP0317_megahit_278357_2-388
FGGNSIKAALTVGTRLLTVQEARDAGILGIDITSVTDKFMKENPGMVRTFVEVSHEANARFRAGKSNMSIIAKDAEMSVGDAKETMGGFKFLTPAETKTSMEKGGALDKFLKGMDTPSGAVDTSFLPL*
>MP0317_megahit_281300_2-457
DIIQMDPEEGAAAIVSGDVVMACLFGGNSIKSALTVGTRLLTVQEARDAGILGIDITSVTTKFMKENPGMVRTFIEVSHEANARYRAGKSNMSIIAKDAEMSVGDMKDTIGGFKFLTPAETKESMESGNLDAFLKGMDTPRGSVDTSFLPL*
>MP0317_megahit_283228_1-297
MKKVIAFVLGSFVAANLGMTVAHAAADEVRVAFFLEWATPNQEDKVKNAFDTALGVPVKWTNFATGGEMTEAMLSGDIDISYSQGLTPFVNAVNAKAPI
>MP0317_megahit_285385_59-898
KNAFDTALGVPVKWTNFATGGEMTEAMLSGDIDISYSQGLTPFVNAVNAKAPIKLIDIAVIYGMGGTTCVAAKGIDKGNASVKLDGQKVAVPLGTMADYVFKETMRVVGADISSMKVVDMNPEDGSAAFVNGDVAMACLFGGKSIKAAKEKGAPLLTVKEAQDAGIAGIDITSVTNKFLKENPGMVKTFVEVTHDANARFNAGKSDMNVIAKDAAMDLAGTKNQMDGFEFPDAATMKSKYLNKGGILMTYLSVMGNMFATSENPALSDYSQVVDTSYLP*
>MP0317_megahit_285608_3-578
FSNGGAMTDAMLAGDIDISYSQGLVPFINAVKSKAPLKLVDIAMEYGMGGTTCVTSNASGITKANASELEGKKVAVPLGTMAEYVFDESMKVVGADKSKMDVIQMDPEEGAAALVSGDVVMACLFGGNSIKAAVAVGSRLLTVQEARDAGILGIDITSVTDKFMKENPGMLRTFIEVTHEANARYADGKSDL
>MP0317_megahit_286623_1-573
MKKIISLLLGSIVALTLTISAAFSAANEVRVAFFLEWATPNQEDKVKKTFDDALGVPVKWTNFATGGEMTEAMLSGDIDISYSQGLTPFVNAVNAKAAIKLVDIAVIYGMGGTTCVAKKGIDKGNASTKLDGQKVAVPLGTMADYVFKETMRVVGADISKMKVVDMNPEDGSAALVNGDVAMACLFGGKSI
>MP0317_megahit_290225_1096-1260
MKKIINFILGAVVALNLSASVANAASKEVRIAFFLEWATPNQEDKVKKAFDRAFG
>MP0317_megahit_291840_33-527
MKKIISLLLGSTVALALTISAAFSAANEVRVAFFLEWPTPNQEDKVKKTFDDALGVPVKWTNFANGGAMTDAMLAGDIDISYSQGLVPFINAVKSNAPLKLVDIAMEYGMGGTTCVTSKASGITKANASELEGKKVAVPLGTMAEYVFDESMKVVGADRKKMEII
>MP0317_megahit_296637_3-512
SVAYSAANQVRVAFFLEWALPNQEDKVKKTFDDALGVPVKWTNFATGGEMTEAMLSGDIDISYSQGLTPFVNAVNAKAPIKLVDIAVIYGMGGTTCVAAKGIDKGNAATKLDGQKVAVPLGTMADYVFKETMRVVGADISKMKVVDMNPEDGSAALVNGDVAMACLFGGT
>MP0317_megahit_299644_3-650
MEGKRSMRTRLRWLTALVATFALLAGACGSSDDGGPAAPAATTAAPAATAAPAATTAAPDVSGLDELNVAYFLEWPTANQVAQVEETYDDALGLTVNWLPFGSGGDMALAMESGDIDIAYSQGLTPFANFVTSGSELEIVGVAVSYADADNCVAHPDYGVTADNAAETLAGQKVYAPVGNVTHYKLLKMLGHLGVALDSFDHVPSDGGAAAVAAFE
>MP0317_megahit_301062_1-513
YSQGLTPFVNAVNAKAPIILVDIAVLYGMGGTTCVVSNASGITKRNASDLEGKKVAVPLGTMADYVFKETMRVVGADPSKMKVIDMNPEDGSAALVNGDVAMACLFGGTSIKKAEEAGSKMLTVAEAKDAGIAGIDITSATNKFLRENPGMVRTFVEVTHEANARFNAGKS
>MP0317_megahit_301702_3-548
DAWLGGTVQDVMKQQMDFFVEQGEIPEALDSYDAFVNTSFLEAIDDVEVVMAESLSELNVAYFLEWPTANQVAQVEETYDDALGMTVNWLPFGSGGDMALAMESGDIDIAYSQGLTPFANFVTSGSELEIVGVAVSYADADNCVAHPDYGVTADNAAETLAGQKVYAPVGNVTHYKLLKMLG
>MP0319_megahit_175185_3-635
AANNVGKMWGKSYVVTPGAVMVREDSDIKKPEDLAGREVAVGYHSGSHFSTIQALEPFLKSEDIKLKFIGLPWQRVDAGLDRDVDATSVWGITYQACEQLGMRRIADTSFMIGFMFPDGVDEGDVEKYMNGLKRAQMDLDLEPENYKHLYLKAIPDRYKSNLDVRLFSSGERIVFLPYSESTFAKTQDWIKERNIFDEMPESYQYETAVSA
>MP0319_megahit_178125_3-557
TVNWIAFPSGNDMALAMESGDIDISYSQGLTPFANYVTSGADHVIVGVAVSYADADNCVAHPDYAVSQDNAASSLAGQVIYTPIGNVTHFKLLKMLEHLGVSLDDVSLIPSEGGPAAVAAFENGDVAMACAFGGAINTMLASGGNLVMTGSEQEALGIRVFDIISAPRSFAEEHGDVVTAFLQVT
>MP0319_megahit_181729_3-398
MRRSWRGIVALTLAFALVAGACGDDDEEAAPAATTAAPAATTAAPAATTAAPATTAAPDVGGLDELDVAYFLEWPTANQVAQLELTYDDALGIPVNWHAFASGNDMALAMEAGDIDISYSQGLTPFANYVTS
>MP0319_megahit_197127_2-550
VDIAMEYGMGGTTCVTSKASGITKANASELEGKKVAVPLGTMAEYVFDESMKVVGADRGKMDIIQMDPEEGAAALVSGDVVMACLFGGNSIKAATAVGSRLLTVQEARDAGILGIDITSVTDKFMKENPGMLRTFIEVTHEANARYASGKSDMNVIAKDAEMKVADMKETIGGFKFLTPAETK
>MP0319_megahit_205926_1-357
AAGITSFDITSVTDKFIKENPEMVRTFLEVTAESNALFAAGKSDMEIIAKDAGMSVEKTTNQMSGFGFPTPAEQKSSWFNSGGKVEGMLAFMGNMFATDENPALGDYSKTIDTSFLPD*
>MP0319_megahit_206161_3-416
MKKILSFILGCIVALNLSMSVANSAANEVRVAFFLEWPTPNQEDKVKKLFDKALGVPVKWTNFSNGGAMTDAMLAGDIDISYSQGLVPFINAVKSNAPLKLVDIAMEYGMGGTTCVTSNASGITKANASELEGKKVAV
>MP0319_megahit_232796_161-571
MKNLLKILLGGLFLCSFYSVNAVAKDVNVAFFLEWATPNQEAKVNKAYDEAMGVNINWTNFATGVEMTEAMLSGDIDISYSQGMTPFVNAVNAKAPIKIVDVAVEYGMGGTGCVVSNASGITKANASELEGQKVAVP
>MP0319_megahit_240816_85-564
MKNLLKMLLSGLFLCSFYSVSAVAKDVNVAFFLEWATPNQEAKVKKAYDDAMGVNVNWTNFATGVEMTEAMLSGDIDISYSQGMTPFVNAVNAKAPIKIVDVAVEYGMGGTGCVVSNASGITSANASELEGQKVAVPLNTMADYAMRMIAAHLGADVSKF
>MP0319_megahit_251730_280-945
AVAYGAADDCIVRNDAGISKSNASELEGKKVAVPLNTMADFGFRMTMKAVGVDVNELKVVDMAPEDGAVALIDGQVTMACAYGANSLAKMKTVGKPMLTSAAKKAAGITSFDIISVTDKFAQENPALVRTFIDVTHKANAAFAKDQSKIGVIAKDAGMTVEKTKSQMSGFVFPTVDEQMRDYFSKNGLARTMTAFMGKMFATSSNPALKDYNATIDTSFLK*
>MP0319_megahit_253518_340-666
TSVMNKFLKENPGMVRTFIEITHEYNAKFRAGKSNMNIIAKDAAMDLAGTKKQMGGFGFPDAAEIKSKYMNKGGILMKYLDVMGNMFATSENPALRNYSKVVTTKYLP*
>MP0319_megahit_259527_452-934
MKKIISLFLGAIVALTLSVSAFAAANQVRVAFFLEWATPNQEAKVKKTFDDALGVPVKWTNFATGGEMTEAMLSGDIDISYSQGLTPFVNAVNAKAPLKLVDIAVVYGMGGTTCVAAQGIDKGNASTKLDGQKVAVPLGTMADYVFKETMRVVGADISKMK
>MP0319_megahit_260256_1-285
MKKILSFILGTIVALYLSMSVAFSAANEVRVAFFLEWATPNQEDKVKQTFDKALGVPVKWTNFATGGEMTEAMLSGDIDISYSQGLTPFVNAVNA
>MP0319_megahit_266043_2-814
NINWTNFATGVEMTEAMLSGDIDISYSQGMTPFVNAVNAKAPIKIVDVAVEYGMGGTGCVVSNASGITKANASELEGQKVAVPLNTMADYAMRMIAAHLGADVSQFQLVDMEPADGAVALVDGNVVAACLFGKNSIDKALEAGSMLMTTEEATAAGITSFDITSVTDKFIKENPELVRAFLEVTAESNALFAAGNSDMSIIAKDAGMSVEKTTNQMSGFGFPTPEEQKSSWLNSGGKVEGMLAFMGNMFATAENPALSDYSKTIDASFLP*
>MP0319_megahit_279377_649-1245
MRKVIAFVLGSFLAANLGMTVAHAAANEVRVAFFLEWATPNQEDKVKKAFDEALGVPVKWTNFATGGEMTEAMLSGDIDISYSQGLTPFVNAVNAKAPIKLVDIAVIYGMGGTTCVAAKGIDKGNASTKLDGQKVAVPLGTMADYVFKETMRVVGADISSMKVVDMNPEDGSAAFVNGDVAMACLFGGKSIKAAKEKGA
>MP0319_megahit_286461_3-560
TQLSDAWLGGTVQDVMKQQMDFFVEQGEIPEALDSYDAFVNTTFLEAIDDVEVVMAESLSELNVAYFLEWPTANQVAQVEETYDDALGMTVNWLPFGSGGDMALAMESGDIDIAYSQGLTPFANFVTSGSELEIVGVAVSYADADNCVAHPDYGVTADNAAETLAGQKVYAPVGNVTHYKLLKMLG
>MP0319_megahit_288209_1-417
GKSIKAAKEKGASLLTVKEAQDAGIAGIDITSVTNKFLKENPGMVKTFVEVTHDANARFNAGKSDMSVIAKDAAMDLAGTTNQMDGFEFPDAATMKSKYLNKGGILMTYLSVMGNMFATSENPALSDYSEVVDTSYLP*
>MP0319_megahit_292389_1-435
MKKIISLLLGSIVAFALSASVAYSAANQVRVAFFLEWALPNQEDKVKQTFDDALGVPVKWTNFATGGEMTEAMLSGDIDISYSQGLTPFVNAVNAKAAIKLVDIAVIYGMGGTTCVAAKGIDKGNASSKLDGQKVAVPLGTMADY
>MP0319_megahit_294422_3-677
VVALNLSLSVVNAAAKEVRIAFFLEWASPNQEDKVKKAFDKAFGVPVKWTNFATGGEMTEAMMSGDIDISYSQGLTPFVNAANSKKPITLVDVAILYGMKGTTCVVSNASGISKANGYQLEGKKVAVALGTMADYVFRETMKVVGADASKMKIIDMVPEDSAVALANGDVVMSCLFGKKSIAKAEEAGKKMLTVKEAADAGIAGIDITSVTNRFMKENPGMVSTF
>MP0319_megahit_294937_441-563
MKKIISIILGAVVALNLSLSVVNAAAKEVRIAFFLEWASPN
>MP0319_megahit_297414_2-358
DAGIAGIDITSVTNKFLKENPGMVRTFVEVTHEANARYNSGKSDMAVIAKDAAMDLAGTKKQMGGFEFPDAATMKAKYLNKGGILMTYLEVMGNMFATSENPALKDYSKVVDTSYLPM*
>MP0319_megahit_311807_1060-1287
MKKVIAFVLGSFVVANLGMTVAHAAADEVRVAFFLEWATPNQEDKVKNAFDTALGVPVKWTNFATGGEMTEAMLSG
>MP0319_megahit_320986_2-547
EGKKVAVPLGTMAEYVFDESMKVVGANRKKMDVIQMDPEEGAAAIVAGDVVMACLFGGNSIKSALTVGTRLLTVQEARDAGILGIDITSVTDKFMKENPGMLKTFIEVTHEANARYKAGKSDMNVIAKDAEMKLADMKETIGGFKFLNAKETKKSMKSGNLKAFLKGMNTPGGAVTTKFLP*
>MP0319_megahit_322750_1-537
KVAVPLGTMADYVFKETMRVVGADISKMKVVDMNPEDGSAALVNGDVAMACLFGGTSIKKAQEAGSSVLTVAEAQEAGIAGIDITSVTNKFLKENPGMVRTFVEVTHEANARYNSGNSDMNVIAKDAAMDLAGTKKQMGGFEFPNAGTMKAKYMNSGGILMSYLSVMGNMFATSENPAL
>MP0319_megahit_324696_1-633
ASNASELAGLKVSVPIGTAAHYGYLKQMDHFGVDVASMDVVDMAPPEGAAAFAQGSVDVFCGWGGSLRRALEHGNVLLTGAEKTALGILVWDVTSTTAQFANENAEVLATFLGVTAASNAMWNSGGFTSLMLPHIARDAGMDEAATADTMSTFVFPSVSSQLSGAWLGGSGITFLKGVADVFVNAGEIPSARGSYAGAVNTDGLNTVASQ*
>MP0319_megahit_327399_3-557
ELEGKKVAVPLGTMAEYVFDESMKVVGADRKKMEIIQMDPEEGAAAIVSGDVVMACLFGGNSIKSALTVGTRLLTVQEARDAGILGIDITSVTTKFMKENPGMVRTFIEVSHEANARYRAGKSNMSIIAKDAEMSVGDMKDTIGGFKFLTPAETKESMESGNLAGFLNAMDTPGGAVDTSFLPL*
>MP0321_megahit_155538_231-1208
MKIIKNVIAGLMVAFLVFMIYASIVGNADSKENTIKIAIMPTFGAHQHIGYEVIDRLKAQGINVETVIIKSSTQGNGLLMNKQIDVNVGAITSFILLDNKKPGQSKILSAVSHYKFFLLCTPDIKNMQDVLTTNIVTSGRNTTEHHTIRWLAKKHFNNPYALEKNFITMSRPQIYQIMKAGSKDIKCVMTGAPLQNQLQDELGLNIIEQSDVDNGIAGSYNVYWTRTEFAKDNPQVVEAFVKTTVQVIDEYNQDPTKILNSFISKDQLKFTKSYLLKSYAKNKSVFHYDLRGAEYFNNFLHEIGYIKGDKTDLGKATFNLDLIKK*
>MP0321_megahit_208509_1083-1202
FKFLSPEETKQSMESGNLKAFLDGMGTPKGNVDTSFLPL*
>MP0321_megahit_250189_617-862
MVRSFVELTHEANERYRNGKSDLNAMSKESEMKVADMNETLSGFKFLTPKETKKSMKSGNLSKFLKGFDTPKGTVTTKFLP*
>MP0321_megahit_250877_1065-1526
KMDIIQMDPEEGAAALVSGDVVMACLFGGNSIKAALAVGTKVLTVQEARDAGILGIDITSVTTKFMKENPGMLRTFVEVTHEANARYHAGKHDVNALSKASEMKVADLKETLAGMKFLTPEETKESMESGNLHKFLEGMGTPRGNVDTSFLPL*
>MP0321_megahit_251669_345-641
IDITSVTNKFMNENPGMVRTFVEVTHEANTRYNSGKSDLNSMSKASGMEMSKMKKTLDGFKFLNAEETKQSMENGNLSGFLDGMGTPKGNVDTSFLPL*
>MP0321_megahit_253987_1-549
VFRETMKAVGANADAMQVIDMNPEDGSAAIVNGDVAMACLFGGASIEKALEVGKRVLTVDEAKAAGIAGIDIVSVTNKFLKENPGMVSTFIEVTHEANAQHRAGKSNMNLIAKDAGMSLDATKGQMSGFEFPDANTIKSKYMNKGGILMKYLDVMGNMFATAENPALKDYSKVVTTDYLPGL*
>MP0321_megahit_254039_1-837
MKKIISFILGCFVALNLSISVANSAANEVRVAYFLEWPSPNLEDMQKKNFAKALGVPVKWTNFTNGGAMTDAMLAGDIDISYSQGLVPFINAVKSKAPIKLVDIAMEYGMGGTTCVTSNASGITKANATELEGKKVAVPLGTMAEYVFDESMKVVGADRSKMDIIQMDPEEGAAALVSGDVVMACLFGGNSIKAATAIGSRLLTVQEARDAGILGIDITSVTTKFMKENPGMLRTFIEVTHEANARYKAGKADMNSMAKASEMKVADMKETLSGFKFLT
>MP0321_megahit_260990_3-395
MKKIISFILGSLVALTMSISVANSAANEVRVAYFLEWPSPNLEDMQKKNFAKALGVPVKWTNFTNGGAMTDAMLAGDIDISYSQGLVPFINAVKSKAPIKLVDIAMEYGMGGTTCVTSNASGITKANATEL
>MP0321_megahit_276299_313-705
MKKIISFLLGCFVALNLSISTANSAANEVRVAYFLEWPSPNLEDMMKKNFAKALGVPVKWTNFTNGGAMTDAMLAGDIDISYSQGLVPFINAVKSKAPIKLVDIAMEYGMGGTTCVTSNASGITKANATEL
>MP0321_megahit_277046_544-735
KADLNAMSKASEMKVSDMKDTLSGFKFLTPEETKESMTSGNLDAFLKGMGTPGGNVDTSFLPL*
>MP0321_megahit_277858_3-542
AAKEVRVAYFLEWPSPNLEDMNKKAYSKALGVPVKWTNFTNGVAMTDAMLAGDIDISYSQGLMPYINAVKAKAPISLVDVAMEYGMGGTTCVTSNKSGITKANASELEGKKVAVPLGTMAEYVFTESMKIVGADRKKMNIIAMDPEEGAAALVSGDVVMACLFGGNSIKSATSVGKRLLT
>MP0321_megahit_280148_932-1873
MKKIISFILGCFVALNLSISVANSAANEVRVAYFLEWPSPNLEDMQKKNFAKALGVPVKWTNFTNGGAMTDAMLAGDIDISYSQGLVPFINAVKSKAPIKLVDIAMEYGMGGTTCVTSNASGITKANATELEGKKVAVPLGTMAEYVFDESMKVVGADRSKMDIIQMDPEEGAAALVSGDVVMACLFGGNSIKAATAIGSRLLTVQEARDAGILGIDITSVTTKFMKENPGMLRTFIEVTHEANARYKAGKSDMNSMAKASEMKVADMKETLSGFKFLTPEETKQSMESGNLKGFLDGMGTPKGNVDTSFLPL*
>MP0321_megahit_290921_3-422
MKKIISFLLGCFVALNLSVTAANSAANEVRVAYFLEWPSPNLEDMIKKNYAKALGVPVKWTNFTNGGAMTDAMLAGDIDISYSQGLVPFINAVKSKAPIKLVDIAMEYGMGGTTCVTSNASGITKANATELEGKKVAVPL
>MP0321_megahit_307553_1-600
TCVTSNKSGITKANASELEGKKVAVPLGTMAEYVFTESMKIVGADRKKMEIIAMDPEEGAAALVSGDVVMACLFGGNSIKSATAVGTRLLTVDEARAGGIMGIDIVSVTNKFMKENPGMVRSFVELTHEANERYRNGKSDLNAMSKESEMKVADMNDTLSGFKFLTPKETKKSMKSGNLSKFLKGFDTPKGTVTTKFLP*
>MP0321_megahit_314488_516-1076
MNLNMPRKLNLITGEIMKKIISFILGSIFALNLTITAANSAANVVRVAYFLEWPSPNLEDMQKKNFAKALGVPVKWTNFTNGGAMTDAMLAGDIDISYSQGLVPFINAVKSKAPIKLVDIAMEYGMGGTTCVTSNASGITKANATELEGKKVAVPLGTMAEYVFDESMKVVGADRGKMDIIQMDPEE
>MP0321_megahit_316847_663-1181
MKKIISFILGGLAALTMSISVANSAANEVRVAYFLEWPSPNLEDMQKKAFAKALGVPVKWTNFTNGGAMTDAMLAGDIDISYSQGLVPFINAVKSKAPIKLVDIAMEYGMGGTTCVTSNASGITKANATELEGKKVAVPLGTMAEYVFDESMKVVGADRKKMDIIQMDPEEGA
>MP0321_megahit_325710_1-771
VKWTNFTNGGAMTDAMLAGDIDISYSQGLVPFINAVKSKAPIKLVDIAMEYGMGGTTCVTSNASGITKANATELEGKKVAVPLGTMAEYVFDESMKVVGADRKKMDIIQMDPEEGAAALVSGDVVMACLFGGNSIKAATAVGSRLLTVQEARDAGILGIDITSVTTKFMKENPGMLRTFIEVTHEANARYKAGKSDMNAMSKASEMKVADMKETLSGFKFLSPEETKQSMESGNLKAFLDGMGTPRGNVDTSFLPL*
>MP0321_megahit_339328_1-669
AVKSKAPIKLVDIAMEYGMGGTTCVTSNASGITKANATELEGKKVAVPLGTMAEYVFDESMKVVGADRKKMDIIQMDPEEGAAALVSGDVVMACLFGGNSIKAATAVGSRLLTVQEARDAGILGIDITSVTTKFMKENPGMLRTFIEVTHEANARYRAGKSDMNSMSKASEMKVADMKETLSGFKFLTPEETKESMESGNLDAFLKGMGTPRGNVDTSFLPL*
>MP0321_megahit_341480_212-1153
MKKIISFILGCFVALNLSISVANSAANEVRVAYFLEWPSPNLEDMMKKNFAKALGVPVKWTNFTNGGAMTDAMLAGDIDISYSQGLVPFINAVKSKAPIKLVDIAMEYGMGGTTCVTSNASGITKANATELEGKKVAVPLGTMAEYVFDESMKVVGADRKKMDIIQMDPEEGAAALVSGDVVMACLFGGNSIKAATAVGTRLLTVDEARAAGILGIDITSVTDKFMKENPGMLRTFIEVTHEANARYRAGKSDMNAMSKASEMKVSDMKETLGGFKFLTPEETKKSMESGNLDAFLKGMGTPGGNVDTSFLPL*
>MP0321_megahit_343539_3-533
MRKIISYLLGVIVALNLSISVANSAANEVRVAYFLEWPSPNLEDMQKKNFAKALGVPVKWTNFTNGGAMTDAMLAGDIDISYSQGLVPFINAVKSKAPIKLVDIAMEYGMGGTTCVTSNASGITKANATELEGKKVAVPLGTMAEYVFDESMKVVGADRKKMDIIQMDPEEGAAALV
>MP0321_megahit_343593_325-729
MKKIISTVLGMVLAFSLYSSVANSAAKEVRVAYFLEWPSPNLEDMNKKAYSKALGVPVKWTNFTNGVAMTDAMLAGDIDISYSQGLMPYINAVKAKAPISLVDVAMEYGMGGTTCVTSNKSGITKANASELEGKK
>MP0321_megahit_350147_310-657
MKKIISFLLGCFVALNLSISTANSAANEVRVAYFLEWPSPNLEDMMKKNFAKALGVPVKWTNFTNGGAMTDAMLAGDIDISYSQGLVPFINAVKSKAPIKLVDIAMEYGMGGTTCV
>MP0321_megahit_354402_2-871
INKQGRGKMKKIISFILGCFVALNLSMSVANSAANEVRVAYFLEWPSPNLEDMQKKNFAKALGVPVKWTNFTNGGAMTDAMLAGDIDISYSQGLVPFINAVKSKAPIKLVDIAMEYGMGGTTCVTSNASGITKANATELEGKKVAVPLGTMAEYVFDESMKVVGADRKKMDIIQMDPEEGAAALVSGDVVMACLFGGNSIKAATAVGSRLLTVQEARDAGILGIDITSVTTKFMKENPGMLRTFIEVTHEANARYKAGKADMNAMSKASEMKVADMKETLSGFKFLTPEE
>MP0321_megahit_355463_319-693
MKKILSFILGSIFALNLSISVANSAANEVRVAYFLEWPSPNLEDMQKKNFAKALGVPVKWTNFTNGGAMTDAMLAGDIDISYSQGLVPFINAVKSNAPIKLVDIAMEYGMGGTTCVTSNASGITK
>MP0321_megahit_356204_406-597
GGSDMKAMSKESEMKVADMKDTLSGFKFLTPKETKKSMKSGNLAKFLKGFDTPRGTVTTKFLP*
>MP0321_megahit_357243_1-348
GSRLLTVQEARDAGILGIDITSVTTKFMKENPGMLRTFIEVTHEANARYRAGKSDMNAMSKASEMKIPDMKETLSGFKFLTPEETKSSMESGNLDAFLKGMGTPRGNVDTSFLPL*
>MP0321_megahit_359032_462-686
LEDATRMMKGTEMVPCKKQLTSQYMGTSDDIGGFADTLVKTSKFLVSQKRLPKQLKRKDYEKFLDPSYLEKVVD*
>MP0321_megahit_360175_1-582
IDIAMEYGMGGTTCVTSNASGITKANASELEGKKVAVPLGTMADYVFTASMEIVGADPSKMTVIDMVPEDGAAALVSGDVAMACLFGGNSIAAATEVGSRLISVEEARAGGILGIDITSVTNKFMNENPGMVRTFVEVTHEANARYNSGKSDMNSMSKASAMEVSKMKGTLDGFKFLTPEETKKSMESGNLAGF
>MP0321_megahit_361257_1-378
GNSIKAATAVGSRLLTVDEARAAGILGIDITSVTDKFMKENPGMLRTFIEVTHEANARYKAGKADLNAMSKASEMKVSDMKDTLSGFKFLTPEETKQSMTSGNLDAFLKGMGTPGGNVDTSFLPL*
>MP0321_megahit_366445_479-580
EETKQSMESGNLDAFLKGMGTPRGNVDTSFLPL*
>MP0321_megahit_367746_266-1003
MKKILSFILGTILALNLTISVANSAAKEVRVAYFLEWPSPNLEDMMKKNFAKALGVPVKWTNFTNGGAMTDAMLAGDIDISYSQGLVPFINAVKSKAPIKLVDIAMEYGMGGTTCVTSNASGITKANATELEGKKVAVPLGTMAEYVFDESMKVVGADRKKMDIIQMDPEEGAAALVSGDVVMACLFGGNSIKAATAVGTRLLTVQEARDAGILGIDITSVTTKFMKENPGMLRTFIEVTHEANER
>MP0321_megahit_367771_2-499
SLSAMTLLMMTFPIEAFAKPKKITVGYLNLVNAQLVTKNLGLIQKEMPGVEVEHIKVGGGGDMLRAIAAKQVDFGGLGNPPTAIGVTRKLPIDGIMVLNMLDFVEAMVVRTDANIKSFKDLKGKTVAAPFGSTTHYLLLQALADEGIDPSSMTILDLRPNDIAAAW
>MP0321_megahit_371775_1-108
TPEETKQSMTKGNLDAFLKGMGTPRGNVDTSFLPL*
>MP0321_megahit_372381_2-73
NLDAFLKGMGTPRGNVDTSFLPL*
>MP0321_megahit_373861_3-287
SVTTKFMKENPGMLRTFIEVTHEANARYRAGKSDMNSMSKASEMKVSDMKETLSGFKFLTPEETKESMTKGNLDAFLKGMGTPRGNVDTSFLPL*
>MP0321_megahit_374396_1-150
VADMKETLDGFKFLTPEETKQSMESGNLDAFLKGMGTPDGAVDTSFLPL*
>MP0321_megahit_379562_1-309
MKKIISFILGCFVALNLSISVANSAANEVRVAYFLEWPSPNLEDMMKKNFAKALGVPVKWTNFTNGGAMTDAMLAGDIDISYSQGLVPFINAVKSKAPIKLVD
>MP0321_megahit_382258_1-639
AVKSKAPIKLVDIAMEYGMGGTTCVTSNASGITKANATELEGKKVAVPLGTMAEYVFDESMKVVGADRKKMDIIQMDPEEGAAALVSGDVVMACLFGGNSIKAATAVGSRLLTVQEARDAGILGIDITSVTTKFMKENPGMLRTFIEVTHEANARYRAGKSDMNAMSKASEMKVADMKETLSGFKFLTPEETKQSMESGNLDAFLKGMGTPRG
>MP0321_megahit_385645_1066-1509
MKKLISFILGSLFALNLSISAANAAANEVRVAYFLEWPSPNLEDMQKKNFAKALGVPVKWTNFTNGGAMTDAMLAGDIDISYSQGLVPFINAVKSNAPIKLVDIAMEYGMGGTTCVTSNASGITKANGSELEGKKVAVPLGTMAEYVF
>MP0321_megahit_388295_1-609
MKKIISFILGSLVALTMSITVANAAAKEVRVAYFLEWPSPNLEDMQKKAFAKALGVPVKWTNFTNGGAMTDAMLAGDIDISYSQGLVPFINAVKSKAPIKLVDIAMEYGMGGTTCVTSNASGITKANATELEGKKVAVPLGTMAEYVFDESMKVVGADRGKMDIIQMDPEEGAAALVSGDVVMACLFGGNSIKAATAVGTRLL
>MP0321_megahit_404183_302-772
MKKIISFILGSLFALNLSISAANAAANEVRVAYFLEWPSPNLEDMQKKNFAKALGVPVKWTNFTNGGAMTDAMLAGDIDISYSQGLVPFINAVKSNAPIKLVDIAMEYGMGGTTCVTSNASGITKANATELEGKKVAVPLGTMAEYVFDESMKVVGA
>MP0321_megahit_406580_1-75
GNLDAFLKGMGTPGGAVDTSFLPL*
>MP0321_megahit_408903_272-625
MKKIISFILGCFVALNLSISVANSAANEVRVAYFLEWPSPNLEDMMKKNFAKALGVPVKWTNFTNGGAMTDAMLAGDIDISYSQGLVPFINAVKSKAPIKLVDIAMEYGMGGTTCVTS
>MP0321_megahit_409450_2-349
MKKIISFILGCFVALNLSISVANSAANEVRVAYFLEWPSPNLEDMMKKNFAKALGVPVKWTNFTNGGAMTDAMLAGDIDISYSQGLVPFINAVKSKAPIKLVDIAMEYGMGGTTCV
>MP0321_megahit_409570_3-785
MKKIVSFILGSLFALNLTITAANSAANEVRVAYFLEWPSPNLEDMQKKNFAKALGVPVKWTNFTNGGAMTDAMLAGDIDISYSQGLVPFINAVKSNAPIKLVDIAMEYGMGGTTCVTSNASGITKANATELEGKKVAVPLGTMAEYVFDESMKVVGADRSKMDIIQMDPEEGAAALVSGDVVMACLFGGNSIKAAVAVGSRLLTVQEARDAGILGIDITSVTDKFMKENPGMLRTFIEVTHEANERYRNGKSDMNSMSKAS
>MP0321_megahit_410677_2-523
GTMAEYVFDESMKVVGADRSKMDIIQMDPEEGAAALVSGDVVMACLFGGNSIKAAVAVGSRLLTVDEARAAGILGIDITSVTDKFMKENPGMLRTFIEVTHEANDRYRAGKSDMNAMSKASEMKVADMKETLSGFKFLTPEETKQSMESGNLDAFLKGMGTPGGNVDTSFLPL*
>MP0321_megahit_410699_347-502
MKKIISFILGSLFALNLSISAANAAANEVRVAYFLEWPSPNLEDMQKKNFAK
>MP0528_megahit_4475_2-511
KKMKNILNKVSKTLFGSLSAMTLLMMTFPIEAFAKPKKITVGYLNLVNAQLVTKNLGLIQKEMPGVEVEHIKVGGGGDMLRAIAAKQVDFGGLGNPPTAIGVTRKLPIDGIMVLNMLDFVEAMVVRTDANIKSFKDLKGKTVAAPFGSTTHYLLLQALADEGIDPSSMTI
>MP0528_megahit_36530_3-677
EEGAEALKKGKVDGACIFGGKNIRKALKYGKRLLTVNEAREAGIAGVDVILVTDKFINQNRELVEKFIEVTDAANENYKKGKSNLKIIAKDAGMKVSDAKATMSGFSFLSSAEQQFYLSKNGMATNFLRKMGVNDIDKVVDISFLRAASKNTQLAKKETKKEEKKIKIKKETTTENTTTEEYTSTARLSDTKPPIIVIDDELLFSKPKYFLTGKIKDDSTVFLEV
>MP0528_megahit_83033_569-1507
MVLEKDYQFKENGNGGGGNVTKKVRVAYFLEWPSPNLEDKNKKNFEKRLGVPVEWIDFTNGGAMTDAMIAGDIDISYSQGLVPFINGVKADVPIKVVDIAMEYGMGGTTCVTSYKSKITKTNAKNLEGKRVAVPLGTMAEYVFDETMKIVGADRRKMKIVNMIPERGADALKRGNVVMACLFGGNSIRNATSIGSRLLTVQEARDGGIVGIDVVTATEKFIKESPDLLRKFIKITHEANERYKKGESNMEAIKKESKITLSDMYVTISGFEFLTPSETSSSMLNGSLYRFMKHMGISDYQVERSIDTSFLPL*
>MP0528_megahit_119724_1-402
DVVMACLFGGNSIKSATSVGTRLLTVDEARAGGIMGIDIVSVTNKFMKENPGMVKSFVELTHEANERYRNGKSDLNAMSKESEMKVADMNDTLSGFKFLTPKETKKSMKSGNLSKFLNGFDTPKGTVTTKFLP*
>MP0528_megahit_125662_2-226
LTHEANERYRNGKSDLNAMSKESEMKVADMNETLSGFKFLTPKETKKSMKSGNLSKFLKGFDTPKGTVTTKFLP*
>MP0528_megahit_146687_720-857
MPFEYAKQMGAYDEELGVKVNWVSFESGVKMSAAMASGDVQLSVSQ
>MP0528_megahit_208170_2-298
IDITSVTTKFMKENPGMLRTFIEVTHEANARYKAGKADMNAMSKASEMKIADMKETLSGFKFLTPEETKQSMESGNLKGFLDGMGTPKGNVDTSFLPL*
>MP0528_megahit_209741_2-862
KEVRVAYFLEWPSPNLEDMNKKAYAKALGVPVKWTNFTNGVAMTDAMLAGDIDISYSQGLMPYINAVKAKAPISLVDVAMEYGMGGTTCVTSNKSGITKANASELEGKKVAVPLGTMAEYVFTESMKIVGADRKKMEIIAMDPEEGAAALVSGDVVMACLFGGNSIKSATAVGTRLLTVDEARAGGIMGIDIVSVTNKFMKENPGMVRSFVELTHEANERYRNGKSDLNAMSKESEMKVADMNDTLSGFKFLTPKETKKSMKSGNLSKFLKGFDTPKGTVTTKFLP*
>MP0528_megahit_217056_3-146
MKKIISFLLGCFVALNLSISAANSAANEVRVAYFLEWPSPNLEDMQKK
>MP0528_megahit_218659_255-593
MKKIISFLLGCFVALNLSVTAANSAANEVRVAYFLEWPSPNLEDMQKKNFAKALGVPVKWTNFTNGGAMTDAMLAGDIDISYSQGLVPFINAVKSKAPIKLVDIAMEYGMGGT
>MP0528_megahit_224969_308-754
MKKIISFILGSLVALTMSITVANSAAKEVRVAYFLEWPSPNLEDMQKKAFAKALGVPVKWTNFTNGGAMTDAMLAGDIDISYSQGLVPFINAVKSKAPIKLVDIAMEYGMGGTTCVTSNASGITKANATELEGKKVAVPLGTMAEYVFD
>MP0528_megahit_236372_483-692
MKKIISFILGSLFALNLSISAANAAANEVRVAYFLEWPSPNLEDMQKKNFAKALGVPVKWTNFTNGGAMT
>MP0528_megahit_243795_414-569
MKVGDMKETLSGFKFLTPEETEKSMKSGNLDAFLKGMGTPSGNVDTSFLPL*
>MP0528_megahit_248636_274-531
MKKIISFLLGCFVALNLSISVANSAANEVRVAYFLEWPSPNLEDMQKKNFAKALGVPVKWTNFTNGGAMTDAMLAGDIDISYSQGL
>MP0528_megahit_250550_3-272
MKKIISMFLGILFTLSLNISVANAAAKEVRVAYFLEWPSPNLEDMNKKAYAKALGVPVKWTNFTNGVAMTDAMLAGDIDISYSQGLMPYI
>MP0528_megahit_251240_129-1070
MRKIISFILGSLIALTMSISVANSAAKEVRVAYFLEWPSPNLEDMQKKAFAKALGVPVKWTNFTNGGAMTDAMLAGDIDISYSQGLVPFINAVKSKAPIKLVDIAMEYGMGGTTCVTSNASGITKANATELEGKKVAVPLGTMAEYVFDESMKVVGADRGKMDIIQMDPEEGAAALVSGDVVMACLFGGNSIKAATAVGSRLLSVDEARAAGILGIDITSVTDKFMKENPGMLKTFIEVTHEANDRYRAGKSDMNSMSKASEMKVADMKETLSGFKFLTPEETKKSMESGNLDAFLKGMGTPSGNVDTSFLPL*
>MP0528_megahit_264809_1-453
IIQMDPEEGAAALVSGDVVMACLFGGNSIKAATAVGSRLLTVQEARDAGILGIDITSVTTKFMKENPGMLRTFVEVTHEANARYRNGKSDMNSMSKASEMKVADMKETLSGFKFLTPEETKKSMESGNLDAFLKGMGTPSGNVDTSFLPL*
>MP0528_megahit_266174_156-593
PEEGAAALVSGDVVMACLFGGNSIKAATAVGSRLLTVQEARDAGILGIDITSVTTKFMKENPGMLRTFIEVTHEANARYRAGKSDMNSMSKASEMKVADMKETLSGFKFLTPEETKQSMESGNLDAFLKGMGTPRGNVDTSFLPL*
>MP0528_megahit_286051_1019-1381
MKKIISTVLGILFAFTLTATVANSAAKEVRVAYFLEWPSPNLEDMNKKAYSKALGVPVKWTNFTNGVAMTDAMLAGDIDISYSQGLMPYINAVKAKAPISLVDVAMEYGMGGTTCVTSKKS
>MP0528_megahit_293592_3-455
IIQMDPEEGAAALVSGDVVMACLFGGNSIKAATAVGSRLLSVDEARAAGILGIDITSVTDKFMKENPGMLRTFIEVTHEANDRYRAGKSDMNSMSKASEMAVADMKETLSGFKFLTPEETKKSMESGNLDAFLKGMGTPSGNVNTSFLPL*
>MP0528_megahit_294427_158-745
NASGITKANATELEGKKVAVPLGTMAEYVFDESMKVVGADRKKMDIIQMDPEEGAAALVSGDVVMACLFGGNSIKAATAVGSRLLTVQEARDAGILGIDITSVTTKFMKENPGMLRTFIEVTHEANARYKAGKADMNAMSKASEMKVGDMKETLSGFKFLTPEETKQSMTKGNLDAFLKGMGTPRGNVDTSFLPL*
>MP0528_megahit_294718_1-438
PEEGAAALVSGDVVMACLFGGNSIKAATAVGSRLLTVDEARKAGILGIDITSVTDKFMKENPGMLRTFIEVTHEANDRYRSGKSDMNSMSKASEMKVADMKETLDGFKFLTPAETKKSMESGNLDAFLKGMGTPSGNVDTSFLPL*
>MP0528_megahit_296000_3-284
MKKIISTVLGMVLAFSLYSSVANSAAKEVRVAYFLEWPSPNLEDMNKKAYSKALGVPVKWTNFTNGVAMTDAMLAGDIDISYSQGLMPYINAVK
>MP0528_megahit_297161_3-602
MYQIMNLNEAIKLNLGDKMKKIISFILGSLVALTMSISVANSAANEVRVAYFLEWPSPNLEDMQKKNFAKALGVPVKWTNFTNGGAMTDAMLAGDIDISYSQGLVPFINAVKSKAPIKLVDIAMEYGMGGTTCVTSNASGITKANATELEGKKVAVPLGTMAEYVFDESMKVVGADRDKMDIIQMDPEEGAAALVSGDVV
>MP0528_megahit_297480_2-361
SATSVGTRLLTVDEARAGGIMGIDIVSVTNKFMKENPGMLKSFVELTHEANERYRKGGSDMKAMSKESEMKVADMKDTLSGFKFLTPKETKKSMKSGNLAKFLKGFDTPRGTVTTKFLP*
>MP0528_megahit_298890_2-880
ANSAANEVRVAYFLEWPSPNLEDMQKKAFAKALGVPVKWTNFTNGGAMTDAMLAGDIDISYSQGLVPFINAVKSKAPIKLVDIAMEYGMGGTTCVTSNASGITKANATELEGKKVAVPLGTMAEYVFDESMKVVGADRGKMDIIQMDPEEGAAALVSGDVVMACLFGGNSIKAATAVGSRLLTVQEARDAGILGIDITSVTTKFMKENPGMLRTFIEVTHEANARYKAGKADMNSMSKASEMKVADMKETLSGFKFLSPEETKQSMESGNLKAFLDGMGTPKGNVDTSFLPL*
>MP0528_megahit_300228_215-1021
MKKIISTVLGMVLAFSLYSSVANSAAKEVRVAYFLEWPSPNLEDMNKKAYSKALGVPVKWTNFTNGVAMTDAMLAGDIDISYSQGLMPYINAVKAKAPISLVDVAMEYGMGGTTCVTSNKSGITKANASELEGKKVAVPLGTMAEYVFTESMKIVGADRKKMNIIAMDPEEGAAALVSGDVVMACLFGGNSIKSATSVGKRLLTVDEARAGGIMGIDIVSVTNKFMKENPGMLKSFVELTHEANERYRKGGSDMKAMSKESEMKVADMK
>MP0528_megahit_303450_1-159
EMKVGDMKETLSGFKFLTPEETEKSMKSGNLDAFLKGMGTPRGNVDTSFLPL*
>MP0528_megahit_307040_1-330
VQEARDAGILGIDITSVTTKFMKENPGMLRTFIEVTHEANARYRAGKSDMNSMSKASEMKVSDMKETLSGFKFLTPEETKESMTKGNLDAFLKGMGTPRGNVDTSFLPL*
>MP0528_megahit_315147_1-393
MKKILSFFLGCILALNLTISVANSAANEVRVAYFLEWPSPNLEDMMKKNFAKALGVPVKWTNFTNGGAMTDAMLAGDIDISYSQGLVPFINAVKSKAPIKLVDIAMEYGMGGTTCVTSNASGITKANATEL
>MP0528_megahit_319437_3-158
MKKIISFILGSLIALTMSITVANSAAKEVRVAYFLEWPSPNLEDMQKKAFAK
>MP0528_megahit_325494_205-849
KLVDIAMEYGMGGTTCVTSNASGITKANATELEGKKVAVPLGTMAEYVFDESMKVVGADRSKMDIIQMDPEEGAAALVSGDVVMACLFGGNSIKAAVAVGSRLLTVDEARAAGILGIDITSVTDKFMKENPGMLRTFIEVTHEANDRYRAGKSDMNAMSKASEMKVADMKETLSGFKFLTPEETKQSMESGNLDAFLKGMGTPGGNVDTSFLPL*
>MP0528_megahit_326862_1-522
AMLAGDIDISYSQGLVPFINAVKSKAPIKLVDIAMEYGMGGTTCVTSNASGITKANATELEGKKVAVPLGTMAEYVFDESMKVVGADRKKMDIIQMDPEEGAAALVSGDVVMACLFGGNSIKAATAVGSRLLTVQEARDAGILGIDITSVTTKFMKENPGMLRTFIEVTHEANA
>MP0528_megahit_327620_3-479
GADRKKMDIIQMDPEEGAAALVSGDVVMACLFGGNSIKAATAVGSRLLTVQEARDAGILGIDITSVTTKFMKENPGMLRTFIEVTHEANARYRAGKSDMNSMSKASEMKVADMKETLSGFKFLTPEETKESMESGNLDAFLKGMGTPRGNVDTSFLPL*
>MP0528_megahit_328708_190-582
MKKIISFILGSLVALTMSITVANAAAKEVRVAYFLEWPSPNLEDMQKKAFAKALGVPVKWTNFTNGGAMTDAMLAGDIDISYSQGLVPFINAVKSKAPIKLVDIAMEYGMGGTTCVTSNASGITKANATEL
>MP0528_megahit_338248_3-290
TSVTDKFMKENPGMLRTFIEVTHEANDRYRSGKSDMNAMSKASEMKVADMKETLSGFKFLTPEETKQSMESGNLDGFLKGMGTPGGAVDTSFLPL*
>MP0528_megahit_353402_307-591
SVTTKFMKENPGMLRTFIEVTHEANERYRNGKSDMNSMSKASEMKVADMKETLSGFKFLTPEETKQSMTKGNLDAFLKGMGTPRGNVDTSFLPL*
>MP0528_megahit_365773_82-519
PEEGAAALVSGDVVMACLFGGNSIKAATAVGSRLLTVQEARDAGILGIDITSVTTKFMKENPGMLRTFIEVTHEANARYRAGKSDMNAMSKASEMKVSDMKETLSGFKFLTPEETKQSMESGNLDAFLKGMGTPRGNVDTSFLPL*
>MP0528_megahit_366075_2-565
MKKIISFILGCFVALNLSISVANSAANEVRVAYFLEWPSPNLEDMMKKNFAKALGVPVKWTNFTNGGAMTDAMLAGDIDISYSQGLVPFINAVKSKAPIKLVDVAMEYGMGGTTCVTSNASGITKANATELEGKKVAVPLGTMAEYVFDESMKVVGADRKKMDIIQMDPEEGAAALVSGDVVMACLFG
>MP0528_megahit_368389_1-858
MKKILSFILGTILALNLTISVANSAAKEVRVAYFLEWPSPNLEDMMKKNFAKALGVPVKWTNFTNGGAMTDAMLAGDIDISYSQGLVPFINAVKSKAPIKLVDIAMEYGMGGTTCVTSNASGITKANATELEGKKVAVPLGTMAEYVFDESMKVVGADRKKMDIIQMDPEEGAAALVSGDVVMACLFGGNSIKAATAVGTRLLTVQEARDAGILGIDITSVTTKFMKENPGMLRTFIEVTHEANERYRNGKSDMNAMSKASEMKVADMKETLSGFKFLTPEETKQS
>MP0528_megahit_374125_1-924
MKKLLTFILGSILALNLSISVANSAAKEVRVAYFLEWPSPNLEDMQKKNFAKALGVPVKWTNFTNGGAMTDAMLAGDIDISYSQGLVPFINAVKSNAPIKLVDIAMEYGMGGTTCVTSNASGITKANGSELEGKKVAVPLGTMAEYVFDESMKVVGADRSKMDIIQMDPEEGAAALVSGDVVMACLFGGNSIKAAVAVGSRLLTVQEARDAGILGIDITSVTDKFMKENPGMLRTFIEVTHEANDRYRAGKSDMNSMSKASEMKVADMKETLDGFKFLTPSETKQSMESGNLDGFLKGMGTPDGAVDT
>MP0528_megahit_375704_2-247
LRTFIEVTHEANDRYRAGKSDMNSMSKASEMKVADMKETLDGFKFLTPEETKQSMESGNLDAFLKGMGTPDGAVDTSFLPL*
>MP0528_megahit_380303_577-972
MKKILSFLLGSILALNLTISVANSAAKEVRVAYFLEWPSPNLEDMQKKNFAKALGVPVKWTNFTNGGAMTDAMLAGDIDISYSQGLVPFINAVKSKAPIKLVDIAMEYGMGGTTCVTSNASGITKANATELE
>MP0528_megahit_380553_3-173
MKKILSFILGSIFALNLSISVANSAANEVRVAYFLEWPSPNLEDMQKKNFAKALGVP
>MP0528_megahit_381622_2-397
MKKIVSFLLGCFVALNLSISVANSAANEVRVAYFLEWPSPNLEDMQKKNFAKALGVPVKWTNFTNGGAMTDAMLAGDIDISYSQGLVPFINAVKSKAPIKLVDIAMEYGMGGTTCVTSNASGITKANATELE
>MP0528_megahit_384515_253-846
MKKIISFLLGCFVALNLSISAANAAANEVRVAYFLEWPSPNLEDMQKKAFAKALGVPVKWTNFTNGGAMTDAMLAGDIDISYSQGLVPFINAVKSKAPIKLVDIAMEYGMGGTTCVTSNASGITKANATELEGKKVAVPLGTMAEYVFDESMKVVGADRGKMDIIQMDPEEGAAALVSGDVVMACLFGGNSIKAATAV
>MP0528_megahit_395675_781-1125
SRLLSVDEARAAGILGIDITSVTDKFMKENPGMLRTFIEVTHEANDRYRAGKSDLNSMSKASEMKVADMKETLSGFKFLTPEETKKSMESGNLDAFLKGMGTPSGNVDTSFLPL*
>MP0528_megahit_400249_3-152
MKKLLTFILGSILALNLSISVANSAAKEVRVAYFLEWPSPNLEDMQKKNF
>MP0528_megahit_401696_312-1022
IDISYSQGLVPFINAVKSNAPIKLVDIAMEYGMGGTTCVTSNASGITKANGSELEGKKVAVPLGTMAEYVFDESMKVVGADRSKMDIIQMDPEEGAAALVSGDVVMACLFGGNSIKAAVAVGSRLLTVQEARDAGILGIDITSVTDKFMKENPGMLRTFIEVTHEANDRYRAGKSDMNSMSKASEMKVADMKETLDGFKFLTPEETKQSMESGNLDGFLKGMGTPDGAVDTSFLPL*
>MP0528_megahit_404150_1-648
IKLVDIAMEYGMGGTTCVTSNASGITKANATELEGKKVAVPLGTMAEYVFDESMKVVGADRKKMDIIQMDPEEGAAALVSGDVVMACLFGGNSIKAATAVGSRLLTVQEARDAGILGIDITSVTTKFMKENPGMLRTFIEVTHEANARYKAGKSDMNAMSKASEMKVADMKETLSGFKFLSPEETKQSMESGNLKAFLDGMGTPRGNVDTSFLPL*
>MP0528_megahit_406725_3-305
MRKILSFILGSILALNLTISVANSAAKEVRVAYFLEWPSPNLEDMQKKNFAKALGVPVKWTNFTNGGAMTDAMLAGDIDISYSQGLVPFINAVKSKAPIKL
>MP0528_megahit_417017_128-556
MKKIISFILGCFVALNLSISVANSAANEVRVAYFLEWPSPNLEDMMKKNFAKALGVPVKWTNFTNGGAMTDAMLAGDIDISYSQGLVPFINAVKSKAPIKLVDIAMEYGMGGTTCVTSNASGITKANATELEGKKVAVPLGTM
>MP0528_megahit_418161_1-525
LGTMAEYVFDESMKVVGADRSKMDIIQMDPEEGAAALVSGDVVMACLFGGNSIKAAVAVGSRLLTVQEARDAGILGIDITSVTDKFMKENPGMLRTFIEVTHEANERYRNGKSDMNSMSKASEMKIADMKDTLSGFKFLTPEETKNSMESGNLDAFLKGMGTPGGAVDTSFLPL*
>MP0528_megahit_419598_2-703
MKKIISFILGCFVALNLSISVANSAANEVRVAYFLEWPSPNLEDMMKKNFAKALGVPVKWTNFTNGGAMTDAMLAGDIDISYSQGLVPFINAVKSKAPIKLVDVAMEYGMGGTTCVTSNASGITKANATELEGKKVAVPLGTMAEYVFDESMKVVGADRKKMDIIQMDPEEGAAALVSGDVVMACLFGGNSIKAATAVGSRLLTVQEARDAGILGIDITSVTTKFMKENPGMLR
>MP0528_megahit_421334_151-642
SMKVVGADRKKMDIIQMDPEEGAAALVSGDVVMACLFGGNSIKAATAVGTRLLTVQEARDAGILGIDITSVTTKFMKENPEMLRTFIEVTHEANARYKAGKSDMNSMSKASEMKVGDMKETLSGFKFLTPAETKQSMTKGNLDAFLKGMGTPRGNVDTSFLPL*
>MP0528_megahit_421666_2-85
MESGNLDAFLKGMGTPGGAVDTSFLPL*
>MP0528_megahit_425047_911-1042
TLSGFKFLTPEETKSSMESGNLDAFLKGMGTPRGNVDTSFLPL*
>MP0528_megahit_425870_3-593
SNASGITKANGSELEGKKVAVPLGTMAEYVFDESMKVVGADRSKMDIIQMDPEEGAAALVSGDVVMACLFGGNSIKAAVAVGSRLLTVQEARDAGILGIDITSVTDKFMKENPGMLRTFIEVTHEANDRYRAGKSDMNSMSKASEMKVADMKETLSGFKFLTPEETKQSMESGNLDGFLKGMGTPGGAVDTSFLPL*
>MP0528_megahit_432411_201-1190
MNLYMPRKLNLITGEIMKKIISFILGSIFALNLTITAANSAANVVRVAYFLEWPSPNLEDMQKKNFAKALGVPVKWTNFTNGGAMTDAMLAGDIDISYSQGLVPFINAVKSKAPIKLVDVAMEYGMGGTTCVTSNASGITKANATELEGKKVAVPLGTMAEYVFDESMKVVGADRGKMDIIQMDPEEGAAALVSGDVVMACLFGGNSIKAATAVGSRLLTVQEARDAGILGIDITSVTDKFMKENPGMLRTFIEVTHEANDRYRAGKSDMNSMSKASEMKVADMKETLGGFKFLTPEETKQSMESGNLDAFLKGMGTPDGAVDTSFLPL*
>MP0528_megahit_432696_3-716
MKKIISFILGSLFALNLTITAANSAANEVRVAYFLEWPSPNLEDMQKKNFAKALGVPVKWTNFTNGGAMTDAMLAGDIDISYSQGLVPFINAVKSNAPIKLVDIAMEYGMGGTTCVTSNASGITKANATELEGKKVAVPLGTMAEYVFDESMKVVGADRSKMDIIQMDPEEGAAALVSGDVVMACLFGGNSIKAAVAVGSRLLTVQEARDAGILGIDITSVTDKFMKENPGMLRTFIE
>MP0530_megahit_55966_1173-2183
MTITRRVMGTVAAAALMASAQAGFAGSHSEGITVGYFLEWPMPFQYAKQEGMYDEALGMPVNWVSFDTGTAMSAAMASGDVQMSVSQGVPPFVVATSAGQDLQILDVAVSYSENDNCVVREDLEIDKMSAAELEGKKVAVPLGTAAHYGFLKQMSHFGVDVGSLDVVDMAPPDGAAAIAQGSVDMACGWGGSLRRMLEHGNSLLTGAEKEELGILVFDVTSGPASWVAENSDTVAAFLQVTAEANAMWADEANRDKMLPVIAKDAGMDEEATMSTISTFIFPPVDEQLGEKWLGGGAQEFMKGVADVFVEAGSIDSALDSYEDAVNTGPLQSASGM*
>MP0530_megahit_91110_3-116
FMKGVADVFVEAGAIDAALDSYDDAVNTGPLQAAGEM*
>MP0530_megahit_116116_1-690
GKAEIIADLGGGGKRWRVMAGASSGISALEDLEGKRVASWHDSYGFAKFRSYLKEKHISIIPVPLPGMSPDAAVATLVSGNADALLVWEPIPSLIEESSIGYEVFRMEEIGDEMSVYLHAQADFTKEHPAETQAILRALARAGRFIRDNPREAAHIIHSKRETLRASSSAIASALTNMDFAVRFDEEERKEIDYTVDIFRQMDLHDLPDEAFIELNGEYIGQYEYAQSL*
>MP0530_megahit_149455_1-690
GDIDISYSQGLTPFVNAVNSKAPIKLVDVAMEYGMGGTTCVTSNASGITKANASQLEGKKVAVPLGTMAEYVFIESMKVVDADRSKMEIIQMDPEEGAAALISGDVVMACLFGGNSIKAALASGSRLLSVQEARDAGIQGIDITSVTDKFMKENPGMVRTFVEVSHEANARYRAGKSDIGIIAKDAEMSVADTNDTMGGFKFLTPAETKKSMSEGGLLMKYLAGMGKTFG
>MP0530_megahit_185445_408-923
MKTVKLMGTAASLLVMGVTQSAAQDLTVGYFLEWPMPFQYAKAEGMYDEALGTSVNWVSFDSGTAMSAAMASGDVHMSVSQGVPPFVVATSAGQDIQILDVAVSYSENDNCVIREELEIDKSSVAELAGKKVAVPLGTAAHYGFLKQMSHFGVDVGSLDVVDMAPPDGAAAI
>MP0530_megahit_248848_833-1810
MKKVIAFVLGSFVAANLGMTVAHAAADEVRVAFFLEWATPNQEDKVKNSFDTALGVPVKWTNFATGGEMTEAMLSGDIDISYSQGLTPFVNAVNAKAPIKLVDIAVIYGMGGTTCVAAKGIDKGNASTKLDGQKVAVPLGTMADYVFKETMRVVGADISSMKVVDMNPEDGSVAFVNGDVAMACLFGGKSIKAAKEKGAPLLTVKEAQDAGIAGIDITSVTNKFLKENPGMVKTFVEVTHDANARFNAGKSDMNVIAKDAAMDLAGTKNQMDGFEFPDAATMKSKYLNKGGILMTYLSVMGNMFATSENPALSDYSKVVDTSYLP*
>MP0530_megahit_262031_3-389
SVLTVKEAQDAGIAGIDITSVTNKFLKENPGMVRTFVEVTHEANARYNSGKSNMNIIAKDSAMDLAGTKKQMGGFEFPDAATMMSKYMNKGGILMTYLDVMGNMFATSENPALRNYSKVVDTSYLPTN*
>MP0530_megahit_276471_729-947
MKKILSLILGSIVAITLSASVAYSAANQVRVAFFLEWALPNQEDKVKNTFDDALGVPVKWTNFATGGEMTEAM
>MP0530_megahit_306140_1-324
VTNKFLKENPGMVRTFVEVTHEANTRYNAGKSDMNIIAKDSAMDLAGTKKQMGGFEFPDAATMRSKYMNDGGILMTYLNVMGNMFATSENPALKDYSKVVDTGYLPN*
>MP0530_megahit_307137_3-380
MKKIISLLLGSIIALTLSISAAFSAANEVRVAFFLEWALPNQEDKVKKTFDDALGVPVKWTNFATGGEMTEAMLSGDIDISYSQGLTPFVNAVNAKAPIKLVDIAVIYGMGGTTCVAAKGIDKGNA
>MP0530_megahit_310502_194-505
MKKIISFILTSIVALYLSMSVAFSAANQVRVAFFLEWALPNQEDKVKQTFDKALGVPVKWTNFATGGEMTEAMLSGDIDISYSQGLTPFVNAVNAKAPIKLVDI
>MP0530_megahit_317155_3-902
MKKIISLLLGSIVAFTLSISAAFSAANEIRVAFFLEWALPNQEDKVKKTFDDALGVPVKWTNFATGGEMTEAMLSGDIDISYSQGLTPFVNAVNAKAPIILVDIAVIYGMGGTTCVAAKGIDKGNASIKLDGQKVAVPLGTMADYVFKETMRVVGADISKMKVVDMNPEDGSVALVNGDVAMACLFGGKSIASAKEVGTSVLTVKEAQDAGIAGIDITSVTNKFLKENPGMVRTFVEVTHEANTRYNAGKSNMNIIAKDAAMDLAGTKKQMGGFEFPDAATMKSKYMNKGGILMTYLDVM
>MP0532_megahit_53704_2-697
PQELVYVPKSALEVKKIRGVTPTFGRMTGREILHYMMEGQLDGGTIGESSFIEAAEMGLPIVAVAELGHDTMETNGKSILVRKGSGIKKPEDFIGKNILSRQAGPGDATFLREFFISIGIDIDQVNIIDQVAPSQIEAKLWDGEVDGGYYHHMSVENLVKKGVAEIYQPFNWTNPKLSQAVLVYRKDYYESHQEEIKKFLEVYLDRIKYEQDNPVEVYYKQDGVEERGLRAH
>MP0532_megahit_113448_612-1145
MKTVKLMGTAASLLVMGVTQSAAQDLTVGYFLEWPMPFQYAKAEGMYDEALGTSVNWVSFDSGTAMSAAMASGDVHMSVSQGVPPFVVATSAGQDIQILDVAVSYSENDNCVIREELEIDKSSVAELAGKKVAVPLGTAAHYGFLKQMSHFGVDVGSLDVVDMAPPDGAAAIAQGSVD
>MP0532_megahit_159050_1-525
FVNAVNAKAPIKIVDVAVEYGMGGTGCVVSNASGITKANVKELEGKKVAVPLNTMADYAMRMIANHLDFDVGKLQLVDMEPADGAVALVDGNVVMACMFGKNSIDKGLEAGKMLMTTAEATAAGITSFDITSVTDKFLAENPEMVRTFLEVTAEANVKFAAGKSDMTVIAKDAGM
>MP0532_megahit_207776_632-1573
MKKIISLLLGSIVALAFTASVAFSAANQVRVAFFLEWPTPNQEDKVKKTFDDALGVPVKWTNFANGGAMTDAMLAGDIDISYSQGLVPFINAVKSNAPIKLVDIAMEYGMGGTTCVTSKASGITKANASELEGKKVAVPLGTMAEYVFDESMKVVGADRKKMDIIQMDPEEGAAAIVSGDVVMACLFGGNSIKAALTVGTRLLTVQEARDAGILGIDITSVTSKFMKENPGMVRTFIEVSHEANARYRAGKSDMSIIAKDAEMKLEDMKDTIGGFKFLTAAETKKSMESGNLDAFLKGMDTPSGSVDTSLLPL*
>MP0532_megahit_252288_1-360
MKKIISLFLGSIIALTLSISAAFSAANEVRVAFFLEWALPNQEAKVKKIFDDALGVPVKWTNFATGGEMTEAMLSGDIDISYSQGLTPFVNAVNAKAPIKLVDIAVIYGMGGTTCVAAKG
>MP0532_megahit_253201_536-658
MKKIISFILASIVAFSFSMSVANSAANEVRVAFFLEWALPN
>MP0532_megahit_295612_907-1884
MKKVIAFVLGSFVAANLGMTVAHAAADEVRVAFFLEWATPNQEDKVKNSFDTALGVPVKWTNFATGGEMTEAMLSGDIDISYSQGLTPFVNAVNAKAPIKLVDIAVIYGMGGTTCVAAKGIDKGNASTKLDGQKVAVPLGTMADYVFKETMRVVGADISSMKVVDMNPEDGSVAFVNGDVAMACLFGGKSIKAAKEKGAPLLTVKEAQDAGIAGIDITSVTNKFLKENPGMVKTFVEVTHDANARFNAGKSDMNVIAKDAAMDLAGTKNQMDGFEFPDAATMKSKYLNKGGILMTYLSVMGNMFATSENPALSDYSKVVDTSYLP*
>MP0532_megahit_318739_307-531
MKKILSLILGSIVAITLSASVAYSAANQVRVAFFLEWALPNQEDKVKNTFDDALGVPVKWTNFATGGEMTEAMLS
>MP0532_megahit_329988_1-318
MKKIISFILTSIVALYLSMSVAFSAANQVRVAFFLEWALPNQEDKVKQTFDKALGVPVKWTNFATGGEMTEAMLSGDIDISYSQGLTPFVNAVNAKAPIKLVDIAV
>MP0532_megahit_335257_3-464
MKKIISLLLGSIVAITLSISAAFSAANEVRVAFFLEWALPNQEDKVKKTFDDALGVPVKWTNFATGGEMTEAMLSGDIDISYSQGLTPFVNAVNAKAPIKLVDIAVIYGMGGTTCVAAKGIDKGNASTKLDGQKVAVPLGTMADYVFKETMRVV
>MP0534_megahit_12658_320-769
MKTVKLMGTAASLLVMGVTQSAAQDLTVGYFLEWPMPFQYAKAEGMYDEALGTSVNWVSFDSGTAMSAAMASGDVHMSVSQGVPPFVVATSAGQDIQILDVAVSYSENDNCVIREELEIDKSSVAELAGKKVAVPLGTAAHYGFLKQMSH
>MP0534_megahit_89523_2-109
KGVADVFVEAGAIDAALDSYDDAVNTGPLQAAGEM*
>MP0534_megahit_167012_1-825
PNQEDKVKKTFDDALGVPVKWTNFANGGAMTDAMLAGDIDISYSQGLVPFINAVKSNAPIKLVDIAMEYGMGGTTCVTSKASGITKANASELEGKKVAVPLGTMAEYVFDESMKVVGADRKKMDIIQMDPEEGAAAIVSGDVVMACLFGGNSIKAALTVGTRLLTVQEARDAGILGIDITSVTSKFMKENPGMVRTFIEVSHEANARYRAGKSDMSIIAKDAEMKLEDMKDTIGGFKFLTAAETKKSMESGNLDAFLKGMDTPSGSVDTSLLPL*
>MP0534_megahit_275428_101-523
MKKVIAFVLGSFVAANLGMTVAHAAADEVRVAFFLEWATPNQEDKVKNSFDTALGVPVKWTNFATGGEMTEAMLSGDIDISYSQGLTPFVNAVNAKAPIKLVDIAVIYGMGGTTCVAAKGIDKGNASTKLDGQKVAVPLGT
>MP0534_megahit_281892_195-695
MKKIISLLLGSIVAFTLSISAAFSAANEIRVAFFLEWALPNQEDKVKKTFDDALGVPVKWTNFATGGEMTEAMLSGDIDISYSQGLTPFVNAVNAKAPIILVDIAVIYGMGGTTCVAAKGIDKGNASIKLDGQKVAVPLGTMADYVFKETMRVVGADISKMKVVDMN
>MP0534_megahit_299109_195-587
GTSVLTVAEAQNAGIAGIDITSVTNKFLKENPGMVRTFVEVTHEANARYNSGKSNMNIIAKDSAMDLAGTKKQMGGFEFPDAATMMSKYMNKGGILMTYLDVMGNMFATSENPALRNYSKVVDTSYLPTN*
>MP0534_megahit_308042_1515-2159
GTTCVAAKGIDKGNASTKLDGQKVAVPLGTMADYVFKETMRVVGADISSMKVVDMNPEDGSVAFVNGDVAMACLFGGKSIKAAKEKGAPLLTVKEAQDAGIAGIDITSVTNKFLKENPGMVKTFVEVTHDANARFNAGKSDMNVIAKDAAMDLAGTKNQMDGFEFPDAATMKSKYLNKGGILMTYLSVMGNMFATSENPALSDYSKVVDTSYLP*
>MP0534_megahit_313051_902-1363
MKKIISLLLGSIIALTLSISAAFSAANEVRVAFFLEWALPNQEDKVKKTFDDALGVPVKWTNFATGGEMTEAMLSGDIDISYSQGLTPFVNAVNAKAPIKLVDIAVIYGMGGTTCVAAKGIDKENASIKLDGQKVAVPLGTMADYVFKETMRVV
>MP0534_megahit_316943_1-510
DYVFKETMRVVGADISKMKVVDMNPEDGSAALVNGDVAMACLFGGTSIKKAQEAGSSVLTVKEAQDAGIAGIDITSVTNKFLKENPGMVRTFVEVTHEANARYNAGKSNMNIIAKDAAMDLAGTKKQMGGFEFPDAATMKSKYMNKGGILMTYLDVMGNMFATSENPALK
>MP0534_megahit_320121_3060-3278
MKKIISLLLGSIVAFTLSISAAFSAANEVRVAFFLEWALPNQEDKVKKTFDDALGVPVKWTNFATGGEMTEAM
>MP0536_megahit_56890_3-605
MQLVRKTILGVSALAISASITTAAYAADVRVAFFLEWATPNQIAKVEKTYDDAMGVNLKWTNFDTGVNMTEAMLAGDIDISYSQGLTPFANAVNAKAPIKMVAIAVAYGAADDCIVRNDAGISKSNASELEGKKVAVPLNTMADFGFRMTMKAVGVDVNELKVVDMAPEDGAVALIDGQVTMACAYGANSLTKMKTVGKPM
>MP0536_megahit_81409_1-291
ALVRTFIDVTHKANAAFAKDQSKIGVIAKDAGMTVEKTKSQMSGFVFPTVDEQMRDYFSKNGLARTMTAFMGKMFATSSNPALKDYNATIDTSFLK*
>MP0536_megahit_120986_3-506
ADVSKFQLVDMEPADGAVALVDGNVVMACMFGKNSIDKGLEAGKMLMTTAEATAAGITSFDITSATDKFIAENPEMVRTFLEVTAESNALFAAGNSDMAVIAKDAGMSVEKTTNQMSGFGFPTPEEQKSSWLNSGGKVEGMLAFMGNMFATAENPALSDYSKTIDASF
>MP0536_megahit_212540_32-730
MALAMESGDIDIAYSQGLTPFANFVTSGSELEIVGVAVSYADADNCVAHPDYGVTAANAAETLAGQKVYAPVGNVTHYKLLKMLEHLGVDLGSFEHVPSDGGAAAVAAFQSGDVAMACAFGGGVLRMLGDGGNLVMTGSEQEAIGIRVFDIISIPTQFGIDHPDVVETFLQITEEANAAYAGDRGAQEATIAEAAGMTVEGSNALLDMFSFPDRATQLSDAWLGGTVQDVMKA
>MP0536_megahit_215528_3-626
MIMHNKLDKMEEILFKTLRRFMPSVVAVPLLVAGLAASAQTVNVGAAGNVGGMIVFVAQAKGFFAKNGIDAKVVTRQTGGALTKSLRAGEMDYAPAAFTNLPAALEKGMNVRAFVGYTGASYVKSTSDNFVGIAARAGSGIKTLKDLRGKKIGVTFASTGDLYLRTILRKNGITKRDYKRINTRPPSLVAVLDTGGVDAIVAWEPNLT
>MP0536_megahit_226704_3-749
GDIDISYSQGLTPFANYVTSGAEHEIVGVAVSYADADNCVANPDYGVTAANAAESLAGQNIYTPIGNVTHFKLLKMLEHLGVSLDSFSLIPSEGGSAAVAAFNSGDVAMACAFGGAVNQMVSDGGNLVMTGSEQEAIGIRVFDIISVPMSFGEDHPDVVTAFLQVTEDANAAYSVDRASMEATIAEAAGMEVGPSNALLDAFTFLDKATQLSDAWLGGTVQQVMKDQMDFFVEQEEITTALDSYAPFVN
>MP0536_megahit_240358_2-577
LSGDIDISYSQGLTPFVNAVNAKAPIKLVDIAVTYGMGGTTCVVSNASGITKANAAQLEGKKIAVPVGTMADYVFKETMKVIGADAGKVTVVDMVPEDGSAALVNGDVAMACLFGGKSIENALKAGTRMLTVKEATDAGISGIDITSVMNKFLKENPGMVRTFIEITHEYNAKFRAGKSDMNIIAKDAAMDL
>MP0536_megahit_252965_3-743
QEAIGIRVFDIISIPTQFGTDHPDVVETFLQVTEEANAAYAGDRGAQEATIAEAAGMTVEGSNALLDMFSFPDRATQLSDAWLGGTVQDVMKAQMDFFVEQGEIPEALDSYDAFVNTTFLSNISDVEVVMAPIAFDYGVNEDTIRVGAIADLSGIFSGLVTQIVDAQTVYWDMVNANGGIGGKQVELVVLDNGYDVPTHLERYEAMRDTGADGVVMISQSTGSPHTAAIAEMAIEDDLAVIPLSWFS
>MP0536_megahit_256019_1-726
ILMLKRLILIFTSLALVASACGSDSDTASTTTAPAKQSVLTTTTAAPAPAPTAAPSGLDELNVAYFLEWPTANQVAQLEQTYDSVLGLTVNWIAFPSGNDMALAMESGDIDISYSQGLTPFANYVTSGADHVIVGVAVSYADADNCVAHPDYAVSQDNAASSLAGQVIYTPIGNVTHFKLLKMLEHLGVSLDDVSLIPSEGGPAAVAAFENGDVAMACAFGGAINMMLASGGNLVMTGSEQE
>MP0536_megahit_270254_1-231
MKKILSFILGTIVALNLSMSVANSAANEVRVAFFLEWATPNQEDKVKQTFDKAFGVPVKWTNFATGGEMTEAMLSGD
>MP0536_megahit_274607_630-830
MKKIISLFLGSIIALTLSISAAFSAANEVRVAFFLEWALPNQEAKVKKVFDDALGVPVKWTNFATGG
>MP0536_megahit_275610_1-639
TGSEQEAIGIRVFDIISIPTQFGVDHPDVVETFLQVTEEANAAYASHRGPLEDTIAEAAGMTVEGSNALLDMFSFPDRATQLSDAWLGGTVQDVMKQQMDFFVEQGEIPEALDSYDAFVNTTFLEAIDDVEVVVVPTAYDYGVTDDTIRIGAIADLTGIFAPLVIQIIDAQTSYWDMVNENGGIDGKQVDFVVMDNGYDVPTHLERYEAMRDE
>MP0536_megahit_277080_435-737
MKKIISLLLGSIVAFALSASVAFSAANQVRVAFFLEWATPNQEDKVKKTFDDALGVPVKWTNFATGGEMTEAMLSGDIDISYSQGLTPFVNAVNAKAPIIL
>MP0536_megahit_279430_2023-2796
MKRLTKVLALLLTLTMVATACGSDDDGGGDAAPATTAAPATTAAPAATEAPVEALSELNVAYFLEWPTANQVAQVEQTYDEALGMTVNWLPFGSGGDMALAMESGDIDIAYSQGLTPFANFVTSGSELEIVGVAVSYADADNCVAHPDYGVTAANAAETLAGQKVYAPVGNVTHYKLLKMLGHLGVALDSFEHVPSDGGAAAVAAFESGDVAMACAFGGGVLRMLAAGGNLVMTGSEQEAIGIRVFDIISIPTQFGVD
>MP0536_megahit_283769_3-854
TFLEAIDDVEVVMAESLSELNVAYFLEWPTANQVAQVEQTYDDALGMTVNWLPFGSGGDMALAMESGDIDIAYSQGLTPFANFVTSGSELEIVGVAVSYADADNCVAHPDYGVTADNAAETLAGQKVYAPVGNVTHYKLLKMLGHLGVALDSFEHVPSDGGAAAVAAFESGDVAMACAFGGGVLTMLAAGGNLVMTGSEQEDIGIRVFDIISIPTQFGIDHGDVVETFLQVTEDANAAYASHRGPLEDTIAEAAGMTVEGSNALLDMFSFPDRATQLSDAWLGG
>MP0536_megahit_305873_3-404
AAKEKGASLLTVKEAQDAGIAGIDITSVTNKFLKENPGMVRTFVEVTHEANARYNAGNSDMNVIAKDAAMDLAGTKKQMGGFEFPNAGTMKSKYLNKGGILMSYLEVMGNMFATSENPALKDYAAVVDTSYLP*
>MP0536_megahit_305958_220-792
MKKIINFILGAVVALNLSASVANAAAKEVRIAFFLEWATPNQEDKVKKAFDRAFGVPVKWTNFATGGEMTEAMLSGDIDISYSQGLTPFVNAVNAKAPIILVDIAVLYGMGGTTCVVSNASGITKRNASDLEGKKVAVPLGTMADYVFKETMRVVGADPSKMKVIDMNPEDGSAALVNGDVAMACLFGGTS
>MP0536_megahit_307361_3-365
ALTVGTRLLTVQEARDAGILGIDITSVTDKFMKENPGMVRTFVEVSHEANARYRAGKSDMSIIAKDAEMSVADATGTMDGFKFLTPAETEKSMNKGGALDKFLSGMDTPSGAVDTSFLPL*
>MP0536_megahit_310733_3-290
MVRTFVEVTHEANARYNSGKSDMNVIAKDAAMDVAGTKKQMGGFEFPNAATMKSKYMNDGGILMSYLSVMGNMFATSENPALSDYSKVVDTSYLP*
>MP0536_megahit_315261_256-624
IKAAVAVGSRLLTVQEARDAGILGIDITSVTDKFMKENPGMLRTFIEVTHEANARYAAGKSDLNVIAKDAEMALADMKETIGGFKFLNARETEKSMTSGNLDGFLKGMNTPDGAVDTSFLPL*
>MP0536_megahit_315728_809-919
MKKIISLLLGSIVAFALSASVAYSAANQVRVAFFLEW
>MP0536_megahit_322009_2-412
MKGLYKKIGATIVGAIAAVNVMALDELNVAYFEEWPMPFEYAKQIGAYDEALGMTVNWSAFGTGTAMSAAMASGDIDISVSQGVPPFIVAASTGQDLQIVDVAVSYADNDNCVVASALEIDASNASELAGLKVSVPI
>MP0536_megahit_326544_2-553
ILNAHIKLNNLTREIMKKIISLLLGSIVALTLTISAAFSAANEVRVAFFLEWPTPNQEDKVKKTFDDALGVPVKWTNFANGGAMTDAMLAGDIDISYSQGLVPFINAVKSNAPLKLVDIAMEYGMGGTTCVTSNASGITKANASELEGKKVAVPLGTMAEYVFDESMKVVGADRKKMEIIQMDP
>MP0536_megahit_328141_424-555
LSGFVFLNAADTKKSMEKGGTLDGFLKGMGTPKGAVDTSFLPL*
>MP0536_megahit_332240_34-525
VDMNPEDGSAALVNGDVAMACLFGGTSIDKAKEAGSSVLTVAEAQEAGIAGIDITSVTNKFLKENPGMVRTFVEVTHEANARYNSGKSDMNVIAKDAAMDVAKTKKQMGGFEFPNAATMKSKYMNDGGILMSYLGVMGNMFATSENPALKDYSKVVDTSYLPN*
>MP0536_megahit_332324_31-651
MKKIISLLLGSIVALTLTISAAFSAANEVRVAFFLEWATPNQEDKVKKTFDDALGVPVKWTNFATGGEMTEAMLSGDIDISYSQGLTPFVNAVNAKAPIILVDIAVIYGMGGTTCVAAKGIDKGNASTKLDGQKVAVPLGTMADYVFKETMRVVGADISKMKVVDMNPEDGSAALVNGDVAMACLFGGTSIKKAQEAGSSVLTVAEA
>MP0536_megahit_334227_3-548
WATPNQEAKVKKTFDDALGVPVKWTNFATGGEMTEAMLSGDIDISYSQGLTPFVNAVNAKAPLKLVDIAVVYGMGGTTCVAAQGIDKGNASTKLDGQKVAVPLGTMADYVFKETMRVVGADISKMKVVDMAPEDGSAAFISGDVAMACLFGGKSIAAAKEKGASLLTVKEAQDAGIAGIDIT
>MP0536_megahit_334393_1036-1425
MKKIISFILGSIVALYLSMSVAFSAANEVRVAFFLEWPTPNQEDKVKKMFDKALGVPVKWTNFANGGAMTDAMLAGDIDISYSQGLVPFINAVKSKAPLKLVDIAMEYGMGGTTCVTSKASGITKANASE
>MP0536_megahit_339794_1-759
ANLGMTVAHAAADEVRVAFFLEWATPNQEDKVKNAFDTALGVPVKWTNFATGGEMTEAMLSGDIDISYSQGLTPFVNAVNAKAPIKLVDIAVIYGMGGTTCVAAKGIDKGNASTKLDGQKVAVPLGTMADYVFKETMRVVGADISSMKVVDMNPEDGSAAFVNGDVAMACLFGGKSIKAAKEKGAPLLTVKEAQDAGIAGIDITSVTNKFLKENPGMVKTFVEVTHDANARFNAGKSDMNVIAKDAAMDLAGT
>MP0536_megahit_341324_2-298
MKKIINLFLGSVVALCLSMSVAFSAANQVRVAFFLEWATPNQEDKVKETFDKALGVPVKWTNFATGGEMTEAMLSGDIDISYSQGLTPFVNAVNAKAPI
>MP0536_megahit_344134_3013-3096
MESGNLDAFLKGMDTPRGSVDTSFLPL*
>MP0536_megahit_345171_1-735
SAFGTGTAMSAAMASGDIDISVSQGVPPFIVAASTGQDLQIVDVAVSYADNDNCVVASALEIDASNASELAGLKVSVPIGTAAHYGYLKQMSHFGVDVSSMDVVDMAPPEGAAAFAQGSVDVFCGWGGSLRRALEHGNVLLTGAEKTALGILVWDVTSTTAQFANENAEVLATFLGVTAASNAMWNSGGFTSLMLPHIARDAGMDEAATADTMSTFVFPSVSSQLSGAWLGGSGITFLKGVADVF
>MP0536_megahit_345259_1-198
MKKIISLFLGSVVALCLSMSVAFSAANEVRVAFFLEWPTPNQEDKVKGLYEKALGVPVKWTNFSNG
>MP0536_megahit_345797_1-510
ALGVPVKWTNFANGGAMTDAMLAGDIDISYSQGLVPFINAVKSNAPLKLVDIAMEYGMGGTTCVTSKASGITKANASELEGKKVAVPLGTMAEYVFDESMKVVGADRKKMDIIQMDPEEGAAAIVSGDVVMACLFGGNSIKSALTVGTRLLTVQEARDAGILGIDITSVT
>MP0536_megahit_346597_625-1605
MKKIISIILGAVVALNLSLSVVNAAAKEVRIAFFLEWASPNQEDKVKKAFDKAFGVPVKWTNFATGGEMTEAMMSGDIDISYSQGLTPFVNAANSKKPITLVDVSILYGMKGTTCVVSNASGISKANGYQLEGKKVAVALGTMADYVFRETMKVVGADASKMKIVDMVPEDSAVALANGDVVMSCLFGKKSIAKAEEAGKKMLTVKEAADAGIAGIDITSVTNRFMKENPGMVSTFLEVTHEANDRYKLGRSNFSIIAKDATMSVKSTKEQMDSFGFPDTRTQLTKYFNHGGILMKYLEVMGNMFATSENPALKDYSSVVTTRFLP*
>MP0536_megahit_347484_7-561
ELEGKKVAVPLGTMAEYVFDESMKVVGADRKKMEIIQMDPEEGAAAIVSGDVVMACLFGGNSIKSALTVGTRLLTVQEARDAGILGIDITSVTTKFMKENPGMVRTFIEVSHEANARYRAGKSNMSIIAKDAEMSVGDMKDTIGGFKFLTPAETKESMESGNLDAFLKGMDTPRGSVDTSFLPL*
>MP0538_megahit_20514_3-530
PPFIVAASTGQDLQIVDVAVSYADNDNCVVASALEIDASNASELAGLKVSVPIGTAAHYGYLKQMDHFGVDVASMDVVDMAPPEGAAAFAQGSVDVFCGWGGSLRRALEHGNVLLTGAEKTALGILVWDVTSTTAQFANENAEVLATFLGVTAASNAMWNSGGFTSLMLPHIARDA
>MP0538_megahit_84002_1116-1664
MKTVKLMGTAASLLVMGVTQSAAQDLTVGYFLEWPMPFQYAKAEGMYDEALGTSVNWVSFDSGTAMSAAMASGDVHMSVSQGVPPFVVATSAGQDIQILDVAVSYSENDNCVIREELEIDKSSVAELAGKKVAVPLGTAAHYGFLKQMSHFGVDVGSLDVVDMAPPDGAAAIAQGSVDMACGW
>MP0538_megahit_85260_1324-1449
GAQEFMKGVADVFVEAGAIDAALDSYDDAVNTGPLQAAGEM*
>MP0538_megahit_90979_574-1137
LGTMADYVFRETMKVVGADASKMKIVDMVPEDSAVALANGDVVMSCLFGKKSIAKAEEAGKKMLTVKEAADAGIAGIDITSVTNRFMKENPGMVSTFLEVTHEANDRYKLGRSNFSIIAKDATMSVKSTKEQMDSFGFPDTRTQLTKYFNHGGILMKYLEVMGNMFATSENPALKDYSSVVTTRFLP*
>MP0538_megahit_140792_2-766
WTNFANGGAMTDAMLAGDIDISYSQGLVPFINAVKSKAPLKLVDIAMEYGMGGTTCVTSNASGITKANASELEGKKVAVPLGTMAEYVFDESMKVVGADKSKMDVIQMDPEEGAAALVSGDVVMACLFGGNSIKAAVAVGSRLLTVQEARDAGILGIDITSVTDKFMKENPGMLRTFIEVTHEANARYADGKSDLNVIAKDAEMALADMKDTIGGFKFLNARETKKSMESGNLAGFLKGMNTPDGAVDTSFLPL*
>MP0538_megahit_141234_222-869
MKKIISLFLGAIVALTLSVSAFAAANQVRVAFFLEWATPNQEAKVKKTFDDALGVPVKWTNFATGGEMTEAMLSGDIDISYSQGLTPFVNAVNAKAPLKLVDIAVVYGMGGTTCVAAQGIDKGNASTKLDGQKVAVPLGTMADYVFKETMRVVGADISKMKVVDMAPEDGSAAFISGDVAMACLFGGKSIAAAKEKGASLLTVKEAQDAGIAGIDI
>MP0538_megahit_146424_1-672
MKKVIAFVLGSFVAANLGMTVAHAAANEVRVAFFLEWATPNQEDKVKNAFDTALGVPVKWTNFATGGEMTEAMLSGDIDISYSQGLTPFVNAVNAKAPIKLVDIAVIYGMGGTTCVAAKGIDKGNASTKLDGQKVAVPLGTMADYVFKETMRVVGADISSMKVVDMNPEDGSAAFVNGDVAMACLFGGKSIKAAKEKGAPLLTVKEAQDAGIAGIDITSVTNKF
>MP0538_megahit_150670_1-537
MNYVFSSLLSWILIPIIWLNIRRKKMKKIISIILGAVVALNLSLSVVNAAAKEVRIAFFLEWATPNQEDKVKKAFDRAFGVPVKWTNFATGGEMTEAMLSGDIDISYSQGLTPFVNAVNAKAPIILVDIAVLYGMGGTTCVVSNASGITKRNASDLEGKKVAVPLGTMADYVFKETMRV
>MP0538_megahit_153794_49301-50311
MTITRRVMGTVAAAALMASAQAGFAGSHSEGITVGYFLEWPMPFQYAKQEGMYDEALGMPVNWVSFDTGTAMSAAMASGDVQMSVSQGVPPFVVATSAGQDLQILDVAVSYSENDNCVVREDLEIDKMSAAELEGKKVAVPLGTAAHYGFLKQMSHFGVDVGSLDVVDMAPPDGAAAIAQGSVDMACGWGGSLRRMLEHGNSLLTGAEKEELGILVFDVTSGPASWVAENSDTVAAFLQVTAEANAMWADEANRDKMLPVIAKDAGMDEEATMSTISTFIFPPVDEQLGEKWLGGGAQEFMKGVADVFVEAGSIDSALDSYEDAVNTGPLQSASGM*
>MP0538_megahit_154379_31-909
MKKIISLFLGSVVALCLSMSVAFSAANEVRVAFFLEWPTPNQEDKVKGLYEKALGVPVKWTNFSNGGAMTDAMLAGDIDISYSQGLVPFINAVKSKAPLKLVDIAMEYGMGGTTCVTSNASGITKANASELEGKKVAVPLGTMAEYVFDESMKVVGADRKKMEIIQMDPEEGAAAIVSGDVVMACLFGGNSIKSALTVGTRLLTVQEARDAGILGIDITSVTTKFMKENPGMVRTFIEVSHEANARYRAGKSDLNIIAKDAEMKLGDMKDTIGGFKFLTPAETKESMESGNLD
>MP0538_megahit_156285_3-659
TTAAPATTAAPTTEAPAESLSELNVAYFLEWPTANQVAQVEETYDDALGMTVNWLPFGSGGDMALAMESGDIDIAYSQGLTPFANFVTSGSELEIVGVAVSYADADNCVAHPDYGVTADNAAETLAGQKVYAPVGNVTHYKLLKMLGHLGVALDSFEHVPSDGGAAAVAAFESGDVAMACAFGGGVLTMLAAGGNLVMTGSEQEAIGIRVFDIISIPTQ
>MP0538_megahit_159603_1-426
AAAIVSGDVVMACLFGGNSIKSALTVGTRLLTVQEARDAGILGIDITSVTTKFMKENPGMVRTFIEVSHEANARYRAGKSNMSIIAKDAEMSVGDMKDTIGGFKFLTPAETKESMESGNLDAFLKGMDTPRGSVDTSFLPL*
>MP0538_megahit_162355_2-412
IAAAKEKGASLLTVKEAQDAGIAGIDITSVTNKFLKENPGMVRTFVEVTHEANARYNSGKSDMAVIAKDAAMDLAGTKKQMGGFEFPDAATMKAKYLNKGGILMTYLEVMGNMFATSENPALKDYSKVVDTSYLPM*
>MP0540_megahit_24311_395-583
MKKIISFLLGCFVALNLNISVANSAANEVRVAYFLEWPSPNLEDMMKKNFAKALGVPVKWTNF
>MP0540_megahit_123742_1-603
TAIQQGHPLKMVGVAMVYEANDCFIKNGLGIDSSNASELEGKTVAVPLNTMADFAFKSYMNALNVDMSTMTIVDQAPPDGAKSLADGAVDMACIFGGNSSKAAGEVGTPIMTSAQKVAAGIGSFDVVSVTEKFATENPDLLRTFLDVTDEANAAWKATDAQLKKVAADAGMSVPDVKAQMAGMIFMSEKEQLDKYFGKNGI
>MP0540_megahit_140237_1-117
KFLTPAETKKSMESGNLDAFLKGMGTPKGSVDTSFLPL*
>MP0540_megahit_174955_886-1011
MKKIISLLLGSIVAFTLSISAAFSAANEVRVAFFLEWATPNQ
>MP0540_megahit_190520_3-803
DVNWTDFSTGTGMTEAMLAGDIDIAYSQGLSPFVTAIQQGAPLKMVAVAVVYEANDCFVRDGLGIDSSNASELEGKTVAVPLNTMADYAFRMYMNELNVDTSTMTIVDQAPADGAVSLADGSVDMACIFGGASAKAAGEVGSPIMSTQQKTDAGIGSFDVISVTEKFATENPELLRAFLEVTEEANSNWTASDSQIAKVAADAGMDVSTTKNQMAGFIFPTAQEQMDGFFGPKGIAASAAAALGLVFSSDSDGSAIAKTIDGSFLN*
>MP0540_megahit_195244_378-512
MKKIISTVLGMILAFSLYTSVANSAAKEVRVAYFLEWPSPNLEDM
>MP0540_megahit_196690_258-548
MRKIISFILGTIVALNLSVSVANAAANEVRVAFFLEWPTPNQEDKVKKLFDKALGVPVKWTNFSNGGAMTDAMLAGDIDISYSQGLVPFINAVKSKA
>MP0540_megahit_207206_3-563
MSLVSLPKALAEKPKEITIGYLNLVNAQLVTKNLGLVAKEMPGVKINYIKVGGGGDMLRAIAADQVDFGGLGNPPTAIGVTKGLPIKGTMVLNMLDFVEAMVVRTDANIKSFKDLEGKTIAAPFGSTTHYLLLQALKDEGIDPASMKILDLRPADIAAAWARGDIDAAWFWEPNLDKAVKRGGNIFM
>MP0540_megahit_209642_2-250
MKKIISFILGSLVALTMSITVANSAAKEVRVAYFLEWPSPNLEDMQKKAFAKALGVPVKWTNFTNGGAMTDAMLAGDIDISYS
>MP0540_megahit_231116_3-536
GVPVKWTNFTNGVAMTDAMLAGDIDISYSQGLMPYINAVKAKAPIKLVDVAMEYGMGGTTCVTSKKSGITKANASELEGKKVAVPLGTMAEYVFTESMKIVGADRKKMNIIAMDPEEGAAALVSGDVVMACLFGGNSIKSATSVGTRLLTVDEARAGGIMGIDIVSVTNKFMKENPGM
>MP0540_megahit_239573_1-468
RSKMDIIQMDPEEGAAALVSGDVVMACLFGGNSIKAAVAIGSRLLTVQEARDAGILGIDITSVTDKFMKENPGMLRTFVEVTHEANARYRAGKSDMNAMSKASEMAVADMKETLDGFKFLTPAETKASMESGNLDGFLKGMGTPSGSVDTSFLPL*
>MP0540_megahit_241569_1-174
MSKASEMKVGDMKETLSGFKFLTPSETKQSMTKGNLDAFLKGMGTPRGNVDTSFLPL*
>MP0540_megahit_243734_1-540
ISLVDVAMEYGMGGTTCVTSNKSGITKANASELEGKKVAVPLGTMAEYVFTESMKIVGADRKKMEIIAMDPEEGAAALVSGDVVMACLFGGNSIKSATSVGKRLLTVDEARAGGIMGIDIVSVTNKFMKENPGMVKSFVELSHEANERYRNGKSDLKAMAKESEMKVADMKDTLSGFKFL
>MP0540_megahit_244378_204-548
MKKIISFILGSLFALNLSISTANAAANEVRVAYFLEWPSPNLEDMQKKNFAKALGVPVKWTNFTNGGAMTDAMLAGDIDISYSQGLVPFINAVKSNAPIKLVDIAMEYGMGGTTC
>MP0540_megahit_246764_1-495
ESMKVVGADRGKMDIIQMDPEEGAAALVSGDVVMACLFGGNSIKAATAVGSRLLSVDEARAAGILGIDITSVTDKFMKENPGMLRTFIEVTHEANDRYRAGKSDMNSMSKASEMKVADMKETLSGFKFLTPEETKKSMESGNLDAFLKGMGTPSGNVDTSFLPL*
>MP0540_megahit_247940_189-533
MKKIISFILGSLFALNLTITAANSAANEVRVAYFLEWPSPNLEDMQKKNFAKALGVPVKWTNFTNGGAMTDAMLAGDIDISYSQGLVPFINAVKSNAPIKLVDIAMEYGMGGTTC
>MP0540_megahit_248760_1-804
KWTNFATGGEMTEAMLSGDIDISYSQGLTPFVNAVNAKAPIKLVDIAVVYGMGGTTCVAKKGINKGNAATKLDGQKVAVPLGTMADYVFKETMRVVGADISKMKVIDMNPEDGSAAFVSGDVAMACLFGGKSIKNAKTVGASLLTVAEAKDEGIAGIDITSVTNKFLKENPGMVKAFVEVTHEANARYNSGKSDMNVIAKDAAMDLAGTKKQMGGFEFPDASVMKKKYMNRSGILMTYLKVMGNMFATSENPALKNYGKVVTTKYLP*
>MP0540_megahit_249247_3-152
MKKIVSLLLGSITALILTASVAFSAANEVRVAFFLEWATPNQEAKVKKVF
>MP0540_megahit_252618_368-535
KASEMKVADMKETLGGFKFLTPQETKDSMESGNLDAFLKGMGTPKGNVDTSFLPL*
>MP0540_megahit_254442_3-551
LEGKKVAVPLGTMAEYVFTESMKIVGADRKKMNIIAMDPEEGAAALVSGDVVMACLFGGNSIKSATSVGSRLLTVDEARAGGIMGIDIVSVTNKFMKENPGMVKSFVELTHEANERYRNGGSDLKAMSKESEMKVADMKDTLSGFKFLTPKETKKSMKSGNLSKFLKGFDTPRGTVTTKFLP*
>MP0540_megahit_254883_351-554
MKKIISFILGSIIALNLSISVANSAANEVRVAFFLEWATPNQEAKVKKVFDDALGIPVKWTNFATGGE
>MP0540_megahit_255989_155-781
MEYGMGGTTCVTSNASGITKANASELEGKKVAVPLGTMADYVFTASMEIVGADPSKMTVIDMVPEDGAAALVSGDVAMACLFGGNSIAAATEVGSRLISVEEARAGGILGIDITSVTNKFMNENPGMVRTFVEVTHEANARYNSGKSDMNSMSKASAMEVSKMKGTLDGFKFLTPEETKKSMESGNLAGFLDGMGTPKGNVDTSFLPL*
>MP0540_megahit_256251_623-727
MRKIISYLLGVIVALNLSISVANSAANEVRVAYFL
>MP0540_megahit_256709_2-220
MKKILSFILGTILALNLTISVANSAAKEVRVAYFLEWPSPNLEDMQKKNFAKALGVPVKWTNFTNGGAMTDAM
>MP0540_megahit_257182_3-254
MKKIISFLLGCFVALNLSISVANSAANEVRVAYFLEWPSPNLEDMQKKNFAKALGVPVKWTNFTNGGAMTDAMLAGDIDISYSQ
>MP0540_megahit_258390_851-1207
MKKIISFILGSLVALTMSITVANAAAKEVRVAYFLEWPSPNLEDMQKKAFAKALGVPVKWTNFTNGGAMTDAMLAGDIDISYSQGLVPFINAVKSKAPIKLVDIAMEYGMGGTTCVTSN
>MP0540_megahit_258420_2-304
MRKIISVILGTLVAFSLNASVANAAAKEVRVAFFLEWATPNQEDKVKKAFDKAMGVPVKWTNFATGGEMTEAMLSGDIDISYSQGLTPFVNAVNAKAPIKL
>MP0540_megahit_258526_2-178
VMAKASEMKVGDMKETLSGFKFLTPEETKQSMTKGNLDAFLKGMGTPGGNVDTSFLPL*
>MP0540_megahit_264544_866-1312
MKKIISTVLGMILAFSLYTSVANSAAKEVRVAYFLEWPSPNLEDMNKKAYDNALGVPVKWTNFTNGVAMTDAMLAGDIDISYSQGLMPYINAVKAKAPIKLVDVAMEYGMGGTTCVTSKASGITKANASELEGKKVAVPLGTMAEYVFT
>MP0540_megahit_264641_147-1088
MKKILSFLLGSILALNLTISVANSAANEVRVAYFLEWPSPNLEDMQKKNFAKALGVPVKWTNFTNGGAMTDAMLAGDIDISYSQGLVPFINAVKSKAPIKLVDIAMEYGMGGTTCVTSNASGITKANATELEGKKVAVPLGTMAEYVFDESMKVVGADRKKMDIIQMDPEEGAAALVSGDVVMACLFGGNSIKAATAVGSRLLTVQEARDAGILGIDITSVTTKFMKENPGMLRTFIEVTHEANARYRAGKSDMNSMSKASEMKVGDMKETLSGFKFLTPEETKTSMESGNLDAFLKGMGTPRGNVDTSFLPL*
>MP0540_megahit_264991_318-638
KFVKAECDGIDYWIKNPEKTAAIIAEELSLSLDDATRMMKGTEMVPCDKQLTAQYMGTTGKIGGFADTLVKTSKFLVSEKRLPVQLTRKSYERFLDPSYLENVVGK*
>MP0540_megahit_265364_401-559
MRKIISLILGSIFALNLMVATAFSAANEVRVAFFLEWPTPNQEDKVKKIFDKA
>MP0540_megahit_270394_2-694
IDISYSQGLVPFINAVKSKAPLKLVDIAMEYGMGGTTCVTSNASGITKANASELEGKKVAVPLGTMAEYVFDESMKVVGADRSKMDVIQMDPEEGAAALVSGDVVMACLFGGNSIKAAVSVGSRLLTVQEARDAGILGIDITSVTDKFMKENPGMLRTFIEVTHEANARYAAGKSDMNVIAKDAEMALGDMKDTIGGFKFLTPAETKKSMESGNLAGFLKGMDTPDGAVDT
>MP0540_megahit_273481_665-877
NARYAAGKSDMNVIAKDAEMKLGDMKETIGGFKFLTPAETKKSMESGNLDGFLKGMGTPDGAVDTSFLPL*
>MP0540_megahit_275177_368-1309
MKKIISFILASIAALNLTISVANSAANEVRVAYFLEWPSPNLEDMQKKNFAKALGVPVKWTNFTNGGAMTDAMLAGDIDISYSQGLVPFINAVKSKAPIKLVDIAMEYGMGGTTCVTSNASGITKANATELEGKKVAVPLGTMAEYVFDESMKVVGADRKKMDIIQMDPEEGAAALVSGDVVMACLFGGNSIKAAVAVGSRLLTVQEARDAGILGIDITSVTTKFMKENPGMLRTFIEVTHEANARYRAGKSDMNSMAKASEMKVGDMKETLSGFKFLTPEETEKSMKSGNLDAFLKGMGTPRGNVDTSFLPL*
>MP0540_megahit_286353_819-1295
GADRSKMDIIQMDPEEGAAALVSGDVVMSCLFGGNSIKAATAVGSRLLTVQEARDAGILGIDITSVTTKFMKENPGMLRTFIEVTHEANARYRAGKADMNSMAKASEMKVGDMKETLSGFKFLTPEETEKSMKSGNLDAFLKGMGTPSGNVDTSFLPL*
>MP0540_megahit_287020_3-458
MKKIISFILGSLFALNLSISAANAAANEVRVAFFLEWPTPNQEDKVKGIYEKALGVPVKWTNFTNGGAMTDAMLAGDIDISYSQGLVPFINAVKSNAPLKLVDIAMEYGMGGTTCVTSNASGITKANASELEGKKVAVPLGTMAEYVFDESM
>MP0540_megahit_287416_253-519
MRKIISFILGTIVAFNLSVTVANAAANEVRVAFFLEWPTPNQEDKVKKIFDKALGVPVKWTNFSNGGAMTDAMLAGDIDISYSQGLVPF
>MP0540_megahit_288673_272-784
MAEYVFTESMKIVGADRKKMNIIAMDPEEGAAALVSGDVVMACLFGGNSIKSATSVGKRLLTVDEARAGGIMGIDIVSVTNKFMKENPGMLKSFVELTHEANDRYRSGGSDLNAMAKESEMKVGDMKDTLSGFKFLTPKETKKSMKSGNLAKFLKGFDTPKGTVTTKFLP*
>MP0540_megahit_292369_164-1144
MKKIINFILGAFLALNLSASVAYAAAKEVRIAFFLEWATPNQEDKVKKAFDRAFGVPVKWTNFATGGEMTEAMLSGAIDISYSQGLTPFVNAVNAKAPIILVDIAVLYGMGGTTCIVSNASGITKANASDLEGKKVAVPLGTMADYVFKETMRVVGADPSRMRVIDMNPEDGSAALVNGDVAMACLFGGKSIKKAEEAGSKMLTVAEAKDAGIAGIDITSVTNKFMRENPGMVRTFVEVTHEANARYNAGKSDMNIIAKDAAMDLAGTKKQMDGFEFPNAATMESKYMNKGGILMNYLNVMGNMFATSENPALKDYSKVVTTGFLP*
>MP0540_megahit_298439_1-465
MKKIISTVLGMIVAFSLYSSVANSAAKEVRVAYFLEWPSPNLEDMNKKAYDNALGVPVKWTNFTNGVAMTDAMLAGDIDISYSQGLMPYINAVKAKAPIKLVDVAMEYGMGGTTCVTSKKSGITKANASELEGKKVAVPLGTMAEYVFTESMKIV
>MP0540_megahit_298577_2926-3429
MKKILSFILGSIVALNLSISVANSAANEVRVAFFLEWPTPNQEDKVKGTYEKALGVPVKWTNFTNGGAMTDAMLAGDIDISYSQGLVPFINAVKSNAPLKLVDIAMEYGMGGTTCVTSNASGITKANASELEGKKVAVPLGTMAEYVFDESMKVVGADRGKMDIIQMD
>MP0540_megahit_298924_38-556
TMAEYVFDESMKVVGADRGKMDIIQMDPEEGAAALVSGDVVMACLFGGNSIKAATAVGSRLLTVQEARDAGILGIDITSVTDKFMKENPGMLRTFIEVTHEANARYAAGKSDLNVIAKDAEMKLADMKETIGGFKFLTPEETKQSMESGNLDGFLKGMGTPGGAVDTSFLPL*
>MP0540_megahit_300591_1-132
MKKIISFILGSLFALNLSITAANAAANEVRVAFFLEWPTPNQED
>MP0540_megahit_301481_3-347
MKKILSFILGSIVALNLSISVANSAANEVRVAFFLEWPTPNQEDKVKKLFDKALGVPVKWTNFSNGGAMTDAMLAGDIDISYSQGLVPFINAVKSKAPLKLVDIAMEYGMGGTTC
>MP0540_megahit_302127_397-684
MVKTFVEVTHDANARYNAGKSDMNVIAKDAAMDLAGTKKQMGGFEFINAATMKSKYMNKGGILMTYLEVMGNMFATSENPALSDYSKVVDTSYLP*
>MP0540_megahit_304112_2-520
NSAAKEVRVAYFLEWPSPNLEDMQKKNFAKALGVPVKWTNFTNGGAMTDAMLAGDIDISYSQGLVPFINAVKSNAPIKLVDIAMEYGMGGTTCVTSNASGITKANGSELEGKKVAVPLGTMAEYVFDESMKVVGADRSKMDIIQMDPEEGAAALVSGDVVMACLFGGNSIKAA
>MP0540_megahit_306497_554-1222
VEYGMGGTGCVVSNSAGISQANAKDLEGQKVAVPLNTMADYAFRMIMSHLGADASKVNVVDMEPADGAVALVDGNVVMSCMFGKNSIDKALEKGKMLMTTAEATAAGITSFDITSATDKFIKENPELLRSFLEVTAEANATYAAGKSDMNVIAKDAGMTVEKTKNQMAGFKFPSPAEQKATWFTSGGKVEGMLAFMGNMFATSENPALSDYSKTINTSFLPD*
>MP0540_megahit_306798_535-684
VADMKETLSGFKFLTPEETKQSMTKGNLDAFLKGMGTPRGNVDTSFLPL*
>MP0540_megahit_310447_411-962
MKKIISFLLGCFVALNLSISVANSAANEVRVAYFLEWPSPNLEDMQKKNFAKALGVPVKWTNFTNGGAMTDAMLAGDIDISYSQGLVPFINAVKSKAPIKLVDIAMEYGMGGTTCVTSNASGITKANATELEGKKVAVPLGTMAEYVFDESMKVVGADRGKMDIIQMDPEEGAAALVSGDVVMA
>MP0540_megahit_313743_2-307
MKKIISFILSCFVALNLSIAVANSAANEVRVAYFLEWPSPNLEDMQKKNFAKALGVPVKWTNFTNGGAMTDAMLAGDIDISYSQGLVPFINAVKSKAPIKLV
>MP0540_megahit_314771_1-792
AYFLEWPSPNLEDMQKKNFAKALGVPVKWTNFTNGGAMTDAMLAGDIDISYSQGLVPFINAVKSKAPIKLVDIAMEYGMGGTTCVTSNASGITKANATELEGKKVAVPLGTMAEYVFDESMKVVGADRKKMDIIQMDPEEGAAALVSGDVVMACLFGGNSIKAAVAVGSRLLTVQEARDAGILGIDITSVTTKFMKENPGMLRTFIEVTHEANARYRAGKSDMNAMSKASEMKIPDMKDTLSGFKFLTPEETKSSMESGNLDAF
>MP0540_megahit_316234_1-135
MKKIISALFGALLVFSLNTSVANAAAKEVRVAYFLEWPSPNLEDM
>MP0540_megahit_318262_569-697
MKKIISFILGSLFALNLSISAANAAANEVRVAFFLEWPTPNQE
>MP0540_megahit_318409_174-608
EEGAAALVSGDVVMACLFGGNSIKAATAVGSRLLTVDEARAAGILGIDITSVTDKFMKENPGMLRTFIEVTHEANARYKSGKADMNSMAKASEMKVADMKETLSGFKFLTPEETKQSMESGNLDGFLKGMGTPGGSVDTSFLPL*
>MP0540_megahit_318566_2-277
MKKIISTVLGILFAFTLNASVANAASEVRVAYFLEWPSPNLEDMNKKAYSKALGVPVKWTNFTNGVAMTDAMLAGDIDISYSQGLMPYINAV
>MP0540_megahit_325715_357-1343
MKLFRKIATGISVVACAVSFSTIVKAADEVNVAFFLEWATPNQEAKVKKMYDEAMGVKVNWTNFATGVEMTEAMLSGDIDISYSQGMTPFVNAVNAKAPIKIVDVAVEYGMGGTGCVVSNSSGISKANAKDLEGQKVAVPLNTMADYAFRMIMSHLGADASKVNVVDMEPADGAVALVDGNVVMSCMFGKNSIDKALEKGKMLMTTAEATAAGITSFDITSATDKFIKENPELLRSFLEVTAEANATYAAGKSDMNVIAKDAGMTVEKTKNQMSGFKFPSPADQKATWFSSGGKVEGMLAFMGNMFATSENPALSDYSKTINTSFLPD*
>MP0540_megahit_325751_3-233
MKKIISFLLGTIVALNLSISVANAAANEVRIAFFLEWATPNQEDKVKQTFDKALGVPVKWTNFATGGEMTEAMLSGD
>MP0540_megahit_326326_97-537
VAMACLFGGKSIENALKAGTRMLTVKEATDAGISGIDITSVTNKFLKENPGMVKTFVEITHEYNAKFRAGKSNMNIIAKDAAMDLAGTKKQMGGFGFPDSSEIKSKYMNKGGILMKYLDVMGNMFATAENPALRNYSKVVTTKYLP*
>MP0540_megahit_328720_2-577
GVPVKWTNFTNGVAMTDAMLAGDIDISYSQGLMPYINAVKAKAPISLVDVAMEYGMGGTTCVTSNKSGITKANASELEGKKVAVPLGTMAEYVFTESMKIVGADRKKMEIIAMDPEEGAAALVSGDVVMACLFGGNSIKSATSVGTRLLTVDEARAGGIMGIDIVSVTNKFMKENPGMLKSFVELTHEANER
>MP0540_megahit_332857_456-626
MKKIISFILGTIVALNLSVSVANAAANEVRVAFFLEWATPNQEAKVKKTFDKALGVP
>MP0540_megahit_333642_386-1129
GAMTDAMLAGDIDISYSQGLVPFINAVKSKAPIKLVDIAMEYGMGGTTCVTSNASGITKANATELEGKKVAVPLGTMAEYVFDESMKVVGADRSKMDIIQMDPEEGAAALVSGDVVMSCLFGGNSIKAATAVGSRLLTVQEARDAGILGIDITSVTTKFMKENPGMLRTFIEVTHEANARYRAGKSDMNAMSKASEMKVGDMKETLSGFKFLTPAETEKSMKSGNLDAFLKGMGTPSGNVDTSFLPL*
>MP0540_megahit_334845_1-243
MKKIISFILGSLFALNLSISAANAAANEVRVAFFLEWPTPNQEDKVKKLFDKALGVPVKWTNFSNGGAMTDAMLAGDIDIS
>MP0540_megahit_335137_2-298
NPGMVRTFVEITHEYNAKFRAGKSNMNIIAKDAAMDLAGTKKQMGGFGFPDAAEIKSKYMNKNGILMKYLGVMGNMFATAENPALRNYSKVVTTKYLP*
>MP0540_megahit_340485_1037-1654
DLKGKKIGVTFASTGDLYLRTILRKNGITKRDYKRINTRPPSLVAVLDTGGVDAIVAWEPNLTRALDKVKGSSLVSRGGDHVCFCAGLHGFPKKVYGDKKKTQGVVDAMAQAAHWLRDPKNLDEAAQIGSRFVRGMTPELTKRTMPHIVYDVRMGENTKKAFNFAVAELIKQKKMKKPYDPDKYFDFSFINSTMKRHPEWFADLK*
>MP0540_megahit_345160_1-117
KFLTPSETKQSMESGNLDGFLKGMGTPDGAVDTSFLPL*
>MP0540_megahit_350288_1-336
MKKIISFLLGIIVAFNLSVSVANAAANEVRVAFFLEWPTPNQEDKVKGLYEKALGVPVKWTNFTNGGAMTDAMLAGDIDISYSQGLVPFINAVKSKAPLKLVDIAMEYGMGG
>MP0540_megahit_350528_683-757
GNLDGFLKGMGTPGGAVDTSFLPL*
>MP0540_megahit_350649_1-552
MKKIISFILGTIVALNLSVSVANSAANEVRVAFFLEWATPNQEAKVKKTFDKALGVPVKWTNFATGGEMTEAMLSGDIDISYSQGLTPFVNAVNAKAPIKLVDIAVIYGMGGTTCVAAKGIDKGNAASKLDGQKVAVPLGTMADYVFKETMRVVGADISKMKVVDMNPEDGSAAFVNGDVAMAC
>MP0540_megahit_350835_581-1030
IQMDPEEGAAALVSGDVVMACLFGGNSIKAATAVGSRLLTVQEARDAGILGIDITSVTTKFMKENPGMLRTFIEVTHEANARYKAGKSDMNSMSKASEMKVADMKDTLDGFKFLSPEETKQSMESGNLKAFLDGMGTPKGNVDTSFLPL*
>MP0540_megahit_352410_1-468
RNKMDVIQMDPEEGAAALVSGDVVMACLFGGNSIKAAVAVGSRLLTVQEARDAGILGIDITSVTDKFMKENPGMLRTFIEVTHEANARYASGKSDMNVIAKDAEMALGDMKDTIGGFKFLTPEETKKSMESGNLAGFLNAMDTPKGAVDTSFLPL*
>MP0540_megahit_354743_219-833
MGGTTCVTSNASGITKANASELEGKKVAVPLGTMAEYVFDESMKVVGADRGKMDVIQMDPEEGAAALVSGDVVMACLFGGNSIKAATAVGTRLLTVQEARDAGILGIDITSVTDKFMKENPGMLRTFIEVTHEANARYKAGKADMNSMAKASEMTVADMKDTLSGFKFLTPEETKASMESGNLDGFLKGMGTPGGSVDTSFLPL*
>MP0540_megahit_354855_1-927
INKPYGRTMKKIISTVLGILFAFSLNASVANAAAKEVRVAYFLEWPSPNLEDMNKKAYAKALGVPVKWTNFTNGVAMTDAMLAGDIDISYSQGLMPYINAVKAKAPISLVDVAMEYGMGGTTCVTSNKSGITKANASELEGKKVAVPLGTMAEYVFTESMKIVGADRKKMNIIAMDPEEGAAALVSGDVVMACLFGGNSIKSATSVGKRLLTVDEARAGGIMGIDIVSVTNKFMKENPGMVKSFVELSHEANERYRNGKSDLKAMAKESEMKVADMKDTLSGFKFLTPKETKKSMKSGNLSKFLKGFDT
>MP0540_megahit_361324_3-578
QGLVPFINAVKSKAPIKLVDIAMEYGMGGTTCVTSNASGITKANGSELEGKKVAVPLGTMAEYVFDESMKVVGADRNKMDVIQMDPEEGAAALVSGDVVMACLFGGNSIKAATAVGSRLLTVQEARDAGILGIDITSVTTKFMKENPGMLRTFIEVTHEANARYASGKSDLNVIAKDAEMKLADMKETIGGF
>MP0540_megahit_363003_158-610
MKKIISFILGCFVALNLSISVANSAANEVRVAYFLEWPSPNLEDMMKKNFAKALGVPVKWTNFTNGGAMTDAMLAGDIDISYSQGLVPFINAVKSKAPIKLVDIAMEYGMGGTTCVTSNASGITKANATELEGKKVAVPLGTMAEYVFDES
>MP0540_megahit_363335_151-546
MACLFGGNSIKAATAVGSRLLTVQEARDAGILGIDITSVTDKFMKENPGMLRTFIEVTHEANARYAAGKSDMNVIAKDAEMKLADMKETIGGFKFLTPSETKKSMESGNLAGFLKGMDTPDGAVDTSFLPL*
>MP0540_megahit_364926_3-500
GTMAEYVFDESMKVVGADRGKMDVIQMDPEEGAAALVSGDVVMACLFGGNSIKAATAVGSRLLTVQEARDAGILGIDITSVTDKFMKENPGMLRTFIEVTHEANARYAAGKSDMNVIAKDAEMAVADMKETIGGFKFLTPAETKQSMESGNLDGFLKGMGTPAGAV
>MP0540_megahit_366495_2-292
MKKILSFILGTFVALNLSISVANSAANEVRVAFFLEWPTPNQEDKVKGIYEKALGVPVKWTNFTNGGAMTDAMLAGDIDISYSQGLVPFINAVKSNA
>MP0540_megahit_370255_1-324
EARDAGILGIDITSVTTKFMKENPGMLRTFIEVTHEANARYRAGKSDMNSMAKASEMKVGDMKDTLSGFKFLTPEETKNSMESGNLDAFLKGMGTPRGNVDTSFLPL*
>MP0540_megahit_371914_3-422
MKKIISFILGCFVALNLSISVANSAANEVRVAYFLEWPSPNLEDMQKKNFAKALGVPVKWTNFTNGGAMTDAMLAGDIDISYSQGLVPFINAVKSKAPIKLVDIAMEYGMGGTTCVTSNASGITKANATELEGKKVAVPL
>MP0540_megahit_372445_497-1018
MKKIISFILASIVALSFSISVANSAAKEVRVAFFLEWATPNQEDKVKKAFDKALGVPVKWTNFATGGEMTEAMLSGDIDISFSQGLTPFVNAVNAKAPIKLVDIAVIYGMGGTTCVAAKGINKGNASSKLDGQKVAVPLGTMADYVFKETMRVVGADISKMKVVDMNPEDGSAA
>MP0540_megahit_372451_1-477
MKKIISFILGSLFALNLSISAANAAANEVRVAFFLEWPTPNQEDKVKGTYEKALGVPVKWTNFTNGGAMTDAMLAGDIDISYSQGLVPFINAVKSNAPLKLVDIAMEYGMGGTTCVTSNASGITKANASELEGKKVAVPLGTMAEYVFDESMKVVGADR
>MP0540_megahit_372680_1-105
PAETKQSMESGNLDGFLKGMGTPAGAVDTSFLPL*
>MP0540_megahit_373765_1-510
ASELEGKKVAVPLGTMAEYVFDESMKVVGADRNKMDIIQMDPEEGAAALVSGDVVMACLFGGNSIKAATAIGSRLLTVQEARDAGILGIDITSVTTKFMKENPGMLRTFIEVTHEANARYKAGKADMNSMAKASEMKVADMKETLSGFKFLTPEETKQSMESGNLKGFLD
>MP0540_megahit_375666_218-847
AMEYGMGGTTCVTSNASGITKANATELEGKKVAVPLGTMAEYVFDESMKVVGADRGKMDIIQMDPEEGAAALVSGDVVMACLFGGNSIKAATAVGSRLLTVQEARDAGILGIDITSVTTKFMKENPGMLRTFIEVTHEANARYKAGKADMNAMSKASEMKVADMKETLSGFKFLSPEETKQSMEKGNLKAFLDGMGTPKGNVDTSFLPL*
>MP0540_megahit_377578_1-453
MKKIISFILASIVALGFSITVANSAAKEVRVAFFLEWPTPNQEDKVKGLYEKALGVPVKWTNFTNGGAMTDAMLAGDIDISYSQGLVPFINAVKSKAPLKLVDIAMEYGMGGTTCVTSNASGITKANATELEGKKVAVPLGTMAEYVFDES
>MP0540_megahit_379201_262-540
MKKIISFVLGCLVALNLSISVANAAANEVRVAFFLEWPTPNQEDKVKGLYEKALGVPVKWTNFTNGGAMTDAMLAGDIDISYSQGLVPFINAV
>MP0540_megahit_380822_367-798
EEGAAALVSGDVVMACLFGGNSIKSATSVGTRLLTVDEAKAGGIMGIDIVSVTNKFMKENPGMLKSFVELTHEANERYRNGKSDMKAMSKESEMKVADMKDTLGGFKFLTPKETKKSMKSGNLAKFLKGLDTPGGTVTTKFLP*
>MP0540_megahit_382689_3-338
MKKIISFLLGTFVALNLFVSVANSAANEVRVAFFLEWPTPNQEDKVKGMYEKALGVPVKWTNFSNGGAMTDAMLAGDIDISYSQGLVPFINAVKSKAPLKLVDIAMEYGMGG
>MP0540_megahit_386663_2-190
MKKIISFVLGTILALNLSISVANAAANEVRVAFFLEWATPNQEAKVKKTFDKALGVPVKWTNF
>MP0540_megahit_388422_1-273
KFMKENPGMLRTFIEVTHEANARYRAGKSDMNSMSKASEMKVADMKETLSGFKFLTPEETKKSMESGNLDAFLKGMGTPSGNVNTSFLPL*
>MP0540_megahit_389000_3-338
MKKIISFLLGSIVALGLTISVASAAANQVRVAFFLEWPTPNQEDKVKGMYEKALGVPVKWTNFTNGGAMTDAMLAGDIDISYSQGLVPFINAVKSKAPIKLVDIAMEYGMGG
>MP0540_megahit_389421_409-519
MKKIISTVLGILFAFTLNASVANAAAKEVRVAYFLEW
>MP0540_megahit_390676_1-507
ISKMKVVDMNPEDGSAAFVNGDVAMACLFGGKSIKAAKEKGASLLTVKEAQDAGIAGIDITSVTNKFLKENPGMVRTFVEVTHEANARYNAGNSDMNVIAKDAAMDLAGTKKQMGGFEFPNAATMKSKYLNDGGILMTYLSVMGNMFATSENPALKDYSKVVDTNFLP*
>MP0540_megahit_391462_1-327
GEARDAGILGIDITSVTTKFMKENPGMLRTFIEVTHEANARYAAGKSDLNVIAKDAEMKLADMKETIGGFKFLTPAETKKSMESGNLKGFLDGMGTPKGNVDTSFLPL*
>MP0540_megahit_399284_3-722
ANEVRVAFFLEWATPNQEAKVKKTFDKALGVPVKWTNFATGGEMTEAMLSGDIDISYSQGLTPFVNAVNAKAPIKLVDIAVIYGMGGTTCVAAKGIDKGNASSKLDGQKVAVPLGTMADYVFKETMRVVGADISKMKVVDMNPEDGSAAFVNGDVAMACLFGGKSIKAAKEKGASLLTVKEAQDAGIAGIDITSVTNKFLKENPGMVRTFVEVTHEANARYNDGKADMNVIAKDAAMDLA
>MP0540_megahit_400968_1-447
MKKILSFILGSIVALNLSISVANSAANEVRVAFFLEWPTPNQEDKVKGIYEKALGVPVKWTNFTNGGAMTDAMLAGDIDISYSQGLVPFINAVKSNAPLKLVDIAMEYGMGGTTCVTSNASGITKANASELEGKKVAVPLGTMAEYVFD
>MP0778_megahit_27617_2-535
VSIAVVYEANDCFVNDGLGITSANASELEGKTVAVPLNTMADFSFRKQMAALDVDMSTMTIVDQAPADGAVSLADGSVAMACIFGGASAKAAGEVGKPIMSSQEKRDAGIGSFDVVSVTEKFATENPGLLRTFLEVTEEANQNWKATDDQITKVAADAGMDFGTTKNQMAGFVFPTIA
>MP0778_megahit_50444_30-701
MVVRTDANIKSFKDLEGKTVAAPFGSTTHYLLLQALADEGIDPSSMTILDLRPNDIAAAWARGDLDAAWFWEPNLDKAVKRGGNIFMTSGIMEKRGYPTWDVGVVMKKFAKQYPEYVEKFVKAECAGIDFWINNPAETAKIIAKELSLDLEDATRMMKGTEMVPCKKQLTSQYMGTSNDIGGFADTLVKTSKFLVSQKRLPKQLKRKDYEKFLDPSYLEKVVD*
>MP0778_megahit_57961_3-536
AGATNVAVAADSVNVAFFLEWATPNQIAKVDKAYDEAMGVDVNWTDFSTGVQMTEAMLAGDIDIAYSQGLSPFVTAIQQGAPLKMVSIAVVYEANDCFVSNKLGISSSNASELEGKTVAVPLSSMADFSFRKQMAALDVDIDTMTVVDQVPADGAVSLADGSVDMACIFGGASAAAAG
>MP0778_megahit_91412_1-369
AEATAAGITSFDITSATDKFIKENPELLRSFLEVTAEANANYAAGNADMSVIAKDAGMTLEKTKNQMSGFKFPTPAEQKSTWFSSGGKVEGMLSFMGKMFATAENPALSDYSKTINTSFLPN*
>MP0778_megahit_108725_731-1135
MVLEKDYQFKENGNGGGGNVTKKVRVAYFLEWPSPNLEDKNKKNFEKRLGVPVEWIDFTNGGAMTDAMIAGDIDISYSQGLVPFINSVKSGAPIKVVDIAMEYGMGGTTCVTSYKSGITKTNAKNLEGNLVLFND
>MP0778_megahit_124535_2-457
ADGSVAMACIFGGASAKAAGEVGKPIMSSQEKKDAGIGSFDVVSVTEKFATENPGLLRTFLQVTEEANLNWTASDAQIKKVAADAGMDVPTTKNQMAGFVFPSIADQNTTYFGKDGIAVSAAESLGLVFKKPGAWNVGDKIAQVITGEYLN*
>MP0778_megahit_185205_653-1270
TMAAPFGSTTHYLLLKALSDAGIKPSSMKILDLRPADIAAAWARGDIDAAWYWEPNLDKAVKDGGEIFITSGDMEKRGYPTWDVGVVMNSFAKKYPDYVTKFVKAECAGIDFWINNPTQTAAIIAEELSLPLADATRMMKGTEMVPCKKQLTSQYIGTFAKVGGFADTLVDTSKFLVSQKRLPKQLTRKDYEAFLNPLWLEKAVR*
>MP0778_megahit_216904_3-500
KSKNWGYLSNQFLDLSLFFFTTMSLSFLRTASLGLALATSVSIFPQTASASEKPREITVGYLNLVNAQLVTKNLGLISKEMPGVKINYIKVGGGGDMLRAIAAKQVDFGGLGNPPTAIGVTRGLPIQGTMVLNMLGAVEAMVVRKSANIKSWKDLKGKTMAAPFGS
>MP0778_megahit_222967_979-1986
MSNKSKLIGAVAGATLALGAQTVLAGGHQEMTVAYFLEWPMPFEYAKQMGTYDEELGVKVNWVSFDSGVKMSAAMASGDVHLSVSQGVPPFVVATSAGQDLQILDVAVSYADNDNCVVRSDLEIDKSSTEELAGKKVAVPLGTAAHYGFLKQMDHFGVDVGSMEIVDMDPPDGAAAIAQGAVDMFCGWGGSLRRAKEHGNILLTGAEKTELGILVFDVTSGPAGWVAENSDLVAKFLKVTADANAMWADSSNHAMMLPAIAKDAGMDEAATADTMATFVFPTVDSQLSSTWLGGGAQEFMKGVADVFVTAGSIDSALGSYADNVNVGPLETANGM*
>MP0778_megahit_238576_366-524
EMKVADMKETLSGFKFLTPEETKQSMESGNLKGFLDGMGTPKGNVDTSFLPL*
>MP0778_megahit_257300_3-536
VANSAANEVRVAYFLEWPSPNLEDMQKKNFAKALGVPVKWTNFTNGGAMTDAMLAGDIDISYSQGLVPFINAVKSKAPIKLVDVAMEYGMGGTTCVTSNASGITKANATELEGKKVAVPLGTMAEYVFDESMKVVGADRKKMDIIQMDPEEGAAALVSGDVVMACLFGGNSIKAATAI
>MP0778_megahit_265043_494-1474
MNKTFKKYMAASAIVMAGGIASAAHAADSVNVAFFLEWATPNQIAKVDKAYDDAMGVDVNWTDFSTGVQMTEAMLAGDIDIAYSQGLAPFVTAIQQGAPLKMVSVAVVYEANDCFVNDTLGITSANASELEGQTVAVPLNTMADFSFRKQMAALDVDISTMTIVDQAPADGAVSLADGSVAMACIFGGASAKAAGEVGTPIMSSEEKTDAGIGSFDVVSVTEKFATENPDLLRTFLQVTEEANQAWTGKTLQIKKVSADAGMDFETTKDQMAGFIFPTIAEQQSGYFGKDGVAVSAAESLGLVFKKPGSWNVDEKIAKVITGEYLE*
>MP0778_megahit_275407_2-100
ETEKSMKSGNLDAFLKGMGTPRGNVDTSFLPL*
>MP0778_megahit_279316_6184-7155
MKHNLKAAILATASAAVMATASASYATDSVNAAFFLEWASPNQIAKVDKAYDDAMGVDVNWTDFSTGVQMTEAMLSGDIDISYSQGLAPFVTAIQQGAPLKMVAVAMMYEANDCFVKNGLGIDASNASELEGKTVAVPLNTMADFAFKSYMNHLDVDMSTMTIVDQAPADGAVSLADGSVDMACIFGGNSSKAAGEVGTPIMTSEQKVEAGIGSFDVVSVTEKFATENPDLLRTFLDVTDEANKAWAFTDEQLAKVAKDAGMSVEDTRSQMEGMIFLSEEDQKTKFFGPDGVAAGAAAALGVVFSDASDGTSIAKTIDASFLD*
>MP0778_megahit_310766_309-575
MKENPGMLRTFIEVTHEANARYKAGKSNMGVMAKASEMKVGDMKETLSGFKFLTPEETKQSMTKGNLDAFLKGMGTPGGNVDTSFLPL*
>MP0778_megahit_311864_2-154
KVGDMKETLSGFKFLSPAETKTSMESGNLDAFLKGMGTPKGNVDTSFLPL*
>MP0778_megahit_322886_3-242
MKKIISFLLGCFVALNLSISVANSAANEVRVAYFLEWPSPNLEDMQKKAFAKALGVPVKWTNFTNGGAMTDAMLAGDIDI
>MP0778_megahit_323294_256-525
MKKIISFILGCFVALSLSISVANSAAKEVRVAYFLEWPSPNLEDMQKKAFAKALGVPVKWTNFTNGGAMTDAMLAGDIDISYSQGLVPFI
>MP0778_megahit_335926_1-468
RNKMDIIQMDPPEGAAALVSGDVVMACLFGGNSIKAATAVGTRLLTVQEARDAGILGIDITSVTTKFMKENPGMLRTFVEVTHEANARYHSGKHDVNALSKASEMKVSDLKETLSGMKFLTPEETKVSMESGNLHKFLEGMGTPKGNVDTSFLPL*
>MP0778_megahit_336932_1-540
GDIDISYSQGLVPFINAVKSKAPIKLVDVAMEYGMGGTTCVTSNASGITKANGSELEGKKVAVPLGTMAEYVFDESMKVIGADRNKMDIIQMDPEEGAAALVSGDVVMACLFGGNSIKAALAVGTKVLTVQEARDAGILGIDITSVTTKFMKENPGMLRTFIEVTHEANARYKAGKSNMN
>MP0778_megahit_340125_517-624
MKKILSFILGSIFALNLSISVANSAANEVRVAYFLE
>MP0778_megahit_346737_446-919
MRKIISYLLGVIVALNLSISVANSAANEVRVAYFLEWPSPNLEDMQKKNFAKALGVPVKWTNFTNGGAMTDAMLAGDIDISYSQGLVPFINAVKSKAPIKLVDIAMEYGMGGTTCVTSNASGITKANATELEGKKVAVPLGTMAEYVFDESMKVVGAD
>MP0778_megahit_347517_558-632
GNLDAFLKGMGTPRGNVDTSFLPL*
>MP0778_megahit_349684_2-508
MKKIISTVLGILFAFTLTATVANSAAKEVRVAYFLEWPSPNLEDMNKKAYSKALGVPVKWTNFSNGVAMTDAMLAGDIDISYSQGLMPYINAVKAKAPISLVDVAMEYGMGGTTCVTSNKSGITKANASELEGKKVAVPLGTMAEYVFTESMKMVGADRKKMEIIAMDP
>MP0778_megahit_350802_393-563
MKKILSFILGSIFALNLSISVANSAANEVRVAYFLEWPSPNLEDMQKKNFAKALGVP
>MP0778_megahit_354624_32-562
MKKILSFILGSIVALNLSISVANSAANEVRVAYFLEWPSPNLEDMQKKNFAKALGVPVKWTNFTNGGAMTDAMLAGDIDISYSQGLVPYINAVKSNAPIKLVDIAMEYGMGGTTCVTSNASGITKANATELEGKKVAVPLGTMAEYVFDESMKVVGADRGKMDVIQMDPEEGAAALV
>MP0778_megahit_359667_857-1036
MKKIISFLLGCFVALNLNISVANSAANEVRVAYFLEWPSPNLEDMQKKAFAKALGVPVKW
>MP0778_megahit_364036_666-740
GNLDAFLKGMGTPRGNVDTSFLPL*
>MP0778_megahit_365773_357-614
MKKILSFILGCFVALNLSMSVANSAANEVRVAYFLEWPSPNLEDMQKKNFAKALGVPVKWTNFTNGGAMTDAMLAGDIDISYSQGL
>MP0778_megahit_369595_108-539
EGAAALVSGDVVMACLFGGNSIKAATAVGSRLLTVDEARAAGILGIDITSVTTKFMKENPGMLRTFIEVTHEANARYKAGKSDMNVMAKASEMKVGDMKDTLGGFKFLTPAETKKSMESGNLDAFLKGMGTPGGNVDTSFLPL*
>MP0778_megahit_370339_1-606
TTCVTSNASGITKANGSELEGKKVAVPLGTMAEYVFDESMKVIGADRNKMDIIQMDPEEGAAALVSGDVVMACLFGGNSIKAALAVGTKVLTVQEARDAGILGIDITSVTTKFMKENPGMLRTFVEVTHEANARYHAGKHDVNALSKASEMKVADLKETLAGMKFLTPAETKESMESGNLHKFLEGMGTPRGNVDTSFLPL*
>MP0778_megahit_371470_1-597
MKKILSFILGSILALNLTISVANSAAKEVRVAYFLEWPSPNLEDMQKKNFAKALGVPVKWTNFTNGGAMTDAMLAGDIDISYSQGLVPFINAVKSKAPIKLVDIAMEYGMGGTTCVTSNKSGITKANASELEGKKVAVPLGTMAEYVFDESMKVVGADRKKMDIIQMDPEEGAAALVSGDVVMACLFGGNSIKAATAVG
>MP0778_megahit_383137_363-506
MKKLISFILGSLFALNLSISAANAAANEVRVAYFLEWPSPNLEDMQKK
>MP0778_megahit_383662_242-559
MKKIISFILGTLVALNLSVSVANAAAKEVRVAYFLEWPSPNLEDMQKKAYAKALGVPVKWTNFTNGGAMTDAMLAGDIDISYSQGLVPFINAVKSKAPLKLVDIAM
>MP0778_megahit_384595_157-693
VAVPLGTMADYVFTASMEIVGADPSKMTVVDMVPEDGAAALVSGDVAMACLFGGNSIAAATEVGSRLISVDEAKAGGIMGIDITSVTNKFMNENPGMVRTFVEVTHEANARYNSGKSDMNSMSKASAMDVGKMKGTLDGFKFLTPKETEKSMTNGNLSGFLDGMGTPKGNVDTSFLPL*
>MP0778_megahit_385345_2-619
VALAGGHGEITVAYFLEWPMPFEYAKQKGTYEDEMGVKINWVSFESGVKMSAAMASGDVQLSLSQGVPPFVVATSAGQDLQILDVAVSYADNDNCVVRSDLEIDKTSASELAGKKVAVPLGTAAHYGFLKQMTHFGVDVGSMEVVDMDPPDGAAAIAQGSVDMFCGWGGSLRRALEHGNVLLTGAEKTDLGILVFDVTSGPADWIA
>MP0778_megahit_386881_2-775
PVKWTNFTNGGAMTDAMLAGDIDISYSQGLVPYINAVKSNAPIKLVDIAMEYGMGGTTCVTSNASGITKANATELEGKKVAVPLGTMAEYVFDEMMKVVGADRGKMDVIQMDPEEGAAALVSGDVVMSCLFGGNSIKAATAVGSRLLTVDEGRAAGILGIDITSVTDKFMKENPGMLRTFIEVTHEANARYKAGKADMNSMAKASEMKVGDMKDTLSGFKFLTPEETKTSMESGNLDAFLKGMGTPGGSVDTSFLPL*
>MP0778_megahit_388286_3-206
MKKIISTILGMMIAFSLSASVANAAAKEVRVAYFLEWPSPNLEDMNKKAYAKALGVPVKWTNFSNGVA
>MP0778_megahit_398313_1-324
DEARAGGIMGIDIVSVTNKFMKENPGMLKSFVELTHEANERYRKGGSDMKAMSKESEMKVADMKDTLGGFKFLTPKETKKSMKSGNLAKFLKGFDTPRGTVSTKFLP*
>MP0778_megahit_398788_369-596
VTHEANARYASGKSDMGVIAKDAEMKLGDMKETIGGFKFLSPAETEKSMTSGNLAGFLKGMDTPNGAVDTSFLPL*
>MP0778_megahit_400405_327-596
MKKIISFLLGCFVALNLSISAANSAANEVRVAYFLEWPSPNLEDMQKKAFAKALGVPVKWTNFTNGGAMTDAMLAGDIDISYSQGLVPFI
>MP0778_megahit_402932_339-506
MKKILSFILGSIFALNLSISVANSAANEVRVAYFLEWPSPNLEDMQKKNFAKALGV
>MP0778_megahit_403342_249-506
MKKLISFILGSLFALNLSISAANAAANEVRVAYFLEWPSPNLEDMQKKNFAKALGVPVKWTNFTNGGAMTDAMLAGDIDISYSQGL
>MP0778_megahit_404407_1-462
KMDIIQMDPEEGAAALVSGDVVMACLFGGNSIKAATAVGSRLLTVDEARAAGILGIDITSVTTKFMKENPGMLRTFIEVTHEANARYKAGKSNMSVMAKASEMKVGDMKDTLSGFKFLTPAETEKSMKSGNLDAFLKGMGTPRGNVDTSFLPL*
>MP0778_megahit_410658_3-698
MKKIISTVLGILFAFTLTATVANSAAKEVRVAYFLEWPSPNLEDMNKKAYSKALGVPVKWTNFTNGVAMTDAMLAGDIDISYSQGLMPYINAVKAKAPISLVDVAMEYGMGGTTCVTSKKSGITKANASELEGKKVAVPLGTMAEYVFTESMKIVGADRKKMNIIAMDPEEGAAALVSGDVVMACLFGGNSIKSATAVGSRLLSVDEARAGGIMGIDIVSVTNKFMKENPGM
>MP0778_megahit_411416_3-437
EEGAAALVSGDVVMACLFGGNSIKAATAVGSRLLTVDEARAAGILGIDITSVTTKFMKENPGMLRTFIEVTHEANARYKAGKSNMKVMAKASEMKVADMKETLSGFKFLTPEETKQSMESGNLDAFLKGMGTPRGNVDTSFLPL*
>MP0778_megahit_414476_105-1046
MKKLLTFILGSILALNLSISVANSAAKEVRVAYFLEWPSPNLEDMQKKNFAKALGVPVKWTNFTNGGAMTDAMLAGDIDISYSQGLVPFINAVKSKAPIKLVDIAMEYGMGGTTCVTSNASGITKANGSELEGKKVAVPLGTMAEYVFDESMKVVGADRSKMDIIQMDPEEGAAALVSGDVVMACLFGGNSIKAATAVGSRLLTVDEARAAGILGIDITSVTDKFMKENPGMLRTFIEVTHEANDRYRAGKSDMNSMAKASEMKVADMKETLSGFKFLTPEETKASMESGNLDGFLKGMGTPSGNVDTSFLPL*
>MP0778_megahit_417309_25-1032
MSISKKIKLSTAAFAMLASSQAATAGGHGEITVAYFLEWPMPFEYAKQMGTYDEELGVKINWVSFESGVKMSAAMASGDVQLSVSQGVPPFVVATSAGQDLQILDVAVSYADNDNCVVRSDLEIDKNSTGELAGKKVAVPLGTAAHYGFLKQMSHFGVDVGSMEVVDMDPPDGAAAIAQGAVDMFCGWGGSLRRALEHGNVLLTGAEKTDLGILVFDVTSGPADWVAENSDLVAKFLKITADANEMWADESNHAKMLPAIAKDAGMDEEATASTMATFTFPTVGDQLSGAWLGGAAQEFMKGVADVFVEANSIDGALDSYEAAVNTGPLNAANGM*
>MP0778_megahit_424863_3-560
ILGCFVALNLSISVANSAANEVRVAYFLEWPSPNLEDMQKKAFAKALGVPVKWTNFTNGGAMTDAMLAGDIDISYSQGLVPFINAVKSKAPIKLVDIAMEYGMGGTTCVTSNASGITKANATELEGKKVAVPLGTMAEYVFDESMKVVGADRGKMDIIQMDPEEGAAALVSGDVVMACLFGGNSIK
>MP0778_megahit_428569_17-616
CVTSNASGITKANATELEGKKVAVPLGTMAEYVFDESMKVVGADRKKMDIIQMDPEEGAAALVSGDVVMACLFGGNSIKAATAVGSRLLTVDEARKAGILGIDITSVTTKFMKENPGMLRTFIEVTHEANARYKAGKSNMNVMAKASEMKVGDMKDTLSGFKFLTPAETKTSMESGNLDAFLKGMGTPRGNVDTSFLPL*
>MP0778_megahit_432951_450-518
LDAFLKGMGTPRGNVDTSFLPL*
>MP0778_megahit_442216_1-531
NQEDKVKGIYEKALGVPVKWTNFSNGGAMTDAMLAGDIDISYSQGLVPFINAVKSKAPLKLVDIAMEYGMGGTTCVTSNASGITKANGSELEGKKVAVPLGTMAEYVFDESMKVIGADRSKMDVIQMDPEEGAAALVSGDVVMACLFGGNSIKAATAVGSRLLTVQEARDAGILGID
>MP0778_megahit_443651_809-1750
MKKIISFLLGCFVALNLSISAANAAANEVRVAYFLEWPSPNLEDMQKKAFAKALGVPVKWTNFTNGGAMTDAMLAGDIDISYSQGLVPFINAVKSKAPIKLVDIAMEYGMGGTTCVTSNASGITKANATELEGKKVAVPLGTMAEYVFDESMKVVGADRGKMDIIQMDPEEGAAALVSGDVVMACLFGGNSIKAATAVGSRLLTVDEARAAGILGIDITSVTTKFMKENPGMLRTFIEVTHEANARYKAGKSNMSVMAKASEMKVADMKDTLSGFKFLTPEETKSSMESGNLDAFLKGMGTPRGNVDTSFLPL*
>MP0778_megahit_446414_2-742
AMTDAMLAGDIDISYSQGLVPFINAVKSKAPLKLVDIAMEYGMGGTTCVTSNASGITKANGSELEGKKVAVPLGTMAEYVFDESMKVIGADRSKMDVIQMDPEEGAAALVSGDVVMACLFGGNSIKAATAVGSRLLTVQEARDAGILGIDITSVTDKFMKENPGMLRTFIEVTHEANARYAAGKSDMNVIAKDAEMKLADMKETIGGFKFLTPAETEKSMTSGNLDGFLKGMGTPAGAVDTSFLPL*
>MP0780_megahit_2717_3-557
AKAGLSTSDVNIMSMPPDQIAAAWEQGAIDGAFIWQPVQNQLLQSGTRLVGADQTAEWGYPTFDAWVVNKQFAEQNREGLIGFIKTINDANNAYLDDKQAWTADSEQVKIIADYTGADPAQVPDVLSGYTFLPLSEQVKPEWLGGGLSDVLKSTAEFLKEAGRIDSVGDDYAPFVTDAYVKAAQ*
>MP0780_megahit_49597_2-841
MTITRRVMGTVAAAALMASAQAGFAGSHSEGITVGYFLEWPMPFQYAKQEGMYDEALGMPVNWVSFDTGTAMSAAMASGDVQMSVSQGVPPFVVATSAGQDLQILDVAVSYSENDNCVVREDLEIDKMSAAELEGKKVAVPLGTAAHYGFLKQMSHFGVDVGSLDVVDMAPPDGAAAIAQGSVDMACGWGGSLRRMLEHGNSLLTGAEKEELGILVFDVTSGPASWVAENSDTVAAFLQVTAEANAMWADEANRDKMLPVIAKDAGMDEEATMSTISTFI
>MP0780_megahit_62316_3-182
TFIFPPVDEQLGEKWLGGGAQEFMKGVADVFVEAGSIDSALDSYEDAVNTGPLQSASGM*
>MP0780_megahit_68814_3-179
MSGYFRTTMIASAALLALSGGAWAQSVVIGHFGNPTPMQVAASEGKFSEATGWDVEWRK
>MP0780_megahit_75599_3-809
GTAMSAAMASGDVDISVSQGVPPFIVAASTGQDLQIVDVAVSYADNDNCVVASALEIDASNASELAGLKVSVPIGTAAHYGYLKQMSHFGVDVASMQVVDMAPPEGAAAFAQGSVDVFCGWGGSLRRALEHGNVLLTGAEKTALGILVWDVTSTTAQFANENAEVLATFLGVTAAANAMWNSGGFTSLMLPHIARDAGMDEAATLDTMSTFVFPSVSSQLSSAWLGGSGITFLKGVADVFVNAGEISSARGSYAGAVNTDGLNAVASQ*
>MP0780_megahit_84462_446-604
MKKIISFILGSFVALCLSMSVAFSAANEVRVAFFLEWATPNQEDKVKQTFDKA
>MP0780_megahit_85679_740-1732
MTRTRVLTGAVAALALMAGAAQAQSVTVGYFLEWPMPFEYAKAKGLYDEALGVPVNWVSFDTGTAMSAAMASGDVHMSVSQGVPPFVVAASAGQDLQILDVAVSYADNDNCVVRSELEIDKDSAGELAGKKVAVPLGTAAHYGFLKQMNHFGVDLASLEIVDMAPPDGAAAIAQGAVDMACGWGGALRRMTEHGNVLLTGAEKEDLGILVFDVTSGPAAWVAENSDLVAKFLAVTAEANAMWADEANHAEMLPVIAKDAGMDEAATAETLATFVFPTVEEQMTAKWLDGGAQEFMKGVADVFVEAGSIDGALDSYADHVNTGPLQSASTM*
>MP0780_megahit_94239_836-1030
MKTVKLMGTAASLLVMGVTQSAAQDLTVGYFLEWPMPFQYAKAEGMYDEALGTSVNWVSFDSGTA
>MP0780_megahit_103093_357-1160
TAMSAAMASGDVHMSVSQGVPPFVVATSAGQDIQILDVAVSYSENDNCVIREELEIDKSSVAELAGKKVAVPLGTAAHYGFLKQMSHFGVDVGSLDVVDMAPPDGAAAIAQGSVDMACGWGGSLRRMLEHGNILLTGAEKEELGILVFDVTSGPASWVAENSDTVSAFLKVTAEANAMWADEANQAKMLPVIAKDAGMDEDATMETIATFTFPSLEDQMGEKWLGGGAQEFMKGVADVFVEAGAIDAALDSYDDAVNTGPLQAAGEM*
>MP0780_megahit_103344_1292-2671
MAVLAVLALVVSACGSDDADDAAPATAAPATTAAPAATAAPAEALSELNVAYFLEWPTANQVAQIEQTYDDALGMTVNWLPFGSGGDMALAMESGDIDIAYSQGLTPFANFVTSGSELEIVGVAVSYADADNCVAHPDYGVTAANAAETLAGQKVYAPVGNVTHYKLLKMLEHLGVDLGSFEHVPSDGGAAAVAAFQSGDVAMACAFGGGVLRMLGDGGNLVMTGSEQEAIGIRVFDIISIPTQFGIDHPDVVETFLQVTEEANAAYAGNRRAQEAMIAEAAGMTVEGSNALLDMFSFPDRATQLSDAWLGGTVQDVMKAQMDFFVEQGEIPEALDSYDAFVNTTFLSNISDVEVVMASSGAGEGGTVTILYWQAASTLNPYLSGGWKDRDAGSVILEPLAEFDDQGVLVPALAAEIPTVSNGGVSADLTQITWTLLEGVLFSDGTPVTSDDVVFSWEYC
>MP0780_megahit_112024_34-1173
MKRLTKVLALLLTLTMVAAACGSDDDGGGDAAPATTAAPATTAAPATTAAPAATAAPVEALSELNVAYFLEWPTANQVAQVEQTYDEALGMTVNWLPFGSGGDMALAMESGDIDIAYSQGLTPFANFVTSGSELEIVGVAVSYADADNCVAHPDYGVTAANAAETLAGQKVYAPVGNVTHYKLLKMLEHLGVDLGSFEHVPSDGGAAAVAAFESGDVAMACAFGGGVLRMLAAGGNLVMTGSEQEAIGIRVFDIISIPTQFGIDHPDVVETFLQITEEANAAYAGDRGAQEATIAEAAGMTVEGSNALLDMFSFPDRATQLSDAWLGGTVQDVMKAQMDFFVSQGEIKEALDSYDAFVNTTFLSNISDVEVVMAPIAFDY
>MP0780_megahit_144881_3-134
MKKIISLLLGSIVAFTLSISAAFSAANEVRVAFFLEWALPNQED
>MP0780_megahit_149209_3-200
MKKIISFILTSIVALYLSMSVAFSAANQVRVAFFLEWALPNQEDKVKQTFDKALGVPVKWTNFATG
>MP0780_megahit_164537_3-656
VDIAVIYGMGGTTCVAAKGIDKGNASIKLDGQKVAVPLGTMADYVFKETMRVVGADISKMKVVDMNPEDGSAALVNGDVAMACLFGGTSIKKAQEAGSSVLTVKEAQDAGIAGIDITSVTNKFLKENPGMVRTFVEVTHEANTRYNAGKSNMNIIAKDAAMDLAGTKKQMGGFEFPDAATMKSKYMNKGGILMTYLDVMGNMFATSENPALKNYSKVV
>MP0780_megahit_166804_1835-2005
MKKIISLLLGSIIALTLSISAAFSAANEVRVAFFLEWALPNQEDKVKKTFDDALGVP
>MP0782_megahit_33888_15432-15773
VRKDFAEKNPEFLKAFVKTSLQQIEAYNQDPKAFEQNADNIQKIAQLTGSDAKDIPLLLSGNIYLNGQQQHATLAGEFAKNIFDTATFLKSQGKVDQVKPDYQANVTTQFLQP*
>MP0782_megahit_37693_1-525
SQGVPPFVVATSAGQDLQILDVAVSYSENDNCVVREDLEIDKMSAAELEGKKVAVPLGTAAHYGFLKQMSHFGVDVGSLDVVDMAPPDGAAAIAQGSVDMACGWGGSLRRMLEHGNSLLTGAEKEELGILVFDVTSGPASWVAENSDTVAAFLQVTAEANAMWADEANRDKMLPV
>MP0782_megahit_47622_1-642
MAIKNTKPLIVTAIVLVAIVAFIVYQSQKDATPNLSKNGQTVVIAYQTGVDPTKVAQANGDYERDSNQAIQWRKFDAGSDVVNALASGDVVIGNIGSSPLAAAASRDLPIEVFLVTAKLGGSEALVVSNKSGIKTPQDLIGKTIAVPFVSTTHYSLLSALKHWNIADNQVKIINLRPPEITAAWERGDIDATYVWEPALSKVKASGHVLTDSKQ
>MP0782_megahit_86011_730-1722
MKTVKLMGTAASLLVMGVTQSAAQDLTVGYFLEWPMPFQYAKAEGMYDEALGTSVNWVSFDSGTAMSAAMASGDVHMSVSQGVPPFVVATSAGQDIQILDVAVSYSENDNCVIREELEIDKSSVAELAGKKVAVPLGTAAHYGFLKQMSHFGVDVGSLDVVDMAPPDGAAAIAQGSVDMACGWGGSLRRMLEHGNILLTGAEKEELGILVFDVTSGPASWVAENSDTVSAFLKVTAEANAMWADEANQAKMLPVIAKDAGMDEDATMETIATFTFPSLEDQMGEKWLGGGAQEFMKGVADVFVEAGAIDAALDSYDDAVNTGPLQAAGEM*
>MP0782_megahit_128960_1-654
GGEMTEAMLSGDIDISYSQGLTPFVNAVNAKAAIKLVDIAVIYGMGGTTCVAAKGIDKGNASIKLDGQKVAVPLGTMADYVFKETMRVVGADISKMKVVDMNPEDGSAALVNGDVAMACLFGGTSIKKAQEAGSSVLTVKEAQDAGIAGIDITSVTNKFLKENPGMVRTFVEVTHEANARYNAGKSNMNIIAKDAAMDLAGTKKQMGGFEFPDAATMK
>MP0784_megahit_88399_1-597
QMDFFVEQGEIPTALDSYDAFVDTSFLERISDVPVVIDTPDELDVAYFLEWPTANQVAQVEETYDAALGIKVNWHSFASGGDMALAMESGDIDISYSQGLTPFANFVTSGSDLQIVGVAVSYADADNCVAHPDYGVTAANAATSLAGQKIYAPIGNVTHFKLLKMLEHLGVDLGSVEHIPSEGGAAAVAAFSSGDVALA
>MP0784_megahit_106353_270-1250
MKKIISIILGAVVALNLSLSVVNAAAKEVRIAFFLEWASPNQEDKVKKAFDKAFGVPVKWTNFATGGEMTEAMMSGDIDISYSQGLTPFVNAANSKKPITLVDVSILYGMKGTTCVVSNASGISKANGYQLEGKKVAVALGTMADYVFRETMKVVGADASKMKIVDMVPEDSAVALANGDVVMSCLFGKKSITKAEEAGKKMLTVKEAADAGIAGIDITSVTNRFMKENPGMVSTFLEVTHEANDRYKLGRSNFSIIAKDATMSVKSTKEQMDSFGFPDTRTQLTKYFNHGGILMKYLEVMGNMFATSENPALKDYSSVVTTRFLP*
>MP0784_megahit_115211_3-581
MKTVKLMGTAASLLVMGVTQSAAQDLTVGYFLEWPMPFQYAKAEGMYDEALGTSVNWVSFDSGTAMSAAMASGDVHMSVSQGVPPFVVATSAGQDIQILDVAVSYSENDNCVIREELEIDKSSVAELAGKKVAVPLGTAAHYGFLKQMSHFGVDVGSLDVVDMAPPDGAAAIAQGSVDMACGWGGSLRRMLEH
>MP0784_megahit_117766_1-732
DAMLAGDIDISYSQGLVPFINAVKSNAPLKLVDIAMEYGMGGTTCVTSKASGITKANASELEGKKVAVPLGTMAEYVFDESMKVVGADRKKMEIIQMDPEEGAAAIVSGDVVMACLFGGNSIKSALTVGTRLLTVQEARDAGILGIDITSVTTKFMKENPGMVRTFIEVSHEANARYRAGKSNMSIIAKDAEMSVGDMKDTIGGFKFLTPAETKESMESGNLDAFLKGMDTPRGSVDTSFLPL*
>MP0784_megahit_117937_107-1102
MKGLYKKIGATIVGAIAAVNVMALDELNVAYFEEWPMPFEYAKQIGAYDEALGMTVNWSSFGTGTAMSAAMASGDIDISVSQGVPPFIVAASTGQDLQIVDVAVSYADNDNCVVASALEIDASNASELAGLKVSVPIGTAAHYGYLKQMSHFGVDVSSMDVVDMAPPEGAAAFAQGSVDVFCGWGGSLRRALEHGNVLLTGAEKTALGILVWDVTSTTAQFANENAEVLATFLGVTAASNAMWNSGGFTSLMLPHIARDAGMDEAATADTMSTFVFPSVSSQLSGAWLGGSGITFLKGVADVFVNAGEIPSARGSYAGAVNTDGLNAVASQ*
>MP0784_megahit_118292_552-926
GILVFDVTSGPASWVAENSDTVSAFLKVTAEANAMWADEANQAKMLPVIAKDAGMDEDATMETIATFTFPSLEDQMGEKWLGGGAQEFMKGVADVFVEAGAIDAALDSYDDAVNTGPLQAAGEM*
>MP0784_megahit_127035_3-779
SMSVANSAANEVRVAFFLEWPTPNQEDKVKGLYEKALGVPVKWTNFSNGGAMTDAMLAGDIDISYSQGLVPFINAVKSKAPLKLVDIAMEYGMGGTTCVTSNASGITKANASELEGKKVAVPLGTMAEYVFDESMKVVGADKSKMDVIQMDPEEGAAALVSGDVVMACLFGGNSIKAAVAVGSRLLTVQEARDAGILGIDITSVTDKFMKENPGMLKTFIEVTHEANARYAAGKSDLNVIAKDSEMALADMKDTIGGFK
>MP0784_megahit_143416_2427-3632
MAVLAVLALVVSACGSDDADDAAPATTAAPAATAAPAEALSELNVAYFLEWPTANQVAQIEQTYDDALGMTVNWLPFGSGGDMALAMESGDIDIAYSQGLTPFANFVTSGSELEIVGVAVSYADADNCVAHPDYGVTAANAAETLAGQKVYAPVGNVTHYKLLKMLEHLGVDLGSFEHVPSDGGAAAVAAFQSGDVAMACAFGGGVLRMLGDGGNLVMTGSEQEAIGIRVFDIISIPTQFGIDHPDVVETFLQVTEEANAAYAGDRRAQEAMIAEAAGMTVEGSNALLDMFSFPDRATQLSDAWLGGTVQDVMKAQMDFFVEQGEIPEALDSYDAFVNTTFLSNISDVEVVMASSGAGEGGTVTILYWQAASTLNPYLSGGWKDRDAGSVILEPLAEFDDQG
>MP0784_megahit_144678_2-583
IAEAAGMEVGPSNALLDAFTFLDKATQLSDAWLGGTVQQVMKDQMDFFVEQEEITTALDSYAPFVNTSFLEAVTDAAWATAAPAGEPFRLGFAADFSDLGGFADIPASEAAIHFVELINCSGGIDIAAGFDIDRVLATDLMYCDSPTGTMVELTIQNIEGDPEVTQRAGQDLIDAGVSVILGPPFPDFGEPLLQ
>MP0784_megahit_149234_624-809
MKKIISLLLGSIVAFALSASVAFSAANQVRVAFFLEWATPNQEDKVKKTFDDALGVPVKWTN
>MP0784_megahit_149342_1-591
GDVAMACAFGGGVLRMLAAGGNLVMTGSEQEDIGIRVFDIISIPTQFGVDHPNVVETFLQVTEEANAAYAGDRGAQEGTIAEAAGMTVEGSNALLDMFSFPDRATQLSAAWLGGTVQDVMKQQMDFFVEQGEIPEALDSYDSFVNTSFLEAIDDVAVVVVPTAYDYGVTDDTIRIGAIADLSGIFAPLVIQIIDAQT
>MP0784_megahit_150386_3-725
MVAAGCGSDDEPVAAPATTAAPAAPAATEAPAATEAPAEALSELNVAYFLEWPTANQVAQVEQTYDGRLGMTVNWLPFGSGGDMALAMESGDIDIAYSQGLTPFANFVTSGSELEIVGVAVSYADADNCVAHPDYGVTAANAAETLAGQKVYAPVGNVTHYKLLKMLGHLGVALDSFEHVPSDGGAAAVAAFESGDVAMACAFGGGVLSMLASGGNLVMTGSEQEAIGIRVFDIISIPTQF
>MP0784_megahit_156635_3-833
QEAIGIRVFDIISIPTQFGTDHPDVVETFLQVTEEANAAYAGDRGAQEGTIAEAAGMTVEGSNALLDMFSFPDRATQLSAAWLGGTVQDVMKQQMDFFVEQEEIPKALDSYDAFVNTSFLEAIADVEVVVVPSAYDYGVTDDTIRVGALADLTGIFSSLVTQIVDAQTVYWDMVNANGGIDGKQVELVVLDNGYDVPTHLERYEAMRDTGADGVVMISQSTGSPHTAAIAEMAIEDNLAVIPLSWYSGWSDPDFGKNIFESYSNYCYESMNGVEYLN
>MP0784_megahit_159373_2-568
VTSGAEHEIVGVAVSYADADNCVAHPDYGVTAANAAESLAGQNIYTPIGNVTHFKLLKMLEHLGVSLDSFSLIPSEGGSAAVAAFNSGDVAMACAFGGAVNQMVADGGNLVMTGSEQEAIGIRVFDIISIPMSFGDDHPDVVTAFLQVTEDANAAYSVDRASMEAAIAEAAGMEVGPSNALLDAFTFLD
>MP0784_megahit_173627_3-542
AYFLEWPTANQVAQVEQTYDDALGMTVNWLPFGSGGDMALAMESGDIDIAYSQGLTPFANFVTSGSELEIVGVAVSYADADNCVAHPDYGVTAANAAETLAGQKVYAPVGNVTHYKLLKMLEHLGVDLGSFEHVPSDGGAAAVAAFQSGDVAMACAFGGGVLRMLGDGGNLVMTGSEQEA
>MP0784_megahit_193561_2544-3800
MTHMRRSRTLFAVLLSFSLLAAACGSDDDSTTPTTTAPAKQSVLTTTTTAPAPAPTAAPSGLDELNVAYFLEWPTANQVAQLEQTYDSVLGLTVNWIAFPSGNDMALAMESGDIDISYSQGLTPFANYVTSGADHVIVGVAVSYADADNCVAHPDYAVSQDNAASSLAGQVIYTPIGNVTHFKLLKMLEHLGVSLDDVSLIPSEGGPAAVAAFENGDVAMACAFGGAINMMLASGGNLVMTGSEQEALGIRVFDIISAPRSFAEEHGDVVTAFLQVTEDANAAYAADRASFEATIADAAGMDVAGSNSLLDAFTFLDRDSQLSEAWLGGTVQAAMKEQMDFFVAQGEIDTALDSYDGVVDTSYLAAVVGGGFGAANPKAPSDGDVTGAPAGPDSSDPIKLPIHNWSSQIAGVYAIGAIL
>MP0784_megahit_193630_1-2067
APATTAAPATTAAPAATEAPVEALSELNVAYFLEWPTANQVAQVEQTYDEALGMTVNWLPFGSGGDMALAMESGDIDIAYSQGLTPFANFVTSGSELEIVGVAVSYADADNCVAHPDYGVTAANAAETLAGQKVYAPVGNVTHYKLLKMLEHLGVDLGSFEHVPSDGGAAAVAAFESGDVAMACAFGGGVLRMLAAGGNLVMTGSEQEAIGIRVFDIISIPTQFGIDHPDVVETFLQITEEANAAYAGDRGAQEATIAEAAGMTVEGSNALLDMFSFPDRATQLSDAWLGGTVQDVMKAQMDFFVSQGEIPEALDSYDAFVNTTFLSNISDVEVVMAPIAFDYGVNEDTIRVGAIADLSGIFSGLVTQIVDAQTVYWDMVNANGGIGGKQVELVVLDNGYDVPTHLERYEAMRDTGADGVVMISQSTGSPHTAAIAEMAIEDNLAVIPLSWFSGWSDPAFGKNIFESYSNYCYESMNGVEYLNRYMQEQGIANPTLAIVGFPGEYGGDGAAGARLAAEALGIEVVADLGGTVIPGADNTPVISQLVEANADMVWTTLSSGTLTEAMLGASVQGYEPMWSGNVPSFSYLMLGGDLGPLLDTNYIVNTYIVTWNTPGVPGLETLKAEMKAAMPDAVVSDSYVIGWTEAQAAHQALEQAAKNRDMTRAGVVRAFNEITVDYDGLAPTQSWGG
>MP0784_megahit_201991_84-863
EMTEAMLSGDIDISYSQGLTPFVNAVNAKAPIILVDIAVIYGMGGTTCVAAKGIDKGNASTKLDGQKVAVPLGTMADYVFKETMRVVGADISKMKVVDMNPEDGSAALVNGDVAMACLFGGTSIKKAQEAGSSVLTVAEAQEAGIAGIDITSVTNKFLKENPGMVRTFVEVTHEANARYNSGKSDMNVIAKDAAMDVAKTKKQMGGFEFPNAATMKSKYMNDGGILMSYLGVMGNMFATSENPALKDYSKVVDTSYLPN*
>MP0784_megahit_223007_188365-189387
MAIKNTKPLIVTAIVLVAIVAFIVYQSQKDATPNLSKNGQTVVIAYQTGVDPTKVAQANGDYERDSNQAIQWRKFDAGSDVVNALASGDVVIGNIGSSPLAAAASRDLPIEVFLVTAKLGGSEALVVSNKSGIKTPQDLIGKTIAVPFVSTTHYSLLSALKHWNIADNQVKIINLRPPEITAAWERGDIDATYVWEPALSKVKASGHVLTDSKQVGEWGAPTYDLWVVRKDFAEKNPEFLKAFVKTSLQQIEAYNQDPKAFEQNADNIQKIAQLTGSDAKDIPLLLSGNIYLNGQQQHATLAGEFAKNIFDTATFLKSQGKVDQVKPDYQANVTTQFLQP*
>MP0786_megahit_32594_1-720
VAGLAASAQTVNVGAAGNVGGMIVFVAQAKGFFAKNGIDAKVVTRQTGGALTKSLRAGEMDYAPAAFTNLPAALEKGMNVRAFVGYTGASYVKSTSDNFVGIAARAGSGIKTLKDLRGKKIGVTFASTGDLYLRTILRKNGITKRDYKRINTRPPSLVAVLDTGGVDAIVAWEPNLTRSLDKVKGATLISRGGDHVCFCAGLHGFPDKVYKDRKRTQGVVDAMAQAASWLRNPANLDEAA
>MP0786_megahit_33578_334-504
MKTVKLMGTAASLLVMGVTQSAAQDLTVGYFLEWPMPFQYAKAEGMYDEALGTSVNW
>MP0786_megahit_137210_3-128
MKKIINLLLGSIVALTLSISAAFSAANEVRVAFFLEWALPNQ
>MP0786_megahit_137842_3-533
TMKVIGADAGKVSVVDMVPEDGSAALVNGDVAMACLFGGKSIENALKAGTRMLTVKEATDAGISGIDITSVMNKFLKENPGMVRTFIEITHEYNAKFRAGKSDMNIIAKDAAMDLAGTKKQMGGFGFPDAAEIKSKYMNKGGILMKYLDVMGNMFATSENPALRNYSKVVTTKYLP*
>MP0786_megahit_151837_1-816
GIVALTLAFALVAGACGDDEEEAAPAATTAAPAATTAAPAATTAAPATTAAPDVGGLDELDVAYFLEWPTANQVAQLELTYDDALGIPVVWHAFASGNDMALAMEAGDIDISYSQGLTPFANYVTSGAEHEIVGVAVSYADADNCVAHPDYGVTAANAAESLAGQNIYTPIGNVTHFKLLKMLEHLGVSLDSFSLIPSEGGSAAVAAFNSGDVAMACAFGGAVNQMVADGGNLVMTGSEQEAIGIRVFDIISIPMSFGEDHPDVVTAFLQVT
>MP0786_megahit_155867_2-241
MKKIISFLLGSIVALNLSMSVAYSAASEVRVAFFLEWPTPNQEDKVKKMFDKALGVPVKWTNFSNGGAMTDAMLAGDIDI
>MP0786_megahit_162819_481-774
VTAASNAMWNSGGFTSLMLPHIARDAGMDEDDTADTMSTFVFPSVSNQLGSNWLGGSGADFLKGVADVFVNSGNIPSARGSYANAINTDGLEAIAAQ*
>MP0786_megahit_168785_1-198
MKKIISLFLGSIIALTLSISAAFSAANEVRVAFFLEWALPNQEAKVKKVFDDALGVPVKWTNFATG
>MP0786_megahit_172701_678-1439
MKSIYKKIGAIVVSAIATVNVMALDELNVAYFEEWPMPFEYAKQIGAYDEALGMQVNWSSFGTGTAMSAAMASGDIDISVSQGVPPFIVAASTGQDIQIVDVAVSYADNDNCVVASALEIDASNASELAGLKVSVPIGTAAHYGYLKQMEHFGVSVDSMQVVDMAPPEGAAAFAQGELDMFCGWGGSLRRALEHGNVLLSGAEKTALGILVWDVTSTPASFADENAEVLATFLGVTAASNAMWNSGGFTSLMLP
>MP0786_megahit_173829_534-992
MTHMRRSRTLFAVLLSFSLLAAACGSDDDSTTPTTTAPAKQSVLTTTTTAPAPAPTAAPSGLDELNVAYFLEWPTANQVAQLEQTYDSVLGLTVNWIAFPSGNDMALAMESGDIDISYSQGLTPFANYVTSGADHVIVGVAVSYADADNCVAH
>MP0786_megahit_202964_1-564
LAMESGDIDISYSQGLTPFANYVTSGADHVIVGVAVSYADADNCVAHPDYAVSQDNAASSLAGQVIYTPIGNVTHFKLLKMLEHLGVSLDDVSLIPSEGGPAAVAAFENGDVAMACAFGGAINMMLASGGNLVMTGSEQEALGIRVFDIISAPRSFAEEHGDVVTAFLQVTEDANAAYAADRASFEAT
>MP0786_megahit_203796_1-141
MKDTIGGFKFLTPAETEKSMTSGNLAGFLKGMGTPDGAVDTSFLPL*
>MP0786_megahit_210641_1-1314
LLKMLGHLGVALDSFEHVPSDGGAAAVAAFESGDVAMACAFGGGVLSMLASGGNLVMTGSEQEAIGIRVFDIISIPTQFGVDHPDVVETFLQVTEEANAAYAGDRGAQEGTIAEAAGMTVEGSNALLDMFSFPDRATQLSAAWLGGTVQDVMKQQMDFFVEQEEIPTALDSYDAFVNTSFLEAIDDVEVVVVPSAYDYGVTDDTIRVGALADLTGIFSSLVTQIVDAQTVYWDMVNANGGIDGKQVELVVLDNGYDVPTHLERYEAMRDTGADGVVMISQSTGSPHTAAIAEMAIEDNLAVIPLSWYSGWSDPDFGKNIFESYSNYCYESMNGVDYLNRYMQEQGIANPTLAIVGFPGEYGGDGSAGARLAAEALGIEVVADLGGTVIPGADNTPVISQLVAANADMVWTTLSSGTLTEAMLGTSAQGYEPMWSGNVP
>MP0786_megahit_216631_2-952
LSELNVAYFLEWPTANQVAQIEQTYDDALGMTVNWLPFGSGGDMALAMESGDIDIAYSQGLTPFANFVTSGSELEIVGVAVSYADADNCVAHPDYGVTAANAAETLAGQKVYAPVGNVTHYKLLKMLEHLGVDLGSFEHVPSDGGAAAVAAFQSGDVAMACAFGGGVLRMLGDGGNLVMTGSEQEAIGIRVFDIISIPTQFGIDHPDVVETFLQVTEEANAAYAGNRRAQEAMIAEAAGMTVEGSNALLDMFSFPDRATQLSDAWLGGTVQDVMKAQMDFFVEQGEIPEALDSYDAFVNTTFLSNISDVEVVMAPIA
>MP0786_megahit_227975_1-243
MKKIISFILGSIVAFTLSTSVAFSAANEVRIAFFLEWATPNQEDKVKQTFDKALGVPVKWTNFATGGEMTEAMLSGDIDIS
>MP0786_megahit_230722_223-798
MKKIISFILGSIVALYLSMSVAFSAANEVRVAFFLEWPTPNQEDKVKKMFDKALGVPVKWTNFANGGAMTDAMLAGDIDISYSQGLVPFINAVKSKAPLKLVDVAMEYGMGGTTCVTSKASGITKANASELEGKKVAVPLGTMAEYVFDESMKVVGADKGKMTVIQMDPEEGAAAIVAGDVVMACLFGGNSI
>MP0786_megahit_240777_1-384
MKKIISLFLGSVVALYLSMSVAFSAANEVRIAFFLEWATPNQEDKVKQTFDKALGVPVKWTNFATGGEMTEAMLSGDIDISYSQGLTPFVNAVNAKAPLKLVDIAVIYGMGGTTCVAAKGIDKGNASA
>MP0786_megahit_242039_1-585
GQKVAVPLGTMADYVFKETMRVVGADISKMSVVDMNPEDGSAAFVNGDVAMACLFGGKSIAAAKEKGASLLTVKEAQDAGIAGIDITSVTNKFLKENPGMVRTFVEVTHEANARYNAGNSDMNVIAKDAAMDLAGTKKQMGGFEFPNAGTMKSKYLNKGGILMSYLEVMGNMFATSENPALKDYAAVVDTSYLP*
>MP0786_megahit_244872_88-1068
MKKIISIILGAVVALNLSLSVVNAAAKEVRIAFFLEWASPNQEDKVKKAFDKAFGVPVKWTNFATGGEMTEAMMSGDIDISYSQGLTPFVNAANSKKPITLVDVSILYGMKGTTCVVSNASGISKANGYQLEGKKVAVALGTMADYVFRETMKVVGADASKMKIVDMVPEDSAVALANGDVVMSCLFGKKSIAKAEEAGKKMLTVKEAADAGIAGIDITSVTNRFMKENPGMVSTFLEVTHEANDRYKLGRTNFSIIAKDATMSVKSTKEQMDSFGFPDTRTQLTKYFNHGGILMKYLEVMGNMFATSENPALKDYSSVVTTRFLP*
>MP0786_megahit_245865_305-571
KENPGMLRTFIEVTHEANARYAAGKSDLNVIAKDAEMALGDMKETLSGFVFLNAADTKKSMESGGNLDGFLRGMGTPKGAVDTSFLPL*
>MP0786_megahit_246600_3-734
AYSQGLTPFANFVTSGSELEIVGVAVSYADADNCVAHPDYGVTADNAAETLAGQKVYAPVGNVTHYKLLKMLGHLGVALDSFDHVPSDGGAAAVAAFESGDVAMACAFGGGVLTMLAAGGNLVMTGSEQEDIGIRVFDIISIPTQFGIDHGDVVETFLQVTEDANAAYASHRGPLEDTIAEAAGMTVEGSNALLDMFSFPDRATQLSDAWLGGTVQNVMKQQMDFFVEQGEIPKALDSYDAFVN
>MP0786_megahit_250668_3-302
MKKVIAFVLGSFVAANLGMTVAHAAADEVRVAFFLEWATPNQEDKVKNAFDTALGVPVKWTNFATGGEMTEAMLSGDIDISYSQGLTPFVNAVNAKAPIK
>MP0786_megahit_253750_130-537
MNVAYFLEWPTANQVAQVEQTYDGRLGMTVNWLPFGSGGDMALAMESGDIDIAYSQGLTPFANFVTSGSELEIVGVAVSYADADNCVAHPDYGVTAANAAESLAGQKVYAPVGNVTHYKLLKMLGHLGVALDSFEH
>MP0786_megahit_254079_279-722
MKKVISLLLGSTVALALTISAAFSAANEVRVAFFLEWPTPNQEDKVKKTFDDALGVPVKWTNFANGGAMTDAMLAGDIDISYSQGLVPFINAVKSNAPLKLVDIAMEYGMGGTTCVTSNASGITKANASELEGKKVAVPLGTMAEYVF
>MP0786_megahit_259530_173-727
LEGKKVAVPLGTMAEYVFDESMKVVGADRKKMDIIQMDPEEGAAAIVSGDVVMACLFGGNSIKSALTVGTRLLTVQEARDAGILGIDITSVTDKFMKENPGMVRTFVEVSHEANARYRAGKSDMSIIAKDAEMSVADATGTMDGFKFLTPAETEKSMNKGGALDKFLSGMDTPSGAVDTSFLPL*
>MP0786_megahit_259637_1-822
SLLLGSIVALTLTISAAFSAANEVRVAFFLEWPTPNQEDKVKKTFDDALGVPVKWTNFANGGAMTDAMLAGDIDISYSQGLVPFINAVKSNAPLKLVDIAMEYGMGGTTCVTSKASGITKANASELEGKKVAVPLGTMAEYVFDESMKVVGADRKKMEIIQMDPEEGAAAIVSGDVVMACLFGGNSIKSALTVGTRLLTVQEARDAGILGIDITSVTTKFMKENPGMVRTFIEVSHEANARYRAGKSNMSIIAKDAEMSVGDMKDTIGGFKFLT
>MP0786_megahit_262001_1-414
MKKIVSLILGSIVAFTLSMSAAFSAANEVRIAFFLEWPTPNQEDKVKKSFDDALGVPVKWTNFANGGAMTDAMLAGDIDISYSQGLVPFINAVKSKAPLKLVDIAMEYGMGGTTCVTSKASGITKANASELEGKKVAV
>MP0786_megahit_262272_144-656
MKKIINFILGAVVALNLSASVANAASKEVRIAFFLEWATPNQEDKVKKAFDRAFGVPVKWTNFATGGEMTEAMLSGDIDISYSQGLTPFVNAVNAKAPIILVDIAVLYGMGGTTCVVSNASGITKRNASDLEGKKVAVPLGTMADYVFKETMRVVGADPSKMKVIDMNPED
>MP0786_megahit_262858_1-756
GNRQHEGNPNMKRLTKVLALLLTLTMVATACGSDDDGGGDAAPATTAAPATTAAPAATEAPVEALSELNVAYFLEWPTANQVAQVEQTYDEALGMTVNWLPFGSGGDMALAMESGDIDIAYSQGLTPFANFVTSGSELEIVGVAVSYADADNCVAHPDYGVTAANAAETLAGQKVYAPVGNVTHYKLLKMLGHLGVALDSFEHVPSDGGAAAVAAFESGDVAMACAFGGGVLRMLAAGGNLVMTGSEQEAIG
>MP0786_megahit_265793_252-899
KLVDVAMEYGMGGTTCVTSKASGITKANASELEGKKVAVPLGTMAEYVFDESMKAVGADKGKMTVIQMDPEEGAAAIVAGDVVMACLFGGNSIKAALTVGTRLLTVQEARDAGIKGIDITSVTTKFMKENPGMLRTFIEVTHEANARHAAGKSDMNIIAKDAEMSVADMKDTLSGFVFLNAADTKKSMEKGGTLDGFLKGMGTPKGAVDTSFLPL*
>MP0786_megahit_266215_2-295
MKKIISLLLGGIVAFALSASVAYSAANQVRVAFFLEWALPNQEDKVKQTFDDALGVPVKWTNFATGGEMTEAMLSGDIDISYSQGLTPFVNAVNAKAA
>MP0786_megahit_270901_735-1256
VVGADISSMKIVDMNPEDGSAAFVNGDVAMACLFGGKSIKAAKEKGAPLLTVKEAQDAGIAGIDITSVTNKFLKENPGMVKTFVEVTHDANARFNAGKSDMNVIAKDAAMDLAGTKNQMDGFEFPDAATMKSKYLNKGGILMTYLSVMGNMFATSENPALSDYSQVVDTSYLP*
>MP0786_megahit_271797_936-1157
MKKIINLFLGSVVALCLSMSVAFSAANQVRVAFFLEWATPNQEDKVKETFDKALGVPVKWTNFATGGEMTEAML
>MP0786_megahit_275949_65-970
MKKIISLFLGSVVALCLSMSVAFSAASEVRVAFFLEWPTPNQEDKVKGLYEKALGVPVKWTNFSNGGAMTDAMLAGDIDISYSQGLVPFINAVKSKAPLKLVDIAMEYGMGGTTCVTSNASGITKANASELEGKKVAVPLGTMAEYVFDESMKVVGADKSKMDVIQMDPEEGAAALVSGDVVMACLFGGNSIKAAVAVGSRLLTVQEARDAGILGIDITSVTDKFMKENPGMLRTFIEVTHEANARYADGKSDLNVIAKDAEMALADMKETIGGFKFLNARETEKSMTSGNLDGFLKGMNTP
>MP0786_megahit_276082_1-726
VKWTNFATGGEMTEAMLSGDIDISYSQGLTPFVNAVNAKAPIILVDIAVIYGMGGTTCVAAKGIDKGNASTKLDGQKVAVPLGTMADYVFKETMRVVGADISKMKVVDMNPEDGSAALVNGDVAMACLFGGTSIKKAQEAGSSVLTVAEAQEAGIAGIDITSVTNKFLKENPGMVRTFVEVTHEANTRYNAGKSNMGIIAKDAAMDLAGTKKQMGGFEFPDAATMKSKYMNKGGILMNYLSV
>MP0786_megahit_279774_438-1010
TKANASELEGKKVAVPLGTMAEYVFDESMKVVGADRKKMEIIQMDPEEGAAAIVSGDVVMACLFGGNSIKSALTVGTRLLTVQEARDAGILGIDITSVTTKFMKENPGMVRTFIEVSHEANARYRAGKSNMSIIAKDAEMSVADMKDTIGGFKFLTPAETKESMESGNLDAFLKGMDTPRGSVDTSFLPL*
>MP0786_megahit_283119_2-130
IGGFKFLNARETEKSMTSGNLDGFLKGMNTPDGAVDTSFLPL*
>MP0788_megahit_25025_229-840
KRIATPVGSTAHFSLMGVLAKAGLSTSDVNIMSMPPDQIAAAWEQGAIDGAFIWQPVQNQLLQSGTRLVGADQTAEWGYPTFDAWVVNKQFAEQNREGLIGFIKTINDANNAYLDDKQAWTADSEQVKIIADYTGADPAQVPDVLSGYTFLPLSEQVKPEWLGGGLSDVLKSTAEFLKEAGRIDSVGDDYAPFVTDAYVKAAQ*
>MP0788_megahit_170787_1-1176
LLSFSLLAAACGGDDDSSTPTTTAPAKQSVLTTTTAAPATTAAPATTAAPAPSGLDELNVAYFLEWPTANQVAQVEQTYDSVLGLTVNWIAFPSGNDMALAMESGDIDISYSQGLTPFANYVTSGADHVIVGVAVSYADADNCVAHPDYAVSQDNAASSLAGQAIYTPIGNVTHFKLLKMLEHLGVSLDDVSLIPSEGGPAAVAAFENGDVAMACAFGGAINTMLASGGNLVMTGSEQEALGIRVFDIISAPRSFAEEHGDVVTAFLQVTEDANAAYAADRASLETTIADAAGMDLAGTSSLLDAFTFLDSDSQLSEAWLGGTVQAAMKEQMDFFVAQGEIDTALDSYDGVVDTSYLEAVVGRGFGAANPKAPSGLGDGSLGTVEVGAGEAI
>MP0788_megahit_185027_1285-1509
MKKIISFILGSIVALYLSMSVAFSAANQVRVAFFLEWPTPNQEDKVKKMFDKALGVPVKWTNFANGGAMTDAMLA
>MP0788_megahit_190970_1-216
MKKVLSFILSSIVALFLTMSVAFSAANEVRVAFFLEWPTPNQEDKVKGLYEKALGVPVKWTNFSNGGAMTDA
>MP0788_megahit_197646_1-714
FIRLVAVLAALTLVAGACGSDDEAAAPATTAAPTATEAPAKALSELNVAYFLEWPTANQVAQVEQTYDDRLGMTVNWLPFGSGGDMALAMESGDIDIAYSQGLTPFANFVTSGSELEIVGVAVSYADADNCVAHPDYGVTAANAAETLAGQKVYAPVGNVTHYKLLKMLGHLGVALDSFEHVPSDGGAAAVAAFESGDVAMACAFGGGVLSMLAAGGNLVMTGSEQEDIGIRVFDIIS
>MP0788_megahit_198904_1-165
MKKILSFILGSIVALNLSMSVANSAAKEVRVAFFLEWPTPNQEDKVKGIYEKALG
>MP0788_megahit_203658_292-753
MKKIISFILASIVALYLSMSVAFSAANEVRVAFFLEWATPNQEDKVKQTFDKALGVPVKWTNFSTGGEMTEAMLSGDIDISYSQGLTPFVNAVNAKAALKLVDIAVIYGMGGTTCVAAKGIDKGNASSKLDGQKVAVPLGTMADYVFKETMRVV
>MP0788_megahit_209403_3-647
MKSIYKKIGAIVVSAIATVNVMALDELNVAYFEEWPMPFEYAKQIGAYDEALGMQVNWSAFGTGTAMSAAMASGDIDISVSQGVPPFIVAASTGQDIQIVDVAVSYADNDNCVVASALEIDASNASELAGKKVSVPIGTAAHYGYLKQMEHFGVSVDSMQVVDMAPPEGAAAFAQGELDMFCGWGGSLRRALEHGNVLLSGAEKTALGILVWDVT
>MP0788_megahit_215502_3-557
VKKVFDDALGVPVKWTNFATGGEMTEAMLSGDIDISYSQGLTPFVNAVNAKAPIKLVDIAVTYGMGGTTCVVSNASGITKANAAQLEGKKIAVPLGTMADYVFKETMKVIGADASKATVVDMVPEDGSAALVNGDVAMACLFGGKSIENALKAGTRMLTVKEATDAGISGIDITSVTNKFLKENP
>MP0788_megahit_221432_40-981
MKKILSFILGSIVALTLSISVANSAAKEVRVAFFLEWPTPNQEDKVKGIYEKALGVPVKWTNFSNGGAMTDAMLAGDIDISYSQGLVPFINAVKSKAPLKLVDIAMEYGMGGTTCVTSNASGITKANGSELEGKKVAVPLGTMAEYVFDESMKVVGADRSKMDVIQMDPEEGAAALVSGDVVMACLFGGNSIKAATAVGSRLLTVQEARDAGILGIDITSVTDKFMKENPGMLRTFIEVTHEANARYAAGKSDMGVIAKDAEMKLADMKETIGGFKFLTPAETAKSMTSGNLDGFLKGMGTPNGAVDTSFLPL*
>MP0788_megahit_222180_7897-8892
MKSIYKKIGATVVSAIASVNVMALDELNVAYFEEWPMPFEYAKQIGAYDEALGMTVNWKAFGTGTAMSAAMASGDIHISVSQGVPPFIVAASTGQDIQIVDVAVSYADNDNCVVASGLEIDASNASELAGKKVSVPIGTAAHYGFLKQMSHFGVSVDSMEVVDMAPPEGAAAFAQGSTDMFCGWGGSLRRALEHGNVLLTGAEKTALGILVWDVTSTPAAFADENAEVLQTFLGVTAASNAMWNSGGFTSLMLPHIAKDAGMDEDATAETMATFVFPSVSNQLGSNWLGGSGAAFLKGVADVFVESGNIPSARGSYANAINTDGLEGLAAQ*
>MP0788_megahit_225363_648-845
MKKIISFILGSIVAFTLSTSVAFSAANEVRVAFFLEWATPNQEDKVKQTFDKALGVPVKWTNFATG
>MP0788_megahit_229283_1-351
VGSRLLTVQEARDAGILGIDITSVTDKFMKENPGMLRTFIEVTHEANARYAAGKSDLNVIAKDAEMKLADMKETIGGFKFLTPAETEKSMTSGNLDGFLKGMGTPKGAVDTSFLPL*
>MP0788_megahit_234540_2-361
AVAVGSRLLTVQEARDAGILGIDITSVTDKFMKENPGMLRTFIEVTHEANARYAAGKSDMNVIAKDAEMALADMKDTIGGFKFLTPEETKKSMESGNLDGFLKGMDTPSGAVDTSFLPL*
>MP0788_megahit_236189_1-297
MKKIVSLLLGSIVALTLTISAAFSAANEVRVAFFLEWALPNQEDKVKKTFDDALGVPVKWTNFATGGEMTEAMLSGDIDISYSQGLTPFVNAVNAKAPI
>MP0788_megahit_236273_3-746
GVPVKWTNFATGGEMTEAMLSGDIDISYSQGLTPFVNAVNAKAPIKLVDIAVTYGMGNTTCIVSNASGITKANAAQLEGKKVAVPVGTMADYVFKETMKVIGADAGKVSVVDMNPEDGSAALQNGDVAMACLFGGKSIENALKAGTRMLTVKEATDAGISGIDITSVTNKFLKENPGMVRTFVEITHEYNAKFRAGKSNMNVIAKDAAMDLAGTKKQMGGFGFPDAATIKSKYMNKGGILMKYLDVMG
>MP0788_megahit_237732_1197-1745
MKKILSFILGSIVALNLSISVANSAAKEVRVAFFLEWPTPNQEDKVKGIYEKALGVPVKWTNFSNGGAMTDAMLAGDIDISYSQGLVPFINAVKSKAPLKLVDIAMEYGMGGTTCVTSNASGITKANASELEGKKVAVPLGTMAEYVFDESMKVVGADKGKMDVIQMDPEEGAAALVSGDVVM
>MP0788_megahit_252693_3-500
MKKVIAFVLGGFIAANLGMTVAHAAADEVRVAFFLEWATPNQEDKVKNAFDEALGVPVKWTNFATGGEMTEAMLSGDIDISYSQGLTPFVNAVNAKAPIKLVDIAVIYGMGGTTCVAAKGIDKGNASTKLDGQKVAVPLGTMADYVFKETMRVVGADISSMKVVDM
>MP0788_megahit_253564_940-1920
MKKIISIILGAVVALNLSLSVVNAAAKEVRIAFFLEWASPNQEDKVKKAFDKAFGVPVKWTNFATGGEMTEAMMSGDIDISYSQGLTPFVNAANSKKPITLVDVSILYGMKGTTCVVSNASGISKANGYQLEGKKVAVALGTMADYVFRETMKVVGADASKMKIVDMVPEDSAVALANGDVVMSCLFGKKSIAKAEEAGKKMLTVKEAADAGIAGIDITSVTNRFMKENPGMVSTFLEVTHEANDRYKLGRSNFSIIAKDATMSVKSTKEQMDSFGFPDTRTQLTKYFNHGGILMKYLEVMGNMFATSENPALKDYSSVVTTRFLP*
>MP0788_megahit_255345_2-391
GASLLTVKEAQDAGIAGIDITSVTNKFLKENPGMVRTFVEVTHEANARYNSGKSDMAVIAKDAAMDLAGTKKQMGGFEFPDAATMKAKYLNKGGILMTYLEVMGNMFATSENPALKDYSKVVDTSYLPM*
>MP0788_megahit_257861_243-617
LTVKEAQDAGIAGIDITSVTNKFLKENPGMVRTFVEVTHEANARYNAGKSDMNVIAKDAAMDLAGTKKQMGGFEFPNAKTMKAKYLNDGGILMTYLEVMGNMFATSENPALKDYSKVVDTSYLP*
>MP0788_megahit_258481_372-737
KEAQDAGIAGIDITSVTNKFLKENPGMVKTFVEVTHDANARFNSGKSDMDVIAKDAAMDLAGTKNQMGGFEFPDAATMKSKYLNKGGILMTYLSVMGNMFATSENPALSDYSQVVDTSYLP*
>MP0788_megahit_260491_40-831
MKGLYKKIGATIVGAIATVNVMALDELNVAYFEEWPMPFEYAKQIGAYDEALGMTVNWSAFGTGTAMSAAMASGDIDISVSQGVPPFIVAASTGQDLQIVDVAVSYADNDNCVVASALEIDASNASELAGLKVSVPIGTAAHYGYLKQMDHFGVDVASMDVVDMAPPEGAAAFAQGSVDVFCGWGGSLRRALEHGNVLLTGAEKTALGILVWDVTSTTAQFANENAEVLATFLGVTAASNAMWNSGGFTSLMLPHIARDAGMDE
>MP0788_megahit_261132_2-829
DKALGVPVKWTNFATGGEMTEAMLSGDIDISYSQGLTPFVNAVNAKAPLKLVDIAVIYGMGGTTCVAAKGIDKGNASAKLDGQKVAVPLGTMADYVFKETMRVVGADISKMSVVDMNPEDGSAAFVNGDVAMACLFGGKSIAAAKEKGASLLTVKEAQDAGIAGIDITSVTNKFLKENPGMVRTFVEVTHEANARYNAGNSDMNVIAKDAAMDLAGTKKQMGGFEFPNAGTMKSKYLNKGGILMSYLEVMGNMFATSENPALKDYAAVVDTSYLP*
>MP0788_megahit_264879_3-503
VPLGTMAEYVFDESMKVVGADRKKMEIIQMDPEEGAAAIVSGDVVMACLFGGNSIKSALTVGTRLLTVQEARDAGILGIDITSVTTKFMKENPGMVRTFIEVSHEANARYRAGKSNMSIIAKDAEMSVADMKDTIGGFKFLTPAETKESMESGNLDAFLKGMDTPRG
>MP0788_megahit_266441_278-823
GKKVAVPLGTMAEYVFDESMKVVGADRKKMEIIQMDPEEGAAAIVSGDVVMACLFGGNSIKSALTVGTRLLTVQEARDAGILGIDITSVTTKFMKENPGMVRTFIEVSHEANARYRAGKSNMSIIAKDAEMSVGDMKDTIGGFKFLTPAETKESMESGNLDAFLKGMDTPRGSVDTSFLPL*
>MP0788_megahit_269830_3-722
VPVKWTNFATGGEMTEAMLSGDIDISYSQGLTPFVNAVNAKAPIILVDIAVLYGMGGTTCVVSNASGITKRNASDLEGKKVAVPLGTMADYVFKETMRVVGADPSRMKVIDMNPEDGSAALVNGDVAMACLFGGTSIKKAEEAGSKMLTVAEAKDAGIAGIDITSVTNKFLRENPGMVRTFVEVTHEANARFNAGKSDMNTIAKDAAMDLAGTKKQMGGFEFPDAATMKSKYMNKGGILM
>MP0788_megahit_270569_159-533
NSIKSALTVGTRLLTVQEARDAGILGIDITSVTTKFMKENPGMVRTFIEVSHEANARYRAGKSDMNIIAKDAEMKLGDMKDTIGGFKFLTPAETKKSMESGNLDAFLKGMGTPRGSVDTSFLPL*
>MP0788_megahit_279907_137-514
LGILVWDVTSTTAQFANENAEVLATFLGVTAASNAMWNSGGFTSLMLPHIARDAGMDEAATADTMSTFVFPSVSSQLSGAWLGGSGITFLKGVADVFVNAGEIPGARGSYAGAVNTDGLNTVASQ*
>MP0788_megahit_286814_1-324
MGSTGTKQDEGKLNMKRLTRVLALLLTLTMIAAACGSDDDGDAAPATTAAPATTAAPATTAAPATTAAPTTEAPAESLSELNVAYFLEWPTANQVAQVEETYDDALGM
>MP0790_megahit_19194_1748-2677
TPNLSKNGQTVVIAYQTGVDPTKVAQANGDYERDSNQAIQWRKFDAGSDVVNALASGDVVIGNIGSSPLAAAASRDLPIEVFLVTAKLGGSEALVVSNKSGIKTPQDLIGKTIAVPFVSTTHYSLLSALKHWNIADNQVKIINLRPPEITAAWERGDIDATYVWEPALSKVKASGHVLTDSKQVGEWGAPTYDLWVVRKDFAEKNPEFLKAFVKTSLQQIEAYNQDPKAFEQNADNIQKIAQLTGSDAKDIPLLLSGNIYLNGQQQHATLAGEFAKNIFDTATFLKSQGKVDQVKPDYQANVTTQFLQP*
>MP0790_megahit_33666_384-1184
DVNWTDFSTGVQMTEAMLAGDIDISYSQGLAPFVTAIQQGAPLKMVAVAMMYEANDCFVKNGLGIDASNASELEGKTVAVPLNTMADFAFKSYMNHLEVDMSTMTIVDQAPPDGAVSLADGSVDMACIFGGNSSKAAGEVGTPIMTSAQKVEAGIGSFDVVSVTEKFATENPELLRTFLDVTDEANKAWAFTDAQLAKVAKDAGMSVEDTRSQMEGMIFLSEEDQKAKFFGPDGVAASAAAALGVVFSDTSDGASIAKTIDASFLD*
>MP0790_megahit_74580_159-632
MKLKTALMGAVAGATMLSGTAALADGHGELNVAYFLEWPMPFQAAKVSGAYDEALGMKVNWVSFDTGTAMSAAMASGDIDISVSQGVPPFVVATSAGQDLQIVDVAVSYADNDNCVVAAGLEIDKNSADELAGKKVAVPLGTAAHYGFLKQMGHFGVS
>MP0790_megahit_143132_200-763
MRKIISFILGTIVALNLSVSVANAAANEVRVAFFLEWATPNQEAKVKKTFDKALGVPVKWTNFATGGEMTEAMLSGDIDISYSQGLTPFVNAVNAKAPIKLVDIAVIYGMGGTTCVAAKGIDKGNASSKLDGQKVAVPLGTMADYVFKETMRVVGADISKMKVVDMNPEDGSAAFVNGDVAMACLFGG
>MP0790_megahit_175934_3-395
KRGYPTWDVGVVMNSFAKKYPDYVTKFVKAECSGIDFWINNPTQTAAIIAEELSLPLADATRMMKGTEMVPCKKQLTSQYIGTFANVGGFADTLVDTSKFLVTQKRLPKQLTRKDYEAFLNPLWLEKAVR*
>MP0790_megahit_221880_1-552
ELEGKKVAVPLGTMAEYVFTESMKIVGADRKKMEIIAMDPEEGAAALVSGDVVMACLFGGNSIKSATSVGTRLLTVDEARAGGIMGIDIVSVTNKFMKENPGMLKSFVELTHEANERYRKGGSDMKAMSKESEMKVADMKDTLSGFKFLTPKETKKSMKSGNLAKFLKGFDTPRGTVTTKFLP*
>MP0790_megahit_247205_1-309
EKFATENPDLLRTFLDVTDEANAAWKATDAQLKKVAADAGMSVPDVKAQMAGMIFMSEKEQLDKYFGKNGIAASAAAALGTLFSDSSDGLTIAKTIDGSFLD*
>MP0790_megahit_257051_3108-4079
MKHNLKAAILATASAAVMATASASYATDSVNAAFFLEWASPNQIAKVDKAYDDAMGVDVNWTDFSTGVQMTEAMLSGDIDISYSQGLAPFVTAIQQGAPLKMVAVAMMYEANDCFVKNGLGIDASNASELEGKTVAVPLNTMADFAFKSYMNHLDVDMSTMTIVDQAPADGAVSLADGSVDMACIFGGNSSKAAGEVGTPIMTSEQKVEAGIGSFDVVSVTEKFATENPDLLRTFLDVTDEANKAWAFTDEQLAKVAKDAGMSVEDTRSQMEGMIFLSEEDQKTKFFGPDGVAAGAAAALGVVFSDASDGTSIAKTIDASFLD*
>MP0790_megahit_260826_3-356
AVGSRLLTVDEARAAGILGIDITSVTDKFMKENPGMLRTFIEVTHEANARYKAGKADMNSMAKASEMTVADMKDTLSGFKFLTPEETKASMESGNLDGFLKGMGTPGGAVDTSFLPL*
>MP0790_megahit_268096_1-444
MKKIISFLLGCFVALNLSISAANAAANEVRVAYFLEWPSPNLEDMQKKAFAKALGVPVKWTNFTNGGAMTDAMLAGDIDISYSQGLVPFINAVKSKAPIKLVDIAMEYGMGGTTCVTSNASGITKANATELEGKKVAVPLGTMAEYVF
>MP0790_megahit_272808_1017-1391
WDVGVVMNSFAKKHPDYVTKFVKAECAGIDFWINNPTQTAAIIAEELSLPLADATRMMKGTEMVPCKKQLTSQYIGTFANVGGFADTLVDTSKFLVSQKRLPKQLTRKDYEAFLNPLWLERAVK*
>MP0790_megahit_274231_2-499
MKKILSFILGSIVALTLSMSVANSAAKEVRVAFFLEWPTPNQEDKVKGIYEKALGVPVKWTNFSNGGAMTDAMLAGDIDISYSQGLVPFINAVKSNAPLKLVDIAMEYGMGGTTCVTSNASGITKANGSELEGKKVAVPLGTMAEYVFDESMKVVGADRSKMDIIQ
>MP0790_megahit_287208_3-284
MKKILSFILGSIFALNLSISVANSAANEVRVAYFLEWPSPNLEDMQKKNFAKALGVPVKWTNFTNGGAMTDAMLAGDIDISYSQGLVPFINAVK
>MP0790_megahit_320277_1361-2368
MSISKKIKLSTAAFAMLASSQAATAGGHGEITVAYFLEWPMPFEYAKQMGTYDEELGVKINWVSFESGVKMSAAMASGDVQLSVSQGVPPFVVATSAGQDLQILDVAVSYADNDNCVVRSDLEIDKNSTGELAGKKVAVPLGTAAHYGFLKQMSHFGVDVGSMEVVDMDPPDGAAAIAQGAVDMFCGWGGSLRRALEHGNVLLTGAEKTDLGILVFDVTSGPADWVAENSDLVAKFLKITADANEMWADESNHAKMLPAIAKDAGMDEEATASTMATFTFPTVGDQLSGAWLGGAAQEFMKGVADVFVEANSIDGALDSYEAAVNTGPLNAANGM*
>MP0790_megahit_321940_1-615
MAAPFGSTTHYLLLKALSDAGIKPSSMKILDLRPADIAAAWARGDIDAAWYWEPNLDKAVKDGGEIFITSGDMEKRGYPTWDVGVVMNSFAKKHPDYVTKFVKAECAGIDFWINNPTQTAAIIAEELSLPLADATRMMKGTEMVPCKKQLTSQYIGTFAKVGGFADTLVDTSKFLVSQKRLPKQLTRKDYEAFLNPLWLEQAVR*
>MP0790_megahit_322820_2-250
MSFSFLRSASLGFALATSVSIFPQTAAASEKPREITVGYLNLVNAQLVTKNLGLISKEMPGIKINYIKVGGGGDMLRAIAAKQ
>MP0790_megahit_342040_2-679
MNKKSKIKLAISALAISATGQVALAGGHGEITVAYFLEWPMPFEYAKQKGTYEDEMGVKINWVSFESGVKMSAAMASGDVQLSLSQGVPPFVVATSAGQDLQILDVAVSYADNDNCVVRSDLEIDKTSASELAGKKVAVPLGTAAHYGFLKQMTHFGVDVGSMEVVDMDPPDGAAAIAQGSVDMFCGWGGSLRRALEHGNVLLTGAEKTDLGILVFDVTSGPADWI
>MP0790_megahit_365950_1-612
AGKKVAVPLGTAAHYGFLKQMTHFGVDVGSMEVVDMDPPDGAAAIAQGSVDMFCGWGGSLRRALEHGNVLLTGAEKTDLGILVFDVTSGPADWIAENSDLVASFLKVTSDANTMWADEANHSEMLPLIAKDAGMDVDATASTMSTFTFPTVAEQLSSSWLGGAAQEFMKGVADVFVEANSIDAALGSYEGAVNIDPLKSASDM*
>MP0790_megahit_376497_1-603
SAADSVNVAFFLEWGTPNQISKVDKVYDDAMGVDVNWTDFSTGVQMTEAMLAGDIDIAYSQGLAPFVTAIQQGHPLKMVGVAMVYEANDCFIKNGLGIDSSNASELEGKTVAVPLNTMADFAFKSYMNALNVDMSTMTIVDQAPPDGAKSLADGAVDMACIFGGNSSKAAGEVGTPIMTSAQKVAAGIGSFDVVSVTEKFA
>MP0790_megahit_384608_85-1161
MLLNQPILRFISLIFTTMSFSFLRTASLGLALATSVSILPQTASASEKPSEITVGYLNLVNAQLVTKNLGLISKEMPGVKINYIKVGGGGDMLRAIAAKQVDFGGLGNPPTAIGVTRGLPIQGTMVLNMLGAVEAMVVRKSANIKTWKDLKGKTMAAPFGSTTHYLLLKALSDAGIKPSSMKILDLRPADIAAAWARGDIDAAWYWEPNLDKAVKDGGEIFITSGDMEKRGYPTWDVGVVMNSFAKKYPDYVTKFVKAECAGIDFWINNPTQTAAIIAEELSLPLADATRMMKGTEMVPCKKQLTSQYIGTFAKVGGFADTLVDTSKFLVSQKRLPKQLTRKDYEAFLNPLWLEKAVR*
>MP0878_megahit_5442_1-735
LGNKWSLLSQLTDTEGKAEIIADLGGGGKRWRVMAGASSGISALEDLEGKRVASWHDSYGFAKFRSYLKEKHISIIPVPLPGMSPDAAVATLVSGNADALLVWEPIPSLIEESSIGYEVFRMEEIGDEMSVYLHAQADFTKEHPAETQAILRALARAGRFIRDNPREAAHIIHSKRETLRASSSAIASALTNMDFAVRFDEEERKEIDYTVDIFRQMDLHDLPDEAFIELNGEYIGQYEYAQSL*
>MP0878_megahit_158437_3-662
DAMLAGDIDISYSQGLTPFVNAVNSKAPIKLVDVAMEYGMGGTTCVVSKASGITKANASELEGKKVAVPLGTMAEYVFIESMKVVGADRGKMDVIQMDPEEGSAALVSGDVVMACLFGGNSIKAAVAVGSRLLSVQEARDAGIQGIDITSVTDKFMKENPGMVRTFVEVSHEANARYRAGKSDISIIAKDAEMSVADTKDTMGGFKFLTPAETKKSMSKG
>MP0878_megahit_180147_3037-4014
MKKVIAFVLGSFVAANLGMTVAHAAADEVRVAFFLEWATPNQEDKVKNSFDTALGVPVKWTNFATGGEMTEAMLSGDIDISYSQGLTPFVNAVNAKAPIKLVDIAVIYGMGGTTCVAAKGIDKGNASTKLDGQKVAVPLGTMADYVFKETMRVVGADISSMKVVDMNPEDGSVAFVNGDVAMACLFGGKSIKAAKEKGAPLLTVKEAQDAGIAGIDITSVTNKFLKENPGMVKTFVEVTHDANARFNAGKSDMNVIAKDAAMDLAGTKNQMDGFEFPDAATMKSKYLNKGGILMTYLSVMGNMFATSENPALSDYSKVVDTSYLP*
>MP0878_megahit_216902_4075-4239
MKKIISFILSSIVAFSFSMSVAFSAANEVRVAFFLEWALPNQEDKVKQTFDKALG
>MP0878_megahit_237471_975-1280
MKKIISFILTSIVALYLSMSVAFSAANQVRVAFFLEWALPNQEDKVKQTFDKALGVPVKWTNFATGGEMTEAMLSGDIDISYSQGLTPFVNAVNAKAPIKLV
>MP0878_megahit_255472_398-610
MKKIISLLLGSIVAFTLSISAAFSAANEVRVAFFLEWALPNQEDKVKKTFDDALGVPVKWTNFATGGEMTE
>MP0878_megahit_259881_3-146
MKKILSLILGSIVAITLSASVAYSAANQVRVAFFLEWALPNQEDKVKN
>MP0878_megahit_274910_1-729
MKKIISLLLGSIIALTLSISAAFSAANEVRVAFFLEWALPNQEDKVKKTFDDALGVPVKWTNFATGGEMTEAMLSGDIDISYSQGLTPFVNAVNAKAPIKLVDIAVIYGMGGTTCVAAKGIDKENASIKLDGQKVAVPLGTMADYVFKETMRVVGADISKMKVVDMNPEDGSVALVNGDVAMACLFGGKSIASAKEVGTSVLTVKEAQDAGIAGIDITSVTNKFLKENPGMVRTFVEVTHEAN
>MP0880_megahit_39190_2-94
VFVEAGSIDGALDSYADHVNTGPLQSASTM*
>MP0880_megahit_152036_3-527
FTASVAFSAANQVRIAFFLEWPTPNQEDKVKKTFDDALGVPVKWTNFANGGAMTDAMLAGDIDISYSQGLVPFINAVKSNAPIKLVDIAMEYGMGGTTCVTSKASGITKANASELEGKKVAVPLGTMAEYVFDESMKVVGADRKKMDIIQMDPEEGAAAIVSGDVVMACLFGGNS
>MP0880_megahit_164751_2-1159
MAVLAVLALVVSACGSDDADDAAPATAAPATTAAPAAAATAAPAEALSELNVAYFLEWPTANQVAQIEQTYDDALGMTVNWLPFGSGGDMALAMESGDIDIAYSQGLTPFANFVTSGSELEIVGVAVSYADADNCVAHPDYGVTAANAAETLAGQKVYAPVGNVTHYKLLKMLEHLGVDLGSFEHVPSDGGAAAVAAFQSGDVAMACAFGGGVLRMLGDGGNLVMTGSEQEAIGIRVFDIISIPTQFGIDHPDVVETFLQVTEEANAAYAGNRRAQEAMIAEAAGMTVEGSNALLDMFSFPDRATQLSDAWLGGTVQDVMKAQMDFFVEQGEIPEALDSYDAFVNTTFLSNISDVEVVMASSGAGEGGTVTILYWQAASTLNPYLS
>MP0880_megahit_217903_158-1153
MKGLYKKIGATIVGAIAAVNVMALDELNVAYFEEWPMPFEYAKQIGAYDEALGMTVNWSSFGTGTAMSAAMASGDIDLSVSQGVPPFIVAASTGQDLQIVDVAVSYADNDNCVVASALEIDASNASELAGLKVSVPIGTAAHYGYLKQMSHFGVDVASMQVVDMAPPEGAAAFAQGSVDVFCGWGGSLRRALEHGNVLLTGAEKTALGILVWDVTSTTAQFANENAEVLATFLGVTAAANAMWNSGGFTSLMLPHIARDAGMDEGATLDTMSTFVFPSVSSQLSSAWLGGSGITFLKGVADVFVNAGEISSARGSYAGAVNTDGLNAVASQ*
>MP0880_megahit_220025_3-1355
GNPNMKRLTKVLALLLTLTMVAAACGSDDDGGGDAAPATTAAPATTAAPATTAAPAATAAPVEALSELNVAYFLEWPTANQVAQVEQTYDEALGMTVNWLPFGSGGDMALAMESGDIDIAYSQGLTPFANFVTSGSELEIVGVAVSYADADNCVAHPDYGVTAANAAETLAGQKVYAPVGNVTHYKLLKMLEHLGVDLGSFEHVPSDGGAAAVAAFESGDVAMACAFGGGVLRMLAAGGNLVMTGSEQEAIGIRVFDIISIPTQFGIDHPDVVETFLQITEEANAAYAGDRGAQEATIAEAAGMTVEGSNALLDMFSFPDRATQLSDAWLGGTVQDVMKAQMDFFVSQGEIKEALDSYDAFVNTTFLSNISDVEVVMAPIAFDYGVNEDTIRVGAIADLSGIFSGLVTQIVDAQTVYWDMVNANGGIGGKQVELVVLDNGYDVPTHLERYE
>MP0880_megahit_220190_79-540
MKKILSFILGTIIALYLSMSVAFSAANEVRIAFFLEWATPNQEDKVKQTFDKALGVPVKWTNFATGGEMTEAMLSGDIDISYSQGLTPFVNAVNAKAPIILVDIAVIYGMGGTTCVAAKGIDKGNASAKLDGQKVAVPLGTMADYVFKETMRVV
>MP0880_megahit_230981_1340-2317
MKKVIAFVLGSFVAANLGMTVAHAAADEVRVAFFLEWATPNQEDKVKNSFDTALGVPVKWTNFATGGEMTEAMLSGDIDISYSQGLTPFVNAVNAKAPIKLVDIAVIYGMGGTTCVAAKGIDKGNASTKLDGQKVAVPLGTMADYVFKETMRVVGADISSMKVVDMNPEDGSVAFVNGDVAMACLFGGKSIKAAKEKGAPLLTVKEAQDAGIAGIDITSVTNKFLKENPGMVKTFVEVTHDANARFNAGKSDMNVIAKDAAMDLAGTKNQMDGFEFPDAATMKSKYLNKGGILMTYLSVMGNMFATSENPALSDYSKVVDTSYLP*
>MP0880_megahit_264394_277-504
MKKILSLILGSIVAITLSASVAYSAANQVRVAFFLEWALPNQEDKVKNTFDDALGVPVKWTNFATGGEMTEAMLSG
>MP0880_megahit_267413_914-1093
MKKIISLLLGSIIALTLSISAAFSAANEVRVAFFLEWALPNQEDKVKKTFDDALGVPVKW
>MP0880_megahit_271813_550-711
MKKILSLILGSIVAFTLSASVAYSAANQVRVAFFLEWALPNQEDKVKKTFDDAL
>MP0880_megahit_275744_3-152
MKKIISLLLGSIVAITLSISAAFSAANEVRVAFFLEWALPNQEDKVKKTF
>MP0880_megahit_301180_65-742
VDIAVIYGMGGTTCVAAKGIDKGNASIKLDGQKVAVPLGTMADYVFKETMRVVGADISKMKVVDMNPEDGSVALVNGDVAMACLFGGKSIASAKEVGTSVLTVKEAQDAGIAGIDITSVTNKFLKENPGMVRTFVEVTHEANTRYNAGKSDMNIIAKDSAMDLAGTKKQMGGFEFPDAATMRSKYMNDGGILMTYLNVMGNMFATSENPALKDYSKVVDTGYLPN*
>MP0880_megahit_302367_308-652
AGIDITSVTNKFLKENPGMVRTFVEVTHEANARYNAGKSNMNIIAKDAAMDLAGTKKQMGGFEFPDAATMKSKYMNKGGILMTYLDVMGNMFATSENPALKNYSKVVNTNYLPN*
>MP0882_megahit_12031_3-587
ALGERKQRRKELNMQLLRKTILGVSALAISASITTAAYAADVRVAFFLEWATPNQIAKVEKTYDDAMGVNLKWTNFDTGVNMTEAMLAGDIDISYSQGLTPFANAVNAKAPIKMVAIAVAYGAADDCIVRNDAGISKSNASELEGKKVAVPLNTMADFGFRMTMKAVGVDVNELKVVDMAPEDGAVALIDGQVTM
>MP0882_megahit_67646_3-455
VDGNVVAACLFGKNSIDKALEAGSMLMTTEEATAAGITSFDITSVTDKFIKENPELVRTFLEVTAESNALFAAGNSDMAVIAKDAGMSVEKTTNQMSGFGFPTPEEQKSSWLNSGGKVEGMLAFMGNMFATAENPALSDYSKTIDASFLP*
>MP0882_megahit_105056_1-540
GADHVIVGVAVSYADADNCVAHPDYAVSQDNAASSLAGQVIYTPIGNVTHFKLLKMLEHLGVSLDDVSLIPSEGGPAAVAAFENGDVAMACAFGGAINTMLASGGNLVMTGSEQEALGIRVFDIISAPRSFAEEHGDVVTAFLQVTEDANAAYAADRASFEATIADAAGMDVAGSNSLLD
>MP0882_megahit_112294_1-681
MEVLLLIKNTKGIIMIMQNKLDKMEEILFKTLRRFMPSVVAVPLLVAGLAASAQTVNVGAAGNVGGMIVFVAQAKGFFAKNGIDAKVVTRQTGGALTKSLRAGEMDYAPAAFTNLPAALEKGMNVRAFVGYTGASYVKSTSDNFVGIAARAGSGIKTLKDLRGKKIGVTFASTGDLYLRTILRKNGITKRDYKRINTRPPSLVAVLDTGGVDAIVAWEPNLTRSLDK
>MP0882_megahit_182110_372-1142
IDISVSQGVPPFIVAASTGQDIQIVDVAVSYADNDNCVVASALEIDASNASELAGLKVSVPIGTAAHYGYLKQMEHFGVSVDSMQVVDMAPPEGAAAFAQGELDMFCGWGGSLRRALEHGNVLLSGAEKTALGILVWDVTSTPAGFADENAEVLATFLGVTAASNAMWNSGGFTSLMLPHIARDAGMDEDATADTMSTFVFPSVSNQLGSNWLGGSGADFLKGVADVFVNSGNIPSARGSYANAINTDGLEAIAAQ*
>MP0882_megahit_197807_70-522
VNGDVAMACLFGGKSIENALKAGTRMLTVKEATDAGISGIDITSVMNKFLKENPGMVRTFIEITHEYNAKFRAGKSDMNIIAKDAAMDLAGTKKQMGGFGFPDAAEIKSKYMNKGGILMKYLDVMGNMFATSENPALRNYSKVVTTKYLP*
>MP0882_megahit_199373_2-616
APDVGGLDELDVAYFLEWPTANQVAQLELTYDDALGIPVNWHAFASGNDMALAMEAGDIDISYSQGLTPFANYVTSGAEHEIVGVAVSYADADNCVAHPDYGVTAANAAESLAGQNIYTPIGNVTHFKLLKMLEHLGVSLDSFSLIPSEGGSAAVAAFNSGDVAMACAFGGAVNQMVADGGNLVMTGSEQEAIGIRVFDIISIPM
>MP0882_megahit_201399_158-508
VGSRLLTVQEARDAGILGIDITSVTDKFMKENPGMLRTFVEVTHEANARYAAGKSDLNVIAKDAEMALADMKDTIGGFKFLTPAETEKSMTSGNLAGFLKGMGTPDGAVDTSFLPL*
>MP0882_megahit_201772_631-744
MKKVLSFILSSIVALFLTMSVAFSAANEVRVAFFLEWP
>MP0882_megahit_208275_412-624
MKKIITMILGSLVALSLSMSAAFSAANEVRVAFFLEWPTPNQEDKVKKTFDDALGVPVKWTNFSNGGAMTD
>MP0882_megahit_221382_3-992
MLGHLGVALDSFEHVPSDGGAAAVAAFESGDVAMACAFGGGVLSMLASGGNLVMTGSEQEAIGIRVFDIISIPTQFGVDHPDVVETFLQVTEEANAAYAGDRGAQEGTIAEAAGMTVEGSNALLDMFSFPDRATQLSAAWLGGTVQDVMKQQMDFFVEQEEIPTALDSYDAFVNTSFLEAIADVEVVVVPSAYDYGVTDDTIRVGALADLTGIFSSLVTQIVDAQTVYWDMVNANGGIDGKQVELVVLDNGYDVPTHLERYEAMRDTGADGVVMISQSTGSPHTAAIAEMAIEDNLAVIPLSWYSGWSDPDFGKNIFESYSNYCYESMNG
>MP0882_megahit_230492_406-534
MKKIISLLLGSIVAFTLSMSAAFSAANEVRVAFFLEWPTPNQE
>MP0882_megahit_232160_3-644
LSLIIIERKIMKKIISLFLGAIVALTLSVSAFAAANQVRVAFFLEWATPNQEAKVKKTFDDALGVPVKWTNFATGGEMTEAMLSGDIDISYSQGLTPFVNAVNAKAPLKLVDIAVVYGMGGTTCVAAQGIDKGNASTKLDGQKVAVPLGTMADYVFKETMRVVGADISKMKVVDMAPEDGSAAFISGDVAMACLFGGKSIAAAKEKGASLLTVK
>MP0882_megahit_233184_165-545
GGNSIKAAVAVGSRLLTVQEARDAGILGIDITSVTDKFMKENPEMLRTFIEVTHEANARYAAGKSDMNVIAKDSEMKLGDMKETIGGFKFLNARETKKSMESGNLAGFLKGMNTPSGAVDTSFLPL*
>MP0882_megahit_245464_1-549
GKKVAVPLGTMAEYVFDESMKVVGADKGKMTVIQMDPEEGAAAIVAGDVVMACLFGGNSIKAALTVGTRLLTVQEARDAGIKGIDITSVTDKFMKENPGMLRTFIEVTHEANARYAAGKSDLNVIAKDAEMALGDMKETLSGFVFLNAADTKKSMESGGNLDGFLRGMGTPKGAVDTSFLPL*
>MP0882_megahit_256635_255-716
MKKIISFLLGSIVALNLSMSVAYSAASEVRVAFFLEWPTPNQEDKVKKMFDKALGVPVKWTNFSNGGAMTDAMLAGDIDISYSQGLVPFINAVKSKAPLKLVDVAMEYGMGGTTCVTSKASGITKANASELEGKKVAVPLGTMAEYVFDESMKV
>MP0882_megahit_267653_3-1733
MRRSRTLFAVLLSFSLLAAACGGDDDSSTPTTTAPAKQSVLTTTTAAPATTAAPATTAAPAPSGLDELNVAYFLEWPTANQVAQVEQTYDGRLGMTVNWLPFGSGGDMALAMESGDIDIAYSQGLTPFANFVTSGSELEIVGVAVSYADADNCVAHPDYGVTAANAAESLAGQKVYAPVGNVTHYKLLKMLGHLGVALDSFEHVPSDGGAAAVAAFESGDVAMACAFGGGVLRMLAAGGNLVMTGSEQEAIGIRVFDIISIPTQFGVDHPNVVETFLQVTEEANAAYAGDRGAQEGTIAEAAGMTVEGSNALLDMFSFPDRATQLSDAWLGGTVQDVMKQQMDFFVEQGEIPEALDSYDAFVNTTFLEAIDDVEVVVVPTAYDYGVTDDTIRIGAIADLTGIFAPLVIQIIDAQTSYWDMVNENGGIDGKQVDFVVMDNGYDVPTHLERYEAMRDEGSGVVFLSQSTGSPHTAAIAEDLVADGLGAIPLSWYSGWPDPAFGKNVFESYTNYCYESMNGVDWLASNVVEGDAKLAVVSFPGEYGQDGATGAKMAAEALGIEVVYDGEGAVIPGADQTP
>MP0882_megahit_273585_1-501
MKGLYKKIGATIVGAIAAVNVMALDELNVAYFEEWPMPFEYAKQIGAYDEALGMTVNWSAFGTGTAMSAAMASGDIDISVSQGVPPFIVAASTGQDLQIVDVAVSYADNDNCVVASALEIDASNASELAGLKVSVPIGTAAHYGYLKQMDHFGVDVASMDVVDMAPP
>MP0882_megahit_278173_3-341
LTVQEARDAGILGIDITSVTDKFMKENPGMVRTFVEVSHEANARYRAGKSNMNIIAKDAEMSVGDAKETMGGFKFLTPAETKTSMEKGGALDKFLKGMDTPRGAVDTSFLPL*
>MP0882_megahit_279471_251-916
VKSNAPLKLVDIAMEYGMGGTTCVTSKASGITKANASELEGKKVAVPLGTMAEYVFDESMKVVGADRKKMEIIQMDPEEGAAAIVSGDVVMACLFGGNSIKSALTVGTRLLTVQEARDAGILGIDITSVTTKFMKENPGMVRTFIEVSHEANARYRAGKSNMSIIAKDAEMSVGDMKDTIGGFKFLTPAETKESMESGNLDAFLKGMDTPRGSVDTSFLPL*
>MP0882_megahit_285649_3-527
SMDVVDMAPPEGAAAFAQGSVDVFCGWGGSLRRALEHGNVLLTGAEKTALGILVWDVTSTTAQFANENAEVLATFLGVTAASNAMWNSGGFTSLMLPHIARDAGMDEAATADTMSTFVFPSVSSQLSGAWLGGSGITFLKGVADVFVNAGEIPSARGSYAGAVNTDGLNTVASQ*
>MP0882_megahit_289970_1-567
KEVRIAFFLEWATPNQEDKVKKAFDRAFGVPVKWTNFATGGEMTEAMLSGDIDISYSQGLTPFVNAVNAKAPIILVDIAVLYGMGGTTCVVSNASGITKRNASDLEGKKVAVPLGTMADYVFKETMRVVGADPSKMKVIDMNPEDGSAALVNGDVAMACLFGGTSIKKAEEAGSKMLTVAEAKDAGIAG
>MP0882_megahit_295996_3-323
VTNRFMKENPGMVSTFLEVTHEANDRYKLGRTNFSIIAKDATMSVKSTKEQMDSFGFPDTRTQLTKYFNHGGILMKYLEVMGNMFATSENPALKDYSSVVTTRFLP*
>MP0882_megahit_296309_329-598
MKKIISLLLGSIVAITLSISAAFSAANEVRVAFFLEWALPNQEDKVKKTFDDALGVPVKWTNFATGGEMTEAMLSGDIDISYSQGLTPFV
>MP0882_megahit_298693_173-1114
MKKIISLFLGSVVAICLSMSVAFSAANEVRVAFFLEWPTPNQEDKVKGLYEKALGVPVKWTNFSNGGAMTDAMLAGDIDISYSQGLVPFINAVKSKAPLKLVDIAMEYGMGGTTCVTSKASGITKANASELEGKKVAVPLGTMAEYVFDESMKVVGADKSKMDVIQMDPEEGAAALVSGDVVMACLFGGNSIKAAVAVGSRLLTVQEARDAGILGIDITSVTDKFMKENPGMLRTFIEVTHEANARYADGKSDLNVIAKDAEMALADMKETIGGFKFLNARETEKSMTSGNLDGFLKGMNTPDGAVDTSFLPL*
>MP0882_megahit_299800_2-268
MKKIIGLLLGSIVAFALSASVAFSAANQVRVAFFLEWATPNQEDKVKKTFDDALGVPVKWTNFATGGEMTEAMLSGDIDISYSQGLTPF
>MP0882_megahit_300610_446-1018
AVPLGTMADYVFKETMRVVGADISKMSVVDMNPEDGSAAFINGDVAMACLFGGKSIAAAKEKGASLLTVKEAQDAGIAGIDITSVTNKFLKENPGMVRTFVEVTHEANARYNAGNSDMNVIAKDAAMDLAGTKKQMGGFEFPNAGTMKSKYLNKGGILMSYLEVMGNMFATSENPALKDYAAVVDTSYLP*
>MP0882_megahit_302542_3-377
NSIKAAVAVGSRLLTVQEARDAGILGIDITSVTDKFMKENPGMLKTFIEVTHEANARYAAGKSDLNVIAKDSEMALADMKDTIGGFKFLNARETKKSMESGNLAGFLKGMNTPDGAVDTSFLPL*
>MP0882_megahit_303151_2-757
MKKIISIILGAVVALNLSLSVVNAAAKEVRIAFFLEWASPNQEDKVKKAFDKAFGVPVKWTNFATGGEMTEAMMSGDIDISYSQGLTPFVNAANSKKPITLVDVSILYGMKGTTCVVSNASGISKANGYQLEGKKVAVALGTMADYVFRETMKVVGADASKMKIVDMVPEDSAVALANGDVVMSCLFGKKSIAKAEEAGKKMLTVKEAADAGIAGIDITSVTNRFMKENPGMVSTFLEVTHEANDRYKLGRS
>MP0884_megahit_213824_324-1379
MNYVFSSLLSWILIPIIWLNIRRKKMKKIISIILGAVVALNLSLSVVNAAAKEVRIAFFLEWASPNQEDKVKKAFDKAFGVPVKWTNFATGGEMTEAMMSGDIDISYSQGLTPFVNAANSKKPITLVDVSILYGMKGTTCVVSNASGISKANGYQLEGKKVAVALGTMADYVFRETMKVVGADASKMKIVDMVPEDSAVALANGDVVMSCLFGKKSIAKAEEAGKKMLTVKEAADAGIAGIDITSVTNRFMKENPGMVSTFLEVTHEANDRYKLGRSNFSIIAKDATMSVKSTKEQMDSFGFPDTRTQLTKYFNHGGILMKYLEVMGNMFATSENPALKDYSSVVTTRFLP*
>MP0884_megahit_260055_3-239
MKKIISLFLGSVVALCLSMSVAFSAASEVRVAFFLEWPTPNQEDKVKGLYEKALGVPVKWTNFSNGGAMTDAMLAGDID
>MP0884_megahit_260288_164-1000
VFDDALGVPVKWTNFATGGEMTEAMLSGDIDISYSQGLTPFVNAVNAKAPIKLVDIAVTYGMGNTTCVVSNASGITKANAAQLEGKKVAVPVGTMADYVFKETMKVVGADAGKVTVVDMVPEDGSAALVNGNVAMACLFGGKSIENALKAGTRMLSVKEASDAGISGIDIVSVMNKFLKENPAMVRAFVEVTHEANARFRAGKSDMKIIAKDAAMDLAGTKKQMGGFAFPDAAEIKSKYMNKGGILMKYLGVMGNMFATAENPALKNYSKVVTTKYLP*
>MP0884_megahit_268827_498-1106
GLKVSVPIGTAAHYGYLKQMDHFGVDVASMDVVDMAPPEGAAAFAQGSVDVFCGWGGSLRRALEHGNVLLTGAEKTALGILVWDVTSTTAQFANENAEVLATFLGVTAASNAMWNSGGFTSLMLPHIARDAGMDEAATADTMSTFVFPSVSSQLSGAWLGGSGITFLKGVADVFVNAGEIPGARGSYAGAVNTDGLNTVASQ*
>MP0884_megahit_278715_279-869
SNASGITKANASELEGKKVAVPLGTMAEYVFDESMKVVGADKSKMDVIQMDPEEGAAALVSGDVVMACLFGGNSIKAAVAVGSRLLTVQEARDAGILGIDITSVTDKFMKENPGMLRTFIEVTHEANARYADGKSDLNVIAKDAEMALADMKDTIGGFKFLNARETKTSMESGNLAGFLKGMNTPDGAVDTSFLPL*
>MP0884_megahit_288092_2-382
SLLTVKEAQDAGIAGIDITSVTNKFLKENPGMVKTFVEVTHDANARFNAGKSDMNVIAKDAAMDLAGTKNQMDGFEFPDAATMKSKYLNKGGILMTYLSVMGNMFATSENPALSDYSAVVDTSYLP*
>MP0884_megahit_296005_3-701
GGAVNQMVADGGNLVMTGSEQEAIGIRVFDIISVPKSFGEDHPDVVTAFLQVTEDANAAYSVDRASMEATIAEAAGMEVGPSNALLDAFTFLDKATQLSDAWLGGTVQQVMKDQMDFFVEQEEITTALDSYAPFVNTSFLEAVTDAPWAEAVEVALAPPCPERIVIQTDWFPQPEHGAVYNLIGADGEQDADQGAYIGPIQAKYAGPYGDNVPIIEIRVGGPFLGYESTITRM
>MP0884_megahit_303378_275-547
KFMKENPGMVRTFIEVSHEANARYRAGKSDLNIIAKDAEMKLGDMKDTIGGFKFLTPAETKESMESGNLDAFLKGMGTPGGSVDTSFLPL*
>MP0884_megahit_305780_1396-2127
MKKVIAFVLGSFVAANLGMTVAHAAADEVRVAFFLEWATPNQEDKVKNAFDTALGVPVKWTNFATGGEMTEAMLSGDIDISYSQGLTPFVNAVNAKAPIKLVDIAVIYGMGGTTCVAAKGIDKGNASTKLDGQKVAVPLGTMADYVFKETMRVVGADISSMKVVDMNPEDGSAAFVNGDVAMACLFGGKSIKAAKEKGASLLTVKEAQDAGIAGIDITSVTNKFLKENPGMVKTFVEVTHEANA
>MP0884_megahit_307054_169-912
MKKIISLLLGSIVALTLTISAAFSAANEVRVAFFLEWPTPNQEDKVKKTFDDALGVPVKWTNFANGGAMTDAMLAGDIDISYSQGLVPFINAVKSNAPLKLVDIAMEYGMGGTTCVTSKASGITKANASELEGKKVAVPLGTMAEYVFDESMKVVGADRKKMEIIQMDPEEGAAAIVAGDVVMACLFGGNSIKSALTVGTRLLTVQEARDAGILGIDITSVTTKFMKENPGMVRTFIEVSHEANARYR
>MP0884_megahit_320821_2-718
VKWTNFATGGEMTEAMLSGDIDISYSQGLTPFVNAVNAKAPIILVDIAVLYGMGGTTCVVSNASGITKRNASDLEGKKVAVPLGTMADYVFKETMRVVGADPSRMKVIDMNPEDGSAALVNGDVAMACLFGGTSIKKAEEAGSKMLTVAEAKDAGIAGIDITSVTNKFLRENPGMVRTFVEVTHEANARFNAGKSDMNTIAKDAAMDLAGTKKQMGGFEFPDAATMKSKYMNKGGILMN
>MP0884_megahit_325867_3-1115
MRRSRTLFAVLLSFSLLAAACGGDDDSSTPTTTAPAKQSVLTTTTAAPATTAAPSGLDELNVAYFLEWPTANQVAQVEQTYDSVLGLTVNWIAFPSGNDMALAMESGDIDISYSQGLTPFANYVTSGADHVIVGVAVSYADADNCVAHPDYAVSQDNAASSLAGQAIYTPIGNVTHFKLLKMLEHLGVSLDDVSLIPSEGGPAAVAAFENGDVAMACAFGGAINTMLASGGNLVMTGSEQEALGIRVFDIISAPRSFAEEHGDVVTAFLQVTEDANAAYAADRASLETTIADAAGMDLAGTSSLLDAFTFLDSDSQLSEAWLGGTVQAAMKEQMDFFVAQGEIDTALDSYDGVVDTSYLEAVVGRGFGAAN
>MP0886_megahit_177618_3-155
MKKIVSLLLGSILALTFSISAAFSAANEVRVAFFLEWATPNQEAKVKKVFD
>MP0886_megahit_197433_407-676
MKKIISLLLGSIVALTLSISAAFSAANEVRVAFFLEWATPNQEDKVKKTFDKALGVPIKWTNFATGGEMTEAMLSGDIDISYSQGLTPFV
>MP0886_megahit_199638_3-158
MKKIISFILGSIVALYLSMSVAFSAANEVRVAFFLEWATPNQEDKVKKTFDK
>MP0886_megahit_222542_3-257
MKKIVSLLLGSILALTWSLSALAAANQVRVAFFLEWATPNQEAKVKKVFDDALGVPVKWTNFATGGEMTEAMLSGDIDISYSQGL
>MP0886_megahit_241220_2-715
FLEWATPNQEDKVKQTFDKALGVPVKWTNFATGGEMTEAMLSGDIDISYSQGLTPFVNAVNAKAPIILVDIAVTYGMGNTSCIVSNASGITKANAAQLEGKKVAVPVGTMADYVFKETMKVVGVGVDKVTVVDMAPPDGSVALTNGDVAMACLFGGKSIENALKSGSRMLTVKEASDAGISGIDITSVTNKFLKENPGMVRTFVEVTHEANARFRSGKSDMNVIAKDAAMDLAGTKKQ
>MP0886_megahit_244540_1-693
FFLEWATPNQEAKVKKVFDDALGVPVKWTNFATGGEMTEAMLSGDIDISYSQGLTPFVNAVNAKAPIKLVDIAVTYGMGGTTCVVSNASGITKANAAQLEGKKIAVPLGTMADYVFKETMKVIGADASKATVVDMVPEDGSAALVNGDVAMACLFGGKSIENALKAGTRMLTVKEATDAGISGIDITSVTNKFLKENPGMVRTFVEITHEYNAKFRAGKSNMNIIAKDAAM
>MP0886_megahit_258761_175-513
MKKIISLLLGTIVAFAFSASVAFSAANQVRVAFFLEWATPNQEAKVKKVFDDALGVPVKWTNFATGGEMTEAMLSGDIDISYSQGLTPFVNAVNAKAPLKLVDIAVIYGMGGT
>MP0886_megahit_265286_1241-1420
MKKIISLLLGSIVAFTLSMSAAFSAANEVRVAFFLEWPTPNQEDKVKKTFDDALGVPVKW
>MP0886_megahit_268861_669-806
MKKIVSLLLGSVVALTLTISAAFSAANEVRVAFFLEWALPNQEDKV
>MP0886_megahit_269603_1-579
EMTEAMLSGDIDISYSQGLTPFVNAVNAKAPIKLVDIAVTYGMGNTTCVVSNASGITKANAAQLEGKKVAVPVGTMADYVFKETMKVVGADAGKVTVVDMVPEDGSAALVNGDVAMACLFGGKSIENALKAGTRMLTVKEASDAGISGIDITSVMNKFLKENPGMVRTFVEITHEYNAKFRAGKSNMNIIAKD
>MP0886_megahit_287023_3-386
MKKIISFILSSLVALYLSMSVAFAAANEVRVAFFLEWPTPNQEDKVKGLYEKALGVPVKWTNFSNGGAMTDAMLAGDIDISYSQGLVPFINAVKSKAPLKLVDIAMEYGMGGTTCVTSNASGITKANA
>MP0886_megahit_294446_658-921
MKKIISLLLGSIVALTLSISAAFSAANEVRVAFFLEWATPNQEAKVKKVFDDALGVPVKWTNFATGGEMTEAMLSGDIDISYSQGLTP
>MP0886_megahit_298169_3-560
TMADYVFKETMRVVGADISSMKVVDMNPEDGSAAFVNGDVAMACLFGGKSIKAAKEKGASLLTVKEAQDAGIAGIDITSVTNKFLKENPGMVKTFVEVTHDANARFNAGKSDMSVIAKDAAMDLAGTTNQMDGFEFPDAATMKSKYLNKGGILMTYLSVMGNMFATSENPALSDYSEVVDTSYLP*
>MP0886_megahit_312495_232-501
EVTHEANARFNAGKSDMNTIAKDAAMDLAGTKKQMGGFEFPDAATMKSKYMNKGGILMNYLSVMGNMFATSENPALKDYSKVVTTGFLP*
>MP0886_megahit_316100_1-447
GDVAMACLFGGKSIENALKAGTRMLTVKEATDAGISGIDITSVMNKFLKENPGMVRTFIEITHEYNAKFRAGKSDMNIIAKDAAMDLAGTKKQMGGFGFPDAAEIKSKYMNKGGILMKYLDVMGNMFATSENPALRNYSKVVTTKYLP*
>MP0886_megahit_319213_1-786
ANAAAKEVRIAFFLEWATPNQEDKVKKAFDRAFGVPVKWTNFATGGEMTEAMLSGDIDISYSQGLTPFVNAVNAKAPIILVDIAVLYGMGGTTCVVSNASGITKANASDLEGKKVAVPLGTMADYVFKETMRVVGADPSRMKVIDMNPEDGSAALVNGDVAMACLFGGTSIKKAEEAGSKMLTVAEAKDAGIAGIDITSVTNKFLRENPGMVRTFVEVTHEANARFNAGKSDMNTIAKDAAMDLAGTKKQMGGFEFPDAATM
>MP0886_megahit_324368_2-466
MKKIISLLLGSIIALTLSISAAFSAANEVRVAFFLEWALPNQEAKVKKVFDDALGVPVKWTNFATGGEMTEAMLSGDIDISYSQGLTPFVNAVNAKAPIKLVDIAVIYGMGGTTCVAAKGIDKGNASSKLDGQKVAVPLGTMADYVFKETMRVVG
>MP0886_megahit_325592_3-200
MRKVIAFVLGSFLAANLGMTVAHAAANEVRVAFFLEWATPNQEDKVKKAFDEALGVPVKWTNFATG
>MP0886_megahit_327599_1-537
KKLFSTTSSSILFCFTYLCFSFLIPPLSLIIIERKIMKKIISLFLGAIVALTLSVSAFAAANQVRVAFFLEWATPNQEAKVKKTFDDALGVPVKWTNFATGGEMTEAMLSGDIDISYSQGLTPFVNAVNAKAPLKLVDIAVVYGMGGTTCVAAQGIDKGNASTKLDGQKVAVPLGTMAD
>MP0886_megahit_330609_3-1169
ATTAAPAATTAAPAATTAAPDVGGLDELDVAYFLEWPTANQVAQLELTYDDALGIPVNWHSFASGNDMALAMEAGDIDISYSQGLTPFANYVTSGAEHEIVGVAVSYADADNCVANPDYGVTAANAAESLAGQNIYTPIGNVTHFKLLKMLEHLGVSLDSFSLIPSEGGPAAVAAFNSGDVAMACAFGGAVNQMVADGGNLVMTGSEQEAIGIRVFDIISIPTSFGEDHPDVVTAFLQVTEDANAAYSVDRASMEATIAEAAGMEVGPSNALLDAFTFLDKATQLSDAWLGGTVQQVMKDQMDFFVEQGEITTALDSYAPFVNTSFLEAVTDAPWAAPAVSALGDGSLGTVEVGAGEDIQIRALHAISGDVAFLGIPMTRGVEMAVSDY
>MP0886_megahit_335820_2-421
GKSIAAAKEKGASLLTVKEAQDAGIAGIDITSVTNKFLKENPGMVRTFVEVTHEANARYNAGKSDMNVIAKDAAMDLAGTKKQMGGFEFPNAATMKSKYLNKGGILMTYLSVMGNMFATSENPALKDYSKVVDTSYLPN*
>MP0886_megahit_335842_240-650
AGDVVMACLFGGNSIKSALTVGTRLLTVQEARDAGILGIDITSVTTKFMKENPGMVRTFIEVSHEANARYRAGKSDLNIIAKDAEMKLGDMKDTIGGFKFLTPAETKKSMESGNLDAFLKGMGTPGGSVDTSFLPL*
>MP0886_megahit_337018_240-707
RNKMEIIQMDPEEGAAAIVSGDVVMACLFGGNSIKSALTVGTRLLTVQEARDAGILGIDITSVTTKFMKENPGMVRTFIEVSHEANARYRAGKSNMSIIAKDAEMSVGDMKDTIGGFKFLTPAETKESMESGNLDAFLKGMDTPRGSVDTSFLPL*
>MP0886_megahit_340066_95-514
GKSIAAAKEKGASLLTVKEAQDAGIAGIDITSVTNKFLKENPGMVRTFVEVTHEANARYNSGKSDMAVIAKDAAMDLAGTKKQMGGFEFPDAATMKAKYLNKGGILMTYLEVMGNMFATSENPALKDYSKVVDTSYLPM*
>MP0888_megahit_33453_1-447
ADGAVDMACIFGGNSSKAAGEVGTPIMTSQQKVDAGIGSFDVISVTEKFATENPDLLKTFLDVTDEANAAWKATDAQLKKVAADAGMSVPDVKAQMAGMIFMSEQEQLDKYFGKDGIAASAAAALGTLFSDSSDGITIAKTIDGSFLD*
>MP0888_megahit_73421_1-624
DVNWTDFSTGVQMTEAMLAGDIDIAYSQGLAPFVTAIQQGHPLKMVGVAMVYEANDCFIKNGLGIDSSNASELEGKTVAVPLNTMADFAFKSYMNALNVDMSTMTIVDQAPPDGAKSLADGAVDMACIFGGNSSKAAGEVGTPIMTSAQKVAAGIGSFDVVSVTEKFATENPDLLRTFLDVTDEANAAWKATDAQLKKVAADAGMSVP
>MP0888_megahit_84319_288-512
MKKIISVILGAFIALNFSLSVVNAAAKEVRIAFFLEWATPNQEDKVKKAFDKAFGIPVKWTNFATGGEMTEAMLS
>MP0888_megahit_153014_179-517
GIDITSVTNKFLRENPGMVRTFVEVTHEANARFNSGRSNMSVIAKDAAMDLAGTKKQMGGFEFPDADTMRSKYMNRGGILMNYLSVMGNMFATSENPALNDYSQVVTTRFLP*
>MP0888_megahit_159136_1-450
NGDVAMACLFGGKSIKKAEEAGSKMLTVAEAKDAGIAGIDITSVTNKFMRENPGMVRTFVEVTHEANARYNAGKSDMNIIAKDAAMDLAGTKKQMDGFEFPNAATMKSKYMNKGGILMNYLNVMGNMFATSENPALKDYSKVVTTGFLP*
>MP0888_megahit_191629_218-1189
MKNNFKNLIGSSLLACAAAFGTVANAADSVNVAFFLEWATPNQIAKVDKAYDEAMGVDVNWTDFSTGTGMTEAMLAGDIDIAYSQGLSPFVTAIQQGAPLKMVAVAVVYEANDCFVRDGLGIDSSNASELEGKTVAVPLNTMADYAFRMYMNELNVDTSTMTIVDQAPADGAVSLADGSVDMACIFGGASAKAAGEVGSPIMSTQQKTDAGIGSFDVISVTEKFATENPELLRAFLEVTEEANSNWTASDSQIAKVAADAGMDVSTTKNQMAGFIFPTAQEQMDGFFGPKGIAASAAAALGLVFSSDSDGSAIAKTIDGSFLN*
>MP0888_megahit_196160_406-627
MKKIISFILGCFVALNLSISVANSAANEVRVAYFLEWPSPNLEDMQKKNFAKALGVPVKWTNFTNGGAMTDAML
>MP0888_megahit_201211_3-875
GLVAKEMPGVKINYIKVGGGGDMLRAIAADQVDFGGLGNPPTAIGVTKGLPIKGTMVLNMLDFVEAMVVRTDANIKSFKDLEGKTIAAPFGSTTHYLLLQALKDEGIDPASMKILDLRPADIAAAWARGDIDAAWFWEPNLDKAVKRGGNIFMTSGIMEKRGYPTWDVGVVMNDFAEKYPEYVNKFVKAECDGIDYWIKNPEKTAAIIAEELSLSLDDATRMMKGTEMVPCDKQLTAQYMGTTGKIGGFADTLVKTSKFLVSEKRLPVQLTRTSYERFLDPSYLENVVGK*
>MP0888_megahit_232640_289-600
AGILGIDITSVTTKFMKENPGMLRTFIEVTHEANARYRAGKSDMNSMAKASEMKVGDMKETLSGFKFLTPEETEKSMKSGNLDAFLKGMGTPRGNVDTSFLPL*
>MP0888_megahit_232948_172-537
MKKIISTILGMMIAFSLSASVANAAAKEVRVAYFLEWPSPNLEDMNKKAYSKALGVPVKWTNFSNGVAMTDAMLAGDIDISYSQGLMPYINAVKAKAPISLVDVAMEYGMGGTTCVTSNKSG
>MP0888_megahit_241739_2-556
CFVALNLSISVANSAANEVRVAYFLEWPSPNLEDMMKKNFAKALGVPVKWTNFTNGGAMTDAMLAGDIDISYSQGLVPFINAVKSKAPIKLVDIAMEYGMGGTTCVTSNASGITKANATELEGKKVAVPLGTMAEYVFDESMKVVGADRKKMDIIQMDPEEGAAALVSGDVVMACLFGGNSIKAA
>MP0888_megahit_243253_1-675
AMTDAMLAGDIDISYSQGLMPYINAVKAKAPISLVDVAMEYGMGGTTCVTSNKSGITKANASELEGKKVAVPLGTMAEYVFTESMKIVGADRKKMEIIAMDPEEGAAALVSGDVVMACLFGGNSIKSATAVGSRLLSVDEARAGGIMGIDIVSVTNKFMKENPGMVKSFVELTHEANDRFRSGKSDLKAMSKESEMKVADMNDTLSGFKFLTPKETKKSMKSGNL
>MP0888_megahit_245190_1-417
MKKIISTVLGMVLAFSLYSSVANSAAKEVRVAYFLEWPSPNLEDMNKKAYSKALGVPVKWTNFSNGVAMTDAMLAGDIDISYSQGLMPYINAVKAKAPIKLVDVAMEYGMGGTTCVTSNKSGITKANASELEGKKVAVP
>MP0888_megahit_246234_181-612
MRKIISFILGALVALNLSVSVANSAAKEVRVAYFLEWPSPNLEEMIKKGYAKALGVPVKWTTFSNGGAMTDAMLAGDIDISYSQGLVPFINAVKSKAPIKLVDVAMEYGMGGTTCVTSNASGITKANATELEGKKVAVPLGTMA
>MP0888_megahit_250609_259-615
MKKILSFILGSILALNLTISVANSAAKEVRVAYFLEWPSPNLEDMQKKNFAKALGVPVKWTNFTNGGAMTDAMLAGDIDISYSQGLVPFINAVKSKAPIKLVDIAMEYGMGGTTCVTSN
>MP0888_megahit_255681_3-608
MKKIISFLLGSIVALGLTISVASAAANQVRVAFFLEWPTPNQEDKVKGMYEKALGVPVKWTNFTNGGAMTDAMLAGDIDISYSQGLVPFINAVKSKAPIKLVDIAMEYGMGGTTCVTSNASGITKANGSELEGKKVAVPLGTMAEYVFDESMKVVGADRNKMDVIQMDPEEGAAALVSGDVVMACLFGGNSIKAATAVGSRL
>MP0888_megahit_258635_3-446
MKKILSFILGSIVALNLSISVANSAANEVRVAFFLEWPTPNQEDKVKGTYEKALGVPVKWTNFTNGGAMTDAMLAGDIDISYSQGLVPFINAVKSNAPLKLVDIAMEYGMGGTTCVTSNASGITKANASELEGKKVAVPLGTMAEYVF
>MP0888_megahit_261506_3-272
MKKIISFILASIVAFSFSISVANSAANEVRVAFFLEWATPNQEDKVKKTFDKALGVPVKWTNFATGGEMTEAMLSGDIDISYSQGLTPFV
>MP0888_megahit_262433_350-613
MKKIISFVLGCLVALNLSISVANAAANEVRVAFFLEWPTPNQEDKVKGLYEKALGVPVKWTNFTNGGAMTDAMLAGDIDISYSQGLVP
>MP0888_megahit_269053_31-594
MRKILSFILGSILALNLTISVANSAAKEVRVAYFLEWPSPNLEDMQKKNFAKALGVPVKWTNFTNGGAMTDAMLAGDIDISYSQGLVPFINAVKSKAPIKLVDIAMEYGMGGTTCVTSNASGITKANATELEGKKVAVPLGTMAEYVFDESMKVVGADRKKMDIIQMDPEEGAAALVSGDVVMACLFG
>MP0888_megahit_271963_3-170
MKKIISFVLGTILALNLSISVANAAANEVRVAFFLEWATPNQEAKVKKTFDKALGV
>MP0888_megahit_272676_1-258
MKKIISFILGCFVALNLSISVANSAANEVRVAYFLEWPSPNLEDMQKKNFAKALGVPVKWTNFTNGGAMTDAMLAGDIDISYSQGL
>MP0888_megahit_274337_2-532
AVPLGTMAEYVFTESMKIVGADRKKMNIIAMDPEEGAAALVSGDVVMACLFGGNSIKSATSVGTRLLTVDEAKAGGIMGIDIVSVTNKFMKENPGMLKSFVELTHEANERYRNGKSDMKAMSKESEMKVADMKDTLSGFKFLTPKETKKSMKSGNLAKFLKGLDTPGGTVTTKFLP*
>MP0888_megahit_274826_2-322
VTNKFLKENPGMVRTFVEVTHEANARYNDGKADMNIIAKDAAMDLAKTKKQMGGFEFPNAGTMKSKYMNDGGILMTYLSVMGNMFATSENPALKDYSKVVDTSFLP*
>MP0888_megahit_276848_1-75
GNLDAFLKGMGTPKGNVDTSFLPL*
>MP0888_megahit_277970_3-443
MKKIISALFGALLVFSLNTSVANAAAKEVRVAYFLEWPSPNLEDMHKKAYSKALGVPVKWTNFSNGVAMTDAMLAGDIDISYSQGLMPYINAVKAKAPIKLVDVAMEYGMGGTTCVTSKKSGITKANASELEGKKVAVPLGTMAEYV
>MP0888_megahit_279186_3-776
KIISTVLGILFAFTLTATVANSAAKEVRVAYFLEWPSPNLEDMNKKAYSKALGVPVKWTNFTNGVAMTDAMLAGDIDISYSQGLMPYINAVKAKAPISLVDVAMEYGMGGTTCVTSKKSGITKANASELEGKKVAVPLGTMAEYVFTESMKIVGADRKKMEIIAMDPEEGAAALVSGDVVMACLFGGNSIKSATSVGSRLLTVDEARAGGIMGIDIVSVTNKFMKENPGMLKSFVELTHEANARYRAGKSDMKAMSKE
>MP0888_megahit_280973_1-75
GNLDAFLKGMGTPRGNVDTSFLPL*
>MP0888_megahit_281184_2-421
ALVSGDVVMACLFGGNSIKAAVAVGSRLLTVDEARAAGILGIDITSVTTKFMKENPGMLRTFIEVTHEANARYKAGKSNMNVMAKASEMKVGDMKDTLSGFKFLSPEETKKSMESGNLDAFLKGMGTPRGNVDTSFLPL*
>MP0888_megahit_282535_3-611
AMLAGDIDISYSQGLMPYINAVKAKAPISLVDVAMEYGMGGTTCVTSNKSGITKANASELEGKKVAVPLGTMAEYVFTESMKIVGADRKKMNIIAMDPEEGAAALVSGDVVMACLFGGNSIKSATSVGKRLLTVDEARAGGIMGIDIVSVTNKFMKENPGMLKSFVELTHEANERYRKGGSDMKAMSKESEMKVADMKDTLSG
>MP0888_megahit_286453_1-477
MRKIISYLLGVIVALNLSISVANSAANEVRVAYFLEWPSPNLEDMQKKNFAKALGVPVKWTNFTNGGAMTDAMLAGDIDISYSQGLVPFINAVKSKAPIKLVDIAMEYGMGGTTCVTSNASGITKANATELEGKKVAVPLGTMAEYVFDESMKVVGADR
>MP0888_megahit_288421_200-508
GILGIDITSVTTKFMKENPGMLRTFIEVTHEANERYRNGKSDMNAMSKASEMKVADMKETLSGFKFLTPEETKQSMTKGNLDAFLKGMGTPRGNVDTSFLPL*
>MP0888_megahit_289637_1-117
MKKLISFILGSLFALNLSISAANAAANEVRVAYFLEWPS
>MP0888_megahit_290641_823-990
KDAEMKLADMKETIGGFKFLTPEETKQSMESGNLDGFLKGMGTPDGAVDTSFLPL*
>MP0888_megahit_301016_67-519
VIQMDPEEGAAALVSGDVVMACLFGGNSIKAATAVGSRLLTVGEARDAGILGIDITSVTTKFMKENPGMLRTFIEVTHEANARYAAGKSDLNVIAKDAEMKLADMKETIGGFKFLTPAETKQSMESGNLKGFLDGMGTPKGNVDTSFLPL*
>MP0888_megahit_301900_1-495
MRKIISFILGTIVALNLSVSVANAAANEVRVAFFLEWATPNQEAKVKKTFDKALGVPVKWTNFATGGEMTEAMLSGDIDISYSQGLTPFVNAVNAKAPIKLVDIAVIYGMGGTTCVAAKGIDKGNAASKLDGQKVAVPLGTMADYVFKETMRVVGADISKMKVVD
>MP0888_megahit_310674_1-528
PLGTMADYVFTASMEIVGADPSKMTVIDMVPEDGAAALVSGDVAMACLFGGNSIAAATEVGSRLISVEEARAGGILGIDITSVTNKFMNENPGMVRTFVEVTHEANARYNSGKSDMNSMSKASAMEVSKMKGTLDGFKFLTPEETKKSMESGNLAGFLDGMGTPKGNVDTSFLPL*
>MP0888_megahit_310981_338-619
RTFVEVTHEANARYNDGKADMNVIAKDAAMDLAGTKKQMGGFEFPNAGTMKSKYMNKGGILMTYLEVMGNMFATSENPALKDYAAVVDTSFLP*
>MP0888_megahit_311594_1-507
GGTTCVTSNKSGITKANASELEGKKVAVPLGTMAEYVFTESMKIVGADRKKMNIIAMDPEEGAAALVSGDVVMACLFGGNSIKSATSVGKRLLTVDEARAGGIMGIDIVSVTNKFMKENPGMLKSFVELTHEANERYRNGGSDMKAMSKESEMKVADMKDTLSGFKFLT
>MP0888_megahit_314220_3-500
DESMKVVGADRKKMDIIQMDPEEGAAALVSGDVVMACLFGGNSIKAATAVGSRLLTVQEARDAGILGIDITSVTTKFMKENPGMLRTFIEVTHEANARYRAGKSDMNAMSKASEMKVADMKETLDGFKFLTPEETKQSMESGNLDAFLKGMGTPRGNVDTSFLPL*
>MP0888_megahit_315236_3-263
MKKILSFILGSIVALNLSISVANSAAKEVRVAFFLEWPTPNQEDKVKGIYEKALGVPVKWTNFSNGGAMTDAMLAGDIDISYSQGLV
>MP0888_megahit_316264_420-758
LLTVQEARDAGILGIDITSVTDKFMKENPGMLRTFIEVTHEANARYAAGKSDMGVIAKDAEMKLADMKETIGGFKFLTPAETEKSMTSGNLDGFLKGMGTPSGAVDTSFLPL*
>MP0888_megahit_316917_1100-2041
MKKIISFLLGCFVALNLSISAANAAANEVRVAYFLEWPSPNLEDMQKKAFAKALGVPVKWTNFTNGGAMTDAMLAGDIDISYSQGLVPFINAVKSKAPIKLVDIAMEYGMGGTTCVTSNASGITKANATELEGKKVAVPLGTMAEYVFDESMKVVGADRGKMDIIQMDPEEGAAALVSGDVVMACLFGGNSIKAATAVGSRLLTVDEARAAGILGIDITSVTTKFMKENPGMLRTFIEVTHEANARYKAGKSNMSVMAKASEMKVADMKDTLSGFKFLTPEETKSSMESGNLDAFLKGMGTPRGNVDTSFLPL*
>MP0888_megahit_325687_275-781
MKKIISFILGSLFALNLSISAANAAASEVRVAFFLEWPTPNQEDKVKKLFDKALGVPVKWTNFSNGGAMTDAMLAGDIDISYSQGLVPFINAVKSNAPLKLVDIAMEYGMGGTTCVTSNASGITKANASELEGKKVAVPLGTMAEYVFDESMKVVGADRGKMDVIQMDP
>MP1154_megahit_33623_468-830
EKQAVGITSFDIISVTNKFAQENPDLLRTFIEVTHEANAAFAKDQSKIDVIAKDAEMTVETTKAQMSGFTFPTVAEQLSDYFSEDGLARTMTAFMGNMFATSDNPALEDYNATIDTSFIE*
>MP1154_megahit_115321_41-880
GVPVNWVSFDTGTAMSAAMASGDVHMSVSQGVPPFVVAASAGQDLQILDVAVSYADNDNCVVRSELEIDKDSAGELAGKKVAVPLGTAAHYGFLKQMNHFGVDLASLEIVDMAPPDGAAAIAQGAVDMACGWGGALRRMTEHGNVLLTGAEKEDLGILVFDVTSGPAAWVAENSDLVAKFLAVTAEANAMWADEANHAEMLPVIAKDAGMDEAATAETLATFVFPTVEEQMTAKWLDGGAQEFMKGVADVFVEAGSIDGALDSYADHVNTGPLQSASTM*
>MP1154_megahit_124034_425-607
MKRLMAVLMLLGLVAAACGSDIDTPDELDVAYFLEWPTANQVAQVEETYDAALGIKVNWHS
>MP1154_megahit_132721_788-979
MTRTRVLTGAVAALALMAGAAQAQSVTVGYFLEWPMPFEYAKAKGLYDEALGVPVNWVSFDTGT
>MP1154_megahit_153818_52-1047
MNNLYKKAGATVIAAMAATNVMALSELTVAYFMEWPMPFEYAKVNGNYDEALGVEVKWVAFDTGTAMSAAMASGDVDISVSQGVPPFIVAASTGLDIQIVDVAVSYADNDNCVVASRHEIDASNASELSGKKVAVPIGTAAHYGFLKQMEHFGVDVASLTVVDMAPADGAAAFAQGNLDMVCGWGGALRRMLEHGNVLLTGAEKVALGILVYDVTSVPASFAAEEPEALATFLAVTAATNAMWNSGGFTAEMLPVIAKDAGMDEAATAATMATFVFPTVSEQLSGQWLGGGAQAFLAGVADVFVNSGNIPSALDSYEGSINTGPLSAVAGN*
>MP1154_megahit_191235_146-595
DGNVVAACLFGKNSIDKALEAGSMLMTTEEATAAGITSFDITSVTDKFIKENPELVRAFLEVTAESNALFAAGNSDMAVIAKDAGMSVEKTTNQMSGFGFPTPEEQKSSWLNSGGKVEGMLAFMGNMFATAENPALSDYSKTIDASFLP*
>MP1154_megahit_201762_2-484
MDPEEGSAALVSGDVVMACLFGGNSIKAAVAVGSRLLSVQEARDAGIQGIDITSVTDKFMKENPEMVRTFIEVSHEANARYRAGKSDISIIAKDAEMSVADTKDTMGGFKFLTPAETKKSMSKGGLLMKYLDGMGKTFGTAENPTLKNYSKTVDTSFLPL*
>MP1154_megahit_223626_1584-2579
MKGLYKKIGATIVGAIAAVNVMALDELNVAYFEEWPMPFEYAKQIGAYDEALGMTVNWSSFGTGTAMSAAMASGDIDLSVSQGVPPFIVAASTGQDLQIVDVAVSYADNDNCVVASALEIDASNASELAGLKVSVPIGTAAHYGYLKQMSHFGVDVASMQVVDMAPPEGAAAFAQGSVDVFCGWGGSLRRALEHGNVLLTGAEKTALGILVWDVTSTTAQFANENAEVLATFLGVTAAANAMWNSGGFTSLMLPHIARDAGMDEAATLDTMSTFVFPSVSSQLSSAWLGGSGITFLKGVADVFVNAGEISSARGSYAGAVNTDGLNAVASQ*
>MP1154_megahit_286539_2-766
WTNFANGGAMTDAMLAGDIDISYSQGLVPFINAVKSNAPIKLVDIAMEYGMGGTTCVTSKASGITKANASELEGKKVAVPLGTMAEYVFDESMKVVGADRKKMDIIQMDPEEGAAAIVSGDVVMACLFGGNSIKAALTVGTRLLTVQEARDAGILGIDITSVTSKFMKENPGMVRTFIEVSHEANARYRAGKSDMSIIAKDAEMKLEDMKDTIGGFKFLTAAETKKSMESGNLDAFLKGMDTPSGSVDTSLLPL*
>MP1154_megahit_288865_2-1438
TTAAPATTAAPAATAAPVEALSELNVAYFLEWPTANQVAQVEQTYDEALGMTVNWLPFGSGGDMALAMESGDIDIAYSQGLTPFANFVTSGSELEIVGVAVSYADADNCVAHPDYGVTAANAAETLAGQKVYAPVGNVTHYKLLKMLEHLGVDLGSFEHVPSDGGAAAVAAFESGDVAMACAFGGGVLRMLAAGGNLVMTGSEQEAIGIRVFDIISIPTQFGIDHPDVVETFLQITEEANAAYAGDRGAQEATIAEAAGMTVEGSNALLDMFSFPDRATQLSDAWLGGTVQDVMKAQMDFFVSQGEIPEALDSYDAFVNTTFLSNISDVEVVMAPIAFDYGVNEDTIRIGAIADLSGIFSSLVTQIVDAQSVYWDMVNANGGIGGKQVELVVLDNGYDVPTHLERYEAMRDTGADGVVMISQSTGSPHTAAIAEMAIEDNLAVIPLSWFSGWSDPAFGKNIFESYSNYCYESMNGVEYL
>MP1154_megahit_290539_886-1863
MKKVIAFVLGSFVAANLGMTVAHAAADEVRVAFFLEWATPNQEDKVKNSFDTALGVPVKWTNFATGGEMTEAMLSGDIDISYSQGLTPFVNAVNAKAPIKLVDIAVIYGMGGTTCVAAKGIDKGNASTKLDGQKVAVPLGTMADYVFKETMRVVGADISSMKVVDMNPEDGSVAFVNGDVAMACLFGGKSIKAAKEKGAPLLTVKEAQDAGIAGIDITSVTNKFLKENPGMVKTFVEVTHDANARFNAGKSDMNVIAKDAAMDLAGTKNQMDGFEFPDAATMKSKYLNKGGILMTYLSVMGNMFATSENPALSDYSKVVDTSYLP*
>MP1154_megahit_302717_1356-1706
MKKIISFILTSIVALYLSMSVAFSAANQVRVAFFLEWALPNQEDKVKQTFDKALGVPVKWTNFATGGEMTEAMLSGDIDISYSQGLTPFVNAVNAKAPIILVDIAVIYGMGGTTCVA
>MP1154_megahit_309900_1-141
MKKIISFILTSVVALYLSMSVAFSAANQVRVAFFLEWALPNQEDKVK
>MP1154_megahit_312594_135343-136440
MNLKRILTFLAIISFLSLFLNACAPSEKDKSDTQGTGGTSTTQPTVTVGYQGMLNPWKAAIENKRFAQVTGREITWRKFNSGAEVITAMASGDVDLAVAGSSPIATGMSRGLELELVWILEAIEANEALIARQGSGIETIQDLKGKTVGVPFASTTHYHLLFALEHNKIDTKDLKILNLQPDAIAASWAQDRIDAAFIWSPVLDQLKANGKVIVSSGELAKLGRPTFDGLIAQQAFAQQNPEFMAQFIGVIAAADADYRDNAAAWTPDSPQVQAIAKVTGAKAADVTQVLSQYQFPDLTRQVSSQWLGGGKNQGAAKALADTAEFLKAEQKISEVLPDYSRYVNASYAQAALAMNPVASAAPAAP*
>MP1154_megahit_315128_3-575
KLDGQKVAVPLGTMADYVFKETMRVVGADISKMKVVDMNPEDGSAALVNGDVAMACLFGGTSIKKAQEAGSSVLTVKEAQDAGIAGIDITSVTNKFLKENPGMVRTFVEVTHEANARYNAGKSNMNIIAKDAAMDLAGTKKQMGGFEFPDAATMKSKYMNKGGILMTYLDVMGNMFATSENPALKDYSKVV
>MP1162_megahit_24109_479-664
MKKLMSALVAGTALTLSMQATTAQAMEELTVGYFLEWPMPFLAAKADGSYDEALGMKVNWVS
>MP1162_megahit_33302_1-564
LPIVAVAELGHDTMETNGKSILVRKGSGIKKPEDFIGKNILSRQAGPGDATFLREFFISIGIDIDQVNIIDQVAPSQIEAKLWDGEVDGGYYHHMSVENLVKKGVAEIYQPFNWTNPKLSQAVLVYRKDYYESHQEEIKKFLEVYLDRIKYEQDNPVEVYYKQDGVEERGLRAHLKFAGMDIPRFSYP
>MP1162_megahit_96107_3-830
GDIDISYSQGLTPFANYVTSGADHVIVGVAVSYADADNCVAHPDYAVSQDNAASSLAGQVIYTPIGNVTHFKLLKMLEHLGVSLDDVSLIPSEGGPAAVAAFQNGDVAMACAFGGAINMMLAAGGNLVMTGSEQEALGIRVFDIISAPRSFADEHGDVVTAFLQVTEDANAAYAADRASLEATIADAAGMDVAGSNSLLDAFTFLDKDSQLSDAWLGGTVQAAMKEQMDFFVAQGEIDTALDSYDAVVDTSYLAAVTGGGFGAANPKAPAGPDLAG
>MP1162_megahit_96111_1-552
RIAYFLEWATPNQESHVKGTYDDALGVPTKWTSFATGVEMTEAMLSGDIDISYSQGMTPFVNAVNAKAPIKLLDVAVEYGMGGTGCVVSNASGITKANAKELEGKKVAVPLNTMADYAMRMIANHLDFDVGKLQLVDMEPADGAVALVDGNVVMACMFGKNSIDKGLEAGKMLMTTAEATAAGI
>MP1162_megahit_102439_2-511
GMGGTGCVVSNASGISKANVKELEGKKVAVPLNTMADYAMRMIAKHLGADVSKFQLVDMEPADGAVALVDGNVVMACMFGKNSIDKGLTAGKMLMTTKEATAAGITSFDITSVTDKFLKENPEMVRTFLEVTAEANAAWAAGKTDINIIAKDAGMTAEKTKNQMAGFMFP
>MP1162_megahit_181455_2-1162
MAVLAVLALVVSACGSDDADDAAPATTAAPAATAAPAATAAPAEALSELNVAYFLEWPTANQVAQIEQTYDDALGMTVNWLPFGSGGDMALAMESGDIDIAYSQGLTPFANFVTSGSELEIVGVAVSYADADNCVAHPDYGVTAANAAETLAGQKVYAPVGNVTHYKLLKMLEHLGVDLGSFEHVPSDGGAAAVAAFQSGDVAMACAFGGGVLRMLGDGGNLVMTGSEQEAIGIRVFDIISIPTQFGIDHPDVVETFLQVTEEANAAYAGNRRAQEAMIAEAAGMTVEGSNALLDMFSFPDRATQLSDAWLGGTVQDVMKAQMDFFVEQGEIPEALDSYDAFVNTTFLSNISDVEVVMASSGAGEGGTVTILYWQAASTLNPYLSGG
>MP1162_megahit_219643_2-628
EVRVAFFLEWPTPNQEDKVKKTFDDALGVPVKWTNFANGGAMTDAMLAGDIDISYSQGLTPFVNAVNSKAPIKLVDVAMEYGMGGTTCVVSKASGITKANASELEGKKVAVPLGTMAEYVFIESMKVVEADRGKMDVIQMDPEEGSAALVSGDVVMACLFGGNSIKAAVAVGSRLLSVQEARDAGIQGIDITSVTDKFMKENPGMVRTF
>MP1162_megahit_221914_331-531
MKKIISFILGSIVAFTLSTSVAFSAANEVRIAFFLEWATPNQEDKVKQTFDKALGVPVKWTNFATGG
>MP1162_megahit_234895_3-971
SLITITRKIMKKIISLLLGSIVALAFTASVAFSAANQVRVAFFLEWPTPNQEDKVKKTFDDALGVPVKWTNFANGGAMTDAMLAGDIDISYSQGLVPFINAVKSNAPIKLVDIAMEYGMGGTTCVTSKASGITKANASELEGKKVAVPLGTMAEYVFDESMKVVGADRKKMDIIQMDPEEGAAAIVSGDVVMACLFGGNSIKAALTVGTRLLTVQEARDAGILGIDITSVTSKFMKENPGMVRTFIEVSHEANARYRAGKSDMSIIAKDAEMKLEDMKDTIGGFKFLTAAETKKSMESGNLDAFLKGMDTPSGSVDTSLLPL*
>MP1162_megahit_236747_2-202
ATLDTMSTFVFPSVSSQLSSAWLGGSGITFLKGVADVFVNAGEISSARGSYAGAVNTDGLNAVASQ*
>MP1162_megahit_250584_2-892
VAFFLEWATPNQEAKVNKTYEDAMGVNINWTNFATGVEMTEAMLSGDIDISYSQGMTPFVNAVNAKAPIKIVDVAVEYGMGGTGCVVSNASGITKANASELEGQKVAVPLNTMADYAMRMIAAHLGADVSQFQLVDMEPADGAVALVDGNVVAACLFGKNSIDKALEAGSMLMTTEEATAAGITSFDITSVTDKFIKENPELVRAFLEVTAESNALFAAGNSDMAVIAKDAGMSVEKTTNQMSGFGFPTPEEQKSSWLNSGGKVEGMLAFMGNMFATAENPALSDYSKTIDASFLP*
>MP1162_megahit_261086_2-115
MKKIISFILTSVVALYLSMSVAFSAANQVRVAFFLEWA
>MP1162_megahit_278295_1-939
LVMTGSEQEAIGIRVFDIISIPTQFGIDHPDVVETFLQITEEANAAYAGDRGAQEATIAEAAGMTVEGSNALLDMFSFPDRATQLSDAWLGGTVQDVMKAQMDFFVSQGEIPEALDSYDAFVNTTFLSNISDVEVVMAPIAFDYGVNEDTIRVGAIADLSGIFSGLVTQIVDAQTVYWDMVNANGGIGGKQVELVVLDNGYDVPTHLERYEAMRDTGADGVVMISQSTGSPHTAAIAEMAIEDNLAVIPLSWFSGWSDPAFGKNIFESYSNYCYESMNGVEYLNRYMQEQGIANPTLAIVGFPGEYGGDGSAG
>MP1162_megahit_281000_1-378
MKKIISLFLGSIIALTLSISAAFSAANEVRVAFFLEWALPNQEAKVKKVFDDALGVPVKWTNFATGGEMTEAMLSGDIDISYSQGLTPFVNAVNAKAAIKLVDIAVIYGMGGTTCVAAKGIDKGNA
>MP1162_megahit_281405_2005-2982
MKKVIAFVLGSFVAANLGMTVAHAAADEVRVAFFLEWATPNQEDKVKNSFDTALGVPVKWTNFATGGEMTEAMLSGDIDISYSQGLTPFVNAVNAKAPIKLVDIAVIYGMGGTTCVAAKGIDKGNASTKLDGQKVAVPLGTMADYVFKETMRVVGADISSMKVVDMNPEDGSVAFVNGDVAMACLFGGKSIKAAKEKGAPLLTVKEAQDAGIAGIDITSVTNKFLKENPGMVKTFVEVTHDANARFNAGKSDMNVIAKDAAMDLAGTKNQMDGFEFPDAATMKSKYLNKGGILMTYLSVMGNMFATSENPALSDYSKVVDTSYLP*
>MP1162_megahit_288743_1-627
MACAFGGAVNQMVADGGNLVMTGSEQEAIGIRVFDIISIPMSFGDDHPDVVTAFLQVTEDANAAYSVDRASMEAAIAEAAGMEVGPSNALLDAFTFLDKATQLSDAWLGGTVQQVMKDQMDFFVEQEEITTALDSYAPFVNTSFLEAVTDAAWAVPTEVMAAFIYVGPVGDAGWTWAHDQGRQFAAEATGVETAFVEMVPEGTADFGNY
>MP1162_megahit_289196_3-869
MKGLYKKIGATIVGAIAAVNVMALDELNVAYFEEWPMPFEYAKQIGAYDEALGMTVNWSSFGTGTAMSAAMASGDIDLSVSQGVPPFIVAASTGQDLQIVDVAVSYADNDNCVVASALEIDASNASELAGLKVSVPIGTAAHYGYLKQMSHFGVDVASMQVVDMAPPEGAAAFAQGSVDVFCGWGGSLRRALEHGNVLLTGAEKTALGILVWDVTSTTAQFANENAEVLATFLGVTAAANAMWNSGGFTSLMLPHIARDAGMDEAATLDTMSTFVFPSVSSQLSSAWLG
>MP1162_megahit_292278_2898-3995
MNLKRILTFLAIISFLSLFLNACAPSEKDKSDTQGTGGTSTTQPTVTVGYQGMLNPWKAAIENKRFAQVTGREITWRKFNSGAEVITAMASGDVDLAVAGSSPIATGMSRGLELELVWILEAIEANEALIARQGSGIETIQDLKGKTVGVPFASTTHYHLLFALEHNKIDTKDLKILNLQPDAIAASWAQDRIDAAFIWSPVLDQLKANGKVIVSSGELAKLGRPTFDGLIAQQAFAQQNPEFMAQFIGVIAAADADYRDNAAAWTPDSPQVQAIAKVTGAKAADVTQVLSQYQFPDLTRQVSSQWLGGGKNQGAAKALADTAEFLKAEQKISEVLPDYSRYVNASYAQAALAMNPVASAAPAAP*
>MP1162_megahit_292432_436-678
MKKIISLLLGSIVAFTLSISAAFSAANEVRVAFFLEWALPNQEDKVKKTFDDALGVPVKWTNFATGGEMTEAMLSGDIDIS
>MP1162_megahit_299380_3-680
TTAAPATTAAPAATEAPVEALSELNVAYFLEWPTANQVAQVEQTYDEALGMTVNWLPFGSGGDMALAMESGDIDIAYSQGLTPFANFVTSGSELEIVGVAVSYADADNCVAHPDYGVTAANAAETLAGQKVYAPVGNVTHYKLLKMLEHLGVDLGSFEHVPSDGGAAAVAAFESGDVAMACAFGGGVLRMLAAGGNLVMTGSEQEAIGIRVFDIISIPTQFGIDHP
>MP1162_megahit_316367_418-621
MKKIISLLLGSIVALTLSVSAFAAANQVRVAFFLEWALPNQEDKVKKTFDDALGVPVKWTNFATGGEM
>MP1164_megahit_79421_1045-1458
MKSIYKKIGAIVVSAIATVNVMALDELNVAYFEEWPMPFEYAKQIGAYDEALGMTVNWKSFGTGTAMSAAMASGDIDISVSQGVPPFIVAASTGQDIQIVDVAVSYADNDNCVVASALEIDASNASELAGLKVSVPIG
>MP1164_megahit_153744_3-554
AAPATTAAPAATEAPAATEAPAEALSELNVAYFLEWPTANQVAQVEQTYDGRLGMTVNWLPFGSGGDMALAMESGDIDIAYSQGLTPFANFVTSGSELEIVGVAVSYADADNCVAHPDYGVTAANAAESLAGQKVYAPVGNVTHYKLLKMLGHLGVALDSFEHVPSDGGAAAVAAFESGDVAMA
>MP1164_megahit_210465_3-1211
AKQSVLTTTTAAPATTAAPSGLDELNVAYFLEWPTANQVAQVEQTYDSVLGLTVNWIAFPSGNDMALAMESGDIDISYSQGLTPFANYVTSGADHVIVGVAVSYADADNCVAHPDYAVSQDNAASSLAGQVIYTPIGNVTHFKLLKMLEHLGVSLDDVSLIPSEGGPAAVAAFENGDVAMACAFGGAINMMLASGGNLVMTGSEQEALGIRVFDIISAPRSFAEEHGDVVTAFLQVTEDANAAYAADRASLETTIADAAGMDVAGSNSLLDAFTFLDRDSQLSEAWLGGTVQAAMKEQMDFFVAQGEIDTALDSYDGVVDTSYIEAVVGRGFGAANPKGLLDRGELSMCRANWASGYVQAEIVRQVLQSAGYGVSDPSALELGPATAYMTMASGECDFWANSW
>MP1164_megahit_232325_108-611
MRRSWRGFVALTLAFALVAGACGSDDEEAAPAATTAAPAATTAAPATTAAPDVSGLDELDVAYFLEWPTANQVAQLELTYDDALGIPVNWHAFASGNDMALAMEAGDIDISYSQGLTPFANYVTSGAEHEIVGVAVSYADADNCVAHPDYGVTAANAAESLAGQNIYT
>MP1164_megahit_240888_23-571
MKKIISFILGSIVALYLSMSVAFSAANEVRVAFFLEWPTPNQEDKVKKMFDKALGVPVKWTNFANGGAMTDAMLAGDIDISYSQGLVPFINAVKSKAPLKLVDIAMEYGMGGTTCVTSKASGITKANASELEGKKVAVPLGTMAEYVFDESMKVVGADRGKMDIIQMDPEEGAAAIVSGDVVM
>MP1164_megahit_241520_223-573
GTRLLTVQEARDAGILGIDITSVTDKFMKENPGMVRTFVEVSHEANARYRAGKSNMSIIAKDAEMSVGDAKETMGGFKFLTPAETKTSMEKGGALDKFLKGMDTPSGAVDTSFLPL*
>MP1164_megahit_252615_1-153
MKKIINLFLGSVVALCLSMSVAFSAASEVRVAFFLEWPTPNQEDKVKGLYE
>MP1164_megahit_257036_222-614
MGSTRTKQDEGKLNMKRLTRVLALLLTLTMIAAACGSDDDGDAAPATTAAPATTAAPATTAAPATTAAPTTEAPAESLSELNVAYFLEWPTANQVAQVEETYDDALGMTVNWLPFGSGGDMALAMESGDID
>MP1164_megahit_257713_3-1028
LDSYDAFVNTTFLSNISDVEVVMAESLSELNVAYFLEWPTANQVAQVEQTYDDALGMTVNWLPFGSGGDMALAMESGDIDIAYSQGLTPFANFVTSGSELEIVGVAVSYADADNCVAHPDYGVTAANAAETLAGQKVYAPVGNVTHYKLLKMLEHLGVDLGSFEHVPSDGGAAAVAAFQSGDVAMACAFGGGVLRMLADGGNLVMTGSEQEAIGIRVFDIISIPTQFGTDHPDVVETFLQVTEEANAAYAGDRGAQEATIAEAAGMTVEGSNALLDMFSFPDRATQLSDAWLGGTVQDVMKAQMDFFVSQGEIPEALDSYDAFVNTTFLSNISDVEVVMAPI
>MP1164_megahit_263003_2-595
MKKVIAFVLGSFVAANLGMTVAHAAADEVRVAFFLEWATPNQEDKVKNAFDTALGVPVKWTNFATGGEMTEAMLSGDIDISYSQGLTPFVNAVNAKAPIKLVDIAVIYGMGGTTCVAAKGIDKGNASTKLDGQKVAVPLGTMADYVFKETMRVVGADISSMKVVDMNPEDGSVAFVNGDVAMACLFGGKSIKAAKEKG
>MP1164_megahit_280453_2-445
MKKIISLLLGSIVAFTLSMSAAFSAANEVRVAFFLEWPTPNQEDKVKKTFDDALGVPVKWTNFANGGAMTDAMLAGDIDISYSQGLVPFINAVKSNAPLKLVDIAMEYGMGGTTCVTSKASGITKANASELEGKKVAVPLGTMAEYVF
>MP1164_megahit_290671_64-501
MKKILSFILGTIVALNLSISVANSAANEVRVAFFLEWATPNQEDKVKETFDKAFGVPVKWTNFATGGEMTEAMLSGDIDISYSQGLTPFVNAVNAKAPIILVDIAVIYGMGGTTCVAAKGIDKGNASAKLDGQKVAVPLGTMADYV
>MP1164_megahit_292246_260-598
IDITSVTNKFLKENPGMVRTFVEVTHEANARYNAGKSDMNVIAKDAAMDVAKTKKQMGGFEFPNAATMKSKYMNDGGILMSYLGVMGNMFATSENPALKDYSKVVDTSYLPN*
>MP1164_megahit_293028_1-783
LGQEAKRDAVNAALDAMIADGTLAELQKKWFNTCIPVPDHNNQEEPYTTMPAGDCGPAVTAAPAKSLSELNVAYFLEWPTANQVAQVEQTYDDALGMTVNWLPFGSGGDMALAMESGDIDIAYSQGLTPFANFVTSGSELEIVGVAVSYADADNCVAHPDYGVTADNAAETLAGQKVYAPVGNVTHYKLLKMLGHLGVALDSFDHVPSDGGAAAVAAFESGDVAMACAFGGGVLSMLAAGGNLVMTGSEQEDIGIRVFDII
>MP1164_megahit_293220_3-638
MKKIISLFLGSVVALCLSMSVAFSAANEVRVAFFLEWPTPNQEDKVKGLYEKALGVPVKWTNFSNGGAMTDAMLAGDIDISYSQGLVPFINAVKSKAPLKLVDIAMEYGMGGTTCVTSKASGITKANASELEGKKVAVPLGTMAEYVFDESMKVVGADKSKMDVIQMDPEEGAAALVSGDVVMACLFGGNSIKAAVAVGSRLLTVQEARDAG
>MP1164_megahit_293736_2-682
PFINAVKSNAPLKLVDIAMEYGMGGTTCVTSNASGITKANASELEGKKVAVPLGTMAEYVFDESMKVVGADRKKMEIIQMDPEEGAAAIVSGDVVMACLFGGNSIKSALTVGTRLLTVQEARDAGILGIDITSVTTKFMKENPGMVRTFIEVSHEANARYRAGKSNMSIIAKDAEMSVADMKDTIGGFKFLTPAETKESMESGNLDAFLKGMDTPRGSVDTSFLPL*
>MP1164_megahit_294400_2-226
MKKIISLLLGSIVAFALSASVAYSAANQVRVAFFLEWALPNQEDKVKQTFDDALGVPVKWTNFATGGEMTEAMLS
>MP1164_megahit_295572_2-82
ESGNLDAFLKGMDTPRGSVDTSFLPL*
>MP1164_megahit_307821_1-483
MKKIISLLLGSIIALTLSISAAFSAANEVRVAFFLEWALPNQEDKVKKTFDDALGVPVKWTNFATGGEMTEAMLSGDIDISYSQGLTPFVNAVNAKAPIKLVDIAVIYGMGGTTCVAAKGIDKGNAATKLDGQKVAVPLGTMADYVFKETMRVVGADISKM
>MP1164_megahit_309490_1-519
RCDFFSNYEGEKMKGLYKKIGATIVGAIAAVNVMALDELNVAYFEEWPMPFEYAKQIGAYDEALGMTVNWSAFGTGTAMSAAMASGDIDISVSQGVPPFIVAASTGQDLQIVDVAVSYADNDNCVVASALEIDASNASELAGLKVSVPIGTAAHYGYLKQMSHFGVDVSSMDV
>MP1164_megahit_310866_944-1924
MKKIISIILGAVVALNLSLSVVNAAAKEVRIAFFLEWASPNQEDKVKKAFDKAFGVPVKWTNFATGGEMTEAMMSGDIDISYSQGLTPFVNAANSKKPITLVDVSILYGMKGTTCVVSNASGISKANGYQLEGKKVAVALGTMADYVFRETMKVVGADASKMKIVDMVPEDSAVALANGDVVMSCLFGKKSIAKAEEAGKKMLTVKEAADAGIAGIDITSVTNRFMKENPGMVSTFLEVTHEANDRYKLGRTNFSIIAKDATMSVKSTKEQMDSFGFPDTRTQLTKYFNHGGILMKYLEVMGNMFATSENPALKDYSSVVTTRFLP*
>MP1164_megahit_311760_1-591
SKASGITKANASELEGKKVAVPLGTMAEYVFDESMKVVGADRKKMEIIQMDPEEGAAAIVSGDVVMACLFGGNSIKSALTVGTRLLTVQEARDAGILGIDITSVTTKFMKENPGMVRTFIEVSHEANARYRAGKSNMSIIAKDAEMSVGDMKDTIGGFKFLTPAETKESMESGNLAGFLNAMDTPGGAVDTSFLPL*
>MP1164_megahit_311886_683-943
GGFTSLMLPHIARDAGMDEAATADTMSTFVFPSVSSQLSGAWLGGSGITFLKGVADVFVNAGEIPSARGSYAGAVNTDGLNTVASQ*
>MP1164_megahit_313726_757-1014
MKKIINFILGAVVALNLSASVANAAAKEVRIAFFLEWATPNQEDKVKKAFDRAFGVPVKWTNFATGGEMTEAMLSGDIDISYSQGL
>MP1164_megahit_316875_392-976
GQKVAVPLGTMADYVFKETMRVVGADISKMSVVDMNPEDGSAAFINGDVAMACLFGGKSIAAAKEKGASLLTVKEAQDAGIAGIDITSVTNKFLKENPGMVRTFVEVTHEANARYNAGNSDMNVIAKDAAMDLAGTKKQMGGFEFPNAGTMKSKYLNKGGILMSYLEVMGNMFATSENPALKDYAAVVDTSYLP*
>MP1164_megahit_317032_1-324
ARDAGILGIDITSVTDKFMKENPGMVRTFVEVSHEANARYRAGKSDMSIIAKDAEMSVADATGTMDGFKFLTPAETEKSMNKGGALDKFLSGMDTPSGAVDTSFLPL*
>MP1166_megahit_461_1-417
DGLIAQQAFAQQNPEFMAQFIGVIAAADADYRDNAAAWTPDSPQVQAIAKVTGAKAADVTQVLSQYQFPDLTRQVSSQWLGGGKNQGAAKALADTAEFLKAEQKISEVLPDYSRYVNASYAQAALAMNPVASAAPAAP*
>MP1166_megahit_6608_350-1015
MNLKRILTFLAIISFLSLFLNACAPSEKDKSDTQGTGGTSTTQPTVTVGYQGMLNPWKAAIENKRFAQVTGREITWRKFNSGAEVITAMASGDVDLAVAGSSPIATGMSRGLELELVWILEAIEANEALIARQGSGIETIQDLKGKTVGVPFASTTHYHLLFALEHNKIDTKDLKILNLQPDAIAASWAQDRIDAAFIWSPVLDQLKANGKVIVSSGELAKL
>MP1166_megahit_173450_3-725
ASSVASAQTVNVGAAGNVGGMIVFVAQAKGFFAKNGIDAKVVTRQTGGALTKSLRAGEMDYAPAAFTNLPAALEKGMNVRAFVGYTGASYVKSTSDNFVGIAARAGSGIKTLKDLRGKKIGVTFASTGDLYLRTILRKNGITKRDYKRINTRPPSLVAVLDTGGVDAIVAWEPNLTRSLDKVKGATLISRGGDHVCFCAGLHGFPDKVYKDRKKTQGVVDAMAQAASWLRNPANLDEAAQI
>MP1166_megahit_220669_1-540
VSNASGITKANAAQLEGKKVAVPVGTMADYVFKETMKVVGADAGKVTVVDMVPEDGSAALVNGNVAMACLFGGKSIENALKAGTRMLSVKEASDAGISGIDIVSVMNKFLKENPAMVRAFVEVTHEANARFRAGKSDMKIIAKDAAMDLAGTKKQMGGFAFPDAAEIKSKYMNKGGILMK
>MP1166_megahit_221193_561-716
MKKIISLLLGSIVAFTLSISVALSAANEVRVAFFLEWATPNQEAKVKKVFDD
>MP1166_megahit_221583_1145-1726
AVMVREDSDIKKPEDLAGREVAVGYHSGSHFSTIQALEPFLKSEDIKLKFIGLPWQRVDAGLDRDVDATSVWGITYQACEQLGMRRIADTSFMIGFMFPDGVDEGDVEKYMNGLKRAQMDLDLEPENYKHLYLKAIPDRYKSNLDVRLFSSGERIVFLPYSESTFAKTQDWIKERNIFDEMPESYHYETAVSA*
>MP1166_megahit_226156_604-744
MKKIISLLLGSIVAFALSMSAAFSAATEVRVAFFLEWPTPNQEDKVK
>MP1166_megahit_233806_2-2722
SFSLLAAACGGDDDSSTPTTTAPAKQSVLTTTTAAPATTAAPSGLDELNVAYFLEWPTANQVAQVEQTYDSVLGLTVNWIAFPSGNDMALAMESGDIDISYSQGLTPFANYVTSGADHVIVGVAVSYADADNCVAHPDYAVSQDNAASSLAGQAIYTPIGNVTHFKLLKMLEHLGVSLDDVSLIPSEGGPAAVAAFENGDVAMACAFGGAINTMLASGGNLVMTGSEQEALGIRVFDIISAPRSFAEEHGDVVTAFLQVTEDANAAYAADRASLETTIADAAGMDLAGTSSLLDAFTFLDSDSQLSEAWLGGTVQAAMKEQMDFFVAQGEIDTALDSYDGVVDTSYLEAVVGRGFGAANPKAPSGLGDGSLGTVEVGAGEAIQIRSLNAISGDVAFLGIPNENGIRMAVEDYGQIHGHDVEVGTGLDDLCSADGGQAAAQTIVADEDVIGVIGTSCSGAATAASPLISAAGMVMISGSNTSPALTSDLAGTAGPNYHVGYYRTAHNDLYQGQAAANFALEVLGVSSAAAIHDGDPYTEGLARAFADAFEAGGGTLTGFTAVNKGDTDMVPVLTEIAAGSPDMLFFPIFQPEGDFIIQQSATVSGLEGTVMMAADGLLNSNYLAVSETEGMYFSGPDVRYGANFNQSTGATAADVLADYEAEFGEAPAAPFWAHSYDAAALLMDAILAASTDNNGTLVIDRAGVREYLNGVSNYSGLIGSMSCDAFGDCSSAKITVIQNTDIADYAASTANVVYEYAPLGGAQVGEVAVGAGPLDRGELSMCRANWASGYVQAEIVRQVLQSAGYGVSDPSALELGPSTAYTTMARGECDLWANSWYPNHYSWYENELPDGSLVSEHVEAVDGLFQDSGVQGWLITKSWADAEGIVSMDQINDTPALYEALDTDGDGV
>MP1166_megahit_234611_1-288
TSVTDKFMKENPGMLRTFVEVTHEANARYAAGKSDLNVIAKDAEMALADMKDTIGGFKFLTPAETEKSMTSGNLAGFLKGMGTPDGAVDTSFLPL*
>MP1166_megahit_251720_2-577
GGNLVMTGSEQEAIGIRVFDIISIPTSFGEDHPDVVTAFLQVTEDANAAYSVDRASMEATIAEAAGMEVGPSNALLDAFTFLDKATQLSDAWLGGTVQQVMKDQMDFFVEQGEITTALDSYAPFVNTSFLEAVTDAPWAEAAAPAADSADPIKLPIHNWSSQIAGVYAIGAILESTGNSVEYISADSTLVYT
>MP1166_megahit_252249_686-847
MKKIISLFLGAMVALSLSVSAFAAANQVRVAFFLEWATPNQEAKVKKTFDDALG
>MP1166_megahit_259222_1-375
MKKIVSLLLGSIAALILSASLAFSAANQVRVAFFLEWATPNQEAKVKKVFDDALGVPVKWTNFATGGEMTEAMLSGDIDISYSQGLTPFVNAVNAKAPIKLVDIAVTYGMGGTTCVVSNASGITK
>MP1166_megahit_259793_673-924
MKKVIAFVLGGFIAANLGMTVAHAAADEVRVAFFLEWATPNQEDKVKNAFDEALGVPVKWTNFATGGEMTEAMLSGDIDISYSQ
>MP1166_megahit_263802_482-580
MKKIISFILGGIIALNLSISVANAAANEVRVAF
>MP1166_megahit_265038_1-504
LEGKKVAVPVGTMADYVFKETMKVIGADAGKVSVVDMNPEDGSAALQNGDVAMACLFGGKSIENALKAGTRMLTVKEATDAGISGIDITSVTNKFLKENPGMVRTFVEITHEYNAKFRAGKSNMNVIAKDAAMDLAGTKKQMGGFGFPDAATIKSKYMNKGGILMKYL
>MP1166_megahit_268828_601-852
MKKIISFILGSIVALYLSMSVAFSAANEVRVAFFLEWATPNQEDKVKQTFDKALGVPVKWTNFATGGEMTEAMLSGDIDISYSQ
>MP1166_megahit_269992_176-628
NGDVAMACLFGGKSIAAAKEKGASLLTVKEAQDAGIAGIDITSVTNKFLKENPGMVRTFVEVTHEANARYNSGKSDMNVIAKDAAMDLAGTKKQMGGFEFIDAAKMKSSYMNKGGILMTYLEVMGNMFATSENPALADYSAVVDTSYLPN*
>MP1166_megahit_276095_1-144
DMKETIGGFKFLTPQETKKSMESGNLDGFLRGMDTPRGAVDTSFLPL*
>MP1166_megahit_276418_736-816
ESGNLAGFLKGMDTPDGAVDTSFLPL*
>MP1166_megahit_277531_3-197
MKKIISFILSSLVALYLSMSVAFAAANEVRVAFFLEWPTPNQEDKVKGLYEKALGVPVKWTNFSN
>MP1166_megahit_280198_635-787
MKKIISLLLGSMIALTLSISAAFSAANEVRVAFFLEWALPNQEDKVKKTFD
>MP1166_megahit_280687_1-189
MKKIISFILGSIVAFTLSTSVAFSAANEVRIAFFLEWATPNQEDKVKQTFDKALGVPVKWTNF
>MP1166_megahit_300018_1-444
DVAMACLFGGKSIAAAKEKGASLLTVKEAQDAGIAGIDITSVTNKFLKENPGMVRTFVEVTHEANARYNAGNSDMNIIAKDAAMDLAGTKKQMGGFEFPNAGTMKAKYLNKGGILMTYLEVMGNMFATSENPALKDYAAVVDTSYLP*
>MP1166_megahit_302095_3-374
MKKIISLFLGSVVALYLSMSVAFSAANEVRIAFFLEWATPNQEDKVKQTFDKALGVPVKWTNFATGGEMTEAMLSGDIDISYSQGLTPFVNAVNAKAPIKLVDIAVIYGMGGTTCVAAKGIDKG
>MP1166_megahit_303579_1-561
GTMADYVFKETMKVIGADAGKVTVVDMVPEDGSAALVNGDVAMACLFGGKSIENALKAGTRMLTVKEATDAGISGIDITSVMNKFLKENPGMVRTFIEITHEYNAKFRAGKSDMNIIAKDAAMDLAGTKKQMGGFGFPDAAEIKSKYMNKGGILMKYLDVMGNMFATSENPALKNYSKVVTTKYLP*
>MP1166_megahit_304620_3-350
MKKIVSLLLGSILALTWSLSALAAANQVRVAFFLEWATPNQEAKVKKVFDDALGVPVKWTNFATGGEMTEAMLSGDIDISYSQGLTPFVNAVNAKAPIKLVDIAVTYGMGGTTCVV
>MP1166_megahit_308001_383-937
ELEGKKVAVPLGTMAEYVFDESMKVVGADRGKMDIIQMDPEEGAAALVSGDVVMACLFGGNSIKAAVAVGSRLLTVQEARDAGILGIDITSVTDKFMKENPGMLRTFIEVTHEANARYAAGKSDMNVIAKDAEMALADMKDTIGGFKFLTPEETKKSMESGNLDGFLKGMDTPSGAVDTSFLPL*
>MP1166_megahit_309695_384-524
MKKIISLFLGAIVALTLSVSAFAAANQVRVAFFLEWATPNQEAKVKK
>MP1166_megahit_309704_1-348
IAGIDITSVTNKFLKENPGMVRTFVEVTHEANARYNSGKSDMAVIAKDAAMDLAGTKKQMGGFEFPDAATMKAKYLNKGGILMTYLEVMGNMFATSENPALKDYSKVVDTSYLPM*
>MP1166_megahit_312691_397-780
ASLLTVKEAQDAGIAGIDITSVTNKFLKENPGMVRTFVEVTHEANARYNAGKSDMNVIAKDAAMDLAGTKKQMGGFEFPNAKTMKAKYLNDGGILMTYLEVMGNMFATSENPALKDYSKVVDTSYLP*
>MP1166_megahit_313336_2-529
KIISLLLGSIVALTLTISAAFSAANEVRVAFFLEWPTPNQEDKVKKTFDDALGVPVKWTNFANGGAMTDAMLAGDIDISYSQGLVPFINAVKSNAPLKLVDIAMEYGMGGTTCVTSNASGITKANASELEGKKVAVPLGTMAEYVFDESMKVVGADRKKMEIIQMDPEEGAAAIVS
>MP1166_megahit_315666_168-605
MKKIIGLLLGSIVAFALSASVAFSAANQVRVAFFLEWATPNQEDKVKKTFDDALGVPVKWTNFATGGEMTEAMLSGDIDISYSQGLTPFVNAVNAKAAIKLVDIAVIYGMGGTTCVAAKGIDKGNASTKLDGQKVAVPLGTMADYV
>MP1166_megahit_319774_2-385
MKKVIAFVLGSFVAANLGMTVAHAAADEVRVAFFLEWATPNQEDKVKNAFDTALGVPVKWTNFATGGEMTEAMLSGDIDISYSQGLTPFVNAVNAKAPIKLVDIAVIYGMGGTTCVAAKGIDKGNAST
>MP1166_megahit_320678_2-523
MKKIISFILASIVALYLSMSVAFSAANEVRVAFFLEWATPNQEDKVKQTFDKALGVPVKWTNFSTGGEMTEAMLSGDIDISYSQGLTPFVNAVNAKAALKLVDIAVIYGMGGTTCVAAKGIDKGNASSKLDGQKVAVPLGTMADYVFKETMRVVGADISKMSVVDMNPEDGSAA
>MP1166_megahit_321339_324-530
MKKIISLLLGSIVAFTLSMSAAFSAANEVRVAFFLEWPTPNQEDKVKKTFDDALGVPVKWTNFANGGAM
>MP1166_megahit_323111_3-470
GSAAFISGDVAMACLFGGKSIAAAKEKGASLLTVKEAQDAGIAGIDITSVTNKFLKENPGMVRTFVEVTHEANARYNAGNSDMNVIAKDAAMDLAGTKKQMGGFEFPNAGTMKSKYLNKGGILMSYLEVMGNMFATSENPALKDYAAVVDTSYLP*
>MP1166_megahit_325526_2-577
KLNMKRLTRVLALLLTLTMIAAACGSDDDGDAAPATTAAPATTAAPATTAAPATTAAPTTEAPAESLSELNVAYFLEWPTANQVAQVEETYDDALGMTVNWLPFGSGGDMALAMESGDIDIAYSQGLTPFANFVTSGSELEIVGVAVSYADADNCVAHPDYGVTADNAAETLAGQKVYAPVGNVTHYKLLKM
>MP1166_megahit_329400_3-1259
VTADNAAETLAGQKVYAPVGNVTHYKLLKMLGHLGVALDSFEHVPSDGGAAAVAAFESGDVAMACAFGGGVLTMLAAGGNLVMTGSEQEAIGIRVFDIISIPTQFGIDHGDVVETFLQVTEDANAAYASHRGPLEDTIAEAAGMTVEGSNALLDMFSFPDRATQLSDAWLGGTVQDVMKQQMDFFVEQGEIPKALDSYDAFVNTTFLEAIDDVEVVVVPTAYDYGVTDDTIRIGAIADLTGIFAPLVIQIIDAQTSYWDMVNENGGIDGKQVDFVVMDNGYDVPTHLERYEAMKDESSGVVFLSQSTGSPHTAAIAEDLVADGLGAIPLSWYSGWPDPAFGKNVFESYTNYCYESMNGVDWLASNVVEGDAKLAVVSFPGEYGQDGATGAKMAAEALGIEVVYDGEGAVIPGADQTPVI
>MP1166_megahit_332035_1-498
PEGAAAFAQGSVDVFCGWGGSLRRALEHGNVLLTGAEKTALGILVWDVTSTTAQFANENAEVLATFLGVTAASNAMWNSGGFTSLMLPHIARDAGMDEAATADTMSTFVFPSVSSQLSGAWLGGSGITFLKGVADVFVNAGEIPGARGSYAGAVNTDGLNTVASQ*
>MP1166_megahit_333547_357-1337
MKKIISIILGAVVALNLSLSVVNAAAKEVRIAFFLEWASPNQEDKVKKAFDKAFGVPVKWTNFATGGEMTEAMMSGDIDISYSQGLTPFVNAANSKKPITLVDVSILYGMKGTTCVVSNASGISKANGYQLEGKKVAVALGTMADYVFRETMKVVGADASKMKIVDMVPEDSAVALANGDVVMSCLFGKKSIAKAEEAGKKMLTVKEAADAGIAGIDITSVTNRFMKENPGMVSTFLEVTHEANDRYKLGRSNFSIIAKDATMSVKSTKEQMDSFGFPDTRTQLTKYFNHGGILMKYLEVMGNMFATSENPALKDYSSVVTTRFLP*
>MP1166_megahit_337372_41-757
FVNAVNAKAPIKLVDIAVIYGMGGTTCVAAKGIDKGNASTKLDGQKVAVPLGTMADYVFKETMRVVGADISKMSVVDMNPEDGSAALVNGDVAMACLFGGKSIAAAKEKGASLLSVKEAQDAGIAGIDITSVTNKFLKENPGMVRTFVEVTHEANTRYNAGKSNMGIIAKDAAMDLAGTKKQMGGFEFPDAATMKSKYMNKGGILMNYLKVMGNMFATSENPALRNYSKVVDTSYLPN*
>MP1166_megahit_342801_591-1148
SELEGKKVAVPLGTMAEYVFDESMKVVGADRKKMEIIQMDPEEGAAAIVSGDVVMACLFGGNSIKSALTVGTRLLTVQEARDAGILGIDITSVTTKFMKENPGMVRTFIEVSHEANARYRAGKSNMSIIAKDAEMSVGDMKDTIGGFKFLTPAETKESMESGNLDAFLKGMDTPRGSVDTSFLPL*
>MP1174_megahit_33392_1-483
MNILKSAILASATTLVLTLSSLSYAADKVNVAFFLEWATPNQIAKVDKTYDKAMGVKVNWTDFKTGVAMTEAMLSGDIDIAYSQGLAPFVTAIQQGAPLKMVGIAVVYEANDCFVKNGLGISSSNASELEGKKVAVPLNTMADFAFRSYMSHLKVDISTMK
>MP1174_megahit_109977_3-275
MKKIISFILGSLFALNLTISAANAAANEVRVAFFLEWPTPNQEDKVKGIYEKALGVPVKWTNFTNGGAMTDAMLAGDIDISYSQGLVPFIN
>MP1174_megahit_112160_128-811
IVDVAVEYGMGGTGCVVSNSSGISKANAKDLEGQKVAVPLNTMADYAFRMIMSHLGADASKVNVVDMEPADGAVALVDGNVVMSCMFGKNSIDKALEKGKMLMTTAEATAAGITSFDITSATDKFIKENPELLRSFLEVTAEANATYAAGKSDMNVIAKDAGMTVEKTKNQMSGFKFPSPAEQKSSWFSSGGKVEGMLAFMGNMFATSENPALSDYSKTINTSFLPD*
>MP1174_megahit_123161_1-219
MKKTLRFILGLLVAFNLSMSVANAAANEVRVAYFLEWPSPNLEDMQKKNFEKALGVPVKWTNFTNGGAMTDAM
>MP1174_megahit_125951_2-487
DIDAAWFWEPNLDKAVKRGGNIFMTSGIMEKRGYPTWDVGVVMNDFAEKYPEYVNKFVKAECDGIDYWIKNPEKTAKIIAEELSLSLDDATRMMKGTEMVPCDKQLTAQYMGTTGNIGGFADTLVKTSKFLVSEKRLPVQLTRKSYERFLDPSYLENVVDQ*
>MP1174_megahit_138092_3-209
MKKIISFILASIAALNLTISVANSAANEVRVAYFLEWPSPNLEDMQKKNFAKALGVPVKWTNFTNGGAM
>MP1174_megahit_155602_276-704
MRKIISFILGSIFALNLMVSSAFSAANEVRIAFFLEWATPNQEAKVKKTFDKAFGVPVKWTNFATGGEMTEAMLSGDIDISYSQGLTPFVNAVNAKAPIKLVDVAVLYGMGGTTCIVSKASGISKANASQLEGRKVAVPLGTM
>MP1174_megahit_162592_3-527
VSACTLGMGTIASAADSVNVAFFLEWGTPNQISKVDKVYDDAMGVNVNWTDFSTGVQMTEAMLAGDIDIAYSQGLAPFVTAIQQGHPLKMVGVAMVYEANDCFIKNGLGIDSSNASELEGKTVAVPINTMADFAFKSYMNALNVDMSTMTIVDQAPPDGAKSLADGAVDMACIFG
>MP1174_megahit_179589_136-1116
MKKIISVILGAFIALNFSLSVVNAAAKEVRIAFFLEWATPNQEDKVKKAFDKAFGIPVKWTNFATGGEMTEAMLSGDIDISYSQGLTPFVNAVNAKAPIILVDIAVLYGMGGTTCVVSNSSRITKANASDLEGRKVAVPLGTMADYVFKETMRVVGADPSKMKVIDMNPEDGSAALVNGDVDMACLFGGTSIKKAEEAGKKMLTVKEAKDAGIAGIDITSVTNKFLRENPGMVRTFVEVTHEANARFNSGRSNMSVIAKDAAMDLAGTKNQMGGFEFPDADTMRSKYMNRGGILMNYLSVMGNMFATSENPALNDYSQVVTTRFLP*
>MP1174_megahit_191685_224-616
KGASLLTVKEAQDAGIAGIDITSVTNKFLKENPGMVRTFVEVTHDANARYNSGKSDMSIIAKDAAMDVAGTKKQMDGFEFINAAKMKSSYMNKGGILMTYLEVMGNMFATSENPALSDYSSVVDTSYLPN*
>MP1174_megahit_195559_414-929
MKKIISTVLGMIVAFTLYSSVANSAAKEVRVAYFLEWPSPNLEDMNKKAYDNALGVPVKWTNFTNGVAMTDAMLAGDIDISYSQGLMPYINAVKAKAPLKLVDVAMEYGMGGTTCVTSKKSGITKANASELEGKKVAVPLGTMAEYVFTESMKIVGADRKKMNIIAMDPEEG
>MP1174_megahit_203070_92-553
MKKIINLILGAFLALNLSASVAYAAAKEVRIAFFLEWATPNQEDKVKKAFDRAFGVPVKWTNFATGGEMTEAMLSGAIDISYSQGLTPFVNAVNAKAPIILVDIAVLYGMGGTTCIVSNKSGITKVNASDLEGKKVAVPLGTMADYVFKETMRV
>MP1174_megahit_210881_353-529
MKKIISFILGSIVALNLSISVANSAANEVRVAFFLEWPTPNQEDKVKGMYEKALGVPVK
>MP1174_megahit_211011_1043-1243
MKNLFQNVSKTILCSLSLFSMSLVSLPKALAEKPKEITIGYLNLVNAQLVTKNLGLVAKEMPGVKIN
>MP1174_megahit_211068_3-257
MKKIMTMILGSLVALTLSISAAFSAANEVRVAFFLEWPTPNQEDKVKKIFDDALGVPVKWTNFSNGGAMTDAMLAGDIDISYSQG
>MP1174_megahit_211952_1-282
VTTKFMKENPGMLRTFIEVTHEANSRYKAGKADMNSMAKASEMKVADMKETLSGFKFLTPEETKQSMESGNLKGFLDGMGTPKGNVDTSFLPL*
>MP1174_megahit_212246_3-137
MKKIISTVLGILFAFTLTATVANSAAKEVRVAYFLEWPSPNLEDM
>MP1174_megahit_214429_1-387
MKKILSFILGSIVALTLSMSVANSAAKEVRVAFFLEWPTPNQEDKVKGIYEKALGVPVKWTNFSNGGAMTDAMLAGDIDISYSQGLVPFINAVKSKAPLKLVDIAMEYGMGGTTCVTSNASGITKANGS
>MP1174_megahit_216908_3-566
LEWPSPNLEDMQKKNFAKALGVPVKWTNFTNGGAMTDAMLAGDIDISYSQGLVPFINAVKSKAPIKLVDIAMEYGMGGTTCVTSNKSGITKANATELEGKKVAVPLGTMAEYVFDESMKVVGADRKKMDIIQMDPEEGAAALVSGDVVMACLFGGNSIKAATAVGTRLLTVQEARDAGILGIDITSVT
>MP1174_megahit_217619_3-263
MKKIISFILGSIVALSLSMSVAFSAATEVRVAFFLEWPTPNQEDKVKGMYEKALGVPVKWTNFTNGGAMTDAMLAGDIDISYSQGLV
>MP1174_megahit_221153_1-531
NAVKAKAPISLVDVAMEYGMGGTTCVTSNKSGITKANASELEGKKVAVPLGTMAEYVFTESMKIVGADRKKMEIIAMDPEEGAAALVSGDVVMACLFGGNSIKSATAVGSRLLSVDEARAGGIMGIDIVSVTNKFMKENPGMVKSFVELTHEANDRFRSGKSDLKAMSKESEMKVAD
>MP1174_megahit_221725_2-247
LRTFIEVTHEANARYAAGKSDMNVIAKDAEMKLADMKDTIGGFKFLTPAETKKSMESGNLAGFLKGMDTPSGAVDTSFLPN*
>MP1174_megahit_229221_2-172
MAKESEMKVADMKDTLGGFKFLTPKETKKSMKSGNLSKFLKGFDTPRGTVTTKFLP*
>MP1174_megahit_231022_3-257
MKKIISFILGCFVALNLSISVANSAANEVRVAYFLEWPSPNLEDMQKKNFAKALGVPVKWTNFTNGGAMTDAMLAGDIDISYSQG
>MP1174_megahit_231846_1-165
ASEMKVGDMKETLSGFKFLTPEETEKSMKSGNLDAFLKGMGTPSGNVDTSFLPL*
>MP1174_megahit_235152_167-553
MRKILSFILGSILALNLTISVANSAAKEVRVAYFLEWPSPNLEDMQKKNFAKALGVPVKWTNFTNGGAMTDAMLAGDIDISYSQGLVPFINAVKSKAPIKLVDIAMEYGMGGTTCVTSNASGITKANAT
>MP1174_megahit_236194_1-555
MKKIISFILGTIVALNLSMSVANSAANEVRVAFFLEWPTPNQEDKVKKMFDKALGVPVKWTNFSNGGAMTDAMLAGDIDISYSQGLVPFINAVKSKAPLKLVDIAMEYGMGGTTCVTSNASGITKANASELEGKKVAVPLGTMAEYVFDESMKVVGADRGKMDIIQMDPEEGAAALVSGDVVMAC
>MP1174_megahit_239643_104-673
VPLGTMADYVFKETMRVVGADPSRMRVIDMNPEDGSAALVNGDVAMACLFGGKSIKKAEEAGSKMLTVAEAKDAGIAGIDITSVTNKFMRENPGMVRTFVEVTHEANARYNAGKSDMNIIAKDAAMDLAGTKKQMDGFEFPNAATMESKYMNKGGILMNYLNVMGNMFATSENPALKDYSKVVTTGFLP*
>MP1174_megahit_241889_1-174
IAKDAEMKLADMKETIGGFKFLTPEETEKSMTSGNLDGFLKGMGTPSGAVDTSFLPL*
>MP1174_megahit_244495_1-564
NATELEGKKVAVPLGTMAEYVFDESMKVVGADRGKMDIIQMDPEEGAAALVSGDVVMACLFGGNSIKAATAVGSRLLTVDEARAAGILGIDITSVTDKFMKENPGMLRTFIEVTHEANARYKAGKADMNSMAKASEMKVGDMKDTLSGFKFLTPEETKASMESGNLDAFLKGMGTPGGSVDTSFLPL*
>MP1174_megahit_246239_3-533
ANEVRVAFFLEWATPNQEAKVKKVFDDALGVPVKWTNFATGGEMTEAMLSGDIDISYSQGLTPFVNAVNAKAPIKLVDIAVTYGMGNTTCIVSNASGITKANAAQLEGKKVAVPVGTMADYVFKETMKVIGADAGKVSVVDMNPEDGSAALQNGDVAMACLFGGKSIENALKAGTRM
>MP1174_megahit_249581_1-117
KFLSPEETKQSMEKGNLKAFLDGMGTPRGNVDTSFLPL*
>MP1174_megahit_250607_3-677
MKKIISTVLGMILAFSLYTSVANSAAKEVRVAYFLEWPSPNLEDMNKKAYDNALGVPVKWTNFTNGVAMTDAMLAGDIDISYSQGLMPYINAVKAKAPIKLVDVAMEYGMGGTTCVTSKASGITKANASELEGKKVAVPLGTMAEYVFTESMKIVGADRKKMNIIAMDPEEGAAALVSGDVVMACLFGGNSIKSATAVGTRLLTVDEARAGGIMGIDIVSVTNKF
>MP1174_megahit_252412_1-288
MKKIISFLLGCFVALNLSISVANSAANEVRVAYFLEWPSPNLEDMQKKAFAKALGVPVKWTNFTNGGAMTDAMLAGDIDISYSQGLVPFINAVKSK
>MP1174_megahit_255856_1-642
LEWPTPNQEDKVKGIYEKALGVPVKWTNFTNGGAMTDAMLAGDIDISYSQGLVPFINAVKSNAPLKLVDIAMEYGMGGTTCVTSKASGITKANGSELEGKKVAVPLGTMAEYVFDESMKVVGADRSKMDVIQMDPEEGAAALVSGDVVMACLFGGNSIKAATAVGSRLLTVQEARDAGILGIDITSVTDKFMKENPGMLRTFIEVTHEANARYA
>MP1174_megahit_258750_233-649
GKSIENALKAGTRMLTVKEATDAGISGIDITSVTNKFLKENPGMVRTFVEITHEYNAKFRSGKSNMNLIAKDAAMDLAGTKKQMGGFGFPDAAEIKSKYMNKSGILMKYLDVMGNMFATAENPALGNYSKVVTTKYLP*
>MP1174_megahit_259560_3-269
MKKILSFILGSIVALNLSISVANSAANEVRVAFFLEWPTPNQEDKVKGTYEKALGVPVKWTNFTNGGAMTDAMLAGDIDISYSQGLVPF
>MP1174_megahit_262292_325-567
MKKIISFILGTIVALNLSVSVANAAANEVRVAFFLEWPTPNQEDKVKGMYEKALGVPVKWTNFTNGGAMTDAMLAGDIDIS
>MP1174_megahit_263176_1-504
ASELEGKKVAVPLGTMAEYVFTESMKIVGADRKKMNIIAMDPEEGAAALVSGDVVMACLFGGNSIKSATSVGTRLLSVDEARAGGIMGIDIVSVTNKFMKENPGMVKSFVELTHEANARFRAGKSDLKAMSKESEMKVADMNDTLSGFKFLTPKETKKSMKSGNLAKF
>MP1174_megahit_265692_391-1173
GGEMTEAMLSGDIDISFSQGLTPFVNAVNAKAPIKLVDIAVIYGMGGTTCVAAKGINKGNASSKLDGQKVAVPLGTMADYVFKETMRVVGADISKMKVVDMAPEDGSAAFVNGDVAMACLFGGKSIKAAKEKGASLLTVKEAQDAGIAGIDITSVTNKFLKENPGMVKTFIEVTHDANARYNAGKSDMNVIAKDAAMDLAGTKKQMGGFEFINAGTMKSKYMNKGGILMTYLEVMGNMFATSENPALSDYSKVVDTKYLP*
>MP1174_megahit_267629_401-667
MKKILSFILGSIFALNLSISVANSAANEVRVAYFLEWPSPNLEDMQKKNFAKALGVPVKWTNFTNGGAMTDAMLAGDIDISYSQGLVPF
>MP1174_megahit_268477_1-255
MKKIISFLLGSIVALGLTISVASAAANQVRVAFFLEWPTPNQEDKVKGMYEKALGVPVKWTNFTNGGAMTDAMLAGDIDISYSQG
>MP1174_megahit_270173_503-1009
YVFDESMKVVGADRGKMDIIQMDPEEGAAALVSGDVVMACLFGGNSIKAATAVGSRLLTVDEARAAGILGIDITSVTTKFMKENPGMLRTFIEVTHEANSRYKAGKSDMNSMAKASEMKVADMKDTLGGFKFLSPEETKQSMESGNLKAFLDGMGTPKGNVDTSFLPL*
>MP1174_megahit_271088_3-620
ISAANAAASEVRVAFFLEWPTPNQEDKVKGIYEKALGVPVKWTNFTNGGAMTDAMLAGDIDISYSQGLVPFINAVKSNAPLKLVDIAMEYGMGGTTCVTSNASGITKANASELEGKKVAVPLGTMAEYVFDESMKVVGADRGKMDIIQMDPEEGAAALVSGDVVMACLFGGNSIKAATAVGSRLLTVQEARDAGILGIDITSVTDK
>MP1174_megahit_272984_510-779
MKKILSFILGSIVALNLSISVANSAANEVRVAFFLEWPTPNQEDKVKGIYEKALGVPVKWTNFTNGGAMTDAMLAGDIDISYSQGLVPFI
>MP1174_megahit_274403_3-623
MKKIISFILASIVALGFSITVANSAAKEVRVAFFLEWPTPNQEDKVKGLYEKALGVPVKWTNFTNGGAMTDAMLAGDIDISYSQGLVPFINAVKSKAPLKLVDIAMEYGMGGTTCVTSNASGITKANASELEGKKVAVPLGTMAEYVFDESMKVVGADRGKMEVIQMDPEEGAAALVSGDVVMACLFGGNSIKAATAVGSRLLTVGE
>MP1174_megahit_275780_137-673
AVPLGTMAEYVFDESMKVVGADKGKMEVIQMDPEEGAAAIVAGDVVMACLFGGNSIKAALTVGTRLLTVQEARDAGIKGIDITSVTTKFMKENPGMVRTFIEVTHEANARYAAGKSDLNMIAKDAEMKLADMKDTIGGFVFLNAAETKKSMEKGGTLDGFLRGMGTPKGSVDTSFLPL*
>MP1174_megahit_276521_1-273
MKKIISFILASIVALSFSISVANSAAKEVRVAFFLEWATPNQEDKVKKAFDKALGVPVKWTDFKTGGEMTEAMLSGDIDISFSQGLTPFVN
>MP1174_megahit_280155_1601-2107
MKKIISFLLGCFVALNLSISVANSAANEVRVAYFLEWPSPNLEDMQKKKFAKALGVPVKWTNFTNGGAMTDAMLAGDIDISYSQGLVPFINAVKSKAPIKLVDIAMEYGMGGTTCVTSNASGITKANATELEGKKVAVPLGTMAEYVFDESMKVVGADRGKMDIIQMDP
>MP1174_megahit_281802_835-975
MKKIISFLLGIIVAFNLSVSVANAAANEVRVAFFLEWPTPNQEDKVK
>MP1174_megahit_285430_249-806
MRKIISYLLGVIVALNLSISVANSAANEVRVAYFLEWPSPNLEDMQKKNFAKALGVPVKWTNFTNGGAMTDAMLAGDIDISYSQGLVPFINAVKSKAPIKLVDIAMEYGMGGTTCVTSNASGITKANATELEGKKVAVPLGTMAEYVFDESMKVVGADRKKMDIIQMDPEEGAAALVSGDVVMACL
>MP1174_megahit_290605_280-528
MKKILSFILGSIVALNLSISVANSAANEVRVAFFLEWPTPNQEDKVKGIYEKALGVPVKWTNFTNGGAMTDAMLAGDIDISYS
>MP1174_megahit_293668_3-446
MKKILSFILGCFVALNLSVSVANSAANEVRVAYFLEWPSPNLEDMQKKAFAKALGVPVKWTNFTNGGAMTDAMLAGDIDISYSQGLVPFINAVKSKAPIKLVDIAMEYGMGGTTCVTSNASGITKANATELEGKKVAVPLGTMAEYVF
>MP1174_megahit_298440_1-741
VPVKWTNFTNGGAMTDAMLAGDIDISYSQGLVPFINAVKSKAPIKLVDIAMEYGMGGTTCVTSNASGITKANATELEGKKVAVPLGTMAEYVFDESMKVVGADRGKMDIIQMDPEEGAAALVSGDVAMACLFGGNSIKAATAVGSRLLTVQEARDAGILGIDITSVTTKFMKENPGMLRTFIEVTHEANARYKAGKADMNSMSKASEMKVADMKETLSGFKFLSPEETKQSMESGNLKAFLDGMGTP
>MP1174_megahit_306817_1-237
MKKIISFLLGTFVALNLFVSVANSAANEVRVAFFLEWPTPNQEDKVKGMYEKALGVPVKWTNFTNGGAMTDAMLAGDID
>MP1174_megahit_309333_416-832
MKKIISFVLGTILALNLSISVANAAANEVRVAFFLEWATPNQEAKVKKTFDKALGVPVKWTNFATGGEMTEAMLSGDIDISYSQGLTPFVNAVNAKAPIKLVDIAVIYGMGGTTCVAAKGIDKGNASSKLDGQKVAVPL
>MP1174_megahit_315861_2-685
ALGVPVKWTNFTNGGAMTDAMLAGDIDISYSQGLVPFINAVKSKAPLKLVDIAMEYGMGGTTCVTSKASGITKANASELEGKKVAVPLGTMAEYVFDESMKVVGADRSKMDVIQMDPEEGAAALVSGDVVMACLFGGNSIKAATAVGGRLLTVQEARDAGILGIDITSVTNKFMKENPGMLRTFIEVTHEANARYASGKSDLNVIAKDAEMKLADMKETIGGFKFLTP
>MP1174_megahit_316828_1-285
SVTDKFMKENPGMLRTFIEVTHEANARYASGKSDLNVIAKDAEMKLADMKETIGGFKFLTPEETKQSMESGNLDGFLKGMGTPSGAVDTSFLPL*
>MP1174_megahit_318701_513-1007
KVVDMNPEDGSAAFVNGDVAMACLFGGKSIKAAKEKGASLLTVKEAQDAGIAGIDITSVTNKFLKENPGMVRTFVEVTHEANARYNDGKADMNVIAKDAAMDLAGTKKQMGGFEFPNAGTMKSKYMNKGGILMTYLEVMGNMFATSENPALKDYAAVVDTSFLP*
>MP1174_megahit_318846_3-443
MKKIISFILGCFVALNLSISVANSAANEVRVAYFLEWPSPNLEDMQKKAFAKALGVPVKWTNFTNGGAMTDAMLAGDIDISYSQGLVPFINAVKSKAPIKLVDIAMEYGMGGTTCVTSNASGITKANATELEGKKVAVPLGTMAEYV
>MP1174_megahit_319777_172-510
LLTVQEARDAGILGIDITSVTDKFMKENPGMLRTFIEVTHEANARYASGKSDMGVIAKDAEMKLADMKETIGGFKFLTPAETEKSMTSGNLAGFLKGMDTPNGAVDTSFLPL*
>MP1174_megahit_321306_1-393
ACLFGGNSIKAATAVGSRLLTVQEARDAGILGIDITSVTDKFMKENPGMLRTFIEVTHEANARYASGKSDMNVIAKDAEMKLADMKETIGGFKFLTPEETKQSMESGNLDGFLKGMGTPGGAVDTSFLPL*
>MP1174_megahit_322426_525-905
MKKIISFLLGCFVALNLSISAANAAANEVRVAYFLEWPSPNLEDMQKKAFAKALGVPVKWTNFTNGGAMTDAMLAGDIDISYSQGLVPFINAVKSKAPIKLVDIAMEYGMGGTTCVTSNASGITKAN
>MP1174_megahit_322983_301-570
FMKENPGMLRTFIEVTHEANARYAAGKSDLNVIAKDAEMKLADMKDTIGGFKFLTPEETKQSMESGNLDGFLKGMGTPGGAVDTSFLPL*
>MP1174_megahit_331592_3-671
LGVPVKWTNFTNGGAMTDAMLAGDIDISYSQGLVPFINAVKSKAPIKLVDIAMEYGMGGTTCVTSNASGITKANGSELEGKKVAVPLGTMAEYVFDESMKVVGADRNKMDVIQMDPEEGAAALVSGDVVMACLFGGNSIKAATAVGSRLLTVQEARDAGILGIDITSVTTKFMKENPGMLRTFIEVTHEANARYASGKSDLNVIAKDAEMKLADMKETIGGFK
>MP1174_megahit_332987_32-760
MKKIISALFGALLVFSLNTSVANAAAKEVRVAYFLEWPSPNLEDMHKKAYSKALGVPVKWTNFSNGVAMTDAMLAGDIDISYSQGLMPYINAVKAKAPIKLVDVAMEYGMGGTTCVTSKKSGITKANASELEGKKVAVPLGTMAEYVFTESMKIVGADRKKMNIIAMDPEEGAAALVSGDVVMACLFGGNSIKSATSVGTRLLTVDEAKAGGIMGIDIVSVTNKFMKENPGMLKSFVELTHEA
>MP1174_megahit_333318_1-573
QEDKVKGIYEKALGVPVKWTNFTNGGAMTDAMLAGDIDISYSQGLVPFINAVKSNAPLKLVDIAMEYGMGGTTCVTSNASGITKANASELEGKKVAVPLGTMAEYVFDESMKVVGADRGKMDVIQMDPEEGAAALVSGDVVMACLFGGNSIKAATAVGSRLLTVQEARDAGILGIDITSVTDKFMKENPGM
>MP1174_megahit_336980_122-583
KMDIIQMDPEEGAAALVSGDVVMACLFGGNSIKAATAVGSRLLTVDEARAAGILGIDITSVTTKFMKENPGMLRTFIEVTHEANARYKAGKSNMSVMAKASEMKVADMKDTLSGFKFLTPEETKSSMESGNLDAFLKGMGTPRGNVDTSFLPL*
>MP1174_megahit_343922_269-511
MKKIISFILGTIVALNLSVSVANAAANEVRVAFFLEWPTPNQEDKVKGMYEKALGVPVKWTNFTNGGAMTDAMLAGDIDIS
>MP1176_megahit_27012_1-807
MKNSLKTAVLASVSLVGLTTASYAADSVNAAFFLEWATPNQIAKVDKAYDAAMGVDVNWTDFSTGVQMTEAMLSGDIDISYSQGLAPFVTAIQQGAPLKMVAVAMMYEANDCFVKNGLGIDASNASELEGKTVAVPLNTMADFAFKSYMNHLEVDMSAMTIVDQAPPDGAVSLADGSVDMACIFGGNSSKAAGEVGTPIMTSAQKVEAGIGSFDVVSVTEKFATENPELLRTFLDVTDEANKAWAFTDAQLAKVAKDAGMSVEDTRAQM
>MP1176_megahit_57371_394-1374
MKKFIQNTAAASAALLVAGATNVALAADSVNVAFFLEWATPNQIAKVDKAYDEAMGVDVNWTDFSTGVQMTEAMLAGDIDIAYSQGLAPFVTAIQQGAPLKMVGIAVVYEANDCFVSNKLGISSSNASELEGKTVAVPLNTMADFSFRKQMAALDVDIDTMTIVDQAPPDGAVSLADGSVDMACIFGGASAAAAGEVGTPIMSSQEKTDAGIGSFDVVSVTEKFAQENPDLVRSFLEVTHEANEAWTASDAQITKVAADAGMDFATTKDQMAGFIFPTAADQTTTYFGKDGIAASAAESLGLVFNKPGAWNVDEKIKKVMTGEFIE*
>MP1176_megahit_137324_3-506
EGQTVAVPLNTMADFSFRKQMAALDVDISTMTIVDQAPADGAVSLADGSVAMACIFGGASAKAAGEVGTPIMSSQEKTDAGIGSFDVVSVTEKFATENPDLLRTFLQVTEEANQAWKGKTLQIKKVSADAGMDFETTKNQMAGFIFPTIAEQQSDYFGKNGVAVSAAE
>MP1176_megahit_157765_122-511
MKKIISIFLGILFTLSLNISVANAAAKEVRVAYFLEWPSPNLEDMNKKAYAKALGVPVKWTNFTNGVAMTDAMLAGDIDISYSQGLMPYINAVKAKAPISLVDVAMEYGMGGTTCVTSNKSGITKANASE
>MP1176_megahit_164876_1-300
GIDITSVTTKFMKENPGMLRTFIEVTHEANARYRSGKSDMNSMSKASEMKVADMKETLSGFKFLTPEETKNSMESGNLDAFLKGMGTPSGNVDTSFLPL*
>MP1176_megahit_182437_1-165
TSQYMGTSDDIGGFADTLVKTSKFLVSQKRLPKQLKRKDYEKFLDPSYLEKVVD*
>MP1176_megahit_191601_222-602
MKKIISFILGSLVALTMSMTVANSAAKEVRVAYFLEWPSPNLEDMNKKAYAKALGVPVKWTNFTNGVAMTDAMLAGDIDISYSQGLMPYINAVKAKAPISLVDVAMEYGMGGTTCVTSNKSGITKAN
>MP1176_megahit_199933_358-831
GADRKKMEIIAMDPEEGAAALVSGDVVMACLFGGNSIKSATSVGTRLLTVDEARAGGIMGIDIVSVTNKFMKENPGMVKSFVELTHEANERYRNGKSDLNAMSKESEMKVADMNDTLSGFKFLTPKETKKSMKSGNLSKFLNGFDTPKGTVTTKFLP*
>MP1176_megahit_225486_560-727
KASEMKVGDMKETLSGFKFLTPAETEKSMKSGNLDAFLKGMGTPSGNVDTSFLPL*
>MP1176_megahit_225676_1-273
KFMKENPGMLRTFIEVTHEANDRYRAGKSDMNSMSKASEMKVADMKDTLSGFKFLTPDETKKSMESGNLDAFLKGMGTPSGNVDTSFLPL*
>MP1176_megahit_227513_1-102
EETKQSMESGNLDAFLKGMGTPGGNVDTSFLPL*
>MP1176_megahit_230301_461-616
MKKIISFILGSLFALNLTITAANSAANEVRVAYFLEWPSPNLEDMQKKNFAK
>MP1176_megahit_230982_673-774
MKKILSFILGSIFALNLSISVANSAAKELRVAYF
>MP1176_megahit_249968_1-597
MKKIINLVLAGVMTLFFSVSAFAAANEVRVAYFLEWPSPNLEDMQKKTFEKALGVPVKWTNFTNGGAMTDAMLAGDIDISYSQGLVPFINAVKSKAPIKLVDIAMEYGMGGTTCVTSNASGITKANATELEGKKVAVPLGTMAEYVFDESMKVVGADRKKMDIIQMDPEEGAAALVSGDVVMACLFGGNSIKAATAVGS
>MP1176_megahit_256324_1-615
GMGGTTCVTSNKSGITKANASELEGKKVAVPLGTMAEYVFTESMKIVGADRKKMNIIAMDPEEGAAALVSGDVVMACLFGGNSIKSATSVGTRLLTVDEARAGGIMGIDIVSVTNKFMKENPGMLKSFVELTHEANERYRKGGSDMKAMSKESEMKVADMKDTLSGFKFLTPKETKKSMKSGNLAKFLKGFDTPRGTVSTKFLP*
>MP1176_megahit_268552_1-675
INAVKSKAPIKLVDIAMEYGMGGTTCVTSNASGITKANATELEGKKVAVPLGTMAEYVFDESMKVVGADRGKMDIIQMDPEEGAAALVSGDVVMACLFGGNSIKAATAVGSRLLSVDEARAAGILGIDITSVTDKFMKENPGMLKTFIEVTHEANDRYRAGKSDMNSMSKASEMKVADMKETLSGFKFLTPEETKKSMESGNLDAFLKGMGTPSGNVDTSFLPL*
>MP1176_megahit_269181_743-1099
TAVGSRLLTVQEARDAGILGIDITSVTDKFMKENPGMLRTFIEVTHEANDRYRAGKSDMNSMSKASEMKVADMKETLDGFKFLTPEETKQSMESGNLDAFLKGMGTPGGAVDTSFLPL*
>MP1176_megahit_274526_2-652
AAKEVRVAYFLEWPSPNLEDMQKKAFAKALGVPVKWTNFTNGGAMTDAMLAGDIDISYSQGLVPFINAVKSKAPIKLVDIAMEYGMGGTTCVTSNASGITKANATELEGKKVAVPLGTMAEYVFDESMKVVGADRGKMDIIQMDPEEGAAALVSGDVVMACLFGGNSIKAATAIGSRLLTVDEARAAGILGIDITSVTDKFMKENPGMLKTFIEVTH
>MP1176_megahit_276440_1-699
LNMLDFVEAMVVRTDANIKSFKDLEGKTVAAPFGSTTHYLLLQALADEGIDPSSMTILDLRPNDIAAAWARGDLDAAWFWEPNLDKAVKRGGNIFMTSGIMEKRGYPTWDVGVVMKKFAKQYPEYVEKFVKAECAGIDFWINNPAETAKIIAKELSLDLEDATRMMKGTEMVPCKKQLTSQYMGTSNDIGGFADTLVKTSKFLVSQKRLPKQLKRKDYEKFLDPSYLEKVVD*
>MP1176_megahit_284221_131-832
MRKIISYLLGVIVALNLSISVANSAANEVRVAYFLEWPSPNLEDMQKKNFAKALGVPVKWTNFTNGGAMTDAMLAGDIDISYSQGLVPFINAVKSKAPIKLVDIAMEYGMGGTTCVTSNASGITKANATELEGKKVAVPLGTMAEYVFDESMKVVGADRKKMDIIQMDPEEGAAALVSGDVVMACLFGGNSIKAATAVGSRLLTVQEARDAGILGIDITSVTTKFMKENPGMLR
>MP1176_megahit_289126_3-683
FRKLNLITGEIMKKIISFILGSIFALNLTITAANSAANVVRVAYFLEWPSPNLEDMQKKNFAKALGVPVKWTNFTNGGAMTDAMLAGDIDISYSQGLVPFINAVKSKAPLKLVDIAMEYGMGGTTCVTSNASGITKANATELEGKKVAVPLGTMAEYVFDESMKVVGADRGKMDIIQMDPEEGAAALVSGDVVMACLFGGNSIKAATAVGSRLLTVQEARDAGILGI
>MP1176_megahit_292702_261-677
MKKIISFILGCFVALNLSISVANSAANEVRVAYFLEWPSPNLEDMMKKNFAKALGVPVKWTNFTNGGAMTDAMLAGDIDISYSQGLVPFINAVKSKAPIKLVDVAMEYGMGGTTCVTSNASGITKANATELEGKKVAVP
>MP1176_megahit_295700_3-341
MKKIISFILGSLIALTMSITVANSAAKEVRVAYFLEWPSPNLEDMQKKAFAKALGVPVKWTNFTNGGAMTDAMLAGDIDISYSQGLVPFINAVKSKAPIKLVDIAMEYGMGGT
>MP1176_megahit_296953_817-966
MKKIISFILSSIVALTMSITVANSAAKEVRVAYFLEWPSPNLEDMQKKAF
>MP1176_megahit_310211_1-591
MKKIISFILGSLVALTMSITVANAAAKEVRVAYFLEWPSPNLEDMQKKAFAKALGVPVKWTNFTNGGAMTDAMLAGDIDISYSQGLVPFINAVKSKAPIKLVDIAMEYGMGGTTCVTSNASGITKANATELEGKKVAVPLGTMAEYVFDESMKVVGADRGKMDIIQMDPEEGAAALVSGDVVMACLFGGNSIKAATA
>MP1176_megahit_310918_1-585
MKKTLRFILGLLVAFNLSMSVANAAANEVRVAYFLEWPSPNLEDMQKKNFEKALGVPVKWTNFTNGGAMTDAMLAGDIDISYSQGLVPFINAVKSKAPIKLVDIAMEYGMGGTTCVTSNASGITKANATELEGKKVAVPLGTMAEYVFDESMKVVGADRSKMDIIQMDPEEGAAALVSGDVVMACLFGGNSIKAA
>MP1176_megahit_314238_1-270
MKKILSFILGTILALNLTISVANSAAKEVRVAYFLEWPSPNLEDMMKKNFAKALGVPVKWTNFTNGGAMTDAMLAGDIDISYSQGLVPFI
>MP1176_megahit_322589_3-554
TNGGAMTDAMLAGDIDISYSQGLVPFINAVKSNAPIKLVDVAMEYGMGGTTCVTSNASGITKANATELEGKKVAVPLGTMAEYVFDESMKVVGADRSKMDIIQMDPEEGAAALVSGDVVMACLFGGNSIKAAVAVGSRLLTVQEARDAGILGIDITSVTDKFMKENPGMLRTFIEVTHEANERY
>MP1176_megahit_325839_3-137
ETLSGFKFLTPEETKSSMESGNLDAFLKGMGTPRGNVDTSFLPL*
>MP1176_megahit_333477_643-1584
MKKIISFLLGCFVALNLNISVANSAANEVRVAYFLEWPSPNLEDMMKKNFAKALGVPVKWTNFTNGGAMTDAMLAGDIDISYSQGLVPFINAVKSKAPIKLVDIAMEYGMGGTTCVTSNASGITKANATELEGKKVAVPLGTMAEYVFDESMKVVGADRKKMDIIQMDPEEGAAALVSGDVVMACLFGGNSIKAATAVGSRLLTVQEARDAGILGIDITSVTTKFMKENPGMLRTFVEVTHEANARYRNGKSDMNSMSKASEMKVADMKETLSGFKFLTPEETKKSMESGNLDAFLKGMGTPSGNVDTSFLPL*
>MP1176_megahit_333901_1-429
GAAALVSGDVVMACLFGGNSIKAATAIGSRLLTVQEARDAGILGIDITSVTTKFMKENPGMLRTFIEVTHEANARYKAGKADMNAMSKASEMKVADMKETLSGFKFLSPEETKQSMESGNLKGFLDGMGTPKGNVDTSFLPL*
>MP1176_megahit_333989_2-229
VTHEANARYKAGKADMNAMSKASEMKIADMKETLSGFKFLTPEETKQSMEKGNLKAFLDGMGTPKGNVDTSFLPL*
>MP1176_megahit_338211_2-214
NDRYRSGKSDMNSMSKASEMKVADMKETLSGFKFLTPEETKQSMTKGNLDAFLKGMGTPRGNVDTSFLPL*
>MP1176_megahit_340020_1-651
SYSQGLVPFINAVKSKAPIKLVDVAMEYGMGGTTCVTSNASGITKANATELEGKKVAVPLGTMAEYVFDESMKVVGADRGKMDIIQMDPEEGAAALVSGDVVMACLFGGNSIKAATAVGSRLLTVQEARDAGILGIDITSVTDKFMKENPGMLRTFIEVTHEANDRYRAGKSDMNSMSKASEMKVADMKETLDGFKFLTPEETKQSMESGNLDAFLK
>MP1176_megahit_341585_251-517
MKKIISFILGSLVALTMSITVANSAAKEVRVAYFLEWPSPNLEDMQKKAFSKALGVPVKWTNFTNGGAMTDAMLAGDIDISYSQGLVPF
>MP1176_megahit_342151_3-131
MRKILSFILGSILALNLTISVANSAAKEVRVAYFLEWPSPNLE
>MP1176_megahit_351059_3-581
KTLFGSLSAMTLLMMTFPIEAFAKPKKITVGYLNLVNAQLVTKSLGLIQKEMPGVEVEHIKVGGGGDMLRAIAAKQVDFGGLGNPPTAIGVTRKLPIDGIMVLNMLDFVEAMVVRTDANIKSFKDLKGKTVAAPFGSTTHYLLLQALADEGIDPSSMTILDLRPNDIAAAWARGDLDAAWFWEPNLDKAVKRG
>MP1176_megahit_351172_636-1067
EGAAALVSGDVVMACLFGGNSIKAATAVGTRLLTVDEARAAGILGIDITSVTDKFMKENPGMLRTFIEVTHEANDRYRAGKSDMNSMSKASEMKVADMKETLSGFKFLTPEETKKSMESGNLDAFLKGMGTPSGNVNTSFLPL*
>MP1176_megahit_352777_181-501
MKKIISFILGCFVALNLSISVANSAANEVRVAYFLEWPSPNLEDMMKKNFAKALGVPVKWTNFTNGGAMTDAMLAGDIDISYSQGLVPFINAVKSKAPIKLVDIAME
>MP1176_megahit_352868_3-413
SGDVVMACLFGGNSIKAATAIGSRLLTVDEARAAGILGIDITSVTDKFMKENPGMLKTFIEVTHEANDRYRAGKSDMNSMSKASEMKVADMKETLDGFKFLTPEETKKSMESGNLDAFLKGMGTPSGNVDTSFLPL*
>MP1176_megahit_354064_3-398
MKKIISFLLGCFVALNLSISVANSAANEVRVAYFLEWPSPNLEDMQKKNFAKALGVPVKWTNFTNGGAMTDAMLAGDIDISYSQGLVPFINAVKSKAPIKLVDIAMEYGMGGTTCVTSNASGITKANATELE
>MP1176_megahit_354397_2-154
KIPDMKDTLSGFKFLTPEETKNSMESGNLDAFLKGMGTPRGNVDTSFLPL*
>MP1176_megahit_355253_1-552
LEGKKVAVPLGTMAEYVFDESMKVVGADRGKMDIIQMDPEEGAAALVSGDVVMACLFGGNSIKAATAVGTRLLTVQEARDAGILGIDITSVTTKFMKENPGMLRTFIEVTHEANDRYRSGKSDMNSMSKASEMKVADMKETLSGFKFLTPEETKQSMTKGNLDAFLKGMGTPRGNVDTSFLPL*
>MP1176_megahit_356413_3-551
LKGINMKKVISYLLGVIVALNLSISVANSAANEVRVAYFLEWPSPNLEDMQKKNFAKALGVPVKWTNFTNGGAMTDAMLAGDIDISYSQGLVPFINAVKSKAPIKLVDIAMEYGMGGTTCVTSNASGITKANATELEGKKVAVPLGTMAEYVFDESMKVVGADRSKMDIIQMDPEEGAAALVS
>MP1176_megahit_357911_1470-1598
LSGFKFLSPEETKQSMESGNLKGFLDGMGTPKGNVDTSFLPL*
>MP1176_megahit_358114_3-224
MKKVISYLLGVIVALNLSISVANSAANEVRVAYFLEWPSPNLEDMQKKSFAKALGVPVKWTNFTNGGAMTDAML
>MP1176_megahit_365039_1-390
CLFGGNSIKAATAVGSRLLTVQEARDAGILGIDITSVTTKFMKENPGMLRTFIEVTHEANARYRAGKADMNSMAKASEMKVGDMKETLSGFKFLTPEETEKSMKSGNLDAFLKGMGTPSGNVDTSFLPL*
>MP1176_megahit_370235_3-533
ISVANSAANEVRVAYFLEWPSPNLEDMQKKNFAKALGVPVKWTNFTNGGAMTDAMLAGDIDISYSQGLVPFINAVKSKAPIKLVDIAMEYGMGGTTCVTSNASGITKANATELEGKKVAVPLGTMAEYVFDESMKVVGADRGKMDIIQMDPEEGAAALVSGDVVMACLFGGNSIKAA
>MP1176_megahit_374157_3-128
SGFKFLSPEETKQSMESGNLKAFLDGMGTPKGNVDTSFLPL*
>MP1176_megahit_374324_3-746
NEVRVAYFLEWPSPNLEDMMKKNFAKALGVPVKWTNFTNGGAMTDAMLAGDIDISYSQGLVPFINAVKSKAPIKLVDVAMEYGMGGTTCVTSNASGITKANATELEGKKVAVPLGTMAEYVFDESMKVVGADRGKMDIIQMDPEEGAAALVSGDVVMACLFGGNSIKAATAIGSRLLTVQEARDAGILGIDITSVTTKFMKENPGMLRTFIEVTHEANARYKAGKADMNSMSKASEMKVADMKETLSG
>MP1176_megahit_375451_2-859
EVRVAYFLEWPSPNLEDMNKKAYSKALGVPVKWTNFTNGVAMTDAMLAGDIDISYSQGLMPYINAVKAKAPISLVDVAMEYGMGGTTCVTSNKSGITKANASELEGKKVAVPLGTMAEYVFTESMKIVGADRKKMEIIAMDPEEGAAALVSGDVVMACLFGGNSIKSATAVGSRLLSVDEARAGGIMGIDIVSVTNKFMKENPGMVKSFVELTHEANDRFRSGKSDLKAMSKESEMKVADMNDTLSGFKFLTPKETKKSMKSGNLAKFLKGFDTPRGTVSTKFLP*
>MP1176_megahit_376764_3-611
MKNILNKVSKTLFGSLSAMTLLMMTFPIEAFAKPKKITVGYLNLVNAQLVTKNLGLIQKEMPGVEVEHIKVGGGGDMLRAIAAKQVDFGGLGNPPTAIGVTRKLPIDGIMVLNMLDFVEAMVVRTDANIKSFKDLKGKTVAAPFGSTTHYLLLQALADEGIDPSSMTILDLRPNDIAAAWARGDLDAAWFWEPNLDKAVKRGG
>MP1176_megahit_381502_1118-1621
VFDESMKVVGADRGKMDIIQMDPEEGAAALVSGDVVMACLFGGNSIKAATAVGSRLLTVQEARDAGILGIDITSVTTKFMKENPGMLRTFIEVTHEANARYKAGKADMNSMSKASEMKVADMKETLSGFKFLSPEETKQSMESGNLKAFLDGMGTPKGNVDTSFLPL*
>MP1176_megahit_381587_2-436
EEGAAALVSGDVVMACLFGGNSIKAAVAVGSRLLTVQEARDAGILGIDITSVTDKFMKENPGMLRTFIEVTHEANDRYRSGKSDMNAMSKASEMKVADMKETLSGFKFLTPEETKQSMESGNLDGFLKGMGTPGGAVDTSFLPL*
>MP1176_megahit_381800_83-586
VFDESMKVVGADRGKMDIIQMDPEEGAAALVSGDVAMACLFGGNSIKAATAVGSRLLTVQEARDAGILGIDITSVTTKFMKENPGMLRTFIEVTHEANARYKAGKADMNSMSKASEMKVADMKETLSGFKFLSPEETKQSMESGNLKAFLDGMGTPKGNVDTSFLPL*
>MP1176_megahit_382259_1-618
GMGGTTCVTSNASGITKANGSELEGKKVAVPLGTMAEYVFDESMKVVGADRSKMDIIQMDPEEGAAALVSGDVVMACLFGGNSIKAAVAVGSRLLTVQEARDAGILGIDITSVTDKFMKENPGMLRTFIEVTHEANDRYRAGKSDMNSMSKASEMKVADMKETLDGFKFLTPEETKQSMESGNLDGFLKGMGTPDGAVDTSFLPL*
>MP1176_megahit_385322_321-851
MKKIISFLLGCFVALNLSISAANSAANEVRVAYFLEWPSPNLEDMQKKAFSKALGVPVKWTNFTNGGAMTDAMLAGDIDISYSQGLVPFINAVKSKAPIKLVDIAMEYGMGGTTCVTSNASGITKANATELEGKKVAVPLGTMAEYVFDESMKVVGADRGKMDIIQMDPEEGAAALV
>MP1176_megahit_385547_953-1837
SVANSAAKEVRVAYFLEWPSPNLEDMQKKNFAKALGVPVKWTNFTNGGAMTDAMLAGDIDISYSQGLVPFINAVKSNAPIKLVDIAMEYGMGGTTCVTSNASGITKANGSELEGKKVAVPLGTMAEYVFDESMKVVGADRSKMDIIQMDPEEGAAALVSGDVVMACLFGGNSIKAAVAVGSRLLTVQEARDAGILGIDITSVTDKFMKENPGMLRTFIEVTHEANDRYRAGKSDMNSMSKASEMKVADMKETLDGFKFLTPSETKQSMESGNLDGFLKGMGTPDGAVDTSFLPL*
>MP1176_megahit_385761_3-338
MKKIISFLLGCFVALNLSISAANAAANEVRVAYFLEWPSPNLEDMQKKAFAKALGVPVKWTNFTNGGAMTDAMLAGDIDISYSQGLVPFINAVKSKAPIKLVDIAMEYGMGG
>MP1176_megahit_385878_294-719
MKKIISFILGSLFALNLTITAANSAANEVRVAYFLEWPSPNLEDMQKKNFAKALGVPVKWTNFTNGGAMTDAMLAGDIDISYSQGLVPFINAVKSNAPIKLVDIAMEYGMGGTTCVTSNASGITKANGSELEGKKVAVPLGT
>MP1176_megahit_386278_1-510
MKKIISFLLGCFVALNLSISVANSAANEVRVAYFLEWPSPNLEDMQKKAFAKALGVPVKWTNFTNGGAMTDAMLAGDIDISYSQGLVPFINAVKSKAPIKLVDIAMEYGMGGTTCVTSNASGITKANASELEGKKVAVPLGTMAEYVFDESMKVVGADRGKMDIIQMDPE
>MP1176_megahit_386811_1-828
EVRVAYFLEWPSPNLEDMQKKAFAKALGVPVKWTNFTNGGAMTDAMLAGDIDISYSQGLVPFINAVKSKAPIKLVDIAMEYGMGGTTCVTSNASGITKANASELEGKKVAVPLGTMAEYVFDESMKVVGADRGKMDIIQMDPEEGAAALVSGDVVMACLFGGNSIKAATAVGSRLLTVQEARDAGILGIDITSVTTKFMKENPGMLRTFIEVTHEANARYKAGKADMNAMSKASEMKVADMKETLSGFKFLSPEETKQSMESGNLKAFLDGMGTPK
>MP1176_megahit_387625_2-943
MKKLISFILGSLFALNLSISAANAAANEVRVAYFLEWPSPNLEDMQKKNFAKALGVPVKWTNFTNGGAMTDAMLAGDIDISYSQGLVPFINAVKSNAPIKLVDIAMEYGMGGTTCVTSNASGITKANGSELEGKKVAVPLGTMAEYVFDESMKVVGADRSKMDIIQMDPEEGAAALVSGDVVMACLFGGNSIKAAVAVGSRLLTVQEARDAGILGIDITSVTDKFMKENPGMLRTFIEVTHEANDRYRAGKSDMNSMSKASEMKVADMKETLDGFKFLTPEETKQSMESGNLDGFLKGMGTPGGAVDTSFLPL*
>MP1176_megahit_389015_722-871
MKKLLTFILGSILALNLSISVANSAAKEVRVAYFLEWPSPNLEDMQKKNF
>MP1178_megahit_125944_261-518
GFTSLMLPHIAKDAGMDEQATAETMATFVFPSVSNQLGDNWLGGSGAAFLKGVADVFVNSGNIPSARGSYANAINTDGLEGLAGQ*
>MP1178_megahit_170924_522-653
MKKIISALFGALLVFSLNTSVANAAAKEVRIAFFLEWATPNQED
>MP1178_megahit_204518_1-741
GEMTEAMLSGDIDISYSQGLTPFVNAVNAKAPIKLVDIAVVYGMGGTTCVAKKGINKGNAAVKLDGQKVAVPLGTMADYVFKETMRVVKADISKMKVIDMNPEDGSAALVSGDVAMACLFGGKSIKNAKTVGAAVLTVAEAKAEGIAGIDITSVTNKFLKENPGMVKAFVEVTHEANARYNSGKSDMNVIAKDAAMDLAGTKKQMGGFEFPDAKTMKKKYMNKSGILMQYLKVMGNMFATSENPALK
>MP1178_megahit_215771_520-624
MKKIISFILGSIVALYLSMSVAFSAANEVRVAFFL
>MP1178_megahit_217258_1-501
KKVAVALGTMADYVFRETMTVVGADPSKMQIVDMVPEDSAVALANGDVVMSCLFGKKSIAKAEEAGKKMLTVKEAADAGIAGIDITSVTNRFMKENPGMVSTFLEVTHEANDRYKLGRSNFSIIAQDATMDVKSTKDQMASFGFPDTRTQLTKYFNHGGILMKYLEV
>MP1178_megahit_229303_297-542
MKKIISFLLGVVVALNLSISVANAAANEVRVAFFLEWPTPNQEDKVKKAFDKALGVPVKWTNFANGGAMTDAMLAGDIDISY
>MP1178_megahit_241812_3-746
AAPAATTAAPAATTAAPAATTAAPDVGGLDELDVAYFLEWPTANQVAQLELTYDDALGIPVNWHSFASGNDMALAMEAGDIDISYSQGLTPFANYVTSGAEHEIVGVAVSYADADNCVANPDYGVTAANAAESLAGQNIYTPIGNVTHFKLLKMLEHLGVSLDSFSLIPSEGGPAAVAAFNSGDVAMACAFGGAVNQMVADGGNLVMTGSEQEAIGIRVFDIISIPTSFGEDHPDVVTAFLQVTEDAN
>MP1178_megahit_243381_233-781
MKKIVSLILGSLVAFTLSISAAFSAANEVRVAFFLEWATPNQEAKVKKVFDDALGVPVKWTNFATGGEMTEAMLSGDIDISYSQGLTPFVNAVNAKAPIKLVDIAVTYGMGNTTCIVSKASGITKANAAQLEGKKVAVPVGTMADYVFKETMKVVGADAGKVSVVDMNPEDGSAALQNGDVAM
>MP1178_megahit_246309_3-374
TVKEAQDAGIAGIDITSVTNKFLKENPGMVRTFVEVTHEANARYNDGKSDMSIIAKDAAMDLAGTKKQMGGFEFPNAGTMKAKYLNDGGILMTYLSVMGNMFATSENPALKDYSAVVDTSFLP*
>MP1178_megahit_250686_3-203
MKKIISFILASIVAFSLSISVANSAANEVRVAFFLEWPTPNQEDKVKKLFDKALGVPVKWTNFANGG
>MP1178_megahit_265170_1-585
ASGITKANGSELEGKKVAVPLGTMAEYVFDESMKVVGADRNKMDVIQMDPEEGAAALVSGDVVMACLFGGNSIKAATAVGSRLLTVQEARDAGILGIDITSVTTKFMKENPGMLRTFIEVTHEANARYASGKSDLNVIAKDAEMKLADMKETIGGFKFLTPAETKKSMESGNLKGFLDGMGTPKGNVDTSFLPL*
>MP1178_megahit_281481_407-502
MKKIISFILGAVVALNLSASVASAAAKEVRIA
>MP1178_megahit_286496_3-107
MKKIISFVLGCLVALNLSISVANAAANEVRVAFFL
>MP1178_megahit_290726_1-246
MKKIISLLLGSIVAFTLSMSAAFSAANEVRVAFFLEWPTPNQEDKVKKTFDDALGVPVKWTNFANGGAMTDAMLAGDIDISY
>MP1178_megahit_290884_539-1519
MKKIISFILGSIIALNLSISVANAAASEVRVAFFLEWATPNQEDKVKKTFDKALGVPVKWTDFKTGGEMTEAMLSGDIDISFSQGLTPFVNAVNAKAPLKLVDIAVIYGMGGTTCVAAKGIDKGNAATKLDGQKVAVPLGTMADYVFKETMRVVGADISKMSVVDMAPEDGSAAFVNGDVAMACLFGGKSIAAAKEKGASLLTVKEAQDAGIAGIDITSVTNKFLKENPGMVRTFVEVTHEANARYNSGKSDMNVIAKDAAMDLAGTKKQMGGFEFISASKMKSSYMNSGGILMTYLEVMGNMFATSENPALSDYSAVVDTSYLPN*
>MP1178_megahit_291008_3-380
MNYVFSSLLSWILIPIIWLNIRRKKMKKIISIILGAVVALNLSLSVVNAAAKEVRIAFFLEWASPNQEDKVKKAFDKAFGVPVKWTNFATGGEMTEAMMSGDIDISYSQGLTPFVNAANSKKPITL
>MP1178_megahit_295740_296-688
MKKIISLLLGSIVAFTLSISAAFSAANEVRVAFFLEWPTPNQEDKVKKTFDDALGVPVKWTNFANGGAMTDAMLAGDIDISYSQGLVPFINAVKSNAPLKLVDIAMEYGMGGTTCVTSKASGITKANASEL
>MP1178_megahit_298697_198-614
MKKIISFILSSFVALCLSMSVAFSAANEVRVAFFLEWATPNQEDKVKKTFDKALGVPVKWTNFSTGGEMTEAMLSGDIDISYSQGLTPFVNAVNAKAALKLVDIAVIYGMGGTTCVAAKGIDKGNASSKLDGQKVAVPL
>MP1178_megahit_313441_3-413
MKKIISFLLGCVVALNLSISVANAAANEVRVAFFLEWPTPNQEDKVKGMYEKALGVPVKWTNFTNGGAMTDAMLAGDIDISYSQGLVPFINAVKSKAPIKLVDIAMEYGMGGTTCVTSNASGITKANGSELEGKKVA
>MP1178_megahit_318119_321-578
MKKIVSLLLGSIAALILSASLAFSAANQVRVAFFLEWATPNQEAKVKKVFDDALGVPVKWTNFATGGEMTEAMLSGDIDISYSQGL
>MP1178_megahit_331081_496-627
MKKIVSLILGSIVAFTLSMSAAFSAANEVRVAFFLEWPTPNQED
>MP1178_megahit_333511_3-611
KRNASDLEGKKVAVPLGTMADYVFKETMRVVGADPSRMKVIDMNPEDGSAALVNGDVAMACLFGGTSIKKAEEAGSKMLTVAEAKDAGIAGIDITSVTNKFLRENPGMVRTFVEVTHEANARFNAGKSDMNTIAKDAAMDLAGTKKQMGGFEFPDAATMKSKYMNKGGILMNYLSVMGNMFATSENPALKNYSKVVTTGFLP*
>MP1178_megahit_336085_3-197
MKKIINFILGAFVALNLSVSVASAAAKEVRIAFFLEWATPNQEDKVKKAFDRAFGVPVKWTNFAT
>MP1178_megahit_339421_39-647
KANAAQLEGKKVAVPVGTMADYVFKETMKVIGADAGKVSVVDMNPEDGSAALQNGDVAMACLFGGKSIENALKAGTRMLTVKEATDAGISGIDITSVTNKFLKENPGMVRTFVEITHEYNAKFRAGKSNMNVIAKDAAMDLAGTKKQMGGFGFPDAATIKSKYMNKGGILMKYLDVMGNMFATAENPALRNYSKVVTTKYLP*
>MP1178_megahit_340011_3-1001
TTAAPATTAAPATTAAPATTAAPTTEAPVESLSELNVAYFLEWPTANQVAQVEETYDDALGMTVNWLPFGSGGDMALAMESGDIDIAYSQGLTPFANFVTSGSELEIVGVAVSYADADNCVAHPDYGVTADNAAETLAGQKVYAPVGNVTHYKLLKMLGHLGVALDSFEHVPSDGGAAAVAAFESGDVAMACAFGGGVLTMLAAGGNLVMTGSEQEAIGIRVFDIISIPTQFGIDHGDVVETFLQVTEEANAAYASHRGPLEDTIAEAAGMTVEGSNALLDMFSFPDRATQLSDAWLGGTVQDVMKQQMDFFVEQGEIPKALDSYDAFVNTTF
>MP1178_megahit_343776_685-984
MKKVIAFVLGGFIAANLGMTVAHAAADEVRVAFFLEWATPNQEDKVKNAFDEALGVPVKWTNFATGGEMTEAMLSGDIDISYSQGLTPFVNAVNAKAPIK
>MP1178_megahit_346551_3-350
MKKIISLLLGSIVALTLTISAAFSAANEVRVAFFLEWPTPNQEDKVKKTFDDALGVPVKWTNFANGGAMTDAMLAGDIDISYSQGLVPFINAVKSNAPLKLVDIAMEYGMGGTTCV
>MP1178_megahit_355952_2-367
MKKIISLLLGSIVALAFTVSAAFSAANEVRVAFFLEWPTPNQEDKVKKTFDDALGVPVKWTNFANGGAMTDAMLAGDIDISYSQGLVPFINAVKSNAPLKLVDIAMEYGMGGTTCVTSKASG
>MP1178_megahit_363684_102-785
KLVDIAVTYGMGGTTCVVSNASGITKANAAQLEGKKVAVPVGTMADYVFKETMKVIGADAGKVSVVDMVPEDGSAALVNGDVAMACLFGGKSIENALKAGTRMLTVKEATDAGISGIDITSVMNKFLKENPGMVRTFIEITHEYNAKFRAGKSDMNIIAKDAAMDLAGTKKQMGGFGFPDAAEIKSKYMNKGGILMKYLDVMGNMFATSENPALRNYSKVVTTKYLP*
>MP1178_megahit_365432_232-693
MKKIISLFLGSIVALYLSMSVAFSAANEVRVAFFLEWATPNQEDKVKQTFDKALGVPVKWTNFATGGEMTEAMLSGDIDISYSQGLTPFVNAVNAKAPLKLVDIAVIYGMGGTTCVAAKGIDKGNASAKLDGQKVAVPLGTMADYVFKETMRVV
>MP1178_megahit_367937_424-996
VPVGTMADYVFKETMKVVGVGVDKVTVVDMAPPDGSVALTNGDVAMACLFGGKSIENALKSGSRMLTVKEASDAGISGIDITSVTNKFLKENPGMVRTFVEVTHEANARFRSGKSDMNVIAKDAAMDLAGTKKQMGGFGFPDAETIKSEYMNSGGILMNYLSVMGNMFATSENPALSDYSAVVDTSYLPN*
>MP1178_megahit_369392_3-551
EGKKVAVPLGTMAEYVFDESMKVVGADRKKMEIIQMDPEEGAAAIVSGDVVMACLFGGNSIKSALTVGTRLLTVQEARDAGILGIDITSVTTKFMKENPGMVRTFIEVSHEANARYRAGKSNMSIIAKDAEMSVGDMKDTIGGFKFLTPAETKESMESGNLDAFLKGMDTPRGSVDTSFLPL*
>MP1178_megahit_370018_1-483
VVGADKSKMDVIQMDPEEGAAALVSGDVVMACLFGGNSIKAAVAVGSRLLTVQEARDAGILGIDITSVTDKFMKENPEMLRTFIEVTHEANARYAAGKSDMNVIAKDAEMALGDMKETIGGFKFLNARETKKSMESGNLAGFLKGMNTPSGAVDTSFLPL*
>MP1178_megahit_373075_1567-1824
MKKVIAFVLGSFVAANLGMTVAHAAADEVRVAFFLEWATPNQEDKVKNAFDTALGVPVKWTNFATGGEMTEAMLSGDIDISYSQGL
>MP1178_megahit_373297_3-497
MKKIISLFLGAMVALSLSVSAFAAANQVRVAFFLEWATPNQEAKVKKTFDDALGVPVKWTNFATGGEMTEAMLSGDIDISYSQGLTPFVNAVNAKAPLKLVDIAVVYGMGGTTCVAAQGIDKGNASTKLDGQKVAVPLGTMADYVFKETMRVVGADISKMKVVDM
>MP1178_megahit_377644_2-541
MKKIINLFLGSVVALCLSMSVAFSAANEVRVAFFLEWPTPNQEDKVKGLYEKALGVPVKWTNFSNGGAMTDAMLAGDIDISYSQGLVPFINAVKSKAPLKLVDIAMEYGMGGTTCVTSNASGITKANASELEGKKVAVPLGTMAEYVFDESMKVVGADKSKMDVIQMDPEEGAAALVSGD
>MP1178_megahit_381471_898-1014
KFLTPAETKESMESGNLDAFLKGMDTPSGSVDTSFLPL*
>MP1409_megahit_33327_447-881
MKISKKMLLRISAVAIAGAITATAQAADVNVAFFLEWATPNQIAKVEKTYDDAMGVKVNWTNFTTGVHMTEAMLAGDIDISYSQGLTPFANAVNANAPIRMVAIAVAYGAADDCIIRNDSGISKSNASELEGKSVAVPLNTMADF
>MP1409_megahit_103366_2-703
AMAATNVMALSELTVAYFMEWPMPFEYAKVNGNYDEALGVEVKWVAFDTGTAMSAAMASGDVDISVSQGVPPFIVAASTGLDIQIVDVAVSYADNDNCVVASRHEIDASNASELSGKKVAVPIGTAAHYGFLKQMEHFGVDVASLTVVDMAPADGAAAFAQGNLDMVCGWGGALRRMLEHGNVLLTGAEKVALGILVYDVTSVPASFAAEEPEALATFLAVTAATNAMWNSGGF
>MP1409_megahit_145816_3-845
MKKIISLFLGSIVAITLSASVANSAANQVRIAYFLEWATPNQESHVKGTYDDALGVPTKWTSFATGVEMTEAMLSGDIDISYSQGMTPFVNAVNAKAPIKIVDVAVEYGMGGTGCVVSNASGISKANAKELEGKKVAVPLNTMADYAMRMIANHLDFDVGKLQLVDMEPADGAVALVDGNVVMACMFGKNSIDKGLEAGKMLMTTAEATAAGITSFDITSVTDKFLAENPEMVRTFLEVTAEANVKFAAGKSDMTVIAKDAGMSVEKTKNQMSGFGFPTVA
>MP1409_megahit_186887_3-293
DLLRTFIEVTHEANAAFAKDQSKIDVIAKDAEMTVETTKAQMSGFTFPTVAEQLSDYFSEDGLARTMTAFMGNMFATSDNPALEDYNATIDTSFIE*
>MP1409_megahit_227817_156-1325
MAVLAVLALVVSACGSDDADDAAPATTAAPAATAAPAATAAPAEALSELNVAYFLEWPTANQVAQIEQTYDDALGMTVNWLPFGSGGDMALAMESGDIDIAYSQGLTPFANFVTSGSELEIVGVAVSYADADNCVAHPDYGVTAANAAETLAGQKVYAPVGNVTHYKLLKMLEHLGVDLGSFEHVPSDGGAAAVAAFQSGDVAMACAFGGGVLRMLGDGGNLVMTGSEQEAIGIRVFDIISIPTQFGIDHPDVVETFLQVTEEANAAYAGNRRAQEAMIAEAAGMTVEGSNALLDMFSFPDRATQLSDAWLGGTVQDVMKAQMDFFVEQGEIPEALDSYDAFVNTTFLSNISDVEVVMASSGAGEGGTVTILYWQAASTLNPYLSGGWKD
>MP1409_megahit_248277_604-1587
VEMKKVIAFVLGSFVAANLGMTVAHAAADEVRVAFFLEWATPNQEDKVKNSFDTALGVPVKWTNFATGGEMTEAMLSGDIDISYSQGLTPFVNAVNAKAPIKLVDIAVIYGMGGTTCVAAKGIDKGNASTKLDGQKVAVPLGTMADYVFKETMRVVGADISSMKVVDMNPEDGSVAFVNGDVAMACLFGGKSIKAAKEKGAPLLTVKEAQDAGIAGIDITSVTNKFLKENPGMVKTFVEVTHDANARFNAGKSDMNVIAKDAAMDLAGTKNQMDGFEFPDAATMKSKYLNKGGILMTYLSVMGNMFATSENPALSDYSKVVDTSYLP*
>MP1409_megahit_249855_1-288
MKKIVSLLLGSIVACALSISAAFSAANEVRVAFFLEWALPNQEAKVKKVFDDALGVPVKWTNFATGGEMTEAMLSGDIDISYSQGLTPFVNAVNAK
>MP1409_megahit_259809_59-856
NFANGGAMTDAMLAGDIDISYSQGLTPFVNAVNSKAPIKLVDVAMEYGMGGTTCVVSKASGITKANASELEGKKVAVPLGTMAEYVFIESMKVVEADRGKMDVIQMDPEEGSAALVSGDVVMACLFGGNSIKAAVAVGSRLLSVQEARDAGIQGIDITSVTDKFMKENPEMVRTFIEVSHEANARYRAGKSDISIIAKDAEMSVADTNDTMGGFKFLTPAETKKSMSKGGLLMKYLDGMGKTFGTAENPTLKNYSKTVDTSFLPL*
>MP1409_megahit_263821_1-879
MKRLMAVLMLLGLVAAACGSDIDTPDELDVAYFLEWPTANQVAQVEETYDAALGIKVNWHSFASGGDMALAMESGDIDISYSQGLTPFANFVTSGSDLQIVGVAVSYADADNCVAHPDYGVTAANAATSLAGQKIYAPIGNVTHFKLLKMLEHLGVDLGSVEHIPSEGGAAAVAAFSSGDVALACAFGGSVNQMIADGGNLVMTGSEQEAIGIRVFDIISTTGDFGRAYPEVVTAFLQVTEDANAAYAADRGPLEATIAEAAGMEVGPSNALLDAFSFPDRATQLSDAWLGGT
>MP1409_megahit_264261_1815-2816
MSMKHMMAGTAMALALTAAPAFAAGHGSITVAYFLEWPMPFEYAKQMGTYEEEMGVDINWVSFDTGTAMSAAMASGDVQLAVSQGVPPFVVATSAGQDLQALDVAVSYSDNDNCVVAEALEIDKDSADELAGKKVAVPLGTAAHYGFLKQMNHFGVDVASLDIVDMAPPDGAAAIAQGSVDMFCGWGGSLRRAKEFGNVLLTGAEKEELGILVFDVTSGPASWVAENSDLVAKFLKVTADANAMWADEANHAEMLPVIAKDAGMSEEDTMATISTFVFPTVEEQLTEKWLGGGATEFMGGVAQVFVEAGSIDAALDSYADNVNTGPLQSASGM*
>MP1409_megahit_270760_3-170
MKKIISLFLGSIVALMWSVSAFSAANEVRVAFFLEWALPNQEDKVKKTFDDALGVP
>MP1409_megahit_293629_2-208
MKKIISLLLGSIVAFTLSISAAFSAANEVRVAFFLEWALPNQEDKVKKTFDDALGVPVKWTNFATGGEM
>MP1409_megahit_304949_2-313
LATFLGVTAAANAMWNSGGFTSLMLPHIAKDAGMDEAATLDTMSTFVFPSVSSQLSSAWLGGSGITFLKGVADVFVNAGEISSARGSYAGAVNTDGLNAVASQ*
>MP1409_megahit_310585_257-1198
MKKIISLLLGSIVALAFTASVAFSAANQVRVAFFLEWPTPNQEDKVKKTFDDALGVPVKWTNFANGGAMTDAMLAGDIDISYSQGLVPFINAVKSNAPIKLVDIAMEYGMGGTTCVTSKASGITKANASELEGKKVAVPLGTMAEYVFDESMKVVGADRKKMDIIQMDPEEGAAAIVSGDVVMACLFGGNSIKAALTVGTRLLTVQEARDAGILGIDITSVTSKFMKENPGMVRTFIEVSHEANARYRAGKSDMSIIAKDAEMKLEDMKDTIGGFKFLTAAETKKSMESGNLDAFLKGMDTPSGSVDTSLLPL*
>MP1409_megahit_316143_2-1150
DDGGGDAAPATTAAPATTAAPATTAAPAATAAPVEALSELNVAYFLEWPTANQVAQVEQTYDEALGMTVNWLPFGSGGDMALAMESGDIDIAYSQGLTPFANFVTSGSELEIVGVAVSYADADNCVAHPDYGVTAANAAETLAGQKVYAPVGNVTHYKLLKMLEHLGVDLGSFEHVPSDGGAAAVAAFESGDVAMACAFGGGVLRMLAAGGNLVMTGSEQEAIGIRVFDIISIPTQFGIDHPDVVETFLQITEEANAAYAGDRGAQEATIAEAAGMTVEGSNALLDMFSFPDRATQLSDAWLGGTVQDVMKAQMDFFVSQGEIKEALDSYDAFVNTTFLSNISDVEVVMAPIAFDYGVDEDTVRIGAIADLSGIFSGLVTQIV
>MP1409_megahit_316994_144-986
MKGLYKKIGATIVGAIAAVNVMALDELNVAYFEEWPMPFEYAKQIGAYDEALGMTVNWSSFGTGTAMSAAMASGDIDLSVSQGVPPFIVAASTGQDLQIVDVAVSYADNDNCVVASALEIDASNASELAGLKVSVPIGTAAHYGYLKQMSHFGVDVASMQVVDMAPPEGAAAFAQGSVDVFCGWGGSLRRALEHGNVLLTGAEKTALGILVWDVTSTTAQFANENAEVLATFLGVTAAANAMWNSGGFTSLMLPHIARDAGMDEAATLDTMSTFVFPSVSS
>MP1409_megahit_327753_3-467
MKKIISLLLGSIVAFTLSISAAFSAANEIRVAFFLEWALPNQEDKVKKTFDDALGVPVKWTNFATGGEMTEAMLSGDIDISYSQGLTPFVNAVNAKAPIILVDIAVIYGMGGTTCVAAKGIDKGNASIKLDGQKVAVPLGTMADYVFKETMRVVG
>MP1409_megahit_331749_1-507
SQGLTPFVNAVNAKAPIKLVDIAVIYGMGGTTCVAAKGIDKGNASIKLDGQKVAVPLGTMADYVFKETMRVVGADISKMKVVDMNPEDGSAALVNGDVAMACLFGGTSIKKAQEAGSSVLTVKEAQDAGIAGIDITSVTNKFLKENPGMVRTFVEVTHEANTRYNAGKS
>MP1409_megahit_334633_267-731
MKKIISLLLGSIIALTLSISAAFSAANEVRVAFFLEWALPNQEDKVKKTFDDALGVPVKWTNFATGGEMTEAMLSGDIDISYSQGLTPFVNAVNAKAPIKLVDIAVIYGMGGTTCVAAKGIDKENASIKLDGQKVAVPLGTMADYVFKETMRVVG
>MP1409_megahit_336220_238-597
QDAGIAGIDITSVTNKFLKENPGMVRTFVEVTHEANARYNAGKSNMNIIAKDAAMDLAGTKKQMGGFEFPDAATMKSKYMNKGGILMTYLDVMGNMFATSENPALKDYSKVVDTNYLPY*
>MP1409_megahit_336295_245-604
QDAGIAGIDITSVTNKFLKENPGMVRTFVEVTHEANARYNAGKSNMNIIAKDAAMDLAGTKKQMGGFEFPDAATMKSKYMNKGGILMTYLDVMGNMFATSENPALKNYSKVVNTNYLPN*
>MP1411_megahit_62710_3-461
VDMACGWGGSLRRMKEHGNVLLTGEEKDAIGISVYDVTSVPASFAAEHSDVLAKFLKVTADMNAKWLTDSEEMLPVIAQDAGMSEADAADTLKGFQFPTVEAQLSDKWLGKATPEFLKGVGDFFKEQGNIPESRDTYEGAVNTGPLEAAAKM*
>MP1411_megahit_89964_140-1117
MKISKKMLLRISAVAIAGAITATAQAADVNVAFFLEWATPNQIAKVEKTYDDALGVKVNWTNFTTGVHMTEAMLAGDIDISYSQGLTPFANAVNANAPIRMVAIAVAYGAADDCIIRNDSGISKSNASELEGKSVAVPLNTMADFGFRMTMKAVGVDVNELKVIDMNPEDGAVALVDGQVIMACAYGANSLNTMKTVGSPVLTPSEKQAVGITSFDIISVTNKFAQENPDLLRTFIEVTHEANAAFAKDQSKIDVIAKDAEMTVETTKAQMSGFTFPTVAEQLSDYFSEDGLARTMTAFMGNMFATSDNPALEDYNATIDTSFIE*
>MP1411_megahit_99474_2-859
IGTKAGVDCAGRTTARLAERGGTPPDHFSRPDGRRNRPNAAKTRRNRETMMIKTKVIAAMAGLAAMGAGAPLLAQSDEITVGYFLEWPMPFQYAKVQGTYDEEMGVKVNWVSFDTGTAMSAAMASGDVQLSVSQGVPPFVVAASAGQDLQVLDVAVSYADNDNCVVASGLEIDKTSADELAGKKVAVPLGTAAHYGFLKQMSHFGVDLASLDIVDMAPPDGAAAIAQGAVDMACGWGGALRRMKEHGNVLLTGAEKEELGILVFDVTSGPAGWVAENSDIVTDFLK
>MP1411_megahit_107015_2-385
EELGILVFDVTSGPAEWVAENSDLVAKFLKVTADANAMWADEANHAEMLPVIAKDSGMDETATMETIETFIFPTVDDQLGAKWLGGGAQDFMKGVADVFVEAGSIDAAKDSYENAVNTGPLTSAQGM*
>MP1411_megahit_141587_1567-2046
MKAASRISALLAGIAMVATASVARAEEITVAYFLEWPMPFQYAKVKGLYDEALGMKVNWKSFDAGTAMSAAMASGDIQISVSQGVPPFVVATSAGQDLQVADIAVVYNDNDNCVVKAELEIDKDSAKELEGKKVGVPIGTAAHYGFLKQMEHFGVDVSTM
>MP1411_megahit_149224_1-255
MKKILSFILGSIVALTLSISVANSAAKEVRVAFFLEWPTPNQEDKVKGIYEKALGVPVKWTNFSNGGAMTDAMLAGDIDISYSQG
>MP1411_megahit_153231_286-1281
MKRLMAVLMLLGLVAAACGSDIDTPDELDVAYFLEWPTANQVAQVEETYDAALGIKVNWHSFASGGDMALAMESGDIDISYSQGLTPFANFVTSGSDLQIVGVAVSYADADNCVAHPDYGVTAANAATSLAGQKIYAPIGNVTHFKLLKMLEHLGVDLGSVEHIPSEGGAAAVAAFSSGDVALACAFGGSVNQMIADGGNLVMTGSEQEAIGIRVFDIISTTGDFGRAYPEVVTAFLQVTEDANAAYAADRGPLEATIAEAAGMEVGPSNALLDAFSFPDRATQLSDAWLGGTVQQVMKEQMDFFVEQGEIPTALDSYDAFVDTSFLERVR*
>MP1411_megahit_187567_1-357
AGITSFDITSVTDKFLAENPEMVRTFLEVTAEANVKFAAGKSDMAVIAKDAGMSVEKTKNQMSGFGFPTVAEQKANWLNKGGKVHNMLDFMGQMFATAENPALKDYYKTIDASFLPGM*
>MP1411_megahit_226887_1-141
MKKIISFILSSIVAFSFSMSVAFSAANEVRVAFFLEWALPNQEDKVK
>MP1411_megahit_231539_187-1161
MKNLLKILLGGLFLCSFYSVNAVAKDVNVAFFLEWATPNQEAKVNKTYEDAMGVNINWTNFATGVEMTEAMLSGDIDISYSQGMTPFVNAVNAKAPIKIVDVAVEYGMGGTGCVVSNASGITKANASELEGQKVAVPLNTMADYAMRMIAAHLGADVSQFQLVDMEPADGAVALVDGNVVAACLFGKNSIDKALEAGSMLMTTEEATAAGITSFDITSVTDKFIKENPELVRAFLEVTAESNALFAAGNSDMAIIAKDAGMSVEKTTNQMAGFRFPTPEEQKSSWLNSGGKVEGMLAFMGNMFATAENPALSDYSKTIDASFLP*
>MP1411_megahit_235477_138-857
MKKIISLLLGSIVALAFTASVAFSAANQVRIAFFLEWPTPNQEDKVKKTFDDALGVPVKWTNFANGGAMTDAMLAGDIDISYSQGLTPFVNAVNSKAPIKLVDVAMEYGMGGTTCVVSKASGITKANASELEGKKVAVPLGTMAEYVFIESMKVVEADRGKMDVIQMDPEEGSAALVSGDVVMACLFGGNSIKAAVAVGSRLLSVQEARDAGIQGIDITSVTDKFMKENPGMVRTFIEVS
>MP1411_megahit_238129_3-743
AMTDAMLAGDIDISYSQGLVPFINAVKSNAPIKLVDIAMEYGMGGTTCVTSKASGITKANASELEGKKVAVPLGTMAEYVFDESMKVVGADRKKMDIIQMDPEEGAAAIVSGDVVMACLFGGNSIKAALTVGTRLLTVQEARDAGILGIDITSVTSKFMKENPGMVRTFIEVSHEANARYRAGKSDMSIIAKDAEMKLEDMKDTIGGFKFLTAAETKKSMESGNLDAFLKGMDTPSGSVDTSLLPL*
>MP1411_megahit_239205_2078-3079
MSMKHMMAGTAMALALTAAPAFAAGHGSITVAYFLEWPMPFEYAKQMGTYEEEMGVDINWVSFDTGTAMSAAMASGDVQLAVSQGVPPFVVATSAGQDLQALDVAVSYSDNDNCVVAEALEIDKDSADELAGKKVAVPLGTAAHYGFLKQMNHFGVDVASLDIVDMAPPDGAAAIAQGSVDMFCGWGGSLRRAKEFGNVLLTGAEKEELGILVFDVTSGPASWVAENSDLVAKFLKVTADANAMWADEANHAEMLPVIAKDAGMSEEDTMATISTFVFPTVEEQLTEKWLGGGATEFMGGVAQVFVEAGSIDAALDSYADNVNTGPLQSASGM*
>MP1411_megahit_246676_1-180
MSQLSLIINEGIMKKIISLLLGCIVALTWSVSAFAAANEVRVAFFLEWALPNQEDKVKKT
>MP1411_megahit_261773_3-197
MKKIISLFLGSIIALTLSISAAFSAANEVRVAFFLEWALPNQEAKVKKIFDDALGVPVKWTNFAT
>MP1411_megahit_275952_886-2052
MGEGPQLLEGMAIQLLSRRSATTDLGAVEAPGNRQHEGNPNMKRLTKVLALLLTLTMVAAACGSDDDGGGDAAPATTAAPATTAAPATTAAPAATEAPVEALSELNVAYFLEWPTANQVAQVEQTYDEALGMTVNWLPFGSGGDMALAMESGDIDIAYSQGLTPFANFVTSGSELEIVGVAVSYADADNCVAHPDYGVTAANAAETLAGQKVYAPVGNVTHYKLLKMLEHLGVDLGSFEHVPSDGGAAAVAAFESGDVAMACAFGGGVLRMLAAGGNLVMTGSEQEAIGIRVFDIISIPTQFGIDHPDVVETFLQITEEANAAYAGDRGAQEATIAEAAGMTVEGSNALLDMFSFPDRATQLSDAWLGGTVQDVMKAQMDFFVSQGEIK
>MP1411_megahit_282751_3-347
MKKIISFILTSIVALYLSMSVAFSAANQVRVAFFLEWALPNQEDKVKQTFDKALGVPVKWTNFATGGEMTEAMLSGDIDISYSQGLTPFVNAVNAKAPIKLVDIAVIYGMGGTTC
>MP1411_megahit_289891_417-563
MKKIISLLLGSIVAITLSISAAFSAANEVRVAFFLEWALPNQEDKVKKT
>MP1411_megahit_297945_1-468
MKGLYKKIGATIVGAIAAVNVMALDELNVAYFEEWPMPFEYAKQIGAYDEALGMTVNWSSFGTGTAMSAAMASGDIDLSVSQGVPPFIVAASTGQDLQIVDVAVSYADNDNCVVASALEIDASNASELAGLKVSVPIGTAAHYGYLKQMSHFGVDV
>MP1411_megahit_301524_2-526
VFKETMRVVEADISKMKVVDMNPEDGSAALVNGDVAMACLFGGTSIKKAQEAGSSVLTVAEAQEAGIAGIDITSVTNKFLKENPGMVRTFVEVTHEANARYNSGKSDMNVIAKDAAMDLAGTKKQMGGFEFPDAATMKSKYMNKGGILMSYLDVMGNMFATSENPALKNYSKVVD
>MP1411_megahit_306067_487-1464
MKKVIAFVLGSFVAANLGMTVAHAAADEVRVAFFLEWATPNQEDKVKNSFDTALGVPVKWTNFATGGEMTEAMLSGDIDISYSQGLTPFVNAVNAKAPIKLVDIAVIYGMGGTTCVAAKGIDKGNASTKLDGQKVAVPLGTMADYVFKETMRVVGADISSMKVVDMNPEDGSVAFVNGDVAMACLFGGKSIKAAKEKGAPLLTVKEAQDAGIAGIDITSVTNKFLKENPGMVKTFIEVTHDANARFNAGKSDMNVIAKDAAMDLAGTKNQMDGFEFPDAATMKSKYLNKGGILMTYLSVMGNMFATSENPALSDYSKVVDTSYLP*
>MP1411_megahit_313055_1169-1375
MKKIISLLLGSIVAFTLSISAAFSAANEVRVAFFLEWALPNQEDKVKKTFDDALGVPVKWTNFATGGEM
>MP1411_megahit_314830_1082-1606
SMQVVDMAPPEGAAAFAQGSVDVFCGWGGSLRRALEHGNVLLTGAEKTALGILVWDVTSTTAQFANENAEVLATFLGVTAAANAMWNSGGFTSLMLPHIARDAGMDEAATLDTMSTFVFPSVSSQLSSAWLGGSGITFLKGVADVFVNAGEISSARGSYAGAVNTDGLNAVASQ*
>MP1411_megahit_317603_234-914
LVDIAVIYGMGGTTCVAAKGIDKGNASIKLDGQKVAVPLGTMADYVFKETMRVVGADISKMKVVDMNPEDGSAALVNGDVAMACLFGGTSIKKAQEAGSSVLTVKEAQDAGIAGIDITSVTNKFLKENPGMVRTFVEVTHEANTRYNAGKSDMNIIAKDAAMDLAGTKKQMGGFEFPDAATMKSTYMNDGGILMNYLGVMGNMFATSENPALKDYSKVVDTSYLPN*
>MP1413_megahit_12116_23-652
RNDAGISKSNASELEGKKVAVPLNTMADFGFRMTMKAVGVDVNELKVVDMAPEDGAVALIDGQVTMACAYGANSLTKMKTVGKPMLTSAAKKAAGITSFDIISVTDKFAQENPALVRTFIDVTHKANAAFAKDQSKIGVIAKDAGMTVEKTKSQMSGFVFPTVDEQMRDYFSKNGLARTMTAFMGKMFATPSNPALKDYNATIDTSFLK*
>MP1413_megahit_63566_2-583
GITKANASELEGQKVAVPLNTMADYAMRMIAAHLGADVSQFQLVDMEPADGAVALVDGNVVAACLFGKNSIDKALEAGSMLMTTEEATAAGITSFDITSVTDKFIKENPELVRAFLEVTAESNALFAAGNSDMAVIAKDAGMSVEKTTNQMAGFGFPTPEEQKSSWLNSGGKVEGMLAFMGNMFATAENPALSD
>MP1413_megahit_87760_3-785
AKQMGTYEEEMGVDINWVSFDTGTAMSAAMASGDVQLAVSQGVPPFVVATSAGQDLQALDVAVSYSDNDNCVVAEALEIDKDSADELAGKKVAVPLGTAAHYGFLKQMNHFGVDVASLDIVDMAPPDGAAAIAQGSVDMFCGWGGSLRRAKEFGNVLLTGAEKEELGILVFDVTSGPASWVAENSDLVAKFLKVTADANAMWADEANHAEMLPVIAKDAGMSEEDTMATISTFVFPTVEEQLTEKWLGGGATEFMGGVAQV
>MP1413_megahit_128093_1-756
MQNKLDKMEEILFKTLRRFMPSVVAVPLLVAGLAASAQTVNVGAAGNVGGMIVFVAQAKGFFAKNGIDAKVVTRQTGGALTKSLRAGEMDYAPAAFTNLPAALEKGMNVRAFVGYTGASYVKSTSDNFVGIAARAGSGIKTLKDLRGKKIGVTFASTGDLYLRTILRKNGITKRDYKRINTRPPSLVAVLDTGGVDAIVAWEPNLTRSLDKVKGATLISRGGDHVCFCAGLHGFPDKVYKDRKRTQGVVDAM
>MP1413_megahit_147373_2050-2751
MAVLAVLALVVSACGSDDADDAAPAATAAPAATAAPAATAAPAEALSELNVAYFLEWPTANQVAQIEQTYDDALGMTVNWLPFGSGGDMALAMESGDIDIAYSQGLTPFANFVTSGSELEIVGVAVSYADADNCVAHPDYGVTAANAAETLAGQKVYAPVGNVTHYKLLKMLEHLGVDLGSFEHVPSDGGAAAVAAFQSGDVAMACAFGGGVLRMLGDGGNLVMTGSEQEAIGI
>MP1413_megahit_156846_1-603
PIKLVDIAVTYGMGGTTCVVSNASGITKANAAELEGKKVAVPVGTMADYVFKETMKVIGADAGKVTVVDMVPEDGSAALVNGDVAMACLFGGKSIENALKAGTRMLTVKEATDAGISGIDIVSVMNKFLKENPAMVRAFIEVTHEANARFRAGKSDMKIIAKDAAMDLAGTKKQMGGFGFPDAAEIKSKYMNKGGILMKYL
>MP1413_megahit_158932_544-657
LNAADTKKSMESGGNLDGFLKGMGTPNGAVDTSFLPL*
>MP1413_megahit_212079_621-1391
IDISVSQGVPPFIVAASTGQDIQIVDVAVSYADNDNCVVASALEIDASNASELAGLKVSVPIGTAAHYGYLKQMEHFGVSVDSMQVVDMAPPEGAAAFAQGELDMFCGWGGSLRRALEHGNVLLSGAEKTALGILVWDVTSTPAGFADENAEVLATFLGVTAASNAMWNSGGFTSLMLPHIARDAGMDEDDTADTMSTFVFPSVSNQLGSNWLGGSGADFLKGVADVFVNSGNIPSARGSYANAINTDGLEAIAAQ*
>MP1413_megahit_213989_1-1011
DELDVAYFLEWPTANQVAQLELTYDDALGIPVNWHAFASGNDMALAMEAGDIDISYSQGLTPFANYVTSGAEHEIVGVAVSYADADNCVAHPDYGVTAANAAESLAGQNIYTPIGNVTHFKLLKMLEHLGVSLDSFSLIPSEGGSAAVAAFNSGDVAMACAFGGAVNQMVSDGGNLVMTGSEQEAIGIRVFDIISIPMSFGEDNPDVVTAFLQVTEDANAAYSVDRASMEATIAEAAGMEVGPSNALLDAFTFLDKATQLSDAWLGGTVQQVMKDQMDFFVEQGEITTALDSYAPFVNTSFLEAVTDAPWAAAPAAAGPDSTDPIKLPIHNWSSQIA
>MP1413_megahit_220867_814-1128
MKSIYKKIGAIVVSAVATVNVMALDELNVAYFEEWPMPFEYAKQIGAYDEALGMQVNWSAFGTGTAMSAAMASGDIDISVSQGVPPFIVAASTGQDIQIVDVAVS
>MP1413_megahit_249825_3-398
MRRSRTLFAVLLSFSLLAAACGGDDDSSTPTTTAPAKQSVLTTTTAAPATTAAPATTAAPAPSGLDELNVAYFLEWPTANQVAQLEQTYDSVLGLTVNWIAFPSGNDMALAMESGDIDISYSQGLTPFANYV
>MP1413_megahit_253941_3-461
MKKIISLFLGAIVALTLSVSAFAAANQVRVAFFLEWATPNQEAKVKKTFDDALGVPVKWTNFATGGEMTEAMLSGDIDISYSQGLTPFVNAVNAKAPLKLVDIAVVYGMGGTTCVAAQGIDKGNASTKLDGQKVAVPLGTMADYVFKETMRVV
>MP1413_megahit_267634_3-554
EGKKVAVPLGTMAEYVFDESMKVVGADRGKMDIIQMDPEEGAAAIVSGDVVMACLFGGNSIKAALTVGTRLLTVQEARDAGILGIDITSVTDKFMKENPGMVRTFVEVSHEANARYRAGKSNMSIIAKDAEMSVGDAKETMGGFKFLTPAETKTSMEKGGALDKFLKGMDTPSGAVDTSFLPL*
>MP1413_megahit_268294_1-738
GGNLVMTGSEQEAIGIRVFDIISIPTQFGTDHPDVVETFLQVTEEANAAYAGDRGAQEATIAEAAGMTVEGSNALLDMFSFPDRATQLSDAWLGGTVQDVMKAQMDFFVEQGEIPEALDSYDAFVNTTFLSNISDVEVVMAPIAFDYGVNEDTIRVGAIADLSGIFSGLVTQIVDAQTVYWDMVNANGGIGGKQVELVVLDNGYDVPTHLERYEAMRDTGADGVVMISQSTGSPHTAAIAEMAIED
>MP1413_megahit_271658_1-573
MVLTLAMVAAGCGSDDEPAAAPATTAAPAATEAPAATEAPAEALSELNVAYFLEWPTANQVAQVEQTYDGRLGMTVNWLPFGSGGDMALAMESGDIDIAYSQGLTPFANFVTSGSELEIVGVAVSYADADNCVAHPDYGVTAANAAESLAGQKVYAPVGNVTHYKLLKMLGHLGVALDSFEHVPSDGGAAA
>MP1413_megahit_271915_338-568
MKKVIAFVLGSFVAANLGMTVAHAAADEVRVAFFLEWATPNQEDKVKNAFDTALGVPVKWTNFATGGEMTEAMLSGD
>MP1413_megahit_273304_2-649
MGSTGTKQDEGKLNMKRLTRVLALLLTLTMIAAACGSDDDGDAAPATTAAPATTAAPATTAAPATTAAPTTEAPAESLSELNVAYFLEWPTANQVAQVEETYDDALGMTVNWLPFGSGGDMALAMESGDIDIAYSQGLTPFANFVTSGSELEIVGVAVSYADADNCVAHPDYGVTADNAAETLAGQKVYAPVGNVTHYKLLKMLGHLGVALDSFEH
>MP1413_megahit_276313_1-465
MKKIISLFLGSVVALYLSMSVAFSAANEVRIAFFLEWATPNQEDKVKQTFDKALGVPVKWTNFATGGEMTEAMLSGDIDISYSQGLTPFVNAVNAKAPLKLVDIAVIYGMGGTTCVAAKGIDKGNASTKLDGQKVAVPLGTMADYVFKETMRVVG
>MP1413_megahit_279074_1-675
VDIAVIYGMGGTTCVAAKGIDKGNASTKLDGQKVAVPLGTMADYVFKETMRVVGADISSMKIVDMNPEDGSAAFVNGDVAMACLFGGKSIKAAKEKGAPLLTVKEAQDAGIAGIDITSVTNKFLKENPGMVKTFVEVTHDANARFNAGKSDMNVIAKDAAMDLAGTTNQMDGFEFPDAATMKSKYLNKGGILMTYLSVMGNMFATSENPALSDYSQVVDTSYLP*
>MP1413_megahit_283936_174-890
MLLTLTMVAAACGSDDGGGDAAPATTAAPTAEAPAESLSELNVAYFLEWPTANQVAQVEQTYDDALGMTVNWLPFGSGGDMALAMESGDIDIAYSQGLTPFANFVTSGSELEIVGVAVSYADADNCVAHPDYGVTAANAAETLAGQKVYAPVGNVTHYKLLKMLEHLGVDLGSFEHVPSDGGAAAVAAFQSGDVAMACAFGGGVLRMLGDGGNLVMTGSEQEAIGIRVFDIISIPTQFG
>MP1413_megahit_287830_1-639
MKKIINFILGAVVALNLSASVANAAAKEVRIAFFLEWATPNQEDKVKKAFDRAFGVPVKWTNFATGGEMTEAMLSGDIDISYSQGLTPFVNAVNAKAPIILVDIAVLYGMGGTTCVVSNASGITKRNASDLEGKKVAVPLGTMADYVFKETMRVVGADPSKMKVIDMNPEDGSAALVNGDVAMACLFGGTSIKKAEEAGSKMLTVAEAKDAGI
>MP1413_megahit_288647_2-937
DMALAMESGDIDISYSQGLTPFANYVTSGADHVIVGVAVSYADADNCVAHPDYAVSQDNAASSLAGQVIYTPIGNVTHFKLLKMLEHLGVSLDDVSLIPSEGGPAAVAAFENGDVAMACAFGGAINTMLASGGNLVMTGSEQEALGIRVFDIISAPRSFAEEHGDVVTAFLQVTEDANAAYAADRASLETTIADAAGMDVAGSNSLLDAFTFLDRDSQLSEAWLGGTVQAAMKEQMDFFVAQGEIDTALDSYDGVVDTSYIEAVVGRGFGAANPKGLLDRGELSMCRANWASGYVQAEIVRQVLQSAGYGVS
>MP1413_megahit_296883_2-874
NLVMTGSEQEAIGIRVFDIISIPTQFGVDHPNVVETFLQVTEEANAAYAGDRGAQEGTIAEAAGMTVEGSNALLDMFSFPDRATQLSDAWLGGTVQDVMKQQMDFFVEQGEIPEALDSYDAFVNTTFLEAIDDVEVVVVPTAYDYGVTDDTIRIGAIADLTGIFAPLVIQIIDAQTSYWDMVNENGGIDGKQVDFVVMDNGYDVPTHLERYEAMRDEGSGVVFLSQSTGSPHTAAIAEDLVADGLGAIPLSWYSGWPDPAFGKNVFESYTNYCYESMNGVDWLASNVVEGD
>MP1413_megahit_303473_209-1264
MNYVFSSLLSWILIPIIWLNIRRKKMKKIISIILGAVVALNLSLSVVNAAAKEVRIAFFLEWASPNQEDKVKKAFDKAFGVPVKWTNFATGGEMTEAMMSGDIDISYSQGLTPFVNAANSKKPITLVDVSILYGMKGTTCVVSNASGISKANGYQLEGKKVAVALGTMADYVFRETMKVVGADASKMKIVDMVPEDSAVALANGDVVMSCLFGKKSIAKAEEAGKKMLTVKEAADAGIAGIDITSVTNRFMKENPGMVSTFLEVTHEANDRYKLGRTNFSIIAKDATMSVKSTKEQMDSFGFPDTRTQLTKYFNHGGILMKYLEVMGNMFATSENPALKDYSSVVTTRFLP*
>MP1413_megahit_306731_1207-1314
MKKIISFILGSIVALYLSMSVAFSAANEVRVAFFLE
>MP1413_megahit_307989_2-1015
GQKVYAPVGNVTHYKLLKMLGHLGVALDSFDHVPSDGGAAAVAAFESGDVAMACAFGGGVLSMLAAGGNLVMTGSEQEDIGIRVFDIISIPTQFGVDHGDVVETFLQVTEEANAAYASHRGPLEDTIAEAAGMTVEGSNALLDMFSFPDRATQLSDAWLGGTVQNVMKQQMDFFVEQGEIPKALDSYDAFVNTTFLEAIDDVEVVVVPTAYDYGVTDDTIRIGAIADLSGIFAPLVVQIIDAQTSYWNMVNENGGIDGKQIDFVVMDNGYDVPTHLERYEAMKDEGSGVVFLSQSTGSPHTAAIAEDLVADGLGAIPLSWYSGWPDPAFGKNVFESYT
>MP1413_megahit_309513_330-641
MKKIISLFLGSIIALTLSISAAFSAANEVRVAFFLEWALPNQEAKVKKVFDDALGVPVKWTNFATGGEMTEAMLSGDIDISYSQGLTPFVNAVNAKAPIKLVDI
>MP1413_megahit_310466_901-1110
MKKIINLLLGSIVALTLSISAAFSAASEVRVAFFLEWALPNQEDKVKKTFDDALGVPVKWTNFATGGEMT
>MP1413_megahit_313293_191-535
RLLTVQEARDAGILGIDITSVTDKFMKENPGMVRTFVEVSHEANARYRAGKSDMSIIAKDAEMSVADATGTMDGFKFLTPAETEKSMNKGGALDKFLSGMDTPSGAVDTSFLPL*
>MP1413_megahit_314567_92-622
VSSMDVVDMAPPEGAAAFAQGSVDVFCGWGGSLRRALEHGNVLLTGAEKTALGILVWDVTSTTAQFANENAEVLATFLGVTAASNAMWNSGGFTSLMLPHIARDAGMDEAATADTMSTFVFPSVSSQLSGAWLGGSGITFLKGVADVFVNAGEIPSARGSYAGAVNTDGLNTVASQ*
>MP1413_megahit_315290_158-541
SVLTVAEAQEAGIAGIDITSVTNKFLKENPGMVRTFVEVTHEANARYNSGKSDMNVIAKDAAMDLAGTKKQMGGFEFPDAGTMKSKYMNDGGILMSYLSVMGNMFATSENPALKDYSKVVDTSYLPN*
>MP1413_megahit_315685_525-1136
MKKIISFILGSIVAFTLSTSVAFSAANEVRVAFFLEWATPNQEDKVKQTFDKALGVPVKWTNFATGGEMTEAMLSGDIDISYSQGLTPFVNAVNAKAPIILVDIAVIYGMGGTTCVAAKGIDKGNASTKLDGQKVAVPLGTMADYVFKETMRVVGADISKMKVVDMNPEDGSAALVNGDVAMACLFGGTSIKKAQEAGSSVLTV
>MP1413_megahit_316584_446-1018
AVPLGTMADYVFKETMRVVGADISKMSVVDMNPEDGSAAFINGDVAMACLFGGKSIAAAKEKGASLLTVKEAQDAGIAGIDITSVTNKFLKENPGMVRTFVEVTHEANARYNAGNSDMNVIAKDAAMDLAGTKKQMGGFEFPNAGTMKSKYLNKGGILMSYLEVMGNMFATSENPALKDYAAVVDTSYLP*
>MP1413_megahit_317538_2931-3512
SGITKANASELEGKKVAVPLGTMAEYVFDESMKVVGADRKKMEIIQMDPEEGAAAIVSGDVVMACLFGGNSIKSALTVGTRLLTVQEARDAGILGIDITSVTTKFMKENPGMVRTFIEVSHEANARYRAGKSNMSIIAKDAEMSVGDMKDTIGGFKFLTPAETKESMESGNLDAFLKGMDTPRGSVDTSFLPL*
>MP1413_megahit_318218_467-772
MKGLYKKIGATIVGAIAAVNVMALDELNVAYFEEWPMPFEYAKQIGAYDEALGMTVNWSAFGTGTAMSAAMASGDIDISVSQGVPPFIVAASTGQDLQIVDV
>MP1413_megahit_320632_3-914
MKKIISLFLGGLVALYLSMSVAFSAANEVRVAFFLEWPTPNQEDKVKGLYEKALGVPVKWTNFSNGGAMTDAMLAGDIDISYSQGLVPFINAVKSKAPLKLVDIAMEYGMGGTTCVTSKASGITKANASELEGKKVAVPLGTMAEYVFDESMKVVGADKSKMDVIQMDPEEGAAALVSGDVVMACLFGGNSIKAAVAVGSRLLTVQEARDAGILGIDITSVTDKFMKENPGMLKTFIEVTHEANARYAAGKSDLNVIAKDSEMALADMKDTIGGFKFLNARETKKSMESGNLAGFLKGMNTPDG
>MP1415_megahit_148978_2-133
MKKIISALFGALLVFSLNASVANAAAKEVRIAFFLEWPTPNQED
>MP1415_megahit_151059_3-617
AMLSGDIDISYSQGLTPFVNAVNAKAPIKLVDIAVVYGMGGTTCVAKKGINKGNAAVKLDGQKVAVPLGTMADYVFKETMRVVKADISKMKVIDMNPEDGSAALVSGDVAMACLFGGKSIKNAKTVGAAVLTVAEAKAEGIAGIDITSVTNKFLKENPGMVKAFVEVTHEANARYNSGKSDMNTIAKDAAMDLAGTKKQMGGFEF
>MP1415_megahit_152600_1-747
MACAFGGGVLTMLADGGNLVMTGSEQEAIGIRVFDIISIPTQFGIDHPDVVETFLQITEDANAAYAGDRGAQEATIAEAAGMTVEGSNALLDMFSFPDRATQLSDAWLGGTVQDVMKAQMDFFVSQGEIPEALDSYDAFVNTTFLSNISDVEVVMAPIAFDYGVTEDTIRVGAIADLSGIFSSLVTQIVDAQTVYWDMVNANGGIGGKQVELVVLDNGYDVPTHLERYEAMRDTGADGVVMISQSTGSP
>MP1415_megahit_178797_2-703
GGGDAAPATTAAPATTAAPAATEAPVEALSELNVAYFLEWPTANQVAQVEQTYDEALGMTVNWLPFGSGGDMALAMESGDIDIAYSQGLTPFANFVTSGSELEIVGVAVSYADADNCVAHPDYGVTAANAAETLAGQKVYAPVGNVTHYKLLKMLEHLGVDLGSFEHVPSDGGAAAVAAFQSGDVAMACAFGGGVLTMLADGGNLVMTGSEQEAIGIRVFDIISIPTQFGIDHP
>MP1415_megahit_193990_1-132
MKKIISFILGSIMALNLSISVANAAANEVRVAFFLEWATPNQED
>MP1415_megahit_215101_1-159
MRKIIRLLLGSIVALALSASAVFSAANEVRVAFFLEWATPNQEDKVKKTFDDA
>MP1415_megahit_215528_249-533
MKKIVSLLLGSVAALILSASLAFSAANQVRVAFFLEWATPNQEAKVKKVFDDALGVPVKWTNFATGGEMTEAMLSGDIDISYSQGLTPFVNAVNA
>MP1415_megahit_244135_3-1037
PAPSGLDELNVAYFLEWPTANQVAQVEQTYDSVLGLTVNWIAFPSGNDMALAMESGDIDISYSQGLTPFANYVTSGADHVIVGVAVSYADADNCVAHPDYAVSQDNAASSLAGQAIYTPIGNVTHFKLLKMLEHLGVSLDDVSLIPSEGGPAAVAAFENGDVAMACAFGGAINTMLASGGNLVMTGSEQEALGIRVFDIISAPRSFAEEHGDVVTAFLQVTEDANAAYAADRASLETTIADAAGMDLAGTSSLLDAFTFLDSDSQLSEAWLGGTVQAAMKEQMDFFVAQGEIDTALDSYDGVVDTSYLEAVVGRGFGAANPKAPSGLGDGSLGTVEVGAGEAIQI
>MP1415_megahit_266948_3-641
TPFVNAVNAKAPIKLVDIAVTYGMGNTTCIVSKASGITKANAAQLEGKKVAVPVGTMADYVFKETMKVIGADAGKVSVVDMNPEDGSAALQNGDVAMACLFGGKSIENALKAGTRMLTVKEATDAGISGIDITSVTNKFLKENPGMVRTFVEITHEYNAKFRAGKSNMNVIAKDAAMDLAGTKKQMGGFGFPDAATIKSKYMNKGGILMKYLD
>MP1415_megahit_267614_3-515
MKKIISFILGSIIALNLSISVANAAANEVRVAFFLEWATPNQEDKVKKTFDKALGVPVKWTDFKTGGEMTEAMLSGDIDISFSQGLTPFVNAVNAKAPLKLVDIAVIYGMGGTTCVAAKGIDKGNAATKLDGQKVAVPLGTMADYVFKETMRVVGADISKMSVVDMNPEDG
>MP1415_megahit_287206_3-326
EARDAGILGIDITSVTDKFMKENPGMLRTFIEVTHEANARYASGKSDLNVIAKDAEMALADMKDTIGGFKFLTPAETKISMESGNLDGFLKGMDTPSGAVDTSFLPL*
>MP1415_megahit_289337_2-541
MSAAMASGDIDISVSQGVPPFIVAASTGQDLQIVDVAVSYADNDNCVVASALEIDASNASELAGLKVSVPIGTAAHYGYLKQMDHFGVDVASMDVVDMAPPEGAAAFAQGSVDVFCGWGGSLRRALEHGNVLLTGAEKTALGILVWDVTSTTAQFANENAEVLATFLGVTAASNAMWNSG
>MP1415_megahit_293989_3-224
MKKVIAFVLGSFVAANLGMTVAHAAADEVRVAFFLEWATPNQEDKVKNAFDTALGVPVKWTNFATGGEMTEAML
>MP1415_megahit_294267_224-574
MKKIISLFLGSVVALCLSMSVAFSAANEVRVAFFLEWPTPNQEDKVKGLYEKALGVPVKWTNFSNGGAMTDAMLAGDIDISYSQGLVPFINAVKSKAPLKLVDIAMEYGMGGTTCVT
>MP1415_megahit_295890_490-624
MKGLYKKIGATIVGAIAAVNVMALDELNVAYFEEWPMPFEYAKQI
>MP1415_megahit_297334_2-601
AAVAAFNSGDVAMACAFGGAVNQMVADGGNLVMTGSEQEAIGIRVFDIISVPKSFGEDHPDVVTAFLQVTEDANAAYSVDRASMEATIAEAAGMEVGPSNALLDAFTFLDKATQLSDAWLGGTVQQVMKDQMDFFVEQGEITTALDSYAPFVNTSFLEAVTDAPWAAPTVSGLGDGSLGTVEVGAGEDIQIRALHAISGD
>MP1415_megahit_300250_3-350
IAGIDITSVTNKFLKENPGMVRTFVEVTHEANARYNSGKSDMAVIAKDAAMDLAGTKKQMGGFEFPDAATMKAKYLNKGGILMTYLEVMGNMFATSENPALKDYSKVVDTSYLPM*
>MP1415_megahit_300320_2-376
NSIKAAVAVGSRLLTVQEARDAGILGIDITSVTDKFMKENPGMLRTFVEVTHEANARYAAGKSDLNVIAKDAEMALADMKDTIGGFKFLTPAETEKSMTSGNLAGFLKGMGTPDGAVDTSFLPL*
>MP1415_megahit_304694_2-502
AYFLEWPTANQVAQVEETYDDALGMTVNWLPFGSGGDMALAMESGDIDIAYSQGLTPFANFVTSGSELEIVGVAVSYADADNCVAHPDYGVTADNAAETLAGQKVYAPVGNVTHYKLLKMLGHLGVALDSFEHVPSDGGAAAVAAFESGDVAMACAFGGGVLTMLAA
>MP1415_megahit_304860_1659-1916
MKKVIAFVLGGFIAANLGMTVAHAAADEVRVAFFLEWATPNQEDKVKNAFDEALGVPVKWTNFATGGEMTEAMLSGDIDISYSQGL
>MP1415_megahit_307666_1-552
ITKANASELEGKKVAVPLGTMAEYVFDESMKVVGADRKKMEIIQMDPEEGAAAIVSGDVVMACLFGGNSIKSALTVGTRLLTVQEARDAGILGIDITSVTTKFMKENPGMVRTFIEVSHEANARYRAGKSNMSIIAKDAEMSVADMKDTIGGFKFLTPAETKESMESGNLDAFLKGMDTPRGSV
>MP1415_megahit_309973_1-315
NKFLKENPGMVKTFVEVTHDANARFNAGKSDMNVIAKDAAMDLAGTTNQMDGFEFPDAATMKSKYLNKGGILMTYLSVMGNMFATSENPALSDYSQVVDTSYLP*
>MP1415_megahit_314310_329-607
MKKIIGLLLGSIVAFAFSASVAFSAANQVRVAFFLEWATPNQEDKVKKTFDDALGVPVKWTNFATGGEMTEAMLSGDIDISYSQGLTPFVNAV
>MP1415_megahit_322174_3-563
AETLAGQKVYAPVGNVTHYKLLKMLGHLGVALDSFDHVPSDGGAAAVAAFESGDVAMACAFGGGVLTMLAAGGNLVMTGSEQEAIGIRVFDIISIPTQFGIDYPDVVETFLQVTEDANAAYASHRGPLEDTIAEAAGMTVEGSNALLDMFSFPDRATQLSSAWLGGTVQDVMKQQMDFFVEQGEIPK
>MP1415_megahit_322217_1-507
RAFGVPVKWTNFATGGEMTEAMLSGDIDISYSQGLTPFVNAVNAKAPIILVDIAVLYGMGGTTCVVSNASGITKRNASDLEGKKVAVPLGTMADYVFKETMRVVGADPSRMKVIDMNPEDGSAALVNGDVAMACLFGGTSIKKAEEAGSKMLTVAEAKDAGIAGIDITS
>MP1415_megahit_326628_1-345
IAGIDITSVTNKFLKENPGMVRTFVEVTHEANARYNDGKSDMNVIAKDAAMDLAGTKKQMGGFEFPNAGTMKAKYMNDGGILMSYLSVMGNMFATSENPALKDYSKVVDTSYLP*
>MP1415_megahit_329574_1-585
GQKVAVPLGTMADYVFKETMRVVGADISKMSVVDMNPEDGSAAFVNGDVAMACLFGGKSIAAAKEKGASLLTVKEAQDAGIAGIDITSVTNKFLKENPGMVRTFVEVTHEANARYNAGNSDMNVIAKDAAMDLAGTKKQMGGFEFPNAGTMKSKYLNKGGILMSYLEVMGNMFATSENPALKDYAAVVDTSYLP*
>MP1415_megahit_330658_141-545
KAEEAGSKMLTVAEAKDAGIAGIDITSATNKFLRENPGMVRTFVEVTHEANARFNAGKSDMNTIAKDAAMDLAGTKKQMGGFEFPDAATMKSKYMNKGGILMNYLSVMGNMFATSENPALKNYSKVVDTSYLPN*
>MP1415_megahit_332446_97-546
MKKIISLLLGSMVALTLTMSAAFSAANEVRVAFFLEWPTPNQEDKVKKTFDDALGVPVKWTNFANGGAMTDAMLAGDIDISYSQGLVPFINAVKSNAPLKLVDIAMEYGMGGTTCVTSNASGITKANASELEGKKVAVPLGTMAEYVFDE
>MP1415_megahit_333355_3-194
DTMSTFVFPSVSSQLSGAWLGGSGITFLKGVADVFVNAGEIPGARGSYAGAVNTDGLNTVASQ*
>MP1415_megahit_333601_201-692
IVDMVPEDSAVALANGDVVMSCLFGKKSIAKAEEAGKKMLTVKEAADAGIAGIDITSVTNRFMKENPGMVSTFLEVTHEANDRYKLGRSNFSIIAKDATMSVKSTKEQMDSFGFPDTRTQLTKYFNHGGILMKYLEVMGNMFATSENPALKDYSSVVTTRFLP*
>MP1415_megahit_334822_1-453
IIQMDPEEGAAAIVSGDVVMACLFGGNSIKSALTVGTRLLTVQEARDAGILGIDITSVTTKFMKENPGMVRTFIEVSHEANARYRAGKSNMSIIAKDAEMSVGDMKDTIGGFKFLTPAETKESMESGNLDAFLKGMDTPRGSVDTSFLPL*
>MP1415_megahit_335139_60-641
MKKIISIILGTVVALNLSLSVVNAAAKEVRIAFFLEWASPNQEDKVKKAFDKAFGVPVKWTNFATGGEMTEAMMSGDIDISYSQGLTPFVNAANSKKPITLVDVSILYGMKGTTCVVSNASGISKANGYQLEGKKVAVALGTMADYVFRETMKVVGADASKMKIVDMVPEDSAVALANGDVVMSCLFGKKSIAK
>MP1417_megahit_88388_78-509
DMACIFGGNSSKAAGEVGTPIMTSQQKIDAGIGSFDVISVTEKFATENPDLLRTFLDVTDEANLAWEATDAQLAKVAADAGMSVEDTRRQMAGMIFMTEKQQMDKYFGPDGVAASAAAALGVVFSDSSDGAAIAKTIDSSFFD*
>MP1417_megahit_105047_2-529
MKHNLKAAILATASAAVMATASASYATDSVNAAFFLEWASPNQIAKVDKAYDDAMGVDVNWTDFSTGVQMTEAMLSGDIDISYSQGLAPFVTAIQQGAPLKMVAVAMMYEANDCFVKNGLGIDASNASELEGKTVAVPLNTMADFAFKSYMNHLDVDMSTMTIVDQAPADGAVSLA
>MP1417_megahit_113135_1-318
MKNIIRKGSAIAVSVFALSAGSTSFAAESVNVAFFLEWASPNQISKVDKVYDEAMGVDVNWTDFSTGVQMTEAMLAGDIDISYSQGLSPFVTAIQQGHPLKMVAIA
>MP1417_megahit_144521_16-660
MTEAMLAGDIDIAYSQGLAPFVTAIQQGHPLKMVAVAMVYEANDCFVKNGLGIDSSNASELEGKTVAVPLNTMADFAFKSYMNALSVDMSTMTIVDQAPPDGAKSLADGAVDMACIFGGNSSKAAGEVGTPIMTSAQKVEAGIGSFDVISVTEKFATENPELLRTFLDVTDEANSAWKASDSQLAKVAADAGMSVPDVTSQMAGMIFMSEEEQLA
>MP1417_megahit_157317_3-479
QAPADGAKSLADGNVDMACIFGGNSSKAAGEVGTPIMTSQQKIDAGIGSFDVISVTEKFATENPDLLRTFLDVTDEANTAWKATDEQLAKVAADAGMSVEDTRRQMGGMIFMTEKQQMDKYFGPDGVAASAAAALGVVFSDSSDGSAIAKTIDSSFFD*
>MP1417_megahit_162917_2-613
KPIPGGNMINIIKKVTAVTAATFTLAATTASYAADSVNVAFFLEWGTPNQISKVDKAYDDAMGVDVNWTDFSTGVQMTEAMLAGDIDIAYSQGLAPFVTAIQQGHPLKMVAVAMVYEANDCFVKNGLGIDSSNASELEGKTVAVPLNTMADFAFKSYMNALNVDMSTMTIVDQAPPDGAKSLADGAVDMACIFGGNSSKAAGEV
>MP1417_megahit_199357_298-684
EVGTPIMTSAQKVEAGIGSFDVISVTEKFATENPELLRTFLDVTDEANAAWKASDAQLAKVAADAGMSVPDVTSQMAGMIFMSEEEQLAKYFGKDGIAASAAAALGTLFSDSSDGLTIAKTIDGSFLD*
>MP1417_megahit_243378_3-290
MKKIISFILGSLFALNLSISAANAAASEVRVAFFLEWPTPNQEDKVKKLFDKALGVPVKWTNFSNGGAMTDAMLAGDIDISYSQGLVPFINAVKSN
>MP1417_megahit_260886_3314-4321
MSISKKIKLSTAAFAMLASSQAATAGGHGEITVAYFLEWPMPFEYAKQMGTYDEELGVKINWVSFESGVKMSAAMASGDVQLSVSQGVPPFVVATSAGQDLQILDVAVSYADNDNCVVRSDLEIDKNSTGELAGKKVAVPLGTAAHYGFLKQMSHFGVDVGSMEVVDMDPPDGAAAIAQGAVDMFCGWGGSLRRALEHGNVLLTGAEKTDLGILVFDVTSGPADWVAENSDLVAKFLKITADANEMWADESNHAKMLPAIAKDAGMDEEATASTMATFTFPTVGDQLSGAWLGGAAQEFMKGVADVFVEANSIDGALDSYEAAVNTGPLNAANGM*
>MP1417_megahit_261762_274-582
GILGIDITSVTTKFMKENPGMLRTFIEVTHEANARYKAGKSNMSVMAKASEMKVGDMKETLSGFKFLTPAETAQSMTKGNLDAFLKGMGTPGGNVDTSFLPL*
>MP1417_megahit_294058_2-364
MKKIISFILGTIVAFTLSASIANSAAKEVRVAFFLEWPTPNQEDKVKGIYEKALGVPVKWTNFSNGGAMTDAMLAGDIDISYSQGLVPFINAVKSKAPLKLVDIAMEYGMGGTTCVTSNAS
>MP1417_megahit_294951_548-1336
MKKIISFILGCFVALNLSISVANSAANEVRVAYFLEWPSPNLEDMQKKNFAKALGVPVKWTNFTNGGAMTDAMLAGDIDISYSQGLVPFINAVKSKAPIKLVDIAMEYGMGGTTCVTSNASGITKANATELEGKKVAVPLGTMAEYVFDESMKVVGADRGKMDIIQMDPEEGAAALVSGDVVMACLFGGNSIKAATAIGSRLLSVQEARDAGILGIDITSVTTKFMKENPGMLRTFVEVTHEANARYHAGKHDVNALSKASEM
>MP1417_megahit_294958_475-705
MKKIISFVLGCIVALNLSMSVANSAANEVRVAFFLEWPTPNQEDKVKKMFDKALGVPVKWTNFSNGGAMTDAMLAGD
>MP1417_megahit_303937_3-248
MKKIISFLIGCFVALNLNISVANSAANEVRVAYFLEWPSPNLEDMQKKAFAKALGVPVKWTNFTNGGAMTDAMLAGDIDISY
>MP1417_megahit_304359_1-297
MKKILSFILGCFVALNLSVSVANSAANEVRVAYFLEWPSPNLEDMQKKSFAKALGVPVKWTNFTNGGAMTDAMLAGDIDISYSQGLVPFINAVKSKAPI
>MP1417_megahit_306175_1-612
SAIATVNVMALDELNVAYFEEWPMPFEYAKQIGAYDEALGMKVNWKAFGTGTAMSAAMASGDIHISVSQGVPPFIVAASTGQDIQIVDVAVSYADNDNCVVASGLEIDASNASELAGKKVSVPLGTAAHFGFLKQMAHFGVSVDSMQVVDMAPPEGSAALAQGSIDMFCGWGGSLRRALDHGNVLLTGAEKTALGILVWDVTSV
>MP1417_megahit_314907_4-582
GITKANGSELEGKKVAVPLGTMAEYVFDESMKVIGADRNKMDIIQMDPPEGAAALVSGDVVMACLFGGNSIKSATAVGTRLLTVKEARDAGILGIDITSVTTKFMKENPGMLRTFVEVTHEANARYHAGKHDVNALSKASEMKVADLKETLSGMKFLTPEETKVSMESGNLHKFLEGMGTPRGNVDTSFLPL*
>MP1417_megahit_321181_2-166
MKKIISTILGMMIAFSLNASVANAAAKEVRVAYFLEWPSPNLEDMNKKAYSKALG
>MP1417_megahit_325424_3-272
MKKIISFILGTFVALNLSISVANSAANEVRVAYFLEWPSPNLEDMQKKAYAKALGVPVKWTNFTNGGAMTDAMLAGDIDISYSQGLVPFI
>MP1417_megahit_326248_370-675
MKKIISTVLGILFAFSLNASVANAAAKEVRVAYFLEWPSPNLEDMNKKAYAKALGVPVKWSNFSNGVAMTDAMLAGDIDISYSQGLMPYINAVKAKAPISLV
>MP1417_megahit_331623_1-192
MKKIISTILGMMIAFSLNASVANAAAKEVRVAYFLEWPSPNLEDMNKKAYSKALGVPVKWTNFS
>MP1417_megahit_333158_3-167
MKKIISTILGMMIAFSLNASVANAAAKEVRIAFFLEWASPNQEDKVKGAFAKAFG
>MP1417_megahit_339865_1493-2473
MKKIISVILGAFIALNFSLSVVNAAAKEVRIAFFLEWATPNQEDKVKKAFDKAFGIPVKWTNFATGGEMTEAMLSGDIDISYSQGLTPFVNAVNAKAPIILVDIAVLYGMGGTTCVVSNSSRITKANASDLEGRKVAVPLGTMADYVFKETMRVVGADPSKMKVIDMNPEDGSAALVNGDVDMACLFGGTSIKKAEEAGKKMLTVKEAKDAGIAGIDITSVTNKFLRENPGMVRTFVEVTHEANDRFNSGRSNMSVIAKDAAMDLAGTKNQMGGFEFPDADTMRSKYMNRGGILMNYLSVMGNMFATSENPALNDYSQVVTTRFLP*
>MP1417_megahit_345141_597-743
MKSIYKKIGATLVSAIATVNVMALDELNVAYFEEWPMPFEYAKQIGAYD
>MP1417_megahit_345230_3-947
RTMKKIISTVLGILFAFTLTATVANSAAKEVRVAYFLEWPSPNLEDMNKKAYSKALGVPVKWTNFSNGVAMTDAMLAGDIDISYSQGLMPYINAVKAKAPISLVDVAMEYGMGGTTCVTSNKSGITKANASELEGKKVAVPLGTMAEYVFTESMKMVGADRKKMEIIAMDPEEGAAALVSGDVVMACLFGGNSIKSATAVGSRLLSVDEARAGGIMGIDIVSVTNKFMKENPGMVKSFVELTHEANDRFRSGKSDLKAMSKESEMKVADMNDTLSGFKFLTPKETKKSMKSGNLSKFLKGFDTPRGTVTTKFIP*
>MP1417_megahit_345753_80-511
EGAAALVSGDVVMACLFGGNSIKAAVAVGSRLLTVDEARAAGILGIDITSVTTKFMKENPGMLRTFIEVTHEANARYKAGKSNMNVMAKASEMKVGDMKDTLSGFKFLTPEETKKSMESGNLDAFLKGMGTPRGNVDTSFLPL*
>MP1417_megahit_351154_1-285
MKKILSFILGSIVALNLSISVANSAAKEVRVAFFLEWPTPNQEDKVKGIYEKALGVPVKWTNFSNGGAMTDAMLAGDIDISYSQGLVPFINAVKS
>MP1417_megahit_353180_458-553
MKKIISFILGSIVALNLSMSVANAAANEVRVA
>MP1417_megahit_355920_4261-5256
MKSIYKKIGATVVSAIASVNVMALDELNVAYFEEWPMPFEYAKQIGAYDEALGMKVNWKAFGTGTAMSAAMASGDIHISVSQGVPPFIVAASTGQDIQIVDVAVSYADNDNCVVASGLEIDASNASDLAGKKVSVPIGTAAHYGFLKQMEHFGVSVDSMQVVDMAPPEGAAALAQGSIDMFCGWGGSLRRALEHGNVLLTGAEKTALGILVWDVTSVPASFADENAEVLQTFLGVTAASNAMWNSGGFTSLMLPHIAKDAGMDEQATAETMATFVFPSVSNQLGDNWLGGSGAAFLKGVADVFVNSGNIPSARGSYANAINTDGLEGLSAQ*
>MP1417_megahit_358289_3-629
MEYGMGGTTCVTSNASGITKANATELEGKKVAVPLGTMAEYVFDEMMKVVGADRGKMDVIQMDPEEGAAALVSGDVVMACLFGGNSIKAATAVGSRLLTVDEGRAAGILGIDITSVTDKFMKENPGMLRTFIEVTHEANARYKAGKADMNSMAKASEMKVGDMKDTLSGFKFLTPEETKASMESGNLDAFLKGMGTPGGSVDTSFLPL*
>MP1417_megahit_359696_2-865
KIISFILGTIVALNLSVSVANSAANEVRIAFFLEWATPNQEDKVKQTFDKALGVPVKWTNFATGGEMTEAMLSGDIDISYSQGLTPFVNAVNAKAPIKLVDIAVIYGMGGTTCVAAKGIDKGNASSKLDGQKVAVPLGTMADYVFKETMRVVGADISKMKVVDMNPEDGSAAFVNGDVAMACLFGGKSIKAAKEKGASLLTVKEAQDAGIAGIDITSVTNKFLKENPGMVRTFVEVTHEANARYNNGKADMNIIAKDAAMDLAGTKKQMGGFEFPNAGTMKSKYMNKG
>MP1417_megahit_359966_816-1823
MNKKSKLKLAISALAISATGQVALAGGHGEITVAYFLEWPMPFEYAKQKGTYEDEMGVKINWVSFESGVKMSAAMASGDVQLSLSQGVPPFVVATSAGQDLQILDVAVSYADNDNCVVRSDLEIDKTSASELAGKKVAVPLGTAAHYGFLKQMTHFGVDVGSMEVVDMDPPDGAAAIAQGSVDMFCGWGGSLRRALEHGNVLLTGAEKTDLGILVFDVTSGPADWIAENSDLVASFLKVTSDANTMWADEANHSEMLPLIAKDAGMDVDATASTMSTFTFPTVAEQLSSSWLGGAAQEFMKGVADVFVEANSIDAALGSYEGAVNIDPLKSASDM*
>MP1417_megahit_360828_3-185
MKKILSFILGSIFALNLSISVANSAANEVRVAYFLDWPSPNLEDMMKKNYSKALGVPVKWT
>MP1417_megahit_362355_3-290
MKKIISFLLGCFVALNLSISAANSAANEVRVAYFLEWPSPNLEDMQKKAFAKALGVPVKWTNFTNGGAMTDAMLAGDIDISYSQGLVPFINAVKSK
>MP1417_megahit_364503_3-236
MKKIISTILGMMIALSLNASVANAAAKEVRVAYFLEWPSPNLEDMNKKAYSKALGVPVKWTNFSNGVAMTDAMLAGDI
>MP1417_megahit_367393_3-227
MKKIISALFGALLVFSLNTSVANAAAKEVRVAYFLEWPSPNLEDMNKKAYSKALGVPVKWTNFSNGVAMTDAMLA
>MP1417_megahit_368238_649-1590
MKKIISFILGTIVALNLSMSVANSAANEVRVAFFLEWPTPNQEDKVKKMFDKALGVPVKWTNFSNGGAMTDAMLAGDIDISYSQGLVPFINAVKSKAPLKLVDIAMEYGMGGTTCVTSNASGITKANASELEGKKVAVPLGTMAEYVFDESMKVVGADRSKMNVIQMDPEEGAAALVGGDVVMACLFGGNSIKAATAVGTRLLTVQEARDAGILGIDITSVTDKFMKENPGMLRTFIEVTHEANARYAAGKSDMNVIAKDAEMKLGDMKETIGGFKFLTPAETKTSMESGNLDGFLKGMGTPSGAVDTSFLPL*
>MP1417_megahit_371839_3-254
MKKIISFLLGCVVALNLSISVANAAANEVRVAFFLEWPTPNQEDKVKGMYEKALGVPVKWTNFTNGGAMTDAMLAGDIDISYSQ
>MP1417_megahit_374105_141-635
KVVDMNPEDGSAAFINGDVAMACLFGGKSIKAAKEKGASLLTVKEAQDAGIAGIDITSVTNKFLKENPGMVRTFVEVTHEANARYNSGKADMNVIAKDAAMDLAGTKKQMGGFEFPNAGTMKSKYMNKGGILMTYLEVMGGMFATSENPALKDYSAVVDTKYLP*
>MP1417_megahit_374321_1-138
KETLAGMKFLTPAETKVSMESGNLHKFLEGMGTPRGNVDTSFLPL*
>MP1417_megahit_381226_1-936
VMALDELNVAYFEEWPMPFEYAKQIGAYDEALGMKVNWKAFGTGTAMSAAMASGDIHISVSQGVPPFIVAASTGQDIQIVDVAVSYADNDNCVVASGLEIDASNASDLAGKKVSVPIGTAAHYGFLKQMEHFGVSVDSMQVVDMAPPEGAAALAQGSIDMFCGWGGSLRRAKEHGNVLLTGAEKTALGILVWDVTSVPAGFADENAEVLQTFLGVTAASNAMWNSGGFTSLMLPHIAKDAGMDEQATAETMATFVFPSVSNQLGDNWLGGSGAAFLKGVADVFVNSGNIPSARGSYANAINTDGLEGLAGQ*
>MP1417_megahit_383566_1-165
DAEMKLADMKETIGGFKFLTPAETAKSMTSGNLDGFLKGMGTPNGAVDTSFLPL*
>MP1417_megahit_394088_2-154
MKKIISFILGTLVALNLSISVANAAAKEVRVAYFLEWPSPNLEDMQKKAFA
>MP1417_megahit_394766_1-588
EKALGVPVKWTNFSNGGAMTDAMLAGDIDISYSQGLVPFINAVKSKAPLKLVDIAMEYGMGGTTCVTSNASGITKANASELEGKKVAVPLGTMAEYVFDESMKVVGADKGKMDVIQMDPEEGAAALVSGDVVMACLFGGNSIKAATAVGSRLLTVQEARDAGILGIDITSVTDKFMKENPGMLRTFIEVTHEANAR
>MP1417_megahit_395615_3-380
MKKIISAILGMMIAFSLSASVANAAAKEVRVAYFLEWPSPNLEDMNKKAYSKALGVPVKWTNFSNGVAMTDAMLAGDIDISYSQGLMPYINAVKAKAPIKLVDVAMEYGMGGTTCVTSKKSGITKA
>MP1417_megahit_396862_1-318
TNKFLKENPGMVKTFLEITHAANDRYKAGKSDFNTISKDATMDVKSTKDQMASFGFPSTKQQKKEYFGNKGILMTYLNVMGKMFATAENPALKNYSKVVTTKYLP*
>MP1417_megahit_403075_84-608
LGTMAEYVFDESMKVVGADRSKMDVIQMDPEEGAAALVSGDVVMACLFGGNSIKAAVAVGSRLLTVDEARAAGILGIDITSVTDKFMKENPGMLRTFIEVTHEANARYKAGKADMNSMAKASEMKVGDMKDTLSGFKFLTPEETKASMESGNLDAFLKGMGTPGGSVDTSFLPL*
>MP1417_megahit_403929_3-275
NKFMKENPGMLKSFVELTHEANERYRNGKSDMKAMSKESEMKVADMKDTLGGFKFLTPKETKKSMKSGNLAKFLKGLDTPGGTVTTKFLP*
>MP1417_megahit_407198_1-549
LEGKKVAVPLGTMAEYVFTESMKIVGADRKKMNIIAMDPEEGAAALVSGDVVMACLFGGNSIKSATSVGTRLLTVDEAKAGGIMGIDIVSVTNKFMKENPGMVKSFVELSHEANERYRNGKSDLNAMSKESEMKVGDMKETLSGFKFLTPKETKKSMKSGNLAKFLKGLDTPRGTVTTKFLP*
>MP1417_megahit_408480_979-1413
LRRALDHGNVLLTGAEKTALGILVWDVTSVPAGFADENAEVLQTFLGVTAAANAMWNSGGFHSLMIPHIAKDAGMDEAATADTMSTFVFPSVSSQLGDSWLGGSGEAFLKGVADVFVEAGSIPSARGSYANAINTDGLNGLAAQ*
>MP1417_megahit_412534_375-740
MKKIISFLLGCFVALNLTISAANSAANEVRVAYFLEWPSPNLEDMQKKAFAKALGVPVKWTNFTNGGAMTDAMLAGDIDISYSQGLVPFINAVKSKAPIKLVDIAMEYGMGGTTCVTSNASG
>MP1417_megahit_412667_1-393
ACLFGGNSIKAAVAVGSRLLTVQEARDAGILGIDITSVTDKFMKENPGMLRTFIEVTHEANDRYRAGKSDMNSMSKASEMKVADMKETLDGFKFLTPSETKQSMESGNLDGFLKGMGTPGGAVDTSFLPL*
>MP1417_megahit_417037_1-603
TCVTSNASGITKANATELEGKKVAVPLGTMAEYVFDESMKVVGADRGKMDIIQMDPEEGAAALVSGDVVMACLFGGNSIKAATAVGSRLLTVDEARKAGILGIDITSVTTKFMKENPGMLRTFIEVTHEANARYKAGKSNMNVMAKASEMKVGDMKETLSGFKFLTPEETAQSMTKGNLDAFLKGMGTPRGNVDTSFLPL*
>MP1417_megahit_418559_926-1195
MKKIISFLLGCFVALNLSISAANAAANEVRVAYFLEWPSPNLEDMQKKAFAKALGVPVKWTNFTNGGAMTDAMLAGDIDISYSQGLVPFI
>MP1417_megahit_418762_1-105
PAETEKSMTSGNLAGFLKGMDTPNGAVDTSFLPL*
>MP1417_megahit_421466_3-362
MKKILSFILGSIVALNLSMSVANSAAKEVRVAFFLEWPTPNQEDKVKGIYEKALGVPVKWTNFSNGGAMTDAMLAGDIDISYSQGLVPFINAVKSKAPLKLVDIAMEYGMGGTTCVTSNA
>MP1417_megahit_428296_3-584
MKKLISFILGSLFALNLSISAANAAANEVRVAYFLEWPSPNLEDMQKKNFAKALGVPVKWTNFTNGGAMTDAMLAGDIDISYSQGLVPFINAVKSNAPLKLVDIAMEYGMGGTTCVTSNASGITKANGSELEGKKVAVPLGTMAEYVFDESMKVVGADRSKMDIIQMDPEEGAAALVSGDVVMACLFGGNSIKA
>MP1417_megahit_430432_4-582
GITKANASELEGKKVAVPLGTMADYVFAKSMEIVGVDASKVNVIDMVPEDGTAALISGDVAMACLFGGGSVQAAVEVGSRLISEEEAEAAGILGIDITSVTNKFMNENPGMVRTFVEVTHEANDRYRSGKSDMNSMAKASAMEMSKMKNTLNGFKFLTAEETKQSMDNGNLSGFLDGMGTPKGNVDTSFLPL*
>MP1417_megahit_431964_952-1071
MKKILSFILGSIVALNLSISVANSAAKEVRVAFFLEWPTP
>MP1417_megahit_433380_3-545
DIAMEYGMGGTTCVTSNASGITKANGSELEGKKVAVPLGTMAEYVFDESMKVIGADRSKMDIIQMDPEEGAAALVSGDVVMACLFGGNSIKAATAVGSRLLTVQEARDAGILGIDITSVTDKFMKENPGMLRTFIEVTHEANARYASGKSDMNVIAKDAEMKLADMKETIGGFKFLSPAET
>MP1417_megahit_443797_2-277
MKKIISFLLGCFVALNLNISVANSAANEVRVAYFLEWPSPNLEDMQKKAFAKALGVPVKWTNFTNGGAMTDAMLAGDIDISYSQGLVPFINA
>MP1417_megahit_453732_2-349
GTRLLTVQEARDAGILGIDITSVTDKFMKENPGMLRTFIEVTHEANARYASGKSDMNVIAKDAEMKVADMKETIGGFKFLSPAETEKSMTSGNLAGFLKGMDTPNGAVDTSFLPL*
>MP1417_megahit_454029_2-421
ALVSGDVVMACLFGGNSIKAATAVGSRLLTVQEARDAGILGIDITSVTDKFMKENPGMLRTFIEVTHEANARYASGKSDMGVIAKDAEMKLADMKETIGGFKFLTPAETEKSMTSGNLDGFLKGMGTPSGAVDTSFLPL*
>MP1419_megahit_61921_227-1102
MRRSRTLFAVLLSFSLLAAACGGDDDSSTPTTTAPAKQSVLTTTTAAPATTAAPSGLDELNVAYFLEWPTANQVAQVEQTYDSVLGLTVNWIAFPSGNDMALAMESGDIDISYSQGLTPFANYVTSGADHVIVGVAVSYADADNCVAHPDYAVSQDNAASSLAGQAIYTPIGNVTHFKLLKMLEHLGVSLDDVSLIPSEGGPAAVAAFENGDVAMACAFGGAINTMLASGGNLVMTGSEQEALGIRVFDIISAPRSFAEEHGDVVTAFLQVTEDANAAYAADRASLETTIAD
>MP1419_megahit_64305_3-755
SVSNAADSVNVAFFLEWASPNQISKVDKVYDEAMGVDVNWTDFSTGVQMTEAMLAGDIDISYSQGLSPFVTAIQQGHPLKMVAIAMEYEANDCFIKNGLGIDSSNASELEGKTVAVPLNTMADFAFRSYMSSLNVDTSTMTIVDQAPADGAKSLADGNVDMACIFGGNSSKAAGEVGTPIMTSQQKIDAGIGSFDVISVTEKFATENPDLLRTFLDVTDEANLAWEATDAQLAKVAADAGMSVEDTRRQMA
>MP1419_megahit_149169_3-686
AQAKGFFAKNGIDAKVVTRQTGGALTKSLRAGEMDYAPAAFTNLPAALEKGMNVRAFVGYTGASYVKSTSDNFVGIAARAGSGIKTLKDLRGKKIGVTFASTGDLYLRTILRKNGITKRDYKRINTRPPSLVAVLDTGGVDAIVAWEPNLTRSLDKVKGATLISRGGDHVCFCAGLHGFPDKVYKDRKKTQGVVDAMAQAASWLRNPANLDEAAQIGSRFVRGMTPEL
>MP1419_megahit_242938_2-766
KIISTVLGILFAFSLNASVANAAAKEVRVAYFLEWPSPNLEDMNKKAYAKALGVPVKWSNFSNGVAMTDAMLAGDIDISYSQGLMPYINAVKAKAPISLVDVAMEYGMGGTTCVTSKKSGITKANASELEGKKVAVPLGTMAEYVFTESMKIVGADRKKMNIIAMDPEEGAAALVSGDVVMACLFGGNSIKSATSVGTRLLSVDEARAGGIMGIDIVSVTNKFMKENPGMVKSFVELSHEANERYRNGKSDLNAM
>MP1419_megahit_246267_725-1009
MKKTINFILGAFLALNISASVAYAAAKEVRIAFFLEWATPNQEDKVKKAFDRAFGVPVKWTNFATGGEMTEAMLSGAIDISYSQGLTPFVNAVNA
>MP1419_megahit_246889_546-644
ADVFVNSGNIPSARGSYANAINTDGLEAIAAQ*
>MP1419_megahit_255131_1-426
AAALVSGDVVMACLFGGNSIKTALTVGGRLITVDEARAAGILGIDITSVTDKFMKENPGMVRTFIEVSHEANARYRAGKSDMNMIAKDAEMSLGDTKGQMDGFKFLTPAETEKSMTSGNLSGFLNAMGTPNGAVDTSFLPL*
>MP1419_megahit_278855_3-356
MKKIISFILASIVAFSLSISVANSAANEVRVAFFLEWPTPNQEDKVKKLFDKALGVPVKWTNFANGGAMTDAMLAGDIDISYSQGLVPFINAVKSNAPLKLVDIAMEYGMGGTTCVTS
>MP1419_megahit_279207_270-527
MKKIMSMILGSIVAFTLSMSAAFSAANEVRVAFFLEWPTPNQEDKVKKLFDDALGVPVKWTNFSNGGAMTDAMLAGDIDISYSQGL
>MP1419_megahit_279424_413-625
MKKIISFLLGCFVALNLSISAANSAANEVRVAYFLEWPSPNLEDMQKKAFAKALGVPVKWTNFTNGGAMTD
>MP1419_megahit_283270_657-743
SMESGNLHKFLEGMGTPRGNVDTSFLPL*
>MP1419_megahit_291622_3-323
MKKIISFILGSLFALNLSISAANAAANEVRVAFFLEWPTPNQEDKVKGIYEKALGVPVKWTNFTNGGAMTDAMLAGDIDISYSQGLVPFINAVKSNAPLKLVDIAME
>MP1419_megahit_294676_490-609
MKGLYKKIGATIVGAIAAVNVMALDELNVAYFEEWPMPFE
>MP1419_megahit_298809_3-380
MKKLISFILGSLFALNLSISAANAAANEVRVAYFLEWPSPNLEDMQKKNFAKALGVPVKWTNFTNGGAMTDAMLAGDIDISYSQGLVPFINAVKSNAPLKLVDIAMEYGMGGTTCVTSNASGITKA
>MP1419_megahit_298959_3-965
MKKTITMILGSIVAFTLTMSAAFSAANEVRIAFFLEWATPNQEAKVKKVFDDALGVPVKWTNFATGGEMTEAMLSGDIDISYSQGLTPFVNAVNAKAPIKLVDIAVLYGMGGTTCVVSKASGITKANAAQLEGKKVAVPLGTMADYVFRETMKAVGADASKMTVVDMVPEDGSAAVQNGDVAMACLFGGKSIENALKAGTRMLTVDEAKAAGIAGIDITSVTNKFLKENEGMVRTFVEVTHEYNAKYNAGKSNMNIIAKDAAMDLAGTKKQMGGFEFPDAATMKSKYMNKGGILMNYLSVMGKMFATSENPALKNYSKVVT
>MP1419_megahit_300291_438-650
MKKIISFLLGCVVALNLSISVANAAANEVRVAFFLEWPTPNQEDKVKGMYEKALGVPVKWTNFTNGGAMTD
>MP1419_megahit_302658_2-280
DKFMKENPGMLRTFIEVTHEANARYAAGKSDMNVIAKDAEMAVGDMKETLSGFVFLNAADTKKSMESGGTLDGFLKGMGTPNGAVDTSFLPL*
>MP1419_megahit_306030_383-808
LFGGKSIKAAKEKGASLLTVKEAQDAGIAGIDITSVTNKFLKENPGMVRTFVEVTHEANARYNSGKSDMNLIAKDAAMDLAGTKKQMGGFEFPNAGTMKSKYMNSGGILMTYLEVMGGMFATSENPALKDYAAVVDTSYLP*
>MP1419_megahit_315066_352-663
MKKIITMILGSIVAFTLSMSAAFSAANEVRIAFFLEWATPNQEAKVKKVYDDAFGVPVKWTNFATGGEMTEAMLSGDIDISYSQGLTPFVNAVNAKAPIKLVDI
>MP1419_megahit_319273_1-279
MKKVIAFVLGSFVAANLGMTVAHAAADEVRVAFFLEWATPNQEDKVKKSFDTALGVPVKWTNFATGGEMTEAMLSGDIDISYSQGLTPFVNAV
>MP1419_megahit_320648_1-579
GITKANGSELEGKKVAVPLGTMAEYVFDESMKVVGADRSKMDIIQMDPEEGAAALVSGDVVMACLFGGNSIKAAVAVGSRLLTVQEARDAGILGIDITSVTDKFMKENPGMLRTFIEVTHEANDRYRAGKSDMNSMSKASEMKVADMKETLSGFKFLTPEETKNSMESGNLDAFLKGMGTPRGNVDTSFLPL*
>MP1419_megahit_324726_299-1105
MKKIISIILGAVVALNLSLSVVNAAAKEVRIAFFLEWASPNQEDKVKKAFDKAFGVPVKWTNFATGGEMTEAMMSGDIDISYSQGLTPFVNAANSKKPITLVDVSILYGMKGTTCVVSNASGISKANGYQLEGKKVAVALGTMADYVFRETMKVVGADASKMKIVDMVPEDSAVALANGDVVMSCLFGKKSIAKAEEAGKKMLTVKEAADAGIAGIDITSVTNRFMKENPGMVSTFLEVTHEANDRYKLGRTNFSIIAKDATMSVKSTK
>MP1419_megahit_324856_1-174
MAKASEMKVGDMKDTLGGFKFLTPAETKTSMESGNLDAFLKGMGTPKGNVDTSFLPL*
>MP1419_megahit_325670_279-662
MRKIISYLLGVIVALNLSISVANSAANEVRVAYFLEWPSPNLEDMQKKNFAKALGVPVKWTNFTNGGAMTDAMLAGDIDISYSQGLVPFINAVKSKAPIKLVDIAMEYGMGGTTCVTSNASGITKANA
>MP1419_megahit_327795_2-664
QGLTPFVNAVNAKAPIKLVDIAVLYGMGGTTCVVSKASGITKANAAQLEGKKVAVPLGTMADYVFRETMKAVGADASKMTVVDMVPEDGSAALQNGDVAMACLFGGKSIENALKAGTRMLTVGEAKDAGIAGIDVTSVTNKFLKENPGMVRTFIEITHEYNAKFNSGKSDMNVIAKDAAMDLAGTKKQMGGFEFPDAATMKSKYMNKKGILMNYLNVMGKM
>MP1419_megahit_329277_20-715
MKKIISFILGCFVALNLSISVANSAANEVRVAYFLEWPSPNLEDMQKKNFAKALGVPVKWTNFTNGGAMTDAMLAGDIDISYSQGLVPFINAVKSKAPIKLVDIAMEYGMGGTTCVTSNASGITKANATELEGKKVAVPLGTMAEYVFDESMKVVGADRSKMDIIQMDPEEGAAALVSGDVVMACLFGGNSIKAATAIGSRLLSVQEARDAGILGIDITSVTTKFMKENPGM
>MP1419_megahit_334729_156-506
VGTKVLTVQEARDAGILGIDITSVTTKFMKENPGMLRTFVEVTHEANARYHAGKHDVNALSKASEMKVADLKETLAGMKFLTPAETKVSMESGNLHKFLEGMGTPRGNVDTSFLPL*
>MP1419_megahit_340966_3-812
TGTAMSAAMASGDIHISVSQGVPPFIVAASTGQDIQIVDVAVSYADNDNCVVASGLEIDASNASDLAGKKVSVPIGTAAHYGFLKQMEHFGVSVDSMQVVDMAPPEGAAALAQGSIDMFCGWGGSLRRAKEHGNVLLTGAEKTALGILVWDVTSVPAGFADENAEVLQTFLGVTAASNAMWNSGGFTSLMLPHIAKDAGMDEQATAETMATFVFPSVSNQLGDNWLGGSGAAFLKGVADVFVNSGNIPSARGSYANAINTDGLEGLAAQ*
>MP1419_megahit_349442_151-1107
SAIATVNVMALDELNVAYFEEWPMPFEYAKQIGAYDEALGMKVNWKAFGTGTAMSAAMASGDIHISVSQGVPPFIVAASTGQDIQIVDVAVSYADNDNCVVASGLEIDASNASELAGKKVSVPLGTAAHFGFLKQMAHFGVSVDSMQVVDMAPPEGSAALAQGSIDMFCGWGGSLRRALDHGNVLLTGAEKTALGILVWDVTSVPAGFADENAEVLQTFLGVTAAANAMWNSGGFHSLMIPHIAKDAGMDEAATADTMSTFVFPSVSSQLGDSWLGGSGEAFLKGVADVFVEAGSIPSARGSYANAINTDGLNGLAAQ*
>MP1419_megahit_352860_233-559
TSVTNKFLKENPGMVKTFLEITHAANDRYKAGKSDFNTISKDATMDVKSTKDQMASFGFPSTKQQKKEYFGNKGILMTYLNVMGKMFATAENPALKNYSKVVTTKYLP*
>MP1419_megahit_364043_1-900
EEWPMPFEYAKQIGAYDEALGMKVNWKAFGTGTAMSAAMASGDIHISVSQGVPPFIVAASTGQDIQIVDVAVSYADNDNCVVASGLEIDASNASDLAGKKVSVPIGTAAHYGFLKQMEHFGVSVDSMQVVDMAPPEGAAALAQGSIDMFCGWGGSLRRALEHGNVLLTGAEKTALGILVWDVTSVPASFADENAEVLQTFLGVTAASNAMWNSGGFTSLMLPHIAKDAGMDEQATAETMATFVFPSVSNQLGDNWLGGSGAAFLKGVADVFVNSGNIPSARGSYANAINTDGLEGLSAQ*
>MP1419_megahit_366620_295-2016
MGSTGTKQDEGKLNMKRLTRVLALLLTLTMIAAACGSDDDGDAAPATTAAPATTAAPATTAAPATTAAPTTEAPAESLSELNVAYFLEWPTANQVAQVEETYDDALGMTVNWLPFGSGGDMALAMESGDIDIAYSQGLTPFANFVTSGSELEIVGVAVSYADADNCVAHPDYGVTADNAAETLAGQKVYAPVGNVTHYKLLKMLGHLGVALDSFEHVPSDGGAAAVAAFESGDVAMACAFGGGVLTMLAAGGNLVMTGSEQEAIGIRVFDIISIPTQFGIDHGDVVETFLQVTEDANAAYASHRGPLEDTIAEAAGMTVEGSNALLDMFSFPDRATQLSDAWLGGTVQDVMKQQMDFFVEQGEIPKALDSYDAFVNTTFLEAIDDVEVVVVPTAYDYGVTDDTIRIGAIADLTGIFAPLVIQIIDAQTSYWDMVNENGGIDGKQVDFVVMDNGYDVPTHLERYEAMKDEGSGVVFLSQSTGSPHTAAIAEDLVADGLGAIPLSWYSGWPDPAFGKNVFESYTNYCYESMNGVDWLASNVVEGDAKLAVVSFPGEYGQDGATGAKMAAEALGIEV
>MP1419_megahit_368841_383-520
MKKIISFILGCVVALNLSISVANAAANEVRVAFFLEWPTPNQEDKV
>MP1419_megahit_368976_3-212
ARYKAGKSNMNVMAKASEMKVGDMKDTLSGFKFLTPAETEKSMKSGNLDAFLKGMGTPRGNVDTSFLPL*
>MP1419_megahit_370635_2-499
AAKEVRVAFFLEWPTPNQEDKVKGIYEKALGVPVKWTNFSNGGAMTDAMLAGDIDISYSQGLVPFINAVKSKAPLKLVDIAMEYGMGGTTCVTSNASGITKANASELEGKKVAVPLGTMAEYVFDESMKVVGADKGKMDVIQMDPEEGAAALVSGDVVMACLFGGN
>MP1419_megahit_374921_3-239
MKKIISFILGTIVALNLSMSVANSAANEVRVAFFLEWPTPNQEDKVKKMFDKALGVPVKWTNFSNGGAMTDAMLAGDID
>MP1419_megahit_378110_3-134
MKKIINLFLGSVVALCLSMSVAFSAANEVRVAFFLEWPTPNQED
>MP1419_megahit_382839_1-180
MKKIITMILGSLVALSLSISAAFSAAKEVRVAFFLEWPTPNQEDKVKKTFDDALGVPVKW
>MP1419_megahit_387593_1-858
MKKIISFLLGCFVALNLSISAANAAANEVRVAYFLEWPSPNLEDMQKKAFAKALGVPVKWTNFTNGGAMTDAMLAGDIDISYSQGLVPFINAVKSKAPIKLVDIAMEYGMGGTTCVTSNASGITKANATELEGKKVAVPLGTMAEYVFDESMKVVGADRGKMDIIQMDPEEGAAALVSGDVVMACLFGGNSIKAATAVGSRLLTVDEARAAGILGIDITSVTTKFMKENPGMLRTFIEVTHEANARYKAGKSDMNVMAKASEMKVGDMKDTLSGFKFLTPEETEKS
>MP1419_megahit_396263_922-1902
MKKIISVILGAFIALNFSLSVVNAAAKEVRIAFFLEWATPNQEDKVKKAFDKAFGIPVKWTNFATGGEMTEAMLSGDIDISYSQGLTPFVNAVNAKAPIILVDIAVLYGMGGTTCVVSNSSRITKANASDLEGRKVAVPLGTMADYVFKETMRVVGADPSKMKVIDMNPEDGSAALVNGDVDMACLFGGTSIKKAEEAGKKMLTVKEAKDAGIAGIDITSVTNKFLRENPGMVRTFVEVTHEANARFNSGRSNMSVIAKDAAMDLAGTKNQMGGFEFPDADTMRSKYMNRGGILMNYLSVMGNMFATSENPALNDYSQVVTTRFLP*
>MP1419_megahit_398828_49-534
MKKIISLFLGSIVALYLSMSVAFSAANEVRIAFFLEWATPNQEDKVKQTFDKALGVPVKWTNFATGGEMTEAMLSGDIDISYSQGLTPFVNAVNAKAPLKLVDIAVIYGMGGTTCVAAKGIDKGNASAKLDGQKVAVPLGTMADYVFKETMRVVGADISKMS
>MP1419_megahit_400133_3-854
KMKKIISVILGAVVALNLSLSVVNAAAKEVRIAFFLEWATPNQEDKVKKAFDRAFGVPVKWTNFATGGEMTEAMLSGDIDISYSQGLTPFVNAVNAKAPIILVDIAVLYGMGGTTCVVSNASGITKRNASDLEGKKVAVPLGTMADYVFKETMRVVGADPSKMKVIDMNPEDGSAALVNGDVAMACLFGGTSIKKAEEAGSKMLTVAEAKDAGIAGIDITSATNKFLRENPGMVRTFVEVTHEANARFNAGKSDMNTIAKDAAMDLAGTKKQMGGFEFPDAATM
>MP1419_megahit_400316_109-588
MRKIISFILGTIVALNLSVSVANAAANEVRVAFFLEWATPNQEAKVKKTFDKALGVPVKWTNFATGGEMTEAMLSGDIDISYSQGLTPFVNAVNAKAPIKLVDIAVIYGMGGTTCVAAKGIDKGNASSKLDGQKVAVPLGTMADYVFKETMRVVGADISK
>MP1419_megahit_401122_2-442
MKKILSFILGSIVALNLSISVANAAANELRVAYFLEWPSPNLEDMMKKNYSKALGVPVKWTSFNTGVEMTEAMLAGDIDISYSQGLAPFINAVKSNAPIKLIDVAMEYGMGNTTCVTSNASGITKANASELEGKKVAVPLGTMADYV
>MP1419_megahit_405615_3-509
PLGTMAEYVFDESMKVVGADKGKMEVIQMDPEEGAAAIVAGDVVMACLFGGNSIKAALTVGTRLLTVQEARDAGIKGIDITSVTTKFMKENPGMVRTFIEVTHEANARYAAGKSDLNMIAKDAEMKLADMKDTIGGFVFLNAADTKKSMEKGGTLDGFLKGMGTPKGAV
>MP1419_megahit_407825_3-587
ASGITKANASELEGKKVAVPLGTMADYVFTASMEIVGADPSKMTVVDMVPEDGAAALVSGDVAMACLFGGNSISAATEVGSRLISVDEAKAGGIMGIDITSVTNKFMNENPGMVRTFVEVTHEANARYNSGKSDMNSMSKASAMDVGKMKGTLDGFKFLTPKETEKSMTNGNLSGFLDGMGTPKGNVDTSFLPL*
>MP1419_megahit_410953_29-661
MKKIITMILGSIVAFTLSMSAAFSAANEVRVAFFLEWPTPNQEDKVKGLYEKALGVPVKWTNFSNGGAMTDAMLAGDIDISYSQGLVPFINAVKSKAPLKLVDIAMEYGMGGTTCVTSNASGITKANASELEGKKVAVPLGTMAEYVFDESMKVVGADKSKMDVIQMDPEEGAAALVSGDVVMACLFGGNSIKAAVAVGSRLLTVQEARDA
>MP1419_megahit_412124_41-574
ETMRVVGADISKMSVVDMNPEDGSAAFINGDVAMACLFGGKSIAAAKEKGASLLTVKEAQDAGIAGIDITSVTNKFLKENPGMVRTFVEVTHEANARYNAGNSDMNVIAKDAAMDLAGTKKQMGGFEFPNAGTMKSKYLNKGGILMSYLEVMGNMFATSENPALKDYAAVVDTSYLP*
>MP1419_megahit_412418_1-651
PIKLVDIAMEYGMGGTTCVTSNASGITKANGSELEGKKVAVPLGTMAEYVFDESMKVVGADRNKMDVIQMDPEEGAAALVSGDVVMACLFGGNSIKAATAVGSRLLTVQEARDAGILGIDITSVTTKFMKENPGMLRTFIEVTHEANARYASGKSDLNVIAKDAEMKLADMKETIGGFKFLTPAETKKSMESGNLKGFLDGMGTPKGNVDTSFLPL*
>MP1419_megahit_413729_1036-2007
MKKVIAFVLGGFIAANLGMTVAHAAADEVRVAFFLEWATPNQEDKVKNAFDEALGVPVKWTNFATGGEMTEAMLSGDIDISYSQGLTPFVNAVNAKAPIKLVDIAVIYGMGGTTCVAAKGIDKGNASTKLDGQKVAVPLGTMADYVFKETMRVVGADISSMKIVDMNPEDGSAAFVNGDVAMACLFGGKSIKAAKEKGASLLTVKEAQDAGIAGIDITSVTNKFLKENPGMVKTFVEVTHDANARFNAGKSDMNVIAKDAAMDLAGTTNQMDGFEFPDAATMKSKYLNKGGILMTYLSVMGNMFATSENPALSDYSQVVDTSYL
>MP1419_megahit_415100_2-292
ITSVTDKFMKENPGMLRTFIEVTHEANARYASGKSDMNVIAKDAEMKVADMKETIGGFKFLSPAETEKSMTSGNLAGFLKGMDTPNGAVDTSFLPL*
>MP1419_megahit_419237_1-309
MKKIITMILGSAVALSLTMSAAFSAASEVRVAFFLEWPTPNQEDKVKKTFDDALGVPVKWTNFSNGGAMTDAMLAGDIDISYSQGLVPFINAVKSNAPLKLVD
>MP1421_megahit_16454_3-566
IKGTMVLNMLDFVEAMVVRTDANIKSFKDLEGKTIAAPFGSTTHYLLLQALKDEGIDPASMKILDLRPADIAAAWARGDIDAAWFWEPNLDKAVKRGGNIFMTSGIMEKRGYPTWDVGVVMNDFAEKYPEYVNKFVKAECDGIDYWIKNPEKTAKIIAEELSLSLDDATRMMKGTEMVPCDKQLTAQY
>MP1421_megahit_59302_3-344
SFDVVSVTESFAQENPDLVRSFLEVTHEANAAWTASDAQIKKVAADAGMDVATTKGQMAGFIFPTAADQTATYFGKDGIAASAAESLGLVFNKPGAWNVDEKIKKVITGEFIE*
>MP1421_megahit_67360_606-917
TEKFATENPDLLRTFLDVTDEANKAWAFTDEQLAKVAKDAGMSVEDTRSQMEGMIFLSEEDQKTKFFGPDGVAAGAAAALGVVFSDASDGTSIAKTIDASFLD*
>MP1421_megahit_73749_85-510
KNSIDKALEKGSMLMTTAEATEAGITSFDITSATDKFIKENPELLRAFLEVTAEANELYAAGKSDMAMIAKDAGMSVEKTTNQMSGFKFPTPAEQEKVWFASGGKVEGMLEFMGNMFATAENPALSDYSKTINTSFLPHSH*
>MP1421_megahit_76890_1-501
GVQMTEAMLAGDIDISYSQGLSPFVTAIQQGHPLKMVAIAMEYEANDCFIKNGLGIDSSNASELEGKTVAVPLNTMADFAFRSYMSSLNVDTSTMTIVDQAPADGAKSLADGNVDMACIFGGNSSKAAGEVGTPIMTSQQKIDAGIGSFDVISVTEKFATENPDLLR
>MP1421_megahit_100945_3-755
EWATPNQIAKVDKTYDDAMGVDVKWTNFSTGVQMTEAMLAGDIDIAYSQGLAPFVTAIQQGAPIKMVSVAVIYEANDCFVKNGLGINSSNASELEGKTVAVPLNTMADFAFRKYMQVLNVDTSTMKIVDQAPADGAVSLADGSVDMACIFGGDSAKKAGEVGAPIMSSQQKRDAGIGSFDVVSVTEKFATENPGLLRTFLEVTHDSNANWTASDAQLKKVAADAGMDVSTTKNQMSGFIFPTAAEQKEQFF
>MP1421_megahit_188706_3-554
MATASASYATDSVNAAFFLEWASPNQIAKVDKAYDDAMGVDVNWTDFSTGVQMTEAMLSGDIDISYSQGLAPFVTAIQQGAPLKMVAVAMMYEANDCFVKNGLGIDASNASELEGKTVAVPLNTMADFAFKSYMNHLDVDMSTMTIVDQAPADGAVSLADGSVDMACIFGGNSSKAAGEVGTPI
>MP1421_megahit_221773_1-591
DGQKVAVPLGTMADYVFKETMRVIGADVSSVKVVDMAPEDGSAAFVNGDVAMACLFGGNSIDAAKEKGDLLLSKEEAQAEGIAGIDITSVTNKFLKENPGMVRTFVEVTHEANARYNGGKSDMDIIAKDAAMDLAKTKGQIGGFEFPNAGTMKSKYMNKGGILMTYLDLMGSMFATSENPALSDYSAVVDTSYLPN*
>MP1421_megahit_228385_391-885
MNKTFKKYMAASAIVMAGGIASAAHAADSVNVAFFLEWATPNQIAKVDKAYDDAMGVDVNWTDFSTGVQMTEAMLAGDIDIAYSQGLAPFVTAIQQGAPLKMVSVAVVYEANDCFVNDTLGITSANASELEGQTVAVPLNTMADFSFRKQMAALDVDISTMTIVD
>MP1421_megahit_229920_3-467
MKKIISFILGCFVALNLSISVANSAANEVRVAYFLEWPSPNLEDMQKKNFAKALGVPVKWTNFTNGGAMTDAMLAGDIDISYSQGLVPFINAVKSKAPIKLVDVAMEYGMGGTTCVTSNASGITKANATELEGKKVAVPLGTMAEYVFDESMKVV
>MP1421_megahit_233269_544-633
MKKILSFILGSILALNLTISVANSAAKEVR
>MP1421_megahit_248982_1-705
SYSQGLVPFINAVKSKAPLKLVDVAMEYGMGGTTCVTSKASGITSANGSELEGKKVAVPLGTMAEYVFDESMKVVGADKSKMTVIQMDPEEGAAALVSGDVSMACLFGGNSIKAALTVGTRLLTVQAARDAGIKGIDITSVTDKFMKENPGMLRTFIEVTHEANARYAAGKSDMNVIAKDAEMKLGDMKETLGGFVFLNAADTKKSMESGGTLDGFLKGMGTPNGAVDTSFLPL*
>MP1421_megahit_251933_11-589
GITKANGSELEGKKVAVPLGTMAEYVFDESMKVIGADRNKMDIIQMDPPEGAAALVSGDVVMACLFGGNSIKSATAVGTRLLTVKEARDAGILGIDITSVTTKFMKENPGMLRTFVEVTHEANARYHAGKHDVNALSKASEMKVADLKETLSGMKFLTPEETKVSMESGNLHKFLEGMGTPRGNVDTSFLPL*
>MP1421_megahit_261357_479-853
GNSIKSATSVGSRLLTVDEARAGGIMGIDIVSVTNKFMKENPGMVKSFVELTHEANDRYRSGGSDLKAMSKESEMKVADMKDTLSGFKFLTPKETKKSMKSGNLSKFLKGFDTPRGTVNTKFLP*
>MP1421_megahit_262274_2-298
IDITSVTDKFMKENPGMLRTFIEVTHEANDRYRAGKSDMNSMSKASEMKVADMKDTLDGFKFLTPEETKQSMESGNLDGFLKGMGTPDGAVDTSFLPL*
>MP1421_megahit_268980_500-1480
MKKTTKNIVSASVAAVMMGGASLAHAADSVNVAFFLEWATPNQISKVEKAYDDAMGVKVNWTDFKTGTAMTEAMLAGDIDIAYSQGLSPFVTAVQQGHPLKMVGVAMEYPANNCYIKNGLGIDASNASELEGKTVAVPLNTMADFAFRSYMKHFKVDVSTLSIVDMEPADGAKSLADGNVDMACIFGGNSSKAAAEVGAAIMTDAQKVDAGIGSFDVISVTEAFATKNPDLLRTFMEVTAEANSAWTGSAAQLATVAKDAGMSPTDTKDQMDTFIFLSPDEQKAKYFGSNGVAVSAAESLGLMFKKPGAWNVDQKISKVVTGEYLD*
>MP1421_megahit_270076_3-362
MKKIISFILGSIVALNLTMSVANAAAKEVRIAFFLEWPTPNQEDKVKGLYEKALGVPVKWTNFSNGGAMTDAMLAGDIDISYSQGLVPFINAVKSKAPLKLVDIAMEYGMGGTTCVTSNA
>MP1421_megahit_273218_1-345
SRLLTVQEARDAGILGIDITSVTTKFMKENPGMLRTFIEVTHEANARYKAGKSNMSVMAKASEMKVGDMKETLSGFKFLTPAETAQSMTKGNLDAFLKGMGTPGGNVDTSFLPL*
>MP1421_megahit_275771_100-555
MKKILTFILGSIFALNLSISVANSAANEVRVAYFLEWPSPNLEDMQKKNFAKALGVPVKWTNFTNGGAMTDAMLAGDIDISYSQGLVPFINAVKSKAPIKLVDIAMEYGMGGTTCVTSNASGITKANGSELEGKKVAVPLGTMAEYVFDESM
>MP1421_megahit_281628_533-631
MKKIISFLLGCFVALNLSVTTANSAANEVRVAY
>MP1421_megahit_284607_1-324
EARDAGILGIDITSVTDKFMKENPGMLRTFIEVTHEANARYAAGKSDMNVIAKDAEMKLADMKETIGGFKFLTPAETEKSMTSGNLDGFLKGMGTPKGAVDTSFLPL*
>MP1421_megahit_286859_250-510
MKKIISFLLGCFVALNLSISVANSAANEVRVAYFLEWPSPNLEDMQKKAFAKALGVPVKWTNFTNGGAMTDAMLAGDIDISYSQGLV
>MP1421_megahit_303155_2-67
HKFLEGMGTPRGNVDTSFLPL*
>MP1421_megahit_309779_3-74
NLDGFLKGMDTPNGAVDTSFLPL*
>MP1421_megahit_310374_275-577
MKKIISFILGTLVALNLSISVANAAAKEVRVAYFLEWPSPNLEDMQKKAFAKALGVPVKWTNFTNGGAMTDAMLAGDIDISYSQGLVPFINAVKSKAPIKL
>MP1421_megahit_312838_3-287
DANTMWADEANHSEMLPLIAKDAGMDVDATASTMSTFTFPTVAEQLSSSWLGGAAQEFMKGVADVFVEANSIDAALGSYEGAVNIDPLKSASDM*
>MP1421_megahit_324155_1-525
ISVANSAAKEVRVAYFLEWPSPNLEAMVKKDYAKALGVPVKWTTFSNGGAMTDAMLAGDIDISYSQGLVPFINAVKSKAPIKLVDVAMEYGMGGTTCVTSNASGITKANGSELEGKKVAVPLGTMAEYVFDESMKVIGADRNKMDIIQMDPEEGAAALVSGDVVMACLFGGNSIK
>MP1421_megahit_332169_1-162
AEMKLADMKETIGGFKFLTPAETEKSMTSGNLDGFLKGMGTPNGAVDTSFLPL*
>MP1421_megahit_332444_480-743
MKKIISFLIGCFVALNLNISVANSAANEVRVAYFLEWPSPNLEDMQKKAFAKALGVPVKWTNFTNGGAMTDAMLAGDIDISYSQGLVP
>MP1421_megahit_333208_530-1201
MKKILSFILGCFVALNLSVSVANSAANEVRVAYFLEWPSPNLEDMQKKAFAKALGVPVKWTNFTNGGAMTDAMLAGDIDISYSQGLVPFINAVKSKAPLKLVDVAMEYGMGGTTCVTSNASGITKANGSELEGKKVAVPLGTMAEYVFDESMKVIGADRAKMDIIQMDPEEGAAALVSGDVVMACLFGGNSIKAALAVGTKVLTVQEARDAGILGIDITSVTTK
>MP1421_megahit_333256_2-802
MNKKSKLKLAISALAISATGQVALAGGHGEITVAYFLEWPMPFEYAKQKGTYEDEMGVKINWVSFESGVKMSAAMASGDVQLSLSQGVPPFVVATSAGQDLQILDVAVSYADNDNCVVRSDLEIDKTSASELAGKKVAVPLGTAAHYGFLKQMTHFGVDVGSMEVVDMDPPDGAAAIAQGSVDMFCGWGGSLRRALEHGNVLLTGAEKTDLGILVFDVTSGPADWIAENSDLVASFLKVTSDANTMWADEANHSEMLPLIAKDAGMD
>MP1421_megahit_351765_353-562
ARYKAGKADMNSMAKASEMKVGDMKDTLSGFKFLTPEETKASMESGNLDAFLKGMGTPGGSVDTSFLPL*
>MP1421_megahit_352233_2-541
MEYGMGGTTCVTSNASGITKANASELEGKKVAVPLGTMAEYVFDESMKVVGADKGKMDVIQMDPEEGAAALVSGDVVMACLFGGNSIKAATAVGSRLLTVQEARDAGILGIDITSVTDKFMKENPGMLRTFIEVTHEANARYASGKSDMNVIAKDAEMKVADMKETIGGFKFLSPAETEK
>MP1421_megahit_353530_3-386
MKKILSFILGSIVALNLSISVANSAAKEVRVAYFLEWPSPNLEDMQKKNFAKALGVPVKWTNFTNGGAMTDAMLAGDIDISYSQGLVPYINAVKSNAPIKLVDIAMEYGMGGTTCVTSNASGITKANA
>MP1421_megahit_361970_162-1097
MKKLISFILGSLFALNLSISAANAAANEVRVAYFLEWPSPNLEDMQKKNFAKALGVPVKWTNFTNGGAMTDAMLAGDIDISYSQGLVPFINAVKSNAPLKLVDIAMEYGMGGTTCVTSNASGITKANGSELEGKKVAVPLGTMAEYVFDESMKVVGADRSKMDIIQMDPEEGAAALVSGDVVMACLFGGNSIKAAVAVGSRLLTVQEARDAGILGIDITSVTDKFMKENPGMLRTFIEVTHEANDRYRAGKSDMNSMSKASEMKVADMKETLDGFKFLTPEETKQSMESGNLDGFLKGMGTPGGAVDTSFLP
>MP1421_megahit_365046_263-562
MKKIISFLLGCFVALNLTISAANSAANEVRVAYFLEWPSPNLEDMQKKAFAKALGVPVKWTNFTNGGAMTDAMLAGDIDISYSQGLVPFINAVKSKAPIK
>MP1421_megahit_365635_2-499
MKKIISTVLGILFAFTLTATVANSAAKEVRVAYFLEWPSPNLEDMNKKAYSKALGVPVKWTNFSNGVAMTDAMLAGDIDISYSQGLMPYINAVKAKAPISLVDVAMEYGMGGTTCVTSNKSGITKANASELEGKKVAVPLGTMAEYVFTESMKMVGADRKKMEIIA
>MP1421_megahit_370622_3-128
MKKIISTILGMMIAFSLNASVANAAAKEVRVAYFLEWPSPNL
>MP1421_megahit_377135_2-448
QMDPEEGAAALVSGDVVMACLFGGNSIKAATAVGSRLLTVDEARAAGILGIDITSVTTKFMKENPGMLRTFIEVTHEANARYKAGKADMNVMAKASEMKVGDMKDTLSGFKFLTPSETEKSMTSGNLDAFLKGMGTPKGNVDTSFLPL*
>MP1421_megahit_377915_1-669
AVKSKAPIKLVDIAMEYGMGGTTCVTSNASGITKANATELEGKKVAVPLGTMAEYVFDESMKVVGADRGKMDIIQMDPEEGAAALVSGDVVMACLFGGNSIKAATAVGSRLLTVDEARKAGILGIDITSVTTKFMKENPGMLRTFIEVTHEANARYKAGKSNMNVMAKASEMKVGDMKETLSGFKFLTPEETAQSMTKGNLDAFLKGMGTPRGNVDTSFLPL*
>MP1421_megahit_381955_1456-1695
MSFSFLRSASLGLALATSVSIFPQSASASEKPREITVGYLNLVNAQLVTKNLGLISKEMPGVKINYIKVGGGGDMLRAIA
>MP1421_megahit_383991_339-1091
PPTAIGVTRGLPIQGTMVLNMLGAVEAMVVRKSANIKSWKDLKGKTMAAPFGSTTHYLLLKALSDAGIKPSSMKILDLRPADIAAAWARGDIDAAWYWEPNLDKAVKDGGEIFITSGDMEKRGYPTWDVGVVMNTFAKKYPDYVTKFVKAECSGIDFWINNPTQTAAIIAEELSLPLADATRMMKGTEMVPCKKQLTSQYIGTFANVGGFADTLVDTSKFLVTQKRLPKQLTRKDYEAFLNPLWLEKAVR*
>MP1421_megahit_387854_1-453
MKKILSFILGSIVALNLSISVANSAAKEVRVAFFLEWPTPNQEDKVKGIYEKALGVPVKWTNFSNGGAMTDAMLAGDIDISYSQGLVPFINAVKSKAPLKLVDIAMEYGMGGTTCVTSNASGITKANGSELEGKKVAVPLGTMAEYVFDES
>MP1421_megahit_389660_297-557
KENPGMLKSFVELTHEANERYRKGGSDMKAMSKESEMKVADMKDTLGGFKFLTPKETKKSMKSGNLAKFLKGLDTPKGTVTTKFLP*
>MP1421_megahit_392536_1-1008
MSISKKIKLSTAAFAMLASSQAATAGGHGEITVAYFLEWPMPFEYAKQMGTYDEELGVKINWVSFESGVKMSAAMASGDVQLSVSQGVPPFVVATSAGQDLQILDVAVSYADNDNCVVRSDLEIDKNSTGELAGKKVAVPLGTAAHYGFLKQMSHFGVDVGSMEVVDMDPPDGAAAIAQGAVDMFCGWGGSLRRALEHGNVLLTGAEKTDLGILVFDVTSGPADWVAENSDLVAKFLKITADANEMWADESNHAKMLPAIAKDAGMDEEATASTMATFTFPTVGDQLSGAWLGGAAQEFMKGVADVFVEANSIDGALDSYEAAVNTGPLNAANGM*
>MP1421_megahit_403851_2-931
MKKILSFILGSIVALNLSISVANSAANELRVAYFLEWPSPNLEDMMKKNYSKALGVPVKWTSFNTGVEMTEAMLAGDIDISYSQGLVPFINAVKSNAPIKLIDVAMEYGMGGTTCVTSNASGITKANASELEGKKVAVPLGTMADYVFTASMEIVGADPSKMTVVDMVPEDGAAALVSGDVAMACLFGGNSISAATEVGSRLISVDEAKAGGIMGIDITSVTNKFMNENPGMVRTFVEVTHEANARYNSGKSDMNSMSKASAMDVGKMKGTLDGFKFLTPEETEKSMTNGNLSGFLDGMGTPKGNVDTSF
>MP1421_megahit_411589_1-186
DMNSMSKASGMDVGKMQGTLDGFKFLTPKETEKSMTNGNLSGFLDGMGTPKGNVDTSFLPL*
>MP1421_megahit_411596_250-831
SGITKANATELEGKKVAVPLGTMAEYVFDESMKVVGADRGKMDIIQMDPEEGAAALVSGDVVMACLFGGNSIKAATAVGSRLLTVDEARAAGILGIDITSVTTKFMKENPGMLRTFIEVTHEANARYKAGKSDMNVMAKASEMKVGDMKDTLGGFKFLTPAETKTSMESGNLDAFLKGMGTPKGNVDTSFLPL*
>MP1421_megahit_411753_334-831
MRKIISYLLGVIVALNLSISVANSAANEVRVAYFLEWPSPNLEDMQKKSFAKALGVPVKWTNFTNGGAMTDAMLAGDIDISYSQGLVPFINAVKSKAPIKLVDIAMEYGMGGTTCVTSNASGITKANATELEGKKVAVPLGTMAEYVFDESMKVVGADRKKMDIIQ
>MP1421_megahit_415950_460-657
AGKSDMNSMSKASEMKVADMKETLDGFKFLTPSETKQSMESGNLDGFLKGMGTPGGAVDTSFLPL*
>MP1421_megahit_418661_3-548
GKKVAVPLGTMAEYVFDESMKVVGADRAKMDVIQMDPEEGAAALVSGDVVMACLFGGNSIKAATAVGSRLLTVQEARDAGILGIDITSVTDKFMKENPGMLRTFIEVTHEANARYASGKSDMGVIAKDAEMKLGDMKETIGGFKFLSPAETEKSMTSGNLAGFLKGMSTPDGAVDTSFLPL*
>MP1517_megahit_135602_2-436
MDCKTPSGKQGDYITLQITLRENVMKSFISRTVAAAVAAFALSGAAQAADSVNVAFFLEWATPNQIAKVNKAYDEAMGVDVNWTDFSTGVAMTEAMLAGDIDIAYSQGLAPFVTAIQQGAPLKMVSIAVIYEANDCFVKNGLGID
>MP1517_megahit_166737_2-244
MRKIISFILGSIFALNLMVSSAFSAANEVRIAFFLEWATPNQEAKVKKTFDKAFGVPVKWTNFATGGEMTEAMLSGDIDIS
>MP1517_megahit_176859_188-1027
MKKFTTRYIAAAASLAMAGMAGTAHAADSVNVAFFLEWATPNQIAKVDKAYDDAMGVDVNWTDFSTGVQMTEAMLAGDIDIAYSQGLAPFVTAIQQGAPLKMVSIAVVYEANDCFVANSLGINSSNASELEGKTVAVPLNTMADFSFRKQMAALDVDIGTMTIVDQAPPDGAVSLADGSVDMACIFGGASAKAAGEVGTPIMSTQEKSDAGIGSFDVVSVTESFANENPDLVRSFLEVTHEANAAWTASDEQIAKVAADAGMDVATTRNQMAGFVFPTAE
>MP1517_megahit_213491_3-215
NARYRAGKSDMNAMSKASEMKVSDMKETLSGFKFLTPEETKKSMESGNLDAFLKGMGTPGGNVDTSFLPL*
>MP1517_megahit_227464_1-300
GIDITSVTTKFMKENPGMLRTFIEVTHEANARYKAGKSDMNSMSKASEMKVADMKETLSGFKFLSPEETKQSMESGNLKGFLDGMGTPKGNVDTSFLPL*
>MP1517_megahit_231930_458-547
QSMTKGNLDAFLKGMGTPRGNVDTSFLPL*
>MP1517_megahit_249907_1-429
GAAALVSGDVVMACLFGGNSIKAATAVGSRLLTVQEARDAGILGIDITSVTTKFMKENPGMLRTFIEVTHEANARYKAGKSDMNAMSKASEMKVADMKETLSGFKFLSPEETKQSMESGNLKAFLDGMGTPRGNVDTSFLPL*
>MP1517_megahit_260275_3-233
MRKIISYLLGVIVALNLSISVANSAANEVRVAYFLEWPSPNLEDMQKKNFAKALGVPVKWTNFTNGGAMTDAMLAGD
>MP1517_megahit_261580_137-535
VMACLFGGNSIKAATAVGSRLLTVQEARDAGILGIDITSVTDKFMKENPGMLRTFIEVTHEANARYAAGKSDMNAMSKASEMKVADMKDTLSGFKFLTPEETKTSMESGNLHKFLEGMGTPGGNVDTSFLPL*
>MP1517_megahit_271616_277-801
MKKIISFILGCFVALNLSIATANAAANEVRVAYFLEWPSPNLEDMQKKNFAKALGVPVKWTNFTNGGAMTDAMLAGDIDISYSQGLVPFINAVKSKAPIKLVDIAMEYGMGGTTCVTSNASGITKANATELEGKKVAVPLGTMAEYVFDESMKVVGADRKKMDIIQMDPEEGAAA
>MP1517_megahit_295899_493-888
MACLFGGNSIKAATAVGTRLLTVDEARAAGILGIDITSVTDKFMKENPGMLRTFIEVTHEANARYRAGKSDMNSMSKASEMKVADMKETLSGFKFLTPEETKKSMESGNLDAFLKGMGTPSGNVDTSFLPL*
>MP1517_megahit_298460_857-1453
MKKIISFILGSLVALTMSITVANAAAKEVRVAYFLEWPSPNLEDMQKKAFAKALGVPVKWTNFTNGGAMTDAMLAGDIDISYSQGLVPFINAVKSKAPIKLVDIAMEYGMGGTTCVTSNASGITKANATELEGKKVAVPLGTMAEYVFDESMKVVGADRGKMDIIQMDPEEGAAALVSGDVVMACLFGGNSIKAATAVG
>MP1517_megahit_307100_2-304
MKKIISTVLGMVLAFSLYSSVANSAAKEVRVAYFLEWPSPNLEDMNKKAYSKALGVPVKWTNFTNGVAMTDAMLAGDIDISYSQGLMPYINAVKAKAPISL
>MP1517_megahit_312951_388-624
AFVELTHEANERYRNGGSDMKAMSKESEMKVADMKDTLSGFKFLTPKETKKSMKSGNLSKFLKGFDTPKGTVTTKFLP*
>MP1517_megahit_328366_368-532
ASEMTVADMKDTLSGFKFLTPEETKASMESGNLDGFLKGMGTPGGAVDTSFLPL*
>MP1517_megahit_340759_3-473
MKKIISFILGCFVALNLSISVANSAANEVRVAYFLEWPSPNLEDMMKKNFAKALGVPVKWTNFTNGGAMTDAMLAGDIDISYSQGLVPFINAVKSKAPIKLVDIAMEYGMGGTTCVTSNASGITKANATELEGKKVAVPLGTMAEYVFDESMKVVGA
>MP1517_megahit_364495_2-127
SGFKFLTPEETKQSMESGNLDAFLKGMGTPGGNVDTSFLPL*
>MP1517_megahit_365526_376-822
MKKIISFILGSLFALNLTITAANSAANEVRVAYFLEWPSPNLEDMQKKNFAKALGVPVKWTNFTNGGAMTDAMLAGDIDISYSQGLVPFINAVKSNAPIKLVDIAMEYGMGGTTCVTSNASGITKANATELEGKKVAVPLGTMAEYVFD
>MP1517_megahit_367185_1-186
DMNSMAKASEMKVADMKETLSGFKFLTPEETKASMESGNLDGFLKGMGTPSGNVDTSFLPL*
>MP1517_megahit_367399_2-340
MKKIISFILGSIFALNLTITAANSAANVVRVAYFLEWPSPNLEDMQKKNFAKALGVPVKWTNFTNGGAMTDAMLAGDIDISYSQGLVPFINAVKSKAPIKLVDIAMEYGMGGT
>MP1517_megahit_370107_425-685
MKKILSFILGSIFALNLSISVANSAANEVRVAYFLEWPSPNLEDMQKKNFAKALGVPVKWTNFTNGGAMTDAMLAGDIDISYSQGLV
>MP1517_megahit_379144_1-276
MTLLMMTFPIEAFAKPKKITVGYLNLVNAQLVTKNLGLIQKEMPGVEVEHIKVGGGGDMLRAIAAKQVDFGGLGNPPTAIGVTRKLPIDGIM
>MP1517_megahit_379340_149-664
MKKIISFILGCFVALNLSMSVANSAANEVRVAYFLEWPSPNLEDMQKKAFAKALGVPVKWTNFTNGGAMTDAMLAGDIDISYSQGLVPFINAVKSKAPIKLVDIAMEYGMGGTTCVTSNASGITKANATELEGKKVAVPLGTMAEYVFDESMKVVGADRKKMDIIQMDPEEG
>MP1517_megahit_381168_1-516
LAGDIDISYSQGLVPFINAVKSNAPIKLIDIAMEYGMGGTTCVTSNASGITKANASELEGKKVAVPLGTMADYVFTASMEIVGADPSKMTVIDMVPEDGAAALVSGDVAMACLFGGNSIAAATEVGSRLISVEEARAGGILGIDITSVTNKFMNENPGMVRTFVEVTHEANA
>MP1517_megahit_381265_1033-1131
MKKIINFILGCFVALNLSISVANSAANEVRVAY
>MP1517_megahit_386360_170-655
MKKILSFLLGSILALNLTISVANSAANEVRVAYFLEWPSPNLEDMMKKNFAKALGVPVKWTNFTNGGAMTDAMLAGDIDISYSQGLVPFINAVKSKAPIKLVDIAMEYGMGGTTCVTSNASGITKANATELEGKKVAVPLGTMAEYVFDESMKVVGADRKKM
>MP1517_megahit_386610_1-348
MKKIISFILGCFVALNLSISVANSAANEVRVAYFLEWPSPNLEDMMKKNFAKALGVPVKWTNFTNGGAMTDAMLAGDIDISYSQGLVPFINAVKSKAPIKLVDIAMEYGMGGTTCV
>MP1517_megahit_387971_170-592
MKKILSFILGSIFALNLSISVANSAANEVRVAYFLEWPSPNLEDMQKKNFAKALGVPVKWTNFTNGGAMTDAMLAGDIDISYSQGLVPFINAVKSNAPIKLVDIAMEYGMGGTTCVTSNASGITKANATELEGKKVAVPLG
>MP1517_megahit_390780_95-682
NASGITKANATELEGKKVAVPLGTMAEYVFDESMKVVGADRSKMDIIQMDPEEGAAALVSGDVVMACLFGGNSIKAAVAVGSRLLTVQEARDAGILGIDITSVTDKFMKENPGMLRTFIEVTHEANERYRNGKSDMNSMSKASEMKIADMKDTLSGFKFLTPEETKKSMESGNLDAFLKGMGTPGGAVDTSFLPL*
>MP1517_megahit_391285_258-533
MKKIISFILGCFVALNLSVSTANAAATEVRVAYFLEWPSPNLEDMMKKNFAKALGVPVKWTNFTNGGAMTDAMLAGDIDISYSQGLVPFINA
>MP1517_megahit_395963_3-551
SYSQGLMPYINAVKAKAPISLVDVAMEYGMGGTTCVTSNKSGITKANASELEGKKVAVPLGTMAEYVFTESMKIVGADRKKMNIIAMDPEEGAAALVSGDVVMACLFGGNSIKSATSVGKRLLTVDEARAGGIMGIDIVSVTNKFMKENPGMLKSFVELTHEANERYRKGGSDMKAMSKESEM
>MP1517_megahit_401076_447-695
MRKILSFILGSILALNLTISVANSAAKEVRVAYFLEWPSPNLEDMQKKNFAKALGVPVKWTNFTNGGAMTDAMLAGDIDISYS
>MP1517_megahit_403326_2-181
MKAMSKESEMKVADMKDTLSGFKFLTPKETKKSMKSGNLAKFLKGFDTPRGTVTTKFLP*
>MP1517_megahit_411102_1-558
ASELEGKKVAVPLGTMAEYVFTESMKIVGADRKKMEIIAMDPEEGAAALVSGDVVMACLFGGNSIKSATSVGTRLLTVDEARAGGIMGIDIVSVTNKFMKENPGMLKSFVELTHEANERYRKGGSDMKAMSKESEMKVADMKDTLSGFKFLTPKETKKSMKSGNLAKFLKGFDTPRGTVTTKFLP*
>MP1517_megahit_421394_740-1159
MKKIISFILGCFVALNLSISVANSAANEVRVAYFLEWPSPNLEDMMKKNFAKALGVPVKWTNFTNGGAMTDAMLAGDIDISYSQGLVPFINAVKSKAPIKLVDIAMEYGMGGTTCVTSNASGITKANATELEGKKVAVPL
>MP1517_megahit_421795_2-166
ASEMKVADMKDTLSGFKFLTPEETKTSMESGNLHKFLEGMGTPGGNVDTSFLPL*
>MP1519_megahit_43600_347-607
MTITRKRAGSYRLRRSRFGAVLGMIAAVALVLAGCSVDNFGDDSKPTIRLAYQSFPSGDLIVKNNGWLEEALPDYNIKWTKFDSGAD
>MP1519_megahit_108124_2-595
EGLDELDVAYFLEWPTANQVAQVEETYDAALGIKVNWHSFASGGDMALAMESGDIDISYSQGLTPFANFVTSGSDLQIVGVAVSYADADNCVAHPDYGVTAANAATSLAGQKIYAPIGNVTHFKLLKMLEHLGVDLGSVEHIPSEGGAAAVAAFSSGDVALACAFGGSVNQMIADGGNLVMTGSEQEAIGIRVFDIIS
>MP1519_megahit_119096_90-617
HLDFDVGKLQLVDMEPADGAVALVDGNVVMACMFGKNSIDKGLEAGKMLMTTAEATAAGITSFDITSVTDKFLAENPEMVRTFLEVTAEANVKFAAGKSDMAVIAKDAGMSVEKTKNQMSGFGFPTVAEQKANWLNKGGKVHNMLDFMGQMFATAENPALKDYYKTIDASFLPGM*
>MP1519_megahit_129042_2-226
KDAGMDEDATMETIATFTFPSLEDQMGEKWLGGGAQEFMKGVADVFVEAGAIDAALDSYDDAVNTGPLQAAGEM*
>MP1519_megahit_129554_2-577
FQYAKAEGMYDEAMGVTVNWVSFDTGTAMSAAMASGDVQMSVSQGVPPFVVAVSAGQDLQILDVAVSYSDNDNCVVLEALEIDKDSAIELEGKKVAVPLGTAAHYGFLKQMDHFGVDISTMEVVDMAPPDGAAALAQGSVDMACGWGGSLRRMKEHGNVLLTGAEKEDLGILVFDVTSGPAGWVAENSDLVA
>MP1519_megahit_132035_1-414
MIKTKVIAAMAGLAAMGAGAPLLAQSDEITVGYFLEWPMPFQYAKVQGTYDEEMGVKVNWVSFDTGTAMSAAMASGDVQLSVSQGVPPFVVAASAGQDLQVLDVAVSYADNDNCVVASGLEIDKTSADELAGKKVAVP
>MP1519_megahit_149135_129-686
MKTVKLMGTAASLLVMGVTQSAAQDLTVGYFLEWPMPFQYAKAEGMYDEALGTSVNWVSFDSGTAMSAAMASGDVHMSVSQGVPPFVVATSAGQDIQILDVAVSYSENDNCVIREELEIDKSSVAELAGKKVAVPLGTAAHYGFLKQMSHFGVDVGSLDVVDMAPPDGAAAIAQGSVDMACGWGGS
>MP1519_megahit_151310_803-1078
MAVLAVLALVVSACGSDDADDAAPATAAPATTAAPAATAAPAEALSELNVAYFLEWPTANQVAQIEQTYDDALGMTVNWLPFGSGGDMALAM
>MP1519_megahit_182017_2039-3040
MSMKHMMAGTAMALALTAAPAFAAGHGSITVAYFLEWPMPFEYAKQMGTYEEEMGVDINWVSFDTGTAMSAAMASGDVQLAVSQGVPPFVVATSAGQDLQALDVAVSYSDNDNCVVAEALEIDKDSADELAGKKVAVPLGTAAHYGFLKQMNHFGVDVASLDIVDMAPPDGAAAIAQGSVDMFCGWGGSLRRAKEFGNVLLTGAEKEELGILVFDVTSGPASWVAENSDLVAKFLKVTADANAMWADEANHAEMLPVIAKDAGMSEEDTMATISTFVFPTVEEQLTEKWLGGGATEFMGGVAQVFVEAGSIDAALDSYADNVNTGPLQSASGM*
>MP1519_megahit_184720_1280-1480
ATLDTMSTFVFPSVSSQLSSAWLGGSGITFLKGVADVFVNAGEISSARGSYAGAVNTDGLNAVASQ*
>MP1519_megahit_203981_105-890
MKGLYKKIGATIVGAIAAVNVMALDELNVAYFEEWPMPFEYAKQIGAYDEALGMTVNWSSFGTGTAMSAAMASGDIDLSVSQGVPPFIVAASTGQDLQIVDVAVSYADNDNCVVASALEIDASNASELAGLKVSVPIGTAAHYGYLKQMSHFGVDVSSMQVVDMAPPEGAAAFAQGSVDVFCGWGGSLRRALEHGNVLLTGAEKTALGILVWDVTSTTAQFANENAEVLATFLGVTAAANAMWNSGGFTSLMLPHIARDAGM
>MP1519_megahit_205709_1-1242
VTSGSELEIVGVAVSYADADNCVAHPDYGVTAANAAETLAGQKVYAPVGNVTHYKLLKMLEHLGVDLGSFEHVPSDGGAAAVAAFESGDVAMACAFGGGVLRMLAAGGNLVMTGSEQEAIGIRVFDIISIPTQFGIDHPDVVETFLQITEEANAAYAGDRGAQEATIAEAAGMTVEGSNALLDMFSFPDRATQLSDAWLGGTVQDVMKAQMDFFVSQGEIPEALDSYDAFVNTTFLSNISDVEVVMAPIAFDYGVNEDTIRIGAIADLSGIFSSLVTQIVDAQSVYWDMVNANGGIGGKQVELVVLDNGYDVPTHLERYEAMRDTGADGVVMISQSTGSPHTAAIAEMAIEDNLAVIPLSWFSGWSDPAFGKNIFESYSNYCYESMNGVEYLNRYMQEQGIANPTLAIVGFPGE
>MP1519_megahit_209785_131-1108
MKKVIAFVLGSFVAANLGMTVAHAAADEVRVAFFLEWATPNQEDKVKNSFDTALGVPVKWTNFATGGEMTEAMLSGDIDISYSQGLTPFVNAVNAKAPIKLVDIAVIYGMGGTTCVAAKGIDKGNASTKLDGQKVAVPLGTMADYVFKETMRVVGADISSMKVVDMNPEDGSVAFVNGDVAMACLFGGKSIKAAKEKGAPLLTVKEAQDAGIAGIDITSVTNKFLKENPGMVKTFVEVTHDANARFNAGKSDMNVIAKDAAMDLAGTKNQMDGFEFPDAATMKSKYLNKGGILMTYLSVMGNMFATSENPALSDYSKVVDTSYLP*
>MP1519_megahit_210195_172-834
MAVQLLSRHSDTTDLGAVEGPGYRQHEGNTNMKRLTRVLALLLTLTMVAAACGSDDDGGGDAAPATTAAPATTAAPATTAAPAATAAPVEALSELNVAYFLEWPTANQVAQVEQTYDEALGMTVNWLPFGSGGDMALAMESGDIDIAYSQGLTPFANFVTSGSELEIVGVAVSYADADNCVAHPDYGVTAANAAETLAGQKVYAPVGNVTHYKLLKMLEHL
>MP1519_megahit_214438_2-994
ICSLITTLSLITITRKIMKKIISLLLGSIVALAFTASVAFSAANQVRVAFFLEWPTPNQEDKVKKTFDDALGVPVKWTNFANGGAMTDAMLAGDIDISYSQGLVPFINAVKSNAPIKLVDIAMEYGMGGTTCVTSKASGITKANASELEGKKVAVPLGTMAEYVFDESMKVVGADRKKMDIIQMDPEEGAAAIVSGDVVMACLFGGNSIKAALTVGTRLLTVQEARDAGILGIDITSVTSKFMKENPGMVRTFIEVSHEANARYRAGKSDMSIIAKDAEMKLEDMKDTIGGFKFLTAAETKKSMESGNLDAFLKGMDTPSGSVDTSLLPL*
>MP1519_megahit_229779_463-897
MKKIINFILGAVVALNLSASVASAAAKEVRIAFFLEWATPNQEDKVKKAFDRAFGVPVKWTNFATGGEMTEAMLSGDIDISYSQGLTPFVNAVNAKAPIILVDIAVLYGMGGTTCVVSKASGITKANASELEGKKVAVPLGTMAE
>MP1519_megahit_259829_2-604
MKKIISLLLGSIIALTLSISAAFSAANEVRVAFFLEWALPNQEDKVKKTFDDALGVPVKWTNFATGGEMTEAMLSGDIDISYSQGLTPFVNAVNAKAPIKLVDIAVIYGMGGTTCVAAKGIDKENASIKLDGQKVAVPLGTMADYVFKETMRVVGADISKMKVVDMNPEDGSAALVNGDVAMACLFGGTSIKKAQEAGSSV
>MP1519_megahit_277129_1-150
MKKIISLLLGSIVAITLSISAAFSAANEVRVAFFLEWALPNQEDKVKKTF
>MP1521_megahit_20092_218-1081
MKISKKMLLRISAVAIAGAITATAQAADVNVAFFLEWATPNQIAKVEKTYDDAMGVKVNWTNFTTGVHMTEAMLAGDIDISYSQGLTPFANAVNANAPIRMVAIAVAYGAADDCIIRNDSGISKSNASELEGKSVAVPLNTMADFGFRMTMKAVGVDVNELKVIDMNPEDGAVALVDGQVIMACAYGANSLNTMKTVGSPVLTPSEKQAVGITSFDIISVTNKFAQENPDLLRTFIEVTHEANAAFAKDQSKIDVIAKDAEMTVETTKAQMSGFTFPTVAEQLSDYFS
>MP1521_megahit_47176_2-613
WRKSYVVTPGAVMVREDSDIKKPEDLAGREVAVGYHSGSHFSTIQALEPFLKSEDIKLKFIGLPWQRVDAGLDRDVDATSVWGITYQACEQLGMRRIADTSFMIGFMFPDGVDEGDVEKYMNGLKRAQMDLDLEPENYKHLYLKAIPDRYKSNLDVRLFSSGERIVFLPYSESTFAKTQDWIKERNIFDEMPESYRYETAVSA*
>MP1521_megahit_77462_2-598
FVLDVAGDNEALVARNGTGIETVADLKGKRVATAFASTAHYSLLAALNQAGVNPKDVNLIDLQPQASLAAWQRGDVDAVYTWLPTLDELRQDGTTLIASRQLATAGKPTLDLGVVSSEFATANPEVVNTWRQVQARALTLIKDDPQAAADAVAAQLGTTPEDAANQLKQGTFLTVAELTSPTWLGTQGNPGNLSENLHS
>MP1521_megahit_123236_113-697
MKRLMAVLMLLGLVAAACGSDIDTPDELDVAYFLEWPTANQVAQVEETYDAALGIKVNWHSFASGGDMALAMESGDIDISYSQGLTPFANFVTSGSDLQIVGVAVSYADADNCVAHPDYGVTAANAATSLAGQKIYAPIGNVTHFKLLKMLEHLGVDLGSVEHIPSEGGAAAVAAFSSGDVALACAFGGSVNQMI
>MP1521_megahit_133919_1-375
QEAIGIRVFDIISTTGDFGRAYPKVVEIFLQVTEDANAAYAADRGPLEATIAEAAGMEVGPSNALLDAFSFPDRATQLSDAWLGGTVQQVMKEQMDFFVEQGEIPTALDSYDAFVDTSFLERVK*
>MP1521_megahit_135150_374-871
MSMKHMMAGTAMALALTAAPAFAAGHGSITVAYFLEWPMPFEYAKQMGTYEEEMGVDINWVSFDTGTAMSAAMASGDVQLAVSQGVPPFVVATSAGQDLQALDVAVSYSDNDNCVVAEALEIDKDSADELAGKKVAVPLGTAAHYGFLKQMDHFGVDISTMEVVDM
>MP1521_megahit_145786_694-1458
MKAASRISALLAGIAMVATASAAKAEEITVGYFLEWPMPFQYAKVKGLYDEALGMKVNWKSFDAGTAMSAAMASGDVQISVSQGVPPFVVATSAGQDLQIADIAVVYNDNDNCVVKAELEIDKDSAKELEGKKAGVPIGTAAHYGFLKQMEHFGVDVSTMEVVDMAPPDGAAAFAQGSLDMVCGWGGSLRRMKEHGNVLLTGEEKDAIGISVYDVTSVPASFAAEQSDVLAKFLKVTADMNAMWLTDSEEMLPVI
>MP1521_megahit_175720_3-587
HVKGTYDDALGVPTKWTSFATGVEMTEAMLSGDIDISYSQGMTPFVNAVNAKAPIKLLDVAVEYGMGGTGCVVSNASGITKANAKELEGKKVAVPLNTMADYAMRMIANHLDFDVGKLQLVDMEPADGAVALVDGNVVMACMFGKNSIDKGLEAGKMLMTTAEATAAGITSFDITSVTDKFLAENPEMVRTFLEV
>MP1521_megahit_189431_1-504
GGNLVMTGSEQEAIGIRVFDIISIPTQFGIDHPDVVETFLQVTEEANAAYAGNRRAQEAMIAEAAGMTVEGSNALLDMFSFPDRATQLSDAWLGGTVQDVMKAQMDFFVEQGEIPEALDSYDAFVNTTFLSNISDVEVVMASSGAGEGGTVTILYWQAASTLNPYLSG
>MP1521_megahit_190025_3-1259
DAAPATTAAPATTAAPAATEAPVEALSELNVAYFLEWPTANQVAQVEQTYDEALGMTVNWLPFGSGGDMALAMESGDIDIAYSQGLTPFANFVTSGSELEIVGVAVSYADADNCVAHPDYGVTAANAAETLAGQKVYAPVGNVTHYKLLKMLEHLGVDLGSFEHVPSDGGAAAVAAFESGDVAMACAFGGGVLRMLAAGGNLVMTGSEQEAIGIRVFDIISIPTQFGIDHPDVVETFLQITEEANAAYAGDRGAQEATIAEAAGMTVEGSNALLDMFSFPDRATQLSDAWLGGTVQDVMKAQMDFFVSQGEIKEALDSYDAFVNTTFLSNISDVEVVMAPIAFDYGVNEDTIRIGAIADLSGIFSSLVTQIVDAQSVYWDMVNANGGIGGKQVEFVVLDNAYDVPTHLERYEAMRDTGA
>MP1521_megahit_192919_1088-1429
MKTVKLMGTAASLLVMGVTQSAAQDLTVGYFLEWPMPFQYAKAEGMYDEALGTSVNWVSFDSGTAMSAAMASGDVHMSVSQGVPPFVVATSAGQDIQILDVAVSYSENDNCVIR
>MP1521_megahit_213692_3-1118
ATTAAPATTAAPDVSGLDELDVAYFLEWPTANQVAQLELTYDDALGIPVNWHAFASGNDMALAMEAGDIDISYSQGLTPFANYVTSGAEHEIVGVAVSYADADNCVAHPDYGVTAANAAESLAGQNIYTPIGNVTHFKLLKMLEHLGVSLDSFSLIPSEGGSAAVAAFNSGDVAMACAFGGAVNQMVADGGNLVMTGSEQEAIGIRVFDIISIPMSFGDDHPDVVTAFLQVTEDANAAYSVDRASMEAAIAEAAGMEVGPSNALLDAFTFLDKATQLSDAWLGGTVQQVMKDQMDFFVEQEEITTALDSYAPFVNTSFLEAVTDAPWATAAPAGEPFRLGFAADFSDLGGFADIPASEAAIHFVELINCSGG
>MP1521_megahit_233234_3-815
MKNLLKILLGGLFLCSFYSVNAVAKDVNVAFFLEWATPNQEAKVNKSYDDALGVNINWTNFATGVEMTEAMLSGDIDISYSQGMTPFVNAVNAKAPIKIVDVAVEYGMGGTGCVVSNASGITKANASELEGQKVAVPLNTMADYAMRMIAAHLGADVSQFQLVDMEPADGAVALVDGNVVAACLFGKNSIDKALEAGSMLMTTEEATAAGITSFDITSVTDKFIKENPELVRAFLEVTAESNALFAAGNSDMAVIAKDAGMSVEKTTNQMA
>MP1521_megahit_236070_2202-3197
MKGLYKKIGATIVGAIAAVNVMALDELNVAYFEEWPMPFEYAKQIGAYDEALGMTVNWSSFGTGTAMSAAMASGDIDLSVSQGVPPFIVAASTGQDLQIVDVAVSYADNDNCVVASALEIDASNASELAGLKVSVPIGTAAHYGYLKQMSHFGVDVSSMQVVDMAPPEGAAAFAQGSVDVFCGWGGSLRRALEHGNVLLTGAEKTALGILVWDVTSTTAQFANENAEVLATFLGVTAAANAMWNSGGFTSLMLPHIARDAGMDEGATLDTMSTFVFPSVSSQLSSAWLGGSGITFLKGVADVFVNAGEISSARGSYAGAVNTDGLNAVASQ*
>MP1521_megahit_243550_401-646
MKKIINFILGAVVALNLSASVANAAAKEVRIAFFLEWATPNQEDKVKKAFDRAFGVPVKWTNFATGGEMTEAMLSGDIDISY
>MP1521_megahit_276634_2-208
MKKIISLLLGSIVAFTLSISAAFSAANEVRVAFFLEWALPNQEDKVKKTFDDALGVPVKWTNFATGGEM
>MP1521_megahit_277961_644-1621
MKKVIAFVLGSFVAANLGMTVAHAAADEVRVAFFLEWATPNQEDKVKNSFDTALGVPVKWTNFATGGEMTEAMLSGDIDISYSQGLTPFVNAVNAKAPIKLVDIAVIYGMGGTTCVAAKGIDKGNASTKLDGQKVAVPLGTMADYVFKETMRVVGADISSMKVVDMNPEDGSVAFVNGDVAMACLFGGKSIKAAKEKGAPLLTVKEAQDAGIAGIDITSVTNKFLKENPGMVKTFVEVTHDANARFNAGKSDMNVIAKDAAMDLAGTKNQMDGFEFPDAATMKSKYLNKGGILMTYLSVMGNMFATSENPALSDYSKVVDTSYLP*
>MP1521_megahit_292423_2142-2897
FANGGAMTDAMLAGDIDISYSQGLVPFINAVKSNAPIKLVDIAMEYGMGGTTCVTSKASGITKANASELEGKKVAVPLGTMAEYVFDESMKVVGADRKKMEIIQMDPEEGAAAIVSGDVVMACLFGGNSIKAALTVGTRLLTVQEARDAGILGIDITSVTSKFMKENPGMVRTFIEVSHEANARYRAGKSDMSIIAKDAEMKLEDMKDTIGGFKFLTAAETKKSMESGNLDAFLKGMDTPSGSVDTSLLPL*
>MP1521_megahit_309325_1440-1574
MKKIISFILTSVVALYLSMSVAFSAANQVRVAFFLEWALPNQEDK
>MP1521_megahit_317691_24-500
MKKIISLLLGSIIALTLSISAAFSAANEVRVAFFLEWALPNQEDKVKKTFDDALGVPVKWTNFATGGEMTEAMLSGDIDISYSQGLTPFVNAVNAKAPIKLVDIAVIYGMGGTTCVAAKGIDKENASIKLDGQKVAVPLGTMADYVFKETMRVVGADIS
>MP1521_megahit_318477_2-556
KLDGQKVAVPLGTMADYVFKETMRVVGADISTMKVVDMNPEDGSAALVNGDVAMACLFGGTSIKKAQEAGTSVLTVKEAQDAGIAGIDITSVTNKFLKENPGMVRTFVEVTHEANARYNAGKSNMNIIAKDAAMDLAGTKKQMGGFEFPDAATMKSKYMNKGGILMTYLDVMGNMFATSENPALK
>MP1523_megahit_58518_537-674
MKNLLKILLGGLFLCSFYSVNAVAKDVNVAFFLEWATPNQEAKVNK
>MP1523_megahit_92045_141-536
LEAGSMLMTTEEATAAGITSFDITSVTDKFIKENPELVRAFLEVTAESNALFAAGNSDMAVIAKDAGMSVEKTTNQMSGFGFPSPAEQKSSWLNSGGKVEGMLAFMGNMFATAENPALSDYSKTIDASFLP*
>MP1523_megahit_107721_1-792
FDTGVNMTEAMLAGDIDISYSQGLTPFANAVNAKAPIKMVAIAVAYGAADDCIVRNDAGISKSNASELEGKKVAVPLNTMADFGFRMTMKAVGVDVNELKVVDMAPEDGAVALIDGQVTMACAYGANSLTKMKTVGKPMLTSAAKKAAGITSFDIISVTDKFAQENPALVRTFIDVTHKANAAFAKDQSKIGVIAKDAGMTVEKTKSQMSGFVFPTVDEQMRDYFSKNGLARTMTAFMGKMFATSSNPALKDYNATIDTSFLK*
>MP1523_megahit_195924_2-139
MKKIISFILGSIVAFTLSTSVAFSAANEVRIAFFLEWATPNQEDKV
>MP1523_megahit_222283_2-709
PFVNAVNAKAPIKLVDIAVTYGMGNTTCVVSNASGITKANAAQLEGKKVAVPVGTMADYVFKETMKVIGADAGKVTVVDMVPEDGSAALVNGDVAMACLFGGKSIENALKAGTRMLTVKEATDAGISGIDITSVMNKFLKENPGMVRTFIEITHEYNAKFRAGKSDMNIIAKDAAMDLAGTKKQMGGFGFPDAAEIKSKYMNKGGILMKYLDVMGNMFATSENPALKNYSKVVTTK
>MP1523_megahit_224361_381-2444
MKRLTKVLALLLTLTMVAAACGSDDDGGGDAAPATTAAPATTAAPAATEAPVEALSELNVAYFLEWPTANQVAQVEQTYDEALGMTVNWLPFGSGGDMALAMESGDIDIAYSQGLTPFANFVTSGSELEIVGVAVSYADADNCVAHPDYGVTAANAAETLAGQKVYAPVGNVTHYKLLKMLEHLGVDLGSFEHVPSDGGAAAVAAFQSGDVAMACAFGGGVLRMLADGGNLVMTGSEQEAIGIRVFDIISIPTQFGTDHPDVVETFLQVTEEANAAYAGDRGAQEATIAEAAGMTVEGSNALLDMFSFPDRATQLSDAWLGGTVQDVMKAQMDFFVEQGEIPEALDSYDAFVNTTFLSNISDVEVVMAPIAFDYGVNEDTIRVGAIADLSGIFSGLVTQIVDAQTVYWDMVNANGGIGGKQVELVVLDNGYDVPTHLERYEAMRDTGADGVVMISQSTGSPHTAAIAEMAIEDNLAVIPLSWFSGWSDPAFGKNIFESYSNYCYESMNGVEYLNRYMQDQGIANPTLSIVGFPGEYGGDGSAGARLAAEALGIEVVADLGGTVIPGADNTPVISQLVEANADMVWTTLSSGTLTEAMLGASVQGYEPMWSGNVPSFSYLMLGGDLGPLLDTNYIVNTYIVTWNTPGVPGLETLKAEMKAAMPDAVVSDSYVIGWTEAQAAHQALEQAA
>MP1523_megahit_231559_2-703
AGACGSDDEEAAPAATTAAPAATTAAPAATTAAPATTAAPDVGGLDELDVAYFLEWPTANQVAQLELTYDDALGIPVNWHAFASGNDMALAMEAGDIDISYSQGLTPFANYVTSGAEHEIVGVAVSYADADNCVANPDYGVTAANAAESLAGQNIYTPIGNVTHFKLLKMLEHLGVSLDSFSLIPSEGGSAAVAAFNSGDVAMACAFGGAVNQMVADGGNLVMTGSEQEAIGIR
>MP1523_megahit_231569_1-1716
YFLEWPTANQVAQVEETYDDALGMTVNWLPFGSGGDMALAMESGDIDIAYSQGLTPFANFVTSGSELEIVGVAVSYADADNCVAHPDYGVTADNAAETLAGQKVYAPVGNVTHYKLLKMLGHLGVALDSFEHVPSDGGAAAVAAFESGDVAMACAFGGGVLTMLAAGGNLVMTGSEQEAIGIRVFDIISIPTQFGIDHGDVVETFLQVTEDANAAYASHRGPLEDTIAEAAGMTVEGSNALLDMFSFPDRATQLSDAWLGGTVQDVMKQQMDFFVEQGEIPKALDSYDAFVNTTFLEAIDDVEVVVVPTAYDYGVTDDTIRIGAIADLTGIFAPLVIQIIDAQTSYWNMVNESGGIDGKQVDFVVMDNAYDVPTHLERYEAMKDEGSGVVFLSQSTGSPHTAAIAEDLVADGLGAIPLSWYSGWPDPAFGKNVFESYTNYCYESMNGVDWLASNVVEGDAKLAVISYPGEYGQDGATGAKMAAEALGIEVVYDGEGAAIPGADQTPVIAGLVESGANLVWATVGPSVFAEIFGGAAAQGFMPIWSGNSPTYNYMLLATPLAPALDAVYYQSS
>MP1523_megahit_232927_257-514
NPGMLRTFIEVTHEANARYAAGKSDLNVIAKDAEMALADMKETIGGFKFLNARETEKSMTSGNLDGFLKGMNTPEGAVDTSFLPL*
>MP1523_megahit_242382_502-636
MKKIISFILASIVALYLSMSVAFSAANEVRVAFFLEWATPNQEDK
>MP1523_megahit_255090_538-699
MKKIINLFLGSVVALCLSMSVAFSAANQVRVAFFLEWATPNQEDKVKETFDKAL
>MP1523_megahit_258687_2-145
MKGLYKKIGATIVGAIATVNVMALDQLNVAYFEEWPMPFEYAKQIGAY
>MP1523_megahit_259369_13-669
MKKIISLFLGSVVALCLSISVAFSAASEVRVAFFLEWPTPNQEDKVKGLYEKALGVPVKWTNFSNGGAMTDAMLAGDIDISYSQGLVPFINAVKSKAPLKLVDIAMEYGMGGTTCVTSNASGITKANASELEGKKVAVPLGTMAEYVFDESMKVVGADKSKMDVIQMDPEEGAAALVSGDVVMACLFGGNSIKAAVAVGSRLLTVQEARDAGILGIDIT
>MP1523_megahit_271612_33-872
MKKIISLLLGSIVALTLTISAAFSAANEVRVAFFLEWPTPNQEDKVKKTFDDALGVPVKWTNFANGGAMTDAMLAGDIDISYSQGLVPFINAVKSNAPLKLVDIAMEYGMGGTTCVTSKASGITKANASELEGKKVAVPLGTMAEYVFDESMKVVGADRKKMEIIQMDPEEGAAAIVSGDVVMACLFGGNSIKSALTVGTRLLTVQEARDAGILGIDITSVTTKFMKENPGMVRTFIEVSHEANARYRAGKSNMSIIAKDAEMSVGDMKDTIGGFKFLTP
>MP1523_megahit_272784_553-993
MGSTGTKQDEGKLNMKRLTRVLALLLTLTMIAAACGSDDDGDAAPATTAAPATTAAPATTAAPATTAAPTTEAPAESLSELNVAYFLEWPTANQVAQVEETYDDALGMTVNWLPFGSGGDMALAMESGDIDIAYSQGLTPFANFVTS
>MP1523_megahit_273150_151-1131
MKKIISIILGAVVALNLSLSVVNAAAKEVRIAFFLEWASPNQEDKVKKAFDKAFGVPVKWTNFATGGEMTEAMMSGDIDISYSQGLTPFVNAANSKKPITLVDVSILYGMKGTTCVVSNASGISKANGYQLEGKKVAVALGTMADYVFRETMKVVGADASKMKIVDMVPEDSAVALANGDVVMSCLFGKKSIAKAEEAGKKMLTVKEAADAGIAGIDITSVTNRFMKENPGMVSTFLEVTHEANDRYKLGRSNFSIIAKDATMSVKSTKEQMDSFGFPDTRTQLTKYFNHGGILMKYLEVMGNMFATSENPALKDYSSVVTTRFLP*
>MP1523_megahit_279758_292-651
ALTVGTRLLTVQEARDAGILGIDITSVTTKFMKENPGMVRTFIEVSHEANARYRAGKSDMSIIAKDAEMSVGDMKDTIGGFKFLTAAETKKSMESGNLDAFLKGMDTPSGSVDTSFLPL*
>MP1523_megahit_280061_1-363
MKKIISLLLGSIVAFALSASVAFSAANQVRVAFFLEWATPNQEDKVKKTFDDALGVPVKWTNFATGGEMTEAMLSGDIDISYSQGLTPFVNAVNAKAPIILVDIAVIYGMGGTTCVAAKGI
>MP1523_megahit_283474_2-670
MKKIISLFLGAIVALTLSASVAFSAANEVRIAFFLEWPTPNQEDKVKKTFDDALGVPVKWTNFANGGAMTDAMLAGDIDISYSQGLVPFINAVKSNAPLKLVDIAMEYGMGGTTCVTSNASGITKANASELEGKKVAVPLGTMAEYVFDESMKVVGADRKKMEIIQMDPEEGAAAIVSGDVVMACLFGGNSIKSALTVGTRLLTVQEARDAGILGIDITSVTT
>MP1523_megahit_283596_486-629
MKKVIAFVLGSFVAANLGMTVAHAAADEVRVAFFLEWATPNQEDKVKN
>MP1523_megahit_284955_211-672
MKKIISLFLGSVVALYLSMSVAFSAANEVRIAFFLEWATPNQEDKVKQTFDKALGVPVKWTNFATGGEMTEAMLSGDIDISYSQGLTPFVNAVNAKAPLKLVDIAVIYGMGGTTCVAAKGIDKGNASAKLDGQKVAVPLGTMADYVFKETMRVV
>MP1523_megahit_286109_60-815
SQGVPPFIVAASTGQDLQIVDVAVSYADNDNCVVASALEIDASNASELAGLKVSVPIGTAAHYGYLKQMDHFGVDVASMDVVDMAPPEGAAAFAQGSVDVFCGWGGSLRRALEHGNVLLTGAEKTALGILVWDVTSTTAQFANENAEVLATFLGVTAASNAMWNSGGFTSLMLPHIARDAGMDEAATADTMSTFVFPSVSSQLSGAWLGGSGITFLKGVADVFVNAGEIPSARGSYAGAVNTDGLNTVASQ*
>MP1523_megahit_293314_2-874
GQNIYTPIGNVTHFKLLKMLEHLGVSLDSFSLIPSEGGSAAVAAFNSGDVAMACAFGGAVNQMVADGGNLVMTGSEQEAIGIRVFDIISVPMSFGEDHPDVVTAFLQVTEDANAAYSVDRASMEATIAEAAGMEVGPSNALLDAFTFLDKATQLSDAWLGGTVQQVMKDQMDFFVEQGEITTALDSYAPFVNTSFLEAVTDAPWAAAPAAAGPDSTDPIKLPIHNWSSQIAGVYAIGAILESTGNSVEYISADSTLVYTSMCEGDMDLVHEVWQGAFGVAFEEQVDAGCVI
>MP1523_megahit_293703_3-341
MKKIINFILGAVVALNLSASVANAAAKEVRIAFFLEWATPNQEDKVKKAFDRAFGVPVKWTNFATGGEMTEAMLSGDIDISYSQGLTPFVNAVNAKAPIILVDIAVLYGMGGT
>MP1523_megahit_297905_3-653
MKKIISLFLGAIVALTLSVSAFAAANQVRVAFFLEWATPNQEAKVKKTFDDALGVPVKWTNFATGGEMTEAMLSGDIDISYSQGLTPFVNAVNAKAPLKLVDIAVVYGMGGTTCVAAQGIDKGNASTKLDGQKVAVPLGTMADYVFKETMRVVGADISKMKVVDMAPEDGSAAFISGDVAMACLFGGKSIAAAKEKGASLLTVKEAQDAGIAGIDIT
>MP1523_megahit_298431_2-421
GKSIAAAKEKGASLLTVKEAQDAGIAGIDITSVTNKFLKENPGMVRTFVEVTHEANARYNSGKSDMAVIAKDAAMDLAGTKKQMGGFEFPDAATMKAKYLNKGGILMTYLEVMGNMFATSENPALKDYSKVVDTSYLPM*
>MP1523_megahit_298588_1-696
KKTFDDALGVPVKWTNFATGGEMTEAMLSGDIDISYSQGLTPFVNAVNAKAAIKLVDIAVIYGMGGTTCVAAKGIDKGNASTKLDGQKVAVPLGTMADYVFKETMRVVGADISKMKVVDMNPEDGSAALVNGDVAMACLFGGTSIKKAQEAGSSVLTVAEAQEAGIAGIDITSVTNKFLKENPGMVRTFVEVTHEANTRYNAGKSNMNIIAKDAAMDLAGTKKQMGGFEFPD
>MP1523_megahit_299091_3-494
VIDMNPEDGSAALVNGDVAMACLFGGTSIKKAEEAGSKMLTVAEAKDAGIAGIDITSVTNKFLRENPGMVRTFVEVTHEANARFNAGKSDMNTIAKDAAMDLAGTKKQMGGFEFPDAATMKSKYMNKGGILMNYLSVMGNMFATSENPALKDYSKVVTTGFLP*
>MP1523_megahit_299810_3-194
KSNMSIIAKDAEMSVGDMKDTIGGFKFLTPAETKESMESGNLDAFLKGMDTPRGSVDTSFLPL*
>MP1523_megahit_301353_202-618
GKSIAAAKEKGASLLTVKEAQDAGIAGIDITSVTNKFLKENPGMVRTFVEVTHEANARYNAGNSDMNVIAKDAAMDLAGTKKQMGGFEFPNAGTMKSKYLNKGGILMSYLEVMGNMFATSENPALKDYAAVVDTSYLP*
>MP1525_megahit_167660_2-718
APALLEQEAQRIDPAKLGHVAFVANLYSQPLHIAVRDGSGIESLADLKGQVVNLGPKLSADYPMSLRLLRSLGEKPGEHHRNLPYTELIGAFERDEVDAAFITVGMHADVFHALARSGRVRFLSIPNNKALAAMELHLSPFTVPRGIYRFEGRAVPRADIETVATGAHLITRDDVPGSLVERITKAILETPFQKENQLGELFEQGKPFARARPFFPVHEGANWVYDPESRTLLKPEIVD
>MP1525_megahit_171413_267-674
VLLTGAEKVALGILVWDVTSTTAQFANENAEVLATFLGVTAASNAMWNSGGFTSLMLPHIARDAGMDEAATADTMSTFVFPSVSNQLSSAWLGGGGQSFLKGVADVFVNAGEIPSARGSYAGAVNTDGLNTLASQ*
>MP1525_megahit_189923_474-605
MKKIISLFLGSIIAIIFSTVVANSAANQVRVAFFLEWATPNQEA
>MP1525_megahit_238552_1-1062
DADNCVAHPDYGVTAANAAEALAGQNIYTPIGNVTHFKLLKMLEHLGVSLDSFSLIPSEGGPAAVAAFNGGDVAMACAFGGAVNQMVADGGNLVMTGSEQEAIGIRVFDIISIPKSFGEDHPDVVTAFLQVTEDANAAYSVDRASMEATIAEAAGMEVGPSNALLDAFTFLDKATQLSDAWLGGTVQQVMKDQMDFFVEQGEIPTALDSYGPFVNTSFLEAVADAPWAAPAAAAAGLAAVCPSPIVIQTDWFPEAEHGAMYELVGEGYTIDADNMVVTGPGQLGGVPLGVDIEVRTGGPAIGWSPVSSHVYTDDSIHFGYRSTDQQILEFADAPMMSVVAPLEKNPQMIMWDPD
>MP1525_megahit_244366_1-345
SRLLTVQEARDAGILGIDITSVTDKFMKENPGMLRTFIEVTHEANARYADGKSDLNVIAKDAEMALADMKDTIGGFKFLTPAETKQSMESGNLAGFLKGMNTPDGAVDTSFLPL*
>MP1525_megahit_263216_967-1098
MKKIVSLLLGSIAALILTASVAFSAANEVRVAFFLEWATPNQEA
>MP1525_megahit_295297_2-541
NASGITKANAAQLEGKKIAVPLGTMADYVFKETMKVIGADASKATVVDMVPEDGSAALVNGDVAMACLFGGKSIENALKAGTRMLTVKEATDAGISGIDITSVTNKFLKENPGMVRTFVEITHEYNAKFRAGKSDMNIIAKDAAMDLAGTKKQMGGFAFPDAAEIKSKYMNKGGILMKYL
>MP1525_megahit_308561_1-159
MKKIISLFLGSIVALALSISVAFSAANEVRVAFFLEWATPNQEAKVKKVFDDA
>MP1525_megahit_321294_2-181
MKKIISFILASIVAFSFSISVANSAANEVRVAFFLEWATPNQEDKVKQTFDKALGVPVKW
>MP1525_megahit_328208_1-684
ISAAFSAANEVRVAFFLEWALPNQEDKVKKTFDDALGVPVKWTNFATGGEMTEAMLSGDIDISYSQGLTPFVNAVNAKAPIILVDIAVTYGMGNTSCIVSNASGITKANAAQLEGKKVAVPVGTMADYVFKETMKVVGVGVDKVTVVDMAPPDGSVALTNGDVAMACLFGGKSIENALKSGSRMLTVKEASDAGISGIDITSVTNKFLKENPGMVRTFVEVTHEANAR
>MP1525_megahit_328227_1188-1781
MKKIISFILGSIIALNLSFSVANAAANQVRVAFFLEWATPNQEDKVKQTFDKALGVPVKWTNFATGGEMTEAMLSGDIDISFSQGLTPFVNAVNAKAAIKLVDIAVIYGMGGTTCVAAKGIDKGNASSKLDGQKVAVPLGTMADYVFKETMRVVGADISKMSVVDMNPEDGSAAFVNGDVAMACLFGGKSIAAAKEKG
>MP1525_megahit_328858_3-500
GEMTEAMLSGDIDISYSQGLTPFVNAVNAKAPIKLVDIAVTYGMGNTTCVVSNASGITKANAAQLEGKKVAVPVGTMADYVFKETMKVVGADAGKVTVVDMVPEDGSAALVNGDVAMACLFGGKSIENALKAGTRMLTVKEASDAGISGIDITSVMNKFLKENPGM
>MP1525_megahit_334227_1-276
TKFMKENPGMLRTFIEVTHEANARYASGKSDLNVIAKDAEMKLADMKETIGGFKFLTPAETKKSMESGNLKGFLDGMGTPKGNVDTSFLPL*
>MP1525_megahit_338082_2-181
MKKIVSLLLGSVVALSLTISAAFSAANEVRVAFFLEWALPNQEDKVKKTFDDALGVPVKW
>MP1525_megahit_344218_2-349
MKKIVSLILGSIVAFALSISAAFSAANEVRVAFFLEWPTPNQEDKVKKTFDDALGVPVKWTNFANGGAMTDAMLAGDIDISYSQGLVPFINAVKSNAPLKLVDIAMEYGMGGTTCV
>MP1525_megahit_350638_286-528
MKKIISLILGGLVALVFSASIANSAATQVRVAFFLEWATPNQEAKVKKVFDDALGVPVKWTNFATGGEMTEAMLSGDIDIS
>MP1525_megahit_359781_3-329
SVTNKFLKENPGMVRTFVEVTHEANARYNSGKSDMNVIAKDAAMDLAGTKKQMGGFGFPDAGTIKSEYMNSGGILMNYLSVMGNMFATSENPALSDYSAVVDTSYLPN*
>MP1525_megahit_362169_1-333
MKKIVSLILGSIVAFTLSMSAAFSAANEVRVAFFLEWATPNQEAKVKKVFDDALGVPVKWTNFATGGEMTEAMLSGDIDISYSQGLTPFVNAVNAKAPIKLVDIAVTYGMG
>MP1525_megahit_363995_2-295
MKKIISVILGAVVALNLSLSVANAAAKEVRIAFFLEWATPNQEDKVKKAFDRAFGVPVKWTNFATGGEMTEAMLSGDIDISYSQGLTPFVNAVNAKAP
>MP1525_megahit_368379_1-288
MVRTFVEVTHEANARFNAGKSDMNAIAKDAAMDLAGTKKQMGGFEFPNAGTMKAKYLNKGGILMTYLSVMGNMFATSENPALKDYSAVVDTSFLP*
>MP1525_megahit_371249_490-1701
MKRLTRVLALLLTLTMIAAACGSDDDGDTAPATTAAPATTAAPATTAAPATTAAPTTEAPAESLSELNVAYFLEWPTANQVAQVEETYDDALGMTVNWLPFGSGGDMALAMESGDIDIAYSQGLTPFANFVTSGSELEIVGVAVSYADADNCVAHPDYGVTADNAAETLAGQKVYAPVGNVTHYKLLKMLGHLGVALDSFEHVPSDGGAAAVAAFESGDVAMACAFGGGVLTMLAAGGNLVMTGSEQEAIGIRVFDIISIPTQFGVDHGDVVETFLQVTEEANAAYASHRGPLEDTIAEAAGMTVEGSNALLDMFSFPDRATQLSDAWLGGTVQDVMKQQMDFFVEQGEIPKALDSYDAFVNTTFLEAIDDVEVVVVPTAYDYGVTDDTIRIGAIADLTGIFAP
>MP1525_megahit_372086_100-579
MKKIISLLLGSIVAFAFTASVAFSAANQVRVAFFLEWALPNQEDKVKKTFDDALGVPVKWTNFATGGEMTEAMLSGDIDISYSQGLTPFVNAVNAKAPIKLVDIAVVYGMGGTTCVAAKGIDKNNASSKLDGQKVAVPLGTMADYVFKETMRVVGADISK
>MP1525_megahit_374533_1-273
VEVTHEANARYNAGNSDMNVIAKDAAMDLAGTKKQMGGFEFPNAGTMKAKYLNKGGILMTYLEVMGNMFATSENPALKDYAAVVDTSYLP*
>MP1525_megahit_376496_1-726
FATGGEMTEAMLSGDIDISYSQGLTPFVNAVNAKAPIKLVDIAVTYGMGNTTCIVSNASGITKANAAQLEGKKVAVPVGTMADYVFKETMKVIGADAGKVSVVDMNPEDGSAALQNGDVAMACLFGGKSIENALKAGTRMLTVKEATDAGISGIDITSVTNKFLKENPGMVRTFVEITHEYNAKFRAGKSNMNVIAKDAAMDLAGTKKQMGGFGFPDAATIKSKYMNKGGILMKYLDVMGNM
>MP1525_megahit_382130_3-461
MKKIINFILGAVVALNLSVSVASAAAKEVRIAFFLEWATPNQEDKVKKAFDRAFGVPVKWTNFATGGEMTEAMLSGDIDISYSQGLTPFVNAVNAKAPIILVDIAVLYGMGGTTCVVSNASGITKANASDLEGKKVAVPLGTMADYVFKETMR
>MP1525_megahit_382259_466-669
MRKVIAFVLGSFLAANLGMTVAHAAANEVRVAFFLEWATPNQEDKVKKAFDEALGVPVKWTNFATGGE
>MP1525_megahit_382530_1-507
GLVPFINAVKSNAPLKLVDIAMEYGMGGTTCVTSKASGITKANGSELEGKKVAVPLGTMAEYVFDESMKVVGADRSKMDIIQMDPEEGAAAIVAGDVVMACLFGGNSIKSALTVGTRLLTVQEARDAGILGIDITSVTTKFMKENPGMVRTFIEVTHEANARYRAGKSD
>MP1525_megahit_384683_381-578
MKKVIAFVVGSFLVANLGMTVAHAAANEVRVAFFLEWATPNQEDKVKKAFDEALGVPVKWTNFATG
>MP1525_megahit_388267_3-599
AQLEGKKVAVPVGTMADYVFKETMKVVGANASKVTVVDMVPEDGSAALVNGNVAMACLFGGKSIENALKAGTRMLSVKEASDAGISGIDIVSVMNKFLKENPAMVRAFVETTHEANARFRAGKSDMNIIAKDAAMDLAGTKKQMAGFAFPDAAEIKSKYMNKGGILMKYLDVMGNMFATAENPALKNYSKVVTTKYLP*
>MP1525_megahit_401978_1-540
KETMRVVGADISKMKVVDMAPEDGSAAFVSGDVAMACLFGGKSIAAAKEKGASLLTVKEAQDAGIAGIDITSVTNKFLKENPGMVRTFVEVTHEANARYNSGKSDMAVIAKDAAMDLAGTKKQMGGFEFPDAATMKAKYLNKGGILMTYLEVMGNMFATSENPALKDYSKVVDTSYLPM*
>MP1525_megahit_402133_3-494
MKKIISLFLGAIVALTLSVSAFAAANQVRVAFFLEWATPNQEAKVKKTFDDALGVPVKWTNFATGGEMTEAMLSGDIDISYSQGLTPFVNAVNAKAPLKLVDIAVVYGMGGTTCVAAQGIDKGNASTKLDGQKVAVPLGTMADYVFKETMRVVGADISKMKVVD
>MP1525_megahit_402890_259-711
IIQMDPEEGAAAIVAGDVVMACLFGGNSIKSALTVGTRLLTVQEARDAGILGIDITSVTTKFMKENPGMVRTFIEVSHEANARYRAGKSDLNIIAKDAEMKLGDMKDTIGGFKFLTPAETKESMESGNLDAFLKGMGTPGGSVDTSFLPL*
>MP1525_megahit_406204_3-224
MKKIISFILGSVVALCLSMSVAFSAANEVRVAFFLEWATPNQEDKVKQTFDKALGVPVKWTNFATGGEMTEAML
>MP1525_megahit_411148_2-517
PNQEDKVKKAFDEALGVPVKWTNFATGGEMTEAMLSGDIDISYSQGLTPFVNAVNAKAPIKLVDIAVIYGMGGTTCVAAKGIDKGNASTKLDGQKVAVPLGTMADYVFKETMRVVGADISSMKVVDMNPEDGSAAFVNGDVAMACLFGGKSIKAAKEKGASLLTVKEAQDAG
>MP1527_megahit_167516_3-413
MKYLKKLSLRVAAGAIVGSIAATTQAADVNVAFFLEWATPNQIAKVEKTYDDAMGVDVNWTNFATGVGMTEAMLAGDIDISYSQGLTPFANAVNAKAPIRMVAIAVAYGAADDCIIRNDAGISKSNASELEGKSVAV
>MP1527_megahit_281225_3-131
MKKIISFILGSIIALNLSMSVAFSAATEVRVAYFLEWPSPNLE
>MP1527_megahit_348355_1-417
MKKILSFILGSIVALNLSISVANSAANEVRVAFFLEWPTPNQEDKVKGIYEKALGVPVKWTNFSNGGAMTDAMLAGDIDISYSQGLVPFINAVKSNAPLKLVDIAMEYGMGGTTCVTSKASGITKANASELEGKKVAVP
>MP1527_megahit_354173_1-537
GEVAEIKTGAYESYVKGGGNKGAKSDISCACHWAINQAAANNVGKMWGKSYVVTPGAVMVREDSDIKKPEDLAGREVAVGYHSGSHFTTIQALEPFLKPEDIKLKFIGLPWQRVDAGLDGDVDATSVWGITYQACEQLGMRRIADTTFMIGFMFPDGVDEEDVEKYMNGLKRAQMDLDL
>MP1527_megahit_355992_1-432
MKKIISLILGSVVALTLSISAAFSAANEVRVAFFLEWATPNQEAKVKKIFDDALGVPVKWTNFATGGEMTEAMLSGDIDISYSQGLTPFVNAVNAKAPIKLVDIAVTYGMGGTTCVVSNASGITRANADQLEGKKVAVPVGTMA
>MP1527_megahit_356722_611-748
MKKILSLLLGSFVAFILSASAINAAATQVRVAFFLEWATPNQEAKV
>MP1527_megahit_372805_440-631
MKKIISFILGTIVALNLSVSVANAAANEVRVAFFLEWATPNQEAKVKKTFDKALGVPVKWTNFA
>MP1527_megahit_377778_112-570
MNRLTVSLFLGCLAVFGLNPSTASAAANEVRIAFFLEWATPNQEDKVKKTFDKAFGVPVKWTNFKTGGEMTEAMLSGDIDISYSQGLTPFVNAVNAKAPLKLVDIAVLYGMGGTTCVVANASGISKANAAELEGKKVAVPLGTMADYVFKETM
>MP1527_megahit_428845_2-241
MKKIISLLLGSILAFILNTSVAISAANEVRVAFFLEWATPNQEAKVKKVFDDALGVPVKWTNFATGGEMTEAMLSGDIDI
>MP1527_megahit_436659_1-435
EEGAAALVSGDVVMACLFGGNSIKAATAVGSRLLTVQEARDAGILGIDITSVTDKFMKENPGMLRTFIEVTHEANARYAAGKSDLNVIAKDAEMKLADMKETIGGFKFLTPEETKKSMESGNLDGFLKGMGTPKGAVDTSFLPL*
>MP1527_megahit_437956_1-555
SQGLTPFVNAVNAKAPIKLVDIAVVYGMGGTTCVAKKGINKGNAATKLDGQKVAVPLGTMADYVFKETMRVVGADISKMKVIDMNPEDGSAAFVSGDVAMACLFGGKSIKNAKTVGASLLTVAEAKDEGIAGIDITSVTNKFLKENPGMVKAFVEVTHEANARYNSGKSDMNVIAKDAAMDLAGT
>MP1527_megahit_441009_2-304
MKKIISFILGSILALNLSISAANAAASEVRVAFFLEWATPNQEDKVKKIFDKALGVPVKWTNFATGGEMTEAMLSGDIDISYSQGLTPFVNAVNAKAPIKL
>MP1527_megahit_441744_3-128
MKKIVSLLLGSIVALTFSVSAAFSAANEVRVAFFLEWATPNQ
>MP1527_megahit_461190_3-185
MKKIISFLLGTIVALNLSISVASAAANQVRVAFFLEWPTPNQEDKVKGLYEKALGVPVKWT
>MP1527_megahit_472062_2-700
MRKIISILLGTLVAFSLNVSVANSAAKEVRVAFFLEWATPNQEDKVKKAFDKAMGVPVKWVDFKTGGEMTEAMLGGSIDISYSQGLTPFVNAVNAKAPIKLVDIAVTYGMGNTTCIVSNSSGISKSNASQLEGKKVAVPLGTMADYVFKETMRVVGANPSKIKVIDMNPEDGSAALINGDVAMACLFGGKSIKNALEKGKRMLSVKEATDAGISGIDITSVTNKFLKENPGMV
>MP1527_megahit_478425_2278-2946
AVKSNAPLKLVDIAMEYGMGGTTCVTSNASGITKANASELEGKKVAVPLGTMAEYVFDESMKVVGADRGKMDIIQMDPEEGAAALVSGDVVMACLFGGNSIKAATAVGSRLLTVQEARDAGILGIDITSVTDKFMKENPGMLRTFIEVTHEANARYMSGKSDLSVIAKDAEMKLADMKETIGGFKFLTPEETKQSMESGNLDGFLKGMGTPGGAVDTSFLPL*
>MP1527_megahit_479350_1-618
FLEWPTPNQEDKVKKTFDDALGVPVKWTNFANGGAMTDAMLAGDIDISYSQGLVPFINAVKSNAPLKLVDIAMEYGMGGTTCITSKASGITKANASELEGKKVAVPLGTMAEYVFDESMKVVGADRKKMEIIQMDPEEGAAAIVAGDVVMACLFGGNSIKSALTVGTRLLTVQEARDAGILGIDITSVTTKFMKENPGMVRTFIEV
>MP1527_megahit_480619_60-656
VTSNASGITKANASELEGKKVAVPLGTMAEYVFDESMKVVGADRSKMDVIQMDPEEGAAALVSGDVVMACLFGGNSIKAAVAVGSRLLTVQEARDAGILGIDITSVTDKFMKENPGLLRTFIEVTHEANARYKAGKADMNSMAKASEMKVADMKETLSGFKFLTPEETKQSMESGNLKGFLDGMGTPKGNVDTSFLPL*
>MP1527_megahit_488049_3-371
VKEAQDAGIAGIDITSVTNKFLKENPGMVKTFVEVTHEANARFNAGKSDMNVIAKDAAMDVASTKNQMDGFEFPNAATMKSKYLNKGGILMTYLSVMGNMFATSENPALSDYFKVVDTSYLP*
>MP1527_megahit_488613_70-1011
MKKIVSLILGSIVAFTLGISAAFSAANEVRVAFFLEWPTPNQEDKVKKTFDDALGVPVKWTNFTNGGAMTDAMLAGDIDISYSQGLVPFINAVKSNAPLKLVDIAMEYGMGGTTCVTSNASGITKANASELEGKKVAVPLGTMAEYVFDESMKVVGADRKKMEIIQMDPEEGAAALVSGDVVMACLFGGNSIKAATAVGTRLLTVQEARDAGILGIDITSVTSKFMKENPGMVRTFIEVTHEANARYRDGKSNMNIIAKDAEMKLGDMKDTIGGFKFLTPAETKKSMESGNLDAFLKGMGTPKGSVDTSFLPL*
>MP1527_megahit_497041_309-551
MKKIIGLILGSIVAVALTMSAAYSAANQVRVAFFLEWATPNQEAKVKEVFDDALGVPVKWTNFATGGEMTEAMLSGDIDIS
>MP1527_megahit_497216_549-749
MKKIISFLLGCVVALNLSISVANAAANEVRVAFFLEWATPNQEDKVKKTFDKALGVPVKWTNFATGG
>MP1527_megahit_498977_3-296
MKKIISLLLGSVVALTLTMSAAFSAANQVRVAFFLEWATPNQEAKVKKVFDDALGVPVKWTNFATGGEMTEAMLSGDIDISYSQGLTPFVNAVNAKAP
>MP1527_megahit_503130_2-190
MKKIISFLLGTIVALSLSISVANSAAKEVRVAFFLEWPTPNQEDKVKKLFDKALGVPVKWTNF
>MP1527_megahit_505404_3-170
MKKIISLFLGSIVALTLSISAAFSAANEVRVAFFLEWATPNQEAKVKKVFDDALGV
>MP1527_megahit_509509_1017-1388
TVKEAQDAGIAGIDITSVTNKFLKENPGMVKTFVEVTHDANARFNAGKSDMNVIAKDAAMDLAGTKKQMDGFEFPDAATMKSKYLNKGGILMTYLSVMGNMFATSENPALSDYSKVVDTSYLP*
>MP1527_megahit_510188_568-849
MKKIISLLLGSIVAFTLSISAAFSAANEVRVAFFLEWATPNQEAKVKKVFDDALGVPVKWTNFATGGEMTEAMLSGDIDISYSQGLTPFVNAVN
>MP1527_megahit_511060_566-895
VQEARDAGILGIDITSVTDKFMKENPGMLRTFIEVTHEANARYAAGKSDLNVIAKDAEMKLGDMKETIGGFKFLTPAETKKSMESGNLAGFLNAMDTPKGAVDTSFLPL*
>MP1527_megahit_512469_3-221
MKKVIAFVLGSFVAANLGMTVAHAAADEVRVAFFLEWATPNQEDKVKNAFDEALGVPVKWTNFATGGEMTEAM
>MP1527_megahit_512687_3-284
MKKIVSLLLGSIAALILTASVAFSAANEVRVAFFLEWATPNQEAKVKKVFDDALGVPVKWTNFATGGEMTEAMLSGDIDISYSQGLTPFVNAVN
>MP1527_megahit_512988_2-163
MRKIISFILGTIVALNLSVSVANAAANEVRVAFFLEWATPNQEAKVKKTFDKAL
>MP1527_megahit_513319_357-812
MKKIISFILGSVVALYLSISVAFSAANQVRVAFFLEWATPNQEAKVKKTFDDALGVPVKWTNFATGGEMTEAMLSGDIDISYSQGLTPFVNAVNAKAPIKLVDIAVIYGMGGTTCVAAQGIDKGNASSKLDGQKVAVPLGTMADYVFKETMR
>MP1527_megahit_514642_1-321
VTNKFLKENPGMVRTFVEVTHEANARYNSGKSDMNVIAKDAAMDLAGTKKQMGGFEFPNAATMKSKYLNKGGILMTYLEVMGNMFATSENPALKNYGKVVDTSFLP*
>MP1527_megahit_514773_331-543
MKKIISFLLGTIVALNLSISVANAAANEVRIAFFLEWATPNQEDKVKQTFDKALGVPVKWTNFATGGEMTE
>MP1527_megahit_516149_2-460
MKKIISFILASIVAFSFSISVANSAANEVRVAFFLEWATPNQEDKVKKTFDKALGVPVKWTNFATGGEMTEAMLSGDIDISYSQGLTPFVNAVNAKAPIKLVDIAVIYGMGGTTCVAASGIDKGNAATKLDGQKVAVPLGTMADYVFKETMRV
>MP1527_megahit_518570_2-280
MRKIISLLLGSIVAFIFTASVANSAANQVRVAFFLEWATPNQEAKVKKVFDDALGVPVKWTNFATGGEMTEAMLSGDIDISYSQGLTPFVNAV
>MP1527_megahit_521361_2-598
AQLEGKKVAVPVGTMADYVFKETMKVVGADAGKVTVVDMVPEDGSAALVNGDVAMACLFGGKSIENALKAGTRMLTVKEASDAGISGIDITSVMNKFLKENPGMVRTFVEITHEYNAKFRAGKSNMNIIAKDAAMDLAGTKKQMAGFAFPDPSEIKSKYMNKGGILMNYLDVMGNMFATSENPALKSYSKVVTTKYLP*
>MP1527_megahit_521566_3-377
LTVKEAQDAGIAGIDITSVTNKFLKENPGMVKTFVEVTHDANARFNAGKSDMNVIAKDAAMDLASTKNQMDGFEFPNAATMKSKYLNKGGILMTYLSVMGNMFATSENPALSDYFKVVDTSYLP*
>MP1527_megahit_521591_3-314
MKKVIAFVVGSFLVANLGMTVAHAAANEVRVAFFLEWATPNQEDKVKKAFDEALGVPVKWTNFATGGEMTEAMLSGDIDISYSQGLTPFVNAVNAKAPIKLVDI
>MP1527_megahit_534161_2-232
MKKIISFLLGSIVALGLTISVASAAANQVRVAFFLEWPTPNQEDKVKGMYEKALGVPVKWTNFTNGGAMTDAMLAGD
>MP1527_megahit_539710_178-723
MKKIISFILGSIIALNLSISVANSAANEVRVAFFLEWATPNQEDKVKKVFDKALGVPVKWTNFATGGEMTEAMLSGDIDISYSQGLTPFVNAVNAKAPIKLVDIAVIYGMGGTTCVAAKGIDKGNAASKLDGQKVAVPLGTMADYVFKETMRVVGADISKMKVVDMNPEDGSAAFVNGDVAM
>MP1527_megahit_542193_1-447
GDVAMACLFGGKSIENALKAGTRMLTVKEATDAGISGIDITSVMNKFLKENPGMVRTFIEITHEYNAKFRAGKSDMNIIAKDAAMDLAGTKKQMGGFGFPDAAEIKSKYMNKGGILMKYLDVMGNMFATAENPALRNYSKVVTTKYLP*
>MP1527_megahit_544229_1-321
ARDAGILGIDITSVTTKFMKENPGMLRTFIEVTHEANARYAAGKSDLNVIAKDAEMKLADMKDTIGGFKFLTPAETKQSMESGNLKAFLDGMGTPKGNVDTSFLPL*
>MP1527_megahit_545905_3-524
VPLGTMAEYVFDESMKVVGADRNKMDVIQMDPEEGAAALVSGDVVMACLFGGNSIKAATAVGSRLLTVGEARDAGILGIDITSVTTKFMKENPGMLRTFIEVTHEANARYAAGKSDLNVIAKDAEMKLADMKETIGGFKFLTPAETKQSMESGNLKGFLDGMGTPKGNVDTSFL
>MP1527_megahit_546564_2-535
KAPIKLVDIAVTYGMGNTTCIVSNASGITKANAAQLEGKKVAVPVGTMADYVFKETMKVVGADAGKVSVVDMNPEDGSAALQNGDVAMACLFGGKSIENALKAGTRMLTVKEATDAGISGIDITSVTNKFLKENPGMVKTFVEITHEYNAKFRAGKSNMNIIAKDAAMDLAGTKKQMG
>MP1527_megahit_546968_2-139
MRKIISLMLGSLLALALNMSAAFSAANEVRVAFFLEWATPNQEAKV
>MP1529_megahit_66655_2-520
APLKMVAIAVVYEANDCFVKNSLGINSSNASELEGKTVAVPLNTMADFSFRKQMAALNVDISTMTIVDQAPPDGAVSLADGSVDMACIFGGASAKKAGEVGNPIMNTQEKKDAGIGSFDVVSVTEKFANENPDLLRTFLEVTEEANNAWKATDAQIAKVAKDAGMDVETTKNQ
>MP1529_megahit_67741_1-504
ATGVEMTEAMLSGDIDISYSQGMTPFVNAVNAKAPIKIVDVAVEYGMGGTGCVVSNSAGISQANAKDLEGQKVAVPLNTMADYAFRMIMSHLGADASKVNVVDMEPADGAVALVDGNVVMSCMFGKNSIDKALEKGKMLMTTAEATAAGITSFDITSATDKFIKENPE
>MP1529_megahit_81202_1-348
DAGIGSFDVISVTEKFATENPELLRAFLEVTEEANSNWTASDSQIAKVAADAGMDVSTTKNQMAGFIFPTAQEQMDGFFGPKGIAASAAAALGLVFSSDSDGSAIAKTIDGSFLN*
>MP1529_megahit_216939_3-176
MSKASEMKVADMKETLSGFKFLTPEETKQSMESGNLDAFLKGMGTPRGNVDTSFLPL*
>MP1529_megahit_261377_1-87
SMESGNLDAFLKGMGTPRGNVDTSFLPL*
>MP1529_megahit_261467_1-231
VELTHEANARYRAGKSDMKAMSKESEMKVADMKDTLSGFKFLTPKETKKSMKSGNLAKFLKGFDTPRGTVTTKFLP*
>MP1529_megahit_264720_126-617
MKKIISALFGALLVFSLNTSVANAAAKEVRVAYFLEWPSPNLEDMHKKAYSKALGVPVKWTNFSNGVAMTDAMLAGDIDISYSQGLMPYINAVKAKAPISLVDVAMEYGMGGTTCVTSNKSGITKANASELEGKKVAVPLGTMAEYVFTESMKIVGADRKKMNI
>MP1529_megahit_266677_3-515
MKKIISFILGSLVALTMSITVANAAAKEVRVAYFLEWPSPNLEDMQKKAFAKALGVPVKWTNFTNGGAMTDAMLAGDIDISYSQGLVPFINAVKSKAPIKLVDIAMEYGMGGTTCVTSNASGITKANATELEGKKVAVPLGTMAEYVFDESMKVVGADRGKMDIIQMDPEE
>MP1529_megahit_267947_1-339
MKKIISFILGSLFALNLSISAANAAANEVRVAFFLEWPTPNQEDKVKGTYEKALGVPVKWTNFTNGGAMTDAMLAGDIDISYSQGLVPFINAVKSNAPLKLVDIAMEYGMGGT
>MP1529_megahit_268525_684-1151
RKKMDIIQMDPEEGAAALVSGDVVMACLFGGNSIKAAVAVGSRLLTVQEARDAGILGIDITSVTTKFMKENPGMLRTFIEVTHEANARYRAGKSDMNSMAKASEMKVGDMKETLSGFKFLTPEETEKSMKSGNLDAFLKGMGTPKGNVDTSFLPL*
>MP1529_megahit_273439_2-319
KFLKENPGMVSTFIEVTHEANAAHRAGKSNMNLIAKDAGMSLDATKGQMSGFEFPDANTIKSKYMNKGGILMKYLDVMGNMFATAENPALKDYSKVVTTDYLPGL*
>MP1529_megahit_278158_377-550
MAKASEMKVADMKETLSGFKFLTPEETKQSMESGNLKGFLDGMGTPKGNVDTSFLPL*
>MP1529_megahit_286409_99-578
IVGADRKKMEIIAMDPEEGAAALVSGDVVMACLFGGNSIKSATSVGKRLLTVDEARAGGIMGIDIVSVTNKFMKENPGMVKSFVELSHEANERYRNGKSDLKAMAKESEMKVADMKETLSGFKFLTPKETKKSMKSGNLAKFLKGFDTPRGTVTTKFLP*
>MP1529_megahit_291526_3-527
MKKLISFILGSLFALNLSISAANAAANEVRVAYFLEWPSPNLEDMQKKNFAKALGVPVKWTNFTNGGAMTDAMLAGDIDISYSQGLVPFINAVKSNAPIKLVDIAMEYGMGGTTCVTSNASGITKANGSELEGKKVAVPLGTMAEYVFDESMKVVGADRSKMDIIQMDPEEGAAA
>MP1529_megahit_292646_545-1339
IAADQVDFGGLGNPPTAIGVTKGLPIKGTMVLNMLDFVEAMVVRTDANIKSFKDLEGKTIAAPFGSTTHYLLLQALKDEGIDPASMKILDLRPADIAAAWARGDIDAAWFWEPNLDKAVKRGGNIFMTSGIMEKRGYPTWDVGVVMNDFAEKYPEYVNKFVKAECDGIDYWIKNPEKTAAIIAEELSLSLDDATRMMKGTEMVPCDKQLTAQYMGTTGKIGGFADTLVKTSKFLVSEKRLPVQLTRTSYERFLDPSYLENVVGK*
>MP1529_megahit_293831_385-621
MKKIISFILGCFVALNLSISVANSAANEVRVAYFLEWPSPNLEDMMKKNFAKALGVPVKWTNFTNGGAMTDAMLAGDID
>MP1529_megahit_297854_3-404
MRKIISFILGTIVALNLSISVANAAANEVRVAFFLEWPTPNQEDKVKKLFDKALGVPVKWTNFSNGGAMTDAMLAGDIDISYSQGLVPFINAVKSKAPLKLVDIAMEYGMGGTTCVTSNASGITKANASELEGK
>MP1529_megahit_301609_406-570
MKKIISFILGCFVALNLSVSVANSAANEVRVAYFLEWPSPNLEDMMKKNFAKALG
>MP1529_megahit_304183_585-896
KFLKENPGMVRTFVEVTHEANARFNAGKSDMNIIAKDAAMDLAGTKKQMGGFEFINAATMKSKYMNKGGILMTYLEVMGNMFATSENPALSDYSKVVDTSYLP*
>MP1529_megahit_310404_630-854
MKKIISFLLGTIVALNLSITVANSAAKEVRVAFFLEWPTPNQEDKVKKAFDKAMGVPVEWTNFANGGAMTDAMLA
>MP1529_megahit_311253_422-550
MKKIISFILSCFVALNLSIAVANSAANEVRVAYFLEWPSPNLE
>MP1529_megahit_314355_1-735
TEAMLAGDIDISYSQGLVPFINAVKSNAPIKLIDIAMEYGMGGTTCVTSNASGITKANASELEGKKVAVPLGTMADYVFTASMEIVGADPSKMTVIDMVPEDGAAALVSGDVAMACLFGGNSIAAATEVGSRLISVEEARAGGILGIDITSVTNKFMNENPGMVRTFVEVTHEANARYNSGKSDMNSMSKASAMEVSKMKGTLDGFKFLTPEETKKSMESGNLAGFLDGMGTPKGNVDTSFLPL*
>MP1529_megahit_316962_1-504
VFDESMKVVGADRTKMDVIQMDPEEGAAALVSGDVVMACLFGGNSIKAATAVGSRLLTVQEARDAGILGIDITSVTDKFMKENPGMLRTFIEVTHEANARYAAGKSDLNVIAKDAEMKLADMKETIGGFKFLTPEETKKSMESGNLDGFLKGMGTPKGAVDTSFLPL*
>MP1529_megahit_318625_1-546
VKWTNFTNGGAMTDAMLAGDIDISYSQGLVPFINAVKSKAPIKLVDIAMEYGMGGTTCVTSNASGITKANATELEGKKVAVPLGTMAEYVFDESMKVVGADRKKMDIIQMDPEEGAAALVSGDVVMACLFGGNSIKAATAVGSRLLTVQEARDAGILGIDITSVTTKFMKENPGMLRTFIEV
>MP1529_megahit_320003_349-693
MRKIISFILGSIFALNLMVSSAFSAANEVRIAFFLEWATPNQEAKVKKTFDKAFGVPVKWTNFATGGEMTEAMLSGDIDISYSQGLTPFVNAVNAKAPIKLVDVAVLYGMGGTTC
>MP1529_megahit_320426_122-514
KAGTRMLTVKEATDAGISGIDITSVTNKFLKENPGMVKSFVEVTHEANARFRAGKSDMKIIAKDAAMDLAGTKKQMAGFGFPDAKTMKSKYMNKNGILMKYLNVMGNMFATSENPALKNYGKVVTTKYLP*
>MP1529_megahit_321116_2-412
MKKILSFILGSIVALNLSISVANSAANEVRVAFFLEWPTPNQEDKVKGTYEKALGVPVKWTNFTNGGAMTDAMLAGDIDISYSQGLVPFINAVKSNAPLKLVDIAMEYGMGGTTCVTSNASGITKANASELEGKKVA
>MP1529_megahit_321166_382-639
NPGMLRTFIEVTHEANARYRAGKSDMNAMSKASEMKVADMKETLGGFKFLTPEETKQSMESGNLDAFLKGMGTPRGNVDTSFLPL*
>MP1529_megahit_322374_1-534
EGKKVAVPVGTMADYVFKETMKVVGADAGKVTVVDMNPEDGSAALQNGDVAMACLFGGKSIENALKAGTRMLTVKEATDAGISGIDITSVTNKFLKENPGMVRTFVEITHEYNAKFRAGKSNMNVIAKDAAMDLAGTKKQMGGFGFPDAKEIKSKYMSKGGILMKYLDVMGNMFATAE
>MP1529_megahit_328098_2152-2760
MKKIISFILGCFVALNLSISVANSAANEVRVAYFLEWPSPNLEDMQKKNFAKALGVPVKWTNFTNGGAMTDAMLAGDIDISYSQGLVPFINAVKSKAPIKLVDIAMEYGMGGTTCVTSNASGITKANATELEGKKVAVPLGTMAEYVFDESMKVVGADRSKMDIIQMDPEEGAAALVSGDVVMACLFGGNSIKAATAIGSRLL
>MP1529_megahit_328335_523-936
MKKIISFILGCFVALNLSISVANSAANEVRVAYFLEWPSPNLEDMMKKNFAKALGVPVKWTNFTNGGAMTDAMLAGDIDISYSQGLVPFINAVKSKAPIKLVDIAMEYGMGGTTCVTSNASGITKANATELEGKKVAV
>MP1529_megahit_330249_282-746
MKKILSFILGTILALNLTISVANSAAKEVRVAYFLEWPSPNLEDMMKKNFAKALGVPVKWTNFTNGGAMTDAMLAGDIDISYSQGLVPFINAVKSKAPIKLVDIAMEYGMGGTTCVTSNASGITKANATELEGKKVAVPLGTMAEYVFDESMKVV
>MP1529_megahit_331240_3-608
PFGSTTHYLLLQALADEGIDPSSMTILDLRPNDIAAAWARGDLDAAWFWEPNLDKAVKRGGNIFMTSGIMEKRGYPTWDVGVVMKSFAKKYPEYVEKFVKAECAGIDFWINNPAKTAKIIAEELSLDLEDATRMMKGTEMVPCKKQLTSQYMGTSDDIGGFADTLVKTSKFLVSQKRLPKQLKRKDYEKFLDPSYLEKVVD*
>MP1529_megahit_337366_1870-2382
MKKIISFILASIVALSFSISVANSAAKEVRVAFFLEWATPNQEDKVKKAFDKALGVPVKWTNFATGGEMTEAMLSGDIDISFSQGLTPFVNAVNAKAPIKLVDIAVIYGMGGTTCVAAKGINKGNASSKLDGQKVAVPLGTMADYVFKETMRVVGADISKMKVVDMNPEDG
>MP1529_megahit_338219_381-905
LGTMAEYVFDESMKVVGADRGKMDIIQMDPEEGAAALVSGDVVMACLFGGNSIKAATAIGSRLLTVDEARAAGILGIDITSVTTKFMKENPGMLRTFIEVTHEANARYKAGKSDMNSMSKASEMKVADMKETLSGFKFLSPEETKQSMESGNLKAFLDGMGTPKGNVDTSFLPL*
>MP1529_megahit_340653_505-1065
MKKIISFILASIAALNLTISVANSAANEVRVAYFLEWPSPNLEDMQKKNFAKALGVPVKWTNFTNGGAMTDAMLAGDIDISYSQGLVPFINAVKSKAPIKLVDIAMEYGMGGTTCVTSNASGITKANATELEGKKVAVPLGTMAEYVFDESMKVVGADRKKMDIIQMDPEEGAAALVSGDVVMACLF
>MP1529_megahit_342362_3-554
MKKIISFLLGCFVALNLSISVANSAANEVRVAYFLEWPSPNLEDMQKKNFAKALGVPVKWTNFTNGGAMTDAMLAGDIDISYSQGLVPFINAVKSKAPIKLVDIAMEYGMGGTTCVTSNASGITKANATELEGKKVAVPLGTMAEYVFDESMKVVGADRSKMDIIQMDPEEGAAALVSGDVVMA
>MP1529_megahit_342759_1-177
KAMSKESEMKVADMKDTLSGFKFLTPKETKKSMKSGNLSKFLKGFDTPRGTVTTKFLP*
>MP1529_megahit_343032_2-148
ADMKETIGGFKFLTPAETKKSMESGNLDGFLKGMGTPGGAVDTSFLPL*
>MP1529_megahit_344669_140-670
MKKIISFLLGCFVALNLSISTANSAANEVRVAYFLEWPSPNLEDMMKKNFAKALGVPVKWTNFTNGGAMTDAMLAGDIDISYSQGLVPFINAVKSKAPIKLVDIAMEYGMGGTTCVTSNASGITKANATELEGKKVAVPLGTMAEYVFDESMKVVGADRKKMDIIQMDPEEGAAALV
>MP1529_megahit_347641_1-192
KSDMNAMSKASEMKVADMKETLGGFKFLTPEETKQSMESGNLDAFLKGMGTPRGNVDTSFLPL*
>MP1529_megahit_350931_3-569
IDISYSQGLMPYINAVKAKAPISLVDVAMEYGMGGTTCVTSNKSGITKANASELEGKKVAVPLGTMAEYVFTESMKIVGADRKKMNIIAMDPEEGAAALVSGDVVMACLFGGNSIKSATSVGTRLLTVDEARAGGIMGIDIVSVTNKFMKENPGMVKSFVELTHEANARFRAGKSDLKAMSKESEMKVA
>MP1529_megahit_356608_72-821
MSHKLKFFFLLLMLPLLLPGLASAQTVNVGAAGNVGGMIVFVAQAKGFFAKNGIDAKVVTRQTGGALTKSLRAGEMDYAPAAFTNLPAALEKGMNVKAFVGYTGASYVKSTSDNFVGIAARSGTGIKTLKDLKGKKIGVTFASTGDLYLRTILRKNGITKRDYKRINTRPPSLVAVLDTGGVDAIVAWEPNLTRALDKVKGSSLVSRGGDHVCFCAGLHGFPQKVYGDKKKTQGVVDAMAQAAHWLRDPK
>MP1529_megahit_356642_1-507
MKNILNKVSKTLFGSLSAMTLLMMTFPIEAFAKPKKITVGYLNLVNAQLVTKNLGLIQKEMPGVEVEHIKVGGGGDMLRAIAAKQVDFGGLGNPPTAIGVTRKLPIDGIMVLNMLDFVEAMVVRTDANIKSFKDLKGKTVAAPFGSTTHYLLLQALADEGIDPSSMTIL
>MP1529_megahit_357218_1-225
LTHEANARFRAGKSDLKAMSKESEMKVADMNDTLSGFKFLTPKETKKSMKSGNLSKFLKGFDTPKGTVTTKFLP*
>MP1529_megahit_358250_1-351
AGISGIDITSVTNKFLKENPGMVRTFVEITHEYNAKFRAGKSNMNIIAKDAAMDLAGTKKQMGGFGFPDAAEIKSKYMNKGGILMKYLDVMGNMFATAENPALRNYSKVVTTKYLP*
>MP1529_megahit_358919_1-534
AVPLGTMAEYVFDESMKVVGADRGKMDIIQMDPEEGAAALVSGDVVMACLFGGNSIKAATAVGSRLLTVQEARDAGILGIDITSVTDKFMKENPGMLRTFIEVTHEANARYMSGKSDLNVIAKDAEMKLADMKETIGGFKFLTPEETKQSMESGNLDGFLKGMGTPGGAVDTSFLPL*
>MP1529_megahit_362182_147-713
ANATELEGKKVAVPLGTMAEYVFDESMKVVGADRSKMDIIQMDPEEGAAALVSGDVVMACLFGGNSIKAAVAVGSRLLTVDEARAAGILGIDITSVTDKFMKENPGMLRTFIEVTHEANDRYRAGKSDMNAMSKASEMKVADMKETLSGFKFLTPEETKQSMESGNLDAFLKGMGTPGGNVDTSFLPL*
>MP1529_megahit_367833_730-930
MKKIISFILGSLFALNLSISAANAAANEVRVAYFLEWPSPNLEDMQKKNFAKALGVPVKWTNFTNGG
>MP1529_megahit_368698_353-655
LGIDITSVTDKFMKENPGMLRTFIEVTHEANARYAAGKSDLNVIAKDAEMKLADMKDTIGGFKFLTPEETKQSMESGNLDGFLKGMGTPDGAVDTSFLPL*
>MP1529_megahit_370921_2-511
ISFILGTIVALNLSVSVANAAANEVRVAFFLEWATPNQEAKVKKTFDKALGVPVKWTNFATGGEMTEAMLSGDIDISYSQGLTPFVNAVNAKAPIKLVDIAVIYGMGGTTCVAAKGIDKGNASSKLDGQKVAVPLGTMADYVFKETMRVVGADISKMKVVDMNPEDGSAA
>MP1529_megahit_372055_1-174
AMSKESEMKVADMKDTLSGFKFLTPKETKKSMKSGNLAKFLKGFDTPRGTVTTKFLP*
>MP1529_megahit_373565_1-237
MKKIISFILGTIVALNLSVSVANAAANEVRVAFFLEWPTPNQEDKVKGMYEKALGVPVKWTNFTNGGAMTDAMLAGDID
>MP1529_megahit_375452_794-1612
LEDMQKKNFAKALGVPVKWTNFTNGGAMTDAMLAGDIDISYSQGLVPFINAVKSNAPIKLVDIAMEYGMGGTTCVTSNASGITKANATELEGKKVAVPLGTMAEYVFDESMKVVGADRGKMDIIQMDPEEGAAALVSGDVVMACLFGGNSIKAATAVGSRLLTVDEARAAGILGIDITSVTDKFMKENPGMLRTFIEVTHEANARYKAGKADMNSMAKASEMTVADMKETLSGFKFLTPEETKASMESGNLDGFLKGMGTPGGAVDTSFLPL*
>MP1529_megahit_375675_1-612
RVAYFLEWPSPNLEDMNKKAYAKALGVPVKWTNFTNGVAMTDAMLAGDIDISYSQGLMPYINAVKAKAPISLVDVAMEYGMGGTTCVTSKKSGITKANASELEGKKVAVPLGTMAEYVFTESMKIVGADRKKMNIIAMDPEEGAAALVSGDVVMACLFGGNSIKSATSVGSRLLTVDEARAGGIMGIDIVSVTNKFMKENPGMV
>MP1529_megahit_376513_276-737
KMDIIQMDPEEGAAALVSGDVVMACLFGGNSIKAAVAVGSRLLTVQEARDAGILGIDITSVTTKFMKENPGMLRTFIEVTHEANARYRAGKSDMNAMSKASEMKIPDMKETLSGFKFLTPEETKSSMESGNLDAFLKGMGTPRGNVDTSFLPL*
>MP1529_megahit_378219_1-426
AAALVSGDVVMACLFGGNSIKAATAIGSRLLTVQEARDAGILGIDITSVTTKFMKENPGMLRTFIEVTHEANARYKAGKADMNSMAKASEMKVADMKETLSGFKFLTPEETKQSMESGNLKGFLDGMGTPKGNVDTSFLPL*
>MP1529_megahit_386503_2-664
MKKIISTVLGMVLAFSLYSSVANSAAKEVRVAYFLEWPSPNLEDMNKKAYDKALGVPVKWTNFTNGVAMTDAMLAGDIDISYSQGLMPYINAVKAKAPISLVDVAMEYGMGGTTCVTSNKSGITKANASELEGKKVAVPLGTMAEYVFTESMKIVGADRKKMNIIAMDPEEGAAALVSGDVVMACLFGGNSIKSATSVGKRLLTVDEARAGGIMGIDIVSV
>MP1529_megahit_388446_3-452
IQMDPEEGAAALVSGDVVMACLFGGNSIKAATAVGTRLLTVQEARDAGILGIDITSVTTKFMKENPEMLRTFIEVTHEANDRYRAGKSDMNAMSKASEMKVGDMKETLSGFKFLTPAETKQSMTKGNLDAFLKGMGTPRGNVDTSFLPL*
>MP1529_megahit_388879_1-183
LNVIAKDAEMKLADMKETIGGFKFLTPEETKQSMESGNLKAFLDGMGTPKGNVDTSFLPL*
>MP1529_megahit_390032_3-317
MKKIISFLLGIVVALNLSVSVANAAANEVRVAFFLEWPTPNQEDKVKGMYEKALGVPVKWTNFTNGGAMTDAMLAGDIDISYSQGLVPFINAVKSKAPIKLVDIA
>MP1529_megahit_390940_3-545
PNLEDMNKKAYSKALGVPVKWTNFTNGVAMTDAMLAGDIDISYSQGLMPYINAVKAKAPISLVDVAMEYGMGGTTCVTSNKSGITKANASELEGKKVAVPLGTMAEYVFTESMKIVGADRKKMNIIAMDPEEGAAALVSGDVVMACLFGGNSIKSATSVGKRLLTVDEARAGGIMGIDIVS
>MP1529_megahit_391881_314-655
MKKIISFILGSIFALNLSISVANSAAKEVRVAYFLEWPSPNLEDMQKKNFAKALGVPVKWTNFTNGGAMTDAMLAGDIDISYSQGLVPFINAVKSNAPIKLVDIAMEYGMGGTT
>MP1529_megahit_394138_3-743
MKKIISFILGSLFALNLTITAANSAANEVRVAYFLEWPSPNLEDMQKKNFAKALGVPVKWTNFTNGGAMTDAMLAGDIDISYSQGLVPFINAVKSNAPIKLVDIAMEYGMGGTTCVTSNASGITKANATELEGKKVAVPLGTMAEYVFDESMKVVGADRSKMDIIQMDPEEGAAALVSGDVVMACLFGGNSIKAAVAVGSRLLTVQEARDAGILGIDITSVTDKFMKENPGMLRTFIEVTHEANERY
>MP1529_megahit_396614_3-563
GTMADYVFKETMRVVGADISKMKVVDMNPEDGSAAFVNGDVAMACLFGGKSIKAAKEKGASLLTVKEAQDAGIAGIDITSVTNKFLKENPGMVRTFVEVTHEANARYNAGNSDMNVIAKDAAMDLAGTKKQMGGFEFPNAATMKSKYLNDGGILMTYLSVMGNMFATSENPALKDYSKVVDTSFLP*
>MP1529_megahit_402683_1-507
YVFDESMKVVGADRKKMDIIQMDPEEGAAALVSGDVVMACLFGGNSIKAATAVGGRLLTVQEARDAGILGIDITSVTTKFMKENPGMLRTFIEVTHEANARYAAGKSDLNVIAKDAEMKLADMKETIGGFKFLTPAETKQSMESGNLKAFLDGMGTPKGNVDTSFLPL*
>MP1672_megahit_23539_459-902
AVKMGGNIFMTSGIMEKRGYPTWDVGVVMKKFAREYPEYVEKFVKAECAGIDYWIANPAETAKIIAKELSLPLEDATRMMRGTEMVPCDKQLTSQYMGSTGNIGGFADTLVETSKFLKSQKRLPKQLKRRDYEKFLDPSYLEKVVYN*
>MP1672_megahit_59339_1-564
NTMADFSFRKQMAALDVDIDTMTIVDQAPADGAVSLADGSVDMACIFGGASASAAGEVGTPIMSTQQKTDAGIGSFDVISVTESFAAENPDLIRSFLEVTHEANAAWTGSDAQITKVAADAGMDFATTKGQMAGFVFPTADDQLSNFFGKDGTAAAAAESLGLVFNKPGAWNVDDKIKKVITGEFIE*
>MP1672_megahit_100583_3-623
VSQGVPPFVVATSAGQDLQVADIAVVYNDNDNCVVKAELEIDKDSAKELEGKKVGVPIGTAAHYGFLKQMEHFGVDVSTMEVVDMAPPDGAAAFAQGSLDMVCGWGGSLRRMKEHGNVLLTGAEKDEIGISVYDVTSVPASFAAENADVLAKFLKVTADMNAKWLTDSEEMLPVIAKDAGMSEADAADTLKGFQFPTVEAQLSDKWL
>MP1672_megahit_143179_100-681
MKKFTTRYIAAAASLAMAGMAGTAHAADSVNVAFFLEWATPNQIAKVDKAYDDAMGVDVNWTDFSTGVQMTEAMLAGDIDIAYSQGLAPFVTAIQQGAPLKMVSIAVVYEANDCFVANSLGINSSNASELEGKTVAVPLNTMADFSFRKQMAALDVDIGTMTIVDQAPPDGAVSLADGSVDMACIFGGASAKAA
>MP1672_megahit_147757_2-904
TTIAAPYVSTTHYIALAVIANAGMDLTELDLVIMSPADIVAAWDAGTIDGACVWGSTMSHLLNNPWGGSADALDQGRIMVPAETVADWSYETGNVVAASDAFLAASPELVKKFVVAVARTQNDYVKSVQTGGWSEDYNPGVQGDYNDAAADFAYLVSDSAVGAFERSDAFARLARFEFLSVADQLDADKIDVPTMTQDSAYFFYEQKVLAEDPSGADQVSHYENYYDKTILTGLTTSDYQTKLADDGTFNIANNALVQEEATGDGDKCTGGAKTATTGGTTFTDGSSGTNAYAAGADCIWT
>MP1672_megahit_158905_2-181
MKKIFNKISRNLFGSLSAITLLMMTFPVEVLAKPKKVTVGYLNLVNAQLVTKSLGLVQKE
>MP1672_megahit_176318_137-928
MRSFISRTAAAAVAAFTLSGAAQAADGVNVAFFLEWATPNQIAKVDKAYDEAMGVDVKWTDFSTGVAMTEAMLAGDIDIAYSQGLAPFVTAIQQGAPLKMVSIAVIYEANDCFVKNGLGIDSSNASELEGKTAAVPLNTMADFSFRKQMAALNVDISTMTIVDQAPADGAVSLADGSVDMACIFGGASAKAAGEVGTPIMSSAQKTDAGIGSFDVVSVTEKFANENPELLRTFLEVTDEANAAWQATPEQIRKVASDAGMDFST
>MP1672_megahit_187906_3-290
MKKIISFILGSLVALTMSITVANAAAKEVRVAYFLEWPSPNLEDMQKKAFAKALGVPVKWTNFTNGGAMTDAMLAGDIDISYSQGLVPFINAVKSK
>MP1672_megahit_192504_1-117
KFLTPEETKESMESGNLHKFLEGMGTPRGNVDTSFLPL*
>MP1672_megahit_204251_1-387
TPIMSSAQKTDAGIGSFDVVSVTEKFANENPELLRTFLEVTDEANSAWQATPEQIRKVASDAGMDFSTTKNQMAGFVFPTIEEQMTKFFGDSGEAAAAAESLGAVFVKTNIKNYKGSVGAAIDGSFLQ*
>MP1672_megahit_206265_1-168
KASEMKVADMKETLSGFKFLTPEETKQSMESGNLKGFLDGMGTPKGNVDTSFLPL*
>MP1672_megahit_217526_204-620
LVSGDVVMACLFGGNSIKSATAVGTRLLTVKEARDAGILGIDITSVTTKFMKENPGMLRTFVEVTHEANARYHAGKHDVNALSKASEMKVADLKETLSGMKFLTPEETKVSMESGNLHKFLEGMGTPKGNVDTSFLPL*
>MP1672_megahit_224480_3-353
MKKILSFILGSIFALNLSISVANSAANEVRVAYFLEWPSPNLEDMQKKNFAKALGVPVKWTNFTNGGAMTDAMLAGDIDISYSQGLVPFINAVKSNAPIKLVDIAMEYGMGGTTCVT
>MP1672_megahit_232334_49-543
MKKIISTVLGIILAVTLNASVANAAAKEVRVAYFLEWPSPNLEDMNKKAYSKALGVPVKWTNFTNGVAMTDAMLAGDIDISYSQGLMPYINAVKAKAPIKLVDVAMEYGMGGTTCVTSKKSGITKANASELEGKKVAVPLGTMAEYVFTESMKIVGADRKKMNII
>MP1672_megahit_241523_646-819
MSKASEMKVSDMKETLSGFKFLTPAETKKSMESGNLDAFLKGMGTPGGNVDTSFLPL*
>MP1672_megahit_248810_3-119
MKKIIGTVLGMILAFSLNASVANAAAKEVRVAYFLEWPS
>MP1672_megahit_254799_540-962
AALVSGDVVMACLFGGNSIKAATAVGSRLLTVQEARDAGILGIDITSVTDKFMKENPGMLRTFIEVTHEANARYAAGKSDMNAMSKASEMKVADMKDTLSGFKFLTPEETKTSMESGNLHKFLEGMGTPGGNVDTSFLPL*
>MP1672_megahit_263943_1-159
MKKIISFLLGCFVALNLSISTANSAANEVRVAYFLEWPSPNLEDMMKKNFAKA
>MP1672_megahit_264907_24-620
MKKIISFLLGCFVALNLTISTANSAANEVRVAYFLEWPSPNLEDMMKKNFAKALGVPVKWTNFTNGGAMTDAMLAGDIDISYSQGLVPFINAVKSKAPIKLVDIAMEYGMGGTTCVTSNASGITKANATELEGKKVAVPLGTMAEYVFDESMKVVGADRKKMDIIQMDPEEGAAALVSGDVVMACLFGGNSIKAATAVG
>MP1672_megahit_266709_3-461
MKKIISFLLGCFVALNLSVSVANSAANEVRVAYFLEWPSPNLEDMQKKNFAKALGVPVKWTNFTNGGAMTDAMLAGDIDISYSQGLVPFINAVKSKAPIKLVDIAMEYGMGGTTCVTSNASGITKANATELEGKKVAVPLGTMAEYVFDESMK
>MP1672_megahit_266881_371-664
MKKIISLLLGCVVALSLNISVANSAANEVRVAYFLEWPSPNLEDMQKKNFAKALGVPVKWTNFTNGGAMTDAMLAGDIDISYSQGLVPFINAVKSKAP
>MP1672_megahit_274116_3-461
MDIIQMDPEEGAAALVSGDVVMACLFGGNSIKAATAIGSRLLSVQEARDAGILGIDITSVTTKFMKENPGMLRTFIEVTHEANARYKAGKSDLNSMAKASEMKVADMKDTLSGFKFLTPEETKQSMESGNLKGFLDGMGTPKGNVDTSFLPL*
>MP1672_megahit_282330_623-787
MKKIISFILGCFVALNLSIATANAAANEVRVAYFLEWPSPNLEDMQKKNFAKALG
>MP1672_megahit_284463_2-403
MKKIISFILGCFVALNLSISVANSAANEVRVAYFLEWPSPNLEDMQKKNFAKALGVPVKWTNFTNGGAMTDAMLAGDIDISYSQGLVPFINAVKSKAPIKLVDIAMEYGMGGTTCVTSNASGITKANATELEGK
>MP1672_megahit_286471_617-1378
MKKIISFILGCFVALNLSISVANSAANEVRVAYFLEWPSPNLEDMMKKNFAKALGVPVKWTNFTNGGAMTDAMLAGDIDISYSQGLVPFINAVKSKAPIKLVDIAMEYGMGGTTCVTSNASGITKANATELEGKKVAVPLGTMAEYVFDESMKVVGADRKKMDIIQMDPEEGAAALVSGDVVMACLFGGNSIKAATAVGSRLLTVQEARDAGILGIDITSVTTKFMKENPGMLRTFIEVTHEANARYRAGKSDM
>MP1672_megahit_295346_277-693
LVSGDVVMACLFGGNSIKAATAVGSRLLTVDEARAAGILGIDITSVTDKFMKENPGMLRTFIEVTHEANDRYRAGKSDMNSMAKASEMKVADMKETLSGFKFLTPEETKASMESGNLDAFLKGMGTPSGNVDTSFLPL*
>MP1672_megahit_295352_1-75
GNLDAFLKGMGTPRGNVDTSFLPL*
>MP1672_megahit_303108_922-1863
MKKIISFILGCFVALNLSISVANSAANEVRVAYFLEWPSPNLEDMMKKNFAKALGVPVKWTNFTNGGAMTDAMLAGDIDISYSQGLVPFINAVKSKAPIKLVDIAMEYGMGGTTCVTSNASGITKANATELEGKKVAVPLGTMAEYVFDESMKVVGADRKKMDIIQMDPEEGAAALVSGDVVMACLFGGNSIKAATAVGSRLLTVQEARDAGILGIDITSVTTKFMKENPGMLRTFIEVTHEANARYRAGKSDMNAMSKASEMKVADMKETLSGFKFLTPEETKQSMESGNLDAFLKGMGTPRGNVDTSFLPL*
>MP1672_megahit_303581_640-996
TAVGSRLLTVDEARAAGILGIDITSVTDKFMKENPGMLRTFIEVTHEANARYKAGKADMNSMAKASEMKVSDMKDTLSGFKFLTPEETKQSMTSGNLDAFLKGMGTPGGSVDTSFLPL*
>MP1672_megahit_309675_3-527
MKKIISTVLGMILAFTLYSSVAFSAAKEVRVAYFLEWPSPNLEDMNKKAYSKALGVPVKWTNFTNGVAMTDAMLAGDIDISYSQGLMPYINAVKAKAPISLVDVAMEYGMGGTTCVTSNKSGITKANASELEGKKVAVPLGTMAEYVFTESMKIVGADRKKMNIIAMDPEEGAAA
>MP1672_megahit_309920_1-411
SGDVAMACLFGGNSIAAATEVGTRLISVEEARAGGILGIDITSVTNKFMKENPGMVRTFVEVTHEANTRYNSGKSDMNSMSKASGMEMSKMKSTLDGFKFLTPEETKQSMENGNLSGFLNGMGTPSGNVDTSFLPL*
>MP1672_megahit_310166_2-223
HEANARYRAGKSDMNAMSKASEMKVADMKETLSGFKFLTPEETKQSMESGNLDAFLKGMGTPRGNVDTSFLPL*
>MP1672_megahit_310399_1-426
AAALVSGDVVMACLFGGNSIKAATAVGSRLLTVQEARDAGILGIDITSVTTKFMKENPGMLRTFVEVTHEANARYRAGKSDMKAMSKASEMKIADMKETLDGFKFLTPEETKKSMESGNLDAFLKGMGTPRGNVDTSFLPL*
>MP1672_megahit_313188_2-511
INKPYGRTMKKIISTVLGILFAFTLNASVANAAAKEVRVAYFLEWPSPNLEDMNKKAYSKALGVPVKWTNFTNGVAMTDAMLAGDIDISYSQGLMPYINAVKAKAPIKLVDVAMEYGMGGTTCVTSKKSGITKANASELEGKKVAVPLGTMAEYVFTESMKIVGADRKKM
>MP1672_megahit_321690_3-512
EYVFDESMKVVGADRKKMDIIQMDPEEGAAALVSGDVVMACLFGGNSIKAATAVGSRLLTVQEARDAGILGIDITSVTTKFMKENPGMLRTFIEVTHEANARYKAGKSDMNAMSKASEMKVADMKETLSGFKFLSPEETKQSMESGNLKAFLDGMGTPRGNVDTSFLPL*
>MP1672_megahit_325558_527-634
TPEETKKSMESGNLDAFLKGMGTPGGAVDTSFLPL*
>MP1672_megahit_327602_358-765
GDVVMACLFGGNSIKAATAVGTRLLTVQEARDAGILGIDITSVTTKFMKENPGMLRTFIEVTHEANERYRNGKSDMNAMSKASEMKVADMKETLSGFKFLTPEETKQSMTKGNLDAFLKGMGTPRGNVDTSFLPL*
>MP1672_megahit_329051_152-628
MKKILSFILGSILALNLSISVANSAAKEVRVAYFLEWPSPNLEDMQKKNFAKALGVPVKWTNFTNGGAMTDAMLAGDIDISYSQGLVPFINAVKSNAPIKLVDIAMEYGMGGTTCVTSNASGITKANATELEGKKVAVPLGTMAEYVFDESMKVVGADR
>MP1672_megahit_330197_1-189
SDMNAMSKASEMKVGDMKETLSGFKFLTPAETKQSMTKGNLDAFLKGMGTPRGNVDTSFLPL*
>MP1672_megahit_330661_1-216
ANARYKAGKADLNAMSKASEMKVSDMKDTLSGFKFLTPEETKQSMTSGNLDAFLKGMGTPGGNVDTSFLPL*
>MP1672_megahit_340454_232-918
LVPFINAVKSKAPIKLVDIAMEYGMGGTTCVTSNASGITKANATELEGKKVAVPLGTMAEYVFDESMKVVGADRKKMDIIQMDPEEGAAALVSGDVVMACLFGGNSIKAATAVGTRLLTVQEARDAGILGIDITSVTTKFMKENPGMLRTFIEVTHEANARYRAGKSDMNSMSKASEMKVSDMKETLSGFKFLTPEETKESMTKGNLDAFLKGMGTPRGNVDTSFLPL*
>MP1672_megahit_340962_2-571
AYFLEWPSPNLEDMQKKNFAKALGVPVKWTNFTNGGAMTDAMLAGDIDISYSQGLVPFINAVKSNAPIKLVDIAMEYGMGGTTCVTSNASGITKANATELEGKKVAVPLGTMAEYVFDESMKVVGADRSKMDIIQMDPEEGAAALVSGDVVMACLFGGNSIKAAVAVGSRLLTVQEARDAGILGIDITSV
>MP1672_megahit_341417_7-582
MRKILSFILGSILALNLTISVANSAAKEVRVAYFLEWPSPNLEDMQKKNFAKALGVPVKWTNFTNGGAMTDAMLAGDIDISYSQGLVPFINAVKSKAPIKLVDIAMEYGMGGTTCVTSNASGITKANATELEGKKVAVPLGTMAEYVFDESMKVVGADRKKMDIIQMDPEEGAAALVSGDVVMACLFGGNSI
>MP1672_megahit_346696_768-953
MKKIISFILGCFVALNLSISVANSAANEVRVAYFLEWPSPNLEDMMKKNFAKALGVPVKWTN
>MP1672_megahit_352598_2-526
GLMPYINAVKAKAPISLVDVAMEYGMGGTTCVTSNKSGITKANASELEGKKVAVPLGTMAEYVFTESMKIVGADRKKMNIIAMDPEEGAAALVSGDVVMACLFGGNSIKSATSVGTRLLTVDEARAGGIMGIDIVSVTNKFMKENPGMLKSFVELTHEANERYRKGGSDMKAMSK
>MP1672_megahit_354885_3-536
KILSFFLGCILALNLTISVANSAAKEVRVAYFLEWPSPNLEDMMKKNFAKALGVPVKWTNFTNGGAMTDAMLAGDIDISYSQGLVPFINAVKSKAPIKLVDIAMEYGMGGTTCVTSNASGITKANATELEGKKVAVPLGTMAEYVFDESMKVVGADRKKMDIIQMDPEEGAAALVSGD
>MP1672_megahit_355513_6-596
MKKILSFILGSIFALNLSISVANSAANEVRVAYFLEWPSPNLEDMMKKNYSKALGVPVKWTSFNTGVEMTEAMLAGDIDISYSQGLVPFINAVKSNAPIKLIDIAMEYGMGGTTCVTSNASGITKANASELEGKKVAVPLGTMADYVFTASMEIVGADPSKMTVIDMVPEDGAAALVSGDVAMACLFGGNSIAAATE
>MP1672_megahit_363048_3-506
VAYFLEWPSPNLEDMMKKNYSKALGVPVKWTSFNTGVEMTEAMLAGDIDISYSQGLVPFINAVKSNAPIKLIDVAMEYGMGNTTCVTSNASGITKANATELEGKKVAVPVGTMADYVFTASMAIVGADASKMTVIDMVPEDGAAALVSGDVAMACLFGGNSIAAATEV
>MP1672_megahit_368050_1-438
PEEGAAALVSGDVVMACLFGGNSIKAATAVGSRLLTVQEARDAGILGIDITSVTDKFMKENPGMLRTFIEVTHEANDRYRAGKSDMNSMSKASEMKVADMKETLDGFKFLTPEETKQSMESGNLDAFLKGMGTPDGAVDTSFLPL*
>MP1672_megahit_369854_1-438
PEDGAAALVSGDVAMACLFGGNSIAAATEVGSRLISVEEARAGGILGIDITSVTNKFMNENPGMVRTFVEVTHEANTRYNSGKSDMNSMSKASAMEVSKMKGTLDGFKFLTPEETKKSMESGNLAGFLDGMGTPKGNVDTSFLPL*
>MP1672_megahit_381161_3-107
PEETKKSMESGNLDAFLKGMGTPGGAVDTSFLPL*
>MP1672_megahit_383094_1-195
KGGSDMKAMSKESEMKVADMKDTLSGFKFLTPKETKKSMKSGNLAKFLKGFDTPRGTVTTKFLP*
>MP1672_megahit_384218_619-1086
MKKILSFILGSIFALNLSISVANSAANEVRVAYFLEWPSPNLEDMQKKNFAKALGVPVKWTNFTNGGAMTDAMLAGDIDISYSQGLVPFINAVKSNAPIKLVDIAMEYGMGGTTCVTSNASGITKANATELEGKKVAVPLGTMAEYVFDESMKVVG
>MP1672_megahit_387198_3-437
EEGAAALVSGDVVMACLFGGNSIKAATAVGSRLLTVQEARDAGILGIDITSVTTKFMKENPGMLRTFIEVTHEANARYRAGKSDMNSMSKASEMKVADMKETLSGFKFLTPEETKQSMESGNLDAFLKGMGTPRGNVDTSFLPL*
>MP1672_megahit_388056_488-1429
MKKIISFILGSLFALNLSITAANSAANEVRVAYFLEWPSPNLEDMQKKNFAKALGVPVKWTNFTNGGAMTDAMLAGDIDISYSQGLVPFINAVKSNAPIKLVDIAMEYGMGGTTCVTSNASGITKANATELEGKKVAVPLGTMAEYVFDESMKVVGADRNKMDIIQMDPEEGAAALVSGDVVMACLFGGNSIKAATAIGSRLLTVDEARAAGILGIDITSVTDKFMKENPGMLRTFIEVTHEANDRYRAGKSDMNSMSKASEMKVADMKETLSGFKFLTPEETKKSMESGNLDAFLKGMGTPEGNVDTSFLPL*
>MP1672_megahit_390509_216-764
MNLNMSRKLNLITGEIMKKIISFILGSIFALNLTITAANSAANVVRVAYFLEWPSPNLEDMQKKNFAKALGVPVKWTNFTNGGAMTDAMLAGDIDISYSQGLVPFINAVKSKAPIKLVDIAMEYGMGGTTCVTSNASGITKANATELEGKKVAVPLGTMAEYVFDESMKVVGADRGKMDIIQM
>MP1672_megahit_390641_1-471
DRKKMDIIQMDPEEGAAALVSGDVVMACLFGGNSIKAATAVGSRLLTVQEARDAGILGIDITSVTTKFMKENPGMLRTFIEVTHEANARYRAGKSDMNSMSKASEMKIPDMKETLSGFKFLTPEETKSSMESGNLDAFLKGMGTPRGNVDTSFLPL*
>MP1672_megahit_397449_1-474
MKKIISFILGCFVALNLSISVANSAANEVRVAYFLEWPSPNLEDMMKKNFAKALGVPVKWTNFTNGGAMTDAMLAGDIDISYSQGLVPFINAVKSKAPIKLVDIAMEYGMGGTTCVTSNASGITKANATELEGKKVAVPLGTMAEYVFDESMKVVGAD
>MP1674_megahit_4710_3507-4604
MNLKRILTFLAIISFLSLFLNACAPSEKDKSDTQGTGGTSTTQPTVTVGYQGMLNPWKAAIENKRFAQVTGREITWRKFNSGAEVITAMASGDVDLAVAGSSPIATGMSRGLELELVWILEAIEANEALIARQGSGIETIQDLKGKTVGVPFASTTHYHLLFALEHNKIDTKDLKILNLQPDAIAASWAQDRIDAAFIWSPVLDQLKANGKVIVSSGELAKLGRPTFDGLIAQQAFAQQNPEFMAQFIGVIAAADADYRDNAAAWTPDSPQVQAIAKVTGAKAADVTQVLSQYQFPDLTRQVSSQWLGGGKNQGAAKALADTAEFLKAEQKISEVLPDYSRYVNASYAQAALAMNPVASAAPAAP*
>MP1674_megahit_48632_75-578
AAWQRGDVDAVYTWLPTLDELRQDGTTLIASRQLATAGKPTLDLGVVSSEFATANPEVVNTWRQVQARALTLIKDDPQAAADAVAAQLGTTPEDAANQLKQGTFLTVAELTSPTWLGTQGNPGNLSENLHSAAVFLAEQQQIPAAPPIETFREAIYTEGLPGVLEQQ*
>MP1674_megahit_54707_2-268
MKKLMSALVAGTALTLSMQATTAQAMEELTVGYFLEWPMPFLAAKADGSYDEALGMKVNWVSFETGTAMSAAMASGDVQISVSQGLPPF
>MP1674_megahit_98192_1-534
GEMRNLVNMAILVSASVVVLAASSAAYAAEKVNVAFFLEWAMPNQIAKVDKTFDEAMGVDVNWADFSTGVGMTEAMLSGDIDIAYSQGLAPFVTAIQQGAPLKMVGIAVVYEANDCFIKNGLGIDTSNASELEGKTIAVPLNTMADYAFRRYMAHLKLDTSTMKIVDQVPADGAKSLA
>MP1674_megahit_116988_3-368
MTITRRVMGTVAAAALMASAQAGFAGSHSEGITVGYFLEWPMPFQYAKQEGMYDEALGMPVNWVSFDTGTAMSAAMASGDVHLSVSQGVPPFVVAASAGQDLQILDVAVSYADNDNCVVAEA
>MP1674_megahit_119620_340-1302
LALTAAPAFAAGHGSITVAYFLEWPMPFEYAKQMGTYEEEMGVDINWVSFDTGTAMSAAMASGDVQLAVSQGVPPFVVATSAGQDLQALDVAVSYSDNDNCVVAEALEIDKDSADELAGKKVAVPLGTAAHYGFLKQMNHFGVDVASLDIVDMAPPDGAAAIAQGSVDMFCGWGGSLRRAKEFGNVLLTGAEKEELGILVFDVTSGPASWVAENSDLVAKFLKVTADANAMWADEANHAEMLPVIAKDAGMSEEDTMATISTFVFPTVEEQLTEKWLGGGATEFMGGVAQVFVEAGSIDAALDSYADNVNTGPLQSASGM*
>MP1674_megahit_146653_6775-7776
MTLKTTLKGAAAALAVMAGTTAVSAEEITVGYFLEWPMPFQYAKAEGMYDEAMGVTVNWVSFDTGTAMSAAMASGDVQMSVSQGVPPFVVAVSAGQDLQILDVAVSYSDNDNCVVLEALEIDKDSAIELEGKKVAVPLGTAAHYGFLKQMDHFGVDISTMEVVDMAPPDGAAALAQGSVDMACGWGGSLRRMKEHGNVLLTGAEKEDLGILVFDVTSGPAGWVAENSDLVADFLKVTAEANAMWADPANHAKMLPIIAKDAGMDVDATEATISTFVFPPVDEQLTAKWLGGGAQDFMKGVADVFVEAGSIDAALDSYDANVNTGPLNTAAGGM*
>MP1674_megahit_171589_1-189
MKKIISFILSSIVAFSFSMSVANSAANEVRVAFFLEWPTPNQEDKVKDTFDKALGVPVKWTNF
>MP1674_megahit_181347_1-462
MIKTKVIAAMAGLAAMGAGAPLLAQSDEITVGYFLEWPMPFQYAKVQGTYDEEMGVKVNWVSFDTGTAMSAAMASGDVQLSVSQGVPPFVVAASAGQDLQVLDVAVSYADNDNCVVASGLEIDKTSADELAGKKVAVPLGTAAHYGFLKQMSHF
>MP1674_megahit_206239_200-1177
MKKVIAFVLGSFVAANLGMTVAHAAADEVRVAFFLEWATPNQEDKVKNSFDTALGVPVKWTNFATGGEMTEAMLSGDIDISYSQGLTPFVNAVNAKAPIKLVDIAVIYGMGGTTCVAAKGIDKGNASTKLDGQKVAVPLGTMADYVFKETMRVVGADISSMKVVDMNPEDGSVAFVNGDVAMACLFGGKSIKAAKEKGAPLLTVKEAQDAGIAGIDITSVTNKFLKENPGMVKTFVEVTHDANARFNAGKSDMNVIAKDAAMDLAGTKNQMDGFEFPDAATMKSKYLNKGGILMTYLSVMGNMFATSENPALSDYSKVVDTSYLP*
>MP1674_megahit_255280_3-212
MKKIISLLLGSIVAFTLSISAAFSAANEVRVAFFLEWALPNQEDKVKKTFDDALGVPVKWTNFATGGEMT
>MP1674_megahit_267371_2-304
MKKIISFILTSIVALYLSMSVAFSAANQVRVAFFLEWALPNQEDKVKQTFDKALGVPVKWTNFATGGEMTEAMLSGDIDISYSQGLTPFVNAVNAKAPIKL
>MP1674_megahit_267633_612-776
MKKILSLILGSIVAITLSASVAYSAANQVRVAFFLEWALPNQEDKVKKTFDDALG
>MP1674_megahit_282571_2-607
VKQTFDKALGVPVKWTNFATGGEMTEAMLSGDIDISYSQGLTPFVNAVNAKAPIKLVDIAVIYGMGGTTCVAAKGIDKGNASIKLDGQKVAVPLGTMADYVFKETMRVVGADISKMKVVDMNPEDGSAALVNGDVAMACLFGGTSIKKAQEAGSSVLTVKEAQDAGIAGIDITSVTNKFLKENPGMVRTFVEVTHEANTRYN
>MP1674_megahit_286439_675-1232
MADYVFKETMRVVGADISKMKVVDMNPEDGSVALVNGDVAMACLFGGKSIASAKEVGTSVLTVKEAQDAGIAGIDITSVTNKFLKENPGMVRTFVEVTHEANARYNAGKSNMNIIAKDAAMDLAGTKKQMGGFEFPDAATMKSKYMNKGGILMTYLDVMGNMFATSENPALKNYSKVVNTNYLPN*
>MP1674_megahit_289440_180-905
MKKIISLLLGSIIALTLSISAAFSAANEVRVAFFLEWALPNQEDKVKKTFDDALGVPVKWTNFATGGEMTEAMLSGDIDISYSQGLTPFVNAVNAKAPIKLVDIAVIYGMGGTTCVAAKGIDKENASIKLDGQKVAVPLGTMADYVFKETMRVVGADISKMKVVDMNPEDGSAALVNGDVAMACLFGGTSIKKAKEAGTSVLTVAEAQNAGIAGIDITSVTNKFLKENPGMVRTFVEVTHEA
>MP1676_megahit_58110_1-531
ELKGKKVAVPLGTAAHSGFLAQMKHFGISESDLTIVDMAPSDSAAAFSQPNTDLAMACGWGGSLRTMKEHGNVLISGAEKEAVVGKVFDVTSVPTSFGQENPDLLAKFLKVTVDMNAQYAKEPEPMMEAIAKEAGMDMAGTQAVIDVFAFPTVEAQLSDEWLGGFVAQYLADNAKSL
>MP1676_megahit_62742_3-662
AKVEKTYDDAMGVNLKWTNFDTGVNMTEAMLAGDIDISYSQGLTPFANAVNAKAPIKMVAIAVAYGAADDCIVRNDAGISKSNASELEGKKVAVPLNTMADFGFRMTMKAVGVDVNELKVVDMAPEDGAVALIDGQVTMACAYGANSLTKMKTVGKPMLTSAAKKAAGITSFDIISVTDKFAQENPALVRTFIDVTHKANAAFAKDQSKIGVIAKDAGMT
>MP1676_megahit_103185_2-364
MKKLMSALVAGTALTLSMQATTAQAMEELTVGYFLEWPMPFLAAKADGSYDEALGMKVNWVSFETGTAMSAAMASGDVQISVSQGLPPFVVATSGGQDLQLVDVAVSYAENQGCAVRKDLE
>MP1676_megahit_111349_288-1244
MGAGAPLLAQSDEITVGYFLEWPMPFQYAKVQGTYDEEMGVKVNWVSFDTGTAMSAAMASGDVQLSVSQGVPPFVVAASAGQDLQVLDVAVSYADNDNCVVASGLEIDKTSADELAGKKVAVPLGTAAHYGFLKQMSHFGVDLASLDIVDMAPPDGAAAIAQGAVDMACGWGGALRRMKEHGNVLLTGAEKEELGILVFDVTSGPAEWVAENSDLVAKFLKVTADANAMWADEANHAEMLPVIAKDSGMDETATMETIETFIFPTVDDQLGAKWLGGGAQDFMKGVADVFVEAGSIDAAKDSYENAVNTGPLTSAQGM*
>MP1676_megahit_173106_34-1035
MSMKHMMAGTAMALALTAAPAFAAGHGSITVAYFLEWPMPFEYAKQMGTYEEEMGVDINWVSFDTGTAMSAAMASGDVQLAVSQGVPPFVVATSAGQDLQALDVAVSYSDNDNCVVAEALEIDKDSADELAGKKVAVPLGTAAHYGFLKQMNHFGVDVASLDIVDMAPPDGAAAIAQGSVDMFCGWGGSLRRAKEFGNVLLTGAEKEELGILVFDVTSGPASWVAENSDLVAKFLKVTADANAMWADEANHAEMLPVIAKDAGMSEEDTMATISTFVFPTVEEQLTEKWLGGGATEFMGGVAQVFVEAGSIDAALDSYADNVNTGPLQSASGM*
>MP1676_megahit_174386_1254-2351
MARKGLKDMTITRKRAGSYRLRRSRFGAVLGMIAAVALVLAGCSVDNSGDDSKPTIRLAYQSFPSGDLIVKNNGWLEEALPDYNIKWTKFDSGADINTAFVAKEVDFAAIGSSPVARGLSAPLNIPYQVAFVLDVAGDNEALVARNGTGIETVADLKGKRVATAFASTAHYSLLAALNQAGVNPKDVNLIDLQPQASLAAWQRGDVDAVYTWLPTLDELRQDGTTLIASRQLATAGKPTLDLGVVSSEFATANPEVVNTWRQVQARALTLIKDDPQAAADAVAAQLGTTPEDAANQLKQGTFLTVAELTSPTWLGTQGNPGNLSENLHSAAVFLAEQQQIPAAPPIETFREAIYTEGLPGVLEQQ*
>MP1676_megahit_177569_1-897
WPMPFQYAKAEGMYDEAMGVTVNWVSFDTGTAMSAAMASGDVQMSVSQGVPPFVVAVSAGQDLQILDVAVSYSDNDNCVVLEALEIDKDSAIELEGKKVAVPLGTAAHYGFLKQMDHFGVDISTMEVVDMAPPDGAAALAQGSVDMACGWGGSLRRMKEHGNVLLTGAEKEDLGILVFDVTSGPAGWVAENSDLVADFLKVTAEANAMWADPANHAKMLPIIAKDAGMDVDATEATISTFVFPPVDEQLTAKWLGGGAQDFMKGVADVFVEAGSIDAALDSYDANVNTGPLNTAAGGM*
>MP1676_megahit_189546_1896-2906
MTITRRVMGTVAAAALMASAQAGFAGSHSEGITVGYFLEWPMPFQYAKQEGMYDEALGMPVNWVSFDTGTAMSAAMASGDVQMSVSQGVPPFVVATSAGQDLQILDVAVSYSENDNCVVREDLEIDKMSAAELEGKKVAVPLGTAAHYGFLKQMSHFGVDVGSLDVVDMAPPDGAAAIAQGSVDMACGWGGSLRRMLEHGNSLLTGAEKEELGILVFDVTSGPASWVAENSDTVAAFLQVTAEANAMWADEANRDKMLPVIAKDAGMDEEATMSTISTFIFPPVDEQLGEKWLGGGAQEFMKGVADVFVEAGSIDSALDSYEDAVNTGPLQSASGM*
>MP1676_megahit_198910_566-991
MNKIMLLTFITLLISCRSEKQIVRVGHTAPLSPFSLAFDGYEKKDFQVEFINLVTGTKVLEELNKKTIDIGILGATPVVIGLTKNESLKLVGIPMYFENSIKLLSKSELVDLDELIGKKIGVPFISTVHHQLLSFLNHNKIP
>MP1676_megahit_217593_1-840
MNRKMIVVFGVALVLAMVSAGCGSDEESVPATTAAPATTAAPATTAAPSGLDELNVAYFLEWPTANQVAQVELTYDSVLGMTVNWLPFASGNDMALAMESGDIDISYSQGLTPFANYVTSGADHVIVGVAVSYADADNCVAHPDYGVSQDNAAAALAGQSIYTPIGNVTHFKLLKMLEHLGVSLDDVSLIPSEGGPAAVAAFQNGDVAMACAFGGAINMMLAAGGNLVMTGSEQEALGIRVFDIISAPRSFAEAHGDVVTAFLQVTEDANAAYAADRASF
>MP1676_megahit_224671_1-942
MKKIISLLLGSIVALAFTASVAFSAANQVRVAFFLEWPTPNQEDKVKKTFDDALGVPVKWTNFANGGAMTDAMLAGDIDISYSQGLVPFINAVKSNAPIKLVDIAMEYGMGGTTCVTSKASGITKANASELEGKKVAVPLGTMAEYVFDESMKVVGADRKKMDIIQMDPEEGAAAIVSGDVVMACLFGGNSIKAALTVGTRLLTVQEARDAGILGIDITSVTSKFMKENPGMVRTFIEVSHEANARYRAGKSDMSIIAKDAEMKLEDMKDTIGGFKFLTAAETKKSMESGNLDAFLKGMDTPSGSVDTSLLPL*
>MP1676_megahit_233546_2-712
MLAVLALVVSACGSDDADDAAPATTAAPAATAAPAATAAPAEALSELNVAYFLEWPTANQVAQIEQTYDDALGMTVNWLPFGSGGDMALAMESGDIDIAYSQGLTPFANFVTSGSELEIVGVAVSYADADNCVAHPDYGVTAANAAETLAGQKVYAPVGNVTHYKLLKMLEHLGVDLGSFEHVPSDGGAAAVAAFQSGDVAMACAFGGGVLRMLGDGGNLVMTGSEQEAIGIRVFDI
>MP1676_megahit_236518_587-907
MKNLLKILLGGLFLCSFYSVNAVAKDVNVAFFLEWATPNQEAKVNKTYEDAMGVNINWTNFATGVEMTEAMLSGDIDISYSQGMTPFVNAVNAKAPIKIVDVAVEYG
>MP1676_megahit_237559_3-113
MKKIISFILTSIVALYLSMSVAFSAANEVRVAFFLEW
>MP1676_megahit_241786_2875-3972
MNLKRILTFLAIISFLSLFLNACAPSEKDKSDTQGTGGTSTTQPTVTVGYQGMLNPWKAAIENKRFAQVTGREITWRKFNSGAEVITAMASGDVDLAVAGSSPIATGMSRGLELELVWILEAIEANEALIARQGSGIETIQDLKGKTVGVPFASTTHYHLLFALEHNKIDTKDLKILNLQPDAIAASWAQDRIDAAFIWSPVLDQLKANGKVIVSSGELAKLGRPTFDGLIAQQAFAQQNPEFMAQFIGVIAAADADYRDNAAAWTPDSPQVQAIAKVTGAKAADVTQVLSQYQFPDLTRQVSSQWLGGGKNQGAAKALADTAEFLKAEQKISEVLPDYSRYVNASYAQAALAMNPVASAAPAAP*
>MP1676_megahit_245695_388-1341
MRILVYILCSLVFISCSKNEINIAYQGMANPWKALIANEKFNELTNKKINWKQFDSGSKVINAMVSGGVDIAVIGSTPLASAASRELPLKMIWAMEIIGKSEALVVRKSIQSAQNLKGKRIAVPFGSTTHYHFLLYLKLNDIKPNELEIVNLSPAGIVAGWEKGQIDGAFVWAPSLEALKEKGRVLISSDEIAQKGYPTFDAIVARNSFLENDPGFINKFLNEVNQLHLEVNSNNMTTENQKVQTIANFVGAKPNDVVTSLKGYTFPTKKQQIELMSSELPKAIKMTSEFLLEQDKIQKVLNDYTPFIDSNFAKGLQ*
>MP1676_megahit_249204_183-542
MKRLTKVLALLLTLAMVAAACGSDDDGGGDAAPATTAAPATTAAPATTAAPAATEAPVEALSELNVAYFLEWPTANQVAQVEQTYDEALGMTVNWLPFGSGGDMALAMESGDIDIAYSQG
>MP1676_megahit_256307_2-574
GMTPFVNAVNAKAPIKIVDVAVEYGMGGTGCVVSNASGITKANASELEGQKVAVPLNTMADYAMRMIAAHLGADVSQFQLVDMEPADGAVALVDGNVVAACLFGKNSIDKALEAGSMLMTTEEATAAGITSFDITSVTDKFIKENPELVRAFLEVTAESNALFAAGNSDMAVIAKDAGMSVEKTTNQMAGF
>MP1676_megahit_267943_2-421
MKGLYKKIGATIVGAIAAVNVMALDELNVAYFEEWPMPFEYAKQIGAYDEALGMTVNWSSFGTGTAMSAAMASGDIDISVSQGVPPFIVAASTGQDLQIVDVAVSYADNDNCVVASALEIDASNASELAGLKVSVPIGTA
>MP1676_megahit_268373_465-1442
MKKVIAFVLGSFVAANLGMTVAHAAADEVRVAFFLEWATPNQEDKVKNTFDTALGVPVKWTNFATGGEMTEAMLSGDIDISYSQGLTPFVNAVNAKAPIKLVDIAVIYGMGGTTCVAAKGIDKGNASTKLDGQKVAVPLGTMADYVFKETMRVVGADISSMKVVDMNPEDGSAAFVNGDVAMACLFGGKSIKAAKEKGAPLLTVKEAQDAGIAGIDITSVTNKFLKENPGMVKTFVEVTHDANARFNAGKSDMNVIAKDAAMDLAGTKNQMDGFEFPDAATMKSKYLNKGGILMTYLSVMGNMFATSENPALSDYSKVVDTSYLP*
>MP1676_megahit_275646_225-845
SELAGLKVSVPIGTAAHYGYLKQMSHFGVDVASMQVVDMAPPEGAAAFAQGSVDVFCGWGGSLRRALEHGNVLLTGAEKTALGILVWDVTSTTAQFANENAEVLATFLGVTAAANAMWNSGGFTSLMLPHIARDAGMDEAATADTMSTFVFPSVSSQLSGAWLGGSGITFLKGVADVFVNAGEIPSARGSYAGAVNTDGLNTVASQ*
>MP1676_megahit_296185_306-578
MKKIISLFLGSIIALTLSISAAFSAANEVRVAFFLEWALPNQEAKVKKVFDDALGVPVKWTNFATGGEMTEAMLSGDIDISYSQGLTPFVN
>MP1676_megahit_302116_2-511
MPFGSGGDMALAMESGDIDIAYSQGLTPFANFVTSGSELEIVGVAVSYADADNCVAHPDYGVTAANAAETLAGQKVYAPVGNVTHYKLLKMLEHLGVDLGSFEHVPSDGGAAAVAAFESGDVAMACAFGGGVLRMLAAGGNLVMTGSEQEAIGIRVFDIISIPTQFGIDH
>MP1676_megahit_313557_3-470
MKKIINFILGAVVALNLSASVANAAAKEVRIAFFLEWATPNQEDKVKKAFDRAFGVPVKWTNFATGGEMTEAMLSGDIDISYSQGLTPFVNAVNAKAPIILVDIAVLYGMGGTTCVVSNASGITKRNASDLEGKKVAVPLGTMADYVFKETMRVVG
>MP1678_megahit_14353_277-996
MQLLRKTILGVSALAISASITTAAYAADVRVAFFLEWATPNQIAKVEKTYDDAMGVNLKWTNFDTGVNMTEAMLAGDIDISYSQGLTPFANAVNAKAPIKMVAIAVAYGAADDCIVRNDAGISKSNASELEGKKVAVPLNTMADFGFRMTMKAVGVDVNELKVVDMAPEDGAVALIDGQVTMACAYGANSLTKMKTVGKPMLTSAAKKAAGITSFDIISVTDKFAQENPALVRTFIDVTH
>MP1678_megahit_115901_2-643
MIVFVAQAKGFFAKNGIDAKVVTRQTGGALTKSLRAGEMDYAPAAFTNLPAALEKGMNVRAFVGYTGASYVKSTSDNFVGIAARAGSGIKTLKDLRGKKIGVTFASTGDLYLRTILRKNGITKRDYKRINTRPPSLVAVLDTGGVDAIVAWEPNLTRSLDKVKGATLISRGGDHVCFCAALHGFPDKVYKDRKRTQGVVDAMAQAASWIRNPAN
>MP1678_megahit_170899_149-505
MKKIISLFLGSVVALCLSMSVAFSAANEVRVAFFLEWPTPNQEDKVKGLYEKALGVPVKWTNFSNGGAMTDAMLAGDIDISYSQGLVPFINAVKSKAPLKLVDIAMEYGMGGTTCVTSN
>MP1678_megahit_196489_2-325
SVTDKFAQENPALVRTFIDVTHKANAAFAKDQSKIGVIAKDAGMTVEKTKSQMSGFVFPTVDEQMRDYFSKNGLARTMTAFMGKMFATSSNPALKDYNATIDTSFLK*
>MP1678_megahit_200345_3-572
NAVNAKAPIKIVDVAVEYGMGGTGCVVSNASGITKANASELEGQKVAVPLNTMADYAMRMIAAHLGADVSQFQLVDMEPADGAVALVDGNVVAACLFGKNSIDKALEAGSMLMTTEEATAAGITSFDITSVTDKFIKENPELVRAFLEVTAESNALFAAGNSDMAVIAKDAGMSVEKTTNQMSGFGFPTP
>MP1678_megahit_213808_1-621
VALTLTISAAFSAANEVRVAFFLEWPTPNQEDKVKKTFDDALGVPVKWTNFANGGAMTDAMLAGDIDISYSQGLVPFINAVKSNAPLKLVDIAMEYGMGGTTCVTSNASGITKANASELEGKKVAVPLGTMAEYVFDESMKVVGADRKKMEIIQMDPEEGAAAIVSGDVVMACLFGGNSIKSALTVGTRLLTVQEARDAGILGIDIT
>MP1678_megahit_216159_1-144
MKKVIAFVLGSFVVANLGMTVAHAAADEVRVAFFLEWATPNQEDKVKN
>MP1678_megahit_229884_3-611
FDIISAPRSFAEEHGDVVTAFLQVTEDANAAYAADRASLETTIADAAGMDVAGSNSLLDAFTFLDRDSQLSEAWLGGTVQAAMKEQMDFFVAQGEIDTALDSYDGVVDTSYLEAVVGRGFGAANPKAPSDGDVTGAPAGPDSADPIRMPIHNWSSQIAGVYIMAAILESAGATTELIPADSTLVYTAMCEGDMELVHEVWESS
>MP1678_megahit_242900_2-463
MKKIISLFLGSVVAICLSMSVAFSAANEVRVAFFLEWPTPNQEDKVKGLYEKALGVPVKWTNFSNGGAMTDAMLAGDIDISYSQGLVPFINAVKSKAPLKLVDIAMEYGMGGTTCVTSNASGITKANASELEGKKVAVPLGTMAEYVFDESMKV
>MP1678_megahit_255694_542-799
MKKIISLFLGSILALCLSMSAAFSAANEVRVAFFLEWATPNQEDKVKQTFDKALGVPVKWTNFATGGEMTEAMLSGDIDISYSQGL
>MP1678_megahit_257707_1-867
SLSELNVAYFLEWPTANQVAQVEETYDDALGMTVNWLPFGSGGDMALAMESGDIDIAYSQGLTPFANFVTSGSELEIVGVAVSYADADNCVAHPDYGVTADNAAETLAGQKVYAPVGNVTHYKLLKMLGHLGVALDSFDHVPSDGGAAAVAAFESGDVAMACAFGGGVLTMLAAGGNLVMTGSEQEDIGIRVFDIISIPTQFGIDHGDVVETFLQVTEDANAAYASHRGPLEDTIAEAAGMTVEGSNALLDMFSFPDRATQLSDAWLGGTVQDVMKQQMDFFVEQGEIP
>MP1678_megahit_263317_239-628
MKKVIAFVLGSFVAANLGMTVAHAAADEVRVAFFLEWATPNQEDKVKNTFDTALGVPVKWTNFATGGEMTEAMLSGDIDISYSQGLTPFVNAVNAKAPIKLVDIAVIYGMGGTTCVAAKGIDKGNASTKL
>MP1678_megahit_266049_3-644
DIAVIYGMGGTTCVAAKGIDKGNASTKLDGQKVAVPLGTMADYVFKETMRVVGADISSMKVVDMNPEDGSAAFVNGDVAMACLFGGKSIKAAKEKGAPLLTVKEAQDAGIAGIDITSVTNKFLKENPGMVKTFVEVTHDANARFNAGKSDMNVIAKDAAMDLAGTKNQMDGFEFPDAATMKSKYLNKGGILMTYLSVMGNMFATSENPALSDYS
>MP1678_megahit_269920_3-791
MKKIVSLLLGSIVALTLTISAAFSAASEVRVAFFLEWPTPNQEDKVKKTFDDALGVPVKWTNFANGGAMTDAMLAGDIDISYSQGLVPFINAVKSNAPLKLVDIAMEYGMGGTTCVTSKASGITKANASELEGKKVAVPLGTMAEYVFDESMKVVGADRKKMEIIQMDPEEGAAAIVAGDVVMACLFGGNSIKSALTVGTRLLTVQEARDAGILGIDITSVTTKFMKENPGMVRTFIEVSHEANARYRAGKSDMSIIAKDAEM
>MP1678_megahit_270952_2-484
MGSMGTKQDEGKLNMKRLTRVLALLLTLTMIAAACGSDDDGDAAPAATAAPATTAAPAAPAESLSELNVAYFLEWPTANQVAQVEETYDDALGMTVNWLPFGSGGDMALAMESGDIDIAYSQGLTPFANFVTSGSELEIVGVAVSYADADNCVAHPDYGVT
>MP1678_megahit_271841_1-573
GADHVIVGVAVSYADADNCVAHPDYAVSQDNAASALAGQVIYTPIGNVTHFKLLKMLEHLGVSLDDVSLIPSEGGPAAVAAFENGDVAMACAFGGAINMMLASGGNLVMTGSEQEALGIRVFDIISAPRSFAEEHGDVVTAFLQVTEDANAAYAADRASFEATIADAAGMDVAGSNSLLDAFTFLDRDSQL
>MP1678_megahit_286872_295-642
MRTRLRWLTALVATFALLAGACGSSDDGGPAAPAATTAAPAATAAPAATTAAPDVSGLDELNVAYFLEWPTANQVAQVEETYDDALGLTVNWLPFGSGGDMALAMESGDIDIAYSQ
>MP1678_megahit_288503_2-823
LDELDVAYFLEWPTANQVAQLELTYDDALGIPVNWHAFASGNDMALAMEAGDIDISYSQGLTPFANYVTSGAEHEIVGVAVSYADADNCVANPDYGVTAANAAESLAGQNIYTPIGNVTHFKLLKMLEHLGVSLDSFSLIPSEGGPAAVAAFNGGDVAMACAFGGAVNQMVADGGNLVMTGSEQEDIGIRVFDIISIPTSFGEDHPDVVTAFLQVTEDANAAYSVDRGSMEATIAEAAGMEVGPSNALLDAFTFLDKATQLSDAWLGGTVQQVM
>MP1678_megahit_288669_196-513
NKFLKENPGMVRTFVEVTHEANARYNAGKSNMDIIAKDAAMDLAGTKKQMGGFEFPDAAAMKSKYMNKGGILMNYLDVMGNMFATSENPALKDYSKVVDTTYLPY*
>MP1678_megahit_291837_2-604
LNVAYFEEWPMPFEYAKQIGAYDEALGMTVNWSAFGTGTAMSAAMASGDIDISVSQGVPPFIVAASTGQDLQIVDVAVSYADNDNCVVASALEIDASNASELAGLKVSVPIGTAAHYGYLKQMDHFGVDVASMDVVDMAPPEGAAAFAQGSVDVFCGWGGSLRRALEHGNVLLTGAEKTALGILVWDVTSTTAQFANENAE
>MP1678_megahit_291947_64-612
EGKKVAVPLGTMAEYVFDESMKVVGADRKKMEIIQMDPEEGAAAIVSGDVVMACLFGGNSIKSALTVGTRLLTVQEARDAGILGIDITSVTTKFMKENPGMVRTFIEVSHEANARYRAGKSNMSIIAKDAEMSVGDMKDTIGGFKFLTPAETKESMESGNLDAFLKGMDTPRGSVDTSFLPL*
>MP1678_megahit_296168_161-697
KETMRVVGADISKMKVVDMNPEDGSAALVNGDVAMACLFGGTSIKKAQEAGSSVLTVAEAQEAGIAGIDITSVTNKFLKENPGMVRTFVEVTHEANARYNSGNSDMNVIAKDAAMDLAGTKKQMGGFEFPNAGTMKAKYMNSGGILMSYLSVMGNMFATSENPALSDYSAVVDTSYLP*
>MP1678_megahit_298878_131-1111
MKKIISIILGAVVALNLSLSVVNAAAKEVRIAFFLEWASPNQEDKVKKAFDKAFGVPVKWTNFATGGEMTEAMMSGDIDISYSQGLTPFVNAANSKKPITLVDVSILYGMKGTTCVVSNASGISKANGYQLEGKKVAVALGTMADYVFRETMKVVGADASKMKIVDMVPEDSAVALANGDVVMSCLFGKKSIAKAEEAGKKMLTVKEAADAGIAGIDITSVTNRFMKENPGMVSTFLEVTHEANDRYKLGRSNFSIIAKDATMSVKSTKEQMDSFGFPDTRTQLTKYFNHGGILMKYLEVMGNMFATSENPALKDYSKVVTTGFLP*
>MP1678_megahit_300415_913-1893
MKKIINFILGAVVALNLSASVANAAAKEVRIAFFLEWATPNQEDKVKKAFDRAFGVPVKWTNFATGGEMTEAMLSGDIDISYSQGLTPFVNAVNAKAPIILVDIAVLYGMGGTTCVVSNASGITKRNASDLEGKKVAVPLGTMADYVFKETMRVVGADPSKMKVIDMNPEDGSAALVNGDVAMACLFGGTSIKKAEEAGSKMLTVAEAKDAGIAGIDITSATNKFLRENPGMVRTFVEVTHEANARFNAGKSDMNTIAKDAAMDLAGTKKQMDGFEFPDAATMRSKYMNKGGILMNYLSVMGNMFATSENPALKDYSKVVTTGFLP*
>MP1680_megahit_121551_76-804
GLTPFVNAANSKKPITLVDVSILYGMKGTTCVVSNASGISKANGYQLEGKKVAVALGTMADYVFRETMKVVGADASKMKIVDMVPEDSAVALANGDVVMSCLFGKKSIAKAEEAGKKMLTVKEAADAGIAGIDITSVTNRFMKENPGMVSTFLEVTHEANDRYKLGRSNFSIIAKDATMSVKSTKDQMASFGFPDTRTQLTKYFNHGGILMKYLEVMGNMFATSENPALKDYSSVVTTRFLP*
>MP1680_megahit_152527_530-1381
KVKKAYDDAMGVNVNWTNFATGVEMTEAMLSGDIDISYSQGMTPFVNAVNAKAPIKIVDVAVEYGMGGTGCVVSNASGITSANASELEGQKVAVPLNTMADYAMRMIAAHLGADVSKFQLVDMEPADGAVALVDGNVAAACLFGKNSIDKALEAGSMLMTTAEATAAGITSFDITSVTDKFIKENPELVRSFLEVTAESNALFAAGKSDMEIIAKDAGMSVEKTTNQMSGFGFPTPAEQKSSWFNSGGKVEGMLAFMGNMFATDENPALADYSKTIDTSFLPD*
>MP1680_megahit_158710_2760-3299
FRMTMKAVGVDVNELKVVDMAPEDGAVALIDGQVTMACAYGANSLTKMKTVGKPMLTSAAKKAAGITSFDIISVTDKFAQENPALVRTFIDVTHKANAAFAKDQSKIGVIAKDAGMTVEKTKSQMSGFVFPTVDEQMRDYFSKNGLARTMTAFMGKMFATSSNPALKDYNATIDTSFLK*
>MP1680_megahit_172357_1-597
VTSNASGITKANASELEGKKVAVPLGTMAEYVFDESMKVVGADKSKMDVIQMDPEEGAAALVSGDVVMACLFGGNSIKAAVAVGSRLLTVQEARDAGILGIDITSVTDKFMKENPGMLRTFIEVTHEANARYADGKSDLNVIAKDAEMALADMKDTIGGFKFLNARETKKSMESGNLAGFLKGMNTPDGAVDTSFLPL*
>MP1680_megahit_182891_3-107
MKKIISFILGSIVALYLSMSVAFSAANEVRVAFFL
>MP1680_megahit_184997_3-170
MKKIISFILGSIFALNLSISVANAAANEVRIAFFLEWATPNQEDKVKQTFDKALGV
>MP1680_megahit_197174_1-381
MKNLLKILLGGLFLCSFYSVNAVAKDVNVAFFLEWATPNQEAKVNKAYDEAMGVNINWTNFATGVEMTEAMLSGDIDISYSQGMTPFVNAVNAKAPIKIVDVAVEYGMGGTGCVVSNASGITKANAS
>MP1680_megahit_205445_3-761
SGDIDISYSQGLTPFVNAVNAKAPIKLVDIAVTYGMGGTTCVVSNASGITKANAAQLEGKKVAVPVGTMADYVFKETMKVIGADAGKVTVVDMVPEDGSAALVNGDVAMACLFGGKSIENALKAGTRMLTVKEATDAGISGIDITSVMNKFLKENPGMVRTFIEITHEYNAKFRAGKSDMNIIAKDAAMDLAGTKKQMGGFGFPDAAEIKSKYMNKGGILMKYLDVMGNMFATSENPALKNYSKVVTTKYLP*
>MP1680_megahit_212548_1-336
MKKIISFILGSIIALNLSISVANAAANEVRIAFFLEWATPNQEDKVKQTFDKALGVPVKWTNFATGGEMTEAMLSGDIDISYSQGLTPFVNAVNAKAPIILVDIAVIYGMGG
>MP1680_megahit_215114_1-228
MKKIISLLLGSIVAFALSASVAFSAANQVRVAFFLEWATPNQEDKVKKTFDDALGVPVKWTNFATGGEMTEAMLSG
>MP1680_megahit_215944_7108-8109
MTLKTTLKGAAAALAVMAGTTAVSAEEITVGYFLEWPMPFQYAKAEGMYDEAMGVTVNWVSFDTGTAMSAAMASGDVQMSVSQGVPPFVVAVSAGQDLQILDVAVSYSDNDNCVVLEALEIDKDSAIELEGKKVAVPLGTAAHYGFLKQMDHFGVDISTMEVVDMAPPDGAAALAQGSVDMACGWGGSLRRMKEHGNVLLTGAEKEDLGILVFDVTSGPAGWVAENSDLVADFLKVTAEANAMWADPANHAKMLPIIAKDAGMDVDATEATISTFVFPPVDEQLTAKWLGGGAQDFMKGVADVFVEAGSIDAALDSYDANVNTGPLNTAAGGM*
>MP1680_megahit_220706_3-527
PLGTMAEYVFDESMKVVGANRKKMDIIQMDPEEGAAAIVAGDVVMACLFGGNSIKSALTVGTRLLTVQEARDAGILGIDITSVTDKFMKENPGMLKTFIEVTHEANARYKAGKSDMNVIAKDAEMKLADMKETIGGFKFLNAKETKKSMKSGNLKAFLKGMNTPGGAVTTKFLP*
>MP1680_megahit_222789_2-154
MKKIISFILTSIVALYLSMSVAFSAANQVRVAFFLEWATPNQEDKVKQTFD
>MP1680_megahit_249003_316-549
MKKIISLLLGSIVAFTLSISAAFSAANEVRVAFFLEWALPNQEAKVKKVFDDALGVPVKWTNFATGGEMTEAMLSGDI
>MP1680_megahit_252839_993-1118
MKKILSFILGTIVALYLSMSVAFSAANEVRVAFFLEWATPNQ
>MP1680_megahit_257899_2-517
MKKIISLLLGSIVALTLTISAAFSAANEVRVAFFLEWALPNQEDKVKKTFDDALGVPVKWTNFATGGEMTEAMLSGDIDISYSQGLTPFVNAVNAKAPIKLVDIAVIYGMGGTTCVAAKGIDKGNAATKLDGQKVAVPLGTMADYVFKETMRVVGADISKMSVVDMNPEDGS
>MP1680_megahit_257923_1-114
FLTPAETKESMESGNLDAFLKGMDTPRGSVDTSFLPL*
>MP1680_megahit_260447_86-709
MKKTISLLLGSIVALTLTISAAFSAANEVRVAFFLEWPTPNQEDKVKKTFDDALGVPVKWTNFANGGAMTDAMLAGDIDISYSQGLVPFINAVKSNAPLKLVDIAMEYGMGGTTCVTSNASGITKANASELEGKKVAVPLGTMAEYVFDESMKVVGADRKKMEIIQMDPEEGAAAIVSGDVVMACLFGGNSIKSALTVGTRLLTVQEA
>MP1680_megahit_276142_974-1357
MKKVIAFVLGSFVVANLGMTVAHAAADEVRVAFFLEWATPNQEDKVKNAFDTALGVPVKWTNFATGGEMTEAMLSGDIDISYSQGLTPFVNAVNAKAPIKLVDIAVIYGMGGTTCVAAKGIDKGNAST
>MP1680_megahit_277654_78-566
AAAFAQGSVDVFCGWGGSLRRALEHGNVLLTGAEKTALGILVWDVTSTTAQFANENAEVLATFLGVTAAANAMWNSGGFTSLMLPHIARDAGMDEAASADTMSTFVFPSVSSQLSGAWLGGSGITFLKGVADVFVDAGEIPSARGSYAGAVNTDGLNTVASQ*
>MP1680_megahit_278034_2-298
MKKIISLFLGSILALCLSMSAAFSAANEVRVAFFLEWATPNQEDKVKQTFDKALGVPVKWTNFATGGEMTEAMLSGDIDISYSQGLTPFVNAVNAKAPI
>MP1680_megahit_280654_3-647
AVKSNAPLKLVDIAMEYGMGGTTCVTSKASGITKANASELEGKKVAVPLGTMAEYVFDESMKVVGADRKKMEIIQMDPEEGAAAIVSGDVVMACLFGGNSIKSALTVGTRLLTVQEARDAGILGIDITSVTTKFMKENPGMVRTFIEVSHEANARYRAGKSNMSIIAKDAEMSVGDMKDTIGGFKFLTPAETKESMESGNLDAFLKGMDTPRGSV
>MP1680_megahit_282050_1-528
GAEHEIVGVAVSYADADNCVANPDYGVTAANAAESLAGQNIYTPIGNVTHFKLLKMLEHLGVSLDSFSLIPSEGGSAAVAAFNSGDVAMACAFGGAVNQMVADGGNLVMTGSEQEAIGIRVFDIISVPMSFGEDHPDVVTAFLQVTEDANAAYSVDRASMEATIAEAAGMEVGPSN
>MP1680_megahit_285776_1-1344
MGSAGTKQDEGKLNMKRLTRVLALLLTLTMVAAACGSDDDDAAPAATTAAPAATAAPAASTGGVPGLVEEGKLIVVTTGNFPPFTAIDPDSGEVVGYTIDIARGVAERLGLELVTPTVDWVNELEGLAQGLYDIADSGIWPTAKRQESFLFSRPMTSTGIVAQVRAADAGGPGFADMTGMKAGGIQGSSQEAYMLENADALGYESYSGFAGAGEALTALKQGRVDALSQDTLVAGFASVNDPELAVAGPTVLAHPLSLAFQLGQEAKRDAVNAALDAMIADGALAELQKKWFNTCIPVPDHNNQEEPYTTMPAGDCGPAVTAAPAKSLSELNVAYFLEWPTANQVAQVEETYDDALGMTVNWLPFGSGGDMALAMESGDIDIAYSQGLTPFANFVTSGSELEIVGVAVSYADADNCVAHPDYGVTADNAAETLAGQKVYAPVGNVTHY
>MP1680_megahit_292373_1-831
MKKIISFILGSIVAFTLSTSVAFSAANEVRIAFFLEWATPNQEDKVKQTFDKALGVPVKWTNFATGGEMTEAMLSGDIDISYSQGLTPFVNAVNAKAPIILVDIAVIYGMGGTTCVAAKGIDKGNASAKLDGQKVAVPLGTMADYVFKETMRVVGADISKMKVVDMNPEDGSAALVNGDVAMACLFGGTSIKKAQEAGSSVLTVAEAQEAGIAGIDITSVTNKFLKENPGMVRTFVEVTHEANTRYNAGKSDMNIIAKDAAMDLAGTKKQMGGFEFP
>MP1680_megahit_293135_193-651
ALVNGDVAMACLFGGTSIKKAQEAGSSVLTVGEAQEAGIAGIDITSVTNKFLKENPGMVRTFVEVTHEANARYNSGNSDMNVIAKDAAMDLAGTKKQMGGFEFPNAGTMKAKYMNSGGILMSYLSVMGNMFATSENPALSDYSAVVDTSYLP*
>MP1680_megahit_294799_438-758
TNKFLKENPGMVRTFVEVTHEANTRYNAGKSNMNIIAKDAAMDLAGTKKQMGGFEFPDAATMKSKYMNKGGILMNYLSVMGNMFATSENPALKNYSKVVDTSYLPN*
>MP1680_megahit_295405_3-890
MKKIINFILGAVVALNLSASVANAAAKEVRIAFFLEWATPNQEDKVKKAFDRAFGVPVKWTNFATGGEMTEAMLSGDIDISYSQGLTPFVNAVNAKAPIILVDIAVLYGMGGTTCVVSNASGITKRNASDLEGKKVAVPLGTMADYVFKETMRVVGADPSKMKVIDMNPEDGSAALVNGDVAMACLFGGTSIKKAEEAGSKMLTVAEAKDAGIAGIDITSATNKFLRENPGMVRTFVEVTHEANARFNAGKSDMNTIAKDAAMDLAGTKKQMGGFEFPDAATMKSKYMNKGGILMN
>MP1682_megahit_57294_3-686
KVNWKSFDAGTAMSAAMASGDVQISVSQGVPPFVVATSAGQDLQIADIAVVYNDNDNCVVKAELEIDKDSAKELEGKKAGVPIGTAAHYGFLKQMAHFGVDVSTMEVVDMAPPDGAAAFAQGSLDMVCGWGGSLRRMKEHGNVLLTGEEKDAIGISVYDVTSVPASFAAEQSDVLAKFLKVTADMNAMWLTDSEEMLPVIAKDSGMSEEDAADTLKGFQFPTVEDQLS
>MP1682_megahit_94249_1-927
MTLKTTLKGAAAALAVMAGTTAVSAEEITVGYFLEWPMPFQYAKAEGMYDEAMGVTVNWVSFDTGTAMSAAMASGDVQMSVSQGVPPFVVAVSAGQDLQILDVAVSYSDNDNCVVLEALEIDKDSAIELEGKKVAVPLGTAAHYGFLKQMDHFGVDISTMEVVDMAPPDGAAALAQGSVDMACGWGGSLRRMKEHGNVLLTGAEKEDLGILVFDVTSGPAGWVAENSDLVADFLKVTAEANAMWADPANHAKMLPIIAKDAGMDVDATEATISTFVFPPVDEQLTAKWLGGGAQDFMKGVADVFVEAGS
>MP1682_megahit_115646_631-1650
MALGESKQRRKELNMQLLRKTILGVSALAISASITTAGYAADVRVAFFLEWATPNQIAKVEKTYDDAMGVNLKWTNFDTGVNMTEAMLAGDIDISYSQGLTPFANAVNAKAPIKMVAIAVAYGAADDCIVRNDAGISKSNASELEGKKVAVPLNTMADFGFRMTMKAVGVDVNELKVVDMAPEDGAVALIDGQVTMACAYGANSLTKMKTVGKPMLTSAAKKAAGITSFDIISVTDKFAQENPALVRTFIDVTHKANAAFAKDQSKIGVIAKDAGMTVEKTKSQMSGFVFPTVDEQMRDYFSKNGLARTMTAFMGKMFATSSNPALKDYNATIDTSFLK*
>MP1682_megahit_148302_2-178
MKKIINLLLGSIVALTLSISAAFSAANEVRVAFFLEWALPNQEDKVKKTFDDALGVPVK
>MP1682_megahit_200221_2-580
MTPFVNAVNAKAPIKIVDVAVEYGMGGTGCVVSNASGITKANASELEGQKVAVPLNTMADYAMRMIAAHLGADVSQFQLVDMEPADGAVALVDGNVVAACLFGKNSIDKALEAGSMLMTTEEATAAGITSFDITSVTDKFIKENPELVRAFLEVTAESNALFAAGNSDMAVIAKDAGMSVEKTTNQMSGFGFP
>MP1682_megahit_215328_3-638
MRRSRTLFAVLLSFSLLAAACGGDDEDTSTTTVPAKQSVLTTTTAAPAPTAAPSGLDELNVAYFLEWPTANQVAQVEQTYDSVLGLTVNWIAFPSGNDMALAMESGDIDISYSQGLTPFANYVTSGADHVIVGVAVSYADADNCVAHPDYAVSQDNAASALAGQVIYTPIGNVTHFKLLKMLEHLGVSLDDVSLIPSEGGPAAVAAFENGDV
>MP1682_megahit_232049_1-606
ANAAQLEGKKIAVPVGTMADYVFKETMKVIGADAGKVTVVDMVPEDGSAALVNGDVAMACLFGGKSIENALKAGTRMLTVKEATDAGISGIDITSVMNKFLKENPGMVRTFIEITHEYNAKFRAGKSDMNIIAKDAAMDLAGTKKQMGGFGFPDAAEIKSKYMNKGGILMKYLDVMGNMFATSENPALKNYSKVVTTKYLP*
>MP1682_megahit_239139_274-519
MKRLTKVLALLLTLTMVAAACGSDDDGGGDAAPATTAAPATTAAPAATEAPVEALSELNVAYFLEWPTANQVAQVEQTYDDA
>MP1682_megahit_242225_1-477
MKKIISLFLGAIVALTLSVSAFAAANQVRVAFFLEWATPNQEAKVKKTFDDALGVPVKWTNFATGGEMTEAMLSGDIDISYSQGLTPFVNAVNAKAPLKLVDIAVVYGMGGTTCVAAQGIDKGNASTKLDGQKVAVPLGTMADYVFKETMRVVGADISK
>MP1682_megahit_249346_3-803
VKWTNFATGGEMTEAMMSGDIDISYSQGLTPFVNAANSKKPITLVDVSILYGMKGTTCVVSNASGISKANGYQLEGKKVAVALGTMADYVFRETMKVVGADASKMKIVDMVPEDSAVALANGDVVMSCLFGKKSIAKAEEAGKKMLTVKEAADAGIAGIDITSVTNRFMKENPGMVSTFLEVTHEANDRYKLGRSNFSIIAKDATMSVKSTKEQMDSFGFPDTRTQLTKYFNHGGILMKYLEVMGNMFATSENPALKDYSSVVTTRF
>MP1682_megahit_250178_1-372
MRKVIAFVLGSFLAANLGMTVAHAAANEVRVAFFLEWATPNQEDKVKKAFDEALGVPVKWTNFATGGEMTEAMLSGDIDISYSQGLTPFVNAVNAKAPIKLVDIAVIYGMGGTTCVAAKGIDKG
>MP1682_megahit_259998_970-1251
RAFLEVTAESNALFAAGNSDMSIIAKDAGMSVEKTTNQMSGFGFPTPEEQKSSWLNSGGKVEGMLAFMGNMFATAENPALSDYSKTIDASFLP*
>MP1682_megahit_278846_93-644
LEGKKVAVPLGTMAEYVFDESMKVVGADRKKMEIIQMDPEEGAAAIVSGDVVMACLFGGNSIKSALTVGTRLLTVQEARDAGILGIDITSVTTKFMKENPGMVRTFIEVSHEANARYRAGKSNMSIIAKDAEMSVGDMKDTIGGFKFLTPAETKESMESGNLDAFLKGMDTPRGSVDTSFLPL*
>MP1682_megahit_281195_2-271
MRRSWRGIVALTLAFALVAGACGDDEEEAAPAATTAAPAATTAAPAATTAAPATTAAPDVGGLDELDVAYFLEWPTANQVAQLELTYDDA
>MP1682_megahit_287999_116-670
ELEGKKVAVPLGTMAEYVFDESMKVVGADRKKMEIIQMDPEEGAAAIVAGDVVMACLFGGNSIKSALTVGTRLLTVQEARDAGILGIDITSVTTKFMKENPGMVKTFIEVSHEANARYRAGKSDMDIIAKDAEMSVADMKDTIGGFKFLTPAETKQSMESGNLDAFLKGMGTPSGSVDTSFLPL*
>MP1682_megahit_297059_168-515
IAGIDITSVTNKFLKENPGMVRTFVEVTHEANARYNSGKSDMAVIAKDAAMDLAGTKKQMGGFEFPDAATMKAKYLNKGGILMTYLEVMGNMFATSENPALKDYSKVVDTSYLPM*
>MP1682_megahit_298490_1-798
PAATEAPVEALSELNVAYFLEWPTANQVAQVEQTYDDALGMTVNWLPFGSGGDMALAMESGDIDIAYSQGLTPFANFVTSGSELEIVGVAVSYADADNCVAHPDYGVTAANAAETLAGQKVYAPVGNVTHYKLLKMLEHLGVDLGSFEHVPSDGGAAAVAAFQSGDVAMACAFGGGVLTMLGDGGNLVMTGSEQEAIGIRVFDIISIPTQFGIDHPDVVETFLQVTEEANAAYAGDRRAQEATIAEAAGMTVEGSNALLDMFSFPD
>MP1682_megahit_299894_278-691
KSIKAAKEKGASLLTVKEAQDAGIAGIDITSVTNKFLKENPGMVKTFVEVTHDANARFNAGKSDMSVIAKDAAMDLAGTTNQMDGFEFPDAATMKSKYLNKGGILMTYLSVMGNMFATSENPALSDYSEVVDTSYLP*
>MP1682_megahit_301061_176-697
GTMAEYVFDESMKVVGADRGKMDIIQMDPEEGAAALVSGDVVMSCLFGGNSIKAAVAVGSRLLTVQEARDAGILGIDITSVTDKFMKENPGMLRTFIEVTHEANARYAAGKSDMNVIAKDAEMALADMKDTIGGFKFLTPEETKKSMESGNLDGFLKGMDTPSGAVDTSFLPL*
>MP1682_megahit_302155_1-234
MKKVIAFVLGSFVVANLGMTVAHAAADEVRVAFFLEWATPNQEDKVKNAFDTALGVPVKWTNFATGGEMTEAMLSGDI
>MP1682_megahit_303133_3-656
MKKIISLLLGSIVAFTLSMSAAFSAANEVRVAFFLEWPTPNQEDKVKKTFDDALGVPVKWTNFANGGAMTDAMLAGDIDISYSQGLVPFINAVKSNAPLKLVDIAMEYGMGGTTCVTSKASGITKANASELEGKKVAVPLGTMAEYVFDESMKVVGADRNKMEIIQMDPEEGAAAIVSGDVVMACLFGGNSIKSALTVGTRLLTVQEARDAGILGIDI
>MP1682_megahit_305847_1-174
MKKIISFILTSIIALYLSMSVAFSAANQVRVAFFLEWATPNQEDKVKQTFDKAFGVPV
>MP1682_megahit_306063_3-542
TVNWSAFGTGTAMSAAMASGDIDISVSQGVPPFIVAASTGQDLQIVDVAVSYADNDNCVVASALEIDASNASELAGLKVSVPIGTAAHYGYLKQMDHFGVDVASMDVVDMAPPEGAAAFAQGSVDVFCGWGGSLRRALEHGNVLLTGAEKTALGILVWDVTSTTAQFANENAEVLATFLG
>MP1682_megahit_308727_1-486
MGSMGTKQDEGKLNMKRLTRVLALLLTLTMIAAACGSDDDGDAAPAATAAPATTAAPAAPAESLSELNVAYFLEWPTANQVAQVEETYDDALGMTVNWLPFGSGGDMALAMESGDIDIAYSQGLTPFANFVTSGSELEIVGVAVSYADADNCVAHPDYGVTA
>MP1682_megahit_309383_3-677
SLIPSEGGPAAVAAFENGDVAMACAFGGAINTMLASGGNLVMTGSEQEALGIRVFDIISAPRSFAEEHGDVVTAFLQVTEDANAAYAADRASLETTIADAAGMDVAGSNSLLDAFTFLDRDSQLSEAWLGGTVQAAMKEQMDFFVAQGEIDTALDSYDGVVDTSYIEAVVGRGFGAANPKGLLDRGELSMCRANWASGYVQAEIVRQVLQSAGYGVSDPSAMELG
>MP1682_megahit_310994_373-570
MKKIISLLLGSIVAFTLSISAAFSAANEVRVAFFLEWALPNQEDKVKKTFDDALGVPVKWTNFATG
>MP1682_megahit_316290_152-535
MKNLLKILLGGLFLCSFYSVNAVAKDVNVAFFLEWATPNQEAKVNKAYDDAMGVNINWTNFATGVEMTEAMLSGDIDISYSQGMTPFVNAVNAKAPIKIVDVAVEYGMGGTGCVVSNASGITKANASE
>MP1682_megahit_322931_2-601
AMLSGDIDISYSQGLTPFVNAVNAKAPIKLVDIAVIYGMGGTTCVAAKGIDKGNASTKLDGQKVAVPLGTMADYVFKETMRVVGADISSMKVVDMNPEDGSAAFVNGDVAMACLFGGKSIKAAKEKGAPLLTVKEAQDAGIAGIDITSVTNKFLKENPGMVKTFVEVTHEANARFNAGKSDMNVIAKDAAMDLAGTKNQM
>MP1682_megahit_324663_1-582
KVAVPLGTMADYVFKETMRVVGADISKMKVVDMNPEDGSAALVNGDVAMACLFGGTSIKKAQEAGSSVLTVAEAQEAGIAGIDITSVTNKFLKENPGMVRTFVEVTHEANARYNSGNSDMNVIAKDAAMDLAGTKKQMGGFEFPNAATMKSKYMNKGGILMSYLSVMGNMFATSENPALKDYSKVVDTSYLPN*
>MP1682_megahit_324754_1-396
GAEKTALGILVWDVTSTTAQFANENAEVLATFLGVTAASNAMWNSGGFTSLMLPHIARDAGMDEAATADTMSTFVFPSVSSQLSGAWLGGSGITFLKGVADVFVNAGEIPSARGSYAGAVNTDGLNTVASQ*
>MP1682_megahit_324892_1-651
DALGIPVNWHSFASGNDMALAMEAGDIDISYSQGLTPFANYVTSGAEHEIVGVAVSYADADNCVANPDYGVTAANAAESLAGQNIYTPIGNVTHFKLLKMLEHLGVSLDSFSLIPSEGGSAAVAAFNSGDVAMACAFGGAVNQMVADGGNLVMTGSEQEAIGIRVFDIISVPMSFGEDHPDVVTAFLQVTEDANAAYSVDRASMEATIAEAAGMEVG
>MP1682_megahit_327036_492-971
MKKIINFILGAVVALNLSASVANAAAKEVRIAFFLEWATPNQEDKVKKAFDRAFGVPVKWTNFATGGEMTEAMLSGDIDISYSQGLTPFVNAVNAKAPIILVDIAVLYGMGGTTCVVSNASGITKRNASDLEGKKVAVPLGTMADYVFKETMRVVGADPS
>MP1682_megahit_327462_2-265
THEANARYNSGNSDMNVIAKDAAMDLAGTKKQMGGFEFPNAGTMKSKYMNKGGILMTYLEVMGNMFATSENPALKDYAAVVDTSYLP*
>MP1682_megahit_327792_577-699
MKKILSFILGTIVALYLSMSVAFSAANEVRVAFFLEWATPN
>MP1682_megahit_329902_2-880
VVMAESLSELNVAYFLEWPTANQVAQVEQTYDDALGMTVNWLPFGSGGDMALAMESGDIDIAYSQGLTPFANFVTSGSELEIVGVAVSYADADNCVAHPDYGVTADNAAETLAGQKVYAPVGNVTHYKLLKMLGHLGVALDSFDHVPSDGGAAAVAAFESGDVAMACAFGGGVLTMLAAGGNLVMTGSEQEDIGIRVFDIISIPTQFGIDHPDVVETFLQVTEEANAAYASHRGPLEDTIAEAAGMTVEGSNALLDMFSFPDRATQLSDAWLGGTVQDVMKQQMDFFVEQGEI
>MP1684_megahit_69246_1-450
DGSVDMACIFGGASAKAAGEVGTPIMSSQEKTDAGIGSFDVVSVTEKFANENPDLLRTFLEVTEEANNAWKATDAQIAKVAKDAGMDVETTKNQMAGFVFPSTADQLSTYFGNSGIAGAAAESLGLVFSKSNIAIKGSLMKTIDGSFLK*
>MP1684_megahit_129316_614-946
MTITRRVMGTVAAAALMASAQAGFAGSHSEGITVGYFLEWPMPFQYAKQEGMYDEALGMPVNWVSFDTGTAMSAAMASGDVQMSVSQGVPPFVVATSAGQDLQALDVAVSY
>MP1684_megahit_148787_194-562
MKKIISIFLGILFTLSLNISVANAAAKEVRVAYFLEWPSPNLEDMNKKAYAKALGVPVKWTNFTNGVAMTDAMLAGDIDISYSQGLMPYINAVKAKAPISLVDVAMEYGMGGTTCVTSNKSGI
>MP1684_megahit_206162_1-552
NDNKVGTECWTFYRQSSGFYSIQKLDSGDLDMALLGSTPYAASAARRGKLKAVGMAHIKGSAEALITRAEFTEPKQLSNETFKATIATPKTSTTHYVALAVIANAGMDLTDVNLVFMSPDEIKAEWDAGTIDGACIWGTTMQYMLDTGWKGGSVKGRAMVDATTVAQWEYVTGNVLAASEDFLA
>MP1684_megahit_207650_3-536
MTMIALLLLLPGLAAAACSGKQVRVGTFDEATPGAVAIMSDWLNDDPDECWTFYRQPSGGLSTAKLESGDLDLAYVGSTPYAAATARRGALKAVAVAHKKGEAQALITRARLEEPKDLGGTTVAAPYVSTTHYIALAVIANAGMDLTSLDLKIMAPADIVEAWDAGTIDGACVWGSTM
>MP1684_megahit_220730_340-723
ALLGSTPAAFAVARGVDITNFYVAHEKGSSQGLLVRPEIQSPRDLGGRTFGTPFGSTAHYHMMYIQTLFPDHRFDMINLNGLNPLDLYDAGTIDGAFVWGGWIDGLKQRNATMLFPARGGARIKFHG*
>MP1684_megahit_242835_1-222
THEANARYRAGKSDLKAMSKESEMKINDMKDTLSGFKFLTPKETKKSMKSGNLAKFLKGFDTPRGTVTTKFLP*
>MP1684_megahit_252923_2-253
GMLRTFIEVTHEANARYKAGKADMNAMAKASEMKVSDMKDTLSGFKFLTPEETKQSMESGNLDGFLKGMGTPGGSVDTSFLPL*
>MP1684_megahit_262533_3-170
MKKIISFILGCFVALNLSISVANSAANEVRVAYFLEWPSPNLEDMQKKNFAKALGV
>MP1684_megahit_278092_1-216
ANARYRAGKSDMNAMSKASEMKVGDMKETLSGFKFLTPAETKQSMESGNLDAFLKGMGTPKGNVDTSFLPL*
>MP1684_megahit_300642_454-537
MESGNLDAFLKGMGTPGGNVDTSFLPL*
>MP1684_megahit_304324_3-452
MKKIIGTVLGMILAFSLNASVANAAAKEVRVAYFLEWPSPNLEDMNKKAYSKALGVPVKWTNFTNGVAMTDAMLAGDIDISYSQGLMPYINAVKAKAPIKLVDVAMEYGMGGTTCVTSKKSGITKANASELEGKKVAVPLGTMAEYVFTE
>MP1684_megahit_317859_559-714
MKVGDMKETLSGFKFLTPEETKKSMESGNLDAFLKGMGTPRGNVDTSFLPL*
>MP1684_megahit_325228_516-1193
MKKIISFILGCFVALNLSISVANSAANEVRVAYFLEWPSPNLEDMMKKNFSKALGVPVKWTNFTNGGAMTDAMLAGDIDISYSQGLVPFINAVKSKAPIKLVDIAMEYGMGGTTCVTSNASGITKANATELEGKKVAVPLGTMAEYVFDESMKVVGADRKKMDIIQMDPEEGAAALVSGDVVMACLFGGNSIKAATAVGSRLLTVQEARDAGILGIDITSVTTKFM
>MP1684_megahit_328136_3-581
PSPNLEDMQKKNFAKALGVPVKWTNFTNGGAMTDAMLAGDIDISYSQGLVPFINAVKSKAPIKLVDIAMEYGMGGTTCVTSNASGITKANATELEGKKVAVPLGTMAEYVFDESMKVVGADRGKMDIIQMDPEEGAAALVSGDVVMACLFGGNSIKAATAVGTRLLTVDEARAAGILGIDITSVTTKFMKENP
>MP1684_megahit_335638_502-936
EEGAAALVSGDVVMACLFGGNSIKAATAVGTRLLTVDEARAAGILGIDITSVTTKFMKENPGMLRTFIEVTHEANARYRAGKSDMNAMSKASEMKVGDMKETLSGFKFLTPAETKASMESGNLDAFLKGMGTPKGNVDTSFLPL*
>MP1684_megahit_338365_362-511
VGDMKETLSGFKFLTPEETKKSMESGNLDAFLKGMGTPRGNVDTSFLPL*
>MP1684_megahit_340947_1-720
AGDIDISYSQGLVPFINAVKSKAPIKLVDIAMEYGMGGTTCVTSNASGITKANATELEGKKVAVPLGTMAEYVFDESMKVVGADRGKMDIIQMDPEEGAAALVSGDVVMACLFGGNSIKAATAVGTRLLTVDEARAAGILGIDITSVTDKFMKENPGMLRTFIEVTHEANARYRAGKSDMNSMSKASEMKVADMKETLSGFKFLTPEETKKSMESGNLDAFLKGMGTPSGNVDTSFLPL*
>MP1684_megahit_357590_538-795
NPGMLRTFIEVTHEANARYKAGKADLNAMSKASEMTVADMKDTLSGFKFLTPEETKASMESGNLDGFLKGMGTPGGSVDTSFLPL*
>MP1684_megahit_360757_365-643
TTKFMKENPGMLRTFIEVTHEANARYRAGKSDMNSMSKASEMKVADMKETLSGFKFLTPEETKQSMESGNLDAFLKGMGTPRGNVDTSFLPL*
>MP1684_megahit_361632_635-760
MKKIISLLLGFFVALSLNISVANSAANEVRVAYFLEWPSPNL
>MP1684_megahit_363146_1-366
KAATAVGSRLLTVQEARDAGILGIDITSVTTKFMKENPGMLRTFIEVTHEANARYKAGKSDMNAMSKASEMKVADMKETLSGFKFLSPEETKQSMESGNLKAFLDGMGTPRGNVDTSFLPL*
>MP1684_megahit_364749_2-739
MTDAMLAGDIDISYSQGLVPFINAVKSKAPIKLVDIAMEYGMGGTTCVTSNASGITKANATELEGKKVAVPLGTMAEYVFDESMKVVGADRKKMDIIQMDPEEGAAALVSGDVVMACLFGGNSIKAATAVGSRLLTVQEARDAGILGIDITSVTTKFMKENPGMLRTFIEVTHEANARYRAGKSDMNAMSKASEMKVADMKETLGGFKFLTPEETKQSMESGNLDAFLKGMGTPRGNVDTSFLPL*
>MP1684_megahit_365183_508-924
LVSGDVAMACLFGGNSIAAATEVGTRLISVEEARAGGILGIDITSVTNKFMKENPGMVRTFVEVTHEANTRYNSGKSDMNSMSKASGMEMSKMKSTLDGFKFLTPEETKQSMENGNLSGFLNGMGTPSGNVDTSFLPL*
>MP1684_megahit_367116_292-837
MKKIISTVLGMILAFTLYSSVAFSAAKEVRVAYFLEWPSPNLEDMNKKAYSKALGVPVKWTNFTNGVAMTDAMLAGDIDISYSQGLMPYINAVKAKAPISLVDVAMEYGMGGTTCVTSNKSGITKANASELEGKKVAVPLGTMAEYVFTESMKIVGADRKKMNIIAMDPEEGAAALVSGDVV
>MP1684_megahit_374976_2-478
MKKIISFILSCFVALNLSIAVANSAANEVRVAYFLEWPSPNLEDMQKKNFAKALGVPVKWTNFTNGGAMTDAMLAGDIDISYSQGLVPFINAVKSKAPIKLVDIAMEYGMGGTTCVTSNASGITKANATELEGKKVAVPLGTMAEYVFDESMKVVGADR
>MP1684_megahit_375477_1-135
MKKIISLLLGCVVALSLNISVANSAANEVRVAYFLEWPSPNLEDM
>MP1684_megahit_379845_3-596
MKKIISFLLGCFVALNLTISTANSAANEVRVAYFLEWPSPNLEDMMKKNFAKALGVPVKWTNFTNGGAMTDAMLAGDIDISYSQGLVPFINAVKSKAPIKLVDIAMEYGMGGTTCVTSNASGITKANATELEGKKVAVPLGTMAEYVFDESMKVVGADRKKMDIIQMDPEEGAAALVSGDVVMACLFGGNSIKAATAV
>MP1684_megahit_381441_878-1279
VVMACLFGGNSIKAATAVGSRLLTVQEARDAGILGIDITSVTTKFMKENPGMLRTFIEVTHEANARYRAGKSDMNSMSKASEMKVADMKETLSGFKFLTPEETKESMESGNLDAFLKGMGTPRGNVDTSFLPL*
>MP1684_megahit_381512_382-561
NVMAKASEMKVGDMKETLSGFKFLTPEETKESMTKGNLDAFLKGMGTPRGNVDTSFLPL*
>MP1684_megahit_385862_739-1053
MKKIISFILGCFVALNLSISVANSAANEVRVAYFLEWPSPNLEDMMKKNFAKALGVPVKWTNFTNGGAMTDAMLAGDIDISYSQGLVPFINAVKSKAPIKLVDIA
>MP1684_megahit_389613_3252-4193
MKKIISFILGSLFALNLSITAANSAANEVRVAYFLEWPSPNLEDMQKKNFAKALGVPVKWTNFTNGGAMTDAMLAGDIDISYSQGLVPFINAVKSNAPIKLVDIAMEYGMGGTTCVTSNASGITKANATELEGKKVAVPLGTMAEYVFDESMKVVGADRNKMDIIQMDPEEGAAALVSGDVVMACLFGGNSIKAATAIGSRLLTVDEARAAGILGIDITSVTDKFMKENPGMLRTFIEVTHEANDRYRAGKSDMNSMSKASEMKVADMKETLSGFKFLTPEETKKSMESGNLDAFLKGMGTPEGNVDTSFLPL*
>MP1684_megahit_390566_1-153
MKKIISFLLGCFVALNLSISAANSAANEVRVAYFLEWPSPNLEDMMKKNFA
>MP1684_megahit_392881_13-513
FDESMKVVGADRGKMDIIQMDPEEGAAALVSGDVVMACLFGGNSIKAATAVGSRLLTVQEARDAGILGIDITSVTDKFMKENPGMLRTFIEVTHEANARYAAGKSDMNAMSKASEMKVADMKDTLSGFKFLTPEETKTSMESGNLHKFLEGMGTPGGNVDTSFLPL*
>MP1684_megahit_394045_2-523
GTMAEYVFDESMKVVGADRKKMDIIQMDPEEGAAALVSGDVVMACLFGGNSIKAATAVGSRLLTVQEARDAGILGIDITSVTTKFMKENPGMLRTFVEVTHEANARYRAGKSDMKAMSKASEMKIADMKETLDGFKFLTPEETKKSMESGNLDAFLKGMGTPRGNVDTSFLPL*
>MP1684_megahit_395161_3-269
MKKIISYLLGVFVALNLSISVANSAAKEVRVAYFLEWPSPNLEDMQKKNFAKALGVPVKWTNFTNGGAMTDAMLAGDIDISYSQGLVPF
>MP1684_megahit_397328_1-576
LTLNISVANSAANEVRVAYFLEWPSPNLEDMQKKNFAKALGVPVKWTNFTNGGAMTDAMLAGDIDISYSQGLVPFINAVKSKAPIKLVDIAMEYGMGGTTCVTSNASGITKANATELEGKKVAVPLGTMAEYVFDESMKVVGADRSKMEIIQMDPEEGAAALVSGDVVMACLFGGNSIKAAVAVGSRLLTVQ
>MP1684_megahit_407053_249-629
GGNSIKAATAVGSRLLTVQEARDAGILGIDITSVTTKFMKENPGMLRTFIEVTHEANARYRAGKSDMNSMSKASEMKVADMKETLSGFKFLTPEETKQSMESGNLDAFLKGMGTPRGNVDTSFLPL*
>MP1684_megahit_411728_3-599
KALGVPVKWTNFTNGGAMTDAMLAGDIDISYSQGLVPFINAVKSNAPIKLVDIAMEYGMGGTTCVTSNASGITKANATELEGKKVAVPLGTMAEYVFDESMKVVGADRSKMDIIQMDPEEGAAALVSGDVVMACLFGGNSIKAAVAVGSRLLTVQEARDAGILGIDITSVTDKFMKENPGMLRTFIEVTHEANERYRNG
>MP1684_megahit_414727_274-738
MKKILSFILGSIFALNLSISVANSAANEVRVAYFLEWPSPNLEDMQKKNFAKALGVPVKWTNFTNGGAMTDAMLAGDIDISYSQGLVPFINAVKSNAPIKLVDIAMEYGMGGTTCVTSNASGITKANATELEGKKVAVPLGTMAEYVFDESMKVV
>MP1684_megahit_417234_189-593
DVVMACLFGGNSIKAATAVGSRLLTVDEARAAGILGIDITSVTDKFMKENPGMLRTFIEVTHEANARYKAGKADMNSMAKASEMKVSDMKDTLSGFKFLTPEETKQSMTSGNLDGFLKGMGTPGGSVDTSFLPL*
>MP1684_megahit_418297_2-562
ATELEGKKVAVPLGTMAEYVFDESMKVVGADRSKMDIIQMDPEEGAAALVSGDVVMACLFGGNSIKAATAIGSRLLTVDEARAAGILGIDITSVTDKFMKENPGMLRTFIEVTHEANARYKAGKADLNAMSKASEMKVADMKETLSGFKFLTPEETKQSMESGNLDGFLKGMGTPSGSVDTSFLPL*
>MP1684_megahit_418539_1-231
EVTHEANARYRAGKSDMNSMSKASEMKVSDMKETLSGFKFLTPEETKESMTKGNLDAFLKGMGTPRGNVDTSFLPL*
>MP1684_megahit_418937_413-586
MAKASEMKVADMKETLSGFKFLTPEETKQSMESGNLKGFLDGMGTPKGNVDTSFLPL*
>MP1684_megahit_420451_722-919
MKKIISLLLGCLVALSLNVSVANSAANEVRVAYFLEWPSPNLEDMQKKNFAKALGVPVKWTNFTNG
>MP1684_megahit_421342_1-135
MKKILSFILGSIFALNLSISVANSAANEVRVAYFLEWPSPNLEDM
>MP1684_megahit_424103_3-305
LGIDITSVTTKFMKENPGMLRTFIEVTHEANARYRAGKSDMNAMSKASEMKVADMKETLSGFKFLTPEETKQSMESGNLDAFLKGMGTPRGNVDTSFLPL*
>MP1684_megahit_434161_2-184
MNAMSKASEMKVGDMKETLSGFKFLTPAETKQSMTKGNLDAFLKGMGTPRGNVDTSFLPL*
>MP1684_megahit_434386_1401-1931
VPLGTMAEYVFDESMKVVGADRGKMDIIQMDPEEGAAALVSGDVVMACLFGGNSIKAATAVGSRLLTVQEARDAGILGIDITSVTDKFMKENPGMLRTFIEVTHEANDRYRAGKSDMNSMSKASEMKVADMKETLDGFKFLTPEETKQSMESGNLDAFLKGMGTPDGAVDTSFLPL*
>MP1684_megahit_438058_66-644
MKKILSFILGSIFALNLSISVANSAANEVRVAYFLEWPSPNLEDMQKKNFAKALGVPVKWTNFTNGGAMTDAMLAGDIDISYSQGLVPFINAVKSNAPIKLVDIAMEYGMGGTTCVTSNASGITKANATELEGKKVAVPLGTMAEYVFDESMKVVGADRGKMDIIQMDPEEGAAALVSGDVVMACLFGGNSIK
>MP1684_megahit_440669_2-85
MTKGNLDAFLKGMGTPRGNVDTSFLPL*
>MP1684_megahit_441843_494-589
MKKIISFILGCFVALNLSISVANSAANEVRVA
>MP1684_megahit_446115_592-771
MKAMSKESEMKVADMKDTLSGFKFLTPKETKKSMKSGNLAKFLKGFDTPRGTVTTKFLP*
>MP1684_megahit_449303_1-312
AGILGIDITSVTTKFMKENPGMLRTFIEVTHEANARYRAGKSDMNAMSKASEMKVGDMKETLSGFKFLTPAETKQSMESGNLDAFLKGMGTPKGNVDTSFLPL*
>MP1684_megahit_450807_3-209
RYKAGKADLNAMSKASEMKVSDMKDTLSGFKFLTPEETKQSMTSGNLDAFLKGMGTPGGNVDTSFLPL*
>MP1684_megahit_460411_3-509
ILGCFVALNLSISVANSAANEVRVAYFLEWPSPNLEDMQKKNFAKALGVPVKWTNFTNGGAMTDAMLAGDIDISYSQGLVPFINAVKSKAPIKLVDIAMEYGMGGTTCVTSNSSGITKANATELEGKKVAVPLGTMAEYVFDESMKVVGADRKKMDIIQMDPEEGAAAL
>MP1684_megahit_460528_1-402
MNLNMSRKLNLITGEIMKKIISFILGSIFALNLTITAANSAANVVRVAYFLEWPSPNLEDMQKKNFAKALGVPVKWTNFTNGGAMTDAMLAGDIDISYSQGLVPFINAVKSKAPIKLVDIAMEYGMGGTTCVTS
>MP1684_megahit_464246_800-1516
MRKIISYLLGVIVALNLSISVANSAANEVRVAYFLEWPSPNLEDMQKKNFAKALGVPVKWTNFTNGGAMTDAMLAGDIDISYSQGLVPFINAVKSKAPIKLVDIAMEYGMGGTTCVTSNASGITKANATELEGKKVAVPLGTMAEYVFDESMKVVGADRKKMDIIQMDPEEGAAALVSGDVVMACLFGGNSIKAATAVGTRLLTVQEARDAGILGIDITSVTTKFMKENPGMLRTFIEV
>MP1684_megahit_467905_2-349
MKKIISFILGCFVALNLSISVANSAANEVRVAYFLEWPSPNLEDMMKKNFAKALGVPVKWTNFTNGGAMTDAMLAGDIDISYSQGLVPFINAVKSKAPIKLVDIAMEYGMGGTTCV
>MP1845_megahit_76054_268-954
MNLKRILTFLAIISFLSLFLNACAPSEKDKSDTQGTGGTSTTQPTVTVGYQGMLNPWKAAIENKRFAQVTGREITWRKFNSGAEVITAMASGDVDLAVAGSSPIATGMSRGLELELVWILEAIEANEALIARQGSGIETIQDLKGKTVGVPFASTTHYHLLFALEHNKIDTKDLKILNLQPDAIAASWAQDRIDAAFIWSPVLDQLKANGKVIVSSGELAKLGRPTFDG
>MP1845_megahit_117273_3-374
ILVFDVTSGPAEWVAENSDLVAKFLKVTADANAMWADEANHAEMLPVIAKDSGMDETATMETIETFIFPTVDDQLGAKWLGGGAQDFMKGVADVFVEAGSIDAAKDSYENAVNTGPLTSAQGM*
>MP1845_megahit_121633_3-239
MTITRRVMGTVAAAALMASAQAGFAGSHSEGITVGYFLEWPMPFQYAKQEGMYDEALGMPVNWVSFDTGTAMSAAMASG
>MP1845_megahit_155002_1814-2911
MARKGLKDMTITRKRAGSYRLRRSRFGAVLGMIAAVALVLAGCSVDNSGDDSKPTIRLAYQSFPSGDLIVKNNGWLEEALPDYNIKWTKFDSGADINTAFVAKEVDFAAIGSSPVARGLSAPLNIPYQVAFVLDVAGDNEALVARNGTGIETVADLKGKRVATAFASTAHYSLLAALNQAGVNPKDVNLIDLQPQASLAAWQRGDVDAVYTWLPTLDELRQDGTTLIASRQLATAGKPTLDLGVVSSEFATANPEVVNTWRQVQARALTLIKDDPQAAADAVAAQLGTTPEDAANQLKQGTFLTVAELTSPTWLGTQGNPGNLSENLHSAAVFLAEQQQIPAAPPIETFREAIYTEGLPGVLEQQ*
>MP1845_megahit_208002_1-606
HAAADEVRVAFFLEWATPNQEDKVKNSFDTALGVPVKWTNFATGGEMTEAMLSGDIDISYSQGLTPFVNAVNAKAPIKLVDIAVIYGMGGTTCVAAKGIDKGNASTKLDGQKVAVPLGTMADYVFKETMRVVGADISSMKVVDMNPEDGSVAFVNGDVAMACLFGGKSIKAAKEKGAPLLTVKEAQDAGIAGIDITSVTNKF
>MP1845_megahit_227346_1485-1643
MKKILSLVLGSIVAFTLSTSVAYSAANQIRVAFFLEWALPNQEDKVKKTFDDA
>MP1845_megahit_227857_7165-7758
MKKIISFILTSIVALYLSMSVAFSAANQVRVAFFLEWALPNQEDKVKQTFDKALGVPVKWTNFATGGEMTEAMLSGDIDISYSQGLTPFVNAVNAKAPIKLVDIAVIYGMGGTTCVAAKGIDKGNASIKLDGQKVAVPLGTMADYVFKETMRVVGADISKMKVVDMNPEDGSAALVNGDVAMACLFGGTSIKKAQEAG
>MP1845_megahit_233801_72289-73290
MTLKTTLKGAAAALAVMAGTTAVSAEEITVGYFLEWPMPFQYAKAEGMYDEAMGVTVNWVSFDTGTAMSAAMASGDVQMSVSQGVPPFVVAVSAGQDLQILDVAVSYSDNDNCVVLEALEIDKDSAIELEGKKVAVPLGTAAHYGFLKQMDHFGVDISTMEVVDMAPPDGAAALAQGSVDMACGWGGSLRRMKEHGNVLLTGAEKEDLGILVFDVTSGPAGWVAENSDLVADFLKVTAEANAMWADPANHAKMLPIIAKDAGMDVDATEATISTFVFPPVDEQLTAKWLGGGAQDFMKGVADVFVEAGSIDAALDSYDANVNTGPLNTAAGGM*
>MP1845_megahit_249375_566-1546
MKKIISLLLGSIIALTLSISAAFSAANEVRVAFFLEWALPNQEDKVKKTFDDALGVPVKWTNFATGGEMTEAMLSGDIDISYSQGLTPFVNAVNAKAPIKLVDIAVIYGMGGTTCVAAKGIDKENASIKLDGQKVAVPLGTMADYVFKETMRVVGADISKMKVVDMNPEDGSAALVNGDVAMACLFGGTSIKKAQEAGSSVLTVKEAQDAGIAGIDITSVTNKFLKENPGMVRTFVEVTHEANARYNAGKSNMNIIAKDAAMDLAGTKKQMGGFEFPDAATMKSKYMNKGGILMTYLDVMGNMFATSENPALKDYSKVLDTNYLPY*
>MP1845_megahit_251040_241-585
AGIDITSVTNKFLKENPGMVRTFVEVTHEANTRYNAGKSDMNIIAKDSAMDLAGTKKQMGGFEFPDAATMRSKYMNDGGILMTYLNVMGNMFATSENPALKDYSKVVDTGYLPN*
>MP1847_megahit_80458_1168-2157
MSGYFRTTMIASAALLALSGGAWAQSVVIGHFGNPTPMQVAASEGKFSEATGWDVEWRKFAAGTDVIAAMASGDIKVAELGSSPLAIAATQGVDLEMFMVAQVIGNAESLIVRDGSEIATIEDLKGKRIATPVGSTAHFSLMGVLAKAGLSTSDVNIMSMPPDQIAAAWEQGAIDGAFIWQPVQNQLLQSGTRLVGADQTAEWGYPTFDAWVVNKQFAEQNREGLIGFIKTINDANNAYLDDKQAWTADSEQVKIIADYTGADPAQVPDVLSGYTFLPLSEQVKPEWLGGGLSDVLKSTAEFLKEAGRIDSVGEDYAPFVTDAYVKAAQ*
>MP1847_megahit_87118_3-164
MSMKHMMAGTAMALALTAAPAFAAGHGSITVAYFLEWPMPFEYAKQMGTYEEEM
>MP1847_megahit_164883_213-734
MSIVDMAPAEGAAALSQGNVDMACGWGGALARMREFGNVLLTGAEKEAIGILSFDLITTTGDFAAGQPRLLADFVAVTAQANAAWNAGDRRDEMLSVIARDAGMETAVAGDTIDDFVFLSVDQLLSDAWLGGRVGTYLDGAAEFFRENGTVPEILPSYAALIDTGPLADVAGR*
>MP1847_megahit_174263_710-1465
SQGVPPFVVATSAGQDLQALDVAVSYSDNDNCVVAEALEIDKDSADELAGKKVAVPLGTAAHYGFLKQMNHFGVDVASLDIVDMAPPDGAAAIAQGSVDMFCGWGGSLRRAKEFGNVLLTGAEKEELGILVFDVTSGPASWVAENSDLVAKFLKVTADANAMWADEANHAEMLPVIAKDAGMSEEDTMATISTFVFPTVEEQLTEKWLGGGATEFMGGVAQVFVEAGSIDAALDSYADNVNTGPLQSASGM*
>MP1847_megahit_186253_1890-2900
MTITRRVMGTVAAAALMASAQAGFAGSHSEGITVGYFLEWPMPFQYAKQEGMYDEALGMPVNWVSFDTGTAMSAAMASGDVQMSVSQGVPPFVVATSAGQDLQILDVAVSYSENDNCVVREDLEIDKMSAAELEGKKVAVPLGTAAHYGFLKQMSHFGVDVGSLDVVDMAPPDGAAAIAQGSVDMACGWGGSLRRMLEHGNSLLTGAEKEELGILVFDVTSGPASWVAENSDTVAAFLQVTAEANAMWADEANRDKMLPVIAKDAGMDEEATMSTISTFIFPPVDEQLGEKWLGGGAQEFMKGVADVFVEAGSIDSALDSYEDAVNTGPLQSASGM*
>MP1847_megahit_206576_1-1047
SQGLTPFANFVTSGSELEIVGVAVSYADADNCVAHPDYGVTAANAAETLAGQKVYAPVGNVTHYKLLKMLEHLGVDLGSFEHVPSDGGAAAVAAFESGDVAMACAFGGGVLRMLAAGGNLVMTGSEQEAIGIRVFDIISIPTQFGIDHPDVVETFLQITEEANAAYAGDRGAQEATIAEAAGMTVEGSNALLDMFSFPDRATQLSDAWLGGTVQDVMKAQMDFFVSQGEIKEALDSYDAFVNTTFLSNISDVEVVMAPIAFDYGVNEDTIRVGAIADLSGIFSGLVTQIVDAQTVYWDMVNANGGIGGKQVELVVLDNGYDVPTHLERYEAMRDTGADGVVMISQSTGS
>MP1847_megahit_223775_261-617
AGITSFDITSVTDKFLAENPEMVRTFLEVTAEANVKFAAGKSDMAVIAKDAGMSVEKTKNQMSGFGFPTVAEQKANWLNKGGKVHNMLDFMGQMFATAENPALKDYYKTIDASFLPGM*
>MP1847_megahit_232299_3-461
MTRQLGTAILALAAIGAASPALAQEPLTVAYFREWPMPFQFAKVQGGYDEALGVPVNWVAFDSGTAMSAAMAAGDVQIAVSQGVLPFIAATSAGQDLKIIDIAASYADNENCVVAAGLEIDKDSASELEGKRVAVPMGTGAQYTFLQLMGYLK
>MP1847_megahit_242990_251-856
ANASELEGKKVAVPLGTMAEYVFIESMKVVEADRGKMDVIQMDPEEGSAALVSGDVVMACLFGGNSIKAAVAVGSRLLSVQDARDAGIQGIDITSVTDKFMKENPEMVRTFIEVSHEANARYRAGKSDISIIAKDAEMSVADTNDTMGGFKFLTPAETKKSMSKGGLLMKYLDGMGKTFGTAENPTLKNYAKTVDTSFLPL*
>MP1847_megahit_245216_2-124
MKKIISFILTSIVALYLSMSVAFSAANQVRVAFFLEWALPN
>MP1847_megahit_248397_1-897
EWPMPFEYAKQIGAYDEALGMTVNWSSFGTGTAMSAAMASGDIDLSVSQGVPPFIVAASTGQDLQIVDVAVSYADNDNCVVASALEIDASNASELAGLKVSVPIGTAAHYGYLKQMSHFGVDVASMQVVDMAPPEGAAAFAQGSVDVFCGWGGSLRRALEHGNVLLTGAEKTALGILVWDVTSTTAQFANENAEVLATFLGVTAAANAMWNSGGFTSLMLPHIARDAGMDEGATLDTMSTFVFPSVSSQLSSAWLGGSGITFLKGVADVFVNAGEISSARGSYAGAVNTDGLNAVASQ*
>MP1847_megahit_251211_1-933
MKNLLKILLGGLFLCSFYSVNAVAKDVNVAFFLEWATPNQEAKVNKSYDDALGVNINWTNFATGVEMTEAMLSGDIDISYSQGMTPFVNAVNAKAPIKIVDVAVEYGMGGTGCVVSNASGITKANASELEGQKVAVPLNTMADYAMRMIAAHLGADVSKFQLVDMEPADGAVALVDGNVVAACLFGKNSIDKALEAGSMLMTTEEATAAGITSFDITSVTDKFIKENPELVRAFLEVTAESNALFAAGNSDMAVIAKDAGMSVEKTTNQMSGFGFPTPEEQKSSWLNSGGKVEGMLAFMGNMFATAENPAL
>MP1847_megahit_262005_2-1015
TAAPDVGGLDELDVAYFLEWPTANQVAQLELTYDDALGIPVVWHAFASGNDMALAMEAGDIDISYSQGLTPFANYVTSGAEHEIVGVAVSYADADNCVAHPDYGVTAANAAESLAGQNIYTPIGNVTHFKLLKMLEHLGVSLDSFSLIPSEGGSAAVAAFNSGDVAMACAFGGAVNQMVADGGNLVMTGSEQEAIGIRVFDIISIPMSFGDDHPDVVTAFLQVTEDANAAYSVDRASMEAAIAEAAGMEVGPSNALLDAFTFLDKATQLSDAWLGGTVQQVMKDQMDFFVEQEEITTALDSYAPFVNTSFLEAVTDAAWATAAPAGEPFRLGFAADFS
>MP1847_megahit_276276_155-784
MKKIINFILGAVVALNLSASVANAAAKEVRIAFFLEWATPNQEDKVKKAFDRAFGVPVKWTNFATGGEMTEAMLSGDIDISYSQGLTPFVNAVNAKAPIILVDIAVLYGMGGTTCVVSNASGITKRNASDLEGKKVAVPLGTMADYVFKETMRVVGADPSKMKVIDMNPEDGSAALVNGDVAMACLFGGTSIKKAEEAGSKMLTVAEAKD
>MP1847_megahit_276485_909-1886
MKKVIAFVLGSFVAANLGMTVAHAAADEVRVAFFLEWATPNQEDKVKNSFDTALGVPVKWTNFATGGEMTEAMLSGDIDISYSQGLTPFVNAVNAKAPIKLVDIAVIYGMGGTTCVAAKGIDKGNASTKLDGQKVAVPLGTMADYVFKETMRVVGADISSMKVVDMNPEDGSVAFVNGDVAMACLFGGKSIKAAKEKGAPLLTVKEAQDAGIAGIDITSVTNKFLKENPGMVKTFVEVTHDANARFNAGKSDMNVIAKDAAMDLAGTKNQMDGFEFPDAATMKSKYLNKGGILMTYLSVMGNMFATSENPALSDYSKVVDTSYLP*
>MP1847_megahit_283325_2849-3790
MKKIISLLLGSIVALAFTASVAFSAANQVRVAFFLEWPTPNQEDKVKKTFDDALGVPVKWTNFANGGAMTDAMLAGDIDISYSQGLVPFINAVKSNAPIKLVDIAMEYGMGGTTCVTSKASGITKANASELEGKKVAVPLGTMAEYVFDESMKVVGADRKKMDIIQMDPEEGAAAIVSGDVVMACLFGGNSIKAALTVGTRLLTVQEARDAGILGIDITSVTSKFMKENPGMVRTFIEVSHEANARYRAGKSDMSIIAKDAEMKLEDMKDTIGGFKFLTAAETKKSMESGNLDAFLKGMDTPSGSVDTSLLPL*
>MP1847_megahit_291194_3-542
KTFDDALGVPVKWTNFATGGEMTEAMLSGDIDISYSQGLTPFVNAVNAKAPIKLVDIAVIYGMGGTTCVAAKGIDKGNASIKLDGQKVAVPLGTMADYVFKETMRVVGADISTMKVVDMNPEDGSAALVNGDVAMACLFGGTSIKKAQEAGTSVLTVKEAQDAGIAGIDITSVTNKFLKE
>MP1847_megahit_293744_2020-3021
MTLKTTLKGAAAALAVMAGTTAVSAEEITVGYFLEWPMPFQYAKAEGMYDEAMGVTVNWVSFDTGTAMSAAMASGDVQMSVSQGVPPFVVAVSAGQDLQILDVAVSYSDNDNCVVLEALEIDKDSAIELEGKKVAVPLGTAAHYGFLKQMDHFGVDISTMEVVDMAPPDGAAALAQGSVDMACGWGGSLRRMKEHGNVLLTGAEKEDLGILVFDVTSGPAGWVAENSDLVADFLKVTAEANAMWADPANHAKMLPIIAKDAGMDVDATEATISTFVFPPVDEQLTAKWLGGGAQDFMKGVADVFVEAGSIDAALDSYDANVNTGPLNTAAGGM*
>MP1847_megahit_304776_764-916
MKKIISLLLGSIIALTLSISAAFSAANEVRVAFFLEWALPNQEDKVKKTFD
>MP1849_megahit_63438_1-522
MINRMTVGLFLGSIAAFSLTASVANSAANQVRVAFFLEWATPNQEAKVKKLYDDALGVPVKWTNFATGVEMTEAMLSGDIDISYSQGMTPFVNAVNAKAPIKLVDVAVEYGMGGTGCVVSNASGISKANVKELEGKKVAVPLNTMADYAMRMIAKHLDADVSKFQLVDMEPADG
>MP1849_megahit_64926_222-857
IVRNDAGISKSNASELEGKKVAVPLNTMADFGFRMTMKAVGVDVNELKVVDMAPEDGAVALIDGQVTMACAYGANSLTKMKTVGKPMLTSAAKKAAGITSFDIISVTDKFAQENPALVRTFIDVTHKANAAFAKDQSKIGVIAKDAGMTVEKTKSQMSGFVFPTVDEQMRDYFSKNGLARTMTAFMGKMFATSSNPALKDYNATIDTSFLK*
>MP1849_megahit_175236_239-1240
MSMKHMMAGTAMALALTAAPAFAAGHGSITVAYFLEWPMPFEYAKQMGTYEEEMGVDINWVSFDTGTAMSAAMASGDVQLAVSQGVPPFVVATSAGQDLQALDVAVSYSDNDNCVVAEALEIDKDSADELAGKKVAVPLGTAAHYGFLKQMNHFGVDVASLDIVDMAPPDGAAAIAQGSVDMFCGWGGSLRRAKEFGNVLLTGAEKEELGILVFDVTSGPASWVAENSDLVAKFLKVTADANAMWADEANHAEMLPVIAKDAGMSEEDTMATISTFVFPTVEEQLTEKWLGGGATEFMGGVAQVFVEAGSIDAALDSYADNVNTGPLQSASGM*
>MP1849_megahit_179792_2-397
GAEKEDLGILVFDVTSGPAAWVAENSDLVAKFLAVTAEANAMWADEANHAEMLPVIAKDAGMDEAATAETLATFVFPTVEEQMTAKWLDGGAQEFMKGVADVFVEAGSIDGALDSYADHVNTGPLQSASTM*
>MP1849_megahit_184543_3-638
ISYSQGLTPFVNAANSKKPITLIDVAILYGMKGTTCVVSNASGISKANGYQLEGKKVAVALGTMADYVFRETMKVVGADASKMKIVDMVPEDSAVALANGDVVMSCLFGKKSIAKAEEAGKKMLTVKEAADAGIAGIDITSVTNRFMKENPGMVSTFLEVTHEANDRYKLGRSNFSIIAKDATMSVKSTKEQMDSFGFPDTRTQLTKYFNHG
>MP1849_megahit_206552_2-1015
VLTTTTAAPATTAAPSGLDELNVAYFLEWPTANQVAQMEQTYDSVLGLTVNWIAFPSGNDMALAMESGDIDISYSQGLTPFANYVTSGADHVIVGVAVSYADADNCVAHPDYAVSQDNAASALAGQVIYTPIGNVTHFKLLKMLEHLGVSLDDVSLIPSEGGPAAVAAFENGDVAMACAFGGAINMMLASGGNLVMTGSEQEALGIRVFDIISAPRSFAEEHGDVVTAFLQVTEDANAAYAADRASFEATIADAAGMDVAGSNSLLDAFTFLDRDSQLSEAWLGGTVQAAMKEQMDFFVAQGEIDTALDSYDGVVDTSYLAAVVGRGFGAANPKAPSD
>MP1849_megahit_213934_1328-2425
MARKGLKDMTITRKRAGSYRLRRSRFGAVLGMIAAVALVLAGCSVDNFGDDSKPTIRLAYQSFPSGDLIVKNNGWLEEALPDYNIKWTKFDSGADINTAFVAKEVDFAAIGSSPVARGLSAPLNIPYQVAFVLDVAGDNEALVARNGTGIETVADLKGKRVATAFASTAHYSLLAALNQAGVNPKDVNLIDLQPQASLAAWQRGDVDAVYTWLPTLDELRQDGTTLIASRQLATAGKPTLDLGVVSSEFATANPEVVNTWRQVQARALTLIKDDPQAAADAVAAQLGTTPEDAANQLKQGTFLTVAELTSPTWLGTQGNPGNLSENLHSAAVFLAEQQQIPAAPPIETFREAIYTEGLPGVLEQQ*
>MP1849_megahit_236080_1-480
VGADKSKMDVIQMDPEEGAAALVSGDVVMACLFGGNSIKAAVAVGSRLLTVQEARDAGILGIDITSVTDKFMKENPGMLRTFIEVTHEANARYADGKSDLNVIAKDAEMALADMKETIGGFKFLNARETEKSMTSGNLDGFLKGMNTPDGAVDTSFLPL*
>MP1849_megahit_253451_579-1553
MKNLLKILLGGLFLSSFYSVNAVAKDVNVAFFLEWATPNQEAKVNKAYDDAMGVNINWTNFATGVEMTEAMLSGDIDISYSQGMTPFVNAVNAKAPIKIVDVAVEYGMGGTGCVVSNASGITKANASELEGQKVAVPLNTMADYAMRMIAAHLGADVSQFQLVDMEPADGAVALVDGNVVAACLFGKNSIDKALEAGSMLMTTEEATAAGITSFDITSVTDKFIKENPELVRAFLEVTAESNALFAAGNSDMAVIAKDAGMSVEKTTNQMAGFGFPSPAEQKSSWLNSGGKVEGMLAFMGNMFATAENPALSDYSKTIDASFLP*
>MP1849_megahit_273497_1-558
ISYSQGLTPFVNAVNAKAPIKLVDIAVTYGMGGTTCVVSNASGITKANAAQLEGKKVAVPVGTMADYVFKETMKVIGADAGKVTVVDMVPEDGSAALVNGNVAMACLFGGKSIENALKAGTRMLTVKEATDAGISGIDITSVMNKFLKENPGMVRTFIEITHEYNAKFRAGKSNMNIIAKDAAMDL
>MP1849_megahit_289654_109-642
MRTRLRWLTALVATFALLAGACGSSDDGGPAAPAATTAAPAATAAPAATTAAPDVSGLDELNVAYFLEWPTANQVAQVEETYDDALGLTVNWLPFGSGGDMALAMESGDIDIAYSQGLTPFANFVTSGSELEIVGVAVSYADADNCVAHPDYGVTADNAAETLAGQKVYAPVGNVTHY
>MP1849_megahit_295291_3-371
MKKIISLLLGGIVAFALSASVAYSAANQVRVAFFLEWALPNQEDKVKQTFDDALGVPVKWTNFATGGEMTEAMLSGDIDISYSQGLTPFVNAVNAKAAIKLVDIAVIYGMGGTTCVAAKGIDK
>MP1849_megahit_306663_3-386
MKKVIAFVLGSFVVANLGMTVAHAAADEVRVAFFLEWATPNQEDKVKNAFDTALGVPVKWTNFATGGEMTEAMLSGDIDISYSQGLTPFVNAVNAKAPIKLVDIAVIYGMGGTTCVAAKGIDKGNAST
>MP1849_megahit_320872_581-799
MKKIINLFLGSVVALCLSMSVAFSAANQVRVAFFLEWATPNQEDKVKETFDKALGVPVKWTNFATGGEMTEAM
>MP1849_megahit_322560_3-503
MLEHLGVSLDSFSLIPSEGGSAAVAAFNSGDVAMACAFGGAVNQMVADGGNLVMTGSEQEAIGIRVFDIISIPTSFGEDHPDVVTAFLQVTEDANAAYSVDRASMEATIAEAAGMEVGPSNALLDAFTFLDKATQLSDAWLGGTVQQVMKDQMDFFVEQGEITTALD
>MP1849_megahit_323705_3-542
KIMRRSWRGIVALTLAFALVAGACGDDEEEAAPAATTAAPAATTAAPAATTAAPATTAAPDVGGLDELDVAYFLEWPTANQVAQLELTYDDALGIPVNWHAFASGNDMALAMEAGDIDISYSQGLTPFANYVTSGAEHEIVGVAVSYADADNCVAHPDYGVTAANAAESLAGQNIYTPIG
>MP1849_megahit_330001_2-877
AESLSELNVAYFLEWPTANQVAQVEETYDDALGMTVNWLPFGSGGDMALAMESGDIDIAYSQGLTPFANFVTSGSELEIVGVAVSYADADNCVAHPDYGVTADNAAETLAGQKVYAPVGNVTHYKLLKMLGHLGVALDSFDHVPSDGGAAAVAAFESGDVAMACAFGGGVLTMLAAGGNLVMTGSEQEDIGIRVFDIISIPTQFGIDHGDVVETFLQVTEDANAAYAGDRGPLEDTIAEAAGMTVEGSNALLDMFSFPDRATQLSDAWLGGTVQDVMKQQMDFFVEQGEIPE
>MP1849_megahit_335139_306-710
KKAQEAGSSVLTVAEAQEAGIAGIDITSVTNKFLKENPGMVRTFVEVTHEANARFNAGKSDMNVIAKDAAMDVAKTKKQMGGFEFPNAGTMKAKYMNSGGILMSYLSVMGNMFATSENPALSDYSAVVDTSYLP*
>MP1849_megahit_336329_445-2022
FGIDHPDVVETFLQITEEANAAYAGDRGAQEATIAEAAGMTVEGSNALLDMFSFPDRATQLSDAWLGGTVQDVMKAQMDFFVSQGEIPEALDSYDAFVNTTFLSNISDVEVVMAPIAYDYGVNEDTIRVGAIADLSGIFSSLVTQIVDAQTVYWDMVNANGGIGGKQVELVVLDNGYDVPTHLERYEAMRDTGADGVVMISQSTGSPHTAAIAEMAIEDNLAVIPLSWFSGWSDPAFGKNIFESYSNYCYESMNGVEYLNRYMQDQGIANPTLSIVGFPGEYGGDGSAGARLAAEALGIEVVADLGGTVIPGADNTPVISQLVAANADMVWTTLSSGTLTEAMLGASAQGYEPMWSGNVPSFSYLMLGGDLGPLLDTNYIVNTYIVTWNTPGVPGLETLKAEMAAAMPDAVVSDSYIVGWTEAQAAHEALEQAAKNRDMTRAGVVRAFNEITVDYDGLAPRQTWGGGDPNASVVRETYTYDVVLADYDAGATLAEGGGTGTVLVEGPRAADITKAHTYAGACYQG*
>MP1849_megahit_342944_196-849
MGGTTCVAAKGIDKGNASTKLDGQKVAVPLGTMADYVFKETMRVVGADISKMKVVDMNPEDGSAALVNGDVAMACLFGGTSIKKAQEAGSSVLTVAEAQEAGIAGIDITSVTNKFLKENPGMVRTFVEVTHEANARYNAGKSNMDIIAKDAAMDLAGTKKQMGGFEFPDAAAMKSKYMNKGGILMNYLDVMGNMFATSENPALKDYSKVVDTTYLPY*
>MP1849_megahit_346638_2-814
DKVKKTFDDALGVPVKWTNFANGGAMTDAMLAGDIDISYSQGLVPFINAVKSNAPLKLVDIAMEYGMGGTTCVTSKASGITKANASELEGKKVAVPLGTMAEYVFDESMKVVGADRKKMEIIQMDPEEGAAAIVSGDVVMACLFGGNSIKSALTVGTRLLTVQEARDAGILGIDITSVTTKFMKENPGMVRTFIEVSHEANARYRAGKSNMSIIAKDAEMSVGDMKDTIGGFKFLTPAETKESMESGNLDAFLKGMDTPRGSVDTSFLPL*
>MP1849_megahit_347690_1-945
MKKIINFILGAVVALNLSASVANAAAKEVRIAFFLEWATPNQEDKVKKAFDRAFGVPVKWTNFATGGEMTEAMLSGDIDISYSQGLTPFVNAVNAKAPIILVDIAVLYGMGGTTCVVSNASGITKRNASDLEGKKVAVPLGTMADYVFKETMRVVGADPSKMKVIDMNPEDGSAALVNGDVAMACLFGGTSIKKAEEAGSKMLTVAEAKDAGIAGIDITSATNKFLRENPGMVRTFVEVTHEANARFNAGKSDMNTIAKDAAMDLAGTKKQMDGFEFPDAATMRSKYMNKGGILMNYLSVMGNMFATSENPALKD
>MP1851_megahit_18279_3-629
LRKTILGVSALAISASITTAGYAADVRVAFFLEWATPNQIAKVEKTYDDAMGVNLKWTNFDTGVNMTEAMLAGDIDISYSQGLTPFANAVNAKAPIKMVAIAVAYGAADDCIVRNDAGISKSNASELEGKKVAVPLNTMADFGFRMTMKAVGVDVNELKVVDMAPEDGAVALIDGQVTMACAYGANSLTKMKTVGKPMLTSAAKKAAGI
>MP1851_megahit_35254_223-552
AENSDLVAKFLKVTADANAMWADEANHAEMLPVIAKDSGMDETATMETIETFIFPTVDDQLGAKWLGGGAQDFMKGVADVFVEAGSIDAAKDSYENAVNTGPLTSAQGM*
>MP1851_megahit_44246_3-413
VLLTGAEKEDLGILVFDVTSGPAGWVAENSDLVADFLKVTAEANAMWADPANHAKMLPIIAKDAGMDVDATEATISTFVFPPVDEQLTAKWLGGGAQDFMKGVADVFVEAGSIDAALDSYDANVNTGPLNTAAGGM*
>MP1851_megahit_123528_1-762
LSGDIDISYSQGMTPFVNAVNAKAPIKIVDVAVEYGMGGTGCVVSNASGITKANASELEGQKVAVPLNTMADYAMRMIAAHLGADVSQFQLVDMEPADGAVALVDGNVVAACLFGKNSIDKALEAGSMLMTTEEATAAGITSFDITSVTDKFIKENPELVRAFLEVTAESNALFAAGNSDMAIIAKDAGMSVEKTTNQMSGFGFPTPEEQKSSWLNSGGKVEGMLAFMGNMFATAENPALSDYSKTIDASFLP*
>MP1851_megahit_124178_384-542
MKKIISLILGSIVAFTLSMSAAFSAANEVRIAFFLEWATPNQEAKVKKVFDDA
>MP1851_megahit_127365_393-515
MKKIISFILGSIIALNLSISVANAAANEVRVAFFLEWATPN
>MP1851_megahit_202107_1-570
TYGMGGTTCVVSNASGITKANAAQLEGKKVAVPVGTMADYVFKETMKVIGADAGKVTVVDMVPEDGSAALVNGDVAMACLFGGKSIENALKAGTRMLTVKEATDAGISGIDITSVMNKFLKENPGMVRTFIEITHEYNAKFRAGKSDMNIIAKDAAMDLAGTKKQMGGFGFPDAAEIKSKYMNKGGILMK
>MP1851_megahit_214067_3-1208
MRRSRTLFAVLLSFSLLAAACGGDDDSSTPTTTAPAKQSVLTTTTAAPAPTAAPSGLDELNVAYFLEWPTANQVAQVEQTYDSVLGLTVNWIAFPSGNDMALAMESGDIDISYSQGLTPFANYVTSGADHVIVGVAVSYADADNCVAHPDYAVSQDNAASSLAGQVIYTPIGNVTHFKLLKMLEHLGVSLDDVSLIPSEGGPAAVAAFENGDVAMACAFGGAINTMLASGGNLVMTGSEQEALGIRVFDIISAPRSFAEEHGDVVTAFLQVTEDANAAYAADRASLETTIADAAGMDVAGSNSLLDAFTFLDRDSQLSEAWLGGTVQAAMKEQMDFFVAQGEIDTALDSYDGVVDTSYIEAVVGRGFGAANPKGLLDRGELSMCRANWASGYVQAEIVRQVL
>MP1851_megahit_218757_921-1061
MKKIISFILGSIFALNLSISVANAAANEVRIAFFLEWATPNQEDKVK
>MP1851_megahit_227136_2-460
MNYVFSSLLSWILIPIIWLNIRRKKMKKIISIILGAVVALNLSLSVVNAAAKEVRIAFFLEWASPNQEDKVKKAFDKAFGVPVKWTNFATGGEMTEAMMSGDIDISYSQGLTPFVNAANSKKPITLIDVAILYGMKGTTCVVSNASGISKANG
>MP1851_megahit_227535_310-672
MKKIISLLLGSIVAFTLSMSAAFSAANEVRVAFFLEWPTPNQEDKVKKTFDDALGVPVKWTNFANGGAMTDAMLAGDIDISYSQGLVPFINAVKSNAPLKLVDIAMEYGMGGTTCVTSKAS
>MP1851_megahit_230020_2-394
EKGASLLTVKEAQDAGIAGIDITSVTNKFLKENPGMVRTFVEVTHEANARYNAGNSDMNVIAKDAAMDLAGTKKQMGGFEFPNAGTMKSKYLNKGGILMSYLEVMGNMFATSENPALKDYAAVVDTSYLP*
>MP1851_megahit_240343_3-548
ANYVTSGAEHEIVGVAVSYADADNCVANPDYGVTAANAAESLAGQNIYTPIGNVTHFKLLKMLEHLGVSLDSFSLIPSEGGSAAVAAFNSGDVAMACAFGGAVNQMVADGGNLVMTGSEQEAIGIRVFDIISIPTSFGEDHPDVVTAFLQVTEDANAAYSVDRASMEATIAEAAGMEVGPSN
>MP1851_megahit_241584_3-179
MKKIISLLLGSIVALAFTASVAFSAANQVRVAFFLEWALPNQEDKVKKTFDDALGVPVK
>MP1851_megahit_257175_3-383
MKKVIAFVLGSFVAANLGMTVAHAAADEVRVAFFLEWATPNQEDKVKNAFDTALGVPVKWTNFATGGEMTEAMLSGDIDISYSQGLTPFVNAVNAKAPIKLIDIAVIYGMGGTTCVAAKGIDKGNAS
>MP1851_megahit_267911_3-269
MKENPGMVRTFIEVSHEANARYRAGKSNMSIIAKDAEMSVGDMKDTIGGFKFLTPAETKESMESGNLDAFLKGMDTPRGSVDTSFLPL*
>MP1851_megahit_268098_603-830
ARDAGMDEAATADTMSTFVFPSVSSQLSSAWLGGSGITFLKGVADVFVNAGEIPGARGSYAGAVNTDGLNTVASQ*
>MP1851_megahit_268253_323-916
MKKIISFFLGSIVALSLSVSAFAAANQVRVAFFLEWATPNQEAKVKKTFDDALGVPVKWTNFATGGEMTEAMLSGDIDISYSQGLTPFVNAVNAKAPLKLVDIAVVYGMGGTTCVAAQGIDKGNASTKLDGQKVAVPLGTMADYVFKETMRVVGADISKMKVVDMAPEDGSAAFISGDVAMACLFGGKSIAAAKEKGA
>MP1851_megahit_268272_3-617
MKKIISFILGSIVAFTLSTSVAFSAANEVRIAFFLEWATPNQEDKVKQTFDKALGVPVKWTNFATGGEMTEAMLSGDIDISYSQGLTPFVNAVNAKAPIILVDIAVIYGMGGTTCVAAKGIDKGNASAKLDGQKVAVPLGTMADYVFKETMRVVGADISKMKVVDMNPEDGSAALVNGDVAMACLFGGTSIKKAQEAGSSVLTVA
>MP1851_megahit_269913_252-593
AGIDITSVTNKFLKENPGMVKTFVEVTHDANARFNAGKSDMNVIAKDAAMDLAGTKNQMDGFEFPDAATMKSKYLNKGGILMTYLSVMGNMFATSENPALSDYSQVVDTSYLP*
>MP1851_megahit_280131_936-1739
WTNFATGGEMTEAMMSGDIDISYSQGLTPFVNAANSKKPITLVDVSILYGMKGTTCVVSNASGISKANGYQLEGKKVAVALGTMADYVFRETMKVVGADASKMKIVDMVPEDSAVALANGDVVMSCLFGKKSIAKAEEAGKKMLTVKEAADAGIAGIDITSVTNRFMKENPGMVSTFLEVTHEANDRYKLGRSNFSIIAKDATMSVKSTKEQMDSFGFPDTRTQLTKYFNHGGILMKYLEVMGNMFATSENPALKDYSSVVTTRFLP*
>MP1851_megahit_291893_2-544
MKKIISLLLGSIVALSLTISAAFSAANEVRVAFFLEWPTPNQEDKVKKTFDDALGVPVKWTNFANGGAMTDAMLAGDIDISYSQGLVPFINAVKSNAPLKLVDIAMEYGMGGTTCVTSNASGITKANASELEGKKVAVPLGTMAEYVFDESMKVVGADRKKMEIIQMDPEEGAAAIVSGDV
>MP1851_megahit_294523_1-594
DLEGKKVAVPLGTMADYVFKETMRVVGADPSRMKVIDMNPEDGSAALVNGDVAMACLFGGTSIKKAEEAGSKMLTVAEAKDAGIAGIDITSATNKFLRENPGMVRTFVEVTHEANARFNAGKSDMNTIAKDAAMDLAGTKKQMDGFEFPDAATMRSKYMNKGGILMNYLSVMGNMFATSENPALKDYSKVVTTGFLP*
>MP1851_megahit_296342_176-781
MKKIINFILGAVVALNLSASVANAAAKEVRIAFFLEWATPNQEDKVKKAFDRAFGVPVKWTNFATGGEMTEAMLSGDIDISYSQGLTPFVNAVNAKAPIILVDIAVLYGMGGTTCVVSNASGITKRNASDLEGKKVAVPLGTMADYVFKETMRVVGADPSKMKVIDMNPEDGSAALVNGDVAMACLFGGTSIKKAEEAGSKM
>MP1853_megahit_44669_3-641
GSAIMVRPNAGFKTYDDFVGELGDPSKALAATVAQLKGRDILTTKGTDMEMGVGAALAAGGLGMSDVKIVDMNPNDGLAAFLTGTADAYLGGLPQRFRLVKEGMLTLVTAQDVGSEAVVLCGFLTTESFLKKNFDALVKFANGTFITLQYVNANQDAAFGRISGLLNSMTGAQMTVKDIKNLWNKIEFFPSSGAEMYWLLVSPSGNRYWRNRM
>MP1853_megahit_73503_1-756
SQGVPPFVVATSAGQDLQILDVAVSYSENDNCVVREDLEIDKMSAAELEGKKVAVPLGTAAHYGFLKQMSHFGVDVGSLDVVDMAPPDGAAAIAQGSVDMACGWGGSLRRMLEHGNSLLTGAEKEELGILVFDVTSGPASWVAENSDTVAAFLQVTAEANAMWADEANRDKMLPVIAKDAGMDEEATMSTISTFIFPPVDEQLGEKWLGGGAQEFMKGVADVFVEAGSIDSALDSYEDAVNTGPLQSASGM*
>MP1853_megahit_87624_3-794
WPMPFEYAKQMGTYEEEMGVDINWVSFDTGTAMSAAMASGDVQLAVSQGVPPFVVATSAGQDLQALDVAVSYSDNDNCVVAEALEIDKDSADELAGKKVAVPLGTAAHYGFLKQMNHFGVDVASLDIVDMAPPDGAAAIAQGSVDMFCGWGGSLRRAKEFGNVLLTGAEKEELGILVFDVTSGPASWVAENSDLVAKFLKVTADANAMWADEANHAEMLPVIAKDAGMSEEDTMATISTFVFPTVEEQLTEKWLGGGATEFMGG
>MP1853_megahit_109452_1651-1905
MTITRRVMGTVAAAALMASAQAGFAGSHSEGITVGYFLEWPMPFQYAKQEGMYDEALGMPVNWVSFDTGTAMSAAMASGDVQMSV
>MP1853_megahit_112346_148-558
SIDKALEAGSMLMTTAEATAAGITSFDITSVTDKFIKENPELVRTFLEVTAESNALFAAGNSDMAVIAKDAGMSVEKTTNQMAGFRFPSPEEQKSSWFNSGGKVEGMLAFMGNMFATAENPALSDYSKTIDASFLP*
>MP1853_megahit_120177_2-586
DMALAMEAGDIDIAYSQGLTPFANFVTSGSELEIVGVAVSYADADNCVAHPDYGVTAANAAETLAGQKIYAPVGNVTHYKLLKMLGHLGVSLDSFEHVPSDGGAAAVAAFESGDVAMACAFGGGVLSMLDAGGNLVMTGSEQEAIGIRVFDIISIPTQFGIDHPDVVETFLQVTEEANAAYAGGRRALEATIAEA
>MP1853_megahit_203518_3-161
EMKLADMKETIGGFKFLTPEETKKSMESGNLDGFLKGMGTPGGAVDTSFLPL*
>MP1853_megahit_217190_476-1471
MKSIYKKIGAVLVSAIASVNVMALDELNVAYFEEWPMPFEYAKQIGAYDEALGMKVNWKAFGTGTAMSAAMASGDIHISVSQGVPPFIVAASTGQDIQIVDVAVSYADNDNCVVASGLEIDASNASDLAGKKVSVPIGTAAHYGFLKQMEHFGVSVDSMQVVDMAPPEGAAALAQGSVDMFCGWGGSLRRALEHGNVLLTGAEKTALGILVWDVTSTPASFADENAEVLQTFLGVTAASNAMWNSGGFTSMMLPLIAKDAGMDEAATADTMATFVFPSVANQLGDNWLGGSGAAFLKGVADVFVNSGNIPSARGSYANAINTDGLEGLAAQ*
>MP1853_megahit_218764_233-562
TVQEARDAGILGIDITSVTDKFMKENPGMLKTFIEVTHEANARYKAGKSDMNVIAKDAEMKLGDMKETIGGFKFLDAKETKKSMKSGNLKAFLKGMNTPGGAVTTKFLP*
>MP1853_megahit_248352_1-618
APAATTAAPAATTAAPDVSGLDELDVAYFLEWPTANQVAQLELTYDAALGIPVNWHSFASGNDMALAMEAGDIDISYSQGLTPFANYVTSGAEHEIVGVAVSYADADNCVAHPDYGVTAANAAESLAGQNIYTPIGNVTHFKLLKMLEHLGVSLDSFSLIPSEGGPAAVAAFNSGDVAMACAFGGAVNQMVADGGNLVMTGSEQEA
>MP1853_megahit_262939_603-806
MKKILSFILGTIVALNLSMSVANSAANEVRVAFFLEWATPNQEDKVKQTFDKALGVPVKWTNFATGGE
>MP1853_megahit_280475_3-758
SGDIDISYSQGLTPFVNAVNAKAPIKLVDIAVVYGMGGTTCVAKKGINKGNAAVKLDGQKVAVPLGTMADYVFKETMRVVKADISKMKVIDMNPEDGSAALVSGDVAMACLFGGKSIKNAKTVGAAVLTVAEAKAEGIAGIDITSVTNKFLKENPGMVKSFVEVTHEANARYNSGKSDMKVIAKDAAMDLAGTKKQMGGFEFPDASVMKKKYMNRSGILMQYLKVMGNMFATSENPALKNYGKVVTTKYLP*
>MP1853_megahit_290416_1339-1488
MKKIISVILGAVVALNLSLSVVNAAAEEVRIAFFLEWATPNQEDKVKKAF
>MP1853_megahit_295353_304-519
MKKIISLLLGSIVALAFTASVAFSAANQVRVAFFLEWALPNQEDKVKKTFDDALGVPVKWTNFATGGEMTEA
>MP1853_megahit_302701_3-455
VNGDVAMACLFGGKSIENALKAGTRMLTVKEATDAGISGIDITSVMNKFLKENPGMVRTFIEITHEYNAKFRAGKSNMNIIAKDAAMDLAGTKKQMGGFGFPDAAEIKSKYMNKGGILMKYLDVMGNMFATAENPALGNYSKVVTTKYLP*
>MP1853_megahit_303898_143-676
AVPLGTMAEYVFDESMKVVGADRGKMDVIQMDPEEGAAALVSGDVVMACLFGGNSIKAATAVGSRLLTVQEARDAGILGIDITSVTDKFMKENPGMLRTFIEVTHEANARYASGKSDMNVIAKDAEMKVADMKETIGGFKFLTPAETKQSMESGNLDGFLKGMGTPDGAVDTSFLPL*
>MP1853_megahit_306994_2-526
LEGKKVAVPLGTMAEYVFDESMKVVGADKSKMDVIQMDPEEGAAALVSGDVVMACLFGGNSIKAAVAVGSRLLTVQEARDAGILGIDITSVTDKFMKENPEMLRTFIEVTHEANARYAAGKSDMNVIAKDSEMKLGDMKETIGGFKFLNARETKKSMESGNLSGFLKGMNTPSGA
>MP1853_megahit_309784_585-932
IAGIDITSVTNKFLKENPGMVRTFVEVTHEANARYNSGKSDMNVIAKDAAMDLAGTKKQMGGFEFISASKMKSSYMNSGGILMTYLEVMGNMFATSENPALSDYSAVVDTSYLPN*
>MP1853_megahit_318243_3-626
MKKIISFILGSIIALNLSISVANAAANEVRVAFFLEWATPNQEDKVKKTFDKALGVPVKWTDFKTGGEMTEAMLSGDIDISFSQGLTPFVNAVNAKAPLKLVDIAVIYGMGGTTCVAAKGIDKGNAATKLDGQKVAVPLGTMADYVFKETMRVVGADISKMSVVDMAPEDGSAAFVNGDVAMACLFGGKSIAAAKEKGASLLTVKEAQ
>MP1853_megahit_323462_1-843
FFLEWASPNQEDKVKKAFDKAFGVPVKWTNFATGGEMTEAMMSGDIDISYSQGLTPFVNAANSKKPITLVDVSILYGMKGTTCVVSNASGISKANGYQLEGKKVAVALGTMADYVFRETMKVVGADASKMKIVDMVPEDSAVALANGDVVMSCLFGKKSIAKAEEAGKKMLTVKEAADAGIAGIDITSVTNRFMKENPGMVSTFLEVTHEANDRYKLGRSNFSIIAKDATMSVKSTKDQMASFGFPDTRTQLTKYFNHGGILMKYLEVMGNMFATSENPAL
>MP1853_megahit_330906_165-551
MKKIVSLLLGSIAALILSASLAFSAANQVRVAFFLEWATPNQEAKVKKVFDDALGVPVKWTNFATGGEMTEAMLSGDIDISYSQGLTPFVNAVNAKAPIKLVDIAVTYGMGGTTCVVSNASGITKANAA
>MP1853_megahit_331152_260-499
MKKIVSLILGSIVAFTLSMSAAFSAANEVRVAFFLEWATPNQEAKVKKVFDDALGVPVKWTNFATGGEMTEAMLSGDIDI
>MP1853_megahit_335288_1-414
VAGDVVMACLFGGNSIKSALTVGTRLLTVQEARDAGILGIDITSVTTKFMKENPGMVRTFIEVSHEANARYRAGKSDLNIIAKDAEMKLGDMKDTIGGFKFLTPAETKESMESGNLDAFLKGMGTPGGSVDTSFLPL*
>MP1853_megahit_337661_753-1199
MKKIISALFGALLVFSLNTSVANAAAKEVRVAFFLEWATPNQEDKVKKAFDKAMGVPVKWTNFATGGEMTEAMLSGDIDISYSQGLTPFVNAVNAKAPIKLVDIAVVYGMGGTTCVAKKGINKGNAATKLDGQKVAVPLGTMADYVFKE
>MP1853_megahit_340295_51-668
MKKIISLLLGSIVALTLSISAAYSAANEVRVAFFLEWPTPNQEDKVKKTFDDALGVPVKWTNFANGGAMTDAMLAGDIDISYSQGLVPFINAVKSNAPLKLVDIAMEYGMGGTTCVTSKASGITKANASELEGKKVAVPLGTMAEYVFDESMKVVGADRTKMDIIQMDPEEGAAAIVAGDVVMACLFGGNSIKSALTVGTRLLTVQ
>MP1853_megahit_341178_1-486
MKKIISLFLGGLVALYLSMSVAFSAANEVRVAFFLEWPTPNQEDKVKGLYEKALGVPVKWTNFSNGGAMTDAMLAGDIDISYSQGLVPFINAVKSKAPLKLVDIAMEYGMGGTTCVTSNASGITKANASELEGKKVAVPLGTMAEYVFDESMKVVGADRKKM
>MP1853_megahit_344582_274-684
SIENALKAGTRMLTVKEATDAGISGIDITSVTNKFLKENPGMVRTFVEITHEYNAKFRAGKSNMNVIAKDAAMDLAGTKKQMGGFGFPDAATIKSKYMNKGGILMKYLDVMGNMFATSENPALKNYSKVVTTKYLP*
>MP1853_megahit_351102_3-434
MKKIISLMLGSLLALALNMSAAFSAANEVRVAFFLEWATPNQEDKVKKTFDDALGVPVKWTNFATGGEMTEAMLSGDIDISYSQGLTPFVNAVNAKAAIKLVDIAVIYGMGGTTCVAAKGIDKGNASTKLDGQKVAVPLGTMAD
>MP1853_megahit_352792_2-376
MRKVIAFVLGSFLAANLGMTVAHAAANEVRVAFFLEWATPNQEDKVKKAFDEALGVPVKWTNFATGGEMTEAMLSGDIDISYSQGLTPFVNAVNAKAPIKLVDIAVIYGMGGTTCVAAKGIDKGN
>MP1853_megahit_355864_2-157
MKKLINFILGAFVALNLSVSVASAAAKEVRIAFFLEWATPNQEDKVKKAFDR
>MP1853_megahit_357035_183-503
VTNKFLRENPGMVRTFVEVTHEANARFNAGKSDMNTIAKDAAMDLAGTKKQMGGFEFPDAATMKSKYMNKGGILMNYLSVMGNMFATSENPALKNYSKVVTTGFLP*
>MP1853_megahit_360646_279-707
CLFGGKSIKAAKEKGASLLTVKEAQDAGIAGIDITSVTNKFLKENPGMVKTFVEVTHDANARFNAGKSDMSVIAKDAAMDLAGTTNQMDGFEFPDAATMKSKYLNKGGILMTYLSVMGNMFATSENPALSDYSEVVDTSYLP*
>MP1853_megahit_362298_1-237
MKKIISLLLGSIIALTLSISAAFSAANEVRVAFFLEWALPNQEAKVKKVFDDALGVPVKWTNFATGGEMTEAMLSGDID
>MP1853_megahit_369215_1-447
DVAMACLFGGKSIAAAKEKGASLLTVKEAQDAGIAGIDITSVTNKFLKENPGMVRTFVEVTHEANARYNSGKSDMAVIAKDAAMDLAGTKKQMGGFEFPDAATMKAKYLNKGGILMTYLEVMGNMFATSENPALKDYSKVVDTSYLPM*
>MP1855_megahit_72619_1-519
VDVSILYGMKGTTCVVSNKSGINKSNASQLEGQKVAVALGTMADYVFRETMKVVGANDKKMKVVDMVPEDAAVALVNGDVAMACLFGKKSIAKAEEAGKKMLTVKEAADAGIAGIDVTSVTNKFLKENPGMVKTFLEITHAANDRYKAGKSDFNVIAKDATMDVKSTKDQMAS
>MP1855_megahit_153641_1-195
GKSDMNAMSKASEMKVSDMKETLSGFKFLTPEETKKSMESGNLDAFLKGMGTPGGNVDTSFLPL*
>MP1855_megahit_187193_1-225
LTHEANERYRNGKSDLNAMSKESEMKVADMNDTLSGFKFLTPKETKKSMKSGNLSKFLNGFDTPKGTVTTKFLP*
>MP1855_megahit_192138_391-1392
MTLKTTLKGAAAALAVMAGTTAVSAEEITVGYFLEWPMPFQYAKAEGMYDEAMGVTVNWVSFDTGTAMSAAMASGDVQMSVSQGVPPFVVAVSAGQDLQILDVAVSYSDNDNCVVLEALEIDKDSAIELEGKKVAVPLGTAAHYGFLKQMDHFGVDISTMEVVDMAPPDGAAALAQGSVDMACGWGGSLRRMKEHGNVLLTGAEKEDLGILVFDVTSGPAGWVAENSDLVADFLKVTAEANAMWADPANHAKMLPIIAKDAGMDVDATEATISTFVFPPVDEQLTAKWLGGGAQDFMKGVADVFVEAGSIDAALDSYDANVNTGPLNTAAGGM*
>MP1855_megahit_201845_2-223
MKKIISFLLGIIVAFNLSVSVANAAANEVRVAFFLEWPTPNQEDKVKGLYEKALGVPVKWTNFTNGGAMTDAML
>MP1855_megahit_208878_1-597
AQLEGKKVAVPVGTMADYVFKETMKVVGADAGKVSVVDMNPEDGSAALQNGDVAMACLFGGKSIENALKAGTRMLTVKEATDAGISGIDITSVTNKFLKENPGMVRTFVEITHEYNAKFRAGKSNMNIIAKDAAMDLAGTKKQMGGFGFPDAAEIKSKYMNKGGILMKYLDVMGNMFATAENPALGNYSKVVTTKYLP*
>MP1855_megahit_209584_3-131
MKKILSFILGSIVALNLSISVANSAANEVRVAFFLEWPTPNQE
>MP1855_megahit_210873_738-902
KESEMKVADMKDTLSGFKFLTPKETKKSMKSGNLSKFLKGFDTPRGTVTTKFLP*
>MP1855_megahit_214520_1-864
AKEVRVAYFLEWPSPNLEDMNKKAYAKALGVPVKWTNFTNGVAMTDAMLAGDIDISYSQGLMPYINAVKAKAPISLVDVAMEYGMGGTTCVTSNKSGITKANASELEGKKVAVPLGTMAEYVFTESMKIVGADRKKMEIIAMDPEEGAAALVSGDVVMACLFGGNSIKSATAVGTRLLTVDEARAGGIMGIDIVSVTNKFMKENPGMVRSFVELTHEANERYRNGKSDLNAMSKESEMKVADMNDTLSGFKFLTPKETKKSMKSGNLSKFLKGFDTPKGTVTTKFLP*
>MP1855_megahit_219907_3-146
MKKIISFILASIVALGFSITVANSAAKEVRVAFFLEWPTPNQEDKVKG
>MP1855_megahit_229609_1-495
ESMKVVGADRGKMDIIQMDPEEGAAALVSGDVVMACLFGGNSIKAATAVGSRLLSVDEARAAGILGIDITSVTDKFMKENPGMLKTFIEVTHEANDRYRAGKSDMNSMSKASEMKVADMKETLSGFKFLTPEETKKSMESGNLDAFLKGMGTPSGNVDTSFLPL*
>MP1855_megahit_242684_3-119
MKKIISFLLGCFVALNLSISVANSAANEVRVAYFLEWPS
>MP1855_megahit_245107_2-493
DMNPEDGSAAIVNGDVAMACLFGGASIEKALEVGKRVLTVDEAKAAGIAGIDVVSVTNKFLKENPGMVSTFIEVTHEANAAHRAGKSNMNIIAKDAGMSLDATKGQMSGFEFPDANTIKSKYMNKGGILMKYLDVMGNMFATAENPALKDYSKVVTTDYLPGL*
>MP1855_megahit_250064_3-509
MKKILSFLLGSILALNLSISVANSAANEVRVAYFLEWPSPNLEDMQKKNFAKALGVPVKWTNFTNGGAMTDAMLAGDIDISYSQGLVPFINAVKSKAPIKLVDIAMEYGMGGTTCVTSNASGITKANATELEGKKVAVPLGTMAEYVFDESMKVVGADRKKMDIIQMDP
>MP1855_megahit_250803_435-1415
LLFLSPLLLPSLANAQTVNVGAAGNVGGMIVFVAQAKGFFAKNGIDAKVVTRQTGGALTKSLRAGEMDYAPAAFTNLPAALEKGMNVKAFVGYTGASYVKSTSDNFVGIAARAGTGIKSLKDLKGKKIGVTFASTGDLYLRTILRKNGITKRDYKRINTRPPSLVAVLDTGGVDAIVAWEPNLTRALDKVKGSSLVSRGGDHVCFCAGLHGFPKKVYGDKKKTQGVVDAMAQAAHWLRDPKNLDEAAQIGSRFVRGMTPELTKRTMPHIVYDVRMGENTKKAFNFAVAELIKQKKMKKPYDPDKYFDFSFINSTMKRHPEWFADLK*
>MP1855_megahit_253822_3-308
MTKIHFKSYKLTNYMGRNMKKIISTVLGILFAFSLNASVANAAAKEVRVAYFLEWPSPNLEDMNKKAYAKALGVPVKWTNFTNGVAMTDAMLAGDIDISYSQ
>MP1855_megahit_263080_3-230
MKKIISFLLGSIVALGLTISVASAAANQVRVAFFLEWPTPNQEDKVKGMYEKALGVPVKWTNFTNGGAMTDAMLAG
>MP1855_megahit_263096_1-378
MKKIISFILGTIVALNLSVSVANAAANEVRVAFFLEWATPNQEAKVKKTFDKALGVPVKWTNFATGGEMTEAMLSGDIDISYSQGLTPFVNAVNAKAPIKLVDIAVIYGMGGTTCVAAKGIDKGNA
>MP1855_megahit_271896_3-350
MKKVISYLLGVIVALNLSISVANSAANEVRVAYFLEWPSPNLEDMQKKNFAKALGVPVKWTNFTNGGAMTDAMLAGDIDISYSQGLVPFINAVKSKAPIKLVDIAMEYGMGGTTCV
>MP1855_megahit_275274_3-521
ELEGKKVAVPLGTMAEYVFTESMKIVGADRKKMNIIAMDPEEGAAALVSGDVVMACLFGGNSIKSATSVGSRLLTVDEARAGGIMGIDIVSVTNKFMKENPGMVKSFVELTHEANARFRAGKSDLKAMSKESEMKVADMNDTLSGFKFLTPKETKKSMKSGNLSKFLKGFDTP
>MP1855_megahit_276560_197-646
MKKIISFLLGCFVALNLSISVANSAANEVRVAYFLEWPSPNLEDMQKKAFAKALGVPVKWTNFTNGGAMTDAMLAGDIDISYSQGLVPFINAVKSKAPIKLVDIAMEYGMGGTTCVTSNASGITKANASELEGKKVAVPLGTMAEYVFDE
>MP1855_megahit_278014_1-558
RGKMKKIISFLLGCFVALNLTISAANSAANEVRVAYFLEWPSPNLEDMQKKNFAKALGVPVKWTNFTNGGAMTDAMLAGDIDISYSQGLVPFINAVKSKAPIKLVDIAMEYGMGGTTCVTSNASGITKANATELEGKKVAVPLGTMAEYVFDESMKVVGADRSKMDIIQMDPEEGAAALVSGDVVM
>MP1855_megahit_279037_1-474
ADRGKMDIIQMDPEEGAAALVSGDVVMACLFGGNSIKAATAVGSRLLTVQEARDAGILGIDITSVTDKFMKENPGMLRTFIEVTHEANARYAMGKSDMNSMSKASEMKVADMKETLSGFKFLTPEETKASMESGNLHKFLEGMGTPGGNVNTSFLPL*
>MP1855_megahit_280794_3-368
MRKILSFILGSILALNLTMSVANSAANEVRVAYFLEWPSPNLEDMQKKNFAKALGVPVKWTNFTNGGAMTDAMLAGDIDISYSQGLVPFINAVKSKAPIKLVDIAMEYGMGGTTCVTSNASG
>MP1855_megahit_302507_323-598
MKKIISFILGCFVALNLSISVANSAANEVRVAYFLEWPSPNLEDMMKKNFAKALGVPVKWTNFTNGGAMTDAMLAGDIDISYSQGLVPFINA
>MP1855_megahit_310032_1-426
AAALVSGDVVMACLFGGNSIKAATAVGSRLLTVQEARDAGILGIDITSVTTKFMKENPEMLRTFIEVTHEANARYKAGKSNMNVMAKASEMKVGDMKETLSGFKFLTPEETKQSMTKGNLDAFLKGMGTPRGNVDTSFLPL*
>MP1855_megahit_311642_305-583
TDKFMKENPGMLRTFIEVTHEANARYKAGKADLNAMSKASEMKVSDMKDTLSGFKFLTPEETKQSMTSGNLDAFLKGMGTPGGNVDTSFLPL*
>MP1855_megahit_313080_662-1123
MKKIISFILGSLFALNLSISAANAAANEVRVAFFLEWPTPNQEDKVKGIYEKALGVPVKWTNFTNGGAMTDAMLAGDIDISYSQGLVPFINAVKSNAPLKLVDIAMEYGMGGTTCVTSNASGITKANASELEGKKVAVPLGTMAEYVFDESMKV
>MP1855_megahit_319052_3-479
MKKIISFILGCFVALNLSMSVANSAANEVRVAYFLEWPSPNLEDMQKKAFAKALGVPVKWTNFTNGGAMTDAMLAGDIDISYSQGLVPFINAVKSKAPIKLVDIAMEYGMGGTTCVTSNASGITKANATELEGKKVAVPLGTMAEYVFDESMKVVGADR
>MP1855_megahit_320006_312-512
MKKIISIFLGILFTLSLNISVANAAAKEVRVAYFLEWPSPNLEDMNKKAYAKALGVPVKWTNFTNGV
>MP1855_megahit_320124_313-549
MKKIISFLLGCFVALNLSISTANSAANEVRVAYFLEWPSPNLEDMMKKNFAKALGVPVKWTNFTNGGAMTDAMLAGDID
>MP1855_megahit_320962_1-471
MKKIISFILGCFVALNLSISVANSAANEVRVAYFLEWPSPNLEDMQKKNFAKALGVPVKWTNFTNGGAMTDAMLAGDIDISYSQGLVPFINAVKSKAPIKLVDVAMEYGMGGTTCVTSNASGITKANATELEGKKVAVPLGTMAEYVFDESMKVVGA
>MP1855_megahit_323984_1-540
WTNFTNGGAMTDAMLAGDIDISYSQGLVPFINAVKSNAPIKLVDIAMEYGMGGTTCVTSNASGITKANGSELEGKKVAVPLGTMAEYVFDESMKVVGADRSKMDIIQMDPEEGAAALVSGDVVMACLFGGNSIKAAVAVGSRLLTVQEARDAGILGIDITSVTDKFMKENPGMLRTFIEV
>MP1855_megahit_326815_1-561
ATELEGKKVAVPLGTMAEYVFDESMKVVGADRGKMDIIQMDPEEGAAALVSGDVVMACLFGGNSIKAATAVGSRLLTVQEARDAGILGIDITSVTTKFMKENPGMLRTFIEVTHEANARYKAGKSDMNSMSKASEMKVADMKDTLDGFKFLSPEETKQSMESGNLKAFLDGMGTPKGNVDTSFLPL*
>MP1855_megahit_327142_2-343
MTLLMMTFPIEAFAKPKKITVGYLNLVNAQLVTKNLGLIQKEMPGVEVEHIKVGGGGDMLRAIAAKQVDFGGLGNPPTAIGVTRKLPIDGIMVLNMLDFVEAMVVRTDANIKSF
>MP1855_megahit_327387_3-470
MKKIISFLLGCFVALNLSVTAANSAANEVRVAYFLEWPSPNLEDMQKKNFAKALGVPVKWTNFTNGGAMTDAMLAGDIDISYSQGLVPFINAVKSKAPIKLVDIAMEYGMGGTTCVTSNASGITKANATELEGKKVAVPLGTMAEYVFDESMKVVG
>MP1855_megahit_330271_541-1074
MKKTLRFILGLLVAFNLSMSVANAAANEVRVAYFLEWPSPNLEDMQKKNFEKALGVPVKWTNFTNGGAMTDAMLAGDIDISYSQGLVPFINAVKSKAPIKLVDIAMEYGMGGTTCVTSNASGITKANATELEGKKVAVPLGTMAEYVFDESMKVVGADRSKMDIIQMDPEEGAAALVS
>MP1855_megahit_331641_367-582
MRKILSFILGSILALNLTISVANSAAKEVRVAYFLEWPSPNLEDMQKKNFAKALGVPVKWTNFTNGGAMTDA
>MP1855_megahit_336151_1-336
LTVQEARDAGILGIDITSVTTKFMKENPGMLRTFIEVTHEANARYKAGKADMNAMSKASEMKVADMKETLSGFKFLSPEETKQSMESGNLKAFLDGMGTPKGNVDTSFLPL*
>MP1855_megahit_336182_1-330
VQEARDAGILGIDITSVTTKFMKENPGMLRTFIEVTHEANARYRAGKSDMNAMSKASEMKVADMKETLSGFKFLTPEETKQSMESGNLDAFLKGMGTPRGNVDTSFLPL*
>MP1855_megahit_337264_3-515
WPSPNLEDMQKKNFAKALGVPVKWTNFTNGGAMTDAMLAGDIDISYSQGLVPFINAVKSKAPIKLVDIAMEYGMGGTTCVTSNASGITKANATELEGKKVAVPLGTMAEYVFDESMKVVGADRKKMDIIQMDPEEGAAALVSGDVVMACLFGGNSIKAAVAVGSRLLTVQE
>MP1855_megahit_338771_34-546
MKKIISFILASIAALNLTISVANSAANEVRVAYFLEWPSPNLEDMQKKNFAKALGVPVKWTNFTNGGAMTDAMLAGDIDISYSQGLVPFINAVKSKAPIKLVDIAMEYGMGGTTCVTSNASGITKANATELEGKKVAVPLGTMAEYVFDESMKVVGADRKKMDIIQMDPEE
>MP1855_megahit_339071_34-789
FTNGGAMTDAMLAGDIDISYSQGLVPFINAVKSKAPIKLVDIAMEYGMGGTTCVTSNASGITKANASELEGKKVAVPLGTMAEYVFDESMKVVGADRTKMDVIQMDPEEGAAALVSGDVVMACLFGGNSIKAATAVGGRLLTVQEARDAGILGIDITSVTNKFMKENPGMLRTFIEVTHEANARYAAGKSDLNVIAKDAEMKLGDMKETIGGFKFLTPAETKQSMESGNLKAFLDGMGTPKGNVDTSFLPL*
>MP1855_megahit_339953_3-503
KANASELEGKKVAVPLGTMAEYVFTESMKIVGADRKKMNIIAMDPEEGAAALVSGDVVMACLFGGNSIKSATAVGTRLLTVDEARAGGIMGIDIVSVTNKFMKENPGMVKSFVELTHEANQRYRNGNSDLKVMAKESEMKVADMKDTLGGFKFLTPKETKKSMKSGN
>MP1855_megahit_340538_3-185
MKKIISFLLGCFVALNLSISVANSAANEVRVAYFLEWPSPNLEDMQKKNFAKALGVPVKWT
>MP1855_megahit_343296_150-557
GDVVMSCLFGGNSIKAATAVGSRLLTVQEARDAGILGIDITSVTTKFMKENPGMLRTFIEVTHEANARYRAGKADMNSMAKASEMKVGDMKETLSGFKFLTPEETEKSMKSGNLDAFLKGMGTPSGNVDTSFLPL*
>MP1855_megahit_343379_1-537
NGVAMTDAMLAGDIDISYSQGLMPYINAVKAKAPISLVDVAMEYGMGGTTCVTSNKSGITKANASELEGKKVAVPLGTMAEYVFTESMKIVGADRKKMNIIAMDPEEGAAALVSGDVVMACLFGGNSIKSATSVGTRLLTVDEAKAGGIMGIDIVSVTNKFMKENPGMLKSFVELTHEA
>MP1855_megahit_345755_8963-9964
MSMKHMMAGTAMALALTAAPAFAAGHGSITVAYFLEWPMPFEYAKQMGTYEEEMGVDINWVSFDTGTAMSAAMASGDVQLAVSQGVPPFVVATSAGQDLQALDVAVSYSDNDNCVVAEALEIDKDSADELAGKKVAVPLGTAAHYGFLKQMNHFGVDVASLDIVDMAPPDGAAAIAQGSVDMFCGWGGSLRRAKEFGNVLLTGAEKEELGILVFDVTSGPASWVAENSDLVAKFLKVTADANAMWADEANHAEMLPVIAKDAGMSEEDTMATISTFVFPTVEEQLTEKWLGGGATEFMGGVAQVFVEAGSIDAALDSYADNVNTGPLQSASGM*
>MP1855_megahit_350170_1-198
MKKIISFILGSLFALNLSISAANAAANEVRVAYFLEWPSPNLEDMQKKNFAKALGVPVKWTNFTNG
>MP1855_megahit_351127_364-951
MKKIISFILGSLVALTMSITVANAAAKEVRVAYFLEWPSPNLEDMQKKAFAKALGVPVKWTNFTNGGAMTDAMLAGDIDISYSQGLVPFINAVKSKAPIKLVDIAMEYGMGGTTCVTSNASGITKANATELEGKKVAVPLGTMAEYVFDESMKVVGADRGKMDIIQMDPEEGAAALVSGDVVMACLFGGNSIKAAT
>MP1855_megahit_355330_3-710
MKKIISFLLGCFVALNLTISTANSAANEVRVAYFLEWPSPNLEDMMKKNFAKALGVPVKWTNFTNGGAMTDAMLAGDIDISYSQGLVPFINAVKSKAPIKLVDIAMEYGMGGTTCVTSNASGITKANATELEGKKVAVPLGTMAEYVFDESMKVVGADRKKMDIIQMDPEEGAAALVSGDVVMACLFGGNSIKAALAVGTKVLTVQEARDAGILGIDITSVTTKFMKENPGMLRTF
>MP1855_megahit_356872_281-547
MKKIISFILGSLFALNLSISAANAAANEVRVAFFLEWPTPNQEDKVKGIYEKALGVPVKWTNFTNGGAMTDAMLAGDIDISYSQGLVPF
>MP1855_megahit_357270_1-273
KFMKENPGMLRTFIEVTHEANDRYRAGKSDMNSMSKASEMKVADMKETLDGFKFLTPSETKQSMESGNLDGFLKGMGTPDGAVDTSFLPL*
>MP1855_megahit_358471_3-344
MKKIISFLLGCFVALNLSISAANAAANEVRVAYFLEWPSPNLEDMQKKAFAKALGVPVKWTNFTNGGAMTDAMLAGDIDISYSQGLVPFINAVKSKAPIKLVDIAMEYGMGGTT
>MP1855_megahit_358635_1-549
NKPYGRTMKKIISTVLGILFAFTLTATVANSAAKEVRVAYFLEWPSPNLEDMNKKAYSKALGVPVKWTNFTNGVAMTDAMLAGDIDISYSQGLMPYINAVKAKAPISLVDVAMEYGMGGTTCVTSKKSGITKANASELEGKKVAVPLGTMAEYVFTESMKIVGADRKKMEIIAMDPEEGAAAL
>MP1855_megahit_360107_3-740
MKKILSFILGTILALNLTISVANSAAKEVRVAYFLEWPSPNLEDMMKKNFAKALGVPVKWTNFTNGGAMTDAMLAGDIDISYSQGLVPFINAVKSKAPIKLVDIAMEYGMGGTTCVTSNASGITKANATELEGKKVAVPLGTMAEYVFDESMKVVGADRKKMDIIQMDPEEGAAALVSGDVVMACLFGGNSIKAATAVGTRLLTVQEARDAGILGIDITSVTTKFMKENPGMLRTFIEVTHEANER
>MP1855_megahit_360381_3-167
MKKILSFILGSILALNLTISVANSAAKEVRVAYFLEWPSPNLEDMQKKNFAKALG
>MP1855_megahit_363390_961-1338
MKKIISFILGSIFALNLSISVANSAAKEVRVAYFLEWPSPNLEDMQKKNFAKALGVPVKWTNFTNGGAMTDAMLAGDIDISYSQGLVPFINAVKSNAPIKLVDIAMEYGMGGTTCVTSNASGITKA
>MP1855_megahit_368844_245-508
MKKIISFILGCFVALNLSISVANSAANEVRVAYFLEWPSPNLEDMMKKNFAKALGVPVKWTNFTNGGAMTDAMLAGDIDISYSQGLVP
>MP1855_megahit_369719_2-598
MRKIISYLLGVIVALNLSISVANSAANEVRVAYFLEWPSPNLEDMQKKNFAKALGVPVKWTNFTNGGAMTDAMLAGDIDISYSQGLVPFINAVKSKAPIKLVDIAMEYGMGGTTCVTSNASGITKANATELEGKKVAVPLGTMAEYVFDESMKVVGADRKKMDIIQMDPEEGAAALVSGDVVMACLFGGNSIKAATAVG
>MP1855_megahit_372374_191-1132
MKKILSFILGSIFALNLSISVANSAANEVRVAYFLEWPSPNLEDMMKKNYSKALGVPVKWTSFNTGVEMTEAMLAGDIDISYSQGLVPFINAVKSNAPIKLIDIAMEYGMGGTTCVTSNASGITKANASELEGKKVAVPLGTMADYVFTASMEIVGADPSKMTVIDMVPEDGAAALVSGDVAMACLFGGNSIAAATEVGSRLISVEEARAGGILGIDITSVTNKFMNENPGMVRTFVEVTHEANARYNSGKSDMNSMSKASAMEVSKMKGTLDGFKFLTPEETKKSMESGNLAGFLDGMGTPKGNVDTSFLPL*
>MP1855_megahit_373350_1310-1753
MKKILSFILGSIVALNLSISVANSAANEVRVAFFLEWPTPNQEDKVKGIYEKALGVPVKWTNFTNGGAMTDAMLAGDIDISYSQGLVPFINAVKSNAPLKLVDIAMEYGMGGTTCVTSNASGITKANASELEGKKVAVPLGTMAEYVF
>MP1855_megahit_374345_248-556
MRKIISFILGTIVALNLSVSVANAAANEVRVAFFLEWATPNQEAKVKKTFDKALGVPVKWTNFATGGEMTEAMLSGDIDISYSQGLTPFVNAVNAKAPIKLVD
>MP1855_megahit_374746_3-122
FKFLTPEETKQSMESGNLDAFLKGMGTPGGNVDTSFLPL*
>MP1855_megahit_375444_1-585
ASGITKANASELEGKKVAVPLGTMAEYVFDESMKVVGADRGKMDVIQMDPEEGAAALVSGDVVMACLFGGNSIKAATAVGSRLLTVQEARDAGILGIDITSVTDKFMKENPGMLRTFIEVTHEANARYAAGKSDLNVIAKDAEMKLADMKDTIGGFKFLTPEETKQSMESGNLDGFLKGMGTPGGAVDTSFLPL*
>MP1855_megahit_376680_1-282
VTTKFMKENPGMLRTFIEVTHEANARYRAGKSDMNAMSKASEMKVADMKETLSGFKFLTPEETKQSMESGNLDAFLKGMGTPRGNVDTSFLPL*
>MP1855_megahit_377032_2-481
VGADRSKMDIIQMDPEEGAAALVSGDVVMACLFGGNSIKAATAIGSRLLSVQEARDAGILGIDITSVTTKFMKENPGMLRTFIEVTHEANARYKAGKADMNSMAKASEMKVADMKETLSGFKFLTPEETKQSMESGNLKGFLDGMGTPKGNVDTSFLPL*
>MP1855_megahit_377162_2-883
QLVTKNLGLIQKEMPGVEVEHIKVGGGGDMLRAIAAKQVDFGGLGNPPTAIGVTRKLPIDGIMVLNMLDFVEAMVVRTDANIKSFKDLKGKTVAAPFGSTTHYLLLQALADEGIDPSSMTILDLRPNDIAAAWARGDLDAAWFWEPNLDKAVKRGGNIFMTSGIMEKRGYPTWDVGVVMKSFAKKYPEYVEKFVKAECAGIDFWINNPAKTAKIIAEELSLDLEDATRMMKGTEMVPCKKQLTSQYMGTSDDIGGFADTLVKTSKFLVSQKRLPKQLKRKDYEKFLDPSYLEKV
>MP1855_megahit_379730_1-330
VQEARDAGILGIDITSVTTKFMKENPGMLRTFIEVTHEANARYRAGKSDMNAMSKASEMKIPDMKETLSGFKFLTPEETKSSMESGNLDAFLKGMGTPRGNVDTSFLPL*
>MP1855_megahit_379955_3-449
GDVAMACLFGGKSIKAAKEKGASLLTVKEAQDAGIAGIDITSVTNKFLKENPGMVRTFVEVTHEANARYNDGKADMNVIAKDAAMDLAGTKKQMGGFEFPNAGTMKSKYMNKGGILMTYLEVMGNMFATSENPALKDYAAVVDTSFLP*
>MP1855_megahit_381925_1-498
DESMKVVGADRSKMDIIQMDPEEGAAALVSGDVVMACLFGGNSIKAAVAVGSRLLTVDEARAAGILGIDITSVTDKFMKENPGMLRTFIEVTHEANDRYRAGKSDMNAMSKASEMKVADMKETLSGFKFLTPEETKQSMESGNLDAFLKGMGTPGGNVDTSFLPL*
>MP1855_megahit_382005_1-321
MKKIISFILGSLFALNLTITAANSAANEVRVAYFLEWPSPNLEDMQKKNFAKALGVPVKWTNFTNGGAMTDAMLAGDIDISYSQGLVPFINAVKSNAPIKLVDIAME
>MP1855_megahit_382551_367-777
MKKIISFILGCFVALNLSISVANSAANEVRVAYFLEWPSPNLEDMQKKNFAKALGVPVKWTNFTNGGAMTDAMLAGDIDISYSQGLVPFINAVKSKAPIKLVDIAMEYGMGGTTCVTSNASGITKANATELEGKKVA
>MP1855_megahit_384238_2-538
QGLVPFINAVKSNAPIKLVDIAMEYGMGGTTCVTSNASGITKANATELEGKKVAVPLGTMAEYVFDESMKVVGADRSKMDIIQMDPEEGAAALVSGDVVMACLFGGNSIKAAVAVGSRLLTVQEARDAGILGIDITSVTDKFMKENPGMLRTFIEVTHEANERYRNGKSDMNSMSKASE
>MP1855_megahit_385013_146-646
VFTESMKIVGADRKKMNIIAMDPEEGAAALVSGDVVMACLFGGNSIKSATSVGKRLLTVDEARAGGIMGIDIVSVTNKFMKENPGMLKSFVELTHEANERYRKGGSDMKAMSKESEMKVADMKDTLSGFKFLTPKETKKSMKSGNLAKFLKGFDTPRGTVTTKFLP*
>MP1855_megahit_387238_3-377
MKKIISFILGCFVALNLSISVANSAANEVRVAYFLEWPSPNLEDMMKKNFAKALGVPVKWTNFTNGGAMTDAMLAGDIDISYSQGLVPFINAVKSKAPIKLVDIAMEYGMGGTTCVTSNASGITK
>MP1855_megahit_391469_233-538
MKKILSFILGSIFALNLSISVANSAANEVRVAYFLEWPSPNLEDMQKKNFAKALGVPVKWTNFTNGGAMTDAMLAGDIDISYSQGLVPFINAVKSNAPIKLV
>MP1855_megahit_395910_30-971
MKKLISFILGSLFALNLSISAANAAANEVRVAYFLEWPSPNLEDMQKKNFAKALGVPVKWTNFTNGGAMTDAMLAGDIDISYSQGLVPFINAVKSNAPIKLVDIAMEYGMGGTTCVTSNASGITKANGSELEGKKVAVPLGTMAEYVFDESMKVVGADRSKMDIIQMDPEEGAAALVSGDVVMACLFGGNSIKAAVAVGSRLLTVQEARDAGILGIDITSVTDKFMKENPGMLRTFIEVTHEANDRYRAGKSDMNSMSKASEMKVADMKETLSGFKFLTPEETKQSMESGNLDGFLKGMGTPGGAVDTSFLPL*
>MP1857_megahit_88883_568-1314
IDIAYSQGLAPFVTAIQQGAPLKMVSIAVVYEANDCFVANSLGINSSNASELEGKTVAVPLNTMADFSFRKQMAALDVDIGTMTIVDQAPPDGAVSLADGSVDMACIFGGASAKAAGEVGTPIMSTQEKSDAGIGSFDVVSVTESFANENPDLVRSFLEVTHEANAAWTASDEQIAKVAADAGMDVATTRNQMAGFVFPTAEDQINNFFGKDGTAAAAAESLGLVFKKPGAWNVDEKIAKVMTGEFLQ*
>MP1857_megahit_141279_48-515
DRKKMEIIAMDPEEGAAALVSGDVVMACLFGGNSIKSATSVGTRLLTVDEARAGGIMGIDIVSVTNKFMKENPGMVKSFVELTHEANERFRNGKSDLNAMSKESEMKVADMNDTLSGFKFLTPNETKKSMNSGNLSKFLNGFDTPKGTVTTKFLP*
>MP1857_megahit_151339_2-124
GFKFLSPEETKQSMESGNLKGFLDGMGTPKGNVDTSFLPL*
>MP1857_megahit_197099_551-874
DEARAGGIMGIDIVSVTNKFMKENPGMVKSFVELTHEANERFRNGKSDLNAMSKESEMKVADMNDTLSGFKFLTPKETKKSMTSGNLSKFLNGFDTPKGTVTTKFLP*
>MP1857_megahit_202391_469-702
MKKIISFLLGCFVALNLNISVANSAANEVRVAYFLEWPSPNLEDMMKKNFAKALGVPVKWTNFTNGGAMTDAMLAGDI
>MP1857_megahit_203120_2843-3844
MTLKTTLKGAAAALAVMAGTTAVSAEEITVGYFLEWPMPFQYAKAEGMYDEAMGVTVNWVSFDTGTAMSAAMASGDVQMSVSQGVPPFVVAVSAGQDLQILDVAVSYSDNDNCVVLEALEIDKDSAIELEGKKVAVPLGTAAHYGFLKQMDHFGVDISTMEVVDMAPPDGAAALAQGSVDMACGWGGSLRRMKEHGNVLLTGAEKEDLGILVFDVTSGPAGWVAENSDLVADFLKVTAEANAMWADPANHAKMLPIIAKDAGMDVDATEATISTFVFPPVDEQLTAKWLGGGAQDFMKGVADVFVEAGSIDAALDSYDANVNTGPLNTAAGGM*
>MP1857_megahit_206329_3-491
MKVVGADRSKMDIIQMDPEEGAAALVSGDVVMSCLFGGNSIKAATAVGSRLLTVQEARDAGILGIDITSVTTKFMKENPGMLRTFIEVTHEANARYRAGKADMNSMAKASEMKVGDMKETLSGFKFLTPEETEKSMKSGNLDAFLKGMGTPSGNVDTSFLPL*
>MP1857_megahit_209010_320-610
MKKIISFLLGCFVALNLSISVANSAANEVRVAYFLEWPSPNLEDMQKKAFAKALGVPVKWTNFTNGGAMTDAMLAGDIDISYSQGLVPFINAVKSKA
>MP1857_megahit_210753_294-635
MKKIISFILGCFVALNLSISVANSAANEVRVAYFLEWPSPNLEDMQKKNFAKALGVPVKWTNFTNGGAMTDAMLAGDIDISYSQGLVPFINAVKSKAPIKLVDIAMEYGMGGTT
>MP1857_megahit_220785_349-1311
LNLINGDKMKKIISFILGSLVALTMSITVANSAAKEVRVAYFLEWPSPNLEDMNKKAYAKALGVPVKWTNFTNGVAMTDAMLAGDIDISYSQGLMPYINAVKAKAPISLVDVAMEYGMGGTTCVTSNKSGITKANASELEGKKVAVPLGTMAEYVFTESMKIVGADRKKMEIIAMDPEEGAAALVSGDVVMACLFGGNSIKSATSVGTRLLTVDEARAGGIMGIDIVSVTNKFMKENPGMVKSFVELTHEANERYRNGKSDLNAMSKESEMKVADMNDTLSGFKFLTPKETKKSMKSGNLSKFLNGFDTPKGTVTTKFLP*
>MP1857_megahit_244195_275-511
FIEVTHEANARYKAGKSDMNAMSKASEMKVGDMKETLSGFKFLTPEETKQSMTKGNLDAFLKGMGTPRGNVDTSFLPL*
>MP1857_megahit_251776_294-533
MKKIIGTVLGMILAFSLNASVANAAAKEVRVAYFLEWPSPNLEDMNKKAYSKALGVPVKWTNFTNGVAMTDAMLAGDIDI
>MP1857_megahit_260217_3-362
MKKTLRFILGLIVAFNLSMSVANAAANEVRVAYFLEWPSPNLEDMQKKNFEKALGVPVKWTNFTNGGAMTDAMLAGDIDISYSQGLVPFINAVKSKAPIKLVDIAMEYGMGGTTCVTSNA
>MP1857_megahit_263620_2084-3025
MKKIISFILGSLVALTMSISVANSAANEVRVAYFLEWPSPNLEDMQKKNFAKALGVPVKWTNFTNGGAMTDAMLAGDIDISYSQGLVPFINAVKSKAPIKLVDIAMEYGMGGTTCVTSNASGITKANATELEGKKVAVPLGTMAEYVFDESMKVVGADRNKMDIIQMDPEEGAAALVSGDVVMACLFGGNSIKAATAVGSRLLSVDEARAAGILGIDITSVTDKFMKENPGMLRTFIEVTHEANDRYRAGKSDMNSMSKASEMAVADMKETLSGFKFLTPEETKKSMESGNLDAFLKGMGTPSGNVDTSFLPL*
>MP1857_megahit_276964_1-372
SIKAATAVGSRLLTVDEARAAGILGIDITSVTDKFMKENPGMLRTFIEVTHEANARYKAGKADLNAMSKASEMKVSDMKDTLSGFKFLTPEETKESMTSGNLDAFLKGMGTPGGNVDTSFLPL*
>MP1857_megahit_279136_1-234
VEVTHEANARYRAGKSDMNAMSKASEMAVADMKETLDGFKFLTPAETKASMESGNLDGFLKGMGTPSGAVDTSFLPL*
>MP1857_megahit_281639_3-341
MKKIISFILGSLIALTMSITVANSAAKEVRVAYFLEWPSPNLEDMQKKAFAKALGVPVKWTNFTNGGAMTDAMLAGDIDISYSQGLVPFINAVKSKAPIKLVDIAMEYGMGGT
>MP1857_megahit_292151_558-908
VGSRLLTVQEARDAGILGIDITSVTDKFMKENPGMLRTFIEVTHEANARYAAGKSDMNAMSKASEMKVADMKDTLSGFKFLTPEETKTSMESGNLHKFLEGMGTPGGNVDTSFLPL*
>MP1857_megahit_310487_3-470
MKKIISFLLGCFVALNLSVTAANSAANEVRVAYFLEWPSPNLEDMQKKNFAKALGVPVKWTNFTNGGAMTDAMLAGDIDISYSQGLVPFINAVKSKAPIKLVDIAMEYGMGGTTCVTSNASGITKANATELEGKKVAVPLGTMAEYVFDESMKVVG
>MP1857_megahit_313461_3-251
MKKIISFLLGCFVALNLSISVANSAANEVRVAYFLEWPSPNLEDMQKKNFAKALGVPVKWTNFTNGGAMTDAMLAGDIDISYS
>MP1857_megahit_324169_611-1063
IIQMDPEEGAAALVSGDVVMACLFGGNSIKAATAVGSRLLTVDEARAAGILGIDITSVTDKFMKENPGMLRTFIEVTHEANARYKAGKADLNAMSKASEMKVSDMKDTLSGFKFLTPEETKQSMTSGNLDAFLKGMGTPGGNVDTSFLPL*
>MP1857_megahit_326508_3-551
SAAKEVRVAYFLEWPSPNLEDMNKKAYSKALGVPVKWTNFTNGVAMTDAMLAGDIDISYSQGLMPYINAVKAKAPISLVDVAMEYGMGGTTCVTSNKSGITKANASELEGKKVAVPLGTMAEYVFTESMKIVGADRKKMNIIAMDPEEGAAALVSGDVVMACLFGGNSIKSATSVGKRLLTVD
>MP1857_megahit_329219_1-636
DIAMEYGMGGTTCVTSNASGITKANATELEGKKVAVPLGTMAEYVFDESMKVVGADRGKMDIIQMDPEEGAAALVSGDVVMACLFGGNSIKAATAVGSRLLSVDEARAAGILGIDITSVTDKFMKENPGMLRTFIEVTHEANDRYRAGKSDMNSMSKASEMKVADMKETLSGFKFLTPEETKKSMESGNLDAFLKGMGTPSGNVDTSFLPL*
>MP1857_megahit_330927_3-344
MKKIISFILGCFVALNLSISVANSAANEVRVAYFLEWPSPNLEDMMKKNFAKALGVPVKWTNFTNGGAMTDAMLAGDIDISYSQGLVPFINAVKSKAPIKLVDIAMEYGMGGTT
>MP1857_megahit_335149_377-595
EANARYKAGKADMNSMAKASEMTVADMKDTLSGFKFLTPEETKASMESGNLDGFLKGMGTPGGSVDTSFLPL*
>MP1857_megahit_346051_1-327
QEARDAGILGIDITSVTTKFMKENPGMLRTFIEVTHEANARYKAGKADMNAMSKASEMKVADMKETLSGFKFLSPEETKKSMESGNLKAFLDGMGTPKGNVDTSFLPL*
>MP1857_megahit_349054_1-207
MRKILSFILGSILALNLTISVANSAAKEVRVAYFLEWPSPNLEDMQKKNFAKALGVPVKWTNFTNGGAM
>MP1857_megahit_349847_110-529
ALVSGDVAMACLFGGNSIAAATEVGTRLISVEEARAGGILGIDITSVTNKFMKENPGMVRTFVEVTHEANTRYNSGKSDLNSMSKASGMEMSKMKSTLDGFKFLTPEETKQSMENGNLSGFLNGMGTPSGNVDTSFLPL*
>MP1857_megahit_350490_1-255
PGMLRTFIEVTHEANARYRAGKSDMNSMSKASEMKVADMKETLSGFKFLTPEETKQSMESGNLDAFLKGMGTPRGNVDTSFLPL*
>MP1857_megahit_351809_2-451
IQMDPEEGAAALVSGDVVMACLFGGNSIKAATAVGSRLLTVQEARDAGILGIDITSVTTKFMKENPGMLRTFIEVTHEANARYKAGKADMNAMSKASEMKVADMKETLSGFKFLSPEETKQSMESGNLKAFLDGMGTPKGNVDTSFLPL*
>MP1857_megahit_354533_3-770
TRRKLNLITGEIMKKIISFILGSIFALNLAITAANSAANVVRVAYFLEWPSPNLEDMQKKNFAKALGVPVKWTNFTNGGAMTDAMLAGDIDISYSQGLVPFINAVKSKAPIKLVDIAMEYGMGGTTCVTSNASGITKANATELEGKKVAVPLGTMAEYVFDESMKVVGADRGKMDIIQMDPEEGAAALVSGDVVMACLFGGNSIKAATAVGSRLLTVQEARDAGILGIDITSVTDKFMKENPGMLRTFIEVTHEAN
>MP1857_megahit_359271_3-554
NLINGDKMKKIISFILGGLAALTMSISVANSAANEVRVAYFLEWPSPNLEDMQKKAFAKALGVPVKWTNFTNGGAMTDAMLAGDIDISYSQGLVPFINAVKSKAPIKLVDIAMEYGMGGTTCVTSNASGITKANATELEGKKVAVPLGTMAEYVFDESMKVVGADRKKMDIIQMDPEEGAAALV
>MP1857_megahit_361993_447-563
MKKILSFILGSILALNLTISVANSAAKEVRVAYFLEWPS
>MP1857_megahit_363020_258-575
RDAGILGIDITSVTTKFMKENPGMLRTFIEVTHEANARYKAGKADMNSMSKASEMKVADMKETLSGFKFLSPEETKQSMESGNLKAFLDGMGTPKGNVDTSFLPL*
>MP1857_megahit_366366_3-212
MRKIISYLLGVIVALNLSISVANSAANEVRVAYFLEWPSPNLEDMQKKNFAKALGVPVKWTNFTNGGAMT
>MP1857_megahit_371898_364-579
EANERYRKGGSDMKAMSKESEMKVADMKDTLSGFKFLTPKETKKSMKSGNLAKFLKGFDTPRGTVTTKFLP*
>MP1857_megahit_372052_95-622
MKKIISFLLGCFVALNLTISTANSAANEVRVAYFLEWPSPNLEDMMKKNFAKALGVPVKWTNFTNGGAMTDAMLAGDIDISYSQGLVPFINAVKSKAPIKLVDIAMEYGMGGTTCVTSNASGITKANATELEGKKVAVPLGTMAEYVFDESMKVVGADRKKMDIIQMDPEEGAAAL
>MP1857_megahit_372455_2-148
MKKILSFLLGSILALNLTISVANSAANEVRVAYFLEWPSPNLEDMMKKN
>MP1857_megahit_372896_288-647
MRKILSFILGSILALNLTMSVANSAANEVRVAYFLEWPSPNLEDMQKKNFAKALGVPVKWTNFTNGGAMTDAMLAGDIDISYSQGLVPFINAVKSKAPIKLVDIAMEYGMGGTTCVTSNA
>MP1857_megahit_378467_1-87
SMTKGNLDAFLKGMGTPRGNVDTSFLPL*
>MP1857_megahit_381783_2-691
MKNILNKVSKTLFGSLSAMTLLMMTFPIEAFAKPKKITVGYLNLVNAQLVTKNLGLIQKEMPGVEVEHIKVGGGGDMLRAIAAKQVDFGGLGNPPTAIGVTRKLPIDGIMVLNMLDFVEAMVVRTDANIKSFKDLKGKTVAAPFGSTTHYLLLQALADEGIDPSSMTILDLRPNDIAAAWARGDLDAAWFWEPNLDKAVKRGGNIFMTSGIMEKRGYPTWDVGVVMKSFA
>MP1857_megahit_382194_3-605
FALNLSISVANSAANEVRVAYFLEWPSPNLEDMQKKNFAKALGVPVKWTNFTNGGAMTDAMLAGDIDISYSQGLVPFINAVKSNAPIKLVDIAMEYGMGGTTCVTSNASGITKANATELEGKKVAVPLGTMAEYVFDESMKVVGADRGKMDIIQMDPEEGAAALVSGDVVMACLFGGNSIKAATAVGSRLLTVQEARDAGI
>MP1857_megahit_389407_666-1544
MKKIISFILGCFVALNLSMSVANSAANEVRVAYFLEWPSPNLEDMQKKAFAKALGVPVKWTNFTNGGAMTDAMLAGDIDISYSQGLVPFINAVKSKAPIKLVDIAMEYGMGGTTCVTSNASGITKANATELEGKKVAVPLGTMAEYVFDESMKVVGADRKKMDIIQMDPEEGAAALVSGDVVMACLFGGNSIKAATAVGSRLLTVQEARDAGILGIDITSVTTKFMKENPGMLRTFIEVTHEANARYKAGKSDMNAMSKASEMKVADMKETLSGFKFLSPEETKQSMESGNLK
>MP1857_megahit_393347_2-349
MKKILSFILGSIFALNLSISVANSAANEVRVAYFLEWPSPNLEDMQKKNFAKALGVPVKWTNFTNGGAMTDAMLAGDIDISYSQGLVPFINAVKSNAPIKLVDIAMEYGMGGTTCV
>MP1857_megahit_394653_3-200
MKKIISFILGSLFALNLSISAANAAANEVRVAYFLEWPSPNLEDMQKKNFAKALGVPVKWTNFTNG
>MP1857_megahit_395470_1-288
TSVTTKFMKENPGMLRTFIEVTHEANERYRNGKSDMNAMSKASEMKVADMKETLSGFKFLTPEETKQSMTKGNLDAFLKGMGTPRGNVDTSFLPL*
>MP1857_megahit_400599_1-561
CVTSNKSGITKANASELEGKKVAVPLGTMAEYVFTESMKIVGADRKKMNIIAMDPEEGAAALVSGDVVMACLFGGNSIKSATSVGTRLLTVDEARAGGIMGIDIVSVTNKFMKENPGMLKAFVELTHEANERYRNGGSDMKAMSKESEMKVADMKDTLSGFKFLTPKETKKSMKSGNLAKFLKGFDT
>MP1857_megahit_402483_1497-1802
GIMGIDIVSVTNKFMKENPGMVRSFVELTHEANERYRNGKSDLNAMSKESEMKVADMNDTLSGFKFLTPKETKKSMKSGNLSKFLKGFDTPKGTVTTKFLP*
>MP1857_megahit_402506_671-826
MKVADMKETLDGFKFLTPEETKQSMESGNLDAFLKGMGTPDGAVDTSFLPL*
>MP1857_megahit_405830_1-150
VADMKETLSGFKFLSPEETKQSMESGNLKAFLDGMGTPKGNVDTSFLPL*
>MP1857_megahit_406842_2-736
MKKIISFLLGCFVALNLSISAANAAANEVRVAYFLEWPSPNLEDMQKKAFAKALGVPVKWTNFTNGGAMTDAMLAGDIDISYSQGLVPFINAVKSKAPIKLVDIAMEYGMGGTTCVTSNASGITKANATELEGKKVAVPLGTMAEYVFDESMKVVGADRGKMDIIQMDPEEGAAALVSGDVVMACLFGGNSIKAATAVGSRLLTVQEARDAGILGIDITSVTTKFMKENPGMLRTFIEVTHEANA
>MP1857_megahit_407923_312-1034
MKKIISIFLGILFTLSLNISVANAAAKEVRVAYFLEWPSPNLEDMNKKAYAKALGVPVKWTNFTNGVAMTDAMLAGDIDISYSQGLMPYINAVKAKAPISLVDVAMEYGMGGTTCVTSNKSGITKANASELEGKKVAVPLGTMAEYVFTESMKIVGADRKKMEIIAMDPEEGAAALVSGDVVMACLFGGNSIKSATAVGTRLLTVDEARAGGIMGIDIVSVTNKFMKENPGMVRSFVELTH
>MP1857_megahit_410836_1527-1676
VADMKETLSGFKFLSPEETKQSMESGNLKAFLDGMGTPRGNVDTSFLPL*
>MP1857_megahit_411436_560-1069
EYVFDESMKVVGADRSKMDIIQMDPEEGAAALVSGDVVMACLFGGNSIKAAVAVGSRLLTVDEARAAGILGIDITSVTDKFMKENPGMLRTFIEVTHEANDRYRAGKSDMNAMSKASEMKVADMKETLSGFKFLTPEETKQSMESGNLDAFLKGMGTPGGNVDTSFLPL*
>MP1857_megahit_411961_1-570
FALNLTITAANSAANEVRVAYFLEWPSPNLEDMMKKNYSKALGVPVKWTSFNTGVEMTEAMLAGDIDISYSQGLAPFINAVKANAPIKLIDVAMEYGMGNTTCVVSNASGITKANASELEGKKVAVPLGTMADYVFVKSMEIVGVDPSKINVIDMVPEDGTAALISGDVAMACMYGGGAVQAAVEVGSRL
>MP1857_megahit_412166_1-186
DMNSMSKASEMKVADMKETLDGFKFLTPEETKQSMESGNLDGFLKGMGTPDGAVDTSFLPL*
>MP1857_megahit_415202_1-534
MKKLISFILGSLFALNLSISAANAAANEVRVAYFLEWPSPNLEDMQKKNFAKALGVPVKWTNFTNGGAMTDAMLAGDIDISYSQGLVPFINAVKSNAPIKLVDIAMEYGMGGTTCVTSNASGITKANGSELEGKKVAVPLGTMAEYVFDESMKVVGADRSKMDIIQMDPEEGAAALVS
>MP1857_megahit_415559_284-532
MVRTFVEVTHEANARYNSGKSDMNSMSKASAMEVSKMKGTLDGFKFLTPEETKKSMESGNLAGFLDGMGTPKGNVDTSFLPL*
>MP1857_megahit_416352_2-562
VALTMSITVANAAAKEVRVAYFLEWPSPNLEDMQKKAFAKALGVPVKWTNFTNGGAMTDAMLAGDIDISYSQGLVPFINAVKSKAPIKLVDIAMEYGMGGTTCVTSNASGITKANATELEGKKVAVPLGTMAEYVFDESMKVVGADRGKMDIIQMDPEEGAAALVSGDVVMACLFGGNSIKAATAVG
>MP1857_megahit_418769_188-502
RAGGIMGIDIVSVTNKFMKENPGMVRSFVELTHEANERYRNGKSDLNAMSKESEMKVADMNETLSGFKFLTPKETKKSMKSGNLSKFLKGFDTPKGTVTTKFLP*
>MP1857_megahit_419013_2-433
EGAAALVSGDVVMACLFGGNSIKAATAVGTRLLTVDEARAAGILGIDITSVTDKFMKENPGMLRTFIEVTHEANARYRAGKSDMNSMSKASEMKVADMKETLSGFKFLTPEETKKSMESGNLDAFLKGMGTPSGNVDTSFLPL*
>MP1857_megahit_421223_2-541
VKSNAPIKLIDIAMEYGMGGTTCVTSNASGITKANASELEGKKVAVPLGTMADYVFTASMEIVGADPSKMTVIDMVPEDGAAALVSGDVAMACLFGGNSIAAATEVGSRLISVEEARAGGILGIDITSVTNKFMNENPGMVRTFVEVTHEANARYNSGKSDMNSMSKASAMEVSKMKGTL
>MP1857_megahit_422401_252-545
DITSVTTKFMKENPGMLRTFIEVTHEANARYRAGKSDMNAMSKASEMKIPDMKETLSGFKFLTPEETKSSMESGNLDAFLKGMGTPRGNVDTSFLPL*
>MP1857_megahit_426809_19-525
MKKIISFILGCFVALNLSISVANSAANEVRVAYFLEWPSPNLEDMMKKNFAKALGVPVKWTNFTNGGAMTDAMLAGDIDISYSQGLVPFINAVKSKAPIKLVDIAMEYGMGGTTCVTSNASGITKANATELEGKKVAVPLGTMAEYVFDESMKVVGADRKKMDIIQMDP
>MP1857_megahit_427077_1-519
IDISYSQGLVPFINAVKSNAPIKLVDIAMEYGMGGTTCVTSNASGITKANATELEGKKVAVPLGTMAEYVFDESMKVVGADRSKMDIIQMDPEEGAAALVSGDVVMACLFGGNSIKAAVAVGSRLLTVQEARDAGILGIDITSVTDKFMKENPGMLRTFIEVTHEANERYRNG
>MP1857_megahit_427894_1-213
MKKILSFILGTILALNLTISVANSAAKEVRVAYFLEWPSPNLEDMMKKNFAKALGVPVKWTNFTNGGAMTD
>MP1857_megahit_429401_150-611
KMDIIQMDPEEGAAALVSGDVVMACLFGGNSIKAATAVGTRLLTVQEARDAGILGIDITSVTTKFMKENPEMLRTFIEVTHEANDRYRAGKSDMNAMSKASEMKVGDMKETLSGFKFLTPAETKQSMTKGNLDAFLKGMGTPRGNVDTSFLPL*
>MP1857_megahit_429506_242-934
MKKIISFILGCFVALNLSISVANSAANEVRVAYFLEWPSPNLEDMMKKNFAKALGVPVKWTNFTNGGAMTDAMLAGDIDISYSQGLVPFINAVKSKAPIKLVDIAMEYGMGGTTCVTSNASGITKANATELEGKKVAVPLGTMAEYVFDESMKVVGADRKKMDIIQMDPEEGAAALVSGDVVMACLFGGNSIKAATAVGSRLLTVQEARDAGILGIDITSVTTKFMKENPG
>MP1857_megahit_430430_1-750
MKKIISFILGSLFALNLTITAANSAANEVRVAYFLEWPSPNLEDMQKKNFAKALGVPVKWTNFTNGGAMTDAMLAGDIDISYSQGLVPFINAVKSNAPIKLVDIAMEYGMGGTTCVTSNASGITKANATELEGKKVAVPLGTMAEYVFDESMKVVGADRSKMDIIQMDPEEGAAALVSGDVVMACLFGGNSIKAAVAVGSRLLTVQEARDAGILGIDITSVTDKFMKENPGMLRTFIEVTHEANERYRNG
>MP2231_megahit_53375_392-1084
MTLKTTLKGAAAALAVMAGTTAVSAEEITVGYFLEWPMPFQYAKAEGMYDEAMGVTVNWVSFDTGTAMSAAMASGDVQMSVSQGVPPFVVAVSAGQDLQILDVAVSYSDNDNCVVLEALEIDKDSAIELEGKKVAVPLGTAAHYGFLKQMDHFGVDISTMEVVDMAPPDGAAALAQGSVDMACGWGGSLRRMKEHGNVLLTGAEKEDLGILVFDVTSGPAGWVAENSDLVA
>MP2231_megahit_61900_3-839
YEEEMGVDINWVSFDTGTAMSAAMASGDVQLAVSQGVPPFVVATSAGQDLQALDVAVSYSDNDNCVVAEALEIDKDSADELAGKKVAVPLGTAAHYGFLKQMNHFGVDVASLDIVDMAPPDGAAAIAQGSVDMFCGWGGSLRRAKEFGNVLLTGAEKEELGILVFDVTSGPASWVAENSDLVAKFLKVTADANAMWADEANHAEMLPVIAKDAGMSEEDTMATISTFVFPTVEEQLTEKWLGGGATEFMGGVAQVFVEAGSIDAALDSYADNVNTGPLQ
>MP2231_megahit_92232_485-715
AKDAGMDVDATEATISTFVFPPVDEQLTAKWLGGGAQDFMKGVADVFVEAGSIDAALDSYDANVNTGPLNTAAGGM*
>MP2231_megahit_171146_1-369
EATAAGITSFDITSVTDKFLAENPEMVRTFLEVTAEANVKFAAGKSDMTVIAKDAGMSVEKTKNQMSGFGFPTVAEQKANWLNKGGKVHNMLDFMGQMFATAENPALKDYYKTIDASFLPGM*
>MP2231_megahit_218944_7-984
MKNLLKILLGGLFLCSFYSVNAVAKDVNVAFFLEWATPNQEAKVNKAYEDAMGVNINWTNFATGVEMTEAMLSGDIDISYSQGMTPFVNAVNAKAPIKIVDVAVEYGMGGTGCVVSNASGITKANASELEGQKVAVPLNTMADYAMRMIAAHLGADVSQFQLVDMEPADGAVALVDGNVVAACLFGKNSIDKALEAGSMLMTTEEATAAGITSFDITSVTDKFIKENPELVRAFLEVTAESNALFAAGNSDMAIIAKDAGMSVEKTTNQMAGFRFPTPEEQKSSWFNSGGKVEGMLAFMGNMFATAENPALSDYSKTIDTSFLPE*
>MP2231_megahit_258877_439-570
MKGLYKKIGATIVGAIAAVNVMALDELNVAYFEEWPMPFEYAKQ
>MP2231_megahit_264534_101-1078
MKKVIAFVLGSFVAANLGMTVAHAAADEVRVAFFLEWATPNQEDKVKNSFDTALGVPVKWTNFATGGEMTEAMLSGDIDISYSQGLTPFVNAVNAKAPIKLVDIAVIYGMGGTTCVAAKGIDKGNASTKLDGQKVAVPLGTMADYVFKETMRVVGADISSMKVVDMNPEDGSVAFVNGDVAMACLFGGKSIKAAKEKGAPLLTVKEAQDAGIAGIDITSVTNKFLKENPGMVKTFVEVTHDANARFNAGKSDMNVIAKDAAMDLAGTKNQMDGFEFPDAATMKSKYLNKGGILMTYLSVMGNMFATSENPALSDYSKVVDTSYLP*
>MP2231_megahit_273180_1-1332
RHMGEGPQLLEGMAIQLLSRRSATTDLGAVEAPGNRQHEGNPNMKRLTKVLALLLTLTMVAAACGSDDDGGGDAAPATTAAPATTAAPATTAAPAATAAPVEALSELNVAYFLEWPTANQVAQVEQTYDEALGMTVNWLPFGSGGDMALAMESGDIDIAYSQGLTPFANFVTSGSELEIVGVAVSYADADNCVAHPDYGVTAANAAETLAGQKVYAPVGNVTHYKLLKMLEHLGVDLGSFEHVPSDGGAAAVAAFESGDVAMACAFGGGVLRMLAAGGNLVMTGSEQEAIGIRVFDIISIPTQFGIDHPDVVETFLQITEEANAAYAGDRGAQEATIAEAAGMTVEGSNALLDMFSFPDRATQLSDAWLGGTVQDVMKAQMDFFVSQGEIKEALDSYDAFVNTTFLSNISDVEVVMAPIAFDYGVDEDTVRIGAIADLSGIFSG
>MP2231_megahit_278536_2-1591
MAVLAVLALVVSACGSDDADDAAPATAAPAATAAPAATAAPAEALSELNVAYFLEWPTANQVAQIEQTYDDALGMTVNWLPFGSGGDMALAMESGDIDIAYSQGLTPFANFVTSGSELEIVGVAVSYADADNCVAHPDYGVTAANAAETLAGQKVYAPVGNVTHYKLLKMLEHLGVDLGSFEHVPSDGGAAAVAAFQSGDVAMACAFGGGVLRMLGDGGNLVMTGSEQEAIGIRVFDIISIPTQFGIDHPDVVETFLQVTEEANAAYAGNRRAQEAMIAEAAGMTVEGSNALLDMFSFPDRATQLSDAWLGGTVQDVMKAQMDFFVEQGEIPEALDSYDAFVNTTFLSNISDVEVVMASSGAGEGGTVTILYWQAASTLNPYLSGGWKDRDAGSVILEPLAEFDDQGVLVPALAAEIPTVSNGGVSADLTQITWTLLEGVLFSDGTPVTSDDVVFSWEYCSNPDTGCSGAGGFDGVTSVEAVDDLTVTITFADATPFPYVPFVSNSYPIIQRAQFGDCVGAASAECTDEN
>MP2231_megahit_300093_2-364
EARDAGIQGIDITSVTDKFMKENPEMVRTFIEVSHEANARYRAGKSDISIIAKDAEMSVADTKDTMGGFKFLTPAETKKSMSKGGLLMKYLDGMGKTFGTAENPTLKNYSKTVDTSFLPL*
>MP2231_megahit_300972_2-382
ALGILVWDVTSTTAQFANENAEVLATFLGVTAAANAMWNSGGFTSLMLPHIARDAGMDEGATLDTMSTFVFPSVSSQLSSAWLGGSGITFLKGVADVFVNAGEISSARGSYAGAVNTDGLNAVASQ*
>MP2231_megahit_301302_104-1045
MKKIISLLLGSIVALAFTASVAFSAANQVRVAFFLEWPTPNQEDKVKKTFDDALGVPVKWTNFANGGAMTDAMLAGDIDISYSQGLVPFINAVKSNAPIKLVDIAMEYGMGGTTCVTSKASGITKANASELEGKKVAVPLGTMAEYVFDESMKVVGADRKKMDIIQMDPEEGAAAIVSGDVVMACLFGGNSIKAALTVGTRLLTVQEARDAGILGIDITSVTSKFMKENPGMVRTFIEVSHEANARYRAGKSDMSIIAKDAEMKLEDMKDTIGGFKFLTAAETKKSMESGNLDAFLKGMDTPSGSVDTSLLPL*
>MP2231_megahit_313681_150-539
MKKIVSLLLGSIVACALSISAAFSAANEVRVAFFLEWALPNQEDKVKKTFDDALGVPVKWTNFATGGEMTEAMLSGDIDISYSQGLTPFVNAVNAKAPIILVDIAVIYGMGGTTCVAAKGIDKGNASIKL
>MP2231_megahit_315218_2-217
MKKIISLLLGSIVAFTLSISAAFSAANEVRVAFFLEWALPNQEDKVKKTFDDALGVPVKWTNFATGGEMTEA
>MP2231_megahit_321302_1-138
MKKIISFILTSVVALYLSMSVAFSAANQVRVAFFLEWALPNQEDKV
>MP2231_megahit_325826_1-588
IGTAAHYGYLKQMDHFGVDVASMQVVDMAPPEGAAAFAQGELDMFCGWGGSLRRAIEYGNVLLSGAEKTALGILVWDVTSTPASFADENAEVLSIFLGVTAAANAMWNSGGFTSLMLPHIAKDAGMDEDDTADTMSTFVFPSVSNQLGSNWLGGSGADFLKGVADVFVNSGNIPSARGSYANAINTDGLEALAAQ*
>MP2231_megahit_341658_1047-1313
HEANARYNAGKSNMNIIAKDAAMDLAGTKKQMGGFEFPDAATMTSKYMNKGGILMTYLDVMGNMFATSENPALKNYSKVVDTNYLPTH*
>MP2233bis_megahit_3069_327-926
TPVGSTAHFSLMGVLAKAGLSTSDVNIMSMPPDQIAAAWEQGAIDGAFIWQPVQNQLLQSGTRLVGADQTAEWGYPTFDAWVVNKQFAEQNREGLIGFIKTINDANNAYLDDKQAWTADSEQVKIIADYTGADPAQVPDVLSGYTFLPLSEQVKPEWLGGGLSDVLKSTAEFLKEAGRIDSVGEDYAPFVTDAYVKAAQ*
>MP2233bis_megahit_11540_2-559
TVAYFREWPMPFQFAKVQGGYDEALGVRVNWVAFDSGTAMSAAMAAGDVQIAVSQGVLPFIAATSAGQDLKIIDIAASYADNENCVVAAGLEIDKDSASELEGKRVAVPMGTGAQYTFLQLMGYLKVDTSTMSIVDMAPAEGAAALSQGNVDMACGWGGALARMREFGNVLLTGAEKEAIGILSFD
>MP2233bis_megahit_11648_314-655
MSGYFRTTMIASAALLALSGGAWAQSVVIGHFGNPTPMQVAASEGKFSEATGWDVEWRKFAAGTDVIAAMASGDIKVAELGSSPLAIAATQGVDLEMFMVAQVIGNAESLIVRD
>MP2233bis_megahit_37210_2-355
ITTTGDFAAGQPRLLADFVAVTAQANAAWNAGDRRDEMLSVIARDAGMETAVAGDTIDDFVFLSVDQLLSDAWLGGRVGTYLDGAAEFFRENGTVPEILPSYAALIDTGPLADVAGR*
>MP2233bis_megahit_143737_3-113
MKKIINLLLGSIVALTLSISAAFSAANEVRVAFFLEW
>MP2233bis_megahit_168998_1-279
FLEVTAESNALFAAGNSDMAVIAKDAGMSVEKTTNQMAGFKFPSPAEQRSSWFNAGGKVEGMLAFMGNMFATAENPALNDYSKTIDTSFLPE*
>MP2233bis_megahit_174369_246-995
MKNIYKKIGATVVSAIATVNVMALDELNVAYFEEWPMPFEYAKQIGAYDEALGMTVNWKSFGTGTAMSAAMASGDIDISVSQGVPPFIVAASTGQDIQIVDVAVSYADNDNCVVASALEIDASNASELAGKKVSVPIGTAAHYGYLKQMDHFGVDVASMQVVDMAPPEGAAAFAQGELDMFCGWGGSLRRAIEYGNVLLSGAEKTALGILVWDVTSTPASFADENAEVLSIFLGVTAASNAMWNSGGFTS
>MP2233bis_megahit_175481_2453-2755
FLGVTAASNAMWNSGGFTSLMLPHIAKDAGMDEDDTADTMSTFVFPSVSNQLGSNWLGGSGADFLKGVADVFVNSGNIPSARGSYANAINTDGLEALAAQ*
>MP2233bis_megahit_200538_2-1006
ALDSYDAFVNTSFLERISDVPVVIDTPDELDVAYFLEWPTANQVAQVEETYDAALGIKVNWHSFASGGDMALAMESGDIDISYSQGLTPFANFVTSGSDLQIVGVAVSYADADNCVAHPDYGVTAANAATSLAGQKIYAPIGNVTHFKLLKMLEHLGVDLGSVEHIPSEGGAAAVAAFSSGDVALACAFGGSVNQMIADGGNLVMTGSEQEAIGIRVFDIISTTGDFGRAYPKVVEIFLQVTEDANAAYAADRGPLEATIAEAAGMEVGPSNALLDAFSFPDADMQLSDAWLGGTVQQVMKEQMDFFVEQGEIPTALDSYDAFVNTSFLERISDV
>MP2233bis_megahit_206461_1-963
DELNVAYFLEWPTANQVAQVELTYDSVLGMTVNWLPFASGNDMALAMESGDIDISYSQGLTPFANYVTSGADHVIVGVAVSYADADNCVAHPDYGVSQDNAAAALAGQSIYTPIGNVTHFKLLKMLEHLGVSLDDVSLIPSEGGPAAVAAFQNGDVAMACAFGGAINMMLAAGGNLVMTGSEQEALGIRVFDIISAPRSFADEHGDVVTAFLQVTEDANAAYAADRASLEATIADAAGMDVAGSNSLLDAFTFLDKDSQLSDAWLGGTVQAAMKEQMDFFVAQGEIDTALDSYDAVVDTSYLAAVTGGGFGAANPKAPSGL
>MP2233bis_megahit_212991_1-834
MNSTKVHRCLFGALLSFALVASACGGDDDDTTTTTVPAKQSVLTTTTAAPATTAAPATTAAPSGLDELNVAYFLEWPTANQVAQLEQTYDSVLGLTVNWIAFPSGNDMALAMESGDIDISYSQGLTPFANYVTSGADHVIVGVAVSYADADNCVAHPDYAVSQDNAASSLAGQVIYTPIGNVTHFKLLKMLEHLGVSLDDVSLIPSEGGPAAVAAFENGDVAMACAFGGAINMMLASGGNLVMTGSEQEALGIRVFDIISAPRSFADEHGDVVTAFLQ
>MP2233bis_megahit_276884_3-125
MKKIVSLLLGSIVACALSISAAFSAANEVRVAFFLEWALPN
>MP2233bis_megahit_277445_482-592
MKKIISFILTSVVALYLSMSVAFSAANQVRVAFFLEW
>MP2233bis_megahit_292798_1-150
MKKIINFILGAVVALNLSASVANAASKEVRIAFFLEWATPNQEDKVKKAF
>MP2233bis_megahit_295066_3-1430
FVAVLAVLALVVSACGSDDADDAAPATTAAPAATAAPAATAAPAEALSELNVAYFLEWPTANQVAQIEQTYDDALGMTVNWLPFGSGGDMALAMESGDIDIAYSQGLTPFANFVTSGSELEIVGVAVSYADADNCVAHPDYGVTAANAAETLAGQKVYAPVGNVTHYKLLKMLEHLGVDLGSFEHVPSDGGAAAVAAFQSGDVAMACAFGGGVLRMLGDGGNLVMTGSEQEAIGIRVFDIISIPTQFGIDHPDVVETFLQVTEEANAAYAGNRRAQEAMIAEAAGMTVEGSNALLDMFSFPDRATQLSDAWLGGTVQDVMKAQMDFFVEQGEIPEALDSYDAFVNTTFLSNISDVEVVMASSGAGEGGTVTILYWQAASTLNPYLSGGWKDRDAGSVILEPLAEFDDQGVLVPALAAEIPTVSNGGVSADLTQITWTLLEGVLFSDGTPVTSDDVVFSWEYCSNPDTGCSGAGGFD
>MP2233bis_megahit_295699_497-760
MKNLLKILLGGLFLCSFYSVNAVAKDVNVAFFLEWATPNQEAKVNKAYDDAMGVNINWTNFATGVEMTEAMLSGDIDISYSQGMTPFV
>MP2233bis_megahit_300406_3-374
MKKIISFILTSIVALYLSMSVAFSAANQVRVAFFLEWALPNQEDKVKQTFDKALGVPVKWTNFATGGEMTEAMLSGDIDISYSQGLTPFVNAVNAKAAIKLVDIAVIYGMGGTTCVAAKGIDKG
>MP2233bis_megahit_306790_2928-3776
AFFLEWPTPNQEDKVKKTFDDALGVPVKWTNFANGGAMTDAMLAGDIDISYSQGLVPFINAVKSNAPIKLVDIAMEYGMGGTTCVTSKASGITKANASELEGKKVAVPLGTMAEYVFDESMKVVGADRKKMDIIQMDPEEGAAAIVSGDVVMACLFGGNSIKAALTVGTRLLTVQEARDAGILGIDITSVTTKFMKENPGMVRTFIEVSHEANARYRAGKSDMSIIAKDAEMKLEDMKDTIGGFKFLTAAETKKSMESGNLDAFLKGMDTPSGSVDTSLLPL*
>MP2233bis_megahit_313964_1-468
MKGLYKKIGATIVGAIAAVNVMALDELNVAYFEEWPMPFEYAKQIGAYDEALGMTVNWSSFGTGTAMSAAMASGDIDLSVSQGVPPFIVAASTGQDLQIVDVAVSYADNDNCVVASALEIDASNASELAGLKVSVPIGTAAHYGYLKQMSHFGVDV
>MP2233bis_megahit_319530_2-523
MQVVDMAPPEGAAAFAQGSVDVFCGWGGSLRRALEHGNVLLTGAEKTALGILVWDVTSTTAQFANENAEVLATFLGVTAAANAMWNSGGFTSLMLPHIARDAGMDEGATLDTMSTFVFPSVSSQLSSAWLGGSGITFLKGVADVFVNAGEISSARGSYAGAVNTDGLNAVASQ*
>MP2233bis_megahit_334880_390-659
EVTHDANARFNAGKSDMNVIAKDAAMDLAGTKNQMDGFEFPDAATMKSKYLNKGGILMTYLSVMGNMFATSENPALSDYSQVVDTSYLP*
>MP2233bis_megahit_335072_368-532
MKKIISFILASIVAFSFSMSVANSAANQVRVAFFLEWALPNQEDKVKETFDKALG
>MP2233bis_megahit_336224_2-472
MKKIISLLLGSIVAFSLTISAAFSAANEVRVAFFLEWALPNQEDKVKKTFDDAMGVPIKWTNFATGGEMTEAMLSGDIDISYSQGLTPFVNAVNAKAPIILVDIAVIYGMGGTTCVAAKGIDKGNASTKLDGQKVAVPLGTMADYVFKETMRVVGAD
>MP2233bis_megahit_336731_7-942
[truncated: 99,958 more chars]
