# Supplementary material for: Picoplankton nitrogen guilds in the tropical and subtropical oceans: From the surface to the deep
Source: PLoS One. 2025 Nov 5;20(11):e0335222. doi: 10.1371/journal.pone.0335222 (PMC12588538; doi:10.1371/journal.pone.0335222)
Supplement: S1 File — (ZIP) [file pone.0335222.s001.zip › supplementary info/N_cycle/G_tauA_taurine_tranporter_binding_protein/info_tauA.txt]

tauA taurine transporter protein binding tree
Usually involved in taurine assimilation
It forms a complex with other tau genes
Domain used: TIGR01729

Apart I use as "outgroup" de ssu transporter binding protein ("TIGR01728.1"), although some branches (see Swiss prot ssu sequences from Bacillus also transport taurine).

###################################################

TREE INFO:
 --msa_method "muscle"
 --tree_method "iqtree"
 --tree_model "WAG+G4"

TREE FILES:
- ref_database.newick  	 -> Main file, unrooted reference tree
- ref_database_relabeled.newick -> same than before with long IDs (passed for relabeltree.py with the flag " --label_prefixes "ref_Swiss_tauA_" "ref_Swiss_ssuA_" "ref_atsR_" "MARdb_tauA_syntheny_" "MARdb_tauA_no_syntheny_" "MARdb_ssuA" ")
- ref_database.faln 			 -> reference sequences aligment

PICKLE FILES:

# Reference sequences found with hmms on the reference database (MAR+Paoli+Japaneses) 

file				     prefix in sort leave IDs
ssuA_nosynthenyref_database_id_dict.pickle     -> "ref_o_" #
ssuA_synthenyref_database_id_dict.pickle -> "ssuA_syntheny" # --hmm_struc "TIGR01728.1 4 NF008420.0_ssuB"
tauA_nosynthenyref_database_id_dict.pickle -> "ref_n_" #
tauA_synthenyref_database_id_dict.pickle -> "tauA_syntheny" # --hmm_struc "TIGR01729.1 4 NF008421.0_tauB"

# Reference sequences from Uniprot and bibliography (notice the "gl" in the prefix, meaning gold reference):

atsR_uniprot_processed_id_dict.pickle -> "ref_swa" # transporter of arylsulfates. Not known TIGRFAM. Extracted from Uniprot
ssuA_Swiss_processed_id_dict.pickle -> "ref_sws" # ssu transporter, Swiss prot sequences. The sequence from E.coli DOES NOT transport taurine, the one from Bacillus DO transport taurine
tauA_Ecoli_Swiss_processed_id_dict.pickle -> "ref_swt" # tauA transporter, Swiss prot sequence

CLUSTERS INFO:

Check file Cluster_definition_SACO.xlsx

file.tsv names tell you what they are

ITOL FILES

- iTOL_colors_ref_labeled_Swiss.txt -> file for the labeled reference tree (ref_database_relabeled.newick), indicating the Swiss prot sequences
- iTOL_colors_ref_labeled.txt -> file for the labeled reference tree (ref_database_relabeled.newick), indicating the database origin (MARdb, Swissprot) and if they are tauA/ssuA/atsR of the sequences
- iTOL_colors_taxa_expanded.txt -> file for the taxonomy origin for the labeled reference tree (ref_database_relabeled.newick)
