# Supplementary material for: Picoplankton nitrogen guilds in the tropical and subtropical oceans: From the surface to the deep
Source: PLoS One. 2025 Nov 5;20(11):e0335222. doi: 10.1371/journal.pone.0335222 (PMC12588538; doi:10.1371/journal.pone.0335222)
Supplement: S1 File — (ZIP) [file pone.0335222.s001.zip › supplementary info/N_cycle/G_potF_like_polyamines/potF_leaves_clustered.tsv]

id	cluster
potF141	C3
potF166	C3
potF776	C3
potF768	C3
potF291	C3
potF980	C3
potF797	C3
potF267	C3
potF838	C3
potF369	C3
potF410	C3
potF931	C3
potF1127	C3
potF800	C3
potF1108	C3
potF1116	C3
potF482	C3
potF438	C3
potF230	C3
potF875	C3
potF829	C3
potF919	C3
potF967	C3
potF464	C3
potF212	C3
potF690	C3
potF1073	C3
potF180	C3
potF1137	C3
potF773	C3
potF1133	C3
potF202	C3
potF173	C3
potF968	C3
potF32	C3
potF426	C3
potF448	C3
potF228	C3
potF849	C3
potF1023	C3
potF326	C3
potF568	C3
potF813	C3
potF739	C3
potF139	C3
potF450	C3
potF807	C3
potF872	C3
potF563	C3
potF381	C3
potF248	C3
potF390	C3
potF1088	C3
potF260	C3
potF420	C3
potF491	C3
potF987	C3
potF1059	C3
potF95	C3
potF262	C3
potF1095	C3
potF418	C3
potF239	C3
potF81	C3
potF452	C3
potF1124	C3
potF113	C3
potF704	C3
potF1080	C3
potF40	C3
potF700	C3
potF610	C3
potF617	C3
potF957	C3
potF112	C3
potF1032	C3
potF899	C3
potF131	C3
potF435	C3
potF525	C3
potF321	C3
potF327	C3
potF105	C3
potF247	C3
potF649	C3
potF814	C3
potF501	C3
potF39	C3
potF220	C3
potF604	C3
potF1071	C3
potF148	C3
potF18	C3
potF271	C3
potF555	C3
potF710	C3
potF350	C3
potF909	C3
potF357	C3
potF694	C3
potF330	C3
potF437	C3
potF820	C3
potF535	C3
potF1040	C3
potF151	C3
potF1057	C3
potF574	C3
potF110	C3
potF472	C3
potF992	C3
potF310	C3
potF490	C3
potF735	C3
potF1016	C3
potF469	C3
potF801	C3
potF498	C3
potF507	C3
potF16	C3
potF293	C3
potF477	C3
potF1107	C3
potF1119	C3
potF639	C3
potF108	C3
potF462	C3
potF1048	C3
potF528	C3
potF391	C3
potF441	C3
potF948	C3
potF743	C3
potF416	C3
potF521	C3
potF423	C3
potF508	C3
potF104	C3
potF340	C3
potF308	C3
potF923	C3
potF396	C3
potF9	C3
potF203	C3
potF26	C3
potF323	C3
potF681	C3
potF226	C3
potF576	C3
potF1063	C3
potF433	C3
potF741	C3
potF607	C3
potF181	C3
potF480	C3
potF62	C3
potF762	C3
potF245	C3
potF380	C3
potF79	C3
potF215	C3
potF901	C3
potF569	C3
potF37	C3
potF77	C3
potF206	C3
potF241	c1a
potF656	c1a
potF1110	c1a
potF286	c1a
potF1027	c1a
potF796	c1a
potF1128	c1a
potF1145	c1a
potF49	c1a
potF414	c1a
potF74	c1a
potF1081	c1a
potF548	c1a
potF625	c1a
potF611	c1a
potF533	c1a
potF99	c1a
potF687	c1a
potF479	c1a
potF832	c1a
potF15	c1a
potF65	c1a
potF1030	c1a
potF492	c1a
potF903	c1a
potF719	c1a
potF270	c1a
potF8	c1a
potF279	c1a
potF529	c1a
potF82	c1a
potF109	c1a
potF103	c1a
potF749	c1a
potF995	c1a
potF124	c1a
potF526	c1a
potF1087	c1a
potF557	c1a
potF281	c1a
potF411	c1a
potF331	c1a
potF1118	c1a
potF55	c1a
potF216	c1a
potF1142	c1a
potF401	c1a
potF570	c1a
potF602	c1a
potF393	c1a
potF722	c1a
potF583	c1a
potF231	c1a
potF475	c1a
potF737	c1a
potF399	c1a
potF837	c1a
potF659	c1a
potF387	c1a
potF1131	c1a
potF169	c1a
potF1155	c1a
potF584	c1a
potF532	c1a
potF200	c1a
potF1125	c1a
potF1006	c1a
potF1139	c1a
potF822	c1a
potF1054	c1a
potF1114	c1a
potF436	c1a
potF772	c1a
potF7	c1a
potF388	c1a
potF305	c1a
potF950	c1a
potF38	c1a
potF795	c1a
potF320	c1a
potF1136	c1a
potF1043	c1a
potF278	c1a
potF372	c1a
potF655	c1a
potF1089	c1a
potF227	c1a
potF731	c1a
potF958	c1a
potF732	c1a
potF777	c1a
potF352	c1a
potF34	c1a
potF520	c1a
potF268	c1a
potF1011	c1a
potF674	c1a
potF221	c1a
potF623	c1a
potF959	c1a
potF803	c1a
potF383	c1a
potF1154	c1a
potF370	c1a
potF606	c1a
potF734	c1a
potF152	c1a
potF643	c1a
potF1098	c1a
potF255	c1a
potF1103	c1a
potF1151	c1a
potF1156	c1a
potF45	c1a
potF590	c1a
potF831	c1a
potF884	c1a
potF1038	c1a
potF298	c1a
potF1044	c1a
potF427	c1a
potF14	c1a
potF1010	c1a
potF633	c1a
potF1061	c1a
potF706	c1a
potF571	c1a
potF974	c1a
potF86	c1a
potF201	c1a
potF924	c1a
potF204	c1a
potF460	c1a
potF971	c1a
potF657	c1a
potF258	c1a
potF273	c1a
potF966	c1a
potF921	c1a
potF701	c1a
potF808	c1a
potF806	c1a
potF252	c1a
potF280	c1a
potF78	c1a
potF439	c1a
potF329	c1a
potF317	c1a
potF222	c1a
potF170	c1a
potF345	c1a
potF912	c1a
potF342	c1a
potF564	c1a
potF272	c1b
potF695	c1b
potF946	c1b
potF893	c1b
potF553	c1b
potF627	c1b
potF356	c1b
potF689	c1b
potF117	c1b
potF503	c1b
potF136	c1b
potF856	c1b
potF254	c1b
potF299	c1b
potF511	c1b
potF339	c1b
potF804	c1b
potF1115	c1b
potF1033	c1b
potF1091	c1b
potF303	c1b
potF790	c1b
potF1068	c1b
potF641	c1b
potF1049	c1b
potF89	c1b
potF249	c1b
potF550	c1b
potF708	c1b
potF833	c1b
potF312	c1b
potF882	c1b
potF721	c1b
potF892	c1b
potF1020	c1b
potF192	c1b
potF927	c1b
potF406	c1b
potF1146	c1b
potF486	c1b
potF1042	c1b
potF671	c1b
potF817	c1b
potF459	c1b
potF208	c1b
potF518	c1b
potF199	c1b
potF449	c1b
potF1034	c1b
potF705	c1b
potF1041	c1b
potF1029	c1b
potF209	c1b
potF591	c1b
potF785	c1b
potF767	c1b
potF1024	c1b
potF956	c1a
potF1150	c1a
potF600	c1a
potF937	c1a
potF458	c1a
potF1123	c1a
potF863	c1a
potF1037	c1a
potF618	c1a
potF287	c1a
potF311	c1a
potF246	c1a
potF757	c1a
potF629	c1a
potF1052	c1a
potF922	c1a
potF277	c1a
potF468	c1a
potF761	c1a
potF453	c1a
potF313	c1a
potF631	c1a
potF115	c1a
potF990	c1a
potF523	c1a
potF809	c1a
potF1121	c1a
potF1003	c1a
potF145	c1a
potF824	c1a
potF1053	c1a
potF483	c1a
potF244	c1a
potF443	c1a
potF1086	c1a
potF973	c1a
potF964	c1a
potF191	c1a
potF27	c1a
potF163	c1a
potF944	c1a
potF101	c1a
potF41	c1a
potF1014	c1a
potF190	c1a
potF1026	c1a
potF275	c1a
potF725	c1a
potF1051	c1a
potF645	c1a
potF334	c1a
potF304	c1a
potF371	c1a
potF347	c1a
potF36	c1a
potF640	c1a
potF1077	c1a
potF786	c1a
potF496	c1a
potF753	c1a
potF665	c1a
potF999	c1a
potF155	c1a
potF953	c1a
potF788	c1b
potF871	c1b
potF941	c1b
potF907	c1b
potF979	c1b
potF588	c1b
potF1072	c1b
potF729	c1b
potF361	c1b
potF976	c1b
potF978	c1b
potF2	c1b
potF219	c1b
potF747	c1b
potF636	c1b
potF1058	c1b
potF750	c1b
potF928	c1b
potF76	c1b
potF1015	c1b
potF1113	c1b
potF165	c1b
potF466	c1b
potF628	c1b
potF936	c1b
potF841	c1b
potF116	c1b
potF188	c1b
potF93	c1b
potF848	c1b
potF85	c1b
potF865	c1b
potF276	c1b
potF698	c1b
potF319	c1b
potF712	c1b
potF1035	c1b
potF474	c1b
potF13	c1b
potF799	c1b
potF50	c1b
potF1076	c1b
potF713	c1b
potF943	c1b
potF91	c1b
potF422	c1b
potF825	c1b
potF877	c1b
potF146	c1b
potF758	c1b
potF1148	c1b
potF754	c1b
potF543	c1b
potF322	c1b
potF1144	c1b
potF1000	c1b
potF385	c1b
potF723	c1b
potF428	c1b
potF826	c1b
potF823	c1b
potF830	c1b
potF963	c1b
potF554	c1b
potF243	c1b
potF264	c1b
potF344	c1b
potF1075	c1b
potF359	c1b
potF867	c1b
potF947	c1b
potF378	c1b
potF702	c1b
potF328	c1b
potF900	c1b
potF885	c1b
potF622	c1b
potF573	c1b
potF167	c1b
potF487	c1b
potF134	c1b
potF852	c1b
potF601	c1b
potF847	c1b
potF951	c1b
potF1149	c1b
potF455	c1b
potF1094	c1b
potF598	c1b
potF1031	c1b
potF926	c1b
potF675	c1b
potF318	c1b
potF913	c1b
potF579	c1b
potF782	c1b
potF368	c1b
potF667	c1b
potF770	c1b
potF193	c1b
potF727	c1b
potF446	c1b
potF960	c1b
potF1056	c1b
potF542	c1b
potF991	c1b
potF572	c1b
potF1097	c1b
potF798	c1b
potF779	c1b
potF171	c1b
potF716	c1b
potF1126	c1b
potF983	c1b
potF565	c1b
potF509	c1b
potF624	c1b
potF914	c1b
potF349	c1b
potF504	c1b
potF840	c1b
potF67	c1b
potF1129	c1b
potF412	c1b
potF764	c1b
potF1109	c1b
potF707	c1b
potF484	c1b
potF284	c1b
potF895	c1b
potF534	c1b
potF24	c1b
potF1036	c1b
potF592	c1b
potF519	c1b
potF828	c1b
potF355	c1b
potF661	c1b
potF400	c1b
potF711	c1b
potF670	c1b
potF890	c1b
potF333	c1b
potF196	c1b
potF417	c1b
potF752	c1b
potF986	c1b
potF663	c1b
potF515	c1b
potF682	c1b
potF985	c1b
potF965	c1b
potF120	c1b
potF59	c1b
potF185	c1b
potF733	c1b
potF709	c1b
potF80	c1b
potF818	c1b
potF102	c1b
potF178	c1b
potF684	c1b
potF593	c1b
potF668	c1b
potF12	c1b
potF685	c1b
potF686	c1b
potF302	c1b
potF384	c1b
potF229	c1b
potF850	c1b
potF933	c1b
potF33	c1b
potF157	c1b
potF586	c1b
potF1147	c1b
potF669	c1b
potF932	c1b
potF505	c1b
potF1067	c1b
potF802	c1b
potF746	c1b
potF413	c1b
potF763	c1b
potF289	c1b
potF616	c1b
potF1001	c1b
potF168	c1b
potF815	c1b
potF1004	c1b
potF129	c1b
potF720	c1b
potF394	c1b
potF765	c1b
potF1157	c1b
potF780	c1b
potF902	c1b
potF1111	c1b
potF666	c1b
potF827	c1b
potF869	c1b
potF367	c1b
potF90	c1b
potF17	c1b
potF595	c1b
potF111	c1b
potF332	c1b
potF653	c1b
potF510	c1b
potF846	c1b
potF842	c1b
potF730	c1b
potF908	c1b
potF887	c1b
potF30	c1b
potF578	c1b
potF51	c1b
potF513	c1b
potF489	c1b
potF982	c1b
potF546	c1b
potF386	c1b
potF759	c1b
potF343	c1b
potF409	c1b
potF1130	c1b
potF1065	c1b
potF994	c1b
potF297	c1b
potF873	c1b
potF984	c1b
potF989	c1b
potF61	c1b
potF1022	c1b
potF150	c1b
potF910	c1b
potF75	c1b
potF425	c1b
potF1079	c1b
potF218	c1b
potF447	c1b
potF756	c1b
potF693	c1b
potF1152	c1b
potF1090	c1b
potF42	c1b
potF186	c1b
potF338	c1b
potF158	c1b
potF237	c1b
potF945	c1b
potF972	c1b
potF429	c1b
potF84	c1b
potF870	c1b
potF845	c1b
potF114	c1b
potF810	c1b
potF194	c1b
potF626	c1b
potF760	c1b
potF728	c1b
potF784	c1b
potF1013	c1b
potF1007	c1b
potF118	c1b
potF488	c1b
potF1047	c1b
potF603	c1b
potF930	c1b
potF1064	c1b
potF696	c1b
potF632	c1b
potF630	c1b
potF876	c1b
potF530	c1b
potF456	c1b
potF1050	c1b
potF1106	c1b
potF917	c1b
potF527	c1b
potF1122	c1b
potF431	c1b
potF647	c1b
potF531	c1b
potF107	c1b
potF195	c1b
potF375	c1b
potF1099	c1b
potF789	c1b
potF175	c1a
potF949	c1a
potF615	c1a
potF1062	c1a
potF495	c1a
potF738	c1a
potF250	c1a
potF497	c1a
potF465	c1a
potF594	c1a
potF285	c1a
potF493	c1a
potF587	c1a
potF346	c1a
potF1117	c1a
potF164	c1a
potF717	c1a
potF1138	c1a
potF672	c1a
potF539	c1a
potF142	c1a
potF445	c1a
potF969	c1a
potF11	c1a
potF998	c1a
potF404	c1a
potF494	c1a
potF3	c1a
potF403	c1a
potF69	c1a
potF1039	c1a
potF29	c1a
potF1096	c1a
potF940	c1a
potF562	c1a
potF769	c1a
potF306	c1a
potF774	c1a
potF514	c1a
potF939	c1a
potF621	c1a
potF861	c1a
potF184	c1a
potF1070	c1a
potF485	c1a
potF1112	c1a
potF954	c1a
potF25	c1a
potF373	c1a
potF1045	c1a
potF744	c1a
potF612	c1a
potF891	c1a
potF467	c1a
potF1083	c1a
potF835	c1a
potF440	c1a
potF366	c1a
potF398	c1a
potF589	c1a
potF172	c1a
potF1092	c1a
potF379	c1a
potF646	c1a
potF392	c1a
potF522	c1a
potF516	c1a
potF1005	c1a
potF189	c1a
potF358	c1a
potF187	c1a
potF161	c1a
potF259	c1a
potF925	c1a
potF697	c1a
potF257	c1a
potF881	c1a
potF811	c1a
potF1100	c1a
potF775	c1a
potF197	c1a
potF918	c1a
potF217	c1a
potF402	c1a
potF942	c1a
potF642	c1a
potF911	c1a
potF929	c1a
potF778	c1a
potF127	c1
potF740	c1
potF53	c1
potF57	c1
potF149	c1
potF1018	c1
potF524	c1
potF560	c1
potF517	c1
potF575	c1
potF678	c2a
potF397	c2b
potF1046	c2b
potF434	c2b
potF478	c2b
potF415	c2b
potF360	c2b
potF874	c2b
potF938	c2b
potF290	c2b
potF1132	c2b
potF812	c2b
potF174	c2b
potF567	c2b
potF224	c2b
potF4	c2b
potF547	c2b
potF198	c2b
potF934	c2b
potF597	c2b
potF783	c2b
potF282	c2b
potF794	c2b
potF673	c2b
potF558	c2b
potF854	c2b
potF348	c2b
potF121	c2b
potF144	c2b
potF106	c2b
potF834	c2b
potF683	c2b
potF905	c2b
potF997	c2b
potF207	c2b
potF858	c2b
potF1069	c2b
potF897	c2b
potF1074	c2b
potF58	c2b
potF868	c2b
potF182	c2b
potF68	c2b
potF143	c2b
potF853	c2b
potF463	c2b
potF159	c2b
potF680	c2b
potF581	c2b
potF265	c2b
potF44	c2b
potF889	c2b
potF295	c2b
potF335	c2b
potF442	c2b
potF1021	c2b
potF1140	c2b
potF751	c2b
potF862	c2b
potF253	c2b
potF263	c2b
potF235	c2b
potF365	c2b
potF888	c2b
potF236	c2b
potF128	c2b
potF981	c2b
potF566	c2b
potF821	c2b
potF935	c2b
potF962	c2b
potF97	c2b
potF325	c2b
potF1017	c2b
potF240	c2b
potF147	c2b
potF461	c2b
potF906	c2b
potF609	c2b
potF96	c2b
potF256	c2b
potF162	c2b
potF660	c2b
potF577	c2b
potF879	c2b
potF354	c2b
potF679	c2b
potF651	c2b
potF860	c2b
potF1078	c2b
potF1028	c2b
potF214	c2b
potF654	c2b
potF301	c2b
potF793	c2b
potF545	c2b
potF225	c2b
potF430	c2b
potF238	c2b
potF1105	c2b
potF10	c2b
potF283	c2b
potF183	c2b
potF341	c2b
potF156	c2b
potF544	c2b
potF5	c2b
potF72	c2b
potF315	c2b
potF614	c2b
potF288	c2b
potF160	c2b
potF819	c2b
potF138	c2b
potF154	c2b
potF70	c2b
potF1012	c2b
potF269	c2b
potF549	c2b
potF176	c2b
potF296	c2b
potF993	c2b
potF961	c2b
potF988	c2b
potF46	c2b
potF389	c2b
potF766	c2b
potF1141	c2b
potF21	c2b
potF233	c2b
potF470	c2b
potF599	c2b
potF499	c2b
potF596	c2b
potF748	c2b
potF43	c2b
potF88	c2b
potF137	c2b
potF92	c2b
potF718	c2b
potF676	c2b
potF580	c2b
potF119	c2b
potF996	c2b
potF179	c2b
potF836	c2b
potF1104	c2b
potF703	c2b
potF541	c2b
potF1	c2b
potF20	c2b
potF377	c2b
potF898	c2b
potF316	c2b
potF644	c2b
potF506	c2b
potF658	c2b
potF886	c2b
potF476	c2b
potF839	c2b
potF140	c2b
potF792	c2b
potF714	c2b
potF294	c2b
potF561	c2b
potF123	c2b
potF274	c2b
potF64	c2b
potF47	c2b
potF662	c2b
potF473	c2b
potF1143	c2b
potF419	c2b
potF395	c2b
potF540	c2b
potF376	c2b
potF816	c2b
potF915	c2b
potF552	c2b
potF177	c2b
potF87	c2b
potF585	c2b
potF28	c2b
potF300	c2b
potF353	c2a
potF559	c2a
potF314	c2a
potF692	c2a
potF35	c2a
potF970	c2a
potF19	c2a
potF337	c2a
potF363	c2a
potF736	c2a
potF351	c2a
potF1102	c2a
potF292	c2a
potF54	c2a
potF551	c2a
potF582	c2a
potF261	c2a
potF444	c2a
potF844	c2a
potF251	c2a
potF652	c2a
potF336	c2a
potF866	c2a
potF538	c2a
potF213	c2a
potF223	c2a
potF512	c2a
potF135	c2a
potF843	c2a
potF130	c2a
potF955	c2a
potF22	c2a
potF613	c2a
potF56	c2a
potF52	c2a
potF688	c2a
potF883	c2a
potF896	c2a
potF664	c2a
potF408	c2a
potF536	c2a
potF975	c2a
potF424	c2a
potF66	c2a
potF537	c2a
potF608	c2a
potF745	c2a
potF133	c2a
potF715	c2a
potF1093	c2a
potF791	c2a
potF71	c2a
potF638	c2a
potF364	c2a
potF920	c2
potF382	c2
potF699	c2
potF451	c2
potF500	c2
potF421	c2
potF894	c2
potF6	c2
potF73	c2
potF691	c2
potF1008	c2
potF864	c2
potF916	c2
potF454	c2
potF650	c2
potF755	c2
potF0	c2
potF210	c2
potF324	c2
potF31	c2
potF362	c2
potF98	c2
potF234	c2
potF787	c2
potF1120	c2
potF132	c2
potF1066	c2
potF880	c2
potF620	c2
potF94	c2
potF637	c2
potF1085	c2
potF23	c2
potF677	c2
potF100	c2
potF977	c2
potF605	c2
potF432	c2
potF405	c2
potF1025	c2
potF63	c2
potF724	c2
potF1101	incertae
potF374	incertae
potF904	incertae
potF1060	incertae
potF771	incertae
potF855	incertae
potF952	incertae
potF48	incertae
potF1009	incertae
potF634	incertae
potF805	incertae
potF1082	incertae
potF1135	incertae
potF232	incertae
potF125	incertae
potF1134	incertae
potF1084	incertae
potF859	incertae
potF1153	incertae
potF126	incertae
potF556	incertae
potF851	incertae
potF211	incertae
potF242	incertae
potF407	incertae
potF83	incertae
potF481	incertae
potF266	incertae
potF1002	incertae
potF205	incertae
potF502	incertae
potF619	incertae
potF635	incertae
potF781	incertae
potF742	incertae
potF878	incertae
potF471	incertae
potF1055	incertae
potF457	incertae
potF60	incertae
potF307	incertae
potF1019	incertae
potF122	incertae
potF153	incertae
potF648	incertae
potF857	incertae
potF726	incertae
potF309	incertae
