# Supplementary material for: Picoplankton nitrogen guilds in the tropical and subtropical oceans: From the surface to the deep
Source: PLoS One. 2025 Nov 5;20(11):e0335222. doi: 10.1371/journal.pone.0335222 (PMC12588538; doi:10.1371/journal.pone.0335222)
Supplement: S1 File — (ZIP) [file pone.0335222.s001.zip › supplementary info/N_cycle/G_potF_like_polyamines/potFclusters.tsv]

CI	IN_37_57
CIa	IN_40_58
CIb	IN_257_77
CIc	IN_361_99
CIc_preserved	IN_484_37
CII	IN_866_45
CIIa	IN_867_41
CIIb	IN_870_93
Incertae_sedis	IN_1145_46
Incertae_sedis1	IN_1155_100
Incertae_sedis2	IN_10_88
Incertae_sedis3	IN_1_100
