# Supplementary material for: Picoplankton nitrogen guilds in the tropical and subtropical oceans: From the surface to the deep
Source: PLoS One. 2025 Nov 5;20(11):e0335222. doi: 10.1371/journal.pone.0335222 (PMC12588538; doi:10.1371/journal.pone.0335222)
Supplement: S1 File — (ZIP) [file pone.0335222.s001.zip › supplementary info/N_cycle/G_potF_like_polyamines/potF_pipeline.sh]

#building database for reference tree

python3 code/makedatabase.py \
 --hmms potF_like_polyamines/K11073.hmm \
 --in TRAITS_main/final_ref_database.faa \
 --relabel \
 --hmmsearch_args " -T 364.70" \
 --relabel_prefixes "potF" \
 --outdir potF_like_polyamines/results \
 --prefix "potF"

#building and relabelling reference tree

python3 code/buildtree.py \
 --in potF_like_polyamines/results/potFref_database.faa \
 --outdir potF_like_polyamines/results \
 --msa_method "muscle" \
 --tree_method "iqtree" \
 --tree_model "iqtest"

python3 code/relabeltree.py \
 --tree potF_like_polyamines/results/ref_database.newick \
 --aln potF_like_polyamines/results/ref_database.faln \
 --labels potF_like_polyamines/results/potFref_database_id_dict.pickle \
 --label_prefixes "refDB_" \
 --taxonomy
 
 
 #for making placement, you need to feed code/placesequences.py with metagenomic queries. Malaspina query is at "potF_like_polyamines/result2/putrescine.fasta"
 
 #after placement:
 
python3 code/labelplacements.py \
--jplace potF_like_polyamines/results/epa_result_distance_filtered.jplace \
--labels potF_like_polyamines/result2/potFref_database_id_dict.pickle \
--ref_clusters potF_like_polyamines/potF_leaves_clustered.tsv
--prefix poly_ \
--outdir potF_like_polyamines/result2/ --max_placement_distance 1
--distance_measure "pendant_diameter_ratio" \
--min_placement_lwr 0 \
