# Supplementary material for: Picoplankton nitrogen guilds in the tropical and subtropical oceans: From the surface to the deep
Source: PLoS One. 2025 Nov 5;20(11):e0335222. doi: 10.1371/journal.pone.0335222 (PMC12588538; doi:10.1371/journal.pone.0335222)
Supplement: S1 File — (ZIP) [file pone.0335222.s001.zip › supplementary info/N_cycle/G_ilvC/info_ilvC_tree.txt]

ilvC reference tree
################################

Ketol-acid reductoisomerase

TREE
=====


- ref_database_shrink.newick		-> short IDS


tree_model: "LG+I+G4"

HMM: Kofam K00053

There are three type of sequences included in the tree.
Prefixes:
"refKO_" 	-> From our DB, got with the HMM
"refLem_" 	-> Sequences from a paper that were not in the SwissProt group (only one)
"refSwi_"	-> SwissProt (Uniprot) PE=1 or 2

There are no paralogs in the tree, so there is only one cluster with score 1 


There are also itol datasets to color the tree
