# Supplementary material for: Picoplankton nitrogen guilds in the tropical and subtropical oceans: From the surface to the deep
Source: PLoS One. 2025 Nov 5;20(11):e0335222. doi: 10.1371/journal.pone.0335222 (PMC12588538; doi:10.1371/journal.pone.0335222)
Supplement: S1 File — (ZIP) [file pone.0335222.s001.zip › supplementary info/N_cycle/G_ilvC/K00053.fasta]

>MP0311_megahit_2234_250-759
MHKSLTIIGFGNQAKTWALNLRDSGYEIFIGLRPNSNSKALAEDLGLNVFELSPGCYSPTADIAMLTPDSTHIEIVEQIQNKKGCNFIFAHGHSLYFEGLSKKFSELNLLLLAPKAIASEMRLQYELNGPIGAVYSVELSKFEEESLLKLRGLAKDLGVKSFHETTIEME
>MP0311_megahit_8566_59-847
MAATIYYDNDADLSLLKDKTIAILGYGSQGHAQAQNLRDSGCNVIIGQRSGSANYDLAVSHGFEPMSLAEATKKADLINILLPDEVQGDLYREQVLPNLEPGNVLMCSHGFNMHFGQVVPPEGVDGLLVAPKGPGHLVRSEFEAGGGVPALIALGEGAADETKALGLAYAKGIGGTRGGVIETTIAEETETDLFGEQVVLCGGVSELVRTGFEVLVEAGYQPEMAYFECMHELKLIVDLFYQGGLNYMRYSVSNTAEYGDYTR
>MP0311_megahit_16059_3-560
ESEYKSDIFGERGILLGAVHGIVEALYQRYKNEGMSAEAAFENTAESVTGPISRIISKEGILAVYNHLDSSGKAKFEAAYIAAYTPGKEILQEIYDDVACGNEIRSVVNASSRYDRFPMGQIDGTEMWVIGKGVRDNRKEETIPLNPTTAGIYCATMMAQIDVLLEAGHPYSEIVNESVIECVDSL
>MP0311_megahit_23762_1-633
LIQYGWETITESLKHGGITNMMDRLSNSAKVKAFELSEELKEILSPLFIKHMDNVLSGKFSETMMKDWENDDKELLSWREETSKTDFEKTDPTSDEISEQEYFDNGILMIALVKAGVELAYETMVEAGIKEESAYYESLHELPLIANLVSRKKLYEMNNIISDTAEYGCYLFNNDAIPLLSKFFNKVETDIIGSDSISKSTNSVDNKKLIE
>MP0311_megahit_23798_753-974
FLIDDHVKEKMKLVLADVQNGKFANDFVNEIKSGSPEFNRLRKAGSDHLIESTGKKLRSMMSWMDKEKLVGDK*
>MP0311_megahit_25753_358-624
AENGMDWMYANCSTTAQRGALDWWKKFRDAVYPVFEDLYESVEKGEETRITIQANQKSNYRESLEKELDELRESELWRTGKEVRKLRP*
>MP0311_megahit_26000_969-1121
MANYFNQISLAEKLYQLGQCRFMNLSEFDKGITALKDKKIVIIGCGAQGLN
>MP0311_megahit_26673_1071-1211
MANYFNTLSLGQKLDQLSKCRFMDTSEFDSGVDALKNKKIVIIGCGA
>MP0311_megahit_27334_474-632
MDMLYDRDADIELIKTKKVAVIGYGSQGHAHVLNLRDSGVEQICVGLRESSSS
>MP0311_megahit_28253_3-533
ALNLKESGCDVTIGLYAKSKSRPVAKKLGFKVMDTGDAVKHADVIFVATPDTVIPSVYEKDIAPNLSAGKTLLFSHGFAVHFDLIDTPDDIDVIMVAPKGPGHTVRSQFVEKKGVPTLIAVDNDATGKAKQTALAWAKGIGGTRAGVFETNFREETVTDLFGEQCVLCGGASALVKA
>MP0311_megahit_32128_2-1141
FFNFTKHNKIGLRQFSSVIKHSKEISINGVTENIYIKDNFPSDYVKNVIGDKVITTLGYGPQAMSQSLNLRDNGHNVILGIRKSDNPKSSWMKAIKDNWIPDKDLFEIDEATHKGDIVQYLLSDAGQIDQWSTVDSNLKEDATLYFSHGFGIVYNDKTNIIPKKNNDVVLVAPKGPGIFVRQNYLNNDHVNASWATYQNTSGNADNTAVAMGFAIGCDNLFETTFHKETTSDLVGERSVLMGMIQGAFKAQYDLLREKGHSPSEAYNETVEEALRTLYPLISDKGMDWMYENCSTTAQRGAIDWAPRYYNAIKPIIAQCYQEVEAGMEAKIVIQANSSPDYRNKLNDDLNKIKDQEIWQAYRVMRQFRPGANNNDQFLL*
>MP0311_megahit_35177_79-540
ETDLFGEQAVLCGGASALVEAGFETLVEAGYAPEMAYFECLHELKLIVDLMIESGIAGMRFSISETAKYGDVTRGPRVINGNVKKSMKSILKEIQTGKFAKEWVKEYQAGLPKYNQLLEDGANHPIEDTGQRLRSLMPWIPKKNIKGAQASYS*
>MP0311_megahit_41500_1-120
MSNYFNQLSLREQLRQLGQCRFMEASEFENGIKSLKGKNI
>MP0311_megahit_41663_326-865
TMMEDWANDDVNLLSWRAATGETAFEKTAATKEQITEQEYFDHGVLMVAFVRAGVELAYETMVASGIVEESAYYESLHELPLIANTVARKKLFEMNRIISDTAEYGCYLFDHACKPLLVDFMKTVTKDIIGTAYSPEITAVDNATLIAVNKKIRGHSIEEVGAILRQAMTDMKIIKSVA*
>MP0311_megahit_50839_1-945
AVHPENDPNNNGLELAKAYAVATGGHRAGVLESSFVAEVKSDLMGEQTILCGVLQTGSLLCFEKMLSLGFDKSYSVKLIQYGWETITEELKHNGISGMINRLDDKSRLCVHKLSERLKNIMTPLFNKHMDDILDGTFSSEMMKDWDNDDYNLLKWREETGKTLFEKTQCQTEDINNQEFFDHGILMLAFVKSGVELAFETMVKNGIIDESAYYESLHELPLIANLIARKKLYEMNRIISDTAEYGCYLFNHKCLPLLDDFMKDIERGFIGEPIRDDYSYDFQELKKYDEYTTKHPIEKIGKLLRKNMSNMKKLK*
>MP0311_megahit_61161_79-1257
MLNYFNTLSLNEKLDQLGRCRFMDSSEFSNGIAALEGKNIVIVGCGAQGLNQGLNMRDSGLQISYALRAGAIEQKRTSFNNAVSNDFPVGTYQDMIPSADLVINLTPDKNHTSVVKAVMPLMRKGATLSYSHGFNIVEEGVKIRKDLTVIMVAPKSPGSEVREEYKRGFGVPTLIAVHVDNDPNGYGLEQAKAYCVGTGGHRAGVLESSFVAEVKSDLMGEQTILCGVLQTGSILCFDKMVESGIDPSYASKLIQFGWETITEALKHGGVTNMMDRLSNPAKIKAFELSENLKEIMTPLFKKHMDDIMSGHFSKTMMKDWANDDKNLLTWRAATGKTAFEKTAITDKKISEQEYFDHGILMVAFVRAGVELAFDTMVASGIKDASAYYESLHE
>MP0311_megahit_61891_1-783
NNLRDSGVENIVIGLRSKTSGSWPKAENAGFQAAEVGAAVKGADLVMVLVPDELQAALYKEEIEPNLKENAAIAFAHGFNIHFELIEARSDLDVLMIAPKGPGHTVRSTYVEGGGVPSLIAIAQDATGQAKNIALSYASANGGGRAGVIETTFREETETDLFGEQAVLCGGATALVQAGFETLVEAGYAPEMAYFECLHELKLIVDLLYEGGIANMWYSVSNTAEYGGLTRGSRVVTEETKAEMKRILNEIQTGNFAKEFV
>MP0311_megahit_68887_778-1107
EVKLIVDLIYEGGIADMRYSISNTAEYGDLTRGPRIIDERTKREMKKILSEIQNGEFAREWMLENKSGSAVLNAKRTLEKSKAIEEVGARLRSMMPWITSSKLVDKTKN*
>MP0311_megahit_69342_3-488
KTTFTEETETDLFGEQAVLCGGASQLVMYGFETLVEAGYQPEVAYFECLHELKLIVDLMYEGGIAKQRWSVSDTAEYGDYVSGPRVIDPRVKENMQAILADIQNGAFANRFMADQEAGGPEFQELREKGEKHPIEAVGRDLRQLMSWVQGDDDYVEGSAAR*
>MP0311_megahit_81076_1-381
MQVYYDKDANFEIIKQKKITIIGYGSQGHAHAANLKDSGAKEINIALKEGSGSVEKAVNAGFKVLSLEKASKEADIMMMATPDEVQSEIYENYLKNNMKENSALAFAHGLNIHFELINPRKDLDVFM
>MP0311_megahit_86244_3-200
FDQAARPLLKDFVSGLGADVIGGGIIGSNVVDNKTLIAVNAEIRNHPVELIGEELRGYMTGMKAI*
>MP0311_megahit_86982_3-611
HAHALNLRDSGAKNVAVALRKNSPSTKKAEAEGLKVLGIEEAAKWCDLMMFTMPDELQAETYKNLIHNNLKSGAAIAFAHGLNVHFGLIEPKQDVDVIMMAPKGPGHTVRGEFVKGGGVPCLVAVHQNASGKALEIGLSYCSAIGGGRSGIIETNFKQECETDLFGEQAVLCGGLVELIRMGFETLVEAGYEPEMAYFECLHE
>MP0311_megahit_92383_3-362
PEMAYFECLHEVKLIVDLIYEGGIANMRYSISNTAEYGDLTRGKRIINQGSKKEMKKILKEIQSGQFVRDWILECKSGQLNFKAERRIQQSKNIEEVGGKLRKMMPWITAGKLVDKKKN*
>MP0311_megahit_93124_406-807
MMANYFNKLSAIQKKDQLSKCRFMESEEFNKGVNILKEKKIVIIGCGAQGLNQGLNMRDSGLDISYVLREDAIRDKRVSFKNATKNNFKIGTFEELIPNADLVLNLTPDKNHTNVLKKLMPLMKTNSVLSYSHG
>MP0311_megahit_94610_1-216
NKTKEKMKAVLKDIQSGKFTKEWMKECESGQKNFIKMREDLAKHPIEKVGKNLRSMMPWIGKNKLVDKDKN*
>MP0311_megahit_95221_1-381
EAGYAPEMAYFECLHELKLIVDLMIESGIAGMRFSVSETAKYGDVTRGPRVINGNVKKSMKSILKEIQSGKFAKEWVKEYQAGLPKYNQLLENGEKHPIEETGQRLRSLMPWIPKKNIKGAQASYS*
>MP0311_megahit_96275_1-696
PLRDQLEQLGQCRFMNSNEFESGVSKLTGKKIVIVGCGAQGLNQGLNMRDSGLNISYALRSGAISEKRESFLNASKNKFNVGSYQEMIPDADLVINLTPDKNHTSVIKAVMPLIKSGATLSYSHGFNIVEEGMKIRKDLTVIMVAPKCPGSEVREEFKRGFGVPTLIAVHPENDPNKDGLEIAKAYAVATGGNRAGVLESSFVAEVKSDLMGEQTILCGILQTGSILCFNKM
>MP0311_megahit_96298_65-838
GSILCFDRMVELGIEPGYAAKLVQNGWETVTEGLKHGGITNMMDRLTNPAKIRAYDLAEDMKEILRPLFEKHQDDIMSGHFSETMMADWANDDINLLTWRAETNATAFEEQPMTDQNIEEQTYYDQGILMVAMVKAGVELAFETMVSAGIIDESAYYESLHETPLIANTIARKKLYEMNVVISDTAEYGNYLFDQAARPLLKDFVAGLGAEVIGGGMTGSNSVDNKTLIAVNAEIRNHPVELIGEELRGYMTGMKAI*
>MP0311_megahit_106802_3-488
MIETTFKEECETDLFGEQVVLCGGLTELITAGYETLVDAGYAPEMAYFECLHEVKLIVDLLYEGGIANMRYSISNTAEYGDYVSGKRVITEETRKEMKSILNDIQSGTFVKNWMLENKINQPNFRAMRRRAKMHGIEKVGKELRGMMPWITENRLVDKDKN*
>MP0311_megahit_110243_1-210
DHVKEKMKLVLADVQNGKFANDFVSEIKSGSPEFNRLRKEGSEHLIESTGKKLRSMMSWMDKEKLVGNK*
>MP0311_megahit_112179_3-245
VSGPRVLPYKETKERMKEILKDIQNGKFVSKFMQENLVGQPFFKATRRTNDAHEIEKVGEKLRAMMPWIASGKMVDKNKN*
>MP0311_megahit_114824_2-394
GFETLTEAGYPPEMAYFETLHEVKLIVDLIYEGGIANMNYSISNTAEYGEYVSGKRIVDNKTKEKMKSVLKDIQSGKFTKAWMDECKSGQKNFIKMRKDLANHPIEKVGKDLRAMMPWISKNKLVDKDKN*
>MP0311_megahit_115667_3-551
NQGLNMRDSGLNISYALRDAAITERRASWKNATENGFAVGIYEDLVPGADLVLNLTPDKQHSDVVNQVMPLMKQGACLAYSHGFNIVEEGMRVRDDLTVIMVAPKSPGSEVREEYKRGFGVPTLIAVHAENDPNGDGLEIAKAYAAATGGHRAGVLESSFIAEVKSDLMGEQTILCGMLQTGS
>MP0311_megahit_127572_147-833
MKVYYDKDANLDVIKNLKISIIGFGSQGHAHAMNLNDSGANVIIGLREGSSSAKKAKDAGLAVKNISDAVSEADIVMILAPDEYQADLYKDSIEPNLKQDAAIAFAHGFNIHYKQIVPADSHDVFMIAPKSPGHLVRSTFVNGKGVPTLIAIHNDSSGNAKDIALAYASAIGGGRAGIIETNFKEETETDLFGEQAVLCGGVTALILAGFETLVDAGYAPEMAYFECLH
>MP0311_megahit_128203_2-244
MRVYYDRDADVNLVKSKKVAIVGYGSQGHAHAMNLRDSGAEEVKIALRPKSASAAKAEGAGFEVLDASAAAKWADVVMMLT
>MP0311_megahit_131063_211-768
MSNYFNSLPLRTQLQELGKCRFMGPAEFEAGVEPLAGKKLVIIGCGAQGFNQGLNLRDSGLNVAYALRKEAIEEKRPSWVKATEAGFQVGTYEEMVPEADMVLNLTPDKQHTNVVEAVMPLMRQGACLSYSHGFNIVEEGTKIREDLTVIMVAPKCPGTEVREEYLRGFGVPTLIAVHLENDPQGQ
>MP0311_megahit_132376_2-502
VYTQKEAKVTPIKKKTLAVIGYGSQGHAHALNLKESGCKVIIGLYKGSKSIRVAKRHGFEVMEVAEAVIQADVIMIGVPDMKQAVVYENEIKPNLAKGKTLLFTHGFAIHFGLIKAPRGVSVIMVAPKGPGHIVRSQYKEGKGVPALIAVNKGSSKDSKKIALAWAA
>MP0311_megahit_133026_3-155
DWMLENRAHQTSFKATRRRNAEHAIEQVGEQLRGMMPWIGANRLVDKAKN*
>MP0311_megahit_135415_1-522
IIMAPLFKKHMNDIMTGNFSDGMMKDWVNDDIKLLGWREETGKTDFENTQSTDQHIKNQDYFDRGIVMIAFVKSGVELAFETMVEAGIIEESAYYESLHELPLIANLISRKKLYEMNSIISDTAEYGCYLFCNKAKPLLKNYIDELNPKFFAEKFEQVNSTGGEIINNINFEIK
>MP0311_megahit_136632_3-329
AYNETIEEALESLYPLVSQRGMDWMYANCSTTAQRGALDWAPKFHAAIKPVVEECYQSVIRGDEAKRSIDTNSQPDYRDKLEKELEIVRNQEMWQAGQVLRPLRPENQ*
>MP0311_megahit_138021_529-1362
AEVKSDLMGEQTILCGILQTASILSFDRMIENQVEPAYAAKLIQFGWQTITEALKHGGITNMMDRLNNSAKIEVFKLSVELKEILTPLFEKHMNNILSGEFSKNMMKDWENGDYNLLSWRDQTLETNFEKTSISSKHIFEQEYFDNCIILVAFVKAGVELAFETMVKHGIIEESAYYESLHETPLIANLIAKNKLYEMNKIISDTAEYGCYLFDHACRPLLHDFFKKISINHAGEKFELENSTDNKELIRINEIIRNHPVEKVGKKLRTSMTKMQQI*
>MP0311_megahit_140144_289-687
NGYETLVEAGYEPEMAYFETVHEVKLIVDLIYEGGIANMNYSISNTAEYGEYQSGPRIIKKDETKNRMKEVLSEIQSGKFTKEWMEECKNGQKNFLATRAKLAEHPVEKVGAQLRAMMPWIGKKKLVDSDKS*
>MP0311_megahit_140610_1-519
MGNYFNTLTELEKKNQLNICRFMNNDEFSDGVNALIGKKIVIVGCGAQGLNQGLNMRDSGLDISYVLRQSSIDSKKESFLNATQNNFNVGNFKKMIPNADLVINLTPDKNHTNVVETVVPLMKKNSILSYSHGFNIVEEGTLIRSDITVIMVAPKCPGTEVREEYLRGFGVPT
>MP0311_megahit_145387_427-1041
VMIAPKGPGHTVRWEYQNGQGVPALFAVEQDYSGNARSFAMAYAKGIGGTRAGILETNFKEETETDLFGEQAVLCGGLSELVKSGFETLVEAGYQPELAYFECLHEVKLIVDLMVKGGLSQMRDSISNTAEYGDYVSGKRLINSDTKKEMQKILKDIQDGTFAKNFVEECDKNKPLMTKQREENSKHEIEKVGKGLRSMFSWLK*
>MP0311_megahit_146433_1686-2285
MKNYFNSLSETEKKEQLSKCRFMNLNEFSQENKSLIGKKIVIIGCGAQGLNQGLNMRDSGLNISYALRENSIKMKRQSFVNVTQNNFEFGLIQDLVPDADVVINLTPDKNHSDVINSIVPLMKKGSILSYSHGFNVVEEGMIIRDDITVIMVAPKCPGTEVREEFKRGFGVPTLIAVHSSNDPNGNGLEFAKAYAFSLGS
>MP0311_megahit_147976_1-324
MAYFECLHEVKLIVDLMVKGGLSQMRDSISNTAEYGDYVSGKRLINSDTKKEMQRILKDIQDGTFAKNFVEECDKNKPLMTKLREENSKHEIEKVGKGLRAMFSWLK*
>MP0311_megahit_148226_1-228
IINKEETKKRMKEVLEDIQSGKFTKQWMEECKNGQKNFLKTRDELAKHSIETVGTKLRAMMPWIGKKKLVDSDKK*
>MP0311_megahit_148888_1-771
MKVYYDSDADLNLIKQKEICIIGYGSQGHAHALNLKDSGVKNIKIGLRGGSNSIKKAEEDGFVVEEVKDAVKNADICMILVPDELQADLYNDFLFKNLKKNSSLLFAHGLAIHFKLINPRDDLDVFMIAPKGPGHTVRGQYLTGAGVPCLLAIHQDSSGNALELGLSYASAIGGGRSGIIQTTFKEECETDLFGEQAVLCGGLTALIQSGFETLVEAGYSPEMAYFECLHEVKLIVDLIYEGGIANMNYSISNTAEY
>MP0311_megahit_157016_1-525
PDADLVLNLTPDKNHTNVLKKLMPLMKTNSVLSYSHGFNIVEEGFVVRDDITVIMVAPKSPGSEVREEFLRGFGVPTLIAVHPENDPENKGLDYAKAYAVSTGGDRAGVLESSFVAEVKSDLMGEQTILCGILQTASILSFDKMIENQVEPEYAAKLIQLGWQTITEALKHGGIT
>MP0311_megahit_157934_672-782
MKMFYEKDTDVNLIKDKKIAIFGYGSQGHAHALNLKD
>MP0311_megahit_158570_3-752
MSNYFNKLSLSEKINQLGKCRFMSQSEFANGVVALKNKKIVIVGCGAQGLNQGLNMRDSGLDISFALRQESIDQKRNSFLNATKNNFTTGNFKELIPTADLVLNLTPDKNHTSVVNSVMPLMKEGSILSYSHGFNIVEEGMEVRDDITVIMVAPKCPGTEVREEYKRGFGVPTLIAVHPENDPDNKGLEIAKAYAVATGGHRAGVLESSFVAEVKSDLMGEQTILCGILQTGSILCFDKMIENGIEAGYA
>MP0311_megahit_159748_1-516
VRSEFEKGGGVPCLMAVHQDGTGKARDLALSYASAIGGGRSGIIETTFKDECETDLFGEQTVLCGGLVELIKNGYETLVEAGYEPEMAYFECLHEVKLIVDLIYEGGIANMNYSISNTAEYGEYVSGPKIINKEETKKRMKEVLEDIQSGKFTKQWMDECKNGQKNFLKTRE
>MP0311_megahit_160018_3-521
YASAIGGGRAGIIETSFKEETETDLFGEQAVLCGGVTALVKAGFETLVEAGYAPEMAYFECLNELKLIVDLMYEGGMTEMRYSISNTAEYGDLTKGPFLIDDHVRNKMKEVLKDVQSGKFANEFVDEIKSGSKEFDRLRKEGSEHKIEETGRKLRDMMSWMKDTKLVDEKIK*
>MP0311_megahit_162979_1-459
CETDLFGEQTVLCGGLVELIKNGFETLTEAGYPPEMAYFETLHEVKLIVDLIYEGGIANMNYSISNTAEYGEYVSGKRVVDSKTKEKMREVLKDIQSGKFTKQWMDEHKSGQKNFIKMREDLAKHPIEKVGKELRAMMPWIGKNKLVDKDKN*
>MP0311_megahit_171493_768-1007
IISDTAEYGCYLFDHAAKPLLASFMKNIKSNVIGSGINVNDNGVDNKKLIDINEIIRYHPVEMIGYELRSSMIAMKKIL*
>MP0311_megahit_176340_3-518
FMVAPKGPGHTVRSEYVKGGGVPSLISVYQNKSGNALDLALAYGAGLGAGRSGMIETTFKEECETDLFGEQVVLCGGLTELITAGYETLVDAGYAPEMAYFECLHEVKLIVDLLYEGGIANMRYSISNTAEYGDYVSGKRVITKDTRKEMKAILNDIQTGKFVRDWMLECKV
>MP0311_megahit_176987_2-772
CFDKMIEEGIDPGYAAKLIQYGWETITEALKHGGITNMMDRLSNPSKIKAFELSENLKEILTPLFQKHMDDIMSGHFSKTMMEDWANDDKNLLQWRAATGETAFEKTKITDKDISDQEYFDHGLLMVAFVRAGVELAFDTMVASGIKEESAYYESLHETPLIANTIARKKLFEMNRVISDTAEYGCYLFDHAAKPLLVDFMKTIDTNVIGKAFDEGEGNGVDNRKLIDVNEIIRYHPVETIGYELRESMTAMKKII*
>MP0311_megahit_177199_3-464
FEKTKITDKEIKEQEYFDHGILMVAFVRAGVELAFEVMVSAGIKEESAYYESLHETPLIANTIARKKLFEMNRVISDTAEYGCYLFDHACKPLLEDFMKKIDVNVIGKRFDDINDLGVDNKKLIDINEILRYHPIESIGYELRDSMTAMKKII*
>MP0311_megahit_178793_1-330
VKLIVDLIYEGGIANMNYSISNTAEYGEYQSGPRIINKEETKKRMKEVLADIQSGKFTKEWMDECKNGQKNFLATRAKLAEHPVEKVGAGLRAMMPWIAKKKLVDSDKK*
>MP0311_megahit_179144_3-347
MTQLFYDSDADLSLLNNKTIAIIGYGSQGHAHALNLKDSGMDVIVGLYKGSKSESKATNDGLKVFNVSEACAKADWIMILLPDEFQKDVYLKEIEPNLKEGKILSFAHGFNIRFE
>MP0311_megahit_179511_3-395
MKTYYEKDTDVNLIKNKKVAIFGYGSQGHAHALNLKDSGVQNVVVALREGSTSVKKAESAGLKVMSLSDAAAWADVVMMLTPDELQSEIYKNHIEQRMREGTSLAFAHGLNIHFDLIKARKDLDVFMVAPK
>MP0311_megahit_180061_1-177
IQSGKFTKQWMDECKNGQKNFLKTREELAKHSIETVGTKLRAMMPWIGKKKLVDSDKN*
>MP0311_megahit_183236_2-682
LMFAHGLSIHFNLIVPRADLDVAMVAPKGPGHTVRGEYSRGGGVPCLMAVHQDASGRARDVAMSYACGLGGGRSGIIETTFRDECETDLFGEQAVLCGGVVELIKAGYETLTEAGYPPEMAYFECLHEVKLIVDLIYEGGIKNMNYSISNTAEFGEYVSGPRVVTDETKAEMKKILADIQSGKFTDRWMQGGQEEIKEFRAKSDAHPIEQVGADLRAKMPWISSNKL
>MP0311_megahit_184578_1-609
GEYVKGGGVPCLVAVDNDASGKALEVGLSYCSAIGGGRSGIIETNFREECETDLFGEQAVLCGGLVELIRMGFETLVEAGYAPEMAYFECLHEVKLIVDLIYEGGIANMNYSISNTAEYGEYVSGPRVLPYDETKARMKGILSDIQTGKFVRDFMSENKVGQPFFKGTRRLNDAHQIEEVGEKLRSMMPWISAGRMVDKAKN*
>MP0311_megahit_185123_3-554
INARKDLDVFMVAPKGPGHTVRSEYQKGGGVPCLMAVHKDSSGKARELALSYASAIGGGKSGIIETTFKDECETDLFGEQTVLCGGLVELIKNGFETLTEAGYPPEMAYFETLHEVKLIVDLIYEGGIANMNYSISNTAEYGEYVSGKRIVDSKTKEKMKEVLKDIQSGKFTKQWMDEHKSGQK
>MP0311_megahit_187606_71-637
MSNYFNTLSLREKLNQLGKCRFMNPSEFENGIKALKGKNIVIVGCGAQGLNQGLNMRDSGLSIKYALRKGAISQKRQSYLNASSNKFDVGTFEEMIPSADLVINLTPDKNHTSVVGTIVPLMKNNSTLSYSHGFNIVEEGIKIRKDITVIMVAPKSPGSEVREEYLRGFGVPTLIAVHEENDLHEIGFE
>MP0311_megahit_188109_3-377
MKMFYEKDADVNLIKEKKVAIFGYGSQGHAHALNLKDSGVKEVVVALRDGSISRTKAESKGLKVMNLSDAAEWADVCMILTPDELQATIYKNHIEQRIKEGTSLAFAHGLNIHYDLIKARKDLDV
>MP0311_megahit_189525_1-285
NMRYSISNTAEYGDLTRGPRIINENTKLEMKKVLNEIQSGKFVRDWILECKSGQLNFKAEKRIQSEKQIEKVGENLRKMMPWISSNKLVDKKNN*
>MP0311_megahit_192416_1-519
YASAVGGGKAGIIETTFKDECETDLFGEQTVLCGGLVELIKNGFETLTEAGYPPEMAYFETLHEVKLIVDLIYEGGIANMNYSISNTAEYGEYVSGKRVVDNKTKEKMKEVLKDIQSGKFTKQWMDEHKSGQKNFLKMRQDLAKHPIEKVGKELRAMMPWIGKNKLVDKDKN*
>MP0311_megahit_195593_1-564
RQGAIDQKRASYRNAVDNNFKVGNYESMLPTADLVINLTPDKNHSSVIESVVPLMKKGATLSYSHGFNIVEEGMTIRKDLTVIMVAPKCPGSEVREEYLRGFGVPTLIAVHPENNPQGIGLEYAKAYAVATGGHRAGVLESSFVAEVKSDLMGEQTILCGVLQTGSILCFDKMVDQGIDPGYAAKLVQ
>MP0311_megahit_197036_478-885
MKEININGFRETIIERSDYPPERCKDILDQETTAILGYGPQGRGQGLNMRDQGFNVVLGVRPGRSWDKALADGWVAGENLFEMEEAAQKGTILQYLVSDAAQIALWPMVMDSLKDGDALYFSHGFGIVFKDHTNIV
>MP0311_megahit_197999_1-477
TTFKDECETDLFGEQTVLCGGLVELIKNGFETLTDAGYPPEMAYFETLHEVKLIVDLIYEGGIANMNYSISNTAEYGEYVSGKRIVDSKTKEKMKEVLKDIQSGKFTKQWMEEHKSGQKNFLKMRKDLADHPIEKVGKDLRAMMPWIGKNKLVDKDKN*
>MP0311_megahit_198373_683-943
MKMFYEKDTNVNLIKDKKIAIFGYGSQGHAHALNLRDSGVKEVVVALREGSSSIAKAESKGLKVMNLSDAAEWADVVMILTPDELQA
>MP0311_megahit_199009_512-922
MRVYYDRDADLNLIKDKKIAIVGYGSQGHAHAMNLRDTGIENVTIALRENSQSRAKAEKANFKVMTPSEAASWADVIMMLTPDELQSEIYSNDISENIKEGTTIAFAHGLNIHFDLIKPKEGVDVIMVAPKGPGHTV
>MP0311_megahit_199660_1-597
LQADLYSEYLEKNLKKGACLLFAHGLSIHFQLIKARTDLDVFMIAPKGPGHTVRGQYLSGGGVPCLIAIHQDASKNALELGISYASAIGGGRSGIIQTTFKEECETDLFGEQTVLCGGLTALIQAGFETLVEAGYSPEMAYFECLHEVKLIVDLIYEGGIANMRYSISNTAEYGDLTRGPRIINENTKLEMKKVLNEIQ
>MP0311_megahit_201162_3-764
EVREEYLRGFGVPTLIAVHLENDPQGQGLELAKAYAAGTGGHRAGVLESSFIAEVKSDLMGEQTILCGMLQTGSLLCFDRMVELGIDAAYAAKLVQYGWETVTEGLKQGGITNMMDRLSNPAKIRAFDLAEEMKGILRPLFEKHQDDIMSGHFSSTMMADWAANDANLLKWRAETNGTPFELQDITDDAIDEQTYYDQGILMVAMVKAGVELAYETMVSAGIIEESAYYESLHETPLIANTIARKKLYEMNVVI
>MP0311_megahit_202393_318-668
MKMFYEKDTDVNLIKDKKIAIFGYGSQGHAHALNLKDSGVKEVVVALRDGSSSVKKAESKGLKVMNLSDASAWADVIMILTPDELQAQIYKNHIEQRAKEGTSIAFAHGLNVHYDLI
>MP0311_megahit_203436_227-1246
MRVYYDRDADVGLIKKKKVVIVGYGSQGHAHAANLKDSGVAEVAVALRSDSSSRAKAADAGFKVMDVAEAASWGDMVMMLTPDELQADIYRDEIAANIRPGAAIAFAHGLNVHFNLIEPRGDIDCLMIAPKGPGHTVRAEYVRGGGVPCLLAVHQDASGNAHEVGLSYASAVGGGRSGIIETTFQEECETDLFGEQAVLCGGLVELIKAGYETLVEAGYAPEMAYFECLHEVKLIVDLIYEGGIANMNYSISNTAEYGEYVTGPRIITEETKAEMKRVLEDIQSGRFTRDWMLENKVHQTSFKATRRRNAEHPIEQVGAELRGMMPWIGANRLVDKAKN*
>MP0311_megahit_204737_1083-1850
MRVYYDRDCDVNLIKDKKVAILGYGSQGHAHALNLRDSGAKNLVVALREGSPSAKKAEAEGLNVMGISEAAAWCDLIMFTMPDELQAETYKKYVHDNIKEGAAIAFAHGLNVHFGLIEPKKGIDVLMMAPKGPGHTVRGEYSKGGGVPCLVAVDKDESGKALEIGLSYCSAIGGGRSGIIETNFREECETDLFGEQAVLCGGLIELIRCGFETLVEAGYAPEMAYFECLHEVKLIVDLIYEGGIANMDYSISNTAE
>MP0311_megahit_205985_474-656
SDIQKGNFVRDFMLENAVGQPTIKAARRANDEHMIEEVGEKLRGMMPWISAGKMVDKDKN*
>MP0311_megahit_206707_3-632
SLAFAHGLNIHFDLINARKDLDVFMVAPKGPGHTVRSEYQKGGGVPCLMAVHKNSSGKAKDLALSYASAVGGGKAGIIETTFKDECETDLFGEQTVLCGGLVELIKNGFETLTEAGYPPQMAYFETLHEVKLIVDLIYEGGIANMNYSISNTAEYGEYVSGKRIIDNKTKEKMKEVLKDIQSGKFTKEWMNEHKSGQKNFLKMRQDLAKH
>MP0311_megahit_209915_3-518
QSEIYKNHIEQRMKEGTSLAFAHGLNIHFDLINARKDLDVFMVAPKGPGHTVRSEFQKGGGVPCLMAVHKDSSGKAKDLALSYASAVGGGKAGIIETTFKDECETDLFGEQTVLCGGLVELIKNGFETLIEAGYPPEMAYFETLHEVKLIVDLIYEGGIANMNYSISNTAEY
>MP0311_megahit_210504_580-762
MSNYFNTLPLRVQLEELGKCRFMEPDEFANGVDAIKEKKIVIVGCGAQGLNQGLNLRDSGL
>MP0311_megahit_212171_622-807
LKDIQSGKFTKDWMKENEAGQKNFLKMRKELSEHQIEKVGEKLRALMPWISKNKIIDKSKN*
>MP0311_megahit_213803_2-970
MKIYYDDDANLELIKKLNVTIIGYGSQGHAHANNLKDSGVDVTVGLREGSSSWSKATEAGLKVMPVDQSVLNADLVMILAPDEFQKGVFEKSIKPNLKSNAILAFAHGFNIHFKKIVPSETNTVIMIAPKGPGHTVRSTYLNGGGVPSLIAIFNDAMQEGEHSAKDIALSYAKANGGTRAGVLETTFKEETETDLFGEQAVLCGGLTALIKAGYETLVEAGYSPEMAYFECLHETKLITDLIQEGGIANMHYSISNTAEYGDYLSGPKVITEKTKEAMREILDNIQSGNFADEFLDDCRQSNDGSGGPFMKSNRKSTKNHPIE
>MP0311_megahit_216152_133-537
LIRAGYETLTEAGYAPEMAYFECLHEVKLIVDLIYEGGIANMNYSISNTAEYGEYVTGPRLITSETKAEMKRILEDIQSGKFTRDWMLENKVNQTSFKATRKKASDHPIEAVGKELRAMMPWITANRLVDKEKN*
>MP0311_megahit_218743_1-966
ILKDETTAILGYGPQGKGQGLNMRDQGFKVIIGLRKGRSWDRALEDGWVEGETLFETEEAASRGTIIQYLLSDAGQIQMWPMVKANLKSSDALYFSHGFGIVFHEHTQIVPPPNVDVILVAPKGSGLTVRTHFQAGRGINSSYAIHHDATGRARDRCIATAFAIGSGHLFETTFEREVHSDLTGERCVLMGMLQGAFLAQYEVLRENGHSPSEAYNETIEEALESLYPLVSEKGMDWMYSNCSTTAQRGALDWAPKFHKALKPVIAECYSSVTSGKEAQISIESNSKADYREKLEQELEAVNNQEMWQAGRQLRPLRPENL*
>MP0311_megahit_220611_66-767
HGLNIHFGLIEPKPSIDVIMMAPKGPGHTVRGEYVKGGGVPCLVAVNNDASGKAMDIGLAYCSAIGGGRSGIIETDFKQECETDLFGEQAVLCGGLVELIRAGFETLVEAGYDPEMAYFECLHEVKLIVDLIYEGGIANMNYSISNTAEYGEYVSGKRVLPYEETKKRMKSILEDIQSGKFVRDFMQENAVGQPFFKATRRNNDSHQIEKVGEQLRAMMPWIQKGKMVDKDKN*
>MP0311_megahit_223786_3-350
MKMYYEKDANTNLIKSKKVAIVGFGSQGHAHALNLKDSGVKEIVVALRENSPSIKKAEQAGLKVMNLSDAAEWADVLMILAPDELQSAIYKNHVEQRMRQGTSLAFAHGLNIHFDL
>MP0311_megahit_225451_3-764
NLKDSGVKEVVVALRDGSSSKQKAEGAGLKVMSLSDAAAWADVVMMLTPDELQAQIYKNHIAQRMRKGTSLAFAHGLNIHFDLIQAREDLDVFMVAPKGPGHTVRSEYQKGGGVPCLMAIHKDSSGEAKDLALSYAAAVGGGKAGIIETTFKDECETDLFGEQTVLCGGLVELIKNGFETLTEAGYPPEMAYFETLHEVKLIVDLIYEGGIANMNYSISNTAEYGEYVSGKRIVDNKTKEKMKAVLKDIQSGKF
>MP0311_megahit_226316_973-1521
MENKIIYDSSIDQGLIKSMKVAVIGFGSQGHAHSLNLHESGVDITVGLREDSESFKRAQDMGLQVANLEDATKNADIVMLLLPDQIMADVYNDQIASHMKEGATLLFAHGFNIHFNEIVPREDLSVAMVAPKGPGHLLRRTYADGSGMPCLVAVHKDTIGTTENLAMSYASAIGGGRAGILRT
>MP0311_megahit_227275_233-580
YFETLHEVKLIVDLIYEGGIANMNYSISNTAEYGEYVSGKRIVDSKTKEKMKEVLKDIQSGKFTKQWMDEHKSGQKNFLKMREDLAKHPIEKVGKELRAMMPWIGKNKLVDKDKN*
>MP0311_megahit_228476_2-214
MKMFYEKDTDVNLIKDKKIAIFGYGSQGHAHALNLKDSGVKEVVVALRDGSSSIAKAESKGLKVMNLSDAA
>MP0311_megahit_229409_3-503
GGKAGIIETTFKDECETDLFGEQTVLCGGLVELIKNGFETLTEAGYPPEMAYFETLHEVKLIVDLIYEGGIANMNYSISNTAEYGEYVSGKRIVDSKTKEKMKEVLKDIQSGKFTKEWMQEHKSGQKNFLRMRDELAKHQIEKVGKELRAMMPWIGKNKLVDKDKN*
>MP0311_megahit_233061_3-782
KAESAGLKVMSLSDAAAWADVVMMLTPDELQSEIYKNHIEQRMKEGTSLAFAHGLNIHFDLINARKDLDVFMVAPKGPGHTVRSEFQKGGGVPCLMAVHKDSSGKAKDLALSYASAVGGGKAGIIETTFKDECETDLFGEQTVLCGGLVELIKNGFETLTEAGYPPEMAYFETLHEVKLIVDLIYEGGIANMNYSISNTAEYGEYVSGKRVVDNKTKEKMKEVLKDIQSGKFTKQWMDEHKSGQKNFLKMRQDLAKHPIE
>MP0311_megahit_237212_1-600
KNHTPVVEQLMPIMKKNSILSYSHGFNIVEEGIKVREDITVIMVAPKSPGSEVREEYLRGFGVPTLIAVHPENDKNNIGFDAAKAYAVSLGSHKAGVLDSSFVAEVKSDLMGEQTILCGMLQTGSILSFDRMVELGTNPQYAAKLIQHGWETITEALKHGGITNMMDRLSNPAKVRAYELSEELKNILSPLFIKHMDNIL
>MP0311_megahit_239296_3-566
HFDLIKARKDLDVFMVAPKGPGHTVRSEYQKGGGVPCLMAVHKDSSGKAKELALSYASAVGGGKAGIIETTFKDECETDLFGEQTVLCGGLVELIKNGFETLTEAGYPPEMAYFETLHEVKLIVDLIYEGGIANMNYSISNTAEYGEYVSGKRIVDSKTKEKMREVLKDIQSGKFTKQWMEEHKSGQK
>MP0311_megahit_240043_3-521
VRSEYEKGGGVPCLFAVHQNGSGKARDLALSYASAIGGGRSGIIETTFKDEVETDLFGEQTVLCGGLVELMKNGYETLVEAGYEPEMAYFETVHEVKLIVDLIYEGGIANMNYSISNTAEYGEYQSGPRIVNKEETKKRMKEVLSEIQSGKFTKDWMDECKNGQKNFLATRAK
>MP0311_megahit_240843_369-779
ELIKNGYETLVEAGYEPEMAYFETVHEVKLIVDLIYEGGIANMNYSISNTAEYGEYQSGPRIIKKEETKQRMKEVLAEIQSGKFTKEWMDECKNGQKNFLATRAKLAEHSVEKVGAELRAMMPWISKKKLVDSDKK*
>MP0311_megahit_241359_2-178
KKEMQKILKDIQDGTFAKNFVEECEKNKPLMTKLREENSKHEIEKVGKGLRSMFSWLK*
>MP0311_megahit_243323_1-540
MKMFYEKDTNPNLIKDKKIAIFGYGSQGHAHALNLKDSGVKEVVVALRDGSSSKEKAESKGLKVMNLSDAAAWADVVMVLTPDELQATIYKNHIEQRVKEGTSIAFAHGLNIHYDLIKARKDLDVFMVAPKGPGHLVRSEFEKGGGVPCLFAVHQNGSGKARDIAMSYASAIGGGRSGII
>MP0311_megahit_244064_930-1106
ADVQNGKFANDFVSEIKSGSPEFNRLRKEGSEHLIESTGKKLRSMMSWMDKEKLVGNK*
>MP0311_megahit_244825_3-491
MKMFYEKDTNVNLIKDKKVAIFGYGSQGHAHALNLRDSGVKEVVVALREGSSSIEKAESKGLKVMNLSDAAEWADVVMILTPDELQASIYKNHIEQRVKEGTSIAFAHGLNVHYDLIKARKDLDVFMVAPKGPGHLVRSEYEKGGGVPCLFAVHQDGSGKARD
>MP0311_megahit_246547_3-602
MKMFYEKDTDVNLIKDKKIAIFGYGSQGHAHALNLKDSGVKEVVVALREGSSSKPKAESKGLKVMNLSDAAEWADVVMILTPDELQASIYKNHIEQRVRKGTSLAFAHGLNVHYDLIKAREDLDVFMVAPKGPGHLVRSEYVKGGGVPCLFAVHQNGSGKARDLAMSYASAVGGGRSGIIETTFKDEVETDLFGEQTVLC
>MP0311_megahit_249658_3-257
MKVYYDQDADLNLIKSKNVLIVGYGSQGHAHAANLRDSGVKNVCIALREDSNSIAKAKNAGFDVKTVYEGSKWADVVMILTPDEL
>MP0311_megahit_251133_176-556
MKIFYDDDADISIIQQLKVTIVGYGSQGHAHANNLHESGVDVTVALREGSSSWKKAQAAGLKVAKVSDAVRDANLVMILAPDEFQQGLYESEIKAHLKQDAVLAFAHGFNIHFKKIVPGEKTSVIMI
>MP0311_megahit_252624_85-516
MKMFYEKDADVNLIKSKKVAIFGYGSQGHAHALNLKDSGVKDIVVALRDGSSSAAKAESKGLKVMNLSDAAEWADVVMILTPDELQAEIYKNHIEQRVREGTSIAFAHGLNVHYDLIKARKDLDVFMVAPKGPGHLVRSEYEKG
>MP0311_megahit_254351_543-782
MKMFYEKDTNPNLIKDKKIAIFGYGSQGHAHALNLKDSGVKEVVVALRDGSSSKAKAESKGLKVMNLSDAAEWADVVMVL
>MP0311_megahit_254465_198-1673
MKNYFNTLSFREKLMQLGKCRFMSSSEFGNGVNFLKNKKIAIVGCGAQGLHQGLNMRDSGLDISYALRQSSIDSKRQSFVNATSNNFNVGNFEEIIPNSDLVINLTPDKNHTPVVELLMPLMKKNSILSYSHGFNIVEEGIKIRKDITVIMVAPKSPGSEVREEYLRGFGVPTLIAVHPENDLNGIGFDAAKAYAVSLGSNKAGVLESSFVAEVKSDLMGEQTILCGMLQTGSILCFNRMKELGIDPNYSAKLIQHGWETITESLKHGGITNMMDRLSNPGKVKVFELSEELKLILAPLFIKHMDNVLSGSFSETMMKDWENDDKELLSWREQTSKTDFEMTEPTSDEISEQEYFNNGLLMIAIVKAGVELAYETMVEAGIKEESAYYESLHELPLIANLISRKKLYEMNSIISDTAEYGCYLFNNEAIPLLSKFFDKVETDIIGSDSISNSIDSVDNKKLIEINETIRYHSIEIIGDELRQYMTSMKTAI*
>MP0311_megahit_256175_3-512
TLIAVHPENDPQRIGLDIAKAYAVATGGHKAGVLESSFVAEVKSDLMGEQTILCGVLQSGSILIYNKMIELGYKSDFSVKLIQNGWETITEELKHNGITGMMNRLDDSSRYVAHKLSEKLKKIMTPLFNKHMSNILDGSFSDNMMNDWKNNDIKLLNWREETGKTKFELN
>MP0311_megahit_257190_59-994
MINYYNSLSESEKKIQLSKCRFMSLDEFNHGNKILENKKIVIVGCGAQGLNQGLNMRDSGLNVSFALRESSIAQKRKSFQDATSNNFGVGTFSELIPDADLVINLTPDKNHTDVVNSVMPLMKKNSVLSYSHGFNIVEEGIKIRSDITVIMVAPKCPGTEVREEYKRGFGVPTLIAVHAPNDPNMIGLSLAKAYAYSLGSHRAGVLESSFVAEVKSDLMGEQTILCGVLQTASILLFDKMVSDGINKNFASKLIQNGWEIITESLKHGGITKMMDMVSDSVKIEIIKISNDLKIIMAPLFKKHMNDIMTRN*
>MP0311_megahit_257247_399-500
AKLAEHSVEKVGAELRAMMPWISKKKLVDSDKK*
>MP0311_megahit_257448_3-305
LHETPLIANTIARKKLFEMNRIISDTAEYGCYLFDHAAKPILAEFMKDIKSDVIGNGNNLGDNGVDNKKLIDINEIIRYHPVELIGYELRTSMTAMKKIL*
>MP0311_megahit_258138_729-2192
MNNYYNNLSELEKKEQLAKCRFMKEMEFSDGVNALLYKKIVIIGCGAQGLNQGLNMRDSGLDISFALRQSSIKNQSISYKNAIKNNFIVDTYEKLIPDADLVVNLTPDKNHTQVVKSAMPLMKRNSILSYSHGFNIVEEGITVRKDITVIMVAPKCPGTEVREEFMRGFGVPTLIAVHPENDPQRIGLDIAKAYAVATGGHKAGVLESSFVAEVKSDLMGEQTILCGVLQSGSILIYNKMIELGYKSDFSVKLIQNGWETITEELKHNGITGMMNRLDDSSRYVAHKLSERLKKIMTPLFNKHMSNILDGSFSDDMMNDWENNDIKLLNWREETGKTKFELNTAGTMNISNQEYFDKGILMISFVKSGVELAFETMVKNGIIDESAYYESLHELPLIANLVSRKKLYEMNRIISDTAEYGCYLFNNSCIPLLTDFMTRVEKNHIGSKNQVSYDKKELDIYDSSTKNHSIEKIGKILRNNMKNMKKLA*
>MP0311_megahit_259196_803-1135
MKMFYEKDTDKNLIINKKIAIFGYGSQGHAHALNLKDSGVKDVVVALRDGSASKAKAESKGLKVMNLSDAAEWADVVMILTPDELQATIYKNHIEQRVKEGTSIAFAHGLN
>MP0311_megahit_260687_3-281
NYSISNTAEYGEYVSGPRLITNKTKETMKKILNDIQTGKFTREWMLENKVNQTSFKAIRNKNANHPIEEVGEKLRSMMPWIGSNKLVDKGKN*
>MP0311_megahit_262433_37-639
MKMFYEKDADVNLIKDKKVAIFGYGSQGHAHALNLKDSGVKEVVVALRDGSASKAKAESKGLKVMNLSDAAEWADVCMILTPDELQATIYKNHIEQRIKEGTSLAFAHGLNIHYDLIKARKDLDVFMVAPKGPGHLVRSEFEKGGGVPCLMAVHQDGTGKARDLALSYASAIGGGRSGIIETTFKDECETDLFGEQTVLCG
>MP0311_megahit_264182_3-992
MKIFYDEDANLEIIKNLKVAIIGYGSQGHAHANNLHDSGVDITVGLREGSTSWDKAESAGLKVSSVEDSVKGSDFVMILAPDEFQSDLYTKKIEPNLKQGVILAFAHGFNIHFGKIKPTDDISVVMIAPKGPGHTVRSTYMSGGGVPSLIAIYRDSISAKDFNAKDVALSYAKANGGTRAGVLETSFREETETDLFGEQAVLCGGMTALIKAGYETLVEAGYSPEMAYFECLHETKLIVDLLHEGGISNMHYSISNTAEFGDYLTGPRIITEETKKEMKKVLHDIQSGNFADKFLDDCRQSNDGSGGPFLKNNREKTKEHSIESVGKELR
>MP0311_megahit_265218_348-542
MKTYYDKDTNKDLIKNKKVAIFGYGSQGHAHALNLKDSGVKEVVVALRDGSSSKEKAESKGLKVM
>MP0311_megahit_266512_113-619
MKTYYDKDTNKDLIKNKKVAIFGYGSQGHAHALNLKDSGVKEVVVALREGSSSIKKAEGAGLKVMSLSDAAAWADVVMMLTPDELQSEIYKNHIEQRMKEGTSLAFAHGLNIHFNLINARKDLDVFMVAPKGPGHTVRSEYQKGGGVPCLMAVHKDSSGKAKDLALSYA
>MP0311_megahit_267653_3-524
KAKKAGFDVKEVSDGAKWADVIMMATPDELQADIYNESLKENMRAGSAIAFAHGLNVHFNLIEPRDDIDVFMVAPKGPGHTVRSEYLRGGGVPCLIAINKNSTGNAHDIGLSYACAIGGGRSGVIETTFKEECETDLFGEQVVLCGGLVELIRSGFETLVEAGYAPEMAYFECL
>MP0311_megahit_267824_2-532
EFQKDVYLKEIEPNLKEGKILSFAHGFNIRFGLIKPPSFVDVVMIAPKGPGHTVRWEYQNGQGVPALFAVEQNSSGSARSLAMAYAKGIGGTRAGILETNFKEETETDLFGEQAVLCGGLSELVKSGFETLVEAGYQPELAYFECLHEVKLIVDLMVKGGLSQMRDSISNTAEYGDY
>MP0311_megahit_268617_1-585
ADVVMMLTPDELQSEIYKNHIEQRMKEGTSLAFAHGLNIHFDLINARKDLDVFMVAPKGPGHTVRSEFQKGGGVPCLMAVHKDSSGKAKDLALSYASAVGGGKAGIIETTFKDECETDLFGEQTVLCGGLVELIKNGFETLTEAGYPPQMAYFETLHEVKLIVDLIYEGGIANMNYSISNTAEYGEYVSGKRIVD
>MP0311_megahit_268714_154-576
MKMFYERDTNVNLIKEKKIAIFGYGSQGHAHALNLKDSGVKEVVVALRDGSASKEKAESKGLKVMNLSDAAEWADVIMILTPDELQATIYKNHIEQRVKEGTSIAFAHGLNVHYDLIKARKDLDVFMVAPKGPGHLVRSEY
>MP0311_megahit_269198_1183-2202
MQVFYDKDADLSIIQNMKVVIVGYGSQGHAHANNLRDSGVKDITVGLRKGSGSWAKAENANFKVAEVGAAVADSDLVMVLVPDELQAELYESEIEPNLKEGAAIAFAHGFNVHFQLIEARKDLDVIMIAPKGPGHTVRSTYVEGGGVPSLIAIGQNATGEAKNIALSYASANGGGRAGVIETTFREETETDLFGEQAVLCGGAAALVQAGFETLVEAGYAPEMAYFECLHELKLIVDLFYEGGVANMWYSVSNTAEYGGLTRGPRIVTDDTKVEMKRILGEIQSGRFAREFVLENKANGASIKAMRRATQEHGIEQVGEKLRAMMPWIQENRLVNKEIN*
>MP0311_megahit_269591_2-556
DSSGKAKDLALSYASAVGGGKAGIIETTFKDECETDLFGEQTVLCGGLVELIKNGFETLTEAGYPPEMAYFETLHEVKLIVDLIYEGGIANMNYSISNTAEYGEYVSGKRVVDSKTKEKMKEVLKDIQSGKFTKQWMDEHKSGQKNFLKMRQDLAKHPIEKVGKDLRAMMPWIGKNKLVDKDKN*
>MP0311_megahit_270146_1-528
SVKKAESEGLKVMSLSDAAAWADVVMMLTPDELQSEIYKNHIEQRMKEGTSLAFAHGLNIHFDLINARKDLDVFMVAPKGPGHTVRSEYQKGGGVPCLMAVHKDSSGKARDLALSYASAIGGGKSGIIETTFKDECETDLFGEQTVLCGGLVELIRSGFETLVEAGYAPEMAYFEC
>MP0311_megahit_270574_180-887
AFAHGLNIHFDLITARDDLDVFMVAPKGPGHLVRTEYQKGGGVPCLMAVHKDSSGAAKDLALSYASAIGGGKSGIIETTFRDECETDLFGEQVVLCGGLVELIKKGFETLVEAGYPPEMAYFECLHEVKLIVDLIYEGGIANMNYSISNTAEYGEYVSGKKIIDDKTKERMKEVLKNIQSGKFAKEWMKENEAGQKNFLKMRKELSEHQIEQVGEKLRALMPWISKNKIIDKNKN*
>MP0311_megahit_271048_131-904
DEYQADLFKRDIEPNLQDQAMLAFAHGFNIHYKQITPDSKHDVFMIAPKSPGHLVRSTFVDGRGVPTLIAIQNDSSGNAKDTALAYASAIGGGRAGIIETSFKEETETDLFGEQAVLCGGVTALVKAGFETLVDAGYAPEMAYFECLNELKLIVDLMYEGGMTEMRYSISNTAEYGDLTKGPFLIDEHVRNKMKEVLKDVQNGKFADEFVNEIKSGSKEFDRLRREGSQHQIEETGKKLREMMSWMKDTKLVDEKIK*
>MP0311_megahit_271809_1-405
IKNGYETLVEAGYEPEMAYFECLHEVKLIVDLIYEGGIANMNYSISNTAEYGEYVSGPRIINKVETKKRMKEVLADIQSGKFTKQWMDECKNGQKNFLKTREELAKHSIETVGTKLRAMMPWIGKKKLVDSDKK*
>MP0311_megahit_271875_2-499
RSGIIETTFKDEVETDLFGEQTVLCGGLVELIKNGYETLVEAGYEPEMAYFETVHEVKLIVDLIYEGGIANMNYSISNTAEYGEYTSGPKIINKEETKKRMKEVLTKIQSGDFTREWMNECKNGQKNFLQTRAKLAEHPIEKVGADLRAMMPWITKKKLVDSDKN*
>MP0311_megahit_274187_599-820
NKEETKKRMKEVLSEIQSGKFTKEWMDECKNGQKNFLATRAKLAEHPVEKVGAELRAMMPWIGKKKLVDSDKS*
>MP0311_megahit_274305_1-744
VCIALREDSNSVPKAKNAGFEVKTVSEGSKWADVVMILTPDELQGEIYTNEIKNNIRSGSAIAFAHGLNIHFNLIEPRNDIDVFMVAPKGPGHTVRAEYQKGGGVPCLLAVHLDSSGNTHEIGLSYACAVGGGRSGIIQTTFKEECETDLFGEQVVLCGGLVELIKAGYETLVEAGYAPEMAYFECLHEVKLIVDLIYEGGISNMNYSISNTAEYGEYVSGPRLITNETKETMKKILNDIQTGKFTRE
>MP0311_megahit_274373_1-597
FAHGLNIHFDLINARKDLDVFMVAPKGPGHTVRSEYQKGGGVPCLMAVHKDSSGKAKDLALSYASAVGGGKAGIIETTFKDECETDLFGEQTVLCGGLVELIKNGFETLTEAGYPPEMAYFETLHEVKLIVDLIYEGGIANMNYSISNTAEYGEYVSGKRVVDDKTKDKMKEVLKDIQSGKFTKQWMDEHKSGQKNFLK
>MP0311_megahit_274862_1-759
MADVYNSEIADNIKEGATLLFAHGFNIHFNEIIPREDLSVGMVAPKGPGHLLRRTYEEGSGMPCLVAVEKDSSGNTHEIALSYASAIGGGRAGILNTTFKEETETDLFGEQVVLCGGLTELIRNGFETLVEAGYQPESAYFETLHEVKLIVDLMYEGGFEWMRHSISDTAEYGDFSRGSRIITSETKNEMKKVLEEIQSGAFAKEWMSQAREGAPFLNQKREEASAHQIEAIGKNLRNMMPFLDAKDVKKDK*
>MP0311_megahit_276055_2-508
HDCDVNLLKKMNIVILGYGSQGHAHALNLRDSGMSNIVVALRDGSSSKKKAEGQGFKVMNIEDASKWADLIMFTMPDELQAETYRNYVKDNLKDGAAVAFAHGLNIHFGLIEPKPTIDVIMMAPKGPGHTVRGEYVKGGGVPCLVAVNNNASGKAMDIGLAYCSAIGGG
>MP0311_megahit_276075_3370-4392
MKVYYDKDADLDLIQSKKVAIIGYGSQGHAHALNLKDSGVNEICVALRDGSSSIEKAQNAGFDVMNVSEAAKWADVMMMLTPDELQADIYNDDIKDNLKEGSALLFAHGLNIHFNLIDPRPDLDIFMVAPKGPGHTVRSEYERNAGVPCLIAVHQDATNTAKDLGLSYASAIGGGRAAIIETSFKEECETDLFGEQAVLCGGVVELIRNGFDTLVEAGYAPEMAYFECLHEMKLIVDLMYEGGIKNMNYSISNTAEYGEYVSGPVVVGEESKKAMKKVLENIQSGKFVRDWMNENKSGSNKEFHSMREKSNSHQIEEVGGELRNMMSWLGENKLVDKDKN*
>MP0311_megahit_276335_1-525
FAVHQNGSGKARDLAMSYASAIGGGRSGIIETTFKDEVETDLFGEQTVLCGGLVELIKNGYETLVEAGYEPEMAYFETVHEVKLIVDLIYEGGIANMNYSISNTAEYGEYESGPRIINKEETKKRMKEVLADIQSGKFTKQWMDECKNGQKNFLATRAKLAEHPVEKVGATLREM
>MP0311_megahit_276662_297-509
MTQLFYDADADLSLLNNKTIAIIGYGSQGHAHALNLKDSGMDVIVGLYKGSKSESKAISDGLEVFSVSEAC
>MP0311_megahit_277590_354-638
MNYSISNTAEYGEYMSGPRIINKEETKKRMKEVLSDIQSGKFTKEWMDECKNGQKNFLKIRQKLAEHPVEKVGANLRAMMPWISKKKLVDSDKS*
>MP0311_megahit_277953_581-973
YETLVEAGYEPEMAYFETVHEVKLIVDLIYEGGIANMNYSISNTAEYGEYMSGPRIINKEETKKRMKEVLADIQSGKFTKEWMNECKNGQKNFLKIREKLAEHPVEKVGANLRAMMPWISKKKLVDSDKN*
>MP0311_megahit_278437_3-251
GDLTRGKRIINQKTKTEMKKILEEIQSGEFVKNWILECKSGQLNFKAERRIEAEKNIETVGKKLRKMMPWITSNKLVDTNKN*
>MP0311_megahit_279887_1693-2532
EVKSDLMGEQTILCGMLQTGSILSFDRMVELGTNSEYAAKLIQHGWETITEALKHGGITNMMDRLSNPAKVRAYELSEELKKILSPLFIKHMDNILSGNFSETMMKDWKNDDKELLNWREETNQTSFEKTNSTKDEISEQEYFDNGILMVAFVKAGVELAYETMVEAGIKEESAYYESLHELPLIANLVSRKKLYEMNHIISDTAEYGCYLFNNDAIPLLSSFFKKLNSDVIGSDQMSNASNSIDNEKLIEINESIRFHSIEIIGDELRQHMTSMKKAL*
>MP0311_megahit_280679_206-1693
MGLDFESKVFETRKITLGNTEERIVAGGRDLFPLLPKAFEGINQIGVIGWSSQGPAQAQNLRESLEGSDIKVVIGLREGSSSMKEAEAVGFTKANGTLGEMYEVCGQSDMVLLLISDAALAQNYKSIFTAMKPGSTIGLSHGFLLSHLQSVGEEFPKDMNVIAVCPKGMGPSVRRLYEQGREVNGAGINSSFAVHQDINGRATDYALAWAIGLGSPFTFQTTLESEYRSDIFGERGILLGAVHGIAESLYARFTGQGMQKNEAYINTSESITGPISKTISRSGLMAVYEELSDSEKASFRKAYCASYHPAREILEEIYDDVASGNEVRSVIQASDRFDRYPMGNIDTTDMWQVGEKVREDEERNYAPINAETAGVYMATMMAQVDLLRDRGHPYSEIANESIIEAVDSLNPYMDFKGVSYMVDNCSTTARLGARKWASRFDYILKQQAYAKLDSGEQIDEKLFDEFANSDIHQVLKVCADLRPSVDISVVKTHRG*
>MP0311_megahit_285259_3-512
KAESKGLKVMNLSDAAEWADVVMILTPDELQAAIYKNHIEQRVKEGTSIAFAHGLNVHYDLIKARKDLDVFMVAPKGPGHLVRSEYEKGGGVPCLFAVHQDGSGKARDLAMSYASAVGGGRSGIIETTFKDEVETDLFGEQTVLCGGLVELIKNGYETLVEAGYEPEMAY
>MP0311_megahit_286172_483-641
MQVYYDKDANLEIIKEKKVVIVGYGSQGHAHANNLKDSGGNVTVALRKDSASW
>MP0311_megahit_286742_7-1050
MNIFYDDDANIEIIQKMKVSIVGYGSQGHAHANNLNDSGVDVTVALREGSNSWDKALEAGLKVLPVDKATENADLVMILAPDEFQKDIFEKDIQPNLKSDAILAFAHGFNIHFKKIVPNETNSVIMIAPKGPGHTVRSTYLKGGGVPSLIAIYKDSTKDESASAKNIALSYAKANGGTRAGVLQTTFKEETETDLFGEQAVLCGGMTALIKAGYETLVEAGYSPEMAYFECLHETKLITDLIQEGGIANMHYSISNTAEYGDYLSGPKIITEETKKAMKEVLENIQSGKFADEFLDDCRQSNDGSGGPFMKSNRESIEKHPIEKVGKELRSKMKFLNSQKLVDKEKN*
>MP0311_megahit_286959_11-778
MKIYYDEDANLEIIKNLKVAIIGYGSQGHAHANNLHDSGVDITVGLREGSASWEKAESAGLNVSSVEDSVKDSDFVMILAPDEFQSDLYTKKIEPNLKQGAILAFAHGFNIHFGKIKPTDDISVVMIAPKGPGHTVRSTYMSGGGVPSLIAIYRDSISAKDFNAKEVALSYAKANGGTRAGVLETSFREETETDLFGEQAVLCGGMTALIKAGYETLVEAGYSPEMAYFECLHETKLIVDLLHEGGISNMHYSISN
>MP0311_megahit_287384_1-243
QSGPRIINKEETKKRMKEVLDDIQSGKFTKEWMEECKSGQKNFLATRAKLAEHPVEKVGANLRAMMPWISKKKLVDSDKG*
>MP0311_megahit_287403_1-882
GFNVIIGQRKNSRSWDKAIDDGWIEGENLFEIEEACKRGSIIQYLLSDAGQIQMWPTIKKYLTKGKTLYFSHGFGITYKEQTNIIPPSDIDVILVAPKGSGTSLRRLFVEGNGLNSSFAIYQDHTGNARDNVIALGIGVGSGYLFETTFKKEVYSDLTGERGTLMGAIQGLFAAQYDILRKKGHSPSEAFNETVEEATQSLYPLIAENGMDWMYANCSTTAQRGALDWWKKFRDAVYPVFEDLYDSVEKGEETRITIEANQKSDYRESLEKELDELRESEIWKTGKEVRKLRP*
>MP0311_megahit_288775_725-919
MKTYYDKDTNKDLIKDKKVAIFGYGSQGHAHALNLKDSGVKEVVVALREGSSSIKKAESAGLKVM
>MP0311_megahit_289733_3-233
MAKINFAGTIEEVVTREEFPLEKAREILKDKTISVIGYGVQGPGQSLNLKDNGFNVIIGQRKNSRSWDKAIDDGWIE
>MP0311_megahit_289854_1222-2001
MRVYYDRDCDVNLIKEKKVAILGYGSQGHAHALNLRDSGAKNLVVALREGSPSAKKAQGEGLEVMEIAAAAAWCDLLMFTMPDELQAQTYKLYVHDNIKEGAAIAFAHGLNVHFGLIEPKDGVDVIMMAPKGPGHTVRGEYTKGGGVPCLVAVDNDASGKALEIGLSYCSAIGGGRSGIIETNFREECETDLFGEQAVLCGGLVELIRMGFETLVEAGYAPEMAYFECLHEVKLIVDLIYEGGIANMNYSISNTAEYGEY
>MP0311_megahit_289999_1-594
RARNITFLGGNMKVYYEQDADFNIIRDKKIVIIGFGSQGHAHALNLKDSGASNVVVGLREGSSSIEKAKNVGLKTQTPADAVKDADIVMFLAPDENQQEIYQTQIHDNIKNGAALAFAHGLNIHFQLITAREDLDVFMVAPKGPGHTVRGEYLKGGGVPCLLAVDKNVSGNAKEIGLAYASALGGGKSGIIETTFKEE
>MP0311_megahit_290537_129-704
LFAVHQNGSGKARDIAMSYASAIGGGRSGIIETTFKDEVETDLFGEQTVLCGGLVELIKNGYETLVEAGYEPEMAYFETVHEVKLIVDLIYEGGIANMNYSISNTAEYGEYVSGPKIINKDETKKRMKEVLEKIQSGKFTKEWMEECKNGQKNFLKTREKLAEHPIEKVGANLRAMMPWITKKKLVDSDKN*
>MP0311_megahit_290707_50-721
MKMFYEKDTDVNLIKDKKIAIFGYGSQGHAHALNLKDSGVKEVVVALREGSSSAPKAESKGLKVMNLSDAAEWADVVMILTPDELQAEIYKNHIEQRVREGKSIAFAHGLNVHYDLIKARKDLDVFMVAPKGPGHLVRSEFEKGGGVPCLFAVHQNGSGKARDLAMSYASAVGGGRSGIIETTFKDEVETDLFGEQTVLCGGLVELIKNGYETLVEAGYEPEMA
>MP0311_megahit_290767_2-577
ALIAVQKGSSKKAKDVALAWAKGVGGTRAGVLQTTFKEECETDLFGEQTVLCGGVVELIRNGFETLVEAGYPPEMAYFECLHEVKLIVDLIYEGGIANMNYSISNTAEYGEYVSGPEIVDSSTKDKMKKVLSKIQSGEFTKEWINEYKSGAKNFMEMRSKIDNHQIETVGKELRAMMPWISKNKLVDKEKN*
>MP0311_megahit_291585_119-505
MKVFYEKDCDLNLIKNLHVGIVGFGSQGHAHALNLRDSEINVSVGLRKEGESWSKAVNAGLDVLEVSELVKKSDIIMILAPDTSQKDIYDEQIKNNLTPGKYLAFGHGFNIHYNQIVPDSDINVFMVAP
>MP0311_megahit_291940_1-318
HEGGIANMHYSISNTAEYGDYISGPEIITNDTKEAMKGILNRIQTGEFADNFLNDCRQSNDGTGGPIMKEMRKNTAAHSIEEIGAELRSKMKFLNSERLVNKDKN*
>MP0311_megahit_293089_1-252
MRVYYDRDADLNLIKDKKISIVGYGSQGHAHAMNLRDSGIENVSIALREGSNSRSKAEQANFKVMTPAEAASWADIIMMLTPDE
>MP0311_megahit_293279_2-577
RDSGVKEVVVALREGSSSIAKAESKGLKVMNLSDAAEWADVVMILTPDELQAAIYKNHIEQRVKEGTSIAFAHGLNVHYDLIKARKDLDVFMVAPKGPGHLVRSEYEKGGGVPCLFAVHQDGSGKARDLAMSYASAVGGGRSGIIETTFKDEVETDLFGEQTVLCGGLVELIKNGYETLVEAGYEPEMAYFE
>MP0311_megahit_294341_713-952
TGPKIINKEETKKRMKEALADIQSGKFTKAWMDECKNGQKNFLATRAKLAEHPVEKVGANLRAMMPWIGKKKLVDSDKK*
>MP0311_megahit_294805_2-529
VVALREGSSSIAKAESKGLKVMNLSDAAEWADVVMILTPDELQAAIYKNHIEQRVKEGTSIAFAHGLNVHYDLIKARKDLDVFMVAPKGPGHLVRSEYEKGGGVPCLFAVHQDGSGKARDLAMSYASAVGGGRSGIIETTFKDEVETDLFGEQTVLCGGLVELIKNGYETLVEAGY
>MP0311_megahit_294901_304-531
RLITDETKKEMKKILSEIQSGQFAKEWMQEHQSGQTKFKVMRKEQAEHPIEAVGEKLRTLMPWIAEGKMVDKSKN*
>MP0311_megahit_294975_324-707
MRVYYDRDADLNLIKDKKISIVGYGSQGHAHAMNLRDSGIENVSIALREGSNSRSKAEQANFKVMTPAEAASWADVIMMLTPDELQSEIYKNDIAENIKEGTTIAFAHGLNIHFDLIKPKEGIDVIMV
>MP0311_megahit_295094_2-508
HQDGSGKARDLAMSYASAVGGGRSGIIETTFKDEVETDLFGEQTVLCGGLVELIKNGYETLVEAGYEPEMAYFETVHEVKLIVDLIYEGGIANMNYSISNTAEYGEYQSGPRIIKKEETKQRMKEVLAEIQSGKFTKEWMDECKNGQKNFLATRAKLAEHSVEKVGAEL
>MP0311_megahit_295180_239-535
MTQLFYDTDADLSLLDKKTIAIIGYGSQGHAHALNLKDSGMDVIVGLYKGSKSESKAISDGLQVFNVSEACEKADWIMILLPDEFQKDVYLKEIEPNLK
>MP0311_megahit_295262_728-835
MKMFYEKDADVNLIKDKKVAIFGYGSQGHAHALNLK
>MP0311_megahit_296558_3-680
GYGSQGHAHALNLKDSGVKEVVVALRDGSSSKEKAESKGLKVMNLSDAAAWADVVMVLTPDELQATIYKNHIEQRVKEGTSIAFAHGLNIHYDLIKARKDLDVFMVAPKGPGHLVRSEFEKGGGVPCLFAVHQNGSGKARDIAMSYASAIGGGRSGIIETTFKDEVETDLFGEQTVLCGGLVELIKNGYETLVEAGYEPEMAYFETVHEVKLIVDLIYEGGIANMN
>MP0311_megahit_297462_3-176
MKMFYEKDTDPNLIKNKKIAIFGYGSQGHAHALNLKDSGVKEVVVALRDGSASKAKAE
>MP0311_megahit_297554_1-192
EVLKDIQSGKFTKQWMDECKGGQKNFLKMREELAKHPIEKVGKKLRDLMPWIGKNKLVDKSKN*
>MP0311_megahit_297792_1-699
VTEGLKHGGITNMMDRLSNPSKIRASAIAEELKSLLAPLFQKHMDDIIEGDFSKVMMTDWANNDTNLLEWRNETAKTTFELAPDCAETISEQEYYDKGIFLIAMIKAGVELAFETMVDAGIIEESAYYESLHETPLIANCIARNKLYEMNVVISDTAEYGNYLFTHAAVPLLQDFVNKLSLEDLGNGIRDASIHVDNQELIRVNESIRNHPVEIIGKKLRGYMTQMKSLALD*
>MP0311_megahit_298087_1-525
SYASAVGGGRSGIIETTFKDEVETDLFGEQTVLCGGLVELIKNGYETLVEAGYEPEMAYFETVHEVKLIVDLIYEGGIANMNYSISNTAEYGEYQSGPRIIKKEETKQRMKEVLAEIQSGKFTKEWMDECKNGQKNFLATRAKLAEHSVEKVGAELRAMMPWISKKKLVDSDKK*
>MP0311_megahit_298720_1113-1814
MNIFYDDNADIEIIKNLKVTIVGYGSQGHAHANNLNDSGVDVTVALREGSSSWAKANQAGLKVKKIDEAIKNADLVMILAPDEFQKGIYEKSIKPNLKKEAVIAFAHGFNIHFKKIVPDDSNSVIMIAPKGPGHTVRSTYLNGGGVPSLIAIYKDSTKSEEPSAKDIALSYAKANGGTRAGVLETTFKEETETDLFGEQAVLCGGITALIKAGYETLVDAGYSPEMAYFECLHE
>MP0311_megahit_299869_217-771
MKMFYEKDADVNLIKSKKVAIFGYGSQGHAHALNLKDSGVKDIVVALREGSSSAAKAESKGLKVMNLSDAAEWADVVMILTPDELQAEIYKNHIEQRVKEGTSIAFAHGLNVHYDLIKARKDLDVFMVAPKGPGHLVRSEFEKGGGVPCLFAVHQDGSGKARDLALSYASAVGGGRSGIIETTFK
>MP0311_megahit_301916_1-540
LAFAHGFNIHYGQIKPRADLDVVMIAPKGPGHTVRGQYQIGAGVPCLVAIHQDASGNALDNSVAYASAIGGGRAGIIKTTFKDETETDLFGEQAVLCGGLTSLIQAGYETLVEAGYPPEMAYFECVHEVKLIVDLIYEGGLANMRYSISNTAEYGDYTSGPKVVTDEAKQAMKKILDRIQ
>MP0311_megahit_301922_1292-1555
TAEYGEYQSGPRVINKEETKKRMKEVLDDIQSGKFTKQWMEECKNGQKNFLATRAKLAEHPVEKVGANLRAMMPWIGKKKLVDSDKK*
>MP0311_megahit_301998_2-559
KDSSGKARDLAMSYACAVGGGRSGIIETTFKDECETDLFGEQTVLCGGLVELIKNGFETLTEAGYPPEMAYFETLHEVKLIVDLIYEGGIANMNYSISNTAEYGEYISGRKIVDSKTKERMKEVLKDIQSGKFTKQWMDECKGGQKNFLKMREELAKHPIEKVGKKLRDLMPWIGKNKLVDKSKN*
>MP0311_megahit_302384_3-467
RAGILETNFKEETETDLFGEQAVLCGGLSELVKSGFETLVEAGYQPELAYFECLHEVKLIVDLMVKGGLSQMRDSISNTAEYGDYVSGKRLINSDTKKEMQKILKDIQDGTFAKNFVEECDKNKPLMTKLREQNSKHEIEKVGKGLRSMFSWLK*
>MP0311_megahit_303224_1-240
ISGKKIVDSKTKERMKEVLKDIQSGKFTKQWMDECKGGQKNFLKMREELAKHPIEKVGKKLRDLMPWIGKNKLVDKAKN*
>MP0311_megahit_305312_2-847
EDSVKGSDFVMILAPDEFQSDLYSKQIEPNLKEGVILAFAHGFNIHFGKIKPTDDISVVMIAPKGPGHTVRSTYMSGGGVPSLIAIYRDSISAKDFNAKDVALSYAKANGGTRAGVLETSFREETETDLFGEQAVLCGGMTALIKAGYETLVEAGYSPEMAYFECLHETKLIVDLLHEGGISNMHYSISNTAEFGDYLTGPRIITQETKKEMKKVLQDIQSGDFADKFLDDCRQSNDGSGGPFLKNNREKTKEHSIESVGKELRSKMKFLSEKKLVDKDKN*
>MP0311_megahit_305853_478-636
MKMFYEKDADANLIKNKKVAIFGYGSQGHAHALNLKDSGVKNVVVALRDGSSS
>MP0311_megahit_305928_1174-1407
MKIFYDDDADLDIIKNLKVSVIGYGSQGHAHSNNLHDSGVDVTVGLRKDSSSWTKANDAGLKVAEVEDAVSGADLVMI
>MP0311_megahit_306125_2-700
MKIFYDDDADLNIIKNLKVSVIGYGSQGHAHSNNLHDSGVDVTVGLRKDSTSWTKANDAGLKVAEVEDAVSGADLVMILAPDEFQQDLFETKIKPNAKENSILAFAHGFNIHFKKIIPSQKQSVIMIAPKGPGHTVRSTYKSGGGVPSLVAVYQDALQEKEFSALDLALSYAKANGGTRAGVLETNFKEETETDLFGEQAVLCGGITALIKAGYETLVEAGYSPEMAYFECLH
>MP0311_megahit_306643_2-625
GKILSFAHGFNIRFGLIKPPNFVDVVMIAPKGPGHTVRWEYQNGQGVPALFAVEQDSSGSARSFAMAYAKGIGGTRAGILETNFKEETETDLFGEQAVLCGGLSELVKSGFETLVEAGYQPELAYFECLHEVKLIVDLMVKGGLSQMRDSISNTAEYGDYVSGKRLINSDTKREMQKILKDIQDGTFAKNFVEECDRNKPLMTKLREE
>MP0311_megahit_308119_349-567
MKVYYEKDADLDLIKTKKIAVYGYGSQGHAHALNLKDSGVSDVVVALREGSSSAKKAEAEGLSVMSMSDAAEW
>MP0311_megahit_308868_40-1134
SILSYSHGFNIVEEGMIIRDDITVIMVAPKCPGTEVREEFKRGFGVPTLIAVHSKNDPNGNGLEFAKAYAFSLGSHKAGVLESSFVAEVKSDLMGEQTILCGVLQSASIFLFNKMCDAQIDKNYSSKLIQNGWEVITEALKHGGITKMMNQLSDQSKINTFNLASEIKVKMKPLFEKHMQEIISGKFSSEMMDDWKNNDYKLLKWREETGNTKFEKTISSEIKIENNEYFEKGIAMIAFVKSGVELAFETMINAGIIDESAYYESLHELPLIANLISRKKLYEMNRIISDTAEYGCYLFSNEAKKLFASEFKHLNFYLNGAEKDNINQIDEELVKKINFEIINHPVEKIGLQLRKSMTEMKNLF*
>MP0311_megahit_309341_1680-1925
EMNRIISDTAEYGCYLFNQSCLPLLADFMTKINKNHIGSNPSGIEIDESYLIKNDNKTFSHDIEKIGLILRKNMSNMKKLK*
>MP0311_megahit_310142_142-630
IIETTFKDEVETDLFGEQTVLCGGLVELIKNGYETLVEAGYEPEMAYFETVHEVKLIVDLIYEGGIANMNYSISNTAEYGEYQSGPRVVNKEETKKRMKEVLAEIQSGKFTKEWMDECKNGQKNFLATRAKLAEHPVEKVGAELRAMMPWISKKKLVDSDKS*
>MP0311_megahit_311039_4807-5826
MKVYYDRDSDLGIIKNKKVAIIGYGSQGHAHALNLRDSGVKNIVIGLRDGSNSKKKAESEKLEVMSVSNAAKWCDICMVLVPDELQSDLYKHELLNNLKEGSALLFAHGLSIHFQLINPRKDLDVFMIAPKGPGHTVRAQYMSGGGVPCLLAIHQDFSGNAMEIGLSYASGIGGGRSGIIQTTFKEECETDLFGEQAVLCGGLTALIQAGYETLVDAGYSPEMAYFECLHEVKLIVDLIYEGGIANMRYSISNTAEYGDLTRGKRIINQKTKKEMKKILKEIQSGEFVKDWILECKSGQLNFKAERRIEAEKNIETVGKKLRKMMPWITSNKLVDTDKN*
>MP0311_megahit_311358_3012-4031
MRVYYDTDADLGLIKSKKVGIIGFGSQGHAHALNLKDSGIKNIAIGLRDGSSSAKKAKDSGLKVMSVSELSAWADMIMMCAPDEIQPDIYKEHIKDHIKPGTAIAFAHGLTIHFGLIEPSKDLDVIMVAPKGPGHTVRGEFQKGGGVPCLMAIHQDSSGNAHDVALSYASGIGGGRSGIIETTFKEECETDLFGEQAVLCGGLVELIRAGFETLTEAGYAPEMAYFECLHEVKLIVDLIYEGGIANMNYSISNTAEYGEYQSGPRLVTEETKLEMKKILNDIQTGKFVTNWMNECKAGQPTFKAIRRLNDAHPVEEVGEKLRDMMPWIKAGKLVDKEKN*
>MP0311_megahit_312130_220-804
VPCLFAVHQNGSGKARDLAMSYASAVGGGRSGIIETTFKDEVETDLFGEQTVLCGGLVELIKNGYETLVEAGYEPEMAYFETVHEVKLIVDLIYEGGIANMNYSISNTAEYGEYQSGPRIINKEETKKRMKEVLDDIQSGKFTKKWMEECKSGQKNFLATRAKLAEHPVEKVGANLRAMMPWISKKKLVDSDKS*
>MP0311_megahit_312425_544-1041
RSGIIETTFKDEVETDLFGEQTVLCGGLVELIKNGYETLVEAGYEPEMAYFETVHEVKLIVDLIYEGGIANMNYSISNTAEYGEYQSGPRIINKEETKKRMKEVLADIQSGKFTKEWMDECKNGQKNFLATRAKLAEHPVEKVGAGLRAMMPWIAKKKLVDSDKK*
>MP0311_megahit_312711_94-597
GGRSGIIETTFKDEVETDLFGEQTVLCGGLVELIKNGYETLVEAGYEPEMAYFETVHEVKLIVDLIYEGGIANMNYSISNTAEYGEYESGPRIINKEETKKRMKEVLADIQSGKFTKQWMDECKNGQKNFLATRAKLAEHPVEKVGATLREMMPWIAKKKLVDSDKK*
>MP0311_megahit_314351_262-852
MTQLFYDTDADLSLLNKKTIAIIGYGSQGHAHALNLKDSGMDVIVGLYKGSKSESKAISDGLQVFNVSEACEKADWIMILLPDEFQKDVYIKEIEPNLKEGKILSFAHGFNIRFELIKPPSFVDVVMIAPKGPGHTVRWEYQNGQGVPALFAVEQDYSGNARSLAMAYAKGIGGTRAGILETNFKEETETDLFGEQA
>MP0311_megahit_315153_1-678
LNVHYDLIKARKDLDVFMVAPKGPGHLVRSEYEKGGGVPCLFAVHQNGSGKARDLALSYASAVGGGRSGIIETTFKDEVETDLFGEQTVLCGGLVELIKNGYETLVEAGYEPEMAYFETVHEVKLIVDLIYEGGIANMNYSISNTAEYGEYQSGPRVVNKEETKKRMKEVLTEIQSGKFTKEWMDECKNGQKNFLATRAKLAEHPVEKVGAELRAMMPWIAKKKLV
>MP0311_megahit_315896_88-507
MKTYYDKDTNKDLIKNKKVAIFGYGSQGHAHALNLKDSGVKEVVVALREGSSSIKKAESAGLKVMALSDAAAWADVVMMLTPDELQSEIYKNHIEQRMKEGTSLAFAHGLNIHFDLINARKDLDVFMVAPKGPGHTVRSE
>MP0311_megahit_316712_2218-3696
MANYFNTLSLRQQLDQLGRCRFMARDEFADGCQFLKGKKIVIVGCGAQGLNQGLNMRDSGLDVSYALRQAAIDEQRDSYKRATSNGFTVGTYQQLIPEADVVYNLTPDKQHASVVEAVMPLMKEGATLGYSHGFNIVEEGQQIRSDITVIMCAPKSPGSEVREEYKRGFGVPTLIAVHPENDPEGKGWDQAKALASATGGDRAGVLESSFVAEVKSDLMGEQTILCGMQQVAAVLAFEKMVDDGIEPGYAGALIQYGLEAITEALKIGGVTNMMDRLSNPAKVKAFELSEQLTDLLRPLFEKHQDDIISGEFSRTMMEDWANGDANLLKWREETGETAFENAPAYEGEISEQEFFDHGILLVAMIKCGVEVAFDVMVEAGILPESAYYESLHETPLISNTIARKRLYEMNVVISDTAEYGNYLFANAAIPILREKFMPTIDTSVIGKGLAATSNQVENKRLVEINEAIRSHGVESVGKTLRGYMTDMKAIIG*
>MP0311_megahit_317071_1-786
VMILMPDELQSATYKSEIENNIKQGSVLAFAHGFNIHFDMIEPREDLDVIMVAPKGPGHTVRSQYEIGAGVPCLIAIHKDISGNAKEIGLSYASAIGSGRAGIIETNFKDETETDLFGEQAVLCGGLTQLIQNGYEVLVEDGYPPEMAYFECLHEVKLIVDLIYEGGLENMRYSISNTAEFGDYVSGPKVVNSDVKEEMRAVLKRIQSGEFAQEFMSDARESNDGKGGPRMKEYRQQTSEHSIEKVGSELRAMMPWIAQNKI
>MP0311_megahit_317525_1-321
IVDLIYEGGIANMNYSISNTAEYGEYVSGPRILPYDETKAKMKAVLKDIQTGKFVRDFMQENAVGQPYFKGTRRLNDDHEIEKVGEKLRGMMPWISAGKMVDKDRN*
>MP0311_megahit_318185_2-214
MSNYFNTLSLREKLNQLGKCRFMNPSEFKNGINALKGKNIVIVGCGAQGLNQGLNMRDSGLSIKYALRKGA
>MP0311_megahit_318876_2-136
MEVYYDKDANLEILQNKVIAVIGYGSQGHAHANNLKDSGFEVIIG
>MP0311_megahit_319107_638-1066
MKMYYEKDTNTNLIKDKKIAIFGYGSQGHAHALNLKDSGVKEVVVALRDGSSSKAKAESKGLKVMNLSDAAEWADVVMILTPDELQATIYKNHIEQRVKEGTSIAFAHGLNIHYDLIKARKDLDVFMVAPKGPGHLVRSEFEK
>MP0311_megahit_319463_1846-2868
MKMFYEKDTNPKLIKDKKIAIFGYGSQGHAHALNLKDSGVKEVVVALRDGSSSKEKAESKGLKVMNLSDAAAWADVVMVLTPDELQATIYKNHIEQRVKEGTSIAFAHGLNIHYDLIKARKDLDVFMVAPKGPGHLVRSEFEKGGGVPCLFAVHQNGSGKARDIAMSYASAIGGGRSGIIETTFKDEVETDLFGEQTVLCGGLVELIKNGYETLVEAGYEPEMAYFETVHEVKLIVDLIYEGGIANMNYSISNTAEYGEYMSGPRIINKEETKKRMKEVLTDIQSGKFTKEWMNECKNGQKNFLKIREKLAEHPVEKVGANLRAMMPWISKKKLVDSDKN*
>MP0311_megahit_320508_211-510
EGGIANMNYSISNTAEYGEYVSGKRVVDGKTKEKMKEVLKDIQSGKFTKQWMDEHKSGQKNFLKMRQDLAKHPIEKVGKELRAMMPWIGKNKLVDKDKN*
>MP0311_megahit_323179_3-725
KLVQFGWETITEALKHGGITNMMDRLSNPAKIKAFELSEKLKSIMTPLFKKHMDNIMSGEFSKTMMEDWSNNDKDLLKWRSETSGTSFEKTKITDKKIPEQEFFDNGILMVAFVRAGVELAFETMVAAGIKEESAYYESLHETPLIANTIARKKLYEMNRIISDTAEYGCYLFDHACKPLLKKFMSEIDVDVIGKSFNSGKDNYVDNKKLIDINEIIRFHPVENIGYELRESMTGMKKII*
>MP0311_megahit_325044_956-1951
MKLFYEKDINKDLINGKKIAVLGYGSQGHAHARNLNDSGMDVVVGLYEGSKSKQVAEKDGLKVLSNSEAVKQSDIIMFCLPDTIQGKVYKEDVEENLTEGKMLMFCHGFSIFYEQIKPPEFVDVAMIAPKGPGHIVRRVFESGQGVPCLVAVYQDHSGKAQEVALGYGLGIGGARAGILETTFKEETETDLFGEQAVLCGGVTSLVQSAFEVLVEAGYQPESAYFEVLHELKLIVDLMYQGGLGEMRFSISDTAEYGDYTRGPVVVDPSVKENMKKVLEQIQSGQFAKEWIAENDEGLHKFNSLRDENAGHPIEEVGKKLRNMMPFLKNQS*
>MP0311_megahit_325533_12-503
GIIETTFKDEVETDLFGEQTVLCGGLVELIKNGYETLVEAGYEPEMAYFETVHEVKLIVDLIYEGGIANMNYSISNTAEYGEYQSGPRVINKEETKKRMKEVLADIQSGKFTKEWMSECKSGQKNFLATRAKLAEHPVEKVGASLRAMMPWIGKKKLVDSDKK*
>MP0311_megahit_327477_2-115
EECDKNKPLMTKLREENSKHEIEKVGKGLRSMFSWLK*
>MP0311_megahit_328077_490-693
KRMKEVLTKIQSGDFTREWMNECKNGQKNFLQTRAKLAEHPIEKVGAELRAMMPWITKKKLVDSDKN*
>MP0311_megahit_328187_226-645
LIKAGYETLVEAGYSPEMAYFECLHETKLIVDLIHEGGISNMHYSISNTAEFGDYLSGPKVITSETKDSMKKILMKIQSGEFADEFLDDCRSSNDGKGGPFMRQNRKNTQNHSIEMVGKELRSKMKFLQTEKLVDKEKN*
>MP0311_megahit_329191_324-1019
GLNIHFDLINARKDLDVFMVAPKGPGHTVRSEYQKGGGVPCLMAVHKDSSGKAKDLALSYASAVGGGKAGIIETTFKDECETDLFGEQTVLCGGLVELIKNGFETLTEAGYPPEMAYFETLHEVKLIVDLIYEGGIANMNYSISNTAEYGEYVSGKRIVDNKTKEKMREVLKDIQSGKFTKQWMDEHKSGQKNFLKMRQDLAKHPIEKVGKELRAMMPWIGKNKLVDKDKN*
>MP0311_megahit_329658_212-508
MKMFYEKDADVNLIKDKKVAIFGYGSQGHAHALNLKDSGVKEVVVALRDGSASKAKAESKGLKVMNLSDAAEWADVCMILTPDELQATIYKNHIEQRIK
>MP0311_megahit_329912_955-1338
KAGVELAFETMVDAGIIEESAYYESLHETPLIANCIARNKLYEMNVVISDTAEYGNYLFTHAAIPLLKDFVSKLSLEDLGNGMREESIHVDNQELIKVNESIRNHPVEIIGKKLRGYMTQMKSLALD*
>MP0311_megahit_330014_164-511
VEAGYQPELAYFECLHEVKLIVDLMVKGGLSQMRDSISNTAEYGDYVSGKRLINSDTKKEMQKILKDIQDGTFAKNFVDECDKNKPLMTKLREENSKHEIEKVGKGLRSMFSWLK*
>MP0311_megahit_331583_134-1156
MRVYYDQDCDVNIVKETKIAILGYGSQGHAHALNLRDSGAKNIAVALRENSPSAKKAEAEGLKVLGIEEAAKWCDLMMFTMPDELQAETYKKFVHNNLRSGSAIAFAHGLNVHFGLIEPKTDVDVIMMAPKGPGHTVRGEFIKGGGVPCLVAVHQNASGKALELGLSYCSAIGGGRSGIIETDFKQECETDLFGEQAVLCGGLVELIRMGFETLVEAGYEPEMAYFECLHEVKLIVDLIYEGGIANMNYSISNTAEYGEYVSGPRVLPYKETKERMKEILTDIQNGNFVGKFMQENLVGQPFFKATRRINDSHEIEKVGKKLRGMMPWIASGKMVDKDKN*
>MP0311_megahit_332917_359-559
RMKEVLADIQSGKFTKQWMDECKNGQKNFLATRAKLAEHPVEKVGATLREMMPWIAKKKLVDSDKK*
>MP0311_megahit_334579_1-195
LINNDTKKEMQKILKDIQDGTFAKNFVEECDKNKPLMTKLREENSKHEIEKVGKGLRSMFSWLK*
>MP0311_megahit_335400_215-943
MKMFYEKDTDVNLIKDKKIAIFGYGSQGHAHALNLKDSGVKEVVVALREGSSSIAKAESKGLKVMNLSDAAEWADVVMILTPDELQASIYKNHIEQRVKEGTSIAFAHGLNVHYDLIKARKDLDVFMVAPKGPGHLVRSEFEKGGGVPCLFAVHQNGSGKARDLAMSYASAVGGGRSGIIETTFKDEVETDLFGEQTVLCGGLVELIKNGYETLVEAGYEPEMAYFETVHEVKLIVDLIYEGG
>MP0311_megahit_336064_168-722
DSSGKAKDLALSYASAVGGGKAGIIETTFKDECETDLFGEQTVLCGGLVELIKNGFETLTEAGYPPQMAYFETLHEVKLIVDLIYEGGIANMNYSISNTAEYGEYVSGKRIVDGKTKEKMKEVLKDIQSGKFTKQWMDEHKSGQKNFLKMRQDLAKHPIEKVGKELRAMMPWIGKNKLVDKDKN*
>MP0311_megahit_337983_1-1110
FNPVVLDKTQKSVVLQITALRREIDTVMGDLKKFGLVSVSRTGAVAMTRGSEIFKWRRIKMKMFYEKDTNVNLIKEKKIAIFGYGSQGHAHALNLKDSGVKEVVVALRDGSSSKEKAESKGLKVMNLSDAAEWADVIMILTPDELQATIYKNHIEQRVKEGTSIAFAHGLNVHYDLIKARKDLDVFMVAPKGPGHLVRSEYEKGGGVPCLFAVHQNGSGKARDLAMSYASAIGGGRSGIIETTFKDEVETDLFGEQTVLCGGLVELIKNGYETLVEAGYEPEMAYFETVHEVKLIVDLIYEGGIANMNYSISNTAEYGEYMSGPRIINKDETKKRMKEVLEDIQSGKFTKQWMDECKNGQKNFLKIREKL
>MP0311_megahit_338123_829-1638
LVMILMPDELQSATYKSEIENNIKEGAVLAFAHGFNIHFDMISPRNDLDVIMVAPKGPGHTVRSQYEIGAGVPCLLAIHKDVTGNAKDIGLSYASAIGSGRAGIIETNFKDETETDLFGEQAVLCGGLTQLIQNGYEVLVEAGYPPEMAYFECLHEVKLIVDLIYEGGLENMRYSISNTAEFGDYVSGPKVVNSDAKEEMRAVLKRIQSGEFAQEFMEDCRESNDGRGGPRMKEYRQQTAEHSIEKVGAELRAMMPWIAQNKIVDKAKN*
>MP0311_megahit_338500_1-219
KEETKKRMKEVLADIQSGKFTKEWMNECKNGQKNFLKIREKLAEHPVEKVGANLRAMMPWISKKKLVDSDKN*
>MP0311_megahit_340865_2-586
MKMFYEKDTDVNLIKDKKIAIFGYGSQGHAHALNLKDSGVKEVVVALREGSSSIPKAESKGLKVMNLSDAAEWADVVMILTPDELQASIYKNHIEQRVKEGKSIAFAHGLNVHYDLIKARKDLDVFMVAPKGPGHLVRSEYEKGGGVPCLFAVHQNGSGKARDLAMSYASAVGGGRSGIIETTFKDEVETDLFGE
>MP0311_megahit_343287_3-398
MKVYYEKDSDLELIKSKKIAIFGYGSQGHAHALNLKDSGATDVAVALREGSSSAKKAEAEGLKVMSMSDAAEWADIMMMLIPDELQADVWKNHIEQRAKQGSALAFAHGLNIHFDLIKARPDMDVFMVAPKG
>MP0311_megahit_344427_850-996
MKMFYEKDTNVNLIKEKKIAIFGYGSQGHAHALNLKDSGVKEVVVALRD
>MP0311_megahit_345129_1169-2191
MKMFYEKDTNPSLIKDKKIAIFGYGSQGHAHALNLKDSGVKEVVVALRDGSSSKEKAESKGLKVMNLSDAAAWADVVMVLTPDELQATIYKNHIEQRVKEGTSIAFAHGLNIHYDLIKARKDLDVFMVAPKGPGHLVRSEFEKGGGVPCLFAVHQNGSGKARDIAMSYASAIGGGRSGIIETTFKDEVETDLFGEQTVLCGGLVELIKNGYETLVEAGYEPEMAYFETVHEVKLIVDLIYEGGIANMNYSISNTAEYGEYMSGPRIINKEETKKRMKEVLADIQSGKFTKEWMDECKNGQKNFLKIREKLAEHPVEKVGANLRAMMPWISKKKLVDSDKN*
>MP0311_megahit_346196_978-1106
MEVYYDKDANLEVIQNKVIAVIGYGSQGHAHANNLKDSGFEVI
>MP0311_megahit_347416_1-402
ETLVEAGYSPEMAYFECLHETKLITDLIQEGGIANMHYSISNTAEYGDYLSGPKVITETTKEAMREILDNIQSGNFANEFLDDCRQSNDGSGGPFMKSNRKSTKNHPIEEVGRELRSKMKFLNSEKLVDIEKN*
>MP0311_megahit_348416_3-320
MKVYYDKDADLNVIKNLKISIIGFGSQGHAHAMNLNDSGANVTIGLREGSNSASKARDAGLSVKTIEDATSDADVVMILAPDEYQADLYKESIEPNLKPSAAVAFA
>MP0311_megahit_349049_1142-2164
MKVYYDSDTNEDLIKDYKIAIIGYGSQGHAHALNLRDSGVKNICIALRNDSSSIKKAQNAGFAVKTVAEAAKWADIMMMVTPDELQADIYNSDIEPNLRENGSLFFAHGLNIHFGLIKARNDLNIIMVAPKGPGHTVRSEYERGAGVPCLIAVNQNATGNAIDIGLSYASLIGGGRAAIIETTFKEECETDLFGEQAVLCGGVVELIRNGFDTLVEAGYAPEMAYFECLHEMKLIVDLMYEGGIKNMNYSISNTAEYGEYVSGPRVIGNESKEAMKKVLENIQSGNFTKEWINENKEGSNKEFHAMREKSNSHSIEEVGTKLRNMMPWIGENSLVDKEKN*
>MP0311_megahit_349113_1-609
LLRRTYSEGSGMPCLVAVHKDASGSAENLAMSYASAIGGGRAGILRTTFKEETETDLFGEQVVLCGGLTELIRNGFETLVEAGYQPESAYFETLHEVKLIVDLMYEGGFEWMRHSISDTAEYGDFSRGSRIITSETKKEMKKVLEEIQSGAFAKEWMSQAREGSPFLNEKRAEASKHQLEEVGKGLREMMPFLNAKDVKKDK*
>MP0311_megahit_349537_1-1413
ITKMSNYFNSLSEKDKLNQLGKCRFMKSEEFSDGVNILIDKKIVIIGCGAQGLNQGLNMRDSGLNISYVLRQSSIDNKKESFKNASSNNFKVGTFDELIPQADIVINLTPDKNHSQVVNQAMPLMKENSVLSYSHGFNIVEEGIKIRKDITVIMVAPKCPGTEVREEYLRGFGVPTLIAVHPENDPHGEGLDYAKAYAVATGGHKAGVLESSFVAEVKSDLMGEQTILCGVLQSGSILCYNKMIDLGYDSGFAAKLIQYGWETITEELKHNGISGMIKRLDNESRYLVHKLSEELKTIMTPLFETHMKNILTGSFSQEMMIDWKNNDENLLKWREETGLTNFEKASPSEEIIENQDYFNKGILMISFVKSGVELAFETMVNNGIIDESAYYESLHELPLIANLVARKKLYEMNRIISDTAEYGCYLFNQSCLPLLADFMTKINKNHIGSNPSGIEIDESYLIKNDNKTFSH
>MP0311_megahit_349997_2-976
IAVIGYGSQGHAHANNLKDSGFEVIIGLREGSSSALKAEEAGFEVLSNADAAQKADLVMFLIPDEFQGKTYIEEIEPNLKQGATIAFAHGFNIHYKQITPRSDLDVVMIAPKGPGHTVRGQYKSGAGVPCLIAIQQDASGTALENSIAYASAIGGGRAGIIKTTFKDETETDLFGEQAVLCGGLTSLIKAGYETLTEAGYPPELAYFECVHEVKLIVDLIYEGGLANMRYSISNTAEYGDYTSGPKVITDTAKEAMKKILERVQSGDFADEFVSDARQSNSQAGGPVMEKYRKESQEHPIEEVGEQLRGMMPWISENKLVDKSKN
>MP0311_megahit_350242_3-362
MKMFYEKDTDVNLIKDKKIAIFGYGSQGHAHALNLKDSGVKEVVVALREGSSSIPKAESKGLKVMNLSDAAEWADVVMILTPDELQASIYKNHIEQRVKKGTSLAFAHGLNVHYDLIKAR
>MP0311_megahit_351299_1-402
KNGYETLVEAGYEPEMAYFETVHEVKLIVDLIYEGGIANMNYSISNTAEYGEYESGPRVVNKEETKKRMKEVLADIQSGKFTKQWMDECKNGQKNFLATRAKLAEHPVEKVGANLRAMMPWIGKKKLVDSDKG*
>MP0311_megahit_353128_737-1480
EGLEKTYAAKQIQYGWEVITESLKHGGISKMMNSISDTSKIEANRIAEELKEIMTPLFKKHMDDIMSGEFSEGMMEDWNNDDKKLLNWREETGETAFEKTPSTEETISNQEYFEKGIAMIAFVKSGVELAFETMVEAGIIDESAYYESLHELPLIANLVARKKLYEMNSIISDTAEYGCYLFANEAKHLLKNYVSKLSLSSLGIEPNINEEIDKDLLKKINFEINNHPIEKIGLDLRKSMTAMKNLF*
>MP0311_megahit_353349_1-81
VEKVGAKLRAMMPWISKKKLVDSDKN*
>MP0311_megahit_354041_3-893
MEVFYEKDSNPELLKDKTIAIIGYGSQGHAHANNLKDSGFNVILGLRDGSSSAAKASEAGFEVASNVEAASKADLLMMLIPDEFQGITYKEEIEPNLKQGATLAFAHGFNIHYEQIVPRDDLDVIMIAPKGPGHTVRGQYLDGAGVPCLVAIHQDASSNALDTSIAYASAIGGGRAGIIKTTFKDETETDLFGEQSVLCGGLTSLIQAGYETLVEAGYPPEMAYFECVHEVKLIVDLIYEGGLANMRYSISNTAEYGDYTSGPKVITDETKKEMKKILERIQSGDFADEFIADARKS
>MP0311_megahit_356654_2-550
IPKAESKGLKVMNLSDAAEWADVVMILTPDELQAEIYKNHIDQRIRPGTSIAFAHGLNVHYDLIKARKDLDVFMVAPKGPGHLVRSEYEKGGGVPCLFAVHQNGSGKARDLAMSYASAVGGGRSGIIETTFKDEVETDLFGEQTVLCGGLVELIKNGYETLVEAGYEPEMAYFETVHEVKLIV
>MP0311_megahit_357666_1-501
GGRSGIIETTFKDEVETDLFGEQTVLCGGLVELIKNGYETLVEAGYEPEMAYFETVHEVKLIVDLIYEGGIANMNYSISNTAEYGEYMSGPRIINKEETKKRMKEVLDDIQSGKFTKQWMDECKNGQKNFLKIREKLAEHPVEKVGKNLRAMMPWISKKKLVDSDKS
>MP0311_megahit_359545_63-530
KDECETDLFGEQTVLCGGLVELIKNGFETLTEAGYPPEMAYFETLHEVKLIVDLIYEGGIANMNYSISNTAEYGEYVSGKRVVDSKTKEKMKEVLKDIQSGKFTKKWMDEHKSGQKNFLKMRQDLAKHPIEKVGKELRAMMPWIGKNKLVDKDKN*
>MP0311_megahit_361953_3-404
MKTYYDKDTNKDLIKNKKVAIFGYGSQGHAHALNLKDSGVKEVVVALREGSSSIKKAESAGLKVMSLSDAAAWADVVMMLTPDELQSEIYKNHIEQRMKEGTSLAFAHGLNIHFDLINARKDLDVFMVAPKGPG
>MP0311_megahit_362037_377-538
FTKQWMDECKNGQKNFLKTREKLAEHPVEKVGAKLRAMMPWISKKKLVDSDKN*
>MP0311_megahit_362690_1-195
MEVYYDKDAKLDLIKDKTIAVIGFGSQGHAHANNLKDSGMQVIIGLREGSGSADKAKGAGFEVMD
>MP0311_megahit_363864_369-548
DIQSGKFTKQWMDEHKSGQKNFLKMRQDLAKHPIEKVGKELRAMMPWIGKNKLVDKDKN*
>MP0311_megahit_365357_192-1022
MKVYYDKDANLENIRKLNVSIIGYGSQGHAHALNLRDSGVKVTVGLRDGSASASRAKNEGLSVLPIDSAVKQADIVMILAPDEYQADLFKKDIEPNLQEKAMLAFAHGFNIHYKQIIPDSKHDVFMIAPKSPGHLVRSTFVDGRGVPTLIAIQNDSSGNAKDTALAYASAIGGGRAGIIETSFKEETETDLFGEQAVLCGGVTALVKAGFETLVDAGYAPEMAYFECLNELKLIVDLMYEGGMTEMRYSISNTAEYGDLTKGPFLIDEHVRNKMKEV
>MP0311_megahit_366978_81-548
DEVETDLFGEQTVLCGGLVELIKNGYETLVEAGYEPEMAYFETVHEVKLIVDLIYEGGIANMNYSISNTAEYGEYMSGPRIINKEETKKRMKEVLDDIQSGKFTKQWMDECKNGQKNFLKIREKLAEHPVEKVGKNLRAMMPWISKKKLVDSDKS*
>MP0311_megahit_369455_460-912
MKMFYEKDTDVNLIKDKKIAIFGYGSQGHAHALNLKDSGVKEVVVALREGSSSIAKAESKGLKVMNLSDAAEWADVVMILTPDELQASIYKNHIEQRVKEGTSIAFAHGLNIHYDLISARKDLDVFMVAPKGPGHLVRSEFEKGGGVPCLF
>MP0311_megahit_369809_249-695
MQVYYDKDADLDIIKNKKVVIVGYGSQGHAHANNLKDSGGNVTVALRKESASWSKAEAAGLNVQEVAEAVTDADMVMILMPDELQSATYKSEIENNIKQGAVLAFAHGFNIHFDMIEPREDLDVIMVAPKGPGHTVRSQYEIGAGVPCL
>MP0311_megahit_371481_1-246
MKMFYEKDADVNLIKSKKVAIFGYGSQGHAHALNLKDSGVKDIVVALREGSSSAAKAESKGLKVMNLSDAAEWADVVMILTP
>MP0311_megahit_371937_1-618
AAEWADIMMMLIPDELQADVWKNHIEQRAKEGSALAFAHGLNVHFDLINARPDMDVFMVAPKGPGHTVRSEFKKGGGVPCLVAVDSDKTGKALDIALSYASAIGGGKAGIIETTFKDECETDLFGEQTVLCGGVVELIRNGFETLVEAGYPPEMAYFECLHEVKLIVDLIYEGGIANMNYSISNTAEYGEYVSGPKIVDGETKSKM
>MP0311_megahit_372477_1405-2658
MSNYFNQLSLREQLRQLGQCRFMESSEFEGGISALKGKQIVIIGCGAQGLNQGLNMRDSGLKIKYALREGAIKQKRASYANATTNNFEVGQYKELIPSADLVINLTPDKNHTSVVEEIMPLMKKGATLSYSHGFNIVEEGMKVREDLTVIMVAPKCPGSEVREEYKRGFGVPTLIAVHPENDPNGDGLDQAKAYAFATGGHRAGVLESSFVAEVKSDLMGEQTILCGVLQTGSILSFNKMVDEGIDQGYAAKLIQYGWETITEALKHGGITNMMDRLSNPAKIKAFELSERLKKILTPLFQKHMDDIMSGHFSKTMMQDWDNDDKNLLSWRAETEKTAFEKTPITNQEISEQEFFDNGILMVAFVRAGVELAFDTMVAAGIKEESAYYESLHETPLIANTIARKKLFEMNRIISDTAE
>MP0311_megahit_375708_515-1558
MKIYYDDDANLDIIKSLDVAIIGYGSQGHAHANNLHDSGVNVTVALRSGSSSWQKAENAGLQVKTVSDAVQSADLVMVLAPDEFQSDLFSKEIEPNLRNNAILAFAHGFNIHFKKIIPSKDVSIIMIAPKGPGHTVRSTYEKGGGVPSLIAIERDVISGEDFTAKDVALSYAKANGGTRAGVLETNFREETETDLFGEQAVLCGGITALIKAGYETLVEAGYSPEMAYFECLHETKLIVDLLHEGGISNMHYSISNTAEFGDYLTGPKIITEETKKEMKNVLADIQSGAFADKFLDDCRQSNDGSGGPFLKNNREKTKKHSIEKVGNELRSKMKFLNQKKIVDTEKN*
>MP0311_megahit_375742_1-564
ILAPDEFQKGIYEKSIKPNLKNDAILAFAHGFNIHFKKIIPDETNSVIMIAPKGPGHTVRSTYLKGGGVPSLIAIYQDSTNTSDSSAKEVALSYAKANGGTRAGVLETTFKEETETDLFGEQAVLCGGMTALIKAGYETLVEAGYSPEMAYFECLHETKLITDLIQEGGIANMHYSISNTAEYGDYLS
>MP0311_megahit_376226_3-560
SSIKKAESEGLKVMSLSDAAAWADVVMVLTPDELQASIYKNHIEQRMREGTSLAFAHGLNIHFDLIKARKDLDVFMVAPKGPGHLVRSEYQRGGGVPCLMAVHKDSSGKARDLAMSYACAVGGGRSGIIETTFKDECETDLFGEQTVLCGGLVELIKNGFETLTEAGYPPEMAYFETLHEVKLIVD
>MP0311_megahit_376636_1-699
AESKGLKVMNLSDAAEWADVVMILTPDELQASIYKNHIEQRVKEGKSIAFAHGLNVHYDLIKARKDLDVFMVAPKGPGHLVRSEYEKGGGVPCLFAVHQNGSGKARDLAMSYASAVGGGRSGIIETTFKDEVETDLFGEQTVLCGGLVELIKNGYETLVEAGYEPEMAYFETVHEVKLIVDLIYEGGIANMNYSISNTAEYGEYQSGPRVINKEETKKRMKEVLADIQSGKFT
>MP0311_megahit_377899_1-717
RFMSKDEFIDGCNLLKNWNIVIIGCGAQGLNQGLNMRDSGLNISYALRDQAIKEKRQSFLSANENGFEVGTPEELVPKADLVLNLTPDKQHTKAVSSVMPFMKKGSTLAYSHGFNIVEEGMKIREDITVIMVAPKCPGTEVREEYKRGFGVPTLIAVHPENDPNGNGLKIAKAYASATGGDRAGVLESSFIAEVKSDLMGEQTILCGMLQTTAIMGHEHLIKLGIESGYARKLIQYGIE
>MP0311_megahit_378269_16-540
MKVYYEKDADLDLIKTKKIAVYGYGSQGHAHALNLKDSGASNVVVALREGSSSAKKAEAEGLSVMSMSDAAEWADIMMMLIPDELQADVWKNHIEQRAKEGSALAFAHGLNVHFDLINARPDMDVFMVAPKGPGHTVRSEFKKGGGVPCLVAVDSDKTGKALDIALSYASAIGGG
>MP0311_megahit_379872_1503-2123
MNNYFNSLTESEKKTQLSKCRFMDLSEFDDDNQILKNKEIVIVGCGAQGLNQGLNMRDSGLNISYALREGAITSKRKSFINASSNNFKVGTYNELIPDADLVINLTPDKNHTDVVNSVMPLMKQNSILSYSHGFNIVEEGIKIREDITVIMVAPKCPGTEVREEFKRGFGVPTLIAVHSANDPNSQGLDLAKAYAYSLGSHRAGVLE
>MP0311_megahit_380203_1-630
TVRGQYKSGAGVPCLIAIQQDASGFALENSIAYASAIGGGRAGIIKTSFKDETETDLFGEQAVLCGGLTSLIKAGYETLTEAGYPPELAYFECVHEVKLIVDLIYEGGLANMRYSISNTAEYGDYTSGPKVITETAKEAMKKILERVQSGDFADEFVSDARQSNSQAGGPMMEKYRKESQEHPIEEIGEQLRGMMPWISENKLVDKSKN*
>MP0311_megahit_380212_511-840
PELAYFECLHEVKLIVDLMVKGGLSQMRDSISNTAEYGDYVSGKRLINSDTKKEMQKILKDIQDGTFAKNFVEECDKNKPLMTKIREENSKHEIEKVGKGLRSMFSWLK*
>MP0311_megahit_380727_114-554
EQTVLCGGLVELIKNGYETLVEAGYEPEMAYFETVHEVKLIVDLIYEGGIANMNYSISNTAEYGEYESGPRIINKEETKKRMKEVLADIQSGKFTKQWMDECKNGQKNFLATRAKLAEHPVEKVGATLREMMPWIAKKKLVDSDKK*
>MP0311_megahit_380961_1-423
MKMFYEKDADVNLIKDKKVAIFGYGSQGHAHALNLKDSGVKEVVVALRDGSASKAKAESKGLKVMNLSDAAEWADVCMILTPDELQATIYKNHIEQRIKEGTSLAFAHGLNIHYDLIKARKDLDVFMVAPKGPGHLVRSEF
>MP0311_megahit_382073_1-501
GLNVHFDLINARPDMDVFMVAPKGPGHTVRSEFKKGGGVPCLVAVDSDKTGKALDIALSYASAIGGGKAGIIETTFKDECETDLFGEQTVLCGGVVELIRNGFETLVEAGYPPEMAYFECLHEVKLIVDLIYEGGIANMNYSISNTAEYGEYVSGPKIVDGETKSKM
>MP0311_megahit_382282_360-743
MKVFYDSDADLNLIKKKKVCIIGYGSQGHAHALNLRDSGVKEIVIALRENSNSIDKAKKDGFKVLSVNDASKWADICMVLVPDELQADLYNDYLEKNLKKGACLLFAHGLSIHFQLISVRSDLDVFMI
>MP0311_megahit_382467_1-1011
EMIPSADLVINLTPDKNHTSVVAAIVPLMKKNSTLSYSHGFNIVEEGIKIRKDITVIMVAPKSPGSEVREEYMRGFGVPTLIAVHEENDLHEIGFEIAKAYCVATGGHRAGVLESSFIAEVKSDLMGEQTILCGVLQTGSILCFEKMIENKIEPRYASKLIQYGWETITEALKHGGITNMMDRLNNSAKIKAYELSEELKQIMTPLFHKHMDDIMSGEFSKNMMIDWNNNDKNLLLWRAETSKTLFENTSPTELEINEQTYFDNGVLMVSFVKAGVELAYETMVSAGIKDASAYYESLHETPLIANTIARKKLFEMNRVISDTAEYGCYLFDHACKP
>MP0311_megahit_384992_3-398
MKMFYEKDADVNLIKSKKVAIFGYGSQGHAHALNLKDSGVKDIVVALREGSSSAAKAESKGLKVMNLSDAAEWADVVMILTPDELQAEIYKNHIEQRVREGTSIAFAHGLNVHYDLIKARKDLDVFMVAPKG
>MP0311_megahit_386659_3-335
MKIYYDEDANLDIIRNLKVTIIGYGSQGHAHANNLHDSGVDITVGLREGSASWEKAESAGLKVSSVEDSVKGSDFVMILAPDEFQSDLYSKKIEPNLKEGVILAFAHGFNI
>MP0311_megahit_387125_77-1120
MNIFYDDDANIEIIQKLKVSIVGYGSQGHAHANNLSDSGVDVTVALREGSSSWEKAEEAGLRVKPVDEATKDADLVMILAPDEFQKGIYEKSIKPNLKNDAILAFAHGFNIHFKKIIPDETNSVIMIAPKGPGHTVRSTYLKGGGVPSLIAIYQDSTNTSDSSAKEVALSYAKANGGTRAGVLETTFKEETETDLFGEQAVLCGGMTALIKAGYETLVEAGYSPEMAYFECLHETKLITDLIQEGGIANMHYSISNTAEYGDYLSGPKIITEKTKEAMKEVLDNIQSGNFADEFLDDCRQSNDGSGGPFMKSQRESTKNHPIEKVGKELRSKMKFLNSEKLVDKEKN*
>MP0311_megahit_387808_1-267
FGDYVSGPKVVNSDAKEEMRAVLKRIQSGEFAQEFMSDCRESNDGKGGPRMKEYRQQTSEHSIEKVGSELRAMMPWIAQNKIVDKAKN*
>MP0311_megahit_387870_1-237
MKNYFNSLSFREKLMQLGKCRFMDSSEFQNGVDYLKDKKIAIVGCGAQGLHQGLNMRDSGLDISYALRQSSIDSKRQSF
>MP0311_megahit_387896_2-214
MKVYYDSDADLNLIKNKKVCIIGYGSQGHAHALNLRDSGVKNVVIALRQGSASRAKAEKEGFKVLDVDEAS
>MP0311_megahit_388033_43-600
MKNYFNSLSFREKLMQLGKCRFMDSSEFQNGVDFLKDKKIAIVGCGAQGLHQGLNMRDSGLDISYALRQSSIDSKRQSFINASSNDFNVGNFDEIIPNSDLVINLTPDKNHTPVVEQLMPIMKKNSILSYSHGFNIVEEGIKVREDITVIMVAPKSPGSEVREEYLRGFGVPTLIAVHPENDKNNI
>MP0311_megahit_388255_1-324
MEVYYDKDAKLDLIKDKTIAVIGFGSQGHAHANNLKDSGMQVIIGLREGSSSADKAKGAGFEVMDNKAAAAAADFVMMLIPDEKQGKTYAEEIEPNLKEGATLAFAHG
>MP0311_megahit_388454_3-644
NLEIIKNLKVAIIGYGSQGHAHANNLHDSGVDITVGLREGSASWEKAESAGLKVSSVEDSVKGSDFVMILAPDEFQSDLYSKQIEPNLKEGVILAFAHGFNIHFGKIKPTDDISVVMIAPKGPGHTVRSTYMSGGGVPSLIAIYRDSISAKEFNAKDVALSYAKANGGTRAGVLETSFREETETDLFGEQAVLCGGMTALIKAGYETLVEAGYS
>MP0311_megahit_388751_3-1028
RRSMETKIIYDSSIDQNLIKELKVSVIGFGSQGHAHALNLHDSGVDVTVGLRENSESFKRAQKMGLKVENLENAVSDADIVMLLLPDQVMADVYNSEIADNIKEGATLLFAHGFNIHFNEIIPREDLSVGMVAPKGPGHLLRRTYEEGSGMPCLVAVEKDSSGNTHEIALSYASAIGGGRAGILNTTFKEETETDLFGEQVVLCGGLTELIRNGFETLVEAGYQPESAYFETLHEVKLIVDLMYEGGFEWMRHSISDTAEYGDFSRGSRIITNETKNEMKKVLEEIQSGAFAKEWMSQAREGAPFLNQMREEASAHQIEAIGKNLRNMMPFLDAKDVKKDK*
>MP0311_megahit_388892_355-990
MKMFYEKDTDSNLVKDKKIAIFGYGSQGHAHALNLKDSGVKEVVVALRDGSSSIAKAESKGLKVMNLSDAAEWADIVMILTPDELQASIYKNHIEQRVKEGSSIAFAHGLNVHYDLIKARKDLDVFMVAPKGPGHLVRSEYEKGGGVPCLFAVHQNGSGKARDLAMSYASAIGGGRSGIIETTFKDEVETDLFGEQTVLCGGLVELIKNGYE
>MP0311_megahit_390107_5994-7016
MKMFYEKDADTNLIKGKKIAIFGYGSQGHAHALNLKDSGVSEVVVALREGSPSKDKAESKGLKVMNLSDAAEWADVVMILTPDELQATIYKNHIEQRVKEGTSIAFAHGLNIHYDLIQARKDLDVFMVAPKGPGHLVRSEFEKGGGVPCLFAVHQNGSGKARDIAMSYASAIGGGRSGIIETTFKDEVETDLFGEQTVLCGGLVELIKNGYETLVEAGYEPEMAYFETVHEVKLIVDLIYEGGIANMNYSISNTAEYGEYMSGPRIINKDETKKRMKEVLADIQSGKFTKEWMNECKNGQKNFLKIREKLAEHPVEKVGANLRAMMPWISKKKLVDSDKN*
>MP0311_megahit_390414_2-628
MKMFYEKDTNPNLIKDKKIAIFGYGSQGHAHALNLKDSGVKEVVVALRDGSSSKAKAESKGLKVMNLSDAAEWADVVMVLTPDELQATIYKNHIEQRVREGTSIAFAHGLNIHYDLIKARKDLDVFMVAPKGPGHLVRSEFEKGGGVPCLFAVHQDGSGKARDIAMSYASAIGGGRSGIIETTFKDEVETDLFGEQTVLCGGLVELIKN
>MP0311_megahit_390976_3-545
NLSDAAEWADVVMILTPDELQAEIYKNHIEQRVREGTSIAFAHGLNVHYDLIKARKDLDVFMVAPKGPGHLVRSEYEKGGGVPCLFAVHQDGSGKARDLALSYASAVGGGRSGIIETTFKDEVETDLFGEQTVLCGGLVELIKNGYETLVEAGYEPEMAYFETVHEVKLIVDLIYEGGIAN
>MP0311_megahit_392451_2-115
MKIYYDEDANLEIIKNLKVAIIGYGSQGHAHANNLHDS
>MP0311_megahit_392813_491-784
MKMFYEKDTDVNLIKDKKIAIFGYGSQGHAHALNLRDSGVKEVVVALREGSSSIAKAESKGLKVMNLSDAAEWADVVMILTPDELQAAIYKNHIEQRV
>MP0311_megahit_393725_2-928
HANNLKDSGVDVIIGLHDGSKSADKAKKSGFDVLSVSEATKNSDLVMLLIPDENQADVFHNEIEPNLKKGATLGFAHGFNIHFETIKPSSETNIIMIAPKGPGHLVRSTYLTGGGVPTLIAVKQDPSGNSKELALSYASANGGGKAGVIETTFKEETETDLFGEQAVLCGGATSLVLAGFETLVEAGYKPEMAYFECLHELKLIVDLMYEGGVANMRYSISNTAEYGDLTRGPRIVNSSTKDEMKKILAEIQSGEFAKEYIDEYKSGNINFDRMRDSGEKHSIEDVGSKLRSMMPWISANKLVDKNKN*
>MP0311_megahit_396548_299-1315
MKVFYEKDCDLNLIKNLHVGIVGFGSQGHAHALNLRDSGINVSVGLRKEGGSWSKAVNAGLDVLEVSELVKKSDIIMILAPDTSQKEIYDEQIKNNLTPGKYLAFGHGFNIHYNQIVPDSDINVFMVAPKAPGHTVRGTYEEGAGVPGLIAVNQDPSGNTKNIALAYAAGIGSARVGIIETTFKDETETDLFGEQSVLCGGLSSLILAGFETLIEAGYPPEMAYFECLHEVKLIVDLVYQGGISNMRYSISDTAKYGDITRGPRLIDDSVKKRMKNILDEIQSGQFADEWIKENKSGRPNYNKLLKDGETHPIEDIGQTLRSMMTPLFKKKLVDKDKN*
>MP0311_megahit_397187_2-784
IPDEKQGKTYAEEIEPNLKEGATLAFAHGFNIHYGQIKPRSDLDVVMIAPKGPGHTVRGQYQIGAGVPCLVAIHQDASGNALDNSVAYASAIGGGRAGIIKTTFKDETETDLFGEQAVLCGGLTSLIQAGYETLVEAGYPPEMAYFECVHEVKLIVDLIYEGGLANMRYSISNTAEYGDYTSGPKVVTDEAKQAMKKILDRIQNGEFADEFVTDARKSNGPEGGPEMEKYRRESREHPIEKVGADLRGMMPWIEANKLVDK
>MP0311_megahit_397835_405-533
MTQLFYDTDADLSLLNNKTIAIIGYGSQGHAHALNLKDSGMDV
>MP0311_megahit_398283_1-630
NLKDSGVKEVVVALRDGSASKAKAESKGLKVMNLSDAAEWADVIMVLTPDELQASIYKNHIEQRVKEGTSIAFAHGLNVHYDLIKARKDLDVFMVAPKGPGHLVRSEFEKGGGVPCLFAVHQNGSGKARDLAMSYASAIGGGRSGIIETTFKDEVETDLFGEQTVLCGGLVELIKNGYETLVEAGYEPEMAYFETVHEVKLIVDLIYEGG
>MP0311_megahit_400337_218-625
LIKNGYETLVEAGYEPEMAYFECLHEVKLIVDLIYEGGIANMNYSISNTAEYGEYVSGPRIINKEETKKRMKEVLEDIQSGKFTKQWMDECKNGQKNFLKTREELAKHSIETVGTKLRAMMPWIGKKKLVDSDKK*
>MP0311_megahit_401294_453-1484
MEVYYDKDANLDLLKEKTIAVIGYGSQGHAHANNLKDSGVNVILGLRDGSGSAEKASEAGFEVLSNAEAAAKADMVMFLIPDEFQGKTYAEDIEPNLKEGATIAFAHGFNIHYGQIKPRSDLDVVMIAPKGPGHTVRGQYNIGAGVPCLVAIQQDASGDALANSIAYASAIGGGRAGIIKTTFKDETETDLFGEQAVLCGGLTSLIRAGYETLTEAGYPPEMAYFECVHEVKLIVDLIYEGGLANMRYSISNTAEYGDYTSGPKVVTEDAKKAMKEVLDRIQSGEFAEEFVADARQSNSGAGGPVMESHRKESREHPIEKVGAELRGMMPWIEANKLVDKSKN*
>MP0311_megahit_401971_1-933
QGHAHALNLHDSGVDVTVGLREESNSFDRAKKMGLKVENLENATKNADVVMLLLPDQLMADVYEKDIAPFMKESSTLFFAHGFNIHFGEIVPREDISIAMIAPKGPGHLLRRTYEEGSGMPCLVAVEKDLNDNTKDLALSYASAIGGGRAGVLNTTFKEETETDLFGEQVVLCGGLTELIRNGFETLVEAGYQPESAYFETLHEVKLIVDLMYEGGFEWMRHSISDTAEYGDFSRGSRIITDETKKEMKKVLEEIQSGAFAKEWMSQAREGSPYLKQEREKASNHQIENIGKELRNMMPFLDAKDIKKDI*
>MP0311_megahit_402563_585-668
MKMFYEKDTNVNLIKEKKIAIFGYGSQG
>MP0311_megahit_403319_1-342
TKLIVDLLHEGGISNMHYSISNTAEFGDYLTGPRIITEETKKEMKKVLEDIQSGNFADKFLDDCRQSNDGSGGPFLKNNREKTKEHSIESVGKELRSKMKFLSEKKLVDKDKN*
>MP0311_megahit_403644_2-793
QVIIGLREGSGSADKAKGAGFEVMDNKAAAAAADFVMMLIPDEKQGKTYAEEIEPNLKEGATLAFAHGFNIHYGQIKPRADLDVVMIAPKGPGHTVRGQYQIGAGVPCLVAINQDASGNALDNSVAYASAIGGGRAGIIKTTFKDETETDLFGEQAVLCGGLTSLIQAGYETLVEAGYPPEMAYFECVHEVKLIVDLIYEGGLANMRYSISNTAEYGDYTSGPKVVTGEAKQAMKKILERIQNGEFADEFVTDARKSNGPEGGP
>MP0311_megahit_405099_170-520
LHETKLIVDLLHEGGISNMHYSISNTAEFGDYLTGPRIITEETKKEMKKVLEDIQSGDFADKFLDDCRQSNDGSGGPFLKNNREKTKEHSIESVGKELRSKMKFLSEKKLVDKDKN*
>MP0311_megahit_405225_3-332
TDLIQEGGIANMHYSISNTAEYGDYLSGPKIITEKTKEAMKEVLDNIQSGNFADEFLDDCRQSNDGSGGPFMKLKRESTKNHPIEKVGKELRSKMKFLNSEKLVDKEKN*
>MP0311_megahit_405253_3-641
NLIKDKKIAIFGYGSQGHAHALNLKDSGVKDVVVALREGSSSIEKAKSKGLKVMNLSDAAEWADVVMILTPDELQATIYKNHIEQRVKEGTSIAFAHGLNVHYDLIKARKDLDVFMVAPKGPGHLVRSEYEKGGGVPCLFAVHQNGSGKARDLAMSYASAIGGGRSGIIETTFKDEVETDLFGEQTVLCGGLVELIKNGYETLVEAGYEPEMA
>MP0311_megahit_405915_178-1221
MKIYYDNDADINIIQGINVTIIGYGSQGHAHANNLNDSGVNVTVGLREGSSSWSKAEAAGLNVKNVSESVKDADLVMILAPDEFQKSIFDKHISPNLKSDAILGFAHGFNIHFKKIVPSEDNSVIMIAPKGPGHTVRSTYKNGGGVPSLIAIYKDNIVDKKFNAKDLALSYAMANGGTRAGVLETSFKEETETDLFGEQAVLCGGLTALIKAGYETLVEAGYSPEMAYFECLHETKLITDLIQEGGIANMHYSISNTAEFGDYKSGPKIITEDTKKAMKEILSEIQTGNFANEFLDDCRQSNDGTGGPIMKSNRKMTQNHPIEQVGKELRSKMKFLNSEKLVDKEKN*
>MP0311_megahit_407260_741-1004
MTQLFYDTDADLSLLNNKTIAIIGYGSQGHAHALNLKDSGMDVIVGLYKGSKSESKAISDGLQVFSVSEACEKADWIMILLPDEFQKD
>MP0313_megahit_103_854-1030
MATIYYDDSADLGLIQGKKVTVFGYGSQGHAHALNLKDSGVEVQVALHPGSRSREKAEA
>MP0313_megahit_1523_2-535
VVGLRPSGITWSKAENDGFSVKPFEEATEGAGLIAFLTPDMSQAKIYEQILGKIKNNASILFAHGFNIHYKRIAPRKDLDVVLIAPKGPGDLVRRQYEAGRGVPCLIAVHQDVTGQAEARALAYAHGLGGTRGGVLRTTFGEETETDLFGEQAVLCGGLSELIVRGFETLVEAGYQPE
>MP0313_megahit_17614_2-373
MQVYYDKDADLSIIQKMNVLVIGYGSQGHAHANNLHDSGVANVTVGLREGSDSWRKAENAGFTVAPVADGVKDADLVMVLAPDEHQQALYREQILPSIKEGATLAFAHGFNIHFQLIEPRGDLD
>MP0313_megahit_27202_3-539
EAARRGDVIAFLIHDTAQPTVYVADIEPALEPGNALLFAHGFNIHYGEIVPPADVDVILVAPKSPGRMLRREFQAGRGVPALYGIHQDATGGARELTLAYAAGLGSARAGLLETTCAAETETDLFGEQAVLCGGFSELVKAGFETLVEAGYDPRLAYFECLHELKLIVDLAYVGGLAGM
>MP0313_megahit_33976_1-558
MKVFYEEDCNLELLRDKHVGIIGFGSQGHAHAQNLRDSGINLSVAEIKDGPSWNKAVSAGLDVVEVPELVSKSDIVMFLAPDTSQKEIYEKTVKENLRPGQYLGFAHGFNIHYNQIVPEKDINVFMVAPKAPGHTVRDQYESGAGVPALIAVHQDPSGDTKDISLAYASGIGSARVGIIGTTFKDE
>MP0313_megahit_47317_2-634
MAKIFYDKDVDNSLLNDRTIGIIGYGSQGHAHALNLHDNGFKVIVGLYEGSKSWPKAEANGLDVDTVSEVTKKSDLIMMLTPDHLQAKIYNQYIAPHLSKGKMILFAHGFVIHYRQIIPPSDIDVAMVAPKAPGHRMREMFVDKIGVPALVAVYQDYSKKAQKLALAYAQGIGSTQAGVLETSFRDETETDLFGEQTVLCGGVTSLIKAAF
>MP0313_megahit_51452_2-493
GIGCSRAGVLETTFEEETETDLFGEQAVLCGGVSALIKAAFEVLTEEGGYAPESAYFEVMHELKLIVDLFYKGGMEYMRYSVSDTAEFGDYTRGPRVIDENVKSNMRQVLSEIKDGTFAREWIAENDEGRPTFNRLRKENADHPIEKVGKELRKMMSFLDDSD*
>MP0313_megahit_52169_40-528
DIALSYAKGIGATRAGVIETTFKEETETDLFGEQAVIVGGLAALVKASYETLVEAGYPPQLAYIECCHEVKQVADILQEKGMSDMMASISNTAEMGAYVAMDLLDDEHLRNHLRTLLQDVRDGSFAKRLVDRTIKSKQEELRNHEIDQVGREIRSLMRPDTD*
>MP0313_megahit_53600_2-637
LTVASISEATRGADVVMILAPDEHQADLYANEIERDIKNGAALAFAHGFNIHFGQIVPRADLDVIMVAPKGPGHLVRSTYLQGGGVPSLLAVFQDASGQAKDIALSYASANGGGRAGVIETSFREETETDLFGEQTVLCGGMTALIEASFETLVDAGYAPEMAYFECLHEVKLIVDLIYEGGIANMRYSISNTAEYGDFTRGPRIIGPETKA
>MP0313_megahit_53626_528-704
MDVWYDKDVSLEKIKKEIVAVIGYGIQGHAQASNMKDSGLNVIVGLRKNGASWDKAIKD
>MP0313_megahit_57133_2-511
MSKFLFDKDVSISPLRRKTIGVLGYGNQGRAQALNLRDSGCDVIIGNRKDRYYKTAVEDGFDVAPIREVVGRADILIIAIPDEIQQQVYEQHIRDHLLPGQVMDFASSYGIRFECIVPPDDIDVIMMSPRAMGVTVREAYEAGKGVPGFVAVWQDVSGKARQIALALAKA
>MP0313_megahit_58115_3-302
MHVYYDKDCDLSLIQAKQVTIVGYGSQGHAHANNLKESGVDVTVGLRKGSSSAAKAESAGLKVASVAEACKTADVVMILAPDENQKVIYEQDIEPNLKEG
>MP0313_megahit_59939_326-1180
MVNVYYDKDADLEVLRGKTIGIVGYGSQGHAHALNLKDTGQQVVVGLYPESRSRATARDAGLEVADVPEVAKMADVLMVLIPDHLQGDVYRQQIAPNLRPNSALMFAHGFSIHFGTVSPPNNVDVLMVAPKAPGHRMRELFTEGIGVPGLLAVHQDATGHAKEVGLAYAKGIGCTRSGVLETSFKDETETDLFGEQTVLCGGVTALINAAFETLVEAGYPAEMAYFECLHELKMIVDLIYQGGFNYMRYSVSDTAEYGDLSRGPQVIDEHVRENMRKVLAAIQDG
>MP0313_megahit_65954_7143-7259
FNAMRQRMNSHEIEEVGEKLRGMMHWAQNDRLVDKSRN*
>MP0313_megahit_67488_18687-19616
MHKSLTIIGFGNQAKTWALNLRDSGYEIFIGLRPNSNSKALAEDLGLNVFELSPGCYSPTADIAMLTPDSTHIEIVEQIQNKKGCNFIFAHGHSLYFEGLSKKFSELNLLLLAPKAIASEMRLQYELNGPIGAVYSVELSKFEEESLLKLRGLAKDLGVKSFHETTIEMETKADLFSEQTLLCSILPYGALHSFNKLVEKGVNEETAYFECWHEVKLIADAMVKMGPAKFFDLISPNALVGSELGRQAIFDQDFSDKLEKIYEDINNWNFQNKLSQTDVAGLKDSVSQMWKSEKLNQVHERMSEELYKK*
>MP0313_megahit_68605_477-947
MIVHQLSILKSKEVPLDALIGKSISLIGYGNQGQAHALNLRDSDIDITIGTRNTENAQADGFTVVSIEEASTADFIIIALPDEVQGEVYKEYIEPNLTPGTTLGFIHGFAIHYGHITPPKGIGVVLVAPKGPGVTVRARYLENSGVPALLAVHQENA
>MP0313_megahit_68707_1-747
PDMVQGKLYQKIEPKLKKNATVLFAHGFNIHYALVKPREDLDVVLIAPKGPGDLVRRQYEAGRGVPCLVAVAQDATGKAHARALAYADGIGGTRGGVLDTTFAEETETDLFGEQAVLCGGLSELIVRGFGTLVEAGYQPEVAYFECMHEVKLIVDLLHEGGLKKMHEFVSETAKYGDLTQGPRVVDDHTGERMKEVLKDIQDGTFAKNWVSEYDAGLPEYNRLLEEDLHSQIETVGKELRGRMSWLQE*
>MP0313_megahit_71564_3-296
MANYFNSLPLREQLAQLAQCEFMGADEFNDGVAALKGKKLVIVGCGAQGLNQGLNLRDSGLDVAYTLRDSAIAERRQSFLNASDNGFKVGTYEELIPT
>MP0313_megahit_74532_289-816
AYAYASAIGGGRAGVIETSFKEETETDLFGEQAVLCGGTAALVQAGFETLVEAGYSPEMAYFECLHELKLIVDLMYEGGINTMRYSISNTAEYGDLTRGNRLVTDETKASMKAILSEIQSGQFAKEYVDDCRNDYQTLHKLRHSHSEHEIEVVGAKLRGMMPWIKKKPLVDQTIN*
>MP0313_megahit_74624_1-621
GHTVRDQYESGAGVPALIAVHQDPSGNTKDVSLAYASGLGSARVGIIETTFKDETETDLFGEQSVLCGGLSSLILAGFETLTEAGYPPEMAYFECCHEVKLIVDLIYEGGISTMRYSISDTAKYGDITRGPRIIDSEVKARMKKILKDIQSGEFAKEWVAENESGRPNYNRLLKEGENHPIEAIGNTLRSMMTPLFKRRLVDKTKN*
>MP0313_megahit_74631_3-500
DAKLLAWRAETAETAFEKQENTDQEISEQAFFDQGILMVAMVKAGVELAFETMTAAGIIAESAYYESLHETPLIANTIARKKLFEMNRTISDTAEYGCYLYNHACLPLLQDFMKNIDTDVIGKGLDSASNQVDNQTLIAVNKALREHPVEIIGSKLRGYMSAMKKI
>MP0313_megahit_75001_3-599
MVNILHDNDADLDQLDGKIIAVIGYGSQGTAQALCMRDSGVNVIVGTTRDAVNHRAKDDGLEVCNVAEATKKSDVIHILLPDEHHGWVYDEHIKPNLSPNKVLSCSHGFNIVFKQIVPGDDVDVIMVAPKSPATEERKAYLAGFGVPGLIAVEQDASGNARTIALAMAKSMGFTRAGVLECTFAQECYEDLFGEQTVLC
>MP0313_megahit_76160_911-1012
MKVTYDTDINTDALKNKKLVVLGYGSQGYAHSNN
>MP0313_megahit_77703_2393-2536
MRVYYDRDCDINLIKDKKVAILGYGSQGHAHALNLRDSGAKNLVVALR
>MP0313_megahit_78044_3-719
GKMLMFAHGFNIRFKTIEPPADVDVTLIAPKAPGHRVREVFQEGGGTPALIAVEQDATGAAQALALSYAKALGLTRAGVIETTFAEETETDLFGEQSVLCGGVSELVKAGFDTLVDAGYQPEIAYFECMHELKLIVDLFYRGGLNYMRYSVSDTAEHGDYTGGPRVVTDETREAMKQILAEIQDGTYANKWISEDKEGRSWFMAQRKKEQEHRIEEVGAKLRGMMPFLDAVTLKGSVK*
>MP0313_megahit_78562_420-593
RAAMKEVLEEIQSGAFARKWIEEARCGSPNFHRKRAEERTHGIEAVGEELRSRMAWL*
>MP0313_megahit_81003_182-1201
MRVYYDRDADVNLIKSKNVAIIGYGSQGHAHASNLRDSGVDAVKIALREGSASGKKAEAAGFEVLSVADAAAWANVMMMAAPDELQASIYKDHLRNDMRDGAGLAFAHGLNIHFGLIEPRQDLDIFMVAPKGPGHTVRSEYERGGGVPCLLAVHQNSSGNATEIGLSYACAIGGGRAGVIETSFKEECETDLFGEQVVLCGGLTALITAGFETLVEAGYAPEMAYFECLHEVKLIVDLIYEGGIANMRYSISNTAEYGDHSRGPRIINDAVRDEMKKILEDIQSGRFTREWVLECGANQPSFKAMRRRAAEHPIEEVGERLRSMMPWIGEQALVDRSKN*
>MP0313_megahit_86404_3-737
KIYYDDSADIGLIQAKKVAIIGYGSQGHAHALNLKDSGVSVKVGLHEGSKSRAKAEAAGVEVTSVAEVAKWADVVMILAPDTSQPKIYQDSIAPHLTAGKMLMFGHGFNIRFKTIAPPVDIDVSMIAPKAPGHRVREVYLEGGGTPALLAVEQDATGNARALALAYAKGLGVTRAGVIETTFKEETETDLFGEQAVLCGGVSALVKAAFGTLVEAGYQPEIAYFECMHELKLIVDLMYRGGLNYM
>MP0313_megahit_90233_63-713
MVNVYYDADADLEVLKGKTVGIVGYGSQGHAHALNLHDNGQKVLVGLYPGSNSRAVAEAAGLEVADVPEVAGRSDVLMVLIPDHIQGGVYREQIAPNLRSGSALMFAHGFSIHYGEVVPPEDVDVMMIAPKAPGHRMRELFQEGVGVPCLLAVHQDATGHAKEIGLAYAKGLGATNAGVLETTFKFETESDLFGEQTVLCGGVSELVKAAFDTLVEG
>MP0313_megahit_93292_220-567
MGAIAGLMEAQFNLLRSKGHSPSEAFNETVEEATQSLYPLIGDKGMDWMFANCSTTAQRGALDWRHKFRDATAPVFEELYESVANGTETQITLDANSDPDYKAKLNKELEEMASQE
>MP0313_megahit_94367_1-603
KEKIKELNVAVVGYGSQGHAHALNLHDSGVNLVVGLREDSSSWTRAEENGLKVMNLQDATKNADVVMLLLPDEVMADVYNKEIAPYMKEGSTLLFAHGFNIHFNEIVPREDLNIAMIAPKGPGHLLRRTYTEDSGMPCLVAVHQDTSGLTHELAMSYASAIGGGRAGILNTTFKEETETDLFGEQVVLCGGLTELIKNGFE
>MP0313_megahit_96362_6230-7414
MISHFVRKNLKHLSKTQSIMKNFNTATFSNSAINENRMNFRKISELRTLNYGPDLPEETVFEKNKKTMKKVSQILRNDVCTVLGYGPQGQAQALNLRDSSIKICVGVREGGTSWKKAIEDGFVPGETLFSIEDAVDNGTIIMYLLSDAGQIDVWPQIRDKLDNKALYFSHGFGVVYQDQTKIDVDSLKTTDVIMVAPKGSGKSVRRLYQQGKGINASFAVYQDHSGKAKDKAVAIGFGIGSPYIYETTFEKEVSSDLTGERSVLMGGIAGIFKAQYDVLRSHGHSPSEAFNETVEEALQSLYPLINEKGMDYMFSNCSTTAQRGALDWSKRFEALNKPLIEEIYQSVITGQEAKRTIDCNSSPDYREKLNKELDEVNNMEIWRVGKEIRKLRTE*
>MP0313_megahit_97569_1213-1950
MAKINFGGTIEEVVTRKEFPLNKAIECLKNEVIAVIGYGIQGPGQSLNLKDNGFNVIVGQRKNSKSWDKAISDGWIEGKNLFDIDEACDKGTIIQYLLSDAGQISVWPRVKKHLTKGKALYFSHGFGITYNDQTGINPPNDIDVILVAPKGSGISLRRLFVAGNGLNSSFAIHQDATGNARNRVIALGIGVGSGYLFQTTFKKEVYSDLTGERGTLMGAIQGLFAAQYDILRKKGHSPSEAFNETV
>MP0313_megahit_102396_1385-2059
MKIYYEQDADLSLIQSKKVAVIGYGSQGHAHVLNMRDSGVKQLKVGLYEGSASRAKAEAEGLEVVTPAEAAQWADVLMILIPDEKQAVLYANEIEPHLRAGQHVMFGHGFNVHYNLIRPRPDVDVSLSAPKGPGHTLRAQYQMGFGLPGLIAIHQDATGTAQDVALSYSKAIGNTRAGVIETSFREETETDLFGEQAVLCGGIVELIKAGYETLVEAGYAPEMAY
>MP0313_megahit_102817_346-915
HMDDIISGEFSSRMMRDWANDDKELLEWRAATGETAFEKTEASEEEISEQEYFDKGVLMVAMVKSGVELAFETMVEAGIIAESAYYESLHETPLIANTIARKKLFEMNRIISDTAEYGCYLFDHSCKPLIKDYVNGLDKDFIGHAYGTEETGVDNLELIAVNDALRQHPVEIVGAKLRKAMTAMKRIHE*
>MP0313_megahit_102821_2-349
MHVYYDKDCDLSLIQAKKVTIVGYGSQGHAHANNLKESGVDVTVALRKGSSSAAKAEAAGLKVASVPEACKTADVVMILAPDENQKAIYEQEVEPNLKEGATLAFAHGFNIHYNQI
>MP0313_megahit_106028_60-1076
MNVFYDKDCDLSIIQGKKVAIIGYGSQGHAHALNLQDSGVDVTVGLRANSSSRKKAENAGLKVADVAEAVKAADVVMILTPDEFQKELYKNEIEPNIKEGATLAFAHGFAIHYNQVEPRKDLDVIMVAPKAPGHTVRNEFTKGGGIPDLIAVYQDASGQAKQLALSYAAGVGGGRSGIIETTFKDETETDLFGEQAVLCGGAVELVKMGFETLTEAGYAPEMAYFECLHELKLIVDLMYEGGIADMNYSISNNAEYGEYVTGTEVINEQSREAMRNALKRIQSGEYAKMFISEGATNYPSMTARRRNNAEHQIEITGAKLRGMMPWIGGNKIIDKDKN*
>MP0313_megahit_106329_3-599
MLAQLNPTFIGLGSQTRAWISNLRDSGIDATIYLRPESHSRSKVSELGYSLSTELQNHKLIFLLIPDAQHLNFLRDHQDKIAPETLIIMAHGASVMEHNLPEIFPQWNFALLAIKAIASEIRFQYENKGKLGAVYSIESISEAQRESVEDTLLEVAKLVGVTAGPYPVTFEQEAKADLFSEQSLLCGLLPYAAEQAYNS
>MP0313_megahit_106911_161-580
GEQTVLCGGVAELTKTAFEVLVEAGYQPESAYFECMHELKLIVDLLYEGGLEYMRFSVSDTAEYGDYTRGPRVIDEHVKENMKRILADIQNGSFAREWIAENDEGRPRFNRLRAENASHPIESIGKELRGMMSFLSDAD*
>MP0313_megahit_107168_1-576
LMILIPDDKQKAMYEKDIEPHLSKDMALAWGHGFNIHFGQIVPPKDVDIFMIAPKGPGHLVRRTYEQGAGVPCLMAVHQNVTKNAKKIALAYAKGIGGTRAGVLETDFREETETDLFGEQAVLCGGVSELIRAGFDTLVDAGYSPDLAYFECLHEVKLIVDLIYEGGISNMRYSISTTAAYGDVTRGPRIIT
>MP0313_megahit_108885_210-1226
EEFIMTKVYYDETVTQDALQGKKIAVIGYGSQGHAHAQNLKDNGYDVVIGLRPGRSFNKAKEDGFDVYTVSDATQQADVVMVLLPDEIQGKVYNEEIKPHLEKGNALAFAHGFNIHFSVIEPPSDVDVFLVAPKGPGHLVRRTFVEGSSVPALFGVQQDATGQARNIALSYAKGIGATRAGVIETTFKEETETDLFGEQAVLCGGVSKLIQSGFETLVEAGYQPELAYFEVLHEMKLIVDLMYEGGMENVRYSISNTAEFGDYVSGPRVITPDVKENMKKVLEDIQNGNFSRRFVEDNKNGFKEFYQLREDQHGHQIEQVGRELREMMPFIKSKSIEK*
>MP0313_megahit_109671_102-725
RAMGVTVREAYEAGKGVPGFVAVWQDVSGKARQIVLALAKAVGCTRAGVFQCRFEDESDVNLLGEQGLWPLLTQALLLTYEVAVEAGIPPEVALIEYCASGEASEIFRQMALDGIVRQARFHSPTSRYGSLTRAEQLPNKAMKDRIRKAMDGIRSGRFAREWANEQAAGYPNMTRLAKEAENHPITRTERKVHAITRCPKNYSVDPS*
>MP0313_megahit_113345_1247-2275
MNQQCEPRYLREADADLSALENRNVVIVGYGNLGRPLALNLRDSGVSSVTVAEIPGPAWDVALEDGFPVKPVQAAAPHASILFVLLSDELAPEIYKKEIAPFLITGSTVVFASGFNLAFGKICPAPDLDVLMVAPRMIGSGIREMYRKEIGFPSFVSLEQDATGNGWPVLCALAQAVGSLRAGALVITAVQEAQLDLFVEQTVGPDLASAILTAFQVGVDAGLPAEALILELYMSGEMAKSFQAMADFGFFQQVKLHGFAAAYGGMIRFMALERESQVENYRKVLEEISQGAFADALDEEVASGFPSQSLLDEMLDGNDPISQAEERLRKHMRLGDSNKLSD*
>MP0313_megahit_115494_117-515
VLCGGLSELVKSGFETLVEAGYQPELAYFECLHEVKLIVDLMVKGGLSQMRDSISNTAEYGDYVSGKRLINSDTKKEMQKILKDIQDGTFAKNFVEECDKNKPLMTKLREENSKHEIEKVGKGLRSMFSWLK*
>MP0313_megahit_116846_2-373
MANYFNTLPLREQLAQLAQCEFMDPAEFADGVDALKGKKLVIVGCGAQGLNQGLNLRDSGLDVSYTLRESAIAERRQSFLNASENGFTVGTYEELIPTADVVLNLTPDKQHTAVVNAIMPLMKQ
>MP0313_megahit_118502_1-684
FGLIEPKEGVDVIMMAPKGPGHTVRGEYVKGGGVPCLVAVNNDASGKALEIGLSYCSAIGGGRSGIIETNFREECETDLFGEQAVLCGGLVELIRMGFETLVEAGYAPEMAYFECLHEVKLIVDLIYEGGIANMNYSISNTAEYGEYVSGPRVLPYEQTKKEMKAILRDIQTGKFVRDFMQENAVGQPFFKGTRRMNDAHQIEEVGQKLRAMMPWISAGKLVDQEKN*
>MP0313_megahit_123455_275-1306
MPKTIKVYTDEDANPELVRGKPVAIIGYGSQGRAHAMNLKDSGCEVIVGLRDGSPTAAKARADGLTVMPVAEAAKAASLVALLTPDMSHETIFASEIAPNLEPGDAVLVAHGFTVLYERIQPAAGIDVILVAPKGPGDLVRREYERGAGVPCLFAVRQDATGEARERALAYASLIGGTTAGAIETSFREETETDLFGEQAVLCGGATELVAAGFETLVNAGYQPEIAYYECLHELKLIVDLLYEGGFEKMHEFVSETAIYGDLVSGPRVINDETRARMKDVLTDIQDGTFARNWIAENEAGKKKYDEMQAADLSHQIEATGKELRGLMSWLQSDEKKKEQKAA*
>MP0313_megahit_123464_3-503
SGVTTPEGAAEIGVGHNVQLLVFGQVARRTPKEYRLALRVVDVATAAAEADLIMILTPDQVQADVYDQHIAGNLQEGDALFFAHGFNVRFGYIQAPEGVDVALVAPKGPGHVVRREFEAGRGVPALIAVEKDASGQAHALALSYAKAVGGTRAGVIETTFQEETETD
>MP0313_megahit_129078_489-1061
LLAVNQDATGSAHEIGLAYAAAIGGGRAGIIETTFQEECETDLFGEQVVLCGGLTSLIKNAFETLVDAGYAPEMAYFECVHEVKLIVDLIYEGGIANMRYSISNTAEFGDYSRGPKVIDSGTRERMKEILDDIQSGRFASEWMSENAAGQPSFKAMRRREAEHPIEEVGEKLRAMMPWIGESRLVDKSKN*
>MP0313_megahit_129201_3-1073
MSNYFNTLSLREQLAQLAKCRFMESEEFSNGVEALRGKKVVIVGCGAQGLNQGLNMRDSGLDISYALREGAIKEKRASYKNAVDNGFTVGTYDELIPTADLVCNLTPDKQHTAVVSTVMPLMKEGATLAYSHGFNIVEEGMQVRKDLTVIMCAPKCPGSEVREEYKRGFGVPTLIAVHPENDPEGKGLDQAKAYAVATGGHRAGVLESSFVAEVKSDLMGEQTILCGMLQTGSILCFDKMVEKEIDAGYASKLIQYGWETITEALKHGGITNMMDRLNNPSKIKAFELAEEIKDITRPLFHKHMDDIISGHFSKTMMEDWANDDANLLKWRAATGETAFEKTPAGSQEISEQEFFDH
>MP0313_megahit_135130_6653-7696
MAEIQFGDELENVITRDEWPLDKARECLANETIAILGYGVQGPGQALNLKDNGFNVIVGQRRGTRSWDKAVADGWVDGENLFEIEEAARRGDIIQYLLSDAGQIAQWSTVRPHLTSGKCLYFSHGFAITFKEDTGVIPPEDVDVVLVAPKGSGTSLRRLFLAGKGLNSSYAVFQDATGRAQERVVSLGIGVGSGYLFETDFRKEVLSDLTGERGVLMGAIAGVFEAQFNCLRKNGHSPSEAFNETVEELTESLMPLVAENGMDWMYANCSTTAQRGALDWRHRFRDAVAPLFDELYQSVSSGDEARIVIETCSKDDYRESLDKELAVLAGEEIWRAGKQVRSLRPRA*
>MP0313_megahit_135423_3-176
MKELNINGYKEMIIERSDYPELKCKAILNDEITAILGYGPQGYGQGLNMRDQGYNVIL
>MP0313_megahit_136790_2616-3098
MVNVYYDKDADLGLLAEKTIGIVGYGSQGHAHALNLHDNGQKVVVGLYPESKSRAVAEAAGLEVADVPEVARRADILMVLIPDHVQGRIYREEIAPNLRPGSALMVAHGFSIHYREIVPDDTVDVMMCAPKAPGHRMRELFVEGVGVPSLLAVHQDATGNA
>MP0313_megahit_137837_478-627
WMSECAAGQPSFKAMRRRAAEHPIEEVGEKLRAMMPWIAENALVDKTKN*
>MP0313_megahit_139841_3-275
MTNYFNSLSLREKLAQLGTCRFMELDEFSDGVAALKDKKIVIVGCGSQGLNQGLNMRDSGLDISYALRDGAIKEKRQSYKNATENNFTVGT
>MP0313_megahit_140663_2621-2788
MTNYFNKLSPEEKLIQLGKCRFMDSSEFNNGVFFLKDKKIVIVGCGSQGLHQGLNM
>MP0313_megahit_141764_1-492
MRVYYDRDADINLIMDKKIIIVGYGSQGHAHAMNLRDSGINNLAIALREDSATRKKAENASFEVMTPAEAASWADIIMILTPDELQSEIYKNEIESNIKEGTALAFAHGFNIHFDLIQPNEGIDVIMIAPKGPGHTVRAEYIRGAGVPCLVAVDKNPSGNALEI
>MP0313_megahit_142035_2-865
SRPKAENAGFEVMTPAKSAAWADIIMMLTPDELQSDIYNKEIAPNIKEGTALAFAHGLNIHFDLIKPKDGIDIIMVAPKGPGHTVRAEYVRGAGVPCLVCVNKNPSGNALEIAIAYASAIGGGRAGIIETTFKEECETDLFGEQSVLCGGLTHLILAGYETLVEAGYSPEMAYFECLHEVKLIVDLLYEGGMANMRYSISNTAEYGDYTRGPRLITDETRKEMKKILKEIQSGEFAKEWMIEHRSGQTKFKTMRKIQAEHPIEKIGEKLRTLMPWIAESRMVDKSKN*
>MP0313_megahit_142887_3-623
NVIMAAPSGSGTELRKRYLDDNGIPGLFAIHQDYSGNAEELVLAYCKAIGLTKSGVLKSTFREETETDLFGEQMVLTGGIPKLIQSSYKVLLEGGYSPAIAWMVCYYELKTIVDMFHSKGFEFMNNSISDTAEYGGITRGKRIINAEVEAEMKKALKEIQSGEFYREWKNEHENGYPQLEKLRKEEKELPIEAIGQHMLKALFGGK*
>MP0313_megahit_144828_1-501
PGHTVRGEYQRGGGVPCLIAVHQDATGNAHDIALSYASGVGGGRSGIIETNFREECETDLFGEQAVLCGGTTALVQAGFETLVEAGYSPEMAYFECLHELKLIVDLMYEGGIATMRYSISNTAEYGDIKTGPRIITEETKKEMKRVLADIQSGRFVKDFVLDNRAGQ
>MP0313_megahit_147274_1-477
TTFKEECETDLFGEQSVLCGGITHLILAGYETLVEAGYSPEMAYFECLHEVKLIVDLLYEGGMANMRYSISNTAEYGDYSRGPRLITEETKKEMKKILSEIQSGQFAKEWMNEHQSGQTQFKVMRKKQAEHPIEAVGEKLRQLMPWIAEGKMVDKSKN*
>MP0313_megahit_147356_2-634
LNMRDSGLDISYALRDGAIKEKRQSYKNATENNFTVGTYEELIPSADLVINLTPDKQHTGVIKAIMPHIKKDGVLSYSHGFNIVEEGMQIREDITVIMVAPKCPGSEVREEYKRGFGVPTLIAVHPENDHLGIGLEWAKAYAYGTGGHKAGVLQSSFVAEVKSDLMGEQTILCGLLQTGSILSFDKMVADGVSPDYAAKLIQYGWETITEA
>MP0313_megahit_147408_3197-4240
MKKININGYLEDIIERSDYPLERCRDILAKEVTAILGYGPQGSGQSLNMRDQGFNVILGLRKGSSWEKALSDGWLIGENLFEIEEAVKRGTIIQFLLSDAGQIHAWQTVKENLSPGNALYFSHGFGIVFNEQTKIEPPKDIDVILVAPKGSGLTVRTHFLQGRGINASFAIHQDCTGNARDRCIATAFAIGSGHLFETTFEKEVHSDLTGERCVLMGLLQGAFLAQFEVLREHGHSPSEAYNETIEEALQSLYPLVSENGMDWMYANCSTTAQRGALDWAPKFHKALKPLIEDCYQNVLNGNEAKRSIEANSKDDYRENLEVELEAVKNQEMWIAGQQLRKLRPENL*
>MP0313_megahit_148152_1-588
MRVYYDRDCDVNLIKEKKVAILGYGSQGHAHALNLRDSGAKNLVIALREGSPSAKKAEAEGLAVMGIAEAAAWCDVIMFTMPDELQAETYKKYVHDNIKPGAAIAFAHGLNVHFGLIEPKEGVDVIMMAPKGPGHTVRGEYTKGGGVPCLVAVHNDASGSALETALSYCSAIGGGRSGIIETNFREECETDLFGEQ
>MP0313_megahit_152528_1-891
AAATGGHRAGVLESSFIAEVKSDLMGEQTILCGMLQTGSILCFNKMIEKNIDTAYASKLVQHGWEVISEGLKHGGISNMMDRLSNPAKLIANELTEELKQIMAPLYQKHMDNIITGNFSGGMMEDWARDDQKLLEWREATAETSFEKSTAGELEIPEQEYYDNGILMVAMIKAGVELAFETMTDSGIVEESAYYESLHEVPLIANLIGRKKLYEMNKVISDTAEYGCYLFSHECEPLLADFMTMIDTDVIGKGLQLNDLGVDNADLIIVNESIRSHPIEVVGKRLRKYMTAMKKVL*
>MP0313_megahit_153657_3-428
MTQLFYDTDADLSLLNNKTIAIIGYGSQGHAHALNLKDSGMDVIVGLYKGSKSESKAISDGLQVFSVSEACEKADWIMILLPDEFQKDVYLKEIEPNLKEGKILSFAHGFNIRFGLIKPPSFVDVVMIAPKGPGHTVRWEYQ
>MP0313_megahit_157672_3-581
MSEQAEEARFFEESDADPSLLKDRRVAIIGFGSQGHAHALNLHDGGVSVVVGLYEGSPSADVAREQGLEVKTVAEAAAWADVISILIPDTKQAAVYHTEIEPNFSDGDILVFAHGFNIHYGEIDPPKGVDTILIAPKSPGQMVRQEYVAGRGVPALVAVHHDASGKALDFALAYAAGLGSTRTGVLQTTFGAE
>MP0313_megahit_170046_1-768
MVDVYYDKDADLKFLAGKTIGMVGYGSQGHAHALNLKDNGQDVVVGLYPESKSRAVAEAAGLRVADVPEVAKEADVLMMVIPDHIQGRIYREQIEPNLRPGSALMVAHGFSIHYKEIVPPESMDVMMVAPKAPGHRMRELFTEGVGVPSLLAVHQDATGNAKDIGLAYAKGIGSTGSGVLMTTLKNETESDLFGEQAILCGGVSALVKAAFDTLVEGGYPPEIAFFECLHELKMIVDLMYQGGFNYMRFSVSDTAE
>MP0313_megahit_170526_37-1056
MKVYYDADADLNLITDKKIVVLGYGSQGHAHAQNLRDSGVKNVAIALREGSATAKKAEAAGFEVLSNKQAAEQADILMILAPDEHQAAIWEDDLKGNMKPGAALAFAHGLNVHFGLIEPPADIDVIMIAPKGPGHTVRSEYQRGGGVPCLIAIHQDASGNAHDIALAYASGVGGGRSGIIETNFREECETDLFGEQAVLCGGVTHLIQAGFETLVEAGYAPEMAYFECLHETKLIVDLLYEGGIANMRYSISNTAEYGDITTGPRIITDETKAEMKRVLDDIQSGRFVKNFVLDNRAGQPELKAARKRAEAHQIEQTGSQLRAMMPWISANKLVDKEKN*
>MP0313_megahit_171519_2031-2777
MQVFYDNDADLGLIQNKKVAVIGYGSQGHAHANNLRDSGVDVVVGLRDGSSSVAKAEQAGLQTASVVEASQVADVIMILAPDELQSEIYEKEIGPNLKSGVAIAFAHGFNIHFGFIVAEPELDVMMIAPKGPGHLVRSTYTEGGGVPCLIAVHQDATEKARSVALSYASAIGGGRAGVIETSFREETESDLFGEQTVLCGGITALIQAGFETLVEAGYAPEMAYFECLHETKLIVDLIYEGGIANMRYS
>MP0313_megahit_172075_687-1703
MNVYYDKDADLSLIKGKNVTIIGYGSQGHAHAQNLNDSGCKVTVALRRGGASWAKAEGAGLKVAEIAEAVKSADVVMILLPDEQIADVYKKEVEPNIKQGASLAFAHGFNVHYGQVQPREDLDVWMVAPKAPGHTVRNTYRQGGGVPHLIAVYADKTGKARDLALSYAAANGGGKAGIIQTSFREETETDLFGEQAVLCGGAVELIKAGFETLTEAGYAPEMAYFECLHELKLIVDLIYEGGIANMNYSISNNAEYGEYVTGPRVVTEATKNAMRQCLKDIQTGEYAKSFILENKAGAPTLISRRRLTAEHPIEQVGEKLREMMPWIKANKLVDKAKN*
>MP0313_megahit_174174_154-1197
MKDIEINGIKETIVERSDYPIEECKNILGNEVTAILGYGPQGRGQGLNMRDQGFKVILGLRKGRSWDKALAEGWIEGETLFETEEAAKRGTILQYLLSDAGQISAWPMVKASLNDGDALYFSHGFGIVFKQDTNIIPPENVDVILVAPKGSGLTVRTHFQAGRGINASYAIHQDYTGRARERCISTAFAIGSGHLFETTFENEVHSDLTGERCVLMGLLQGAFLAQYEVLREHGHSPSEAYNETIEEALQSLYPLVAEKGMDWMYANCSTTAQRGALDWAPRFRDAIKPVVEKCYQSVLDGTEAKVSIDSNSQADYREKLEIELEEVSNQEMWQAGKVLRQLRPENL*
>MP0313_megahit_178634_408-596
REEMKRILAEIQSGSFAKEFILENLANRPMFNALLAKDKEHRIEQVGEKLRKMMPFVGKKVQ*
>MP0313_megahit_180654_3-992
MQVYYDTDCDTNLIKDKKVAIVGYGSQGHAHAQNLRDSGVGEVVIALREGSATAKKAMSAGFTVKTVSEAAEWADVLMILAPDEHQAAIYANEVAGKMKPGSALAFAHGLNIHFGLIDPPADVDVIMIAPKGPGHTVRGEYIKGGGVPCLIAVHQESEQSGGQGYAKQLALSYASAVGGGRSGIIETDFKEECETDLFGEQAVLCGGITHLIQAGFETLVEAGYAPEMAYFECLHETKLIVDLLYEGGIANMRYSISNTAEYGDIKTGPRIITDETKAEMKRVLKDIQSGRFVKDFVLDNQAGQPELKASRKAAEAHPIEQTGAQLRAMM
>MP0313_megahit_183883_215-1219
MAKIYFDKDVKLTPIRKKIVGIIGYGNQGAAQALNIRDSGIEVIVGNRSDAYFRNAKSDGFPTFSIREAVERADILIIAIPDEIQEQIYKRHIEPFLRAGQVMNFASSYGIRFKCIVPPPDIDVVMMSPRAMGVTVRESFVDGKSVPGFIAVAQDATGRAHKIVLALAKAIGCTRVGVVECTFENETDVNLFAEQGLWPLLHEAILLSYEVMVEHGVPPEVALLEFYASGETSEVFRQIALCGMNKQAPYHSPTSQYGMLSRSEMLPRKEMKKRMVGVIRDIRNGKFAKEWAQEQASGYSSFNKLKQRARKHPVNKTELKVKALCASPKNFSTV*
>MP0313_megahit_184659_3-95
MQVYYDRDADVSLIKNKKVAVVGYGSQGHAH
>MP0313_megahit_187205_1-339
PESAYFECMHELKLIVDLFYQGGLEYMRYSVSDTAEFGDYTRGPRIIDDNVRENMRKVLAEIQDGSFAREWIAENDEGRPTFNRLREENAGHPIEAIGKELRGMMTFLSDTD*
>MP0313_megahit_188861_3-872
AKASEAGLVVRSLADASAWADVIMILLPDTDQAAVYEEHIAPNLQAGDGLAFASGFNIRFDLIQPPADVDVIMVAPKGPGHLVRRTYVEGGGVPCLIAVEQDPSGGAKALALAYADGLGGARAGVIETTFTEECETDLFGEQVVLCGGVTELVRSAFDTLVDAGYQPEICYFECLHELKLIVDLMYEQGIGGMRFSVSDTAEYGDLSRGPRVINDSVRETMREILSEIQSGQFAEEWMAEANSGRENFYRLEAEGREHRIEKVGSDLRAMMPWISAGRVSVQEASGGQG*
>MP0313_megahit_190109_1-480
MKMLYEKDANVDLIKSKKIAIFGFGSQGHAHALNLKDSGVKDIVVALREDSPSQKKAEEHGLKVMSLSDAAEWADVLMLLTPDELQSQIYKNHIEQRMREGTSLAFAHGLNIHFNLINARKDLDVFMIAPKGPGHLVRSEYQKGGGVPCLMAIHQDSSGK
>MP0313_megahit_192207_561-1595
MQVYYDADCDQQLIKDKKVAIVGYGSQGHAHAQNLRDSGVGEIAIALRAGSASAKKAEGAGFTVKTVSEAAEWADVLMILAPDEHQAVIYANEIAGKMKPGSALAFAHGLNIHFGLIDPPAEVDVIMIAPKGPGHTVRGEYIKGGGVPCLIAVHQESNQSGGNGFAKQLALSYASAVGGGRSGIIETDFKEECETDLFGEQAVLCGGITHLIQAGFETLVEAGYAPEMAYFECLHETKLIVDLLYEGGIANMRYSISNTAEYGDIKTGPRIITEETKAEMGRVLKDIQSGRFVKDFVLDNQAGQPELKASRKAAAAHPIEQTGAQLRAMMPWIGANKLVDKDKN*
>MP0313_megahit_194330_165-1148
MRKIYHEDDATLEILEHKTVSIIGYGNQGRSWALNLRDSGINVIVGNPEDEYSHLCREDSFDYVSIKKASELGDIVMILLPDEVTPEIYLNEISRGITAGKTLGFASGYCVCYDQISFPEDVNVIMVAPRMLGELCRSFYLEGKGYLSMISVHQDFAGKALEITLALAKGIGSLKDMVMETTFKDETELDLFTEQALLPAFAVALKSAVEILIDSGYNRMESMLELYMSTEIGDVLKRSGEIGFVGQSNKHSPTSHYGTKSRMKRFEDLNMKPIMENVLKEIQSGDFAKEWSKEKENGYKNFQRMIVDFDQTKFAKAEKETLQELGR*
>MP0313_megahit_195082_153-1172
MQAYYDRDADVSLIKKKKIAVVGYGSQGHAHALNLRDSGVKDVVVALRPGSASINKAEAEKLKVVSPAEAAGWADVIMVLTPDEGHAALYNDHLRDNLKKGTALAVAHGLSIHFRLIEPRDDLDIFMVAPKGPGHTVRSEYQRGAGVPMLLAVHQDATGNAHDIGLAYASAIGGGRAGIIGTTFREECETDLFGEQSVLCGGLTSLIQAAYETLIEAGYAPEMAYFECVHEVKLIVDLIYEGGIANMRYSISNTAEYGDYASGPRIIDESVKKRMKEILDDIQSGRFVSQWMSECAAGQPSFKAMRRRAAEHPIEEVGEKLRAMMPWIAEGALVDKSKN*
>MP0313_megahit_196137_290-1306
MQVYYDKDCDLSIIQGKKVAIIGYGSQGHAHANNLKESGVDVVVALREGSSSAAKAEAAGLTVQGVPEAVKAADVVMVLAPDEYQAAIYQNEIEPNLKKGATLAFAHGFCIHYNQIVPRQDLDVIMIAPKAPGHTVRTEFTKGGGIPDLVAIFQDASGQAKDLALSYACGIGGGRTGIIETTFKDETETDLFGEQAVLCGGTVELVKAAFETLTDAGYAPEMAYFECLHELKLIVDLMYEGGIANMNYSISNNAEYGEYVTGPEVINDESRAAMRNALKRIQTGEYAKMFINEGNSNYPSMTARRRLNAEHPIEQVGEKLRGMMPWIKANQIVDKSKN*
>MP0313_megahit_197836_13-1032
MRVYYDRDCDVNLIKSKNVAVIGYGSQGHAHATNMKDSGVGNVRVALKENSSSIQKAKAAGFKVMTVSEAAKWADVMMMAAPDELQSQIWEEHLVENMKKNSALGFAHGFNIHFGFIEPRENIDVFMLAPKGPGHTVRSEYIRGGGVPSLVAIFQDATKNALDIGLSYGCAIGGGRAGIIETTFKEECETDLFGEQVVLCGGLSELIVAGFETLVDAGYAPEMAYFECLHEVKLIVDLIYEGGLANMRYSISNTAEYGDYVSGKRIINKNTREEMKRILDDIQSGRFARDWMQECKVGQPSFKSTRRRASEHKIEEVGKSLRSMMPWIEKQKLVDKDKN*
>MP0313_megahit_198011_188-664
MRIYYDRDADINLIKDKKIVIVGYGSQGHAHAINLRDTGVPNVAIALRENSTSKSKAKNAGFEVLTPAKSAVWADIIMMLAPDELQSDIYNNEIAPNIRDGTALAFAHGFNIHFDLIKPKESIDVIMIAPKGPGHTVRAEYVRGAGVPCLVAVDNNPSG
>MP0313_megahit_200643_2547-3545
MATLFYDKDIDDSILRDKTVAVLGYGSQGHAHALNLKDSGFNVVVGLYEGSRSKQKAEEAGLEVLSNADAVRRADLISFCLPDTTQAKVYREDVEPNLSAGKTLLFAHGFTILYEQIAPPEGVDVVMIAPKAPGHRVRAVFERGLGVPCLIAVHQDASGNAHDIAAAYGKGIGGGRAGILETTFKEETETDLFGEQAVLCGGVSQLVKTAFDVMVEAGYEPESAYFEVLHELKLIVDLMYQGGLGYMRYSVSETAEYGDYTRGPVIIDDHVKRNMEKVLKQIQSGEFAREWIAENDEGLHKFKQMRAENTEHGVEIVGKELRDMMPWLESTT*
>MP0313_megahit_200860_4867-6177
MRDSGLDISFALRQSSIESKRPSFVNATQNNFIVGNFDDMIPVADLVINLTPDKNHTPVVSQLMPLMKKDSILSYSHGFNIVEEGMEVREDITVIMVAPKSPGSEVREEYLKGFGVPTLIAVHPDNDYKNIGLDTSKAYAVALGSHKAGVLESSFVAEVKSDLMGEQTILCGMLQTGSILSFNRMSELGIDLEYASKLVQHGWETITEALKHGGITKMMDRLTDNAKIKAYDLSEELKKILNPLFKKHMENILTGTFSSTMMKDWKNDDNELLNWREETSQTTFEKTPSANQNIEEQEYFDNGILMVAFVKAGVELAYEIMVNNGIKEESAYYESLHELPLIANLVARKKLYEMNSIISDTAEYGCYLFNNDAIPLLKDFFSNINSDIIGTDVLSKSNNPINDERLNIINDNIKEHSIEKVGSELRQHMTAMKKNN*
>MP0313_megahit_203342_236-1261
MAAKVYHDKDADLKVLKGKTMAVIGFGSQGHAHALNLKDSGVNVIIGLYKGSKSAKVAKAKGFKVYSNAEAVKRADVIFVAVPDTRQAEVYKDDIKPNLAKGKTLLFSHGFAIHFKTVTPPKDINVILVAPKGPGHIVRRQYVEGKGVPSLIAIYQNADRQAKKIALAWAKGIGGTRAGVIQTTFKEETETDLFGEQTVLCGGACSLILAGYEVLVEAGYQPEMAYFECLHELKLIVDLINEAGISGMRFSISETAKWGDVKIGPKIIDASVKKRMKEALKDIQSGKFAKAWVREYKGGYKQYNKLLKAGEKHDIEKVGTRLRSMMPWMKKRTVKGAQAAY*
>MP0313_megahit_204012_204-1226
MRVYYDRDCDVNLIKDKKVAILGYGSQGHAHALNLRDSGAKNLVVALREGSASKAKAEGEGLKVMEIAEAAAWADVIMFTMPDELQAETYKKYVHDNIREGAAIAFAHGLNVHFGLIEPKPGVDVIMMAPKGPGHTVRGEYTKGGGVPCLVAVDTDATGKALEIGLSYCSAIGGGRSGIIETNFREECETDLFGEQAVLCGGIVELIRCGFETLVEAGYEPEMAYFECLHETKLIVDLIYEGGIANMDYSISNTAEYGQYVSGPRILPYDETKARMKAVLSDIQSGKFVRDFMLENSVGQPTLKSSRRANDEHQIEVVGGKLREMMPWISAGKMVDKSKN*
>MP0313_megahit_209177_297-1316
MSLNIYYDKDCDLSIIQGMKVTIVGYGSQGHAHACNLKDSGVDVTVALRAGSSSIAKAQAAGLTVSDNVGEAVKGADLVMILTPDEFQSQLYKQEIEPNLKKGAVLAFAHGFAILYNQILPREDLDVIMIAPKAPGHTVRSEFVNGGGIPDLIAVEQDASGKAKDIALSYASGVGGGRTGIIETTFRDETETDLFGEQAVLCGGAVELVKAGFETLTEAGYAPEMAYFECLHELKLIVDLMYEGGIANMNYSISNNAEYGEYVTGPRVINEESRWAMREALKNIQEGKYAKQFIQEGQSGYPEMTAMRRINAEHPIEQTGAKLRSMMPWIQKIVDKSKN*
>MP0313_megahit_209438_3-905
CVGLRDGSGSAAKASEAGLTVKSLADASAWADVIMVLLPDTEQASVYEEQIAPNLEAGDALAFAHGFNIRFDLITPPDDVDVIMVAPKGPGHLVRRTYVEGGGVPCLIAVEQDATGGATELALAYAAGLGGARAGVIETTFTEECETDLFGEQVVLCGGVTELVRSAFDTLVDAGYQPEICYFECLHELKLIVDLMYEQGIGGMRFSVSDTAEYGDLSRGPRVIDDHVRETMKTILDEIQSGAFAAEWVAESRSGRENFNRLEAAGHEHRIEKVGSDLRDMMPWINAGRVSVQEASGGQG*
>MP0313_megahit_210173_607-1128
AKQLGLAYAKGVGCTGAGVLETTIKDETESDLFGEQTILCGGVTALVQAAFDTLVEGGYPEEIAFFECLHELKMIVDLMYQGGFNYMRYSVSDTAEYGDLTRGPRVIDEHVRENMRAILKEIQDGTFAKEWIAENDEGRPRFNPLRAQARSSNLEDVGKRLRSLMPWMDPKEV*
>MP0313_megahit_215439_3548-4546
MAKTWKDSDISLDPIKDQTIAIIGYGIQGDAQANNLKDSGLKVIVGLKEGGSSWNKAKNDGHEVMSVVEACKKGDIIYVLIPDMVQSKVYKDEIEPNLSDGNALAFSHAAAIYWGWIRAPDNIDIIMVAPKGPGSKVRETYLDNFGTPSIVAVEQDKTGTAWDRTLGIAKGIGSARAGLIKTTFKEEVETDWFGEQADLCGGSASMVVNAFETLVEAGYQPEIAYFEVLHELKLIVDMIQKYGINGMWRRVSETARYGGLTRGPMVMNNQTKEQMKKILQEIQDGTFNKEWLSEYEKSGKNAFDKYMKQLDSHQIERVGKQMRKMMWPDSTE*
>MP0313_megahit_215496_1572-2588
MKVYYDSDADLSVIQEKRVAVLGYGSQGHAHANNLRDSGIEVVVGLREDSGSRPKAQKAGLEVARVPDAVSNADVVMMLLPDELQADIYNREVKPNMKSGALLTFAHGFNIHFGFIKPESDIDVAMIAPKGPGHLVRSTYVEGGGVPCLIAVEQNATGAARNISLAYAACIGGGRAGVIETTFKEETETDLFGEQTVLCGGITALIQSGFETLVEAGYAPEMAYFECLHETKLIVDLIYEGGIANMRYSVSNTAEYGDLTRGPRIVNDQTKAEMKRILGEIQSGAFANEWMDENRANTPKFDVLRDQARTHQIEEVGAKLRAMMPWIQQGKLVDKDVN*
>MP0313_megahit_216614_1-525
DGLTVTSGAEAAAWADVVMVLAPDTKQRAIYDESIAPNLQPGNMLMFAHGFNIRYKTIAPPADIDVTLIAPKAPGHRVREVFLEGGGTPALIAVAQDATGGARNLAMSYAKGLGVTRAGVIETTFAEETETDLFGEQTVLCGGVSALIKAGFETLVEAGYQPEIAYFECMHELKL
>MP0313_megahit_217875_1054-1623
MQVYYDKDCDLSIIQGKKVAILGFGSQGHAHACNLKDSGVDVVVGLRAGSSSIAKAEAYGLKTSDVASAVASADVVMVLTPDEFQAQLYRDEIEPNLKQGATLAFAHGFAIHYNQIVPRKDLDVIMVAPKAPGHTVRTEFTKGGGIPDLIAIFQDASGNAKNVALSYASGIGGGRTGIIETTFKDETETD
>MP0313_megahit_218898_606-758
KFAKEWMKENKEGRKKFNRYRKLGQNHKIESVGNQLRKMMPWIEKNKIVR*
>MP0313_megahit_219472_1-96
MKIFYEKDADVDLIKSKKVAIFGFGSQGHAHA
>MP0313_megahit_220209_2215-2730
ASGIGGGRTGIIETTFKDETETDLFGEQAVLCGGAVELVKAGFETLTEAGYAPEMAYFECLHELKLIVDLMYEGGIANMNYSISNNAEYGEYVTGPEVINEQSREAMRNALKRIQSGEYAKMFISEGALNYPSMTARRRQNAAHEIETVGEKLRSMMPWISANKIVDKEKN*
>MP0313_megahit_221012_169-1164
MKMYTDTDASLEPLLGKTVSLLGYGNQGQAQALNLRDSGIHVLVGNRQDSYAEQAVEDGFDPIPISDAAKAGDYLIILTTDESQPVIWDQQIVPNLEAGNVLVWSSGYNVGYGLIKPPDDVDVVMVAPRMTGNNVRTLFEHNKGTMAQVAVQQDATGEAWKRMMAVAKGIGATRGGVFESSFREEAELDLFAEQVIWPGLVAWFEECFKLGVEQGFSAELMVLELYGSGEASEIFRLMSQKGFYKQMANHSTTSQYGTLSRSKNLLSNEQKALMRERLVHDIKGGAFVKEWSAEQASGSKLLEKLKAEVMENSMSRAEEQILPLVQEAHAL*
>MP0313_megahit_221830_1548-1817
MADAATALGGETQLSLNVYYDKDCDQDLIKGKKVAIIGYGSQGHAHAQNIKDSGVESVTIGLREGSASAPKAESAGFAVKTPAEAAAEAD
>MP0313_megahit_222456_2-790
MVLTPDEYQADLYANELEANLKEGAALLFAHGLNVHFGLIKPRADLDVFMVAPKGPGHTVRGEYQKGGGVPCLIAVAQDATGNAKALALSYASAVGGGRSGIIETTFKDECETDLFGEQAVLCGGTAELVKAGFETLVEAGYPEEMAYFECLHELKLIVDLMYEGGLANMRYSISNTAEFGDYVSGPRVITSDTKAEMKKILEDIQSGKFVEDFMGGNKEGLTRLVEIREKEAQHPIEEVGNRLRSMMPWIGKNKLVDKAKN*
>MP0313_megahit_222816_441-1085
MAATMYYENDADLSLIQDKTIGIIGYGSQGHAHALNLKDSGLNVMIGLYEGSSSIAKAEAEGLEVGMVAEVAEKSDIIMMLIPDHLQAEVYRESIAPHLLPGKTLMFAHGFNIHYNSIVAPESIDVSMVAPKAPGHRMREVFTRGSGVPGLLAVHQDASGDAHAIGLAYARGTGCTRAGVLDTTFKEETETDLFGEQVVLCGGVAELVKSAYETL
>MP0313_megahit_224712_3-848
VQEVKEAVKEADLVMVLMPDELQSSTYSSDISKNIKKDAVLAFAHGFNIHFKMIVPREDLDVIMIAPKGPGHTVRSQYVEGAGVPCLIAIHKDVSGQAKDIALAYAMAIGSGRAGIIETNFKDETETDLFGEQAVLCGGLTSLIQAGYEVLVEAGYPPEMAYFECLHEVKLIVDLIYEDGLQNMRYSISNTAEFGDYTSGPKIITEETKEEMRAILKRIQSGEFAEHFMSDSRQSNDGKGGPEMKNYRDQASSHPIEEVGKELRAMMPWIAKNKLVDKAKN*
>MP0313_megahit_229235_1654-2661
MKIYYDKDCDKDLIKQKRVSILGFGSQGHAHAMNLKDSGVKNIVVGLRNNSPSVKKAKQAGFQVLSPEKAIEYGEVVMILIPDELQPDLYNKIIKKKIGKNSYLGFAHGFSVHFKFIKPRKDLNVFMVAPKGPGHLVRSEFLNKRGVPCLLAVEKAISNNTKDLGLSYASAVGGGRTGIIETSFREECETDLFGEQVVLCGGLTSLIKSGFETLVKAGYKPEMAYFECLHEIKLIVDLIYEGGIANMRYSISNTAEYGDFTRGPRIINNKVQKEMKKILKEIQSGKFAKEWIKENTKGRKKFNKYRKLGQNHQIEVTGRKLRKMMPWIAKNKIVR*
>MP0313_megahit_230239_1-678
GRAHAMNLKDSGLNVVVGLRRTGSSWEKANADGLTVLETHEAVIDSDLISFLVPDMAQPKLYAVLESKIKNSATILFAHGFNIHYQQIKPRDDLDVILIAPKSPGDLVRRQYTQGKGVPCLMAINKDHSGQAQANALAYAHGIGGSRAGILTTTFAEETETDLFGEQAVLCGGVTELIVAGFDTLVDAGYQPEVAYFECLHELKLIVDLLYEGGIEKMHKFISETA
>MP0313_megahit_230709_5445-5816
MKVYYDKNCDKNLIKNKKVSIIGFGSQGHAHAMNLKDSGVKNIVIGLKKNSSSINKAKKAGFTVLSPEKAIENGEVVMILIPDELQPELYKNIIKKKIVKNAYLGFAHGFSIHFKFIKPRKDLN
>MP0313_megahit_233771_13286-14302
MKVFYDNDADHGVIQGRRTAVIGYGSQGHAHANNLRDSGVDVVVGLRKESSSWGKAENAGLTVATVPDAVSGADVVMMLVPDELQPDLFESEIIGNLKPGAALAFAHGFSVHFGFIKPSKEVDVIMIAPKGPGHLVRSTYVEGGGVPCLIAIKQDATSNAREIALSYACAIGGGRAGVIETTYKEETETDLFGEQTVLCGGITSLIQAGYETLVEAGYAPEMAYFECLHETKLIVDLIYEGGVANMRYSISNTAEYGDVTRGPRVVNDETKAEMKRILSEIQSGEFANEWMAESRSGGERFKQLRAEAQSHPIEDVGARLRSMMPWIQKGKLVDKDVN*
>MP0313_megahit_234180_3-521
MAKLNFGGVEENVVTREEFPLAKAVETLKEETIAVIGYGVQGPGQALNLKDNGFNVIVGQRKNSKTWDKAVADGWVPGETLFEVEEAAKRGTIVQYLLSDAGQIAQWETVKNQLNPGDALYFSHGFGITYKDQTGIVPPKDVDVILVAPKGSGTSLRRLFVEGKGLNSSYAIF
>MP0313_megahit_234766_2-358
MRVYYDRDADINLIKDKKIVIVGYGSQGHAHAMNLRDSGINNVAVALREGSATRQKVEKAGFKVMTPSEASSWADIIMMLAPDELQSDIYNNEIAENIKEGAAVAFAHGLNIHFDLIKP
>MP0313_megahit_235494_56-1045
MYYDSDGDLNLFDNKSIAIIGYGSQGHAHALSANDSGVDVKVGLYKGSKSWKKAENDGLEVGTVSEVSQSSDLIMMLLPDTIQPKVYKESIEQHMNKGKTLMFAHGFNIHYNTITPPANVDVVMVAPKAPGHRMREVFTKGSGVPGLLAIHQNPSGNAISTGLAYAKAVGCTRAGVLTTTFKEETETDLFGEQAVLCGGTAQLVKYAFETLVEAGYQPESAYFECLHELKLIVDLMYQGGLNYMRYSISTTAEYGDLTRGPVIIDESVKENMQKVLKDIQDGSFAREWINENEEGLHKFNELRKQNSSHPIEIIGKELRGMMPFLNDSE*
>MP0313_megahit_239058_3-887
NIVVGLRNNSSSVEKAKKADFQVLSPEKAIEYGEVVMILIPDELQPDLYKKIIKKKIVNNAYLGFAHGFSIHFKFIKPRKDLNIFMVAPKGPGHLVRSEFLNKRGVPCLLAIDKAISNNTKSLGLSYASAIGGGRTGIIETSFREECETDLFGEQVVLCGGLTSLIKSGFETLVKSGYKPEMAYFECLHEIKLIVDLIYEGGIANMRYSISNTAEYGDFTRGPRIIDKKVQKEMKKILKEIQSGKFAKEWMKENKEGRKKFKKYRKLGQNHEIESIGNKLRKMMPWIGKNKIVR*
>MP0313_megahit_239932_3-110
MKMLYEKDANVDLIKSKKIAIFGFGSQGHAHALNLK
>MP0313_megahit_240278_1-231
PEVINDESRAAMRNALKRIQDGEYAKMFIAEGAHNYPSMTAARRNNAAHPIEQVGEKLRAMMPWIASNKIVDKSKN*
>MP0313_megahit_240427_3-716
AENIKEGAAVAFAHGLNIHFDLIKPKEGIDVIMMAPKGPGHTVRAEYVRGAGVPCLVAVDKNPSGNALEIAIAYSSAIGGGRAGIIETTFKEECETDLFGEQAVLCGGLTHLILAGYETLVEAGYAPEMAYFECLHEVKLIVDLLYEGGMANMRYSISNTAEYGDYSRGPRLITDETKKEMKKILSEIQSGQFAKEWMNEHRSGQIKFKLMKKKHAEHPIEKIGEKLRTLMPWIAEGK
>MP0313_megahit_246613_1-78
EEVGNRLRSMMPWIGKNKLVDKAKN*
>MP0313_megahit_251329_1168-1545
FEAQYEVLRKNGHSPSEAFNETVEELTQSLMPLVAENGMDWMYANCSTTAQRGALDWRHKFREATLPVFDDLYDSVKTGEEARVTIKANEKEDYRVKLEEELKELRESELWQTGAQVRKLRPENN*
>MP0313_megahit_251637_999-1313
MKMFYEKDADVNLIKSKKIAIFGYGSQGHAHALNLKDSGVKEVVVALRDGSQSKAKAESKGLKVMNLSDAAEWAEVAMILTPDEMQATIYKNHIEQRIKEGTSLA
>MP0313_megahit_252024_2-463
MKMLYEKDADVNLIKKKKVAIFGYGSQGHAHALNLKDSGVKEVVVALRDGSQSKAKAESKGLKVMNLSDAAQWADVAMILTPDELQAAIYKNHIEQRIKEGASLAFAHGLNIHYNLINARKDLDVFMVAPKGPGHLVRSEYEKGGGVPCLMAIH
>MP0313_megahit_252385_3-185
MQIFYDKDADLEHLNNKKIVVVGYGSQGHAHANNLKDSGMDVSVALRKESPSRQKAEEAGF
>MP0313_megahit_253875_67-1557
SEIFMANYFNTLSLRQQLDQLGRCRFMAREEFADGCQFLKGKKIVIVGCGAQGLNQGLNMRDSGLNVSYALRQAAIDEQRDSYKRATSNGFTVGTYQDLIPEADLVYNLTPDKQHASVVEAVMPLMKKGATLGYSHGFNIVEEGQQIRSDITVVMCAPKSPGSEVREEYKRGFGVPTLIAVHPENDPEGKGWDQAKALASATGGDRAGVLESSFVAEVKSDLMGEQTILCGMQQVAAVLAFEKMVDDGIDPGYAGALIQYGLEAITEALKIGGVTNMMDRLSNPAKVKAFELSEQLTDLLRPLFEKHQDDIISGEFSRTMMEDWANGDANLLKWREETGETAFENAPTYEGEISEQEFFDHGILLVAMIKCGVEVAFDVMVEAGILPESAYYESLHETPLISNTIARKRLYEMNVVISDTAEYGNYLFANAAIPILREKFMPTIDTSVIGKGLSATSNQVENKRLVDINEAIRSHGVESVGKTLRGYMTDMKAIIG*
>MP0313_megahit_254405_1-576
THFQAGRGINASFAIHQDYTGRARERCISTAFAIGSGHLFETTFKKEVHSDLTGERCVLMGLLQGAFLAQYEVLREHGHSPSEAYNETIEEALQSLYPLVAEKGMDWMYANCSTTAQRGALDWAPRFRDAIKPVIEKCYQSVLDGTEAKVSIDSNSQADYREKLEKELEEVSNQEMWQAGKVLRQLRPENL*
>MP0313_megahit_255257_3-101
KHAEHPIEKIGEKLRTLMPWIAEGKMVDKSKN*
>MP0313_megahit_255536_1-129
GQKNFLKMRKELAEHPIEKVGKKLRDLMPWIGKNKLVDKEKN*
>MP0313_megahit_256204_1-489
MAIHQDGSGKARELALSYASAIGGGKSGIIETTFKDECETDLFGEQSVLCGGLVELIKNGYETLVEAGYEPELAYFECLHEVKLIVDLIYEGGIVNMNYSISNTAEYGEYVSGKRIINKEETKKRMKEILVDIQSGKFTKQWMDECKNGQKNFLKMRQELADH
>MP0313_megahit_257170_3885-4886
MAQIWHDDDVDMSQLKNETISVIGYGIQGAAQASNLKDSGLDVIVGLRKGGSSWQKALDDGHKVMEVSEAAEQSDIIHILVPDMEQPKLYEEQIASHLKEGNALGFSHGLVINYQWVKPPEWVDVLMVAPKAPGRRVRELYLDNFGTPALVAVQQDFTNNALNRALSIAKGLGCARAGLLQTTFKEEVETDLFGEQVDLCGGAASLIQNSFETLVNRGYQPEIAYFECLHELKLIVDLIQQYGLKGMYQRVSETARYGGLTRGTRVINQSSRDEMEKILDEIQSGEFAEEWRNIYNKEGKQSFDKYLDKIASHQIESTGKKLRDMMWPNKTNE*
>MP0313_megahit_257452_3-359
MKVFYDKDADLSLIKGKNVTIVGYGSQGHAHALNLNDSGVKVTVGLRKNGASWNKAVNAGLQVKEVAEAVKEADVVMILLPDEQIADVYKNEVHNNIKQGAALAFAHGFNVHYGAVIPR
>MP0313_megahit_257565_1426-2442
MQVYYDKDCDLSIIQGKKVAIIGYGSQGHAHACNLKDSGVDVTVGLRPGSSSIAKAEAHGLKVSDVPAAVAAADVVMILTPDEFQSQLYKAEIEPNLKQGATLAFAHGFAIHYNQIVPRADLDVIMIAPKAPGHTVRSEFVKGGGIPDLIAIFQDASGNAKNVALSYASGVGGGRTGIIETTFKDETETDLFGEQAVLCGGAVELVKAGFETLTEAGYAPEMAYFECLHELKLIVDLMYEGGIANMNYSISNNAEYGEYVTGPEVINDESRAAMRNALKRIQSGEYAKMFIAEGAHNYPSMTAARRNNAAHPIEQVGEKLRGMMPWIASNKIVDKSKN*
>MP0313_megahit_258354_1694-1837
MAKTWKDSDISLDPINDQTIGIIGYGIQGDAQANNLKDSGLKVIVGLK
>MP0313_megahit_258377_18954-19955
MAKTWHDKELNLDSIKHETISVIGYGIQGSAQASNLKDSGLNVIVGARRGGSSWQKALEDGHQVLEISEAVEQADIIHVLVPDMEQPKLYEEQIKPYLKDSNALGFSHGLVINYEWIKPPEWVDVIMVAPKAPGRRVRELYLDNFGTPALIAVQQNYTNKALDRALAIAKGLGCARAGLLQTTFKEEVETDLFGEQANLCGGTASLIQNSFETLVKSGYQPEVAYFECLHELKLIVDLIQQYGIKGMYNRVSETARYGGLTRGNRIINSASRNEMEKILDEIKSGQFAEEWRQIYNKEGKHSFDKYLDKLSDHPIELAGKRLRFMMWPDKIIE*
>MP0313_megahit_260636_195-662
REECETDLFGEQTVLCGGLVELIKNGFETLVEAGYSPEMAYFECLHEVKLIVDLIYEGGIANMNYSISNTAEYGEYVSGKKIINSDTKKRMKEILSDIQSGKFAKQWINECKSGQKNFLKMRKDLSSHPIEQVGEKLRALMPWIGKNRLVDKDKN*
>MP0313_megahit_261635_3-314
MVKIWKDTDISLDPLKNQTIAVLGYGIQGNAQSNNMKDSGLNVIIGLKESGNSWKKAEADGHKVMSIAEATKQGDIIHVLIPDMIQAQVYKDEIEPNLSEGKAL
>MP0313_megahit_265167_3-749
NHIEQRMREGTSLGFAHGLNIHFNLINARKDLDIFMIAPKGPGHLVRSEYQRGGGVPCLMAIHQDSSGKAKDLALSYASAIGGGKSGVIETTFKDECETDLFGEQSVLCGGLVELIKNGYETLVEAGYPPEMAYFECLHEVKLIVDLIYEGGIANMNYSISNTAEYGEYVTGKKIIDSKTKERMKEILKDIQSGKFAKQWMDENKNGQKNFLKMRKELADHPIEKVGKKLRALMPWIGKNKLVDKEKN*
>MP0313_megahit_265468_4274-5275
MSKIFYNKDVDIKFIKKKTIAIIGYGSQGHAHARNLHDSGIKVVVGLRKDSAFWKRAQKDGLNVMTVPEATKKADILMILIPDDKQRAMYEKDIEPHLRKGMALAWGHGFNIHFGQIVPPKFVDVFMIAPKGPGHLVRRTYEQGAGVPCLMAVHQNVTKNARKIALAYAKGIGGTRAGVLETNFREETETDLFGEQAVLCGGLTELIRAGYDTLVDAGYNPDLAYFECLHEVKLIVDLIYEGGISNMRYSISTTAAYGDVTRGPRIITQETREEMKRILAEIQSGSFAKEFILENQANRPVFNARLAQDKEHRIEIVGEKLRKMMPFVGKKLQ*
>MP0313_megahit_265561_125-1120
MVDVYYDKDADLKHLAGKTISIIGYGSQGHAHALNLKDNGQDVVVGLYPESSSRAVAEAAGLRVADVPDAAKEADVLMMLIPDHIQGRIYREQIEPNLRPGSAFMVAHGFSIHYKEIVIPATIDVMMVAPKAPGHRMRELFTEGVGVPSLLAVHQDATGNAKDIGLAYAKGVGSTGAGVLMTTIKDETESDLFGEQTILCGGVTSLVKAAFDTLVEGGYPPEIAFFECLHELKMIVDLMYQGGFNYMRFSVSDTAEYGDLTRGPRIIDEHVRDNMRQVLKEIQDGTFAKEWIAENDEGRPRFNPLREAAQHSQIEDIGKELRAMMPWMDPK*
>MP0313_megahit_266183_731-1354
PGHTVRGTYTQGGGVPHLIAVHQDKSGAARDIALSYATANGGGRAGIIETNFREETETDLFGEQAVLCGGTVELIKAGFETLVEAGYAPEMAYFECLHELKLIVDLIYEGGIANMNYSISNNAEYGEYVTGPRVVTEETKKAMKQCLKDIQTGEYAKSFLLEYKAGQPTLISRRRLTEEHQIEQVGAKLRAMMPWIAKNKLVDQTKN*
>MP0313_megahit_266191_1418-1588
SGKFTKQWMDECKNGQKNFLKMRQELAEHSIEKVGTKLRAMMPWIGTKKLIDSDKN*
>MP0313_megahit_268895_213-1244
MQIYYDKDADLNNIKNKKVVIVGYGSQGHAHANNLKDSGIDVSVALRKDSTSWQKAQESGFMVQEVKEAVKEADLVMVLMPDELQSSTYTSEINENIKQGAVLAFAHGFNIHFKMILPREDLDVVMIAPKGPGHTVRSQYAEGAGVPCLIAIHKDVSGNAKEIALAYASAIGSGRAGIIETNFKDETETDLFGEQAVLCGGLTSLIQAGYEVLVEAGYPPEMAYFECLHEVKLIVDLIYEDGLQNMRYSISNTAEFGDYTSGPKIITQETKEEMRAILKRIQSGEFADQFMADCRQSNDGRGGPEMKNYREKAASHPIEEVGRELRAMMPWIAQNKLVDKAKN*
>MP0313_megahit_269376_3-440
MKDIEINGIKETIVERSDYPIEECKNILGNEVTAILGYGPQGRGQGLNMRDQGFKVVLGLRRGRSWDKALADGWVEGETLFETEEAAQRGTILQYLLSDAGQISAWPMVKASLNDGDALYFSHGFGIVFHTDTSIIPPENVDVILV
>MP0313_megahit_271406_36700-37734
MQVYYDADCDQQLIKDKKVAIVGYGSQGHAHAQNLRDSGVGEIAVALREGSASAKKAADAGFTVKTVADAAAWADVLMILAPDEHQAAIYADEVAGQMKPGSALAFAHGLNIHFGLIDPPADVDVIMIAPKGPGHTVRGEYIKGGGVPCLIAIHQESSQSGGNGFAKQLALSYASAVGGGRSGIIETDFKEECETDLFGEQAVLCGGITHLIQAGFETLVEAGYAPEMAYFECLHETKLIVDLLYEGGIANMRYSISNTAEYGDIKTGPRIITEETKAEMKRVLKDIQSGRFVKDFVLDNQAGQPELKASRKAAAAHPIEKTGAQLRAMMPWIGANKLVDKDKN*
>MP0313_megahit_273755_268-1263
MKLPKIYKDKDTDLKLIKEKNIGIIGFGNQGRAQGLNLLGSGVDVKVGLREGSNSWQVAVDSGLKCEAIQDLVSNCDFISLLIPDQVMGEVYSEFIEPHLTRGQTLLFSHGYNIHYKLIQPPEFVNVIMVAPSGAGTELRKQFKISKGIPGLIAVHQDYSGNSFELALSYSKAIGLTRMGVFESTFKEETETDLFGEQAVLTGGIPKLIQSAYKVLLEAGYNPITAWFVCYYELKTIVDMFHSKGFEFMNNAISDTAEYGGITRGNRIIDEHVQNEMRITLKEIQNEQFHNEWMLESENGYPALNKLREEEKQIPIEEISKQLLKELFENK*
>MP0313_megahit_274217_19-1038
MKMLYEKDANVDFIKSKKIAIFGYGSQGHAHALNLKDSGVKEVVVALREGSSSKKKAEAEGLEVMSLSDAAEWADILMMLTPDELQSQIYKNHIEQRMREGTSLGFAHGLNIHFNLINARKDLDIFMIAPKGPGHLVRSEYKRGGGVPCLMAIHQDSSGKAKDLALSYASAIGGGKAGVIETTFKDECETDLFGEQSVLCGGLVELIKNGYETLVEAGYPPEMAYFECLHEVKLIVDLIYEGGIANMNYSISNTAEYGEYITGKKIIDSKTKERMKEVLKDIQSGKFAKQWMDENKNGQKNFLKMRKELAEHPIEKVGKKLRDLMPWIGKNKLVDKEKN*
>MP0313_megahit_276292_1-618
PKGPGHLVRSEYKNKRGVPCLLAIEKSVNNDTKNIGLSYASAIGGGKTGIIETTFREECETDLFGEQVVLCGGLTSLIKSGFETLVDAGYKPEMAYFECLHEIKLIVDLIYEGGIANMRYSISNTAEYGDFSRGPRIISPKVKKEMKKILKEIQSGKFAKEWMNENKKGRKKFNKYRKLGQNHKIEAVGNHLRKMMPWIQKNKIVR
>MP0313_megahit_278332_141-1160
MQVYYDRDADVGLIKNKKIAVIGYGSQGHAHALNLRDSGVKNVVVALRAGSPSAKKAKAEKLKVMTNAEAAKWADVVMMLSPDEGQAQIYQADLKDNMKKGAALAFAHGLAVHFQLIEPRADLDIFMVAPKGPGHTVRSEYQRGAGVPCLLAVDQDATGNAHDIGLAYASAIGGGRAGIIGTTFREECETDLFGEQSVLCGGLTSLIQAGYETLVEAGYAPEMAYFECVHEVKLIVDLIYEGGIANMRYSISNTAEFGDYLSGPRVIDDSVKERMQGILADIQSGRFVKEWMTECVAGQPSFKAQRRLAAEHGIEEVGQRLRDMMPWITENALVDKTKN*
>MP0313_megahit_279443_2-166
MAKTWKDSDINLDQIKDQTIGIIGYGIQGDAQANNLKDSGLKVIVGLKEGGSSWN
>MP0313_megahit_283802_251-1249
MAKTWKDDDISLDPLKDQTIAILGYGIQGNAQSNNMKDSGLNVIIGLKEGGNSWKKAEADGHKVMSVADATKQGDIIHVLIPDMIQAQVYKDEIEPNLSEGKALSFSHAAAIYWKWIEAPKNVDLIMIAPKGPGSKVRETYLDNFGTPSIVAVEQDFTGKAWDRTLGIAKAIGSAKAGLIKTTFKEEVETDWFGEQADLCGGAASMVTNAFETLVEAGYQPEIAYFEVLHELKLIVDMIQRYGINGMWRRVSETARYGGLTRGPMVMDSTNKDKMKKILTMIQDGTFNKEWISEYQKSGKDAFNKYMKQYDEHQIEKVGKQMRKMMWPDSTE*
>MP0313_megahit_289051_351-521
SGKFTKQWMDECKNGQKNFLKMRQELADHSIEKVGTKLRAMMPWIGKKKLVDSDKK*
>MP0313_megahit_291122_515-1516
MVEVYYDKDADLAHLEGKTIAMIGYGSQGHAHALNLKDNGQNVVVGLYPESKSRAVAEAAGLRVTDVPEAAKEADVLMMVIPDHLQGRVYREQIEPNLRPGSAFMVAHGFSIHYKEIVIPDTIDVMMVAPKAPGHRMRELFTEGVGVPSLLAVHQDATGHAKEIGLAYAKGVGSTGSGVLMTTIKDETESDLFGEQTILCGGVTALVKAAFDTLVEGGYPQEIAFFECLHELKMIVDLMYQGGFNYMRYSVSDTAEYGDLTRGPRIIDEHVRENMRAVLKEIQDGTFAREWIAENDEGRPRFTPLREQAQHSQIEEIGKELRAMMPWMDPKVI*
>MP0313_megahit_291654_571-1050
MKVYYDKDCDKDYIKNKKVSIIGFGSQGHAHAMNLKDSGVKNIVIGLKKNSSSINKAKKAGFTVLSSEKAIEYGEVVIILIPDELQPELYKKIIKKKIAKNAYLGFAHGFSIHFKFIKPRKDLNIFMVAPKGPGHLVRSEYKNKRGVPCLLAIEKSVNND
>MP0313_megahit_292357_2096-2371
MKVYYDKDCDKDLIKNKKVSILGFGSQGHAHAMNLKDSGVKNIVVGLRNNSSSVEKAKKADFQVLSPEKAIEYGEVVMILIPDELQPDLYKK
>MP0313_megahit_293468_395-1324
GYGIQGDAQANNLKDSGLKVIVGLKEGGSSWNKAKDDGHEVMSVAEACKKADIIHILIPDMVQSKVYKDEIEPNLSEGKALAFSHAAAIYWGWIKAPDNVDIIMVAPKGPGSKVRETYLDNFGTPSIVAVEQDKTGTAWDRTLGIAKGIGSARAGLIKTTFKEEVETDWFGEQADLCGGSASMVVNAFETLVEAGYQPEIAYFEVLHELKLIVDMIQKYGINGMWRRVSETARYGGLTRGPMVMNKQTKEKMKKVLQEIQDGTFNKEWLSEYEKSGKNAFDKYMKQLDSHQIEQVGKQMRKMMWPDSTE*
>MP0313_megahit_294025_1-201
MKMLYEKDTNIDLIKSKKIAIFGFGSQGHAHALNLKDSGVENVAVALRDGSPSKRKAEEQGLKVMSL
>MP0313_megahit_300575_1-516
WDRTLGIAKGIGSARAGLIKTTFKEEVETDWFGEQADLCGGSASMVVNAFETLVEAGYQPEIAYFEVLHELKLIVDLIQKYGINGMWRRVSETARYGGLTRGPMVMNKQNKEEMKKVLQRIQDGTFNKEWLSEYEKNGKNAFNKYMKQLDSHQIEQVGKQMRKMMWPDSTE*
>MP0313_megahit_302261_3-80
MKMLYEKDANVDLIKSKKIAIFGFGS
>MP0313_megahit_302564_1-891
IKDQTIGIIGYGIQGDAQANNLKDSGLKVIVGLKEGGSSWSKAKNDGHEVMSVAEACKKADIIHILIPDMVQSKVYKDEIEPNLSEGNALAFSHAAAIYWGWIKAPDNVDIIMVAPKGPGSKVRETYLDGFGIPSIVAVEQDKTGTAWDRTLGIAKGIGSARAGLIKTTFKEEVETDWFGEQADLCGGSASMVVNAFETLVEAGYQPEIAYFEVLHELKLIVDMIQKYGINGMWRRVSETARYGGLTRGPMVMNKQNKEEMKKVLQRIQDGTFNKEWLSEYEKNGKNAFDKYMKQLD
>MP0313_megahit_302588_3-683
PDENQKAIYEQEVEPNLKEGATLAFAHGFNIHYNQIEPRKDLDVIMIAPKAPGHTVRSEFVKGGGIPDLIAIHQDASGNAKELALSYAAGVGGGRSGIIETTFKDETETDLFGEQAVLCGGAVELVKAGFETLTEAGYAPEMAYFECLHELKLIVDLMYEGGIANMNYSISNNAEYGEYVTGPEVINDESRAAMRNALKRIQTGEYAKMFIQEGNTNYPSMTARRRL
>MP0313_megahit_303139_1143-1466
KLIVDLMYEGGIANMNYSISNNAEYGEYVTGPEVINDQSRAAMRNALKRIQTGEYAKMFIQEGNTNYPSMTARRRLNAEHEIEQVGAKLRGMMPWIAANQLVDKSKN*
>MP0313_megahit_303477_3752-5242
MSNNYFNTLNLQQKLDQLGRCRFMDRSEFASEAEFLKGKKVVIVGCGAQGLNQGMNMRDSGLDVSYTLRAEAIAEKRQSWKNATENGFNVGTYEELIPTADLVMNLTPDKQHTAVVTAVMPLMKEGACLGYSHGFNIVEEGMQIREDLTVVMVAPKCPGSEVREEYKRGFGVPTLIAVHPENDPKGEGWDIAKAWAAATGGHRAGCLESSFVAEVKSDLMGEQTILCGMLQTGAILGFEKMVADGIDEGYASKLIQYGWETVTEALKYGGITNMMDRLSNPAKIVAFDMAEDLKELMRPLFRKHQADIMEGEFSSTMMADWANDDANLLKWREETAETGFEKASASDVEIDEQEYFDHGIMLVAMIKAGVELAFESMVESGIVEESAYYESLHETPLIANTIARRKLYEMNVVISDTAEYGNYLFSHAAVPLLREKFMPHISTDVIGKGLNLKSNSVDNARLIEVNEAIRNHPVEWVGAELRGYMTDMKRIVEASK*
>MP0313_megahit_303637_3-443
MNMFYEKDANVDLIKSKKVAIFGFGSQGHAHALNLKDSGVKEVVVALREGSSSKKKAESQGLRVMSLSDAAAWADVVMVLTPDELQAIIYKNHIEQRMKEGTSIAFAHGLNIHFNLINARKDLDVFMIAPKGPGHLVRSEYQKGGGV
>MP0313_megahit_303767_505-1983
MANYFNTLSLRQQLDQLGRCRFMARDEFADGCQFLKGKKIVIVGCGAQGLNQGLNMRDSGLDVSYALRQAAIDEQRDSYKRATSNGFTVGTYQQLIPEADVVYNLTPDKQHASVVEAVMPLMKEGATLGYSHGFNIVEEGQQIRSDITVIMCAPKSPGSEVREEYKRGFGVPTLIAVHPENDPEGKGWDQAKALASATGGDRAGVLESSFVAEVKSDLMGEQTILCGMQQVAAVLAFEKMVDDGIEPGYAGALIQYGLEAITEALKIGGVTNMMDRLSNPAKVKAFELSEQLTDLLRPLFEKHQDDIISGEFSRTMMEDWANGDANLLKWREETGETAFENAPAYEGEISEQEFFDHGILLVAMIKCGVEVAFDVMVEAGILPESAYYESLHETPLISNTIARKRLYEMNVVISDTAEYGNYLFANAAIPILREKFMPTIDTSVIGKGLTAASNQVENKRLVEINEAIRSHGVESVGKTLRGYMTDMKAIVV*
>MP0313_megahit_303831_3-506
SQIYKNHIEQRMREGTSLAFAHGLNIHFNLINARKDLDVFMIAPKGPGHLVRSEYQKGGGVPCLMAIHQNSSGKARDLALSYASAIGGGKAGVIETNFKEECETDLFGEQSVLCGGLVELIKNGYETLVEAGYSPEMAYFECVHEVKLIVDLIYEGGIANMNYSISNT
>MP0313_megahit_304979_1601-1735
MAKTWKDSDISLDPIKDQTIGIIGYGIQGDAQANNLKDSGLKVIV
>MP0313_megahit_305047_1-867
SSKKKAEAQGLKVMSLSDAAEWADILMMLTPDELQSQIYKNHIEQRMREGTSLAFAHGLNIHFNLINARKDLDIFMIAPKGPGHLVRSEYQKGGGVPCLMAIHQDSSGKAKDLALSYASAIGGGKSGVIETTFKDECETDLFGEQSVLCGGLVELIKNGYETLVEAGYPPEMAYFECLHEVKLIVDLIYEGGIANMNYSISNTAEYGEYIIGKKIIDSKTKERMKEVLKDIQSGKFAKQWMDENKNGQKNFLKMRKELADHPIEKVGKKLRDLMPWIGKNKLVNKEKN*
>MP0313_megahit_305355_212-1135
QGRGQGLNMRDQGFKVVLGLRKGRSWDKALADGWLEGETLFETEEAAQRGTILQYLLSDAGQIAAWPVVKASLNEGDALYFSHGFGIVFHQDTSIIPPENVDVILVAPKGSGLTVRTHFQEGRGINASFAIHQDYTGRARERCISTAFAIGSGHLFETTFENEVHSDLTGERCVLMGLLQGAFLAQYEVLREHGHSPSEAYNETIEEALQSLYPLVAEKGMDWMYANCSTTAQRGALDWAPRFRDVIKPVVEKCYQSVLDGTEAKISINSNSQNDYREKLEKELEEVSSQEMWQAGKVLRKLRPENL*
>MP0313_megahit_305513_3-395
MKMLYEKDANVDLIKSKKIAIFGFGSQGHAHALNLKDSGVKEVVVALRENSSSKKKAEAQGLKVMSLSDAAEWADILMMLTPDELQSQIYKNHIEQRMREGTSLAFAHGLNIHFNLINARKDLDIFMIAPK
>MP0313_megahit_305720_7955-9427
MANYFNTLPLREQLAQLAQCEFMDPSEFTDGVDALKGKKLVIVGCGAQGLNQGLNLRDSGLDVSYTLRQSAIDERRQSYLNASENGFTVGTYEELIPSADVVLNLTPDKQHTVVVTAIMPLMKQGSTLAYSHGFNIVEEGMQIREDITVIMVAPKCPGSEVREEYKRGFGVPTLIAVHPENDPQGHGLAQAKAYAAGTGGHRAGVLKSSFIAEVKSDLMGEQTILCGMLQTGSILCFDKMIEKGIDAGYASKLIQYGWEVITEALKYGGVTNMLDRLSNPAKVKAFELSEELKVIMRPLYNKHQDDIIDGTFSRVMMEDWANDDANLLKWRAETAETNFEKIPAGDVEISEQEFFDNGILMVAMVKAGVELAFETMTAAGIIDESAYYESLHETPLIANTIARKKLFEMNRTISDTAEYGCYLYNHACLPLLADFMKNIDTDVIGKGLNEQSNQVDNQTLIQINTALREHPVEIVGARLRGYMSAMKKIV*
>MP0313_megahit_306136_3-215
MKDIEINGIKETIVERSDYPIEECKNILGNEVTAILGYGPQGRGQGLNMRDQGFKVVLGLRKGRSWDKALA
>MP0313_megahit_306486_341-1363
MKMFYEKDADVNLIKEKKVAIFGYGSQGHAHALNLKDSGVKEVVVALRDGSQNKAKAESKGLKVMNLSDAAEWADVAMILTPDEMQATIYKNHIEQRIKEGTSLAFAHGLNIHYKLIEARKDLDVFMVAPKGPGHLVRSEYEKGGGVPCLIAIHQNGSGKARELALSYASNIGGGKSGIFETTFKDECETDLFGEQSVLCGGLVELIKNGYETLVEAGYDPEMAYFECLHEVKLIVDLIYEGGIANMNYSISNTAEYGEYVSGKRIIKKEETKKRMKEILDDIQSGKFTKEWMDECKNGQKNLIKMRKELADHSIEQVGTKLRAMMPWIGKKRLIDSDKN*
>MP0313_megahit_306920_2-643
MIAPKGPGHLVRSEYQKGGGVPCLMAIHQDNSGQARDLALSYATAIGGGKAGVIETNFKEECETDLFGEQSVLCGGLVELIKNGYETLVEAGYSPEMAYFECVHEVKLIVDLIYEGGIANMNYSISNTAEYGEYVSGKKIIDNKTKERMKEILKDIQSGKFAKQWVDECKNGQKNFLKMRKELSEHPIEKVGKKLRELMPWIGKNKLVDKAKN*
>MP0313_megahit_307441_2-106
KRLVEINEAIRSHGVESVGKTLRGYMTDMKAIVV*
>MP0313_megahit_308568_3-923
MHVYYDKDCDLSLIQAKKVTIVGYGSQGHAHANNLKESGVDVTVALRKGSSSAAKAEAAGLKVASVPEACKTADVVMILAPDENQKAIYEQEVEPNLKEGATLAFAHGFNIHYNQIEPRKDLDVIMIAPKAPGHTVRSEFVKGGGIPDLIAIHQDASGSAKELALSYAAGVGGGRSGIIETTFKDETETDLFGEQAVLCGGAVELVKAGFETLTEAGYAPEMAYFECLHELKLIVDLMYEGGIANMNYSISNNAEYGEYVTGPEVINDESRAAMRNALKRIQTGEYAKMFIQEGNTNYPSMTARRRL
>MP0313_megahit_310234_1-708
ANADLIKSKKIAIFGFGSQGHAHALNLKDSGVENVAVALRDGSPSKRKAEEQGLKVMSLSDAAAWADVLMVLTPDELQSQIYKNHIEQRMREGTSLAFAHGLNIHFNLINARKDLDVFMIAPKGPGHLVRSEYQKGGGVPCLMAIHQDSSGQTRDLALSYAMAIGGGKAGVIETNFKEECETDLFGEQSVLCGGLVELIKNGYETLVEAGYSPEMAYFECVHEVKLIVDLIYEGGI
>MP0313_megahit_310728_295-624
EVKLIVDLIYEGGIANMNYSISNTAEYGEYVSGKKIIDNKTKERMKEILKDIQSGNFAKQWMDECKNGQKNFLKMRKELSEHPIEKVGKKLRELMPWIGKNKLVDKAKN*
>MP0315_megahit_11115_3-248
MQLFLESDVQVGLLSGERLAILGYGSQGRAHALNLRDSGFEVVVGLRPGGKTWDKAERDGFTVRDTEKAVEGAGLVAFLVPD
>MP0315_megahit_14974_1452-2381
MHKSLTIIGFGNQAKTWALNLRDSGYEIFIGLRPNSNSKALAEDLGLNVFELSPGCYSPTADIAMLTPDSTHIEIVEQIQNKKGCNFIFAHGHSLYFEGLSKKFSELNLLLLAPKAIASEMRLQYELNGPIGAVYSVELSKFEEESLLKLRGLAKDLGVKSFHETTIEMETKADLFSEQTLLCSILPYGALHSFNKLVEKGVNEETAYFECWHEVKLIADAMVKMGPAKFFDLISPNALVGSELGRQAIFDQDFSDKLEKIYEDINNWNFQNKLSQTDVAGLKDSVSQMWKSEKLNQVHERMSEELYKK*
>MP0315_megahit_15555_2-400
MRKIYHEDDATLEILENKTVSIIGYGNQGRSWALNLRDSGINVIVGNPEDEYSHLCREDSFDYVSIKKASELGDIVMVLLPDEVTPEIYLNEISRGITAGKTLGFASGYCVCYDQISFPEDVNVIMVAPRMLG
>MP0315_megahit_15808_1-660
GTIIQFLLSDAGQIHAWPTVKENLNEGDTLYFSHGFGIIFNKDTKIIPPSNVNVVLVAPKGSGLTVRNHFLEGRGINSSYAIHQDYDGKAKELTIATAFAIGSGHLFETTFEKEVHSDLTGERCVLMGLIQGAFLAQYEVLRENGHSPSEAYNETIEEGLQSLYPLVSEKGMDWMYSNCSTTAQRGALDWAPRFKEVLKPVISDCYEKVVSGEEAKIAIS
>MP0315_megahit_15917_2-622
SLIQGKQVAIFGYGSQGHAHALNLKDSGVSVRVALADGSSSRAKAEADGLTVVSGSEAAAWADVVMILAPDTVQRDIYDESIVVNLQPGNMLMFAHGFNIRFKTITPPSDVDVTLIAPKAPGHRVREVFLEGGGTPALIAVEQDATGGAKQLALSYGKGLGVTRAGVIETTFAEETETDLFGEQTVLCGGVSALIKAGFEILVEAGY
>MP0315_megahit_16976_1-474
MANIYYDADADLNALSDKTIAIIGYGIQGRAQALNLRDSGLNVLVGCRPGKSWDAAESDDMKVAATDAAVAQGDVIQILAQDHLQPDIYRQQVAPNLSDGDAMLFSHGFNIHFHQITPPATIDVLMVAPKGPGQLVRDMYVDGAGVPSLLAVHQDYTG
>MP0315_megahit_27218_1-492
MQIYSESDVNVDKLAGKRIAVLGYGSQGRAHALNLKDSGFEVVVGLRPDGASWAKARAAGLEVQRPEDAVAEAALVAFLVPDTAQPALHEQVEAGIPQSATLLFAHGFNIHYDQIRPREDLDVVLIAPKGPGDLVRREYEQGQGVPCLVAVAQNPSGDAKATAL
>MP0315_megahit_29566_3-761
AHALNLRDSGLDVAVGLYEGSKSWETAEGEGLEVGTVSDVSAKSDIIMILVPDHLQSKIYKESILPHLLPGKTLMFAHGFNIHYDAIVPPEGVDVSMVAPKAPGHRMREVYTKDSGVPGLLAIHQDASGNAHSIGLAYARGVGCTRAGVLDTTFKEETETDLFGEQAVLCGGVAALVKAAFETLVEAGYQPESAYFECMHELKLIVDLFYQGGMEYMRYSVSDTAEYGDYTRGPVVIDERVKENMRKVLDQIQ
>MP0315_megahit_29602_2-583
KSPGNKVRAEYEAGRGVPALVGVHNDASGRALDIALAYADALGCARAGVLQTTFAAETETDLFGEQAVLCGGLSELVKAGFETLVDAGYDPQLAYFECLHEMKLIVDLAYAKGLSGMRTEVSDTAEYGDYVSGPRVIGEASRAAMKEVLEEIQSGAFARKWIEEARCGSPNFHRKRAEERNHGIEAVGEELRSR
>MP0315_megahit_38254_3-959
MSNYFNTLSLREQLAQLAKCRFMESEEFSNGVEALRGKKVVIVGCGAQGLNQGLNMRDSGLDISYALREGAIKEKRASYKNAVDNGFTVGTYDELIPTADLVCNLTPDKQHTAVVSTVMPLMKEGATLAYSHGFNIVEEGMQVRKDLTVIMCAPKCPGSEVREEYKRGFGVPTLIAVHPENDPEGKGLDQAKAYAVATGGHRAGVLESSFVAEVKSDLMGEQTILCGMLQTGSILCFDKMVEKEIDAGYASKLIQYGWETITEALKHGGITNMMDRLNNPSKIKAFELAEEIKDITRPLFHKHMDDIISGHFSKTMMED
>MP0315_megahit_38323_1-336
MANYFNTLPLREQLAQLAQCEFMDPAEFADGVDALKGKKLVIVGCGAQGLNQGLNLRDSGLDVSYTLRESAIAERRQSFLNASENGFTVGTYEELIPTADVVLNLTPDKQHT
>MP0315_megahit_42991_345-740
ALVKAAFGTLVEAGYQPEIAYFECMHELKLIVDLMYRGGLNYMRYSISDTAEHGDYTGGPRIVTDETRKAMRAMLAEIQDGTYAKNWIGENEAGRPWFNKTREEEQDQQIERVGAELRKMMPFLDAVTIKA*
>MP0315_megahit_44411_50-622
GVGVPGLLAVHQDSTGNGKNVGLAYAKGIGCTQSGVLETTFKDETETDLFGEQTVLCGGVTALINAAFETLVEAGYAPEMAYFECLHELKMIVDLIYQGGFNYMRYSVSDTAEYGDLSRGPQVIDEHVKDNMRKVLAAIQDGSFAKEWIAENDEGRPRFNPLRQAARTSNIHEVGRGLRSMMPWMDPKEV*
>MP0315_megahit_45297_346-846
AKLLAWRAETAETAFEKQENTDQEISEQAFFDQGILMVAMVKAGVELAFETMTAAGIIAESAYYESLHETPLIANTIARKKLFEMNRTISDTAEYGCYLYNHACLPLLQDFMKDIDTDVIGKGLDSASNQVDNQTLIAVNKALREHPVEIIGSKLRGYMSAMKKIV*
>MP0315_megahit_45968_1-438
EETETDLFGEQAVLCGGATELVLAGYDTLVKAGYQPEVAYFECMHELKLIVDLLHEGGLRKMHQFVSETAKWGDLKSGPRVIDQHVRDRMEEILAEIQDGSFAQGWVEENKRGCDEYQRMLDADLAHPIETVGSKLRARMPWLEE*
>MP0315_megahit_47406_2-271
ISNTAEYGDHSRGPRIINEAVRTEMKKILDDIQSGKFTREWVLECKADQPSFKAMRRRAAEHPIEEVGERLRSMMPWIREQALVDKSKN*
>MP0315_megahit_48556_2-499
LSTTFAEETETDLFGEQVVLCGGLTELIRAGYDTLVDAGYQPESAYFETLHEVKLIVDFIYEAGIAGMRYSISTTAEYGDLTRGPRIITDETRAEMRRILAEIQDGSFAQEWIDENRNGLPNYKRLVEEGKQHPIEAVGNELRAMMPWITAGKQDVTEASGGGVN*
>MP0315_megahit_50150_1-165
MVNVYYDQDADLAHISDKTIGIIGYGSQGHAHALNLKDNAQKVVIGLYPGSRSRA
>MP0315_megahit_51441_2-607
TEGAGLIAFLTPDMSQAKIYEQILGKIKNNASILFAHGFNIHYKRIAPRKDLDVVLIAPKGPGDLVRRQYEAGRGVPCLIAVHQDVTGQAEARALAYAHGLGGTRGGVLRTTFGEETETDLFGEQAVLCGGLSELIVRGFETLVEAGYQPEVAYFECMHEVKLIVDLLHEGGLAKMHEFVSETAKYGDLVSGPKVVDDHTHE
>MP0315_megahit_51593_1-423
LMVAMVKAGVELAFETMTEAGIIEESAYYESLHETPLIANTIARKKLFEMNRVISDTAEYGCYLFDHACKPMLTEFMKGIDTNVIGKAYATDNSVDNKTLIAVNDAIRAHEVEAVGAWLRESMTAMKDIKTVASGEAVTA*
>MP0315_megahit_59385_1-660
PRPPNHTTMATKIYTDKDANLNAIRRKKLAVIGFGSQGHAHALNLKESGCDVTIGLYAKSKSRPVARKLGFKVMNTSDAVKHADVIFIATPDTVIPSVYEKDVAPNLTPGKTLLFSHGFAVHFDLIETPDDVDVIMVAPKGPGHTVRSQFLEKKGVPTLIAVDKDATGRARQTALAWAKGIGGTRAGVFETNFREETVTDLFGEQCVLCGGASALVKAGY
>MP0315_megahit_60994_450-710
MRYSVSDTAEYGDYSRGPRIITDETKAEMRRILDEIQTGKFAKEFILENMSGRSSFLAMRRRDKEHPVELVGAEMRAMMSWLNSSD*
>MP0315_megahit_61619_989-2005
MATIYYDDSADLGLIQGKKVTVFGYGSQGHAHALNLKDSGVEVQVALHPGSRSREKAEAEGVAVTDGAAAAAWADVIMVLTPDTTQAGIYKEQIAPHLTAGKMLMFAHGFNIRFKTIEPPADVDVTLIAPKAPGHRVREVFQEGGGTPALIAVEQDSTGAAQALALSYAKALGLTRAGVIETTFAEETETDLFGEQSVLCGGVSELVKAGFDTLVDAGYQPEIAYFECMHELKLIVDLFYRGGLNYMRYSVSDTAEHGDYTGGPRVVTDETREAMKQILAEIQDGTYANKWISEDKEGRSWFMAQRKKEQEHRIEEVGAKLRGMMPFLDAVTLKESVK*
>MP0315_megahit_62713_3-113
MRVYYDRDADLNLIKGKKVVIVGYGSQGRAHALNLKD
>MP0315_megahit_62889_369-968
YVRGAGVPCLVAVDQNASGNALEIALSYSSAIGGGRAGTIETTFREECETDLFGEQTVLCGGVCELMRAGFEILVEAGYAPEMAYFECMHEMKLIVDLIYEGGIANMNYSVSNTAEYGEYMTGPKIIDEHVKDNMRKALARIQSGDFATTWMLENKVNQASFKAMRRRSAEHQSEEIGEKLRAMMPWIAEGRLVDKTKN*
>MP0315_megahit_63969_3-416
MRVYYDRDADVNLVKGKKVAVFGYGSQGHAHANNLKESGCENVNVALRAGSGSVPKAEAAGFRVMTPTEAATWCDLAMVLTPDEGQADLWESNLRDNMDQGTAIAFAHGLSIHFNLIEARDDMDVFMIAPKGPGHTVR
>MP0315_megahit_65063_718-1761
MAEIQFGDELENVITRDEWPLDKARECLANETIAILGYGVQGPGQALNLKDNGFNVIVGQRRGTRSWDKAVADGWVDGENLFEIEEAARRGDIIQYLLSDAGQIAQWSTVRPHLTSGKCLYFSHGFAITFKEDTGVIPPEDVDVVLVAPKGSGTSLRRLFLAGKGLNSSYAVFQDATGRAQERVVSLGIGVGSGYLFETDFRKEVLSDLTGERGVLMGAIAGVFEAQFNCLRKNGHSPSEAFNETVEELTESLMPLVAENGMDWMYANCSTTAQRGALDWRHRFRDAVAPLFDELYQSVSSGDEARIVIETCSKDDYRESLDKELAVLAGEEIWRAGKQVRSLRPRA*
>MP0315_megahit_66352_1-486
MQMFYDDDANLELLGDKTVAVIGYGSQGHAHALNLKDSGVSVVVGLREGSARRAEAEGQGLKVLTVPEAAKAGDLIVILINDEIQRQVFETDIRPNLKEGNALVFAHGFSIHFQQVLPPANVDVFMVAPKGPGHLVRRVYIDGGGVPALLAVYQDATGRAHD
>MP0315_megahit_67732_589-1371
MAKINFGGTIEEVVTRKEFPLNKAVKYLKNEVIAVIGYGVQGPGQSLNLKDNGFNVIVGQRKNSKSWDKAISDGWIEGKNLFDIDEACDKGTIIQYLLSDAGQISVWPRIKKYLTKGKALYFSHGFGITYNDQTGINPPNDIDVILVAPKGSGISLRRLFVAGNGLNSSFAIHQDATGNARNRVIALGIGVGSGYLFETTFKKEVYSDLTGERGTLMGAIQGLFAAQYDILRKKGHSPSEAFNETVEEATQSLYPLVAENG
>MP0315_megahit_72237_203-1216
MAKIYYDDSADIGLIQAKKVAIIGYGSQGHAHALNLKDSGVSVKVGLHDGSKSRAKAEAAGVEVTSVAEAAQWADVVMILAPDTSQPRIYQDSIAPHLTAGKMLMFGHGFNIRFKTITPPADVDVSMIAPKAPGHRVREVYLEGGGTPALLAVEQDATGDARALALAYAKGLGVTRAGVIETTFKEETETDLFGEQAVLCGGVSALVKAAFGTLVEAGYQPEIAYFECMHELKLIVDLMYRGGLNYMRYSVSDTAEHGDYTGGPRVVTDATREAMRKMLAEIQDGTYAKNWIAEDANGRPWFNEVRTQEKTQQIEEVGNTLRKMMPFLDAVSIAPGN*
>MP0315_megahit_78152_1-291
IANMRYSISNTAEYGDLTRGPVLIDDAVKGRMKTILDDIQSGRFAKEWVLENGAGQASFKALRRRAAEHPIEEVGERLRAMMPWIKERALVDKSRN*
>MP0315_megahit_78467_2-508
WGIGVTRAGALETTFAEETETDLFGEQSILCGGVSALVKAAFETLVKAGYQPEVAYFECMHELKLIVDLIYQGGLNYMRYSVSDTAEHGDYVAGPRIVTEETIGAMSQILSDIQSGAYAKQWIEENENGRPWFNKKRAEEQNHLIEEVGAKLRSMMPFIDPVTIKPGE*
>MP0315_megahit_79953_1-837
EVKSDLMGEQTILCGMLQTGSILCFDKMIEKGIDAGYASKLIQYGWEVITEALKYGGVTNMLDRLSNPAKVKAFELSEELKVIMRPLYNKHQDDIIDGTFSRVMMEDWANDDANLLKWRAETAETHFEKTPAGDVEIAEQEFFDHGILMVAMVKAGVELAFETMTAAGIIAESAYYESLHETPLIANTIARKKLFEMNRTISDTAEYGCYLYNHACLPLLQEFMQGIDTDVIGKGLNEQSNQVDNQTLIQINTALRDHPVEKVGAKLRGYMSAMKKIV*
>MP0315_megahit_83025_1-609
PKAPGHLVRRVFTEGAGTPCLLAIHQDVTGQAKDLALAYAKGIGGARAGVIETTFREETETDLFGEQAVLCGGTTALIKAAFETLVEAGYQPEMAYFECLHELKLIVDLIYEGGLSWMRHSISNTAEYGDLTRGPVVIDEHVKAKMKSLLEDVQSGRFAREWVLENQATQPVLQSLRRNEAEHDIEKVGKDLRSMMSWIEEN*
>MP0315_megahit_85363_73-816
MRVYYDRDADVNLVKGKNVAIIGYGSQGHAHASNLRDSGVSQVKIALRPESESVKKAKSAKFEVVTVDDAAAWADVMMMATPDELQAKIYKEHLDSNMREGAALAFAHGLNIHFGLIEPRPDLDIFMVAPKGPGHTVRSEYERGGGVPCLLAVHKDSSGNAVEIGLSYACAIGGGRAGVIETSFKEECETDLFGEQVVLCGGLTALITAGFETLVEAGYAPEMAYFECLHEVKLIVDLIYEGGIANMR
>MP0315_megahit_85893_3-593
GIAVTIGLRECSPSADSGTRNKQLAHPGQMEVGGEAEAEGLQCQAIPDVVNNCDIISMLIPDQVMGEVYSENIAPNLTEGQSLLFSHGYNIHYKLIQPPENINVIMAAPSGSGTELRKRYLDDNGIPGLFAIHQDYSGNAEELVLAYCKAIGLTKSGVLKSTFREETETDLFGEQMVLTGGIPKLIQSSYKVLLEGG
>MP0315_megahit_86382_1-549
TNIARDIALSYACAIGGGRAGVIETTYKEETETDLFGEQTVLCGGITSLIQAGYETLVEAGYAPEMAYFECLHETKLIVDLIYEGGIANMRYSISNTAEYGDVTRGPRVVNDETKAEMKRILSEIQSGKFASEWMAESRSGGDRFKQLRADAQTHPIEDVGARLRSMMPWIQKGKLVDKDVN*
>MP0315_megahit_86968_356-553
DENVKKNMRKVLDQIQDGTFAKEWITENDEGRPTFNRLREENAGHQIEKVGKELRGMMSFLSDPD*
>MP0315_megahit_88584_931-1128
MKEILAEIQSGEFAREFISEYKNGAPVMEEKRSTSRQHGIEIIGEKLRSMMPWIGENKLVDEKKN*
>MP0315_megahit_88743_392-565
MELFVESDARPEVLSGERIAVLGYGSQGRAHALNLRDSGYDVVVGLRPSGITWSKAEN
>MP0315_megahit_91328_2-511
AIGGGRSGVIETTFREETETDLFGEQVVLCGGLTSLIKNAFETLVEAGYAPEMAYFECVHEVKLIVDLIYEGGIANMRYSISNTAEYGDYSRGPMVIDKATRGRMKKILDDIQSGRFASEWMQENAAGQPSFKAMRRREAEHPIEEIGKKLREMMPWISEARLVDKSKN*
>MP0315_megahit_96581_1-432
FGEQVVLCGGLTSLIQSGFETLVQAGYKPEMAYFECLHEIKLIVDLIYEGGIANMRYSISNTAEYGDFTRGPRIIDKKAKKEMKKILQEIQNGKFAREWMEENKKGGKKFAKYRKIGQKHSIESIGIKLRKMMPWIEKNKIIR*
>MP0315_megahit_97697_1-543
NIHFGFIVAKPELDVMMVAPKGPGHLVRSTYTEGGGVPCLIAVHQDATEKARSVALSYASAIGGGRAGVIETSFREETESDLFGEQTVLCGGITALIQAGFETLVEAGYAPEMAYFECLHETKLIVDLIYEGGITNMRYSISNTAEYGDLTRGSRLITDQTRAEMKKILQEIQSGEFAREW
>MP0315_megahit_98650_329-757
SDLTGERCVLMGLLQGAFLAQFEVLREHGHSPSEAYNETIEEALQSLYPLVSENGMDWMYANCSTTAQRGALDWAPKFHKALKPVIEDCYQNVLNGNEAKRSIESNSKDDYRENLEVELEAVKNQEMWIAGQQLRKLRPENL*
>MP0315_megahit_101347_422-823
MATIYYDDSADLSLIQGKNVAIFGYGSQGHAHALNLKDSGVSVRVALADGSRSRAKAEADGLTVTSGAEAAAWADVVMVLAPDTKQRAIYAESIAPNLQPGNMLMFAHGFNIRYKTIAPPADIDVTLIAPKAPG
>MP0315_megahit_104542_48-1100
LNNKKTKFLLITIYTMVLIRLDVWYDKDVSLEKIKKEVVAVIGYGIQGHAQASNMKDSGLNVIVGLRKNGASWDKAIKDGHEVYEVAEAAKKADIIHILVPDMTAKEVYENDIKPHLKEGDAIGFSHGIAITYNWIQPPEWVDIIMVAPKAPGKRLREVYLEDFGVPAIVAVEQDYTKRAWDRVLGMTKAIGSTRAGAIKTTFKEETETDLFGEQVDLCGGADRLIRTAFEVLVESGYKPEIAYFECLHEVKLIVDLIQDGGITGMYNNVSETARYGGLTRGGRIINKEVKENMKSVLKEVQNGEFASEWLNSYETKGKKSFEEHMNVLSEHPIEKIGKKLRSMMWPDKK*
>MP0315_megahit_104566_1268-2218
MKVYYDSDANSELIKDSKVAIVGYGSQGHAHALNLRDSGVKEVCIALKEGSSSITKAENAGFQVKTVSEAASWADVMMMLTPDELQADIYNNDISEKLKNGASLFFAHGLNIHFNLIKPREDLNIIMVAPKGPGHTVRSEYERGAGVPCLLAVHQDSTGNANEIGLSYASLIGGGRAAIIETTFREECETDLFGEQAVLCGGIVELIRNGFETLVEAGYAPEMAYFECLHEMKLIVDLMYEGGIKNMNYSISNTAEYGEYVSGPEVVGSEAKESMKKILENIQSGKFVEKWMNENKQGSNKEFYTLREKSNSHQIEE
>MP0315_megahit_105499_240-527
MPAKMYYESDADMSLIEDKGIGIIGYGSQGHAHALNLKDSGLNVSVGLYEGSSSWSKAEEEGLKVGTVAEVAEDSDIVMVLIPDHLQSQVYRESIL
>MP0315_megahit_106566_3-800
MRVYYDRDCDVNLIKSKNVAVIGYGSQGHAHATNMKDSGVGNVRVALKENSSSIQKAKAAGFKVMTVSEAAKWADVMMMAAPDELQSQIWEEHLVENMKKNSALGFAHGFNIHFGFIEPRENIDVFMLAPKGPGHTVRSEYIRGGGVPSLVAIFQDATKNALDIGLSYGCAIGGGRAGIIETTFKEECETDLFGEQVVLCGGLSELIVAGFETLVDAGYAPEMAYFECLHEVKLIVDLIYEGGLANMRYSISNTAEYGDYVSGKRI
>MP0315_megahit_108169_2-214
TSETKNEMKKVLEEIQSGAFAKEWMSQAREGAPFLNQKREEASAHQIEAIGKDLRNMMPFLDAKDIKKDK*
>MP0315_megahit_110708_3-587
GGGTPALIAVAQDATGGARNLAMSYAKGLGVTRAGVIETTFAEETETDLFGEQTVLCGGVSALVKAGFETLVEAGYQPEIAYFECMHELKLIVDLIYRGGLNYMRYSVSDTAEHGDYTGGPRVVTDDTREAMRGILKDIQSGDYAEKWIAEDKAGRPWFMAQRKAEQEHQIETVGRELRGMMPFLDAVTVKEEV*
>MP0315_megahit_111087_470-805
MRVYYDRDADVNLIKSKNVAIIGYGSQGHAHASNLRDSGVDAVKIALREGSASGKKAEAAGFEVLSVADAAAWANVMMMAAPDELQASIYKDHLRNDMRDGAGLAFAHGLNI
>MP0315_megahit_112110_507-1253
MRVYYDRDCDVNLIKDKKVAILGYGSQGHAHALNLRDSGAKNLVVALREGSASKAKAEGEGLKVMEIAEAAAWADVIMFTMPDELQAETYKKYVHDNIREGAAIAFAHGLNVHFGLIEPKPGVDVIMMAPKGPGHTVRGEYTKGGGVPCLVAVDTDATGKALEIGLSYCSAIGGGRSGIIETNFREECETDLFGEQAVLCGGIVELIRCGFETLVEAGYEPEMAYFECLHETKLIVDLIYEGGIANMNY
>MP0315_megahit_120303_3-998
MATLFYDKDIDDSILRDKTVAVLGYGSQGHAHALNLKDSGFNVVVGLYEGSRSKQKAEEAGLEVLSNADAVRRADLISFCLPDTTQAKVYREDVEPNLSAGKTLLFAHGFTILYEQIAPPEGVDVVMIAPKAPGHRVRAVFERGLGVPCLIAVHQDASGNAHDIAAAYGKGIGGGRAGILETTFKEETETDLFGEQAVLCGGVSQLVKTAFDVMVEAGYEPESAYFEVLHELKLIVDLMYQGGLGYMRYSVSETAEYGDYTRGPVIIDDHVKRNMEKVLKQIQSGEFAREWIAENDEGLHKFKQMRAENTEHGVEIVGKELRDMMPWLESTT
>MP0315_megahit_121012_3-578
MNIYYDKDADLAIIKGKRVAVIGYGSQGHAHANNLKDSGVDVCVGLREGSSSIEKAKSAGLEVKSISEAVSSADVIMLLAPDEHQSVLYKNEIEPNIKNGATLAFAHGFNIHFKQIIPRNDLDVIMIAPKGPGHLVRATYVSGGGVPSLIAIFQDASGHAKELSLSYASANGGGRAAIIETTFKEETETDLF
>MP0315_megahit_121533_293-652
MAAKVYHDKDADLKVLKGKTMAVIGFGSQGHAHALNLKDSGVNVIIGLYKGSKSAKVAKAKGFKVYTNAEAVKRADVIFVAVPDTRQAEVYKDDIKANLGKGKTLLFSHGFAIHFKTVTP
>MP0315_megahit_122736_570-1190
MVAPKAPGHRMREVFVRGSGVPGLLAVHQDASGNAHAIGLAYARGTGCTRAGVLDTTFKEETETDLFGEQAVLCGGVAELVKSAYETLVEAGYQPESAYFECMHELKLIVDLFYQGGLEYMRYSVSDTAEFGDYTRGPRIIDDNVRENMKKVLAEIQDGSFAREWIAENDEGRPTFNRLREENAGHPIEAIGKELRGMMTFLSDTD*
>MP0315_megahit_122935_3-539
EGGGVPCLIAVHQDATKDAQSVALSYASAIGGGRAGVIETSFREETESDLFGEQTVLCGGITSLIQAGFETLVEAGYAPEMAYFECLHETKLIVDLIYEGGIANMRYSISNTAEYGDMTRGPRLITDQTRAEMKKILQDIQSGEFAREWMAENRSGGGNFDRLRATARQHPVEEVGEKL
>MP0315_megahit_124051_765-1796
MANIYYETDVDRSAIAERKVAILGYGSQGHAHALNLKESGIDVCVGLRDGSPSAAKAAEAGLDVRSLADASAWADVIMLLLPDTDQAAVYEEHIAPNLQAGDALAFAHGFNIRFDLIQPPADVDVIMVAPKGPGHLVRRTYVEGGGVPCLIAVEQDPSGGAKALALAYADGLGGARAGVIETTFTEECETDLFGEQVVLCGGVTELVRSAFDTLVDAGYQPEICYFECLHELKLIVDLMYEQGIGGMRFSVSDTAEYGDLSRGPRIIDDDVRATMQQVLSEIQSGQFAEEWVAEAHSGRENFYRLEAEGREHRIEKVGSDLRAMMPWISAGRVSVQEASGGQG*
>MP0315_megahit_125595_3-260
MQVYYDADCDQQLIKDKKVAIVGYGSQGHAHAQNLRDSGVGEIAVALREGSASAKKAADAGFTVKTVADAAAWADVLMILAPDEHQ
>MP0315_megahit_128432_219-701
MATIYYDSDANFDLLKTRTIAVIGYGSQGHAQVLNLQDSGANVIVGLRPTSRSVSEAESNGLTVKSVEDAAAEGDIIQILIPDELQGTVYTSQIEPNLEDGNMIMFSHGFSIHFGQIVPLQNIDVAMIAPKAPGHLVRRVFTEGAGTPCLLAIHQDVTGQA
>MP0315_megahit_130147_2-580
GLTVMPVAEAAKAASLVALLTPDMSHEAIYASEIAPNLEQGDALLVAHGFTVLYERIQPADGIDVILVAPKGPGDLVRREYERGAGVPCLFAVRQDATGEARERALAYASLIGGTTAGAIETSFREETETDLFGEQAVLCGGATELVAAGFETLVDAGYQPEIAYYECLHELKLIVDLLYEGGFEKMHEFVSE
>MP0315_megahit_130736_2209-2847
APKGPGHIVRRQYVEGKGVPSLIAVYQDADRQAKKIALAWAKGIGGTRAGVIQTTFKEETETDLFGEQTVLCGGACSLIQAGYEVLVEAGYQPEMAYFECLHELKLIVDLINEAGISGMRFSISETAKWGDVKIGPKIIDASVKKRMKEALKDIQSGKFAKAWVREYKGGYKQYNKLLKAGEKHNIEKVGTRLRSMMPWMRKRTVKGAQAAY*
>MP0315_megahit_132713_3-632
MNRYYDQDADLSIIQGKKVAVIGYGSQGHAQANNLKDSGVEVVVGLREGSSSAVKAKEAGIRVMSVEEASAWADVVMVLAPDEFQGKIYAENIEPNLKQGVALAFSHGFNIHFGLIVPREDLDVIMIAPKAPGHTVRSEFVKGGGIPDLIAIQQDASGNAKAIALAYASAIGGGRTGILETNFREETETDLFGEQVVLCGGTTSLLQAAF
>MP0315_megahit_133685_138-512
EAGYAPEMAYFECLHEVKLIVDLIYEGGIANMNYSISNTAEWGEYVTGPRIITAETKAEMKRVLTDIQTGKFTSDWMQEWHSGAARFKGIRRVNDRHQIEEVGERLRGMMPWIKSNALVDKARN*
>MP0315_megahit_136191_217-708
SGIIETTFKDECETDLFGEQTVLCGGLVELIKNGFETLVEAGYPPEMAYFECLHEVKLIVDLIYEGGIANMNYSISNTAEYGEYTAGKKIIDAKTKERMKEVLKDIQSGKFTKQWMDEHKNGQKNFLKMRSDLANHPIEKVGKKLRDLMPWIGKSKLVDKSKN*
>MP0315_megahit_137079_2-253
MAKMYYDSDGDLNLFDNKSIAIIGYGSQGHAHALSANDSGVDVKVGLYEGSKSWKKAENDGLEVGTVSEVSQSSDLIMMLLPDT
>MP0315_megahit_138646_695-895
MSKIFYNKDADIKFIKKKTIAIIGYGSQGHAHARNLHDSGIKVVVGLRKDSAFWKRAQKDGLNVMTV
>MP0315_megahit_139461_144-599
MVDVYYDKDADLAHLEGKTIAMIGYGSQGHAHALNLKDNGQNVVVGLYPESKSRAVAEAAGLRVADVPDAAAEADVLMMVIPDHLQGRVYREQIAPNLRPGSAFMVAHGFSIHYREIVLPDTIDVMMVAPKAPGHRMRELFTEGVGVPSLLA
>MP0315_megahit_140648_2-793
MSEQQDTARFFEEGDADPSLLKDRRVAIVGFGSQGHAHALNLRDSGVSVVVGLYEGSPSAETAREQGLDVKTVAEAAAWADVISILIPDTKQAAVYHTEIEPNLSDGDILVFAHGFNIHYDEIDPPVGVDTILIAPKSPGQMVRREFVAGRGVPALVGVHHDASGQALDFALAYAAGLGSTRTGVLQTTFGAETETDLFGEQAVLCGGLSELVKAGFETLVDAGYDPRLAYFECLHEMKLIIDLAYAKGLSGMRAEISDTAEWG
>MP0315_megahit_141527_30002-31024
MRVYYDRDCDVNLIKEKKVAILGYGSQGHAHALNLRDSGAKNLVIALREGSPSAKKAEAEGLAVMGIAEAAAWCDVIMFTMPDELQAETYKKYVHDNIKPGAAIAFAHGLNVHFGLIEPKEGVDVIMMAPKGPGHTVRGEYTKGGGVPCLVAVHNDASGSALETALSYCSAIGGGRSGIIETNFREECETDLFGEQAVLCGGLVELIRCGFETLVEAGYAPEMAYFECLHEVKLIVDLIYEGGIANMDYSISNTAEYGQYVTGPRILKYDETKARMKEVLADIQQGKFVRDFMLENAVGQPTIKASRRANDEHAIEATGAKLREMMPWISAGKMVDKSKN*
>MP0315_megahit_143482_3-428
MAATMYYENDADLSLIQDKTIGIIGYGSQGHAHALNLKDSGLNVMIGLYEGSSSIAKAEAEGLEVGMVAEVAEKSDIIMMLIPDHLQAEVYRESIAPHLLPGKTLMFAHGFNIHYNSIVVSESIDVSMVAPKAPGHRMREVF
>MP0315_megahit_144634_220-696
GILETNFREETETDLFGEQVVLCGGTTSLLQAAFETLVEAGYEPEMAYFECLHELKLIVDLIYEGGIANMRYSISNTAEYGDVTRGPRIVTDDTKAEMKKILSQIQDGSFAKEFIENVDTLPARRDIQRDHQIEKVGESLRSMMPWIAKNKLVDQSKN*
>MP0315_megahit_145593_3-668
MKEINIAGHSEIIIERTDYPIERCKSILDEEVTAILGYGPQGRGQGLNMRDQGFKVILGVRRGRSWDKALADGWVEGETLFETEEAATRGTILQYLLSDAGQIQMWPMVQSNLQPGNALYFSHGFGIVFKDHTSIVPGSDLDVILVAPKGSGLTVRNHFLAGRGINASFAIHQDATGKARDRAIATAFAIGSGHLFETSFQKEVYSDLTGERCVLMGMLQGA
>MP0315_megahit_147453_3-305
MKMFYEKDTDVNLIKEKKIAIFGYGSQGHAHALNLRDSGVKEVVVALRDGSASKTKAESKGLKVMNLSDAAEWADVVMVLTPDELQATIYKNHIEQRVREG
>MP0315_megahit_148777_1-171
SGRFVKDFVLDNQAGQPELKASRKAAEAHPIEQTGAQLRAMMPWIGANKLVDKDKN*
>MP0315_megahit_150122_1-93
AEHPIEAVGEKLRQLMPWIAEGKMVDKSKN*
>MP0315_megahit_150602_3-116
MKMYYEKDADVNLIKEKKVAIFGYGSQGHAHALNLKDS
>MP0315_megahit_151928_3-383
MKVYYDSDADLSVIQEKRVAVLGYGSQGHAHANNLRDSGIEVVVGLREDSGSRPKAQKAGLEVATVPDAVSNADVVMMLLPDELQADIYNREVKPNMKSGALLTFAHGFNIHFGFIKPESDIDVAMI
>MP0315_megahit_155293_81-1085
MNRYYDKDADLSIIQGKKVAVIGYGSQGHAQANNLKDSGVEVVVGLREGSSSARKAQEAGIRVMSVEEASAWADVVMVLAPDEFQASIYSENIEPNLKQGVALAFSHGLNIHFDMIVPREDLDVIMIAPKAPGHTVRSEFVKGGGIPDLIAIKQDATGNAKNIALSYASAIGGGRTGILETSFREETETDLFGEQVVLCGGTTALVQAGFETLVEAGYEPEMAYFECLHELKLIVDLLYEGGIANMRYSISNTAEYGDVTRGPRIVTDETKAEMKKILSEIQSGAFAKEFISNVGDLPGRRDVQRKHQIETVGESLRSMMPWIAKNKLVDQSKN*
>MP0315_megahit_156359_323-583
MQVYYDTDCDTNLIKDKKVAIVGYGSQGHAHAQNLRDSGVGEVVIALREGSATAKKAEGAGFTVKTVSEAAEWADVLMILAPDEHQA
>MP0315_megahit_157208_1-201
EMKKILEDIQSGKFVEDFMGGNKEGLTRLVEIREKEAQHPIEEVGNRLRSMMPWIGKNKLVDKAKN*
>MP0315_megahit_160177_35-1078
MKELEINGYKETIIERSDYPIELCKEILNEEVTAILGYGPQGYGQGLNMRDQGFNVILGLRKGNSWEKALQDGWVEDENLFEIEEAAHRGTIIQYLLSDAGQIQAWPTVEANLSKGDALYFSHGFGIVFHEHTSIVPPENVDVMLVAPKGSGLTVRTHFQAGRGINASFAVHQDFTGQARERCIATAFAIGSGHLFETTFEKEVHSDLTGERCVLMGLLQGAFLAQYEVLREHGHSPSEAYNETIEEALQSLYPLISERGMDWMYANCSTTAQRGALDWAPKFRDTLKPVIEDCYQKVISGEEAKIAINSNSQSDYRQQLDKELNDVNNQEMWVAGKVLRQLRPENL*
>MP0315_megahit_161504_1-753
YKNHIEQRMKEGTSIAFAHGLNIHFNLINARKDLDVFMVAPKGPGHLVRSEYQKGAGVPCLMAIHQDSSGKAKDLALSYAVAIGGGKSGVIETTFREECETDLFGEQTVLCGGLVELIKNGFETLVEAGYSPEMAYFECLHEVKLIVDLIYEGGIANMNYSISNTAEYGEYVSGKKIVNSETKKRMKEILSDIQSGKFAKQWMDECKGGQKNFLRMRKELADHPIEKVGGKLRALMPWIGKNKLVDKGKN*
>MP0315_megahit_162571_1-276
KRAGEIGFVGQSNKHSPTSHYGTKSRMKRFEDLNMKPIMENVLKEIQSGDFAKEWSKEKENGYKNFKRMIVDFDQTKFAKAEKETLQELGR*
>MP0315_megahit_164187_3-521
MDQVSSSTAALEGRTVAVIGYGSQGHAHALNLRDSGVEVVVGLRDGSASADKARAESLEVMPVHEAAKRGDVIAFLIHDTAQPAVYTADIEPALEPGNALLFAHGFNIHYGEIVPPADVDVILVAPKSPGQMLRREFEAGRGVPALYGIHQDATGGARELTLAYAAGLGSSRA
>MP0315_megahit_164661_286-1131
MSKLYYNKDADIKILKKKTIAIIGYGSQGHAHARNLHDSGIKVVVGLRKGSAFWKRAQKDGLNVMTVAEATKKADILMILIPDDKQKAMYEKDIEPHLSKGMALAWGHGFNIHFGQIVPPKDVDIFMIAPKGPGHLVRRTYEQGAGVPCLMAVHQNVTKNAKKIALAYAKGIGGTRAGVLETDFREETETDLFGEQAVLCGGVTELIRAGFDTLVDAGYSPDLAYFECLHEVKLIVDLIYEGGISNMRYSISTTAAYGDVTRGPRIITQETREEMKRILAEI
>MP0315_megahit_165880_3-275
MRVYYDRDADINLIKDKKIAIVGYGSQGHAHAINLKDTGAPNVAVALRENSSSKTKAKNAGFEVMTPAKSAAWADIIMMLTPDELQSDIYN
>MP0315_megahit_166695_3-830
VETLKEETIAVIGYGVQGPGQALNLKDNGFNVIVGQRKNSKTWDKAVADGWVPGETLFEVEEAAKRGTIVQYLLSDAGQIAQWETVKNQLNPGDALYFSHGFGITYKDQTGIVPPKDVDVILVAPKGSGTSLRRLFVEGKGLNSSYAIFQDATGKAYERVVALGIGVGSGYLFETDFQKEVYSDLTGERGILMGALAGVFEAQYEVLRKNGHSPSEAFNETVEELTQSLMPLVAENGMDWMYANCSTTAQRGALDWRHKFREATLPVFDDLYDSVK
>MP0315_megahit_167462_542-724
EASRTAMREVLDEIQSGAFAKKWIEEARCGGPNFERRRQEEGAHILETTGDALRGRMSWL*
>MP0315_megahit_169051_1-600
YVEGGGVPCLIAVEQNSTGAARNISLAYAACIGGGRAGVIETTFKEETETDLFGEQTVLCGGITALIQSGFETLVEAGYAPEMAYFECLHETKLIVDLIYEGGIANMRYSVSNTAEYGDLTRGPRIVNDQTKAEMKRILGEIQSGAFANEWMDENRANTPKFDVLRDQARTHQIEEVGAKLRAMMPWIQQGKLVDKDVN*
>MP0315_megahit_170199_1-774
LMILIPDDKQRAMYEKDIEPHLRKGMALAWGHGFNIHFGQIVPPKFVDVFMIAPKAPGHLVRRTYEQGAGVPCLMAVHQNVTKNARKIALAYAKGIGGTRAGVLETNFREETETDLFGEQAVLCGGLTELIRAGYDTLVDAGYNPDLAYFECLHEVKLIVDLIYEGGISNMRYSISTTAAYGDVTRGPRIITQETREEMKRILAEIQSGSFAKEFILENQANRPVFNARLAQDKEHRIEIVGEKLRKMMPFVGKKLQ*
>MP0315_megahit_172210_1-690
MANIYYESDVDRSAIADRKVAILGYGSQGHAHALNLKESGIEVCVGLRDGSASEAKASEAGLVVRSLADASAWADVIMVLLPDTDQAAVYEEHIAPNLQAGDALAFAHGFNIRFDLIDPPADVDVIMVAPKGPGHLVRRTYVEGGGVPCLIAVEQDPSGGGKALALAYADGLGGARAGVIETTFTEECETDLFGEQVVLCGGMTELVRSAFDTLVDAGYQPEICYFECLH
>MP0315_megahit_173472_2032-2229
MKRILDDIQSGRFARDWMQECKVGQPSFKSTRRRASEHKIEEVGKSLRSMMPWIEKQKLVDKDKN*
>MP0315_megahit_176068_45-851
LCGMQQVAAVLAFEKMVDDGIDPGYAGALIQYGLEAITEALKIGGVTNMMDRLSNPAKVKAFELSEQLTDLLRPLFEKHQDDIISGEFSRTMMEDWANGDANLLKWREETGETAFENAPTYEGEISEQEFFDHGILLVAMIKCGVEVAFDVMVEAGILPESAYYESLHETPLISNTIARKRLYEMNVVISDTAEYGNYLFANAAIPILREKFMPTIDTSVIGKGLSATSNQVENKRLVDINEAIRSHGVESVGKTLRGYMTDMKAIIG*
>MP0315_megahit_176147_1-819
WVEGENLFEIAEAVQRGTIIQFLLSDAGQIQAWPTVKENLSEGNALYFSHGFGIVFHEDTGIIPPDNVDVILVAPKGSGLTVRTHFKAGRGINSSFAIHQDFTGRAKERCVATAFAIGSGHLFETTFAKEVHSDLTGERCVLMGLLQGAFLAQYEVLREHGHSPSEAYNETIEEALQSLYPLVAENGMDWMYANCSTTAQRGALDWAPKFRDTLKPVIEECYQKVLSGEEARRSIESNSKSDYRVGLEKELTKVNNQEMWIAGKQLRQLRPEN
>MP0315_megahit_179937_438-1457
MRVFYDRDADVNLIKTKKVAIVGYGSQGHAHALNLRDSGVTEVAVALRQGSGSITKAEDESLKVMTPSDAAAWADVLMMLAPDEIQADLYSAEIHDNLKDGAAIAFAHGLSIHFGLIAPPVGVDVFMIAPKGPGHTVRSEFVRGAGVPCLVAVSQDASGAALELALSYGSAIGGGRSGIIETTFKEECETDLFGEQTVLCGGLTSLITASWETLVEAGYAPEMAYFECLHEVKLIVDLMYEGGIANMRYSISNTAEFGDYLSGPRVIDAGVKERMKAVLEDIQSGKFVQDWMMENKVGAPRFKAMRRRAAEHDIEKVGKKLRDMMPWIADNALVDKSKN*
>MP0315_megahit_180911_1-654
IDVIMIAPKGPGHTVRAEYIRGAGVPCLVAVDKNPSGNALEIAIAYASAIGGGRAGIIETTFKEECETDLFGEQSVLCGGLTHLILAGYETLVEGGYSPEMAYFECLHEVKLIVDLIYEGGMANMRYSISNTAEYGDYSRGPRLITEETKKEMKKILSEIQSGQFAKEWMNEHQSGQTQFKLMRKKQAEHPIEAVGEKLRQLMPWIAEGKMVDKSKN*
>MP0315_megahit_181735_2-79
MKMFYENDADVNLIKSKKIAIFGFGS
>MP0315_megahit_183516_1483-2502
MSLNIYYDKDCDLSIIQGMKVTIVGYGSQGHAHACNLKDSGVDVTVALRAGSSSIAKAQAAGLTVSDNVGEAVKGADLVMILTPDEFQSQLYKQEIEPNLKKGAVLAFAHGFAILYNQILPREDLDVIMIAPKAPGHTVRSEFVKGGGIPDLIAIEQDASGRAKDIALSYASGVGGGRTGIIETTFRDETETDLFGEQAVLCGGAVELVKAGFETLTEAGYAPEMAYFECLHELKLIVDLMYEGGIANMNYSISNNAEYGEYVTGPRVINEESRWAMREALKNIQEGKYAKQFIQEGQTGYPEMTAMRRINAEHPIEQTGAKLRSMMPWIQKIVDKSKN*
>MP0315_megahit_185810_1247-2272
MAAKVYHDKDADLSVLKGKTMAVIGFGSQGHAHALNLKDSGVNVIIGLYKGSKSAKVARSKGFKVYSNAEAVKRADVIFVAVPDTRQPEVYRDDIKPNLAEGKTLLFSHGFAIHFKTVVPPKDINVILVAPKGPGHIVRRQYVEGKGVPSLIAIYQNADRQAKKIALAWAKGIGGTRAGVIQTTFKEETETDLFGEQTVLCGGTCALIQAGYEVLVEAGYQPEMAYFECLHELKLIVDLINEAGISGMRFSISETAKWGDVKMGPKIIDSSVKKRMKEALANIQNGKFAKAWVREYKGGYKQYNKLLRAGEKHNIEKVGSRLRSMMPWMRKRTVKGAQAAY*
>MP0315_megahit_186640_3-626
PDELQSQIYKNHIEQRMREGTSLGFAHGLNIHFNLITARKDLDIFMIAPKGPGHLVRSEYQRGGGVPCLMAIHQDSSGKAKDLALSYACAIGGGKAGVIETNFKEECETDLFGEQSVLCGGLVELIKNGYETLVEAGYSPEMAYFECVHEVKLIVDLIYEGGIANMNYSISNTAEYGEYMTGKKIIDKKITKEKMKEVLKDIQSGKFA
>MP0315_megahit_187287_1-822
MKMYTDTDASLEPLLGKTVSLLGYGNQGQAQALNLRDSGIHVLVGNRQDSYAEQAVEDGFDPIPISDAAKAGDYLIILTTDESQPVIWDQQIVPNLEAGNVLVWSSGYNVGYGLIKPPDDVDVVMVAPRMTGNNVRTLFEHNKGTMAQVAVQQDATGEAWKRMMAVAKGIGATRGGVFESSFREEAELDLFAEQVIWPGLVAWFEECFKLGVEQGFSAELMVLELYGSGEASEIFRLMSQKGFYKQMANHSTTSQYGTLSRSKNLVSNEQKALM
>MP0315_megahit_190415_1-300
EIFRLMSQKGFYKQMANHSTTSQYGTLSRSKNLVSNEQKALMRERLVHDIKGGAFVKEWSAEQASGSKLLEKLKAEVMENSMSRAEEQILPLVQEAHAL*
>MP0315_megahit_190930_3814-4821
MKIYYDKDCDKDLIKQKRVSILGFGSQGHAHAMNLKDSGVKNIVVGLRNNSPSVKKAKQAGFQVLSPEKAIEYGEVVMILIPDELQPDLYNKIIKKKIGKNSYLGFAHGFSVHFKFIKPRKDLNVFMVAPKGPGHLVRSEFLNKRGVPCLLAVEKAISNNTKDLGLSYASAVGGGRTGIIETSFREECETDLFGEQVVLCGGLTSLIKSGFETLVKAGYKPEMAYFECLHEIKLIVDLIYEGGIANMRYSISNTAEYGDFTRGPRIINNKVQKEMKKILKEIQSGKFAKEWIKENTKGRKKFNKYRKLGQNHQIEVTGRKLRKMMPWIAKNKIVR*
>MP0315_megahit_193323_365-553
MKMLYEKDTNIDLIKSKKIAIFGFGSQGHAHALNLKDSGVKEVVVALREGSSSRKKAEAQGLK
>MP0315_megahit_193738_1-543
QDATGGARELTLAYAAGLGSSRAGLLETTCGAETETDLFGEQAVLCGGFSELVKAGFETLVEAGYDPRLAYFECLHELKLIVDLAYAGGLTGMRAEVSDTAEYGDYVSGKRVVGPAARIAMREILEDIQSGAFARRWIDESKSGGQEFQRVRACERLHQIEEVGAELRSHMAWLQPDSEA*
>MP0315_megahit_194165_1243-1746
MKLPKIYKDKDTDLKLIKEKNIGIIGFGNQGRAQGLNLLGSGVDVKVGLREGSNSWQVAVDSGLKCEAIQDLVSNCDFISLLIPDQVMGEVYSEFIEPHLTRGQTLLFSHGYNIHYKLIQPPEFVNVIMVAPSGAGTELRKQFKISKGIPGLIAVHQDYSGNSFELAL
>MP0315_megahit_197062_446-601
MKMLYEKDANVDFIKSKKIAIFGYGSQGHAHALNLKDSGVKEVVVALREGSS
>MP0315_megahit_197568_305-508
EKMKEVLKDIQSGKFAKQWMDENKNDQKNFLKMRKELADHPIEKVGKKLRALMPWIGKNKLVDKEKN*
>MP0315_megahit_202068_3-302
MATTWKDSDISLDSIKKQTIAVIGYGIQGDAQANNLKDSGLNVIIGLKEGGSSWNKANNDGHEVMSVADACKKADVIHILIPDMVQSKVYKDEIEPNLSE
>MP0315_megahit_202939_3-614
NLITARKDLDIFMIAPKGPGHLVRSEYQRGGGVPCLMAIHQDSSGKAKDLALSYASAIGGGKSGVIETTFKDECETDLFGEQSVLCGGLVELIKNGYETLVEAGYPPEMAYFECLHEVKLIVDLIYEGGIANMNYSISNTAEYGEYITGKKIIDSKTKEKMKEVLKDIQSGKFAKQWMDENKNGQKNFLKMRKELADHPIEKVG
>MP0315_megahit_206304_1291-1398
MAKLNFGGVEENVVTREEFPLAKAVDTLKDETIAVI
>MP0315_megahit_207709_1-531
IHQDSSGKAKNLALSYACAIGGGKAGVIETNFKEECETDLFGEQTVLCGGLVELIKNGYETLVEAGYSPEMAYFECVHEVKLIVDLIYEGGIANMNYSISNTAEYGEYITGKKIIDTKTKEKMKEVLKDIQSGKFAKQWMDENKSGQKNFLKMRKELADHPIEKVGKKLRDLMPWIG
>MP0315_megahit_209370_900-1916
MKVFYDKDADHGVIQGRRVAVIGYGSQGHAHANNLRDSGVDVVVGLRKESSSWGKAENAGLAVATVPDAVSGADVVMMLVPDELQPDLFKSKIVDNLKSGAALAFAHGFTVHFGFIEPSKEIDVIMIAPKGPGHLVRSTYVEGGGVPCLIAIKQDATSNAGDIALSYACAIGGGRAGIIETTFKEETETDLFGEQTVLCGGITSLIQAGYETLVEAGYAPEMAYFECLHETKLIVDLIYEGGIANMRYSISNTAEYGDVTRGPRVVNNETKAEMKRILSEIQSGKFASEWMAESRSGGERFKQLRAEGQSHPIEDVGARLRSMMPWIQKGKLVDKDVN*
>MP0315_megahit_209807_465-1484
MRVYYDRDADINLIKDKKIAIVGYGSQGHAHAINLKDTGAPNVAVALRENSESKPKAENAGFEVMTPANSAVWADIIMMLTPDELQSDIYNNEIAPNIKDGTALAFAHGLNIHFNLIKPKDGIDIIMIAPKGPGHTVRAEYVRGAGVPCLVAVDKNPSGNALEIAIAYASAIGGGRAGIIETTFKEECETDLFGEQSVLCGGLTHLILAGYETLVDAGYAPEMAYFECLHEVKLIVDLLYEGGMANMRYSISNTAEYGDYSRGPRLITDETKKEMKKILSEIQSGQFAKEWMNEHRSGQIKFTAMRKQQAEHPIEKVGEKLRTLMPWIAEGKMVDKSKN*
>MP0315_megahit_210943_1-492
SGIIETDFKEECETDLFGEQAVLCGGVTHLIQAGFETLVEAGYAPEMAYFECLHETKLIVDLLYEGGIANMRYSISNTAEYGDIKTGPRIITEETKAEMKRVLKDIQSGRFVKDFVLDNQAGQPELKASRKAAAAHPIEKTGAQLRAMMPWIGANKLVDKDKN*
>MP0315_megahit_211117_1-144
MKMFYEKDTDVNLIKNKKIAIFGYGSQGHAHALNLRDSGVKEVVVALR
>MP0315_megahit_211735_2-535
MQVYYDKDADLSIIQNMRVVVVGYGSQGHAHANNLRDSGVSNVAIGLRDGSGSATKATEAGFAVVRVADAVADADLVMVLTPDEKQQQLYVDEIAPNLKQGACMAFAHGFNIHFGLIEPREDLDVIMIAPKGPGHTVRSTYVEGGGVPSLIAVSQDASGRAKEIALSYASANGGGRAG
>MP0315_megahit_213986_1-396
AGFETLTEAGYAPEMAYFECLHELKLIVDFFYEGGISNMWYTVSNTAEYGGLTRGSRIVNEETKKEMRRILEEIQNGSFAREFVSENQAGAPTMKAMRRMSQAHEIEVVGARLRAMMPWIEENKLVDKTKN*
>MP0315_megahit_215344_475-1482
MKVYYDKDCDKDLIKNKKVSILGFGSQGHAHAMNLKDSGVKNIVVGLRNNSSSVEKAKKADFQVLSPEKAIEYGEVVMILIPDELQPDLYKKIIKKKIVNNAYLGFAHGFSIHFKFIKPRKDLNIFMVAPKGPGHLVRSEFLNKRGVPCLLAIDKAISNNTKSLGLSYASAIGGGRTGIIETSFREECETDLFGEQVVLCGGLTSLIKSGFETLVKSGYKPEMAYFECLHEIKLIVDLIYEGGIANMRYSISNTAEYGDFTRGPRIIDKKVQKEMKKILKEIQSGKFAKEWMKENKEGRKKFKKYRKLGQNHKIESIGNKLRKMMPWIGKNKIVR*
>MP0315_megahit_216577_2-652
ILIPDMVQSKVYKDEIEPNLSEGNALSFSHAAAIYWGWIKAPDNVDIIMIAPKGPGSKVRETYLDNFGTPSIVAVEQDKTGTAWDRTLGIAKGIGSARAGLIKTTFKEEVETDWFGEQADLCGGSASMVVNAFETLVEAGYQPEIAYFEVLHELKLIVDMIQKYGINGMWRRVSETARYGGLTRGPMVMNNQTKEQMKNVLQQIQDGTFNKEWLSEY
>MP0315_megahit_217721_420-569
FAKEWMNENKKGRKKFNKYRKLGQNHKIEAVGSHLRKMMPWIQKNKIVR*
>MP0315_megahit_222168_1-480
ETTFKDECETDLFGEQSVLCGGLVELIKNGYETLVEAGYPPEMAYFECLHEVKLIVDLIYEGGIANMNYSISNTAEYGEYVTGKKIIDSKTKDRMKEVLKDIQSGKFAKQWMNENKNGQKNFLKMRKELAEHPIEKVGKKLRDLMPWIGKNKLVDKEKN*
>MP0315_megahit_223661_73-1092
MQAYYDRDADVSLIKKKKIAVIGYGSQGHAHALNLRDSGVKDVVVALRPGSASINKAEAEKLKVVSPAEAAGWADVIMVLTPDEGHAALYNDHLRDNLKKGTALAVAHGLSIHFRLIEPRDDLDIFMVAPKGPGHTVRSEYQRGAGVPMLLAVHQDATGNAHDIGLAYASAIGGGRAGIIGTTFREECETDLFGEQSVLCGGLTSLIQAAYETLIEAGYAPEMAYFECVHEVKLIVDLIYEGGIANMRYSISNTAEYGDYASGPRIIDESVKKRMKEILDDIQSGRFVSQWMSECAAGQPSFKAMRRRAAEHPIEEVGEKLRAMMPWIAEGALVDKSKN*
>MP0315_megahit_223785_448-1479
MANVYYETDVDRSAIADRKVSILGYGSQGHAHALNLKDSGVQVCVGLRDGSSSAAKASEAGLDVLSLSDASAWGDVIMVLLPDTEQAAVYEEHIAPNLSAGDALAFAHGFNIRFDLVNPPDDVDVIMVAPKGPGHLVRRTYEEGGGVPCLIAVEQDATGGAKDLALAYADGLGGARAGVIETTFTEECETDLFGEQVVLCGGVTELIRSAFDTLVDAGYQPEICYFECLHELKLIVDLIYEQGIGGMRYSVSDTAEYGDLTRGPRVIDDGVRATMAQILSEIQSGEFAEEWVAEARSGRENFARLEEAGHQHRIEQVGSTLRAMMPWISAGKVSVQEASGGQG*
>MP0315_megahit_226031_572-1180
VAPSGAGTELRKQFKISKGIPGLIAVHQDYSGNSFELALSYSKAIGLTRMGVFESTFKEETETDLFGEQAVLTGGIPKLIQSAYKVLLEAGYNPITAWFVCYYELKTIVDMFHSKGFEFMNNAISDTAEYGGITRGNRIIDEHVQNEMRITLKEIQNEQFHNEWMLESENGYPALNKLREEEKQIPIEEISKQLLKELFENK*
>MP0315_megahit_226171_435-1409
MKMLYEKDANVDLIKSKKIAIFGFGSQGHAHALNLKDSGVKEVVVALREGSSSKKKAEAQGLKVMSLSDAAEWADILMMLTPDELQSQIYKNHIEQRMREGTSLAFAHGLNIHFNLINARKDLDIFMIAPKGPGHLVRSEYQKGGGVPCLMAIHQDSSGKAKDLALSYASAIGGGKSGVIETTFKDECETDLFGEQSVLCGGLVELIKNGYETLVEAGYPPEMAYFECLHEVKLIVDLIYEGGIANMNYSISNTAEYGEYITGKKIIDSKTKERMKEVLKDIQSGKFAKQWMDENKNGQKNFLKMRKELADHPIEKVGKKLRDLM
>MP0315_megahit_226973_1292-1840
MNYFNTLPLRLQLEQLGKCRFMGPSEFSNGVQKLNDKKVVIIGCGAQGLNQGLNMRDSGLDVSYALRDEAFSEQRVSWKNATENGFPVGTYEELIPHADLVLNLTPDKQHSAVVNLVMPLMKEGSCLTYSHGFNIVEEGIQIRDDLTVVMVAPKCPGTEVREEYKRGFGVPTLIAVHAENDPN
>MP0315_megahit_229181_195-602
MHVYYDKDCDLSLIQAKKVTIVGYGSQGHAHANNLKESGVDVTVALRKGSSSAAKAEAAGLKVASVPEACKTADVVMILAPDENQKAIYEQEVEPNLKEGATLAFAHGFNIHYNQIEPRKDLDVIMIAPKAPGHTV
>MP0315_megahit_229263_1-426
MKMLYEKDAKVDLIKSKKIAIFGFGSQGHAHALNLKDSGVKEVVVALREGSSSRKKAEAQGLKVMSLSDAAEWADILMMLTPDELQSQIYKNHIEQRMREGTSLGFAHGLNIHFNLINARKDLDIFMIAPKGPGHLVRSEYQ
>MP0315_megahit_231576_1-597
QGHAHALNLKDSGVKEVVVALREGSSSKKKAEAQGLKVMSLSDAAEWADILMMLTPDELQSQIYKNHIEQRMREGTSLGFAHGLNIHFNLITARKDLDIFMIAPKGPGHLVRSEYQRGGGVPCLMAIHQDSSGKAKDLALSYASAIGGGKSGVIETTFKDECETDLFGEQSVLCGGLVELIKNGYETLVEAGYPPEMAY
>MP0315_megahit_231677_1003-1743
IEQRMREGTSLGFAHGLNIHFNLINARKDLDIFMIAPKGPGHLVRSEYKRGGGVPCLMAIHQDSSGKAKDLALSYASAIGGGKAGVIETTFKDECETDLFGEQSVLCGGLVELIKNGYETLVEAGYPPEMAYFECLHEVKLIVDLIYEGGIANMNYSISNTAEYGEYITGKKIIDSKTKERMKEVLKDIQSGKFAKQWMDENKNGQKNFLKMRKELAEHPIEKVGKKLRDLMPWIGKNKLVDKEKN*
>MP0315_megahit_231773_7023-8498
MTNYFNKLSPEEKLIQLGKCRFMDSSEFYNGVFFLKDKKIVIVGCGSQGLHQGLNMRDSGLDISFALRQSSIESKRPSFVNATQNNFIVGNFDDMIPDADLVINLTPDKNHTPVVSQLMPLMKKDSILSYSHGFNIVEEGMEVREDITVIMVAPKSPGSEVREEYLRGFGVPTLIAVHPDNDYKNIGLDTSKAYAVALGSHKAGVLESSFVAEVKSDLMGEQTILCGMLQTGSILSFNRMSELGIDLEYASKLVQHGWETITEALKHGGITKMMDRLTDNAKIKAYDLSEELKEILTPLFKKHMENILTGTFSSTMMKDWKNDDNELLNWREETSQTTFEKTPSANQNIEEQEYFDNGILMVAFVKAGVELAYEIMVNNGIKEESAYYESLHELPLIANLVARKKLYEMNSIISDTAEYGCYLFNNDAIPLLKDFFSNINSDIIGTDVLSKSNNPINDERLNIINDNIKEHSIEKIGSELRQHMTAMKKNN*
>MP0315_megahit_233179_5506-6537
MPKTIKVYTDEDANPELVRGKPVAIIGYGSQGRAHAMNLKDSGCEVIVGLRDGSPTAAKARADGLTVMPVAEAAKAASLVALLTPDMSHETIFASEIAPNLEPGDAVLVAHGFTVLYERIQPAAGIDVILVAPKGPGDLVRREYERGAGVPCLFAVRQDATGEARERALAYASLIGGTTAGAIETSFREETETDLFGEQAVLCGGATELVAAGFETLVNAGYQPEIAYYECLHELKLIVDLLYEGGFEKMHEFVSETAIYGDLVSGPRVINDETRARMKDVLTDIQDGTFARNWIAENEAGKKKYDEMQAADLSHQIEATGKELRGLMSWLQSDEKKKEQKAA*
>MP0315_megahit_235242_1775-2068
IANMNYSISNTAEYGEYVSGPKIINKEETKKRMKEVLADIQSGKFTKQWMDECKGGQKNFLKTRKDLSDHSIEKVGSKLRDMMPWIGKKKLVDSDKS*
>MP0315_megahit_236068_1-123
MKMLYEKDANVDLIKSKKIAIFGFGSQGHAHALNLKDSGVE
>MP0315_megahit_236365_163-1158
MVDVYYDKDADLKFLAGKTIGMVGYGSQGHAHALNLKDNGQDVVVGLYPESKSRAVAEAAGLRVADVPEVAKEADVLMMVIPDHIQGRIYREQIEPNLRPGSALMVAHGFSIHYKEIVPPESMDVMMVAPKAPGHRMRELFTEGVGVPSLLAVHQDATGNAKDIGLAYAKGVGSTGSGVLMTTLKNETESDLFGEQAILCGGVSALVKAAFDTLVEGGYPPEIAFFECLHELKMIVDLMYQGGFNYMRFSVSDTAEYGDLTRGPRIIDEHVRDNMRAVLKEIQDGTFAKEWIAENDEGRPRFTPLREAAQHSQIEDIGKELRAMMPWMDPK*
>MP0315_megahit_237512_3-908
YEELIPHADLVLNLTPDKQHSAVVNQVMPLMKEGSCLTYSHGFNIVEEGIQIRDDLTVVMVAPKCPGTEVREEYKRGFGVPTLIAVHAENDPNKEGMDIAKAYAAATGGHRAGVLESSFIAEVKSDLMGEQTILCGMLQTGSLLCYDKMLENGMDEGYASKLVQHGWEVVSEGLKQGGITNMIDRLSNPAKIIANELALELKQIMGPLYQKHMDDIITGNFSTGMMEDWANEDEKLLRWREATADTPFEKSSAGDVEISEQEYYDHGILMIAMIKSGVELAFETMTNNGIIAESAYYESLHE
>MP0315_megahit_237744_423-743
IYEDGLQNMRYSISNTAEFGDYTSGPKIITEDTKEEMRSILKRIQSGEFANQFMADSRLSNDGKGGPEMKKFRDQAASHPIEKVGKELRAMMPWIAKNKLVDKAKN*
>MP0315_megahit_237916_718-1719
MAKTWHDEELNLDSIKNEIISVIGYGIQGAAQASNLKDSGLNVIVGARRGGSSWQKALDDGHQVLEIPEAVEQADIIHVLIPDMEQPKLYEEQIKPYLKDGNALGFSHGLVINYEWVKPPEWVDVIMVAPKAPGRRVRELYLDNFGTPALIAVQQNYTSKALDRALSIAKGLGCARAGLLQTTFKEEVETDLFGEQADLCGGTASLIQNSFETLVQSGYQPEVAYFECLHELKLIVDLIQQYGIKGMYNRVSETARYGGLTRGNRIISSTSRNEMEKILDEIKSGQFAEEWRQIYNKEGKQSFDKYLDKLSDHPMELAGKRLRFMMWPDKIIE*
>MP0315_megahit_238432_513-707
ACIPLLQNFMKKIDTDVIGKGLKLTDMGVDNAELIAVNESIRSHPIETVGKKLRKHMTAMKKAI*
>MP0315_megahit_239415_3983-5473
MSNNYFNTLNLQQKLDQLGRCRFMDRSEFASEAEFLKGKKVVIVGCGAQGLNQGMNMRDSGLDVSYTLRAEAIAEKRQSWKNATENGFNVGTYEELIPTADLVMNLTPDKQHTAVVTAVMPLMKEGACLGYSHGFNIVEEGMQIREDLTVVMVAPKCPGSEVREEYKRGFGVPTLIAVHPENDPKGEGWDIAKAWAAATGGHRAGCLESSFVAEVKSDLMGEQTILCGMLQTGAILGFEKMVADGIDEGYASKLIQYGWETVTEALKYGGITNMMDRLSNPAKIVAFDMAEDLKELMRPLFRKHQADIMEGEFSSTMMADWANDDANLLKWREETAETGFEKASASDVEIDEQEYFDHGIMLVAMIKAGVELAFESMVESGIVEESAYYESLHETPLIANTIARRKLYEMNVVISDTAEYGNYLFSHAAVPLLREKFMPHISTDVIGKGLNLKSNSVDNARLIEVNEAIRNHPVEWVGAELRGYMTDMKRIVEASK*
>MP0315_megahit_239857_1-432
VLCGGLVELIKNGYETLVEAGYEPELAYFECLHEVKLIVDLIYEGGIANMNYSISNTAEYGEYVSGKRIINKEETKKRMKEILVDIQSGKFTKQWMDECKNGKKNFLKMRQELADHPIEKVGTKLRAMMPWIGKKKLIDSDKN*
>MP0315_megahit_241411_3-329
MPSIYYDRHADIKVLKSKTIAIIGYGSQGHAHARNLHDSGLKVVVGLRKESAFWKRAQKDGLKVMTVAEAAKIANIIMILIPDDKQRTMYDNEIAPHLKKGDAIAFGHG
>MP0315_megahit_242629_1-207
MKMFYEKDADVNLIKEKKVAIFGYGSQGHAHALNLKDSGVKEVVVALRDGSQSKAKAESKGLKVMNLSD
>MP0315_megahit_244173_1-531
IRSDITVIMCAPKSPGSEVREEYKRGFGVPTLIAVHPENDPQGHGLAQAKAYAAGTGGHRAGVLKSSFIAEVKSDLMGEQTILCGMLQTGSLLCFDKMVEKGIDASYASKLIQYGWEVITEALKYGGVTNMLDRLSNPAKVKAFELSEELKTIMRPLYNKHMDDIISGEFSRGMMAD
>MP0315_megahit_244579_1-576
LFAVHQNGSGKARELAMSYASAVGGGRSGIIETTFKDEVETDLFGEQTVLCGGLVELIKNGYETLVEAGYEPELAYFETVHEVKLIVDLIYEGGISNMNYSISNTAEYGEYVSGPKIINKEETKKRMKKVLEDIQSGKFTKEWMDECKNGQKNFLKIRKELADHPVEKVGAGLRAMMPWISKKKLVDSDKN*
>MP0315_megahit_244876_339-782
FGEQTVLCGGLVELIKNGFETLVEAGYSHEMAYFECLHEVKLIVDLIYEGGIANMNYSISNTAEYGEYVSGKKIINSDTKKRMKEILSDIQSGKFAKQWINECKSGQKNFLKMRKDLSSHPIEQVGEKLRALMPWIGKNKLVDKDKN*
>MP0315_megahit_245578_3746-4765
MKVYYDRDADIGLIKGKKVAILGYGSQGHAHAQNLRDSGVAEVAIALRAGSPSAKKAEGAGFKVMPNAEAAAWADVFMILAPDEHQAAIYAADVHDNLRPGAALAFAHGLNVHFGLIEPRKDVDVIMIAPKGPGHTVRGEYVRGGGVPCLIAVHQDATGNAHDIALSYASGVGGGRSGIIETNFREECETDLFGEQAVLCGGTTALVQAGFETLVEAGYSPEMAYFECLHELKLIVDLMYEGGIATMRYSISNTAEYGDIKTGPRIITEETKKEMKRVLADIQSGRFVKDFVLDNRAGQPELKASRIAAQRHPIEETGAKLRAMMPWISANKLVDQDKN*
>MP0315_megahit_246979_1-753
ADVVMILTPDEFQSQLYKGEIEPNLKQGATLAFAHGFAIHYNQIVPRADLDVIMIAPKAPGHTVRSEFVKGGGIPDLIAIFQDASGNAKNVALSYASGVGGGRTGIIETTFKDETETDLFGEQAVLCGGAVELVKAGFETLTEAGYAPEMAYFECLHELKLIVDLMYEGGIANMNYSISNNAEYGEYVTGPEVINDESRAAMRNALKRIQSGEYAKMFIAEGAHNYPSMTAARRNNAAHPIEQVGEKLRGM
>MP0315_megahit_247139_4506-5033
MADAATALGGETQLSLNVYYDKDCDQDLIKGKKVAIIGYGSQGHAHAQNIKDSGVESVTIGLREGSASAPKAESAGFAVKTPAEAAAEADVVMVLTPDEYQADLYANELEANLKEGAALLFAHGLNVHFGLIKPRADLDVFMVAPKGPGHTVRGEYQKGGGVPCLIAVAQDATGNA
>MP0315_megahit_247629_3-752
MKMFYEKDADVDLIKNKKIAIFGYGSQGHAHALNLKDSGVKEVVVALRDGSQSKAKAESKGLKVMNLSDAAEWADVVMILTPDELQATIYKNHIEQRVKEGTSIAFAHGLNIHYDLIQARKDLDVFMVAPKGPGHLVRSEFEKGGGVPCLFAVHQNGSGKARDLAMSYASAIGGGRSGIIETTFKDEVETDLFGEQTVLCGGLVELIKNGYETLVEAGYEPELAYFETVHEVKLIVDLIYEGGIANMNYS
>MP0315_megahit_248773_2-157
KQWMDECKNGQKNFLKTRKDLADHSIEKVGSKLRDMMPWIGKKKLVDSDKS*
>MP0315_megahit_251073_1529-2530
MVDVYYDKDADLAHLEGKTIGMIGYGSQGHAHALNLKDNGQNVVVGLYPESKSRAVAEAAGLRVGDVPDVAAEADVLMMVIPDHLQGRVYREQIEPNLRPGSAFMVAHGFSIHYKEIVIPDTIDVMMVAPKAPGHRMRELFTEGIGVPSLLAVHQDATGHAKDIGLAYAKGVGSTGSGVLMTTIKDETESDLFGEQTILCGGVTALVKAAFDTLVEGGYPQEIAFFECLHELKMIVDLMYQGGFNYMRYSVSDTAEYGDLTRGPRIIDEHVRDNMRAVLKEIQDGTFAREWIAENDEGRPRFTPLREQAQHSQIEEIGKELRAMMPWMDPKVI*
>MP0315_megahit_251756_3-254
MKMFYEKDTDVNLIKEKKIAIFGYGSQGHAHALNLRDSGVKEVVVALRDGSASKAKAESKGLKVMNLSDAAEWADVVMILTPDE
>MP0315_megahit_256054_3-626
HFGQVVPPNSVDVFMVAPKGPGHLVRRTYEQGAGVPCLMAIHQDTSKKAKKIALAYAKGIGGTRAGVLETTFREETETDLFGEQAVLCGGVTELIRAGFDTLVEAGYNPDLAYFECLHELKLIVDLIYEGGIGNMRYSISTTAAYGDVTRGPRIIPQSTRDEMKKVLAEIQSGSFAREFILENQANRPVFNARLKQDSEHPIEIVGEK
>MP0315_megahit_257129_3-374
MAKTWKDSDISLDPIKDQTIGIIGYGIQGDAQANNLKDSGLKVIIGLKEGGSSWNKAKDDGHEVMSVAEACKKADIIHILIPDMVQSKVYKDEIEPNLSDGKALAFSHAAAIYWGWIKAPDNVD
>MP0315_megahit_258113_1-984
DDDVDMSQLKNETISVIGYGIQGAAQASNLKDSGLDVIVGLRKGGSSWQKALDDGHKVMEVSEAAEQSDIIHILVPDMEQPKLYEEQIASHLKEGNALGFSHGLVINYQWVKPPEWVDVLMVAPKAPGRRVRELYLDNFGTPALVAVQQDFTNNALNRALSIAKGLGCARAGLLQTTFKEEVETDLFGEQADLCGGAASLIQNSFETLVNRGYQPEIAYFECLHELKLIVDLIQQYGLKGMYQRVSETARYGGLTRGTRVINQSSRDEMEKILDEIQSGEFAEEWRNIYNKEGKQSFDKYLDKIASHQIESTGKKLRDMMWPNKTNE*
>MP0315_megahit_258620_3-587
FMVAPKGPGHLVRRTYEQGAGVPCLMAIHQDISKKAKKIALAYAKGIGGTRAGVLETTFREETETDLFGEQAVLCGGVTELIRAGFDTLVEAGYNPDLAYFECLHELKLIVDLIYEGGIGNMRYSISTTAAYGDVTRGPRIIPQSTRDEMKKVLAEIQSGSFAREFILENQANRPVFNARLKQDSEHPIEIVGEK
>MP0315_megahit_259851_1991-3010
MKVYYDKDADAALVKEKKIAVIGYGSQGHAHANNLKDSGVREVKVALREESSSVRKAQDAGFEVLSPSAAAKWADIVMVLVPDELQEVLYKEHLEDNLKQGAAIAFAHGLAIHFKLIVPRDDLDVFMIAPKGPGHTVRAQYLDGKGVPSLLAVQKDASGNAHKIALSYASAIGAGRTGIIETTFKEECETDLFGEQAVLCGGLTSLVKSGFETLVDAGYSPEMAYFECLHEMKLIVDLMYEGGIANMRYSISNTAEYGDYVSGPRVINDAVRKEMKKLLDEIQSGDFVKKWMQENKNNQKKFKEFRTNEAKHPIEEVGKKLRDMMPWIAAGKLVDRNKN*
>MP0315_megahit_260004_398-523
QKNFLKMRKELAEHPIEKVGKKLRDLMPWIGKNKLVDKEKN*
>MP0315_megahit_263628_3-419
MPSIYYDRHADIKLLKNKTIAIIGYGSQGHAHARNLHDSGLKVVVGLRKESIFWKRAQKDGLKVKTVAEATKIANIIMILIPDDKQRAMYDNEIAPHLKKGDAIAFGHGFNIHFGQVVPPNSVDVFMVAPKGPGHLVRR
>MP0315_megahit_263681_617-943
MKMFYEKDADVNLIKNKKIAIFGYGSQGHAHALNLKDSGVKEVVVALRDGSESKKKAESKGLKVMNLSDAAEWADVAMILTPDEMQATIYKNHIEQRIKEGTSLAFAHG
>MP0315_megahit_264350_296-562
MAKTWKDSDISLEQIKDQIIAIIGYGIQGDAQANNLKDSGLKVIIGLKEGGSSWSKATNDGHEVMSVAEACKKADIIHILIPDMVQSKV
>MP0315_megahit_264476_1-831
MKMLYEKDANVDLIKSKKIAIFGFGSQGHAHALNLKDSGVKEVVVALRDGSSSRKKAEAQGLKVMSLSDAAEWADILMMLTPDELQSQIYKNHIEQRMREGTSLGFAHGLNIHFNLITARKDLDIFMIAPKGPGHLVRSEYQKGGGVPCLMAIHQDSSGKAKDLALSYASAIGGGKSGVIETTFKDECETDLFGEQSVLCGGLVELIKNGYETLVEAGYPPEMAYFECLHEVKLIVDLIYEGGIANMNYSISNTAEYGEYITGKKIIDSKTKERMKE
>MP0315_megahit_265100_3-449
FGEQSVLCGGLVELIKNGYETLVEAGYDPEMAYFECLHEVKLIVDLIYEGGIANMNYSISNTAEYGEYVSGKRIIDKKETKKRMKEILADIQSGKFTKQWMDECKNGQKNFLKMRQELADHSIEKVGTKLRAMMPWIGKKKLVDSDKK*
>MP0315_megahit_265965_3-602
PETIDVMMVAPKAPGHRMRELFTEGVGVPSLLAVHQDATGNAKDIGLAYAKGVGSTGAGVLMTTIKDETESDLFGEQTILCGGVTALVKAAFDTLVEGGYPQEIAFFECLHELKMIVDLMYQGGFNYMRYSVSDTAEYGDLTRGPRIIDEHVRENMRQVLKEIQDGTFAKEWIAENDEGRPRFTPLREAAQHSQIEDIGK
>MP0315_megahit_267475_558-1085
MKMFYEKDADVNLIKEKKVAIFGYGSQGHAHALNLKDSGVKEVVVALRDGSQSKAKAESKGLKVMNLSDAAQWAEIAMILTPDELQATIYKNHIEQRIKEGTSIAFAHGLNIHYDLIKARKDLDVFMVAPKGPGHLVRSEYEKGGGVPCLFAVHQNGSGKARDLAMSYASAIGGGK
>MP0315_megahit_267549_3-119
ENDEGRPRFTPLREAAQHSQIEDIGKELRAMMPWMDPK*
>MP0315_megahit_269714_3-779
PDEMQATIYKNHIEQRIKEGTSLAFAHGLNIHYKLINARKDLDVFMVAPKGPGHLVRSEYEKGGGVPCLMAIHQDSSGKARDLALSYASNIGGGKSGIIETTFKDECETDLFGEQTVLCGGLVELIKNGYETLVEAGYEPEMAYFECLHEVKLIVDLIYEGGISNMNYSISNTAEYGEYVSGKKIVNSDTKKRMKEILADIQSGKFTKQWMDECKNGQKNLLKMRQDLADHPIEKVGKKLRDLMPWIGKKKLIDSDKN*
>MP0315_megahit_270288_2-553
SSGKARDIALSYAMAIGGGKSGVIETTFREECETDLFGEQTILCGGLVELIKNGFETLVEAGYSPEMAYFECLHEVKLIVDLIYEGGIANMNYSISNTAEYGEYVSGKKIINSDTKKRMKEILSDIQSGKFAKQWMDECKSGQKNFLKMRKDLSNHPIEQVGEKLRALMPWIGKNKLVDKDKN*
>MP0315_megahit_271049_94-1092
MVKTWKDSDISLDPLKDQTIAIIGYGIQGDAQANNLKDSGLNVIVGLKEGGTSWNKAKNDGHEVMSIAEACKKADIIHILIPDMVQSKVYREEIEPNLSEGKALAFSHAAAIYWGWIKAPDNVDIIMVAPKGPGSKVRETYLDNFGTPSIVAVEQDKTGNAWDRTLGLAKGIGSARAGLIKTTFKEEVETDWFGEQADLCGGSASMVVNAFETLVEAGYQPEIAYFEVLHELKLIVDMIQKYGINGMWRRVSETARYGGLTRGPMVMNKQTKEEMKKVLQEIQDGTFNKEWLNEYEKSGKNAFDKYMKQLDSHQIEQVGKQMRKMMWPDSTE*
>MP0315_megahit_271577_189-980
LMVLTPDELQSQIYKNHIEQRMREGTSLAFAHGLNIHFNLINARKDLDVFMIAPKGPGHLVRSEYQKGGGVPCLMAIHQDSSGKARDLALSYASAIGGGKAGVIETNFKEECETDLFGEQSVLCGGLVELIKNGYETLVEAGYSSEMAYFECVHEVKLIVDLIYEGGIANMNYSISNTAEYGEYVSGKKVIDNKTKERMKEILKDIQSGKFAKQWMNECKNGQKNFLKMRKELAEHPIEKVGKKLRELMPWIGKNKLVDKAKN*
>MP0315_megahit_274597_3-620
LRDSGVGEVVIALREGSATAKKAMSAGFTVKTVSEAAEWADVLMILAPDEHQAAIYANEVAGKMKPGSALAFAHGLNIHFGLIDPPADVDVIMIAPKGPGHTVRGEYIKGGGVPCLIAVHQESEQSGGQGYAKQLALSYASAVGGGRSGIIETDFKEECETDLFGEQAVLCGGITHLIQAGFETLVEAGYAPEMAYFECLHETKLI
>MP0315_megahit_276122_273-569
MRVYYDRDADINLIKDKKIVIVGYGSQGHAHAMNLRDSGINNVAVALREGSATRQKAEKAGFKVMTPTESSGWADIIMMLTPDELQSDIYNNEIAENIK
>MP0315_megahit_280259_2-685
KTWKDSDISLDPIKDQIIGIIGYGIQGDAQANNLKDSGLKVIIGLKEGGSSWNKAKDDGHEVMSVAEACKKADIIYILIPDMVQAKVYKDEIEPNLSEGNALAFSHAAAIYWGWIKASDNVDIIMVAPKGPGSKVRETYLDGFGTPSIVAVEQDKTGTAWDRTLGIAKGIGSARAGLIKTTFKEEVETDWFGEQADLCGGSASMVVNAFETLVEAGYQPEIAYFEVLH
>MP0315_megahit_280402_139-597
MKMFYEKDTDVNLIKSKKIAIFGYGSQGHAHALNLKDSGVKEVVVALRDGSQSKAKAESKGLKVMNLSDAAEWADVVMILTPDELQATIYKNHIEQRVREGTSIAFAHGLNIHYDLIKARKDLDVFMVAPKGPGHLVRSEYEKGAGVPCLFAV
>MP0315_megahit_288900_804-1064
DYTSGPKIITEETKEEMRAILKRIQSGEFAEHFMSDSRQSNDGKGGPEMKNYRDQASSHPIEEVGKELRAMMPWIAKNKLVDKAKN*
>MP0315_megahit_291487_1-693
FNIHYNQIEPRKDLDVIMIAPKAPGHTVRSEFVKGGGIPDLIAIHQDASGSAKELALSYAAGVGGGRSGIIETTFKDETETDLFGEQAVLCGGAVELVKAGFETLTEAGYAPEMAYFECLHELKLIVDLMYEGGIANMNYSISNNAEYGEYVTGPEVINDESRAAMRNALKRIQTGEYAKMFIQEGNTNYPSMTARRRLNAEHEIEQVGAKLRGMMPWIAANQLVDKSKN*
>MP0315_megahit_293722_56-649
MQVYYDADCDQQLIKDKKVAIVGYGSQGHAHAQNLRDSGVGEIAIALRAGSASAKKAEGAGFTVKTVSEAAEWADVLMILAPDEHQAAIYANEIAGKMKPGSALAFAHGLNIHFGLIDPPAEVDVIMIAPKGPGHTVRGEYIKGGGVPCLIAVHQESNQSGGNGFAKQLALSYASAVGGGRSGIIETDFKEECETDLF
>MP0315_megahit_294318_955-1077
MAKTWKDSDISLDPIKDQTIAIIGYGIQGDAQANNLKDSGL
>MP0315_megahit_294905_3-677
EKDANVDLIKSKKIAIFGFGSQGHAHALNLKDSGVKEVVVALREGSSSRKKAEAQGLKVMSLSDAAEWADILMMLTPDELQSQIYKNHIEQRMREGTSLGFAHGLNIHFNLITARKDLDIFMIAPKGPGHLVRSEYQRGGGVPCLMAIHQDSSGKAKDLALSYASAIGGGKSGVIETTFKDECETDLFGEQSVLCGGLVELIKNGYETLVEAGYPPEMAYFECLH
>MP0315_megahit_295282_498-878
MKVYYDKNCDKNLIKNKKVSIIGFGSQGHAHALNLKDSGVKNIVIGLKRNSSSINKAKKAGFTVLSPEKAIENGEVVMILIPDELQPELYKNIIKKKIVKNAYLGFAHGFSIHFKFIKPRKDLNVFM
>MP0315_megahit_296518_3-671
SGVKEVVVALREGSSSKKKAESQGLRVMSLSDSAEWADVVMILTPDELQAQIYKNHIEQRVKEGTSIAFAHGLNIHFNLINARKDLDVFMIAPKGPGHLVRSEYQKGGGVPCLMAIHKDNSGKARDLALSYAVAIGGGKSGVMETTFREECETDLFGEQTVLCGGLVELIKNGFETLVEAGYSPEMAYFECLHEVKLIVDLIYEGGIANMNYSISNTAEYGEY
>MP0315_megahit_297640_359-1345
MQIFSERDVNEAQLQSKKITILGYGSQGRAHAMNLKDSGLNVVVGLRRTGSSWDKAIADGLTVLETHEAVIDSDLISFLVPDMAQPKLYAVLESKIKNSATILFAHGFNIHYQQIKPRDDLDVILIAPKSPGDLVRRQYTQGKGVPCLMAINKDHSGQAQANALAYAHGIGGSRAGILTTTFAEETETDLFGEQAVLCGGVTELIVAGFDTLVDAGYQPEVAYFECLHELKLIVDLLYEGGIEKMHKFVSETAIYGDLSRGPRIINSETRDTMKTILAEIQNTTFADEWIEESKSGKENYNRMMHDDLNHPIEKVGKELRERMSWLKN*
>MP0315_megahit_297876_245-1243
MAKTWKDFDISLDPIKDQTIAIIGYGIQGDAQANNLKDSGLKVIVGLKEGGSSWNKAKNDGHEVMSVVEACKKGDIIYVLIPDMVQSKVYKDEIEPNLSDGNALAFSHAAAIYWGWIRAPDNIDIIMVAPKGPGSKVRETYLDNFGTPSIVAVEQDKTGTAWDRTLGIAKGIGSARAGLIKTTFKEEVETDWFGEQADLCGGSASMVVNAFETLVEAGYQPEIAYFEVLHELKLIVDMIQKYGINGMWRRVSETARYGGLTRGPMVMNNQTKEQMKKILQEIQDGTFNKEWLSEYEKSGKNAFDKYMKQLDSHQIERVGKQMRKMMWPDSTE*
>MP0315_megahit_299093_1-207
MQVYYDADCDQQLIKDKKVAIVGYGSQGHAHAQNLRDSGVGEIAIALRAGSASAKKAEGAGFTVKTVSE
>MP0315_megahit_299168_1532-3004
MANYFNTLPLREQLAQLAQCEFMDPSEFTDGVDALKGKKLVIVGCGAQGLNQGLNLRDSGLDVSYTLRQSAIDERRQSYLNASENGFTVGTYEELIPSADVVLNLTPDKQHTVVVTAIMPLMKQGSTLAYSHGFNIVEEGMQIREDITVIMVAPKCPGSEVREEYKRGFGVPTLIAVHPENDPQGHGLAQAKAYAAGTGGHRAGVLKSSFIAEVKSDLMGEQTILCGMLQTGSILCFDKMIEKGIDAGYASKLIQYGWEVITEALKYGGVTNMLDRLSNPAKVKAFELSEELKVIMRPLYNKHQDDIIDGTFSRVMMEDWANDDANLLKWRAETAETNFEKIPAGDVEISEQEFFDNGILMVAMVKAGVELAFETMTAAGIIDESAYYESLHETPLIANTIARKKLFEMNRTISDTAEYGCYLYNHACLPLLADFMKNIDTDVIGKGLNEQSNQVDNQTLIQINTALREHPVEIVGARLRGYMSAMKKIV*
>MP0315_megahit_299995_3-989
RVYYDRDADINLIKDKKIVIVGYGSQGHAHAMNLRDSGINNVAVALREGSATRQKAEKAGFKVMTPSEASSWADIIMMLTPDELQSDIYNNEIAENIKEGAAVAFAHGLNIHFDLIKPKEGIDVIMMAPKGPGHTVRAEYVRGAGVPCLVAVDKNPSGNALEIAIAYSSAIGGGRAGIIETTFKEECETDLFGEQAVLCGGLTHLILAGYETLVEAGYAPEMAYFECLHEVKLIVDLLYEGGMANMRYSISNTAEYGDYSRGPRLITDETKKEMKKILSEIQSGQFAKEWMSEHRSGKIKFKLMREKHAEHPIEKIGEKLRTLMPWIAE
>MP0315_megahit_300118_670-738
GKELRAMMPWIAKNKLVDKAKN*
>MP0315_megahit_300457_332-676
MHVYYDKDCDLSLIQAKKVTIVGYGSQGHAHANNLKESGVDVTVALRKGSSSAAKAEAAGLKVASVPEACKTADVVMILAPDENQKAIYEQEVEPNLKEGATLAFAHGFNIHYNQ
>MP0315_megahit_300709_2-598
VPCLIAVHQESNQSGGNGFAKQLALSYASAVGGGRSGIIETDFKEECETDLFGEQAVLCGGITHLIQAGFETLVEAGYAPEMAYFECLHETKLIVDLLYEGGIANMRYSISNTAEYGDIKTGPRIITEETKAEMGRVLKDIQSGRFVKDFVLDNQAGQPELKASRKAAAAHPIEQTGAQLRAMMPWIGANKLVDKDKN*
>MP0315_megahit_301285_2-508
IIYKNHIEQRMKEGTSIAFAHGLNIHFNLINARKDLDVFMIAPKGPGHLVRSEYQKGGGVPCLMAIHKDSSGKARDLALSYAVAIGAGKSGVIETTFREECETDLFGEQTVLCGGLVELIKNGFETLVEAGYSAEMAYFECLHEVKLIVDLIYEGGIANMNYSISNTAE
>MP0315_megahit_302808_1-417
IQAGYEVLVEAGYPPEMAYFECLHEVKLIVDLIYEDGLQNMRYSISNTAEFGDYTSGPKIITEETKEEMRAILKRIQSGEFAEHFMSDSRQSNDGKGGPEMKNYRDQASSHPIEEVGKELRAMMPWIAKNKLVDKAKN*
>MP0315_megahit_305258_3-563
EQEVEPNLKEGATLAFAHGFNIHYNQIEPRKDLDVIMIAPKAPGHTVRSEFVKGGGIPDLIAIHQDASGNAKELALSYAAGVGGGRSGIIETTFKDETETDLFGEQAVLCGGAVELVKAGFETLTEAGYAPEMAYFECLHELKLIVDLMYEGGIANMNYSISNNAEYGEYVTGPEVINDESRAAMRN
>MP0315_megahit_308447_2-1003
MKMFYEKDADVNLIKEKKVAIFGYGSQGHAHALNLKDSGVKEVVVALRDGSQNKAKAESKGLKVMNLSDAAEWADVAMILTPDEMQATIYKNHIEQRIKEGTSLAFAHGLNIHYKLIEARKDLDVFMVAPKGPGHLVRSEYEKGGGVPCLMAIHQNGSGKARELALSYASNIGGGKSGIFETTFKDECETDLFGEQSVLCGGLVELIKNGYETLVEAGYDPEMAYFECLHEVKLIVDLIYEGGIANMNYSISNTAEYGEYVSGKRIIKKEETKKRMKEILDDIQSGKFTKEWMDECKNGQKNLIKMRKELADHSIEQVGTKLRAMMPWIGKKRL
>MP0315_megahit_308772_495-716
LTRGPMVMNNQTKEEMKKVLQQIQDGTFNKEWLSEYEKSGKDAFDKYMKQLDAHQIEQVGKKMRKMMWPDSTE*
>MP0315_megahit_308874_1-579
PNLSEGNALAFSHAAAIYWGWIKAPDNVDIIMVAPKGPGSKVRETYLDGFGTPSIVAVEQDKTGTAWDRTLGIAKGIGSARAGLIKTTFKEEVETDWFGEQADLCGGSASMVVNAFETLVEAGYQPEIAYFEVLHELKLIVDMIQKYGINGMWRRVSETARYGGLTRGPMVMNNQTKEEMKKVLQQIQDGTFN
>MP0315_megahit_309362_38-559
SYAMAIGGGKAGVIETNFKEECETDLFGEQSVLCGGLVELIKNGYETLVEAGYSPEMAYFECVHEVKLIVDLIYEGGIANMNYSISNTAEYGEYVSGKKIIDNKTKERMKEILKDIQSGKFAKQWVDECKNGQKNFLKMRKELSEHPIEKVGKKLRELMPWIGKNKLVDKAKN*
>MP0315_megahit_310794_1-300
DLIYEGGIANMRYSISNTAEYGDFSRGPRIISPKVQKEMKKILKEIQSGKFAKEWMKENKEGGKKFNRYRKLGQNHKIEAVGNQLRKMMPWIEKNKIIK*
>MP0315_megahit_312389_834-968
MAKTWKDSDINLDPIKDQTIGIIGYGIQGDAQANNLKDSGLKVIV
>MP0315_megahit_314242_3-266
MAKTWKDSDISLDLIKDQIIAIIGYGIQGDAQANNLKDSGLKVIVGLKEGGSSWNKAKDDGHEVMSVAEACKKADIIHILIPDMVQSK
>MP0315_megahit_314522_3-137
MKMFYEKDADVSLIKSKKIAIFGFGSQGHAHALNLKDSGVKEVVV
>MP0315_megahit_316675_793-1212
MKDIEINGIKETIVERSDYPIEECKNILGNEVTAILGYGPQGRGQGLNMRDQGFKVVLGLRKGRSWDKALADGWLEGETLFETEEAAQRGTILQYLLSDAGQIAAWPVVKASLNEGDALYFSHGFGIVFHQDTSIIPPEN
>MP0315_megahit_318190_3-392
MQVYYDKDCDLSIIQGKKVAIIGYGSQGHAHACNLKDSGVDVTVGLRPGSSSIAKAEAHGLKVSDVPAAVAAADVVMILTPDEFQSQLYKAEIEPNLKQGATLAFAHGFAIHYNQIVPRADLDVIMIAPK
>MP0315_megahit_318691_514-1614
MANYFNTLSLRQQLDQLGRCRFMARDEFADGCQFLKGKKIVIVGCGAQGLNQGLNMRDSGLDVSYALRQAAIDEQRDSYKRATSNGFTVGTYQQLIPEADVVYNLTPDKQHASVVEAVMPLMKEGATLGYSHGFNIVEEGQQIRSDITVIMCAPKSPGSEVREEYKRGFGVPTLIAVHPENDPEGKGWDQAKALASATGGDRAGVLESSFVAEVKSDLMGEQTILCGMQQVAAVLAFEKMVDDGIEPGYAGALIQYGLEAITEALKIGGVTNMMDRLSNPAKVKAFELSEQLTDLLRPLFEKHQDDIISGEFSRTMMEDWANGDANLLKWREETGETAFENAPAYEGEISEQEFFDHGILLVAMIKC
>MP0315_megahit_319530_2070-3086
MQVYYDKDCDLSIIQGKKVAILGFGSQGHAHACNLKDSGVDVVVGLRAGSSSIAKAEAYGLKTSDVASAVASADVVMVLTPDEFQAQLYRDEIEPNLKQGATLAFAHGFAIHYNQIVPRKDLDVIMVAPKAPGHTVRTEFTKGGGIPDLIAIFQDASGNAKNVALSYASGIGGGRTGIIETTFKDETETDLFGEQAVLCGGAVELVKAGFETLTEAGYAPEMAYFECLHELKLIVDLMYEGGIANMNYSISNNAEYGEYVTGPEVINEQSREAMRNALKRIQSGEYAKMFISEGALNYPSMTARRRQNAAHEIETVGEKLRSMMPWISANKIVDKEKN*
>MP0315_megahit_321433_1283-2281
MVKTWKDSDISLDPIKDQTIGIIGYGIQGDAQANNLKDSGLKVIVGLKEGGSSWNKAKNDGHEVMSVAEACKKADIVHILIPDMVQSKVYKDEIEPNLSEGKALAFSHAAAIYWGWIKAPDNVDIIMVAPKGPGSKVRETYLDGFGTPSIVAVEQDKTGRAWDRTLGIAKGIGSARAGLIKTTFKEEVETDWFGEQADLCGGSASMVVNAFETLVEAGYQPEIAYFEVLHELKLIVDMIQKYGINGMWRRVSETARYGGLTRGPMVMNKQNKEEMKKVLQRIQDGTFNKEWLSEYEKNGKNAFDKYMKQLDSHQIEQVGKQMRKMMWPDSTE*
>MP0315_megahit_321717_2311-2778
AFENAPAYEGEISEQEFFDHGILLVAMIKCGVEVAFDVMVEAGILPESAYYESLHETPLISNTIARKRLYEMNVVISDTAEYGNYLFANAAIPILREKFMPTIDTSVIGKGLAATSNQVENKRLVEINEAIRSHGVESVGKTLRGYMTDMKAIIG*
>MP0315_megahit_321772_3-272
INGMWRRVSETARYGGLTRGPMVMNKQNKEEMKKVLQRIQDGTFNKEWLSEYEKNGKNAFDKYMKQLDSHQIEQVGKQMRKMMWPDSTE*
>MP0315_megahit_322081_3-911
PRSVFDIDKNECCSEIFMANYFNTLSLRQQLDQLGRCRFMARDEFADGCQFLKGKKIVIVGCGAQGLNQGLNMRDSGLDVSYALRQAAIDEQRDSYKRASSNGFTVGNYQQLIPEADVVYNLTPDKQHASVVEAVMPLMKKGATLGYSHGFNIVEEGQQIRSDITVIMCAPKSPGSEVREEYKRGFGVPTLIAVHPENDPEGKGWDQAKALASATGGDRAGVLESSFVAEVKSDLMGEQTILCGMQQVAAVLAFEKMVDDGIDPGYAGALIQYGLEAITEALKIGGVTNMMDRLSNPAKVKAF
>MP0315_megahit_323308_1266-1580
LHELKLIVDLIQKYGINGMWRRVSETARYGGLTRGPMVMNKQNKEEMKKVLQRIQDGTFNKEWLSEYEKNGKNAFNKYMKQLDSHQIEQIGKQMRKMMWPDSTE*
>MP0317_megahit_5480_403-513
GKQHPIEAVGNELRAMMPWITAGKQDVTEASGGGVN*
>MP0317_megahit_9792_430-543
DEGLKRFNQQRKEGAEHPIEKVGEELRSMMPWLQQTI*
>MP0317_megahit_13301_200-526
MAQVWHDDDVDMSQLKNETISVIGYGIQGAAQASNLKDSGLDVIVGLRKGGSSWQKALDDGHKVMEVSEAAEQSDIIHILVPDMEQPKLYEEQIASHLKEGNALGFSHG
>MP0317_megahit_18288_2-562
MPATIYYEADADLGRLTGRTVAIMGYGSQGHAHALNLRDSGVNVVVGLRDGSSSIAKAEAEGLPVLSISEAAAQADIMMMALPDTEQAAIYAEQIVPNLSTGNAIAFSHGFNIHFDQIQPPDDVDVWMIAPKGPGHHVRRTYAEGGGVPALVAIHQDATGNALADALAYAKGIGGTRGGVLSTTFAE
>MP0317_megahit_19400_607-861
AEHGDYTGGPRVVTDETREAMKQILAEIQDGTYANKWISEDKEGRSWFMAQRKKEQEHRIEEVGAKLRGMMPFLDAVTLKESVK*
>MP0317_megahit_20827_1-468
AGVLETTFKEETETDLFGEQAILCGGVTSLIKAGFETLIEAGYQPESAYFECLHEVKLIVDLIYQGGLEYMRYSVSDTAEYGDYSRGPQVVDAHVKENMKRILEEIQDGTFAREWIAENDEGRPRFNLMREQDASHPVEQVGKTLRDMMGFLKQT*
>MP0317_megahit_29121_778-1071
TPLIANTIARKKLFEMNRTISDTAEYGCYLYNHACLPLLQDFMKNIDTDVIGKGLDSASNQVDNQTLIAVNKALREHPVEIIGSKLRGYMSAMKKIV*
>MP0317_megahit_31591_301-555
YEMNATISDTAEYGCYLYNHACVPLLADFMKGIKSDVIGKGLDLDDNGVDNARLIEVNDALRAHPVEAVGAVLRGHMADMKKIV*
>MP0317_megahit_31848_100-516
GVTALVIAGFETLVEAGYAPEMAYFECLNELKLIVDLMYEGGMTEMRYSISNTAEYGDLTRGPFLIDDHVKDKMKIILKDVQSGKFAKEFVNEIKNGSPEFNRLRKEGSKHLIEKTGKELRDMMSWMKESKLVDEEIK*
>MP0317_megahit_34258_1-564
ALREGSESATKAEAAGFEVLSVMEAANWADVMMMAAPDELQASIYKDHLRDKMRDGAALAFAHGLNIHFGLIEPRQDLDIFMVAPKGPGHTVRSEYERGGGVPCLLAVHQNPSGNATEIGLSYGCAIGGGRAGIIETSFKEECETDLFGEQVVLCGGLTALITAGFETLVEAGYAPEMAYFECLHEVK
>MP0317_megahit_36794_2-283
MQVYYDKDCDLSIIQGKKVAILGFGSQGHAHACNLKDSGVDVVVGLRAGSSSIAKAEAYGLKTSDVASAVASADVVMVLTPDEFQAQLYRDEIE
>MP0317_megahit_37396_3-512
MANYFNTLSLRQQLEQLGVCEFMDISEFSDGVEKLKGKKVVIVGCGAQGLNQGLNMRDSGLDVSYALREGAIKEKRQSFVNASENGFTVGTYKELIPTADLVCNLTPDKQHTDVVSTIMPLMKKGATLSYSHGFNIVEEGMKIREDITVIMVAPKCPGSEVREEYKRGFG
>MP0317_megahit_38618_474-746
SISNTAEYGDYVSGPRVINDAVRKEMKKLLDEIQSGDFVKKWMQENKNNQKKFKEFRTNEAKHPIEEVGKKLRDMMPWIAAGKLVDRNKN*
>MP0317_megahit_39573_953-1378
MPAKMYYESDADMSLIEDKGIGIIGYGSQGHAHALNLKDSGLNVSVGLYEGSSSWSKAEEEGLKVGTVAEVAEDSDIVMVLIPDHLQSQVYRESILPYLLPGKTLMFAHGFNIHYDAIIPPQNVDVSMVAPKAPGHRMREVY
>MP0317_megahit_40129_2-430
DLFGEQAVLCGGVTELVKTGFEVLVEAGYEPESAYFEVLHELKLIVDLMYQGGLGYMRYSVSETAEYGDYSRGPVVIDSNVKKNMEKVLQQIQSGEFAREWIAENDEGQHKFKQMRAENAIHGIEKVGKELRDMMPWLESTT*
>MP0317_megahit_45179_1-771
ADVVMVLTPDEYQADLYANELEANLKEGAALLFAHGLNVHFGLIKPRADLDVFMVAPKGPGHTVRGEYQKGGGVPCLIAVAQDATGNAKALALSYASAVGGGRSGIIETTFKDECETDLFGEQAVLCGGTAELVKAGFETLVEAGYPEEMAYFECLHELKLIVDLMYEGGLANMRYSISNTAEFGDYVSGPRVITSDTKAEMKKILEDIQSGKFVEDFMGGNKEGLTRLVEIREKEAQHPIEEVGNRLRSMMPWIGK
>MP0317_megahit_47430_737-1171
TDLFGEQADLCGGTASLIQNSFETLVQSGYQPEVAYFECLHELKLIVDLIQQYGIKGMYNRVSETARYGGLTRGNRIINSTSRNEMEKILDEIKSGQFAEEWRQIYNKEGKQSFDKYLDKLSDHPMELAGKRLRFMMWPDKIIE*
>MP0317_megahit_47722_3-752
GTILQYLLSDAGQIQMWPMVQSKLQPGNALYFSHGFGIIFKEHTSIVPKSDLDVILVAPKGSGLTVRNHFLAGRGINASFAIHQDATGKARDRAIATAFAIGSGHLFETSFQKEVYSDLTGERCVLMGMLQGAFLAQYEVLREQGHSPSEAYNETIEEALESLYPLVSQKGMDWMYANCSTTAQRGALDWAPKFHKALKPVIQECYDSVKAGTEAQIAIESNSRDDYRQQLEKELAVIDGQEMWEAGKQL
>MP0317_megahit_47904_1367-1645
ANTIARKKLFEMNRVISDTAEYGCYLFDHACKPLLTDFMKKVDTNIIGKPFSNTNGVDNKELIEINDQIRNHPVEEVGAWLRTSMTAMKKIV*
>MP0317_megahit_50919_2-550
KLIQYGWEVITEALKYGGVTNMLDRLSNPAKVKAFELSEELKVIMRPLYNKHQDDIIDGTFSRVMMEDWANDDANLLKWRAETAETHFEKTPAGDVEIAEQEFFDHGILMVAMVKAGVELAFETMTAAGIIAESAYYESLHETPLIANTIARKKLFEMNRTISDTAEYGCYLYNHACLPLLQE
>MP0317_megahit_51024_1-636
ANNLKDSGVREVKVALREESSSVRKAQDAGFEVLSPSAAAKWADIVMVLVPDELQEVLYKEHLEDNLKQGAAIAFAHGLAIHFKLIVPRDDLDVFMIAPKGPGHTVRAQYLDGKGVPSLLAVQKDASGNAHKIALSYASAIGAGRTGIIETTFKEECETDLFGEQAVLCGGLTSLVKSGFETLVDAGYSPEMAYFECLHEMKLIVDLMYEGG
>MP0317_megahit_52439_152-1018
MTNYFNKLSPEEKLIQLGKCRFMDSSEFYNGVSFLKDKKIVIVGCGSQGLHQGLNMRDSGLDISFALRQSSIESKRPSFVNATQNNFIVGNFDDMIPDADLVINLTPDKNHTPVVSQLMPLMKKDSILSYSHGFNIVEEGMEVREDITVIMVAPKSPGSEVREEYLRGFGVPTLIAVHPDNDYKNIGLDTSKAYAVALGSHKAGVLESSFVAEVKSDLMGEQTILCGMLQTGSILSFNRMSELGIDLEYASKLVQHGWETITEALKHGGITKMMDRLTDNAKIKAYDLS
>MP0317_megahit_52733_613-1179
MVNVYYDKDADLDVLKEKTIGIVGYGSQGHAHALNLKDNGQKVVVGLYPESRSRATAQEAGLEVADVPEVAKMADVLMVLIPDHLQGDVYRQQIAPNLRPNSALMFAHGFSVHFGAVVPDKDVDVLMVAPKAPGHRMRELFTEGVGVPGLLAVHQDSTGNGKNVGLAYAKGIGCTQSGVLETTFKDETE
>MP0317_megahit_53564_466-564
KYNELRDADLEHPVEKIGKELRDMMPWLESTT*
>MP0317_megahit_54936_694-1008
MANYFNTLPLREQLAQLAQCEFMDPAEFADGVDALKGKKLVIVGCGAQGLNQGLNLRDSGLDVSYTLRESAIAERRQSFLNASENGFTVGTYEELIPTADVVLNL
>MP0317_megahit_55154_1-555
SMVAPKAPGHRMREVYTKDSGVPGLLAIHQDASGNAHSIGLAYARGVGCTRAGVLDTTFKEETETDLFGEQAVLCGGVAALVKAAFETLVEAGYQPESAYFECMHELKLIVDLFYQGGMEYMRYSVSDTAEYGDYTRGPVVIDERVKENMRKVLDQIQDGSFAKEWITENDEGRPTFDRLRDENA
>MP0317_megahit_55214_3-503
GVPCLIAVHQDPSGNTKDLALAWAKAIGCTRAGALETNFKDETETDLFGEQAVLCGGSAELIKAGFETLVEAGYPAELAYFECLHELKLIVDLYYEGGLNRMNYSVSDTAEYGGMTRGSKIITDQTRDEMKRILSDVQDGTFADEWIKENQDGQPKMTRLRTETKDH
>MP0317_megahit_55981_2-283
MKIFYDDDADLSIIQSLKVTIIGYGSQGHAHANNLHDSGVDITVGLRESSPSWKKAKEAGLKVSRVPEAVDGADVVMILAPDEFQQGLYELEIQ
>MP0317_megahit_57800_1008-2009
MAKQWMDDQVKLDPIKNETIAVLGYGIQGHAQSNNLRDSGIKVIVGLRKDGKSWERAKKDGHDVREVSEAVKNADIIQILIPDMEQARVYKQEIAAHLKNGQVLGFSHGAAIHWKWIEPPKDVDVIMVAPKAPGQRVRELYLENFGTPALVAVHQDATKGAWDRVLAMAKGIGCTRAGVLETNFKEEVETDWFGEQIDLCGGAHSLILNAFETLVENGYQPEIAYFECLHELKLIVDLIQRYGITGMYNRVSETARYGGLTRGHRVIDSDAKKHMKEVLSEIQSGKFAKEWVDVYEKEGKFAFERYMKQLEQHQVEQVGKKLRKMMWPKESEI*
>MP0317_megahit_58794_3-635
MKTLSIGGVKEKIVERTDFPPAKLRKILGKETVAVIGYGVQGRGQSHNMRDNGVKVIVGVRKNGPSWKLAKKDGLKPGKTLFDIPEAVRRGTVVQYLLSDAGQKDQWPIIRDNLQEGSALYFSHGFSVTYSDITGVIAPDNVDVILVAPKGSGTTVRRLFLEGRGINSSFAIDQDFTGRARERCIALGIAIGSGFLFETTFKKEVYSDLTG
>MP0317_megahit_60227_220-876
WVKPPEWVDVLMVAPKAPGRRVRELYLDNFGTPALVAVQQDFTNNALNRALSIAKGLGCARAGLLQTTFKEEVETDLFGEQADLCGGAASLIQNSFETLVNRGYQPEIAYFECLHELKLIVDLVQQYGLKGMYQRVSETARYGGLTRGTRVINQSSRDEMEKILDEIQSGEFAEEWRNIYNKEGKQSFDKYLDKIASHQIESTGKKLRDMMWPNKTNE*
>MP0317_megahit_60498_67-1062
MATIYYDSDADFDLLKTRTIAVIGYGSQGHAQVLNLQDSGANVIVGLRPTSRSIAEAESNGLTVKSVEDATAEGDIIQILIPDELQGTVYTNQIEPNLEDGNMIMFSHGFSIHFGQISPSKNIDVAMIAPKAPGHLVRRVFTEGAGTPCLLAIHQDVTGQAKDLALAYAKGIGGARAGVIETTFREETETDLFGEQAVLCGGTTALIKAAFETLVEAGYQPEMAYFECLHELKLIVDLIYEGGLSWMRHSISNTAEYGDLTRGPVVIDEHVKAKMKSLLEDVQSGRFAREWVLENQATQPVLQSLRRNEAEHDIEKVGKDLRSMMSWIEEN*
>MP0317_megahit_62326_3-281
MRVYYDRDADVNLVKGKKVAVFGYGSQGHAHANNLKESGCENVNVALRAGSGSVPKAEAAGFLVMTPTEAATWCDLAMVLTPDEGQADLWESD
>MP0317_megahit_64278_209-595
MKMFYEKDADVNLIKGKKIAIFGYGSQGHAHALNLKDSGVKEVVVALRDGSSSKAKAESKGLKVMNLSDAAEWADVVMILTPDELQATIYRNHIEQRAKEGTSIAFAHGLNIHYDLIKARKDLDVFMVA
>MP0317_megahit_67735_1-558
MMLTPDELQADIYNNDISERLKNGASLFFAHGLNIHFNLIKPREDLNIIMVAPKGPGHTVRSEYERGAGVPCLLAVHQDSTGNANEIGLSYASLIGGGRAAIIETTFREECETDLFGEQAVLCGGVVELIRNGFETLVEAGYAPEMAYFECLHEMKLIVDLMYEGGIKNMNYSISNTAEYGEYVSG
>MP0317_megahit_69465_1111-1722
SEELKEILTPLFKKHMENILTGTFSSTMMKDWKNDDNELLNWREETSQTTFEKTPSANQNIEEQEYFDNGILMVAFVKAGVELAYEIMVNNGIKEESAYYESLHELPLIANLVARKKLYEMNSIISDTAEYGCYLFNNDAISLLKDFFSNINSDIIGTDVLSKSNNPINDERLNIINDNIKEHSIEKIGSELRQHMTAMKKNN*
>MP0317_megahit_69869_311-874
VPCLMAVHQNVTKNAKKIALAYAKGIGGTRAGVLETDFREETETDLFGEQAVLCGGVSELIRAGFDTLVDAGYSPDLAYFECLHEVKLIVDLIYEGGISNMRYSISTTAAYGDVTRGPRIITQETREEMKRILAEIQSGSFAKEFILENQANRPVFNARLAQDKEHRIEIVGEKLRKMMPFIGKKLQ*
>MP0317_megahit_72495_1-141
NDGRGGPLMKEFREKNSSHSIEKVGEELRSMMPWIAQNKLVDKTKN*
>MP0317_megahit_72968_4132-5622
MSNNYFNTLNLQQKLDQLGRCRFMDRSEFASEAEFLKGKKVVIVGCGAQGLNQGMNMRDSGLDVSYTLRAEAIAEKRQSWKNATENGFNVGTYEELIPTADLVMNLTPDKQHTAVVTAVMPLMKEGACLGYSHGFNIVEEGMQIREDLTVVMVAPKCPGSEVREEYKRGFGVPTLIAVHPENDPKGEGWDIAKAWAAATGGHRAGCLESSFVAEVKSDLMGEQTILCGMLQTGAILGFEKMVADGIDEGYASKLIQYGWETVTEALKYGGITNMMDRLSNPAKIVAFDMAEDLKELMRPLFRKHQADIMEGEFSSTMMADWANDDANLLKWREETAETGFEKASASDVEIDEQEYFDHGIMLVAMIKAGVELAFESMVESGIVEESAYYESLHETPLIANTIARRKLYEMNVVISDTAEYGNYLFSHAAVPLLREKFMPHISTDVIGKGLNLKSNSVDNARLIEVNEAIRNHPVEWVGAELRGYMTDMKRIVEASK*
>MP0317_megahit_74441_1-594
MATLFYDKDIDDSILRDKTVAVLGYGSQGHAHALNLKDSGFNVVVGLYEGSRSKQKAEEAGLEVLSNAGAVRRADLISFCLPDTTQAKVYREDVEPNLSAGKTLLFAHGFTILYEQIAPPEGVDVVMIAPKAPGHRVRAVFERGLGVPCLIAVHQDASGHGHDIAAAYGKGIGGGRAGILETTFKEETETDLFGEQAV
>MP0317_megahit_76086_3-872
ADLSLIQDKNIGIIGYGSQGHAHALNLKDTGLNVQIGLYDGSKSWNVAEKDGFTVKTASDVAKDSDIIMLLLHDHSMASVYKESIEPNLESGNTLMFAHGFNIHYKTITPPKNIDVSMVAPKAPGHRVREVFINGGGVPGLIAVHNDSTGKAHSTSLAYSRGIGCTRAGVLDTTFKEETETDLFGEQAVLCGGMTQLVKAAFETLVEAGYQPESAYFECLHELKLIVDLMYKGGMEYMRYSVSDTAEYGDYSRGPVVVDDHVKQNMKKVLNDIQDGSFAKEWISENDEGR
>MP0317_megahit_77163_3-77
MQAYYDRDADVSLIKKKKIAVIGYG
>MP0317_megahit_81930_64-675
VRSEYQRGAGVPMLLAVHQDATGNAHDIGLAYASAIGGGRAGIVGTTFREECETDLFGEQSVLCGGLTSLIQAAYETLIEAGYAPEMAYFECVHEVKLIVDLIYEGGIANMRYSISNTAEYGDYASGPRIIDESVKKRMKEILDDIQSGRFVSQWMSECAAGQPSFKAMRRRAAEHPIEEVGEKLRAMMPWIAEGALVDKSKN*
>MP0317_megahit_82561_489-920
HSDLTGERCVLMGLLQGAFLAQYEVLREHGHSPSEAYNETIEEALQSLYPLVSEKGMDWMYANCSTTAQRGALDWAPKFRDVIKPLVEECYQSVLNGTEAKIAIDSNSSEDYREKLEKELKEVSSQEMWQAGKVLRNLRPENL*
>MP0317_megahit_83932_223-585
YDTLVKAGYQPEVAYFECMHELKLIVDLLHEGGLRKMHQFVSETAKWGDLKSGPRVIDQHVRDRMEEILAEIQDGSFAQGWVEENKRGCEEYKRMLDADLAHPIETVGSKLRARMPWLEE*
>MP0317_megahit_86439_433-597
MSKLYYNKDADIKILKKKTIAIIGYGSQGHAHARNLHDSGIKVVVGLRKGSAFWK
>MP0317_megahit_88999_1-321
MRVYYDRDCDVNLIKSKNVAVIGYGSQGHAHAANMKDSGVKNIRVALKKGSSSIPKAKDAGFDVMTVSEAAKWADVMMMATPDELQSQIWKDHLVDNMKEDSALGFA
>MP0317_megahit_89416_1-564
EEYKRGFGVPTLIAVHPENDPQGHGLAQAKAYAAGTGGHRAGVLKSSFIAEVKSDLMGEQTILCGMLQTGSLLCFDKMVEKGIDASYASKLIQYGWEVITEALKYGGVTNMLDRLSNPAKVKAFELSEELKTIMRPLYNKHMDDIISGEFSRGMMADWAEDDAKLLAWRAETAETAFEKQENTDQEIS
>MP0317_megahit_90398_1426-2430
MSEQQDTARFFEEGDADPSLLKDRRVAIVGFGSQGHAHALNLRDSGVSVVVGLYEGSPSAETAREQGLDVKTVAEAAAWADVISILIPDTKQAAVYHTEIEPNLSDGDILVFAHGFNIHYDEIDPPEGVDTILIAPKSPGQMVRREFVAGRGVPALVGVHHDASGQALDFALAYAAGLGSTRTGVLQTTFGAETETDLFGEQAVLCGGLSELVKAGFETLVDAGYDPRLAYFECLHEMKLIIDLAYAKGLSGMRAEISDTAEWGDYESGRRVIGEASRTAMREVLDEIQSGAFAKKWIEEAHCGGPNFERRRQEEGAHILETTGNALRGRMSWL*
>MP0317_megahit_94417_2-580
MSKIFYDKDADIKIIKKKTIAIIGYGSQGHAHARNLHDSGIKVVVGLRKDSAFWKRAQKDGLNVMTVPEATKKADILMILIPDDKQRAMYEKDIEPHLRKGMALAWGHGFNIHFGQIVPPKFVDVFMIAPKAPGHLVRRTYEQGAGVPCLMAVHQNVTKNAKKIALAYAKGIGGTRAGVLETNFREETETDLF
>MP0317_megahit_97268_1-291
MPAKMYYETDADMSLIEDKKIAIIGYGSQGHAHALNLRDSGLDVAVGLYEGSKSWETAEGEGLEVGTVSDVSAKSDIIMILIPDHLQSKIYKESILP
>MP0317_megahit_98575_677-946
MADAATALGGETQLSLNVYYDKDCDQDLIKGKKVAIIGYGSQGHAHAQNIKDSGVESVTIGLREGSASAPKAESAGFAVKTPAEAAAEAD
>MP0317_megahit_106287_1-561
LINARKDLDVFMVAPKGPGHLVRSEYEKGGGVPCLMAIHQDGSGKARELALSYASAIGGGKSGIIETTFKDECETDLFGEQSVLCGGLVELIKNGYETLVEAGYEPELAYFECLHEVKLIVDLIYEGGISNMNYSISNTAEYGEYVSGKRIINKEETKKRMKEILADIQSGKFTKQWMDECKNGQKN
>MP0317_megahit_112755_569-1159
MVDVYYDKDADLAHLEGKTIAMIGYGSQGHAHALNLKDNGQNVVVGLYPESKSRAVAEAAGLRVADVPDAAAEADVLMMVIPDHLQGRVYREQIAPNLRPGSAFMVAHGFSIHYREIVLPDTIDVMMVAPKAPGHRMRELFTEGVGVPSLLAVHQDATGHAKDIGLAYAKGVGSTGSGVLMTTIKDETESDLFGEQT
>MP0317_megahit_113832_543-701
MKIYYDKDTDAELIKKKKVTIVGYGSQGNAHANNLKDSGVDITVALRKDSLSW
>MP0317_megahit_121688_755-1498
EIVDNLKSGAALAFAHGFTVHFGFIEPSKEIDVIMIAPKGPGHLVRSTYVEGGGVPCLIAIKQDATSNAGDIALSYACAIGGGRAGIIETTFKEETETDLFGEQTVLCGGITSLIQAGYETLVEAGYAPEMAYFECLHETKLIVDLIYEGGIANMRYSISNTAEYGDVTRGPRVVNNETKAEMKRILSEIQSGKFASEWMAESRSGGERFKQLRAEGQSHPIEDVGARLRSMMPWIQKGKLVDKDVN*
>MP0317_megahit_123096_178-552
AGYQPEMAYFECLHELKLIVDLINEAGISGMRFSISETAKWGDVKMGPKIIDSSVKKRMKEALTNIQNGKFAKAWVREYKGGYKQYNKLLKAGETHNIEKVGARLRSMMPWMRKRTVKGAQAAY*
>MP0317_megahit_123278_135-1118
MRKIYHEDDATLEILENKTVSIIGYGNQGRSWALNLRDSGINVIVGNPEDEYSHLCREDSFDYVSIKKASELGDIVMVLLPDEVTPEIYLNEISRGITAGKTLGFASGYCVCYDQISFPEDVNVIMVAPRMLGELCRSFYLEGKGYLSMISVHQDFAGKALEITLALAKGIGSLKDMVMETTFKDETELDLFTEQALLPAFAVALKSAVEILIDSDYNRMESMLELYMSTEIGDVLKRAGEIGFVGQSNKHSPTSHYGTKSRMKRFEDLNMKPIMENVLKEIQSGDFAKEWSKEKENGYKNFQRMIVDFDQTKFAKAEKETLQELGR*
>MP0317_megahit_124866_1261-1677
MAATMYYENDADLSLIQDKTIGIIGYGSQGHAHALNLKDSGLNVMIGLYEGSSSIAKAEAEGLEVGMVAEVAEKSDIIMMLIPDHLQAEVYRESIAPHLLPGKTLMFAHGFNIHYNSIVVSESIDVSMVAPKAPGHRMR
>MP0317_megahit_136198_1206-2225
MQVYYDKDADLSIIQNMRVVVVGYGSQGHAHANNLRDSGVSNVAIGLRDGSGSATKATEAGFAVVRVADAVADADLVMVLTPDEKQQQLYVDEIAPNLKRGACMAFAHGFNIHFGLIEPRQDLDVIMIAPKGPGHTVRSTYVEGGGVPSLIAVSQDASGRAKEIALSYASANGGGRAGVIETTFQEETETDLFGEQAVLCGGAAALVQAGFETLTEAGYAPEMAYFECLHELKLIVDFFYEGGISNMWYTVSNTAEYGGLTRGSRIVNEETKKEMRRILEEIQNGSFAREFVSENQAGAPTMKAMRRMSQAHEIEVVGARLRAMMPWIEENKLVDKTKN*
>MP0317_megahit_136382_1024-1350
VKLIVDLLYEGGMANMRYSISNTAEYGDYSRGPRLINEETKKEMKKILSEIQSGQFAKEWMNEHQSGQTQFKAMRKKHAEHPIEAVGEKLRQLMPWIAEGKMVDKSKN*
>MP0317_megahit_136599_216-869
MAKIYYDNSADIGLIQAKKVAIIGYGSQGHAHALNLKDSGVSVKVGLHEGSKSRAKAEAAGVEVTSVAEAAKWADVVMILAPDTSQPRIYQDSIAPHLTAGKMLMFGHGFNIRFKTITPPADVDVSMIAPKAPGHRVREVYLEGGGTPALLAVEQDATGDARALALAYAKGLGVTRAGVIETTFKEETETDLFGEQAVLCGGVSALVKAAFGTLVEAG
>MP0317_megahit_136728_1-435
ETDWFGEQVDLCGGVDKLIRTSFEVLVEAGYQPEIAYFECLHELKLIVDLMYQGGLDYMRYSISTTAEYGDLTRGPVIIDKSVKENMQKVLKDIQDGSFAREWITENDEGLHKFNELRKQNSSHPIEIIGKELRSMMPFLNDSE*
>MP0317_megahit_139353_3-320
WFVCYYELKTIVDMFHSKGFEFMNQAISDTAEFGGITRGNRIINENVRNEMRLALEEIQSGKFHKEWMNEYESGYPQLKNMREEEKQIPIEEISKQLLKALCENK*
>MP0317_megahit_140534_90-701
RSEYEKGGGVPCLFAVHQNGSGKARELAMSYASAVGGGRSGIIETTFKDEVETDLFGEQTVLCGGLVELIKNGYETLVEAGYEPEMAYFETVHEVKLIVDLIYEGGIANMNYSISNTAEYGEYVTGPKIINKEETKKRMKEVLTDIQSGKFTKAWMDECKNGQKNFLKTREKLAEHPVEKVGAELRALMPWISKKKLIDSDKN*
>MP0317_megahit_147458_1-621
MVAPKAPGHRMREVFTRGSGVPGLLAVHQDASGNAHAIGLAYARGTGCTRAGVLDTTFKEETETDLFGEQAVLCGGVAELVKSAYETLVEAGYQPESAYFECMHELKLIVDLFYQGGLEYMRYSVSDTAEFGDYTRGPRIIDDNVRENMKKVLAEIQDGSFAREWIAENDEGRPTFNRLREENAGHPIEAIGKELRGMMTFLSDTD*
>MP0317_megahit_150552_1183-2190
MKTIYYDDAADLGLICDKKVAVVGYGSQGHAHALNLKDSGVRVKVGLHADSKSRATAEAAGIDVASVADAAAWADVIMILAPDTKQPAIYAESIEANLTAGKMLMFGHGFNIRFKTISPPENVDVTMIAPKAPGHRVREVYVEGGGTPALLAIDQDATGQARGLTLSYAKALGVTRAGVIETTFAEETETDLFGEQAVLCGGVSALVKAAFDTLVEAGYQPEIAYFECMHELKLIVDLMYRGGLNYMRYSISDTAEHGDYTGGPRIVTDETRKAMRAMLAEIQDGTYAKNWIGENEAGRPWFNKTREEEQDQQIERVGAELRKMMPFLDAVTIKA*
>MP0317_megahit_150911_456-839
FGTLVEAGYQPEIAYFECMHELKLIVDLMYRGGLNYMRYSVSDTAEHGDYTGGPRVVTDATREAMRKMLAEIQDGTYAKNWITEDANGRPWFNEVRTQEKTQQIEEVGNTLRKMMPFLDAVSIAPGN*
>MP0317_megahit_151817_3-530
MQIFYDNDADLGLIQNKKVAVIGYGSQGHAHANNLRDSGVDVVVGLRDGSSSVAKAEQAGLETASVAEASRVADLIMILAPDELQAEIYEKEIAPQLKPGAAIAFAHGFNIHFEFIVAGPELDVMMIAPKGPGHLVRSTYTEGGGVPCLIAVHQDATKKAQSVALSYASAIGGGRA
>MP0317_megahit_152228_1457-2473
MNIYYDKDADLAIIKGKQVAVIGYGSQGHAHANNLKDSGVDVCVGLREGSSSVEKAKSAGLEVKSISEAVSSADVIMLLAPDEHQSVLYKNEIEPNIKNGATLAFAHGFNIHFKQIIPRNDLDVIMIAPKGPGHLVRATYVSGGGVPSLIAIFQDASGHAKELSLSYASANGGGRAAIIETTFKEETETDLFGEQTVLCGGITSLIQAGFETLVEAGYAPEMAYFECLHETKLIVDLIYEGGIANMRYSISNTAEYGDFTRGPRVITEDTKRIMKEILAEIQSGEFAREFISEYKNGAPVMEEKRSTSRQHGIEIIGEKLRSMMPWIGENKLVDEKKN*
>MP0317_megahit_154905_1941-2942
MVDVYYDKDADLAHLEGKTIGMIGYGSQGHAHALNLKDNGQNVVVGLYPESKSRAVAEAAGLRVGDVPDVAAEADVLMMVIPDHLQGRVYREQIEPNLRPGSAFMVAHGFSIHYKEIVIPDTIDVMMVAPKAPGHRMRELFTEGIGVPSLLAVHQDATGHAKDIGLAYAKGVGSTGSGVLMTTIKDETESDLFGEQTILCGGVTALVKAAFDTLVEGGYPQEIAFFECLHELKMIVDLMYQGGFNYMRYSVSDTAEYGDLTRGPRIIDEHVRDNMRAVLKEIQDGTFAREWIAENDEGRPRFTPLREQAQHSQIEEIGKELRAMMPWMDPKVI*
>MP0317_megahit_159326_224-586
PPEMAYFECLHEVKLIVDLIYEGGIANMNYSISNTAEYGEYVSGKKIVNSETKKRMKEILSDIQSGKFAKQWMDECKGGQKNFLRMRKELADHPIEKVGGKLRALMPWIGKNKLVDKGKN*
>MP0317_megahit_162586_3-590
LSVATVPDAVSGADVVMMLVPDELQADLFESEIAANLKSGAALAFAHGFTVHFGFIEPSKEVDVIMIAPKGPGHLVRSTYVEGGGVPCLIAIEQDATSSARDIALSYACAIGGGRAGVIETTYKEETETDLFGEQTVLCGGITSLIQAGYETLVDAGYAPEMAYFECLHETKLIVDLIYEGGIANMRYSISNTAEY
>MP0317_megahit_163600_1-504
IHFNLINSRKDLDVFMVAPKGPGHLVRSEYQRGGGVPCLMAIHKDSSGKARDLAMSYANAIGGGKSGIIETTFKDECETDLFGEQTVLCGGLVELIKNGFETLVEAGYPPEMAYFECLHEVKLIVDLIYEGGIANMNYSISNTAEYGEYTAGKKIIDAKTKERMKEVL
>MP0317_megahit_164657_2-136
AKEWIAENDEGRPRFTPLREAAQHSQIEDIGKELRAMMPWMDPK*
>MP0317_megahit_165353_2-688
KDKKIAIVGYGSQGHAHAINLKDTGAPNVAVALRENSASKPKAKNAGFEVMTPANSAAWADIIMMLTPDELQSDIYNNEIAPNIKDGTALAFAHGLNIHFNLIKPKDGIDIIMIAPKGPGHTVRAEYVRGAGVPCLVAVDKNPSGNALEIAIAYASAIGGGRAGIIETTFKEECETDLFGEQSVLCGGLTHLILAGYETLVDAGYAPEMAYFECLHEVKLIVDLLYEGG
>MP0317_megahit_165859_1112-2137
MAAKVYHDKDADLSVLKGKTMAVIGFGSQGHAHALNLKDSGVNVIIGLYKGSKSAKVARSKGFKVYSNAEAVKRADVIFVAVPDTRQPEVYRDDIKPNLAEGKTLLFSHGFAIHFKTVVPPKDINVILVAPKGPGHIVRRQYVEGKGVPSLIAIYQNADRQAKKIALAWAKGIGGTRAGVIQTTFKEETETDLFGEQTVLCGGTCALIQAGYEVLVEAGYQPEMAYFECLHELKLIVDLINEAGISGMRFSISETAKWGDVKMGPKIIDSSVKKRMKEALANIQNGKFAKAWVREYKGGYKQYNKLLRAGEKHNIEKVGSRLRSMMPWMRKRTVKGAQAAY*
>MP0317_megahit_169330_3-710
MANVYYEQDVDRSAIADRKVAILGYGSQGHAHALNLKESGINVCVGLRESSSSVAKATEAGLDVKSIADATAWADVVMLLLPDTDQAAIYEEHIAPNLNPGDALAFSHGFNIRFDLISPPEDVDVIMVAPKGPGHLVRRTYVEGGGVPCLIAVEQDPTGGAEALALAYADGIGGARAGVIETTFTEECETDLFGEQVVLCGGVTELVRSAFDILVDAGYQPEICYFECLHELKLIV
>MP0317_megahit_171006_1-414
QADLCGGSASMVVNAFETLVEAGYQPEIAYFEVLHELKLIVDMIQKYGINGMWRRVSETARYGGLTRGPMVMNKQTKAEMKKVLQEIKDGTFNKEWLSEYEKSGKNAFDKYMKQLDSHQIEQVGKQMRKMMWPDSTE*
>MP0317_megahit_174683_1-540
GGDRAGVLESSFVAEVKSDLMGEQTILCGMQQVAAVLAFEKMVDDGIDPGYAGALIQYGLEAITEALKIGGVTNMMDRLSNPAKVKAFELSEQLTDLLRPLFEKHQDDIISGEFSRTMMEDWANGDANLLKWREETGETAFENAPAYEGEISEQEFFDHGILLVAMIKCGVEVAFDVMVE
>MP0317_megahit_174955_3-794
MKELNINGYKEQIIERSDYPIEQCKQILDGKCTAILGYGPQGRGQGLNMRDQGFNVILGLRRGPSWDKAVDDGWIESKNLFEIEEATKRGTIIQFLLSDAGQIHAWQTVKENLNEGDTLYFSHGFGIIFNKDTKIIPPSNVNVVLVAPKGSGLTVRNHFLEGRGINSSYAIHQDYDGKAKELTIATAFAIGSGHLFETTFEKEVHSDLTGERCVLMGLIQGAFLAQYEVLRENGHSPSEAYNETIEEGLQSLYPLVSEKGMDWM
>MP0317_megahit_175932_3-788
MLTPDELQSQIYKNHIEQRMREGTSLAFAHGLNIHFKLINARKDLDVFMIAPKGPGHLVRSEYKRGGGVPCLMAIHQDSSGKAKDLALSYASAIGGGKAGVIETNFREECETDLFGEQSVLCGGLVELIKNGYETLVEGGYSPEMAYFECVHEVKLIVDLIYEGGIANMNYSISNTAEYGEYITGKKIIDSKTKEKMKEVLKDIQSGKFAKQWMDENKNGQKNFLKMREELAKHPIEKVGKKLRDLMPWIGKNKLVDKEKN*
>MP0317_megahit_180419_2147-2254
MKLPKIYKDKDTDLKIIKEKNIGIIGFGNQGRAQGL
>MP0317_megahit_186406_3-587
GKKVAVIGYGSQGHAQANNLKDSGVEVVVGLREGSSSAVKAKEAGIRVMSVEEASAWADVVMVLAPDEFQGKIYAENIEPNLKQGVALAFSHGFNIHFGLIVPREDLDVIMIAPKAPGHTVRSEFVKGGGIPDLIAIQQDASGNAKAIALAYASAIGGGRTGILETNFREETETDLFGEQVVLCGGTTSLVQAAF
>MP0317_megahit_188209_349-582
PKIINKEETKKRMKEVLADIQSGKFTKQWMDECKGGQKNFLKTRKDLSDHSIEKVGSKLRDMMPWIGKKKLVDSDKS*
>MP0317_megahit_191800_855-1298
MRVYYDRDADVNLVKGKNVAIIGYGSQGHAHASNLRDSGVSQVKIALRPESESVKKAKSAKFEVVTVDDAAAWADVMMMATPDELQAKIYKEHLDSNMREGAALAFAHGLNIHFGLIEPRPDLDIFMVAPKGPGHTVRSEYERGGGVP
>MP0317_megahit_193883_1-357
EMAYFECLHEVKLIVDLMYEGGIANMRYSISNTAEFGDYLSGPRVIDAGVKERMKAVLEDIQSGKFVQDWMMENKVGAPRFKAMRRRAAEHDIEKVGKKLRDMMPWIADNALVDKSKN*
>MP0317_megahit_194764_1-330
MPSIYYDRHADIKFLKNKTIAIIGYGSQGHAHARNLHDSGLKVVVGLRKESIFWKRAQKDGLKVKTVAEATKIANIIMILIPDDKQRAMYDNEIAPHLKKGDAIAFGHGF
>MP0317_megahit_195371_1-246
EYTAGKKIIDAKTKERMKEVLKDIQSGKFTKQWMDEHKNGQKNFLKMRSDLANHPIEKVGKKLRDLMPWIGKSKLVDKSKN*
>MP0317_megahit_198010_1297-2340
MKDIEINGIKETIVERSDYPIEQCKKILGNEVTAILGYGPQGRGQGLNMRDQGFKVILGLRKGRSWDKALEDGWIEGETLFETEEAAQRGTILQYLLSDAGQIAAWPIVKANLNDGDALYFSHGFGIVFHQDTSIIPAENVDVILVAPKGSGLTVRTHFQAGRGINSSFAIHQDYTGRARERCISTAFAIGSGHLFETTFENEVHSDLTGERCVLMGLLQGAFLAQYEVLREHGHSPSEAYNETIEEALQSLYPLVAEKGMDWMYANCSTTAQRGALDWAPRFREAIKPLVEKCYQSVLDGTEAKISIDSNSQADYRENLEKELEEVSNQEMWQAGKVLRKLRPENL*
>MP0317_megahit_200027_456-1493
MAKINFGGTIEEVVTRKEFPLNKAVEYLKNEVIAVIGYGIQGPGQSLNLKDNGFNVIVGQRKNSKSWDKAISDEWIEGKNLFDIDEACDKGTIIQYLLSDAGQISVWPRVKKYLTKGKALYFSHGFGITYNDQTGINPPNDIDVILVAPKGSGTSLRRLFVAGNGLNSSFAIHQDATGNARNRVIALGIGVGSGYLFETTFKKEVYSDLTGERGTLMGAIQGLFAAQYDILRKKGHSPSEAFNETVEEATQSLYPLVAENGMDWMYANCSTTAQRGALDWWKKFRDAVYPIFEELYESVETGNETKITIEANQKSDYRINLEKELKELRSSELWKTGSEVRKLRP*
>MP0317_megahit_200091_1-1353
MANYFNTLSLRQQLDQLGRCRFMAREEFADGCQFLKGKKIVIVGCGAQGLNQGLNMRDSGLNVSYALRQAAIDEQRDSYKRATSNGFTVGTYQDLIPEADLVYNLTPDKQHASVVEAVMPLMKKGATLGYSHGFNIVEEGQQIRSDITVVMCAPKSPGSEVREEYKRGFGVPTLIAVHPENDPEGKGWDQAKALASATGGDRAGVLESSFVAEVKSDLMGEQTILCGMQQVAAVLAFEKMVDDGIDPGYAGALIQYGLEAITEALKIGGVTNMMDRLSNPAKVKAFELSEQLTDLLRPLFEKHQDDIISGEFSRTMMEDWANGDANLLKWREETGETAFENAPTYEGEISEQEFFDHGILLVAMIKCGVEVAFDVMVEAGILPESAYYESLHETPLISNTIARKRLYEMNVVISDTAEYGNYLFANAAIPILREKFMPTIDTSVIGKGLSA
>MP0317_megahit_201875_1-588
TSLRRLFVEGKGLNSSYAIFQDATGKAYERVVALGIGVGSGYLFETDFQKEVYSDLTGERGILMGALAGVFEAQYEVLRKNGHSPSEAFNETVEELTQSLMPLVAENGMDWMYANCSTTAQRGALDWRHKFREATLPVFDDLYDSVKTGEEARVTIKANEKEDYRVKLEEELKELRESELWQTGAQVRKLRPENN*
>MP0317_megahit_202105_441-1166
ALAFAHGFNIRFDLIDPPADVDVIMVAPKGPGHLVRRTYVEGGGVPCLIAIEQDPSGGGKALALAYADGLGGARAGVIETTFTEECETDLFGEQVVLCGGMTELVRSAFDTLVDAGYQPEICYFECLHELKLIVDLMYEQGIGGMRFSVSDTAEYGDLSRGPRIIDDDVRATMQQVLSEIQSGQFAEEWVAEAHSGRENFYRLEAEGREHRIEKVGSDLRAMMPWISAGRVSVQEASGGQG*
>MP0317_megahit_202516_238-876
IAPKGPGHLVRSEYQKGGGVPCLMAIHKDSSGKARDLALSYAMAIGGGKSGVIETTFREECETDLFGEQTILCGGLVELIKNGFETLVEAGYSPEMAYFECLHEVKLIVDLIYEGGIANMNYSISNTAEYGEYVSGKKIINSDTKKRMKEILSDIQSGKFAKQWMDECKSGQKNFLKMRKDLSNHPIEQVGEKLRGLMPWIGKNKLVDKDKN*
>MP0317_megahit_203438_3-437
MKMFYEKDADVNLIKNKKIAIFGYGSQGHAHALNLRDSGVKEVVVALREGSLSIKKAESKGLKVMSLSDAAAWADVVMVLTPDELQSTIYKNHIEQRMRQGTSLAFAHGLNIHFNLINSRKDLDVFMVAPKGPGHLVRSEYQRGG
>MP0317_megahit_203672_2-367
ICYFECLHELKLIVDLMYEQGIGGMRFSVSDTAEYGDLSRGPRVIDDSVRATMREILSEIQSGEFAEEWVAEAHSGRKNFYRLEAEGREHRIEKVGEELRAMMPWISAGKVSVQDASGGQG*
>MP0317_megahit_204674_1661-2656
MVDVYYDKDADLKFLAGKTIGMVGYGSQGHAHALNLKDNGQDVVVGLYPESKSRAVAEAAGLRVADVPEVAKEADVLMMVIPDHIQGRIYREQIEPNLRPGSALMVAHGFSIHYKEIVPPESMDVMMVAPKAPGHRMRELFTEGVGVPSLLAVHQDATGNAKDIGLAYAKGVGSTGSGVLMTTLKNETESDLFGEQAILCGGVSALVKAAFDTLVEGGYPPEIAFFECLHELKMIVDLMYQGGFNYMRFSVSDTAEYGDLTRGPRIIDEHVRDNMRAVLKEIQDGTFAKEWIAENDEGRPRFTPLREAAQHSQIEDIGKELRAMMPWMDPK*
>MP0317_megahit_205698_2-91
KHQIETVGESLRSMMPWIAKNKLVDQSKN*
>MP0317_megahit_206109_328-798
YKEETETDLFGEQTVLCGGITSLIQAGYETLVEAGYAPEMAYFECLHETKLIVDLIYEGGIANMRYSISNTAEYGDVTRGPRVVNDETKAEMKRILSEIQSGKFASEWMAESRSGGERFKQLRADAQTHPIEDVGTRLRSMMPWIQKGKLVDKDVN*
>MP0317_megahit_209662_484-705
MKMFYEKDADVSLIKSKKVAIFGFGSQGHAHALNLKDSGVKNVVVALREGSSSKKKAEAQGLRVMSLSDAAEWA
>MP0317_megahit_211546_1398-1547
MSKIFYNKDADIKFIKKKTIAIIGYGSQGHAHARNLHDSGIKVVVGLRKD
>MP0317_megahit_211901_1-636
SSGDVKGFRSFWRKKMKMFYEKDADVGLIKSKKVAIFGFGSQGHAHALNLQDSGVKEVVVALREGSPSKKKAESQGLRVMNLSDAAAWADIVMILTPDELQAQIYKNHVEQRMKEGTSIAFAHGLNIHFNLINARKDLDVFMIAPKGPGHLVRSEYQKGGGVPCLMAIHKDSSGKARDLALSYAMAIGGGKSGVIETTFREECETDLFGEQT
>MP0317_megahit_212866_26-655
KGPGHLVRSEYQKGGGVPCLMAIHQNSSGKARDLALSYATAIGGGKAGVIETNFKEECETDLFGEQSVLCGGLVELIKNGYETLVEAGYSSEMAYFECVHEVKLIVDLIYEGGIANMNYSISNTAEYGEYVSGKKVIDNKTKERMKEILKDIQSGKFAKQWMNECKNGQKNFLKMRKELSEHPIEKVGKKLRELMPWIGKNKLVDKAKN*
>MP0317_megahit_214682_2-325
MKMFYEKDADVNLIKEKKVAIFGYGSQGHAHALNLKDSGVKEVVVALRDGSQSKAKAESKGLKVMNLSDAAEWADVVMILTPDELQATIYKNHIEQRVREGTSIAFAH
>MP0317_megahit_215645_1-972
AILGYGSQGHAHALNLKESGIDVCVGLRDGSSSAAKAAEAGLEVRSLSDASAWADVIMILLPDTDQAAVYEEHIAPNLSAGDALAFAHGFNIRFDLIDPPADVDVIMIAPKGPGHLVRRTYEEGGGVPCLIAVEQDPTGGAKALALAYADGLGGARAGVIETTFTEECETDLFGEQVVLCGGMTELVRSAFDTLVDAGYQPEICYFECLHELKLIVDLMYEQGIGGMRYSVSDTAEYGDLSRGPRVVDDKVRATMKEILGEIQSGRFAEEWVAEAHGGRENFYRLEEEGKAHRIEQVGAELRAMMPWISAGKVSVQEASGGQG*
>MP0317_megahit_216399_3954-4151
MANVYYETDVDHSAIADRKVAILGYGSQGHAHALNLKESGIDVCVGLRDGSSSAAKAAEAGLEVRS
>MP0317_megahit_217547_2-733
KTIAIIGYGSQGHAHARNLHDSGLKVVVGLRKESAFWKRAQKDGLKVMTVAEAAKIANIIMILIPDDKQRTMYDNEIAPHLKKGDAIAFGHGFNIHFGQVVPPSSVDVFMVAPKGPGHLVRRTYEQGAGVPCLMAIHQDISKKAKKIALAYAKGIGGTRAGVLETTFREETETDLFGEQAVLCGGVTELIRAGFDTLVEAGYNPDLAYFECLHELKLIVDLIYEGGIGNMRYSISTTAAYGDVT
>MP0317_megahit_218218_1-426
MKMFYEKDADVNLIKKKKVAIFGYGSQGHAHALNLKDSGVKEVAVALRDGSVSKAKAESKGLKVMNLSDAAEWADVAMILTPDEMQATIYKNHIEQRIKKGTSLAFAHGLNIHYNLINARKDLDVFMVAPKGPGHLVRSEYE
>MP0317_megahit_218413_63-722
WGWIKAPDNVDIIMVAPKGPGSKVRETYLDNFGTPSIVAVEQDKTGTAWDRTLGIAKGIGSARAGLIKTTFKEEVETDWFGEQADLCGGSASMVVNAFETLVEAGYQPEIAYFEVLHELKLIVDMIQKYGINGMWRRVSETARYGGLTRGPMVMNNQTKEQMKKVLQEIQDGTFNKEWLSEYEKSGKNAFDKYMKQLDSHQIEQVGKQMRKMMWPDSTE*
>MP0317_megahit_219252_515-1147
MKELEINGYKETIIERSDYPIELCKEILNEEVTAILGYGPQGYGQGLNMRDQGFNVILGLRKGNSWEKALQDGWVEDENLFEIEEAAHRGTIIQYLLSDAGQIQAWPTVEANLSKGDALYFSHGFGIVFHEHTSIVPPENVDVMLVAPKGSGLTVRTHFQAGRGINASFAVHQDFTGQARERCIATAFAIGSGHLFETTFEKEVHSDLTGE
>MP0317_megahit_221144_3-278
MRMFYEKDTDVNLIKEKKIAIFGYGSQGHAHALNLRDSGVKEVVVALRDGSASKAKAESKRLKVMNLSDAAEWADVVMILTPDELQATIYKN
>MP0317_megahit_221247_630-995
MANIYYESDVDRSAIADRKVAILGYGSQGHAHALNLKESGIEVCVGLRDGSASEAKASEAGLVVRSLADASAWADVIMVLLPDTDQAAVYEEHIAPNLQAGDALAFAHGFNIRFDLIDPPAD
>MP0317_megahit_223968_20-547
AKNIALSYASAIGGGRTGILETSFREETETDLFGEQVVLCGGTTSLVQAAFETLVEAGYEPEMAYFECLHELKLIVDLMYEGGIANMRYSISNTAEYGDVTRGPRIVTDDTKAEMKKILSEIQSGAFAKEFISNVGDLPGRRDVQRKHQIETVGESLRSMMPWIAKNKLVDQSKN*
>MP0317_megahit_227401_2-553
MKMLYEKDTNIDLIKSKKIAIFGFGSQGHAHALNLKDSGVKEVVVALREGSSSKKKVEAQGLKVMSLSDAAEWADILMMLTPDELQSQIYKNHIEQRMREGTSLGFAHGLNIHFNLITARKDLDIFMIAPKGPGHLVRSEYQRGGGVPCLMAIHQDSSGKAKDLALSYASAIGGGKSGVIETTF
>MP0317_megahit_227774_74-988
MKLPKIYKDKDTDLKLIKEKNIGIIGFGNQGRAQGLNLLGSGVDVKVGLREGSNSWQVAVDSGLKCEAIQDLVSNCDFISLLIPDQVMGEVYSEFIEPHLTRGQTLLFSHGYNIHYKLIQPPEFVNVIMVAPSGAGTELRKQFKISKGIPGLIAVHQDYSGNSFELALSYSKAIGLTRMGVFESTFKEETETDLFGEQAVLTGGIPKLIQSAYKVLLEAGYNPITAWFVCYYELKTIVDMFHSKGFEFMNNAISDTAEYGGITRGNRIIDEHVQNEMRITLKEIQNEQFHNEWMLESENGYPALN
>MP0317_megahit_227882_1-147
MCKIEIFLMAKTWKDSDISLDPIKDQTIGIIGYGIQGDAQANNLKDSGL
>MP0317_megahit_228132_1-186
MKMLYEKDANVDLIKSKKIAIFGFGSQGHAHALNLKDSGVENVVVALRDGSPSQKKAEEQGL
>MP0317_megahit_228994_365-1360
MKMYTDTDASLEPLLGKTVSLLGYGNQGQAQALNLRDSGIHVLVGNRQDSYAEQAVEDGFDPIPISDAAKAGDYLIILTTDESQPVIWDQQIVPNLEAGNVLVWSSGYNVGYGLIKPPDDVDVVMVAPRMTGNNVRTLFEHNKGTMAQVAVQQDATGEAWKRMMAVAKGIGATRGGVFESSFREEAELDLFAEQVIWPGLVAWFEECFKLGVEQGFSAELMVLELYGSGEASEIFRLMSQKGFYKQMANHSTTSQYGTLSRSKNLVSNEQKALMRERLVHDIKGGAFVKEWSAEQASGSKLLEKLKAEVMKNSMSRAEEQILPLVQEAHAL*
>MP0317_megahit_230047_319-1323
MNRYYDQDADLSIIQGKKVAVIGYGSQGHAHANNLKDSGVEVVVGLREGSSSAVKAKEAGIRVMSVEEASAWADVVMVLAPDEFQANIYSENIEPNLRQGVTLAFAHGLNIHFDLIIPREDLDVIMIAPKAPGHTVRSEFVKGGGIPDLIAIKQDATGNAKDIALSYASAIGGGRTGILETSFREETETDLFGEQVVLCGGTTALVQAGFETLVEAGYEPEMAYFECLHELKLIVDLLYEGGIANMRYSISNTAEYGDVSRGPRIVTDETKAEMKKILSEIQSGAFTKEFISNVGDLPARREVQRKHQIETVGESLRSMMPWIAKNKLVDQSKN*
>MP0317_megahit_230886_425-994
MKMFYEKDADVNLIKNKKIAIFGYGSQGHAHALNLKDSGVKEVVVALRDGSESKKKAESKGLKVMNLSDAAEWADVAMILTPDEMQATIYKNHIEQRIKEGTSLAFAHGLNIHYKLINARKDLDVFMVAPKGPGHLVRSEYKKGGGVPCLMAIHQDSSGKARDLALSYASNIGGGKSGIIETTFKDECET
>MP0317_megahit_231360_3-734
MRVFYDRDADVNLIKTKKVAIVGYGSQGHAHALNLRDSGVTEVAVALRQGSGSITKAEDENLKVMTPSDAAAWADVLMMLAPDEIQADLYSAEIHDNLKDGAAIAFAHGLSIHFGLIAPPVGVDVFMIAPKGPGHTVRSEFVRGAGVPCLVAVSQDASGAALELALSYGSAIGGGRSGIIETTFKEECETDLFGEQTVLCGGLTSLITASWETLVEAGYAPEMAYFECLHEVKLIVDLMYEGGI
>MP0317_megahit_232539_1-714
EIAENIKEGAAVAFAHGLNIHFDLIKPKEGIDVIMMAPKGPGHTVRAEYVRGAGVPCLVAVDKNPSGNALEIAIAYSSAIGGGRAGIIETTFKEECETDLFGEQSVLCGGLTHLILAGYETLVEAGYAPEMAYFECLHEVKLIVDLLYEGGMANMRYSISNTAEYGDYSRGPRLITDETKKEMKKILSEIQSGQFAKEWMNEHKSGQIKFKLMREKHAEHPIEKIGEKLRTLMPWIAE
>MP0317_megahit_232890_2-598
LTPDELQSQIYKNHIEQRMREGTSLGFAHGLNIHFNLITARKDLDIFMIAPKGPGHLVRSEYQKGGGVPCLMAIHQDSSGKAKDLALSYASAIGGGKSGVIETTFKDECETDLFGEQSVLCGGLVELIKNGYETLVEAGYPPEMAYFECLHEVKLIVDLIYEGGIANMNYSISNTAEYGEYITGKKIIDSKTKERMKEV
>MP0317_megahit_233328_3-521
TNMVDVYYDKDADLKFLEGKTIGMVGYGSQGHAHALNLKDNGQDVVVGLYPESKSRAVAEAAGLRVADVPQVAKEADVLMMVIPDHIQGRIYREQIEPNLRPGSAFMVAHGFSIHYKEIVIPETIDVMMVAPKAPGHRMRELFTEGVGVPSLLAVHQDATGNAKDIGLAYAKG
>MP0317_megahit_234421_970-1962
MDQVSSSTAALEGRTVAVIGYGSQGHAHALNLRDSGVEVVVGLRDGSASADKARAESLEVMPVHEAAKRGDVIAFLIHDTAQPAVYTADIEPALEPGNALLFAHGFNIHYGEITPPADVDVILVAPKSPGQMLRREFEAGRGVPALYGIHQDATGGARELTLAYAAGLGSSRAGLLETTCGAETETDLFGEQAVLCGGFSELVKAGFETLVEAGYDPRLAYFECLHELKLIVDLAYAGGLAGMRAEVSDTAEYGDYVSGKRVVGPAARIAMREILEDIQSGAFARRWIDESKSGGQEFQRVRACERLHQIEEVGAELRSHMTWLQPDSEA*
>MP0317_megahit_235187_12387-13385
MAKMYYESDADMSLLEGKTVGIIGYGSQGHAHALNLKDSGVDVCVGLYEGSNSWPKAESEGLKVATVAEAAAQSDIIMVLIPDHLQASVYNESILPHLLPGKTLMFAHGFNIHYDAINPPENVDVSMVAPKAPGHRMREVYKKDSGVPGLLAIHQDSTGDAHALGLAYARGVGCTRAGVLDTTFKEETETDLFGEQAVLCGGVAALVKAAFETLIEAGYQPESAYFECMHELKLIVDLFYQGGMEYMRYSVSDTAEYGDYTRGPVVVDENVKKNMRKVLDQIQDGTFAKEWITENDEGRPTFNRLREENAGHQIEEVGKELRGMMSFLSDPD*
>MP0317_megahit_235299_202-543
MKMLYEKDSNVDLIKSKKIAIFGFGSQGHAHALNLKDSGVKDVAVALREGSPSQKKAEEQGLKVMSLSDAAEWADVLMVLTPDELQSQIYKNHIEQRMREGTSLAFAHGLNIHF
>MP0317_megahit_235971_514-1440
PQGYGQGMNMRDQGFNVILGLRRGSSWEKAVKDGWVEGKNLFEIAEAVQRGTIIQFLLSDAGQIQAWPTVKENLSEGNALYFSHGFGVVFHEDTGIIPPDNVDVILVAPKGSGLTVRTHFKAGRGINSSFAIHQDFTGRAKERCVATAFAIGSGHLFETTFAKEVHSDLTGERCVLMGLLQGAFLAQYEVLREHGHSPSEAYNETIEEALQSLYPLVAENGMDWMYANCSTTAQRGALDWAPKFRDTLKPVIEECYQKVLSGEEARRSIESNSKSDYRVGLEEELAEVNNQEMWIAGKQLRQLRPENL*
>MP0317_megahit_236144_3-563
EQEVEPNLKEGATLAFAHGFNIHYNQIEPRKDLDVIMIAPKAPGHTVRSEFVKGGGIPDLIAIHQDASGNAKELALSYAAGVGGGRSGIIETTFKDETETDLFGEQAVLCGGAVELVKAGFETLTEAGYAPEMAYFECLHELKLIVDLMYEGGIANMNYSISNNAEYGEYVTGPEVINDESRAAMRN
>MP0317_megahit_237342_867-2366
MSNYFNTLSLREQLAQLAKCRFMESEEFSNGVEALRGKKVVIVGCGAQGLNQGLNMRDSGLDISYALREGAIKEKRASYKNAVDNGFTVGTYDELIPTADLVCNLTPDKQHTAVVSTVMPLMKEGATLAYSHGFNIVEEGMQVRKDLTVIMCAPKCPGSEVREEYKRGFGVPTLIAVHPENDPEGKGLDQAKAYAVATGGHRAGVLESSFVAEVKSDLMGEQTILCGMLQTGSILCFDKMVEKEIDAGYASKLIQYGWETITEALKHGGITNMMDRLNNPSKIKAFELAEEIKDITRPLFHKHMDDIISGHFSKTMMEDWANDDANLLKWRAATGETAFEKTPAGSQEISEQEFFDHGVLMVAMVKAGVELAFETMTEAGIIEESAYYESLHETPLIANTIARKKLFEMNRVISDTAEYGCYLFDHACKPMLTEFMKGIDTDVIGKAYATDNSVDNKTLIAVNDAIRAHEVEAVGAWLRESMTAMKDIKTVASGEAVTA*
>MP0317_megahit_241321_1469-2494
MAAKVYHDKDADLKVLKGKTMAVIGFGSQGHAHALNLKDSGVNVIIGLYKGSKSAKVAKAKGFKVYTNAEAVKRADVIFVAVPDTRQAEVYKDDIKANLGKGKTLLFSHGFAIHFKTVTPPKDVNVILVAPKGPGHIVRRQYVEGKGVPSLIAVYQNADRQAKKIALAWAKGIGGTRAGVIQTTFKEETETDLFGEQTVLCGGACSLIQAGYEVLVEAGYQPEMAYFECLHELKLIVDLINEAGISGMRFSISETAKWGDVKIGPKIIDASVKKRMKEALKDIQSGKFAKAWVREYKGGYKQYNKLLKAGEKHNIEKVGTRLRSMMPWMRKRTVKGAQAAY*
>MP0317_megahit_243051_3-542
HGLNIHYDLIKARKDLDVFMVAPKGPGHLVRSEYEKGGGVPCLFAVHQNGSGKARDLAMSYASAIGGGKSGIIETTFKDEVETDLFGEQTVLCGGLVELIKNGYETLVEAGYEPEMAYFETVHEVKLIVDLIYEGGIANMNYSISNTAEYGEYAIGPKIINKEETKERMKEVLSDIQSGK
>MP0317_megahit_243312_1-426
MPSIYYDRHADIKVLKSKTIAIIGYGSQGHAHARNLHDSGLKVVVGLRKESAFWKRAQKDGLKVMTVAEAAKIANIIMILIPDDKQRTMYDNEIAPHLKKGDAIAFGHGFNIHFGQVVPPSSVDVFMVAPKGPGHLVRRTYE
>MP0317_megahit_243610_323-787
EVETDLFGEQTVLCGGLVELIKNGYETLVEAGYEPEMAYFETVHEVKLIVDLIYEGGIANMNYSISNTAEYGEYVSGPKIINKDETKKRMKDVLADIQSGKFTKQWMDECKNGQKNFLKTREKLAEHPVEKVGAELRALMPWIAKKKLIDSDKN*
>MP0317_megahit_244444_516-1439
NLKDSGVKEVVVALRDGSPSKAKAESKGLKVMNLSDAAEWADVAMILTPDEMQATIYKNHIEQRIKEGTSLAFAHGLNIHYKLIEARKDLDVFMVAPKGPGHLVRSEYEKGGGVPCLMAIHQNGSGKARELALSYASNIGGGKSGIIETTFKDECETDLFGEQSVLCGGLVELIKNGYETLVEAGYEPELAYFECLHEVKLIVDLIYEGGIANMNYSISNTAEYGEYVSGKRIINKEETKKRMKEILDDIQSGKFTKEWMDECKNGQKNLIKMRKELADHSIEQVGSKLRAMMPWIGKKKLIDSDKN*
>MP0317_megahit_244855_1-252
MVDVYYDKDADLKFLEGKTIGMVGYGSQGHAHALNLKDNGQDVVVGLYPESKSRAVAESAGLRVADVPQVAKEADVLMMVIPDH
>MP0317_megahit_244888_866-1078
PRIIPQSTRDEMKKVLAEIQSGSFAREFILENQANRPVFNARLKQDSEHPIEIVGEKLRKMMPFVGKKLK*
>MP0317_megahit_245015_1-72
VGEKLRALMPWIGKNKLVDKDKN*
>MP0317_megahit_245647_2-160
MAKTWKDSDISLDLIKDQTIAIIGYGIQGDAQANNLKDSGLKVIVGLKEGGSS
>MP0317_megahit_246931_3-599
DIFMIAPKGPGHLVRSEYQRGGGVPCLMAIHQDSSGKAKDLALSYACAIGGGKAGVIETNFKEECETDLFGEQSVLCGGLVELIKNGYETLVEAGYSPEMAYFECVHEVKLIVDLIYEGGIANMNYSISNTAEYGEYMTGKKIIDKKITKEKMKEVLKDIQSGKFAKQWMDENKNDQKNFLKMRKELADHPIEKVGKKL
>MP0317_megahit_247520_707-2161
TLPLRLQLEQLGKCRFMDPSEFSDGVQKLNDKKVVIIGCGAQGLNQGLNMRDSGLDVSYALRDEAISEQRVSWKNATENGFPVGSYEELIPHADLVLNLTPDKQHSAVVNLVMPLMKEGSCLSYSHGFNIVEEGIQIRDDLTVVMVAPKCPGTEVREEYKRGFGVPTLIAVHAENDPNKEGMDIAKAYAAATGGHRAGVLESSFVAEVKSDLMGEQTILCGMLQTGSLLCYDKMLENGMDEGYASKLVQHGWEVVSEGLKQGGITNMIDRLSNPAKIIANELALELKQIMGPLFQKHMDDIITGNFSTGMMEDWANEDEKLLGWREATADTPFEKSSAGEVEISEQEYYDHGILMIAMIKSGVELAFETMTNNGIIAESAYYESLHEVPLIANLIGRKKLYEMNKVISDTAEYGCYLFSHACIPLLQNFMKKIDTDVIGKGLKLTDMGVDNAELIAVNESIRSHLIETVGKKLRKYMTAMKKAI*
>MP0317_megahit_249277_3-404
KNGYETLVEAGYEPEMAYFETVHEVKLIVDLIYEGGIANMNYSISNTAEYGEYVTGPKIINKEETKERMKEVLSDIQSGKFTKQWMDECKNGQKNFLKTRKDLADHPVEKVGARLRAMMPWIGKKKLVDSDKS*
>MP0317_megahit_251019_209-1081
MKMLYEKDTNIDLIKSKKIAIFGFGSQGHAHALNLKDSGVKEVVVALREGSSSKKKAEAQGLKVMSLSDAAEWADILMMLTPDELQSQIYKNHIEQRMREGTSLGFAHGLNIHFNLITARKDLDIFMIAPKGPGHLVRSEYQRGGGVPCLMAIHQDSSGKAKDLALSYASAIGGGKSGVIETTFKDECETDLFGEQSVLCGGLVELIKNGYETLVEAGYPPEMAYFECLHEVKLIVDLIYEGGIANMNYSISNTAEYGEYITGKKIIDSKTKERMKEVLKDIQSGKFAKQW
>MP0317_megahit_255170_2-391
MQIFSERDVNEAQLQSKKITILGYGSQGRAHAMNLKDSGLNVVVGLRRTGSSWDKAIADGLTVLETDEAVIDSDLVSFLVPDMAQPKLYAVLESKIKNSATILFAHGFNIHYQQIKPRDDLDVILIAPKS
>MP0317_megahit_255272_1155-1898
EVEPNLKEGATLAFAHGFNIHYNQIEPRKDLDVIMIAPKAPGHTVRSEFVKGGGIPDLIAIHQDASGSAKELALSYAAGVGGGRSGIIETTFKDETETDLFGEQAVLCGGAVELVKAGFETLTEAGYAPEMAYFECLHELKLIVDLMYEGGIANMNYSISNNAEYGEYVTGPEVINDESRAAMRNALKRIQTGEYAKMFIQEGNTNYPSMTARRRLNAEHEIEQVGAKLRGMMPWIAANQLVDKSKN*
>MP0317_megahit_255969_1-141
ENKNGQKNFLKMRKELADHPIEKVGKKLRALMPWIGKNKLVDKEKN*
>MP0317_megahit_256151_375-572
MKMLYEKDAKVDLIKSKKIAIFGFGSQGHAHALNLKDSGVKEVVVALREGSSSRKKAEAQGLKVMS
>MP0317_megahit_256302_2-502
KDLDIFMIAPKGPGHLVRSEYQRGGGVPCLMAIHQDSSGKAKDLALSYASAIGGGKSGVIETTFKDECETDLFGEQSVLCGGLVELIKNGYETLVEAGYPPEMAYFECLHEVKLIVDLIYEGGIANMNYSISNTAEYGEYITGKKIIDSKTKERMKEVLKDIQSGKF
>MP0317_megahit_259306_3-788
MKMFYEKDTDVDLIKNKKIAIFGYGSQGHAHALNLKDSGVKEVVVALRDGSQSKAKAESKGLKVMNLSDAAEWADVVMILTPDELQATIYKNHIEQRIKEGTSIAFAHGLNIHYDLIKARKDLDVFMVAPKGPGHLVRSEYEKGGGVPCLFAVHQNGSGKARDLALSYASAVGGGRSGIIETTFKDEVETDLFGEQTVLCGGLVELIKNGYETLIEAGYEPEMAYFETVHEVKLIVDLIYEGGIANMNYSISNTAEYGEYVS
>MP0317_megahit_259926_177-524
MHVYYDKDCDLSLIQAKKVTIVGYGSQGHAHANNLKESGVDVTVALRKGSSSAAKAEAAGLKVASVPEACKTADVVMILAPDENQKAIYEQEVEPNLKEGATLAFAHGFNIHYNQI
>MP0317_megahit_261817_2-523
RAWDRTLGIAKGIGSARAGLIKTTFKEEVETDWFGEQADLCGGSASMVVNAFETLVEAGYQPEIAYFEVLHELKLIVDMIQKYGINGMWRRVSETARYGGLTRGPMVMNKQNKEEMKKVLQRIQDGTFNKEWLSEYEKNGKNAFDKYMKQLDSHQIEQVGKQMRKMMWPDSTE*
>MP0317_megahit_264398_1-303
MRVYYDRDADINLIKDKKIVIVGYGSQGHAHAMNLRDSGINNVAVALREGSATRQKAEKAGFKVMTPTESSGWADIIMMLTPDELQSDIYNNEIAENIKEG
>MP0317_megahit_265539_876-1307
MANVYYETDVDRSAIADRKVSILGYGSQGHAHALNLKDSGVQVCVGLRDGSSSAAKASEAGLDVLSLSDASAWGDVIMVLLPDTEQAAVYEEHIAPNLSAGDALAFAHGFNIRFDLINPPNDVDVIMVAPKGPGHLVRRTYEEG
>MP0317_megahit_267696_3-506
SKNIKKDAVLAFAHGFNIHFKMIVPREDLDVIMIAPKGPGHTVRSQYVEGAGVPCLIAIHKDVSGQAKEIALAYATAIGSGRAGIIETNFKDETETDLFGEQAVLCGGLTSLIQAGYEVLVEAGYPPEMAYFECLHEVKLIVDLIYEDGLQNMRYSISNTAEFGDYTS
>MP0317_megahit_268208_61-741
MVKTWKDSDISLDPLKDQTIAIIGYGIQGDAQANNLKDSGLNVIVGLKEGGTSWNKAKNDGHEVMSVAEACKKADIIHILIPDMVQSKVYREEIEPNLSEGKALAFSHAAAIYWGWIKAPDNVDIIMVAPKGPGSKVRETYLDNFGTPSIVAVEQDKTGNAWDRTLGLAKGIGSARAGLIKTTFKEEVETDWFGEQADLCGGSASMVVNAFETLVEAGYQPEIAYFE
>MP0317_megahit_268374_626-1039
QADLCGGSASMVVNAFETLVEAGYQPEIAYFEVLHELKLIVDMIQKYGINGMWRRVSETARYGGLTRGPMVMNKQTKEEMKKVLQEIQDGTFNKEWLNEYEKSGKNAFDKYMKQLDSHQIEQVGKQMRKMMWPDSTE*
>MP0317_megahit_271798_1224-1961
KVYKDEIEPNLSEGNALAFSHAAAIYWGWIKASDNVDIIMVAPKGPGSKVRETYLDGFGTPSIVAVEQDKTGTAWDRTLGIAKGIGSARAGLIKTTFKEEVETDWFGEQADLCGGSASMVVNAFETLVEAGYQPEIAYFEVLHELKLIVDLIQKYGINGMWRRVSETARYGGLTRGPMVMNKQNKEEMKKVLQRIQDGTFNKEWLSEYEKNGKNAFNKYMKQLDSHQIEQIGKQMRKMMWPDSTE*
>MP0317_megahit_272728_2-661
AEIAMILTPDELQATIYKNHIEQRIKEGTSIAFAHGLNIHYDLIKARKDLDVFMVAPKGPGHLVRSEYEKGGGVPCLFAVHQNGSGKARDLALSYASAIGGGKSGIIETTFKDEVETDLFGEQTVLCGGLVELIKNGYETLVEAGYEPEMAYFECLHEVKLIVDLIYEGGIANMNYSISNTAEYGEYVSGPRIVNKEETKKRMKEVLEDIQSGKFTKQWM
>MP0317_megahit_272923_3-344
MKMLYEKDANVDLIKSKKIAIFGFGSQGHAHALNLKDSGVENVVVALRDGSPSQKKAEEQGLKVMSLSDAAEWADVLMVLTPDELQSQIYKNHIEQRMREGTSLAFAHGLNIHF
>MP0317_megahit_273183_3-1226
MANYFNTLSLRQQLDQLGRCRFMARDEFADGCQFLKGKKIVIVGCGAQGLNQGLNMRDSGLDVSYALRQAAIDEQRDSYKRATSNGFTVGTYQQLIPEADVVYNLTPDKQHASVVEAVMPLMKEGATLGYSHGFNIVEEGQQIRSDITVIMCAPKSPGSEVREEYKRGFGVPTLIAVHPENDPEGKGWDQAKALASATGGDRAGVLESSFVAEVKSDLMGEQTILCGMQQVAAVLAFEKMVDDGIEPGYAGALIQYGLEAITEALKIGGVTNMMDRLSNPAKVKAFELSEQLTDLLRPLFEKHQDDIISGEFSRTMMEDWANGDANLLKWREETGETAFENAPAYEGEISEQEFFDHGILLVAMIKCGVEVAFDVMVEAGILPESAYYESLHETPLISNTIARKRLYE
>MP0317_megahit_274962_2-292
ISNTIARKRLYEMNVVISDTAEYGNYLFANAAIPILREKFMPTIDTSVIGKGLTAASNQVENKRLVEINEAIRSHGVESVGKTLRGYMTDMKAIVV*
>MP0317_megahit_275219_3-623
KEQTIAIIGYGIQGDAQANNLKDSGLNVIIGLKEGGSSWNKAKNDGHEVMSVADACKKADIIHILIPDMVQSKVYKDEIEPNLSEGNALSFSHAAAIYWGWIKAPDNVDIIMIAPKGPGSKVRETYLDNFGTPSIVAVEQDKTGTAWDRTLGIAKGIGSARAGLIKTTFKEEVETDWFGEQADLCGGSASMVVNAFETLVEAGYQPE
>MP0317_megahit_276447_1-636
NVKGFRSVWRKKMKMFYEKDTDVNLIKDKKIAIFGYGSQGHAHALNLKDSGVKEVVVALREGSSSKAKAESKGLKVMNLSDAAEWADVVMILTPDELQATIYKNHIEQRVREGTSIAFAHGLNIHYDLIKARKDLDVFMVAPKGPGHLVRSEYEKGAGVPCLFAVHQNGSGKARELAMSYASAVGGGRSGIIETTFKDEVETDLFGEQTVLC
>MP0317_megahit_276540_2-223
LTRGPMVMNNQTKEEMKKVLQQIQDGTFNKEWLSEYEKSGKDAFDKYMKQLDAHQIEQVGKKMRKMMWPDSTE*
>MP0317_megahit_279545_897-2369
MANYFNTLPLREQLAQLAQCEFMDPSEFTDGVDALKGKKLVIVGCGAQGLNQGLNLRDSGLDVSYTLRQSAIDERRQSYLNASENGFTVGTYEELIPSADVVLNLTPDKQHTVVVTAIMPLMKQGSTLAYSHGFNIVEEGMQIREDITVIMVAPKCPGSEVREEYKRGFGVPTLIAVHPENDPQGHGLAQAKAYAAGTGGHRAGVLKSSFIAEVKSDLMGEQTILCGMLQTGSILCFDKMIEKGIDAGYASKLIQYGWEVITEALKYGGVTNMLDRLSNPAKVKAFELSEELKVIMRPLYNKHQDDIIDGTFSRVMMEDWANDDANLLKWRAETAETNFEKIPAGDVEISEQEFFDNGILMVAMVKAGVELAFETMTAAGIIDESAYYESLHETPLIANTIARKKLFEMNRTISDTAEYGCYLYNHACLPLLADFMKNIDTDVIGKGLNEQSNQVDNQTLIQINTALREHPVEIVGARLRGYMSAMKKIV*
>MP0317_megahit_283266_562-858
PLISNTIARKRLYEMNVVISDTAEYGNYLFANAAIPILREKFMPTIDTSVIGKGLAATSNQVENKRLVEINEAIRSHGVESVGKTLRGYMTDMKAIIG*
>MP0317_megahit_283866_3-188
MNYFNTLPLRLQLEQLGKCRFMGPSEFSNGVQKLNDKKVVIIGCGAQGLNQGLNMRDSGLDV
>MP0317_megahit_284557_292-543
SGPKIITEETKEEMRAILKRIQSGEFAEHFMSDSRQSNDGKGGPEMKNYRDQASSHPIEEVGKELRAMMPWIAKNKLVDKAKN*
>MP0317_megahit_286493_1-423
FGEQADLCGGSASMVVNAFETLVEAGYQPEIAYFEVLHELKLIVDMIQKYGINGMWRRVSETARYGGLTRGPMVMNNQTKERMKNVLQQIQDGTFNKEWLDEYEKNGKDAFDKYMKQLDSHQIEKVGKQMRKMMWPDSTE*
>MP0317_megahit_287389_2-811
DISLDPIKDQTIAIIGYGIQGDAQANNLKDSGLKVIVGLKEGGSSWNKAKNDGHEVMSVAEACKKGDIIYVLIPDMVQSKVYKDEIEPNLSDGNALAFSHAAAIYWGWIRAPDNIDIIMVAPKGPGSKVRETYLDNFGTPSIVAVEQDKTGTAWDRTLGIAKGIGSARAGLIKTTFKEEVETDWFGEQADLCGGSASMVVNAFETLVEAGYQPEIAYFEVLHELKLIVDMIQKYGINGMWRRVSETARYGGLTRGPMVMNNQTKEQMKKI
>MP0317_megahit_287716_138-791
YQQIKPRDDLDVILIAPKSPGDLVRRQYTQGKGVPCLMAINKDHSGQAQANALAYAHGIGGSRAGILTTTFAEETETDLFGEQAVLCGGVTELIVAGFDTLVDAGYQPEVAYFECLHELKLIVDLLYEGGIEKMHKFISETAIYGDLSRGPRIINSETRDTMKTILAEIQNTTFADEWIEESKSGKENYNRMMHDDLNHPIEKVGKELRERMSWLKN*
>MP0317_megahit_288115_1959-2612
YQQIKPRDDLDVILIAPKSPGDLVRRQYTKGKGVPCLMAIEKDNSGQAQANALAYAHGIGGSRAGILTTTFAEETETDLFGEQAVLCGGVTELIVAGFDTLVDAGYQPEVAYFECMHELKLIVDLLYEGGIEKMHEFVSETAIYGDLSRGPRIINSETKERMKTILTEIQNTTFAEEWIEENKSGKENYNRMMNDDQNQQIEKVGKELRERMSWLRN*
>MP0317_megahit_288654_412-825
MKMLYEKDANVDLIKSKKIAIFGFGSQGHAHALNLKDSGVKEVVVALRDGSSSRKKAEAQGLKVMSLSDAAEWADILMMLTPDELQSQIYKNHIEQRMREGTSLGFAHGLNIHFNLINARKDLDIFMIAPKGPGHLVR
>MP0317_megahit_289366_6230-6547
ETIEEALQSLYPLISERGMDWMYANCSTTAQRGALDWAPKFRDTLKPVIEDCYQKVISGEEAKIAINSNSQSDYRQQLDKELNDVNNQEMWVAGKVLRQLRPENL*
>MP0317_megahit_290048_65-1069
MNRYYDKDADLSIIQGKKVAVIGYGSQGHAQANNLKDSGVEVVVGLREGSSSARKAQEAGIRVMSVEEASAWADVVMVLAPDEFQASIYSENIEPNLKQGVALAFSHGLNIHFDMIVPREDLDVIMIAPKAPGHTVRSEFVKGGGIPDLIAIKQDATGNAKNIALSYASAIGGGRTGILETSFREETETDLFGEQVVLCGGTTALVQAGFETLVEAGYEPEMAYFECLHELKLIVDLLYEGGIANMRYSISNTAEYGDVTRGPRIVTDETKAEMKKILSEIQSGAFAKEFISNVGDLPGRRDVQRKHQIETVGESLRSMMPWIAKNKLVDQSKN*
>MP0317_megahit_293036_2602-3618
MQVYYDKDCDLSIIQGKKVAIIGYGSQGHAHACNLKDSGVDVTVGLRPGSSSIAKAEAHGLKVSDVPAAVAAADVVMILTPDEFQSQLYKAEIEPNLKQGATLAFAHGFAIHYNQIVPRADLDVIMIAPKAPGHTVRSEFVKGGGIPDLIAIFQDASGNAKNVALSYASGVGGGRTGIIETTFKDETETDLFGEQAVLCGGAVELVKAGFETLTEAGYAPEMAYFECLHELKLIVDLMYEGGIANMNYSISNNAEYGEYVTGPEVINDESRAAMRNALKRIQSGEYAKMFIAEGAHNYPSMTAARRNNAAHPIEQVGEKLRGMMPWIASNKIVDKSKN*
>MP0317_megahit_293279_2-508
TLGIAKGIGSARAGLIKTTFKEEVETDWFGEQADLCGGSASMVVNAFETLVEAGYQPEIAYFEVLHELKLIVDMIQKYGINGMWRRVSETARYGGLTRGPMVMNKQAKEEMKKVLQEIQDGTFNKEWLSEYEKNGKNAFDKYMKQLDSHQIEQVGKQMRKMMWPDSTE*
>MP0317_megahit_293419_1-672
AAIYWGWIKAPDNVDIIMVAPKGPGSKVRETYLDGFGTPSIVAVEQDKTGTAWDRTLGIAKGIGSARAGLIKTTFKEEVETDWFGEQADLCGGSASMVVNAFETLVEAGYQPEIAYFEVLHELKLIVDMIQKYGINGMWRRVSETARYGGLTRGPMVMNNQTKEEMKKVLQQIQDGTFNQEWLSEYEKSGKDAFDKYMKQLDAHQIEQVGKKMRKMMWPDSTE*
>MP0317_megahit_294173_806-1306
MAKTWKDSDINLDPIKDQTIGIIGYGIQGDAQANNLKDSGLKVIIGLKEGGSSWNKAKNDGHEVMSVSEACKKADIIHVLIPDMVQSKVYKDEIEPNLSEGKALAFSHAAAIYWGWIKAPDNVDVIMVAPKGPGSKVRETYLDGFGTPSIVAVEQDKTGTAWDRTLG
>MP0317_megahit_294350_1-501
RCISTAFAIGSGHLFETTFENEVHSDLTGERCVLMGLLQGAFLAQYEVLREHGHSPSEAYNETIEEALQSLYPLVAEKGMDWMYANCSTTAQRGALDWAPRFRDVIKPVVEKCYQSVLDGTEAKISINSNSQNDYREKLEKELEEVSSQEMWQAGKVLRKLRPENL*
>MP0317_megahit_294755_3-326
MAKTWKDSDISIDLIKDQTIAIIGYGIQGDAQANNLKDSGLKVIIGLKEGGSSWGKAVSDGHEVMSVAEACKMADIIHILIPDMVQSQVYKNEIEPNLSEGNALAFSH
>MP0317_megahit_294850_848-985
MVKTWKDSDISLDPIKDQTIGIIGYGIQGDAQANNLKDSGLKVIVG
>MP0317_megahit_299090_239-928
LYFSHGFGIVFHQDTSIIPPENVDVILVAPKGSGLTVRTHFQEGRGINASFAIHQDYTGRARERCISTAFAIGSGHLFETTFENEVHSDLTGERCVLMGLLQGAFLAQYEVLREHGHSPSEAYNETIEEALQSLYPLVAEKGMDWMYSNCSTTAQRGALDWAPRFRDVIKPVVEKCYQSVLDGTEAKISINSNSQNDYREKLEKELEEVSSQEMWQAGKVLRKLRPENL*
>MP0317_megahit_300312_366-812
MKDIEINGIKETIVERSDYPIEECKNILGNEVTAILGYGPQGRGQGLNMRDQGFKVVLGLRKGRSWDKALADGWLEGETLFETEEAAQRGTILQYLLSDAGQIAAWPVVKASLNEGDALYFSHGFGIVFHQDTSIIPPENVDVILVAPK
>MP0317_megahit_301596_1-543
AAIYWGWIKAPDNVDIIMVAPKGPGSKVRETYLDNFGTPSIVAVEQDKTGTAWDRTLGIAKGIGSARAGLIKTTFKEEVETDWFGEQADLCGGSASMVVNAFETLVEAGYQPEIAYFEVLHELKLIVDMIQKYGINGMWRRVSETARYGGLTRGPMVMNKQTKEEMKKVLQEIQDGTFNKE
>MP0317_megahit_302095_3-377
MAKTWKDSDISLDPIKDQTIAIIGYGIQGDAQANNLKDSGLKVIVGLKEGGSSWNKAKDDGHEVMSVAEACKKADIIHILIPDMVQSKVYKDEIEPNLSEGKALAFSHAAAIYWGWIKAPDNVDI
>MP0319_megahit_370_1-198
NRVIGDAVRVEMQKILADVQSGAFARQWIEEAKTGGKNFERKREEEKLHGIESVGVELRSRMSWV*
>MP0319_megahit_2031_1-555
AVENDATGNARDITLALCKGMGLGRAGIYESSFRGELELNLFTEQVVWAGMAAWLVHCFELAVECGHSPEAAIMVLYASTENSEIFRMMAEQGFYKQMTHHSTTSQYGTLTRGLTMFNDEVKAQARHNMVHDIQGGAFVEEWTKNNEKATQVMNDLMQKGLDHPMSIAEDRVIEMIQAAQLKQS*
>MP0319_megahit_11241_245-529
MATIYYDSDADFDLLKTRTIAVIGYGSQGHAQVLNLQDSGANVIVGLRPTSRSISEAESNGLTVKSVEDAAAEGDIIQILIPDELQGTVYTNQIE
>MP0319_megahit_13611_3-776
EGINIRKDITVIMVAPKCPGTEVREEFLRGFGVPTLIAVHPENDPNGDGLDLAKAYAVATGGHKAGVLESSFVAEVKSDLMGEQTILCGVLQTGSILCFNKMIELGFDGGFSSKLIQYGWETITEELKHNGISGMLNKLDDPSRLKVHELSDELKKIMTPLFNSHMNDILSGDFSKNMMRDWENNDNKLLKWREETGNTNFEKTDPSNVQISNDDYFKKGILMIAFVKSGVELAFETMVNNGIIGESAYYESLHELPL
>MP0319_megahit_27400_1-930
MAKIYYDDSADIGLIQAKKVAIIGYGSQGHAHALNLKDSGVSVKVGLHDGSKSRAKAEAAGVEVTSVAEAAKWADVVMILAPDTSQPRIYQDSIAPHLTAGKMLMFGHGFNIRFKTITPPADVDVSMIAPKAPGHRVREVYLEGGGTPALLAVEQDATGDARALALAYAKGLGVTRAGVIETTFKEETETDLFGEQAVLCGGVSALVKAAFGTLVEAGYQPEIAYFECMHELKLIVDLMYRGGLNYMRYSVSDTAEHGDYTGGPRVVTDATREAMRKMLAEIQDGTYAKNWITEDANGRPWFNEVRAQEQ
>MP0319_megahit_27956_2-388
MQVYYDADCDQQLIKDKKVAIVGYGSQGHAHAQNLRDSGVGEIAIALRAGSASAKKAEGAGFTVKTVSEAAEWADVLMILAPDEHQAAIYADEVAGKMKPGSALAFAHGLNIHFGLIDPPAEVDVIMIA
>MP0319_megahit_29214_1-759
MSNEGLKATFFEERDANPELLKGRRVAIIGFGSQGHAHALNLRDSGVSVMVGLYEGSKSAEHALSEGLEVRSVAEASEWGDIVAILIPDTRQKEVYDAEIEPHLKEGDALLFAHGFNVHYDEINPPAGVDTILVAPKSPGNKVREQYQDGRGVPALIGIHNDASGNALALTLAYADALGCTRAGVLQTTFADETETDLFGEQAVLCGGLSELVKAGFETLVDAGYDPELAYFECLHEMKLIVDLAYAQGLSGM
>MP0319_megahit_35833_3-269
MQIYYDRDADQEIIKNKNVVIVGYGSQGHAHANNLKDSGGNVTVALRSDSSSWVKAETAGLEVKEVSEAVKDADMVMVLIPDELQSDIY
>MP0319_megahit_44330_1-228
DVTRGPRIITDETRAEMKKILGEIQSGSFAKEFILENKANRPMFNALLRKGKEHRVEQVGEKLRKMMPFVGKKLQ*
>MP0319_megahit_44719_1-594
HIMAPLFQKHMDDIITGNFSAGMMEDWANEDEKLLGWREATADTPFERSTAGDMEIPEQEYYDHGILMVAMVKAGVELAFETMTDSGIIEESAYYESLHEVPLIANLIGRKKLYEMNKVISDTAEYGCYLFSHACIPLLQKFMEKIDTDVIGNGLQLTDTGVDNTELIAVNETISLHSIETVGKKLRKYMTAMKKII*
>MP0319_megahit_49975_273-878
MKELNINGYKEQIIERSDYPIEQCKQILDGKCTAILGYGPQGRGQGLNMRDQGFNVILGLRRGPSWDKAVDDGWIESKNLFEIEEATKRGTIIQFLLSDAGQIHAWQTVKENLNEGDTLYFSHGFGIIFNKDTKIIPPSNVNVVLVAPKGSGLTVRNHFLEGRGINSSYAIHQDYDGKAKELTIATAFAIGSGHLFETTFEK
>MP0319_megahit_51103_1-261
AEYGEYVSGPRILPYDETKARMKAVLSDIQSGKFVRDFMLENSVGQPTLKSSRRANDEHQIEVVGGKLREMMPWISAGKMVDKSKN*
>MP0319_megahit_57741_610-1551
MNARIYREKNADMKTLKGKTFAVIGFGSQGHAHALNLKESKVNVIIGLYKGSKSRSVAKKLGFKVYDTAEAVKRADVIFIAAPDTKIGAIYKKDIKKNLCKGKTLGFSHGFAIHYGTVVPPKDVNVIMVAPKGPGHIVRRQFTEGKGVPALIAIHQNSGKDAKKIALAWAHGIGGTRGGVIETTFKEETETDLFGEQTVLCGGISALVTAGFEVLVEAGYQPEMAYFECLHELKLIVDLMNESGIAGMRFSISETAEWGDVSVGPTIIDNATKNKMKRALKRIQNGQFAEEWIKENKKGQRKFNKLRKAGAEHE
>MP0319_megahit_58135_163-807
MQMYYDNDANLDLLSDKTVAVIGYGSQGHAHSLNLKESGVKVVVGLREGSKSRAEAEVAGLEVATVAEASKKGDIVMILINDEIQGAVYEADIKPNLEDGNALAFAHGFNIHFGQVVPPANVDVFMVAPKGPGHLVRRVYEQGGGVPGLLAVYQDATGRAHEFGLAYAKGIGCGRAGVIETTFREETETDLFGEQVVLCGGLTELIRAGFDTLVE
>MP0319_megahit_58530_734-1156
MSEQQDTARFFEEGDADPSLLKDRRVAIIGFGSQGHAHALNLRDSGVSVVVGLYEGSPSAETAREQGLDVKTVAEAAAWADVISILIPDTKQAAVYHTEIEPNLSDGDILVFAHGFNIHYDEIDPPEGVDTILIAPKSPGQ
>MP0319_megahit_63697_214-549
HEVKLIVDLIYEGGIANMDYSISNTAEYGQYVTGPRILKYDETKARMKEVLADIQQGKFVRDFMLENAVGQPTIKASRRANDEHAIEATGAKLREMMPWISAGKMVDKSKN*
>MP0319_megahit_65880_34-1065
MKIYYDKDTDLELIKSKKVTIVGYGSQGNAHANNLKDSGVNVTVALRKDSSSWTKAEQAGLIVQEVEESVKDADMVMILMPDELQAATYTSNIHKHIKKGSILAFAHGFNIHFKKIIPREDLDVVMVAPKGPGHTVRSQYVAEAGVPSLLAIYKDVSGQAKDITLSYASAIGAGRAGIIETNFKDETETDLFGEQAVLCGGLTSLIQSGYEVLTEAGYPPEMAYFECLHEVKLIVDLIYEGGLQNMRYSISNTAEFGDYVSGSRIITEETKKEMGNILKEIQSGEFANKFVQDCRKSNDGKGGPIMKKNREKNSSHPIEKVGEELRSMMPWIAKNKLVDKSKN*
>MP0319_megahit_67125_2-880
RAGSPSAKKAEGAGFKVLPNAEAAAWADVFMILAPDEHQAAIYAADVHDNLRPGAALAFAHGLNVHFGLIEPRKDVDVIMIAPKGPGHTVRGEYQRGGGVPCLIAIHQDATGNAHDIALSYASGVGGGRSGIIETNFREECETDLFGEQAVLCGGTTALVQAGFETLVEAGYSPEMAYFECLHELKLIVDLMYEGGIATMRYSISNTAEYGDIKTGPRIITEETKKEMKRVLADIQSGRFVKDFVLDNRAGQPELKASRIAAQRHPIEETGAKLRAMMPWIGANKLVDKDKN*
>MP0319_megahit_69710_3-935
MKMYTDADASLDPLLGKTVSLLGYGNQGQAQALNLRDSGIHVLVGNRQDSYAEQAVEDGFDPIPISDAAKEGDYLIILTTDESQPVIWDQQIVPNLEAGNVLVWSSGYNVGYGLIKPPDDVDVVMVAPRMTGNNVRTLFEHNKGTMAQVAVQQDATGEAWKRMMAVAKGIGATRGGVFESSFREEAELDLFAEQVIWPGLVAWFEECFKLGVEQGFSAELMVLELYGSGEASEIFRLMSQKGFYKQMANHSTTSQYGTLSRSKNLVSNEQKALMRERLVHDIKGGAFVKEWSAEQASGSKLLEKLKAEVME
>MP0319_megahit_73204_3-692
MKELDINGFKELIIERSDYPIEKCKQILNNDVTAILGYGPQGRGQGLNMRDQGFNVILGLRKGASWEKAVEDGWVEGKDLFEIGEAAKKGSIIQFLLSDAGQIQAWPLVKKNLNDGDTLYFSHGFGIIFHKHTKIIPPKNINVVLVAPKGSGLTVRNHFLEGRGINSSFAIHQDYSGRARDITIATAFAIGSGHLFETTFEKEVHSDLTGERCVLMGLIQGAFLAQYEVL
>MP0319_megahit_73717_1-342
AAGIIAESAYYESLHETPLIANTIARKKLYEMNATISDTAEYGCYLYNHACVPLLADFMKGIKSDVIGKGLDVDDNGVDNARLIEVNDALRAHPVEAVGAVLRGHMADMKKIV*
>MP0319_megahit_74417_3-242
MQVYYDKDCDLSIIQGKKVAIIGYGSQGHAHACNLNDSGVDVTVGLRSGSSSIAKAEAHGLKVSDVPAAVAAADVVMILT
>MP0319_megahit_75149_3-956
GYGSQGHAHANNLKDSGVREVKVALREESSSIRKAQDAGFEVLSPSAAAKWADIVMVLVPDELQEVLYKEHLEDNLKQGAAIAFAHGLAIHFKLIVPRDDLDVFMIAPKGPGHTVRAQYLDGKGVPSLLAVQKDASGNAHKIALSYASAIGAGRTGIIETTFKEECETDLFGEQAVLCGGLTSLVKSGFETLVDAGYSPEMAYFECLHEMKLIVDLMYEGGIANMRYSISNTAEYGDYVSGPRVINDAVRKEMKKLLDEIQSGDFVKKWMQENKNNQKKFKEFRTNEAKHPIEEVGKKLRDMMPWIAAGKLVDRNKN*
>MP0319_megahit_81512_782-1369
MHLMVQTWKDLDISLDPIKDQIIAVIGYGIQGDAQANNMKDSGLNIVIGLKEGGTSWQKAKGDGHEVLSVADACKKADIIHILIPDMIQAKVYKEEIAPNLSEGNALSFSHAAAIYWKWIDAPDNVDVIMVAPKGPGSKVRETYLENFGTPSIVAVEQDKTGTAWDRTLGIGKAIGSAKAGLIKTTFKEEVETDWF
>MP0319_megahit_81937_1-303
MIVDLMYQGGFNYMRYSVSDTAEYGDLTRGPRIIDEHVRENMRAVLKEIQDGTFAREWIAENDEGRPRFTPLREQARNSQIEEVGKELRAMMPWMDPKVI*
>MP0319_megahit_84016_2-157
MNYFNTLPLRLQLEQLGKCRFMDRSEFSDSVRKLNDKKVVIVGCGAQGLNQG
>MP0319_megahit_87831_1-417
QTVLCGGISALIKAGFETLVEAGYQPEMAYFECMHEVKLIVDLFYQGGLNYMRYSVSNTAEYGDYSRGPRIITEETKAEMKRILEEIRSGKFANEWIDENKSGAGNFKAMRGQDHEHPVEQIGRELRRLMTWIDSKEV*
>MP0319_megahit_93152_880-1404
MVDVYYDKDADLKFLEGKTIGMVGYGSQGHAHALNLKDNGQDVVVGLYPESKSRAVAETAGLRVADVPEVAKEADVLMMVIPDHIQGRIYREQIEPHLRPGSALMVAHGFSIHYKEIVPADTMDVMMVAPKAPGHRMRELFTEGVGVPSLLAVHQDATGQAKNIGLAYAKGVGST
>MP0319_megahit_94247_203-562
PEMAYFECLHELKLIVDLIYEGGIANMNYSISNNAEYGEYVTGPRVVTEETKKAMKQCLKDIQTGEYAKSFLLEYKAGQPTLISRRRLTEEHQIEQVGAKLRAMMPWIAKNKLVDQTKN*
>MP0319_megahit_98920_138-1124
MKIFSKDDVNEHQLQSKKITILGYGSQGRAHAMNLKDSGLNVVVGLRQDGSSWNKAIEDGLVVKTIKEAVTDSDLIAFLVPDMAQPQIYQSIESEIRNSATILFAHGFNIHYNQINPRADLDVILIAPKSPGDLVRREYKQGKGVPCLMAVHKDNSGQAQADAMAYAHGIGGSRAGILTTTFAEETETDLFGEQAVLCGGCTELILAGFDTLVEAGYQPEVAYFECMHELKLIVDLMYEGGIAKMHEFVSETAIYGDLSRGPRVINAETRERMKTILSEVQNSTFANEWIEENKSGKENYNQMMTDDLNHPIEKVGSELRKRMSWLNK*
>MP0319_megahit_99444_1-300
EGGIANMNYSISNTAEYGEYVSGPKIVDSETKKKMKSVLDKIQSGEFTKQWIDEYKSGAKNFESMRSKIDNHQIEKVGKELRAMMPWIAKNKLVDKEKN*
>MP0319_megahit_103841_523-774
MSKIYYNKDADIKIIKKKTIAIIGYGSQGHAHARNLHDSGIKVMVGLRKNSAFWKRAQKDGLKVVTVPEAAKQADIITILIPDD
>MP0319_megahit_104602_505-1437
HAHALNLKDSGVNVTVGLRENSPSAARAKHEGLEVSSIPNAVSNADIVMILAPDEYQASIFKESIEPNLKENAALAFAHGFNIHYGQIKPDTKYDVFMVAPKSPGHLVRSTFLQGKGVPTLIAIHNNNSGKAKDVALAYASAIGGGRAGIIETDFKEETETDLFGEQAVLCGGVTALVKAGFETLVEAGYAPEMAYFECLNELKLIVDLMYEGGMTEMRYSISNTAEYGDLTKGPFLIDDHVRAKMKLVLKDVQNGKFANDFVNEIKSGSKEFDRLRQEGSEHLIEETGKKLRDMMSWMQDSKLVDEKIK*
>MP0319_megahit_105439_1-648
VIMIAPKGPGHTVRSTYVEGGGVPSLIAVGQDASGRAKEIALSYASANGGGRAGVIETTFQEETETDLFGEQAVLCGGAAALVQAGFETLTEAGYAPEMAYFECLHELKLIVDFFYEGGISNMWYTVSNTAEYGGLTRGSRIVNGETKKEMRRILEEIQSGSFAREFVSENQAGAPTMKAMRRRSQAHEIEVVGARLRAMMPWIEENKLVDKTKN*
>MP0319_megahit_106792_3-212
LFDHAAKPLLSNFMKKIDKSLIGDGSKYIKETGVDNKKLIDVNEIIRFHPVEIIGYDLRDSMKAMKKII*
>MP0319_megahit_107047_3-398
GGVTSLVKAAFDTLVEGGYPPEIAFFECLHELKMIVDLMYQGGFNYMRYSVSDTAEYGDLTRGPRIIDEHVRDNMRQVLKEIQDGTFAREWIAENDEGRPRFTPLREQAQNSQIEDIGKELRAMMPWMDPK*
>MP0319_megahit_109086_1-732
HAHARNLHDSGMKVMVGLRKNSAFWKRAQKDGLRVVTVPEAAKQADIMMILIPDDKQREMYDNDIAPHLRKGQALAFGHGFNIHFGQIEPPKDVDVFMVAPKGPGHLVRRTYEQGAGVPCLMAIHQNASKKAKKIALAYAKGIGGTRAGVLETNFKEETETDLFGEQVVLCGGVTELIRSGYDTLVDAGYDPNLAYFECLHELKLIVDLIYEGGIGNMRYSISTTAAYGDVTRGPRIITDETRA
>MP0319_megahit_109296_3-821
MRVFYDRDADVNLIKTKKVAIVGYGSQGHAHALNLRDSGVTEVAVALRQGSGSITKAEDESLKVMTPSDAAAWADVLMILAPDEIQADLYSAEIHDNLKDGAAIAFAHGLSIHFGLIAPPVGVDVFMIAPKGPGHTVRSEFVRGAGVPCLVAVSQDASGAALELALSYGSAIGGGRSGIIETTFKEECETDLFGEQTVLCGGLTSLITASWETLVEAGYAPEMAYFECLHEVKLIVDLMYEGGIANMRYSISNTAEFGDYLSGPRVIDAGVKE
>MP0319_megahit_111071_138-590
TFKEETETDLFGEQAVLCGGVAALVKAAFETLIEAGYQPESAYFECMHELKLIVDLFYQGGMEYMRYSVSDTAEYGDYTRGPAVVDENVKKNMRKVLDQIQDGTFAKEWITENDEGRPTFNRLREENAGHQIEEVGKELRGMMSFLSDPD*
>MP0319_megahit_112061_270-539
GGIKKMHEFVSETAIYGDLSRGPRIINSETKERMKTILEEVQNKTFAQEWIEENKTGKENYNRMMDDDQNQQIEKVGKELRQRMSWLKN*
>MP0319_megahit_116859_2-238
SDTAEYGGITRGNRIIDEHVQNEMRITLKEIQNEQFHNEWMLESENGYPALNKLREEEKQIPIEEISKQLLKELFENK*
>MP0319_megahit_121835_1-624
MKVYYDKNCDKNLIKNKKVSIIGFGSQGHAHAMNLKDSGVKNIVIGLKKNSSSRTKAKKAGFKVLSPEKAIEIGEVVMILIPDELQPELYKNVIEKKIAKNAYLGFAHGFSIHFKFIKPRKDLNIFMVAPKGPGHLVRSEYKNKRGVPCLLAIDKSVSNDTKNIGLSYASAVGGGRTGIIETTFKEECETDLFGEQVVLCGGLTSLIK
>MP0319_megahit_124572_1-822
TAWADVVMLLLPDTDQAAIYEEHIAPNLNPGDALAFSHGFNIRFDLISPPEDVDVIMVAPKGPGHLVRRTYVEGGGVPCLIAVEQDPTGGAEALALAYADGIGGARAGVIETTFTEECETDLFGEQVVLCGGVTELVRSAFDILVDAGYQPEICYFECLHELKLIVDLMYEQGIGGMRFSVSDTAEYGDLSRGPRIIDDDVRATMQQVLSEIQSGQFAEEWVAEAHSGRENFYRLEAEGREHRIEKVGSDLRAMMPWISAGRVSVQEASGGQG*
>MP0319_megahit_126863_1-354
RENGHSPSEAYNETIEEGLQSLYPLVSEKGMDWMYSNCSTTAQRGALDWAPKFRDVLKPVIQDCYSKVVSGEEAKIAISSNSKPDYRKQLHKELDKINNQEMWLAGKKLRPLRPENI*
>MP0319_megahit_130623_3-314
MQIFYDNDADLGLIQNKKVAVIGYGSQGHAHANNLRDSGVDVVVGLRDGSSSVAKAEQAGLETASVAEASRVADLIMILAPDELQAEIYEKEIAPQLKPGAAIA
>MP0319_megahit_130750_697-1863
MSNNYFNTLNLQQKLDQLGRCRFMDRSEFASEAEFLKGKKVVIVGCGAQGLNQGMNMRDSGLDVSYTLRAEAIAEKRQSWKNATENGFNVGTYEELIPTADLVMNLTPDKQHTAVVTAVMPLMKEGACLGYSHGFNIVEEGMQIREDLTVVMVAPKCPGSEVREEYKRGFGVPTLIAVHPENDPKGEGWDIAKAWAAATGGHRAGCLESSFVAEVKSDLMGEQTILCGMLQTGAILGFEKMVADGIDEGYASKLIQYGWETVTEALKYGGITNMMDRLSNPAKIVAFDMAEDLKELMRPLFRKHQADIMEGEFSSTMMADWANDDANLLKWREETAETGFEKASASDVEIDEQEYFDHGIMLVAMIKAGVELAFESMVESGIVEESAYY
>MP0319_megahit_130852_2-745
SKNMMKDWDNDDKNLLEWRSETGKTAFEKTKISSDKIGEQEFFDNGILMVAFVRAGVELAFDTMIEAGIKDESAYYESLHETPLIANLIARKKLFEMNRVISDTAEYGCYLFDHAAKPLLSNFIKKIDSRVKKANSKDWQTEYLAPIISVKSVKDVKEAIEHINQHGSNHTDAIITSNKKNAELFLNGVDSSIVMHNTSTQFADGGEFGMGAEIGISTGKLHARGPVGADQLTTFKYVVKGKGQLRS*
>MP0319_megahit_132631_5599-6636
MPATIYYEDDADLGCLSGRTIAIMGYGSQGHAHALNLRDSGVNVVVGLREGSSSTAKAEAEGLRVLTISEAAVDADVMMMALPDTEQAAIYTEQIAPNLSPGNAIAFSHGFNIHFDQIQPPEDVDVWMIAPKGPGHNVRRTYVEGGGVPALVAIHQDATGNALADALAYAKGIGGTRGGVLTTTFAEETETDLFGEQVVLCGGLTELIRAGYDTLVEAGYQPESAYFETLHEVKLIVDFIYEAGIAGMRYSISTTAEYGDLTRGPRIITDETRAEMRRILAEIQDGSFAKEWIDENRNGLPNYKRLVEEGKQHPIEAVGTELRAMMPWITAGKQDVTEASGGNVN*
>MP0319_megahit_133861_353-499
MKMFYEKDTDVNLIKEKKIAIFGYGSQGHAHALNLRDSGVKEVVVALRD
>MP0319_megahit_134120_833-1078
MQMYSEKDVNTSLLEGQRICILGYGSQGRAHALNLKDSGHNVVVGLRKNGKSWKKAKADGLEVQKPSIAVKDALISVFLIPD
>MP0319_megahit_136034_417-503
MKIFYEKDADVNIIKSKKVAIFGFGSQGH
>MP0319_megahit_136328_3-914
ILNNETTAILGYGPQGRGQGLNMRDQGFDVILGIRKGISWEKALEDGWVEGENLYSIQEAAEKGTIIQFLLSDAGQIQAWPMVKENLKEGDALYFSHGFGVIFHDDTGIVPPDDVDVILVAPKGSGLTVRTHFQAGRGINASFAVHQDFTGKARERCIATAFAFGSGHLFETTFAKEVHSDLTGERCVLMGLLQGAFLAQYEVLREHGHSPSEAYNETIEEALQSLYPLVSENGMDWMYANCSTTAQRGALDWAPKFRDTLKPVIEECYQKVISGVEAKRAIESNSKSDYRDTLGKELAAVNSQ
>MP0319_megahit_145207_878-1702
EAAGLRVADVPQVAKEADVLMMVIPDHIQGRIYREQIEPNLRPGSAFMVAHGFSIHYKEIVLPETIDVMMVAPKAPGHRMRELFTEGVGVPSLLAVHQDATGNAKDIGLAYAKGVGSTGAGVLMTTIKDETESDLFGEQTILCGGVTALVKAAFDTLVEGGYPQEIAFFECLHELKMIVDLMYQGGFNYMRYSVSDTAEYGDLTRGPRIIDEHVRENMRQVLKEIQDGTFAKEWIAENDEGRPRFTPLREAAQHSQIEDIGKELRAMMPWMDPK*
>MP0319_megahit_145595_1066-2085
MSLNIYYDKDCDLSIIQGMKVTIVGYGSQGHAHACNLKDSGVDVTVALRAGSSSIAKAQAAGLTVSDNVGEAVKGADLVMILTPDEFQSQLYKQEIEPNLKKGAVLAFAHGFAILYNQILPREDLDVIMIAPKAPGHTVRSEFVNGGGIPDLIAVEQDASGKAKDIALSYASGVGGGRTGIIETTFRDETETDLFGEQAVLCGGAVELVKAGFETLTEAGYAPEMAYFECLHELKLIVDLMYEGGIANMNYSISNNAEYGEYVTGPRVINEESRWAMREALKNIQEGKYAKQFIQEGQSGYPEMTAMRRINAEHPIEQTGAKLRSMMPWIQKIVDKSKN*
>MP0319_megahit_146332_198-1193
MKVYYEKDSEVDLIKSKKVAIYGYGSQGHAHALNLRDAGVKEVVVALREGSSSAAKAEAEGLKVMSMSDAAEWADILMMLIPDELQSDVYKNHIEQRAKQGAALAFAHGLNIHFDLIKARDDLDVFMVAPKGPGHTVRSEFNKGGGVPCLVAVDSDKTSNALRIALSYASAIGGGKAGIIETTFKDECETDLFGEQTVLCGGVVELIRNGFETLVEAGYPPEMAYFECLHEVKLIVDLIYEGGIANMRSSISDTAEYGDLISGRRVVTDETRAEMKRILADIQNGKFAKEWLSENKVGRPVYTAIKRRDSEHLIETVGAKLRGMMSWLDDK*
>MP0319_megahit_149151_2-550
VAVHQDVSGAAHDLALAYGKGIGGGRAGILETTFKEETETDLFGEQAVLCGGVTELVKTGFEVLVEAGYEPESAYFEVLHELKLIVDLMYQGGLGYMRYSVSETAEYGDYSRGPVVIDSNVKKNMEKVLQQIQSGEFAREWIAENDEGQHKFKQMRAENEIHGIEKVGKELRDMMPWLESTT*
>MP0319_megahit_149714_501-812
MVDVYYDKDADLAHLEGKTIAMIGYGSQGHAHALNLKDNGQNVVVGLYPESKSRAVAEAAGLRVADVPDAAAEADVLMMVIPDHLQGRVYREQIAPNLRPGSAF
>MP0319_megahit_151729_1-129
RAIESNSKSDYRDTLEKELAAVNSQEMWVAGKELRQLRPENL*
>MP0319_megahit_152039_1-951
DDDADLSIIQSLKVAIVGYGSQGHAHANNLHDSGVDVTVGLRESSPSWKKAEEAGLKVARVPEAVDGADVVMILAPDEFQQGLYELEIQPNLKSNAVLAFAHGFNIHFNKIIPTEDMSVIMIAPKGPGHTVRSTYLNGGGVPSLIAIFQDGQTSGEFSAKEIALSYSKANGGTRAGVLETTFQEETETDLFGEQAVLCGGMTALIKAGYETLIEAGYSPEMAYFECLHETKLIVDLIHEGGIANMHYSISNTAEFGDYVSGPKIITDDTKEAMRGILKRIQSGEFADNFLNDCRQSNDGSGGPVMKDKRNETANHSI
>MP0319_megahit_154020_436-669
MAKMYYDSDGDLNLFDNKSIAIIGYGSQGHAHALSAKDSGVNVKVGLYKGSKSWEKAENDGLEVGTVSEVSQSSDLIM
>MP0319_megahit_156983_493-771
MATLSYDKDIDDSILRDKTIAVLGYGSQGHAHALNLKESGFNVVVGLYEGSRSKQTAEEAGLKVLSNADATKVADLISFCLPDTVQSKVYRED
>MP0319_megahit_157729_1-342
GYQPEVAYYECMHELKLIVDLLHEGGLKKMHEFISDTAAYGDLVSGPKIIDAHVRKRMKDILNEIKDGTFAENWINENNQNQNNFKRLMNDDLNHPIEEVGKKLRGHMDWLEN*
>MP0319_megahit_159169_1117-1326
MANVYYEQDVDRSAIAERKVAILGYGSQGHAHALNLKESGINVCVGLRESSSSVAKATEAGLDVKSIADA
>MP0319_megahit_159404_1-336
MNIYYDKDADLAIIKGKQVAVIGYGSQGHAHANNLKDSGVDVCVGLREGSSSIEKAKSAGLEVKSISEAVSSADVIMLLAPDEHQSVLYKNEIEPNIKNGATLAFAHGFNIH
>MP0319_megahit_162435_2847-3866
MQVYYDKDADLSIIQNMRVVVVGYGSQGHAHANNLRDSGVSNIAIGLRDGSGSATKATEAGFAVVRVADAVTDADVVMVLTPDEKQQQLYVDEIAPNLKQGACMAFAHGFNIHFGLIEPREDLDVIMIAPKGPGHTVRSTYVAGGGVPSLIAISQDASGRAKEIALSYASANGGGRAGVIETTFQEETETDLFGEQAVLCGGAAALVQAGFETLTEAGYAPEMAYFECLHELKLIVDFFYEGGISNMWYTVSNTAEYGGLTRGSRIVNEETKKEMRRILEEIQSGSFAREFVSENQAGAPTMKAMRRMSQAHEIEVVGARLRAMMPWIEQNKLVDKTKN*
>MP0319_megahit_163723_906-1928
MKMFYEKDADVNLIKGKKIAIFGYGSQGHAHALNLKDSGVKEVVVALRDGSSSKAKAESKGLKVMNLSDAAEWADVVMILTPDELQATIYRNHIEQRAKEGTSIAFAHGLNIHYDLINARKDLDVFMVAPKGPGHLVRSEFEKGGGVPCLFAVHQNGSGKARDLAMSYASAIGGGRSGIIETTFKDEVETDLFGEQTVLCGGLVELIKNGYETLVEAGYEPEMAYFETVHEVKLIVDLIYEGGIANMNYSISNTAEYGEYVTGPKIINKEETKKRMKEVLDKIQSGNFTKEWMNECKNGQKNFLKTREKLAEHPIEKVGAELRAMMPWITKKKLVDSDKN*
>MP0319_megahit_167025_1-432
TDWFGEQADLCGGSASMVVNAFETLVEAGYQPEIAYFEVLHELKLIVDMIQKYGINGMWRRVSETARYGGLTRGPMVMTGDTKEKMKKVLQMIQDGTFNDEWIKNYQNEGKAAFDKYMKELDNHQIEVVGKQMRKMMWPDSTE*
>MP0319_megahit_167310_435-605
AEEWVAEARSGRENFARLEEAGHQHRIEQVGSTLRAMMPWISAGKLSVQEASGGQG*
>MP0319_megahit_170181_51-695
MQLFLESDVQVGLLGGERLAILGYGSQGRAHALNLRDSGFEVVVGLRPGGKTWDKAERDGFTVRDTEKAVEGAGLVAFLVPDMAQRELYNRIQSGINNGSTLLFAHGFTIHYDQIDPRDDLDVVLIAPKGPGDLVRRQYEAGRGVPCLIAVNQDATGQAHQRGLAYAHGIGGTRGGVLATTFKEETETDLFGEQAVLCGGVTELIVRGFETLTEA
>MP0319_megahit_173697_2031-2909
MQIYYDKDADLESLKSKKIVVVGYGSQGHAHANNLKDSGMNVSVALRKDSSSWQKAEEAGFKVQEVKDAVKEADLVMVLMPDELQSSTYSAEINENIKKGAVLAFAHGFNIHFEMIVPREDLDVVMIAPKGPGHTVRSQYVEGAGVPCLIAIHKDVSGNAKDSALAYASAIGSGRAGIIETNFKDETETDLFGEQAVLCGGLTSLIQAGYEVLVEAGYPPEMAYFECLHEVKLIVDLIYEDGLQNMRYSISNTAEFGDYTSGPKIITEETKEEMRAILKRIQSGEFAEQFMSD
>MP0319_megahit_174517_1-831
KKDGLVPGKTLFDIPEAVRRGTVVQYLLSDAGQKDQWSVIRDNLQEGAALYFSHGFSVTYSDITGVIAPDNVDVILVAPKGSGTTVRRLFLEGRGINSSFAIDQDFTGRARERCIALGIAIGSGFLFETTFKKEVYSDLTGERGVLMGAIYGLWLAQYEVLREKGHSPSEAFNETVEEATQSLYPLIAENGMDWMYANCSTTAQRGALDWYKRFKKCSKPVFKQLYGKVADGSETRRVLKVNSKADYRESLEAELKEVRESEMWRIGKEVRKLRPEN
>MP0319_megahit_175735_1846-2856
MNIYYDKDADLEIIKDKQVAIIGYGSQGHAHANNLKDSGVNVCVGLRTGSASIEKANSAGLEVKPIADAVSTSDLIMLLAPDEHQAELYKNEIEPNIKEGATLAFAHGFNIHFKQIIPRPDLDVIMVAPKGPGHLVRATYASGGGVPSLIAIFQNASGHAKELSLSYASANGGGRAAIIETTFKEETETDLFGEQTVLCGGITSLIQTGFETLVEAGYAPEMAYFECLHETKLIVDLIYEGGIANMRYSISNTAEYGDFTRGPRIITSETKRIMKDILAEIQSGEFAREFISEYKNGAPTMEEKRRVSREHGIEIIGEKLRSMMPWIQRGKLVDKAL
>MP0319_megahit_178900_1-294
MRFSVSDTAEYGDLSRGPRVIDDSVRATMREILSEIQSGEFAEEWVAEAHSGRKNFYRLEAEGREHRIEKVGEELRAMMPWISAGKVSVQDASGGQG*
>MP0319_megahit_180323_1-591
PGQMVRREFVAGRGVPALVGVHHDASGQALDFALAYAAGLGSTRTGVLQTTFGAETETDLFGEQAVLCGGLSELVKAGFETLVDAGYDPRLAYFECLHEMKLIIDLAYAKGLSGMRAEISDTAEWGDYESGRRVIGEASRTAMREVLDEIQSGAFAKKWIEEAHCGGPNFERRRQEEGAHILETTGNALRGRMSWL*
>MP0319_megahit_182870_1692-1829
MKELDINGYKETIIERSDYPIELCKQILNNETTAILGYGPQGRGQG
>MP0319_megahit_184710_1-699
KNLFEIAEAVQRGTIIQFLLSDAGQIQAWPTVKENLSEGNALYFSHGFGVVFHEDTGIIPPDNVDVILVAPKGSGLTVRTHFKAGRGINSSFAIHQDFTGRAKERCVATAFAIGSGHLFETTFAKEVHSDLTGERCVLMGLLQGAFLAQYEVLREHGHSPSEAYNETIEEALQSLYPLVAENGMDWMYANCSTTAQRGALDWAPKFRDTLKPVIEECYQKVLSGEEARRSIES
>MP0319_megahit_189714_2-523
SGQAQANAMAYAHGIGGSRAGILTTTFAEETETDLFGEQAVLCGGVTELIVAGFDTLVDAGYQPEVAYFECMHELKLIVDLLYEGGIKKMHEFVSETAIYGDLSRGPRIVNSETKERMKTILEEVQNKTFAQEWIDENKSGKENYNRMMEDDQNQQIEKVGKELRQRMSWLKN*
>MP0319_megahit_190645_2228-3250
MKMYYEKDTDVNLIKEKKVAIFGYGSQGHAHALNLRDSGVKEVVVALREGSSSAAKAESKGLKVMNLSDAAEWADIVMILTPDELQAAIYKNHIEQRVKEGTSIAFAHGLNIHYDLINARKDLDVFMVAPKGPGHLVRSEYEKGGGVPCLFAVHQNGSGKARELAMSYASAVGGGRSGIIETTFKDEVETDLFGEQTVLCGGLVELIKNGYETLVEAGYEPEMAYFETVHEVKLIVDLIYEGGIANMNYSISNTAEYGEYQSGPRIINKEETKKRMKEVLDEIQSGKFTKEWMEECKNGQKNFLATREKLAEHSVEKVGAELRAMMPWISKKKLVDSDKK*
>MP0319_megahit_193858_217-726
IGGTRAGVIQTTFKEETETDLFGEQTVLCGGTSALIQAGYEVLVEAGYQPEMAYFECLHELKLIVDLINEAGISGMRFSISETAKWGDVKMGPKIIDSSVKKRMKEALTNIQNGKFAKAWVREYKGGYKQYNKLLKAGETHNIEKVGTRLRSMMPWMRKRTVKGAQAAY*
>MP0319_megahit_197697_1-186
KDAMKKVLDDIQSGRFAKEWITENDEGLHKYNELRDADLEHPVEKIGKELRDMMPWLESTT*
>MP0319_megahit_199422_639-1019
MKMFYEKDTDVNLIKNKKIAIFGYGSQGHAHALNLRDSGVKEVVVALRDGSASKAKAESKGLKVMNLSDAAEWADVVMILTPDELQATIYKNHIEQRVKEGTSIAFAHGLNIHYDLISARKDLDVFM
>MP0319_megahit_199615_3-209
MKMFYEKDTDVNLIKNKKIAIFGYGSQGHAHALNLKDSGVKEVVVALREGSVSKSKAESKGLKVMNLSD
>MP0319_megahit_199650_3-740
MQVYYDKDCDLSIIQGKKVAIIGYGSQGHAHACNLKDSGVDVTVGLRPGSSSIAKAEAHGLKVSDVPAAVAAADVVMILTPDEFQSQLYKAEIEPNLKQGATLAFAHGFAIHYNQIVPRADLDVIMIAPKAPGHTVRSEFVKGGGIPDLIAIFQDASGNAKNVALSYASGVGGGRTGIIETTFKDETETDLFGEQAVLCGGAVELVKAGFETLTEAGYAPEMAYFECLHELKLIVDLMYEGGIANM
>MP0319_megahit_199839_241-591
MQIYYDNDADLEIIKNKKVVIVGYGSQGHAHANNLKDSGGNVTVALRRDSSSWVKAETAGLEVKEVSEAVKDADMVMMLIPDELQSDIYKNEIESNIKEGAILAFAHGFNIHFEMIV
>MP0319_megahit_200994_2-931
GYGSQGHAHALSANDSGVKVKVGLYEGSKSWKKAENDGLEVGTVSEVSQSSDLIMMLLPDTIQPQVYKESIEQHMNESKTLMFAHGFNIHYNTITPPSNIDVVMVAPKAPGHRMREVFTKGSGVPGLLAIHQNPSGNAVSTGLAYAKAIGCTRAGVLTTTFKEETETDLFGEQAVLCGGTAQLVKYAFETLIEAGYQPESAYFECLHELKLIVDLMYQGGLDYMRYSISTTAEYGDLTRGPVIIDESVKENMQKVLKDIQDGSFAREWITENDEGLHKFNELRKQNSSHPIEIIGKELRGMMPFLNDSE*
>MP0319_megahit_203941_165-788
GHLVRSEFEKGGGVPCLFAVHQNGSGKARELAMSYASAVGGGRSGIIETTFKDEVETDLFGEQTVLCGGLVELIKNGYETLVEAGYEPEMAYFETVHEVKLIVDLIYEGGIANMNYSISNTAEYGEYMSGPRIIKKEETKKRMKEILDDIQSGKFTKEWMDECKNGQKNFLKTREKLAEHSVEKVGARLRAMMPWIAKKKLVDSDKK*
>MP0319_megahit_204050_1131-1454
KLIVDLMYEGGIANMNYSISNNAEYGEYVTGPEVINDESRAAMRNALKRIQTGEYAKMFIQEGNTNYPSMTARRRLNAEHEIEQVGAKLRGMMPWIAANQLVDKSKN*
>MP0319_megahit_204112_1-513
MQIFSERDVNEAQLESKKITILGFGSQGRAHAMNLNDSGLNVVVGLRRNGSSWDKAIDDGLNVLEPDEAVIDSDLISFLVPDMAQPKLYASLESKIKNSATLLFAHGFNIHYQQIQPRNDLDVILIAPKSPGDLVRRQYTQGKGVPCLMAVEKDNSGQAQANAMAYAHGIG
>MP0319_megahit_206259_1453-2460
MKTIYYDDAADLGLICDKKVAVVGYGSQGHAHALNLKDSGVRVKVGLHADSKSRATAEAAGIDVASVAEAAAWADVIMILAPDTKQPAIYAESIEANLTAGKMLMFGHGFNIRFKTISPPENVDVTMIAPKAPGHRVREVYVEGGGTPALLAIDQDATGQARGLTLSYAKALGVTRAGVIETTFAEETETDLFGEQAVLCGGVSALVKAAFGTLVEAGYQPEIAYFECMHELKLIVDLMYRGGLNYMRYSVSDTAEHGDYTGGPRIVTDETRKAMRAMLAEIQDGTYAKNWIRENEVGRPSFNKTRQEEQDQQIERVGAELRKMMPFLDAVTIKA*
>MP0319_megahit_206752_1-672
INARKDLDVFMIAPKGPGHLVRSEYKRGGGVPCLMAIHQDSSGKAKDLALSYASAIGGGKAGVIETNFREECETDLFGEQSVLCGGLVELIKNGYETLVEGGYSPEMAYFECVHEVKLIVDLIYEGGIANMNYSISNTAEYGEYITGKKIIDSKTKEKMKEVLKDIQSGKFAKQWMDENKNGQKNFLKMRKELAEHPIEKVGKKLRALMPWIGKNKLVDKEKN*
>MP0319_megahit_207337_2-511
MKMLYEKDANVDLIKSKKIAIFGFGSQGHAHALNLKDSGVENVVVALRDGSPSQKKAEEQGLKVMSLSDAAEWADVLMVLTPDELQSQIYKNHIEQRMREGTSLAFAHGLNIHFNLINARKDLDVFMIAPKGPGHLVRSEFKKGGGVPCLMAIHQDSSGKARDLALSYAS
>MP0319_megahit_212011_1-300
MKELNINGYTETIIERSDYPQEKCKSILENEVTAILGYGPQGYGQGMNMRDQGFNVILGLRRGSSWEKAVKDGWVEGENLFEIAEAVQRGTIIQFLLSDA
>MP0319_megahit_212276_3-557
VPCLMAVERDNSGQAQANAMAYAHGIGGSRAGILTTTFAEETETDLFGEQAVLCGGVTELIVAGFDTLVDAGYQPEVAYFECMHELKLIVDLLYEGGIKKMHEFVSETAIYGDLSRGPRIVNSETKERMKIILEEVQNKTFAQEWIEENKSGKENYNRMMEDDQNQQIEKVGKELRQRMSWLKN*
>MP0319_megahit_212963_528-608
MKMLYEKDTNIDLIKSKKIAIFGFGSQ
>MP0319_megahit_214082_659-871
MKMFYEKDTDVNLIKNKKIAIFGYGSQGHAHALNLKDSGVKEVVVALREGSASKAKAESKGLKVMNLSDAA
>MP0319_megahit_216616_2-601
LTPDELQAQIYKNHVEQRMKEGTSIAFAHGLNIHFNLINARKDLDVFMIAPKGPGHLVRSEYQKGGGVPCLMAIHKNSSGKARDIALSYAMAIGGGKSGVIETTFREECETDLFGEQTILCGGLVELIKNGFETLVEAGYSPEMAYFECLHEVKLIVDLIYEGGIANMNYSISNTAEYGEYVSGKKIINSDTKKRMKEIL
>MP0319_megahit_216730_1019-1267
MVDVYYDKDADIKFLEGKTIGMVGYGSQGHAHALNLKDNGQDVVVGLYPESKSRAVAEAAGLRVADVPQVAREADVLMMVIPD
>MP0319_megahit_216785_585-1604
MKMFYEKDADVNLIKSKKVAIFGYGSQGHAHALNLKDSGLKEIVVALREGSPSRKKAESQGLKVMSLSDAAEWADVVMILTPDELQSQIYKNHIEQRMKQGSSLAFAHGLNIHFNLIKARKDLDVFMIAPKGPGHLVRSEYQRGGGVPCLMAIHQDSSGKAKDLALSYACAIGGGKSGVIETTFKDECETDLFGEQTVLCGGLVELIKNGYETLVEAGYPPEMAYFECLHEVKLIVDLIYEGGIANMNYSISNTAEYGEYITGRKIIDSKTKERMKEVLKDIQSGKFAKQWMDENKNGQKNFLKMRKELSEHPIEKVGKKLRDLMPWIGKNKLVDKSKN*
>MP0319_megahit_216836_3769-4791
MKVYYDSDADPELIKDSKVAIIGYGSQGHAHALNLRDSGVKEVCIALKEGSSSIIKAENAGFQVKTVSEAASWSDVMMMLTPDELQADIYNNNISERLKNGASLFFAHGLNIHFNLIKPREDLNIIMVAPKGPGHTVRSEYERGAGVPCLLAVHQDSTGNASEIGLSYASLIGGGRAAIIETTFREECETDLFGEQAVLCGGVVELIRNGFETLVEAGYAPEMAYFECLHEMKLIVDLMYEGGIKNMNYSISNTAEYGEYVSGPEVVGNEVKESMKKILENIQTGKFVEKWMNENKQGSNKEFFNLREKSNSHQIEEVGEKLRSMMSWLGENSLVDKEKN*
>MP0319_megahit_217450_513-1190
RTDLDVIMIAPKGPGHTVRSQYESGAGVPCLLAIHKDISGNARPLGLSYACAIGSGRAGIIETNFKDETETDLFGEQAVLCGGLTSLIQTGYEVLVENGYPPEMAYFECLHEVKLIVDLIYEGGLQNMRYSISNTAEYGDYVSGPKVVNADTKQVMQTILNRIQSGDFAQEFMDDSRKSNLGKGGPMMQQYREEASNHSIEQVGQELRSMMPWIETNKIVDKSKN*
>MP0319_megahit_219321_361-1359
MAKLYYDKDINDEVLRDKIVSVIGYGSQGHAHAQNLKDSGFNVIVGLYSGSKSKDQAEADGFEVYSIAEAVKKSDLISMCIPDPTMKRVFNEDIKENLSAGNILLFAHGFAILYEEVKPPDDIDVVMIAPKAPGHRVRAVYQRDLGVPCLIAVEQDFSGSAYNIALAYGKGIGGGRAGILETTFKEETETDLFGEQAVLCGGVTALIKAGFEVLTEAGYQPESAYFEVLHELKLIVDLIYQGGLEGMRYSVSTTAEYGDYTVGPRIIDDSVKDAMKKVLDDIQSGRFAKEWIAENDEGLHKYNELRDADLEHPVEKIGKELRDMMPWLESTT*
>MP0319_megahit_219361_2-577
LFAVHQNGSGKARELAMSYASAVGGGRSGIIETTFKDEVETDLFGEQTVLCGGLVELIKNGYETLVEAGYEPEMAYFETVHEVKLIVDLIYEGGIANMNYSISNTAEYGEYVTGPKIINKEETKKRMKEVLTDIQSGKFTKAWMDECKNGQKNFLKTREKLAEHPVEKVGAELRALMPWIAKKKLIDSDKN*
>MP0319_megahit_220901_3-608
DHVDVIMVAPKGPGHLVRRTYEEGGGVPCLIAVEQDATGGAKDLALAYADGLGGARAGVIETTFTEECETDLFGEQVVLCGGVTELVRSAFDTLVDAGYQPEICYFECLHELKLIVDLIYEQGIGGMRYSVSDTAEYGDLTRGPRVIDDGVRATMAQILSEIQSGEFAEEWVAEARSGRENFARLEEAGHQHRIEQVGSTLR
>MP0319_megahit_227219_2-748
KDANVDLIKSKKIAIFGFGSQGHAHALNLKDSGVKEVVVALREGSSSRKKAELQGLRVMSLSDAAEWADILMMLTPDELQSQIYKNHIEQRMREGTSLGFAHGLNIHFNLITARKDLDIFMIAPKGPGHLVRSEYQRGGGVPCLMAIHQDSSGKAKDLALSYASAIGGGKSGVIETTFKDECETDLFGEQSVLCGGLVELIKTGYETLVEAGYPPEMAYFECLHEVKLIVDLIYEGGIANMNYSISNTA
>MP0319_megahit_227384_85-666
MKMLYEKDTNIDLIKSKKIAIFGFGSQGHAHALNLKDSGVKEVVVALREGSSSRKKAEAQGLKVMSLSDAAEWADILMMLTPDELQSQIYKNHIEQRMREGTSLGFAHGLNIHFNLINARKDLDIFMIAPKGPGHLVRSEYQRGGGVPCLMAIHQDSSGKAKDLALSYASAIGGGKSGVIETTFKDECETDLFG
>MP0319_megahit_230219_1343-2110
MKELEINGYKETIIERSDYPIELCKEILNEEVTAILGYGPQGYGQGLNMRDQGFNVILGLRKGNSWEKALQDGWVEDENLFEIEEAAHRGTIIQYLLSDAGQIQAWPTVEANLSKGDALYFSHGFGIVFHEHTSIVPPENVDVMLVAPKGSGLTVRTHFQAGRGINASFAVHQDFTGQARERCIATAFAIGSGHLFETTFEKEVHSDLTGERCVLMGLLQGAFLAQYEVLREHGHSPSEAYNETIEEALQSLYPLI
>MP0319_megahit_231413_435-1913
MANYFNTLSLRQQLDQLGRCRFMAREEFADGCQFLKGKKIVIVGCGAQGLNQGLNMRDSGLNVSYALRQAAIDEQRDSYKRATSNGFTVGTYQDLIPEADLVYNLTPDKQHASVVEAVMPLMKKGATLGYSHGFNIVEEGQQIRSDITVVMCAPKSPGSEVREEYKRGFGVPTLIAVHPENDPEGKGWDQAKALASATGGDRAGVLESSFVAEVKSDLMGEQTILCGMQQVAAVLAFEKMVDDGIDPGYAGALIQYGLEAITEALKIGGVTNMMDRLSNPAKVKAFELSEQLTDLLRPLFEKHQDDIISGEFSRTMMEDWANGDANLLKWREETGETAFENAPTYEGEISEQEFFDHGILLVAMIKCGVEVAFDVMVEAGILPESAYYESLHETPLISNTIARKRLYEMNVVISDTAEYGNYLFANAAIPILREKFMPTIDTSVIGKGLSATSNQVENKRLVDINEAIRSHGVESVGKTLRGYMTDMKAIIG*
>MP0319_megahit_231997_2-841
GLAVATVPDAVSGADVVMMLVPDELQADLFESEIVANLKSGAALAFAHGFTVHFGFIEPSKEVDVIMIAPKGPGHLVRSTYVEGGGVPCLIAIKQDATNIARDIALSYACAIGGGRAGVIETTYKEETETDLFGEQTVLCGGITSLIQAGYETLVEAGYAPEMAYFECLHETKLIVDLIYEGGIANMRYSISNTAEYGDVTRGPRVVNDETKAEMKRILSEIQSGKFASEWMAESRSGGERFKQLRADAQTHPIEDVGARLRSMMPWIQKGKLVDKDVN*
>MP0319_megahit_232086_7219-7680
MAKINFGGTIEEVVTRKEFPLNKAVEYLKNEIIAVIGYGIQGPGQSLNLKDNGFNVIVGQRKNSKSWDKAISDGWIEGKNLFDIDEACDKGTIIQYLLSDAGQISVWPKIKKYLTKGKALYFSHGFGITYNDQTRINPPNDIDVILVAPKGSGT
>MP0319_megahit_232326_750-1775
MAAKVYHDKDADLKVLKGKTMAVIGFGSQGHAHALNLKDSGVNVIIGLYKGSKSAKVAKAKGFKVYTNAEAVKRADVIFVAVPDTRQAEVYKDDIKANLGKGKTLLFSHGFAIHFKTVTPPKDVNVILVAPKGPGHIVRRQYVEGRGVPSLIAVYQNADRQAKKIALAWAKGIGGTRAGVIQTTFKEETETDLFGEQTVLCGGACSLIQAGYEVLVEAGYQPEMAYFECLHELKLIVDLINEAGISGMRFSISETAKWGDVKIGPKIIDASVKKRMKEALKDIQSGKFAKAWVREYKGGYKQYNKLLKAGEKHNIEKVGTRLRSMMPWMRKRTVKGAQAAY*
>MP0319_megahit_232769_485-1504
MRVYYDRDADINLIKDKKIVIVGYGSQGHAHAMNLRDSGINNVAVALREGSATRQKAEKAGFKVMTPTESSGWADIIMMLTPDELQSDIYNNEIAENIKEGAAVAFAHGLNIHFDLIKPKEGIDVIMMAPKGPGHTVRAEYVRGAGVPCLVAVDKNPSGNALEIAIAYSSAIGGGRAGIIETTFKEECETDLFGEQSVLCGGLTHLILAGYETLVEAGYAPEMAYFECLHEVKLIVDLLYEGGMANMRYSISNTAEYGDYSRGPRLITDETKKEMKKILSEIQSGQFAKEWMSEHRSGKIKFKLMREKHAEHPIEKIGEKLRTLMPWIAEGKMVDKSKN*
>MP0319_megahit_233321_291-605
MKMLYEKDANVDLIKSKKIAIFGFGSQGHAHALNLKDSGVKEVVVALRDGSSSRKKAEAQGLKVMSLSDAAEWADILMMLTPDELQSQIYKNHIEQRMREGTSLG
>MP0319_megahit_233660_1-546
APKGPGSKVRETYLDNFGTPSIVAVEQDKTGIAWDRTLGIAKGIGSARAGLIKTTFKEEVETDWFGEQADLCGGSASMVVNAFETLVEAGYQPEIAYFEVLHELKLIVDMIQKYGINGMWRRVSETARYGGLTRGPMVMNKQTKTEMKKVLDGIQDGTFNKEWLSEYEKSGKDAFDKYMKQL
>MP0319_megahit_234731_2-847
KSWDKAISDGWIEGKNLFDIDEACDKGTIIQYLLSDAGQISVWPRIKKYLTKGKALYFSHGFGITYNDHTGINPPNNIDVILVAPKGSGTSLRRLFVAGNGLNSSFAIHQDATGNARNRVIALGIGVGSGYLFETTFKKEVYSDLTGERGTLMGAIQGLFAAQYDILRKKGHSPSEAFNETVEEATQSLYPLVAENGMDWMYANCSTTAQRGALDWWKKFRDAVYPIFEELYESVETGNETKITIEANQKSDYRINLEKELKELRNSELWKTGSEVRKLRP*
>MP0319_megahit_234735_82-792
MQIFSERDVNEAQLQSKKITILGYGSQGRAHAMNLKDSGLNVVVGLRRTGSSWNKAIADGLTVLEPDKAVIDSDLVSFLVPDMAQPKLYAVLESKIKNSATILFAHGFNIHYQQIQPRDDLDVILIAPKSPGDLVRRQYTQGKGVPCLMAVERDNSGQAQANALAYAHGIGGSRAGILTTTFAEETETDLFGEQAVLCGGVTELIVAGFDTLIDAGYQPEVAYFECMHELKLIVDLL
>MP0319_megahit_235850_1-348
MANVYYETDVDRSAIADRKVSILGYGSQGHAHALNLKDSGVQVCVGLRDGSSSAAKASEAGLDVLSLSDASAWGDVIMVLLPDTEQAAVYEEHIAPNLSAGDALAFAHGFNIRFDL
>MP0319_megahit_236026_3-575
MQVYYDKDADLSIIQNMRVVVVGYGSQGHAHANNLRDSGVSDIAIGLRDGSDSATKATGAGFDVVGVANAVADADLVMVLTPDEKQQQLYVDEIAPNLKDGACMAFAHGFNIHFGLIEPRADLDVIMIAPKGPGHTVRSTYVEGGGVPSLIAVGQDASGRAKEIALSYASANGGGRAGVIETTFQEETETD
>MP0319_megahit_241974_1-714
SLGFAHGLNIHFNLITARKDLDIFMIAPKGPGHLVRSEYQRGGGVPCLMAIHQDSSGKAKDLALSYASAIGGGKSGVIETTFKDECETDLFGEQSVLCGGLVELIKNGYETLVEAGYPPEMAYFECLHEVKLIVDLIYEGGIANMNYSISNTAEYGEYITGKKIIDSKTKERMKEVLKDIQSGKFAKQWMDENKNGQKNFLKMRKELADHPIEKVGKKLRDLMPWIGKNKLVDKEKN*
>MP0319_megahit_242630_1761-2777
MKVFYDNDADQGVIQGRRVAVIGYGSQGHAHANNLRDSGVDVVVGLRKESSSWGKAENAGLAVATVPDAVSGADVVMMLVPDELQADLFESEIVANLKTGAALAFAHGFTIHFGFIEPSKEVDIIMIAPKGPGHLVRSTYVEGGGVPCLIAVKQDATNNARDIALSYACAIGGGRAGVIETTYKEETETDLFGEQTVLCGGITSLIQAGYETLVEAGYAPEMAYFECLHETKLIVDLIYEGGIANMRYSISNTAEYGDVTRGPRVVNDETKAEMKRILSEIQSGKFASEWMAESRSGGERFKQLRAEAQTHPIEDVGARLRSMMPWIQKGKLVDKDVN*
>MP0319_megahit_243957_496-1482
MQIFSERDVNEAQLQSKKITILGYGSQGRAHAMNLKDSGLNVVVGLRRTGSSWDKAIADGLTVLETDEAVIDSDLVSFLVPDMAQPKLYAVLESKIKNSATILFAHGFNIHYQQIKPRDDLDVILIAPKSPGDLVRRQYTKGKGVPCLMAIEKDNSGQAQANALAYAHGIGGSRAGILTTTFAEETETDLFGEQAVLCGGVTELIVAGFDTLVDAGYQPEVAYFECMHELKLIVDLLYEGGIEKMHEFVSETAIYGDLSRGPRIINSETKERMKTILTEIQNTTFAEEWIEENKSGKENYNRMMNDDQNQQIEKVGKELRERMSWLRN*
>MP0319_megahit_248412_1-798
EWADILMMLTPDELQSQIYKNHIEQRMREGTSLGFAHGLNIHFNLITARKDLDIFMIAPKGPGHLVRSEYQRGGGVPCLMAIHQDSSGKAKDLALSYACAIGGGKAGVIETNFKEECETDLFGEQSVLCGGLVELIKNGYETLVEAGYSPEMAYFECVHEVKLIVDLIYEGGIANMNYSISNTAEYGEYMTGKKIIDKKITKEKMKEVLKDIQSGKFAKQWMDENKNDQKNFLKMRKELADHPIEKVGKKLRALMPWIGKNKLVDK
>MP0319_megahit_249838_3-782
MNYFNTLPLRLQLEQLGKCRFMDPSEFSDGVHKLNDKKVVIIGCGAQGLNQGLNMRDSGLDVSYALRDEAISEQRVSWKNATENGFPVGSYEELIPNADLVLNLTPDKQHSAVVNQVMPRMKEGSCLTYSHGFNIVEEGIQIRDDLTVVMVAPKCPGTEVREEYKRGFGVPTLIAVHAENDPNKEGMDIAKAYAAATGGHRAGVLESSFVAEVKSDLMGEQTILCGMLQTGSLLCYDKMLENGMDEGYASKLVQHGWEVV
>MP0319_megahit_250835_329-550
MKMLYEKDTNIDLIKSKKIAIFGFGSQGHAHALNLKDSGVKEVVVALREGSSSKKKAEAQGLKVMSLSDAAEWA
>MP0319_megahit_251289_191-1234
MKDIEINGIKETIVERSDYPIEQCKKILGNEVTAILGYGPQGRGQGLNMRDQGFKVILGLRKGRSWDKALEDGWIEGETLFETEEAAQRGTILQYLLSDAGQIAAWPIVKANLNDGDALYFSHGFGIVFHQDTSIIPAENVDVILVAPKGSGLTVRTHFQAGRGINSSFAIHQDYTGRARERCISTAFAIGSGHLFETTFENEVHSDLTGERCVLMGLLQGAFLAQYEVLREHGHSPSEAYNETIEEALQSLYPLVAEKGMDWMYANCSTTAQRGALDWAPRFREAIKPLVEKCYQSVLDGTEAKISIDSNSQADYRENLEKELEEVSNQEMWQAGKVLRKLRPENL*
>MP0319_megahit_251465_3-548
QDATGNAKDIALSYASAIGGGRTGILETSFREETETDLFGEQVVLCGGTTALVQAGFETLVEAGYEPEMAYFECLHELKLIVDLLYEGGIANMRYSISNTAEYGDVSRGPRIVTDETKAEMKKILSEIQSGAFTKEFISNVGDLPARREVQRKHQIETVGESLRSMMPWIAKNKLVDQSKN*
>MP0319_megahit_251637_1-717
TSLAFAHGLNIHFNLINSRKDLDVFMVAPKGPGHLVRSEYQRGGGVPCLMAIHKDSSGKARDLAMSYANAIGGGKSGIIETTFKDECETDLFGEQTVLCGGLVELIKNGFETLVEAGYPPEMAYFECLHEVKLIVDLIYEGGIANMNYSISNTAEYGEYTAGKKIIDAKTKERMKEVLKDIQSGKFTKQWMDEHKNGQKNFLKMRSDLANHPIEKVGKKLRDLMPWIGKSKLVDKSKN*
>MP0319_megahit_252853_1629-2621
MDQVSSSTAALEGRTVAVIGYGSQGHAHALNLRDSGVEVVVGLRDGSASADKARAESLEVMPVHEAAKRGDVIAFLIHDTAQPAVYTLDIEPALEPGNALLFAHGFNIHYGEIVPPADVDVILVAPKSPGQMLRREFEAGRGVPALYGIHQDATGGARELTLAYAAGLGSSRAGLLETTCGAETETDLFGEQAVLCGGFSELVKAGFETLVEAGYDPRLAYFECLHELKLIVDLAYAGGLAGMRAEVSDTAEYGDYVSGKRVVGPAAKIAMREILEDIQSGAFARRWIDESKSGGQEFQRIRACERVHQIEEVGAELRSHMAWLQPDSEA*
>MP0319_megahit_253025_1412-1846
MHVYYDKDCDLSLIQAKKVTIVGYGSQGHAHANNLKESGVDVTVALRKGSSSAAKAEAAGLKVASVPEACKTADVVMILAPDENQKAIYEQEVEPNLKEGATLAFAHGFNIHYNQIEPRKDLDVIMIAPKAPGHTVRSEFVKGGG
>MP0319_megahit_256483_2-277
ARKRLYEMNVVISDTAEYGNYLFANAAIPILREKFMPTIDTSVIGKGLTAASNQVENKRLVEINEAIRSHGVESVGKTLRGYMTDMKAIVV*
>MP0319_megahit_256872_3-872
RAGVLESSFVAEVKSDLMGEQTILCGMLQTGSLLCYDKMLENGMDEGYASKLVQHGWEVVSEGLKQGGITNMIDRLSNPAKIIANELALELKQIMGPLFQKHMDDIITGNFSTGMMEDWANEDEKLLGWREATADTPFEKSSAGEVEISEQEYYDHGILMIAMIKSGVELAFETMTNNGIIAESAYYESLHEVPLIANLIGRKKLYEMNKVISDTAEYGCYLFSHACIPLLQNFMKKIDTDVIGTGLKLTDMGVDNAELIAVNESIRSHPIETVGKKLRKYMTAMKKAI*
>MP0319_megahit_261005_514-1476
IFGYGSQGHAHALNLKDSGVKEVVVALRDGSQSKAKAESKGLKVMNLSDAAEWADVVMILTPDELQATIYKNHIEQRIKEGTSIAFAHGLNIHYDLIKARKDLDVFMVAPKGPGHLVRSEYEKGGGVPCLFAVHQNGSGKARDLALSYASAVGGGRSGIIETTFKDEVETDLFGEQTVLCGGLVELIKNGYETLIEAGYEPEMAYFETVHEVKLIVDLIYEGGIANMNYSISNTAEYGEYVSGPKIINKEETKKRMKEVLADIQSGKFTKQWMDECKGGQKNFLKTRKDLSDHSIEKVGSKLRDMMPWIGKKKLVDSDKS*
>MP0319_megahit_262520_288-572
MNRYYDQDADLSIIQGKKVAVIGYGSQGHAHANNLKDSGVEVVVGLREGSSSAVKAKEAGIRVMSVEEASAWADVVMVLAPDEFQANIYSENIEP
>MP0319_megahit_263609_2-424
CGGLVELIKNGYETLVEAGYPPEMAYFECLHEVKLIVDLIYEGGIANMNYSISNTAEYGEYVTGKKIIDAKTKERMKEVLKDIQSGKFAKQWMDENKNGQKNFLKMRKELADHPIEKIGKKLRNLMPWIGKNKLVDKEKN*
>MP0319_megahit_264344_479-814
MKMYYEKDTDVNLIKDKKVAIFGYGSQGHAHALNLRDSGVKEVVVALREGSSSTAKAESKDLKVMNLSDAAEWADIVMILTPDELQAAIYKNHIEQRVKEGTSIAFAHGLNI
>MP0319_megahit_265426_1-534
FNLITARKDLDIFMIAPKGPGHLVRSEYQRGGGVPCLMAIHQDSSGKAKDLALSYASAIGGGKSGVIETTFKDECETDLFGEQSVLCGGLVELIKSGYETLVEAGYPPEMAYFECLHEVKLIVDLIYEGGIANMNYSISNTAEYGEYITGKKIIDSKTKERMKEILKDIQSGKFAKQW
>MP0319_megahit_267260_337-507
SGKFTKQWMDECKNGQKNFLKTREKLAEHPVEKVGAGLRALMPWIAKKKLIDSDKN*
>MP0319_megahit_267706_469-609
MKMLYEKDTDIDLIKSKKIAIFGFGSQGHAHALNLKDSGVKEVVVAL
>MP0319_megahit_268562_1-681
NLKKGATLAFAHGFAIHYNQIVPRADLDVIMIAPKAPGHTVRTEFTKGGGIPDLIAIFQDASGNAKNVALSYASGVGGGRTGIIETTFKDETETDLFGEQAVLCGGAVELVKAGFETLTEAGYAPEMAYFECLHELKLIVDLMYEGGIANMNYSISNNAEYGEYVTGPEVINDESRAAMRNALKRIQSGEYAKMFIAEGAHNYPSMTAARRNNAAHPIEQVGEKLRG
>MP0319_megahit_269184_139-693
SIVAVEQDKTGTAWDRTLGIAKGIGSARAGLIKTTFKEEVETDWFGEQADLCGGSASMVVNAFETLVEAGYQPEIAYFEVLHELKLIVDMIQKYGINGMWRRVSETARYGGLTRGPMVMNNQTKEQMKNVLQEIQDGTFNKEWLSEYEKSGKNAFDKYMKQLDSHQIEQVGKQMRKMMWPDSTE*
>MP0319_megahit_273965_295-552
EYGEYVTGKKIIDKNTTKEKMREVLKDIQSGKFAKQWMDENKSGQKNFLKMRKELAEHPIEKVGKKLRDLMPWIGKNKLVDKSKN*
>MP0319_megahit_273983_3-284
MKMLYEKDTNLDLIKSKKIAIFGFGSQGHAHALNLKDSGVKEVVVALREGSSSKKKAEAQGLKVMSLSDAAEWADILMMLTPDELQSQIYKNHI
>MP0319_megahit_277294_1063-1194
HNYPSMTAARRNNAAHPIEQVGEKLRGMMPWIASNKIVDKSKN*
>MP0319_megahit_278228_44-652
KGPGSKVRETYLDNFGTPSIVAVEQDKTGTAWDRTLGIAKGIGSARAGLIKTTFKEEVETDWFGEQADLCGGSASMVVNAFETLVEAGYQPEIAYFEVLHELKLIVDMIQKYGINGMWRRVSETARYGGLTRGPMVMNNQTKEQMKKVLQEIQDGTFNKEWLSEYEKSGKNAFDKYMKQLDSHQIERVGKQMRKMMWPDSTE*
>MP0319_megahit_278453_1-462
MNRYYDKDADLSIIQGKKVAVIGYGSQGHAQANNLKDSGVEVVVGLREGSSSARKAQEAGIRVMSVEEASAWADVVMVLAPDEFQASIYSENIEPNLKQGVALAFSHGLNIHFDMIVPREDLDVIMIAPKAPGHTVRSEFVKGGGIPDLIAIKQ
>MP0319_megahit_279028_3-542
ATGNAKNIALSYASAIGGGRTGILETSFREETETDLFGEQVVLCGGTTALVQAGFETLVEAGYEPEMAYFECLHELKLIVDLLYEGGIANMRYSISNTAEYGDVTRGPRIVTDETKAEMKKILSEIQSGAFAKEFISNVGDLPGRRDVQRKHQIETVGESLRSMMPWIAKNKLVDQSKN*
>MP0319_megahit_279654_774-899
MTNYFNKLSPEEKLIQLGKCRFMDSSEFYNGVSFLKDKKIVI
>MP0319_megahit_282983_819-1613
MANVYYEIDVDRSAIAERKVAILGYGSQGHAHALNLKESGIDVCVGLRDGSSSAAKAAEAGLEVRSLSDASAWADVIMILLPDTDQAAVYEEYIAPNLSAGDALAFAHGFNIRFDLIDPPADVDVIMIAPKGPGHLVRRTYEEGGGVPCLIAVEQDPTGGAKALALAYADGLGGARAGVIETTFTEECETDLFGEQVVLCGGMTELVRSAFDTLVDAGYQPEICYFECLHELKLIVDLMYEQGIGGMRYSVSDTAEYGDLSRGPR
>MP0319_megahit_287407_2-118
MATTWKDSDISLDSIKEQTIAIIGYGIQGDAQANNLKDS
>MP0319_megahit_287413_351-1016
IYWGWIKAPDNVDIIMIAPKGPGSKVRETYLDNFGTPSIVAVEQDKTGTAWDRTLGIAKGIGSARAGLIKTTFKEEVETDWFGEQADLCGGSASMVVNAFETLVEAGYQPEIAYFEVLHELKLIVDMIQKYGINGMWRRVSETARYGGLTRGPMVMNNQTKEQMKNVLQQIQDGTFNKEWLDEYEKSGKDAFDKYMKQLDSHQIEKVGKQMRKMMWPDSTE*
>MP0319_megahit_289898_566-757
EVLSDIQSGKFTKQWMDECKNGQKNFLKTREKLAEHPVEKVGAELRALMPWIAKKKLIDSDKK*
>MP0319_megahit_289939_2-613
PKGPGSKVRETYLDNFGTPSIVAVEQDKTGTAWDRTLGIAKGIGSARAGLIKTTFKEEVETDWFGEQADLCGGSASMVVNAFETLVEAGYQPEIAYFEVLHELKLIVDMIQKYGINGMWRRVSETARYGGLTRGPMIMNKQNKEEMKKVLQQIQDGTFNKEWLSEYEKSGKNAFDKYMKQLDSHQIEQVGKQMRKMMWPDSTE*
>MP0319_megahit_290523_99-1097
MVKTWKDSDISLDPLKDQTIAIIGYGIQGDAQANNLKDSGLNVIVGLKEGGTSWNKAKNDGHEVMSVAEACKKADIIHILIPDMVQSKVYREEIEPNLSEGKALAFSHAAAIYWGWIKAPDNVDIIMVAPKGPGSKVRETYLDNFGTPSIVAVEQDKTGNAWDRTLGLAKGIGSARAGLIKTTFKEEVETDWFGEQADLCGGSASMVVNAFETLVEAGYQPEIAYFEVLHELKLIVDMIQKYGINGMWRRVSETARYGGLTRGPMVMNKQTKEEMKKVLQEIQDGTFNKEWLNEYEKSGKNAFDKYMKQLDSHQIEQVGKQMRKMMWPDSTE*
>MP0319_megahit_292035_1352-1645
GIANMNYSISNNAEYGEYVTGPEVINDESRAAMRNALKRIQSGEYAKQFISEGALNYPSMTAARRNNAAHPIEQVGEKLRGMMPWIQANQIVDKSKN*
>MP0319_megahit_294220_200-523
DLMYEQGIGGMRYSVSDTAEYGDLSRGPRVVDDKVRATMKEILGEIQSGRFAEEWVAEAHGGRENFYRLEEKGKAHRIEQVGAELRAMMPWISAGKVSVQEASGGQG*
>MP0319_megahit_295051_2-217
KITKEKMKEVLKDIQSGKFAKQWMDENKNDQKNFLKMRKELADHPIEKVGKKLRDLMPWIGKNKLVDKEKN*
>MP0319_megahit_296199_1-84
MAKTWKDSDISLDLIKDQTIAIIGYGIQ
>MP0319_megahit_301442_2-544
GIIGYGIQGDAQANNLKDSGLKVIIGLKEGGSSWNKAKDDGHEVMSVAEACKKADIIYILIPDMVQAKVYKDEIEPNLSEGNALAFSHAAAIYWGWIKASDNVDIIMVAPKGPGSKVRETYLDGFGTPSIVAVEQDKTGTAWDRTLGIAKGIGSARAGLIKTTFKEEVETDWFGEQADLCG
>MP0319_megahit_301445_39-242
MKAVLEDIQSGKFVQDWMMENKVGARRFKAMRRRAAEHDIEIVGQKLRDMLQDAESTCPIIKDVCMA*
>MP0319_megahit_301504_3-398
MAKMYYESDADMSLLEGKTVGIIGYGSQGHAHALNLRDSGVDVCVGLYEGSNSWPKAESEGLKVATVAEAAAQSDIIMVLIPDHLQASVYNESILPHLLPGKTLMFAHGFNIHYDAINPPENVDVSMVAPKA
>MP0319_megahit_301598_3-638
VKGFRSFWRKKMKMFYEKDTDVNLIKDKKIAIFGYGSQGHAHALNLKDSGVKEVVVALREGSSSKAKAESKGLKVMNLSDAAEWADVVMILTPDELQATIYKNHIEQRVREGTSIAFAHGLNIHYDLIKARKDLDVFMVAPKGPGHLVRSEYEKGAGVPCLFAVHQNGSGKARELAMSYASAVGGGRSGIIETTFKDEVETDLFGEQTVLCG
>MP0319_megahit_302218_2-379
PPEMAYFECLHEVKLIVDLIYEDGLQNMRYSISNTAEFGDYTSGPKIITEETKEEMRAILKRIQSGEFAEHFMSDSRQSNDGKGGPEMKNYRDQASSHPIEEVGKELRAMMPWIAKNKLVDKAKN*
>MP0319_megahit_303041_17261-18733
MANYFNTLPLREQLAQLAQCEFMDPSEFTDGVDALKGKKLVIVGCGAQGLNQGLNLRDSGLDVSYTLRQSAIDERRQSYLNASENGFTVGTYEELIPSADVVLNLTPDKQHTVVVTAIMPLMKQGSTLAYSHGFNIVEEGMQIREDITVIMVAPKCPGSEVREEYKRGFGVPTLIAVHPENDPQGHGLAQAKAYAAGTGGHRAGVLKSSFIAEVKSDLMGEQTILCGMLQTGSILCFDKMIEKGIDAGYASKLIQYGWEVITEALKYGGVTNMLDRLSNPAKVKAFELSEELKVIMRPLYNKHQDDIIDGTFSRVMMEDWANDDANLLKWRAETAETNFEKIPAGDVEISEQEFFDNGILMVAMVKAGVELAFETMTAAGIIDESAYYESLHETPLIANTIARKKLFEMNRTISDTAEYGCYLYNHACLPLLADFMKNIDTDVIGKGLNEQSNQVDNQTLIQINTALREHPVEIVGARLRGYMSAMKKIV*
>MP0319_megahit_303042_3091-4089
MAKMYYESDADMSLLEGKTVGIIGYGSQGHAHALNLKDSGVDVCVGLYEGSNSWPKAESEGLKVATVAEAAAQSDIIMVLIPDHLQASVYKESILPHLLPGKTLMFAHGFNIHYDAINPPDNVDVSMVAPKAPGHRMREVYTKDSGVPGLLAIHQDSTGGAHALGLAYARGVGCTRAGVLDTTFKEETETDLFGEQAVLCGGVAALVKAAFETLIEAGYQPESAYFECMHELKLIVDLFYQGGMEYMRYSVSDTAEYGDYTRGPVVVDENVKKNMRKVLDQIQDGTFAKEWITENDEGRPTFNRLREENAGHQIEEVGKELRGMMSFLSDSD*
>MP0319_megahit_303687_100-1434
QGLHQGLNMRDSGLDISFALRQSSIESNRPSFVNATQNNFIVGNFDEMIPDADLVINLTPDKNHTPVVSQLMPLMKRDSILSYSHGFNIVEEGMEVREDITVIMVAPKSPGSEVREEYLRGFGVPTLIAVHPENDYKNIGLDASKAYAVALGSHKAGVLESSFVAEVKSDLMGEQTILCGMLQTGSILSFNRMSELGIDLTYASRLVQHGWETITEALKHGGITKMMDRLTDNAKIKAYDLSEELKEILTPLFKKHMENILSGTFSSTMMKDWKNDDNELLNWREETSQTKFEKTPSTNQNIEEQEYFDNGILMLAFVKAGVELAYEIMVNNGIKEESAYYESLHELPLIANLVARKKLYEMNSIISDTAEYGCYLFNNDAIPLLKDFFSNIDSDIIGTDVLSKSNNPIDEERLKVINDNIEEHSIEKIGSELRQHMTAMKKNN*
>MP0319_megahit_305273_2120-2317
MAKTWKDSDISLDPIKDQTIAIIGYGIQGDAQANNLKDSGLKVIVGLKEGGSSWNKAKDDGHEVMS
>MP0319_megahit_305644_857-1210
REHGHSPSEAYNETIEEALQSLYPLISERGMDWMYANCSTTAQRGALDWAPKFRDTLKPVIEDCYQKVISGEEAKIAINSNSKSDYRQQLDKELNDVNNQEMWVAGKVLRQLRPENL*
>MP0319_megahit_306760_32-676
MKDIEINGIKETIVERSDYPIEECKNILGNEVTAILGYGPQGRGQGLNMRDQGFKVVLGLRKGRSWDKALADGWIEGETLFETEEAAQRGTILQYLLSDAGQIAAWPVVKASLNEGDALYFSHGFGIVFHQDTSIIPPENVDVILVAPKGSGLTVRTHFQAGRGINASFAIHQDYTGRARERCISTAFAIGSGHLFETTFENEVHSDLTGERCVL
>MP0319_megahit_306848_521-634
LKTREKLAEHPVEKVGAGLRSLMPWIGKKKLIDSDKN*
>MP0319_megahit_308109_180-689
VGGGRSGIIETTFKDEVETDLFGEQTVLCGGLVELIKNGYETLVEAGYEPEMAYFETVHEVKLIVDLIYEGGIANMNYSISNTAEYGEYVSGPKIINKEETKKRMKEVLANIQSGKFTKQWIDECKNGQKNFLKTREKLAEHPVEKVGAGLRALMPWISKKKLIDSDKN*
>MP0319_megahit_308339_366-506
MKDIEINGIKETIVERSDYPIEECKNILGNEVTAILGYGPQGRGQGL
>MP0319_megahit_310336_82-615
GNAKAIALAYASAIGGGRTGILETSFREETETDLFGEQVVLCGGTTSLVQAAFETLVEAGYEPEMAYFECLHELKLIVDLMYEGGIANMRYSISNTAEYGDVTRGPRIVNDDTKAEMKKILSQIQDGSFAKEFIENVDTLPARRDIQRDHQIEKVGESLRSMMPWIAKNKLVDQSKN*
>MP0319_megahit_310470_3-299
MKMFYEKDADVNLIKEKKVAIFGYGSQGHAHALNLKDSGVKEVVVALRDGSQSKAKAESKGLKVMNLSDAADWAEIAMILTPDELQATIYKNHIEQRIK
>MP0319_megahit_310976_3-920
LRDSGINNLAIALREGSATRKKAENASFEVMTPAEAASWADIIMILTPDELQSEIYKNEIEPNIKNGATLAFAHGFNIHFKQIIPRNDLDVIMVAPKGPGHLVRATYVSGGGVPSLIAIFQDASGHAKELSLSYASANGGGRAAIIETTFKEETETDLFGEQTVLCGGITSLIQAGFETLVEAGYAPEMAYFECLHETKLIVDLIYEGGIANMRYSISNTAEYGDFTRGPRVITEDTKRIMKEILAEIQSGEFAREFISEYKNGAPVMEEKRSTSRQHGIEIIGEKLRSMMPWIGENKLVDEKKN*
>MP0319_megahit_311006_3-770
GLKEGGTSWNKAKNDGHEVMSIAEASKKADIIHVLIPDMVQSKVYREEIEPNLSDGNALAFSHAAAIYWGWIKAPDNIDIIMVAPKGPGSKVRETYLDNFGTPSIVAVEQDKTGNAWDRTLGIAKGIGSARAGLIKTTFKEEVETDWFGEQADLCGGSASMVVNAFETLVEAGYQPEIAYFEVLHELKLIVDMIQKYGINGMWRRVSETARYGGLTRGPMVMNNQTKEQMKKVLQEIQDGTFNKEWLNEYEKSGKN
>MP0319_megahit_314403_1-777
DELQATIYKNHIEQRIKEGTSIAFAHGLNIHYDLIKARKDLDVFMVAPKGPGHLVRSEYEKGGGVPCLFAVHQNGSGKARDLAMSYASAIGGGKSGIIETTFKDEVETDLFGEQTVLCGGLVELIKNGYETLVEAGYEPEMAYFETVHEVKLIVDLIYEGGIANMNYSISNTAEYGEYVTGPKIINKEETKERMKEVLSDIQSGKFTKQWMDECKNGQKNFLKTRKDLADHPVEKVGARLRAMMPWISKKKLVDSDKS*
>MP0319_megahit_315887_3-365
MAKTWKDSDISIDPIKNQTIAIIGYGIQGDAQANNLKDSGLKVIVGLKEGGSSWNKAKDDGHEVMSVAKACKKADIIHILIPDMVQSKVYKDEIEPNLSDGNALAFSHAAAIYWGWIKAPD
>MP0319_megahit_316420_628-2106
MANYFNTLSLRQQLDQLGRCRFMARDEFADGCQFLKGKKIVIVGCGAQGLNQGLNMRDSGLDVSYALRQAAIDEQRDSYKRATSNGFTVGTYQQLIPEADVVYNLTPDKQHASVVEAVMPLMKEGATLGYSHGFNIVEEGQQIRSDITVIMCAPKSPGSEVREEYKRGFGVPTLIAVHPENDPEGKGWDQAKALASATGGDRAGVLESSFVAEVKSDLMGEQTILCGMQQVAAVLAFEKMVDDGIEPGYAGALIQYGLEAITEALKIGGVTNMMDRLSNPAKVKAFELSEQLTDLLRPLFEKHQDDIISGEFSRTMMEDWANGDANLLKWREETGETAFENAPAYEGEISEQEFFDHGILLVAMIKCGVEVAFDVMVEAGILPESAYYESLHETPLISNTIARKRLYEMNVVISDTAEYGNYLFANAAIPILREKFMPTIDTSVIGKGLAATSNQVENKRLVEINEAIRSHGVESVGKTLRGYMTDMKAIVV*
>MP0319_megahit_317024_3-602
MPSIYYDRHADIKLLKNKTIAIIGYGSQGHAHARNLHDSGLKVVVGLRKESIFWKRAQKDGLKVKTVAEATKIANIIMILIPDDKQRAMYDNEIAPHLKKGDAIAFGHGFNIHFGQVVPPNSVDVFMVAPKGPGHLVRRTYEQGAGVPCLMAIHQDTSKKAKKIALAYAKGIGGTRAGVLETTFREETETDLFGEQAVLC
>MP0319_megahit_319235_54-542
GIGSARAGLIKTTFKEEVETDWFGEQADLCGGSASMVVNAFETLVEAGYQPEIAYFEVLHELKLIVDMIQKYGINGMWRRVSETARYGGLTRGPMVMNNQTKEQMKKVLQEIQDGTFNKEWLSEYEKSGKNAFDKYMKQLDSHQIEQVGKQMRKMMWPDSTE*
>MP0319_megahit_319626_3-437
MKMFYEKDTDVNLIKSKKIAIFGYGSQGHAHALNLKDSGVKEVVVALRDGSQSKAKAESKGLKVMNLSDAAEWADVVMILTPDELQATIYKNHIEQRVKEGTSIAFAHGLNIHYDLIQARKDLDVFMVAPKGPGHLVRSEFEKGG
>MP0319_megahit_319754_1-87
MAAKVYHDKDADLKVLKGKTMAVLGFGSQ
>MP0319_megahit_320960_371-628
MAKTWKDSDINLDPIKDQTIGIIGYGIQGDAQANNLKDSGLKVIIGLKEGGSSWNKAKNDGHEVMSVSEACKKADIIHVLIPDMVQ
>MP0319_megahit_322454_1-288
MAKTWKDSDISIDPIKGQTIAIIGYGIQGDAQANNLKDSGLKVIVGLKEGGSSWDKAVNDGHDVMSVTEACKMADIIHILIPDMVQSQVYKNEIEP
>MP0319_megahit_322597_6-929
GIQGDAQANNLKDSGLKVIVGLKEGGSSWNKAKDDGHEVMSVAEACKKADIIHILIPDMVQSKVYKDEIEPNLSEGNALAFSHAAAIYWGWIKAPDNIDIIMVAPKGPGSKVRETYLDNFGTPSIVAVEQDKTGTAWDRTLGIAKGIGSARAGLIKTTFKEEVETDWFGEQADLCGGSASMVVNAFETLVEAGYQPEIAYFEVLHELKLIVDMIQKYGINGMWRRVSETARYGGLTRGPMVMNKQTKEEMKKVLQEIQDGTFNKEWLSEYEKSGKNAFDKYMKQLDSHQIEQVGKQMRKMMWPDSTE*
>MP0319_megahit_322987_1-579
KMADIIHILIPDMVQSQVYKNEIEPNLSEGNALAFSHAAAIYWGWIKAPDNVDIIMVAPKGPGSKVRETYLDGFGTPSIVAVEQDKTGTAWDRTLGIAKGIGSARAGLIKTTFKEEVETDWFGEQADLCGGSASMVVNAFETLVEAGYQPEIAYFEVLHELKLIVDMIQKYGINGMWRRVSETARYGGLTRGP
>MP0319_megahit_323868_2-262
MAKTWKDSDISLDPIKDQIIAIIGYGIQGDAQANNLKDSGLKVVIGLKEGGSSWNKANNDGHEVMSVSEACKKADIIHVLIPDMVQS
>MP0319_megahit_325413_1-792
MAKTWKDSDISIDPIKDQTIAIIGYGIQGDAQANNLKDSGLKVIIGLKEGGSSWGKAVSDGHEVMSVAEACKMADIIHILIPDMVQSQVYKNEIEPNLSEGNALAFSHAAAIYWGWIKAPDNVDIIMVAPKGPGSKVRETYLDGFGTPSIVAVEQDKTGTAWDRTLGIAKGIGSARAGLIKTTFKEEVETDWFGEQADLCGGSASMVVNAFETLVEAGYQPEIAYFEVLHELKLIVDMIQKYGINGMWRRVSETARYGGLTRGP
>MP0319_megahit_326590_300-602
KLIVDMIQKYGINGMWRRVSETARYGGLTRGPMVMNNQTKEEMKKVLQQIQDGTFNQEWLSEYEKSGKDAFDKYMKQLDSHQIEQVGKKMRKMMWPDSTE*
>MP0321_megahit_3623_648-1034
AILCSLIPFGAKIAFEKMLERGISKELAYIECWHETRLIANAMIDKGPIEFFKLISPNALVGGLKAREKLLDDKYLKSLDVIFDNIQSGQFFHDLKNINFQNERSEVIKELDSHPLTKTYENFGRKIK*
>MP0321_megahit_5412_13-504
GVIQTTFKEETETDLFGEQTVLCGGTSALIQAGYEVLVEAGYQPEMAYFECLHELKLIVDLINEAGISGMRFSISETAKWGDVKVGPKIIDSSVKKRMKAALKDIQDGKFAKAWVRQYKTGYKQYNKLLKDGEKHGIEKVGTRLRSMMPWMQKRTVKGAQAAY*
>MP0321_megahit_6985_3-764
MVMSLDFESKVFTKDVITVADGTEAVVKGGRDLFSLVHDVFQNTNQIGVIGWGSQGPAQAQNLRDTLEGSAVKVKIGLREGSTSRDEAEKAGFNQENGTLGEMMEVVAESDIVLLLISDAAQTELYPQIFSAMKPGATLGLSHGFLLGHLTSVGDSFPDNINVIAVCPKGMGPSVRRLYVQGEKVNGAGINSSFAIHQDIDGKATDFAIAWAIALGSPYCFQTTLESEYKSDIFGERGILLGAVHGIVEALYQR
>MP0321_megahit_9291_1-522
GSPSAQKAEGEGLKVMEIAGAAAWCDLIMFTMPDELQAETYQKYVHDNLKEGSAIAFAHGLNVHFGLIEPKKGVDVIMMAPKGPGHTVRGEYVKGGGVPCLVAVDNDASGKALEIGLSYCSAIGGGRSGIIETNFREECETDLFGEQAVLCGGLVELIRMGFETLVEAGYAPEM
>MP0321_megahit_10948_2-304
SISETAEYGDVTVGPKIINESVKNRMRRQLKTIESGKFAKEWVGEFKAGCKNFNKIRKSEEKHGIEKVGAKLRGMMTWLGKKAKSVGKGVSQASYVSTSK*
>MP0321_megahit_12710_1-519
LRDSGCNVIIGQRPGSANYDLAVSHGFEPMSLAEATKKADLINILLPDEVQGDLYREQVLPNLEPGNVLMCSHGFNMHFGQVVPPEGVDGLLVAPKGPGHLVRSEFEAGGGVPALIALGEGAADETKALGLAYAKGIGGTRGGVIETTIAEETETDLFGEQVVLCGGVSELVR
>MP0321_megahit_13523_2-421
MGKINFGGVEEEVVTREEFSLGNARKVMKDEVIAIIGYGVQGPGQALNLRDNGFNVIVGQRKGSKSWDKAVADGFEPGVSLFEIKEACERGTVIQYLLSDAGQIDQWPVIKPFLTSGKALYFSHGFGVTFKDQTGIDFPS
>MP0321_megahit_14914_219-590
MNYFNTLPLRLQLEQLGKCRFMDHSEFSDGANKLKGAKIVIVGCGAQGLNQGLNMRDSGLDIAFTLRDEAISEKRASWKNATENGFETGTYQELIPSADLVLNLTPDKQHSSVVNQVMPLMKQG
>MP0321_megahit_24122_3-236
YGDYTRGPRIITPETKEEMKKILNEIRTGQFARDWILENRAGAASFKSMRRLARDHQLEDVGVRLRRLMTWIDAKEV*
>MP0321_megahit_27724_417-575
QKVIDGDEAKRAIEANSKTDYRSTLEAELSEIDNQEMWIAGKALRKLRPENK*
>MP0321_megahit_34955_19-1044
MAAKVYSDKDANFRDIKGKTLAVLGFGSQGHAHALNLKESGLKVIVGLYKGSKSRRVAKQNGFEVYDTAEAVRRADVIMVALPDTKQAKCYREDIEPNLSKGKTLLFSHGFSIHFKTIVPPKNVDVIMVAPKGPGHIVRRQFLEGKGVPSLIAVYQNPSKKAKKVALSWAKGIGGTRAGVIQTTFKEETETDLFGEQTVLCGGASALIQAGYEVLIEAGYQPEMAYFECLHELKLIVDLMNEAGISGMRFSISETAKWGDVSVGPKIIDSSVKRRMKIALKEIQNGKFAKGWVKEYETGYKRYNKLLKSGEKHSIEKVGQRLRGMMPWMKKRRVKGAQAAY*
>MP0321_megahit_35953_2-178
MPLNIYYDKDADLSLIKTKKVAIIGYGSQGHAHANNLRDSGVNVVVGLRKQSSSWEKAT
>MP0321_megahit_36412_3-377
MQVYYDKDADLSIIQKMKVVIVGYGSQGHAHANNLRDSGVENIVIGLRSKTSGSWPKAENAGFQAAEVGAAVKGADLVMVLVPDELQAALYKEEIEPNLKENAAIAFAHGFNVHFELIEARSDLD
>MP0321_megahit_39380_3-638
NPAKIKAYDLSEELKAIMRSLFEKHMQDILTGEFSKTMMDDWRNDDKNLLGWRNATGQTVFEKTPASDVNIDEQEYFDNGILMVAMIKAGVELAYECMVAEGIKPESAYYESLHETPLIANTIARKKLFEMNRIISDTAEYGCYLFSHACVPLLNEFMTKINTDVIGSGLDIISNSVDNIKLVEINASIRDHEVELIGKELRSAMKGMKAL*
>MP0321_megahit_44517_1-708
ELLKNNLKENHTLYFSHGFGVVYNDKTGIIPPKNVDVIMVAPKGPGGLVRENFLKGNKGINASYAIHQDFTGSALDKCISLSYGIGSKNLFETTFDKEVFSDLTGERCVLMGMIQGAFKAQYDLLRERGHSPMESFNETVEEALQSLYPLINEKGMDWMFSNCSTTAQRGALDWSQIFYTKIKPVISDCYDHVKEGIEAEVVINANSDSNYRQKLENELGSINTQEIWQVGRLVRK
>MP0321_megahit_45543_1-261
KKLYEMNSIISDTAEYGCYLFCNKAKPLLKNYIDELNPKFFAEKFEQVNSTGGEIINNINFEIKNHPVERIGAKLRKSMTAMKNLF*
>MP0321_megahit_54929_1620-1904
MKIYYDKDCDLSIIRSMKVAIIGYGSQGNAHANNLKDSGVDVTVGLRMDSSSVRKAESMGLKVLNVADSVSKADLVMMLTPDEFQSTLYREEVEP
>MP0321_megahit_62299_3-524
DWANDDKNLLTWRAATGKTAFEKTAITDKKISEQEYFDNGILMVAFVRAGVELAFDTMVASGIKDASAYYESLHETPLIANTIARKKLFEMNRVISDTAEYGCYLFDHACKPLLEDFMKKIDVNVIGKRFDDINDLGVDNKKLIDINEILRYHPIESIGYELRDSMTAMKKII*
>MP0321_megahit_66818_228-515
IANTIARKKLFEMNRVISDTAEYGCYLFDHAAKPLLVDFMKTIDTNVIGKAFDKGEGNGVDNRKLIDVNEIIRYHPVETIGYELRESMTAMKKII*
>MP0321_megahit_73261_678-1256
LIAVQKGSSKKAKDVALAWAKGVGGTRAGVLQTTFKEECETDLFGEQAVLCGGASALVQAGFETLVEAGYQPEMAYFECLHELKLIVDLMVESGVSGMRFSVSETAEWGDYVSGPRVINASSKKAMKAILKDIQTGKFTKQWVKEYQTGLPKYKQFQSDGEKHPIEKVGTRLRALMPWVKKRNIKGAQASYN*
>MP0321_megahit_83642_1-480
TFTEETETDLFGEQAVLCGGASQLVMYGFETLVEAGYQPEVAYFECLHELKLIVDLMYEGGIAKQRWSVSDTAEYGDYVSGPRVIDPRVKENMQAILADIQNGAFANRFMADQEAGGPEFQELREKGEKHPIEAVGRDLRQLMSWVQGDDDYVEGSAAR*
>MP0321_megahit_86290_519-731
RTKKRMREILSEIQSGQFVTEWMSENGAGQPSFKAMRRRGAEHPIEAVGEKLRGMMPWIGENRLVDKSKN*
>MP0321_megahit_91903_600-1595
MSINNNTLFFDKDISLSIIKNKKIGIIGYGNQGRAQALNLRDSGLSIKVGVRNVDSIKKDLLENDIVYDSIEDVSSWADIICVLVSDASIPEVFNSKIKDNLKENDAVLFSHGYNITYNLIQLPENVDVIMVAPSGGGQMVRDEYKKDRGVPALLAINQNYSSNALDIAKAYSKAIGSARVCSFLSTFKEETETDLFGEQALLTGGIPMMIDKSLKVLLEEGYSPIVAWFVCYYEIKMIVDLFHEKGFDYLYNAISDTARYGGLKSGNYLIDDEYENKLKNVLNEIKNGKFAKDLEINVDTLKYKSSIDSKSSDEISKIMDVLFEKTKKGK*
>MP0321_megahit_93864_1960-2523
MNKSNIQKILSIGLGAQASAWCLNLRDSGSEVHVFLRDKSPNFKKAKELGLEIVTEQTVDFNAYDFILLLIPDDSHLDFLKKYEKVMSDLNIIYAHGFSLHYQAIQDLYPRHNHILLAPKAIASEVRFNYETKSPLAAVISFEHMSHNKKETSEKIDILLKSLGVTEVLERSFKEETEADLFSEQAIL
>MP0321_megahit_97385_1-525
NVVLVAPKGSGLTVRNHFLEGRGINSSYAVFQDYDGNAKEIAIATAFAIGSGHLFETTFEKEVHSDLTGERCVLMGLIQGAFLAQYEVLREKGHSPSEAYNETIEEALESLYPLVSEKGMDWMYSNCSTTAQRGALDWAPKFKKVLKPVINDCYEKVVSGEEARISISSNSRDDY
>MP0321_megahit_98848_1-693
LMGEQTILCGILQTASILSFDKMIENQVEPEYAAKLIQLGWQTITEALKHGGITNMMDRLNNSAKIEVFKLSVELKEILTPLFEKHMNNILSGEFSKNMMKDWENGDYNLLSWRDQTLETNFEKTSISSKHIFEQEYFDNCIILVAFVKAGVELAFETMVKHGIIEESAYYESLHETPLIANLIAKNKLYEMNKIISDTAEYGCYLFDHACRPLLSDFFKKISINHAGKKF
>MP0321_megahit_104945_1-99
DLANHPIEKVGKDLRAMMPWISKNKLVDKDRN*
>MP0321_megahit_111705_353-751
MPAKVYSDKDADLRVIKKKTLAIIGYGSQGHAHAQNLKDSGLNVIIGLYKKSKSAPVARKQGFKVYETAEAVKLADVIMIAVPDMKQPEVYENDILPNLEKGKTLAFTHGLAIHFGLIEAPKGIDVIMVAPKG
>MP0321_megahit_113271_1-675
GSVLSYSHGFNIVEEGIEVRDDITVIMVAPKCPGTEVREEYKRGFGVPTLIAVHPENDPENKGLEIAKAYAVATGGHRAGVLESSFVAEVKSDLMGEQTILCGILQTGSILCFDKMIENGIEAGYAAKLVQFGWETITEALKHGGITNMMDRLSNPAKIKAFELSEKLKSVMTPLFKKHMDNIMSGEFSKIMMEDWSNNDKDLLKWRAETADTSFEKTKITDKKI
>MP0321_megahit_117354_3-737
GQIQMWPTVKKYLTKGKTLYFSHGFGITYKDQTSIIPPKDIDVILVAPKGSGTSLRRLFIKGNGLNSSFAIYQNYTGKAKDKVIALGIGVGSGYLFETTFKKEVYSDLTGERGTLMGAIQGLFAAQYDILRKKGHSPSEAFNETVEEATQSLYPLIAENGMDWMYANCSTTAQRGALDWWKKFRDAVYPVFEDLYESVEKGEETRITIQANQKSNYRESLEKELDELRESELWRTGKEVRKLRP*
>MP0321_megahit_119050_214-1074
VLESSFVAEVKSDLMGEQTILCGVLQTGSILSFNKMVDEGIDHGYAAKLIQYGWETITEALKHGGITNMMDRLSNPAKIKAFELSERLKKILTPLFQKHMDDIMSGHFSKTMMQDWDNDDKNLLSWRAETEKTAFEKTPITNQEISEQEFFDNGILMVAFVRAGVELAFDTMVAAGIKEESAYYESLHETPLIANTIARKKLFEMNRIISDTAEYGCYLFDHAAKPILAEFMKDIKSDVIGNGNNLGDYGVDNKKLIDINEIIRYHPVELIGYELRTSMTAMKKIL*
>MP0321_megahit_119549_3-557
VREDITVIMVAPKSPGSEVREEYLRGFGVPTLIAVHPENDTNGIGFDAAKAYAVSLGSDKAGVLESSFVAEVKSDLMGEQTILCGMLQTGSILCFNKMKELGIEPSYSAKLIQYGWETITEALKHGGITNMMDRLSNSAKVKAFELSEELKEILSPLFIKHMDNVLSGKFSETMMKDWENDDKEL
>MP0321_megahit_122023_1-141
MKVYYDRDSDLGIIKNKKVAIIGYGSQGHAHALNLRDSGVKNIVIGL
>MP0321_megahit_126742_79-1098
MRVYYDTDADLGLIKSKKVGIIGFGSQGHAHALNLKDSGIKNIAIGLRDGSSSAKKAKDSGLKVMSVSELSAWADMIMMCAPDEIQPDIYKEHIKDHIKPGTAIAFAHGLTIHFGLIEPSKDLDVIMVAPKGPGHTVRGEFQKGGGVPCLMAIHQDSSGNAHDVALSYASGIGGGRSGIIETTFKEECETDLFGEQAVLCGGLVELIRAGFETLTEAGYAPEMAYFECLHEVKLIVDLIYEGGIANMNYSISNTAEYGEYQSGPRLVTEETKLEMKKILNDIQTGKFVTNWMNECKAGQPTFKAIRRLNDAHPVEEVGEKLRDMMPWIKAGKLVDKEKN*
>MP0321_megahit_129929_502-699
MKVYYDQDADLNLIKNKKVLIVGYGSQGHAHAANLRDSGVKNVCIALREDSNSIAKAKNAGFDVKT
>MP0321_megahit_132163_1-636
KKMINYYNSLSESEKKIQLSKCRFMSLDEFNHGNKILENKKIVIVGCGAQGLNQGLNMRDSGLNVSFALRESSITQKRKSFQDATSNNFGVGTFSELIPDADLVINLTPDKNHTDVVNSVMPLMKKNSVLSYSHGFNIVEEGIKIRSDITVIMVAPKCPGTEVREEYKRGFGVPTLIAVHAPNDPNMIGLSLAKAYAYSLGSHRAGVLESSF
>MP0321_megahit_132219_1-546
KAQEAGLKVAKVSDAISDADLVMILAPDEFQQGLYESEIKANLKQDAVLAFAHGFNIHFKKIVPGEKTSVIMIAPKGPGHTVRSTYINGGGVPSLIAIYQDGLNPYNHSARDIALSYAKANGGTRAGVLETSFKEETETDLFGEQAVLCGGMTALIKAGYETLVEAGYSPEMAYFECLHETK
>MP0321_megahit_133500_3-416
MMANYFNKLSAIQKKDQLSKCRFMESEEFNKGVNILKGKKIVIIGCGAQGLNQGLNMRDSGLDISYVLREDAIRDKRVSFKNATKNNFKIGTFEELIPNSDLVLNLTPDKNHTNVLKKLMPLMKTNSVLSYSHGFNIV
>MP0321_megahit_141125_1-390
LVEAGYEPEMAYFECLHEVKLIVDLIYEGGIANMNYSISNTAEYGEYVSGPKIINKEETKKRMKEVLSDIQSGKFTKDWMDECKNGQKNFLKTREDLANHSIEKVGSKLREMMPWIGKNKLIDSDKKWN*
>MP0321_megahit_145743_2-538
QKGGGVPCLMAVHKDSSGKAKDLALSYAAAVGGGKAGIIETTFKDECETDLFGEQTVLCGGLVELIKNGFETLTEAGYPPEMAYFETLHEVKLIVDLIYEGGIANMNYSISNTAEYGEYVSGKRIVDNKTKEKMKAVLKDIQSGKFTKEWMKECESGQKNFIKMREDLAKHPIEKVGKN
>MP0321_megahit_150778_1-378
EAGYEPEMAYFECLHEVKLIVDLIYEGGIANMNYSISNTAEYGEYVSGPRVLPYKETKERMKAILNDIQNGNFVSKFMQENLVGQPFFKATRRINDSHEIEKVGKKLRAMMPWIASGKMVDKDKN*
>MP0321_megahit_151803_380-1390
MKVYYDKDANLDVIKNLKISIIGFGSQGHAHAMNLNDSGANVIIGLREGSSSAKKAKDAGLAVKNISDAVSEADIVMILAPDEYQADLYKDSIEPNLKPDAAIAFAHGFNIHYKQIVPADSHDVFMIAPKSPGHLVRSTFVNGKGVPTLIAIHNDSSGNAKDIALAYASAIGGGRAGIIETNFKEETETDLFGEQAVLCGGVTALILAGFETLVDAGYAPEMAYFECLNELKLIVDLMYEGGMTDMRYSISNTAEYGDLTKGPFLIDDHVKEKMKLVLADVQNGKFANDFVNEIKSGSPEFNRLRKAGSDHLIESTGKKLRSMMSWMDKEKLVGDK*
>MP0321_megahit_151959_577-1602
MNNYYNNLSELEKKEQLAKCRFMKEMEFSDGVNALLYKKIVIIGCGAQGLNQGLNMRDSGLDISFALRQSSIKNQSISYKNAIKNNFIVDTYEKLIPDADLVVNLTPDKNHTQVVKSAMPLMKRNSILSYSHGFNIVEEGITVRKDITVIMVAPKCPGTEVREEFMRGFGVPTLIAVHPENDPQRIGLDIAKAYAVATGGHKAGVLESSFVAEVKSDLMGEQTILCGVLQSGSILIYNKMIELGYKSDFSVKLIQNGWETITEELKHNGITGMMNRLDDSSRYVAHKLSERLKKIMTPLFNKHMSNILDGSFSDDMMNDWENNDMKLLNWREETGKTKFELN
>MP0321_megahit_152871_107-577
ETDLFGEQAVLCGGLTALIKAGYETLVEAGYSPEMAYFECLHETKLIVDLIHEGGIANMHYSISNTAEFGDYISGPEIITNDTKEAMKGILNRIQTGEFADNFLNDCRQSNDGTGGPIMKEMRKNTASHSIEEVGAELRSKMKFLNSERLVNKDKN*
>MP0321_megahit_154572_816-1322
MKELDINGFKELIIERSDYPIESCKKILDNETTAILGYGPQGRGQGLNMRDQGFDVILGLRKGESWDKAIGDGWLEGENLFEIEEATKRGTIIQFLLSDAGQIQAWPTVKENLNEGDTLYFSHGFGIIFRDDTNIIPPSNVNVVMVAPKGSGLTVRNHFLEGRGINSSY
>MP0321_megahit_161015_781-1014
MKIFYDDDADISIIQQLKVTIVGYGSQGHAHANNLHESGVDVTVALRDSSSSWKKAQAAGLKVAKVSDAVCDADLVMI
>MP0321_megahit_161112_647-1282
MRVYYDQDCDVNIVKEIKIAILGYGSQGHAHALNLRDSGAKNVAVALRNNSPSTKKAEAEGLKVLGIEEAAKWCDLMMFTMPDELQAETYKNLIHNNLKSGAAIAFAHGLNVHFGLIEPKQDVDVIMMAPKGPGHTVRGEFVKGGGVPCLVAVHQNASGKALEIGLSYCSAIGGGRSGIIETNFKQECETDLFGEQAVLCGGLVELIRMGFE
>MP0321_megahit_161280_190-921
MANYFNQISLAEKLYQLGQCRFMNLSEFDKGITALKDKKIVIIGCGAQGLNQGLNMRDSGLEICYTLRQGAIDQKRASYRNAVDNNFKVGNYESMLPTADLVINLTPDKNHSSVIESVVPLMKKGATLSYSHGFNIVEEGMTIRKDLTVIMVAPKCPGSEVREEYLRGFGVPTLIAVHPENNPQGIGLEYAKAYAVATGGHRAGVLESSFVAEVKSDLMGEQTILCGVLQTGSILCFDKMVDQG
>MP0321_megahit_161335_397-912
MANYFNTLSLRQQLDQLGRCRFMAREEFADGCQFLKGKKIVIVGCGAQGLNQGLNMRDSGLNVSYALRQAAIDEQRDSYKRATSNGFTVGTYQDLIPEADLVYNLTPDKQHASVVEAVMPLMKKGATLGYSHGFNIVEEGQQIRSDITVVMCAPKSPGSEVREEYKRGFGVP
>MP0321_megahit_161843_1-537
QADLYSEYLEKNLKTGACLLFAHGLSIHFQLIKARADLDVFMIAPKGPGHTVRGQYLSGGGVPCLIAIHQDASKNALELGISYASAIGGGRSGIIQTTFKEECETDLFGEQTVLCGGLTALIQAGFETLVEAGYSPEMAYFECLHEVKLIVDLIYEGGIANMRYSISNTAEYGDLTRGP
>MP0321_megahit_164608_3-410
MSNYFNQLSLREQLRQLGQCRFMESSEFEGGISALKGKQIVIIGCGAQGLNQGLNMRDSGLKIKYALREGAIKQKRASYTNATTNNFEVGQYKELIPSADLVINLTPDKNHTSVVEEIMPLMKKGATLSYSHGFNI
>MP0321_megahit_166214_3-503
PAKVKAFELSEQLTDLLRPLFEKHQDDIISGEFSRTMMEDWANGDANLLKWREETGETAFENAPAYEGEISEQEFFDHGILLVAMIKCGVEVAFDVMVEAGILPESAYYESLHETPLISNTIARKRLYEMNVVISDTAEYGNYLFANAAIPILREKFMPTIDTSVIG
>MP0321_megahit_169793_312-716
MKELDINGFKELIIERSDYPIERCKEILNNKTTAILGYGPQGRGQGLNMRDQGFKVILGLRKGGSWDKAVDDGWLEGENLFEIEEATKRGTIIQFLLSDAGQIQAWSTVKKNLKEGDTLYFSHGFGIIFHDFTSI
>MP0321_megahit_169797_677-1420
MNIFYDDNADIEIIKNLKVTIVGYGSQGHAHANNLNDSGVDVTVALREGSSSWAKANQAGLKVKKIDEAIKNADLVMILAPDEFQKGIYEKSIKPNLKKEAVIAFAHGFNIHFKKIVPDDSNSVIMIAPKGPGHTVRSTYLNGGGVPSLIAIYKDSTKSEEPSAKDIALSYAKANGGTRAGVLETTFKEETETDLFGEQAVLCGGITALIKAGYETLVEAGYSPEMAYFECLHETKLITDLIQEGGIA
>MP0321_megahit_169803_3-401
MKVYYDSDADLNLIKQKEICIIGYGSQGHAHALNLKDSGVKNIKIGLRSGSNSIKKAEEDGFVVEEVKDAVKNADICMILVPDELQADLYNDFLFKNLKKNSSLLFAHGLAIHFKLINPRDDLDVFMIAPKGP
>MP0321_megahit_171894_3-599
NPAKVKAFELSEQLTDLLRPLFEKHQDDIISGEFSRTMMEDWANGDANLLKWREETGETAFENAPTYEGEISEQEFFDHGILLVAMIKCGVEVAFDVMVEAGILPESAYYESLHETPLISNTIARKRLYEMNVVISDTAEYGNYLFANAAIPILREKFMPTIDTSVIGKGLSATSNQVENKRLVDINEAIRSHGVESVG
>MP0321_megahit_172608_627-719
AEHPVEKVGANLRAMMPWISKKKLVDSDKN*
>MP0321_megahit_173068_3-533
TIAIIGYGSQGHAHALNLKDSGMDVIVGLYEGSKSESKAISDGLEVLSVSEACAKADWIMILLPDEFQKDVYLKEIEPNLKEGKILSFAHGFNIRFGLIKPPNFVDVVMIAPKGPGHTVRWEYQNGQGVPALFAVEQDYSGNARSLAMAYAKGIGGTRAGILETNFKEETETDLFGE
>MP0321_megahit_174650_3-458
MAQLFYDTDAELSLLNNKTIAIIGYGSQGHAHALNLKDSGLDVIVGLYKGSKSESKAINDGLKVFNVSEACEKADWIMILLPDEFQRDIYAKEIEPNLKEGKILSFAHGFNIRFGLIKPPNYVDVVMIAPKGPGHTVRWEYQNGQGVPALFA
>MP0321_megahit_174774_1-321
LIVDLIYEGGIANMNYSISNTAEYGEYVSGKRIVDNKTKEKMKAVLKDIQSGKFTKEWMKECETGQKNFIKMREDLAKHPIEKVGKNLRSMMPWIGKNKLVDKDKN*
>MP0321_megahit_176387_3-554
MSNYFNKLSLSEKINQLGKCRFMSQLEFGNGVEALKSKKIVIVGCGAQGLNQGLNMRDSGLDISFALRQESIDQKRNSFLSATKNNFKTGNFKELIPTADLVLNLTPDKNHTLVVNTIMPLMKKGSILSYSHGFNIVEEGIEVRDDITVIMVAPKCPGTEVREEYKRGFGVPTLIAVHPENDPD
>MP0321_megahit_178651_162-638
MKMFYEKDANVNLIKGKKIAIFGYGSQGHAHALNLKDSGVQEVVVALREGSSSRKKAESKGLKVMNLSDAAEWADVVMILTPDELQATIYKNHIEQRVREGTSIAFAHGLNIHYDLIKARKDLDVFMVAPKGPGHLVRSEFEKGGGVPCLFAVHQNGSG
>MP0321_megahit_178761_2-295
MKTYYDKDTNKDLIKNKKVAIFGYGSQGHAHALNLKDSGVKNVVVALREGSSSIKKAESAGLKVMTLSDAAAWADVVMMLTPDELQSEIYKNHIEQRM
>MP0321_megahit_179100_1-165
KFTKQWMEEHKSGQKNFLKMRQDLAKHPIEKVGKELRAMMPWIGKNKLVDKDKN*
>MP0321_megahit_179393_294-617
MKTYYDKDTNKDLIKNKKVAIFGYGSQGHAHALNLKDSGVKEVVVALRDGSSSIKKAENAGLKVMSLSDAAAWADVVMMLTPDELQSEIYKNHIEQRMKEGTSLAFAH
>MP0321_megahit_181138_1-699
AAAADFVMMLIPDEKQGKTYAEEIEPNLKEGATLAFAHGFNIHYGQIKPRADLDVVMIAPKGPGHTVRGQYQIGAGVPCLVAINQDASGNALDNSVAYASAIGGGRAGIIKTTFKDETETDLFGEQAVLCGGLTSLIQAGYETLVEAGYPPEMAYFECVHEVKLIVDLIYEGGLANMRYSISNTAEYGDYTSGPKVVTSEAKQAMKKILERIQNGEFADEFVTDARKSNGPEG
>MP0321_megahit_182271_3-407
MKMFYEKDTDVNLIKDKKIAIFGYGSQGHAHALNLKDSGVKQVVVALRDGSSSVKKAESKGLKVMNLSDASAWADVIMILTPDELQAQIYKNHIEQRAKEGTSIAFAHGLNVHYDLIKARKDLDVFMVAPKGPGH
>MP0321_megahit_182782_3-593
RLYEQGREVNGAGINSSFAVHQDINGKAIDYALAWAIGLGSPFTFQTTLESEYRSDIFGERGILLGAVHGIAESLYARFTGQGMQKNEAYINTSESITGPISKTISRSGLMAVYEELSDSEKASFRKAYCASYHPAREILEEIYDDVASGNEVRSVIQASDRFDRYPMGNIDTTDMWQVGEKVREDEERNYAPINAE
>MP0321_megahit_183516_685-789
MTQLFYDSDADLSLLNNKTIAIIGYGSQGHAHALN
>MP0321_megahit_185309_1-504
SGVKEVVVALREGSSSIKKAESEGLKVMSLSDAAAWADVVMMLTPDELQSEIYKNHIEQRMKEGTSLAFAHGLNIHFDLINARKDLDVFMVAPKGPGHTVRSEYQKGGGVPCLMAVHKDSSGKAKDLALSYASAVGGGKAGIIETTFKDECETDLFGEQTVLCGGLVE
>MP0321_megahit_188807_1-756
GRCRFMARDEFADGCQFLKGKKIVIVGCGAQGLNQGLNMRDSGLDVSYALRQAAIDEQRDSYKRATSNGFTVGTYQQLIPEADVVYNLTPDKQHASVVEAVMPLMKEGATLGYSHGFNIVEEGQQIRSDITVIMCAPKSPGSEVREEYKRGFGVPTLIAVHPENDPEGKGWDQAKALASATGGDRAGVLESSFVAEVKSDLMGEQTILCGMQQVAAVLAFEKMVDDGIEPGYAGALIQYGLEAITEALKIGG
>MP0321_megahit_189272_1-609
NIHFDLINARKDLDVFMVAPKGPGHTVRSEFQKGGGVPCLMAVHKDSSGKAKDLALSYASAVGGGKAGIIETTFKDECETDLFGEQTVLCGGLVELIKNGFETLTEAGYPPEMAYFETLHEVKLIVDLIYEGGIANMNYSISNTAEYGEYVSGKRVVDNKTKEKMKEVLKDIQSGKFTKQWMDEHKSGQKNFLKMRQDLAKHP
>MP0321_megahit_190101_1-564
HGLNIHYDLIKARKDLDVFMVAPKGPGHLVRSEFEKGGGVPCLMAVHQDGTGKARDLALSYASAIGGGKSGIIETTFKDECETDLFGEQTVLCGGLVELIKNGYETLVEAGYEPEMAYFECLHEVKLIVDLIYEGGIANMNYSISNTAEYGEYVSGPKIINKEETKKRMKEVLEDIQSGKFTKQWMDE
>MP0321_megahit_190142_396-704
IYEGGIANMNYSISNTAEYGEYVSGPRIINKAETKKRMKEVLDDIQSGKFTKEWMDECKNGQKNFLKTREKLAEHPVEKVGAGLRAMMPWISKKKLVDSDKK*
>MP0321_megahit_190158_3-542
HEIGLSYACAVGGGRSGIIETTFKEECETDLFGEQVVLCGGLVELIKAGYETLVEAGYAPEMAYFECLHEVKLIVDLIYEGGIANMNYSISNTAEYGEYVSGPRVLPYGETKARMRDILTDIQTGRFVRDFMTENTVGQPFFKGTRRLNDAHQIEEVGMKLRGMMPWISAGRMVDKEKN*
>MP0321_megahit_190172_3-872
MKKGSILSYSHGFNIVEEGIIIRDDITVIMVAPKCPGTEVREEFKRGFGVPTLIAVHSSNDPHGNGLEFAKAYAFSLGSHKAGVLESSFVAEVKSDLMGEQTILCGVLQSASIYLFNKMCDAQMDKNYSSKLIQNGWEVITEALKHGGITKMMNHLSDQSKIHAFNLASDLKVKMKPLFEKHMQEIMSGKFSSEMMDDWKNNDNKLLKWREATGNTEFEQTISSEKEIENKEYFEKGIAMIAFVKSGVELAFETMVNAGIIDESAYYESLHELPLIANLISRKKLYEMNR
>MP0321_megahit_190705_381-584
AEMKRILEDIQSGKFTRDWMLENKVNQTSFKATRKKASDHPIEAVGKELRAMMPWITANRLVDKDKN*
>MP0321_megahit_199647_137-820
MRVYYDRDCDVNLIKDKKVAILGYGSQGHAHALNLRDSGAKNLVVALREGSPSAKKAEAEGLNVMGISEAAAWCDLIMFTMPDELQAETYKKYVHDNIKEGAAIAFAHGLNVHFGLIEPKKGIDVLMMAPKGPGHTVRGEYSKGGGVPCLVAVDKDESGKALEIGLSYCSAIGGGRSGIIETNFREECETDLFGEQAVLCGGLIELIRCGFETLVEAGYAPEMAYFEC
>MP0321_megahit_199833_3880-4878
MAKLYYDKDIDDQILRNKTISVIGYGSQGHAHAQNLKDSGFNVIIGLYEGSKSKDQAEHDGFEVYSISEAVKKSQLISLCIPDPSMKKVYNEDIKDNLEEKDILLFAHGFAILYEEVKPPDNVDVIMIAPKAPGHRVRAVFERDLGVPCLIAVDKDFSGSAHDIGLAYGKGIGGGRAGILETTFKEETETDLFGEQAVLCGGVTALIKAGFEVLTEAGYQPESAYFEVLHELKLIVDLIYQGGLEGMRYSVSTTAEYGDYTVGPRIIDDSVKKEMKKVLDDIQSGRFAREWIAENDEGLHKYDDLREADLTHPVEKIGKELRAMMPWLESTT*
>MP0321_megahit_200058_405-677
MKTYYDKDTNKDLIKNKKVAIFGYGSQGHAHALNLKDSGVTDVVVALREGSSSIKKAESAGLKVMSLSDAAAWADVVMMLTPDELQSEIYK
>MP0321_megahit_200096_1-636
PKGPGHLVRSEYEKGGGVPCLFAVHQDGSGKARDLALSYASAIGGGRSGIIETTFKDEVETDLFGEQTVLCGGLVELMKNGYETLVEAGYEPEMAYFETVHEVKLIVDLIYEGGIANMNYSISNTAEYGEYQSGPRIINKEETKKRMKEILSEIQSGKFTKQWMDECKNGQKNFLATRAKLAEHPVEKVGSQLRAMMPWIGKKKLVDSDKS*
>MP0321_megahit_200749_3-437
MKTYYDKDTNKDLIKNKKVAIFGYGSQGHAHALNLKDSGVKEVVVALREGSSSIKKAEGAGLKVMSLSDAAAWADVVMMLTPDELQSEIYKNHIEQRMKEGTSLAFAHGLNIHFDLINARKDLDVFMVAPKGPGHTVRSEYQKGG
>MP0321_megahit_204313_3-575
AILGYGPQGRGQGLNMRDQGFNVVLGVRPGRSWDKALADGWVAGENLFEMEEAAQKGTILQYLVSDAAQIALWPMVKDSLKDGDALYFSHGFGIVFKDHTNIVPQATVDVILCAPKGSGLTVRTHFLEGRGINSSFAIHQDYTGKARDRCIATAFAIGSGHLFETTFEREVHSDLTGERSVLMGMLQGAFL
>MP0321_megahit_204316_234-704
KDEVETDLFGEQTVLCGGLVELMKNGYETLVEAGYEPEMAYFETVHEVKLIVDLIYEGGIANMNYSISNTAEYGEYQSGPRIINKEETKKRMKEVLSEIQSGKFTKEWMDECKNGQKNFLATRAKLAEHPVEKVGAELRAMMPWIGKKKLVDSDKS*
>MP0321_megahit_205131_2-649
SQGHAHALNLRDSGMSNIVVALRDGSRSIKKAESQGFKVMNIEDASKWADLIMFTMPDELQAETYKNFVKDNLKDGAAVAFAHGLNIHFGLIEPKQTIDVIMMAPKGPGHTVRGEYVKGGGVPCLVAVNNNASGKAMDIGLAYCSAIGGGRSGIIETDFRQECETDLFGEQAVLCGGLVELIRAGFETLVEAGYDPEMAYFECLHEVKLIVDLIYE
>MP0321_megahit_205586_3942-4973
MANIYYEADADRAQIDNKRVAVLGYGSQGHAHALNLKESGVEVVVGLRPESGSVAKAQEAGLTVMSIDEASKWANVIMILLPDTEQASIYDSHIGPNMESGDTLMFSHGFNIRFDLITPPDDVDVVMVAPKGPGHLVRRTYLEGGGVPCLIAVENDASGNAKEFALAYADAIGGARAGVIETTFTEECETDLFGEQVVLCGGLTELVRSGFDTLVSAGYQPEIAYFECLHELKLIVDLMYEEGIAGMRYSISDTAEYGDLTRGPRVVDDHVRETMQTILDEIQSGKFAEEWVAESKSGRKNFLDLEAAGQNLSIEKIGKELRAMMPWISSGKQSVKDTSGGQG*
>MP0321_megahit_205674_3-218
MKTYYDKDTNKDLIKNKKVAIFGYGSQGHAHALNLKDSGVNEVVVALREGSSSIKKAESAGLKVMSLSDAAA
>MP0321_megahit_206140_1-921
GYGSQGHAHALNLKDSGMDVIVGLYKGSKSESKATNDGLKVFNVSEACAKADWIMILLPDEFQKDVYLKEIEPNLKEGKILSFAHGFNIRFHLIKPPKFVDVVMIAPKGPGHTVRWEYQNGQGVPALFAVEQDYSGNARSFAMAYAKGIGGTRAGILETNFKEETETDLFGEQAVLCGGLSELVKSGFETLVEAGYQPELAYFECLHEVKLIVDLMVKGGLSQMRDSISNTAEYGDYVSGKRLINSDTKKEMQKILKDIQDGTFAKNFVEECDKNKPLMTKQREENSKHEIEKVGKGLRSMFSWLK*
>MP0321_megahit_206572_432-884
MKVYYDKDANLENIRKLNVSIIGYGSQGHAHALNLRDSGVKVTVGLRDGSASASRAKNEGLSVLPIDSAVKQADIVMILAPDEYQADLFKKDIEPNLQEKAMLAFAHGFNIHYKQIIPDSKHDVFMIAPKSPGHLVRSTFVDGRGVPTLIA
>MP0321_megahit_207845_1-168
GKFTKQWMDECKNGQKNFLKTREKLADHPVEKVGATLRAMMPWISKKKLVDSDKK*
>MP0321_megahit_209068_2194-2310
MKMFYEKDTNVNLIKDKKIAIFGYGSQGHAHALNLKDSG
>MP0321_megahit_209693_3-260
MKMFYEKDTDVNLIKDKKIAIFGYGSQGHAHALNLRDSGVKEVVVALRDGSSSAPKAESKGLKVMNLSDAAEWADVVMILTPDELQ
>MP0321_megahit_209774_474-1109
MKMYYEKDANTNLIKSKKVAIVGFGSQGHAHALNLKDSGVKEIVVALRENSPSIKKAEQAGLKVMNLSDAAEWADILMILAPDELQSAIYKNHVEQRMRQGTSLAFAHGLNIHFDLITARDDLDVFMVAPKGPGHLVRTEYQKGGGVPCLMAVHKDSSGAAKDLALSYASAIGGGKSGIIETTFRDECETDLFGEQVVLCGGLVELIKKGFE
>MP0321_megahit_217896_2-928
TYYDKDTNKDLIKNKKVAIFGYGSQGHAHALNLKDSGVKEVVVALREGSSSIKKAESAGLKVMSLSDAAAWADVVMMLTPDELQSEIYKNHIEQRMKEGTSLAFAHGLNIHFNLINARKDLDVFMVAPKGPGHTVRSEFQKGGGVPCLMAVHKDSSGKAKDLALSYASAVGGGKAGIIETTFKDECETDLFGEQTVLCGGLVELIKNGFETLTEAGYPPEMAYFETLHEVKLIVDLIYEGGIANMNYSISNTAEYGEYVSGKRIVDNKTKEKMKSVLKDIQSGKFTKAWMDECKSGQKNFAKMRKDLAN
>MP0321_megahit_217933_425-553
MKMFYEKNTDANLIKDKKIAIFGYGSQGHAHALNLKDSGVKDV
>MP0321_megahit_220972_3-689
SDAAAWADVVMMLTPDELQSEIYKNHIEQRMKEGTSLAFAHGLNIHFNLINARKDLDVFMVAPKGPGHTVRSEYQKGGGVPCLMAVHKDSSGKAKDLALSYASAVGGGKAGIIETTFKDECETDLFGEQTVLCGGLVELIKNGFETLTEAGYPPQMAYFETLHEVKLIVDLIYEGGIANMNYSISNTAEYGEYVSGKRIVDGKTKEKMKEVLKDIQSGKFTKQWMDEHK
>MP0321_megahit_221255_306-890
MKMFYEKDTNPSLIKDKKIAIFGYGSQGHAHALNLKDSGVKEVVVALRDGSSSKEKAESKGLKVMNLSDAAAWADVVMVLTPDELQATIYKNHIEQRVKEGTSIAFAHGLNIHYDLIKARKDLDVFMVAPKGPGHLVRSEFEKGGGVPCLFAVHQNGSGKARDIAMSYASAIGGGRSGIIETTFKDEVETDLFGE
>MP0321_megahit_221415_525-1313
MKTYYDKDTNKDLIKNKKVAIFGYGSQGHAHALNLKDSGVKEVVVALREGSSSIKKAQEAGLKVMSLSDAAAWADVVMMLTPDELQSEIYKNHIEQRMKEGTSLAFAHGLNIHFNLINARKDLDVFMVAPKGPGHTVRSEFQKGGGVPCLMAVHKDSSGKAKELALSYASAVGGGKAGIIETTFKDECETDLFGEQTVLCGGLVELIKNGFETLTEAGYPPEMAYFETLHEVKLIVDLIYEGGIANMNYSISNTAEYGEYVSG
>MP0321_megahit_221985_490-663
FMPTIDTSVIGKGLAATSNQVENKRLVEINEAIRSHGVESVGKTLRGYMTDMKAIIG*
>MP0321_megahit_223820_1-336
HEVKLIVDLIYEGGIANMNYSISNTAEYGEYMSGPRIINKDETKKRMKEVLADIQSGKFTKEWINECETGQKNFLKTRAKLAEHPVEKVGAGLRALMPWISKKKLIDSDKN*
>MP0321_megahit_224060_2-556
MMLIPDELQADVWKNHIEQRAKQGSALAFAHGLNIHFDLIQARPDMDVFMVAPKGPGHTVRSEYKRGGGVPCLVAVDSDKTGNALKIALSYASAIGGGKAGTIETTFKDECETDLFGEQTVLCGGVVELIRNGFETLVEAGYPPEMAYFECLHEVKLIVDLIYEGGIANMNYSISNTAEYGEYVS
>MP0321_megahit_226376_1-381
MKNYFNSLSETEKRDQLSMCRFMNLNEFRQENKSLIGKKIVIIGCGAQGLNQGLNMRDSGLDISYALRENAIKMKRQSYINVVENKFTFGLIQDLVPNADMVINLTPDKNHSDVINNVVPLMKKGSI
>MP0321_megahit_227295_997-1485
MKMFYEKDANVNLIKDKKVAIFGYGSQGHAHALNLKDSGVKNVVVALREGSSSIKKAESEGLKVMSLSDAAAWADVVMVLTPDELQASIYKNHIEQRMRQGTSLAFAHGLNIHFNLINSRKDLDVFMVAPKGPGHLVRSEYQRGGGVPCLMAVHKDSSGKAKD
>MP0321_megahit_232393_3-191
MKMFYEKDADVNLIKEKKVAIFGYGSQGHAHALNLKDSGVKDVVVALRDGSASKAKAESKGLK
>MP0321_megahit_232840_405-686
MNYSISNTAEYGEYVSGKKIIDDKTKERMKEVLKNIQSGKFAKEWMKENEAGQKNFLKMRKELSEHQIEQVGEKLRALMPWISKNKIIDKNKN*
>MP0321_megahit_235022_3-203
MKIYYDNDADINIIQGINVTIIGYGSQGHAHANNLNDSGVNVTVGLREGSSSWSKAEAAGLNVKTVS
>MP0321_megahit_236995_979-1644
DVIMVAPKGPGHTVRSQYEIGAGVPCLLAIHKDVTGNAKDIGLSYASAIGSGRAGIIETNFKDETETDLFGEQAVLCGGLTQLIQNGYEVLVEAGYPPEMAYFECLHEVKLIVDLIYEGGLENMRYSISNTAEFGDYVSGPKVVNSDAKEEMRAVLKRIQSGEFAQEFMEDCRESNDGRGGPRMKEYRQQTAEHSIEKVGAELRAMMPWIAQNKIVDKAKN*
>MP0321_megahit_238375_1-642
MKTYYDKDTNKDLIKDKKVAIFGYGSQGHAHALNLKDSGVKEVVVALREGSSSIKKAESAGLKVMSLSDAAAWADVVMMLTPDELQSEIYKNHIEQRMKEGTSLAFAHGLNIHFDLINARKDLDVFMVAPKGPGHTVRSEYQKGGGVPCLMAVHKDSSGKARDLALSYASAIGGGKSGIIETTFKDECETDLFGEQTVLCGGLVELIKNGFETL
>MP0321_megahit_239326_3-587
QIGVIGWSSQGPAQAQNLRESLEGSDIKVVIGLREGSSSMKEAEAVGFTKANGTLGEMYEVCGQSDMVLLLISDAALAQNYKSIFTAMKPGSTIGLSHGFLLSHLQSVGEEFPKDMNVIAVCPKGMGPSVRRLYEQGREVNGAGINSSFAVHQDINGRATDYALAWAIGLGSPFTFQTTLESEYRSDIFGERGIL
>MP0321_megahit_240182_447-815
GYPPEMAYFETLHEVKLIVDLIYEGGIANMNYSISNTAEYGEYVSGKRVVDDKTKDKMKEVLKDIQSGKFTKQWMDEHKSGQKNFLKMRQDLAKHPIEKVGKELRAMMPWIGKNKLVDKDKN*
>MP0321_megahit_240220_747-2216
MSNYFNTLSLREKLNQLGKCRFMNPSEFKNGINALKGKNIVIVGCGAQGLNQGLNMRDSGLSIKYALRKGAISEKRQSYVNASSNKFDVGSFEEMIPSADLVINLTPDKNHTSVVAAIVPLMKKNSTLSYSHGFNIVEEGIKIRKDITVIMVAPKSPGSEVREEYLRGFGVPTLIAVHEENDLHEIGFEIAKAYCVATGGHRAGVLESSFIAEVKSDLMGEQTILCGVLQTGSILCFEKMIENKIEPRYASKLIQYGWETITEALKHGGITNMMDRLNNSAKIKAYELSEELKQIMTPLFHKHMDDIMSGEFSKNMMIDWNNNDKNLLLWRAETSKTLFENTSPTELEINEQTYFDNGVLMVSFVKAGVELAYETMVSAGIKDASAYYESLHETPLIANTIARKKLFEMNRVISDTAEYGCYLFDHACKPLLKSFMKKLDSSVIGDKFLSENIDNKKLIDVNKKIRSHPIEKIGKILRESMVNMKKINS*
>MP0321_megahit_240768_1535-1741
YLFSNEAKKLFELEFKHLNFYLNGARKDNLNKIDEELVKKINFEIKNHPVEKIGLQLRKSMTEMKNLF*
>MP0321_megahit_242748_95-508
MTQLFYDTDADLSLLNDKTIAIVGYGSQGHAHALNLKDSGMDVIVGLYKGSKSESKAISDGLQVFSVSEACKKADWIMILLPDEFQKDVYLKEIEPNLKEGKILSFAHGFNIRFGLIKPPSFVDVVMIAPKGPGHTVR
>MP0321_megahit_243613_3-401
NGYETLVEAGYEPEMAYFETVHEVKLIVDLIYEGGIANMNYSISNTAEYGEYQSGPRIINKEETKKRMKEVLADIQSGKFTKEWMNECKNGQKNFLATRAKLAEHPVEKVGAGLRAMMPWIAKKKLVDSDKK*
>MP0321_megahit_243635_1-594
GATLAFAHGFNIHYGQIKPRADLDVVMIAPKGPGHTVRGQYQIGAGVPCLVAIHQDASGNALDNSVAYASAIGGGRAGIIKTTFKDETETDLFGEQAVLCGGLTSLIQAGYETLVEAGYPPEMAYFECVHEVKLIVDLIYEGGLANMRYSISNTAEYGDYTSGPKVVTDEAKQAMKKILDRIQNGEFADEFVTDARKS
>MP0321_megahit_246642_1398-2873
MKNYFNTLSFREKLMQLGKCRFMGSSEFGNGVNFLKNKKIAIVGCGAQGLHQGLNMRDSGLDISYALRQSSIDSKRQSFVNATSNNFNVGNFEEIIPNSDLVINLTPDKNHTPVVELLMPLMKKNSILSYSHGFNIVEEGIKIRKDITVIMVAPKSPGSEVREEYLRGFGVPTLIAVHPENDLNGIGFDAAKAYAVSLGSNKAGVLESSFVAEVKSDLMGEQTILCGMLQTGSILCFNRMKELGIDPNYSAKLIQHGWETITESLKHGGITNMMDRLSNPGKVKVFELSEELKLILAPLFIKHMDNVLSGSFSETMMKDWKNDDKELLSWREQTSKTDFEMTEPTSDEISEQEYFNNGLLMIAIVKAGVELAYETMVEAGIKEESAYYESLHELPLIANLISRKKLYEMNSIISDTAEYGCYLFNNEAIPLLSKFFDKVETDIIGSDSISNSIDSVDNKKLIEINETIRYHSIEIIGDELRQYMTSMKTAI*
>MP0321_megahit_247633_345-878
MKMFYEKDTNPNLIKDKKIAIFGYGSQGHAHALNLKDSGVKEVVVALRDGSSSKEKAESKGLKVMNLSDAAAWADVVMVLTPDELQATIYKNHIEQRVKEGTSIAFAHGLNIHYDLIKARKDLDVFMVAPKGPGHLVRSEFEKGGGVPCLFAVHQNGSGKARDIAMSYASAIGGGRSG
>MP0321_megahit_249324_972-1994
MKMFYEKDTNPSLIKDKKIAIFGYGSQGHAHALNLKDSGVKEVVVALRDGSSSKEKAESKGLKVMNLSDAAAWADVVMVLTPDELQATIYKNHIEQRVKEGTSIAFAHGLNIHYDLIKARKDLDVFMVAPKGPGHLVRSEFEKGGGVPCLFAVHQNGSGKARDIAMSYASAIGGGRSGIIETTFKDEVETDLFGEQTVLCGGLVELIKNGYETLVEAGYEPEMAYFETVHEVKLIVDLIYEGGIANMNYSISNTAEYGEYMSGPRIINKEETKKRMKEVLADIQSGKFTKEWMDECKNGQKNFLKIREKLAEHPVEKVGANLRAMMPWISKKKLVDSDKN*
>MP0321_megahit_252023_970-1164
KEVLNDIQSGKFTKQWMDECKNGQKEFLKIRAKLAEHPVEKVGANLRGMMPWIGKKKLIDSDKK*
>MP0321_megahit_252124_820-915
LAEHPVEKVGANLRAMMPWISKKKLVDSDKN*
>MP0321_megahit_253530_2-856
KAENANFKVAEVGAAVADSDLVMVLVPDELQAELYESEIEPNLKEGAAIAFAHGFNVHFQLIEARKDLDVIMIAPKGPGHTVRSTYVEGGGVPSLIAIGQNATGEAKNIALSYASANGGGRAGVIETTFREETETDLFGEQAVLCGGAAALVQAGFETLVEAGYAPEMAYFECLHELKLIVDLFYEGGVANMWYSVSNTAEYGGLTRGPRIVTDDTKVEMKRILGEIQSGRFAREFVLENKANGASIKAMRRATQEHGIEQVGEKLRAMMPWIQENRLVNKEIN*
>MP0321_megahit_255259_2083-2316
KRVLPYEETKKRMKSILEDIQSGKFVRDFMQENAVGQPFFKATRRNNDSHQIEKVGEQLRAMMPWIQKGKMVDKDKN*
>MP0321_megahit_256912_1-834
MKMFYEKDTNPNLIKDKKIAIFGYGSQGHAHALNLKDSGVKEVVVALRDGSSSKEKAESKGLKVMNLSDAAAWADVVMVLTPDELQATIYKNHIEQRVKEGTSIAFAHGLNIHYDLIKARKDLDVFMVAPKGPGHLVRSEFEKGGGVPCLFAVHQNGSGKARDIAMSYASAIGGGRSGIIETTFKDEVETDLFGEQTVLCGGLVELIKNGYETLVEAGYEPEMAYFETVHEVKLIVDLIYEGGIANMNYSISNTAEYGEYMSGPRIINKEETKKRMKE
>MP0321_megahit_256949_225-521
MKTYYDKDTNKDLIKDKKVAIFGYGSQGHAHALNLKDSGVKEVVVALREGSSSIKKAESAGLKVMSLSDAAAWADVVMMLTPDELQSEIYKNHIEQRMK
>MP0321_megahit_257038_341-718
IKKSFDVLVDHGYSPTVAWFVCYYEVKAIIDLFYDKGFDHLNKSISNIAEYGGHTRGDFLFDDNFTDKLSLILKQITNGSFDEEWSNEKKDGYKYLKSKRKKTKEIEIEKINKKMLDLLNSKSKK*
>MP0321_megahit_257059_1-168
MGLDFESKVFETRKITLGNTEERIVAGGRDLFPLLPKAFEGINQIGVIGWSSQGPA
>MP0321_megahit_257393_1-591
DVVMIAPKGPGHTVRWEYQNGQGVPALFAVEQDSSGSARSFAMAYAKGIGGTRAGILETNFKEETETDLFGEQAVLCGGLSELVKSGFETLVEAGYQPELAYFECLHEVKLIVDLMVKGGLSQMRDSISNTAEYGDYVSGKRLINSDTKKEMQKILKDIQDGTFAKNFVEECDKNKPLMTKIREENSKHEIEKVGKG
>MP0321_megahit_260832_377-550
MKTFYEKDADVNLIKNKKVAIFGYGSQGHAHALNLKDSGVKEVVVALREGSSSVKKAE
>MP0321_megahit_261946_1-537
LFETEEAASRGTIIQYLLSDAGQIQMWPMVKANLKSSDALYFSHGFGIVFHEHTQILPPPNVDVILVAPKGSGLTVRTHFQAGRGINSSYAIHHDATGRARDRCIATAFAIGSGHLFETTFEREVHSDLTGERCVLMGMLQGAFLAQYEVLRENGHSPSEAYNETIEEALESLYPLVSE
>MP0321_megahit_264311_513-929
GVTALVKAGFETLVDAGYAPEMAYFECLNELKLIVDLMYEGGMTEMRYSISNTAEYGDLTKGPFLIDEHVRNKMKEVLKDVQNGKFADEFVNEIKSGSKEFDRLRREGSQHQIEETGKKLREMMSWMKDTKLVDEKIK*
>MP0321_megahit_264628_2-421
MKMFYEKDTDTNLIKDKKIAIFGYGSQGHAHALNLKDSGVKEVVVALREGSSSKAKAESKGLTVMNLSDAAEWADVVMILTPDELQASIYKNHIEQRVREGTSIAFAHGLNIHYDLIKARKDLDVFMVAPKGPGHLVRSE
>MP0321_megahit_264825_296-1147
MKVYYDHDCDVNLLKKMNIVILGYGSQGHAHALNLRDSGIGNIVVALRSGSSSIKKAESQGFKVMDIQEASKWADLIMFTMPDELQAETYKNFVKDNLKDGAAVAFAHGLNIHFGLIEPKPSIDVIMMAPKGPGHTVRGEYVKGGGVPCLVAVNNDASGKAMDIGLAYCSAIGGGRSGIIETDFKQECETDLFGEQAVLCGGLVELIRAGFETLVEAGYDPEMAYFECLHEVKLIVDLIYEGGIANMNYSISNTAEYGEYVSGKRVLPYEETKKRMKSILEDIQ
>MP0321_megahit_265206_3-539
EPKDGVDVIMMAPKGPGHTVRGEYTKGGGVPCLVAVDNDASGKALEIGLSYCSAIGGGRSGIIETNFREECETDLFGEQAVLCGGLVELIRMGFETLVEAGYAPEMAYFECLHEVKLIVDLIYEGGIANMNYSISNTAEYGEYVSGPRILPYDETKAKMKAVLKDIQTGKFVRDFMQEN
>MP0321_megahit_265211_1-513
SAVGGGKAGIIETTFKDECETDLFGEQTVLCGGLVELIKNGFETLTEAGYPPQMAYFETLHEVKLIVDLIYEGGIANMNYSISNTAEYGEYVSGKRIVDDKTKEKMKAVLKDIQSGKFTKQWMEEHKSGQKNFLKMRQDLAKHPIEKVGKELRAMMPWIGKNKLVDKDKN*
>MP0321_megahit_265600_3-509
AGVLETSFREETETDLFGEQAVLCGGMTALIKAGYETLVEAGYSPEMAYFECLHETKLIVDLLHEGGISNMHYSISNTAEFGDYLTGPRIITEETKKEMKKVLQDIQSGDFADKFLDDCRQSNDGSGGPFLKNNREKTKEHSIESVGKELRSKMKFLSEKKLVDKDKN*
>MP0321_megahit_265869_98-874
DELQATIYKNHIEQRVKEGTSIAFAHGLNIHYDLIKARKDLDVFMVAPKGPGHLVRSEFEKGGGVPCLFAVHQNGSGKARDIAMSYASAIGGGRSGIIETTFKDEVETDLFGEQTVLCGGLVELIKNGYETLVEAGYEPEMAYFETVHEVKLIVDLIYEGGIANMNYSISNTAEYGEYVSGPKIINKDETKKRMKEVLEKIQSGKFTKEWMEECKNGQKNFLKTREKLAEHPIEKVGANLRAMMPWITKKKLVDSDKN*
>MP0321_megahit_269022_3-260
MKIYYDDDANLELIKKLNVTIIGYGSQGHAHANNLKDSGVDVTVGLREGSSSWSKATEAGLKVMPVDQSVLNADLVMILAPDEFQK
>MP0321_megahit_269551_3-569
LNIHYDLIKARKDLDVFMVAPKGPGHLVRSEFEKGGGVPCLFAVHQDGSGKARDLAMSYASAVGGGRSGIIETTFKDEVETDLFGEQTVLCGGLVELIKNGYETLVEAGYEPEMAYFETVHEVKLIVDLIYEGGIANMNYSISNTAEYGEYMSGPRIVNKEETKKRMKEVLNDIQSGKFTKQWMDECKN
>MP0321_megahit_271104_2-295
MQVFYDKDADLSIIQNMKVVIVGYGSQGHAHANNLRDSGVKDITVGLRKGSGSWAKAENANFKVAEVGAAVADSDLVMVLVPDELQAELYESEIEPNL
>MP0321_megahit_272400_936-2405
MGNYFNTLTELEKKNQLNICRFMNNDEFSDGVNALIGKKIVIVGCGAQGLNQGLNMRDSGLDISYVLRQSSIDSKKESFLNATQNNFNVGNFKKMIPNADLVINLTPDKNHTNVVETVVPLMKKNSILSYSHGFNIVEEGTLIRSDITVIMVAPKCPGTEVREEYLRGFGVPTLIAVHPENDPNNNGLELAKAYAVATGGHRAGVLESSFVAEVKSDLMGEQTILCGVLQTGSLLCFEKMLSLGFDKSYSVKLIQYGWETITEELKHNGISGMINRLDDKSRLCVHKLSERLKNIMTPLFNKHMDDILDGTFSSEMMKDWDNDDYNLLKWREETGKTLFEKTQCQTEDINNQEFFDHGILMLAFVKSGVELAFETMVKNGIIDESAYYESLHELPLIANLIARKKLYEMNRIISDTAEYGCYLFNHKCLPLLNDFMKDIERGFIGEPIRDDYSYDFQELKKYDEYTTKHPIEKIGKLLRKNMSNMKKLK*
>MP0321_megahit_274250_1-495
MNRNKIYTDKDVKINCVKDKIVGIVGYGSQGRAQALNLKDSGVEVLIGLRKNSPSIKIAQDDGFKNILSIAELSKKSDIISLLIPDEEIPHVFKNDIENNIFEGKTLLFSHGYCVHYDKMSLPQNVNIIMVAPSGAGEIVRTRYLKNSGIPNLIAIHQDFTKDAF
>MP0321_megahit_274885_665-1036
AGYEPEMAYFECLHELKLIVDLMYEGGISNMRYSISNTAEYGDFTRGPRIVNNSTKDEMKKILAEIQSGEFAKEYIDEYKSGNINFDRMRDSGEKHSIEDVGSKLRSMMPWISANKLVDKNKN*
>MP0321_megahit_275070_113-709
TYSEGSGMPCLVAVHKDASGTTENLAMSYASAIGGGRAGILRTTFKEETETDLFGEQVVLCGGLTELIRNGFETLVEAGYQPESAYFETLHEVKLIVDLMYEGGFEWMRHSISDTAEYGDFSRGSRIITSETKKEMKKVLEEIQSGAFAKEWMSQAREGSPFLNEKRAEASKHQLEEVGKGLREMMPFLNAKDVKKDK*
>MP0321_megahit_278732_1-483
IETTFKEECETDLFGEQSVLCGGLTHLITAGYETLVDAGYSPEMAYFECLHEVKLIVDLIYEGGIANMRYSISNTAEYGDLTRGKRIINQKTKTEMKKILEEIQSGEFVKNWILECKSGQLNFKAERRIEAEKNNEAVGKKLRKMMPWITSNKLVDTNKN*
>MP0321_megahit_281832_1-621
GLYKGSKSESKAISDGLQVFNVSEACEKADWIMILLPDEFQKDVYIKEIEPNLKEGKILSFAHGFNIRFELIKPPSFVDVVMIAPKGPGHTVRWEYQNGQGVPALFAVEQDYSGNARSLAMAYAKGIGGTRAGILETNFKEETETDLFGEQAVLCGGLSELVKSGFETLVEAGYQPELAYFECLHEVKLIVDLMVKGGLSQMRDSIS
>MP0321_megahit_285593_1592-2614
MRVYYDRDCDVNLIKDKKVAILGYGSQGHAHALNLRDSGAKNLVVALREGSASKAKAEGEGLKVMEIAEAAAWADVIMFTMPDELQAETYKKYVHDNIREGAAIAFAHGLNVHFGLIEPKPGVDVIMMAPKGPGHTVRGEYTKGGGVPCLVAVDTDATGKALEIGLSYCSAIGGGRSGIIETNFREECETDLFGEQAVLCGGIVELIRCGFETLVEAGYEPEMAYFECLHETKLIVDLIYEGGIANMDYSISNTAEYGQYVSGPRILPYDETKARMKAVLSDIQSGKFVRDFMLENSVGQPTLKSSRRANDEHQIEVVGGKLREMMPWISAGKMVDKSKN*
>MP0321_megahit_286488_702-848
MKMFYEKDTDANLIKDKKIAIFGYGSQGHAHALNLKDSGVKEVVVALRE
>MP0321_megahit_287546_3-638
RDGSSSKAKAESKGLKVMNLSDAAEWADVVMVLTPDELQATIYKNHIEQRVREGTSIAFAHGLNIHYDLIKARKDLDVFMVAPKGPGHLVRSEFEKGGGVPCLFAVHQNGSGKARDIAMSYASAIGGGRSGIIETTFKDEVETDLFGEQTVLCGGLVELIKNGYETLVEAGYEPEMAYFETVHEVKLIVDLIYEGGIANMNYSISNTAEYGE
>MP0321_megahit_289099_1-612
SEELKNILSPLFIKHMDNILSGNFSETMMKDWENDDKELLNWREETNQTSFEKTNPTKDEISEQEYFDNGILMVAFVKAGVELAYETMVEAGIKEESAYYESLHELPLIANLVSRKKLYEMNHIISDTAEYGCYLFNNDAIPLLSSFFKKLNSDVIGSDQMSNASNSIDNEKLIEINESIRFHSIEIIGDELRQHMTSMKKAL*
>MP0321_megahit_289343_631-1179
GKARDLAMSYASAVGGGRSGIIETTFKDEVETDLFGEQTVLCGGLVELIKNGYETLVEAGYEPEMAYFETVHEVKLIVDLIYEGGIANMNYSISNTAEYGEYISGPRIINKEETKKRMKEVLADIQSGKFTKEWMKEHETGQKNFLQTRAKLAEHPVEKVGAGLRALMPWIAKKKLIDSDKN*
>MP0321_megahit_289727_2-538
KELALSYASAVGGGKAGIIETTFKDECETDLFGEQTVLCGGLVELIKNGFETLTEAGYPPEMAYFETLHEVKLIVDLIYEGGIANMNYSISNTAEYGEYVSGKRIVDSKTKEKMREVLKDIQSGKFTKQWMQEHKSGQKNFLKMRKDLADHPIEKVGKDLRAMMPWIGKNKLVDKDKN*
>MP0321_megahit_294127_258-671
MTQLFYDTDADLSLLNNKTIAIIGYGSQGHAHALNLKDSGLDVIVGLYKGSKSESKAISDGLQVFSVSEACEKADWIMILLPDEFQKDVYLKEIEPNLKEGKILSFAHGFNIRFGLIKPPNFVDVVMIAPKGPGHTVR
>MP0321_megahit_296139_3235-3357
PYFKGTRRLNDDHEIEKVGEKLRGMMPWISAGKMVDKDRN*
>MP0321_megahit_296467_1-507
FLAPDENQQEIYQTQIHDNIKNGAALAFAHGLNIHFQLITAREDLDVFMVAPKGPGHTVRGEYLKGGGVPCLLAVDKNVSGNAKEIGLAYASALGGGKSGIIETTFKEECETDLFGEQTVLCGGLMSLVRNGFETLVEAGYAPEMAYFECLHEVKLIVDLMYEGGMANM
>MP0321_megahit_296948_656-889
NTAEYGDYVSGKRLINSDTKKEMQKILKDIQDGTFAKNFVEECDKNKPLMTQLREENSKHEIEKVGKGLRSMFSWLK*
>MP0321_megahit_297648_713-1048
HEVKLIVDLIYEGGIANMNYSISNTAEYGEYQTGPKIINKEETKKRMKEALADIQSGKFTKAWMDECKNGQKNFLATRAKLAEHPVEKVGANLRAMMPWIGKKKLVDSDKK*
>MP0321_megahit_298918_815-886
VGANLRAMMPWIGKKKLVDSDKS*
>MP0321_megahit_300179_68-1069
MKMFYEKDTDKNLIINKKIAIFGYGSQGHAHALNLKDSGVKDVVVALRDGSASKAKAESKGLKVMNLSDAAEWADVVMILTPDELQATIYKNHIEQRVKEGTSIAFAHGLNIHYDLIKARKDLDVFMVAPKGPGHLVRSEFEKGGGVPCLFAVHQNGSGKARDIAMSYASAIGGGRSGIIETTFKDEVETDLFGEQTVLCGGLVELIKNGYETLVEAGYEPEMAYFETVHEVKLIVDLIYEGGIANMNYSISNTAEYGEYTSGPKIINKEETKKRMKEVLNKIQTGEFTKEWMNECKNGQKNFLQTRAKLAEHPIEKVGAGLRAMMPWITKKKL
>MP0321_megahit_302995_3-236
MKIFYDDDADLDIIKNLKVSVIGYGSQGHAHSNNLHDSGVDVTVGLRKDSSSWTKANDAGLKVAEVEDAVSGADLVMI
>MP0321_megahit_303092_1-258
EYGEYMSGPRIINKEETKKRMKEVLDDIQSGKFTKQWMDECKNGQKNFLKIREKLAEHPVEKVGKNLRAMMPWISKKKLVDSDKS*
>MP0321_megahit_303450_3-368
MRVYYDRDADLNLIKDKKISIVGYGSQGHAHAMNLRDSGIENVSIALREGSNSRSKAEQANFKVMTPAEAASWADVIMMLTPDELQSEIYKNDIAENIKEGTTIAFAHGLNIHFDLIKPKEG
>MP0321_megahit_303559_1800-3281
MANYFNTLSLGQKLDQLSKCRFMDTSEFDSGVDALKNKKIVIIGCGAQGLNQGLNMRDSGLDISYALRDQAIVQQRQSFKNATENGFNIGNYQELIPTADLVLNLTPDKQHSNVVDAVMPLMKKGATLSYSHGFNIVEEGKQIRKDLTVIMVAPKCPGTEVREEYKRGFGVPTLIAVHPENDPKGKGWAQAKAYAVATGGHKAGVLASSFVAEVKSDLMGEQTILCGVLQSASILSFDKMIEEGIEPAYASKLIQFGWETITEALKHGGITNMMDRLSNPAKLKAFEISEELKTIMKPLFEKHMNDIMSGHFSKTMMEDWANDDVNLLSWRAATGETAFEKTAATKEQITEQEYFDHGVLMVAFVRAGVELAYETMVASGIVEESAYYESLHELPLIANTVARKKLFEMNRIISDTAEYGCYLFDHACKPLLVDFMKTVTKDIIGTAYSPEITAVDNATLIAVNKKIRGHSIEEVGAILRQAMTDMKIIKSVA*
>MP0321_megahit_304017_4641-5663
MKVYYDKDADLDLIQSKKVAIIGYGSQGHAHALNLKDSGVNEICVALRDGSSSIEKAQNAGFDVMNVSEAAKWADVMMMLTPDELQADIYNDDIKDNLKEGSALLFAHGLNIHFNLIDPRPDLDIFMVAPKGPGHTVRSEYERNAGVPCLIAVHQDATNTAKDLGLSYASAIGGGRAAIIETSFKEECETDLFGEQAVLCGGVVELIRNGFDTLVEAGYAPEMAYFECLHEMKLIVDLMYEGGIKNMNYSISNTAEYGEYVSGPVVVGEESKKAMKKVLENIQSGKFVRDWMNENKSGSNKEFHSMREKSNSHQIEEVGGELRNMMSWLGENKLVDKDKN*
>MP0321_megahit_304745_3-173
MKIYYDEDANLDIIRNLKVTIIGYGSQGHAHANNLHDSGVDITVGLREGSASWEKAE
>MP0321_megahit_306624_2-781
MNIFYDDDANIEIIQKLKVSIVGYGSQGHAHANNLSDSGVDVTVALREGSSSWEKAEEAGLKVMPVDEATKDADLVMILAPDEFQKGIYEKSIKPNLKNDAILAFAHGFNIHFKKIIPDETNSVIMIAPKGPGHTVRSTYLKGGGVPSLIAIYQDSTNTSDSSAKEVALSYAKANGGTRAGVLETTFKEETETDLFGEQAVLCGGMTALIKAGYETLVEAGYSPEMAYFECLHETKLITDLIQEGGIANMHYSISNTAEY
>MP0321_megahit_306685_1-525
EKDADPNLIKDKKVAIFGYGSQGHAHALNLKDSGVKNVVVALREGSSSIKKAESEGLKVMSLSDAAAWADVVMVLTPDELQASIYKNHIEQRMREGTSLAFAHGLNIHFDLIKARKDLDVFMVAPKGPGHLVRSEYQRGGGVPCLMAVHKDSSGKARDLAMSYACAVGGGRSGII
>MP0321_megahit_310039_2-811
TPDKNHTPVVEQLMPIMKKNSILSYSHGFNIVEEGIKVREDITVIMVAPKSPGSEVREEYLRGFGVPTLIAVHPENDKNNIGFDAAKAYAVSLGSHKAGVLDSSFVAEVKSDLMGEQTILCGMLQTGSILSFDRMVELGTNPQYAAKLIQHGWETITEALKHGGITNMMDRLSNPAKVRAYELSEELKNILSPLFIKHMDNILSGNFSETMMKDWENDDKELLNWREETNQTSFEKTDPTKDEITEQEYFDNGILMVAFVKAGVELAYET
>MP0321_megahit_311653_3-599
MNLRDSGIENVSIALREGSNSRSKAEQANFKVMTPAEAASWADVIMMLTPDELQSEIYKNDIAKNIKEGTTIAFAHGLNIHFDLIKPKEGIDVIMVAPKGPGHTVRAEYVRGAGVPCLVAVDKNPSGNALEIGIAYASAIGGGRAGIIETTFKEECETDLFGEQSVLCGGLTHLILAGYETLVEAGYAPEMAYFECLHE
>MP0321_megahit_312047_740-1504
MKMFYEKDADANLIKNKKVAIFGYGSQGHAHALNLKDSGVKNVVVALRDGSSSIKKAESEGLKVMSLSDAAAWADVVMVLTPDELQASIYKNHIEQRMREGTSLAFAHGLNIHFNLINSRKDLDVFMVAPKGPGHLVRSEYQRGGGVPCLMAVHKDSSGKARDLAMSYACAVGGGRSGIIETTFKDECETDLFGEQTVLCGGLVELIKNGFETLTEAGYPPEMAYFETLHEVKLIVDLIYEGGIANMNYSISNTA
>MP0321_megahit_312292_2-241
SGPRIINKDETKKRMKEVLADIQSGKFTKEWMNECKNGQKNFLKIREKLAEHPVEKVGANLRAMMPWISKKKLVDSDKN*
>MP0321_megahit_312965_2378-3844
MSNYFNSLSEKDKLNQLGKCRFMKSEEFSDGVNILIDKKIVIIGCGAQGLNQGLNMRDSGLNISYVLRQSSIDNKKESFKNASSNNFKVGTFDELIPQADIVINLTPDKNHSQVVNQAMPLMKENSVLSYSHGFNIVEEGIKIRKDITVIMVAPKCPGTEVREEYLRGFGVPTLIAVHPENDPHGEGLDYAKAYAVATGGHKAGVLESSFVAEVKSDLMGEQTILCGVLQSGSILCYNKMIDLGYDSGFAAKLIQYGWETITEELKHNGISGMIKRLDNESRYLVHKLSEELKTIMTPLFETHMKNILTGSFSQEMMIDWKNNDENLLKWREETGLTNFEKASPSEEIIENQDYFNKGILMISFVKSGVELAFETMVNNGIIDESAYYESLHELPLIANLVARKKLYEMNRIISDTAEYGCYLFNQSCLPLLADFMTKINKNHIGSNPSGIEIDESYLIKNDNKTFSHDIEKIGLILRKNMSNMKKLK*
>MP0321_megahit_316991_2-844
MKMFYEKDTDPNLIKNKKIAIFGYGSQGHAHALNLKDSGVKEVVVALRDGSASKAKAESKGLKVMNLSDAAEWADVIMVLTPDELQASIYKNHIEQRVKEGTSIAFAHGLNVHYDLIKARKDLDVFMVAPKGPGHLVRSEFEKGGGVPCLFAVHQNGSGKARDLAMSYASAIGGGRSGIIETTFKDEVETDLFGEQTVLCGGLVELIKNGYETLVEAGYEPEMAYFETVHEVKLIVDLIYEGGIANMNYSISNTAEYGEYMSGPRIINKEETKKRMKEVLQ
>MP0321_megahit_317297_292-576
NMRYSISDTAKYGDITRGPRLIDDSVKKRMKNILDEIQSGQFADEWIKENKSGRPNYNKLLKDGETHPIEDIGQTLRSMMTPLFKKKLVDKDKN*
>MP0321_megahit_317482_299-526
MKMFYEKDTDVNLIKDKKIAIFGYGSQGHAHALNLKDSGVKEVVVALREGSSSIPKAESKGLKVMNLSDAAEWADV
>MP0321_megahit_317970_2498-3091
MKNYFNSLSFREKLMQLGKCRFMDSSEFQNGVDFLKDKKIAIVGCGAQGLHQGLNMRDSGLDISYALRQSSIDSKRQSFINASSNDFNVGNFDEIIPNSDLVINLTPDKNHTPVVEQLMPIMKKNSILSYSHGFNIVEEGIKVREDITVIMVAPKSPGSEVREEYLRGFGVPTLIAVHPENDKNNIGFDAAKAYAVSL
>MP0321_megahit_319997_518-1522
MKIYYDEDANLEIIKNLKVTIIGYGSQGHAHANNLRDSGVDITVGLREGSSSWKKAESSGLKVSNVEDSVKDSDLVMILAPDEFQSDLYIKKIEQNLRKGAILAFAHGFNIHFKKIKPSSDVSIIMIAPKGPGHTVRSTYLSGGGVPSLIAVYKDAITGKDYSAKDVSLSYAKANGGTRAGVLETSFREETETDLFGEQAVLCGGMTALIKAGYETLVEAGYSPEMAYFECLHETKLIVDLLHEGGISNMHYSISNTAEFGDYATGPRIITHETKKEMKKVLEDIQSGAFADRFLEDSRQSNDGSGGPFLKNNREKTKEHSIESVGKELRSKMKF
>MP0321_megahit_320201_3-755
MENYFNTLSLRDKLSQLGKCRFMSKDEFIDGCNLLKNWNIVIIGCGAQGLNQGLNMRDSGLNISYALRDQAIKEKRQSFLSANENGFEVGTPEELVPKADLVLNLTPDKQHTKAVSSVMPFMKKGSTLAYSHGFNIVEEGMKIREDITVIMVAPKCPGTEVREEYKRGFGVPTLIAVHPENDPNGNGLKIAKAYASATGGDRAGVLESSFIAEVKSDLMGEQTILCGMLQTTAIMGHEHLIKLGIESGYAR
>MP0321_megahit_320887_2-838
KSDLMGEQTILCGMLQTAAIMGHEHLIKLGIESGYARKLIQYGIETVTEGLKHGGITNMMDRLSNPSKIRASAIAEELKSLLAPLFQKHMDDIIEGEFSKVMMTDWANNDTNLLEWRNETAKTTFELAPDCAENISEQEYYDKGIFLIAMVKAGVELAFETMVDAGIIEESAYYESLHETPLIANCIARNKLYEMNVVISDTAEYGNYLFTHAAIPLLKDFVSKLSLEDLGNGMREESIHVDNQELIKVNESIRNHPVEIIGKKLRGYMTQMKSLALD*
>MP0321_megahit_321121_1-729
MKMFYEKDANTNLIKDKKVAIFGYGSQGHAHALNLKDSGVKNVVVALREGSSSIKKAESEGLKVMSLSDAAAWADVVMVLTPDELQASIYKNHIEQRMREGTSLAFAHGLNIHFDLIKARKDLDVFMVAPKGPGHLVRSEYQRGGGVPCLMAVHKDSSGKARDLAMSYACAVGGGRSGIIETTFKDECETDLFGEQTVLCGGLVELIKNGFETLTEAGYPPEMAYFETLHEVKLIVDLIYEGG
>MP0321_megahit_321161_2-391
ETLVEAGYEPEMAYFETVHEVKLIVDLIYEGGIANMNYSISNTAEYGEYQSGPRIIKKEETKQRMKEVLAEIQSGKFTKEWMDECKNGQKNFLATRAKLAEHSVEKVGAELRAMMPWISKKKLVDSDKK*
>MP0321_megahit_321309_1-303
EGGIANMNYSISNTAEYGEYQSGPRIINKEETKKRMKEVLDDIQSGKFTKKWMEECKSGQKNFLATRAKLAEHPVEKVGANLRAMMPWISKKKLVDSDKS*
>MP0321_megahit_321415_235-528
MKMFYEKDTDVNLIKDKKIAIFGYGSQGHAHALNLKDSGVKEVVVALREGSSSIAKAESKGLKVMNLSDAAEWADVVMILTPDELQASIYKNHIEQRV
>MP0321_megahit_321680_339-758
LIKAGYETLVEAGYSPEMAYFECLHETKLIVDLIHEGGISNMHYSISNTAEFGDYLSGPKVITDDTKDSMKKILMKIQSGEFADEFLNDCRSSNDGKGGPFMRQNRKNTQNHSIEMVGKELRSKMKFLQTEKLVDKEKN*
>MP0321_megahit_322497_284-991
LTEGKMLMFCHGFSIFYEQIKPPEFVDVAMIAPKGPGHIVRRVFESGQGVPCLVAVYQDHSGKAQEVALGYGLGIGGARAGILETTFKEETETDLFGEQAVLCGGVTSLVQSAFEVLVEAGYQPESAYFEVLHELKLIVDLMYQGGLGEMRFSISDTAEYGDYTRGPVVVDPSVKENMKKVLEQIQSGQFAKEWIAENDEGLHKFNSLRDENAGHPIEEVGKKLRNMMPFLKNQS*
>MP0321_megahit_323643_1-855
AESKGLKVMNLSDAAEWADVIMILTPDELQATIYKNHIEQRVKEGTSIAFAHGLNVHYDLIKARKDLDVFMVAPKGPGHLVRSEYEKGGGVPCLFAVHQNGSGKARDLAMSYASAIGGGRSGIIETTFKDEVETDLFGEQTVLCGGLVELIKNGYETLVEAGYEPEMAYFETVHEVKLIVDLIYEGGIANMNYSISNTAEYGEYMSGPRIINKDETKKRMKEVLEDIQSGKFTKQWMDECKNGQKNFLKIREKLAEHPVEKVGKNLRAMMPWISKKKLVDSDKS*
>MP0321_megahit_325734_301-828
MKMFYEKDTDVNLIKDKKVAIFGYGSQGHAHALNLRDSGVKEVVVALREGSSSIAKAESKGLKVMSLSDAAEWADVVMILTPDELQAAIYKNHIEQRVKEGTSIAFAHGLNVHYDLIKARKDLDVFMVAPKGPGHLVRSEYEKGGGVPCLFAVHQDGSGKARDLAMSYASAVGGGR
>MP0321_megahit_326526_488-643
MKMFYEKDADANLIKNKKVAIFGYGSQGHAHALNLKDSGVKNVVVALRDGSS
>MP0321_megahit_326536_639-1274
MKIYYDEDANLEIIKNLKVAIIGYGSQGHAHANNLHDSGVDITVGLREGSASWEKAESAGLNVSSVEDSVKDSDFVMILAPDEFQSDLYTKKIEPNLKQGAILAFAHGFNIHFGKIKPTDDISVVMIAPKGPGHTVRSTYMSGGGVPSLIAIYRDSISAKDFNAKEVALSYAKANGGTRAGVLETSFREETETDLFGEQAVLCGGMTALIKA
>MP0321_megahit_327256_3-143
METKIIYDSSIDKNLIKDLKVSVIGFGSQGHAHALNLHDSGVDVTVG
>MP0321_megahit_327889_602-1303
MKIFYDDDADLNIIKNLKVSVIGYGSQGHAHSNNLHDSGVDVTVGLRKDSTSWTKANDAGLKVAEVEDAVSGADLVMILAPDEFQQDLFETKIKPNAKENSILAFAHGFNIHFKKIIPSQKQSVIMIAPKGPGHTVRSTYKSGGGVPSLVAVYQDALQEKEFSALDLALSYAKANGGTRAGVLETNFKEETETDLFGEQAVLCGGITALIKAGYETLVEAGYSPEMAYFECLHE
>MP0321_megahit_328402_2-634
MQVYYDKDADLDIIKNKKVVIVGYGSQGHAHANNLKDSGGNVTVALRKESASWSKAEAAGLNVQEVAEAVTDADMVMILMPDELQSATYKSEIENNIKQGSVLAFAHGFNIHFDMIEPREDLDVIMVAPKGPGHTVRSQYEIGAGVPCLIAIHKDISGNAKEIGLSYASAIGSGRAGIIETNFKDETETDLFGEQAVLCGGLTQLIQNGYE
>MP0321_megahit_328880_1241-1657
MKMFYEKDTNVNLIKDKKIAIFGYGSQGHAHALNLRDSGVKEVVVALREGSSSIAKAESKGLKVMNLSDAAEWADVVMILTPDELQAAIYKNHIEQRVKEGTSIAFAHGLNVHYDLIKARKDLDVFMVAPKGPGHLVRS
>MP0321_megahit_330635_435-686
GEYMSGPRIINKEETKKRMKEVLADIQSGKFTKEWMNECKNGQKNFLKIREKLAEHPVEKVGANLRAMMPWISKKKLVDSDKN*
>MP0321_megahit_331658_1-234
PRIINKEETKKRMKEVLDDIQSGKFTKEWMEECKSGQKNFLATRAKLAEHPVEKVGANLRAMMPWISKKKLVDSDKG*
>MP0321_megahit_331877_1-879
FNVIIGQRKNSRSWDKAIDDGWIEGENLFEIEEACKRGSIIQYLLSDAGQIQMWPTIKKYLTKGKTLYFSHGFGITYKEQTNIIPPSDIDVILVAPKGSGTSLRRLFVEGNGLNSSFAIYQDHTGNARDNVIALGIGVGSGYLFETTFKKEVYSDLTGERGTLMGAIQGLFAAQYDILRKKGHSPSEAFNETVEEATQSLYPLIAENGMDWMYANCSTTAQRGALDWWKKFRDAVYPVFEDLYDSVEKGEETRITIEANQKSDYRESLEKELDELRESEIWKTGKEVRKLRP*
>MP0321_megahit_332083_81-1103
MKMFYEKDTDVNLIKDKKIAIFGYGSQGHAHALNLKDSGVKEVVVALREGSSSKPKAESKGLKVMNLSDAAEWADVVMILTPDELQASIYKNHIEQRVRKGTSLAFAHGLNVHYDLIKAREDLDVFMVAPKGPGHLVRSEYVKGGGVPCLFAVHQNGSGKARDLAMSYASAVGGGRSGIIETTFKDEVETDLFGEQTVLCGGLVELIKNGYETLVEAGYEPEMAYFETVHEVKLIVDLIYEGGIANMNYSISNTAEYGEYESGPRVINKDETKKRMKEVLADIQSGKFTKQWMEECKNGQKNFLATRAKLAEHPVEKVGANLRAMMPWIGKKKLVDSDKS*
>MP0321_megahit_332176_2-592
TSIAFAHGLNVHYDLIKARKDLDVFMVAPKGPGHLVRSEYEKGGGVPCLFAVHQDGSGKARDLAMSYASAVGGGRSGIIETTFKDEVETDLFGEQTVLCGGLVELIKNGYETLVEAGYEPEMAYFETVHEVKLIVDLIYEGGIANMNYSISNTAEYGEYQSGPRIIKKEETKQRMKEVLEEIQSGKFTKEWMDECKN
>MP0321_megahit_335020_617-1033
GERCVLMGMLQGAFLAQYEVLRENGHSPSEAYNETIEEALESLYPLVSEKGMDWMYSNCSTTAQRGALDWAPKFHKALKPVIAECYSSVTSGKEAQISIESNSKADYREKLEQELEAVNNQEMWQAGRQLRPLRPENL*
>MP0321_megahit_335593_160-615
GEQAVLCGGLTSLIKAGYETLTEAGYPPELAYFECVHEVKLIVDLIYEGGLANMRYSISNTAEYGDYTSGPKVITDTAKEAMKKILERVQSGDFADEFVSDARQSNSQAGGPVMEKYRKESQEHPIEEVGEQLRGMMPWISENKLVDKSKN*
>MP0321_megahit_336036_3-794
PDEFQGITYKEEIEPNLKQGATLAFAHGFNIHYEQIVPRDDLDVIMIAPKGPGHTVRGQYLDGAGVPCLVAIHQDASSNALDTSIAYASAIGGGRAGIIKTTFKDETETDLFGEQSVLCGGLTSLIQAGYETLVEAGYPPEMAYFECVHEVKLIVDLIYEGGLANMRYSISNTAEYGDYTSGPKVITDETKKEMKKILERIQSGDFADEFIADARKSNGPDGGPAMQEFRRQSAAHPIEEVGKSLREMMPWIASNRLVDKAKN*
>MP0321_megahit_337125_240-788
EIGLSYASAIGSGRAGIIETNFKDETETDLFGEQAVLCGGLTQLIQNGYEVLVEDGYPPEMAYFECLHEVKLIVDLIYEGGLENMRYSISNTAEFGDYVSGPKVVNSDAKEEMRAVLKRIQSGEFAQEFMSDCRESNDGKGGPRMKEYRQQTSEHSIEKVGSELRAMMPWIAQNKIVDKAKN*
>MP0321_megahit_338441_2-169
GKFTKQWMEECKNGQKNFLATRAKLAEHPVEKVGANLRAMMPWIGKKKLVDSDKK*
>MP0321_megahit_339651_3-656
IDVIMVAPKGPGHTVRAEYVRGAGVPCLVAVDKNPSGNALEIGIAYASAIGGGRAGIIETTFKEECETDLFGEQSVLCGGLTHLILAGYETLVEAGYAPEMAYFECLHEVKLIVDLLYEGGMANMRYSISNTAEYGDYSRGPRLITDETKKEMKKILSEIQSGQFAKEWMQEHQSGQTKFKVMRKEQAEHPIEAVGEKLRTLMPWIAEGKMVDKSKN*
>MP0321_megahit_339919_1113-1421
MKVYYDSDADLNLIKNKKVCIIGYGSQGHAHALNLRDSGVKNVVIALRQGSSSRAKAEKEGFKVLDVDEASKWADVCMVLVPDELQADLYSEYLEKNLKKGAC
>MP0321_megahit_340575_1-429
MKMFYEKDADVNLIKSKKVAIFGYGSQGHAHALNLKDSGVKDIVVALREGSSSAAKAESKGLKVMNLSDAAEWADVVMILTPDELQAEIYKNHIEQRVKEGTSIAFAHGLNVHYDLIKARKDLDVFMVAPKGPGHLVRSEYEK
>MP0321_megahit_340896_383-988
MKTYYDKDTNKDLIKNKKVAIFGYGSQGHAHALNLKDSGVKEVVVALREGSSSIKKAESAGLKVMSLSDAAAWADVVMMLTPDELQSEIYKNHIEQRMKEGTSLAFAHGLNIHFDLINARKDLDVFMVAPKGPGHTVRSEYQKGGGVPCLMAVHKDSSGKAKDLALSYASAVGGGKAGIIETTFKDECETDLFGEQTVLCGG
>MP0321_megahit_341435_3-566
ALNLRDSGVKEVVVALREGSSSIEKAESKGLKVMNLSDAAEWADVVMILTPDELQASIYKNHIEQRVKEGTSIAFAHGLNVHYDLIKARKDLDVFMVAPKGPGHLVRSEYEKGGGVPCLFAVHQDGSGKARDLAMSYASAVGGGRSGIIETTFKDEVETDLFGEQTVLCGGLVELIKNGYETLVEAGY
>MP0321_megahit_342757_3-668
GSQGHAHALNLHDSGVDVTVGLREDSESFSRAQEMGLKVENLANAASGADIVMLLLPDQVMADVYNSEIADNIKEGATLLFAHGFNIHFNEIIPREDLSVGMVAPKGPGHLLRRTYEEGSGMPCLVAVEKDSSGNTHEIALSYASAIGGGRAGILNTTFKEETETDLFGEQVVLCGGLTELIRNGFETLVEAGYQPESAYFETLHEVKLIVDLMYEGGFEWM
>MP0321_megahit_343687_631-1038
LIKNGYETLVEAGYEPEMAYFETVHEVKLIVDLIYEGGIANMNYSISNTAEYGEYQTGPRIIKKEETKKRMKEVLADIQSGKFTKEWMNECKNGQKNFLATRAKLAEHPVEKVGASLRAMMPWIGNKKLVDSDKK*
>MP0321_megahit_343847_1-942
SQGHAHALNLKDSGVNVTVGLRANSQNATRAEAEGLNVLEISEAVNSADIVMILAPDEYQADLYKESIKPYLKDNAKLAFAHGFNIHYNQIIPDKNVDVFMVAPKSPGHLVRSTYLNGKGVPTLIAIKSDTSGNTKETALAYASAIGGGRAGIIETTFKEETETDLFGEQAVLCGGVTALVKAGFETLVDAGYAPEMAYFECLNELKLIVDLMYEGGMTEMRYSISNTAEYGDLTKGPYLIDGHVREKMKDVLKDVQNGKFADEFVNEIKSGSKNFDQLRKQGSEHLIEETGKKLRDMMSWMKDKKLVDEKIK*
>MP0321_megahit_345105_1522-2544
MKVYYDSDTNEDLIKDYKIAIIGYGSQGHAHALNLRDSGVKNICIALRNDSSSIKKAQNAGFAVKTVAEAAKWADIMMMVTPDELQADIYNSDIEPNLRENGSLFFAHGLNIHFGLIKARNDLNIIMVAPKGPGHTVRSEYERGAGVPCLIAVNQNATGNAIDIGLSYASLIGGGRAAIIETTFKEECETDLFGEQAVLCGGVVELIRNGFDTLVEAGYAPEMAYFECLHEMKLIVDLMYEGGIKNMNYSISNTAEYGEYVSGPRVIGNESKEAMKKVLENIQSGNFTKEWINENKEGSNKEFHAMREKSNSHSIEEVGTKLRNMMPWIGENSLVDKEKN*
>MP0321_megahit_345286_3-965
IFGYGSQGHAHALNLKDSGVKDVVVALRDGSASKAKAESKGLKVMNLSDAAEWADVVMILTPDELQATIYKNHIEQRVKEGTSIAFAHGLNIHYDLINARKDLDVFMVAPKGPGHLVRSEFEKGGGVPCLFAVHQNGSGKARDIAMSYASAIGGGRSGIIETTFKDEVETDLFGEQTVLCGGLVELIKNGYETLVEAGYEPEMAYFETVHEVKLIVDLIYEGGIANMNYSISNTAEYGEYTSGPKIINKEETKKRMKEVLNKIQSGEFTKEWMDECKNGQKNFLQTRAKLAEHPIEKVGAGLRAMMPWITKKKLVDSDKN*
>MP0321_megahit_345868_2-619
IKDKKIAIFGYGSQGHAHALNLKDSGVKEVVVALRDGSSSIPKAESKGLKVMNLSDAAEWADVVMILTPDELQAEIYKNHIDQRIRPGTSIAFAHGLNVHYDLIKARKDLDVFMVAPKGPGHLVRSEYEKGGGVPCLFAVHQNGSGKARDLAMSYASAVGGGRSGIIETTFKDEVETDLFGEQTVLCGGLVELIKNGYETLVEAGY
>MP0321_megahit_346671_1188-2066
MKVYYDQDADLNLIKSKNVLIVGYGSQGHAHAANLRDSGVKNVCIALREDSNSVPKAKNAGFEVKTVSEGSKWADVVMILTPDELQGEIYTNEIKNNIRSGSAIAFAHGLNIHFNLIEPRNDIDVFMVAPKGPGHTVRAEYQKGGGVPCLLAVHLDSSGNTHEIGLSYACAVGGGRSGIIQTTFKEECETDLFGEQVVLCGGLVELIKAGYETLVEAGYAPEMAYFECLHEVKLIVDLIYEGGISNMNYSISNTAEYGEYVSGPRLITNETKETMKKILNDIQTGKFTREWML
>MP0321_megahit_346973_1090-1212
MKMFYEKDTDVNLIKDKKIAIFGYGSQGHAHALNLKDSGVK
>MP0321_megahit_347713_212-514
MKEIEINNIKETIIERTDYPIERCREILKDETTAILGYGPQGKGQGLNMRDQGFKVIIGLRKGRSWDRALEDGWVEGETLFETEEAASRGTIIQYLLSDAG
>MP0321_megahit_348462_1-1227
MNNYFNSLTESEKKTQLSKCRFMDLSEFDDDNQILKNKEIVIVGCGAQGLNQGLNMRDSGLNISYALREGAITSKRKSFINASSNNFKVGTYNELIPDADLVINLTPDKNHTDVVNSVMPLMKQNSILSYSHGFNIVEEGIKIREDITVIMVAPKCPGTEVREEFKRGFGVPTLIAVHSANDPNSQGLDLAKAYAYSLGSHRAGVLESSFVAEVKSDLMGEQTILCGVLQTASILLFEKMVNEGLEKTYAAKQIQYGWEVITESLKHGGISKMMNSISDTSKIEANRIAEELKEIMTPLFKKHMDDIMSGEFSEGMMEDWNNDDKKLLNWREETGETAFEKTPSTEETISNQEYFEKGIAMIAFIKSGVELAFETMVEAGIIGESAYYESLHELPLIANLVARKKLYEM
>MP0321_megahit_348489_3-542
VPCLFAVHQNGSGKARDLAMSYASAVGGGRSGIIETTFKDEVETDLFGEQTVLCGGLVELIKNGYETLVEAGYEPEMAYFETVHEVKLIVDLIYEGGIANMNYSISNTAEYGEYQSGPRVINKEETKKRMKEVLDDIQSGKFTKQWMEECKNGQKNFLATRAKLAEHPVEKVGANLRAMM
>MP0321_megahit_351501_949-1860
MKVFYEKDCDLNLIKNLHVGIVGFGSQGHAHALNLRDSGINVSVGLRKEGGSWSKAVNAGLDVLEVSELVKKSDIIMILAPDTSQKEIYDEQIKNNLTPGKYLAFGHGFNIHYNQIVPDSDINVFMVAPKAPGHTVRGTYEEGAGVPGLIAVNQDPSGNTKNIALAYAAGIGSARVGIIETTFKDETETDLFGEQSVLCGGLSSLILAGFETLIEAGYPPEMAYFECLHEVKLIVDLVYQGGISNMRYSISDTAKYGDITRGPRLIDDSVKKRMKNILDEIQSGQFADEWIKENKSGRPNYNKL
>MP0321_megahit_352373_506-628
MTQLFYDTDAELSLLNDKTIAIIGYGSQGHAHALNLKDSGM
>MP0321_megahit_352374_1-729
IEQRVKEGTSIAFAHGLNIHYDLINARKDLDVFMVAPKGPGHLVRSEFEKGGGVPCLFAVHQNGSGKARDIAMSYASAIGGGRSGIIETTFKDEVETDLFGEQTVLCGGLVELIKNGYETLVEAGYEPEMAYFETVHEVKLIVDLIYEGGIANMNYSISNTAEYGEYTSGPKIINKEETKKRMKEVLNKIQTGEFTKEWMEECKNGQKNFLQTRAKLAEHPIEKVGADLRAMMPWITKKKLVD
>MP0321_megahit_353552_1-627
ILLPDEFQKEVYLKEIEPNLKEGKILSFAHGFNIRFGLIKPPSFVDVVMIAPKGPGHTVRWEYQNGQGVPALFAVEQDYSGSARSLAMAYAKGIGGTRAGILETNFKEETETDLFGEQAVLCGGLSELVKSGFETLVEAGYQPELAYFECLHEVKLIVDLMVKGGLSQMRDSISNTAEYGDYVSGKRLINSNTKKEMQKILKDIQDGTF
>MP0321_megahit_355363_221-1264
MNIFYDDDANIEIIQKMKVSIVGYGSQGHAHANNLNDSGVDVTVALREGSNSWDKALEAGLKVLPVDKATENADLVMILAPDEFQKDIFEKDIQPNLKSDAILAFAHGFNIHFKKIVPNETNSVIMIAPKGPGHTVRSTYLKGGGVPSLIAIYKDSTKDESASAKNIALSYAKANGGTRAGVLQTTFKEETETDLFGEQAVLCGGMTALIKAGYETLVEAGYSPEMAYFECLHETKLITDLIQEGGIANMHYSISNTAEYGDYLSGPKIITEETKKAMKEVLENIQSGNFADEFLDDCRQSNDGSGGPFMKSNRESIEKHPIEKVGKELRSKMKFLNSQKLVDKEKN*
>MP0321_megahit_356445_34-993
FGYGSQGHAHALNLRDSGVKEVVVALREGSSSIAKAESKGLKVMNLSDAAEWADVVMILTPDELQAAIYKNHIEQRVKEGTSIAFAHGLNVHYDLIKARKDLDVFMVAPKGPGHLVRSEYEKGGGVPCLFAVHQDGSGKARDLAMSYASAVGGGRSGIIETTFKDEVETDLFGEQTVLCGGLVELIKNGYETLVEAGYEPEMAYFETVHEVKLIVDLIYEGGIANMNYSISNTAEYGEYQSGPRIIKKEETKQRMKEVLAEIQSGKFTKEWMDECKNGQKNFLATRAKLAEHSVEKVGAELRAMMPWISKKKLVDSDKK*
>MP0321_megahit_356736_1846-2088
MSKNYFNTLSNELKLEELGTCRFMQASEFDGGSNAAEKLKIVIIGCGAQGLNQGLNMRDSGLDISYALRNSAIIEKRQSFL
>MP0321_megahit_357389_544-690
MKMFYEKDADVNLIKSKKVAIFGYGSQGHAHALNLKDSGVKDIVVALRE
>MP0321_megahit_357635_2-712
GFNIHYKQITPRSDLDVVMIAPKGPGHTVRGQYKSGAGVPCLIAIQQDASGTALENSIAYASAIGGGRAGIIKTTFKDETETDLFGEQAVLCGGLTSLIKAGYETLTEAGYPPELAYFECVHEVKLIVDLIYEGGLANMRYSISNTAEYGDYTSGPKVITDTAKEAMKKILERVQSGDFADEFVSDARQSNSQAGGPVMEKYRKESQEHPIEEVGEQLRGMMPWISENKLVDKSKN*
>MP0321_megahit_358245_89-1111
MKMFYEKDADVNLIKSKKVAIFGYGSQGHAHALNLKDSGVKEIVVALREGSSSAAKAESKGLKVMNLSDAAEWADVVMILTPDELQAEIYKNHIEQRVREGTSIAFAHGLNVHYDLIKARKDLDVFMVAPKGPGHLVRSEYEKGGGVPCLFAVHQDGSGKARDLALSYASAVGGGRSGIIETTFKDEVETDLFGEQTVLCGGLVELIKNGYETLVEAGYEPEMAYFETVHEVKLIVDLIYEGGIANMNYSISNTAEYGEYQSGPRVVNKEETKKRMKEVLAEIQSGKFTKEWMDECKNGQKNFLATRAKLAEHPVEKVGAELRAMMPWIGKKKLVDSDKS*
>MP0321_megahit_358467_3-965
MNIYYDKDADLSIVKNKKVAIIGFGSQGHAHANNLKDSGVDVIIGLHDGSKSADKAKKSGFDVLSVSEATKNSDLVMLLIPDENQADVFHNEIEPNLKKGATLGFAHGFNIHFETIKPSSETNIIMIAPKGPGHLVRSTYLTGGGVPTLIAVKQDPSGNSKELALSYASANGGGKAGVIETTFKEETETDLFGEQAVLCGGATSLVLAGFETLVEAGYKPEMAYFECLHELKLIVDLMYEGGVANMRYSISNTAEYGDLTRGPRIVNSSTKDEMKKILAEIQSGEFAKEYIDEYKSGNINFDKMRDSGEKHSIEDVGSKLR
>MP0321_megahit_358664_117-518
KNGYETLVEAGYEPEMAYFETVHEVKLIVDLIYEGGIANMNYSISNTAEYGEYQSGPRVVNKEETKKRMKEVLAEIQSGKFTKEWMDECKNGQKNFLATRAKLAEHPVEKVGAELRAMMPWISKKKLVDSDKS*
>MP0321_megahit_358843_3-917
PEGQKYLNNKGDIMKMFYEKDTNKNLIMDKKIAIFGYGSQGHAHALNLKDSGVKEVVVALRDGSSSKAKAESKGLKVMNLSDAAEWADVVMILTPDELQATIYKNHIEQRVKEGTSIAFAHGLNIHYDLIKARKDLDVFMVAPKGPGHLVRSEFEKGGGVPCLFAVHQNGSGKARDIAMSYASAIGGGRSGIIETTFKDEVETDLFGEQTVLCGGLVELIKNGYETLVEAGYEPEMAYFETVHEVKLIVDLIYEGGIANMNYSISNTAEYGEYISGPKIINKEETKKRMKEVLTKIQSGDFTREW
>MP0321_megahit_358854_451-723
MKVYYEQDADFNIIKDKKIVIIGFGSQGHAHALNLKDSGASNVVVGLREGSSSIEKAKNVGLKTQTPADAVKDADIVMFLAPDENQQEIYQ
>MP0321_megahit_359342_3-497
METKIIYDSSIDQNLIKELKVSVIGFGSQGHAHALNLHDSGVDVTVGLRENSESFKRAQKMGLKVENLENAVSDADIVMLLLPDQVMADVYNSEIADNIKEGATLLFAHGFNIHFNEIIPREDLSVGMVAPKGPGHLLRRTYEEGSGMPCLVAVEKDSSGNTHEI
>MP0321_megahit_361407_3-86
MEVFYEKDSNPELLKDKTIAIIGYGSQG
>MP0321_megahit_361704_427-717
ANMNYSISNTAEYGEYVSGPRIINKEETKKRMKEVLEDIQSGKFTKQWMDECKNGQKNFLKTREELAKHSIETVGTKLRAMMPWIGKKKLVDSDKK*
>MP0321_megahit_363070_867-1568
LFAHGFNIHFNEIIPREDLSVGMVAPKGPGHLLRRTYEEGSGMPCLVAVEKDSSGNTHEIALSYASAIGGGRAGILNTTFKEETETDLFGEQVVLCGGLTELIRNGFETLVEAGYQPESAYFETLHEVKLIVDLMYEGGFEWMRHSISDTAEYGDFSRGSRIITNETKNEMKKVLEEIQSGAFAKEWMSQAREGAPFLNQMREEASAHQIEAIGKNLRNMMPFLDAKDVKKDK*
>MP0321_megahit_363321_247-657
MEVYYDKDANLEVIQNKVIAVIGYGSQGHAHANNLKDSGFEVIIGLREGSSSALKAEEAGFEVLSNADAAQKADLVMFLIPDEFQGKTYIEEIEPNLKQGATIAFAHGFNIHYKQITPRSDLDVVMIAPKGPGHTVR
>MP0321_megahit_363862_2-271
MKVYYEKDADLDLIKTKKIAVYGYGSQGHAHALNLKDSGVSDVVVALREGSSSAKKAEAEGLSVMSMSDAAEWADIMMMLIPDELQADVW
>MP0321_megahit_364546_3-236
PKIINKEETKKRMKEVLTKIQSGDFTREWMNECKNGQKNFLQTRAKLAEHPIEKVGADLRAMMPWITKKKLVDSDKN*
>MP0321_megahit_366050_3-920
MKIYYDEDANLEIIKNLKVTIIGYGSQGHAHANNLHDSGVDITVGLREGSASWEKAESAGLKVSSVEDSVKGSDFVMILAPDEFQSDLYSKQIEPNLKEGVILAFAHGFNIHFGKIKPTDDISVVMIAPKGPGHTVRSTYMSGGGVPSLIAIYRDSISAKEFNAKDVALSYAKANGGTRAGVLETSFREETETDLFGEQAVLCGGMTALIKAGYETLVEAGYSPEMAYFECLHETKLIVDLLHEGGISNMHYSISNTAEFGDYLTGPRIITEETKKEMKKVLEDIQSGDFADKFLDDCRQSNDGSG
>MP0321_megahit_368024_2-544
ADIVMFLAPDENQQEIYQTQIHDNIKNGAALAFAHGLNIHFQLISAREDLDVFMVAPKGPGHTVRGEYLKGGGVPCLLAVDKNVSGNAKEIGLAYASALGGGKSGIIETTFKEECETDLFGEQTVLCGGLMSLVRNGFETLVEAGYAPEMAYFECLHEVKLIVDLMYEGGMANMRYSISNT
>MP0321_megahit_368626_3-602
MKMFYEKDADVNLIKSKKVAIFGYGSQGHAHALNLKDSGVKDIVVALREGSSSAAKAESKGLKVMNLSDAAEWADVVMILTPDELQAEIYKNHIEQRVREGTSIAFAHGLNVHYDLIKARKDLDVFMVAPKGPGHLVRSEYEKGGGVPCLFAVHQNGSGKARDLALSYASAVGGGRSGIIETTFKDEVETDLFGEQTVLC
>MP0321_megahit_368976_365-622
MTQLFYDTDAELSLLNNKTIAIIGYGSQGHAHALNLKDSGMDVIVGLYKGSKSESKAISDGLQVFSVSEACEKADWIMILLPDEFQ
>MP0321_megahit_370552_443-643
MKMFYEKDADPNLIKDKKVAIFGYGSQGHAHALNLKDSGVKNVVVALREGSSSIKKAESEGLKVMSL
>MP0321_megahit_370837_3-635
AKKLQLMTQLFYDTDADLSLLNKKTIAIIGYGSQGHAHALNLKDSGMDVIVGLYKGSKSESKAISDGLQVFSVSEACEKADWIMILLPDEFQKDVYLKEIEPNLKEGKILSFAHGFNIRFGLIKPPSFVDVVMIAPKGPGHTVRWEYQNGQGVPALFAVEQDSSGNARSLAMAYAKGIGGTRAGILETNFKEETETDLFGEQAVLCGGLSE
>MP0321_megahit_371454_2-457
GEQAVLCGGLTQLIQNGYEVLVEDGYPPEMAYFECLHEVKLIVDLIYEGGLENMRYSISNTAEFGDYVSGPKVVNSDVKEEMRAVLKRIQSGEFAQEFMSDARESNDGKGGPRMKEYRQQTSEHSIEKVGSELRAMMPWIAQNKIVDKAKN*
>MP0321_megahit_372281_1544-1798
LYEMNRIISDTAEYGCYLFSNEAKKLFASEFKHLNFYLNGAEKDNINQIDEELVKKINFEIINHPVEKIGLQLRKSMTEMKNLF*
>MP0321_megahit_373000_2-565
MKIYYDEDANLEIIKNLKVTIVGYGSQGHAHANNLRDSGVDITVGLREGSSSWKKAESSGLKVSKVEDSVKDSDLVMILAPDEFQSDLYTKKIEENLKKGAILAFAHGFNIHFKKINPSSDVSIIMIAPKGPGHTVRSTYLSGGGVPSLIAVYKDAITGKDYNAKDVSLSYAKANGGTRAGVLETSFR
>MP0321_megahit_373712_1-423
TDLFGEQAVLCGGLSELVKSGFETLVEAGYQPELAYFECLHEVKLIVDLMVKGGLSQMRDSISNTAEYGDYVSGKRLINSDTKKEMQKILKDIQDGTFAKNFVEECDKNKPLMTKLREENSKHEIEKVGKGLRSMFSWLK*
>MP0321_megahit_374256_1-1038
KIMEVFYEKDSNPELLKDKTIAIIGYGSQGHAHANNLKDSGFNVILGLRDGSSSAVKASEAGFEVASNVDAASKADLLMMLIPDEFQGITYKEEIEPNLKKGATLAFAHGFNIHYEQIVPREDLDVIMIAPKGPGHTVRGQYLDGAGVPCLVAIHQDASTNALDTSIAYASAIGGGRAGIIKTTFKDETETDLFGEQSVLCGGLTSLIQAGYETLVEAGYPPEMAYFECVHEVKLIVDLIYEGGLANMRYSISNTAEYGDYTSGPKVITDETKKEMKKILERIQSGDFADEFIADARKSNGPDGGPAMQEFRRQSAAHPIEEVGKSLREMMPWIASNRLVDKAKN*
>MP0321_megahit_374533_2-529
MSYASAIGGGRSGIIETTFKDEVETDLFGEQTVLCGGLVELIKNGYETLVEAGYEPEMAYFETVHEVKLIVDLIYEGGIANMNYSISNTAEYGEYMSGPRIINKEETKKRMKEVLSDIQSGKFTKEWMDECKNGQKNFLKIRQKLAEHPVEKVGANLRAMMPWISKKKLVDSDKS*
>MP0321_megahit_378455_917-1120
MKMFYEKDTDVDLIKDKKIAIFGYGSQGHAHALNLRDSGVKEVVVALREGSSSIAKAESKGLKVMNLS
>MP0321_megahit_380639_2-643
MKMFYEKDTDSNLVKDKKIAIFGYGSQGHAHALNLKDSGVKEVVVALRDGSSSIAKAESKGLKVMNLSDAAEWADIVMILTPDELQASIYKNHIEQRVKEGSSIAFAHGLNVHYDLIKARKDLDVFMVAPKGPGHLVRSEYEKGGGVPCLFAVHQNGSGKARDLAMSYASAIGGGRSGIIETTFKDEVETDLFGEQTVLCGGLVELIKNGYETL
>MP0321_megahit_382976_1448-2479
MEVYYDKDANLDLLKEKTIAVIGYGSQGHAHANNLKDSGVNVILGLRDGSGSAEKASEAGFEVLSNAEAAAKADMVMFLIPDEFQGKTYAEDIEPNLKEGATIAFAHGFNIHYGQIKPRSDLDVVMIAPKGPGHTVRGQYNIGAGVPCLVAIQQDASGDALANSIAYASAIGGGRAGIIKTTFKDETETDLFGEQAVLCGGLTSLIRAGYETLTEAGYPPEMAYFECVHEVKLIVDLIYEGGLANMRYSISNTAEYGDYTSGPKVVTEDAKKAMKEVLDRIQSGEFAEEFVADARQSNSGAGGPVMESHRKESREHPIEKVGAELRGMMPWIEANKLVDKSKN*
>MP0321_megahit_384423_188-571
MTQLFYDTDADLSLLNNKTIAIIGYGSQGHAHALNLKDSGMDVIVGLYKGSKSESKAISDGLQVFSVSEACEKADWIMILLPDEFQKDVYLKEIEPNLKEGKILSFAHGFNIRFGLIKPPSFVDVVMI
>MP0321_megahit_384539_1-441
GEQTVLCGGLVELIKNGFETLTEAGYPPEMAYFETLHEVKLIVDLIYEGGIANMNYSISNTAEYGEYISGKKIVDPKTKERMKEVLKDIQSGKFTKQWMDECKGGQKNFLKMREELAKHPIEKVGKKLRDLMPWIGKNKLVDKAKN*
>MP0321_megahit_386163_27-542
SAIGGGRSGIIETTFKDEVETDLFGEQTVLCGGLVELIKNGYETLVEAGYEPEMAYFETVHEVKLIVDLIYEGGIANMNYSISNTAEYGEYESGPRIINKEETKKRMKEVLADIQSGKFTKQWMDECKNGQKNFLATRAKLAEHPVEKVGATLREMMPWIAKKKLVDSDKK*
>MP0321_megahit_386857_245-1288
MKIYYDDDANLDIIKSLDVAIIGYGSQGHAHANNLHDSGVNVTVALRSGSSSWQKAENAGLQVKTVSDAVQSADLVMVLAPDEFQSDLFSKEIEPNLRNNAILAFAHGFNIHFKKIIPSKDVSIIMIAPKGPGHTVRSTYEKGGGVPSLIAIERDVISGEDFTAKDVALSYAKANGGTRAGVLETNFREETETDLFGEQAVLCGGITALIKAGYETLVEAGYSPEMAYFECLHETKLIVDLLHEGGISNMHYSISNTAEFGDYLTGPKIITEETKKEMKNVLADIQSGAFADKFLDDCRQSNDGSGGPFLKNHREKTKKHSIEKVGNELRSKMKFLNQKKIVDTEKN*
>MP0321_megahit_388494_3-626
TNVNLIKEKKIAIFGYGSQGHAHALNLKDSGVKEVVVALRDGSSSKEKAESKGLKVMNLSDAAEWADVIMILTPDELQATIYKNHIEQRVKEGTSIAFAHGLNVHYDLIKARKDLDVFMVAPKGPGHLVRSEYEKGGGVPCLFAVHQNGSGKARDLAMSYASAIGGGRSGIIETTFKDEVETDLFGEQTVLCGGLVELIKNGYETLVE
>MP0321_megahit_388925_1-516
REGSSSIEKAESKGLKVMNLSDAAEWADVVMILTPDELQATIYKNHIEQRVKEGTSIAFAHGLNVHYDLIKARKDLDVFMVAPKGPGHLVRSEYQKGGGVPCLFAVHQNGSGKARDLAMSYASAIGGGRSGIIETTFKDEVETDLFGEQTVLCGGLVELIKNGYETLVEAGY
>MP0321_megahit_391392_1-138
MTQLFYDTDADLNLLKNKTIAIIGYGSQGHAHALNLKDSGMDVIVG
>MP0321_megahit_391525_3-572
GKDYNAKDVSLSYAKANGGTRAGVLETSFREETETDLFGEQAVLCGGMTALIKAGYETLVEAGYSPEMAYFECLHETKLIVDLLHEGGISNMHYSISNTAEFGDYATGPRIITDETKKEMKRVLEDIQSGAFADRFLDDSRQSNDGSGGPFLKDNREKTKEHSIESVGKELRSKMKFLSEKKLVDKEKN*
>MP0321_megahit_391701_2-853
ESKGLKVMNLSDAAEWADVVMILTPDELQASIYKNHIEQRVKEGKSIAFAHGLNVHYDLIKARKDLDVFMVAPKGPGHLVRSEYEKGGGVPCLFAVHQNGSGKARDLAMSYASAVGGGRSGIIETTFKDEVETDLFGEQTVLCGGLVELIKNGYETLVEAGYEPEMAYFETVHEVKLIVDLIYEGGIANMNYSISNTAEYGEYQSGPRVINKEETKKRMKEVLADIQSGKFTKEWMDECKNGQKNFLSTRAKLAEHPVEKVGANLRAMMPWIGKKKLVDSDKK*
>MP0321_megahit_391745_1-324
LIVDLIYEGGIANMNYSISNTAEYGEYMSGPRIINKEETKKRMKEVLQDIQSGKFTKQWMDECKNGQKNFLKTREKLAEHPVEKVGAKLRAMMPWISKKKLVDSDKN*
>MP0321_megahit_392268_2-412
MRVYYDRDCDVNLIKEKKVAILGYGSQGHAHALNLRDSGAKNLVVALREGSPSAKKAQGEGLEVMEIAEAAAWCDLLMFTMPDELQAQTYKFYVHDNIKEGAAIAFAHGLNVHFGLIEPKDGVDVIMMAPKGPGHTV
>MP0321_megahit_392858_3-257
MNIFYDDDANIEIIQKLKVSIVGYGSQGHAHANNLSDSGVDVTVALREGSSSWEKAEEAGLRVKPVDEATKDADLVMILAPDEFQ
>MP0321_megahit_393386_3-707
DADINIIKKLNVSIIGYGSQGHAHALNLKDSGVNVTVGLRANSQNVVRAEAEGLNVLEISEAVNSADIVMILAPDEYQGDLYKESIKPYLKDNAKLAFAHGFNIHYNQIIPDENVDVFMVAPKSPGHLVRSTYLNGKGVPTLIAIKSDKSGNTKETALAYASAIGGGRAGIIETTFKEETETDLFGEQAVLCGGVTALVKAGFETLVDAGYAPEMAYFECLNELKLIVDLMYEGG
>MP0321_megahit_393889_918-1133
MKMFYEKDTNVNLIKEKKIAIFGYGSQGHAHALNLKDSGVKEVVVALRDGSSSKDKAESKGLKVMNLSDAAE
>MP0321_megahit_394177_1-555
AKDLALSYAMANGGTRAGVLETSFKEETETDLFGEQAVLCGGLTALIKAGYETLVEAGYSPEMAYFECLHETKLITDLIQEGGIANMHYSISNTAEFGDYKSGPKIITEDTKKAMKEILSEIQTGNFANEFLDDCRQSNDGTGGPIMKSNRKMTQNHPIEQVGKELRSKMKFLNSEKLVDKEKN*
>MP0321_megahit_396964_3-587
NYSSKLIQNGWEVITEALKHGGITKMMNQLSDQSKINTFDLASEIKVKMKPLFEKHMQEIISGKFSSEMMDDWKNNDYKLLKWREETGNTKFEKTTSSDIKFENNEYFEKGIAMIAFVKSGVELAFETMINAGIIDESAYYESLHELPLIANLISRKKLYEMNRIISDTAEYGCYLFSNEAKKLFESEFKHLNLY
>MP0321_megahit_399107_1096-1398
HEVKLIVDLMVKGGLSQMRDSISNTAEYGDYVSGKRLINSDTKKEMQNILKDIQDGTFAKNFVEECDKNKPLMTKLREENSKHEIEKVGKGLRSMFSWLK*
>MP0321_megahit_399362_435-503
MKMFYEKDTDVNLIKDKKIAIFG
>MP0321_megahit_399745_767-1147
MKMFYEKDTNPNLIKDKKIAIFGYGSQGHAHALNLKDSGVKEVVVALRDGSSSKAKAESKGLKVMNLSDAAEWADVVMVLTPDELQATIYKNHIEQRVREGTSIAFAHGLNIHYDLIKARKDLDVFM
>MP0321_megahit_399920_108-1130
MRVYYDQDCDVNIVKETKIAILGYGSQGHAHALNLRDSGAKNIAVALRENSPSAKKAEAEGLKVLGIEEAAKWCDLMMFTMPDELQAETYKKFVHNNLRSGSAIAFAHGLNVHFGLIEPKTDVDVIMMAPKGPGHTVRGEFIKGGGVPCLVAVHQNASGKALELGLSYCSAIGGGRSGIIETDFKQECETDLFGEQAVLCGGLVELIRMGFETLVEAGYEPEMAYFECLHEVKLIVDLIYEGGIANMNYSISNTAEYGEYVSGPRVLPYKETKERMKEILTDIQNGNFVGKFMQENLVGQPFFKATRRINDSHEIEKVGKKLRGMMPWIASGKMVDKNKN*
>MP0321_megahit_400356_1-513
MKNYFNSLNETEKKEQLSKCRFMDLNEFSQENKSLIGKKIVIIGCGAQGLNQGLNMRDSGLNISYALRENSIKMKRQSFVNVTQNNFEFGLIQDLVPDADVVINLTPDKNHSDVINCIVPLMKKGSILSYSHGFNIVEEGMIIRDDITVIMVAPKCPGTEVREEFKRGFGV
>MP0321_megahit_405372_35-967
QGHAHALNLHDSGVDVTVGLREESNSFERAKKMGLKVENLENATKDADVVMLLLPDQLMADVYEKDIAPFMKESSTLFFAHGFNIHFGEIVPREDISIAMIAPKGPGHLLRRTYEEGSGMPCLVAVEKDLNDNTKDLALSYASAIGGGRAGVLNTTFKEETETDLFGEQVVLCGGLTELIRNGFETLVEAGYQPESAYFETLHEVKLIVDLMYEGGFEWMRHSISDTAEYGDFSRGSRIITDETKKEMKKVLEEIQSGAFAKEWMSQAREGSPYLKQEREKASNHQIENIGKELRNMMPFLDAKDIKKDI*
>MP0321_megahit_405641_209-1051
QSVLNADLVMILAPDEFQKGVFEKSIKPNLKSNAILAFAHGFNIHFKKIVPSETNTVIMIAPKGPGHTVRSTYLNGGGVPSLIAIFNDAMQEGEHSAKDIALSYAKANGGTRAGVLETTFKEETETDLFGEQAVLCGGLTALIKAGYETLVEAGYSPEMAYFECLHETKLITDLIQEGGIANMHYSISNTAEYGDYLSGPKVITEKTKEAMREILDNIQSGNFADEFLDDCRQSNDGSGGPFMKSNRKSTKNHPIEEVGRELRSKMKFLNSEKLVDIEKN*
>MP0321_megahit_405758_352-627
MKMFYEKDTDANLIKDKKIAIFGYGSQGHAHALNLKDSGVKEVVVALREGSSSIEKAESKGLKVMNLSDAAEWADVVMILTPDELQATIYKN
>MP0321_megahit_405950_220-918
IIPDETNSVIMIAPKGPGHTVRSTYLKGGGVPSLIAIYQDSTNTSDSSAKEVALSYAKANGGTRAGVLETTFKEETETDLFGEQAVLCGGMTALIKAGYETLVEAGYSPEMAYFECLHETKLITDLIQEGGIANMHYSISNTAEYGDYLSGPKIITEKTKEAMKEVLDNIQSGNFADEFLDDCRQSNDGSGGPFMKSQRESTKNHPIEKVGKELRSKMKFLNSEKLVDKEKN*
>MP0528_megahit_8555_86-577
TGIGCARAALIPSSFAEECETDLFGEQAILCGGILALMRASFETLHDAGYSDEVAYIECIHELKQVVDLLYAQGPSAMHQAISNTAEFGAFVAAERLDSQELRGQLQSLLRDIQSGAFAQRFAEDAEAGHPWFNAKRSAHDAHAIESASAKVRQTMPWLENDA*
>MP0528_megahit_27044_2-163
MRVYYDRDCDVNLIKEKKVAILGYGSQGHAHALNLRDSGAKNLVVALREGSPSA
>MP0528_megahit_27396_3-926
NLRDNGFNVNIGLRKGDSWNKALNDGWKENYNLHSIEESVEKGNIIKYLLSDAGQIENWNLILPYLTENKTLYFSHGFGIVYPELTQIKPPKNIDVILVAPKGPGIKLRESFIQNKGINSSFAVYQDYSGNAREKAMEIGFGIGSKYLFETTFQKEVYSDLTGERCALMGLIQGAFKAQYEVLIENGHSPSEAYNETVEEALESLYPLIHENGMDWMFANCSTTAQRGAIDWAPKFEKVIKPVIEECYQEVKNGNEVKTVIEANSNKDYRKSLQKELEIMSESSLWKTRKQIKKLEEMDDKDNIPLL*
>MP0528_megahit_33330_3-365
VELAFETMVKHGIIEESAYYESLHETPLIANLIAKNKLYEMNKIISDTAEYGCYLFDHACRPLLHDFFKKISINHAGEKFELENSTDNKELIRINEIIRNHPVEKVGKKLRTSMTKMQQI*
>MP0528_megahit_35057_2-643
RDSGLDVAYALRQAAIDEKRDSFQRASGNGFKVGTYQELIPEADLVYNLTPDKQHASVVEAVMPLMKEGSALGYSHGFNIVEEGQQIRKDITVVMCAPKCPGTEVREEYKRGFGVPTLIAVHPENDPKGEGWDIAKALASATGGDRAGVLESSFVAEVKSDLMGEQTILCGMQQAAAILAYEKMTADGMDAGYAAALIQFGLETITEALKIGGV
>MP0528_megahit_47434_3-590
MKVFYEKDADLNLIKNKKVAIIGYGSQGHAHANNLKDSGVDVVIGLHDSSKSIEKAKSAGFNVLNVADATKQSDVVMLLIPDENQLDVYESEIKDNLKTGATLGFAHGFNIHFKIIQPDPSINIIMIAPKGPGHLVRSTYLKGGGVPTLIAIENDSSGESESIALSYASANGGGKAGVILTSFRDETETDLFGEQA
>MP0528_megahit_47773_3-611
SYKNAKKNNFNIGTIDQIIPNSDLVLNLTPDKNHTSVVKSIMPLMKKNSVLSYSHGFNIVEEGLKIRKDITVIMVAPKCPGSEVREEFLRGFGVPTLLAVHPENDPNKIGLKIAKAYAYATGGHRAGVLESSFVAEVKSDLMGEQTILCGILQSGSILCFDKMVDLGYDIGFSSKLIQYGWESITEELKHNGITGMMNKLDDS
>MP0528_megahit_48166_2-220
NQGSKKEMKKILKEIQSGQFVRDWILECKSGQLNFKAERRIQQSKNIEEVGGKLRKMMPWITAGKLVDKKKN*
>MP0528_megahit_54741_3052-3795
MIRTIYGTRHLSKLTEIFRRNISSFCVDGELEEIIEREDYPIVDCRNNLFNKSIGVLGYGPQALSQSLNLKDNGFSVNIGVREGSSFSKAQRDGWEKDKNLFSIEEAVDKSDIIMYLLSDVGQIEQWEKVKHGLTEGKTLYFSHGFGIVYNDQTNIIPPENVDVVLVAPKGAGISVREKFLNKQGINASYAVHQDYTGKAEETCMSLAFGIGCGHAFKTTFQHEVYSDLVGERSVLMGLIQGAFSAQY
>MP0528_megahit_56337_3-503
IIGYGSQGHAHALNLRDSGVNDIVIGLREDSSSIKKAESENLKVMNVSNAAKWADVCMILVPDELQAELYETHIHNNLKEGSALLFAHGLAIHFQLIKPRKDIDIFMIAPKGPGHTVRSQYIGGGGVPCLIAIHQDFSGKAIEVGLSYAASIGGGRSGIIQTTFKEE
>MP0528_megahit_63021_3-335
MANYFNQLSLREQLRQLGQCRFMESSEFDQGIAALDGKKIVIVGCGAQGLNQGLNMRDSGLDISYTLRSAAIEQKRASYLNATENNFKVGTFDELIPTADVVINLTPDKNH
>MP0528_megahit_66261_874-1974
GATLSYSHGFNIVEEGMEIRKDLTVIMVAPKCPGSEVREEYKRGFGVPTLIAVHPENDPDGKGLEQAKAYAFGTGGHRAGVLESSFVAEVKSDLMGEQTILCGILQTGSILCFDKMIEKGIDPGYASKLIQYGWETITEALKHGGITNMMDRLSNPAKIKAFELSEQLKEILTPLFQKHMDDIMSGDFSKTMMEDWANDDKNLLIWRAATGETAFEKTENTSQDIDEQEYFDHGVLMIAFVRAGVELAFDTMVAAGIKEESAYYESLHETPLIANTIARKKLFEMNRVISDTAEYGCYLFDHAAKPLLKDFMKNVEVDVIGKAYAEGENGVDNKKLIDINEIIRYHPIEMIGYELRASMTAMKKII*
>MP0528_megahit_66606_2-697
GHAHSNNLHDSGVDVTVGLRKDSSSWTKANDAGLKVAEVEEAVSGADLVMILAPDEFQQDLFETKIKPNAKENSILAFAHGFNIHFKKIIPSQKQSVIMIAPKGPGHTVRSTYKSGGGVPSLVAVYQDALQEKEFSALDLALSYAKANGGTRAGVLETNFKEETETDLFGEQAVLCGGITALIKAGYETLVEAGYSPEMAYFECLHETKLIVDLIHEGGISNMHYSISNTAE
>MP0528_megahit_67853_2-511
GLNMRDSGLDISYTLRQGAIDQKRASYKNAVDNNFNVGNYDEMIPTADMVINLTPDKNHSSVIEVVVPLMKQGATLSYSHGFNIVEEGMTIRKDLTVIMVAPKCPGSEVREEYLRGFGVPTLIAVHPENDPQKNGLDFAKAYAVATGGHRAGVLESSFVAEVKSDLMGEQ
>MP0528_megahit_73007_1-498
VKATEAGFQVGTYQEMVPEADMVLNLTPDKQHTNAVESVMPLMKQGACLSYSHGFNIVEEGMKIREDLTVIMVAPKCPGTEVREEYLRGFGVPTLIAVHLENDPQGQGLELAKAYAAGTGGHRAGVLESSFIAEVKSDLMGEQTILCGMLQTGSLLCFDRMVELGI
>MP0528_megahit_76332_2-535
TSLAFAHGLNIHFDLINARKDLDVFMVAPKGPGHTVRSEYQKGGGVPCLMAVHKDSSGKAKDLALSYASAVGGGKAGIIETTFKDECETDLFGEQTVLCGGLVELIKNGFETLTEAGYPPEMAYFETLHEVKLIVDLIYEGGIANMNYSISNTAEYGEYVSGKRVVDNKTKEKMKEVL
>MP0528_megahit_76773_3-626
DIINNKRIAIFGFGNQAQAHALNLQDSGISNIVIALREDSKNISKAESKGFKVTKLSKAAEWADILMMLISDKAQPEVYKTHIEQYVKEGSCIGLANTINLKKKLIIFRSDLDVFSISTKFNGNILRSKFKKKSAVESTWTIHQNNSGQVDEIAKGYLVSITSGSSKFSKITEDNTSENSNKTKQQKEAISKDEHPSEGTVGTGFFVN
>MP0528_megahit_86317_3-479
TTFKEECETDLFGEQAVLCGGLTALIQNGFETLVEAGYAPEMAYFECLHEVKLIVDLIYEGGIANMRYSISNTAEYGDLTRGPRIINNDIKKEMKKILDEIQTGKFARDWILECKSGQLNFKAERRIQEKKQIEDVGRKLRAMMPWITANKIVDKKKN*
>MP0528_megahit_86769_1-396
MANYFNTLPLREQLAQLAQCEFMDPAEFADGVDALKGKKLVIVGCGAQGLNQGLNLRDSGLDVSYTLRESAIAERRQSFLNASENGFTVGTYEELIPTADVVLNLTPDKQHTAVVTAIMPLMKQGATLAYSH
>MP0528_megahit_87242_3-284
MNYSISNTAEYGEYVSGKRVVDSTTKEKMRAVLKDIQSGKFTKEWMKECENGQKNFTKMRENLSNHPIEKVGKDLRAMMPWIAKNKLVDKDKN*
>MP0528_megahit_90130_3-584
GSQGHAHALNLKDSGAAEVVVALRDGSSSAKKAEAEGLKVMSMSDAAEWADIMMMLIPDELQADVWKNHIEQRAKEGSALAFAHGLNMHFDLIKARPDMDVFMVAPKGPGHTVRSEYKKGGGVPCLVAVDSNKTGKALDIALSYASAIGGGKAGIIETTFKDECETDLFGEQTVLCGGVVELIRNGFETLVEAG
>MP0528_megahit_92217_3-515
HTVRGEYIKGGGVPCLIAVHQESNQSGGNGFAKQLALSYASAVGGGRSGIIETDFKEECETDLFGEQAVLCGGITHLIQAGFETLVEAGYAPEMAYFECLHETKLIVDLLYEGGIANMRYSISNTAEYGDIKTGPRIITEETKAEMGRVLKDIQSGRFVKDFVLDNQAGQP
>MP0528_megahit_99763_162-674
MQSITPNLRKLTNNLHSLSRSFLTNHRYFEGETIFIKEDYPKDKIDFYLKDKTIGVIGYGPQGKSQSLNLRDSGRNVIVGVRKGNSYNQALQDGWVPGETLFSIDEATYRADMVKYLLSDVGQIKSWDLVKPNLKQGNMLYFSHGFGITYNQHTNIIPPMDIDVVLVAPKG
>MP0528_megahit_103089_350-703
MANYFNSLPLREQLAQLAQCEFMGADEFNDGVAALKGKKLVIVGCGAQGLNQGLNLRDSGLDVAYTLRDSAISERRQSFLNASDNGFKVGTYEELIPTADVVLNLTPDKQHTAVVNAI
>MP0528_megahit_105431_3022-3339
AYNETVEEALVSLYPLINSKGMDWLYKNCSTTAQRGALDWAPKYEKAIRPVIEECYDSVINGIETENVIKQNGDVNYRKKLNHELNCMAETELWKVGRQLRKFRV*
>MP0528_megahit_106380_3-737
DKMVEKGIDASYASKLIQYGWEVITEALKYGGVTNMLDRLSNPAKVKAFELSEELKTIMRPLYNKHMDDIISGEFSRGMMADWAEDDAKLLAWRAETAETAFEKQQNTDQEISEQAFFDQGILMVAMVKAGVELAFETMTAAGIIAESAYYESLHETPLIANTIARKKLFEMNRTISDTAEYGCYLYNHACLPLLQDFMKDIDTDVIGKGLDSASNQVDNQTLIAVNKALREHPVEIIGSKLRGY
>MP0528_megahit_111780_3-749
MKVYYDHDCDVNLLKKMNIVILGYGSQGHAHALNLRDSGIGNIVVALRSGSSSIKKAESQGFKVMDIQEASKWADLIMFTMPDELQAETYKNFVKDNLKDGAAVAFAHGLNIHFGLIEPKPSIDVIMMAPKGPGHTVRGEYVKGGGVPCLVAVNNDASGKAMDIGLAYCSAIGGGRSGIIETDFKQECETDLFGEQAVLCGGLVELIRAGFETLVEAGYDPEMAYFECLHEVKLIVDLIYEGGIANMNY
>MP0528_megahit_112265_882-1265
MSNYFNKLTEIEKINQLNKCRFMQKDEFSDGVNELLEKNIVIVGCGAQGLNQGLNMRDSGLNISYVLRQSSIDSKKESYQNAINNDFTVGNFKDLIPNADMVINLTPDKNHTNVINTVVPLMKKNSIL
>MP0528_megahit_112400_1-231
RIINKEETKKRMKEVLQDIQSGKFTKEWMDECKNGQKNFLKTREKLAEHPVEKVGANLRAMMPWISKKKLVDSDKK*
>MP0528_megahit_112847_2-592
GGGVPCLMAIHQDSSGNAHDVALSYASGIGGGRSGIIETTFKEECETDLFGEQAVLCGGLVELIRAGFETLTEAGYAPEMAYFECLHEVKLIVDLIYEGGIANMNYSISNTAEYGEYQSGPRLVTEETKLEMKKILTDIQTGKFVTNWMNECKAGQPTFKAIRRLNDAHPVEEVGEKLRDMMPWIKAGKLVDKEKN*
>MP0528_megahit_112880_2-526
SQGHAHALNLKDSGVKEVVVALRENSSSIQKAESAGLKVMNISDAAEWADVLMILAPDELQSGIYKNHVEQRIKQGASLAFAHGLNIHYDLIKARDDLDVFMIAPKGPGHLVRTEYQKGGGVPCLMAVHKDSTGKAKDLALSYASAVGGGRSGIIETTFKDECETDLFGEQTVLC
>MP0528_megahit_113360_548-730
LLADFMTSITSDVIGKGLDVTDNGVDNARLIEVNEAIRSHPVEAIGSVLRGHMADMKRIV*
>MP0528_megahit_116716_58-726
GGITNMMDRLNNSAKIKAYDLSEELKQIMTPLFHKHMDDIMSGEFSKNMMIDWNNNDKNLLLWRAETSKTLFENTSPTELEINEQTYFDNGVLMVSFVKAGVELAYETMVSAGIKDASAYYESLHETPLIANTIARKKLFEMNRVISDTAEYGCYLFDHACKPLLKSFMKKLDSSVIGDNFLSENIDNKKLIDVNKKIRSHPIEKIGKILRESMINMKKINS*
>MP0528_megahit_118122_1-423
CGGLVELIKNGFETLTEAGYPPEMAYFETLHEVKLIVDLIYEGGIANMNYSISNTAEYGEYISGKKIVDSKTKERMKEVLKDIQSGKFTKQWMDECKGGQKNFLKMREELAKHPIEKVGKKLRDLMPWIGKNKLVDKAKN*
>MP0528_megahit_118697_2-676
VVMIAPKGPGHTVRSTYKKGGGVPSLIAVFKDATKESSPSAKEIALSYAKANGGTKAGVLETTFKEETETDLFGEQAVLCGGITALIKAGYETLVEAGYSPEMAYFECLHETKLITDLIQEGGISNMHYSISNTAEYGDYLSGPKVITEKTKEAMKNILENIQSGNFANEFLEDCRQSNDGSGGPFMKSNREQTQNHPIEKVGRDLRSKMKFLNSEKLVDKEKN*
>MP0528_megahit_118965_3-539
EIMEVYYDKDANLEILQNKVIAVIGYGSQGHAHANNLKDSGFEVIIGLREGSSSALKAEEAGFEVLSNADAAQKADLVMFLIPDEFQGKTYIEEIEPYLKQGATIAFAHGFNIHYKQISPRSDLDVVMIAPKGPGHTVRGQYKSGAGVPCLIAIQQDASGFALENSIAYASAIGGGRAG
>MP0528_megahit_122420_3-206
MFNYFNTLSLNEKLDQLGRCRFMDSSEFSNGIAALEGKNIVIVGCGAQGLNQGLNMRDSDLVRHNQQ*
>MP0528_megahit_123734_3-287
MKIYYDDDANLELIKKLNVTIIGYGSQGHAHANNLKDSGVDVTVGLREGSSSWSKASEAGLKVMPVDQSVLNADLVMILAPDEFQKDVFEKSIKP
>MP0528_megahit_124813_1-591
SKGLKVMNLSDAAEWADVCMILTPDELQATIYKNHIEQRIKEGTSLAFAHGLNIHYDLIKARKDLDVFMVAPKGPGHLVRSEFEKGGGVPCLMAVHQDGTGKARDLALSYASAIGGGRSGIIETTFKDECETDLFGEQTVLCGGLVELIKNGYETLVEAGYEPEMAYFECLHEVKLIVDLIYEGGIANMNYSISNTA
>MP0528_megahit_127793_921-1469
FSRTMMEDWANGDANLLKWREETGESGFENAPQYDGKITEQEFFDHGILLVAMIKCGVEVAFDVMVEAGILPESAYYESLHETPLISNTIARKRLYEMNVVISDTAEYGNYLFANAAIPLLREKLMPSIDTSVIGKGLNETSNQVDNRRLVEVNDAIRNTGVEAIGKELRGYMTDMKAIIGV*
>MP0528_megahit_130502_2-214
KTKEKMREVLKDIQSGKFTKQWMDEHKSGQKNFLKMRKDLADHPIEKVGKDLRAMMPWIGKNKLVDKDKN*
>MP0528_megahit_130558_491-565
VVGKKLRDMMPWIQKNKLVDTTKN*
>MP0528_megahit_133050_199-501
MEVFYEKDSNPELLKDKTIAIIGYGSQGHAHANNLKDSGFNVILGLRDGSSSAVKASEAGFEVASNVEAASKADLLMMLIPDEFQGITYKEEIEPNLKKGA
>MP0528_megahit_133420_1-522
MSNYFNSLPLRTQLQELGKCRFMDPAEFEAGVEPLAGKKLVIIGCGAQGFNQGLNLRDSGLNVAYALRKEAIEEKRPSWVKATEAGFQVGTYEEMVPEADMVLNLTPDKQHTNVVESVMPLMKQGACLSYSHGFNIVEEGMKIREDLTVIMVAPKCPGTEVREEYLRGFGVPTL
>MP0528_megahit_133793_568-1317
MKIYYDDDANLDIIKSLDVAIIGYGSQGHAHANNLHDSGVNVSVALRSGSSSWQKAENAGLQVKTVSDAVQSADLVMVLAPDEFQSDLFSKEIEPNLRNNAILAFAHGFNIHFKKIIPSKDVSIIMIAPKGPGHTVRSTYEKGGGVPSLIAIERDAISGEDFTAKDVALSYAKANGGTRAGVLETNFREETETDLFGEQAVLCGGITALIKAGYETLVEAGYSPEMAYFECLHETKLIVDLLHEGGISNM
>MP0528_megahit_136454_1-729
DELKGKKIVIVGCGAQGLNQGLNMRDSGLDISYSLRQGAIDQKRASYQNAVDNDFSVGNYDEMIPNADVVINLTPDKNHSSVIESVVPLMKKDAILSYSHGFNIVEEGMSIRKDLTVIMVAPKCPGSEVREEFLRGFGVPTLIAVHPENDPHGHGLEYAKAYAVATGGHRAGVLESSFIAEVKSDLMGEQTILCGVLQTGSILCFDKMVEKGIDPAYAAKLIQFGWETITEALKHGGITNMMN
>MP0528_megahit_138025_299-517
MKMFYEKDTNKNLIMDKKIAIFGYGSQGHAHALNLKDSGVKEVVVALRDGSSSKAKAESKGLKVMNLSDAAEW
>MP0528_megahit_139646_3-692
NIHFDLITARDDLDVFMVAPKGPGHLVRTEYQKGGGVPCLMAVHKDSSGAAKDLALSYASAIGGGKSGIIETTFRDECETDLFGEQVVLCGGLVELIKKGFETLVEAGYPPEMAYFECLHEVKLIVDLIYEGGIANMNYSISNTAEYGEYVSGKKIIDDKTKERMKEVLKNIQSGKFAKEWMKENEAGQKNFLKMRKELSEHQIEQVGEKLRALMPWISKNKIIDKNKN*
>MP0528_megahit_147472_1-366
PEMAYFECLHELKLIVDLMVESGVSGMRFSISETAEWGDYISGPRVINASSRKAMKAILKDIQTGKFTKNWVNEYKAGLPRYKQFIKDGHNHTIEKTGERLRSLMPWVKKRNIGGSQASYN*
>MP0528_megahit_147667_978-1079
AKLAEHPVEKVGANLRAMMPWIGKKKLVDSDKK*
>MP0528_megahit_147984_2-148
MANYFNQLSLAQKLDQLGQCRFMNQSEFDRGVDELKGKKIVIVGCGAQG
>MP0528_megahit_151784_2-211
TKIRMKSILEDIQSGKFVRDFMQENAVGQPFFKATRRNNDAHQIEKVGEQLRAMMPWIQKGKMVDKDKN*
>MP0528_megahit_151846_1-1293
LNVSYALRDEAIAQQRQSWKNATENGFTVGTYEELLPTADVVLNLTPDKQHTNVVETIMPMMKHGACLSYSHGFNIVEEGMQIRDDITVIMVAPKCPGSEVRAEYVRGFGVPTLIAVHEDNDPNGEGLALAKAYAVGTGGHKAGVLMSSFIAEVKSDLMGEQTILCGMLQTGSLLCFDKMVDEGIDPAYASKLIQYGWETTTEALKYGGVTNMMDRLSNPAKVRAFELSEELKDILRDLYNKHQDDIMTGAFSSGMMADWANDDAKLLGWRADTAETAFEKTAAGDMEITEQEYFDNGILMVAMVKAGVELAFETMTAAGIIAESAYYESLHETPLIANTIARKKLYEMNATISDTAEYGCYLYTHACVPLLADFMTGITSDVIGKGLDVTDTGVDNARLIEVNESIRSHPVEATGGVLRGHMADMKRIV*
>MP0528_megahit_154841_444-1112
ITNMMDRLSNPAKIKAFELSETLKKILTPLFQKHMDDIMSGHFSKTMMEDWANQDKKLLQWRAATGETAFEKTTITSQEISEQEYFDNGVLMVAFVRAGVELAFDTMVSSGIKEESAYYESLHETPLIANTIAKKKLFEMNRVISDTAEYGCYLFDHAAKPILNDFMKDIDTDVIGKPFAKIDGNGVDNRQLIDVNEIIRFHPVEIIGYDLRESMTAMKKIV*
>MP0528_megahit_155677_1-135
KSGQKNFLKMRQDLAKHPIEKVGKELRAMMPWIGKNKLVDKDKN*
>MP0528_megahit_155955_215-832
LVRSEFEKGGGVPCLFAVHQNGSGKARDFAMSYASAIGGGRSGMIETTFKDEVETDLFGEQTVLCGGLVELIKNGYETLVEAGYDSEMAYFETVHEVKLIVDLIYEGGIANMNYSISNTAEYGEYVSGPRIINKEETKKRMKEVLADIQSGKFTKQWMDECKNGQTNFLATRAKLAEHPVEKVGATLREMMPWIAKKKLVDSDKK*
>MP0528_megahit_156168_370-1386
MNIYYDKDADLSIIKNTKVAIIGYGSQGHAHANNLKESGVDVVIGLHDNSKSIEKAKSSGFNVMSVADATKKSDLIMLLIPDENQADVYEKDIAPNLKKGCSLGFAHGFNIHFKTIQPESEINIIMIAPKGPGHLVRSTYTEGGGVPTLIAVDQDPSGNSKELALSYASANGGGKAGVIETTFKEETETDLFGEQAVLCGGATSLVLAGFETLVEAGYKPEMAYFECLHELKLIVDLMYEGGVANMRYSISNTAEYGDLTRGPRIVNGSTKDEMKKILAEIQSGEFAKEYIDEYKTGNSNFDKMRKDGEKHPIETVGEELRSMMPWISANKLVDKNKN*
>MP0528_megahit_157420_3-398
MPAKVYSDKDADLRVIKKKTLAIIGYGSQGHAHAQNLKDSGLNVIIGLYKKSKSAPVARKQGFKVYETAEAVKLADVIMIAVPDMKQAEVYENDILPNLEKGKTLAFTHGLAIHFGLIEAPKGIDVIMVAPK
>MP0528_megahit_157521_3-626
WADVVMILTPDELQAQIYKNHIEQRAKEGTSIAFAHGLNVHYDLIKARKDLDVFMVAPKGPGHLVRSEYVKGGGVPCLFAVHQNGSGKARDLAMSYASAVGGGRSGIIETTFKDEVETDLFGEQTVLCGGLVELIKNGYETLVEAGYEPEMAYFETVHEVKLIVDLIYEGGIANMNYSISNTAEYGEYESGPRVVNKEETKKRMKEVL
>MP0528_megahit_158325_305-802
MKTYYDRDTNKDLIKNKKVAIFGYGSQGHAHALNLKDSGVKEVVVALREGSSSIKKAESAGLKVMSLSDAAAWADVVMMLTPDELQSEIYKNHIEQRMREGTSLAFAHGLNIHFDLIKARKDLDVFMVAPKGPGHTVRSEYQKGGGVPCLMAVHKDSSGKAKDLAL
>MP0528_megahit_160872_181-1167
MKVYYDKDANLDVIKNLKISIIGFGSQGHAHAMNLNDSGANVIIGLREGSSSAKKAKDAGLTVKIISDAVSEADVVMILAPDEYQADLYKESIEPNLKPDAAIAFAHGFNIHYKQIVPADSHDVFMIAPKSPGHLVRSTFVNGKGVPTLIAIHNDSSGNAKDIALAYASAIGGGRAGIIETNFKEETETDLFGEQAVLCGGVTALILAGFETLVDAGYAPEMAYFECLNELKLIVDLMYEGGMTDMRYSISNTAEYGDLTKGPFLIDDHVKEKMKLVLEDVQNGKFANDFVNEIKSGSPEFNRLRKVGSDHLIESTGKKLRSMMSWMDK
>MP0528_megahit_161122_2-514
MNLSDAAAWADVVMILTPDELQAEIYKNHIEQRVKEGTSIAFAHGLNVHYDLIKARKDLDVFMVAPKGPGHLVRSEFEKGGGVPCLFAVHQNGSGKARDLALSYASAVGGGRSGIIETTFKDEVETDLFGEQTVLCGGLVELIKNGYETLVEAGYEPEMAYFETVHEVKLI
>MP0528_megahit_163005_452-520
GKELRAMMPWIGKNKLVDKDKN*
>MP0528_megahit_165607_3-578
PADVDVVMIAPKGPGHTVRWEYQNGQGVPALFAIEQDASGNARGMAMAYAKGIGGTRAGILETNFKEETETDLFGEQAVLCGGLSELVKAGFETLVEAGYQPELAYFECLHEVKLIVDLMVKGGLTSMRDSISNTAEYGDYVSGPRLITADTKAEMKRVLADIQDGTFARNFVAECEAGKPEMKKVRDRDSQ
>MP0528_megahit_167802_2-664
LKDSGVKEVVVALREGSSSVKKAESEGLKVMSLSDAAAWADVVMMLTPDELQSEIYKNHIEQRMKEGTSLAFAHGLNIHFDLINARKDLDVFMVAPKGPGHTVRSEYQKGGGVPCLMAVHKDSSGKARDLALSYASAIGGGKSGIIETTFKDECETDLFGEQTVLCGGLVELIKNGFETLTEAGYPPEMAYFETLHEVKLIVDLIYEGGIANMNYSISNTA
>MP0528_megahit_168471_87-545
CETDLFGEQTVLCGGLVELIKNGFETLTEAGYPPQMAYFETLHEVKLIVDLIYEGGIANMNYSISNTAEYGEYVSGKRVVDGKTKEKMKEVLKDIQSGKFTKEWMNEHKSGQKNFLKMRQDLAKHPIEKVGKELRAMMPWIGKNKLVDKDKN*
>MP0528_megahit_169409_2-376
GVELAFDTMVASGIKEESAYYESLHETPLIANTIARKKLFEMNRVISDTAEYGCYLFDHAAKPLLVDFMKNIDTDVIGKAYAEGKGSGVDNRQLIDVNEIIHFHPVEIIGYDLRESMTAMKKIV*
>MP0528_megahit_170826_485-586
QTLIQINTALREHPVEKVGAKLRGYMSAMKKIV*
>MP0528_megahit_170874_1-615
MKTYYDKDTNKDLIKNKKVAIFGYGSQGHAHALNLKDSGVKEVVVALREGSSSIKKAESAGLKVMSLSDAAAWADVVMMLTPDELQSEIYKNHIEQRMKEGTSLAFAHGLNIHFDLINARKDLDVFMVAPKGPGHTVRSEYQKGGGVPCLMAVHKDSSGNAKDLALSYASAVGGGKAGIIETTFKDECETDLFGEQTVLCGGLVE
>MP0528_megahit_171865_107-772
HNGITGMMNRLDDSSRYVAHKLSDKLKKIMTPLFNKHMSNILDGSFSNEMMNDWENNDIKLLNWREETGKTKFELNNAGKMDISNQEYFDKGILMISFVKSGVELAFETMVKNGIIEQSAYYESLHELPLIANLVSRKKLYEMNRIISDTAEYGCYLFNNSCIPLLAEFMTVIEKIHIGSKNSASFDKKQLDLYDNSTKNHSIEKIGKILRNNMKNMKKLA*
>MP0528_megahit_172143_1-87
MKMFYEKDTDVNLIKDKKIAIFGYGSQGH
>MP0528_megahit_174799_405-518
MKTYYDKDTNKDLIQNKKVAIFGYGSQGHAHALNLKDS
>MP0528_megahit_174843_604-852
MRTFYEKDADVNLIKNKKVAIFGYGSQGHAHALNLKDSGVKEVVVALREGSSSIKKAESEGLKVMSLSDAAAWADVVMMLTPD
>MP0528_megahit_176573_1-744
GSPSAKKAAGEGLDVMGIAEAAAWCDVLMFTMPDELQAQTYKLYVHDNIKKGAAIAFAHGLNVHFGLIEPKEGVDVIMMAPKGPGHTVRGEYTKGGGVPCLVAVDNDASGKALEIGLSYCSAIGGGRSGIIETNFREECETDLFGEQAVLCGGLVELIRMGFETLVEAGYAPEMAYFECLHEVKLIVDLIYEGGIANMNYSISNTAEYGEYVSGPRILPYDETKAKMKAVLKDIQTGKFVRDFMQENA
>MP0528_megahit_177021_1-381
MKMFYEKDADVNLIKDKKIAIFGYGSQGHAHALNLKDSGVKEVVVALREGSSSIAKAESKGLKVMTLSDAAEWADVVMILTPDELQATIYKNHIEQRVKEGTSIAFAHGLNVHYDLIQARKDLDVFM
>MP0528_megahit_177227_611-703
SEHQIEQVGEKLRALMPWISKNKIIDKNKN*
>MP0528_megahit_178677_453-533
VEKVGAELRAMMPWIGKKKLVDSDKS*
>MP0528_megahit_178766_4610-5905
GLQISYALRAGAIEQKRTSFNNAVSNDFPVGTYEDMIPSADLVINLTPDKNHTSVVKAVMPLMRKGSTLSYSHGFNIVEEGVKIRKDLTVIMVAPKSPGSEVREEYKRGFGVPTLIAVHVDNDPNGYGLEQAKAYCVGTGGHRAGVLESSFVAEVKSDLMGEQTILCGVLQTGSILCFDKMVELGIDPSYASKLIQFGWETITEALKHGGVTNMMDRLSNPAKVKAFELSENLKEIMTPLFKKHMDDIMSGHFSKTMMEDWANDDKNLLTWRAATGKTAFEKTAITDKKISEQEYFDHGILMVAFVRAGVELAFDTMVASGIKDASAYYESLHETPLIANTIARKKLFEMNRVISDTAEYGCYLFDHACKPLLTDFMKQISTDVIGSSYKSHETGVDNQKLIEINEIIRNHPVEVIGKELRGSMTAMKKLV*
>MP0528_megahit_179560_428-1447
MKTYYDKDTNKDLIKNKKVAIFGYGSQGHAHALNLKDSGVEEVVVALREGSSSIKKAESAGLKVMSLSDAAAWADVVMMLTPDELQSEIYKNHIEQRMKEGTSLAFAHGLNIHFDLINARKDLDVFMVAPKGPGHTVRSEYQKGGGVPCLMAVHKDSSGKAKDLALSYASAVGGGKAGIIETTFKDECETDLFGEQTVLCGGLVELIKNGFETLVEAGYPPQMAYFETLHEVKLIVDLIYEGGIANMNYSISNTAEYGEYVSGKRIVDEKTKEKMKAVLKDIQSGKFTKQWMDEHKSGQKNFLKMRQELAKHPIEKVGKELRAMMPWIGKNKLVDKDKN*
>MP0528_megahit_179666_2-565
DDIMSGHFSKTMMDDWVNDDKNLLQWRAATGETAFEKTKITDKEISDQEYFDHGLLMVAFVRAGVELAFDTMVASGIKEESAYYESLHETPLIANTIARKKLFEMNRVISDTAEYGCYLFDHAAKPLLVDFMKTIDTNVIGKAFDEGEGNGVDNRKLIDVNEIIRYHPVETIGYELRESMTAMKKII*
>MP0528_megahit_180098_1-564
VHKDSSGKAKDLALSYASAVGGGKAGIIETTFKDECETDLFGEQTVLCGGLVELIKNGFETLTEAGYPPQMAYFETLHEVKLIVDLIYEGGIANMNYSISNTAEYGEYISGKRVVDGKTKEKMKEVLKDIQSGKFTKEWMKEHKSGQKNFLKMRQDLAKHPIEKVGKELRAMMPWIGKNKLVDKDKN*
>MP0528_megahit_180458_114-773
MSSSEFSDGVEFLKNKKIAIVGCGAQGLHQGLNMRDSGLDISYALRQSSIDSKRQSFINASTNNFNVGNFEEIIPNSDLVINLTPDKNHTPVVKQLMPLMKKNSILSYSHGFNIVEEGIKVREDITVIMVAPKSPGSEVREEYLRGFGVPTLIAVHPENDTNGIGFDAAKAYAVSLGSDKAGVLESSFVAEVKSDLMGEQTILCGMLQTGSILCFNKMKE
>MP0528_megahit_180612_1-360
EMAYFETVHEVKLIVDLIYEGGIANMNYSISNTAEYGEYQSGPRIINKEETKKRMKDILSEIQSGKFTKDWMEECKNGQKNFLATRAKLAEHPVEKVGASLRAMMPWIGKKKLVDSDKK*
>MP0528_megahit_183885_428-970
MANYFNTLSKTQKLEQLSKCRFMDSSEFDEGVSALKNKKIVIVGCGAQGLNQGLNMRDSGLNVSYALRNGAIKNKRQSFINASKNGFNIGTFEDLIPTADLVLNLTPDKQHSSVIDNIMPMIKQGATLSYSHGFNIVEEGMSIRKDLTVIMVAPKCPGSEVRKEFLRGFGVPTLIAVHPEN
>MP0528_megahit_184023_2-487
IIETTFKDECETDLFGEQTVLCGGLVELIKNGFETLTEAGYPPEMAYFETLHEVKLIVDLIYEGGIANMNYSISNTAEYGEYVSGKRVVDSKTKEKMKEVLKDIQSGKFTKQWMDEHKSGQKNFLKMRKDLAKHPIEKVGKELRAMMPWIGKNKLVDKDKN*
>MP0528_megahit_184973_179-508
VKLIVDLIYEGGIANMNYSISNTAEYGEYVSGKRVLPYDETKKRMKAILEDIQSGKFVRDFMQENSVGQPFFKATRRNNDSHQIEKVGEQLRAMMPWIQKGKMVDKDKN*
>MP0528_megahit_185565_3-596
GLDYAKAYAVATGGHKAGVLESSFVAEVKSDLMGEQTILCGVLQSGSILCYNKMVDLGYNKGFAAKLIQYGWETITEELKHNGISGMIKRLDNESRYLVHKLSNELKAIMTPLFETHMKNILTGNFSQEMMVDWKNNDENLLKWREETGLTNFEKAFPSDEIIENQDYFNKGILMISFVKSGVELAFETMVNNGIIDE
>MP0528_megahit_185808_473-1126
MKIFYDDDADISIIQQLKVTIVGYGSQGHAHANNLHESGVDVTVALREHSTSWKKAQEAGLKVAKVSDAIGDADLVMILAPDEFQQGLYESEIKANLKQNAVLAFAHGFNIHFKKIVPEEKTSVIMIAPKGPGHTVRSTYINGGGVPSLIAIYQDGDNPYNHSARDIALSYAMANGGTRAGVLETTFKEETETDLFGEQAVLCGGMTALIKAGYETLV
>MP0528_megahit_186158_915-1931
MNVFYDKDCDLSIIQGKKVAIIGYGSQGHAHALNLQDSDVDVTVGLRANSGSWKKAENAGLKVAEVEEAVKAADVIMILTPDEFQKELYNDVIEPNIKEGATLAFAHGFAIHYNQVVPRSDLDVIMVAPKAPGHTVRSEFTKGGGIPDLIAIYQDASGQAKQLALSYAAGVGGGRSGIIETTFKDETETDLFGEQAVLCGGAVELVKMGFETLTEAGYAPEMAYFECLHELKLIVDLMYEGGIADMNYSISNNAEYGEYVTGPEVINEQSREAMRNALKRIQSGEYAKMFISEGATNYPSMTARRRNNAAHEIETTGAKLRAMMPWIGGNKIIDKDKN*
>MP0528_megahit_186452_292-585
RYSISNTAEYGDYTSGPKVVTEDAKKAMKVVLDRIQSGEFADEFVADARQSNSGAGGPVMESHRKESREHPIEKVGAELRGMMPWIEANKLVDKSKN*
>MP0528_megahit_192260_3-530
SLSEKINQLGKCRFMSQSEFGNGVEALKSKKIIIVGCGAQGLNQGLNMRDSGLDISFALRQESIDQKRNSFLSATKNNFKTGNFKELIPVADLVLNLTPDKNHTSVVNSIMPLMKKGSILSYSHGFNIVEEGIEVRDDITVIMVAPKCPGTEVREEYKRGFGVPTLIAVHPENDPD
>MP0528_megahit_195100_3-386
MQVYYDKDADLDIIKNKKVVIVGYGSQGHAHANNLKDSGGNVTVALRKESASWSKAEAAGLNVQEVAEAVKDADMVMILMPDELQSATYKSEIENNIKQGAVLAFAHGFNIHFDMIEPREDLDVIMVA
>MP0528_megahit_195106_139-906
MNIYYDKDADLSIVKNKKVAIIGFGSQGHAHANNLKDSGVDVIIGLHDGSKSADKAKKSGFDVLSVSEATKNSDLVMLLIPDENQADVFHNEIEPNLKKGATLGFAHGFNIHFETIKPSSETNIIMIAPKGPGHLVRSTYLTGGGVPTLIAVKQDPSGNSKELALSYASANGGGKAGVIETTFKEETETDLFGEQAVLCGGATSLVLAGFETLVEAGYKPEMAYFECLHELKLIVDLMYEGGVANMRYSISNTAEY
>MP0528_megahit_197146_286-738
MKTYYDKDTNKELIKNKKVAIFGYGSQGHAHALNLKDSGVKEVVVALREGSSSIKKAESAGLKVMSLSDAAAWADVVMMLTPDELQSEIYKNHIEQRMKEGTSLAFAHGLNIHFDLINARKDLDVFMVAPKGPGHTVRSEYQKGGGVPCLM
>MP0528_megahit_197992_247-648
IRNGFETLVEAGYPPEMAYFECLHEVKLIVDLIYEGGIANMNYSISNTAEYGEYVSGPKIVDSETKVKMKKVLEKIQSGEFTREWIEEYKSGAKNFEAMRSKIDNHQIEKVGTELRAMMPWISKNKLVDKEKN*
>MP0528_megahit_198334_364-576
MKMFYEKDTDVNLIKDKKIAIFGYGSQGHAHALNLKDSGVKDVVVALREGSSSISKAESKGLKVMNLSDAA
>MP0528_megahit_198463_143-601
CETDLFGEQTVLCGGLVELIKNGFETLTEAGYPPQMAYFETLHEVKLIVDLIYEGGIANMNYSISNTAEYGEYISGKRIVDGKTKEKMKEVLKDIQSGKFTKEWMNEHKSGQKNFLKMRQDLAKHPIEKVGKELRAMMPWIGKNKLVDKDKN*
>MP0528_megahit_199133_3-1019
MQVYYDKDCDLSIIQGKKVAIIGYGSQGHAHACNLNDSGVDVTVGLRSGSSSIAKAEAHGLKVSDVPSAVAAADVVMILTPDEFQSQLYRDEIEPNLKKGATLAFAHGFAIHYNQIVPRADLDVIMIAPKAPGHTVRTEFTKGGGIPDLIAIFQDASGNAKNVALSYASGVGGGRTGIIETTFKDETETDLFGEQAVLCGGAVELVKAGFETLTEAGYAPEMAYFECLHELKLIVDLMYEGGIANMNYSISNNAEYGEYVTGPEVINDESRAAMRNALKRIQSGEYAKQFISEGALNYPSMTAARRNNAAHPIEQVGADLRAKMPWISANKLVDQSKN*
>MP0528_megahit_200744_1-864
AKKAQGEGLEVMEIAEAAAWCDLLMFTMPDELQAQTYKLYVHDNIKEGAAIAFAHGLNVHFGLIEPKDGVDVIMMAPKGPGHTVRGEYTKGGGVPCLVAVDNDASGKALEIGLSYCSAIGGGRSGIIETNFREECETDLFGEQAVLCGGLVELIRMGFETLVEAGYAPEMAYFECLHEVKLIVDLIYEGGIANMNYSISNTAEYGEYVSGPRILPYDETKAKMKAVLKDIQTGKFVRDFMQENAVGQPYFKGTRRLNDDHEIEKVGEKLRGMMPWISAGKMVDKDRN*
>MP0528_megahit_202284_69-593
MKMFYEKDADVNLIKDKKVAIFGYGSQGHAHALNLKDSGVKEVVVALRDGSASKAKAESKGLKVMNLSDAAEWADVCMILTPDELQATIYKNHIEQRIKEGTSLAFAHGLNIHYDLIKARKDLDVFMVAPKGPGHLVRSEFEKGGGVPCLMAVHQDGTGKARDLALSYASAIGGG
>MP0528_megahit_203094_2-112
MKTYYEKDTDVSLIKNKKVAIFGYGSQGHAHALNLKD
>MP0528_megahit_203152_291-572
MKTYYDKDTNKDLIKNKKVAIFGYGSQGHAHALNLKDSGVKEVVVALRDGSSSIKKAEGAGLKVMSLSDAAAWADVVMMLTPDELQSEIYKNHI
>MP0528_megahit_203258_1-777
DELQATIYKNHIEQRVKEGTSIAFAHGLNIHYDLINARKDLDVFMVAPKGPGHLVRSEYEKGGGVPCLFAVHQNGSGSARDIAMSYASAIGGGRSGIIETTFKDEVETDLFGEQTVLCGGLVELIKNGYETLVEAGYEPEMAYFETVHEVKLIVDLIYEGGIANMNYSISNTAEYGEYMSGPRIINKDETKKRMKEVLADIQSGKFTKEWMDECKNGQKNFLKIREKLAEHPVEKVGANLRAMMPWISKKKLVDSDKS*
>MP0528_megahit_204180_3-710
MKIYYDEDADLEIIKNLKVTIIGYGSQGHAHANNLHDSGVDITVGLREGSASWEKAESAGLKVSSVEDSVKGSDFVMILAPDEFQSDLYSKQIEPNLKEGVILAFAHGFNIHFGKIKPTDDISVVMIAPKGPGHTVRSTYMSGGGVPSLIAIYRDSISAKEFNAKDVALSYAKANGGTRAGVLETSFREETETDLFGEQAVLCGGMTALIKAGYETLVEAGYSPEMAYFECLHETK
>MP0528_megahit_206347_1-495
KWRNETAKTTFELAPDCAENISEQEYYDKGIFLIAMVKAGVELAFETMVDAGIIEESAYYESLHETPLIANCIARNKLYEMNVVISDTAEYGNYLFTHAAVPLLKDFVSKLSLEDLGNGMREESIHVDNQELIKVNESIRHHPVEIIGKKLRGYMTQMKSLALD*
>MP0528_megahit_206668_171-626
TDLFGEQTVLCGGLVELMKNGYETLVEAGYEPEMAYFETVHEVKLIVDLIYEGGIANMNYSISNTAEYGEYKSGPRIIKKEETKKRMKEILSEIQSGKFTKEWMNECKNGQKNFLATRAKLAEHPVEKVGAQLRAMMPWIGKKKLVDSDKS*
>MP0528_megahit_208943_2-487
IETTFKDEVETDLFGEQTVLCGGLVELIKNGYETLVEAGYEPEMAYFETVHEVKLIVDLIYEGGIANMNYSISNTAEYGEYQSGPRIINKEETKKRMKEVLDDIQSGKFTKKWMEECKSGQKNFLATRAKLAEHPVEKVGANLRAMMPWISKKKLVDSDKS*
>MP0528_megahit_209112_2-652
MEVFYEKDSNPELLKDKTIAIIGYGSQGHAHANNLKDSGFNVILGLRDGSSSAAKASEAGFEVASNVEAASKADVLMMLIPDEFQGIAYKEEIEPNLKQGATLAFAHGFNIHYEQIVPREDLDVIMIAPKGPGHTVRGQYLDGAGVPCLVAIHQDASSNALDTSIAYASAIGGGRAGIIKTTFKDETETDLFGEQSVLCGGLTSLIQAGYETLVEAG
>MP0528_megahit_209343_837-1070
MKTYYDKDTDKDIIKNKKVAIFGYGSQGHAHALNLKDSGVKEVVVALREGSSSIKKAESAGLKVMTLSDAAAWADVVM
>MP0528_megahit_209804_406-582
IQSGKFTKEWMDECKNGQKNFLKIRQKLAEHPVEKVGANLRAMMPWISKKKLVDSDKD*
>MP0528_megahit_210604_222-893
MKIYYDEDANLEIIKNLKVTIIGYGSQGHAHANNLRDSGVDITVGLREGSSSWKKAESSGLKVSNVEDSVKDSDLVMILAPDEFQSDLYIKKIEQNLRKGAILAFAHGFNIHFKKIKPSSDVSIIMIAPKGPGHTVRSTYLSGGGVPSLIAVYKDAITGKDYSAKDVSLSYAKANGGTRAGVLETSFREETETDLFGEQAVLCGGMTALIKAGYETLVEAGYSP
>MP0528_megahit_210911_3-281
MKMFYEKDADTNLIKDKKVAIFGYGSQGHAHALNLKDSGVKNVVVALREGSSSIKKAESEGLKVMSLSDAAAWADVVMVLTPDELQASIYKNH
>MP0528_megahit_211085_691-1431
MSNYFNTLSLREKLNQLGKCRFMNPSEFKNGINALKGKNIVIVGCGAQGLNQGLNMRDSGLSIKYALRKGAISEKRQSYVNASSNKFDVGSFEEMIPSADLVINLTPDKNHTSVVAAIVPLMKKNSTLSYSHGFNIVEEGIKIRKDITVIMVAPKSPGSEVREEYLRGFGVPTLIAVHEENDLHEIGFELAKAYCVATGGHRAGVLESSFIAEVKSDLMGEQTILCGVLQTGSILCFEKMIENKIEP
>MP0528_megahit_211189_2-634
FVKDNLKDGAAVAFAHGLNIHFGLIEPKQTIDVIMMAPKGPGHTVRGEYVKGGGVPCLVAVNNNASGKAMDIGLAYCSAIGGGRSGIIETDFKQECETDLFGEQAVLCGGLVELIRAGFETLVEAGYDPEMAYFECLHEVKLIVDLIYEGGIANMNYSISNTAEYGEYVSGKRVLPYDETKNRMKAILEDIQSGKFVRDFMQENSVGQPFF
>MP0528_megahit_211311_3-881
MAKINFAGTIEEVVTREEFPLEKAREILKDKTISVIGYGVQGPGQSLNLKDNGFNVIIGQRKNSRSWDKAIDDGWIEGENLFEIEEACKRGSIIQYLLSDAGQIQMWPTIKKYLTKGKTLYFSHGFGITYKEQTNIIPPSDIDVILVAPKGSGTSLRRLFVEGNGLNSSFAIYQDHTGNARDNVIALGIGVGSGYLFETTFKKEVYSDLTGERGTLMGAIQGLFAAQYDILRKKGHSPSEAFNETVEEATQSLYPLIAENGMDWMYANCSTTAQRGALDWWKKFRDAVYPVFE
>MP0528_megahit_213001_1-348
HEVKLIVDLIYEGGLENMRYSISNTAEFGDYVSGPKVVNSDAKEEMRAVLKRIQSGEFAQEFMSDCRESNDGKGGPRMKEYRQQTSEHSIEKVGSELRAMMPWIAQNKIVDKAKN*
>MP0528_megahit_213885_2-166
MPAKVYTNKDAKLSILKNKKLAIIGYGSQGHAHAQNLKDSKLNVIIGLYPKSKSA
>MP0528_megahit_214109_41-640
KGPGHTVRWEYQNGQGVPALFAVEQNSSGNARSLAMAYAKGIGGTRAGILETNFKEETETDLFGEQAVLCGGLSELVKSGFETLVEAGYQPELAYFECLHEVKLIVDLMVKGGLSQMRDSISNTAEYGDYVSGKRLINNDTKKEMQKILKDIQDGTFAKNFVEECDKNKPLMTKLREENSKHEIEKVGKGLRSMFSWLK*
>MP0528_megahit_215621_1-84
PIEKVGKDLRAMMPWIGKNKLVDKDKN*
>MP0528_megahit_215857_604-783
DIQSGKFTKQWMEEHKSGQKNFLKMRQDLAKHPIEKVGKELRAMMPWIGKNKLVDKDKN*
>MP0528_megahit_217090_647-1006
MKTYYDKDTNKDLIKNKKVAIFGYGSQGHAHALNLKDSGVKEVVVALREGSSSIKKAESAGLKVMALSDAAAWADVVMMLTPDELQSEIYKNHIEQRMKEGKSLAFAHGLNIHFDLINAR
>MP0528_megahit_218392_2-199
MKEVLKDIQSGKFTKQWMDEHKSGQKNFLKMRKDLADHPIEKVGKDLRAMMPWIGKNKLVDKDKN*
>MP0528_megahit_219311_992-1699
MANYFNQISLAEKLYQLGQCRFMNLSEFDNGITALKDKKIVIIGCGAQGLNQGLNMRDSGLEISYTLRQGAIDQKRVSYRNAVDNNFKVGNYESMVPTADLVINLTPDKNHSSVIESVVPLMKKGATLSYSHGFNIVEEGMTIRKDLTVIMVAPKCPGSEVREEYLRGFGVPTLIAVHPENNPQGIGLEYAKAYAVATGGHRAGVLESSFVAEVKSDLMGEQTILCGVLQTGSILC
>MP0528_megahit_219824_1-471
ETDLFGEQAVLCGGMTALIKAGYETLVEAGYSPEMAYFECLHETKLIVDLIHEGGIGNMHYSISNTAEYGDYVSGPKVITQSTKDSMKEILAKIQSGEFADEFLNDCRQSNDGSGGPVMKTNRKSNADHSIEVVGNELRSKMKFLQTEKLVDKEKN*
>MP0528_megahit_220001_276-1298
MKMFYEKDADTNLIKGKKIAIFGYGSQGHAHALNLKDSGVSEVVVALREGSPSKYKAESKGLKVMNLSDAAEWADVVMILTPDELQATIYKNHIEQRVKEGTSIAFAHGLNIHYDLIQARKDLDVFMVAPKGPGHLVRSEFEKGGGVPCLFAVHQNGSGKARDIAMSYASAIGGGRSGIIETTFKDEVETDLFGEQTVLCGGLVELIKNGYETLVEAGYEPEMAYFETVHEVKLIVDLIYEGGIANMNYSISNTAEYGEYMSGPRIINKDETKKRMKEVLADIQSGKFTKEWMNECKNGQKNFLKIREKLAEHPVEKVGANLRAMMPWISKKKLVDSDKN*
>MP0528_megahit_222464_3-176
MRVYYDRDCDVNLIKEKKVAILGYGSQGHAHALNLRDSGAKNLVVALREGSPSAKKAA
>MP0528_megahit_223512_1-630
LNVHYDLIKARKDLDVFMVAPKGPGHLVRSEFEKGGGVPCLFAVHQNGSGKARDLAMSYASAIGGGRSGIIETTFKDEVETDLFGEQTVLCGGLVELMKNGYETLVEAGYEPEMAYFETVHEVKLIVDLIYEGGIANMNYSISNTAEYGEYQSGPRIINKEETKKRMKEVLSEIQSGKFTKEWMDECKNGQKNFLATRAKLAEHPVEKVG
>MP0528_megahit_223700_421-1053
KGPGHTVRGEFVKGGGVPCLVAVHQNASGKALEIGLSYCSAIGGGRSGIIETNFKQECETDLFGEQAVLCGGLVELIRMGFETLVEAGYEPEMAYFECLHEVKLIVDLIYEGGIANMNYSISNTAEYGEYVSGPRVLPYKETKERMKAILNDIQNGNFVSKFMQENLVGQPFFKATRRINDSHEIEKVGKKLRAMMPWIASGKMVDKDKN*
>MP0528_megahit_225553_3-620
GPGHTVRSEYQKGGGVPCLMAVHKDSSGKARDLALSYASAIGGGKSGIIETTFKDECETDLFGEQTVLCGGLVELIKNGFETLTEAGYPPEMAYFETLHEVKLIVDLIYEGGIANMNYSISNTAEYGEYVSGKRIVDSKTKEKMKEVLKDIQSGKFTKQWMDEHKSGQKNFLKMRKDLADHPIEKVGKNLRAMMPWIGKNKLVDKD
>MP0528_megahit_229192_3-356
MENYFNTLSLRDKLSQLGKCRFMSKDEFIDGCNLLKNWNIVIIGCGAQGLNQGLNMRDSGLNISYALREQAIKEKRQSFLSANENGFEVGTPEELVPKADLVLNLTPDKQHTKAVSSV
>MP0528_megahit_231661_3-623
MKIFYDDDANIEIIQKMQVTIIGYGSQGHAHANNLSNSGVDVTVGLRTGSSSWEKATDAGLKVKEVEEAVTNSDLVMILAPDEFQKDIYEKSIKPNLKTDAILAFAHGFNIHFKKIIPDLSNSVIMIAPKGPGHTVRSTYLKGGGVPSLIAVYQDSNIENNISAKEIALSYAKANGGTKAGVLETTFKEETETDLFGEQAVLCGGIT
>MP0528_megahit_231812_1-525
KGPGHLVRSEYEKGGGVPCLFAVHQDGSGKARDLAMSYASAIGGGRSGIIETTFKDEVETDLFGEQTVLCGGLVELMKNGYETLVEAGYEPEMAYFETVHEVKLIVDLIYEGGIANMNYSISNTAEYGEYQSGPRIINKEETKKRMKEILSEIQSGKFTKEWMDECKNGQKNFLA
>MP0528_megahit_231979_846-1313
DECETDLFGEQTVLCGGLVELIKNGYETLVEAGYEPEMAYFECLHEVKLIVDLIYEGGIANMNYSISNTAEYGEYVSGPRIINKDETKKRMKEVLADIQSGKFTKQWMDECKNGQKNFLKTREELAKHSIETVGTKLRAMMPWIGKKKLVDSDKK*
>MP0528_megahit_232235_284-1219
MEVYYDKDANLDLLKDKTIAVIGYGSQGHAHANNLKDSGLNVILGLREGSGSAEKAIEAGFEVFNNSEAAAKADLVMFLIPDEFQGKTYAEDIEPNLKEGATIAFAHGFNIHYGQIKPRSDLDVVMIAPKGPGHTVRGQYNIGAGVPCLVAIQQDASGNALANSIAYASAIGGGRAGIIKTTFKDETETDLFGEQAVLCGGLTSLIRAGYETLTEAGYPPEMAYFECVHEVKLIVDLIYEGGLANMRYSISNTAEYGDYTSGPKVVTEDAKKAMKVVLDRIQSGEFADEFVADARQSNSGAGGPVMESHRKE
>MP0528_megahit_234027_2245-2361
FLKMRQDLAKHPIEKVGKELRAMMPWIGKNKLVDKDKN*
>MP0528_megahit_234972_1-135
KSGQKNFLKMRQDLAKHPIEKVGKELRAMMPWIGKNKLVDKDKN*
>MP0528_megahit_235897_3-449
MKMFYEKDTNVNLIKDKKIAIFGYGSQGHAHALNLKDSGVKEVVVALREGSSSIPKAESKGLKVMNLSDAAEWADVVMILTPDELQASIYKNHIEQRVKEGKSIAFAHGLNVHYDLIKARKDLDVFMVAPKGPGHLVRSEYEKGGGVPC
>MP0528_megahit_237537_1-603
YEKGGGVPCLFAVHQNGSGKARDLAMSYASAIGGGRSGIIETTFKDEVETDLFGEQTVLCGGLVELIKNGYETLVEAGYEPEMAYFETVHEVKLIVDLIYEGGIANMNYSISNTAEYGEYMSGPRIVNKDETKKRMKEVLADIQSGKFTKQWMDECKGGQKNFLKIREKLAEHPVEKVGKNLRAMMPWISKKKLVDSDKN*
>MP0528_megahit_241336_231-887
DMDVFMVAPKGPGHTVRSEYKRGGGVPCLVAVDSDKTGNALDLALSYASAIGGGKAGIIETTFKDECETDLFGEQTVLCGGVVELIRNGFETLVEAGYPPEMAYFECLHEVKLIVDLIYEGGIANMNYSISNTAEYGEYVSGPKIVDGDTKAKMKKVLDKIQSGEFTREWIEEYKSGAKNFEAMRSKIDNHQIEKVGTELRAMMPWISKNKLVDKEKN*
>MP0528_megahit_242441_3-113
VDNQTLIQINTALREHPVEIVGARLRGYMSAMKKIV*
>MP0528_megahit_242445_144-1166
MKMFYEKDTDVNLIKDKKIAIFGYGSQGHAHALNLRDSGVKEVVVALREGSSSIEKAQSKGLKVMNLSDAAEWADVVMILTPDELQASIYKNHIEQRARKGTSLAFAHGLNVHYDLIKAREDLDVFMVAPKGPGHLVRSEYEKGGGVPCLFAVHQNGSGKARDLAMSYASAVGGGRSGIIETTFKDEVETDLFGEQTVLCGGLVELIKNGYETLVEAGYEPEMAYFETVHEVKLIVDLIYEGGIANMNYSISNTAEYGEYESGPRVVNKAETKKRMKEVLADIQSGKFTKQWMEECKNGQKNFLATRAKLAEHPVEKVGANLRAMMPWIGKKKLVDSDKS*
>MP0528_megahit_244944_1-264
MKTYYDKDTNKDLIKNKKVAIFGYGSQGHAHALNLKDSGVKEVVVALREGSASINKAEGSGLKVMSLSDAAAWADVVMMLTPDELQSE
>MP0528_megahit_245863_591-1613
MRVYYDRDCDVNLIKDKKVAILGYGSQGHAHALNLRDSGAKNMVVALREGSPSAKKAEAEGLKVMGIPEAAAWCDLIMFTMPDELQAETYKKYVHDNIKEGAAIAFAHGLNVHFGLIEPKKGIDVLMMAPKGPGHTVRGEYTKGGGVPCLVAVDKDESGKALEIGLSYCSAIGGGRSGIIETNFREECETDLFGEQAVLCGGLIELIRCGFETLVEAGYAPEMAYFECLHEVKLIVDLIYEGGIANMDYSISNTAEYGQYVTGPRILPYEQTKKVMKGVLSDIQKGNFVRDFMLENAVGQPTIKAARRANDEHMIEAVGEKLRGMMPWISAGKMVDRDKN*
>MP0528_megahit_245886_976-1257
MKMFYEKDTDVNLIKDKKIAIFGYGSQGHAHALNLKDSGVSEVVVALRDGSSSIKKAESKGLKVMNLSDAAEWADVVMILTPDELQATIYKNHI
>MP0528_megahit_247762_304-618
MKMFYEKDADVNLIKDKKVAIFGYGSQGHAHALNLKDSGVKEVVVALRDGSASKAKAESKGLKVMNLSDAAEWADVCMILTPDELQASIYKNHIEQRIKEGTSLA
>MP0528_megahit_248017_3-509
GHAHAMNLDDSGINVTIGLREGSTSASKAKDAGLTVKSIEDAASDADVVMILAPDEYQANLYKKSIEPNLKPSAAVAFAHGFNIHYKQIVPADSHDVFMIAPKSPGHLVRSTFVNGKGVPTLIAIHNNTSGKAKDIALAYASAIGGGRAGIIETDFKEETETDLFGEQA
>MP0528_megahit_248927_87-668
MKTYYDKDTNKDLIKNKKVAIFGYGSQGHAHALNLKDSGVKEVVVALREGSSSIKKAEGAGLKVMSLSDAAAWADVVMMLTPDELQSEIYKNHIEQRMKEGTSLAFAHGLNIHFDLINARKDLDVFMVAPKGPGHTVRSEYQKGGGVPCLMAVHKDSSGKAKDLALSYASAVGGGKAGIIETTFKDECETDLFG
>MP0528_megahit_250901_3-971
FGVPTLIAVHPENDPQGHGLAQAKAYAAGTGGHRAGVLKSSFIAEVKSDLMGEQTILCGMLQTGSILCFDKMIEKGIDAGYASKLIQYGWEVITEALKYGGVTNMLDRLSNPAKVKAFELSEELKVIMRPLYNKHQDDIIDGTFSRVMMEDWANDDANLLKWRAETAETNFEKTPAGDVEISEQEFFDNGILMVAMVKAGVELAFETMTAAGIIDESAYYESLHETPLIANTIARKKLFEMNRTISDTAEYGCYLYNHACLPLLADFMKNIDTDVIGKGLNEQSNQVDNQTLIQINTALREHPVEIVGAKLRGYMSAMKKIV*
>MP0528_megahit_250922_3-389
MKVYYDHDCDVNLLKKMNIVILGYGSQGHAHALNLRDSGMSNIVVALRDGSSSIKKAESQGFKVMNIEDASKWADLIMFTMPDELQAETYKNFVKDNLKDGAAVAFAHGLNIHFGLIEPKQTIDVIMMA
>MP0528_megahit_252142_303-806
MKMFYEKDTDVNLIKDKKIAIFGYGSQGHAHALNLRDSGVKEVVVALREGSSSIAKAESKGLKVMNLSDAAEWADVVMILTPDELQAAIYKNHIEQRVKEGTSIAFAHGLNVHYDLIKARKDLDVFMVAPKGPGHLVRSEYEKGGGVPCLFAVHQNGSGKARDLALSY
>MP0528_megahit_252570_2-250
MKMFYEKDADVDLIKNKKIAIFGYGSQGHAHALNLKDSGVKEIVVALRDGSSSVVKAESKGLKVMNLSDAAAWADVVMILTPD
>MP0528_megahit_253074_1-324
MKTYYDKDTNKNLIKNKKVAIFGYGSQGHAHALNLKDSGVKEVVVALRDGSSSIKKAEGAGLKVMSLSDAAAWADVVMMLTPDELQSEIYKNHIEQRMKEGTSLAFAH
>MP0528_megahit_253537_2-166
TKQWVKEYQTGLPKYKQFQSDGEKHSIEKVGTRLRALMPWVKKRNIKGAQASYN*
>MP0528_megahit_253660_1-615
EIYKNHIEQRMKEGTSLAFAHGLNIHFDLINARKDLDVFMVAPKGPGHTVRSEFQKGGGVPCLMAVHKDSSGKAKDLALSYASAVGGGKAGIIETTFKDECETDLFGEQTVLCGGLVELIKNGFETLTEAGYPPQMAYFETLHEVKLIVDLIYEGGIANMNYSISNTAEYGEYVSGKRIVDDKTKEKMKAVLKDIQSGKFTKQWM
>MP0528_megahit_254037_67-525
CETDLFGEQTVLCGGLVELIKNGFETLTEAGYPPEMAYFETLHEVKLIVDLIYEGGIANMNYSISNTAEYGEYVSGKRVVDDKTKDKMKEVLKDIQSGKFTKQWMDEHKSGQKNFLKMRQDLAKHPIEKVGKELRAMMPWIGKNKLVDKDKN*
>MP0528_megahit_256558_1-237
MENYFNTLSFREKLMQLGKCRFMSSSEFSDGVEFLKNKKIAIVGCGAQGLHQGLNMRDSGLDISYTLRQSSIDSKRQSF
>MP0528_megahit_257335_1501-2157
DLDVFMVAPKGPGHTVRSEYQKGGGVPCLMAVHKDSSGKAKDLALSYASAVGGGKAGIIETTFKDECETDLFGEQTVLCGGLVELIKNGFETLTEAGYPPQMAYFETLHEVKLIVDLIYEGGIANMNYSISNTAEYGEYVSGKRVVDGKTKEKMKEVLKDIQSGKFTKQWMDEHKSGQKNFLKMRQDLAKHPIEKVGKELRAMMPWIGKNKLVDKDKN*
>MP0528_megahit_257558_12-701
NIHFDLINARKDLDVFMVAPKGPGHTVRSEYQKGGGVPCLMAVHKDSSGKAKDLALSYASAVGGGKAGIIETTFKDECETDLFGEQTVLCGGLVELIKNGFETLTEAGYPPEMAYFETLHEVKLIVDLIYEGGIANMNYSISNTAEYGEYVSGKRVVDDKTKEKMKQVLKDIQSGKFTKQWMDEHKSGQKNFLKMRQDLAKHPIEKVGKELRAMMPWIGKNKLVDKDKN*
>MP0528_megahit_258101_383-559
IQSGKFTKAWMDECKNGQKNFLATRAKLAEHPVEKVGANLRAMMPWIGKKKLVDSDKK*
>MP0528_megahit_258207_1-735
QRMKEGTSLAFAHGLNIHFDLINARKDLDVFMVAPKGPGHTVRSEYQKGGGVPCLMAVHKDSSGKAKDLALSYASAVGGGKAGIIETTFKDECETDLFGEQTVLCGGLVELIKNGFETLVEAGYPPQMAYFETLHEVKLIVDLIYEGGIANMNYSISNTAEYGEYVSGKRIVDDKTKEKMKAVLKDIQSGKFTKQWMDEHKSGQKNFLKMRQDLAKHPIEKVGKELRAMMPWIGKNKLVDKDKN*
>MP0528_megahit_258702_541-693
QWMDEHKSGQKNFLKMREDLAKHPIEKVGKELRAMMPWIGKNKLVDKDKN*
>MP0528_megahit_259619_3-518
AAEWADVVMILTPDELQASIYKNHIEQRVKEGKSIAFAHGLNVHYDLIKARKDLDVFMVAPKGPGHLVRSEYEKGGGVPCLFAVHQNGSGKARDLAMSYASAVGGGRSGIIETTFKDEVETDLFGEQTVLCGGLVELIKNGYETLVEAGYEPEMAYFETVHEVKLIVDLIYE
>MP0528_megahit_266805_3-527
AAEWADVIMILTPDELQATIYKNHIEQRVKEGTSIAFAHGLNVHYDLIKARKDLDVFMVAPKGPGHLVRSEFEKGGGVPCLFAVHQNGSGKARDLAMSYASAVGGGRSGIIETTFKDEVETDLFGEQTVLCGGLVELIKNGYETLVEAGYEPEMAYFETVHEVKLIVDLIYEGGI
>MP0528_megahit_267096_1-405
MKMFYEKDTDVNLIKDKKIAIFGYGSQGHAHALNLKDSGVKEVVVALREGSSSIAKAESKGLKVMNLSDAAEWADVVMILTPDELQASIYKNHIEQRVKEGTSIAFAHGLNIHYDLINARKDLDVFMVAPKGPGH
>MP0528_megahit_267103_611-949
MKMFYEKDTDPNLIKNKKIAIFGYGSQGHAHALNLKDSGVKEVVVALRDGSASKAKAESKGLKVMNLSDAAEWADVIMVLTPDELQASIYKNHIEQRVKEGTSIAFAHGLNVH
>MP0528_megahit_267459_3-494
GIIETTFKDECETDLFGEQTVLCGGLVELIKNGYETLVEAGYEPEMAYFECLHEVKLIVDLIYEGGIANMNYSISNTAEYGEYVSGPRIINKEETKKRMKEVLADIQSGKFTKQWMDECKNGQKNFLKTREELAKHSIETVGMKLRAMMPWIGKKKLVDSDKK*
>MP0528_megahit_267552_3-449
MNIFYDDDANIEIIQKLKVSIVGYGSQGHAHANNLSDSGVDVTVALREGSSSWEKAEEAGLKVMPVDEATKDADLVMILAPDEFQKGIYEKSIKPNLKNNAILAFAHGFNIHFKKIIPDETNSVIMIAPKGPGHTVRSTYLKGGGVPSL
>MP0528_megahit_268649_2-1006
KDTNPNLIKDKKIAIFGYGSQGHAHALNLKDSGVKEVVVALRDGSSSKEKAESKGLKVMNLSDAAAWADVVMVLTPDELQATIYKNHIEQRVKEGTSIAFAHGLNIHYDLIKARKDLDVFMVAPKGPGHLVRSEFEKGGGVPCLFAVHQNGSGKARDIAMSYASAIGGGRSGIIETTFKDEVETDLFGEQTVLCGGLVELIKNGYETLVEAGYEPEMAYFETVHEVKLIVDLIYEGGIANMNYSISNTAEYGEYMSGPRIINKEETKKRMKEVLADIQSGKFTKEWMNECKNGQKNFLKIREKLAEHPVEKVGANLRAMMPWISKKKLVDSDKN*
>MP0528_megahit_269283_1-636
MKTYYDKDTNLNLIKDKKVAIFGYGSQGHAHALNLKDSGVKEVVVALREGSSSIKKAESAGLKVMSLSDAAAWADVVMMLTPDELQSEIYKNHIEQRMKEGTSLAFAHGLNIHFNLINARKDLDVFMVAPKGPGHTVRSEYQKGGGVPCLMAVHKDSSGKAKDLALSYASAVGGGKAGIIETTFKDECETDLFGEQTVLCGGLVELIKNGFE
>MP0528_megahit_271316_3-260
EYGEYVSGPRILPYDETKAKMKAVLKDIQTGKFVRDFMQENAVGQPYFKGTRRMNDEHEIEKIGEKLRGMMPWISAGKMVDKDRN*
>MP0528_megahit_271879_2306-2911
MANYFNTLPLREQLAQLAQCEFMDPSEFTDGVDALKGKKLVIVGCGAQGLNQGLNLRDSGLDVSYTLRQSAIDERRQSYLNASENSFTVGTYEELIPSADVVLNLTPDKQHTAVVTAIMPLMKQGSTLAYSHGFNIVEEGMQIREDITVIMVAPKCPGSEVREEYKRGFGVPTLIAVHPENDPQGHGLAQAKAYAAGTGGHR
>MP0528_megahit_273979_346-630
MNYSISNTAEYGEYVSGPRIINKEETKKRMKEVLNDIQSGKFTKQWMEECKNGQKNFLKTRDDLAKHSIETVGTKLRAMMPWIGKKKLVDSDKK*
>MP0528_megahit_275760_2-358
EMAYFECLHEVKLIVDLLYEGGMANMRYSISNTAEYGDYSRGPRLITNETKKEMKKILSEIQSGQFAKEWMDEHKSGQTKFKLMRKDQAEHPIEAIGEKLRTLMPWIAEGKMVDKSKN*
>MP0528_megahit_278018_2-223
MKMFYEKDADVNLIKNKKIAIFGYGSQGHAHALNLKDSGVKDIVVALRDGSSSVAKAESKGLKVMNLSDAAAWA
>MP0528_megahit_278334_3-509
ALNLKDSGVKEVVVALRDGSASKAKAESKGLKVMNLSDAAEWADVCMILTPDELQATIYKNHIEQRLKEGTSLAFAHGLNIHYDLIKARKDLDVFMVAPKGPGHLVRSEFEKGGGVPCLMAVHQDGTGKARDLALSYASAIGGGRSGIIETTFKDECETDLFGEQTVLC
>MP0528_megahit_279484_3-230
MSNYFNSLTEEDKLNQLGKCRFMKSDEFSDGVNILIDKKIVIIGCGAQGLNQGLNMRDSGLNISYVLRQSSIDNKK
>MP0528_megahit_281857_264-974
MNNYYNNLSELEKKEQLAKCRFMKEMEFSDGVNALLYKKIVIIGCGAQGLNQGLNMRDSGLDISFALRQSSIKNQSISYKNAIKNNFIVDTYEKLIPDADVVINLTPDKNHTQVVQSAMPLMKSNSILSYSHGFNIVEEGIEIRKDITVIMVAPKCPGTEVREEFLRGFGVPTLIAVHPENDPQRIGLDIAKAYAVATGGHKAGVLESSFVAEVKSDLMGEQTILCGVLQSGSILIY
>MP0528_megahit_281928_1-531
DLTVIMVAPKCPGSEVREEYKRGFGVPTLIAVHPENDPNGDGLDQAKAYAFATGGHRAGVLESSFVAEVKSDLMGEQTILCGVLQTGSILSFNKMVDEGIDQGYAAKLIQYGWETITEALKHGGITNMMDRLSNPAKIKAFGLSERLKKILTPLFQKHMDDIMSGHFSKTMMQDWDN
>MP0528_megahit_282454_275-604
HEVKLIVDLMYEGGMANMRYSISNTAEYGDYTRGPRVVPNETTKAEMKKVLSEIQDGTFTKEWMAEHKSGQIKFKQMRDQGAKHQIEEVGAKLRSMMPWIASNKLVKDI*
>MP0528_megahit_283714_181-573
GYETLVDAGYSPEMAYFECLHEVKLIVDLIYEGGIANMRYSISNTAEYGDLTRGKRIINQKTKTEMKKILEEIQSGEFVKNWILECKSGQLNFKAERRIEAEKNIETVGKKLRKMMPWITSNKLVDTDKN*
>MP0528_megahit_283991_1-381
YSPEMAYFECLHETKLIVDLIHEGGIANMHYSISNTAEFGDYISGPKVITNDTKEAMKGILSRIQTGEFADNFLNDCRQSNDATGGPIMKEMRKNTASHSIEEVGAELRSKMKFLNSERLVNKDKN*
>MP0528_megahit_285002_31-852
SDAAEWADVVMILTPDELQASIYKNHIEQRVKEGTSIAFAHGLNIHYDLIKARKDLDVFMVAPKGPGHLVRSEYEKGGGVPCLFAVHQNGSGKARDLAMSYASAVGGGKSGIIETTFKDEVETDLFGEQTVLCGGLVELIKNGYETLVEAGYEPEMAYFETVHEVKLIVDLIYEGGIANMNYSISNTAEYGEYQTGPRIINKEETKKRMKEVLSEIQSGKFTKDWMDECKNGQKNFLATRAKLAEHPVEKVGANLRAMMPWIGKKKLVDSDKK*
>MP0528_megahit_285322_1288-1935
RLSNPAKIEVYKLADELKNIMSPLFHKHMDDILSGTFSSVMMEDWANDDHNLLKWRALTAETAFEKTEPTADKISEQEYFDHGLVLVALVKAGVELAFETMTDAGIKDASAYYESLHEAPLIANTIARKKLFEMNNIISDTAEYGCYLFDHACKPLLNDFFKKVTLNQLGNTFSDTNAVDNQTLIEVNEKIRNHPVEIIGKELRKSMTSMKKISG*
>MP0528_megahit_286404_20-667
MSNYFNSLSEKDKLNQLGKCRFMKSEEFSDGVNILIDKKIVIIGCGAQGLNQGLNMRDSGLNISYVLRQSSIDNKKESFKNASSNNFNVGTFNELIPEADIVINLTPDKNHSQVVNQAMPLMKENSVLSYSHGFNIVEEGIKIRKDITVIMVAPKCPGTEVREEYIRGFGVPTLIAVHPENDPHGEGLDYAKAYAVATGGHKAGVLESSFVAEVKS
>MP0528_megahit_288457_2-514
AVYGYGSQGHAHALNLKDSGASDVVVALREGSSSVKKAETEGLRVMSMSDAAEWADIMMMLIPDELQADVWKNHIEQRAKEGSALAFAHGLNVHFDLINARPDMDVFMVAPKGPGHTVRSEFKKGGGVPCLVAVDSDKTGKALDIALSYASAIGGGKAGIIETTFKDECET
>MP0528_megahit_290314_562-1803
FINASSNNFNVGNFDEIIPNSDLVINLTPDKNHTPVVEQLMPIMKKNSILSYSHGFNIVEEGIKVRKDITVIMVAPKSPGSEVREEYLRGFGVPTLIAVHPENDKNNIGFDAAKAYAVSLGSHKAGVLDSSFVAEVKSDLMGEQTILCGMLQTGSILSFDRMVELGTNPQYAAKLIQHGWETITEALKHGGITNMMDRLSNPAKVRAYELSEELKNILSPLFIKHMDNILSGNFSETMMKDWENDDKELLNWREETNQTSFEKTNPTTDEISEQEYFNNGILMVAFVKAGVELAYETMVEAGIKEESAYYESLHELPLIANLVSRKKLYEMNHIISDTAEYGCYLFNNDAIPLLSKFFKKLDSDVIGSDQMSKASNSMDNEKLIEINESIRFHSIEIIGDELRQHMTSMKKAL*
>MP0528_megahit_290679_557-940
METKIIYDSSIDKNLIKDLKVTVIGFGSQGHAHALNLHDSGVDVTVGLREDSESFSRAQEMGLKVENLANAASGADVVMLLLPDQVMADVYNSEIADNIKESATLLFAHGFNIHFNEIIPREDLSVGM
>MP0528_megahit_291703_1-372
GYEPEMAYFETVHEVKLIVDLIYEGGIANMNYSISNTAEYGEYQSGPRIINKEETKKRMKEVLSDIQSGKFTKEWMDECKNGQKNFLATRAKLAEHSVEKVGAELRAMMPWIGKKKLVDSDKS*
>MP0528_megahit_293026_1-546
ASGITEDLAMSYASAIGGGRAGILRTTFKEETETDLFGEQVVLCGGLTELIRNGFETLVEAGYQPESAYFETLHEVKLIVDLMYEGGFEWMRHSISDTAEYGDFSRGSRIITSETKEEMKKVLDEIQSGAFAKEWMSQAREGSPFLNEKRAEASKHQLEEVGKGLREMMPFLNAKDVKKDK*
>MP0528_megahit_293421_752-976
INKEETKKRMKEVLADIQSGKFTKQWMDECKNGQKNFLATRAKLAEHPVEKVGATLREMMPWIAKKKLVDSDKK*
>MP0528_megahit_294652_3-686
SEIYKNHIEQRMKNGTSLAFAHGLNIHFDLINARKDLDVFMVAPKGPGHTVRSEYQKGGGVPCLMAVHKDSSGKAKDLALSYASAVGGGKAGIIETTFKDECETDLFGEQTVLCGGLVELIKNGFETLTEAGYPPEMAYFETLHEVKLIVDLIYEGGIANMNYSISNTAEYGEYVSGKRIVDNKTKDKMREVLKDIQSGKFTKQWMDEHKSGQKNFLKMRQDLAKHPI
>MP0528_megahit_295444_1-96
MKMFYEKDTNPNLIKDKKIAIFGYGSQGHAHA
>MP0528_megahit_297785_482-1627
MSNYFNKLSLSEKINQLGKCRFMSQSEFENGLEALKSKKIVIVGCGAQGLNQGLNMRDSGLNISFALRQESINQKRNSFLSASKNNFKIGNFKELIPTADLVLNLTPDKNHTSVVNSIMPLMKKKSILSYSHGFNIVEEGIEVRDDITVIMVAPKCPGTEVREEYKRGFGVPTLIAVHPENDPDNKGLEIAKAYAVATGGHKAGVLESSFVAEVKSDLMGEQTILCGILQTGSILCFDKMIENGIEAGYAAKLVQFGWETITEALKHGGITNMMDRLSNPAKIKAFELSEKLKSIMTPLFKKHMDNIMSGEFSKIMMEDWSNNDKDLLKWRAETADTSFEKTKITDKKISEQEFFDNGVLMVAFVRAGVELAFETMVAAGIK
>MP0528_megahit_298346_1-195
MKTFYEKDADVNLIKNKKVAIFGYGSQGHAHALNLKDSGVKEVVVALREGSSSVKKAESEGLKVM
>MP0528_megahit_300791_201-689
IIETTFKDEVETDLFGEQTVLCGGLVELIKNGYETLVEAGYEPEMAYFETVHEVKLIVDLIYEGGIANMNYSISNTAEYGEYQSGPRIINKDETKKRMKEVLSDIQSGKFTKEWMDECKNGQKNFLATRAKLAEHSVEKVGAELRAMMPWIGKKKLVDSDKS*
>MP0528_megahit_302216_730-1062
KNGIIDESAYYESLHELPLIANLVSRKKLYEMNRIISDTAEYGCYLFNNSCIPLLKEFMRGIENIHIGSKNSDPYDKEELSMYDTSTMIHPIEKIGKILRNNMKNMKKLA*
>MP0528_megahit_302222_515-865
MKVYYEQDADFNIIKDKKIVIIGFGSQGHAHALNLKDSGASNVVVGLREGSSSIEKAKNVGLKTQTPADAVKDADIVMFLAPDENQQEIYQTQIHENIKNGAALAFAHGLNIHFQLI
>MP0528_megahit_302549_1-201
KNEMKKVLEEIQSGAFAKEWMSQAREGAPFLNQKREEASAHQIETIGKNLRNMMPFLDAKDVKKDK*
>MP0528_megahit_305577_636-1487
MKNYFNQLSIREQQIQLGRCRFMNIGEFSDGIEVLKGKNIVIIGCGAQGLNQGLNMRDSGLKISYALRESAITNKRQSYQNAAENQFNVGTYQEIIPNADMVINLTPDKNHTSVVNAVVPLMKKDSILSYSHGFNIVEEGIEIRKDITVIMVAPKCPGSEVRQEFLRGFGVPTLIAVHDQNDPQSKGLEYAKAYAVATGGHKAGVLESSFIAEVKSDLMGEQTILCGVLQTGSIMCFDKLVELGIQAPYASKLIQYGWETITEALKHGGITNMMDRLSNPAKIE
>MP0528_megahit_306348_74-784
ATLLFAHGFNIHFNEIIPREDLSVGMVAPKGPGHLLRRTYEEGSGMPCLVAVEKDSSGNTHEIALSYASAIGGGRAGILNTTFKEETETDLFGEQVVLCGGLTELIRNGFETLVEAGYQPESAYFETLHEVKLIVDLMYEGGFEWMRHSISDTAEYGDFSRGSRIITSETKNEMKKVLEEIQSGAFAKEWMAQAREGAPFLNQKREEASAHQIEAIGKNLRNMMPFLDSKDVKKDK*
>MP0528_megahit_306656_1208-1456
MNRIISDTAEYGCYLFDHAAKPILTEFMKDIKSDVIGNGSNLGDNGVDNKKLIDINEIIRYHPVEIIGYELRTSMTAMKKIL*
>MP0528_megahit_308698_1-942
MKTYYDKDTNKDLIKNKKVAIFGYGSQGHAHALNLKDSGVKEVVVALREGSSSIKKAESAGLKVMSLSDAAAWADVVMMLTPDELQSEIYKNHIEQRMKEGTSLAFAHGLNIHFDLINARKDLDVFMVAPKGPGHTVRSEYQKGGGVPCLMAVHKDSSGKAKDLALSYASAVGGGKAGIIETTFKDECETDLFGEQTVLCGGLVELIKNGFETLTEAGYPPEMAYFETLHEVKLIVDLIYEGGIANMNYSISNTAEYGEYISGKRVVDNKTKDKMREVLKDIQSGKFTKQWMDEHKSGQKNFLKMRQDLAKHPI
>MP0528_megahit_310514_3-1256
MSNYFNQLTLREQLRQLGQCRFMESSEFEGGISALKGKQIVIIGCGAQGLNQGLNMRDSGLKIKYALREGAIKQKRASYANATTNNFEVGQYKELIPSADLVINLTPDKNHTSVVEEIMPLMKKGATLSYSHGFNIVEEGMKVREDVTVIMVAPKCPGSEVREEYKRGFGVPTLIAVHPENDPNGNGLDQAKSYAFATGGHRAGVLESSFVAEVKSDLMGEQTILCGILQTGSILSFNKMVDEGIDPGYAAKLIQYGWETITEALKHGGITNMMDRLSNPAKIKAFELSERLKKILTPLFQKHMDDIMSGYFSKTMMQDWNNDDKNLLSWRAETEKTAFEKTPITNQEISEQEFFDNGILMVAFVRAGVELAFDTMVAAGIKEESAYYESLHETPLIANTIARKKLFEMNRIISDTAE
>MP0528_megahit_313651_553-1584
MEVYYDKDANLDLLKQKTIAVIGYGSQGHAHANNLKDSGLNVILGLRENSASAEKAKDAGFEVLSNSEAAAKADMVMFLIPDEFQGKTYAEDIEPNLKEGATIAFAHGFNIHYGQIKPRSDLDVVMIAPKGPGHTVRGQYNIGAGVPCLVAIQQDASGDALANSIAYASAIGGGRAGIIKTTFKDETETDLFGEQAVLCGGLTSLIRAGYETLTEAGYPPEMAYFECVHEVKLIVDLIYEGGLANMRYSISNTAEYGDYTSGPKVVTEDAKKAMRVVLDRIQSGEFADEFVSDARQSNSGAGGPIMESHRKESREHPIEKVGAELRGMMPWIAANKLVDKSKN*
>MP0528_megahit_314829_2-520
HIEQRIKEGTSLAFAHGLNIHYDLIKARKDLDVFMVAPKGPGHLVRSEFEKGGGVPCLMAVHQDGTGKARDLALSYASAIGGGRSGIIETTFKDECETDLFGEQTVLCGGLVELIKNGYETLVEAGYEPEMAYFECLHEVKLIVDLIYEGGIANMNYSISNTAEYGEYVSGPR
>MP0528_megahit_317042_3-785
MKVYYDKDADLDLIQSKKVAIIGYGSQGHAHALNLKDSGVNEICVALRDGSSSIEKAQNAGFDVMNVSEAAKWADVMMMLTPDELQADIYNDDIKDNLKEGSALLFAHGLNIHFNLIDPRPDLDIFMVAPKGPGHTVRSEYERNAGVPCLIAVHQDATNTAKDLGLSYASAIGGGRAAIIETSFKEECETDLFGEQAVLCGGVVELIRNGFDTLVEAGYAPEMAYFECLHEMKLIVDLMYEGGIKNMNYSISNTAEYGEYV
>MP0528_megahit_317516_1-606
GAGVPCLVAIHQDASGNALDNSVAYASAIGGGRAGIIKTTFKDETETDLFGEQAVLCGGLTSLIQAGYETLVEAGYPPEMAYFECVHEVKLIVDLIYEGGLANMRYSISNTAEYGDYTSGPKVVTDEAKQAMKKILDRIQNGEFADEFVTDARKSNGPEGGPEMEKYRRESREHPIEKVGADLRGMMPWIEANKLVDKTKN*
>MP0528_megahit_317749_468-677
TKKRMKEVLSDIQSGKFTKEWMDECKNGQKNFLATRAKLAEHSVEKVGAELRAMMPWIGKKKLVDSDKS*
>MP0528_megahit_318919_204-1226
MKMYYEKDTNTNLIKDKKIAIFGYGSQGHAHALNLKDSGVKEVVVALRDGSSSKAKAESKGLKVMNLSDAAEWADVVMILTPDELQATIYKNHIEQRVKEGTSIAFAHGLNIHYDLIKARKDLDVFMVAPKGPGHLVRSEFEKGGGVPCLFAVHQNGSGKARDIAMSYASAIGGGRSGIIETTFKDEVETDLFGEQTVLCGGLVELIKNGYETLVEAGYEPEMAYFETVHEVKLIVDLIYEGGIANMNYSISNTAEYGEYVSGPKIINKEETKKRMKEVLEKIQSGKFTKEWMEECKNGQKNFLKTREKLAEHPIEKVGADLRAMMPWITKKKLVDSDKN*
>MP0528_megahit_319964_3-785
SIKKAESAGLKVMSLSDAAAWADVVMMLTPDELQSEIYKNHIEQRMKEGTSLAFAHGLNIHFDLINARKDLDVFMVAPKGPGHTVRSEFQKGGGVPCLMAVHKDSSGKAKDLALSYASAVGGGKAGIIETTFKDECETDLFGEQTVLCGGLVELIKNGFETLTEAGYPPEMAYFETLHEVKLIVDLIYEGGIANMNYSISNTAEYGEYVSGKRVVDNKTKEKMKEVLKDIQSGKFTKQWMDEHKSGQKNFLKMRQDLAKHP
>MP0528_megahit_320556_7886-9358
MSNYFNTLSLYEKLDQLSRCRFMDSSEFSNGIAALEGKKIVIVGCGAQGLNQGLNMRDAGLRISYALRAGAIKQKRTSFNNAVSNDFAVGTYEDMIPLADLVINLTPDKNHSSVVEAVMPLMKKGATLSYSHGFNIVEEGMKIREDLTVIMVAPKSPGSEVREEYKRGFGVPTLIAVHLDNDPQGYGLEQAKAYCVGTGGHRAGVLESSFVAEVKSDLMGEQTILCGVLQTGSILCFDKMVAQGIDPGYASKLIQFGWETITEALKHGGITNMMDRLSNPAKIKSFELSEELKEIMSPLFQKHMDDIMSGHFSKTMMEDWANDDKNLLTWRAATAETAFEKTVITEKEITEQEYFDHGVLMVAFVRAGVELAFDTMVASGIKDASAYYESLHETPLIANTIARKKLFEMNRVISDTAEYGCYLFDHACKPLLTDYMKKIDTDVIGTSYKPNDSGVDNQKLIAINAVIRNHPVEVIGKELRESMTAMKKIV*
>MP0528_megahit_321180_4567-5589
MKMFYEKDTNPKLIKDKKIAIFGYGSQGHAHALNLKDSGVKEVVVALRDGSSSKEKAESKGLKVMNLSDAAAWADVVMVLTPDELQATIYKNHIEQRVKEGTSIAFAHGLNIHYDLIKARKDLDVFMVAPKGPGHLVRSEFEKGGGVPCLFAVHQNGSGKARDIAMSYASAIGGGRSGIIETTFKDEVETDLFGEQTVLCGGLVELIKNGYETLVEAGYEPEMAYFETVHEVKLIVDLIYEGGIANMNYSISNTAEYGEYMSGPRIINKEETKKRMKEVLADIQSGKFTKEWMNECKNGQKNFLKIREKLAEHPVEKVGANLRAMMPWISKKKLVDSDKN*
>MP0528_megahit_321285_3-224
MKMFYEKDTDINLIKEKKIAIFGYGSQGHAHALNLKDSGVKEVVVALRDGSSSTAKAESKGLKVMNLSDAAAWA
>MP0528_megahit_321870_1-318
VDLIYEGGIANMNYSISNTAEYGEYQSGPRIINKEETKKRMKAVLSDIQSGKFTKEWMDECKNGQKNFLATRAKLAEHSVEKVGAKLRAMMPWIGKKKLVDSDKS*
>MP0528_megahit_323738_1315-1680
VELAFETMVEAGIIEESAYYESLHELPLIANLISRKKLYEMNSIISDTAEYGCYLFCNKAKPLLKNYIDELNPKFFAEKFEQVNSTAGEIINNINFEIKNHPVEKIGAKLRKSMTAMKNLF*
>MP0528_megahit_324112_455-775
LKLIVDLMYEGGMTDMRYSISNTAEYGDLTKGPFLIDDHVKAKMKLVLADVQNGKFANDFVSEIKSGSPEFNRLRKEGSEHLIESTGKKLRSMMSWMDKEKLVGNK*
>MP0528_megahit_324754_3-1277
QRTYENNRNSSKHIKMKNYFNQLPIRDQQIQLGSCRFMNITEFNDGIEVLKSKNIVIVGCGAQGLNQGLNMRDSGLKISYALRESAITNKRQSYQNAVENQFSVGTYQEMIPNADMVINLTPDKNHTSVVNAVVPIMKKYSILSYSHGFNVVEEGVEIRKDITVIMVAPKCPGSEVRQEYLRGFGVPTLIAVHDQNDPQSKGLEYAKAYAVATGGHKAGVLESSFIAEVKSDLMGEQTILCGVLQTGSIMCFDKLVELGIQAPYASKLVQYGWETITEALKHGGITNMMDRLSNPAKIEVYKLADELKNIMSPLFQKHMDDILSGEFSSVMMEDWANNDHNLLKWRALTAETAFEKTEPTADKISEQEYFDHGLILVALVKAGVELAFETMTDAGIKDASAYYESLHEAPLIANTIARKKLFEMN
>MP0528_megahit_324925_222-911
MKMFYEKDTNVDLIKDKKIAIFGYGSQGHAHALNLKDSGVKEVVVALREGSSSIPKAESKGLKVMNLSDAAEWADVVMILTPDELQASIYKNHIEQRVKEGKSIAFAHGLNVHYDLIKARKDLDVFMVAPKGPGHLVRSEYEKGGGVPCLFAVHQNGSGKARDLAMSYASAVGGGRSGIIETTFKDEVETDLFGEQTVLCGGLVELIKNGYETLVEAGYEPEMAYFETVH
>MP0528_megahit_325443_1-543
SDAAEWADVIMVLTPDELQASIYKNHIEQRVKEGTSIAFAHGLNVHYDLIKARKDLDVFMVAPKGPGHLVRSEFEKGGGVPCLFAVHQNGSGKARDLAMSYASAIGGGRSGIIETTFKDEVETDLFGEQTVLCGGLVELIKNGYETLVEAGYEPEMAYFETVHEVKLIVDLIYEGGIANMN
>MP0528_megahit_326323_1-69
GTKLRAMMPWIGKKKLVDSDKK*
>MP0528_megahit_326469_647-790
MRVYYDRDADLNLIKDKKISIVGYGSQGHAHAMNLRDSGIENVSIALR
>MP0528_megahit_326570_2-523
MRVYYDQDCDVNIVKEIKIAILGYGSQGHAHALNLRDSGAKNVAVALRKNSPSTKKAEAEGLKVLGIEEAAKWCDLMMFTMPDELQAETYKNLIHSNLKSGAAIAFAHGLNVHFGLIEPKQDVDVIMMAPKGPGHTVRGEFVKGGGVPCLVAVHQNASGKALEIGLSYCSAIGG
>MP0528_megahit_328744_1-1014
MKMFYEKDADVNLIKDKKVAIFGYGSQGHAHALNLKDSGVKEVVVALRDGSASKAKAESKGLKVMNLSDAAEWAEVCMILTPDELQATIYKNHIEQRIKEGTSLAFAHGLNIHYDLIKARKDLDVFMVAPKGPGHLVRSEFEKGGGVPCLMAVHQDGTGKARDLALSYASAIGGGRSGIIETTFKDECETDLFGEQTVLCGGLVELIKNGYETLVEAGYEPEMAYFECLHEVKLIVDLIYEGGIANMNYSISNTAEYGEYVSGPRIINKEETKKRMKEVLADIQSGKFTNQWMDECKNGQKNFLKTRDELAKHSIETVGTKLRAMMPWIGKKKLVDSD
>MP0528_megahit_329099_2-607
MKMFYEKDADVNLIKDKKVAIFGYGSQGHAHALNLKDSGVKEVVVALRDGSASKAKAESKGLKVMNLSDAAEWADICMILTPDELQATIYKNHIEQRIKEGTSLAFAHGLNIHYDLIKARKDLDVFMVAPKGPGHLVRSEFEKGGGVPCLMAVHQNGTGKARELALSYASAIGGGRSGIIETTFKDECETDLFGEQTVLCGG
>MP0528_megahit_331070_3-905
SQVVNQAMPLMKENSVLSYSHGFNIVEEGIKIRKDITVIMVAPKCPGTEVREEYLRGFGVPTLIAVHPENDPNGEGLDYAKAYAVATGGHKAGVLESSFVAEVKSDLMGEQTILCGVLQSGSILCYNKMVELGYNKGFAAKLIQYGWETITEELKHNGISGMIKRLDSQSRYLVHKLSDELKAIMTPLFETHMKNILTGSFSHEMMIDWKNNDENLLRWREETGLTNFEKASPSDEIIENQDFFNKGLLMISFVKSGVELAFETMVNNGIIDESAYYESLHELPLIANLVARKKLYEMNRI
>MP0528_megahit_331381_13-660
MKMFYEKDTDANLIKDKKIAIFGYGSQGHAHALNLKDSGVKEVVVALREGSSSIEKAESKGLKVMNLSDAAEWADVVMILTPDELQATIYKNHIEQRVKEGTSIAFAHGLNVHYDLIKARKDLDVFMVAPKGPGHLVRSEFEKGGGVPCLFAVHQNGSGKARDLAMSYASAIGGGRSGIIETTFKDEVETDLFGEQTVLCGGLVELIKNGYETLVE
>MP0528_megahit_331982_273-704
MKNYFNSLSETEKRDQLSKCRFMNLDEFTHENKSLIGKKIVIIGCGAQGLNQGLNMRDSGLDVSYALREKAIKMKRQSFINVTKNNFIYGQIQDLVPYADVVINLTPDKNHSDVINSVVPLMKKGSILSYSHGFNIVEEGIIIR
>MP0528_megahit_335008_22-585
MDDIMSGHFSKTMMQDWDNDDKNLLSWRAETEKTAFEKTPITNQEISEQEFFDNGILMVAFVRAGVELAFDTMVAAGIKEESAYYESLHETPLIANTIARKKLFEMNRIISDTAEYGCYLFDHAAKPILAEFMKDIKSDVIGNGNNMEDNGVDNKKLIDINEIIRYHPVELIGYELRTSMTAMKKIL*
>MP0528_megahit_336418_114-1004
MKMFYEKDADVNLIKDKKVAIFGYGSQGHAHALNLKDSGVKEVVVALRDGSTSKAKAESKGLKVMNLSDAAEWADVCMILTPDELQATIYKNHIEQRIKEGTSLAFAHGLNIHYDLIKARKDLDVFMVAPKGPGHLVRSEFEKGGGVPCLMAVHQDGTGKARDLALSYASAIGGGRSGIIETTFKDECETDLFGEQTVLCGGLVELIKNGYETLVEAGYEPEMAYFECLHEVKLIVDLIYEGGIANMNYSISNTAEYGEYVSGPRIINKEETKKRMKEVLEDIQSGKFTKQWMDECK
>MP0528_megahit_336655_1-597
VAPKCPGTEVREEYLRGFGVPTLIAVHPENDPNNNGLELAKAYAVATGGHRAGVLESSFVAEVKSDLMGEQTILCGVLQTGSLLCFEKMLSLGFDKSYSVKLIQYGWETITEELKHNGISGMINRLDNKSRLCVHKLSERLKNIMTPLFNKHMDDILDGTFSTEMMKDWDNGDYNLLKWREETGKTLFEKTQCQTEDIN
>MP0528_megahit_336674_47-1090
MKIYYDEDANLDIIKNLKVAIIGYGSQGHAHANNLHDSGVDITVGLREGSDSWDKAESSGLEVSSIENSVKDSDLVMILAPDEFQSDLYTKKIEPNLKQGAILAFAHGFNIHFGKIKPTDDISVVMIAPKGPGHTVRSTFMSGGGVPSLIAIHKDAISERDFKAKDVALSYAKANGGTRAGVLETSFKEETETDLFGEQAVLCGGMTALIKAGYETLVEAGYSPEMAYFECLHETKLIVDLLHEGGISNMHYSISNTAEFGDYLTGPRIITEDTKKEMKKVLEDIQSGNFADKFLDDCRQSNDGSGGPFLKNNREKTKEHSIESIGKELRSKMKFLSEKKLVDKDKN*
>MP0528_megahit_337981_3-386
MKMFYEKDTDPNLIKNKKIAIFGYGSQGHAHALNLKDSGVKEVVVALRDGSSSKAKAESKGLKVMNLSDAAEWADVIMVLTPDELQASIYKNHIEQRVKEGTSIAFAHGLNVHYDLIKARKDLDVFMV
>MP0528_megahit_338323_75-668
AIYQDSTNTSDSSAKEVALSYAKANGGTRAGVLETTFKEETETDLFGEQAVLCGGMTALIKAGYETLVEAGYSPEMAYFECLHETKLITDLIQEGGIANMHYSISNTAEYGDYLSGPKIITEKTKEAMKEVLDNIQSGNFADEFLEDCRQSNDGSGGPFMKSKRESTKNHPIEKVGKELRSKMKFLNSEKLVDKEKN*
>MP0528_megahit_338591_285-512
KIVDGETKSKMKKVLEKIQSGEFTREWIEEYKSGAKNFEAMRSKIDNHQIEKVGKDLRAMMPWISKNKLVDKEKN*
>MP0528_megahit_339334_38-1057
MKTFYEKDADVNLIKNKKVAIFGYGSQGHAHALNLKDSGVKEVVVALREGSSSVKKAESEGLKVMSLSDAAAWADVVMMLTPDELQSEIYKNHIEQRMKEGTSLAFAHGLNIHFDLINARKDLDVFMVAPKGPGHTVRSEYQKGGGVPCLMAVHKDSSGKARDLALSYASAIGGGKSGIIETTFKDECETDLFGEQTVLCGGLVELIKNGFETLTEAGYPPEMAYFETLHEVKLIVDLIYEGGIANMNYSISNTAEYGEYVSGKRIVDNKTKEKMKEVLKDIQSGKFTKQWMDEHKSGQKNFLKMREDLAKHPIEKVGKELRAMMPWIGKNKLVDKDKN*
>MP0528_megahit_340177_211-639
LCGGLVELIKNGYETLVEAGYEPEMAYFETVHEVKLIVDLIYEGGIANMNYSISNTAEYGEYISGPRIINKEETKKRMKEVLDDIQSGKFTKQWIDECKNGQKNFLKIREKLAEHPVEKVGKNLRAMMPWISKKKLVDSDKS*
>MP0528_megahit_343197_3-377
GVELAFETMVAAGIKEESAYYESLHETPLIANTIARKKLYEMNRIISDTAEYGCYLFDHACKPLLKKFMSEIDVDVIGKSFNSGKDNYVDNKKLIDINEIIRFHPVENIGYELRESMTGMKKII*
>MP0528_megahit_344010_3-119
MKTYYDKDTNTDLIKNKKVAIFGYGSQGHAHALNLKDSG
>MP0528_megahit_344048_1-252
YGDYSRGPRLITDETKKEMKKILSEIQSGQFAKEWMQEHQSGQTKFKVMRKEQAEHPIEAVGEKLRTLMPWIAEGKMVDKSKN*
>MP0528_megahit_345627_4183-5226
MNIFYDDNADIEIIKNLKVTIVGYGSQGHAHANNLNDSGVDVTVALREGSSSWAKANQAGLKVKKIDEAIKNADLVMILAPDEFQKGIYEKSIKPNLKKEAVIAFAHGFNIHFKKIVPDDSNSVIMIAPKGPGHTVRSTYLNGGGVPSLIAIYKDSTKSEEPSAKDIALSYAKANGGTRAGVLETTFKEETETDLFGEQAVLCGGITALIKAGYETLVEAGYSPEMAYFECLHETKLITDLIQEGGIANMHYSISNTAEYGDYLSGPKIITEKTKEAMQEILANIQSGNFANEFLDDCRQSNDGSGGPFMKSNRKSTKNHPIEKVGKELRSKMKFLNSEKLVDKEKN*
>MP0528_megahit_346210_74-532
ETDLFGEQTVLCGGLVELIKNGYETLVEAGYEPEMAYFETVHEVKLIVDLIYEGGIANMNYSISNTAEYGEYQSGPRVVNKEETKKRMKEVLAEIQSGKFTKEWMDECKNGQKNFLATRAKLAEHPVEKVGAELRAMMPWIAKKKLVDSDKS*
>MP0528_megahit_348486_2-394
MINYYNILSESEKKIQLSKCRFMSLDEFNHGNKILENKKIVIVGCGAQGLNQGLNMRDSGLNVSFALRESSITQKRKSFQDATSNNFGVGTFSELIPDADLVINLTPDKNHTDVVNSVMPLMKKNSVLSYS
>MP0528_megahit_348776_3-458
MKMFYEKDTDSNLVKDKKIAIFGYGSQGHAHALNLKDSGVKEVVVALRDGSSSIPKAESKGLKVMNLSDAAEWADIVMILTPDELQASIYKNHIEQRVKEGSSIAFAHGLNVHYDLIKARKDLDVFMVAPKGPGHLVRSEYEKGGGVPCLFA
>MP0528_megahit_348780_3-647
MKMFYEKDTDVNLIKNKKIAIFGYGSQGHAHALNLKDSGVKEVVVALREGSSSIEKAESKGLKVMNLSDAAEWADVVMILTPDELQATIYKNHIEQRVKEGTSIAFAHGLNVHYDLIKARKDLDVFMVAPKGPGHLVRSEYEKGGGVPCLFAVHQNGSGKARDLAMSYASAIGGGRSGIIETTFKDEVETDLFGEQTVLCGGLVELIKNGYETLV
>MP0528_megahit_349852_1-516
LMQLGKCRFMDSSEFQNGVDFLKDKKIAIVGCGAQGLHQGLNMRDSGLDISYALRQSSIDSKRQSFINASSNDFNVGNFDEIIPNSDLVINLTPDKNHTPVVEQLMPIMKKNSILSYSHGFNIVEEGIKVREDITVIMVAPKSPGSEVREEYLRGFGVPTLIAVHPENDKNN
>MP0528_megahit_350033_1-942
KVIAVIGYGSQGHAHANNLKDSGFEVIIGLREGSSSALKAEEAGFEVLSNADAAQKADLVMFLIPDEFQGKTYIEEIEPNLKQGATIAFAHGFNIHYKQITPRSDLDVVMIAPKGPGHTVRGQYKSGAGVPCLIAIQQDASGTALENSIAYASAIGGGRAGIIKTTFKDETETDLFGEQAVLCGGLTSLIKAGYETLTEAGYPPELAYFECVHEVKLIVDLIYEGGLANMRYSISNTAEYGDYTSGPKVITDTAKEAMKKILERVQSGDFADEFVSDARQSNSQAGGPIMEKYRKESQEHPIEEVGEQLRGMMP
>MP0528_megahit_350089_225-728
GVLETSFREETETDLFGEQAVLCGGMTALIKAGYETLVEAGYSPEMAYFECLHETKLIVDLLHEGGISNMHYSISNTAEFGDYATGPRIITHETKKEMKKVLEDIQSGAFADRFLEDSRQSNDGSGGPFLKNNREMTKEHSIESVGKELRSKMKFLSEKKLVDKDKN*
>MP0528_megahit_350736_1-318
AYYESLHETPLIANTIARKKLFEMNRIISDTAEYGCYLFDHAAKPILAEFMKDIKSDVIGKGNNLGNNGVDNKKLIDINEIIRYHPVETIGYELRTSMTAMKKIL*
>MP0528_megahit_351523_722-1225
MANYFNTLSLRQQLDQLGRCRFMARDEFADGCQFLKGKKIVIVGCGAQGLNQGLNMRDSGLDVSYALRQAAIDEQRDSYKRATSNGFTVGTYQQLIPEADVVYNLTPDKQHASVVEAVMPLMKEGATLGYSHGFNIVEEGQQIRSDITVIMCAPKSPGSEVREEYKRG
>MP0528_megahit_351688_590-1123
LAMSYASAVGGGRSGIIETTFKDEVETDLFGEQTVLCGGLVELIKNGYETLVEAGYEPEMAYFETVHEVKLIVDLIYEGGIANMNYSISNTAEYGEYQSGPRIINKEETKKRMKEVLADIQSGKFTKEWMDECKNGQKNFLATRAKLAEHPVEKVGAGLRAMMPWIAKKKLVDSDKK*
>MP0528_megahit_352372_3-695
YKNHIEQRMKEGTSLAFAHGLNIHFDLINARKDLDVFMVAPKGPGHTVRSEFQKGGGVPCLMAVHKDSSGKAKDLALSYASAVGGGKAGIIETTFKDECETDLFGEQTVLCGGLVELIKNGFETLTEAGYPPEMAYFETLHEVKLIVDLIYEGGIANMNYSISNTAEYGEYVSGKRIVDNKTKEKMKEVLKDIQSGKFTKQWIDEHKSGQKNFLKMRQDLAKHPIEKVGKE
>MP0528_megahit_352376_66-686
HLVRSEFEKGGGVPCLMAVHQDGTGKARDLALSYASAIGGGRSGIIETTFKDECETDLFGEQTVLCGGLVELIKNGYETLVEAGYEPEMAYFECLHEVKLIVDLIYEGGIANMNYSISNTAEYGEYVSGPRIINKEETKKKMKEVLEDIQSGKFTKQWMDECKNGQKNFLKTRDELAKHSIETVGTKLRAMMPWIGKKKLVDSDKK*
>MP0528_megahit_352534_315-617
MKMFYEKDTDVNLIKDKKIAIFGYGSQGHAHALNLKDSGVKEVVVALREGSSSIAKAESKGLKVMNLSDAAEWADVVMILTPDELQASIYKNHIEQRVKEG
>MP0528_megahit_352815_40-996
MKTYYDKDTNPNLIKNKKVAIFGYGSQGHAHALNLKDSGVKEVVVALREGSSSIKKAESAGLKVMSLSDAAAWADVVMMLTPDELQSEIYKNHIEQRMKEGTSLAFAHGLNIHFDLINARKDLDVFMVAPKGPGHTVRSEYQKGGGVPCLMAVHKDSSGKAKDLALSYASAVGGGKAGIIETTFKDECETDLFGEQTVLCGGLVELIKNGFETLTEAGYPPEMAYFETLHEVKLIVDLIYEGGIANMNYSISNTAEYGEYVSGKRIVDNKTKEKMKEVLKDIQSGKFTKQWMDEHKSGQKNFLKMRQDLAKHPIEKVGK
>MP0528_megahit_354521_510-1247
LGYKSDFSVKLIQNGWETITEELKHNGITGMMNRLDDSSRYVAHKLSERLKKIMTPLFNKHMSNILDGSFSDDMMNDWENNDIKLLNWREETGKTKFELNTAGTMNISNQEYFDKGILMISFVKSGVELAFETMVKNGIIDESAYYESLHELPLIANLVSRKKLYEMNRIISDTAEYGCYLFNNSCIPLLTDFMTRVEKNHIGSKNSASYDKKELDIYDSSTKNHSIEKIGKILRNNMKNMKKLA*
>MP0528_megahit_355102_1-147
MKIYYDEDANLEIIKNLKVTIVGYGSQGHAHANNLRDSGVDITVGLREG
>MP0528_megahit_357239_157-642
IETTFKDEVETDLFGEQTVLCGGLVELMKNGYETLVEAGYEPEMAYFETVHEVKLIVDLIYEGGIANMNYSISNTAEYGEYQSGPRIINKEETKKRMKEVLSDIQSGKFTKEWMDECKNGQKNFLATRAKLAEHSVEKVGAELRAMMPWIGKKKLVDSDKS*
>MP0528_megahit_357921_627-1109
MSAKIIYDDSIDVELIKSKKVSVIGFGSQGHAHALNLHDSGVDVTVGLREESNSFNRAKNMGLKVENLENATKEADIIMLLLPDQLMADVYEKDIAPFMKEGSTLFFAHGFNIHFGEIVPREDISIAMIAPKGPGHLLRRTYEEGSGMPCLVAVEKDLNDN
>MP0528_megahit_357932_221-1264
MNIFYDDDANIEIIQKMKVSIVGYGSQGHAHANNLNDSGVDVTVALREGSNSWDKALEAGLKVLPVDKATENADLVMILAPDEFQKDIFEKDIQPNLKSDAILAFAHGFNIHFKKIVPNETNSVIMIAPKGPGHTVRSTYLKGGGVPSLIAIYKDSTKDESASAKNIALSYAKANGGTRAGVLQTTFKEETETDLFGEQAVLCGGMTALIKAGYETLVEAGYSPEMAYFECLHETKLITDLIQEGGIANMHYSISNTAEYGDYLSGPKIITEETKKAMKEVLENIQSGNFADEFLDDCRQSNDGSGGPFMKSNRESIEKHPIEKVGKELRSKMKFLNSQKLVDKEKN*
>MP0528_megahit_359071_208-1194
TIVGYGSQGHAHANNLRDSGVDITVGLREGSSSWKKAESSGLKVSKVEDSVKDSDLVMILAPDEFQSDLYTKKIEENLKKGAILAFAHGFNIHFKKINPSSDVSIIMIAPKGPGHTVRSTYLSGGGVPSLIAVYKDAITGKDYNAKDVSLSYAKANGGTRAGVLETSFREETETDLFGEQAVLCGGMTALIKAGYETLVEAGYSREMAYFECLHETKLIVDLLHEGGISNMHYSISNTAEFGDYATGPRIITDETKKEMKRVLEDIQSGAFADRFLDDSRQSNDGSGGPFLKDNREKTKEHSIESVGKELRSKMKFLSEKKLVDKEKN*
>MP0528_megahit_359224_2939-3637
MKTYYDKDTNPSLIKDKKVAIFGYGSQGHAHALNLKDSGVKEVVVALREGSSSIKKAESSGLKVMSLSDAAAWADVVMMLTPDELQSEIYKNHIEQRMKEGTSLAFAHGLNIHFNLINARKDLDVFMVAPKGPGHTVRSEYQKGGGVPCLMAVHKDSSGKAKDLALSYASAVGGGKAGIIETTFKDECETDLFGEQTVLCGGLVELIKNGFETLTEAGYPPQMAYFETLHEVK
>MP0528_megahit_359810_1-309
MYEGGIKNMNYSISNTAEYGEYVSGPVVVGEESKKAMKKVLENIQSGKFVRDWMNENKSGSNKEFHSMREKSNSHQIEEVGGELRNMMSWLGENKLVDKDKN*
>MP0528_megahit_360076_1-588
LAFAHGLNIHYDLIKARKDLDVFMVAPKGPGHLVRSEFEKGGGVPCLMAVHQDGTGKARDLALSYASAIGGGRSGIIETTFKDECETDLFGEQTVLCGGLVELIKNGYETLVEAGYEPEMAYFECLHEVKLIVDLIYEGGIANMNYSISNTAEYGEYVSGPKIINKEETKKRMKEVLADIQSGKFTKQWMDECKNG
>MP0528_megahit_360147_544-819
MKVYYEKDADLDLIKTKKIAVYGYGSQGHAHALNLKDSGASDVVVALREGSSSVKKAEAEGLRVMSMSDAAEWADIMMMLIPDELQADVWKN
>MP0528_megahit_360473_3-527
SYALRDSAISSKRKSFINASSNNFKVGFFDELIPNADMVINLTPDKNHTHVVNTVMPLMKQNSVLSYSHGFNIVEEGIKIREDITVIMVAPKCPGTEVREEFKRGFGVPTLIAVHSANDPNSQGLDLAKAYAYSLGSHRAGVLESSFVAEVKSDLMGEQTILCGVLQTASILLFE
>MP0528_megahit_360685_3-644
MKMFYEKDTDSNLVKDKKIAIFGYGSQGHAHALNLKDSGVKEVVVALRDGSSSIPKAESKGLKVMNLSDAAEWADIVMILTPDELQASIYKNHIEQRVKEGSSIAFAHGLNVHYDLIKARKDLDVFMVAPKGPGHLVRSEYEKGGGVPCLFAVHQNGSGKARDLAMSYASAIGGGRSGIIETTFKDEVETDLFGEQTVLCGGLVELIKNGYETL
>MP0528_megahit_361591_2-682
SISYKNAIKNNFIVDTYEKLIPDADLVVNLTPDKNHTQVVKSAMPLMKRNSILSYSHGFNIVEEGITVRKDITVIMVAPKCPGTEVREEFMRGFGVPTLIAVHPENDPQRIGLDIAKAYAVATGGHKAGVLESSFVAEVKSDLMGEQTILCGVLQSGSILIYNKMIELGYKSDFSVKLIQNGWETITEELKHNGITGMMNRLDDSSRYVAHKLSEKLKKIMTPLFNK
>MP0528_megahit_363545_2-892
YNNLSELEKKEQLAKCRFMKEMEFSDGVNALLYKKIVIIGCGAQGLNQGLNMRDSGLDISFALRKSSIKNQSISYKNAIKNNFIVDSYEKLIPDADLVINLTPDKNHTQVVKSAMPLMKRNSILSYSHGFNIVEEGITIRKDITVIMVAPKCPGTEVREEFMRGFGVPTLIAVHPENDPQRIGLDIAKAYAVATGGHKAGVLESSFVAEVKSDLMGEQTILCGVLQSGSILIYNKMIELGYKSDFSVKLIQNGWETITEELKHNGITGMMNRLDDSSRYVAHKLSEKLKKIMTPLFN
>MP0528_megahit_365130_199-855
MSNYYNNLTELEKKEQLAKCRFMNEKEFSDGINALLYKKIVIIGCGAQGLNQGLNMRDSGLNISYALRKSSIDNKSQSFKNAIKNNFIVDSYEKLIPDADVVINLTPDKNHSQVVKKAMPLMKLNSVLSYSHGFNIVEEGISVREDITVIMVAPKCPGTEVREEFLRGFGVPTLIAVHPENDPFGLGLDIAKAYAVATGGHKAGVLESSFVAEVKSDLM
>MP0528_megahit_365542_1451-1696
MSNYFNQLSLREQLRQLGQCRFMESSEFEGGISALKGKQIVIIGCGAQGLNQGLNMRDSGLKIKYALREGAIKQKRASYANA
>MP0528_megahit_365768_2-439
MKMFYEKDTDVNLIKDKKIAIFGYGSQGHAHALNLKDSGVKEVVVALREGSSSIPKAESKGLKVMNLSDAAEWADVVMILTPDELQASIYKNHIEQRVKKGTSLAFAHGLNVHYDLIKAREDLDVFMVAPKGPGHLVRSEFVKGGG
>MP0528_megahit_365816_421-639
DGKTKEKMKEVLKDIQSGKFTKQWMDEHKSGQKNFLKMRQDLAKHPIEKVGKELRAMMPWIGKNKLVDKDKN*
>MP0528_megahit_367161_144-1151
MEVYYDKDAKLDLIKDKTIAVIGFGSQGHAHANNLKDSGMQVIIGLREGSSSADKAKGAGFEVMDNKAAAAAADFVMMLIPDEKQGKTYAEEIEPNLKEGATLAFAHGFNIHYGQIKPRADLDVVMIAPKGPGHTVRGQYQIGAGVPCLVAINQDASGNALDNSVAYASAIGGGRAGIIKTTFKDETETDLFGEQAVLCGGLTSLIQAGYETLVEAGYPPEMAYFECVHEVKLIVDLIYEGGLANMRYSISNTAEYGDYTSGPKVVTGEAKQAMKKILERIQNGEFADEFVTDARKSNGPEGGPEMEKYRRESREHPIEKVGADLRGMMPWIEANK
>MP0528_megahit_368380_129-728
MKMFYEKDTNVNLIKEKKIAIFGYGSQGHAHALNLKDSGVKEVVVALRDGSSSKEKAESKGLKVMNLSDAAEWADVIMILTPDELQATIYKNHIEQRVKEGTSIAFAHGLNVHYDLIKARKDLDVFMIAPKGPGHLVRSEYEKGGGVPCLFAVHQNGSGKARDLAMSYASAIGGGRSGIIETTFKDEVETDLFGEQTVLC
>MP0528_megahit_372858_1-393
VEAGYSPEMAYFECLHETKLIVDLLHEGGISNMHYSISNTAEFGDYLTGPRIITEETKKEMKKVLQDIQSGDFADKFLDDCRQSNDGSGGPFLKNNREKTKEHSIESVGKELRSKMKFLSEKKLVDKDKN*
>MP0528_megahit_373900_509-733
INKEETKKRMKEVLDDIQSGKFTKQWMDECKNGQKNFLKIREKLAEHPVEKVGKNLRAMMPWISKKKLVDSDKS*
>MP0528_megahit_374612_187-645
MKMFYEKDTNVNLIKGKKIAIFGYGSQGHAHALNLKDSGVKEVVVALRDGSASKEKAESKGLKVMNLSDAAEWADVIMILTPDELQATIYKNHIEQRVKEGTSIAFAHGLNVHYDLIKARKDLDVFMVAPKGPGHLVRSEYEKGGGVPCLFAV
>MP0528_megahit_376638_5689-5958
SNTAEYGEYVSGPRIINKEETKKRMKEVLEDIQSGKFTKQWMEECKNGQKNFLKTRDELAKHSIETVGTKLRAMMPWIGKKKLVDSDKK*
>MP0528_megahit_380226_1-558
KDANLDLLKEKTIAVIGYGSQGHAHANNLKDSGVNVILGLRDGSGSAEKASEAGFEVLSNAEAAAKADMVMFLIPDEFQGKTYAEDIEPNLKEGATIAFAHGFNIHYGQIKPRPDLDVVMIAPKGPGHTVRGQYNIGAGVPCLVAIQQDASGDALANSIAYASAIGGGRAGIIKTTFKDETETDLF
>MP0528_megahit_380383_1-621
GHLVRSEFEKGGGVPCLMAVHQDGTGKARDLALSYASAIGGGRSGIIETTFKDECETDLFGEQTVLCGGLVELIKNGYETLVEAGYEPEMAYFECLHEVKLIVDLIYEGGIANMNYSISNTAEYGEYVSGPRIINKEETKKRMKEVLEDIQSGKFTKQWMDECKNGQKNFLKTREELAKHSIETVGTKLRAMMPWIGKKKLVDSDKK
>MP0528_megahit_382039_1-606
KMFYEKDADVDLIKNKKIAIFGYGSQGHAHALNLKDSGVKEIVVALRDGSSSAAKAESKGLKVMNLSDAAAWADVVMILTPDELQAEIYKNHIEQRVKEGTSIAFAHGLNVHYDLIKARKDLDVFMVAPKGPGHLVRSEYEKGGGVPCLFAVHQNGSGKARDLALSYASAVGGGRSGIIETTFKDEVETDLFGEQTVLCGGL
>MP0528_megahit_385522_248-1270
MKMFYEKDTDSNLIKDKKIAIFGYGSQGHAHALNLKDSGVKEVVVALRDGSSSIAKAESKGLKVMNLSDAAEWADIVMILTPDELQASIYKNHIEQRVKEGSSIAFAHGLNVHYDLIKARKDLDVFMVAPKGPGHLVRSEYEKGGGVPCLFAVHQNGSGKARDLAMSYASAIGGGRSGIIETTFKDEVETDLFGEQTVLCGGLVELIKNGYETLVEAGYEPEMAYFETVHEVKLIVDLIYEGGIANMNYSISNTAEYGEYQTGPKIINKEETKKRMKEVLADIQSGKFTKAWMDECKNGQKNFLATRAKLAEHPVEKVGANLRAMMPWIGKKKLVDSDKK*
>MP0528_megahit_390382_138-641
MEVYYDKDAKLDLIKDKTIAVIGFGSQGHAHANNLKDSGMQVIIGLREGSSSADKAKGAGFEVMDNKAAAAAADFVMMLIPDEKQGKTYAEEIEPNLKEGATLAFAHGFNIHYGQIKPRSDLDVVMIAPKGPGHTVRGQYQIGAGVPCLVAIHQDASGNALDNSVAYA
>MP0528_megahit_392533_1-642
NIHFGEIVPREDISIAMIAPKGPGHLLRRTYEEGSGMPCLVAVEKDLNDNTKDMALSYASAIGGGRAGVLNTTFKEETETDLFGEQVVLCGGLTELIRNGFETLVEAGYQPESAYFETLHEVKLIVDLMYEGGFEWMRHSISDTAEYGDFSRGSRIITDETKKEMKKVLEEIQSGAFAKEWMSQAREGSPYLKQEREKASNHQIENIGKELRNM
>MP0528_megahit_392673_3-155
MKMFYEKDADVDLIKNKKIAIFGYGSQGHAHALNLKDSGVKDIVVALRDGS
>MP0528_megahit_392846_2-196
KEVLADIQSGKFTKQWMDECKNGQKNFLATRAKLAEHPVEKVGATLREMMPWIAKKKLVDSDKK*
>MP0528_megahit_393450_423-776
MAYFETLHEVKLIVDLIYEGGIANMNYSISNTAEYGEYVSGKRVVDGKTKEKMKEVLKDIQSGKFTKQWMDEHKSGQKNFLKMRQELAKHPIEKVGKELRAMMPWIGKNKLVDKDKN*
>MP0528_megahit_393744_2-1024
VIMVAPKCPGTEVREEYLRGFGVPTLIAVHPENDPHGEGLDYAKAYAVATGAHKAGVLESSFVAEVKSDLMGEQTILCGVLQSGSILCYNKMIDLGYDSGFAAKLIQYGWETITEELKHNGISGMIKRLDNESRYLVHKLSEELKTIMTPLFETHMKNILTGSFSQEMMIDWKNNDENLLKWREETGLTNFEKASPSDEIVENQDYFNKGILMISFVKSGVELAFETMVNNGIIDESAYYESLHELPLIANLVARKKLYEMNRIISDTAEYGCYLFNQSCLPLLTDFMTKINKNHIGSNPSGIEIDENYLIKNDNKTFSHDIEKIGLILRKNMSNMKKLK*
>MP0528_megahit_393944_75-1118
MNIFYDDDANIEIIQKLKVSIVGYGSQGHAHANNLSDSGVDVTVALREGSSSWEKAEEAGLKVKPVDEATKDADLVMILAPDEFQKGIYEKSIKPNLKNDAILAFAHGFNIHFKKIIPDETNSVIMIAPKGPGHTVRSTYLKGGGVPSLIAIYQDSNNTSDSNAKEVALSYAKANGGTRAGVLETTFKEETETDLFGEQAVLCGGMTALIKAGYETLVEAGYSPEMAYFECLHETKLITDLIQEGGIANMHYSISNTAEYGDYLSGPKIITEKTKEAMKEVLDNIQSGNFANEFLDDCRQSNDGSGGPFMKSKRESTKNHPIEKVGKELRSKMKFLNSEKLVDKEKN*
>MP0528_megahit_393954_478-879
MKMFYEKDTDVNLIKDKKIAIFGYGSQGHAHALNLRDSGVKEVVVALRDGSSSAPKAESKGLKVMNLSDAAEWADVVMILTPDELQAEIYKNHIEQRVREGKSIAFAHGLNVHYDLIKARKDLDVFMVAPKGPG
>MP0528_megahit_395083_3-245
GDFSRGSRIITDETKKEMKKVLEEIQSGAFAKEWMSQAREGSPYLKQEREIASKHQIENIGKELRNMMPFLDAKDIKKDI*
>MP0528_megahit_396829_3-245
MKTYYDKDTNKDLIKSKKVAIFGYGSQGHAHALNLKDSGVREVVVALREGSSSIKKAESAGLKVMSLSDAAAWADVVMMLT
>MP0528_megahit_396914_1-879
KKAMPLMKLNSVLSYSHGFNIVEEGISVREDITVIMVAPKCPGTEVREEFLRGFGVPTLIAVHPENDPFGLGLDIAKAYAVATGGHKAGVLESSFVAEVKSDLMGEQTILCGILQSGSLLIYKKMIELGYESDFSIKLIQNGWETITEELKHNGIKGMMNRLDDSSRYVAHKLSDELKKIMTPLFDKHMSDILDGTFSNDMMKDWVNNDHKLLSWREDTGKSKFELNSAGSMKIKNQEYFDKGILMVSFVKSGVELAFETMVNNGIIDESAYYESLHELPLIANLVARKKLYE
>MP0528_megahit_397324_179-1213
MINYYNSLSESEKKLQLSKCRFMSLDEFNHGNKILKNKKIIIVGCGAQGLNQGLNMRDSGLNVSFALRESSITQKRKSFQDATSNNFDVGSFSEIIPDADLVINLTPDKNHTDVVNSVMPLMKKNSVLSYSHGFNIVEEGIKIRSDITVIMVAPKCPGTEVREEYKRGFGVPTLIAVHTPNDPHMTGLSLAKAYAYSLGSHRAGVLESSFVAEVKSDLMGEQTILCGVLQTASILLFNKMVSDGINKNIASKLIQNGWEIITESLKHGGITKMMDMVSDSIKIEIIKISNDLKIIMAPLFKKHMNDIMSGNFSDGMMKDWVNGDIKLLGWREETGKTDFENTQST
>MP0528_megahit_398466_949-1971
MRVYYDQDCDVNIVKETKIAILGYGSQGHAHALNLRDSGAKNIAVALRENSPSAKKAEAEGLKVLGIEEAAKWCDLMMFTMPDELQAETYKKFVHNNLRSGSAIAFAHGLNVHFGLIEPKTDVDVIMMAPKGPGHTVRGEFIKGGGVPCLVAVHQNASGKALELGLSYCSAIGGGRSGIIETDFKQECETDLFGEQAVLCGGLVELIRMGFETLVEAGYEPEMAYFECLHEVKLIVDLIYEGGIANMNYSISNTAEYGEYVSGPRVLPYKETKERMKEILTDIQNGNFVGKFMQENLVGQPFFKATRRINDSHEIEKVGKKLRGMMPWIASGKMVDKNKN*
>MP0528_megahit_398743_398-532
KGGQKNFLKMREELAKHPIEKVGKKLRDLMPWIGKNKLVDKSKN*
>MP0528_megahit_398746_2-508
NSDLVINLTPDKNHTPVVEQLMPIMKKNSILSYSHGFNIVEEGIKVREDITVIMVAPKSPGSEVREEYLRGFGVPTLIAVHPENDKSNIGFDAAKAYAVSLGSHKAGVLDSSFVAEVKSDLMGEQTILCGMLQTGSILSFDRMVELGTNPQYAAKLIQHGWETITEALK
>MP0528_megahit_401131_2-538
DLAMSYASAVGGGRSGIIETTFKDEVETDLFGEQTVLCGGLVELIKNGYETLVEAGYEPEMAYFETVHEVKLIVDLIYEGGIANMNYSISNTAEYGEYQSGPRVINKEETKKRMKEVLDDIQSGKFTKQWMEECKNGQKNFLATRAKLAEHPVEKVGANLRAMMPWIGKKKLVDSDKK*
>MP0528_megahit_402435_2-550
MENKIIYDSSIDQGLIKSLKVAVIGFGSQGHAHSLNLHESGIDITVGLREDSESFKRAQDMGLNVANLEEATKNADVVMLLLPDQIMADIYNDQIASHMKEGATLLFAHGFNIHFNEIVPREDLSVAMVAPKGPGHLLRRTYSEGSGMPCLVAVHKDASGITEDLAMSYASAIGGGRAGILRT
>MP0528_megahit_404594_960-1982
MRVYYDRDCDVNLIKDKKVAILGYGSQGHAHALNLRDSGAKNLVVALREGSASKAKAEGEGLKVMEIAEAAAWADVIMFTMPDELQAETYKKYVHDNIREGAAIAFAHGLNVHFGLIEPKPGVDVIMMAPKGPGHTVRGEYTKGGGVPCLVAVDTDATGKALEIGLSYCSAIGGGRSGIIETNFREECETDLFGEQAVLCGGIVELIRCGFETLVEAGYEPEMAYFECLHETKLIVDLIYEGGIANMDYSISNTAEYGQYVSGPRILPYDETKARMKAVLSDIQSGKFVRDFMLENSVGQPTLKSSRRANDEHQIEVVGGKLREMMPWISAGKMVDKSKN*
>MP0528_megahit_406066_224-550
GIIDESAYYESLHELPLIANLVARKKLYEMNRIISDTAEYGCYLFNNSCIPLLENFMHKIKKHQIGSVCSIEFDKNELSSFDKKTYSHPIERIGETLRNNMKNMKKLI*
>MP0528_megahit_408279_2-877
HALNLKDSGVKEVVVALREGSSSIPKAESKGLKVMNLSDAAEWADVVMILTPDELQASIYKNHIEQRVKEGKSIAFAHGLNVHYDLIKARKDLDVFMVAPKGPGHLVRSEYEKGGGVPCLFAVHQNGSGKARDLAMSYASAVGGGRSGIIETTFKDEVETDLFGEQTVLCGGLVELIKNGYETLVEAGYEPEMAYFETVHEVKLIVDLIYEGGIANMNYSISNTAEYGEYQSGPRIINKEETKKRMKEVLADIQSGKFTKQWMEEHKSGQKNFLKMRKDLANHQIEKVGKEL
>MP0528_megahit_408542_211-762
KEIALSYAKANGGTKAGVLETTFKEETETDLFGEQAVLCGGITALIKAGYETLVEAGYSPEMAYFECLHETKLITDLIQEGGIANMHYSISNTAEYGDYLSGPKIITEKTKETMKEILNNIQSGNFANEFLDDCRQSNDGTGGPFMKSNRESTANHPIEKVGNELRSRMKFLNSEKLVDKEKN*
>MP0528_megahit_408675_704-1012
YESLHELPLIANLVARKKLYEMNSIISDTAEYGCYLFANEAKQLLKNYVSKLSLSSLGIEHNINKEIDKDLLKKINFEINNHPIEKIGLELRKSMKEMKNLF*
>MP0528_megahit_410372_867-2336
MKNYFNQLSVREQQIELGKCRLMESSEFSGGVNELKGKNIVIVGCGSQGLNQGLNMRDSGLNISYALRDSAISEKRASYQNSRNNNFKIGNYRQMIPLADLVINLTPDKNHSSVVEQVVPLMKENAIFSYSHGFNIVEEGIIIREDITVIMVAPKCPGSEVREEYKRGFGVPTLIAVHSKNDPLSKGLDYAKAYAVAIGGHRAGVLQSSFIAEVKSDLMGEQTILCGVLQTGSILCFNKMVELGISSSYASKLIQYGWETITEALKHGGITNMMDRLSNAAKMESFKLSEELKTIMKPLFHKHMDDILSGEFSRKMMEDWENNDQNLLDWRSQTSKTAFEKSKATEIEITEQEYFDHGLLLVSFVKAGVELAYETMTDAGIKDASAYYESLHETPLIANTIARKKLYEMNRVISDTAEYGCYLFDHACKPLLNNFFNKINKNHIGNCYKSKNQLDNQELIKINESIRTHPIEMIGKSLRNSMTNMKKII*
>MP0528_megahit_410546_303-569
SNTAEYGDYSRGPRLITDETKKEMKKILSEIQSGQFAKEWMQEHQSGQTKFKVMRKEQAEHPIEAVGEKLRTLMPWIAEGKMVDKSKN*
>MP0528_megahit_413098_1-639
LAFAHGLNVHFDLINARPDMDVFMVAPKGPGHTVRSEFKKGGGVPCLVAVDSDKTGKALDIALSYASAIGGGKAGIIETTFKDECETDLFGEQTVLCGGVVELIRNGFETLVEAGYPPEMAYFECLHEVKLIVDLIYEGGIANMNYSISNTAEYGEYVSGPKIVDGETKSKMKKVLEKIQSGEFTREWIEEYKSGAKNFEAMRSKIDNHQIEK
>MP0528_megahit_415316_2-634
IAPKGPGHLLRRTYEEGSGMPCLVAVEKDLNDNTKDLALSYASAIGGGRAGVLSTTFKEETETDLFGEQVVLCGGLTELIRNGFETLVEAGYQPESAYFETLHEVKLIVDLMYEGGFEWMRHSISDTAEYGDFSRGSRIITDETKKEMKKVLEEIQSGAFAKEWMSQAREGSPYLKQEREKASNHQIENIGKELRNMMPFLDAKDIKKDI*
>MP0528_megahit_417046_1062-1274
MKKILERVQSGDFADEFVSDARQSNSQAGGPVMEKYRKESQEHPIEEVGEQLRGMMPWISENKLVDKSKN*
>MP0528_megahit_418085_3-629
VMADVYNSEIADNIKEGATLLFAHGFNIHFNEIIPREDLSVGMVAPKGPGHLLRRTYEEGSGMPCLVAVEKDSSGNTHEIALSYASAIGGGRAGILNTTFKEETETDLFGEQVVLCGGLTELIRNGFETLVEAGYQPESAYFETLHEVKLIVDLMYEGGFEWMRHSISDTAEYGDFSRGSRIITNETKNEMKKVLEEIQSGAFAKEWMS
>MP0528_megahit_419756_3-800
GMLQTGSILSFDRMVELGTNPQYAAKLIQYGWETITEALKHGGITNMMDRLSNPAKVRAYELSEELKNILSPLFIKHMDNILSGNFSETMMKDWENDDKELLNWREETNQTSFEKTDPTKDEISEQEYFDNGILMVAFVKAGVELAYETMVEAGIKEESAYYESLHELPLIANLVSRKKLYEMNHIISDTAEYGCYLFNNDAIPLLSSFFKKLNSDVIGSDQMSNASNSIDNEKLIEINESIRFHSIEIIGDELRQHMTSMKKAL*
>MP0528_megahit_419996_1-384
MSTKIIYDESIDIEMIKSKNVSVIGFGSQGHAHALNLHDSGVNVTVGLREDSSSFNRAKEMGLNVDNLENATKDADIVMLLLPDQLMADVYEKDIAPFMKDNSTLFFAHGFNIHFGEIVPREDISIAM
>MP0528_megahit_420150_770-928
MEVYYDKDANLDLLKEKTIAVIGYGSQGHAHANNLKDSGLNVILGLRDGSGSA
>MP0528_megahit_420558_2-916
DQAKALASATGGDRAGVLESSFVAEVKSDLMGEQTILCGMQQVAAVLAFEKMVDDGIEPGYAGALIQYGLEAITEALKIGGVTNMMDRLSNPAKVKAFELSEQLTDLLRPLFEKHQDDIISGEFSRTMMEDWANGDANLLKWREETGETAFENAPAYEGEISEQEFFDHGILLVAMIKCGVEVAFDVMVEAGILPESAYYESLHETPLISNTIARKRLYEMNVVISDTAEYGNYLFANAAIPILREKFMPTIDTSVIGKGLAATSNQVENKRLVEINEAIRSHGVESVGKTLRGYMTDMKAIVV*
>MP0528_megahit_421079_1382-2851
MNNYFNSLTESEKKTQLSKCRFMDLSEFDDDNQILKNKEIVIVGCGAQGLNQGLNMRDSGLNISYALREGAITSKRKSFINASSNNFKVGTYNELIPDADLVINLTPDKNHTDVVNSVMPLMKQNSILSYSHGFNIVEEGIKIREDITVIMVAPKCPGTEVREEFKRGFGVPTLIAVHSANDPNSQGLDLAKAYAYSLGSHRAGVLESSFVAEVKSDLMGEQTILCGVLQTASILLFEKMVNEGLEKTYAAKQIQYGWEVITESLKHGGISKMMNSISDTSKIEANRIAEELKEIMKPLFKKHMDDIMFGEFSEGMMEDWNNDDKKLLNWRKETGETAFEKTPSTEETISNQEYFEKGIAMIAFVKSGVELAFETMVEAGIIDESAYYESLHELPLIANLVARKKLYEMNSIISDTAEYGCYLFANEAKHLLKNYVSKLSLSSLGIEPNINEEIDKDLLKKINFEINNHPIEKIGLDLRKSMTAMKNLF*
>MP0528_megahit_425938_629-2098
MSNYFNSLNESEKKSQLSKCRFMNIDEFQNENNILKEKNIVIVGCGAQGLNQGLNMRDSGLNISYALRDSAISSKRKSFINASSNNFKVGSFDELIPNADMVINLTPDKNHTHVVNTVMPLMKQNSILSYSHGFNIVEEGIKIREDITVIMVAPKCPGTEVREEFKRGFGVPTLIAVHSANDPNSQGLDLAKAYAYSLGSHRAGVLESSFVAEVKSDLMGEQTILCGVLQTASILLFEKMVNEGLEKTYAAKQIQNGWEVITESLKHGGISKMMNSISDSSKIEANRIAGELKEIMKPLFKKHMDDIMSGEFSQGMMEDWNNDDKKLLNWREDTGETAFEKTPSTQETISNQEYFEKGIAMIAFIKSGVELAFETMVEAGIIDESAYYESLHELPLIANLVARKKLYEMNSIISDTAEYGCYLFANEAKHLLKNYVSKLSLSSLGIEPNINKEIDKDLLKKINFEINNHPIEKIGLELRKSMTAMKNLF*
>MP0528_megahit_426424_476-736
SDTAEYGDFSRGSRIITNETKNEMKKVLEEIQSGAFAKEWMSQAREGSPFLNQMREEASAHQIEAIGKNLRNMMPFLDAKDVKKDK*
>MP0528_megahit_426514_67-1089
MKMFYEKDTNPNLIKDKKIAIFGYGSQGHAHALNLKDSGVKEVVVALRDGSSSKAKAESKGLKVMNLSDAAEWADVVMVLTPDELQATIYKNHIEQRVREGTSIAFAHGLNIHYDLIKARKDLDVFMVAPKGPGHLVRSEFEKGGGVPCLFAVHQNGSGKARDIAMSYASAIGGGRSGIIETTFKDEVETDLFGEQTVLCGGLVELIKNGYETLVEAGYEPEMAYFETVHEVKLIVDLIYEGGIANMNYSISNTAEYGEYMSGPRIINKEETKKRMKEVLSDIQSGKFTKEWMDECKNGQKNFLKIRQKLAEHPVEKVGANLRAMMPWISKKKLVDSDKS*
>MP0528_megahit_427440_235-1044
EWADVVMILTPDELQASIYKNHIEQRVKEGKSIAFAHGLNVHYDLIKARKDLDVFMVAPKGPGHLVRSEYEKGGGVPCLFAVHQNGSGKARDLAMSYASAVGGGRSGIIETTFKDEVETDLFGEQTVLCGGLVELIKNGYETLVEAGYEPEMAYFETVHEVKLIVDLIYEGGIANMNYSISNTAEYGEYQSGPRVINKEETKKRMKEVLADIQSGKFTKEWMEECKSGQKNFLATRAKLAEHPVEKVGANLRAMMPWIGKKKLVDSDKK*
>MP0528_megahit_427686_2-439
MKMFYEKDTDANLIKDKKIAIFGYGSQGHAHALNLKDSGVKEVVVALREGSSSIEKAESKGLKVMNLSDAAEWADVVMILTPDELQATIYKNHIEQRVKEGTSIAFAHGLNVHYDLIKARKDLDVFMVAPKGPGHLVRSEYEKGGG
>MP0528_megahit_427746_3-113
KYRRESREHPIEKVGADLRGMMPWIEANKLVDKTKN*
>MP0528_megahit_427979_826-1086
SDTAEYGDFSRGSRIITNETKNEMKKVLEEIQSGAFAKEWMSQAREGAPFLNQKREEASAHQIEAIGKDLRNMMPFLDAKDIKKDK*
>MP0528_megahit_428127_348-1379
MEVYYDKDAQLDLLKDKTIAVIGYGSQGHAHANNLKDSGFNVIIGLREGSGSAEKAKGAGFEVMDNKAAAAAADFVMMLIPDEKQGKTYAEEIEPNLKEGATLAFAHGFNIHYGQIKPRADLDVVMIAPKGPGHTVRGQYQSGAGVPCLVAIHQDASSQALDNSVAYASAIGGGRAGIIKTTFKDETETDLFGEQAVLCGGLTSLIQAGYETLVEAGYPPEMAYFECVHEVKLIVDLIYEGGLANMRYSISNTAEYGDYTSGPKVVTEEAKQAMKKILDRIQNGEFADEFVTDARKSNGPEGGPEMEKYRRESREHPIEKVGAELRGMMPWIEANKLVDKSKN*
>MP0528_megahit_428281_158-643
MSAKIIYDDSIDVELIKSEKVSVIGFGSQGHAHALNLHDSGVDVTVGLREESDSFDRAKKMGLKVENLENATKNADVVMLLLPDQLMADVYEKDIAPFMKESSTLFFAHGFNIHFGEIVPREDISIAMIAPKGPGHLLRRTYEEGSGMPCLVAVEKDLNDNT
>MP0528_megahit_429753_1-270
ISRKKLYEMNRIISDTAEYGCYLFSNEAKKLFESEFKHLNLYLNGVEKDNINQIDKELVKKINFEIKNHPVEKIGLQLRKSMTDMKNLF*
>MP0528_megahit_430207_1-657
REDISIAMIAPKGPGHLLRRTYEEGSGMPCLVAVEKDLSGNTKEMALSYASAIGGGRAGVLNTTFKEETETDLFGEQVVLCGGLTELIRNGFETLVEAGYQPESAYFETLHEVKLIVDLMYEGGFEWMRHSISDTAEYGDFSRGSRIITDETKKEMKKVLEEIQSGAFAKEWMSQAREGSPYLKQERENASKHQIENIGKELRNMMPFLDAKDIKKDI*
>MP0528_megahit_431078_3-1214
GLNMRDSGLDISYALRQSSIDSKRQSFVNATSNNFNVGNFEEIIPNSDLVINLTPDKNHTPVVELLMPLMKKNSILSYSHGFNIVEEGIKIRKDITVIMVAPKSPGSEVREEYLRGFGVPTLIAVHPENDLNGIGFDAAKAYAVSLGSNKAGVLESSFVAEVKSDLMGEQTILCGMLQTGSILCFNRMKELGIDPNYSAKLIQHGWETITESLKHGGITNMMDRLSNHGKVKVFELSEELKLILAPLFIKHMDNVLSGSFSETMMKDWENDDKELLSWREQTSKTDFEMTEPTSNEISEQEYFNNGLLMIAIVKAGVELAYETMVEAGIKEESAYYESLHELPLIANLISRKKLYEMNSIISDTAEYGCYLFNNEAIPLLSKFFDKVETDIIGSDSISNSTDSV
>MP0528_megahit_431183_1-549
DRMVELGTNPQYAAKLIQHGWETITEALKHGGITNMMDRLSNPAKVRAYELSEELKNILSPLFIKHMDNILSGNFSETMMKDWENDDKELLNWREETNQTSFEKTNPTKDEISEQEYFDNGILMVAFVKAGVELAYETMVEAGIKEESAYYESLHELPLIANLVSRKKLYEMNHIISDTAEYG
>MP0528_megahit_432517_255-1103
METKIIYDSSIDQNLIKNLKVSVIGFGSQGHAHALNLHDSGVNVTVGLREDSESFTRAQEMGLKVENLANAASDADVVMLLLPDQVMADVYNSEIADNIKEGATLLFAHGFNIHFNEIIPREDLSVGMVAPKGPGHLLRRTYEEGSGMPCLVAVEKDSSGNTHEIALSYASAIGGGRAGILNTTFKEETETDLFGEQVVLCGGLTELIRNGFETLVEAGYQPESAYFETLHEVKLIVDLMYEGGFEWMRHSISDTAEYGDFSRGSRIITNETKNEMKKVLEEI
>MP0528_megahit_432706_2-178
MSAKIIYDDSIDVELIKSKKVSVIGFGSQGHAHALNLHDSGVDVTVGLREESNSFDRAK
>MP0530_megahit_15743_2-295
MAKMYYDGDADMSLFEGKTIGIVGYGSQGHAHALNLHDSGLEVIVGLHADSKSRTKVGEDGLQVASVADVAKKSDFIMILCPDTSQPEVYKDSIEPHL
>MP0530_megahit_26182_433-825
TLLCSILPYGALHSFNKLVEKGVNEETAYFECWHEVKLIADAMVKMGPAKFFDLISPNALVGSELGRQAIFDQDFSDKLEKIYEDINNWNFQNKLSQTDVAGLKDSVSQMWKSEKLNQVHERMSEELYKK*
>MP0530_megahit_35807_2-301
MSMNIYYDQDADLSLLKGKKVVIVGYGSQGHAHALNLRDSGMDVRIGLRQDSGSWKKAEDAGFVVQEVGAATAEADIIMILTPDEIASEMYESDIRARLT
>MP0530_megahit_41795_1-213
RVVGPAARIAMREILEDIQSGAFARRWIDESKNGGKEFQRVRECERLHQIEDVGAELRSHMAWLQPDSET*
>MP0530_megahit_42631_514-729
MRKIYHEDDATLEILEHKTVSIIGYGNQGRSWALNLRDSGINVIVGNPEDEYTHLCREDSFDYVSIKKASEL
>MP0530_megahit_45007_2-553
DDSADLSLIQAKKVAVIGYGSQGHAHALSLKDSGVSVQVGLPKNSKSRAKAEAAGLTVTTSSDASAWADVIMVLAPDHIQATLYKNDIEPNLLPGKMLMFGHGFNIRFGAVVPPANIDVSMIAPKAPGHRVRELFIEGGGTPALIAVHQDATGQAKQLALAYAKGIGVTRAGVIETTFAEETET
>MP0530_megahit_45456_537-698
LKEIQNGEFASEWLNSYETKGKKSFEEHMNVLSEHPIEKIGKKLRSMMWPDKK*
>MP0530_megahit_47062_3-275
MANYFNTLSLRDQLTQLGKCRFMDSSEFADGVNALKGKKIVIVGCGAQGLNQGLNMRDSGLDIAYTLRDAAIKEKRQSFINATENGFTVGT
>MP0530_megahit_49457_746-1363
GHRVREVFQEGGGTPALIAVEQDATGAAQALALSYAKALGLTRAGVIETTFAEETETDLFGEQSVLCGGVSELVKAGFDTLVDAGYQPEIAYFECMHELKLIVDLFYRGGLNYMRYSVSDTAEHGDYTGGPRVVTDETREAMKQILAEIQDGTYANKWISEDKEGRSWFMAQRKKEQEHRIEEVGAKLRGMMPFLDAVTLKESVK*
>MP0530_megahit_51432_268-795
GKALEKVSAMGVAVGCGYLYETTFEREVYSDLYGERACLMGGIQGLFKAQYDVLRANGHSPSEAFNETCEEALQSLYPLIGANGMDYMYKACSTTARRGALDWAPEFEKACKPVLEALYESVRNGSETRRALEFGNRKTYREDFDKETDAIAAQEMWKVGHKVRALRPENAAKGL*
>MP0530_megahit_54805_1981-2316
ESLHELPLIANTIARKKLFEMNRVISDTAEYGCYLFDHACKPLLADFMKTVDTSVIGKSFSTKTGVDNIELIKVNDVIRNHPIETVGKRLRAAMTAMKVIKTEAKEESVLA*
>MP0530_megahit_58317_1-600
KNQLNPGDALYFSHGFGITYKDQTGIVPPKDVDVILVAPKGSGTSLRRLFVEGKGLNSSYAIFQDATGKAYERVVALGIGVGSGYLFETDFQKEVYSDLTGERGILMGALAGVFEAQYEVLRKNGHSPSEAFNETVEELTQSLMPLVAENGMDWMYANCSTTAQRGALDWRHKFREATLPVFDDLYDSVKTGEEARVTIK
>MP0530_megahit_58925_3-650
QGHAHALNLRDSGVSVVVGLYEGSPSAASAREQGLEVKTVAEACEWADMVALLIPDTMQAAVYHVDIEPHLNDGDVLLFAHGFNVHYDEINPPEGVDTILVAPKSPGNKVRAEYEAGRGVPALVGVHNDASGRALDIALAYADALGCARAGVLQTTFAAETETDLFGEQAVLCGGLSELVKAGFETLVDAGYDPQLAYFECLHEMKLIVDLAYAKG
>MP0530_megahit_62297_128-769
MAEIQFGDELENVITRDEWPLDKARECLANETIAILGYGVQGPGQALNLKDNGFNVIVGQRRGTRSWDKAVADGWVDGENLFEIEEAARRGDIIQYLLSDAGQIAQWSTVRPHLTSGKCLYFSHGFAITFKEDTGVIPPEDVDVVLVAPKGSGTSLRRLFLAGKGLNSSYAVFQDATGRAQERVVSLGIGVGSGYLFETDFRKEVLSDLTGERG
>MP0530_megahit_62769_371-667
GGITNMWYTVSNTAEYGGLTRGPRLVTDETKAEMKRILEEIQTGRFAREFVAEYQAGAPSIKAMRRISQNHQIEQVGERLRAMMPWIQENKLVDKDKN*
>MP0530_megahit_62872_2-415
LSELIVAGFETLVDAGYAPEMAYFECLHEVKLIVDLIYEGGLANMRYSISNTAEYGDYVSGKRIINKNTREEMKRILDDIQSGRFARDWMQECKVGQPSFKSTRRRASEHKIEEVGKSLRSMMPWIEKQKLVDKDKN*
>MP0530_megahit_64802_1-588
MATIYYDKDADLAIVRGKKVAVIGYGSQGHAHALNLKDSGVDVRVGLHSESRSWAKVEADGLKVGSVAEVSEWADVIMVLAPDTKQPKIYKEEIEPGLKAGNTLMFAHGFSIHYKTILPPKDVDVSMIAPKAPGHRVRETYVDGEGTPVLLAIHQDVSGKAKAFGLSYAMGIGGSRAGVLETTFAEETETDLFGEQ
>MP0530_megahit_66523_1-438
IAEQDYFDRGLLLVAMVKAGVELAFETMVDAGIVAESAYYESLHETPLIANTIARKRLYEMNVVISDTAEYGNYLFAHAAVPLLKETVSSLSSEYLGKGVSADNGVDNLKLIAVNEAIRQHPVEIVGKKLRGYMTAMKRIVESAQ*
>MP0530_megahit_66978_2-352
EVAYFECLHELKLIVDLIYQGGLNYMRYSVSDTAEHGDYTGGQRIVTEETRREMRQILAEIQDGTYAKSWIAENNSGRPWFNETRAREQNQPIEKIGAELRAMMPFVRPVTIKPGE*
>MP0530_megahit_69436_400-528
GQPELKAARKRAEAHQIEQTGSQLRAMMPWISANKLVDKEKN*
>MP0530_megahit_70217_2-1084
ADVVINLTPDKQHTAVVGAVMPLMKKGATLSYSHGFNIVEEGTQVRKDLTVIMVAPKSPGSEVREEYKRGFGVPTLIAVHPENDPEGKGLAQAKAYAAGTGGHRAGVLESSFVAEVKSDLMGEQTILCGLLQTGSILCFDKMVEKGIDAGYASKLIQYGWETITEGMKYGGITHMMDRLSNPAKIKAFELSEELKDIMRPLFQKHMDDIMTGHFSKTMMEDWANDDKNLLTWRAATGETAFEKTPAGSQEITEQEFYDNGVLMVAMVRAGVELAFEAMTESGIIAESAYYESLHETPLIANTIARKKLFEMNRVISDTAEYGCYLFDHACKPLLTDFMKNIDTDVIGKNFSADIDNDVDNA
>MP0530_megahit_71660_151-621
MTNYFNTLNLRQQLGQLGQCRFMDKAEFANGCEFLKGWNIVIVGCGAQGLNQGLNMRDSGLNISYALRAEAIAEKRASFKKASDNGFTVGTYEQLIPTADLVLNLTPDKQHSAVVDAVMPLMKQGATLAYSHGFNIVEEGKQIRSDITVVMVAPKCP
>MP0530_megahit_77088_2-733
LPDEVQGEVFTRQIEPNLADGVVLGFIHGFSIHFGLIKPPDGIGIVMVAPKGPGVTVRAKFLAGSGVPALLAVELENESNTARSIALGWAAGIGSGRVGVFESTFADETETDLFGEQAVIVGGLSALVKASFETLVEAGYPPQLAYIECCHEVKQVAEILQEKGMSGMMASISNTAEMGAYEAMDLLDDEHLRGHMRTLLEGIRDGSFAKRLVERKIKSKQEELRHHEIDKVGKEIRSLMQPDT
>MP0530_megahit_79105_2-229
LSIAATARPSLNKMVSAAAKPSLARGLKTIEFSEGVPEKVYEREDWPLEKLQDYFKNETFAILGYGSQGHGQGLK*
>MP0530_megahit_79105_478-822
MNVIVGVRKDGTSWKEAIEDGWQPGKNLFPIEEAAEKATIAMLLLSDAACASVYASIKDKMPNTHTLYFSHGFQITYQKETGFEAPKDKDIILCAPKGSGRTVRSLFLESRGING
>MP0530_megahit_79293_2-679
HLMSKFLFDKDVSISPLRRKTIGVLGYGNQGRAQALNLRDSGCDVIIGNRKDRYYKTAVEDGFDVAPIREVVGRADILIIAIPDEIQQQVYEQHIRDHLLPGQVMDFASSYGIRFECIVPPDDIDVIMMSPRAMGVTVREAYEAGKGVPGFVAVWQDVSGKARQIVLALAKAVGCTRAGVFQCRFEDESDVNLLGEQGLWPLFTQALLLTYEVAVEAGIPPEVALI
>MP0530_megahit_84092_483-1139
EQIAPPEGVDVVMIAPKAPGHRVRAVFERGLGVPCLIAVHQDASGNAHDIAAAYGKGIGGGRAGILETTFKEETETDLFGEQAVLCGGVSQLVKTAFDVMVEAGYEPESAYFEVLHELKLIVDLMYQGGLGYMRYSVSETAEYGDYTRGPVIIDDHVKRNMEKVLKQIQSGEFAREWIAENDEGLHKFKQMRAENTEHGVEIVGKELRDMMPWLESTT*
>MP0530_megahit_87821_436-708
MAKMNFGGTEENVVTRKEFPLEKAQEVLKDEVVAVLGYGVQGPGQALNMKDNGINVIIGQRKGSASWEKAISDGWVEGETLFELEEAAEKG
>MP0530_megahit_91161_350-868
MDVWYDKDVSLEKIKKEIVAVIGYGIQGHAQASNMKDSGLNVIVGLRKNGASWDKAIKDGHEVYEVAEAAKKADIIHILVPDMTAKEVYENDIKPHLKEGDAIGFSHGIAITYNWIQPPEWVDIVMVAPKAPGKRLREVYLEDFGVPAIVAVEQDYTKRAWDRVLGMTKAIGS
>MP0530_megahit_99655_287-721
MARTYYDADADLNLIQARKVAIIGYGSQGHAHALNLNDSGVQVQVGLKPQSQTREQVARDGLQARSVTEVSQWGDVIVLLAPDTVQPQIYSEQVAPHLGPGKTLMFSHGFNIRFGTIQPSSDVDVSMVAPKSPGHRVRETYLSGE
>MP0530_megahit_99705_3-392
AAFETLVKAGYQPEVAYFECVHELKLIVDLIYQGGLNYMRYSVSDTAEHGDYVAGPRIVTEETIGAMSQILTDIQSGAYAKQWIEENENGRPWFNKKRVEEQSHLIEEVGAKLRSMMPFIDPVTIKPGE*
>MP0530_megahit_99981_3-440
MKELNINGYKEMIIERSDYPELKCKAILNDEITAILGYGPQGYGQGLNMRDQGYNVILGLRRGSSWEKAVKDGWVEGENLFEIAEAVQRGTIIQFLLSDAGQIQAWPTVKENLNEGNALYFSHGFGIVFHEDTGIIPPDNVDVILV
>MP0530_megahit_100558_265-1251
MKLYVEADVQPEVLSGEVIAVLGYGSQGRAHAMNLRDSGFEVLIGLRPGGATTAKAENDGFGVLPPDEAVDSSGLVAFLVPDMVQGKLYQKIEPKLKKNATVLFAHGFNIHYALVKPREDLDVVLIAPKGPGDLVRRQYEAGRGVPCLVAVAQDATGKAHARALAYADGIGGTRGGVLDTTFAEETETDLFGEQAVLCGGLSELIVRGFGTLVEAGYQPEVAYFECMHEVKLIVDLLHEGGLKKMHEFVSETAKYGDLTQGPRVVDDHTGERMKEVLKDIQDGTFAKNWVSEYDAGLPEYNRLLEEDLHSQIETVGKELRGRMSWLQE*
>MP0530_megahit_102037_426-623
PRVIGEASRAAMKEVLEEIQSGAFARKWIEEARCGSPNFHRKRAEERTHGIEAVGEELRSRMAWL*
>MP0530_megahit_109042_99-683
MRVYYDRDADVNLIKGKKVAIVGYGSQGHAHAMNLRDSGVKDIVVALRGGSGSAKKAQDAGFTVKSVADAAKWADVIMVLAPDEIQRDLYATEIDPNMRPGAAIAFAHGLSIHFNLIEPRTDIDVFMIAPKGPGHTVRSEYERGAGVPCLIAVQQDASGNVHDIGISYASAIGGGRAGIIETTFKEECETDLFGE
>MP0530_megahit_111114_3-647
MNFGGTEENVVTREEFPLEKAQEVLKDETVAVLGYGVQGPGQALNMKDNGINVIIGQRKGSASWDKAINDGWVEGETLFELEEAAEKGSIVMYLLSDAGQKMLWDKIKPHLTAGKALYFSHGFSIVYKDRTNIIPPENVDVILVAPKGPGGKVREHFLNGKGVNSSYAIHQDATGRAKDRAIALGIAVGSGFLFETNFKNEVYSDLTGERGVLMG
>MP0530_megahit_111697_2-610
YDRDADVSLIKNKKVAVIGYGSQGHAHALNLRDSGVKDVCVALREDSASIKKAEAENLKVMTSAEAAKWADVVMVLSPDEGQAALYNDHLKDNLKQGAALAFAHGLSIHFRLIEPRADLDIFMVAPKGPGHTVRSEYQRGAGVPVLLAVEQDATGNAHDIGLAYASAIGGGRAGIIGTTFREECETDLFGEQSVLCGGLTSLI
>MP0530_megahit_112565_251-994
PDTKQAAVYHTEVEPNLSDGDILVFAHGFNIHYGEIDPPKGVDTILIAPKSPGKMVRSEYVAGRGVPALVAVHHDASGKALDFALAYAAGLGSTRTGVLQTTFGAETETDLFGEQAVLCGGLSELVKAGFETLVDAGYDPRLAYFECLHEMKLIIDLAYAKGLSGMRAEISDTAEWGDYESGRRVIGEASRTAMREVLDEIQSGAFAKKWIEEARCGAPNFERRRQEERLHILETTGEALRGRMSWL*
>MP0530_megahit_112928_2-370
YQPEMAYFECLHELKLIVDLMNESGISGMRFSISETAKWGDVSVGPKIIDASVKRRMKVALKEIQNGKFAKGWVREYETGYKKYNALMEKGEKHNIEKVGARLRGLMPWMKKRRVKGAQAAY*
>MP0530_megahit_112962_1-498
RSGIIETNFREECETDLFGEQAVLCGGLVELIRCGFETLVEAGYAPEMAYFECLHEVKLIVDLIYEGGIANMDYSISNTAEYGQYVTGPRILKYDETKARMKEVLADIQQGKFVRDFMLENAVGQPTIKASRRANDEHAIEATGAKLREMMPWISAGKMVDKSKN*
>MP0530_megahit_113152_518-916
MRVYYDRDADINLIKDKKIVIVGYGSQGHAHAINLRDTGVPNVAIALRENSTSKSKAKNAGFEVLTPAKSAVWADIIMMLAPDELQSDIYNNEIAPNIRDGTALAFAHGFNIHFDLIKPKESIDVIMIAPKGP
>MP0530_megahit_114604_1-576
LMILIPDDKQKAMYEKDIEPHLSKDMALAWGHGFNIHFGQIVPPKDVDIFMIAPKGPGHLVRRTYEQGAGVPCLMAVHQNVTKNAKKIALAYAKGIGGTRAGVLETDFREETETDLFGEQAVLCGGVSELIRAGFDTLVDAGYSPDLAYFECLHEVKLIVDLIYEGGISNMRYSISTTAAYGDVTRGPRIIT
>MP0530_megahit_118827_72-554
MQIYYDKDADLSNIKNKRVVIVGYGSQGHAHANNLKDSGIDVSVALRNDSSSWQKAEEAGFKVQEVKEAVKEADLVMVLMPDELQSSTYTSEIKENIKHGAVLAFAHGFNIHFEMILPREDLDVVMIAPKGPGHTVRSQYVEEAGVPCLIAIHKDVSGNAK
>MP0530_megahit_119144_560-1585
MNQQCEPRYLREADADLSALENRNVVIVGYGNLGRPLALNLRDSGVSSVTVAEIPGPAWDVALEDGFPVKPVQAAAPHASILFVLLSELAPEIYKKEIAPFLITGSTVVFASGFNLAFGKICPAPDLDVLMVAPRMIGSGIREMYRKEIGFPSFVSLEQDATGNGWPVLCALAQAVGSLRAGALVITAVQEAQLDLFVEQTVGPDLASAILTAFQVGVDAGLPAEALILELYMSGEMAKSFQAMADLGFFQQVKLHGFAAAYGGMIRFMALERESQVENYRKVLEEISQGAFADALDEEVASGFPSQSLLDEMLDGNDPISQAEERLRKHMRLGDSNKLSD*
>MP0530_megahit_128397_1031-1378
MQVYYDKDCDLSIIQGKKVAIIGYGSQGHAHACNLKDSGVDVTVGLRPGSSSIAKAEAHGLKVSDVPAAVAAADVVMILTPDEFQSQLYKGEIEPNLKQGATLAFAHGFAIHYNQI
>MP0530_megahit_133018_1-315
MPATIYYDNDADLSLLKDKLIAILGYGSQGHAQAQNLRDSGCNVIVGQRPGSPNYDLAVSHGFEPMPIDEATKRGDLINILLPDEVQGDIFKDHILQNLSEGNIL
>MP0530_megahit_135151_314-640
AIAWMVCYYELKTIVDMFHSKGFEFMNNSISDTAEYGGITRGKRIINAEVEAEMKKALKEIQSGEFYREWKNEHENGYPQLEKLRKEEKELPIEAIGQHMLKALFGGK*
>MP0530_megahit_143292_418-1434
MKVYYDSDADLSVIQEKRVAVLGYGSQGHAHANNLRDSGIEVVVGLREDSGSRPKAQKAGLEVARVPDAVSNADVVMMLLPDELQADIYNREVKPNMKSGALLTFAHGFNIHFGFIKPESDIDVAMIAPKGPGHLVRSTYVEGGGVPCLIAVEQNATGAARNISLAYAACIGGGRAGVIETTFKEETETDLFGEQTVLCGGITALIQSGFETLVEAGYAPEMAYFECLHETKLIVDLIYEGGIANMRYSVSNTAEYGDLTRGPRIVNDQTKAEMKRILGEIQSGAFAKEWMDENRANTPKFDVLRDQARTHQIEEVGAKLRAMMPWIQQGKLVDKDVN*
>MP0530_megahit_144521_1-561
FAIHYNQIVPRKDLDVIMIAPKAPGHTVRTEFANGGGIPDLIAIFQDSSGNAKNLALSYASGIGGGRTGIIETTFKDETETDLFGEQAVLCGGTVELVKAAFETLVEGGYEPEMAYFECLHELKLIVDLMYEGGIANMNYSISNNAEYGEYVTGPEIINEQSREAMRNALKRIQSGEYAKMFISEGA
>MP0530_megahit_149451_2-439
MRVYYDRDCDVNLIKSKNVAVIGYGSQGHAHATNMKDSGVGNVRVALKENSSSIQKAKAAGFKVMTVSEAAKWADVMMMAAPDELQSQIWEEHLVENMKKNSALGFAHGFNIHFGFIEPRENIDVFMLAPKGPGHTVRSEYIRGGG
>MP0530_megahit_152093_1-936
HAHAMNLRDTGISNVAVALRESSVSRPKAENAGFEVMTPAKSAAWADIIMMLTPDELQSDIYNKEIAPNIKEGTALAFAHGLNIHFDLIKPKDGIDIIMVAPKGPGHTVRAEYVRGAGVPCLVCVNKNPSGNALEIAIAYASAIGGGRAGIIETTFKEECETDLFGEQSVLCGGLTHLILAGYETLVEAGYSPEMAYFECLHEVKLIVDLLYEGGMANMRYSISNTAEYGDYTRGPRLITDETRKEMKKILKEIQSGEFAKEWMIEHRSGQTKFKTMRKIQAEHPIEKIGEKLRTLMPWIAESRMVDKSKN*
>MP0530_megahit_154818_197-649
MAKTWKDSDISLDPIKDQTIAIIGYGIQGDAQANNLKDSGLKVIVGLKEGGSSWNKAKNDGHEVMSVVEACKKGDIIYVLIPDMVQSKVYKDEIEPNLSDGNALAFSHAAAIYWGWIRAPDNIDIIMVAPKGPGSKVRETYLDNFGTPSIV
>MP0530_megahit_161195_1985-3004
MRVYYDRDADVNLIKSKNVAIIGYGSQGHAHASNLRDSGVDAVKIALREGSASGKKAEAAGFEVLSVADAAAWANVMMMAAPDELQASIYKDHLRNDMRDGAGLAFAHGLNIHFGLIEPRQDLDIFMVAPKGPGHTVRSEYERGGGVPCLLAVHQNSSGNATEIGLSYACAIGGGRAGVIETSFKEECETDLFGEQVVLCGGLTALITAGFETLVEAGYAPEMAYFECLHEVKLIVDLIYEGGIANMRYSISNTAEYGDHSRGPRIINDAVRDEMKKILEDIQSGRFTREWVLECGANQPSFKAMRRRAAEHPIEEVGERLRSMMPWIGEQALVDRSKN*
>MP0530_megahit_163489_1-201
MSKLYYNKDADIKILKKKTIAIIGYGSQGHAHARNLHDSGIKVVVGLRKGSAFWKRAQKDGLNVMTV
>MP0530_megahit_163707_200-1219
MQVYYDRDADVSLIKNKKVAVVGYGSQGHAHALNLRDSGVKDVCVALRQDSASIKKAEAEKLKVMTSAEAAKWADVVMVLSPDEGHAALYNDHLKDNLKKGASLAFAHGLSIHFRLIEPRADLDIFMVAPKGPGHTVRSEYQRGAGVPMLLAVEQDATGNAHDLGLAYASAIGGGRAGIIGTTFREECETDLFGEQSVLCGGLTSLIQAGYETLVEAGYAPEMAYFECVHEVKLIVDLIYEGGIANMRYSISNTAEFGDYLSGPRVIDDSVKERMQGILADIQSGRFVKEWMTECVAGQPSFKAQRRLAAEHGIEEVGQRLRDMMPWITENALVDKTKN*
>MP0530_megahit_165255_2-1225
MANYFNTLPLRKQLEQLGKCRFMEASEFEDGVAALKDKKIVIVGCGAQGLNQGLNMRDSGLDISYALRQQAIDEKRASYKNATDNGFNVGTYDDLIPTADLVLNLTPDKQHTDVVNQVMPLMKKGATLSYSHGFNIVEEGTQIRKDITVIMVAPKCPGTEVREEYKRGFGVPTLIAVHPENDPENKGWAQAKAYAVATGGDRAGVLESSFVAEVKSDLMGEQTILCGLLQTGAILSFDKMVAEGIDAGYAAKLIQFGWETITEALKHGGITNMMDRLSNPSKIKAFELSEELKTIMRPLFEKHMDDIISGHFSKTMMEDWANDDVNLLKWRAATGETAFEKTELTSDHITEQEYFDHGVLLVAFVKSGVELAFETMVSAGIIEDSAYYESLHELPLIANTIARKKLFE
>MP0530_megahit_166862_504-1484
MANYFNSLPLREQLAQLAQCEFMGADEFNDGVAALKGKKLVIVGCGAQGLNQGLNLRDSGLNVAYTLRESAIAERRQSFLNASDNGFKVGTYEELIPTADVVLNLTPDKQHTAVVNAIMPLMKHGSTLAYSHGFNIVEEGMQVREDITVIMVAPKCPGSEVREEYKRGFGVPTLIAVHPENDPQGHGLAQAKAYAAGTGGHRAGVLKSSFIAEVKSDLMGEQTILCGMLQTGSILCFDKMIDKGIDAGYASKLIQYGWEVITEALKYGGVTNMLDRLSNPAKVRAFELSEQLKVIMRPLYNKHQDDIIDGTFSRVMMEDWANDDANL
>MP0530_megahit_170915_94-1071
KSKKIAIFGFGSQGHAHALNLRDSGINNLAIALREGSATRKKAENASFEVMTPAEAASWADIIMILTPDELQSEIYKNEIESNIKEGTALAFAHGFNIHFDLIQPNEGIDVIMIAPKGPGHTVRAEYIRGAGVPCLVAVDKNPSGNALEIAIAYASAIGGGRAGIIETTFKEECETDLFGEQSVLCGGITHLILAGYETLVEAGYSPEMAYFECLHEVKLIVDLLYEGGMANMRYSISNTAEYGDYSRGPRLITEETKKEMKKILSEIQSGQFAKEWMNEHKSGQTQFKVMRKKQAEHPIEAVGEKLRQLMPWIAEGKMVDKSKN*
>MP0530_megahit_171969_1-693
NVHFGLIEPKEGVDVIMMAPKGPGHTVRGEYTKGGGVPCLVAVDKDASGKALEIGLSYCSAIGGGRSGIIETNFREECETDLFGEQAVLCGGLVELIRMGFETLVEAGYAPEMAYFECLHEVKLIVDLIYEGGIANMNYSISNTAEYGEYVSGPRILPYDETKKRMKDVLTDIQNGKFVRDFMQENAVGQPSFKATRRINDEHRIEQVGAKLREMMPWISAGKMVDKAKN*
>MP0530_megahit_172271_212452-213471
MKIYYEQDADLSLIQSKKVAVIGYGSQGHAHVLNMRDSGVKQLKVGLYEGSASRAKAEAEGLEVVTPAEAAQWADVLMILIPDEKQAVLYANEIEPHLRAGQHVMFGHGFNVHYNLIRPRPDVDVSLSAPKGPGHTLRAQYQMGFGLPGLIAIHQDATGTAQDVALSYSKAIGNTRAGVIETSFREETETDLFGEQAVLCGGIVELIKAGYETLVEAGYAPEMAYFECLHETKLIVDLIYEGGIANMNYSISNTAEYGEYVSGPRVINSEAKANMKKVLEDIQDGTFARNWVLENQAGAPGFNAMRQRMNSHEIEEVGEKLRGMMHWAQNDRLVDKSRN*
>MP0530_megahit_179191_2589-3224
MTNYFNKLSPEEKLIQLGKCRFMDSSEFNNGVFFLKDKKIVIVGCGSQGLHQGLNMRDSGLDISFALRQSSIESKRPSFVNATQNNFIVGNFDDMIPVADLVINLTPDKNHTPVVSQLMPLMKKDSILSYSHGFNIVEEGMEVREDITVIMVAPKSPGSEVREEYLRGFGVPTLIAVHPDNDYKNIGLDTSKAYAVALGSHKAGVLESSFVA
>MP0530_megahit_179260_3-104
MQVYYDADCDQQLIKDKKVAIVGYGSQGHAHAQN
>MP0530_megahit_181207_1868-2890
MRVYYDRDCDVNLIKDKKVAILGYGSQGHAHALNLRDSGAKNIVVALREGSASAKKAEGEGLQVMGIAEAAAWCDVIMFTMPDELQAETYKKYVHDNLREGAAIAFAHGLNVHFGLIEPKPGVDVIMMAPKGPGHTVRGEYTKGGGVPCLVAVHQDATGKALEIGLSYCSAIGGGRSGIIETNFREECETDLFGEQAVLCGGLVELIRMGFETLVEAGYAPEMAYFECLHEVKLIVDLIYEGGIANMNYSISNTAEYGEYVSGPRILPYDETKARMKAVLRDIQTGAFVRDFMQENQAGQPYFKGTRRLNDEHQIEQVGEKLRGMMPWISAGKMVDKEKN*
>MP0530_megahit_181650_2801-3802
MVEVYYDKDADLAHLEGKTIAMIGYGSQGHAHALNLKDNGQNVVVGLYPESKSRAVAEAAGLRVTDVPEAAKEADVLMMVIPDHLQGRVYREQIEPNLRPGSAFMVAHGFSIHYKEIVIPDTIDVMMVAPKAPGHRMRELFTEGVGVPSLLAVHQDATGHAKEIGLAYAKGVGSTGSGVLMTTIKDETESDLFGEQTILCGGVTALVKAAFDTLVEGGYPQEIAFFECLHELKMIVDLMYQGGFNYMRYSVSDTAEYGDLTRGPRIIDEHVRENMRAVLKEIQDGTFAREWIAENDEGRPRFTPLREQAQHSQIEEIGKELRAMMPWMDPKVI*
>MP0530_megahit_181885_3-734
TPEIYLNEISRGITAGKTLGFASGYCVCYDQISFPEDVNVIMVAPRMLGELCRSFYLEGKGYLSMISVHQDFAGKALEITLALAKGIGSLKDMVMETTFKDETELDLFTEQALLPAFAVALKSAVEILIDSGYNRMESMLELYMSTEIGDVLKRAGEIGFVGQSNKHSPTSHYGTKSRMKRFEDLNMKPIMENVLKEIQSGDFAKEWSKEKENGYKNFKRMIVDFDQTKFAKAEKETLQELGR*
>MP0530_megahit_182734_3-359
MQVYYDKDCDLSIIQGKKVAIIGYGSQGHAHANNLKESGVDVVVALREGSSSAAKAEAAGLTVQGVPEAVKAADVVMVLAPDEYQAAIYQNEIEPNLKKGATLAFAHGFCIHYNQIVPR
>MP0530_megahit_183283_623-871
MKNYFNTLPLRDQLSQLGKCRFMDASEFEDGIAAIADKKIVIVGCGAQGLNQGLNMRDSGCDISYALREGAITEKRQSYKNAT
>MP0530_megahit_187357_2713-3732
MSLNIYYDKDCDLSIIQGMKVTIVGYGSQGHAHACNLKDSGVDVTVALRAGSSSIAKAQAAGLTVSDNVGEAVKGADLVMILTPDEFQSQLYKQEIEPNLKKGAVLAFAHGFAILYNQILPREDLDVIMIAPKAPGHTVRSEFVNGGGIPDLIAVEQDASGKAKDIALSYASGVGGGRTGIIETTFRDETETDLFGEQAVLCGGAVELVKAGFETLTEAGYAPEMAYFECLHELKLIVDLMYEGGIANMNYSISNNAEYGEYVTGPRVINEESRWAMREALKNIQEGKYAKQFIQEGQSGYPEMTAMRRINAEHPIEQTGAKLRSMMPWIQKIVDKSKN*
>MP0530_megahit_187472_1-582
KMKELNINGYTETIIERSDYPQEKCKAILDNEATAILGYSPQGYGQGMNMRDQGFNVMLGLRRGSSWEKAVKDGWVEGENLFESAEASFELILQKRKGAYKPFFEVLESRVHVNYDKQGNSSADAMLKVKVDGEIEHTGADGNESWSTIGVSENIIEATWQALRDSFNYRLMKTEMNQKVSINKKGKIHAESL*
>MP0530_megahit_189617_5806-6822
MKVFYDEDCNLELLRDKHVGIIGFGSQGHAHAQNLRDSGINLSVAEIKDGPSWNKAVSAGLDVVEVPELVSKSDIVMFLAPDTSQKEIYEKTVKENLRPGQYLGFAHGFNIHYNQIVPEKDINVFMVAPKAPGHTVRDQYESGAGVPALIAVHQDPSGNTKDVSLAYASGLGSARVGIIETTFKDETETDLFGEQSVLCGGLSSLILAGFETLTEAGYPPEMAYFECCHEVKLIVDLIYEGGISTMRYSISDTAKYGDITRGPRIIDSEVKARMKKILKDIQSGEFAKEWVAENESGRPNYNRLLKEGENHPIEAIGNTLRSMMTPLFKRRLVDKTKN*
>MP0530_megahit_190811_612-1106
MQVFYDNDADLGLIQNKKVAVIGYGSQGHAHANNLRDSGVDVVVGLRDGSSSVAKAEQAGLQTASVVEASQVADVIMILAPDELQSEIYEKEIGPNLKSGVAIAFAHGFNIHFGFIVAEPELDVMMIAPKGPGHLVRSTYTEGGGVPCLIAVHQDATEKARSVAL
>MP0530_megahit_192872_1580-2593
MATIYYDDSADLSLIQGKNVAIVGYGSQGHAHALNLKDSGVSVRVALADGSRSRAKAEADGLTVTSGAEAAAWADVVMVLAPDTKQRAIYDESIAPNLQPGNMLMFAHGFNIRYKTIAPPADIDVTLIAPKAPGHRVREVFLEGGGTPALIAVAQDATGGARNLAMSYAKGLGVTRAGVIETTFAEETETDLFGEQTVLCGGVSALIKAGFETLVEAGYQPEIAYFECMHELKLIVDLIYRGGLNYMRYSVSDTAEHGDYTGGPRVVTDDTREAMRGILKDIQSGDYAEKWIAEDKAGRPWFMAQRKAEQEHQIETVGRELRGMMPFLDAVTVKEEV*
>MP0530_megahit_193050_1-321
LIVDLIYEGGIANMRYSISNTAEYGDYASGPRIIDESVKKRMKEILDDIQSGRFVSQWMSECAAGQPSFKAMRRRAAEHPIEEVGEKLRAMMPWIAEGALVDKSKN*
>MP0530_megahit_193074_5491-5877
SMVVNAFETLVEAGYQPEIAYFEVLHELKLIVDMIQKYGINGMWRRVSETARYGGLTRGPMVMNNQTKEQMKKILQEIQDGTFNKEWLSEYEKSGKNAFDKYMKQLDSHQIERVGKQMRKMMWPDSTE*
>MP0530_megahit_193967_3-527
PRQDLDVIMIAPKAPGHTVRTEFTKGGGIPDLVAIFQDASGQAKDLALSYACGIGGGRTGIIETTFKDETETDLFGEQAVLCGGTVELVKAAFETLTDAGYAPEMAYFECLHELKLIVDLMYEGGIANMNYSISNNAEYGEYVTGPEVINDESRAAMRNALKRIQTGEYAKMFIN
>MP0530_megahit_194851_34-624
GGGIPDLIAIFQDASGTAKNVALSYASGIGGGRTGIIETTFKDETETDLFGEQAVLCGGAVELVKAGFETLTEAGYAPEMAYFECLHELKLIVDLMYEGGIANMNYSISNNAEYGEYVTGPEVINEQSREAMRNALKRIQSGEYAKMFISEGALNYPSMTARRRQNAAHDIETVGEKLRGMMPWISANKIVDKDKN*
>MP0530_megahit_195891_1-501
GGIPDLIAIFQDASGSAKELALSYACGVGGGRTGIIETTFKDETETDLFGEQAVLCGGAVELVKAGFETLTEAGYAPEMAYFECLHELKLIVDLMYEGGIANMNYSISNNAEYGEYVTGPEVINDESRAAMRNALKRIQSGEYAKMFIAEGAHNYPSMTAARRNNAA
>MP0530_megahit_196331_3559-4566
MKIYYDKDCDKDLIKQKRVSILGFGSQGHAHAMNLKDSGVKNIVVGLRNNSPSVKKAKQAGFQVLSPEKAIEYGEVVMILIPDELQPDLYNKIIKKKIGKNSYLGFAHGFSVHFKFIKPRKDLNVFMVAPKGPGHLVRSEFLNKRGVPCLLAVEKAISNNTKDLGLSYASAVGGGRTGIIETSFREECETDLFGEQVVLCGGLTSLIKSGFETLVKAGYKPEMAYFECLHEIKLIVDLIYEGGIANMRYSISNTAEYGDFTRGPRIINNKVQKEMKKILKEIQSGKFAKEWIKENTKGRKKFNKYRKLGQNHQIEVTGRKLRKMMPWIAKNKIVR*
>MP0530_megahit_197027_233-715
MQVYYDADCDQQLIKDKKVAIVGYGSQGHAHAQNLRDSGVGEIAVALREGSASAKKAADAGFTVKTVADAAAWADVLMILAPDEHQAAIYADEVAGQMKPGSALAFAHGLNIHFGLIDPPADVDVIMIAPKGPGHTVRGEYIKGGGVPCLIAIHQESSQSG
>MP0530_megahit_197555_721-888
AMREVLDEIQSGAFAKKWIEEARCGAPNFERRRQAERGHILETTGDALRARMSWL*
>MP0530_megahit_199537_1100-1396
GGIANMRYSISNTAEYGDIKTGPRIITDETKAEMKRVLKDIQSGRFVKDFVLDNQAGQPELKASRKAAEAHPIEQTGAQLRAMMPWIGANKLVDKDKN*
>MP0530_megahit_200346_1566-2090
MADWAEDDAKLLAWRAETAETAFEKQENTDQEISEQAFFDQGILMVAMVKAGVELAFETMTAAGIIAESAYYESLHETPLIANTIARKKLFEMNRTISDTAEYGCYLYNHACLPLLQDFMKDIDTDVIGKGLDSASNQVDNQTLIAVNKALREHPVEIIGSKLRGYMSAMKKIV*
>MP0530_megahit_203991_1018-2025
MKVYYDKDCDKDLIKNKKVSILGFGSQGHAHAMNLKDSGVKNIVVGLRNNSSSVEKAKKADFQVLSPEKAIEYGEVVMILIPDELQPDLYKKIIKKKIVNNAYLGFAHGFSIHFKFIKPRKDLNIFMVAPKGPGHLVRSEFLNKRGVPCLLAIDKAISNNTKSLGLSYASAIGGGRTGIIETSFREECETDLFGEQVVLCGGLTSLIKSGFETLVKSGYKPEMAYFECLHEIKLIVDLIYEGGIANMRYSISNTAEYGDFTRGPRIIDKKVQKEMKKILKEIQSGKFAKEWMKENKEGRKKFKKYRKLGQNHEIESIGNKLRKMMPWIGKNKIVR*
>MP0530_megahit_206361_1128-2144
MKVFYDNDADHGVIQGRRTAVIGYGSQGHAHANNLRDSGVDVVVGLRKESSSWGKAENAGLTVATVPDAVSGADVVMMLVPDELQPDLFESEIIGNLKPGAALAFAHGFSVHFGFIKPSKEVDVIMIAPKGPGHLVRSTYVEGGGVPCLIAIKQDATSNAREIALSYACAIGGGRAGVIETTYKEETETDLFGEQTVLCGGITSLIQAGYETLVEAGYAPEMAYFECLHETKLIVDLIYEGGVANMRYSISNTAEYGDVTRGPRVVNDETKAEMKRILSEIQSGEFANEWMAESRSGGERFKQLRAEAQSHPIEDVGARLRSMMPWIQKGKLVDKDVN*
>MP0530_megahit_206815_1604-2488
LKDSGLNVVVGLRRTGSSWEKANADGLTVLETHEAVIDSDLISFLVPDMAQPKLYAVLESKIKNSATILFAHGFNIHYQQIKPRDDLDVILIAPKSPGDLVRRQYTQGKGVPCLMAIDKDHSGQAQANALAYAHGIGGSRAGILTTTFAEETETDLFGEQAVLCGGVTELIVAGFDTLVDAGYQPEVAYFECLHELKLIVDLLYEGGIEKMHKFISETAIYGDLSRGPRIINSETRDTMKTILAEIQNTTFAEEWIEENKSGKENYNRMMNDDLNHPIEKVGKELRERMSWLKN*
>MP0530_megahit_206911_15579-17060
MANYFNTLSLRQQLDQLGRCRFMARSEFTDGCEFLKGKKVVIVGCGAQGLNQGLNMRDSGLDVAYALRQAAIDEKRDSFQRASGNGFKVGTYQELIPEADLVYNLTPDKQHASVVEAVMPLMKEGSALGYSHGFNIVEEGQQIRKDITVVMCAPKCPGTEVREEYKRGFGVPTLIAVHPENDPKGEGWDIAKALASATGGDRAGVLESSFVAEVKSDLMGEQTILCGMQQAAAILAYEKMTADGMDAGYAAALIQFGLETITEALKIGGVTNMMDRLSNPAKIKAFDLSEQLTDMLRPLFEKHQDDIISGEFSRTMMEDWANGDANLLKWREETGESGFENAPQYDGKITEQEFFDHGILLVAMIKCGVEVAFDVMVEAGILPESAYYESLHETPLISNTIARKRLYEMNVVISDTAEYGNYLFANAAIPLLREKLMPSIDTSVIGKGLNETSNQVDNRRLVEVNDAIRNTGVEAIGKELRGYMTDMKAIIGV*
>MP0530_megahit_207892_1-684
MKMFYEKDADVNLIKKKKVAIFGYGSQGHAHALNLKDSGVKEVVVALRDGSQSKAKAESKGLKVMNLSDAAQWADVTMILTPDELQAAIYKNHIEQRIKEGASLAFAHGLNIHYNLINARKDLDVFMVAPKGPGHLVRSEYEKGGGVPCLMAIHQDGSGKARELALSYASAIGGGKSGIIETTFKDECETDLFGEQSVLCGGLVELIKNGYETLVEAGYEPELAYFEC
>MP0530_megahit_208829_530-940
VELIKNGYETLVEAGYPPEMAYFECLHEVKLIVDLIYEGGIANMNYSISNTAEYGEYVTGKKIINSKTKERMKEILKDIQSGKFAKQWMDENKNGQKNFLKMRKELADHPIEKVGKKLRALMPWIGKNKLVDKEKN*
>MP0530_megahit_209185_589-849
MQVYYDKDCDLSIIQGKKVAIIGFGSQGHAHACNLKESGVDVTVGLRPGSSSIAKAEAYGLKTSDVPSAVAAADVVMVLTPDEYQAQ
>MP0530_megahit_209408_7613-8614
MAKTWHDKELNLDSIKHETISVIGYGIQGSAQASNLKDSGLNVIVGARRGGSSWQKALEDGHQVLEISEAVEQADIIHVLVPDMEQPKLYEEQIKPYLKDSNALGFSHGLVINYEWIKPPEWVDVIMVAPKAPGRRVRELYLDNFGTPALIAVQQNYTNKALDRALAIAKGLGCARAGLLQTTFKEEVETDLFGEQANLCGGTASLIQNSFETLVKSGYQPEVAYFECLHELKLIVDLIQQYGIKGMYNRVSETARYGGLTRGNRIINSASRNEMEKILDEIKSGQFAEEWRQIYNKEGKHSFDKYLDKLSDHPIELAGKRLRFMMWPDKIIE*
>MP0530_megahit_210756_3-101
MATLFYDKDIDDSILRDKVVAVLGYGSQGHAHA
>MP0530_megahit_211784_160-1065
LNIRDSGIEVIVGNRSDAYFRNAKSDGFPTFSIREAVERADILIIAIPDEIQEQIYKRHIEPFLRAGQVMNFASSYGIRFKCIVPPPDIDVVMMSPRAMGVTIRESFVDGKSVPGFIAVAQDATGQAHKIVLALAKAIGCTRVGVVECTFENETDVNLFAEQGLWPLLHEAILLSYEVMVEHGVPPEVALLEFYASGETSEVFRQIALCGMNKQAPYHSPTSQYGMLSRSEMLPRKEMKKRMVGVIRDIRNGKFAKEWAQEQASGYSSFNKLKQRARKHPVNKTELKVKALCASPKNFSTV*
>MP0530_megahit_215956_299-1330
MANIFYENDVNRSAIADRKVAVLGYGSQGHAHALNLKESGVDVCVGLRDGSGSAAKASEAGLTVKSLADASAWADVIMVLLPDTEQASVYEEQIAPNLEAGDALAFAHGFNIRFDLITPPDDVDVIMVAPKGPGHLVRRTYVEGGGVPCLIAVEQDATGGATELALAYAAGLGGARAGVIETTFTEECETDLFGEQVVLCGGVTELVRSAFDTLVDAGYQPEICYFECLHELKLIVDLMYEQGIGGMRFSVSDTAEYGDLSRGPRVIDDHVRETMKTILDEIQSGAFAAEWVAESRSGRENFNRLEAAGHEHRIEKVGSDLRDMMPWINAGRVSVQEASGGQG*
>MP0530_megahit_217714_4434-5435
MSKIFYNKDVDIKFIKKKTIAIIGYGSQGHAHARNLHDSGIKVVVGLRKDSAFWKRAQKDGLNVMTVPEATKKADILMILIPDDKQRAMYEKDIEPHLRKGMALAWGHGFNIHFGQIVPPKFVDVFMIAPKGPGHLVRRTYEQGAGVPCLMAVHQNVTKNARKIALAYAKGIGGTRAGVLETNFREETETDLFGEQAVLCGGLTELIRAGYDTLVDAGYNPDLAYFECLHEVKLIVDLIYEGGISNMRYSISTTAAYGDVTRGPRIITQETREEMKRILAEIQSGSFAKEFILENQANRPVFNARLAQDKEHRIEIVGEKLRKMMPFVGKKLQ*
>MP0530_megahit_218695_1-495
RAGIIGTTFREECETDLFGEQAVLCGGLTSLIQAAYETLIDAGYAPEMAYFECVHEVKLIVDLIYEGGIANMRYSISNTAEYGDYCSGPRIIDASVKARMKEVLDDIQSGRFTSQWMSECAAGQPSFKAMRRRAAEHPIEEVGEKLRAMMPWIAEGALVDKTKN*
>MP0530_megahit_219423_3-620
QGHAHACNLNDSGVDVTVGLRAGSSSIAKAEAHGLKVSDVPAAVAAADVVMILTPDEFQSQLYRDEIEPNLKKGATLAFAHGFAIHYNQIVPRADLDVIMIAPKAPGHTVRTEFTKGGGIPDLIAIFQDASGNAKNVALSYASGVGGGRTGIIETTFKDETETDLFGEQAVLCGGAVELVKAGFETLTEAGYAPEMAYFECLHELK
>MP0530_megahit_219580_113-1156
MKDIEINGIKETIVERSDYPIEECKNILGNEVTAILGYGPQGRGQGLNMRDQGFKVILGLRKGRSWDKALAEGWIEGETLFETEEAAKRGTILQYLLSDAGQISAWPMVKASLNDGDALYFSHGFGIVFKQDTNIIPPENVDVILVAPKGSGLTVRTHFQAGRGINASYAIHQDYTGRARERCISTAFAIGSGHLFETTFENEVHSDLTGERCVLMGLLQGAFLAQYEVLREHGHSPSEAYNETIEEALQSLYPLVAEKGMDWMYANCSTTAQRGALDWAPRFRDAIKPVVEKCYQSVLDGTEAKVSIDSNSQADYREKLEIELEEVSNQEMWQAGKVLRQLRPENL*
>MP0530_megahit_221103_1-780
MQAYYDRDADVSLIKKKKIAVVGYGSQGHAHALNLRDSGVKDVVVALRPGSASINKAEAEKLKVISPAEAAGWADVIMVLTPDEGHAALYNDHLRDNLKKGTALAVAHGLSIHFRLIEPRDDLDIFMVAPKGPGHTVRSEYQRGAGVPMLLAVHQDATGNAHDIGLAYASAIGGGRAGIIGTTFREECETDLFGEQSVLCGGLTSLIQAAYETLIEAGYAPEMAYFECVHEVKLIVDLIYEGGIANMRYSISNTAEYGDY
>MP0530_megahit_223026_494-862
MKMFYEKDADVNLIKSKKIAIFGYGSQGHAHALNLKDSGVKEVVVALRDGSQSKAKAESKGLKVMNLSDAAEWADVVMILTPDELQATIYKNHIEQRVREGTSIAFAHGLNIHYDLIKARKDL
>MP0530_megahit_223045_3-485
GSARAGLIKTTFKEEVETDWFGEQADLCGGSASMVVNAFETLVEAGYQPEIAYFEVLHELKLIVDMIQKYGINGMWRRVSETARYGGLTRGPMVMNKQTKEKMKKVLQEIQDGTFNKEWLSEYEKSGKNAFDKYMKQLDSHQIEQVGKQMRKMMWPDSTE*
>MP0530_megahit_223523_538-642
MKIFYEKDADVDLIKSKKVAIFGFGSQGHAHALNL
>MP0530_megahit_224892_154-636
IETNFKEECETDLFGEQSVLCGGLVELIKNGYETLVEAGYSSEMAYFECVHEVKLIVDLIYEGGIANMNYSISNTAEYGEYVSGKKIIDSKTKERMKEILKDIQSGKFAKQWMNECKNGQKNFLKMRKKLSEHPIEKVGKKLRELMPWIGKNKLVDKAKN*
>MP0530_megahit_226799_2-1051
MANYFNTLPLREQLAQLAQCEFMDPAEFADGVDALKGKKLVIVGCGAQGLNQGLNLRDSGLDVSYTLRESAITERRQSFLNASENGFTVGTYEELIPTADVVLNLTPDKQHTAVVNAIMPLMKQGATLAYSHGFNIVEEGMQIREDLTVIMVAPKCPGSEVREEYKRGFGVPTLIAVHPENDPQGHGLAQAKAYAAGTGGHRAGVLKSSFIAEVKSDLMGEQTILCGMLQTGSLLCFDKMVEKGIDASYASKLIQYGWEVITEALKYGGVTNMLDRLSNPAKVKAFELSEELKTIMRPLYNKHMDDIISGEFSRGMMADWAEDDAKLLAWRAETAETAFEKQQNTDQEIS
>MP0530_megahit_228877_1-576
FFLEKAMQIYYDKDADLNNIKNKKVVIVGYGSQGHAHANNLKDSGIDVSVALRKDSTSWQKAQESGFMVQEVKEAVKEADLVMVLMPDELQSSTYTSEINENIKQGAVLAFAHGFNIHFEMILPREDLDVVMIAPKGPGHTVRSQYVEGAGVPCLIAIHKDVSGNAKEVALAYASAIGSGRAGIIETNFKDE
>MP0530_megahit_229709_6426-7445
MRVYYDRDADINLIKDKKIVIVGYGSQGHAHAMNLRDSGINNVAVALREGSATRQKVEKAGFKVMTPSEASSWADIIMMLTPDELQSDIYNNEIAENIKEGAAVAFAHGLNIHFDLIKPKEGIDVIMMAPKGPGHTVRAEYVRGAGVPCLVAVDKNPSGNALEIAIAYSSAIGGGRAGIIETTFKEECETDLFGEQAVLCGGLTHLILAGYETLVEAGYAPEMAYFECLHEVKLIVDLLYEGGMANMRYSISNTAEYGDYSRGPRLITDETKKEMKKILSEIQSGQFAKEWMSEHRSGQIKFKLMKKKHAEHPIEKIGEKLRTLMPWIAEGKMVDKSKN*
>MP0530_megahit_229850_2-619
LKEGATLAFAHGFNIHYNQIEPRKDLDVIMIAPKAPGHTVRSEFVKGGGIPDLIAIHQDASGSAKELALSYAAGVGGGRSGIIETTFKDETETDLFGEQAVLCGGAVELVKAGFETLTEAGYAPEMAYFECLHELKLIVDLMYEGGIANMNYSISNNAEYGEYVTGPEVINDQSRAAMRNALKRIQTGEYAKMFIQEGNTNYPSMT
>MP0530_megahit_230292_3-524
MQVYYDRDADVGLIKNKKIAVIGYGSQGHAHALNLRDSGVKNVVVALRAGSPSAKKAKAEKLKVMTNAEAAKWADVVMMLSPDEGQAQIYQADLKDNMKKGAALAFAHGLAVHFQLIEPRADLDIFMVAPKGPGHTVRSEYQRGAGVPCLLAVDQDATGNAHDIGLAYASAIGG
>MP0530_megahit_232796_3-542
VSDDTKNIGLSYASALGGGRTGIIETTFREECETDLFGEQVVLCGGLTSLIKSGFETLVKAGYKPEMAYFECLHEIKLIVDLIYEGGIANMRYSISNTAEYGDFSRGPRIISPKVQKEMKKILKEIQSGKFAKEWMKENKEGGKKFNRYRKLGQNHKIEKVGKQLRKMMPWIEKNKIVK*
>MP0530_megahit_233144_2-1003
MAATMYYENDADLSLIQDKTIGIIGYGSQGHAHALNLKDSGLNVMIGLYEGSSSIAKAEAEGLEVGMVAEVAEKSDIIMMLIPDHLQAEVYRESIAPHLLPGKTLMFAHGFNIHYNSIVAPESIDVSMVAPKAPGHRMREVFTRGSGVPGLLAVHQDASGNAHAIGLAYARGTGCTRAGVLDTTFKEETETDLFGEQVVLCGGVAELVKSAYETLVEAGYQPESAYFECMHELKLIVDLFYQGGLEYMRYSVSDTAEFGDYTRGPRIIDDNVRENMRKVLAEIQDGSFAREWIAENDEGRPTFNRLREENAGHPIEAIGKELRGMMTFLSDTD*
>MP0530_megahit_233357_3332-3418
KYMKQYDEHQIEKVGKQMRKMMWPDSTE*
>MP0530_megahit_243979_8603-8749
MDECKNGQKNFLKMRQELADHSIEKVGTKLRAMMPWIGTKKLIDSDKN*
>MP0530_megahit_244613_22414-23445
MPKTIKVYTDEDANPELVRGKPVAIIGYGSQGRAHAMNLKDSGCEVIVGLRDGSPTAAKARADGLTVMPVAEAAKAASLVALLTPDMSHETIFASEIAPNLEPGDAVLVAHGFTVLYERIQPAAGIDVILVAPKGPGDLVRREYERGAGVPCLFAVRQDATGEARERALAYASLIGGTTAGAIETSFREETETDLFGEQAVLCGGATELVAAGFETLVNAGYQPEIAYYECLHELKLIVDLLYEGGFEKMHEFVSETAIYGDLVSGPRVINDETRARMKDVLTDIQDGTFARNWIAENEAGKKKYDEMQAADLSHQIEATGKELRGLMSWLQSDEKKKEQKAA*
>MP0530_megahit_249445_1-294
MAATMYYENDADLSLIQDKTIGIIGYGSQGHAHALNLKDSGLNVMIGLYEGSSSIAKAEAEGLEVGMVAEVAEKSDIIMMLIPDHLQAEVYRESIAPH
>MP0530_megahit_249590_2471-3514
MKKININGYLEDIIERSDYPLERCRDILAKEVTAILGYGPQGSGQSLNMRDQGFNVILGLRKGSSWEKALSDGWLIGENLFEIEEAVKRGTIIQFLLSDAGQIHAWQTVKENLSPGNALYFSHGFGIVFNEQTKIEPPKDIDVILVAPKGSGLTVRTHFLQGRGINASFAIHQDCTGNARDRCIATAFAIGSGHLFETTFEKEVHSDLTGERCVLMGLLQGAFLAQFEVLREHGHSPSEAYNETIEEALQSLYPLVSENGMDWMYANCSTTAQRGALDWAPKFHKALKPLIEDCYQNVLNGNEAKRSIEANSKDDYRESLEVELEAVKNQEMWIAGQQLRKLRPENL*
>MP0530_megahit_250774_59-1054
MKMYTDTDASLEPLLGKTVSLLGYGNQGQAQALNLRDSGIHVLVGNRQDSYAEQAVEDGFDPIPISDAAKAGDYLIILTTDESQPVIWDQQIVPNLEAGNVLVWSSGYNVGYGLIKPPDDVDVVMVAPRMTGNNVRTLFEHNKGTMAQVAVQQDATGEAWKRMMAVAKGIGATRGGVFESSFREEAELDLFAEQVIWPGLVAWFEECFKLGVEQGFSAELMVLELYGSGEASEIFRLMSQKGFYKQMANHSTTSQYGTLSRSKNLVSNEQKALMRERLVHDIKGGAFVKEWSAEQASGSKLLEKLKAEVMENSMSRAEEQILPLVQEAHAL*
>MP0530_megahit_251049_2-121
MAKTWKDSDINLDQIKDQTIGIIGYGIQGDAQANNLKDSG
>MP0530_megahit_251606_216-827
AEGAGVPCLIAIHKDVSGNAKEIALAYASAIGSGRAGIIETNFKDETETDLFGEQAVLCGGLTSLIQAGYEVLVEAGYPPEMAYFECLHEVKLIVDLIYEDGLQNMRYSISNTAEFGDYTSGPKIITQETKEEMRAILKRIQSGEFADQFMADCRQSNDGRGGPEMKNYREKAASHPIEEVGRELRAMMPWIAQNKLVDKAKN*
>MP0530_megahit_255145_1180-2679
MSNYFNTLSLREQLAQLAKCRFMESEEFSNGVEALRGKKVVIVGCGAQGLNQGLNMRDSGLDISYALREGAIKEKRASYKNAVDNGFTVGTYDELIPTADLVCNLTPDKQHTAVVSTVMPLMKEGATLAYSHGFNIVEEGMQVRKDLTVIMCAPKCPGSEVREEYKRGFGVPTLIAVHPENDPEGKGLDQAKAYAVATGGHRAGVLESSFVAEVKSDLMGEQTILCGMLQTGSILCFDKMVEKGIDAGYASKLIQYGWETITEALKHGGITNMMDRLNNPSKIKAFELAEEIKDITRPLFHKHMDDIISGHFSKTMMEDWANDDANLLKWRAATGETAFEKTPAGSQEISEQEFFDHGVLMVAMVKAGVELAFETMTEAGIIEESAYYESLHETPLIANTIARKKLFEMNRVISDTAEYGCYLFDHACKPMLTEFMKGIDTNVIGKAYATDNSVDNKTLIAVNDAIRAHEVEAVGAWLRESMTAMKDIKTVASGEAVTA*
>MP0530_megahit_257984_3-104
RLNAEHEIEQVGAKLRGMMPWIAANQLVDKSKN*
>MP0530_megahit_258172_2-547
MKVYYDKNCDKNLIKNKKVSIIGFGSQGHAHAMNLKDSGVKNIVIGLKKNSSSINKAKKAGFTVLSPEKAIENGEVVMILIPDELQPELYKNIIKKKIVKNAYLGFAHGFSIHFKFIKPRKDLNVFMVAPKGPGHLVRSEYKNKRGVPCLLAIEKSVSDDTKNIGLSYASALGGGRTGIIET
>MP0530_megahit_258645_3-314
DLMYEGGIATMRYSISNTAEYGDIKTGPRIITEETKKEMKRVLADIQSGRFVKDFVLDNRAGQPELKASRIAAQRHPIEETGAKLRAMMPWIGANKLVDKDKN*
>MP0530_megahit_261335_1713-2135
MHVYYDKDCDLSLIQAKKVTIVGYGSQGHAHANNLKESGVDVTVALRKGSSSAAKAEAAGLKVASVPEACKTADVVMILAPDENQKAIYEQEVEPNLKEGATLAFAHGFNIHYNQIEPRKDLDVIMIAPKAPGHTVRSEFV
>MP0530_megahit_262722_1145-2086
MQVYYDKDCDLSIIQGKKVAIIGYGSQGHAHACNLNDSGVDVTVGLRPGSSSIAKAEAHGLKVSDVPSAVAAADVVMILTPDEFQSQLYREEIEPNLKEGATLAFAHGFAIHYNQIVPRADLDVIMIAPKAPGHTVRTEFTKGGGIPDLIAIFQDASGNAKNVALSYASGVGGGRTGIIETTFKDETETDLFGEQAVLCGGAVELVKAGFETLTEAGYAPEMAYFECLHELKLIVDLMYEGGIANMNYSISNNAEYGEYVTGPEVINEESRAAMRNALKRIQSGEYAKQFISEGALNYPSMTAARRNNAAHPIE
>MP0530_megahit_263353_2-820
SDAAEWADILMMLTPDELQSQIYKNHIEQRMREGTSLAFAHGLNIHFNLINARKDLDIFMIAPKGPGHLVRSEYQKGGGVPCLMAIHQDSSGKAKDLALSYASAIGGGKSGVIETTFKDECETDLFGEQSVLCGGLVELIKNGYETLVEAGYPPEMAYFECLHEVKLIVDLIYEGGIANMNYSISNTAEYGEYIIGKKIIDSKTKERMKEVLKDIQSGKFAKQWMDENKNGQKNFLKMRKELADHPIEKVGKKLRDLMPWIGKNKLVNKEKN*
>MP0530_megahit_264608_2-1402
EFADGCQFLKGKKIVIVGCGAQGLNQGLNMRDSGLDVSYALRQAAIDEQRDSYKRASSNGFTVGNYQQLIPEADVVYNLTPDKQHASVVEAVMPLMKKGATLGYSHGFNIVEEGQQIRSDITVIMCAPKSPGSEVREEYKRGFGVPTLIAVHPENDPEGKGWDQAKALASATGGDRAGVLESSFVAEVKSDLMGEQTILCGMQQVAAVLAFEKMVDDGIDPGYAGALIQYGLEAITEALKIGGVTNMMDRLSNPAKVKAFELSEQLTDLLRPLFEKHQDDIISGEFSRTMMEDWANGDANLLKWREETGETAFENAPAYEGEISEQEFFDHGILLVAMIKCGVEVAFDVMVEAGILPESAYYESLHETPLISNTIARKRLYEMNVVISDTAEYGNYLFANAAIPILREKFMPTIDTTVIGKGLTAASNQVENKRLVEINEAIRSHGVESVGKTLRGYMTDMKAIVV*
>MP0530_megahit_266214_2848-3879
MQIFYDKDADLEHLNNKKIVVVGYGSQGHAHANNLKDSGMDVSVALRKESPSRQKAEEAGFKVQEVKEAVKEADLVMVLMPDELQSSTYSSDISKNIKKDAVLAFAHGFNIHFKMIVPREDLDVIMIAPKGPGHTVRSQYVEGAGVPCLIAIHKDVSGQAKDIALAYAMAIGSGRAGIIETNFKDETETDLFGEQAVLCGGLTSLIQAGYEVLVEAGYPPEMAYFECLHEVKLIVDLIYEDGLQNMRYSISNTAEFGDYTSGPKIITEETKEEMRAILKRIQSGEFAEHFMSDSRQSNDGKGGPEMKNYRDQASSHPIEEVGKELRAMMPWIAKNKLVDKAKN*
>MP0530_megahit_267770_2-319
MAKTWKDDDISLDPLKDQTIAILGYGIQGNAQSNNMKDSGLNVIIGLKEGGNSWKKAEADGHKVMSVADATKQGDIIHVLIPDMIQAQVYKDEIEPNLSEGKALSF
>MP0530_megahit_268184_1-453
MKDIEINGIKETIVERSDYPIEECKNILGNEVTAILGYGPQGRGQGLNMRDQGFKVVLGLRKGRSWDKALADGWLEGETLFETEEAAQRGTILQYLLSDAGQIAAWPVVKASLNEGDALYFSHGFGIVFHQDTSIIPPENVDVILVAPKGS
>MP0530_megahit_271701_1115-2131
MNVYYDKDCDLSIIQGKKVAIIGYGSQGHAHALNLQDSDVDVTVGLRANSSSWKKAENAGLKVAEVEEAVKAADVIMILTPDEFQKELYNDVIEPNIKEGATLAFAHGFAIHYNQVVPRGDLDVIMVAPKAPGHTVRSEFAKGGGIPDLIAIYQDASGQAKQLALSYAAGVGGGRSGIIETTFKDETETDLFGEQAVLCGGAVELVKMGFETLTEAGYAPEMAYFECLHELKLIVDLMYEGGIADMNYSISNNAEYGEYVTGPEVINEQSREAMRNALKRIQSGEYAKMFISEGATNYPSMTARRRNNADHQIEITGAKLRGMMPWIGGNKIIDKDKN*
>MP0530_megahit_272084_3-419
FDHGILLVAMIKCGVEVAFDVMVEAGILPESAYYESLHETPLISNTIARKRLYEMNVVISDTAEYGNYLFANAAIPILREKFMPTIDTSVIGKGLAATSNQVENKRLVEINEAIRSHGVESVGKTLRGYMTDMKAIIG*
>MP0530_megahit_275422_2776-3309
FTNNALNRALSIAKGLGCARAGLLQTTFKEEVETDLFGEQVDLCGGAASLIQNSFETLVNRGYQPEIAYFECLHELKLIVDLIQQYGLKGMYQRVSETARYGGLTRGTRVINQSSRDEMEKILDEIQSGEFAEEWRNIYNKEGKQSFDKYLDKIASHQIESTGKKLRDMMWPNKTNE*
>MP0530_megahit_276558_2144-3163
MKMLYEKDANVDFIKSKKIAIFGYGSQGHAHALNLKDSGVKEVVVALREGSSSKKKAEAEGLEVMSLSDAAEWADILMMLTPDELQSQIYKNHIEQRMREGTSLGFAHGLNIHFNLINARKDLDIFMIAPKGPGHLVRSEYKRGGGVPCLMAIHQDSSGKAKDLALSYASAIGGGKAGVIETTFKDECETDLFGEQSVLCGGLVELIKNGYETLVEAGYPPEMAYFECLHEVKLIVDLIYEGGIANMNYSISNTAEYGEYITGKKIIDSKTKERMKEVLKDIQSGKFAKQWMDENKNGQKNFLKMRKELAEHPIEKVGKKLRDLMPWIGKNKLVDKEKN*
>MP0530_megahit_277816_306-509
MVKIWKDTDISLDPLKDQTIAVLGYGIQGNAQSNNMKDSGLNVIIGLKEGGNSWKKAEADGHKVMSIA
>MP0530_megahit_278318_405-740
MKMLYEKDANVDLIKSKKIAIFGFGSQGHAHALNLKDSGVKEVVVALRENSSSKKKAEAQGLKVMSLSDAAEWADILMMLTPDELQSQIYKNHIEQRMREGTSLAFAHGLNI
>MP0530_megahit_279138_118300-119373
MSKTKTAEIHAMPNQNSTMKVYYDKDAQADLILNKKVAIIGYGSQGHAHALNLKDSDAKELVVALRDGSASAQKAKDAGLKVMDVAEAAKWADVMMMLTPDELQAQIYKDHLHDNMKKGAALCFAHGFNIHFSLIEPREDLDVFMIAPKGPGHTVRAEYSKGGGVPCLIAIHQDSSGKAFDIALSYASAIGGGRSGVIETSFREECETDLFGEQVVLCGGLSHLIQAGFETLVEAGYSPEMAYFECLHETKLIVDLLYEGGLANMRYSVSNTAEYGDYVTGPRIVTEETKAEMKRVLEDIQSGKFARDFMMENQIGQPSFKTIRRRHAEHPIEKVGERLRAMMPWIAKNRLVDKTKN*
>MP0530_megahit_279389_18167-18616
MAQVWHDDDVDMSQLKNETISVIGYGIQGAAQASNLKDSGLDVIVGLRKGGSSWQKALDDGHKVMEVSEAAEQSDIIHILVPDMEQPKLYEEQIASHLKEGNALGFSHGLVINYQWVKPPEWVDVLMVAPKAPGRRVRELYLDNFGTPAL
>MP0530_megahit_280275_45948-47426
MANYFNTLSLRQQLDQLGRCRFMAREEFADGCQFLKGKKIVIVGCGAQGLNQGLNMRDSGLNVSYALRQAAIDEQRDSYKRATSNGFTVGTYQDLIPEADLVYNLTPDKQHASVVEAVMPLMKKGATLGYSHGFNIVEEGQQIRSDITVVMCAPKSPGSEVREEYKRGFGVPTLIAVHPENDPEGKGWDQAKALASATGGDRAGVLESSFVAEVKSDLMGEQTILCGMQQVAAVLAFEKMVDDGIDPGYAGALIQYGLEAITEALKIGGVTNMMDRLSNPAKVKAFELSEQLTDLLRPLFEKHQDDIISGEFSRTMMEDWANGDANLLKWREETGETAFENAPTYEGEISEQEFFDHGILLVAMIKCGVEVAFDVMVEAGILPESAYYESLHETPLISNTIARKRLYEMNVVISDTAEYGNYLFANAAIPILREKFMPTIDTSVIGKGLSATSNQVENKRLVDINEAIRSHGVESVGKTLRGYMTDMKAIIG*
>MP0530_megahit_283168_3-356
MQVYYDTDCDTNLIKDKKVAIVGYGSQGHAHAQNLRDSGVDEVVIALREGSATAKKAMSAGFTVKTVSEAAEWADVLMILAPDEHQAAIYANEVAGKMKPGSALAFAHGLNIHFGLID
>MP0530_megahit_284005_2-205
MNMFYEKDANVDLIKSKKVAIFGFGSQGHAHALNLKDSGVKEVVVALREGSSSKKKAESQGLRVMSLS
>MP0530_megahit_284258_792-2264
MANYFNTLPLREQLAQLAQCEFMDPSEFTDGVDALKGKKLVIVGCGAQGLNQGLNLRDSGLDVSYTLRQSAIDERRQSYLNASENGFTVGTYEELIPSADVVLNLTPDKQHTVVVTAIMPLMKQGSTLAYSHGFNIVEEGMQIREDITVIMVAPKCPGSEVREEYKRGFGVPTLIAVHPENDPQGHGLAQAKAYAAGTGGHRAGVLKSSFIAEVKSDLMGEQTILCGMLQTGSILCFDKMIEKGIDAGYASKLIQYGWEVITEALKYGGVTNMLDRLSNPAKVKAFELSEELKVIMRPLYNKHQDDIIDGTFSRVMMEDWANDDANLLKWRAETAETNFEKTPAGDVEISEQEFFDNGILMVAMVKAGVELAFETMTAAGIIDESAYYESLHETPLIANTIARKKLFEMNRTISDTAEYGCYLYNHACLPLLADFMKNIDTDVIGKGLNEQSNQVDNQTLIQINTALREHPVEIVGARLRGYMSAMKKIV*
>MP0530_megahit_284531_884-1207
TAWFVCYYELKTIVDMFHSKGFEFMNNAISDTAEYGGITRGNRIIDEHVQNEMRITLKEIQNEQFHNEWMLESENGYPALNKLREEEKQIPIEEISKQLLKELFENK*
>MP0530_megahit_285043_1668-2690
MKMFYEKDADVNLIKEKKVAIFGYGSQGHAHALNLKDSGVKEVVVALRDGSQNKAKAESKGLKVMNLSDAAEWADVAMILTPDEMQATIYKNHIEQRIKEGTSLAFAHGLNIHYKLIEARKDLDVFMVAPKGPGHLVRSEYEKGGGVPCLIAIHQNGSGKARELALSYASNIGGGKSGIFETTFKDECETDLFGEQSVLCGGLVELIKNGYETLVEAGYDPEMAYFECLHEVKLIVDLIYEGGIANMNYSISNTAEYGEYVSGKRIIKKEETKKRMKEILDDIQSGKFTKEWMDECKNGQKNLIKMRKELADHSIEQVGTKLRAMMPWIGKKRLIDSDKN*
>MP0530_megahit_286416_9756-11105
IVGCGAQGLNQGLNLRDSGLDVSYTLRESAIAERRQSFLNASENGFTVGTYEELIPTADVVLNLTPDKQHTSVVNAIMPLMKQGATLAYSHGFNIVEEGMQIREDLTVIMVAPKCPGSEVREEYKRGFGVPTLIAVHPENDPQGHGLAQAKAYAAGTGGHRAGVLKSSFIAEVKSDLMGEQTILCGMLQTGSLLCFDKMVEKGIDASYASKLIQYGWEVITEALKYGGVTNMLDRLSNPAKVKAFELSEQLKTIMRPLYNKHMDDIISGEFSRGMMADWDEDDAKLLAWRAETAETAFEKQQNTDEEINEQTFFDQGILMVAMVKAGVELAFETMTAAGIIDESAYYESLHETPLIANTIARKKLFEMNRTISDTAEYGCYLYNHACLPLLQDFMKDIDTDVIGKGLGDSSNQVDNQTLIAVNKALREHPVEIVGSKLRGYMSAMKKIV*
>MP0530_megahit_286424_876-974
KAASHPIEEVGRELRAMMPWIAQNKLVDKAKN*
>MP0530_megahit_286677_687-1703
MNVFYDKDCDLSIIQGKKVAIIGYGSQGHAHALNLQDSDVDVTVGLRANSGSWKKAENAGLKVAEVEEAVKAADVIMILTPDEFQKELYNDVIEPNIKEGATLAFAHGFAIHYNQVVPRSDLDVIMVAPKAPGHTVRSEFTKGGGIPDLIAIYQDASGQAKQLALSYAAGVGGGRSGIIETTFKDETETDLFGEQAVLCGGAVELVKMGFETLTEAGYAPEMAYFECLHELKLIVDLMYEGGIADMNYSISNNAEYGEYVTGPEVINEQSREAMRNALKRIQSGEYAKMFISEGATNYPSMTARRRNNAAHEIETTGAKLRAMMPWIGGNKIIDKDKN*
>MP0530_megahit_287944_3-467
EECETDLFGEQTVLCGGLVELIKNGFETLVEAGYSPEMAYFECLHEVKLIVDLIYEGGIANMNYSISNTAEYGEYVSGKKIINSDTKKRMKEILSDIQSGKFAKQWINECKSGQKNFLKMRKDLSSHPIEQVGEKLRALMPWIGKNRLVDKDKN*
>MP0530_megahit_288062_54-599
MKVYYDKDCDKDFIKNKKVSIIGFGSQGHAHAMNLKDSGVKNIVIGLKKNSSSINKAKEAGFTVLSSEKAIEFGEVVMILIPDELQPELYKNIIKKKIAKNAYLGFAHGFSIHFKFIKPRKDLNIFMVAPKGPGHLVRSEYKNKRGVPCLLAIEKSVSNDTKNIGLSYASALGGGRTGIIET
>MP0530_megahit_288510_3-581
IEPNLSEGKALSFSHAAAIYWKWIEAPKNVDLIMIAPKGPGSKVRETYLDNFGTPSIVAVEQDFTGKAWDRTLGIAKAIGSAKAGLIKTTFKEEVETDWFGEQADLCGGAASMVTNAFETLVEAGYQPEIAYFEVLHELKLIVDMIQRYGINGMWRRVSETARYGGLTRGPMVMDSTNKDKMKKILTMIQDGT
>MP0530_megahit_288527_3-146
MKLPKIYKDKDTDLKLIKEKNIGIIGFGNQGRAQGLNLLGSGVDVKVG
>MP0530_megahit_294279_2007-3002
MVDVYYDKDADLKHLAGKTISIIGYGSQGHAHALNLKDNGQDVVVGLYPESSSRAVAEAAGLRVADVPDAAKEADVLMMLIPDHIQGRIYREQIEPNLRPGSAFMVAHGFSIHYKEIVIPATIDVMMVAPKAPGHRMRELFTEGVGVPSLLAVHQDATGNAKDIGLAYAKGVGSTGAGVLMTTIKDETESDLFGEQTILCGGVTSLVKAAFDTLVEGGYPPEIAFFECLHELKMIVDLMYQGGFNYMRFSVSDTAEYGDLTRGPRIIDEHVRDNMRQVLKEIQDGTFAKEWIAENDEGRPRFNPLREAAQHSQIEDIGKELRAMMPWMDPK*
>MP0530_megahit_294403_1-144
MANYFNSLPLREQLAQLAQCEFMGADEFNDGVAALKGKKLVIVGCGAQ
>MP0530_megahit_294933_1-630
IAKNAYLGFAHGFSIHFKFIKPRKDLNIFMVAPKGPGHLVRSEYKNKRGVPCLLAIEKSVNNDTKNIGLSYASAIGGGKTGIIETTFREECETDLFGEQVVLCGGLTSLIKSGFETLVDAGYKPEMAYFECLHEIKLIVDLIYEGGIANMRYSISNTAEYGDFSRGPRIISPKVKKEMKKILKEIQSGKFAKEWMNENKKGRKKFNKYRK
>MP0530_megahit_297966_3-440
MKDIEINGIKETIVERSDYPIEECKNILGNEVTAILGYGPQGRGQGLNMRDQGFKVVLGLRRGRSWDKALADGWVEGETLFETEEAAQRGTILQYLLSDAGQISAWPMVKASLNDGDALYFSHGFGIVFHTDTSIIPPENVDVILV
>MP0530_megahit_299294_3-719
KLIKEKNIGIIGFGNQGRAQGLNLLGSGVDVKVGLREGSNSWQVAVDSGLKCEAIQDLVSNCDFISLLIPDQVMGEVYSEFIEPHLTRGQTLLFSHGYNIHYKLIQPPEFVNVIMVAPSGAGTELRKQFKISKGIPGLIAVHQDYSGNSFELALSYSKAIGLTRMGVFESTFKEETETDLFGEQAVLTGGIPKLIQSAYKVLLEAGYNPITAWFVCYYELKTIVDMFHSKGFEFMNNAI
>MP0530_megahit_299395_57-1529
MANYFNSLPLREQLAQLAQCEFMGADEFNDGVAALKGKKLVIVGCGAQGLNQGLNLRDSGLDVAYTLRDSAIAERRQSFLNASDNGFKVGTYEELIPTADVVLNLTPDKQHTAVVNAIMPLMKHGSTLAYSHGFNIVEEGMQVREDITVIMVAPKCPGSEVREEYKRGFGVPTLIAVHPENDPQGHGLAQAKAYAAGTGGHRAGVLKSSFIAEVKSDLMGEQTILCGMLQTGSILCFDKMIEKGIDAGYASKLIQYGWEVITEALKYGGVTNMLDRLSNPAKVKAFELSEELKVIMRPLYNKHQDDIIDGTFSRVMMEDWANDDANLLKWRAETAETHFEKTPAGDVEIAEQEFFDHGILMVAMVKAGVELAFETMTAAGIIAESAYYESLHETPLIANTIARKKLFEMNRTISDTAEYGCYLYNHACLPLLQEFMQGIDTDVIGKGLNEQSNQVDNQTLIQINTALREHPVEKVGAKLRGYMSAMKKIV*
>MP0530_megahit_299555_3-629
AIIGYGIQGDAQANNLKDSGLKVIVGLKEGGSSWNKAKDDGHEVMSVAEACKKADIIHILIPDMVQSKVYKDEIEPNLSEGKALAFSHAAAIYWGWIKAPDNVDIIMVAPKGPGSKVRETYLDNFGTPSIVAVEQDKTGTAWDRTLGIAKGIGSARAGLIKTTFKEEVETDWFGEQADLCGGSASMVVNAFETLVEAGYQPEIAYFEVL
>MP0530_megahit_299974_3977-4978
MAKMYYDSDGDLNLFDNKSIAIIGYGSQGHAHALSANDSGVDVKVGLYEGSKSWKKAENDGLEVGTVSEVSQSSDLIMMLLPDTIQPKVYKESIEQHMNKGKTLMFAHGFNIHYNTITPPANVDVVMVAPKAPGHRMREVFTKGSGVPGLLAIHQNPSGNAISTGLAYAKAVGCTRAGVLTTTFKEETETDLFGEQAVLCGGTAQLVKYAFETLVEAGYQPESAYFECLHELKLIVDLMYQGGLNYMRYSISTTAEYGDLTRGPVIIDESVKENMQKVLKDIQDGSFAREWINENEEGLHKFNELRKQNSSHPIEIIGKELRGMMPFLNDSSE*
>MP0530_megahit_302304_3-491
KWRAETAETHFEKTPAGDVEITEQEFFDNGILMVAMVKAGVELAFETMTAAGIIAESAYYESLHETPLIANTIARKKLFEMNRTISDTAEYGCYLYNHACLPLLQEFMQDIDTDVIGKGLNEQSNQVDNQTLIQINTALREHPVEKVGAKLRGYMSAMKKIV*
>MP0530_megahit_302622_235-1269
MQVYYDADCDQQLIKDKKVAIVGYGSQGHAHAQNLRDSGVGEIAIALRAGSASAKKAEGAGFTVKTVSEAAEWADVLMILAPDEHQAAIYANEIAGKMKPGSALAFAHGLNIHFGLIDPPAEVDVIMIAPKGPGHTVRGEYIKGGGVPCLIAVHQESNQSGGNGFAKQLALSYASAVGGGRSGIIETDFKEECETDLFGEQAVLCGGITHLIQAGFETLVEAGYAPEMAYFECLHETKLIVDLLYEGGIANMRYSISNTAEYGDIKTGPRIITEETKAEMGRVLKDIQSGRFVKDFVLDNQAGQPELKASRKAAAAHPIEQTGAQLRAMMPWIGANKLVDKDKN*
>MP0530_megahit_302970_2-691
LYFSHGFGIVFHTDTSIIPPENVDVILVAPKGSGLTVRTHFQAGRGINASFAIHQDYTGRARERCISTAFAIGSGHLFETTFKKEVHSDLTGERCVLMGLLQGAFLAQYEVLREHGHSPSEAYNETIEEALQSLYPLVAEKGMDWMYANCSTTAQRGALDWAPRFRDAIKPVIERCYQSVLDGTEAKVSIDSNSQADYREKLEKELEEVSNQEMWQAGKVLRQLRPENL*
>MP0530_megahit_303012_1465-1725
MKVYYDKDCDKDYIKNKKVSIIGFGSQGHAHAMNLKDSGVKNIVIGLKKNSSSINKAKKAGFTVLSSEKAIEYGEVVIILIPDELQP
>MP0530_megahit_303546_212-718
RERCISTAFAIGSGHLFETTFENEVHSDLTGERCVLMGLLQGAFLAQYEVLREHGHSPSEAYNETIEEALQSLYPLVAEKGMDWMYANCSTTAQRGALDWAPRFRDVIKPVVEKCYQSVLDGTEAKISINSNSQNDYREKLEKELEEVSSQEMWQAGKVLRKLRPENL*
>MP0530_megahit_303675_1-129
MAKTWKDSDISLDPIKDQTIGIIGYGIQGDAQANNLKDSGLKV
>MP0530_megahit_304139_1-501
MVKIWKDTDISLDPLKNQTIAVLGYGIQGNAQSNNMKDSGLNVIIGLKESGNSWKKAEADGHKVMSIAEATKQGDIIHVLIPDMIQAQVYKDEIEPNLSEGKALSFSHAAAIYWKWIEAPKNVDLIMIAPKGPGSKVRETYLDNFGTPSIVAVEQDFTGKAWDRTLG
>MP0530_megahit_304968_193-603
MKMFYEKDADVNLIKSKKVAIFGFGSQGHAHALNLKDSGVKEVVVALREGSSSKKKAESQGLRVMSLSDAAEWADIVMILTPDELQAQIYKNHVEQRMKEGTSIAFAHGLNIHFNLINARKDLDVFMIAPKGPGHLV
>MP0530_megahit_305795_1-564
MANYFNTLSLRQQLDQLGRCRFMARDEFADGCQFLKGKKIVIVGCGAQGLNQGLNMRDSGLDVSYALRQAAIDEQRDSYKRATSNGFTVGTYQQLIPEADVVYNLTPDKQHASVVEAVMPLMKEGATLGYSHGFNIVEEGQQIRSDITVIMCAPKSPGSEVREEYKRGFGVPTLIAVHPENDPEGKGW
>MP0530_megahit_305837_4835-5857
[truncated: 3,234,338 more chars]
