# Supplementary material for: Picoplankton nitrogen guilds in the tropical and subtropical oceans: From the surface to the deep
Source: PLoS One. 2025 Nov 5;20(11):e0335222. doi: 10.1371/journal.pone.0335222 (PMC12588538; doi:10.1371/journal.pone.0335222)
Supplement: S1 File — (ZIP) [file pone.0335222.s001.zip › supplementary info/N_cycle/G_nxrA_nitrate_oxidoreductase_narG_nitrate_reductase/tree/iTOL_colors_ref_unlabeled.txt]

#Database origin of reference sequences. Itol file for tree before relabel
# ref_a -> MARdb ; ref_rew -> Swissprot ; ref_pr -> prokaryotic amt sequences from McDonald 2016 ; ref_mp_ -> plant amt sequences from McDonald 2016 ; ref_rh -> rh sequences (animal) from McDonald 2016
DATASET_COLORSTRIP
SEPARATOR COMMA
DATASET_LABEL,reference_sequences
DATA
CONTAINS==ref_a_,#a6cee3
CONTAINS==ref_rew,#1f78b4
CONTAINS==ref_pr_,#b2df8a
CONTAINS==ref_mp_,#33a02c
CONTAINS==ref_rh_,#fb9a99
